# Supplementary material for: Exploring emotion recognition in patients with mild cognitive impairment and Alzheimer’s dementia undergoing a rehabilitation program
Source: PLoS One. 2025 Apr 24;20(4):e0322213. doi: 10.1371/journal.pone.0322213 (PMC12021228; doi:10.1371/journal.pone.0322213)
Supplement: S2 Data — (ZIP) [file pone.0322213.s004.zip › raw data11-20/No19 Aerobic exercise.csv]

time stamp	face id	anger	contempt	disgust	fear	joy	sadness	surprise	sentimentality	confusion	neutral	engagement	valence	attention	inner brow raise	brow raise	brow furrow	eye widen	cheek raise	lid tighten	nose wrinkle	upper lip raise	dimpler	lip corner depressor	chin raise	lip pucker	lip stretch	lip press	mouth open	jaw drop	lip suck	eye closure	smile	smirk	blink	blink rate	pitch	yaw	roll	brightness	interocular distance	topleft_x	topleft_y	bottomright_x	bottomright_y	outer_right_eye_X	outer_right_eye_Y	outer_left_eye_X	outer_left_eye_Y
0.033	0	0.1	0.08	0.02	0.11	0.13	0.11	0.07	0.9	0.9	99.74	0.44	7.85	4.07	3.68	0.04	0.9	0.01	6.03	0.09	0.81	1.04	0	0	0.01	0.03	0.04	0.01	8.33	1.3	0.01	12.75	12.12	0	0		-7.18	-37.8	4.18	59.16	75.81	826.88	443.65	981.4	606.53	868.51	483.27	943.61	472.9
0.066	0	0.1	0.06	0.02	0.13	0.23	0.11	0.08	0.51	0.51	99.54	0.71	12.4	94.6	6.68	0.09	0.51	0.01	9.56	0.09	0.73	0.56	0	0	0.02	0.02	0.1	0.02	15.62	1.39	0.01	10.49	15.37	0	0		-11.94	-7.69	5.51	59.37	112.42	838.52	440.02	991.29	596.75	862.46	472.99	974.85	475.35
0.1	0	0.09	0.05	0.02	0.14	0.33	0.12	0.09	0.51	0.51	99.35	1.09	15	94.22	10.37	0.11	0.51	0.01	9.82	0.08	0.64	0.39	0	0	0.02	0.01	0.12	0.02	16.17	1.65	0.01	7.03	18.43	0	0		-12.39	-8.04	5.11	58.44	109.63	837.71	438.26	994.5	600.95	864.64	470.34	974.21	473.96
0.133	0	0.08	0.05	0.02	0.14	0.36	0.14	0.1	0.5	0.5	99.29	1.2	15.28	72.78	13.06	0.11	0.5	0.01	9.88	0.07	0.52	0.4	0	0	0.02	0.01	0.12	0.03	13.54	1.42	0.01	5.02	19.15	0	0		-6.07	-17.08	5.41	59.29	107.82	841.26	433.22	996.78	596.48	868.73	464.19	976.35	470.59
0.166	0	0.07	0.04	0.02	0.15	0.63	0.15	0.12	0.45	0.45	98.74	1.84	19.37	91.59	17.16	0.12	0.45	0.01	14.48	0.08	0.42	0.3	0	0	0.02	0.01	0.17	0.05	16.42	1.93	0.01	2.36	21.94	0	0		-7.86	-10.06	6.26	60.21	105.38	839.2	431.38	997.62	597.13	869.9	463.81	975.17	468.63
0.2	0	0.07	0.04	0.02	0.15	0.45	0.16	0.12	0.41	0.41	99.11	1.33	16.44	91.44	16.75	0.11	0.41	0.01	12.42	0.07	0.38	0.24	0	0	0.02	0.01	0.13	0.09	14.04	1.53	0.01	4.46	19.88	0	0		-2.69	-10.16	5.24	62.35	112.63	845.88	428.23	1002.38	592.68	871.41	460.58	983.86	467.02
0.233	0	0.07	0.04	0.01	0.16	0.48	0.17	0.13	0.44	0.44	99.05	1.43	16.56	91.7	18.95	0.11	0.44	0.01	12.71	0.08	0.33	0.29	0	0	0.02	0.01	0.16	0.13	13.89	1.7	0.01	5.2	20.32	0	0		-5.02	-9.99	6.67	61.99	109.53	845.16	427.53	1001.89	591.24	873.51	459.48	982.82	466.36
0.266	0	0.06	0.04	0.01	0.15	0.59	0.17	0.13	0.41	0.41	98.82	1.71	18.51	86.37	18.56	0.1	0.41	0.01	14.23	0.09	0.33	0.23	0	0	0.02	0.01	0.17	0.16	13.38	1.84	0.01	5.4	21.46	0	0		-3.83	-12.77	5.04	62.67	109.58	847.85	428.26	1003.51	592.76	874.28	458.58	983.55	466.77
0.3	0	0.06	0.04	0.01	0.19	0.44	0.21	0.16	0.43	0.43	99.11	1.47	15.12	86.18	23.4	0.1	0.43	0.01	11.1	0.09	0.31	0.19	0	0	0.03	0.01	0.24	0.18	14.1	1.98	0.01	1.52	20.5	0	0		-2.44	-12.85	7.49	63.86	110.36	848.31	424.24	1004.75	588.09	876.98	454.87	986.87	464.93
0.333	0	0.06	0.04	0.01	0.18	0.5	0.2	0.16	0.52	0.52	99	1.54	16.22	91.69	22.77	0.08	0.52	0.01	12.66	0.11	0.3	0.25	0	0	0.02	0.01	0.24	0.11	14.57	2.03	0.01	17.37	20.8	0	0		-3.19	-10	3.64	63.97	111.26	850.33	425.37	1005.25	589.11	874.29	457.45	985.43	462.56
0.367	0	0.07	0.05	0.02	0.18	0.46	0.19	0.14	0.63	0.63	99.08	1.26	15.84	70.97	19.95	0.06	0.63	0.01	13.91	0.15	0.39	0.22	0	0	0.02	0.01	0.22	0.05	14.64	1.94	0.01	30.02	19.46	0	0		-4	-17.53	6.9	64.38	104.24	849.71	423.93	1004.13	585.74	879.56	455.4	983.6	461.85
0.4	0	0.07	0.05	0.02	0.18	0.42	0.19	0.13	0.68	0.68	99.17	1.17	15.04	73.69	19.39	0.06	0.68	0.02	13.12	0.22	0.38	0.23	0	0	0.02	0.01	0.23	0.04	14.43	1.85	0.01	11.49	18.93	0	0		-0.5	-16.85	4.72	64.92	106.75	851.57	420.67	1007.83	586.76	879.31	452.5	985.87	458.92
0.433	0	0.08	0.05	0.02	0.15	0.44	0.15	0.11	0.83	0.83	99.11	1.13	16.4	81.63	14.31	0.05	0.83	0.01	14.7	0.34	0.51	0.29	0	0	0.01	0.01	0.16	0.02	14	1.71	0.01	22.66	18.69	0	0		0.48	-14.54	6.16	66.63	105.82	851.84	418.75	1008.38	583.77	881.32	452.71	987.04	457.21
0.467	0	0.08	0.05	0.02	0.13	0.42	0.14	0.1	0.9	0.9	99.16	1.09	16.42	92.09	11.84	0.05	0.9	0.01	14.21	0.48	0.55	0.37	0	0	0.01	0.01	0.15	0.01	13.09	1.53	0.01	6.13	18.46	0	0		0.4	-9.73	5.71	67.92	107.32	852.23	418.51	1006.59	581.35	879.56	451.55	986.74	456.88
0.5	0	0.08	0.05	0.02	0.13	0.36	0.13	0.09	1.02	1.02	99.28	1.11	15.29	96.33	10.9	0.05	1.02	0.01	11.2	0.74	0.76	0.6	0	0	0.01	0.01	0.13	0.02	12.15	1.36	0.01	2.16	18.55	0	0		-4.13	-5.66	4.04	66.67	108.19	853.4	419.32	1003.47	577.39	876.79	450.46	984.87	455.47
0.533	0	0.08	0.05	0.02	0.12	0.35	0.12	0.09	1.12	1.12	99.31	1.08	15.25	95.57	9.28	0.05	1.12	0.01	10.85	0.98	0.81	0.66	0	0	0.01	0.01	0.1	0.01	10.69	1.26	0.01	0.52	18.41	0	0		-6.25	-6.64	2.24	66.11	102.48	854.03	419.36	1002.08	575.83	877.64	451.1	980.11	452.42
0.567	0	0.09	0.05	0.02	0.11	0.28	0.11	0.08	1.29	1.29	99.45	0.98	13.8	93.16	6.63	0.06	1.29	0.01	8.25	1.15	0.92	0.67	0	0	0.01	0.01	0.1	0.02	9.39	1.14	0.01	1.04	17.67	0	0		3.74	-8.94	2.02	71.72	101.38	850.97	416.37	997.84	571.74	874.46	447.43	975.59	454.57
0.6	0	0.09	0.05	0.02	0.1	0.27	0.1	0.07	1.32	1.32	99.47	0.94	13.74	95.19	5.03	0.09	1.32	0.01	8.15	1.29	1.07	0.59	0	0	0.01	0.01	0.1	0.03	8.53	1.09	0.01	1.88	17.42	0	0		-6.04	-7.08	2.59	66.49	103.86	849.99	416.03	997.65	571.39	873.06	446.23	976.8	451.09
0.633	0	0.09	0.06	0.02	0.1	0.26	0.1	0.07	1.53	1.53	99.47	0.89	13.8	96.11	3.64	0.1	1.53	0.01	8.85	1.34	1.01	0.48	0	0	0.01	0.01	0.1	0.04	7.73	0.94	0.01	14.21	17	0	0		-2.58	-5.97	3.2	67.8	105.72	851	416.03	999.66	573.11	874.19	446.72	979.76	452.31
0.667	0	0.09	0.06	0.02	0.1	0.23	0.1	0.06	1.93	1.93	99.55	0.73	12.12	89.79	2.75	0.11	1.93	0.01	8.79	1.3	1.39	0.52	0	0	0.01	0.01	0.11	0.06	6.7	0.73	0.01	10.72	15.61	0	0		-2.9	-11.13	1.79	67.65	103.5	851.22	414.69	997.48	569.66	873.02	447.11	976.51	447.7
0.7	0	0.1	0.07	0.02	0.1	0.22	0.1	0.06	2.14	2.14	99.56	0.68	11.78	97.79	2.37	0.15	2.14	0.01	9.52	1.29	1.61	0.59	0	0	0.01	0.02	0.11	0.06	6.37	0.69	0.01	6.04	15.11	0	0		-2.37	-3.05	2.91	69.16	104.09	851.58	414.6	998.27	570.06	874.33	445.98	978.37	449.17
0.734	0	0.1	0.07	0.02	0.1	0.19	0.11	0.06	3.17	2.3	99.63	0.59	9.19	98.04	2.3	0.14	3.17	0.01	8.45	1.74	2.73	0.68	0	0	0.02	0.02	0.14	0.07	5.94	0.62	0.01	2.89	14.06	0	0		-6.83	-2.45	3.49	67.72	103.46	851.72	414.19	996.71	567.01	874.43	443.64	977.78	448.32
0.767	0	0.11	0.08	0.02	0.11	0.16	0.11	0.06	4.27	1.78	99.68	0.49	7.18	96.39	1.78	0.14	4.27	0.01	8.29	1.89	3.11	0.76	0	0	0.02	0.02	0.15	0.08	5.55	0.56	0.01	3.1	12.82	0	0		-6.14	-5.57	2.43	69.44	103.24	850.97	413.53	997.06	566.83	873.47	443.22	976.55	448.78
0.8	0	0.11	0.09	0.02	0.11	0.13	0.11	0.06	4.56	1.61	99.73	0.44	5.28	97.84	1.61	0.14	4.56	0.01	6.45	2	3.72	0.83	0	0	0.02	0.02	0.14	0.1	5.22	0.55	0.01	2.82	12.11	0	0		-3.73	-2.93	3.4	71.54	100.87	850.04	413.21	996.59	568.4	874.72	443.02	975.44	448.62
0.834	0	0.12	0.1	0.02	0.11	0.12	0.12	0.06	5.28	1.63	99.76	0.38	3.66	96.91	1.63	0.14	5.28	0.01	5.83	2.45	3.39	0.62	0	0	0.02	0.03	0.11	0.11	4.01	0.4	0.02	2.37	11.07	0	0		-3.81	-4.78	4.42	72.2	101.35	850.11	412.4	997.65	568.64	875.82	442.52	977.03	447.82
0.867	0	0.12	0.09	0.02	0.11	0.11	0.12	0.06	4.96	1.79	99.76	0.39	4.21	91.13	1.79	0.14	4.96	0.01	5.25	2.6	2	0.34	0	0	0.03	0.03	0.1	0.13	3.79	0.38	0.02	1.01	11.14	0	0		-5.81	-10.35	3.73	70.89	103.1	850.33	411.59	999.52	569.26	875.41	441.96	978.42	446.41
0.9	0	0.12	0.09	0.02	0.11	0.11	0.12	0.06	4.63	1.82	99.76	0.39	4.38	98.16	1.82	0.15	4.63	0.01	4.85	3.03	1.53	0.28	0	0	0.04	0.03	0.09	0.15	3.05	0.35	0.02	2.03	11.13	0	0		-5.96	-2.11	2.94	72.19	102.89	850.18	411.66	997.42	567.21	873.84	441.9	976.64	446.11
0.934	0	0.12	0.1	0.02	0.11	0.11	0.12	0.06	4.3	1.86	99.76	0.36	4.47	98.75	1.86	0.16	4.3	0.01	5.65	3.27	1.16	0.25	0	0	0.05	0.03	0.08	0.19	2.33	0.29	0.03	1.46	10.59	0	0		-5.3	-0.15	2.35	72.79	100.89	850.13	411.67	997.54	567.3	874.44	441.97	975.22	446.69
0.967	0	0.12	0.1	0.02	0.11	0.11	0.12	0.06	3.8	1.78	99.76	0.35	4.71	97.3	1.78	0.18	3.8	0	5.68	2.61	0.95	0.27	0	0	0.06	0.03	0.09	0.21	2.36	0.3	0.03	1.79	10.46	0	0		-2.84	-4.08	3.32	74.1	102.5	850.23	412.22	996.93	567.92	874.09	442.77	976.5	447.07
1	0	0.11	0.1	0.02	0.11	0.1	0.12	0.06	3.95	1.87	99.76	0.34	4.02	96.27	1.87	0.25	3.95	0.01	5.14	2.12	1.02	0.43	0	0.01	0.07	0.03	0.09	0.16	2.19	0.28	0.04	2.83	10.15	0	0		-6.78	-5.74	2.64	71.72	106.85	850.68	413.55	999.68	570.25	873	444.26	979.77	448.42
1.034	0	0.11	0.1	0.02	0.11	0.09	0.12	0.06	3.42	1.4	99.76	0.33	3.28	94.59	1.4	0.32	3.42	0.01	4.75	1.52	0.8	0.42	0	0.01	0.08	0.03	0.09	0.14	2.03	0.23	0.04	2.14	9.16	0	0		-6.54	-7.69	4.26	71.62	104	852.27	413.77	1001.2	570.82	877.27	443.5	981.12	449.12
1.067	0	0.11	0.11	0.02	0.11	0.08	0.12	0.06	3.41	1.21	99.76	0.33	2.98	95.6	1.21	0.35	3.41	0.01	4.15	1.19	0.74	0.36	0	0.01	0.13	0.03	0.13	0.15	1.92	0.21	0.05	3.02	9.06	0	0		-1.13	-6.6	3.11	74.45	101.49	851.09	412.46	1001.53	571.51	877.22	442.75	978.41	450.58
1.101	0	0.11	0.11	0.02	0.11	0.08	0.12	0.06	3.45	0.97	99.76	0.33	2.99	97.47	0.97	0.43	3.45	0.01	4.21	0.99	0.75	0.34	0	0.02	0.15	0.03	0.18	0.15	1.74	0.18	0.06	1.92	9.03	0	0		-8.4	-3.75	4.64	70.82	105.35	852.42	414.42	1001.65	571.46	877.32	443.17	982.43	450.32
1.134	0	0.11	0.11	0.02	0.11	0.08	0.12	0.06	3.16	0.75	99.77	0.33	2.46	97.03	0.75	0.43	3.16	0.01	3.94	0.83	0.72	0.25	0	0.02	0.2	0.02	0.25	0.2	1.55	0.16	0.08	0.86	8.45	0	0		-6.86	-4.56	5.09	71.26	104.49	854.7	413.49	1004.45	571.28	880.66	441.97	984.81	450.47
1.167	0	0.11	0.11	0.02	0.11	0.08	0.12	0.06	3.09	0.65	99.77	0.33	2.59	96.53	0.65	0.47	3.09	0.01	3.76	0.61	0.88	0.25	0	0.02	0.23	0.02	0.32	0.18	1.7	0.15	0.09	1.3	8.66	0	0		-7.58	-5.37	5.81	71.36	102.64	857.98	415.75	1006.55	572.29	884.81	443.6	987.07	452.37
1.201	0	0.11	0.11	0.02	0.11	0.08	0.11	0.06	2.6	0.52	99.77	0.33	2.42	92.26	0.52	0.53	2.6	0.01	4.1	0.55	0.94	0.29	0	0.03	0.23	0.02	0.35	0.17	1.38	0.15	0.11	7.34	8.12	0	0		-8.79	-9.61	2.63	69.95	108.09	862.92	413.1	1012.32	569.54	884.78	443.46	992.78	447.83
1.234	0	0.11	0.11	0.02	0.11	0.08	0.11	0.06	2.49	0.52	99.78	0.33	2.78	95.26	0.52	0.53	2.49	0.02	3.98	0.55	0.86	0.27	0	0.03	0.22	0.01	0.41	0.14	1.58	0.14	0.1	4.3	8.41	0	0		-4.24	-7	5.04	72.54	104	868.48	415.09	1017.51	572.73	894.23	444.12	997.94	451.96
1.267	0	0.11	0.11	0.02	0.11	0.08	0.11	0.06	2.15	0.42	99.78	0.33	3.23	92.22	0.42	0.51	2.15	0.02	4.43	0.47	0.95	0.44	0	0.03	0.24	0.01	0.45	0.11	1.49	0.13	0.12	5.36	8.49	0	0		-7.37	-9.63	5.31	70.86	104.36	869	413.03	1019.82	570.83	895.59	444.13	999.85	448.58
1.301	0	0.1	0.1	0.02	0.11	0.08	0.11	0.06	1.66	0.51	99.78	0.33	3.87	92.63	0.51	0.52	1.66	0.02	4.52	0.42	0.64	0.39	0	0.03	0.19	0.02	0.45	0.1	1.41	0.11	0.14	8.98	8.7	0	0		-5.7	-9.35	3.44	71.42	106.08	877.89	413.8	1027.6	571.45	901.6	443.92	1007.52	449.72
1.334	0	0.11	0.1	0.02	0.11	0.08	0.11	0.06	1.8	0.57	99.78	0.33	3.83	96.81	0.57	0.49	1.8	0.02	4.59	0.5	0.58	0.46	0	0.03	0.13	0.01	0.43	0.07	1.56	0.11	0.13	10.43	8.67	0	0		-3.54	-4.94	3.21	72.86	102.58	882.51	413.54	1033.26	572.69	908.33	443.71	1010.66	450.88
1.368	0	0.11	0.11	0.02	0.11	0.08	0.11	0.06	1.86	0.67	99.78	0.33	3.53	97.11	0.67	0.43	1.86	0.01	4.61	0.5	0.62	0.46	0	0.03	0.12	0.01	0.4	0.08	1.74	0.09	0.15	16.56	8.44	0	0		-3.06	-4.43	4.89	73.32	102.13	886.9	413.74	1036.69	571.81	913.92	442.28	1015.53	452.56
1.401	0	0.11	0.11	0.02	0.11	0.08	0.11	0.06	2.05	0.92	99.77	0.33	3.38	96.24	0.92	0.42	2.05	0.01	5.12	0.62	0.73	0.43	0	0.03	0.08	0.01	0.34	0.07	2.08	0.09	0.14	40.5	8.28	0	0		-3.81	-5.79	5.08	72.85	102.78	892.82	415.2	1042.4	573.35	919.51	443.98	1021.9	452.93
1.434	0	0.11	0.11	0.02	0.11	0.08	0.11	0.06	2.01	1.05	99.77	0.33	3.25	97.42	1.05	0.47	2.01	0.02	5.24	0.59	0.9	0.47	0	0.03	0.08	0.01	0.34	0.09	2.14	0.09	0.16	4.47	8.19	0	0		-6.8	-3.85	6.35	71.43	103.82	893.84	416.75	1042.62	573.26	920.7	444.63	1024.08	454.2
1.468	0	0.11	0.11	0.02	0.11	0.08	0.12	0.06	2.09	1.3	99.76	0.33	2.97	97.03	1.3	0.36	2.09	0.02	5.41	0.5	0.82	0.37	0	0.03	0.1	0.02	0.36	0.11	2.48	0.07	0.18	8.62	7.92	0	0		-6.41	-4.58	6.29	70.79	104.23	894.26	418.56	1042.98	575.09	920.86	446.35	1024.63	456.15
1.501	0	0.11	0.11	0.02	0.11	0.08	0.12	0.06	1.71	1.56	99.76	0.33	3.3	98.44	1.56	0.32	1.71	0.02	5.89	0.4	0.53	0.27	0	0.03	0.14	0.02	0.33	0.09	2.66	0.08	0.19	24.98	7.8	0	0		-4.46	-1.28	6.33	72.51	98.95	899.62	422.61	1044.23	575.65	926.68	449.59	1025.12	459.65
1.534	0	0.11	0.11	0.02	0.12	0.07	0.12	0.06	1.7	1.7	99.75	0.33	2.63	96.21	2.13	0.26	1.7	0.01	5.37	0.33	0.41	0.26	0	0.02	0.14	0.02	0.33	0.13	2.93	0.09	0.18	24.23	7.44	0	0		-8.68	-5.83	5.98	72.38	103.48	909.04	431.05	1047.79	574.48	930.61	459.29	1033.91	465.32
1.568	0	0.11	0.12	0.02	0.12	0.08	0.13	0.06	1.64	1.64	99.74	0.33	2.62	97.54	2.69	0.2	1.64	0.01	6.09	0.29	0.37	0.2	0	0.02	0.15	0.02	0.35	0.12	3.74	0.1	0.16	27.43	7.21	0	0		-6.7	-3.6	3.64	71.84	104.07	907.71	429.72	1048.07	576.7	927.96	457.65	1031.82	464.27
1.601	0	0.11	0.12	0.02	0.13	0.07	0.13	0.06	1.65	1.65	99.74	0.33	1.67	97.74	3.02	0.2	1.65	0.01	5.2	0.22	0.37	0.18	0	0.01	0.19	0.02	0.29	0.13	4.12	0.11	0.14	33.28	6.74	0	0		-9.93	-3.17	3.76	69.91	104.48	906.46	428.21	1048.74	576.86	927.58	455.89	1031.85	462.47
1.634	0	0.12	0.13	0.02	0.13	0.06	0.14	0.06	1.86	1.86	99.73	0.33	0.61	96.36	3.34	0.17	1.86	0.01	4.29	0.19	0.42	0.3	0	0.01	0.18	0.02	0.27	0.12	4.89	0.12	0.13	14.66	6.29	0	0		-10.11	-5.63	3.47	69.44	104.7	906.18	427.36	1050.52	577.52	928.01	454.88	1032.39	463.02
1.668	0	0.12	0.13	0.02	0.14	0.06	0.14	0.06	2.03	2.03	99.73	0.33	0.17	95.08	3.2	0.15	2.03	0.01	4.33	0.15	0.48	0.41	0	0.01	0.17	0.02	0.27	0.08	5.64	0.14	0.09	23.22	5.94	0	0		-9.63	-7.19	3.18	68.61	105.48	905.49	424.36	1053.99	579.19	928.75	452.93	1033.95	460.66
1.701	0	0.12	0.13	0.02	0.14	0.06	0.14	0.07	2.18	2.18	99.72	0.33	0	97.8	3.94	0.13	2.18	0.01	3.6	0.16	0.52	0.67	0	0.01	0.14	0.02	0.19	0.07	5.86	0.14	0.09	6.54	5.73	0	0		-8.62	-3.03	3.15	69.91	104.7	906.79	425.17	1051.67	577.36	928.54	454.63	1033.17	458.72
1.735	0	0.13	0.14	0.03	0.15	0.05	0.15	0.07	2.59	2.59	99.7	0.33	0	96.94	4.5	0.14	2.59	0.01	3.77	0.18	0.89	1.1	0	0.01	0.1	0.02	0.17	0.06	6.94	0.15	0.1	10.82	5.37	0	0		-9.44	-4.72	1.51	69.87	102.77	906.23	424.72	1050.75	575.56	927.42	454.28	1030.11	458.49
1.768	0	0.13	0.14	0.03	0.16	0.06	0.15	0.07	2.88	2.88	99.69	0.33	0	98.7	4.87	0.13	2.88	0.01	4.5	0.23	1.2	1.15	0	0.01	0.08	0.02	0.16	0.07	7.63	0.16	0.09	7.93	5.37	0	0		-11.1	-0.37	1.01	69.65	103.93	900.75	421.95	1046.21	572.11	921.6	450.53	1025.25	458.09
1.801	0	0.13	0.14	0.03	0.15	0.06	0.15	0.07	2.8	2.8	99.7	0.33	0	97.17	4.19	0.14	2.8	0.01	4.53	0.29	1.4	1.3	0	0.01	0.07	0.02	0.16	0.07	7.48	0.17	0.09	5.17	5.36	0	0		-6.77	-4.32	2	71.25	102.71	897.31	417.93	1042.58	569.93	919.34	447.4	1021.89	453.19
1.835	0	0.13	0.14	0.03	0.15	0.06	0.15	0.06	2.75	2.75	99.7	0.33	0	98.38	3.49	0.17	2.75	0.01	4.94	0.32	1.55	1.52	0	0.01	0.07	0.02	0.14	0.09	7.45	0.19	0.1	5.39	4.97	0	0		-11.74	-1.45	1.94	69.12	106.73	887.84	414.68	1033.36	565.3	908.02	443.33	1014.54	449.93
1.868	0	0.14	0.14	0.03	0.15	0.06	0.15	0.07	2.79	2.79	99.7	0.33	0	98.58	3.57	0.19	2.79	0.01	6.11	0.39	1.44	1.87	0	0.01	0.06	0.02	0.16	0.11	7.33	0.2	0.1	5.69	5.01	0	0		-8.88	0.79	0.65	71.38	105.75	886.34	413.87	1029.84	562.72	904.92	443.89	1010.59	448.23
1.901	0	0.14	0.14	0.03	0.15	0.06	0.15	0.06	2.82	2.82	99.7	0.33	0	97.68	3.21	0.2	2.82	0.01	6.08	0.47	1.48	2.2	0	0.01	0.05	0.02	0.16	0.07	7.46	0.24	0.09	16.1	4.97	0	0		-9.81	-3.3	0.81	71.13	105.65	885.44	412.71	1027.21	559.46	903.27	442.25	1008.84	446.43
1.935	0	0.14	0.14	0.03	0.15	0.06	0.15	0.07	3.17	3.17	99.7	0.33	0	98.16	3.47	0.24	3.17	0.01	6.5	0.49	1.49	2.55	0	0.01	0.04	0.02	0.17	0.05	7.32	0.28	0.09	23.03	4.83	0	0		-6.39	-2.12	0.55	73.1	106.06	884.88	412.98	1022	555.87	899.95	443.71	1006.01	444.35
1.968	0	0.14	0.15	0.03	0.15	0.07	0.16	0.07	3.66	3.66	99.68	0.33	0	92.67	3.79	0.24	3.66	0	8.52	0.68	2.02	4.52	0	0.01	0.04	0.03	0.2	0.02	6.7	0.3	0.09	14.54	4.88	0	0		-7.33	-9.32	-0.3	72.58	107.21	883.11	416.88	1013.95	550.67	893.64	446.52	1000.84	448.43
2.001	0	0.16	0.15	0.04	0.15	0.06	0.16	0.07	4.41	3.4	99.68	0.33	0	95.22	3.4	0.29	4.41	0	7.92	0.85	2.77	8.83	0	0	0.04	0.03	0.19	0.01	7.15	0.37	0.09	26.61	4.63	0	0		-9.39	-7.04	2.65	71.95	107.31	884.79	423.24	1010.89	551.56	895.54	448.36	1002.54	456.5
2.035	0	0.2	0.17	0.07	0.16	0.06	0.17	0.07	4.44	3.21	99.61	0.33	0	97.1	3.21	0.44	6.21	0	7.5	1.12	2.94	16.57	0	0.01	0.05	0.05	0.16	0.01	7.34	0.51	0.09	6.02	4.44	0.37	0		-15.87	-4.44	4.29	70.69	101.86	887.67	428.19	1006.98	549.29	899.06	449.87	1000.49	459.2
2.035	1	0.09	0.04	0.03	0.07	0.31	0.14	0.06	20.7	0.36	99.38	1.52	8.57	58.18	0.02	0.02	0.08	0.07	4.29	0.11	0.36	0.01	0	5.18	25.44	0.37	2.26	9.46	0	0.01	0.03	0.14	20.7	0	0		0.75	20.35	1.68	79.43	72.32	1249.57	358.99	1376.57	494.71	1277.6	389.63	1349.82	385.7
2.068	0	0.24	0.18	0.13	0.16	0.06	0.17	0.07	4.25	2.91	99.51	0.33	0	96.76	2.91	0.51	6.81	0	7.92	2.08	4.26	27.55	0	0.01	0.05	0.06	0.12	0.01	7.62	0.71	0.1	3.77	4.25	0.97	0		-14.48	-5.02	1.89	71.91	105.39	886.46	431.33	1002.39	547.26	892.36	456.86	997.66	460.99
2.068	1	0.08	0.05	0.02	0.07	0.25	0.11	0.06	15.01	0.45	99.5	1.2	10.49	94.08	0.06	0.02	0.18	0.06	3.75	0.21	0.45	0.01	0	3.75	15.01	0.32	1.34	3.68	0	0.01	0.03	0.07	19.15	0	0		2.02	8.17	-1.58	79.23	84.4	1250.98	357.2	1374.79	489.27	1269.13	388.19	1353.37	383.05
2.102	0	0.32	0.2	0.22	0.16	0.06	0.19	0.07	4.07	2.76	99.36	0.33	0	95.74	2.76	0.43	9.09	0	9.09	4.7	6.1	36.8	0	0.01	0.05	0.1	0.1	0.01	7.06	1.13	0.13	1.94	4.07	1.19	0		-13.96	-6.44	2.5	70.76	102.95	884.52	430.08	1000.01	547.24	891.87	454.02	994.74	458.18
2.135	0	0.41	0.2	0.31	0.16	0.07	0.18	0.07	3.82	2.19	99.19	0.33	0	94.2	2.19	0.47	9.35	0	10.59	8.19	7.16	42.82	0	0.01	0.06	0.14	0.07	0.01	7.17	1.65	0.16	1.22	3.82	0.83	0		-18.77	-8.06	3.09	71.42	98.24	886.91	431.07	998.25	542.82	895.02	452	992.99	459.23
2.168	0	0.51	0.18	0.41	0.15	0.08	0.18	0.07	3.72	2.12	98.98	0.38	0	93.69	2.01	0.49	8.62	0	14.69	13.94	8.59	46.51	0	0.02	0.07	0.15	0.06	0.01	7.44	2.12	0.19	0.99	3.72	0.24	0		-20.01	-8.51	4.35	71.98	96.19	887.12	430.71	997.23	541.06	896.48	452.21	992.54	457.43
2.202	0	0.7	0.18	0.49	0.15	0.09	0.17	0.07	3.58	3.57	98.59	0.44	0	90.32	1.51	0.42	7.64	0	16.34	22.08	8.61	49.2	0	0.02	0.11	0.21	0.06	0.01	7.88	3.57	0.26	0.83	3.58	0	0		-22.75	-10.83	3.3	71.3	94.74	891.1	430.6	999.42	539.4	899.48	450.69	994.05	456.21
2.235	0	0.96	0.18	0.63	0.14	0.1	0.17	0.07	3.49	4.63	98.07	0.5	0	95.42	1.02	0.38	7.19	0	17.6	29.43	9.49	53.04	0	0.03	0.14	0.24	0.05	0.01	8.19	4.63	0.28	0.32	3.49	0	0		-22.48	-6.82	2.31	71.3	90.78	887.72	427.24	996.78	536.31	897.81	446.79	988.24	454.71
2.268	0	1.68	0.18	0.84	0.15	0.09	0.17	0.08	3.17	7.31	96.63	0.52	0	93.51	0.85	0.32	7.31	0	17.6	42.19	9.91	57.83	0	0.03	0.18	0.31	0.05	0.01	8.8	7.31	0.3	0.7	3.17	0	0		-28.35	-8.66	5.52	70.86	98.27	889.8	426.11	997.89	534.2	898.22	445.6	996.02	455.14
2.302	0	2.59	0.19	0.94	0.15	0.09	0.17	0.1	2.79	7.32	94.82	0.51	0	96.57	0.62	0.19	7.32	0	17.1	52.61	9.59	59.89	0	0.04	0.19	0.63	0.04	0.01	8.96	13.8	0.39	0.28	2.79	0	0		-16.57	-5.3	4.55	71.4	94.87	890.18	427.14	994.54	531.86	897.58	446.42	992.08	454.89
2.335	0	2.81	0.19	1.39	0.14	0.1	0.17	0.11	2.68	6.63	94.38	0.65	0	95.05	0.62	0.17	6.63	0	20.44	53.02	10.6	66.58	0	0.05	0.25	0.89	0.05	0.02	9.17	15.99	0.44	0.41	2.68	0	0		-19.62	-7.23	6.39	71.03	84.86	895.15	427.52	995.7	528.42	906.59	445.39	991.06	453.55
2.369	0	2.6	0.19	1.11	0.15	0.12	0.17	0.18	2.43	6.05	94.81	0.93	0	97.41	0.53	0.18	6.05	0	24.11	51.47	9.33	62.22	0	0.05	0.27	1.82	0.04	0.02	10.5	27.69	0.55	0.68	2.43	0	0		-13.45	-3.86	9.18	71.12	71.76	897.03	427.29	995.19	527.2	914.85	445.93	986.29	452.69
2.402	0	2.74	0.19	1.5	0.15	0.12	0.17	0.27	2.13	5.3	94.52	0.95	0	95.28	0.53	0.13	5.3	0	24.67	50.8	8.93	68.68	0	0.09	0.3	2.69	0.04	0.02	10.22	37.4	0.75	0.34	2.13	0	0		-12.36	-6.98	7.21	72.73	74.35	897.3	428.65	993.95	527.89	912.11	446.05	986.05	453.87
2.435
2.469
2.502
2.535
2.569
2.602
2.635
2.669
2.702
2.736
2.769
2.802
2.836
2.869
2.902
2.936
2.969
3.002
3.036
3.069
3.103
3.136
3.169
3.203
3.236
3.269
3.303
3.336
3.37
3.403
3.436
3.47
3.503
3.536
3.57
3.603
3.636
3.67
3.703
3.737
3.77
3.803
3.837
3.87
3.903
3.937
3.97
4.003
4.037
4.07
4.104
4.137
4.17
4.204
4.237
4.27
4.304
4.337
4.371
4.404
4.437
4.471
4.504
4.537	0	0.09	0.08	0.02	0.1	0.26	0.1	0.07	2.32	2.32	99.47	0.64	12.71	98.13	1.78	0.56	2.32	0.02	13.55	0.37	2.35	1.32	0	0	0	0.12	0.15	0	5.72	4.21	0.01	18.78	14.64	1.26	0		-21.8	-2.21	1.49	62.36	145.98	870.03	397.89	1037.8	565.67	881.55	441.17	1027.13	430.4
4.571	0	0.1	0.04	0.03	0.11	0.54	0.1	0.08	2.53	2.53	98.92	1.4	18.86	92.14	3.87	0.58	2.53	0.02	15.21	0.14	2.08	1.9	0	0	0	0.38	0.12	0	17.6	5.41	0.02	6.95	20.2	0	0		-13.46	-9.69	-0.67	66.64	124.73	877.11	404.44	1033.94	565.42	891.47	444.05	1015.84	434.56
4.604	0	0.11	0.05	0.03	0.14	0.32	0.11	0.09	2.51	2.51	99.36	0.95	14.1	95.78	5.59	0.46	2.51	0.01	11.44	0.18	1.9	2.14	0	0	0	0.38	0.13	0	20.42	6.76	0.02	20	17.46	0	0		-11.88	-6.39	-2.27	67.72	133.42	872.64	405.95	1029.27	564.97	880.75	445.43	1013.99	438.72
4.637	0	0.12	0.06	0.03	0.15	0.29	0.12	0.11	2.55	2.55	99.43	0.85	12.73	94.32	6.21	0.32	2.55	0.01	12.63	0.26	1.73	2.04	0	0	0	0.43	0.17	0	20.78	10.55	0.03	14.24	15.78	0	0		-16.37	-7.95	-0.34	65.95	127.77	872.99	406.62	1027.79	564.68	885.06	444.05	1012.63	436.98
4.671	0	0.14	0.08	0.04	0.17	0.16	0.14	0.12	2.55	2.55	99.65	0.71	7.23	94.69	6.97	0.34	2.55	0.01	9.57	0.21	1.46	2.44	0	0	0	0.35	0.14	0	21.21	11.53	0.03	25.1	11.85	0	0		-16.32	-7.59	-0.14	66	128.94	873.87	407.15	1025.82	562.34	884.05	442.6	1012.91	438.09
4.704	0	0.14	0.09	0.03	0.17	0.11	0.14	0.1	2.33	2.33	99.67	0.45	4.57	94.05	5.92	0.34	2.33	0.01	6.43	0.19	1.2	1.72	0	0	0	0.32	0.11	0.01	18.07	8.57	0.02	24.66	10.18	0	0		-19.88	-8.2	2.09	65.12	122.33	881.56	409.22	1031.44	561.97	896.19	438.99	1018.46	442.61
4.738	0	0.14	0.11	0.03	0.17	0.08	0.14	0.1	2.46	2.46	99.66	0.39	1.78	95.5	5.48	0.33	2.46	0.01	3.93	0.21	1.24	1.32	0	0	0.01	0.3	0.09	0	16.94	7.35	0.03	39.37	8.53	0	0		-20.19	-6.73	2.33	65.25	121.69	886.9	411.54	1035.9	563.35	901.66	440.76	1023.28	445.02
4.771	0	0.15	0.12	0.04	0.19	0.06	0.15	0.1	2.41	2.41	99.63	0.42	0	92.34	5.62	0.37	2.41	0.01	3.77	0.19	1.16	1.11	0	0	0.01	0.22	0.09	0	17.94	7.4	0.04	12.43	6.86	0.19	0		-17.11	-9.55	0.29	66.51	117.57	892.34	414.04	1041.14	567.07	907.1	447.4	1024.62	443.99
4.804	0	0.15	0.14	0.04	0.2	0.05	0.16	0.11	2.17	2.17	99.59	0.49	0	95.83	7.54	0.4	2.17	0	3.37	0.16	1.13	1.31	0	0	0.01	0.22	0.08	0	18.07	8.41	0.04	39.83	5.71	0.36	0		-15.56	-6.32	0.63	68.23	121.3	900.62	418.09	1045.52	565.94	911.92	451.87	1033.16	448.19
4.838	0	0.16	0.15	0.04	0.2	0.05	0.16	0.11	2.2	2.2	99.6	0.44	0	92.25	6.75	0.44	2.2	0	3.44	0.2	1.33	2.56	0	0	0.01	0.29	0.08	0	17.46	8.96	0.05	16.43	4.82	0.81	0		-20.66	-9.62	1.43	66.98	117.28	912.22	422.86	1053.32	566.11	924.29	453.23	1041.57	452.29
4.871	0	0.18	0.16	0.05	0.21	0.04	0.16	0.11	2.19	2.19	99.59	0.44	0	93.11	5.58	0.63	2.19	0	2.88	0.18	1.3	5.01	0	0	0.01	0.35	0.07	0	18.55	11.03	0.05	31.85	3.82	0.85	0		-17.46	-8.98	2.88	69.26	115.06	919.7	425.05	1058.69	565.66	933.14	455.85	1048.21	455.54
4.904	0	0.2	0.17	0.07	0.2	0.04	0.15	0.12	2.38	2.38	99.59	0.41	0	93.05	4.26	0.84	2.38	0	2.72	0.18	1.49	10.75	0	0	0.01	0.41	0.05	0	18.7	13.23	0.06	18.48	3.21	0.75	0		-18.19	-9.03	1.79	69.31	111.73	926.28	427.33	1060.83	563.73	938.17	457.74	1049.88	455.66
4.938	0	0.21	0.17	0.08	0.2	0.04	0.14	0.14	2.01	2.01	99.58	0.4	0	97.2	3.18	1.05	2.01	0	3.07	0.23	1.82	12.05	0	0	0.01	0.53	0.04	0	19.51	17.52	0.06	11.95	3.1	0.8	0		-15.63	-4.27	0.48	69.5	112.45	932.76	428.49	1061.96	559.65	940.55	457.52	1053	457.04
4.971	0	0.23	0.17	0.1	0.2	0.04	0.14	0.15	1.88	1.88	99.55	0.41	0	87.16	2.43	1.03	1.88	0	3.05	0.38	2.32	14.53	0	0	0.01	0.62	0.03	0.01	20.21	21.17	0.07	15.28	2.9	0.5	0		-23.39	-12.42	2.06	68.79	109.93	937.17	431.14	1060.95	554.98	944.76	457.16	1054.68	457.91
5.004	0	0.24	0.17	0.12	0.19	0.04	0.13	0.17	1.94	1.94	99.52	0.44	0	94.75	1.87	1	1.94	0	2.96	0.57	3.82	17.5	0	0	0.02	0.85	0.03	0.01	20.24	24.01	0.08	12.97	2.64	0.4	0		-24.94	-7.54	2.32	69.18	102.51	937.99	429.17	1059.43	550.81	948.34	454.98	1050.85	454.46
5.038	0	0.27	0.18	0.19	0.19	0.04	0.13	0.19	1.92	1.92	99.46	0.59	0	92.72	1.34	0.83	1.92	0	2.75	0.98	6.1	22.57	0	0	0.02	1.09	0.02	0.02	22.11	26.98	0.12	7.85	2.07	0.34	0		-27.67	-9.28	3.49	69.36	96.62	942	428.94	1058.77	545.71	953.78	451.77	1050.38	453.83
5.071	0	0.31	0.18	0.33	0.17	0.03	0.12	0.2	1.95	1.95	99.34	0.59	0	91.95	0.74	0.63	1.95	0	2.74	1.55	7.62	32.7	0	0	0.02	1.2	0.02	0.02	20.69	29.05	0.15	7.06	1.98	0.21	0		-28.19	-9.82	0.61	69.2	97.19	941.05	424.61	1058.44	542.12	950.71	450.72	1047.8	446.35
5.105	0	0.33	0.18	0.38	0.17	0.03	0.12	0.25	1.38	1.76	99.23	0.51	0	95.06	0.48	0.55	1.76	0	3.04	1.98	6.66	36.93	0	0	0.03	1.48	0.01	0.02	19.44	34.91	0.24	6.24	1.38	0.17	0		-22.05	-7.21	1.29	70.41	100.36	938.06	422.69	1056.4	542.52	947.11	447.76	1047.47	447.46
5.138	0	0.43	0.19	0.67	0.18	0.03	0.12	0.26	1.11	1.78	98.66	0.51	0	96.91	0.35	0.39	1.78	0	3.4	3.67	6.47	47.89	0	0	0.04	1.55	0.01	0.02	19.65	36.83	0.33	4.68	1.11	0.12	0		-20.55	-4.76	2.77	70.2	101.08	933.82	421.04	1051.76	539.81	943.61	443.28	1044.48	449.78
5.171	0	0.52	0.19	0.94	0.17	0.03	0.13	0.27	1.05	1.89	98.13	0.48	0	96.94	0.26	0.36	1.89	0	3.95	5.7	6.12	55.28	0	0.01	0.06	1.66	0.01	0.02	19.15	37.37	0.38	3.18	1.05	0.13	0		-23.28	-4.72	0.67	70.37	107.81	927.47	420.19	1046.06	538.78	932.45	446.22	1040.25	447.33
5.205	0	0.67	0.19	1.51	0.18	0.03	0.13	0.37	0.82	1.94	96.98	0.5	0	94.12	0.23	0.29	1.94	0	4.1	8.47	6.11	64.4	0	0.01	0.1	2.38	0.01	0.03	19.76	44.89	0.65	6.85	0.82	0.21	0		-14.24	-8.13	3.39	70.59	92.87	927.33	421.51	1043.2	540.49	940.41	445.18	1033.23	448.37
5.238	0	0.85	0.19	2.46	0.18	0.03	0.13	0.37	0.77	2.07	95.07	0.48	0	97.8	0.26	0.28	2.07	0	4.85	10.92	6.16	74.69	0	0.01	0.17	2.27	0.01	0.03	19.12	45.26	0.71	8.83	0.77	0.18	0		-13.74	-3.03	3.46	70.72	93.71	922.7	423.98	1033.2	536.78	932.89	445.39	1026.37	451.79
5.271	0	0.85	0.19	1.95	0.18	0.04	0.13	0.47	0.85	1.77	96.09	0.49	0	98.66	0.28	0.33	1.77	0	5.69	12.71	5.78	69.71	0	0.02	0.27	2.96	0.01	0.04	19.91	50.72	0.85	6.01	0.73	0.13	0		-6.42	0.52	7.35	71	94.13	913.7	422.4	1023.25	532.84	926.19	444.42	1019.86	453.72
5.305	0	0.87	0.19	1.53	0.18	0.04	0.13	0.64	1.1	1.74	96.95	0.54	0	98.58	0.25	0.44	1.74	0	7.66	15.09	5.23	65.58	0	0.06	0.32	5.78	0.01	0.04	19.3	58.23	1.1	3.32	0.69	0.18	0		-2.53	0.81	5.06	70.68	97.48	903.78	420.85	1011.31	528.91	911.86	445.85	1009.25	450.01
5.338	0	1.07	0.19	1.42	0.18	0.04	0.14	0.64	1.15	1.73	97.16	0.64	0	96.73	0.26	0.51	1.73	0	9.48	21.39	5.39	63.45	0	0.07	0.51	6.1	0.01	0.04	19.86	58.1	1.15	2.77	0.72	0.11	0		-13.27	5.06	5.02	71.69	99.45	893.81	421.88	1003.21	531.28	902.09	444.13	1001.15	453.02
5.372	0	1.24	0.19	1.55	0.17	0.05	0.13	0.68	1.56	1.66	96.9	0.6	0	98.33	0.31	0.55	1.66	0	10.16	28.18	8.55	63.02	0	0.18	0.67	8.93	0.01	0.06	18.32	59.49	1.56	13.28	0.73	0.12	0		-9.2	-1.61	3.81	69.83	96.09	888.15	424.44	994.78	532.63	895.49	446.85	991.44	452.11
5.405	0	1.2	0.19	1.47	0.16	0.04	0.13	0.55	1.78	1.63	97.06	0.6	0	98.1	0.37	0.52	1.63	0	9.08	29.43	10.41	60.28	0	0.26	0.59	11.48	0.02	0.05	18.16	54.59	1.78	6.57	0.77	0.09	0		-13.97	-2.29	-1.29	67.68	98.71	882.94	423.39	995.23	535.82	887.89	449.75	986.6	449.47
5.438	0	1.1	0.19	1.18	0.15	0.04	0.12	0.45	1.47	1.77	97.64	0.83	0	97.29	0.47	0.43	1.77	0	8.38	32.15	14.65	51.52	0	0.25	0.54	11.48	0.01	0.05	18.31	49.32	1.47	11.82	0.77	0.04	0		-11	-4.09	1.84	68.58	108.22	874.49	425.79	993.53	544.83	880.49	453.26	988.67	456.03
5.472	0	0.91	0.19	0.94	0.14	0.04	0.12	0.3	1.88	2.13	98.12	0.84	0	96.05	0.47	0.41	2.13	0.01	8.16	32.23	17.7	45.82	0	0.37	0.46	10.67	0.01	0.05	15.47	39.58	1.88	6.02	0.66	0.07	0		-11.08	-6.04	3.06	67.72	108.81	869.69	426.36	989.38	546.99	876.74	452.54	985.49	456.3
5.505	0	0.89	0.19	1.01	0.13	0.04	0.11	0.24	1.76	2.22	97.97	0.87	0	95.6	0.44	0.36	2.22	0.01	9.69	33.41	19.95	46.23	0	0.41	0.41	9.23	0.01	0.04	13.76	34.47	1.76	8.58	0.65	0.13	0		-10.88	-6.61	4.96	67.28	102.4	867.25	425.11	987.22	546.66	879.09	450.13	981.35	455.63
5.538	0	0.98	0.2	0.98	0.13	0.05	0.12	0.22	1.81	2.17	98.03	0.78	0	91.74	0.35	0.32	2.17	0.01	11.91	35.45	18.76	47.08	0	0.44	0.38	10.5	0.01	0.06	13.35	32.28	1.81	8.39	0.67	0.16	0		-14.6	-9.96	2.08	68.11	103.4	867.89	425.54	981.63	540.18	873.73	450.92	977.12	451.96
5.572	0	0.95	0.19	0.96	0.13	0.05	0.12	0.21	1.7	1.88	98.07	0.61	0	89.52	0.36	0.28	1.88	0.01	11.81	32.7	16.04	49.82	0	0.56	0.33	13.35	0.01	0.06	12.75	31.84	1.7	4.83	0.7	0.14	1		-10.1	-11.28	5.35	69.1	82.51	868.93	423.8	979.42	536.44	885.57	449.76	968.07	448.85
5.605	0	0.74	0.19	0.56	0.14	0.05	0.13	0.22	1.75	1.66	98.52	0.47	0	86.74	0.35	0.24	1.66	0.01	10.08	27.96	12.72	42.56	0	0.6	0.27	15.36	0.01	0.06	12.43	32.47	1.75	6.04	0.75	0.08	0		-4.77	-12.61	2.72	69.35	82.77	872.04	421.53	979.21	532.88	885.17	446.45	967.93	446.04
5.638	0	0.63	0.19	0.26	0.15	0.04	0.14	0.23	1.77	1.52	98.75	0.36	0	94.22	0.29	0.2	1.52	0.01	9.29	25.02	7.28	32.81	0	0.76	0.26	16.66	0.01	0.07	12.17	34	1.77	4.19	0.76	0	0		-9.06	-8.04	3.35	71.41	79.09	875.39	420.89	979.81	528.93	889.36	444.16	968.45	444.54
5.672	0	0.73	0.19	0.31	0.15	0.05	0.14	0.23	1.86	1.21	98.54	0.36	0	83.59	0.25	0.19	1.21	0.01	10	26.69	5.15	38.9	0	0.89	0.31	21.83	0.01	0.07	11.32	33.73	1.86	5.26	0.82	0	0		-7.25	-13.86	1.72	73.76	80.07	882.73	421.79	981.73	524.11	892.46	443.12	972.5	445.45
5.705
5.739
5.772
5.805
5.839
5.872
5.905
5.939
5.972
6.005
6.039
6.072
6.106
6.139
6.172
6.206
6.239
6.272
6.306
6.339
6.373
6.406
6.439
6.473
6.506
6.539
6.573
6.606
6.639
6.673
6.706
6.74
6.773
6.806
6.84
6.873
6.906
6.94
6.973
7.006
7.04
7.073
7.107
7.14
7.173
7.207
7.24
7.273
7.307
7.34
7.374
7.407
7.44
7.474
7.507
7.54
7.574
7.607
7.64
7.674
7.707
7.741
7.774
7.807
7.841
7.874
7.907
7.941
7.974
8.007
8.041	0	0.04	0.02	0.01	0.15	0.48	0.05	0.18	0.8	0.26	99.04	3.54	20.94	6.02	3.46	22.34	0.26	2.01	1.55	0.15	0.2	0.11	0	0.54	0.66	0.01	0.28	0.8	5.13	0.52	0.04	0.01	26.1	0	0		-3.58	35.74	-1.46	71.1	88.9	763.14	341.64	949.18	541.71	810.44	384.26	899.08	377.41
8.074	0	0.05	0.03	0.01	0.18	0.2	0.05	0.18	0.54	0.25	99.6	1.04	13.11	46.9	1.8	23.69	0.08	1.4	1.57	0.25	0.16	0.09	0	0.54	0.3	0.03	0.16	0.26	1.54	0.86	0.04	0.04	18.09	0	0		-3.26	22.62	3.56	75.36	114.19	758.68	333.05	937.92	525	794.16	369.44	908.17	375.84
8.108	0	0.07	0.05	0.02	0.16	0.12	0.07	0.13	0.52	0.52	99.68	0.52	8.14	59.3	1.56	15.75	0.08	1.31	1.97	0.64	0.2	0.08	0	0.52	0.38	0.04	0.18	0.22	1.75	2.07	0.1	0.06	13.21	0	0		0.89	20.12	4.23	76.33	108.39	759.4	332.02	941.33	525.26	799.39	375.11	907.76	372.68
8.141	0	0.08	0.06	0.02	0.15	0.1	0.08	0.12	0.46	0.31	99.69	0.41	6.53	72.86	1.61	12.57	0.1	1.7	2.27	0.98	0.21	0.09	0	0.31	0.46	0.04	0.21	0.22	1.58	3.27	0.14	0.01	11.54	0	0		-0.47	17.06	5.07	75.26	119.81	761.37	327.61	949.35	524.46	799.71	373.62	919.46	369.74
8.174	0	0.08	0.07	0.02	0.14	0.1	0.08	0.11	0.53	0.34	99.72	0.39	6.31	64.78	1.45	9.44	0.1	1.96	2.63	1	0.25	0.14	0	0.34	0.53	0.06	0.18	0.15	1.31	4.04	0.16	0.01	11.18	0	0		-1.62	18.95	6.61	75.13	113.98	766.46	325.8	957.48	528.3	810.56	367.68	924.49	371.03
8.208	0	0.09	0.07	0.02	0.13	0.1	0.09	0.1	0.54	0.39	99.74	0.38	6.46	65.93	1.27	7.51	0.13	1.81	3.34	1.36	0.29	0.2	0	0.39	0.54	0.07	0.17	0.18	1.04	4.31	0.17	0.01	11.06	0	0		-1.53	18.7	6.26	75.12	113.49	773.25	325.15	967.27	531.18	818.72	368.06	932.18	370.29
8.241	0	0.09	0.07	0.02	0.12	0.11	0.09	0.1	0.55	0.34	99.76	0.42	7.26	56.61	1.16	6.55	0.14	1.77	3.44	1.32	0.33	0.3	0	0.34	0.55	0.07	0.2	0.19	1.06	4.75	0.18	0.01	11.76	0	0		-2.21	20.67	6.69	74.42	116.55	778.34	326.18	972.47	531.43	823.02	368.9	939.52	372.07
8.274	0	0.09	0.07	0.02	0.12	0.11	0.09	0.1	0.49	0.33	99.75	0.41	6.99	68.98	1.23	6.71	0.16	1.58	3.13	1.36	0.31	0.31	0	0.33	0.49	0.07	0.19	0.15	1.23	4.88	0.15	0.02	11.62	0	0		-3.57	18	5.57	74.58	116.36	781.89	327.86	974.28	533.17	824.62	367.19	940.79	373.75
8.308	0	0.09	0.07	0.02	0.12	0.11	0.09	0.1	0.42	0.33	99.75	0.41	7.1	56.24	1.17	6.74	0.15	1.66	3.21	1.73	0.22	0.19	0	0.33	0.42	0.07	0.18	0.12	1.23	4.77	0.14	0.01	11.63	0	0		-2.46	20.74	7.23	75.16	113.47	782.52	328.19	973.91	531.39	827.77	368.56	941.09	374.53
8.341	0	0.09	0.07	0.02	0.12	0.11	0.09	0.09	0.49	0.32	99.76	0.44	7.48	54.79	1.14	5.71	0.15	1.79	2.96	2.06	0.19	0.13	0	0.32	0.49	0.07	0.21	0.11	1.17	4.32	0.14	0.01	12.07	0	0		-2.75	21.04	6.34	75.12	112.66	784.43	329.62	974.39	531.94	828.5	369.32	941.01	375.11
8.375	0	0.09	0.07	0.02	0.12	0.11	0.08	0.1	0.49	0.36	99.76	0.45	7.73	64.27	1.07	6.37	0.16	1.94	3.01	2.05	0.12	0.13	0	0.36	0.49	0.07	0.19	0.08	1.11	3.88	0.13	0.02	12.26	0	0		-1.06	19.06	6.35	75.78	113.63	785.72	330.27	974.56	531.76	828.7	369.91	942.16	376.2
8.408	0	0.09	0.07	0.02	0.12	0.11	0.08	0.1	0.42	0.37	99.75	0.45	7.55	73.61	1.02	6.86	0.16	2.03	2.69	1.81	0.13	0.14	0	0.37	0.42	0.06	0.18	0.07	1.07	3.75	0.12	0.02	12.2	0	0		4.55	16.87	6	77.68	113.91	786.69	330.88	973.71	531.95	828.2	371.41	941.93	377.69
8.441	0	0.08	0.06	0.02	0.13	0.11	0.08	0.11	0.39	0.39	99.74	0.46	7.49	71.08	1.01	9.4	0.16	1.94	2.22	1.78	0.14	0.12	0	0.39	0.36	0.06	0.18	0.05	1.11	3.54	0.11	0.03	12.31	0	0		-3.49	17.5	6.4	75.6	111.76	785.89	329.99	972.55	529.3	828.64	367.44	940.13	375.29
8.475	0	0.08	0.06	0.02	0.15	0.1	0.08	0.12	0.42	0.42	99.7	0.41	6.55	62.41	0.91	12.43	0.14	1.99	1.89	1.37	0.18	0.18	0	0.42	0.32	0.07	0.16	0.05	1.04	3.42	0.1	0.02	11.55	0	0		-4.3	19.46	5.53	75.63	113.91	785.05	330.13	968.21	525.84	824.41	365.99	937.96	374.97
8.508	0	0.07	0.05	0.02	0.2	0.09	0.07	0.17	0.49	0.49	99.61	0.39	6.14	47.95	0.9	19.86	0.13	2.27	1.7	1.29	0.23	0.15	0	0.49	0.28	0.06	0.13	0.05	1.02	3.52	0.09	0.01	11.28	0	0		-0.69	22.41	3.52	76.24	113.16	783.75	329.25	964.43	522.87	820.34	367.82	933.42	371.98
8.541	0	0.07	0.05	0.02	0.22	0.09	0.06	0.19	0.51	0.51	99.56	0.44	6.26	72.77	0.88	23.08	0.13	2.69	1.79	1.04	0.27	0.12	0	0.51	0.25	0.07	0.12	0.05	1.05	3.43	0.08	0.02	11.36	0	0		-7.73	17.08	4.25	75.19	114.18	779	327.58	957.63	517.15	814.57	363.15	928.6	369.15
8.575	0	0.07	0.04	0.02	0.26	0.09	0.06	0.24	0.59	0.59	99.48	0.6	5.51	85.58	0.91	27.38	0.12	2.89	1.98	0.81	0.28	0.14	0	0.59	0.28	0.08	0.11	0.1	1	4.1	0.09	0.01	10.62	0	0		-5.57	13.1	1.85	76.4	110.08	772.76	327.23	947.81	514.06	806.18	363.74	916.23	366.42
8.608	0	0.06	0.04	0.02	0.33	0.08	0.06	0.31	0.55	0.55	99.34	0.89	4.71	87.04	1.05	33.09	0.12	3.35	2.05	0.69	0.25	0.09	0	0.55	0.24	0.07	0.09	0.12	0.9	4.06	0.08	0.01	9.83	0	0		-8.36	12.48	-0.47	76.34	111.73	765.66	327.22	936.18	507.09	793.93	363.83	905.66	364.46
8.641	0	0.05	0.03	0.02	0.5	0.07	0.05	0.51	0.54	0.47	98.99	1.96	3.95	77.88	1.19	43.92	0.12	4.1	1.98	0.47	0.19	0.08	0	0.54	0.22	0.06	0.08	0.12	0.76	4.02	0.06	0	9.14	0	0		-2.32	15.71	1.81	77.57	103.91	754.25	327.25	924.36	508.26	788.28	366.72	892.14	363.58
8.675	0	0.04	0.02	0.02	0.96	0.06	0.04	1.06	0.52	0.26	97.87	7.7	2.67	79.58	1.27	61.76	0.09	4.65	1.45	0.26	0.12	0.06	0	0.52	0.18	0.04	0.08	0.15	0.66	3.55	0.03	0.01	8.11	0	0		-0.62	15.2	0.99	78.55	109.72	744.38	329.16	910.62	506.29	772.87	367.64	882.58	365.73
8.708	0	0.04	0.02	0.02	1.16	0.06	0.04	1.33	0.53	0.2	97.34	11.45	2.09	79.77	1.57	67.31	0.09	4.16	1.49	0.2	0.15	0.05	0	0.53	0.2	0.03	0.07	0.13	0.57	3.56	0.03	0	7.63	0	0		-1.51	15.14	0.02	79.29	108.46	740.72	330.56	896.85	496.72	763.94	366.46	872.39	364.8
8.742	0	0.03	0.02	0.02	1.44	0.06	0.04	1.69	0.61	0.21	96.61	16.14	1.28	79.17	2.4	72.22	0.08	4.43	1.58	0.21	0.15	0.03	0	0.61	0.18	0.02	0.06	0.07	0.51	3.48	0.02	0	6.99	0	0		0.26	15.32	1.63	80.51	109.32	737.13	331.47	888.42	491.96	758.93	364.74	868.2	368.15
8.775	0	0.03	0.02	0.02	1.32	0.06	0.04	1.61	0.73	0.29	96.78	14.27	1.14	82.07	4.24	70.29	0.07	2.5	2.22	0.26	0.29	0.03	0	0.73	0.18	0.01	0.06	0.06	0.42	4.29	0.02	0.19	7.05	0	0		1.69	14.39	0.78	80.89	105.19	735.83	332.86	882.61	489.03	756.64	366.37	861.83	367.34
8.808
8.842
8.875
8.908
8.942
8.975
9.008
9.042
9.075
9.109
9.142
9.175
9.209
9.242
9.275
9.309
9.342
9.376
9.409
9.442
9.476
9.509
9.542	0	0.22	0.21	0.06	0.22	0.08	0.15	0.09	2.42	2.42	99.56	1.23	0.97	98.55	3.15	0.56	2.42	0.03	10.7	1.17	2.17	1.87	0	0	0.02	0.01	0.42	0.09	27.94	9.05	0.12	23.05	4.96	3.89	0		-18.57	-0.91	4.24	65.19	140.41	804.36	374.14	984.35	556.17	827.56	413.52	967.97	413.68
9.576	0	0.19	0.2	0.05	0.18	0.06	0.16	0.09	4.03	4.57	99.59	0.47	0	98.35	2.13	0.48	4.57	0.01	8.77	0.6	2.28	4.14	0	0.01	0.05	0.02	0.42	0.07	16.14	8.05	0.26	34.08	4.03	2.37	0		-9.88	-1.57	1.25	69.2	139.06	788.66	371.46	966.27	553.98	808.2	407.99	947.05	415.55
9.609	0	0.17	0.19	0.04	0.16	0.06	0.15	0.09	4.27	4.37	99.63	0.33	0	97.46	1.88	0.7	4.37	0.01	7.94	0.55	1.77	6.19	0	0.01	0.08	0.05	0.28	0.07	9.92	8.14	0.32	21.94	4.27	1.79	0		-4.59	-3.77	-1.64	71.74	137.59	784.1	373.64	958.52	552.16	799.57	413.91	937.13	416.67
9.642	0	0.16	0.2	0.04	0.15	0.07	0.16	0.08	5.16	5.85	99.6	0.33	0	98.16	1.49	0.71	5.85	0.01	7.62	0.48	1.47	6.81	0.07	0.01	0.09	0.03	0.36	0.05	6.46	6.23	0.24	27.63	5.16	2.81	0		-2.47	-2.11	-1.15	72.43	141.21	779.08	373.89	953.7	553.21	793.32	414.95	934.52	417
9.676	0	0.2	0.22	0.05	0.17	0.06	0.18	0.07	4.77	4.95	99.56	0.33	0	97.6	1.32	0.6	9.32	0	6.61	0.61	1.6	10.23	0.54	0.01	0.1	0.08	0.37	0.03	7.1	4.95	0.25	38.83	4.77	2.65	0		-7.7	-3.46	-2	72.01	141.87	777.4	376.52	947.8	550.12	788.24	418.23	930.08	415.24
9.709	0	0.23	0.27	0.05	0.18	0.06	0.21	0.07	4.12	5.26	99.47	0.33	0	96.36	1.39	0.61	11.87	0	6.71	0.79	1.99	13.09	1.36	0.01	0.1	0.12	0.33	0.02	6.06	5.26	0.21	8.69	4.12	3.33	0		-13.09	-5.62	-1.26	69.37	149.25	775.84	376.53	945.31	548	783.18	418.23	932.33	412.78
9.743	0	0.23	0.3	0.06	0.18	0.05	0.21	0.07	3.88	4.64	99.4	0.33	0	97.31	1.34	0.61	12.86	0	6.35	0.89	4.59	12.21	1.54	0.01	0.11	0.21	0.25	0.02	6.07	4.64	0.17	8.55	3.88	4.07	0		-13.74	-4.05	3.07	68.66	138.8	778.23	379.61	941.78	546.71	792.72	413.34	931.41	418.63
9.776	0	0.23	0.3	0.07	0.17	0.05	0.19	0.07	3.48	5.29	99.39	0.33	0	96.66	1.16	0.62	11.38	0	7.55	0.96	5.7	14.44	1.98	0.02	0.13	0.26	0.15	0.03	6.38	5.29	0.19	4.73	3.48	4.25	0		-16.78	-5.17	4.86	67.36	135.66	778.91	380.39	937.16	541.07	794.37	408.53	929.42	421.41
9.809
9.843
9.876
9.909
9.943
9.976
10.009
10.043
10.076
10.11
10.143
10.176
10.21
10.243
10.276
10.31
10.343
10.377
10.41
10.443
10.477
10.51
10.543
10.577
10.61
10.643
10.677
10.71
10.744
10.777
10.81
10.844
10.877
10.91
10.944
10.977
11.01
11.044
11.077
11.111
11.144
11.177
11.211
11.244
11.277
11.311
11.344
11.378
11.411
11.444
11.478
11.511
11.544
11.578
11.611
11.644
11.678
11.711
11.745
11.778
11.811
11.845
11.878
11.911
11.945
11.978
12.011
12.045
12.078
12.112
12.145
12.178
12.212
12.245
12.278
12.312
12.345
12.379
12.412
12.445
12.479
12.512
12.545
12.579
12.612
12.645
12.679
12.712
12.746
12.779
12.812
12.846
12.879
12.912
12.946
12.979
13.012
13.046
13.079
13.113
13.146
13.179
13.213
13.246
13.279
13.313
13.346
13.38
13.413
13.446
13.48
13.513
13.546
13.58
13.613
13.646
13.68
13.713
13.747
13.78
13.813
13.847
13.88
13.913
13.947
13.98
14.013
14.047
14.08
14.114
14.147
14.18
14.214
14.247
14.28
14.314
14.347
14.381
14.414
14.447
14.481
14.514
14.547
14.581
14.614
14.647
14.681
14.714
14.748
14.781
14.814
14.848
14.881
14.914
14.948
14.981
15.014
15.048
15.081
15.115
15.148
15.181
15.215
15.248
15.281
15.315
15.348
15.382
15.415
15.448
15.482
15.515
15.548
15.582
15.615
15.648
15.682
15.715
15.749
15.782
15.815
15.849
15.882
15.915
15.949
15.982
16.015
16.049	2	0.07	0.05	0.01	0.08	0.22	0.08	0.07	0.11	0.11	99.56	0.9	13.79	94.57	2.52	0.57	0.11	0.13	5.5	0.05	0.18	0.2	0	0	0.02	0	0.3	0.04	1.66	1.07	0.02	0.01	17.06	0	0		-16.1	-7.71	4.46	68.85	143.96	990.92	339.05	1205.98	561.99	1030.11	383.34	1174.06	384.91
16.082	2	0.07	0.05	0.01	0.11	0.22	0.12	0.09	0.2	0.2	99.56	0.86	12.14	85.98	9.74	0.4	0.2	0.09	6.11	0.09	0.21	0.14	0	0	0.01	0	0.24	0.04	5.36	0.92	0.02	0.06	16.76	0	0		-13.04	-12.93	4.9	69.11	142.8	993.34	334.59	1214.13	564.6	1036.4	380.89	1179.19	382.11
16.116	2	0.07	0.06	0.01	0.11	0.22	0.11	0.08	0.25	0.25	99.57	0.79	12.2	84.89	7.86	0.25	0.25	0.05	6.95	0.15	0.41	0.15	0	0	0.01	0.01	0.38	0.05	4.67	0.73	0.01	0.18	16.21	0	0		-7.17	-13.37	4.87	70.61	143.67	995.68	330.28	1219.1	565.91	1039.65	376.51	1183.25	380.97
16.149	2	0.07	0.06	0.01	0.11	0.22	0.12	0.08	0.33	0.33	99.55	0.8	12.01	82.04	9.4	0.19	0.33	0.05	7.41	0.21	0.5	0.18	0	0	0.01	0.01	0.4	0.05	3.53	0.62	0.01	0.04	16.23	0	0		-4.99	-14.4	6.21	71.09	144.9	995.95	324.76	1223.37	564.47	1042.9	372.09	1187.69	377.99
16.182	2	0.07	0.05	0.01	0.1	0.27	0.12	0.08	0.31	0.31	99.47	0.94	13.55	91.09	9.09	0.18	0.31	0.05	8.16	0.26	0.7	0.19	0	0	0.01	0.01	0.32	0.06	2.74	0.75	0.01	0.02	17.39	0	0		-3.8	-10.38	7.06	71.76	148.22	994.89	318.3	1228.83	564.51	1044.55	367.9	1192.65	373.87
16.216	2	0.06	0.05	0.01	0.1	0.32	0.12	0.09	0.38	0.38	99.35	1.17	15.09	83.7	9.93	0.15	0.38	0.05	8.66	0.3	0.89	0.37	0	0	0.02	0.02	0.29	0.09	2.46	0.98	0.01	0.01	18.93	0	0		-8.55	-13.82	6.83	68.6	153.99	994.15	311.26	1234.36	562.47	1044.08	360.46	1197.94	366.91
16.249	2	0.06	0.04	0.01	0.09	0.4	0.11	0.09	0.34	0.34	99.21	1.54	17.08	92.6	10.04	0.16	0.34	0.06	8.63	0.29	0.75	0.4	0	0	0.02	0.01	0.27	0.08	1.93	1.15	0	0.01	20.77	0	0		-6.9	-9.36	8.8	69.04	153.72	994.82	307.37	1236.7	559.9	1048.16	356.35	1201.56	366.15
16.282	2	0.06	0.04	0.01	0.09	0.41	0.1	0.09	0.29	0.29	99.19	1.58	17.58	93.69	8.86	0.15	0.29	0.07	8.69	0.25	0.74	0.42	0	0.01	0.02	0.01	0.25	0.13	1.66	1.26	0	0.01	20.97	0	0		-9.02	-8.51	8.53	69.02	151.93	994.54	304.09	1233.47	553.61	1046.9	350.86	1198.44	361.72
16.316	2	0.06	0.04	0.01	0.09	0.42	0.1	0.09	0.21	0.21	99.16	1.74	17.93	96.63	9.39	0.12	0.21	0.07	8.1	0.23	0.68	0.32	0	0.01	0.02	0.01	0.18	0.1	1.51	1.34	0	0	21.57	0	0		-6.27	-5.22	8.47	70.12	145.32	992.99	300.4	1232	552.43	1048.25	347.61	1193.2	358.08
16.349	2	0.05	0.03	0.01	0.08	0.49	0.09	0.08	0.18	0.18	99.02	2.19	19.91	96.37	7.2	0.1	0.18	0.08	7.9	0.2	0.59	0.18	0	0.01	0.02	0.01	0.17	0.08	1.45	1.32	0	0	23.03	0	0		-0.61	-5.61	7.07	72.82	140.13	993.31	300.68	1227.38	552.02	1046.96	345.86	1186.49	358.69
16.383	2	0.06	0.04	0.01	0.08	0.4	0.08	0.07	0.2	0.2	99.2	1.92	18.6	84.01	5.5	0.08	0.2	0.07	6.09	0.2	0.58	0.09	0	0.01	0.03	0.01	0.13	0.08	1.29	1.21	0	0.07	22.18	0	0		2.5	-13.7	5.16	74.54	136.3	993.02	299.65	1226.94	550.67	1046.32	345.35	1181.91	359.2
16.416	2	0.06	0.04	0.01	0.08	0.31	0.08	0.07	0.19	0.19	99.39	1.52	16.44	94.11	4.81	0.09	0.19	0.07	4.15	0.13	0.43	0.06	0	0.01	0.04	0.01	0.12	0.1	1.18	1.09	0.01	0.02	20.72	0	0		1.48	-8.14	3.13	74.95	144.3	986.19	295.96	1219.42	545.77	1032.93	344.15	1176.95	353.05
16.449	2	0.06	0.04	0.01	0.08	0.29	0.08	0.07	0.19	0.19	99.42	1.48	16.05	92.19	4.62	0.1	0.19	0.06	3.45	0.09	0.33	0.04	0	0.02	0.04	0.01	0.1	0.11	1.07	0.8	0.01	0.01	20.56	0	0		1.26	-9.66	3.07	74.97	142.89	981.97	295.03	1212.12	541.82	1027.72	343.03	1170.42	350.41
16.483	2	0.06	0.04	0.01	0.07	0.3	0.08	0.07	0.18	0.18	99.4	1.6	16.53	90.57	4.06	0.11	0.18	0.04	2.98	0.08	0.26	0.04	0	0.02	0.04	0.01	0.09	0.08	1.04	0.65	0.01	0.02	21.05	0	0		0.77	-10.69	3.17	75.32	142.61	973.64	294.28	1201.48	537.93	1018.51	341.21	1160.86	349.75
16.516	2	0.06	0.04	0.01	0.07	0.27	0.08	0.07	0.18	0.18	99.46	1.42	15.82	92.96	3.54	0.11	0.18	0.03	2.82	0.06	0.17	0.03	0	0.02	0.04	0.01	0.08	0.06	1.02	0.55	0.01	0.01	20.3	0	0		-2.71	-9.1	3.04	74.32	140.3	973.09	294.01	1197.79	533.12	1017.39	339.18	1157.41	348.07
16.549	2	0.06	0.04	0.01	0.07	0.29	0.08	0.07	0.18	0.18	99.41	1.44	16.5	97.56	3.26	0.11	0.18	0.02	4.03	0.07	0.16	0.03	0	0.02	0.03	0.01	0.08	0.04	1.02	0.51	0.01	0.02	20.38	0	0		-3.17	-3.55	3.22	74.43	139.04	970.72	292.58	1196.04	532.95	1016.2	337.95	1155	346.17
16.583	2	0.06	0.04	0.01	0.07	0.33	0.08	0.06	0.21	0.21	99.34	1.52	17.48	85.71	2.84	0.11	0.21	0.01	5.44	0.12	0.17	0.05	0	0.03	0.04	0.01	0.11	0.04	0.85	0.41	0.01	0.01	20.7	0	0		1.54	-13.04	4.73	75.69	143.22	970.53	291.58	1196.34	533.98	1015.83	338	1158.81	346.29
16.616	2	0.06	0.04	0.01	0.07	0.34	0.08	0.06	0.21	0.21	99.32	1.46	17.68	92.65	2.82	0.13	0.21	0.01	6.5	0.16	0.14	0.06	0	0.03	0.04	0.01	0.1	0.08	0.89	0.43	0.01	0	20.45	0	0		3.66	-9.33	4.02	76.63	144.71	972.38	291.98	1196.26	532.41	1015.23	338.82	1159.68	347.36
16.649	2	0.06	0.04	0.01	0.07	0.33	0.08	0.06	0.21	0.21	99.34	1.31	17.25	91.98	2.98	0.21	0.21	0.01	7.25	0.16	0.13	0.09	0	0.04	0.03	0.01	0.08	0.12	0.81	0.45	0.01	0	19.77	0	0		6.51	-9.8	4.23	77.41	144.05	973.86	291.13	1197.9	533.11	1017.3	339.09	1161.15	346.66
16.683	2	0.07	0.04	0.01	0.07	0.35	0.08	0.06	0.21	0.19	99.29	1.34	17.93	87.81	2.43	0.19	0.19	0.01	8.28	0.24	0.16	0.17	0	0.06	0.03	0.01	0.08	0.21	0.83	0.43	0.01	0.01	19.92	0	0		6.23	-12.13	3.7	77.6	140.09	973.98	293.19	1196.9	533.59	1018.17	340.63	1158.03	348.7
16.716	2	0.07	0.04	0.01	0.07	0.37	0.08	0.06	0.19	0.19	99.26	1.36	18.26	91.75	2.25	0.16	0.19	0.01	8.78	0.42	0.17	0.18	0	0.05	0.03	0.01	0.08	0.18	0.86	0.44	0.01	0.01	20	0	0		-2.86	-9.96	3.24	75.05	134.94	970.51	290.94	1194.18	530.02	1017.07	336.07	1151.81	343.44
16.75	2	0.07	0.05	0.01	0.08	0.27	0.08	0.06	0.18	0.18	99.45	1	15.58	92.42	2.09	0.15	0.18	0.02	7.94	0.5	0.3	0.38	0	0.05	0.02	0.01	0.09	0.13	0.94	0.35	0.02	0	17.8	0	0		-3.68	-9.5	4.47	74.48	139.86	969.25	288.5	1192.56	526.79	1014.63	332.63	1154.2	341.48
16.783	2	0.08	0.06	0.01	0.08	0.22	0.09	0.06	0.21	0.21	99.56	0.81	13.54	90.36	2.11	0.12	0.21	0.02	6.77	0.63	0.25	0.35	0	0.05	0.02	0.01	0.08	0.13	1.1	0.33	0.02	0	16.34	0	0		-5.47	-10.81	4.24	73.74	140.44	969.46	287.47	1192.51	524.96	1014.15	331.35	1154.36	339.47
16.816	2	0.08	0.06	0.01	0.08	0.2	0.09	0.06	0.2	0.2	99.6	0.77	12.92	92.4	1.91	0.12	0.2	0.02	6.1	0.77	0.23	0.4	0	0.05	0.02	0.01	0.08	0.1	1.13	0.36	0.02	0	15.96	0	0		-0.89	-9.51	3.12	75.43	139.99	969.32	286.25	1192.82	525.51	1013.19	332.6	1153.04	338.93
16.85	2	0.08	0.07	0.02	0.09	0.15	0.09	0.06	0.24	0.24	99.7	0.57	10.16	71.37	2.12	0.15	0.24	0.03	4.77	0.48	0.15	0.3	0	0.05	0.02	0.01	0.06	0.09	1.32	0.3	0.03	0	13.92	0	0		-2.66	-17.43	6.07	73.81	140.26	969.36	283.8	1197.53	527.52	1018.84	327.9	1158.68	338.7
16.883	2	0.08	0.07	0.02	0.09	0.15	0.09	0.06	0.23	0.23	99.69	0.58	10.44	83.98	1.95	0.15	0.23	0.03	5.16	0.52	0.14	0.18	0	0.04	0.02	0.01	0.05	0.08	1.34	0.33	0.02	0.01	13.99	0	0		1.54	-13.72	7.68	75.94	142.34	971.21	284.64	1198.9	528.18	1021.57	327.11	1162.88	344.2
16.916	2	0.08	0.07	0.02	0.09	0.14	0.09	0.06	0.18	0.18	99.71	0.53	9.91	79.99	1.9	0.14	0.18	0.03	5.22	0.36	0.11	0.08	0	0.03	0.02	0.01	0.06	0.1	1.43	0.35	0.03	0	13.42	0	0		3.46	-15.07	7.42	76.94	135.04	976.49	285.9	1203.37	529.9	1029.22	331.4	1163.77	342.87
16.95	2	0.09	0.07	0.02	0.09	0.14	0.09	0.06	0.18	0.18	99.73	0.5	9.38	80.53	1.74	0.12	0.18	0.03	4.96	0.28	0.1	0.06	0	0.02	0.01	0.01	0.05	0.11	1.88	0.46	0.02	0	12.97	0	0		3.25	-14.9	5.82	76.76	139.43	987.33	289.26	1210.27	528.9	1034.32	333.71	1173.26	345.4
16.983	2	0.09	0.08	0.02	0.09	0.11	0.1	0.06	0.17	0.17	99.78	0.42	7.68	56.71	1.53	0.15	0.17	0.04	3.91	0.17	0.11	0.05	0	0.02	0.01	0.01	0.05	0.1	1.84	0.48	0.02	0	11.75	0	0		4.87	-20.65	6.21	77.48	130.74	1001.03	293.36	1217.4	525.64	1049.41	335.28	1179.32	349.91
17.016	2	0.09	0.09	0.02	0.1	0.1	0.1	0.06	0.15	0.15	99.8	0.36	6.31	68.35	1.55	0.15	0.15	0.05	3.28	0.1	0.1	0.05	0	0.02	0.02	0.01	0.05	0.12	1.9	0.61	0.02	0	10.7	0	0		-0.28	-18.15	7.07	76.22	129.97	1008.06	293.43	1223.88	524.74	1057.25	334.72	1186.66	346.81
17.05	2	0.1	0.09	0.02	0.1	0.08	0.1	0.06	0.14	0.12	99.79	0.33	4.74	53.14	1.57	0.17	0.12	0.06	2.74	0.07	0.12	0.08	0	0.01	0.02	0.01	0.05	0.14	1.89	0.95	0.02	0	9.44	0	0		8.92	-21.37	6.42	78.38	133.05	1016.36	294.29	1231.88	526.65	1063.5	337.11	1195.71	352.08
17.083	2	0.1	0.1	0.02	0.11	0.07	0.11	0.06	0.2	0.11	99.79	0.33	3.93	69.5	1.96	0.19	0.11	0.09	2.2	0.04	0.12	0.08	0	0.01	0.02	0.01	0.05	0.2	1.6	1.05	0.02	0	8.97	0	0		2.59	-17.88	5.67	76.07	142.38	1017.7	293.76	1234.23	525.38	1059.93	337.32	1201.89	348.24
17.117	2	0.1	0.11	0.02	0.11	0.06	0.11	0.07	0.68	0.08	99.78	0.33	2.24	57.05	2.11	0.19	0.08	0.1	2.18	0.04	0.11	0.09	0	0.01	0.02	0.01	0.05	0.68	1.44	1.54	0.01	0	7.49	0	0		6.54	-20.58	2.61	77.5	129.89	1019.68	293.23	1238.1	527.35	1065.47	338.35	1194.86	349.77
17.15	2	0.1	0.11	0.02	0.11	0.06	0.11	0.07	0.49	0.08	99.77	0.33	2.03	60.57	2.24	0.18	0.08	0.1	2.2	0.03	0.14	0.09	0	0.01	0.02	0.01	0.05	0.49	1.46	1.74	0.01	0	7.28	0	0		6.64	-19.85	3.03	77.15	130.62	1020.69	293.76	1243.17	532.79	1068.6	339.6	1198.71	351.1
17.183	2	0.1	0.11	0.02	0.11	0.06	0.11	0.07	0.34	0.08	99.78	0.33	2.27	65.55	1.9	0.15	0.08	0.13	2.25	0.03	0.21	0.1	0	0.01	0.02	0.01	0.05	0.34	1.5	1.76	0.01	0	7.42	0	0		5.92	-18.78	2.83	76.88	132.2	1020.57	294.41	1242.52	532.14	1067.26	339.88	1198.91	351.9
17.217	2	0.1	0.12	0.02	0.12	0.06	0.12	0.07	0.22	0.07	99.76	0.33	1.08	68.43	2.28	0.16	0.07	0.12	2.6	0.04	0.34	0.13	0	0.01	0.02	0.01	0.05	0.22	1.34	2.08	0.01	0	6.26	0	0		4.27	-18.13	1.75	76.27	131.83	1018.35	292.17	1242.43	531.54	1065.11	338.31	1196.48	349.29
17.25	2	0.1	0.12	0.02	0.11	0.06	0.12	0.07	0.1	0.07	99.77	0.33	1.85	68.11	2.63	0.15	0.07	0.14	3.31	0.04	0.44	0.15	0	0.01	0.02	0.01	0.04	0.1	1.32	2.22	0.01	0	6.79	0	0		-0.76	-18.21	1.67	75.12	128.38	1014.63	291.05	1237.27	529.18	1062.15	336.9	1190.35	343.58
17.283	2	0.1	0.11	0.02	0.11	0.06	0.12	0.07	0.1	0.07	99.77	0.33	2.22	56.53	2.63	0.15	0.07	0.15	3.8	0.05	0.44	0.17	0	0.01	0.02	0.01	0.04	0.1	1.05	2.18	0.01	0	6.94	0	0		-2.21	-20.69	0.65	74.41	128.75	1010.11	289.49	1232.67	527.44	1056.23	336.45	1184.93	339.9
17.317	2	0.1	0.12	0.02	0.11	0.06	0.12	0.07	0.12	0.06	99.76	0.33	1.91	52.89	2.15	0.16	0.06	0.15	3.77	0.06	0.32	0.13	0	0.01	0.03	0.01	0.04	0.12	0.84	2.4	0	0.01	6.52	0	0		-0.36	-21.42	-0.01	74.66	129.77	1004.45	286.72	1227.89	524.58	1049.83	333.68	1179.45	339.8
17.35	2	0.1	0.12	0.02	0.11	0.06	0.11	0.07	0.11	0.06	99.76	0.33	1.52	47.1	1.8	0.16	0.06	0.16	2.91	0.07	0.21	0.07	0	0.01	0.03	0.01	0.04	0.11	0.82	2.32	0	0	6.37	0	0		1.66	-22.58	0.19	74.76	131.98	995.79	284.32	1219.77	520.73	1040.74	329.44	1172.1	342.22
17.384	2	0.11	0.13	0.02	0.12	0.05	0.11	0.07	0.08	0.05	99.74	0.33	0	56.13	1.3	0.22	0.05	0.17	1.35	0.07	0.09	0.03	0	0.01	0.03	0.02	0.03	0.08	0.74	2.71	0	0.01	5.16	0	0		7.26	-20.77	-1.01	77.48	127	981.86	279.53	1204.15	514.54	1027.45	325.18	1153.53	340.45
17.417	2	0.11	0.13	0.02	0.12	0.04	0.11	0.07	0.06	0.06	99.73	0.33	0	80.91	1.02	0.29	0.06	0.14	1.12	0.08	0.1	0.03	0	0.01	0.03	0.02	0.03	0.06	0.72	2.58	0	0.01	4.77	0	0		3.96	-14.78	0.7	77.24	131.41	972.91	280.87	1195.05	514.82	1018.24	324.32	1148.43	342.24
17.45	2	0.11	0.14	0.02	0.12	0.04	0.11	0.06	0.05	0.05	99.73	0.33	0	79.12	0.82	0.45	0.05	0.13	0.71	0.07	0.06	0.02	0	0.01	0.04	0.02	0.02	0.05	0.73	2.41	0	0.04	4.43	0	0		3.95	-15.34	1.72	76.53	136.79	964.15	275.55	1188.42	514.23	1008.56	321.63	1144.83	333.49
17.484	2	0.11	0.14	0.02	0.12	0.04	0.11	0.06	0.05	0.05	99.72	0.33	0	77.88	0.64	0.5	0.05	0.14	0.49	0.07	0.05	0.01	0	0.01	0.04	0.02	0.02	0.04	0.67	2.37	0	0.01	4.02	0	0		1.6	-15.71	1.65	76.24	134.31	960.02	272.63	1183.47	510.12	1005.15	317.99	1138.99	329.23
17.517	2	0.11	0.14	0.02	0.12	0.04	0.11	0.06	0.05	0.05	99.71	0.33	0	61.58	0.47	0.51	0.05	0.13	0.47	0.07	0.06	0.01	0	0.02	0.03	0.02	0.02	0.03	0.7	2.4	0	0.01	3.66	0	0		3.7	-19.64	2.24	76.63	131.84	958.63	271.38	1181.05	507.73	1005.22	315.53	1136.27	329.88
17.55	2	0.11	0.15	0.02	0.12	0.04	0.12	0.06	0.05	0.05	99.71	0.33	0	66.73	0.44	0.66	0.05	0.13	0.5	0.07	0.05	0.01	0	0.02	0.02	0.02	0.01	0.03	0.72	2.34	0	0.01	3.49	0	0		3.4	-18.52	3.57	76.28	136.5	957.33	269.87	1182.08	509.29	1004.25	314.18	1139.99	328.57
17.584	2	0.12	0.15	0.02	0.12	0.04	0.12	0.06	0.07	0.07	99.7	0.33	0	66.43	0.54	0.66	0.07	0.14	0.74	0.09	0.08	0.02	0	0.03	0.02	0.03	0.01	0.02	0.9	2.11	0	0	3.24	0	0		2.91	-18.59	2.27	76.52	134.45	956.99	266.96	1183.5	508.64	1004.23	312.95	1138.2	324.33
17.617	2	0.11	0.15	0.02	0.12	0.04	0.12	0.06	0.08	0.08	99.7	0.33	0	60.88	0.61	0.8	0.08	0.13	1.08	0.12	0.08	0.02	0	0.02	0.01	0.03	0.01	0.02	0.86	2.26	0	0.01	3.25	0	0		1.52	-19.79	3.55	75.97	135.34	958.1	266.46	1184.09	506.8	1006.18	310.36	1140.75	324.73
17.65	2	0.11	0.15	0.02	0.12	0.04	0.12	0.06	0.09	0.09	99.7	0.33	0	48.85	0.89	0.54	0.09	0.11	1.35	0.17	0.1	0.02	0	0.02	0.01	0.03	0.01	0.01	0.92	2.18	0	0.01	3.33	0	0		1.86	-22.23	2.72	76.07	131.55	959.7	264.51	1187.67	507.21	1009.67	309.2	1140.51	322.83
17.684	2	0.12	0.15	0.02	0.12	0.04	0.12	0.06	0.09	0.09	99.69	0.33	0	46.43	1.06	0.36	0.09	0.11	1.59	0.2	0.12	0.02	0	0.03	0.01	0.03	0.01	0.01	0.79	1.84	0	0.01	2.94	0	0		1.65	-22.72	4.77	76.97	127.93	966.41	267.06	1186.16	503.07	1016.09	310.48	1143.59	321.08
17.717	2	0.12	0.16	0.02	0.12	0.04	0.12	0.06	0.1	0.1	99.69	0.33	0	67.87	1.35	0.24	0.1	0.11	1.35	0.3	0.14	0.01	0	0.03	0.01	0.03	0.01	0.01	0.75	1.77	0	0.01	2.83	0	0		5.85	-18.26	5.61	78.84	127.65	977.29	267.15	1194.15	500.83	1026.59	310.23	1153.58	323.21
17.751	2	0.12	0.16	0.02	0.13	0.03	0.13	0.06	0.1	0.1	99.67	0.33	0	70.85	1.82	0.3	0.1	0.12	1.27	0.37	0.2	0.01	0	0.03	0	0.03	0.01	0.01	0.72	1.57	0	0	2.19	0	0		6.02	-17.56	4.93	78.98	131.8	986.61	267.27	1200.76	497.9	1031.8	310.95	1163.14	322
17.784	2	0.12	0.17	0.02	0.13	0.03	0.13	0.07	0.11	0.11	99.67	0.33	0	54.79	2.17	0.34	0.11	0.13	1.26	0.38	0.21	0.02	0	0.03	0.01	0.03	0	0.02	0.75	1.7	0	0.01	1.84	0	0		10.57	-21.04	3.1	80.48	126.41	1000.13	267.15	1214.03	496.44	1046.09	310.67	1171.56	326.07
17.817	2	0.12	0.17	0.02	0.13	0.03	0.13	0.07	0.11	0.11	99.66	0.33	0	60.41	2.06	0.33	0.11	0.09	1.17	0.43	0.26	0.03	0	0.02	0.01	0.03	0	0.02	0.74	1.77	0	0.05	1.72	0	0		9.69	-19.89	6.09	80.76	124.59	1012.06	268.96	1223.7	494.27	1061.42	307.71	1183.76	331.27
17.851	2	0.12	0.17	0.02	0.13	0.03	0.13	0.06	0.14	0.14	99.65	0.33	0	52.71	1.67	0.3	0.14	0.06	1.28	0.45	0.33	0.07	0	0.02	0.01	0.02	0	0.03	0.72	1.75	0	0.04	1.33	0	0		6.01	-21.46	5.65	79.4	122.33	1020.82	269.2	1231.91	494.21	1070.22	308.33	1190.98	327.83
17.884	2	0.12	0.17	0.02	0.13	0.03	0.13	0.06	0.13	0.13	99.65	0.33	0	55.84	1.28	0.28	0.13	0.06	1.47	0.42	0.42	0.12	0	0.02	0.01	0.03	0	0.04	0.74	1.85	0	0.01	1.33	0	0		6.84	-20.83	4.99	79.23	126.41	1022.6	268.41	1238.33	499.37	1071.51	310.14	1196.81	326.87
17.917	2	0.12	0.17	0.02	0.13	0.03	0.13	0.06	0.13	0.13	99.65	0.33	0	64.7	0.75	0.35	0.13	0.08	1.7	0.38	0.56	0.19	0	0.01	0.01	0.03	0	0.05	0.64	1.98	0	0.01	1.38	0	0		2.47	-18.97	5.66	78.23	126.26	1029.42	269.37	1244.13	499.33	1078.41	310.55	1203.89	324.56
17.951	2	0.12	0.17	0.02	0.13	0.03	0.13	0.06	0.15	0.15	99.65	0.33	0	58.24	0.59	0.37	0.15	0.11	2.15	0.4	0.67	0.24	0	0.01	0.01	0.04	0	0.07	0.58	2.21	0	0.01	1.38	0	0		3.43	-20.34	3.64	78.17	125.76	1031.71	267.67	1249.74	501.75	1080.37	311.55	1205.67	322.29
17.984	2	0.12	0.17	0.02	0.13	0.03	0.13	0.06	0.16	0.16	99.66	0.33	0	40.79	0.56	0.37	0.16	0.12	2.51	0.45	0.76	0.24	0	0.01	0.01	0.04	0	0.07	0.57	2.21	0	0.01	1.44	0	0		2.61	-23.86	2.22	77.13	126.67	1030.51	267.14	1253.12	504.16	1079.65	311.05	1205.62	324.31
18.017	2	0.12	0.17	0.02	0.13	0.03	0.13	0.06	0.18	0.18	99.66	0.33	0	45.84	0.5	0.3	0.18	0.13	2.09	0.52	0.85	0.21	0	0.01	0.01	0.04	0	0.07	0.53	2.47	0	0.01	1.48	0	0		3.38	-22.83	2.7	77.27	129.47	1031.53	267.43	1254.1	505.49	1079.69	312.38	1208.67	323.59
18.051	2	0.12	0.17	0.02	0.12	0.03	0.13	0.06	0.22	0.22	99.65	0.33	0	58.86	0.47	0.25	0.22	0.13	1.94	0.74	0.85	0.21	0	0.01	0.01	0.04	0	0.05	0.45	2.4	0	0.1	1.45	0	0		4.82	-20.21	1.89	77.65	134.05	1032.88	268.58	1253.52	504.2	1076.9	314.53	1210.56	324.78
18.084	2	0.13	0.17	0.02	0.13	0.03	0.13	0.06	0.24	0.24	99.66	0.33	0	81.02	0.5	0.25	0.24	0.2	1.51	0.93	0.63	0.12	0	0.01	0.01	0.05	0	0.05	0.45	2.21	0	0.51	1.48	0	0		3.42	-14.74	1.7	78.01	132.46	1029.37	266.09	1253.25	504.68	1075.72	311.76	1207.66	323.54
18.118	2	0.13	0.17	0.02	0.13	0.03	0.13	0.06	0.24	0.24	99.66	0.33	0	93.78	0.54	0.3	0.24	0.27	1.58	1.06	0.37	0.04	0	0.01	0	0.06	0	0.06	0.41	2.18	0	0.09	1.5	0	0		5.87	-8.43	3.37	78.81	138.86	1024.03	264.94	1248.33	505.47	1069.31	311.29	1207.67	323.09
18.151	2	0.13	0.17	0.02	0.13	0.03	0.13	0.06	0.25	0.25	99.66	0.33	0	92.89	0.73	0.28	0.25	0.25	1.62	1.06	0.32	0.03	0	0.01	0.01	0.07	0.01	0.09	0.42	1.91	0	0.04	1.58	0	0		5.35	-9.15	2.45	78.62	134.28	1019.15	262.11	1243.84	503.29	1065.82	309.03	1199.7	319.28
18.184	2	0.12	0.17	0.02	0.13	0.03	0.13	0.07	0.23	0.23	99.66	0.33	0	90.8	1.32	0.42	0.23	0.29	1.63	0.98	0.2	0.01	0	0.01	0	0.07	0.01	0.12	0.47	2.01	0	0.02	1.61	0	0		1.89	-10.55	1.15	77.64	130.52	1012.97	259.91	1241.55	503.78	1062.1	306.53	1192.17	317.41
18.218	2	0.12	0.17	0.02	0.14	0.03	0.13	0.07	0.2	0.2	99.66	0.33	0	90.75	1.93	0.7	0.2	0.34	1.75	0.78	0.16	0.01	0	0.01	0	0.08	0.01	0.09	0.52	2.31	0	0.02	1.6	0	0		5.24	-10.58	0.52	78.37	131.8	1005.49	256.51	1236.45	503.61	1054.52	304.96	1185.89	315.58
18.251	2	0.12	0.16	0.02	0.14	0.03	0.13	0.07	0.17	0.17	99.67	0.33	0	93.57	2.19	1.59	0.17	0.48	1.42	0.47	0.1	0.01	0	0.01	0.01	0.07	0.01	0.09	0.61	2.47	0	0.01	1.66	0	0		8.51	-8.61	0.27	79.43	138.4	997.18	254.82	1228.82	500.94	1043.21	303	1180.71	318.73
18.284	2	0.11	0.16	0.02	0.16	0.03	0.13	0.08	0.17	0.17	99.68	0.33	0	98.04	3.23	3.75	0.17	0.6	1.29	0.35	0.06	0.01	0	0.01	0.01	0.08	0.01	0.07	0.73	2.37	0	0	1.7	0	0		13.55	-2.44	1.38	81.93	145.31	981	252.74	1215.24	502.98	1026.31	302.3	1170.49	320.32
18.318	2	0.1	0.14	0.02	0.19	0.03	0.13	0.1	0.16	0.16	99.63	0.33	0	98.25	4.46	7.51	0.16	0.6	1.15	0.26	0.04	0.01	0	0.01	0.01	0.1	0.01	0.09	0.83	2.19	0	0.01	2.01	0	0		11.61	1.86	-0.72	81.56	146.9	970.52	253.01	1205.23	504.05	1012.6	305.95	1159.17	315.89
18.351	2	0.09	0.13	0.02	0.23	0.03	0.14	0.13	0.18	0.18	99.55	0.33	0	97.57	6.82	11.14	0.18	0.64	1.16	0.24	0.03	0.01	0	0.02	0.01	0.11	0.01	0.11	0.98	2.02	0	0.04	1.98	0	0		15.18	-3.55	-1.59	83.64	142.67	967.22	255.09	1198.74	503.56	1008.76	308.99	1151.18	317.48
18.385	2	0.09	0.12	0.02	0.25	0.03	0.15	0.15	0.21	0.21	99.5	0.33	0	97.83	9.32	12.03	0.21	0.64	1.41	0.27	0.05	0.01	0	0.03	0.02	0.14	0	0.14	1.12	1.81	0	0.25	2.33	0	0		12.08	-2.97	-0.88	82.71	139.29	962.78	255.83	1193.71	504.4	1006.53	308.72	1145.65	315.64
18.418	2	0.08	0.11	0.02	0.28	0.03	0.15	0.17	0.28	0.28	99.44	0.33	0	96.77	9.64	14.73	0.28	0.68	1.45	0.35	0.07	0.02	0	0.04	0.02	0.15	0	0.14	1.25	1.51	0	0.15	2.27	0	0		13.43	-5.01	0.06	83.11	140.76	961.69	256.61	1190.89	503.96	1004.8	309.15	1145.37	316.47
18.451	2	0.09	0.12	0.02	0.23	0.03	0.14	0.13	0.32	0.32	99.54	0.33	0	96.35	7.64	10.8	0.32	0.44	1.71	0.5	0.14	0.04	0	0.05	0.02	0.17	0	0.13	1.26	1.36	0	0.14	2.31	0	0		13.42	-5.63	0.81	83.38	142.24	962.73	260.36	1186.95	502.83	1003.37	312.24	1145.49	318.03
18.485	2	0.1	0.13	0.02	0.21	0.04	0.14	0.12	0.38	0.38	99.57	0.33	0	94.53	6.76	9.57	0.38	0.29	2.09	0.79	0.23	0.07	0	0.08	0.02	0.17	0.01	0.13	1.75	1.16	0	0.08	2.34	0	0		8.44	-7.75	1.35	81.72	136.64	962.99	263.03	1182.94	500.03	1004.85	311.94	1141.35	318.03
18.518	2	0.11	0.14	0.02	0.19	0.03	0.15	0.1	0.41	0.41	99.62	0.33	0	90.91	6.57	6.36	0.41	0.14	1.92	1.19	0.18	0.09	0	0.1	0.02	0.18	0.01	0.08	2.34	1.03	0	0.07	2.39	0	0		9.55	-10.49	4	81.54	142.22	962.96	263.65	1184.65	501.8	1006.04	309.94	1147.64	323.16
18.551	2	0.12	0.15	0.02	0.17	0.04	0.15	0.08	0.43	0.43	99.66	0.33	0	93.13	5.17	3.73	0.43	0.09	2.15	1.72	0.15	0.12	0	0.09	0.01	0.17	0.01	0.06	2.56	1.02	0	0.05	2.38	0	0		8.48	-8.97	4.75	81.28	141.17	963.56	264.48	1185.47	503.36	1008.08	310.36	1148.65	323.27
18.585	2	0.12	0.15	0.02	0.16	0.04	0.14	0.08	0.43	0.43	99.68	0.33	0	89.57	4.5	2.3	0.43	0.08	2.34	2.07	0.09	0.1	0	0.1	0.01	0.16	0.01	0.04	3.64	1.11	0	0.02	2.52	0	0		7.45	-11.25	4.91	80.52	142.27	965.16	264.99	1187.2	504.35	1009.31	311.25	1151.16	322.23
18.618	2	0.13	0.16	0.02	0.15	0.04	0.14	0.07	0.42	0.42	99.69	0.33	0	86.75	3.5	1.46	0.42	0.06	2.43	2.01	0.07	0.08	0	0.09	0.01	0.13	0.01	0.03	3.94	1.24	0	0.03	2.51	0	0		6.79	-12.61	5.12	80.04	142.86	969.07	264.89	1192.37	505.03	1013.86	310.58	1156.17	323.05
18.651	2	0.13	0.16	0.02	0.15	0.04	0.14	0.07	0.4	0.4	99.68	0.33	0	89.7	2.82	1.2	0.4	0.04	2.58	1.36	0.07	0.06	0	0.09	0.01	0.11	0.01	0.04	4.17	1.15	0	0.05	2.4	0	0		5.75	-11.18	6.88	80.13	142.01	975.47	266.59	1195.48	502.83	1021.13	309.67	1162.29	325.16
18.685	2	0.13	0.16	0.02	0.15	0.04	0.14	0.07	0.45	0.45	99.68	0.33	0	86.81	2.56	1	0.45	0.03	2.47	0.93	0.07	0.04	0	0.11	0.01	0.09	0.01	0.06	4.22	1.08	0	0.06	2.25	0	0		4.99	-12.58	5.86	80.11	139.27	986.21	268.88	1202.94	501.24	1030.29	311.84	1168.87	325.72
18.718	2	0.13	0.16	0.02	0.14	0.03	0.13	0.07	0.44	0.44	99.68	0.33	0	91.86	2.12	0.96	0.44	0.03	2.03	0.59	0.07	0.04	0	0.1	0.01	0.07	0.01	0.08	3.97	1.13	0	0.07	2.15	0	0		7.29	-9.88	5.45	81.3	140.43	998.74	269.93	1212.72	499.94	1040.4	313.7	1180.25	326.33
18.752	2	0.13	0.16	0.02	0.14	0.03	0.13	0.06	0.6	0.6	99.67	0.33	0	88.49	1.9	0.82	0.6	0.02	1.85	0.42	0.09	0.04	0	0.1	0.01	0.06	0.01	0.15	3.88	1	0	0.11	2	0	0		6.47	-11.8	5.33	80.77	139.5	1009.77	269.88	1222.79	498.31	1051.27	312.98	1190.15	326.17
18.785	2	0.13	0.17	0.02	0.14	0.03	0.14	0.06	0.77	0.77	99.67	0.33	0	90.9	1.81	0.68	0.77	0.02	2.39	0.47	0.09	0.07	0	0.1	0.01	0.05	0.02	0.22	3.29	1.02	0	0.26	1.95	0	0		7.41	-10.49	6.26	81.37	141.11	1018.53	269.8	1229.8	496.16	1059.54	311.74	1199.79	327.31
18.818	2	0.13	0.17	0.02	0.14	0.03	0.14	0.06	0.84	0.84	99.66	0.33	0	90.75	1.71	0.59	0.84	0.02	2.8	0.48	0.11	0.13	0	0.1	0.01	0.05	0.02	0.26	3.36	1.03	0	0.56	1.95	0	0		7.88	-10.58	7.03	81.94	137.69	1023.15	270.81	1232.8	496.21	1065.77	312.23	1202.59	327.73
18.852	2	0.13	0.17	0.02	0.14	0.04	0.14	0.06	0.91	0.91	99.66	0.33	0	94.92	1.42	0.5	0.91	0.01	3.08	0.45	0.11	0.17	0	0.07	0.01	0.03	0.02	0.31	3.11	1.03	0	0.1	1.87	0	0		2.93	-7.36	4.97	80.39	134.25	1025.9	271.59	1234.02	494.48	1066.97	313.5	1200.76	324.67
18.885	2	0.13	0.17	0.02	0.14	0.04	0.13	0.06	0.83	0.83	99.66	0.33	0	96.73	1.02	0.46	0.83	0.01	3.32	0.41	0.11	0.23	0	0.07	0.02	0.03	0.03	0.33	3.01	0.99	0	0.01	1.9	0	0		1.78	-5.06	3.81	79.68	134.57	1023.87	269.99	1233.37	494.52	1064.2	313.41	1198.54	321.42
18.918	2	0.13	0.17	0.03	0.13	0.04	0.13	0.06	0.65	0.65	99.67	0.33	0	97.46	0.69	0.57	0.65	0.01	3.15	0.42	0.1	0.23	0	0.07	0.02	0.02	0.04	0.24	3.1	0.96	0	0	2.03	0	0		2.21	-3.76	1.32	79.61	134.52	1023.3	268.7	1233.49	494.04	1061.33	314.98	1195.82	318.08
18.952	2	0.13	0.16	0.03	0.13	0.04	0.13	0.06	0.48	0.48	99.67	0.33	0	92.24	0.51	0.72	0.48	0.02	2.8	0.41	0.08	0.18	0	0.05	0.02	0.01	0.05	0.17	3.45	1	0	0	2.11	0	0		4.74	-9.62	0.67	79.74	132.11	1021.94	266.81	1235.03	495.66	1061.86	314.2	1193.92	317.85
18.985	2	0.13	0.16	0.03	0.13	0.04	0.13	0.06	0.41	0.41	99.68	0.33	0	94.89	0.5	0.94	0.41	0.03	2.85	0.44	0.08	0.17	0	0.05	0.02	0.01	0.05	0.16	3.47	0.95	0	0	2.15	0	0		4.25	-7.39	-0.53	79.39	131.41	1018.12	263.89	1235.95	497.58	1059.57	312.74	1190.94	315.58
19.018	2	0.13	0.16	0.03	0.14	0.03	0.12	0.06	0.36	0.36	99.68	0.33	0	97.55	0.63	1.22	0.36	0.05	2.38	0.49	0.06	0.11	0	0.05	0.02	0.01	0.04	0.14	3.51	0.96	0	0	2.12	0	0		4.61	-3.58	-1.41	79.16	132.68	1013.01	258.52	1237.18	498.33	1056.17	308.51	1188.78	313.02
19.052	2	0.13	0.16	0.02	0.13	0.03	0.12	0.06	0.27	0.27	99.68	0.33	0	98.71	0.47	1.46	0.27	0.08	1.67	0.33	0.06	0.06	0	0.05	0.01	0.01	0.03	0.15	2.81	0.95	0	0	2.13	0	0		3.29	-0.3	0.36	78.31	137.72	1010.69	256.68	1236.8	498.27	1054.22	305.38	1191.74	312.67
19.085	2	0.12	0.16	0.02	0.14	0.03	0.12	0.06	0.26	0.26	99.69	0.33	0	98.6	0.4	1.87	0.26	0.12	1.56	0.22	0.06	0.04	0	0.06	0.01	0.01	0.03	0.23	2.76	0.92	0	0	2.27	0	0		8.86	-0.72	0.83	80.46	137.23	1006.67	255.86	1233.59	500	1051.38	305.7	1188.34	314.21
19.119	2	0.12	0.15	0.02	0.14	0.03	0.12	0.07	0.48	0.23	99.7	0.33	0	94.29	0.43	2.96	0.23	0.23	1.5	0.18	0.06	0.04	0	0.09	0.02	0.01	0.02	0.48	2.21	0.69	0	0	2.37	0	0		5.55	-7.98	0.92	78.74	137.15	1004	255.53	1229.67	497.5	1048.03	304.46	1184.99	311.75
19.152	2	0.12	0.14	0.02	0.14	0.03	0.11	0.07	0.3	0.23	99.71	0.33	0	96.08	0.47	3.93	0.23	0.35	1.5	0.17	0.06	0.03	0	0.1	0.02	0.01	0.02	0.3	2.37	0.67	0	0	2.59	0	0		7.06	-6	-0.46	79.37	136.28	1003.27	255.7	1227.83	496.23	1045.74	305.69	1181.88	311.99
19.185	2	0.12	0.14	0.02	0.15	0.04	0.11	0.07	0.35	0.22	99.7	0.33	0	98.75	0.73	4.63	0.22	0.49	1.77	0.18	0.05	0.03	0	0.11	0.02	0.02	0.01	0.35	2.26	0.66	0	0	2.67	0	0		9.97	0.16	-1.02	81.41	135.33	999.87	258.6	1219.89	495.48	1040.06	309.73	1175.34	313.2
19.219	2	0.11	0.13	0.02	0.16	0.04	0.11	0.08	0.29	0.2	99.68	0.33	0	97.99	1.11	5.92	0.2	0.57	1.64	0.17	0.04	0.02	0	0.13	0.02	0.02	0.01	0.29	2.54	0.56	0	0.01	2.86	0	0		8.87	2.56	-0.69	81.25	131.46	995.08	259.4	1214.16	494.66	1037.24	308.52	1168.53	315.32
19.252	2	0.11	0.13	0.02	0.16	0.04	0.12	0.08	0.25	0.2	99.67	0.33	0	98.76	1.69	6.64	0.2	0.58	1.48	0.16	0.03	0.02	0	0.15	0.03	0.03	0.01	0.25	2.47	0.55	0	0.01	2.84	0	0		6.6	-0.1	-0.62	79.99	133.21	987.73	257.97	1209.7	495.75	1030.45	307.14	1163.5	313.74
19.285	2	0.11	0.13	0.02	0.16	0.04	0.12	0.08	0.36	0.19	99.68	0.33	0	98.68	1.8	5.65	0.19	0.55	1.43	0.14	0.03	0.01	0	0.19	0.03	0.03	0.01	0.36	2.54	0.48	0.01	0.01	3.18	0	0		7.07	-0.43	-0.96	80.36	132.82	981.63	256.5	1204.48	494.89	1024.66	305.75	1157.27	313.25
19.319	2	0.1	0.12	0.02	0.17	0.04	0.12	0.09	0.22	0.14	99.66	0.33	0	98.4	2.95	7.38	0.12	0.65	1.2	0.14	0.03	0.01	0	0.21	0.03	0.05	0.01	0.22	2.52	0.41	0.01	0.01	3.53	0	0		8.32	1.39	-1.41	80.9	133.45	975.92	254.99	1199.62	494.47	1018.62	305.12	1151.88	312.28
19.352	2	0.1	0.12	0.02	0.19	0.04	0.12	0.1	0.22	0.16	99.63	0.33	0	98.23	3.82	8.94	0.12	0.77	1.23	0.16	0.03	0.01	0	0.22	0.03	0.05	0.01	0.17	2.32	0.42	0.01	0	3.5	0	0		9.51	1.92	-3.18	81.57	132.81	972.32	255.93	1193.48	493.4	1012.17	308.68	1144.98	309.71
19.386	2	0.1	0.12	0.02	0.17	0.04	0.13	0.09	0.28	0.19	99.65	0.33	0	98.74	4.28	6.81	0.12	0.64	1.24	0.19	0.06	0.02	0	0.28	0.04	0.09	0.01	0.13	2.13	0.4	0.01	0.03	3.74	0	0		9.15	0.19	-1.33	81.72	135.41	970.2	257.32	1188.77	492.36	1009.28	308.45	1144.67	310.81
19.419	2	0.1	0.12	0.02	0.18	0.04	0.13	0.09	0.32	0.29	99.64	0.33	0	97.11	5.2	6.69	0.16	0.54	1.81	0.29	0.09	0.03	0	0.32	0.04	0.14	0.01	0.14	1.97	0.38	0.01	0.14	3.62	0	0		11.55	-4.42	-1.86	83.12	133.05	969.9	259.25	1186.66	493.14	1008.65	311.27	1141.7	312.18
19.452	2	0.1	0.13	0.02	0.17	0.04	0.14	0.09	0.29	0.29	99.66	0.33	0	92.2	4.88	5.27	0.2	0.37	2.5	0.45	0.16	0.05	0	0.29	0.04	0.15	0.01	0.13	2.02	0.36	0.01	0.11	3.39	0	0		9.64	-9.65	-2.12	82.03	130.21	969.83	261.26	1185.05	493.32	1008.9	312.77	1139.11	312.6
19.486	2	0.11	0.14	0.02	0.16	0.04	0.14	0.08	0.33	0.33	99.68	0.33	0	94.8	4.32	4.01	0.28	0.31	3.24	0.87	0.25	0.1	0	0.33	0.03	0.21	0.01	0.11	1.95	0.35	0.01	0.03	3.36	0	0		9.9	-7.48	-0.25	82.29	132.52	971.06	262.76	1185.72	494.25	1010.65	312.38	1143.13	315.7
19.519	2	0.11	0.14	0.02	0.15	0.05	0.13	0.07	0.33	0.33	99.71	0.33	0	94.37	3.41	2.91	0.31	0.21	4.42	1.48	0.25	0.17	0	0.33	0.02	0.2	0.01	0.05	1.96	0.34	0.01	0.01	3.52	0	0		10.54	-7.91	-0.74	82.7	134.16	973.68	265.89	1184.56	492.87	1010	315.68	1144.15	317.83
19.552	2	0.12	0.14	0.02	0.14	0.05	0.13	0.07	0.33	0.33	99.71	0.33	0	96.42	3.04	2.86	0.33	0.18	4.44	2.18	0.2	0.22	0	0.3	0.02	0.18	0.01	0.04	2.18	0.35	0.01	0	3.67	0	0		4.91	-5.54	0.02	80.48	132.81	974.69	266.71	1184.88	492.44	1012.19	314.64	1144.99	316.21
19.586	2	0.12	0.14	0.02	0.14	0.05	0.13	0.07	0.34	0.34	99.72	0.33	0	93.87	2.36	1.95	0.34	0.16	4.02	2.35	0.16	0.26	0	0.28	0.02	0.16	0.01	0.04	2.23	0.33	0.01	0	3.8	0	0		8.51	-8.36	1.49	81.44	135.56	975.85	266.73	1187.23	494.34	1014.09	314.2	1149.55	319.33
19.619	2	0.12	0.14	0.02	0.13	0.04	0.13	0.07	0.3	0.3	99.72	0.33	0	91.99	1.97	1.62	0.3	0.15	3.59	2.48	0.11	0.2	0	0.26	0.01	0.12	0.01	0.05	2.35	0.34	0	0	3.78	0	0		8.89	-9.8	2.78	81.56	132.71	980.14	267.09	1191	496.03	1020.82	314.66	1153.49	318.01
19.652	2	0.13	0.14	0.02	0.13	0.04	0.12	0.06	0.3	0.3	99.72	0.33	0	92.92	1.54	1.33	0.3	0.14	3.53	2.43	0.1	0.22	0	0.23	0.01	0.1	0.01	0.12	2.38	0.35	0	0	3.79	0	0		3.35	-9.13	5.26	79.24	137.78	981.4	264.96	1196.54	494.83	1024.45	312.02	1162.13	317.17
19.686	2	0.13	0.14	0.02	0.13	0.04	0.12	0.06	0.33	0.33	99.71	0.33	0	93.42	1.34	1.11	0.33	0.14	3	1.86	0.09	0.19	0	0.21	0.01	0.07	0.01	0.11	2.45	0.34	0	0.01	3.63	0	0		5.7	-8.73	7.27	80.46	134.34	989.22	264.88	1203.8	494	1035.77	311.79	1169.92	318.94
19.719	2	0.12	0.15	0.02	0.13	0.04	0.13	0.06	0.34	0.34	99.71	0.33	0	92.99	1.52	1.12	0.34	0.14	2.82	1.23	0.09	0.2	0	0.2	0.01	0.06	0.01	0.09	2.66	0.39	0	0.11	3.51	0	0		9.88	-9.08	6.18	82.18	135.49	999.07	267.45	1209.64	495.23	1042.06	311.62	1177.09	322.8
19.753	2	0.12	0.15	0.02	0.13	0.04	0.13	0.06	0.44	0.44	99.71	0.33	0	94.75	1.84	0.93	0.44	0.11	2.99	1.03	0.14	0.2	0	0.17	0.01	0.04	0.01	0.04	2.79	0.42	0	0.51	3.62	0	0		12.6	-7.54	4.46	83.76	138	1013.15	270.89	1219.23	494.16	1050.77	316.84	1188.56	324.44
19.786	2	0.12	0.15	0.02	0.13	0.04	0.13	0.06	0.52	0.52	99.7	0.33	0	94.73	1.78	0.75	0.52	0.1	3.17	0.86	0.17	0.23	0	0.17	0.02	0.04	0.01	0.07	2.82	0.48	0	1.17	3.14	0	0		13.7	-7.56	5.88	84.66	134.6	1028.64	274.49	1228.07	490.34	1066.15	317.64	1200.31	328.49
19.819	2	0.13	0.16	0.02	0.13	0.04	0.13	0.06	0.56	0.56	99.69	0.33	0	91.57	1.65	0.7	0.56	0.08	3.04	0.78	0.3	0.33	0	0.2	0.02	0.04	0.01	0.1	2.77	0.48	0	0.62	2.84	0	0		13.3	-10.07	2.74	84.27	132.51	1047.28	276.27	1244.89	488.18	1081.6	319.36	1213.62	330.72
19.853	2	0.13	0.16	0.02	0.14	0.04	0.14	0.06	0.74	0.74	99.68	0.33	0	90.05	2.03	0.75	0.74	0.05	3.01	0.84	0.42	0.42	0	0.22	0.02	0.03	0.01	0.21	2.86	0.51	0	1.43	2.41	0	0		10.32	-10.98	6.57	82.92	132.23	1051.16	277.91	1246.71	487.87	1088.74	317.05	1220.07	332.49
19.886	2	0.13	0.16	0.02	0.14	0.03	0.14	0.06	0.7	0.7	99.67	0.33	0	85.51	2.18	0.7	0.7	0.03	2.14	0.77	0.39	0.44	0	0.26	0.03	0.03	0.01	0.25	2.82	0.51	0	0.39	2.15	0	0		8.41	-13.12	4.76	82.28	126.89	1053.56	278.02	1248.12	486.16	1091.22	317.33	1217.36	331.13
19.919	2	0.13	0.17	0.02	0.15	0.03	0.14	0.07	0.66	0.66	99.67	0.33	0	86.72	2.8	1.01	0.66	0.02	1.58	0.73	0.35	0.37	0	0.26	0.03	0.02	0.01	0.29	2.84	0.55	0	0.72	1.92	0	0		7.09	-12.62	5.99	81.49	131.86	1055.62	278.87	1251.79	488.26	1093.09	317.35	1224.03	332.93
19.953	2	0.13	0.17	0.02	0.15	0.03	0.14	0.07	0.53	0.53	99.67	0.33	0	86.02	2.74	1.12	0.53	0.02	1.32	0.6	0.25	0.31	0	0.24	0.03	0.01	0.01	0.2	3.09	0.64	0	0.13	1.86	0	0		5.23	-12.92	4.3	80.83	128.74	1058.5	280.34	1254.41	490.81	1095.26	321.45	1223.74	329.56
19.986	2	0.13	0.17	0.02	0.14	0.03	0.14	0.06	0.55	0.55	99.67	0.33	0	89.78	2.14	0.92	0.55	0.01	1.3	0.57	0.21	0.3	0	0.25	0.03	0.01	0.02	0.17	2.82	0.6	0	0.28	1.83	0	0		8.47	-11.13	2.59	82.22	127.74	1059.11	280.06	1254.99	490.24	1094.62	322.51	1222.1	330.69
20.019	2	0.13	0.17	0.02	0.14	0.03	0.13	0.06	0.57	0.57	99.67	0.33	0	87.7	1.77	0.96	0.57	0.01	1.69	0.48	0.22	0.33	0	0.26	0.02	0.01	0.02	0.17	2.58	0.62	0	0.22	1.78	0	0		8.51	-12.18	1.38	81.97	127.09	1059.8	280.28	1256.73	491.26	1094.9	323.76	1221.8	330.73
20.053	2	0.13	0.17	0.02	0.14	0.03	0.14	0.06	0.53	0.53	99.66	0.33	0	88.05	1.69	1.03	0.53	0.01	2.09	0.49	0.23	0.42	0	0.27	0.02	0.01	0.02	0.08	1.96	0.66	0	0.05	1.59	0	0		7.68	-12.01	1.32	81.2	124.04	1058.95	279.74	1257.45	494.32	1096.22	324.82	1220.24	327.33
20.086	2	0.13	0.17	0.02	0.14	0.03	0.13	0.06	0.51	0.51	99.66	0.33	0	88.22	1.34	0.86	0.51	0.01	2.26	0.41	0.25	0.35	0	0.25	0.01	0.01	0.02	0.1	1.86	0.66	0	0.03	1.65	0	0		9.11	-11.93	1.92	81.33	127.46	1058.77	279.62	1259.69	496.18	1096.2	324.28	1223.52	330.2
20.12	2	0.13	0.17	0.02	0.13	0.03	0.13	0.06	0.61	0.61	99.66	0.33	0	78.77	0.86	0.8	0.61	0.01	1.89	0.41	0.28	0.26	0	0.26	0.01	0.01	0.02	0.07	1.76	0.78	0.01	0.02	1.51	0	0		8.11	-15.45	0.26	80.26	122.8	1057.05	279.15	1262.06	499.02	1097.19	324.17	1219.79	331.3
20.153	2	0.13	0.17	0.02	0.13	0.03	0.13	0.06	0.67	0.67	99.66	0.33	0	72.39	0.81	0.83	0.67	0.02	1.7	0.46	0.26	0.27	0	0.26	0.01	0.01	0.02	0.07	1.96	0.86	0.01	0.02	1.44	0	0		8.84	-17.18	0.63	79.93	124.49	1056.85	280.79	1261.59	500.45	1096.34	325.8	1220.61	333.28
20.186	2	0.13	0.17	0.02	0.13	0.03	0.13	0.06	0.63	0.63	99.66	0.33	0	67.7	0.66	0.76	0.63	0.02	1.64	0.52	0.27	0.21	0	0.24	0.01	0.01	0.02	0.07	1.91	0.91	0.01	0.03	1.57	0	0		6.72	-18.3	-0.67	78.85	121.97	1053.37	278.78	1261.38	501	1094.47	324.16	1216.22	331.56
20.22	2	0.13	0.17	0.02	0.13	0.03	0.13	0.06	0.62	0.62	99.66	0.33	0	81.71	0.59	0.91	0.62	0.03	1.64	0.52	0.26	0.23	0	0.29	0.01	0.02	0.02	0.05	1.63	0.9	0.01	0.02	1.51	0	0		8.62	-14.51	-3.39	80.13	119.85	1050.6	278.44	1258.42	500.08	1090.14	325.98	1209.88	331.16
20.253	2	0.13	0.17	0.02	0.14	0.03	0.13	0.06	0.58	0.58	99.67	0.33	0	88.52	0.62	1.52	0.58	0.05	1.7	0.56	0.26	0.27	0	0.27	0.01	0.02	0.02	0.03	1.64	0.96	0.01	0.03	1.59	0	0		7.58	-11.79	-2.8	79.61	125.55	1045.09	279.01	1252.17	499.18	1081.87	326.45	1207.32	331.33
20.286	2	0.13	0.17	0.02	0.14	0.03	0.13	0.06	0.53	0.53	99.67	0.33	0	91.58	0.68	1.84	0.53	0.06	1.78	0.65	0.32	0.22	0	0.26	0.01	0.02	0.01	0.03	1.79	1.1	0.01	0.28	1.49	0	0		14.46	-10.07	-1.21	83.25	129.98	1030.18	279.39	1237.4	498.94	1066.7	324.9	1195.89	339.19
20.32	2	0.12	0.16	0.02	0.14	0.03	0.13	0.07	0.45	0.45	99.67	0.33	0	89.41	0.77	1.95	0.45	0.09	1.41	0.65	0.27	0.12	0	0.17	0.01	0.02	0.01	0.03	1.74	1.12	0	1.03	1.65	0	0		6.2	-11.33	3.39	80.61	127.26	1014.9	277.68	1220.81	498.13	1056.61	319.84	1183.31	331.79
20.353	2	0.12	0.16	0.02	0.14	0.03	0.13	0.07	0.47	0.47	99.68	0.33	0	98.08	1.07	2.99	0.47	0.12	1.6	0.82	0.27	0.08	0	0.18	0.01	0.03	0.02	0.06	1.68	1.09	0.01	0.28	1.68	0	0		12.11	-2.33	-1.83	83.54	133.37	1004.06	274.62	1211.86	497.12	1038.27	324.07	1171.59	327.73
20.387	2	0.12	0.15	0.02	0.15	0.03	0.13	0.07	0.52	0.52	99.69	0.33	0	98.78	1.53	3.45	0.52	0.13	2.36	1.06	0.23	0.03	0	0.15	0.02	0.03	0.02	0.22	1.64	1.03	0.01	0.17	2.14	0	0		11.61	0.03	-3.04	83.38	132.31	994.95	273.62	1204.1	498.19	1029.16	325.14	1161.47	324.46
20.42	2	0.12	0.15	0.02	0.15	0.04	0.13	0.07	0.59	0.59	99.7	0.33	0	98.59	1.64	3.16	0.59	0.13	2.64	1.35	0.21	0.04	0	0.13	0.02	0.04	0.02	0.22	1.86	0.9	0.01	0.03	2.42	0	0		12.33	-0.77	-4.46	83.39	132.68	986.95	272.86	1199.4	500.61	1021.16	326.41	1153.82	324.21
20.453	2	0.12	0.15	0.02	0.15	0.04	0.13	0.07	0.62	0.62	99.7	0.33	0	96.85	1.82	3.69	0.62	0.13	3.93	1.37	0.22	0.08	0	0.15	0.02	0.05	0.03	0.32	1.81	0.78	0.01	0.04	2.55	0	0		15.1	-4.87	-2.44	85.14	131.45	990.64	278.13	1195.71	499.38	1023.78	329.48	1155.23	328.96
20.487	2	0.12	0.15	0.02	0.14	0.04	0.13	0.07	0.68	0.68	99.7	0.33	0	96.67	1.79	2.6	0.68	0.09	4.49	2.01	0.25	0.19	0	0.14	0.02	0.07	0.04	0.22	1.82	0.72	0.01	0.55	2.74	0	0		11.34	-5.16	-1.32	84.32	128.19	994.28	286.54	1189.02	495.56	1025.09	333.6	1153.27	334.61
20.52	2	0.13	0.15	0.02	0.14	0.04	0.13	0.06	0.68	0.68	99.69	0.33	0	97.88	1.48	1.5	0.68	0.06	3.83	2.35	0.26	0.33	0	0.12	0.02	0.09	0.07	0.2	1.89	0.64	0.01	3.9	2.65	0	0		11.14	-2.84	-1.02	84.18	128.77	994.83	292.44	1185.35	497	1023.57	338.93	1152.34	338.86
20.553	2	0.13	0.16	0.02	0.13	0.04	0.13	0.06	0.76	0.76	99.68	0.33	0	94.78	1.15	1.08	0.76	0.05	3.32	2.02	0.36	0.62	0	0.11	0.02	0.09	0.14	0.4	1.83	0.56	0.01	9.9	2.5	0	0		9.95	-7.51	1.98	82.74	131.49	997.61	297.26	1184.65	498.2	1026.19	340.43	1157.63	344.15
20.587	2	0.13	0.16	0.02	0.13	0.04	0.13	0.06	0.88	0.88	99.68	0.33	0	94.07	1.12	0.99	0.88	0.04	2.55	1.72	0.68	0.78	0	0.1	0.03	0.15	0.34	0.62	1.75	0.49	0.01	16.63	2.33	0	0		5.23	-8.18	4.25	80.99	131.91	1004.9	306.97	1183.92	497.29	1031.66	345.64	1163.37	352.94
20.62	2	0.13	0.16	0.03	0.13	0.04	0.13	0.06	0.92	0.92	99.67	0.33	0	89.5	1.16	0.87	0.92	0.03	2.48	1.64	1.26	1.16	0	0.1	0.03	0.2	0.56	0.81	1.59	0.47	0.01	23.88	2.15	0	0		-1.53	-11.29	3.49	79.28	130.64	1019.32	316.94	1188.14	493.96	1040.73	353.29	1171.26	358.46
20.653	2	0.14	0.19	0.03	0.13	0.03	0.13	0.06	1.19	1.19	99.62	0.33	0	80.33	1.22	0.73	1.19	0.01	2.83	1.57	2.31	4.15	0	0.12	0.04	0.25	0.88	0.56	1.37	0.43	0.01	25.75	1.91	1.16	0		-12.12	-14.96	3.36	76.77	123.5	1030.64	325.3	1189.49	489.12	1050.32	358.55	1173.79	361.57
20.687	2	0.16	0.28	0.07	0.13	0.04	0.13	0.06	1.57	1.43	99.44	0.33	0	86.2	1.43	0.5	1.57	0.01	3.78	1.88	5.6	16.33	0.27	0.12	0.06	0.42	1.31	0.2	1.08	0.44	0.02	9.59	1.7	4.51	0		-4.75	-12.84	3.38	78.33	119.16	1046.08	331.66	1199.04	491.06	1064.96	364.65	1184.07	368.35
20.72	2	0.24	0.48	0.59	0.11	0.04	0.12	0.06	1.59	1.66	98.83	0.33	0	86.22	1.77	0.3	1.66	0	5.96	2.78	13.65	51.3	4.33	0.13	0.09	0.48	1.47	0.09	0.98	0.6	0.03	2.04	1.59	9.47	0		-3.27	-12.83	2	77.13	125.58	1057.7	334.02	1208.46	490.25	1071.02	367.35	1196.54	371.08
20.754	2	0.26	1.01	21.14	0.06	0.05	0.07	0.06	1.38	2.53	57.71	3.34	-4.24	89.47	2.34	0.24	2.53	0	10.51	4.59	50.61	90.73	10.33	0.17	0.21	0.78	1.35	0.05	0.85	0.71	0.05	1.44	1.38	16.09	0		-11.08	-11.3	3.91	76.44	121.38	1071.2	340.44	1215.58	488.11	1085.29	369.96	1206.52	375.93
20.787	2	0.26	1.57	32.59	0.06	0.06	0.07	0.07	1.34	3.16	42.41	6.81	-8.54	86.63	3.73	0.22	3.16	0	12.33	8.32	60.07	93.44	12.52	0.21	0.43	1.06	0.71	0.05	0.7	0.84	0.06	1.18	1.34	20.1	0		-8.18	-12.66	4.82	74.47	122.04	1083.49	341.01	1226.29	486.25	1097.69	366.64	1218.85	381.26
20.82
20.854
20.887
20.92
20.954
20.987
21.02
21.054
21.087
21.121
21.154
21.187
21.221
21.254
21.287
21.321
21.354
21.388
21.421
21.454
21.488
21.521
21.554
21.588
21.621
21.654
21.688
21.721
21.755
21.788
21.821
21.855
21.888
21.921
21.955
21.988
22.021
22.055
22.088
22.122
22.155
22.188
22.222
22.255
22.288
22.322
22.355
22.389
22.422
22.455
22.489
22.522
22.555
22.589
22.622
22.655
22.689
22.722
22.756
22.789
22.822
22.856
22.889
22.922
22.956
22.989
23.022
23.056
23.089
23.123
23.156
23.189
23.223
23.256
23.289
23.323
23.356
23.39
23.423
23.456
23.49
23.523
23.556
23.59
23.623
23.656
23.69
23.723
23.757
23.79
23.823
23.857
23.89
23.923
23.957
23.99
24.023
24.057	2	0.06	0.05	0.02	0.3	0.1	0.07	0.24	0.1	0.1	99.4	0.87	5.6	87.76	2.19	31.54	0.1	0.05	7.09	0.49	0.75	0.53	0	0.07	0.03	0.08	0.11	0.04	2.21	1.46	0.02	0.12	8.87	0	0		6.52	12.15	8.57	79.35	133.42	982.49	286.5	1180.71	495.23	1023.21	331.14	1156.35	339.76
24.09	2	0.06	0.04	0.02	0.26	0.12	0.07	0.22	0.14	0.14	99.47	0.69	7.73	88.85	2.68	29.33	0.06	0.09	7.55	0.71	0.44	0.29	0	0.14	0.08	0.04	0.34	0.1	1.14	1.38	0.13	0	10.7	0	0		-4.81	11.62	0.86	76.16	129.54	983.08	288.14	1176.78	493.63	1015.21	331.59	1144.74	329.93
24.124	2	0.04	0.03	0.02	0.51	0.12	0.06	0.5	0.28	0.28	98.97	2.56	6.87	84.26	3.97	46.91	0.05	0.28	8.39	0.95	0.37	0.4	0	0.28	0.12	0.05	0.35	0.11	1.16	1.69	0.13	0	9.83	0	0		-4.76	13.61	0.31	76.12	129.31	978.92	288.31	1169.78	490.89	1009.22	331.19	1138.52	329.31
24.157	2	0.05	0.03	0.02	0.56	0.08	0.06	0.51	0.2	0.2	98.88	2.69	3.92	95.12	3.6	47.33	0.08	0.53	6.79	1.26	0.43	0.42	0	0.2	0.07	0.08	0.25	0.07	1.36	1.9	0.07	0	7.6	0	0		-1.6	7.15	-0.78	77.51	130.98	978.01	286	1167	486.46	1005.29	329.86	1136.26	327.66
24.19	2	0.05	0.04	0.02	0.6	0.06	0.06	0.52	0.26	0.26	98.8	2.66	1.55	87.91	3.71	47.34	0.12	0.71	5.6	1.18	0.37	0.41	0	0.26	0.08	0.08	0.28	0.09	1.17	2.04	0.07	0	5.89	0	0		0.72	12.08	-0.4	78.14	127.01	971.87	288.4	1159.57	489.15	1001.02	332.27	1128	329.47
24.224	2	0.04	0.03	0.02	1.04	0.06	0.05	1.04	0.22	0.22	97.91	8.6	0.71	89.16	3.99	62.75	0.11	1.34	4.5	0.84	0.42	0.39	0	0.22	0.07	0.07	0.32	0.06	1.18	2.49	0.04	0	5.58	0	0		0.14	11.47	1.27	78.82	128.1	972.06	290.92	1153.51	484.07	999.19	331.99	1127.28	332.64
24.257	2	0.04	0.02	0.02	1.34	0.05	0.04	1.41	0.2	0.2	97.18	12.99	0	86.46	4.46	68.7	0.09	1.61	2.94	0.75	0.47	0.22	0	0.2	0.07	0.06	0.33	0.05	0.97	3.28	0.03	0	4.73	0	0		2.45	12.73	2.88	79.41	127.59	969.77	288.57	1151.99	480.98	999.18	332.37	1126.77	330.88
24.29	2	0.03	0.02	0.02	1.42	0.05	0.04	1.58	0.18	0.18	96.85	14.46	0	88.81	4.85	70.32	0.1	1.57	3.63	0.96	0.49	0.3	0	0.18	0.08	0.05	0.35	0.05	0.89	4.04	0.03	0	4.83	0	0		4.36	11.64	4.42	79.15	131.85	965.14	282.08	1156.09	481.84	998.47	330.96	1130.23	326.31
24.324	2	0.03	0.02	0.02	1.59	0.06	0.04	1.87	0.14	0.14	96.27	17.22	0.01	91.91	5.29	72.93	0.12	2.33	4.65	1.1	0.59	0.41	0	0.14	0.09	0.07	0.4	0.03	0.86	4.36	0.03	0	5.17	0	0		1.2	9.85	6.66	77.56	132.24	963.07	280.76	1158.55	485.26	1000.71	326.26	1132.93	328.73
24.357	2	0.03	0.02	0.02	1.78	0.06	0.04	2.14	0.15	0.15	95.72	19.66	0	92.64	5.52	74.89	0.13	3.24	4.71	1.2	0.63	0.79	0	0.15	0.09	0.08	0.34	0.03	0.93	4.64	0.03	0	5.05	0	0		-5.02	9.33	2.63	75.41	132.46	971.77	279.62	1169.74	486.37	1006.42	327.99	1138.71	321.24
24.391	2	0.04	0.02	0.02	1.35	0.06	0.05	1.53	0.18	0.18	96.94	12.38	0.89	95.69	4.96	67.97	0.14	2.72	6.67	1.36	0.89	2	0	0.18	0.1	0.09	0.33	0.02	1	4.39	0.04	0.01	5.27	0	0		-1.16	6.5	5.21	76.64	128.55	976.06	278.7	1178.07	490.92	1017.07	326.91	1145.59	324.22
24.424	2	0.04	0.03	0.02	1.02	0.07	0.05	1.14	0.18	0.18	97.72	7.85	1.96	93.38	3.97	61.73	0.16	2.19	7.87	1.75	1.27	1.88	0	0.18	0.15	0.09	0.44	0.04	0.95	4.97	0.05	0	5.78	0	0		0.36	8.77	0.65	76.29	135.61	987.24	276.87	1194.36	495.2	1022.99	330.69	1158.11	319.16
24.457	2	0.05	0.03	0.02	0.77	0.07	0.05	0.82	0.18	0.18	98.35	4.71	2.41	84.92	3.26	54.87	0.17	1.62	8.12	2.34	1.44	1.53	0	0.18	0.17	0.09	0.43	0.05	1.03	5.27	0.05	0.02	6.04	0	0		2.94	13.36	2.69	76.74	137.04	996.2	276.06	1205.24	497.2	1034.34	328.16	1171.25	322.45
24.491	2	0.06	0.05	0.02	0.42	0.08	0.07	0.39	0.2	0.19	99.16	1.35	3.13	91.86	2.48	38.83	0.19	0.78	9.25	4.19	1.77	1.32	0	0.17	0.2	0.1	0.33	0.04	1.09	5.1	0.06	0.05	6.25	0	0		0.42	9.88	3.06	76.25	139.73	1003.87	276.37	1215.78	500.45	1042.38	326.97	1182.08	323.88
24.524	2	0.09	0.07	0.02	0.24	0.08	0.08	0.19	0.21	0.21	99.53	0.44	3.21	94.12	1.71	23.1	0.21	0.38	9.07	6.27	2.23	1.02	0	0.16	0.2	0.11	0.3	0.05	1.15	4.85	0.06	0.06	6.44	0	0		-2.62	8.13	3.69	75.62	138.51	1009.26	277.17	1222.87	502.76	1049.82	326.15	1188.33	325.04
24.557	2	0.11	0.08	0.02	0.16	0.09	0.09	0.12	0.24	0.24	99.68	0.33	3.8	85.8	1.27	12.47	0.24	0.24	8.74	7.48	2.05	0.97	0	0.15	0.18	0.12	0.27	0.02	1.15	4.72	0.08	0.03	6.97	0	0		1.22	13.01	3.03	76.23	134.14	1009.5	277.6	1225.02	507.42	1052.57	327.84	1186.7	326.07
24.591	2	0.12	0.09	0.02	0.14	0.09	0.1	0.1	0.27	0.27	99.72	0.33	4.13	87.03	0.98	8.79	0.27	0.17	8.48	9.01	2.11	1.44	0	0.15	0.2	0.14	0.24	0.02	1.3	4.95	0.08	0.04	7.37	0	0		1.06	12.48	3.03	75.99	135.36	1009.96	278.9	1226.87	510.02	1053.12	329.56	1188.47	327.58
24.624	2	0.14	0.09	0.02	0.12	0.1	0.1	0.09	0.27	0.27	99.73	0.33	5.29	79.26	0.75	5.74	0.27	0.11	9.21	10.71	1.64	1.36	0	0.14	0.16	0.14	0.21	0.02	1.41	4.33	0.08	0.02	7.93	0	0		-3.67	15.3	3.31	74.16	134.25	1010.07	278.11	1227.86	509.46	1054.61	326.46	1188.86	326.39
24.657	2	0.14	0.09	0.02	0.12	0.11	0.1	0.08	0.29	0.29	99.72	0.33	6.29	79.06	0.6	4.53	0.29	0.09	9.5	10.95	0.91	1.59	0	0.12	0.14	0.15	0.17	0.01	1.66	4.12	0.08	0.01	8.44	0	0		-4.11	15.36	2.58	74.02	134.67	1011.22	279.15	1228.01	509.58	1054.27	327.28	1188.94	326.64
24.691	2	0.13	0.08	0.02	0.11	0.12	0.09	0.08	0.27	0.27	99.75	0.34	8.1	87.25	0.58	4.39	0.27	0.08	8.76	9.3	0.62	1.83	0	0.14	0.14	0.14	0.14	0.02	1.79	3.97	0.09	0.01	10.32	0	0		-4.52	12.39	1.48	74.12	136.91	1013.62	280.16	1227.6	507.58	1052.89	328	1189.79	326.32
24.724	2	0.13	0.08	0.02	0.11	0.13	0.09	0.08	0.26	0.26	99.74	0.36	8.53	89.14	0.53	4.38	0.26	0.1	8.91	10.1	0.66	2.03	0	0.14	0.13	0.15	0.13	0.02	1.72	3.78	0.09	0.01	10.66	0	0		-2.94	11.48	2.16	75.01	134.76	1014.41	277.91	1227.11	504.44	1054.8	325.35	1189.55	324.83
24.758	2	0.11	0.07	0.02	0.1	0.15	0.08	0.08	0.31	0.31	99.69	0.51	10.07	82.48	0.49	3.85	0.31	0.13	7.12	8.69	1.23	2.84	0	0.14	0.14	0.21	0.16	0.03	1.87	3.06	0.13	0	13.08	0	0		-1.38	14.25	2.07	75.14	134.15	1015.1	276.59	1228.57	504.75	1056.16	324.18	1190.31	324.25
24.791	2	0.1	0.06	0.02	0.1	0.18	0.08	0.08	0.28	0.28	99.64	0.61	11.51	89.71	0.5	5.25	0.28	0.24	7.39	7.28	1.16	2	0	0.15	0.14	0.25	0.16	0.03	1.83	2.61	0.16	0	14.3	0	0		0.89	11.18	-0.61	75.89	135.87	1015.18	276.05	1228.22	504.91	1052.25	325.34	1188.08	322.33
24.824	2	0.09	0.05	0.02	0.11	0.19	0.07	0.09	0.28	0.28	99.62	0.66	11.98	90.19	0.59	8.42	0.28	0.39	7.47	6.85	1.47	1.66	0	0.15	0.16	0.28	0.16	0.04	1.62	2.56	0.16	0	14.86	0	0		-3.51	10.91	-0.03	74.41	137.65	1010.16	276.25	1224.7	505.02	1047.67	323.62	1185.32	323.29
24.858	2	0.09	0.05	0.02	0.1	0.23	0.07	0.09	0.31	0.31	99.54	0.83	13.5	81.89	0.62	8.59	0.31	0.49	7.25	7.02	1.68	1.03	0	0.18	0.15	0.29	0.18	0.04	1.63	2.07	0.18	0.01	16.48	0	0		-4.32	14.45	0.72	73.79	129.68	1002.39	276.52	1216	505.1	1044.33	322.09	1173.99	323.66
24.891	2	0.09	0.05	0.02	0.1	0.24	0.07	0.09	0.34	0.39	99.52	0.8	13.71	90.9	0.76	7.97	0.34	0.53	8.53	7.28	1.79	0.55	0	0.18	0.15	0.39	0.21	0.04	1.7	1.88	0.18	0.55	16.26	0	0		1.83	10.49	-2.97	76.42	134.68	997.76	279.45	1208.2	504.65	1031.68	330.58	1166.21	324.12
24.924	2	0.09	0.05	0.02	0.1	0.26	0.08	0.08	0.4	0.49	99.49	0.8	13.87	90.54	0.8	6.39	0.4	0.5	9.8	8.09	2.56	0.4	0	0.15	0.15	0.49	0.31	0.05	1.62	1.76	0.18	5.92	16.24	0	0		4.4	10.71	-1.94	77.96	134.28	991.74	285.26	1194.29	502.56	1023	334.78	1157.17	329.49
24.958	2	0.1	0.05	0.02	0.1	0.26	0.08	0.08	0.46	0.73	99.48	0.74	13.13	92.43	1.23	7.13	0.46	0.42	11.04	9.91	3.96	0.4	0	0.14	0.12	0.73	0.37	0.05	1.56	1.44	0.14	12.65	15.72	0	0		5.15	9.49	0.74	78.94	138.79	978.71	290.74	1175.56	501.1	1007.61	336.31	1146.39	337.97
24.991	2	0.1	0.06	0.02	0.1	0.22	0.08	0.08	0.55	0.87	99.55	0.58	10.72	92.55	1.91	6.24	0.55	0.27	11.79	10.59	5.65	0.51	0	0.13	0.12	0.87	0.45	0.06	1.44	1.36	0.12	19.92	13.99	0	0		3.96	9.41	-2.06	78.83	136.12	971.91	293.79	1161.4	493.44	995.47	339.57	1131.59	339.02
25.024	2	0.1	0.07	0.02	0.1	0.17	0.09	0.08	0.63	1.23	99.66	0.47	7.72	94.39	2.34	5.82	0.63	0.18	9.88	9.12	6.78	0.81	0	0.12	0.11	1.23	0.52	0.09	1.31	1.15	0.1	21.49	12.51	0	0		7.25	7.89	-2.02	77.23	137.99	969.54	300.38	1151.81	493.05	988.57	347.06	1126.49	342.68
25.058	2	0.1	0.08	0.03	0.11	0.11	0.09	0.08	0.62	1.75	99.78	0.33	3.21	93.8	2.79	4.88	0.62	0.08	6.92	7.7	8.19	2.72	0	0.13	0.16	1.75	0.62	0.11	1.32	1.06	0.09	32.85	10.1	0	0		-0.88	8.42	0.37	76	142.7	967.54	311.65	1141.12	492.53	982.4	352.67	1125.1	352.88
25.091	2	0.11	0.12	0.04	0.1	0.08	0.1	0.07	0.62	2.05	99.77	0.33	0.43	91.52	2.39	2.66	0.62	0.02	4.27	6.15	8.24	6.87	4.71	0.14	0.23	2.05	0.54	0.13	1.27	1.13	0.11	41.11	8.49	1.64	0		-11.35	10.11	0.64	75.21	141.39	967.93	325.23	1133.51	492.97	979.87	360.41	1121.09	367.34
25.125	2	0.19	0.21	0.23	0.1	0.06	0.1	0.07	0.73	2.45	99.55	0.33	0	93.49	2.45	2.5	0.73	0.01	3.37	8.42	13.04	35.77	16.85	0.19	0.4	3.08	0.45	0.09	1.03	1.44	0.12	24.23	6.19	5.66	0		-3.59	8.67	-0.67	73.46	142.13	970.65	329.74	1128.21	489.78	976.63	368.52	1118.77	368.13
25.158	2	0.18	0.35	0.33	0.1	0.05	0.09	0.07	0.8	2.17	99.31	0.33	0	96.44	2.17	2.85	0.8	0	3.91	8.65	18.99	36.51	20.6	0.22	0.65	4.47	0.26	0.06	0.86	1.91	0.14	9.67	5	9.54	0		-5.65	5.5	1.12	70.86	137.88	973.02	332.46	1124.69	485.25	980.1	368.61	1117.96	370.82
25.191	2	0.17	0.42	0.6	0.09	0.05	0.08	0.08	0.9	2.29	98.8	0.54	0	97.64	2.29	3.2	0.86	0	4.76	7.76	26.03	40.99	23.88	0.21	0.9	4.9	0.16	0.03	0.92	2.32	0.17	9.4	4.59	11.1	0		-3.55	3.39	2.62	68.41	144.37	969.75	329.29	1128.56	488.1	978.9	366.99	1123.01	375.6
25.225
25.258
25.291
25.325
25.358
25.392
25.425
25.458
25.492
25.525
25.558	2	0.3	12.89	22.65	0.06	0.04	0.05	0.1	0.87	1.12	54.7	7.14	-9.44	97.16	0.72	3.96	1.12	0	8.02	18.48	60.41	81.54	5.36	0.47	0.46	29.74	0.08	0.05	0.99	9.24	0.83	14.79	0.87	42.12	0		-20.31	4.34	5.53	77.01	124.87	1023.44	325.51	1174.57	476.64	1041.14	366.64	1165.63	356.87
25.592
25.625
25.658
25.692
25.725
25.759
25.792
25.825
25.859
25.892
25.925
25.959
25.992
26.025
26.059
26.092
26.126
26.159
26.192
26.226
26.259
26.292
26.326
26.359
26.393
26.426
26.459
26.493
26.526
26.559
26.593
26.626
26.659
26.693
26.726
26.76
26.793
26.826
26.86
26.893
26.926
26.96
26.993
27.026
27.06
27.093
27.127
27.16
27.193
27.227
27.26
27.293
27.327
27.36
27.394
27.427
27.46
27.494
27.527
27.56
27.594
27.627
27.66
27.694
27.727
27.761
27.794
27.827
27.861
27.894
27.927
27.961
27.994
28.027
28.061	2	0.09	0.03	0.03	8.16	0.03	0.07	7.01	0.72	0.29	83.67	40.93	0	98.53	15.85	76.02	0.15	24.39	2.85	0.29	0.25	0.95	0	0.72	0.04	0.01	0	0.05	12.75	1.7	0	0.01	1.39	0	0	0	17.85	0.97	-0.94	85.55	155.53	1012.4	212.4	1232.99	450.76	1042.54	269.1	1198.06	267.72
28.094	2	0.08	0.05	0.03	1.41	0.04	0.08	0.94	1.95	0.37	97.18	6.86	0	98.09	6.32	51.37	0.12	9.42	3.83	0.26	0.37	1.75	0	1.95	0.08	0.02	0	0.12	9.49	1.06	0	0.01	2.07	0	0	0	8.39	2.31	2.7	82.28	143.27	1008.5	210.35	1227.76	446.88	1048.42	258.8	1191.53	265.67
28.128	2	0.07	0.04	0.03	1.74	0.04	0.07	1.22	4.19	0.27	96.52	16.44	0	97.89	6.05	60.72	0.08	5.9	4.01	0.24	0.27	1.89	0	4.19	0.11	0.03	0	0.17	12.38	1.8	0	0.02	2.26	0	0	0	13.62	2.82	2.18	83.93	149.53	1000.23	206.36	1220.72	443.79	1037.2	256.2	1186.42	265.7
28.161	2	0.07	0.03	0.04	1.73	0.04	0.07	1.19	4.64	0.23	96.53	20.86	0	97	5.49	61.89	0.06	4.36	4.13	0.19	0.23	1.97	0	4.64	0.09	0.04	0	0.19	14.85	2.25	0	0.03	2.58	0	0	0	13.58	4.61	2.02	83.86	148.89	993.22	203.45	1212.71	440.44	1029.81	253.87	1178.52	261.25
28.194	2	0.08	0.04	0.04	1.59	0.05	0.07	1.06	4.08	0.29	96.81	19.48	0	97.73	5.42	58.1	0.06	4.36	5.94	0.2	0.29	4.08	0	4.08	0.08	0.06	0	0.18	17.58	3.22	0	0.02	2.91	0	0	0	11.52	3.2	1.7	83.13	143.92	985.35	200.46	1205.75	439.34	1024.38	251.47	1168.25	255.42
28.228	2	0.1	0.04	0.06	1.49	0.05	0.08	0.91	3.53	0.3	97.02	20.04	0	97.48	4.95	52.76	0.07	4.67	7.27	0.21	0.3	6.22	0	3.53	0.08	0.06	0	0.14	23.35	5.15	0	0.01	2.92	0	0	0	11.89	3.73	2.66	83.04	143.24	980.57	198.8	1199.78	437.04	1020.44	249.01	1163.6	253.77
28.261	2	0.12	0.05	0.08	1.19	0.05	0.09	0.73	4.09	0.45	97.62	12.5	0	97.56	4.6	47.51	0.08	4.36	8.33	0.22	0.45	13.58	0	4.09	0.11	0.07	0	0.14	21.61	5.51	0	0	2.75	0	0	0	13	3.56	3.79	83.47	142.42	978.53	198.34	1196.42	435.28	1019.44	247.11	1161.64	255.01
28.294	2	0.13	0.06	0.09	0.94	0.06	0.09	0.59	3.63	0.49	98.13	7.75	0	97.67	3.95	42.26	0.08	3.89	9.43	0.24	0.49	15.41	0	3.63	0.12	0.06	0	0.15	20.25	6.86	0	0.02	2.66	0	0	0	12.63	3.31	4.52	83.67	140.49	975.85	199.35	1191.09	433.25	1017.19	246.58	1157.36	256.07
28.328	2	0.14	0.07	0.09	0.71	0.05	0.1	0.41	4.07	0.45	98.59	4.48	0	95.63	2.85	36.6	0.07	2.86	8.54	0.25	0.45	16.29	0	4.07	0.2	0.07	0	0.33	18.65	5.83	0	0	2.29	0	0	0	13.37	6.57	5.75	84.21	143.03	975.27	201	1186.58	427.65	1014.82	250.83	1157.73	256.63
28.361	2	0.13	0.07	0.07	0.64	0.04	0.1	0.36	4.28	0.35	98.72	3.33	0	97.27	2.57	34.97	0.07	2.67	6.43	0.27	0.35	13.29	0	4.28	0.24	0.06	0	0.72	16.44	4.93	0	0	1.95	0	0	0	10.58	4.14	3.6	83.35	147.13	978.67	203.77	1185.78	426.4	1011.69	251	1158.7	257.12
28.395	2	0.13	0.08	0.06	0.57	0.04	0.11	0.31	4.52	0.31	98.85	2.58	0	96.4	2.42	31.77	0.08	2.67	5.24	0.31	0.23	7.55	0	4.52	0.27	0.06	0	1.24	16.37	4.65	0	0	1.79	0	0	0	10.6	5.56	4.51	83.09	149.85	979.4	200.4	1190.42	426.89	1014.22	247.74	1163.84	256
28.428	2	0.13	0.08	0.06	0.49	0.04	0.11	0.27	4.92	0.37	99.01	1.69	0	95.93	2.07	29.1	0.07	2.66	5.71	0.37	0.23	8.98	0	4.92	0.4	0.06	0	1.54	13.7	4.43	0	0	1.73	0	0	0	7.88	6.2	3.71	82.18	149.34	980.73	198.65	1192.76	425.13	1015.31	247.67	1164.59	251.77
28.461	2	0.13	0.09	0.05	0.42	0.04	0.12	0.23	5.24	0.43	99.16	1.23	0	97.55	1.56	25.75	0.07	2.12	5.55	0.43	0.18	6.14	0	5.24	0.54	0.05	0	1.11	12.89	4.48	0	0	1.65	0	0	0	9.89	3.58	4.48	82.38	151.45	980.55	194.24	1198.59	427.57	1017.96	244.76	1169.32	249.9
28.495	2	0.13	0.09	0.05	0.44	0.04	0.12	0.24	6.07	0.45	99.12	1.44	0	98.77	1.39	27.28	0.07	2	6.07	0.45	0.22	7.79	0	6.19	0.8	0.05	0	0.76	13.5	4.86	0	0	1.65	0	0	0	13.94	0.09	5.62	83.52	150.85	984.45	190.35	1209.08	433.33	1026.8	240.52	1177.31	250.57
28.528	2	0.13	0.08	0.06	0.47	0.04	0.12	0.27	6.67	0.48	99.06	1.63	0	98.22	1.36	28.89	0.08	2.25	6.67	0.48	0.31	11.25	0	6.87	0.79	0.05	0	0.68	13.45	5.29	0	0	1.64	0	0	0	11.84	1.95	7.4	82.88	149.06	989.38	188.49	1215.84	430.54	1035.52	240.47	1184.35	248.63
28.561	2	0.13	0.08	0.07	0.48	0.04	0.13	0.27	7.27	0.49	99.04	1.71	0	98.4	1.56	28.9	0.08	2.47	7.27	0.49	0.39	11.55	0	7.54	0.92	0.05	0	0.49	14.04	5.6	0	0	1.61	0	0	0	11.58	1.41	6.78	82.79	149.59	996.98	187.12	1225.43	431.26	1043.1	240.71	1192.58	246.39
28.595	2	0.14	0.08	0.08	0.53	0.05	0.14	0.33	8.25	0.52	98.93	2.2	0	98.53	2.06	30.36	0.08	2.54	8.25	0.5	0.52	15.14	0	9.25	0.74	0.06	0	0.38	15.76	7.71	0	0.01	1.55	0	0	0	15.6	-0.98	5.55	84.14	153.16	1007.09	188.38	1234.53	434.74	1049.64	239.96	1202.5	249.67
28.628	2	0.13	0.08	0.08	0.59	0.05	0.15	0.38	9.66	0.62	98.83	2.6	0	98.53	2.87	32.79	0.09	2.43	11.21	0.58	0.62	13.66	0	9.66	0.79	0.07	0	0.31	15.43	8.01	0	0.02	1.55	0	0	0	16.53	-0.99	5.95	84.94	154.21	1017.36	187.32	1245.28	434.1	1060.17	239.07	1214.02	249.58
28.661	2	0.15	0.09	0.08	0.45	0.07	0.17	0.28	9.35	0.82	99.1	1.44	0	98.42	2.96	25.21	0.12	1.88	14.84	0.82	0.64	14.46	0	9.35	0.76	0.07	0	0.18	15.54	8.63	0	0.13	1.48	0	0	0	18.12	-1.34	6.13	85.93	153.19	1025.07	185.9	1252	432.34	1068.09	237.3	1220.85	248.8
28.695	2	0.15	0.1	0.07	0.41	0.07	0.22	0.25	11.6	1.09	99.18	1.13	0	98.57	3.67	22.12	0.18	1.54	16.69	1.09	0.63	12.31	0	11.6	0.8	0.06	0	0.13	15.33	9.14	0	0.4	1.26	0	0	0	16.37	-0.84	4.66	85.51	157.65	1033.61	185.48	1258.1	428.17	1071.47	237.57	1228.9	245.86
28.728	2	0.14	0.1	0.06	0.45	0.07	0.22	0.28	11.5	1.17	99.11	1.26	0	98.53	4.65	23.6	0.18	1.45	16.34	1.17	0.47	9.41	0	11.5	0.85	0.06	0	0.24	15.37	9.52	0	0.16	1.3	0	0	0	16.44	-0.99	4.84	85.58	156.28	1039.14	184.16	1263.79	427.63	1077.99	235.37	1233.97	245.05
28.762	2	0.12	0.1	0.04	0.41	0.06	0.24	0.26	12.01	1.22	99.18	0.93	0	98.13	5.55	22.07	0.18	1.22	13.69	1.22	0.31	4.55	0	12.01	0.64	0.04	0	0.6	12.59	8.82	0	0.1	1.27	0	0	0	15.81	2.21	3.35	85.04	160.7	1040.33	180.51	1270.48	428.72	1077.94	237.18	1238.63	239.35
28.795	2	0.12	0.1	0.04	0.42	0.06	0.25	0.27	12.14	1.27	99.17	0.91	0	97.57	6.47	22.18	0.17	1.04	12.35	1.27	0.27	3.91	0	12.14	0.52	0.04	0	0.89	11.77	8.28	0	0.02	1.3	0	0	0	19.11	3.54	3.1	87.24	152.16	1046.35	183.16	1272.68	429.95	1085.91	238.77	1238.04	241.89
28.828	2	0.11	0.1	0.04	0.4	0.05	0.24	0.26	10.61	1.28	99.2	0.88	0	98.46	6.38	21.97	0.16	0.96	10.61	1.28	0.2	3.5	0	11.88	0.49	0.03	0	1.55	10.42	7.85	0	0	1.35	0	0	0	13.87	1.21	1	84.5	154.04	1048.57	184.26	1275.68	429.91	1085.06	238.42	1239.06	241.68
28.862	2	0.13	0.11	0.04	0.32	0.05	0.22	0.22	10.67	1.41	99.37	0.59	0	98.26	4.54	17.28	0.17	0.86	10.67	1.41	0.21	3.55	0	10.95	0.46	0.03	0	1.27	10.35	9.99	0	0	1.61	0	0	0	18.15	1.84	1.03	86.59	159.14	1051.21	186.99	1274.78	429.97	1083.42	242.96	1242.56	243.64
28.895	2	0.13	0.12	0.04	0.28	0.05	0.2	0.19	8.9	1.02	99.44	0.49	0	98.01	2.93	15.69	0.15	0.83	8.9	1.02	0.2	4.28	0	9.94	0.35	0.03	0	1.46	9.8	9.85	0	0	1.66	0	0	0	16.44	2.51	0.11	86.1	158.83	1053.96	187.85	1276	427.45	1084.45	243.35	1243.28	244.2
28.928	2	0.12	0.1	0.04	0.31	0.05	0.18	0.22	9.44	0.78	99.38	0.66	0	97.78	2.53	19.78	0.14	1.07	9.44	0.78	0.23	5.94	0	10.08	0.37	0.02	0	1.32	8.57	10.29	0	0	1.77	0	0	0	11.71	3.08	1.11	83.5	157.84	1052.94	185.18	1278.56	428.78	1086.95	239.32	1244.79	240.44
28.962	2	0.12	0.1	0.04	0.31	0.05	0.17	0.22	9.5	0.63	99.39	0.62	0	98.64	1.85	19.51	0.16	1.2	9.65	0.63	0.32	6.55	0	9.5	0.28	0.02	0	0.82	9.4	10.55	0	0	2.04	0	0	0	12.99	-0.58	-1.07	83.8	154.98	1051.16	182.8	1283.07	432	1087.06	239.16	1242.03	240.96
28.995	2	0.13	0.1	0.04	0.28	0.05	0.18	0.2	8.32	0.57	99.43	0.61	0	98.36	1.43	18.37	0.16	1.14	8.32	0.57	0.39	7.79	0	10.36	0.29	0.02	0	0.94	8.44	9.89	0	0	2.07	0	0	0	16.92	1.55	-1.53	86.62	153.22	1051.78	183.85	1277.46	426.36	1084.98	239.97	1238.17	242.64
29.028	2	0.12	0.1	0.05	0.29	0.05	0.17	0.21	9	0.61	99.42	0.71	0	98.47	1.36	20.19	0.16	0.97	9	0.61	0.5	8.93	0	10.59	0.43	0.02	0	1.09	7.3	9.18	0	0.03	2.19	0	0	0	16.25	-1.18	-3.89	86.09	153.13	1048.37	182.42	1276.79	425.73	1080.11	240.71	1233.24	241.61
29.062	2	0.11	0.09	0.04	0.32	0.05	0.14	0.23	7.8	0.75	99.37	0.77	0	96.58	1.5	23.64	0.18	0.88	7.8	0.75	0.68	7.31	0	8.35	0.35	0.02	0	0.64	6.48	8.31	0	0.04	2.39	0	0	0	18.55	5.3	-2.83	87.4	152.99	1039.72	183.01	1267.2	429.37	1072.5	243.16	1225.42	238.53
29.095	2	0.09	0.08	0.04	0.39	0.05	0.13	0.3	7.52	0.77	99.22	1.13	0	92.49	1.91	29.59	0.18	0.68	7.52	0.77	0.67	5.47	0	7.78	0.27	0.02	0	0.52	6.72	8.11	0	0.02	2.4	0	0	0	13.15	9.44	1.32	84.24	150.78	1019.62	183.19	1245.63	428.17	1057.76	238.88	1208.54	237.68
29.129	2	0.07	0.06	0.03	0.54	0.04	0.11	0.42	6.18	0.62	98.93	2.03	0	94.9	2.9	38.32	0.17	0.62	6.18	0.62	0.56	1.73	0	6.76	0.25	0.01	0	0.19	6.39	6.82	0	0.04	2.4	0	0	0	14.9	7.38	2.44	84.72	156.14	1003.08	181.64	1230.25	427.87	1040.45	236.64	1196.58	239.03
29.162	2	0.07	0.05	0.03	0.65	0.04	0.1	0.53	6.11	0.7	98.7	2.86	0	97.12	4.15	43.19	0.14	0.51	6.11	0.7	0.52	1.64	0	6.26	0.26	0.01	0	0.22	6.04	6.32	0	0.01	2.41	0	0	0	20.4	4.41	2.88	87.2	158.04	987.39	174.99	1216.25	422.8	1025.12	234.83	1183.15	233.34
29.195	2	0.06	0.05	0.03	0.8	0.04	0.1	0.68	6.49	0.53	98.41	4.24	0	92.23	5.2	47.91	0.14	0.52	6.49	0.53	0.5	1.48	0	6.55	0.22	0.02	0	0.24	6.62	6.9	0	0.01	2.3	0	0	0	17.81	9.63	0.41	84.72	159.31	968.39	172.04	1201.1	422.49	1004.72	237.1	1163.63	225.75
29.229	2	0.05	0.04	0.03	0.95	0.05	0.1	0.84	5.75	0.56	98.1	5.35	0	84.69	7.27	51.75	0.11	0.46	6.5	0.46	0.56	1.61	0	5.75	0.26	0.02	0	0.44	5.83	6.13	0	0.01	2.34	0	0	0	14.66	13.45	1.49	83.15	149.2	961.84	174.66	1191.48	423.28	1002.94	233.63	1152.08	229.27
29.262	2	0.05	0.04	0.03	1.11	0.05	0.1	1.03	6.19	0.91	97.78	7.44	0	81.59	8.19	55.77	0.11	0.55	9.18	0.42	0.91	4.23	0	6.19	0.24	0.02	0	0.68	5.62	5.99	0	0	2.26	0	0	0	14.83	14.55	1.37	83.44	147.79	955.24	175.99	1180.8	419.47	994.92	235.21	1142.58	229.02
29.295	2	0.05	0.04	0.04	0.97	0.05	0.1	0.89	6.55	1.86	98.06	6.87	0	91.53	5.92	54.34	0.12	0.59	10.4	0.47	1.86	5.68	0	6.55	0.16	0.03	0	0.69	5.32	6.11	0	0.01	2.09	0	0	0	22.07	10.1	1.03	88.22	153.54	956.91	182.43	1172.74	414.76	988.43	244.38	1141.64	234.39
29.329	2	0.07	0.05	0.05	0.68	0.05	0.11	0.59	7.96	2.52	98.63	4.15	0	92.29	3.59	46.31	0.13	0.52	10.71	0.52	2.52	12.79	0	7.96	0.24	0.04	0	0.66	5.19	6.35	0	0	1.87	0	0	0	25.02	9.59	1.63	88.49	154.83	953.38	185.33	1165.64	412.78	983.23	248.88	1137.61	237.15
29.362	2	0.1	0.07	0.09	0.5	0.05	0.12	0.4	8.94	3.04	99.01	2.37	0	93.38	2.4	38.12	0.14	0.52	10.12	0.79	3.04	22.69	0	8.94	0.33	0.05	0	0.39	4.97	6.26	0	0	1.74	0	0	0	20.88	8.77	0.41	88.05	148.68	951.36	189.65	1160.51	414.65	981.24	249.84	1129.52	238.88
29.396	2	0.12	0.08	0.1	0.4	0.04	0.14	0.29	4.72	2.06	99.2	1.72	0	88.91	1.29	32	0.18	0.52	4.72	1.06	2.06	24.07	0	10.98	0.38	0.06	0	0.23	4.87	6.07	0	0	1.44	0	0	0	19.66	11.59	1.65	87.38	147.8	948.06	191.53	1156.46	414.82	979.45	250.37	1127	241.57
29.429	2	0.14	0.09	0.12	0.34	0.04	0.15	0.23	6.34	2.07	99.33	1.14	0	94.93	0.99	26.73	0.21	0.48	6.34	1.52	2.07	26.91	0	10.85	0.48	0.08	0	0.27	5.35	6.33	0	0	1.47	0	0	0	14.6	7.35	3.93	85.08	151.5	941.61	187.99	1156.3	415.55	976.79	245.59	1128.2	240.51
29.462	2	0.14	0.1	0.1	0.28	0.04	0.16	0.19	5.93	2.26	99.44	0.78	0	90.64	0.69	21.83	0.2	0.34	5.93	2.26	1.72	23.66	0	10.41	0.51	0.09	0	0.23	5.21	6.47	0	0	1.55	0	0	0	16.15	10.65	5.27	84.54	146.95	937.02	184.78	1157.13	419.34	978.72	242.87	1125.64	240.02
29.496	2	0.16	0.1	0.13	0.28	0.04	0.16	0.19	6.16	2.82	99.43	0.76	0	87.5	0.54	21.68	0.21	0.39	6.16	2.82	1.63	28.41	0	10.18	0.49	0.15	0	0.19	5.73	6.83	0	0	1.43	0	0	0	9.8	12.27	4.58	80.21	161.44	932.72	177.77	1164.15	421.97	972.54	237.02	1133.96	234.32
29.529	2	0.23	0.1	0.37	0.28	0.05	0.15	0.19	9.12	3.61	99.27	0.68	0	86.46	0.51	21.02	0.22	0.38	10.51	3.61	2.29	48.83	0	9.12	0.44	0.2	0	0.16	6.35	7.61	0	0.01	1.37	0	0	0	15.79	12.73	5.03	82.07	153.76	929.54	172.62	1169.88	428.24	978.09	238.64	1131.61	230.15
29.562	2	0.22	0.1	0.33	0.29	0.05	0.16	0.2	8.51	3.13	99.34	0.73	0	87.16	0.56	21.62	0.22	0.43	8.51	3.13	2.4	46.54	0	9.68	0.46	0.2	0	0.11	6.56	8.23	0	0.01	1.33	0	0	0	16.77	12.43	5.68	82.35	150.47	930.04	171.81	1172.01	428.94	981.76	239.66	1131.87	229.33
29.596	2	0.22	0.1	0.45	0.3	0.04	0.18	0.22	8.68	2.81	99.1	1.1	0	92.2	0.61	23.61	0.21	0.45	8.68	2.52	2.81	52.68	0	13.37	0.45	0.25	0	0.1	5.82	8.33	0	0.01	1.16	0	0	0	16.68	9.65	5.98	82.13	160.68	933.65	170.34	1179.68	427.88	983.14	243.62	1143	227.39
29.629	2	0.19	0.09	0.41	0.34	0.05	0.2	0.26	9.38	3.21	99.18	1.86	0	91.4	0.53	27.65	0.2	0.55	9.38	1.62	3.21	50.38	0	16.33	0.48	0.23	0	0.2	5.89	8.06	0	0.01	1.21	0	0	0	11.16	10.18	7.41	79.54	161.38	938.03	169	1188.57	429.5	991.13	239.83	1152.04	227.55
29.662	2	0.15	0.08	0.2	0.38	0.04	0.24	0.3	7.97	2.8	99.24	3.59	0	85.43	0.61	31.42	0.2	0.68	7.97	1.39	2.8	37.32	0	20.97	0.69	0.28	0	0.43	4.62	8.03	0	0.02	1.25	0.03	0	0	13.81	13.16	6.83	79.7	166.71	950.95	163.57	1209.15	431.66	1005.12	240.27	1170.88	222.61
29.696	2	0.13	0.07	0.22	0.5	0.05	0.33	0.42	9.63	2.3	99.01	11.85	0	86.08	0.62	39.19	0.21	0.96	9.63	1.22	2.3	39.64	0	29.17	0.74	0.35	0	0.89	3.95	7.81	0	0.03	1.31	0.14	0	0	13.1	12.89	8.52	79.46	167.14	958.02	160.7	1223.31	436.79	1017.53	235.77	1184.27	224.31
29.729	2	0.12	0.06	0.21	0.68	0.06	0.37	0.6	12.71	2.2	98.65	26.95	0	90.05	0.78	47.65	0.2	1.46	12.71	1.19	2.2	39.07	0	33.28	0.81	0.4	0	0.99	4.12	7.53	0	0.08	1.41	0.45	0	0	10.29	10.99	7.11	78.49	171.95	965.15	158.1	1233.82	438.32	1022.18	232.56	1193.73	220.85
29.763	2	0.11	0.05	0.27	0.86	0.08	0.56	0.86	18.19	1.77	98.27	55.81	0	96.71	0.93	54.38	0.22	1.96	18.19	1.1	1.77	44.74	0	41.86	0.93	0.44	0	0.5	3.84	8.89	0	0.01	1.56	0.85	0	0	15.85	5.09	5.84	80.63	179.4	975.94	156.28	1248.29	444.03	1029.31	232	1208.44	222.14
29.796	2	0.1	0.04	0.25	1.07	0.09	0.81	1.19	19.52	2.24	97.61	79.6	0	93.42	1.24	60.18	0.22	2.67	19.52	1.04	2.24	42.54	0	50.09	1.32	0.65	0.01	0.62	3.94	9.9	0	0.01	1.8	1.42	0	0	14.93	8.74	5.86	80.42	169.82	982.29	155.09	1254.96	443.94	1040.51	231.09	1209.91	219.13
29.829	2	0.11	0.04	0.38	1.19	0.11	0.9	1.41	23.49	3.29	97.18	83.84	0	70.69	1.9	62.1	0.24	3.61	23.49	1.18	3.29	50.14	0	51.72	1.66	0.78	0.01	0.45	4.1	10.45	0	0.01	1.88	2.07	0	0	12.16	17.6	6.69	78.74	164.99	986.29	156.5	1256.81	443.31	1047.15	227.88	1212.03	221.65
29.863	2	0.1	0.04	0.32	1.59	0.11	1	2.03	21.95	2.64	95.95	91.9	0	77.42	2.48	68.22	0.25	4.76	21.95	1.17	2.64	46.7	0	55.35	1.66	0.98	0.01	0.62	5.18	11.47	0	0.02	2.19	3.12	0	0	11.14	15.84	5.5	78.97	162.29	989.55	158.85	1256	441.91	1047.95	229.22	1210.03	221.14
29.896	2	0.1	0.04	0.24	1.53	0.09	0.88	1.92	19.62	2.66	96.16	89.49	0	75.49	2.57	66.93	0.25	4.86	19.62	1.28	2.66	41.13	0	53.05	1.25	1.05	0.01	0.59	5.16	11.22	0	0.01	2.17	3.51	0	0	9.32	16.37	5.73	78.92	156.5	995.44	162.63	1252.19	435.25	1051.93	228.6	1208.33	223.03
29.929	2	0.09	0.04	0.25	1.69	0.07	1.03	2.14	14.66	2.03	95.73	93.17	0	83.69	3.45	69.09	0.25	4.76	14.66	1.28	2.03	43.19	0	56.75	1.1	1.08	0.01	0.43	4.78	10.93	0.01	0	2.25	3.74	0	0	16	13.83	7.39	82	155.88	998.2	166.82	1249.73	433.4	1054.3	235.17	1210.05	229
29.963	2	0.09	0.05	0.15	1.43	0.06	1.72	1.7	10.62	1.52	96.56	94.86	-2.65	88.78	3.51	64.19	0.27	4.51	10.62	1.08	1.52	33.82	0	65.43	0.99	1.15	0.02	0.67	4.21	10.38	0.01	0	2.04	3.32	0	0	8.88	11.66	8	79.81	159.16	998.67	165.69	1252.24	433	1054.91	229.04	1214.07	228.66
29.996	2	0.08	0.05	0.08	1.06	0.05	1.7	1.16	7.5	1.27	96.6	89.45	-3.4	79.87	3.11	56.4	0.23	3.63	7.5	0.72	1.27	22.3	0	63.53	0.99	0.99	0.02	0.67	3.9	10.1	0.01	0	1.87	2.17	0	0	11.99	15.11	5.22	80.74	164.85	1005.28	170.6	1249.33	430.42	1050.79	231.31	1215.63	232.44
30.029	2	0.08	0.06	0.07	0.81	0.04	1.94	0.86	6.6	1.09	96.11	85.08	-4.11	89.4	2.35	50.09	0.21	2.9	6.6	0.57	1.09	17.87	0	64.91	0.85	1.04	0.02	0.73	3.53	10.66	0.01	0	1.78	1.54	0	0	10.05	11.34	4.78	80.48	164.08	1003.69	166.95	1252.92	431.54	1051.39	230.36	1215.44	226.95
30.063	2	0.08	0.07	0.04	0.56	0.04	2.61	0.49	6.59	1.15	94.77	77.81	-5.11	78.31	1.78	40.74	0.19	2.15	6.59	0.48	1.06	10.01	0	68.21	0.64	1.15	0.02	0.85	2.93	8	0.01	0	1.74	1.08	0	0	15.13	15.58	4.22	82.1	162.16	1002.93	168.94	1248.44	432.62	1049.14	231.53	1211.3	230.52
30.096	2	0.08	0.07	0.03	0.48	0.04	2.36	0.39	6.07	1.08	95.28	68.44	-4.18	80.48	1.26	37.35	0.18	1.41	6.07	0.34	0.75	5.13	0	65.62	0.46	1.08	0.02	0.5	2.95	7.11	0.01	0.01	1.65	0.6	0	0	14.14	14.92	3.17	82.41	162.18	1003.19	173.84	1241.42	431.06	1044.36	231.97	1206.53	234.31
30.13	2	0.08	0.08	0.03	0.4	0.04	2.2	0.31	6.47	1.02	95.6	54.42	-2.96	90.17	1.02	32.62	0.16	0.96	6.47	0.24	0.68	3.93	0	62.92	0.37	1.37	0.02	0.42	2.68	6.78	0.01	0.02	1.62	0.25	0	0	16.13	10.92	0.56	84.39	168.47	1000.33	176.54	1233.35	428.92	1032.25	235.03	1200.71	234.68
30.163	2	0.07	0.07	0.03	0.49	0.05	1.86	0.4	7.93	1.2	96.28	62.18	-1.71	85.88	1.2	38.39	0.15	0.86	7.93	0.24	0.75	4.54	0	61.13	0.48	1.29	0.02	0.63	2.75	6.97	0.01	0.01	1.71	0.05	0	0	15.44	12.97	-1.81	84.28	162.38	985.71	174.55	1217.19	425.21	1017	235.52	1179.23	228.52
30.196	2	0.08	0.06	0.04	0.48	0.05	1.94	0.4	9.16	0.9	96.13	64.35	-1.38	92.46	0.9	38.61	0.14	0.8	9.16	0.25	0.83	8.04	0	62.08	0.52	1.15	0.02	0.65	2.77	7.04	0.01	0.01	1.77	0	0	0	19.27	9.47	-1.16	86.39	163.97	973.7	177.42	1203.33	425.86	1004.12	241.64	1167.72	230.68
30.23	2	0.08	0.06	0.05	0.58	0.05	1.17	0.49	8.08	1.17	97.66	61.57	0	91.3	0.76	44.53	0.13	0.89	8.08	0.28	1.17	13.79	0	54.67	0.49	1	0.03	0.66	2.2	6.35	0.01	0.02	1.61	0.05	0	0	20.87	10.24	-1.99	86.66	155.51	958.98	181.17	1177.41	418.13	987.23	243.65	1142.25	231.25
30.263	2	0.08	0.04	0.1	0.83	0.04	0.91	0.75	6.09	1.42	98.18	78.68	-0.39	91.17	0.55	55.64	0.13	1.05	6.09	0.33	1.42	25.92	0	53.94	0.52	0.91	0.04	0.67	1.84	5.53	0.01	0	1.58	0.32	0	0	17.32	10.33	-1.42	86.1	158.11	955.58	187.44	1164.51	411.28	978.41	247.03	1136.05	234.87
30.296	2	0.07	0.04	0.09	1.05	0.03	0.51	0.98	2.41	1.38	97.9	78.04	0	75.38	0.45	63.01	0.12	1.06	2.41	0.27	1.38	24.95	0	46.1	0.52	0.63	0.04	0.39	1.27	4.62	0	0	1.33	0.54	0	0	12.75	16.4	-2.71	84.99	150.7	952.05	195.41	1149.17	405.98	971.39	250.5	1121.58	238.12
30.33	2	0.05	0.03	0.04	1.37	0.03	0.31	1.31	1.13	0.92	97.25	79.22	0	92.09	0.44	71.07	0.11	1.08	0.93	0.2	0.92	11.44	0	38.92	0.85	0.36	0.06	0.36	0.75	3.65	0	0	1.13	1.06	0	0	13.25	9.72	-1.21	84.89	147.68	942.56	201.3	1125.97	396.14	958.16	251.91	1105.59	243.26
30.363	2	0.04	0.03	0.04	1.89	0.03	0.23	2.01	1.17	0.89	95.98	86.85	0	94.03	0.45	80.4	0.11	1.52	0.59	0.21	0.89	8.21	0	36.43	1.19	0.32	0.09	0.35	0.59	4.34	0.01	0	1.17	1.72	0	0	15.05	8.22	0.92	85.16	148.66	937.29	203.45	1115.72	390.55	952.3	254	1100.77	246.36
30.397	2	0.03	0.03	0.03	2.31	0.03	0.16	2.54	1.11	1.23	94.92	87.67	0	87.05	0.41	86.2	0.08	2.09	0.43	0.26	1.23	2.69	0	31.55	1.43	0.2	0.1	0.23	0.3	3.76	0.01	0	1.11	2.48	0	0	6.52	12.47	0.36	84.49	153.03	936.59	201.68	1111.85	384.16	947.2	247.49	1100.17	243.53
30.43	2	0.03	0.03	0.03	2.54	0.03	0.12	2.91	1.11	1.45	94.18	86.7	0	87.6	0.35	89.14	0.08	2.29	0.44	0.23	1.45	2.54	0	27.52	1.37	0.15	0.11	0.2	0.2	4.03	0	0	1.11	3.1	0	0	4.95	12.23	0.52	84.51	154.83	935.49	199.54	1106.52	376.5	943.24	242.26	1098.07	242.74
30.463	2	0.03	0.03	0.03	2.65	0.03	0.13	3.19	1.05	2.68	93.61	90.5	0	85.62	0.35	91.37	0.09	1.96	0.46	0.25	2.68	4.29	0	30.01	1.44	0.13	0.11	0.16	0.16	4.45	0	0	1.05	3.48	0	0	1.68	13.08	2.19	84	152.15	933.66	197.82	1101.07	370.6	943.02	236.72	1095.09	241.81
30.497	2	0.03	0.03	0.04	2.64	0.03	0.11	3.43	1.11	4.24	93.15	89.52	0	87.59	0.38	92.73	0.1	1.44	0.44	0.29	4.24	4.14	0	27.29	1.46	0.11	0.11	0.12	0.12	5.3	0	0	1.11	3.54	0	0	-1.75	12.23	1.81	82.66	150.51	929.42	193.51	1100.15	368.55	940.72	235.33	1091.22	234.84
30.53	2	0.03	0.02	0.04	2.58	0.03	0.11	3.46	1.07	4.1	93.08	88.94	0	83.18	0.48	91.94	0.1	1.32	0.39	0.29	4.1	4.4	0	27.33	1.64	0.07	0.09	0.14	0.09	6.36	0	0	1.07	2.88	0	0	-2.19	14.01	2.46	81.36	148.03	925.87	188.53	1103.26	369.75	942.57	233.8	1090.55	229.71
30.563	2	0.03	0.02	0.04	2.55	0.03	0.12	3.54	1.03	4.67	92.92	89.93	0	80.21	0.59	91.61	0.11	1.43	0.36	0.45	4.67	6.04	0	28.97	2.06	0.07	0.07	0.09	0.09	7.04	0	0.01	1.03	2.59	0	0	10.78	15	2.67	84.93	144.47	923.5	187.67	1102.85	372.82	943.29	238.85	1087.49	230.05
30.597	2	0.03	0.02	0.03	2.76	0.03	0.15	4.31	1.09	2.97	91.38	92.88	0	76.67	0.6	93.23	0.11	1.44	0.36	0.45	2.97	3.17	0	32.05	2.02	0.05	0.05	0.06	0.06	10.32	0	0.01	1.09	1.77	0	0	12.41	16.05	5.06	84.09	148.46	920.21	180.43	1108.44	373.12	945.35	234.44	1093.64	227.36
30.63	2	0.03	0.02	0.03	2.73	0.03	0.15	4.41	1.06	1.43	91.18	92.25	0	87.9	0.61	92.61	0.1	1.02	0.33	0.42	1.43	2	0	31.54	2.14	0.05	0.04	0.03	0.07	11.92	0	0.01	1.06	1.41	0	0	16.1	12.08	5.72	85.46	146.82	931.2	180.37	1120.23	374.77	958.07	235.19	1104.74	228.62
30.663	2	0.03	0.02	0.03	2.68	0.03	0.18	4.73	1.11	0.99	90.54	93.33	0	90.06	0.69	92.06	0.1	0.82	0.38	0.27	0.99	1.75	0	34.11	3.06	0.05	0.04	0.03	0.07	14.34	0	0.02	1.11	1.45	0	0	17.83	10.98	6.57	85.6	149.5	937.66	177.47	1130.94	374.93	966.41	235.52	1115.67	227.01
30.697	2	0.03	0.02	0.03	2.6	0.03	0.19	4.75	0.95	0.59	90.51	93	0	96.19	0.7	90.85	0.11	0.69	0.43	0.22	0.59	1.22	0	34.67	4.25	0.04	0.03	0.04	0.05	15.77	0	0.05	0.95	1.61	0	0	16.78	5.86	5.12	86.44	148.02	955.54	176.86	1147.36	375.98	982.28	231.57	1130.18	225.61
30.73	2	0.03	0.02	0.03	2.48	0.03	0.29	4.5	0.96	0.52	91.01	95.26	0	93.02	0.73	89.28	0.11	0.71	0.46	0.17	0.52	1.58	0	41.4	5.48	0.04	0.04	0.06	0.05	15.93	0	0.3	0.96	1.76	0	0	19.28	9.05	4.33	86.96	153.73	973.51	175.16	1162.46	370.05	995.37	231.72	1148.87	223.22
30.764	2	0.03	0.02	0.04	2.34	0.03	0.41	5.44	0.91	0.6	89.12	96.34	-2.64	89.06	0.64	87.68	0.13	0.69	0.56	0.14	0.6	2.7	0	46.34	9.39	0.03	0.04	0.13	0.03	22.47	0.01	0.16	0.91	1.95	0	0	16.07	11.52	3.57	86.49	156.42	983.62	171.61	1174.4	367.84	1004.34	228.51	1160.44	218.5
30.797	2	0.03	0.02	0.05	2.48	0.03	0.72	6.64	0.91	0.65	86.72	98.56	-6.9	91.16	0.52	89.75	0.14	0.59	0.61	0.14	0.65	4.17	0	56.19	13.21	0.03	0.04	0.15	0.04	25.7	0.01	0	0.91	2.17	0	0	11.66	10.33	4.66	85.58	158.5	985.88	164.27	1184.16	367.74	1010.58	220.32	1168.93	213.56
30.83	2	0.03	0.02	0.06	2.72	0.03	0.77	7.24	0.76	0.79	85.53	99.01	-8.09	91.72	0.46	92.54	0.14	0.54	0.5	0.09	0.79	6.87	0	58.1	14.41	0.04	0.03	0.15	0.05	25.25	0.01	0	0.76	2.45	0	0	9.9	9.97	4.89	85.35	160.8	994.05	163.86	1194.86	370.02	1019.16	218.77	1179.89	214.48
30.864	2	0.04	0.02	0.08	2.78	0.03	1.12	7.45	0.61	1.15	85.1	99.5	-10.73	91.63	0.33	93.3	0.12	0.62	0.57	0.1	1.15	13.63	0	65.79	13.18	0.05	0.03	0.17	0.07	25.28	0	0	0.61	2.36	0	0	10.75	10.03	5.55	84.88	159.65	993.29	159.66	1199.89	372.45	1022.67	216.02	1182.26	211.87
30.897	2	0.04	0.02	0.11	2.97	0.03	1.22	8.29	0.54	1.06	83.43	99.61	-11.55	94.82	0.23	94.62	0.11	1.2	0.43	0.08	1.06	19.98	0	67.83	13.42	0.05	0.03	0.14	0.08	26.26	0	0	0.54	1.93	0	0	9.04	7.46	1.86	85.06	166.63	1005.33	162.88	1207.25	374.36	1024.2	214.84	1190.82	212.71
30.93	2	0.04	0.02	0.14	3.28	0.03	1.76	9.31	0.43	0.88	81.39	99.82	-14.15	96.25	0.17	96.36	0.11	2.19	0.26	0.08	0.88	25.78	0	75.55	12.75	0.04	0.01	0.09	0.11	26.64	0	0	0.43	1.38	0	0	14.95	5.78	-0.33	86.43	161.31	1011.72	163.58	1204.66	367.6	1025.94	214.43	1187.23	212.43
30.964	2	0.06	0.02	0.27	3.78	0.03	2.4	11.02	0.36	0.99	77.96	99.9	-16.51	94.26	0.14	97.78	0.1	4.73	0.2	0.09	0.99	39.02	0	81.94	12.77	0.05	0.01	0.11	0.16	27.23	0	0	0.36	0.99	0	0	12.48	8.01	0.71	87.13	158.13	1018.78	166.39	1201.96	359.36	1031.07	213.18	1189.2	213.33
30.997	2	0.06	0.02	0.21	4.34	0.03	2.36	12.28	0.29	0.85	75.45	99.91	-16.3	96.36	0.11	98.52	0.09	7.63	0.13	0.09	0.85	34.91	0	82.43	11.02	0.03	0	0.09	0.15	26.55	0	0	0.29	0.64	0	0	8.58	5.61	1.96	87.77	159.72	1021.39	168.39	1197.81	351.58	1030.99	212.25	1190.7	214.71
31.03	2	0.08	0.02	0.2	5.77	0.02	2.54	16.86	0.23	0.75	66.29	99.93	-16.47	97.29	0.13	99.13	0.08	14.48	0.13	0.08	0.75	37.18	0	85.16	7.56	0.03	0	0.07	0.17	27.96	0	0	0.23	0.42	0	0	17.58	4.1	1.45	89.53	160.63	1016.49	164.24	1193.19	346.29	1025.2	208.76	1185.62	217.01
31.064	2	0.1	0.02	0.11	9.53	0.02	2.62	27.2	0.18	0.86	47.8	99.94	-16.55	96.04	0.14	99.32	0.08	27.88	0.13	0.07	0.86	26.52	0	86.68	5.11	0.04	0	0.1	0.19	29.03	0	0	0.18	0.29	0	0	15.86	6.06	-0.24	89.17	164.78	1011.15	158.56	1192.41	339.82	1017.89	212.68	1182.65	209.73
31.097	2	0.14	0.02	0.08	13.96	0.02	2.35	38.83	0.15	0.73	36.17	99.93	-15.62	96.86	0.14	99.37	0.08	38.56	0.13	0.09	0.73	21.09	0	84.94	3.82	0.04	0	0.07	0.19	31.03	0	0	0.15	0.17	0	0	26.93	4.86	-0.93	89.93	164.47	1000.85	154.43	1181.77	337.36	1006.65	209.67	1171.11	207.74
31.131	2	0.15	0.02	0.08	14.64	0.02	2.58	39.86	0.15	0.85	35.14	99.94	-16.29	98.21	0.15	99.27	0.1	40.02	0.1	0.1	0.85	21.16	0	86.94	3.17	0.05	0	0.05	0.16	30.68	0	0	0.1	0.12	0	0	25.4	1.97	-2.1	88.86	164.6	989.56	151.59	1170.62	335.52	993.87	208.05	1158.36	201.99
31.164	2	0.13	0.02	0.1	12.06	0.02	2.5	34.79	0.15	1.02	40.21	99.94	-16.2	96.63	0.15	99.2	0.12	34.54	0.11	0.11	1.02	24.46	0	86.31	3.21	0.06	0	0.06	0.16	31.04	0	0	0.07	0.1	0	0	24.87	5.22	-2.33	88.81	165.8	973.07	149.58	1155.45	333.85	977.25	207.93	1142.82	199.23
31.197	2	0.12	0.02	0.1	11.56	0.02	2.2	34.12	0.18	0.91	40.88	99.93	-15.21	92.68	0.18	99.05	0.11	33.36	0.09	0.1	0.91	26.46	0	84.03	2.44	0.07	0	0.06	0.16	31.61	0	0	0.06	0.1	0	0	20.51	9.31	-2.6	87.78	160.58	966.27	151.28	1144.6	337.75	970.95	205.1	1131.2	194.87
31.231	2	0.14	0.02	0.09	13.15	0.02	1.51	39.47	0.21	1.02	35.53	99.87	-12.75	95.85	0.21	99.08	0.1	37.04	0.1	0.06	1.02	23.28	0	77	1.9	0.08	0	0.09	0.17	33.42	0	0	0.04	0.11	0	0	15.76	6.31	-2.94	87.51	160.78	956.87	153.03	1133.72	333.47	960.4	208.79	1120.54	194.55
31.264	2	0.2	0.02	0.08	19.19	0.02	1.42	50.88	0.29	1	24.12	99.86	-12.36	95.91	0.29	99.23	0.1	48.09	0.09	0.04	1	21.78	0	75.91	1.76	0.08	0	0.11	0.16	33.23	0	0	0.04	0.12	0	0	21.42	6.23	-2.12	86.68	159.08	952.94	156.23	1127.92	338.21	957.23	209.06	1116.07	200.5
31.297	2	0.28	0.02	0.07	26.06	0.02	1.1	63	0.26	1.03	12	99.8	-10.67	96.66	0.26	99.3	0.08	57.94	0.1	0.02	1.03	20.24	0	71.14	1.58	0.08	0	0.11	0.2	35.28	0	0	0.04	0.13	0	0	21.21	5.17	-2.57	86.69	156.71	950.02	157.9	1123.89	338.46	954.37	209.32	1110.96	203.09
31.331	2	0.32	0.02	0.1	27.9	0.02	0.65	66.83	0.25	1.61	8.17	99.56	-7.56	97.94	0.25	99.36	0.08	60.47	0.14	0.02	1.61	25.64	0	61.47	1.44	0.07	0	0.09	0.18	36.73	0	0	0.03	0.15	0	0	11.05	2.69	-1.51	86.87	157.99	944.09	156.83	1120.38	339.66	950.22	205.84	1108.09	199.5
31.364	2	0.48	0.02	0.08	39.03	0.02	0.44	77.53	0.3	1.64	0	99.22	-5.06	95.68	0.3	99.38	0.09	73	0.17	0.02	1.64	21.58	0	54.26	1.29	0.06	0	0.07	0.19	37.04	0	0	0.03	0.18	0	0	3.28	6.51	0.22	86.19	161.36	938.29	155.11	1116.71	339.54	945.95	201.36	1107.26	197.31
31.398	2	0.66	0.02	0.06	50.25	0.02	0.25	83.38	0.31	1.19	0	98.17	-1.09	92.46	0.31	99.53	0.1	84.09	0.11	0.01	1.19	15.68	0	43.35	1.11	0.04	0	0.03	0.15	34.79	0	0	0.03	0.19	0	0	-1.54	9.47	2.23	83.86	157.58	934.36	149.95	1120.74	342.06	950.44	195.02	1108.02	194.8
31.431	2	0.76	0.02	0.06	53.95	0.02	0.17	85.28	0.3	0.98	0	96.71	0	94.46	0.3	99.56	0.1	87.71	0.11	0.01	0.98	16.4	0	35.84	1.04	0.04	0	0.04	0.13	34.6	0	0	0.03	0.2	0	0	5.62	7.82	1.78	85.83	166.07	934.25	145.47	1124.32	342.19	947.38	194.05	1113.44	192.55
31.464	2	0.86	0.02	0.07	55.97	0.02	0.18	84.73	0.27	0.68	0	97.08	0	96.02	0.27	99.63	0.09	89.61	0.07	0.02	0.68	19.61	0	37.29	1.17	0.04	0	0.04	0.12	31.61	0	0	0.03	0.21	0	0	11.95	6.08	2.29	86.92	160.46	934.18	142.1	1128.16	345.89	952.61	192.02	1113.07	191.5
31.498	2	0.78	0.02	0.11	49.18	0.02	0.12	81.15	0.18	0.67	0	94.55	0	97.89	0.18	99.47	0.08	82.98	0.07	0.02	0.67	29.08	0	29.39	1.24	0.06	0	0.03	0.14	32.41	0	0	0.03	0.22	0	0	13.37	2.82	4.43	86.59	163.48	933.15	135.83	1133.68	344.31	955.98	188.7	1119.46	188.51
31.531	2	0.75	0.02	0.24	41.69	0.02	0.12	72.95	0.13	0.76	2.05	94.38	0	97.76	0.13	99.32	0.08	75.62	0.09	0.03	0.76	44.1	0	29.12	1.32	0.07	0	0.05	0.14	28.74	0	0	0.03	0.24	0	0	17.22	3.13	4.13	86.82	169.83	947.59	135.06	1146.78	341.14	966.36	190.26	1136.18	188.34
31.564	2	0.56	0.02	0.35	30.95	0.02	0.13	61.36	0.1	0.86	13.64	95.22	0	97.8	0.09	99.1	0.07	64.22	0.1	0.03	0.86	51.83	0	31.46	1.7	0.07	0	0.06	0.14	27.69	0	0	0.03	0.23	0	0	14.45	3.03	4.13	86.49	166.77	952.65	134.03	1152.81	341.33	973.37	188.47	1140.12	186.38
31.598	2	0.38	0.02	0.39	21.7	0.02	0.16	43.68	0.13	0.91	31.32	96.16	0	98.35	0.08	98.8	0.07	52.46	0.13	0.04	0.91	53.26	0	34.62	2.14	0.06	0	0.07	0.16	22.56	0	0	0.03	0.21	0	0	16.87	1.55	3.57	86.91	168.91	968.58	135.82	1167.83	343.78	987.05	189.19	1155.96	189.14
31.631	2	0.16	0.02	0.25	10.91	0.02	0.21	24.27	0.12	0.67	51.46	97.42	0	97.01	0.07	98.74	0.07	32.01	0.12	0.04	0.67	44.26	0	39.79	2.7	0.07	0	0.09	0.16	21.87	0	0	0.03	0.21	0	0	23.92	4.59	2.98	87.8	170.15	991.08	137.2	1181.35	336.54	1003.77	190.22	1173.92	190.67
31.664	2	0.09	0.02	0.14	7.28	0.02	0.25	15.47	0.12	0.72	69.05	97.94	-1.02	97.77	0.08	98.71	0.05	20.94	0.12	0.04	0.72	33.11	0	42.68	3.11	0.05	0	0.06	0.15	19.53	0	0.01	0.03	0.19	0	0	26.28	3.1	4.21	89.1	168.73	1011.44	136.34	1197.04	331.23	1024.23	183.25	1192.56	194.9
31.698	2	0.07	0.02	0.09	6.49	0.02	0.28	13.02	0.11	0.6	73.96	98.25	-1.54	97.61	0.11	98.79	0.05	17.72	0.11	0.04	0.6	25.07	0	44.69	2.61	0.03	0	0.04	0.14	17.79	0	0	0.04	0.15	0	0	26.52	3.44	4.29	89.34	169.13	1027.97	131.92	1214.01	319.86	1040.76	185.24	1209.81	190.2
31.731	2	0.06	0.02	0.08	5.88	0.02	0.32	12.33	0.12	0.6	75.34	98.56	-2.41	98.77	0.12	98.57	0.05	15.29	0.12	0.04	0.6	21.87	0	47.39	2.38	0.04	0	0.03	0.13	18.95	0	0	0.03	0.11	0	0	21.66	0.07	2.39	88.12	168.58	1048.32	129.29	1233.76	317.84	1058.47	181.89	1227.04	183.39
31.765	2	0.08	0.02	0.13	6.95	0.02	0.38	14.71	0.16	0.89	70.58	98.93	-3.69	97.61	0.16	98.87	0.06	19.57	0.14	0.05	0.89	31.81	0	50.76	2.28	0.03	0	0.05	0.14	19.22	0	0	0.03	0.09	0	0	16.87	3.45	0.78	86.34	168.23	1053.41	124	1238.46	315.17	1061.54	175.11	1229.76	173.69
31.798	2	0.11	0.02	0.21	8.25	0.02	0.44	17.66	0.18	0.9	64.69	99.19	-4.65	98.36	0.18	99.16	0.06	23.98	0.17	0.05	0.9	41.37	0	53.94	1.68	0.03	0	0.04	0.13	19.73	0	0	0.03	0.06	0	0	20.32	-1.54	0.56	88.3	166.69	1075.56	125.35	1258.91	311.62	1083.19	176.82	1249.87	178.59
31.831	2	0.15	0.02	0.38	9.63	0.02	0.47	20.45	0.22	1.03	59.1	99.25	-5.09	97.99	0.22	98.96	0.06	28.39	0.19	0.05	1.03	53.43	0	55.17	1.49	0.03	0	0.06	0.13	19.82	0	0	0.03	0.04	0	0	13.65	2.55	0.69	86.73	180.7	1073.21	118.56	1271.98	317.33	1081.78	175.64	1262.48	174.29
31.865	2	0.17	0.02	0.34	11.15	0.02	0.98	21.87	0.23	1.04	56.26	99.75	-9.86	98.17	0.23	98.92	0.05	32.54	0.14	0.05	1.04	51.25	0	68.96	1.44	0.03	0	0.12	0.11	17.75	0	0	0.03	0.04	0	0	14.17	2.08	1.2	86.63	181.94	1080.91	121.39	1281.05	321.53	1090.29	175.27	1272.15	180.57
31.898	2	0.21	0.02	0.23	14.67	0.02	1.04	27.41	0.22	0.88	47.59	99.76	-10.14	96.67	0.22	98.51	0.05	40.68	0.11	0.04	0.88	43.41	0	69.8	1.6	0.04	0	0.13	0.1	17.21	0	0	0.03	0.04	0	0	13.05	5.15	0.23	86.97	182.31	1084.57	125	1285.11	325.54	1092.65	182.58	1274.96	183.76
31.931	2	0.31	0.02	0.12	24.53	0.02	1.08	47.01	0.25	0.58	27.99	99.77	-10.21	95.68	0.25	98.51	0.05	56.44	0.08	0.04	0.58	31.07	0	70.62	1.25	0.05	0	0.12	0.12	21.91	0	0	0.03	0.04	0	0	11.42	6.51	1.43	86.91	169.24	1094.28	133.84	1280.44	326.48	1103.39	182.45	1272.62	182.82
31.965	2	0.32	0.02	0.07	27.73	0.02	1.14	58.21	0.22	0.47	16.79	99.78	-10.48	97.31	0.22	98.21	0.05	60.79	0.07	0.04	0.47	21.04	0	71.53	1.29	0.06	0	0.09	0.15	28.72	0	0	0.03	0.03	0	0	10.73	4.05	-1.43	86.3	177.19	1091.54	129.87	1286.46	327.57	1097.14	185.43	1274.23	179.43
31.998	2	0.36	0.02	0.06	32.78	0.02	1.14	66.15	0.23	0.3	8.85	99.79	-10.37	97.06	0.23	98.4	0.05	66.55	0.08	0.03	0.3	16.43	0	71.45	1.31	0.06	0	0.07	0.16	30.9	0	0	0.03	0.04	0	0	15.48	4.52	-1.6	87.09	174.85	1092.57	131.27	1284.91	327.17	1097.83	185.55	1272.66	183.18
32.031	2	0.44	0.02	0.05	38.19	0.02	1.12	72.6	0.23	0.21	2.4	99.78	-10.21	98.16	0.23	98.31	0.06	72.51	0.09	0.04	0.21	14.79	0	71.21	1.19	0.07	0	0.04	0.15	32.33	0	0	0.03	0.04	0	0	16.84	2.11	-1.63	86.8	175.49	1087.08	126.89	1280.13	322.48	1092.39	185.91	1267.62	176.24
32.065	2	0.39	0.02	0.06	32.75	0.02	1.18	68.05	0.23	0.29	6.95	99.76	-10.48	98.35	0.23	96.95	0.07	67.73	0.12	0.05	0.29	15.82	0	71.6	1.55	0.08	0	0.1	0.12	33.24	0	0	0.03	0.04	0	0	23.53	1.57	-2.2	87.42	180.94	1078.53	121.27	1277.56	320.3	1083.07	185.09	1263.96	180.9
32.098	2	0.41	0.02	0.07	32.17	0.02	1.24	66.05	0.3	0.43	8.95	99.77	-10.84	97.1	0.3	96.71	0.08	67.26	0.15	0.06	0.43	21.04	0	72.26	1.79	0.09	0	0.13	0.11	31.71	0	0	0.03	0.03	0	0	22.72	4.44	-2.67	86.63	181.6	1069.83	119.78	1269.59	319.6	1073.9	183.58	1255.26	174.34
32.132	2	0.45	0.02	0.11	31.82	0.02	0.9	67.64	0.32	1.05	7.36	99.63	-9.1	95.95	0.32	96.47	0.1	67.3	0.19	0.07	1.05	27.66	0	66.46	1.71	0.11	0	0.13	0.11	33.61	0	0	0.02	0.03	0	0	18.1	6.17	-3.65	86.99	178.25	1056.64	120.79	1252.71	319.55	1059.52	183.39	1237.17	168.78
32.165	2	0.38	0.02	0.11	27.8	0.02	0.84	63.64	0.28	1.09	11.36	99.6	-8.73	97.77	0.28	96.83	0.11	62.23	0.16	0.09	1.09	28.04	0	65.31	1.72	0.13	0	0.09	0.11	34.1	0	0	0.02	0.02	0	0	17.53	3.09	-3.74	88.04	173.24	1038.37	123.6	1230.32	319.59	1041.44	180.69	1214.53	173.43
32.198	2	0.19	0.02	0.09	15.74	0.02	0.96	43.65	0.25	1.11	31.35	99.63	-9.53	98.49	0.25	95.95	0.12	44.91	0.14	0.1	1.11	24.48	0	67.19	2.34	0.14	0	0.06	0.11	32.77	0	0	0.02	0.01	0	0	25.37	1.11	-2.66	89.38	177.43	1012.8	119.3	1207.98	314.48	1016.7	183.54	1193.93	175.11
32.232	2	0.17	0.02	0.07	15.5	0.02	0.86	42.73	0.21	0.92	32.27	99.59	-8.81	95.84	0.21	96.48	0.13	43.96	0.1	0.09	0.92	17.87	0	65.27	2.39	0.18	0	0.03	0.11	32.32	0	0	0.02	0.02	0	0	21.54	6.31	-3.33	88.74	174.49	999.83	124.66	1191.78	321.18	1003.13	186.95	1176.93	171.38
32.265
32.298
32.332
32.365
32.399
32.432
32.465
32.499
32.532
32.565
32.599
32.632
32.665
32.699
32.732
32.766
32.799
32.832
32.866
32.899
32.932
32.966
32.999
33.032
33.066	2	0.27	0.03	0.35	3.22	0.14	0.15	3.25	15.86	0.7	93.5	18.16	1.8	98.6	6.8	58.74	0.1	26.49	19.6	0.7	0.51	51.69	0	15.86	0.5	0.01	0	0.23	11.29	6.53	0.01	0	5.98	0	0	0	12.11	0.71	4.55	81.24	207.96	1103.04	71.78	1413.1	404.64	1159.71	146.03	1367.63	149.95
33.099	2	0.14	0.01	0.25	5.62	0.16	0.07	8.42	8.67	1.2	83.16	52.04	5.08	97.29	7.45	80.91	0.06	22.57	17.79	1.2	0.76	44.36	0	8.67	0.32	0.01	0	0.22	13.44	11.78	0.01	0.01	7.81	0	0	0	11.73	-4.1	0.87	80.31	212.91	1104.23	67.49	1421.3	410.18	1155.86	142.86	1368.75	145.36
33.133	2	0.09	0.02	0.18	2.3	0.15	0.12	3.88	16.7	1.39	92.25	38.72	1.94	97.68	6.8	70.83	0.07	8.1	16.7	1.39	0.63	37.61	0	16.8	0.72	0.01	0	0.41	13.6	17.22	0.01	0.06	7.66	0	0	0	13.38	-3.3	1.21	81.42	200.96	1103.1	67.84	1420.4	410.4	1161.55	139.83	1362.18	151.32
33.166	2	0.08	0.02	0.12	1.75	0.15	0.16	3.42	18.02	2.95	93.16	31.84	1.01	98.63	9.38	65.84	0.13	5.04	18.64	2.95	0.73	32.63	0	18.02	1.13	0.01	0	0.63	8.77	19.54	0.02	0.06	7.09	0	0	0	17.5	0.62	-1.64	83.55	202.38	1098.1	67.44	1416.89	413.64	1152.08	147.14	1354.46	147.67
33.199	2	0.06	0.03	0.06	1.37	0.14	0.21	2.28	18	3.87	95.44	25.91	0	96.21	10.81	60.17	0.17	2.96	18	3.87	0.76	18.85	0	20.09	1	0.01	0	0.76	6.92	15.88	0.02	0.08	6.72	0	0	0	18.93	5.83	-1.31	84.41	205.29	1086.65	67.87	1405.68	414.96	1139.93	148.03	1345.21	149.32
33.233	2	0.06	0.03	0.04	1.32	0.14	0.26	1.86	19.56	2.78	96.28	29.51	0	93.49	10.06	59.15	0.13	2.8	19.56	2.78	0.55	11.67	0	23.35	0.84	0.02	0	1.03	7.32	12.79	0.01	0.08	6.11	0	0	0	19.95	8.68	-1.42	84.85	213.38	1071.38	70.28	1387.69	414.19	1119	152.06	1332.38	150.34
33.266	2	0.06	0.03	0.04	1.38	0.14	0.32	1.83	20.45	2.34	96.33	41.6	0	95.32	9.19	61.17	0.12	2.96	20.45	2.34	0.59	12.63	0	27.94	0.71	0.02	0.01	0.59	6.37	11.15	0.01	0.04	5.54	0	0	0	19.92	6.93	-4.18	85.31	215.46	1059.27	70.46	1374.38	409.59	1100.6	156.05	1315.93	148.58
33.299	2	0.05	0.03	0.03	1.54	0.1	0.24	1.91	15.82	1.83	96.18	44.48	0	93.51	8.43	65.07	0.1	2.46	15.82	1.83	0.38	6.82	0	25.5	0.54	0.02	0.01	0.26	6.56	9.49	0.01	0.04	4.96	0	0	0	21.49	8.66	1.45	85.86	214.22	1033.19	73.81	1338.52	407.59	1079.67	151.81	1293.89	152.7
33.333	2	0.04	0.02	0.03	1.55	0.1	0.21	1.85	15.29	1.49	96.3	47.91	0	93.86	7.33	67.59	0.07	1.59	15.29	1.49	0.33	5.56	0	24.7	0.48	0.02	0.01	0.22	5.85	8.18	0.01	0.04	4.82	0	0	0	20.08	8.37	1.07	85.28	213.91	1012.66	70.38	1317.82	402.82	1058.58	149.33	1272.49	147.21
33.366	2	0.05	0.03	0.03	1.33	0.08	0.22	1.49	12.9	1.02	97.01	44.22	0	95.29	5.93	64.69	0.07	1.18	12.9	1.02	0.48	6.69	0	25.75	0.5	0.02	0.01	0.14	5.65	7.68	0.01	0.01	4.52	0	0	0	21.07	6.96	-2.85	86.42	213.9	998.47	75.95	1295.34	398.53	1033.94	159.6	1247.36	145.22
33.4	2	0.04	0.02	0.03	1.65	0.07	0.21	1.93	11.09	0.7	96.13	62.62	0	93.6	5.23	71.74	0.06	1.55	11.09	0.7	0.64	7.43	0	28.01	0.41	0.04	0.01	0.14	5.41	7.24	0.01	0.01	4.53	0	0	0	21.12	8.59	-1.02	85.79	213.12	979.05	76.65	1269.19	391.79	1014.5	156.61	1227.39	146.47
33.433	2	0.04	0.02	0.04	1.93	0.08	0.21	2.29	11.83	0.59	95.41	78.43	0	90.29	3.49	78.09	0.06	2.06	11.83	0.41	0.59	11.12	0	31.3	0.37	0.04	0.01	0.16	5.2	6.3	0.01	0	4.82	0	0	0	13.78	10.85	-1.9	82.59	205.45	961.08	78.49	1255.89	394.92	1001.8	161.12	1206.37	142.15
33.466	2	0.04	0.02	0.05	2.27	0.07	0.18	2.73	9.46	0.61	94.55	84.56	0	85.37	2.45	83.23	0.06	2.77	9.46	0.25	0.61	15.63	0	31.27	0.35	0.06	0.02	0.14	5.12	5.76	0	0.01	4.72	0	0	0	11.9	13.18	-0.44	81.63	206.24	950.52	82.71	1242.84	395.42	991.79	161.55	1197.58	147.98
33.5	2	0.04	0.02	0.06	2.55	0.06	0.15	3.08	8.17	0.48	93.84	86.12	0	87.41	1.91	85.93	0.05	3.68	8.17	0.21	0.48	17.42	0	30.12	0.34	0.08	0.02	0.14	5.46	5.7	0	0	4.69	0	0	0	10.4	12.31	-0.26	81.01	204.08	939.1	87.03	1230.02	397.82	981.01	164.58	1184.68	151.65
33.533	2	0.04	0.02	0.06	2.52	0.06	0.15	3.07	7.3	0.54	93.86	87.17	0	87.29	1.63	86.83	0.06	3.23	7.3	0.17	0.54	18.83	0	30.35	0.4	0.11	0.02	0.19	4.95	5.44	0	0	4.71	0	0	0	11.1	12.37	1.59	80.51	215.13	926.57	82.94	1226.92	402.88	970.58	161.01	1185.58	153.65
33.566	2	0.05	0.02	0.07	2.21	0.06	0.14	2.62	7.09	0.77	94.75	82	0	88.99	1.4	83.53	0.05	3	7.09	0.2	0.77	21.25	0	28.66	0.5	0.12	0.02	0.27	4.92	5.32	0	0.01	4.92	0	0	0	14.39	11.55	2.64	80.89	216.05	912.45	74.1	1227.98	411.89	965.33	156.99	1181.27	150.09
33.6	2	0.06	0.02	0.16	1.73	0.08	0.2	2.07	11.96	1.81	95.86	79.35	0	70.71	1.53	77.72	0.06	2.57	11.96	0.37	1.81	36.97	0	32.37	0.56	0.22	0.03	0.36	4.17	5.63	0	0.01	5.1	0	0	0	12.92	17.59	2.51	78.92	209.02	904.71	69.42	1224.42	409.1	963.47	158.07	1171.84	141.52
33.633	2	0.08	0.02	0.41	1.31	0.13	0.2	1.58	18.95	3.54	96.84	67.13	0	79.84	1.61	71.65	0.07	1.58	18.95	0.73	3.54	54.64	0	30.57	0.5	0.28	0.03	0.25	4.07	6.02	0	0.05	5.56	0	0	0	15.14	15.12	3.65	79.59	211.84	898.32	59.61	1230.25	414.07	963.48	150.42	1174.92	137.4
33.666	2	0.12	0.03	1.29	0.95	0.3	0.22	1.12	28.08	5.58	97.43	47.55	2.51	70.8	1.77	64.04	0.07	0.92	33.11	1.29	5.58	75.85	0	28.08	0.44	0.42	0.03	0.16	3.97	5.74	0	0.23	5.89	0	0	0	8.65	17.57	3.42	76.67	211.22	897.72	50.82	1240.04	414.57	968.19	141.22	1178.94	127.19
33.7	2	0.14	0.03	1.39	0.74	0.53	0.28	0.82	28.9	6.18	97.23	34.95	6.23	79.72	2.22	56.71	0.06	0.66	41.89	1.99	6.18	76.79	0	28.9	0.46	0.79	0.04	0.14	4.7	5.42	0	0.08	6.46	0	0	0	11.83	15.15	6.16	77.31	220.42	899.75	39.96	1257.97	417.13	978.51	139.23	1198.29	122.4
33.733	2	0.15	0.04	0.86	0.51	0.49	0.39	0.5	31.22	5.03	98.29	20.17	5.4	90.5	2.34	44.99	0.06	0.56	39.85	3.5	5.03	68.44	0	31.22	0.58	0.89	0.04	0.19	4.66	5.19	0.01	0.06	6.79	0	0	0	10.43	10.73	5.1	76.42	242.85	908.03	29.47	1285.88	424.94	984.17	136.92	1225.9	113.59
33.767	2	0.13	0.05	0.12	0.31	0.33	0.45	0.28	30.52	5.8	99.11	7.16	3.36	90.7	2.56	30.65	0.07	0.33	30.52	5.8	2.83	32.32	0	30.8	0.74	1.53	0.05	1.28	4.72	5.14	0.01	0.07	7.89	0	0	0	8.88	10.61	6.22	76.11	233.64	922.37	24.33	1307.68	432.3	1008.17	124.38	1241.58	114.02
33.8	2	0.16	0.06	0.11	0.24	0.32	0.65	0.2	28.58	9.51	98.7	8.8	1.83	87.43	3.02	22.51	0.08	0.32	28.58	9.51	2.43	30.74	0	35.65	0.92	1.77	0.08	1.81	4.45	4.92	0.01	0.1	8.76	0	0	0	11.65	12.3	6.06	76.21	253.86	934.59	19.61	1324.19	426.75	1013.34	129.41	1266.45	109.81
33.833	2	0.17	0.07	0.08	0.18	0.28	0.84	0.14	25.77	10.38	98.31	8.67	0	76.78	3.43	13.78	0.08	0.33	25.77	10.38	2.96	25.39	0	38.25	1.2	1.58	0.1	2.24	4.14	4.01	0.01	0.06	8.95	0	0	0	12.75	16.02	2.82	76.79	241.9	966.46	17.81	1354.57	424.51	1045.22	136.6	1283.87	97.07
33.867	2	0.16	0.06	0.09	0.16	0.33	1.08	0.12	25.22	8.83	97.85	12.19	0	93.06	3.05	11.89	0.1	0.42	25.22	8.83	2.76	27.47	0	43.54	1.47	1.99	0.1	2.17	4.23	3.67	0.01	0.09	10.58	0	0	0	11.79	9.02	6.87	77.71	235.56	995.21	16.78	1385.93	429.81	1084.02	122.39	1319.15	108.13
33.9	2	0.16	0.07	0.09	0.14	0.31	1.65	0.11	25.2	7.05	96.7	19.66	0	97.99	2.69	9.14	0.11	0.58	25.2	7.05	3.18	25.62	0	50.61	2.58	1.59	0.12	3.44	3.99	3.47	0.01	0.04	10.19	0	0	0	6.66	2.56	7.34	76.67	237.91	1010.85	11.95	1397.74	421.29	1096.99	106.67	1334.89	105.02
33.933	2	0.15	0.07	0.07	0.13	0.35	2.38	0.1	26.54	6.55	95.24	30.71	0	98.48	2.59	7.09	0.13	0.8	26.54	6.55	3.66	19.27	0	56.67	4.09	1.61	0.16	4.51	3.91	3.18	0.02	0.05	10.61	0	0	0	9.16	1.15	4.24	77.63	234.95	1037.77	11.2	1419.04	417.01	1116.89	111.11	1351.45	97.6
33.967	2	0.15	0.07	0.05	0.12	0.39	2.89	0.09	26.67	6.99	94.22	37.86	0	98.35	2.1	4.85	0.16	0.82	26.67	6.99	2.78	16.02	0	60.5	3.75	1.72	0.17	4.19	4.39	3.39	0.03	0.1	11.54	0	0	0	7.67	1.56	5.08	77.06	238.24	1042.35	6.99	1418.59	405.48	1118.86	103.57	1356.91	93.98
34	2	0.15	0.07	0.04	0.12	0.5	3.12	0.09	29.71	7.34	93.76	46.37	0	97.91	1.99	4.6	0.18	0.86	29.71	7.34	2.57	12.94	0	61.81	3.41	1.68	0.18	3.83	4.63	3.49	0.03	0.06	12.11	0	0	0	9.97	-2.77	5.69	78.32	237	1056.59	7.23	1430.01	403.58	1133.21	103.16	1370.1	95.94
34.033	2	0.15	0.06	0.05	0.12	0.85	4.25	0.09	36.95	8.47	91.5	70.97	0	96.91	2.03	5.52	0.21	1.11	36.95	8.47	2.63	18.04	0	67.51	3.26	1.51	0.16	1.47	4.82	3.73	0.04	0.04	13.3	0	0	0	4.38	-4.77	4.54	76.39	239.79	1065.32	5.92	1435.55	397.75	1136.83	97.39	1376.54	91.04
34.067	2	0.19	0.06	0.11	0.11	1.11	6.61	0.09	38.79	9.7	86.78	85.76	0	97.22	1.82	4.87	0.31	1.14	38.79	9.7	2.78	31.68	0	76.89	2.88	1.22	0.14	0.55	5.43	3.71	0.06	0.07	14.74	0	0	0	5.26	-4.23	4.45	76.15	239.74	1067.56	0.29	1442.29	398.24	1141.2	92.35	1380.87	86.86
34.1	2	0.31	0.05	0.38	0.11	1.43	7.41	0.09	42.95	13.68	85.18	90.98	0.32	98.35	1.59	5.81	0.36	1.12	42.95	13.68	3.25	56.88	0	79.15	2.79	1.17	0.15	0.56	5.58	3.67	0.06	0.71	14.94	0	0	0	3.05	-1.55	4.69	75.76	230.88	1068.05	-5.49	1445.83	397.48	1147.89	82.76	1378.76	81.51
34.134	2	0.5	0.06	1.3	0.12	0.98	9.08	0.09	37.23	16.63	81.84	90.78	0	96.74	1.77	6.68	0.36	0.94	37.23	16.63	3.54	80.62	0	84.56	1.95	0.87	0.11	0.27	7.28	3.43	0.06	0.44	14.41	0	0	0	6.66	-5.04	5.83	76.93	229.56	1074.53	-1.71	1443.8	396.12	1152.84	77.93	1382.04	90.74
34.167	2	0.73	0.05	1.8	0.12	1.17	10.62	0.1	39.71	24.66	78.76	94.07	0	93.58	1.8	7.11	0.42	0.89	39.71	24.66	4.07	86.72	0	88.02	1.18	0.69	0.08	0.2	8.28	3.49	0.05	0.23	14.71	0	0	0	5.89	-8.6	4.45	76.35	220.6	1074.67	-6.44	1448.68	395.66	1156.9	81.37	1377.5	80.21
34.2	2	1.09	0.05	2.41	0.12	1.55	10.92	0.1	43.95	34.52	78.16	95.88	0	98.67	1.74	7.07	0.49	0.71	43.95	34.52	5.17	91.87	0	88.54	0.78	0.7	0.05	0.14	8.61	4.22	0.04	0.26	15.15	0	0	0	8.4	0.45	2.64	77.28	231.64	1073.79	-3.64	1443.46	396.99	1145.62	81.11	1377.24	84.73
34.234	2	1.34	0.05	2.34	0.12	1.62	12.62	0.1	45.69	39.87	74.75	96.94	0	98.71	2.04	7.42	0.73	0.62	45.69	39.87	4.99	90.87	0	90.64	0.68	0.48	0.04	0.07	9.28	4.62	0.03	0.26	14.68	0	0	0	11.82	0.33	1.5	78.92	229.11	1073.25	1.9	1433.93	394.86	1139.81	86.77	1368.9	88.83
34.267	2	1.42	0.06	1.93	0.12	1.86	13.52	0.1	49.48	42.51	72.96	97.67	0	96.13	2.49	6.28	0.77	0.47	49.48	42.51	5.25	86.23	0	90.32	0.62	0.47	0.03	0.13	9.53	4.74	0.03	0.22	14.01	0	0	0	18.29	5.93	-4.72	82.47	225.07	1068.77	3.87	1419.81	385.67	1122.12	99.86	1346.67	84.43
34.3	2	0.85	0.06	0.52	0.12	1.72	14.74	0.09	48.23	37.45	70.52	97.64	0	90.41	2.58	4.86	0.7	0.35	48.23	37.45	3.64	61.43	0	91.45	0.56	0.38	0.04	0.32	9.23	4.43	0.03	0.12	13.93	0	0	0	19.28	10.78	-1.82	82.75	226.76	1052.37	6.46	1398.02	384.24	1107.32	100.69	1333.6	86
34.334	2	0.5	0.06	0.18	0.12	1.38	14.29	0.1	43.95	30.4	71.42	96.75	0	91.98	2.29	4.82	0.77	0.34	43.95	30.4	2.7	41.03	0	91.61	0.43	0.3	0.04	0.63	9.57	5.61	0.02	0.05	14.13	0	0	0	27.31	9.8	-3.69	86.46	225.54	1040.04	15.85	1367.34	376.65	1083.34	112.37	1308	92.49
34.367	2	0.35	0.06	0.1	0.13	1	12.55	0.1	39.25	25.85	74.9	94.71	0	85.88	2.32	6.36	0.68	0.37	39.25	25.85	2.92	30.09	0	89.99	0.32	0.25	0.03	0.89	8.58	5.73	0.02	0.08	13.59	0	0	0	28.29	12.97	-4.97	87.37	224.1	1026.65	24.74	1337.86	365.01	1060.63	120.31	1283.52	97.1
34.401	2	0.37	0.06	0.24	0.13	0.33	10.28	0.11	21.78	19.6	79.43	79.77	0	80.01	2.04	6.93	0.73	0.39	21.78	19.6	2.62	45.9	0	88.64	0.45	0.26	0.04	0.49	9.1	7.4	0.02	0.01	12.55	0	0	0	29.64	15.07	-4.26	89.73	215.94	1014.61	40.52	1302.24	354.5	1042.68	132.17	1257.03	106.03
34.434	2	0.24	0.07	0.23	0.15	0.22	8.12	0.12	16.14	9.79	83.77	64.57	0	85.44	2.39	8.95	0.77	0.47	16.14	9.79	3.22	44.22	0	84.66	0.44	0.21	0.05	0.4	8.5	7.55	0.02	0.01	11.53	0	0	0	24.87	13.15	-3.68	87.25	207.4	995.87	43.1	1279.26	346.82	1028.1	136.8	1232.57	102.1
34.467	2	0.2	0.06	0.3	0.18	0.13	6.28	0.15	10.72	4.07	87.44	55.77	0	85.4	2.09	14.04	0.64	0.77	9.29	4.07	3.06	49.98	0	82.18	0.4	0.19	0.06	0.19	7.31	7.24	0.02	0	10.72	0	0	0	17.03	13.17	-3.79	84.63	202.13	979.21	52.77	1253.57	345.15	1009.15	137.85	1209.11	108.31
34.501	2	0.17	0.06	0.29	0.23	0.09	4.3	0.22	9.28	2.05	91.4	59.99	-0.66	87.38	1.68	21.33	0.51	1.25	4.89	1.59	2.05	50.4	0	77.04	0.34	0.19	0.06	0.12	5.81	8.64	0.01	0	9.28	0	0	0	15.4	12.33	-3.71	84.62	185.36	969.61	58.24	1233.56	341.02	1003.17	136.87	1186.88	112.19
34.534	2	0.12	0.04	0.17	0.39	0.07	2.88	0.42	7.9	2.15	94.24	77.95	-1.89	92.25	1.32	35.46	0.42	2.26	2.86	0.63	2.15	38.79	0	73.58	0.38	0.19	0.05	0.05	4.71	9.53	0.01	0	7.9	0	0	0	16.96	9.61	-5.44	84.49	199.34	969.26	63.49	1217.69	327.48	984.99	141.43	1182.4	113.77
34.567	2	0.07	0.02	0.1	1.07	0.06	1.86	1.37	6.73	1.07	96.29	96.55	-3.03	86.45	1.24	62.06	0.37	4.46	1.53	0.29	1.07	28.36	0	72.73	0.48	0.19	0.03	0.03	4.17	9.66	0.01	0	6.73	0	0	0	19.67	12.74	-1.92	84.97	189.33	966.24	70.83	1201.84	321.72	985.75	141.63	1174.25	123.91
34.601	2	0.05	0.02	0.06	2.25	0.04	0.83	3.44	4.96	0.8	93.12	98.15	-1.56	83.64	1.21	80.54	0.26	6.88	0.97	0.16	0.8	18.41	0	62.2	0.74	0.18	0.02	0.04	3.38	11.35	0.01	0	4.96	0	0	0	15.93	13.84	-0.88	84.77	191.34	960.05	75.33	1188.03	314.63	976.21	143.23	1166.86	126.91
34.634	2	0.04	0.01	0.04	3.69	0.04	0.45	6.02	4.13	0.5	87.95	98.31	0	92.44	1.52	90.86	0.24	9.96	0.49	0.07	0.5	8.61	0	53.06	0.73	0.19	0.02	0.04	3.34	11.72	0.01	0	4.13	0	0	0	9.56	9.48	-0.15	84.13	191.94	955.94	75.49	1178.14	306.49	969.73	138.29	1161.29	126.24
34.667	2	0.04	0.01	0.03	4.81	0.04	0.29	7.72	3.25	0.43	84.57	97.99	0	90.58	1.63	95.69	0.23	12.33	0.4	0.05	0.43	7.26	0	45.99	0.59	0.2	0.01	0.04	2.71	10.79	0.01	0.01	3.25	0	0	0	7.92	10.68	0.74	84.44	183.85	952.98	76.87	1171.29	303.77	970.17	136.61	1153.8	127.58
34.701	2	0.04	0.01	0.04	4.5	0.03	0.2	6.93	2.18	0.75	86.14	97.06	0	88.3	1.21	97.42	0.18	9.3	0.47	0.07	0.75	8.19	0	39.44	0.82	0.17	0.01	0.02	1.64	9.74	0.01	0.26	2.18	0.08	0	0	11.6	11.89	3.42	85.65	191.55	953.34	77.08	1172.86	300.86	971.32	139.37	1162.76	132.76
34.734	2	0.03	0.01	0.04	3.96	0.03	0.26	6.03	1.85	0.99	87.94	97.99	0	92.87	1.03	98	0.21	5.52	0.46	0.08	0.99	7.44	0	43.7	1.26	0.19	0.01	0.01	1.5	9.54	0.01	0.2	1.85	0	0	0	17.64	9.17	4.56	86.76	184.69	957.12	72.21	1184.65	306.29	983.97	139.61	1168.41	129.96
34.768	2	0.03	0.01	0.06	3.8	0.03	0.25	5.99	1.34	2.11	88.01	98.01	0	91.77	1.03	98.8	0.15	4	0.78	0.08	2.11	15.29	0	43.03	2.03	0.22	0	0.01	1.19	10.11	0.01	0.03	1.34	0.05	0	0	17.53	9.94	4.85	85.97	188.33	961.04	64.83	1198.26	308.5	991.56	136.3	1179.48	123.94
34.801	2	0.04	0.02	0.09	3.81	0.03	0.24	6.44	1.04	1.6	87.11	97.98	0	94.36	0.97	99.19	0.16	3.32	0.8	0.07	1.6	24.11	0	42.43	2.05	0.28	0	0.01	1.12	12.3	0.01	0.01	1.04	0.09	0	0	16.38	7.91	3.41	85.96	184.59	972.56	62.51	1210.73	311	1003.11	131.47	1187.37	120.49
34.834	2	0.04	0.02	0.13	3.7	0.03	0.28	6.15	0.92	1.27	87.7	98.45	-0.88	95.65	0.74	99.3	0.16	2.52	0.61	0.05	1.27	32.12	0	45.66	1.5	0.31	0	0.01	1.05	12.03	0.01	0.01	0.92	0	0	0	18.75	6.55	3.25	86.54	187.38	985.72	60.71	1224.71	310.62	1015.06	130.8	1202.1	119.65
34.868	2	0.05	0.02	0.23	3.71	0.03	0.31	6.56	0.72	1.07	86.89	98.67	-1.71	94.53	0.72	99.45	0.15	2.09	0.53	0.04	1.07	43.74	0	47.52	0.96	0.52	0	0.01	1	13.96	0.01	0.01	0.59	0.04	0	0	25.85	7.76	2.57	88.86	198.94	1009.73	59.31	1250	310.45	1033.25	134.98	1231.62	119.96
34.901	2	0.05	0.02	0.27	3.58	0.03	0.37	5.91	0.58	1.42	88.17	98.95	-2.95	98.25	0.39	99.17	0.15	1.8	0.58	0.05	1.42	46.24	0	50.75	1	0.55	0	0.02	0.95	12.24	0.01	0.01	0.54	0	0	0	17.9	1.86	2.11	86.03	202.48	1014.76	53.18	1267.22	317.98	1041.61	126.87	1243.71	114.44
34.934	2	0.05	0.02	0.2	3.5	0.03	0.39	5.45	0.83	1.51	89.09	99.01	-3.36	97.75	0.25	98.71	0.13	1.83	0.83	0.04	1.51	40.26	0	51.9	1.24	0.61	0	0.1	0.88	10.74	0	0	0.5	0	0	0	18.86	3.15	4.13	86.7	193.81	1026.87	51.41	1287.76	327.44	1065.12	123.47	1258.85	117.77
34.968	2	0.05	0.02	0.23	3.49	0.03	0.46	5.94	1.93	1.65	88.12	99.14	-3.88	96.91	0.23	98.02	0.13	2.29	1.93	0.04	1.65	41.98	0	54.34	1.31	0.87	0	0.27	0.97	13.18	0	0.01	0.43	0	0	0	23.45	4.77	2.88	86.04	198.37	1032.16	42.88	1308.33	340.41	1074.01	119.34	1272.3	113.72
35.001	2	0.06	0.02	0.37	3.45	0.03	0.48	5.85	5.6	1.93	88.3	99.03	-2.36	97.57	0.33	96.75	0.13	3.03	5.6	0.05	1.93	51.63	0	54.2	1.23	0.77	0	0.93	1.07	13.21	0	0	0.49	0.02	0	0	17.47	3.53	4.73	82.91	208.54	1032.65	32.01	1333.54	352.99	1084.85	111.59	1293.37	108.31
35.034	2	0.07	0.02	0.4	3.13	0.05	0.74	4.92	13.61	1.47	90.15	99.18	-0.53	98.74	0.38	93.36	0.13	3.17	13.61	0.08	1.47	53.47	0	59.62	1.38	0.57	0	1.61	1.08	12.03	0	0.01	0.51	0.06	0	0	25.82	-0.21	4.53	87.45	204.86	1053.31	35.82	1355.39	360.39	1107.5	123.58	1312.07	112.69
35.068	2	0.09	0.02	0.63	2.55	0.1	1.16	3.52	24.06	1.9	92.96	99.02	0	97.78	0.5	86.81	0.16	3.34	24.06	0.15	1.9	62.15	0	64	1.73	0.49	0	2.16	1.29	9.91	0.01	0.05	0.53	0.09	0	0	20.19	3.08	3.64	84.03	205.11	1054.24	31.94	1368.42	371.47	1112.98	116.28	1318	110.02
35.101	2	0.09	0.03	0.31	1.57	0.15	1.55	1.87	31.34	1.41	96.27	96.65	0	96.33	0.86	72.16	0.15	2.65	31.34	0.34	1.41	48.23	0	63.02	2.23	0.45	0	4.09	1.48	9.23	0.01	0.04	0.61	0.19	0	0	24.2	5.67	3.61	86.25	209.36	1068.17	39.59	1381.48	376.81	1124.63	130.06	1333.6	117.28
35.135	2	0.1	0.06	0.09	0.73	0.17	3.75	0.68	33.43	1.07	92.5	90.01	0	92.05	1.21	48.82	0.16	2.14	33.43	0.64	1.07	23.34	0	71.88	2.69	0.48	0	7.57	1.73	8.22	0	0.04	0.75	0.31	0	0	18.73	9.75	2.62	83.29	197.47	1075.63	44.76	1385.78	378.68	1134.9	131.28	1331.9	117.66
35.168	2	0.13	0.08	0.1	0.43	0.23	6.49	0.34	37.91	1.32	87.03	84	0	93.99	2.14	33.14	0.15	1.6	37.91	1.21	1.32	24.1	0	76.06	3.6	0.4	0	6.38	1.86	6.53	0	0.01	0.97	0.52	0	0	18.74	8.25	1.56	83.84	196.86	1084.47	52.33	1388.02	380.66	1139	135.56	1335.51	123.97
35.201	2	0.12	0.1	0.06	0.36	0.22	6.63	0.26	36.55	1.69	86.74	78.57	0	96.32	4.1	25.8	0.14	1.29	36.55	1.69	0.95	14.86	0	72.95	3.18	0.33	0	3.67	2.04	5.87	0	0.01	1.14	0.57	0	0	15.37	5.68	2.04	81.91	206.63	1087.19	53.01	1394.11	383.02	1139.15	134.32	1345.61	125.93
35.235	2	0.12	0.1	0.06	0.36	0.27	6.18	0.25	39.61	1.71	87.64	76.23	0	97.12	6.97	23.21	0.1	1.42	39.61	1.71	1.14	16.77	0	68.23	2.87	0.27	0	2.03	2.64	4.63	0	0	1.61	0.59	0	0	15.69	4.41	2.93	82.34	198.92	1091.99	58.27	1396.28	386.38	1147.7	137.21	1346.55	131.88
35.268	2	0.12	0.1	0.06	0.35	0.28	5.87	0.24	39.66	1.44	88.25	73.76	0	97.51	7.53	21.77	0.1	1.5	39.66	1.44	1.11	17.19	0	66.53	2.54	0.27	0.01	1.55	2.76	4.14	0	0.02	1.84	0.59	0	0	14.49	3.66	2.2	81.4	198.82	1093.27	58.78	1402.26	391.25	1150.33	140.91	1348.88	130.64
35.301	2	0.11	0.1	0.05	0.37	0.22	4.69	0.25	34.88	1.49	90.63	52.84	0	97.23	10.91	20	0.09	1.7	34.88	1.49	0.65	15.18	0	59.86	1.91	0.2	0.01	1.35	2.57	3.35	0	0.01	2.21	0.34	0	0	13.83	4.2	2.52	81.32	192.84	1098.91	64.67	1401.07	390.97	1155.89	141.78	1348.66	136.42
35.335	2	0.1	0.09	0.04	0.4	0.23	3.46	0.27	33.55	1.38	93.08	34.26	0	96.7	14.6	19.59	0.1	1.33	33.55	1.38	0.47	11.67	0	51.67	1.58	0.18	0.02	1.29	3.68	3.03	0.01	0.02	3.29	0	0	0	12.89	5.1	3	80.56	199.14	1096.22	65.18	1405.13	397.29	1154.28	144.28	1353.34	138.45
35.368	2	0.09	0.09	0.03	0.4	0.24	2.74	0.27	33.61	1.73	94.51	26.02	0	95.07	15.08	18.9	0.11	1.24	33.61	1.73	0.44	9.21	0	46.72	1.3	0.19	0.02	1.12	3.96	3.03	0.01	0.02	3.41	0	0	0	13.4	7.2	1.47	81	199.94	1100.21	71.54	1402.57	395.31	1152.5	153.52	1351.99	140.19
35.402	2	0.09	0.08	0.03	0.41	0.34	2.15	0.29	36.46	2.01	95.71	21.4	0	96.97	17.32	18.68	0.12	1.16	36.46	2.01	0.51	9.61	0	40.68	1.31	0.15	0.03	0.69	5.38	2.79	0.01	0.02	5.28	0	0	0	18.03	4.67	1.58	83.42	201.28	1101.12	76.1	1402.32	401.26	1152.15	157.88	1353.17	147.68
35.435	2	0.09	0.07	0.03	0.4	0.43	1.57	0.29	35.01	2.38	96.87	16.33	1.64	98.13	17.59	18.61	0.15	1.02	38	2.38	0.56	11.21	0	35.01	1.05	0.16	0.04	0.44	6.68	2.93	0.02	0.03	6.57	0	0	0	14.83	2.19	-0.63	81.53	205.28	1098.91	75.28	1406.34	406	1147.77	161.33	1352.23	142.92
35.468	2	0.1	0.08	0.04	0.35	0.43	1.58	0.24	34.43	2.39	96.85	16.01	1.89	97.89	16.94	14.85	0.15	0.96	38.27	2.39	0.75	11.86	0	34.43	1.01	0.17	0.04	0.27	6.36	2.82	0.02	0.01	6.43	0	0	0	12.65	2.82	-0.15	81	201.13	1101.81	79.68	1397.15	397.01	1147.32	159	1348.02	145.86
35.502	2	0.1	0.08	0.04	0.33	0.45	1.44	0.23	32.62	2.77	97.13	13.07	2.97	94.44	17.48	13.58	0.18	0.8	37.13	2.77	0.64	14.65	0	32.62	0.89	0.18	0.05	0.16	6.56	2.44	0.02	0.01	7.39	0	0	0	9.46	7.84	1.73	79.31	198.17	1101.29	80.22	1397.84	397.43	1151.82	156.01	1349.83	148.21
35.535	2	0.1	0.08	0.04	0.33	0.38	1.3	0.23	30.31	3.38	97.4	8.58	2.38	97.4	18.78	12.82	0.21	0.7	33.58	3.38	0.6	14.48	0	30.31	0.81	0.24	0.06	0.12	6.92	2.25	0.03	0.01	7.8	0	0	0	13.41	3.89	-0.04	81	199.67	1104.81	78.05	1402.53	400.02	1152.34	155.26	1351.82	146.58
35.568	2	0.11	0.08	0.05	0.27	0.49	1.03	0.19	28.95	4.2	97.94	9.57	5.63	97.27	14.85	12.32	0.22	0.44	36.44	4.2	0.56	18.12	0	28.95	0.61	0.26	0.06	0.08	6.36	2.38	0.02	0.03	8.46	0	0	0	15.97	4.14	0.18	83.13	197.31	1121.07	87	1398.91	388.35	1160.11	157.43	1357.4	154.69
35.602	2	0.13	0.07	0.06	0.21	0.52	0.57	0.15	21.82	4.58	98.85	5.45	9.6	98.65	10.36	10.41	0.25	0.42	35.99	4.58	0.68	22.5	0	21.82	0.4	0.31	0.06	0.07	5.84	2.63	0.02	0.01	9.38	0	0	0	15.22	0.55	-1.8	83.58	188.79	1143.25	95.67	1410.24	384.84	1178.32	166.86	1366.84	156.76
35.635
35.668
35.702
35.735
35.769
35.802
35.835
35.869
35.902
35.935
35.969
36.002
36.035
36.069
36.102
36.136
36.169
36.202
36.236
36.269
36.302
36.336
36.369
36.403
36.436
36.469
36.503
36.536
36.569
36.603
36.636
36.669
36.703
36.736
36.77
36.803
36.836
36.87
36.903
36.936
36.97
37.003
37.036
37.07
37.103
37.137
37.17
37.203
37.237
37.27
37.303
37.337
37.37
37.404
37.437
37.47
37.504
37.537
37.57
37.604
37.637
37.67
37.704
37.737
37.771
37.804
37.837
37.871
37.904
37.937
37.971
38.004
38.037
38.071
38.104
38.138
38.171
38.204
38.238
38.271
38.304
38.338
38.371
38.405
38.438
38.471
38.505
38.538
38.571
38.605
38.638
38.671
38.705
38.738
38.772
38.805
38.838
38.872
38.905
38.938
38.972
39.005
39.038
39.072	2	0.15	0.18	0.03	0.15	0.03	0.13	0.06	0.05	0.02	99.65	0.33	0	12.64	0.36	0.42	0.01	0.1	3.56	0.14	0.55	0.11	0	0	0	0.02	0.18	0.05	9.14	1.08	0.01	0	1.06	0	0	0	8.89	-31.67	3.4	75.62	173.89	1012.75	139.3	1331.98	482.48	1089.06	202.79	1261.55	224.82
39.105	2	0.14	0.16	0.03	0.14	0.04	0.12	0.06	0.05	0.04	99.68	0.33	0	16.34	0.48	0.32	0.03	0.07	5.7	0.37	1.05	0.72	0	0	0	0.04	0.24	0.05	8.65	1.21	0.01	0.01	2.28	0	0	0	5.13	-30.17	-0.97	75.36	167.8	1015.69	145.69	1336.29	490.12	1088.52	214.54	1256.05	224.03
39.139	2	0.14	0.16	0.03	0.14	0.04	0.12	0.06	0.05	0.06	99.68	0.33	0	34.65	0.39	0.18	0.04	0.03	5.76	0.31	1.51	0.96	0	0	0.01	0.06	0.26	0.05	9.28	1.07	0.01	0.04	2.42	0	0	0	6.7	-25.17	0.15	76.74	172.19	1017.38	154.55	1331.04	489.84	1086.59	219.76	1258.01	236.01
39.172	2	0.14	0.15	0.03	0.14	0.05	0.12	0.06	0.05	0.06	99.69	0.33	0	19.1	0.36	0.22	0.03	0.04	5.65	0.24	1.61	1.17	0	0	0	0.06	0.3	0.05	9.81	0.99	0.01	0.02	2.88	0	0	0	5.62	-29.22	0.89	76.19	168.81	1017.42	159.67	1327.93	493.17	1087.61	224.59	1255.93	237.4
39.205	2	0.14	0.15	0.04	0.14	0.05	0.12	0.06	0.05	0.04	99.71	0.33	0	43.8	0.35	0.22	0.03	0.03	7.05	0.15	2.28	2.6	0	0	0	0.04	0.29	0.05	9.85	0.93	0.01	0.01	3.61	0	0	0	4.88	-23.25	0.78	76.94	172.64	1019.23	162.69	1328.13	494.24	1086.59	227.9	1258.85	239.22
39.239	2	0.13	0.14	0.04	0.13	0.05	0.11	0.06	0.04	0.05	99.71	0.33	0	47.34	0.28	0.16	0.03	0.03	6.52	0.12	3.14	2.25	0	0	0	0.05	0.24	0.04	8.54	0.89	0.01	0.01	3.86	0	0	0	3.98	-22.53	-0.06	76.83	171.6	1022.59	164.63	1330.19	492.81	1088.72	228.71	1259.8	242.16
39.272	2	0.13	0.14	0.04	0.12	0.06	0.11	0.06	0.03	0.05	99.72	0.33	0	58.08	0.29	0.12	0.03	0.03	7.08	0.12	3.41	2.32	0	0	0	0.05	0.18	0.03	7.7	0.86	0.01	0.03	4.05	0	0	0	2.32	-20.37	1.68	76.67	172.05	1018.72	163.87	1325.81	491.97	1086.95	225.9	1258.35	240.75
39.305	2	0.13	0.14	0.03	0.12	0.06	0.11	0.06	0.02	0.04	99.72	0.33	0.49	52.85	0.26	0.14	0.02	0.04	6.91	0.11	2.67	2.04	0	0	0	0.04	0.15	0.02	7.27	0.82	0.01	0.01	4.43	0	0	0	-0.45	-21.43	-0.06	75.51	186.19	1018.75	157.5	1339.08	497.71	1083.68	224.14	1269.58	234.69
39.339	2	0.12	0.14	0.03	0.12	0.06	0.11	0.06	0.02	0.03	99.73	0.33	0.74	62.65	0.22	0.15	0.02	0.06	5.77	0.08	1.62	1.05	0	0	0	0.03	0.13	0.01	5.86	0.74	0.01	0	4.69	0	0	0	-0.24	-19.41	1.61	75.77	188.45	1016.53	151.66	1342.42	498.22	1085.9	216.9	1273.72	232.24
39.372	2	0.12	0.14	0.03	0.12	0.06	0.11	0.06	0.02	0.02	99.73	0.33	0.89	46.97	0.18	0.15	0.02	0.07	5.65	0.07	0.89	0.72	0	0	0	0.02	0.11	0.01	4.78	0.65	0	0.01	4.59	0	0	0	-2.13	-22.61	2.3	74.76	188.88	1015.95	144.81	1340.59	489.36	1085.52	208.3	1273.73	224.21
39.406	2	0.12	0.14	0.02	0.12	0.05	0.11	0.06	0.02	0.02	99.72	0.33	0.49	37.39	0.17	0.2	0.02	0.09	4.72	0.05	0.44	0.35	0	0	0	0.01	0.1	0.01	3.39	0.6	0	0.01	4.39	0	0	0	-0.84	-24.58	2.22	74.98	184.44	1015.46	135.3	1339.07	479.39	1086.59	198.77	1270.31	215.02
39.439	2	0.12	0.14	0.02	0.12	0.05	0.11	0.06	0.03	0.03	99.72	0.33	0.48	46.68	0.17	0.21	0.03	0.1	4.69	0.05	0.53	0.43	0	0	0	0.01	0.08	0.02	2.82	0.54	0.01	0.01	4.44	0	0	0	-1.03	-22.66	0.52	75	186.54	1017.15	125.76	1342.16	470.95	1085.17	191.98	1271.3	204.32
39.472	2	0.12	0.14	0.02	0.12	0.05	0.11	0.06	0.02	0.02	99.72	0.33	0	60.52	0.17	0.28	0.02	0.13	3.81	0.05	0.58	0.62	0	0	0	0.01	0.06	0.02	2.55	0.55	0.01	0	4.27	0	0	0	1.73	-19.86	-1.11	75.38	193.88	1018.64	115.33	1350.64	468.28	1083.82	186.76	1277.48	195.89
39.506	2	0.12	0.14	0.02	0.12	0.05	0.11	0.06	0.02	0.02	99.72	0.33	0	63.16	0.2	0.41	0.02	0.14	3.33	0.05	0.66	0.67	0	0	0	0.01	0.04	0.02	2.44	0.53	0.01	0	4.18	0	0	0	4.2	-19.3	1.08	76.33	193.03	1019.71	115.93	1348.79	467.75	1087.48	185.02	1280.04	198.36
39.539	2	0.12	0.14	0.02	0.12	0.05	0.11	0.06	0.02	0.02	99.72	0.33	0	52.15	0.2	0.7	0.02	0.15	3.21	0.05	0.85	0.77	0	0	0	0.01	0.04	0.02	2.25	0.46	0.01	0.02	4.05	0	0	0	5.2	-21.57	0.61	76.64	191.12	1022.49	117.23	1348.02	464.57	1088.68	185.73	1279.25	200.22
39.572	2	0.12	0.14	0.02	0.12	0.04	0.11	0.06	0.02	0.02	99.72	0.33	0	47.37	0.22	0.73	0.02	0.11	3.03	0.05	0.88	0.67	0	0	0	0.01	0.03	0.02	2.26	0.5	0	0.01	3.83	0	0	0	4.84	-22.53	1.4	76.89	191.34	1026.7	122.26	1344.98	463.29	1090.27	190.21	1281.3	201.03
39.606	2	0.11	0.14	0.02	0.12	0.05	0.11	0.06	0.02	0.02	99.72	0.33	0	46.14	0.26	0.65	0.02	0.07	3.61	0.07	0.95	0.66	0	0	0	0	0.03	0.01	1.83	0.44	0	0.04	4.12	0	0	0	6.6	-22.77	1.22	77.42	187.47	1027.39	122.89	1348.7	465.28	1094.46	188.81	1280.96	207.91
39.639	2	0.11	0.14	0.02	0.12	0.05	0.11	0.06	0.02	0.02	99.72	0.33	0	70.64	0.31	0.74	0.02	0.05	3.51	0.08	0.87	0.72	0	0	0	0	0.02	0.01	1.79	0.43	0	0.08	3.94	0	0	0	6.61	-17.61	1.62	78.35	190.34	1029.9	126.1	1346.4	465.37	1093.59	193.35	1283.46	206.82
39.672	2	0.11	0.14	0.02	0.12	0.05	0.12	0.06	0.03	0.03	99.72	0.33	0	76.75	0.38	0.81	0.03	0.03	4.43	0.12	1.12	1.13	0	0	0	0	0.02	0.01	1.82	0.39	0	0.92	3.91	0	0	0	8.68	-16.03	-1.26	79.07	191.74	1030.76	127.48	1347.91	466.76	1089.54	199.36	1281.09	207.67
39.706	2	0.12	0.15	0.03	0.12	0.05	0.12	0.06	0.03	0.03	99.71	0.33	0	87.08	0.4	1.16	0.03	0.04	5.57	0.18	1.24	1.4	0	0	0	0	0.01	0.01	1.67	0.34	0	0.45	3.3	0	0	0	9.16	-12.46	-2.66	79.28	198.12	1028.43	127.52	1347.99	467.04	1083.06	201.37	1281	209.69
39.739	2	0.12	0.14	0.03	0.13	0.06	0.12	0.06	0.04	0.04	99.72	0.33	0.75	97.26	0.47	1.79	0.04	0.04	8.56	0.31	1.12	1.53	0	0	0	0	0.01	0.01	2.1	0.37	0	0.13	3.45	0	0	0	9.29	-4.14	-2.19	79.9	200.91	1014.46	124.06	1335.93	467.55	1069.58	199.33	1270.42	204.62
39.773	2	0.12	0.14	0.02	0.13	0.07	0.12	0.07	0.04	0.04	99.72	0.33	2.63	96.4	0.62	2.86	0.04	0.06	12.48	0.37	0.54	0.81	0	0.01	0	0	0.01	0.02	2.26	0.41	0	0.01	3.45	0	0	0	8.47	-5.56	-2.25	79.11	200.39	999.24	116.99	1327.33	466.1	1057.9	191.33	1258.02	201.76
39.806	2	0.11	0.13	0.02	0.14	0.06	0.12	0.07	0.04	0.04	99.71	0.33	1.48	94.54	0.73	4.7	0.04	0.09	10.39	0.5	0.46	0.64	0	0.01	0	0	0.01	0.02	2.44	0.46	0	0.01	3.2	0	0	0	9.63	-7.75	-1.72	79.09	201.41	984.3	112.43	1316.43	466.43	1045.26	186.96	1246.27	199.62
39.839	2	0.11	0.12	0.02	0.16	0.06	0.11	0.08	0.04	0.04	99.67	0.33	0.63	97.38	0.85	8.17	0.04	0.14	8.36	0.53	0.31	0.72	0	0.01	0.01	0	0.01	0.03	2.9	0.49	0	0.01	3.18	0	0	0	9.93	-3.92	-0.94	79.8	195	971.76	109.27	1301.84	461.24	1036.59	180.69	1230.74	198.91
39.873	2	0.1	0.11	0.03	0.2	0.05	0.1	0.1	0.05	0.05	99.6	0.33	0	97.38	1.05	12.89	0.05	0.23	6.29	0.49	0.33	0.8	0	0.02	0.01	0	0.01	0.05	4.06	0.57	0	0.01	3.02	0	0	0	9.96	-3.92	1.76	79.41	197.71	954.14	104.82	1284.83	458.11	1022.3	173	1218.51	197.33
39.906	2	0.09	0.09	0.03	0.25	0.05	0.09	0.14	0.07	0.05	99.49	0.45	0	98.03	1.25	19.78	0.05	0.35	6.62	0.47	0.37	1.3	0	0.02	0.01	0	0.01	0.07	4.54	0.66	0	0.02	3.24	0	0	0	9.07	2.47	1.83	79.48	201.72	940.09	103.26	1265.99	451.08	1004.1	170.95	1204.48	194.19
39.939	2	0.09	0.08	0.03	0.34	0.05	0.08	0.19	0.1	0.06	99.32	0.86	0.04	96.16	1.64	26.73	0.06	0.57	7.19	0.41	0.37	2.21	0	0.04	0.02	0	0.01	0.1	6.79	0.81	0.01	0.04	3.3	0	0	0	10.99	5.89	2.33	80.21	199.7	930.7	105.35	1248.94	447.85	992.5	173.93	1191.4	191.85
39.973	2	0.09	0.07	0.03	0.43	0.06	0.08	0.23	0.16	0.07	99.15	1.41	0.63	97.07	2.44	30.38	0.07	0.62	9.3	0.37	0.32	2.76	0	0.07	0.04	0	0.01	0.16	10.07	1.08	0.01	0.03	3.18	0	0	0	10.75	4.5	0.49	80.52	198.18	923.36	107.96	1235.38	443.28	979.7	178.27	1177.56	189.5
40.006	2	0.09	0.07	0.03	0.44	0.07	0.09	0.24	0.14	0.08	99.12	1.38	1.2	97.46	3.86	29.94	0.08	0.61	11.14	0.43	0.3	3.2	0	0.08	0.06	0	0.01	0.14	10.28	1.14	0	0.04	3.28	0	0	0	17.39	3.77	-1.91	83.99	200.19	916.84	110.69	1223.72	442.77	965.69	187.95	1165.88	188.36
40.039	2	0.09	0.07	0.03	0.5	0.07	0.09	0.28	0.15	0.11	98.99	1.88	1.14	98	4.96	32.09	0.09	0.5	11.13	0.48	0.27	2.24	0	0.11	0.07	0.01	0.01	0.15	12.02	1.2	0	0.04	3.45	0	0	0	19.72	2.53	-2.47	85.56	198.42	913.35	115.39	1213.64	441.71	958.96	194.23	1157.33	189.74
40.073	2	0.09	0.07	0.03	0.53	0.07	0.1	0.28	0.25	0.25	98.95	2.12	1.72	97.36	6.37	30.96	0.13	0.4	12.48	0.5	0.24	1.42	0	0.25	0.08	0.01	0.01	0.17	14.69	1.21	0	0.04	3.79	0	0	0	17.8	3.97	-2.9	84.65	201.47	909.75	119.74	1203.06	436.8	949.69	198.1	1151.01	190.12
40.106	2	0.08	0.07	0.03	0.51	0.09	0.11	0.29	0.27	0.27	98.97	1.77	3.07	96.26	7.62	30.5	0.12	0.34	15.39	0.7	0.25	1.08	0	0.27	0.09	0.01	0.02	0.2	12.83	1.15	0	0.01	4.17	0	0	0	8.43	5.76	-3.27	80.2	198.59	901.3	120.86	1192.62	432.53	941.28	195.78	1139.63	185.98
40.14	2	0.08	0.06	0.03	0.55	0.12	0.12	0.32	0.67	0.67	98.9	2.09	4.93	92.35	8.44	31.82	0.13	0.43	18.94	0.71	0.23	0.96	0	0.67	0.13	0.02	0.03	0.4	13.62	1.19	0.01	0	4.83	0	0	0	12.54	9.55	-2.03	81.43	201.7	894.78	125.65	1181.62	434.32	933.06	203.3	1134.21	188.46
40.173	2	0.08	0.06	0.03	0.57	0.12	0.12	0.33	1	0.76	98.86	2.2	4.61	94.11	8.81	32.52	0.11	0.52	18.2	0.76	0.22	1.1	0	1	0.14	0.03	0.05	0.34	13.57	1.37	0.01	0	4.97	0	0	0	7.85	8.15	-0.76	79.73	188.73	889.62	128.52	1173.21	434.54	934.65	197.61	1123.32	192.9
40.206	2	0.08	0.06	0.03	0.63	0.12	0.11	0.37	1.11	0.57	98.73	2.83	4.77	90.83	8.65	35.3	0.1	0.69	18.81	0.57	0.25	1.23	0	1.11	0.14	0.04	0.05	0.32	14.04	1.33	0.01	0	4.88	0	0	0	7.35	10.53	-0.09	79.37	192.84	892.47	130.18	1172.3	429.83	934.64	200.82	1127.31	192.69
40.24	2	0.07	0.05	0.03	0.67	0.11	0.1	0.44	1.93	0.53	98.67	3.4	4.52	86.11	7.16	40.22	0.09	0.94	16.88	0.53	0.35	1.61	0	1.93	0.13	0.08	0.05	0.29	11.44	1.36	0.01	0	5.4	0	0	0	10.61	12.88	1.27	80.38	187.62	892.62	131	1171.94	427.48	939.5	207.96	1126.46	192.23
40.273	2	0.07	0.04	0.03	0.67	0.11	0.08	0.45	2.09	0.44	98.65	4	4.65	83.02	4.97	43.08	0.08	1.1	16.09	0.38	0.44	1.74	0	2.09	0.17	0.11	0.06	0.31	10.72	1.25	0.01	0	5.49	0	0	0	10.29	14.07	2.35	79.65	189.53	892.59	130.65	1175.07	429.43	941.73	208.11	1130.7	193.6
40.306	2	0.07	0.04	0.03	0.63	0.11	0.08	0.42	2.78	0.6	98.74	3.76	4.34	87.46	3.28	43.47	0.08	1.07	15.79	0.33	0.6	2.13	0	2.78	0.23	0.18	0.08	0.32	9.52	1.15	0.01	0.01	5.26	0	0	0	6.59	12.29	4.92	77.54	195.68	887.2	123.32	1181.04	432.6	942.68	198.28	1138.27	192.39
40.34	2	0.07	0.05	0.03	0.52	0.13	0.09	0.36	3.2	0.89	98.96	2.38	5.76	89.04	2.66	40.21	0.08	1.32	18.04	0.41	0.89	4.74	0	3.2	0.33	0.46	0.07	0.36	6.92	1.05	0.01	0	5.85	0	0	0	7.48	11.53	4.98	77.25	198.97	887.61	119.65	1189.58	438.01	945.67	197.2	1144.53	190.59
40.373	2	0.07	0.05	0.03	0.46	0.16	0.09	0.32	3.1	1	99.08	1.79	7.6	88.15	2.23	37.36	0.08	1.49	21.68	0.42	1	6.65	0	3.1	0.37	0.65	0.06	0.28	6.12	1.15	0.01	0.01	6.05	0	0	0	4.08	11.97	4.14	75.75	198.52	891.51	113.85	1198.71	437.7	951.15	191.69	1149.49	183.11
40.407	2	0.08	0.05	0.05	0.37	0.21	0.1	0.26	3.22	1.59	99.26	1.16	9.45	81.34	1.81	33.27	0.07	1.13	25.63	0.54	1.4	12.9	0	3.22	0.3	1.59	0.06	0.15	4.44	0.96	0.01	0	6.28	0	0	0	10.56	14.64	4.72	77.49	200.39	899.27	117.72	1204.81	440.28	958.3	199.29	1158.45	189.33
40.44	2	0.08	0.06	0.04	0.29	0.21	0.1	0.2	2.76	1.69	99.41	0.74	9.9	79.73	1.69	27.87	0.07	0.89	24.57	0.64	1.34	10.9	0	2.76	0.27	2.75	0.06	0.11	3.46	0.8	0.01	0.01	6.93	0	0	0	9.11	15.15	4.38	77.13	201	904.28	122.33	1208.95	444.39	962.04	201.73	1162.88	193.79
40.473	2	0.08	0.07	0.03	0.23	0.19	0.1	0.15	2.36	1.48	99.54	0.48	9.36	82.28	1.48	21.47	0.07	0.65	21.97	0.83	1.02	5.98	0	2.36	0.27	3.31	0.07	0.08	3.33	0.77	0.01	0	7.16	0	0	0	9.03	14.32	3.11	77.35	199.6	908.61	128.25	1209.42	447.79	963.02	206.11	1162.45	197.82
40.507	2	0.09	0.07	0.03	0.18	0.16	0.11	0.12	2.15	1.44	99.64	0.34	8.62	80.74	1.44	15.41	0.05	0.56	17.89	0.9	0.91	5.37	0	2.15	0.24	6.7	0.08	0.07	2.45	0.55	0.01	0	7.96	0	0	0	10.09	14.83	1.62	77.89	195.72	911.82	134.76	1207.37	448.04	963.45	216.16	1158.44	199.29
40.54	2	0.09	0.08	0.02	0.15	0.14	0.11	0.09	1.72	1.67	99.69	0.33	7.85	70.75	1.67	10.22	0.05	0.5	15.65	1	0.73	3.62	0	1.72	0.19	10.07	0.08	0.06	2.15	0.52	0.01	0	7.97	0	0	0	8.17	17.58	3.15	77.05	190.1	911.18	136.5	1205.12	448.93	966.98	212.17	1156.9	203.78
40.573	2	0.1	0.09	0.02	0.14	0.14	0.12	0.08	1.5	1.95	99.73	0.33	7.53	72.88	1.95	6.31	0.05	0.45	14.86	1.26	0.66	2.67	0	1.5	0.15	11.47	0.07	0.06	2.15	0.52	0.01	0.01	7.93	0	0	0	6.44	17.06	2.39	76.28	191.69	909.17	137.03	1204.16	449.77	963.6	213.63	1154.96	202.38
40.607	2	0.1	0.09	0.02	0.13	0.15	0.12	0.08	1.18	1.95	99.71	0.33	8.14	65.69	1.95	5.32	0.05	0.38	16.31	1.28	0.74	3.67	0	1.18	0.1	17.82	0.06	0.05	2.05	0.58	0.01	0.01	7.86	0	0	0	7.87	18.75	3.4	76.04	187.81	904.48	135.69	1203.04	451.1	964.33	216	1151.57	201.32
40.64	2	0.1	0.1	0.02	0.13	0.16	0.13	0.08	1.3	2.23	99.67	0.35	8.91	72.09	2.23	4.76	0.05	0.4	18.82	1.5	0.66	3.24	0	1.3	0.11	19.42	0.06	0.05	2.08	0.66	0.01	0.01	7.64	0	0	0	4.27	17.26	3.38	74.99	186.62	903.22	133.46	1205.68	451.44	965.58	214.53	1151.41	197.34
40.673	2	0.11	0.1	0.03	0.13	0.2	0.14	0.08	1.32	2.51	99.61	0.48	10.11	87.71	2.51	4.64	0.05	0.4	23.04	1.82	0.7	5.11	0	1.32	0.13	22.45	0.07	0.07	2.31	0.78	0.01	0.01	7.18	0	0	0	7.57	12.17	4.02	75.84	193.8	907	132.72	1213.12	454.85	968.4	216.19	1161.5	199.76
40.707	2	0.11	0.1	0.03	0.13	0.27	0.14	0.08	1.46	2.69	99.46	0.62	12.44	87.18	2.69	4.86	0.06	0.45	27.19	2.2	0.75	7.6	0	1.46	0.15	30.75	0.08	0.08	1.84	0.73	0.01	0.02	7.82	0	0	0	7.33	12.42	4.15	75.68	197.72	913.64	134.96	1221.51	458.3	974.25	218.87	1171.3	202.76
40.74	2	0.11	0.09	0.03	0.14	0.29	0.14	0.09	1.66	2.93	99.42	0.69	12.94	95.06	2.93	6.3	0.06	0.5	28.29	2.7	0.82	7.78	0	1.66	0.17	33.33	0.09	0.12	2.06	0.74	0.01	0.02	8.01	0	0	0	2.25	7.22	3.75	74.37	198.64	923.53	133.11	1235.33	459.47	984.84	216.3	1182.73	199.1
40.774	2	0.11	0.09	0.03	0.14	0.27	0.14	0.09	1.56	3.21	99.45	0.61	12.49	80.62	3.21	7.17	0.07	0.53	26.46	3.34	0.95	8.68	0	1.56	0.21	40.75	0.1	0.11	2.15	0.8	0.01	0.02	8.4	0	0	0	5.37	14.87	5.1	73.92	202.18	926.49	131.94	1241.65	459.77	990.42	219.14	1191.73	200.38
40.807	2	0.11	0.08	0.03	0.14	0.35	0.13	0.09	1.45	3.23	99.3	0.71	14.54	89.77	3.23	7.92	0.09	0.53	28.57	4.28	0.92	9.02	0	1.45	0.27	45.37	0.1	0.1	2.28	0.8	0.01	0.01	9.47	0	0	0	-0.8	11.14	5.39	72.29	199.13	938.5	129.04	1259.17	462.97	1006.65	211.88	1205.28	197.62
40.84	2	0.1	0.07	0.03	0.15	0.38	0.13	0.1	1.51	3.39	99.24	0.71	15.25	73.85	3.39	9.8	0.1	0.73	28.55	4.31	0.93	7.29	0	1.51	0.37	43.83	0.15	0.14	2.38	0.82	0.01	0.01	10.23	0	0	0	1	16.81	4.4	72	202.21	951.82	129.26	1272.68	464.32	1017.43	212.88	1219.09	197.95
40.874	2	0.11	0.07	0.03	0.16	0.45	0.13	0.11	1.6	3.72	99.1	0.84	16.54	59.65	3.72	10.53	0.13	0.94	30.12	4.73	0.9	9.05	0	1.6	0.5	40.31	0.17	0.17	3.07	0.76	0.01	0.01	10.94	0	0	0	0.71	20.05	3.34	71.13	195.98	959.72	128.9	1278.35	462.42	1025.82	212.61	1220.99	194.74
40.907	2	0.11	0.06	0.04	0.17	0.63	0.13	0.12	1.71	3.86	98.75	1.2	19.12	48.78	3.86	13.27	0.14	0.99	34.84	4.93	0.93	13.5	0	1.71	0.51	38.34	0.17	0.16	3.43	0.87	0.01	0.02	11.57	0	0	0	3.05	22.24	3.11	71.33	192.93	963.46	126.88	1282.7	462.2	1031.16	212.16	1223.14	192.9
40.94	2	0.1	0.05	0.03	0.18	0.58	0.12	0.13	1.96	4.19	98.84	1.06	18.48	75.43	4.19	14.86	0.15	1.16	32.65	4.05	0.9	12.44	0	1.96	0.48	33.46	0.16	0.21	3.83	0.95	0.01	0.01	11.98	0	0	0	3.14	16.39	3.61	72.93	195.54	973.2	129.32	1288.46	461.06	1037.89	211.57	1232.88	196.89
40.974	2	0.11	0.05	0.05	0.18	0.73	0.14	0.13	2.75	5	98.54	1.39	19.96	63.87	5	13.66	0.17	1.21	35.74	4.29	0.88	18.87	0	2.75	0.45	33.07	0.14	0.12	4.54	1.04	0.02	0.01	12.52	0	0	0	4.55	19.15	3.7	73.39	189.59	976.82	133.51	1289.51	463.61	1043.37	215.24	1232.42	200.96
41.007	2	0.12	0.06	0.04	0.16	0.55	0.14	0.11	2.71	4.76	98.89	1.06	17.79	77.89	4.76	10.32	0.18	1.14	31.76	5.16	0.97	16.11	0	2.71	0.4	32.79	0.1	0.07	4.68	1.08	0.02	0.01	12.03	0	0	0	5.74	15.7	3.49	74.48	193.06	982.84	140.4	1290.7	465.18	1044.77	221.95	1237.29	207.42
41.04	2	0.12	0.07	0.03	0.15	0.39	0.14	0.1	2.82	4.74	99.22	0.76	15.13	75.41	4.74	8.01	0.2	1.05	26.05	6.38	0.97	9.22	0	2.82	0.32	33.41	0.08	0.04	5.72	1.35	0.02	0.02	11.82	0	0	0	2.3	16.4	3.56	73.54	188.08	986.71	147.84	1287.02	463.76	1047.34	225.14	1234.99	212.49
41.074	2	0.13	0.07	0.03	0.14	0.35	0.14	0.1	3.92	4.15	99.31	0.66	14.04	81.45	4.15	6.89	0.23	1.09	23.06	7.46	1.06	7.46	0	3.92	0.26	30.16	0.07	0.02	6.74	1.69	0.02	0	12.23	0	0	0	6.61	14.6	4.44	75.72	188.69	992.35	154.99	1294.45	474.66	1054.71	232.91	1243.17	223.38
41.107	2	0.13	0.07	0.02	0.14	0.23	0.13	0.09	3.29	4.21	99.54	0.43	11.1	73.71	4.21	5.32	0.23	0.86	16.41	8.74	1.04	3.15	0	3.29	0.21	30.19	0.06	0.02	6.52	1.68	0.02	0.01	11.92	0	0	0	7.18	16.85	3.62	75.38	195.59	999.14	160.59	1303.08	482.12	1058.06	239.73	1253.37	229.3
41.141	2	0.13	0.07	0.02	0.13	0.22	0.13	0.09	3.18	3.85	99.56	0.48	11.09	75.08	3.85	4.54	0.26	0.61	13.96	8.88	0.83	1.31	0	3.18	0.17	27.49	0.05	0.02	8.33	1.63	0.02	0.01	12.71	0	0	0	4.49	16.49	3.64	75.33	188.58	1005.87	167.81	1301.25	481.96	1063.73	239.41	1252.28	235.94
41.174	2	0.13	0.07	0.02	0.12	0.22	0.12	0.08	2.7	3.01	99.57	0.5	11.47	76.76	3.01	3.01	0.27	0.41	13.27	8.58	0.73	1.54	0	2.7	0.18	25.57	0.06	0.03	8.38	1.49	0.02	0.01	12.99	0	0	0	5.51	16.03	5.36	76.28	184.01	1009.45	175.27	1296.82	479.98	1067.98	244.52	1252	244.22
41.207	2	0.14	0.07	0.02	0.12	0.22	0.12	0.07	2.36	2.71	99.56	0.51	11.84	78.34	2.71	2.35	0.28	0.3	13.41	10.13	0.63	1.28	0	2.36	0.17	23.45	0.06	0.05	8.33	1.55	0.02	0.01	13.09	0	0	0	7.5	15.57	5.05	77.34	177.26	1012.54	181.67	1294.02	480.83	1070.8	251.54	1248.03	248.39
41.241	2	0.13	0.07	0.02	0.11	0.23	0.11	0.07	1.6	2.15	99.55	0.53	12.49	78.18	2.15	2.29	0.3	0.23	13.25	7.59	0.52	1.56	0	1.6	0.19	15.82	0.08	0.06	8.16	1.83	0.03	0	13.41	0	0	0	4.93	15.62	3.45	77.11	176.21	1016.67	190.57	1290.25	481.21	1069.23	257.86	1245.38	253.31
41.274	2	0.12	0.07	0.02	0.11	0.22	0.11	0.07	1.34	2.12	99.56	0.5	12.11	78.12	2.12	2.69	0.31	0.23	13.29	6.05	0.64	1.81	0	1.34	0.2	13.03	0.12	0.09	7.41	1.96	0.03	0	13.01	0	0	0	7.23	15.64	0.34	79.33	176.22	1025.96	202.24	1280.34	474.84	1064.53	265.1	1240.69	260.36
41.307	2	0.11	0.07	0.02	0.11	0.22	0.1	0.08	0.9	1.89	99.56	0.49	12.3	90.86	1.89	3.71	0.31	0.2	14.02	4.43	0.71	1.32	0	0.9	0.19	8.53	0.17	0.09	6.33	2.25	0.03	0	12.75	0	0	0	13.79	10.51	1.95	80.94	174.09	1025.74	208.2	1269.9	469.43	1062.31	271.73	1236.34	267.21
41.341	2	0.11	0.08	0.02	0.12	0.16	0.11	0.08	0.8	1.93	99.68	0.36	9.37	90.59	1.93	4.13	0.35	0.11	12.58	3.73	1.02	1.25	0	0.8	0.25	4.85	0.31	0.1	5.3	2.55	0.03	0.06	10.69	0	0	0	11.97	10.68	1.21	81.11	173.72	1025.76	215.69	1257.81	462.34	1055.48	276.78	1229.1	270.76
41.374	2	0.1	0.08	0.02	0.12	0.14	0.11	0.08	0.81	1.74	99.72	0.33	7.82	93.35	1.74	5.37	0.39	0.07	11.81	2.88	1.99	1.39	0	0.81	0.26	3.87	0.53	0.08	4.46	2.62	0.03	0.34	9.9	0	0	0	8.24	8.79	0.59	81.36	188.34	1023.9	213.09	1256.77	456.02	1045.93	277.67	1233.89	265.7
41.408	2	0.1	0.09	0.02	0.14	0.1	0.1	0.09	0.47	1.47	99.73	0.33	4.27	93.88	1.47	6.74	0.38	0.06	8.89	2.47	2.68	1.22	0	0.47	0.19	3.34	0.65	0.05	3.67	2.45	0.03	1.36	7.82	0	0	0	0.4	8.35	-0.85	78.6	186.7	1018.81	204.88	1265.1	462.65	1046.35	270.16	1232.49	255.7
41.441	2	0.1	0.09	0.02	0.15	0.1	0.1	0.09	0.41	1.45	99.71	0.33	4.34	95.4	1.45	8.59	0.41	0.07	10.04	2.14	2.33	1.17	0	0.37	0.13	3.39	0.64	0.04	3.42	2.55	0.03	0.43	7.25	0	0	0	3.19	6.84	-2.64	78.85	187.86	1017.14	192.59	1272.2	462.11	1045.99	261.86	1232.97	243.72
41.474	2	0.09	0.08	0.02	0.17	0.1	0.1	0.11	0.43	1.52	99.66	0.33	4.95	95.17	1.52	12.22	0.43	0.07	11.51	2.1	1.78	1.64	0	0.39	0.12	3.7	0.59	0.03	3.41	2.75	0.03	0.33	7.04	0	0	0	1.52	7.1	0.42	77.23	203.56	1014.17	181.74	1283.7	462.85	1046.64	253.93	1249.63	238.76
41.508	2	0.1	0.09	0.02	0.17	0.11	0.1	0.11	0.41	1.47	99.65	0.33	6.13	88.68	1.47	12.66	0.41	0.06	14.6	2.5	1.11	1.2	0	0.32	0.11	2.5	0.53	0.03	2.91	3.3	0.04	0.19	6.61	0	0	0	3.33	11.71	0.73	76.97	193.21	1012.96	178.6	1293.52	473.6	1056.85	253.71	1249.36	237.24
41.541	2	0.1	0.09	0.02	0.16	0.17	0.11	0.11	0.42	1.31	99.65	0.44	9.25	93.37	1.31	10.74	0.42	0.05	21.64	3.23	1.11	1.52	0	0.26	0.09	2.08	0.42	0.03	2.55	3.46	0.05	0.21	6.7	0	0	0	4.13	8.77	1.76	77.2	196.95	1011.61	175.44	1301.96	480.99	1059.94	252.58	1256.32	237.63
41.574	2	0.11	0.09	0.02	0.15	0.23	0.12	0.1	0.42	1.13	99.54	0.63	11.58	93.51	1.13	8.09	0.42	0.05	26.27	3.65	0.86	1.76	0	0.24	0.07	2.1	0.37	0.03	2.85	3.88	0.05	0.12	6.89	0	0	0	5.38	8.66	2.01	78.21	197.65	1020.18	180.79	1305.03	482.45	1065.57	252.88	1263.08	245.26
41.608	2	0.11	0.1	0.02	0.14	0.3	0.13	0.09	0.53	1.07	99.39	0.85	13.75	95.63	1.07	6.65	0.53	0.06	30.76	4.17	0.75	1.05	0	0.23	0.05	1.33	0.28	0.05	2.63	4.28	0.08	0.88	7.15	0	0	0	6.04	6.57	-0.38	78.63	199.36	1030.56	184.1	1315.53	486.66	1071.6	259.58	1270.42	244.99
41.641	2	0.12	0.1	0.02	0.13	0.28	0.13	0.09	0.53	1.03	99.44	0.74	13.23	94.36	1.03	6.19	0.53	0.09	28.7	4.84	0.6	0.91	0	0.25	0.04	1.35	0.21	0.05	2.68	3.91	0.08	0.84	7.41	0	0	0	9.33	7.91	0.33	79.93	198.41	1036.18	190.43	1318.8	491.92	1077.55	264.61	1275.66	253.76
41.674	2	0.12	0.1	0.02	0.13	0.22	0.13	0.09	0.58	1.28	99.56	0.54	11.37	93.82	1.28	5.92	0.58	0.09	24.37	5.35	0.46	0.71	0	0.27	0.05	1.35	0.19	0.05	2.52	4.32	0.1	1.05	7.42	0	0	0	5.95	8.4	0.41	78.1	192.33	1035.64	190.26	1322.72	495.12	1082.57	266.13	1274.35	251.55
41.708	2	0.12	0.11	0.02	0.13	0.17	0.13	0.08	0.65	1.22	99.67	0.41	9.04	96.2	1.67	4.09	0.65	0.08	20.63	5.51	0.48	0.38	0	0.27	0.06	1.22	0.22	0.06	2.35	4.26	0.1	0.85	6.84	0	0	0	0.17	5.85	0.48	76.04	192.32	1038.08	185.77	1334.3	499.16	1089.61	261.27	1281.38	246.73
41.741	2	0.13	0.11	0.02	0.12	0.15	0.13	0.08	0.72	1.25	99.7	0.37	8.31	97.32	1.76	2.17	0.72	0.07	18.82	5.96	0.56	0.31	0	0.28	0.06	1.25	0.27	0.04	2.65	3.83	0.09	0.35	6.95	0	0	0	-0.24	-4.03	-0.07	75.79	191.09	1043.44	174.5	1346.43	496.04	1097.95	252.18	1288.32	235.65
41.775	2	0.13	0.11	0.02	0.12	0.2	0.14	0.07	0.73	1.43	99.61	0.51	10.2	98.32	2.15	1.45	0.73	0.07	23.19	5.75	0.54	0.13	0	0.3	0.06	1.43	0.43	0.08	3.08	3.27	0.09	0.02	7.08	0	0	0	2.16	-1.64	2.5	76.46	197.58	1049.73	165.68	1360.36	495.67	1108.48	242.27	1305.86	233.56
41.808	2	0.12	0.11	0.02	0.13	0.23	0.15	0.08	0.75	1.78	99.53	0.65	11.4	98.75	2.91	1.4	0.75	0.08	25.69	4.48	0.43	0.14	0	0.34	0.07	1.78	0.47	0.1	3.85	2.99	0.09	0	7.35	0	0	0	1.48	-0.15	1.35	76.52	200.48	1059.42	156.68	1372.04	487.69	1116.18	236.85	1316.12	222.14
41.841	2	0.11	0.11	0.02	0.14	0.32	0.17	0.08	0.64	1.67	99.36	0.93	13.48	98.73	5.26	1.47	0.64	0.11	30.49	3.66	0.31	0.18	0	0.34	0.08	1.67	0.47	0.25	4.09	2.69	0.08	0	7.79	0	0	0	4.29	0.22	1.83	77.12	205.6	1069.13	143.48	1385.24	478.94	1125.79	224.84	1330.98	211.91
41.875	2	0.1	0.1	0.02	0.15	0.31	0.19	0.09	0.59	2.24	99.37	0.88	12.84	97.63	8.55	1.56	0.59	0.13	28.01	2.68	0.26	0.29	0	0.31	0.09	2.24	0.4	0.56	5.89	2.13	0.07	0	8.84	0	0	0	3.52	-3.41	3.08	76.67	199.99	1076.46	137.17	1392.29	475.53	1137.37	210.07	1337.36	209.9
41.908	2	0.1	0.1	0.02	0.18	0.3	0.23	0.11	0.67	2.08	99.41	0.83	11.34	97.98	13.5	1.53	0.57	0.16	26.73	2.46	0.3	1	0	0.36	0.1	2.08	0.31	0.67	6.28	1.88	0.06	0	8.98	0	0	0	-0.03	2.58	3.5	76.18	193.85	1083.93	132.36	1392.9	460.53	1145.22	204.65	1339.04	201.25
41.941	2	0.09	0.08	0.02	0.19	0.31	0.25	0.13	0.81	2.07	99.37	0.76	11.3	98.04	16.86	1.39	0.51	0.19	24.24	2.46	0.45	2.49	0	0.5	0.1	2.07	0.34	0.81	7.47	1.95	0.06	0	10.72	0	0	0	5.29	-2.45	0.63	76.73	194.28	1086.73	119.57	1404.52	462.63	1147.8	195.73	1341.99	189.77
41.975	2	0.09	0.07	0.03	0.2	0.38	0.25	0.14	0.6	1.46	99.25	0.83	12.55	96.71	18.96	1.56	0.51	0.19	23.99	2.53	0.65	8.69	0	0.6	0.11	1.46	0.29	0.6	9.1	1.74	0.05	0	12.48	0	0	0	3.2	-5.09	3.89	76.24	194.67	1092.91	117.6	1407.39	456.44	1156.98	185.35	1351.52	192.37
42.008	2	0.1	0.07	0.04	0.23	0.38	0.28	0.16	0.65	1.37	99.25	0.89	12.03	95.49	21.41	2.45	0.46	0.29	24.29	1.84	0.66	16.28	0	0.65	0.12	1.37	0.24	0.54	9.68	1.84	0.05	0	12.34	0	0	0	-0.94	-6.73	2.44	75.17	195.93	1097.86	113.4	1410.36	448.72	1158.04	180.68	1353.94	184.19
42.041	2	0.1	0.07	0.04	0.26	0.42	0.32	0.19	0.74	1.21	99.17	1.05	12.21	97.36	24.32	3.07	0.43	0.36	25.46	1.71	0.68	17.89	0	0.74	0.12	1.21	0.15	0.63	10.94	1.73	0.03	0	12.67	0	0	0	-0.28	-3.97	2.83	75.57	196.48	1099.02	112.3	1407.7	441.65	1157.68	182.02	1354.15	181.78
42.075	2	0.1	0.06	0.04	0.26	0.5	0.33	0.19	1.2	1.2	99	1.22	13.61	97.7	24.64	2.93	0.38	0.4	26.61	1.58	0.56	20.15	0	1.2	0.16	1.01	0.14	0.93	11.93	1.27	0.02	0	13.72	0	0	0	-0.96	-3.25	2.35	75.44	190.75	1102.07	111.61	1405.8	436.7	1160.35	178.8	1351.09	179.61
42.108	2	0.09	0.07	0.03	0.27	0.33	0.3	0.19	1.17	1.17	99.33	1.09	10.71	98.45	24.04	3.7	0.33	0.51	20.77	1.38	0.37	8.85	0	1.17	0.16	1.02	0.1	0.87	12.82	1.27	0.02	0	13.08	0	0	0	0.15	-1.25	0.03	76.04	191.52	1106.08	110.11	1405.41	430.37	1158.41	177.48	1349.93	177.42
42.142	2	0.09	0.07	0.02	0.25	0.3	0.23	0.16	1.29	1.29	99.39	0.87	11.02	98.3	19	4.45	0.27	0.67	18.96	1.5	0.3	2.95	0	1.29	0.16	0.85	0.07	1	14.63	1.08	0.01	0	13.1	0	0	0	5.5	-1.71	-3	77.49	188.03	1106.24	108.8	1405.06	428.89	1155.71	181.33	1343.68	176.41
42.175	2	0.09	0.06	0.02	0.22	0.28	0.19	0.14	1.41	1.2	99.45	0.78	11.24	96.77	14.72	5.37	0.22	0.91	17.82	1.2	0.32	1.95	0	1.41	0.15	0.67	0.06	0.8	14.36	0.89	0.01	0	12.88	0	0	0	12.17	5	-6.27	80.38	188.84	1103.33	108.75	1401.32	427.44	1147.43	187.69	1335.99	177.33
42.208	2	0.09	0.07	0.02	0.22	0.19	0.16	0.14	1.32	0.79	99.55	0.51	9.01	96.42	11.58	7.79	0.2	1.24	13.09	0.79	0.26	0.82	0	1.32	0.12	0.63	0.04	0.56	13.1	0.95	0.01	0	11.92	0	0	0	7.41	5.53	-2.71	78.66	199.86	1094.07	105.14	1389.65	419.23	1136.24	177.32	1336.11	176.1
42.242	2	0.09	0.06	0.02	0.24	0.18	0.15	0.15	1.37	0.58	99.52	0.51	8.57	97.13	10.65	9.97	0.14	1.66	13.38	0.58	0.33	0.66	0	1.37	0.1	0.45	0.04	0.79	12.9	1.03	0.01	0	11.26	0	0	0	17.72	4.4	-3.65	84.02	197.48	1091.48	107.83	1382.2	420.42	1131.05	184.93	1328.46	179.49
42.275	2	0.09	0.07	0.02	0.25	0.14	0.14	0.15	1.36	0.52	99.5	0.4	6.8	97.31	10.03	11.02	0.15	2.38	11.29	0.52	0.43	0.6	0	1.36	0.09	0.42	0.04	0.58	11.49	0.88	0	0	10.29	0	0	0	15.47	4.07	-5.36	82.48	192.05	1080.53	104.05	1376.46	422.06	1123.15	183.43	1314.95	173.57
42.308	2	0.09	0.06	0.02	0.26	0.13	0.12	0.16	1.4	0.45	99.49	0.45	6.8	97.09	7.18	14.34	0.12	2.78	11.15	0.38	0.45	0.46	0	1.4	0.07	0.38	0.03	0.69	10.13	0.8	0	0.01	9.81	0	0	0	14.53	4.46	-2.63	81.67	195.22	1064.03	101.66	1363.29	424.63	1110.61	177.59	1305.8	174.17
42.342	2	0.09	0.06	0.02	0.28	0.15	0.12	0.18	1.83	0.47	99.44	0.54	7.54	95.43	6.16	17.64	0.12	3.27	14.29	0.34	0.47	0.44	0	1.83	0.06	0.36	0.03	0.72	9.21	0.74	0	0.01	9.19	0	0	0	13.36	6.8	-2.17	80.8	202.03	1050.98	102.97	1350.11	425.89	1094.72	179.72	1296.64	173.16
42.375	2	0.1	0.07	0.02	0.22	0.15	0.11	0.13	1.59	0.42	99.56	0.42	8.3	97.2	4.08	13.07	0.12	2.61	14.72	0.33	0.42	0.31	0	1.59	0.06	0.31	0.03	0.45	8.62	0.61	0	0	9.17	0	0	0	12.93	4.27	-1.82	81.17	197.65	1048.05	107.06	1340.99	424.31	1091.5	182.5	1288.97	174.08
42.409	2	0.1	0.07	0.02	0.19	0.17	0.11	0.12	1.58	0.29	99.61	0.43	9.34	97.82	2.68	12.18	0.09	2.12	16.8	0.28	0.22	0.2	0	1.58	0.06	0.29	0.03	0.5	7.03	0.67	0	0.01	8.95	0	0	0	9.34	2.99	-3.05	80.36	194.31	1046.88	109.79	1333.88	416.98	1087.21	182.96	1281.38	175.51
42.442	2	0.1	0.08	0.02	0.18	0.14	0.12	0.1	1.79	0.39	99.65	0.36	7.59	98.56	2.44	10.11	0.11	1.35	15.73	0.39	0.27	0.25	0	1.79	0.07	0.27	0.03	0.51	5.58	0.54	0	0.1	7.78	0	0	0	17	0.88	-3.86	84.71	196.09	1052.69	115.88	1331.53	414.89	1086.74	191.73	1282.62	182.68
42.475	2	0.1	0.09	0.02	0.16	0.1	0.12	0.09	1.77	0.45	99.69	0.33	4.81	98.69	2.6	6.95	0.14	0.9	10.49	0.45	0.32	0.31	0	1.77	0.08	0.28	0.04	0.55	4.87	0.48	0	0.27	7.32	0	0	0	14.19	0.39	-2.2	84.32	198.64	1061.48	126.75	1324.88	406.36	1088.88	195.95	1287.48	191.9
42.509	2	0.11	0.11	0.02	0.15	0.07	0.12	0.08	1.59	0.48	99.71	0.33	1.68	98.77	2.2	5.23	0.14	0.73	6.96	0.48	0.33	0.47	0	1.59	0.07	0.26	0.05	0.86	3	0.36	0	0.13	5.71	0	0	0	10.37	-0.09	-2.96	83.39	183.62	1069.71	134.83	1316.51	396.11	1095.66	199.93	1279.14	192.76
42.542	2	0.11	0.13	0.02	0.14	0.05	0.13	0.07	1.68	0.76	99.72	0.33	0	98.52	1.83	4.13	0.15	0.29	3.62	0.76	0.63	1.46	0	1.68	0.11	0.24	0.06	0.67	2.13	0.45	0	0.12	4.22	0	0	0	15.41	1.02	-3.78	82.76	178.68	1079.36	145.7	1304.11	379.11	1095.74	206.51	1274.4	205.01
42.575
42.609
42.642
42.675
42.709
42.742
42.776
42.809
42.842
42.876
42.909
42.942
42.976
43.009
43.042
43.076
43.109
43.143
43.176
43.209
43.243
43.276
43.309
43.343
43.376
43.41
43.443
43.476
43.51
43.543
43.576
43.61
43.643
43.676
43.71
43.743
43.777
43.81
43.843
43.877
43.91
43.943
43.977
44.01
44.043
44.077
44.11
44.144
44.177
44.21
44.244
44.277
44.31
44.344
44.377
44.411
44.444
44.477
44.511
44.544
44.577
44.611
44.644
44.677
44.711
44.744
44.778
44.811
44.844
44.878
44.911
44.944
44.978
45.011
45.044
45.078
45.111
45.145
45.178
45.211
45.245
45.278
45.311
45.345
45.378
45.412
45.445
45.478
45.512
45.545
45.578
45.612
45.645
45.678
45.712
45.745
45.779
45.812
45.845
45.879
45.912
45.945
45.979
46.012
46.045
46.079
46.112
46.146
46.179
46.212
46.246
46.279
46.312
46.346
46.379
46.413
46.446
46.479
46.513
46.546
46.579
46.613
46.646
46.679
46.713
46.746
46.78
46.813
46.846
46.88
46.913
46.946
46.98
47.013
47.046
47.08
47.113
47.147
47.18
47.213
47.247
47.28
47.313
47.347
47.38
47.414
47.447
47.48
47.514
47.547
47.58
47.614
47.647
47.68
47.714
47.747
47.781
47.814
47.847
47.881
47.914
47.947
47.981
48.014
48.047
48.081	2	0.03	0	0	0.03	23.05	0.04	0.09	10.33	6.99	53.9	85.57	53.6	68.4	4.29	0.05	10.33	0.01	11.99	1.19	0.78	0.22	0	0	0.02	0.11	0.3	0.01	2.58	6.99	0.04	0.03	57.74	0	0	0	-8.37	-18.14	2.68	71.89	163.19	928.56	287.16	1208.08	584.85	988.45	345.33	1151.64	346.02
48.114	2	0.04	0.01	0	0.04	11.57	0.05	0.08	8.69	5.67	76.87	64.55	46.77	68.11	3.69	0.06	8.69	0	11.86	2.15	0.76	0.16	0	0	0.01	0.04	0.35	0.01	2.77	5.67	0.03	0.1	50.39	0	0	0	-5.88	-18.21	2.34	72.96	158.59	929.59	285.66	1202.64	576.67	988.13	340.21	1146.56	347.27
48.148	2	0.05	0.01	0.01	0.05	2.82	0.06	0.08	5.42	5.42	94.35	19.64	34.63	67.04	2.61	0.12	5.42	0.01	9.93	1.72	0.85	0.13	0	0	0.01	0.03	0.3	0.01	2.48	6.34	0.03	0.46	37.9	0	0	0	-3.38	-18.45	-2.78	73.73	156.51	926.41	282.89	1196.27	567.81	977.81	341.26	1134.27	345.13
48.181	2	0.06	0.02	0.01	0.05	1.76	0.06	0.08	5.7	5.7	96.49	11.74	30.06	80.63	2.22	0.12	5.7	0	8.82	2.35	0.91	0.1	0	0	0.01	0.02	0.28	0.01	2.89	6.9	0.02	0.2	34.12	0	0	0	-2.5	-14.87	-3.39	74.48	154.85	922.39	281.49	1188.83	564.59	972.35	341.75	1127.2	340.17
48.214	2	0.06	0.02	0.01	0.06	1.21	0.07	0.07	7.48	3.9	97.58	8.56	25.6	75.05	2.7	0.08	7.48	0	6.47	2.6	1.15	0.07	0	0.01	0.02	0.03	0.28	0.01	3.21	3.9	0.02	0.52	31.93	0	0	0	-1.54	-16.49	-2.03	75.01	158.24	919.09	281.96	1178.11	557.48	965.18	340.74	1123.41	339.41
48.248	2	0.07	0.02	0.01	0.06	1.07	0.07	0.07	7.13	3.61	97.87	7.33	24.48	86.36	2.56	0.07	7.13	0	6.27	2.56	1.48	0.07	0	0.01	0.02	0.03	0.25	0.01	3.39	3.61	0.03	0.58	30.88	0	0	0	-3.52	-12.77	-1.99	75.59	153.32	917.74	286.8	1164.76	549.73	960.63	343.38	1113.89	339.31
48.281	2	0.07	0.02	0.01	0.07	0.96	0.08	0.07	6.76	2.77	98.08	6.07	23.35	75.86	2.77	0.07	6.76	0	6.82	2.46	1.91	0.08	0	0.01	0.03	0.03	0.27	0.02	4.32	2.74	0.05	1.57	29.63	0	0	0	-3.84	-16.28	-0.15	75.88	146.01	918.79	287.59	1160.17	546.22	964.73	341.21	1110.71	338.4
48.314	2	0.07	0.03	0.01	0.07	0.9	0.08	0.07	7.4	2.77	98.2	5.47	22.3	49.73	2.77	0.08	7.4	0	7.11	2.58	2.16	0.1	0	0.01	0.04	0.04	0.27	0.02	4.21	2.42	0.04	7.17	28.93	0	0	0	-0.72	-22.05	0.7	76.36	142.9	920.11	287.91	1161.45	546.71	968.48	340.17	1111.36	342.14
48.348	2	0.07	0.03	0.01	0.07	1.12	0.08	0.07	7.78	2.64	97.75	5.99	23.89	69.93	2.64	0.08	7.78	0	9.84	3.29	2.19	0.12	0	0.01	0.06	0.05	0.29	0.03	4.67	2.17	0.05	2.66	29.53	0	0	0	-1.6	-17.78	0.3	76.31	147.5	922.83	286.74	1164.53	545.19	968.65	339.62	1116.14	340.66
48.381	2	0.07	0.03	0.01	0.07	1.08	0.08	0.07	7.5	2.22	97.84	5.77	23.79	67.72	2.22	0.07	7.5	0	9.59	2.86	2.11	0.13	0	0.01	0.09	0.06	0.3	0.03	4.73	1.99	0.05	1.06	29.29	0	0	0	-1.94	-18.29	0.91	75.93	151.05	925.01	284.64	1165.86	542.5	969.34	339.14	1120.37	336.35
48.415	2	0.07	0.03	0.01	0.07	0.98	0.08	0.07	7.06	2.3	98.05	5.4	23.09	63.51	2.3	0.04	7.06	0	8.69	2.74	2.29	0.12	0	0.01	0.11	0.05	0.34	0.02	4.6	1.69	0.06	0.29	28.86	0	0	0	-3.52	-19.23	-0.01	75.48	150.24	927.99	281.2	1169.36	539.72	971.86	335.54	1122.06	331.74
48.448	2	0.07	0.03	0.01	0.07	0.98	0.08	0.07	6.67	2.58	98.03	5.55	23.14	63.08	2.58	0.03	6.67	0	8.49	2.43	2.73	0.17	0	0.01	0.14	0.05	0.37	0.02	4.84	1.52	0.06	0.5	29.03	0	0	0	-4.02	-19.32	0.35	75.57	150.11	931.09	277.83	1172.9	536.01	975.71	333.21	1125.73	328.03
48.481	2	0.07	0.02	0.01	0.07	1.05	0.07	0.07	6.54	2.65	97.9	6.03	23.7	64.83	2.65	0.03	6.54	0	8.52	2.28	2.95	0.17	0	0.01	0.12	0.06	0.3	0.01	5.21	1.37	0.05	0.53	29.58	0	0	0	0.34	-18.94	-1.26	76.55	142.79	932.66	276.3	1173.57	536.01	978.69	332.36	1121.38	327.22
48.515	2	0.07	0.03	0.01	0.07	1.02	0.08	0.07	7.01	2.83	97.95	5.37	22.99	85.85	2.83	0.04	7.01	0	9.6	2.59	3.14	0.22	0	0.01	0.1	0.05	0.27	0.01	5.44	1.17	0.05	0.41	28.81	0	0	0	-0.02	-12.98	-1.12	76.81	153.04	930.1	275.54	1170.67	533.13	970.96	331.74	1123.94	327.38
48.548	2	0.07	0.03	0.01	0.07	1.09	0.08	0.07	6.75	2.98	97.82	5.21	23.71	91.55	2.98	0.03	6.75	0	11.12	2.33	2.75	0.22	0	0.01	0.07	0.04	0.2	0.01	5.51	1.09	0.05	0.06	28.62	0	0	0	-3.1	-10.09	-0.68	75.91	152.53	928.88	274.47	1168.01	529.86	969.93	330.47	1122.32	323.79
48.581	2	0.07	0.03	0.01	0.07	1.17	0.08	0.07	6.1	3.07	97.67	5.48	25.11	96.47	3.07	0.03	6.1	0	11.66	1.88	1.56	0.2	0	0.01	0.06	0.04	0.15	0.01	5.9	1.01	0.05	0.01	28.95	0	0	0	-5.92	-5.46	2.28	75.13	158.64	926.21	269.87	1171.04	528.35	970.68	325.76	1129.28	321.98
48.615	2	0.07	0.03	0.01	0.08	1.06	0.09	0.07	5.05	3.24	97.87	4.02	24.72	90.16	3.24	0.04	5.05	0.01	14	1.42	1	0.23	0	0.01	0.04	0.03	0.15	0.01	7.28	0.73	0.06	0.08	26.93	0	0	0	-3.25	-10.92	2.59	75.26	151.45	928.5	267.56	1172.9	527.94	976.54	322.02	1127.99	320.83
48.648	2	0.07	0.03	0.01	0.08	0.98	0.09	0.07	4.6	3.9	98.05	3.91	24.27	95.59	3.9	0.06	4.6	0.01	12.87	1.32	0.71	0.21	0	0.01	0.03	0.03	0.13	0.01	8.06	0.7	0.05	0.01	26.74	0	0	0	-5.71	-6.61	2.07	73.8	159.81	931.51	263.17	1181.37	527.28	977.65	320.57	1137.39	315.89
48.681	2	0.07	0.03	0.01	0.08	0.97	0.08	0.07	3.96	3.88	98.06	4.02	24.72	96.15	3.88	0.1	3.96	0.02	12.37	1.06	0.44	0.23	0	0.01	0.03	0.03	0.11	0.01	8.97	0.64	0.06	0.02	26.93	0	0	0	-4.85	-5.91	1.69	73.69	156.31	934.56	262.96	1183.85	528.6	981.66	317.78	1137.97	316.56
48.715	2	0.07	0.03	0.01	0.08	0.98	0.08	0.07	2.75	2.75	98.03	4.02	25.45	98.33	3.95	0.16	2.75	0.04	12.61	0.83	0.42	0.22	0	0.01	0.02	0.03	0.1	0.01	9.91	0.61	0.06	0.02	26.92	0	0	0	-5.05	-1.61	0.75	73.6	156.23	937.48	261.79	1185	525.52	982.71	317.15	1138.91	314.02
48.748	2	0.07	0.03	0.01	0.08	0.8	0.07	0.07	2.18	2.18	98.39	3.84	24.24	98.45	3.51	0.24	2.18	0.07	9.63	0.65	0.47	0.33	0	0.01	0.02	0.03	0.13	0.01	10	0.61	0.06	0.01	26.62	0	0	0	-4.19	-1.23	0.3	74.02	160.18	938.98	261.46	1182.94	521.4	979.9	316.31	1140.05	313.45
48.782	2	0.07	0.03	0.01	0.07	0.89	0.07	0.07	1.62	1.62	98.21	3.95	25.44	96.49	3.04	0.38	1.62	0.11	11.13	0.46	0.56	0.53	0	0.01	0.03	0.02	0.15	0.01	9.22	0.58	0.05	0	26.82	0	0	0	-0.44	5.44	-0.26	75.5	157.79	940.11	261.78	1182.92	521.81	981.15	318.05	1138.89	313.98
48.815	2	0.07	0.03	0.01	0.08	0.89	0.07	0.07	1.39	1.39	98.22	3.7	25.4	95.19	3.05	0.62	1.39	0.1	11.93	0.53	0.65	0.75	0	0.01	0.04	0.03	0.25	0.02	10.05	0.5	0.06	0.01	26.38	0	0	0	1.71	7.07	1.06	77.08	160.83	945.52	268.24	1180.38	519.19	982.71	321.2	1143.53	322.88
48.848	2	0.07	0.03	0.01	0.07	0.97	0.07	0.07	1.3	1.3	98.06	3.55	26.08	96.67	2.54	0.82	1.3	0.11	13.96	0.62	0.77	0.98	0	0.01	0.06	0.03	0.45	0.05	9.1	0.49	0.07	0	26.13	0	0	0	-0.89	5.16	-0.34	76.38	162.48	948.61	271.22	1180.97	518.11	981.92	325.24	1144.37	322.54
48.882	2	0.07	0.03	0.01	0.08	0.84	0.07	0.06	0.96	0.96	98.31	2.83	24.96	92.82	2.01	0.97	0.96	0.13	14.35	0.65	0.76	0.81	0	0.01	0.09	0.02	0.49	0.11	8.98	0.43	0.06	0	24.66	0	0	0	2.93	9.2	-1.27	77.91	158.09	949.63	275.53	1178.64	519.25	982.46	330.09	1140.52	327.71
48.915	2	0.07	0.03	0.02	0.08	0.79	0.07	0.07	0.96	0.96	98.42	2.48	24.22	95.63	2.27	1.26	0.96	0.14	14.84	0.7	0.7	0.63	0	0.01	0.14	0.02	0.58	0.23	9.03	0.44	0.07	0	23.82	0	0	0	1.67	6.57	-0.96	77.4	159.71	949.84	278.53	1178.4	522.25	981.96	333.5	1141.59	328.45
48.948	2	0.07	0.03	0.02	0.08	0.78	0.08	0.07	0.93	0.93	98.43	2.39	24	91.26	2.85	1.42	0.93	0.14	15.11	1.07	0.61	0.47	0	0.02	0.2	0.03	0.69	0.29	10.17	0.45	0.08	0	23.6	0	0	0	0.11	10.27	0.88	76.36	155.33	947.7	275.13	1180.43	522.48	986.48	330.73	1141.73	325.71
48.982	2	0.08	0.03	0.02	0.08	0.7	0.07	0.07	0.72	0.72	98.59	2.3	23.34	95.23	2.4	1.54	0.72	0.14	13.72	1.41	0.65	0.51	0	0.02	0.24	0.03	0.86	0.17	10.87	0.48	0.09	0	23.33	0	0	0	-4.44	7.03	1.19	74.71	155.22	947.85	273.96	1183.48	524.52	988.38	326.2	1143.59	325.24
49.015	2	0.08	0.03	0.02	0.09	0.75	0.08	0.07	0.77	0.77	98.51	2.18	23.69	84.02	2.38	1.54	0.77	0.15	15.48	1.88	0.73	0.64	0	0.02	0.23	0.03	0.87	0.1	11.62	0.5	0.08	0	22.99	0	0	0	-6.82	13.7	2.84	72.84	153.25	945.27	269	1187.23	524.54	992.14	322.45	1145.39	321.32
49.048	2	0.08	0.04	0.02	0.09	0.59	0.08	0.07	0.6	0.6	98.82	1.77	21.5	97.52	2.71	1.5	0.6	0.16	13.83	1.99	1.02	1.01	0	0.02	0.26	0.03	0.99	0.05	11.92	0.56	0.08	0	21.68	0	0	0	-5.52	3.63	2.35	73.47	154.34	950.02	264.46	1196.72	525.88	997.82	319.98	1152.14	317.14
49.082	2	0.09	0.04	0.02	0.1	0.47	0.08	0.07	0.51	0.51	99.07	1.33	19.24	97.11	2.91	1.68	0.51	0.23	13.35	2.04	1.3	1.27	0	0.02	0.25	0.06	0.87	0.04	12.57	0.58	0.08	0	19.84	0	0	0	-8.91	4.42	1.4	72.17	153.08	954.24	260.41	1197.15	517.52	999.65	313.57	1152.71	310.92
49.115	2	0.09	0.04	0.02	0.11	0.41	0.09	0.07	0.49	0.49	99.19	1.16	17.84	97.86	3.44	2.15	0.49	0.25	12.76	1.78	1.41	1.49	0	0.02	0.16	0.08	0.51	0.02	14.04	0.6	0.06	0.01	18.88	0	0	0	-8.52	2.89	2.48	72.6	161.28	963.41	255.76	1208.92	514.71	1007.35	308.85	1168.62	308.8
49.149	2	0.09	0.05	0.02	0.11	0.38	0.09	0.08	0.43	0.43	99.25	1.04	16.92	95.17	4.71	2.16	0.43	0.25	12.91	2.06	1.36	1.74	0	0.02	0.11	0.14	0.44	0.01	12.62	0.68	0.05	0	18.14	0	0	0	-5.99	7.09	-0.16	72.56	160.35	967.2	247.84	1215.46	511.21	1009.87	304.95	1170.1	298.73
49.182	2	0.1	0.05	0.02	0.12	0.34	0.1	0.08	0.42	0.42	99.32	0.98	16.2	98.28	4.94	2.08	0.42	0.26	12.1	2.05	0.96	1.46	0	0.03	0.07	0.21	0.32	0.01	13.75	0.63	0.04	0	17.66	0	0	0	-8.81	1.77	1.92	71.47	158.83	973.05	242.6	1220.37	504.42	1018.37	295.49	1177.2	295.33
49.215	2	0.1	0.05	0.02	0.12	0.29	0.1	0.08	0.4	0.4	99.42	0.89	15.05	90.08	4.56	2.46	0.4	0.3	10.47	1.95	0.68	1.5	0	0.03	0.06	0.24	0.25	0	14.17	0.66	0.04	0	17.02	0	0	0	-3.24	10.97	2.2	74.24	156.28	977.6	239.53	1217.53	494.25	1021.1	293.42	1177.37	292.6
49.249	2	0.1	0.05	0.02	0.13	0.26	0.1	0.08	0.44	0.44	99.48	0.81	14.09	89.94	5.11	2.56	0.44	0.35	9.9	1.6	0.43	1.34	0	0.04	0.06	0.37	0.2	0.01	13.76	0.6	0.04	0	16.38	0	0	0	-1.73	11.05	2.29	74.63	154.84	978.52	237.62	1217.68	491.76	1022.45	292.28	1177.29	290.68
49.282	2	0.1	0.05	0.02	0.13	0.24	0.1	0.08	0.38	0.41	99.52	0.81	13.46	92.89	5.18	2.62	0.38	0.32	8.29	1.24	0.31	1.01	0	0.04	0.07	0.41	0.17	0.01	13.31	0.65	0.04	0.01	16.36	0	0	0	-3.08	9.15	2.4	74.21	152.04	977.45	236.43	1217.98	492.81	1023.5	289.37	1175.54	289.87
49.315	2	0.1	0.06	0.02	0.13	0.21	0.1	0.08	0.37	0.53	99.57	0.73	12.63	83.68	4.4	2.83	0.37	0.32	7.76	1.25	0.34	0.97	0	0.05	0.07	0.53	0.15	0.03	13.75	0.64	0.04	0.01	15.65	0	0	0	4.31	13.83	0.73	77.25	151.34	983.17	245.07	1212.85	491.8	1022.29	299.21	1173.62	297.13
49.349	2	0.1	0.06	0.02	0.13	0.2	0.09	0.07	0.32	0.56	99.6	0.64	12.33	90.76	2.89	2.91	0.32	0.26	8.53	1.05	0.28	0.9	0	0.04	0.09	0.56	0.16	0.08	13.29	0.76	0.03	0	14.73	0	0	0	2.87	10.58	0.63	77.58	152.88	983.26	248.5	1205.57	485.2	1017.76	302.55	1170.56	297.79
49.382	2	0.1	0.06	0.02	0.12	0.21	0.09	0.08	0.3	0.54	99.59	0.64	12.47	93.38	2.72	3.62	0.3	0.26	9.02	1.15	0.35	0.94	0	0.05	0.11	0.54	0.23	0.15	10.63	0.77	0.03	0	14.66	0	0	0	8.3	8.77	0.74	80.49	149.73	983.43	255.76	1197.51	484.72	1015.47	309.6	1165.13	304.85
49.416	2	0.09	0.06	0.02	0.12	0.22	0.09	0.08	0.25	0.6	99.56	0.66	13.17	92.93	2.4	5	0.25	0.23	9.89	1.13	0.27	0.9	0	0.04	0.12	0.6	0.26	0.24	9.55	0.93	0.02	0	14.87	0	0	0	10.17	9.12	-0.38	80.04	149.56	982.76	261.32	1190.11	482.78	1010.3	316.05	1159.64	307.86
49.449	2	0.09	0.06	0.02	0.12	0.17	0.09	0.08	0.27	0.38	99.66	0.53	10.79	89.04	2.29	5.15	0.21	0.17	8.22	1.28	0.32	0.98	0	0.04	0.18	0.38	0.39	0.27	6.92	1.1	0.02	0	13.29	0	0	0	11.32	11.52	-0.35	79.5	146.39	982.54	269.15	1179.31	478.8	1006.5	321.91	1152.66	313.78
49.482	2	0.09	0.07	0.02	0.12	0.15	0.09	0.08	0.24	0.29	99.7	0.45	9.41	92.17	2.4	5.01	0.24	0.13	8.16	1.7	0.7	1.19	0	0.05	0.2	0.29	0.52	0.2	5.86	1.42	0.02	0	12.19	0	0	0	7.62	9.67	-3.09	78.37	144.47	980.96	274.88	1169.57	475.08	998.8	326.39	1142.79	314.61
49.516	2	0.09	0.08	0.02	0.13	0.1	0.1	0.08	0.26	0.23	99.74	0.33	5.86	95.01	2.66	5.47	0.2	0.08	6.62	2.29	1.26	1.13	0	0.06	0.26	0.23	0.76	0.13	3.14	1.83	0.02	0	9.72	0	0	0	13.08	7.27	-2.72	78.18	144.16	982.12	282.91	1162.52	474.2	996.33	333.43	1140.16	323.65
49.549	2	0.09	0.08	0.02	0.13	0.11	0.1	0.09	0.44	0.19	99.74	0.33	5.57	94.01	2.98	7.39	0.19	0.06	7.83	3.82	2.9	2.05	0	0.09	0.44	0.14	0.93	0.11	2.08	2.5	0.02	0	9.72	0	0	0	11.76	8.24	-2.19	78.3	139.07	980.87	288.18	1155.53	473.89	995.48	336.39	1134.24	326.98
49.582	2	0.09	0.07	0.02	0.14	0.14	0.1	0.11	0.59	0.18	99.71	0.34	6.53	96.75	3.83	10.44	0.18	0.05	10.41	5.31	3.94	2.22	0	0.12	0.59	0.08	0.98	0.07	1.66	3.2	0.02	0	10.2	0	0	0	7.51	5.04	-2.43	78.87	140.5	978.47	292.12	1149.38	472.22	990.22	339.75	1130.27	328.48
49.616	2	0.08	0.07	0.02	0.18	0.13	0.1	0.16	0.69	0.19	99.64	0.33	6.39	96.22	4.94	15.57	0.15	0.04	9.83	6.5	2.71	2.43	0	0.19	0.69	0.03	0.85	0.07	0.9	5.5	0.03	0	10.06	0.55	0	0	5.13	5.81	-2.35	79.37	140.48	974.72	293.31	1144.63	471.46	986.03	339.83	1126.14	329.62
49.649	2	0.09	0.08	0.02	0.19	0.1	0.09	0.18	0.97	0.23	99.61	0.33	4.69	96.44	4.34	17.54	0.15	0.03	7.63	6.81	2.1	3.23	0	0.23	0.97	0.02	0.81	0.06	0.71	7.06	0.03	0	9.04	1.97	0	0	2.81	5.5	-2.71	80.17	145.57	967.85	293.14	1139.04	469.87	976.64	339.57	1121.98	331.4
49.682	2	0.09	0.1	0.02	0.22	0.07	0.09	0.22	1.51	0.28	99.55	0.39	1.57	96.48	4.01	20.78	0.14	0.02	3.88	6.1	1.86	3.11	0	0.28	1.51	0.01	0.76	0.1	0.44	8.75	0.03	0	7.55	3.87	0	0	1.64	5.44	-1.74	80.42	151.31	958.22	287.5	1131.62	465.69	966.14	333.01	1117.37	327.94
49.716	2	0.08	0.12	0.03	0.25	0.06	0.08	0.29	1.9	0.43	99.43	0.51	0	95.22	3.22	24.28	0.14	0.03	2.01	5.1	1.76	3.74	0	0.43	1.9	0.01	0.54	0.15	0.19	12.07	0.04	0	6.51	5.6	0	0	4.37	7.04	-2.14	80.9	150.33	951.39	282.19	1126.72	463.94	960.42	329.6	1110.54	321.76
49.749	2	0.07	0.12	0.03	0.34	0.05	0.07	0.41	2.75	0.48	99.17	1.08	0	92.26	2.51	33.97	0.12	0.03	1.25	3.03	1.96	3.17	0	0.48	2.75	0	0.42	0.21	0.17	11.87	0.04	0	6.21	7.53	0	0	-2.58	9.61	-1.16	80.65	149.59	944.43	278.5	1121.91	462.76	956.09	323.71	1105.5	316.57
49.783	2	0.06	0.12	0.03	0.43	0.04	0.07	0.61	3.25	0.72	98.77	1.69	0	89.4	2.38	39.54	0.13	0.04	1.24	2.58	1.55	2.6	0	0.72	3.25	0	0.26	0.21	0.09	15.96	0.05	0	4.76	8.09	0	0	-2.32	11.34	0.84	80.81	149.35	942.8	275.24	1121.12	460.15	957.31	318.51	1106.65	316.29
49.816	2	0.06	0.13	0.03	0.42	0.04	0.07	0.67	3.42	0.99	98.66	1.54	0	85.46	2.06	38.21	0.13	0.04	1.07	1.61	1.83	3.62	0	0.99	3.42	0	0.19	0.21	0.06	19.68	0.05	0	3.69	7.77	0	0	2.16	13.14	4.14	81.9	148.73	943.42	266.67	1122.38	450.5	962.5	310.32	1111.21	312.55
49.849	2	0.07	0.12	0.03	0.4	0.04	0.08	0.64	3.37	1.23	98.71	1.47	0	87.78	1.89	36.93	0.13	0.05	1.11	1.52	2	5.25	0	1.23	4.08	0	0.13	0.13	0.06	20.23	0.05	0	3.37	6.29	0	0	-2.37	12.14	2.28	80.88	150.87	944.07	260.57	1120.59	443.33	958.67	300.66	1109.49	304.6
49.883	2	0.07	0.12	0.04	0.39	0.03	0.08	0.93	2.56	1.71	98.14	1.27	0	90.61	1.88	34.93	0.14	0.06	1.04	1.56	1.71	6.38	0	1.86	4.16	0	0.09	0.08	0.04	31.07	0.04	0	2.56	5.34	0	0	-7.18	10.67	2.55	79.81	148.07	944.24	255.73	1121.53	437.07	960.84	297.59	1108.91	297.15
49.916	2	0.07	0.11	0.04	0.41	0.03	0.08	1.01	2.43	1.64	97.99	1.39	0	90.36	2.18	36.13	0.14	0.08	0.79	1.39	1.64	5.88	0	2.21	4.16	0	0.08	0.08	0.05	31.49	0.05	0	2.43	4.9	0	0	-4.03	10.81	1.19	79.51	158.78	941.17	250.52	1127.68	442.84	955.47	295.47	1114.24	293.71
49.949	2	0.06	0.09	0.03	0.47	0.03	0.08	1.39	2.16	1.01	97.22	1.8	0	92.96	1.84	39.92	0.13	0.1	0.72	1.01	0.96	2.15	0	3.4	3.65	0	0.06	0.05	0.04	35.85	0.04	0	2.16	3.74	0	0	6.59	9.1	2.91	81.13	161.09	938.9	242.13	1137.4	446.54	960.24	296.48	1121.16	289.06
49.983	2	0.05	0.06	0.03	0.82	0.03	0.07	3.25	2.11	0.72	93.51	7.32	0	91.36	1.65	56.85	0.09	0.13	0.59	0.71	0.72	1.23	0	4.89	2.73	0	0.06	0.04	0.04	39.9	0.04	0	2.11	3.71	0	0	3.76	10.21	4.36	80.73	151.35	939.2	239.53	1143.8	450.62	970.07	294.23	1121.23	286.78
50.016	2	0.04	0.04	0.02	1.12	0.03	0.06	5.05	2.15	0.64	89.9	13.89	0	96.38	1.53	66.21	0.08	0.16	0.64	0.64	0.63	0.7	0	4.41	1.98	0	0.05	0.04	0.05	41.68	0.04	0	2.15	2.72	0	0	8.92	5.6	2.33	81.21	149.27	951.73	237.83	1155.13	450.2	980.63	295.32	1129.4	283.08
50.049	2	0.03	0.03	0.02	1.49	0.03	0.05	7.15	2.18	0.45	85.7	24.73	0	95.78	1.36	75	0.07	0.17	0.77	0.45	0.43	0.49	0	4.48	1.51	0	0.05	0.04	0.06	41.93	0.04	0	2.18	2.29	0	0	11.5	6.39	2.76	81.47	152.54	962.23	238.81	1163	448.95	988.6	294.33	1140.92	286.2
50.083	2	0.03	0.03	0.02	1.87	0.03	0.04	8.65	1.73	0.46	82.7	34.85	0	95.87	1.23	81.49	0.07	0.2	0.93	0.43	0.46	0.62	0	4.05	1.14	0	0.04	0.04	0.08	40.5	0.03	0	1.73	1.88	0	0	7.76	6.27	3.27	81.31	150.81	971.58	236.01	1172.08	444.96	999.22	290.01	1149.87	282.93
50.116	2	0.03	0.02	0.02	2.17	0.03	0.04	10.43	1.74	0.41	79.13	43.51	0	97.36	1.11	86.2	0.07	0.21	1.1	0.28	0.41	0.43	0	3.88	0.76	0	0.04	0.05	0.09	40.89	0.03	0	1.74	1.56	0	0	9.88	3.97	3.02	81.68	152.18	983.72	233.74	1184.1	442.36	1010.35	289.77	1162.23	280.24
50.15	2	0.03	0.02	0.02	2.45	0.03	0.04	9.56	1.74	0.41	80.88	51.38	0	97.77	1.01	89.99	0.06	0.24	1.4	0.19	0.41	0.47	0	4.03	0.57	0	0.05	0.03	0.1	34.83	0.02	0	1.74	1.42	0	0	8.76	3.11	2.18	81.73	152.15	995.48	231.92	1193.97	439.34	1020.15	286.39	1172.04	277.61
50.183	2	0.03	0.02	0.02	2.52	0.03	0.04	10.95	1.84	0.35	78.11	54.57	0	97.73	0.93	90.9	0.05	0.32	1.51	0.16	0.35	0.47	0	4.72	0.53	0	0.04	0.05	0.13	37.54	0.02	0	1.84	1.22	0	0	7.21	3.18	3.44	81.48	155.89	1004.33	226.47	1205.68	435.71	1030.04	280.03	1185.83	274.49
50.216	2	0.03	0.02	0.02	2.62	0.03	0.04	11.37	1.85	0.28	77.26	56.91	0	98.33	0.94	91.98	0.05	0.41	1.36	0.16	0.28	0.55	0	4.81	0.58	0	0.04	0.08	0.13	37.38	0.02	0	1.85	0.99	0	0	6.37	1.63	1.78	81.84	154.81	1018.6	225.53	1215.29	431.08	1040.49	277.54	1195.16	271.15
50.25	2	0.03	0.02	0.02	2.58	0.03	0.04	13.88	1.68	0.26	72.25	56.74	0	92.3	1.01	91.16	0.05	0.42	1.08	0.19	0.26	0.75	0	5.55	0.65	0	0.03	0.07	0.17	43.6	0.02	0.01	1.68	0.66	0	0	5.55	9.58	3.8	81.34	162.42	1022.3	222.1	1217.56	423.1	1042.45	271.99	1204.87	271.53
50.283	2	0.03	0.02	0.02	2.23	0.03	0.04	12.42	1.65	0.24	75.16	47.28	0	97.96	1.03	86.76	0.05	0.38	0.81	0.21	0.24	0.86	0	5.22	0.67	0	0.02	0.08	0.19	44.96	0.02	0	1.65	0.64	0	0	5.24	2.64	3.72	81.4	153.26	1031.29	218.79	1228.29	422.9	1056.38	270.26	1209.58	265.92
50.316	2	0.03	0.02	0.02	2.11	0.03	0.04	13.09	1.75	0.38	73.83	43.66	0	95.26	1.01	85.17	0.05	0.35	0.74	0.24	0.38	0.91	0	4.99	0.75	0	0.02	0.05	0.26	48.03	0.01	0	1.75	0.51	0	0	5.29	6.99	3.2	80.35	152.91	1031.55	215.5	1229.73	421.68	1056.91	266.84	1209.76	262.57
50.35	2	0.03	0.02	0.02	1.91	0.03	0.04	14.22	2.07	0.51	71.55	36.61	0	96.03	1.09	82.39	0.04	0.31	0.94	0.22	0.51	0.49	0	4.11	0.85	0	0.03	0.04	0.41	53.08	0.01	0	2.07	0.56	0	0	10.59	6.07	3.43	80.29	159.34	1041.92	215	1241.11	422.45	1064.93	267.86	1224.24	264.66
50.383	2	0.03	0.02	0.02	1.69	0.03	0.04	13.54	2.03	0.47	72.92	28.99	0	94.96	1.26	78.4	0.04	0.28	1.25	0.25	0.47	0.25	0	3.79	0.78	0	0.03	0.04	0.5	55.57	0.01	0	2.03	0.52	0	0	11.36	7.32	3.32	80.13	156.51	1045.34	215.07	1245.9	424.45	1070.32	269.21	1226.75	264.2
50.417	2	0.04	0.03	0.02	1.1	0.03	0.05	10.1	2.15	0.48	79.8	11.73	0	95.74	1.15	65.72	0.04	0.14	1.43	0.29	0.48	0.14	0	2.49	0.83	0	0.03	0.04	0.65	60.51	0.01	0	2.15	0.76	0	0	14.01	6.44	2.77	79.92	152.75	1050.21	217.66	1247.12	424.45	1074.52	271.77	1227.15	265.75
50.45	2	0.05	0.05	0.02	0.66	0.03	0.06	6.53	2.08	0.85	86.95	3.78	0	94.33	1.05	50.52	0.06	0.06	1.72	0.58	0.85	0.33	0	2.53	0.78	0	0.04	0.04	0.63	64.49	0.01	0.22	2.08	1.1	0	0	14.22	7.94	2.37	79.99	157.94	1055.62	218.66	1252.43	424.95	1076.91	272.83	1234.75	267.15
50.483	2	0.07	0.09	0.03	0.36	0.03	0.09	3.21	1.95	1.38	93.58	0.96	0	96.72	1.16	32.39	0.08	0.02	1.95	1.38	1.33	1.14	0	2.78	0.83	0	0.04	0.02	0.54	64.7	0.01	1.08	1.9	1.9	0	0	13.31	5.08	3.01	79.74	161.69	1060.44	219.12	1257.77	425.24	1080.83	272.01	1242.49	269.2
50.517	2	0.1	0.15	0.03	0.21	0.03	0.11	1.82	2.59	3.39	96.36	0.33	0	97.55	1.11	16.53	0.12	0.01	2.59	3.38	3.39	4.34	0	3.48	0.91	0	0.05	0.02	0.42	66.62	0.01	2.58	1.68	2.58	0	0	11.12	3.57	1.91	80.41	158.42	1071.89	223.38	1264.49	425.16	1090.12	274.4	1248.49	270.76
50.55	2	0.15	0.21	0.06	0.16	0.04	0.13	1.64	3.73	3.73	96.73	0.33	0	95.41	1.22	10.48	0.18	0.01	4.1	8.78	6.33	12.8	0	3.73	1.07	0	0.06	0.02	0.38	69.98	0.01	0.71	1.56	4.24	0	0	7.02	-6.83	-0.96	80.84	155.73	1088.88	223.73	1278.83	422.99	1103.41	273.06	1259.07	268.58
50.583	2	0.31	0.27	0.14	0.14	0.04	0.14	1.49	4.32	4.32	97.02	0.33	0	97.73	1.18	6.17	0.2	0	5.49	21.02	8.3	27.88	0	4.32	1.12	0	0.07	0.02	0.35	72.05	0.01	0.76	1.61	5.69	0	0	8.75	-3.19	-0.22	81.28	164.04	1094.41	224.75	1283.6	423.11	1105.33	275.3	1269.25	269.22
50.617	2	0.67	0.28	0.17	0.13	0.04	0.15	1.66	5.31	5.31	96.67	0.33	0	97.28	1.36	5.21	0.27	0	6.4	39	7.3	32.86	0	5.31	1.09	0	0.06	0.02	0.31	75.52	0.02	0.32	1.56	5.91	0	0	4.86	-4.11	-1.29	82.3	165.27	1103.13	221.9	1296.81	422.62	1114.24	272.49	1279.45	268.03
50.65	2	0.95	0.37	0.11	0.13	0.04	0.16	1.69	5.3	5.3	96.63	0.33	0	97.77	1.26	3.82	0.28	0	6.12	49.28	4.85	26.58	0	5.3	1.49	0	0.05	0.03	0.3	77.37	0.02	0.14	1.56	8.01	0	0	0.19	-3.09	-1.39	81.66	163.39	1106.03	217.75	1302.17	422.06	1119.33	268.8	1282.51	260.48
50.683	2	1.21	0.45	0.07	0.14	0.04	0.16	1.94	4.67	4.86	96.11	0.33	0	98.1	1.24	3.51	0.35	0	4.67	58.16	3.12	18.27	0	4.86	1.41	0	0.04	0.03	0.3	81.14	0.02	0.12	1.34	9.63	0	0	10.23	-2.27	-1.85	81.54	164.64	1107.1	215.99	1303.8	421.27	1119.4	268.91	1283.96	263.74
50.717	2	1.05	0.48	0.04	0.14	0.03	0.16	2.11	3.85	4.44	95.78	0.33	0	95.67	1.43	3.44	0.53	0	3.85	57.36	2.58	9.18	0	4.44	1.57	0	0.03	0.02	0.33	83.04	0.02	0.24	1.19	10.18	0	0	2.82	-6.53	-1.93	81.09	162.64	1113.07	214.71	1305.01	414.72	1123.96	267.05	1286.23	256.16
50.75	2	0.73	0.57	0.04	0.14	0.03	0.17	2.02	3.13	4.36	95.96	0.33	0	85.46	1.82	3.38	0.59	0	3.13	47.8	2.17	8.4	0	4.36	1.62	0	0.03	0.02	0.31	81.64	0.01	0.05	1.13	11.64	0	0	9.26	-13.14	-0.63	80.88	166.34	1116.9	209.65	1316.76	417.68	1131.11	260.31	1297.45	260.94
50.784	2	0.67	0.89	0.07	0.14	0.03	0.17	2	3.85	4.23	96	0.33	0	88.19	2.28	2.96	0.94	0	3.85	40.93	2.79	18.79	0	4.23	1.85	0	0.03	0.01	0.27	81.35	0.02	0.05	1.14	15.71	0	0	12.58	-11.95	-2.38	81.77	160.39	1128.45	214.3	1325.73	418.13	1142.26	265.46	1302.64	267.37
50.817	2	0.42	0.98	0.08	0.15	0.03	0.17	2.02	3.54	4.09	95.96	0.33	0	85.71	2.65	3.78	1.19	0	3.54	27.46	2.77	20.95	0	4.09	2.07	0.01	0.02	0.01	0.23	80.41	0.02	0.05	1.07	16.72	0	0	4.13	-13.04	-1.73	80.84	163.91	1129.8	213.6	1328.53	419.36	1143.29	264.91	1307.16	261.34
50.85	2	0.37	1.64	0.12	0.16	0.03	0.19	1.98	4.09	4.27	96.05	0.33	0	87.24	3.44	4.25	1.24	0	4.09	20.52	2.2	30.03	0.21	4.27	2.48	0.01	0.02	0.02	0.2	78.62	0.02	0.06	1.08	21.74	0	0	7.74	-12.39	-1.18	81.11	167.64	1133.78	215.39	1333.18	421.25	1146.38	266.05	1314.02	266.85
50.884	2	0.3	2.3	0.13	0.16	0.03	0.2	1.67	4.12	4.68	95.4	0.33	0	84.19	4.12	4.05	1.88	0.01	3.51	13.78	2.76	31.68	0	4.68	2.7	0.03	0.02	0.02	0.14	74	0.01	0.04	0.94	24.71	0	0	1.81	-13.64	-2.19	80.52	165.04	1133.11	211.71	1340.15	425.79	1149.53	264.06	1314.55	261.03
50.917	2	0.27	3.64	0.12	0.17	0.03	0.21	1.51	4.59	4.59	92.73	0.33	0	72.06	5.2	3.91	1.76	0.01	2.78	12.26	3.04	29.5	0	4.59	2.59	0.04	0.01	0.01	0.13	70.66	0.01	0.2	0.93	29.14	0	0	3.42	-17.26	-0.67	80.54	168.2	1137.76	212.9	1340.07	423.53	1152.07	264.5	1320.23	260.61
50.95	2	0.27	4.98	0.13	0.18	0.03	0.23	1.36	4.93	4.93	90.04	0.33	0	79.78	6.8	3.85	2.14	0.01	2.84	12.67	3.61	31.11	0	4.93	2.86	0.07	0.01	0.01	0.12	66.5	0.01	0.04	0.94	32.14	0	0	4.75	-15.14	-0.36	80.87	161.17	1141.67	211.78	1343.39	423.66	1159.77	262.29	1320.92	259.4
50.984	2	0.22	10.12	0.1	0.19	0.03	0.24	1.17	4.78	4.78	79.77	0.33	0	70.17	8.5	4.23	1.89	0.01	1.77	9.18	3.8	26.72	0.12	4.78	2.95	0.13	0.01	0.01	0.13	60.86	0.01	0.09	0.95	39.49	0	0	7.89	-17.72	-1.1	81.14	154.55	1150.12	212.65	1351.78	424.24	1170.59	262.62	1325.14	263.07
51.017	2	0.21	11.79	0.11	0.19	0.03	0.24	1.06	4.34	4.34	76.42	0.33	0	76.97	8.97	4.09	1.83	0.01	1.88	8.04	3.54	28.05	0.46	4.34	2.89	0.14	0.01	0.03	0.12	57.96	0.01	0.17	0.94	41.08	0	0	7.44	-15.97	-0.62	80.27	161.49	1154.87	217.21	1352.82	422.58	1170.56	265.82	1332.03	268.66
51.05	2	0.25	13.38	0.21	0.19	0.03	0.25	0.95	4.1	4.1	73.24	0.33	0	74.78	9.77	3.98	1.95	0.01	2.33	8.52	4.19	40.68	1.1	4.1	3.19	0.25	0.02	0.07	0.14	54.83	0.01	0.03	1	42.43	0	0	-0.15	-16.57	-0.14	78.79	162.1	1161.08	222.58	1351.52	419.63	1173.31	269.89	1335.38	267.29
51.084	2	0.46	16.14	0.76	0.19	0.03	0.26	0.73	3.62	3.54	67.72	0.33	0	92.99	11.05	2.5	2.28	0.01	3.34	14.83	5.72	65.28	3.24	3.54	3.62	0.5	0.04	0.12	0.13	48.53	0.01	0.02	1	44.08	0	0	-1.89	-9.08	-0.04	78.07	163.4	1164.65	228.32	1349.3	416.9	1173.64	273.09	1337.05	273.84
51.117	2	0.69	16.22	1.62	0.18	0.04	0.27	0.85	3.38	3.01	67.56	0.33	0	94.51	12.2	1.34	2.63	0.01	6.73	22.07	9.03	78.01	4.23	3.01	3.38	0.59	0.04	0.12	0.13	52.3	0.01	0.06	1.15	43.88	0	0	7.52	-7.77	-2.33	78.01	149.45	1166.52	231.31	1341.94	409.62	1175.39	276.04	1324.81	278.75
51.151	2	1.22	24.3	3.62	0.17	0.08	0.29	0.76	3.57	3.53	51.4	0.36	0	95.76	13.94	0.85	3.53	0	17.86	37.44	17.02	86.98	9.13	2.42	3.57	1.22	0.07	0.06	0.12	48.43	0.01	0.07	1.19	48.34	0	0	6.68	-6.42	0.31	77.94	150.76	1167.38	235.59	1333.22	404.21	1173.95	275.64	1324.58	282.02
51.184	2	2.01	24.17	5.54	0.15	0.09	0.29	0.62	4.32	4.7	51.65	0.47	0	98.19	12.99	0.64	4.7	0	20.09	49.37	20.71	91.47	12.71	2.92	4.32	2.3	0.11	0.09	0.12	44.32	0.02	0.61	1.31	48.03	0	0	9.64	-2.03	1.49	78.59	144.17	1163.59	238.78	1322.19	399.11	1171.22	281.25	1315.39	281.73
51.217	2	2.25	26.91	8.25	0.14	0.09	0.3	0.61	6.13	5.14	48.09	0.84	0	98.69	13.93	0.51	5.14	0	21.16	54.35	27.08	92.74	15.79	3.44	6.13	3.47	0.15	0.14	0.13	43.46	0.03	4.56	1.31	49.25	0	0	-4.91	0.38	2.69	80.53	136.99	1154.48	237.76	1305.17	389.27	1163.1	272.23	1299.98	277.89
51.251	2	3.52	19.69	15.34	0.12	0.09	0.29	0.48	8.57	8.1	60.62	1.97	-0.59	97.92	13.38	0.32	6.2	0	21.12	67.94	36.16	95.97	20.05	4.07	8.57	8.1	0.19	0.21	0.13	38.05	0.07	1.52	1.45	45.24	0	0	-5.1	2.73	2.1	81.68	125.9	1152.85	238.74	1291.67	380.8	1160.41	269.64	1286.22	274.08
51.284
51.317
51.351
51.384
51.418
51.451
51.484
51.518
51.551
51.584
51.618
51.651
51.684
51.718
51.751
51.785
51.818
51.851
51.885
51.918
51.951
51.985
52.018
52.051
52.085
52.118
52.152
52.185
52.218
52.252
52.285
52.318
52.352
52.385
52.419
52.452
52.485
52.519
52.552
52.585
52.619
52.652
52.685
52.719
52.752
52.786
52.819
52.852
52.886
52.919
52.952
52.986
53.019
53.052
53.086
53.119
53.153
53.186
53.219
53.253
53.286
53.319
53.353
53.386
53.42
53.453
53.486
53.52
53.553
53.586
53.62
53.653
53.686
53.72
53.753
53.787
53.82
53.853
53.887
53.92
53.953
53.987
54.02
54.053
54.087
54.12
54.154
54.187
54.22
54.254
54.287
54.32
54.354
54.387
54.421
54.454
54.487
54.521
54.554
54.587
54.621
54.654
54.687
54.721
54.754
54.788
54.821
54.854
54.888
54.921
54.954
54.988
55.021
55.054
55.088	2	0.11	0.13	0.02	0.22	0.04	0.18	0.21	0.17	0.17	99.56	0.33	0	59.21	11.33	3.38	0.17	0.14	1.07	0.37	0.13	0.16	0	0.09	0.01	0.03	0.04	0.01	8.92	16.71	0	0.01	3.88	0	0	0	10.39	-20.14	-0.57	77.17	171.88	1021.63	144.08	1334.5	482.89	1089.43	214.52	1261.14	222.11
55.121	2	0.12	0.14	0.02	0.21	0.04	0.17	0.13	0.32	0.32	99.58	0.33	0	53.22	10.01	3.26	0.32	0.12	1.27	0.46	0.17	0.29	0	0.04	0	0.02	0.02	0.01	8.82	7.61	0	0.02	3.47	0	0	0	6.52	-21.35	1.01	76.24	177.66	1025.82	148.8	1330.79	474.46	1089.23	212.33	1266.18	228.25
55.155	2	0.11	0.15	0.02	0.21	0.03	0.18	0.11	0.3	0.3	99.58	0.33	0	39.11	10.51	2.92	0.3	0.13	1.04	0.45	0.21	0.2	0	0.05	0.01	0.01	0.01	0.01	6.59	2.41	0	0.02	2.41	0	0	0	8.05	-24.21	1.73	76.86	173.08	1031.03	154.42	1326.74	471.4	1093.08	216.36	1265.49	231.68
55.188	2	0.11	0.15	0.02	0.19	0.03	0.18	0.1	0.4	0.4	99.61	0.33	0	43.42	9.78	1.74	0.4	0.11	1.24	0.7	0.23	0.25	0	0.05	0.01	0.02	0.01	0.01	5.47	1.42	0	0.03	2.66	0	0	0	7.43	-23.32	0.34	76.79	172.33	1033.9	156.19	1328.06	471.19	1093.42	219.64	1265.35	231.33
55.221	2	0.12	0.15	0.02	0.19	0.04	0.18	0.09	0.44	0.44	99.61	0.33	0	45.42	10.12	1.43	0.44	0.11	1.42	0.82	0.35	0.41	0	0.04	0.01	0.01	0.01	0.01	5.7	1.31	0	0.02	2.65	0	0	0	10.64	-22.92	0.27	78.13	163.49	1033.97	158.74	1328.24	475.3	1098.07	222.05	1260.95	236.27
55.255	2	0.12	0.16	0.02	0.19	0.03	0.18	0.09	0.52	0.52	99.62	0.33	0	38.08	9.12	1.25	0.52	0.1	1.45	0.95	0.5	0.48	0	0.05	0.01	0.02	0.01	0.02	6.37	1.32	0	0.12	2.42	0	0	0	7.74	-24.43	0.35	77.19	161.33	1034.67	161.58	1325.41	472.71	1098.24	222.37	1258.85	237.68
55.288	2	0.12	0.16	0.03	0.17	0.04	0.16	0.08	0.47	0.47	99.66	0.33	0	57.62	6.13	1.27	0.47	0.09	1.63	0.94	0.59	0.64	0	0.06	0.01	0.02	0.01	0.02	5.91	1.25	0	0.06	2.59	0	0	0	7.3	-20.46	-1.25	77.34	166.41	1031.77	163.02	1322.22	472.58	1090.39	225.79	1256.34	238.26
55.321	2	0.13	0.16	0.03	0.16	0.03	0.14	0.07	0.46	0.46	99.68	0.33	0	47.76	4.34	1.2	0.46	0.08	1.34	0.83	0.75	0.39	0	0.06	0.01	0.02	0.01	0.02	6.32	1.13	0	0.14	2.41	0	0	0	2.38	-22.45	1.72	76.15	162.26	1028.59	160.79	1318.2	468.41	1093.19	217.39	1254.37	236.08
55.355	2	0.14	0.16	0.03	0.16	0.03	0.13	0.07	0.41	0.41	99.68	0.33	0	32.3	2.83	1.09	0.41	0.09	0.96	0.65	0.71	0.31	0	0.06	0.01	0.02	0.01	0.02	7.33	1.1	0	0.04	2.16	0	0	0	6.94	-25.7	0.51	77.08	161.64	1027.99	158	1315.28	462.78	1090.18	215.5	1250.48	236.26
55.388	2	0.14	0.16	0.03	0.15	0.03	0.13	0.07	0.32	0.32	99.67	0.33	0	30.47	1.87	1.09	0.32	0.1	0.63	0.4	0.56	0.15	0	0.05	0.01	0.02	0	0.02	8.11	1.19	0	0.03	2.01	0	0	0	8.11	-26.12	-1.4	76.65	165.32	1019.09	144.25	1315.03	457.93	1080.87	205.96	1245.15	224.46
55.422	2	0.14	0.16	0.03	0.16	0.03	0.12	0.06	0.25	0.25	99.67	0.33	0	24.3	1.17	1.12	0.25	0.11	0.31	0.22	0.41	0.06	0	0.04	0.01	0.02	0	0.01	9.3	1.24	0	0.02	1.95	0	0	0	8.17	-27.68	-2.45	76.93	156.62	1014.39	135.79	1312.14	452.9	1080	199.04	1235.85	214.5
55.455	2	0.15	0.16	0.03	0.16	0.03	0.12	0.07	0.2	0.2	99.68	0.33	0	41.47	0.73	1.72	0.2	0.16	0.3	0.11	0.43	0.06	0	0.05	0.01	0.02	0	0.01	10.2	1.33	0	0.02	1.79	0	0	0	9.14	-23.72	-0.68	77.79	166.5	1010.51	131.49	1302.59	441.19	1070.96	191.92	1236.23	212.14
55.488	2	0.15	0.16	0.03	0.17	0.03	0.12	0.07	0.17	0.17	99.67	0.33	0	27.77	0.44	2.52	0.17	0.19	0.27	0.06	0.4	0.03	0	0.05	0.01	0.02	0	0.01	10.81	1.36	0	0.02	1.77	0	0	0	7.68	-26.78	-1.53	76.69	159.64	1005.48	120.85	1300.12	433.27	1069.44	181.55	1227.94	200.66
55.522	2	0.15	0.15	0.03	0.17	0.03	0.11	0.07	0.15	0.15	99.65	0.33	0	27.26	0.29	3.97	0.15	0.26	0.28	0.03	0.41	0.04	0	0.07	0.01	0.02	0	0.02	10.93	1.53	0	0.06	1.75	0	0	0	9.03	-26.91	-0.57	77.08	158.38	1003.77	114.82	1300	430.51	1070.53	175.62	1227.67	195.4
55.555	2	0.14	0.15	0.03	0.18	0.03	0.11	0.08	0.14	0.14	99.63	0.33	0	44.84	0.29	5.66	0.14	0.43	0.3	0.02	0.57	0.07	0	0.07	0.01	0.02	0	0.03	11.04	1.52	0	0.01	1.77	0	0	0	9.14	-23.04	-3.43	77.39	158.41	999.72	108.24	1301.64	429.76	1065.4	173.43	1223.1	188.51
55.588	2	0.14	0.14	0.03	0.19	0.03	0.11	0.08	0.13	0.13	99.62	0.33	0	30.34	0.25	6.65	0.13	0.49	0.27	0.01	0.47	0.08	0	0.08	0.01	0.01	0	0.04	11.27	1.52	0	0.01	1.65	0	0	0	10.9	-26.16	-2.01	77.62	161.28	1001.56	109.22	1301.94	426.47	1067.38	170.05	1226.6	195.71
55.622	2	0.14	0.15	0.03	0.19	0.03	0.11	0.08	0.11	0.11	99.62	0.33	0	34.63	0.27	6.42	0.11	0.5	0.24	0.01	0.59	0.1	0	0.09	0.01	0.02	0	0.04	11.14	1.12	0	0.04	1.46	0	0	0	12.49	-25.18	-4.68	78.42	159.93	1006.15	116.32	1300.26	428.51	1065.22	182.48	1224.5	196.77
55.655	2	0.13	0.14	0.03	0.21	0.03	0.11	0.09	0.1	0.1	99.59	0.33	0	40.51	0.32	8.95	0.1	0.58	0.27	0.02	0.73	0.11	0	0.09	0.01	0.02	0	0.04	10.65	1.29	0	0.05	1.49	0	0	0	11.91	-23.92	-4.74	78.79	156.49	1006.1	120.8	1299.03	431.62	1066.55	185.76	1222.29	201.11
55.688	2	0.13	0.13	0.03	0.23	0.03	0.1	0.1	0.09	0.09	99.53	0.42	0	41.11	0.38	12.14	0.09	0.64	0.29	0.03	0.61	0.14	0	0.09	0.01	0.02	0	0.04	11.38	1.52	0	0.04	1.53	0	0	0	12.26	-23.8	-3.06	78.62	162.53	1003.71	118.22	1300.03	432.89	1064.98	182.43	1226.48	200.73
55.722	2	0.14	0.13	0.04	0.22	0.03	0.1	0.09	0.11	0.11	99.56	0.39	0	48.58	0.44	10.02	0.08	0.42	0.45	0.05	0.96	0.16	0	0.11	0.01	0.02	0	0.04	12.56	1.81	0	0.08	1.44	0	0	0	11.97	-22.28	-3.37	78.83	162.78	1000.2	116.68	1299.63	435.71	1062.4	182.73	1224.45	198.14
55.755	2	0.14	0.14	0.04	0.21	0.03	0.11	0.09	0.15	0.15	99.59	0.34	0	49.57	0.59	7.97	0.1	0.32	0.72	0.1	0.86	0.25	0	0.15	0.02	0.02	0	0.04	12.57	1.88	0	0.38	1.43	0	0	0	12.66	-22.09	-1.82	78.88	173.03	999.24	117.89	1299.12	436.77	1058.51	183.15	1230.57	201.38
55.789	2	0.15	0.15	0.04	0.21	0.03	0.11	0.08	0.19	0.19	99.59	0.34	0	76.2	0.8	6.84	0.09	0.27	1.35	0.17	0.74	0.58	0	0.19	0.03	0.02	0	0.04	13.75	2.31	0	0.38	1.37	0	0	0	13.28	-16.18	-2.15	80.1	174.57	1002.38	117.28	1298.1	430.81	1058.61	181.81	1232.11	201.14
55.822	2	0.15	0.15	0.04	0.21	0.03	0.12	0.09	0.24	0.24	99.57	0.37	0	80.32	1.29	7.05	0.1	0.2	1.42	0.28	0.55	0.7	0	0.24	0.03	0.02	0	0.03	14.49	3.05	0	0.25	1.4	0	0	0	12.18	-14.97	-2.13	80.25	175.76	1001.57	112.98	1299.49	428.92	1058.29	177.99	1233.1	196.31
55.855	2	0.14	0.13	0.04	0.25	0.03	0.12	0.11	0.26	0.26	99.51	0.44	0	91.62	2.35	10.36	0.1	0.25	2.01	0.38	0.32	1.3	0	0.26	0.04	0.02	0	0.04	13.89	3.78	0	0.06	1.53	0	0	0	12.1	-10.04	2.22	81.01	178.44	1002.89	112.48	1294.26	425.31	1061.16	174.35	1238.66	192.63
55.889	2	0.12	0.11	0.04	0.33	0.03	0.11	0.18	0.41	0.41	99.34	0.74	0	93.07	3.79	18.67	0.12	0.3	2.72	0.49	0.23	1.9	0	0.41	0.05	0.03	0	0.07	12.68	4.94	0	0.03	1.78	0	0	0	10.47	-9.02	3.81	79.55	193.67	1009.9	109.67	1301.5	424.06	1062.96	172.96	1256.2	185.93
55.922	2	0.11	0.1	0.04	0.38	0.04	0.12	0.22	0.47	0.47	99.23	0.88	0	94.41	5.88	21.22	0.12	0.36	3.43	0.56	0.17	2.69	0	0.47	0.08	0.03	0	0.17	12.59	5.63	0	0.01	1.86	0	0	0	10.07	-7.86	5.19	79.59	193.9	1015.08	105.94	1306.72	419.33	1070.41	166.11	1263.33	185.57
55.955	2	0.1	0.09	0.04	0.46	0.04	0.13	0.3	0.62	0.62	99.07	0.99	0	95.08	9.54	23.53	0.15	0.44	3.92	0.74	0.16	3.94	0	0.62	0.11	0.04	0	0.34	11.97	6.75	0	0.01	1.96	0	0	0	10.03	-7.19	5.29	79.62	191	1021.12	102.86	1311.97	416.13	1077.53	163.17	1267.65	181.41
55.989	2	0.07	0.07	0.03	0.86	0.04	0.15	0.73	0.85	0.54	98.28	2.31	0	92.82	16.09	36.33	0.19	0.86	4.08	0.54	0.15	5.76	0	0.85	0.16	0.05	0	0.69	10.39	8.91	0	0.01	2.18	0	0	0	8.03	-9.2	3.81	79.07	185.94	1026.51	102.12	1315.91	412.99	1082.26	162.85	1267.58	178.06
56.022	2	0.05	0.05	0.03	1.58	0.04	0.16	1.66	0.95	0.42	96.69	5.49	0	92.04	22.66	48.13	0.2	1.34	4.81	0.42	0.16	6.54	0	0.95	0.18	0.06	0	0.89	9.78	9.85	0	0.16	2.27	0	0	0	11.97	-9.76	3.47	80.95	178.3	1028.41	102.62	1319.11	417.18	1087.98	165.19	1265.7	179.69
56.055	2	0.05	0.05	0.03	2.09	0.04	0.19	2.36	0.84	0.49	95.28	7.32	0	85.43	27.1	51.91	0.29	1.64	4.76	0.49	0.2	5.68	0	0.84	0.12	0.07	0	0.65	9.84	10.02	0	0.62	2.36	0.3	0	0	22.35	-13.16	-0.19	85.06	181.17	1044.01	106.89	1330.82	417.2	1094.93	175.08	1275.61	188.48
56.089	2	0.05	0.04	0.03	1.98	0.05	0.17	2.48	1.06	0.52	95.04	7.37	0	86.29	25.2	52.62	0.45	1.8	6.44	0.52	0.28	5.72	0	1.06	0.14	0.09	0	0.86	9.22	12.27	0	0.42	2.77	0.5	0	0	16.41	-12.8	-0.93	83.86	163.05	1056.63	123.54	1331.29	420.1	1109.72	187.17	1272.46	197.34
56.122	2	0.05	0.05	0.03	1.65	0.05	0.16	1.88	1.23	0.75	96.23	6.25	0	90.4	22.44	50.03	0.51	1.43	7.56	0.75	0.34	4.65	0	1.23	0.14	0.1	0	0.64	9.59	11.24	0	0.23	2.9	0.35	0	0	20.46	-10.79	-2.07	84.81	176.92	1060.38	124.04	1336.9	418.26	1105.99	188.44	1282.07	205.64
56.156	2	0.06	0.06	0.03	1.02	0.05	0.17	1.06	1.93	0.96	97.88	2.77	0	90.22	19.3	38.9	0.73	0.98	5.91	0.96	0.39	3.25	0	1.93	0.14	0.08	0.01	0.52	10.15	11.9	0	0.07	3.05	0.3	0	0	17.26	-10.89	-0.84	83.87	175.53	1064.19	128.49	1337.36	421.95	1110.25	193.06	1285.5	202.86
56.189	2	0.08	0.07	0.03	0.68	0.04	0.17	0.62	2.67	1.11	98.65	1.45	0	94.32	15.02	30.91	0.9	0.77	4.55	1.11	0.33	2.08	0	2.67	0.1	0.08	0	0.4	9.93	11.47	0	0.1	3.08	0	0	0	14.76	-7.95	1.05	83.46	174.19	1069.56	134.54	1337.46	422.83	1116.37	195.58	1290.19	206.74
56.222	2	0.09	0.08	0.03	0.49	0.04	0.14	0.4	2.46	1.32	99.03	1.1	0	87.22	9.56	25.96	0.81	0.56	2.98	1.32	0.2	1.24	0	2.46	0.08	0.08	0	0.14	11.03	11.34	0	0.07	2.97	0	0	0	15.39	-12.4	2.15	82.8	171.13	1069.97	136.33	1339.13	426.11	1120.49	195.47	1290.91	211.07
56.256	2	0.11	0.1	0.03	0.36	0.04	0.13	0.28	2.33	1.37	99.28	0.74	0	79.08	6.39	20.13	0.77	0.37	1.94	1.37	0.18	0.63	0	2.33	0.05	0.1	0	0.08	11.29	11.71	0	0.08	2.94	0	0	0	12.92	-15.35	1.92	81.23	170.98	1070.93	141.42	1337.83	428.24	1119.93	200.19	1290.41	213.3
56.289	2	0.12	0.11	0.03	0.3	0.04	0.12	0.21	1.76	1.27	99.41	0.57	0	70.54	4.04	16.23	0.76	0.26	1.47	1.27	0.15	0.37	0	1.76	0.02	0.09	0	0.05	11.55	10.98	0	0.12	2.69	0	0	0	13.06	-17.63	0.59	81.17	160.15	1070.8	147.61	1339.64	436.06	1124.48	206.1	1283.94	221.01
56.322	2	0.13	0.12	0.03	0.23	0.03	0.12	0.15	1.41	1.11	99.53	0.37	0	62.52	2.6	10.96	0.78	0.18	1.34	1.11	0.19	0.34	0	1.41	0.02	0.11	0.01	0.04	10.68	10.1	0	0.24	2.54	0	0	0	14.18	-19.44	-0.62	81.35	151.35	1069.85	150.58	1340.12	442.21	1127.07	210.9	1277.94	222.93
56.356	2	0.14	0.14	0.03	0.2	0.03	0.13	0.11	1.2	0.86	99.6	0.33	0	60.69	1.83	7.36	0.73	0.13	1.18	0.86	0.24	0.21	0	1.2	0.02	0.1	0.01	0.05	10.31	7.08	0	0.05	2.25	0	0	0	10.44	-19.83	-1.8	79.66	152.8	1062.72	150.96	1335.98	440.63	1119.57	208.23	1271.17	227.39
56.389	2	0.14	0.15	0.03	0.19	0.03	0.12	0.09	0.87	0.61	99.63	0.33	0	73.22	1.25	5.26	0.61	0.12	0.92	0.54	0.23	0.14	0	0.87	0.01	0.09	0	0.03	10.6	6.12	0	0.08	2.06	0	0	0	15.81	-16.97	-2.1	80.78	167.98	1046.34	141.42	1329.28	440.26	1100.03	202.05	1266.31	225.89
56.423	2	0.14	0.15	0.03	0.18	0.03	0.12	0.09	0.71	0.59	99.64	0.33	0	65.55	1.03	4.76	0.59	0.14	0.74	0.38	0.17	0.09	0	0.71	0.01	0.06	0	0.02	10.62	4.76	0	0.06	1.87	0	0	0	13.24	-18.78	-2.52	79.52	166.58	1027.97	130.02	1318.99	439.34	1085.39	193.86	1251.03	211.46
56.456	2	0.14	0.15	0.03	0.18	0.03	0.13	0.08	0.9	0.59	99.64	0.33	0	60.16	0.91	4.42	0.59	0.12	0.63	0.3	0.21	0.11	0	0.9	0.01	0.04	0	0.02	10.2	4.02	0	0.09	1.74	0	0	0	12.15	-19.94	-4.76	78.72	161.24	1020.03	127.37	1319.01	442.8	1081.47	191.77	1241.37	212.54
56.489	2	0.15	0.16	0.03	0.17	0.03	0.13	0.08	1.01	0.56	99.67	0.33	0	83.28	0.9	2.84	0.56	0.1	0.54	0.25	0.22	0.11	0	1.01	0.01	0.04	0	0.03	9.72	4.1	0	0.12	1.74	0	0	0	11.97	-13.97	-5.1	79.57	163.32	1013.22	127.27	1312.81	444.98	1073.41	194.19	1236	209.56
56.523	2	0.15	0.17	0.03	0.16	0.03	0.13	0.07	0.9	0.65	99.67	0.33	0	81.33	0.82	1.85	0.65	0.07	0.58	0.28	0.3	0.14	0	0.9	0.01	0.03	0	0.04	10.15	2.71	0	0.1	1.63	0	0	0	10.5	-14.64	-5.64	78.92	162.49	1008.25	126.94	1310.64	448	1069.39	195.25	1231.43	207.45
56.556	2	0.15	0.17	0.03	0.16	0.03	0.13	0.07	0.93	0.56	99.67	0.33	0	51.02	0.82	1.42	0.56	0.06	0.56	0.32	0.33	0.11	0	0.93	0.02	0.02	0	0.04	9.61	2.4	0	0.06	1.63	0	0	0	11.97	-21.8	-5.6	78.06	167.96	1003.39	127.64	1306.72	449.19	1061.45	197.74	1229.03	209.01
56.589	2	0.15	0.17	0.03	0.16	0.03	0.13	0.07	0.8	0.58	99.67	0.33	0	69.15	1.07	1.54	0.58	0.07	0.68	0.29	0.26	0.1	0	0.8	0.02	0.02	0	0.05	9.19	2.25	0	0.06	1.63	0	0	0	15.33	-17.96	-7.71	79.64	172.43	997.71	128.2	1302.8	450.03	1051.42	202.14	1223.55	212.12
56.623	2	0.15	0.17	0.03	0.16	0.03	0.13	0.07	0.55	0.46	99.66	0.33	0	81.17	1.13	1.48	0.46	0.07	0.69	0.29	0.21	0.12	0	0.55	0.02	0.02	0	0.04	8.67	1.65	0	0.06	1.38	0	0	0	12.77	-14.7	-2.72	80.67	166.98	1004.4	142.6	1291.32	449.97	1059.1	208.88	1225.84	217.91
56.656	2	0.15	0.17	0.03	0.16	0.03	0.13	0.07	0.51	0.49	99.66	0.33	0	66.91	1.35	1.13	0.49	0.07	0.75	0.34	0.19	0.15	0	0.51	0.02	0.02	0	0.03	8.38	1.45	0	0.08	1.37	0	0	0	13.53	-18.48	-2.86	80.65	167.07	1007.65	148.41	1290.66	450.35	1060.04	213.57	1226.75	224.61
56.689	2	0.15	0.17	0.03	0.16	0.03	0.13	0.06	0.49	0.49	99.65	0.33	0	66.15	1.27	0.72	0.49	0.05	0.8	0.42	0.2	0.22	0	0.41	0.03	0.01	0.01	0.04	8.59	1.38	0	0.06	1.23	0	0	0	13.17	-18.65	-2.93	81.25	161.14	1009.19	152.21	1286.63	448.96	1061.83	216.31	1222.68	225.78
56.723	2	0.15	0.18	0.03	0.15	0.03	0.13	0.06	0.57	0.57	99.65	0.33	0	53.1	1.12	0.4	0.57	0.04	1	0.62	0.31	0.4	0	0.31	0.02	0.01	0.01	0.04	8.57	1.19	0	0.09	1.16	0	0	0	11.09	-21.38	-0.85	80.15	158.17	1014.85	159.92	1291.87	457.59	1071.49	221.55	1229.3	232.11
56.756	2	0.15	0.18	0.03	0.16	0.03	0.13	0.06	0.62	0.62	99.64	0.33	0	49.94	1.14	0.34	0.62	0.03	1.19	0.57	0.41	0.63	0	0.29	0.02	0.01	0.01	0.04	9.06	1.14	0	0.14	1.11	0	0	0	9.34	-22.01	-0.69	79.57	160.83	1019.76	164.74	1290.36	453.3	1072.05	223.84	1232.41	236.12
56.79	2	0.15	0.18	0.03	0.15	0.03	0.13	0.06	0.61	0.61	99.64	0.33	0	66.34	0.89	0.28	0.61	0.03	2.02	0.54	0.58	1.05	0	0.3	0.01	0.01	0.01	0.05	8.76	1.04	0	0.02	1.19	0	0	0	8.07	-18.61	0.86	79.65	158.79	1019.89	169.29	1294	464.76	1076.99	229.21	1235.54	237.88
56.823	2	0.16	0.18	0.03	0.15	0.03	0.13	0.06	0.5	0.5	99.65	0.33	0	43.39	0.85	0.24	0.5	0.03	2.1	0.46	0.59	0.94	0	0.25	0.01	0.01	0.01	0.05	9.75	1.07	0	0.04	1.21	0	0	0	8.47	-23.33	2.23	78.83	160.41	1020.61	169.76	1294.06	462.84	1078.58	226.36	1238.2	242.2
56.856	2	0.16	0.18	0.03	0.15	0.03	0.13	0.06	0.47	0.47	99.65	0.33	0	45.53	0.82	0.17	0.47	0.02	2.58	0.43	0.57	0.72	0	0.21	0.01	0.01	0.01	0.04	10.07	1.14	0	0.05	1.25	0	0	0	5.73	-22.9	3.97	77.52	164.82	1022.41	168.08	1299.66	465.06	1082.55	223.38	1246.48	240.52
56.89	2	0.16	0.18	0.03	0.15	0.03	0.13	0.06	0.59	0.59	99.65	0.33	0	44.81	0.94	0.12	0.59	0.02	3.54	0.46	0.76	0.74	0	0.21	0.01	0.01	0.01	0.03	9.82	1.29	0	0.04	1.39	0	0	0	4.07	-23.04	5.08	76.82	162.94	1026.75	169	1305.68	468	1090.17	223.21	1252.13	241.12
56.923	2	0.16	0.18	0.03	0.15	0.03	0.13	0.06	0.6	0.6	99.65	0.33	0	49.52	0.96	0.1	0.6	0.01	3.53	0.53	0.85	0.75	0	0.17	0.01	0.01	0.01	0.03	9.86	1.28	0	0.47	1.37	0	0	0	8.75	-22.1	4.29	78.63	163.98	1036.35	168.76	1315.23	468.39	1098.24	224.66	1261.1	243.77
56.956	2	0.16	0.18	0.03	0.16	0.04	0.14	0.06	0.71	0.71	99.65	0.33	0	29.12	1.17	0.13	0.71	0.02	4.16	0.62	0.73	0.68	0	0.14	0.01	0.01	0.01	0.02	10.14	1.2	0	0.3	1.41	0	0	0	8.22	-26.45	3.38	77.74	162.25	1044.67	169.26	1324.81	472.13	1106.5	228.13	1268.29	240.36
56.99	2	0.16	0.17	0.03	0.16	0.04	0.14	0.06	0.77	0.77	99.65	0.33	0	62.09	1.41	0.17	0.77	0.02	3.79	0.6	0.76	0.87	0	0.07	0.01	0.02	0.01	0.02	11	1.13	0	0.05	1.5	0	0	0	3.5	-19.53	1.97	76.29	171.44	1044.38	165.67	1331.58	474.24	1103.17	226.77	1274.41	234.99
57.023	2	0.16	0.17	0.03	0.16	0.04	0.14	0.06	0.79	0.79	99.65	0.33	0	62.79	1.45	0.21	0.79	0.04	3.6	0.85	0.55	0.64	0	0.07	0.01	0.01	0.01	0.02	10.15	1.18	0	0.01	1.64	0	0	0	3.16	-19.38	2.16	76.15	172.47	1046.11	164.63	1334.78	473.2	1105.52	224.17	1277.53	236.75
57.056	2	0.16	0.17	0.03	0.17	0.04	0.14	0.07	0.78	0.78	99.66	0.33	0	71.64	2.31	0.35	0.78	0.07	3.66	1.06	0.38	0.34	0	0.05	0.01	0.01	0.01	0.02	10.88	1.21	0	0	1.66	0	0	0	4.73	-17.37	3.23	76.6	177.75	1046.02	165.24	1335.29	474.56	1104.78	224.22	1281.86	239.73
57.09	2	0.16	0.17	0.03	0.18	0.04	0.15	0.07	0.75	0.75	99.65	0.33	0	77.44	3.43	0.53	0.75	0.12	3.41	1.43	0.35	0.29	0	0.03	0.01	0.01	0.01	0.01	11.91	1.31	0	0	1.75	0	0	0	4.37	-15.83	2.01	76.46	176.84	1046.39	164.44	1339.15	477.56	1105.53	225.48	1281.9	238.41
57.123	2	0.16	0.17	0.03	0.19	0.04	0.15	0.08	0.62	0.62	99.62	0.33	0	87.34	4.58	1.08	0.62	0.27	3.01	1.15	0.23	0.15	0	0.03	0.01	0.01	0.01	0.01	12.43	1.53	0	0	1.85	0	0	0	-0.07	-12.34	3.52	75.92	175.86	1048.26	163.73	1335.75	471.04	1107.36	221.75	1282.8	233.89
57.157	2	0.16	0.16	0.03	0.22	0.03	0.16	0.09	0.51	0.51	99.57	0.35	0	89.5	5.92	2.4	0.51	0.53	2.38	1.05	0.18	0.13	0	0.02	0.01	0.01	0.01	0.02	14.8	2.43	0	0	2.06	0	0	0	4.32	-11.29	4.58	77.13	177.74	1051.41	164.36	1336.17	470.37	1109.8	222.53	1287	236.37
57.19	2	0.15	0.15	0.03	0.26	0.04	0.16	0.11	0.43	0.43	99.49	0.46	0	83.23	8.01	4.02	0.43	1.09	2.32	0.74	0.2	0.23	0	0.02	0.01	0.02	0.01	0.02	16.75	2.77	0	0	2.42	0	0	0	2.87	-13.99	4.38	76.32	176.53	1052.96	164.53	1338.99	471.78	1112.21	222.87	1288.3	235.36
57.223	2	0.15	0.14	0.03	0.31	0.04	0.17	0.13	0.38	0.38	99.39	0.53	0	92.2	9.53	6.64	0.38	1.88	2.23	0.43	0.18	0.22	0	0.02	0.01	0.02	0.01	0.03	17.24	2.52	0	0	2.49	0	0	0	0.47	-9.65	5.33	75.82	178.92	1051.56	160.71	1340.97	469.68	1112.95	216.6	1290.95	234.74
57.257	2	0.13	0.12	0.03	0.39	0.04	0.17	0.19	0.29	0.29	99.21	0.62	0	91.13	12.5	11.04	0.29	2.83	2.59	0.28	0.19	0.39	0	0.01	0.01	0.02	0.01	0.04	16.34	2.66	0	0	2.97	0	0	0	2.59	-10.35	6.33	76.51	174.63	1049.45	158.71	1337.86	467.07	1113.92	213.31	1287.19	235.13
57.29	2	0.11	0.09	0.03	0.65	0.04	0.18	0.34	0.25	0.25	98.71	1.12	0	95.38	16.83	20.49	0.25	3.81	2.82	0.13	0.18	0.59	0	0.02	0.01	0.02	0.01	0.04	16.83	2.5	0	0	3.11	0	0	0	2.94	-6.87	4.91	76.74	175.7	1045.98	156.13	1331.93	462.51	1106.56	212.82	1281.43	229.83
57.323	2	0.1	0.08	0.03	0.8	0.04	0.18	0.44	0.21	0.21	98.41	1.51	0	98.37	19.1	24.61	0.21	3.86	2.56	0.08	0.13	0.38	0	0.01	0.01	0.02	0.01	0.04	16.72	2.3	0	0.01	3.26	0	0	0	2.9	-1.49	3.58	77.19	173.71	1041.19	153.6	1327.54	460.28	1101.16	211.48	1274.18	227.03
57.357	2	0.08	0.06	0.03	1.32	0.04	0.2	0.8	0.21	0.21	97.37	3.29	0	97.77	24.38	33.33	0.21	4.5	2.24	0.06	0.09	0.38	0	0.02	0.01	0.03	0.01	0.03	17.95	1.96	0	0.01	3.53	0	0	0	4.11	-3.1	2.94	77.37	175.1	1035.17	150.42	1321.1	457.12	1093.26	209.8	1267.87	222.88
57.39	2	0.07	0.06	0.03	1.54	0.04	0.18	0.97	0.19	0.19	96.92	4.74	0	98.21	23.88	38.57	0.19	4.68	1.61	0.05	0.07	0.26	0	0.02	0.01	0.04	0	0.02	17.42	1.8	0	0.01	3.37	0	0	0	4.94	1.98	2.02	77.96	173.51	1024.05	145.49	1311.34	452.39	1082.67	204.55	1255.36	221.48
57.424	2	0.07	0.05	0.03	1.59	0.04	0.17	1.01	0.15	0.15	96.83	5.51	0	98.51	23.54	40.46	0.15	4.49	1.4	0.04	0.06	0.16	0	0.03	0.01	0.06	0	0.03	17.5	1.53	0	0.01	3.84	0	0	0	15.53	1.05	2.46	82.19	174.64	1012.59	143.52	1300.18	453.71	1071.56	205.15	1244.98	225.86
57.457	2	0.06	0.04	0.02	2.4	0.04	0.16	1.7	0.13	0.13	95.19	11.03	0	97.36	25.65	49.91	0.13	5.56	1.73	0.04	0.05	0.19	0	0.04	0.02	0.07	0.01	0.06	17.44	1.47	0	0	3.89	0	0	0	16.31	3.97	-0.33	83.03	181.44	1005.23	148.03	1288.35	453.99	1054.29	215.26	1235.57	223.04
57.49	2	0.06	0.04	0.03	1.98	0.04	0.13	1.33	0.12	0.12	96.03	10.82	0	98.17	20.73	49.58	0.12	4.99	1.76	0.03	0.06	0.24	0	0.05	0.02	0.08	0.01	0.12	17.51	1.37	0	0	3.85	0	0	0	10.88	2.08	0.8	80.61	173.5	997.87	146.73	1281.48	450.06	1053.07	207.43	1225.65	225.31
57.524	2	0.07	0.04	0.03	1.57	0.04	0.1	0.94	0.26	0.12	96.85	11.67	0	97.77	14.41	48.2	0.08	4.45	2.21	0.03	0.06	0.3	0	0.06	0.02	0.12	0.01	0.26	19.94	1.19	0	0	4.05	0	0	0	10	-3.11	3.56	79.41	177.58	993.59	143.57	1281.51	452.56	1052.64	202.8	1229.05	223.18
57.557	2	0.08	0.05	0.03	1.29	0.04	0.09	0.73	0.3	0.18	97.42	10.07	0	93.68	11.66	45.4	0.07	3.89	2.28	0.03	0.05	0.35	0	0.08	0.02	0.18	0.01	0.3	20.68	1.12	0.01	0	4.26	0	0	0	10.33	-8.52	2.93	79.23	176.57	996.9	145.43	1282.75	452.42	1054.3	205.46	1230	222.89
57.59	2	0.08	0.05	0.04	1.03	0.04	0.08	0.56	0.25	0.2	97.95	8.21	0	96.52	8.52	42.92	0.07	3.12	1.98	0.03	0.07	0.35	0	0.1	0.03	0.2	0.01	0.25	20.37	0.99	0	0	4.53	0	0	0	12.12	-5.38	1.41	80.91	172.52	1000.03	149.78	1280.92	451.07	1054.93	210.25	1226.65	226.95
57.624	2	0.11	0.06	0.04	0.59	0.04	0.08	0.28	0.5	0.24	98.82	3.48	0	95.76	4.71	31.41	0.06	1.75	2.11	0.03	0.06	0.34	0	0.16	0.04	0.24	0.01	0.5	20.59	0.71	0	0	4.42	0	0	0	15.67	-6.42	2.76	83.67	168.52	1010.36	162.14	1271.33	442.47	1059.12	218.3	1226.62	236.9
57.657	2	0.11	0.07	0.04	0.43	0.05	0.09	0.19	0.84	0.22	99.15	1.89	0	98.41	3.31	24.8	0.06	1.07	2.32	0.03	0.06	0.35	0	0.18	0.05	0.22	0.01	0.84	19.41	0.63	0	0.01	4.68	0	0	0	9.92	-1.36	5.01	81.48	166.4	1009.29	163.74	1269	443.2	1061.43	217.02	1226.84	235.17
57.69	2	0.12	0.09	0.04	0.29	0.05	0.09	0.13	1.42	0.17	99.42	0.85	0	98.1	1.87	17	0.05	0.74	2.63	0.03	0.05	0.38	0	0.22	0.05	0.17	0.02	1.42	16.34	0.46	0	0	4.75	0	0	0	13.29	-2.29	3.07	82.8	170.35	1017.14	169.8	1270.88	440.6	1061.98	223.13	1231.12	243.4
57.724	2	0.13	0.11	0.03	0.21	0.05	0.1	0.09	2.73	0.14	99.58	0.41	0	97.35	1.27	9.69	0.05	0.45	2.36	0.02	0.03	0.25	0	0.28	0.05	0.14	0.02	2.73	13.47	0.38	0.01	0	4.62	0	0	0	12.48	-3.98	1.41	82.74	167.69	1020.96	176.5	1268.11	440.5	1061.25	231.55	1228.48	244.06
57.757	2	0.13	0.12	0.03	0.18	0.04	0.11	0.08	2.2	0.13	99.65	0.33	0	97.99	1.28	5.66	0.06	0.35	2.22	0.03	0.05	0.25	0	0.25	0.04	0.13	0.03	2.2	11.48	0.34	0.01	0	4.44	0	0	0	8.26	-2.56	1.26	81.78	160.92	1026.02	181.42	1266.88	437.82	1066.37	233.9	1226.87	245.54
57.791	2	0.13	0.13	0.03	0.16	0.04	0.12	0.07	2.29	0.11	99.69	0.33	0	97.57	1.41	3.23	0.07	0.2	1.53	0.05	0.07	0.23	0	0.34	0.04	0.11	0.03	2.29	8.93	0.3	0.01	0.03	4.03	0	0	0	11.24	-3.54	4.57	82.77	169.66	1032.95	187.6	1270.72	443.01	1071.72	238.9	1240.89	251.91
57.824	2	0.14	0.14	0.03	0.15	0.04	0.12	0.06	1.81	0.11	99.7	0.33	0	97.29	1.38	1.7	0.1	0.11	1.58	0.07	0.09	0.37	0	0.49	0.04	0.11	0.04	1.81	8.18	0.33	0.01	0.32	3.54	0	0	0	8.33	-4.1	3.78	81.92	167.06	1034.6	188.57	1275	446.06	1074.86	240.13	1241.5	251.91
57.857	2	0.14	0.15	0.03	0.15	0.04	0.13	0.06	1.87	0.14	99.71	0.33	0	94.09	1.58	1.08	0.12	0.06	2.01	0.09	0.14	0.87	0	0.62	0.04	0.11	0.06	1.87	7.95	0.35	0.01	0.37	3.25	0	0	0	5.67	-8.16	3.28	80.29	169.87	1037.93	187.91	1281.86	447.37	1077.91	239.25	1247.3	252.05
57.891	2	0.14	0.15	0.03	0.14	0.04	0.13	0.06	1.88	0.17	99.7	0.33	0	85.02	1.74	0.71	0.16	0.04	2.7	0.14	0.17	1.1	0	0.73	0.04	0.08	0.08	1.88	6.73	0.36	0.01	0.27	3.25	0	0	0	8.11	-13.32	4.34	79.98	169.98	1047.72	185.09	1297.78	451.19	1092.32	235.67	1261.29	254.23
57.924	2	0.13	0.15	0.03	0.14	0.04	0.13	0.06	1.04	0.23	99.7	0.33	0	94.45	1.98	0.51	0.18	0.03	3.88	0.23	0.22	0.92	0	0.66	0.03	0.07	0.11	1.04	7.17	0.42	0.01	0.04	3.24	0	0	0	6.75	-7.83	6.01	79.63	172.53	1057.68	181.69	1313.3	456.16	1106.01	233.54	1277.8	249.43
57.957	2	0.13	0.15	0.03	0.15	0.05	0.14	0.07	0.57	0.43	99.7	0.33	0	83.48	2.97	0.65	0.21	0.02	4.97	0.43	0.22	0.58	0	0.57	0.03	0.05	0.1	0.54	7.09	0.53	0.01	0.01	3.15	0	0	0	9.07	-13.9	4.68	79.14	169.03	1071.53	176.2	1335.38	459.71	1123.83	230.48	1292.06	246.96
57.991	2	0.13	0.15	0.03	0.15	0.05	0.15	0.07	0.45	0.45	99.7	0.33	0	73.95	3.6	0.71	0.26	0.02	5.36	0.71	0.24	0.42	0	0.45	0.03	0.04	0.09	0.33	5.92	0.64	0.01	0.01	2.99	0	0	0	9.48	-16.78	5.96	78.83	169.01	1080.05	173.03	1345.43	458.42	1135.01	226.16	1302.93	245.37
58.024	2	0.13	0.15	0.03	0.15	0.04	0.14	0.07	0.36	0.36	99.69	0.33	0	51.5	3.66	0.9	0.26	0.02	4.14	0.82	0.22	0.4	0	0.36	0.03	0.04	0.05	0.12	6.34	0.75	0.01	0.01	2.81	0	0	0	7.79	-21.7	5.33	77.46	157.62	1094.55	171.12	1365.63	461.57	1157.12	223.28	1313.18	245.43
58.057	2	0.13	0.16	0.03	0.16	0.04	0.15	0.07	0.31	0.31	99.68	0.33	0	68.21	3.98	0.92	0.31	0.02	2.96	0.83	0.21	0.36	0	0.27	0.03	0.03	0.04	0.08	5.66	0.82	0.01	0	2.46	0	0	0	4.42	-18.18	5.77	76.55	163.44	1095.49	169.51	1370.77	464.48	1157.79	222.48	1320.05	242.03
58.091	2	0.13	0.16	0.03	0.16	0.03	0.15	0.07	0.4	0.4	99.67	0.33	0	51.37	4.15	1	0.4	0.02	2.36	0.8	0.17	0.35	0	0.21	0.03	0.02	0.02	0.08	5.23	0.91	0.01	0.01	1.98	0	0	0	6.18	-21.73	5.46	76.41	164.14	1106.88	170.33	1381.58	463.87	1168.37	222.74	1330.99	245.05
58.124	2	0.13	0.16	0.03	0.16	0.03	0.14	0.07	0.36	0.36	99.67	0.33	0	51.38	3.53	1.13	0.36	0.04	1.89	0.76	0.16	0.32	0	0.17	0.02	0.02	0.01	0.04	5.09	0.93	0.01	0.02	1.9	0	0	0	6.67	-21.72	8.82	77.18	161.91	1110	173.49	1378.88	462.59	1174.21	223.41	1334.44	246.69
58.158	2	0.13	0.17	0.03	0.16	0.03	0.14	0.07	0.46	0.46	99.67	0.33	0	64.99	3.51	1.47	0.46	0.05	2.03	0.68	0.13	0.19	0	0.11	0.02	0.02	0.01	0.08	4.63	1.2	0.01	0.03	1.55	0	0	0	10.51	-18.91	7.23	78.66	162.79	1115.18	175.08	1384.01	463.68	1176.89	226.11	1337.65	251.79
58.191	2	0.13	0.17	0.03	0.16	0.03	0.15	0.07	0.53	0.53	99.66	0.33	0	53.62	3.82	1.56	0.53	0.07	2.41	0.55	0.13	0.1	0	0.08	0.02	0.02	0.01	0.07	4.86	1.5	0.01	0.02	1.42	0	0	0	8.94	-21.27	7.32	77.54	161.14	1120.67	176.77	1390.45	467.73	1183.5	229.05	1343.27	250.05
58.224	2	0.13	0.17	0.03	0.16	0.03	0.15	0.07	0.52	0.52	99.66	0.33	0	38.02	3.38	1.15	0.52	0.07	2.56	0.4	0.16	0.09	0	0.08	0.02	0.03	0	0.07	5.45	1.52	0.01	0.01	1.41	0	0	0	7.78	-24.44	3.66	77.08	154.44	1124.56	179.44	1393.27	468.94	1184.93	234.38	1338.65	249.21
58.258	2	0.14	0.17	0.03	0.16	0.03	0.14	0.07	0.57	0.57	99.65	0.33	0	45.23	2.87	1.03	0.57	0.08	2.63	0.37	0.19	0.08	0	0.09	0.01	0.04	0	0.06	6.24	2.23	0	0	1.31	0	0	0	7.8	-22.96	2.83	76.88	157.03	1124.61	179.02	1395.49	470.29	1183.69	235.02	1340.06	249.44
58.291	2	0.14	0.17	0.03	0.16	0.03	0.15	0.07	0.58	0.58	99.65	0.33	0	49.72	3.1	0.87	0.58	0.1	2.67	0.32	0.2	0.11	0	0.08	0.01	0.05	0	0.05	6.51	2.37	0	0.01	1.29	0	0	0	9.74	-22.06	3.9	77.54	155.23	1122.63	179.89	1392.75	470.68	1183.77	234.61	1337.95	252.6
58.324	2	0.14	0.17	0.03	0.16	0.03	0.14	0.07	0.53	0.53	99.65	0.33	0	45.67	2.63	1.03	0.53	0.14	2.22	0.3	0.23	0.19	0	0.07	0.01	0.06	0	0.04	7.17	2.97	0	0.03	1.22	0	0	0	9.24	-22.87	3.52	77.2	153.55	1120.67	182.93	1387.94	470.03	1180.72	236.85	1333.2	255.02
58.358	2	0.14	0.17	0.03	0.16	0.03	0.14	0.07	0.45	0.45	99.65	0.33	0	70.53	2.36	0.88	0.45	0.15	1.89	0.28	0.29	0.19	0	0.03	0.01	0.06	0	0.04	7.33	3.69	0	0.04	1.23	0	0	0	7.59	-17.64	3.03	77.59	148.76	1115.66	185.48	1382.15	471.56	1177.02	239.01	1324.75	256.5
58.391	2	0.14	0.17	0.03	0.16	0.03	0.14	0.08	0.52	0.52	99.65	0.33	0	79.97	2.74	0.8	0.52	0.14	2.12	0.42	0.52	0.3	0	0.04	0.02	0.07	0.01	0.05	7.64	3.85	0	0.5	1.23	0	0	0	4.2	-15.08	0.44	76.99	155.35	1102.03	190.14	1367.92	473.12	1156.48	245.27	1311.25	258.68
58.425	2	0.14	0.17	0.03	0.16	0.03	0.14	0.08	0.53	0.53	99.65	0.33	0	79.25	3.01	0.79	0.53	0.21	2.93	0.57	1.77	0.64	0	0.03	0.02	0.14	0.01	0.04	6.81	4.48	0	1.26	1.21	0	0	0	8.87	-15.3	0.01	78.8	152.24	1097.89	197.42	1355.71	474.83	1149.16	254.85	1301.21	262.3
58.458	2	0.14	0.18	0.03	0.16	0.03	0.15	0.08	0.62	0.62	99.65	0.33	0	93.46	3.48	0.72	0.62	0.23	3.22	0.66	1.81	0.71	0	0.02	0.02	0.2	0.01	0.05	6.97	4.33	0	3.3	1.22	0	0	0	9.25	-8.71	0.73	80.46	155.28	1085	201.01	1336.15	470.61	1132.47	256.51	1287.47	265.69
58.491	2	0.13	0.17	0.03	0.17	0.04	0.16	0.08	0.71	0.71	99.65	0.33	0	72.79	5.27	0.74	0.71	0.24	5.08	0.83	2.36	1.19	0	0.02	0.03	0.25	0.03	0.05	6.8	3.95	0	7.29	1.32	0	0	0	17.71	-17.08	-2.23	80.73	163.37	1072.16	206.34	1320.55	471.63	1110.01	267.16	1273.24	273.87
58.525	2	0.13	0.18	0.03	0.18	0.04	0.18	0.09	0.88	0.88	99.64	0.33	0	80.68	7.09	0.81	0.88	0.2	5.69	0.9	2.12	1.61	0	0.02	0.04	0.43	0.1	0.13	6.33	3.05	0	8.79	1.41	0.15	0	0	13.64	-14.85	0.26	78.71	171.27	1058.13	213.7	1305.07	476.87	1094.63	271.16	1265.66	280.09
58.558	2	0.13	0.18	0.03	0.19	0.04	0.19	0.09	1.09	1.09	99.62	0.33	0	88.79	8.87	0.82	1.09	0.13	5.61	0.88	1.51	1.23	0	0.02	0.04	0.74	0.24	0.14	6.13	2.49	0	10.19	1.53	0.62	0	0	8.56	-11.65	2	77.43	168.66	1056.27	222.9	1291.53	473.42	1090.62	275.64	1259.08	283.87
58.591	2	0.12	0.21	0.03	0.2	0.04	0.22	0.1	1.25	1.25	99.57	0.33	0	68.91	11.4	0.68	1.25	0.07	5.58	1	1.56	0.9	0	0.02	0.04	0.88	0.59	0.18	5.7	2.08	0	10.83	1.71	2.04	0	0	9.43	-18.02	4.91	76.93	174.53	1056.33	238.01	1284.66	479.36	1088.68	284.63	1262.27	302.78
58.625	2	0.12	0.29	0.02	0.23	0.04	0.26	0.12	1.92	1.95	99.43	0.33	0	70.94	14.98	0.75	1.95	0.04	5.1	1.21	1.74	0.99	0	0.01	0.04	1.71	1.17	0.33	5.12	2.13	0.01	16.42	1.92	4.77	0	0	1.34	-17.54	4.4	76.18	172.13	1060.3	254.67	1275.33	479.68	1086.2	298.43	1257.82	311.76
58.658	2	0.11	0.61	0.03	0.23	0.04	0.26	0.12	1.97	2.11	98.78	0.33	0	71.71	15.55	0.71	2.11	0.02	5.52	1.31	3.69	1.9	0	0.02	0.04	1.9	1.55	0.19	4.51	2.57	0.01	21.16	1.97	11.98	0	0	4.12	-17.35	2.01	76.34	170.33	1061.84	266.45	1261.95	472.45	1077.81	310.22	1247.73	321.93
58.691	2	0.12	1.01	0.06	0.19	0.05	0.23	0.12	2.07	2.71	97.97	0.33	0	87	14.31	0.54	2.71	0.01	7.5	2.18	10.77	11.72	0	0.03	0.08	2.51	1.97	0.22	4.11	3.18	0.01	2.98	2.07	16.65	0	0	-0.48	-12.49	2.82	75.63	161.12	1065.88	275.95	1251.63	467.23	1080.28	315.74	1241.1	325.57
58.725	2	0.19	1.47	0.88	0.16	0.07	0.22	0.13	2.29	4.5	97.07	0.63	0	92.13	15.81	0.36	4.5	0	13.81	4.36	25.45	50.94	0.54	0.04	0.13	3.58	1.93	0.13	3.71	4.54	0.02	0.15	2.29	19.86	0	0	-6.86	-9.7	3.23	73.64	160.55	1066.85	277.88	1243.45	457.02	1077.49	314.99	1237.75	324.6
58.758	2	0.28	1.62	13.83	0.11	0.13	0.17	0.14	2.4	5.76	72.33	3.98	-0.95	84.5	15.75	0.23	5.76	0	25.26	11.51	50.1	84.29	1.41	0.04	0.2	3.55	1.34	0.07	3.61	6.28	0.03	0.38	2.4	20.54	0	0	-11.51	-13.52	5.25	74.16	139.71	1077.24	281.27	1248.11	456.53	1097.42	313.02	1236.62	325.01
58.792	2	0.57	1.79	18.96	0.13	0.42	0.27	0.18	2.64	8.61	62.09	4.2	0	90.08	19.22	0.17	8.61	0	45.46	26.83	51.13	92.3	1.45	0.05	0.23	4.6	0.67	0.03	3.29	9.32	0.06	0.13	2.64	21.02	0	0	-17.07	-10.97	2.6	75.49	138.32	1086.03	285.33	1248.68	451.03	1099.66	318.14	1237.91	322.76
58.825	2	1.47	1.4	16.71	0.14	0.39	0.29	0.18	2.99	11.35	66.59	3.01	0	93.85	17.06	0.14	11.35	0	43.14	47.53	46.9	92.94	2.49	0.07	0.35	6.01	0.41	0.03	3.21	10.67	0.12	1.15	2.99	18.25	0	0	-20.51	-8.37	0.33	76.35	139.51	1095.8	284.23	1253.38	441.81	1103.87	317.87	1243.36	320.56
58.858
58.892
58.925
58.958
58.992
59.025
59.058
59.092	2	0.12	0.23	0.01	0.75	0.06	1.73	1.5	3.94	18.68	96.54	1.79	0	19.95	40.66	0.15	18.68	0.03	8.25	0.62	0.99	0.18	0	0.41	0.15	2.2	0.82	0.51	2.87	38.78	0.67	0.04	3.94	0	0	0	0.84	-28.95	7.47	70.04	165.49	1115.68	212.97	1403.68	520.55	1186.36	264.79	1350.32	287.2
59.125	2	0.14	0.18	0.02	0.24	0.07	0.34	0.3	4.76	11.02	99.33	0.33	0	24.44	12.26	0.13	11.02	0.07	8.35	0.16	0.54	0.05	0	0.24	0.14	1.06	1.12	0.84	3.21	28.57	0.55	0.02	4.76	0	0	0	1.21	-27.64	8.25	71.28	165.15	1118.4	216.28	1396.62	512.07	1185.61	264.68	1348.68	290.82
59.159	2	0.14	0.15	0.02	0.19	0.07	0.24	0.25	5.72	7.68	99.5	0.33	0	22.19	8.48	0.07	7.68	0.04	8.43	0.16	0.46	0.05	0	0.25	0.13	0.24	0.95	0.71	4.47	27.78	0.7	0.02	5.72	0	0	0	1.23	-28.27	4.7	71.97	157.03	1123.74	217	1399.05	510.81	1187.77	269.08	1343.79	286.88
59.192	2	0.12	0.13	0.02	0.19	0.08	0.23	0.19	6.07	6.07	99.53	0.33	0	22.76	10.51	0.09	6.07	0.03	8.82	0.16	0.55	0.06	0	0.12	0.11	0.09	0.78	0.66	6.16	18.57	0.54	0.01	6.8	0	0	0	0.33	-28.11	4.02	71.7	157.96	1127.58	218.24	1398.75	508.4	1187.93	271.53	1345.38	284.2
59.225	2	0.12	0.13	0.02	0.18	0.09	0.21	0.15	4.66	4.66	99.59	0.33	0.27	25.95	9.56	0.07	4.66	0.04	8.53	0.2	0.51	0.06	0	0.09	0.09	0.06	0.61	0.59	6.6	14.16	0.39	0.01	7.05	0	0	0	-2.3	-27.24	4.79	71.2	153.41	1129.5	216.33	1400.15	504.51	1192.93	266.7	1345.49	282.8
59.259	2	0.11	0.11	0.02	0.16	0.09	0.17	0.1	1.79	1.79	99.67	0.33	2.45	44.15	8.64	0.07	1.79	0.04	7.54	0.24	0.71	0.11	0	0.04	0.08	0.01	0.51	0.35	8.67	5.18	0.23	0.01	7.9	0	0	0	-1.35	-23.18	5.77	72.08	153.33	1128.74	214.53	1398.56	502.2	1193.06	264.24	1345.32	282.34
59.292	2	0.12	0.11	0.02	0.15	0.08	0.15	0.09	1.5	1.5	99.7	0.33	1.92	40.13	6.17	0.07	1.5	0.04	5.96	0.21	0.99	0.14	0	0.03	0.07	0.01	0.42	0.24	8.92	5.01	0.2	0.01	7.48	0	0	0	-0.45	-24	5.94	72.63	149.1	1127.05	212.52	1395.67	498.96	1193.07	261.52	1340.87	281.13
59.325	2	0.12	0.11	0.03	0.16	0.07	0.14	0.08	0.82	0.82	99.69	0.33	1.45	29.48	6.54	0.08	0.82	0.05	4.2	0.2	0.88	0.2	0	0.02	0.06	0.01	0.33	0.12	10.85	3.02	0.12	0.01	7.4	0	0	0	-0.47	-26.36	4.94	73.15	145.73	1123.41	210.27	1388.62	493.87	1187.9	260.22	1332.79	275.85
59.359	2	0.13	0.11	0.03	0.16	0.07	0.13	0.08	0.51	0.51	99.69	0.33	1.47	17.07	4.83	0.09	0.51	0.05	3.42	0.19	1	0.29	0	0.01	0.05	0	0.26	0.07	13.81	2.61	0.05	0.01	7.27	0	0	0	3.7	-29.9	-0.51	74.55	134.64	1122.52	207.44	1390.64	493.26	1187.28	261.05	1321.09	275.99
59.392	2	0.14	0.13	0.03	0.16	0.05	0.13	0.08	0.54	0.54	99.67	0.33	0	31.5	4.6	0.1	0.54	0.05	2.45	0.22	1.23	0.46	0	0.01	0.04	0	0.16	0.04	14.72	2.96	0.04	0.01	5.92	0	0	0	1.72	-25.88	0.85	73.64	148.56	1111.57	203.7	1382.58	490.17	1172.63	255.82	1319.96	274.88
59.426	2	0.14	0.13	0.03	0.17	0.05	0.13	0.08	0.54	0.54	99.67	0.33	0	22.62	4.16	0.13	0.54	0.08	2.36	0.25	1.31	0.55	0	0.01	0.03	0	0.12	0.03	15.26	3.68	0.03	0.02	5.15	0	0	0	5.17	-28.15	-0.29	74.95	146.41	1099.26	199.15	1377.93	494.26	1163.88	253.63	1308.8	274.41
59.459	2	0.15	0.14	0.04	0.16	0.05	0.13	0.08	0.53	0.53	99.67	0.33	0	22.6	3.04	0.16	0.53	0.1	2.49	0.32	1.3	0.43	0	0.01	0.02	0.01	0.08	0.03	15.48	4.52	0.03	0.02	4.59	0	0	0	5.86	-28.16	3.9	75.76	140.17	1089.6	196.06	1369.12	493.15	1163.61	246.23	1300.9	274.49
59.492	2	0.16	0.14	0.04	0.16	0.04	0.12	0.08	0.5	0.5	99.67	0.33	0	27.95	2.34	0.23	0.5	0.12	1.92	0.31	1.36	0.28	0	0.01	0.02	0.01	0.06	0.04	16.03	5.26	0.02	0.01	4.25	0	0	0	3.07	-26.74	1.53	75.07	140.59	1085.8	195.11	1364.76	490.66	1156.06	246.66	1294.62	270.52
59.526	2	0.16	0.15	0.04	0.17	0.04	0.12	0.08	0.48	0.48	99.67	0.33	0	28.37	2.05	0.33	0.48	0.14	1.74	0.31	1.29	0.2	0	0.01	0.02	0.01	0.03	0.03	15.57	5.53	0.02	0.02	3.73	0	0	0	2.36	-26.63	-1.13	74.63	143.48	1082.17	192.61	1364.86	492.26	1149.11	248.3	1291.52	265.78
59.559	2	0.16	0.15	0.04	0.17	0.04	0.13	0.08	0.42	0.42	99.66	0.33	0	12.35	2.61	0.62	0.42	0.16	1.66	0.37	1.5	0.25	0	0.01	0.01	0.01	0.02	0.02	15.52	6.33	0.02	0.02	3.51	0	0	0	0.59	-31.8	0.66	72.74	143.88	1075.12	188.39	1357.92	487.07	1144.26	241	1286.58	262.11
59.592	2	0.16	0.15	0.04	0.17	0.04	0.13	0.09	0.41	0.41	99.65	0.33	0	22.59	2.25	0.89	0.41	0.19	1.39	0.46	1.63	0.43	0	0.01	0.01	0.01	0.02	0.01	16.18	7.29	0.01	0.02	3.16	0	0	0	6.59	-28.16	-2.02	75.61	146.4	1075.57	190.92	1355.96	487.46	1138.77	247.48	1283.85	267.11
59.626	2	0.17	0.16	0.04	0.18	0.03	0.13	0.09	0.42	0.42	99.63	0.33	0	14.66	2.22	1.1	0.42	0.21	1.45	0.48	1.57	0.84	0	0.01	0.01	0.02	0.01	0.01	17.32	9.16	0.01	0	2.32	0	0	0	3.69	-30.81	-2.04	74.48	145.43	1075.24	190.22	1356.1	488.19	1138.7	247.85	1283.43	262.09
59.659	2	0.17	0.16	0.04	0.18	0.03	0.13	0.09	0.42	0.42	99.63	0.33	0	16	2.25	1.1	0.42	0.21	1.76	0.59	1.69	1.21	0	0.01	0.01	0.02	0.01	0.01	17.34	9.26	0.01	0.02	2.24	0	0	0	4.66	-30.29	-2.73	75.17	142.17	1074.36	188.77	1357.12	488.24	1139.8	246.21	1280.99	262.9
59.692	2	0.17	0.16	0.04	0.19	0.03	0.13	0.1	0.39	0.39	99.62	0.33	0	20.18	2.25	1.44	0.39	0.18	1.45	0.61	1.58	0.7	0	0.01	0.01	0.03	0.01	0.01	17.64	10.22	0.01	0.01	1.87	0	0	0	0.75	-28.88	2.12	73.95	153.43	1070.85	183.98	1352.05	480.72	1136.4	235.83	1288.16	258.43
59.726	2	0.17	0.17	0.04	0.19	0.03	0.13	0.11	0.37	0.37	99.62	0.33	0	22.46	2.48	1.38	0.37	0.16	1.27	0.63	1.49	0.33	0	0	0.01	0.03	0	0.01	16.67	13.12	0	0.01	1.44	0	0	0	1.03	-28.2	1.52	73.82	155.03	1071.05	179.33	1357.52	483.82	1137.27	235.02	1291.39	251.81
59.759	2	0.17	0.17	0.04	0.19	0.03	0.14	0.11	0.39	0.39	99.62	0.33	0	15.95	3.32	1.34	0.39	0.14	1.22	0.76	1.57	0.18	0	0	0.01	0.03	0	0.01	15.79	11.66	0	0.02	1.38	0	0	0	-2.14	-30.31	1.64	72.56	149.97	1074.5	178.28	1361.85	483.94	1143.7	233.45	1293	247.67
59.793	2	0.17	0.17	0.04	0.19	0.03	0.14	0.12	0.38	0.38	99.61	0.33	0	12.87	3.76	1.28	0.38	0.14	1.21	0.85	1.42	0.15	0	0	0.01	0.04	0.01	0.01	15.29	12.5	0	0.01	1.13	0	0	0	0.33	-31.56	1.32	73.01	150.77	1080.86	175.98	1365.34	480.09	1147.67	232.88	1297.99	244.42
59.826	2	0.16	0.18	0.04	0.19	0.03	0.14	0.11	0.41	0.41	99.63	0.33	0	5.27	3.67	0.82	0.41	0.15	1.19	0.93	1.83	0.17	0	0	0.01	0.05	0.01	0.01	13.89	11.47	0	0.01	1.09	0	0	0	2.58	-36.45	0.77	73.01	143.49	1085.65	174.33	1371.51	478.98	1156.25	230.01	1298.78	246.6
59.859	2	0.16	0.18	0.04	0.19	0.03	0.14	0.11	0.41	0.41	99.63	0.33	0	3.44	4.03	0.7	0.41	0.16	1.25	0.94	2.11	0.19	0	0	0.01	0.04	0.01	0.01	13.76	11.76	0	0.01	1.06	0	0	0	2.1	-38.68	2.75	72.79	142.93	1092.29	175.44	1376.37	477.27	1165.34	227.51	1306.64	249.06
59.893	2	0.16	0.18	0.04	0.18	0.03	0.15	0.11	0.42	0.42	99.63	0.33	0	3.19	4.35	0.67	0.42	0.17	1.22	1.02	2.07	0.22	0	0	0.01	0.04	0.01	0.01	12.36	11.05	0	0.02	0.97	0	0	0	4.32	-39.07	1.05	73.49	140.67	1096.34	176.79	1380.22	478.01	1168.12	230.05	1307.03	252.25
59.926	2	0.15	0.18	0.04	0.18	0.03	0.15	0.11	0.46	0.46	99.63	0.33	0	12.63	4.49	0.84	0.46	0.18	1.09	1.11	2.2	0.22	0	0	0	0.04	0.01	0.02	12.25	10.85	0	0.02	0.97	0	0	0	3.6	-31.67	3.53	75.38	145.28	1101.48	178.38	1384.16	479.65	1173.65	230.76	1317.2	253.14
59.959	2	0.15	0.18	0.03	0.18	0.03	0.15	0.1	0.48	0.48	99.64	0.33	0	6.7	4.75	0.58	0.48	0.17	1.27	1.19	2.03	0.22	0	0	0	0.03	0.01	0.02	11.24	9.85	0	0.01	1	0	0	0	0.99	-35.17	2.5	73.77	144.15	1101.51	179.29	1382.44	478.16	1171.79	231.88	1314.73	250.52
59.993	2	0.15	0.18	0.03	0.18	0.03	0.15	0.09	0.52	0.52	99.64	0.33	0	5.4	4.37	0.53	0.52	0.19	1.3	0.9	1.76	0.22	0	0	0.01	0.03	0.01	0.03	10.2	7.77	0	0.01	0.99	0	0	0	3.67	-36.32	1.51	74.29	141.71	1106.32	176.86	1389.68	479.81	1177.61	232.04	1318.3	248.96
60.026	2	0.15	0.18	0.03	0.17	0.03	0.15	0.09	0.57	0.57	99.64	0.33	0	3.26	3.76	0.49	0.57	0.18	1.69	1	1.65	0.22	0	0	0.01	0.03	0.01	0.05	10.12	7.7	0	0.02	1.09	0	0	0	3.3	-38.95	-1.4	73.08	140.5	1105.92	171.82	1395.18	480.59	1176.5	230.83	1316.42	243.58
60.059	2	0.15	0.18	0.03	0.17	0.03	0.14	0.09	0.67	0.67	99.65	0.33	0	9.38	3.25	0.51	0.67	0.18	1.85	1.04	1.48	0.2	0	0	0.01	0.03	0.01	0.06	9.4	7.17	0	0.03	1.19	0	0	0	2.36	-33.34	2.76	74.29	145.26	1107.52	171.12	1396.01	479.11	1181.41	225.57	1325.39	244.87
60.093	2	0.15	0.18	0.03	0.16	0.03	0.14	0.08	0.87	0.87	99.65	0.33	0	13.04	2.89	0.56	0.87	0.16	1.44	1.03	1.18	0.21	0	0	0.01	0.02	0.02	0.05	8.32	4.76	0	0.02	1.23	0	0	0	3.08	-31.49	1.93	74.62	155.63	1104.69	164.23	1399.5	478.59	1175.41	221.44	1329.94	239.87
60.126	2	0.15	0.18	0.03	0.16	0.03	0.14	0.08	0.91	0.91	99.65	0.33	0	8.56	2.82	0.55	0.91	0.15	1.61	1.04	1.28	0.22	0	0	0.01	0.03	0.02	0.04	7.91	4.56	0	0.01	1.31	0	0	0	3.05	-33.84	0.98	74.23	147.43	1104.64	160.97	1403.54	480.09	1180.18	219.03	1326.51	237.03
60.16	2	0.15	0.17	0.03	0.16	0.03	0.14	0.08	1.03	1.03	99.65	0.33	0	7.86	2.97	0.72	1.03	0.13	1.4	1.06	1.72	0.26	0	0	0.01	0.03	0.03	0.01	7.89	4.16	0.01	0.01	1.4	0	0	0	4.81	-34.31	-0.28	75.6	145.16	1117.72	164.41	1407.38	473.9	1187.95	222.85	1332.27	238.42
60.193	2	0.15	0.17	0.03	0.16	0.03	0.14	0.08	1.18	1.18	99.65	0.33	0	6.61	2.89	0.69	1.18	0.11	1.3	0.89	1.41	0.28	0	0	0.01	0.02	0.03	0.01	8.21	4.1	0.01	0.02	1.52	0	0	0	7.07	-35.24	-0.44	76.59	143.61	1131.59	172.55	1410.89	471.43	1197.14	230.27	1339.99	244.96
60.226	2	0.15	0.17	0.03	0.17	0.03	0.14	0.08	1.11	1.11	99.66	0.33	0	2.69	2.85	1.06	1.11	0.1	1.62	0.98	1.35	0.41	0	0	0.01	0.03	0.04	0.01	8.82	4.69	0.01	0.03	1.57	0	0	0	7.53	-39.95	-0.07	76	131.05	1132.75	174.54	1411.02	472.68	1204.86	229.95	1334.67	247.93
60.26	2	0.15	0.17	0.03	0.17	0.03	0.14	0.08	1.03	1.03	99.66	0.33	0	7.42	2.48	1.39	1.03	0.1	1.62	1.15	1.43	0.63	0	0	0.01	0.04	0.04	0.02	10.07	5	0.01	0.02	1.8	0	0	0	6.97	-34.62	-1.47	76.52	138.1	1132.52	174.37	1412.71	472.76	1200.28	230.95	1337.22	248.82
60.293	2	0.15	0.17	0.03	0.16	0.03	0.13	0.08	1.04	1.04	99.67	0.33	0	7.74	1.94	1.35	1.04	0.09	1.88	1.12	1.4	0.87	0	0	0.01	0.04	0.04	0.03	10	4.87	0.01	0.01	1.96	0	0	0	5.14	-34.39	-0.56	75.98	139.91	1128.59	172.43	1410.83	473.36	1197.54	228.79	1336.43	245.69
60.326	2	0.15	0.17	0.04	0.16	0.03	0.13	0.08	1.02	1.02	99.67	0.33	0	14.32	1.82	1.3	1.02	0.1	1.83	0.9	2.06	1.04	0	0	0.01	0.04	0.04	0.04	9.78	4.8	0.01	0.01	1.95	0	0	0	3.26	-30.95	0.88	75.93	146.32	1120.49	168.51	1410.71	478.47	1192.1	225.56	1337.44	242.36
60.36	2	0.14	0.16	0.03	0.16	0.03	0.13	0.08	1.03	1.03	99.68	0.33	0	22.41	1.78	1.42	1.03	0.1	1.6	0.74	2.31	0.78	0	0.01	0.01	0.03	0.04	0.04	9.2	4.3	0.01	0.01	2.28	0	0	0	3.41	-28.21	-1.63	75.99	155.58	1118.13	162.21	1413.61	476.53	1184.12	223.52	1339.15	236.6
60.393	2	0.14	0.16	0.03	0.15	0.03	0.13	0.07	1	1	99.68	0.33	0	13.84	1.46	1.33	1	0.08	1.39	0.75	1.64	0.76	0	0.01	0.01	0.04	0.05	0.04	8.6	4.08	0.01	0.02	2.32	0	0	0	3.66	-31.15	-4.1	74.86	152.94	1117.96	158.66	1416.41	476.12	1183.09	223.73	1335.81	231.81
60.427	2	0.14	0.16	0.03	0.15	0.03	0.13	0.07	0.94	0.94	99.68	0.33	0	4.22	1.22	1.07	0.94	0.08	1.18	0.71	1.23	0.51	0	0.01	0.01	0.04	0.05	0.08	7.15	3.39	0.01	0.07	2.61	0	0	0	4.7	-37.61	-3.67	73.71	147.73	1120.33	156.47	1420.73	473.43	1189.73	217.68	1336.39	235.38
60.46	2	0.14	0.16	0.03	0.15	0.03	0.12	0.07	0.91	0.91	99.69	0.33	0	5.17	1.32	1.06	0.91	0.09	1.2	0.72	1.34	0.42	0	0.02	0.01	0.04	0.06	0.07	7.47	2.87	0.01	0.02	2.72	0	0	0	7	-36.55	-3.84	75.11	148.81	1128.66	156.18	1431.03	478.22	1198.05	221.07	1346.29	234.1
60.493	2	0.14	0.16	0.03	0.15	0.03	0.13	0.07	0.92	0.92	99.68	0.33	0	4.12	1.42	1.11	0.92	0.09	1.24	0.61	1.51	0.56	0	0.02	0.01	0.04	0.06	0.06	7.64	2.77	0.01	0.02	2.62	0	0	0	5.24	-37.74	-1.35	75.06	145.32	1135.64	159.57	1433.73	478.21	1208.3	220.75	1352.9	235.22
60.527	2	0.14	0.16	0.03	0.15	0.04	0.12	0.07	0.82	0.82	99.69	0.33	0	3.49	1.63	1.01	0.82	0.06	1.33	0.53	2.09	0.45	0	0.03	0.01	0.03	0.05	0.04	7.57	2.37	0.01	0.12	2.72	0	0	0	4.18	-38.61	-2.34	74.23	145.09	1140.1	161.52	1435.96	475.63	1210.35	221.74	1354.61	237.22
60.56	2	0.13	0.15	0.03	0.15	0.04	0.13	0.07	0.68	0.68	99.69	0.33	0	5.39	2.15	1.14	0.68	0.06	1.36	0.37	2.09	0.36	0	0.03	0.01	0.03	0.04	0.03	7.95	2.18	0.01	0.05	2.78	0	0	0	3.61	-36.32	-0.42	74.58	152.22	1143.56	161.35	1440.44	477.76	1213.41	221.37	1364.9	236.24
60.593	2	0.13	0.15	0.03	0.15	0.04	0.13	0.07	0.69	0.69	99.69	0.33	0	4.09	2.6	1.24	0.69	0.04	1.7	0.39	2.35	0.36	0	0.03	0.01	0.03	0.04	0.02	8.25	2.13	0.01	0.04	2.85	0	0	0	4.56	-37.78	-0.55	74.54	147.7	1146.83	158.71	1442.76	475.32	1218.25	219.28	1365.31	232.96
60.627	2	0.13	0.15	0.03	0.16	0.04	0.13	0.07	0.6	0.6	99.69	0.33	0	4.58	2.74	1.25	0.6	0.04	1.58	0.36	1.89	0.23	0	0.03	0.01	0.02	0.04	0.02	9.02	1.93	0.01	0.08	2.95	0	0	0	0.46	-37.18	-0.16	73.33	150.79	1150	155.71	1444.66	468.92	1219.76	214.08	1369.92	227.86
60.66	2	0.13	0.15	0.03	0.16	0.04	0.13	0.07	0.67	0.67	99.69	0.33	0	7.25	2.8	1.23	0.67	0.03	1.67	0.33	1.6	0.23	0	0.03	0.01	0.02	0.04	0.03	8.69	1.81	0.01	0.08	2.97	0	0	0	6.58	-34.75	-2.82	74.62	149	1147.99	149.89	1448.5	468	1218.38	210.74	1366.04	230.61
60.693	2	0.13	0.15	0.03	0.15	0.04	0.13	0.07	0.62	0.62	99.69	0.33	0	7.76	2.85	1.22	0.62	0.03	1.63	0.31	1.2	0.23	0	0.04	0.01	0.02	0.05	0.05	8.02	1.53	0.01	0.02	3.03	0	0	0	4.26	-34.38	-4.16	73.73	154.62	1146.14	145.97	1448.82	466.51	1212.16	210.85	1366.35	222.47
60.727	2	0.13	0.15	0.03	0.15	0.04	0.13	0.07	0.6	0.6	99.7	0.33	0	7.1	2.3	1.26	0.6	0.03	1.22	0.34	0.85	0.19	0	0.05	0.01	0.02	0.05	0.06	6.17	1.1	0	0.01	3.02	0	0	0	7.83	-34.86	-4.19	75.13	159.07	1143.36	140.66	1447.22	462.83	1207.47	207.29	1366.02	220.13
60.76	2	0.13	0.15	0.03	0.14	0.04	0.13	0.07	0.59	0.59	99.7	0.33	0	11.85	2.1	1.11	0.59	0.03	1.36	0.4	0.82	0.24	0	0.07	0.01	0.02	0.05	0.08	5.75	1.1	0	0.02	3.06	0	0	0	6.35	-32.03	-6.45	75.96	141.19	1143.56	143.87	1440.77	461.07	1211.39	210.59	1352.41	217.48
60.794	2	0.13	0.15	0.03	0.14	0.03	0.13	0.06	0.56	0.56	99.69	0.33	0	8.24	1.72	1.05	0.56	0.04	1.2	0.41	1.11	0.28	0	0.08	0.02	0.02	0.06	0.08	4.95	1.04	0	0.06	2.76	0	0	0	13.47	-34.05	-6.89	77.13	139.32	1134.15	142.7	1429.06	458.06	1201.27	210.21	1340.07	222.2
60.827	2	0.13	0.15	0.03	0.14	0.03	0.13	0.07	0.56	0.56	99.69	0.33	0	7.04	1.79	1.32	0.56	0.04	1.29	0.56	1.34	0.37	0	0.09	0.02	0.03	0.07	0.07	4.82	1.02	0	0.16	2.68	0	0	0	12.54	-34.9	-6.87	76.98	145.43	1117.36	146.75	1406.55	456.12	1177.75	216.11	1323.06	221.79
60.86	2	0.13	0.16	0.03	0.14	0.04	0.13	0.07	0.61	0.61	99.69	0.33	0	9.59	1.8	1.54	0.61	0.04	1.65	0.62	1.68	0.52	0	0.1	0.03	0.04	0.06	0.06	4.83	1.09	0.01	0.72	2.55	0	0	0	14.47	-33.22	-7.07	77.96	146.49	1103.22	148.41	1393.14	458.51	1163.37	218.15	1309.68	225.47
60.894	2	0.13	0.16	0.03	0.14	0.04	0.13	0.07	0.71	0.71	99.68	0.33	0	8.57	1.88	1.57	0.71	0.04	2.44	1.12	2.66	1.05	0	0.12	0.04	0.06	0.05	0.05	4.95	1.11	0.01	0.42	2.39	0	0	0	14.24	-33.83	-6.75	77.65	152.08	1085.69	153.81	1372.9	459.08	1141.64	222.81	1293.48	231.36
60.927	2	0.13	0.16	0.03	0.14	0.04	0.13	0.07	0.74	0.74	99.68	0.33	0	15.75	1.93	1.79	0.74	0.04	3.2	1.32	3.11	1.69	0	0.14	0.06	0.07	0.05	0.04	5.09	1.19	0.01	0.37	2.3	0	0	0	12.81	-30.39	-7.18	78.47	159.76	1073.99	161.02	1352.46	457.71	1120.88	233.36	1280.62	230.42
60.96	2	0.14	0.16	0.04	0.14	0.04	0.13	0.07	0.85	0.85	99.68	0.33	0	33.4	1.82	1.48	0.85	0.03	4	2.28	3.52	2.48	0	0.13	0.06	0.08	0.04	0.04	6.4	1.31	0.01	0.71	2.34	0	0	0	13.06	-25.45	-6.4	79.78	158.91	1058.7	170.07	1335.83	464.05	1107.13	238.15	1265.98	242.5
60.994	2	0.16	0.16	0.04	0.15	0.04	0.13	0.07	1.14	1.14	99.67	0.33	0	21.53	2.43	1.08	1.14	0.03	3.96	3.89	4.13	4.87	0	0.12	0.07	0.1	0.05	0.06	6.87	1.36	0.01	0.38	2.09	0	0	0	6.37	-28.47	-5.14	78.26	154.16	1051.88	180.65	1316.61	462.12	1098.17	245.12	1252.33	243.65
61.027	2	0.17	0.17	0.04	0.15	0.04	0.14	0.07	1.31	1.31	99.66	0.33	0	27.5	2.52	0.77	1.31	0.02	2.89	4.16	3.76	6.1	0	0.12	0.07	0.11	0.05	0.08	6.98	1.25	0.01	0.04	1.99	0	0	0	11.69	-26.85	-10.64	80.36	141.4	1051.25	184.94	1314.15	463.88	1097.07	254.71	1238.35	248.81
61.06	2	0.18	0.17	0.05	0.16	0.03	0.15	0.07	1.51	1.51	99.64	0.33	0	30.54	3.49	0.69	1.51	0.02	2.18	4.62	2.96	7.66	0	0.13	0.07	0.14	0.04	0.07	7.81	1.25	0.01	0.08	1.73	0	0	0	8.94	-26.11	-6.9	79.27	153.61	1047.45	189.88	1307.5	464.51	1089.58	255.31	1243.18	253.97
61.094	2	0.19	0.18	0.04	0.16	0.03	0.15	0.07	1.48	2.14	99.63	0.33	0	29.74	2.98	0.32	2.14	0.01	1.95	5.58	3.28	6.04	0	0.2	0.08	0.2	0.05	0.1	7.1	1.19	0.01	0.13	1.48	0	0	0	6.24	-26.3	-5.08	77.89	154.58	1033.31	183.04	1304.15	468.48	1082.8	245.03	1237.21	252.04
61.127	2	0.17	0.18	0.04	0.15	0.03	0.14	0.07	1.49	1.99	99.64	0.33	0	12.3	2.49	0.21	1.99	0.01	1.7	4.95	3.14	3.07	0	0.18	0.1	0.21	0.07	0.11	6.92	1.24	0.01	0.05	1.49	0	0	0	6.57	-31.82	-3.49	77.51	144.29	1031.8	179.69	1308.41	474.02	1091.61	239.82	1235.51	250.38
61.161	2	0.16	0.18	0.04	0.15	0.03	0.14	0.06	1.51	1.99	99.64	0.33	0	20.28	2.08	0.14	1.99	0.01	2.3	4.33	3.87	0.78	0	0.17	0.07	0.32	0.08	0.08	6.95	1.57	0.01	0.07	1.51	0	0	0	0.23	-28.84	-2.21	76.02	150.38	1026.61	175.37	1309.61	476.37	1088.11	235.27	1238.31	242.62
61.194	2	0.17	0.18	0.03	0.15	0.03	0.14	0.07	1.42	2.16	99.63	0.33	0	7.7	2.16	0.1	2.37	0.01	2.11	4.18	3.17	0.66	0	0.13	0.06	0.45	0.06	0.06	6.84	1.89	0.01	0.03	1.42	0	0	0	0.45	-34.42	-3.3	75.16	147.91	1027.31	168.79	1310.11	470.37	1088.07	231.09	1235.96	233.7
61.227	2	0.16	0.18	0.03	0.15	0.03	0.15	0.07	1.37	2.35	99.63	0.33	0	28.6	2.35	0.1	2.37	0.01	2.18	2.81	2.45	0.46	0	0.1	0.05	0.38	0.03	0.03	6.33	1.88	0	0.02	1.37	0	0	0	0.73	-26.58	0.08	75.75	164.28	1027.74	162.21	1315.49	469.92	1087.56	223.57	1251.73	229.57
61.261	2	0.16	0.19	0.03	0.16	0.03	0.15	0.07	1.25	2.33	99.62	0.33	0	8.19	1.94	0.11	2.83	0.02	2.64	1.75	2.88	0.52	0	0.06	0.04	0.35	0.02	0.02	7.19	2.33	0	0.02	1.25	0	0	0	6.52	-34.09	-0.29	76.06	154.35	1035.59	157.82	1330.21	475.2	1103.25	221.16	1257.31	230.59
61.294	2	0.16	0.19	0.03	0.16	0.03	0.15	0.07	1.25	2.34	99.62	0.33	0	8.86	2.16	0.11	2.8	0.02	2.5	1.77	3.2	0.57	0	0.05	0.03	0.25	0.01	0.02	7.29	2.34	0	0.05	1.25	0	0	0	5.4	-33.65	1.69	76	151.59	1043.34	157.26	1338.13	472.56	1115.75	215.15	1266.16	234
61.327	2	0.16	0.19	0.04	0.16	0.03	0.15	0.07	1.25	2.35	99.62	0.33	0	17.22	2.21	0.1	3.34	0.02	3.33	2.21	4.04	0.89	0	0.04	0.03	0.24	0.01	0.03	7.59	2.35	0	0.04	1.25	0	0	0	6.89	-29.85	1.54	76.87	157.95	1062.36	155.39	1355.07	467.86	1130.42	213.51	1287.1	233.52
61.361	2	0.16	0.19	0.04	0.16	0.04	0.15	0.07	1.33	2.42	99.62	0.33	0	6.37	2.41	0.12	3.66	0.02	4.03	2.11	4.92	1.61	0	0.02	0.02	0.14	0.01	0.04	7.65	2.42	0	0.04	1.33	0	0	0	3.4	-35.44	1.73	75.52	147.65	1072.06	155.15	1362.91	466.28	1144.39	212.03	1291.1	228.65
61.394	2	0.17	0.19	0.04	0.16	0.04	0.16	0.07	1.46	3.16	99.62	0.33	0	6.29	3.16	0.12	3.48	0.02	4.78	2.36	3.63	1.71	0	0.02	0.02	0.14	0.01	0.06	7.88	2.74	0	0.16	1.46	0	0	0	8.39	-35.51	-0.88	76.29	150.15	1092.96	150.53	1388.42	467	1162.61	212.18	1311.93	227.99
61.428	2	0.16	0.19	0.03	0.17	0.04	0.17	0.08	1.58	3.33	99.63	0.33	0	6.57	4.64	0.16	3.33	0.02	4.43	1.73	2.73	1.31	0	0.01	0.02	0.1	0.01	0.08	8.38	2.65	0	0.06	1.58	0	0	0	4.6	-35.27	-0.06	75.07	157.27	1098.46	150.08	1396.84	468.18	1167.03	210.71	1323.53	226.26
61.461	2	0.15	0.18	0.03	0.17	0.04	0.17	0.08	1.64	3.01	99.63	0.33	0	6.09	5.38	0.17	3.01	0.03	4.2	1.53	3.39	0.9	0	0.01	0.02	0.11	0.01	0.08	7.1	2.41	0	0.09	1.64	0	0	0	3.39	-35.68	1.12	74.61	156.67	1102.75	152.53	1402.19	472.03	1173.95	211.76	1329.74	228.38
61.494	2	0.14	0.18	0.03	0.17	0.04	0.18	0.08	1.75	2.76	99.64	0.33	0	13.96	6.07	0.15	2.76	0.03	3.52	1.45	2.9	0.61	0	0.01	0.02	0.11	0.02	0.14	6.76	2.18	0	0.06	1.75	0	0	0	5.42	-31.09	1.13	76.2	164.26	1112.64	156.5	1407.14	471.74	1177.48	217.38	1341.16	231.22
61.528	2	0.13	0.17	0.03	0.17	0.04	0.18	0.08	2.03	2.03	99.65	0.33	0	15.87	7.41	0.13	2.03	0.02	3.14	1.39	3.06	0.9	0	0.01	0.03	0.09	0.05	0.24	5.04	2.27	0	0.05	2.14	0	0	0	7.06	-30.34	1.59	77.1	165.64	1123.72	161.36	1415.42	474.74	1187.13	222.62	1352.26	235.63
61.561	2	0.12	0.17	0.03	0.17	0.04	0.18	0.08	1.84	1.84	99.64	0.33	0	17.36	7.97	0.13	1.84	0.02	2.73	1.06	2.5	1.09	0	0.01	0.04	0.08	0.08	0.39	3.85	2.04	0.01	0.07	2.36	0	0	0	11.75	-29.8	0.3	78.33	163.69	1124.95	162.54	1417.58	478.77	1187.86	227.33	1351.17	238.43
61.594	2	0.12	0.17	0.03	0.17	0.04	0.18	0.08	1.75	1.75	99.64	0.33	0	4.18	8.11	0.13	1.75	0.02	2.33	0.74	1.45	1.66	0	0.01	0.06	0.07	0.16	0.84	3.61	1.71	0.01	0.06	2.47	0	0	0	6.11	-37.66	-0.96	75.55	150	1124.39	160.64	1416.67	474.48	1192.06	223	1341.7	233.34
61.628	2	0.12	0.16	0.03	0.16	0.04	0.17	0.08	1.35	1.35	99.66	0.33	0	12.68	7.57	0.17	1.35	0.02	2.05	0.46	1.34	1.87	0	0.01	0.06	0.07	0.22	0.6	3.54	1.68	0.01	0.03	2.83	0	0	0	2.7	-31.65	-1.64	75.62	156.79	1121.8	155.56	1417.87	471.13	1187.12	218.06	1343.6	227.93
61.661	2	0.12	0.16	0.03	0.16	0.04	0.16	0.08	1.28	1.28	99.68	0.33	0	19.47	6.12	0.19	1.28	0.02	1.77	0.35	1.25	1.51	0	0.01	0.06	0.07	0.22	0.25	3.79	1.67	0.01	0.01	3.01	0	0	0	3.54	-29.1	-2.03	75.77	163.87	1112.02	149.22	1414.81	472.99	1176.45	215.44	1340.19	221.91
61.694	2	0.12	0.16	0.03	0.15	0.04	0.15	0.07	1.28	1.28	99.68	0.33	0	11.47	5.05	0.16	1.28	0.02	2.08	0.36	1.5	1.44	0	0.01	0.06	0.06	0.27	0.12	3.73	1.64	0.01	0.01	2.9	0	0	0	1.58	-32.22	-3.16	74.88	159.54	1103.73	140.33	1415.18	472.2	1172.96	207.35	1332.34	214.41
61.728	2	0.12	0.15	0.03	0.14	0.04	0.14	0.07	1.01	1.01	99.7	0.33	0	13.61	4.24	0.19	1.01	0.02	2.18	0.33	1.66	0.89	0	0.01	0.05	0.06	0.31	0.04	4.18	1.68	0.01	0.02	3.42	0	0	0	3.47	-31.24	-3.03	75.77	158.86	1095.62	132.79	1410.68	471.5	1167.23	202.71	1326.05	206.21
61.761	2	0.12	0.15	0.03	0.14	0.04	0.14	0.07	0.97	0.97	99.69	0.33	0	30.74	3.03	0.23	0.97	0.03	1.88	0.32	1.5	0.6	0	0.01	0.03	0.07	0.17	0.02	4.04	1.66	0.01	0.04	3.21	0	0	0	3.4	-26.06	-4.32	76.3	166.71	1090.27	130.24	1404.76	465.99	1155.88	201.36	1322.56	204.42
61.795	2	0.12	0.15	0.03	0.13	0.04	0.13	0.06	0.89	0.89	99.7	0.33	0	13.42	1.99	0.21	0.89	0.04	1.08	0.26	1.26	0.29	0	0.02	0.02	0.09	0.09	0.01	3.74	1.38	0.01	0.04	3.38	0	0	0	2.81	-31.32	-3.63	75.34	159.56	1087.94	130.25	1400.49	463.3	1157.12	198.06	1316.5	205.64
61.828	2	0.12	0.15	0.03	0.13	0.04	0.12	0.06	0.78	0.78	99.7	0.33	0	10.37	1.32	0.24	0.78	0.05	1.03	0.25	1.79	0.37	0	0.02	0.01	0.1	0.05	0.01	3.78	1.38	0.01	0.02	3.39	0	0	0	4.99	-32.78	-2.16	76.13	153.33	1088.23	132.53	1395.03	462.52	1159.88	199.26	1313.04	206.47
61.861	2	0.12	0.15	0.03	0.13	0.04	0.12	0.06	0.77	0.77	99.7	0.33	0	11.16	1.01	0.23	0.77	0.08	1.01	0.28	2.8	0.58	0	0.02	0.01	0.11	0.03	0	4.13	1.55	0.01	0.01	3.41	0	0	0	3.21	-32.37	-1.17	75.74	160.2	1088.44	133.19	1392.59	458.41	1156.63	197.58	1316.54	207.13
61.895	2	0.12	0.15	0.03	0.12	0.04	0.12	0.06	0.74	0.74	99.69	0.33	0	6.1	1.05	0.27	0.74	0.12	0.9	0.35	4.03	0.82	0	0.02	0	0.13	0.02	0.01	4.3	1.29	0.01	0.02	3.15	0	0	0	6.6	-35.67	-2.13	75.78	156.04	1087.06	132.07	1395.76	462.88	1158.17	198.49	1313.81	209.63
61.928	2	0.12	0.16	0.03	0.12	0.04	0.11	0.06	0.8	0.8	99.69	0.33	0	18.32	1.05	0.3	0.8	0.15	1.06	0.47	6	0.77	0	0.02	0	0.13	0.01	0.01	4.22	1.34	0	0.09	2.96	0	0	0	3.62	-29.47	-1.68	76.01	167.49	1084.37	129.52	1397.19	464.52	1152.41	197.47	1319.75	204.62
61.961	2	0.12	0.16	0.03	0.13	0.03	0.12	0.06	0.87	0.87	99.68	0.33	0	11.61	1.12	0.39	0.87	0.13	1.18	0.56	4.26	0.49	0	0.02	0	0.13	0.01	0.01	4.18	1.29	0	0.68	2.76	0	0	0	7.5	-32.15	-3.24	77.16	163.86	1082.78	132.79	1391.73	467.39	1148.22	206.19	1312.07	204.39
61.995	2	0.13	0.16	0.03	0.13	0.04	0.12	0.06	0.91	0.91	99.68	0.33	0	87.94	1.3	0.4	0.91	0.12	1.41	0.55	2.9	0.38	0	0.02	0.01	0.18	0.01	0.04	4.2	1.21	0	2.68	2.69	0	0	0	16.02	-12.07	-6.11	82.11	190.3	1084.02	144.16	1381.07	464.38	1126.55	226.72	1316.31	212.31
62.028	2	0.12	0.16	0.03	0.13	0.04	0.13	0.06	0.95	0.95	99.69	0.33	0	82.04	1.8	0.42	0.95	0.1	2.69	0.39	1.81	0.15	0	0.02	0.01	0.26	0.03	0.05	3.86	1.05	0	7.19	3.03	0	0	0	6.72	-14.41	-8.36	80.68	191.9	1089.08	170.39	1358.54	456.27	1114.72	254.16	1303.55	219.97
62.061
62.095
62.128
62.162
62.195
62.228
62.262
62.295
62.328
62.362
62.395
62.429
62.462
62.495
62.529
62.562
62.595
62.629
62.662
62.695
62.729
62.762
62.796
62.829
62.862
62.896
62.929
62.962
62.996
63.029
63.062
63.096
63.129
63.163
63.196
63.229
63.263
63.296
63.329
63.363
63.396
63.43
63.463
63.496
63.53
63.563
63.596
63.63
63.663
63.696
63.73
63.763
63.797
63.83
63.863
63.897
63.93
63.963
63.997
64.03
64.063
64.097
64.13
64.164
64.197
64.23
64.264
64.297
64.33
64.364
64.397
64.431
64.464
64.497
64.531
64.564
64.597
64.631
64.664
64.697
64.731
64.764
64.798
64.831
64.864
64.898
64.931
64.964
64.998
65.031
65.064
65.098
65.131
65.165
65.198
65.231
65.265
65.298
65.331
65.365
65.398
65.432
65.465
65.498
65.532
65.565
65.598
65.632
65.665
65.698
65.732
65.765
65.799
65.832
65.865
65.899
65.932
65.965
65.999
66.032
66.065
66.099	2	0.09	0.07	0.02	0.1	0.14	0.11	0.1	0.83	0.83	99.71	0.54	8.06	78.95	4.97	0.37	0.83	0.21	4.88	2.52	1.46	0.3	0	0.24	0.43	0.5	0.41	0.46	3.38	9.71	0.02	0.02	13.5	0	0	0	6.47	-15.39	-0.6	77.06	192.8	1068.71	169.02	1395.64	518.34	1132.96	240.36	1325.42	251.75
66.132	2	0.13	0.12	0.02	0.14	0.07	0.14	0.08	1.72	1.72	99.72	0.33	0.63	30.25	4.05	0.12	1.72	0.09	5.83	3.45	1.26	0.12	0	0.28	0.59	0.31	0.35	0.64	5.26	4.56	0.01	0.08	6.36	0	0	0	3.2	-26.18	1.79	75.86	177.86	1073.47	171.03	1386.15	503.43	1141.89	232.8	1318.71	252.05
66.166	2	0.15	0.15	0.03	0.15	0.05	0.16	0.09	2.44	2.44	99.69	0.33	0	17.23	4.26	0.13	2.44	0.14	4.18	5.06	1.03	0.1	0	0.09	0.42	0.3	0.26	0.49	5.15	8.04	0.01	0.07	3.88	0	0	0	8.22	-29.85	-1.59	76.07	171	1069.59	167.61	1381.48	498.09	1135.95	232.37	1305.78	252.31
66.199	2	0.14	0.16	0.02	0.14	0.04	0.15	0.08	1.53	1.53	99.67	0.33	0	21.25	3.25	0.16	1.53	0.17	3.09	2.78	0.89	0.07	0	0.08	0.39	0.29	0.26	0.48	3.16	6.71	0.01	0.01	2.61	0	0	0	6.73	-28.55	-4.76	76.43	159.79	1068.36	167.55	1375.98	496.75	1133.51	238.06	1293.24	242.5
66.232	2	0.13	0.16	0.02	0.15	0.04	0.15	0.08	1.16	1.16	99.67	0.33	0	4.35	4.23	0.17	1.16	0.13	2.62	1.52	0.62	0.06	0	0.1	0.36	0.33	0.25	0.41	2.95	4.98	0.01	0.01	2.57	0	0	0	5.67	-37.46	-10.08	75	155.49	1060.52	169.39	1363.12	489.27	1116.41	247.33	1271.72	240.09
66.266	2	0.13	0.16	0.02	0.14	0.03	0.15	0.08	0.83	0.83	99.67	0.33	0	5.61	3.69	0.19	0.83	0.12	1.73	1	0.66	0.09	0	0.08	0.32	0.38	0.24	0.31	2.92	3.91	0.01	0.02	2.34	0	0	0	12.47	-36.12	-3.27	77.49	150.65	1060.01	181.02	1349.25	492.47	1122.5	247.66	1272.9	256.33
66.299	2	0.12	0.16	0.02	0.14	0.04	0.14	0.08	0.75	0.75	99.68	0.33	0	18.71	3.27	0.17	0.75	0.1	1.68	0.63	0.6	0.09	0	0.07	0.3	0.41	0.25	0.28	2.95	3.88	0.01	0.01	2.54	0	0	0	9.58	-29.34	-3.75	78.07	159.69	1058.21	187.34	1343.82	493.26	1113.78	254.51	1273.42	258.54
66.332	2	0.12	0.16	0.02	0.14	0.04	0.14	0.07	0.65	0.65	99.68	0.33	0	13.36	3.21	0.17	0.65	0.11	1.7	0.35	0.55	0.16	0	0.08	0.29	0.33	0.24	0.29	2.85	2.92	0.01	0	2.61	0	0	0	7.49	-31.35	-5.86	78.08	144.6	1056.17	190.46	1334.84	491.15	1113.58	258.92	1258.11	254.36
66.366	2	0.12	0.16	0.02	0.14	0.03	0.14	0.07	0.67	0.67	99.67	0.33	0	17	2.91	0.16	0.67	0.1	1.2	0.17	0.72	0.16	0	0.07	0.2	0.32	0.18	0.21	3.17	2.75	0.01	0	2.44	0	0	0	8.16	-29.93	-4.82	78.33	151.2	1056.94	193.5	1328.55	484.13	1108.62	258.91	1259.81	259.03
66.399	2	0.13	0.16	0.02	0.14	0.03	0.14	0.07	0.74	0.74	99.67	0.33	0	28.68	2.79	0.18	0.74	0.11	0.99	0.08	0.51	0.11	0	0.06	0.13	0.29	0.16	0.14	3.78	2.81	0.01	0	2.39	0	0	0	6.02	-26.56	-6.42	78.13	155.13	1053.42	192.92	1324.85	482.88	1101.06	261.64	1256.01	254.21
66.433	2	0.13	0.16	0.03	0.14	0.03	0.14	0.07	0.81	0.81	99.67	0.33	0	21.3	2.37	0.14	0.81	0.09	0.63	0.05	0.69	0.11	0	0.05	0.1	0.24	0.16	0.07	4.62	2.56	0.01	0	2.31	0	0	0	12.43	-28.53	-9.86	79.75	147.63	1052.14	193.04	1324.64	482.7	1099.75	265.08	1247.3	259.99
66.466	2	0.13	0.17	0.03	0.14	0.03	0.14	0.07	0.75	0.75	99.67	0.33	0	50.42	2.38	0.11	0.75	0.09	0.67	0.03	0.66	0.1	0	0.04	0.07	0.2	0.14	0.09	4.94	2.41	0.01	0	2.26	0	0	0	9.51	-21.92	-9.45	80.69	150.44	1051.08	199.72	1317.81	483.92	1095.7	271.06	1245.78	260.63
66.499	2	0.13	0.17	0.03	0.14	0.03	0.14	0.07	0.77	0.77	99.67	0.33	0	77.74	2.18	0.12	0.77	0.12	0.75	0.03	0.53	0.11	0	0.04	0.05	0.21	0.12	0.1	4.85	2.11	0.01	0	2.15	0	0	0	7.98	-15.75	-12.49	81.34	156.25	1050.96	205.63	1312.82	480.73	1086.86	281.31	1241.92	262.11
66.533	2	0.13	0.17	0.03	0.14	0.03	0.14	0.07	0.75	0.75	99.67	0.33	0	52.21	2.71	0.1	0.75	0.12	0.87	0.03	0.74	0.15	0	0.04	0.04	0.19	0.13	0.09	4.7	1.9	0	0.01	2.14	0	0	0	7.5	-21.56	-12.4	81.07	143.88	1044.66	207.46	1301.26	480.87	1085.2	281.41	1227.52	260.23
66.566	2	0.13	0.17	0.03	0.15	0.03	0.14	0.07	0.84	0.84	99.66	0.33	0	75.98	3.67	0.13	0.84	0.15	1.24	0.04	0.95	0.32	0	0.04	0.04	0.17	0.09	0.06	4.35	1.85	0	0	2.1	0	0	0	9.45	-16.24	-7.71	83.34	146.31	1052.79	217.1	1289.32	470.78	1087.67	282.96	1233.13	267.13
66.599	2	0.13	0.17	0.03	0.14	0.03	0.14	0.07	0.76	0.76	99.66	0.33	0	39.23	3.05	0.18	0.76	0.17	1.45	0.05	1.35	0.87	0	0.04	0.04	0.17	0.07	0.05	3.75	1.89	0	0.01	2.02	0	0	0	5.89	-24.19	-7.25	81.56	147.83	1051.84	216.14	1284.9	464.32	1084.01	280.94	1230.98	264.94
66.633	2	0.13	0.17	0.03	0.14	0.03	0.14	0.07	0.65	0.65	99.66	0.33	0	32.99	2.88	0.19	0.65	0.19	1.74	0.06	1.85	1.3	0	0.03	0.04	0.16	0.07	0.05	3.47	1.84	0	0.01	1.68	0	0	0	4.43	-25.54	-7.4	80.65	147.38	1043.74	209.94	1283.69	464.26	1079.09	274.18	1225.95	261.82
[truncated: 22,567 more rows]
[truncated: 4 more columns]
