# Supplementary material for: Exploring emotion recognition in patients with mild cognitive impairment and Alzheimer’s dementia undergoing a rehabilitation program
Source: PLoS One. 2025 Apr 24;20(4):e0322213. doi: 10.1371/journal.pone.0322213 (PMC12021228; doi:10.1371/journal.pone.0322213)
Supplement: S2 Data — (ZIP) [file pone.0322213.s004.zip › raw data11-20/No20 Cognitive training.csv]

time stamp	face id	anger	contempt	disgust	fear	joy	sadness	surprise	sentimentality	confusion	neutral	engagement	valence	attention	inner brow raise	brow raise	brow furrow	eye widen	cheek raise	lid tighten	nose wrinkle	upper lip raise	dimpler	lip corner depressor	chin raise	lip pucker	lip stretch	lip press	mouth open	jaw drop	lip suck	eye closure	smile	smirk	blink	blink rate	pitch	yaw	roll	brightness	interocular distance	topleft_x	topleft_y	bottomright_x	bottomright_y	outer_right_eye_X	outer_right_eye_Y	outer_left_eye_X	outer_left_eye_Y
0.066	0	0.27	0.35	0.03	0.22	0.03	0.31	0.06	0.2	0.34	99.31	0.36	0	97.7	0.15	0	19.94	0.02	0.73	0.19	0.65	0.11	0	0.01	0.03	1.05	0.43	0.08	1.24	0.34	0.04	0.03	0.2	0.95	0		-0.04	3.27	5.99	44.13	191.5	624.92	464.35	924.93	784.87	686.77	525.42	877.81	538.78
0.1	0	0.26	0.33	0.03	0.22	0.03	0.29	0.06	0.22	0.34	99.34	0.34	0	96.52	0.31	0	18.53	0.01	0.71	0.17	0.42	0.1	0	0	0.02	1.8	0.32	0.1	1.96	0.34	0.02	0.65	0.22	0.92	0		4.09	5.38	5.66	44.66	182.28	630.1	473.54	913.71	778.17	687.81	530.27	869.21	548.14
0.133	0	0.24	0.31	0.03	0.2	0.03	0.27	0.06	0.28	0.34	99.38	0.33	0	97.01	0.34	0	16.71	0	0.85	0.35	0.45	0.12	0	0	0.02	2.54	0.35	0.11	1.62	0.28	0.02	1.46	0.28	0.68	0		-1.51	4.6	6.71	44.41	181.94	628.86	474.75	907.55	771.61	685.87	527.08	866.61	547.91
0.166	0	0.21	0.28	0.03	0.18	0.03	0.23	0.06	0.28	0.3	99.45	0.33	0	98.49	0.26	0	12.8	0	0.74	0.3	0.37	0.1	0	0	0.02	4.62	0.25	0.09	1.31	0.3	0.02	0.58	0.28	0.55	0		-5.79	1.11	7.59	44.07	186.35	632.73	479.08	903.96	765.39	685.26	527.36	870.15	550.6
0.2	0	0.2	0.27	0.03	0.18	0.03	0.22	0.06	0.29	0.27	99.46	0.33	0	97.04	0.25	0	12.17	0	0.82	0.39	0.33	0.08	0	0	0.02	6.77	0.22	0.09	1.21	0.27	0.01	2.5	0.29	0.56	0		-4.01	4.55	8.31	44.02	178.29	634.9	480.7	903.12	764.97	690.66	529.14	867.49	551.93
0.233	0	0.19	0.26	0.03	0.17	0.03	0.21	0.06	0.27	0.28	99.48	0.33	0	97.39	0.28	0.01	10.77	0	0.66	0.37	0.3	0.06	0	0	0.02	6.92	0.16	0.06	1.34	0.25	0.01	4.57	0.27	0.55	0		-4.2	3.9	7.59	44.2	171.65	637.07	480.72	898.99	758.69	691.6	528.01	861.89	549.61
0.266	0	0.22	0.28	0.03	0.19	0.03	0.24	0.06	0.2	0.23	99.44	0.33	0	92.21	0.19	0.01	13.66	0	0.55	0.38	0.25	0.04	0	0	0.02	6.97	0.15	0.04	1.21	0.23	0.01	7.44	0.2	0.52	0		-9.06	9.65	8.76	43.86	179.48	638.88	482.09	896.23	751.41	689.72	526.56	867.43	551.74
0.3	0	0.25	0.32	0.03	0.21	0.03	0.29	0.06	0.19	0.23	99.37	0.33	0	91.84	0.23	0.01	18.01	0	0.55	0.46	0.31	0.05	0	0	0.02	7.32	0.14	0.03	1.13	0.23	0.01	2.4	0.19	0.57	0		-9.11	9.9	7.51	43.86	176.26	638.78	483.6	894.87	752.97	688.5	528.76	863.42	550.46
0.333	0	0.31	0.36	0.03	0.24	0.03	0.37	0.06	0.19	0.27	99.26	0.46	0	96.15	0.27	0.01	23.55	0	0.5	0.71	0.31	0.06	0	0	0.02	7.6	0.12	0.02	1.07	0.22	0.01	3.91	0.19	0.57	0		-7.61	5.91	6.71	44.3	180.37	637.55	481.98	897.06	754.36	685.9	527.69	864.71	551.39
0.366	0	0.34	0.38	0.03	0.25	0.03	0.4	0.06	0.18	0.2	99.21	0.52	0	97.45	0.18	0.01	25.34	0	0.6	0.85	0.33	0.06	0	0	0.02	7.45	0.12	0.03	1.09	0.2	0.01	3.38	0.18	0.49	0		-6.6	3.78	7.1	44.15	181.23	638.66	480.82	899.98	756.43	687.82	528	867.84	548.85
0.4	0	0.34	0.38	0.03	0.26	0.03	0.41	0.06	0.18	0.21	99.19	0.54	0	96.45	0.16	0.01	25.78	0	0.7	0.88	0.29	0.05	0	0	0.01	6.27	0.1	0.03	1.15	0.21	0.01	3.5	0.18	0.47	0		-8.59	5.5	6.7	44.16	174.35	638.42	479.79	896.13	751.11	688.44	525.57	861.54	546.39
0.433	0	0.34	0.38	0.03	0.26	0.03	0.4	0.06	0.19	0.19	99.19	0.54	0	98.17	0.15	0.01	25.68	0	0.72	0.88	0.29	0.03	0	0	0.01	6.36	0.11	0.05	1.24	0.19	0.01	3.34	0.19	0.52	0		-8.68	2.08	7.62	43.9	178.46	640.68	479.2	900.15	752.18	690.9	524.59	868	546.59
0.467	0	0.35	0.38	0.03	0.26	0.03	0.42	0.06	0.18	0.18	99.17	0.56	-0.08	96.66	0.11	0	26.37	0	0.68	0.76	0.26	0.02	0	0	0.01	6.36	0.1	0.04	1.23	0.18	0.01	7.22	0.18	0.41	0		-6.73	5.17	8.27	44.2	177.74	638.96	478.06	898.37	750.84	690.81	522.24	866.48	549.27
0.5	0	0.36	0.39	0.03	0.27	0.03	0.43	0.06	0.18	0.18	99.14	0.59	-0.5	97.16	0.1	0	27.13	0	0.69	0.84	0.23	0.03	0	0	0.01	5.77	0.11	0.04	1.18	0.18	0.01	7.95	0.18	0.4	0		-8.83	4.33	6.68	44.34	180.48	637.58	476.43	898.2	749.42	686.34	521.81	865.22	545.77
0.533	0	0.32	0.37	0.03	0.25	0.03	0.38	0.06	0.19	0.18	99.23	0.49	0	96.67	0.09	0	24.54	0	0.56	0.65	0.21	0.02	0	0	0.01	5.41	0.11	0.04	1.13	0.18	0.01	6.37	0.19	0.39	0		-12.48	5.16	7.72	44.21	181.07	637.04	472.79	898.6	745.56	687.67	515.83	866.76	542.53
0.567	0	0.3	0.35	0.02	0.24	0.03	0.35	0.06	0.19	0.18	99.29	0.43	0	94.62	0.07	0	22.82	0	0.55	0.53	0.14	0.03	0	0	0.01	5.78	0.11	0.03	1.07	0.18	0.01	4.72	0.19	0.32	0		-10.12	7.66	8.22	44.49	179.32	635.83	468.87	898.09	742.45	688.76	511.21	865.31	542.56
0.6	0	0.31	0.35	0.03	0.24	0.03	0.36	0.06	0.19	0.18	99.27	0.45	0	97.23	0.05	0	23.42	0	0.66	0.43	0.18	0.03	0	0	0.01	6.04	0.1	0.05	1.14	0.18	0.01	11.17	0.19	0.36	0		-6.28	4.21	6.92	44.88	180.88	636.54	465.86	900.19	743.91	686.68	514.84	866.59	533.48
0.633	0	0.31	0.35	0.03	0.24	0.03	0.36	0.06	0.19	0.16	99.27	0.45	0	97.95	0.06	0	23.52	0	0.62	0.46	0.28	0.04	0	0	0.01	5.92	0.1	0.03	1.02	0.16	0.01	4.33	0.19	0.35	0		-1.43	2.67	6.12	45.72	177.04	636.91	464.6	897.44	741.75	686.04	514.64	862.22	532.01
0.667	0	0.32	0.37	0.03	0.25	0.03	0.38	0.06	0.2	0.15	99.23	0.5	0	91.59	0.04	0	24.75	0	0.78	0.44	0.49	0.05	0	0	0.01	5.46	0.1	0.03	1.01	0.15	0	9.06	0.2	0.41	0		-6.62	10.06	6.64	44.69	176.04	637.09	465.26	897.86	740.71	687.82	514.25	863.02	531.47
0.7	0	0.34	0.38	0.03	0.25	0.03	0.41	0.06	0.2	0.16	99.19	0.54	-0.13	96.88	0.04	0	26.14	0	0.99	0.62	1.04	0.08	0	0	0.01	5.38	0.1	0.03	0.94	0.16	0.01	3.25	0.2	0.38	0		-4.89	4.83	5.66	45.48	180.3	636.78	464.06	895.74	737.49	682.92	514.67	862.65	529.05
0.734	0	0.41	0.44	0.03	0.29	0.03	0.51	0.06	0.19	0.17	98.97	0.78	-2.91	97.09	0.06	0.01	31.25	0	1.21	0.73	0.93	0.16	0	0	0.01	4.9	0.13	0.04	0.83	0.17	0.01	2.21	0.19	0.49	0		-3.84	4.47	5.86	45.11	164.56	639.09	467.16	893.95	737.98	690.64	517.97	854.81	529.32
0.767	0	0.45	0.46	0.03	0.31	0.03	0.57	0.06	0.21	0.16	98.86	0.92	-4.3	96.23	0.06	0.01	33.67	0	1.03	0.92	0.77	0.09	0	0	0.02	5.43	0.14	0.04	0.8	0.16	0.01	3.51	0.21	0.49	0		-7.8	5.8	5.7	44.89	173.85	638.22	466.52	894.22	736.72	685.97	515.21	859.23	529.42
0.8	0	0.5	0.5	0.03	0.33	0.03	0.64	0.06	0.2	0.17	98.73	1.09	-5.6	95.7	0.08	0.02	36.02	0	0.99	1.6	0.61	0.07	0	0	0.02	5.96	0.18	0.06	0.83	0.17	0.01	3.81	0.2	0.63	0		-8.04	6.49	4.7	44.81	173.2	638.68	465.72	896.61	738.58	686.32	515.18	859.06	527.86
0.834	0	0.39	0.41	0.03	0.27	0.03	0.45	0.06	0.23	0.17	99.1	0.63	-1.05	95.95	0.07	0.03	28.21	0	0.96	2.13	0.48	0.05	0	0	0.02	5.61	0.22	0.06	0.89	0.17	0.01	4.69	0.23	0.77	0		-7.42	6.17	6.11	44.69	173.05	638.97	464.36	898.26	738.6	689.36	513.08	861.71	528.54
0.867	0	0.35	0.38	0.03	0.25	0.03	0.4	0.06	0.26	0.19	99.21	0.51	0	95.78	0.11	0.07	25.38	0.01	1.06	2.4	0.53	0.05	0	0	0.02	5.94	0.26	0.08	0.78	0.19	0.01	2.34	0.26	0.65	0		-6.6	6.39	4.75	45.22	177.18	639.73	464.89	895.26	734.92	684.34	514.82	861.09	527.21
0.9	0	0.33	0.37	0.02	0.24	0.03	0.37	0.06	0.26	0.17	99.26	0.45	0	93.38	0.1	0.09	23.87	0.01	1.12	2.34	0.36	0.05	0	0	0.03	5.83	0.27	0.09	0.68	0.17	0.01	5.08	0.26	0.63	0		-8.29	8.77	7.42	44.8	176.14	638.99	466.78	894.36	734.81	688.08	513.62	863.17	532.8
0.934	0	0.28	0.32	0.02	0.22	0.03	0.3	0.06	0.29	0.17	99.35	0.33	0	96.42	0.14	0.18	19.38	0.02	1.18	2.13	0.29	0.04	0	0	0.03	5.68	0.25	0.08	0.57	0.17	0.01	5.29	0.29	0.59	0		-5.36	5.53	6.64	45.03	174.85	638.68	464.14	898.29	738.42	689.37	511.19	862.9	532.57
0.967	0	0.28	0.33	0.02	0.22	0.03	0.31	0.06	0.28	0.18	99.35	0.34	0	97.46	0.1	0.22	19.68	0.02	1.22	1.95	0.32	0.06	0	0	0.03	5.88	0.22	0.11	0.65	0.18	0.01	0.45	0.28	0.6	0		-4.88	3.76	6.18	44.81	174.56	640.45	464.91	900.81	740.17	690.6	516	864.63	529.55
1	0	0.25	0.3	0.02	0.2	0.03	0.26	0.06	0.33	0.2	99.4	0.33	0	95.95	0.11	0.32	16.41	0.02	1.16	1.61	0.2	0.04	0	0	0.02	5.73	0.19	0.12	0.7	0.2	0.01	2.18	0.33	0.67	0		-6.69	6.18	5.91	44.54	174.53	637.85	463.34	901.06	741.24	689.44	511.42	862.84	531.24
1.034	0	0.22	0.28	0.02	0.19	0.03	0.23	0.06	0.36	0.23	99.45	0.33	0	95.95	0.07	0.64	13.56	0.03	1.14	1.03	0.21	0.07	0	0	0.02	5.89	0.17	0.11	0.7	0.23	0.01	5.38	0.36	0.64	0		-3.09	6.18	7.24	44.69	178.34	636.71	462.26	900.02	741.13	688.62	510.04	865.43	533.34
1.067	0	0.19	0.25	0.02	0.17	0.03	0.2	0.06	0.41	0.23	99.5	0.33	0	94.58	0.1	1.14	10.35	0.02	1.16	0.68	0.17	0.09	0	0	0.01	5.67	0.16	0.16	0.75	0.23	0.01	2.11	0.41	0.66	0		-2.07	7.7	4.78	44.75	179.78	636.46	461.05	900.26	740.92	684.24	512.59	863.25	529.11
1.101	0	0.17	0.23	0.02	0.16	0.03	0.17	0.06	0.53	0.24	99.54	0.33	0	90.81	0.11	1.1	7.53	0.02	1.03	0.43	0.08	0.08	0	0	0.01	4.99	0.15	0.14	0.67	0.24	0.01	2.02	0.53	0.62	0		-8.49	10.55	6.46	44.14	175.63	630.56	458.86	895.17	736.86	683.59	504.96	857.47	529.68
1.134	0	0.16	0.23	0.02	0.16	0.03	0.17	0.06	0.55	0.31	99.55	0.33	0	88.61	0.12	1.16	6.71	0.01	0.98	0.35	0.12	0.08	0	0	0.01	5.72	0.11	0.08	0.72	0.31	0.01	2.4	0.55	0.57	0		-9.74	11.74	6.93	43.98	175.88	628.31	456.86	896.4	737.99	683.87	502.22	857.62	529.49
1.167	0	0.15	0.21	0.02	0.16	0.03	0.16	0.06	0.64	0.33	99.57	0.33	0	95.6	0.16	1.84	5.31	0.02	1.15	0.23	0.1	0.09	0	0	0.01	4.37	0.09	0.09	0.67	0.33	0.01	0.23	0.64	0.58	0		-6.66	6.6	4.17	44.51	172.31	621.94	449.27	896.08	738.04	677.78	499.64	848.82	520.45
1.201	0	0.14	0.2	0.02	0.15	0.03	0.14	0.06	0.79	0.38	99.61	0.33	0	92.63	0.14	2.69	3.63	0.03	1.59	0.2	0.11	0.13	0	0	0.01	4.15	0.09	0.05	0.67	0.38	0.01	0.06	0.79	0.5	0		-6.24	9.35	3.82	44.6	169.93	619.36	446.71	894.13	738.22	676.01	499.31	845.28	514.35
1.234	0	0.13	0.19	0.02	0.15	0.03	0.14	0.06	0.91	0.41	99.61	0.33	0	93.17	0.16	2.94	3.03	0.03	1.72	0.15	0.15	0.15	0	0	0	3.66	0.1	0.04	0.66	0.41	0.01	0.07	0.91	0.63	0		-1.74	8.93	3.23	45.23	175.93	620.41	448.15	894.21	741.07	672.66	504.77	848.38	513.38
1.267	0	0.13	0.18	0.02	0.15	0.03	0.13	0.07	1.06	0.53	99.64	0.33	0	90.34	0.15	3.76	2.17	0.04	2.38	0.13	0.15	0.18	0	0	0	3.33	0.09	0.04	0.69	0.53	0.01	0.32	1.06	0.36	0		-4.33	10.82	3.17	45.78	176.17	610.52	439.81	889.87	735.6	665.72	493.94	841.08	510.82
1.301	0	0.12	0.16	0.02	0.15	0.03	0.12	0.07	0.96	0.75	99.68	0.33	0	92.69	0.27	4.99	0.96	0.07	3.29	0.13	0.2	0.21	0	0	0	2.3	0.1	0.03	0.7	0.75	0.01	0.07	1.56	0.24	0		-3.68	9.3	3.08	45.78	179.64	611.85	440.17	892.1	737.5	665.52	495.72	844.59	510.01
1.334	0	0.12	0.16	0.02	0.14	0.04	0.12	0.07	0.85	0.81	99.69	0.33	0	95.82	0.21	4.28	0.85	0.1	3.46	0.11	0.22	0.2	0	0	0	2.15	0.1	0.05	0.68	0.81	0.01	0.1	1.7	0.02	0		1.25	6.33	2.28	46.5	176.94	611.73	437.83	894.62	739.88	666.76	496.38	843.26	508.9
1.367	0	0.11	0.15	0.02	0.15	0.04	0.11	0.08	0.63	0.63	99.7	0.33	0	79.95	0.21	6.18	0.63	0.16	3.45	0.09	0.17	0.22	0	0	0	2.09	0.12	0.06	0.67	0.97	0.01	0.08	2.03	0.11	0		0.69	15.08	0.73	46.49	170.72	610.8	440.41	890.93	741.17	665.52	501.25	836.18	505.94
1.401	0	0.11	0.13	0.02	0.15	0.04	0.11	0.08	0.31	0.31	99.7	0.33	0	81.06	0.18	6.44	0.31	0.26	3.78	0.06	0.16	0.32	0	0	0.01	1.72	0.19	0.1	0.92	1.38	0.01	0.3	2.85	0	0		-3.7	14.73	2.52	46.31	175.75	606.5	434.29	892.84	738.04	664.66	490.35	839.62	507.06
1.434	0	0.11	0.13	0.02	0.14	0.05	0.11	0.07	0.3	0.3	99.72	0.33	0	87.98	0.16	5.08	0.3	0.26	4.44	0.07	0.24	0.45	0	0	0.01	1.59	0.19	0.07	1.05	1.38	0.01	0.05	3.39	0	0		-5.2	12.05	1.8	46.33	177.43	604.89	430.27	898.88	741.63	664.88	487.99	841.65	503.19
1.468	0	0.11	0.12	0.02	0.12	0.07	0.11	0.07	0.17	0.19	99.75	0.33	2.31	75.35	0.19	3.23	0.17	0.21	7.92	0.06	0.81	0.9	0	0	0.01	1.32	0.22	0.06	1.15	1.71	0.01	0.66	5.07	0	0		-6.19	16.41	2.77	46.16	171.08	601.78	428.35	897.24	742.6	667.14	485.19	837.51	500.72
1.501	0	0.1	0.11	0.02	0.11	0.08	0.1	0.07	0.12	0.18	99.77	0.33	4.52	85.58	0.18	2.97	0.12	0.27	7.98	0.04	0.83	0.94	0	0	0.01	1.08	0.25	0.06	1.16	1.73	0.01	0.06	7.11	0	0		-5.67	13.09	4.65	46.64	180.36	601.19	425.54	899.91	743.21	666.36	481.71	845.72	500.6
1.534	0	0.1	0.1	0.02	0.11	0.11	0.1	0.07	0.14	0.2	99.78	0.33	6.54	88.03	0.2	2.35	0.14	0.35	9.58	0.03	1.07	0.74	0.13	0	0.01	1.07	0.38	0.04	1.42	1.69	0.01	0.07	8.49	0	0		-9.36	12.02	2.46	46.85	183.69	604.3	422.99	906.13	741.87	666.02	480.79	849.16	495.07
1.568	0	0.09	0.08	0.02	0.09	0.15	0.09	0.07	0.1	0.16	99.71	0.42	9.62	84.95	0.16	1.34	0.1	0.22	8.89	0.03	1.31	0.61	0	0	0.01	0.85	0.45	0.07	1.6	2.22	0.01	0.3	11.75	0	0		-9.41	13.35	4.5	46.95	180.52	609.15	422.86	909.36	741.63	674.63	478.95	854.49	494.41
1.601	0	0.09	0.07	0.02	0.09	0.16	0.09	0.06	0.12	0.21	99.67	0.47	10.75	90.99	0.21	0.96	0.12	0.2	9.25	0.03	0.76	0.47	0	0	0.01	0.77	0.44	0.07	1.93	2.41	0.01	0.08	12.47	0	0		-9.69	10.44	5.16	47.07	177.54	614.81	423.38	911.77	739.73	680.74	479.15	857.81	492.13
1.634	0	0.08	0.07	0.02	0.09	0.2	0.09	0.07	0.11	0.2	99.61	0.56	12.36	89.59	0.2	0.73	0.11	0.16	10	0.04	0.76	0.49	0	0	0.01	0.81	0.42	0.1	2.41	2.83	0.01	0.06	13.69	0	0		-6.23	11.23	5.15	47.28	172.46	617.11	426.52	911.31	741.2	684.1	482.65	856	496.66
1.668	0	0.08	0.05	0.02	0.08	0.32	0.08	0.07	0.11	0.18	99.37	0.97	16.77	90.74	0.18	0.92	0.07	0.16	10.86	0.04	1.04	1.18	0	0	0.01	0.82	0.38	0.11	3.28	3.29	0.01	0.18	17.6	0	0		-6.09	10.59	6.26	47.63	174.15	619.46	420.65	914.4	736.44	687.56	476.32	861.06	491.43
1.701	0	0.07	0.04	0.02	0.08	0.42	0.07	0.07	0.1	0.23	99.15	1.21	19.31	92.86	0.23	1.29	0.09	0.19	12.86	0.04	1.05	1.82	0	0	0.01	0.83	0.51	0.1	3.63	3.5	0.01	0.06	19.21	0	0		-6.38	9.18	5.1	47.33	172.17	627.44	423.35	922.61	739.51	694.79	480.71	866.61	491.71
1.735	0	0.07	0.03	0.02	0.07	0.73	0.07	0.07	0.08	0.27	98.54	2.23	24.11	87.94	0.27	1.58	0.06	0.21	14.76	0.04	1.47	4.11	0	0	0.01	0.68	0.56	0.08	5.41	4.12	0.01	0.02	23.15	0	0		-4.13	12.07	3.9	47.49	175.23	631.19	417.01	928.06	736.02	696.38	476.69	871.39	485.47
1.768	0	0.07	0.03	0.02	0.07	0.89	0.06	0.07	0.08	0.3	98.22	2.93	26.03	94.23	0.3	2.24	0.06	0.18	14.84	0.05	1.33	4.89	0	0	0.01	0.57	0.49	0.08	6.57	3.66	0.02	0.02	24.88	0	0		-4.59	8.04	4.74	47.27	177.56	636.26	419.2	932.71	736.4	701.13	478.9	878.45	488.03
1.801	0	0.06	0.03	0.02	0.07	0.81	0.06	0.08	0.15	0.26	98.38	2.66	25.44	97.25	0.26	3.13	0.06	0.15	14.35	0.05	0.7	2.31	0	0	0.02	0.57	0.48	0.15	6.77	3.94	0.02	0.08	24.27	0	0		-0.7	4.17	5.07	47.92	173.27	643.19	414.55	931.06	722.86	706.33	470.68	878.81	487.14
1.835	0	0.05	0.02	0.01	0.06	1.71	0.05	0.08	0.3	0.23	96.58	7.02	32.64	98.74	0.23	5.42	0.04	0.17	15.28	0.03	0.39	0.55	0	0	0.02	0.41	0.6	0.3	7.01	3.57	0.02	0.07	30.59	0	0		-0.96	0.17	2.83	46.93	176.19	667.04	414.97	959.05	727.47	727.51	474.6	903.37	485.41
1.868	0	0.04	0.01	0.01	0.06	4.23	0.04	0.09	0.28	0.3	91.53	12.69	40.51	91.67	0.36	8.16	0.05	0.18	23.7	0.04	0.38	0.22	0	0	0.02	0.3	0.78	0.28	7.96	3.61	0.01	0.04	34.67	0	0		1.64	-10.01	2.97	46.96	170.51	674.56	411.09	967.88	726.41	738.41	471.51	908.59	482
1.901	0	0.04	0.01	0.01	0.09	1.4	0.04	0.12	0.28	0.19	97.19	6.34	31	18.44	0.37	13.52	0.05	0.26	13.07	0.03	0.29	0.13	0	0	0.02	0.19	0.75	0.28	7.31	3.49	0.01	0.02	29.91	0	0		-9.98	-29.44	15.27	44.2	137.71	695.52	409.24	978.92	707.82	786.41	452.83	921.65	478.82
1.935	0	0.04	0.01	0.01	0.11	1.13	0.04	0.15	0.24	0.14	97.74	6.75	29.41	97.85	0.46	20.25	0.05	0.61	8.39	0.02	0.38	0.09	0	0	0.02	0.14	0.91	0.24	6.8	3.33	0.01	0.03	30.33	0	0		-5.94	2.9	14.12	49.25	139.41	708.51	409.39	982.78	701.14	791.71	453.16	927.51	484.7
1.968
2.001
2.035
2.068
2.102
2.135
2.168
2.202
2.235
2.268
2.302
2.335
2.368
2.402
2.435
2.469
2.502
2.535
2.569
2.602
2.635
2.669
2.702
2.736
2.769
2.802
2.836
2.869
2.902
2.936
2.969
3.002
3.036
3.069
3.103
3.136
3.169
3.203
3.236
3.269
3.303
3.336
3.369
3.403
3.436
3.47
3.503
3.536
3.57
3.603
3.636
3.67
3.703
3.737
3.77
3.803
3.837
3.87
3.903
3.937
3.97
4.003
4.037
4.07
4.104
4.137
4.17
4.204
4.237
4.27
4.304
4.337
4.37
4.404
4.437
4.471
4.504
4.537
4.571
4.604
4.637
4.671
4.704
4.738
4.771
4.804
4.838
4.871
4.904
4.938
4.971
5.004
5.038
5.071
5.105
5.138
5.171
5.205
5.238
5.271
5.305
5.338
5.371
5.405
5.438
5.472
5.505
5.538
5.572
5.605
5.638
5.672
5.705
5.739
5.772
5.805
5.839
5.872
5.905
5.939
5.972
6.005
6.039
6.072
6.106
6.139
6.172
6.206
6.239
6.272
6.306
6.339
6.372
6.406
6.439
6.473
6.506
6.539
6.573
6.606
6.639
6.673
6.706
6.74
6.773
6.806
6.84
6.873
6.906
6.94
6.973
7.006
7.04
7.073
7.107
7.14
7.173
7.207
7.24
7.273
7.307
7.34
7.373
7.407
7.44
7.474
7.507
7.54
7.574
7.607
7.64
7.674
7.707
7.741
7.774
7.807
7.841
7.874
7.907
7.941
7.974
8.007
8.041
8.074
8.108
8.141
8.174
8.208
8.241
8.274
8.308
8.341
8.374
8.408
8.441
8.475
8.508
8.541
8.575
8.608
8.641
8.675
8.708
8.742
8.775
8.808
8.842
8.875
8.908
8.942
8.975
9.008
9.042
9.075
9.109
9.142
9.175
9.209
9.242
9.275
9.309
9.342
9.375
9.409
9.442
9.476
9.509
9.542
9.576
9.609
9.642
9.676
9.709
9.743
9.776
9.809
9.843
9.876
9.909
9.943
9.976
10.009
10.043
10.076
10.11
10.143
10.176
10.21
10.243
10.276
10.31
10.343
10.376
10.41
10.443
10.477
10.51
10.543
10.577
10.61
10.643
10.677
10.71
10.744
10.777
10.81
10.844
10.877
10.91
10.944
10.977
11.01
11.044
11.077
11.111
11.144
11.177
11.211
11.244
11.277
11.311
11.344
11.377
11.411
11.444
11.478
11.511
11.544
11.578
11.611
11.644
11.678
11.711
11.745
11.778
11.811
11.845
11.878
11.911
11.945
11.978
12.011
12.045
12.078
12.112
12.145
12.178
12.212
12.245
12.278
12.312
12.345
12.378
12.412
12.445
12.479
12.512
12.545
12.579
12.612
12.645
12.679
12.712
12.746
12.779
12.812
12.846
12.879
12.912
12.946
12.979
13.012
13.046
13.079
13.113
13.146
13.179
13.213
13.246
13.279
13.313
13.346
13.379
13.413
13.446
13.48
13.513
13.546
13.58
13.613
13.646
13.68
13.713
13.747
13.78
13.813
13.847
13.88
13.913
13.947
13.98
14.013
14.047
14.08
14.114
14.147
14.18
14.214
14.247
14.28
14.314
14.347
14.38
14.414
14.447
14.481
14.514
14.547
14.581	1	0.08	0.06	0.02	0.08	0.16	0.08	0.06	0.29	0.98	99.69	0.68	11	84.81	0.98	0.22	0.07	0.01	3.23	0.08	0.25	0.18	0	0.01	0.02	1.88	0.36	0.29	2.27	0.95	0	0.04	15.08	0	0		9.64	-13.4	6.24	47.16	178.65	804.34	405.87	1115.33	740.7	878.4	466.19	1055.1	492.47
14.614	1	0.09	0.09	0.02	0.1	0.09	0.1	0.06	0.7	0.96	99.81	0.35	5.63	63.69	0.96	0.23	0.09	0.01	2.35	0.05	0.34	0.18	0	0.02	0.06	2.59	0.83	0.7	1.78	0.32	0.02	0.15	10.5	0	0		9.07	-19.19	11.11	46.37	173.81	805.63	411.33	1113.03	742.37	887.63	466.47	1058.35	499.1
14.647	1	0.1	0.1	0.02	0.1	0.08	0.1	0.06	0.62	1.26	99.8	0.33	4.6	25.38	1.26	0.22	0.09	0.02	2.32	0.04	0.36	0.11	0	0.01	0.07	2.24	0.68	0.62	2.3	0.36	0.03	0.17	9.59	0.24	0		5.81	-27.39	10.43	44.64	172.22	811.19	420	1106.73	737.16	887.37	472.28	1057.15	501.14
14.681	1	0.1	0.14	0.02	0.11	0.07	0.1	0.06	0.57	1.01	99.73	0.33	2.73	45.51	1.01	0.17	0.11	0.02	2.31	0.04	0.3	0.11	0	0	0.07	2.09	0.6	0.57	1.93	0.55	0.05	0.11	7.77	2.24	0		4.46	-22.9	11.29	43.71	168.14	816.59	422.46	1110.15	734	895.1	470.3	1058.9	508.26
14.714	1	0.1	0.11	0.02	0.1	0.07	0.1	0.06	0.67	0.81	99.78	0.33	3.55	25.2	0.81	0.16	0.09	0.02	2.1	0.04	0.26	0.08	0	0	0.06	2.23	0.52	0.67	1.76	0.35	0.04	0.73	8.57	0.97	0		5.96	-27.44	10.95	42.35	158.98	833.01	424.32	1126.74	734.86	915.95	470.62	1069.23	512.82
14.748	1	0.1	0.11	0.02	0.1	0.07	0.1	0.06	0.56	0.69	99.78	0.33	2.91	29.37	0.69	0.14	0.12	0.02	1.95	0.04	0.15	0.08	0	0	0.05	2.53	0.65	0.56	1.41	0.3	0.04	0.13	7.95	0.19	0		8.46	-26.39	12.33	43.47	168.32	840.65	435.09	1127.61	740.29	917.84	481.82	1081.33	521.86
14.781	1	0.1	0.11	0.02	0.11	0.06	0.1	0.06	0.54	0.81	99.78	0.33	2.49	10.83	0.81	0.16	0.17	0.02	1.84	0.04	0.13	0.1	0	0	0.04	2.39	0.7	0.54	1.25	0.28	0.03	0.06	7.63	0	0		1.47	-32.54	10.49	41.16	157.49	849.21	433.77	1139.13	739.21	930.4	478.49	1083.2	516.63
14.814	1	0.1	0.11	0.02	0.1	0.06	0.1	0.06	0.55	0.75	99.78	0.33	2.57	7.12	0.75	0.17	0.16	0.03	1.72	0.04	0.11	0.11	0	0	0.04	2.32	0.62	0.55	1.19	0.25	0.03	0.09	7.73	0	0		6.76	-34.84	9.33	40.61	151.56	859.37	440.17	1143.62	742.22	938.66	487.11	1086.03	522.51
14.848	1	0.1	0.11	0.02	0.1	0.06	0.1	0.06	0.56	0.73	99.79	0.33	2.8	5.48	0.73	0.14	0.17	0.03	1.55	0.03	0.1	0.1	0	0	0.03	2.32	0.71	0.56	1.27	0.22	0.03	0.15	8.01	0	0		9.71	-36.24	11.53	41.12	153.63	862.44	440.65	1149.07	743	946.61	484.27	1093.12	530.48
14.881	1	0.1	0.11	0.02	0.1	0.06	0.1	0.06	0.63	0.93	99.79	0.33	2.78	2.36	0.93	0.13	0.19	0.04	1.48	0.03	0.09	0.08	0	0	0.02	2.12	0.7	0.63	1.18	0.21	0.03	0.07	8.08	0	0		6.71	-40.61	7.81	40.36	142.76	865.97	437.97	1156.49	745.65	951.08	485.01	1088.92	522.21
14.914	1	0.1	0.11	0.02	0.11	0.06	0.1	0.06	0.65	0.99	99.79	0.33	2.54	2.15	0.99	0.15	0.19	0.05	1.38	0.03	0.12	0.09	0	0	0.02	2.19	0.61	0.65	1.15	0.17	0.02	0.08	7.93	0	0		6.28	-41.08	6.27	40.12	137.2	868.06	439.72	1159.4	751.14	953.12	490.62	1087.25	519.5
14.948	1	0.1	0.1	0.02	0.11	0.06	0.1	0.06	0.88	1.34	99.79	0.33	2.57	1.53	1.34	0.22	0.21	0.06	1.27	0.03	0.12	0.1	0	0	0.02	2.51	0.63	0.88	1.22	0.15	0.02	0.19	8.12	0	0		9.02	-42.81	4.25	40.16	136.23	869.62	438.88	1164.25	753.53	954.31	491.43	1087.05	522.08
14.981	1	0.1	0.1	0.02	0.11	0.07	0.11	0.06	0.7	2.31	99.78	0.33	2.46	0.86	2.31	0.34	0.26	0.07	1.6	0.04	0.25	0.23	0	0	0.02	3.07	0.65	0.7	1.4	0.18	0.01	0.77	8.12	0	0		6.87	-45.76	3.17	39.84	133.49	871.89	441.8	1166.43	757.64	955.8	496.4	1087.14	520.23
15.014	1	0.09	0.1	0.02	0.12	0.07	0.12	0.07	0.7	2.96	99.76	0.33	2.21	1.68	4	0.42	0.3	0.07	1.61	0.04	0.33	0.28	0	0	0.02	2.96	0.51	0.7	1.37	0.16	0.01	0.1	8.28	0	0		6	-42.34	5.87	40.28	138.69	876.93	446.29	1165.45	751.04	960.21	493.36	1094.2	529.17
15.048	1	0.09	0.1	0.02	0.12	0.07	0.13	0.07	0.52	2.89	99.75	0.33	1.83	0.43	5.57	0.51	0.36	0.07	1.74	0.04	0.32	0.25	0	0	0.02	2.89	0.44	0.52	1.46	0.15	0.01	0.13	8.16	0	0		7.29	-49.17	5.15	40.54	130.77	876.13	447.78	1162.29	749.21	961.88	493.31	1087.09	531.05
15.081	1	0.09	0.1	0.02	0.15	0.07	0.16	0.09	0.42	2.93	99.68	0.33	0.87	0.31	10.54	0.68	0.42	0.08	1.76	0.05	0.41	0.24	0	0	0.02	2.93	0.46	0.35	1.68	0.14	0.01	0.07	8.27	0	0		7.6	-50.92	5.01	40.61	127.28	876.92	446.59	1163.18	749.84	963.92	493.68	1086.46	528.08
15.115	1	0.08	0.11	0.02	0.17	0.06	0.19	0.11	0.56	3.33	99.62	0.33	0	0.37	14.34	1.08	0.56	0.08	1.34	0.06	0.3	0.15	0	0	0.02	3.33	0.32	0.17	1.81	0.11	0.01	0.4	7.53	0	0		6.25	-49.94	4.17	40.7	123.99	877.77	449.2	1163.82	752.9	964.47	497.49	1084.58	528.27
15.148	1	0.08	0.11	0.02	0.17	0.06	0.19	0.11	0.63	2.69	99.62	0.33	0	0.78	14.21	1.37	0.63	0.08	1.37	0.06	0.27	0.14	0	0	0.02	2.69	0.31	0.27	1.72	0.11	0.01	0.49	7.71	0	0		7.64	-46.26	5.08	41.64	136.91	878.81	452.98	1163.44	750.59	961.14	496.67	1091.3	539.12
15.181	1	0.08	0.11	0.02	0.19	0.06	0.21	0.12	0.69	2.42	99.58	0.33	0	0.87	16.48	1.43	0.69	0.08	1.53	0.05	0.22	0.12	0	0	0.02	2.42	0.32	0.24	1.7	0.1	0.01	0.21	7.55	0	0		10.96	-45.69	5.64	42.22	137.78	875.71	453.52	1162.65	752.53	960.7	495.94	1089.19	545.68
15.215	1	0.08	0.11	0.02	0.19	0.06	0.21	0.12	0.89	2.09	99.58	0.33	0	0.48	16.27	1.53	0.89	0.1	1.75	0.05	0.21	0.15	0	0	0.02	2.09	0.27	0.16	1.76	0.09	0.01	0.47	7.58	0	0		8.27	-48.69	3.89	42.48	127.35	873.88	454.34	1162.91	757.51	961.39	499.66	1081.91	540.83
15.248	1	0.09	0.11	0.02	0.17	0.06	0.18	0.1	0.9	2.12	99.63	0.33	0	1.08	12.94	1.34	0.9	0.11	2.05	0.04	0.27	0.23	0	0	0.02	2.12	0.27	0.3	1.71	0.1	0.01	0.28	7.32	0	0		7.3	-44.6	3.91	41.96	131.74	874.68	458.21	1160.85	759.98	957.6	505.44	1084.33	541.42
15.281	1	0.09	0.11	0.02	0.16	0.06	0.18	0.1	1.16	1.6	99.64	0.33	0	0.8	11.85	1.12	1.16	0.12	2.51	0.05	0.28	0.29	0	0	0.02	1.6	0.3	0.29	1.66	0.11	0.01	0.22	7.26	0	0		12.12	-46.13	4.7	42.21	133.69	873.32	455.01	1161.01	757.85	958.38	501.14	1084.73	544.83
15.315	1	0.09	0.11	0.02	0.15	0.06	0.16	0.09	1.42	1.42	99.67	0.33	0	3.92	9.56	0.98	1.42	0.12	2.7	0.05	0.37	0.29	0	0	0.02	1.28	0.28	0.33	1.74	0.11	0.01	0.35	7.33	0	0		7.22	-38	8.31	42.81	144.28	874.66	460.58	1156.84	756.61	956.12	503.44	1093.61	547.19
15.348	1	0.1	0.11	0.02	0.13	0.06	0.14	0.07	1.47	1.47	99.72	0.33	0.5	4.63	6.01	0.68	1.47	0.1	2.85	0.05	0.39	0.22	0	0	0.03	1.02	0.25	0.62	1.47	0.11	0.01	0.12	7.16	0	0		9.73	-37.12	8.98	43.28	144.48	874.79	455.41	1152.88	748.67	954.79	498.91	1092.79	541.7
15.381	1	0.1	0.12	0.02	0.13	0.06	0.13	0.07	1.49	1.49	99.74	0.33	0.59	8.72	4.16	0.49	1.49	0.11	2.76	0.04	0.26	0.11	0	0	0.03	0.84	0.33	0.73	1.13	0.1	0.01	0.42	6.89	0	0		5.5	-33.74	9.67	42.77	145.56	871.13	455.05	1149.56	745.75	951.87	495.43	1089.74	542.12
15.415	1	0.11	0.12	0.02	0.12	0.06	0.13	0.06	1.97	1.97	99.74	0.33	0.24	6.16	3.1	0.35	1.97	0.1	2.69	0.06	0.32	0.12	0	0.01	0.04	0.73	0.3	0.9	1.11	0.11	0.01	0.24	6.67	0	0		6.89	-35.62	12.42	42.82	140.11	868.88	456.11	1143.08	746.62	952.77	498.61	1087.26	537.89
15.448	1	0.11	0.12	0.02	0.12	0.06	0.12	0.06	1.91	1.36	99.75	0.33	0.2	12.11	1.36	0.2	1.91	0.08	2.35	0.05	0.38	0.13	0	0.01	0.04	0.69	0.29	1.01	0.95	0.11	0.01	0.13	6.44	0	0		5.7	-31.91	11.8	43.58	141.84	871.22	457.98	1135.05	735.51	948.09	497.48	1083.79	538.76
15.482	1	0.12	0.13	0.02	0.12	0.05	0.12	0.06	2.47	0.85	99.73	0.33	0	38.54	0.85	0.11	2.47	0.05	2.19	0.07	0.45	0.14	0	0.01	0.06	0.51	0.3	0.7	0.67	0.12	0.01	0.25	5.78	0	0		10.22	-24.33	11.45	46.67	150	867.65	453.3	1126.73	728.1	937.17	495.23	1081.95	534.43
15.515	1	0.12	0.14	0.02	0.12	0.05	0.13	0.06	3.28	0.54	99.71	0.33	0	60.19	0.54	0.05	3.28	0.04	1.85	0.08	0.4	0.13	0	0.01	0.08	0.52	0.26	0.96	0.59	0.16	0.01	0.56	4.87	0	0		6.59	-19.93	11.65	45.88	155.2	862.31	449.74	1122.98	723.05	930.98	488.89	1079.53	533.86
15.548	1	0.13	0.15	0.02	0.12	0.05	0.13	0.06	3.76	0.31	99.71	0.33	0	71.36	0.31	0.04	3.76	0.04	1.62	0.07	0.22	0.1	0	0.01	0.07	0.61	0.27	0.79	0.59	0.2	0.01	0.13	4.91	0	0		8.47	-17.44	13.33	46.53	161.84	860.69	447.53	1121.48	720.59	929.17	485.63	1083.22	535.24
15.582	1	0.13	0.16	0.02	0.13	0.04	0.14	0.06	4.21	0.26	99.68	0.33	0	81.67	0.22	0.02	4.91	0.03	1.41	0.1	0.14	0.1	0	0.01	0.07	0.6	0.24	0.54	0.39	0.26	0.01	1.26	4.21	0	0		1.8	-14.53	11.55	45.44	160.73	854.32	445.42	1116.92	720.55	920.81	485.07	1075.96	527.08
15.615	1	0.14	0.16	0.02	0.13	0.04	0.15	0.06	4.25	0.25	99.68	0.33	0	77.58	0.16	0.02	5.77	0.03	1.19	0.12	0.14	0.11	0	0.01	0.08	0.84	0.28	0.57	0.37	0.25	0.01	0.84	4.25	0	0		4.85	-15.79	13.71	45.48	167.71	850.78	445	1120.99	728.77	921.5	485.21	1082.7	531.51
15.648	1	0.15	0.17	0.02	0.14	0.04	0.16	0.06	4.11	0.32	99.65	0.33	0	76.14	0.19	0.01	8.03	0.02	1.07	0.2	0.12	0.08	0	0.01	0.08	0.84	0.26	0.24	0.3	0.32	0.01	1.28	4.11	0	0		4.07	-16.2	12.7	45.26	170.33	851.06	451.63	1117.92	735.05	916.52	495.32	1083.23	530.25
15.682	1	0.18	0.2	0.02	0.16	0.04	0.2	0.06	3.58	0.36	99.6	0.33	0	68.04	0.15	0.01	12.29	0.01	0.9	0.21	0.16	0.07	0	0.01	0.07	1.26	0.27	0.18	0.22	0.36	0.01	1.29	3.58	0	0		4.88	-18.22	13.01	45.16	166.79	848.75	448.33	1117.3	731.26	917.8	489.55	1079.11	531.94
15.715	1	0.2	0.21	0.02	0.17	0.04	0.22	0.06	3.7	0.35	99.56	0.33	0	88.04	0.19	0.01	14.68	0.01	0.91	0.33	0.16	0.04	0	0.01	0.08	1.49	0.32	0.29	0.23	0.35	0.01	1.67	3.7	0	0		-1.37	-12.02	13.11	44.94	164.54	846.11	451	1106.89	725.29	911.55	490.77	1071.72	528.45
15.749	1	0.3	0.28	0.02	0.23	0.04	0.37	0.06	3.45	0.39	99.26	0.5	0	78.16	0.19	0.01	25.79	0.01	1.22	0.46	0.16	0.03	0	0	0.06	1.8	0.33	0.22	0.2	0.39	0.01	4.56	3.45	0	0		1.89	-15.63	14.25	45.4	170.2	844.03	446.83	1106.36	721.58	910.31	485.04	1074.62	529.45
15.782	1	0.37	0.34	0.02	0.27	0.04	0.48	0.06	3.2	0.36	99.04	0.77	0	85.44	0.19	0.01	31.69	0	1.1	0.57	0.19	0.04	0	0	0.04	2.53	0.39	0.27	0.2	0.36	0.01	3.63	3.2	0.09	0		0.4	-13.15	13.14	44.87	168.95	843.13	449.7	1109.96	729.92	910.19	489.92	1074.04	531.16
15.815	1	0.45	0.38	0.02	0.31	0.04	0.61	0.06	3.02	0.33	98.78	1.1	-2.68	82.84	0.23	0.01	36.74	0	0.98	0.81	0.21	0.05	0	0	0.03	2.98	0.32	0.24	0.2	0.33	0.01	3.2	3.02	0	0		3.72	-14.13	15.02	45.36	171.41	837.75	448.96	1108.05	733.48	908.55	489.31	1073.97	534.21
15.849	1	0.85	0.61	0.02	0.49	0.03	1.3	0.06	2.47	0.33	97.4	3.94	-12.96	93.5	0.25	0	53.43	0	0.79	0.79	0.22	0.05	0	0	0.03	4.77	0.35	0.17	0.17	0.33	0.02	0.47	2.47	0	0		-2.87	-8.67	14.3	44.69	172.52	837.93	452.75	1107.65	733.8	907	490.6	1073	537.61
15.882	1	1.16	0.75	0.02	0.62	0.03	1.91	0.06	2.42	0.35	96.17	7.6	-18.01	79.7	0.29	0	62.06	0	0.67	0.71	0.17	0.05	0	0	0.02	5.48	0.32	0.18	0.16	0.35	0.01	1.16	2.42	0	0		1.69	-15.16	13.57	44.65	167.88	838.11	452.44	1109.61	737.2	908.99	492.56	1070.86	537.05
15.915	1	1.35	0.84	0.02	0.69	0.03	2.3	0.06	2.27	0.31	95.41	10.19	-20.48	85.56	0.28	0	66.1	0	0.66	0.85	0.14	0.04	0	0	0.02	5.07	0.3	0.14	0.15	0.31	0.01	1.3	2.27	0	0		2.45	-13.1	15.06	45.09	169.82	835.38	450.26	1105.9	735.09	906.82	490.69	1070.9	534.48
15.949	1	2.18	1.19	0.02	0.97	0.03	4.02	0.06	2.09	0.36	91.95	23.77	-27.83	90.24	0.36	0	78.69	0	0.85	1.31	0.13	0.03	0	0	0.02	6.73	0.27	0.13	0.12	0.28	0.02	2.23	2.09	0.22	0		0.04	-10.88	13.49	44.85	167.19	834.25	447.65	1107.37	734.74	905.7	488.73	1067.43	531.12
15.982	1	2.1	1.13	0.02	0.94	0.03	3.84	0.06	2.23	0.38	92.32	22.31	-27.01	93.14	0.38	0	77.68	0	1.07	1.52	0.16	0.04	0	0	0.01	6.17	0.22	0.12	0.13	0.25	0.02	2.33	2.23	0	0		3.96	-8.96	14.94	45.86	175.14	832.34	442.34	1107.58	730.84	904.39	482.31	1072.07	532.87
16.015	1	1.72	0.99	0.02	0.82	0.03	3.06	0.06	2.36	0.2	93.88	16.25	-23.96	96.52	0.2	0	72.71	0	1.19	0.91	0.21	0.06	0	0	0.02	4.92	0.29	0.22	0.13	0.2	0.02	0.66	2.36	0	0		2.09	-5.38	13.01	45.71	168.95	830.7	440.13	1103.06	727.69	900.2	482.76	1064	524.16
16.049	1	1.13	0.72	0.02	0.6	0.04	1.88	0.06	2.95	0.17	96.25	7.52	-16.88	98.23	0.17	0.01	61.95	0	1.69	0.57	0.25	0.08	0	0	0.01	3.95	0.3	0.16	0.14	0.12	0.01	0.3	2.95	0	0		-0.7	1.91	10.76	45.57	172	821.64	435.34	1100.85	728.68	890.59	478.95	1057.11	522
16.082	1	0.69	0.51	0.02	0.42	0.04	1.03	0.06	3.31	0.11	97.94	2.76	-8.94	98	0.11	0.01	48.83	0.01	1.74	0.27	0.35	0.15	0	0	0.01	4.23	0.41	0.15	0.15	0.11	0.02	0.13	3.31	0	0		0.44	2.54	13.78	45.82	174.89	810.35	433.03	1092.39	730.43	883.82	476.27	1052.7	521.73
16.116	1	0.42	0.36	0.02	0.3	0.04	0.58	0.06	3.84	0.1	98.84	1.06	-0.95	98.35	0.08	0.01	36.3	0.01	2.24	0.16	0.48	0.31	0	0	0.01	3.52	0.58	0.06	0.16	0.1	0.02	0.26	3.84	0	0		-4.54	1.57	12.7	45.95	181.06	805.62	431.19	1086.21	724.71	874.18	472.75	1049.6	517.6
16.149	1	0.27	0.26	0.02	0.21	0.04	0.34	0.06	4.42	0.08	99.32	0.47	0	98.2	0.07	0.02	24.82	0.01	2.06	0.11	0.41	0.35	0	0	0.01	3.42	0.8	0.05	0.16	0.08	0.02	0.43	4.42	0	0		-0.32	2	12.83	46.53	178.06	802.3	431.68	1080.59	725.11	870.93	475.07	1043.87	517.51
16.182	1	0.22	0.22	0.02	0.18	0.05	0.26	0.06	4.77	0.08	99.47	0.33	0	97.33	0.07	0.05	19.52	0.02	1.94	0.06	0.45	0.27	0	0	0.01	4.04	1.03	0.07	0.18	0.08	0.02	0.4	4.77	0	0		-3.53	4.03	14.45	46.22	174.71	798.57	430.48	1075.75	721.1	870.79	471	1039.19	517.5
16.216	1	0.16	0.17	0.02	0.15	0.05	0.18	0.06	5.16	0.08	99.64	0.33	0	96.25	0.05	0.08	11.13	0.02	1.75	0.02	0.26	0.17	0	0	0.01	3.07	1.09	0.07	0.2	0.08	0.02	0.17	5.16	0	0		-6.34	5.77	14.03	46.41	176.71	793.41	430.17	1070.76	720.59	864.21	470.58	1035.18	515.23
16.249	1	0.15	0.16	0.02	0.14	0.05	0.16	0.06	5.14	0.09	99.68	0.33	0	96.47	0.05	0.22	8.25	0.04	1.71	0.01	0.18	0.11	0	0	0.01	3.19	1.23	0.14	0.21	0.09	0.02	0.06	5.14	0	0		-4.72	5.46	14.03	46.53	171.85	788.84	429.68	1069.5	724.26	863.31	471.1	1029.13	516.21
16.282	1	0.12	0.14	0.02	0.12	0.05	0.13	0.06	4.26	0.11	99.72	0.33	0	95.89	0.11	0.59	4.26	0.05	1.82	0.01	0.14	0.06	0	0	0.01	2.96	1.07	0.26	0.2	0.08	0.03	0.04	5.51	0	0		-5.34	6.25	14.71	46.6	170.5	784.64	427.03	1066.87	722.69	861.67	467.7	1025.44	515.16
16.316	1	0.11	0.12	0.02	0.11	0.05	0.11	0.06	1.57	0.16	99.76	0.33	0.7	95.95	0.16	1	1.57	0.06	1.66	0.01	0.12	0.08	0	0	0.01	2.71	0.98	0.24	0.24	0.09	0.04	0.17	6.52	0	0		-2.8	6.17	14.04	47.02	175.96	778.92	426.31	1063.91	725.5	854.23	468.44	1023.54	516.38
16.349	1	0.1	0.11	0.02	0.12	0.06	0.11	0.06	1.32	0.31	99.77	0.33	1.22	94.04	0.31	2.25	1.32	0.05	2.3	0.01	0.15	0.1	0	0	0.01	3.14	0.83	0.32	0.28	0.11	0.04	0.03	6.68	0	0		-3.96	8.21	13.93	47.2	180.48	773.48	424.68	1059.34	724.45	847.38	466.7	1021.3	514.95
16.382	1	0.09	0.1	0.02	0.12	0.07	0.1	0.07	0.57	0.45	99.76	0.33	3.02	96.17	0.45	5.04	0.57	0.06	2.63	0.01	0.15	0.12	0	0	0.01	4.03	0.78	0.32	0.33	0.14	0.05	0.04	7.9	0	0		-3.99	5.89	14.01	47.11	179.07	771.12	423.47	1056.64	722.88	845.3	465.44	1017.97	512.89
16.416	1	0.08	0.08	0.02	0.13	0.08	0.09	0.08	0.27	0.65	99.75	0.33	4.58	95.89	0.65	7.49	0.19	0.05	2.79	0.02	0.21	0.22	0	0	0.02	5.51	0.66	0.27	0.49	0.19	0.08	0.33	9.18	0	0		-3.31	6.25	14.83	47.16	181.44	766.79	422.68	1054.3	723.21	842.77	463.52	1016.43	516.09
16.449	1	0.08	0.08	0.02	0.13	0.09	0.09	0.09	0.61	0.8	99.73	0.33	5.37	97.14	0.8	9.45	0.16	0.04	4.14	0.02	0.22	0.26	0	0	0.02	5.79	0.81	0.61	0.5	0.21	0.09	0.06	9.46	0	0		-3.14	4.37	14.94	47.09	177.85	764.17	425.29	1050.32	724.83	840.75	466.31	1011.23	516.99
16.483	1	0.07	0.06	0.02	0.13	0.11	0.08	0.09	0.5	0.93	99.73	0.41	7.84	89.36	0.93	11.54	0.06	0.05	4.9	0.03	0.29	0.37	0	0	0.02	7.79	0.91	0.5	0.65	0.3	0.13	0.1	11.48	0	0		1.12	11.36	13.68	47.4	173.5	759.02	418.61	1047.2	725.32	836.18	465.35	1004.6	507.03
16.516	1	0.07	0.05	0.02	0.15	0.12	0.07	0.11	0.52	1.29	99.71	0.44	8.11	95.6	1.29	14.33	0.05	0.04	4.22	0.03	0.29	0.25	0	0	0.03	12.01	0.91	0.52	0.78	0.41	0.14	0.16	12.08	0	0		-1.53	6.61	12.48	47.15	175.52	762.29	422.3	1045.96	723.79	833.8	468.91	1005.61	504.79
16.549	1	0.07	0.05	0.02	0.15	0.13	0.07	0.11	0.71	0.85	99.7	0.45	8.71	97.81	0.85	15.09	0.04	0.04	5.01	0.03	0.24	0.21	0	0	0.03	11.97	1.04	0.71	0.75	0.42	0.14	0.1	12.26	0.01	0		-1.86	3	10.89	47.38	175.79	763.21	424.92	1043.58	723.17	830.18	472.58	1003.25	503.39
16.583	1	0.07	0.07	0.02	0.15	0.09	0.08	0.1	0.46	0.56	99.71	0.34	6.09	97.76	0.56	13.01	0.05	0.04	3.78	0.03	0.35	0.25	0	0	0.05	18.63	1.28	0.46	0.71	0.59	0.16	0.23	10.21	0.64	0		-7.73	3.13	12.05	46.44	172.18	766.18	424.07	1046.97	718.6	837.2	466.57	1004.86	505.78
16.616	1	0.07	0.06	0.02	0.14	0.1	0.08	0.1	0.58	0.41	99.71	0.35	6.42	98.41	0.41	13.11	0.06	0.05	3.96	0.04	0.43	0.26	0	0	0.05	19.92	1.45	0.58	0.63	0.62	0.15	0.06	10.49	0	0		-4.6	1.39	11.15	46.26	168.61	768.64	423.74	1049.49	720.5	839.55	468.93	1004.56	503.59
16.649	1	0.08	0.08	0.02	0.12	0.09	0.08	0.08	0.61	0.3	99.76	0.33	6.1	98.22	0.3	7.44	0.07	0.02	4.24	0.05	0.51	0.21	0	0	0.06	19.92	1.48	0.61	0.51	0.57	0.17	0.24	10.1	0	0		-2.72	-1.95	10.75	46.13	167.46	774.48	426.78	1050.12	718.81	842.46	472.33	1006.8	504.48
16.683	1	0.09	0.09	0.02	0.11	0.08	0.09	0.07	0.41	0.23	99.79	0.33	4.94	98.72	0.23	3.41	0.07	0.02	3.64	0.07	0.9	0.16	0	0	0.05	22.15	1.54	0.41	0.45	0.62	0.19	1.07	9.34	0.15	0		-4.19	-0.26	9.46	45.79	169.32	779.64	421.95	1057.41	714.79	846.32	467.41	1012.3	500.89
16.716	1	0.09	0.09	0.02	0.1	0.1	0.09	0.06	0.35	0.19	99.8	0.33	6.23	97.55	0.19	2.44	0.07	0.02	5.28	0.1	0.68	0.15	0	0	0.04	22.34	1.38	0.35	0.44	0.64	0.18	0.06	9.79	0	0		5.66	-3.57	9.69	47.93	169.22	782.91	423.27	1055.1	715.62	846.54	473.33	1013.71	499.57
16.75	1	0.09	0.08	0.02	0.1	0.11	0.09	0.06	0.27	0.19	99.78	0.35	7.39	98.23	0.19	1.81	0.07	0.02	6.34	0.14	0.65	0.17	0	0	0.04	28.67	1.51	0.27	0.4	0.74	0.21	0.21	10.44	0	0		-2.46	-1.91	10.77	45.88	171.44	783.62	420.17	1059.84	712.45	850.27	465.62	1018.46	498.85
16.783	1	0.09	0.09	0.02	0.1	0.1	0.1	0.06	0.35	0.13	99.79	0.33	6.7	98.21	0.13	1.12	0.11	0.01	6.26	0.21	0.76	0.18	0	0	0.05	33.53	1.76	0.35	0.38	0.84	0.25	0.75	9.88	0	0		-0.5	-1.97	10.48	46.3	171.85	783.49	415.13	1062.15	710.59	850.81	461.75	1019.38	495.19
16.816	1	0.09	0.09	0.02	0.1	0.13	0.1	0.06	0.44	0.15	99.75	0.33	8.24	89.52	0.15	0.64	0.13	0.01	9.69	0.5	0.74	0.31	0	0	0.05	31.18	1.61	0.44	0.4	1	0.25	0.34	9.99	0	0		4.48	-11.27	6.94	46.87	180.2	793.14	417.75	1074.67	718.47	852.54	471.03	1031.22	494.41
16.85	1	0.09	0.09	0.02	0.09	0.14	0.1	0.06	0.38	0.25	99.72	0.36	8.94	96.45	0.25	0.54	0.16	0.01	9.81	0.81	0.92	0.2	0	0	0.04	27.48	1.33	0.38	0.37	1.16	0.19	0.08	10.7	0	0		-1.2	-5.48	8.65	45.67	173.8	797.12	419.42	1077.87	719.06	861.4	470.07	1033.63	493.39
16.883	1	0.09	0.09	0.02	0.09	0.15	0.1	0.06	0.28	0.32	99.7	0.4	9.93	95.34	0.32	0.36	0.17	0.01	10.11	0.69	0.7	0.14	0	0	0.03	22.36	1.25	0.28	0.38	1.14	0.14	0.2	11.42	0.47	0		2.85	-6.9	12.27	46.11	173.37	798.93	415.11	1085.19	718.29	872.43	461.2	1041	501.74
16.916	1	0.09	0.1	0.02	0.09	0.17	0.1	0.06	0.28	0.37	99.66	0.43	10.92	95.58	0.37	0.27	0.15	0.01	11.3	0.54	0.53	0.13	0	0	0.02	19.82	1.34	0.28	0.41	1.27	0.12	0.32	11.81	1.9	0		-1.47	-6.63	10.93	45.57	175.95	802.62	415.21	1093.06	723.52	874.57	463.69	1047.45	496.38
16.95	1	0.08	0.09	0.02	0.09	0.2	0.09	0.06	0.39	0.46	99.6	0.54	12.51	93.74	0.46	0.36	0.17	0.02	10.95	0.47	0.43	0.11	0	0	0.02	17.17	1.91	0.39	0.42	1.46	0.08	0.67	13.45	2.32	0		1.84	-8.47	10.43	45.67	176.79	809.61	412.06	1107.26	726.04	884.98	459.86	1056.71	501.91
16.983	1	0.08	0.1	0.02	0.08	0.2	0.09	0.06	1.06	0.48	99.59	0.58	12.65	82.81	0.48	0.27	0.14	0.02	10.07	0.3	0.38	0.14	0	0	0.03	15.34	2.27	1.06	0.42	1.48	0.08	0.06	14.05	3.31	0		5.98	-14.14	12	46.07	173.54	814.34	412.79	1107.4	725.74	890.58	462.52	1060.32	498.65
17.016	1	0.08	0.08	0.02	0.08	0.22	0.09	0.06	1.4	0.79	99.56	0.61	13.13	90.37	0.79	0.37	0.13	0.02	10.78	0.2	0.38	0.19	0	0	0.03	16.15	2.15	1.4	0.47	1.64	0.06	0.28	14.35	2.34	0		6.36	-10.81	13.56	47.09	169.66	814.67	418.28	1100.64	722.04	891.62	464.29	1055.87	506.78
17.05	1	0.08	0.1	0.02	0.09	0.23	0.09	0.06	1.32	0.91	99.54	0.61	13.44	74.72	0.91	0.51	0.16	0.02	11.48	0.12	0.36	0.22	0	0	0.03	11.46	1.69	1.32	0.46	1.96	0.06	0.1	14.38	4.41	0		4.82	-16.58	10.05	46	170.34	830.45	423.7	1116.59	729.29	901.56	473.71	1069.07	504.64
17.083	1	0.08	0.1	0.01	0.08	0.23	0.09	0.06	1.2	0.82	99.54	0.66	13.68	33.57	0.82	0.59	0.13	0.02	10.47	0.06	0.22	0.14	0	0	0.02	10.28	1.89	1.2	0.52	2.18	0.05	0.06	14.89	4.24	0		7.84	-25.41	13.64	45.46	167.21	833.83	421.55	1123.1	726.27	915.36	464.94	1075.32	513.63
17.117	1	0.08	0.09	0.01	0.08	0.22	0.08	0.06	1.16	0.72	99.56	0.75	13.66	63.41	0.72	0.69	0.11	0.03	8.1	0.03	0.28	0.1	0	0	0.02	8.68	2.25	1.16	0.65	2.41	0.04	0.23	15.81	4.14	0		2.82	-19.25	12.83	45.47	174.99	831.47	418.04	1126.45	728.58	910.42	462.91	1079.5	507.99
17.15	1	0.07	0.07	0.01	0.08	0.24	0.08	0.07	0.75	0.71	99.52	0.88	14.66	80.74	0.71	0.8	0.08	0.03	7.37	0.03	0.24	0.08	0	0	0.03	8.27	1.98	0.75	0.87	2.89	0.03	0.05	16.92	1.88	0		9.03	-14.83	14.16	47.06	170.88	830.67	420.57	1124.63	731.82	912.85	466.36	1076.52	515.48
17.183	1	0.07	0.05	0.01	0.08	0.23	0.08	0.07	0.85	0.74	99.53	0.94	14.54	62.9	0.74	1.01	0.07	0.03	5.84	0.03	0.21	0.09	0	0	0.03	8.04	2.04	0.85	0.87	2.76	0.03	0.12	17.43	0.45	0		2.36	-19.36	13.19	45.39	177.37	833.96	420.43	1130.36	732.29	913.21	465.18	1084.64	510.7
17.217	1	0.07	0.05	0.01	0.07	0.29	0.07	0.07	0.85	0.68	99.42	1.16	16.43	70.25	0.68	1.09	0.07	0.02	6.72	0.03	0.26	0.1	0	0	0.03	5.17	1.45	0.85	1.03	3.75	0.02	0.03	18.87	0	0		10.22	-17.7	10.59	47.48	174.13	840.6	427.94	1125.95	733.41	910.8	478.26	1081.42	513.03
17.25	1	0.07	0.04	0.01	0.07	0.33	0.07	0.07	0.64	0.93	99.34	1.29	17.59	82.46	0.93	1.63	0.07	0.02	7.51	0.03	0.14	0.1	0	0	0.03	5.37	1.12	0.64	1.03	3.52	0.02	0.16	19.62	0	0		7.05	-14.26	13.05	46.27	172.12	840.21	429.53	1124.83	730.44	915.21	474.2	1081.22	519.66
17.283	1	0.07	0.04	0.01	0.07	0.34	0.07	0.07	0.6	0.66	99.33	1.27	17.82	81.88	0.66	1.52	0.09	0.02	8.21	0.04	0.17	0.09	0	0	0.02	4.63	1.12	0.6	1.01	3.51	0.02	0.07	19.5	0	0		0.99	-14.46	13.85	44.65	167.46	842.8	443.36	1120.1	734.65	917.05	484.55	1078.58	528.7
17.317	1	0.06	0.04	0.01	0.07	0.41	0.07	0.07	0.51	0.83	99.19	1.72	19.65	37.43	0.83	0.92	0.08	0.02	7.61	0.05	0.16	0.08	0	0	0.03	3.34	1.4	0.51	0.99	3.02	0.01	0.11	21.48	0	0		1.62	-24.57	12.83	43.39	163.65	842.03	441.54	1121.54	734.21	918.44	482.21	1075.88	526.88
17.35	1	0.07	0.04	0.01	0.07	0.29	0.07	0.07	0.35	0.88	99.41	1.41	16.98	82.09	0.88	0.8	0.11	0.02	4.39	0.06	0.15	0.08	0	0	0.02	3.55	1.17	0.35	0.9	2.66	0.01	0.03	20.24	0	0		1.48	-14.39	12.96	44.16	173.52	847.44	449.42	1119.72	733.56	915.81	488.73	1082.69	536.31
17.383	1	0.07	0.04	0.01	0.07	0.27	0.07	0.06	0.29	0.67	99.45	1.4	16.42	84.08	0.67	0.34	0.13	0.01	3.22	0.1	0.28	0.08	0	0	0.03	4.16	1.08	0.29	0.72	1.98	0.01	0.91	20.19	0	0		4.97	-13.68	12.75	44.63	168.31	848.11	447.9	1118.89	732.75	917.28	489.29	1079.56	533.95
17.417	1	0.07	0.05	0.01	0.07	0.21	0.07	0.06	0.38	0.52	99.57	1.11	14.16	70.03	0.52	0.19	0.23	0.01	2.06	0.12	0.26	0.09	0	0	0.04	4.81	1.2	0.38	0.53	1.38	0.01	0.2	18.55	0	0		4.96	-17.76	12.57	44.16	166.81	848.88	447.95	1119.53	733.52	918.23	490.16	1079.83	531.52
17.45	1	0.07	0.05	0.01	0.07	0.2	0.07	0.06	0.29	0.44	99.6	1.01	13.47	62.09	0.44	0.13	0.28	0.01	2.08	0.18	0.28	0.06	0	0	0.05	5.13	0.98	0.29	0.46	1.2	0.01	0.26	17.89	0	0		4.86	-19.53	11.46	43.98	166.12	851.86	449.92	1121.22	734.97	919.04	493.49	1080.95	530.62
17.484	1	0.08	0.06	0.01	0.08	0.16	0.08	0.06	0.58	0.58	99.68	0.76	11.18	79.38	0.42	0.09	0.58	0.01	2.07	0.18	0.18	0.05	0	0	0.05	5.9	0.91	0.46	0.34	0.83	0.01	0.61	15.88	0	0		2.72	-15.26	12.98	43.93	165.17	848.42	446.38	1120.3	733.42	919.33	488.73	1079.61	528.63
17.517	1	0.09	0.07	0.02	0.08	0.12	0.09	0.06	0.88	0.62	99.76	0.54	8.46	89.64	0.24	0.06	0.88	0.01	2.04	0.25	0.17	0.05	0	0	0.06	4.13	0.67	0.5	0.25	0.62	0.01	0.95	13.44	0	0		2.65	-11.21	13.04	44.45	169.07	846.27	446.49	1117.21	729.49	915.99	485.74	1077.84	534.65
17.55	1	0.09	0.08	0.02	0.09	0.11	0.09	0.06	1.1	0.62	99.78	0.46	7.21	89.78	0.16	0.03	1.1	0.01	2.21	0.23	0.22	0.04	0	0	0.07	4.06	0.51	0.54	0.23	0.62	0.01	2.14	12.32	0	0		2.75	-11.14	14.21	44.72	167.79	843.37	444.71	1114.85	728.04	915.72	483.11	1075.55	534.18
17.584	1	0.1	0.09	0.02	0.1	0.09	0.1	0.06	2.9	0.39	99.79	0.37	4.38	83.04	0.12	0.03	2.9	0.01	1.77	0.35	0.23	0.05	0	0	0.08	5.34	0.49	0.83	0.16	0.39	0.01	1.65	10.78	0	0		1.68	-14.06	13.78	44.83	176.88	844.34	447.28	1113.32	730.67	910.03	488.69	1082.29	528.88
17.617	1	0.11	0.1	0.02	0.1	0.08	0.11	0.06	3.37	0.38	99.78	0.33	3.1	92.33	0.12	0.02	3.37	0.01	1.74	0.43	0.27	0.05	0	0	0.09	5.44	0.4	0.63	0.15	0.38	0.01	1.25	9.79	0	0		0.21	-9.56	13.61	44.75	169.16	837.09	445.93	1108.85	728.49	908.21	483.67	1069.37	535.06
17.65	1	0.11	0.11	0.02	0.11	0.07	0.12	0.06	4.73	0.34	99.76	0.33	1.49	84.72	0.14	0.03	4.73	0.01	1.64	0.4	0.25	0.04	0	0	0.1	3.82	0.35	0.66	0.12	0.34	0.02	0.59	9	0	0		0.13	-13.44	12.2	44.85	171.79	842.09	454.9	1105.96	732.51	904.23	500.03	1073.35	530.17
17.684	1	0.15	0.15	0.02	0.14	0.06	0.17	0.06	7.11	0.25	99.66	0.33	0	69.57	0.16	0.03	11.29	0.01	1.31	0.47	0.21	0.03	0	0	0.09	3.42	0.25	0.47	0.08	0.25	0.02	0.5	7.11	0	0		2.63	-17.87	12.29	44.66	162.34	835.19	450.3	1102.14	731.7	903.97	491.78	1061.55	530.82
17.717	1	0.15	0.15	0.02	0.14	0.05	0.17	0.06	6.48	0.21	99.67	0.33	0	94.82	0.13	0.03	10.57	0.01	1.12	0.4	0.17	0.04	0	0	0.09	2.9	0.23	0.4	0.07	0.21	0.02	0.1	6.48	0	0		-1.12	-7.46	13.14	45.09	174.49	830.92	443.94	1102.85	728.56	898.4	484.08	1067.11	528.62
17.751	1	0.2	0.2	0.02	0.17	0.04	0.24	0.06	4.84	0.16	99.53	0.33	0	90.38	0.16	0.03	16.97	0	1.02	0.45	0.13	0.03	0	0	0.09	2.3	0.19	0.24	0.05	0.14	0.02	0.86	4.84	0	0		-2.13	-10.8	12.83	44.74	171.56	832.3	452.42	1095.59	729.66	895.42	493.78	1063.35	528.87
17.784	1	0.21	0.22	0.02	0.18	0.04	0.24	0.06	4.23	0.2	99.52	0.33	0	91.59	0.2	0.02	17.12	0	0.9	0.43	0.13	0.02	0	0.01	0.07	1.83	0.21	0.18	0.05	0.11	0.02	0.68	4.23	0	0		0.73	-10.06	13.76	44.79	168.12	831.67	450.64	1096.5	729.12	898.84	490.61	1061.74	532.21
17.817	1	0.22	0.22	0.02	0.18	0.04	0.25	0.06	3.94	0.21	99.49	0.33	0	94.38	0.21	0.02	17.99	0	0.85	0.48	0.13	0.02	0	0.01	0.07	1.81	0.24	0.25	0.05	0.09	0.02	0.46	3.94	0	0		-1.83	-7.9	12.53	44.4	168.1	826	447.86	1096.84	730.59	894.9	487.27	1056.78	532.57
17.851	1	0.21	0.23	0.02	0.18	0.04	0.25	0.06	3.23	0.24	99.5	0.33	0	97.65	0.24	0.02	16.83	0	0.86	0.37	0.15	0.02	0	0.01	0.06	1.68	0.21	0.19	0.04	0.07	0.03	0.35	3.23	0	0		-3.68	-3.35	12.72	44.29	168.15	822.44	451.19	1090.62	732.2	889.79	491.26	1052.8	532.53
17.884	1	0.19	0.22	0.02	0.17	0.03	0.22	0.06	2.89	0.23	99.56	0.33	0	92.2	0.23	0.01	13.95	0	0.74	0.33	0.11	0.02	0	0.01	0.06	1.53	0.23	0.22	0.04	0.07	0.03	0.62	2.89	0	0		1.75	-9.65	14.61	45.14	168.96	822.65	451.83	1082.68	725.15	888.33	490.61	1051.75	533.52
17.917	1	0.19	0.22	0.02	0.17	0.03	0.22	0.06	2.86	0.23	99.56	0.33	0	96.97	0.23	0.01	13.91	0	0.83	0.31	0.09	0.01	0	0.01	0.04	1.67	0.22	0.29	0.04	0.06	0.02	1.55	2.86	0	0		-3.05	-4.67	13.85	44.76	173.54	814.92	446.31	1082.2	723.82	882	483.15	1048.24	532.94
17.951	1	0.21	0.24	0.02	0.18	0.03	0.25	0.06	2.65	0.32	99.51	0.33	0	93.86	0.32	0.01	16.03	0	1.35	0.49	0.08	0.02	0	0.01	0.04	1.43	0.3	0.3	0.05	0.06	0.02	1.07	2.65	0	0		1.2	-8.37	12.83	45.32	173	812.54	451.45	1077.22	731.14	875.65	494.87	1045.15	529.51
17.984	1	0.21	0.23	0.02	0.18	0.03	0.24	0.06	2.57	0.49	99.52	0.33	0	97.37	0.49	0.01	15.55	0	1.12	0.56	0.06	0.01	0	0.01	0.03	1.33	0.3	0.3	0.05	0.06	0.02	0.1	2.57	0	0		-8.33	-3.93	12.04	44.11	170.88	810.2	452.56	1078.54	732.65	875.3	492.13	1041.78	530.67
18.017	1	0.22	0.25	0.02	0.19	0.03	0.26	0.06	2.27	0.45	99.48	0.33	0	95.26	0.45	0.01	16.92	0.01	1.27	0.57	0.09	0.01	0	0	0.04	1.33	0.31	0.35	0.06	0.05	0.02	0.8	2.27	0	0		0.34	-6.99	13.8	45.3	167.15	807.9	449.7	1072.75	727.6	875.71	489.03	1037.01	532.86
18.051	1	0.2	0.23	0.02	0.18	0.03	0.23	0.06	2.2	0.44	99.54	0.33	0	98.6	0.44	0.02	14.08	0.01	1.13	0.43	0.08	0.01	0	0	0.04	1.38	0.29	0.41	0.05	0.04	0.02	0.17	2.2	0	0		-4.54	-0.71	12.01	45.1	177.26	800.84	446.47	1070.33	727.27	864.41	485.89	1035.99	530.42
18.084	1	0.21	0.25	0.02	0.18	0.03	0.25	0.06	1.94	0.61	99.5	0.33	0	96.86	0.61	0.03	15.37	0.02	0.63	0.51	0.1	0.01	0	0	0.03	1.61	0.26	0.38	0.06	0.04	0.02	0.56	1.94	0.24	0		-2.21	-4.86	11.89	45.03	169.15	799.78	447.01	1068.55	729.54	865.65	488.65	1030.31	527.36
18.118	1	0.19	0.24	0.02	0.17	0.03	0.22	0.06	1.8	0.58	99.52	0.33	0	98.29	0.58	0.03	12.86	0.01	0.55	0.54	0.12	0.01	0	0	0.04	1.35	0.23	0.42	0.06	0.03	0.03	1.35	1.8	0.3	0		-2.12	-1.73	12.85	45.13	167.66	795.79	446.15	1066.5	729.57	865.18	486.17	1026.76	530.9
18.151	1	0.21	0.25	0.02	0.18	0.03	0.24	0.06	1.81	0.54	99.49	0.33	0	97.76	0.54	0.03	14.86	0.02	0.69	0.73	0.19	0.02	0	0	0.04	1.47	0.27	0.39	0.06	0.02	0.02	0.09	1.81	0.36	0		1.19	-3.11	9.12	45.82	172.84	795.58	450.78	1061.75	733.31	854.05	497.33	1024.41	526.48
18.184	1	0.21	0.26	0.02	0.18	0.03	0.24	0.06	1.85	0.62	99.49	0.33	0	97.18	0.62	0.04	14.45	0.02	0.8	0.68	0.26	0.02	0	0	0.05	1.75	0.29	0.36	0.06	0.02	0.03	0.09	1.85	0.58	0		-2.87	-4.3	11.11	45.06	169.61	791.93	446.44	1057.91	725.78	855.04	488.06	1020.51	525.31
18.218	1	0.2	0.24	0.02	0.17	0.03	0.22	0.06	2.02	0.38	99.51	0.33	0	97.37	0.38	0.02	13.23	0.02	1.25	0.37	0.2	0.02	0	0	0.04	2.02	0.26	0.31	0.07	0.02	0.02	0.15	2.02	0.52	0		-1.2	-3.93	11.9	45.52	176.85	784.28	442.61	1054.63	725.22	848.23	483.13	1019.44	527.45
18.251	1	0.18	0.24	0.02	0.16	0.03	0.2	0.06	2.09	0.27	99.53	0.33	0	96.66	0.27	0.03	11.54	0.02	1.53	0.38	0.24	0.03	0	0	0.05	2.13	0.3	0.39	0.07	0.02	0.02	0.38	2.09	0.68	0		-0.1	-5.17	9.18	45.74	179.31	782.55	445.1	1050.97	727.56	839.73	489.84	1015.73	524.13
18.284	1	0.18	0.24	0.02	0.16	0.03	0.21	0.06	2.1	0.26	99.53	0.33	0	98.66	0.26	0.02	11.55	0.01	1.98	0.41	0.15	0.03	0	0	0.04	2.74	0.42	0.3	0.08	0.02	0.02	0.15	2.1	0.74	0		-0.49	-0.49	6.99	45.84	173.44	777.59	443.41	1044.65	726.88	833.07	492.25	1004.87	516.08
18.318	1	0.18	0.24	0.02	0.16	0.03	0.2	0.06	2.19	0.18	99.53	0.33	0	98.51	0.18	0.01	10.96	0.01	1.88	0.55	0.14	0.03	0	0	0.04	3	0.54	0.34	0.08	0.02	0.02	0.09	2.19	0.91	0		3.21	-1.05	10.73	46.38	174.74	776.16	444.7	1039.86	724.66	835.11	489.62	1006.59	523.19
18.351	1	0.18	0.24	0.02	0.16	0.03	0.2	0.06	2.22	0.14	99.51	0.33	0	97.45	0.14	0	11.64	0.01	1.68	0.45	0.13	0.04	0	0	0.03	2.8	0.74	0.34	0.08	0.02	0.02	0.19	2.22	1.04	0		3.06	-3.79	8.72	46.37	174.09	772.88	444.67	1030.74	718.61	825.97	490.88	997.87	518.41
18.384	1	0.19	0.26	0.02	0.17	0.03	0.22	0.06	2.25	0.13	99.48	0.33	0	96.6	0.13	0	12.92	0	1.73	0.45	0.09	0.04	0	0	0.03	2.83	0.93	0.19	0.08	0.02	0.02	0.32	2.25	1.42	0		0.92	-5.27	10.32	46.29	174.48	768.57	446.1	1027.41	719.66	824.5	489.52	995.96	521.88
18.418	1	0.2	0.26	0.02	0.17	0.03	0.22	0.06	2.19	0.16	99.47	0.33	0	97.91	0.16	0	13.33	0	1.23	0.36	0.09	0.03	0	0	0.03	2.27	0.81	0.13	0.09	0.01	0.03	0.74	2.19	1.38	0		-0.11	-2.77	9.89	46.24	172.64	763.92	442.67	1026.61	719.73	822.15	486.23	991.43	520.13
18.451	1	0.2	0.27	0.02	0.18	0.03	0.23	0.06	2.23	0.13	99.45	0.33	0	96.71	0.13	0	14.5	0	1.23	0.47	0.11	0.03	0	0	0.02	2.44	0.92	0.06	0.11	0.02	0.03	1.25	2.23	1.45	0		2.11	-5.1	11.5	46.29	171.9	761.49	443.56	1023.57	722.15	821.69	487.93	990.65	519.58
18.485	1	0.2	0.26	0.02	0.17	0.03	0.22	0.06	1.94	0.13	99.47	0.33	0	97.09	0.13	0	13.58	0	0.87	0.53	0.13	0.02	0	0	0.02	2.47	0.73	0.03	0.11	0.02	0.03	0.84	1.94	1.13	0		2.49	-4.46	10.33	46.28	174.32	760.84	444.83	1024.46	723.66	819.43	489.03	990.3	523.53
18.518	1	0.18	0.24	0.02	0.16	0.03	0.2	0.06	1.98	0.12	99.52	0.33	0	98.4	0.12	0	11.6	0	0.88	0.43	0.12	0.03	0	0	0.01	2.23	0.56	0.03	0.14	0.02	0.02	0.33	1.98	0.68	0		-3.63	1.4	11.58	45.12	169.93	755.31	441.33	1021.25	720.96	819.03	482.88	984.73	520.53
18.551	1	0.22	0.27	0.02	0.18	0.03	0.25	0.06	1.68	0.09	99.46	0.33	0	97.91	0.09	0	15.77	0	0.78	0.35	0.23	0.03	0	0	0.02	2.29	0.41	0.05	0.18	0.02	0.02	1.44	1.68	0.58	0		0.19	-2.77	11.61	45.32	173.88	760.18	435.85	1031.92	722.45	825.15	479.21	994.67	517.92
18.585	1	0.25	0.3	0.02	0.2	0.03	0.29	0.06	1.64	0.1	99.41	0.33	0	96.61	0.1	0	19.53	0	0.81	0.41	0.26	0.03	0	0	0.01	2.31	0.32	0.07	0.22	0.03	0.02	0.88	1.64	0.6	0		1.75	-5.25	10.53	45.58	170.42	762.96	435.42	1034.36	723.48	827.27	481.28	994.46	514.26
18.618	1	0.28	0.32	0.02	0.22	0.03	0.34	0.06	1.48	0.1	99.33	0.4	0	97.45	0.1	0	22.53	0	0.9	0.45	0.4	0.05	0	0	0.01	2.66	0.24	0.08	0.26	0.03	0.03	0.07	1.48	0.51	0		-3.78	-3.79	10.27	44.73	171.77	767.9	433.11	1040.74	719.12	832.45	475.79	999.98	513.73
18.651	1	0.28	0.32	0.02	0.22	0.03	0.33	0.06	1.46	0.08	99.34	0.39	0	98.18	0.08	0	22.3	0	1.06	0.48	0.57	0.07	0	0	0.01	3.05	0.2	0.13	0.28	0.04	0.03	0.1	1.46	0.54	0		-1.95	-2.06	9.88	45.3	172.56	770.79	430.83	1044.1	719.7	834.27	476.34	1003.72	508.95
18.685	1	0.31	0.36	0.02	0.24	0.03	0.37	0.06	1.25	0.06	99.25	0.47	0	98.28	0.06	0	24.79	0	1.33	0.61	0.62	0.08	0	0	0.01	4.1	0.18	0.11	0.37	0.06	0.03	0.26	1.25	0.93	0		-3.3	-1.76	11.05	45.26	176.55	779.27	426.83	1056.1	717.82	844.83	470.43	1017.21	508.58
18.718	1	0.3	0.35	0.02	0.23	0.03	0.36	0.06	1.28	0.07	99.29	0.44	0	97.51	0.06	0	23.72	0	1.83	0.62	0.85	0.1	0	0	0.02	4.87	0.17	0.15	0.34	0.07	0.03	0.21	1.28	0.9	0		0.53	-3.65	11.9	46.31	170.33	781.42	426.94	1052	714.13	847.27	471.65	1014.18	505.62
18.752	1	0.5	0.54	0.03	0.33	0.03	0.67	0.06	0.96	0.1	98.66	1.17	-5.16	94.54	0.06	0	37.53	0	2.67	0.81	1.26	0.06	0	0	0.02	5.6	0.21	0.2	0.41	0.1	0.04	0.37	0.96	1.51	0		1.03	-7.74	11.5	46.19	169.57	792.89	423.46	1066.73	712.79	860.48	467.52	1025.86	504.98
18.785	1	0.5	0.55	0.02	0.33	0.03	0.67	0.06	1.04	0.13	98.65	1.17	-4.44	96.05	0.08	0	37.42	0.01	3.59	1.17	0.93	0.08	0	0	0.03	5.18	0.35	0.21	0.41	0.13	0.05	0.09	1.04	1.86	0		-0.75	-6.04	11.95	46.26	171.92	793.25	420.51	1068.87	712.58	860.59	468.57	1030.15	496.99
18.818	1	0.54	0.6	0.03	0.34	0.04	0.73	0.06	1.14	0.16	98.54	1.31	-4.64	96.66	0.1	0.01	39.05	0.01	5.32	1.84	1.33	0.1	0	0	0.02	5.79	0.39	0.17	0.45	0.16	0.05	0.92	1.14	2.38	0		-1.31	-5.18	13.71	46.27	173.06	796.03	417.49	1077.36	713.77	869.33	460.31	1037.14	502.65
18.852	1	0.49	0.58	0.03	0.32	0.04	0.65	0.06	1.18	0.32	98.71	1.08	-2.67	95.49	0.11	0.01	36.14	0.01	5.76	1.81	1.21	0.14	0	0	0.02	6.97	0.44	0.12	0.66	0.32	0.06	0.1	1.18	2.74	0		3.54	-6.74	13.25	46.67	176.95	803.23	419.46	1089.26	722.34	876.65	464.96	1048.45	507.36
18.885	1	0.31	0.46	0.02	0.23	0.04	0.38	0.06	1.45	0.42	99.09	0.46	0	95.59	0.16	0.01	23.81	0.02	7.65	1.2	0.68	0.12	0	0	0.02	6.89	0.5	0.11	0.83	0.42	0.04	0.08	1.45	3.54	0		7.47	-6.62	15.4	48.11	178.01	802.95	424.54	1087.65	726.23	878.87	468.92	1050.3	516.82
18.918	1	0.29	0.46	0.02	0.23	0.04	0.36	0.06	1.62	0.48	99.09	0.42	0	87.17	0.33	0.02	22.63	0.02	7.07	1.05	0.67	0.15	0	0	0.02	6.41	0.47	0.08	0.9	0.48	0.04	0.1	1.62	3.95	0		3.84	-12.42	13.18	46.69	180	810.68	426.21	1097.34	729.45	883.16	471.57	1058.16	513.67
18.952	1	0.22	0.37	0.02	0.19	0.04	0.27	0.06	1.79	0.75	99.25	0.33	0	90.8	0.66	0.03	15.95	0.02	5.88	0.63	0.21	0.09	0	0	0.01	5.74	0.47	0.1	1.08	0.75	0.03	0.42	1.79	3.79	0		0.69	-10.55	15.66	46.02	176.88	813.01	428.85	1100.65	730.88	891.37	470.71	1061.52	519.04
18.985	1	0.19	0.31	0.02	0.17	0.04	0.23	0.06	2	0.82	99.37	0.33	0	73.16	0.81	0.04	12.27	0.03	5.65	0.44	0.17	0.09	0	0	0.01	4.84	0.44	0.16	1.12	0.82	0.03	0.04	2	3.17	0		2.14	-16.99	16.33	45.67	171.66	815.84	430.7	1104.25	733.82	898.01	472.5	1062.78	520.64
19.018	1	0.18	0.29	0.02	0.17	0.04	0.21	0.06	2.24	1.26	99.42	0.33	0	31.96	1.26	0.09	10.4	0.04	4.37	0.28	0.23	0.13	0	0	0.01	4.28	0.41	0.26	1.27	0.98	0.03	0.09	2.24	3.06	0		6.51	-25.78	13.53	45.84	165.47	828.81	433.48	1116.53	738.84	909.33	478.97	1069.61	520.08
19.052	1	0.15	0.24	0.02	0.15	0.04	0.17	0.06	2.89	1.39	99.52	0.33	0	74.71	1.37	0.11	6.91	0.04	3.52	0.21	0.23	0.08	0	0	0.01	3.71	0.31	0.53	1.17	1.39	0.03	0.1	2.89	2.47	0		5.82	-16.58	16.16	47.03	174.84	827.67	434.67	1114.51	732.87	909.04	473.04	1073.11	533.43
19.085	1	0.15	0.23	0.02	0.15	0.04	0.18	0.06	3.25	2.17	99.54	0.33	0	46.32	2.17	0.17	6.88	0.04	4.25	0.15	0.28	0.16	0	0	0.01	3.2	0.28	0.58	1.35	1.46	0.03	0.1	3.25	2.45	0		7.51	-22.74	17.5	47.01	173.81	832.53	439.63	1116.52	736.41	915	478.62	1079.39	535.07
19.119	1	0.13	0.18	0.02	0.14	0.05	0.16	0.06	4.35	2.24	99.65	0.33	0	20.03	2.24	0.21	4.95	0.04	3.58	0.14	0.28	0.16	0	0	0.02	1.92	0.3	0.85	1.4	1.35	0.03	0.12	4.35	1.08	0		4.22	-28.92	18.95	45.39	166.06	835.62	439.08	1122.04	734.53	926.23	474.17	1080.34	536.04
19.152	1	0.13	0.16	0.02	0.14	0.05	0.16	0.07	4.74	2.37	99.68	0.33	0	9	2.37	0.15	5.53	0.03	4.33	0.21	0.29	0.18	0	0	0.03	1.52	0.32	0.82	1.63	1.52	0.02	0.06	4.74	0.26	0		2.54	-33.57	18.05	44.57	151.77	842.02	444.31	1123.22	737.36	933.51	481.75	1076.79	531.8
19.185	1	0.13	0.15	0.02	0.14	0.05	0.16	0.07	4.82	2.22	99.68	0.33	0	12.83	2.22	0.19	5.25	0.02	5.1	0.22	0.23	0.28	0	0	0.04	1.34	0.39	0.62	1.73	1.75	0.02	0.13	4.82	0.03	0		1.77	-31.58	17.38	44.86	156.56	847.33	449.44	1122.86	733.99	933.41	483.66	1079.96	538.72
19.219	1	0.13	0.14	0.02	0.14	0.06	0.15	0.07	4.44	2.69	99.7	0.33	0	6.38	2.69	0.13	4.44	0.03	4.89	0.34	0.21	0.27	0	0	0.07	0.65	0.43	0.77	2.31	2.35	0.02	0.06	5.85	0	0		5.88	-35.43	15.92	45.04	157.26	851.04	450.72	1124.03	733.15	934.45	485.29	1081.47	541.11
19.252	1	0.13	0.15	0.02	0.15	0.06	0.17	0.07	5	3.21	99.67	0.33	0	2.44	3.21	0.12	5.43	0.02	4.82	0.41	0.2	0.28	0	0	0.08	0.63	0.41	0.41	2.33	2.58	0.02	0.09	5	0.14	0		6.11	-40.43	16.72	44.46	146.22	853.95	455.65	1124.36	735.27	942.64	489.48	1078.3	544.04
19.285	1	0.13	0.15	0.02	0.15	0.05	0.17	0.08	4.99	4.73	99.65	0.33	0	2.6	4.73	0.09	5.28	0.02	3.3	0.61	0.2	0.28	0	0	0.11	0.48	0.34	0.24	2.54	3.04	0.02	0.21	4.99	0	0		2.02	-40.12	15.73	44.66	145.46	854.95	455.78	1128.36	737.24	943.76	488.83	1078.94	542.53
19.319	1	0.13	0.17	0.02	0.17	0.04	0.19	0.08	3.95	5.03	99.61	0.33	0	4.52	6.73	0.11	5.03	0.03	2.18	0.69	0.26	0.3	0	0.01	0.16	0.31	0.25	0.16	3.16	3.45	0.01	0.04	3.95	0.5	0		8.15	-37.25	15.5	45.07	149.29	856.81	457.46	1124.21	733.87	940.5	491.08	1078.54	547.96
19.352	1	0.14	0.19	0.02	0.18	0.04	0.21	0.09	3.41	6.54	99.58	0.33	0	4.57	7.1	0.15	6.54	0.03	1.59	0.67	0.34	0.33	0	0.01	0.19	0.31	0.22	0.13	3.19	3.55	0.01	0.2	3.41	0.71	0		2.37	-37.19	15.92	44.64	146.7	857.49	459.75	1125.8	735.77	942.89	492.07	1079.07	546.62
19.385	1	0.16	0.21	0.02	0.22	0.04	0.27	0.1	2.88	9.18	99.47	0.33	0	9.6	9.18	0.19	9.33	0.04	1.35	0.69	0.46	0.3	0	0.01	0.16	0.3	0.14	0.08	3.58	3.62	0.01	0.32	2.88	0.62	0		4.18	-33.21	15.67	45.04	151.88	864.97	465.35	1121.32	729.34	941.08	496.74	1082.94	550.99
19.419	1	0.22	0.3	0.02	0.3	0.03	0.45	0.1	2.07	10.46	99.1	0.4	0	11.66	10.46	0.2	19.06	0.06	1.19	0.71	0.5	0.29	0	0.02	0.16	0.27	0.1	0.09	3.76	3.78	0.02	0.07	2.07	1.16	0		4.32	-32.13	16.75	45.14	150.61	866.38	462.58	1124.45	727.44	945.6	493.06	1084.73	550.73
19.452	1	0.24	0.32	0.02	0.35	0.03	0.56	0.11	1.9	12.45	98.88	0.49	0	2.82	12.45	0.17	21.98	0.07	1.05	0.68	0.48	0.22	0	0.03	0.18	0.32	0.08	0.1	3.74	3.74	0.02	0.14	1.9	1.13	0		4.09	-39.69	17.69	43.95	140.65	870.13	465.18	1125.94	726.41	955.15	493.86	1083.48	551.41
19.486	1	0.53	0.56	0.02	0.59	0.03	1.37	0.11	1.44	11.53	97.26	2.19	-10.49	2.36	11.53	0.16	42.49	0.12	0.97	0.64	0.32	0.15	0	0.05	0.21	0.35	0.08	0.21	3.57	3.71	0.02	0.03	1.44	1.19	0		6.69	-40.61	16.01	44.53	141.36	866.06	460.16	1131.27	731.14	954.07	490.12	1081.39	551.55
19.519	1	0.92	0.8	0.02	0.87	0.03	2.64	0.1	1.22	11.08	94.73	6.82	-19.38	2.95	11.08	0.11	57.58	0.13	0.91	0.68	0.41	0.16	0	0.07	0.24	0.37	0.07	0.25	3.22	3.5	0.02	0.09	1.22	0.85	0		7.17	-39.46	15.31	44.13	138.36	871.41	468.92	1129.22	735.12	954.43	500.97	1081.82	554.95
19.552	1	1.07	0.84	0.02	0.87	0.03	2.7	0.09	1.12	8.55	94.61	8.56	-20.7	5.36	8.55	0.11	60.61	0.18	0.82	0.54	0.48	0.16	0	0.07	0.19	0.4	0.06	0.18	3.24	3.74	0.02	0.13	1.12	0.44	0		3.61	-36.35	14.12	44.21	137.28	875.17	472.56	1126	733.66	951.53	506.29	1081.39	550.81
19.586	1	1.78	1.21	0.02	1.16	0.03	4.47	0.09	0.82	6.79	91.06	20.96	-28.24	6.44	6.79	0.07	73.83	0.14	0.98	0.56	0.71	0.2	0	0.09	0.13	0.44	0.05	0.16	2.99	3.89	0.02	0.09	0.82	0.61	0		2.16	-35.38	15.41	43.93	141.13	878.74	470.44	1129.44	727.9	956.05	500.36	1087.17	552.57
19.619	1	1.87	1.22	0.03	1.14	0.03	4.42	0.08	0.86	5.69	91.16	22.28	-28.59	3.46	5.69	0.06	74.78	0.17	1.1	0.57	1.04	0.36	0	0.1	0.12	0.46	0.05	0.14	3	3.74	0.02	0.2	0.86	0.5	0		4.52	-38.65	13.8	43.93	135.24	879.99	468.97	1130.99	730.38	957.29	502.82	1085.01	547.28
19.652	1	2.28	1.44	0.03	1.26	0.03	5.22	0.08	0.78	4.68	89.56	29.88	-31.24	2.47	4.68	0.04	79.65	0.17	1.21	0.67	1.18	0.43	0	0.09	0.11	0.53	0.06	0.1	3.07	4.33	0.02	0.02	0.78	0.88	0		5.31	-40.39	10.9	44.08	135.98	880.03	467.58	1131.94	726.86	954.85	499.46	1081.18	549.77
19.686	1	3.05	1.78	0.03	1.49	0.03	6.94	0.08	0.59	3.61	86.13	43.59	-35.42	11.91	3.61	0.04	87.21	0.2	1.49	0.64	1.12	0.4	0	0.1	0.11	0.46	0.07	0.25	2.92	3.51	0.02	0.05	0.59	0.97	0		0.52	-32.01	12.7	44.39	137.04	878.13	467.25	1131.75	727.61	954.46	498.33	1081.56	549.6
19.719	1	3.14	1.77	0.03	1.43	0.03	6.65	0.07	0.64	3.43	86.7	43.45	-34.94	7.35	2.35	0.03	87.34	0.18	1.73	0.75	0.87	0.44	0	0.1	0.1	0.43	0.07	0.29	2.71	3.43	0.02	0.1	0.64	0.92	0		0.24	-34.67	15.05	44.55	141.7	878.53	464.35	1129.27	723.9	954.12	496.45	1088.29	542.05
19.753	1	3.52	1.9	0.03	1.55	0.03	7.53	0.07	0.62	2.75	84.94	49.46	-36.48	3.85	2.09	0.03	90.43	0.13	1.69	0.78	0.42	0.25	0	0.1	0.08	0.4	0.06	0.34	2.64	2.75	0.03	0.1	0.62	0.87	0		7.93	-38.08	12.19	45.3	132.38	879.1	464.98	1133.05	729.09	957.45	499.35	1080.65	547.78
19.786	1	3.78	2	0.03	1.59	0.03	7.91	0.07	0.65	2.77	84.18	52.99	-37.31	6.32	1.66	0.04	92.11	0.14	1.8	0.95	0.56	0.3	0	0.1	0.06	0.38	0.05	0.28	2.71	2.77	0.03	0.14	0.65	0.99	0		6.16	-35.48	9.69	45.44	136.21	880.54	467.29	1131.84	728.66	951.83	502.81	1080.55	547.35
19.819	1	3.78	2.09	0.03	1.61	0.03	7.95	0.07	0.67	2.98	84.1	53.24	-37.35	6.18	1.87	0.04	92.07	0.15	1.56	1.05	0.48	0.21	0	0.08	0.07	0.36	0.06	0.13	2.88	2.98	0.03	0.07	0.67	1.45	0		4.84	-35.6	13.11	44.89	138.35	879.36	465.83	1134.14	726.96	957.51	496.31	1084.12	552.09
19.853	1	3.98	2.16	0.03	1.69	0.03	8.56	0.07	0.78	3	82.88	55.67	-38.28	1.44	2.43	0.05	93.48	0.19	1.35	1.56	0.54	0.18	0	0.06	0.08	0.34	0.06	0.11	2.69	3	0.03	0.06	0.78	1.52	0		8.8	-43.12	12.74	44.66	133.51	879.76	461.36	1137.85	727.51	962.41	493.53	1084.3	548.02
19.886	1	3.88	2.16	0.03	1.67	0.03	8.53	0.07	0.81	2.75	82.95	54.52	-38.32	3.46	2.68	0.06	93.26	0.18	1.23	1.54	0.74	0.2	0	0.05	0.1	0.34	0.06	0.11	2.33	2.75	0.03	0.12	0.81	1.59	0		9.83	-38.64	12.64	45.42	133.88	880.13	465.87	1138.05	732.09	961.74	498.5	1083.36	554.46
19.919	1	3.81	2.1	0.02	1.73	0.03	8.89	0.07	0.78	3.55	82.22	54.35	-38.65	3.5	3.55	0.09	93.37	0.18	0.93	1.36	0.51	0.17	0	0.06	0.1	0.34	0.06	0.09	2.14	2.9	0.04	0.06	0.78	1.24	0		5.5	-38.58	12.28	44.45	138.05	880.29	463.01	1141.22	732.16	960.57	496.06	1088.25	548.54
19.953	1	3.84	2.13	0.02	1.82	0.03	9.61	0.08	0.79	4.75	80.79	55.29	-39.35	5.5	4.75	0.1	94.08	0.17	1.01	1.49	0.59	0.3	0	0.06	0.11	0.22	0.06	0.17	1.9	2.86	0.04	0.04	0.79	1.26	0		4.84	-36.22	14.77	44.86	139.46	879.01	462.29	1136.78	728.87	959.75	495	1089.39	546.42
19.986	1	3.71	2.08	0.02	1.87	0.03	9.84	0.08	0.85	5.84	80.31	54.62	-39.23	2.71	5.84	0.14	93.64	0.2	1.06	1.47	0.55	0.28	0	0.05	0.1	0.22	0.06	0.16	2	2.87	0.04	0.23	0.85	1.17	0		7.97	-39.91	14.01	44.81	135.29	880.32	467.12	1135.66	729.68	962.08	498.02	1085.15	554.2
20.019	1	3.69	2.11	0.02	2	0.03	10.69	0.09	0.85	7.41	78.62	55.6	-39.68	6.63	7.41	0.19	94.05	0.19	1.31	1.52	0.48	0.3	0	0.05	0.11	0.23	0.06	0.2	2.08	3.05	0.04	0.35	0.85	1.25	0		1.59	-35.22	14.11	43.67	134.83	880.43	468.52	1135.01	733.21	959.39	502.45	1086.74	546.76
20.053	1	3.5	2	0.02	2.01	0.03	10.72	0.09	1.03	8.34	78.55	54.05	-38.92	7.72	8.34	0.22	93.23	0.17	2.04	1.41	0.57	0.37	0	0.04	0.09	0.19	0.06	0.24	2.12	3.39	0.04	0.49	1.03	1.05	0		1.23	-34.41	12.96	43.14	136.57	882.85	470.95	1134.14	732.69	957.55	505.38	1087.57	547.16
20.086	1	3.42	1.97	0.02	1.98	0.03	10.62	0.09	1.12	8.47	78.77	53.16	-38.33	21.46	8.47	0.23	92.79	0.14	2.63	1.42	0.56	0.2	0	0.03	0.1	0.17	0.09	0.23	2.11	3.51	0.04	0.24	1.12	1.04	0		7.47	-28.49	12.46	45.2	145.68	878.25	466.82	1133.67	729.18	952.19	498.64	1085.73	556.87
20.12	1	3.33	1.91	0.02	1.94	0.03	10.48	0.09	1.23	8.15	79.04	52.49	-37.62	28.72	8.15	0.24	92.66	0.1	3.63	1.02	0.59	0.09	0	0.03	0.09	0.12	0.11	0.29	1.91	3.78	0.03	0.43	1.23	0.86	0		9	-26.54	11.38	45.72	148.22	875.05	465.89	1130.69	731.5	945.33	501.54	1084.38	552.87
20.153	1	3.25	1.8	0.02	1.86	0.03	10.04	0.09	1.45	7.8	79.92	50.84	-36.9	31.22	7.8	0.2	92.07	0.08	3.75	1.07	0.58	0.07	0	0.02	0.09	0.12	0.11	0.37	1.68	4.11	0.03	0.1	1.45	0.59	0		4.51	-25.95	11.98	44.15	147.86	875.23	466.63	1127.26	728.08	944.08	501.17	1083.89	549.31
20.186	1	3.35	1.81	0.02	1.82	0.03	9.82	0.09	1.51	6.93	80.36	51.6	-37.13	35.89	6.93	0.13	92.53	0.06	3.16	1.12	0.49	0.03	0	0.02	0.07	0.13	0.12	0.38	1.6	4.01	0.03	0.16	1.51	0.56	0		1.57	-24.9	12.5	43.55	152.08	874.84	466.62	1125.44	727.28	941.16	501.63	1086.79	545.48
20.22	1	3.25	1.66	0.02	1.69	0.04	8.89	0.09	1.79	5.74	82.21	49.39	-35.63	37.08	5.74	0.09	91.39	0.05	3.63	1.16	0.46	0.04	0	0.01	0.05	0.16	0.12	0.33	1.63	5.36	0.03	0.22	1.79	0.19	0		2.35	-24.64	11.97	43.68	148.79	873.48	467.13	1124.56	731.29	939.91	505.45	1084.12	542.07
20.253	1	3.31	1.61	0.02	1.64	0.04	8.61	0.09	1.9	5.32	82.77	49.19	-35.03	32.56	5.15	0.07	91.19	0.03	3.97	1.61	0.39	0.06	0	0.01	0.04	0.18	0.11	0.22	1.74	5.32	0.02	0.47	1.9	0	0		1.97	-25.64	12.96	43.32	154.16	874.51	465.38	1125.66	727.53	940.71	501.18	1089	543.32
20.286	1	3.2	1.55	0.02	1.49	0.04	7.59	0.08	2.06	5.09	84.83	46.68	-33.98	35.22	3.42	0.04	90.04	0.02	3.43	1.19	0.29	0.05	0	0.01	0.03	0.2	0.11	0.16	1.64	5.09	0.02	0.08	2.06	0	0		2.31	-25.05	14.19	42.84	149.85	872.85	466.5	1123.95	727.59	942.84	500.6	1085.35	546.93
20.32	1	3.09	1.51	0.02	1.49	0.04	7.53	0.08	2.18	4.75	84.95	45.27	-33.57	26.35	3.96	0.03	89.4	0.02	3.49	1.32	0.32	0.07	0	0.01	0.03	0.23	0.1	0.13	1.58	4.75	0.02	0.23	2.18	0	0		-1.19	-27.14	10.52	42.34	148.47	874.65	466.84	1123.52	727.17	938.33	504.13	1082.63	539.08
20.353	1	3.02	1.46	0.02	1.4	0.04	6.88	0.08	2.27	4.73	86.25	43.23	-32.84	29.05	3.06	0.02	88.28	0.02	2.92	1.39	0.23	0.05	0	0	0.02	0.26	0.08	0.1	1.66	4.73	0.02	0.23	2.27	0	0		4.13	-26.47	13.45	43.15	150.46	874.24	465.35	1123.84	727.07	941.83	501.76	1086.54	542.95
20.386	1	2.9	1.41	0.02	1.33	0.03	6.31	0.07	2.24	4.45	87.38	40.64	-32.34	30.24	2.54	0.02	86.92	0.02	2.11	1.33	0.23	0.03	0	0	0.02	0.29	0.07	0.13	1.7	4.45	0.01	0.09	2.24	0	0		4.68	-26.18	12.92	43.02	148.76	873.53	465.68	1125.01	728.32	942.43	501.49	1084.41	545.9
20.42	1	2.89	1.39	0.02	1.34	0.04	6.38	0.07	2.5	4.26	87.24	40.75	-32.32	27.85	2.98	0.01	87.01	0.01	1.86	1.54	0.26	0.03	0	0	0.01	0.29	0.06	0.1	1.66	4.26	0.01	0.49	2.5	0	0		1.87	-26.76	12.2	42.52	152.47	870.72	461.57	1127.06	728.22	939.65	497.38	1085.45	541.98
20.453	1	3.06	1.46	0.02	1.36	0.03	6.51	0.07	2.19	4.03	86.99	43.07	-33.17	30.44	2.26	0.02	88	0.01	1.67	1.47	0.26	0.04	0	0	0.01	0.38	0.07	0.09	1.86	4.03	0.01	1.08	2.19	0	0		2.84	-26.13	12.82	42.74	151.63	869.79	458.76	1130.57	732.84	941.49	497.65	1087.77	537.59
20.487	1	2.93	1.41	0.02	1.34	0.03	6.4	0.07	2.46	3.84	87.19	41.96	-32.67	20.18	2.58	0.02	87.53	0.01	1.69	1.18	0.32	0.06	0	0	0.01	0.51	0.07	0.08	1.77	3.84	0.01	0.08	2.46	0	0		3.86	-28.87	9.33	42.55	155.48	871.43	464.21	1127.24	732.08	934.41	503.73	1085.19	541.65
20.52	1	3.05	1.48	0.02	1.37	0.03	6.62	0.07	2.22	3.68	86.76	44.21	-33.76	47.52	2.06	0.02	88.79	0.01	1.3	0.75	0.4	0.04	0	0	0.01	0.59	0.08	0.07	1.65	3.68	0.01	0.91	2.22	0	0		4.04	-22.5	12.93	43.12	158.99	870.41	462.4	1129.99	733.16	938.98	499.32	1090.99	545.91
20.553	1	3.01	1.44	0.02	1.34	0.03	6.4	0.07	2.43	3.24	87.19	43.35	-33.16	26.44	1.87	0.02	88.31	0.02	1.42	0.86	0.41	0.04	0	0	0.01	0.58	0.08	0.08	1.69	3.24	0.01	0.09	2.43	0	0		1.84	-27.12	12.59	41.82	152.67	866.45	468.63	1125.4	735.43	938.13	501.92	1081.7	553.83
20.587	1	3.2	1.55	0.02	1.41	0.03	6.94	0.07	2.14	2.85	86.13	46.51	-34.49	23.27	1.84	0.02	90.02	0.02	1.31	0.69	0.35	0.02	0	0	0.01	0.94	0.1	0.09	1.57	2.85	0.01	0.25	2.14	0.07	0		-0.28	-27.96	12.7	42.05	156.18	868.35	467.16	1116.51	722.23	932.96	498.64	1081.32	547.45
20.62	1	3.27	1.58	0.02	1.42	0.03	7.03	0.07	2.02	2.79	85.95	47.27	-35.01	50.57	1.6	0.02	90.56	0.01	1.04	0.67	0.37	0.01	0	0	0.01	1	0.1	0.07	1.41	2.79	0.01	0.39	2.02	0.03	0		4.82	-21.89	13.61	43.12	155.46	867.72	468.12	1119.77	731.65	934.64	504.3	1083.44	549.32
20.653	1	3.43	1.65	0.02	1.45	0.03	7.32	0.07	1.88	2.66	85.36	49.38	-35.51	18.59	1.41	0.02	91.54	0.01	1.48	0.8	0.4	0.01	0	0	0.01	1.59	0.11	0.09	1.49	2.66	0.01	0.9	1.88	0.13	0		4.07	-29.38	13.25	42.11	154.95	868.32	465.97	1122.16	730.3	936.81	501.15	1084.87	546.83
20.687	1	3.37	1.61	0.02	1.41	0.03	7.01	0.06	1.79	2.67	85.97	47.93	-35.02	55.92	1.01	0.01	90.81	0.01	1.59	0.69	0.35	0.01	0	0	0.01	2.24	0.15	0.1	1.49	2.67	0.01	0.46	1.79	0.03	0		0.81	-20.81	13.99	42.31	152.86	868.67	468.62	1116.84	727.79	934.77	503.81	1081.72	545.9
20.72	1	3.3	1.61	0.02	1.41	0.03	7.01	0.07	1.84	2.68	85.98	47	-34.71	55.95	1.27	0.01	90.49	0.01	1.81	0.66	0.26	0.01	0	0	0.01	2.36	0.15	0.14	1.35	2.68	0.01	0.39	1.84	0.1	0		7.9	-20.8	14.62	43.54	155.46	865.97	468.22	1117.7	731.12	934.5	503.61	1081.85	553.16
20.754	1	3.32	1.63	0.02	1.39	0.03	6.88	0.06	1.59	2.08	86.25	46.4	-34.74	26.43	0.73	0.01	90.33	0.01	1.8	0.54	0.12	0.01	0	0	0.01	3.17	0.13	0.2	1.21	2.08	0.01	0.06	1.59	0.12	0		6.46	-27.12	14.61	42.23	151.19	864.38	466.58	1119.98	733.28	937.16	501.94	1080.35	550.46
20.787	1	3.25	1.61	0.02	1.37	0.03	6.76	0.06	1.56	1.99	86.48	45.25	-34.55	46.34	0.78	0.01	89.87	0.01	1.77	0.46	0.14	0.02	0	0	0.01	3.43	0.13	0.21	1.1	1.99	0.01	0.09	1.56	0.09	0		3.05	-22.73	14.96	41.97	158.65	860.95	474.86	1117.31	739.25	931.81	507.33	1080.78	561.91
20.82	1	3.04	1.53	0.02	1.31	0.03	6.26	0.06	1.58	1.75	87.49	41.66	-33.76	19.84	0.74	0.01	88.18	0.01	1.36	0.37	0.16	0.03	0	0	0.01	3.41	0.13	0.24	0.96	1.75	0.01	0.15	1.58	0	0		-0.98	-28.98	13.88	40.78	152.66	866.38	475.67	1121.24	741.5	936.55	511.13	1083.69	551.83
20.854	1	3.1	1.56	0.02	1.31	0.03	6.31	0.06	1.45	1.54	87.38	42.18	-34.23	26.94	0.44	0.01	88.67	0.01	1.07	0.32	0.21	0.05	0	0	0.01	4.26	0.1	0.11	0.73	1.54	0.01	0.62	1.45	0	0		-0.59	-26.99	13.29	41.37	153.92	867.09	473.43	1124.28	742.03	936.83	509.92	1085.3	550.47
20.887	1	2.99	1.51	0.02	1.27	0.03	6.04	0.06	1.6	1.45	87.91	40.41	-33.45	48.03	0.35	0.01	87.81	0.01	1.42	0.31	0.32	0.1	0	0	0.02	4.47	0.11	0.13	0.69	1.45	0.02	0.04	1.6	0	0		-5.02	-22.39	14.67	40.34	149.17	866.78	482.89	1122.85	746.65	940.07	515.01	1081.3	563.01
20.92	1	2.75	1.43	0.02	1.19	0.03	5.49	0.06	1.64	1.33	89.02	36.1	-32.04	10.74	0.26	0.01	85.62	0.01	1.64	0.23	0.35	0.11	0	0	0.02	3.34	0.09	0.16	0.61	1.33	0.02	0.09	1.64	0	0		-1.16	-32.59	14.36	40.61	150.75	863.95	477.77	1119.33	741.1	937.21	509.82	1080.22	557.5
20.954	1	2.25	1.22	0.02	1.02	0.03	4.35	0.06	2.01	1.4	91.3	26.85	-28.34	58.59	0.22	0.01	80.39	0.01	2.26	0.24	0.4	0.07	0	0	0.03	3.33	0.09	0.14	0.48	1.4	0.02	0.43	2.01	0	0		0.75	-20.26	13.34	42.95	158.65	863.74	475.08	1113.13	733.98	927.59	509.33	1079.52	555
20.987	1	2.21	1.21	0.02	1	0.04	4.26	0.06	1.98	1.52	91.48	25.98	-27.82	62.96	0.16	0.01	79.81	0.01	2.81	0.27	0.42	0.05	0	0	0.03	3.47	0.07	0.26	0.49	1.52	0.02	0.64	1.98	0	0		-3.29	-19.35	14.88	42.74	159.9	858.42	469.97	1110.54	731.64	924.9	503.81	1078.56	548.05
21.02	1	2.57	1.35	0.02	1.12	0.03	5.03	0.06	1.71	1.69	89.94	32.05	-30.54	73.38	0.24	0.01	83.53	0.01	2.1	0.57	0.33	0.03	0	0	0.04	3.94	0.07	0.19	0.45	1.69	0.02	1.26	1.71	0	0		-2.29	-16.93	15.13	42.88	159.37	853.66	467.25	1108.52	731.11	922.32	500.71	1074.21	548.99
21.054	1	2.48	1.31	0.02	1.08	0.03	4.71	0.06	1.61	1.98	90.59	29.39	-30.03	71.67	0.25	0.01	82	0.01	1.52	1.01	0.3	0.02	0	0	0.03	4.62	0.07	0.1	0.42	1.98	0.02	0.35	1.61	0	0		0.29	-17.36	13.73	43.21	159.18	852.74	471.57	1105.79	738.06	917.53	510.02	1072.4	546.82
21.087	1	2.84	1.47	0.02	1.18	0.03	5.37	0.06	1.32	1.98	89.26	34.65	-32.36	77.62	0.22	0	85.02	0	0.94	1.6	0.3	0.02	0	0	0.03	6.25	0.06	0.11	0.41	1.98	0.02	0.21	1.32	0.17	0		-0.49	-15.78	15.67	43.43	161.62	849.67	466.49	1103.77	732.13	917.13	502.28	1072.81	545.73
21.121	1	2.61	1.39	0.02	1.09	0.03	4.77	0.06	1.3	1.88	90.47	29.87	-30.99	88.15	0.24	0	82.3	0	0.66	1.94	0.38	0.03	0	0	0.04	8.49	0.06	0.12	0.41	1.88	0.02	0.5	1.3	0.29	0		1.61	-11.97	13.06	44.07	162.25	840.14	462.4	1098.32	732.91	905.73	500.68	1062.17	543.74
21.154	1	2.61	1.41	0.02	1.09	0.03	4.71	0.06	1.18	1.95	90.58	29.18	-30.89	80.81	0.23	0	81.94	0	0.75	2.25	0.43	0.04	0	0	0.04	9.35	0.05	0.14	0.36	1.95	0.02	0.44	1.18	0.41	0		-3.65	-14.81	15.33	43.62	168.7	838.64	459.52	1100.78	732.9	906.53	497.34	1070.16	538.41
21.187	1	2.89	1.56	0.02	1.17	0.03	5.33	0.06	0.99	1.85	89.35	33.92	-32.76	90.88	0.27	0	84.67	0	0.65	2.24	0.46	0.03	0	0	0.04	10.63	0.05	0.2	0.37	1.85	0.02	0.59	0.99	0.62	0		-8.15	-10.5	14.02	43.14	165.49	835.21	455.91	1099.66	730.32	903.83	491.94	1063.51	535.42
21.221	1	2.98	1.64	0.02	1.21	0.03	5.53	0.06	0.74	1.54	88.94	35.2	-33.42	92.11	0.3	0	85.33	0	0.61	2.09	0.39	0.03	0	0.01	0.04	11.15	0.04	0.16	0.41	1.54	0.02	0.07	0.74	0.72	0		-0.63	-9.72	11.08	44.21	166.9	826.08	447.61	1095.25	729.55	892.34	488.7	1054.08	529.91
21.254	1	3.14	1.66	0.02	1.24	0.03	5.79	0.06	0.69	1.65	88.43	37.1	-33.95	93.91	0.3	0	86.3	0.01	0.68	2.52	0.31	0.04	0	0.01	0.04	12.66	0.04	0.12	0.46	1.65	0.02	0.09	0.69	0.61	0		-1.36	-8.32	12.86	44.4	168.07	819.87	441.56	1090.85	726.17	888.85	482.55	1051.82	523.66
21.287	1	3.35	1.78	0.02	1.32	0.03	6.38	0.06	0.66	1.35	87.23	41.57	-35.31	88.48	0.26	0	88.64	0.01	0.67	1.96	0.29	0.04	0	0.01	0.03	12.37	0.06	0.13	0.45	1.35	0.02	0.06	0.66	0.7	0		-0.75	-11.8	10.36	44.77	171.24	816.28	437.03	1090.77	727.37	881.55	482.45	1049.72	514.71
21.321	1	3.43	1.87	0.02	1.37	0.03	6.72	0.06	0.56	1.5	86.56	44.09	-36.01	94.33	0.2	0	89.81	0.02	0.77	1.26	0.24	0.07	0	0.01	0.03	15.67	0.07	0.09	0.56	1.5	0.02	0.04	0.56	0.79	0		1.25	-7.94	10.79	45.22	169.92	810.94	436.71	1084.84	726.01	877.42	481.22	1043.29	518.1
21.354	1	3.56	1.87	0.02	1.4	0.03	6.93	0.06	0.55	1.45	86.15	45.5	-36.36	96.8	0.19	0	90.52	0.03	1.07	1.63	0.41	0.1	0	0.01	0.02	16.32	0.08	0.06	0.57	1.45	0.02	0.14	0.55	0.62	0		-1.34	-4.96	9.46	45.23	171.55	806.18	431.99	1082.39	722.6	871.3	476.81	1038.93	513.31
21.387	1	3.62	1.88	0.02	1.41	0.03	7.02	0.06	0.55	1.28	85.95	46.24	-36.75	98.28	0.25	0	90.93	0.03	1.05	1.86	0.72	0.08	0	0.01	0.02	16.48	0.12	0.07	0.53	1.28	0.02	0.18	0.55	0.62	0		-3.77	-1.77	9.12	45.58	180.27	800.95	426.63	1078.37	716.68	862.57	470.6	1038.63	509.34
21.421	1	4.27	2.12	0.03	1.55	0.03	8.2	0.06	0.46	1.43	83.59	53.55	-38.85	92.67	0.36	0	94.5	0.04	1.46	3.08	0.97	0.1	0	0	0.02	28.86	0.16	0.04	0.6	1.43	0.02	0.64	0.46	0.83	0		1.88	-9.31	7.44	46.02	172.63	801.69	429.29	1074.2	719.55	860.77	479.32	1031.73	503.32
21.454	1	4.78	2.14	0.03	1.53	0.03	8.23	0.06	0.53	1.37	83.54	54	-39.04	93.74	0.39	0	94.78	0.04	2.22	6.56	1.95	0.11	0	0	0.01	29.37	0.2	0.04	0.55	1.37	0.02	0.23	0.53	0.92	0		1.74	-8.47	6.28	46.14	167.12	800.58	429.64	1072.01	718.22	860.11	479.69	1025.51	503.62
21.488	1	5.58	2.29	0.03	1.62	0.03	9.03	0.06	0.45	1.07	81.93	58.08	-40.08	97.02	0.42	0	96.87	0.03	2.99	8.96	2.17	0.1	0	0	0.01	31.54	0.25	0.03	0.52	1.07	0.02	0.35	0.45	1.03	0		-2.93	-4.59	7.67	46	168.64	794.01	422.57	1072.34	715.42	858.81	469.04	1024.26	501.75
21.521	1	5.93	2.34	0.03	1.6	0.03	8.93	0.06	0.55	0.99	82.15	57.16	-39.46	94.34	0.57	0	96.39	0.02	3.62	11.39	2.23	0.11	0	0	0.01	31.38	0.36	0.04	0.53	0.99	0.02	0.28	0.55	1.4	0		2.73	-7.94	5.15	46.49	164.01	793.28	423.35	1072.43	721.84	856.45	476.92	1019.22	497.1
21.554	1	5.94	2.35	0.03	1.61	0.03	8.94	0.06	0.59	0.94	82.11	57.43	-39.85	96.37	0.67	0	96.52	0.01	2.79	11.37	2.13	0.06	0	0	0.01	29.26	0.28	0.04	0.55	0.94	0.02	0.37	0.59	1.46	0		0.28	-5.61	6.23	46.64	172.25	788.24	419.59	1071.13	718.56	851.49	469.72	1021.19	499.22
21.588	1	5.32	2.27	0.03	1.5	0.03	7.96	0.06	0.85	0.93	84.08	51.86	-37.54	98.03	0.61	0	93.68	0.01	3.09	10.99	1.61	0.05	0	0	0.01	22.96	0.34	0.06	0.58	0.93	0.02	0.21	0.85	1.97	0		2.25	-2.45	2.85	47.14	173.17	781.87	419.61	1065.13	721.86	839.57	476.88	1012.03	492.47
21.621	1	4.35	2.24	0.03	1.44	0.03	7.54	0.06	0.98	0.98	84.92	49.1	-36.34	97.26	0.71	0	92.25	0.01	3.74	6.79	1.68	0.09	0	0	0.01	23.97	0.45	0.08	0.63	0.98	0.02	0.2	0.98	2.28	0		-2.02	4.16	6.87	46.52	164.05	768.62	418.7	1052.22	720.91	836.71	469.91	998.9	494.53
21.654	1	3.47	2.1	0.02	1.28	0.03	6.2	0.06	1.23	1.02	87.61	40.52	-33.5	96.08	0.46	0.01	87.92	0.01	3.21	4.54	1.13	0.14	0	0	0	20.04	0.47	0.08	0.63	1.02	0.02	0.04	1.23	2.83	0		-4.83	6	4.83	45.94	164.99	765.77	421.02	1045.76	720.61	828.47	475.16	992.96	487.98
21.688	1	2.28	1.53	0.02	0.99	0.04	4.19	0.06	1.9	0.99	91.63	25.45	-27.42	95.36	0.34	0.02	79.21	0.01	3.74	1.83	1.04	0.33	0	0	0	18.89	0.56	0.1	0.75	0.99	0.02	0.03	1.9	2.35	0		-6.5	6.89	8.13	46.54	171.16	757.4	416.95	1036.34	712.69	821.72	465.4	991.02	490.58
21.721	1	1.98	1.35	0.02	0.92	0.04	3.63	0.06	1.95	1.21	92.75	21.19	-26	94.9	0.3	0.02	76.17	0.01	3.01	0.89	1.16	0.45	0	0	0.01	23.64	0.63	0.09	0.82	1.21	0.02	0.12	1.95	1.88	0		-3.81	7.39	5.41	47.29	176.83	754.22	414.76	1033.08	712.07	811.75	468.3	987.86	484.25
21.755	1	1.24	0.88	0.02	0.65	0.04	2.1	0.06	2.99	1.35	95.8	9.6	-18.21	91.33	0.22	0.06	64.6	0.02	3.05	0.46	1.34	0.67	0	0	0.01	24	0.65	0.07	0.83	1.35	0.02	0.16	2.99	1.24	0		-4.89	10.23	4.65	46.83	171.84	750.82	412.07	1033.42	714.11	811.54	467.03	982.9	480.01
21.788	1	0.81	0.59	0.02	0.48	0.04	1.26	0.06	3.54	1.95	97.48	4.16	-10.83	94.84	0.13	0.11	53.38	0.03	3.52	0.19	1.16	0.54	0	0	0.01	27.62	0.62	0.05	0.92	1.95	0.02	0.11	3.54	0.54	0		-3.08	7.45	6.16	47.06	170.26	748.54	412.92	1031.11	715.66	812	466.87	981.5	483.01
21.821	1	0.64	0.5	0.02	0.41	0.05	0.97	0.06	3.8	2.27	98.06	2.62	-6.48	98.41	0.09	0.33	47.47	0.04	4.91	0.13	1.13	0.5	0	0	0.01	30.58	0.98	0.09	0.89	2.27	0.02	0.07	3.8	0.58	0		-3.02	1.36	6.91	47.03	169.27	750.85	414.41	1031.25	714.26	814.53	466.83	982.82	485
21.855	1	0.54	0.39	0.02	0.35	0.06	0.79	0.06	4.89	3.08	98.41	1.95	-2.69	97.86	0.1	0.27	43.63	0.03	5.81	0.14	1.27	0.54	0	0	0.01	34.27	1.11	0.12	0.93	3.08	0.02	0.33	4.89	0	0		0.24	2.9	8.06	47.67	166.8	750.02	415.83	1028.35	714.25	815.54	467.4	980.9	489.31
21.888	1	0.39	0.3	0.02	0.28	0.07	0.54	0.07	5.96	3.64	98.92	1.08	0	94.3	0.09	0.35	35.67	0.03	6.63	0.12	1.03	0.45	0	0	0.01	34.74	1.28	0.14	1.06	3.64	0.02	0.26	5.96	0	0		-3.35	7.97	8.59	46.99	165.3	752.87	416.35	1029.39	711.42	819.2	465.53	982.71	489.83
21.921	1	0.38	0.29	0.02	0.27	0.07	0.51	0.07	5.93	3.73	98.97	0.99	0	94.86	0.1	0.3	34.42	0.03	6.76	0.17	1.02	0.77	0	0	0.01	36.07	1.32	0.16	1.08	3.73	0.02	0.06	5.93	0	0		-7.53	7.42	7.66	47.1	172.1	754.97	417.51	1025.36	703.68	813.87	464.89	984.41	487.95
21.955	1	0.2	0.18	0.02	0.17	0.08	0.24	0.07	7.1	5.4	99.53	0.33	0	97.06	0.11	0.37	17.98	0.02	7.05	0.24	1.06	0.89	0	0	0.02	35.86	1.22	0.09	1.21	5.4	0.02	0.19	7.1	0	0		-1.58	4.52	6.16	47.07	164.66	759.18	414	1031.71	705.97	820.11	466.14	983.93	482.79
21.988	1	0.2	0.17	0.02	0.17	0.09	0.24	0.07	7.35	5.68	99.52	0.33	0	98.56	0.12	0.44	18.05	0.02	9.37	0.31	0.95	0.92	0	0	0.02	38.63	1.54	0.08	1.2	5.68	0.02	0.42	7.35	0	0		1.64	-0.88	5.84	47.24	164.35	763.91	412.39	1036.78	705.97	824.51	466.26	988.19	481.11
22.021	1	0.14	0.13	0.02	0.13	0.11	0.16	0.08	8.72	6.85	99.67	0.33	1.74	98.55	0.13	0.59	10.23	0.02	10.12	0.43	0.89	1.11	0	0	0.02	43.1	2.09	0.1	1.36	6.85	0.02	0.04	8.72	0	0		2.04	0.9	6.52	47.16	162.29	767.76	411.67	1041.83	706.32	830.97	464.55	992.23	482.76
22.055	1	0.11	0.09	0.02	0.11	0.16	0.12	0.09	4.25	4.25	99.68	0.37	8.07	95.18	0.22	0.75	4.25	0.01	12.48	0.66	0.85	0.76	0	0	0.02	50.83	2.28	0.1	1.42	10.32	0.02	0.22	10.76	0	0		-2.72	7.08	7.16	46.46	159.8	765.17	412.52	1036.81	704.21	829.18	464.34	988.25	479.63
22.088	1	0.11	0.09	0.02	0.11	0.16	0.12	0.09	4.26	4.26	99.69	0.37	7.89	97.72	0.19	0.6	4.26	0.01	11.62	0.96	0.8	0.58	0	0	0.02	54.07	1.9	0.09	1.27	10.28	0.02	0.06	10.91	0	0		1.7	3.21	6.08	47.13	161.9	773.56	413.46	1041.82	702.57	833.31	467.45	994.73	480
22.122	1	0.11	0.1	0.02	0.11	0.11	0.12	0.09	4.43	4.43	99.77	0.34	4.98	96.5	0.22	0.71	4.43	0.01	6.26	0.91	0.51	0.31	0	0	0.02	59.99	1.71	0.03	1	11.14	0.03	0.24	10.27	0	0		-0.63	5.42	8.88	47.13	162.9	769.55	413.64	1035.46	697.77	831.91	461.42	992.97	485.85
22.155	1	0.12	0.1	0.02	0.11	0.1	0.12	0.09	5.38	5.38	99.76	0.34	4.04	98.44	0.28	1.01	5.38	0.01	5.67	1.28	0.6	0.31	0	0	0.02	63.14	1.51	0.04	1.02	11.53	0.03	0.5	10.15	0	0		3	1.26	8.49	47.78	163.14	773.83	410.7	1038.78	693.49	835.16	458.44	995.99	485.8
22.188	1	0.11	0.1	0.02	0.11	0.1	0.12	0.09	5.25	5.25	99.76	0.34	3.72	97.82	0.42	0.81	5.25	0.01	4.55	1.25	0.48	0.23	0	0	0.02	59.09	1.49	0.05	0.91	10.66	0.04	3.44	10.2	0	0		3.89	-2.97	8.56	47.78	164.68	779.19	415.42	1038.87	692.97	837.02	462.98	999.78	488.07
22.222	1	0.11	0.1	0.02	0.11	0.09	0.12	0.08	5.02	5.02	99.76	0.33	3.19	97.39	0.47	0.46	5.02	0.01	3.72	1.11	0.36	0.16	0	0	0.02	52.78	1.31	0.08	0.69	8.94	0.04	3.65	9.89	0	0		6.22	-3.91	8.61	48.28	167.54	782.52	417.47	1044.01	698.27	839.92	466.79	1005.83	490.17
22.255	1	0.12	0.11	0.02	0.11	0.08	0.13	0.08	5.83	5.83	99.74	0.33	2.08	96.23	0.52	0.32	5.83	0.01	4.12	0.94	0.47	0.13	0	0	0.02	52.26	1.03	0.15	0.61	7.57	0.05	0.85	9.15	0	0		3.53	-5.81	12.03	47	168.51	782.79	420.7	1045.97	701.08	845.76	465.28	1011.11	497.72
22.288	1	0.11	0.1	0.02	0.11	0.09	0.12	0.07	5.04	5.04	99.76	0.33	3.21	95.87	0.56	0.16	5.04	0.02	4.26	0.75	0.39	0.04	0	0	0.02	46.53	0.98	0.31	0.44	5.29	0.06	0.16	9.78	0	0		2.5	-6.28	11.91	46.17	168.81	787.55	422.1	1057.75	709.13	853.94	466.93	1019.13	501.68
22.322	1	0.11	0.11	0.02	0.11	0.09	0.12	0.07	4.56	3.73	99.76	0.33	3.16	96.51	0.43	0.11	4.56	0.02	4.17	0.67	0.35	0.02	0	0	0.01	37.56	0.86	0.45	0.34	3.73	0.06	0.46	9.51	0	0		5.93	-5.4	9.32	46.94	166.41	791.59	426.76	1058.73	713.37	853.41	475.91	1017.78	501.89
22.355	1	0.11	0.1	0.02	0.11	0.1	0.12	0.07	4.98	3.31	99.75	0.33	3.65	94	0.8	0.08	4.98	0.02	4.72	0.82	0.39	0.02	0	0	0.01	33.21	0.84	0.35	0.34	3.31	0.06	1.67	10.04	0	0		3.27	-8.24	9.41	45.81	163.3	797.16	430.21	1061.43	713.39	858.89	478.34	1020.42	502.29
22.388	1	0.11	0.1	0.02	0.1	0.1	0.12	0.06	3.93	2.57	99.77	0.36	5.05	96.37	0.94	0.07	3.93	0.02	4.87	0.84	0.18	0.01	0	0	0.01	28.19	0.78	0.39	0.28	2.57	0.06	0.51	10.72	0	0		2.28	-5.61	8.42	45.62	170.94	795.86	429.02	1063.47	713.58	854.82	476.79	1023.52	504.34
22.422	1	0.1	0.1	0.02	0.1	0.1	0.12	0.06	3.75	2.16	99.77	0.36	4.79	94.48	0.96	0.03	3.75	0.02	4.41	0.86	0.17	0.01	0	0	0.02	27.48	0.73	0.26	0.23	2.16	0.08	0.22	10.54	0	0		1.34	-7.8	9.47	45.02	171.07	795.99	427.61	1068.65	717.71	858.87	475.28	1027.54	503.82
22.455	1	0.11	0.1	0.02	0.11	0.1	0.12	0.06	4.35	2.09	99.76	0.37	4.42	94.53	1.28	0.03	4.35	0.02	3.82	0.92	0.19	0.02	0	0	0.01	26.64	0.63	0.23	0.26	2.09	0.07	0.07	10.8	0	0		1.16	-7.75	8.26	44.73	172.89	797.69	429.07	1071.8	721.42	858.57	478.91	1029.76	503.11
22.489	1	0.11	0.1	0.02	0.11	0.08	0.12	0.06	4.6	1.32	99.75	0.33	2.67	91.74	1.32	0.02	4.6	0.03	2.98	1.04	0.31	0.02	0	0	0.01	21.49	0.65	0.33	0.22	1.27	0.06	0.08	9.68	0	0		1.77	-9.96	8.8	44.62	170.69	794.33	424.61	1072.86	718.92	859.93	471.49	1027.11	505.93
22.522	1	0.12	0.11	0.02	0.12	0.08	0.14	0.06	6.29	1.36	99.73	0.33	1.09	93.71	1.36	0.02	6.29	0.03	3.13	1.09	0.29	0.03	0	0	0.02	18.93	0.74	0.48	0.19	1.01	0.07	0.09	9.01	0	0		1.48	-8.49	7.09	44.72	173.87	800.75	428.36	1074.89	721.65	859.34	480.44	1032.12	499.81
22.555	1	0.13	0.12	0.02	0.12	0.07	0.14	0.06	7.03	1.43	99.71	0.33	0	97.45	1.43	0.02	7.03	0.03	2.64	1.43	0.27	0.04	0	0	0.02	17.52	0.57	0.5	0.19	0.95	0.06	0.27	8.25	0	0		-2.1	-3.78	11.31	44.18	167.26	796.59	424.73	1072.88	715.28	866.38	467.75	1028.87	507.41
22.589	1	0.14	0.14	0.02	0.14	0.06	0.17	0.06	7.32	1.98	99.66	0.33	0	93.68	1.98	0.02	9.1	0.02	2.72	1.67	0.25	0.03	0	0	0.02	10.92	0.57	0.59	0.16	0.52	0.07	0.1	7.32	0	0		3.84	-8.52	8.27	45.2	172.14	797.65	428.21	1068.31	718.03	857.07	478.7	1027.67	501.68
22.622	1	0.14	0.14	0.02	0.13	0.07	0.16	0.06	7.53	1.52	99.67	0.33	0	93.5	1.52	0.01	9.13	0.04	2.98	1.37	0.33	0.05	0	0	0.02	11.71	0.54	0.7	0.17	0.51	0.07	0.29	7.53	0	0		3.15	-8.67	9.72	44.81	170.01	796.17	425.32	1071.89	718.92	861.56	473.34	1028.78	503.96
22.655	1	0.16	0.14	0.02	0.14	0.07	0.18	0.06	7.65	1.78	99.64	0.33	0	88.61	1.78	0.01	10.78	0.03	3.51	2.14	0.37	0.04	0	0	0.02	10.48	0.58	0.71	0.18	0.46	0.06	1.34	7.65	0	0		2.45	-11.74	8.05	44.95	173.56	797.75	429.6	1068.96	719.49	856.49	479.96	1028.64	502.06
22.689	1	0.17	0.16	0.02	0.15	0.07	0.2	0.06	7.11	1.8	99.6	0.33	0	93.69	1.8	0.01	13	0.02	4.25	2.11	0.47	0.03	0	0	0.02	10.3	0.53	0.81	0.17	0.31	0.05	0.18	7.11	0	0		0.13	-8.51	9.81	44.54	170.4	794.59	425.37	1068.66	715.6	859.21	471.48	1026.57	503.51
22.722	1	0.2	0.17	0.02	0.16	0.07	0.22	0.06	6.76	1.04	99.56	0.33	0	92.94	1.04	0.01	15.57	0.02	4.71	2.62	0.58	0.04	0	0	0.02	9.88	0.58	0.84	0.18	0.31	0.05	2.18	6.76	0	0		3.54	-9.11	9.35	45.19	169.06	796.1	430.36	1063.22	716.36	856.68	479.07	1023.96	503.52
22.756	1	0.22	0.17	0.02	0.17	0.08	0.25	0.06	7.9	1.06	99.49	0.33	0	92.15	1.06	0.01	19.04	0.01	6.22	3.84	0.65	0.03	0	0	0.03	7.94	0.67	0.73	0.19	0.33	0.04	0.97	7.9	0	0		4.43	-9.68	8.98	45.11	165.71	797.11	430.89	1065.36	719.06	859.12	480.84	1023.29	503.36
22.789	1	0.33	0.23	0.02	0.22	0.07	0.39	0.06	6.79	1.23	99.21	0.6	0	95.61	1.23	0.01	27.99	0.01	5.35	4.87	0.53	0.03	0	0	0.03	8.66	0.59	0.56	0.24	0.41	0.04	2.95	6.79	0	0		-0.18	-6.6	8.77	44.36	169.02	794.37	430.27	1061.47	714.19	854.28	477.43	1021.29	503.47
22.822	1	0.33	0.24	0.02	0.22	0.08	0.38	0.06	7.16	1.25	99.24	0.57	0	96.44	1.25	0.01	27.26	0.01	6.32	5.77	0.46	0.04	0	0	0.03	7.75	0.79	0.59	0.23	0.4	0.04	0.18	7.16	0.58	0		-0.25	-5.51	9.77	44.24	165.99	793.49	427.42	1063.64	713.94	857.94	473.24	1021.07	503.91
22.856	1	0.6	0.39	0.02	0.32	0.07	0.73	0.06	6.45	1.55	98.55	1.49	0	96.84	1.55	0.01	40.71	0	6.88	8.03	0.46	0.03	0	0	0.03	8.83	0.86	0.48	0.23	0.4	0.04	4.71	6.45	1.54	0		7.34	-4.89	8.43	46.47	172.87	794.1	431	1059.34	715.43	850.85	481.03	1021.9	506.05
22.889	1	0.91	0.55	0.02	0.43	0.06	1.14	0.06	5.87	2.15	97.72	3.14	-5.91	97.16	2.15	0.01	50.19	0	4.8	9.64	0.29	0.02	0	0	0.04	9.74	1.02	0.47	0.25	0.39	0.03	0.69	5.87	2.29	0		3.14	-4.34	7.94	44.9	169.87	793.42	432.03	1058.5	714.54	850.83	480.51	1018.76	506.05
22.922	1	1.09	0.66	0.02	0.49	0.06	1.38	0.06	5.52	1.99	97.24	4.43	-9.02	97.92	1.99	0.01	54.55	0	4.3	9.88	0.28	0.02	0	0	0.04	9.6	1.1	0.57	0.25	0.35	0.04	0.24	5.52	2.72	0		3	-2.74	8.49	44.79	168.62	791.93	431.78	1058.56	715.15	851.72	478.98	1017.73	508.56
22.956	1	1.87	0.98	0.02	0.66	0.05	2.23	0.06	4.69	2.06	95.53	9.51	-16.27	96.46	2.06	0.01	64.92	0	3.53	13.98	0.36	0.03	0	0	0.03	9.09	1.11	0.38	0.23	0.29	0.04	0.4	4.69	3.38	0		2.4	-5.47	9.68	44.55	164.9	790.7	429.75	1056.47	713.44	853.05	476.84	1015.69	504.05
22.989	1	1.96	1.17	0.02	0.73	0.05	2.56	0.06	4.57	2.24	94.89	11.84	-18.52	95.75	2.24	0	67.88	0	2.76	12.22	0.33	0.04	0	0	0.03	9.51	1.49	0.46	0.23	0.28	0.04	0.41	4.57	4.36	0		7.82	-6.42	10.15	44.89	163.66	796.8	430.61	1060.57	713.92	859.33	478.74	1020.61	506.55
23.022	1	2.43	1.43	0.02	0.87	0.05	3.42	0.06	4.59	2.7	93.16	17.9	-22.01	95.03	2.7	0	74.07	0	3.12	12.32	0.46	0.05	0	0	0.03	10.58	1.73	0.31	0.26	0.3	0.04	1.33	4.59	4.8	0		3.12	-7.24	9.65	44.69	165.87	794.85	430.75	1056.9	710.35	854.85	477.31	1018.5	504.37
23.056	1	2.91	1.57	0.02	0.97	0.05	4.13	0.06	4.93	2.08	91.73	24.73	-24.08	94.97	2.08	0	79.18	0	3.83	12.26	0.48	0.06	0	0	0.03	12.4	2.06	0.31	0.29	0.26	0.04	0.39	4.93	4.75	0		4.64	-7.31	9.07	44.89	167.76	798.08	434.19	1059.84	714.27	856.2	482.14	1022.09	507.15
23.089	1	3.79	1.7	0.02	1.07	0.05	4.82	0.06	4.59	2.09	90.36	29.94	-26.19	97.2	2.09	0	82.39	0	4.04	16.17	0.37	0.06	0	0	0.03	12.91	2.05	0.37	0.29	0.24	0.04	0.17	4.59	4.49	0		-1.54	-4.26	8.68	43.89	172.55	792.93	433.72	1056.66	712.29	849.7	478.98	1019.79	507.96
23.123	1	5.03	2.1	0.02	1.29	0.05	6.38	0.06	3.81	1.53	87.24	42.07	-30.7	97.49	1.53	0	88.96	0.01	4.05	16.64	0.31	0.06	0	0	0.03	13.15	2.38	0.4	0.31	0.24	0.04	0.25	3.81	4.41	0		2.86	-3.71	9.61	44.96	168.4	792.41	433.62	1052.02	709.85	850.19	479.24	1016.09	508.12
23.156	1	5.19	2.16	0.02	1.26	0.05	6.24	0.06	3.99	1.05	87.53	42.25	-30.48	94.31	1.05	0	89.05	0.01	3.91	17.35	0.28	0.04	0	0	0.02	13.98	2.18	0.39	0.31	0.21	0.04	0.44	3.99	4.79	0		6.32	-7.96	9.19	45.44	167.06	795.73	434.02	1058.27	715.83	854.52	484.15	1020.14	506.05
23.189	1	5.53	2.17	0.02	1.28	0.04	6.38	0.06	3.75	0.79	87.23	43.63	-31.33	97.33	0.79	0	89.79	0.01	3.42	18.17	0.28	0.05	0	0	0.02	13.14	1.97	0.35	0.28	0.19	0.04	0.45	3.75	4.48	0		2.69	-4.03	9.47	44.72	169.33	793.02	434.35	1057.27	714.71	852.73	479.94	1019.09	511.49
23.223	1	5.5	2.33	0.02	1.37	0.04	6.98	0.06	3.4	0.63	86.03	48.08	-33.12	97.94	0.63	0	91.91	0.01	3.01	15.44	0.26	0.05	0	0	0.02	13.5	2.42	0.46	0.28	0.18	0.03	0.39	3.4	4.42	0		-0.21	-2.68	8.68	44.36	167.87	793.27	433.36	1056.58	713.07	851.75	479.82	1017.51	506.34
23.256	1	5.83	2.21	0.02	1.36	0.04	6.94	0.06	3.18	0.74	86.12	47.6	-33.32	97.86	0.74	0	91.54	0.01	2.84	17.31	0.32	0.06	0	0	0.02	12.99	1.93	0.59	0.25	0.18	0.04	1.25	3.18	3.85	0		0.65	-2.9	9.38	44.53	170.73	791.73	431.58	1056.91	712.03	851.24	476.55	1018.89	508.82
23.289	1	5.54	2.17	0.02	1.4	0.04	7.17	0.06	2.73	0.66	85.66	49.18	-34.37	97.63	0.66	0	92.18	0.01	2.57	14.76	0.4	0.07	0	0	0.02	12.24	1.72	0.75	0.21	0.14	0.04	0.47	2.73	3.23	0		2.21	-3.42	11.09	44.77	170.61	790.51	429.89	1055.92	711.35	852.62	474.24	1019.75	508.51
23.323	1	5.56	2.33	0.02	1.51	0.03	7.97	0.06	2.14	0.63	84.06	54.58	-36.89	98	0.63	0	94.55	0.01	1.94	11.98	0.66	0.06	0	0	0.03	15	1.67	1.07	0.18	0.11	0.04	2.12	2.14	2.92	0		1.93	-2.55	13.21	44.86	167.17	788.26	429.13	1054.73	710.82	855.71	471.12	1017.98	511.29
23.356	1	4.91	2.47	0.02	1.5	0.03	7.98	0.06	2.1	0.72	84.05	54.12	-36.88	96.75	0.72	0	94.47	0.01	2.09	8.62	0.82	0.04	0	0	0.03	14.71	1.66	0.92	0.17	0.12	0.04	0.33	2.1	3.48	0		-1.1	-5.03	11.23	44.6	166.99	789.37	429.02	1054.29	709.91	852.7	473.01	1016.75	504.24
23.389	1	4.29	2.51	0.02	1.45	0.03	7.54	0.06	2.1	0.6	84.92	51.35	-36.01	97.15	0.6	0	93.21	0.01	2.32	6.03	0.86	0.02	0	0	0.02	15.11	1.7	0.8	0.17	0.12	0.04	1.06	2.1	3.93	0		1.59	-4.36	11.67	44.98	172.11	790	431.43	1054.76	711.89	851.96	475.02	1020.49	509.97
23.423	1	3.94	2.26	0.02	1.41	0.04	7.28	0.06	2.25	0.54	85.44	49.49	-35.22	97.67	0.54	0	92.51	0.01	3.01	4.69	1.22	0.02	0	0	0.03	17.03	1.99	0.57	0.18	0.13	0.04	0.54	2.25	3.18	0		-2.27	-3.32	12.98	44.69	175.12	786.94	428.12	1055.93	711.44	851.84	469.86	1022.7	508.27
23.456	1	3.58	2.26	0.02	1.37	0.04	7.08	0.06	2.38	0.5	85.84	46.89	-33.06	96.91	0.5	0	91.32	0.02	5.7	3.21	1.06	0.05	0	0	0.03	16.85	2.37	0.46	0.19	0.16	0.04	0.02	2.38	3.58	0		-0.8	-4.77	11.99	44.86	174.49	786.58	427.6	1058.87	715.42	851.8	471.47	1022.56	507.36
23.49	1	2.64	1.82	0.02	1.11	0.06	5.32	0.06	2.65	0.38	89.35	33.09	-26.89	94.55	0.38	0.01	84.11	0.02	9.7	2.08	1.36	0.29	0	0	0.03	15.73	2.28	0.47	0.2	0.18	0.04	0.04	2.65	3.39	0		1.98	-7.73	12.98	45.02	169.97	786.97	426.09	1062.47	718.55	857.13	470.81	1023.1	507.48
23.523	1	2.13	1.59	0.02	0.96	0.05	4.13	0.06	2.73	0.22	91.74	24.04	-24.07	93.46	0.22	0.01	78.64	0.03	8.8	1.56	1.49	0.3	0	0	0.02	14.61	2.41	0.37	0.2	0.19	0.04	0.22	2.73	3.42	0		2.02	-8.7	13.52	45.12	170.5	785.37	424.15	1064.67	719.46	858.38	467.89	1023.85	508.97
23.556	1	1.77	1.38	0.02	0.84	0.05	3.33	0.06	2.69	0.23	93.34	17.62	-21.59	96.54	0.17	0.02	73.81	0.03	7.93	1.07	1.21	0.28	0	0	0.02	14.29	2.15	0.33	0.23	0.23	0.03	0.18	2.69	3.21	0		0.98	-5.35	12.15	45.21	168.77	788.84	424.4	1067.91	720.84	860.05	470.31	1025.08	505.61
23.59	1	1.18	1.01	0.02	0.63	0.05	2.04	0.06	2.71	0.35	95.92	8.07	-15.52	95.76	0.16	0.03	62.81	0.06	7.33	0.99	1.24	0.25	0	0	0.01	12.75	2.02	0.2	0.26	0.35	0.03	0.07	2.71	2.83	0		4.8	-6.41	11.94	46.13	169.91	788.64	422.61	1068.49	720.68	859.58	469.6	1025.52	506.12
23.623	1	1.14	0.94	0.02	0.61	0.05	1.94	0.06	2.67	0.41	96.13	7.6	-15.61	87.59	0.11	0.03	61.96	0.06	6.34	0.91	1.49	0.21	0	0	0.01	14.49	1.79	0.12	0.3	0.41	0.03	0.15	2.67	2.26	0		0.47	-12.23	13.42	45.1	172.16	790.95	423.66	1071.55	720.94	863.51	468.28	1031.63	505.34
23.656	1	0.87	0.74	0.02	0.5	0.05	1.41	0.06	2.82	0.51	97.17	4.47	-11.25	82.84	0.11	0.04	54.9	0.07	6.78	0.85	1.63	0.21	0	0	0.01	13.24	1.32	0.09	0.34	0.51	0.02	0.82	2.82	1.75	0		4.87	-14.13	11.34	45.56	168.57	794.33	425.1	1074.74	724.44	865.15	473.13	1030.51	505.86
23.69	1	0.71	0.65	0.02	0.43	0.05	1.09	0.06	2.55	0.7	97.82	2.85	-8.42	96	0.12	0.04	48.99	0.06	6.54	0.82	1.92	0.22	0	0	0.01	15.18	1.05	0.09	0.44	0.7	0.02	0.47	2.55	1.72	0		10.12	-6.11	13.29	48.03	169.06	791.28	422.57	1072.12	723.2	865.18	470.33	1029.5	510.06
23.723	1	0.79	0.69	0.03	0.46	0.04	1.22	0.06	2.4	0.75	97.57	3.52	-10.62	85.59	0.2	0.03	51.58	0.05	5.8	1.07	2.32	0.25	0	0	0.01	16.61	0.77	0.08	0.55	0.75	0.02	0.88	2.4	1.61	0		0.86	-13.09	13.61	45.13	170.99	792.82	422.21	1077.66	722.42	868.82	465.66	1034.41	508.26
23.757	1	0.57	0.53	0.03	0.36	0.04	0.8	0.06	2.82	1.12	98.4	1.76	-5.13	85.85	0.28	0.02	42.48	0.03	5.26	1.46	2.18	0.26	0	0	0.01	15.55	0.62	0.11	0.79	1.12	0.01	0.3	2.82	1.59	0		5.49	-12.99	12.61	46.16	178.72	796.45	425.02	1082.05	728.84	867.77	472.28	1042.36	510.47
23.79	1	0.49	0.47	0.02	0.32	0.05	0.67	0.06	3.09	1.4	98.67	1.29	-2.18	94.79	0.56	0.03	38.12	0.03	5.29	1.85	1.79	0.24	0	0	0.01	16.26	0.48	0.1	1.13	1.4	0.01	0.26	3.09	1.56	0		1.23	-7.49	11.26	45.41	165.71	797.08	427.89	1078.33	727.08	869.34	475	1031.66	508.36
23.823	1	0.47	0.44	0.02	0.31	0.05	0.63	0.06	3.47	1.48	98.74	1.15	0	95.81	0.72	0.02	36.38	0.03	7.34	2.25	1.29	0.28	0	0	0.01	15.09	0.47	0.1	1.23	1.48	0.01	0.23	3.47	1.69	0		-4.05	-6.35	11.42	44.99	172.97	796.04	424.7	1081.04	725.51	867.42	470.18	1036.8	505.24
23.857	1	0.3	0.29	0.02	0.22	0.06	0.36	0.06	4.3	2.55	99.28	0.51	0	81.79	0.8	0.02	24.14	0.02	7.59	2.17	1.05	0.32	0	0	0.02	14.57	0.43	0.12	2.03	2.55	0.01	0.11	4.3	1.25	0		-6.28	-14.49	10.77	44.5	168.59	799.79	421.94	1088.03	725.48	873.77	467.34	1039.12	500.25
23.89	1	0.29	0.3	0.02	0.22	0.07	0.35	0.07	4.33	2.93	99.3	0.51	0	70.11	1.06	0.03	23.13	0.02	9.13	2.24	1.1	0.34	0	0	0.02	13.82	0.41	0.2	2.91	2.93	0.01	0.11	4.33	1.76	0		1.58	-17.74	8.74	45.57	175.01	811.41	422.82	1097.45	726.88	878.45	472.79	1051.09	501.49
23.923	1	0.28	0.33	0.02	0.22	0.07	0.35	0.07	4.16	3.14	99.3	0.48	0	95.03	1.47	0.02	22.19	0.02	9.87	2.1	0.92	0.29	0	0	0.02	14.3	0.44	0.22	3.13	3.14	0.01	0.24	4.16	2.89	0		6.76	-7.25	12.5	47.26	170.02	807.09	422.6	1090.79	724.74	881	469.73	1046.27	509.6
23.957	1	0.25	0.35	0.03	0.21	0.06	0.3	0.07	3.78	3.6	99.31	0.39	0	75.53	1.62	0.03	18.55	0.02	8.14	1.69	1.17	0.29	0	0	0.02	13.46	0.41	0.31	3.97	3.6	0.01	0.16	3.78	3.81	0		7.47	-16.36	11.63	47.05	175.15	808.71	422.18	1094.18	727.24	879.94	471.29	1051.59	506.16
23.99	1	0.24	0.34	0.03	0.21	0.06	0.28	0.07	3.7	3.5	99.32	0.4	0	77.96	1.28	0.03	18.08	0.02	7.65	1.17	1.17	0.2	0	0	0.02	14.06	0.43	0.31	4.53	3.5	0.01	0.22	3.7	3.68	0		6.42	-15.68	12.95	46.69	174.34	807.03	420.22	1095.8	726.96	882.66	467.03	1052.08	508.2
24.023	1	0.3	0.4	0.03	0.25	0.05	0.37	0.07	3.38	3.77	99.21	0.61	0	58.25	1.82	0.03	23.43	0.03	5.62	0.9	0.96	0.12	0	0	0.02	14.41	0.43	0.2	5.36	3.77	0	0.1	3.38	3.69	0		4.7	-20.33	11.15	46.01	171.65	807.97	419.59	1097.25	727.57	882.16	468.18	1050.23	503
24.057	1	0.27	0.35	0.03	0.23	0.05	0.32	0.07	3.87	3.76	99.3	0.55	0	64.62	1.56	0.02	20.64	0.03	6.18	0.54	1.02	0.14	0	0	0.02	13.52	0.45	0.21	6.58	3.76	0	0.05	3.87	3.5	0		2.49	-18.99	11.36	46.02	174.11	809.01	415.47	1103.06	727.8	884.8	464	1055.26	499.49
24.09	1	0.25	0.32	0.03	0.21	0.06	0.28	0.07	4.33	3.89	99.36	0.46	0	53.47	1.24	0.03	18.15	0.03	6.72	0.44	0.91	0.2	0	0	0.02	12.06	0.44	0.21	6.55	3.89	0	0.28	4.33	3.59	0		6.77	-21.31	11.17	46.46	171.37	814.61	415.7	1107.82	729.92	890.76	466.87	1059.08	499.04
24.124	1	0.24	0.34	0.03	0.21	0.07	0.28	0.07	4.7	3.73	99.33	0.47	0	42.94	1.73	0.03	17.71	0.03	9.72	0.4	0.75	0.33	0	0	0.02	9.22	0.4	0.26	7.4	3.73	0.01	0.02	4.7	4.4	0		5.35	-23.42	11.43	46	170.84	812.77	418.79	1101.92	726.18	888.06	466.54	1054.92	503.19
24.157	1	0.22	0.25	0.03	0.19	0.07	0.25	0.07	5.26	3.78	99.51	0.4	0	70.09	1.59	0.03	15.28	0.05	9.66	0.3	0.82	0.32	0	0	0.02	9.02	0.31	0.25	7.46	3.78	0.01	0.04	5.26	2.42	0		1.96	-17.74	11.88	45.68	171.26	812.61	414.67	1105.73	724.74	890.16	461.34	1056.86	500.61
24.19	1	0.2	0.21	0.03	0.18	0.07	0.22	0.07	5.47	4.18	99.56	0.35	0	49.03	1.32	0.05	13.33	0.06	8.38	0.24	0.83	0.35	0	0	0.03	7.37	0.3	0.3	7.61	4.18	0.01	0.02	5.47	1.32	0		3.42	-22.19	10.74	45.61	173.97	812.13	414.73	1107.12	727.67	887.86	463.34	1057.99	499.69
24.224	1	0.15	0.13	0.02	0.14	0.1	0.15	0.07	7.01	5.57	99.69	0.33	1.78	58.82	1.42	0.06	7.01	0.06	8.98	0.24	0.73	0.2	0	0	0.03	4.23	0.38	0.26	7.49	5.57	0.01	0.05	7.82	0	0		1.25	-20.22	10.28	45.31	172.4	815.6	414.99	1112.9	730.61	892.13	464.5	1061.22	498.14
24.257	1	0.14	0.12	0.02	0.14	0.1	0.14	0.07	5.54	5.26	99.72	0.33	2.77	39.76	1.55	0.09	5.54	0.06	7.88	0.2	0.61	0.18	0	0	0.04	3.81	0.48	0.47	7.2	5.26	0.01	0.03	8.49	0	0		2.97	-24.08	9.98	45.27	171.68	814.46	414.72	1114.61	733.86	892.59	465.16	1060.9	498.97
24.29	1	0.13	0.1	0.02	0.13	0.11	0.13	0.07	4.43	4.43	99.75	0.33	4.53	35.05	1.38	0.19	4.43	0.07	7.64	0.18	0.67	0.33	0	0	0.06	3.27	0.64	0.68	7.51	5.47	0.01	0.05	9.72	0	0		5.9	-25.08	10.18	45.4	170.95	815.23	415.27	1117.45	737.33	895.25	466.48	1062.44	502.16
24.324	1	0.12	0.09	0.02	0.12	0.13	0.12	0.08	2.91	2.91	99.74	0.37	6.59	43.01	1.86	0.25	2.91	0.06	8.8	0.18	1.08	0.37	0	0	0.08	2.54	1.02	1	7.89	5.94	0.02	0.12	10.77	0.22	0		-2.34	-23.41	8.52	45.28	173.03	820.03	417.04	1119.25	735.43	894.25	469.02	1065.47	493.98
24.357	1	0.12	0.1	0.02	0.12	0.12	0.12	0.08	3	3	99.75	0.36	5.43	75.61	2.26	0.33	3	0.05	6.79	0.17	1.2	0.48	0	0	0.09	2.31	1.47	0.99	7.85	6.3	0.02	0.1	10.66	0.35	0		0.36	-16.34	8.46	45.55	179.66	822.92	416.56	1124.07	736.1	895.15	468.55	1072.15	499.35
24.39	1	0.11	0.09	0.02	0.12	0.13	0.12	0.08	3.31	3.31	99.73	0.41	6.31	70.28	2.43	0.57	3.31	0.05	7.45	0.18	2.08	0.46	0	0	0.07	2.43	1.66	0.25	8.94	6.77	0.02	0.24	11.62	0	0		1.45	-17.7	8.94	46.37	192.51	829.17	419.47	1119.71	727.34	891.07	470.12	1081.22	500.16
24.424	1	0.1	0.08	0.02	0.11	0.14	0.11	0.08	2.54	2.54	99.72	0.48	7.58	87.45	2.4	0.73	2.54	0.05	6.42	0.19	1.75	0.31	0	0	0.08	2.05	2.3	0.14	7.33	6.1	0.04	0.26	12.68	0	0		9.42	-12.29	10.27	48.22	175.23	834.45	420.97	1117.8	724.92	902.29	472.08	1074.57	504.07
24.457	1	0.1	0.08	0.02	0.11	0.14	0.1	0.08	2.49	2.49	99.72	0.52	8.04	53.55	2.31	0.55	2.49	0.04	5.37	0.2	1.05	0.23	0	0	0.07	1.78	3.44	0.09	6.24	6.72	0.04	0.85	13.2	0	0		10.82	-21.29	10.32	46.75	162.18	838.63	418.54	1114.83	715.41	908.94	468.23	1068.14	499.21
24.491	1	0.09	0.06	0.02	0.09	0.18	0.09	0.08	1.9	1.9	99.63	0.78	11.21	86.82	1.49	0.56	1.9	0.05	4.2	0.21	0.76	0.31	0	0	0.08	1.19	3.65	0.23	4.32	7.87	0.09	0.52	16.12	0	0		10.23	-12.58	10.73	48.39	164.31	841.28	421.85	1107.78	706.89	906.21	468.68	1067	502.52
24.524	1	0.08	0.05	0.01	0.09	0.23	0.08	0.08	1.37	1.37	99.54	0.98	13.61	97.51	1.36	0.64	1.37	0.03	4.87	0.22	0.46	0.23	0	0	0.08	1	2.8	0.22	3.07	7.6	0.13	0.1	17.7	0	0		4.51	-3.66	10.64	46.66	164.27	839.44	420.41	1105.57	704.76	903.73	467.03	1065.16	497.48
24.557	1	0.08	0.06	0.02	0.09	0.19	0.09	0.08	1.5	1.5	99.61	0.79	12.07	97.65	0.85	0.43	1.5	0.02	5.04	0.24	0.46	0.18	0	0	0.06	1.21	1.92	0.24	2.56	7.1	0.12	0.68	16.15	0	0		5.07	-3.36	11.46	47.09	165.12	838.1	421.13	1102.17	701.8	902.54	465.38	1063.67	501.46
24.591	1	0.08	0.06	0.02	0.09	0.18	0.09	0.08	1.67	1.67	99.63	0.72	11.5	98.68	0.44	0.42	1.67	0.02	5.41	0.27	0.56	0.22	0	0	0.05	1.49	1.4	0.29	1.85	7.44	0.16	0.3	15.51	0	0	0	-0.01	0.41	11.55	46.26	169.46	834.78	421.38	1100.6	703.27	898.23	465.36	1064.27	499.18
24.624	1	0.08	0.06	0.02	0.09	0.17	0.09	0.08	1.53	1.53	99.65	0.66	11.09	97.31	0.3	0.55	1.53	0.02	5.51	0.26	0.45	0.16	0	0	0.04	2.08	1.17	0.21	1.6	7.45	0.15	0.92	14.92	0	0	0	-3.44	4.06	13.83	46.07	170.46	829.81	421.05	1095.38	700.76	896.44	461.57	1062.15	501.49
24.657	1	0.08	0.06	0.02	0.08	0.18	0.08	0.08	1.25	1.25	99.65	0.7	11.41	96.46	0.16	0.61	1.25	0.02	4.94	0.23	0.67	0.18	0	0	0.03	2.65	1.16	0.18	1.4	7.17	0.16	1.83	15.36	0	0	0	-2.25	5.48	16.45	46.54	169.34	823.56	417.05	1091.92	697.59	896.85	454.55	1058.28	505.71
24.691	1	0.08	0.06	0.02	0.08	0.19	0.08	0.07	1.17	1.17	99.62	0.77	12.15	96.73	0.12	0.59	1.17	0.01	4.94	0.22	0.52	0.17	0	0	0.03	4.28	1.24	0.22	1	6.11	0.16	0.77	15.96	0	0	0	0.9	5.06	14.05	47.61	167.36	818.73	416.13	1083.13	694.66	886.89	456.29	1048.15	501.1
24.724	1	0.08	0.06	0.01	0.08	0.17	0.08	0.07	1.25	1.25	99.65	0.75	11.58	97.45	0.11	0.8	1.25	0.02	3.86	0.2	0.26	0.1	0	0	0.02	5.94	0.88	0.13	1.01	5.46	0.16	0.1	15.77	0	0	0	-0.47	3.78	13.21	47.56	171.83	815.52	415.87	1080.45	696.19	880.05	459.11	1048.1	494.93
24.758	1	0.09	0.08	0.02	0.09	0.12	0.09	0.07	1.76	1.76	99.77	0.49	7.73	94.51	0.09	0.84	1.76	0.02	2.72	0.15	0.12	0.1	0	0	0.02	10.67	0.72	0.1	0.75	4.4	0.2	0.24	12.78	0	0	0	-2.2	7.77	12.06	47.54	169.52	812.85	415.72	1076.99	695.09	876.66	458.19	1042.24	494.5
24.791	1	0.09	0.08	0.02	0.09	0.11	0.1	0.07	1.93	1.93	99.79	0.43	6.73	95.84	0.06	0.69	1.93	0.02	2.95	0.15	0.1	0.14	0	0	0.02	14.82	0.84	0.09	0.57	3.87	0.23	0.69	11.81	0	0	0	0.93	6.31	11.2	48.22	165.27	809.62	417.46	1070.63	695.34	872.08	461.8	1034.22	493.83
24.824	1	0.09	0.09	0.02	0.1	0.1	0.1	0.07	1.98	1.98	99.79	0.41	6.4	92.58	0.07	0.91	1.98	0.02	2.79	0.16	0.09	0.16	0	0	0.02	17.06	1.11	0.07	0.54	3.77	0.24	0.15	11.58	0.44	0	0	-4.37	9.38	12.34	48.07	168.4	801.33	414.36	1064.92	692.07	866	455.38	1029.99	493.68
24.858	1	0.09	0.1	0.02	0.1	0.1	0.1	0.07	1.85	1.85	99.8	0.38	6.01	95.99	0.06	0.87	1.85	0.02	2.9	0.16	0.1	0.24	0	0	0.02	28.42	1.23	0.06	0.4	3.08	0.2	0.1	11.11	1.58	0	0	-0.62	6.12	13.69	48.6	170.3	798.38	415.65	1057.61	689.76	861.71	456.53	1027.58	495.12
24.891	1	0.09	0.11	0.02	0.1	0.1	0.1	0.06	1.58	1.58	99.79	0.37	6.58	96.73	0.06	0.7	1.58	0.02	4.8	0.24	0.12	0.41	0	0	0.02	30.69	1.32	0.07	0.32	2.42	0.17	0.51	10.76	1.69	0	0	-2.77	5.07	12	48.78	167.6	795.76	413.05	1054.44	686.41	856.95	456.55	1021.71	487.26
24.924	1	0.1	0.11	0.02	0.1	0.12	0.1	0.06	1.92	1.92	99.76	0.37	7.26	98.53	0.06	0.48	1.92	0.02	6.63	0.38	0.2	0.58	0	0	0.04	34.33	1.76	0.08	0.35	2.29	0.18	0.36	10.87	2.27	0	0	1.8	0.98	10.84	49.97	170.29	794.25	412.75	1050.55	685.24	851.39	456.73	1018.9	487.42
24.958	1	0.1	0.12	0.02	0.1	0.12	0.1	0.06	2.01	1.87	99.75	0.38	7.59	96.39	0.09	0.39	2.01	0.01	7.17	0.48	0.19	0.76	0	0	0.04	47.48	1.88	0.06	0.38	1.87	0.14	0.1	11.02	2.68	0	0	0.93	5.58	11.8	49.03	172.44	792.64	412.32	1055.96	689.94	853.62	460.74	1023.9	487.98
24.991	1	0.1	0.12	0.02	0.1	0.13	0.1	0.06	2.28	1.94	99.74	0.38	7.72	98.75	0.1	0.37	2.28	0.01	7.68	0.63	0.21	0.91	0	0	0.04	47.36	2.05	0.07	0.45	1.94	0.13	0.14	11.08	3.29	0	0	6.43	-0.17	11.03	50.47	169.22	793.41	411.48	1055.53	691.59	854.29	457.48	1020.39	489.83
25.024	1	0.1	0.15	0.02	0.1	0.12	0.11	0.06	2.36	1.9	99.71	0.36	7.03	98.46	0.18	0.36	2.36	0.01	7.27	1.06	0.22	0.87	0	0	0.04	51.57	2.35	0.06	0.54	1.9	0.12	0.3	10.65	4.39	0	0	7.63	-1.2	10.63	51.16	167.11	793.33	413.98	1052.45	692.04	852.64	462.01	1017.58	488.82
25.058	1	0.11	0.16	0.02	0.1	0.1	0.11	0.06	3.01	2.03	99.68	0.34	5.66	98.32	0.24	0.26	3.01	0.01	5.78	1.4	0.17	0.73	0	0	0.05	59.57	2.35	0.06	0.68	2.03	0.11	0.62	10.28	4.82	0	0	-3.71	-1.66	10.24	48.14	163.93	793.44	414.19	1049.16	684.54	852.08	456.73	1013.44	485.66
25.091	1	0.11	0.19	0.02	0.11	0.1	0.11	0.06	2.93	2.21	99.63	0.33	5.12	98.59	0.33	0.21	2.93	0	6.13	1.52	0.15	0.5	0	0	0.04	59.06	2.27	0.05	0.74	2.21	0.11	0.39	9.59	5.87	0	0	-0.84	0.75	9.49	48.28	171.04	795.03	412.13	1054.01	686.93	851.18	457.14	1019.96	484.9
25.125	1	0.12	0.2	0.02	0.11	0.09	0.12	0.06	3.8	2.16	99.59	0.33	3.67	97.51	0.41	0.16	3.8	0	6.19	1.79	0.11	0.26	0	0	0.03	59.28	1.67	0.04	1.01	2.16	0.1	0.35	8.63	5.75	0	0	0.6	-3.67	8.7	48.42	162.64	796.33	411.85	1052.83	685.74	853.49	458.47	1014.57	480.94
25.158	1	0.12	0.24	0.02	0.11	0.09	0.12	0.06	3.53	2.33	99.52	0.33	3.58	98.27	0.75	0.18	3.53	0	6.37	1.54	0.12	0.25	0	0	0.03	58.77	1.13	0.03	1.05	2.33	0.1	0.1	8.4	7.14	0	0	5.23	-1.82	10.26	49.46	165.78	795.32	412.35	1054.21	689.72	854.62	459.08	1018.16	486.29
25.191	1	0.12	0.24	0.02	0.12	0.08	0.13	0.07	4.16	2.5	99.53	0.33	2.65	96.67	1.43	0.16	4.16	0	6.62	1.36	0.11	0.17	0	0	0.02	59.2	0.79	0.02	1.06	2.5	0.1	0.18	7.87	6.57	0	0	4.14	-5.15	8.49	48.88	160.15	798.37	412.05	1053.83	685.16	855.97	458.85	1014.23	483.33
25.225	1	0.12	0.26	0.02	0.12	0.09	0.13	0.07	3.9	2.92	99.48	0.33	3.22	96.71	1.76	0.22	3.9	0	7.58	1.31	0.16	0.15	0	0	0.02	55.25	0.75	0.03	1.18	2.92	0.11	0.33	7.98	7.65	0	0	3.91	-5.1	12.22	48.1	167.72	796.1	411.42	1057.63	689.84	858.71	456.7	1023.55	487.72
25.258	1	0.12	0.26	0.02	0.12	0.11	0.14	0.07	4.09	2.78	99.48	0.33	4.94	94.36	1.55	0.17	4.09	0	10.81	1.79	0.24	0.23	0	0	0.02	55.83	0.54	0.04	1.25	2.78	0.1	0.6	8.4	7.92	0	0	6.28	-7.91	10.52	48.19	170.17	805.13	411.64	1066.78	691.07	864.44	457.91	1031.92	488.04
25.291	1	0.12	0.24	0.02	0.11	0.14	0.14	0.07	4.54	2.81	99.53	0.33	6.29	94.28	1.54	0.15	4.54	0	12.3	2.09	0.31	0.2	0	0	0.01	54.94	0.38	0.03	1.45	2.81	0.09	8.41	9.33	7.46	0	0	7.19	-7.99	11.5	47.75	173.53	804.9	413.36	1068.67	694.95	865.36	459.21	1035.76	492.05
25.325	1	0.12	0.27	0.02	0.12	0.15	0.15	0.07	5.34	2.83	99.46	0.33	6.46	95.3	2.07	0.18	5.34	0	13.84	2.23	0.39	0.26	0	0	0.01	52.61	0.37	0.05	1.96	2.83	0.07	1.19	9.41	8.62	0	0	5.06	-6.95	13.03	47.35	167.84	806.14	416.46	1067.17	694.45	869.81	460.16	1034.07	494.64
25.358	1	0.12	0.19	0.02	0.11	0.15	0.14	0.07	4.75	2.69	99.62	0.34	7.26	90.54	1.64	0.13	4.75	0	12.75	2.31	0.29	0.28	0	0	0.01	49.46	0.42	0.03	1.8	2.69	0.07	1.03	10.18	6.05	0	0	9.36	-10.71	10.68	46.42	164.55	814.38	417.3	1075.96	696.98	876.54	463.39	1037.83	495.97
25.391	1	0.11	0.17	0.02	0.11	0.14	0.13	0.07	4.22	2.71	99.65	0.37	6.84	95.52	1.83	0.11	4.22	0	9.43	2.18	0.21	0.18	0	0	0.01	47.38	0.6	0.04	1.86	2.71	0.08	1.41	10.85	5.77	0	0	7.36	-6.71	14.06	46.61	168.85	816.26	419.88	1080.88	700.25	883.5	461.82	1046.76	504.91
25.425	1	0.11	0.13	0.02	0.11	0.13	0.12	0.07	3.63	2.64	99.73	0.38	6.94	84.69	1.93	0.06	3.63	0	8.51	2.42	0.2	0.12	0	0	0.01	41.39	0.73	0.09	1.63	2.64	0.06	0.41	11.04	3.2	0	0	8.28	-13.45	11.87	46.9	162.44	821.31	421.38	1087.09	705.46	888.2	467.03	1047.07	500.9
25.458	1	0.11	0.15	0.02	0.11	0.11	0.12	0.06	3.7	2.22	99.7	0.36	5.55	78.26	1.5	0.05	3.7	0.01	6.22	1.68	0.2	0.07	0	0	0.02	39.69	0.83	0.13	1.5	2.22	0.06	0.46	10.61	4.2	0	0	12.82	-15.6	10.35	47.11	165.1	833.73	425.18	1097.51	709.5	896.16	474.12	1058.71	503.03
25.492	1	0.11	0.12	0.02	0.11	0.09	0.12	0.06	3.62	2.14	99.76	0.33	3.48	88.23	1.02	0.03	3.62	0.01	3.78	1.14	0.19	0.04	0	0	0.02	33.37	0.79	0.33	1.08	2.14	0.07	0.56	9.53	1.08	0	0	9.06	-11.93	9.82	47.3	167.66	830.13	422.87	1096.55	706.36	892.47	469.1	1056.4	504.27
25.525	1	0.11	0.1	0.02	0.11	0.09	0.12	0.06	3.74	1.88	99.76	0.33	3.54	93.24	0.91	0.03	3.74	0.01	4.27	0.66	0.26	0.05	0	0	0.03	32.97	1.02	0.46	0.89	1.88	0.07	1.79	9.49	0	0	0	5.86	-8.88	11.77	46.61	160.57	828.86	424.05	1094.41	705.2	896.78	466.97	1052.34	506.81
25.558	1	0.11	0.1	0.02	0.11	0.09	0.12	0.06	4.69	1.66	99.75	0.33	3.24	93	0.91	0.03	4.69	0.01	4.25	0.59	0.27	0.06	0	0	0.03	31.05	1.28	0.38	0.83	1.66	0.06	1.36	9.67	0	0	0	3.57	-9.06	12.11	45.78	170.1	830.39	427.61	1096.61	711.05	894.28	473.05	1061.4	504.77
25.592	1	0.1	0.09	0.02	0.1	0.11	0.11	0.06	3.96	1.27	99.77	0.41	5.81	79.92	0.72	0.03	3.96	0.01	4.75	0.46	0.3	0.04	0	0	0.03	27.1	1.4	0.53	0.68	1.27	0.06	0.61	11.54	0	0	0	8.39	-15.09	11.61	46.69	166.6	829.22	425.66	1097.44	710.63	895.69	470.23	1057.85	508.4
25.625	1	0.1	0.09	0.02	0.1	0.13	0.11	0.06	4.02	1.3	99.75	0.41	6.38	88.38	0.77	0.04	4.02	0.02	6.29	0.41	0.54	0.05	0	0	0.04	25.41	1.1	0.59	0.74	1.3	0.05	1.49	11.61	0	0	0	6.59	-11.86	12.21	46.47	168.77	830.69	429.03	1099.03	714.88	896.74	474.14	1061.73	509.64
25.658	1	0.1	0.08	0.02	0.1	0.15	0.11	0.06	3.76	1.06	99.71	0.5	8.01	86.69	0.91	0.05	3.76	0.03	6.4	0.43	0.42	0.04	0	0	0.05	20.93	0.84	0.52	0.62	1.06	0.06	1.35	12.94	0	0	0	8.08	-12.63	10.61	47.27	164.13	828.82	427.35	1096.85	712.78	894.58	473.21	1054.86	508.53
25.692	1	0.09	0.07	0.02	0.09	0.17	0.1	0.06	3.87	0.91	99.66	0.64	9.57	88.7	0.91	0.07	3.87	0.04	5.76	0.38	0.39	0.05	0	0	0.05	15.91	0.72	0.56	0.58	0.84	0.05	1.04	14.72	0	0	0	5.5	-11.7	12.56	46.21	165.73	830.06	430.3	1098.38	715.68	897.92	474.61	1059.61	510.99
25.725	1	0.09	0.07	0.02	0.09	0.18	0.1	0.06	4.08	0.84	99.65	0.64	9.64	85.82	0.84	0.07	4.08	0.05	6.4	0.44	0.4	0.07	0	0	0.06	13.61	0.81	0.59	0.49	0.8	0.06	0.57	14.63	0	0	0	4.82	-13	11.31	46.2	169.48	825.71	424.35	1099.86	713.21	893.83	467.66	1057.97	509.89
25.759	1	0.11	0.09	0.02	0.11	0.14	0.13	0.06	7.64	0.92	99.72	0.47	5.55	85.45	0.92	0.05	7.64	0.05	6.81	0.94	0.66	0.16	0	0	0.05	10.04	0.73	0.48	0.39	0.62	0.05	0.2	12.49	0	0	0	3.78	-13.15	11.89	46.06	165.69	827.35	426.26	1098.54	714.75	895.59	471.46	1057.76	505.41
25.792	1	0.11	0.09	0.02	0.1	0.15	0.12	0.06	6.7	1	99.7	0.51	6.52	89.6	1	0.03	6.7	0.03	6.26	1.05	0.52	0.14	0	0	0.04	7.56	0.8	0.59	0.31	0.58	0.05	1.3	13.14	0	0	0	3.34	-11.23	10.69	45.94	171.97	829.71	429.43	1104.66	721.82	895.36	476.26	1064.21	508.83
25.825	1	0.11	0.08	0.02	0.1	0.14	0.12	0.06	6.13	0.71	99.72	0.51	6.42	81.68	0.71	0.04	6.13	0.04	5.49	0.75	0.56	0.13	0	0	0.05	7.11	0.73	0.6	0.3	0.66	0.05	0.28	13.02	0	0	0	6.07	-14.53	12.16	46.29	170.52	830.47	430.75	1104.18	719.21	899.32	473.5	1064.11	517.34
25.859	1	0.12	0.1	0.02	0.11	0.12	0.13	0.06	7.22	0.64	99.75	0.42	4.18	88.33	0.64	0.02	7.22	0.03	4.67	0.83	0.49	0.13	0	0	0.05	5.96	0.73	0.44	0.24	0.59	0.05	0.2	11.71	0	0	0	2.6	-11.88	11.99	46.32	174.14	827.36	427.62	1099.89	714.87	893.36	470.58	1062.8	510.78
25.892	1	0.13	0.11	0.02	0.12	0.1	0.14	0.06	9.14	0.67	99.71	0.37	2.16	94.22	0.67	0.02	9.14	0.03	4.58	0.97	0.31	0.08	0	0	0.05	4.83	0.93	0.55	0.21	0.61	0.05	0.12	10.76	0	0	0	3.61	-8.04	8.84	46.68	167.45	829.96	435.57	1098.4	721.96	891.42	483.76	1056.64	510.92
25.925	1	0.14	0.11	0.02	0.12	0.1	0.15	0.06	10.37	0.58	99.7	0.36	1.19	92.86	0.58	0.01	10.37	0.03	4.19	1.04	0.36	0.07	0	0	0.05	4.56	0.87	0.3	0.22	0.58	0.05	0.28	10.56	0	0	0	3.03	-9.18	11.95	46.46	160.78	823.88	432.55	1092.29	717.01	893.08	476.06	1049.55	513.02
25.959	1	0.14	0.11	0.02	0.12	0.11	0.16	0.06	10.95	0.63	99.68	0.38	1.6	80.57	0.44	0.01	11.55	0.03	5.64	1.44	0.39	0.05	0	0	0.06	3.5	0.97	0.33	0.21	0.63	0.05	0.65	10.95	0	0	0	4.44	-14.89	10.71	46.62	166.68	820.09	430.11	1090.81	716.21	886.53	474.14	1048.86	511.97
25.992	1	0.15	0.12	0.02	0.13	0.1	0.17	0.06	10.5	0.6	99.66	0.35	0.25	92.87	0.32	0.01	12.8	0.02	5.27	1.73	0.6	0.05	0	0	0.05	3.75	0.77	0.27	0.2	0.6	0.04	0.33	10.5	0	0	0	0.31	-9.17	12.02	45.83	168.7	822.1	431.17	1096.83	721.21	891.28	474.71	1055.64	512.74
26.025	1	0.16	0.12	0.02	0.13	0.1	0.18	0.06	10.87	0.57	99.64	0.37	0	86.95	0.29	0.01	15.06	0.02	4.12	1.34	0.57	0.03	0	0	0.05	4.16	0.74	0.15	0.21	0.57	0.04	0.57	10.87	0	0	0	4.73	-12.52	10.96	46.59	169.54	823.59	433.99	1093.76	720.28	888.62	478.75	1054.22	515.09
26.059	1	0.17	0.13	0.02	0.14	0.09	0.19	0.06	10.28	0.57	99.62	0.34	0	90.68	0.25	0.01	15.66	0.03	3.91	1.83	0.85	0.04	0	0	0.06	3.98	0.68	0.21	0.22	0.57	0.04	0.15	10.28	0	0	0	0.12	-10.63	11.67	45.92	170.24	820.34	428.1	1095.89	717.52	889.15	470.51	1054.31	511.83
26.092	1	0.2	0.14	0.02	0.15	0.09	0.22	0.06	10.02	0.54	99.57	0.33	0	94.98	0.37	0.01	18.28	0.02	3.54	2.86	0.65	0.06	0	0	0.06	3.5	1.02	0.27	0.23	0.54	0.04	0.19	10.02	0	0	0	-1.24	-7.3	9.51	45.68	168.96	823.99	439.38	1092.59	725.03	885.66	486.22	1052.6	512.23
26.126	1	0.26	0.18	0.02	0.18	0.09	0.3	0.06	9.41	0.42	99.4	0.49	0	95.58	0.34	0.01	25.06	0.02	4.06	3.43	0.55	0.14	0	0	0.05	3.52	0.92	0.53	0.19	0.42	0.04	0.9	9.41	0	0	0	-2.21	-6.63	11.62	45.84	169.97	818.4	434.49	1086.78	718.48	882.79	478.24	1049.66	510.56
26.159	1	0.32	0.2	0.02	0.21	0.08	0.36	0.06	8.67	0.43	99.29	0.62	0	95.47	0.37	0.01	28.25	0.03	4.09	4.43	0.45	0.12	0	0	0.06	3.41	0.85	0.59	0.18	0.43	0.05	0.47	8.67	0	0	0	-1.81	-6.76	11.74	46.38	163.07	816.56	430.32	1084.69	712.69	884.38	472.24	1043.13	509.56
26.192	1	0.34	0.22	0.02	0.22	0.08	0.38	0.06	8.12	0.43	99.24	0.66	0	96.77	0.43	0.01	28.91	0.03	4.58	4.83	0.27	0.13	0	0	0.08	3.6	1.09	0.88	0.18	0.43	0.05	0.43	8.12	0	0	0	2.43	-4.99	10.85	47.1	166.67	817.39	431.55	1083.92	714.38	881.4	476.22	1044.58	510.1
26.226	1	0.4	0.26	0.02	0.25	0.06	0.46	0.06	6.73	0.43	99.07	0.87	0	96.63	0.43	0.01	32.71	0.04	3.33	4.24	0.29	0.1	0	0	0.09	3.92	1.04	0.98	0.17	0.38	0.05	1.04	6.73	0	0	0	2.79	-5.22	10.98	47.19	165.96	816.42	432.3	1082.86	714.02	881.18	475.78	1042.87	513.16
26.259	1	0.39	0.27	0.02	0.25	0.06	0.46	0.06	6.32	0.52	99.07	0.86	0	95.17	0.52	0.01	32.4	0.04	2.81	3.61	0.26	0.08	0	0	0.1	3.76	1.05	1.09	0.16	0.37	0.05	0.35	6.32	0	0	0	3.51	-7.1	11.7	47.4	168.14	814.41	433.31	1080.91	714.96	879.34	476.25	1042.94	515.08
26.292	1	0.31	0.23	0.02	0.21	0.06	0.35	0.06	6.56	0.74	99.3	0.54	0	91.89	0.74	0.01	26.13	0.04	2.76	4.46	0.34	0.08	0	0	0.14	3.79	1.15	0.89	0.16	0.36	0.05	0.6	6.56	0	0	0	3.57	-9.87	11.73	47.29	167.42	813.91	434.49	1078.84	716.18	877.92	478.9	1042.01	512.15
26.326	1	0.54	0.35	0.02	0.32	0.05	0.65	0.06	4.91	0.91	98.7	1.3	-1.53	98.11	0.91	0.01	38.82	0.03	2.11	5.41	0.4	0.07	0	0	0.12	4.69	1	0.55	0.16	0.31	0.05	0.41	4.91	0	0	0	-4.39	-2.26	12.5	46.35	169.56	812.21	436.29	1076.12	713.57	876.18	476.78	1041.56	514.18
26.359	1	0.62	0.39	0.02	0.35	0.05	0.76	0.06	4.46	0.69	98.48	1.66	-3.82	95.48	0.69	0.01	42.06	0.04	2.35	5.53	0.57	0.08	0	0	0.13	4.46	0.75	0.52	0.15	0.3	0.06	0.37	4.46	0	0	0	-3.68	-6.74	12.72	46.74	166	808.52	429.92	1075.63	711.51	875.68	471.52	1037.85	506.92
26.392	1	0.67	0.43	0.02	0.38	0.04	0.88	0.06	4.04	0.88	98.25	2.05	-5.82	96.01	0.88	0.01	44.77	0.04	2.45	4.59	0.52	0.06	0	0	0.16	4.65	0.64	0.47	0.15	0.28	0.06	0.7	4.04	0	0	0	5.48	-6.09	12.99	48.48	166.11	809.16	432.32	1073.12	713.43	875.11	476.17	1037.25	512.3
26.426	1	0.89	0.57	0.02	0.47	0.04	1.26	0.06	3.36	0.84	97.47	3.74	-10.96	95.67	0.84	0.01	52.5	0.03	2.43	4.07	0.4	0.1	0	0	0.12	6.36	0.53	0.41	0.15	0.25	0.05	1.86	3.36	0.19	0	0	2.11	-6.52	11.11	47.97	170.2	809.81	430.53	1072.7	708.82	870.88	474	1037.53	508.56
26.459	1	0.92	0.58	0.02	0.49	0.04	1.33	0.06	3.31	0.89	97.35	4.03	-11.22	96.7	0.89	0.01	53.35	0.02	3.11	3.99	0.38	0.1	0	0	0.09	7.19	0.46	0.54	0.14	0.26	0.04	1.14	3.31	0.18	0	0	4.01	-5.12	11.82	48.55	168.39	804.47	426.24	1074.56	711.28	871.56	469.15	1034.66	511.03
26.493	1	1	0.67	0.02	0.52	0.04	1.47	0.06	2.81	0.71	97.06	4.68	-12.49	97.66	0.71	0.01	55.35	0.02	4.01	3.96	0.46	0.19	0	0	0.09	8.05	0.48	0.48	0.14	0.26	0.05	0.29	2.81	0.8	0	0	4.76	-3.34	12.5	48.71	166.77	806.32	429.12	1073.47	712.95	873.11	473.07	1035.52	510.98
26.526	1	0.83	0.6	0.02	0.45	0.04	1.17	0.06	2.85	0.72	97.67	3.15	-9.29	96.91	0.72	0.01	50.06	0.03	4.32	3.95	0.43	0.12	0	0	0.08	7.68	0.58	0.64	0.14	0.25	0.06	0.06	2.85	1	0	0	-2.83	-4.77	10.99	47.17	173.9	804.68	426.35	1078.03	714.03	869.36	469.81	1039.43	506.12
26.559	1	0.68	0.51	0.02	0.4	0.05	0.97	0.06	3.29	0.72	98.06	2.35	-5.92	96.45	0.72	0.01	45.95	0.03	5.69	3.07	0.47	0.1	0	0	0.07	7.15	0.71	0.99	0.13	0.26	0.07	0.2	3.29	0.71	0	0	-0.61	-5.49	10.69	47.71	174.29	803.52	426.92	1073.72	713.72	865.39	473.82	1037.4	501.88
26.593	1	0.46	0.39	0.02	0.3	0.06	0.63	0.06	3.7	0.74	98.75	1.08	0	93	0.74	0.01	35.82	0.03	8.34	2.42	0.4	0.11	0	0	0.08	7.2	0.95	0.96	0.11	0.25	0.07	0.15	3.7	0.86	0	0	3.51	-9.07	10.67	48.27	168.77	807.39	424.94	1079.69	714.92	872.98	471.67	1038.72	503.51
26.626	1	0.32	0.29	0.02	0.24	0.07	0.43	0.06	4.51	0.76	99.13	0.59	0	94.18	0.76	0.02	27.61	0.02	10.88	1.96	0.38	0.16	0	0	0.07	6.76	0.99	0.7	0.11	0.27	0.08	0.11	4.51	0.59	0	0	3.56	-8.08	9.81	48.58	171.31	807.49	424.79	1081.33	716.64	871.43	472.83	1040.08	502.89
26.659	1	0.25	0.25	0.02	0.2	0.09	0.33	0.06	5.08	0.83	99.33	0.38	0	94.63	0.83	0.03	21.47	0.02	14	2.23	0.44	0.35	0	0	0.07	6.47	1.3	0.49	0.13	0.34	0.09	0.12	5.08	0.82	0	0	-1.55	-7.65	10.16	47.84	169.92	808.38	426.1	1078.46	713.31	871.29	472.64	1039.08	499.5
26.693	1	0.2	0.2	0.02	0.17	0.12	0.26	0.06	6.12	0.92	99.47	0.33	0	90.66	0.92	0.04	16.57	0.02	15.8	2.16	0.63	0.38	0	0	0.07	6.74	1.42	0.36	0.14	0.37	0.08	0.31	6.12	0.77	0	0	3.63	-10.63	8.46	48.69	170.98	808.35	422.84	1083.93	716.74	871.31	472.48	1040.1	499.71
26.726	1	0.18	0.19	0.02	0.15	0.1	0.22	0.06	6.5	0.82	99.56	0.33	0	93.76	0.82	0.06	13.78	0.01	12.44	1.51	0.69	0.24	0	0	0.08	6.29	1.56	0.28	0.14	0.41	0.09	0.25	6.5	0.98	0	0	6.01	-8.45	9.95	49.33	172.3	807.12	421.74	1085.41	718.41	873.3	470.37	1042.37	503.6
26.76	1	0.14	0.14	0.02	0.13	0.11	0.17	0.06	8.19	1.32	99.66	0.33	2.06	91.91	1.32	0.12	9.25	0.01	11.39	1.32	0.61	0.17	0	0	0.06	7.62	1.45	0.28	0.19	0.51	0.1	0.28	8.19	0.32	0	0	5.4	-9.85	8.64	49.34	173.44	810.45	424.07	1085.41	716.95	872.44	473.26	1043.26	503.27
26.793	1	0.12	0.11	0.02	0.12	0.13	0.15	0.06	6.43	1.52	99.7	0.33	4.64	92.07	1.52	0.2	6.43	0.01	11.95	1.32	0.53	0.15	0	0	0.06	7.18	1.21	0.36	0.2	0.64	0.11	0.09	9.02	0.03	0	0	5.4	-9.74	9.29	49.27	167.19	813.19	425.26	1085.64	718	877.17	475.7	1042.58	500.02
26.826	1	0.11	0.1	0.02	0.11	0.13	0.13	0.06	4.81	1.51	99.73	0.33	6	90.16	1.51	0.26	4.81	0.01	10.79	1	0.36	0.12	0	0	0.05	6.87	0.91	0.33	0.22	0.73	0.11	0.05	9.87	0.06	0	0	4.56	-10.92	9.55	48.75	166.89	814.39	424.01	1089.15	717.98	880.25	473.26	1044.83	500.91
26.86	1	0.09	0.07	0.02	0.09	0.21	0.11	0.06	2.08	1.68	99.58	0.54	11.64	89.44	1.68	0.35	2.08	0.01	11.77	0.78	0.32	0.31	0	0	0.05	6.5	0.71	0.42	0.28	1.02	0.13	0.01	13.47	0	0	0	3.06	-11.32	9.29	48.51	172.07	817.95	424.16	1091.69	715.98	880.68	472.75	1050.49	500.59
26.893	1	0.08	0.06	0.01	0.09	0.26	0.1	0.06	1.14	1.77	99.49	0.72	14.05	83.74	1.77	0.58	1.14	0.01	11.07	0.56	0.25	0.18	0	0	0.05	6.19	0.63	0.46	0.33	1.3	0.13	0.07	15.55	0	0	0	2.76	-13.81	9.79	48.13	169.97	813.7	418.79	1091.67	713.13	880.75	465.31	1047.17	499.81
26.926	1	0.08	0.06	0.01	0.09	0.25	0.1	0.07	1.09	2.15	99.51	0.74	13.74	90.13	2.15	0.45	1.09	0.01	10.16	0.49	0.23	0.14	0	0	0.05	6.24	0.67	0.42	0.35	1.33	0.14	0.14	15.66	0	0	0	6.87	-10.94	8.44	49.55	174.16	817.9	420.38	1094.51	717.56	879.7	472.65	1052.19	496.67
26.96	1	0.07	0.05	0.01	0.08	0.3	0.08	0.07	0.58	2.1	99.41	1.12	16.05	82.51	2.1	0.56	0.58	0.01	7.63	0.44	0.28	0.2	0	0	0.05	4.9	0.8	0.37	0.37	1.86	0.18	0.17	18.61	0	0	0	3.68	-14.25	9.87	48.35	166.02	819.75	421.66	1090.66	710.41	884.69	468.88	1048.1	498.21
26.993	1	0.07	0.05	0.01	0.08	0.24	0.08	0.07	0.51	2.36	99.52	0.94	14.2	80.05	2.36	0.82	0.51	0.02	6.36	0.37	0.24	0.1	0	0	0.05	4.38	0.76	0.44	0.32	1.96	0.19	0.13	17.38	0	0	0	2.22	-15.05	8	48.55	176.42	826.19	421.37	1090.76	703.23	880.31	470.37	1055.35	492.31
27.026	1	0.07	0.06	0.01	0.08	0.19	0.09	0.07	0.47	2.4	99.61	0.83	12.44	87.14	2.4	0.78	0.47	0.01	4.24	0.32	0.23	0.14	0	0.01	0.07	3.4	0.66	0.27	0.36	2.85	0.2	0.14	16.52	0	0	0	2.85	-12.43	11.59	49.34	173.92	834.62	417.5	1084.31	677.83	887.66	463.57	1059.48	490.52
27.06	1	0.08	0.07	0.02	0.09	0.13	0.09	0.08	0.39	2.73	99.73	0.54	9.06	85.31	2.73	1.07	0.39	0.01	3.76	0.36	0.2	0.26	0	0.01	0.08	3.58	0.54	0.2	0.41	4.63	0.23	0.39	13.53	0	0	0	2.48	-13.2	9.61	49.51	173.89	833.9	420.68	1078.86	679.35	881.99	462.75	1053.46	491.65
27.093	1	0.08	0.08	0.02	0.1	0.11	0.1	0.08	0.38	2.53	99.79	0.43	7.06	84.71	2.53	1.94	0.38	0.01	3.04	0.38	0.13	0.23	0	0.01	0.09	4.65	0.42	0.11	0.5	5.23	0.27	13.09	11.83	0	0	0	6.27	-13.44	9.13	47.79	165.84	828.72	415.78	1076.09	678.66	880.9	459.66	1044.28	488.13
27.127	1	0.09	0.09	0.02	0.12	0.08	0.1	0.09	0.41	2.15	99.77	0.33	4.28	88	2.15	3.07	0.41	0.01	3.6	0.36	0.14	0.25	0	0.01	0.12	6.15	0.33	0.04	0.62	6.99	0.36	0.47	8.93	0	0	0	-1.12	-12.04	4.15	46.26	165.72	844.34	415.92	1077.29	659.76	882.18	460.32	1046.86	478.82
27.16	1	0.09	0.1	0.02	0.14	0.07	0.11	0.1	0.47	3.01	99.73	0.33	2.38	89.4	3.01	5.46	0.38	0	3.68	0.42	0.25	0.34	0	0.02	0.23	5.73	0.22	0.07	0.7	6.54	0.47	0.79	7.33	0	0	0	4.33	-11.34	6.22	43.02	151.14	842.91	417.16	1067.44	653.59	886.47	457.63	1035.48	482.9
27.193	1	0.08	0.09	0.02	0.18	0.06	0.1	0.14	0.55	2.48	99.63	0.33	0.81	96.24	2.48	14.33	0.38	0	2.69	0.29	0.45	0.43	0	0.03	0.42	5.31	0.15	0.08	0.71	6.22	0.55	0.12	6.26	0	0	0	-0.02	-5.79	8.85	43.28	156.68	845.26	421.26	1061.01	645.86	885.62	455.99	1038.97	488.14
27.227	1	0.07	0.07	0.02	0.29	0.05	0.09	0.24	0.71	3.64	99.42	0.51	0	97.22	3.64	25.36	0.33	0	3.08	0.29	0.93	0.67	0	0.07	0.71	5.26	0.1	0.1	0.82	6.67	0.71	0.83	4.46	0	0	0	3.39	-4.23	9.32	42.61	160.06	849.07	418.06	1069.98	647.83	891.61	452.87	1047.19	490.45
27.26	1	0.07	0.07	0.02	0.29	0.04	0.08	0.25	0.83	2.66	99.41	0.56	0	85.98	2.66	26.56	0.28	0	2.76	0.27	1.12	1.02	0	0.07	0.83	8.11	0.11	0.19	0.95	6.91	0.73	0.17	4.21	0	0	0	12.41	-12.93	1.16	42.71	140.78	855.36	415.4	1089.59	661.59	903.34	460.3	1041.3	488.32
27.293	1	0.07	0.08	0.02	0.29	0.04	0.09	0.23	0.95	2.57	99.43	0.5	0	96.82	2.57	24.85	0.28	0	1.84	0.2	0.65	0.61	0	0.07	0.77	8.56	0.1	0.14	1.1	7.13	0.95	1.45	3.71	0	0	0	4.16	-4.93	5.08	44.34	162.43	853.5	410.05	1102.85	668.37	904.29	451.02	1061.57	491.58
27.327	1	0.09	0.11	0.02	0.23	0.03	0.1	0.18	1.2	2.01	99.55	0.33	0	92.09	2.01	16.91	0.33	0	1.28	0.16	0.4	0.46	0	0.11	0.77	8.26	0.12	0.09	1.12	9.27	1.2	0.22	2.5	0	0	0	17.45	-9.73	2.12	40.53	156.46	854.02	408.58	1111.05	679.45	907.44	457.49	1059.69	493.51
27.36	1	0.1	0.12	0.02	0.18	0.03	0.11	0.15	1.4	1.54	99.64	0.33	0	96.88	1.54	10.4	0.34	0	1.38	0.17	0.34	0.35	0	0.12	0.99	7.03	0.18	0.17	0.93	11.47	1.4	0.11	2.49	0	0	0	10.6	-4.82	6.48	42	171.06	856.81	410.81	1109.08	676.55	906.17	456.04	1073.49	491.64
27.393	1	0.1	0.13	0.02	0.18	0.03	0.12	0.16	1.51	2.08	99.65	0.33	0	93.05	2.08	9.45	0.37	0	1.37	0.16	0.31	0.27	0	0.15	0.7	6.71	0.26	0.12	0.87	13.36	1.51	0.15	2.28	0	0	0	9.87	-9.03	8.45	42.45	164.09	856.58	412.6	1104.16	675.13	909.1	456.4	1069.81	489.53
27.427	1	0.11	0.15	0.02	0.15	0.03	0.12	0.14	1.83	1.25	99.7	0.33	0	94.64	1.25	4.34	0.43	0	1.79	0.16	0.29	0.27	0	0.23	0.39	5.95	0.31	0.1	0.77	16.23	1.88	0.13	1.83	0	0	0	7.84	-7.64	7.96	43.37	155.47	859.54	414.06	1106.64	674.83	915.39	456.23	1066.73	491.8
27.46	1	0.11	0.15	0.02	0.15	0.03	0.12	0.13	1.61	0.89	99.69	0.33	0	72.05	0.89	4.19	0.39	0	2.69	0.17	0.24	0.14	0	0.19	0.19	5.66	0.22	0.11	0.69	15.4	1.61	0.6	1.79	0	0	0	7.73	-17.27	7.53	45.8	159.14	859.75	416.74	1106.14	676.33	912.92	459.07	1068.52	492.43
27.494	1	0.12	0.16	0.02	0.14	0.03	0.12	0.13	2.04	0.4	99.68	0.33	0	66.65	0.4	3.58	0.36	0	2.37	0.11	0.12	0.06	0	0.15	0.12	5.21	0.19	0.07	0.77	16.62	2.04	0.06	1.56	0.01	0	0	10.01	-18.54	8.46	44.98	152.5	860.36	418.87	1103.41	678.47	915.54	463.03	1065.56	490.46
27.527	1	0.12	0.16	0.02	0.14	0.03	0.12	0.12	1.94	0.35	99.68	0.33	0	83.46	0.35	3.2	0.33	0	3.14	0.17	0.15	0.09	0	0.1	0.09	5.67	0.16	0.1	0.62	14.44	1.94	0.87	1.75	0.18	0	0	10.01	-13.91	8.54	44.22	160.78	863.63	422.69	1103.16	674.98	914.07	463.36	1070.78	499.28
27.56	1	0.12	0.16	0.02	0.14	0.04	0.12	0.11	1.72	0.43	99.67	0.33	0	89.1	0.32	3.54	0.43	0.01	4.02	0.32	0.23	0.1	0	0.09	0.09	5.37	0.17	0.15	0.51	13.21	1.72	9.61	1.85	0.45	0	0	3.25	-11.49	7.18	45.82	157.9	862.49	424.88	1105.76	680.07	914.04	466.05	1068.6	498.34
27.594	1	0.12	0.16	0.02	0.14	0.04	0.12	0.1	1.5	0.63	99.68	0.33	0	88.88	0.26	3.16	0.63	0	4.69	0.54	0.38	0.16	0	0.11	0.08	3.7	0.15	0.24	0.4	11.61	1.5	11.06	2.02	0.32	0	0	0.46	-11.61	8.55	45.27	164.49	862.98	426.23	1105.23	678.74	913.03	464.89	1073.64	500.45
27.627	1	0.12	0.17	0.02	0.13	0.04	0.13	0.1	1.33	0.81	99.67	0.33	0	55.36	0.23	2.46	0.81	0	5.55	0.84	0.58	0.19	0	0.08	0.06	3.71	0.13	0.28	0.35	11.54	1.33	5.13	2.19	0.49	0	0	2.67	-20.92	12.12	45.17	151.19	861.64	429.55	1107.61	686.97	924.78	465.93	1070.53	506.1
27.66	1	0.13	0.17	0.02	0.13	0.04	0.13	0.09	1	1	99.65	0.33	0	41.21	0.14	1.23	1	0	4.45	1.17	0.57	0.14	0	0.05	0.05	3.19	0.1	0.2	0.3	10.8	0.85	1.99	2.25	0.69	0	0	9.33	-23.78	9.72	44.48	153.79	862.16	435.35	1109.73	695.18	922.23	474.24	1070.46	515.23
27.694	1	0.13	0.17	0.02	0.13	0.04	0.13	0.1	1.74	1.74	99.66	0.33	0	83.66	0.2	0.94	1.74	0	3.48	1.68	0.4	0.13	0	0.01	0.04	3.36	0.11	0.17	0.23	12.18	0.48	4.07	2.57	0.43	0	0	0.69	-13.84	11.52	44.71	160.36	868.76	447.86	1109.58	701.69	923.49	486.44	1080.57	518.74
27.727	1	0.13	0.17	0.02	0.12	0.04	0.13	0.09	1.85	1.85	99.66	0.33	0	73.08	0.2	0.28	1.85	0	2.98	2.19	0.26	0.06	0	0.01	0.04	3.39	0.16	0.17	0.23	11.65	0.38	9.44	2.74	0.39	0	0	4.54	-17.01	12.14	45.44	174.8	870.23	446.54	1114.67	701.64	922.56	483.06	1092.14	525.5
27.761	1	0.14	0.15	0.02	0.12	0.04	0.13	0.1	2.45	2.45	99.69	0.33	0	56.45	0.21	0.13	2.45	0	2.81	2.79	0.13	0.05	0	0	0.03	1.8	0.19	0.18	0.17	12.9	0.25	0.61	3.75	0	0	0	9.54	-20.7	12.3	44.73	168.16	872.14	447.74	1119.72	709.86	928.87	487.9	1092.74	525.63
27.794	1	0.14	0.16	0.02	0.13	0.04	0.14	0.09	3.73	3.87	99.68	0.33	0	49.35	0.36	0.09	3.87	0	2.65	2.38	0.13	0.05	0	0	0.02	1.24	0.17	0.25	0.12	11.86	0.17	5.84	3.73	0	0	0	11.39	-22.13	11.46	45.73	164	870.73	449.94	1122.37	714.75	930.82	489.35	1088.94	532.87
27.827	1	0.14	0.15	0.02	0.12	0.05	0.14	0.09	3.83	3.83	99.69	0.33	0	68.29	0.34	0.06	3.83	0	3.08	1.66	0.12	0.03	0	0	0.02	1.24	0.23	0.42	0.13	10.05	0.15	1.23	4.23	0	0	0	10.03	-18.16	11.42	45.62	157.83	876.35	451.94	1134.17	724.76	941.56	493.58	1094.05	534.28
27.861	1	0.13	0.15	0.02	0.12	0.05	0.14	0.07	5.09	5.09	99.71	0.33	0	11.83	0.4	0.08	5.09	0	3.65	0.92	0.15	0.05	0	0	0.01	1.28	0.24	0.55	0.14	5.33	0.08	0.66	5.34	0	0	0	11.53	-32.05	8.66	43.5	144.92	876.26	452.79	1138.86	732.35	946.43	497.49	1087.03	532.63
27.894	1	0.13	0.15	0.02	0.13	0.05	0.14	0.07	5.5	3.43	99.71	0.33	0	16.4	0.51	0.08	5.7	0	2.95	0.43	0.17	0.04	0	0	0.01	1.27	0.21	1.08	0.15	3.43	0.06	0.18	5.5	0	0	0	5.9	-30.14	10.42	42.74	153.71	876.36	454.85	1139.2	730.65	945.6	494.82	1093.68	536.05
27.927	1	0.12	0.13	0.02	0.12	0.06	0.14	0.06	4.8	2.84	99.73	0.33	0	4.8	0.88	0.15	4.8	0.01	3.88	0.23	0.18	0.05	0	0	0.01	1.21	0.27	1.08	0.17	2.84	0.05	0.21	6.43	0	0	0	6.52	-36.94	11.06	42	149.52	874.66	457.61	1140.75	736.07	949.49	496.27	1092.34	540.46
27.961	1	0.13	0.12	0.02	0.12	0.08	0.14	0.06	7.09	1.95	99.71	0.33	0.5	1.31	1.13	0.17	7.09	0.01	4.48	0.15	0.22	0.08	0	0	0.01	1.3	0.33	1.18	0.21	1.95	0.04	0.2	8.38	0	0	0	7.02	-43.6	7.34	41.65	128.19	875.25	455.59	1147.06	743.36	957.09	499.34	1080.4	534.36
27.994	1	0.12	0.12	0.02	0.13	0.08	0.15	0.07	6.89	2.02	99.71	0.33	0.12	4.42	2.02	0.36	6.89	0.02	3.57	0.09	0.21	0.08	0	0	0.01	1.1	0.34	0.98	0.27	1.72	0.04	0.13	8.42	0	0	0	3.81	-37.36	10.71	41.3	132.69	875.2	469.79	1145.62	753.37	958.65	509.27	1084.74	550.57
28.027	1	0.11	0.11	0.02	0.13	0.09	0.15	0.07	7.24	3.65	99.69	0.33	1.16	2.28	3.65	0.62	7.24	0.03	3.77	0.06	0.16	0.08	0	0	0.02	0.94	0.43	0.8	0.35	1.28	0.03	0.19	9.77	0	0	0	4.18	-40.79	11.84	41.31	135.12	875	468.14	1145.9	753.4	959.45	508.26	1088.8	547.31
28.061	1	0.11	0.1	0.02	0.13	0.1	0.15	0.07	7.02	4.11	99.71	0.39	2.33	2.53	4.11	0.91	7.02	0.05	3.04	0.04	0.17	0.11	0	0	0.02	0.79	0.46	0.8	0.54	0.88	0.02	0.09	11.14	0	0	0	3.61	-40.26	9.99	41.98	139.08	873.8	465.48	1144.08	749.14	953.63	505.58	1087.1	544.67
28.094	1	0.1	0.09	0.02	0.13	0.1	0.15	0.07	7.06	5.14	99.7	0.4	2.38	1.79	5.14	1.05	7.06	0.08	2.86	0.04	0.16	0.14	0	0	0.02	0.7	0.42	0.6	0.62	0.78	0.02	0.05	11.45	0	0	0	5.37	-42.01	11.3	41.98	135.06	878.39	464.91	1146.64	746.69	961.25	504.12	1089.98	545
28.128	1	0.09	0.08	0.01	0.12	0.14	0.14	0.08	5.65	5.65	99.72	0.55	5.66	2.08	6.3	0.98	5.65	0.08	3.96	0.04	0.31	0.42	0	0	0.03	0.66	0.47	0.47	1.01	0.52	0.01	0.06	13.66	0	0	0	4.81	-41.25	10.82	42.21	135.47	880.23	467	1142.73	744.14	958.65	507.14	1089.28	543.02
28.161	1	0.09	0.07	0.01	0.12	0.16	0.13	0.08	5.47	5.47	99.68	0.67	7.15	4.96	6.05	1.17	5.47	0.08	3.7	0.04	0.31	0.28	0	0	0.02	0.51	0.45	0.31	1.24	0.51	0.01	0.12	15	0	0	0	6.97	-36.77	7.7	43.56	137.67	884.12	470.51	1140.35	741.7	953.3	512.78	1087.05	545.41
28.194	1	0.1	0.08	0.02	0.11	0.13	0.13	0.07	5.99	3.64	99.73	0.57	5.93	21.37	3.64	0.61	5.99	0.06	3.11	0.04	0.34	0.13	0	0	0.03	0.44	0.39	0.33	1.03	0.48	0.01	0.51	13.88	0	0	0	7.14	-28.51	10.65	45.28	149.52	879.8	464.03	1140.31	735.25	950.74	501.24	1092.29	549.37
28.228	1	0.09	0.06	0.01	0.1	0.18	0.1	0.06	4.81	2.37	99.65	0.8	9.29	31.24	2.37	0.64	4.81	0.07	3	0.05	0.43	0.14	0	0	0.03	0.34	0.37	0.34	1.22	0.41	0.01	0.03	16.29	0	0	0	1.65	-25.95	10.64	44.44	149.14	878.54	465.8	1138.4	737.17	948.17	503.94	1091.5	545.15
28.261	1	0.09	0.07	0.02	0.09	0.15	0.1	0.06	5.3	1.1	99.69	0.69	8.02	32.39	1.1	0.4	5.3	0.05	2.77	0.07	0.36	0.08	0	0	0.04	0.32	0.35	0.43	1.1	0.42	0.01	0.47	15.17	0	0	0	8.08	-25.68	9.58	45.94	149.91	874.83	462.03	1136.77	738.11	943.65	503.71	1088.14	543.68
28.294	1	0.1	0.08	0.02	0.1	0.14	0.11	0.06	6.46	0.49	99.71	0.61	6.8	52.2	0.49	0.21	6.46	0.05	3.14	0.11	0.39	0.11	0	0	0.05	0.33	0.28	0.7	1.04	0.37	0.01	0.25	14.4	0	0	0	2.3	-21.56	9.54	45.2	157.27	871.74	461.59	1133.8	736.33	936.82	502.44	1089.38	540.66
28.328	1	0.1	0.07	0.02	0.09	0.15	0.1	0.06	5.26	0.34	99.71	0.63	7.73	68.05	0.22	0.14	5.26	0.04	3.22	0.13	0.33	0.13	0	0	0.06	0.35	0.26	0.83	0.97	0.34	0.01	0.57	14.59	0	0	0	7.11	-18.22	11.29	46.85	160.48	868.22	459.98	1127.94	731.3	933.88	498.48	1087.19	545.92
28.361	1	0.1	0.08	0.02	0.1	0.12	0.11	0.06	5.9	0.34	99.76	0.52	5.58	79.87	0.12	0.08	5.9	0.03	2.19	0.15	0.27	0.07	0	0	0.06	0.39	0.22	0.94	0.8	0.34	0.01	1.56	13.27	0	0	0	2.37	-15.11	12.75	45.88	158.16	860.19	459.85	1121.73	733.09	929.26	497.73	1080.63	543.57
28.394	1	0.1	0.08	0.02	0.1	0.12	0.11	0.06	5.55	0.37	99.76	0.52	5.76	73.07	0.08	0.07	5.55	0.02	2.08	0.13	0.16	0.06	0	0	0.06	0.39	0.22	0.91	0.7	0.37	0.01	0.27	13.26	0	0	0	5.21	-17.01	12.47	46.45	160.34	856.74	457.73	1117.72	732.53	923.86	497.9	1078.67	539.62
28.428	1	0.12	0.1	0.02	0.11	0.1	0.12	0.06	7.78	0.45	99.75	0.43	3	79.25	0.06	0.04	7.78	0.02	1.66	0.18	0.13	0.05	0	0	0.06	0.37	0.27	0.84	0.69	0.45	0.01	1.1	11.9	0	0	0	-1.08	-15.3	13.6	45.87	160.06	851.24	454.82	1110.42	724.1	919.53	490.51	1072.58	537.37
28.461	1	0.13	0.11	0.02	0.12	0.09	0.14	0.06	10.03	0.5	99.72	0.39	1.1	82.03	0.06	0.03	10.03	0.01	1.68	0.27	0.14	0.07	0	0	0.05	0.4	0.26	0.38	0.68	0.5	0.01	0.9	11.13	0	0	0	0.22	-14.41	12.05	46.43	167.41	847.69	452.68	1106.37	723.11	909.93	491.22	1072.13	532.64
28.495	1	0.15	0.13	0.02	0.13	0.08	0.17	0.06	9.82	0.54	99.66	0.33	0	89.66	0.04	0.03	13.04	0.01	1.89	0.32	0.19	0.12	0	0	0.05	0.49	0.3	0.33	0.48	0.54	0.01	0.91	9.82	0	0	0	2.86	-11.2	12.84	47.19	166.1	847.94	458.84	1102.6	727.95	908.81	501.61	1071.72	534.01
28.528	1	0.19	0.15	0.02	0.15	0.07	0.21	0.06	8.91	0.57	99.57	0.33	0	83.05	0.03	0.02	17.84	0.01	2.19	0.44	0.29	0.21	0	0	0.05	0.7	0.31	0.44	0.43	0.57	0.01	1.59	8.91	0	0	0	-0.48	-14.06	15.35	45.98	171.68	840.62	451.73	1108.06	728.83	911.22	487.09	1074.62	539.77
28.561	1	0.22	0.18	0.02	0.18	0.07	0.26	0.06	8.12	0.54	99.47	0.39	0	87.05	0.04	0.01	22.02	0.01	1.72	0.52	0.43	0.24	0	0	0.04	0.88	0.38	0.51	0.4	0.54	0.01	1.18	8.12	0	0	0	4.52	-12.47	14.64	46.85	170.64	841.13	457.73	1104.94	736.41	908.06	498.41	1073.53	540.12
28.595	1	0.35	0.26	0.02	0.24	0.06	0.44	0.06	6.61	0.64	99.12	0.82	0	88.54	0.06	0.01	32.31	0.01	1.76	0.84	0.48	0.23	0	0	0.03	1.29	0.38	0.58	0.32	0.64	0.01	2.47	6.61	0	0	0	-1.84	-11.78	12.56	46.07	170.4	838.8	455.91	1100.43	728.77	901.99	493.98	1066.89	536.91
28.628	1	0.4	0.3	0.02	0.27	0.05	0.52	0.06	6	0.59	98.96	1.03	0	85.68	0.07	0.01	35.75	0.01	1.26	1.05	0.57	0.29	0	0	0.03	1.52	0.45	0.34	0.32	0.59	0.01	0.3	6	0	0	0	5.08	-13.06	15.59	46.88	172.05	837.64	458.85	1102.3	737.95	905.99	499.03	1072.36	542.86
28.661	1	0.59	0.4	0.02	0.35	0.04	0.78	0.06	4.96	0.57	98.43	1.93	-4.84	90.26	0.05	0	44.19	0.01	1.01	2	0.58	0.25	0	0	0.03	1.83	0.38	0.24	0.27	0.57	0.01	0.67	4.96	0	0	0	-3.53	-10.87	15.96	45.73	171.19	834.05	451.1	1105.78	732.94	907.49	487.07	1070.83	538.31
28.695
28.728
28.762
28.795
28.828
28.862
28.895
28.928
28.962
28.995
29.028
29.062
29.095	1	6.18	2.03	0.02	2.31	0.03	13.77	0.09	1.01	10.52	72.45	59.18	-41.7	91.38	10.52	0.05	97.35	0	1.84	15.72	0.33	0.03	0	0	0.01	10.21	0.01	0.03	0.61	0.42	0	6.38	1.01	0.17	0	0	-6.54	-10.2	15.44	46.22	169.55	839.15	463.78	1082.46	714.8	897.73	495.16	1060.86	541.37
29.129	1	4.2	1.92	0.02	1.58	0.03	8.52	0.06	0.88	0.89	82.96	53.71	-38.37	95.44	0.89	0.06	94.93	0	1.4	2.67	0.12	0.03	0	0	0.01	1.61	0.06	0.07	0.26	0.85	0	1.03	0.88	0.1	0	0	-4.99	-6.79	15.63	46.39	158.03	833.51	456.02	1085.28	718	900.94	490.35	1052.53	535.01
29.162	1	0.69	0.57	0.02	0.44	0.03	1.04	0.06	1.06	0.94	97.92	2.37	-10.66	97.16	0.51	0.06	46.92	0	1.2	0.59	0.1	0.02	0	0	0.02	0.72	0.11	0.14	0.16	0.94	0	0.38	1.06	0	0	0	-4.65	-4.33	14.65	46.8	170.89	825.43	450.18	1083.05	716.06	890.12	483.73	1052.94	535.62
29.195	1	0.45	0.42	0.02	0.32	0.03	0.62	0.06	1.52	0.48	98.76	1.03	-3.73	98.44	0.31	0.02	35.83	0	1.25	0.36	0.11	0.02	0	0	0.02	1.24	0.28	0.22	0.19	0.48	0	0.12	1.52	0	0	0	-1.87	1.28	12.48	47.37	165.94	815.88	445.93	1079.78	722.35	882.09	485.34	1042.14	529.14
29.229	1	0.25	0.27	0.02	0.2	0.03	0.29	0.06	2.05	0.34	99.41	0.33	0	98.43	0.19	0.02	19.76	0	1.19	0.25	0.1	0.03	0	0	0.02	2.09	0.47	0.28	0.26	0.34	0	0.2	2.05	0	0	0	0.16	1.31	14.53	48.29	170.69	804.88	437.76	1072.05	716.69	874.29	475.64	1037.09	526.94
29.262	1	0.2	0.23	0.02	0.17	0.03	0.22	0.06	2.5	0.29	99.55	0.33	0	97.21	0.12	0.02	13.8	0	1.66	0.2	0.15	0.07	0	0	0.02	2.79	0.65	0.21	0.4	0.29	0	0.09	2.5	0	0	0	-3.1	4.24	13.87	47.92	171.71	799.44	438.11	1065.36	717.46	866.07	477.93	1032.38	520.61
29.295	1	0.18	0.21	0.02	0.16	0.04	0.19	0.06	2.82	0.33	99.59	0.33	0	96.07	0.09	0.03	11.07	0	2.26	0.2	0.25	0.24	0	0	0.02	3.8	0.94	0.1	0.7	0.33	0	0.08	2.82	0	0	0	-0.53	6.02	13.64	49.1	174.58	791.2	433.61	1059.53	714.93	858.18	473.32	1026.1	521.08
29.329	1	0.18	0.21	0.02	0.16	0.04	0.2	0.06	2.8	0.31	99.58	0.33	0	94.19	0.07	0.04	11.49	0	2.65	0.21	0.3	0.53	0	0	0.02	4.81	0.93	0.04	0.99	0.31	0	0.73	2.8	0	0	0	-0.65	8.07	14.45	49.54	168.05	785.81	432.3	1049	710.19	853.56	472.68	1016.16	515.12
29.362	1	0.2	0.23	0.02	0.18	0.04	0.23	0.06	2.59	0.34	99.55	0.33	0	95.35	0.04	0.04	14.35	0	2.82	0.13	0.36	0.55	0	0	0.02	5.01	1.86	0.03	1.22	0.34	0.01	0.08	2.59	0	0	0	-1.39	6.9	14.47	49.54	169.35	782.09	434.51	1043.25	709.43	848.33	473.83	1012.04	517.2
29.395	1	0.23	0.25	0.02	0.2	0.04	0.26	0.06	2.44	0.37	99.47	0.33	0	95.7	0.03	0.03	17.53	0	3.02	0.14	0.43	0.45	0	0	0.02	5.32	2.68	0.03	1.4	0.37	0.01	2.66	2.44	0	0	0	-4.36	6.49	13.19	49.62	167.3	777.74	430.54	1039	706.05	842.55	471.04	1005.64	508.37
29.429	1	0.21	0.23	0.02	0.18	0.04	0.23	0.06	2.68	0.39	99.54	0.33	0	94.93	0.02	0.02	14.78	0	3.03	0.18	0.37	0.39	0	0	0.02	5.63	3.29	0.03	1.47	0.39	0.01	0.18	2.68	0	0	0	1.88	7.35	13.8	50.35	165.47	774.21	426.43	1035.77	703.78	841.06	468.07	1001.57	508.31
29.462	1	0.19	0.21	0.02	0.17	0.04	0.21	0.06	3.09	0.4	99.58	0.33	0	95.63	0.02	0.04	12.87	0	3.39	0.23	0.32	0.36	0	0	0.02	6.87	3.34	0.04	1.46	0.4	0.01	0.34	3.09	0	0	0	3.66	6.57	15.72	50.1	172.6	772.25	427.09	1034.43	703.65	839.41	468.72	1006.4	512.37
29.496	1	0.2	0.22	0.02	0.18	0.04	0.22	0.06	2.97	0.42	99.56	0.33	0	97.19	0.02	0.04	13.49	0	3.4	0.33	0.27	0.39	0	0	0.02	8.53	2.38	0.03	1.53	0.42	0.01	0.33	2.97	0	0	0	1.38	4.28	14.83	49.77	174.96	771.62	431.02	1038.21	710.67	839.32	470.06	1007.1	519.65
29.529	1	0.21	0.22	0.02	0.18	0.04	0.23	0.06	3.03	0.43	99.55	0.33	0	94.43	0.03	0.04	14.53	0	3.14	0.46	0.31	0.4	0	0	0.02	10.15	2.09	0.04	1.45	0.43	0.01	0.85	3.03	0	0	0	-4.56	7.85	15.09	49.3	172.35	765.87	429.91	1035.1	710.11	836.86	466.82	1001.04	519.25
29.562	1	0.22	0.23	0.02	0.18	0.04	0.24	0.06	3.04	0.41	99.52	0.33	0	96.36	0.03	0.03	15.53	0	3.94	0.79	0.38	0.42	0	0	0.04	11.64	1.62	0.05	1.35	0.41	0.02	1.86	3.04	0.18	0	0	2.7	5.61	13.11	49.98	164.66	766.8	431.54	1031.44	713.87	833.81	477.06	995.24	509.5
29.596	1	0.2	0.23	0.02	0.17	0.04	0.22	0.06	3.34	0.41	99.55	0.33	0	96.18	0.06	0.02	13.66	0.01	3.7	1.19	0.66	0.39	0	0	0.04	15.01	1.75	0.05	1.34	0.41	0.02	3.61	3.34	0.63	0	0	-0.08	5.87	15.65	49.95	175.55	760.49	428.13	1029.36	707.77	831.25	464.64	997.2	521.91
29.629	1	0.21	0.24	0.02	0.17	0.04	0.22	0.06	3.33	0.4	99.52	0.33	0	93.03	0.05	0.02	14.43	0.01	3.35	1.44	0.76	0.56	0	0	0.04	14.08	1.55	0.05	1.38	0.4	0.03	0.4	3.33	0.95	0	0	-1.74	9.04	15.97	49.87	178.24	754.32	424.54	1026.43	707.98	826.19	461.72	995.25	518.19
29.662	1	0.2	0.22	0.02	0.16	0.05	0.21	0.06	3.89	0.43	99.56	0.33	0	96.12	0.06	0.02	12.6	0.01	5.24	1.81	0.8	0.61	0	0	0.05	19.13	1.38	0.08	1.57	0.43	0.03	0.19	3.89	1.12	0	0	-1.4	5.95	14.66	49.78	174.13	751.72	424.32	1022.58	709.34	821.27	464.87	989.41	510.15
29.696	1	0.2	0.23	0.02	0.16	0.05	0.21	0.06	4.24	0.54	99.54	0.33	0	95.23	0.06	0.03	13.13	0.01	4.55	2.29	0.56	0.72	0	0	0.05	21.93	1.19	0.1	2.08	0.54	0.05	0.23	4.24	1.5	0	0	0.26	7.03	13.54	49.89	175.42	748.91	425.64	1017.53	709.27	815.06	467.49	985.22	510.12
29.729	1	0.21	0.23	0.02	0.17	0.05	0.21	0.06	4.19	0.56	99.53	0.33	0	94.37	0.1	0.04	13.2	0.01	4.56	2.22	0.33	0.87	0	0	0.05	22.24	0.98	0.1	2.02	0.56	0.05	0.27	4.19	1.71	0	0	-2.29	7.9	13.21	49.82	171.12	743.37	426.02	1011.13	707.47	810.61	466.51	976.02	510.37
29.763	1	0.22	0.26	0.02	0.18	0.05	0.23	0.06	4.2	0.67	99.48	0.33	0	95.16	0.12	0.06	15.23	0.02	3.88	1.94	0.17	1.31	0	0	0.06	22.99	1.4	0.15	2.16	0.67	0.07	0.18	4.2	2.22	0	0	-3.23	7.1	13.93	49.23	176.49	742.99	431.41	1010.63	711.55	809.19	470.44	979.37	517.25
29.796	1	0.2	0.25	0.02	0.17	0.05	0.21	0.06	4.35	0.68	99.51	0.33	0	87.17	0.16	0.15	13.46	0.02	3.94	1.89	0.19	1.14	0	0	0.07	21.76	1.39	0.19	1.88	0.68	0.1	0.52	4.35	2.23	0	0	-9.29	12.42	13.91	48.64	172.84	737.45	426.19	1008.62	710.01	806.92	465.44	974.34	508.36
29.829	1	0.18	0.22	0.02	0.16	0.05	0.18	0.06	4.41	0.73	99.55	0.33	0	94.97	0.19	0.25	10.59	0.03	4.07	1.13	0.17	0.88	0	0	0.08	19.68	1.4	0.25	1.7	0.73	0.11	0.47	4.41	2.11	0	0	-1.75	7.31	12.75	48.82	173.57	739.48	428.16	1010.52	714.71	806.19	471.15	975.33	510.14
29.863	1	0.15	0.19	0.02	0.14	0.05	0.16	0.06	4.86	0.77	99.61	0.33	0	90.3	0.15	0.35	7.24	0.02	4	0.73	0.15	0.66	0	0	0.09	20.2	1.43	0.37	1.16	0.77	0.17	2.43	4.86	1.92	0	0	-6.72	10.84	9.48	48.58	169.67	735.54	425.74	1011.87	716.95	801.93	470.59	968.19	504.46
29.896	1	0.14	0.2	0.02	0.13	0.05	0.14	0.06	4.94	0.72	99.6	0.33	0	80.95	0.17	0.59	5.37	0.03	3.71	0.52	0.18	0.4	0	0	0.14	21.29	1.53	0.42	0.96	0.72	0.2	0.24	4.94	2.81	0	0	-6.81	14.77	10.41	48.85	169.77	730.22	424.31	1004.11	714.33	796.72	469.35	963.52	500.94
29.929	1	0.14	0.22	0.02	0.14	0.04	0.14	0.06	4.11	0.67	99.57	0.33	0	85.77	0.14	0.59	5.44	0.03	2.33	0.32	0.16	0.31	0	0	0.16	22.25	1.24	0.48	0.85	0.67	0.22	2.64	4.11	2.84	0	0	-3.04	13.02	12.85	49.22	167.93	727.93	425.27	999.91	711.75	798.52	466.85	960.67	510.52
29.963	1	0.14	0.25	0.02	0.14	0.04	0.15	0.06	3.33	0.6	99.5	0.33	0	92.95	0.11	0.53	5.4	0.02	1.72	0.25	0.21	0.28	0	0	0.17	23.75	1.29	0.52	0.74	0.6	0.22	0.06	3.33	3.74	0	0	-0.38	9.11	11.55	49.02	169.67	731.77	424.37	1003.66	713.35	798.68	469.62	964.69	504.67
29.996	1	0.15	0.28	0.02	0.14	0.04	0.15	0.06	3.13	0.59	99.44	0.33	0	93.78	0.09	0.5	6.14	0.02	1.72	0.29	0.36	0.62	0	0	0.26	24.7	1.12	0.39	0.77	0.59	0.23	0.27	3.13	4.49	0	0	-1.54	8.43	10.84	48.9	169.46	732.01	424.82	1003.06	713.43	796.97	472.75	964.26	499.85
30.029	1	0.14	0.28	0.02	0.14	0.04	0.14	0.06	2.91	0.51	99.44	0.33	0	93.95	0.07	0.6	4.59	0.02	1.43	0.23	0.26	0.57	0	0	0.28	23.47	0.9	0.39	0.68	0.51	0.24	0.46	2.91	4.66	0	0	-0.64	8.28	12.22	49.11	171.07	732.11	427.31	999.63	711.48	797.11	471.41	964.54	506.47
30.063	1	0.14	0.29	0.02	0.13	0.03	0.14	0.06	2.39	0.5	99.42	0.33	0	89.4	0.07	0.44	3.8	0.01	1.5	0.22	0.23	0.62	0	0	0.31	22.86	0.81	0.31	0.65	0.5	0.28	0.45	2.39	4.75	0	0	-3.74	11.34	12.98	48.86	169.64	731.75	428.83	995.62	707.87	796.95	470.51	962.48	507.62
30.096	1	0.15	0.3	0.02	0.14	0.03	0.15	0.06	2.07	0.46	99.41	0.33	0	88.32	0.06	0.26	5.36	0.01	1.27	0.32	0.27	0.47	0	0	0.32	26.07	0.7	0.25	0.65	0.46	0.28	2.14	2.07	4.32	0	0	-4.83	11.88	12.35	49.12	169.41	731.12	429.9	991.19	703.89	793.78	470.37	958.88	508.31
30.13	1	0.15	0.29	0.02	0.14	0.03	0.15	0.06	1.74	0.42	99.42	0.33	0	95.41	0.06	0.23	4.65	0.01	0.71	0.43	0.29	0.23	0	0.01	0.32	28.41	0.6	0.28	0.62	0.42	0.33	0.16	1.74	4.05	0	0	-2.15	6.83	13.44	49.39	174.72	732.68	429.82	991.31	702.03	793.71	469.87	963.81	509.77
30.163	1	0.16	0.3	0.02	0.15	0.03	0.16	0.06	1.36	0.38	99.41	0.33	0	97.68	0.07	0.23	6.45	0	0.84	0.65	0.23	0.2	0	0.01	0.23	28.27	0.49	0.22	0.71	0.38	0.31	3.25	1.36	3.58	0	0	0.83	3.29	11.82	49.77	169.07	734.17	430.72	992.63	705.01	794.56	473.63	960.2	507.49
30.196	1	0.16	0.31	0.02	0.15	0.03	0.16	0.06	1.34	0.37	99.38	0.33	0	95.01	0.07	0.3	6.55	0	1.07	0.69	0.34	0.18	0	0.01	0.19	27.84	0.51	0.17	0.72	0.37	0.29	4.69	1.34	3.93	0	0	-2.85	7.26	11.6	49.26	176.48	730.71	426.86	993.66	704.23	790.31	469.07	963.02	505.32
30.23	1	0.16	0.28	0.02	0.15	0.03	0.16	0.06	1.07	0.28	99.45	0.33	0	92.43	0.08	0.32	6.33	0	1.07	0.72	0.33	0.26	0	0.01	0.18	27.96	0.43	0.15	0.66	0.28	0.28	0.56	1.07	2.72	0	0	-2.48	9.49	13.79	49.01	174.66	728.57	428.12	990.57	703.39	792.39	467.44	961.43	511.38
30.263	1	0.16	0.26	0.02	0.15	0.03	0.17	0.06	1.08	0.26	99.48	0.33	0	97.41	0.06	0.24	6.75	0	1.45	0.64	0.33	0.28	0	0.01	0.16	25.75	0.53	0.13	0.66	0.26	0.27	1.84	1.08	2.08	0	0	3.28	3.86	12.51	49.04	170.36	727.34	429.46	990	708.45	790.55	472.74	956.75	510.18
30.296	1	0.17	0.26	0.02	0.15	0.03	0.18	0.06	0.94	0.25	99.49	0.33	0	97.82	0.06	0.13	7.59	0	1.39	0.77	0.4	0.36	0	0.01	0.12	26.51	0.53	0.13	0.58	0.25	0.24	0.64	0.94	1.57	0	0	3.08	2.97	11.86	48.64	170.8	728.17	429.68	991.45	708.08	790.83	472.26	956.9	512.19
30.33	1	0.22	0.31	0.02	0.19	0.03	0.24	0.06	0.67	0.19	99.38	0.33	0	97.72	0.04	0.05	14.78	0	1.35	0.89	0.41	0.31	0	0.01	0.09	29.73	0.58	0.1	0.58	0.19	0.18	7.68	0.67	1.42	0	0	2.87	3.21	11.58	48.58	173.91	728.09	432.03	991.24	711.71	788.25	477.98	959.29	509.5
30.363	1	0.23	0.3	0.02	0.19	0.03	0.25	0.06	0.69	0.17	99.4	0.33	0	96.89	0.03	0.04	15.21	0	1.51	0.63	0.28	0.27	0	0.01	0.08	27.4	0.62	0.1	0.63	0.17	0.16	3.37	0.69	1.03	0	0	1.42	4.81	11.33	48.62	175.51	726.96	434.49	987.55	711	785.09	478.28	957.27	512.32
30.396	1	0.26	0.33	0.02	0.21	0.03	0.3	0.06	0.62	0.16	99.34	0.33	0	96.83	0.02	0.03	19.24	0	1.36	0.51	0.26	0.27	0	0.01	0.07	27.22	0.52	0.07	0.71	0.16	0.12	6.54	0.62	0.93	0	0	3.21	4.91	11.35	48.41	175.08	725.11	436.88	982.45	710.18	781.75	481.18	953.69	514.22
30.43	1	0.29	0.35	0.03	0.23	0.03	0.35	0.06	0.63	0.14	99.31	0.42	0	97.44	0.02	0.02	22.61	0	1.26	0.33	0.26	0.38	0	0	0.06	24.69	0.46	0.04	0.84	0.14	0.09	2.92	0.63	0.67	0	0	0.64	3.81	10.86	48.44	174.73	725.58	438.15	981.5	709.17	780.81	481.9	952.69	513.33
30.463	1	0.32	0.35	0.03	0.24	0.03	0.38	0.06	0.68	0.14	99.24	0.49	0	97.99	0.03	0.01	24.67	0	1.37	0.41	0.24	0.65	0	0	0.06	24.68	0.42	0.03	0.92	0.14	0.08	2.97	0.68	0.41	0	0	-0.9	2.57	10.37	48.54	171.79	723.09	436.3	980.44	709.1	779.5	480.06	948.64	510.14
30.497	1	0.36	0.38	0.03	0.27	0.03	0.43	0.06	0.66	0.13	99.13	0.6	0	98.34	0.04	0.01	27.58	0	1.45	0.38	0.19	0.67	0	0	0.05	20.8	0.45	0.01	0.93	0.13	0.06	0.53	0.66	0.36	0	0	-0.83	1.6	10.14	48.32	175	723.81	439.27	981.18	711.21	778.3	484.66	951.12	512.2
30.53	1	0.4	0.4	0.03	0.29	0.03	0.5	0.06	0.76	0.13	99	0.77	-1.53	97.3	0.05	0.01	30.84	0	1.51	0.29	0.15	0.57	0	0	0.03	18.15	0.3	0.02	1.11	0.13	0.05	0.43	0.76	0.19	0	0	-0.54	4.07	9.4	48.43	169.77	720.81	438.5	981.13	714.04	778.45	482.88	945.32	514.12
30.563	1	0.41	0.41	0.03	0.3	0.03	0.52	0.06	0.8	0.14	98.96	0.82	-1.62	98.2	0.06	0.01	31.59	0	2.15	0.37	0.13	0.35	0	0	0.03	17.05	0.24	0.01	1.32	0.14	0.05	1.74	0.8	0.16	0	0	-1.74	2.02	8.07	48.32	172.35	718.55	438.85	979.82	716.55	773.1	486.09	943.88	509.27
30.597	1	0.31	0.32	0.02	0.24	0.03	0.37	0.06	1.1	0.15	99.25	0.5	0	95.9	0.07	0.03	24.21	0	2.43	0.3	0.09	0.28	0	0	0.03	10.89	0.24	0.02	1.72	0.15	0.04	0.45	1.1	0	0	0	-3.84	6.24	10.76	47.92	172.39	717.26	438.92	976.55	713.2	775.13	481.96	944.75	512.77
30.63	1	0.31	0.32	0.03	0.24	0.03	0.37	0.06	1.22	0.16	99.25	0.51	0	96.83	0.09	0.04	24.27	0	2.75	0.39	0.16	0.27	0	0	0.03	11.45	0.21	0.03	1.87	0.16	0.03	0.12	1.22	0	0	0	-1.34	4.9	10.82	48.35	174.81	716.49	437.66	976.2	711.9	773.82	480.37	945.21	514.77
30.663	1	0.31	0.31	0.03	0.24	0.03	0.36	0.06	1.31	0.15	99.28	0.48	0	97.4	0.08	0.04	23.64	0	3.02	0.55	0.27	0.23	0	0	0.02	10.16	0.22	0.03	1.81	0.15	0.03	0.55	1.31	0	0	0	-0.83	3.89	9.72	48.41	173.6	717.99	437	978.21	712.06	774.38	480.95	944.99	513.06
30.697	1	0.3	0.31	0.03	0.23	0.03	0.34	0.06	1.37	0.12	99.31	0.45	0	96.9	0.09	0.04	22.59	0	2.5	0.83	0.36	0.22	0	0	0.03	9.75	0.28	0.05	1.72	0.12	0.03	1.8	1.37	0	0	0	-0.15	4.79	10.54	48.23	173.51	719.38	435.18	979.2	710.84	776.55	480.34	947.56	509.67
30.73	1	0.27	0.29	0.03	0.22	0.03	0.31	0.06	1.38	0.13	99.38	0.39	0	94.98	0.07	0.07	20.63	0	2.28	0.72	0.48	0.22	0	0	0.03	9.66	0.26	0.05	1.66	0.13	0.03	1.27	1.38	0	0	0	-4.9	7.29	12.14	47.82	171.76	711.54	432.23	978.37	712.71	776.08	473.36	943.33	512.5
30.764	1	0.29	0.3	0.03	0.23	0.03	0.34	0.06	1.58	0.16	99.33	0.45	0	98.18	0.07	0.11	22.27	0	2.61	0.9	0.31	0.23	0	0	0.03	8.83	0.24	0.06	2.06	0.16	0.02	1.99	1.58	0.04	0	0	1.28	2.06	10.44	48.31	172.22	714.23	436.01	977.72	716.68	773.54	481.92	943.24	511.26
30.797	1	0.28	0.29	0.02	0.22	0.03	0.31	0.06	1.63	0.15	99.37	0.4	0	97.58	0.06	0.12	20.78	0	2.43	1	0.24	0.21	0	0	0.04	8.07	0.35	0.09	1.96	0.15	0.02	1.6	1.63	0.15	0	0	5.02	3.52	11.23	47.91	168.45	715.81	440.68	972.14	714.21	774.51	485.2	939.82	517.54
30.83	1	0.26	0.28	0.02	0.21	0.03	0.29	0.06	1.69	0.14	99.41	0.36	0	96.36	0.06	0.2	19.33	0	2.68	0.95	0.21	0.23	0	0	0.05	7.9	0.43	0.13	1.77	0.14	0.02	0.42	1.69	0.09	0	0	-3.35	5.62	10.57	48.02	173.7	715.98	441.2	971.1	710.5	770.9	483.8	941.87	514.51
30.864	1	0.25	0.26	0.02	0.2	0.03	0.27	0.06	1.75	0.16	99.46	0.33	0	96.66	0.06	0.2	17.71	0	2.19	1.1	0.26	0.2	0	0	0.04	8.32	0.32	0.11	1.62	0.16	0.02	1.25	1.75	0.1	0	0	-3.59	5.18	12.22	47.79	167.12	714.25	440.82	969.77	709.97	774.83	480.87	937.94	517.26
30.897	1	0.24	0.25	0.02	0.2	0.03	0.26	0.06	1.88	0.16	99.48	0.33	0	95.69	0.05	0.26	17.03	0	1.73	0.9	0.3	0.21	0	0	0.05	8.84	0.35	0.18	1.48	0.16	0.03	0.13	1.88	0.03	0	0	-6.26	6.5	12.25	47.57	171.37	714.36	437.48	971.39	707.14	774.1	476.77	941.35	514.11
30.93	1	0.22	0.24	0.02	0.19	0.03	0.24	0.06	2.07	0.15	99.52	0.33	0	93.93	0.06	0.45	15.28	0	1.81	0.62	0.32	0.29	0	0	0.05	9.39	0.31	0.13	1.42	0.15	0.03	0.18	2.07	0.08	0	0	-4.07	8.3	11.05	47.72	173.52	714.97	436.7	973.74	709.1	772.99	478.06	942.82	513.66
30.964	1	0.22	0.25	0.02	0.19	0.03	0.25	0.06	2.12	0.16	99.5	0.33	0	94.42	0.07	0.43	16.31	0	1.49	0.55	0.31	0.22	0	0	0.05	9.25	0.29	0.12	1.25	0.16	0.03	1.36	2.12	0.11	0	0	-2.86	7.86	11.12	48.04	167.27	715.07	433.8	973.32	707.09	775.34	476.21	939.36	509.05
30.997	1	0.23	0.25	0.02	0.19	0.03	0.25	0.06	1.93	0.14	99.49	0.33	0	94.53	0.05	0.42	16.82	0	1.38	0.56	0.38	0.26	0	0	0.05	9.1	0.33	0.13	1.11	0.14	0.03	1.34	1.93	0	0	0	3.67	7.75	11.99	48.19	171.92	712.36	436.19	969.98	709.63	771.95	478.87	939.65	516.73
31.03	1	0.21	0.23	0.02	0.18	0.03	0.23	0.06	2.05	0.14	99.53	0.33	0	92.01	0.04	0.29	14.06	0	1.4	0.45	0.24	0.25	0	0	0.07	8.89	0.38	0.13	1.1	0.14	0.03	6.79	2.05	0	0	0	-0.02	9.78	13.29	48.13	173.37	712.86	444.12	969.01	714.13	773.09	485.44	942.11	524.04
31.064	1	0.21	0.23	0.02	0.18	0.03	0.22	0.06	2.05	0.13	99.53	0.33	0	97.09	0.04	0.22	14.03	0	1.33	0.64	0.29	0.34	0	0	0.06	10.46	0.33	0.18	0.83	0.13	0.03	11.6	2.05	0	0	0	-3.28	4.47	12.9	47.46	174.92	716.29	446.03	973.24	715.43	775.61	484.85	945.68	525.76
31.097	1	0.19	0.22	0.02	0.17	0.03	0.21	0.06	2.29	0.13	99.56	0.33	0	95.37	0.04	0.19	12.02	0	1.95	0.73	0.23	0.59	0	0	0.07	10.18	0.32	0.24	0.85	0.13	0.03	2.72	2.29	0	0	0	-3.36	6.88	13.48	47.17	176.98	716.7	446.81	975.48	717.64	776.89	487.3	949.42	526.72
31.131	1	0.2	0.23	0.02	0.17	0.04	0.22	0.06	2.04	0.1	99.54	0.33	0	98.08	0.04	0.13	12.91	0	3.4	1.05	0.19	0.67	0	0	0.08	9.78	0.42	0.16	0.61	0.1	0.04	1.86	2.04	0.15	0	0	-3.1	2.34	11.55	47.44	179.68	719.38	446.35	978.76	718.81	775.58	487.28	951.42	524.19
31.164	1	0.21	0.23	0.02	0.17	0.04	0.22	0.06	2.1	0.1	99.55	0.33	0	98.49	0.04	0.08	12.7	0	3.46	1.82	0.19	0.65	0	0	0.07	9.05	0.45	0.1	0.59	0.1	0.04	1.79	2.1	0.05	0	0	3.88	1.11	11.1	46.51	179.11	725.66	448.96	983.06	720.8	779.96	494.87	956.36	525.97
31.197	1	0.24	0.24	0.02	0.18	0.04	0.24	0.06	1.96	0.1	99.52	0.33	0	98.31	0.07	0.05	14.87	0	3.48	3.46	0.17	0.55	0	0	0.07	8.51	0.64	0.04	0.62	0.1	0.03	2.27	1.96	0	0	0	5.54	1.69	10.88	45.7	179.25	728.25	449.62	985.11	721.43	781.87	496.35	958.53	526.72
31.231	1	0.28	0.26	0.02	0.19	0.04	0.27	0.06	2.04	0.09	99.45	0.33	0	98.4	0.05	0.03	17.46	0	2.97	5.27	0.2	0.38	0	0	0.06	7.98	0.57	0.02	0.61	0.09	0.03	4.17	2.04	0	0	0	1.29	1.41	11.86	46.77	182.53	727.02	449.34	985.47	721.24	781.92	492	960.73	528.69
31.264	1	0.31	0.26	0.02	0.2	0.04	0.28	0.06	2.06	0.1	99.37	0.33	0	98.78	0.1	0.03	18.39	0	2.9	7.76	0.18	0.38	0	0	0.05	7.61	0.63	0.01	0.63	0.1	0.03	9.25	2.06	0	0	0	0.51	0.03	10.75	46.71	187.04	728.99	447.41	991.77	723.64	782.57	490.1	965.75	527.87
31.297	1	0.42	0.28	0.02	0.21	0.03	0.32	0.06	1.91	0.13	99.16	0.38	0	98.4	0.13	0.03	21.27	0	2.41	12.92	0.24	0.26	0	0	0.05	8.39	0.61	0.02	0.62	0.08	0.03	1.98	1.91	0	0	0	0.18	1.4	10.39	46.8	178.7	730.62	454.79	988.34	727.24	784.37	498.25	960.12	530.62
31.331	1	0.55	0.32	0.02	0.25	0.03	0.4	0.06	1.86	0.14	98.9	0.55	0	98.42	0.14	0.02	26.46	0	2.48	15.06	0.27	0.16	0	0	0.04	9.37	0.56	0.02	0.7	0.09	0.03	3.17	1.86	0	0	0	-1.02	1.33	11.59	46.59	179.66	735.73	460.09	989.89	727.38	789.3	500.78	965.22	537.27
31.364	1	0.56	0.31	0.02	0.24	0.04	0.39	0.06	2.01	0.22	98.87	0.52	0	97.65	0.22	0.01	25.55	0	2.95	16.7	0.28	0.09	0	0	0.03	9.09	0.5	0.05	0.78	0.1	0.02	4.53	2.01	0	0	0	-7.09	3.37	10.98	45.5	180.9	736.37	457.35	997.84	729.02	791.62	502.96	970.38	530.71
31.397	1	0.42	0.29	0.02	0.22	0.04	0.34	0.06	2.3	0.26	99.15	0.43	0	98.28	0.26	0.02	22.93	0	2.63	11.77	0.33	0.06	0	0	0.03	8.63	0.42	0.07	0.8	0.09	0.02	1.39	2.3	0	0	0	-1.93	1.77	12.2	45.95	173.09	736.7	460.44	999.01	736.31	798.24	501.27	966.83	540.45
31.431	1	0.52	0.35	0.02	0.28	0.03	0.48	0.06	2.02	0.29	98.95	0.74	0	98.63	0.29	0.02	30.54	0	2.38	9.7	0.26	0.05	0	0	0.03	6.49	0.33	0.1	0.86	0.08	0.02	0.6	2.02	0	0	0	-5.26	-0.61	9.79	45.78	180.45	738.49	463.58	1001.03	739.75	792.82	507.02	970.73	537.2
31.464	1	0.58	0.4	0.02	0.31	0.03	0.58	0.06	1.93	0.24	98.84	0.99	-2.06	98.78	0.24	0.01	34.65	0	2.48	8.34	0.28	0.04	0	0	0.03	6.32	0.23	0.11	0.8	0.08	0.02	0.19	1.93	0	0	0	-2.9	-0.04	12.1	46	174.61	738.48	461.37	1002.25	739.02	799.72	502.81	970.37	539.78
31.498	1	0.57	0.4	0.02	0.31	0.03	0.6	0.06	2.11	0.41	98.8	1.05	-2.44	98.73	0.41	0.02	35.34	0	2.05	7.39	0.22	0.03	0	0	0.02	5.57	0.23	0.07	0.99	0.09	0.01	1.05	2.11	0	0	0	-10.7	0.24	11.32	45.66	174.26	739.26	463.1	1000.15	735.61	797.88	502.66	968.83	536.44
31.531	1	0.83	0.53	0.02	0.42	0.03	0.98	0.06	1.89	0.46	98.03	2.37	-8.95	97.99	0.46	0.01	46.23	0	2.05	6.72	0.21	0.03	0	0	0.03	5.12	0.14	0.08	0.85	0.09	0.01	5.8	1.89	0.03	0	0	-7.03	-2.56	12.23	45.51	166.84	743.88	466.91	1002.63	738.07	805.9	506.11	968.88	541.79
31.564	1	0.9	0.57	0.02	0.46	0.03	1.14	0.06	1.89	0.54	97.73	3	-10.51	97.88	0.54	0.01	49.26	0	2.43	5.77	0.17	0.02	0	0	0.03	4.44	0.13	0.09	0.83	0.1	0.01	0.58	1.89	0.04	0	0	-8.08	-2.84	10.41	45.48	171.98	748.69	466.56	1006.81	737.32	805.13	509.13	974.89	536.67
31.598	1	1.58	0.82	0.02	0.68	0.03	2.17	0.06	1.71	0.77	95.66	8.78	-18.71	97.46	0.77	0.01	63.41	0	2.83	7.08	0.14	0.03	0	0	0.02	3.73	0.14	0.16	0.79	0.09	0.01	0.89	1.71	0	0	0	-6.91	-3.76	10.65	45.31	174.94	756.27	465.12	1016.61	736.95	812.73	510.28	985.77	535.94
31.631	1	1.48	0.8	0.02	0.66	0.03	2.09	0.06	1.72	0.87	95.81	8.2	-18.35	98.18	0.87	0.01	62.56	0	2.66	6.14	0.14	0.02	0	0	0.03	3.65	0.13	0.33	0.71	0.09	0.01	1.09	1.72	0	0	0	-5.95	-2.05	12.77	45.59	176.47	754.04	463.88	1015.73	737.42	814.56	502.73	986.55	542.26
31.664	1	1.84	0.91	0.02	0.74	0.03	2.56	0.06	1.66	0.72	94.89	11.42	-20.9	98.69	0.72	0	67.15	0	2.88	7.5	0.15	0.03	0	0	0.03	3.88	0.13	0.27	0.69	0.09	0.01	2.69	1.66	0	0	0	-6.26	-0.39	13.31	45.84	176.28	751.81	459.69	1017.98	737.17	815.83	497.95	986.64	541.48
31.698	1	1.59	0.81	0.02	0.68	0.04	2.24	0.06	2.02	1.09	95.52	9.08	-18.53	98.78	1.09	0	63.95	0	3.38	7.15	0.16	0.02	0	0	0.03	3.45	0.16	0.3	0.71	0.09	0.01	2.72	2.02	0	0	0	-9.42	0.03	12.22	46.04	176.3	753.24	465.46	1012.67	736.08	811.75	503.87	984.13	540.89
31.731	1	1.27	0.74	0.02	0.62	0.04	1.88	0.06	2.11	1.33	96.25	6.66	-16.32	98.35	1.33	0	59.85	0	2.9	5.23	0.13	0.02	0	0	0.03	3.24	0.18	0.28	0.63	0.09	0.01	1.65	2.11	0.06	0	0	-7.71	-1.56	12.44	46.21	187.45	755.82	462.88	1021.71	738.87	813.7	500.97	996.12	544.12
31.765	1	1.46	0.83	0.02	0.68	0.03	2.21	0.06	2.01	1.09	95.58	8.88	-19	98.5	1.09	0	63.86	0	2.23	4.95	0.14	0.03	0	0	0.04	3.36	0.2	0.31	0.5	0.07	0.01	0.31	2.01	0.23	0	0	-4.19	-1.09	12.25	46.26	183.61	757.98	461.78	1025.63	741.18	818.05	501.63	996.66	544.2
31.798	1	1.33	0.77	0.02	0.63	0.03	1.97	0.06	2.14	1.07	96.06	7.38	-17.48	96.95	1.07	0.01	61.41	0	2.24	4.9	0.18	0.04	0	0	0.04	3.04	0.28	0.41	0.43	0.08	0.01	1.62	2.14	0.12	0	0	-0.59	-4.71	11.79	45.9	177.57	764.43	466.82	1028.04	745.06	823.59	509.85	997.83	544.11
31.831	1	1.25	0.73	0.02	0.61	0.04	1.87	0.06	2.27	1.48	96.26	6.63	-16.64	98.3	1.48	0.01	59.91	0	2.16	5.11	0.21	0.03	0	0	0.05	2.83	0.31	0.51	0.44	0.08	0.01	1.09	2.27	0.16	0	0	-9.08	-1.71	11.23	45.32	173.96	767.41	468.9	1025.35	737.8	824.69	507.64	994.92	543.47
31.865	1	1.67	0.98	0.02	0.8	0.03	2.89	0.06	1.9	1.49	94.23	13.39	-22.81	96.71	1.49	0.01	69.61	0	1.81	3.12	0.25	0.03	0	0	0.06	2.12	0.29	0.49	0.35	0.06	0.01	4.73	1.9	0.35	0	0	-3.45	-5.09	13.01	45.37	171.39	770.74	467.9	1030	739.79	832.39	507.02	999.35	545.74
31.898	1	2.02	1.11	0.02	0.91	0.03	3.58	0.06	1.79	1.43	92.85	18.55	-25.45	98.78	1.43	0.01	74.4	0	2.35	3.5	0.29	0.02	0	0	0.05	2.39	0.27	0.52	0.36	0.07	0.01	3.74	1.79	0.36	0	0	-6.79	-0.01	13.87	45.75	169.41	770.08	463.61	1026.91	730.11	833.32	498.9	996.36	544.9
31.931	1	2.06	1.16	0.02	0.96	0.03	3.84	0.06	1.79	2.34	92.33	19.53	-26.01	98.34	2.34	0.01	75.07	0	2.44	3.72	0.25	0.02	0	0	0.05	2.33	0.35	0.65	0.38	0.07	0.01	10.43	1.79	0.55	0	0	-1.3	-1.6	12.1	46.13	174.23	771.8	463.02	1031.1	736.34	830.65	505.44	1001.56	539.32
31.965	1	1.85	1.03	0.02	0.86	0.03	3.25	0.06	2.01	1.54	93.5	16.25	-24.02	98.34	1.54	0.01	72.24	0	2.26	3.35	0.21	0.02	0	0	0.06	2.21	0.35	0.7	0.41	0.07	0.01	0.29	2.01	0.28	0	0	-10.45	-1.58	11.01	45.2	172.29	775.92	465.98	1031	732.19	831.93	504.8	1001.06	537.63
31.998	1	1.99	1.04	0.02	0.88	0.03	3.39	0.06	1.94	1.49	93.22	17.17	-24.59	97.85	1.49	0	73.2	0	2.3	4.31	0.21	0.02	0	0	0.05	2.22	0.31	0.55	0.43	0.07	0.01	0.94	1.94	0.08	0	0	-6.23	-2.9	12.24	45.1	173.1	779.05	464.1	1040.02	736.83	839.17	506.88	1009.44	538.01
32.031	1	1.92	1.04	0.02	0.89	0.03	3.41	0.06	1.92	1.46	93.17	17.33	-24.88	98.66	1.46	0	73.46	0	1.95	3.16	0.19	0.02	0	0	0.04	2.2	0.24	0.43	0.37	0.06	0.01	1.3	1.92	0.05	0	0	-8.87	-0.52	14.32	45.3	170.29	778.99	461.93	1038.18	730.46	843.62	496.87	1007.59	542.85
32.065	1	1.9	1.02	0.02	0.87	0.03	3.34	0.06	2.09	1.36	93.33	16.99	-24.44	97.79	1.36	0	73.13	0	2.01	3.27	0.17	0.02	0	0	0.04	2.25	0.3	0.46	0.42	0.04	0.01	0.64	2.09	0	0	0	-9.81	-3.06	11.14	45.05	167.69	783.09	464.45	1037.57	730.69	840.84	503.54	1005.5	535.24
32.098	1	1.68	0.95	0.02	0.81	0.03	2.95	0.06	2.12	1.35	94.1	14.07	-22.92	97.43	1.35	0	70.4	0	1.81	2.63	0.17	0.02	0	0	0.03	2.1	0.25	0.41	0.41	0.04	0.01	2.5	2.12	0.06	0	0	-7.73	-3.82	11.79	45.14	172.46	785.73	465.71	1042.47	734.62	843.57	505.11	1012.73	538.71
32.132	1	2	1.11	0.02	0.92	0.03	3.61	0.06	1.61	1.28	92.78	19.18	-26.3	98.43	1.28	0	74.83	0	1.32	2.42	0.17	0.02	0	0	0.03	1.86	0.2	0.6	0.4	0.05	0.01	0.29	1.61	0.07	0	0	-7.88	-1.32	15.63	45.27	169.89	784.18	463.23	1042.73	730.11	850.94	496.44	1013.08	547.19
32.165	1	1.9	1.09	0.02	0.91	0.03	3.52	0.06	1.51	1.5	92.96	18.11	-25.94	97.57	1.5	0	73.94	0	1.39	2.01	0.21	0.02	0	0	0.03	1.42	0.26	0.61	0.33	0.05	0.01	0.39	1.51	0.07	0	0	-6.23	-3.54	14.82	45.45	172.51	784.6	461.93	1045.61	732.07	850.22	496.61	1015.57	545.81
32.198	1	1.81	1.05	0.02	0.88	0.03	3.32	0.06	1.57	1.17	93.36	16.8	-25.32	98.25	1.17	0	73.04	0	1.19	1.57	0.24	0.02	0	0	0.03	1.48	0.2	0.38	0.33	0.05	0.01	1.28	1.57	0	0	0	-8.66	-1.85	12.74	45.77	175.49	785.37	457.09	1045.99	728.49	845.74	494.78	1016.68	534.47
32.232	1	2.52	1.36	0.02	1.12	0.03	4.9	0.06	1.35	1.37	90.21	28.91	-30.59	98.44	1.37	0	81.68	0	1.34	2.02	0.37	0.03	0	0	0.04	1.69	0.21	0.46	0.33	0.04	0.01	1.35	1.35	0.21	0	0	-7.54	-1.29	11.44	45.57	172.3	790.59	456.95	1049.98	728.02	849.63	496.27	1018.07	532.56
32.265	1	2.74	1.48	0.02	1.21	0.03	5.57	0.06	1.28	1.78	88.87	33.81	-32.07	97.95	1.78	0	84.12	0	1.75	1.88	0.36	0.02	0	0	0.04	1.62	0.23	0.85	0.29	0.04	0.01	8.02	1.28	0.39	0	0	-4.52	-2.66	13.28	45.69	169.22	789.07	457.33	1049.21	729.49	852.66	495.63	1016.86	536.55
32.298	1	2.65	1.45	0.02	1.2	0.03	5.47	0.06	1.26	2.3	89.07	32.28	-31.85	98.66	2.3	0	83.24	0	1.46	2.02	0.37	0.02	0	0	0.05	1.46	0.26	0.88	0.32	0.04	0.01	3.39	1.26	0.44	0	0	-6.86	-0.51	13.32	45.96	177.07	789.36	457.72	1050.7	729.14	850.79	494.37	1022.07	539.28
32.332	1	2.97	1.6	0.02	1.32	0.03	6.31	0.06	1.22	2.44	87.38	38.67	-34.1	98.38	2.44	0	86.38	0	1.24	1.91	0.38	0.02	0	0	0.04	1.57	0.2	1.22	0.27	0.03	0.01	0.59	1.05	0.5	0	0	-7.29	-1.48	12.88	45.78	174.04	790.49	454.88	1054.47	729.9	853.57	492.91	1022.5	534.75
32.365	1	3.11	1.6	0.02	1.39	0.03	6.77	0.06	1.13	3.09	86.46	39.81	-34.65	96.69	3.09	0	87.44	0	1.14	2.58	0.26	0.02	0	0	0.03	1.47	0.2	0.75	0.3	0.04	0.01	0.17	1.13	0.3	0	0	-5.3	-5.12	10.91	45.5	166.12	798.04	467.47	1049.97	732.61	854.76	507.93	1018.1	538.23
32.398	1	3.39	1.67	0.02	1.42	0.03	7.06	0.06	1.14	3.08	85.89	41.74	-35.27	98.73	3.08	0	88.48	0	1.1	4.06	0.31	0.02	0	0	0.03	1.69	0.23	0.7	0.31	0.03	0.01	1.31	1.14	0.45	0	0	-10.31	-0.25	12.22	45.46	171.85	798.74	459.82	1056.77	727.73	858.71	496.59	1025.86	536.52
32.432	1	3.4	1.66	0.02	1.37	0.03	6.75	0.06	1.1	2.49	86.51	40.61	-34.77	97.72	2.49	0	87.94	0	1.33	4.44	0.37	0.04	0	0	0.02	1.4	0.19	0.67	0.28	0.03	0.01	1.91	1.1	0.47	0	0	-9.45	-3.2	14.41	45.61	170.45	797.22	455.36	1060.02	727	863.81	490.06	1027.58	537.3
32.465	1	3.31	1.6	0.02	1.32	0.03	6.34	0.06	1.15	2.33	87.32	37.73	-33.81	95.46	2.33	0	86.64	0	1.52	5.08	0.41	0.05	0	0	0.02	1.45	0.2	0.46	0.28	0.03	0.01	1.68	1.15	0.47	0	0	-1.72	-6.77	12.81	46.48	180.04	799.13	452.34	1065.36	729.69	861.1	490.88	1035.2	536.73
32.499	1	3.42	1.7	0.02	1.41	0.03	6.99	0.06	1.14	2.86	86.03	40.74	-34.81	95.36	2.86	0.01	88.37	0	1.66	4.46	0.36	0.1	0	0	0.02	1.46	0.17	0.3	0.28	0.03	0.01	0.18	1.14	0.64	0	0	-3.41	-6.89	13.12	46.08	167.39	805.3	469.48	1058.99	735.71	865.64	509.11	1029.38	543.85
32.532	1	3.71	1.71	0.02	1.44	0.03	7.27	0.06	1.17	2.78	85.45	42.7	-35.21	96.57	2.78	0.01	89.37	0	1.89	5.78	0.33	0.12	0	0	0.01	1.36	0.14	0.29	0.31	0.04	0.01	0.36	1.17	0.48	0	0	-12.23	-5.31	12.38	45.23	169.1	807.61	463.27	1063.04	727.35	867.59	498.42	1031.93	538.26
32.565	1	4.04	1.64	0.02	1.4	0.03	7.03	0.06	1.31	2.68	85.93	41.35	-34.4	97.52	2.68	0.01	88.66	0.01	2.28	8.91	0.27	0.18	0	0	0.01	1.36	0.11	0.19	0.33	0.04	0.01	1.2	1.31	0.37	0	0	-6.1	-3.63	13.28	45.99	175.23	809.36	456.22	1070.15	727.22	870.17	498.14	1042.04	532.32
32.599	1	4.53	1.74	0.02	1.52	0.03	7.91	0.06	1.22	3.1	84.19	45.85	-35.83	97.06	3.1	0.01	90.94	0.01	2.34	10.01	0.21	0.19	0	0	0.01	1.46	0.09	0.13	0.32	0.05	0.01	0.38	1.22	0.35	0	0	-2.59	-4.51	13.73	46.4	169.22	809.5	454.19	1067.81	725.12	872.72	492.7	1037.04	533.11
32.632	1	4.31	1.7	0.02	1.41	0.03	7.21	0.06	1.27	1.72	85.57	44.21	-34.83	96.67	1.72	0.01	90.1	0.01	2.72	8.84	0.26	0.33	0	0	0.01	1.61	0.08	0.12	0.34	0.06	0.01	0.09	1.27	0.34	0	0	-5.51	-5.16	11.6	46.08	171.49	811.39	443.99	1078.69	722.04	875.59	482.76	1041.59	525.83
32.665	1	3.28	1.39	0.02	1.18	0.03	5.53	0.06	1.72	1.28	88.94	33.63	-30.96	95.63	1.28	0.01	84.56	0.02	2.98	6.85	0.37	0.45	0	0	0.01	1.65	0.08	0.1	0.32	0.06	0.01	0.07	1.72	0.05	0	0	-3.58	-6.57	13.86	45.76	167.25	811.85	443.65	1080.47	726.31	881.03	484.3	1043.8	522.77
32.699	1	3.12	1.31	0.02	1.12	0.04	5.11	0.06	1.93	1.18	89.77	30.87	-29.67	95.44	1.18	0.01	82.93	0.04	3.26	7.13	0.45	0.48	0	0	0.01	1.78	0.07	0.11	0.37	0.08	0	0.21	1.93	0	0	0	-3.61	-6.79	12.47	46.13	174.63	812.96	443.42	1078.6	721.22	875.92	483.03	1045.73	523.76
32.732	1	2.8	1.19	0.02	1.04	0.04	4.58	0.06	2.2	1.63	90.84	25.78	-27.05	97.77	1.63	0.02	79.82	0.06	4.83	7.77	0.64	0.49	0	0	0.01	1.5	0.06	0.1	0.35	0.09	0	0.22	2.2	0	0	0	-8.58	-3.09	11.9	45.87	171.01	811.5	441.46	1081.09	722.41	877.13	480.81	1043.42	520.73
32.766	1	2.21	0.98	0.02	0.86	0.04	3.4	0.06	2.56	1.5	93.2	16.89	-22.37	96.89	1.5	0.01	73.11	0.06	5.59	8.13	0.55	0.23	0	0	0.01	1.62	0.06	0.1	0.39	0.13	0	0.12	2.56	0	0	0	-2.37	-4.8	12.25	46.28	170.1	812.83	441.47	1082.79	726.59	879.04	484.45	1045.45	519.68
32.799	1	2.11	0.94	0.02	0.83	0.04	3.22	0.06	2.91	1.31	93.55	16.28	-22.07	97.03	1.31	0.01	72.57	0.05	4.57	7.6	0.53	0.23	0	0	0.01	1.67	0.07	0.09	0.39	0.16	0.01	0.23	2.91	0	0	0	-5.05	-4.57	12.31	46.09	174.35	815.86	442.31	1085.26	726.2	879.99	484.7	1050.97	518.81
32.832	1	1.74	0.88	0.02	0.77	0.04	2.81	0.06	2.78	1.22	94.38	13.31	-20.96	95.85	1.22	0.02	69.63	0.04	3.42	5.12	0.36	0.1	0	0	0.01	1.6	0.09	0.11	0.38	0.16	0.01	1.02	2.78	0	0	0	-0.65	-6.3	14.78	46.65	169.56	814.31	438.7	1085.2	722.68	885.65	478.13	1048.9	523.95
32.866	1	1.31	0.72	0.02	0.64	0.04	2.05	0.06	3.27	1.29	95.89	8.18	-16.8	94.96	1.29	0.02	62.89	0.04	2.95	4.4	0.38	0.13	0	0	0.02	1.54	0.12	0.21	0.35	0.17	0.01	0.82	3.27	0	0	0	0.41	-7.32	14.25	46.46	167.58	816.23	437.68	1087.51	724.81	886.81	481.97	1050.71	516.88
32.899	1	0.9	0.55	0.02	0.49	0.04	1.33	0.06	3.82	1.48	97.35	3.96	-10.95	90.8	1.48	0.02	53.32	0.03	2.52	4.04	0.36	0.1	0	0	0.02	1.41	0.15	0.34	0.32	0.2	0.01	0.1	3.82	0	0	0	-0.77	-10.56	15.59	46.31	171.39	816.73	436.4	1091.06	723.9	889.51	480.06	1056.6	518.21
32.932	1	0.79	0.49	0.02	0.45	0.04	1.17	0.06	4.2	1.86	97.66	3.15	-8.76	84.37	1.86	0.02	50.33	0.02	2.77	4.14	0.32	0.08	0	0	0.03	1.38	0.16	0.38	0.31	0.22	0.01	0.22	4.2	0	0	0	-2.71	-13.57	11.86	46.14	173.39	820.01	440.86	1090.54	724.24	884.07	488.83	1055.48	514.98
32.966	1	0.71	0.45	0.02	0.42	0.05	1.07	0.06	4.7	1.93	97.86	2.74	-6.85	94.17	1.93	0.02	48.45	0.02	3.51	3.64	0.42	0.16	0	0	0.03	1.35	0.19	0.44	0.28	0.3	0.01	0.89	4.7	0	0	0	-2.95	-8.09	14.34	45.69	164.41	824.8	446.56	1091.18	727.51	894.55	487.24	1054.72	524.33
32.999	1	0.6	0.41	0.02	0.38	0.05	0.91	0.06	4.92	1.7	98.18	2.11	-4.72	80.7	1.7	0.02	45.26	0.02	3.47	2.48	0.46	0.14	0	0	0.04	1.48	0.23	0.29	0.3	0.37	0.01	1.35	4.92	0	0	0	-7.05	-14.85	13.99	45.03	167.64	824.1	440.95	1096.07	725.66	895.17	480.43	1058.5	518.22
33.032	1	0.54	0.38	0.02	0.35	0.05	0.8	0.06	5.05	1.34	98.4	1.73	-2.79	50.99	1.34	0.01	42.76	0.02	4.2	2.19	0.65	0.15	0	0	0.04	1.53	0.23	0.22	0.28	0.5	0.01	2.46	5.05	0	0	0	-1.41	-21.8	12.32	45.17	166.53	829.99	435.81	1106.46	726.12	902.07	477.45	1064.03	516.22
33.066	1	0.4	0.31	0.02	0.28	0.06	0.57	0.06	5.48	1.24	98.87	1	0	60.56	1.24	0.01	35.4	0.02	4.69	1.5	1	0.26	0	0	0.04	1.57	0.24	0.29	0.25	0.82	0.01	0.21	5.48	0	0	0	1.98	-19.86	13.09	45.75	171.19	825.41	427.65	1108.57	723.7	900.77	468.58	1065.15	516.38
33.099	1	0.29	0.24	0.02	0.23	0.06	0.39	0.06	6.17	1.45	99.21	0.57	0	51.2	1.45	0.02	27.54	0.04	4.99	1.01	0.88	0.27	0	0	0.04	1.55	0.29	0.32	0.28	0.91	0.01	0.06	6.17	0	0	0	1.42	-21.76	11.23	45.99	175.83	828.37	432.07	1105.69	725.8	894.88	477.52	1067.56	510.62
33.133	1	0.18	0.16	0.02	0.16	0.07	0.22	0.06	7.46	1.29	99.56	0.33	0	29.3	1.29	0.02	15.42	0.04	4.89	0.6	0.39	0.31	0	0	0.04	1.35	0.28	0.49	0.26	1.18	0.01	0.1	7.46	0	0	0	8.02	-26.4	11.98	46.16	168.62	831.56	431.44	1106.77	722.98	902.25	475.53	1066.03	515.65
33.166	1	0.17	0.16	0.02	0.15	0.07	0.2	0.06	7.24	1.46	99.6	0.33	0	58.76	1.06	0.04	13.56	0.05	4.27	0.38	0.42	0.37	0	0	0.04	1.17	0.27	0.6	0.32	1.46	0.01	0.2	7.24	0	0	0	5.23	-20.23	11.64	46.64	174.18	833.82	431.1	1112.6	725.06	903.01	475.04	1072.15	516.64
33.199	1	0.16	0.16	0.02	0.15	0.06	0.19	0.06	6.93	1.62	99.61	0.33	0	50.11	0.89	0.04	12.77	0.05	3.9	0.28	0.39	0.39	0	0	0.06	1.25	0.28	0.68	0.35	1.62	0.01	0.09	6.93	0	0	0	3.58	-21.98	11.66	46.26	173.39	831.15	428.97	1113.52	725.47	902.86	472	1070.65	515.69
33.233	1	0.17	0.18	0.02	0.15	0.06	0.2	0.06	6.02	1.79	99.61	0.33	0	55.57	0.96	0.05	12.71	0.06	3.15	0.21	0.57	0.42	0	0	0.07	1.6	0.35	0.97	0.41	1.79	0.02	0.13	6.02	0.83	0	0	3.82	-20.88	13.48	46.79	175.55	830.38	427.4	1114.97	727.25	904.86	470.7	1074.85	514.54
33.266	1	0.16	0.21	0.02	0.14	0.06	0.18	0.06	5.94	1.82	99.58	0.33	0	33.19	0.73	0.06	11.37	0.06	3.44	0.19	1.07	0.73	0	0	0.09	1.72	0.49	1.68	0.41	1.82	0.02	0.13	5.94	2.42	0	0	4.83	-25.5	11.71	45.81	167.82	830.98	427.83	1115.42	728.43	906.15	472.69	1069.07	512.9
33.299	1	0.16	0.25	0.02	0.14	0.06	0.18	0.06	5.73	1.8	99.5	0.33	0	19.09	0.82	0.08	10.1	0.06	3.74	0.14	1.04	0.54	0	0	0.1	1.51	0.62	2.15	0.41	1.8	0.02	0.35	5.73	4.08	0	0	0.01	-29.22	10	44.88	163.25	833.58	428.01	1118.86	729.94	908.28	474.3	1068.38	506.25
33.333	1	0.14	0.23	0.02	0.13	0.06	0.16	0.06	6.13	2.1	99.53	0.33	0	29.69	0.83	0.1	8.21	0.06	3.32	0.1	1.14	0.36	0	0.01	0.12	1.37	0.74	2.79	0.42	2.1	0.02	0.1	6.13	4.25	0	0	2.17	-26.31	11.44	45.21	165.85	833.7	429.39	1118.64	730.68	909.31	474.59	1071.03	511.38
33.366	1	0.15	0.23	0.02	0.13	0.06	0.16	0.06	5.97	1.8	99.53	0.33	0	50.81	0.58	0.09	8.38	0.05	3.79	0.1	0.94	0.32	0	0.01	0.16	1.32	0.77	3.51	0.4	1.8	0.02	0.1	5.97	4.07	0	0	1.44	-21.84	11.07	45.69	169.88	834.19	425.6	1126.21	733.28	911.01	471.23	1076.07	511.38
33.399	1	0.14	0.22	0.02	0.13	0.06	0.15	0.06	5.96	1.93	99.56	0.33	0	22.59	0.61	0.09	7.02	0.05	3.42	0.09	0.84	0.21	0	0.01	0.18	1.44	0.83	3.62	0.5	1.93	0.02	0.03	5.96	3.91	0	0	0.28	-28.16	9.7	45.55	169.4	837.34	425.93	1130.45	736.3	912.76	474.04	1079.05	506.35
33.433	1	0.13	0.23	0.02	0.12	0.06	0.14	0.06	5.63	2.16	99.54	0.33	0	13.3	0.66	0.07	5.63	0.06	3.85	0.08	1.03	0.26	0	0.01	0.19	1.33	0.97	3.83	0.61	2.16	0.02	0.08	6.11	4.71	0	0	2.64	-31.37	8.64	45.19	164.71	842.22	429.07	1132.51	737.72	916.83	478.52	1078.82	508.33
33.466	1	0.13	0.26	0.02	0.12	0.07	0.14	0.06	5.33	1.93	99.47	0.33	0	11.31	0.95	0.08	4.97	0.08	4.98	0.05	0.6	0.24	0	0.01	0.17	1.3	1.47	5.33	0.62	1.93	0.02	0.02	6.82	6.62	0	0	3.35	-32.3	10.52	44.77	162.18	843.31	429.53	1135.4	738.41	923.51	475.87	1081.3	513.37
33.5	1	0.12	0.29	0.02	0.12	0.08	0.14	0.06	4.5	1.61	99.41	0.33	1.45	5.51	1.24	0.1	4.5	0.08	7.09	0.04	0.52	0.3	0	0.01	0.14	1.34	1.59	4.05	0.71	1.61	0.02	0.1	7.68	8.33	0	0	1.3	-36.21	10.08	44.2	148.5	847.24	429.31	1139.5	739.42	932.82	476.28	1077.71	508.86
33.533	1	0.12	0.26	0.02	0.12	0.09	0.13	0.06	4.44	1.66	99.49	0.33	2.3	11.16	1.66	0.12	3.64	0.1	6.68	0.04	0.45	0.38	0	0.02	0.16	1.44	1.83	4.44	0.69	1.21	0.03	0.05	8.36	7.8	0	0	6.57	-32.37	9.83	44.56	154.76	846	424.82	1144.06	740.46	931.78	472.53	1081.08	513.27
33.566	1	0.11	0.24	0.02	0.11	0.09	0.12	0.06	5.51	1.85	99.51	0.33	2.89	2.76	1.85	0.17	3.37	0.13	5.78	0.02	0.36	0.38	0	0.02	0.18	1.53	2.4	5.51	0.67	1	0.03	0.08	9.36	8.08	0	0	6.79	-39.81	10.57	44.39	148.19	849.2	421.02	1150.35	740.1	941.56	468.24	1083.92	509.4
33.6	1	0.11	0.3	0.02	0.12	0.1	0.13	0.06	4.9	2.63	99.4	0.33	2.97	1.33	2.63	0.35	3.51	0.17	5.44	0.02	0.5	0.58	0	0.02	0.18	1.91	2.74	4.9	0.67	0.69	0.04	0.08	9.73	10.37	0	0	8.03	-43.52	7.03	44.88	141.98	852.25	419.52	1154.76	740.27	943.16	468.88	1079.73	507.7
33.633	1	0.1	0.28	0.02	0.12	0.09	0.13	0.07	4.72	3.37	99.44	0.35	2.64	0.58	4.28	0.56	3.37	0.23	3.55	0.02	0.5	0.6	0	0.01	0.17	1.99	2.52	4.72	0.68	0.6	0.04	0.09	10.4	10.26	0	0	6.84	-47.72	6.42	44.98	127.27	856.28	415.3	1161.22	741.36	953.99	467.2	1077.2	499.06
33.666	1	0.1	0.25	0.02	0.13	0.09	0.13	0.07	5.08	3.57	99.5	0.36	1.92	0.88	5.1	0.89	3.57	0.37	2.45	0.01	0.65	0.39	0	0.02	0.21	2.12	2.51	5.08	0.76	0.46	0.05	0.07	10.56	9.29	0	0	10.65	-45.65	8.3	45.7	137.11	857.89	408.01	1168.16	735.45	958.4	455.63	1086.77	503.79
33.7	1	0.1	0.24	0.02	0.15	0.08	0.16	0.09	4.73	4.73	99.53	0.35	0.39	0.17	9.1	1.52	4.73	0.31	1.57	0.01	0.76	0.24	0	0.02	0.18	2.64	2.43	3.21	0.73	0.3	0.05	0.39	10.52	8.62	0	0	8.47	-53.92	5.23	46.46	118.91	863.95	415.11	1168.34	742.7	963.97	469.05	1079.39	497.68
33.733	1	0.09	0.16	0.02	0.18	0.08	0.18	0.11	4.64	4.64	99.64	0.34	0	0.31	11.9	3.52	4.64	0.29	1.05	0.01	0.79	0.3	0	0.02	0.22	2.83	1.74	2.15	0.79	0.32	0.05	0.61	10.27	5.32	0	0	10.22	-50.85	3.99	45.8	119.35	872.38	408.59	1179.53	738.1	971.9	462.9	1086.8	495.19
33.767	1	0.08	0.11	0.01	0.21	0.09	0.18	0.14	4.41	4.41	99.59	0.39	0	0.39	14.52	6.48	4.41	0.34	0.88	0.01	0.94	0.23	0	0.01	0.3	3.17	1.59	2.09	0.87	0.28	0.06	0.55	11.2	2.74	0	0	4.45	-49.66	2.46	47.39	124.46	873.13	408.11	1181.11	736.5	967.63	462.37	1089.19	489.08
33.8	1	0.06	0.08	0.01	0.32	0.08	0.22	0.23	3.69	4.43	99.37	0.41	0	0.54	21.2	12.89	3.69	0.39	0.9	0.01	0.95	0.2	0	0.01	0.27	4.43	0.9	1.77	1.08	0.27	0.07	0.13	10.74	1.37	0	0	5.33	-48.08	3.83	46.64	121.2	877.6	410.26	1174.92	732.28	969.43	466.77	1089.32	484.54
33.833	1	0.05	0.06	0.01	0.52	0.08	0.22	0.44	2.73	3.7	98.96	0.58	0	0.05	25.95	22.95	2.73	0.56	0.86	0.01	0.71	0.22	0	0.01	0.26	3.7	0.63	2	1.29	0.29	0.08	0.21	10.17	1.29	0	0	10.07	-59.53	0.88	49.81	95.22	890.42	399.52	1191.54	720.23	995.8	450.54	1084.42	485.39
33.867	1	0.04	0.04	0.01	0.59	0.09	0.23	0.56	2.38	5.65	98.81	0.73	0	0.15	28.84	26.05	1.98	0.43	0.86	0	0.92	0.15	0	0.01	0.31	5.65	0.49	2.38	1.79	0.3	0.09	1.42	11.4	0	0	0	4.14	-54.52	2.08	48.55	99.93	893.27	404.33	1189.7	722.2	993.53	456.78	1090.8	479.72
33.9	1	0.03	0.04	0.01	0.97	0.08	0.21	1	1.61	6	97.99	1.33	0	0.21	31.09	37.86	1.61	0.49	0.68	0	0.77	0.18	0	0.01	0.39	6	0.42	1.41	1.87	0.36	0.13	0.5	10.59	0	0	0	6.29	-52.91	0.38	48.32	83.33	903.23	405.49	1192.53	716.54	1006.79	457.16	1086.55	481.32
33.933	1	0.03	0.04	0.01	1.09	0.07	0.21	1.1	1.33	6.2	97.8	1.56	0	0.14	31.58	39.66	1.33	0.33	0.51	0	0.65	0.17	0	0.01	0.39	6.2	0.33	1.19	2.1	0.46	0.17	0.58	9.11	0	0	0	5.67	-54.81	0.27	50.11	87.25	906.9	404.81	1194.2	711.61	1007.54	454.49	1090.68	480.95
33.967	1	0.03	0.04	0.01	1.44	0.05	0.21	1.44	1.15	8.28	97.11	2.54	0	0.07	32.47	45.21	1.15	0.36	0.5	0	0.88	0.26	0	0.01	0.48	8.28	0.26	0.52	2.73	0.61	0.23	1.12	7.04	0	0	0	4.18	-58.62	-1.44	49.64	79.27	903.59	398.39	1194.51	712.22	1006.99	452.31	1084.3	469.84
34	1	0.03	0.04	0.01	1.97	0.05	0.33	2.06	1.09	9.2	95.88	2.59	0	1.21	41.45	44.74	1.09	0.43	0.5	0	0.65	0.29	0	0.01	0.49	9.2	0.19	0.28	3.48	0.69	0.31	0.2	6.62	0	0	0	1.48	-44	-3.18	48.55	91.52	903.94	401.44	1189.68	711.35	996.61	458.49	1087.73	467.01
34.033	1	0.03	0.04	0.01	2.37	0.05	0.42	2.48	0.87	9.44	95.05	3	0	1.46	45.89	44.39	0.87	0.54	0.6	0	0.62	0.3	0	0.01	0.43	9.44	0.14	0.1	4.19	1.01	0.51	0.24	5.38	0	0	0	5.47	-43.05	-11.18	49.59	89.11	903.67	390.6	1193.87	702.17	992.55	450.88	1080.87	462.76
34.067	1	0.03	0.04	0.01	3.23	0.04	0.49	3.43	0.84	11.52	93.14	5.01	0	0.12	50.25	47.43	0.73	0.6	1.07	0	0.67	0.58	0	0.01	0.52	11.52	0.18	0.08	6.48	1.62	0.84	0.56	4.57	0.08	0	0	-0.51	-55.58	-3.07	49.03	81.14	901.37	386.09	1192.34	701.78	1001.3	443.21	1082.19	449.51
34.1	1	0.02	0.04	0.01	4.69	0.05	0.65	5.43	0.95	12.03	89.15	9.71	0	0.1	57.84	51.08	0.71	0.51	1.62	0	0.55	0.52	0	0.02	0.64	12.03	0.18	0.1	7.74	1.98	0.95	1.44	4.88	0	0	0	2.11	-56.67	-5.66	47.9	72.81	901.08	384.31	1190.82	701.78	1002.19	444.98	1074.94	447.66
34.134	1	0.02	0.04	0.01	7.32	0.04	0.78	8.41	1.54	14.34	83.18	19.18	0	0.03	62.39	56.23	0.68	0.68	3	0	0.7	1.04	0	0.02	0.87	14.34	0.13	0.29	13.05	3.39	1.54	0.28	3.65	0	0	0	0.55	-63.3	-9.07	45.44	58.63	909.83	388.53	1195.45	703.71	1012.68	451.43	1071.12	446.77
34.167	1	0.02	0.04	0.01	9.28	0.04	0.92	10.81	1.79	20.36	78.39	31.4	0	0.03	66.54	57.37	0.76	0.62	2.99	0.01	0.74	1.26	0	0.03	0.9	20.36	0.11	0.23	17.07	4.82	1.79	0.49	3.58	0	0	0	-1.09	-62	0.83	46.62	71.36	906.98	388.62	1189.77	699.66	1011.89	445.41	1083.25	445.62
34.2	1	0.02	0.03	0.01	13.33	0.04	1.13	16.52	1.79	20.92	66.96	47.64	0	0.02	72.88	62.06	0.77	0.61	2.73	0.01	0.73	0.91	0	0.03	0.96	20.92	0.11	0.16	19.28	5.58	1.79	0.22	3.7	0	0	0	-0.85	-63.98	-2.12	48.09	64.71	903.49	384.32	1183.94	691.18	1007.25	440.18	1071.93	442
34.234
34.267
34.3
34.334
34.367
34.4
34.434
34.467
34.501
34.534
34.567
34.601
34.634
34.667
34.701
34.734
34.768
34.801
34.834
34.868
34.901
34.934
34.968
35.001
35.034
35.068
35.101
35.135
35.168
35.201
35.235
35.268
35.301
35.335
35.368
35.401
35.435
35.468
35.502
35.535
35.568
35.602	1	0.04	0.02	0.01	0.05	1.68	0.05	0.07	0.23	0.68	96.64	7.28	32.11	97.52	0.68	3.45	0.23	0.04	14.49	0.35	1.05	1.06	0	0	0.01	17.34	1.51	0.2	0.84	1.23	0.02	0.45	30.83	0	0	0	0.06	-3.65	7.86	48.55	180.95	772.49	402.45	1061.45	711.22	836.56	455.88	1016.07	478.66
35.635	1	0.06	0.04	0.01	0.07	0.48	0.07	0.07	0.28	0.53	99.04	1.89	20.84	97.55	0.53	1.17	0.28	0.03	9.44	0.19	0.81	0.42	0	0	0.02	18.27	1.78	0.18	1.33	2.44	0.03	0.47	22.1	0	0	0	-0.41	3.57	9.12	48.91	175.15	770.31	402.66	1055.94	706.95	837.67	452.9	1010.36	482.15
35.668	1	0.05	0.02	0.01	0.05	1.12	0.05	0.07	0.19	0.35	97.75	5.7	28.99	97.9	0.35	1.14	0.07	0.03	10.51	0.1	0.73	0.43	0	0	0.02	20.38	2.71	0.19	1.17	2.98	0.03	0.19	29.21	0	0	0	3.09	-2.8	7.99	49.32	172.34	772.88	403.14	1056.74	707.59	838.53	456.17	1009.25	479.72
35.702	1	0.05	0.03	0.01	0.06	0.83	0.06	0.06	0.21	0.34	98.34	4.01	26.07	98.74	0.34	0.82	0.13	0.03	9.62	0.16	0.91	0.56	0	0	0.02	27.98	3.57	0.21	1.06	1.95	0.04	0.47	26.91	0	0	0	-1.25	-0.18	7.85	48.47	166.22	782.02	409.65	1058.95	704.88	846.88	459.52	1011.32	483.79
35.735	1	0.06	0.03	0.01	0.06	0.61	0.06	0.06	0.2	0.33	98.77	3.09	23.5	97.05	0.33	0.74	0.17	0.03	7.58	0.19	0.7	0.39	0	0	0.03	37.1	3.28	0.2	0.78	1.37	0.08	0.35	25.23	0	0	0	-4.37	4.54	11.08	48.7	171.93	781.13	406.49	1054.09	694.17	846.82	450.02	1014.9	486.21
35.769	1	0.06	0.04	0.01	0.07	0.39	0.07	0.06	0.28	0.3	99.23	1.77	19.1	96.57	0.3	0.51	0.28	0.03	6.29	0.31	0.81	1.02	0	0	0.04	41.13	2.98	0.2	0.73	0.95	0.09	2.45	21.68	0	0	0	5.34	-5.31	10.18	49.61	175.62	787.33	410.24	1057.95	698.92	848.36	458.03	1021.2	489.16
35.802	1	0.08	0.06	0.02	0.08	0.21	0.08	0.06	0.95	0.82	99.57	0.83	13.18	98.23	0.34	0.29	0.95	0.02	6.05	0.5	0.69	0.81	0	0	0.05	41.93	3.35	0.27	0.59	0.82	0.08	6.27	16.5	0	0	0	5.25	-1.92	11.51	48.78	172.02	791.33	416.02	1057	699.65	853.39	462.07	1022.29	494.67
35.835
35.869
35.902
35.935
35.969
36.002
36.035
36.069
36.102
36.136
36.169
36.202
36.236
36.269
36.302
36.336
36.369
36.402
36.436
36.469
36.503
36.536
36.569
36.603
36.636
36.669
36.703
36.736
36.77
36.803
36.836
36.87
36.903
36.936
36.97
37.003
37.036
37.07
37.103
37.137
37.17
37.203
37.237
37.27
37.303
37.337
37.37
37.403
37.437
37.47
37.504
37.537
37.57
37.604
37.637
37.67
37.704
37.737
37.771
37.804
37.837
37.871
37.904
37.937
37.971
38.004
38.037
38.071
38.104
38.138
38.171
38.204
38.238
38.271
38.304
38.338
38.371
38.404
38.438
38.471
38.505
38.538
38.571
38.605
38.638
38.671
38.705
38.738
38.772
38.805
38.838
38.872
38.905
38.938
38.972
39.005
39.038
39.072
39.105
39.139
39.172
39.205
39.239
39.272
39.305
39.339
39.372
39.405
39.439
39.472
39.506
39.539
39.572
39.606
39.639
39.672
39.706
39.739
39.773
39.806
39.839
39.873
39.906
39.939
39.973
40.006
40.039
40.073
40.106
40.14
40.173
40.206
40.24
40.273
40.306
40.34
40.373
40.406
40.44
40.473
40.507
40.54
40.573
40.607
40.64
40.673
40.707
40.74
40.774
40.807
40.84
40.874
40.907
40.94
40.974
41.007
41.04
41.074
41.107
41.141
41.174
41.207
41.241
41.274
41.307
41.341
41.374
41.407
41.441
41.474
41.508
41.541
41.574
41.608
41.641
41.674
41.708
41.741
41.775
41.808
41.841
41.875
41.908
41.941
41.975
42.008
42.041
42.075
42.108
42.142
42.175
42.208
42.242
42.275
42.308
42.342
42.375
42.408
42.442
42.475
42.509
42.542
42.575
42.609
42.642
42.675
42.709
42.742
42.776
42.809
42.842
42.876
42.909
42.942
42.976
43.009
43.042
43.076
43.109
43.143
43.176
43.209
43.243
43.276
43.309
43.343
43.376
43.409
43.443
43.476
43.51
43.543
43.576
43.61
43.643
43.676
43.71
43.743
43.777
43.81
43.843
43.877
43.91
43.943
43.977
44.01
44.043
44.077
44.11
44.144
44.177
44.21
44.244
44.277
44.31
44.344
44.377
44.41
44.444
44.477
44.511
44.544
44.577
44.611
44.644
44.677
44.711
44.744
44.778
44.811
44.844
44.878
44.911
44.944
44.978
45.011
45.044
45.078
45.111
45.145
45.178
45.211
45.245
45.278
45.311
45.345
45.378
45.411
45.445
45.478
45.512
45.545
45.578
45.612
45.645
45.678
45.712
45.745
45.779
45.812
45.845
45.879
45.912
45.945
45.979
46.012
46.045
46.079
46.112
46.146
46.179
46.212
46.246
46.279
46.312
46.346
46.379
46.412
46.446
46.479
46.513
46.546
46.579
46.613
46.646
46.679
46.713
46.746
46.78
46.813
46.846
46.88
46.913
46.946
46.98
47.013
47.046
47.08
47.113
47.147
47.18
47.213
47.247
47.28
47.313
47.347
47.38
47.413
47.447
47.48
47.514
47.547
47.58
47.614
47.647
47.68
47.714
47.747
47.781
47.814
47.847
47.881
47.914
47.947
47.981
48.014
48.047
48.081
48.114
48.148
48.181
48.214
48.248
48.281
48.314
48.348
48.381
48.414
48.448
48.481
48.515
48.548
48.581
48.615
48.648
48.681
48.715
48.748
48.782
48.815
48.848
48.882
48.915
48.948
48.982
49.015
49.048
49.082
49.115
49.149
49.182
49.215
49.249
49.282
49.315
49.349
49.382
49.415
49.449
49.482
49.516
49.549
49.582
49.616
49.649
49.682
49.716
49.749
49.783
49.816
49.849
49.883
49.916
49.949
49.983
50.016
50.049
50.083
50.116
50.15
50.183
50.216
50.25
50.283
50.316
50.35
50.383
50.416
50.45
50.483
50.517
50.55
50.583
50.617
50.65
50.683
50.717
50.75
50.784
50.817
50.85
50.884
50.917
50.95
50.984
51.017
51.05
51.084
51.117
51.151
51.184
51.217
51.251
51.284
51.317
51.351
51.384
51.417
51.451
51.484
51.518
51.551
51.584
51.618
51.651
51.684
51.718
51.751
51.785
51.818
51.851
51.885
51.918
51.951
51.985
52.018
52.051
52.085
52.118
52.152
52.185
52.218
52.252
52.285
52.318
52.352
52.385
52.418
52.452
52.485
52.519
52.552
52.585
52.619
52.652
52.685
52.719
52.752
52.786
52.819
52.852
52.886
52.919
52.952
52.986
53.019
53.052
53.086
53.119
53.153
53.186
53.219
53.253
53.286
53.319
53.353
53.386
53.419
53.453
53.486
53.52
53.553
53.586
53.62
53.653
53.686
53.72
53.753
53.787
53.82
53.853
53.887
53.92
53.953
53.987
54.02
54.053
54.087
54.12
54.154
54.187
54.22
54.254
54.287
54.32
54.354
54.387
54.42
54.454
54.487
54.521
54.554
54.587
54.621
54.654
54.687
54.721
54.754
54.788
54.821
54.854
54.888
54.921
54.954
54.988
55.021
55.054
55.088
55.121
55.155
55.188
55.221
55.255
55.288
55.321
55.355
55.388
55.421
55.455
55.488
55.522
55.555
55.588
55.622
55.655
55.688
55.722
55.755
55.789
55.822
55.855
55.889
55.922
55.955
55.989
56.022
56.055
56.089
56.122
56.156
56.189
56.222
56.256
56.289
56.322
56.356
56.389
56.422
56.456
56.489
56.523
56.556
56.589
56.623
56.656
56.689
56.723
56.756
56.79
56.823
56.856
56.89
56.923
56.956
56.99
57.023
57.056
57.09
57.123
57.157
57.19
57.223
57.257
57.29
57.323
57.357
57.39
57.423
57.457
57.49
57.524
57.557
57.59
57.624
57.657
57.69
57.724
57.757
57.791
57.824
57.857
57.891
57.924
57.957
57.991
58.024
58.057
58.091
58.124
58.158
58.191
58.224
58.258
58.291
58.324
58.358
58.391
58.424
58.458
58.491
58.525
58.558
58.591
58.625	2	0.11	0.13	0.02	0.11	0.05	0.11	0.06	1.2	0.17	99.74	0.33	0	87.86	0.09	0.03	1.2	0.01	2.39	0.1	0.57	0.26	0	0	0.01	0.37	0.22	0.18	0.74	0.17	0.01	0.08	5.48	0	0		-3.24	-12.1	12.58	45.85	179.96	821.3	439.02	1119.03	752	897.19	492.56	1075.25	518.69
58.658	2	0.1	0.1	0.02	0.1	0.08	0.1	0.06	0.54	0.17	99.8	0.33	4.06	86.64	0.09	0.03	0.49	0.01	2.96	0.06	0.35	0.22	0	0	0.03	0.6	0.87	0.54	0.32	0.17	0.01	0.01	8.76	0	0		0.13	-12.65	9.28	45.7	165.29	823.19	440.22	1109.45	744.78	895.3	489.48	1057.98	518.75
58.691	2	0.1	0.1	0.02	0.1	0.08	0.1	0.06	0.96	0.19	99.8	0.33	4.4	92.96	0.15	0.02	0.96	0.01	2.76	0.08	0.34	0.2	0	0	0.03	0.92	0.93	0.46	0.29	0.19	0.01	0.02	9.39	0	0		-0.02	-9.1	10.41	46.06	171.13	822.36	439.2	1106.75	742.3	892.39	488.23	1061.05	517.19
58.725	2	0.1	0.09	0.02	0.09	0.09	0.1	0.06	1.24	0.26	99.8	0.35	5.59	94.09	0.15	0.02	1.24	0.01	3.27	0.13	0.38	0.21	0	0	0.04	0.91	0.96	0.31	0.32	0.26	0.01	0.03	10.44	0	0		0.42	-8.16	10.2	46.29	169.92	823.15	438.44	1102.54	736.8	890.77	487.47	1058.54	514.36
58.758	2	0.08	0.06	0.01	0.08	0.16	0.08	0.06	0.6	0.25	99.67	0.68	11.22	92.13	0.17	0.03	0.6	0.01	4.14	0.13	0.31	0.16	0	0	0.05	0.94	1.53	0.49	0.24	0.25	0.01	0.04	15.1	0	0		6.19	-9.7	10.03	48.04	174.85	825.31	436.12	1102.68	732.57	889.84	485.49	1061.97	516.2
58.792	2	0.08	0.07	0.02	0.08	0.15	0.09	0.06	0.7	0.27	99.7	0.56	10.09	93.9	0.18	0.04	0.7	0.01	5.05	0.15	0.49	0.11	0	0	0.05	0.79	1.44	0.24	0.22	0.27	0.01	0.32	13.75	0	0		7.27	-8.33	10.42	48.67	174.46	828.55	434.31	1102.28	726.63	892.1	482.58	1063.47	515.26
58.825	2	0.08	0.07	0.02	0.08	0.15	0.09	0.06	0.65	0.23	99.7	0.6	10.35	97.22	0.15	0.04	0.65	0.01	4.45	0.14	0.48	0.09	0	0	0.04	0.99	1.12	0.2	0.19	0.23	0.01	0.04	14.18	0	0		0.94	-4.22	10.72	47.09	171.54	824.63	430.74	1097.56	719.83	889.62	476.09	1057.63	510.71
58.858	2	0.08	0.07	0.02	0.08	0.13	0.09	0.06	0.75	0.23	99.74	0.52	8.93	92.98	0.14	0.04	0.75	0.01	3.58	0.12	0.38	0.06	0	0	0.04	1.07	0.99	0.26	0.19	0.23	0.02	0.1	13.21	0	0		5	-9.08	11.04	47.76	167.96	826.67	430.93	1099	721.83	893.07	478.25	1058.06	509.67
58.892	2	0.09	0.08	0.02	0.09	0.11	0.09	0.06	0.9	0.23	99.77	0.46	7.67	91.74	0.12	0.05	0.9	0.01	3.07	0.13	0.47	0.07	0	0	0.05	1.12	1.19	0.15	0.18	0.23	0.02	0.53	12.32	0	0		4.05	-9.96	10.52	47.44	165.76	829.46	430.82	1099.55	719.45	894.83	478.24	1058.03	507.25
58.925	2	0.09	0.08	0.02	0.09	0.11	0.09	0.06	0.97	0.22	99.77	0.47	7.75	94.75	0.13	0.05	0.97	0.01	2.87	0.15	0.36	0.08	0	0	0.04	1.07	1.11	0.16	0.17	0.22	0.02	0.29	12.47	0	0		4.92	-7.54	9.67	47.67	165.29	830.32	428.35	1103.53	720.98	896.23	477.52	1059.18	505.29
58.958	2	0.09	0.08	0.02	0.09	0.11	0.09	0.06	0.73	0.21	99.77	0.47	7.91	95.48	0.1	0.06	0.73	0.01	2.76	0.1	0.27	0.11	0	0	0.04	1.05	1.03	0.21	0.17	0.21	0.02	0.06	12.5	0	0		3.76	-6.75	10.5	47.29	167	829.17	426.7	1105.19	720.28	897.35	473.61	1060.81	507.81
58.992	2	0.09	0.08	0.02	0.09	0.11	0.09	0.06	0.83	0.22	99.78	0.44	7.52	95.16	0.09	0.06	0.83	0.01	3.28	0.1	0.31	0.13	0	0	0.03	1.09	0.89	0.18	0.16	0.22	0.02	0.29	11.99	0	0		4.97	-7.1	8.93	48.2	171.25	828.4	425.54	1102.09	716.36	891.33	473.4	1059.43	506.1
59.025	2	0.09	0.08	0.02	0.09	0.1	0.09	0.06	0.85	0.22	99.8	0.4	6.82	92.23	0.09	0.07	0.85	0.01	3.15	0.1	0.2	0.16	0	0	0.03	1.2	0.53	0.19	0.17	0.22	0.02	0.25	11.35	0	0		4.29	-9.63	9.62	48.16	167.77	833.55	427.01	1098.47	710.45	894.05	474.89	1059.82	500.76
59.058	2	0.09	0.09	0.02	0.09	0.09	0.1	0.06	0.83	0.25	99.81	0.36	5.94	94.25	0.07	0.07	0.83	0.01	3.14	0.08	0.32	0.22	0	0	0.03	1.4	0.37	0.17	0.19	0.25	0.02	0.6	10.54	0	0		4.13	-8.02	12.56	47.86	162.85	831.57	422.8	1103.15	711.18	902.32	467.05	1060.72	504.85
59.092	2	0.1	0.1	0.02	0.09	0.08	0.1	0.06	0.83	0.24	99.8	0.33	4.82	87.55	0.06	0.07	0.83	0.01	2.94	0.07	0.44	0.33	0	0	0.04	1.42	0.39	0.19	0.19	0.24	0.03	0.15	9.62	0	0		5.4	-12.25	10.94	47.83	171.8	830.93	421.43	1105.61	714.84	896.78	469.32	1065.72	500.52
59.125	2	0.1	0.1	0.02	0.1	0.07	0.1	0.06	0.82	0.22	99.79	0.33	3.46	86.66	0.06	0.06	0.82	0.01	2.22	0.07	0.37	0.2	0	0	0.04	1.69	0.33	0.22	0.18	0.22	0.03	0.1	8.6	0	0		9.55	-12.64	9.62	48.97	169.71	834.21	423.4	1110.13	719.65	899.67	473.92	1066.78	503.54
59.159	2	0.1	0.11	0.02	0.1	0.07	0.1	0.06	0.84	0.23	99.78	0.33	2.71	68.92	0.08	0.06	0.84	0.01	2.05	0.07	0.34	0.05	0	0	0.06	2.18	0.35	0.51	0.15	0.23	0.04	0.52	8.02	0	0		6.48	-18.02	6.21	47.25	180.06	833.7	419.16	1118.39	721.42	894.14	471.7	1071.9	500.36
59.192	2	0.1	0.11	0.02	0.1	0.07	0.1	0.06	0.71	0.25	99.79	0.33	3.14	78.08	0.08	0.06	0.71	0.01	2.48	0.07	0.32	0.07	0	0	0.06	2.6	0.32	0.41	0.15	0.25	0.06	0.12	8.16	0	0		5.95	-15.65	6.47	47.3	177.99	831.87	421.54	1114.94	723.24	892.59	474.61	1068.69	500.47
59.225	2	0.1	0.11	0.02	0.1	0.07	0.1	0.06	0.65	0.29	99.78	0.33	3.13	83.41	0.09	0.08	0.65	0.01	2.81	0.09	0.26	0.05	0	0	0.06	2.46	0.33	0.37	0.16	0.29	0.07	0.08	7.96	0	0		-0.86	-13.92	9.09	46.07	175.61	830.48	424.42	1108.51	718.47	893.72	471.61	1066.76	501.59
59.259	2	0.1	0.11	0.02	0.1	0.07	0.11	0.06	0.58	0.31	99.78	0.33	3.21	59.96	0.09	0.1	0.58	0.01	4.27	0.07	0.25	0.07	0	0	0.05	2.6	0.39	0.27	0.17	0.31	0.09	0.27	7.4	0	0		4.54	-19.98	6.34	46.2	168.62	834.62	423.76	1113.97	722.2	897.55	476.22	1064.62	499.03
59.292	2	0.1	0.1	0.02	0.1	0.08	0.1	0.06	0.5	0.33	99.79	0.33	4.81	87.11	0.09	0.08	0.5	0.01	5.41	0.08	0.21	0.13	0	0	0.04	2.27	0.5	0.13	0.17	0.33	0.09	0.68	8.36	0	0		4.58	-12.45	7.07	47.13	174.62	842.19	424.17	1118.37	721.26	901.35	478.23	1075.08	495.94
59.325	2	0.1	0.11	0.02	0.1	0.07	0.11	0.06	0.6	0.34	99.77	0.33	2.88	84.69	0.14	0.06	0.6	0.01	4.1	0.11	0.22	0.09	0	0	0.04	2.68	0.56	0.09	0.16	0.34	0.1	3.35	7.12	0	0		3.68	-13.45	7.45	46.97	178.27	843.19	421.11	1116.96	710.38	900.87	469.36	1076.42	500.34
59.359	2	0.1	0.12	0.02	0.11	0.06	0.11	0.06	0.53	0.48	99.76	0.33	1.93	88.05	0.21	0.05	0.53	0.01	3.27	0.12	0.17	0.1	0	0	0.03	2.71	0.62	0.05	0.17	0.48	0.12	0.21	6.51	0	0		7.56	-12.01	10.35	48.09	172.54	847.54	422.83	1115.94	709.31	909.17	470.11	1078.73	502.01
59.392	2	0.11	0.12	0.02	0.11	0.06	0.11	0.06	0.53	0.53	99.76	0.33	1.42	72.11	0.24	0.07	0.53	0.01	2.3	0.14	0.14	0.13	0	0	0.02	3.06	0.69	0.05	0.16	0.53	0.13	0.19	6.4	0	0		11.44	-17.25	11.75	47.4	167.26	848.7	423.01	1118.68	710.39	916.23	468.23	1078.67	508.08
59.425	2	0.1	0.12	0.02	0.11	0.05	0.11	0.06	0.43	0.43	99.76	0.33	1.3	71.61	0.2	0.05	0.43	0.01	1.73	0.1	0.14	0.17	0	0	0.02	3.82	0.64	0.1	0.16	0.56	0.13	0.05	6.47	0	0		5.34	-17.38	13.53	46.74	164.31	851.48	426.98	1122.98	714.9	923.36	470.18	1082.94	509.33
59.459	2	0.11	0.12	0.02	0.11	0.05	0.11	0.06	0.41	0.41	99.75	0.33	0.97	39.71	0.18	0.04	0.41	0.01	2.04	0.09	0.11	0.34	0	0	0.02	5.08	0.55	0.14	0.17	0.66	0.15	0.05	6.01	0	0		7.47	-24.09	11.48	46.41	163.19	862.25	430.68	1134.57	718.49	932.92	473.94	1090.93	514.74
59.492	2	0.1	0.12	0.02	0.1	0.06	0.11	0.06	0.4	0.4	99.77	0.33	2.18	38.08	0.22	0.04	0.4	0.01	2.85	0.09	0.16	0.33	0	0	0.02	4.47	0.6	0.29	0.17	0.57	0.12	0.09	6.89	0	0		3.74	-24.43	13.71	45.29	146.53	866.68	443.62	1137.62	729.13	946.74	484.18	1087.14	526.1
59.526	2	0.1	0.11	0.02	0.1	0.08	0.1	0.06	0.3	0.33	99.79	0.33	4.29	11.27	0.33	0.04	0.3	0.02	4.73	0.09	0.16	0.37	0	0	0.02	4.45	0.61	0.28	0.19	0.55	0.12	0.06	8.1	0	0		5.33	-32.32	10.18	45.07	154.95	866.94	443.01	1142.34	731.63	942.08	484.31	1090.85	527.63
59.559	2	0.1	0.1	0.02	0.1	0.09	0.1	0.06	0.32	0.55	99.8	0.33	5.21	4.66	0.55	0.07	0.32	0.04	4.34	0.07	0.18	0.38	0	0	0.02	4.26	0.52	0.2	0.21	0.49	0.11	0.2	9.17	0	0		4.37	-37.1	13.27	44.74	144.4	876.15	444.35	1155.13	734.53	963.5	481.79	1098.85	532.11
59.592	2	0.09	0.09	0.02	0.1	0.1	0.1	0.06	0.37	0.98	99.8	0.33	6.33	8.75	0.98	0.11	0.37	0.07	5.42	0.06	0.32	0.44	0	0	0.03	4.68	0.6	0.19	0.24	0.47	0.1	0.26	9.97	0	0		5.01	-33.72	8.07	45.02	147.24	875.53	441.72	1159.71	742.75	954.78	488.44	1097.85	523.27
59.626	2	0.08	0.07	0.02	0.09	0.13	0.09	0.06	0.35	1.88	99.74	0.5	8.66	7	1.88	0.17	0.35	0.1	4.12	0.06	0.4	0.6	0	0	0.04	4.82	0.51	0.19	0.32	0.55	0.09	0.19	12.88	0	0		0.06	-34.93	5.01	43.09	143.61	880.78	456.56	1158.45	750.52	953.52	504.58	1094.94	529.58
59.659	2	0.08	0.07	0.02	0.1	0.12	0.1	0.07	0.39	3.23	99.77	0.49	7.55	2.53	3.23	0.26	0.39	0.15	2.85	0.06	0.62	0.52	0	0	0.04	4.65	0.39	0.3	0.37	0.51	0.09	0.04	12.75	0	0		2.84	-40.25	5.54	42.6	134.07	888.5	460.78	1159.78	748.64	963.72	507.11	1095.11	533.77
59.692	2	0.08	0.07	0.02	0.1	0.12	0.11	0.07	0.61	4.73	99.76	0.51	6.87	1.5	5.42	0.39	0.51	0.16	2.23	0.08	1.06	0.63	0	0	0.06	4.73	0.32	0.61	0.44	0.51	0.07	0.45	13.09	0	0		4.49	-42.93	4.24	43.09	138.95	885.1	456.97	1159.06	743.76	958.63	501.05	1093.08	536.1
59.726	2	0.08	0.08	0.02	0.11	0.11	0.12	0.08	0.77	4.76	99.76	0.48	5.35	4.15	7.94	0.41	0.77	0.15	1.4	0.1	1.08	0.63	0	0	0.07	4.76	0.26	0.71	0.47	0.42	0.06	0.26	12.65	0	0		4.03	-37.7	5.75	43.39	135.85	887.45	461.2	1154.42	741.95	960.51	504.38	1092.13	538
59.759	2	0.08	0.08	0.02	0.12	0.1	0.13	0.08	0.92	4.16	99.74	0.44	4.43	4.18	8.8	0.32	0.92	0.12	1.29	0.09	0.96	0.57	0	0.01	0.08	4.16	0.16	0.76	0.48	0.4	0.06	0.21	12.04	0	0		2.31	-37.67	6.48	43.28	141.8	885.85	460.98	1153.65	741.33	957.68	502.83	1095.02	538.13
59.793	2	0.09	0.1	0.02	0.12	0.08	0.13	0.08	1.53	5.47	99.73	0.33	2.06	7.24	7.06	0.25	1.53	0.1	1.03	0.09	0.78	0.67	0	0.01	0.11	5.47	0.11	0.53	0.54	0.3	0.05	0.13	9.75	0	0		2.49	-34.75	5.12	43.37	140.35	883.95	460.74	1151.7	741.82	954.13	504.59	1090.7	536.93
59.826	2	0.09	0.09	0.02	0.11	0.09	0.12	0.07	1.51	4.61	99.77	0.39	4.29	6.95	4.61	0.17	1.51	0.07	1.39	0.12	0.83	0.74	0	0.01	0.17	5.39	0.1	0.61	0.62	0.28	0.04	0.39	11.26	0	0		6.31	-34.97	5.83	44.51	145.09	887.31	458.81	1151.8	738.72	954.34	504.36	1096.24	534.64
59.859	2	0.09	0.09	0.02	0.1	0.09	0.11	0.06	1.87	2.41	99.78	0.37	4.33	9.09	2.41	0.11	1.87	0.05	1.6	0.12	0.71	0.49	0	0.01	0.16	5.84	0.09	0.63	0.61	0.27	0.04	0.26	10.91	0	0		4.79	-33.52	7.35	44.45	138.45	883.98	458.82	1147.48	737.18	955.75	501.98	1090.22	534.96
59.893	2	0.1	0.08	0.02	0.1	0.1	0.1	0.06	2.9	1.44	99.79	0.43	5.1	14.66	1.44	0.06	2.9	0.03	1.78	0.17	0.68	0.47	0	0.01	0.19	5.23	0.11	0.82	0.75	0.2	0.03	0.34	11.92	0	0		5.49	-30.81	5.66	45.14	144.16	880.66	456.91	1138.53	726.19	945.21	498.07	1084.37	535.7
59.926	2	0.1	0.09	0.02	0.1	0.1	0.11	0.06	4.08	0.82	99.78	0.4	4.05	26.28	0.82	0.04	4.08	0.02	2.13	0.21	0.55	0.31	0	0.01	0.24	4.74	0.14	1.32	0.8	0.19	0.03	0.29	11.31	0	0		10.87	-27.16	9.69	47.24	145.19	878.7	456.41	1139.02	732.52	948.86	499.26	1088.92	537.48
59.959	2	0.11	0.1	0.02	0.1	0.08	0.11	0.06	4.41	0.55	99.77	0.34	2.75	51.66	0.55	0.03	4.41	0.02	1.81	0.22	0.39	0.15	0	0.01	0.22	5.02	0.16	1.29	0.69	0.18	0.03	0.37	10.25	0	0		8.62	-21.67	10.79	47.19	151.47	872.34	454.83	1135.1	730.72	942.78	494.94	1087.32	540.24
59.993	2	0.13	0.13	0.02	0.12	0.07	0.14	0.06	7.87	0.37	99.72	0.33	0	69.5	0.37	0.03	7.87	0.02	1.54	0.2	0.36	0.15	0	0.01	0.19	5.57	0.2	1.28	0.79	0.2	0.03	0.39	8.33	0	0		10.14	-17.88	11.59	48.52	154.72	868.05	453.83	1132.4	733.51	938.32	496.06	1087.01	538.83
60.026	2	0.14	0.13	0.02	0.13	0.06	0.15	0.06	7.73	0.28	99.71	0.33	0	66.55	0.28	0.03	8.41	0.02	1.32	0.22	0.31	0.11	0	0.01	0.16	5.78	0.23	0.83	0.68	0.21	0.03	0.26	7.73	0	0		9.68	-18.56	10.62	48.35	153.35	865.67	455.09	1129.17	734.09	934.67	497.97	1082.59	538.41
60.059	2	0.15	0.15	0.02	0.14	0.05	0.17	0.06	6.59	0.24	99.67	0.33	0	37.16	0.23	0.02	10.52	0.02	1.38	0.26	0.28	0.11	0	0.01	0.16	6.56	0.28	0.74	0.57	0.24	0.03	0.68	6.59	0	0		5.91	-24.63	11.59	45.93	158.82	865.58	453.67	1124.16	724.59	931.72	492.39	1084.55	535.59
60.093	2	0.18	0.18	0.02	0.15	0.05	0.2	0.06	5.1	0.26	99.61	0.33	0	70.89	0.23	0.02	13.04	0.02	1.37	0.2	0.24	0.11	0	0.01	0.15	7.11	0.31	0.84	0.42	0.26	0.03	0.53	5.1	0	0		4.96	-17.55	10.76	46.75	157.56	862.87	455.47	1121.3	727.93	927.36	496.66	1080.24	534.76
60.126	2	0.17	0.18	0.02	0.15	0.05	0.19	0.06	5.19	0.31	99.62	0.33	0	45.04	0.2	0.02	12.04	0.02	1.77	0.2	0.2	0.1	0	0.01	0.15	8.1	0.34	0.92	0.37	0.31	0.03	0.51	5.19	0	0		2.17	-22.99	11.68	45.28	161.35	861.19	449.95	1126.41	728.07	929.25	489.89	1085.4	530.51
60.16	2	0.2	0.2	0.02	0.17	0.04	0.22	0.06	4.22	0.33	99.56	0.33	0	59.09	0.13	0.02	14.92	0.02	1.8	0.16	0.18	0.1	0	0.01	0.13	9.74	0.28	1.13	0.23	0.33	0.03	0.24	4.22	0	0		2.44	-20.16	11.35	45.7	163.31	858.09	448.07	1126.61	728.66	926.71	487.8	1083.93	532
60.193	2	0.21	0.22	0.02	0.17	0.04	0.24	0.06	4	0.33	99.52	0.33	0	68.56	0.13	0.02	16.44	0.03	1.88	0.16	0.22	0.08	0	0.01	0.11	9.54	0.28	1.45	0.19	0.33	0.03	0.4	4	0	0		7.58	-18.1	10.71	47.52	160.21	858.39	451.9	1121.73	726.97	925.33	491.17	1078.13	539.34
60.226	2	0.23	0.23	0.02	0.18	0.04	0.26	0.06	3.85	0.33	99.48	0.33	0	61.77	0.12	0.01	18.43	0.03	1.83	0.16	0.27	0.07	0	0.01	0.12	10.21	0.33	1.36	0.18	0.33	0.03	0.85	3.85	0	0		3.38	-19.6	11.57	46.19	158.93	858.88	451.43	1119.86	725.71	925.4	491.53	1079.22	531.52
60.26	2	0.22	0.22	0.02	0.18	0.04	0.25	0.06	3.69	0.31	99.5	0.33	0	62.84	0.08	0.01	17.21	0.03	1.5	0.15	0.27	0.08	0	0	0.12	13.23	0.35	1.2	0.13	0.31	0.02	0.16	3.69	0	0		2.82	-19.37	12.65	46.42	159.65	855.44	447.46	1120.37	724.34	925.65	485.88	1078.67	531.4
60.293	2	0.22	0.23	0.02	0.18	0.04	0.25	0.06	3.64	0.27	99.5	0.33	0	67.08	0.07	0.01	17.4	0.02	1.43	0.15	0.28	0.06	0	0	0.12	12.71	0.33	0.95	0.13	0.27	0.02	0.57	3.64	0	0		3.91	-18.44	12.71	46.45	173.11	851.96	443.94	1128.19	730.18	923.32	481.68	1087.45	536.71
60.326	2	0.24	0.25	0.02	0.2	0.04	0.29	0.06	3.52	0.29	99.42	0.35	0	55.22	0.09	0.01	20.46	0.03	1.41	0.19	0.22	0.09	0	0	0.1	15.9	0.36	0.46	0.12	0.29	0.02	0.25	3.52	0	0		5.91	-20.95	11.49	46.61	167.3	853.29	448.27	1121.97	730.61	920.39	489.67	1082.05	532.74
60.36	2	0.24	0.25	0.02	0.19	0.04	0.28	0.06	3.28	0.26	99.44	0.33	0	71.07	0.07	0.01	19.8	0.03	1.43	0.21	0.22	0.1	0	0	0.1	16.44	0.4	0.41	0.1	0.26	0.02	0.24	3.28	0	0		5.16	-17.51	13.53	46.53	165.11	854.7	449.76	1126.66	734.15	927.68	488.94	1085.09	538.77
60.393	2	0.23	0.24	0.02	0.19	0.04	0.27	0.06	3.26	0.21	99.45	0.33	0	68.14	0.06	0.01	19.28	0.03	1.4	0.21	0.28	0.06	0	0	0.1	14.71	0.33	0.43	0.1	0.21	0.02	0.39	3.26	0	0		3.67	-18.2	14.43	46.26	167.42	852.96	451.52	1125.24	733.67	927.21	487.72	1085.02	543.62
60.426	2	0.23	0.24	0.02	0.19	0.04	0.28	0.06	3.39	0.17	99.45	0.33	0	56.04	0.08	0.01	19.39	0.03	1.67	0.24	0.41	0.1	0	0	0.1	15.1	0.42	0.3	0.11	0.17	0.02	0.27	3.39	0	0		-1.61	-20.79	14.49	44.66	158.47	857.35	459.77	1124.11	737.33	931.58	496.2	1083.14	542.48
60.46	2	0.24	0.25	0.02	0.2	0.04	0.29	0.06	3.41	0.16	99.42	0.35	0	35.08	0.09	0.01	20.62	0.03	1.49	0.24	0.51	0.09	0	0	0.07	14.72	0.36	0.28	0.12	0.16	0.02	0.06	3.41	0	0		3.01	-25.08	10.9	45.37	160.26	857.84	453.88	1128.99	737.3	928.83	494	1082.99	537.77
60.493	2	0.27	0.27	0.02	0.21	0.04	0.33	0.06	3.45	0.15	99.33	0.44	0	52.36	0.08	0.01	23.87	0.03	1.77	0.32	0.69	0.09	0	0	0.06	14.35	0.35	0.22	0.13	0.15	0.02	0.52	3.45	0	0		3.09	-21.53	12.25	45.85	163.73	860.57	454.29	1129.27	735.27	930.51	493.64	1087.93	538.66
60.527	2	0.27	0.26	0.02	0.21	0.04	0.33	0.06	3.73	0.12	99.34	0.44	0	52.7	0.11	0.01	23.8	0.03	2.03	0.45	0.52	0.07	0	0	0.05	16.17	0.35	0.2	0.13	0.12	0.01	1.48	3.73	0	0		4.51	-21.46	12.37	46.25	164.26	856.53	453.89	1125.18	735.63	926.29	494	1084.45	538.34
60.56	2	0.33	0.3	0.02	0.24	0.04	0.41	0.06	3.73	0.15	99.17	0.62	0	56.94	0.15	0.01	28.68	0.03	1.95	0.57	0.61	0.07	0	0	0.04	18.3	0.37	0.19	0.16	0.11	0.01	2.62	3.73	0.02	0		5.2	-20.6	9.88	46.99	159.87	857.76	456.27	1119.94	732.91	921.97	498.86	1077.59	535.47
60.593	2	0.37	0.33	0.02	0.27	0.04	0.49	0.06	3.59	0.11	99.03	0.8	0	65.36	0.11	0.01	32.22	0.03	2.02	0.56	0.6	0.06	0	0	0.04	18.98	0.33	0.25	0.17	0.11	0.01	0.54	3.59	0.09	0		7.79	-18.82	13.58	47.43	169.46	856.68	453.62	1123.21	732.32	925.4	492.14	1087.09	542.86
60.627	2	0.55	0.45	0.02	0.36	0.04	0.78	0.06	3.47	0.13	98.43	1.72	-5.37	54.28	0.13	0.01	42.77	0.02	1.67	0.65	0.4	0.05	0	0	0.04	19.06	0.32	0.22	0.2	0.08	0.01	0.96	3.47	0.31	0		3.34	-21.14	10.71	46.44	162.29	856.1	452.83	1121.16	731.92	921.94	494.69	1079.77	532.46
60.66	2	0.58	0.47	0.02	0.37	0.04	0.83	0.06	3.58	0.12	98.34	1.94	-6.14	54.36	0.12	0.01	44.23	0.02	1.55	0.65	0.39	0.06	0	0	0.03	17.65	0.38	0.28	0.2	0.08	0.01	0.48	3.58	0.45	0		5.4	-21.13	13.07	46.94	171.44	856.65	450.15	1127.33	733.28	925.77	489.58	1090.36	537.56
60.693	2	0.74	0.53	0.02	0.44	0.04	1.11	0.06	3.77	0.1	97.78	3.24	-9.6	63.17	0.1	0	50.8	0.02	1.67	0.72	0.33	0.06	0	0	0.03	18.07	0.35	0.25	0.22	0.08	0.01	0.54	3.77	0.21	0		2.5	-19.3	11.42	46.4	166.34	854.13	453.05	1123.16	735.31	921.42	494.13	1082.54	535.45
60.727	2	0.86	0.58	0.02	0.48	0.04	1.32	0.06	3.69	0.1	97.36	4.36	-11.95	66.49	0.1	0	54.67	0.01	1.66	0.89	0.45	0.05	0	0	0.03	16.95	0.31	0.18	0.24	0.07	0.01	2.41	3.69	0.09	0		4.13	-18.57	12.28	46.52	166.22	854.32	458.56	1120.68	736.97	922.01	497.64	1081.63	544.02
60.76	2	1.05	0.67	0.02	0.57	0.04	1.7	0.06	3.32	0.13	96.6	6.63	-15.67	46.27	0.13	0	60.18	0.01	1.46	0.7	0.51	0.04	0	0	0.03	16.25	0.26	0.17	0.24	0.07	0.01	1.95	3.32	0	0		-0.14	-22.75	11.97	45.72	162.19	855.53	460.22	1115.97	734.63	920.61	500.76	1079.11	535.16
60.794	2	1.43	0.83	0.02	0.71	0.04	2.49	0.06	3.36	0.17	95.03	12.52	-20.72	74.75	0.17	0	68.86	0.01	1.31	0.7	0.64	0.03	0	0	0.03	17.15	0.25	0.15	0.28	0.08	0.01	0.27	3.36	0	0		1.32	-16.57	13.59	46.16	164.11	855.04	457.55	1120.85	736.19	924.62	496.63	1082.9	539.97
60.827	2	1.28	0.78	0.02	0.66	0.04	2.18	0.06	3.26	0.12	95.65	10.04	-19.07	57.29	0.12	0	65.78	0.01	1.25	0.52	0.57	0.04	0	0	0.03	12.6	0.27	0.23	0.27	0.07	0.01	0.03	3.26	0	0		-0.24	-20.53	12.78	45.59	163.39	853.72	448.93	1128.86	734.64	928.15	486.78	1083.98	535.94
60.86	2	0.96	0.62	0.02	0.53	0.04	1.53	0.06	3.6	0.1	96.94	5.67	-14.11	74.75	0.1	0	57.99	0.01	1.49	0.42	0.51	0.1	0	0	0.03	12.42	0.32	0.35	0.26	0.08	0.01	0.08	3.6	0	0		3.5	-16.57	11.66	46.51	161.88	856.61	450.2	1124.8	733.21	925.29	492.55	1082.44	531.42
60.894	2	0.85	0.56	0.02	0.48	0.04	1.33	0.06	4.06	0.11	97.34	4.56	-11.58	55.16	0.11	0.01	55	0.01	2.04	0.33	0.37	0.24	0	0	0.03	12.18	0.34	0.47	0.28	0.11	0.01	0.03	4.06	0	0		2.37	-20.96	10.79	46.06	156.45	859.41	451.17	1123.15	730.79	926.67	494.51	1079.79	526.62
60.927	2	0.72	0.5	0.02	0.43	0.04	1.1	0.06	3.96	0.14	97.81	3.24	-8.91	87.36	0.14	0.02	50.46	0.02	2.41	0.3	0.28	0.29	0	0	0.04	11.73	0.31	0.6	0.25	0.12	0.01	0.25	3.96	0	0		-5.14	-12.33	12.95	45.82	160.76	854.81	445.37	1122.56	723.83	925.81	482.82	1080.4	526.91
60.96	2	0.47	0.37	0.02	0.32	0.05	0.66	0.06	4.37	0.12	98.68	1.34	-1.8	53.59	0.09	0.02	39.25	0.03	2.82	0.16	0.25	0.37	0	0	0.04	10.85	0.29	0.61	0.24	0.12	0.01	0.11	4.37	0	0		8.69	-21.28	13.41	47.24	168.81	852.57	439.21	1129.2	729.12	926.68	479.66	1087.45	531.13
60.994	2	0.29	0.25	0.02	0.22	0.05	0.36	0.06	5.06	0.12	99.28	0.54	0	64.55	0.09	0.07	26.3	0.05	2.36	0.09	0.13	0.17	0	0	0.05	10.91	0.41	0.68	0.2	0.12	0.01	0.34	5.06	0	0		4.42	-19	11.36	46.93	163.22	852.29	443.15	1123.23	728.4	921.76	485.38	1079.7	526.53
61.027	2	0.22	0.21	0.02	0.18	0.05	0.26	0.06	5.62	0.11	99.47	0.35	0	31.5	0.07	0.21	19.99	0.05	2.28	0.06	0.11	0.09	0	0	0.06	9.92	0.57	1.03	0.17	0.11	0.01	0.59	5.62	0	0		9.09	-25.88	12.28	46.48	157.69	859.92	447.49	1127.78	731.62	931.88	490.41	1084.44	530.29
61.06	2	0.2	0.18	0.02	0.17	0.05	0.23	0.06	6.26	0.11	99.54	0.33	0	29.27	0.07	0.41	17.52	0.05	2.21	0.05	0.1	0.05	0	0	0.06	9.05	0.56	0.84	0.15	0.11	0.01	1.28	6.26	0	0		8.23	-26.41	12.09	45.76	159.54	860.64	449.57	1129.39	733.72	932.2	491.82	1086.33	533.02
61.094	2	0.16	0.16	0.02	0.15	0.06	0.18	0.06	6.85	0.12	99.64	0.33	0	77.96	0.11	0.54	12.41	0.04	2.13	0.05	0.08	0.02	0	0	0.05	5.51	0.49	0.73	0.12	0.12	0.01	1.77	6.85	0	0		4.97	-15.68	15.38	46.2	167.61	852.28	450.22	1128.27	735.43	930.2	485.71	1086.07	547.34
61.127	2	0.15	0.14	0.02	0.14	0.07	0.17	0.06	7.53	0.13	99.67	0.33	0	80.02	0.13	0.45	11.02	0.03	2.81	0.04	0.13	0.03	0	0	0.05	4.36	0.51	0.46	0.13	0.12	0.01	0.75	7.53	0	0		2.94	-15.06	14.29	45.46	166.68	857	462.97	1129.31	746.75	930.59	500.92	1089.07	552.56
61.161	2	0.13	0.12	0.02	0.12	0.08	0.14	0.06	7.76	0.17	99.72	0.33	0.29	34.14	0.17	0.38	7.76	0.02	3.08	0.05	0.21	0.06	0	0	0.04	2.94	0.57	0.19	0.12	0.11	0.01	0.33	8.68	0	0		2.36	-25.28	12.66	44.07	163.28	857.4	460.41	1127.61	743.02	929.11	499.6	1086.3	543.77
61.194	2	0.12	0.11	0.02	0.11	0.08	0.13	0.06	6.23	0.22	99.74	0.33	1.76	27.75	0.22	0.23	6.23	0.01	3.4	0.05	0.22	0.05	0	0	0.03	2.11	0.65	0.2	0.12	0.11	0.01	0.8	9.19	0	0		4.03	-26.78	11.64	44.42	163.73	860.35	457.48	1129.92	740.01	930.13	497.74	1088.16	540.57
61.227	2	0.12	0.12	0.02	0.12	0.08	0.14	0.06	7.25	0.42	99.73	0.33	1.45	52.41	0.42	0.22	7.25	0.01	4.21	0.1	0.31	0.12	0	0	0.02	2.11	0.61	0.15	0.12	0.11	0.01	0.6	9.15	0	0		5.85	-21.52	11.87	45.51	154.28	859.31	459.07	1125.92	739.07	931.65	499.25	1079.44	543.52
61.261	2	0.09	0.08	0.02	0.09	0.14	0.1	0.06	3.28	0.49	99.73	0.53	8.01	49.55	0.49	0.15	3.28	0.01	4.1	0.15	0.28	0.08	0	0	0.02	1.94	0.45	0.15	0.12	0.11	0.01	1.12	13.41	0	0		4.55	-22.09	10.25	45.59	155.93	860.34	458.17	1121.12	733.63	926.05	500.35	1077.86	535.94
61.294	2	0.09	0.08	0.02	0.09	0.13	0.1	0.06	3.48	0.68	99.74	0.52	7.52	73.38	0.68	0.08	3.48	0.01	3.59	0.17	0.24	0.05	0	0	0.02	2.08	0.35	0.21	0.11	0.11	0.01	0.54	13.28	0	0		-2.53	-16.93	11.88	44.77	162.38	856.91	454.04	1123.09	732.33	924.79	493.38	1082.19	533.29
61.327	2	0.09	0.08	0.02	0.09	0.12	0.1	0.06	3.53	0.78	99.75	0.51	7.01	54.39	0.78	0.04	3.53	0.01	2.95	0.22	0.26	0.05	0	0	0.02	1.85	0.28	0.2	0.11	0.11	0.01	3.17	13.11	0	0		1.66	-21.12	13.01	44.89	156.61	859.83	457.63	1121.55	733.66	929.41	497.85	1081.52	535.17
61.361	2	0.1	0.08	0.02	0.09	0.13	0.1	0.06	4.45	0.76	99.75	0.54	6.82	53	0.76	0.03	4.45	0.01	2.52	0.3	0.22	0.03	0	0	0.02	1.86	0.22	0.18	0.11	0.13	0.01	8.87	13.54	0	0		3.88	-21.4	11.55	45.19	156.68	862.89	458.6	1125.16	737.29	930.37	501.86	1083.65	534.31
61.394	2	0.1	0.08	0.02	0.1	0.11	0.1	0.06	4.23	0.72	99.77	0.5	6	35.35	0.72	0.03	4.23	0.01	1.97	0.29	0.25	0.02	0	0	0.02	1.76	0.18	0.29	0.11	0.13	0.01	0.6	12.9	0	0		3.63	-25.02	11.64	44.53	157.2	861.84	457.7	1127.3	735.63	932.19	497	1083.4	540.03
61.427	2	0.11	0.09	0.02	0.1	0.1	0.11	0.06	5.49	0.56	99.77	0.43	4.24	54.88	0.56	0.02	5.49	0.01	1.88	0.33	0.26	0.02	0	0	0.02	2.01	0.12	0.32	0.11	0.13	0.01	0.73	11.88	0	0		2.36	-21.02	11.63	45.11	161.52	862.64	455.94	1126.02	732.43	929.41	496.06	1085.91	536
61.461	2	0.13	0.11	0.02	0.12	0.09	0.14	0.06	9.23	0.51	99.72	0.37	1.41	75.91	0.51	0.01	9.23	0.01	2.33	0.48	0.25	0.02	0	0	0.03	2.2	0.08	0.35	0.11	0.14	0.01	0.93	10.89	0	0		2.56	-16.26	10.22	45.83	164.4	861.35	456.04	1118.77	725.6	921.71	496.04	1081.3	535.55
61.494	2	0.13	0.11	0.02	0.12	0.09	0.14	0.06	9.42	0.32	99.71	0.33	0.52	65.97	0.32	0.01	9.42	0.01	2.59	0.38	0.22	0.02	0	0	0.04	2.26	0.09	0.6	0.1	0.18	0.01	2.19	10.04	0	0		1.88	-18.69	12.89	45.37	159.61	856.31	455.27	1118.05	729.72	924.8	494.1	1078.8	536.03
61.528	2	0.17	0.15	0.02	0.15	0.07	0.2	0.06	8.27	0.25	99.6	0.33	0	68.83	0.21	0.01	15.14	0.01	3.31	0.37	0.19	0.05	0	0	0.05	2.39	0.1	0.59	0.11	0.25	0.01	0.74	8.27	0	0		2.81	-18.04	13.04	45.9	166.64	852.59	451.95	1118.55	728.71	921.24	489.31	1080.43	538.55
61.561	2	0.2	0.18	0.02	0.17	0.06	0.24	0.06	6.77	0.3	99.52	0.33	0	71.3	0.11	0.01	18.35	0	2.89	0.41	0.24	0.05	0	0	0.06	2.4	0.11	0.53	0.12	0.3	0.01	4.33	6.77	0	0		5.27	-17.45	13.18	46.52	165.63	849.44	451.09	1115.41	730.14	918.25	490.66	1077.42	536.47
61.594	2	0.21	0.19	0.02	0.17	0.06	0.24	0.06	6.76	0.29	99.51	0.33	0	78.34	0.08	0.01	19.02	0	2.2	0.33	0.31	0.07	0	0	0.07	2.83	0.15	0.56	0.11	0.29	0.01	4.08	6.76	0	0		6.32	-15.57	13.75	47.06	170.9	845.4	449.37	1115.49	734.94	914.37	491.59	1079.92	533.99
61.628	2	0.25	0.22	0.02	0.2	0.05	0.31	0.06	5.86	0.29	99.39	0.44	0	84.81	0.06	0.01	23.62	0	1.73	0.3	0.42	0.11	0	0	0.08	5.21	0.28	0.47	0.1	0.29	0.01	0.67	5.86	0	0		3.79	-13.4	13.09	46.65	170.16	845.51	450.58	1117.01	737.5	914.25	493.29	1079.56	533.59
61.661	2	0.27	0.23	0.02	0.21	0.05	0.33	0.06	5.78	0.24	99.34	0.49	0	71.31	0.07	0.01	25.25	0	1.68	0.53	0.64	0.14	0	0	0.08	5.13	0.32	0.4	0.1	0.24	0.01	3.41	5.78	0	0		4.41	-17.45	14.36	46.49	167.04	844.87	450.95	1115.17	734.84	916.89	490.81	1077.44	536.93
61.694	2	0.29	0.26	0.02	0.22	0.05	0.36	0.06	5.1	0.22	99.28	0.54	0	83.7	0.06	0	26.68	0	1.4	0.52	0.71	0.19	0	0	0.09	5.98	0.35	0.36	0.1	0.22	0.01	2.94	5.1	0	0		1.35	-13.82	15.56	46.45	173.21	842.54	450.16	1116.05	734.74	915.86	487.39	1080.84	540.13
61.728	2	0.32	0.28	0.02	0.24	0.04	0.41	0.06	4.56	0.23	99.18	0.64	0	56.6	0.06	0	29.2	0.01	1.4	0.53	0.58	0.13	0	0	0.08	7.79	0.45	0.27	0.11	0.23	0.01	1.39	4.56	0	0		0.93	-20.67	12.37	45.99	165.38	843.37	453.69	1111.02	735.01	911.54	494.42	1072.24	533.5
61.761	2	0.33	0.29	0.02	0.24	0.04	0.42	0.06	4.53	0.21	99.16	0.66	0	83.09	0.06	0	29.61	0	1.52	0.55	0.39	0.1	0	0	0.06	8.59	0.48	0.19	0.12	0.21	0.01	0.81	4.53	0	0		3.46	-14.04	15.42	46.87	169.11	842.44	449.62	1112.07	732.24	914.74	488.44	1076.83	536.67
61.795	2	0.45	0.37	0.02	0.3	0.04	0.6	0.06	3.64	0.21	98.8	1.11	-1.89	86.81	0.07	0	37.06	0	1.69	0.76	0.46	0.08	0	0	0.05	10.83	0.5	0.1	0.14	0.21	0.01	1.1	3.64	0	0		-1.4	-12.58	13.6	46.27	174.7	843.91	451.91	1116.36	738.19	911.92	492.95	1081.88	533.35
61.828	2	0.46	0.37	0.02	0.31	0.04	0.62	0.06	3.7	0.2	98.77	1.17	-2.22	77.13	0.09	0	37.69	0.01	1.7	1.03	0.56	0.09	0	0	0.03	12.83	0.51	0.1	0.15	0.2	0.01	1.65	3.7	0	0		4.61	-15.92	15.07	46.76	172.58	842.62	454.63	1114.33	741.42	913.71	495.91	1080.71	539.44
61.861	2	0.51	0.4	0.02	0.33	0.04	0.7	0.06	3.5	0.2	98.61	1.4	-3.91	80.77	0.11	0	40.21	0	1.55	1.26	0.47	0.11	0	0	0.03	12.98	0.45	0.07	0.15	0.2	0.01	4.23	3.5	0	0		1.9	-14.82	12.93	46.43	173.06	843.34	456.2	1111.91	739.61	909.08	498.25	1077.82	536.71
61.895	2	0.74	0.53	0.02	0.43	0.04	1.07	0.06	2.86	0.2	97.86	2.9	-10.19	85.66	0.13	0	49.49	0	1.21	1.41	0.61	0.08	0	0	0.02	14.84	0.27	0.05	0.16	0.2	0.01	4.47	2.86	0	0		-3.99	-13.06	11.95	45.52	166.86	843.42	464.25	1103.48	735.56	906.2	502.49	1068.32	541.98
61.928	2	0.86	0.59	0.02	0.48	0.04	1.28	0.06	2.75	0.19	97.45	3.94	-12.59	78.98	0.11	0	53.42	0	1.22	1.49	0.68	0.08	0	0	0.03	14.86	0.27	0.06	0.18	0.19	0.02	2.3	2.75	0	0		0.89	-15.38	12.43	45.89	165.75	843.82	459.94	1110.93	740.34	911.5	500.35	1072.09	541.37
61.961	2	0.98	0.64	0.02	0.52	0.04	1.46	0.06	2.72	0.19	97.07	4.98	-14.33	88.62	0.13	0	56.45	0	1.3	2.1	0.67	0.07	0	0	0.03	14.48	0.29	0.07	0.19	0.19	0.01	3.56	2.72	0	0		-2.57	-11.74	12.18	45.86	168.53	841.34	461.04	1105.23	737.62	905.5	500.96	1069.56	539.53
61.995	2	1.14	0.71	0.02	0.58	0.04	1.76	0.06	2.77	0.13	96.49	6.87	-16.7	91.58	0.13	0	60.63	0	1.47	2.31	0.88	0.06	0	0	0.03	15.56	0.31	0.1	0.26	0.13	0.02	7.05	2.77	0.03	0		-2.64	-10.07	13.29	45.85	162.63	840.67	462.67	1099.63	734.58	906.22	501.59	1064.3	539.77
62.028	2	1.42	0.8	0.02	0.65	0.04	2.15	0.06	2.82	0.14	95.69	9.71	-19.28	91.57	0.14	0	65.31	0	2.31	3.8	1.53	0.12	0	0.01	0.03	15.98	0.41	0.25	0.27	0.14	0.02	3.31	2.82	0.02	0		-5.32	-10.08	12.93	45.71	161.79	839.62	458.93	1098.91	731.23	904.93	498.14	1062.84	533.36
62.061	2	2.03	1.05	0.02	0.82	0.04	3.19	0.06	2.87	0.17	93.63	17.67	-23.45	93.2	0.17	0	73.86	0	3.3	4.96	1.03	0.12	0	0.01	0.04	15.91	0.37	0.25	0.32	0.14	0.02	19.09	2.87	0.64	0		-1.35	-8.91	12.09	46.83	166.27	837.27	459.9	1092.89	729.76	897.57	500.78	1060.49	533.97
62.095	2	2.64	1.24	0.02	0.99	0.04	4.26	0.06	2.65	0.16	91.48	26.76	-27.41	92.77	0.16	0	80.38	0	3.31	5.5	0.97	0.16	0	0	0.05	14.35	0.35	0.3	0.42	0.12	0.01	4.97	2.65	0.61	0		-2.64	-9.24	14.21	46.57	179.03	836.16	460.14	1095.76	730.1	896.88	498.49	1070.87	540.66
62.128	2	2.83	1.22	0.02	0.99	0.04	4.29	0.06	2.7	0.15	91.43	27.07	-27.46	89.11	0.15	0	80.57	0	3.35	7.22	0.98	0.22	0	0.01	0.06	14.23	0.36	0.32	0.43	0.11	0.01	1.61	2.7	0.45	0		-0.6	-11.49	14.16	46.34	175.35	834.27	462.08	1098.7	738.51	898.55	503.65	1069.67	541.98
62.162	2	3.22	1.4	0.02	1.1	0.03	4.91	0.06	2.35	0.12	90.18	32.6	-30.43	90.65	0.12	0	83.8	0	1.4	7.17	0.62	0.1	0	0	0.07	12.58	0.44	0.29	0.5	0.12	0.01	3.74	2.35	0.73	0		-0.75	-10.64	13.65	46.23	169.72	834.37	461.55	1099.2	739.06	900.84	500.65	1065.14	543.21
62.195	2	3.48	1.49	0.02	1.18	0.03	5.49	0.06	2.18	0.19	89.03	37.05	-32.1	89.57	0.19	0	86.24	0	1.24	6.82	0.61	0.09	0	0	0.06	12.47	0.38	0.26	0.5	0.12	0.01	1.03	2.18	0.63	0		-2.01	-11.25	13.01	45.94	169.39	834.61	462.61	1098.88	739.86	899.77	502.35	1064.51	541.81
62.228	2	3.64	1.54	0.02	1.21	0.03	5.73	0.06	2.16	0.21	88.55	38.89	-32.79	91.89	0.21	0	87.25	0.01	1.15	7.11	0.68	0.08	0	0	0.07	12.18	0.4	0.3	0.46	0.11	0.01	3.67	2.16	0.71	0		-6.44	-9.87	15.1	45.53	166.3	831.32	459.72	1097.43	737.14	901.79	496.75	1062.44	539.74
62.262	2	4.26	1.75	0.02	1.36	0.03	6.85	0.06	1.75	0.15	86.31	46.94	-35.79	90.18	0.15	0	91.38	0.01	1	7.23	0.95	0.11	0	0.01	0.08	10.85	0.35	0.21	0.43	0.11	0.01	2.77	1.75	0.64	0		-5.91	-10.92	14.75	45.89	167.48	830.83	455.23	1096.79	732.36	900.35	492.27	1062.15	535.52
62.295	2	3.74	1.64	0.02	1.29	0.03	6.38	0.06	1.77	0.12	87.23	43.75	-34.87	93.85	0.12	0	89.81	0.01	1.21	5.27	1.21	0.15	0	0	0.08	10.04	0.24	0.17	0.4	0.09	0.01	2.3	1.77	0.39	0		-6.12	-8.38	15.63	45.86	167.94	828.84	454.35	1098.02	733.86	901.39	490.44	1062.37	538.29
62.328	2	3.57	1.58	0.02	1.28	0.03	6.34	0.06	1.81	0.13	87.33	43.46	-34.7	93.09	0.13	0	89.68	0.01	1.59	4.19	1.49	0.2	0	0	0.07	8.74	0.28	0.19	0.38	0.09	0.01	0.64	1.81	0.09	0		-8.36	-9	14.13	45.62	169.99	827.47	452.73	1101.18	736.97	899.1	490.16	1063.08	534.97
62.362	2	3.44	1.55	0.02	1.27	0.03	6.21	0.06	1.84	0.19	87.59	42.22	-34.27	90.95	0.19	0	89.05	0.01	1.37	3.62	1.12	0.2	0	0	0.06	6.53	0.27	0.21	0.38	0.08	0.01	0.05	1.84	0.07	0		-2.53	-10.46	12.46	46.32	171.19	829.09	450.54	1097.74	734.15	894.45	493.08	1062.19	527.28
62.395	2	2.69	1.34	0.02	1.1	0.03	4.92	0.06	2.06	0.27	90.15	31.61	-30.36	87.59	0.27	0	83.4	0.01	1.75	2.4	0.54	0.14	0	0	0.05	5.33	0.27	0.3	0.34	0.08	0.01	0.07	2.06	0.2	0		-3.9	-12.23	12.47	45.86	172.18	831.61	447.64	1103.57	734.23	898.31	490.11	1067.01	524.54
62.428	2	2.34	1.17	0.02	1	0.04	4.28	0.06	2.51	0.39	91.44	26.37	-27.9	87.26	0.39	0.01	80.24	0.01	1.97	2.08	0.39	0.13	0	0	0.04	4.6	0.29	0.31	0.29	0.07	0.01	0.61	2.51	0	0		-2.2	-12.38	10.8	45.64	170.74	832.99	446.47	1108.35	737.2	899.59	491.08	1067.1	524.14
62.462	2	1.94	1.04	0.02	0.88	0.04	3.47	0.06	2.63	0.37	93.05	19.61	-24.99	84.68	0.37	0.01	75.5	0.01	1.92	1.74	0.26	0.11	0	0.01	0.04	3.91	0.29	0.27	0.24	0.05	0.01	0.2	2.63	0	0		-0.86	-13.45	11.34	45.82	174.98	830.86	442.78	1107.82	734.15	897.64	486.29	1068.49	524.08
62.495	2	1.84	1	0.02	0.86	0.04	3.38	0.06	2.81	0.63	93.25	18.31	-23.75	82.03	0.63	0.02	74.49	0.02	3	1.55	0.26	0.16	0	0.01	0.03	4	0.3	0.21	0.23	0.06	0.01	0.43	2.81	0	0		0.53	-14.41	11.7	45.87	174.02	828.39	441	1102.84	731.42	894.17	488.35	1065.7	517.68
62.529	2	1.55	0.92	0.02	0.78	0.04	2.86	0.06	2.72	1.11	94.28	13.64	-21.24	80.19	1.11	0.04	70.04	0.03	3.53	1.28	0.35	0.16	0	0.01	0.03	3.26	0.38	0.33	0.2	0.07	0.01	0.28	2.72	0.19	0		-4.81	-15.01	10.38	45.41	177.97	830.9	438.94	1103.66	726.18	892.24	483.96	1067.87	512.71
62.562	2	1.22	0.82	0.02	0.69	0.04	2.29	0.06	2.78	2.18	95.41	8.93	-18.04	85.94	2.18	0.07	64.05	0.05	3.56	1.2	0.47	0.16	0	0.01	0.02	2.94	0.45	0.38	0.19	0.06	0.01	0.03	2.78	0.55	0		-3.12	-12.95	11.03	45.06	173.8	831.72	440.51	1107.76	732.11	897.23	487.86	1068.9	514.98
62.595	2	1.26	0.84	0.02	0.71	0.04	2.44	0.06	2.91	2.38	95.13	9.58	-17.98	91.31	2.38	0.07	65.08	0.05	4.91	1.3	0.66	0.36	0	0.01	0.02	3.03	0.5	0.31	0.21	0.08	0.01	0.23	2.91	0.7	0		-1.29	-10.24	12.57	44.87	167.83	829	434.99	1104.63	727.33	899.33	479.64	1063.83	512.91
62.629	2	0.92	0.68	0.02	0.55	0.05	1.65	0.06	3.36	2.13	96.7	5.1	-12.45	86.05	2.13	0.06	56.78	0.04	5.32	1.48	0.74	0.54	0	0.01	0.01	3.11	0.52	0.15	0.17	0.1	0.01	0.35	3.36	0.96	0		-0.41	-12.9	7.22	45.24	179.79	832.63	431.63	1112.86	728.61	892.09	482.01	1070.12	507.14
62.662	2	0.76	0.59	0.02	0.48	0.05	1.28	0.06	3.35	1.98	97.44	3.32	-9.29	86.11	1.98	0.08	51.21	0.05	5.08	1.33	0.65	0.89	0	0.01	0.01	3.43	0.62	0.09	0.15	0.11	0.01	0.74	3.35	0.84	0		6.07	-12.88	10.07	46.64	180.47	837.6	431.75	1110.58	721	897.99	478.21	1074.89	513.89
62.695	2	0.66	0.52	0.02	0.41	0.05	1	0.06	3.37	1.23	98.01	2.28	-6.56	92.02	1.23	0.05	46.43	0.05	4.7	1.39	0.71	2.37	0	0.01	0.02	3.68	0.69	0.07	0.12	0.14	0.02	0.49	3.37	0.92	0		2.21	-9.78	7.66	45.78	176.69	839.97	428.16	1112.81	716.08	898.22	475.58	1072.04	507.31
62.729	2	0.61	0.49	0.03	0.37	0.04	0.84	0.06	3.16	0.94	98.33	1.76	-5.85	95.91	0.94	0.04	43.17	0.06	2.76	1.51	0.92	4.01	0	0.01	0.03	2.96	1.08	0.1	0.11	0.25	0.03	0.17	3.16	0.88	0		5.95	-6.23	2.74	46.73	182.21	848.51	427.34	1122.2	716.84	897.01	482.63	1078.05	503.29
62.762	2	0.51	0.43	0.02	0.35	0.03	0.7	0.06	2.3	0.47	98.6	1.32	-5.16	97.78	0.47	0.03	39.27	0.04	1.16	0.61	0.62	1.05	0	0.01	0.08	2.17	1.61	0.32	0.07	0.27	0.04	0.13	2.3	0	0		1.18	-3.07	5.92	46.74	176.96	845.63	426.27	1113.32	706.66	898.99	472.89	1072.81	506.1
62.796	2	0.29	0.3	0.02	0.23	0.03	0.36	0.06	2.17	0.34	99.29	0.46	0	88.58	0.31	0.04	24.24	0.02	0.24	0.24	0.28	0.18	0	0.03	0.12	0.89	1.08	0.41	0.05	0.34	0.06	0.1	2.17	0	0		8.78	-11.76	4.41	45.69	168.85	850.63	428.17	1111.99	702.48	902.64	475.6	1068.12	509.15
62.829	2	0.22	0.25	0.02	0.19	0.03	0.25	0.06	1.76	0.4	99.5	0.33	0	89.27	0.17	0.07	15.93	0.01	0.23	0.1	0.17	0.09	0	0.05	0.21	0.29	0.67	0.22	0.05	0.4	0.09	0.07	1.76	0	0		17.51	-11.41	5.72	40.87	168.45	853.59	425.8	1114.46	700.97	908.08	472.76	1071.4	514.02
62.862	2	0.19	0.23	0.02	0.17	0.03	0.21	0.06	1.55	0.47	99.54	0.33	0	82.77	0.15	0.21	12.14	0.01	0.17	0.04	0.09	0.02	0	0.06	0.38	0.18	0.33	0.1	0.06	0.47	0.12	0.8	1.55	0	0		17.82	-14.15	8.68	37.94	165.86	857.53	427.23	1109.64	696.16	912.2	473.03	1073.98	509.6
62.896	2	0.17	0.22	0.02	0.16	0.03	0.18	0.06	1.1	0.6	99.56	0.33	0	94.83	0.09	0.44	8.61	0	0.18	0.02	0.07	0.02	0	0.11	0.89	0.11	0.17	0.04	0.07	0.6	0.21	1.05	1.1	0	0		10.93	-7.46	8.6	40.17	158.55	861.36	430.56	1106.7	688.66	916.29	471.31	1069.46	512.24
62.929	2	0.15	0.21	0.02	0.15	0.03	0.16	0.06	0.83	0.88	99.59	0.33	0	88.15	0.09	0.7	6.02	0	0.33	0.01	0.1	0.02	0	0.11	0.93	0.14	0.09	0.02	0.09	0.88	0.32	1.08	0.83	0	0		10.48	-11.97	4.09	42.76	160.19	866.47	430.8	1112.57	689.26	914.46	476.16	1071.51	507.73
62.962	2	0.15	0.2	0.02	0.15	0.03	0.15	0.06	0.89	1.16	99.61	0.33	0	89.6	0.1	1.21	4.84	0	0.69	0.01	0.1	0.04	0	0.08	0.63	0.12	0.08	0.01	0.11	1.16	0.35	0.19	0.89	0	0		18.3	-11.23	4	39.29	160.94	860.87	422.84	1118.98	698.02	914.34	473.7	1072.27	504.65
62.996	2	0.13	0.18	0.02	0.15	0.03	0.14	0.07	0.73	2.02	99.63	0.33	0	84.49	0.11	3.11	3.13	0	1.32	0.01	0.1	0.07	0	0.08	0.39	0.08	0.09	0.02	0.11	2.02	0.49	0.32	0.73	0	0		6.97	-13.52	7.23	45.14	164.42	860.45	426.93	1119.27	698.91	917.28	470.76	1077.52	507.6
63.029	2	0.12	0.16	0.02	0.18	0.03	0.13	0.09	0.73	2.12	99.64	0.33	0	85.5	0.18	8.94	3.02	0	1.9	0.02	0.13	0.12	0	0.08	0.2	0.09	0.06	0.02	0.11	2.12	0.45	0.5	0.73	0	0		6.53	-13.13	7.51	45.2	164.51	863.39	432.03	1114.47	698.12	915.93	477.11	1077.91	505.87
63.062	2	0.1	0.13	0.02	0.23	0.03	0.11	0.13	0.75	2.07	99.53	0.33	0	82.94	0.19	17.11	2.07	0	3.48	0.03	0.17	0.23	0	0.09	0.12	0.08	0.09	0.05	0.12	2.86	0.49	0.37	0.75	0	0		6.75	-14.09	9.69	45.71	163.13	856.81	432.68	1110.97	701.8	914.82	475.74	1074.34	509.86
63.096	2	0.1	0.14	0.02	0.2	0.03	0.11	0.11	0.73	1.09	99.61	0.33	0	89.85	0.21	12.68	1.09	0	4.03	0.05	0.29	0.27	0	0.09	0.07	0.05	0.14	0.11	0.1	3.36	0.65	1.29	0.73	0	0		10.23	-11.09	9.47	44.85	167.06	851	431.13	1111.12	706.92	910.2	475.74	1073.01	513.17
63.129	2	0.11	0.15	0.02	0.18	0.03	0.11	0.1	0.87	0.95	99.64	0.33	0	90.94	0.32	10.14	0.95	0	3.79	0.06	0.21	0.23	0	0.07	0.05	0.06	0.28	0.13	0.12	3.17	0.58	0.99	0.87	0.32	0		7.73	-10.47	11.06	45.33	172.99	841.98	426.69	1108.39	708.35	904.13	470.38	1072.3	510.93
63.163	2	0.11	0.18	0.02	0.16	0.04	0.12	0.09	0.72	0.72	99.63	0.33	0	94.64	0.57	7.05	0.72	0	5.89	0.13	0.16	0.2	0	0.06	0.03	0.03	0.71	0.22	0.15	4.09	0.6	3.03	0.78	1.61	0		6.35	-7.65	9.23	45.37	169.51	841.82	429.78	1102.01	704.97	899.45	474.14	1065.18	509.74
63.196	2	0.12	0.27	0.02	0.14	0.04	0.13	0.08	0.81	0.81	99.46	0.33	0	92.19	0.61	3.02	0.81	0.01	6.47	0.19	0.22	0.26	0	0.04	0.04	0.02	1.27	0.23	0.21	4.05	0.5	3.79	0.87	4.34	0		9.16	-9.66	9.98	44.31	171.45	839.89	431.79	1098.85	706.83	897.03	476.63	1064.79	511.96
63.229	2	0.13	0.33	0.02	0.14	0.03	0.14	0.07	0.87	1.34	99.34	0.33	0	97.38	1	1.52	1.34	0.01	4.4	0.36	0.19	0.3	0	0.03	0.04	0.04	1.41	0.2	0.22	3.6	0.42	4.01	0.87	5.71	0		5.82	-3.93	9.86	44.91	169.03	836.4	433.3	1091.54	704.08	892.33	477.42	1058.08	510.56
63.263	2	0.13	0.34	0.02	0.14	0.03	0.14	0.07	1.21	1.21	99.31	0.33	0	86.46	1.37	0.58	1.21	0.01	3.95	0.49	0.37	0.43	0	0.02	0.04	0.05	0.88	0.17	0.43	3.27	0.28	11.17	1.26	6.2	0		3.92	-12.73	11.73	46.26	167.63	837.06	437.99	1090.12	706.18	894.96	481.12	1059.69	512.13
63.296	2	0.13	0.35	0.02	0.13	0.03	0.14	0.07	1.39	1.5	99.3	0.33	0	94.65	1.26	0.22	1.5	0.01	2.49	0.68	0.34	0.23	0	0.01	0.04	0.07	1.01	0.17	0.44	2.89	0.25	5.35	1.39	6.34	0		2.98	-7.64	13.01	46.88	172.96	836.79	445.11	1086.98	708.64	893.29	484.27	1061.83	523.13
63.329	2	0.13	0.38	0.02	0.14	0.03	0.14	0.07	1.69	2.05	99.23	0.33	0	88.18	1.61	0.11	2.05	0	1.95	0.99	0.27	0.13	0	0.01	0.04	0.15	0.93	0.16	0.57	3.2	0.18	4.43	1.69	7.22	0		3.49	-11.95	13.12	46.38	170.85	836.54	443.98	1092.54	713.53	897.2	483.59	1063.27	523.74
63.363	2	0.14	0.36	0.02	0.14	0.04	0.16	0.07	2.43	2.84	99.28	0.33	0	92.51	2.08	0.07	4.01	0.01	2.35	1.38	0.25	0.08	0	0	0.03	0.84	0.91	0.18	0.59	2.84	0.1	2.95	2.43	6.69	0		1.43	-9.43	11.07	46.2	180.1	832.37	439.61	1095.43	714.36	889.99	479.83	1064.91	522.7
63.396	2	0.15	0.34	0.02	0.14	0.04	0.16	0.07	2.51	2.57	99.33	0.33	0	92.38	1.66	0.05	4.72	0.01	2.83	2.69	0.2	0.06	0	0	0.03	1.11	0.86	0.16	0.64	2.57	0.1	1.8	2.51	5.94	0		1.03	-9.53	12.74	45.88	178.31	833.96	443.82	1095.78	718.46	893.93	483.73	1067.36	525.16
63.429	2	0.16	0.31	0.02	0.15	0.04	0.17	0.07	3.15	2.67	99.38	0.33	0	87.6	1.65	0.03	6.92	0	3.44	2.4	0.21	0.05	0	0	0.03	2.31	0.61	0.14	0.73	2.67	0.07	0.67	3.15	5.11	0		2.62	-12.22	13.43	45.75	172.8	834.38	442.11	1100.44	722.2	899.86	482.87	1067.56	524.53
63.463	2	0.19	0.3	0.02	0.17	0.05	0.21	0.06	4.14	1.64	99.4	0.33	0	92.23	1.4	0.03	12.69	0.01	3.27	2.23	0.2	0.06	0	0	0.03	3.53	0.63	0.15	0.58	1.64	0.04	1.38	4.14	4.18	0		2.8	-9.63	12.23	45.87	171.61	834.39	445.39	1095.68	721.11	895.91	486.97	1063.22	525.18
63.496	2	0.2	0.36	0.02	0.17	0.04	0.23	0.06	4.08	1.42	99.28	0.33	0	86.63	0.83	0.03	14.63	0.01	2.86	1.56	0.25	0.05	0	0	0.03	3.95	0.58	0.13	0.58	1.42	0.04	2.15	4.08	5.32	0		4.59	-12.66	12.78	46.08	164.41	836.55	443.41	1101	724.38	903.29	486.68	1063.76	522.47
63.53	2	0.28	0.38	0.02	0.21	0.05	0.33	0.06	4.91	0.85	99.23	0.46	0	83.5	0.62	0.03	23.94	0.01	3.19	1.65	0.45	0.07	0	0	0.03	6.87	0.63	0.23	0.64	0.85	0.04	0.28	4.91	4.32	0		1.15	-13.89	12.54	45.24	170.24	837	446.07	1102.72	727.56	901.51	489.1	1068.33	523.07
63.563	2	0.36	0.49	0.02	0.26	0.05	0.46	0.06	4.8	0.54	99.01	0.76	0	84	0.44	0.02	31.15	0.01	3.41	1.63	0.37	0.06	0	0	0.04	9.41	0.53	0.28	0.61	0.54	0.03	5.33	4.8	4.95	0		7.21	-13.71	13.48	46.5	165.96	836.37	441.98	1106.42	728.16	906.83	484.9	1067.44	526.71
63.596	2	0.34	0.42	0.02	0.25	0.05	0.44	0.06	5.22	0.53	99.13	0.71	0	81.36	0.42	0.02	30.19	0.01	3.97	1.6	0.42	0.05	0	0	0.04	9.41	0.56	0.28	0.55	0.53	0.03	2.05	5.22	4.04	0		3.68	-14.63	13.54	45.74	173.82	835.42	446.86	1105.65	731.97	902.78	488.73	1071.63	530.04
63.63	2	0.61	0.59	0.02	0.38	0.05	0.89	0.06	4.5	0.39	98.22	2.19	-4.92	90.82	0.39	0.02	45.63	0.01	3.82	1.31	0.34	0.05	0	0	0.05	13.22	0.49	0.36	0.44	0.39	0.03	0.57	4.5	3.04	0		2.35	-10.54	12.73	45.72	168.94	836.42	450.27	1104.44	733.94	903.05	493.18	1067.82	530.47
63.663	2	0.58	0.54	0.02	0.37	0.05	0.84	0.06	4.35	0.34	98.32	2	-4.85	80.23	0.3	0.01	44.5	0.01	2.8	0.98	0.28	0.03	0	0	0.05	11.66	0.47	0.31	0.4	0.34	0.03	1.34	4.35	2.29	0		-0.88	-15	12.68	45.38	170.3	834.59	448.95	1099.37	725.24	899.75	487.4	1064.4	530.88
63.696	2	0.73	0.59	0.02	0.43	0.04	1.1	0.06	3.93	0.29	97.81	3.13	-8.85	90.47	0.29	0.02	50.28	0.01	2.37	1.13	0.3	0.06	0	0	0.06	14.02	0.54	0.36	0.36	0.26	0.03	0.64	3.93	1.56	0		1.12	-10.75	12.09	46.15	169.19	833.77	449.26	1097.21	727.32	897.07	491.2	1062.27	527.76
63.73	2	0.66	0.51	0.02	0.4	0.04	0.96	0.06	4.11	0.3	98.08	2.53	-7.29	91.14	0.3	0.01	47.51	0.01	1.91	1.24	0.32	0.08	0	0	0.06	21.03	0.45	0.39	0.33	0.2	0.03	3.14	4.11	0.94	0		-2.4	-10.34	10.59	46.19	177.18	829.99	443.91	1098.81	724.27	890.9	484.67	1063.3	525.58
63.763	2	0.67	0.46	0.02	0.4	0.04	0.97	0.06	4.31	0.39	98.07	2.55	-6.96	80.48	0.39	0.01	47.64	0.01	2.37	1.91	0.36	0.11	0	0	0.07	18.25	0.48	0.34	0.3	0.19	0.03	4.35	4.31	0.07	0		2.03	-14.92	12.72	46.31	173.48	828.69	447.56	1097.86	731.94	894.17	490.21	1063.57	527.64
63.797	2	0.52	0.39	0.02	0.34	0.05	0.73	0.06	4.46	0.43	98.53	1.57	-3.22	92.11	0.43	0.02	41.55	0.01	2.37	1.29	0.27	0.05	0	0	0.06	17.02	0.48	0.18	0.25	0.15	0.02	1.44	4.46	0	0		0.17	-9.72	12.72	46.04	163.91	831.52	454.05	1095.15	733.56	897.69	496.69	1058.13	530.22
63.83	2	0.64	0.46	0.02	0.4	0.04	0.94	0.06	3.83	0.51	98.12	2.34	-7.15	91.08	0.51	0.02	46.64	0.01	1.82	1.38	0.3	0.05	0	0	0.07	19.4	0.4	0.18	0.25	0.14	0.03	8.08	3.83	0	0		-6.69	-10.38	14.23	45.6	166.94	826.95	448.25	1093.75	725.77	896.44	485.16	1057.56	528.85
63.863	2	0.76	0.52	0.02	0.44	0.04	1.13	0.06	3.52	0.41	97.74	3.22	-9.95	83.59	0.41	0.01	50.72	0	1.67	1.61	0.41	0.05	0	0	0.09	19.46	0.43	0.18	0.25	0.13	0.03	2.31	3.52	0	0		-0.2	-13.86	11.2	46.08	166.04	830.04	447.39	1100.11	733.42	896.55	491.65	1059.41	523.96
63.897	2	0.97	0.61	0.02	0.52	0.04	1.46	0.06	3.22	0.52	97.08	4.91	-13.62	92.16	0.52	0	56.23	0	1.3	2.56	0.38	0.02	0	0	0.08	16.97	0.42	0.15	0.23	0.11	0.03	2.94	3.22	0	0		-0.02	-9.68	11.63	46.44	172.73	832.41	453.2	1099.22	735.29	894.7	498.9	1064.86	528.61
63.93	2	1.36	0.75	0.02	0.64	0.04	2.07	0.06	3	0.74	95.85	8.67	-18.32	93.43	0.74	0	63.82	0	1.4	4.27	0.56	0.04	0	0	0.08	14.92	0.45	0.17	0.21	0.11	0.03	2.42	3	0	0		-7.46	-8.73	10.6	46.07	178.9	827.06	446.55	1101.26	730.69	890.08	486.18	1063.85	528.69
63.963	2	1.69	0.85	0.02	0.73	0.04	2.54	0.06	2.94	1.02	94.92	11.75	-20.63	83.59	1.02	0	68.02	0	1.93	6.2	0.61	0.04	0	0	0.06	16.03	0.43	0.18	0.23	0.1	0.03	11.27	2.94	0.11	0		3.36	-13.86	11.4	47.01	168.38	831.12	453.54	1092.85	731.63	892.68	497.52	1058.02	529.4
63.997	2	1.97	0.99	0.02	0.83	0.04	3.13	0.06	2.63	0.92	93.74	16.16	-23.57	81.6	0.92	0	72.64	0	1.8	5.45	0.42	0.03	0	0	0.06	15.66	0.47	0.12	0.21	0.1	0.03	3.9	2.63	0.22	0		2.85	-14.55	12.62	46.81	164.76	828.39	448.72	1096.2	731.98	896.7	491.26	1057.11	528.88
64.03	2	2.05	1.05	0.02	0.87	0.04	3.37	0.06	2.53	0.87	93.25	18.11	-24.67	82.81	0.87	0	74.33	0	1.88	4.67	0.5	0.08	0	0	0.06	17.86	0.43	0.17	0.22	0.1	0.03	3.52	2.53	0.34	0		3.58	-14.14	14.49	47.16	173.4	828.54	450.22	1097.3	733.92	896.69	491.49	1065.01	533.16
64.063	2	2.04	1.06	0.02	0.85	0.03	3.25	0.06	2.39	0.51	93.5	17.46	-24.54	86.98	0.51	0	73.78	0	1.58	4.77	0.43	0.09	0	0	0.06	17.61	0.41	0.19	0.22	0.08	0.03	0.85	2.39	0.49	0		2.61	-12.5	12.82	47	172.7	827.12	454.13	1093.39	735.74	891.5	496.62	1060.12	533.93
64.097	2	2.6	1.29	0.02	1	0.03	4.21	0.06	2.09	0.44	91.59	25.3	-28.25	87.99	0.44	0	79.61	0	1.45	5.42	0.42	0.1	0	0	0.05	16.32	0.58	0.16	0.26	0.08	0.03	3.16	2.09	0.76	0		-0.96	-12.04	11.74	46.68	173.75	829.24	456.26	1091.17	731.78	888.97	500.09	1059.93	531.11
64.13	2	2.77	1.35	0.02	1.06	0.03	4.6	0.06	2.05	0.35	90.81	28.7	-29.53	84.1	0.35	0	81.75	0	1.51	5.04	0.52	0.07	0	0	0.04	16.28	0.5	0.16	0.26	0.07	0.03	5.2	2.05	0.66	0		1.66	-13.67	12.81	46.89	173.94	829.46	458.22	1091.27	733.53	891.34	498.52	1060.7	538.18
64.164	2	3.34	1.58	0.02	1.25	0.03	5.99	0.06	1.91	0.25	88.01	39.92	-33.14	88.7	0.25	0	87.94	0	1.62	3.89	0.49	0.05	0	0	0.04	19.65	0.6	0.14	0.3	0.05	0.02	2.46	1.91	0.62	0		1.05	-11.7	12.5	46.81	170.26	827.67	457.35	1090.71	734.88	890.95	498.87	1057.15	535.85
64.197	2	3.6	1.69	0.02	1.33	0.03	6.67	0.06	1.91	0.19	86.65	45.1	-34.57	82.89	0.19	0	90.56	0	1.75	3.39	0.54	0.06	0	0	0.03	20.29	0.63	0.11	0.33	0.05	0.02	4.36	1.91	0.61	0		3.21	-14.11	11.09	47.25	177.69	829.36	456.17	1093.62	736.19	887.87	500.45	1062.49	533.33
64.23	2	3.93	1.76	0.02	1.4	0.03	7.23	0.06	1.81	0.1	85.54	49.12	-35.85	86.12	0.1	0	92.54	0	1.84	3.82	0.75	0.09	0	0	0.03	21.92	0.53	0.08	0.35	0.06	0.02	2.72	1.81	0.45	0		1.06	-12.87	13.33	47.06	175.75	826.06	452.87	1094.25	733.56	891.57	492.39	1061.54	537.07
64.264	2	4.72	1.93	0.02	1.51	0.03	8.12	0.06	1.56	0.09	83.76	54.4	-37.52	83.59	0.09	0	95.12	0	2.14	6.23	0.84	0.12	0	0	0.03	21.57	0.44	0.08	0.41	0.05	0.02	4.78	1.56	0.57	0		2.83	-13.86	13.84	47.41	172.34	826.23	452.13	1090.46	729.88	891.74	491.93	1058.69	534.71
64.297	2	4.96	1.94	0.02	1.52	0.03	8.25	0.06	1.57	0.08	83.5	55.38	-37.76	94.39	0.08	0	95.55	0	2.3	7.27	1.02	0.14	0	0	0.02	21.3	0.41	0.05	0.47	0.06	0.02	8.13	1.57	0.52	0		-2.09	-7.89	12.7	46.99	176.68	827.36	456.55	1088.31	729.88	887.35	495.94	1059.49	535.79
64.33	2	5.58	2.02	0.02	1.55	0.03	8.55	0.06	1.58	0.12	82.9	56.97	-37.95	91.54	0.12	0	96.28	0	2.8	9.9	1.03	0.19	0	0	0.02	22.9	0.33	0.05	0.54	0.08	0.02	1.75	1.58	0.75	0		-3.3	-10.09	10.94	46.8	176.76	826.02	455.82	1087.2	729.09	882.68	501	1057.25	528.71
64.364	2	6.69	2.07	0.02	1.59	0.04	8.92	0.06	1.8	0.11	82.16	59.34	-38.1	87.4	0.11	0	97.38	0	3.27	14.2	1	0.13	0	0	0.02	24.29	0.29	0.05	0.66	0.09	0.01	10.64	1.8	0.88	0		-1.33	-12.31	12.64	46.83	169.46	826.86	458.23	1084.8	730	887.96	498.57	1053.77	533.56
64.397	2	8.24	2.09	0.02	1.6	0.04	9.03	0.06	1.84	0.15	81.95	59.99	-38.22	93.06	0.15	0	97.68	0	3.56	20.19	1.26	0.18	0	0	0.02	22.74	0.27	0.05	0.69	0.09	0.01	13.56	1.84	0.93	0		-4.03	-9.02	13.56	46.63	178.21	825.03	458.2	1087.04	731.51	886.37	496.04	1059.52	538.19
64.43	2	10.64	2.13	0.03	1.61	0.04	9.14	0.06	1.77	0.15	78.71	60.75	-38.73	91.38	0.15	0	98.06	0	3.26	27.49	1.41	0.17	0	0	0.02	24.93	0.2	0.07	0.71	0.08	0.01	18.26	1.77	0.96	0		0.63	-10.2	12.28	47	172.77	823.76	459.17	1087.02	735.97	885.95	500.02	1054.22	539.2
64.464	2	11.21	2.18	0.03	1.63	0.03	9.17	0.06	1.67	0.16	77.57	61.36	-39.56	88.98	0.16	0	98.35	0	2.17	28.76	1.53	0.13	0	0	0.02	24.32	0.2	0.08	0.74	0.07	0.01	2.46	1.67	1.06	0		1.94	-11.56	11.26	47.25	177	822.35	458.14	1086.19	737.41	881.07	502.3	1055.06	534.8
64.497	2	11.68	2.22	0.02	1.64	0.03	9.27	0.06	1.75	0.26	76.63	61.64	-39.46	92.03	0.26	0	98.49	0	2.35	29.96	1.42	0.1	0	0	0.02	26.39	0.23	0.09	0.74	0.09	0.01	9.33	1.75	1.26	0		1.77	-9.77	10.68	47.42	176.32	824.46	460.51	1084.18	733.96	880.15	507.56	1054.42	534.31
64.531	2	11.68	2.34	0.02	1.67	0.03	9.49	0.06	1.69	0.3	76.65	62.61	-39.83	88.68	0.3	0	98.95	0	1.94	29.27	1.1	0.07	0	0	0.02	24.28	0.26	0.09	0.8	0.08	0.01	5.09	1.69	1.61	0		3.26	-11.71	10.95	47.56	174.47	821.58	459.84	1082.28	736.12	879.4	503.67	1050.79	536.31
64.564	2	11.48	2.27	0.02	1.7	0.03	9.66	0.06	1.61	0.31	77.04	63.32	-39.98	93.61	0.31	0	99.23	0	1.93	28.22	0.86	0.08	0	0	0.02	22.26	0.31	0.11	0.9	0.09	0.01	0.35	1.61	1.2	0		-3.17	-8.58	11.9	46.41	168.87	822.35	464.69	1077.57	733.03	880.93	506.18	1046.89	537.45
64.597	2	12.75	2.24	0.02	1.71	0.03	9.77	0.06	1.55	0.4	74.5	63.2	-39.77	92.83	0.4	0	99.22	0	2.58	31.49	0.87	0.1	0	0	0.02	24.39	0.29	0.11	0.85	0.09	0.01	1.33	1.55	1.04	0		-7.03	-9.2	14.62	45.77	167.85	819.2	459.66	1081.52	732.93	886.38	496.28	1048.9	538.25
64.631	2	10.86	2.22	0.02	1.74	0.03	9.88	0.06	1.35	0.57	78.28	63.55	-40.57	92.96	0.57	0	99.38	0	1.43	26.2	0.7	0.09	0	0	0.02	25.75	0.23	0.09	0.88	0.09	0.01	1.01	1.35	0.79	0		-7.1	-9.1	12.99	45.97	171.84	818.09	459.35	1082.79	735.03	882.49	497.24	1049.46	537.87
64.664	2	10.52	2.25	0.02	1.74	0.03	9.91	0.06	1.25	0.54	78.97	63.62	-40.74	96.61	0.54	0	99.44	0	1.48	25.09	0.79	0.09	0	0	0.02	27.18	0.21	0.11	0.85	0.08	0.01	9.1	1.25	0.81	0		-6.75	-5.25	13.32	46	167.97	815.74	455.67	1083.34	735.42	883.56	494.66	1046.66	534.81
64.697	2	9.42	2.25	0.02	1.77	0.03	10.13	0.06	1.23	1	79.75	63.76	-40.84	95.93	1	0	99.47	0	1.55	21.89	0.76	0.07	0	0	0.01	26.26	0.21	0.07	0.89	0.09	0.01	0.19	1.23	0.79	0		-10.32	-6.2	12.22	45.47	171.36	818.42	464.16	1080.92	738.54	880.17	503.65	1048.26	536.94
64.731	2	9.13	2.27	0.02	1.78	0.03	10.16	0.06	1.15	1.09	79.67	63.49	-41.02	96.22	1.09	0	99.44	0.01	1.21	20.98	0.62	0.07	0	0	0.02	24.79	0.18	0.07	0.78	0.09	0.01	0.41	1.15	0.83	0		-7.08	-5.82	12.81	45.64	165.59	816.96	460.97	1079.42	735.86	882.2	500.07	1043.65	536.88
64.764	2	8.61	2.25	0.02	1.79	0.03	10.27	0.06	1.17	1.31	79.46	63.36	-40.9	95.49	1.31	0	99.42	0.01	1.62	19.38	0.71	0.15	0	0	0.02	23.72	0.15	0.09	0.73	0.08	0.01	0.17	1.17	0.76	0		-5.7	-6.73	13.33	45.84	168.26	816.5	457.66	1079.25	733.07	881.56	496.79	1045.52	534.55
64.798	2	7.61	2.23	0.02	1.79	0.03	10.31	0.06	1.14	1.56	79.37	62.91	-41.09	95.03	1.56	0	99.34	0.01	1.39	15.96	0.79	0.29	0	0	0.02	24.71	0.16	0.12	0.57	0.07	0.01	0.25	1.14	0.69	0		-10.71	-7.24	11.29	45.36	171.71	817.64	457.21	1082.61	733.16	879.39	496.36	1047.44	531.64
64.831	2	7.33	2.33	0.02	1.82	0.03	10.5	0.06	1.09	1.91	79.01	62.7	-41.15	96.82	1.91	0	99.34	0.01	1.47	14.96	0.7	0.38	0	0	0.03	21.3	0.16	0.13	0.46	0.05	0.01	0.07	1.09	1.04	0		-5.16	-4.92	13.59	45.92	167.44	816.34	454.32	1081.16	732.99	882.98	494.64	1046.43	530.95
64.864	2	6.77	2.28	0.02	1.82	0.03	10.56	0.06	1.13	2.22	78.89	62.25	-40.98	97.32	2.22	0	99.16	0.01	1.71	13.03	0.71	0.32	0	0	0.03	18.43	0.2	0.16	0.4	0.05	0.01	1.02	1.13	0.93	0		-10.26	-4.03	12.13	45.78	171.61	813.76	451.95	1083.03	731.94	879.27	490.52	1046.17	530.42
64.898	2	6.25	2.29	0.02	1.78	0.03	10.23	0.06	1.16	2.07	79.54	60.61	-40.31	96.81	2.07	0	98.42	0.01	1.84	11.45	0.47	0.15	0	0	0.03	14.39	0.26	0.17	0.28	0.04	0.01	8.99	1.16	1.16	0		-12.3	-4.93	11.42	45.62	175.06	812.81	450.19	1083.76	730.96	876.67	488.66	1047.24	528.06
64.931	2	5.47	2.26	0.02	1.76	0.03	10.06	0.06	1.3	2.35	79.88	59.1	-39.53	97.53	2.35	0	97.67	0.01	2.22	8.53	0.27	0.09	0	0	0.03	11.76	0.27	0.14	0.24	0.04	0.01	2.54	1.3	1.32	0		-9.96	-3.62	11.89	45.85	170.47	812.1	451.74	1081.33	733.07	877.38	491.84	1044.01	527.85
64.964	2	5.49	2.31	0.02	1.7	0.03	9.63	0.06	1.45	1.88	80.74	57.79	-38.52	96.92	1.88	0.01	97.01	0	2.91	9.22	0.22	0.04	0	0	0.03	11.25	0.31	0.13	0.23	0.04	0.01	2.95	1.45	1.79	0		-8.75	-4.75	12.08	46.02	173.56	815.04	457.06	1079.02	732.92	876.63	496.54	1046.43	532.45
64.998	2	5.27	2.26	0.02	1.67	0.03	9.32	0.06	1.4	2.44	81.36	54.96	-37.91	97.75	2.44	0.02	95.61	0.01	2.85	9.68	0.18	0.04	0	0	0.03	8.21	0.32	0.15	0.2	0.04	0.01	2.39	1.4	1.86	0		-9.08	-3.15	13.68	46.15	167.33	813.39	450.41	1078.62	727.32	880.68	488.52	1043.31	527.91
65.031	2	5	2.18	0.02	1.6	0.03	8.8	0.06	1.53	1.97	82.4	53.24	-37.07	91.97	1.97	0.03	94.75	0.01	3.11	8.91	0.22	0.05	0	0	0.03	8.21	0.41	0.2	0.2	0.04	0.01	14.39	1.53	1.82	0		-2.33	-9.81	13.54	46.63	171.65	815.54	452.51	1080.89	730.89	880.56	495.05	1048.66	529.8
65.064	2	4.35	1.9	0.02	1.47	0.03	7.67	0.06	1.68	2.01	84.66	46.79	-35.14	96.71	2.01	0.07	91.53	0.01	2.98	8.34	0.26	0.06	0	0	0.02	7.17	0.35	0.2	0.19	0.05	0.01	1.5	1.68	1.37	0		-3.03	-5.09	14.75	46.57	171.94	815.33	452.43	1082.34	731.67	883.61	490.76	1049.61	535.54
65.098	2	3.44	1.58	0.02	1.25	0.03	5.97	0.06	1.81	1.74	88.05	36.31	-32.24	96.66	1.74	0.1	86.16	0.01	2.13	7.11	0.27	0.05	0	0	0.02	6.22	0.26	0.17	0.18	0.05	0.01	0.92	1.81	0.98	0		-5.56	-5.17	14.66	46.24	173.31	815.87	453.87	1082.94	732.26	883.49	491.37	1050.93	536.13
65.131	2	3.8	1.67	0.02	1.29	0.03	6.26	0.06	1.82	2.12	87.47	37.75	-32.65	95.98	2.12	0.11	86.9	0.01	2.38	9.41	0.38	0.05	0	0	0.01	6.87	0.23	0.09	0.21	0.05	0.01	3.57	1.82	1.32	0		-8.46	-6.14	14.04	45.54	168.92	820.95	461.04	1083.91	734.97	886.56	501.14	1051.79	536.23
65.165	2	2.81	1.3	0.02	1.02	0.04	4.34	0.06	2.23	2.28	91.32	23.54	-27.43	81.53	2.28	0.08	78.46	0	2.37	9.87	0.48	0.06	0	0	0.02	5.73	0.2	0.05	0.21	0.07	0.01	10.03	2.23	1.21	0		-7.19	-14.58	14.56	45.6	169.68	824.66	458.69	1090.28	735.24	892.57	497.13	1057.83	535.59
65.198	2	2.33	1.15	0.02	0.9	0.04	3.54	0.06	2.33	2.04	92.92	17.69	-24.62	67.13	2.04	0.07	74	0	2.45	9	0.37	0.06	0	0	0.02	5.85	0.23	0.07	0.2	0.08	0.01	1.36	2.33	1.14	0		0.41	-18.43	12.78	46.31	166.51	833.16	453.39	1100.72	736.62	900.65	496.63	1063.88	529.52
65.231	2	2.39	1.14	0.02	0.93	0.04	3.76	0.06	2.3	1.66	92.49	19.77	-25.58	56.18	1.66	0.05	75.72	0.01	2.36	7.81	0.35	0.08	0	0	0.01	5.66	0.24	0.07	0.18	0.08	0.01	0.32	2.3	0.67	0		-10.18	-20.76	13.84	45.26	168.84	834.73	449.74	1107.24	732.31	905.52	490.05	1070.88	524.15
65.265	2	1.2	0.72	0.02	0.57	0.04	1.71	0.06	2.74	1.05	96.59	5.9	-15.21	66	1.05	0.03	58.66	0.01	2.17	5.63	0.26	0.15	0	0	0.01	5.05	0.26	0.09	0.2	0.09	0.01	0.04	2.74	0.56	0		-3.55	-18.68	13.17	46.39	171.14	835.51	446.2	1110.47	735.33	905.66	487.8	1072.86	524.34
65.298	2	1.12	0.71	0.02	0.56	0.04	1.65	0.06	2.77	1.09	96.7	5.57	-14.67	55.87	1.09	0.02	57.89	0.01	2.32	4.68	0.27	0.17	0	0	0.01	5.64	0.2	0.09	0.22	0.11	0.01	0.05	2.77	0.66	0		1.55	-20.82	11.94	46.71	168.53	839.5	446.01	1113.33	736.03	908.4	490.18	1073.4	524.46
65.331	2	0.86	0.63	0.02	0.47	0.04	1.24	0.06	2.97	1.06	97.52	3.45	-10.91	20.06	1.06	0.02	51.61	0.01	2.21	3.88	0.32	0.17	0	0	0.01	5.9	0.18	0.07	0.25	0.14	0.01	1.28	2.97	1.16	0		-1.88	-28.91	12.33	45.66	164.86	841	444.5	1115.38	731.73	913.54	484.59	1073.75	523.47
65.365	2	0.64	0.56	0.02	0.39	0.04	0.89	0.06	3.05	0.96	98.22	1.94	-6.36	17.58	0.96	0.02	44.23	0.01	2.67	3.17	0.33	0.2	0	0	0.02	7.14	0.2	0.11	0.31	0.2	0.01	0.26	3.05	1.83	0		-1.56	-29.73	13.18	45.44	161	845.04	443.86	1120.6	732.19	921.28	483.35	1077.1	523.88
65.398	2	0.44	0.46	0.02	0.3	0.04	0.6	0.06	3.48	0.57	98.81	1.04	-0.66	35.49	0.57	0.03	35.86	0.01	3.4	1.39	0.33	0.17	0	0	0.01	7.16	0.21	0.17	0.3	0.22	0.01	0.08	3.48	2.15	0		2.12	-24.99	13.18	46.56	167.44	850.68	442.66	1127.19	734.35	923.98	485.03	1086.8	524.13
65.431	2	0.43	0.45	0.02	0.3	0.04	0.58	0.06	3.46	0.45	98.85	1	-0.58	10.42	0.45	0.04	35.32	0.03	2.96	0.76	0.35	0.26	0	0	0.01	8.02	0.2	0.24	0.33	0.27	0.01	0.02	3.46	2.14	0		2.68	-32.76	11.64	45.1	153.25	851.87	441.58	1131.15	735.86	931.27	484.06	1079.5	522.96
65.465	2	0.37	0.42	0.02	0.27	0.04	0.49	0.06	3.47	0.48	99.02	0.78	0	17.98	0.48	0.07	31.7	0.06	3.34	0.56	0.43	0.42	0	0	0.01	7.56	0.14	0.29	0.43	0.37	0.01	0.05	3.47	2.48	0		1.57	-29.59	12.81	45.59	157.64	855.75	443.96	1131.86	737.85	932.24	488.66	1086.76	519.91
65.498	2	0.34	0.43	0.02	0.26	0.05	0.45	0.06	3.78	0.68	99.1	0.68	0	43.57	0.68	0.17	29.7	0.11	4.05	0.34	0.62	0.62	0	0	0.01	6.53	0.12	0.33	0.45	0.4	0.01	0.04	3.78	3.23	0		-5.44	-23.29	10.83	45.03	155.39	859.94	448.83	1130.46	733.24	931.21	490.55	1083.37	522.11
65.532	2	0.26	0.34	0.02	0.21	0.05	0.33	0.06	4.44	0.99	99.33	0.42	0	4.7	0.99	0.35	22.97	0.17	5.84	0.29	0.89	0.77	0	0	0.01	5.87	0.08	0.15	0.52	0.47	0.01	0.11	4.44	3.06	0		-2.08	-37.05	11.37	44.72	147.4	863.56	447.5	1135.53	735.07	941.18	489.74	1085.56	519.42
65.565	2	0.24	0.29	0.02	0.21	0.06	0.32	0.06	5.06	1.05	99.37	0.4	0	3.33	1.05	0.84	22.23	0.26	6.8	0.2	1.08	1.18	0	0	0.01	5.71	0.08	0.08	0.54	0.49	0.01	0.05	5.06	2.34	0		2.61	-38.84	10.74	45.09	146.02	863.59	441.38	1139.53	732.73	943.71	483.91	1085.37	519.37
65.598	2	0.2	0.23	0.02	0.19	0.07	0.26	0.06	5.27	1.25	99.48	0.33	0	3.56	1.25	1.64	17.71	0.45	7.81	0.13	1.18	1.97	0	0	0.01	6.07	0.07	0.05	0.64	0.53	0.01	0.35	5.27	1.61	0		-1.63	-38.5	9.99	45.18	139.04	871.8	441.3	1146.78	734.27	952.28	486.64	1089.18	510.91
65.632	2	0.15	0.16	0.02	0.17	0.07	0.19	0.07	6.16	2.55	99.61	0.33	0	0.48	2.55	2.46	10.92	0.55	7.5	0.1	0.71	1.71	0	0.01	0.01	4.72	0.07	0.01	0.74	0.78	0.02	0.37	6.16	0.78	0		8.02	-48.7	9.44	46.39	126.09	872.6	433.69	1157.45	736.05	965.98	478.49	1086.27	516.29
65.665	2	0.13	0.14	0.02	0.19	0.07	0.19	0.09	6.16	5.55	99.62	0.33	0	0.17	5.55	5.15	8.45	0.65	6.01	0.07	0.59	1.57	0	0.01	0.01	5.3	0.08	0.03	0.87	0.89	0.02	0.36	6.16	0.64	0		6.57	-53.92	9.7	46.64	107.76	878.66	433.01	1169.83	746.66	983.3	482.62	1087.49	510.12
65.698	2	0.09	0.12	0.02	0.27	0.06	0.19	0.15	5.76	5.76	99.47	0.33	0	0.05	11.35	11.49	5.76	0.69	4.56	0.07	0.4	0.71	0	0.01	0.01	4.72	0.09	0.08	1	1.15	0.02	0.23	6.43	1.78	0		6.67	-59.6	8.06	50.2	91.06	885.9	432.45	1173.99	740.03	995.76	478.69	1081.11	510.41
65.732	2	0.06	0.11	0.02	0.39	0.07	0.21	0.29	2.87	4.74	99.22	0.35	0	0.12	19.15	17.69	2.87	0.63	3.74	0.05	0.28	0.36	0	0.01	0.02	4.74	0.11	0.12	1.77	2.02	0.03	0.37	7.13	3.16	0		4.29	-55.77	4.99	48.68	90.25	901.52	433.85	1182.6	736.83	1002.32	483.26	1090.04	504.47
65.765	2	0.05	0.09	0.01	0.64	0.06	0.22	0.54	2.21	5.4	98.72	0.64	0	0.1	24.45	27.39	2.21	0.63	2.87	0.03	0.27	0.28	0	0.01	0.03	5.4	0.11	0.49	2	2.42	0.04	0.19	6.84	3.82	0		4.58	-56.76	5.61	49.01	81.43	914.21	432.88	1191.7	732.5	1018.1	481.57	1096.79	502.53
65.799	2	0.03	0.06	0.01	1.4	0.06	0.3	1.56	1.33	4.56	96.89	1.58	0	0.03	37.42	38.92	1.33	0.57	2.17	0.02	0.17	0.12	0	0.02	0.05	4.56	0.11	0.25	2.96	3.55	0.04	0.39	7.37	3.42	0		3.23	-63.27	10.07	51.15	63.33	921.24	431.06	1195.87	725.17	1037.82	475.52	1096.57	499.17
65.832	2	0.02	0.05	0.01	2.73	0.07	0.46	3.83	0.83	3.74	92.34	4.22	0	0.42	50.71	46.68	0.83	0.59	2.21	0.02	0.24	0.13	0	0.02	0.08	3.74	0.11	0.17	3.78	4.64	0.07	0.33	8.15	3.58	0		3.02	-49.39	-0.96	50.8	71.12	925.52	430.33	1194.74	721	1023.48	479.68	1092.63	496.27
65.865	2	0.02	0.03	0.01	5.67	0.06	0.54	9.14	0.78	4.78	81.71	9.48	0	0.14	58.66	60.02	0.78	0.56	1.77	0.02	0.33	0.29	0	0.02	0.13	4.78	0.13	0.12	5.24	5.66	0.09	0.52	7.32	2.49	0		4.72	-54.9	-4.24	49.71	57.12	933.35	423.07	1202.91	719.07	1035.44	477.55	1092	485.53
65.899	2	0.02	0.02	0.01	8.79	0.06	0.37	14.95	0.57	5.48	70.1	32.02	0	0.11	55.55	73.98	0.57	0.62	1.38	0.01	0.31	0.39	0	0.03	0.26	5.48	0.09	0.06	9.99	8.13	0.15	2.08	6.78	2.35	0		2.07	-56.16	-5.31	52.81	59.38	937.9	426.3	1201.99	712.88	1035.09	477.25	1093.63	487.18
65.932	2	0.02	0.02	0.01	9.7	0.05	0.27	16.54	0.42	6.8	66.92	50.26	0	9.22	50.44	79.57	0.42	0.65	0.88	0.02	0.33	0.56	0	0.04	0.37	6.8	0.06	0.06	13.89	10.48	0.3	2.62	6.26	0.63	0		-0.66	-33.44	-13.59	57	68.89	938.39	423.56	1199.87	702.43	1025.86	473.08	1093.19	487.62
65.965	2	0.02	0.02	0.02	9.79	0.04	0.24	16.07	0.61	6.96	67.85	54.01	0	39.93	47.78	81.78	0.4	0.7	0.42	0.01	0.24	0.49	0	0.05	0.61	6.96	0.05	0.06	13.55	10.07	0.48	2.56	5.4	0	0		1.74	-24.04	-4.43	58.46	80.87	944.57	428.61	1197.81	702.48	1027.17	478.2	1107.24	489.58
65.999
66.032
66.065
66.099
66.132
66.166
66.199
66.232
66.266
66.299
66.332
66.366
66.399
66.432
66.466
66.499
66.533
66.566
66.599
66.633
66.666
66.699
66.733
[truncated: 29,323 more rows]
[truncated: 4 more columns]
