# Supplementary material for: Exploring emotion recognition in patients with mild cognitive impairment and Alzheimer’s dementia undergoing a rehabilitation program
Source: PLoS One. 2025 Apr 24;20(4):e0322213. doi: 10.1371/journal.pone.0322213 (PMC12021228; doi:10.1371/journal.pone.0322213)
Supplement: S2 Data — (ZIP) [file pone.0322213.s004.zip › raw data11-20/No16 Aerobic exercise.csv]

time stamp	face id	anger	contempt	disgust	fear	joy	sadness	surprise	sentimentality	confusion	neutral	engagement	valence	attention	inner brow raise	brow raise	brow furrow	eye widen	cheek raise	lid tighten	nose wrinkle	upper lip raise	dimpler	lip corner depressor	chin raise	lip pucker	lip stretch	lip press	mouth open	jaw drop	lip suck	eye closure	smile	smirk	blink	blink rate	pitch	yaw	roll	brightness	interocular distance	topleft_x	topleft_y	bottomright_x	bottomright_y	outer_right_eye_X	outer_right_eye_Y	outer_left_eye_X	outer_left_eye_Y
0.066
0.1
0.133
0.166
0.2
0.233
0.266
0.3
0.333
0.366
0.4
0.433
0.467
0.5
0.533
0.567	0	0.12	0.16	0.02	0.2	0.03	0.17	0.09	1.24	1.66	99.61	0.33	0	96.79	6.17	4.24	1.66	2.16	3.15	0.73	0.3	0.21	0	0.48	0.72	0.13	0.06	0.18	0.3	0.44	0.06	1.86	1.24	0	0		-5.95	4.97	0.09	69.7	139.7	714.93	427.31	924.79	648.61	749.16	477.35	888.66	469.94
0.6	0	0.12	0.17	0.02	0.2	0.03	0.18	0.1	0.73	1.61	99.59	0.33	0	93.66	7.35	3.91	1.61	2.14	2.52	0.85	0.4	0.16	0	0.49	0.56	0.07	0.07	0.41	0.22	0.37	0.04	0.74	0.73	0	0		-1.1	8.54	-4.9	72.21	132.67	717.66	431.65	921.22	647.83	747.34	482.98	879.56	472.14
0.633	0	0.11	0.17	0.02	0.24	0.03	0.21	0.12	0.7	1.33	99.52	0.33	0	92.57	10.93	5.08	1.33	2.17	2.74	0.94	0.39	0.17	0	0.63	0.56	0.05	0.07	0.7	0.19	0.26	0.04	0.73	0.7	0.02	0		-3.68	9.39	-6.26	71.2	135.48	712.31	431.9	913.66	644.54	738.23	485.05	872.68	468.43
0.667	0	0.11	0.17	0.02	0.23	0.03	0.21	0.11	0.81	1.23	99.54	0.33	0	91.29	11.25	4.35	1.23	1.7	2.6	0.99	0.36	0.17	0	0.67	0.44	0.06	0.09	0.58	0.16	0.27	0.04	0.1	0.81	0	0		-0.22	10.25	-8.13	73.01	128.53	708.83	432.34	907.78	643.46	736	488.26	862.63	466.28
0.7	0	0.1	0.16	0.02	0.29	0.03	0.28	0.15	1.04	1.23	99.43	0.33	0	93.92	17.53	5.46	1.23	1.35	2.38	1.25	0.35	0.15	0	0.62	0.31	0.05	0.08	0.38	0.16	0.32	0.05	0.22	1.04	0	0		-3.04	8.32	-8.62	72.22	128.06	707.22	431.1	903.45	637.56	733.19	487.94	858.7	462.55
0.734	0	0.09	0.15	0.02	0.36	0.03	0.32	0.2	0.87	1.28	99.28	0.39	0	96.88	21.77	7.65	1.28	1.25	1.99	1.35	0.29	0.15	0	0.54	0.21	0.06	0.06	0.06	0.26	0.47	0.05	0.22	0.87	0	0		-4.19	4.83	-8.57	72.51	126.64	709.81	431.46	902.01	633.94	734.42	486.19	858.85	462.62
0.767	0	0.08	0.16	0.02	0.4	0.03	0.38	0.23	0.8	1.38	99.21	0.49	0	90.45	25.27	7.26	1.38	1.14	1.93	1.49	0.32	0.12	0	0.4	0.16	0.06	0.06	0.06	0.28	0.6	0.04	0.17	0.8	0	0		-2.18	10.76	-8.03	73.5	124.59	710.27	432.02	898.44	631.11	734.3	484.34	857.18	463.79
0.8	0	0.08	0.14	0.02	0.5	0.03	0.4	0.31	0.75	1.33	99.01	0.6	0	94.54	28.07	10.96	1.33	1.29	1.86	1.87	0.26	0.12	0	0.31	0.13	0.06	0.04	0.02	0.43	0.94	0.03	0.21	0.75	0	0		-3.3	7.75	-4.89	73.33	129.67	711.55	428.27	902.44	628.52	737.17	481.75	865.23	461.36
0.834	0	0.06	0.12	0.01	0.87	0.03	0.53	0.62	0.69	1.2	98.26	1.16	0	98.55	37.26	18.54	1.2	1.36	1.68	2.21	0.24	0.1	0	0.32	0.09	0.08	0.04	0.02	0.51	1.14	0.03	0.19	0.69	0	0		1.18	0.92	-5.7	75.06	130.41	715.56	428.75	908.39	633.29	740.76	483.07	869.72	463.68
0.867	0	0.04	0.09	0.01	1.65	0.03	0.64	1.41	0.63	1.19	96.69	2.25	0	97.99	45.76	29.67	1.19	1.18	1.65	3.03	0.23	0.07	0	0.29	0.07	0.09	0.03	0.02	0.63	1.52	0.03	0.49	0.63	0	0		-4.61	2.57	-4.25	72.39	129.39	720.81	429.8	912.85	632.28	747.42	480.76	875.79	464.58
0.9	0	0.04	0.08	0.01	2.21	0.03	0.66	2.04	0.65	1.19	95.59	2.81	0	98.72	48.55	35.77	1.19	1.07	1.86	3.2	0.2	0.08	0	0.28	0.05	0.11	0.03	0.02	0.7	1.64	0.03	0.53	0.65	0	0		-9.48	0.28	-4.28	70.5	129.21	727.89	429.71	921.3	632	755.36	481.16	883.27	462.88
0.934	0	0.03	0.05	0.01	4.56	0.03	0.64	5.1	0.67	1.04	89.79	4.45	0	98.49	54.31	52.35	1.04	1.25	1.73	3.17	0.21	0.06	0	0.26	0.04	0.1	0.02	0.02	0.87	1.94	0.03	0.46	0.67	0	0		-8.1	1.1	-2.86	70.64	129.11	736.3	429.03	931.92	634.45	766.1	479.23	894.38	464.55
0.967	0	0.02	0.04	0.01	7.25	0.03	0.57	9.17	0.65	0.95	81.66	9.92	0	98.75	56.15	64.92	0.95	1.54	1.98	3.04	0.15	0.07	0	0.25	0.04	0.13	0.02	0.03	0.95	2.36	0.03	0.52	0.65	0	0		-8.86	-0.16	-1.46	70.54	132.59	743.74	427.67	935.85	629.43	771.08	474.2	903.34	464.83
1	0	0.02	0.04	0.01	7.31	0.03	0.52	9.35	0.65	0.8	81.29	10.99	0	98.23	54.78	66.17	0.8	1.89	2.11	2.65	0.16	0.11	0	0.22	0.05	0.16	0.02	0.05	1.13	2.65	0.04	0.52	0.65	0	0		-4.7	-1.9	-1.8	72.01	132.62	755.06	424.94	951.77	632.17	784.45	475.43	916.46	462.71
1.034	0	0.02	0.03	0.01	8.42	0.03	0.4	11.15	0.65	0.65	77.69	17.91	0	97.25	52.19	73.26	0.65	2.06	1.62	1.66	0.13	0.07	0	0.17	0.09	0.22	0.01	0.07	1.13	2.68	0.05	1.24	0.65	0.05	0		-3.72	-4.16	-1.07	72.13	130.62	762.32	424.32	960.35	634.06	793.96	473.39	924.22	463.78
1.067	0	0.02	0.04	0.01	5.96	0.03	0.42	7.35	0.62	0.62	85.29	9.96	0	98	50.09	64.97	0.62	1.52	1.68	1.14	0.14	0.04	0	0.16	0.17	0.25	0.01	0.12	0.97	2.62	0.05	0.63	0.66	0.16	0		3.87	-2.54	-2.46	75.01	133.28	777.13	425.71	975.66	638.59	806.19	475.63	939.23	467.61
1.101	0	0.03	0.05	0.01	2.93	0.03	0.3	3.14	0.55	0.46	93.72	4.57	0	96.43	38.97	54.53	0.46	1.08	1.84	0.85	0.21	0.02	0	0.12	0.29	0.35	0.02	0.55	0.99	3.13	0.06	0.57	0.69	0.29	0		-3.91	-5.52	-0.57	70.99	125.34	785.24	426.08	986.81	641.25	821.66	470.99	946.99	469.22
1.134	0	0.04	0.07	0.01	1.67	0.03	0.3	1.6	0.86	0.5	96.66	1.75	0	92.95	34.18	42.2	0.42	1.09	2.18	0.56	0.28	0.03	0	0.12	0.53	0.5	0.02	0.86	0.99	3.6	0.07	1.02	0.77	0.51	0		-1.79	-9.11	5.24	71.32	129.48	787.96	426.28	989.67	641.71	828.26	466.4	957.44	475.14
1.167	0	0.05	0.08	0.02	1.07	0.03	0.26	0.92	1.66	0.6	97.85	1.1	0	95.76	27.94	35.3	0.37	1.02	3.21	0.43	0.37	0.04	0	0.13	0.83	0.6	0.02	1.66	0.88	3.34	0.07	1.07	0.84	0.58	0		-1.71	-6.42	5.81	71.96	128.2	791.37	427.33	990.92	640.32	831.82	466.66	959.65	476.38
1.201	0	0.07	0.11	0.02	0.62	0.03	0.25	0.46	3.15	1.05	98.77	0.53	0	96.01	23.02	23.55	0.31	0.83	3.15	0.4	0.46	0.09	0	0.11	1.72	1.05	0.02	3.2	1.06	3.8	0.07	0.36	0.74	0.86	0		-5.38	-6.1	2.72	70.32	129.55	796.86	428.9	996.49	640.98	833.48	469.75	962.94	474.86
1.234	0	0.09	0.14	0.02	0.33	0.03	0.2	0.21	2.96	1.06	99.33	0.33	0	91.94	14.13	14.27	0.29	0.66	3.35	0.35	0.47	0.14	0	0.12	2.36	1.06	0.03	2.96	0.89	3.16	0.08	1.18	0.75	0.87	0		-4.63	-9.83	0.65	70.34	128.02	801.02	429.42	1001.55	642.05	836.68	472.04	964.67	474.93
1.267	0	0.1	0.16	0.02	0.26	0.03	0.19	0.16	3.37	1.42	99.47	0.33	0	96.57	11.29	10.66	0.25	0.44	3.59	0.29	0.4	0.11	0	0.1	3.1	1.42	0.03	3.37	0.7	2.8	0.08	3.67	0.84	1.19	0		-3.58	-5.31	0.76	70.27	129.24	803.44	430.09	1007.84	646.94	840.64	473.18	969.81	477.66
1.301	0	0.1	0.17	0.02	0.23	0.03	0.18	0.13	3.09	2.43	99.55	0.33	0	97.45	9.72	7.85	0.18	0.36	3.73	0.43	0.45	0.1	0	0.1	3.09	2.43	0.04	2.79	0.54	2.27	0.11	2.37	0.99	1.28	0		-2.57	-3.78	0.22	69.82	135.33	803.79	431.37	1011.92	652.53	839.22	476.98	974.54	478.66
1.334	0	0.1	0.16	0.02	0.21	0.03	0.17	0.12	2.31	2.53	99.58	0.33	0	96.28	7.64	7.72	0.2	0.35	4.53	0.41	0.43	0.06	0	0.09	2.31	2.53	0.05	1.32	0.5	2.15	0.1	1.99	1.05	1.04	0		-2.34	-5.73	2.33	69.76	132.67	801.64	432.61	1010	654.2	840.75	475.47	973.24	482.48
1.367	0	0.1	0.16	0.02	0.2	0.04	0.17	0.11	1.74	2.86	99.6	0.33	0	96.98	7.54	6.77	0.21	0.35	4.29	0.41	0.4	0.04	0	0.07	1.74	2.86	0.07	0.89	0.42	2.06	0.12	3.05	1.22	0.68	0		-3.62	-4.65	2.3	69.47	130.72	799.71	434.15	1006.63	654.58	839.01	476.94	969.62	482.21
1.401	0	0.1	0.15	0.02	0.2	0.03	0.15	0.11	1.2	3.87	99.59	0.33	0	97.13	6.83	8.32	0.15	0.36	3.71	0.4	0.35	0.04	0	0.05	1.2	3.87	0.06	0.35	0.32	1.66	0.13	3.99	1.48	0.31	0		-3.47	-4.39	1.03	69.15	139.5	797.08	435.26	1002.11	652.94	829.71	480.26	969.2	481.27
1.434	0	0.1	0.15	0.02	0.2	0.03	0.16	0.11	0.99	3.87	99.6	0.33	0	95.27	7.28	7.1	0.17	0.34	3.21	0.45	0.29	0.04	0	0.05	0.99	3.87	0.06	0.48	0.31	1.62	0.13	1.62	1.52	0.14	0		-4.62	-6.98	-0.39	69.4	129.18	800.78	438.74	1000.74	651.96	834.59	483.93	963.73	480.64
1.468	0	0.1	0.14	0.02	0.2	0.03	0.15	0.11	0.58	6.17	99.6	0.33	0	96.09	7.17	7.52	0.16	0.37	2.39	0.43	0.17	0.03	0	0.04	0.58	6.17	0.04	0.42	0.23	1.14	0.15	4.22	1.68	0	0		-2.92	-5.99	-4.3	70.69	130.44	799.79	440.09	997.13	649.54	827.93	489.79	957.91	478.91
1.501	0	0.1	0.14	0.02	0.2	0.03	0.16	0.11	0.44	6.6	99.6	0.33	0	97.97	8.08	6.73	0.18	0.43	1.97	0.28	0.19	0.03	0	0.03	0.44	6.6	0.03	0.38	0.2	0.92	0.13	3.84	1.73	0	0		-1.2	-2.63	-5.46	72	124.85	796.44	441.51	993.32	650.46	826.29	491.01	950.77	481.41
1.534	0	0.1	0.15	0.02	0.19	0.03	0.17	0.1	0.5	6.23	99.62	0.33	0	96.71	8.49	4.86	0.2	0.43	1.79	0.36	0.18	0.03	0	0.03	0.37	6.23	0.02	0.5	0.24	1.09	0.14	5.97	1.73	0	0		-6.97	-5.1	-4.9	69.7	126.25	787.92	442.14	981.37	646.07	815.8	489.83	941.62	479.56
1.568	0	0.1	0.15	0.02	0.19	0.03	0.17	0.1	0.29	5.57	99.63	0.33	0	93.56	8.46	3.89	0.24	0.46	1.31	0.3	0.17	0.03	0	0.03	0.29	5.57	0.02	0.26	0.26	1.19	0.11	2.69	1.85	0	0		2.19	-8.62	-6.25	74.15	122.93	784.19	444.5	974.6	646.99	811.05	494.92	933.4	482.99
1.601	0	0.1	0.16	0.02	0.19	0.03	0.18	0.1	0.31	4.62	99.62	0.33	0	94.99	9.57	3.57	0.24	0.49	1.1	0.23	0.16	0.05	0	0.04	0.27	4.62	0.01	0.31	0.31	1.43	0.12	3.58	1.79	0	0		-0.66	-7.29	-7.91	72.53	124.76	778.81	445.21	971.14	647.85	804.15	497.07	928.1	482.95
1.634	0	0.1	0.15	0.02	0.2	0.03	0.19	0.11	0.39	4.11	99.6	0.33	0	91.94	10.89	3.9	0.22	0.52	1.02	0.18	0.12	0.04	0	0.04	0.27	4.11	0.01	0.39	0.39	1.74	0.12	4.81	1.77	0	0		-6.46	-9.83	-7.95	70.15	120.81	775.74	448.2	965.3	647.42	801.88	498.1	921.76	483.18
1.668	0	0.1	0.16	0.02	0.2	0.03	0.19	0.11	0.39	3.31	99.61	0.33	0	96.52	10.63	2.94	0.26	0.46	0.68	0.17	0.09	0.04	0	0.03	0.26	3.31	0.01	0.39	0.47	2.49	0.14	7.96	1.45	0	0		-0.98	-5.39	-5.55	73.68	117.98	766.61	447.18	953.43	646.69	795.22	495.35	912.55	483.04
1.701	0	0.1	0.16	0.02	0.2	0.03	0.19	0.11	0.47	2.65	99.6	0.33	0	95.09	10.43	3.24	0.25	0.46	0.61	0.13	0.07	0.04	0	0.03	0.23	2.65	0.01	0.47	0.48	3.06	0.16	8.09	1.34	0	0		3.99	-7.19	-6.32	75.6	125.69	764.07	445.74	949.46	642.94	787.02	497.07	911.83	482.25
1.735	0	0.1	0.16	0.02	0.2	0.03	0.2	0.12	0.36	1.86	99.6	0.33	0	96.17	11.27	2.73	0.28	0.37	0.69	0.15	0.09	0.1	0	0.02	0.25	1.86	0.01	0.36	0.59	4.87	0.18	5.22	1.32	0	0		1.55	-5.89	-6.71	75.53	120	761.49	444.93	943.5	638.75	785.66	494.74	904.68	479.41
1.768	0	0.1	0.17	0.02	0.2	0.03	0.2	0.13	0.34	1.23	99.6	0.33	0	85.88	11.32	2.48	0.33	0.28	0.94	0.26	0.11	0.19	0	0.02	0.24	1.23	0.01	0.34	0.66	6.05	0.19	6.99	1.27	0	0		-2.17	-12.97	-6.75	72.92	127.69	768.26	446.53	949.14	637.43	787.51	498.12	913.72	478.72
1.801	0	0.1	0.16	0.02	0.2	0.03	0.2	0.13	0.38	0.94	99.6	0.33	0	86.71	11.22	2.96	0.38	0.28	1.37	0.28	0.15	0.47	0	0.02	0.21	0.94	0.02	0.34	0.63	6.47	0.2	2.76	1.28	0	0		3.77	-12.62	-7.41	75.63	126.41	770.81	448.13	950.22	637.76	789.32	500.76	914.38	482.31
1.835	0	0.1	0.16	0.02	0.21	0.03	0.21	0.15	0.51	0.64	99.57	0.33	0	90.27	12.29	3.3	0.51	0.3	1.75	0.33	0.2	0.81	0	0.02	0.19	0.64	0.02	0.2	0.75	8.79	0.2	4.84	1.16	0	0		5.58	-10.86	-6.76	76.68	126.99	771.27	448.3	947.9	636.08	788.89	500.86	914.37	481.3
1.868	0	0.1	0.17	0.02	0.23	0.03	0.23	0.17	0.6	0.6	99.54	0.33	0	88.89	14.29	3.07	0.6	0.3	1.59	0.52	0.24	0.87	0	0.02	0.15	0.51	0.02	0.16	0.9	9.93	0.19	13.4	1.03	0	0		-6.31	-11.6	-4.16	72.62	125.26	773.71	448.18	947.9	630.25	793.02	492.73	917.86	482.56
1.901	0	0.1	0.17	0.02	0.21	0.03	0.22	0.15	0.7	0.7	99.56	0.33	0	91.46	12.96	2.36	0.7	0.26	1.24	0.6	0.23	0.72	0	0.02	0.12	0.46	0.02	0.12	0.84	8.87	0.18	17.61	0.97	0	0		-7.72	-10.14	-3.23	72.66	131.15	777.59	448.98	946.17	624.74	792.06	493.65	922.53	480.39
1.935	0	0.11	0.18	0.02	0.2	0.03	0.21	0.14	0.8	0.8	99.59	0.33	0	95.16	11.18	2.02	0.8	0.18	0.92	0.45	0.17	0.57	0	0.02	0.09	0.32	0.03	0.07	0.82	9.3	0.22	10.04	0.8	0.04	0		-13.15	-7.11	-3.14	71.13	135.7	779.21	447.9	944.89	617.27	789.84	490.53	925.11	479.86
1.968
2.001
2.035
2.068
2.102
2.135
2.168
2.202
2.235
2.268
2.302
2.335
2.368
2.402
2.435
2.469
2.502
2.535
2.569
2.602
2.635
2.669
2.702
2.736
2.769
2.802
2.836
2.869
2.902
2.936
2.969
3.002
3.036
3.069	0	0.13	0.25	0.03	0.13	0.03	0.15	0.06	1.45	1.32	99.5	0.33	0	97.93	2.04	0.16	0.13	0	1.68	1.32	0.8	3.87	0	1.45	0.05	0	0.3	0.05	0.01	0.38	0.01	0.09	0.38	2.78	0		-18.12	2.73	-1.04	75.36	110.18	761.8	454.77	903.76	598.65	776.31	492.03	885.78	479.48
3.103	0	0.13	0.28	0.03	0.14	0.03	0.16	0.07	0.83	0.83	99.45	0.33	0	97.15	3.94	0.23	0.3	0	2.5	1.65	1.13	3.32	0	0.83	0.06	0	0.49	0.04	0.01	0.27	0.01	0.13	0.93	4.01	0		-21.23	4.36	-0.89	73.65	123.64	764.34	450.07	907.75	593.51	772.7	487.06	895.83	475.88
3.136	0	0.13	0.27	0.03	0.15	0.03	0.17	0.07	1.25	1.25	99.47	0.33	0	97.94	4.75	0.34	0.27	0	2.34	1.75	1.14	4.03	0	1.25	0.08	0	0.63	0.05	0.02	0.23	0.01	0.16	0.89	3.72	0		-25.67	-2.7	2.74	72.96	120.08	775.99	446.94	921.04	591.99	790.14	483.46	909.88	474.47
3.169	0	0.13	0.27	0.03	0.14	0.03	0.16	0.07	1.05	1.05	99.46	0.33	0	97.95	3.76	0.33	0.25	0	2.38	1.78	0.98	3.81	0.05	1.05	0.1	0.01	0.7	0.09	0.02	0.19	0.01	0.11	0.91	3.93	0		-25	-2.66	1.77	72.8	121.71	786.77	445.42	932.07	590.72	799.33	481.47	920.73	472.85
3.203	0	0.13	0.26	0.03	0.14	0.03	0.15	0.06	1.22	1.22	99.49	0.33	0	97.96	3.13	0.5	0.25	0	2.48	2.24	1.27	4.71	0.26	1.22	0.12	0.01	0.73	0.1	0.03	0.16	0.01	0.11	0.75	3.31	0		-14	-2.64	2.3	76.21	125.43	794.83	440.84	940.78	588.6	806.23	474.55	931.66	473.56
3.236	0	0.15	0.23	0.04	0.14	0.03	0.15	0.07	1.08	1.08	99.53	0.33	0	98.7	3.3	0.62	0.42	0	2.03	3.43	1.62	8.88	0.54	1.08	0.11	0.02	0.66	0.13	0.03	0.14	0.01	0.05	0.58	2.29	0		-14.95	-0.37	6.11	76.39	118.63	807.45	438.94	952.79	585.31	825.49	469.07	943.96	475.21
3.269	0	0.14	0.23	0.03	0.15	0.03	0.15	0.07	0.8	0.8	99.55	0.33	0	92.78	4.19	1.44	0.41	0	1.76	3.26	1.75	6.78	0.5	0.8	0.07	0.03	0.48	0.18	0.02	0.13	0.02	0.05	0.58	2.14	0		-14.26	-9.24	2.71	74.8	122.64	813.48	430.07	965.93	587.17	829.83	460.88	952.4	465.05
3.303	0	0.13	0.21	0.03	0.16	0.03	0.16	0.08	0.43	0.43	99.58	0.33	0	98.67	4.89	2.44	0.43	0	1.7	3.4	1.35	3.41	0.16	0.42	0.05	0.04	0.32	0.13	0.03	0.14	0.02	0.14	0.51	1.59	0		-14.89	-0.45	4.34	72.92	127.86	811.18	422.44	978.73	594.72	834.28	456.34	962.04	461.31
3.336	0	0.12	0.19	0.02	0.18	0.03	0.16	0.09	0.36	0.36	99.63	0.33	0	97.06	6.28	4.64	0.36	0.01	1.54	2.92	0.68	0.99	0	0.29	0.04	0.03	0.26	0.14	0.02	0.13	0.01	0.17	0.46	1.05	0		-5.68	4.52	5.75	75.72	126.23	811.24	421.14	980.03	597.01	837.33	455.21	963.23	464.22
3.369	0	0.11	0.16	0.02	0.22	0.03	0.15	0.11	0.32	0.32	99.57	0.33	0	95.96	6.67	9.46	0.32	0.03	1.6	2.22	0.32	0.18	0	0.21	0.04	0.03	0.21	0.18	0.02	0.13	0.01	0.4	0.46	0.57	0		-0.44	6.17	6.29	76.75	126.54	810.22	419.1	982.33	599.57	838.43	454.79	964.6	464.4
3.403	0	0.09	0.13	0.02	0.3	0.03	0.15	0.16	0.36	0.36	99.41	0.33	0	94.98	8.62	17.03	0.36	0.08	2.42	2.29	0.23	0.19	0	0.19	0.03	0.03	0.19	0.14	0.03	0.15	0.01	0.36	0.51	0.4	0		-5.08	7.3	5.43	75.25	125.05	809.92	417.65	985.35	601.67	839.61	453.54	964.43	461.23
3.436	0	0.07	0.08	0.02	0.57	0.03	0.13	0.36	0.4	0.4	98.87	0.84	0	95.45	11.9	33.02	0.4	0.24	2.93	2.5	0.24	0.31	0	0.19	0.03	0.03	0.17	0.18	0.03	0.17	0.02	0.62	0.54	0.26	0		-0.24	6.78	6.42	76.61	120.48	809.05	417.24	984.86	603.2	842.01	453.49	962.17	462.32
3.47	0	0.05	0.06	0.02	1.23	0.03	0.13	0.96	0.42	0.42	97.53	2.93	0	95.91	18.39	49.58	0.42	0.67	4.2	2.31	0.28	1.47	0	0.21	0.03	0.04	0.14	0.19	0.03	0.19	0.02	1.09	0.55	0.21	0		-2.05	6.23	5.18	76.18	123.56	808.68	417.1	984.72	602.68	839.06	454.24	962.45	460.71
3.503	0	0.03	0.04	0.02	2.44	0.03	0.14	2.26	0.46	0.46	95.12	8.7	0	97.62	24.22	63.85	0.46	1.28	4.07	1.85	0.25	1.06	0	0.22	0.04	0.04	0.1	0.24	0.03	0.21	0.02	0.15	0.58	0.24	0		-0.21	3.44	1.95	76.58	127.24	808	417.43	985.17	604.74	833.96	455.58	961.08	461.06
3.536	0	0.03	0.04	0.02	2.89	0.03	0.17	2.78	0.46	0.46	94.22	8.7	0	97.02	28.74	63.75	0.46	1.98	3.9	1.63	0.24	0.58	0	0.19	0.06	0.05	0.09	0.33	0.03	0.21	0.03	0.68	0.62	0.14	0		-0.79	4.59	0.25	76.27	126.6	804.39	416.74	983.19	606.07	829.78	457.28	956.38	458.02
3.57	0	0.03	0.04	0.01	3.69	0.03	0.21	3.75	0.53	0.53	92.5	9.59	0	96.38	34.17	64.97	0.53	2.78	4.27	1.45	0.25	0.46	0	0.18	0.11	0.07	0.1	0.45	0.03	0.2	0.03	0.27	0.69	0.22	0		0.98	5.59	0.7	76.7	128.91	799.35	416.85	979.26	607.74	824.6	457.74	953.5	459.13
3.603	0	0.03	0.04	0.01	4.7	0.03	0.26	5.02	0.62	0.59	89.96	10.76	0	95.54	39.07	66.39	0.59	3.79	4.19	1.65	0.32	0.55	0	0.19	0.24	0.09	0.1	0.62	0.03	0.2	0.03	0.43	0.69	0.44	0		-0.64	6.68	-0.53	76.26	127.5	792.4	416.9	972.91	608.24	817.46	458.92	944.95	457.36
3.636	0	0.03	0.04	0.01	5.64	0.03	0.3	6.29	0.88	0.59	87.42	11.93	0	93.69	43.17	67.58	0.59	4.2	4.21	1.9	0.34	0.56	0	0.18	0.36	0.13	0.09	0.88	0.03	0.22	0.04	0.26	0.66	0.76	0		2.15	8.51	-1.32	77.08	130.04	788.37	418.06	967.06	607.68	810.49	461.92	940.45	457.37
3.67	0	0.03	0.04	0.01	5.12	0.03	0.34	5.59	0.91	0.67	88.82	9.18	0	94.83	44.31	63.91	0.67	3.68	4.27	1.91	0.31	0.6	0	0.12	0.41	0.2	0.07	0.91	0.03	0.25	0.04	0.71	0.64	0.95	0		7.25	7.45	-3.68	79.36	129	782.4	419.14	958.23	605.72	801.38	466.29	930.04	457
3.703	0	0.03	0.05	0.01	4.91	0.03	0.43	5.34	0.75	0.67	89.32	6.57	0	97.66	48.18	59.55	0.67	3	3.34	1.53	0.27	0.44	0	0.12	0.34	0.2	0.05	0.75	0.03	0.27	0.04	0.41	0.64	0.77	0		7.45	3.35	-4.1	79.59	134.45	778.54	423.57	945.88	599.71	790.09	472.01	923.76	457.53
3.737	0	0.03	0.05	0.01	4.15	0.03	0.43	4.38	0.57	0.57	91.24	4.97	0	96.75	47.38	56.22	0.57	2.11	2.54	1.14	0.19	0.26	0	0.09	0.26	0.2	0.05	0.4	0.03	0.29	0.04	0.17	0.71	0.61	0		5.35	5.04	-5.28	79.92	127.24	769.8	425.95	934.2	597.56	782.52	472.46	909.18	460.41
3.77	0	0.03	0.06	0.01	2.84	0.03	0.47	2.74	0.61	0.61	94.31	2.41	0	97.56	45.65	46.9	0.61	1.49	1.94	0.8	0.21	0.26	0	0.1	0.17	0.16	0.04	0.35	0.03	0.27	0.03	0.12	0.68	0.46	0		7.18	3.57	-4.35	80.35	126.78	765.94	427.28	925.71	594.71	777.47	472.7	903.72	461.1
3.803	0	0.04	0.08	0.01	1.79	0.03	0.46	1.53	0.64	0.64	96.43	1.59	0	97.99	41.71	37.09	0.64	0.98	1.11	0.59	0.19	0.18	0	0.11	0.12	0.16	0.04	0.3	0.02	0.24	0.03	0.09	0.64	0.42	0		3.69	2.56	-4.78	80.16	121.47	758.94	426.98	917.63	593.14	772.37	471	893.33	459.82
3.837	0	0.04	0.09	0.01	1.3	0.03	0.46	1.03	0.67	0.77	97.4	1.3	0	98.77	39.12	30.4	0.77	0.58	0.74	0.35	0.17	0.11	0	0.16	0.08	0.21	0.04	0.27	0.02	0.23	0.04	0.05	0.67	0.27	0		-0.86	0.07	-4.2	78.53	125	753.77	426.66	912.55	591.72	765.83	469.92	890.35	458.99
3.87	0	0.05	0.11	0.01	0.93	0.03	0.44	0.67	0.65	0.95	98.14	1.02	0	98.6	35.71	23.72	0.95	0.34	0.61	0.23	0.19	0.07	0	0.19	0.04	0.27	0.03	0.27	0.02	0.23	0.04	0.06	0.65	0.16	0		-0.92	0.73	-4.27	78.57	127.03	751.3	426.49	908.92	590.56	761.78	470.84	888.04	456.88
3.903	0	0.06	0.13	0.01	0.64	0.03	0.43	0.42	0.59	1	98.71	0.79	0	98.73	32.08	16.33	1	0.23	0.57	0.19	0.16	0.05	0	0.19	0.03	0.26	0.02	0.24	0.02	0.21	0.04	0.12	0.59	0.08	0		-1.08	0.23	-3.66	78.27	126.66	748.85	426.42	907.54	592.41	760.64	470.48	886.56	456.78
3.937	0	0.06	0.13	0.01	0.56	0.03	0.39	0.35	0.45	1.03	98.88	0.65	0	97.76	29.38	14.63	1.03	0.22	0.68	0.16	0.19	0.09	0	0.21	0.02	0.35	0.02	0.18	0.01	0.16	0.03	0.24	0.45	0.03	0		-3.9	-3.13	-4.03	76.81	127.59	748.26	425.43	911.76	595.93	761.48	469.83	888.4	456.73
3.97	0	0.07	0.14	0.02	0.51	0.03	0.36	0.31	0.39	1.07	98.97	0.56	0	98.75	27.38	14.05	1.07	0.23	0.72	0.14	0.21	0.16	0	0.22	0.02	0.36	0.01	0.13	0.01	0.15	0.03	0.11	0.39	0.04	0		2.94	0.16	-3.35	79.07	131.86	747.83	426.07	910.36	596.04	759.14	473.03	890.12	457.77
4.003	0	0.07	0.14	0.02	0.51	0.03	0.35	0.31	0.34	1.06	98.97	0.54	0	98.33	26.87	14.47	1.06	0.27	0.84	0.13	0.2	0.33	0	0.22	0.02	0.38	0.01	0.1	0.02	0.12	0.03	0.45	0.34	0.06	0		1.12	1.63	-2.94	78.15	130.82	746.91	424.65	912.99	597.81	761.05	472.49	890.87	456.43
4.037	0	0.06	0.12	0.02	0.62	0.03	0.33	0.39	0.27	0.99	98.77	0.55	0	98.44	27.02	19.56	0.99	0.35	1.01	0.13	0.18	0.51	0	0.19	0.02	0.41	0.01	0.09	0.02	0.1	0.02	1.03	0.27	0.07	0		-2.7	1.27	-2.51	76.32	132.5	748.4	423.58	920.56	603.32	764.95	470.31	896.76	456.81
4.07	0	0.06	0.11	0.02	0.73	0.03	0.31	0.49	0.29	0.93	98.53	0.57	0	96.52	27.58	24.3	0.93	0.41	1.36	0.21	0.16	0.62	0	0.16	0.02	0.39	0.01	0.14	0.02	0.11	0.02	1.07	0.29	0.05	0		-2.55	5.38	-1.79	75.78	134.01	751.01	422.87	928.39	607.12	770.3	472.14	903.42	456.68
4.104	0	0.05	0.09	0.02	0.94	0.03	0.3	0.67	0.27	0.85	98.11	0.7	0	98.34	29.13	30.36	0.85	0.52	3.26	0.38	0.25	1.14	0	0.14	0.03	0.35	0.01	0.25	0.02	0.12	0.02	0.51	0.27	0.07	0		-4.16	1.59	-3.43	75.24	127.61	755.74	424.35	935.28	612.3	777.89	473.65	904.4	456.97
4.137	0	0.04	0.08	0.02	1.25	0.03	0.3	0.96	0.29	0.78	97.49	1.08	0	97.23	31.23	36.57	0.78	0.82	3.96	0.63	0.26	0.91	0	0.13	0.04	0.29	0.01	0.22	0.02	0.13	0.02	0.83	0.29	0.05	0		-2.26	4.21	1.28	75.12	129.12	757.39	421.4	944.53	617.68	786.82	468.5	915.69	460.59
4.17	0	0.04	0.06	0.02	1.83	0.04	0.26	1.55	0.32	0.76	96.34	2.54	0	98.68	31.35	47.72	0.76	1.16	6.16	0.98	0.4	1.07	0	0.13	0.06	0.31	0.01	0.21	0.03	0.18	0.02	0.13	0.32	0.04	0		-2.52	-0.45	-0.01	74.35	128.48	765.57	418.75	957.73	622.39	796.41	465.34	924.72	458.66
4.204	0	0.04	0.06	0.02	1.86	0.04	0.27	1.59	0.32	0.85	96.27	2.5	0	98.57	31.82	47.61	0.85	1.29	8.5	1.31	0.57	1.02	0	0.13	0.09	0.3	0.02	0.13	0.05	0.2	0.03	0.17	0.32	0.12	0		1.69	-0.84	2.4	75.32	127.25	774.08	418.49	968.95	627.33	809.18	461.92	936.42	463.53
4.237	0	0.04	0.06	0.02	1.73	0.04	0.26	1.44	0.35	0.91	96.55	2.3	0	98.4	30.39	46.51	0.91	1.44	10.29	2.36	0.67	0.94	0	0.14	0.17	0.34	0.02	0.08	0.06	0.26	0.03	0.03	0.35	0.14	0		0.16	1.4	4.18	74.91	127.34	783.32	417.65	979.97	627.03	821.06	461.02	948.37	463.79
4.27	0	0.05	0.08	0.02	1.36	0.05	0.32	1.07	0.39	1.03	97.29	1.2	0	97.67	31.53	38.04	1.03	1.51	12.24	4.06	1.03	0.96	0	0.15	0.23	0.35	0.02	0.06	0.09	0.36	0.03	0.11	0.39	0.13	0		3.51	3.32	5.63	75.58	132.63	790.48	415.42	988.35	627.61	828.06	455.53	960.23	466.63
4.304	0	0.07	0.09	0.02	0.93	0.06	0.35	0.68	0.46	1.05	98.14	0.66	0	97.23	29.47	28.73	1.05	1.54	15.34	6.94	1.28	0.84	0	0.14	0.41	0.37	0.03	0.06	0.19	0.66	0.04	0.05	0.46	0.16	0		4.06	4.2	5.57	75.7	134.94	798.44	414.4	995.42	625.35	834.47	454.55	968.93	465.92
4.337	0	0.08	0.11	0.02	0.64	0.07	0.3	0.43	0.74	1.04	98.72	0.45	0	94.5	23.58	23.4	1.04	1.56	17.26	7.58	1.41	0.93	0	0.16	0.74	0.32	0.03	0.08	0.19	0.75	0.04	0.08	0.51	0.14	0		0.29	7.78	5.11	75.04	132.38	803.45	414.59	995.34	619.08	837.71	453.46	969.71	463.51
4.37	0	0.1	0.13	0.02	0.44	0.07	0.28	0.27	0.93	1.11	99.12	0.33	0	98.38	18.88	16.58	1.11	1.75	17.03	7.82	1.03	0.65	0	0.16	0.93	0.34	0.02	0.08	0.29	0.98	0.04	0.12	0.61	0	0		-1.98	1.47	7.81	74.11	130.37	808.35	411.6	1004.51	620.05	848.47	448.01	977.94	463.33
4.404	0	0.13	0.14	0.02	0.32	0.07	0.25	0.18	1.08	1.14	99.35	0.33	0	95.72	14.23	11.46	1.14	1.74	18.24	8.65	0.64	0.8	0	0.15	1.08	0.35	0.02	0.09	0.62	1.51	0.05	0.25	0.75	0	0		-3.59	6.46	10.43	73.78	125.9	809.12	412.09	1004.07	618	853.56	447.1	978.13	465.34
4.437	0	0.14	0.15	0.02	0.28	0.07	0.26	0.16	1.31	1.17	99.43	0.33	0	96.69	13.73	7.86	1.17	1.79	17.45	8.22	0.44	1.09	0	0.17	1.31	0.41	0.02	0.11	0.67	1.57	0.05	0.77	0.81	0	0		-1.57	5.13	9.43	74.8	128.18	811.5	413.5	1005.69	619.69	853.55	448.24	980.36	466.93
4.471	0	0.15	0.15	0.02	0.25	0.08	0.24	0.14	1.61	1.24	99.5	0.33	0	96.49	11.17	6.66	1.24	2.09	17.93	8.6	0.22	1.87	0	0.16	1.61	0.44	0.03	0.15	0.98	2.71	0.07	0.24	1.25	0	0		-2.64	5.43	8.98	74.09	130.54	810.15	413.64	1006.23	620.91	851.53	449.97	981.02	466.46
4.504	0	0.15	0.15	0.02	0.23	0.08	0.22	0.13	2.06	1.36	99.53	0.33	0	96.18	9.81	5.81	1.36	2.08	17.4	8.25	0.23	1.7	0	0.17	2.06	0.47	0.03	0.18	1.1	3.48	0.08	0.31	1.55	0	0		-1.14	5.87	8.82	74.69	129.83	808.91	415.16	1004.63	622.78	850.28	451.56	979.04	468.17
4.537	0	0.16	0.15	0.02	0.22	0.07	0.2	0.12	2.34	1.48	99.57	0.33	0	97.61	7.53	5.71	1.48	2.13	16.3	7.51	0.23	1.69	0	0.18	2.34	0.41	0.03	0.16	1.05	3.24	0.08	0.07	1.54	0	0		-0.38	3.45	4.18	75.23	130.01	806.38	416.15	1000.99	623.25	842.06	455.18	971.66	465.59
4.571	0	0.16	0.15	0.03	0.22	0.08	0.2	0.13	2.86	2.01	99.56	0.33	0	97.1	7.05	6.06	2.01	2.37	16.99	7.68	0.27	1.41	0	0.32	2.86	0.4	0.03	0.2	1.61	4.55	0.1	0.08	1.97	0	0		-4.33	4.44	5.32	73.18	131.74	803.02	417.82	999.07	625.46	839.88	455.11	971	467.83
4.604	0	0.17	0.15	0.02	0.23	0.07	0.21	0.14	2.82	2.09	99.53	0.33	0	97.52	8.23	5.7	2.09	3.05	15.3	8.52	0.34	0.91	0	0.37	2.82	0.4	0.03	0.19	1.82	4.52	0.11	0.14	1.88	0	0		-0.5	3.64	4.37	74.84	130.46	797.63	417.3	997.14	629.6	835.81	456.7	965.72	468.58
4.637	0	0.18	0.15	0.02	0.24	0.06	0.21	0.14	3.28	2.14	99.51	0.33	0	97.21	8.31	5.96	2.14	3.48	13.18	9.1	0.32	0.47	0	0.4	3.28	0.37	0.03	0.18	2.08	4.89	0.11	0.14	1.79	0	0		2.56	4.25	3.7	75.5	129.8	790.38	416.65	994.53	635.03	830.49	458.26	959.84	469.1
4.671	0	0.17	0.15	0.02	0.28	0.07	0.24	0.16	3.9	2.75	99.43	0.33	0	98.14	10.17	7.53	2.75	4.28	14.23	8.77	0.31	0.29	0	0.48	3.9	0.41	0.02	0.35	1.73	3.99	0.09	0.08	1.76	0	0		4.6	2.17	0.21	75.66	134.63	786.51	417.04	994.68	639.58	822.47	463.68	957.03	467.8
4.704	0	0.16	0.14	0.02	0.32	0.06	0.24	0.19	4.17	2.53	99.37	0.33	0	96.83	11.48	9.1	2.53	4.89	11.82	8.31	0.3	0.15	0	0.45	4.17	0.45	0.03	0.57	1.43	3.97	0.11	0.11	1.82	0	0		4.58	4.91	-1.08	75.51	137.01	776.51	416.58	987.63	641.79	811.4	465.13	948.39	467.31
4.738	0	0.15	0.13	0.02	0.37	0.06	0.26	0.23	3.81	2.56	99.25	0.33	0	94.42	14.54	11.58	2.56	4.78	11.7	8.19	0.46	0.14	0	0.53	3.81	0.35	0.03	1.51	1.08	3.57	0.12	0.04	1.97	0	0		6.22	7.86	0.07	76.05	133.71	767.13	420.7	976.01	644.9	803.86	468.17	937.53	471.61
4.771	0	0.12	0.12	0.02	0.47	0.06	0.25	0.31	3.6	2.29	99.07	0.33	0	94.32	16.45	16.46	2.29	5.06	10.85	6.57	0.55	0.13	0	0.55	3.6	0.35	0.04	1.62	0.94	3.39	0.14	0.11	1.98	0	0		4.86	7.95	-4.54	75.39	143.74	760.8	420.86	967.57	640.08	786.4	475.04	929.79	464.98
4.804	0	0.12	0.11	0.02	0.53	0.05	0.25	0.37	5.13	2.17	98.95	0.44	0	92.08	17.1	18.88	2.17	5.82	9.25	5.96	0.94	0.17	0	0.61	5.13	0.34	0.07	2.53	0.96	3.63	0.16	0.07	2.1	0	0		3.29	9.73	-4.51	74.54	139	752.19	419.81	960.43	642	781.21	473.76	919.72	462.18
4.838	0	0.11	0.1	0.02	0.56	0.05	0.23	0.39	5.1	2.28	98.89	0.54	0	85.39	15.99	21.88	2.28	5.66	8.1	4.9	1.14	0.27	0	0.6	5.1	0.41	0.12	2.27	1.1	3.22	0.22	0.15	2.17	0	0		5.02	13.17	-4.91	75.15	137.1	743.07	421.2	950.82	643.25	772.47	475.52	909.06	463.83
4.871	0	0.1	0.09	0.02	0.68	0.05	0.21	0.49	5.13	2.08	98.64	0.8	0	94.41	16.23	27.45	2.08	5.99	7.78	3.84	1.22	0.37	0	0.8	5.13	0.36	0.17	2.25	1.01	2.96	0.25	0.22	2.11	0	0		6.24	7.87	-6.45	75.97	137.92	739.17	423.77	943.08	641.2	764.78	480.33	901.71	463.83
4.904	0	0.08	0.07	0.02	0.96	0.05	0.17	0.77	4.33	1.84	98.08	1.63	0	90.78	16.72	37.99	1.84	5.63	7.38	3.33	1.09	0.5	0	0.88	4.33	0.29	0.23	1.64	1.04	2.95	0.25	0.12	2.16	0	0		2.51	10.56	-7.43	74.82	137.19	734.17	424.78	937.71	640.03	759.02	481.06	895.08	463.49
4.938	0	0.07	0.06	0.02	0.97	0.04	0.14	0.77	3.69	1.65	98.07	2.2	0	92	13.64	42.43	1.65	4.6	5.96	2.75	0.78	0.51	0	1.13	3.69	0.19	0.32	1.11	0.96	2.65	0.33	0.31	2.17	0	0		1.96	9.79	-8.25	74.56	137.63	730.2	426.16	932.91	639.95	753.69	483.54	889.85	463.45
4.971	0	0.06	0.05	0.02	1.18	0.04	0.12	0.98	2.4	1.8	97.65	3.44	0	94.17	13.12	49.44	1.8	3.91	6.42	3.23	0.59	0.5	0	1.06	2.4	0.15	0.31	0.52	1.1	2.73	0.32	0.3	2.1	0	0		1.1	8.09	-7.25	74.27	136.77	727.53	426.9	928.4	639.33	751.55	482.62	887.05	464.03
5.004	0	0.06	0.05	0.02	1.21	0.04	0.1	1.01	1.66	1.66	97.57	4.23	0	98.13	11.41	52.88	1.66	3.09	6.35	2.79	0.46	0.4	0	1.05	1.64	0.1	0.27	0.2	1.39	2.66	0.3	0.35	2.02	0	0		2.85	2.2	-5.53	75.36	136.89	729.88	428.05	927.53	638.59	753.87	482.29	889.73	465.56
5.038	0	0.05	0.04	0.02	1.46	0.04	0.09	1.3	1.4	1.4	97.07	6.72	0	97.53	11.28	58.76	1.4	2.92	6.35	2.78	0.36	0.34	0	1	1.01	0.08	0.26	0.13	1.84	3.14	0.31	0.68	1.99	0	0		2.02	3.63	-5.91	75.44	132.04	732.07	428.61	928.02	637	757.42	481.38	888.61	466.45
5.071	0	0.05	0.04	0.02	1.61	0.04	0.09	1.47	1.5	1.5	96.78	7.49	0	96.67	12.71	60.06	1.5	2.84	6.93	3.32	0.33	0.26	0	0.92	0.53	0.08	0.15	0.06	1.99	3.4	0.28	0.26	1.87	0	0		0.83	5.16	-5.41	75.26	128.03	732.6	428.4	925.3	633.59	758.98	479.1	886.3	465.58
5.105	0	0.05	0.04	0.02	1.73	0.04	0.11	1.66	1.33	1.33	96.55	7.18	0	98.21	15.57	59.4	1.33	2.92	6.85	3.55	0.32	0.24	0	0.66	0.33	0.07	0.08	0.03	2.08	4.14	0.27	0.43	1.89	0	0		-2.71	1.97	-2.76	73.49	134.05	735.15	426.93	930.03	633.05	761.94	477.1	895.41	464.64
5.138	0	0.05	0.04	0.02	1.77	0.04	0.11	1.78	1.37	1.37	96.45	7.13	0	95.93	16.83	59.16	1.37	2.61	6.92	4.03	0.31	0.3	0	0.61	0.23	0.08	0.07	0.04	2.22	5.07	0.27	1.47	1.86	0	0		-0.99	6.2	-1.22	74.14	127.97	734.46	424.25	933.16	635.47	767.88	473.98	895.47	464.19
5.171	0	0.06	0.05	0.02	1.39	0.04	0.11	1.32	1.44	1.44	97.22	4.83	0	98.23	14.4	53.73	1.44	2.75	6.17	5.2	0.38	0.35	0	0.5	0.19	0.09	0.05	0.03	2.52	5.52	0.27	4.55	1.78	0	0		-2.98	1.9	-0.4	72.78	135.19	737.4	424.85	938.58	637.27	769.07	475.05	903.92	465.55
5.205	0	0.08	0.05	0.02	1.1	0.04	0.11	0.98	1.57	1.57	97.79	3.25	0	96.96	12.49	47.01	1.57	3.2	6.32	7.67	0.5	0.31	0	0.43	0.13	0.07	0.04	0.02	4.09	6.53	0.24	4.98	1.67	0	0		-2.53	4.68	0.31	72.46	139.45	744.12	423.48	947.2	637.93	775.3	472.88	914.58	466.09
5.238	0	0.09	0.06	0.02	0.84	0.04	0.11	0.7	1.58	1.58	98.33	2.07	0	96.05	9.57	41.3	1.58	3.35	6.19	7.34	0.5	0.34	0	0.4	0.16	0.09	0.05	0.03	4.04	6.84	0.24	2.79	1.62	0	0		-3.91	6.05	0.55	71.33	142.54	750.12	423.02	953.92	639.13	780.32	469	922.85	467.57
5.271	0	0.1	0.06	0.02	0.84	0.04	0.1	0.7	1.49	1.49	98.32	2.08	0	96.69	8.6	40.67	1.49	4.53	6.39	9.07	0.56	0.35	0	0.36	0.19	0.11	0.04	0.03	4.7	7.28	0.25	3.57	1.52	0	0		-3.44	5.12	2.5	71.89	140.6	755.76	422.27	958.96	637.63	788.74	466.41	929.32	468.95
5.305	0	0.13	0.07	0.03	0.79	0.04	0.12	0.63	1.32	1.63	98.42	1.52	0	98.65	9.23	35.59	1.63	5.75	8.46	10.62	0.59	0.32	0	0.24	0.19	0.15	0.03	0.03	5.81	7.84	0.21	1.1	1.32	0	0		0.57	0.54	4.58	74.22	135.15	764.14	421.53	967.87	638.9	802.17	464.5	937.16	471.14
5.338	0	0.13	0.08	0.02	0.73	0.05	0.13	0.58	1.29	1.66	98.55	1.17	0	98.72	9.55	32.83	1.66	6.06	8.9	10.6	0.57	0.56	0	0.21	0.22	0.2	0.04	0.04	5.09	7.94	0.22	0.82	1.29	0	0		-4.81	0.26	5.36	72.42	129.71	769.7	421.61	970.71	634.93	809.74	462.08	939.24	469.5
5.371	0	0.13	0.08	0.02	0.78	0.04	0.13	0.6	1.12	1.78	98.44	1.21	0	98.38	9.14	33.77	1.78	7.39	8.69	9.31	0.55	0.64	0	0.2	0.4	0.28	0.04	0.07	4.62	7.04	0.21	0.3	1.12	0	0		-3.39	1.45	5.94	72.67	129.78	774.25	418.45	979.48	636.76	817	459.83	946.53	467.95
5.405	0	0.15	0.09	0.03	0.77	0.04	0.14	0.58	0.99	2.14	98.47	1.02	0	97.01	9.44	30.81	2.14	8.56	8.63	9.07	0.52	0.92	0	0.12	0.46	0.49	0.05	0.11	5.2	7.83	0.2	0.89	0.99	0	0		1.01	4.6	8.51	74.86	130.59	777.69	418.42	982.33	636.13	822.65	459.03	952.59	472.11
5.438	0	0.14	0.1	0.02	0.72	0.04	0.17	0.53	0.98	2.17	98.56	0.77	0	97.75	12.61	26.96	2.17	7.52	8.11	8.2	0.46	1.16	0	0.12	0.62	0.55	0.05	0.18	4.96	7.07	0.2	0.61	0.98	0	0		-1.98	3.15	7.69	73.27	133.79	784.01	418.57	989.57	636.93	827.13	458.06	960.23	471.67
5.472	0	0.11	0.09	0.02	0.8	0.04	0.19	0.62	0.96	1.76	98.41	0.82	0	96.82	16.03	28.17	1.76	6.53	9.11	5.57	0.28	0.84	0	0.09	0.96	1.11	0.04	0.24	4.68	7.53	0.18	0.67	0.89	0.11	0		2.03	4.92	8.17	75.43	132.9	785.99	421.68	988.12	637.23	828.68	458.74	960.14	478.24
5.505	0	0.11	0.11	0.02	0.68	0.04	0.22	0.51	1.18	1.74	98.65	0.53	0	97.9	17.26	23.45	1.74	5.94	8.14	5.15	0.21	0.49	0	0.09	1.18	1.69	0.04	0.27	3.36	6.86	0.2	0.34	0.84	0.2	0		0.63	2.78	6.4	75.24	130.47	786.52	423.4	987.8	638.12	827.76	461.7	957.35	476.86
5.538	0	0.11	0.12	0.02	0.52	0.04	0.22	0.36	1.71	1.62	98.96	0.38	0	97.13	15.46	19.01	1.62	4.81	8.78	4.77	0.18	0.27	0	0.09	1.71	1.51	0.04	0.33	3	5.88	0.2	0.43	0.86	0.28	0		-0.99	4.39	4.25	74.42	134.24	785.93	424.39	987.79	638.45	823.44	463.9	957.04	477.04
5.572	0	0.12	0.13	0.02	0.43	0.04	0.21	0.28	2.97	2.69	99.15	0.33	0	97.86	13.33	16.72	1.44	3.95	8.23	4.02	0.12	0.2	0	0.09	2.97	2.69	0.04	0.65	2.28	4.64	0.23	0.46	0.81	0.4	0		2.02	2.88	4.74	75.4	134.34	781.99	425.29	986.02	642.34	821.08	465.27	954.62	479.96
5.605	0	0.11	0.12	0.02	0.48	0.04	0.19	0.31	3.49	2.88	99.05	0.45	0	98.77	12.53	20.89	1.23	3.84	8.33	3.05	0.08	0.16	0	0.09	3.49	2.88	0.04	0.64	2.49	4.13	0.23	0.72	0.8	0.37	0		1.16	0.08	4.38	74.7	134.31	773.53	424.44	982.43	646.51	814.63	465.21	948.14	479.8
5.638	0	0.1	0.1	0.02	0.57	0.05	0.18	0.38	3	3.9	98.86	0.59	0	98.61	13.12	25.22	1.13	4.46	9.85	3.25	0.09	0.14	0	0.09	3	3.9	0.04	0.75	2.29	3.32	0.25	0.77	0.79	0.4	0		0.55	0.67	2.03	73.76	135.27	766.76	424.22	980.25	651.6	807.02	468.54	942	477.29
5.672	0	0.09	0.1	0.02	0.63	0.05	0.17	0.42	3.2	4.47	98.75	0.74	0	97.98	13.12	28.16	1.05	4.81	9.66	3.41	0.09	0.1	0	0.1	3.2	4.47	0.04	1.01	1.65	2.5	0.25	0.36	0.84	0.48	0		1.8	2.58	2.22	73.86	136.42	759.62	425.81	974.1	655.68	799.97	471.63	936.26	477.58
5.705	0	0.08	0.08	0.02	0.82	0.04	0.16	0.58	3.45	4.15	98.37	1.14	0	98.39	14.2	34.14	0.97	5.68	8.53	2.78	0.09	0.06	0	0.1	3.45	4.15	0.04	0.88	1.53	2.39	0.25	0.27	0.86	0.45	0		3.92	1.45	0.96	74.77	137.21	752.58	425.14	970.16	657.93	792.74	472.48	929.81	478.83
5.739	0	0.08	0.07	0.02	0.98	0.04	0.15	0.72	3.51	4.44	98.04	1.62	0	95.74	14.83	38.74	0.8	6.25	5.72	2.89	0.15	0.06	0	0.13	3.51	4.44	0.06	1.31	1.13	1.82	0.29	0.14	0.85	0.38	0		-4.02	6.44	-0.21	70.58	137.63	746.3	427.07	962.24	656.33	784.23	473.9	921.85	475.9
5.772	0	0.07	0.06	0.02	1.54	0.04	0.15	1.25	4.14	4.67	96.91	3.38	0	95.94	18.68	47.49	0.76	7.45	5.35	2.92	0.17	0.07	0	0.17	4.14	4.67	0.07	1.87	0.99	1.44	0.33	0.41	0.91	0.43	0		-0.95	6.19	-1.58	71.85	138.93	740.18	426.97	955.38	656.82	775.63	477.22	914.5	473.01
5.805	0	0.05	0.05	0.02	2.98	0.03	0.17	2.77	4.18	5.2	94.04	7.6	0	94.58	25.19	58.06	0.64	10.01	4.27	2.16	0.16	0.08	0	0.18	4.18	5.2	0.07	1.72	1.13	1.32	0.34	0.43	0.9	0.53	0		3.46	7.71	-1.76	74.09	144.15	729.66	427.18	945.1	656.96	762.32	478.65	906.45	476.08
5.839	0	0.05	0.03	0.02	5.74	0.03	0.18	5.98	3.34	4.22	88.04	15.16	0	92.8	30.32	68.51	0.46	14.12	3.34	1.54	0.18	0.09	0	0.26	3.39	4.22	0.07	1.49	1.28	0.93	0.33	0.38	0.82	0.51	0		2.39	9.22	-3.54	73.93	138.74	720.13	429.32	933.44	656.79	752.71	481.84	891.28	475.14
5.872	0	0.05	0.04	0.02	6.86	0.03	0.21	7.33	3.29	3.37	85.34	14.77	0	92.37	34.33	68.06	0.38	15.8	3.29	1.42	0.17	0.15	0	0.25	3.46	3.37	0.07	1.44	1.65	0.93	0.33	0.33	0.82	0.49	0		1.2	9.53	-4.38	73.36	136.02	709	430.47	921.05	657.18	741.66	483.93	877.24	473.06
5.905	0	0.04	0.03	0.02	7.62	0.03	0.23	8.43	3.08	2.76	83.13	16.49	0	89.46	37.45	70.07	0.34	14.32	3.15	0.99	0.21	0.21	0	0.25	3.08	2.76	0.08	0.78	1.78	0.91	0.3	0.2	0.83	0.54	0		0.29	11.31	-5.54	72.76	138.1	702.28	430.89	913.82	656.01	732.45	485.76	869.84	471.79
5.939	0	0.04	0.03	0.01	7.08	0.03	0.24	7.86	2.92	1.74	84.28	15.94	0	86.67	38.24	69.72	0.29	12.1	3.63	0.84	0.31	0.35	0	0.3	2.92	1.74	0.08	0.42	1.79	0.86	0.31	0.26	0.88	0.42	0		0.67	12.64	-7.72	72.81	138.64	696.43	431.81	906.77	654.35	723.6	489.34	860.98	470.66
5.972	0	0.04	0.04	0.02	5.18	0.03	0.2	5.44	2.39	1.21	89.11	13.39	0	88.44	33.15	67.71	0.32	9.75	4.1	0.94	0.49	0.68	0	0.35	2.39	1.21	0.07	0.27	1.75	0.88	0.3	0.07	0.87	0.43	0		-1.83	11.83	-8.01	71.96	136.78	693.63	433.9	902.28	653.96	720.73	490.49	856.21	471.65
6.005	0	0.03	0.04	0.02	4.96	0.03	0.23	5.22	1.58	0.8	89.56	11.47	0	86.38	36.05	65.86	0.38	7.59	4.77	1.04	0.53	0.7	0	0.36	1.58	0.8	0.05	0.14	2.04	0.92	0.27	0.43	0.88	0.29	0		-3.98	12.76	-8.03	70.89	141.76	690.76	434.96	895.74	649.63	713.4	492.11	853.41	469.88
6.039	0	0.03	0.03	0.02	5.36	0.04	0.22	5.72	0.75	0.65	88.56	15.33	0	93.31	36.14	69.02	0.33	6.48	5.12	1.29	0.47	0.49	0	0.38	0.75	0.65	0.05	0.06	3.06	1.1	0.22	0.15	0.95	0.17	0		-2.3	8.82	-4.91	72.7	140.11	691.54	436.49	890.94	647.31	715.34	489.41	854.52	473.25
6.072	0	0.03	0.03	0.02	4.7	0.04	0.2	4.91	0.37	0.6	90.19	15.31	0	98.76	34.03	68.73	0.35	4.86	4.96	1.94	0.38	0.35	0	0.33	0.37	0.6	0.04	0.04	3.32	1.23	0.19	0.28	0.99	0.1	0		-2.61	0.12	-5.07	73.55	130.72	694.19	435.74	892.24	645.91	722.21	488.36	851.9	471.94
6.106	0	0.04	0.04	0.02	3.12	0.04	0.17	2.99	0.38	0.38	93.76	10.91	0	98.37	28.31	63.23	0.38	3.32	5.19	3.19	0.26	0.22	0	0.27	0.23	0.37	0.04	0.01	3.97	1.64	0.16	0.2	1.15	0	0		-5.98	1.51	-3.74	71.6	136.76	697.98	433.14	898.6	644.13	725.38	485.91	861.16	469.57
6.139	0	0.04	0.04	0.02	2.85	0.04	0.14	2.66	0.41	0.41	94.3	11.85	0	98.13	25.42	63.9	0.41	2.53	5.14	4.05	0.19	0.21	0	0.28	0.13	0.29	0.04	0.01	4.46	1.75	0.13	0.23	1.14	0	0		-6.76	2.2	-4.13	71.34	133.55	703.5	432.86	903.94	643.39	732.26	486.14	864.61	468.26
6.172	0	0.05	0.04	0.02	2.45	0.04	0.14	2.2	0.44	0.44	95.11	9.57	0	98.34	24.05	60.81	0.44	2.23	5.26	5.76	0.15	0.21	0	0.29	0.11	0.27	0.04	0.02	4.58	1.82	0.12	0.26	1.14	0	0		-7.92	1.59	-3.78	70.71	134.27	709.91	432.35	910.24	643	738.42	483.89	871.8	468.4
6.206	0	0.05	0.04	0.02	2.8	0.04	0.13	2.47	0.4	0.4	94.41	14.13	0	98.54	23.1	64.42	0.4	2.49	4.83	5.5	0.12	0.12	0	0.35	0.09	0.18	0.03	0.02	6.46	1.78	0.1	0.28	1.11	0	0		-11.12	-0.96	-2.38	69.35	138.35	714.31	430.49	917.36	643.14	743.26	480.47	881.03	467.83
6.239	0	0.04	0.03	0.02	4.05	0.04	0.15	3.88	0.42	0.42	91.9	20.86	0	98.76	28.73	69.62	0.42	2.72	4.75	5.6	0.14	0.09	0	0.34	0.08	0.16	0.04	0.04	7.12	1.93	0.1	0.26	1.13	0	0		-7.51	0.12	-1.35	70.55	136.19	720.63	430.43	923.02	644.18	751.31	478.45	887.27	470.38
6.272	0	0.04	0.03	0.02	4.17	0.04	0.13	3.9	0.45	0.45	91.67	25.29	0	98.51	26.69	71.19	0.45	3.11	4.6	6.37	0.21	0.08	0	0.35	0.09	0.13	0.05	0.06	8.66	2.13	0.1	0.35	1.14	0	0		-9.71	-1.05	-1.96	69.61	135.15	727.87	428.67	933.16	645.2	759.94	477.39	894.75	467.78
6.306	0	0.04	0.03	0.02	4.46	0.03	0.12	4.24	0.5	0.5	91.07	30.81	0	97.41	25.95	73.7	0.5	2.96	4.31	5.09	0.25	0.06	0	0.28	0.11	0.07	0.05	0.09	9.56	2.56	0.07	0.26	1.14	0	0		-7.3	3.86	-1.38	70.25	137.28	734.53	427.18	941.21	645.19	766.89	477.05	903.83	467.45
6.339	0	0.04	0.03	0.02	3.86	0.03	0.11	3.65	0.48	0.48	92.29	26.13	0	96.29	23.53	71.58	0.48	3.4	4.19	3.86	0.33	0.07	0	0.26	0.14	0.08	0.07	0.1	8.82	2.91	0.08	0.21	1.22	0	0		-8.85	5.72	1.07	69.35	139.65	739.9	422.09	953.17	645.78	776.93	472.17	916.39	465.02
6.372	0	0.04	0.03	0.02	5.05	0.04	0.12	5.3	0.55	0.55	89.41	34.49	0	92.52	26.63	76.42	0.55	3.9	4.12	3.19	0.32	0.05	0	0.23	0.19	0.08	0.06	0.11	8.93	3.85	0.08	0.19	1.4	0	0		-4.75	9.43	1.08	69.64	147.32	748.32	417.02	966.02	646.7	783.78	467.75	931.04	463.29
6.406	0	0.04	0.03	0.02	4.77	0.04	0.12	5.18	0.62	0.62	89.63	30.49	0	97.1	25.79	74.48	0.62	5.05	4.31	2.84	0.41	0.06	0	0.2	0.25	0.09	0.07	0.13	8.59	4.93	0.07	0.23	1.62	0	0		0.57	4.44	4.64	72.78	144	758.86	416.72	974.31	645.61	798.7	463.72	942.61	468.75
6.439	0	0.04	0.03	0.02	4.01	0.04	0.13	4.16	0.62	0.62	91.68	21.28	0	97.19	24.97	69.07	0.62	6.11	5.26	2.82	0.64	0.11	0	0.18	0.3	0.11	0.07	0.11	7.98	4.56	0.07	0.32	1.65	0	0		0.87	4.28	5.77	73.53	139.23	767.3	416.83	979.5	642.67	809.05	461.63	948.05	469.48
6.473	0	0.05	0.04	0.02	2.74	0.04	0.14	2.54	0.6	0.6	94.53	11.36	0	84.17	23.28	58.27	0.6	6.11	6.78	2.94	0.9	0.27	0	0.12	0.34	0.17	0.08	0.19	9.5	4.83	0.06	0.18	1.74	0	0		-0.64	13.65	8.7	72.8	130.52	769.92	416.24	978.61	638.11	817.56	457.51	947.39	470.85
6.506	0	0.06	0.04	0.02	2.28	0.04	0.14	2.08	0.57	0.57	95.44	7.85	0	89	21.71	54.69	0.57	6.42	6.55	2.57	0.67	0.26	0	0.11	0.33	0.24	0.07	0.14	7.99	4.73	0.06	0.11	1.75	0	0		-1.25	11.55	9.06	72.54	133.67	772.51	415.23	982.23	636.49	819.48	457.85	952.61	469.83
6.539	0	0.06	0.05	0.02	1.97	0.04	0.16	1.69	0.59	0.59	96.06	5.05	0	91.77	22.49	48.52	0.59	6.83	6.83	2.06	0.53	0.44	0	0.11	0.35	0.27	0.07	0.1	8.31	4.57	0.07	0.31	1.65	0	0		-1.35	9.94	8.84	73.41	127.56	776.87	415.85	982.34	634.94	824.21	454.91	950.91	469.75
6.573	0	0.07	0.07	0.02	1.41	0.04	0.22	1.11	0.65	0.65	97.18	1.92	0	91.64	24.44	36.7	0.65	6.68	6.46	2.25	0.42	0.65	0	0.12	0.39	0.33	0.06	0.08	7.7	4.41	0.09	0.43	1.59	0	0		-4.14	10.03	10.09	71.99	134.19	777.72	415.64	983.56	632.68	823.87	453.06	956.76	471.75
6.606	0	0.08	0.08	0.02	1.12	0.04	0.27	0.84	0.7	0.7	97.76	1.03	0	91.4	26.23	29.08	0.7	6.06	7.09	2.54	0.39	0.79	0	0.12	0.52	0.3	0.06	0.09	6.94	4.25	0.08	0.18	1.54	0	0		-5.69	10.18	9.04	71.61	130.56	777.73	417.06	981.92	633.96	823.56	452.61	952.75	471.49
6.639	0	0.09	0.1	0.02	0.9	0.04	0.32	0.64	0.68	0.68	98.2	0.86	0	89.46	27.34	22.02	0.68	5.74	7.26	2.45	0.33	0.82	0	0.12	0.59	0.41	0.06	0.1	6.12	3.84	0.09	0.14	1.37	0	0		-3.29	11.31	6.65	73.15	129.22	778.86	420.17	979.01	633.7	820.56	458.08	949.1	471.25
6.673	0	0.09	0.11	0.02	0.81	0.04	0.33	0.56	0.69	0.68	98.38	0.81	0	96.91	27.08	20.23	0.68	4.94	7.35	2.46	0.25	0.49	0	0.11	0.69	0.55	0.05	0.14	5.6	3.23	0.12	0.14	1.31	0	0		-2.57	4.77	6.13	74.22	126.8	777.25	421.85	976.44	634.27	818.68	461.23	945.1	471.02
6.706	0	0.08	0.1	0.02	0.85	0.04	0.29	0.58	0.85	0.66	98.31	0.7	0	94.06	25.52	24.01	0.66	4.38	6.86	2.01	0.15	0.18	0	0.12	0.85	0.61	0.04	0.24	5.02	2.69	0.13	0.21	1.21	0	0		-1.51	8.19	4.97	74.43	126.84	772.81	422.14	972.61	636.11	813.49	461.84	939.96	471.43
6.74	0	0.07	0.08	0.02	1.1	0.04	0.27	0.82	0.96	1.04	97.8	0.98	0	95.22	26.43	31.6	0.71	4.46	6.87	1.88	0.12	0.09	0	0.1	0.96	1.04	0.03	0.43	3.82	2.29	0.15	0.27	1.12	0	0		-0.37	7.04	3.22	75.05	126.78	767.79	422.52	968.51	637.53	807.11	464.04	933.7	471.04
6.773	0	0.07	0.08	0.02	1.18	0.04	0.27	0.88	1.48	1.38	97.63	1.07	0	93.83	26.6	32.96	0.67	5.06	7.3	1.9	0.12	0.09	0	0.11	1.48	1.38	0.03	0.47	3.64	2.05	0.16	0.31	1.07	0	0		0.33	8.39	2.64	75.05	128.22	762.93	422.91	964.14	638.94	801.22	465.74	929.35	470.37
6.806	0	0.07	0.07	0.02	1.28	0.04	0.23	0.97	2.11	1.62	97.43	1.4	0	97.06	24.87	36.85	0.66	5.35	6.96	1.77	0.11	0.09	0	0.12	2.11	1.62	0.03	0.8	3.56	1.84	0.17	0.39	1.04	0.15	0		0.76	4.52	0.7	75.19	130.86	757.32	422.79	960.07	640.06	792.98	468.08	923.84	468.95
6.84	0	0.08	0.08	0.02	1.06	0.04	0.19	0.74	2.33	2.11	97.88	1.21	0	97.77	19.15	34.94	0.77	6.88	7.46	1.89	0.19	0.09	0	0.12	2.33	2.11	0.03	0.54	3.38	1.56	0.18	0.51	0.94	0.21	0		3.33	3.11	-1.07	75.89	135.85	753.16	423.99	957.19	641.92	785.07	472.04	920.91	470.56
6.873	0	0.09	0.07	0.02	1.27	0.04	0.17	0.89	2.19	2.25	97.47	1.42	0	97.83	18.16	37.58	0.83	10.06	6.38	1.85	0.24	0.1	0	0.14	2.19	2.25	0.03	0.51	3.03	1.18	0.17	0.62	0.87	0.35	0		-0.18	2.96	-1.03	74.23	138.84	748.6	423.98	954.31	642.5	779.85	471.63	918.68	470.19
6.906	0	0.1	0.08	0.02	1.05	0.04	0.14	0.69	2.62	2.57	97.9	1.25	0	93.13	13.32	35.69	0.88	10.79	5.24	2.28	0.35	0.12	0	0.15	2.62	2.57	0.04	0.52	3.15	1.1	0.17	1.11	0.82	0.36	0		0.56	8.97	-2.76	73.77	142.38	741.88	427.61	945.74	644.12	768.71	478.52	910.83	470.02
6.94	0	0.12	0.09	0.02	1.02	0.04	0.15	0.65	3.08	3.09	97.97	1.03	0	92.65	12.65	32.98	0.99	12.67	5.49	2.26	0.44	0.19	0	0.21	3.08	3.09	0.05	0.41	3.13	0.9	0.16	4.52	0.65	0.44	0		3.19	9.33	-6.07	75.4	138.85	737.52	431.4	938.13	643.72	761.29	486	899.33	471
6.973	0	0.14	0.09	0.03	0.85	0.03	0.13	0.51	2.49	3.35	98.29	0.82	0	95.89	9.45	29.2	0.97	13.79	4.65	2.4	0.39	0.35	0	0.22	2.49	3.35	0.06	0.44	3.64	0.89	0.17	6.74	0.65	0.32	0		6.99	6.25	-7.92	77.32	132.99	735.43	435.09	932.08	643.07	758.58	490.69	890.62	474.88
7.006
7.04
7.073	0	0.18	0.13	0.03	0.43	0.03	0.12	0.21	1.09	3.18	99.14	0.36	0	97.87	3.18	16.73	0.87	11.82	3.23	3.11	0.19	0.29	0	0.25	1.09	4.74	0.14	0.08	4.52	0.89	0.18	6.44	0.63	0.25	0		-6.31	2.85	-5.64	69.48	134.28	707.4	458.67	898.71	659.38	729.75	510.83	862.65	491.63
7.107	0	0.16	0.12	0.03	0.38	0.03	0.11	0.18	0.69	2.19	99.25	0.41	0	97.12	2.19	17.57	0.79	8	4.4	3.05	0.17	0.61	0	0.28	0.57	6.79	0.28	0.04	5.4	0.83	0.2	7.53	0.69	0.23	0		-4.35	4.41	-8.44	70.98	131.67	711.06	462.73	894.81	653.93	728.41	515.59	858.36	494.33
7.14	0	0.15	0.14	0.03	0.24	0.04	0.12	0.11	0.87	1.27	99.52	0.33	0	94.95	1.27	11.03	0.96	2.64	5.43	3.13	0.17	1.43	0	0.27	0.34	5.15	0.59	0.06	6.21	0.98	0.19	5.59	0.87	0.15	0		-12.01	7.33	-8.99	67.82	131.01	711.51	463.86	890.49	647.02	726.38	514.71	855.53	492.72
7.173	0	0.16	0.16	0.03	0.2	0.04	0.13	0.08	1	1.14	99.6	0.33	0	94.75	1.14	6.71	1.07	1.21	5.3	2.84	0.2	2.17	0	0.27	0.13	4.86	1.09	0.05	6.46	1.09	0.18	19.75	1	0.16	0		-7.62	7.53	-4.97	70.21	125.35	712.44	467.78	882.1	643.66	729.69	515.68	853.5	496.1
7.207	0	0.18	0.17	0.04	0.17	0.04	0.14	0.07	1.2	1.2	99.64	0.33	0	97.33	0.65	3.24	1.2	0.25	6.83	3.33	0.3	6.33	0	0.26	0.06	4.09	2.08	0.06	7.69	1.78	0.17	22.49	1.23	0.19	0		-15.09	4.02	-5.3	69.14	130.49	722.87	477.64	878.97	636.13	730.25	522.92	859.01	501.71
7.24
7.273
7.307
7.34
7.373
7.407
7.44
7.474
7.507
7.54
7.574
7.607
7.64
7.674
7.707
7.741
7.774
7.807
7.841
7.874
7.907
7.941
7.974
8.007
8.041
8.074	0	0.01	0.02	0.01	22.7	0.04	0.71	36.32	1	1	38.68	50.53	0	97.12	70.16	86.85	1	3.27	3.49	6.08	0.34	0.09	0	0.26	0.15	0.18	0.02	0.03	6.75	6.25	0.07	0.37	2.39	0	0		-7.69	4.42	4.54	71.58	131.45	754.33	436.61	947.78	637.11	788.96	482.22	920.37	478.78
8.108	0	0.01	0.02	0.01	33.05	0.03	1.13	47.75	1.63	1.64	27.25	54.73	-1.72	96.41	80.13	90.5	0.63	5.22	3.37	4.3	0.46	0.16	0	1.63	0.43	1.64	0.02	0.1	5.19	1.99	0.05	0.21	1.47	0	0		-2.14	5.54	-1.81	73.59	132.55	748.69	432.78	945.31	640.75	777.9	478.4	910.43	476.3
8.141	0	0.01	0.02	0.01	30.19	0.03	1.1	43.56	1.95	1.95	31.44	48.85	-2.26	91.48	78.31	88.87	0.51	5.06	2.69	2.42	0.38	0.14	0	1.95	0.63	1.12	0.03	0.17	3.89	1.54	0.05	0.24	0.97	0.16	0		-3.25	10.13	-2.06	72.44	134.73	741.54	430.45	939.59	640.17	770.17	477.2	904.81	472.24
8.174	0	0.01	0.02	0.01	30.52	0.03	1	45.53	1.3	1.3	29.47	51.85	-1.57	96.14	77.41	89.95	0.43	5.17	2.97	2.58	0.36	0.12	0	1.3	0.5	0.5	0.02	0.15	4.3	3.16	0.05	0.18	1.01	0.02	0		-3.16	5.92	-3.96	72.39	136.74	736.8	428.03	938.01	639.92	763.93	477.37	900.46	469.9
8.208	0	0.01	0.02	0.01	24.63	0.03	0.8	36.75	1.58	1.58	38.25	49.03	-0.14	98	71.24	88.24	0.56	4.17	3.43	2.76	0.43	0.16	0	1.58	0.55	0.34	0.03	0.27	4.61	3.31	0.07	0.17	1.05	0	0		0.49	2.54	-5.84	73.78	136.22	732.66	426.7	935.43	641.44	759.06	480.25	894.61	466.7
8.241	0	0.01	0.02	0.01	20.94	0.03	0.63	31.15	1.44	1.44	43.85	48.33	0	95.86	65.95	88.42	0.55	3.45	4.14	2.67	0.35	0.12	0	1.44	0.51	0.22	0.02	0.24	4.08	3.15	0.05	0.13	1.09	0	0		1.83	6.29	-5.95	75.01	134.92	730.06	427.55	930.13	639.6	755.77	480.83	890	467.16
8.274	0	0.01	0.02	0.01	21.94	0.04	0.69	32.63	1.5	1.5	42.37	49.27	0	96.16	67.73	89	0.63	2.87	5.72	2.71	0.35	0.11	0	1.5	0.54	0.2	0.02	0.21	3.97	3	0.06	0.15	0.96	0	0		0.33	5.9	-6.87	74.51	134.47	728.07	428.61	927.01	638.27	752.56	482.14	886.23	467.48
8.308	0	0.01	0.02	0.01	20.72	0.04	0.7	30.43	1.66	1.66	44.57	47.23	0	94.56	67.17	88.39	0.64	2.19	6.65	2.55	0.35	0.11	0	1.66	0.54	0.15	0.02	0.28	3.57	2.4	0.05	0.28	0.92	0	0		-0.38	7.72	-5.24	73.93	137.39	726.68	429.13	923.25	637.31	750.16	481.73	886.67	466.13
8.341	0	0.01	0.02	0.01	19.19	0.04	0.66	27.86	1.46	1.46	47.14	44.54	0	96.76	65.67	87.35	0.73	1.93	6.29	2.34	0.28	0.07	0	1.46	0.53	0.13	0.02	0.15	3.26	2.22	0.04	0.66	0.87	0	0		0.55	5.01	-4.66	74.75	135.45	724.8	429.75	920.63	637.28	749.65	483.22	884.04	466.3
8.374	0	0.01	0.02	0.01	15.18	0.04	0.51	21.22	1.25	1.25	57.56	40.58	0	98.23	59.52	85.22	0.78	1.64	5.07	2.22	0.27	0.09	0	1.25	0.34	0.12	0.01	0.1	3.37	2.14	0.04	1.3	0.84	0	0		-2.71	1.93	-4.64	73.91	134.18	725	429.68	917.05	632.47	748.59	481.32	881.77	464.92
8.408	0	0.01	0.02	0.01	15.2	0.04	0.58	21.22	1.04	1.04	57.56	36.84	0	95.49	61.73	83.09	0.91	1.47	5.69	3.04	0.31	0.15	0	1.04	0.25	0.12	0.01	0.07	3.53	2.22	0.04	0.8	0.84	0	0		-0.18	6.74	-2.11	74.82	133.31	723.53	429	916.93	633.31	750.76	479.97	883.43	466.97
8.441	0	0.02	0.02	0.01	12.83	0.04	0.52	17.4	0.85	0.86	65.2	32.29	0	96.53	58.44	80.13	0.86	1.55	5.54	2.96	0.34	0.25	0	0.85	0.23	0.12	0.01	0.03	3.99	2.5	0.04	0.7	0.83	0	0		0.28	5.38	-0.95	74.8	131.73	723.04	426.8	920.31	635.42	754.14	478.23	885.33	466.34
8.475	0	0.02	0.03	0.01	12.2	0.04	0.5	16.41	0.81	0.86	67.18	31.25	0	98.01	57.24	79.52	0.86	1.58	6.53	2.61	0.39	0.47	0	0.81	0.21	0.13	0.01	0.06	4	2.59	0.04	0.16	0.77	0.09	0		-5.96	-2.52	-2.4	71.92	129.98	729.82	426.36	928.8	636.15	761.18	477.43	890.41	463.52
8.508	0	0.02	0.03	0.01	10.87	0.04	0.56	14.31	0.77	0.96	71.38	24.02	0	97.7	58.13	74.57	0.96	1.46	5.74	2.51	0.45	0.46	0	0.77	0.2	0.15	0.01	0.06	4.43	2.89	0.05	0.28	0.76	0.09	0		-0.32	3.25	-0.07	74.09	130.32	730.97	426.32	931.23	639.08	764.99	475.99	895.05	467.82
8.541	0	0.02	0.04	0.01	7.91	0.03	0.54	9.67	0.77	0.99	80.65	14.91	0	98.58	54.69	66.9	0.99	1.73	4.85	2.64	0.38	0.33	0	0.71	0.18	0.15	0.01	0.07	4.75	3.06	0.05	0.2	0.77	0.06	0		-6.86	-0.8	-0.25	70.77	129.24	735.68	426.19	939.31	641.52	771.66	474.6	900.65	466.56
8.575	0	0.03	0.04	0.01	6.53	0.04	0.57	7.7	0.76	0.94	84.59	9.8	0	98.72	53.88	60.91	0.94	2.21	5.28	3.08	0.32	0.18	0	0.52	0.14	0.16	0.01	0.08	4.8	3.41	0.05	0.49	0.76	0.1	0		-4.04	-0.25	2.53	72.08	131.41	738.77	425.79	943.14	641.98	776.73	472.82	908.11	469.92
8.608	0	0.03	0.04	0.01	7.74	0.04	0.67	9.37	0.78	0.92	81.27	10.41	0	98.58	57.75	61.18	0.92	3.06	5.69	3.27	0.22	0.12	0	0.43	0.16	0.18	0.01	0.08	5.36	3.53	0.05	0.7	0.78	0.2	0		-7.27	-0.81	1.66	70.46	133.22	744.53	423.7	950.52	640.89	781.53	470.98	914.68	466.54
8.641	0	0.03	0.04	0.01	7.97	0.04	0.83	9.75	0.74	0.96	80.51	10.95	0	98.73	61.23	58.21	0.96	3.01	5.77	3.21	0.16	0.07	0	0.29	0.21	0.17	0.01	0.09	6.02	4.13	0.06	0.22	0.74	0.26	0		-3.63	0.25	3.5	72.37	130.82	750.77	423.33	955.41	639.57	790.14	470.13	920.94	468.36
8.675	0	0.03	0.05	0.01	6.41	0.04	0.8	7.33	0.79	1.2	85.34	9.08	0	96.51	58.19	53.66	1.2	3.13	7.66	3.14	0.19	0.1	0	0.21	0.26	0.2	0.01	0.11	6.48	4.13	0.07	0.2	0.79	0.2	0		-7.79	5.4	4.19	70.29	133.03	754.8	420.96	958.72	635.84	793.59	463.96	926.59	466.98
8.708	0	0.03	0.05	0.01	5.44	0.04	0.78	6.01	0.83	1.16	87.97	8.12	0	98.42	56.42	50.94	1.16	2.47	8.8	3.85	0.29	0.15	0	0.21	0.31	0.21	0.01	0.14	6.72	4.19	0.07	0.09	0.83	0.17	0		-0.36	-1.33	4.24	74.06	128.06	765.46	422.46	965.06	635.8	804.38	464.68	932.34	469.79
8.742	0	0.04	0.07	0.01	4.25	0.06	1.01	4.44	0.8	1.27	91.11	9.46	0	97.69	57.74	41.81	1.27	2.28	15	5.21	0.89	0.52	0	0.16	0.33	0.29	0.01	0.14	7.5	4.53	0.08	0.13	0.8	0.22	0		-3.56	3.28	5.91	72.85	129.05	769.9	420.14	968.7	631.35	809.82	459.76	938.55	468.81
8.775	0	0.04	0.08	0.01	3.81	0.06	1.23	3.93	0.8	1.41	92.14	11.2	0	98.1	60.07	35.85	1.41	2.31	13.56	6.57	0.74	0.45	0	0.12	0.35	0.31	0.02	0.15	7.5	5.05	0.08	0.11	0.8	0.18	0		-3.06	2.27	6.66	72.96	128.26	772.28	419.95	970.73	631.58	813.25	457.43	940.88	470.15
8.808	0	0.05	0.09	0.01	3.21	0.05	1.15	3.15	0.75	1.49	93.58	9.62	0	97.73	57.99	32.7	1.49	2.1	10.44	6.46	0.69	0.33	0	0.11	0.31	0.3	0.02	0.13	7.47	4.99	0.08	0.16	0.75	0.21	0		-0.8	3.2	7.05	74.51	129.95	778.15	419.18	973.82	627.73	817.47	456.01	946.58	470.72
8.842	0	0.06	0.1	0.01	2.24	0.05	0.99	2.12	0.78	1.6	95.52	6.67	0	95.68	52.43	27.05	1.6	1.78	10.2	6.42	0.54	0.46	0	0.07	0.41	0.39	0.02	0.13	8.08	6.75	0.1	0.12	0.78	0.25	0		-1.28	6.51	4.84	74.84	128.02	779.2	418.88	971.66	624.36	815.44	457.61	943.15	466.51
8.875	0	0.07	0.11	0.01	1.4	0.04	0.75	1.22	0.81	1.74	97.21	3.27	0	98.69	44.52	21.89	1.74	1.24	8.92	7.6	0.39	0.56	0	0.07	0.51	0.43	0.02	0.2	6.65	6.89	0.1	0.11	0.81	0.3	0		-0.68	0.39	4.18	75.31	127.9	784.95	418.75	977.87	624.11	820.71	457.43	948.23	467.28
8.908	0	0.08	0.13	0.02	1.07	0.04	0.67	0.9	0.8	1.81	97.85	2.25	0	97.19	40.89	18.26	1.81	1.15	7.56	9.14	0.34	0.54	0	0.07	0.58	0.4	0.02	0.2	5.49	6.77	0.1	0.33	0.8	0.43	0		0.05	4.29	5.42	75.5	126.56	785.19	419.29	978.02	625.25	822.9	457.25	948.95	468.65
8.942	0	0.09	0.13	0.02	0.91	0.04	0.57	0.75	0.8	1.84	98.18	1.5	0	97.59	36.8	18	1.84	1.09	8.33	9.55	0.36	0.88	0	0.07	0.76	0.45	0.02	0.31	4.45	6.8	0.1	0.23	0.8	0.43	0		-2.32	3.49	4.71	74.54	127.99	783.81	419.22	976.89	625.18	820.16	457.81	947.85	466.51
8.975	0	0.09	0.13	0.02	0.87	0.04	0.59	0.72	0.86	1.75	98.25	1.51	0	97.12	37.17	16.54	1.75	1.17	7.94	9.95	0.32	0.76	0	0.07	0.82	0.43	0.03	0.33	4.2	6.94	0.1	0.17	0.86	0.44	0		-3.41	4.41	3.65	73.91	130.92	778.27	418.54	973.73	625.76	813.41	457.53	943.99	466.98
9.008	0	0.08	0.12	0.02	0.95	0.04	0.55	0.8	0.93	1.8	98.09	1.42	0	97.69	36.54	19.66	1.8	1.39	7.97	8.25	0.28	0.39	0	0.06	0.93	0.46	0.03	0.31	4.06	6.71	0.11	0.35	0.92	0.28	0		-3.71	3.28	3.71	73.52	132.29	772.13	416.98	969.67	626.8	807.64	456.75	939.68	464.88
9.042	0	0.08	0.11	0.02	0.96	0.05	0.47	0.82	1.03	1.7	98.08	1.13	0	93.85	34.04	22.66	1.7	1.64	9.8	7.84	0.27	0.3	0	0.05	1.03	0.5	0.02	0.35	3.35	6.56	0.13	0.13	0.96	0.36	0		2.57	8.38	2.73	75.76	129.59	767.51	417.76	965.54	629.91	803.68	459.87	933.08	466.77
9.075	0	0.08	0.11	0.02	0.96	0.05	0.44	0.81	1.62	1.65	98.08	1.02	0	94.16	32.64	23.99	1.65	1.67	10.66	7.83	0.24	0.22	0	0.06	1.62	0.54	0.02	0.38	3.34	6.4	0.14	0.21	0.94	0.44	0		2.46	8.1	2.06	75.54	131.96	761.93	418.73	961.36	632.39	796.89	462.16	928.77	466.84
9.109	0	0.07	0.09	0.02	1.1	0.04	0.36	0.92	1.69	1.75	97.8	0.85	0	95.54	30.43	30.03	1.75	1.97	9.16	7.26	0.25	0.19	0	0.09	1.69	0.53	0.02	0.39	2.89	5.26	0.14	0.15	0.86	0.4	0		4.3	6.68	-0.09	76.39	128.98	759.76	421.5	958.32	634.32	793.53	466.92	922.51	468.35
9.142	0	0.07	0.09	0.02	1.21	0.04	0.35	1.03	1.76	1.73	97.58	0.96	0	96.67	30.74	32.61	1.73	2.28	8.08	5.48	0.26	0.21	0	0.11	1.76	0.57	0.02	0.48	2.52	4.73	0.13	0.18	0.87	0.36	0		7.8	5.16	-0.52	77.51	133.93	756.67	423.04	955.64	636.06	787.65	469.94	921.57	471.37
9.175	0	0.06	0.08	0.02	1.47	0.04	0.31	1.28	2.04	1.61	97.06	1.4	0	96.55	30.66	37.54	1.61	3.03	6.43	3.91	0.28	0.24	0	0.13	2.04	0.68	0.02	0.69	2.84	4.42	0.14	0.19	0.89	0.26	0		6	5.34	-1.68	76.67	132.15	749.87	423.89	950.02	638.29	781.18	472.14	913.31	469.89
9.209	0	0.06	0.07	0.02	1.57	0.04	0.3	1.36	2.08	1.56	96.87	1.51	0	91.97	30.64	38.85	1.56	3.79	5.35	3.07	0.36	0.25	0	0.16	2.08	0.77	0.03	0.71	2.45	3.95	0.14	0.41	0.82	0.44	0		5.74	9.81	-3.61	76.27	131.15	744.09	424.45	944.24	638.77	774.1	474.97	905.06	467.86
9.242	0	0.06	0.07	0.02	1.63	0.03	0.28	1.4	2.78	1.45	96.74	1.75	0	90	29.11	40.41	1.45	4.87	5.02	1.98	0.42	0.32	0	0.19	2.78	0.85	0.04	1.04	2.53	3.46	0.14	0.36	0.82	0.39	0		5.32	11.02	-2.99	75.88	133.43	738.26	425.72	937.49	639.18	767.27	476.02	900.48	468.44
9.275	0	0.05	0.07	0.02	1.95	0.03	0.31	1.73	2.67	1.23	96.09	2	0	87.48	32.74	42.24	1.23	5.02	4.42	1.52	0.42	0.35	0	0.21	2.67	1.01	0.04	0.65	2.6	3.06	0.13	0.29	0.83	0.45	0		5.04	12.28	-1.89	75.78	130.1	733.71	427.53	931.04	639.65	764.62	475.91	894.6	470.54
9.309	0	0.05	0.06	0.02	2.28	0.03	0.26	2.08	3.04	1.2	95.43	3.3	0	98.68	30.88	48.25	0.95	6.03	4.22	1.13	0.58	0.39	0	0.32	3.04	1.2	0.05	0.41	2.26	2.37	0.14	0.38	0.9	0.4	0		0.96	0.43	-4.42	75.08	126.13	731.41	428.3	927.45	637.19	761.17	477.41	887.01	468.85
9.342	0	0.04	0.05	0.02	3.3	0.03	0.24	3.29	2.11	1.03	93.39	5.96	0	89.59	32.95	56.65	0.93	6.78	3.88	1.09	0.56	0.36	0	0.31	2.11	1.03	0.06	0.22	2.34	2.48	0.14	0.13	0.93	0.33	0		2.42	11.24	-2.8	74.57	127.31	726.64	429.48	924.16	641.69	758.24	478.28	885.29	470.1
9.375	0	0.04	0.05	0.02	3.48	0.03	0.31	3.5	2.13	0.98	93.01	4.97	0	95.04	37.77	54.28	0.91	6.11	4.04	1.11	0.59	0.28	0	0.41	2.13	0.98	0.07	0.14	2.34	2.22	0.14	0.09	0.95	0.37	0		0.95	7.24	-4.57	74.28	133.89	724.56	430.35	920.85	638.43	750.27	480.92	883.73	470.26
9.409	0	0.04	0.05	0.01	3.68	0.03	0.36	3.7	1.88	0.96	92.6	4.94	0	98.23	40.65	53.58	0.84	5.6	4.64	1.27	0.72	0.25	0	0.55	1.88	0.96	0.07	0.14	2.96	1.94	0.15	0.15	0.97	0.41	0		-0.36	1.92	-3.74	73.92	132.7	723.88	430.32	919.7	638.44	750.74	479.81	883.07	469.9
9.442	0	0.04	0.05	0.01	3.1	0.04	0.37	3.04	1.35	0.87	93.79	3.82	0	95.22	40.07	50.38	0.87	4.4	4.85	1.59	0.71	0.21	0	0.57	1.35	0.8	0.05	0.13	2.8	2.03	0.13	0.49	1	0.27	0		-3.09	7.04	-3.83	73	128.78	721.05	429.65	915.14	635.28	749.09	477.27	877.58	468.75
9.476	0	0.04	0.05	0.01	3.02	0.04	0.36	2.91	1.01	0.9	93.96	3.93	0	95.68	39.81	50.68	0.9	3.65	5.27	1.76	0.84	0.15	0	0.71	1.01	0.81	0.04	0.18	2.89	1.68	0.13	0.31	0.98	0.12	0		0.78	6.52	-2.03	74.7	129.43	720.81	429.93	915.14	637.51	750.41	478.07	879.58	469.84
9.509	0	0.04	0.06	0.01	2.7	0.04	0.4	2.57	0.98	0.98	94.59	3.02	0	95.46	40.94	47.37	0.98	2.67	5.43	2.37	0.9	0.18	0	0.77	0.63	0.65	0.04	0.18	2.78	1.75	0.11	0.15	1.03	0.04	0		0	6.77	-1.11	74.27	129.58	720.49	428.92	916.3	637.6	751.66	476.95	881.03	469.5
9.542	0	0.04	0.06	0.01	2.52	0.04	0.41	2.37	1.05	1.11	94.96	2.65	0	98.15	40.67	45.83	1.11	2.4	6.04	4.09	0.93	0.18	0	0.77	0.51	0.57	0.03	0.13	2.64	1.82	0.1	0.18	1.05	0	0		-2.06	2.14	-2.49	73.59	132.93	723.38	429.03	916.9	634.37	750.27	477.74	882.8	467.41
9.576	0	0.05	0.07	0.01	1.74	0.04	0.43	1.49	1.12	1.12	96.53	1.47	0	95.62	38.59	37.15	1.12	2.1	6.24	5.48	1.12	0.19	0	0.93	0.39	0.45	0.03	0.11	2.38	1.56	0.07	0.15	1.13	0	0		0.81	6.58	-1.22	74.73	129.05	723.22	428.13	919.51	637.59	754.8	476.63	883.61	468.82
9.609	0	0.05	0.08	0.01	1.6	0.04	0.46	1.36	1.1	1.1	96.81	1.49	0	95.44	38.88	34.51	1.1	2.05	5.81	5.48	1.22	0.2	0	0.95	0.48	0.47	0.03	0.09	2.3	1.65	0.07	0.14	1.15	0	0		0.22	6.8	-0.62	74.06	131.1	723.55	427.48	921.67	638.07	755.62	476.81	886.46	468.5
9.642	0	0.05	0.07	0.01	2.14	0.04	0.45	1.96	1.14	1.14	95.73	1.73	0	95.97	40.86	40.79	1.14	2.65	5.45	5.97	1.1	0.17	0	0.9	0.41	0.46	0.03	0.07	2.2	1.82	0.08	0.11	1.27	0	0		-3.19	6.15	0.35	72.22	134.33	726.14	425.91	926.62	637.76	758.68	474.38	892.84	467.57
9.676	0	0.05	0.07	0.01	1.87	0.04	0.44	1.7	1.36	1.36	96.26	1.54	0	94.61	39.87	38.56	1.36	2.31	5.74	6.21	1.23	0.17	0	0.8	0.45	0.29	0.03	0.1	1.72	1.92	0.07	0.08	1.49	0	0		-2.2	7.67	0.36	72.79	128	729.56	424.59	929	637.28	764.76	470.76	892.7	467.02
9.709	0	0.05	0.06	0.01	1.89	0.04	0.34	1.75	1.32	1.32	96.21	2.02	0	96.01	35.51	43.3	1.32	2.39	6.43	6.81	1.26	0.2	0	0.72	0.55	0.3	0.03	0.11	1.7	2.08	0.08	0.05	1.59	0	0		-2.76	6.1	0.98	72.55	131.19	731.58	423.12	930.69	634.6	765.6	469.21	896.75	465.93
9.743	0	0.05	0.05	0.02	2.03	0.05	0.28	1.96	1.43	1.43	95.94	2.91	0	96.35	33.09	48.15	1.43	2.41	8.23	6.83	1.44	0.2	0	0.52	0.59	0.23	0.04	0.21	1.52	2.46	0.07	0.14	1.81	0	0		-3.33	5.64	0.58	72.17	130.66	734.64	422.8	933.88	634.59	768.57	468.78	899.19	465.2
9.776	0	0.05	0.05	0.01	2.22	0.05	0.27	2.25	1.67	1.67	95.51	3.41	0	90.37	33.07	50.42	1.67	2.93	9.44	7.32	1.35	0.22	0	0.41	0.69	0.2	0.05	0.17	1.31	3.02	0.08	0.14	2.01	0	0		0.45	10.81	1.46	73.8	129.76	737.05	422.37	934.97	633.89	771.77	467.59	901.52	466.81
9.809	0	0.04	0.04	0.02	2.31	0.05	0.21	2.38	1.49	1.49	95.23	4.9	0	90.45	29.32	55.1	1.49	3.24	8.81	5.38	1.15	0.21	0	0.39	0.9	0.23	0.06	0.21	1.34	3.24	0.09	0.12	2.08	0	0		-0.27	10.76	1.46	73.51	129.9	739.99	422.38	936.86	631.85	774.12	468.32	904	465.84
9.843	0	0.04	0.04	0.01	2.84	0.05	0.23	3.2	1.67	1.67	93.6	6.23	0	95.11	32.07	58.33	1.67	3.51	9.17	5.93	0.76	0.23	0	0.3	0.97	0.25	0.06	0.22	1.25	4.25	0.1	0.15	2.26	0	0		-6.87	7.16	2.85	72.03	123.45	742.03	421.95	934.38	625.66	778.34	463.22	901.78	464.26
9.876	0	0.05	0.05	0.02	1.98	0.06	0.25	2.06	1.82	1.82	95.89	3.1	0	92.12	30.26	49.25	1.82	3.18	11.27	8.06	0.76	0.36	0	0.27	0.96	0.26	0.06	0.2	1.26	4.58	0.11	0.1	2.3	0	0		1.36	9.71	3.85	75.16	128.19	744.16	420.2	937.13	626.29	779.58	462.12	907.69	466.77
9.909	0	0.07	0.07	0.02	1.19	0.06	0.26	1.11	1.88	1.88	97.62	1.25	0	91.74	26.91	37.61	1.88	2.82	11	9.35	0.84	0.36	0	0.26	1	0.24	0.06	0.23	1.26	4.8	0.12	0.06	2.29	0	0		0.88	9.96	3.48	75.03	127.32	744.54	420.42	937.47	626.67	779.99	462.26	907.24	466.49
9.943	0	0.08	0.07	0.02	1.08	0.07	0.26	1.01	1.9	1.9	97.84	1.08	0	91.44	25.5	35.46	1.9	3.55	13.1	9.81	1.02	0.45	0	0.18	0.93	0.31	0.06	0.21	1.26	5.43	0.15	0.04	2.5	0	0		1.54	10.16	2.87	75.21	126.39	744.82	420.18	938	627.24	780.24	462.48	906.58	465.82
9.976	0	0.09	0.08	0.02	0.91	0.07	0.33	0.81	2.03	2.03	98.18	0.63	0	84.99	27.7	28.02	2.03	3.66	14.93	11.23	1.43	0.5	0	0.19	1.03	0.3	0.06	0.24	1.11	5.2	0.14	0.1	2.46	0	0		2.57	13.33	4.46	75.49	123.87	744.27	421.49	936.35	626.66	782.01	464.12	905.82	467.91
10.009	0	0.11	0.1	0.02	0.76	0.08	0.42	0.66	2.17	2.17	98.47	0.73	0	84.69	30.09	20.59	2.17	3.45	15.92	13.92	1.57	0.51	0	0.18	1.15	0.35	0.05	0.31	1.13	5.7	0.15	0.15	2.45	0	0		0.49	13.45	4.86	75.02	122.56	743.66	423.24	934.74	626.98	781.93	464.52	904.4	469.42
10.043	0	0.11	0.1	0.02	0.74	0.08	0.43	0.67	2.05	2.05	98.51	0.77	0	88.42	30.87	19.72	2.05	2.96	15.53	14.56	1.45	0.52	0	0.16	1.05	0.48	0.05	0.26	1.12	6.34	0.18	0.1	2.54	0	0		-0.16	11.84	3.46	74.67	125.91	740.45	423.8	931.63	628.29	775.76	464.41	901.57	469.55
10.076	0	0.12	0.11	0.02	0.66	0.07	0.47	0.57	2.14	2.14	98.67	0.81	0	90.96	31.57	15.9	2.14	2.47	13.59	17.44	1.32	0.48	0	0.18	1.13	0.49	0.04	0.24	1.09	6.04	0.18	0.13	2.36	0	0		-0.82	10.46	2.12	74.53	127.58	740.02	424.38	930.38	627.64	772.69	466.08	900.25	468.33
10.11	0	0.11	0.12	0.02	0.62	0.06	0.47	0.52	2.35	2.35	98.75	0.8	0	91.74	31.33	14.4	2.35	2	10.15	14.72	0.94	0.3	0	0.16	1.07	0.53	0.03	0.13	1.14	6.17	0.22	0.05	2.38	0	0		0.19	9.96	1.91	75.03	127.99	738.77	423.46	928.71	626.67	770.8	465.12	898.77	467.58
10.143	0	0.1	0.11	0.02	0.68	0.06	0.43	0.58	2.31	2.52	98.65	0.74	0	93.65	30.45	17.65	2.52	1.98	10.37	13.04	0.93	0.34	0	0.18	0.95	0.41	0.03	0.11	1.05	6.42	0.2	0.05	2.31	0	0		1.56	8.54	1.12	75.59	126.5	737.33	422.45	925.44	623.9	768.36	464.76	894.85	465.78
10.176	0	0.09	0.1	0.02	0.86	0.06	0.41	0.78	2.22	2.55	98.28	0.78	0	95.86	31.12	23.51	2.55	2.44	10.71	10.6	0.9	0.37	0	0.2	0.92	0.35	0.03	0.14	1.07	6.56	0.18	0.19	2.22	0	0		5.09	6.29	-0.68	76.94	123.26	735.39	423.39	921.13	623.25	765.1	467.94	888.31	464.82
10.21	0	0.08	0.09	0.02	1.01	0.06	0.38	0.91	2	2.71	97.99	0.75	0	94.47	30.55	28.05	2.71	2.77	12.19	9.96	0.82	0.46	0	0.23	0.9	0.32	0.02	0.16	1.03	6.05	0.15	0.2	2	0	0		-1.61	7.81	-1.73	75.15	123.14	730.34	422.51	917.29	621.17	759.73	465.9	882.84	463.32
10.243	0	0.07	0.08	0.01	1.28	0.06	0.4	1.22	1.97	2.67	97.43	0.93	0	90.34	33.63	32.19	2.67	2.93	11.25	7.12	0.82	0.71	0	0.22	0.67	0.31	0.02	0.19	1.05	5.79	0.15	0.38	1.97	0	0		2.9	10.82	0.55	76.41	125.72	727.05	423.9	910.87	620.02	755.83	468.12	881.51	464.83
10.276	0	0.06	0.07	0.02	1.62	0.06	0.35	1.62	1.84	2.67	96.76	1.4	0	94.61	33.21	39.38	2.67	3.1	11.25	5.14	0.85	1.07	0	0.22	0.55	0.29	0.02	0.32	1	5.74	0.15	0.4	1.84	0	0		-0.07	7.67	-2.04	75.86	126.28	726.01	425.47	907.23	618.04	750.73	470.91	876.72	462.5
10.31	0	0.05	0.06	0.01	2.35	0.05	0.42	2.39	1.65	3.16	95.22	2.06	0	94.21	38.9	44.37	3.16	3.23	9.62	3.61	0.63	1.6	0	0.27	0.58	0.27	0.02	0.44	0.89	4.47	0.14	0.58	1.65	0	0		6.74	8.05	-2.52	78.18	128.36	722.86	427.04	902.22	618.71	745.07	473.57	873.19	465.71
10.343	0	0.04	0.05	0.01	2.94	0.04	0.32	3.11	1.68	2.58	93.78	4.06	0	92.81	37.22	53.13	2.58	3.44	6.16	2.44	0.56	1.48	0	0.27	0.42	0.29	0.02	0.48	0.83	3.69	0.15	1.09	1.68	0	0		3.84	9.21	-3.15	77.39	123.82	721.59	430.52	897.53	618.01	744.01	476.93	867.35	466.08
10.376	0	0.03	0.04	0.01	3.58	0.04	0.36	3.82	1.75	2.72	92.36	5.14	0	96.94	40.72	56.28	2.72	2.93	5.92	2.52	0.52	1.49	0	0.3	0.39	0.25	0.03	0.69	0.77	2.64	0.13	0.75	1.75	0	0		1.46	4.73	-0.6	76.79	122.41	717.75	429.9	894.57	617.8	743.56	474.03	865.78	467.36
10.41	0	0.03	0.04	0.01	4.88	0.04	0.4	5.52	1.66	2.42	88.96	7.69	0	96.18	45.79	61.65	2.42	2.43	4.09	2.04	0.45	1.25	0	0.34	0.35	0.29	0.03	0.69	0.75	1.97	0.12	0.82	1.66	0	0		1.11	5.87	-0.78	76.46	124.31	714.31	428.47	893.36	617.93	740.18	474.52	864.16	465.47
10.443	0	0.02	0.04	0.01	6.27	0.04	0.5	7.57	1.64	2.24	84.87	9.37	0	96.18	52.01	64.31	2.24	1.79	3.89	1.9	0.53	0.97	0	0.33	0.31	0.26	0.03	0.56	0.79	1.83	0.12	0.9	1.64	0	0		0.35	5.87	-0.71	76.21	122.35	712.23	429.4	891.58	619.12	739.34	475.46	861.33	466.08
10.477	0	0.02	0.03	0.01	8.04	0.04	0.64	10.25	1.52	2.05	79.5	11.05	0	95.3	58.49	66.48	2.05	1.33	4.46	1.86	0.66	1.72	0	0.43	0.27	0.26	0.03	0.5	0.9	1.63	0.11	1.12	1.52	0	0		2.13	6.95	-0.24	76.56	125.02	710.79	429.06	890.59	619.16	737.2	475.6	861.91	466.71
10.51	0	0.02	0.03	0.01	8.75	0.04	0.62	11.3	1.46	1.84	77.4	13.23	0	94.85	59.01	69.05	1.84	1.13	4.09	1.74	0.62	1.87	0	0.4	0.26	0.24	0.03	0.46	0.88	1.36	0.1	1.48	1.46	0	0		0.86	7.44	-0.18	76.01	127.75	709.21	428.43	890.31	619.5	734.94	474.82	862.41	466.38
10.543	0	0.02	0.03	0.01	9.23	0.04	0.7	12.03	1.39	1.81	75.94	12.79	0	96.74	61.28	68.55	1.81	1.07	4.28	1.63	0.59	2.02	0	0.38	0.2	0.24	0.02	0.33	0.9	1.35	0.09	0.91	1.39	0	0		1.75	5.05	0.27	76.3	126.97	708.83	428.07	891.71	621.62	736.21	474.36	862.97	467.09
10.577	0	0.02	0.04	0.01	6.28	0.03	0.49	7.45	1.35	1.57	85.1	9.81	0	97.59	52.62	64.85	1.57	1.07	3.53	1.47	0.52	1.97	0	0.34	0.17	0.21	0.02	0.28	0.87	0.99	0.09	1.73	1.35	0	0	0	2.13	3.5	0.42	76.45	124.33	709.02	427.46	893.17	623.08	738.46	473.52	862.61	466.94
10.61	0	0.02	0.04	0.01	4.96	0.03	0.55	5.56	1.35	1.51	88.87	5.66	0	95.03	52.5	57.36	1.51	1.11	3.42	1.6	0.41	1.33	0	0.31	0.19	0.19	0.02	0.2	0.95	1.06	0.09	0.33	1.35	0	0	0	-1.05	7.24	0.25	75.27	123.4	708.3	427.23	894.58	624.26	739.23	473.69	862.37	465.76
10.643	0	0.02	0.05	0.01	4.65	0.04	0.56	5.12	1.35	1.51	89.77	4.95	0	96.73	51.84	55.58	1.51	1.38	4.31	1.41	0.36	1.06	0	0.28	0.21	0.17	0.02	0.17	0.99	1.11	0.1	0.31	1.35	0	0	0	0.07	5.07	1.77	75.58	123.89	712.23	425.89	900.95	625.33	745.49	472.7	869.21	466.22
10.677	0	0.03	0.05	0.01	3.39	0.04	0.5	3.44	1.24	1.24	93.11	3.2	0	98.41	47.21	49.85	1.24	1.94	5.9	1.41	0.41	0.67	0	0.26	0.23	0.23	0.02	0.15	1.05	0.99	0.1	0.74	1.33	0.02	0	0	-1.12	-1.37	2.49	75.04	127.92	717.64	425.27	908.39	627.77	750.43	468.72	878.34	468.28
10.71	0	0.04	0.06	0.01	2.24	0.05	0.45	2.06	1.28	1.28	95.52	1.83	0	98.57	41.32	42.54	1.28	2.16	8.82	1.52	0.49	0.7	0	0.27	0.26	0.28	0.02	0.09	1.24	1.25	0.1	0.73	1.28	0.13	0	0	1.17	0.85	2.81	75.57	128.07	722.75	425.55	913.17	628.39	755.65	468.67	883.72	469.72
10.744	0	0.04	0.07	0.01	1.78	0.05	0.35	1.55	1.15	1.15	96.45	1.66	0	98.62	35.19	41.08	1.15	2.63	10.29	1.45	0.76	0.52	0	0.26	0.26	0.41	0.02	0.04	1.42	1.54	0.12	1.02	1.21	0.23	0	0	-0.81	0.64	3.04	75.08	124.77	728.28	426.49	918	629.06	762.67	467.47	887.41	470.59
10.777	0	0.06	0.08	0.02	1.09	0.05	0.29	0.83	1.2	1.24	97.83	0.89	0	98.78	27.89	32.31	1.24	3.33	10.37	2.06	0.87	0.45	0	0.28	0.24	0.55	0.02	0.04	1.79	1.67	0.1	2.57	1.2	0.33	0	0	-2.33	0.05	4.61	74.48	126.64	735.17	427.28	926.43	629.83	770.97	468.52	897.55	472.33
10.81	0	0.07	0.1	0.02	0.85	0.05	0.27	0.61	1.2	1.22	98.3	0.61	0	98.73	24.43	26.88	1.22	4.55	9.04	2.75	1.06	0.39	0	0.26	0.24	0.6	0.03	0.03	1.84	1.76	0.11	3.95	1.2	0.39	0	0	-2.28	0.25	5.02	74.25	124.17	739.87	427.94	932.46	632.33	777.9	469.03	901.99	473.36
10.844	0	0.09	0.11	0.02	0.82	0.04	0.29	0.58	1.09	1.4	98.37	0.54	0	98.27	24.48	23.54	1.4	5.87	7.69	3.68	1.13	0.28	0	0.22	0.18	0.58	0.03	0.03	2.43	2.53	0.09	2.57	1.09	0.32	0	0	-2.13	1.79	5.12	73.91	123.25	743.25	427.3	935.53	632.22	781.73	466.82	904.8	473.47
10.877	0	0.1	0.12	0.02	0.79	0.04	0.34	0.57	1.04	1.41	98.41	0.64	0	98.07	26.43	19.67	1.41	6.42	8.81	4.88	1.04	0.23	0	0.18	0.16	0.69	0.03	0.03	2.95	3.45	0.11	0.42	1.04	0.17	0	0	-4.23	2.36	5.65	72.55	124.57	749.02	426.76	942.18	632.4	787.99	463.71	912.07	474.63
10.91	0	0.11	0.13	0.02	0.62	0.04	0.35	0.41	1.08	1.47	98.77	0.57	0	96.64	24.75	13.82	1.47	6.23	8.9	5.85	0.74	0.2	0	0.16	0.15	0.72	0.03	0.04	2.88	3.62	0.11	0.29	1.08	0.05	0	0	-2.02	5.2	6.28	73.77	127.3	752.79	426.15	943.43	629.05	789.96	463.1	916.72	474.82
10.944	0	0.12	0.14	0.02	0.56	0.05	0.39	0.38	1.11	1.64	98.88	0.62	0	95.11	26.01	10.3	1.64	5.39	9.86	6.9	0.56	0.26	0	0.14	0.14	0.88	0.03	0.06	2.97	4.87	0.12	0.25	1.11	0.06	0	0	-1.91	7.16	6.29	73.61	127.03	753.75	422.85	946.7	627.73	792.18	461.76	918.85	471.23
10.977	0	0.12	0.14	0.02	0.57	0.05	0.4	0.4	1.15	1.67	98.86	0.64	0	93.03	26.5	10.1	1.67	5.66	9.41	7.05	0.41	0.25	0	0.13	0.13	0.88	0.04	0.09	2.81	5.33	0.13	0.46	1.15	0.02	0	0	-3.49	9.05	7.64	72.59	125.24	752.58	421.13	948.35	627.51	794.59	461.48	919.56	469.72
11.01	0	0.12	0.15	0.02	0.52	0.04	0.4	0.36	1.17	1.62	98.97	0.6	0	94.55	25.94	8.03	1.62	5.56	8.04	7.09	0.33	0.25	0	0.11	0.18	1.04	0.04	0.18	2.6	5.74	0.14	0.24	1.17	0	0	0	-2.99	7.73	6.26	73.4	120.99	754.93	420.81	948.4	626.82	796.34	459.79	917.06	467.95
11.044	0	0.12	0.15	0.02	0.56	0.04	0.49	0.43	1.28	1.8	98.88	0.84	0	95	30.11	7.58	1.8	4.16	7.84	7.55	0.34	0.35	0	0.1	0.21	1.36	0.04	0.16	3.15	7.56	0.18	0.25	1.28	0	0	0	-1.63	7.28	7.84	74.08	123.33	756.54	421.19	949.3	626.42	798.21	458.27	920.87	471.12
11.077	0	0.1	0.15	0.01	0.66	0.04	0.64	0.53	1.22	2.02	98.68	1.3	0	97.05	36.01	7.73	2.02	2.88	7.63	8.31	0.32	0.37	0	0.09	0.25	1.54	0.04	0.13	3.4	7.63	0.17	0.25	1.22	0	0	0	-2.34	4.53	7.63	73.93	126.83	758.75	421.43	951.01	625.13	798.28	458.73	924.5	471.12
11.111	0	0.1	0.15	0.01	0.76	0.05	0.78	0.68	1.21	2.39	98.45	1.81	0	96.73	40.01	8.53	2.39	2.07	8.75	8.89	0.32	0.51	0	0.09	0.3	2.06	0.05	0.07	3.6	9.85	0.15	0.29	1.21	0	0	0	-0.49	5.06	7.19	75.07	126.31	760.38	423.32	949.09	624.07	797.99	459.76	923.62	472.85
11.144	0	0.09	0.14	0.01	0.87	0.05	0.83	0.84	1.13	2.84	98.27	2.07	0	97.2	41.94	11.12	2.61	1.59	9.24	8.69	0.36	0.61	0	0.09	0.32	2.84	0.04	0.06	3.38	10.88	0.13	0.5	1.13	0.05	0	0	-2.23	4.27	7.01	74.27	129.43	759.29	421.89	949.19	622.84	795.84	458.82	924.68	471.17
11.177	0	0.08	0.13	0.01	1.2	0.05	0.92	1.27	1.12	2.92	97.46	2.9	0	98.37	46.16	16.59	2.92	1.47	8.93	10.19	0.36	0.49	0	0.1	0.31	2.49	0.03	0.05	3.46	11.28	0.12	0.21	1.12	0	0	0	-3.76	1.49	6.1	73.61	128.21	758.57	422.16	949.31	624.35	795.05	459.34	922.82	469.91
11.211	0	0.08	0.11	0.01	1.36	0.05	0.88	1.37	1.17	3.46	97.26	2.67	0	94.41	45.65	20.89	3.46	1.5	11.52	11.74	0.35	0.33	0	0.08	0.38	2.19	0.03	0.06	2.91	9.33	0.12	0.25	1.17	0	0	0	-1.87	7.87	4.46	73.72	134.31	755.83	422.52	948.37	626.6	788.75	462.53	922.86	469.98
11.244	0	0.08	0.11	0.01	1.31	0.06	0.83	1.29	1.21	3.26	97.38	2.35	0	92.27	44.21	21.56	3.26	1.43	13.76	13.22	0.45	0.32	0	0.08	0.43	1.85	0.03	0.06	2.73	8.71	0.11	0.29	1.21	0	0	0	-2.47	9.6	3.93	73.36	129.7	753.15	423.56	946.56	629.29	788.18	464.01	917.75	469.83
11.277	0	0.08	0.11	0.01	1.41	0.06	0.86	1.36	1.27	3.37	97.17	2.52	0	88.24	45.55	22.82	3.37	1.41	13.9	13.53	0.48	0.23	0	0.07	0.36	1.39	0.03	0.07	2.3	7.46	0.11	0.19	1.27	0	0	0	-2.4	11.92	2.41	73.11	124.67	750.9	425.44	944.62	632.52	787.01	467.01	911.65	469.66
11.311	0	0.07	0.09	0.01	1.91	0.06	0.84	1.95	1.28	3.66	96.1	2.84	0	96.79	47.29	29.67	3.66	1.87	13.68	11.71	0.53	0.24	0	0.06	0.36	0.98	0.03	0.11	2.08	7.13	0.12	0.39	1.28	0	0	0	1.46	4.96	1.08	75.36	124.61	749.21	427.7	941.73	634.39	783.28	471.4	907.88	470.97
11.344	0	0.07	0.09	0.01	1.85	0.05	0.78	1.79	1.24	3.77	96.3	2.63	0	95.55	46.18	29.37	3.77	2.07	10.28	10.18	0.59	0.45	0	0.07	0.49	1.11	0.03	0.11	2.22	6.25	0.14	0.22	1.24	0	0	0	2.65	6.67	0.07	75.62	126.77	742.07	427.62	936.21	636.02	774.91	472.3	901.67	471.59
11.377	0	0.07	0.09	0.01	1.75	0.05	0.61	1.65	1.3	3.79	96.49	1.87	0	98.52	41.91	31.81	3.79	2.34	8.62	9.97	0.64	0.43	0	0.07	0.6	1.09	0.03	0.12	2.11	5.79	0.15	0.3	1.3	0	0	0	0.24	-1.02	-0.37	74.53	128.15	740.74	429.45	935.7	637.85	772.7	474.34	900.84	472.56
11.411	0	0.07	0.08	0.01	1.75	0.04	0.53	1.59	1.3	3.76	96.51	1.52	0	98.64	39.42	33.39	3.76	3.11	8.14	10.4	0.73	0.5	0	0.09	0.67	0.99	0.04	0.13	2.02	5.08	0.14	0.2	1.3	0	0	0	4.43	0.58	-1.22	76.05	128.05	737.66	430.06	931.77	638.28	768.46	476.63	896.47	473.46
11.444	0	0.07	0.08	0.01	1.64	0.05	0.44	1.49	1.36	3.58	96.72	1.17	0	96.36	35.83	34.64	3.58	3.61	8.73	9.72	0.8	0.5	0	0.09	0.69	0.87	0.04	0.1	2.08	5.33	0.14	0.23	1.36	0	0	0	-1.75	5.62	-0.32	73.65	124.97	733.2	429.84	928.17	638.3	766.97	473.87	891.93	472.31
11.478	0	0.06	0.07	0.01	2.25	0.05	0.43	2.17	1.36	3.25	95.5	1.8	0	96.34	38.23	41.31	3.25	4.23	9.51	7.73	0.76	0.31	0	0.09	0.65	1.01	0.04	0.06	2.27	4.81	0.13	0.41	1.36	0	0	0	2.05	5.65	-1.22	75.37	125.03	731.56	430.23	924.58	637.3	763.51	477.03	888.4	471.05
11.511	0	0.05	0.06	0.01	2.62	0.05	0.44	2.6	1.38	3.25	94.77	2.32	0	95.79	39.89	44.14	3.25	4.18	9.1	6.41	0.78	0.37	0	0.09	0.65	0.92	0.04	0.05	2.66	4.79	0.13	1.02	1.38	0	0	0	-0.29	6.38	-1.21	74.59	124.4	729.72	431.84	921.11	636.72	761.2	477.33	885.48	471.96
11.544	0	0.05	0.06	0.01	2.94	0.04	0.47	2.92	1.29	3.25	94.12	2.66	0	88	42.12	46.07	3.25	3.71	7.96	5.35	0.78	0.42	0	0.09	0.8	1.07	0.04	0.06	2.47	4.02	0.13	0.72	1.29	0.09	0	0	1.75	12.04	0.42	75	127.55	727.53	431.06	921.16	637.18	760.24	478.58	887.65	472.63
11.578	0	0.05	0.06	0.01	2.73	0.04	0.45	2.63	1.24	3.1	94.54	2.5	0	89.04	41.18	45.84	3.1	3.18	5.99	4.86	0.84	0.6	0	0.11	0.97	0.95	0.04	0.08	1.9	3.08	0.13	1.04	1.24	0.27	0	0	0.65	11.52	0.22	74.34	128.55	726.36	431.92	921.81	639.87	759.27	479.57	887.67	473.49
11.611	0	0.04	0.05	0.01	3.39	0.04	0.4	3.35	1.17	3.24	93.22	3.99	0	98.25	40.91	51.83	3.24	3.8	5.64	4.73	0.79	0.97	0	0.11	0.92	1.14	0.03	0.1	1.92	2.75	0.13	1.21	1.17	0.35	0	0	-2.26	1.87	-2.85	73.92	129.38	727.46	432.43	919.75	636.99	755.18	479.65	884.28	471.11
11.644	0	0.05	0.06	0.01	3.05	0.04	0.38	2.94	1.22	2.97	93.9	3.44	0	92.42	39.33	49.85	2.97	4.26	5.58	5.56	0.87	0.71	0	0.12	0.92	1.27	0.04	0.08	1.97	2.64	0.14	6.96	1.22	0.37	0	0	0.33	9.49	-1.78	75.01	127.7	727.15	433.88	919.46	639.23	756.92	481.05	884.4	473.54
11.678	0	0.05	0.06	0.02	2.56	0.04	0.32	2.34	1.33	2.59	94.87	3.17	0	97.5	35.29	48.75	2.59	4.4	6.58	5.79	0.83	0.54	0	0.11	0.81	1.22	0.04	0.05	2.02	1.99	0.15	10.65	1.33	0.55	0	0	-3.33	3.67	-0.02	73.76	125.84	730.25	434.73	921.66	638.62	762.05	477.56	887.88	476.44
11.711	0	0.06	0.07	0.02	1.9	0.05	0.32	1.59	1.32	2.81	96.21	1.88	0	98.54	32.27	41.97	2.81	4.71	8.91	6.04	1.07	0.4	0	0.12	0.9	1.29	0.04	0.05	2.16	2.06	0.15	2.36	1.32	0.87	0	0	-5.23	0.93	1.45	72.25	133.59	729.23	430.71	924.81	637.79	760.65	472.51	894.21	475.11
11.745	0	0.08	0.09	0.02	1.31	0.05	0.35	0.99	1.26	3.37	97.38	0.98	0	96.49	30.01	32.88	3.37	4.33	10.36	8.09	1.32	0.39	0	0.12	0.73	1.87	0.04	0.06	2.44	2.23	0.17	1.1	1.26	0.89	0	0	-7.86	5.43	0.24	71.63	130.68	731.3	427.48	924.76	631.49	761.95	469.1	892.63	470.07
11.778	0	0.09	0.11	0.02	1	0.05	0.33	0.71	1.29	3.34	98	0.69	0	96.71	26.88	27.76	3.34	4.33	11.14	8.33	1.45	0.37	0	0.09	0.64	2.1	0.04	0.07	2.71	2.49	0.16	0.28	1.29	1.07	0	0	-2.24	5.1	2.49	73.23	132.13	732.77	423.55	931.5	634.39	767.63	468.39	899.76	468.16
11.811	0	0.1	0.11	0.02	0.97	0.05	0.36	0.68	1.31	3.53	98.06	0.71	0	94.58	27.83	24.56	3.53	5.2	10.92	9.56	1.54	0.33	0	0.09	0.44	2.15	0.04	0.06	3.04	2.84	0.14	0.37	1.31	0.81	0	0	-1.02	7.71	2.27	73.25	134.88	734.38	419.77	934.43	632.64	768.4	464.43	903.27	465.52
11.845	0	0.11	0.11	0.02	0.99	0.05	0.36	0.71	1.36	3.32	98.02	0.72	0	98.7	27.88	23.86	3.32	6.15	10.14	9.4	1	0.33	0	0.1	0.3	2.29	0.03	0.04	3.09	3.57	0.12	0.35	1.36	0.4	0	0	-0.55	-0.36	5.14	74.08	128.55	740.52	420.42	939.27	631.89	779.69	462.75	908.13	468.1
11.878	0	0.11	0.11	0.02	0.88	0.05	0.35	0.62	1.33	3.11	98.24	0.63	0	97.64	26.18	21.97	3.11	6.32	10.25	8.62	0.76	0.33	0	0.1	0.26	2.45	0.03	0.07	3.04	3.56	0.13	0.45	1.33	0.2	0	0	-0.58	3.4	6.4	74.16	125.03	742.71	420.69	942.51	633.48	785.41	462.38	910.23	469.46
11.911	0	0.11	0.12	0.02	0.85	0.05	0.38	0.6	1.42	2.97	98.3	0.69	0	98.55	27.48	19.26	2.97	6.65	9.92	6.84	0.6	0.34	0	0.1	0.26	2.3	0.03	0.09	2.95	3.88	0.13	0.44	1.42	0.03	0	0	1.04	0.92	7.21	74.37	128.66	745.22	418.95	947.92	634.53	788.49	461.28	916.87	469.77
11.945	0	0.11	0.13	0.02	0.79	0.05	0.46	0.54	1.41	3.27	98.42	0.81	0	96.68	29.58	14.77	3.27	6.5	10.44	6.04	0.53	0.46	0	0.1	0.29	2.96	0.03	0.16	3.06	4.06	0.14	0.12	1.41	0	0	0	2.77	5.14	5.66	74.67	129.79	747.41	416.62	951.77	635.95	789.55	459.14	919.05	467.74
11.978	0	0.11	0.14	0.02	0.75	0.05	0.49	0.52	1.49	3.38	98.49	0.82	0	94.12	30.12	12.99	3.38	6.51	11.09	5.4	0.54	0.46	0	0.11	0.33	2.51	0.04	0.28	2.82	4.19	0.15	0.17	1.49	0	0	0	2.16	8.13	5.86	73.99	134.96	749.71	415.16	953.84	633.36	789.69	457.17	924.27	467.32
12.011	0	0.12	0.15	0.02	0.64	0.06	0.48	0.42	1.52	3.87	98.71	0.68	0	93.04	27.53	9.85	3.87	7.12	12.72	4.25	0.61	0.4	0	0.12	0.43	2.16	0.05	0.37	2.68	4.19	0.14	0.14	1.52	0	0	0	2.39	9.04	6.63	73.99	135.6	752.64	413.23	957.32	631.71	793.51	454.93	928.6	466.58
12.045	0	0.13	0.16	0.02	0.71	0.06	0.61	0.48	1.68	4.31	98.59	0.9	0	92.74	31.56	7.54	4.31	7.91	12.98	4.89	0.63	0.39	0	0.13	0.52	1.97	0.05	0.52	2.64	4.93	0.15	0.18	1.68	0	0	0	0.41	9.26	7.22	73.69	127.89	754.07	413.71	957	630.11	798.13	455.03	925.61	465.23
12.078	0	0.14	0.16	0.02	0.69	0.06	0.61	0.46	1.63	4.59	98.61	0.86	0	97.78	30.75	6.48	4.59	8.72	12.86	5.86	0.52	0.3	0	0.14	0.71	1.96	0.05	0.49	2.72	4.88	0.16	0.22	1.63	0	0	0	1.88	3.07	8.79	74.43	133.05	755.1	413.18	959.56	629.79	799.09	454.69	931.54	467.27
12.112	0	0.14	0.16	0.02	0.59	0.05	0.51	0.42	1.91	4.04	98.81	0.72	0	92.99	27.99	5.19	4.04	8.5	9.5	5.61	0.43	0.21	0	0.12	0.83	1.51	0.06	0.4	3.01	7.22	0.17	0.6	1.91	0	0	0	0.02	9.07	9.66	73.78	131.12	755.8	414.97	958	627.86	800.66	456.04	931.15	468.88
12.145	0	0.15	0.16	0.02	0.54	0.05	0.47	0.39	1.98	4.14	98.93	0.62	0	97.93	25.81	4.48	4.14	8.38	8.88	6.03	0.39	0.21	0	0.13	0.82	1.27	0.06	0.32	3.11	8.11	0.19	0.49	1.98	0	0	0	-0.23	2.72	8.99	74.06	129.74	758.16	415.99	960.27	629.97	802.65	456.05	931.74	468.95
12.178	0	0.16	0.17	0.02	0.55	0.05	0.5	0.4	2.04	4.11	98.9	0.69	0	96.09	27.27	4.18	4.11	7.89	8.46	7.3	0.31	0.19	0	0.13	0.85	1.24	0.07	0.29	3.21	8.42	0.19	0.54	2.04	0	0	0	-2.83	6	8.64	72.97	124.87	757.96	416.24	958.82	630.45	803.84	453.35	927.79	468.46
12.212	0	0.16	0.16	0.02	0.59	0.05	0.55	0.47	2.17	4.08	98.81	0.81	0	97.34	29.67	4.2	4.08	8.06	8.72	8.82	0.32	0.22	0	0.1	0.77	1.16	0.07	0.26	3.1	9.77	0.22	0.32	2.17	0	0	0	-1.58	4	8.02	73.85	124.76	757.56	416.79	957.15	630.13	802.14	454.21	926.09	468.39
12.245	0	0.16	0.16	0.02	0.72	0.05	0.67	0.58	2.1	4.4	98.56	1.11	0	96.72	33.72	4.68	4.4	8.71	9.59	9.86	0.37	0.22	0	0.09	0.65	1.23	0.06	0.28	3.42	9.64	0.22	0.39	2.1	0	0	0	-1.29	5.09	5.96	74.06	125.41	756.87	416.92	955.94	630.09	798.78	455.58	923.68	466.94
12.278	0	0.14	0.16	0.01	1.14	0.05	1	1.01	2.05	4.25	97.72	2.39	0	96.44	43.45	6.8	4.25	10.38	9.92	11.15	0.37	0.23	0	0.1	0.58	1.3	0.05	0.25	3.7	9.35	0.24	0.34	2.05	0	0	0	-1.82	5.5	5.01	73.72	124.62	755.1	417.47	954.69	631.32	796.66	457.03	920.94	466.24
12.312	0	0.12	0.15	0.01	1.47	0.04	1.11	1.29	1.81	4.34	97.05	3.17	0	94.96	47.21	10.19	4.34	10.76	7.47	9.45	0.42	0.24	0	0.13	0.59	1.41	0.04	0.23	3.59	7.77	0.3	0.28	1.81	0	0	0	1.14	7.32	3.5	75.02	126.38	753.96	418.41	952.89	632.33	792.84	460.21	919.08	466.19
12.345	0	0.1	0.14	0.01	2.16	0.04	1.53	2.05	1.73	4.45	95.69	6.01	0	95.34	55.5	13.16	4.45	10.96	7.46	8.31	0.51	0.25	0	0.13	0.54	1.64	0.04	0.21	3.61	7.59	0.28	0.19	1.73	0	0	0	1.53	6.9	2.16	75.09	126.46	751.73	420.5	949.85	633.43	788.77	464.28	915.22	466.18
12.378	0	0.09	0.14	0.01	2.79	0.04	2.07	2.66	1.66	4.63	94.42	9.72	0	96.02	62.21	13.13	4.63	11.98	6.83	8.31	0.63	0.37	0	0.15	0.69	1.74	0.04	0.26	3.39	6.24	0.28	0.18	1.66	0	0	0	1.08	6.08	2.74	74.96	127.35	750.27	422.06	947.5	633.62	786.99	465.12	914.31	468.11
12.412	0	0.08	0.13	0.01	3.46	0.05	2.66	3.34	1.57	5.13	93.08	14.42	0	98.14	67.61	14.85	5.13	11.17	8.46	8.41	0.87	0.41	0	0.15	0.88	1.8	0.03	0.42	3.57	5.56	0.24	0.11	1.57	0	0	0	1.98	-2.17	0.13	75.63	122.7	749.35	424.75	943.04	632.77	783.91	468.8	906.61	468.41
12.445	0	0.07	0.12	0.01	3.98	0.05	2.51	4.05	1.54	4.66	91.9	15.09	0	97.47	68.12	18.91	4.66	11.27	9.21	5.87	0.97	0.35	0	0.14	0.71	1.72	0.03	0.33	3.72	5.74	0.21	0.05	1.54	0	0	0	3.22	3.75	0.64	75.78	127.35	746.94	425.04	940.81	632.85	779.86	468.92	907.19	470.34
12.479	0	0.06	0.1	0.01	4.43	0.05	2.14	4.65	1.41	4.15	90.71	13.73	0	96.28	66.91	24.47	4.15	10.83	9.8	4.25	1.14	0.16	0	0.14	0.88	1.99	0.02	0.26	3.56	5.27	0.17	0.16	1.41	0	0	0	1.29	5.74	-0.89	75.14	122.81	744.6	426.08	938.16	634.14	778.26	471.79	901	467.36
12.512	0	0.05	0.09	0.01	4.51	0.05	1.62	4.9	1.3	3.85	90.21	10.58	0	96.9	63.19	30.37	3.85	9.59	8.95	3.28	1.16	0.14	0	0.13	0.88	2.01	0.02	0.27	3.58	5.65	0.17	0.05	1.3	0.08	0	0	-2.98	4.79	-0.55	72.95	129.97	742	424.85	935.88	630.98	772.43	469.04	902.39	466.89
12.545	0	0.05	0.1	0.01	3.31	0.04	1.39	3.43	1.31	4	93.14	7.89	0	97.47	59.4	28.4	4	6.42	6.68	2.82	1.3	0.12	0	0.13	0.76	1.57	0.02	0.19	3.34	5.69	0.17	0.06	1.31	0.13	0	0	-4.38	3.74	-0.31	72.28	127.74	740.48	423.01	934.71	629.21	772.44	466.15	900.18	465.56
12.579	0	0.05	0.1	0.01	2.46	0.04	1.05	2.52	1.28	3.31	94.97	5.01	0	95.66	53.57	27.68	3.31	4.84	6.84	2.61	1.39	0.12	0	0.11	0.69	1.23	0.02	0.34	3.15	6.15	0.15	0.04	1.28	0.24	0	0	-2.72	6.53	-1.52	72.72	128.61	738.63	422.03	934.03	629.99	769.6	467.44	898.15	463.46
12.612	0	0.06	0.09	0.01	1.79	0.04	0.62	1.71	1.35	3.01	96.43	2.15	0	96.12	42.79	29.85	3.01	4.05	6.77	2.7	1.21	0.15	0	0.1	0.56	1.12	0.02	0.33	3.06	6.13	0.14	0.1	1.35	0	0	0	-4.25	5.95	-4.09	72.91	123.06	737.92	421.99	930.62	625.51	767.98	467.64	890.93	462.38
12.645	0	0.06	0.08	0.01	1.57	0.04	0.47	1.49	1.38	2.95	96.86	1.4	0	97.74	37.45	32.4	2.95	3.24	7.98	2.94	1.34	0.21	0	0.1	0.46	1.07	0.02	0.35	2.97	6.25	0.13	0.05	1.38	0	0	0	2.48	3.17	-0.59	75.48	123.36	737.81	421.38	931.09	628.83	771.31	468.15	894.55	462.64
12.679	0	0.06	0.09	0.02	1.3	0.05	0.39	1.15	1.25	2.88	97.41	1	0	96.67	32.99	31.7	2.88	2.82	9.76	2.94	1.41	0.24	0	0.11	0.37	1.1	0.02	0.42	2.64	5.56	0.12	0.04	1.25	0	0	0	1.98	5.16	-0.75	75.33	123.3	738.06	421.52	931.03	628.61	771.32	467.97	894.5	462.59
12.712	0	0.06	0.09	0.02	1.13	0.06	0.41	0.98	1.29	2.81	97.75	0.94	0	98.49	32.38	28.8	2.81	2.47	12.16	3.88	1.66	0.33	0	0.11	0.49	1.13	0.02	0.34	2.45	5.58	0.12	0.04	1.29	0	0	0	1.66	1.11	-1.92	75.29	124.2	738.43	421.32	931.33	628.53	770.02	468.23	894.05	461.53
12.746	0	0.07	0.09	0.02	0.99	0.05	0.37	0.85	1.25	2.29	98.02	0.79	0	98.28	30.32	28.08	2.29	2.11	11.75	4.3	1.8	0.38	0	0.13	0.48	1	0.02	0.35	2	5.23	0.11	0.04	1.25	0	0	0	1.28	1.76	-3.01	75.14	127.34	738.54	421.42	932.57	628.56	768	469.15	895.15	462.27
12.779	0	0.06	0.09	0.02	0.95	0.05	0.35	0.81	1.3	2.04	98.11	0.73	0	97.46	29.64	28.17	2.04	1.88	10.06	4.12	1.71	0.28	0	0.15	0.58	0.75	0.02	0.46	1.6	4.91	0.1	0.07	1.3	0	0	0	-5.05	3.77	-1.81	72.32	126.14	739.92	422.5	933.26	628.25	770.86	467.56	896.86	461.63
12.812	0	0.06	0.08	0.02	1.15	0.04	0.31	1.02	1.29	2.02	97.7	1	0	95.65	29.32	34.06	2.02	1.97	8.45	3.71	1.45	0.19	0	0.15	0.64	0.64	0.02	0.35	1.61	4.75	0.1	0.06	1.29	0	0	0	-5.87	6.55	0.02	72.15	126.13	741.25	421.92	933.63	626	773.52	465.84	899.58	461.85
12.846	0	0.06	0.08	0.02	1.19	0.04	0.31	1.09	1.49	1.64	97.63	1.01	0	96.7	30.08	34.43	1.64	2.3	7.9	3.69	1.23	0.14	0	0.14	0.69	0.39	0.02	0.41	1.35	5.01	0.09	0.04	1.49	0	0	0	-4.45	5.1	1.09	72.61	128.29	742.38	419.32	937.69	626.01	776.04	464.72	904.26	460.58
12.879	0	0.06	0.09	0.02	1.02	0.05	0.35	0.93	1.59	1.6	97.97	0.78	0	95.16	30.95	29.22	1.6	2.22	8	3.59	1.26	0.1	0	0.13	0.93	0.27	0.02	0.49	1.16	5.68	0.09	0.04	1.59	0	0	0	-4.72	7.11	1.5	72.25	127.45	745.01	419.4	940.19	626.47	779.46	463.23	906.89	461.54
12.912	0	0.06	0.09	0.02	0.93	0.05	0.35	0.84	1.64	1.66	98.14	0.72	0	97.08	29.99	28.05	1.66	1.89	11.29	4.02	1.3	0.14	0	0.12	1.09	0.21	0.03	0.4	1.07	5.48	0.1	0.12	1.64	0	0	0	-6.14	4.48	2.78	71.65	130.8	748.82	418.27	945.08	625.6	783.37	461	914.17	461.86
12.946	0	0.06	0.09	0.02	0.94	0.07	0.42	0.87	1.71	1.71	98.11	0.86	0	98.59	32.4	26.26	1.71	1.82	14.31	4.32	1.3	0.14	0	0.11	1.07	0.16	0.03	0.33	0.9	5.93	0.12	0.06	1.74	0	0	0	1.37	-0.75	3.7	75.25	128.85	753.96	418.91	949.1	627.41	789.74	461.41	918.52	465.35
12.979	0	0.06	0.1	0.02	0.87	0.07	0.43	0.8	1.7	1.7	98.26	0.84	0	98.43	32.21	23.58	1.7	2.1	14.18	3.82	1.19	0.16	0	0.11	1.03	0.17	0.03	0.21	1.05	6.31	0.13	0.13	1.74	0	0	0	0.36	1.3	4.34	75.05	126.95	758.83	418.79	954.11	627.31	796.27	460.53	923.12	465.52
13.012	0	0.07	0.11	0.01	0.75	0.07	0.47	0.66	1.71	1.71	98.51	0.86	0	98.19	32.24	18.3	1.71	2.37	14.9	3.78	0.83	0.15	0	0.09	0.87	0.15	0.03	0.16	1.24	6.72	0.14	0.21	1.79	0	0	0	-1.5	2.04	5.24	73.93	127.88	759.12	419	955.17	628.35	797.55	457.68	925.02	467.79
13.046	0	0.07	0.12	0.01	0.71	0.06	0.52	0.61	1.63	1.63	98.59	0.95	0	98.55	33.67	14.59	1.63	2.83	11.3	3.86	0.54	0.13	0	0.1	0.81	0.18	0.03	0.12	1.28	6.52	0.15	0.15	1.87	0	0	0	-0.69	-0.91	6.18	74.37	128.06	760.97	418.6	958.04	628.86	800.7	457.72	928.35	468
13.079	0	0.08	0.13	0.01	0.63	0.05	0.51	0.53	1.63	1.63	98.74	0.88	0	92.1	32.52	11.91	1.63	3.11	10.57	4.3	0.37	0.19	0	0.09	0.88	0.19	0.03	0.11	1.39	6.75	0.16	0.33	1.9	0	0	0	-1.24	9.72	1.48	74.5	127.36	763.12	419.34	955.41	623.87	796.26	460.34	923.51	465.44
13.113	0	0.09	0.14	0.01	0.62	0.05	0.57	0.52	1.74	1.88	98.76	1.01	0	98.71	34.15	9.74	1.88	2.6	8.33	5.55	0.28	0.2	0	0.08	0.74	0.2	0.03	0.07	1.62	7.2	0.14	0.12	1.74	0	0	0	-4.69	0.32	6.78	73.51	122.25	766.6	420.93	956.66	622.48	806.09	457.8	927.93	467.83
13.146	0	0.1	0.14	0.01	0.57	0.05	0.56	0.46	1.7	2.26	98.86	0.93	0	96.95	32.81	8.77	2.26	2.16	9.58	7.97	0.39	0.25	0	0.09	0.64	0.19	0.02	0.07	1.85	7.33	0.14	0.14	1.7	0	0	0	-4.46	4.7	5.1	73.33	126.61	766.37	420.2	957.18	622.98	802.65	457.83	928.95	466.69
13.179	0	0.1	0.14	0.01	0.59	0.05	0.57	0.48	1.58	2.38	98.82	0.96	0	96.31	33.16	9.04	2.38	2.19	10.34	8.17	0.4	0.32	0	0.09	0.6	0.21	0.02	0.07	1.87	7.44	0.14	0.28	1.58	0	0	0	-1.84	5.69	6.46	74.66	126.67	766.98	420.62	957.41	623.03	804.5	458.05	930.68	469.13
13.213	0	0.11	0.14	0.02	0.54	0.05	0.49	0.43	1.55	2.48	98.91	0.76	0	96.24	29.79	9.96	2.48	2.09	10.98	9.6	0.53	0.35	0	0.1	0.69	0.17	0.02	0.1	2.05	7.46	0.15	0.55	1.55	0	0	0	-4.18	5.79	5.37	73.57	126.86	765.42	421.52	956.58	624.11	802.03	460.16	928.65	467.98
13.246	0	0.11	0.13	0.02	0.64	0.06	0.51	0.53	1.48	2.57	98.72	0.87	0	96.01	31.6	13.24	2.57	1.73	11.75	11.78	0.54	0.41	0	0.11	0.63	0.2	0.02	0.1	2.14	7.73	0.14	0.43	1.48	0	0	0	-2.8	6.09	5.69	74.14	128.79	763.65	421.68	954.81	625.03	799.79	458.89	928.11	469.91
13.279	0	0.1	0.12	0.01	0.82	0.05	0.55	0.74	1.47	2.67	98.35	1.14	0	91.36	35.08	17.16	2.67	1.79	10.08	13.71	0.43	0.38	0	0.12	0.61	0.22	0.02	0.08	2.4	8.32	0.13	0.42	1.47	0	0	0	-2.23	10.21	5.73	74.17	127.75	759	420.97	951.57	625.68	796.45	459.72	923.85	469.1
13.313	0	0.11	0.11	0.02	0.87	0.05	0.5	0.82	1.41	2.75	98.25	1.07	0	89.9	33.83	19.77	2.75	1.82	8.87	15.35	0.43	0.32	0	0.12	0.5	0.27	0.01	0.05	2.81	9.61	0.13	0.55	1.41	0	0	0	-0.92	11.07	5.55	74.83	129.16	755.99	420.13	948.5	624.4	792.57	460.24	921.49	468.14
13.346	0	0.11	0.11	0.02	0.83	0.04	0.46	0.76	1.39	2.73	98.35	0.97	0	90.24	32.59	19.48	2.73	1.77	6.34	14.66	0.41	0.21	0	0.13	0.44	0.27	0.01	0.03	2.61	9.24	0.12	0.35	1.39	0	0	0	-0.59	10.88	3.99	74.84	129.56	753.91	419.83	945.87	624.83	788.44	459.23	917.75	467.27
13.379	0	0.11	0.11	0.02	0.83	0.04	0.37	0.77	1.34	2.93	98.34	0.75	0	91.82	28.92	22.69	2.93	2.08	5.99	13.41	0.43	0.2	0	0.15	0.42	0.29	0.01	0.04	2.63	9.79	0.12	0.19	1.34	0	0	0	0.58	9.91	3.91	75.57	123.88	753.41	420.26	941.76	622.21	788.69	459.38	912.38	466.33
13.413	0	0.09	0.09	0.02	0.99	0.04	0.31	0.98	1.27	2.79	98.02	0.78	0	91.04	27.09	28.98	2.79	2.66	6.31	9.77	0.42	0.18	0	0.19	0.41	0.41	0.01	0.05	3.13	10.62	0.08	0.2	1.27	0	0	0	0.2	10.41	3.1	75.55	122.8	750.8	421.13	937.63	621.2	785.04	460.45	907.71	466.23
13.446	0	0.08	0.08	0.02	1.04	0.04	0.27	1.04	1.28	2.54	97.91	0.96	0	90.05	25.18	32.34	2.54	3.07	6.67	8.32	0.47	0.17	0	0.22	0.33	0.36	0.01	0.05	2.81	10.06	0.07	0.27	1.28	0	0	0	0.55	10.99	2.56	75.6	122.04	746.75	422.81	933.46	622.92	780.78	462.69	902.73	467.34
13.48	0	0.08	0.08	0.02	1.09	0.05	0.26	1.04	1.24	2.69	97.82	1.09	0	91.51	24.24	34.38	2.69	3.36	8.94	7.34	0.62	0.46	0	0.31	0.31	0.41	0.01	0.13	2.56	8.75	0.07	0.71	1.24	0	0	0	1.9	10.11	0.47	76.31	122.18	743.84	423.55	928.8	621.34	774.88	467.37	897.02	464.25
13.513	0	0.08	0.08	0.02	0.91	0.05	0.21	0.82	1.24	2.65	98.17	0.98	0	81.67	19.85	33.23	2.65	3.73	9	6.04	0.67	0.65	0	0.41	0.42	0.51	0.02	0.21	2.17	7.97	0.08	1	1.24	0	0	0	1.61	14.53	-0.64	75.91	123.38	741.6	424.95	924.72	620.25	770.17	469.65	893.42	464.03
13.546	0	0.08	0.08	0.02	0.94	0.05	0.22	0.82	1.25	2.76	98.12	1	0	86.02	19.93	33.67	2.76	4	8.81	5.77	0.66	1.05	0	0.45	0.51	0.57	0.02	0.4	1.99	7.28	0.08	0.5	1.25	0	0	0	2.27	12.91	-1.11	76.34	123.17	737.91	426.7	919.04	620.32	765.06	469.96	888.18	466.49
13.58	0	0.08	0.08	0.02	1.07	0.04	0.23	0.92	1.24	2.78	97.86	1.18	0	91.9	21.9	36.22	2.78	3.61	7.94	5.33	0.71	1.54	0	0.64	0.52	0.57	0.04	0.71	1.84	6.05	0.07	1.44	1.24	0	0	0	0.01	9.86	-1.62	76.19	120.71	736.29	428.48	914.73	618.86	762.87	471.27	883.47	466.29
13.613	0	0.07	0.07	0.02	1.18	0.04	0.2	1	1.29	2.52	97.65	1.61	0	93.44	21.56	40.4	2.52	3.01	6.53	4.83	0.66	1.4	0	0.74	0.61	0.52	0.05	0.99	1.78	4.83	0.07	0.43	1.29	0	0	0	-0.85	8.72	-1.49	75.99	121.14	733.88	429.14	910.98	617.71	759.7	472.07	880.68	465.95
13.646	0	0.05	0.06	0.02	1.61	0.04	0.21	1.46	1.35	2.3	96.77	2.77	0	96.11	25.3	47.44	2.3	2.33	5.71	4.27	0.63	1.42	0	0.89	0.57	0.53	0.06	0.91	1.6	3.93	0.08	0.22	1.35	0	0	0	-1.09	5.97	-1.38	75.91	123.21	730.83	429.12	908.77	617.91	756.09	473.14	879.07	465.73
13.68	0	0.04	0.05	0.02	1.83	0.04	0.22	1.69	1.47	1.65	96.34	3.38	0	95.5	27.68	50.36	1.65	1.83	4.47	3.4	0.67	0.98	0	1.11	0.58	0.54	0.08	1.02	1.24	2.58	0.07	0.53	1.47	0	0	0	-0.45	6.72	-1.31	76.15	123.42	728.12	430.21	905.17	618.12	752.89	474.11	876.1	466.91
13.713	0	0.04	0.05	0.02	2.42	0.04	0.25	2.37	1.52	1.56	95.15	4.64	0	91.69	32.82	54.49	1.56	1.38	3.75	2.77	0.65	1.1	0	1.13	0.53	0.55	0.11	0.98	1.24	2.07	0.07	3.43	1.52	0.1	0	0	-0.22	9.99	-2.3	76.24	123.94	727.13	431.29	902.92	617.46	750.19	476.32	873.75	466.56
13.747	0	0.03	0.04	0.01	3.45	0.03	0.25	3.61	1.23	1.23	92.77	8.43	0	91	36.26	62.42	1.23	1.21	2.54	2.03	0.5	0.73	0	1.23	0.41	0.63	0.11	0.61	1.18	1.29	0.08	2.74	1.59	0.13	0	0	-2	10.43	-1.41	75.84	121.2	724.76	431.22	901.54	618.13	750.57	475.58	871.45	466.77
13.78	0	0.02	0.03	0.01	4.58	0.03	0.28	5.1	1.2	1.2	89.81	12.06	0	94.02	40.46	67.4	1.12	1.09	2.36	1.83	0.52	0.78	0	1.2	0.25	0.7	0.09	0.47	1.08	0.87	0.08	1.7	1.55	0.11	0	0	-1.19	8.22	-1.46	76.19	121.48	723.28	431.21	900.3	618.42	749	476.2	870.12	466.79
13.813	0	0.02	0.03	0.01	5.26	0.03	0.25	5.99	1.15	1.15	88.03	17.1	0	92.45	39.78	72.49	1.14	0.91	2.09	1.44	0.55	1.06	0	1.15	0.19	0.8	0.09	0.32	1.2	0.73	0.09	2.04	1.49	0.05	0	0	-1.62	9.47	-0.12	76	121.04	722.51	430.79	900.49	618.77	750.15	475.01	870.97	467.57
13.847	0	0.02	0.03	0.01	5.3	0.03	0.24	6.04	1.28	1.28	87.92	17.8	0	89.95	39.76	73.02	1.16	0.87	2.16	1.34	0.48	0.97	0	1.28	0.18	0.95	0.11	0.33	1.04	0.48	0.11	2.13	1.64	0	0	0	-2.04	11.04	1.1	75.93	120.39	721.28	430.15	899.88	618.06	750.74	474.46	870.93	467.53
13.88	0	0.03	0.03	0.01	4.08	0.03	0.2	4.31	1.3	1.3	91.38	14.36	0	90.66	34.37	69.9	1.3	0.98	2.51	1.78	0.55	1.13	0	1.21	0.14	1.1	0.09	0.25	1.05	0.35	0.11	12.86	1.62	0	0	0	-1.08	10.64	2.25	76.14	119.53	720.67	429.78	900.68	621.28	752.22	470.39	871.75	470.55
13.913	0	0.03	0.04	0.02	2.61	0.03	0.16	2.43	1.45	1.48	94.78	8.9	0	91.01	26.52	63.19	1.48	1.29	3.31	2.2	0.61	1.21	0	1.2	0.18	1.09	0.09	0.22	1.18	0.4	0.1	10.67	1.45	0	0	0	-2.72	10.43	1.82	75.13	121.09	719.36	427.33	905.17	624.44	752.65	470.06	873.72	467.83
13.947	0	0.04	0.04	0.02	2.44	0.04	0.18	2.18	1.34	1.87	95.12	7.19	0	96.26	26.71	60.02	1.87	1.57	5.23	3.45	0.69	1.31	0	1.02	0.17	1.45	0.07	0.14	1.49	0.36	0.13	4.24	1.34	0	0	0	-4.48	5.76	2.69	73.89	126.07	719.97	425	908.63	624.66	752.96	466.57	879.03	467.26
13.98	0	0.05	0.05	0.02	1.83	0.04	0.19	1.5	1.31	2.09	96.33	3.97	0	95.54	25.12	52.07	2.09	2	6.97	4.67	0.68	1.58	0	0.94	0.21	1.82	0.06	0.11	1.61	0.44	0.13	1.2	1.31	0	0	0	-0.83	6.68	3.31	74.7	129.52	721.41	419.05	916.97	625.87	756.82	464.49	886.34	463.29
14.013	0	0.06	0.07	0.02	1.39	0.04	0.24	1.04	1.27	2.38	97.23	1.83	0	97.3	25.75	41.95	2.38	2.39	8.05	5.68	0.5	1.62	0	0.83	0.21	1.88	0.05	0.1	1.81	0.48	0.12	0.69	1.27	0	0	0	1.9	4.08	4.77	75.66	128.72	725.8	419.08	920.71	626.08	762.68	462.88	891.36	465.85
14.047	0	0.07	0.07	0.02	1.43	0.04	0.26	1.04	1.16	2.56	97.14	1.7	0	98.07	27.02	40.51	2.56	2.79	7.38	6	0.4	1.95	0	0.72	0.26	2.03	0.05	0.09	2.31	0.45	0.11	0.34	1.16	0	0	0	0.29	2.35	2.18	75.23	128.42	732.96	419.96	929.65	629.89	768.24	464.68	896.66	464.37
14.08	0	0.08	0.08	0.02	1.15	0.04	0.26	0.79	1.16	2.67	97.71	1.15	0	97.5	25.03	35.2	2.67	3.12	5.92	6.78	0.28	1.5	0	0.6	0.25	2.32	0.04	0.11	2.44	0.59	0.1	0.76	1.16	0	0	0	0.03	3.69	4.57	75.42	124.59	738.69	421.57	930.65	626.54	775.88	462.17	900.34	467.82
14.114	0	0.09	0.09	0.02	0.97	0.04	0.26	0.63	1.03	3.47	98.06	0.92	0	94.63	22.98	31.92	3.4	2.79	5.54	8.56	0.39	1.66	0	0.46	0.34	3.47	0.04	0.14	2.54	0.74	0.1	0.32	1.03	0.13	0	0	0.86	7.66	3.57	75.46	124.78	741.67	420.94	936.04	628.2	779.05	464.68	903.83	466.02
14.147	0	0.08	0.09	0.02	1.28	0.04	0.37	0.88	1.03	4.32	97.43	0.92	0	92.82	30.84	31.83	4.11	2.88	5.75	8.24	0.51	1.34	0	0.38	0.37	4.32	0.03	0.09	2.63	0.94	0.1	1.61	1.03	0.22	0	0	-4.22	9.21	6.51	73.15	127.69	741.2	419.57	938.22	627.92	781.63	459.5	909.04	467.96
14.18	0	0.08	0.1	0.01	1.59	0.04	0.52	1.13	1	4.9	96.82	1.33	0	93.3	37.23	31.59	4.59	2.87	7.1	8.7	0.53	1.13	0	0.37	0.37	4.9	0.04	0.1	2.52	1.04	0.09	1.58	1	0.49	0	0	3.55	8.83	3.02	75.98	134.11	747.34	419.7	939.68	625.31	778.73	462.18	912.76	466.76
14.214	0	0.09	0.11	0.02	1.42	0.04	0.51	0.91	0.87	7.03	97.17	1.09	0	97.35	33.58	28.88	6.78	3.31	7.51	8.18	0.61	1.46	0	0.31	0.36	7.03	0.04	0.1	3.32	1.55	0.09	3.83	0.87	0.66	0	0	2.12	3.97	5.32	76.32	127.71	752.38	420.26	943.55	623.71	788.46	461.46	916.02	467.71
14.247	0	0.11	0.11	0.02	1.09	0.04	0.39	0.66	0.91	7.07	97.81	0.69	0	96.83	27.06	26.95	6.43	3.99	7.47	8.69	0.45	0.99	0	0.28	0.27	7.07	0.04	0.05	3.41	1.54	0.09	2.26	0.91	0.57	0	0	-1.62	4.9	4.2	75.39	126.72	754.89	421.95	944.66	624.22	789.66	461.25	916.21	467.78
14.28	0	0.13	0.12	0.02	1.01	0.04	0.36	0.58	0.92	7.68	97.98	0.64	0	97.21	23.99	26.14	7.68	4.39	8.4	9.07	0.28	1.01	0	0.25	0.26	7.52	0.04	0.05	3.32	2	0.08	1.91	0.92	0.6	0	0	-1.25	4.25	4.98	75.69	123.05	756.97	423.5	945.11	624.18	793.42	462.05	916.25	469.41
14.314	0	0.16	0.14	0.02	0.78	0.04	0.36	0.42	0.99	9.37	98.44	0.45	0	95.95	20.43	21.38	9.37	3.68	8.37	10.57	0.24	1.02	0	0.21	0.22	7	0.04	0.04	3.17	3.45	0.07	1.81	0.99	0.44	0	0	-2.45	6.17	4.74	75.41	122.7	757.02	424.88	943.63	623.54	792.67	463.19	915.19	469.96
14.347	0	0.16	0.14	0.02	0.72	0.05	0.37	0.39	1.02	9.32	98.55	0.42	0	95.27	20.55	20.33	9.32	2.8	9.61	12.17	0.26	0.98	0	0.22	0.24	5.98	0.04	0.04	2.99	3.55	0.07	1.21	1.02	0.35	0	0	-3.97	6.98	4.01	74.95	123.53	757.78	426.19	943.57	623.88	791.98	463.43	915.28	471.09
14.38	0	0.17	0.15	0.02	0.72	0.05	0.42	0.39	1.02	9.97	98.56	0.46	0	92.41	21.78	18.74	9.97	2.51	10.47	12.11	0.28	0.99	0	0.2	0.17	5.68	0.04	0.06	3.02	4.18	0.06	1.76	1.02	0.3	0	0	-5.5	9.5	4.55	74.12	126.62	753.22	425.93	938.7	622.65	786.44	462.33	912.75	471.25
14.414	0	0.17	0.14	0.02	0.59	0.05	0.31	0.33	1.17	9.28	98.82	0.38	0	96.51	16.19	19.45	9.28	2.44	9.85	11.41	0.32	1.03	0	0.17	0.18	5.71	0.05	0.08	2.59	5.21	0.05	1.58	1.17	0.18	0	0	-3.32	5.4	4.31	75.27	125.22	751.8	424.03	938.43	622.35	785.91	461.08	910.8	470.16
14.447	0	0.16	0.12	0.02	0.65	0.05	0.25	0.38	1.15	8.63	98.71	0.53	0	95.49	14.41	24.3	8.63	2.65	9.08	11.5	0.39	0.79	0	0.18	0.15	5	0.05	0.09	2.5	5.05	0.05	0.74	1.15	0.14	0	0	-2.59	6.74	2.7	75.24	123.47	750.55	425.85	938.04	625.82	784.31	465.04	907.68	469.96
14.481	0	0.14	0.11	0.02	0.74	0.04	0.26	0.46	1.21	8.1	98.52	0.63	0	96.43	16.89	26.94	8.1	2.36	7.66	11.11	0.43	0.68	0	0.18	0.16	4.19	0.04	0.08	2.19	4.54	0.05	0.32	1.21	0.18	0	0	-3	5.51	2.65	74.92	126.95	748.2	424.58	937.32	625.75	781	464.05	907.85	469.34
14.514	0	0.12	0.1	0.02	0.97	0.04	0.29	0.64	1.2	8.33	98.05	0.88	0	93.47	20.8	31.78	8.33	1.91	8.3	12.72	0.51	0.88	0	0.21	0.19	3.84	0.04	0.05	2.05	4.5	0.04	0.2	1.2	0.14	0	0	-3.88	8.69	2.04	74.09	127.37	746.06	423.98	936.19	626.45	778.61	464.44	905.94	467.32
14.547	0	0.12	0.08	0.02	1.33	0.05	0.31	0.96	1.23	8.54	97.35	1.39	0	91.26	23.97	38.03	8.54	1.72	9.7	15.95	0.63	0.84	0	0.23	0.2	3.41	0.03	0.04	2.24	4.89	0.05	0.47	1.23	0	0	0	-0.96	10.27	1.54	75.13	127.27	743.62	424.6	933.39	627.17	775.56	466.77	902.82	467.65
14.581	0	0.1	0.08	0.02	1.66	0.05	0.34	1.24	1.2	8.69	96.68	1.81	0	93.81	27.18	41.72	8.69	1.74	9.47	15.11	0.63	0.81	0	0.26	0.25	2.15	0.03	0.04	1.92	4.24	0.04	0.5	1.2	0	0	0	-1.48	8.41	0.65	75.21	129.36	743.1	427.05	930.11	626.24	771.67	469.34	901.03	468.71
14.614	0	0.1	0.07	0.02	1.86	0.05	0.34	1.45	1.17	8.53	96.27	2.16	0	89.05	28.07	43.95	8.53	2.14	8.89	15.05	0.67	0.75	0	0.3	0.24	1.97	0.02	0.03	1.95	4.51	0.04	0.21	1.17	0	0	0	-0.39	11.52	1.22	75.17	126.27	737.56	426.28	926.48	627.68	769.29	469.54	895.55	468.44
14.647	0	0.09	0.06	0.02	2.1	0.04	0.25	1.74	1.23	7.22	95.81	3.5	0	91.75	25.3	50.32	7.22	3.12	8.24	13.92	0.55	0.38	0	0.32	0.27	1.56	0.01	0.05	1.75	4.42	0.03	0.27	1.23	0	0	0	-2.04	9.95	-1.07	74.53	126.11	736	428.33	923.86	628.56	765.02	472.56	891.03	467.68
14.681	0	0.07	0.05	0.02	2.76	0.04	0.26	2.53	1.27	5.99	94.48	5.23	0	95.5	29.27	55.59	5.99	3.32	6.73	14.24	0.52	0.29	0	0.38	0.24	1.05	0.01	0.04	1.69	4.21	0.03	0.36	1.27	0	0	0	-1.87	6.73	-0.3	75	125.22	731.25	426.74	920.92	628.73	762.28	469.52	887.5	468.83
14.714	0	0.06	0.05	0.02	2.77	0.04	0.26	2.62	1.31	5.31	94.46	4.99	0	90.1	30.46	54.99	5.31	3.48	5.91	11.18	0.61	0.24	0	0.44	0.23	1.01	0.01	0.04	1.66	4.27	0.03	0.48	1.31	0	0	0	-1.1	10.96	0.21	74.61	123.88	727.7	426.37	918.35	630.4	760.49	469.75	884.35	467.85
14.748	0	0.05	0.05	0.01	3.53	0.03	0.3	3.69	1.29	4.44	92.61	5.77	0	89.54	35.57	57.12	4.44	4.34	3.95	9.02	0.59	0.18	0	0.56	0.22	0.69	0.01	0.05	1.46	4.7	0.03	0.46	1.29	0	0	0	-1.26	11.26	-0.1	74.51	122.82	724.17	426.98	914.18	630.37	756.87	469.97	879.68	468.44
14.781	0	0.04	0.04	0.01	5.19	0.03	0.33	6.01	1.2	3.56	87.97	9.43	0	86.44	40.53	63.79	3.56	5.26	3.58	5.43	0.53	0.13	0	0.71	0.26	0.61	0.01	0.06	1.39	4.44	0.03	0.57	1.2	0	0	0	1.6	12.74	-0.49	75.32	123.25	721.02	426.96	911.38	630.75	753.37	472.73	876.52	467.63
14.814	0	0.04	0.04	0.01	4.52	0.03	0.3	5.12	1.2	3.31	89.75	8.4	0	91.81	37.82	62.18	3.31	5.35	3.57	3.94	0.53	0.17	0	0.81	0.3	0.65	0.01	0.07	1.42	4.59	0.03	0.84	1.2	0.11	0	0	1.05	9.91	0.25	75.45	122.13	719.66	426.73	909.85	630.35	753.13	471.58	875.21	467.93
14.848	0	0.04	0.04	0.01	4.07	0.03	0.27	4.44	1.08	3	91.13	7.99	0	85.91	35.5	61.59	3	5.22	4.3	3.89	0.6	0.26	0	1.08	0.34	0.68	0.01	0.06	1.33	4.02	0.03	0.6	1.07	0.33	0	0	1.29	12.96	0.8	75.31	122.3	718.43	427.23	908.34	629.99	752.27	472.52	874.51	468.54
14.881	0	0.04	0.05	0.01	4.05	0.04	0.3	4.4	1.21	2.65	91.2	7.36	0	88.55	36.88	60.4	2.65	5.05	5.13	3.15	0.73	0.39	0	1.21	0.47	0.71	0.01	0.06	1.42	3.78	0.03	0.63	0.94	0.66	0	0	-0.49	11.77	1.62	74.94	121.23	716.7	426.72	907.73	629.9	752.39	472	873.56	468.02
14.914	0	0.04	0.05	0.01	4.01	0.04	0.35	4.31	1.13	2.69	91.38	6.53	0	88.2	39.52	58.73	2.69	4.02	6.6	3.05	0.83	0.7	0	1.13	0.54	0.79	0.01	0.04	1.49	3.32	0.03	0.65	0.97	0.77	0	0	-0.72	11.94	1.37	74.58	123.05	716.39	426.66	907.83	629.71	751.18	472.88	874.12	467.5
14.948	0	0.03	0.05	0.01	4.51	0.04	0.36	5.01	1.25	2.43	89.97	7.85	0	87.75	41.33	60.81	2.43	3.93	6.68	2.61	1.01	0.68	0	1.25	0.65	0.88	0.01	0.05	1.86	3.33	0.03	4.19	0.99	0.98	0	0	-0.77	12.15	2.09	74.6	123.85	717.26	426.48	907.57	628.18	751.77	471.62	875.57	468.11
14.981	0	0.03	0.05	0.01	4.34	0.04	0.42	4.77	1.11	2.27	90.46	6.38	0	84.01	43.97	57.89	2.27	3.12	6.93	2.93	0.85	0.73	0	1.11	0.63	0.96	0.01	0.05	2.02	3.17	0.04	0.91	1.04	1.05	0	0	-2.68	13.71	3.01	73.57	123.87	719.13	425.26	910.57	626.52	755.15	471.39	878.93	466.51
15.014	0	0.04	0.05	0.02	2.9	0.04	0.28	2.93	1.08	1.88	94.15	5.65	0	84.6	34.42	56.22	1.88	2.22	6.52	2.85	0.67	0.68	0	0.99	0.71	1.11	0.01	0.05	2.08	3.1	0.04	0.89	1.08	0.88	0	0	3.62	13.48	4.5	75.6	122.97	718.44	424.63	912.04	629.92	757.39	471.28	880.34	469.48
15.048	0	0.05	0.07	0.02	1.72	0.04	0.29	1.53	1.09	1.53	96.55	2.23	0	92.77	31.48	44.45	1.41	1.57	7.16	4.01	0.53	0.62	0	0.88	0.9	1.53	0.02	0.08	1.82	2.51	0.05	0.46	1.09	1.02	0	0	3.33	9.24	4.44	75.63	124.85	723.76	422.45	922.7	633.93	764.28	469.79	889.13	468.4
15.081	0	0.05	0.07	0.02	1.52	0.04	0.3	1.3	1.05	1.85	96.96	1.73	0	87.42	31.13	41.05	1.36	1.34	7.3	3.96	0.41	0.65	0	0.76	1	1.85	0.02	0.08	2.01	2.64	0.05	0.47	1.05	1.19	0	0	0.86	12.31	5.16	74.36	126.55	726.11	421.85	924.98	632.77	766.63	466.95	893.17	468.87
15.115	0	0.05	0.08	0.02	1.19	0.04	0.29	0.97	1.13	3.03	97.61	1.25	0	92.94	28.47	36.85	1.13	1.26	8.67	3.66	0.48	0.87	0	0.69	1.02	3.03	0.02	0.18	1.95	2.43	0.07	0.42	1.15	1.41	0	0	-0.61	9.12	5.31	73.94	127.96	732.94	420.18	933.39	632.86	773.64	464.21	901.56	467.81
15.148	0	0.06	0.1	0.02	0.89	0.05	0.26	0.68	1.14	3.74	98.21	0.92	0	94.72	24.52	32.29	1.18	0.99	9.65	4.19	0.7	0.78	0	0.63	0.93	3.74	0.02	0.21	2.15	2.63	0.07	0.24	1.14	1.57	0	0	-0.39	7.57	5.83	74.17	128.85	738.12	420.51	938.63	632.86	778.92	464.55	907.7	468.68
15.181	0	0.08	0.11	0.02	0.62	0.05	0.24	0.44	1.16	3.55	98.77	0.59	0	77.56	19.82	26.11	1.3	0.87	10.93	5.43	1.07	0.92	0	0.65	1.05	3.55	0.03	0.2	2.06	2.85	0.07	0.41	1.16	1.2	0	0	2.43	15.8	4.88	74.22	131.88	743.64	419.92	941.39	629.85	781	464.36	912.82	468.41
15.215	0	0.11	0.13	0.02	0.4	0.06	0.23	0.25	1.18	5.33	99.2	0.33	0	93.15	15.76	17.31	1.46	0.77	13.55	8.82	1.44	1.15	0	0.56	1.11	5.33	0.03	0.21	2.31	2.69	0.09	3.09	1.18	0.87	0	0	-0.48	8.95	6.57	74.57	128.87	746.01	419.2	945.33	630.08	787.04	462.1	915.76	468.26
15.248	0	0.14	0.14	0.02	0.3	0.06	0.22	0.18	1.25	5.45	99.39	0.33	0	90.73	11.87	12.49	1.61	0.9	14.85	10.59	1.38	0.87	0	0.55	1.25	5.45	0.03	0.15	2.25	2.78	0.09	2.51	1.24	0.74	0	0	2.7	10.59	5.67	74.41	142.58	750.45	416.62	952.24	630.33	785.61	459.76	927.89	469.01
15.281	0	0.17	0.15	0.02	0.3	0.06	0.25	0.17	1.25	6.19	99.41	0.33	0	94.52	13.72	9.07	1.93	1.2	12.4	14.91	0.94	1.01	0	0.47	1.03	6.19	0.03	0.07	2.34	3.07	0.09	1.51	1.25	0.51	0	0	0.23	7.77	7.22	74.78	133.6	754.47	415.63	956.34	629.71	795.38	456.87	928.55	467.72
15.315	0	0.2	0.15	0.02	0.3	0.05	0.24	0.17	1.3	7.7	99.4	0.33	0	93.78	12.89	8.72	2.56	1.88	10.36	16.87	0.57	1.17	0	0.31	0.79	7.7	0.03	0.05	2.48	3.14	0.1	0.45	1.3	0.18	0	0	0.13	8.44	7.15	73.99	136.38	755.77	411.55	963.28	631.29	798.15	454.8	934.19	464.41
15.348	0	0.22	0.15	0.02	0.32	0.05	0.24	0.18	1.31	7.96	99.35	0.33	0	93.96	13.21	9.3	2.75	2.8	8.62	19.2	0.37	1.08	0	0.29	0.69	7.96	0.03	0.05	2.41	3.1	0.09	0.33	1.31	0.01	0	0	0.34	8.28	8.75	74.53	133.19	759.57	410.59	968.35	631.58	805.77	453.33	938.46	464.9
15.381	0	0.24	0.15	0.02	0.35	0.04	0.26	0.2	1.4	8.7	99.3	0.33	0	94.44	15.18	8.66	2.95	3.56	7.91	20.26	0.31	1.45	0	0.24	0.59	8.7	0.03	0.05	2.65	3.23	0.1	0.11	1.4	0	0	0	-2.51	7.83	9.4	73.56	131.36	762.46	410.67	970.78	630.76	809.97	451.47	940.65	464.9
15.415	0	0.21	0.15	0.02	0.42	0.05	0.29	0.24	1.5	10.51	99.17	0.34	0	95.52	17.61	9.06	3.07	5.35	8.37	16.3	0.23	1.35	0	0.18	0.54	10.51	0.03	0.1	2.92	3.62	0.11	0.1	1.5	0	0	0	-1.01	6.7	8.9	74.55	130.82	764.4	411.35	970.72	630.82	810.67	450.67	940.61	465.83
15.448	0	0.17	0.14	0.02	0.56	0.04	0.33	0.33	1.4	10.98	98.89	0.45	0	93.84	21.19	11.02	3.1	7.78	6.87	10.33	0.21	1.05	0	0.19	0.44	10.98	0.02	0.14	3.1	3.3	0.1	0.1	1.4	0	0	0	-0.57	8.38	8.86	74.96	129.2	765.78	413.16	970.49	631.49	812.02	451.79	940.25	467.58
15.482	0	0.14	0.13	0.02	0.85	0.04	0.39	0.55	1.19	13.69	98.3	0.63	0	95.43	26.3	14.54	3.65	10.86	4.41	5.4	0.15	0.47	0	0.16	0.42	13.69	0.02	0.19	2.9	3.37	0.11	0.26	1.19	0	0	0	-3.76	6.8	7.35	73.83	129.48	766.81	415.14	969.82	631.2	810.36	453.54	939.16	466.74
15.515	0	0.12	0.13	0.02	1.19	0.04	0.51	0.82	1.2	13.84	97.63	0.99	0	94.14	32.92	17.76	4.09	10.96	6.07	4.82	0.23	0.44	0	0.16	0.42	13.84	0.02	0.17	2.58	3.3	0.1	0.07	1.2	0	0	0	-3.11	8.11	4.87	73.88	130.54	763.77	415.99	968.35	633.98	804.92	457.98	935.28	464.82
15.548	0	0.11	0.12	0.01	1.46	0.04	0.54	1.07	1.2	12.82	97.09	1.16	0	95.57	35.19	20.86	3.96	11.78	6.34	3.9	0.28	0.27	0	0.14	0.52	12.82	0.02	0.13	2.56	3.44	0.11	0.07	1.2	0	0	0	-3.22	6.64	5.44	73.92	129.17	760.29	415.69	965.66	634.55	803.02	457.45	931.97	464.93
15.582	0	0.09	0.11	0.01	1.53	0.04	0.62	1.14	1.21	9.83	96.94	1.35	0	84.6	37.68	22.37	4.76	9.41	8.45	3.55	0.42	0.29	0	0.16	0.54	9.83	0.02	0.1	2.24	3.43	0.1	0.1	1.21	0	0	0	1.15	13.48	4.68	74.92	133.37	756.21	416.2	962.34	636.75	796.8	459.91	929.99	466.8
15.615	0	0.08	0.11	0.01	1.36	0.05	0.65	1.03	1.27	7.7	97.28	1.41	0	92.31	38.26	21.62	4.43	6.93	11.46	3.74	0.58	0.25	0	0.16	0.45	7.7	0.02	0.08	2.19	3.54	0.1	0.02	1.27	0	0	0	-1.82	9.58	1.86	74.12	132.79	755.15	415.85	959.8	634.18	792.15	459.22	924.85	464.05
15.648	0	0.08	0.11	0.01	1.33	0.05	0.59	1.01	1.27	5.84	97.35	1.25	0	92.04	36.93	23.7	4.73	5.57	10.36	3.98	0.59	0.25	0	0.16	0.47	5.84	0.02	0.09	1.95	3.7	0.09	0.08	1.27	0	0	0	1.26	9.76	2.86	75.22	135.49	750.52	414.28	954.36	632.29	786.83	459.11	922.28	462.43
15.682	0	0.08	0.11	0.01	1.33	0.05	0.57	0.99	1.19	5.81	97.34	1.21	0	90.6	36.38	25.18	4.84	4.82	10.27	4.63	0.79	0.34	0	0.15	0.53	5.81	0.02	0.09	2.02	3.19	0.09	0.05	1.19	0	0	0	0.4	10.67	2.47	75.08	132.21	748.56	415.37	951.86	632.54	785.79	461.01	918	461.97
15.715	0	0.09	0.11	0.02	1.05	0.05	0.49	0.76	1.21	5.57	97.9	0.9	0	94.33	32.38	22.94	4.75	4.18	10.23	5.78	0.75	0.39	0	0.14	0.6	5.57	0.02	0.13	1.86	3.55	0.09	0.04	1.21	0	0	0	0.68	7.95	0.68	75.45	131.67	744.92	416.25	948.16	633.8	780.49	463.38	912.14	460.9
15.749	0	0.09	0.11	0.02	0.87	0.05	0.38	0.61	1.1	5.76	98.25	0.62	0	86.45	27.28	23.8	4.27	3.32	10.58	7.3	0.69	0.69	0	0.12	0.74	5.76	0.02	0.17	1.7	3.3	0.1	0.07	1.1	0.1	0	0	2.32	12.73	-0.45	75.48	134.99	740.61	417.47	943.67	634.85	773.36	466.26	908.26	461.51
15.782	0	0.1	0.12	0.02	0.76	0.05	0.36	0.52	1.16	6.76	98.48	0.54	0	83.7	25.39	21.76	3.97	3.34	11.16	6.73	0.7	0.8	0	0.12	0.81	6.76	0.02	0.13	1.58	3.34	0.11	0.11	1.16	0.3	0	0	2.34	13.82	-0.5	75.51	133.52	735.7	417.77	938.45	635.28	769	465.9	902.46	461.95
15.815	0	0.1	0.12	0.02	0.64	0.05	0.27	0.43	1.18	6.88	98.72	0.46	0	91.75	19.84	23.27	3.73	2.61	9.91	5.76	0.58	0.82	0	0.13	0.98	6.88	0.02	0.14	1.42	3.47	0.12	0.18	1.18	0.6	0	0	3.92	9.96	-0.75	76.41	137.83	733.75	420.23	932.87	633.12	762.72	469.27	900.43	463.66
15.849	0	0.09	0.11	0.02	0.63	0.05	0.23	0.43	1.19	6.82	98.74	0.53	0	89.97	17.93	25.32	3.16	2.63	8.74	4.71	0.53	0.91	0	0.16	1.01	6.82	0.02	0.12	1.34	3.49	0.13	0.19	1.19	1.01	0	0	3.48	11.03	-1.35	76.37	132.68	729.53	422.05	927.59	634.3	759.98	469.76	892.59	465.61
15.882	0	0.08	0.11	0.02	0.77	0.04	0.24	0.57	1.29	6.25	98.46	0.67	0	94.07	21.05	28.65	2.64	2.63	6.29	3.77	0.51	0.71	0	0.18	1.29	6.25	0.04	0.12	1.24	3.81	0.15	0.57	1.15	1.56	0	0	3.7	8.18	-2.53	76.63	131.34	728.25	424.56	924.41	634.57	757.35	474.69	888.32	464.93
15.915	0	0.07	0.11	0.02	0.84	0.04	0.28	0.63	1.26	5.8	98.32	0.63	0	90.87	24.56	27.99	2.56	2.55	5.23	3.4	0.49	0.45	0	0.18	1.24	5.8	0.05	0.16	1.14	3.55	0.16	0.73	1.26	1.93	0	0	3.98	10.51	-2.88	76.77	131.04	725.92	425.6	919.85	633.11	753.74	475.61	884.37	465.23
15.949	0	0.07	0.13	0.02	0.85	0.04	0.29	0.67	1.39	4.33	98.3	0.65	0	94.38	25.62	28.21	2.24	2.29	5.57	3.31	0.38	0.55	0	0.2	1.28	4.33	0.07	0.26	0.81	4.04	0.21	0.81	1.39	3.34	0	0	2.25	7.89	-1.66	76.56	130.72	723.75	426.54	916.16	631.89	752.12	474.81	882.59	466.67
15.982	0	0.06	0.13	0.02	0.92	0.04	0.28	0.73	1.45	3.75	98.16	0.75	0	89.91	26.3	30.57	2.16	1.77	5.18	2.84	0.38	0.53	0	0.21	1.09	3.75	0.09	0.33	0.79	3.58	0.23	4.87	1.45	3.67	0	0	2.06	11.06	0.55	76.24	132.47	722.33	427.19	915.53	632.62	752.44	474.24	884.83	469.58
16.015	0	0.06	0.13	0.02	1.04	0.04	0.32	0.87	1.62	3.09	97.92	0.77	0	88.7	29.74	31.24	2.05	1.66	5.6	2.73	0.38	0.65	0	0.23	0.74	3.09	0.1	0.3	0.73	3.62	0.23	1.82	1.62	3.97	0	0	3.13	11.7	-1.25	76.43	131.38	721.75	427.85	915.36	634.61	750.84	476.24	882.01	468.86
16.049	0	0.05	0.11	0.01	1.22	0.04	0.35	1.06	1.77	2.94	97.55	0.91	0	93.04	32.82	33.61	2.03	1.41	5.43	2.44	0.4	0.77	0	0.29	0.57	2.94	0.12	0.25	0.71	3.19	0.25	0.53	1.77	3.65	0	0	4.11	9.03	-1.31	76.7	134.1	721.06	427.69	916.37	635.69	749.56	478.2	883.31	468.59
16.082	0	0.05	0.1	0.01	1.41	0.04	0.4	1.27	1.81	2.77	97.19	1.1	0	94.72	36.29	34.56	2.09	1.26	5.56	3.1	0.48	0.73	0	0.28	0.39	2.77	0.09	0.1	0.75	3.35	0.24	0.84	1.81	3.05	0	0	0.13	7.57	0.97	75.48	131.04	721.05	427.38	917.93	636.34	754.08	475.04	885.02	469.84
16.116	0	0.05	0.1	0.01	1.28	0.04	0.43	1.14	1.75	2.93	97.43	1.12	0	94.7	36.53	31.83	2.04	1.08	7.17	3.51	0.55	0.59	0	0.3	0.35	2.93	0.09	0.08	0.75	3.42	0.21	0.51	1.75	2.26	0	0	-4.63	7.58	1.64	73.38	132.61	721.19	426.41	918.77	635.23	754.44	471.49	887.03	469.21
16.149	0	0.06	0.11	0.02	0.88	0.04	0.32	0.71	1.63	3.12	98.23	0.65	0	93.94	28.65	28.2	1.98	1.12	6.75	3.3	0.59	0.38	0	0.28	0.38	3.12	0.07	0.08	0.85	3.31	0.19	0.26	1.63	2.04	0	0	-4.64	8.3	1.3	72.95	130.79	721.85	424.22	922.1	636.75	757	469.26	887.78	467.34
16.182	0	0.06	0.11	0.02	0.87	0.04	0.27	0.69	1.58	3.51	98.26	0.74	0	95.6	25.57	30.59	2.03	1.29	6.34	3	0.59	0.32	0	0.26	0.44	3.51	0.05	0.09	0.87	3.47	0.18	0.06	1.58	2.27	0	0	-6.1	6.6	2.57	71.89	131.83	722.45	421.21	926.82	637.27	760.39	466.6	892.22	465.55
16.216	0	0.06	0.1	0.02	0.89	0.04	0.27	0.71	1.63	4.04	98.22	0.75	0	98.69	25.71	30.68	1.83	1.69	5.82	2.57	0.63	0.23	0	0.24	0.42	4.04	0.05	0.15	1	3.29	0.19	0.15	1.63	1.71	0	0	-0.01	-0.4	3.99	74.76	131.67	729.57	422.07	933.72	640	768.79	466.25	900.4	470.08
16.249	0	0.05	0.09	0.01	1.26	0.04	0.34	1.08	1.63	4.62	97.48	0.92	0	96.57	32.35	33.46	1.89	2.61	4.97	2.39	0.67	0.22	0	0.23	0.49	4.62	0.04	0.14	1.07	3.2	0.19	0.15	1.63	1.23	0	0	-2.37	5.3	3.78	73.69	127.24	731.42	422.74	935.1	640.22	772.44	466.15	899.63	469.61
16.282	0	0.05	0.09	0.01	1.32	0.04	0.42	1.17	1.74	3.64	97.36	1.11	0	94.61	35.98	30.87	1.86	2.97	5.91	2.84	0.71	0.37	0	0.21	0.46	3.64	0.04	0.11	1.22	3.67	0.18	0.15	1.74	0.78	0	0	-2.41	7.68	5.49	73.41	131.2	732.1	422.08	935.92	637.83	773.13	465.94	904.25	470.51
16.316	0	0.06	0.09	0.01	1.11	0.04	0.38	0.94	1.8	2.96	97.78	0.88	0	97.1	32.63	29.03	1.88	3.02	7.35	3.02	0.9	0.38	0	0.18	0.56	2.96	0.03	0.09	1.28	3.55	0.14	0.1	1.8	0.42	0	0	-2.06	4.44	2.76	73.4	137.13	738.22	419.52	942.24	635.93	773.55	465.11	910.68	465.95
16.349	0	0.06	0.09	0.02	1.04	0.05	0.39	0.89	1.84	2.73	97.92	0.89	0	90.59	32.76	27.15	1.98	2.99	7.49	2.79	1.2	0.41	0	0.17	0.57	2.73	0.04	0.05	1.22	3.93	0.15	0.25	1.84	0.33	0	0	2.29	10.68	2.96	75.16	132.7	742.15	420.36	943.08	635.3	778.48	465.29	911.16	467.84
16.382	0	0.07	0.1	0.02	0.93	0.05	0.38	0.75	1.85	2.49	98.14	0.76	0	88.16	30.43	24.58	2.49	3.98	10.14	3.86	1.5	0.4	0	0.13	0.45	2.08	0.04	0.03	1.31	3.89	0.15	2.07	1.85	0.17	0	0	1.7	11.96	2.73	75.39	132.85	745.3	422.86	941.56	632.79	779.08	464.88	911.79	470.97
16.416	0	0.08	0.1	0.02	0.94	0.05	0.37	0.75	1.85	2.99	98.12	0.7	0	90.35	29.1	24.29	2.99	5.13	9.52	5.66	1.33	0.22	0	0.1	0.23	1.78	0.04	0.02	1.48	4.31	0.12	3.52	1.85	0	0	0	0.37	10.82	3.32	75.3	132.69	748.47	423.68	941.13	629.4	781.11	464.48	913.65	470.67
16.449	0	0.1	0.1	0.02	0.82	0.05	0.31	0.62	1.92	3.15	98.36	0.51	0	93.31	24.66	23.04	3.15	6.15	9.42	8.23	0.98	0.22	0	0.09	0.16	1.72	0.03	0.02	1.4	4.2	0.11	4.34	1.92	0	0	0	-1.16	8.82	2.2	75.3	133.26	750.5	424.35	941.34	626.86	780.71	465.01	913.85	470.63
16.483	0	0.14	0.11	0.02	0.75	0.05	0.31	0.57	1.8	4.1	98.5	0.47	0	95.59	23.39	21	4.1	5.73	8.77	13.48	0.65	0.19	0	0.08	0.09	1.83	0.03	0.01	1.75	5.87	0.07	1.8	1.8	0	0	0	-1.86	6.61	3.01	75.15	133.61	749.05	423.24	940.96	626.39	780.49	462.65	913.83	471.23
16.516	0	0.2	0.12	0.02	0.56	0.05	0.27	0.41	1.76	4.35	98.88	0.33	0	96.89	18.14	17.44	4.35	5.44	9.14	19.33	0.61	0.23	0	0.07	0.06	1.49	0.02	0.01	1.86	7.28	0.06	0.84	1.76	0	0	0	0.78	4.8	3.96	75.73	133.82	747.17	422.28	940.3	627.68	780.09	461.78	913.54	471.64
16.549	0	0.23	0.12	0.02	0.51	0.05	0.24	0.37	1.7	4.36	98.98	0.33	0	84.43	15.41	16.85	4.36	5.66	9.2	21.25	0.62	0.35	0	0.08	0.07	1.36	0.02	0.01	1.87	7.79	0.06	0.24	1.7	0	0	0	-0.38	13.55	4.51	74.96	129.65	743.57	422.5	937.17	629.08	779.5	462.6	908.91	470.44
16.583	0	0.26	0.12	0.02	0.54	0.05	0.25	0.42	1.49	4.75	98.92	0.33	0	85.6	15.83	17.88	4.75	5.59	9.29	24.44	0.65	0.43	0	0.07	0.06	1.27	0.02	0.01	1.76	9.23	0.05	0.25	1.49	0	0	0	-1.5	13.09	4.06	74.42	127.66	739.45	422.96	934.16	630.46	776.33	464.15	903.87	469.52
16.616	0	0.24	0.12	0.02	0.68	0.05	0.25	0.52	1.45	4.52	98.65	0.38	0	87.09	17.78	20.54	4.52	7.64	8.47	22.49	0.63	0.54	0	0.08	0.08	1.36	0.02	0.03	1.58	8.13	0.05	0.28	1.45	0	0	0	3.56	12.45	2.58	76	123.67	735.12	422	931.25	632.92	773.09	466.4	896.75	467.7
16.649	0	0.18	0.11	0.02	0.76	0.05	0.27	0.61	1.49	4.83	98.48	0.47	0	92.6	19.88	23.46	4.83	6.37	8.24	17.98	0.85	0.63	0	0.08	0.11	1.53	0.02	0.06	1.46	8.05	0.06	0.15	1.49	0	0	0	1.16	9.37	2.18	75.53	125.93	735.26	423.28	929.82	632.35	770.87	465.7	896.77	468.58
16.683	0	0.14	0.11	0.02	0.79	0.05	0.3	0.65	1.64	4.85	98.43	0.48	0	93.27	22.3	23.86	4.85	5	8.86	14.64	0.82	0.69	0	0.1	0.22	1.15	0.02	0.11	1.41	8.28	0.06	0.14	1.64	0	0	0	2.3	8.86	2.38	75.83	128.77	734.49	423.06	928.62	630.97	768.68	466.61	897.44	468.49
16.716	0	0.1	0.1	0.02	0.94	0.04	0.38	0.8	1.65	4.67	98.12	0.65	0	95.98	28.33	24.57	4.67	4.04	7.36	10.7	0.74	0.38	0	0.11	0.27	1	0.02	0.15	1.29	7.51	0.06	0.06	1.65	0	0	0	0.11	6.14	0.47	75.19	128.29	732.94	423.61	926.6	630.89	765.15	467.95	893.44	466.38
16.75	0	0.09	0.1	0.02	0.98	0.05	0.34	0.87	1.72	5.14	98.03	0.62	0	93.91	26.62	28.02	5.14	3.63	8.64	8.13	0.6	0.24	0	0.13	0.38	0.56	0.02	0.14	1.01	8.2	0.06	0.09	1.72	0	0	0	4.1	8.32	0.34	76.24	129.85	730.19	424.03	923.55	630.83	761.42	471.17	891.2	466.81
16.783	0	0.08	0.09	0.02	1.08	0.04	0.36	0.95	1.6	5.36	97.85	0.68	0	97.15	28.26	29.44	5.36	3.23	7.55	6.35	0.69	0.19	0	0.15	0.57	0.51	0.02	0.13	0.8	7.48	0.06	0.09	1.6	0	0	0	3.19	4.35	-1.8	76.08	129.96	729	425	922.1	631.66	757.83	472.15	887.68	466.86
16.816	0	0.07	0.08	0.02	1.18	0.04	0.31	1.08	1.58	4.93	97.64	0.95	0	95.94	26.93	34.09	4.93	3.03	6.02	4.43	0.76	0.11	0	0.16	0.54	0.49	0.02	0.09	0.8	7.58	0.06	0.14	1.58	0	0	0	4.07	6.18	-1.64	76.43	126.93	725.64	425.46	917.18	631.09	755.5	473.06	882.24	466.12
16.85	0	0.06	0.08	0.02	1.29	0.04	0.28	1.17	1.53	4.68	97.42	1.2	0	97.2	26.08	37.53	4.68	3.34	5.99	3.23	0.73	0.11	0	0.22	0.47	0.38	0.01	0.08	0.74	6.59	0.06	0.33	1.53	0	0	0	1.99	4.27	-1.54	75.84	130.73	723.25	425.36	914.49	629.61	751.06	472.81	881.58	465.58
16.883	0	0.07	0.08	0.02	0.93	0.04	0.24	0.8	1.48	3.82	98.13	0.84	0	88.27	22.58	32.56	3.82	2.74	4.56	2.98	0.79	0.09	0	0.25	0.36	0.3	0.01	0.1	0.7	6.29	0.06	0.04	1.48	0	0	0	-0.36	11.91	-1.58	74.58	127.05	717.66	423.52	912.02	631.01	748.95	469.08	875.94	465.43
16.916	0	0.06	0.08	0.02	1.09	0.04	0.23	0.96	1.44	3.29	97.81	1.13	0	94.91	23.45	36.68	3.29	2.84	4.37	1.94	0.62	0.08	0	0.27	0.36	0.26	0.01	0.12	0.71	5.85	0.06	0.24	1.44	0	0	0	-1.08	7.37	-2.25	74.19	132.95	716.23	424.24	909.95	630.51	743.46	471.73	876.17	463.78
16.95	0	0.05	0.07	0.02	1.3	0.04	0.23	1.2	1.33	2.72	97.4	1.5	0	96.82	25.31	40.58	2.72	2.71	4.78	1.48	0.57	0.1	0	0.38	0.28	0.19	0.01	0.12	0.69	5.59	0.06	0.08	1.33	0	0	0	-0.64	4.93	-2.64	74.62	130.65	715.09	424.22	908.87	630.47	743.1	471.64	873.55	464.35
16.983	0	0.05	0.06	0.02	1.33	0.04	0.21	1.23	1.29	2.59	97.34	1.75	0	97.39	24.26	42.47	2.59	2.62	4.87	1.31	0.66	0.11	0	0.38	0.26	0.16	0.01	0.14	0.75	5.43	0.06	0.07	1.29	0	0	0	0.01	3.91	-2.92	75	128.84	714.11	423.86	907.89	630.55	742.81	471.62	871.4	463.72
17.016	0	0.05	0.07	0.02	1.2	0.04	0.23	1.07	1.34	2.19	97.6	1.32	0	96.82	25.29	38.9	2.19	2.39	5.58	1.03	0.64	0.1	0	0.41	0.23	0.12	0.01	0.09	0.76	4.84	0.06	0.06	1.34	0	0	0	0.25	4.91	-2.18	74.95	130.47	713.53	423.71	906.79	630.12	741.85	471.09	872.11	463.61
17.05	0	0.05	0.07	0.02	1.08	0.04	0.24	0.92	1.37	2.11	97.84	1.16	0	97.22	24.75	36.99	2.11	2.01	6.45	1.08	0.86	0.15	0	0.44	0.16	0.1	0.01	0.06	0.76	3.89	0.06	0.04	1.37	0	0	0	-0.39	4.23	-1.43	74.71	131.15	712.36	423.11	905.47	629.15	740.95	469.43	871.98	463.81
17.083	0	0.05	0.08	0.02	1.04	0.04	0.27	0.89	1.31	2.18	97.92	0.97	0	96.66	26.46	34.28	2.18	1.86	6.12	1.2	1.15	0.18	0	0.42	0.15	0.09	0.02	0.05	0.91	4.21	0.05	0.05	1.31	0	0	0	-0.7	5.18	-1.18	74.71	128.39	711.07	422.92	903.85	628.72	741.2	469.07	869.46	463.26
17.117	0	0.05	0.08	0.02	1.07	0.04	0.28	0.94	1.33	2.17	97.85	0.97	0	94.99	27.72	34.11	2.17	1.71	5.94	1.41	1.41	0.35	0	0.41	0.16	0.06	0.02	0.05	1.15	4.75	0.05	0.06	1.33	0	0	0	1.11	7.29	0.12	75.26	127.19	709.47	421.17	904.64	629.07	742.76	469.1	869.77	462.52
17.15	0	0.05	0.08	0.02	1.23	0.04	0.34	1.13	1.26	2.04	97.54	0.99	0	95.71	31.95	34.19	2.04	1.53	5.72	1.49	1.42	0.4	0	0.44	0.17	0.04	0.02	0.05	1.27	4.91	0.05	0.06	1.26	0	0	0	-2.2	6.47	0.2	74.16	126.37	712.47	421.16	906.41	627.54	745.57	466.81	871.86	462.1
17.183	0	0.05	0.08	0.02	1.12	0.04	0.34	1.01	1.3	1.9	97.75	0.85	0	95.96	31.26	32.07	1.9	1.71	5.55	1.78	1.48	0.36	0	0.45	0.15	0.04	0.03	0.08	1.35	5.03	0.05	0.09	1.3	0	0	0	-0.15	6.16	1	74.97	127.5	714.03	421.2	909.24	628.67	747.99	468.22	875.39	463.09
17.217	0	0.06	0.09	0.02	1.06	0.04	0.39	0.95	1.32	1.95	97.88	0.93	0	96.72	33.03	27.93	1.95	1.97	6.46	2.09	1.2	0.28	0	0.37	0.16	0.03	0.03	0.09	1.65	5.46	0.04	0.13	1.32	0	0	0	0.11	5.07	1.01	75.01	128.24	717.54	420.99	913.19	629.25	751.32	467.6	879.49	463.38
17.25	0	0.06	0.1	0.02	0.83	0.04	0.32	0.69	1.37	1.72	98.35	0.64	0	83.68	27.72	25.69	1.72	2.1	6.32	2.09	1.18	0.22	0	0.4	0.19	0.04	0.04	0.14	1.67	5.39	0.05	0.25	1.37	0	0	0	-3.42	13.83	0.73	73.14	121.8	719.15	421.61	911.46	625.81	754.41	466.57	876.11	461.87
17.283	0	0.07	0.1	0.02	0.77	0.04	0.3	0.64	1.37	1.62	98.47	0.57	0	93.71	25.84	25.21	1.62	2.09	7.03	2.64	1.18	0.21	0	0.4	0.21	0.04	0.04	0.15	2.01	5.63	0.05	0.49	1.37	0	0	0	-4.85	8.5	2.97	72.69	127.59	722.14	419.62	915.68	623.35	757.19	464.06	884.76	461.91
17.317	0	0.06	0.09	0.02	0.93	0.04	0.36	0.8	1.45	1.47	98.13	0.83	0	92.22	30.55	25.93	1.47	2.41	6.62	2.12	1.07	0.21	0	0.37	0.26	0.03	0.04	0.15	2.52	5.42	0.05	0.15	1.45	0	0	0	0.57	9.64	2.77	74.6	132.35	727.67	416.93	923.5	624.85	761.38	461.95	893.73	462.07
17.35	0	0.06	0.1	0.02	0.93	0.04	0.39	0.79	1.44	1.52	98.15	0.93	0	91.44	31.92	23.51	1.52	2.9	5.74	1.89	1.13	0.29	0	0.36	0.34	0.04	0.04	0.2	2.78	5.64	0.05	1.02	1.44	0	0	0	3.72	10.16	3.33	75.79	128.31	729.12	416.94	923.71	625.1	764.75	461.08	893.04	463.33
17.383	0	0.07	0.11	0.02	0.75	0.04	0.36	0.6	1.45	1.5	98.5	0.77	0	98.25	28.63	19.2	1.5	3.61	6	1.59	0.95	0.29	0	0.31	0.34	0.05	0.04	0.21	3.26	6.09	0.05	0.15	1.45	0	0	0	6.14	1.86	3.9	76.82	128.96	737.57	415.68	932.74	624.52	773.53	460.74	902.47	462.82
17.417	0	0.09	0.12	0.02	0.65	0.04	0.31	0.51	1.55	1.63	98.7	0.61	0	98.19	24.79	17.5	1.63	4.27	5.29	1.46	0.67	0.22	0	0.25	0.33	0.07	0.05	0.2	3.93	7.08	0.05	0.11	1.55	0	0	0	3.98	2.02	4.93	76.1	127.83	741.91	416.31	936.74	624.8	779.32	458.63	907.02	464.52
17.45	0	0.09	0.13	0.02	0.53	0.04	0.32	0.39	1.58	1.67	98.94	0.56	0	96.28	23.38	13.15	1.67	3.78	5.27	1.73	0.58	0.21	0	0.22	0.33	0.08	0.05	0.18	4.15	6.89	0.05	0.14	1.58	0	0	0	5.02	5.74	5.05	76.25	129.15	742.67	414.92	938.52	624.8	780.2	457.38	909.17	464.16
17.484	0	0.1	0.13	0.02	0.5	0.04	0.28	0.37	1.65	1.83	99.01	0.49	0	90.45	20.8	13.17	1.83	3.69	4.37	1.65	0.44	0.21	0	0.2	0.36	0.12	0.05	0.16	4.9	8.17	0.05	0.19	1.65	0	0	0	4.76	10.76	4.4	75.97	126.62	742.84	414.67	937.97	624.12	780.68	457.57	907.19	462.84
17.517	0	0.1	0.13	0.02	0.53	0.04	0.33	0.4	1.63	1.84	98.94	0.6	0	94.91	23.93	11.91	1.84	3.91	5.01	1.72	0.47	0.25	0	0.2	0.37	0.16	0.04	0.2	4.54	8.11	0.05	0.33	1.63	0	0	0	3.29	7.37	4.17	75.69	128.89	745.31	414.08	941.06	623.12	782.02	457.84	910.86	461.37
17.55	0	0.1	0.13	0.02	0.55	0.04	0.34	0.42	1.63	1.79	98.9	0.61	0	89.36	24.22	11.82	1.79	4.79	5.37	1.49	0.46	0.33	0	0.19	0.39	0.2	0.04	0.2	4.41	8.09	0.06	1.22	1.63	0	0	0	5.82	11.36	4.31	76.68	124.69	747.62	416.2	940.5	623.87	785.2	458.48	909.75	464.23
17.584	0	0.12	0.14	0.02	0.43	0.04	0.28	0.3	1.78	1.78	99.15	0.4	0	98.18	19.1	8.91	1.78	5.68	6.04	1.97	0.44	0.3	0	0.18	0.36	0.33	0.05	0.19	3.56	7.19	0.06	1.35	1.79	0	0	0	3.84	2.07	4.49	76.51	126.94	752.08	417.35	943.84	622.89	787.95	458.53	914.73	464.84
17.617	0	0.13	0.15	0.02	0.35	0.05	0.26	0.24	1.87	1.97	99.29	0.33	0	95.84	15.5	7.18	1.97	5.56	9.7	2.74	0.56	0.35	0	0.19	0.35	0.32	0.04	0.2	3.27	7.05	0.06	1.23	1.87	0	0	0	4.79	6.32	3.05	76.79	126.12	754.37	418.64	943.64	622.26	788.07	459.85	914.07	465.12
17.65	0	0.14	0.15	0.02	0.31	0.06	0.24	0.2	2.05	2.07	99.39	0.33	0	96.59	13.51	6.36	2.07	4.74	11.94	4.15	0.75	0.4	0	0.18	0.37	0.3	0.05	0.16	2.72	6.23	0.06	0.58	2.05	0	0	0	2.35	5.28	2.59	76.1	129.99	754.77	419.47	942.79	620.45	785.46	460.43	915.36	465.05
17.684	0	0.14	0.14	0.02	0.31	0.07	0.23	0.2	2.22	2.22	99.38	0.33	0	95.21	12.91	7.73	2.22	4.6	13.36	5.59	0.99	0.38	0	0.15	0.35	0.36	0.04	0.15	2.43	5.96	0.06	0.3	2.22	0	0	0	4.6	7.06	2.95	76.59	130.43	753.33	419.3	941.53	621.1	784.32	460.73	914.65	465.59
17.717	0	0.14	0.13	0.02	0.31	0.07	0.21	0.21	2.21	2.33	99.37	0.33	0	92.53	11.6	10.12	2.33	4.2	13.74	6.52	1.05	0.53	0	0.16	0.35	0.33	0.04	0.13	2.28	6.11	0.06	0.2	2.21	0	0	0	3.95	9.42	3.31	76.4	128.96	752.66	419.41	939.67	619.89	784.21	459.73	913.02	466.03
17.751	0	0.14	0.13	0.02	0.32	0.05	0.2	0.21	2.16	2.63	99.36	0.33	0	91.07	10.85	11.17	2.63	4.09	8.19	7.55	0.8	0.32	0	0.14	0.33	0.32	0.03	0.07	2.11	6	0.05	0.17	2.16	0	0	0	-0.22	10.39	2	75.35	123.95	749.11	418.81	937.46	619.82	782.48	458.92	906.32	464.11
17.784	0	0.15	0.12	0.02	0.34	0.05	0.18	0.23	2.18	2.65	99.31	0.33	0	78.88	10.1	13.77	2.65	4.33	7.93	8.94	0.69	0.23	0	0.13	0.23	0.28	0.02	0.06	2.08	5.56	0.04	0.19	2.18	0	0	0	-1.01	15.41	2.48	74.49	118.65	746.01	419.29	932.91	619.64	781.81	459.58	900.43	462.36
17.817	0	0.14	0.11	0.02	0.37	0.04	0.16	0.25	2.17	2.5	99.26	0.33	0	86.8	9.83	16.87	2.5	4.03	5.95	8.9	0.67	0.15	0	0.13	0.19	0.24	0.02	0.06	2.08	5.24	0.04	0.08	2.17	0	0	0	-1.83	12.58	1.14	74.77	118.7	743.92	418.67	928.71	616.47	777.29	458.95	895.99	460.33
17.851	0	0.12	0.1	0.02	0.42	0.04	0.14	0.28	2.21	2.52	99.17	0.45	0	92.88	8.94	22.64	2.52	2.93	5	8.08	0.76	0.15	0	0.15	0.23	0.14	0.02	0.07	1.77	4.45	0.03	0.08	2.21	0	0	0	3.81	9.15	1.77	76.38	125.03	742.08	419.69	926.43	617.39	772.6	461.72	897.63	462.96
17.884	0	0.09	0.08	0.02	0.62	0.04	0.12	0.45	2.11	2.42	98.75	0.98	0	92.96	9.98	33.76	2.42	3.02	4.75	5.56	0.67	0.19	0	0.18	0.23	0.13	0.02	0.08	1.58	3.84	0.04	0.1	2.11	0	0	0	-1.89	9.1	-1.17	75.27	117.92	739.67	420.61	922.09	615.68	770.07	462.93	887.93	458.98
17.917	0	0.07	0.06	0.02	0.78	0.04	0.11	0.61	2.04	2.41	98.43	1.64	0	95.36	10.46	40.86	2.41	2.55	4.78	4.72	0.73	0.3	0	0.2	0.21	0.12	0.02	0.1	1.5	3.77	0.04	0.17	2.04	0	0	0	5.44	6.89	0.77	77.14	127.97	737.5	421.25	919.39	615.94	764.3	463.67	892.27	464.33
17.951	0	0.07	0.06	0.02	0.78	0.04	0.11	0.6	2.05	2.52	98.44	1.72	0	96.76	9.81	41.78	2.52	2.18	5.74	4.54	0.68	0.48	0	0.26	0.21	0.08	0.03	0.08	1.21	3.53	0.04	0.17	2.05	0	0	0	5.05	5.02	0.83	77.13	128.28	735.52	421.38	916.61	615.1	761.79	463.65	890.07	464.06
17.984	0	0.07	0.06	0.02	0.83	0.04	0.1	0.64	2.02	2.33	98.34	2.21	0	97.46	8.9	44.95	2.33	1.99	6	3.9	0.63	0.57	0	0.29	0.2	0.09	0.03	0.06	1.2	3.18	0.04	0.17	2.02	0	0	0	4.82	3.77	0.41	77.31	125.73	733.45	420.67	913.77	613.97	760.19	463.44	885.9	461.88
18.017	0	0.06	0.06	0.02	0.82	0.04	0.1	0.63	1.98	2.22	98.36	2.29	0	96.75	8.58	45.62	2.22	1.5	6.23	3.7	0.68	0.54	0	0.31	0.22	0.07	0.03	0.06	1.03	2.66	0.03	0.39	1.98	0	0	0	6.14	5.04	-0.6	77.86	124.05	732.72	420.87	911.3	612.59	758.5	464.51	882.5	460.99
18.051	0	0.06	0.06	0.02	0.81	0.04	0.1	0.6	1.94	2.36	98.38	2.3	0	96.99	8.32	45.71	2.36	1.22	5.5	3.73	0.64	0.6	0	0.38	0.28	0.05	0.04	0.07	0.94	2.18	0.03	0.31	1.94	0	0	0	3.04	4.63	-0.94	77.01	125.05	731.64	421.39	909.49	611.26	756.24	465.16	881.18	459.93
18.084	0	0.06	0.06	0.02	0.82	0.04	0.1	0.61	1.78	2.4	98.35	2.2	0	97.04	9.47	45.24	2.4	0.96	4.36	3.98	0.63	0.66	0	0.42	0.35	0.06	0.03	0.1	0.89	1.93	0.03	0.46	1.78	0	0	0	3.61	4.55	-1.08	77.27	124.82	730.91	422.46	907.16	610.27	754.73	466.9	879.37	460.29
18.118	0	0.06	0.05	0.02	0.95	0.03	0.1	0.72	1.52	2.07	98.09	2.72	0	97.89	11.2	48	2.07	0.98	2.94	4.54	0.63	0.86	0	0.54	0.31	0.04	0.03	0.13	0.83	1.58	0.03	0.33	1.52	0	0	0	-0.37	2.8	-1.02	76.47	120.8	729.47	422.63	904.45	608.42	754.76	465.98	875.36	459.02
18.151	0	0.07	0.06	0.02	0.87	0.03	0.11	0.64	1.3	1.91	98.26	2.23	0	93.99	11.38	45.44	1.91	0.67	2.96	5.91	0.8	1.12	0	0.58	0.26	0.05	0.03	0.11	0.82	1.32	0.03	0.43	1.3	0	0	0	0.32	8.25	0.22	76.51	123.88	728.66	423.07	903.59	607.69	753.61	466.89	877.32	460.36
18.184	0	0.06	0.06	0.02	0.99	0.03	0.11	0.74	1.25	1.94	98.03	2.72	0	95.73	12.63	48.02	1.94	0.61	2.56	5.63	0.92	1.19	0	0.53	0.23	0.05	0.03	0.07	0.78	1.18	0.03	0.56	1.25	0	0	0	-0.43	6.45	0.62	76.4	121.78	726.66	422.59	902.71	608.55	753.57	466.1	875.21	460.14
18.218	0	0.06	0.05	0.02	1.1	0.03	0.11	0.84	1.14	1.67	97.8	3.44	0	93.99	12.99	51.06	1.67	0.63	2.74	5.07	0.97	1.29	0	0.54	0.22	0.06	0.03	0.06	0.76	0.84	0.03	0.42	1.14	0	0	0	-0.37	8.25	1.37	76.24	122.04	725.39	421.48	903.68	609.34	754.04	465.81	875.93	459.7
18.251	0	0.06	0.06	0.02	1.06	0.03	0.13	0.8	1.07	1.82	97.87	2.42	0	93.83	16.24	46.6	1.82	0.7	3.1	4.57	1.06	1.27	0	0.51	0.21	0.06	0.03	0.1	0.74	0.81	0.03	0.36	1.07	0	0	0	2.2	8.39	2.43	76.76	120.76	723.98	419.24	905.43	611.55	755.8	463.41	876.5	459.81
18.284	0	0.06	0.07	0.02	1.02	0.03	0.17	0.75	0.99	1.96	97.96	1.65	0	95.32	19.33	41.77	1.96	0.82	3.19	4.61	0.8	0.75	0	0.56	0.21	0.08	0.03	0.13	0.71	0.73	0.03	0.21	0.99	0	0	0	4.43	6.93	2.41	76.96	127.41	727.02	416.52	912.68	613.69	757.62	461.74	885.01	459.24
18.318	0	0.06	0.07	0.02	0.95	0.03	0.18	0.67	0.85	2.16	98.1	1.35	0	92.35	19.36	39.26	2.16	0.91	3.57	4.81	0.67	0.62	0	0.66	0.2	0.12	0.03	0.19	0.58	0.66	0.03	0.26	0.85	0	0	0	1.13	9.54	2.68	75.89	122.2	728.85	416.79	913.85	613.93	761.98	459.07	884.18	459.36
18.351	0	0.07	0.08	0.02	0.81	0.03	0.19	0.55	0.82	2.19	98.38	0.99	0	93.35	18.41	34.85	2.19	1.11	3.63	5.25	0.49	0.41	0	0.57	0.17	0.13	0.03	0.2	0.66	0.81	0.03	0.49	0.82	0	0	0	7.1	8.79	3.5	77.45	126.43	730.57	415.99	915.85	614.71	762.6	458.17	888.97	461.93
18.384	0	0.07	0.09	0.02	0.73	0.03	0.2	0.48	0.75	2.28	98.55	0.75	0	94.16	18.65	31.05	2.28	1.22	3.58	4.09	0.34	0.32	0	0.53	0.18	0.18	0.04	0.22	0.62	0.83	0.03	0.69	0.75	0	0	0	6.59	8.1	5.39	77.47	125.74	732.3	414.46	918.22	611.94	766.81	457.67	892.5	461
18.418	0	0.07	0.09	0.02	0.69	0.03	0.21	0.44	0.69	2.34	98.62	0.64	0	93.84	18.65	28.74	2.34	1.68	3.73	2.92	0.27	0.32	0	0.45	0.23	0.27	0.04	0.3	0.69	0.89	0.03	0.23	0.69	0	0	0	7.55	8.38	4.85	77.98	123.65	734.34	414.62	919.43	612.77	768.91	456.69	892.48	461.26
18.451	0	0.08	0.1	0.02	0.61	0.03	0.23	0.38	0.7	2.27	98.77	0.48	0	97.78	18.63	24.62	2.27	2.27	4.18	2.26	0.22	0.39	0	0.42	0.31	0.25	0.04	0.48	0.72	1	0.04	0.33	0.7	0	0	0	5.3	3.08	5.53	77.65	124.56	740.14	415.05	923.9	610.47	774.14	456.21	898.6	461.34
18.485	0	0.08	0.12	0.02	0.59	0.04	0.29	0.36	0.75	2.48	98.81	0.4	0	96.82	22.11	19.62	2.48	2.46	5.7	2.17	0.24	0.77	0	0.37	0.38	0.28	0.05	0.75	0.67	1.07	0.04	0.38	0.62	0	0	0	2.22	4.93	4.76	76.76	122.28	743.68	416.29	926.02	610.08	777.33	456.74	899.54	460.7
18.518	0	0.09	0.12	0.02	0.54	0.04	0.27	0.32	0.61	2.59	98.92	0.34	0	93.87	19.69	19.08	2.59	2.43	5.59	2.46	0.25	0.58	0	0.31	0.39	0.3	0.05	0.4	0.64	1.13	0.04	0.33	0.61	0	0	0	3.3	8.36	5.88	76.73	124.06	744.96	416.22	928.39	610.39	779.52	457.29	903.48	462.19
18.551	0	0.09	0.12	0.02	0.54	0.04	0.24	0.32	0.61	2.61	98.92	0.36	0	95.69	17.77	20.76	2.61	2.73	6.3	2.79	0.26	0.57	0	0.3	0.4	0.27	0.06	0.23	0.63	1.15	0.04	0.2	0.61	0	0	0	5.18	6.5	4.32	77.32	121.86	747.72	416.39	930.35	611.69	781.33	457.37	903.13	461.37
18.585	0	0.1	0.13	0.02	0.44	0.04	0.24	0.25	0.63	2.7	99.11	0.33	0	95.41	16.01	17.14	2.7	2.19	6.61	3.15	0.29	0.48	0	0.24	0.38	0.24	0.06	0.14	0.59	1.34	0.04	0.19	0.63	0	0	0	3.79	6.83	5.92	77.01	121.81	750.68	416.84	932.35	609.97	785.41	456.6	907.06	462.82
18.618	0	0.1	0.13	0.02	0.42	0.04	0.23	0.24	0.64	2.84	99.17	0.33	0	94.12	14.93	16.51	2.84	2.03	6.35	3.22	0.34	0.44	0	0.22	0.41	0.26	0.08	0.11	0.59	1.47	0.04	0.16	0.64	0	0	0	1.45	8.14	4.44	76.48	119.96	753.71	417.43	934.24	610.11	787.36	456.21	907.2	461.59
18.651	0	0.1	0.13	0.02	0.39	0.04	0.21	0.22	0.7	2.84	99.21	0.33	0	94.57	13.19	16.78	2.84	1.87	6.36	3.61	0.42	0.68	0	0.18	0.35	0.28	0.09	0.15	0.61	1.71	0.04	0.3	0.7	0	0	0	-1.39	7.71	4.13	76	118.51	755.3	418.73	933.93	609.18	788.4	456.03	906.77	461.75
18.685	0	0.11	0.13	0.02	0.4	0.04	0.2	0.24	0.76	2.77	99.2	0.33	0	94.75	13.48	17.53	2.77	1.45	6.09	4.75	0.55	1.02	0	0.14	0.28	0.32	0.1	0.17	0.63	2.43	0.05	0.37	0.76	0	0	0	-1.56	7.53	3.59	76.09	119.35	756.83	420.51	933.75	608.99	788.16	457.78	907.4	462.8
18.718	0	0.11	0.12	0.02	0.43	0.04	0.21	0.26	0.78	2.88	99.14	0.33	0	95.56	14.31	19.47	2.88	1.15	5.68	6.18	0.73	1.68	0	0.14	0.25	0.32	0.09	0.14	0.6	2.26	0.05	0.6	0.78	0	0	0	-1.31	6.66	3.11	76.13	121.28	756.41	421.83	933.21	610.18	786.26	459.32	907.46	463.96
18.752	0	0.1	0.11	0.02	0.47	0.04	0.19	0.3	0.82	3.04	99.06	0.43	0	96.23	13.59	23.03	3.04	0.93	5.55	7.3	0.75	1.81	0	0.13	0.21	0.32	0.09	0.08	0.59	2.75	0.05	0.39	0.82	0	0	0	-2.57	5.81	3.34	75.79	122.22	755.45	421.69	933.47	610.98	785.66	458.99	907.78	464.05
18.785	0	0.1	0.1	0.02	0.59	0.04	0.19	0.4	0.83	2.92	98.82	0.61	0	97.2	15.44	28.05	2.92	0.98	6.07	7.81	0.8	1.98	0	0.11	0.21	0.29	0.1	0.09	0.62	3.13	0.05	0.35	0.83	0	0	0	-1.87	4.27	2.49	75.84	124.67	754.9	421.09	935.52	612.49	784.4	458.84	908.91	465.22
18.818	0	0.1	0.09	0.02	0.58	0.04	0.18	0.4	0.87	3.01	98.83	0.65	0	97.52	14.45	28.91	3.01	0.86	7.32	9.13	0.9	2.13	0	0.12	0.18	0.32	0.1	0.08	0.64	3.45	0.04	0.43	0.87	0	0	0	0.77	3.65	2.58	76.25	126.05	753.33	420.77	936.23	615.32	783.37	459.62	909.26	465.89
18.852	0	0.08	0.08	0.02	0.86	0.05	0.2	0.64	1.02	3.08	98.27	1.03	0	97.51	19.52	35.48	3.08	1.06	9.16	8.5	0.84	1.62	0	0.11	0.18	0.32	0.1	0.1	0.57	2.88	0.03	0.19	1.02	0	0	0	-1.78	3.67	0.95	75.5	123.39	753.12	421.5	936.37	616.76	783.01	462.07	906.4	462.9
18.885	0	0.08	0.08	0.02	1.04	0.05	0.24	0.8	1.07	3.36	97.93	1.15	0	94.07	23.3	37.02	3.36	1.04	9.78	9.49	0.76	1.23	0	0.11	0.15	0.31	0.07	0.1	0.65	2.97	0.03	0.3	1.07	0	0	0	1.91	8.18	1.1	76.39	127.22	749.51	422.83	932.69	617.63	777.72	463.48	904.88	467.24
18.918	0	0.08	0.08	0.02	1.01	0.05	0.26	0.77	1.08	3.58	97.97	1.01	0	96.93	24.21	35.23	3.58	1.02	9.36	10.99	0.62	0.85	0	0.12	0.17	0.28	0.06	0.07	0.65	2.96	0.03	0.46	1.08	0	0	0	1.71	4.73	1.42	76.36	123.83	746.29	422.39	930.5	619.12	776.92	463.01	900.71	466.23
18.952	0	0.1	0.09	0.02	0.92	0.04	0.29	0.65	1.06	4.72	98.15	0.75	0	94.1	24.51	31.09	4.72	1.17	7.43	12.75	0.63	0.85	0	0.12	0.2	0.27	0.04	0.07	0.54	2.49	0.02	0.5	1.06	0	0	0	4.04	8.15	0.1	77	125.19	743.62	422.92	925.59	617.98	771.25	466.17	896.42	463.92
18.985	0	0.09	0.09	0.02	0.93	0.04	0.26	0.65	1.05	4.59	98.14	0.83	0	96.85	23.19	32.43	4.59	1.47	5.33	11.55	0.64	0.78	0	0.14	0.19	0.24	0.04	0.06	0.55	2.32	0.02	0.7	1.05	0	0	0	-0.36	4.87	0.54	75.94	123.69	743.25	423.89	924.57	616.79	771.68	466.6	895.33	463.49
19.018	0	0.1	0.09	0.02	0.83	0.04	0.24	0.56	1.07	4.51	98.34	0.75	0	96.11	20.79	31.12	4.51	1.71	4.88	10.36	0.76	0.95	0	0.14	0.19	0.21	0.03	0.05	0.57	2.05	0.02	0.24	1.07	0	0	0	6.23	5.97	-0.24	77.51	128.36	742.54	423.7	923.53	617.58	767.68	467.63	896.02	465.16
19.052	0	0.11	0.1	0.02	0.67	0.04	0.21	0.43	1.11	4.55	98.67	0.63	0	95.73	16.77	28.57	4.55	1.69	4.48	9.73	0.93	1.06	0	0.16	0.18	0.22	0.02	0.05	0.65	2.17	0.02	0.29	1.11	0	0	0	8.02	6.45	-0.39	78.06	128.59	740.18	422.69	922.27	617.86	765.61	467.04	894.2	465.41
19.085	0	0.1	0.09	0.02	0.7	0.04	0.19	0.45	1.08	4.32	98.6	0.72	0	96.84	16.2	30.36	4.32	1.92	4.57	7.59	0.81	0.81	0	0.17	0.18	0.19	0.02	0.04	0.71	2.19	0.02	0.31	1.08	0	0	0	7.59	4.88	-0.33	77.85	127.29	738.9	422.47	921.36	618.64	765.23	467.11	892.48	464.18
19.119	0	0.1	0.09	0.02	0.6	0.04	0.17	0.38	1.11	4.13	98.81	0.67	0	96.93	12.99	29.14	4.13	1.76	4.81	7.35	0.86	0.65	0	0.18	0.14	0.18	0.02	0.03	0.89	2.24	0.02	0.22	1.11	0	0	0	6.05	4.75	-0.41	77.31	125.21	738.32	423.22	920.51	619.02	765.49	467.55	890.65	464.09
19.152	0	0.1	0.09	0.02	0.58	0.04	0.14	0.36	1.07	4.08	98.84	0.78	0	92.92	9.96	31.27	4.08	1.71	4.97	6.38	0.84	0.63	0	0.21	0.18	0.14	0.02	0.04	0.96	2.21	0.01	0.16	1.07	0	0	0	3.44	9.13	0.56	76.25	124.94	736.08	422.62	920.5	619.77	765.53	466.87	890.43	463.81
19.185	0	0.09	0.08	0.02	0.67	0.04	0.13	0.43	1.08	3.79	98.67	1.14	0	95.5	9.16	36.42	3.79	1.69	4.52	5.85	0.74	0.6	0	0.21	0.15	0.12	0.01	0.04	1.08	2.28	0.01	0.14	1.08	0	0	0	-2.7	6.72	-1.34	75	117.8	735	422.87	916.39	616.3	764.74	464.8	882.49	461.19
19.219	0	0.08	0.07	0.02	0.77	0.03	0.11	0.51	1.05	3.69	98.47	1.77	0	96.09	7.91	41.94	3.69	1.53	3.62	4.14	0.79	0.57	0	0.27	0.14	0.08	0.02	0.04	1.42	2.28	0.01	0.14	1.05	0	0	0	0.06	5.99	0.7	75.13	127.47	733.94	420.94	918.74	616.59	762.41	466.06	889.78	460.83
19.252	0	0.07	0.07	0.02	0.79	0.03	0.11	0.54	1.04	3.4	98.42	1.84	0	95.57	8.5	42.39	3.4	1.56	3.23	3.63	0.78	0.61	0	0.31	0.15	0.08	0.02	0.06	1.47	2.26	0.01	0.15	1.04	0	0	0	0.44	6.65	-0.29	75.05	122.21	733.52	419.6	920.51	618.46	764.87	466.06	886.85	458.49
19.285	0	0.07	0.06	0.02	0.9	0.03	0.11	0.64	1.02	3.06	98.21	2.21	0	94.56	10.09	44.52	3.06	1.86	2.74	2.9	0.87	0.44	0	0.35	0.17	0.07	0.02	0.09	1.68	2.39	0.02	0.06	1.02	0	0	0	1.61	7.73	0.62	75.38	117.81	734.39	419.06	922.01	619.35	769.1	464.92	886.76	458.96
19.319	0	0.06	0.06	0.02	0.98	0.03	0.12	0.71	0.95	2.75	98.03	2.32	0	93.3	12.28	44.73	2.75	2.17	2.32	2.18	0.89	0.27	0	0.38	0.18	0.05	0.02	0.13	2.05	2.17	0.02	0.07	0.95	0	0	0	0.26	8.83	1.88	75.07	119.91	736.37	419.29	922.38	616.77	770.39	464.02	890.22	459.73
19.352	0	0.07	0.07	0.02	0.82	0.03	0.14	0.57	0.91	2.64	98.35	1.4	0	89.3	13.55	38.3	2.64	2	2.37	1.63	0.9	0.15	0	0.33	0.19	0.04	0.01	0.19	2.13	2.25	0.02	0.09	0.91	0	0	0	-2.52	11.39	1.47	73.33	122.13	738.24	419.59	924.84	616.97	771.13	463.92	893.18	459.41
19.385	0	0.07	0.07	0.02	0.92	0.03	0.14	0.66	0.82	2.39	98.16	1.69	0	91.95	14.04	40.36	2.39	2.61	2.44	1.31	0.87	0.13	0	0.33	0.29	0.04	0.01	0.22	2.44	2.49	0.02	0.08	0.82	0	0	0	-2.88	9.82	1.66	73.57	121.27	741.37	418.05	929.06	616.07	775.41	463.49	896.54	457.44
19.419	0	0.07	0.08	0.02	0.9	0.03	0.17	0.65	0.76	1.95	98.19	1.25	0	97.74	17.44	35.93	1.95	2.96	2.41	1.09	0.76	0.12	0	0.29	0.26	0.04	0.02	0.12	2.95	2.9	0.03	0.36	0.76	0	0	0	6.27	3.17	3.15	76.92	127.43	745.97	418.01	934.5	619.38	778.63	462.59	906.06	462.96
19.452	0	0.07	0.09	0.02	0.81	0.03	0.2	0.57	0.74	2.09	98.38	0.83	0	90.23	19.51	29.95	2.09	3.26	2.82	0.92	0.99	0.18	0	0.24	0.29	0.06	0.02	0.12	3.11	3.42	0.03	0.26	0.74	0	0	0	3.45	10.89	3.64	75.9	126.61	746.88	419.3	936.88	620.68	781.36	464.87	907.97	463.51
19.486	0	0.08	0.1	0.02	0.74	0.03	0.22	0.52	0.75	1.65	98.52	0.67	0	90.9	20.42	26.26	1.65	3.34	2.41	0.85	0.86	0.27	0	0.19	0.34	0.08	0.02	0.1	3.71	4.04	0.03	0.46	0.75	0	0	0	3.73	10.49	3.71	75.98	128.42	749.06	421.57	938.45	622.34	782.43	466.51	910.85	466.34
19.519	0	0.08	0.11	0.02	0.67	0.03	0.23	0.49	0.7	1.49	98.66	0.55	0	92.52	20.69	23.42	1.49	2.85	2.23	0.87	0.71	0.33	0	0.15	0.33	0.12	0.02	0.11	3.82	5.49	0.04	0.27	0.7	0	0	0	2.08	9.43	3.14	75.56	127.09	752.09	423.85	941.13	624.62	785.32	467.88	912.41	467.81
19.552	0	0.08	0.11	0.02	0.59	0.03	0.21	0.42	0.68	1.52	98.82	0.55	0	94.75	17.9	23.15	1.52	2.06	2.08	1.07	0.57	0.5	0	0.14	0.31	0.15	0.02	0.13	4.08	5.59	0.05	0.44	0.68	0	0	0	-1.08	7.53	2.33	73.71	130.16	758	426.61	945.93	625.74	788.31	469.3	918.47	469.61
19.586	0	0.07	0.1	0.02	0.7	0.03	0.22	0.51	0.67	1.52	98.61	0.69	0	78.95	20.68	26.11	1.52	1.17	1.66	1.2	0.27	0.37	0	0.1	0.23	0.2	0.02	0.1	4.36	5.59	0.07	0.65	0.67	0	0	0	3.18	15.39	3.64	74.77	123.97	757.82	428.94	942.55	625.54	791.09	471.36	915.05	473.19
19.619	0	0.06	0.08	0.02	1.14	0.03	0.24	0.93	0.68	1.56	97.72	1.43	0	95.06	25.76	36.05	1.56	0.84	2.09	1.74	0.21	0.35	0	0.09	0.22	0.21	0.03	0.06	4.64	5.26	0.08	2.39	0.68	0.15	0	0	-2.85	7.21	2.09	72.19	125.14	757.05	429.72	944.67	628.51	789.43	472.45	914.56	471.22
19.652	0	0.05	0.07	0.02	1.64	0.03	0.27	1.47	0.64	1.34	96.72	2.4	0	85.49	30.8	42.53	1.34	0.51	2.47	2.11	0.12	0.32	0	0.07	0.15	0.24	0.04	0.03	4.71	5.3	0.1	3.92	0.64	0.32	0	0	-5.1	13.13	2.12	70.32	125.88	755.18	429.24	943.7	627.64	787.85	472.86	913.69	469.85
19.686	0	0.03	0.05	0.02	3.46	0.03	0.27	3.85	0.63	1.21	92.31	8.89	0	90.53	37	58.97	1.21	0.48	2.95	2.52	0.07	0.29	0	0.05	0.12	0.36	0.05	0.02	5.4	6.3	0.12	0.21	0.63	0.64	0	0	0.92	10.71	1.51	73.55	126.67	754.28	429.77	943.03	631.23	785.99	473.06	912.65	472.56
19.719	0	0.02	0.04	0.01	6.76	0.03	0.34	8.94	0.65	1.22	82.12	20.77	0	92.39	46.09	71.01	1.22	0.39	4.56	3.39	0.07	0.46	0	0.05	0.11	0.39	0.06	0.01	5.66	6.81	0.11	0.62	0.65	0.96	0	0	1.17	9.52	1.3	73.39	130.33	753.81	430.42	943.4	633.09	783.88	473.17	914.21	474.08
19.753	0	0.02	0.03	0.01	11.31	0.03	0.51	17.33	0.64	1.2	65.34	29.36	0	91.56	57.57	76.38	1.2	0.27	4.98	4.29	0.07	0.7	0	0.03	0.08	0.62	0.08	0.01	6.03	8.28	0.11	1.98	0.64	1.28	0	0	-0.39	10.08	1.5	73.16	126.3	754.63	432.3	942.54	632.32	786.07	475.49	912.37	474.37
19.786	0	0.02	0.03	0.01	16.39	0.03	0.69	26.18	0.65	1.14	48.82	38.79	0	91.19	65.72	80.74	1.14	0.2	4.99	5.89	0.07	0.65	0	0.02	0.06	0.75	0.1	0.01	6.92	8.46	0.11	1.58	0.65	1.73	0	0	-5.04	10.31	1.71	70.87	126.01	752.9	432.36	941.56	630.95	785.1	476.57	911.05	472.44
19.819	0	0.02	0.03	0.01	19.46	0.03	0.76	31.65	0.66	1.11	43.35	44.74	0	84.21	69.16	83.47	1.11	0.15	4.62	5.65	0.1	0.7	0	0.02	0.06	0.78	0.11	0.01	7.23	8.73	0.13	0.27	0.66	1.84	0	0	-9.23	13.63	4.85	68.48	123.75	747.75	429.24	939.02	630.31	785.55	468.72	909.23	472.89
19.853	0	0.02	0.03	0.01	18	0.03	0.77	29.73	0.74	1.14	45.27	40.16	0	94.19	68.67	81.07	1.11	0.18	3.98	6.16	0.09	0.57	0	0.02	0.09	1.14	0.15	0.01	7.3	9.44	0.19	0.13	0.74	2.09	0	0	-7.04	8.08	2.56	69.76	122.92	748.08	427.53	941.12	631.53	784.73	470.17	907.64	469.01
19.886	0	0.02	0.03	0.01	17.74	0.03	0.71	28.66	0.73	1.2	46.34	42.1	0	97.12	67.22	81.93	1.07	0.2	3.65	5.07	0.1	0.43	0	0.02	0.09	1.2	0.16	0.03	7.44	8.77	0.19	0.38	0.73	1.99	0	0	-4.65	4.42	1.53	70.79	127.52	749.72	428.28	942.9	633.03	783.1	471.89	910.61	470.03
19.919	0	0.02	0.03	0.01	15.66	0.03	0.64	24.53	0.73	1.06	50.95	38.59	0	90.22	64.5	80.23	1.06	0.19	2.96	4	0.12	0.42	0	0.02	0.11	0.99	0.19	0.06	7.32	8.1	0.2	1.11	0.73	2.3	0	0	-1.86	10.89	1.48	71.74	127.92	747.76	429.05	941.51	634.81	781.33	473.86	909.23	471.46
19.953	0	0.02	0.04	0.01	12.07	0.03	0.53	17.38	0.73	0.92	65.24	31.85	0	86.51	59.13	76.87	0.92	0.15	2.77	3.86	0.08	0.39	0	0.01	0.15	0.8	0.2	0.09	7	6.43	0.22	0.54	0.73	2.76	0	0	-1.44	12.71	1.54	72.03	126	747.61	430.49	940.59	635.14	781.87	476.04	907.81	472.27
19.986	0	0.02	0.04	0.01	10.81	0.03	0.59	15.59	0.69	1.01	68.81	24.72	0	95.62	59.79	72.29	1.01	0.13	2.61	3.87	0.11	0.46	0	0.01	0.14	0.87	0.17	0.06	7.18	7.26	0.2	0.39	0.69	3.37	0	0	0.17	6.58	0.75	73.49	128.4	752.07	433.73	942.69	637.53	783	477.12	911.4	476.35
20.019	0	0.02	0.05	0.01	9.18	0.03	0.54	12.53	0.75	0.98	74.94	21.77	0	92.72	56.76	69.57	0.98	0.11	2.96	3.61	0.1	0.66	0	0.01	0.2	0.72	0.19	0.04	7.85	6.92	0.2	0.77	0.75	3.48	0	0	0.81	9.27	2.51	74.24	126.85	752.44	436.07	940.49	636.03	784.67	479.26	911.51	479.31
20.053	0	0.02	0.05	0.01	7.45	0.03	0.41	9.27	0.81	0.87	81.46	20.77	0	95.49	50.78	68.96	0.87	0.1	2.94	2.56	0.08	0.39	0	0.01	0.22	0.48	0.22	0.04	7.71	5.42	0.19	1.76	0.81	3.47	0	0	-6.95	6.73	0.99	70.15	131.26	755.99	440.22	942.77	636.25	783.84	483.46	915.04	479.72
20.086	0	0.02	0.05	0.01	8.13	0.03	0.48	10.38	0.77	0.8	79.23	20.11	0	97.91	54.16	68.41	0.8	0.1	3.07	2.29	0.1	0.25	0	0.01	0.17	0.57	0.18	0.02	7.76	5.6	0.17	5.02	0.77	4.48	0	0	-2.52	2.76	2.39	72.35	129.86	759.16	440.9	948.03	641.17	790.05	482.73	919.9	483.97
20.12	0	0.03	0.06	0.01	6.27	0.03	0.43	7.71	0.77	0.82	84.58	15.46	0	94.79	49.81	64.28	0.82	0.11	2.79	2.67	0.08	0.07	0	0.01	0.12	0.56	0.15	0.02	7.91	6.22	0.13	5.7	0.77	4.64	0	0	-3.83	7.5	-0.19	71.73	127.57	760.46	442.28	949.27	642.42	789.99	484.41	917.55	484.18
20.153	0	0.04	0.08	0.02	3.02	0.03	0.38	2.94	0.74	0.88	93.97	5.31	0	98.08	41.51	49.31	0.88	0.14	3.09	3.3	0.07	0.06	0	0.01	0.13	0.56	0.16	0.02	8.16	5.16	0.11	4.81	0.74	4.15	0	0	-11.31	2.33	1.08	67.52	132.1	762.75	439.68	957.04	643.95	793.9	481.7	925.99	480.19
20.186	0	0.05	0.1	0.02	2.02	0.03	0.37	1.73	0.7	0.95	95.96	2.68	0	96.6	37.81	40.68	0.95	0.16	3.84	4.6	0.07	0.06	0	0.01	0.13	0.55	0.16	0.02	7.97	4.43	0.09	9.75	0.7	3.36	0	0	-9.9	5.26	3.47	67.88	135.43	765.03	436.95	958.32	638.73	796.59	478.53	932.01	480.1
20.22	0	0.06	0.11	0.02	1.38	0.03	0.36	1.05	0.66	0.9	97.25	1.46	0	97.6	34.05	33.37	0.9	0.15	4.7	5.94	0.08	0.08	0	0.01	0.12	0.48	0.16	0.03	6.91	3.22	0.09	9.44	0.66	3.1	0	0	-13.77	3.48	2.55	66.96	133.62	765.9	434.86	958.07	635.24	796.77	475.35	930.39	475.89
20.253	0	0.09	0.12	0.02	0.85	0.04	0.26	0.57	0.66	0.99	98.31	0.96	0	95.72	24.37	28.37	0.99	0.15	6.36	8.25	0.09	0.15	0	0.02	0.14	0.42	0.2	0.07	6.75	3.07	0.09	1.99	0.66	2.32	0	0	-11.89	6.46	2.49	67.29	128.67	765.33	431.78	958.52	634.63	799.14	472.38	927.8	473.12
20.286	0	0.1	0.12	0.02	0.73	0.04	0.24	0.47	0.66	1.02	98.55	0.82	0	95.84	21.77	26.64	1.02	0.19	7.62	11.59	0.13	0.38	0	0.02	0.13	0.42	0.17	0.09	6.14	2.9	0.1	1.37	0.66	2.13	0	0	-9.1	6.31	2.7	68.19	130.58	764.24	430.24	956.89	633.78	797.1	469.21	927.59	473.9
20.32	0	0.13	0.13	0.02	0.56	0.04	0.21	0.34	0.61	1.13	98.87	0.61	0	94.43	17.69	23.56	1.13	0.19	6.63	14.54	0.2	0.41	0	0.02	0.14	0.42	0.15	0.07	5.2	2.45	0.08	0.99	0.61	1.72	0	0	-7.37	7.85	1.16	68.98	125.9	763.23	429.54	956.35	634.46	797.09	471.32	922.98	470.86
20.353	0	0.14	0.12	0.02	0.55	0.04	0.2	0.33	0.58	1.1	98.91	0.62	0	73.72	16.6	23.41	1.1	0.24	5.69	16.43	0.19	0.58	0	0.02	0.2	0.46	0.17	0.06	5.51	2.74	0.08	0.5	0.58	1.46	0	0	0.96	16.84	3.58	71.78	122.84	753.52	426.32	950.86	637	793.63	471.03	916.46	471.81
20.386	0	0.12	0.1	0.02	0.76	0.03	0.19	0.5	0.51	1.12	98.47	1.09	0	83.68	18.94	30.61	1.12	0.23	3.88	16.11	0.14	0.33	0	0.02	0.23	0.49	0.18	0.04	6.33	3.04	0.08	0.82	0.51	1.48	0	0	-1.17	13.83	3.5	70.96	128.08	753.37	429.18	949.22	637.5	790.04	472.25	918.1	474.83
20.42	0	0.09	0.08	0.02	1.41	0.03	0.2	1.12	0.49	1.13	97.17	2.88	0	87.75	24.97	43.35	1.13	0.16	3.13	15.8	0.12	0.29	0	0.01	0.17	0.59	0.18	0.02	6.22	4.04	0.07	0.73	0.49	1.72	0	0	0.15	12.16	3.53	72.32	125.41	751.56	431.41	944.54	636.85	788.04	474.62	913.44	476.32
20.453	0	0.07	0.07	0.02	2.21	0.03	0.23	1.98	0.5	1.2	95.59	5.33	0	95.13	30.71	50.86	1.2	0.16	4.06	16.73	0.1	0.68	0	0.01	0.17	0.6	0.17	0.03	6.66	4.6	0.07	0.8	0.5	2.32	0	0	-0.07	7.14	0.45	72.44	130.24	755.53	433.54	946.98	638.03	785.66	477.41	915.9	476.06
20.487	0	0.06	0.06	0.02	3.22	0.03	0.31	3.15	0.57	1.1	93.57	7.19	0	93.21	38.45	55.07	1.1	0.14	5.26	14.72	0.11	1.27	0	0.02	0.17	0.53	0.17	0.03	6.44	4.1	0.07	0.64	0.57	2.58	0	0	-2.32	8.91	-0.32	71.14	130.4	752.84	434.51	944.03	637.97	782.02	478.37	912.4	475.97
20.52	0	0.03	0.05	0.01	5.67	0.03	0.39	6.36	0.51	1.03	87.29	14.13	0	93.73	46.99	64.1	1.03	0.14	4.64	8.54	0.09	0.97	0	0.01	0.16	0.52	0.13	0.03	6.77	4.22	0.07	2.56	0.51	3.11	0	0	-1.7	8.47	-0.68	71.83	129.52	749.18	436.88	939.93	640.23	778.24	481.35	907.7	477.57
20.553	0	0.03	0.05	0.01	5.17	0.03	0.36	5.51	0.52	1.04	88.99	13.38	0	90.73	44.91	63.2	1.04	0.11	4.74	6.78	0.08	0.71	0	0.01	0.14	0.55	0.12	0.03	6.89	3.55	0.07	9.2	0.52	3.05	0	0	2.98	10.59	-0.8	74.85	132.11	746.15	438.5	934.55	639.67	772.62	483.87	904.68	480.25
20.587	0	0.04	0.07	0.01	4.81	0.03	0.46	4.69	0.48	1.57	90.39	8.96	0	91.02	47.94	57.22	1.57	0.1	3.62	7.98	0.07	0.35	0	0.02	0.16	0.46	0.13	0.06	7.26	2.45	0.06	37.42	0.48	3.39	0	0	5.07	10.42	-2.33	75.32	140.19	744.13	439.52	931.15	637.73	764.29	489.56	904.04	478.44
20.62	0	0.05	0.08	0.02	3	0.03	0.41	2.56	0.49	1.57	93.99	4.66	0	89.75	42.04	48.48	1.57	0.06	3.1	8	0.07	0.17	0	0.02	0.12	0.51	0.12	0.04	7.3	2.04	0.05	14.89	0.49	3.1	0	0	2.92	11.15	-3.23	75.34	131.74	740.72	442.8	925.28	638.39	763.05	490.03	894.55	482.02
20.653	0	0.05	0.08	0.02	2.47	0.03	0.36	2	0.45	1.26	95.05	3.85	0	81.5	38.56	46.49	1.26	0.06	2.54	6.09	0.05	0.06	0	0.02	0.12	0.63	0.09	0.04	6.8	1.53	0.06	14.44	0.45	2.4	0	0	-2.09	14.59	-2.69	71.89	130.66	733.82	441.39	919.4	637.91	757.83	487.25	888.22	478.94
20.687	0	0.05	0.09	0.02	1.89	0.03	0.37	1.46	0.46	1.27	96.22	2.23	0	88.15	37.03	40.28	1.27	0.05	2.04	5.45	0.05	0.04	0	0.02	0.12	0.78	0.06	0.03	6.02	1.54	0.07	7.29	0.46	2.11	0	0	-5.29	11.97	-2.91	70.92	125.87	731.42	441.09	918.04	638.34	758.2	485.63	883.88	478.68
20.72	0	0.05	0.08	0.02	1.78	0.03	0.31	1.33	0.43	1.24	96.45	2.5	0	88.28	33.78	41.46	1.24	0.04	1.62	3.76	0.05	0.03	0	0.02	0.1	0.81	0.05	0.02	6.29	1.34	0.07	7.77	0.43	1.84	0	0	-6.8	11.91	-2.24	69.35	129.09	728.01	440.48	916.45	639.58	754.71	485.38	883.55	477.39
20.754	0	0.05	0.07	0.02	1.84	0.03	0.26	1.36	0.38	1.25	96.33	3.38	0	87.4	31.11	44.8	1.25	0.04	1.16	3.14	0.08	0.05	0	0.01	0.08	1.17	0.03	0.01	6.8	1.24	0.08	1.31	0.38	1.52	0	0	-5.73	12.31	-1.99	69.81	126.88	725.62	438.83	914.13	638.53	753.7	482.9	880.45	477.01
20.787	0	0.05	0.07	0.02	1.92	0.03	0.24	1.39	0.36	1.16	96.16	4.09	0	88.8	30.55	46.07	1.1	0.05	1.19	2.9	0.09	0.06	0	0.01	0.07	1.16	0.04	0.01	8.01	1.06	0.09	3.05	0.36	1.46	0	0	-4.87	11.65	-2.06	70.25	127.53	722.29	436.96	910.61	636.72	749.89	481.55	877.24	474.89
20.82	0	0.04	0.06	0.02	2.55	0.03	0.24	2	0.37	1.23	94.91	6.75	0	84.36	32.43	53.15	1.14	0.05	1.22	2.91	0.09	0.08	0	0.01	0.06	1.23	0.03	0.02	7.49	0.95	0.1	3.97	0.37	1.52	0	0	1.55	13.57	-3.1	73.43	126.99	720.94	438.16	907.56	637.11	747.07	485.88	873.64	475.5
20.854	0	0.03	0.05	0.02	3.69	0.03	0.23	3.22	0.4	1.26	92.62	12.68	0	89.43	34.82	62.76	1.23	0.06	1.68	2.57	0.08	0.15	0	0.02	0.06	1.26	0.03	0.02	6.56	0.71	0.1	9.89	0.4	1.39	0	0	2.8	11.32	-2.92	75.11	123.55	718.9	441.43	902.38	637.58	745.41	488.35	868.59	478.66
20.887	0	0.02	0.04	0.01	5.89	0.03	0.28	5.92	0.42	1.62	88.17	20.05	0	90.35	42.4	70.6	1.15	0.07	2.27	2.49	0.11	0.27	0	0.02	0.06	1.62	0.04	0.02	5.52	0.54	0.1	2.99	0.42	1.52	0	0	3.83	10.82	-0.21	75.63	123.24	716.78	443.42	898.35	637.54	744.98	487.91	868.13	483.2
20.92	0	0.02	0.04	0.01	5.92	0.03	0.27	6.04	0.45	1.68	87.91	20.35	0	92.69	42.2	71.42	1.09	0.05	2.49	2.39	0.1	0.39	0	0.02	0.07	1.68	0.06	0.03	4.94	0.48	0.09	12.75	0.45	1.62	0	0	-1.28	9.3	-2.43	73.44	127.02	722.3	448.45	900.78	636.96	744.98	494.46	871.55	483.76
20.954	0	0.02	0.04	0.01	5.79	0.03	0.27	5.97	0.49	2.15	88.05	19.56	0	93.6	41.78	71.77	1.05	0.05	2.95	2.63	0.14	0.81	0	0.03	0.08	2.15	0.09	0.03	3.96	0.25	0.07	7.56	0.49	1.82	0	0	-7.48	8.58	-1.41	70.82	129.73	723.32	450.36	897.58	633	743.34	492.15	872.9	485.49
20.987	0	0.03	0.04	0.02	4.37	0.03	0.23	4.23	0.56	1.99	91.26	14.98	0	96.34	36.95	67.89	1.04	0.04	3.5	3.57	0.2	1.06	0	0.03	0.09	1.99	0.14	0.04	3.84	0.26	0.07	5.86	0.56	2.05	0	0	-5.65	5.65	-0.31	73.26	122.84	727.93	454.78	897.15	632.07	750.01	496.12	872.67	489.47
21.02	0	0.03	0.05	0.02	3.1	0.03	0.18	2.77	0.61	1.99	93.81	11.65	0	97.34	29.81	64.57	0.97	0.03	4.26	4.22	0.18	1.27	0	0.03	0.11	1.99	0.19	0.05	3.56	0.24	0.07	1.51	0.61	2.85	0	0	-15.97	4.01	1.1	68.88	124.11	730.38	454	897.97	627.08	752.24	491.24	876.31	488.07
21.054	0	0.04	0.06	0.02	2.45	0.03	0.15	2.1	0.69	2.24	95.09	9.6	0	96.39	25.43	62.17	0.92	0.02	4.95	5.52	0.34	1.48	0	0.04	0.11	2.24	0.21	0.04	3.26	0.21	0.06	2.16	0.69	3.1	0	0	-13.85	5.58	1.41	68.56	125.18	729.54	449.97	904.45	630.3	754.93	491.41	879.93	484.65
21.087	0	0.04	0.05	0.02	2.5	0.03	0.14	2.17	0.71	2.02	95	10.54	0	93.97	24.97	63.37	0.71	0.01	4.42	4.59	0.34	0.62	0	0.04	0.13	2.02	0.25	0.04	3.35	0.23	0.06	0.42	0.73	3.33	0	0	-12.79	8.27	1.34	68.14	126.9	731.02	447.82	909.02	631.81	757.08	489.72	883.83	483.49
21.121	0	0.03	0.05	0.02	2.6	0.03	0.12	2.34	0.41	1.71	94.8	12.7	0	96.52	23.55	66.58	0.41	0.01	2.44	3.47	0.21	0.12	0	0.04	0.16	1.71	0.25	0.04	2.77	0.31	0.08	0.6	0.82	3.75	0	0	-13.86	5.38	1.32	67.43	127.76	733.8	447.74	913.53	633.77	760.2	489.14	887.85	483.82
21.154	0	0.03	0.05	0.02	2.69	0.03	0.1	2.45	0.45	1.37	94.62	16.02	0	95.55	21.15	70.08	0.45	0.01	2.51	3.4	0.24	0.16	0	0.05	0.21	1.37	0.26	0.05	2.63	0.34	0.07	1.19	0.85	3.49	0	0	-11.08	6.67	1.86	67.85	129.9	741.49	445.69	925.98	637.34	769.76	488.29	899.59	483.9
21.187	0	0.03	0.04	0.02	3.38	0.03	0.12	3.26	0.49	1.38	93.24	19.62	0	91.56	25	73.26	0.49	0.01	2.53	4.18	0.14	0.11	0	0.05	0.24	1.38	0.25	0.07	2.52	0.36	0.07	0.99	0.78	3.47	0	0	-10.04	10.08	1.5	68.16	129.5	741.19	442.16	926.87	636.33	769.95	483.8	899.43	481.27
21.221	0	0.03	0.04	0.02	3.45	0.03	0.12	3.37	0.46	1.3	93.09	20.45	0	89.81	25.19	73.82	0.46	0.01	3.25	3.79	0.16	0.19	0	0.05	0.26	1.3	0.21	0.07	2.61	0.47	0.08	0.98	0.87	3.33	0	0	-6.83	11.12	5.05	69.82	122.67	741.22	437.98	929.1	634.81	777.9	479.2	900.57	480.66
21.254	0	0.03	0.04	0.02	3.95	0.03	0.15	4.01	0.53	1.27	91.98	19.33	0	92.27	30.2	72.98	0.53	0.01	4.93	4.24	0.27	0.53	0	0.05	0.32	1.27	0.17	0.07	2.57	0.6	0.08	0.99	0.83	3.29	0	0	-7.12	9.6	3.49	68.88	123.74	744.46	432.15	940.18	637.63	783	476.98	906.7	473.81
21.287	0	0.03	0.04	0.02	4.01	0.04	0.17	4.15	0.48	1.12	91.7	17.53	0	92.4	32.18	71.69	0.48	0.02	5.64	3.99	0.25	0.87	0	0.05	0.39	1.12	0.19	0.06	2.37	0.77	0.09	0.74	0.93	2.54	0	0	-8.91	9.51	2.93	67.82	128.21	747.24	430.67	941.77	634.64	782.47	473.96	910.67	472.36
21.321	0	0.03	0.04	0.02	3.77	0.04	0.21	3.95	0.53	0.98	92.11	13.05	0	91.05	34.54	67.68	0.49	0.03	6.76	4.06	0.3	1.87	0	0.05	0.53	0.98	0.26	0.05	2.06	1.14	0.09	0.18	0.99	2.36	0	0	-9.55	10.4	3.74	67.9	122.98	749.73	426.94	945.28	632.68	788.8	468.98	911.78	469.21
21.354	0	0.03	0.05	0.02	3.14	0.04	0.22	3.16	0.59	0.95	93.69	9.05	0	89.27	33.92	62.53	0.49	0.04	6.19	5.21	0.25	2.5	0	0.04	0.59	0.95	0.32	0.06	2.08	1.35	0.1	0.12	0.97	2.08	0	0	-2.54	11.4	3.65	70.79	124.97	750.46	426.89	944.87	632.99	787.96	470.28	912.93	471.05
21.387	0	0.03	0.04	0.02	3.35	0.03	0.21	3.43	0.54	0.93	93.13	10.64	0	84.14	33.7	64.63	0.44	0.05	4.4	6.08	0.21	2.04	0	0.04	0.54	0.93	0.31	0.04	2.22	1.53	0.11	1.13	0.91	1.65	0	0	1.03	13.66	5.25	72.18	131.17	754.63	429.31	946.66	631.3	789.74	473.48	920.89	475.92
21.421	0	0.04	0.05	0.02	3.11	0.03	0.25	3.2	0.45	0.72	93.6	7.54	0	91.97	36.01	59.97	0.45	0.07	4.31	7.95	0.16	1.59	0	0.03	0.38	0.72	0.36	0.03	2.16	2.13	0.12	1.79	0.92	1.78	0	0	-0.38	9.81	2.56	72.55	130.13	761.2	432.52	950.77	634.14	792.65	474.65	922.76	476.76
21.454	0	0.03	0.05	0.01	3.51	0.03	0.29	3.68	0.45	0.68	92.63	7.34	0	87.32	40.01	59.6	0.45	0.08	3.42	7.46	0.11	0.92	0	0.03	0.3	0.68	0.34	0.02	2.18	1.97	0.12	1.59	0.89	1.99	0	0	0.65	12.35	1.75	73.41	130.66	764.45	436.58	949.8	634.19	792.78	477.82	923.43	480.12
21.488	0	0.04	0.06	0.01	3.91	0.03	0.44	4.26	0.54	0.54	91.48	5.5	0	81.38	47.01	55.74	0.54	0.09	5	11.03	0.1	0.87	0	0.02	0.3	0.47	0.42	0.01	2.2	2.45	0.12	0.89	0.74	2.22	0	0	-1.55	14.63	0.88	71.84	128.63	760.25	436.71	945.95	634.36	788.92	478.1	917.54	478.95
21.521	0	0.03	0.06	0.01	5.66	0.03	0.69	6.69	0.59	0.59	86.63	6.36	0	94.55	57.57	56.59	0.59	0.09	4.46	10.36	0.1	0.71	0	0.02	0.21	0.38	0.5	0.01	2.3	2.48	0.12	0.63	0.69	2.16	0	0	-7.25	7.74	2.88	70.46	127.04	762.49	440.23	946.09	633.24	792.72	480.03	919.76	481.43
21.554	0	0.03	0.06	0.01	8.37	0.03	1.19	10.66	0.64	0.64	78.67	15.79	0	95.7	69.86	56.79	0.64	0.07	4.72	12.94	0.12	0.81	0	0.02	0.15	0.39	0.54	0.01	2.64	2.27	0.11	2	0.77	2.65	0	0	-6.08	6.49	3.77	71.08	130.2	762.38	439.95	946.48	631.37	792.2	482.86	922.39	481.1
21.588	0	0.02	0.06	0.01	11.7	0.03	1.6	15.91	0.69	0.97	68.17	25.56	-0.67	95.13	77.36	60.14	0.97	0.05	4.95	13.71	0.17	0.87	0	0.02	0.1	0.32	0.48	0.01	2.67	2.49	0.1	1.56	0.69	3.11	0	0	-6.22	7.14	1.67	70.89	130.13	762.98	441.58	944.74	632.55	789.55	482.42	919.67	481.65
21.621	0	0.02	0.05	0.01	15.07	0.03	1.61	21.34	0.75	0.86	57.31	30.3	-1.5	95.84	80.07	66.25	0.86	0.04	4.14	14.49	0.13	0.56	0	0.02	0.06	0.36	0.35	0	2.9	2.33	0.09	1.23	0.75	3.81	0	0	-4.01	6.31	1.23	72.69	131.8	764.53	442.84	943.21	629.56	788.31	486.11	920.02	481.47
21.654	0	0.02	0.07	0.01	13.83	0.03	1.77	18.9	0.76	0.97	62.2	32.39	-1.87	96.6	80.68	62.22	0.97	0.03	3.78	14.51	0.16	0.65	0	0.02	0.04	0.38	0.38	0	3.5	2.11	0.09	0.48	0.76	4.81	0	0	-3.09	5.27	-0.86	74.6	131.93	769.23	446.4	940.07	625.73	786.89	488.28	918.69	482.61
21.688	0	0.02	0.07	0.01	11.36	0.03	1.55	15.24	0.79	0.79	69.53	26.85	-0.8	93.96	77	59.23	0.79	0.02	3.59	11.24	0.14	0.46	0	0.01	0.04	0.32	0.42	0.01	3.86	2.55	0.07	0.18	0.92	5.23	0	0	-10.32	8.28	-1.97	71.52	130.96	765.93	444.62	936.24	620.85	782.72	484.96	913.59	479.99
21.721	0	0.03	0.09	0.01	6.58	0.03	1.04	7.88	0.65	0.65	84.24	12.71	0	90.01	65.78	52.82	0.65	0.02	4.14	10.9	0.17	0.56	0.15	0.01	0.03	0.3	0.51	0.01	3.58	2.37	0.06	0.22	1.01	6.15	0	0	-7.52	11.01	-0.87	72.95	132.48	764.35	444.85	931.05	618.29	779.73	484.69	912.12	479.81
21.755	0	0.03	0.13	0.01	4.11	0.04	0.65	4.43	0.48	0.48	91.14	5.27	0	91.22	54.18	50.21	0.48	0.01	6.74	8.13	0.3	1.81	3.45	0.01	0.02	0.21	0.55	0.02	3.2	1.87	0.05	0.11	1.27	8.53	0	0	-3.02	10.3	-1.16	75.61	130.19	763.69	445.76	924.74	613.71	777.12	485.77	907.2	480.38
21.788	0	0.05	0.21	0.02	1.81	0.04	0.37	1.57	0.46	0.46	96.38	1.86	0	96.79	38.25	41.02	0.46	0.01	6.13	6.11	0.34	2.49	9.54	0.01	0.02	0.18	0.6	0.02	2.97	1.36	0.04	0.17	1.35	11.38	0	0	-13.09	4.98	-3.51	72.95	129.35	761.2	443.33	922.43	607.18	772.74	483.12	901.92	476.67
21.821	0	0.06	0.34	0.02	0.87	0.04	0.22	0.63	0.4	0.4	98.26	1.01	0	95.98	24.28	33.21	0.4	0.01	5.43	3.64	0.48	5.64	17.02	0.01	0.02	0.16	0.55	0.01	2.62	1.12	0.03	0.18	1.37	14.15	0	0	-13.95	6.14	-4.58	72.77	128.64	757.55	441.2	918.45	603.68	768.28	481.72	896.69	474.13
21.855	0	0.09	0.62	0.03	0.46	0.04	0.19	0.28	0.37	0.37	98.76	0.44	0	93.88	16.52	21.92	0.37	0	5.38	3.22	0.63	8.91	27.32	0.02	0.02	0.13	0.54	0.01	2.19	0.68	0.02	0.26	1.53	17.21	0	0	-6.05	8.35	-0.73	75.99	127.09	757.04	444.28	912.17	605.07	769.52	482.87	896.47	476.81
21.888	0	0.11	1.13	0.03	0.25	0.04	0.2	0.13	0.41	0.41	97.74	0.33	0	95	12.9	7.25	0.41	0	4.53	2.44	0.9	8.36	40.24	0.03	0.02	0.08	0.81	0.01	1.91	0.61	0.01	0.39	1.77	19.6	0	0	-7.22	7.28	-2.39	76.16	125.31	756.53	446.48	906.05	600.21	765.54	485.03	890.59	477.03
21.921	0	0.13	1.53	0.03	0.19	0.04	0.19	0.09	0.47	0.47	96.94	0.33	0	95.76	10.05	1.9	0.47	0	4.62	2.82	1.25	8.36	41.73	0.03	0.03	0.09	0.97	0.01	1.77	0.67	0.02	0.81	1.85	21.26	0	0	-7.44	6.41	-0.58	75.68	126.97	758.45	451.67	898.4	593.93	763.55	488.46	890.31	481.16
21.955
21.988
22.021
22.055
22.088
22.122
22.155
22.188
22.222
22.255
22.288
22.322
22.355
22.388
22.422
22.455
22.489
22.522
22.555
22.589
22.622
22.655
22.689
22.722
22.756
22.789
22.822
22.856
22.889
22.922
22.956
22.989
23.022
23.056
23.089
23.123
23.156
23.189
23.223
23.256
23.289
23.323
23.356
23.389
23.423
23.456
23.49
23.523
23.556
23.59
23.623
23.656
23.69
23.723
23.757
23.79
23.823
23.857
23.89
23.923
23.957
23.99
24.023
24.057
24.09
24.124
24.157
24.19
24.224
24.257
24.29
24.324
24.357
24.39
24.424
24.457
24.491
24.524
24.557
24.591
24.624
24.657
24.691
24.724
24.758
24.791
24.824
24.858
24.891
24.924
24.958
24.991
25.024
25.058
25.091
25.125
25.158
25.191
25.225
25.258
25.291
25.325
25.358
25.391
25.425
25.458
25.492
25.525
25.558
25.592
25.625
25.658
25.692
25.725
25.759
25.792
25.825
25.859
25.892
25.925
25.959
25.992
26.025
26.059
26.092
26.126
26.159
26.192
26.226
26.259
26.292
26.326
26.359
26.392
26.426
26.459
26.493
26.526
26.559
26.593
26.626
26.659
26.693
26.726
26.76
26.793
26.826
26.86
26.893
26.926
26.96
26.993
27.026
27.06
27.093
27.127
27.16
27.193
27.227
27.26
27.293
27.327
27.36
27.393
27.427
27.46
27.494
27.527
27.56
27.594
27.627
27.66
27.694
27.727
27.761
27.794
27.827
27.861
27.894
27.927
27.961
27.994
28.027
28.061
28.094
28.128
28.161
28.194
28.228
28.261
28.294
28.328
28.361
28.394
28.428
28.461
28.495
28.528
28.561
28.595
28.628
28.661
28.695
28.728
28.762
28.795
28.828
28.862
28.895
28.928
28.962
28.995
29.028
29.062
29.095
29.129
29.162
29.195
29.229
29.262
29.295
29.329
29.362
29.395
29.429
29.462
29.496
29.529
29.562
29.596
29.629
29.662
29.696
29.729
29.763
29.796
29.829
29.863
29.896
29.929
29.963
29.996
30.029
30.063
30.096
30.13
30.163
30.196
30.23
30.263
30.296
30.33
30.363
30.396
30.43
30.463
30.497
30.53
30.563
30.597
30.63
30.663
30.697
30.73
30.764
30.797
30.83
30.864
30.897
30.93
30.964
30.997
31.03
31.064
31.097	1	0.06	0.08	0.02	0.72	0.03	0.21	0.56	0.12	0.11	98.57	0.65	0	96.83	22.66	29.24	0.11	1.65	2.32	0.74	0.23	0.07	0	0.1	0.12	0.06	0.02	0.05	0.31	2.28	0.06	0.32	2.05	0	0		-1.68	4.9	0.13	73.11	119.62	759.52	425.11	957.7	637.48	798.02	468.38	917.64	469.43
31.131	1	0.05	0.06	0.02	1.14	0.03	0.17	1.03	0.1	0.1	97.72	1.68	0	94.52	22.58	42.13	0.1	2.13	2.86	1.08	0.2	0.05	0	0.1	0.09	0.06	0.02	0.03	0.55	3.7	0.06	0.15	1.52	0	0		-1.21	7.76	1.62	73.04	127.83	757.24	424.35	955.37	636.02	793.12	466.82	920.89	470.59
31.164	1	0.06	0.08	0.02	0.78	0.04	0.2	0.65	0.18	0.19	98.45	0.81	0	97.69	21.31	32.16	0.18	1.68	4.14	1.26	0.23	0.1	0	0.08	0.12	0.19	0.03	0.05	0.46	3.97	0.08	0.26	1.31	0	0		-5.92	3.29	4.49	70.75	127.55	756.4	423.46	955.05	634.83	795.47	462.96	922.82	470.07
31.197	1	0.06	0.09	0.02	0.69	0.03	0.22	0.52	0.29	0.35	98.61	0.61	0	89.11	21.63	28.01	0.29	1.55	3.95	0.98	0.19	0.11	0	0.05	0.18	0.35	0.03	0.07	0.63	2.55	0.11	0.25	1	0	0		-2.49	11.49	6.46	71.92	123.17	753.76	422.12	954.03	635.23	797.88	463.41	920.84	470.67
31.231	1	0.06	0.1	0.02	0.74	0.03	0.3	0.55	0.41	0.45	98.52	0.57	0	98.6	27.16	24.6	0.41	1.27	3.89	0.67	0.18	0.13	0	0.06	0.23	0.45	0.03	0.1	0.6	2.23	0.12	0.22	0.79	0	0		-2.86	0.71	3.86	71.95	127.85	760.62	422.54	961.36	637.08	799.88	463.91	927.61	469.45
31.264	1	0.06	0.11	0.02	0.64	0.03	0.29	0.45	0.52	0.66	98.72	0.5	0	96.15	25.26	21.92	0.52	1.22	3.93	0.64	0.18	0.18	0	0.04	0.25	0.66	0.02	0.15	0.58	1.97	0.13	1.09	0.64	0	0		1.78	5.9	4.41	74.38	128.61	760.8	425.37	959.78	638.68	799.6	465.98	927.86	475.49
31.297	1	0.06	0.11	0.02	0.6	0.03	0.3	0.41	0.56	0.84	98.8	0.51	0	86.08	25.51	19.73	0.56	1.01	3.09	0.67	0.16	0.13	0	0.03	0.22	0.84	0.03	0.14	0.69	2.2	0.14	4.66	0.64	0.06	0		7.06	12.89	8.68	75.99	134.84	756.47	428.11	949.96	634.68	794.83	465.8	928.34	484.66
31.331	1	0.07	0.12	0.02	0.46	0.03	0.24	0.29	0.53	1.02	99.09	0.35	0	95.02	19.91	17.22	0.53	0.94	2.82	0.72	0.16	0.13	0	0.03	0.21	1.02	0.03	0.12	0.77	2.09	0.13	9.91	0.67	0.13	0		2.21	7.25	7.66	74.83	136.27	760.31	435.27	950.57	636.45	794.88	472.44	930.24	488.16
31.364	1	0.08	0.13	0.02	0.36	0.03	0.21	0.21	0.6	1.15	99.29	0.33	0	96.1	15.84	14.09	0.6	0.68	2.38	0.61	0.15	0.18	0	0.04	0.22	1.15	0.05	0.09	0.77	1.67	0.11	4.64	0.69	0.21	0		0.97	5.98	0.51	75.53	134.92	769.08	441.43	951.46	632.21	792.45	481.32	927.17	488.65
31.397	1	0.09	0.15	0.02	0.29	0.03	0.19	0.16	0.64	1.12	99.42	0.33	0	96.44	12.84	11.35	0.64	0.45	2.17	0.57	0.15	0.35	0	0.04	0.21	1.12	0.09	0.09	0.86	1.62	0.1	4.55	0.78	0.47	0		-3.05	5.51	0.62	73.24	137.99	768.5	445.66	946.51	631.84	788.15	485.97	926.13	487.62
31.431	1	0.11	0.17	0.02	0.21	0.03	0.17	0.11	0.73	0.94	99.58	0.33	0	95.51	8.15	6.42	0.73	0.2	2.23	0.6	0.19	0.88	0	0.04	0.21	0.94	0.18	0.14	0.7	1.23	0.1	1.51	0.75	0.76	0		-9.16	6.72	0.13	72.82	134.85	771.76	454.25	933.21	620.48	784.22	491.43	919.07	490.61
31.464	1	0.12	0.2	0.03	0.19	0.03	0.17	0.09	0.72	0.92	99.61	0.33	0	95.22	6.66	4.77	0.92	0.13	2.57	0.86	0.41	3.43	0	0.06	0.19	0.89	0.32	0.2	0.74	1.22	0.1	11.05	0.72	1.63	0		-12.54	7.04	-0.1	72.8	116.41	775	459.03	920.74	609.56	788.77	492.73	905.12	489.21
31.498
31.531
31.564
31.598
31.631
31.664
31.698
31.731
31.765
31.798
31.831
31.865
31.898
31.931
31.965
31.998
32.031
32.065
32.098	1	0.06	0.06	0.02	1.44	0.03	0.15	1.22	0.89	7.49	97.13	2.06	0	98.31	19.74	45	0.89	7.79	2.64	0.53	0.53	0.71	0	0.09	0.27	7.49	0.14	0.18	0.2	1.94	0.16	0.53	1.54	0.54	0		0.6	1.69	-0.27	72.65	123.45	721.59	431.68	926.33	652.38	761.01	478.75	884.42	475.51
32.132	1	0.06	0.07	0.02	0.99	0.03	0.15	0.74	0.58	3.93	98.02	1.26	0	97.96	17.69	38.53	0.58	5.18	2.13	0.38	0.45	0.43	0	0.17	0.39	3.93	0.12	0.3	0.31	1.14	0.38	1.14	1.03	0.34	0		-2.17	2.65	2.52	71.4	128.9	724.14	431.19	929.03	649.75	763.62	476.74	892.53	476.71
32.165	1	0.06	0.08	0.02	0.86	0.03	0.16	0.61	0.58	3.41	98.28	1	0	97.71	17.85	35.02	0.43	4.28	2.15	0.43	0.45	0.31	0	0.21	0.58	3.41	0.12	0.35	0.32	0.74	0.29	1.54	0.82	0.38	0		-1.19	3.23	2.21	71.85	125.44	727.19	431.37	931.29	649.78	767.69	477.08	893.13	476.46
32.198	1	0.06	0.08	0.02	0.81	0.03	0.17	0.57	0.82	3.73	98.39	0.92	0	98.66	18.58	33.71	0.56	2.94	2.29	0.55	0.42	0.33	0	0.25	0.82	3.73	0.12	0.44	0.33	0.74	0.26	1.25	0.72	0.5	0		-3.04	0.5	1.99	70.64	129.41	731.36	430.3	937.09	649.75	770.44	476.08	899.85	475.31
32.232	1	0.05	0.07	0.02	1.1	0.03	0.16	0.84	0.82	3.31	97.81	1.8	0	96.74	19.38	42.71	0.62	2.47	2.23	0.64	0.44	0.32	0	0.28	0.82	3.31	0.12	0.46	0.34	0.93	0.31	0.79	0.65	0.52	0		-0.84	5.05	4.17	71.64	126.35	732.39	431.05	937.02	649.16	774.67	476.49	901.01	477.86
32.265	1	0.04	0.05	0.02	1.52	0.03	0.14	1.26	1.08	3.78	96.96	3.84	0	96.39	20.27	52.18	0.65	2.06	2.4	0.68	0.47	0.46	0	0.34	1.08	3.78	0.11	0.48	0.34	0.77	0.36	1.1	0.63	0.52	0		-2.09	5.58	3.83	70.75	131.22	732.73	430.53	937.78	647.7	772.57	477.07	903.79	476.76
32.298	1	0.04	0.06	0.02	1.4	0.03	0.14	1.15	1.02	3.47	97.2	3.38	0	98.72	19.58	50.6	0.6	1.84	2.54	0.66	0.39	0.63	0	0.28	1.02	3.47	0.11	0.5	0.33	1.12	0.36	0.88	0.59	0.59	0		-1.68	-0.27	2.59	70.49	135.98	737.93	430.75	942.8	649.19	773.96	475.27	909.92	477.72
32.332	1	0.05	0.06	0.02	1.25	0.03	0.13	1	1.04	3.06	97.5	3.05	0	95.25	17.33	49.24	0.54	1.99	2.74	0.72	0.28	0.52	0	0.21	1.04	3.06	0.11	0.38	0.33	1.05	0.4	1.5	0.55	0.61	0		-0.95	-7.01	-0.17	70.89	129.47	741.28	428.42	947.54	648.27	778.3	473.88	907.75	475.51
32.365	1	0.05	0.06	0.02	1.04	0.03	0.13	0.79	1.16	2.81	97.91	2.3	0	94.73	16.12	45.51	0.51	1.48	2.8	0.73	0.19	0.32	0	0.2	1.16	2.81	0.1	0.53	0.38	0.98	0.38	4.08	0.56	0.53	0		1.51	7.56	2.61	72.06	131.03	742.28	431.91	947.44	652.21	781.09	477.05	912.09	479.6
32.398	1	0.05	0.06	0.02	1.17	0.03	0.12	0.91	1.07	3.02	97.66	3.02	0	94.15	16.1	49.08	0.46	1.36	2.73	0.73	0.14	0.16	0	0.14	1.07	3.02	0.07	0.34	0.45	1	0.33	2.69	0.55	0.56	0		1.23	8.11	3.2	71.82	131.74	739.49	432.27	944.69	652.73	778.64	475.67	910.25	481.55
32.432	1	0.05	0.06	0.02	1.15	0.03	0.12	0.9	0.97	2.82	97.69	2.97	0	98.49	15.93	48.98	0.46	1.26	3.03	0.86	0.11	0.09	0	0.09	0.97	2.82	0.06	0.32	0.43	1.06	0.29	1.2	0.53	0.58	0		-2.09	-1.1	0.74	70.19	133.06	741.75	431.77	948.61	652.56	778.28	477.08	911.34	478.3
32.465	1	0.05	0.06	0.02	1.09	0.03	0.12	0.84	0.78	2.32	97.82	2.74	0	92.87	15.1	48.13	0.47	1.25	3.19	0.96	0.12	0.08	0	0.08	0.78	2.32	0.06	0.28	0.42	1.05	0.25	3.16	0.54	0.56	0		0.82	9.16	2.22	71.31	133.44	741.58	434.02	946.58	653.17	778.77	480.33	912.2	480.84
32.499	1	0.05	0.07	0.02	0.86	0.03	0.12	0.62	0.69	2.19	98.29	1.73	0	96.84	13.66	42.4	0.44	1.13	3.88	0.93	0.1	0.08	0	0.07	0.69	2.19	0.05	0.22	0.41	1.01	0.21	3.08	0.56	0.57	0		-0.33	4.88	1.03	71.37	131.86	740.22	435.82	944.63	654.63	776.55	480.83	908.4	482.42
32.532	1	0.06	0.08	0.02	0.76	0.03	0.13	0.54	0.45	1.95	98.47	1.29	0	96.14	13.83	38.8	0.38	1.19	2.92	0.67	0.1	0.06	0	0.06	0.45	1.95	0.04	0.19	0.41	0.8	0.19	1.78	0.57	0.62	0		0.78	5.92	-0.9	72.3	129.87	737.42	436.6	941.75	655.09	772.79	483.24	902.66	482.59
32.565	1	0.05	0.07	0.02	0.95	0.03	0.12	0.7	0.37	1.68	98.11	1.92	0	98.71	15.01	44.01	0.33	1.28	1.98	0.48	0.1	0.07	0	0.06	0.37	1.68	0.03	0.14	0.4	0.71	0.16	1.9	0.56	0.66	0		0.96	0.3	-0.22	72.42	129.29	734.08	436.74	938.69	655.74	770.45	482.81	899.74	483.28
32.599	1	0.05	0.07	0.02	0.99	0.03	0.13	0.73	0.34	1.32	98.02	2	0	96.52	15.78	44.49	0.28	1.37	1.63	0.37	0.12	0.07	0	0.07	0.34	1.32	0.03	0.18	0.4	0.62	0.17	0.68	0.53	0.68	0		0.4	5.39	-1.97	72.06	129.42	730.7	436.38	936.23	656.32	765.84	484.53	895.21	480.85
32.632	1	0.05	0.06	0.02	1.09	0.03	0.12	0.83	0.32	1.21	97.82	2.47	0	98.18	15.63	47.22	0.25	1.75	1.5	0.38	0.14	0.07	0	0.08	0.32	1.21	0.03	0.22	0.36	0.73	0.18	1.15	0.56	0.53	0		-5.15	-2.06	-4.13	69.03	134.11	727.66	435.48	936.28	656.48	759.65	486.03	893.45	476.93
32.665	1	0.05	0.06	0.02	1.11	0.03	0.12	0.86	0.36	0.94	97.77	2.59	0	91.03	15.29	47.84	0.23	2.16	1.5	0.41	0.16	0.11	0	0.08	0.36	0.94	0.03	0.33	0.34	0.76	0.17	2.85	0.6	0.45	0		-1.46	10.41	-5.02	70.5	130.83	721.72	435.56	929.36	656.82	754.35	487.39	884.7	476.3
32.699	1	0.05	0.06	0.02	1.18	0.03	0.13	0.93	0.42	0.67	97.64	2.46	0	97.3	17.78	47.1	0.19	2.24	1.69	0.34	0.19	0.12	0	0.08	0.35	0.67	0.04	0.42	0.3	0.89	0.17	0.58	0.66	0.32	0		-2.82	-4.08	-4.75	69.93	132.37	721.35	435.04	929.87	656.42	753.55	486.56	885.57	476.91
32.732	1	0.05	0.05	0.02	1.39	0.03	0.14	1.14	0.58	0.59	97.22	3	0	95.53	19.53	49.49	0.19	2.93	1.61	0.25	0.17	0.1	0	0.09	0.41	0.59	0.04	0.58	0.29	0.9	0.18	0.31	0.67	0.22	0		-0.69	6.69	-3.48	70.78	129.7	716.1	435.81	923.5	658.26	750.7	486.59	880.03	476.93
32.766	1	0.04	0.05	0.02	2.03	0.03	0.17	1.81	0.51	0.49	95.94	3.93	0	96.88	25.7	53.04	0.15	4.55	1.36	0.19	0.16	0.14	0	0.08	0.42	0.49	0.04	0.51	0.29	0.9	0.16	0.83	0.73	0.19	0		-1.45	-4.82	-2.98	69.47	138.44	715.93	435.52	925.66	658.26	747.22	486.35	885.49	479.56
32.799	1	0.05	0.06	0.02	1.69	0.03	0.18	1.43	0.5	0.39	96.63	2.63	0	97.74	25.05	47.89	0.15	4.69	1.43	0.22	0.16	0.13	0	0.08	0.46	0.39	0.06	0.5	0.29	0.71	0.15	0.45	0.79	0.05	0		-0.33	3.17	-3.05	70.12	137.19	710.63	436.59	918.66	658.68	741.91	487.93	878.8	478.9
32.832	1	0.05	0.06	0.02	1.44	0.03	0.17	1.17	0.52	0.37	97.12	2.04	0	97.95	23.49	44.66	0.16	4.7	1.43	0.31	0.15	0.12	0	0.09	0.52	0.37	0.07	0.4	0.29	0.65	0.16	1.25	0.8	0	0		-2.32	2.68	-3.62	69.4	137.02	710.39	438.7	915.49	656.79	739.74	489.83	876.34	479.19
32.866	1	0.05	0.06	0.02	1.57	0.03	0.18	1.31	0.61	0.32	96.86	2.37	0	98.5	25.04	46.44	0.17	4.19	1.6	0.38	0.17	0.21	0	0.12	0.61	0.32	0.07	0.52	0.25	0.6	0.13	1.62	0.85	0	0		-2.69	-1.07	-3.99	69.66	134.72	712.49	440.91	913.16	654.25	740.46	491.75	874.63	479.65
32.899	1	0.05	0.06	0.02	1.51	0.03	0.19	1.24	0.84	0.27	96.98	2.27	0	98.06	25.03	45.65	0.18	3.79	2.05	0.34	0.18	0.25	0	0.19	0.69	0.27	0.09	0.84	0.21	0.54	0.13	3.15	0.83	0.11	0		-2.49	-2.39	-3.99	69.72	129.38	712.69	440.95	913.92	655.14	743.9	492.85	872.53	478.91
32.932	1	0.05	0.06	0.02	1.34	0.03	0.18	1.07	1.14	0.28	97.32	2.06	0	97.99	23.52	44.16	0.17	3.23	2.18	0.29	0.19	0.29	0	0.24	0.79	0.28	0.1	1.14	0.23	0.52	0.12	4.61	0.8	0.19	0		-1.22	2.56	-4.51	70.44	129.12	712.76	441.11	913.67	654.98	743.61	493.87	871.83	478.65
32.966	1	0.05	0.06	0.02	1.24	0.03	0.15	0.98	1.71	0.31	97.52	2.46	0	98.57	19.54	45.84	0.16	3.33	2.34	0.31	0.21	0.44	0	0.49	0.78	0.24	0.11	1.71	0.23	0.47	0.14	2.4	0.85	0.24	0		-5.32	0.83	-3.84	68.31	133.93	711.78	442.41	912.55	655.32	740.39	492.18	873.83	480.71
32.999	1	0.05	0.06	0.02	1.2	0.03	0.14	0.94	0.91	0.41	97.6	2.46	0	94.88	18.3	46.62	0.18	2.79	2.41	0.41	0.23	0.41	0	0.49	0.72	0.25	0.11	0.91	0.26	0.47	0.12	3.49	0.8	0.35	0		-4.73	7.4	-4.02	69.14	133.99	712.9	443.35	908.6	649.88	738.82	492.09	872.39	481.53
33.032	1	0.05	0.07	0.02	0.87	0.03	0.13	0.63	0.71	0.52	98.25	1.62	0	95.25	14.88	41.51	0.2	1.81	2.04	0.52	0.23	0.26	0	0.6	0.71	0.26	0.11	0.45	0.26	0.44	0.12	4.6	0.72	0.35	0		-11.46	7	-2.36	67.82	133.19	712.66	442.4	902.01	640.72	737.45	486.61	870.42	478.99
33.066	1	0.05	0.07	0.02	0.99	0.03	0.14	0.75	0.85	0.64	98.01	1.84	0	98.26	17.44	42.98	0.27	1.71	1.62	0.64	0.34	0.24	0	0.85	0.6	0.26	0.12	0.15	0.29	0.56	0.13	4.96	0.74	0.39	0		-10.16	-1.84	-1.93	68.82	124.12	712.9	442.64	903.79	644.31	743.43	485.84	867.43	480.39
33.099	1	0.05	0.07	0.02	0.92	0.03	0.18	0.68	0.74	0.74	98.15	1.2	0	98.22	20.68	37.48	0.31	1.74	1.55	0.84	0.5	0.16	0	0.74	0.51	0.28	0.13	0.08	0.31	0.6	0.11	5.21	0.73	0.25	0		-11.7	1.95	0.35	68.34	127.87	713.26	441.12	904.96	642.74	744.53	483.45	872.34	479.82
33.133	1	0.05	0.08	0.02	0.89	0.03	0.2	0.65	0.6	0.6	98.22	1	0	98.55	22.18	35.01	0.43	1.61	1.41	1.03	0.72	0.16	0	0.6	0.28	0.29	0.09	0.02	0.42	0.56	0.08	1.57	0.73	0.11	0		-11.3	0.89	0.01	68.85	125.46	715.2	441.05	906.53	642.31	747.18	484.31	872.53	478.92
33.166	1	0.05	0.08	0.02	0.98	0.03	0.25	0.72	0.56	0.56	98.05	0.89	0	97.52	26.31	33.44	0.51	1.62	1.52	1.57	0.63	0.17	0	0.56	0.19	0.34	0.07	0.02	0.5	0.52	0.07	0.87	0.68	0.13	0		-10.58	3.64	0.21	69.34	128.95	718.81	439.04	909.45	639.07	748.92	482.71	877.76	477.25
33.199	1	0.05	0.09	0.01	1.09	0.03	0.35	0.83	0.59	0.59	97.81	0.85	0	97.32	32.86	30.33	0.59	1.52	1.98	2.59	0.57	0.17	0	0.5	0.12	0.35	0.05	0.01	0.59	0.59	0.06	6.91	0.72	0.02	0		-8.43	4.04	0.11	69.86	128.38	720.65	436.23	911.86	637.87	751.23	479.83	879.53	475.3
33.233	1	0.05	0.09	0.01	1.16	0.03	0.44	0.88	0.66	0.72	97.69	1.16	0	97.08	36.97	27.76	0.72	1.37	2.08	2.9	0.47	0.14	0	0.47	0.1	0.4	0.04	0.01	0.75	0.57	0.05	0.7	0.66	0	0		-8.3	4.48	0.57	69.89	126.29	722.48	432.36	915.86	636.87	755.65	475.54	881.89	472.33
33.266	1	0.05	0.1	0.01	1.21	0.03	0.54	0.94	0.66	0.79	97.58	1.52	0	98.08	40.67	25.65	0.79	1.22	2.11	2.58	0.54	0.15	0	0.45	0.1	0.44	0.03	0.03	0.73	0.6	0.06	1.65	0.66	0	0		-6.78	2.33	2.07	70.64	124.29	724.68	431.34	918.18	636.58	760.28	473.27	884.58	473.18
33.299	1	0.05	0.1	0.01	1.18	0.03	0.58	0.9	0.62	1.01	97.64	1.6	0	95.41	41.31	24.02	1.01	1.18	2.43	3.48	0.54	0.23	0	0.42	0.1	0.43	0.03	0.05	0.79	0.6	0.05	1.88	0.62	0	0		-5	6.83	2.24	71.25	124.14	726.19	430.04	919.37	635.2	761.97	472.4	886.12	472.4
33.333	1	0.06	0.11	0.01	1.04	0.03	0.52	0.75	0.55	1.18	97.93	1.27	0	94.57	38.04	23.17	1.18	1.01	2.47	3.49	0.46	0.33	0	0.44	0.14	0.6	0.03	0.11	1	0.66	0.05	0.41	0.55	0.03	0		-3.37	7.71	1.54	72.01	124.4	728.2	428.94	920.88	634.1	762.95	471.99	887.35	471.05
33.366	1	0.06	0.11	0.01	1.02	0.03	0.49	0.73	0.52	1.21	97.97	1.18	0	92.52	36.89	23.7	1.21	0.93	2.93	2.81	0.33	0.39	0	0.39	0.16	0.64	0.02	0.21	1.08	0.64	0.05	2.84	0.52	0.13	0		-1.26	9.43	2.89	72.74	123.97	730.91	428.49	924.66	635.41	767.76	470.85	891.72	472.86
33.399	1	0.06	0.11	0.01	1.01	0.03	0.54	0.72	0.5	1.38	97.98	1.33	0	94.42	38.35	21.69	1.38	0.93	3.22	2.18	0.27	0.54	0	0.32	0.27	0.66	0.02	0.24	1.35	0.66	0.06	1.32	0.5	0.24	0		2.41	7.86	2.86	74.7	123.87	732.22	429.46	925.64	637.11	768.89	472.37	892.73	474.78
33.433	1	0.06	0.12	0.01	0.85	0.03	0.47	0.57	0.49	1.82	98.29	1.01	0	91.69	34.06	20.34	1.82	0.87	3.25	1.66	0.25	0.54	0	0.21	0.36	0.82	0.03	0.31	1.76	0.75	0.05	1.19	0.49	0.2	0		-0.07	9.99	2.4	73.15	122.33	731.23	429.07	926.34	637.96	769.09	472.67	891.42	473.16
33.466	1	0.06	0.11	0.02	0.84	0.03	0.41	0.56	0.58	1.8	98.32	0.84	0	92.39	31.58	22.42	1.8	0.85	3.2	1.2	0.29	0.57	0	0.21	0.58	0.86	0.03	0.41	1.71	0.72	0.05	1.99	0.47	0.31	0		0.33	9.51	2.18	73.41	123.52	729.99	429.47	925.73	639.02	767.37	473.57	890.89	473.6
33.5	1	0.06	0.12	0.02	0.85	0.03	0.41	0.56	0.68	2.26	98.29	0.84	0	94.74	31.3	22.6	2.26	0.88	3.07	1.28	0.36	0.94	0	0.17	0.68	0.99	0.04	0.28	1.99	0.71	0.06	3.06	0.47	0.46	0		-3.64	7.54	1.36	72.17	122.51	729.16	431.39	920.82	636.23	764.16	472.65	886.67	473.98
33.533	1	0.07	0.12	0.02	0.8	0.03	0.36	0.5	0.57	2.59	98.41	0.71	0	90.3	28.66	22.5	2.59	1.12	3	1.68	0.39	0.94	0	0.16	0.57	0.92	0.03	0.21	2.26	0.73	0.06	3.74	0.49	0.42	0		-1.63	10.84	1.79	72.98	123.26	729.5	431.89	922.26	638.01	765.16	474.49	888.43	475.03
33.566	1	0.07	0.12	0.02	0.72	0.03	0.35	0.44	0.51	2.76	98.56	0.63	0	95.13	26.85	20.74	2.76	1.41	2.72	1.7	0.42	0.57	0	0.16	0.44	0.97	0.03	0.09	2.39	0.67	0.06	11.4	0.51	0.35	0		-0.17	7.14	0.07	73.78	128.88	727.21	432.47	920.28	638.73	758.45	476.5	887.33	475.46
33.6	1	0.09	0.14	0.02	0.56	0.03	0.3	0.31	0.5	3.31	98.89	0.45	0	97	21.79	16.73	3.31	1.93	3.08	2.33	0.45	0.44	0	0.14	0.3	0.86	0.03	0.04	2.71	0.69	0.07	2.65	0.5	0.19	0		-4.82	4.62	1.06	71.38	131.26	725.86	430.26	921.18	637.55	757.98	472.46	889.23	474.04
33.633	1	0.11	0.14	0.02	0.43	0.03	0.25	0.23	0.5	3.42	99.13	0.33	0	98.37	16.8	14.29	3.42	1.98	3.07	2.69	0.58	0.41	0	0.14	0.24	0.65	0.03	0.04	2.61	0.75	0.07	1.92	0.5	0.08	0		-6.15	1.51	-0.3	70.94	134.48	726.72	428.03	921.69	634.09	755.58	471.87	890.05	469.79
33.666	1	0.11	0.15	0.02	0.41	0.03	0.26	0.21	0.49	3.42	99.18	0.33	0	97.16	17.31	12.78	3.42	1.5	3.16	2.97	0.71	0.29	0	0.16	0.18	0.51	0.03	0.05	2.19	0.76	0.08	0.3	0.49	0.03	0		-5.03	4.34	0.1	71.3	133.95	723.74	425.31	919.87	633.45	753.91	469.35	887.85	467.37
33.7	1	0.1	0.15	0.02	0.4	0.03	0.28	0.21	0.45	3.44	99.2	0.33	0	93.96	17.97	11.92	3.44	1.28	3.07	2.87	0.95	0.34	0	0.14	0.14	0.45	0.02	0.06	1.84	0.68	0.09	0.3	0.45	0	0		-1.54	8.28	-0.71	72.71	127.9	720.31	424.58	917.24	635.06	753.24	469.76	881.11	466.95
33.733	1	0.11	0.16	0.02	0.37	0.03	0.27	0.19	0.47	3.31	99.25	0.33	0	97.4	17.53	10.61	3.31	1.36	2.63	2.95	1.2	0.39	0	0.14	0.09	0.44	0.02	0.08	1.77	0.72	0.07	0.89	0.47	0	0		-3.63	3.88	-1.89	72.46	130.08	720.05	424.38	914.55	631.12	749.43	470.38	879.38	464.38
33.767	1	0.11	0.16	0.02	0.39	0.03	0.32	0.2	0.47	3.91	99.22	0.38	0	90.75	19.84	9.16	3.91	1.2	2.82	3.38	1.31	0.59	0	0.13	0.07	0.37	0.01	0.04	2.23	0.73	0.06	0.29	0.47	0	0		-3.25	10.58	1.13	72.48	125.28	719.05	423.81	915.34	632.62	754.86	468.69	880.1	465.85
33.8	1	0.1	0.17	0.02	0.41	0.03	0.37	0.22	0.5	4.03	99.17	0.48	0	97.19	23.03	7.91	4.03	1.06	2.79	2.8	1.44	0.73	0	0.12	0.07	0.3	0.01	0.03	2.27	0.84	0.05	0.26	0.5	0	0		-1.68	4.29	0.9	73.32	123.01	718.85	422.18	917.31	634.17	756.51	468.17	879.47	464.46
33.833	1	0.1	0.17	0.02	0.45	0.03	0.44	0.24	0.54	4.13	99.11	0.61	0	97.14	26.58	7.14	4.13	0.8	2.91	2.62	1.67	0.59	0	0.11	0.07	0.25	0.02	0.05	2.02	0.92	0.05	0.14	0.54	0	0		0.76	4.37	0.97	74.12	122.94	717.56	422.88	917	636.78	755.81	469.3	878.71	466.18
33.867	1	0.08	0.17	0.02	0.62	0.03	0.67	0.37	0.64	4.47	98.66	1.14	0	97.68	35.7	8.05	4.47	0.64	3.24	2.04	1.67	0.55	0	0.12	0.09	0.16	0.02	0.07	1.8	1.11	0.04	0.2	0.64	0	0		0.34	3.31	1.35	73.96	125.23	717.64	421.64	917.69	635.66	755.4	468.21	880.6	465.28
33.9	1	0.07	0.17	0.01	0.82	0.03	0.96	0.53	0.7	4.44	98.08	2.13	0	98.67	44.12	8.4	4.44	0.63	2.72	1.94	1.58	0.37	0	0.12	0.1	0.13	0.03	0.15	1.57	1.32	0.04	0.23	0.7	0	0		3.85	-0.45	0.68	75.4	125.59	719.25	421.55	919.79	636.88	756.38	470.17	881.88	465.28
33.933	1	0.07	0.16	0.01	0.89	0.03	1.01	0.58	0.73	4.91	97.99	2.27	0	98.33	44.93	9.28	4.91	0.78	2.83	2.13	1.37	0.31	0	0.11	0.1	0.12	0.03	0.24	1.56	1.5	0.04	0.69	0.73	0	0		0.27	1.62	0.04	73.45	128.04	719.68	422.01	921.38	638.12	755.56	469.38	883.53	465.21
33.967	1	0.07	0.17	0.01	0.83	0.03	0.96	0.53	0.93	5.53	98.09	1.93	0	98.46	43.02	8.57	5.53	0.82	2.65	2.06	1.09	0.43	0	0.09	0.11	0.07	0.04	0.41	1.44	2.04	0.04	0.11	0.93	0	0		0.6	-1.21	-1.91	73.66	125.06	723.16	423.83	923.03	638.44	757.79	472.44	882.62	464.87
34	1	0.07	0.17	0.01	0.88	0.03	1.07	0.58	1	5.66	97.85	2.27	0	98.7	45.29	8.25	5.66	0.75	3.06	2.33	1.08	0.45	0	0.09	0.15	0.07	0.06	0.53	1.24	2.14	0.04	0.2	1	0	0		1.54	-0.34	-1.25	74.23	125.52	724.84	424.48	923.33	637.43	759.17	472.92	884.49	465.87
34.033	1	0.08	0.16	0.01	0.72	0.03	0.82	0.47	1.09	5.49	98.35	1.43	0	98.72	39.61	8.51	5.49	0.65	3.34	2.1	1.12	0.46	0	0.09	0.19	0.05	0.09	0.56	1.01	2.66	0.04	0.17	1.09	0	0		-1.47	0.29	-1.11	72.8	122.97	725.81	425.14	923.31	636.75	761.08	471.76	883.92	465.92
34.067	1	0.08	0.16	0.01	0.68	0.03	0.73	0.46	1.26	5.13	98.54	1.22	0	98.57	37.66	9.27	5.13	0.53	3.44	2.63	1.11	0.36	0	0.09	0.22	0.04	0.1	0.55	0.8	3.6	0.04	0.32	1.26	0	0		-1.64	0.85	-0.48	72.57	128.94	727.9	424.64	925.47	635.61	760.72	471.01	889.58	466.26
34.1	1	0.07	0.15	0.01	0.69	0.03	0.67	0.48	1.25	4.61	98.62	1.14	0	98.33	36.82	11.08	4.61	0.51	3.42	2.21	0.97	0.25	0	0.1	0.28	0.04	0.1	0.51	0.74	3.59	0.04	0.19	1.25	0	0		-0.11	1.61	-0.08	73.29	127.53	729.52	424.57	926.71	636.08	763.26	469.87	890.76	467.31
34.134	1	0.07	0.14	0.01	0.61	0.03	0.54	0.42	1.35	3.88	98.79	0.87	0	97.24	33.07	11.45	3.88	0.56	2.34	2.03	0.82	0.18	0	0.1	0.26	0.04	0.07	0.23	0.7	3.87	0.04	0.19	1.35	0	0		-1.61	4.2	0.23	73.12	123.69	732.14	422.81	927.86	631.54	767.49	469.11	891.07	463.91
34.167	1	0.07	0.15	0.01	0.61	0.03	0.55	0.43	1.36	4.04	98.78	0.91	0	98.64	33.41	11.07	4.04	0.56	2.33	1.79	0.69	0.21	0	0.09	0.21	0.05	0.06	0.17	0.9	4.31	0.04	0.14	1.36	0	0		-2.36	0.57	-0.53	72.94	123.91	734.42	422.05	928.43	629.27	768	467.46	891.81	462.47
34.2	1	0.07	0.15	0.01	0.63	0.03	0.58	0.45	1.39	3.9	98.75	0.99	0	98.14	34.48	10.82	3.9	0.53	2.45	1.66	0.62	0.22	0	0.09	0.21	0.06	0.06	0.16	1.01	4.49	0.04	0.15	1.39	0	0		-1.94	2.18	0.98	72.8	127.43	735.96	418.58	934.07	629.43	771.29	464.89	898.66	460.92
34.234	1	0.07	0.15	0.01	0.67	0.03	0.69	0.52	1.61	3.9	98.62	1.26	0	96.96	38.03	9.79	3.9	0.47	3.21	1.87	0.71	0.4	0	0.09	0.22	0.05	0.05	0.12	0.96	5.83	0.04	0.07	1.61	0	0		-1.34	4.69	1.94	72.52	131.22	737.3	415.89	937.13	628.23	772.59	462.03	903.8	459.99
34.267	1	0.08	0.15	0.01	0.57	0.04	0.63	0.44	1.69	3.56	98.74	1.05	0	97.78	35.24	7.65	3.56	0.61	4.89	2.03	0.68	0.67	0	0.09	0.23	0.05	0.04	0.15	1.07	6.33	0.04	0.12	1.69	0	0		4.47	-3.08	3.08	75.36	125.87	743.18	414.62	942.19	629.32	781.66	458.36	907.49	461.89
34.3	1	0.08	0.15	0.01	0.53	0.04	0.6	0.42	1.81	2.97	98.81	0.96	0	97.3	34.08	6.7	2.97	0.98	5.94	1.71	0.77	0.68	0	0.08	0.19	0.05	0.04	0.18	1.05	6.9	0.04	0.07	1.81	0	0		4.15	-4.08	2.92	75.19	127.47	749.08	413.99	948.57	628.62	786.89	456.95	914.24	462.47
34.334	1	0.08	0.15	0.02	0.47	0.04	0.53	0.38	1.93	2.56	98.94	0.81	0	97.62	31.51	5.58	2.56	1.42	6.35	1.46	0.83	0.74	0	0.08	0.16	0.05	0.05	0.17	1.18	8.05	0.04	0.09	1.93	0	0		5.28	3.44	2.54	75.51	131.1	750.78	412.87	951.11	628	787.03	456.34	917.96	462.84
34.367	1	0.08	0.16	0.02	0.45	0.04	0.53	0.36	1.98	2.52	98.94	0.78	0	95.84	30.99	4.39	2.52	1.74	6.62	1.74	0.91	0.61	0	0.09	0.14	0.05	0.05	0.23	1.13	8.01	0.05	0.16	1.98	0	0		5.43	6.31	2.82	75.43	130.34	753.41	412.36	952.8	627.24	789.88	455.99	920.12	461.24
34.4	1	0.09	0.16	0.02	0.39	0.04	0.48	0.32	1.96	2.57	99.04	0.66	0	94.75	28.68	3.48	2.57	1.39	5.94	2.09	1.21	0.48	0	0.09	0.2	0.05	0.08	0.39	1.02	8.46	0.05	0.05	1.96	0	0		4.7	7.53	2.42	75.41	125.92	755.82	413.17	953.84	626.75	793.38	456.51	919.22	461.04
34.434	1	0.09	0.16	0.02	0.34	0.05	0.41	0.28	2.11	2.11	99.17	0.52	0	89.38	25.61	3.18	2.11	1.2	7.46	3.21	1.4	0.41	0	0.09	0.24	0.04	0.1	0.77	0.96	8.97	0.05	0.08	2.15	0	0		2.22	11.35	3.02	74.48	122.57	756.32	415.59	952	626.48	795.05	457.26	917.5	462.58
34.467	1	0.1	0.16	0.02	0.3	0.05	0.35	0.23	2.08	2.2	99.29	0.4	0	96.03	21.82	2.57	2.2	1.24	7.56	3.73	1.56	0.31	0	0.09	0.21	0.04	0.1	0.84	0.93	8.6	0.05	0.17	2.08	0	0		-5.24	6.08	0.4	72.52	115.98	757.01	415.69	949	620.11	794.55	456.01	910.49	458.94
34.501	1	0.11	0.17	0.02	0.29	0.04	0.35	0.23	1.81	2.18	99.31	0.39	0	95.23	21.09	2.42	2.18	1.41	7.3	4.05	1.2	0.28	0	0.09	0.2	0.05	0.09	0.61	1.14	9.58	0.04	0.27	1.81	0	0		1.39	7.03	5.41	75.26	123.52	757.6	415.04	948.74	619.15	795.8	455.51	919.14	462.2
34.534	1	0.11	0.17	0.02	0.32	0.04	0.4	0.26	1.68	2.43	99.21	0.47	0	94.49	23.81	2.61	2.43	1.01	6.93	4.4	1.24	0.4	0	0.09	0.18	0.06	0.08	0.6	1.3	9.89	0.04	0.19	1.68	0	0		-0.38	7.79	5.53	74.58	122.83	758.37	416.36	949.46	619.78	797	456.78	919.67	462.9
34.567	1	0.1	0.17	0.02	0.36	0.04	0.46	0.3	1.57	2.67	99.09	0.59	0	93.74	26.95	2.66	2.67	0.7	5.82	5.36	1.22	0.51	0	0.1	0.2	0.06	0.06	0.37	1.35	10.16	0.04	0.12	1.57	0	0		-0.3	8.47	5.03	74.75	120.5	759.55	417.42	950.17	620.62	798.53	458.41	918.95	462.93
34.601	1	0.11	0.17	0.02	0.41	0.04	0.54	0.37	1.56	3.3	98.91	0.76	0	94.42	30.08	2.75	3.3	0.49	6.48	6.99	1.32	0.94	0	0.1	0.23	0.07	0.05	0.46	1.75	12.18	0.04	0.09	1.56	0	0		-0.12	7.85	4.15	74.96	122.28	760.67	418.77	949.97	621.15	797.32	458.89	919.49	464.1
34.634	1	0.11	0.17	0.02	0.42	0.04	0.56	0.38	1.46	3.71	98.88	0.78	0	97.62	30.31	3.29	3.71	0.45	7.12	8.19	1.37	1.05	0	0.11	0.23	0.07	0.04	0.33	1.82	12.25	0.03	0.11	1.46	0	0		-0.85	3.42	2.2	74.65	124.72	760.62	419.42	950.42	622.04	794.35	459.85	918.99	464.23
34.667	1	0.11	0.17	0.01	0.55	0.04	0.75	0.52	1.49	4.33	98.5	1.2	0	91.78	36.52	4.43	4.33	0.53	8.12	9.52	1.31	0.94	0	0.11	0.2	0.08	0.03	0.19	1.73	12.28	0.04	0.1	1.49	0	0		3.86	9.94	1.27	75.78	125.54	756.71	419.68	947.88	625.13	789.94	462.6	915.46	464.9
34.701	1	0.1	0.17	0.01	0.62	0.05	0.85	0.59	1.47	4.91	98.3	1.4	0	94.81	38.93	5.3	4.91	0.68	8.35	9.24	1.31	0.85	0	0.13	0.18	0.07	0.02	0.14	1.48	12.14	0.04	0.14	1.47	0	0		3.86	7.48	-0.53	75.78	125.95	753.95	419.49	947.38	627.08	786.27	464.59	912.22	463.63
34.734	1	0.1	0.17	0.01	0.67	0.04	0.91	0.63	1.46	5.09	98.18	1.6	0	97.38	40.66	5.75	5.09	0.64	7.47	9.48	1.3	0.66	0	0.14	0.25	0.07	0.03	0.14	1.43	11.68	0.04	0.09	1.46	0	0		1.36	3.93	-1.32	75.12	124.99	750.8	417.61	947.3	627.81	784.33	463.12	909.31	461.5
34.768	1	0.1	0.17	0.01	0.68	0.04	0.86	0.61	1.38	5.86	98.28	1.4	0	97.73	39.26	7.17	5.86	0.57	6.28	7.52	1.35	0.36	0	0.16	0.3	0.07	0.03	0.65	1.13	10.7	0.05	0.05	1.38	0	0		1.43	3.18	-3.59	74.76	125.66	747.56	416.18	946.83	629.1	779.97	464.74	905.48	458.47
34.801	1	0.09	0.16	0.01	0.72	0.04	0.85	0.61	1.46	6.37	98.3	1.36	0	97.87	39.02	8.75	6.37	0.59	6.23	6.06	1.16	0.24	0	0.15	0.3	0.06	0.04	0.96	0.84	9.37	0.05	0.04	1.46	0	0		2.2	2.85	-4.74	74.9	128.15	745.98	415.4	948.23	630.33	777.4	465.33	905.41	459.41
34.834	1	0.09	0.15	0.01	0.68	0.04	0.72	0.57	2.93	5.8	98.56	1.33	0	97.39	36.75	10.16	5.8	0.55	5.08	4.87	1.02	0.18	0	0.15	0.37	0.06	0.07	2.93	0.72	8.87	0.06	0.05	1.57	0	0		3.57	3.9	-3.93	75.2	131.48	743.88	415.74	947.43	632.39	774.96	465.87	906.35	460.88
34.868	1	0.08	0.15	0.01	0.81	0.04	0.82	0.64	5.24	6.46	98.36	2.17	0	94.45	39.3	11.93	6.46	0.57	5.24	3.16	0.86	0.1	0	0.17	0.59	0.08	0.1	6.63	0.53	7.14	0.05	0.19	1.43	0	0		7.52	7.83	-3.06	76.55	130.49	741.98	416.61	943.64	633.69	773.62	467.44	903.94	460.77
34.901	1	0.08	0.16	0.01	0.87	0.04	1.05	0.69	3.65	6.86	97.91	2.37	0	88.06	43.4	9.73	6.86	0.59	5.76	2.84	0.85	0.13	0	0.16	0.7	0.1	0.12	3.65	0.56	6.98	0.05	0.4	1.44	0	0		3.19	12.01	-0.57	75.08	129.49	739.35	419.77	937.56	632.31	772.35	467.87	901.73	462.56
34.934	1	0.07	0.16	0.01	0.92	0.04	1.18	0.75	2.71	7.02	97.63	2.63	0	95.03	45.69	9.13	7.02	0.74	6.45	2.28	1.05	0.23	0	0.15	0.77	0.12	0.1	2.71	0.54	7.11	0.05	0.41	1.43	0	0		1.97	7.24	-0.49	74.84	129.48	738.81	422.18	934.98	632.48	770.77	468.82	900.19	464.71
34.968	1	0.08	0.17	0.01	0.89	0.04	1.15	0.69	1.63	7.91	97.7	2.11	0	97.71	43.96	9.1	7.91	0.77	7.44	1.7	1.4	0.35	0	0.16	0.9	0.17	0.11	1.63	0.5	6.98	0.06	0.25	1.39	0.07	0		1.28	3.24	-0.51	74.92	124.83	738.95	423.64	934	632.73	772.66	470.34	897.38	465.16
35.001	1	0.07	0.17	0.01	0.85	0.04	1	0.68	1.45	7.46	98.01	1.69	0	95.75	41.91	10.31	7.46	0.8	6.61	1.49	1.46	0.47	0	0.15	0.84	0.17	0.12	0.81	0.42	7.27	0.06	0.27	1.45	0.31	0		1.51	6.42	-1.84	74.87	120.59	737.69	424.48	932.31	633.27	772.25	472.56	892.56	464.27
35.034	1	0.08	0.17	0.01	0.78	0.04	0.94	0.58	1.61	7.3	98.12	1.6	0	95.87	40.81	9	7.3	0.84	5.02	1.81	1.45	0.43	0	0.15	0.81	0.15	0.13	1.26	0.35	6.06	0.07	0.08	1.61	0.2	0		-0.17	6.27	-2.6	73.97	120.85	739.02	424.52	931.85	630.92	771.75	470.34	892.48	465.09
35.068	1	0.08	0.16	0.01	0.73	0.04	0.91	0.53	1.77	6.75	98.18	1.59	0	96.23	40.48	7.85	6.75	0.87	3.69	1.75	1.34	0.37	0	0.15	0.94	0.15	0.11	1.48	0.25	5.31	0.08	0.06	1.77	0	0		-2.47	5.8	-3.14	72.87	118.46	738.33	423.93	930.2	628.8	771.35	469.22	889.66	463.39
35.101	1	0.08	0.17	0.01	0.72	0.04	0.93	0.52	1.81	6.68	98.13	1.67	0	96.92	41.05	7.19	6.68	0.88	3.38	1.85	1.48	0.36	0	0.16	0.9	0.14	0.09	1.55	0.25	4.79	0.08	0.09	1.81	0	0		3.46	4.75	-3.25	75.65	120.29	737.77	422.74	927.82	626.28	768.78	469.16	888.96	463.96
35.135	1	0.08	0.16	0.01	0.6	0.04	0.71	0.43	2.01	4.79	98.58	1.25	0	96.84	37.33	7.17	4.79	0.92	3.02	1.81	1.96	0.52	0	0.16	0.66	0.13	0.08	1.51	0.18	3.74	0.1	0.04	2.01	0	0		0.68	4.88	-2.77	74.8	118.85	735.87	422.24	924.46	624.11	767.35	467.47	886.09	462.09
35.168	1	0.07	0.15	0.01	0.58	0.04	0.64	0.41	2.04	4.27	98.72	1.12	0	95.06	35.74	8.18	4.27	0.82	3.02	1.42	1.81	0.47	0	0.2	0.66	0.11	0.09	1.57	0.16	3.38	0.12	0.09	2.04	0	0		2.97	7.21	-2.25	75.57	116.75	734.65	422.22	921.93	623.75	767.09	467.23	883.73	462.31
35.201	1	0.08	0.15	0.02	0.48	0.04	0.51	0.33	2.08	4.03	98.98	0.78	0	96.37	31.04	7.99	4.03	0.58	2.85	1.17	2.12	0.52	0	0.22	0.67	0.1	0.1	1.16	0.17	3.04	0.11	0.04	2.08	0	0		1.43	5.61	-3.08	75.21	117.86	732.61	422.13	920.28	623.38	763.92	467.75	881.6	461.35
35.235	1	0.08	0.15	0.02	0.45	0.04	0.5	0.3	2.26	3.41	98.99	0.78	0	96.27	30.95	7.05	3.41	0.44	2.9	1.06	1.64	0.45	0	0.24	0.75	0.1	0.11	1.23	0.13	2.56	0.12	0.03	2.26	0	0		1.64	5.75	-2.02	75.41	117.64	731.53	421.6	918.31	622.42	763.46	466.34	880.97	460.97
35.268	1	0.08	0.15	0.02	0.42	0.04	0.47	0.28	2.15	3.4	99.06	0.67	0	96.75	29.14	6.74	3.4	0.41	3.08	1.06	1.66	0.46	0	0.26	0.72	0.09	0.09	0.91	0.15	2.4	0.12	0.04	2.15	0	0		5.32	5.04	-2.49	76.49	121.24	730.12	420.48	918.07	621.98	760.25	466.27	881.43	462.52
35.301	1	0.08	0.14	0.02	0.43	0.04	0.39	0.27	1.91	3.39	99.14	0.53	0	98.24	25.89	9.88	3.39	0.46	3.24	0.87	1.49	0.72	0	0.3	0.73	0.09	0.06	0.58	0.17	2.13	0.1	0.1	1.91	0	0		6.64	1.89	-3.73	76.94	125.06	730.39	421.2	916.9	620.67	756.63	469.2	881.47	461.74
35.335	1	0.08	0.15	0.02	0.43	0.04	0.39	0.26	1.59	4.12	99.13	0.49	0	94.27	24.81	10.55	4.12	0.42	4.68	1.04	1.75	1.38	0	0.42	0.81	0.11	0.06	0.6	0.19	1.85	0.1	0.05	1.59	0	0		6.45	8	-3.04	76.93	123.86	728.18	421.98	914.36	621.92	755.65	469.32	879.3	461.99
35.368	1	0.09	0.15	0.02	0.42	0.04	0.39	0.25	1.58	4.47	99.16	0.46	0	94.6	24.16	10.11	4.47	0.44	5.57	1.2	1.98	3.39	0	0.42	0.61	0.1	0.04	0.28	0.17	1.89	0.09	0.53	1.58	0	0		6.8	7.68	-1	77.21	128.83	725.31	423.39	908.84	619.74	750.84	470.35	879.48	463.51
35.401	1	0.1	0.16	0.02	0.42	0.04	0.47	0.25	1.53	5.33	99.05	0.54	0	93.44	26.3	7.5	5.33	0.44	7.48	1.53	2.45	6.33	0	0.42	0.69	0.12	0.04	0.3	0.2	1.65	0.09	2.28	1.53	0	0		5.13	8.72	0.61	76.73	125.05	723.07	424.74	908.18	622.01	752.9	471.42	877.81	465.42
35.435	1	0.11	0.17	0.02	0.35	0.05	0.4	0.19	1.43	5.53	99.2	0.39	0	96.37	21.46	6.59	5.53	0.67	9.61	1.83	2.93	4.53	0	0.52	0.8	0.11	0.03	0.37	0.17	1.06	0.08	5.48	1.43	0	0		3.32	5.61	-1.39	76.14	125.95	724.16	426.86	908.69	624.19	751.26	472.89	877.02	466.06
35.468	1	0.11	0.17	0.02	0.33	0.04	0.35	0.17	1.39	5.48	99.29	0.33	0	96.22	18.8	6.45	5.48	0.94	7.34	1.98	1.62	2.25	0	0.49	0.68	0.11	0.03	0.22	0.17	0.95	0.07	1.97	1.39	0	0		2.98	5.82	-5.49	75.98	124.55	723.06	426.33	906.64	621.29	746.65	475.17	870.62	463.18
35.502	1	0.11	0.17	0.02	0.34	0.04	0.34	0.17	1.21	5.55	99.32	0.33	0	98.62	17.97	7.11	5.55	1.35	4.83	2.5	0.97	0.62	0	0.65	0.63	0.1	0.02	0.18	0.2	0.65	0.07	0.33	1.21	0	0		4.05	0.64	-0.38	76.4	121.36	726.25	424.79	913.56	624.01	758.13	474.41	878.99	463.34
35.535	1	0.11	0.17	0.02	0.38	0.04	0.38	0.2	1.17	5.51	99.24	0.36	0	97.72	20.65	7.43	5.51	1.65	4.38	2.88	1.08	0.62	0	0.61	0.64	0.1	0.02	0.16	0.23	0.6	0.06	0.13	1.17	0	0		0.53	3.2	-2.4	75.08	121.08	730.5	425.45	916.56	623.95	760.02	472.75	880.68	462.61
35.568	1	0.11	0.18	0.02	0.43	0.03	0.5	0.23	1.15	5.6	98.99	0.55	0	97.65	26.58	5.1	5.6	1.79	3.29	3.52	1.08	0.68	0	0.56	0.55	0.1	0.02	0.12	0.25	0.65	0.06	0.15	1.15	0	0		3.14	3.37	-1.12	75.7	121.44	732.54	424.85	919.39	624.78	763.39	471.88	884.57	463.94
35.602	1	0.11	0.18	0.02	0.45	0.03	0.56	0.24	1.15	5.76	98.89	0.63	0	97.6	28.64	4.25	5.76	1.93	3.49	3.99	1.79	0.89	0	0.52	0.45	0.11	0.02	0.2	0.28	0.57	0.05	0.04	1.15	0	0		1	3.48	-1.02	75.18	119.09	735.56	423.65	924.01	624.7	768.56	471.13	887.3	462.04
35.635	1	0.1	0.19	0.02	0.59	0.03	0.8	0.34	1.14	6.21	98.4	1.1	0	95.5	36.49	4.17	6.21	2.14	3.49	3.78	2.13	0.88	0	0.44	0.49	0.12	0.01	0.28	0.34	0.63	0.05	0.14	1.14	0	0		2.91	6.72	0.07	75.57	118.58	735.76	423.62	923.76	625.1	769.74	469.46	888.2	463.92
35.668	1	0.09	0.18	0.01	0.76	0.03	1	0.44	1.03	7.3	98	1.52	0	97.83	41.01	5.97	7.3	2.43	3.64	3.42	1.94	0.68	0	0.39	0.39	0.16	0.01	0.31	0.39	0.7	0.05	0.13	1.03	0	0		1.7	2.95	0.31	75.32	120.55	736.49	422.93	924.59	624.04	769.66	468.44	890.1	463.27
35.702	1	0.08	0.19	0.01	0.99	0.03	1.42	0.59	0.94	8.25	97.16	2.59	0	97.71	47.75	6.67	8.25	1.74	4.33	3.27	1.04	0.44	0	0.29	0.35	0.24	0.01	0.42	0.37	0.78	0.05	0.3	0.94	0	0		3.97	3.23	0.09	75.99	120.26	738.22	422.39	925.64	623.7	770.99	467.75	891.17	463.32
35.735	1	0.08	0.19	0.01	1.1	0.04	1.75	0.67	1	8.37	96.5	3.56	0	95.85	51.93	6.14	8.37	1.04	5.16	4.32	0.61	0.37	0	0.27	0.31	0.26	0.01	0.24	0.34	0.87	0.05	0.33	1	0	0		3.22	6.3	0.86	75.63	121.18	739.37	422.55	927.94	625.08	773	466.82	894.16	464.63
35.769	1	0.09	0.2	0.01	1.06	0.04	1.92	0.6	1.02	10.01	96.16	3.4	0	92.23	51.36	4.84	10.01	0.53	7.66	4.96	0.3	0.54	0	0.19	0.25	0.39	0.01	0.06	0.33	0.81	0.05	0.11	1.02	0	0		3.99	9.63	1.37	75.85	120.21	739.43	423.19	927.12	624.81	773.65	467.24	893.85	465.66
35.802	1	0.09	0.22	0.01	1	0.04	1.91	0.53	1.05	11.91	96.18	2.89	0	92.08	49.22	4.11	11.91	0.3	7.46	4.48	0.38	0.98	0	0.13	0.22	0.65	0.02	0.06	0.38	0.73	0.05	0.19	1.05	0	0		6.01	9.73	1.85	76.48	124.82	740.14	423.82	926.38	623.19	771.82	468.58	896.63	466.98
35.835	1	0.1	0.22	0.01	0.93	0.04	1.73	0.48	1.06	12.44	96.54	2.37	0	97.63	46.52	4.4	12.44	0.16	8.39	4.44	0.67	3.69	0	0.12	0.23	0.9	0.04	0.02	0.52	0.76	0.05	0.31	1.06	0	0		5.57	3.4	-1.11	77	124.44	743.18	424.29	926.69	620.5	770.68	468.3	895.11	466.74
35.869	1	0.12	0.22	0.02	0.66	0.04	1.05	0.31	1.07	12.67	97.91	1.06	0	96.69	35.78	5.06	12.67	0.08	6.96	3.35	1.47	5.75	0	0.12	0.27	1.42	0.06	0.03	0.73	0.66	0.05	1.45	1.07	0	0		4.17	5.12	-3.13	76.58	123.92	744.15	425.28	928.13	620.83	770.28	470.7	894.14	466.63
35.902	1	0.15	0.22	0.02	0.45	0.04	0.66	0.2	1.16	12.32	98.68	0.52	0	97.71	25.89	3.84	12.32	0.04	5.26	4.57	1.84	4.48	0	0.11	0.31	1.04	0.1	0.06	0.64	0.72	0.06	0.16	1.16	0	0		2.24	3.23	-1.27	75.89	125.82	739.1	426.08	921.69	621.1	765.31	470.37	891.05	465.7
35.935	1	0.17	0.22	0.02	0.34	0.04	0.47	0.14	1.21	12.12	99.06	0.33	0	98.45	18.43	3.45	12.12	0.04	5.71	5.29	2.33	3.66	0	0.14	0.37	0.82	0.14	0.15	0.65	0.76	0.06	0.06	1.21	0	0		-2.54	1.26	-1.68	73.85	121.45	734.55	422.41	922.43	622.24	765.22	465.72	886.64	462.91
35.969	1	0.17	0.21	0.02	0.28	0.04	0.37	0.12	1.41	11.29	99.27	0.33	0	98.75	14.02	3.1	11.29	0.04	4.56	5.03	2.41	1.66	0	0.13	0.4	0.51	0.18	0.45	0.72	0.92	0.07	0.03	1.41	0	0		1.95	0.14	-3.27	75.2	122.59	730.64	419.66	922.7	624.18	761.3	465.84	883.84	462.14
36.002	1	0.16	0.21	0.02	0.27	0.04	0.34	0.11	1.43	10.36	99.33	0.33	0	97.78	12.89	3.33	10.36	0.05	4.9	3.71	2	0.91	0	0.13	0.55	0.48	0.18	0.55	0.64	0.89	0.07	0.08	1.43	0	0		7.14	3.07	-2.48	76.66	126.03	728.87	420.35	920.06	626.07	758.13	468.41	884.01	462.24
36.035	1	0.15	0.21	0.02	0.28	0.04	0.37	0.12	1.57	10.58	99.27	0.33	0	96.55	14.55	3.32	10.58	0.08	6.21	3.21	2.69	1.13	0	0.12	0.69	0.55	0.16	0.74	0.69	1.12	0.08	0.36	1.57	0	0		2.94	5.34	-0.13	75.7	126.62	728.13	423.4	916.97	626.04	758.18	467.99	884.78	465.22
36.069	1	0.15	0.21	0.02	0.32	0.04	0.43	0.14	1.59	11.72	99.14	0.33	0	96.55	17.43	3.6	11.72	0.14	5.3	3.47	3.04	1.02	0	0.11	0.74	0.81	0.08	0.35	0.73	1.22	0.08	0.36	1.59	0	0		1.78	5.34	0.01	75.39	128.32	726.53	425.38	914.06	625.47	755.22	470.42	883.48	466.39
36.102	1	0.14	0.2	0.02	0.32	0.04	0.43	0.15	1.6	10.52	99.15	0.33	0	97.44	18.54	3.52	10.52	0.24	4.86	3.09	2.97	0.67	0	0.11	0.59	0.76	0.05	0.15	0.73	1.21	0.07	0.12	1.6	0	0		0.35	3.8	-0.42	75.21	118.08	725.01	425.23	912.52	626.46	758.47	469.2	876.48	465.16
36.136	1	0.11	0.2	0.02	0.47	0.04	0.66	0.24	1.62	9.11	98.68	0.69	0	97.71	29.8	3.67	9.11	0.68	3.98	3.25	2.28	0.53	0	0.12	0.49	0.75	0.03	0.08	0.64	1.18	0.07	0.28	1.62	0	0		2.29	3.24	-1.16	75.58	118.33	724.66	424.54	913.27	627.54	757.88	469.78	876.09	464.53
36.169	1	0.09	0.19	0.01	0.69	0.04	1.03	0.39	1.8	9.25	97.94	1.44	0	98.46	40.22	4.86	9.25	1.13	4.5	2.46	2.59	0.45	0	0.13	0.5	0.64	0.02	0.12	0.53	1.06	0.06	0.11	1.8	0	0		3.84	1.21	-0.73	76.06	120.23	724.4	424.41	913	627.27	757.01	470.39	877.11	464.92
36.202	1	0.08	0.19	0.01	0.8	0.04	1.3	0.46	1.76	9.58	97.4	2.06	0	97.99	44.82	4.37	9.58	1	4.08	2.17	2.09	0.23	0	0.13	0.46	0.64	0.02	0.17	0.47	0.98	0.06	0.09	1.76	0	0		2.83	2.57	-0.16	75.66	121.18	724.21	424.21	914.28	628.15	757.6	470.19	878.67	465.12
36.236	1	0.08	0.19	0.01	0.93	0.04	1.51	0.55	1.86	9.24	96.98	2.81	0	97.91	48.64	5.13	9.24	0.74	4.02	2.06	1.32	0.27	0	0.13	0.32	0.57	0.02	0.2	0.58	0.63	0.08	0.31	1.86	0	0		-0.18	2.76	0.89	74.91	117.82	726.68	424.35	917.16	627.94	762.94	469.41	880.68	464.97
36.269	1	0.07	0.19	0.01	0.95	0.04	1.67	0.57	1.99	9.1	96.66	3.31	0	98.04	50.76	4.35	9.1	0.39	4.05	2.29	0.97	0.32	0	0.13	0.25	0.67	0.03	0.2	0.6	0.57	0.09	0.42	1.99	0	0		5.59	2.45	0.4	76.06	126.33	728.27	422.78	923.02	632.08	761.91	470.32	888.17	465.99
36.302	1	0.07	0.18	0.01	0.81	0.04	1.34	0.48	2.17	8.07	97.32	2.43	0	98.38	46.68	4.45	8.07	0.21	4.81	1.86	0.72	0.34	0	0.14	0.27	0.83	0.07	0.21	0.68	0.5	0.09	0.2	2.17	0	0		0.94	1.46	0.49	74.23	128.99	733.15	421.37	930.16	631.17	766.68	469.5	895.53	463.43
36.336	1	0.07	0.17	0.01	0.64	0.04	1.02	0.38	2.57	6.66	97.97	1.62	0	86.81	41.8	3.88	6.66	0.11	5.15	1.41	0.52	0.27	0	0.16	0.32	0.43	0.2	0.28	0.44	0.41	0.1	0.16	2.57	0	0		-0.71	12.58	-0.9	73.72	116.5	735.87	422.69	927.79	629.14	772.03	466.41	888.5	463.6
36.369	1	0.08	0.17	0.01	0.55	0.04	0.88	0.32	2.62	6.66	98.25	1.24	0	98.77	38.3	3.17	6.66	0.06	5.1	1.55	0.69	0.23	0	0.15	0.4	0.49	0.34	0.35	0.42	0.44	0.11	0.12	2.62	0	0		-4.11	0.05	0.49	72.57	129.3	741.35	419.48	935.05	625.64	772.97	462.54	902.27	461.54
36.402	1	0.08	0.17	0.01	0.56	0.04	0.89	0.33	2.68	5.81	98.22	1.36	0	97.65	39.32	3.1	5.81	0.05	5.64	1.32	0.75	0.11	0	0.14	0.56	0.43	0.45	0.73	0.34	0.53	0.11	0.05	2.68	0	0		-1.14	3.37	-0.3	73.89	124.37	742.95	417.14	938.53	626.85	777.32	461.96	901.66	458.93
36.436	1	0.09	0.17	0.01	0.4	0.04	0.56	0.22	2.44	5.15	98.88	0.7	0	97.97	29.7	2.87	5.15	0.06	4.23	1.13	0.7	0.11	0	0.1	0.49	0.52	0.36	0.83	0.43	0.64	0.11	0.17	2.44	0	0		-6.39	2.62	1.49	72.24	122.96	745.73	416.75	935.63	618.9	779.64	457.16	902.6	458.1
36.469	1	0.09	0.17	0.02	0.36	0.04	0.5	0.2	2.41	5.1	99	0.57	0	98.23	27.05	2.52	5.1	0.08	4.88	1.22	1.04	0.14	0	0.09	0.47	0.47	0.31	0.73	0.44	0.74	0.11	0.09	2.41	0	0		2.09	-1.92	1.12	75.38	126.95	759.3	416.37	950.02	620.66	791.19	460.42	918.14	459.32
36.503	1	0.1	0.18	0.02	0.33	0.04	0.46	0.18	2.3	5.24	99.09	0.47	0	98.55	24.5	2.17	5.24	0.14	6.16	1.42	1.16	0.17	0	0.08	0.51	0.67	0.22	0.42	0.55	1.02	0.1	0.14	2.3	0	0		4.05	-0.91	4.83	76.32	120.57	763.57	417.17	952.47	620	801.27	457.89	921.71	463.48
36.536	1	0.09	0.18	0.02	0.35	0.04	0.49	0.19	2.18	4.88	99.02	0.54	0	98.32	26.32	2.07	4.88	0.29	5.27	1.3	0.92	0.14	0	0.07	0.67	0.63	0.09	0.46	0.56	0.93	0.1	0.21	2.18	0	0		2.21	-1.67	4.8	75.79	123.8	767.61	418.82	957.04	621.08	804	459.83	927.7	464.84
36.569	1	0.1	0.18	0.02	0.34	0.04	0.48	0.18	2	4.92	99.05	0.52	0	98.59	25.5	1.69	4.92	0.55	5.08	1.4	1.07	0.11	0	0.07	0.84	0.68	0.04	0.64	0.52	0.94	0.11	0.27	2	0	0		0.52	-0.75	5.87	75.05	125.63	770.52	419.46	961.57	622.46	807.95	459.84	933.4	466.59
36.603	1	0.1	0.18	0.02	0.32	0.04	0.41	0.17	1.87	4.2	99.17	0.44	0	98.37	23.19	1.73	4.2	1.12	3.88	1.42	0.84	0.09	0	0.06	0.85	0.81	0.01	0.61	0.42	1.02	0.13	0.38	1.87	0	0		0.73	-1.48	6.63	74.43	126.16	774.07	421.72	966.84	626.43	812.88	461.89	938.78	470.05
36.636	1	0.1	0.18	0.02	0.36	0.03	0.45	0.19	1.71	4.32	99.11	0.5	0	98.41	24.8	2.09	4.32	2.14	2.64	1.28	0.84	0.08	0	0.07	1.22	0.99	0.01	1.03	0.37	1.12	0.14	1.07	1.71	0	0		1.3	-1.37	5.69	73.88	129.05	777.53	423.59	971.33	630.21	814.62	463.54	943.37	472.26
36.669	1	0.13	0.18	0.02	0.23	0.03	0.26	0.11	1.6	4.19	99.49	0.33	0	98.64	12.68	2.09	4.19	1.7	2.09	1.28	0.63	0.09	0	0.07	1.07	1.26	0.01	0.93	0.33	1.06	0.15	0.74	1.6	0	0		-1.65	-0.56	4.95	72.3	132.18	783.51	429.63	973.59	631.49	816.56	467.71	948.4	477.16
36.703	1	0.12	0.18	0.02	0.21	0.03	0.23	0.1	1.59	3.05	99.54	0.33	0	94.65	11.45	1.82	3.05	1.06	2.04	1.11	0.64	0.19	0	0.06	1.21	1.95	0.01	0.73	0.39	0.99	0.16	0.75	1.59	0.08	0		0.64	-7.64	7.18	72.31	128.02	785.75	429.88	979.17	635.48	824.64	468.06	952.13	479.69
36.736	1	0.12	0.19	0.02	0.2	0.03	0.21	0.1	1.6	2.52	99.58	0.33	0	88.02	9.9	2.01	2.52	0.72	1.37	0.81	0.42	0.16	0	0.05	1.06	2.33	0.02	0.6	0.48	0.92	0.15	0.66	1.6	0.85	0		1.81	-12.03	6.89	73.61	126.15	786.87	432.22	979.46	637.42	825.88	470.7	951.57	481.45
36.77	1	0.12	0.2	0.02	0.18	0.03	0.19	0.09	1.37	3.26	99.6	0.33	0	95.53	8.11	2.03	2.03	0.38	0.84	0.46	0.3	0.19	0	0.05	1.14	3.26	0.02	0.29	0.51	0.94	0.12	1.71	1.37	1.38	0		0.27	-6.69	7.85	74.43	123.98	787.63	435.57	973.69	632.71	825.36	472.02	948.75	484.15
36.803	1	0.12	0.2	0.02	0.17	0.03	0.17	0.08	1.1	3.82	99.59	0.33	0	97.31	6.05	2.33	2.07	0.24	0.65	0.32	0.22	0.16	0	0.04	0.98	3.82	0.03	0.24	0.52	0.86	0.11	0.94	1.1	1.38	0		-3.39	-4.05	5.66	72.63	126.12	787.91	437.8	972.77	633.66	821.85	474.04	947.59	483.79
36.836	1	0.12	0.2	0.02	0.17	0.03	0.17	0.08	1.23	4.31	99.6	0.33	0	84.26	5.76	2.59	1.91	0.2	0.57	0.25	0.1	0.05	0	0.03	0.68	4.31	0.04	0.14	0.47	0.77	0.1	2.39	1.23	1.34	0		-3.71	-13.61	4.02	70.59	126.31	790.41	439.4	976.64	636.98	823.18	476.84	949.29	483.81
36.87	1	0.12	0.22	0.02	0.17	0.03	0.17	0.08	0.99	6.08	99.57	0.33	0	96.6	6.08	2.63	1.8	0.11	0.56	0.22	0.11	0.07	0	0.03	0.66	6.2	0.05	0.23	0.49	0.83	0.09	2.18	0.99	1.97	0		-0.37	-5.27	0.11	71.67	124.36	788.6	440.01	979.26	642.76	820.74	482.17	945.08	484.32
36.903	1	0.12	0.22	0.02	0.16	0.03	0.16	0.08	0.95	4.39	99.57	0.33	0	96.28	4.39	2.24	1.83	0.11	0.92	0.17	0.13	0.04	0	0.02	0.52	6.64	0.06	0.41	0.51	0.62	0.08	1.94	0.95	1.84	0		3.67	-5.74	2.41	73.61	129.5	782.06	438.98	973.66	643.64	814.4	480.49	943.78	486.26
36.936	1	0.12	0.2	0.02	0.16	0.03	0.16	0.08	1.02	4.79	99.59	0.33	0	98.02	4.79	2.12	1.87	0.14	1.83	0.18	0.2	0.03	0	0.02	0.5	5.97	0.05	0.58	0.44	0.68	0.07	0.76	1.02	1.31	0		-0.1	-2.48	1.97	71.86	130.03	780.02	437.85	972.89	642.71	812.36	478.85	942.25	484.77
36.97	1	0.12	0.18	0.02	0.16	0.03	0.15	0.07	1.1	3.64	99.64	0.33	0	97.71	3.64	2.7	1.52	0.24	2.45	0.19	0.3	0.03	0	0.02	0.49	8.89	0.03	0.59	0.34	0.53	0.06	1.23	1.1	0.43	0		2.61	-3.23	2.05	73.51	129.72	778.59	437.82	969.31	641.83	810.02	479.96	939.7	483.18
37.003	1	0.12	0.17	0.02	0.16	0.04	0.15	0.08	1.19	3.26	99.66	0.33	0	97.83	3.26	3.28	1.49	0.35	4.82	0.24	0.48	0.03	0	0.02	0.65	8.24	0.02	0.54	0.3	0.6	0.06	0.7	1.19	0	0		0.73	-2.95	0.48	72.97	124.96	773.53	435.76	968.01	643.04	807.68	478.36	932.6	481.77
37.036	1	0.12	0.16	0.02	0.17	0.04	0.15	0.08	1.23	3.71	99.66	0.33	0	96.93	3.71	4.72	1.34	0.53	5.37	0.34	0.55	0.04	0	0.03	0.65	9.43	0.01	0.33	0.27	0.52	0.05	0.92	1.23	0	0		-4.95	-4.73	-0.81	70.36	129.28	770.33	435.42	963.43	639.47	800.26	478.73	929.55	477.76
37.07	1	0.11	0.15	0.02	0.18	0.04	0.14	0.09	0.97	3.69	99.65	0.33	0	97.7	3.69	5.9	0.97	0.64	5.87	0.49	0.46	0.03	0	0.03	0.78	9.51	0.01	0.29	0.24	0.52	0.04	0.7	1.42	0	0		-4.14	-3.26	-1.8	70.9	126.34	768.45	431.61	961.91	635.93	799.14	475.36	925.48	474.4
37.103	1	0.11	0.14	0.02	0.2	0.04	0.13	0.1	0.93	3.5	99.61	0.33	0	97.2	3.5	9.6	0.83	0.78	5.53	0.51	0.41	0.03	0	0.03	0.93	7.5	0.01	0.55	0.21	0.56	0.04	0.38	1.52	0	0		-1.69	-4.27	-3.01	71.86	123.33	765.33	429.05	959.98	635.51	797.03	474.58	920.33	471.54
37.137	1	0.1	0.12	0.02	0.22	0.04	0.12	0.12	1.14	3.7	99.55	0.33	0	98.52	3.7	13.04	0.64	1.46	5.53	0.49	0.34	0.02	0	0.04	1.03	5.97	0.01	1.14	0.22	0.46	0.03	0.78	1.99	0	0		0.54	-1.02	-3.22	73.21	123.9	760.55	425.65	956.75	633.85	792.58	471.71	916.47	469.81
37.17	1	0.09	0.11	0.02	0.26	0.04	0.12	0.14	1.3	4.35	99.49	0.33	0	97.99	4.78	16.61	0.62	1.27	4.62	0.58	0.48	0.02	0	0.04	1.04	4.35	0	1.3	0.19	0.5	0.02	0.38	2.29	0	0		1.13	-2.58	-0.54	72.91	130.43	757.16	424.46	953.86	633.55	788.63	469.1	919.06	470.31
37.203	1	0.09	0.11	0.02	0.27	0.04	0.13	0.16	0.91	3.18	99.45	0.33	0	95.75	6.75	17.14	0.61	1.01	4.1	0.62	0.53	0.04	0	0.04	0.83	3.18	0	0.91	0.21	0.58	0.03	0.35	2.4	0	0		-1.18	-6.43	0.64	72.78	121.63	755.04	423.32	948.33	629.45	790.35	465.18	911.96	467.92
37.237	1	0.09	0.11	0.02	0.24	0.04	0.13	0.14	0.71	1.89	99.52	0.33	0	97.78	6.83	14.38	0.71	0.45	3.08	0.66	0.63	0.04	0	0.04	0.58	1.89	0.01	0.53	0.14	0.67	0.03	0.33	2.72	0	0		2.79	-3.07	-0.17	74.79	123.73	753.81	423.86	947.84	631.23	787.72	467.49	911.43	469.6
37.27	1	0.09	0.11	0.02	0.23	0.04	0.14	0.13	0.72	2	99.54	0.33	0	95.58	7.19	12.74	0.72	0.27	2.72	0.74	0.62	0.05	0	0.04	0.55	2	0.01	0.32	0.14	0.61	0.03	0.13	2.9	0	0		-0.63	-6.63	-0.93	72.68	123.51	753.42	421.49	950.52	630.89	788.19	465.05	911.68	467.27
37.303	1	0.09	0.12	0.02	0.2	0.04	0.14	0.11	0.77	1.77	99.6	0.33	0	97.18	6.85	9.41	0.77	0.19	2.7	0.91	0.61	0.08	0	0.04	0.52	1.77	0.02	0.17	0.11	0.69	0.02	0.24	3.22	0	0		-1.28	4.3	0.54	74.19	126.94	749.65	419.68	941.41	623.28	781.65	461.42	908.55	464.85
37.337	1	0.1	0.12	0.02	0.18	0.04	0.14	0.1	0.75	1.38	99.64	0.33	0	98.17	6.63	6.89	0.75	0.11	2.6	1.16	0.96	0.09	0	0.06	0.48	1.38	0.04	0.25	0.12	0.94	0.02	0.08	3.79	0	0		-0.39	-2.1	2.09	75.06	119.12	748.74	420.02	938.69	622.83	785.12	459.76	904.09	465.65
37.37	1	0.1	0.14	0.02	0.16	0.04	0.15	0.09	0.84	1.68	99.67	0.33	0	97.1	6.8	4.46	0.84	0.07	3.15	1.59	1.08	0.14	0	0.07	0.45	1.68	0.06	0.26	0.13	0.77	0.02	0.12	3.82	0.38	0		-6.99	-4.44	2.37	72.36	118.52	749.01	418.38	940.03	621.67	786.37	458.78	904.89	459.69
37.403	1	0.11	0.14	0.02	0.15	0.04	0.15	0.08	0.9	1.45	99.7	0.33	0	97.67	6.39	2.83	0.9	0.04	2.64	2.7	1.14	0.12	0	0.09	0.3	1.45	0.07	0.22	0.12	0.8	0.02	0.09	4.09	0	0		-5.58	-3.33	4.15	72.14	123.06	752.32	417.68	943.56	620.55	789.3	457.36	912.29	461.45
37.437	1	0.11	0.14	0.02	0.14	0.04	0.14	0.08	0.84	1.04	99.71	0.33	0	97.88	5.2	2.34	0.84	0.05	2.63	3.45	0.92	0.09	0	0.11	0.27	1.04	0.06	0.19	0.14	0.9	0.02	0.05	4.24	0	0		-5.46	2.85	2.61	72.66	118.36	754.59	417.4	943.33	618.86	791.27	456.25	909.57	459.99
37.47	1	0.12	0.14	0.02	0.14	0.05	0.14	0.07	0.89	0.89	99.72	0.33	0	98.64	4.25	1.94	0.89	0.06	3.02	4.15	0.86	0.07	0	0.12	0.28	0.78	0.05	0.2	0.15	0.92	0.01	0.04	4.13	0	0		0.29	0.59	2.51	75.05	120.79	754.65	415.76	942.92	617.74	789.77	456.11	910.5	459.74
37.504	1	0.12	0.14	0.02	0.15	0.05	0.16	0.08	1.03	1.03	99.68	0.33	0	97.76	6.85	1.91	1.03	0.16	4.15	5.64	0.94	0.06	0	0.14	0.31	0.55	0.03	0.17	0.2	0.78	0.01	0.71	3.83	0	0		0.49	3.12	4.18	75.24	121.94	758.72	413.52	948.33	615.54	795.79	451.13	917.2	462.5
37.537	1	0.13	0.14	0.02	0.16	0.05	0.17	0.09	1.13	1.13	99.66	0.33	0	97.11	7.86	1.75	1.13	0.3	4.94	6.57	1.05	0.06	0	0.11	0.26	0.47	0.02	0.15	0.25	0.95	0.01	0.37	3.78	0	0		4.6	-4.42	3.25	75.99	128.6	763.51	412.93	955.89	619.08	797.57	454.07	925.98	461
37.57	1	0.12	0.15	0.02	0.17	0.05	0.19	0.09	1.18	1.18	99.63	0.33	0	98.6	9.53	1.64	1.18	0.61	5.29	6.21	1.01	0.08	0	0.11	0.24	0.44	0.01	0.16	0.3	1.06	0.01	0.06	3.59	0	0		6.43	0.71	4.8	76.64	123.97	765.2	412.3	957.48	619.89	803.07	452.73	926.75	461.21
37.604	1	0.12	0.15	0.02	0.19	0.04	0.2	0.1	1.64	1.64	99.59	0.33	0	97.88	11.06	1.73	1.64	1.43	4.26	5.04	0.9	0.07	0	0.09	0.21	0.49	0	0.11	0.43	1.1	0.02	0.15	3.31	0	0		6.65	-2.84	5.55	76.6	125.28	769.21	411.94	961.54	619.31	807.2	451.66	932.08	461.75
37.637	1	0.12	0.15	0.02	0.23	0.04	0.23	0.13	1.68	1.68	99.54	0.33	0	96.35	13.96	1.93	1.68	3.1	4.04	4.46	0.76	0.05	0	0.09	0.17	0.47	0	0.08	0.52	1.2	0.01	0.32	3.12	0	0		3.42	-5.64	5.53	75.69	121.39	773.19	411.36	964.82	617.16	812.62	449.75	933.54	460.36
37.67	1	0.13	0.15	0.02	0.28	0.04	0.25	0.15	2.04	2.04	99.45	0.33	0	96.54	15.39	2.39	2.04	5.69	3.65	4.03	0.62	0.05	0	0.07	0.18	0.46	0	0.08	0.67	1.26	0.01	0.26	2.97	0	0		1.74	-5.36	6.15	75.08	122.33	775.79	411.32	968.18	617.35	815.81	448.82	937.55	460.88
37.704	1	0.13	0.16	0.02	0.29	0.04	0.29	0.16	2.35	2.35	99.42	0.33	0	97.5	17.59	2.12	2.35	4.84	4.96	4.7	0.83	0.05	0	0.06	0.14	0.54	0	0.08	0.96	1.17	0.01	0.09	2.83	0	0		1.13	-3.68	6.82	74.7	121.64	776.27	411.05	970.34	618.84	818.17	448.12	939.08	461.48
37.737	1	0.12	0.15	0.02	0.29	0.05	0.31	0.16	2.29	2.29	99.39	0.33	0	93.47	19.19	2.27	2.29	3.39	5.55	4.45	0.71	0.08	0	0.06	0.11	0.54	0	0.07	1.06	1.09	0.02	0.21	2.94	0	0		2.84	-8.69	5.85	74.79	121.53	779.29	412.51	974.38	621.93	820.7	451.02	941.69	462.39
37.771	1	0.12	0.16	0.02	0.26	0.05	0.28	0.14	2.58	2.58	99.45	0.33	0	98.17	16.39	2.85	2.58	2.04	7.27	3.81	0.86	0.2	0	0.06	0.12	0.51	0	0.09	1.36	1.12	0.02	0.41	2.64	0	0		1.73	-2.08	5.04	75.19	119.18	782.23	414.15	975.07	620.18	823	451.7	941.49	464.56
37.804	1	0.12	0.16	0.02	0.24	0.05	0.26	0.13	2.49	2.83	99.47	0.33	0	94.69	14.69	2.54	2.83	1.48	7.47	3.9	0.85	0.2	0	0.06	0.13	0.5	0.01	0.1	1.51	1.07	0.02	0.57	2.49	0	0		5.32	7.59	5.24	76.72	121.25	784.63	415.06	973.24	617.04	822.79	452.44	943.19	466.77
37.837	1	0.14	0.16	0.02	0.23	0.05	0.26	0.11	2.55	3.41	99.48	0.33	0	96.58	13.67	2.26	3.41	0.87	7.76	6.68	0.99	0.36	0	0.07	0.13	0.62	0.01	0.09	1.6	0.8	0.02	1.12	2.55	0	0		0.74	5.29	7.47	75.95	124.51	784.57	417.42	968.07	612.13	820.95	450.92	944.14	469
37.871	1	0.16	0.17	0.02	0.21	0.06	0.26	0.1	2.29	4.05	99.48	0.33	0	98.35	11.87	1.85	4.05	0.49	11.25	9.87	1.14	0.34	0	0.06	0.15	0.4	0.02	0.08	1.72	0.89	0.02	0.32	2.29	0	0		0	-1.58	5.56	75.81	124.56	783.09	416.77	966.66	610.4	817.4	450.88	940.84	467.58
37.904	1	0.2	0.17	0.02	0.18	0.07	0.22	0.09	2.48	3.62	99.55	0.33	0	98.32	8.52	1.5	3.62	0.33	14.4	14.14	1.31	0.26	0	0.05	0.14	0.36	0.04	0.06	1.8	0.75	0.01	0.45	2.48	0	0		1.36	1.65	6.31	75.81	125.85	782.03	416.13	964.71	610.03	816	450.8	940.91	466.11
37.937	1	0.22	0.17	0.02	0.18	0.06	0.21	0.08	2.55	3.65	99.55	0.33	0	98.59	7.24	1.32	3.65	0.25	12.35	16.98	1.19	0.19	0	0.04	0.09	0.36	0.04	0.03	1.9	0.79	0.01	0.19	2.55	0	0		3.18	0.75	6.68	76.36	124.25	782.24	415.85	962.78	608.2	816.17	450.54	939.56	465.23
37.971	1	0.25	0.17	0.02	0.18	0.06	0.2	0.08	2.53	3.76	99.5	0.33	0	98.71	6.17	1.77	3.76	0.3	12.24	18.84	0.59	0.09	0	0.03	0.09	0.49	0.03	0.02	2.48	0.94	0.01	0.26	2.53	0	0		2.82	-0.3	5.19	76.45	117.78	782.39	416.36	962.46	608.26	817.61	451.57	934.66	464.61
38.004	1	0.27	0.17	0.02	0.18	0.05	0.2	0.08	2.35	3.55	99.46	0.33	0	98.62	6.82	2.01	3.55	0.45	9.97	21.49	0.44	0.07	0	0.04	0.14	0.41	0.02	0.05	2.33	1.04	0.01	0.12	2.35	0	0		1.89	0.64	4.53	76.09	120.39	779.79	416.11	961.64	609.24	814.08	451.74	933.76	464.86
38.037	1	0.32	0.17	0.02	0.18	0.05	0.2	0.09	2.43	3.41	99.37	0.33	0	98.51	7.12	1.78	3.41	0.69	9.04	25.66	0.31	0.08	0	0.04	0.18	0.41	0.01	0.08	2.29	1.11	0.02	0.1	2.43	0	0		1.97	1.04	3.64	76.06	119.62	777.5	416.21	961.06	611.7	812.09	453.27	931.23	463.91
38.071	1	0.3	0.17	0.02	0.2	0.06	0.23	0.1	2.43	3.62	99.4	0.33	0	98.01	9.35	1.98	3.62	0.97	12.58	25.05	0.42	0.12	0	0.04	0.19	0.4	0.01	0.19	2.13	1.03	0.02	0.26	2.43	0	0		4.22	-2.5	3.27	76.46	122.53	776.11	416.11	961.88	614.03	809.98	454.34	932.06	464.85
38.104	1	0.24	0.17	0.02	0.23	0.06	0.26	0.11	2.36	3.73	99.48	0.33	0	97.89	12.07	2.4	3.73	1.7	12.31	19.63	0.69	0.17	0	0.04	0.22	0.37	0.01	0.35	2.2	1.27	0.02	0.23	2.36	0	0		5.03	-2.83	1.67	76.7	117.36	772.19	416.54	960.61	617.45	808.42	455.92	925.36	465.8
38.138	1	0.23	0.16	0.02	0.29	0.07	0.3	0.15	2.59	4.16	99.39	0.33	0	96.6	16.09	3.72	4.16	2.71	12.64	19.25	1.31	0.2	0	0.04	0.22	0.36	0	0.26	1.93	1.29	0.02	0.07	2.59	0	0		4.63	-5.27	2.19	76.09	119.83	769.65	416.69	960.34	620.37	806.18	456.63	925.67	465.7
38.171	1	0.19	0.16	0.02	0.38	0.07	0.39	0.21	2.53	4.18	99.21	0.44	0	97.6	22.29	5.1	4.18	3.4	12.68	17.05	1.3	0.18	0	0.04	0.32	0.34	0	0.46	1.86	1.45	0.02	0.18	2.53	0	0		6.69	-3.47	2.44	76.54	120.75	765.04	415.64	958.49	623.32	802.75	456.81	923.19	465.37
38.204	1	0.15	0.15	0.02	0.46	0.06	0.45	0.27	2.51	4.19	99.08	0.58	0	98.5	26.23	6.59	4.19	3.67	10.46	13.14	1.08	0.16	0	0.04	0.69	0.33	0	0.62	1.76	1.74	0.03	0.08	2.51	0	0		9.26	-1.09	-0.54	77.51	120.48	763.76	415.61	958.2	624.28	799.28	459.8	919.65	464.87
38.238	1	0.12	0.15	0.01	0.61	0.05	0.67	0.39	2.4	4.35	98.67	1.03	0	98.75	34.59	6.97	4.35	3.42	9.5	10.1	0.86	0.11	0	0.05	1.17	0.36	0	0.86	1.52	2.13	0.02	0.05	2.4	0	0		8.79	-0.15	-0.26	77.37	117.88	761.5	415.98	956.33	625.41	798.82	459.7	916.57	465.31
38.271	1	0.11	0.15	0.01	0.66	0.06	0.74	0.44	2.51	4.3	98.51	1.24	0	98.17	37.28	7.75	4.3	2.58	9.72	10.1	0.67	0.06	0	0.06	1.34	0.31	0	1.37	1.38	2.29	0.03	0.05	2.51	0	0		6.97	2.08	0.51	76.75	116.1	760.4	415.91	955.04	625.3	799.28	458.62	915.22	464.79
38.304	1	0.11	0.14	0.01	0.68	0.06	0.79	0.47	2.73	4.56	98.41	1.38	0	98.67	38.73	7.97	4.56	1.93	9.79	11.52	0.61	0.05	0	0.06	1.22	0.23	0.01	0.78	1.48	2.82	0.03	0.07	2.73	0	0		6.63	-0.47	1.18	76.68	117.45	761.41	416.84	952.85	622.23	798.61	458.27	915.83	465.63
38.338	1	0.12	0.14	0.01	0.6	0.06	0.69	0.44	2.68	4.3	98.62	1.13	0	98.77	35.91	7.92	4.3	1.19	9.53	13.47	0.82	0.04	0	0.07	1.15	0.16	0.01	0.62	1.51	4.99	0.04	0.18	2.68	0	0		1.09	-0.06	3.24	75.12	117.55	760.47	416.06	952.01	620.58	799.64	454.61	916.75	464.74
38.371	1	0.13	0.14	0.02	0.47	0.06	0.53	0.33	2.95	4	98.94	0.77	0	95.63	30.2	7.71	4	0.7	11.3	13.9	0.86	0.06	0	0.07	0.93	0.2	0.03	0.34	1.7	4.23	0.04	0.25	2.95	0	0		1.1	6.58	4.59	75.3	121.95	761.37	416.67	950.89	618.42	798.98	453.63	920.17	467.19
38.404	1	0.14	0.14	0.02	0.4	0.06	0.44	0.27	2.96	3.69	99.13	0.58	0	98.35	26.32	7.1	3.69	0.49	9.79	14.63	0.87	0.11	0	0.08	0.94	0.21	0.04	0.22	1.76	4.56	0.05	0.16	2.96	0	0		1.68	1.55	6	75.9	120.89	765.29	417.71	949.47	614.34	801.89	453.43	922.08	466.41
38.438	1	0.17	0.15	0.02	0.34	0.05	0.35	0.22	2.73	3.74	99.3	0.41	0	98.31	21.24	6.59	3.74	0.32	8.5	17.19	0.64	0.15	0	0.11	0.7	0.23	0.05	0.18	1.85	5.35	0.08	0.41	2.73	0	0		-0.38	1.67	7.14	76.01	114.9	768.36	418.14	947.34	609.19	806.18	451.7	920.28	465.27
38.471	1	0.21	0.15	0.02	0.29	0.05	0.32	0.18	2.76	3.88	99.36	0.33	0	97.66	18.32	4.86	3.88	0.33	8.96	21.74	0.38	0.14	0	0.1	0.5	0.28	0.08	0.12	1.52	4.54	0.07	0.25	2.76	0	0		6.33	-3.35	7.32	77.56	122.7	772.21	416.45	953.12	609.6	807.44	453.42	929.58	465.14
38.505	1	0.26	0.16	0.02	0.25	0.04	0.27	0.14	2.87	4.44	99.46	0.33	0	96.14	14.66	3.69	4.44	0.27	5.16	24.46	0.34	0.12	0	0.08	0.2	0.37	0.09	0.06	1.49	4.51	0.08	0.89	2.87	0	0		6.1	-5.93	6.14	77.28	121.88	776.63	417.85	956.96	609.6	811.06	452.38	931.81	468.9
38.538	1	0.29	0.16	0.02	0.23	0.05	0.25	0.13	2.82	4.56	99.42	0.33	0	98.57	12.41	3.57	4.56	0.33	6.04	26.72	0.26	0.07	0	0.06	0.11	0.33	0.07	0.05	1.56	5.04	0.06	0.14	2.82	0	0		3.16	0.83	4.64	76.72	119.63	776.09	418.41	957.01	611.03	810.37	454.21	929.31	467
38.571	1	0.27	0.16	0.02	0.22	0.05	0.23	0.12	2.86	4.54	99.46	0.33	0	98.44	10.84	3.52	4.54	0.44	6.21	23.64	0.3	0.05	0	0.06	0.09	0.26	0.06	0.05	1.53	4.73	0.05	0.18	2.86	0	0		4.55	-1.26	6.2	76.87	121.37	776.6	416.81	957.77	610.49	811.63	452.35	932.25	465.77
38.605	1	0.26	0.15	0.02	0.22	0.05	0.23	0.12	3.16	4.49	99.48	0.33	0	98.69	10.66	3.8	4.49	0.74	6.72	22.71	0.38	0.07	0	0.07	0.08	0.27	0.03	0.06	1.45	3.61	0.05	0.17	3.16	0	0		3.52	0.39	6.35	76.57	122.22	780.42	415.55	961.2	608.81	815	451.01	936.54	463.86
38.638	1	0.28	0.15	0.02	0.22	0.06	0.23	0.12	3.08	4.34	99.44	0.33	0	97.5	10.45	4.01	4.34	1.04	10.73	24.56	0.48	0.08	0	0.07	0.08	0.25	0.02	0.08	1.49	3.9	0.04	0.1	3.08	0	0		0.97	3.67	7.5	75.75	122.17	784.24	415.15	965.14	608.11	820.16	449.26	941.45	463.86
38.671	1	0.28	0.15	0.02	0.22	0.06	0.22	0.12	3.12	4.03	99.44	0.33	0	98.26	10.15	4	4.03	1.72	11.25	24.54	0.81	0.14	0	0.07	0.07	0.24	0.01	0.09	1.45	3.49	0.04	0.08	3.12	0	0		2.24	1.84	6.18	76.23	124.65	786.67	414.03	968.95	608.08	820.82	449.21	944.66	463.37
38.705	1	0.26	0.16	0.02	0.22	0.06	0.22	0.12	3.02	4	99.48	0.33	0	98.47	9.75	3.52	4	2.36	10.78	21.54	0.84	0.17	0	0.07	0.07	0.21	0.01	0.13	1.33	2.74	0.02	0.12	3.02	0	0		8.18	1.16	8.22	77.63	125.22	790.98	413	971.8	606.47	826.32	447.36	950.21	465.54
38.738	1	0.26	0.15	0.02	0.22	0.05	0.2	0.12	2.79	3.83	99.49	0.33	0	98.21	8.31	4.27	3.83	2.5	8.98	20.6	0.81	0.11	0	0.07	0.06	0.17	0	0.18	1.22	3.32	0.02	0.17	2.79	0	0		7.53	1.97	7.06	77.35	125.76	794.91	411.82	974.07	602.67	828.06	446.08	952.52	464.09
38.772	1	0.27	0.16	0.02	0.23	0.05	0.19	0.12	2.52	3.93	99.47	0.33	0	98.56	7.09	4.92	3.93	3.4	6.52	19.69	0.54	0.09	0	0.04	0.09	0.13	0	0.58	1.46	3.47	0.01	0.06	2.52	0	0		9.87	0.88	6.12	78.05	124.57	797.11	409.87	977.13	602.59	830.15	445.92	953.76	461.35
38.805	1	0.25	0.16	0.02	0.21	0.05	0.18	0.11	2.12	3.76	99.5	0.33	0	98.43	5.29	3.8	3.76	3.31	7.37	16.54	0.41	0.1	0	0.04	0.11	0.12	0	0.65	1.56	3.94	0.01	0.2	2.12	0	0		7.67	1.29	5.39	77.68	125.02	797.06	408.94	977.32	601.08	829.29	444.9	953.41	459.91
38.838	1	0.24	0.17	0.02	0.19	0.05	0.17	0.1	2.02	3.68	99.52	0.33	0	97.32	3.82	3.33	3.68	2.75	9.22	15.09	0.38	0.12	0	0.04	0.09	0.1	0	0.41	1.78	4.17	0.01	0.37	2.02	0	0		6.47	4.04	4.28	77.32	127.17	795.68	407.5	976.84	600.47	826.2	444.75	952.76	457.17
38.872	1	0.23	0.17	0.02	0.18	0.05	0.17	0.1	1.77	3.28	99.55	0.33	0	98.24	2.86	3.26	3.28	1.99	11.09	13.6	0.27	0.19	0	0.03	0.06	0.04	0	0.21	1.75	6.11	0.01	0.55	1.77	0	0		6.17	1.88	5.44	77.34	125.86	794.9	406.6	977.12	600.81	827.75	442.82	952.77	457.33
38.905	1	0.2	0.17	0.02	0.17	0.06	0.16	0.1	1.66	2.97	99.6	0.33	0	97.04	2.09	3.05	2.97	1.53	11.97	10.75	0.23	0.23	0	0.03	0.05	0.02	0	0.09	1.94	8.07	0	0.31	1.66	0	0		7.62	4.56	4.8	77.55	126.43	792.69	407.01	975.44	602.75	824.84	444.89	950.72	456.64
38.938	1	0.21	0.17	0.02	0.16	0.06	0.16	0.1	1.63	3.05	99.59	0.33	0	98.52	1.41	2.55	3.05	1	12.37	10.83	0.31	0.29	0	0.03	0.03	0.02	0	0.02	2.33	8.12	0	0.12	1.63	0	0		8.71	1	5.79	77.93	125.92	791.81	406.72	974.14	602.52	824.9	444.15	950.21	456.56
38.972	1	0.23	0.17	0.03	0.16	0.05	0.15	0.11	1.44	3.07	99.53	0.33	0	94.38	1.12	2.63	3.07	0.81	10.32	13.7	0.32	0.36	0	0.03	0.02	0.01	0	0.01	3.43	12.45	0	0.15	1.44	0	0		8.24	7.89	4.07	77.99	125.34	790.1	407.06	971.27	601.55	821.28	445.68	946.24	455.46
39.005	1	0.26	0.18	0.03	0.16	0.05	0.16	0.11	1.42	3.19	99.48	0.33	0	95.75	1.11	2.38	3.19	0.65	9.87	16.01	0.41	0.36	0	0.03	0.01	0.01	0	0	3.75	11.99	0	0.11	1.42	0	0		5.77	6.42	3.51	77.66	124.59	789.29	408.22	969.44	600.75	819.72	446.38	943.97	455.54
39.038	1	0.25	0.18	0.03	0.16	0.04	0.15	0.11	1.32	3.1	99.49	0.33	0	98.22	1.31	2.05	3.1	0.41	6.82	15.73	0.4	0.23	0	0.03	0.01	0.01	0	0	3.96	11.91	0	0.26	1.32	0	0		5.53	1.95	3.74	77.78	126.76	788.2	408.65	969.31	601.17	818.28	446.05	944.5	457.69
39.072	1	0.25	0.18	0.03	0.17	0.04	0.15	0.12	1.14	2.92	99.49	0.33	0	98.54	2.09	3.13	2.92	0.42	6.35	16.43	0.31	0.17	0	0.03	0.01	0.01	0	0.01	4.22	13.39	0	0.23	1.14	0	0		5.58	-0.95	1.45	77.85	123.42	786.66	407.97	971.38	603.48	817.89	446.81	940.82	457.88
39.105	1	0.24	0.17	0.03	0.18	0.04	0.16	0.12	1.06	2.8	99.52	0.33	0	98.49	2.91	3.86	2.8	0.45	6.56	15.51	0.32	0.19	0	0.03	0.02	0.01	0	0.03	3.79	11.79	0	0.16	1.06	0	0		7.73	1.12	-0.26	78.5	127.14	782.97	408.58	969.17	606.53	811.27	451.24	938.31	456.15
39.139	1	0.23	0.18	0.03	0.19	0.05	0.17	0.13	0.88	2.86	99.54	0.33	0	97.74	3.86	3.77	2.86	0.53	9.41	14.72	0.43	0.32	0	0.03	0.03	0.01	0	0.16	3.83	12.18	0	0.26	0.88	0	0		5.27	-3.17	1.2	77.32	129	780.38	410.35	967.97	609.99	809.8	452.01	938.68	457.54
39.172	1	0.25	0.18	0.03	0.2	0.05	0.19	0.14	0.81	3.03	99.51	0.33	0	98.15	4.95	3.92	3.03	0.66	11.44	16.78	0.44	0.41	0	0.04	0.05	0	0	0.18	3.64	13.39	0	0.2	0.81	0	0		3.7	2.15	0.09	76.86	126.75	776.43	411.7	965.27	613.35	806.56	454.92	933.3	456.38
39.205	1	0.22	0.18	0.02	0.22	0.05	0.21	0.17	0.86	3.08	99.56	0.33	0	97.96	7.86	3.87	3.08	0.83	12.3	14.81	0.6	0.54	0	0.04	0.09	0.01	0	0.17	3.42	14.26	0	0.21	0.86	0	0		5.3	2.65	0.54	77.22	127.38	771.8	412.71	962.79	617.44	803.14	456.48	930.51	458.28
39.239	1	0.2	0.18	0.02	0.27	0.05	0.26	0.21	0.86	3.15	99.47	0.33	0	97.97	12.41	4.11	3.15	1.23	12.21	12.57	0.56	0.32	0	0.03	0.15	0.01	0	0.13	4.83	14.49	0	0.06	0.86	0	0		7.78	-2.62	0.79	77.4	130.63	768.36	412.64	962.89	620.26	800.05	456.28	930.53	462.42
39.272	1	0.17	0.17	0.02	0.29	0.05	0.28	0.24	0.95	3.08	99.41	0.33	0	98.51	14.63	4.94	3.08	1.37	12.13	10.47	0.57	0.19	0	0.03	0.31	0.01	0	0.18	4.76	14.15	0	0.02	0.95	0	0		8.66	-1.03	-1	77.63	127.06	762.73	413.31	959.08	623.43	795.34	459.09	922.37	462.04
39.305	1	0.17	0.16	0.02	0.33	0.05	0.27	0.25	0.98	3.07	99.35	0.33	0	95.54	14.59	6.91	3.07	2.21	9.29	10.83	0.81	0.1	0	0.04	0.61	0.01	0.01	0.21	5.14	12.91	0.01	0.05	0.98	0	0		5.74	-6.68	-0.27	76.28	125.89	756.62	412.68	954.81	624.39	791.37	457.22	917.19	461.53
39.339	1	0.17	0.16	0.02	0.3	0.05	0.25	0.23	1.09	3.03	99.4	0.33	0	96.61	13.08	7.11	3.03	2.08	9.44	10.37	0.9	0.07	0	0.05	0.98	0.02	0.01	0.41	4.13	12.11	0.01	0.05	1.09	0	0		6.75	-5.26	-1.66	76.57	124.6	754.3	412.78	954.12	626.25	789.19	458.84	913.75	461.71
39.372	1	0.16	0.16	0.02	0.32	0.05	0.27	0.24	1.34	3.1	99.36	0.33	0	96.74	15.3	7.26	3.1	1.85	8.79	10.57	1.05	0.06	0	0.06	1.34	0.02	0.01	1.12	3.51	10.45	0.01	0.04	1.2	0	0		7.21	-5.05	-1.11	76.49	126.82	752.98	413.29	953.6	627.81	787.67	459.43	914.45	462.68
39.405	1	0.16	0.16	0.02	0.32	0.04	0.27	0.22	2.21	3.51	99.36	0.33	0	98.78	15.43	8.09	3.51	1.37	7.83	10.71	1.35	0.08	0	0.08	1.77	0.02	0.01	2.21	2.86	8.2	0.01	0.06	1.3	0	0		4.74	0.01	-0.32	76.11	124.37	749.68	413.98	949.22	627.71	785.96	458.81	910.28	462.13
39.439	1	0.14	0.16	0.02	0.32	0.04	0.29	0.21	2.64	3.89	99.36	0.33	0	98.03	16.88	7.75	3.89	0.84	6.82	8	1.11	0.08	0	0.1	1.55	0.03	0.02	2.64	1.9	6.46	0.02	0.01	1.45	0	0		6.9	2.47	0.62	76.7	124.42	748.13	415.04	947.1	629.42	785.04	459.99	909.41	463.36
39.472	1	0.13	0.15	0.02	0.33	0.04	0.28	0.2	1.53	4.06	99.35	0.33	0	98.3	16.53	8.63	4.06	0.61	4.84	7.4	0.87	0.11	0	0.1	1.53	0.04	0.03	1.41	1.71	4.85	0.02	0.01	1.5	0	0		2.02	-1.72	2.66	75.11	123.35	749.11	416.75	947.06	629.19	787.96	458.57	911.16	464.65
39.506	1	0.13	0.15	0.02	0.31	0.04	0.25	0.18	1.63	4.05	99.38	0.33	0	98.58	14.62	9.77	4.05	0.46	3.72	7.17	0.53	0.14	0	0.13	1.32	0.08	0.06	0.21	1.08	3.1	0.04	0.05	1.63	0	0		-1.43	-0.79	1.08	74.2	125.09	749.93	417.49	945.93	626.01	785.43	459.15	910.42	463.95
39.539	1	0.13	0.15	0.02	0.29	0.04	0.25	0.16	1.81	4.2	99.42	0.33	0	98.58	14.54	8.07	4.2	0.41	3.12	6.96	0.49	0.08	0	0.14	0.83	0.13	0.07	0.14	0.83	2.31	0.04	0.04	1.81	0	0		-0.48	-0.81	2.88	74.6	128.68	749.22	414.99	945.95	624.04	785.17	455.17	913.54	464.14
39.572	1	0.13	0.17	0.02	0.27	0.04	0.28	0.15	1.85	4.31	99.44	0.33	0	98.78	15.69	4.91	4.31	0.29	3.23	6.49	0.39	0.05	0	0.1	0.55	0.13	0.09	0.09	0.86	2.44	0.04	0.04	1.85	0	0		1.85	0.05	2.69	75.73	121.76	748.63	413.34	943.43	621.98	786.77	454.05	908.31	461.29
39.606	1	0.14	0.17	0.02	0.29	0.04	0.34	0.16	2.33	5.25	99.31	0.33	0	98.73	18.82	3.51	5.25	0.29	4.46	8.84	0.43	0.03	0	0.1	0.28	0.15	0.08	0.07	0.79	2.27	0.04	0.15	2.33	0	0		1.82	0.23	5.93	76	123.18	752.65	416.31	941.25	618.05	790.15	454.69	912.98	463.99
39.639	1	0.16	0.17	0.02	0.27	0.04	0.32	0.14	2.32	5.16	99.36	0.33	0	97.52	16.92	3.08	5.16	0.33	5.28	11.73	0.42	0.03	0	0.1	0.16	0.12	0.06	0.1	0.77	2.35	0.03	0.09	2.32	0	0		1.33	3.65	5.67	75.94	123.46	756.37	416.8	942.05	615.38	792.18	453.59	915.13	464.73
39.672	1	0.19	0.17	0.02	0.27	0.05	0.33	0.14	2.62	5.57	99.33	0.33	0	98.12	16.92	2.68	5.57	0.47	8.71	15.72	0.49	0.04	0	0.1	0.11	0.11	0.05	0.14	0.69	2.26	0.04	0.06	2.62	0	0		5.7	-2.23	3.73	76.77	130.82	759.86	411.7	949	614.27	791.71	453.44	922.42	458.71
39.706	1	0.24	0.17	0.02	0.27	0.06	0.34	0.14	2.78	5.86	99.32	0.33	0	98.2	16.72	2.49	5.86	0.9	10.16	21.16	0.51	0.06	0	0.08	0.09	0.11	0.03	0.14	0.56	1.68	0.04	0.13	2.78	0	0		8.46	-2	5.67	77.95	125.38	767.89	410.72	954.97	612.32	803.37	449.54	928.28	460.4
39.739	1	0.28	0.18	0.02	0.27	0.05	0.34	0.14	2.49	5.91	99.32	0.33	0	97.59	16.73	2.28	5.91	1.55	9.04	24.55	0.5	0.08	0	0.08	0.08	0.1	0.02	0.2	0.51	1.9	0.03	0.37	2.49	0	0		6.93	-3.5	7.31	77.48	126.06	775.11	411.46	960.88	610.15	811.27	449.14	936.7	461.79
39.773	1	0.32	0.19	0.02	0.27	0.05	0.33	0.13	2.29	7.05	99.33	0.33	0	98.64	15.3	1.71	7.05	1.73	6.9	25.77	0.36	0.06	0	0.09	0.08	0.09	0.02	0.21	0.32	1.44	0.04	0.23	2.29	0	0		5.32	0.59	8.18	77.26	120.48	777.7	411.97	960.58	608.22	815.99	446.85	935.46	462.41
39.806	1	0.37	0.2	0.02	0.29	0.04	0.37	0.13	2.02	8.29	99.27	0.33	0	98.08	15.82	1.52	8.29	2.52	6.72	27.7	0.39	0.08	0	0.1	0.13	0.1	0.01	0.22	0.26	1.33	0.04	0.29	2.02	0	0		6.8	-2.34	7.93	77.55	126.34	783.99	409.56	969.22	607.68	820.49	445.95	945.94	460.93
39.839	1	0.49	0.2	0.02	0.29	0.04	0.34	0.13	1.86	8.65	99.02	0.33	0	97.82	13.82	1.5	8.65	3.53	5.91	33.2	0.42	0.09	0	0.09	0.17	0.11	0.01	0.21	0.26	1.5	0.04	0.34	1.86	0	0		7.71	-2.97	9.17	78.08	122.21	789.23	411.5	971.17	606.52	827.33	445.49	948.16	463.82
39.873	1	0.41	0.21	0.02	0.26	0.04	0.3	0.11	1.47	9.07	99.18	0.33	0	98.31	10.24	1.45	9.07	3.62	5.2	25.73	0.31	0.07	0	0.06	0.2	0.14	0.01	0.24	0.23	1.51	0.02	0.84	1.47	0	0		7.94	-1.7	8.46	78.29	126.5	792.15	411.81	972.86	604.91	827.06	445.87	952.2	464.33
39.906	1	0.32	0.21	0.02	0.24	0.04	0.27	0.1	1.21	8.05	99.36	0.33	0	98.75	8.98	1.37	8.05	3.24	4.96	19.62	0.25	0.06	0	0.05	0.2	0.18	0.01	0.24	0.23	1.71	0.02	0.73	1.21	0	0		4.35	0.14	9.52	76.86	127.35	795.49	412.23	977.26	605.48	831.8	444.68	957.43	465.54
39.939	1	0.26	0.21	0.02	0.22	0.04	0.25	0.09	1.29	6.89	99.49	0.33	0	97.4	6.89	1.17	7.8	2.92	5.79	13.06	0.22	0.05	0	0.04	0.16	0.19	0.01	0.23	0.22	1.74	0.02	0.61	1.29	0	0		9.78	-3.89	6.79	79.05	126.66	798.31	414.63	977.53	606.5	830.54	450.33	956.29	465.5
39.973	1	0.22	0.21	0.02	0.21	0.04	0.23	0.09	1.22	5.69	99.53	0.33	0	97.18	5.69	1.18	7.56	2.31	6.79	9.54	0.18	0.04	0	0.03	0.17	0.19	0.02	0.22	0.19	2.17	0.01	1.24	1.22	0	0		7.01	-4.3	6.86	77.91	126.14	799.85	416.86	979.44	608.18	832.64	451.52	957.72	467.88
40.006	1	0.21	0.21	0.02	0.2	0.04	0.23	0.08	1.27	5.2	99.54	0.33	0	97.4	5.2	1.22	7.57	1.6	8.48	8.35	0.17	0.08	0	0.03	0.14	0.2	0.02	0.1	0.19	1.94	0.01	3.2	1.27	0	0		8.41	-3.87	5.3	78.37	127.09	797.4	416.79	978.41	609.23	828.9	452.74	955	468.56
40.039	1	0.21	0.21	0.02	0.19	0.05	0.23	0.08	1.23	4.73	99.54	0.33	0	98.7	4.73	1.19	7.7	1.21	10.71	8.53	0.24	0.16	0	0.03	0.11	0.19	0.02	0.06	0.21	2.58	0.01	1.6	1.23	0	0		4.24	-0.34	3.62	76.97	128.47	795.17	416.6	979.72	612.74	825.94	454.77	953.96	465.45
40.073	1	0.22	0.21	0.02	0.19	0.05	0.24	0.08	1.26	4.39	99.52	0.33	0	95.61	4.39	1.4	8.83	0.77	11.22	9.61	0.26	0.15	0	0.03	0.06	0.18	0.03	0.03	0.2	2.9	0.02	0.54	1.26	0	0		3.8	-6.59	4.36	76.56	117.75	792.33	418.07	978.62	616.53	829.84	454.7	946.84	467.99
40.106	1	0.21	0.21	0.02	0.2	0.06	0.25	0.09	1.39	5.27	99.5	0.33	0	98.55	5.27	1.95	8.73	0.47	11.98	8.39	0.3	0.17	0	0.03	0.06	0.16	0.02	0.03	0.2	2.69	0.02	0.16	1.39	0	0		-1.3	-0.89	1.72	75.2	127.3	789.45	417.54	978.42	617.14	821.01	456.81	948.07	464.69
40.14	1	0.2	0.2	0.02	0.21	0.05	0.24	0.09	1.27	5.93	99.51	0.33	0	98.23	5.93	2.78	8.16	0.42	10.75	8.41	0.37	0.07	0	0.03	0.07	0.17	0.02	0.07	0.2	2.28	0.02	0.06	1.27	0	0		2.41	-1.93	0.78	75.99	123.77	786.42	417.01	977.75	620.13	820	457.9	943.55	465.21
40.173	1	0.18	0.19	0.02	0.21	0.05	0.24	0.1	1.25	7.09	99.51	0.33	0	98.37	7.09	3.48	7.25	0.45	10.94	8.09	0.4	0.06	0	0.03	0.1	0.16	0.02	0.12	0.22	2.13	0.02	0.06	1.25	0	0		2.27	-1.51	0.5	75.79	126.2	781.15	414.91	974.57	620.05	814.26	456.58	940.27	463.42
40.206	1	0.16	0.18	0.02	0.24	0.05	0.26	0.11	1.27	6.4	99.49	0.33	0	97.16	9.95	4.73	6.4	0.42	9	7.94	0.39	0.04	0	0.04	0.15	0.17	0.01	0.31	0.21	2.16	0.02	0.08	1.27	0	0		8.44	-4.34	-0.65	77.27	119.52	778.68	412.96	976.96	625.44	816.48	457.19	935.83	463.55
40.24	1	0.17	0.18	0.02	0.27	0.05	0.3	0.13	1.42	6.22	99.41	0.33	0	98.59	13.51	5.24	6.22	0.41	9.62	10.52	0.49	0.04	0	0.05	0.26	0.19	0.01	0.71	0.22	1.8	0.02	0.04	1.42	0	0		6.23	-0.76	-2.14	76.73	121	775.68	414.21	974.74	627.13	811.72	460.05	932.69	462.49
40.273	1	0.15	0.17	0.02	0.31	0.05	0.34	0.16	1.44	6.05	99.31	0.33	0	98.42	17.19	5.94	6.05	0.43	10.37	9.73	0.71	0.05	0	0.05	0.38	0.16	0.01	1.24	0.22	1.97	0.03	0.04	1.44	0	0		8.5	-1.33	-0.16	77.34	125.91	771.19	415.65	970.33	628.2	806.7	459.82	932.37	467.63
40.306	1	0.12	0.16	0.02	0.43	0.05	0.48	0.24	1.58	5.54	99.03	0.55	0	98.45	26.06	7.11	5.54	0.57	8.98	7.51	0.79	0.05	0	0.05	0.64	0.18	0.01	1.18	0.24	1.98	0.03	0.04	1.58	0	0		9.41	-1.25	0.26	77.68	126.5	767.25	415.95	966.15	628.78	802.74	460.28	929.01	467.88
40.34	1	0.1	0.16	0.01	0.51	0.05	0.62	0.32	1.9	4.85	98.76	0.85	0	98.45	32.06	7.46	4.85	0.71	10.81	6.09	1.07	0.08	0	0.04	1.14	0.16	0.01	1.24	0.23	1.96	0.03	0.05	1.9	0	0		8.98	-1.25	-0.15	77.47	128.66	766.05	417	964.02	628.53	799.54	461.88	928.05	467.9
40.373	1	0.09	0.15	0.01	0.58	0.05	0.69	0.38	1.9	4.57	98.62	1.06	0	98.01	35	7.97	4.57	1.02	10.03	5.36	0.97	0.06	0	0.05	1.49	0.18	0.01	0.88	0.21	2.11	0.04	0.06	1.9	0	0		3.96	-2.52	-1.89	75.87	125.73	762	416.76	961.24	629.02	795.83	462.66	921.56	464.15
40.406	1	0.08	0.15	0.01	0.71	0.06	0.96	0.49	2.34	4.44	98.08	1.91	0	98.72	42	7.42	4.44	1.01	10.55	4.95	0.76	0.07	0	0.05	2.34	0.18	0.01	1.15	0.19	2.06	0.04	0.27	2.18	0	0		8.51	-0.26	-0.06	77.29	124.66	755.92	417.96	954.95	633.04	792.02	464.42	916.67	465.35
40.44	1	0.07	0.15	0.01	0.88	0.06	1.23	0.65	2.85	4.45	97.54	3.12	0	97.75	47.75	8.47	4.45	0.89	10.69	4.86	0.67	0.11	0	0.07	2.85	0.19	0.02	1.59	0.17	2.18	0.06	0.33	2.32	0	0		4.2	-3.14	1.57	75.71	126.71	754.19	419.55	952.66	632.74	790.52	463.32	917.17	467.19
40.473	1	0.07	0.15	0.01	0.87	0.05	1.26	0.64	3.53	4.33	97.49	3.46	0	98.61	48.39	7.81	4.33	0.68	7.95	4.78	0.61	0.16	0	0.08	3.53	0.19	0.02	1.83	0.18	2.15	0.07	0.39	2.32	0	0		4.39	-0.7	1.25	75.87	125.29	753.56	420.55	952	633.5	790.33	464.14	915.54	468.76
40.507	1	0.06	0.14	0.01	0.98	0.04	1.29	0.78	2.64	4.23	97.42	3.83	0	98.43	50.59	9.54	4.23	0.52	5.93	4.1	0.71	0.67	0	0.09	2.64	0.18	0.03	0.89	0.2	3.06	0.09	0.22	2.4	0	0		7.44	-1.32	0.88	76.98	125.08	754.2	422.37	949.98	633.08	789.36	466.67	914.39	470.31
40.54	1	0.06	0.13	0.01	1.01	0.05	1.23	0.83	2.47	3.97	97.55	3.59	0	91.59	50.46	10.95	3.97	0.48	6.64	4.35	0.86	0.62	0	0.12	1.94	0.16	0.03	0.49	0.19	3.38	0.08	0.23	2.47	0	0		2.04	-10.06	0.17	74.59	123.89	754.09	421.62	951.05	631.58	789.61	464.77	913.43	468.85
40.573	1	0.06	0.13	0.01	0.94	0.05	0.99	0.76	2.57	3.86	98.02	2.58	0	96.21	46.59	13.17	3.86	0.43	8.12	6.1	1.24	0.55	0	0.11	1.54	0.18	0.04	0.18	0.2	3.01	0.08	0.11	2.57	0.08	0		-1.98	-5.83	0.51	73.17	122.35	754.74	422.1	950.87	630.05	791.06	463.25	913.27	469.14
40.607	1	0.07	0.13	0.01	0.79	0.05	0.81	0.6	2.34	3.21	98.38	1.79	0	97.22	42.16	12.59	3.21	0.35	9.37	5.86	1.4	0.51	0	0.16	1.31	0.21	0.05	0.09	0.18	2.39	0.1	0.06	2.34	0.3	0		4.15	-4.22	1.78	75.7	123.71	753.02	421.53	950.33	632.77	790.51	463.72	914.03	470.71
40.64	1	0.08	0.14	0.01	0.62	0.05	0.69	0.45	2.49	3.5	98.62	1.23	0	96.95	37.73	10.09	3.5	0.27	9.65	7.65	1.57	0.22	0	0.15	0.86	0.23	0.05	0.09	0.18	2.12	0.09	0.1	2.49	0.27	0		-4.63	-4.7	3.58	72.11	118.96	753.72	421.57	949.42	630.04	794.45	460.1	913.13	468.09
40.673	1	0.09	0.14	0.01	0.46	0.05	0.54	0.31	2.64	3.51	98.92	0.77	0	97.88	31.5	7.29	3.51	0.26	9.26	7.85	1.09	0.09	0	0.11	0.42	0.29	0.04	0.08	0.19	2.29	0.09	0.04	2.64	0	0		-5.91	2.84	3.26	72.73	119.43	754.02	420.66	945.79	625.02	792.28	460.47	911.66	463.61
40.707	1	0.11	0.15	0.01	0.46	0.05	0.56	0.3	2.62	4.11	98.88	0.75	0	98.01	31.37	6.44	4.11	0.31	8.83	11.18	0.83	0.09	0	0.11	0.28	0.35	0.04	0.13	0.2	2.61	0.09	0.04	2.62	0	0		0.66	-2.51	4.24	75.33	125.07	758.86	419.75	949.46	623.37	794.78	458.52	919.54	467.21
40.74	1	0.12	0.15	0.01	0.43	0.05	0.5	0.28	2.72	3.84	99	0.64	0	98.1	29.24	6.51	3.84	0.43	8.73	13.42	0.63	0.06	0	0.1	0.16	0.27	0.04	0.13	0.21	2.68	0.09	0.03	2.72	0	0		-3.94	2.27	4.06	73.76	124.64	759.56	416.93	949.85	619.29	795.36	456.27	919.89	461.55
40.774	1	0.14	0.16	0.01	0.38	0.05	0.48	0.23	2.66	4.22	99.05	0.56	0	98.27	27.13	4.28	4.22	0.66	7.45	14.98	0.64	0.07	0	0.08	0.15	0.32	0.03	0.18	0.25	2.6	0.08	0.5	2.66	0	0		1.52	-1.81	4.69	75.46	127.13	765.87	414.42	958.47	619.76	802.36	452.83	928.98	464.18
40.807	1	0.16	0.16	0.02	0.33	0.05	0.42	0.2	2.74	3.98	99.15	0.45	0	97.3	24.25	3	3.98	0.84	7.91	15.67	0.65	0.06	0	0.08	0.17	0.29	0.02	0.21	0.28	2.86	0.07	0.28	2.74	0	0		2.59	-4.08	4.68	75.72	124.81	772.43	414.26	964.44	619.65	809.64	453.02	934.01	463.37
40.84	1	0.17	0.16	0.02	0.33	0.05	0.45	0.2	2.74	4.17	99.1	0.48	0	98.78	25.14	2.18	4.17	0.96	8	17.25	0.66	0.04	0	0.08	0.18	0.26	0.01	0.25	0.31	3.18	0.06	0.16	2.74	0	0		0.74	0.04	6.29	75.36	122.4	774.31	415.35	965.09	618.88	813.81	451.68	935.39	465.81
40.874	1	0.19	0.16	0.01	0.35	0.06	0.47	0.21	2.89	4.15	99.05	0.52	0	98.58	26.13	2.26	4.15	1.34	9.13	20.59	0.63	0.04	0	0.08	0.17	0.21	0.01	0.31	0.4	2.78	0.05	0.07	2.89	0	0		0.74	0.79	5.41	75.47	124.42	777	414.38	965.18	615.03	813.33	451.25	937.17	463.3
40.907	1	0.18	0.16	0.01	0.37	0.06	0.49	0.22	2.84	4.24	99.02	0.54	0	98.56	26.52	2.36	4.24	2.12	10.05	18.78	0.55	0.04	0	0.08	0.17	0.15	0.01	0.32	0.54	2.69	0.04	0.07	2.84	0	0		0.45	0.88	7.09	75.32	124.4	780.74	413.68	968.13	613.41	818.32	450.05	942.09	462.59
40.94	1	0.21	0.16	0.02	0.36	0.06	0.43	0.21	2.81	4.04	99.14	0.46	0	97.77	24.28	2.91	4.04	2.7	9.41	21.34	0.39	0.03	0	0.08	0.19	0.13	0.01	0.27	0.55	2.57	0.03	0.16	2.81	0	0		-2.1	3.09	5.8	74.76	120.98	782.13	413.69	967.59	611.51	819.08	449.55	939.56	460.47
40.974	1	0.22	0.16	0.02	0.29	0.05	0.33	0.16	2.71	4.36	99.35	0.33	0	98.41	17.67	2.8	4.36	2.51	8.55	19.14	0.28	0.03	0	0.06	0.16	0.09	0.01	0.18	0.62	2.73	0.02	0.18	2.71	0	0		0.85	1.38	5.36	75.94	123.84	784.25	413.48	965.83	606.96	817.48	449.43	940.82	460.55
41.007	1	0.24	0.17	0.02	0.27	0.05	0.31	0.15	2.34	4.54	99.39	0.33	0	98.58	15.81	2.74	4.54	2.49	8.23	20.87	0.26	0.05	0	0.08	0.26	0.1	0	0.2	0.55	2.77	0.02	0.84	2.34	0	0		7.84	0.78	8.37	78.21	125.83	786.5	413.22	967.19	605.61	821.44	449.57	946.41	464.28
41.04	1	0.21	0.17	0.02	0.26	0.05	0.28	0.14	1.96	4.55	99.44	0.33	0	97.46	13.87	3.21	4.55	2.08	7.88	16.01	0.22	0.08	0	0.09	0.25	0.09	0.01	0.17	0.63	2.7	0.02	0.87	1.96	0	0		9.19	-3.77	6.75	78.61	124.41	787.1	412.9	968.58	608.07	821.35	449.65	945.07	462.67
41.074	1	0.25	0.18	0.02	0.24	0.05	0.26	0.13	1.81	5	99.48	0.33	0	98.02	11.33	3.32	5	1.84	9.61	19.09	0.25	0.17	0	0.09	0.25	0.07	0.01	0.11	0.68	3.32	0.01	0.11	1.81	0	0		5.34	-2.48	4.86	77.47	122.22	788.36	414.03	969.09	607.92	821.3	451.53	943.17	460.69
41.107	1	0.25	0.17	0.02	0.22	0.05	0.22	0.11	1.69	4.96	99.51	0.33	0	97.01	7.89	4.16	4.96	1.4	8.25	18.25	0.27	0.13	0	0.08	0.15	0.07	0.01	0.05	0.66	3.75	0.01	0.29	1.69	0	0	0	4.35	-4.61	3.89	76.83	123.39	786.84	414.3	971.22	609.45	820.37	450.6	942.87	465.35
41.141	1	0.24	0.17	0.02	0.2	0.05	0.19	0.11	1.53	4.55	99.51	0.33	0	98.35	5.93	4.57	4.55	1.02	8.17	17.88	0.34	0.09	0	0.06	0.11	0.06	0.01	0	0.77	4.91	0.01	0.16	1.53	0	0	0	1.75	-1.55	1.92	76.22	122.84	785.29	413.69	970.26	610.6	817.2	453.14	939.88	459.43
41.174	1	0.24	0.17	0.02	0.2	0.05	0.18	0.11	1.53	4.24	99.52	0.33	0	96.29	5.13	5.71	4.24	0.74	8.12	18.21	0.46	0.09	0	0.07	0.07	0.07	0.01	0	0.75	4.54	0.01	0.25	1.53	0	0	0	2.38	-5.71	2.82	75.85	124.34	784.45	412.87	973.84	613.6	818.81	451.2	942.62	462.64
41.207	1	0.22	0.17	0.02	0.2	0.04	0.17	0.11	1.61	4.14	99.56	0.33	0	94.59	5.07	5.5	4.14	0.53	5.49	16.2	0.53	0.06	0	0.06	0.07	0.07	0.01	0	0.77	4.6	0.01	0.07	1.61	0	0	0	6.12	-7.7	0.78	76.4	125.05	783.46	411.87	977.08	617.82	817.45	453.72	942.22	462.11
41.241	1	0.2	0.17	0.02	0.19	0.04	0.18	0.1	1.47	3.9	99.6	0.33	0	96.26	5.29	4.7	3.9	0.58	6.26	13.46	0.65	0.05	0	0.08	0.09	0.07	0.01	0.02	0.84	4.48	0.01	0.06	1.47	0	0	0	7.43	-5.75	1.16	76.86	121.78	781.1	410.4	976.14	618.71	817.89	452.14	939.3	461.64
41.274	1	0.18	0.17	0.02	0.18	0.04	0.18	0.1	1.41	3.59	99.64	0.33	0	93.05	4.98	3.49	3.59	0.59	6.93	10.19	0.65	0.03	0	0.11	0.11	0.07	0.01	0.17	0.78	4.06	0.01	0.08	1.41	0	0	0	5.98	-9.03	0.62	75.59	126.98	776.13	407.26	976.38	619.76	812.37	449.77	938.92	460.16
41.307	1	0.2	0.18	0.02	0.17	0.04	0.17	0.09	2.33	3.19	99.61	0.33	0	96.94	4.18	2.65	3.19	0.72	7.17	11.38	0.71	0.02	0	0.15	0.19	0.06	0.01	2.33	0.69	3.42	0.01	0.05	1.43	0	0	0	10.87	-4.72	-0.2	77.5	126.49	770.75	405.17	972.64	620.92	807.28	450.08	933.44	459.09
41.341	1	0.18	0.18	0.02	0.17	0.05	0.17	0.08	6.24	2.83	99.63	0.33	0	98.27	4	2.4	2.83	0.8	9.16	7.96	0.84	0.01	0	0.23	0.32	0.06	0.02	6.24	0.55	2.75	0.01	0.03	1.35	0	0	0	9.31	-1.79	-1.95	77.42	121.68	769.83	407.37	969.81	622.03	806.12	454.03	927.77	456.83
41.374	1	0.18	0.18	0.02	0.17	0.06	0.19	0.09	8.19	2.83	99.62	0.34	0	97.08	5.29	2.04	2.83	0.93	12.26	7.12	1.06	0.02	0	0.24	0.83	0.05	0.02	8.19	0.49	2.76	0.01	0.03	1.5	0	0	0	8.76	-4.48	-3.19	77.14	125.75	766.41	408.04	965.68	620.98	798.94	456.35	924.69	456.01
41.407	1	0.16	0.17	0.02	0.18	0.05	0.21	0.09	5.72	2.46	99.59	0.33	0	97.2	6.66	1.97	2.46	1.19	11.58	5.32	0.91	0.01	0	0.32	1.84	0.05	0.02	5.72	0.47	2.8	0.01	0.07	1.49	0	0	0	6.71	-4.26	-2.17	76.47	122.55	763.99	408.67	963.74	621.57	799.47	454.31	921.95	458.41
41.441	1	0.15	0.17	0.02	0.18	0.06	0.23	0.1	4.67	2.28	99.54	0.33	0	97.69	7.67	1.64	2.28	1.4	11.94	3.41	0.77	0.01	0	0.4	4.67	0.05	0.02	3.8	0.39	2.81	0.02	0.02	1.51	0	0	0	5.01	-3.29	-2.65	76.02	123	760.16	408.19	960.45	621.52	795.21	454.4	918.2	456.54
41.474	1	0.15	0.17	0.03	0.2	0.06	0.27	0.1	8.49	2.14	99.47	0.39	0	98.22	9.28	1.63	2.14	1.69	13.86	3.43	0.7	0.01	0	0.5	8.49	0.05	0.02	4.22	0.39	2.77	0.02	0.03	1.66	0	0	0	5.13	-1.94	-2.87	76.01	126.17	758.38	408.55	958.53	621.48	791.49	455.58	917.66	456.41
41.508	1	0.15	0.16	0.03	0.2	0.07	0.29	0.11	12.69	1.89	99.43	0.52	0	97.75	10.05	2.06	1.89	1.53	13.85	3.67	0.76	0.04	0	0.55	12.69	0.04	0.03	6.32	0.39	2.46	0.02	0.04	2.26	0	0	0	11	-3.14	-4.58	77.71	127.65	754.72	409.17	955.72	624.05	785.78	460.12	913.38	457.04
41.541	1	0.14	0.15	0.03	0.21	0.07	0.29	0.12	11.01	1.65	99.42	0.43	0	98.2	12.01	3.35	1.65	1.44	12.67	4.15	0.72	0.04	0	0.61	11.01	0.04	0.03	4.11	0.32	2.45	0.02	0.03	2.66	0	0	0	11.16	-1.99	-3.97	77.88	127.12	752.24	409.91	953.4	625.53	784.28	460.37	911.38	457.9
41.574	1	0.12	0.14	0.03	0.24	0.06	0.3	0.14	10.13	1.75	99.39	0.45	0	98.46	14.34	5.08	1.75	1.06	11.41	4.13	0.8	0.08	0	0.68	10.13	0.04	0.03	3.24	0.31	2.39	0.03	0.05	2.69	0	0	0	13.03	-1.2	-2.71	78.7	128.3	750.29	411.32	949.75	626.22	782.11	461.33	910.4	459.38
41.608	1	0.11	0.14	0.02	0.26	0.06	0.31	0.16	9.05	1.53	99.37	0.49	0	97.12	16.62	5.9	1.53	0.83	8.38	4.29	0.91	0.13	0	1.08	9.05	0.03	0.04	2.45	0.28	1.73	0.05	0.1	3.22	0	0	0	9.6	-4.41	-0.35	77.32	124.78	750.21	412.98	949.02	626.81	785.8	458.84	910.53	462.46
41.641	1	0.11	0.14	0.02	0.25	0.06	0.32	0.15	9.21	1.64	99.37	0.49	0	98.62	16.52	5.06	1.64	0.68	8.79	3.54	1.14	0.12	0	1.03	9.21	0.03	0.06	2.28	0.29	1.55	0.05	0.13	3.47	0	0	0	9.86	-0.67	-0.81	77.52	124.97	750.26	413.04	950.46	628.01	786.08	459.16	910.98	463.52
41.674	1	0.1	0.13	0.02	0.25	0.06	0.33	0.15	7.88	1.6	99.34	0.5	0	97.52	18.11	4.51	1.6	0.45	9.16	4.01	1.48	0.12	0	1.25	7.88	0.03	0.11	2.49	0.29	1.39	0.05	0.02	3.97	0	0	0	7.08	-3.63	-0.68	76.26	125.91	750.85	414.1	952.28	630.18	786.85	460.26	912.73	463.17
41.708	1	0.11	0.13	0.02	0.24	0.07	0.32	0.15	6.36	1.92	99.35	0.43	0	97.16	17.52	4.36	1.65	0.34	10.37	5.26	1.5	0.14	0	1.92	6.36	0.03	0.15	1.99	0.26	1.3	0.07	0.06	4.44	0	0	0	4.41	-4.35	1.53	75.33	123.28	750.97	415	952.81	631.87	790.67	458.64	913.82	464.33
41.741	1	0.11	0.13	0.02	0.21	0.07	0.27	0.13	4.99	1.85	99.45	0.33	0	95.82	14.22	4.05	1.69	0.31	10.28	4.78	1.45	0.1	0	1.85	4.99	0.03	0.15	1.94	0.26	1.23	0.06	0.05	4.32	0	0	0	4.17	6.33	0.25	75.83	126.01	747.31	414.84	946.05	627.5	783.04	458.93	908.97	463.41
41.775	1	0.11	0.13	0.02	0.21	0.06	0.26	0.12	3.91	1.98	99.48	0.33	0	97.61	14.52	3.33	1.98	0.34	6.46	4.34	1.43	0.07	0	1.56	3.91	0.03	0.13	2.17	0.22	1.04	0.07	0.18	4.93	0	0	0	-1.04	3.44	1.54	74.33	122.02	746.68	412.62	944.86	623.7	785.38	453.6	907.18	461.02
41.808	1	0.11	0.13	0.02	0.21	0.06	0.26	0.13	3.58	2.05	99.47	0.33	0	98.16	15.35	2.85	2.05	0.36	5.72	4.07	1.48	0.05	0	1.25	3.58	0.03	0.09	2.19	0.23	1.05	0.07	0.08	4.95	0	0	0	3.33	2.11	1.41	75.76	126.66	749.53	412.19	944.92	621.19	784.32	454.79	910.88	459.98
41.841	1	0.11	0.14	0.02	0.19	0.05	0.23	0.11	2.47	2.08	99.54	0.33	0	97.03	12.53	2.31	2.08	0.44	4.76	4.35	1.37	0.04	0	1.02	2.47	0.03	0.1	2.08	0.24	1.22	0.07	0.12	4.55	0	0	0	-0.81	4.56	3.31	74.92	123.47	751.26	412.46	943.06	617.39	787.75	451.92	911.01	459.09
41.875	1	0.12	0.14	0.02	0.19	0.05	0.22	0.11	2.28	2.28	99.56	0.33	0	98.1	11.82	2.02	2.28	0.57	4.81	5.01	1.26	0.04	0	0.78	1.59	0.04	0.07	1.11	0.31	1.22	0.07	0.31	4.38	0	0	0	5.41	-2.28	4.22	76.46	130.22	756.28	412.67	948.51	618.86	790.53	453.2	920.47	461.78
41.908	1	0.13	0.14	0.02	0.19	0.05	0.22	0.11	2.83	2.83	99.56	0.33	0	97.22	11.18	2.15	2.83	0.69	5.93	6.73	1.18	0.05	0	0.54	1.17	0.04	0.04	0.57	0.3	1.4	0.07	0.28	4.31	0	0	0	6.98	-4.22	4.71	76.91	126.44	759.82	413.76	951.57	620.06	796.13	453.88	922.2	463.48
41.941	1	0.15	0.15	0.02	0.19	0.06	0.22	0.11	3	3	99.55	0.33	0	97.92	11.06	2.05	3	1.03	7.84	9.28	1.21	0.08	0	0.54	0.98	0.04	0.03	0.52	0.31	1.68	0.06	0.41	3.97	0	0	0	3.29	-2.74	5.86	75.9	126.38	764	413.95	954.7	616.94	801.22	450.63	926.66	465.97
41.975	1	0.19	0.16	0.02	0.2	0.06	0.24	0.11	3.49	4.04	99.52	0.33	0	98.41	10.95	1.71	4.04	1.38	9.55	13.75	1.46	0.11	0	0.35	0.77	0.05	0.02	0.59	0.36	2.03	0.05	0.28	3.49	0	0	0	2.36	-1.38	5.94	75.59	125.5	766.96	413.6	957.58	616.61	804.62	450.21	929.24	465.02
42.008	1	0.22	0.16	0.02	0.23	0.06	0.29	0.13	3.27	4.14	99.42	0.33	0	98.24	14.73	1.92	4.14	1.66	11.07	19.35	1.42	0.14	0	0.31	0.54	0.05	0.02	0.55	0.44	2.44	0.05	0.31	3.27	0	0	0	0.15	-1.9	5.1	75.2	120.79	771.05	414.15	959.03	614.52	808.64	450.81	928.86	462.58
42.041	1	0.25	0.16	0.02	0.24	0.06	0.29	0.14	2.97	3.93	99.41	0.33	0	96.67	15.28	2.19	3.93	1.56	11.34	23.19	1.1	0.12	0	0.23	0.34	0.05	0.01	0.52	0.53	2.86	0.04	0.21	2.97	0	0	0	5.04	-5.16	6.28	76.28	123.68	777.46	415.11	964.78	615.56	814.53	451.84	937.45	465.54
42.075	1	0.3	0.16	0.02	0.23	0.07	0.27	0.13	2.84	3.96	99.41	0.33	0	98.22	13.45	2.67	3.96	1.55	12.55	27.32	0.83	0.11	0	0.16	0.25	0.06	0.02	0.32	0.65	3.01	0.03	0.16	2.84	0	0	0	7.75	-1.95	3.85	77.26	124.52	778.23	416.09	966.39	617.58	812.92	455.33	936.94	466.52
42.108	1	0.27	0.16	0.02	0.26	0.07	0.31	0.15	2.83	3.82	99.38	0.33	0	98.78	16.41	3.29	3.82	1.25	12.49	26.56	0.52	0.1	0	0.17	0.25	0.06	0.01	0.21	0.73	2.92	0.03	0.16	2.83	0	0	0	5.72	0.04	5.27	76.62	124.48	777.7	416.58	966.16	618.36	814.03	454.46	937.85	467.25
42.142	1	0.23	0.16	0.02	0.31	0.07	0.38	0.19	2.62	3.9	99.24	0.37	0	98.08	20.94	3.63	3.9	0.93	12.78	24.3	0.59	0.11	0	0.14	0.26	0.06	0.02	0.19	0.77	3.88	0.02	0.13	2.62	0	0	0	6.35	-2.34	5.12	76.86	123.65	778.38	415.42	967.58	618.09	815.28	453.56	938.27	466.32
42.175	1	0.19	0.16	0.02	0.32	0.06	0.4	0.21	2.43	4.25	99.21	0.4	0	97.95	22	4.07	4.25	0.83	11.07	19.46	0.69	0.11	0	0.13	0.2	0.06	0.02	0.13	0.78	5.17	0.02	0.09	2.43	0	0	0	6.09	-2.67	4.68	76.81	122.02	777.91	415.54	967.19	618.28	815.18	453.85	936.58	466.15
42.208	1	0.17	0.16	0.02	0.31	0.05	0.35	0.19	2.54	4.02	99.3	0.35	0	97.64	20.12	4.96	4.02	0.74	9.28	16.35	0.7	0.09	0	0.12	0.12	0.06	0.02	0.06	0.88	4.25	0.02	0.19	2.54	0	0	0	6.76	-3.39	5.67	77	121.34	777.18	415.67	966.91	619.07	816	453.29	936.52	467.4
42.242	1	0.13	0.15	0.02	0.37	0.05	0.37	0.24	2.36	4.07	99.26	0.43	0	96.6	22.54	7.39	4.07	0.62	8.51	11.47	0.87	0.09	0	0.11	0.11	0.07	0.02	0.04	1.14	4.23	0.02	0.11	2.36	0	0	0	5.63	-5.26	3.21	76.57	119.38	776.41	415.97	967.07	620.48	814.1	455.74	933.12	465.05
42.275	1	0.12	0.14	0.02	0.37	0.05	0.35	0.23	2.37	3.7	99.26	0.41	0	96.37	21.83	8.5	3.7	0.54	7.58	9.06	0.68	0.1	0	0.13	0.11	0.08	0.03	0.02	1.18	3.75	0.02	0.06	2.37	0	0	0	6.44	-5.61	2.52	76.46	122.73	774	414.45	968.79	622.73	811.52	455.19	933.81	465.63
42.308	1	0.11	0.14	0.02	0.38	0.05	0.37	0.25	2.54	3.54	99.25	0.46	0	97.3	23.54	7.94	3.54	0.38	7	8.82	0.6	0.1	0	0.13	0.16	0.1	0.04	0.03	1.29	4.23	0.02	0.03	2.54	0	0	0	6.49	-4.07	-0.38	76.54	125.4	769.84	411.66	968.11	623.16	804.86	455.86	930.12	461.74
42.342	1	0.1	0.14	0.01	0.45	0.05	0.46	0.32	2.5	3.44	99.08	0.67	0	96.8	28.47	7.98	3.44	0.42	6.51	8.22	0.54	0.1	0	0.14	0.18	0.13	0.03	0.11	1.45	5.06	0.02	0.08	2.5	0	0	0	8.51	-4.95	-0.26	77.08	122.77	767.26	410.79	967.14	624.48	804.58	454.92	927.11	462.7
42.375	1	0.1	0.14	0.01	0.44	0.05	0.45	0.31	2.49	3.08	99.1	0.65	0	97.84	28.22	7.86	3.08	0.54	6.98	8.37	0.49	0.06	0	0.15	0.25	0.13	0.03	0.33	1.28	5.19	0.02	0.06	2.49	0	0	0	8.8	-2.93	-3.64	77.39	124.78	764.75	411.08	964.1	623.4	797.44	458.96	922.21	460.15
42.408	1	0.1	0.14	0.02	0.43	0.05	0.41	0.31	2.54	2.75	99.14	0.58	0	97	26.85	8.92	2.75	0.67	7.06	7.8	0.54	0.02	0	0.18	0.31	0.13	0.03	0.88	1.2	5.25	0.02	0.05	2.54	0	0	0	6.93	-4.62	-1.98	76.72	125.49	760.65	411.94	958.89	622.91	794.01	457.63	919.45	461.33
42.442	1	0.1	0.13	0.02	0.4	0.05	0.35	0.28	2.23	2.23	99.2	0.49	0	98.7	24.08	10.11	2.23	0.78	8.36	7.23	0.54	0.02	0	0.19	0.51	0.12	0.03	1.64	1.22	4.41	0.02	0.02	2.78	0	0	0	10.6	-0.34	-2.28	78.3	126.65	755.22	413.4	952.89	625.24	787.45	461.11	914.1	462.03
42.475	1	0.1	0.14	0.02	0.34	0.05	0.32	0.23	2.33	2.33	99.31	0.41	0	98.44	21.16	8.22	2.33	0.86	8.83	5.86	0.68	0.01	0	0.18	0.99	0.11	0.02	1.8	1.03	4.3	0.02	0.07	2.72	0	0	0	8.67	-1.28	-2.58	77.62	128.98	751.95	414.92	949.27	625.68	782.46	462.96	911.44	462.24
42.509	1	0.11	0.14	0.02	0.31	0.05	0.3	0.2	2.12	2.12	99.38	0.34	0	98.27	19.24	6.7	2.12	1.26	7.68	5.42	0.71	0.03	0	0.18	1.1	0.13	0.01	0.94	1.03	3.61	0.02	1.15	2.83	0	0	0	6.35	-1.82	1.97	77.09	128.02	746.31	415.27	941.14	623.5	780.69	457.34	908.45	465.46
42.542	1	0.12	0.15	0.02	0.26	0.05	0.26	0.16	2.49	2.49	99.48	0.33	0	96.93	15.16	4.89	2.49	1.61	7.93	5.05	0.82	0.04	0	0.19	1.27	0.12	0.01	0.81	0.94	3.24	0.03	0.4	2.76	0	0	0	8.78	-4.74	-1.76	77.35	132.3	741.89	414.28	939.89	625.43	771.75	461.85	904.05	462.75
42.575	1	0.12	0.15	0.02	0.24	0.05	0.23	0.14	2.26	2.26	99.52	0.33	0	97.56	12.37	4.65	2.26	2.35	7.32	3.65	0.85	0.04	0	0.19	1.52	0.11	0.01	1.07	0.81	2.96	0.03	0.18	2.87	0	0	0	3.03	-3.56	-2.17	75.42	129.54	736.82	412.49	939.21	627.37	769.93	459.24	899.46	460.49
42.609	1	0.12	0.15	0.02	0.22	0.05	0.21	0.13	2.24	2.24	99.56	0.33	0	97.98	10.79	4.23	2.24	2.08	6.78	2.76	0.78	0.04	0	0.2	1.87	0.12	0.02	1.54	0.59	2.73	0.04	0.09	2.93	0	0	0	4.58	2.59	-3.07	75.93	127.25	733.26	411.82	936.44	628.16	767.21	459.66	894.46	459.82
42.642	1	0.12	0.14	0.02	0.22	0.05	0.22	0.13	3.27	1.98	99.56	0.33	0	97.41	11.36	4.77	1.98	1.76	7.9	2.3	0.78	0.03	0	0.22	1.87	0.1	0.02	3.27	0.49	2.62	0.04	0.03	3.08	0	0	0	2.27	3.87	-3.91	75.22	127.66	730.21	410.72	934.48	627.83	763.68	459.47	891.31	456.9
42.675	1	0.12	0.14	0.02	0.23	0.05	0.23	0.13	6.63	1.79	99.54	0.33	0	98.21	12.83	4.68	1.79	1.43	7.13	2.21	0.73	0.03	0	0.23	2.21	0.08	0.03	6.63	0.43	2.07	0.05	0.03	3.13	0	0	0	5.68	-1.97	-2.64	75.81	132.51	728.97	411.14	932.84	629.04	760.83	460.8	893.31	457.68
42.709	1	0.11	0.14	0.02	0.23	0.05	0.25	0.13	6.24	1.6	99.5	0.34	0	97.96	14.26	3.66	1.6	1.23	7.02	2.21	1	0.08	0	0.32	2.78	0.07	0.05	6.24	0.35	2.17	0.06	0.09	3.15	0	0	0	6.75	-2.64	0.1	76.41	126.51	728.83	413.09	929.72	629.01	765.03	458.83	891.51	461.71
42.742	1	0.1	0.14	0.02	0.27	0.05	0.3	0.17	5.32	1.5	99.41	0.44	0	98.12	18.86	4.91	1.5	0.87	6.93	2.11	1.13	0.1	0	0.29	2.95	0.09	0.1	5.32	0.35	1.68	0.07	0.04	3.3	0	0	0	3.03	2.23	-0.88	75.57	124.25	730.11	413.36	930.52	628.82	766.36	459.63	890.61	458.49
42.776	1	0.09	0.14	0.02	0.27	0.05	0.31	0.17	4.17	1.49	99.38	0.44	0	98.22	19.8	5.1	1.49	0.47	5.29	2.17	0.95	0.14	0	0.27	4.17	0.08	0.2	2.13	0.26	1.45	0.07	0.07	3.3	0	0	0	3.6	-1.95	-0.98	75.74	126.8	729.98	412.84	930.99	627.61	765.05	458.62	891.83	460.33
42.809	1	0.09	0.13	0.02	0.31	0.05	0.34	0.19	5.11	1.43	99.31	0.56	0	98.28	22.35	6.34	1.43	0.28	4.81	2.1	0.8	0.1	0	0.28	5.11	0.09	0.37	1.48	0.26	0.94	0.07	0.04	3.25	0	0	0	2.47	1.77	0.15	75.5	129.44	731.54	414.76	929.61	626.65	764.97	459.68	894.41	460.75
42.842	1	0.08	0.14	0.02	0.35	0.04	0.4	0.22	3.93	1.55	99.19	0.68	0	95.07	26.25	5.77	1.55	0.16	3.66	2.32	0.53	0.06	0	0.27	3.93	0.09	0.5	0.63	0.23	0.86	0.07	0.02	3.27	0	0	0	-1.28	7.2	-0.67	74.37	126.3	730.17	414.65	927.05	624.42	763.9	458.79	890.2	459.02
42.876	1	0.08	0.14	0.02	0.35	0.04	0.43	0.22	2.73	1.82	99.13	0.69	0	97.73	27.8	4.83	1.82	0.18	3.91	2.83	0.43	0.06	0	0.25	2.73	0.08	0.45	0.35	0.23	0.62	0.07	0.11	3.55	0	0	0	-1.58	3.18	0.65	74.8	122.07	730.32	413.41	925.03	621.01	766.33	455.21	888.34	458.76
42.909	1	0.08	0.15	0.01	0.37	0.04	0.47	0.23	2.15	2.15	99.06	0.72	0	95.56	29.21	4.16	2.15	0.23	3.72	3.79	0.53	0.06	0	0.21	1.82	0.09	0.35	0.31	0.25	0.61	0.06	0.3	3.12	0	0	0	1.15	6.66	3.06	75.62	129.4	732.94	412.79	923.39	615.82	765.71	452.75	894.88	460.31
42.942	1	0.1	0.15	0.02	0.31	0.04	0.37	0.18	2.22	2.22	99.26	0.47	0	98.36	23.63	3.72	2.22	0.32	4.05	4.77	0.78	0.08	0	0.19	1.31	0.08	0.3	0.29	0.26	0.7	0.06	0.1	2.96	0	0	0	5.33	-1.52	2.93	76.65	130.01	739.8	411.14	932.08	617.65	772.81	453.27	902.72	458.45
42.976	1	0.1	0.15	0.02	0.31	0.04	0.36	0.18	2.42	2.42	99.28	0.43	0	98.06	23.05	4.08	2.42	0.46	5.02	4.96	0.93	0.1	0	0.17	0.73	0.11	0.17	0.19	0.3	0.64	0.06	0.18	2.86	0	0	0	6.17	2.4	1.01	77.1	130.38	744.86	412.52	936.14	618.02	775.29	456.83	905.67	457.86
43.009	1	0.11	0.15	0.02	0.26	0.04	0.29	0.14	2.4	2.4	99.42	0.33	0	98.63	18.08	3.24	2.4	0.73	4.77	5.79	0.93	0.14	0	0.15	0.58	0.11	0.11	0.19	0.3	0.75	0.05	0.35	2.67	0	0	0	7.98	-0.6	4.51	77.7	131.84	749.33	413.11	941.02	619.21	782.89	453.97	914.41	463.14
43.042	1	0.12	0.15	0.02	0.24	0.05	0.26	0.13	2.34	2.34	99.47	0.33	0	98.46	15.7	2.83	2.34	1.23	5.67	6.13	0.8	0.16	0	0.17	0.43	0.11	0.06	0.15	0.25	0.77	0.05	0.22	2.77	0	0	0	6.74	-1.21	4.77	77.15	131.48	752.06	413.92	943.33	619.34	785.82	454.5	917	463.31
43.076	1	0.14	0.16	0.02	0.24	0.05	0.27	0.13	2.59	2.59	99.45	0.33	0	97.57	15.89	2.31	2.59	1.76	6.56	8.48	0.61	0.15	0	0.15	0.3	0.12	0.03	0.09	0.29	0.87	0.05	0.14	2.72	0	0	0	2.2	-3.54	4.36	75.72	129.59	756.17	415.27	947.07	619.47	790.15	455.06	919.51	462.65
43.109	1	0.16	0.16	0.02	0.26	0.05	0.28	0.14	2.62	2.89	99.43	0.33	0	97.2	16.39	2.62	2.89	2.65	6.84	11.11	0.54	0.09	0	0.13	0.27	0.12	0.02	0.11	0.33	1.09	0.04	0.28	2.62	0	0	0	1.61	-4.26	4.06	75.46	126.87	760.58	414.88	952.57	619.42	796.19	453.69	922.64	463.99
43.143	1	0.17	0.17	0.02	0.27	0.05	0.3	0.14	2.3	3.75	99.41	0.33	0	96.99	16.21	2.61	3.75	2.88	6.77	12.45	0.53	0.05	0	0.09	0.27	0.18	0.02	0.06	0.52	1.33	0.04	0.9	2.3	0	0	0	2.34	-4.64	5.79	75.58	127.98	762.98	414.48	954.32	619	799.49	452.41	926.95	463.99
43.176	1	0.17	0.17	0.02	0.27	0.04	0.3	0.14	2.01	3.96	99.4	0.33	0	97.55	15.78	2.19	3.96	2.96	6.97	11.23	0.38	0.05	0	0.09	0.31	0.29	0.02	0.09	0.6	1.78	0.03	0.66	2.01	0	0	0	4.55	-3.58	7.1	76.44	125.34	765.9	414.76	955.3	617.75	804.02	452.12	928.69	465.07
43.209	1	0.17	0.17	0.02	0.3	0.05	0.34	0.16	1.89	4.25	99.31	0.33	0	96.61	18.21	2.44	4.25	2.89	8.14	10.99	0.27	0.04	0	0.09	0.34	0.35	0.01	0.13	0.62	2.13	0.03	0.37	1.89	0	0	0	2.3	-5.24	5.75	75.7	123.98	769.59	414.95	959.05	617.69	806.96	452.46	930.43	463.71
43.243	1	0.17	0.19	0.02	0.3	0.05	0.36	0.16	1.49	5.25	99.28	0.33	0	98.71	17.93	2.2	5.25	2.32	8.23	10.15	0.2	0.05	0	0.07	0.38	0.3	0.01	0.14	0.71	3.41	0.03	0.25	1.49	0	0	0	2.01	0.29	6.51	75.94	120.87	770.53	415.2	958.68	616.99	809.48	452.47	929.85	463.45
43.276	1	0.14	0.19	0.02	0.33	0.04	0.41	0.18	1.43	5.29	99.18	0.37	0	98.39	20.88	2.17	5.29	1.82	7.31	7.45	0.16	0.06	0	0.07	0.34	0.31	0.01	0.17	0.79	3.57	0.03	0.43	1.43	0	0	0	2.39	-1.44	6.16	76.11	121.68	770.99	415.92	958.14	616.55	808.73	452.86	929.87	464.22
43.309	1	0.15	0.19	0.02	0.33	0.04	0.43	0.2	1.48	6.07	99.15	0.37	0	97.02	20.95	2.33	6.07	1.38	7.93	8.15	0.26	0.07	0	0.06	0.3	0.27	0.01	0.11	0.84	5.94	0.03	0.12	1.48	0	0	0	3.05	-4.58	4.68	76.18	125.39	771.65	417.21	958.41	616.91	805.91	455.39	930.95	464.86
43.343	1	0.15	0.19	0.02	0.32	0.04	0.4	0.23	1.43	6.94	99.21	0.33	0	97.66	19	2.64	6.94	1.06	6.33	7.4	0.37	0.08	0	0.05	0.3	0.28	0.01	0.07	1.05	11.34	0.02	0.12	1.43	0	0	0	2.84	-3.34	3.98	76.25	122.17	770.49	417.45	958.37	618.05	806.23	455.63	927.97	465.83
43.376	1	0.15	0.19	0.02	0.28	0.04	0.34	0.19	1.46	6.95	99.31	0.33	0	98.56	16.05	2.44	6.95	0.81	5.24	6.45	0.39	0.11	0	0.05	0.24	0.3	0.01	0.04	1.01	9.94	0.02	0.08	1.46	0	0	0	-0.37	0.87	3.18	75.47	123.83	768.51	417.01	957.81	618.14	803.46	455.29	926.91	464.93
43.409	1	0.15	0.19	0.02	0.27	0.04	0.31	0.18	1.57	6.46	99.37	0.33	0	98.06	14.82	3.15	6.46	0.46	5.59	5.87	0.43	0.1	0	0.04	0.16	0.3	0.02	0.02	0.99	9.63	0.02	0.13	1.57	0	0	0	2.31	-2.4	1.09	75.99	124.02	766.23	417.16	958.45	621.41	800.41	458.03	924.21	465.53
43.443	1	0.14	0.17	0.02	0.27	0.04	0.29	0.17	1.85	5.84	99.42	0.33	0	95.16	14.5	4.35	5.84	0.23	4.64	5.82	0.3	0.08	0	0.04	0.13	0.28	0.03	0.02	0.93	8.39	0.03	0.26	1.85	0	0	0	6.52	-7.1	0.27	76.79	126.97	764.89	416.32	958.55	622.37	797.4	459.23	924.19	465.85
43.476	1	0.14	0.17	0.02	0.26	0.04	0.28	0.17	1.9	5.77	99.43	0.33	0	95.8	14.16	4.4	5.77	0.15	4.33	6.11	0.23	0.06	0	0.04	0.1	0.27	0.04	0.03	0.93	8.14	0.03	0.1	1.9	0	0	0	3.76	-6.36	0.84	75.88	127.16	760.93	414.9	957.28	623.38	795.3	456.94	922.2	464.97
43.51	1	0.14	0.17	0.02	0.27	0.04	0.26	0.17	2	5.71	99.47	0.33	0	97.46	13.16	5.89	5.71	0.12	4.66	6.84	0.24	0.02	0	0.04	0.12	0.21	0.05	0.07	0.88	8.04	0.04	0.05	2	0	0	0	6.89	-3.77	-2.07	77.04	126.92	757.16	414.84	954.4	624.5	789.19	460.68	916.07	463.87
43.543	1	0.14	0.16	0.02	0.29	0.04	0.29	0.19	1.98	5.61	99.42	0.33	0	97.34	15.27	6.5	5.61	0.14	5.36	8	0.33	0.04	0	0.05	0.16	0.23	0.06	0.12	0.88	7.63	0.04	0.1	1.98	0	0	0	2.81	-3.99	-1.07	76.04	124.08	753.38	413.76	949.38	621.9	787.25	457.36	911.26	461.63
43.576	1	0.13	0.16	0.02	0.32	0.04	0.33	0.21	1.97	6.02	99.34	0.33	0	98.51	17.66	6.52	6.02	0.18	7.02	7.58	0.56	0.09	0	0.06	0.26	0.26	0.07	0.24	0.79	7.73	0.04	0.08	1.97	0	0	0	6.71	-1.05	-2.43	76.94	128.32	749.11	415.56	945.95	627.07	779.93	464.41	908.15	459.34
43.61	1	0.12	0.17	0.02	0.34	0.04	0.38	0.22	1.83	5.36	99.24	0.37	0	98.53	21.09	5.75	5.36	0.24	7.22	6	0.87	0.21	0	0.07	0.39	0.32	0.07	0.42	0.65	6.37	0.05	0.45	1.83	0	0	0	10.16	-0.96	-1.65	78.64	129.27	744.6	416.29	939.55	625.53	774.7	463.97	903.97	463.05
43.643	1	0.11	0.16	0.02	0.37	0.05	0.41	0.25	1.7	5.54	99.18	0.41	0	98.71	22.59	6.81	5.54	0.37	8.22	5.64	1.21	1.06	0	0.07	0.6	0.37	0.08	0.44	0.65	6.71	0.05	1.09	1.7	0	0	0	8.21	0.31	-2.23	78.04	134.2	741.8	419.42	934.56	624.79	767.68	467.53	901.85	464.67
43.676	1	0.11	0.16	0.02	0.41	0.04	0.45	0.28	1.65	5.6	99.09	0.5	0	97.45	24.97	7.24	5.6	0.61	7.18	5.06	1.21	1.71	0	0.08	0.95	0.37	0.06	0.24	0.56	5.79	0.05	0.34	1.65	0	0	0	3.99	3.78	-2.69	76.8	130.38	738.53	422.39	929.27	625.28	765.04	469.56	895.34	464.9
43.71	1	0.1	0.16	0.02	0.47	0.04	0.49	0.31	1.64	5.49	99.01	0.61	0	98.13	27.56	7.67	5.49	1.17	4.61	4.14	0.94	1.26	0	0.07	1.17	0.29	0.04	0.09	0.5	4.7	0.05	0.26	1.64	0	0	0	4.13	2.2	-1	76.71	130.43	734.68	424.14	924.49	627.46	762.37	470.32	892.73	465.98
43.743	1	0.1	0.15	0.02	0.56	0.04	0.53	0.37	1.6	5.56	98.88	0.73	0	98.4	30.01	9.65	5.56	1.79	3.95	3.67	0.81	1.07	0	0.08	1.16	0.27	0.02	0.04	0.49	4.38	0.05	0.16	1.6	0	0	0	0.81	1.39	0.25	75.68	130.36	732.24	426.51	921.76	628.87	761.03	470.79	891.37	468.41
43.777	1	0.09	0.15	0.01	0.73	0.04	0.7	0.51	1.67	5.63	98.54	1.14	0	98.64	36.59	10.19	5.63	2.53	3.61	4.12	0.74	0.41	0	0.07	0.87	0.23	0.02	0.02	0.4	4.26	0.05	0.16	1.67	0	0	0	1.1	0.56	0.46	75.8	128.67	730.78	427.63	920.54	630.6	760.73	471.57	889.39	469.82
43.81	1	0.09	0.14	0.01	0.86	0.03	0.71	0.62	1.4	5.84	98.27	1.21	0	98.19	37.71	14.08	5.84	2.35	3.65	5.59	0.76	0.49	0	0.09	0.69	0.25	0.02	0.02	0.34	3.9	0.05	0.86	1.4	0	0	0	0.11	2.04	1.74	75.62	130.1	729.02	428.42	918.87	629.92	759.62	472.91	889.7	470.93
43.843	1	0.08	0.13	0.01	1.02	0.03	0.68	0.76	1.3	6.07	97.96	1.25	0	98.07	38.28	18.55	6.07	2.08	4.05	6.02	0.76	0.47	0	0.09	0.54	0.27	0.02	0.02	0.33	4.06	0.05	1.34	1.3	0	0	0	0.46	2.35	0.88	75.6	128.65	729.8	428.45	919.52	631.07	760.19	471.99	888.84	470.87
43.877	1	0.08	0.11	0.01	1.34	0.04	0.61	1.07	1.08	6.17	97.32	1.26	0	98.25	38.46	26.55	6.17	1.97	4.62	8.25	0.84	0.42	0	0.1	0.47	0.24	0.02	0.04	0.29	4.3	0.06	0.19	1.08	0	0	0	-3.92	1.87	1.6	73.64	131.14	730.65	427.1	923.22	631.2	761.93	470.25	893.07	469.58
43.91	1	0.07	0.1	0.01	1.51	0.03	0.63	1.25	0.99	6.19	96.97	1.4	0	98.5	39.99	28.7	6.19	1.87	4.46	7.72	0.68	0.24	0	0.1	0.38	0.24	0.01	0.05	0.31	4.66	0.06	0.07	0.99	0	0	0	-3.67	1.08	1.72	73.25	130.39	733.48	425.13	929.18	633.16	766.81	468.41	897.19	468.43
43.943	1	0.07	0.1	0.01	1.55	0.04	0.6	1.3	1.02	5.9	96.9	1.34	0	98.76	39.55	30.09	5.9	1.8	5.01	9.43	0.47	0.1	0	0.08	0.29	0.21	0.01	0.05	0.31	4.64	0.05	0.07	1.02	0	0	0	-5.95	-0.12	1.05	72.43	130.71	735.58	423.88	929.49	629.24	767.17	467.12	897.86	465.5
43.977	1	0.09	0.11	0.01	1.56	0.04	0.76	1.31	0.9	7.35	96.87	1.6	0	98.72	41.77	27.18	7.35	1.55	6.01	14.29	0.5	0.11	0	0.09	0.26	0.29	0.01	0.04	0.3	5.72	0.04	0.08	0.9	0	0	0	-1.03	-0.29	2.23	73.87	138.41	741.38	422.2	938.96	632.05	772.22	464.8	910.57	469.12
44.01	1	0.1	0.11	0.01	1.5	0.04	0.77	1.28	0.91	7.38	97.01	1.58	0	98.09	41.6	26.06	7.38	1.44	6.69	16.44	0.41	0.08	0	0.07	0.26	0.32	0.01	0.03	0.32	6.59	0.04	0.16	0.91	0	0	0	1.84	-2.31	1.29	75.12	135.02	747.42	420.8	947.45	633.68	780.14	464.6	915.08	469.24
44.043	1	0.12	0.13	0.01	1.19	0.04	0.7	0.93	0.88	8.53	97.62	1.13	0	94.68	37.02	22.47	8.53	1.6	6.22	15.09	0.46	0.09	0	0.07	0.26	0.46	0.01	0.03	0.39	6.85	0.05	0.1	0.88	0	0	0	-1.14	-7.61	3.79	73	135.12	748.13	419.55	952.42	637.7	785.5	461.73	920.46	468.25
44.077	1	0.12	0.14	0.01	1	0.04	0.74	0.75	0.8	8.1	97.99	1.13	0	98.28	36.99	17.39	8.1	1.81	5.6	12.81	0.55	0.13	0	0.04	0.28	0.44	0.01	0.05	0.45	6.47	0.05	0.22	0.8	0	0	0	0.01	-1.76	5.05	74.73	128.1	751.58	419.96	953.2	636.19	792.38	460.5	920.17	469.38
44.11	1	0.12	0.16	0.01	0.82	0.04	0.72	0.57	0.8	8.06	98.35	0.98	0	97.42	34.93	13.21	8.06	2.02	5.41	11.74	0.54	0.15	0	0.04	0.33	0.48	0.01	0.13	0.48	6.12	0.05	0.34	0.8	0	0	0	-0.4	-3.84	6.22	74.06	130.59	757.78	421.16	959.81	636.44	798.78	462	929.04	471.34
44.144	1	0.12	0.17	0.01	0.76	0.03	0.77	0.51	0.8	7.76	98.47	1.04	0	98.75	35.69	9.96	7.76	2.32	4.1	8.29	0.53	0.18	0	0.05	0.36	0.42	0.01	0.56	0.51	5.52	0.06	0.3	0.8	0	0	0	-0.37	-0.15	5.36	73.9	133.65	760.58	421.95	963.19	638.07	799.63	463.15	932.97	472.12
44.177	1	0.12	0.18	0.01	0.76	0.03	0.83	0.51	0.8	7.56	98.34	1.16	0	98.08	37.09	8.61	7.56	2.35	3.87	9.04	0.43	0.2	0	0.05	0.48	0.47	0.01	0.71	0.52	5.41	0.07	0.43	0.8	0.02	0	0	-0.22	-2.34	5.87	73.88	134.04	764.91	422.2	967.97	638.63	804.51	463.04	938.18	473.02
44.21	1	0.11	0.19	0.01	0.69	0.03	0.86	0.46	0.8	7.08	98.28	1.19	0	98.74	37.33	6.01	7.08	2.35	3.99	7.41	0.44	0.25	0	0.05	0.62	0.48	0.01	0.75	0.48	5.08	0.07	0.24	0.8	0.11	0	0	-0.45	-0.2	6.26	73.81	131.7	764.96	422.93	967.75	639.73	806.03	462.45	937.19	474.28
44.244	1	0.11	0.19	0.01	0.66	0.03	0.8	0.42	0.85	7.2	98.39	1.05	0	98.39	35.58	5.66	7.2	2.56	3.46	5.73	0.4	0.24	0	0.05	0.85	0.64	0.01	0.67	0.52	5.1	0.09	0.55	0.74	0.23	0	0	0.59	-1.42	5.97	74.27	133.66	768.19	422.26	971.36	639.09	808.15	463.22	941.42	473.43
44.277	1	0.12	0.2	0.02	0.56	0.03	0.71	0.33	1.33	7.09	98.59	0.85	0	98.24	32.01	4.4	7.09	2.44	4.04	5.17	0.4	0.3	0	0.05	1.33	0.77	0.01	0.82	0.52	4.42	0.1	0.57	0.75	0.37	0	0	-0.72	1.9	5.15	73.92	133.01	769.4	423.16	972.31	640.05	808.75	463.58	941.38	473.67
44.31	1	0.12	0.21	0.02	0.58	0.03	0.77	0.35	1.63	7.23	98.46	0.96	0	98.42	33.48	4.37	7.23	2.41	5.14	5.13	0.53	0.37	0	0.05	1.63	0.9	0.01	0.5	0.52	4.4	0.12	0.87	0.75	0.66	0	0	0.81	1.35	6.68	75.06	130.96	768.98	423.66	970.81	639.69	810.43	462.64	940.71	475.99
44.344	1	0.15	0.2	0.02	0.39	0.04	0.46	0.21	1.53	6.99	99.07	0.43	0	96.4	22.18	3.82	6.99	2.33	5.57	6.23	0.66	0.27	0	0.04	1.53	0.84	0.01	0.52	0.57	4.04	0.14	2.07	0.82	0.42	0	0	3.38	-5.56	1.72	75.67	133.59	769.58	424.82	969.8	638.37	803.52	468.37	936.98	474.14
44.377	1	0.17	0.2	0.02	0.31	0.04	0.34	0.16	1.08	7.5	99.31	0.33	0	97.59	15.01	3.81	7.5	2.29	6.22	6.58	0.74	0.17	0	0.04	1.08	0.64	0.02	0.3	0.54	3.99	0.14	0.28	0.82	0.13	0	0	-3.97	3.48	-0.33	72.81	131.58	768.01	421.05	970.52	634.65	802.16	464.3	933.66	468.92
44.41	1	0.19	0.2	0.02	0.25	0.04	0.27	0.12	0.93	7.41	99.46	0.33	0	98.11	9.49	3.16	7.41	2.17	7.12	7.94	0.97	0.1	0	0.04	0.93	0.43	0.02	0.23	0.52	3.57	0.15	0.17	0.87	0	0	0	-0.73	2.25	-0.56	73.98	130.54	765.97	418.58	970.5	635.34	801.4	463.11	931.87	467.49
44.444	1	0.2	0.21	0.02	0.22	0.04	0.24	0.1	0.89	6.22	99.51	0.33	0	97.73	6.22	2.37	8.25	1.85	7.69	7.13	1.33	0.05	0	0.05	0.88	0.41	0.03	0.36	0.43	3.36	0.21	0.07	0.89	0	0	0	1.57	3.18	-2.13	74.74	130.84	764.17	417.08	969.29	635.53	798.13	464.79	928.97	463.75
44.477	1	0.22	0.21	0.02	0.21	0.04	0.24	0.09	0.91	5.12	99.52	0.33	0	98.64	5.12	2.66	8.69	1.65	8.43	9.19	1.38	0.06	0	0.06	0.9	0.33	0.03	0.5	0.41	3.38	0.21	0.2	0.91	0	0	0	3.53	-0.58	0.85	75.47	129.42	764.34	417.52	969.02	635.81	801.84	461.58	931.06	468.75
44.511	1	0.23	0.21	0.02	0.2	0.04	0.22	0.09	0.88	4.01	99.55	0.33	0	98.05	4.01	2.41	8.28	1.51	8.8	9.49	1.45	0.11	0	0.07	0.77	0.24	0.04	0.86	0.33	2.67	0.25	0.2	0.88	0	0	0	3.37	-2.4	3.35	75.39	126.37	764.63	419.09	968.24	638.07	805.53	461.83	931.68	469.2
44.544	1	0.22	0.21	0.02	0.19	0.04	0.21	0.08	0.95	3.55	99.56	0.33	0	98.03	3.55	1.9	7.57	1.46	8.86	9.06	1.35	0.11	0	0.08	0.7	0.18	0.06	0.94	0.28	2.32	0.26	0.21	0.95	0	0	0	2.27	-2.47	3.95	74.99	128	763.42	420.53	967	639.43	804.1	462.88	931.9	470.2
44.577	1	0.22	0.21	0.02	0.18	0.04	0.21	0.08	0.99	3.09	99.56	0.33	0	98.75	3.09	1.5	7.6	1.32	8.48	8.71	1.16	0.18	0	0.07	0.74	0.17	0.06	0.9	0.28	2.47	0.28	0.28	0.99	0	0	0	1.3	-0.14	4.94	74.47	128.78	762	421.34	965.17	639.63	803.16	462.9	931.67	471.18
44.611	1	0.21	0.21	0.02	0.19	0.04	0.22	0.08	1.02	3.97	99.55	0.33	0	97.55	3.97	1.5	8.21	1.19	7.74	7.13	1.15	0.14	0	0.09	0.88	0.12	0.07	1.02	0.21	2.45	0.29	0.41	1.02	0	0	0	1.01	-3.59	5	74.16	125.91	761.88	423.18	964.76	641.27	804.22	464.75	929.9	472.35
44.644	1	0.19	0.21	0.02	0.2	0.04	0.24	0.09	1.2	5.78	99.52	0.33	0	98.56	5.78	1.44	7.91	1.03	7.71	5.7	1.09	0.1	0	0.08	1.14	0.11	0.07	1.2	0.19	2.66	0.3	0.28	1.03	0	0	0	-0.38	-0.88	3.83	73.42	128.18	760.61	423.73	964.02	642.13	800.99	465.95	929.04	471.85
44.677	1	0.18	0.21	0.02	0.22	0.04	0.27	0.1	1.18	8.2	99.46	0.33	0	98.03	8.2	1.46	8.47	0.93	6.31	5.42	1.15	0.09	0	0.07	1.18	0.09	0.07	1.14	0.18	2.84	0.34	0.24	1.05	0	0	0	-0.13	-2.45	5	73.21	131.93	760.93	423.98	965.14	642.57	801.15	465.39	932.8	473.95
44.711	1	0.19	0.22	0.02	0.25	0.04	0.34	0.11	1.22	10.08	99.33	0.33	0	97.59	11.46	1.5	10.08	1.07	5.72	6.27	1.09	0.09	0	0.07	1.22	0.07	0.05	1.12	0.19	3.14	0.37	0.28	1.04	0	0	0	-1.31	-3.5	5.9	72.47	130.74	760.56	423.23	965.7	642.45	802.75	463.78	933.11	473.78
44.744	1	0.18	0.22	0.02	0.26	0.04	0.35	0.12	1.22	9.42	99.31	0.33	0	94.45	12.51	1.2	9.42	1.13	5.58	5.13	0.75	0.09	0	0.06	1.22	0.07	0.04	0.9	0.21	3.49	0.41	0.23	1	0	0	0	-1.13	-7.83	3.79	72.62	129.15	762.64	421.96	965.96	638.61	802.47	462.69	931.28	471.99
44.778	1	0.18	0.22	0.02	0.27	0.04	0.37	0.13	1.12	9.6	99.26	0.33	0	97.38	13.79	1.09	9.6	1.15	6.31	5.42	0.5	0.16	0	0.06	1.02	0.03	0.03	0.37	0.21	4.67	0.41	0.12	1.12	0	0	0	0.87	-3.93	7.04	74.19	128.48	769.06	419.76	968.63	633.26	810.8	457.86	938.55	471.59
44.811	1	0.18	0.22	0.02	0.26	0.04	0.35	0.13	1.1	9.27	99.3	0.33	0	97.54	12.9	1.06	9.27	1.16	6.49	5.92	0.6	0.16	0	0.06	0.75	0.03	0.03	0.28	0.23	4.88	0.34	0.26	1.1	0	0	0	0.81	-3.6	7.42	74.15	132.06	771.8	418.33	969.81	629.36	811.62	455.43	942.74	471.17
44.844	1	0.18	0.21	0.02	0.25	0.04	0.32	0.12	1.1	8.86	99.36	0.33	0	98.33	11.3	1.18	8.86	1.25	6.09	5.5	0.47	0.16	0	0.06	0.69	0.03	0.02	0.18	0.26	5.07	0.33	0.14	1.1	0	0	0	0.78	-1.63	8.16	74.68	131.19	776.16	417.37	971.35	625.22	815.8	453.51	945.92	470.22
44.878	1	0.18	0.21	0.02	0.22	0.04	0.28	0.11	1.12	7.57	99.45	0.33	0	97.89	9.65	1.05	7.57	1.28	5.88	6.2	0.59	0.14	0	0.07	0.47	0.02	0.02	0.1	0.28	5.46	0.36	0.21	1.12	0	0	0	5.01	-2.82	6.09	75.93	131.87	778.28	417.47	973.41	626.39	815.27	456.34	946.47	469.53
44.911	1	0.2	0.21	0.02	0.21	0.04	0.25	0.11	1.14	7.38	99.5	0.33	0	98.4	7.84	0.95	7.38	1.3	5.74	8.66	0.6	0.1	0	0.06	0.33	0.02	0.02	0.07	0.29	6.14	0.35	0.2	1.14	0	0	0	4.72	-1.39	5.61	76.01	130.53	780.14	417.9	974.52	626.18	816.86	457.12	946.84	469.02
44.944	1	0.21	0.21	0.02	0.21	0.04	0.24	0.11	1.13	7.22	99.51	0.33	0	98.62	7.28	1.03	7.22	1.39	5.3	9.97	0.46	0.08	0	0.06	0.26	0.02	0.01	0.05	0.32	6.43	0.31	0.25	1.13	0	0	0	0.78	-0.66	7.14	75.24	125.14	782.42	418.7	975.16	624.88	822.39	455.66	946.84	468.83
44.978	1	0.21	0.2	0.02	0.2	0.04	0.23	0.11	1.02	6.84	99.53	0.33	0	98.73	6.72	1.34	6.84	1.43	5.54	10.48	0.48	0.09	0	0.06	0.2	0.03	0.01	0.04	0.43	8	0.31	0.27	1.02	0	0	0	-0.31	-0.23	7.34	74.86	127.07	782.89	418.9	976.35	625.3	822.58	455.54	948.89	469.46
45.011	1	0.24	0.21	0.02	0.21	0.04	0.24	0.12	0.99	7.33	99.52	0.33	0	98.4	6.74	1.6	7.33	1.35	6	12.95	0.44	0.12	0	0.07	0.17	0.03	0.01	0.03	0.44	8.81	0.28	0.28	0.99	0	0	0	0.8	-1.4	6.83	75.21	128.62	784.06	419.04	977.03	624.97	822.23	456.37	950.19	469.35
45.044	1	0.24	0.2	0.02	0.21	0.04	0.23	0.13	0.92	7.22	99.51	0.33	0	97.4	6.72	2.27	7.22	1.34	5.57	13.86	0.39	0.15	0	0.07	0.13	0.03	0.01	0.02	0.58	9.81	0.26	0.42	0.92	0	0	0	1.28	-3.89	6.21	75.34	129.29	786.13	420.22	977.33	624.2	822.43	457.49	951.11	469.96
45.078	1	0.28	0.2	0.02	0.24	0.04	0.25	0.16	0.82	7.32	99.44	0.33	0	98.73	8.32	3.35	7.32	1.28	6.45	18.43	0.41	0.27	0	0.08	0.12	0.03	0.01	0.02	0.73	12.45	0.2	0.11	0.82	0	0	0	1.85	-0.22	6.37	75.46	129.13	785.31	419.94	978.64	625.38	823.18	456.4	951.25	472.95
45.111	1	0.35	0.2	0.02	0.26	0.04	0.28	0.18	0.83	7.85	99.3	0.33	0	97.46	10.41	4.1	7.85	1.16	6.65	25.53	0.37	0.27	0	0.08	0.09	0.03	0.01	0.01	0.8	13.19	0.19	0.17	0.83	0	0	0	4.82	-3.77	4	76.1	129.82	784.73	418.47	979.7	626.32	820.43	458.17	949.69	470.26
45.145	1	0.33	0.19	0.02	0.31	0.04	0.31	0.24	0.81	7.76	99.34	0.33	0	98.64	13.32	6.12	7.76	1.11	7.58	26.17	0.4	0.19	0	0.09	0.09	0.03	0.01	0.03	1.22	14.44	0.15	0.09	0.81	0	0	0	2.95	0.57	1.82	75.62	126.28	782.31	417.43	978.78	627.46	818.22	459.54	944.34	465.97
45.178	1	0.29	0.18	0.02	0.33	0.04	0.33	0.26	0.9	7.37	99.34	0.33	0	98.03	15.22	6.9	7.37	0.86	7.26	24.61	0.49	0.12	0	0.09	0.09	0.02	0.02	0.05	1.34	14.62	0.11	0.16	0.9	0	0	0	-0.22	2.46	0.86	74.35	126.92	780.11	415.01	978.4	625.56	815.72	456.99	942.47	463.63
45.211	1	0.29	0.18	0.02	0.32	0.04	0.3	0.25	0.96	7.06	99.36	0.33	0	98.75	14	7.58	7.06	0.7	6.9	24.48	0.57	0.09	0	0.1	0.11	0.02	0.03	0.14	1.28	13.96	0.11	0.13	0.96	0	0	0	1.25	0.17	-0.15	74.65	130.59	777.02	411.6	976.73	622.84	810.43	454.87	940.86	461.33
45.245	1	0.31	0.18	0.02	0.28	0.04	0.27	0.21	1.2	7.09	99.38	0.33	0	97.54	11.76	6.75	7.09	0.47	7.12	25.88	0.86	0.07	0	0.1	0.09	0.01	0.05	0.25	1.38	13.1	0.08	0.09	1.2	0	0	0	0.28	3.6	0.51	74.04	126.49	774.91	410.12	975.97	624.57	811.75	453.6	938.16	457.99
45.278	1	0.34	0.17	0.02	0.29	0.04	0.27	0.22	1.28	7.17	99.33	0.33	0	97.98	11.64	7.39	7.17	0.43	8.23	28.21	1.05	0.11	0	0.09	0.11	0.01	0.08	0.4	1.35	13.57	0.09	0.24	1.28	0	0	0	6.25	-2.6	-0.28	76.13	131.05	774.99	411.36	976.79	626.91	808.97	457.24	939.96	461.1
45.311	1	0.36	0.18	0.02	0.27	0.04	0.26	0.21	1.31	7.19	99.29	0.33	0	95.85	10.87	6.53	7.19	0.46	8.15	29.09	1.17	0.15	0	0.08	0.13	0.01	0.13	0.4	1.32	14.3	0.09	0.4	1.31	0	0	0	8.67	-6.31	-0.46	76.49	130.32	773.98	411.12	979.38	631.05	809.9	458	940.13	462.78
45.345	1	0.32	0.18	0.02	0.25	0.05	0.25	0.2	1.47	7.32	99.37	0.33	0	98.39	9.22	6.09	7.32	0.39	11.41	25.13	1.21	0.18	0	0.06	0.19	0.01	0.21	0.24	1.14	15.68	0.1	0.53	1.47	0	0	0	4.9	-1.45	-1.1	75.92	133.18	775.65	418.93	974.44	631.72	806.21	466.56	939.36	464.21
45.378	1	0.33	0.18	0.02	0.24	0.06	0.26	0.19	1.36	7.64	99.34	0.33	0	97.74	8.36	5.26	7.64	0.28	12.27	24.78	0.99	0.34	0	0.06	0.27	0.01	0.29	0.27	1.16	15.93	0.1	2.38	1.36	0	0	0	2.59	-3.17	-2.4	75.44	132.53	777.91	423.87	972.79	630.61	805.49	471.1	937.97	467.84
45.411	1	0.34	0.19	0.02	0.23	0.05	0.24	0.19	1.29	7.4	99.33	0.33	0	98.02	7.3	4.58	7.4	0.25	10.53	24.84	0.72	0.34	0	0.05	0.29	0.01	0.36	0.19	1.17	18.17	0.09	1.43	1.29	0	0	0	0.56	-2.48	-1.75	74.7	130.49	777.74	425.39	971.13	630.89	806.31	471.37	936.76	468.12
45.445	1	0.3	0.19	0.02	0.24	0.05	0.25	0.21	1.22	7.57	99.39	0.33	0	98.02	7.92	5.37	7.57	0.26	9.57	22.1	0.47	0.47	0	0.05	0.32	0.01	0.42	0.21	1.3	18.93	0.1	3.62	1.22	0	0	0	0.11	2.5	-0.81	74.51	131.62	777	429	967.43	631.75	804.56	474.03	936.14	470.58
45.478	1	0.27	0.19	0.02	0.25	0.04	0.26	0.23	1.18	7.57	99.46	0.33	0	98.65	9.53	5.31	7.57	0.18	6.08	19.65	0.37	0.52	0	0.04	0.28	0.02	0.48	0.21	1.27	19.61	0.1	3.52	1.18	0.11	0	0	-2.08	-0.55	-0.58	73.18	129.91	777.03	430.1	968.97	633.34	806.38	473.49	936.29	473.53
45.512	1	0.22	0.19	0.02	0.27	0.04	0.26	0.26	1.25	7.07	99.45	0.33	0	98.27	11.22	6.28	7.07	0.17	4.75	16.19	0.33	0.4	0	0.03	0.32	0.02	0.45	0.26	1.39	19.69	0.12	3.59	1.25	0.35	0	0	-3.56	-1.8	0.59	72.01	129.1	777.76	431.35	970.02	635.22	808.82	473.42	937.91	474.85
45.545	1	0.18	0.19	0.02	0.28	0.04	0.26	0.27	1.29	6.55	99.43	0.33	0	95.41	11.86	7.18	6.55	0.15	4.51	12.02	0.34	0.34	0	0.03	0.27	0.02	0.41	0.17	1.43	19.06	0.13	1.67	1.29	0.83	0	0	-1.76	-6.83	1.92	71.77	128.97	780.52	432.62	975.07	640.21	814.03	475.4	943	476.38
45.578	1	0.16	0.2	0.02	0.28	0.04	0.26	0.25	1.28	5.98	99.44	0.33	0	94.11	12.7	6.84	5.98	0.11	4.77	9.88	0.33	0.27	0	0.03	0.32	0.02	0.35	0.17	1.33	17.01	0.12	2.65	1.28	1.43	0	0	-4.53	-8.14	-2.22	69.9	127.21	783.37	433.73	981.33	642.56	815.33	478.45	942.54	477.43
45.612	1	0.14	0.19	0.02	0.29	0.04	0.25	0.24	1.25	4.59	99.43	0.33	0	98.76	13.3	7.91	4.59	0.1	4.44	8.76	0.29	0.26	0	0.03	0.3	0.02	0.29	0.23	1.16	13.54	0.16	0.75	1.25	1.67	0	0	-1.9	0.09	0.47	71.39	128.24	781.16	434.3	978.77	645.41	815.25	478.3	943.49	478
45.645	1	0.13	0.18	0.02	0.28	0.03	0.23	0.23	1.2	3.89	99.43	0.33	0	98.23	12.17	9.28	3.89	0.12	4.25	6.51	0.24	0.25	0	0.03	0.33	0.02	0.27	0.34	1.06	13.06	0.19	0.4	1.2	1.58	0	0	-2.99	1.91	1.92	70.86	127.78	778.54	432.75	977.59	645.49	815.06	475.22	942.81	477.75
45.678	1	0.12	0.18	0.02	0.28	0.04	0.21	0.24	1.18	3.26	99.44	0.33	0	98.35	11.61	10.2	3.26	0.13	4.65	5.91	0.21	0.33	0	0.03	0.4	0.02	0.26	0.56	0.94	13.06	0.23	0.55	1.18	1.64	0	0	-6.81	1.56	3.55	69.17	132.86	778.67	431.03	978.87	642.46	814.92	473.39	947.75	476.24
45.712	1	0.11	0.18	0.02	0.29	0.03	0.21	0.27	1.03	2.69	99.42	0.33	0	95.48	12.43	10.75	2.69	0.14	4.14	4.34	0.17	0.29	0	0.03	0.5	0.04	0.27	0.7	0.9	15.23	0.3	0.73	1.03	1.89	0	0	-2.56	-6.75	3.9	70.4	131.52	777.8	428.82	980.67	644.79	816.26	471.74	947.71	475.86
45.745	1	0.11	0.18	0.02	0.29	0.03	0.21	0.28	1.04	2.37	99.41	0.33	0	83.78	12.33	11.31	2.37	0.19	4.14	3.33	0.18	0.17	0	0.03	0.65	0.04	0.27	0.79	0.78	14.96	0.32	1.38	1.04	2.21	0	0	-7.19	-13.79	2.98	67.79	128.59	784.16	429.6	988.03	646.39	823.52	471.35	952.07	474.53
45.779	1	0.1	0.18	0.02	0.3	0.03	0.2	0.3	1.41	1.71	99.41	0.33	0	90.15	11.88	12.22	1.71	0.28	4.27	3.22	0.17	0.14	0	0.04	0.88	0.09	0.31	1.41	0.78	15.88	0.34	2.21	0.86	2.5	0	0	-4.22	-10.93	3.27	68.78	131.73	788.29	428.28	993.99	647.49	827.39	470.25	959.01	475.7
45.812	1	0.1	0.18	0.02	0.29	0.04	0.19	0.3	1.3	1.34	99.4	0.33	0	96.61	11.24	12.52	1.34	0.3	5.04	3.23	0.17	0.16	0	0.04	1.09	0.12	0.35	1.3	0.72	16.77	0.34	1.22	0.88	2.43	0	0	-5.26	-5.25	3.79	68.86	129.57	791.12	429.38	995.16	646.63	831.08	470.06	960.46	477
45.845	1	0.1	0.15	0.02	0.28	0.03	0.16	0.28	1.57	1.1	99.44	0.33	0	98.58	8.24	14.78	1.1	0.37	4.78	2.32	0.15	0.14	0	0.04	1.39	0.11	0.48	1.57	0.66	15.38	0.35	0.77	0.86	1.75	0	0	-6.1	-0.79	3.46	69.32	127.54	793.09	428.85	993.66	642.1	831.96	470.4	959.45	474.04
45.879	1	0.1	0.17	0.02	0.27	0.04	0.17	0.24	1.98	0.74	99.46	0.33	0	91.17	9.23	12.76	0.74	0.42	5.1	1.8	0.15	0.18	0	0.05	1.7	0.12	0.54	1.98	0.59	12.83	0.41	1.18	0.84	2.04	0	0	-3.86	-10.33	4.5	69.45	126.64	793.38	426.64	996.25	643.24	834.78	467.49	961.27	473.81
45.912	1	0.1	0.16	0.02	0.28	0.04	0.17	0.23	1.73	0.62	99.44	0.33	0	96.2	9.11	13.8	0.62	0.44	5.25	1.58	0.16	0.22	0	0.06	1.73	0.15	0.7	1.62	0.58	11.03	0.51	0.64	0.92	2.28	0	0	-3.66	-5.85	4.81	69.52	130.13	797.35	426.83	1000.42	642.96	837.65	466.41	967.4	476.29
45.945	1	0.1	0.17	0.02	0.26	0.03	0.17	0.22	1.65	0.55	99.47	0.33	0	98.71	8.95	12.71	0.55	0.29	4.68	1.28	0.19	0.22	0	0.06	1.65	0.15	0.59	1.41	0.62	10.7	0.49	1.35	0.92	2.59	0	0	-3.29	0.31	5.99	70.4	127.75	796.69	427.35	997.6	641.31	838.41	465.39	965.54	478.02
45.979	1	0.1	0.18	0.02	0.25	0.04	0.16	0.2	1.67	0.34	99.5	0.33	0	95.84	7.61	12.66	0.34	0.25	5.82	1.53	0.23	0.23	0	0.06	1.67	0.16	0.52	1.47	0.6	9.92	0.53	2.35	1	2.77	0	0	-4.02	-6.31	5.79	69.28	130.48	798.78	427.45	1001.22	642.35	839.71	465.52	969.56	478.27
46.012	1	0.1	0.16	0.02	0.26	0.04	0.15	0.21	1.65	0.33	99.48	0.33	0	98.58	7.33	14.11	0.33	0.23	6.23	1.78	0.22	0.24	0	0.06	1.65	0.16	0.39	0.98	0.65	10.01	0.53	2.28	1	2.08	0	0	-2.69	-0.8	5.68	70.84	127.51	798.48	428.45	997.99	640.86	839.28	466.51	966.19	478.89
46.045	1	0.1	0.16	0.02	0.24	0.04	0.15	0.18	1.49	0.26	99.51	0.33	0	96.99	6.91	12.98	0.26	0.16	5.91	1.46	0.23	0.13	0	0.06	1.49	0.16	0.3	0.82	0.63	8.47	0.49	2.43	1.03	2.06	0	0	-1.69	-4.64	5.98	70.79	127.88	797.02	427.31	999.29	642.46	839.36	465.31	966.44	479.6
46.079	1	0.1	0.16	0.02	0.23	0.04	0.15	0.17	1.44	0.19	99.54	0.33	0	96.24	6.27	12.21	0.19	0.17	5.84	1.2	0.21	0.11	0	0.07	1.44	0.19	0.27	0.69	0.49	8.11	0.61	1.05	1.07	1.56	0	0	-4.29	-5.79	2.62	69.74	129.17	799.29	429.05	1000.19	641.65	836.73	469.21	965.62	477.76
46.112	1	0.1	0.15	0.02	0.23	0.04	0.15	0.16	1.16	0.2	99.55	0.33	0	96.86	6.68	11.2	0.2	0.16	5.76	1.75	0.21	0.1	0	0.07	1.16	0.19	0.24	0.55	0.43	7.88	0.56	0.99	1.14	1.34	0	0	-4.67	-4.86	1.37	69.76	131.42	798.95	430.14	998.88	641.39	833.47	471.68	964.77	477.26
46.146	1	0.1	0.14	0.02	0.23	0.04	0.14	0.17	0.97	0.22	99.54	0.33	0	98.02	5.7	12.93	0.18	0.17	5.02	1.89	0.19	0.1	0	0.07	0.97	0.22	0.25	0.66	0.37	7.77	0.45	1.08	1.33	0.89	0	0	-3.69	-2.5	-1.11	70.27	134.59	797.59	428.97	998.44	640.53	828.4	473.72	962.98	474.9
46.179	1	0.1	0.14	0.02	0.22	0.04	0.13	0.15	0.72	0.2	99.56	0.33	0	98.44	5.08	12.21	0.17	0.15	4.85	2.05	0.18	0.08	0	0.06	0.72	0.2	0.23	0.62	0.32	7.21	0.43	1.02	1.41	0.62	0	0	-2.77	-1.28	-1.53	71.17	128.91	796.61	428.48	995.97	639.18	829.23	472.98	958.13	474.02
46.212	1	0.1	0.13	0.02	0.23	0.04	0.13	0.16	0.75	0.19	99.54	0.33	0	98.11	4.68	14	0.17	0.24	4.22	1.85	0.19	0.07	0	0.06	0.69	0.19	0.29	0.75	0.29	6.99	0.43	1.08	1.38	0.5	0	0	-5.64	-2.25	-1.14	70.3	123.43	793.78	426.11	992.79	636.58	829.43	468.99	952.85	470.78
46.246	1	0.1	0.13	0.02	0.23	0.04	0.13	0.15	0.67	0.17	99.54	0.33	0	97.97	4.71	13.67	0.16	0.29	3.71	1.97	0.21	0.08	0	0.07	0.6	0.17	0.32	0.67	0.28	5.5	0.43	0.96	1.49	0.33	0	0	-3.98	-2.62	-1.71	71.07	129.48	792.94	426.57	989.77	634.64	823.78	471.38	953.25	469.74
46.279	1	0.1	0.13	0.02	0.21	0.04	0.13	0.14	0.56	0.18	99.59	0.33	0	97.91	4.24	11.32	0.18	0.33	4.08	2.1	0.31	0.09	0	0.07	0.56	0.15	0.35	0.44	0.29	5.67	0.42	0.52	1.53	0.25	0	0	-3.21	-2.77	-3.02	71.95	126.94	789.52	423.23	987.41	631.8	820.93	468.59	947.86	467.5
46.312	1	0.1	0.13	0.02	0.22	0.04	0.13	0.14	0.58	0.2	99.57	0.33	0	97.71	4.87	11.77	0.2	0.45	4.55	2.68	0.46	0.14	0	0.07	0.58	0.1	0.45	0.45	0.24	5.82	0.43	0.42	1.63	0.22	0	0	1.5	-3.24	0.25	73.52	126.12	786.27	423.87	985.95	637.34	822.2	468.1	948.3	470.57
46.346	1	0.11	0.14	0.02	0.21	0.04	0.14	0.14	0.66	0.26	99.58	0.33	0	96.79	5.29	10.49	0.26	0.55	5.85	3.35	0.55	0.23	0	0.08	0.66	0.09	0.51	0.53	0.24	5.46	0.45	0.49	1.79	0.32	0	0	-0.7	-4.97	-1.68	72.08	127.45	784.62	423.22	985.88	637.97	818.73	469.82	946.15	467.12
46.379	1	0.11	0.14	0.02	0.21	0.04	0.15	0.14	0.58	0.29	99.58	0.33	0	98.1	6.44	9.82	0.29	0.56	6.94	3.47	0.63	0.29	0	0.07	0.58	0.09	0.45	0.47	0.24	6.22	0.45	0.68	1.91	0.74	0	0	2.53	-2.28	-0.76	73.94	126	782.94	424.85	983.87	639.98	818.58	470.64	944.58	471.09
46.412	1	0.11	0.14	0.02	0.22	0.04	0.15	0.16	0.65	0.33	99.57	0.33	0	96.65	6.78	10.28	0.33	0.55	6.83	3.68	0.43	0.28	0	0.07	0.55	0.08	0.42	0.65	0.23	7.48	0.42	0.43	2.04	0.91	0	0	0.79	-5.2	0.16	72.39	127.51	781.69	425.23	983.5	641.05	817.85	470.15	945.35	471.6
46.446	1	0.1	0.14	0.02	0.24	0.04	0.15	0.18	0.74	0.42	99.53	0.33	0	96.56	8.11	11.46	0.42	0.62	5.73	3.7	0.25	0.27	0	0.07	0.58	0.06	0.45	0.74	0.18	8.42	0.39	0.55	2.1	1.13	0	0	-2.9	-5.32	-0.75	70.94	127.41	782.62	427.26	979.68	636.64	815.55	471.47	942.96	470.83
46.479	1	0.11	0.14	0.02	0.23	0.04	0.16	0.17	0.67	0.46	99.54	0.33	0	98.24	8.45	10.12	0.46	0.48	5.58	4.78	0.23	0.31	0	0.08	0.67	0.05	0.55	0.49	0.18	8.13	0.38	0.27	2.09	0.9	0	0	-4.75	-1.9	-0.98	71.01	122.69	780.54	426.04	974.41	631.08	814.16	468.19	936.84	469.83
46.513	1	0.11	0.13	0.02	0.24	0.04	0.16	0.19	0.65	0.58	99.52	0.33	0	95.34	9.53	11.02	0.58	0.43	4.61	5.39	0.18	0.29	0	0.09	0.65	0.04	0.5	0.36	0.15	8.08	0.38	0.34	2.31	0.49	0	0	-6.56	-6.9	-2.95	70	126.43	781.85	426.16	974.45	629.14	810.9	471.12	937.23	466.14
46.546	1	0.11	0.12	0.02	0.26	0.04	0.16	0.21	0.71	0.71	99.47	0.33	0	96.46	10.17	12.8	0.71	0.37	4.44	5.95	0.22	0.36	0	0.09	0.67	0.03	0.59	0.33	0.14	8.53	0.41	0.28	2.31	0.31	0	0	-5.64	-5.47	-2.78	70.53	125.23	782.41	425.6	974.54	628.39	812.06	470.23	937.22	466.02
46.579	1	0.1	0.12	0.02	0.27	0.04	0.16	0.22	0.71	0.71	99.46	0.33	0	97.32	9.63	14.25	0.71	0.34	4.59	5.69	0.28	0.36	0	0.09	0.56	0.03	0.57	0.29	0.14	8.78	0.42	0.45	2.33	0	0	0	-2.79	-4.04	-2.69	71.65	123.28	781.72	424.63	975.66	630.4	813.41	469.73	936.65	466.38
46.613	1	0.11	0.12	0.02	0.24	0.04	0.15	0.2	0.89	0.89	99.52	0.33	0	97.04	7.97	12.58	0.89	0.25	4.99	6.63	0.39	0.31	0	0.09	0.49	0.02	0.61	0.39	0.16	9.94	0.44	0.28	2.5	0	0	0	-2	-4.55	-2.53	71.95	124.22	781.26	423.11	976.89	630.56	813.43	468.28	937.63	466.2
46.646	1	0.11	0.12	0.02	0.24	0.04	0.15	0.19	0.94	0.94	99.53	0.33	0	96.21	7.49	12.56	0.94	0.23	5.3	6.21	0.51	0.29	0	0.1	0.58	0.02	0.73	0.43	0.16	9.69	0.43	0.62	2.43	0	0	0	-2.03	-5.83	-2.08	71.97	122.14	780.49	422.11	977.05	630.69	814.61	466.43	936.75	466.24
46.679	1	0.12	0.13	0.02	0.22	0.04	0.16	0.18	1.08	1.08	99.56	0.33	0	94.23	7.64	10.06	1.08	0.28	5.96	6.22	0.64	0.25	0	0.09	0.61	0.02	0.67	0.47	0.17	9.98	0.44	0.58	2.35	0	0	0	0.52	-8.03	2.33	72.8	128.31	783.24	422.29	979.41	632.39	818.29	464.75	946.56	467.88
46.713	1	0.12	0.13	0.02	0.21	0.04	0.16	0.17	1.54	1.54	99.58	0.33	0	96.09	7.03	8.93	1.54	0.3	5.86	5.71	0.82	0.25	0	0.09	0.69	0.02	0.6	0.47	0.2	10.71	0.46	0.46	2.41	0	0	0	-0.53	-5.99	2.78	72.56	127.78	785.2	422.47	981.57	632.54	821.11	464.1	948.81	468.46
46.746	1	0.11	0.13	0.02	0.24	0.04	0.16	0.19	1.42	1.42	99.53	0.33	0	93.53	8.07	11.16	1.42	0.41	4.17	4.54	0.47	0.18	0	0.09	0.56	0.03	0.61	0.38	0.21	9.54	0.41	0.35	2.42	0	0	0	-4.81	-8.65	1.34	70.25	126.04	790.07	421.37	988.58	632.9	826.41	463.68	952.44	465.24
46.78	1	0.11	0.13	0.02	0.21	0.04	0.14	0.17	1.45	1.45	99.58	0.33	0	96.22	5.65	10.06	1.45	0.39	3.75	4.06	0.29	0.11	0	0.09	0.59	0.02	0.82	0.61	0.2	10.37	0.4	0.06	2.55	0	0	0	-0.78	-5.81	-1.91	72.34	126.21	792.6	421.82	990.08	631.46	825.21	467.08	951.42	466.29
46.813	1	0.12	0.13	0.02	0.19	0.04	0.14	0.14	1.49	1.49	99.62	0.33	0	98.58	3.96	8.69	1.49	0.44	4.74	4.34	0.37	0.14	0	0.09	0.55	0.03	0.82	0.5	0.22	9.57	0.38	0.15	2.58	0	0	0	-2.77	-0.81	1.01	72.22	123	795.33	421.37	989.14	628.23	830.67	463.19	953.66	465.07
46.846	1	0.12	0.14	0.02	0.18	0.04	0.14	0.13	1.37	1.37	99.64	0.33	0	96.61	3.94	7	1.37	0.5	5.13	3.6	0.29	0.11	0	0.09	0.6	0.03	0.78	0.48	0.21	9.57	0.38	0.33	2.6	0	0	0	-2.12	-5.25	1.72	72.11	128.66	798.78	417.18	996.01	626.77	833.67	458.76	962.22	463.8
46.88	1	0.12	0.14	0.02	0.18	0.04	0.14	0.12	1.38	1.38	99.64	0.33	0	98.47	3.76	7.05	1.38	0.62	5.92	3.06	0.38	0.15	0	0.11	0.69	0.03	0.49	0.4	0.22	8.06	0.33	0.12	2.25	0	0	0	-1.57	-1.17	3.86	73.23	129	802.52	417.36	994.56	621.12	836.97	455.78	965.59	465.64
46.913	1	0.12	0.15	0.02	0.17	0.04	0.14	0.11	1.33	1.33	99.65	0.33	0	97.92	2.85	6.51	1.33	0.64	4.59	2.67	0.39	0.17	0	0.13	0.69	0.04	0.31	0.16	0.25	6.91	0.32	0.23	2.01	0	0	0	1.34	-2.74	5.09	74.6	128.68	807.12	417.44	999.41	622.54	842.97	457.56	971.43	465.13
46.946	1	0.12	0.15	0.02	0.17	0.04	0.14	0.1	1.33	1.33	99.67	0.33	0	95.93	2.39	5.68	1.33	0.53	3.83	2.44	0.35	0.19	0	0.15	0.84	0.04	0.32	0.22	0.27	6.16	0.32	0.17	1.87	0	0	0	0.31	-6.2	5.9	74.19	124.57	810.56	418.26	1001.91	622.74	848.68	456.36	972.86	466.12
46.98	1	0.12	0.15	0.02	0.16	0.04	0.14	0.09	1.26	1.26	99.68	0.33	0	96.67	2.21	5.13	1.26	0.51	3.24	2.22	0.28	0.22	0	0.16	0.82	0.06	0.25	0.19	0.3	4.68	0.34	0.15	1.75	0	0	0	-1.4	-5.16	6.24	73.17	126.84	813.44	419.97	1004.1	622.91	850.56	456.98	976.91	468.17
47.013	1	0.13	0.16	0.02	0.15	0.03	0.14	0.09	1.23	1.23	99.68	0.33	0	94.72	1.84	3.88	1.23	0.43	3.27	2.34	0.26	0.16	0	0.15	0.88	0.06	0.17	0.16	0.32	4.28	0.3	0.4	1.69	0	0	0	-1.44	-7.57	6.56	72.55	125.09	815.8	420.3	1008.44	625.37	855.11	456.57	979.5	469.77
47.046	1	0.13	0.16	0.02	0.15	0.04	0.14	0.08	1.12	1.12	99.68	0.33	0	96.06	1.98	3.35	1.12	0.48	3.94	1.9	0.25	0.14	0	0.18	1	0.06	0.08	0.21	0.31	3.78	0.3	0.32	1.57	0	0	0	-2.76	-6.02	6.32	71.42	125.02	816.78	420.03	1013.1	628.5	857.78	456.39	981.98	470.69
47.08	1	0.12	0.16	0.02	0.16	0.04	0.15	0.08	1.16	1.08	99.67	0.33	0	97.09	2.82	3.74	1.08	0.39	4.66	1.48	0.22	0.09	0	0.18	1.16	0.08	0.07	0.13	0.29	2.87	0.25	0.3	1.51	0.16	0	0	-4.35	-4.46	5.06	70.52	126.15	817.49	420.83	1015	630.28	857.25	458.25	982.83	470.28
47.113	1	0.13	0.17	0.02	0.15	0.04	0.15	0.08	1.32	1.09	99.67	0.33	0	94.46	2.4	3.41	1.09	0.29	5.78	1.93	0.3	0.11	0	0.2	1.32	0.08	0.08	0.17	0.27	2.43	0.25	0.34	1.61	0.31	0	0	-1.11	-7.82	2.05	71.92	124.73	819.57	421.33	1016.78	631.19	856.71	462.2	981.26	468.92
47.147	1	0.12	0.17	0.02	0.16	0.04	0.14	0.08	0.99	0.93	99.67	0.33	0	96.41	2.3	4.36	0.93	0.23	5.59	2.11	0.25	0.12	0	0.21	0.99	0.11	0.09	0.16	0.29	1.83	0.21	0.22	1.55	0.57	0	0	-5.62	-5.55	1.52	70.68	125.67	820.08	422.71	1014.17	627.48	854.71	462.2	980.2	468.83
47.18	1	0.12	0.17	0.02	0.16	0.04	0.14	0.08	0.93	0.93	99.66	0.33	0	96.96	2.88	5.08	0.93	0.23	5.6	2.71	0.25	0.11	0	0.21	0.84	0.11	0.12	0.13	0.3	1.72	0.19	0.32	1.6	0.94	0	0	1.83	-4.69	1.37	74	123.06	819.1	422.37	1014.86	630.87	855.77	463.62	978.6	471.06
47.213	1	0.13	0.17	0.02	0.17	0.04	0.14	0.09	1.01	1.01	99.66	0.33	0	96.44	2.84	6.25	1.01	0.19	4.76	3.62	0.29	0.12	0	0.21	0.57	0.12	0.09	0.09	0.3	1.66	0.17	0.21	1.54	0.89	0	0	-0.31	-5.5	0.78	73.54	121.51	818.43	421.93	1011.99	627.65	854.15	462.91	975.52	468.75
47.247	1	0.13	0.17	0.02	0.17	0.04	0.14	0.09	1.02	1.02	99.66	0.33	0	97.21	3.2	6.12	1.02	0.19	4.61	4.58	0.26	0.1	0	0.27	0.61	0.12	0.1	0.08	0.29	1.51	0.15	0.38	1.52	0.86	0	0	-0.14	-4.24	1.24	72.83	126.4	814.44	420.17	1014.16	631.89	851.33	461.54	977.44	470.03
47.28	1	0.13	0.17	0.02	0.17	0.04	0.14	0.09	1.05	1.05	99.66	0.33	0	97.27	3.26	6.09	1.05	0.18	5.52	5.51	0.3	0.1	0	0.28	0.64	0.12	0.13	0.16	0.28	1.39	0.14	0.21	1.59	0.93	0	0	1.08	-4.13	0.73	73.28	123.1	810.92	420.95	1011.93	635.28	849.54	463.64	972.48	469.89
47.313	1	0.14	0.17	0.02	0.18	0.04	0.15	0.09	1.07	1.07	99.65	0.33	0	95.97	3.74	6.6	1.07	0.17	6.16	6.98	0.29	0.11	0	0.28	0.63	0.14	0.23	0.43	0.26	1.24	0.13	0.26	1.53	1.15	0	0	0.03	-6.15	1.37	72.48	126.14	807.14	421.74	1008.12	635.56	844.83	463.86	970.78	470.76
47.347	1	0.15	0.17	0.02	0.18	0.04	0.15	0.09	1.23	1.09	99.64	0.33	0	97.67	3.56	7.24	1.09	0.22	6.76	7.62	0.22	0.16	0	0.36	0.82	0.16	0.28	1.23	0.25	1.02	0.12	0.41	1.31	1.18	0	0	0.22	-3.31	0.34	73.12	129.88	804.63	422.62	1003.54	633.14	838.42	465.29	968.15	471.53
47.38	1	0.14	0.16	0.02	0.19	0.04	0.15	0.1	1.55	1.07	99.62	0.33	0	97.15	3.92	8.37	1.07	0.26	7.15	7.52	0.23	0.16	0	0.33	0.94	0.16	0.25	1.55	0.22	1.14	0.13	0.6	1.3	0.86	0	0	0.83	-4.36	0.35	73.17	127.38	799.7	421.7	1000.47	634.87	835.68	464.7	962.91	470.89
47.413	1	0.13	0.16	0.02	0.2	0.04	0.15	0.1	1.48	0.99	99.6	0.33	0	97.38	4.77	8.82	0.99	0.31	7.1	6.72	0.22	0.13	0	0.32	1.21	0.16	0.29	1.48	0.19	1.09	0.14	0.22	1.39	0.77	0	0	0.79	-3.92	-0.22	73.41	125.89	798.41	423.08	997.31	634.64	833.61	466.66	959.44	470.52
47.447	1	0.13	0.14	0.02	0.2	0.04	0.14	0.11	1.31	0.92	99.59	0.33	0	96.82	4.62	9.96	0.92	0.34	6.25	5.92	0.21	0.17	0	0.28	1.31	0.14	0.31	0.89	0.16	1.03	0.14	0.67	1.59	0.52	0	0	-1.74	-4.92	-0.73	72.27	125.82	798.21	424.44	994.83	632.82	831.77	467.7	957.57	470.03
47.48	1	0.12	0.14	0.02	0.21	0.04	0.14	0.11	1.86	0.91	99.58	0.33	0	97.37	4.5	11.09	0.91	0.41	6.54	5.15	0.3	0.17	0	0.3	1.86	0.12	0.48	0.78	0.15	1.17	0.15	0.79	1.64	0.36	0	0	-0.12	-3.94	-0.88	72.86	127.75	795.45	423.78	993.52	634.19	828.61	468.25	956.35	469.62
47.514	1	0.11	0.13	0.02	0.23	0.04	0.14	0.13	2.18	0.95	99.54	0.33	0	96.25	4.45	13.82	0.95	0.4	6.03	4.78	0.4	0.41	0	0.38	2.18	0.1	0.64	0.75	0.11	1.28	0.16	0.87	1.8	0.23	0	0	-2.34	-5.77	-0.96	71.87	126.62	795.81	424.53	992.46	632.76	828.72	468.1	955.34	469.56
47.547	1	0.1	0.11	0.02	0.27	0.04	0.13	0.16	2.56	1.05	99.46	0.34	0	95.88	5.06	17.75	1.05	0.52	5.37	4.07	0.42	0.34	0	0.35	2.56	0.09	0.78	0.76	0.09	1.44	0.15	1.29	1.86	0.15	0	0	0.05	-6.26	0.5	72.99	122.64	793.63	425.93	990.41	636.16	830.05	468.85	952.66	471.58
47.58	1	0.11	0.11	0.02	0.27	0.04	0.14	0.15	1.87	1.16	99.47	0.33	0	96.89	5.69	16.44	1.16	0.76	6.02	4.64	0.43	0.32	0	0.28	1.87	0.09	0.63	0.56	0.11	1.66	0.13	5.96	1.84	0	0	0	-2.75	-4.81	-1.87	72.2	131.36	795.28	426.94	989.29	631.11	823.52	471.45	954.88	470.9
47.614	1	0.11	0.12	0.02	0.24	0.04	0.14	0.14	1.5	1.24	99.52	0.33	0	94.45	4.86	14	1.24	0.84	5.24	4.35	0.36	0.18	0	0.24	1.5	0.08	0.69	0.66	0.1	1.96	0.13	4.19	1.7	0.02	0	0	0.46	-7.83	-1.53	73.1	124.89	794.87	427.92	991.68	637.09	828.16	472.63	953.05	473.23
47.647	1	0.12	0.13	0.02	0.22	0.04	0.14	0.12	1.44	1.44	99.56	0.33	0	96.51	4.4	11.15	1.44	0.96	5.62	4.66	0.39	0.15	0	0.21	1.15	0.08	0.73	0.56	0.11	2.06	0.12	5.4	1.68	0	0	0	-0.48	-5.39	-1.66	72.62	135.52	794.83	427.78	989.76	633.77	821.58	474.01	957.07	471.33
47.68	1	0.13	0.14	0.02	0.21	0.04	0.14	0.11	1.56	1.56	99.58	0.33	0	93.24	4.11	9.47	1.56	1.13	5.8	4.25	0.36	0.09	0	0.2	1.15	0.07	0.76	0.51	0.09	2.41	0.14	1.51	1.58	0.03	0	0	-0.35	-8.88	0.18	72.36	124.48	791.84	426.64	990.11	638.24	827.72	470.25	952.18	472.14
47.714	1	0.13	0.15	0.02	0.2	0.04	0.15	0.11	1.55	1.57	99.6	0.33	0	95.37	4.15	8.49	1.57	0.95	5.71	4.58	0.45	0.08	0	0.17	1.2	0.05	0.96	0.78	0.07	3.33	0.17	0.46	1.55	0.19	0	0	-2.96	-6.87	1.4	71.07	125.63	793.9	429.46	990.99	639.9	829.83	471.88	955.45	473.62
47.747	1	0.12	0.14	0.02	0.21	0.04	0.14	0.12	1.52	1.52	99.58	0.33	0	97.18	4.1	9.58	1.52	1.2	6.39	4.17	0.37	0.13	0	0.17	0.79	0.05	0.9	0.31	0.08	3.58	0.16	0.99	1.61	0	0	0	-9.41	-4.31	-0.76	69.8	123.73	793.63	428.27	987.38	632.02	826.82	469.28	950.53	470.77
47.781	1	0.12	0.14	0.02	0.21	0.04	0.14	0.12	1.44	1.44	99.59	0.33	0	96.59	3.93	9.59	1.44	1.01	7.08	3.9	0.24	0.14	0	0.14	0.52	0.03	0.7	0.15	0.08	4.84	0.19	0.21	1.61	0	0	0	-6.5	-5.28	0.47	70.54	128.08	794.84	427.26	988.15	632.39	826.77	470.36	954.82	467.93
47.814	1	0.13	0.15	0.02	0.18	0.05	0.14	0.11	1.47	1.47	99.64	0.33	0	94.65	2.85	7.43	1.47	0.68	8.06	4.56	0.23	0.11	0	0.13	0.42	0.03	0.71	0.18	0.09	5.51	0.22	0.2	1.69	0	0	0	-5.15	-7.63	1	70.63	128.58	796.16	422.45	994.15	632.77	830.66	467.08	959.21	464.4
47.847	1	0.13	0.14	0.02	0.18	0.05	0.13	0.11	1.47	1.47	99.63	0.33	0	94.37	1.96	8.87	1.47	0.46	8.69	4.35	0.2	0.12	0	0.12	0.38	0.03	0.81	0.1	0.1	5.4	0.23	0.15	1.79	0	0	0	-5.74	-7.91	-0.01	70.55	129.65	800.72	422.2	996.54	629.57	832.57	465.28	962.21	464.84
47.881	1	0.13	0.14	0.02	0.19	0.05	0.13	0.11	1.59	1.59	99.63	0.33	0	96.77	1.74	9.51	1.59	0.4	9.12	5.3	0.21	0.11	0	0.09	0.28	0.03	0.58	0.1	0.12	5.69	0.22	0.28	1.9	0	0	0	-3.44	-4.99	-1.32	72.4	126.98	804.37	423.09	996.21	626.11	834.36	466.73	961.33	465.35
47.914	1	0.13	0.13	0.02	0.2	0.05	0.13	0.12	1.63	1.63	99.61	0.33	0	93.76	1.64	11.34	1.63	0.42	8.41	5.01	0.22	0.14	0	0.09	0.26	0.03	0.39	0.11	0.14	5.73	0.21	0.54	1.81	0	0	0	-3.16	-8.45	3.22	71.84	123.43	806.62	422.63	1001.16	630.24	844.15	462.47	967.45	467.95
47.947	1	0.12	0.13	0.02	0.19	0.04	0.12	0.12	1.5	1.5	99.62	0.33	0	94.04	1.52	10.99	1.5	0.32	7.32	4.94	0.25	0.15	0	0.09	0.28	0.03	0.36	0.17	0.13	4.84	0.2	0.59	1.88	0	0	0	-2.27	-8.2	3.33	71.41	124.64	806.93	422.89	1005.06	634.46	845.79	463.31	970.27	469.71
47.981	1	0.12	0.13	0.02	0.19	0.04	0.12	0.11	1.46	1.46	99.62	0.33	0	97.27	1.36	11.12	1.46	0.34	5.23	3.72	0.31	0.18	0	0.09	0.33	0.04	0.25	0.24	0.16	4.68	0.21	0.69	1.74	0	0	0	-2.02	-4.13	4.98	71.57	127.82	806.1	423.27	1005.95	635.68	846.17	461.7	973.4	474.08
48.014	1	0.12	0.14	0.02	0.18	0.04	0.12	0.1	1.23	1.23	99.64	0.33	0	97.02	1.37	9.12	1.23	0.24	4.46	2.94	0.36	0.19	0	0.08	0.39	0.04	0.21	0.36	0.18	4.48	0.2	0.37	1.73	0	0	0	-5.02	-4.59	4.71	69.92	128.79	806.97	423.44	1007.81	636.18	846.78	461.64	975.04	473.32
48.047	1	0.12	0.14	0.02	0.17	0.04	0.12	0.1	1.14	1.14	99.66	0.33	0	94.06	1.41	8.21	1.14	0.22	4.4	2.89	0.38	0.16	0	0.07	0.49	0.05	0.26	0.5	0.19	4.63	0.21	0.6	1.71	0.17	0	0	-1.62	-8.19	4.11	70.41	132.44	808.45	423.07	1010.54	637.75	846.44	463.13	978.48	473.42
48.081	1	0.12	0.15	0.02	0.17	0.04	0.12	0.1	0.91	0.91	99.66	0.33	0	95.34	1.79	8.08	0.91	0.21	4.48	2.47	0.3	0.13	0	0.07	0.49	0.06	0.23	0.39	0.17	4.06	0.22	0.17	1.83	0.31	0	0	-3.09	-6.91	4.33	69.42	131.33	813.13	424	1015.22	638.33	851.92	463.32	982.79	474.34
48.114	1	0.11	0.15	0.02	0.18	0.04	0.13	0.1	0.84	0.84	99.65	0.33	0	94.61	2.32	8.35	0.84	0.19	4.96	1.66	0.17	0.08	0	0.06	0.57	0.07	0.26	0.43	0.16	3.68	0.2	0.27	1.88	0.91	0	0	-1.58	-7.68	0.06	70.53	127.98	815.83	424.58	1016.27	636.66	850.97	467.36	978.84	472.6
48.148	1	0.11	0.15	0.02	0.18	0.04	0.13	0.1	0.65	0.59	99.65	0.33	0	96.24	2.62	8.45	0.59	0.15	5.72	1.1	0.1	0.06	0	0.07	0.65	0.07	0.4	0.62	0.15	3.56	0.2	0.09	2.07	1.15	0	0	-1.14	-5.79	-0.03	71.13	125.69	812.82	423.97	1014.23	637.59	849.55	466.93	975.14	472.17
48.181	1	0.1	0.15	0.02	0.18	0.04	0.12	0.1	0.9	0.5	99.64	0.33	0	96.71	2.47	9.58	0.5	0.1	5.37	0.72	0.1	0.07	0	0.07	0.78	0.07	0.75	0.9	0.15	2.86	0.18	0.13	2.23	1.44	0	0	-1.05	-5.09	0.87	71.3	127.72	812.5	424.22	1012.28	636.59	848.27	466.89	975.9	471.65
48.214	1	0.1	0.14	0.02	0.2	0.04	0.12	0.11	1.12	0.52	99.61	0.33	0	97.4	2.68	11.6	0.52	0.09	4.26	0.65	0.1	0.1	0	0.08	0.69	0.07	0.88	1.12	0.14	2.55	0.17	0.31	2.26	0.99	0	0	-0.64	-3.89	0.78	71.63	130.03	811.28	424.4	1010.56	635.75	845.59	467.07	975.51	472.4
48.248	1	0.1	0.13	0.02	0.21	0.04	0.11	0.12	1.23	0.41	99.57	0.33	0	98.48	2.78	14.12	0.41	0.08	3.86	0.64	0.11	0.1	0	0.09	0.6	0.09	0.97	1.23	0.16	1.59	0.17	0.42	2.26	0.85	0	0	-5.34	-1.16	-0.56	70.5	124.91	811.44	424.38	1008.61	632.16	846.02	465.98	970.85	470.5
48.281	1	0.1	0.13	0.02	0.22	0.04	0.11	0.12	1	0.43	99.56	0.33	0	97.06	3.09	14.63	0.43	0.09	4.04	1.01	0.14	0.14	0	0.11	0.66	0.1	0.94	1	0.16	1.54	0.17	0.33	2.19	0.83	0	0	-5.03	-4.51	-1.14	70.89	129.25	808.46	421.28	1005.88	628.07	840.29	463.44	969.45	468.26
48.314	1	0.1	0.12	0.02	0.21	0.04	0.12	0.12	0.61	0.45	99.58	0.33	0	96.41	2.83	13.54	0.45	0.1	4.31	1.14	0.18	0.13	0	0.11	0.61	0.12	0.78	0.52	0.13	1.32	0.15	0.09	2.24	0.38	0	0	1.56	-5.54	-0.94	73.1	129.96	804.31	421.02	1005.81	634.21	838	465.48	967.86	470.36
48.348	1	0.1	0.12	0.02	0.22	0.04	0.12	0.12	0.59	0.44	99.56	0.33	0	96.01	3.14	14.61	0.44	0.16	4.97	1.28	0.2	0.19	0	0.13	0.59	0.14	0.65	0.3	0.12	1.21	0.13	0.27	1.99	0.28	0	0	2.69	-6.1	-0.88	73.78	133.69	801.77	421.7	1002.43	633.67	833.16	466.59	966.76	471.33
48.381	1	0.11	0.13	0.02	0.19	0.04	0.12	0.1	0.62	0.49	99.62	0.33	0	98.27	2.58	10.43	0.49	0.2	5.38	1.67	0.3	0.24	0	0.12	0.62	0.15	0.75	0.38	0.12	1.27	0.14	2.71	2.01	0.27	0	0	2.6	-1.81	-0.13	73.93	132.48	796.15	424.8	997.47	640.54	829.31	471.45	961.78	470.28
48.414	1	0.11	0.14	0.02	0.18	0.04	0.12	0.1	0.61	0.5	99.64	0.33	0	92.64	2.46	9.17	0.5	0.33	4.44	1.86	0.38	0.17	0	0.11	0.61	0.16	0.6	0.45	0.12	1.15	0.13	5.55	1.88	0.4	0	0	1.75	9.33	-1.15	73.54	134.42	790.75	429.13	988.58	640.23	820.35	476.12	954.73	472.89
48.448	1	0.11	0.15	0.02	0.17	0.04	0.13	0.09	0.49	0.49	99.65	0.33	0	98.06	3.21	6.61	0.49	0.58	3.35	1.83	0.36	0.13	0	0.08	0.47	0.22	0.51	0.45	0.16	1.22	0.13	1.89	1.82	0.1	0	0	3.31	-2.39	-2.94	74.73	135.07	787.59	430.59	983.22	637.82	813.68	479.09	948.67	474.47
48.481	1	0.12	0.15	0.02	0.17	0.03	0.14	0.09	0.5	0.5	99.66	0.33	0	98.54	3.74	5.28	0.5	0.97	2.27	1.72	0.27	0.07	0	0.06	0.24	0.25	0.5	0.29	0.2	1.08	0.12	8.88	1.79	0.1	0	0	-1.42	0.94	-2.56	72.77	126.98	783.23	442.74	969.08	640.05	809.22	488.18	936.01	481.33
48.515	1	0.12	0.16	0.02	0.17	0.03	0.14	0.08	0.65	0.65	99.67	0.33	0	97.11	4.2	3.2	0.65	1.2	1.03	1.17	0.07	0.02	0	0.03	0.09	0.45	0.44	0.03	0.25	0.89	0.08	34.98	1.74	0.14	0	0	-5.54	4.44	-0.94	70.03	125.41	780.48	459.14	954.27	641.29	802.95	502.43	928.07	493.94
48.548	1	0.12	0.16	0.02	0.16	0.03	0.14	0.08	0.68	0.68	99.68	0.33	0	95.71	3.83	3.27	0.68	1	0.91	0.46	0.09	0.03	0	0.03	0.04	0.52	0.41	0.03	0.31	0.63	0.07	45.13	1.78	0.18	0	0	-21.59	6.48	-2.48	63.18	132.74	789.8	473.67	947.7	633.67	799.1	512.4	931.38	501.33
48.581
48.615
48.648
48.681
48.715
48.748
48.782
48.815
48.848
48.882
48.915
48.948
48.982
49.015
49.048
49.082
49.115
49.149
49.182
49.215
49.249
49.282
49.315
49.349
49.382
49.415
49.449
49.482
49.516
49.549
49.582
49.616
49.649
49.682
49.716
49.749
49.783
49.816
49.849
49.883
49.916
49.949
49.983
50.016
50.049
50.083
50.116
50.15
50.183
50.216
50.25
50.283
50.316
50.35
50.383
50.416
50.45
50.483
50.517
50.55
50.583
50.617
50.65
50.683
50.717
50.75
50.784
50.817
50.85
50.884
50.917
50.95
50.984
51.017
51.05
51.084
51.117	1	0.11	0.13	0.02	0.3	0.04	0.2	0.17	1.07	1.07	99.41	0.33	0	97.84	13.6	12.1	1.07	0.22	3.52	6.9	0.29	0.44	0	0.01	0.08	0.05	0.08	0.1	0.49	1.07	0.01	0.21	1.67	0.18	0	0	0.69	-2.93	-3.27	75.47	125.93	789.19	428.25	973.81	624.7	814.4	474.88	940.04	466.28
51.151	1	0.1	0.12	0.02	0.31	0.04	0.16	0.19	0.93	0.93	99.37	0.33	0	97.09	10.24	16.92	0.93	0.56	4.4	5.89	0.32	0.27	0	0.02	0.14	0.09	0.06	0.07	0.43	1.6	0.01	0.15	1.64	0.18	0	0	-5.34	-4.47	-2.31	72.26	128.91	786.48	424.28	975.95	624.32	813.37	469.13	942.16	463.52
51.184	1	0.1	0.11	0.02	0.29	0.04	0.14	0.21	0.68	0.68	99.42	0.33	0	98.1	8.45	16.26	0.68	0.98	4.63	4.96	0.33	0.15	0	0.02	0.11	0.11	0.02	0.02	1.19	6.04	0.01	0.05	2.09	0	0	0	-2.69	-2.28	1.03	72.69	131.3	787.03	421.72	982.29	629.4	818.93	466.05	950.21	464.36
51.217	1	0.1	0.12	0.02	0.26	0.04	0.15	0.18	0.63	0.63	99.48	0.33	0	94.04	9.06	12.58	0.63	0.97	4.29	3.53	0.33	0.09	0	0.02	0.12	0.11	0.02	0.02	1.17	6.09	0.02	0.04	2.24	0	0	0	-2.13	-8.21	-0.26	72.28	126.95	790.28	417.84	990.22	631.51	825.31	462.9	952.24	461.22
51.251	1	0.11	0.13	0.02	0.24	0.04	0.15	0.16	0.56	0.56	99.53	0.33	0	93.7	7.83	10.56	0.56	1.1	4.38	3.28	0.36	0.05	0	0.02	0.11	0.13	0.02	0.01	1.39	5.58	0.02	0.18	2.32	0	0	0	0.11	-8.5	2.45	73.04	128.02	793.91	416.89	994.88	631.9	831.65	459.45	959.58	464.35
51.284	1	0.11	0.13	0.02	0.23	0.04	0.15	0.15	0.61	0.61	99.54	0.33	0	96.47	7.71	9.87	0.61	0.99	3.83	3.05	0.41	0.05	0	0.02	0.14	0.13	0.02	0.01	1.31	5.19	0.02	0.19	2.08	0	0	0	0.11	-5.46	3.5	73.64	129.01	797.99	418.35	996.22	630.66	834.98	459.88	963.86	465.49
51.317	1	0.11	0.14	0.02	0.21	0.04	0.16	0.13	0.58	0.58	99.57	0.33	0	93.95	7.66	8.07	0.58	0.86	3.79	2.84	0.57	0.06	0	0.03	0.24	0.16	0.02	0.06	1.12	3.55	0.03	0.23	1.84	0.17	0	0	-3.33	-8.29	4.07	71.36	128.64	801.27	418.32	1002.16	632.83	840.31	458.99	968.8	465.32
51.351	1	0.11	0.15	0.02	0.21	0.03	0.15	0.12	0.58	0.58	99.57	0.33	0	94.35	7.09	8.1	0.58	0.81	3.27	2.44	0.56	0.08	0	0.04	0.3	0.19	0.02	0.09	1.11	2.65	0.04	0.1	1.54	0.37	0	0	-2.74	-7.92	4.62	71.49	128.11	805.66	419.79	1005.64	633.19	845.11	459.53	972.95	467.82
51.384	1	0.11	0.15	0.02	0.2	0.03	0.14	0.11	0.45	0.45	99.6	0.33	0	92.04	5.12	7.65	0.45	0.99	2.62	1.61	0.42	0.06	0	0.04	0.34	0.21	0.02	0.1	1.1	2.06	0.04	0.13	1.45	0.28	0	0	-0.95	-9.76	4.78	71.79	129.62	809.58	419.97	1009.97	633.82	848.7	459.82	977.98	469.24
51.417	1	0.11	0.15	0.02	0.18	0.03	0.14	0.09	0.36	0.36	99.64	0.33	0	94.84	4.33	5.75	0.36	0.85	2.45	1.15	0.23	0.03	0	0.04	0.33	0.22	0.01	0.1	1.14	1.91	0.04	0.32	1.45	0.14	0	0	1.15	-7.44	4.6	73.15	127.6	811.69	420.22	1012.35	634.11	851.86	459.71	978.88	471.84
51.451	1	0.12	0.16	0.02	0.17	0.03	0.14	0.09	0.39	0.37	99.66	0.33	0	96.44	4.04	4.49	0.37	0.63	2.02	0.84	0.13	0.03	0	0.04	0.39	0.21	0.02	0.06	1.01	1.58	0.05	0.49	1.4	0.22	0	0	-3.12	-5.5	4.55	71.04	126.66	813.54	421.52	1014.37	635.06	854.15	460.41	980.34	471.3
51.484	1	0.12	0.16	0.02	0.16	0.03	0.13	0.08	0.38	0.37	99.67	0.33	0	94.74	3.05	4.86	0.37	0.48	2.64	0.81	0.09	0.02	0	0.04	0.38	0.24	0.03	0.05	0.88	1.25	0.05	0.39	1.45	0.1	0	0	-2.5	-7.55	2.69	71.03	127.4	815.63	422.66	1016.77	636.4	854.08	463.39	981.23	471.34
51.518	1	0.11	0.15	0.02	0.16	0.04	0.13	0.08	0.55	0.37	99.68	0.33	0	94.01	2.38	5.15	0.37	0.36	3.92	0.72	0.15	0.03	0	0.04	0.55	0.23	0.03	0.16	0.7	1.1	0.06	0.16	1.53	0	0	0	-1.72	-8.23	-0.07	71.21	126.76	816.04	422.87	1018.81	638.69	852.77	467.05	979.51	469.35
51.551	1	0.11	0.15	0.02	0.16	0.04	0.13	0.08	0.65	0.34	99.68	0.33	0	94.11	1.83	5.98	0.34	0.3	4.12	0.57	0.14	0.03	0	0.05	0.65	0.22	0.04	0.23	0.52	0.94	0.06	0.24	1.58	0	0	0	-3.23	-8.14	-0.13	70.3	129.23	815.78	422.82	1020.39	639.74	852.13	466.89	981.32	469.85
51.584	1	0.11	0.14	0.02	0.17	0.04	0.12	0.09	0.48	0.33	99.66	0.33	0	96.18	1.49	8.29	0.33	0.28	5.14	0.47	0.14	0.04	0	0.06	0.48	0.23	0.04	0.3	0.42	0.84	0.06	0.16	1.61	0	0	0	-0.01	-5.87	0.75	71.93	133.15	815.95	422.7	1020.67	639.97	851.34	466.68	984.38	472.11
51.618	1	0.11	0.14	0.02	0.18	0.04	0.12	0.09	0.34	0.31	99.65	0.33	0	98.33	1.34	9.4	0.31	0.23	5.07	0.52	0.15	0.05	0	0.06	0.34	0.25	0.05	0.24	0.37	0.77	0.06	0.19	1.66	0	0	0	1.68	-1.61	0.09	73.59	132.15	814.77	421.49	1019.55	638.93	850.11	466.08	982.14	471.7
51.651	1	0.1	0.13	0.02	0.18	0.04	0.12	0.09	0.41	0.34	99.64	0.33	0	98.27	1.39	10.07	0.34	0.18	5.39	0.62	0.12	0.07	0	0.07	0.41	0.23	0.09	0.14	0.34	0.64	0.06	0.13	1.67	0	0	0	2.49	-1.79	0.25	74.17	127.43	812.12	419.92	1018.43	640.04	850.78	464.55	978.08	470.39
51.684	1	0.1	0.13	0.02	0.18	0.04	0.12	0.1	0.54	0.31	99.63	0.33	0	96.55	1.32	11.05	0.31	0.16	6.2	0.73	0.15	0.07	0	0.09	0.54	0.26	0.12	0.1	0.29	0.55	0.06	0.03	1.74	0	0	0	3.63	-5.34	-2.27	74.33	132.06	809.53	417.14	1018.92	639.47	844.68	465.21	976.72	467.48
51.718	1	0.1	0.12	0.02	0.19	0.04	0.11	0.1	0.59	0.29	99.61	0.33	0	97.02	1.33	12.57	0.29	0.16	7.52	0.9	0.19	0.05	0	0.13	0.59	0.28	0.12	0.13	0.19	0.34	0.07	0.14	1.79	0	0	0	-0.6	-4.58	-0.71	71.15	138.72	809.64	415.68	1022.54	640.28	844.77	462.01	983.39	467.4
51.751	1	0.1	0.13	0.02	0.19	0.05	0.12	0.1	0.74	0.31	99.62	0.33	0	98.18	1.7	11.42	0.3	0.18	7.72	0.88	0.22	0.05	0	0.14	0.74	0.31	0.16	0.32	0.2	0.35	0.07	0.18	1.74	0	0	0	0.9	-2.06	-1.33	72.37	134.46	806.22	412.76	1021.47	640.23	844.17	459.39	978.45	466.16
51.785	1	0.1	0.13	0.02	0.19	0.04	0.12	0.1	0.61	0.31	99.61	0.33	0	97.17	2.18	11.7	0.26	0.19	7.28	0.82	0.21	0.03	0	0.18	0.61	0.31	0.18	0.5	0.14	0.3	0.07	0.05	1.83	0	0	0	4.5	-4.33	-2.2	73.73	135.76	807.87	415.03	1021.4	640.64	843.3	463.05	978.92	469.03
51.818	1	0.1	0.13	0.02	0.19	0.04	0.12	0.1	0.5	0.31	99.62	0.33	0	97.26	2.96	10.39	0.23	0.22	5.87	0.75	0.24	0.03	0	0.18	0.5	0.31	0.17	0.43	0.14	0.34	0.06	0.23	1.9	0	0	0	-1.41	-4.16	-0.36	70.39	137.9	803.46	412.56	1019.6	640.96	841.03	458.82	978.8	464.8
51.851	1	0.1	0.13	0.02	0.18	0.04	0.13	0.1	0.44	0.31	99.63	0.33	0	97.84	3.64	8.92	0.22	0.27	4.74	0.72	0.23	0.02	0	0.17	0.44	0.31	0.18	0.26	0.16	0.39	0.06	0.1	1.93	0	0	0	1.5	-2.94	-1.53	72.74	138.92	799.57	410.73	1013.48	637.02	834.23	458.89	973.11	462.27
51.885	1	0.1	0.14	0.02	0.18	0.04	0.14	0.09	0.56	0.28	99.64	0.33	0	95.76	4.88	7.28	0.23	0.28	4.6	0.83	0.32	0.02	0	0.19	0.56	0.28	0.16	0.14	0.13	0.46	0.06	0.05	2.39	0	0	0	6.81	-6.41	-4.53	75.44	135.84	797.99	413.46	1007.67	636.85	828.93	466.73	964.64	460.86
51.918	1	0.1	0.13	0.02	0.19	0.04	0.15	0.1	0.55	0.25	99.62	0.33	0	92.9	6.7	7.29	0.25	0.32	4.7	0.79	0.44	0.01	0	0.24	0.55	0.22	0.15	0.2	0.1	0.47	0.05	0.04	2.64	0	0	0	-0.21	-9.14	-5.62	71.76	132.79	796.03	412.74	1008.12	636.54	828.61	464.85	961.27	459.03
51.951	1	0.09	0.13	0.02	0.21	0.04	0.16	0.11	0.53	0.26	99.59	0.33	0	94.36	8.73	7.85	0.25	0.41	5.7	0.79	0.36	0.02	0	0.26	0.53	0.19	0.17	0.36	0.1	0.55	0.05	0.05	2.73	0	0	0	0.87	-7.91	-5.25	71.93	133.95	795.99	412.98	1008.72	637.92	828.68	465.31	962.51	459.72
51.985	1	0.09	0.12	0.02	0.24	0.04	0.18	0.14	0.68	0.37	99.52	0.33	0	95.38	12.07	9.36	0.23	0.43	4.32	0.6	0.31	0.02	0	0.37	0.62	0.16	0.16	0.68	0.09	0.7	0.04	0.06	2.75	0	0	0	3.42	-6.87	-4.96	73.94	132.92	796.81	415.43	1004.72	635.71	827.98	467.16	960.8	462.01
52.018	1	0.08	0.12	0.02	0.26	0.04	0.19	0.16	0.89	0.35	99.48	0.33	0	92.67	13.09	10.51	0.26	0.49	4.79	0.8	0.29	0.04	0	0.35	0.56	0.15	0.15	0.89	0.1	0.79	0.04	0.1	2.84	0	0	0	5.31	-9.32	-7.5	75.02	134.5	794.28	414.16	1003.28	634.91	822.52	470.19	956.59	459.47
52.051	1	0.08	0.12	0.02	0.29	0.04	0.21	0.18	0.44	0.3	99.42	0.33	0	92.19	15.46	11.2	0.29	0.53	4.46	1.03	0.26	0.05	0	0.3	0.44	0.17	0.12	0.43	0.13	1	0.04	0.29	2.78	0	0	0	5.31	-9.65	-6.39	75.37	131.68	796.46	418.35	1001.08	636.63	825.36	473.37	956.43	460.69
52.085	1	0.08	0.12	0.02	0.28	0.04	0.2	0.17	0.43	0.33	99.44	0.33	0	96.12	14.58	11.07	0.33	0.51	3.96	1.45	0.35	0.07	0	0.27	0.43	0.15	0.1	0.16	0.18	1.28	0.03	0.37	2.9	0	0	0	1.2	-5.95	-5.74	74.15	132.26	796.52	419.87	1001.95	638.3	826.25	473.15	958	461.56
52.118	1	0.09	0.13	0.02	0.26	0.04	0.21	0.16	0.61	0.37	99.48	0.33	0	93.78	14.19	8.98	0.37	0.45	4.85	1.71	0.38	0.1	0	0.27	0.61	0.16	0.09	0.13	0.2	1.21	0.03	0.15	2.66	0	0	0	1.2	-8.44	-4.96	73.67	132.52	797.71	421.39	1003.96	640.94	828.36	473.94	960.51	464
52.152	1	0.09	0.13	0.02	0.25	0.04	0.19	0.15	0.51	0.33	99.51	0.33	0	92.64	12.38	9.12	0.33	0.54	3.54	1.22	0.33	0.18	0	0.28	0.51	0.16	0.09	0.08	0.26	1.81	0.04	0.23	2.62	0	0	0	1.22	-9.34	-4.4	73	137.02	799.53	422.88	1006.81	643.27	828.8	475.83	965.46	465.86
52.185	1	0.09	0.13	0.02	0.24	0.04	0.19	0.14	0.37	0.32	99.53	0.33	0	89.02	12.01	8.04	0.32	0.62	3.71	1.19	0.33	0.09	0	0.22	0.37	0.16	0.07	0.05	0.35	2.47	0.04	0.17	2.53	0	0	0	-2.38	-11.53	-1.12	70.8	134.14	806.29	423.78	1012.94	644.34	840.05	471.94	974.11	467.28
52.218	1	0.09	0.14	0.02	0.22	0.04	0.18	0.13	0.3	0.3	99.56	0.33	0	92.34	11.16	6.58	0.3	0.5	3.82	1.08	0.23	0.04	0	0.18	0.25	0.18	0.04	0.04	0.37	2.39	0.04	0.29	2.49	0	0	0	-7.16	-9.55	-3.28	68.81	136.67	809.8	423.52	1018.54	643.44	841.08	472.68	977.59	466.09
52.252	1	0.1	0.14	0.02	0.2	0.04	0.17	0.11	0.28	0.28	99.61	0.33	0	83.02	9.41	4.97	0.28	0.47	4.03	1.21	0.2	0.01	0	0.13	0.2	0.17	0.03	0.02	0.46	2.69	0.04	1.11	2.48	0	0	0	-6.79	-14.06	-5.69	68.38	136.2	811.78	421.27	1024.73	645.01	842.77	473.97	978.57	463.44
52.285	1	0.1	0.15	0.02	0.19	0.04	0.18	0.11	0.28	0.28	99.61	0.33	0	94	9.6	4.49	0.28	0.44	4.62	1.08	0.14	0.01	0	0.12	0.18	0.2	0.02	0.02	0.5	2.51	0.04	0.28	2.33	0	0	0	-4.69	-8.24	-0.99	68.83	135.12	812.74	421.08	1026.56	646.88	849.77	467.37	984.86	469.72
52.318	1	0.1	0.15	0.02	0.2	0.04	0.19	0.11	0.27	0.27	99.61	0.33	0	92.77	10.78	3.44	0.27	0.4	4.48	0.87	0.09	0.01	0	0.1	0.24	0.27	0.02	0.02	0.61	2.42	0.04	0.9	2.2	0	0	0	-3.96	-9.24	-0.18	69.15	131.57	815.23	421.49	1028.86	647.55	854.84	466.44	986.32	471.34
52.352	1	0.1	0.15	0.02	0.2	0.04	0.2	0.11	0.28	0.29	99.6	0.33	0	94.82	11.48	3.19	0.28	0.39	3.59	0.85	0.06	0.01	0	0.09	0.21	0.29	0.02	0.02	0.68	2.16	0.04	0.76	2.05	0	0	0	-9.57	-7.46	0.28	67.69	133.22	821.08	421.9	1030.94	642.69	858.46	465.01	991.63	468.8
52.385	1	0.1	0.15	0.02	0.19	0.04	0.18	0.11	0.26	0.3	99.62	0.33	0	95.61	9.07	3.97	0.26	0.42	3.34	0.82	0.07	0	0	0.08	0.14	0.3	0.01	0.01	0.72	2.05	0.04	0.41	2.06	0	0	0	-7.39	-6.59	-2.08	68.41	138.41	825.44	421.46	1033.86	640.06	856.92	468.19	995.33	466.88
52.418	1	0.1	0.15	0.02	0.19	0.04	0.17	0.1	0.25	0.36	99.63	0.33	0	91.63	8.32	4.08	0.25	0.42	2.91	0.9	0.06	0.01	0	0.07	0.18	0.36	0.01	0.01	0.82	1.68	0.04	0.35	1.9	0	0	0	-4.39	-10.04	-3.14	68.71	136.99	826.59	420.61	1038.58	643.4	859.38	469.3	996.36	467.57
52.452	1	0.11	0.16	0.02	0.19	0.03	0.17	0.1	0.26	0.59	99.63	0.33	0	90.04	7.83	3.77	0.26	0.36	2.57	0.91	0.05	0.01	0	0.04	0.21	0.59	0.01	0.01	1.32	1.51	0.05	0.26	1.66	0	0	0	-7.18	-10.99	-3.5	67.42	131.85	827.54	420.02	1043.32	645.82	864.56	467.06	996.39	468.75
52.485	1	0.11	0.16	0.02	0.18	0.04	0.17	0.09	0.32	0.62	99.64	0.33	0	88.6	7.48	3.45	0.27	0.36	3.41	1.02	0.08	0.01	0	0.04	0.32	0.62	0.02	0.02	1.44	1.51	0.05	0.85	1.8	0	0	0	-9.13	-11.75	-1.28	66.79	131.67	829.08	422.26	1043.22	647.22	867.67	467.07	999.31	469.86
52.519	1	0.11	0.15	0.02	0.18	0.03	0.16	0.09	0.34	0.95	99.63	0.33	0	86.72	7.31	3.89	0.25	0.42	2.8	1.03	0.07	0.02	0	0.03	0.34	0.95	0.02	0.02	1.93	1.3	0.05	0.16	1.82	0	0	0	-1.58	-12.62	-4.29	68.71	135.9	828.17	419.55	1042.66	644.79	861.46	469.78	997.35	468.46
52.552	1	0.11	0.16	0.02	0.17	0.03	0.15	0.08	0.39	0.93	99.66	0.33	0	92.53	5.61	3.09	0.22	0.44	2.48	0.7	0.07	0.02	0	0.03	0.39	0.93	0.03	0.02	1.94	1.12	0.05	0.96	1.76	0	0	0	-2.74	-9.42	-3.83	69.04	134.85	824.64	414.05	1040.64	641.05	859.85	463.34	994.7	463.44
52.585	1	0.12	0.16	0.02	0.16	0.03	0.14	0.08	0.43	1.11	99.68	0.33	0	83.56	3.71	2.91	0.22	0.47	2.71	0.62	0.1	0.01	0	0.04	0.43	1.11	0.03	0.02	2.01	1.16	0.06	0.34	1.82	0	0	0	-3.46	-13.87	-5.2	69.03	128.87	822.04	415.75	1032.91	640.01	856.57	467.81	985.04	457.64
52.619	1	0.12	0.16	0.02	0.16	0.03	0.14	0.08	0.52	1.77	99.68	0.33	0	91.32	3.17	3.06	0.16	0.55	2.63	0.48	0.13	0.01	0	0.03	0.52	1.77	0.03	0.02	2.67	1.25	0.06	0.46	1.89	0	0	0	-1.55	-10.23	-6.69	70.42	127.69	820.55	415.5	1029.76	637.6	853.6	468.72	980.78	457.37
52.652	1	0.12	0.16	0.02	0.16	0.04	0.15	0.08	0.59	1.75	99.67	0.33	0	83.94	4.69	2.5	0.17	0.51	3.18	0.51	0.23	0.01	0	0.03	0.59	1.75	0.03	0.01	2.69	1.26	0.06	0.18	1.94	0	0	0	-2.96	-13.73	-7.75	70.29	123.21	818.56	416.82	1025.08	635.69	851.66	469.81	974.22	457.22
52.685	1	0.12	0.16	0.02	0.17	0.04	0.16	0.08	0.43	2.14	99.66	0.33	0	80.04	6.3	1.85	0.18	0.44	3.36	0.51	0.32	0.01	0	0.02	0.43	2.14	0.02	0.01	2.81	1.37	0.06	0.36	1.92	0	0	0	5.1	-15.06	-6.2	73.07	128.41	817.55	418.4	1021.85	634.13	847.79	470.27	976.1	465.3
52.719	1	0.12	0.16	0.02	0.17	0.04	0.17	0.08	0.39	1.81	99.66	0.33	0	85.29	6.87	1.36	0.21	0.43	3.17	0.64	0.51	0.01	0	0.03	0.39	1.81	0.02	0.01	2.85	1.19	0.07	0.31	1.85	0	0	0	2.68	-13.21	-4.48	72.05	134.76	815.11	419.55	1019.5	634.78	843.76	470.03	978.48	466.42
52.752	1	0.11	0.16	0.02	0.18	0.04	0.18	0.09	0.37	1.46	99.65	0.33	0	89.79	8.3	1.41	0.25	0.49	3.05	0.75	0.77	0.03	0	0.03	0.37	1.46	0.01	0.02	2.52	1.16	0.07	0.54	1.9	0	0	0	1.14	-11.13	-6.41	71.7	135.93	804	416.99	1011.63	635.94	831.85	471.36	967.34	460.5
52.786	1	0.11	0.16	0.02	0.17	0.04	0.18	0.09	0.39	1.05	99.65	0.33	0	90.83	8.43	1.04	0.27	0.35	3.04	0.83	1.41	0.05	0	0.04	0.39	1.05	0.01	0.07	2.25	1.25	0.07	0.31	1.86	0	0	0	7.64	-10.53	-5.56	74.02	137.29	800.28	415.87	1010.01	636.73	829.13	469.05	966.4	466.31
52.819	1	0.11	0.16	0.02	0.18	0.03	0.19	0.09	0.5	0.71	99.61	0.33	0	94.45	10.34	1.19	0.32	0.31	2.88	1.01	1.32	0.07	0	0.07	0.5	0.71	0.01	0.13	1.97	1.15	0.08	0.1	1.8	0	0	0	4.46	-7.83	-8.11	72.99	137.59	791.12	413.94	1003.98	638.34	819.03	471.81	956.03	459.04
52.852	1	0.1	0.16	0.02	0.21	0.03	0.23	0.11	0.51	0.58	99.55	0.33	0	97.51	13.89	1.28	0.34	0.37	2.95	1.26	1.27	0.07	0	0.08	0.51	0.58	0.01	0.22	1.79	1.19	0.08	0.22	1.76	0	0	0	6.41	-3.66	-7.35	74.89	134.24	785.4	412.96	998.49	638.9	816.15	469.22	950.05	459.69
52.886	1	0.1	0.16	0.02	0.22	0.04	0.25	0.12	0.49	0.52	99.49	0.33	0	97.48	16.25	1.05	0.49	0.38	3.33	2.14	1.16	0.08	0	0.1	0.47	0.52	0.01	0.15	1.76	1.41	0.08	0.08	2.02	0	0	0	6.27	-3.72	-7.06	75.2	136.19	779.67	414.53	990.22	638.24	808.48	471.37	944.1	459.01
52.919	1	0.11	0.16	0.02	0.22	0.04	0.25	0.12	0.56	0.56	99.5	0.33	0	97.82	15.47	1.16	0.56	0.4	4.4	3.21	1.05	0.11	0	0.11	0.44	0.42	0.01	0.11	1.83	1.82	0.07	0.23	2.24	0	0	0	3.83	-2.99	-8.18	75.02	133.48	778.54	417.6	983.29	634.73	805.12	474.65	937.52	457.7
52.952	1	0.11	0.16	0.02	0.24	0.04	0.28	0.14	0.62	0.62	99.44	0.33	0	96.48	18.07	1.47	0.62	0.45	5.89	5.15	0.92	0.1	0	0.11	0.47	0.43	0.02	0.04	2.04	2.22	0.07	0.49	2.35	0	0	0	-0.37	-5.45	-10.14	73.18	133.65	776.44	417.23	981.77	632.82	801.38	475.93	933.41	455.19
52.986	1	0.11	0.16	0.02	0.25	0.05	0.29	0.15	0.72	0.72	99.42	0.34	0	98	18.74	2.32	0.72	0.44	6.88	5.57	0.86	0.19	0	0.14	0.55	0.33	0.02	0.04	1.83	2.36	0.07	0.59	2.28	0	0	0	1.7	-2.54	-8.23	74.41	134.34	774.86	417.89	978.52	632.79	800.35	474.32	933.63	457.51
53.019	1	0.11	0.15	0.02	0.27	0.04	0.3	0.16	0.77	0.77	99.4	0.37	0	95.08	19.88	3.18	0.77	0.48	5.32	5.26	0.69	0.22	0	0.14	0.51	0.35	0.02	0.04	1.95	2.63	0.07	0.19	2.11	0	0	0	7.03	-7.19	-6.3	76.14	128.06	774.04	419.75	975.73	634.61	803.52	472.86	931.26	463.83
53.052	1	0.11	0.15	0.02	0.31	0.04	0.33	0.19	0.88	0.88	99.34	0.43	0	97.03	22	4.32	0.88	0.61	4.83	5.98	0.66	0.28	0	0.18	0.61	0.29	0.02	0.04	1.85	2.81	0.06	0.35	2.02	0	0	0	2.36	-4.57	-7.38	74.98	129.71	772.31	420.67	972.83	633.19	799.52	474.78	928.47	460.78
53.086	1	0.1	0.15	0.02	0.36	0.04	0.38	0.24	1.19	1.19	99.25	0.55	0	98.43	25.43	5.5	1.19	0.7	3.43	6.6	0.58	0.4	0	0.21	0.44	0.23	0.02	0.06	1.86	3.24	0.06	0.19	1.93	0.08	0	0	1.98	-1.3	-4.71	75.14	129.27	771.54	422.53	968.85	633.2	800.03	473.53	928.8	462.23
53.119	1	0.1	0.15	0.02	0.38	0.04	0.38	0.25	1.27	1.27	99.25	0.57	0	97.06	25.82	6.17	1.27	0.6	3.08	7.35	0.56	0.35	0	0.18	0.4	0.24	0.03	0.07	1.84	3.49	0.06	0.55	1.99	0.11	0	0	-0.27	-4.51	-8.29	74.24	130.91	770.89	423.52	964.81	628.42	793.68	478.79	922.97	458.28
53.153	1	0.09	0.15	0.02	0.44	0.03	0.42	0.31	1.59	1.59	99.11	0.69	0	93.31	28.61	8.02	1.59	0.5	2.4	5.67	0.46	0.46	0	0.19	0.33	0.16	0.03	0.05	1.81	4.51	0.05	0.25	1.81	0.28	0	0	1.43	-8.82	-4.12	74.89	126.35	771.68	425.12	964.85	631.27	800	474.34	925.98	464.72
53.186	1	0.08	0.15	0.02	0.51	0.03	0.46	0.37	1.73	1.85	98.98	0.83	0	95.58	31.03	9.51	1.85	0.53	2.44	4.16	0.46	0.41	0	0.2	0.28	0.16	0.02	0.04	2.03	4.37	0.05	0.28	1.73	0.61	0	0	0.15	-6.63	-3.9	74.16	130.01	771.08	426.52	964.46	632.14	797.81	475.72	927.45	465.93
53.219	1	0.08	0.15	0.02	0.46	0.03	0.38	0.33	1.63	1.88	99.07	0.62	0	98.3	26.9	10.58	1.88	0.5	2.63	3.04	0.5	0.29	0	0.2	0.31	0.18	0.02	0.03	2.06	4.62	0.05	0.24	1.63	0.68	0	0	-0.61	1.71	-4.23	73.98	129.4	770.19	426.52	964.56	633.81	797.74	476.62	926.52	463.94
53.253	1	0.08	0.14	0.02	0.49	0.03	0.35	0.35	1.48	1.85	99.02	0.6	0	97.9	25.86	12.59	1.85	0.73	2.24	2.7	0.48	0.2	0	0.2	0.31	0.26	0.01	0.02	2.64	5.31	0.04	0.09	1.48	0.77	0	0	-1.13	-2.8	-3.03	73.51	130.72	770.68	427.2	964.91	634.35	798.44	475.87	928.77	465.8
53.286	1	0.08	0.13	0.02	0.52	0.03	0.31	0.39	1.39	1.7	98.96	0.55	0	96.47	24.09	15.64	1.7	0.8	2.11	2.43	0.43	0.1	0	0.17	0.23	0.26	0.01	0.01	3.23	6.27	0.04	0.09	1.39	0.35	0	0	-4.68	-5.46	-1.6	71.34	126.54	771.01	426.4	968.71	636.97	803.92	472.03	930.36	467.13
53.319	1	0.08	0.12	0.02	0.57	0.03	0.28	0.43	1.38	1.72	98.86	0.55	0	93.71	22.93	18.69	1.72	0.87	2.04	2.01	0.41	0.05	0	0.13	0.16	0.31	0.01	0.01	4.43	7.05	0.04	0.02	1.38	0.19	0	0	-0.57	-8.49	-1.1	72.59	126.52	772.27	424.09	973.36	640.04	807.31	471.38	933.73	466.13
53.353	1	0.08	0.12	0.02	0.57	0.03	0.29	0.45	1.31	1.8	98.87	0.63	0	89.69	23.26	17.17	1.8	0.96	1.91	1.91	0.46	0.06	0	0.08	0.21	0.42	0.01	0.01	5.82	8.87	0.03	0.05	1.31	0.02	0	0	-1.61	-11.18	0.68	71.71	130.76	775.01	420.54	979.72	639.02	811.41	468.43	942.1	464.09
53.386	1	0.08	0.12	0.02	0.55	0.03	0.29	0.43	1.36	1.58	98.89	0.61	0	93.76	23.52	16.66	1.58	1.13	2.19	1.44	0.58	0.05	0	0.08	0.23	0.38	0.01	0.03	5.15	8.19	0.04	0.04	1.36	0	0	0	-0.36	-8.45	1.65	72.37	128.27	778.94	419.71	983.58	639.43	817.55	464.33	945.81	465.82
53.419	1	0.08	0.12	0.02	0.52	0.03	0.25	0.4	1.21	1.46	98.97	0.49	0	91.53	20.7	17.18	1.46	1.49	2.7	1.39	0.78	0.07	0	0.07	0.29	0.4	0.01	0.09	4.97	8.19	0.04	0.13	1.21	0	0	0	-2.45	-10.1	3.67	71.16	129.21	784.65	420.52	988.6	638.36	824.49	463.25	953.63	467.46
53.453	1	0.09	0.13	0.02	0.44	0.03	0.25	0.31	0.98	1.25	99.12	0.44	0	90.58	19.18	13.7	1.25	1.62	2.88	1.21	0.82	0.05	0	0.06	0.29	0.41	0.01	0.14	4.82	7.16	0.04	0.06	0.98	0	0	0	-4.26	-10.68	3.18	70.1	131.46	790.8	421.37	993.12	636.9	828.24	462.95	959.62	467.82
53.486	1	0.1	0.14	0.02	0.37	0.03	0.23	0.25	1.02	1.08	99.26	0.34	0	87.43	16.32	11.55	1.08	1.76	3.63	1.04	0.63	0.03	0	0.06	0.31	0.4	0.01	0.16	4.07	6.53	0.04	0.09	1.02	0	0	0	-2.05	-12.3	3.25	70.44	131.66	794.8	418.62	999.68	637.14	833.52	460.7	965.03	466.97
53.52	1	0.1	0.15	0.02	0.31	0.03	0.23	0.2	0.89	0.89	99.39	0.33	0	95.79	14.77	8.41	0.89	1.27	4.06	0.83	0.28	0.01	0	0.05	0.34	0.39	0.01	0.13	3.56	6.16	0.04	0.1	1.01	0	0	0	-1.82	-6.38	3.78	71.07	132.62	798.72	418.33	1003.37	637.01	837.47	460.33	969.93	466.77
53.553	1	0.11	0.16	0.02	0.26	0.03	0.21	0.16	0.67	0.67	99.48	0.33	0	96.38	12.95	6.12	0.67	1.05	3.58	0.63	0.29	0.01	0	0.04	0.4	0.4	0.01	0.1	3.23	5.85	0.04	0.05	0.98	0	0	0	1.4	-5.59	4.55	73.04	128.05	801.86	419.74	1003.64	636.06	842.22	460.7	969.96	469.71
53.586	1	0.11	0.16	0.02	0.23	0.03	0.2	0.14	0.62	0.62	99.53	0.33	0	95.47	11.03	4.99	0.62	0.94	4.02	0.6	0.28	0.01	0	0.04	0.39	0.37	0.01	0.11	2.9	5.24	0.04	0.13	1.01	0	0	0	-1.41	-6.76	3.8	71.5	130.27	804.27	419.96	1005.87	634.58	842.72	460.43	972.67	469.54
53.62	1	0.11	0.16	0.02	0.21	0.03	0.17	0.12	0.47	0.47	99.58	0.33	0	95.87	8.09	4.92	0.47	0.74	4.21	0.56	0.29	0.01	0	0.03	0.24	0.3	0.01	0.07	2.69	4.1	0.03	0.06	1.02	0	0	0	-0.49	-6.28	2.74	71.94	131.32	807.07	420.15	1008.36	634.54	843.73	461.96	974.86	468.99
53.653	1	0.11	0.16	0.02	0.2	0.04	0.16	0.11	0.48	0.48	99.61	0.33	0	93.39	6.15	5.72	0.48	0.61	5.4	0.73	0.36	0.01	0	0.04	0.22	0.27	0.01	0.07	2.35	3.47	0.03	0.18	1.09	0	0	0	0.44	-8.76	-0.05	72.52	129.31	810.63	421.91	1011.75	635	845.28	465.48	974.49	470.66
53.686	1	0.11	0.16	0.02	0.18	0.04	0.16	0.1	0.51	0.51	99.63	0.33	0	95.14	5.36	5.04	0.51	0.48	7.79	0.78	0.42	0.02	0	0.04	0.18	0.28	0.02	0.07	1.97	2.58	0.03	0.58	1.2	0	0	0	3.05	-7.12	0.57	73.6	133.18	811.94	423.32	1013.1	636.2	845.38	466.63	978.33	474.47
53.72	1	0.11	0.15	0.02	0.18	0.05	0.15	0.09	0.39	0.39	99.64	0.33	0	97.77	4.72	5.88	0.39	0.46	9.5	0.79	0.44	0.02	0	0.04	0.2	0.22	0.03	0.09	1.48	1.85	0.03	0.62	1.38	0	0	0	1.03	-3.1	0.43	73.24	128.62	812.26	423.14	1013.72	636.62	848.09	465.9	976.49	473.45
53.753	1	0.1	0.14	0.02	0.21	0.05	0.14	0.11	0.37	0.37	99.59	0.33	0	97.58	4.9	9.61	0.37	0.51	10.19	0.76	0.46	0.02	0	0.04	0.17	0.21	0.03	0.13	1.42	1.62	0.03	0.63	1.47	0	0	0	1.35	-3.52	-0.52	73.48	127.1	811.12	423.26	1011.94	636.85	846.38	467.58	973.43	471.29
53.787	1	0.1	0.12	0.02	0.22	0.05	0.13	0.12	0.32	0.32	99.55	0.33	0	97.39	4.42	13.16	0.32	0.51	9.39	0.71	0.44	0.01	0	0.05	0.17	0.17	0.03	0.2	0.85	1.01	0.03	0.26	1.75	0	0	0	1.38	-3.9	-0.17	73.09	130.12	809.75	421.38	1012.92	636.13	845.08	464.77	974.96	472.59
53.82	1	0.09	0.12	0.02	0.24	0.05	0.13	0.13	0.35	0.35	99.53	0.33	0	97.04	4.62	14.68	0.35	0.53	9.07	1.15	0.49	0.02	0	0.05	0.13	0.15	0.03	0.11	0.69	0.88	0.03	0.4	1.74	0	0	0	2.34	-4.55	-1.12	73.99	130.28	807.94	420.15	1009.53	633.52	841.34	464.98	971.54	469.71
53.853	1	0.09	0.11	0.02	0.28	0.05	0.12	0.16	0.34	0.34	99.44	0.33	0	90.04	5.37	19.11	0.34	0.68	8.67	1.26	0.43	0.02	0	0.06	0.17	0.17	0.03	0.17	0.66	0.86	0.03	0.14	1.8	0	0	0	1.93	-10.99	-0.82	72.5	129.83	804.15	420.99	1007.92	637.02	839.03	466.03	968.78	470.45
53.887	1	0.08	0.09	0.02	0.36	0.05	0.12	0.22	0.32	0.32	99.28	0.51	0	94.32	6.49	25.52	0.32	0.92	9.83	1.53	0.43	0.03	0	0.08	0.27	0.19	0.05	0.24	0.53	0.78	0.03	0.11	2.07	0	0	0	2	-7.95	-1.86	73.17	129.71	799.89	420.51	1004.95	637.4	834.49	466.37	964.13	470.41
53.92	1	0.08	0.09	0.02	0.34	0.05	0.13	0.21	0.33	0.33	99.33	0.39	0	93.2	8	21.95	0.33	1.03	9.61	1.63	0.52	0.04	0	0.09	0.28	0.16	0.04	0.26	0.46	0.78	0.03	0.05	2.24	0	0	0	1.94	-8.91	-3.09	72.63	132.87	796.88	418.01	1004.55	637.07	829.79	466.03	962.65	467.61
53.953	1	0.08	0.09	0.02	0.36	0.05	0.14	0.23	0.83	0.38	99.27	0.43	0	98.42	9.51	22.83	0.38	1.02	8.78	1.53	0.61	0.03	0	0.1	0.45	0.15	0.04	0.83	0.47	0.79	0.03	0.09	2.23	0	0	0	7.38	-1.35	-4.89	75.92	132.79	793.24	419.63	999.24	638.18	823.71	471.23	956.46	468.02
53.987	1	0.07	0.09	0.02	0.41	0.05	0.14	0.27	0.75	0.43	99.18	0.5	0	97.74	11.23	25.03	0.43	1.12	7.34	1.56	0.79	0.03	0	0.15	0.68	0.17	0.03	0.75	0.44	0.68	0.04	0.07	2.5	0	0	0	4.3	-3.16	-7.03	75.2	128.32	789.85	419.73	994.94	637.17	820.28	472.99	948.28	463.99
54.02	1	0.08	0.1	0.02	0.37	0.05	0.17	0.24	0.77	0.47	99.27	0.33	0	96.64	13.69	19.37	0.47	1.06	6.09	1.75	1.12	0.03	0	0.14	0.77	0.18	0.03	0.54	0.51	0.82	0.04	0.09	2.54	0	0	0	4.92	-5.2	-6.76	75.25	128.42	786.07	418.63	991.38	635.97	816.69	471.3	944.92	464.37
54.053	1	0.08	0.11	0.02	0.37	0.04	0.21	0.24	0.86	0.52	99.26	0.33	0	97.81	17.72	15.68	0.52	1.08	5.28	2.49	1.48	0.03	0	0.15	0.86	0.18	0.02	0.48	0.54	0.92	0.05	0.08	2.69	0	0	0	9.02	-3.01	-6.19	76.65	128.69	782.89	420.94	986.19	637.29	812.97	473.79	941.5	467.47
54.087	1	0.08	0.12	0.02	0.33	0.05	0.25	0.22	1.48	0.73	99.34	0.35	0	95.46	19.45	11.31	0.73	0.87	5.84	2.37	1.58	0.05	0	0.19	1.48	0.18	0.03	0.28	0.57	1.05	0.05	0.06	3.34	0	0	0	7.54	-6.77	-7.02	75.76	129.79	779.51	419.1	985.28	637.72	809.34	473.55	938.83	464.7
54.12	1	0.08	0.12	0.02	0.32	0.05	0.3	0.21	1.37	0.83	99.35	0.42	0	96.91	22.15	8.32	0.83	0.76	6.33	3.1	1.89	0.07	0	0.18	1.37	0.2	0.02	0.19	0.65	1.23	0.06	0.13	3.3	0	0	0	9.04	-4.77	-6.49	76.13	134.67	777.96	419.96	983.73	638.27	805.65	474.94	940.04	466.35
54.154	1	0.08	0.13	0.02	0.3	0.05	0.31	0.19	1.21	0.99	99.38	0.41	0	97.1	22.05	5.89	0.99	0.59	6.8	3.13	1.7	0.14	0	0.21	1.21	0.23	0.02	0.12	0.75	1.7	0.08	0.07	3.4	0	0	0	10.38	-4.45	-6.17	76.39	136.04	776.55	419.22	982.59	638.1	803.95	474.44	939.74	466.25
54.187	1	0.08	0.13	0.02	0.29	0.05	0.3	0.19	1.22	0.99	99.41	0.39	0	97.8	21.26	6.25	0.99	0.49	6.52	3.08	1.69	0.12	0	0.23	1.22	0.2	0.02	0.13	0.81	2.25	0.09	0.03	3.53	0	0	0	9.93	-3.03	-6	76.37	134.71	774.24	419.27	980.97	639.51	802.95	474.27	937.4	465.89
54.22	1	0.08	0.13	0.02	0.33	0.05	0.33	0.23	1.09	1	99.33	0.48	0	95.81	24.36	7.02	1	0.51	5.79	3.02	1.42	0.09	0	0.24	1.09	0.2	0.02	0.14	0.86	2.36	0.1	0.14	3.7	0	0	0	10.38	-6.35	-6.77	75.89	139.26	774.12	417.18	981.96	637.91	800.03	474.73	938.8	463.08
54.254	1	0.08	0.13	0.02	0.31	0.05	0.32	0.22	1.27	1.27	99.36	0.44	0	98	23.09	6.22	1.27	0.39	5.68	3.81	1.24	0.08	0	0.27	0.84	0.2	0.02	0.17	0.95	3.36	0.12	0.08	3.9	0	0	0	8.79	-2.55	-7.91	75.61	138.39	772.34	415.75	983.53	638.78	799.28	473.7	937.22	462.55
54.287	1	0.08	0.12	0.02	0.34	0.05	0.34	0.25	1.28	1.28	99.32	0.49	0	98.16	24.73	7.15	1.28	0.34	5.74	4.31	0.95	0.08	0	0.23	0.87	0.17	0.03	0.23	1.02	4.29	0.12	0.16	4.19	0	0	0	8.79	-2.12	-5.63	76.04	133.5	772.01	420.03	979.19	641.74	802.07	474.92	935.22	465.18
54.32	1	0.08	0.11	0.01	0.39	0.05	0.36	0.32	1.37	1.37	99.22	0.58	0	92.48	26.85	9.31	1.37	0.37	5.48	4.08	0.65	0.09	0	0.17	0.7	0.17	0.04	0.24	1.14	5.59	0.13	0.16	4.47	0	0	0	7.01	-9.45	-4.25	73.3	142.41	774.24	420.88	983.48	643.86	801.68	475.97	943.79	466.66
54.354	1	0.07	0.1	0.01	0.53	0.06	0.45	0.51	1.6	1.6	98.94	0.93	0	98.5	33.37	12.53	1.6	0.38	5.65	4.61	0.58	0.13	0	0.14	0.62	0.17	0.04	0.26	1.24	7.31	0.16	0.29	5.04	0	0	0	6.39	-1.08	-5.24	74.73	139.35	773.56	420.69	981.34	642.35	801.22	476.18	940.07	464.31
54.387	1	0.07	0.1	0.01	0.47	0.06	0.37	0.46	1.63	1.63	99.06	0.7	0	98.61	29.54	12.96	1.63	0.29	5.44	4.4	0.54	0.15	0	0.12	0.57	0.15	0.09	0.32	1.07	7.89	0.16	0.63	5.14	0	0	0	5.79	0.67	-3.77	75.26	133.55	774.05	425.35	975.54	641.69	803.25	477.65	936.4	467.29
54.42	1	0.07	0.1	0.01	0.49	0.05	0.36	0.47	1.89	1.89	99.02	0.67	0	98.11	28.86	14.23	1.89	0.27	4.88	4.45	0.6	0.19	0	0.1	0.52	0.12	0.15	0.38	1.18	7.9	0.15	0.49	4.82	0	0	0	-2.56	-2.25	-3.44	71.25	133.37	773.57	427.97	971.65	638.22	801.41	477.19	934.44	467.64
54.454	1	0.07	0.09	0.01	0.56	0.06	0.36	0.6	1.88	1.88	98.8	0.74	0	98.59	30.05	17.13	1.88	0.26	5.2	4.52	0.68	0.32	0	0.08	0.44	0.1	0.23	0.48	1.3	9.86	0.15	0.92	4.85	0	0	0	-0.68	-0.75	-0.56	72.24	125.81	773.6	429.43	970.25	640.16	807.46	475.38	933.2	471.09
54.487	1	0.07	0.09	0.01	0.61	0.05	0.35	0.69	1.89	1.89	98.62	0.73	0	98.76	29.94	19.18	1.89	0.22	5.64	5.68	0.73	0.44	0	0.07	0.36	0.09	0.36	0.37	1.24	11.39	0.15	1.08	4.45	0	0	0	-4.3	0.11	1.24	70.29	124.15	772.8	430.61	968.82	639.34	808.9	474.62	933.04	472.48
54.521	1	0.06	0.08	0.01	0.77	0.06	0.39	1.02	2.04	2.04	97.96	0.9	0	98.63	33.14	22.86	2.04	0.2	7.41	5.83	0.56	1.18	0	0.06	0.29	0.06	0.45	0.21	1.08	13.95	0.13	1.47	4.29	0.13	0	0	-6.23	0.6	-0.65	69.25	126.58	772.53	430.73	968.11	638.83	805.39	475.05	931.9	470.84
54.554	1	0.06	0.08	0.01	0.92	0.06	0.41	1.25	2.17	2.17	97.5	1.02	0	97.43	34.81	26.03	2.17	0.25	7.34	6.22	0.43	0.79	0	0.06	0.26	0.06	0.49	0.17	1.19	14.02	0.15	0.7	3.87	0.29	0	0	-7.1	-3.82	-2.16	69.16	129.02	773.31	429.49	966.91	634.14	802.38	474.6	931.26	468.71
54.587	1	0.06	0.08	0.01	0.85	0.05	0.37	1.2	2.14	2.14	97.61	0.86	0	97.44	32.39	25.85	2.14	0.25	7.42	7.09	0.39	0.65	0	0.06	0.26	0.06	0.44	0.1	1.21	15.59	0.15	0.7	3.65	0.21	0	0	0.31	-3.81	-0.94	72.4	125.4	770.12	429.04	965.3	637.96	803	474.38	928.37	471.61
54.621	1	0.06	0.08	0.02	0.72	0.05	0.26	1.06	1.76	1.76	97.87	0.62	0	97.1	25.31	27.81	1.76	0.28	5.69	5.83	0.3	0.36	0	0.05	0.22	0.05	0.37	0.08	1.14	17.83	0.14	0.72	3.35	0.16	0	0	-3.14	-4.45	-3.81	70.95	128.97	771.11	428.88	965.35	634.2	798.89	476.39	927.65	468.97
54.654	1	0.06	0.08	0.02	0.68	0.04	0.22	0.96	1.72	1.72	98.07	0.65	0	97.71	22.84	28.62	1.72	0.32	4.32	5.14	0.37	0.13	0	0.05	0.2	0.05	0.25	0.09	1.04	17.04	0.13	0.11	3.29	0	0	0	-2.53	-3.23	-3.14	71.39	126.56	768.95	424.96	965.86	633.1	799.95	470.95	926.48	468.08
54.687	1	0.07	0.08	0.02	0.56	0.04	0.22	0.77	1.64	1.64	98.46	0.48	0	98.16	21.1	24.59	1.64	0.33	3.8	5.17	0.62	0.08	0	0.04	0.18	0.05	0.16	0.11	0.82	17.45	0.12	0.06	3.29	0	0	0	-2.42	-2.13	-4.7	71.57	126.12	767.04	424.28	962.58	631.44	796.23	472.64	922.06	464.14
54.721	1	0.07	0.09	0.02	0.49	0.04	0.21	0.7	1.58	1.58	98.6	0.41	0	97.82	19.31	22.62	1.58	0.39	3.25	4.11	0.83	0.04	0	0.03	0.16	0.05	0.11	0.17	0.62	18.81	0.11	0.08	2.92	0	0	0	1.71	-2.98	-6	73.73	125.28	764.7	423.21	960.97	631.21	793.44	473.39	918.41	464.56
54.754	1	0.07	0.1	0.02	0.44	0.04	0.21	0.6	1.59	1.59	98.81	0.34	0	98.43	18.58	20.02	1.59	0.46	3.41	3.06	1.27	0.03	0	0.03	0.16	0.05	0.06	0.25	0.63	18.15	0.12	0.13	2.81	0	0	0	10.47	-1.3	-2.21	77.29	128.2	764.66	423.17	959.91	633.95	794.96	472.55	923.06	467.57
54.788	1	0.08	0.11	0.02	0.4	0.04	0.22	0.49	1.47	1.47	99.03	0.33	0	98.3	18.51	17.2	1.47	0.56	3.55	2.44	1.63	0.04	0	0.02	0.2	0.05	0.04	0.36	0.48	15.99	0.12	0.08	2.41	0	0	0	5.83	-1.71	-3.27	75.65	126.75	763.01	422.16	958.74	631.58	793.27	470.77	919.92	465.84
54.821	1	0.09	0.12	0.02	0.31	0.04	0.2	0.33	1.62	1.62	99.34	0.33	0	98.44	14.2	13.18	1.62	0.48	3.45	1.98	1.65	0.04	0	0.02	0.18	0.04	0.03	0.35	0.42	15.07	0.12	0.07	2.15	0	0	0	-2.12	-1.29	-2.83	72.83	119.15	763.8	422.52	955.8	626.93	796.64	467.2	915.74	463.61
54.854	1	0.09	0.14	0.02	0.26	0.04	0.2	0.27	1.63	1.63	99.46	0.33	0	97.97	12.82	9.52	1.63	0.48	3.7	1.58	1.6	0.04	0	0.02	0.16	0.04	0.02	0.36	0.4	15.19	0.11	0.13	2.11	0	0	0	7.19	-2.61	-1.67	76.49	122.93	764.24	422.08	955.95	629.25	796.04	469.37	918.86	464.3
54.888	1	0.1	0.15	0.02	0.26	0.04	0.22	0.26	1.68	1.68	99.47	0.33	0	98.08	14.33	7.4	1.68	0.56	4.16	1.69	1.55	0.05	0	0.02	0.13	0.04	0.02	0.26	0.46	15.19	0.1	0.15	1.76	0	0	0	3.44	-2.33	-0.91	75.32	123.13	764.66	423.66	956.29	629.76	797	469.09	920.09	465.85
54.921	1	0.09	0.15	0.02	0.29	0.04	0.25	0.34	1.64	1.76	99.33	0.33	0	97.09	17.21	7.45	1.76	0.72	3.83	1.8	1.27	0.07	0	0.02	0.12	0.05	0.01	0.12	0.49	18	0.1	0.28	1.64	0	0	0	3.52	-4.46	-0.16	75.39	123.75	766.59	426.18	956.47	630.08	798.39	470.44	922.13	469.05
54.954	1	0.09	0.14	0.02	0.31	0.04	0.26	0.36	1.54	1.75	99.27	0.33	0	98.21	17.89	8.56	1.75	0.87	3.91	1.79	1.29	0.11	0	0.02	0.14	0.06	0.01	0.09	0.53	17.98	0.1	0.28	1.54	0	0	0	2.91	-1.98	-0.64	75.37	122.6	767.44	427.79	956.35	630.71	798.96	472.26	921.53	469.56
54.988	1	0.09	0.15	0.02	0.35	0.04	0.32	0.4	1.53	1.81	99.2	0.4	0	97.19	21.99	7.39	1.81	1	3.93	2.02	1.18	0.13	0	0.02	0.13	0.07	0.01	0.06	0.59	17.19	0.09	0.06	1.53	0	0	0	1.98	-4.27	0.58	74.8	122.09	766.18	426.64	957.71	631.92	800.39	472.29	922.41	468.24
55.021	1	0.09	0.15	0.02	0.34	0.03	0.31	0.38	1.59	1.63	99.23	0.39	0	95.1	21.76	7.25	1.63	0.92	3.41	1.78	0.89	0.08	0	0.02	0.13	0.08	0.01	0.1	0.52	16.68	0.1	0.08	1.59	0	0	0	-0.37	-7.17	-1.32	73.03	119.98	769.96	424.56	964.08	632.69	804.79	471.62	924.55	464.31
55.054	1	0.1	0.15	0.02	0.29	0.04	0.26	0.29	1.56	1.56	99.41	0.33	0	98.28	17.76	6.83	1.56	0.93	4.1	2.16	0.99	0.08	0	0.02	0.14	0.08	0.02	0.26	0.48	14.71	0.09	0.04	1.57	0	0	0	-3.49	1.78	-0.91	71.97	119.39	772.91	425.22	963.21	628.49	806.59	468.2	925.95	465.56
55.088	1	0.1	0.15	0.02	0.26	0.04	0.24	0.24	1.31	1.31	99.48	0.33	0	98.77	15.81	5.38	1.31	0.94	4.46	2.16	1.02	0.03	0	0.02	0.16	0.07	0.02	0.51	0.31	13.08	0.08	0.05	1.65	0	0	0	-7.98	0.08	-0.11	69.92	120.4	774.05	421.57	966.09	625.43	808.82	464.85	929.13	460.36
55.121	1	0.1	0.15	0.02	0.25	0.04	0.23	0.22	1.41	1.23	99.5	0.33	0	98.76	14.73	5.62	1.23	0.97	4	1.93	1.09	0.03	0	0.02	0.23	0.07	0.02	1.41	0.3	12.02	0.08	0.07	1.63	0	0	0	-2.1	0.12	-0.22	72.44	121.88	776.57	419.86	966.84	623.35	809.56	462.88	931.42	460.93
55.155	1	0.1	0.15	0.02	0.22	0.03	0.2	0.18	1.26	1.26	99.56	0.33	0	98.28	11.27	5.51	1.26	0.81	3.27	1.73	1.5	0.03	0	0.02	0.3	0.06	0.02	0.91	0.26	10.71	0.08	0.02	1.61	0	0	0	7.92	-1.78	1.35	76.51	125.76	783.49	419.85	974.04	624.31	816.15	467.34	941.84	463.16
55.188	1	0.11	0.16	0.02	0.2	0.03	0.18	0.15	1.26	1.26	99.6	0.33	0	98.6	9.19	4.31	1.26	0.74	3.15	1.8	1.43	0.03	0	0.02	0.31	0.05	0.02	0.54	0.28	9.99	0.07	0.2	1.46	0	0	0	9.71	0.72	-0.24	77.12	125.39	786.38	419.91	976.23	624.97	817.36	465.67	942.75	464.67
55.221	1	0.11	0.16	0.02	0.2	0.03	0.18	0.14	1.16	1.16	99.61	0.33	0	98.76	8.73	4.23	1.16	0.85	2.47	1.58	1.21	0.03	0	0.02	0.33	0.06	0.02	0.31	0.3	9.26	0.06	0.15	1.39	0	0	0	7.77	-0.09	0.25	76.62	126.1	787.33	421.04	976.14	624.24	817.88	465.57	943.98	465.76
55.255	1	0.11	0.16	0.02	0.19	0.03	0.16	0.14	1.14	1.14	99.62	0.33	0	97.9	6.92	4.97	1.14	0.76	2.36	1.56	1.16	0.03	0	0.02	0.38	0.05	0.03	0.11	0.29	9.21	0.05	0.08	1.24	0	0	0	7.14	-2.8	-1.11	76.92	124.86	790.8	427.22	975.81	625.65	818.73	472.21	943.57	469.91
55.288	1	0.12	0.16	0.02	0.19	0.03	0.17	0.14	1.12	1.12	99.62	0.33	0	98.5	6.9	4.53	1.12	0.84	2.53	1.98	0.89	0.03	0	0.02	0.36	0.07	0.02	0.14	0.28	9.36	0.05	0.24	1.17	0	0	0	1.08	1.08	-1.42	75.33	126.42	789.33	432.06	970.95	625.06	814.54	475.71	940.91	472.06
55.321	1	0.11	0.16	0.02	0.2	0.03	0.18	0.14	1.07	1.21	99.6	0.33	0	97.89	8.47	4.53	1.21	0.81	2.49	1.69	0.81	0.06	0	0.02	0.34	0.09	0.03	0.23	0.29	9.09	0.05	0.33	1.07	0	0	0	-0.36	2.82	-1.24	74.64	126.25	789.19	435.87	968	625.84	813.32	478.97	939.47	474.19
55.355	1	0.1	0.15	0.02	0.25	0.03	0.19	0.18	1	1.06	99.5	0.33	0	97.84	11.37	8.06	1.06	0.82	2.28	1.76	0.43	0.13	0	0.02	0.35	0.16	0.03	0.28	0.31	8.3	0.06	1.54	1	0.16	0	0	2.17	2.93	-1.19	75.8	122.63	790.34	439.6	963.15	623.75	813.41	482.35	935.91	476.59
55.388	1	0.09	0.14	0.02	0.34	0.03	0.24	0.26	0.92	1.07	99.31	0.33	0	97.97	17.19	11.82	1.07	0.71	1.9	1.79	0.19	0.22	0	0.02	0.3	0.21	0.04	0.55	0.28	7.4	0.06	2.12	0.92	0.36	0	0	-0.06	-2.62	-1.43	74.55	119.34	789.21	440.21	960.63	622.46	813.01	482.93	932.14	475.74
55.421	1	0.06	0.11	0.01	0.73	0.03	0.33	0.63	0.81	0.81	98.53	0.66	0	98.54	29.35	22.64	0.81	0.78	1.39	1.37	0.1	0.17	0	0.02	0.23	0.24	0.05	0.43	0.21	5.91	0.06	1.82	0.86	0.61	0	0	4.33	-0.95	-2.25	76.38	120.94	789.37	442.64	956.61	620.99	809.54	485.86	930.22	477.92
55.455	1	0.03	0.07	0.01	2.1	0.03	0.44	2.23	0.56	0.56	95.54	1.74	0	95.27	42.92	41.42	0.56	0.63	1.1	0.83	0.04	0.11	0	0.02	0.18	0.2	0.08	0.22	0.16	4.28	0.05	1.62	0.93	0.86	0	0	-6.06	-6.98	-1.57	72.11	121.49	791.13	444	952.45	612.93	808.5	483.26	929.85	477.36
55.488	1	0.02	0.05	0.01	4.36	0.03	0.55	5.45	0.43	0.43	89.09	4.29	0	97.41	52.81	54.54	0.43	0.42	1.03	0.58	0.03	0.09	0	0.02	0.12	0.18	0.12	0.13	0.15	3.76	0.05	1.67	0.96	1.32	0	0	-4.77	-3.86	-2.69	73.93	123.01	791.93	444.11	950.01	608.64	805.95	484.44	928.71	476.71
55.522	1	0.02	0.05	0.01	6.55	0.03	0.77	8.54	0.34	0.34	82.93	7.49	0	98.59	61.94	58.56	0.34	0.23	1.02	0.38	0.03	0.2	0	0.03	0.09	0.14	0.18	0.05	0.12	2.35	0.04	0.46	0.92	1.78	0	0	-7.41	-0.77	-2.41	74.2	123.4	792.11	446.24	945.12	604.76	803.74	485.45	926.84	476.76
55.555	1	0.02	0.06	0.01	5.6	0.03	0.82	6.99	0.29	0.29	86.03	7.38	0	98.33	61.75	54	0.29	0.1	1.24	0.22	0.08	0.41	0	0.03	0.08	0.15	0.26	0.06	0.11	2.02	0.04	0.42	0.95	1.94	0	0	-7.73	1.64	-3.42	75.74	121.44	791.55	447.58	938.79	598.6	800.46	486.43	921.54	477.13
55.588	1	0.02	0.08	0.01	4.13	0.03	1.08	4.78	0.31	0.31	90.43	8.41	0	98.29	63.51	42.71	0.31	0.04	1.89	0.21	0.19	1.42	0	0.03	0.05	0.12	0.29	0.06	0.11	1.95	0.04	0.15	0.97	2.76	0	0	-7.41	-1.75	-3.07	76.2	120.24	792.46	450.3	935.39	596.7	800.11	488.24	920.01	479.27
55.622	1	0.03	0.15	0.01	2.09	0.03	1.43	2.04	0.3	0.3	95.83	7.84	0	97.94	62.56	22.78	0.3	0.02	2.66	0.16	0.55	3.18	0	0.04	0.04	0.13	0.4	0.05	0.11	1.79	0.04	0.88	1.02	3.59	0	0	-0.65	-2.68	-3.71	76.62	115.53	791.2	451.22	932.06	597.12	799.78	490.19	914.87	480.08
55.655	1	0.04	0.22	0.01	1.23	0.03	1.42	1.08	0.32	0.32	97.15	5.7	0	98.53	58.3	11.47	0.32	0.01	4.11	0.17	1.42	4.42	0.57	0.05	0.03	0.11	0.48	0.04	0.11	1.85	0.05	0.34	1.14	4.49	0	0	-2.92	0.96	-3.95	76.65	118.42	787.61	452.29	929.08	597.4	794.78	491.31	912.78	481.43
55.688	1	0.05	0.29	0.01	0.74	0.04	1.1	0.58	0.28	0.28	97.81	2.98	0	98.72	49.88	4.59	0.28	0	4.45	0.18	1.62	3.97	1.94	0.05	0.03	0.12	0.53	0.03	0.11	1.93	0.05	0.73	1.12	5.73	0	0	-12.99	-0.26	-4.32	76.03	113.88	785.09	452.69	923.61	593.84	792.97	489.72	906.28	478.3
55.722	1	0.06	0.34	0.01	0.49	0.03	0.76	0.35	0.24	0.24	98.49	1.46	0	97.87	40.8	1.58	0.24	0	3.62	0.19	1.8	1.88	3.66	0.07	0.03	0.11	0.54	0.02	0.09	2.05	0.06	0.19	1.2	6.57	0	0	-10.92	-2.86	-2.8	76.55	112.38	784.5	452.66	920.93	592.45	793.26	487.62	905.36	479.77
55.755	1	0.07	0.34	0.02	0.36	0.03	0.53	0.24	0.23	0.23	98.95	0.79	0	98.02	32.29	0.64	0.23	0	3.44	0.22	1.45	1	7	0.08	0.03	0.09	0.62	0.02	0.1	2.47	0.06	0.11	1.27	6.33	0	0	-8.17	2.49	-2.43	76.85	114.19	783.43	452.02	919.19	592.02	791.38	487.73	905.18	478.32
55.789	1	0.08	0.34	0.02	0.31	0.03	0.42	0.19	0.17	0.17	99.15	0.56	0	97.49	27.46	0.41	0.17	0	2.71	0.22	0.77	0.34	8.18	0.13	0.02	0.05	0.62	0.01	0.09	2.26	0.07	0.26	1.45	6.42	0	0	-9.81	3.71	-2.35	77.01	111.02	782.56	452.13	917.64	591.31	791.94	487.46	902.53	477.73
55.822	1	0.08	0.32	0.02	0.29	0.03	0.38	0.18	0.17	0.17	99.23	0.49	0	97.54	25.38	0.54	0.14	0	2.46	0.29	0.77	0.59	8.29	0.17	0.02	0.04	0.49	0.01	0.07	2.15	0.06	0.07	1.59	5.91	0	0	-17.64	3.6	-2	74.2	113.13	779.87	451.88	917.85	592.68	789.86	486.21	902.62	477.01
55.855	1	0.08	0.28	0.02	0.25	0.03	0.32	0.15	0.2	0.2	99.35	0.38	0	97.56	21.69	0.82	0.15	0	2.47	0.24	0.84	1.06	5.21	0.2	0.02	0.03	0.39	0.01	0.06	2	0.06	0.1	1.66	4.71	0	0	-12.67	3.56	-0.79	75.99	114.15	778.21	450.99	917.49	593.07	789.39	487.09	903.16	477.7
55.889	1	0.08	0.23	0.02	0.27	0.03	0.34	0.17	0.27	0.27	99.33	0.42	0	97.87	23.12	1.28	0.13	0	1.98	0.24	0.79	1.53	2.17	0.27	0.02	0.01	0.3	0.01	0.06	1.94	0.05	0.52	2.08	3.49	0	0	-14.24	2.87	-0.23	75.03	116.62	775.81	448.34	919.88	595.01	788.6	485.12	904.87	476.04
55.922	1	0.09	0.2	0.02	0.24	0.04	0.28	0.14	0.34	0.34	99.45	0.33	0	97.18	19.34	2.01	0.13	0	2.01	0.24	0.99	2.89	0.07	0.34	0.02	0.01	0.27	0.02	0.06	1.77	0.06	0.35	2.62	2.76	0	0	-13.33	-4.3	-1.82	74.09	116.5	775.52	446.23	925.26	599.91	789.82	485.83	905.63	473.26
55.955	1	0.09	0.19	0.02	0.23	0.04	0.26	0.14	0.35	0.35	99.47	0.33	0	94.74	18.42	2.23	0.13	0	2.15	0.24	0.95	2.71	0	0.35	0.02	0.01	0.27	0.02	0.07	1.39	0.05	0.26	2.8	2.36	0	0	-15.92	-7.54	-0.47	72.61	119.39	780.15	447.9	929.21	600.05	793.6	485.38	912.64	476.13
55.989	1	0.09	0.18	0.02	0.22	0.04	0.25	0.13	0.56	0.56	99.5	0.33	0	98.33	17.41	2.48	0.18	0	2.23	0.29	0.82	2.61	0	0.56	0.02	0.01	0.33	0.02	0.07	1.24	0.06	0.66	3.21	2.42	0	0	-10.11	-1.63	-1.9	75.46	121.52	782.29	447.72	929.39	599.11	792.48	486.13	913.58	475.96
56.022	1	0.08	0.18	0.02	0.24	0.04	0.26	0.15	0.63	0.63	99.48	0.33	0	96.65	18.5	3.74	0.17	0	2.49	0.3	1.02	3.39	0	0.63	0.02	0.01	0.32	0.02	0.07	1.06	0.06	0.31	3.16	2.25	0	0	-21.45	-5.2	-1.36	70.71	121.7	789.53	450.49	936.54	598.69	800.11	488.3	921.21	476.19
56.055	1	0.08	0.18	0.02	0.24	0.04	0.26	0.15	0.6	0.6	99.48	0.33	0	97.4	18.86	3.98	0.16	0	2.01	0.31	0.69	2.12	0	0.6	0.03	0.01	0.32	0.01	0.08	1.05	0.07	0.41	3.27	2.32	0	0	-14.96	3.88	-1.1	72.16	121.84	787.49	447.56	939.74	603.72	800.87	484.89	922.43	476.65
56.089	1	0.08	0.17	0.02	0.26	0.04	0.27	0.16	0.44	0.44	99.45	0.35	0	97.86	20.45	4.15	0.13	0	2.01	0.3	0.57	1.46	0	0.44	0.03	0.01	0.33	0.02	0.09	1.03	0.07	0.34	3.67	2.52	0	0	-12.3	-2.89	-0.44	72.4	123.09	787.83	444.65	945.77	607.28	803.91	483.99	926.7	475.47
56.122	1	0.07	0.18	0.02	0.28	0.04	0.3	0.18	0.36	0.36	99.39	0.42	0	98.74	22.92	4.7	0.13	0	2.04	0.3	0.44	0.86	0	0.36	0.03	0.01	0.31	0.01	0.09	0.85	0.06	0.54	3.62	3.24	0	0	-6.4	-0.18	-0.23	75.34	125.13	791.39	445.3	947.74	606.87	805.87	485.45	930.74	477.39
56.156	1	0.07	0.2	0.02	0.28	0.04	0.28	0.17	0.3	0.3	99.44	0.37	0	98.65	21.31	5.54	0.11	0	2.55	0.3	0.34	0.63	0	0.3	0.03	0.01	0.28	0.01	0.1	0.56	0.05	3.87	3.47	4.28	0	0	-9.31	-0.55	-0.85	74.68	125.79	794.79	445.57	950.6	605.67	808.15	486.35	933.51	476.05
56.189	1	0.07	0.19	0.02	0.29	0.04	0.27	0.18	0.27	0.27	99.42	0.36	0	97.92	20.97	7.3	0.13	0	2.08	0.31	0.33	0.93	0	0.27	0.03	0.02	0.22	0.01	0.1	0.36	0.04	3.47	3.48	4.24	0	0	-11.41	-2.75	-1.25	73.59	121.35	799.85	449.44	953.67	608.26	814.03	488.11	935.04	479.2
56.222	1	0.07	0.17	0.02	0.31	0.04	0.22	0.19	0.26	0.26	99.38	0.33	0	98.37	18.25	11.71	0.14	0	1.85	0.32	0.27	1.09	1.75	0.26	0.03	0.02	0.19	0.02	0.12	0.29	0.03	3.16	3.35	4.16	0	0	-16.39	-1.5	0.02	69.89	125.69	799.53	446.19	958.18	609.74	814.98	481.55	940.63	478.43
56.256	1	0.07	0.14	0.02	0.35	0.04	0.19	0.23	0.22	0.22	99.3	0.33	0	98.55	16.5	17.16	0.15	0.01	1.61	0.34	0.26	1.21	1.35	0.22	0.02	0.02	0.15	0.02	0.12	0.14	0.02	0.74	3.32	3.59	0	0	-15.17	0.89	-0.11	70.17	128.42	802.7	444.61	960.97	607.37	816.49	480.39	944.88	477.45
56.289	1	0.07	0.14	0.02	0.34	0.04	0.18	0.22	0.18	0.18	99.31	0.33	0	98.61	15.4	17.61	0.16	0.01	1.72	0.47	0.26	0.85	1.32	0.18	0.02	0.02	0.14	0.03	0.12	0.14	0.02	1.47	3.25	3.25	0	0	-16.63	0.68	-1.6	69.06	130.72	804.57	441.31	966.16	606.71	817.41	479.4	947.98	473.18
56.322	1	0.06	0.11	0.02	0.44	0.04	0.16	0.3	0.17	0.17	99.12	0.46	0	97.47	15.86	24.65	0.17	0.01	2.09	0.59	0.2	0.43	0	0.15	0.02	0.03	0.14	0.03	0.12	0.1	0.02	4.65	3.26	2.52	0	0	-13.73	-3.74	-2.43	69.77	128.24	804.79	438.59	969.95	608.05	819.76	477.8	947.89	472.42
56.356	1	0.06	0.1	0.02	0.52	0.04	0.16	0.36	0.15	0.15	98.97	0.58	0	98.29	17.29	27.74	0.15	0.01	2.32	0.97	0.22	0.46	0	0.08	0.02	0.05	0.14	0.02	0.16	0.08	0.02	0.79	3.1	2.47	0	0	-10.04	-1.73	-3	72.14	127.4	807.1	437.88	969.09	604.52	820.47	478.2	947.66	471.03
56.389	1	0.05	0.09	0.02	0.63	0.04	0.15	0.46	0.15	0.15	98.75	0.83	0	97.42	17.8	32.95	0.15	0.02	2.37	1.23	0.18	0.6	0	0.08	0.02	0.05	0.14	0.02	0.14	0.08	0.02	0.35	2.96	2.2	0	0	-8.13	3.85	-1.73	73.54	126.73	807.28	438.04	966.27	602.97	820.84	477.22	947.39	470.53
56.422	1	0.05	0.08	0.02	0.62	0.04	0.16	0.46	0.16	0.16	98.75	0.78	0	98.68	18.67	32.05	0.16	0.02	2.29	2.05	0.19	1.09	0	0.07	0.01	0.05	0.12	0.02	0.13	0.06	0.01	0.3	3	1.74	0	0	-6.14	-0.44	-0.01	75.39	125.28	809.35	440	964.12	600.44	823.09	478.23	948.26	472.91
56.456	1	0.05	0.1	0.02	0.67	0.04	0.23	0.49	0.18	0.18	98.66	0.58	0	97.66	24.63	27.84	0.18	0.02	2.44	1.92	0.22	2.13	0	0.05	0.01	0.05	0.13	0.01	0.13	0.06	0.01	0.19	2.64	2.34	0	0	-8.75	3.34	-0.98	75.44	117.85	808.66	439.69	960.22	597.18	823.74	475.32	941.54	471.79
56.489	1	0.06	0.12	0.02	0.64	0.04	0.29	0.46	0.22	0.22	98.72	0.59	0	98.2	28.17	22.79	0.22	0.01	2.27	2.14	0.44	4.55	0	0.07	0.01	0.05	0.12	0.01	0.15	0.06	0.01	1.11	2.51	2.67	0	0	-3.87	1.99	-1.1	77.94	118.34	811.01	441.98	956.37	592.91	822.7	479.71	940.79	471.96
56.523	1	0.07	0.14	0.02	0.6	0.04	0.37	0.43	0.29	0.29	98.81	0.76	0	97.31	31.6	17.59	0.29	0.01	2.51	2.73	1.62	10.09	0	0.05	0.01	0.07	0.14	0	0.17	0.05	0.01	2.58	2.32	2.93	0	0	-11.87	4.05	-1.65	75.8	118.9	809.7	442.66	953.73	591.02	819.96	478.37	938.62	470.87
56.556	1	0.06	0.18	0.02	0.63	0.03	0.48	0.46	0.4	0.4	98.74	1.06	0	98.71	36.28	14.54	0.4	0.01	2.03	2.5	1.72	7.81	0	0.06	0.02	0.07	0.13	0	0.16	0.04	0.01	0.87	2.2	4.15	0	0	-10.94	0.32	-2.78	76.02	117.89	807.98	439.86	954.4	590.43	818.89	476.77	936.51	468.84
56.589	1	0.07	0.21	0.02	0.56	0.03	0.55	0.4	0.46	0.46	98.89	1.17	0	97.91	37.71	9.6	0.46	0.01	1.66	2.73	2.61	7.72	0.74	0.07	0.01	0.06	0.12	0	0.16	0.05	0.01	0.95	2.07	4.53	0	0	-8.84	2.77	-2.3	76.9	116.98	806.8	439.46	951.94	589.05	817.97	475.61	934.79	469.36
56.623	1	0.06	0.23	0.02	0.54	0.03	0.66	0.37	0.69	0.69	98.68	1.36	0	98.37	39.83	6.04	0.69	0	1.49	2.17	2	3.71	1.54	0.1	0.01	0.05	0.09	0	0.15	0.05	0.01	0.76	1.78	4.35	0	0	-11.99	1.49	-1.54	76.15	118.86	806.27	439.17	949.01	585.82	815.94	474.34	934.62	467.79
56.656	1	0.06	0.24	0.01	0.54	0.03	0.76	0.36	0.74	0.74	98.49	1.57	0	96.75	41.69	3.58	0.74	0	1.16	1.94	1.35	2.38	2.2	0.11	0.01	0.05	0.08	0	0.14	0.05	0.01	0.78	1.69	3.88	0	0	-10.06	5.03	-2.14	76.79	113.85	804.72	438	947.67	585.83	816.64	473.31	930.28	466.48
56.689	1	0.06	0.24	0.01	0.57	0.03	0.83	0.38	0.84	0.84	98.33	1.8	0	97.02	43.41	3.09	0.84	0	1.24	1.5	1.16	2.37	2.87	0.13	0.01	0.04	0.08	0	0.14	0.07	0.01	0.44	1.57	3.73	0	0	-11.81	4.58	-1.04	76.13	117	800.53	436.57	944.39	585	812.2	471.37	929.06	465.41
56.723	1	0.07	0.22	0.01	0.47	0.03	0.67	0.3	0.83	0.83	98.67	1.2	0	96.25	38.12	2.48	0.83	0	1.28	1.84	1.19	2.41	2.64	0.16	0.01	0.03	0.08	0	0.12	0.1	0.01	0.25	1.51	2.81	0	0	-8.72	5.77	-0.35	76.74	120.23	797.22	434.58	943	584.25	808.89	471.74	928.89	464.3
56.756	1	0.07	0.21	0.02	0.46	0.03	0.66	0.3	0.83	0.83	98.67	1.19	0	96.9	37.94	2.35	0.83	0	1.37	2.12	1.16	3.11	1.77	0.18	0.01	0.03	0.06	0	0.13	0.11	0.01	0.32	1.51	2.38	0	0	-11.25	4.78	-2.54	76.1	118.54	796.79	432.9	942.43	582.11	807.2	469.03	925.57	462.57
56.79	1	0.07	0.2	0.02	0.46	0.03	0.63	0.29	0.9	0.9	98.74	1.09	0	96.85	36.57	2.94	0.9	0	1.22	1.46	0.84	3.46	1.21	0.32	0.01	0.02	0.05	0	0.12	0.14	0.01	0.14	1.43	1.81	0	0	-6.73	4.87	-1.42	77.82	118.99	797.42	434.66	938.51	580.14	806.34	470.18	925.18	464.31
56.823	1	0.07	0.19	0.02	0.46	0.03	0.62	0.29	1.04	1.04	98.76	1.06	0	97.22	36.07	3.37	1.04	0	1.37	1.73	1	4.28	0.35	0.45	0.01	0.02	0.04	0	0.12	0.17	0.01	0.26	1.44	1.36	0	0	-9.29	4.24	-0.72	76.68	120.63	794.28	432.41	937.37	579.95	803.97	467.28	924.5	462.35
56.856	1	0.08	0.19	0.02	0.44	0.03	0.57	0.27	1.05	1.05	98.86	0.94	0	96.62	34.33	3.91	1.05	0	1.38	1.86	1.06	5.61	0	0.51	0.01	0.02	0.03	0	0.12	0.2	0.01	0.62	1.45	1.33	0	0	-3.27	5.23	-0.38	78.15	119.69	794.48	433.32	935.75	579.03	804.12	470.14	923.63	463.47
56.89	1	0.08	0.18	0.02	0.41	0.03	0.51	0.25	1.35	1.35	98.98	0.78	0	97.36	31.42	4.34	1.35	0	1.55	2.03	1.09	5.7	0	0.8	0.01	0.01	0.04	0	0.12	0.25	0.01	0.66	1.45	1.25	0	0	-6.96	3.95	0	77.68	119.83	793.09	433.94	933.42	577.91	802.49	469.53	922.19	463.83
56.923	1	0.08	0.18	0.02	0.39	0.03	0.49	0.24	1.31	1.44	99.02	0.73	0	98.12	30.27	4.34	1.44	0	1.65	2.13	1.63	5.64	0	0.99	0.01	0.01	0.04	0	0.12	0.32	0.01	0.31	1.31	1.07	0	0	-5.98	2.23	-1.53	77.52	119.48	792.83	433.25	933.06	577.54	801.03	470.67	920.15	461.37
56.956	1	0.08	0.18	0.02	0.36	0.03	0.44	0.21	1.3	1.39	99.12	0.62	0	98.67	27.9	4.16	1.39	0	1.46	1.98	1.81	4.18	0	1.04	0.01	0.01	0.04	0	0.11	0.36	0.01	0.5	1.3	0.97	0	0	-5.91	0.45	-0.59	77.78	116.77	792.54	434.57	931.96	577.49	802.58	472.27	918.95	462.69
56.99	1	0.08	0.18	0.02	0.35	0.03	0.45	0.21	1.32	1.45	99.11	0.62	0	98.58	27.49	3.52	1.45	0	1.27	1.54	1.7	2.91	0	1.32	0.01	0.01	0.04	0	0.08	0.51	0.01	0.34	1.16	0.87	0	0	-8.5	-0.81	-1.09	77.18	117.42	792.28	434.61	932.34	578.12	801.84	471.99	918.84	462.16
57.023	1	0.08	0.19	0.02	0.35	0.03	0.48	0.21	1.38	1.51	99.04	0.67	0	98.75	28.69	2.82	1.51	0	1.08	1.3	1.81	2.4	0	1.38	0.01	0.01	0.05	0	0.07	0.52	0.01	0.27	1.14	0.78	0	0	-9.03	-0.16	-0.99	77.17	117.23	793.14	435.55	932.6	578.21	802.59	472.73	919.41	462.96
57.056	1	0.08	0.19	0.02	0.37	0.03	0.53	0.23	1.51	1.51	98.93	0.79	0	98.65	30.82	2.25	1.34	0	1.24	1.46	1.61	2.19	0	1.51	0.01	0.01	0.06	0	0.06	0.7	0.01	0.26	1.13	0.84	0	0	-6.72	0.54	-0.82	77.57	116.82	793.86	436.31	932.63	578.56	803.33	473.57	919.78	464.14
57.09	1	0.08	0.19	0.02	0.37	0.03	0.53	0.22	1.76	1.12	98.94	0.78	0	98.23	30.47	2.14	1.12	0	1.28	1.08	1.04	2.32	0	1.76	0.02	0.01	0.06	0	0.05	1.1	0.01	0.25	1.19	0.83	0	0	-8.34	1.91	-0.7	77.06	117.73	792.62	434.64	934.91	579.9	803.6	473.43	920.8	462.3
57.123	1	0.08	0.19	0.02	0.37	0.03	0.54	0.23	1.74	1.19	98.92	0.8	0	98.64	30.75	2.01	1.19	0	1.34	0.91	1.01	2.62	0	1.74	0.02	0.01	0.07	0	0.05	1.12	0.01	0.48	1.2	0.68	0	0	-7.55	0.56	-0.17	77.36	116.96	793.79	435.42	934.24	579.19	804.58	472.55	921.23	463.96
57.157	1	0.08	0.18	0.02	0.32	0.03	0.47	0.19	2.37	1.13	99.07	0.62	0	98.52	26.64	1.91	1.13	0	1.33	0.84	0.89	3.64	0	2.37	0.02	0	0.07	0	0.05	1.28	0.01	0.32	1.23	0.6	0	0	-7.76	1.02	-0.72	77.53	116.78	798.16	436.74	937.46	579.26	808.03	474.12	924.41	464.44
57.19	1	0.09	0.19	0.02	0.3	0.03	0.41	0.17	2.48	1.06	99.18	0.52	0	98.28	23.91	2.32	1.06	0	1.28	0.71	0.79	2.98	0	2.48	0.02	0	0.07	0	0.04	1.4	0.01	0.36	1.15	0.84	0	0	-5.19	1.76	-0.35	77.83	118.24	798.24	436.49	936.9	578.76	807.32	473.19	925.3	465.44
57.223	1	0.09	0.19	0.02	0.3	0.03	0.41	0.18	2.12	1	99.17	0.53	0	97.93	24.52	2.3	1	0	1.1	0.72	0.7	2.15	0	2.12	0.02	0	0.07	0	0.04	1.38	0.01	0.29	1.14	1.12	0	0	-6.93	2.71	-1.17	77.56	115.33	797.09	432.9	939.89	580.84	809	469.25	924.09	461.76
57.257	1	0.08	0.2	0.02	0.33	0.03	0.44	0.2	2.02	0.95	99.11	0.6	0	98.04	26.43	2.94	0.95	0	1.13	0.84	0.7	1.72	0	2.02	0.02	0.01	0.09	0	0.04	1.6	0.01	0.15	1.16	1.57	0	0	-5.2	2.44	1.73	77.65	122.36	796.07	429.21	943.55	579.8	809.37	467.46	931.58	461.5
57.29	1	0.08	0.19	0.02	0.34	0.03	0.4	0.21	1.7	0.85	99.21	0.53	0	97.02	25.13	5.08	0.85	0.01	1.04	0.8	0.47	1.26	0	1.7	0.02	0.01	0.08	0	0.03	1.41	0.01	0.15	1.18	1.53	0	0	-1.29	4.58	-0.91	77.93	122.04	796.83	427.65	947.68	585.03	809.55	466.52	931.4	459.66
57.323	1	0.08	0.18	0.02	0.35	0.03	0.37	0.21	1.35	0.79	99.26	0.5	0	96.95	24.57	6.67	0.79	0.01	0.98	0.76	0.42	0.9	0	1.35	0.02	0.01	0.06	0.01	0.03	1.21	0.01	0.06	1.16	1.42	0	0	-6.42	4.71	-0.11	76.56	120.37	797.44	426.72	946.01	581.24	810.55	462.1	930.88	458.86
57.357	1	0.07	0.17	0.02	0.38	0.03	0.36	0.23	1.1	0.83	99.25	0.5	0	97.32	24.81	8.51	0.64	0.02	1	0.83	0.41	0.71	0	1.1	0.01	0.01	0.05	0.01	0.02	0.98	0.01	0.03	1.06	1.27	0	0	-5.26	4.05	-1.16	76.87	119.52	796.62	424.9	945.31	579.84	809.29	461.68	928.68	456.03
57.39	1	0.07	0.16	0.02	0.37	0.03	0.35	0.23	1.02	0.84	99.25	0.49	0	96.56	24.45	8.72	0.58	0.02	0.96	0.84	0.43	0.56	0	1.02	0.01	0.01	0.04	0.01	0.02	1.01	0.01	0.09	1.07	1.2	0	0	-7.67	5.33	-0.48	76.74	116.86	796.67	424.23	942.86	575.71	810.04	458.33	926.88	456.52
57.423	1	0.07	0.16	0.02	0.47	0.03	0.39	0.3	0.89	0.7	99.06	0.64	0	97.45	28.46	11.47	0.55	0.04	0.78	0.7	0.46	0.33	0	0.89	0.01	0.02	0.04	0.01	0.02	0.8	0.01	0.07	1.03	1.3	0	0	-1.04	3.78	-0.1	78.32	120.1	797.91	424.33	946.46	579.54	811.16	461.33	931.18	457.1
57.457	1	0.06	0.16	0.01	0.51	0.03	0.46	0.34	0.78	0.67	98.99	0.81	0	96.84	31.89	10.64	0.49	0.05	0.83	0.67	0.6	0.55	0	0.78	0.02	0.02	0.05	0.01	0.02	0.79	0.01	0.17	1.07	1.24	0	0	-3.37	4.88	-1.08	78.08	121.03	798.58	424.47	942.94	574.24	808.42	461.55	929.27	454.93
57.49	1	0.07	0.16	0.02	0.44	0.03	0.43	0.29	0.84	0.84	99.11	0.7	0	97.69	29.79	8.88	0.57	0.05	1.13	0.86	1.01	1.17	0	0.84	0.02	0.02	0.05	0.01	0.02	0.82	0.01	2.16	1.1	1.09	0	0	-0.45	3.28	0.21	78.81	120.3	797.96	426	940.34	572.79	808.37	464.05	928.46	457
57.524	1	0.08	0.17	0.02	0.38	0.03	0.38	0.24	0.78	0.78	99.24	0.56	0	97.66	26.78	7.42	0.58	0.05	1.75	0.88	1.78	5.33	0	0.78	0.02	0.02	0.06	0.01	0.03	0.84	0.01	4.5	1.14	0.99	0	0	-0.76	3.34	1.7	78.99	120.89	798.41	428.78	939.79	574.42	809.31	464.13	930.19	462.05
57.557	1	0.08	0.19	0.02	0.34	0.03	0.41	0.21	0.75	0.75	99.18	0.57	0	96.08	27	4.1	0.64	0.03	1.46	0.83	1.57	4.24	0	0.75	0.02	0.02	0.07	0.01	0.03	0.78	0.01	4.56	1.06	1.21	0	0	-3.99	6	1.86	78.41	119.36	796.18	427.53	935.59	568.7	807.15	465.14	926.31	458.22
57.59
57.624
57.657
57.69
57.724
57.757
57.791
57.824
57.857
57.891
57.924
57.957
57.991
58.024
58.057
58.091
58.124
58.158
58.191
58.224
58.258
58.291
58.324
58.358
58.391
58.424
58.458
58.491
58.525
58.558
58.591
58.625
58.658
58.691
58.725
58.758
58.792
58.825
58.858
58.892
58.925
58.958
58.992
59.025
59.058
59.092
59.125
59.159
59.192
59.225
59.259
59.292
59.325
59.359
59.392
59.425
59.459
59.492
59.526
59.559
59.592
59.626
59.659
59.692
59.726
59.759
59.793
59.826
59.859
59.893
59.926
59.959
59.993
60.026
60.059
60.093
60.126
60.16
60.193
60.226
60.26
60.293
60.326
60.36
60.393
60.426
60.46
60.493
60.527
60.56
60.593
60.627
60.66
60.693
60.727
60.76
60.794
60.827
60.86
60.894
60.927
60.96
60.994
61.027
61.06
61.094
61.127
61.161
61.194
61.227
61.261
61.294
61.327
61.361
61.394
61.427
61.461
61.494
61.528
61.561
61.594
61.628
61.661
61.694
61.728
61.761
61.795
61.828
61.861
61.895
61.928
61.961
61.995
62.028
62.061
62.095
62.128	1	0.12	0.2	0.02	0.49	0.03	0.59	0.23	1.54	9.55	98.82	0.56	0	98.34	25.83	7.19	9.55	0.39	0.78	0.85	1.08	4.24	0.57	1.54	0.02	0.05	0.04	1.07	0	0.74	0.02	0.42	0.06	0.01	0	0	6.81	-1.59	3.04	81.28	116.25	783.11	424.96	929.56	579.8	799.98	458.46	916.15	462.67
62.162	1	0.16	0.23	0.02	0.36	0.03	0.49	0.15	1.31	11.45	99.03	0.33	0	97.94	18.73	4.28	11.45	0.28	1.82	3.93	1.42	4.66	0.05	1.31	0.03	0.02	0.05	0.82	0	0.8	0.03	0.11	0.13	0	0	0	7.02	-2.69	-2.15	80.61	115.41	783.16	423.25	936.95	583.44	799.44	460.44	914.82	463.14
62.195	1	0.15	0.2	0.02	0.38	0.03	0.42	0.18	0.86	8.04	99.15	0.36	0	98.36	20.52	6.71	8.04	0.23	2.29	6.62	1.43	4.58	0	0.86	0.03	0.04	0.05	0.56	0	0.97	0.01	0.29	0.27	0	0	0	2.96	-1.52	-1.17	78.52	116.23	781.9	421.96	941.01	589.11	801.3	459.51	917.53	460.58
62.228	1	0.11	0.19	0.02	0.44	0.03	0.51	0.23	0.98	6.12	98.98	0.56	0	98.54	26.48	6.3	6.12	0.27	2.04	4.56	1.05	3.36	0	0.64	0.05	0.07	0.05	0.98	0	0.88	0.02	0.22	0.3	0	0	0	4.18	-0.94	-0.77	78.98	115.77	784.28	423.04	944.11	592.09	804.65	461.08	920.42	461.18
62.262	1	0.1	0.18	0.02	0.42	0.03	0.46	0.22	1.36	4.55	99.09	0.54	0	97.67	25.58	6.87	4.55	0.32	2.59	3.46	0.85	2.2	0	0.72	0.08	0.13	0.06	1.36	0	0.88	0.02	0.35	0.35	0	0	0	5.27	-3.33	-1.67	79.17	118.08	785.73	423.89	946.95	593.29	804.73	462.8	922.81	463.44
62.295	1	0.09	0.17	0.02	0.48	0.03	0.52	0.27	2.2	3.94	98.96	0.75	0	98.18	29.32	7.47	3.94	0.34	2.24	3.45	0.58	1.36	0	0.82	0.1	0.2	0.06	2.2	0	0.9	0.02	0.34	0.39	0	0	0	2.65	-2.06	0.09	78.4	118.57	785.51	424.23	946.53	594.1	805.8	461.55	924.36	463.1
62.328	1	0.09	0.16	0.02	0.52	0.03	0.54	0.3	1.78	3.64	98.93	0.88	0	97.19	30.83	8.84	3.64	0.4	1.78	2.94	0.46	0.9	0	0.81	0.12	0.3	0.07	3	0	0.8	0.03	0.49	0.39	0	0	0	-4.95	-4.28	-0.44	76.03	119.52	785.24	424.28	948.61	594.66	805.69	460.73	925.2	462.48
62.362	1	0.08	0.16	0.01	0.58	0.03	0.54	0.35	1.25	3.71	98.85	0.84	0	97.62	31.9	10.64	3.71	0.46	1.7	2.75	0.46	0.71	0	0.54	0.11	0.35	0.06	1.25	0	1.03	0.03	0.89	0.4	0	0	0	-3.05	-3.43	-1.49	76.05	121.19	783.88	423.26	953.03	599.56	805.41	461.62	926.58	463.5
62.395	1	0.08	0.15	0.01	0.74	0.03	0.61	0.46	0.8	4.51	98.53	1.02	0	98.77	35.12	14.01	4.51	0.65	2.12	4.03	0.52	1.13	0	0.56	0.19	0.41	0.06	0.8	0.01	1.2	0.02	0.63	0.42	0.03	0	0	-2.91	-0.06	0.91	75.68	122.75	779.36	421.77	953.83	604.67	805.15	458.57	927.73	465.14
62.428	1	0.08	0.14	0.01	0.81	0.03	0.63	0.52	0.44	4.78	98.39	1.05	0	96.87	35.98	15.52	4.78	0.88	2.72	4.36	0.64	0.96	0	0.38	0.23	0.35	0.05	0.37	0.01	1.55	0.02	0.23	0.44	0.05	0	0	2.45	-4.84	-0.96	76.29	121.98	775.05	419	956.88	610.44	803.03	459.29	924.89	464.81
62.462	1	0.09	0.16	0.01	0.67	0.03	0.61	0.41	0.49	4.89	98.67	0.89	0	98.34	33.59	11.74	4.89	1.28	4.45	3.87	0.93	0.62	0	0.39	0.46	0.3	0.04	0.43	0.02	1.75	0.02	0.08	0.49	0.03	0	0	1.1	1.6	0.32	75.66	124.01	771	414.67	958.38	612.95	802.08	455.09	925.92	461.38
62.495	1	0.11	0.17	0.02	0.45	0.04	0.43	0.26	0.83	5.08	99.1	0.46	0	95.65	23.94	9.54	5.08	1.32	7.56	5.05	1.44	0.6	0	0.39	0.61	0.2	0.04	0.83	0.02	2.03	0.02	0.09	0.56	0	0	0	-1.84	6.55	1.24	74.3	118.4	770.26	414.11	959.44	615.64	805.99	453.84	924.27	459.2
62.529	1	0.13	0.17	0.02	0.33	0.05	0.35	0.18	2.65	4.96	99.31	0.35	0	95.7	18.12	7.07	4.96	1.27	11.27	6.13	2.74	0.23	0	0.4	0.82	0.15	0.03	2.65	0.03	2.22	0.02	0.02	0.62	0	0	0	-0.2	6.48	0.44	75.14	119.49	768.77	413.48	959.2	616.74	803.81	454.76	923.25	458.29
62.562	1	0.16	0.18	0.02	0.27	0.05	0.3	0.15	1.73	5.19	99.41	0.33	0	98.63	13.76	5.52	5.19	1.51	12.78	8.71	3.09	0.35	0	0.36	0.79	0.13	0.03	1.73	0.04	2.99	0.02	0.1	0.67	0	0	0	0.77	0.62	1.46	75.58	121.07	768.91	412.28	961.4	617.24	805.1	452.61	925.94	459.98
62.595	1	0.21	0.19	0.02	0.25	0.06	0.29	0.13	1.16	5.55	99.43	0.33	0	97.5	11.8	3.85	5.55	1.65	13.95	14.03	2.71	0.4	0	0.27	0.78	0.13	0.02	1.16	0.05	3.87	0.02	0.17	0.72	0	0	0	10.57	-3.67	0.09	78.48	124.42	769.63	412.87	963.37	621.36	803.31	457.75	927.67	461.53
62.629	1	0.24	0.19	0.02	0.22	0.06	0.26	0.12	1.1	5.11	99.48	0.33	0	97.81	9.54	2.63	5.11	1.69	13.8	16.77	2.43	0.36	0	0.19	1.1	0.13	0.02	0.69	0.09	4.87	0.02	0.3	0.92	0	0	0	4.99	-3.01	-1.42	76.39	133.29	768.8	413.83	964.78	622.78	797.52	460.96	930.8	459.14
62.662	1	0.26	0.19	0.02	0.19	0.06	0.23	0.11	1.06	5.07	99.49	0.33	0	97.52	6.62	1.64	5.07	1.47	14.78	17.47	1.83	0.42	0	0.16	1.06	0.13	0.02	0.32	0.1	5.72	0.02	0.2	1	0	0	0	10.23	-3.65	-4.01	78.61	126.51	767.93	414.68	962.87	623.83	797.16	464.86	923.55	459.17
62.695	1	0.25	0.19	0.02	0.18	0.06	0.22	0.11	1.32	4.77	99.49	0.33	0	97.94	5.89	1.44	4.77	1.56	14.19	16.94	1.45	0.46	0	0.12	1.32	0.17	0.03	0.33	0.13	6.88	0.02	0.34	1.12	0	0	0	5.81	-2.68	-0.66	77.12	132.93	769.47	417.61	960.53	622.22	796.72	464.14	929.61	460.97
62.729	1	0.33	0.19	0.02	0.19	0.06	0.23	0.12	1.2	5.45	99.33	0.33	0	98.19	6.18	1.66	5.45	1.54	14.67	23.82	1.47	0.67	0	0.1	1.09	0.19	0.02	0.33	0.22	10.12	0.02	0.19	1.2	0	0	0	6.65	-2.04	-0.74	77.6	132.79	771.04	420.84	959.95	622.9	797.22	467.01	929.98	464.36
62.762	1	0.41	0.2	0.02	0.21	0.06	0.25	0.14	1.12	6.13	99.17	0.33	0	98.65	7.34	1.82	6.13	1.65	13.98	29.44	1.35	0.94	0	0.09	0.84	0.2	0.02	0.22	0.25	10.98	0.02	1.11	1.12	0	0	0	3.41	-0.56	-0.46	76.82	129.53	770.99	421.86	960.87	623.98	799.62	465.93	929.16	466.51
62.796	1	0.53	0.21	0.02	0.24	0.05	0.29	0.19	1.12	8.62	98.95	0.33	0	97.93	9.24	1.74	8.62	2.08	9.02	33.87	1.13	0.59	0	0.06	0.58	0.19	0.02	0.08	0.57	16.53	0.02	3.57	1.12	0	0	0	2.37	-2.71	-0.45	76.16	133.13	769.11	422.28	960.41	624.67	796.58	466.1	929.7	468.23
62.829	1	0.48	0.22	0.02	0.25	0.04	0.31	0.22	1.12	10.5	99.04	0.33	0	97.13	8.84	1.63	10.5	2.32	8.24	28.9	1.01	0.34	0	0.04	0.51	0.15	0.02	0.07	0.8	20.75	0.02	1.62	1.12	0	0	0	0.65	-4.39	-0.83	74.9	135.54	765.69	422.08	963.27	630.39	794.65	466.72	930.16	469.55
62.862	1	0.44	0.23	0.02	0.25	0.04	0.3	0.2	1.13	11.66	99.12	0.33	0	98.61	7.61	1.51	11.66	2.2	7.24	24.9	0.95	0.15	0	0.04	0.54	0.14	0.02	0.06	0.78	19.99	0.02	0.55	1.13	0	0	0	6.43	0.68	-1.1	76.67	132.31	765.38	423	963	633.77	795.84	469.5	928.14	470.7
62.896	1	0.43	0.23	0.02	0.24	0.04	0.31	0.22	1.32	12.27	99.14	0.33	0	98.43	7.05	1.33	12.27	2.09	8.03	23.59	0.97	0.06	0	0.02	0.53	0.08	0.03	0.15	0.96	22.4	0.02	0.16	1.32	0	0	0	0.53	1.31	-3.07	73.99	131.1	760.91	419.33	965.43	635.59	793.45	466.83	924.56	466.65
62.929	1	0.37	0.23	0.02	0.24	0.05	0.31	0.23	1.47	12.1	99.25	0.33	0	98.39	7.66	1.41	12.1	1.85	8.63	20.66	0.98	0.04	0	0.02	0.46	0.07	0.03	0.29	0.93	23.25	0.02	0.1	1.47	0	0	0	-0.48	1.43	-2.59	72.79	128.78	758.09	418.86	963.67	637.15	792.88	466.08	921.66	465.29
62.962	1	0.31	0.22	0.02	0.24	0.05	0.31	0.21	1.54	11.8	99.38	0.33	0	98.09	7.79	1.38	11.8	1.48	9.57	16.25	1.17	0.05	0	0.02	0.46	0.05	0.04	0.78	0.85	21.76	0.02	0.09	1.54	0	0	0	-0.62	-2.3	-1.31	72.62	130.5	758.61	417.87	962.76	634.25	793	463.43	923.48	465.5
62.996	1	0.25	0.22	0.02	0.23	0.05	0.3	0.21	1.71	11.4	99.4	0.33	0	98.39	7.51	1.46	11.4	1.27	10.11	10.37	1.08	0.06	0	0.02	0.46	0.05	0.06	1.17	0.72	21.99	0.02	0.07	1.71	0	0	0	1.45	-1.44	-2.97	73.68	129.01	758.74	417.59	963.03	634.33	792.33	465.17	921.33	464.7
63.029	1	0.2	0.21	0.02	0.23	0.05	0.29	0.21	1.77	10.59	99.41	0.33	0	98.12	8.05	1.71	10.59	1.32	9.13	6.43	0.93	0.06	0	0.02	0.59	0.05	0.08	1.36	0.67	20.62	0.02	0.09	1.77	0	0	0	-0.47	-2.21	-2.06	72.7	126.21	760.9	419.97	963.17	634.68	795.83	465.64	922.04	466.46
63.062	1	0.19	0.21	0.02	0.24	0.05	0.3	0.24	1.91	10.5	99.39	0.33	0	97.61	8.91	2.29	10.5	1.25	10.01	5.16	0.89	0.08	0	0.01	0.75	0.06	0.11	1.79	0.69	22.64	0.02	0.09	1.91	0	0	0	1.33	-3.44	-3.46	73.34	127.22	761.98	418.42	967.08	635.97	796.39	466.24	923.61	465.6
63.096	1	0.19	0.2	0.02	0.25	0.05	0.32	0.21	1.98	10.5	99.36	0.33	0	96.41	9.9	2.44	10.5	1.01	9.9	5.27	0.77	0.06	0	0.01	1.06	0.06	0.12	1.55	0.58	19.17	0.03	0.07	1.98	0	0	0	4.45	-5.55	-2.91	74.66	130.43	763.88	419.93	967.65	636.18	796.42	467.99	926.84	468.4
63.129	1	0.17	0.19	0.02	0.26	0.05	0.33	0.24	2.21	10.03	99.33	0.33	0	97.18	11.69	3.02	10.03	0.95	10.21	5.04	0.76	0.06	0	0.01	1.18	0.05	0.15	1.39	0.55	19.54	0.03	0.04	2.21	0	0	0	6.36	-4.3	-4.22	75.32	132.38	763.84	420.27	968.24	637.33	794.35	470.94	926.7	467.88
63.163	1	0.17	0.19	0.02	0.29	0.06	0.36	0.24	2.31	10.36	99.29	0.33	0	95.9	13.08	4.08	10.36	1.08	11.12	4.67	0.73	0.04	0	0.01	1.33	0.04	0.13	1.46	0.55	17.21	0.03	0.06	2.31	0	0	0	-0.86	-6.24	0.21	71.57	129.57	766.17	422.12	970.02	639	802.34	466.5	931.87	469.67
63.196	1	0.15	0.18	0.02	0.3	0.06	0.36	0.26	2.56	9.55	99.28	0.33	0	96.49	14.55	4.74	9.55	1.2	10.09	4.33	0.59	0.04	0	0.02	1.8	0.04	0.13	1.53	0.52	16.51	0.04	0.08	2.56	0	0	0	-2.71	-5.43	-2.83	71.05	129.17	766.05	421.15	971.31	638.72	800.1	468.56	929.24	465.92
63.229	1	0.15	0.17	0.02	0.31	0.06	0.38	0.27	2.72	9.01	99.23	0.33	0	95.45	16.44	4.74	9.01	1.16	10.38	5.22	0.5	0.04	0	0.02	1.82	0.03	0.16	1.79	0.46	16.2	0.04	0.03	2.72	0	0	0	-5.39	-6.78	-1.47	70.35	127.8	769.52	422.51	971.15	635.68	803.79	467.05	931.58	466.89
63.263	1	0.14	0.16	0.02	0.29	0.06	0.33	0.24	3.32	7.03	99.33	0.33	0	98	16.1	4.48	7.03	1.19	8.55	4.81	0.37	0.02	0	0.02	1.71	0.02	0.16	2.66	0.38	13.51	0.04	0.04	3.32	0	0	0	-7.77	-2.55	-1.45	70.11	127.53	771.41	423.85	968.88	631.84	803.84	467.12	931.37	466.74
63.296	1	0.13	0.16	0.02	0.31	0.05	0.36	0.25	3.12	6.97	99.28	0.33	0	98.04	18.11	4.63	6.97	1.05	6.92	5.38	0.34	0.03	0	0.02	1.64	0.02	0.16	1.59	0.37	12.6	0.04	0.1	3.12	0	0	0	-5.28	-2.43	1.78	71.16	128.39	772.93	421.71	969.12	629.11	807.55	461.94	935.8	468.05
63.329	1	0.13	0.16	0.02	0.29	0.05	0.33	0.23	3.3	5.91	99.33	0.33	0	98.38	17.65	4.08	5.91	1.07	5.85	5.23	0.38	0.03	0	0.02	1.58	0.02	0.12	1.01	0.34	11.46	0.05	0.1	3.3	0	0	0	1.56	-1.48	3.07	74.14	130.99	780.92	419.23	977.66	629.62	815.86	460.94	946.7	467.09
63.363	1	0.12	0.15	0.02	0.26	0.05	0.29	0.21	3.78	4.25	99.43	0.33	0	97.58	16.42	3.55	4.25	1.17	4.74	4.72	0.46	0.04	0	0.02	1.5	0.02	0.12	0.53	0.36	11.03	0.05	0.06	3.78	0	0	0	-3.25	-3.51	5.6	72.43	127.06	785.15	419.17	978.67	624.83	822.9	457.61	949.65	466.39
63.396	1	0.12	0.15	0.02	0.24	0.05	0.26	0.19	3.61	4	99.48	0.33	0	96.28	14.4	3.66	4	1.37	5.04	3.8	0.5	0.06	0	0.02	1.5	0.02	0.09	0.23	0.38	10.85	0.06	0.15	3.61	0	0	0	-0.11	-5.74	6.53	73.35	127.53	794.35	421.37	987.56	627.11	832.7	459.5	959.76	470.42
63.429	1	0.12	0.15	0.02	0.23	0.05	0.24	0.18	3.44	3.44	99.51	0.33	0	97.95	13.13	3.3	3.44	1.29	5.46	3.62	0.47	0.08	0	0.03	1.47	0.03	0.09	0.21	0.43	10.72	0.06	0.06	3.49	0	0	0	1.9	-2.67	5.74	74.54	126.02	796.58	421.03	988.48	626.4	834.25	459.05	959.77	470.32
63.463	1	0.12	0.15	0.02	0.2	0.05	0.22	0.15	2.86	2.86	99.56	0.33	0	97.4	10.69	2.64	2.86	1.1	6.62	3.34	0.54	0.09	0	0.04	1.45	0.04	0.08	0.24	0.44	9.03	0.08	0.04	3.35	0	0	0	2.69	-3.89	5.82	74.93	128.23	800.7	419.57	991.66	623.54	836.97	457.28	964.62	469.56
63.496	1	0.12	0.15	0.02	0.19	0.05	0.2	0.13	2.77	2.77	99.6	0.33	0	96.05	8.44	2.76	2.77	1.23	7.53	2.94	0.52	0.09	0	0.05	1.51	0.05	0.07	0.33	0.44	7.9	0.07	0.04	3.27	0	0	0	3.18	-6.04	6.89	75.23	120.4	804.23	419.65	993.26	622.66	844.16	456.54	963.94	468.69
63.53	1	0.13	0.16	0.02	0.19	0.05	0.19	0.12	2.75	2.75	99.61	0.33	0	94.7	7.74	2.69	2.75	1.36	7.7	3.22	0.8	0.09	0	0.06	1.41	0.08	0.05	0.46	0.51	7.35	0.08	0.09	2.9	0	0	0	3.65	-7.59	5.78	75.28	121.16	807.15	419.54	996.24	622.16	845.7	456.94	966.28	468.76
63.563	1	0.14	0.16	0.02	0.18	0.05	0.18	0.11	2.53	2.73	99.63	0.33	0	95.05	6.19	2.27	2.73	1.61	7.63	3.18	0.86	0.1	0	0.07	1.31	0.1	0.04	0.45	0.48	6.17	0.08	0.12	2.53	0	0	0	4.19	-7.23	4.38	75.36	122.17	809.08	419.36	998.86	622.53	846.11	457.98	967.84	468.36
63.596	1	0.14	0.16	0.02	0.17	0.05	0.18	0.1	2.44	2.77	99.64	0.33	0	95.4	5.41	2.08	2.77	1.5	8.38	3.88	1.02	0.09	0	0.08	1.36	0.1	0.04	0.46	0.5	6.07	0.08	0.14	2.44	0	0	0	2.96	-6.83	3.38	75.12	119.24	811.06	420.46	1000.7	622.9	848.49	458.97	967.29	469.19
63.63	1	0.15	0.16	0.02	0.17	0.06	0.18	0.1	2.19	2.5	99.64	0.33	0	97.55	5.15	2.68	2.5	1.43	10.52	5.08	1.14	0.13	0	0.12	1.64	0.12	0.04	0.53	0.51	4.43	0.08	0.06	2.19	0	0	0	3.74	-3.58	1.47	75.48	121.03	810.87	420.61	1001.68	623.98	846.2	461.02	966.96	469.11
63.663	1	0.16	0.16	0.02	0.16	0.06	0.18	0.09	2.22	2.56	99.64	0.33	0	95.62	4.74	2.14	2.56	1.21	11.9	7.14	1.41	0.14	0	0.12	1.56	0.12	0.04	0.49	0.51	4.33	0.07	0.11	2.22	0	0	0	3.65	-6.58	2.34	75.32	120.04	810.85	420.03	1002.82	624.97	848.04	459.91	967.74	469.02
63.696	1	0.18	0.17	0.02	0.16	0.06	0.18	0.09	2.08	2.63	99.64	0.33	0	95.13	4.16	1.77	2.63	1.05	13.23	10.01	1.8	0.17	0	0.13	1.55	0.15	0.03	0.55	0.53	3.92	0.08	0.14	2.08	0	0	0	3.38	-7.14	2.59	75.22	120.72	810.7	420.64	1003.54	626.67	848.22	460.65	968.61	469.51
63.73	1	0.21	0.17	0.03	0.16	0.06	0.18	0.08	1.77	2.72	99.58	0.33	0	95.88	4.05	1.69	2.72	1.2	13.36	14.27	2.06	0.24	0	0.16	1.34	0.18	0.03	0.45	0.66	3.24	0.08	0.14	1.77	0	0	0	3.85	-6.27	3.04	75.45	122.18	811.86	421.28	1004.45	626.98	849	460.99	970.8	470.76
63.763	1	0.26	0.17	0.03	0.16	0.06	0.18	0.09	1.76	2.94	99.49	0.33	0	98.05	4.49	1.64	2.94	1.16	12.34	19.77	2.48	0.2	0	0.16	1.18	0.19	0.02	0.3	0.65	3.23	0.07	0.12	1.76	0	0	0	4	-2.41	2.26	75.75	121.01	811.74	422.07	1003.35	626.83	848.25	462.29	968.96	470.87
63.797	1	0.3	0.18	0.03	0.16	0.06	0.18	0.08	1.72	2.93	99.4	0.33	0	98.27	4	1.51	2.93	0.94	13.05	23.84	2.1	0.17	0	0.2	1.46	0.25	0.02	0.28	0.76	2.75	0.06	0.02	1.72	0	0	0	2.74	-1.81	1.03	75.39	125.07	809.9	421.33	1002.39	626.42	843.6	463.06	968.54	468.79
63.83	1	0.35	0.17	0.02	0.16	0.06	0.18	0.08	1.84	2.79	99.31	0.33	0	97.55	4.13	1.46	2.79	0.79	12.81	27.77	1.62	0.11	0	0.22	1.38	0.22	0.02	0.27	0.69	2.35	0.05	0.03	1.84	0	0	0	2.25	3.57	1.25	75.33	122.7	807.44	421.5	998.65	626.01	841.98	463.08	964.59	467.68
63.863	1	0.33	0.17	0.02	0.16	0.06	0.18	0.08	1.97	2.8	99.35	0.33	0	97.97	4.43	1.84	2.8	0.74	12.91	26.62	1.18	0.08	0	0.21	1.3	0.21	0.02	0.32	0.63	2.15	0.05	0.04	1.97	0	0	0	0.79	2.63	-1.43	74.74	125.02	804.81	420.43	998.55	626.13	836.81	464.34	961.82	465.73
63.897	1	0.27	0.17	0.02	0.17	0.06	0.2	0.09	2.12	2.81	99.47	0.33	0	98.71	5.97	1.87	2.81	0.76	12.57	21.65	0.87	0.05	0	0.27	1.2	0.24	0.02	0.55	0.49	1.75	0.04	0.04	2.12	0	0	0	4.38	-0.29	0.56	75.63	123.12	804.38	419.8	1000.89	629.43	840.69	462.24	963.6	469.43
63.93	1	0.21	0.17	0.02	0.19	0.05	0.21	0.09	2.06	2.84	99.57	0.33	0	97.72	8.16	1.83	2.84	0.98	8.93	15.28	0.77	0.03	0	0.33	1.53	0.25	0.02	0.9	0.48	1.49	0.04	0.07	2.06	0	0	0	2.32	-3.2	1.43	74.51	124.14	800.8	416.79	1000.4	628.74	839.03	457.85	962.72	468.39
63.963	1	0.18	0.17	0.02	0.2	0.05	0.23	0.1	2.22	2.69	99.54	0.33	0	97.32	10.42	2.05	2.69	1.09	8.86	12.3	0.82	0.02	0	0.32	1.56	0.23	0.02	1.5	0.45	1.41	0.04	0.03	2.22	0	0	0	10.32	-4.03	-3.75	76.99	127.88	798.47	417.09	998.76	630.82	829.83	466.53	957.71	465.87
63.997	1	0.15	0.16	0.02	0.24	0.05	0.29	0.13	2.46	3.08	99.43	0.33	0	98.46	15.07	2.41	3.08	1.08	7.47	9.09	0.98	0.02	0	0.32	2.03	0.22	0.03	2.46	0.4	1.38	0.04	0.03	2.35	0	0	0	7.99	1.21	-4.83	76.73	126.47	795.77	419.07	994.79	631.29	826.33	469.23	952.73	464.96
64.03	1	0.13	0.16	0.02	0.28	0.05	0.36	0.16	2.83	3.29	99.28	0.4	0	98.41	19.97	2.81	3.29	1.06	6.78	7.17	1.21	0.05	0	0.36	2.83	0.21	0.05	2.83	0.39	1.43	0.05	0.04	2.45	0	0	0	4.12	-1.39	-4.77	75.18	130.94	792.78	419.3	992.71	631.02	821.39	469.45	952.22	464.2
64.063	1	0.11	0.16	0.02	0.36	0.05	0.51	0.22	3.7	3.36	98.99	0.72	0	98.71	27.28	3.17	3.36	1.05	8.79	5.75	1.55	0.1	0	0.4	3.7	0.17	0.09	3.12	0.35	1.53	0.05	0.08	2.71	0	0	0	8.98	0.31	-4.9	76.87	130.14	789.74	420.22	987.86	631.35	817.8	471.51	947.8	465.41
64.097	1	0.1	0.15	0.02	0.43	0.05	0.65	0.28	5.39	3.48	98.69	1.2	0	98.17	32.9	3.58	3.48	0.99	8.18	5.04	2.01	0.18	0	0.44	5.39	0.14	0.16	3.91	0.3	1.48	0.06	0.07	3.15	0	0	0	7.83	-2.1	-4.73	76.24	131.48	787.28	420.73	985.48	631.56	814.78	471.87	946.12	465.7
64.13	1	0.1	0.15	0.02	0.43	0.06	0.71	0.28	8.15	3.48	98.59	1.54	0	98.01	33.41	3.4	3.48	0.94	8.96	4.45	2.23	0.24	0	0.47	8.15	0.14	0.22	4.31	0.29	1.58	0.07	0.07	3.26	0	0	0	8.83	-2.52	-5.14	76.53	130.99	784.58	420.99	982.5	631.75	811.81	472.84	942.6	465.66
64.164	1	0.09	0.15	0.02	0.44	0.06	0.74	0.29	9.21	3.36	98.52	1.78	0	96.82	34.2	3.32	3.36	0.89	8.41	3.97	2.06	0.18	0	0.47	9.21	0.15	0.27	4.28	0.27	1.63	0.08	0.1	3.42	0	0	0	9.74	-4.91	-5.67	76.51	132.56	782.48	419.22	982.56	631.67	809.29	472.1	941.67	465.2
64.197	1	0.1	0.15	0.02	0.4	0.06	0.66	0.26	10.37	3.66	98.69	1.52	0	98.43	31.03	4.12	3.66	0.65	8.78	5.33	2.05	0.24	0	0.5	10.37	0.17	0.3	3.24	0.27	1.83	0.09	0.15	3.51	0	0	0	12.5	-1.3	-5.42	77.89	135.42	782.57	421.32	979.1	630.96	806.5	475.44	941.55	465.43
64.23	1	0.1	0.15	0.02	0.39	0.06	0.67	0.26	11.93	3.75	98.66	1.66	0	98.05	30.64	3.84	3.75	0.48	9.39	5.42	2.02	0.25	0	0.49	11.93	0.17	0.38	3.28	0.25	1.99	0.09	0.05	3.68	0	0	0	9.75	-2.42	-5.68	76.72	132.38	780.93	420.62	979.55	632.01	807.23	473.75	939.32	465.18
64.264	1	0.11	0.14	0.02	0.32	0.07	0.5	0.21	10.78	3.53	98.99	1.02	0	96.62	25.22	3.76	3.53	0.45	9.6	6.02	2.06	0.2	0	0.51	10.78	0.15	0.41	2.75	0.22	2.13	0.11	0.05	4.14	0	0	0	7.26	-5.24	-4.74	75.39	131.6	782.22	421.47	981.72	633.74	810.22	472.91	941.66	466.39
64.297	1	0.12	0.14	0.02	0.25	0.07	0.38	0.15	10.95	3.24	99.24	0.67	0	95.17	18.98	3.1	3.24	0.4	10.32	4.72	1.95	0.19	0	0.46	10.95	0.12	0.44	4.27	0.2	2.23	0.1	0.01	4.43	0	0	0	1.19	-7.1	-3.63	72.04	127.23	781.5	421.35	983.95	635.6	814.32	468.9	941.55	467.91
64.33	1	0.12	0.13	0.02	0.23	0.07	0.34	0.15	9.07	3.26	99.32	0.53	0	98.28	17.54	3.12	3.26	0.42	9.82	4.51	1.57	0.1	0	0.38	9.07	0.09	0.43	6.31	0.17	2.43	0.1	0.02	4.86	0	0	0	-2.22	-1.77	-4.52	71.42	123.94	780.69	420.13	982.41	633.98	814.24	468.07	938.08	463.13
64.364	1	0.12	0.13	0.02	0.23	0.07	0.32	0.14	9.09	3.24	99.36	0.49	0	98.76	16.5	3.1	3.24	0.49	8.54	3.77	1.2	0.07	0	0.4	9.09	0.09	0.39	7.84	0.14	2.55	0.12	0.02	4.88	0	0	0	-3.35	-0.13	-2.4	71.22	122.61	780.88	419.93	980.43	632.39	816.08	465.52	938.66	462.53
64.397	1	0.12	0.14	0.02	0.25	0.07	0.34	0.15	8.42	3.21	99.32	0.57	0	94.01	18.47	3.29	3.21	0.55	8.42	4.03	1.1	0.05	0	0.4	7.68	0.09	0.29	9.25	0.14	2.42	0.11	0.07	4.68	0	0	0	1.48	8.24	-0.32	73.7	123.49	782.51	420.18	979.04	631.02	817.86	464.71	941.34	464.65
64.43	1	0.12	0.14	0.02	0.23	0.06	0.3	0.14	7.37	3.08	99.41	0.43	0	98.58	15.84	3.5	3.08	0.6	7.03	4.11	1.2	0.05	0	0.37	7.37	0.08	0.27	7.89	0.14	2.25	0.13	0.07	4.52	0	0	0	2.92	-0.8	1.22	74.45	126.87	786.85	421.02	981.78	630.67	821.01	465.06	947.88	465.69
64.464	1	0.11	0.13	0.02	0.25	0.06	0.31	0.16	5.94	3.24	99.37	0.45	0	98.49	18.12	3.86	3.24	0.77	5.59	3.03	1.23	0.07	0	0.3	5.94	0.07	0.26	6.23	0.12	2.47	0.16	0.1	4.65	0	0	0	5.06	1.1	1.19	75.51	125.05	788.57	420.91	983.23	630.64	823.52	464.94	948.55	466.7
64.497	1	0.11	0.13	0.02	0.25	0.06	0.29	0.16	5.17	3.01	99.41	0.39	0	98.48	17.4	4.22	3.01	1.13	5.78	2.83	1.39	0.07	0	0.28	5.17	0.07	0.19	4.27	0.13	2.53	0.14	0.05	4.54	0	0	0	6.39	1.15	2.88	75.76	127.05	791.07	420.22	985.53	629.83	826.63	462.87	953.56	468.21
64.531	1	0.1	0.14	0.02	0.24	0.05	0.27	0.15	4.72	2.59	99.45	0.35	0	97.2	16.18	3.91	2.59	1.24	5.23	2.25	1.51	0.07	0	0.21	4.72	0.07	0.13	2.31	0.12	2.55	0.12	0.32	4.18	0	0	0	3.53	-4.26	3.7	74.45	125.46	795.9	421.98	988.72	628.53	832.18	462.17	957.36	470.46
64.564	1	0.1	0.14	0.02	0.26	0.05	0.29	0.17	3.03	2.33	99.43	0.36	0	94.5	18.11	4.39	2.33	1.64	4.51	1.98	1.45	0.07	0	0.16	3.03	0.07	0.06	1.41	0.15	2.5	0.1	0.05	3.66	0	0	0	1.62	-7.78	5.71	73.55	121.89	798.12	422.08	988.73	626.15	836.98	459.64	958.38	470.56
64.597	1	0.1	0.14	0.02	0.25	0.05	0.27	0.15	2.45	2.3	99.47	0.33	0	97.28	16.4	4.07	2.3	1.93	4.9	1.61	1.55	0.06	0	0.15	2.45	0.08	0.04	1.09	0.16	2.34	0.09	0.07	3.37	0	0	0	0.63	-4.12	7.94	72.91	123.59	800.07	422.97	990.36	626.23	840.33	458.4	963.01	473.35
64.631	1	0.1	0.15	0.02	0.25	0.04	0.26	0.15	2.15	2.15	99.48	0.33	0	96.35	16.22	4.04	2.15	1.95	4.77	1.69	1.45	0.06	0	0.1	1.55	0.09	0.03	0.72	0.17	2.18	0.07	0.13	3.04	0	0	0	0.9	-5.63	6.62	72.85	123	800.94	422.54	992.53	627.25	840.76	459.16	963.04	472.37
64.664	1	0.1	0.15	0.02	0.26	0.04	0.27	0.15	2.12	2.12	99.46	0.33	0	95.76	16.75	3.94	2.12	1.98	3.61	1.25	0.91	0.05	0	0.1	1.67	0.12	0.03	0.6	0.16	1.85	0.08	0.27	2.55	0	0	0	2.85	-6.42	4.98	73.64	124.28	801.04	423.25	992.92	629.21	838.6	463.03	962.64	470.75
64.697	1	0.1	0.16	0.02	0.28	0.04	0.3	0.16	1.92	1.92	99.41	0.34	0	97.37	18.53	3.99	1.92	1.94	3.52	1.18	0.69	0.06	0	0.09	1.81	0.12	0.02	1.09	0.16	1.7	0.07	0.29	2.09	0	0	0	2.23	-3.94	4.06	73.66	121.92	801.8	425.06	992.4	629.76	838.98	464.67	960.7	471.73
64.731	1	0.1	0.16	0.02	0.31	0.03	0.33	0.18	2.02	1.51	99.35	0.4	0	97.63	20.76	4.21	1.51	2.15	3.52	1.52	0.48	0.1	0	0.07	2.02	0.11	0.02	1.41	0.19	1.36	0.06	0.34	1.55	0.16	0	0	-2.07	-3.4	4.21	71.55	120.4	800.85	426.39	992.02	630.05	839.28	464.05	959.29	473.7
64.764	1	0.09	0.16	0.02	0.43	0.03	0.44	0.27	1.91	1.37	99.12	0.67	0	98.38	28.15	6.22	1.37	2.01	2.94	1.65	0.27	0.14	0	0.07	1.91	0.11	0.02	1.53	0.21	1.34	0.07	0.51	1.43	0.28	0	0	-1.38	1.47	2.92	71.97	119.68	799.14	427.76	990.25	631.55	836.71	466.59	956.13	474.52
64.798	1	0.06	0.15	0.01	0.76	0.03	0.78	0.53	2.05	1.3	98.44	1.83	0	98.47	41.75	9.7	1.3	1.77	3.73	1.82	0.13	0.22	0	0.07	2.05	0.17	0.02	0.73	0.26	1.04	0.08	0.43	1.03	0.49	0	0	-0.43	1.19	1.18	72.03	124.9	795.72	430.07	986.46	633.29	828.79	471.36	953.64	475.05
64.831	1	0.05	0.15	0.01	1.1	0.03	1.14	0.84	2.18	1.25	97.72	3.86	0	98.2	51.14	12.06	1.25	1.35	3.56	2.23	0.1	0.16	0	0.07	2.18	0.21	0.04	0.38	0.35	0.98	0.08	0.73	0.9	0.91	0	0	-0.54	2	1.76	71.77	122.76	792.71	433.65	981.39	635.46	826.37	474.51	949.1	477.3
64.864	1	0.04	0.13	0.01	2.45	0.03	1.99	2.28	1.77	1.29	95.1	12.27	0	96.99	67.09	20.63	1.29	1.08	2.93	2.57	0.04	0.08	0	0.07	1.77	0.25	0.04	0.17	0.43	1.02	0.08	1.12	0.84	1.09	0	0	-1	-4.63	3.32	70.47	124.6	789.52	432.8	981.73	637	825.58	471.45	949.82	480.84
64.898	1	0.02	0.09	0.01	4.99	0.03	2.35	5.51	1.61	1.15	88.98	21.76	-1.86	96.93	75.8	33.65	1.15	1.24	2.57	2.21	0.02	0.06	0	0.05	1.61	0.39	0.04	0.09	0.68	1.09	0.07	0.55	0.65	1.28	0	0	-3.4	-4.74	0.37	68.64	128.79	786.37	430.71	981.59	637.28	818.81	472.84	947.57	475.89
64.931	1	0.02	0.08	0.01	7.1	0.03	2.38	8.5	0.81	1.15	82.99	25.78	-2.74	97.12	79.35	41.28	1.15	1.15	2.12	2.15	0.01	0.03	0	0.04	0.81	0.44	0.06	0.06	0.83	1.19	0.07	1.23	0.59	1.25	0	0	-3.09	-4.42	-1.65	69.16	128.86	783.83	430.52	978.85	637.06	814.13	475.41	942.97	473.09
64.964	1	0.02	0.06	0.01	10.04	0.03	2.29	13.03	0.58	1.12	73.94	29.99	-3.23	98.58	81.91	50.22	1.12	1.04	2.18	2.09	0.01	0.02	0	0.03	0.52	0.4	0.05	0.07	0.88	1.28	0.07	0.55	0.58	1.16	0	0	0.18	-0.8	-1	70.74	128.44	778.39	429.23	976.96	641.25	811.39	475.03	939.82	473.22
64.998	1	0.01	0.06	0.01	12.08	0.03	2.37	16.16	0.48	1.12	67.67	34.43	-3.84	97.11	84.2	54.32	1.12	0.7	2.18	1.59	0.01	0.02	0	0.02	0.35	0.45	0.07	0.08	1.12	1.28	0.07	3.46	0.48	1.2	0	0	1.17	4.43	-1.64	71.03	134.11	774.77	431.52	973.17	643.29	804.25	479.34	938.26	474.18
65.031	1	0.01	0.05	0.01	12.99	0.03	2.38	17.55	0.47	1.14	64.89	35.74	-3.98	97.46	84.96	56.14	1.14	0.62	2.3	1.54	0.02	0.02	0	0.02	0.3	0.39	0.08	0.1	1.07	1.15	0.07	1.86	0.47	1.15	0	0	-0.72	3.76	-0.36	70.43	128.54	774.81	434.89	971.28	645.07	807.44	480.03	935.95	477.56
65.064	1	0.01	0.05	0.01	11.67	0.03	1.93	15.37	0.45	1.08	69.25	28.28	-2.73	97.24	80.45	56.86	1.08	0.63	2.74	1.62	0.03	0.03	0	0.02	0.23	0.34	0.07	0.15	1.3	1.13	0.07	1.09	0.45	1.18	0	0	-2.87	4.19	-0.01	69.49	128.22	772.81	437.71	968.28	646.24	805.45	481.68	933.66	480.08
65.098	1	0.01	0.05	0.01	13.22	0.03	1.78	17.67	0.4	1.19	64.66	28.34	-2.76	97.66	80.06	61.24	1.19	0.54	2.76	1.73	0.05	0.06	0	0.02	0.22	0.4	0.07	0.18	1.73	1.23	0.09	2.42	0.4	1.33	0	0	-2.37	-3.33	-0.04	70.2	130.34	770.83	437.87	965.56	644.45	801.84	481.31	932.18	481.88
65.131	1	0.02	0.07	0.01	8.45	0.03	1.98	10.23	0.43	1.34	79.54	24.49	-1.99	98.5	77.56	48.65	1.34	0.49	3.31	2.11	0.06	0.17	0	0.02	0.24	0.48	0.09	0.17	1.76	1.18	0.09	3.69	0.43	1.24	0	0	7.81	1.09	-0.14	76.21	136.78	772.21	440.07	955.52	635.44	794.22	485.23	930.99	483.37
65.165	1	0.03	0.09	0.01	5.12	0.03	1.85	5.42	0.47	1.46	89.15	17.83	-0.58	98.35	71.96	37.96	1.46	0.3	3.65	2.93	0.1	0.78	0	0.02	0.22	0.54	0.11	0.12	2.37	1.18	0.09	8.6	0.47	1.37	0	0	-8.02	1.56	-0.57	70.6	137.89	772.23	444.04	948.48	626.7	789.69	484.62	927.58	483.26
65.198	1	0.03	0.1	0.01	4.03	0.03	1.66	3.91	0.54	1.57	91.95	14.28	0	98.77	67.86	34.18	1.57	0.17	4.24	4.05	0.13	1	0	0.01	0.24	0.6	0.13	0.11	3.17	0.95	0.09	10.07	0.54	1.69	0	0	-2.12	-0.07	-2.84	75.03	135.09	775.04	448.29	943.81	624.64	788.06	493.4	922.66	481.88
65.231	1	0.03	0.11	0.01	3.75	0.03	1.8	3.58	0.6	1.59	92.49	15.1	0	97.03	68.57	31.33	1.59	0.1	4.97	4.83	0.15	1.54	0	0.01	0.18	0.67	0.2	0.08	3.27	0.93	0.08	10.18	0.6	2.41	0	0	-2.9	4.57	-3.16	75.29	128.02	771.94	449.47	938.65	623.79	787.37	492.72	915.03	483.12
65.265	1	0.04	0.12	0.01	2.83	0.03	1.36	2.49	0.72	1.66	94.34	9.45	0	98.27	61.74	29.39	1.66	0.06	4.34	3.97	0.13	1.33	0.05	0.01	0.15	0.67	0.24	0.06	3.47	0.76	0.05	2.12	0.72	2.75	0	0	-10.79	1.8	-3.66	71.67	129.77	769.72	448.38	934.22	618.32	782.69	491.13	911.88	478.87
65.298	1	0.04	0.17	0.01	1.82	0.03	1.15	1.46	0.84	1.33	96.36	5.93	0	97.25	55.69	22.43	1.33	0.03	4.55	2.63	0.15	1.23	1.26	0.01	0.1	0.64	0.31	0.05	3.23	0.72	0.05	0.49	0.84	4.3	0	0	-9.5	4.18	-2.22	73.63	130.86	770.16	448.38	928.82	611.88	781.05	489.7	911.46	478.75
65.331	1	0.04	0.23	0.01	1.48	0.03	1.23	1.14	0.97	1.1	97.04	5.82	0	96.72	55.55	16.61	1.1	0.01	3.86	1.71	0.17	1.28	2.55	0.01	0.08	0.64	0.37	0.03	3.15	0.7	0.05	0.34	0.97	5.92	0	0	-15.04	5.08	-2.69	71.48	127.91	771.53	448.68	926.76	607.79	781.82	487.98	909.26	477
65.365	1	0.05	0.25	0.01	1.05	0.03	1.01	0.76	0.89	0.89	97.9	3.74	0	97.19	50.25	12.21	0.89	0.01	2.72	1.06	0.26	1.5	3.06	0.01	0.06	0.54	0.4	0.03	2.65	0.6	0.06	0.24	1.12	5.88	0	0	-18.02	4.29	-3.08	71.47	124.11	775.7	449.71	926.31	603.25	785.39	488.31	908.87	475.82
65.398	1	0.06	0.27	0.01	0.8	0.03	0.73	0.54	0.79	0.79	98.41	2.05	0	97.44	42.78	11.65	0.79	0.01	2.76	0.68	0.54	2.15	3.71	0.02	0.05	0.47	0.4	0.02	2.44	0.59	0.06	0.56	1.17	6.59	0	0	-17.62	3.81	-1.11	71.99	123.75	772.83	447.93	924.98	602.43	785.26	486.46	908.55	475.79
65.431	1	0.06	0.34	0.02	0.57	0.03	0.59	0.37	0.7	0.7	98.82	1.27	0	97.46	37.01	7.98	0.7	0	2.95	0.5	0.71	2.49	6.21	0.03	0.05	0.34	0.45	0.02	2.1	0.51	0.06	0.38	1.39	8.08	0	0	-18.53	-3.76	-0.44	71.16	129	774.77	446.03	930.53	603.01	786.87	486.7	915.29	474.52
65.465	1	0.07	0.43	0.02	0.52	0.03	0.56	0.33	0.55	0.55	98.88	1.17	0	98.12	35.79	6.76	0.55	0	2.73	0.36	0.65	1.75	4.41	0.04	0.05	0.41	0.4	0.02	2.15	0.43	0.07	0.6	1.72	10.35	0	0	-13.29	-2.24	0.02	73.59	129.69	774.93	445.6	930.82	603.95	787.12	485.97	916.44	476.2
65.498	1	0.08	0.48	0.02	0.35	0.04	0.38	0.2	0.47	0.47	99.05	0.6	0	96.51	26.27	4.66	0.47	0	3.2	0.26	0.65	1.55	2.6	0.04	0.05	0.38	0.38	0.02	2.08	0.46	0.08	0.69	1.87	10.87	0	0	-20.56	-5.4	-1.13	69.36	137.53	777.1	446.96	933.23	603.09	784.29	488.49	921.16	474.96
65.532	1	0.08	0.58	0.02	0.32	0.04	0.35	0.18	0.34	0.5	98.85	0.55	0	97.69	24.89	3.61	0.34	0	3.06	0.31	0.57	0.95	0.82	0.06	0.06	0.5	0.36	0.02	2.31	0.49	0.08	0.39	2.44	12.83	0	0	-17.4	-3.27	-0.61	71.41	134.01	781.89	446.65	937.26	602.8	791.05	487.89	924.49	475.56
65.565	1	0.08	0.52	0.02	0.33	0.04	0.36	0.19	0.28	0.63	98.95	0.61	0	97.41	26.06	3.65	0.28	0	2.84	0.36	0.57	1.2	0	0.08	0.07	0.63	0.34	0.01	2.63	0.53	0.09	0.67	2.86	12.28	0	0	-16	-3.87	-0.34	72.61	129.84	784.54	446.44	938.47	601.72	795.37	487.22	924.67	475.39
65.598	1	0.08	0.51	0.02	0.29	0.04	0.32	0.17	0.25	0.58	98.98	0.49	0	96.79	23.11	3.25	0.25	0	3.13	0.42	0.57	1.11	0	0.08	0.06	0.58	0.33	0.02	2.46	0.58	0.09	1.37	2.99	12.03	0	0	-15.51	-4.97	0.09	72.76	126.96	787.02	446.18	941.97	603.24	800.17	486.19	926.7	475.85
65.632	1	0.08	0.66	0.02	0.26	0.04	0.29	0.15	0.16	0.43	98.67	0.41	0	97.5	21.44	2.51	0.16	0	3.06	0.55	0.72	1.29	0.08	0.11	0.06	0.43	0.29	0.02	1.79	0.5	0.07	6.34	3.43	14.67	0	0	-20.09	-3.67	0.86	70.87	130.21	790.61	446.43	944.93	602.08	802.43	482.74	932.53	477.34
65.665	1	0.09	0.73	0.02	0.22	0.04	0.25	0.13	0.2	0.44	98.54	0.33	0	97.46	17.29	1.87	0.2	0	3.05	0.7	0.95	2.5	0.74	0.12	0.05	0.44	0.34	0.01	1.5	0.45	0.07	5.05	3.44	15.4	0	0	-20.98	-3.77	2.06	70.33	127.07	793.35	446.39	948.22	602.63	808.16	481.18	935.2	478.39
65.698	1	0.09	0.68	0.02	0.21	0.04	0.24	0.12	0.18	0.38	98.63	0.33	0	97.25	16.39	1.51	0.18	0	3.54	0.83	1.31	4.36	1.46	0.15	0.05	0.38	0.33	0.01	1.3	0.39	0.07	2.01	3.69	14.87	0	0	-17.72	-4.17	-0.6	71.14	127.76	794.84	446.91	949.31	604.72	806.54	483.33	934.15	477.1
65.732	1	0.1	0.59	0.03	0.19	0.05	0.22	0.11	0.18	0.29	98.82	0.33	0	96.27	15.16	1.21	0.14	0	3.32	0.84	1.69	6.35	2.71	0.18	0.04	0.29	0.32	0.01	0.93	0.38	0.07	0.81	3.97	13.61	0	0	-14.57	-5.75	-0.09	72.82	123.17	800.51	446.92	952.78	603.3	813.9	483	936.95	477.55
65.765	1	0.09	0.65	0.02	0.22	0.05	0.27	0.13	0.17	0.27	98.7	0.33	0	96.12	19.02	1.38	0.13	0	3.78	1	1.08	7.08	6.34	0.17	0.04	0.27	0.25	0.01	0.85	0.37	0.07	0.92	3.85	14.49	0	0	-17.32	-5.95	0.18	69.64	129.29	800.68	440.22	960.65	604.17	815.05	476.64	944.27	472.43
65.799	1	0.08	0.52	0.02	0.25	0.04	0.29	0.15	0.19	0.27	98.97	0.38	0	98.16	21.22	2.47	0.12	0	3.45	1.15	0.24	1.78	6.02	0.19	0.03	0.27	0.22	0.02	0.75	0.47	0.08	0.7	3.83	12.57	0	0	-15.8	-2.12	0.67	69.56	126.56	799.79	437	964.14	606.94	818.26	472.85	944.8	471
65.832	1	0.08	0.41	0.02	0.28	0.04	0.3	0.17	0.19	0.31	99.17	0.4	0	97.52	22.18	4.22	0.11	0	3	1.17	0.17	1.15	6.84	0.19	0.03	0.31	0.2	0.04	0.69	0.54	0.08	0.36	3.62	10.77	0	0	-11.96	-3.64	0.07	70.81	126.72	802.12	436.72	966.7	607.71	820.03	474.33	946.7	470.73
65.865	1	0.07	0.37	0.01	0.34	0.04	0.36	0.22	0.18	0.28	99.27	0.56	0	98.64	27.03	6.05	0.1	0.01	3.23	1.28	0.09	0.88	6.57	0.18	0.04	0.28	0.18	0.08	0.57	0.54	0.09	0.23	3.75	10.14	0	0	-8.78	0.6	0.31	73.28	129.76	804.67	437.49	964.73	603.58	819.08	474.52	948.82	472.24
65.899	1	0.06	0.29	0.01	0.44	0.04	0.41	0.31	0.13	0.24	99.12	0.76	0	98.22	31.3	9.52	0.1	0.01	2.71	1.04	0.09	0.86	6.87	0.13	0.04	0.24	0.19	0.1	0.52	0.5	0.07	0.26	3.76	8.81	0	0	-3.64	1.95	-0.1	76.85	125.67	807.22	439.37	960.6	599.06	820	476.3	945.63	473.64
65.932	1	0.05	0.28	0.01	0.67	0.04	0.58	0.51	0.13	0.23	98.67	1.46	0	97.64	40.44	12.71	0.11	0.01	2.34	0.81	0.18	1.85	5.76	0.13	0.03	0.23	0.17	0.08	0.51	0.5	0.07	0.15	3.67	9.02	0	0	-8.62	3.39	-1.87	75.8	126.26	807.44	439.23	959.14	594.67	817.4	476.73	943.57	471.84
65.965	1	0.04	0.23	0.01	0.93	0.04	0.78	0.79	0.14	0.22	98.14	2.66	0	96.89	48.05	15.37	0.12	0.01	2.92	0.72	0.46	4.47	2.4	0.14	0.03	0.22	0.17	0.04	0.49	0.49	0.07	0.79	3.65	8.02	0	0	-11.61	4.8	0.23	75.23	124.93	806.5	439.17	956.05	592.15	818.15	475.73	942.95	470.27
65.999	1	0.04	0.19	0.01	1.08	0.04	0.93	0.95	0.17	0.17	97.83	3.63	0	97.83	52.15	15.9	0.14	0.01	2.62	0.65	0.93	7.23	0.38	0.17	0.03	0.16	0.16	0.02	0.37	0.42	0.05	0.67	3.42	6.09	0	0	-10.3	2.97	0.17	76.27	122.26	805.18	441.11	951.07	590.93	816.24	476.4	938.43	472.01
66.032	1	0.04	0.18	0.02	1.11	0.04	1.07	1	0.22	0.22	97.77	4.48	0	97.91	54.91	14.33	0.15	0.01	3.04	0.64	1.88	9.57	0	0.22	0.04	0.14	0.18	0.02	0.36	0.42	0.05	0.92	3.3	4.92	0	0	-12.16	2.76	-1.33	75.65	123.4	803.32	440.26	950.33	590.58	812.93	475.74	936.24	471.13
66.065	1	0.04	0.21	0.01	0.94	0.04	1.16	0.8	0.24	0.24	97.68	4.34	0	97.8	54.54	9.23	0.15	0.01	3.33	0.51	1.92	7.21	0	0.24	0.03	0.11	0.17	0.01	0.3	0.4	0.04	0.51	2.96	5.2	0	0	-10.06	3.03	-0.85	76.58	124.24	803.09	441.64	946.89	588.92	811.13	476.91	935.28	472.15
66.099	1	0.05	0.26	0.01	0.81	0.04	1.25	0.64	0.27	0.27	97.5	4.12	0	97.54	53.91	4.5	0.17	0	2.6	0.47	1.39	4.34	0.46	0.27	0.03	0.07	0.17	0.01	0.2	0.37	0.04	0.19	2.38	5.39	0	0	-12.81	3.6	-1.01	75.97	122.82	799.91	439.83	945.23	588.04	809.28	474.24	932.06	471.05
66.132	1	0.05	0.26	0.01	0.73	0.03	1.19	0.55	0.26	0.26	97.62	3.57	0	97.86	52.03	3.03	0.16	0	2.16	0.38	0.95	2.43	0.32	0.26	0.02	0.06	0.15	0.01	0.18	0.4	0.03	0.5	2.11	4.84	0	0	-7.64	2.89	-0.68	77.2	122.53	798.3	440.97	940.78	587.29	806.7	475.87	929.17	472.13
66.166	1	0.05	0.25	0.01	0.64	0.03	1.07	0.47	0.24	0.24	97.85	2.83	0	97.37	49.09	1.68	0.13	0	1.62	0.39	0.54	0.67	0.03	0.24	0.02	0.04	0.13	0.01	0.17	0.53	0.03	0.15	1.91	4.11	0	0	-10.17	3.94	-0.35	77.17	118.16	797.3	441.49	937.69	585.63	807.2	474.5	925.34	472.28
66.199	1	0.06	0.24	0.01	0.53	0.03	0.85	0.37	0.23	0.23	98.29	1.84	0	97.45	43.61	1.17	0.1	0	1.74	0.36	0.56	0.59	1.07	0.23	0.02	0.03	0.11	0.01	0.16	0.75	0.03	0.2	1.67	3.59	0	0	-6.1	3.78	-0.47	77.71	114.8	797.04	442	935.47	585.62	807.59	475.69	922.32	471.76
66.232	1	0.06	0.24	0.01	0.51	0.03	0.81	0.35	0.27	0.27	98.37	1.68	0	97.89	42.43	1.21	0.1	0	1.45	0.27	0.47	0.44	2.41	0.27	0.02	0.03	0.08	0.01	0.14	0.79	0.03	0.28	1.51	3.41	0	0	-10.04	2.82	-4.23	77.35	117.51	793.93	439.79	935.64	583.59	801.44	477.34	918.61	468.38
66.266	1	0.06	0.24	0.01	0.47	0.03	0.73	0.31	0.37	0.37	98.55	1.35	0	97.76	39.55	1.14	0.1	0	1.32	0.24	0.38	0.33	3.47	0.37	0.02	0.02	0.07	0.01	0.12	1.13	0.02	0.29	1.28	3.38	0	0	-10.14	3.11	-2.87	77.5	117.48	790.93	438.49	930.08	580.29	798.37	474.39	915.61	466.86
66.299	1	0.07	0.24	0.01	0.43	0.03	0.64	0.28	0.43	0.43	98.72	1.11	0	97.92	36.68	1.25	0.1	0	1.2	0.23	0.48	0.69	2.35	0.43	0.02	0.02	0.06	0.01	0.11	1.2	0.02	0.36	1.29	3.45	0	0	-10.67	2.74	-1.95	76.41	119.97	786.13	436.1	930.24	584.11	795.56	472.19	915.32	465.14
66.332	1	0.07	0.24	0.01	0.41	0.03	0.62	0.27	0.58	0.57	98.76	1.05	0	97.83	35.72	1.14	0.12	0	1.15	0.28	0.57	1.31	2.71	0.58	0.02	0.02	0.04	0.01	0.11	1.23	0.03	0.09	1.17	2.99	0	0	-9.47	2.95	-2.98	76.78	119.73	785.24	434.4	929.68	581.98	794.02	471.4	913.53	464.11
66.366	1	0.07	0.23	0.02	0.39	0.03	0.58	0.25	0.89	0.75	98.84	0.93	0	98.12	33.77	1.17	0.16	0	1.32	0.32	0.75	1.93	2.53	0.89	0.02	0.01	0.03	0.01	0.11	1.28	0.02	0.06	0.98	2.56	0	0	-9.15	2.23	-3.24	76.94	117.15	784.37	433.19	927.69	579.93	793.73	470.04	910.63	462.4
66.399	1	0.07	0.22	0.02	0.41	0.03	0.61	0.26	0.91	0.91	98.78	1.02	0	97.79	34.98	1.25	0.15	0	1.27	0.31	0.95	2.73	2.35	0.91	0.02	0.01	0.03	0.02	0.11	1.24	0.02	0.09	0.98	2.26	0	0	-7.79	3.06	-4.2	77.36	116.13	783.65	432.41	926.92	579.11	792.75	470.49	908.49	461
66.432	1	0.07	0.21	0.01	0.44	0.03	0.68	0.29	1.02	0.87	98.65	1.19	0	98.51	37.16	1.35	0.17	0	1.25	0.36	0.87	1.55	1.9	1.02	0.02	0.01	0.02	0.02	0.1	1.55	0.03	0.11	0.97	1.99	0	0	-8.51	1.06	-4.22	77.04	115.94	782.57	430.89	926.94	578.12	792.19	468.38	907.89	460.94
66.466	1	0.07	0.2	0.01	0.43	0.03	0.64	0.29	1.32	0.85	98.73	1.09	0	97.87	35.63	2.1	0.16	0	1.2	0.4	0.85	1.41	0.92	1.32	0.01	0.01	0.02	0.01	0.08	2.17	0.03	0.14	0.85	1.59	0	0	-2.56	2.86	-3.13	78.32	119.13	780.53	431.7	922.16	577.41	788.12	469.89	906.95	461.44
66.499	1	0.07	0.2	0.02	0.38	0.03	0.53	0.25	1.47	0.76	98.93	0.83	0	98.13	31.63	2.54	0.17	0	1.09	0.4	0.76	1.16	0.36	1.47	0.02	0.01	0.01	0.01	0.07	2.3	0.02	0.13	0.85	1.49	0	0	-10.43	2.21	-3.1	77.12	115.02	779.51	431.55	919.16	574.6	788.32	467.6	903.03	459.12
66.533	1	0.07	0.2	0.02	0.41	0.03	0.56	0.28	1.31	0.62	98.88	0.91	0	98.03	32.97	2.81	0.17	0	1.07	0.42	0.62	1.51	0	1.31	0.02	0.01	0.02	0	0.06	2.81	0.02	0.58	0.78	1.51	0	0	-6.43	-2.47	-1.65	77.69	117.55	779.07	429.43	922	576.42	789.56	468.89	906.5	456.89
66.566	1	0.07	0.19	0.01	0.41	0.03	0.56	0.28	1.37	0.61	98.89	0.9	0	96.91	32.86	3.24	0.19	0	1.04	0.3	0.61	1.33	0	1.37	0.03	0.01	0.02	0	0.06	3	0.02	0.53	0.79	1.31	0	0	-9.46	-4.76	-0.27	77.04	121.64	781.31	430.39	925.06	577.22	791.17	468.07	912.51	459.45
66.599	1	0.07	0.2	0.02	0.39	0.03	0.53	0.27	1.27	0.59	98.94	0.84	0	97.27	31.96	3.01	0.19	0	1.07	0.28	0.59	1.17	0	1.27	0.03	0.02	0.02	0	0.06	2.9	0.02	0.34	0.88	1.49	0	0	-8.01	-4.14	-0.2	77.21	122.2	782.29	428.12	930.02	579.24	793.99	467.74	915.77	457.66
66.633	1	0.07	0.2	0.01	0.43	0.03	0.59	0.3	1.45	0.56	98.82	1	0	98.77	34.28	3.31	0.21	0	0.99	0.24	0.56	1.09	0	1.45	0.03	0.02	0.03	0	0.06	2.95	0.02	0.18	1	1.72	0	0	-0.71	0.07	-0.3	78.56	121.06	785.21	428.08	933.4	582.04	797.61	467.06	918.45	459.79
66.666	1	0.06	0.19	0.01	0.47	0.03	0.58	0.33	1.16	0.53	98.85	1.02	0	98.72	34.85	5.5	0.2	0	1.09	0.28	0.53	1.13	0	1.16	0.02	0.02	0.03	0	0.06	2.46	0.02	0.27	1.03	2.04	0	0	-7.35	-0.29	-0.72	76.21	120.96	783.85	424.39	938.88	585.44	799.32	463.16	920.06	455.83
66.699	1	0.06	0.18	0.01	0.57	0.03	0.56	0.41	1.09	0.39	98.87	1.1	0	96.89	35.97	10.13	0.19	0.01	1.43	0.32	0.39	1.17	0	1.09	0.02	0.03	0.04	0.01	0.06	2.3	0.03	0.4	1.15	2.35	0	0	-13.51	-4.8	0.69	73.04	124.35	784.82	420.88	945.63	586.95	802.62	457.87	926.91	453.99
66.733	1	0.05	0.17	0.01	0.84	0.03	0.75	0.66	0.94	0.31	98.33	2.02	0	98.52	44.11	13.68	0.21	0.02	1.38	0.31	0.2	0.61	0	0.94	0.02	0.03	0.05	0.03	0.05	1.85	0.03	0.22	1.24	2.88	0	0	-6.19	-1.02	0.59	75.44	125.38	786.97	420.09	951.08	590.65	805.92	460.6	931.16	454.57
[truncated: 11,804 more rows]
[truncated: 4 more columns]
