# Supplementary material for: Exploring emotion recognition in patients with mild cognitive impairment and Alzheimer’s dementia undergoing a rehabilitation program
Source: PLoS One. 2025 Apr 24;20(4):e0322213. doi: 10.1371/journal.pone.0322213 (PMC12021228; doi:10.1371/journal.pone.0322213)
Supplement: S2 Data — (ZIP) [file pone.0322213.s004.zip › raw data11-20/No11 Cognitive training.csv]

time stamp	face id	anger	contempt	disgust	fear	joy	sadness	surprise	sentimentality	confusion	neutral	engagement	valence	attention	inner brow raise	brow raise	brow furrow	eye widen	cheek raise	lid tighten	nose wrinkle	upper lip raise	dimpler	lip corner depressor	chin raise	lip pucker	lip stretch	lip press	mouth open	jaw drop	lip suck	eye closure	smile	smirk	blink	blink rate	pitch	yaw	roll	brightness	interocular distance	topleft_x	topleft_y	bottomright_x	bottomright_y	outer_right_eye_X	outer_right_eye_Y	outer_left_eye_X	outer_left_eye_Y
0.033	0	0.13	0.18	0.03	0.23	0.02	0.19	0.09	0.95	0.28	99.53	0.33	0	97.32	8.48	3.67	0.28	0.03	0.21	0.03	0.01	0.03	0	0.95	0.13	0	0	0.07	9.99	0.61	0.03	86.94	0.04	0	0		15.05	-4.03	7.05	66.21	137.61	937.83	724.09	1138.35	939.2	976.31	763.72	1112.28	784.89
0.066	0	0.44	0.16	0.17	0.63	0.02	0.14	0.1	0.36	0.09	98.74	11.63	0	94.94	4.52	6.69	0.09	0.05	0.14	0.01	0	0.01	0	0.36	0.07	0	0	0.04	61.4	2.54	0.01	86.11	0.04	0	0		15.42	-7.34	9.29	65.64	141.05	926.61	717.69	1142.17	950.67	973.58	759.53	1112.8	782.19
0.1	0	0.61	0.16	0.29	0.94	0.02	0.14	0.11	0.26	0.09	98.12	35.6	0	96.42	5.16	8.66	0.09	0.05	0.13	0.02	0.01	0.01	0	0.26	0.05	0	0	0.03	77.29	3.6	0.01	71.94	0.04	0	0		14.64	-5.53	10.61	65.71	133.47	927.39	720.54	1139.41	950.31	977.18	762.1	1109.06	782.65
0.133	0	0.52	0.16	0.22	0.72	0.02	0.14	0.11	0.22	0.09	98.56	19.08	0	95.44	4.14	6.85	0.09	0.06	0.13	0.02	0.01	0.01	0	0.22	0.05	0	0	0.03	68.51	4.71	0.01	81.57	0.05	0	0		14.16	-6.8	11.24	65.48	137.79	924.78	718.93	1141.13	952.31	975.65	760.99	1111.66	783.01
0.166	0	0.56	0.16	0.24	0.74	0.02	0.14	0.11	0.2	0.08	98.51	22.24	0	97.43	3.69	6.86	0.08	0.05	0.12	0.02	0.01	0.01	0	0.2	0.05	0.01	0	0.02	70.9	5.73	0.01	77.07	0.04	0	0		14.96	-3.81	12.13	65.79	136.21	922.77	718.93	1137.64	950.22	974.56	761.23	1108.93	783.51
0.2	0	0.55	0.17	0.22	0.65	0.02	0.13	0.1	0.14	0.08	98.7	16.97	0	94.1	2.93	5.16	0.08	0.04	0.11	0.02	0.02	0.01	0	0.14	0.04	0	0	0.01	68.41	5.89	0.01	66.35	0.04	0	0		14.34	-8.15	11.11	65.69	135.15	926.96	722.55	1138.52	951.26	976.49	762.81	1109.7	785.59
0.233	0	0.55	0.17	0.22	0.64	0.02	0.14	0.09	0.11	0.09	98.72	16.07	0	94.63	3.1	4.5	0.09	0.04	0.1	0.02	0.02	0.01	0	0.11	0.03	0	0	0.01	68.26	5.36	0.01	83.02	0.04	0	0		13.99	-7.65	10.87	65.72	136.68	926.83	723.13	1138.38	951.09	975.34	764.29	1110.33	785.72
0.266	0	0.51	0.18	0.2	0.56	0.02	0.14	0.09	0.11	0.11	98.87	11.29	0	96.09	2.8	3.43	0.11	0.04	0.09	0.02	0.02	0	0	0.11	0.03	0	0	0.01	64.25	4.89	0.01	63.14	0.04	0	0		13.67	-5.99	11.25	66.01	135.7	925.7	723.38	1137.75	952.09	975.35	764.05	1109.19	786.42
0.3	0	0.53	0.18	0.2	0.55	0.02	0.13	0.08	0.09	0.12	98.91	11.08	0	96.56	2.16	2.97	0.12	0.05	0.09	0.01	0.02	0	0	0.09	0.02	0	0	0.01	64.44	4.95	0.01	76.76	0.04	0	0		12.86	-5.33	12.01	65.94	134.81	924.07	723.41	1136.99	952.44	975.37	764.09	1108.24	786.87
0.333	0	0.58	0.18	0.23	0.58	0.02	0.13	0.08	0.09	0.12	98.84	14.13	0	97.39	2.01	2.49	0.12	0.06	0.09	0.01	0.02	0	0	0.09	0.02	0	0	0.01	68.39	4.68	0.01	94.31	0.04	0	0		12	-3.91	12.87	65.8	136.46	921.78	723.38	1135.39	951.92	973.76	763.76	1108.05	788
0.367	0	0.48	0.18	0.17	0.47	0.02	0.13	0.08	0.09	0.09	99.04	7.33	0	97.75	1.62	2.11	0.09	0.06	0.08	0.01	0.02	0	0	0.09	0.01	0	0	0	59.65	4.1	0.01	90.77	0.04	0	0		12.17	-3.13	12.48	66.02	138.29	920.25	723.04	1134.82	952.45	971.48	764.29	1107.77	787.69
0.4	0	0.52	0.18	0.19	0.51	0.02	0.13	0.08	0.09	0.08	98.96	9.66	0	96.24	1.64	2.22	0.08	0.06	0.1	0.01	0.03	0	0	0.09	0.01	0	0	0.01	63.29	4.77	0.01	86.42	0.05	0	0		12.98	-5.79	10.94	66.22	139.8	919.18	721.27	1136.45	954.19	969.14	765.23	1107.62	784.4
0.433	0	0.55	0.18	0.21	0.53	0.02	0.13	0.08	0.08	0.07	98.89	11.36	0	97.45	1.55	2.04	0.07	0.06	0.1	0.01	0.02	0	0	0.08	0.01	0	0	0.01	65.73	5.68	0.01	67.75	0.05	0	0		12.52	-3.78	12.28	66.28	138.38	916.9	719.57	1134.38	952.62	969.26	761.81	1105.78	784.42
0.467	0	0.6	0.18	0.24	0.59	0.02	0.13	0.09	0.08	0.07	98.8	15.32	0	97.38	1.92	2.38	0.07	0.06	0.13	0.01	0.02	0	0	0.08	0.01	0	0	0.01	69.67	6.18	0.01	44.62	0.05	0	0		13.25	-3.92	11.98	66.33	140.45	913.89	716.54	1135.21	953.62	966.86	760.93	1105.75	781.82
0.5	0	0.61	0.18	0.24	0.6	0.02	0.13	0.09	0.08	0.06	98.78	16.63	0	98.05	1.73	2.83	0.06	0.07	0.16	0.01	0.02	0.01	0	0.08	0.01	0	0	0.01	70.44	6.45	0.01	27.1	0.06	0	0		12.49	-2.42	12.48	66.47	140.41	911.78	715.54	1131.81	950.99	964.83	758.46	1103.35	781.44
0.533	0	0.59	0.17	0.24	0.62	0.02	0.13	0.09	0.09	0.05	98.76	17.21	0	97.54	1.9	3.77	0.05	0.05	0.16	0.01	0.01	0	0	0.09	0.01	0	0	0.01	70.01	6.61	0.01	18.42	0.06	0	0		12.16	-3.6	11.38	66.35	140.32	910.76	714.18	1131.6	951.43	962.92	757.45	1101.59	778.85
0.567	0	0.65	0.17	0.28	0.7	0.02	0.13	0.1	0.07	0.04	98.6	24.67	0	98.24	1.82	4.86	0.04	0.04	0.18	0.01	0.01	0.01	0	0.07	0.02	0	0	0.01	74.58	7.91	0.01	12.95	0.07	0	0		14.11	-1.89	12.16	67.04	139.71	908.28	713.47	1128.83	950.46	961.48	757.19	1099.41	779.42
0.6	0	0.66	0.16	0.3	0.77	0.02	0.13	0.11	0.07	0.04	98.45	30.35	0	98.49	2.13	6.17	0.04	0.03	0.19	0.02	0.01	0.01	0	0.07	0.03	0	0	0.01	76.82	8.15	0.01	11.18	0.07	0	0		15.08	-1.11	12.16	67.35	139.02	906.17	712.5	1126.35	949.17	959.43	757.03	1096.81	778.31
0.633	0	0.67	0.16	0.31	0.81	0.02	0.13	0.12	0.08	0.04	98.38	33.04	0	98.49	2.48	6.64	0.04	0.02	0.23	0.03	0.01	0.01	0	0.08	0.04	0	0	0.03	77.9	8.59	0.01	6.92	0.08	0	0		14.88	-1.1	12.05	67.22	138.7	904.49	711.84	1124.45	948.57	957.67	755.92	1094.67	777.55
0.667	0	0.72	0.16	0.36	0.93	0.02	0.13	0.12	0.08	0.04	98.14	43.4	0	98.58	2.9	7.69	0.04	0.02	0.3	0.04	0.02	0.02	0	0.08	0.06	0	0	0.03	82.34	8.89	0.01	5.27	0.1	0	1		15.54	-0.78	12.45	67.58	137.35	902.58	711.1	1122.42	947.23	956.63	756.35	1092.48	776.61
0.7	0	0.67	0.16	0.32	0.9	0.03	0.13	0.13	0.08	0.08	98.21	38.59	0	98.72	3.2	7.97	0.04	0.01	0.51	0.08	0.03	0.02	0	0.08	0.07	0	0	0.07	79.59	8.98	0.01	2.21	0.11	0	0		16.26	-0.26	11.77	67.6	138.93	900.14	709.94	1121.61	947.82	953.47	757.09	1091.24	775.02
0.734	0	0.73	0.15	0.38	1.05	0.03	0.13	0.15	0.12	0.09	97.9	50.94	0	98.78	3.67	9.38	0.03	0.01	0.84	0.09	0.04	0.07	0	0.1	0.1	0	0	0.12	84.43	10.7	0.02	2.55	0.15	0	0		15.42	0.04	12.08	67.39	139.56	898.92	709.66	1119.88	946.9	952.2	755.31	1090.31	775.42
0.767	0	0.79	0.15	0.41	1.09	0.03	0.14	0.16	0.16	0.11	97.81	54.67	0	98.68	4.28	8.31	0.03	0.01	0.9	0.13	0.04	0.09	0	0.11	0.15	0	0	0.16	87.35	13.1	0.03	1.51	0.18	0	0		16.46	-0.42	11.6	67.65	138.84	896.75	708.35	1118.98	947.3	950.29	755.91	1088.03	773.35
0.8	0	0.75	0.15	0.41	1.25	0.03	0.14	0.2	0.21	0.11	97.5	59.24	0	98.66	6.25	10.25	0.03	0.01	1.19	0.29	0.03	0.17	0	0.11	0.17	0	0	0.21	87.74	14.25	0.04	4.34	0.2	0	0		16.16	-0.5	11.72	67.46	139.73	894.97	707.26	1119.51	948.29	949.38	755.77	1088.1	772.55
0.834	0	0.74	0.15	0.4	1.43	0.03	0.17	0.27	0.21	0.13	97.14	61.7	0	98.64	9.52	10.36	0.03	0.01	1.07	0.51	0.03	0.3	0	0.13	0.21	0	0	0.19	88.9	17.84	0.08	5.24	0.25	0	0		17.33	0.57	11.59	67.58	140.05	894.6	707.37	1119.59	948.83	948.9	757.35	1088.12	772.62
0.867	0	0.68	0.14	0.38	1.71	0.03	0.19	0.36	0.19	0.12	96.57	66.27	0	98.66	12.86	12.56	0.03	0.01	1.07	0.79	0.02	0.24	0	0.12	0.19	0	0	0.13	88.88	19.35	0.09	7.89	0.25	0	0		17.32	0.5	12.17	67.69	139.46	893.23	706.64	1119.56	949.58	949.14	756.4	1087.64	772.76
0.9	0	0.61	0.12	0.36	2.27	0.03	0.21	0.55	0.14	0.11	95.47	74.17	0	98.77	16.76	16.77	0.03	0.01	0.99	1.03	0.02	0.2	0	0.11	0.14	0	0	0.05	89.69	21.77	0.11	4.88	0.3	0	0		17.54	-0.06	11.88	67.68	139.75	893.29	706.76	1119.66	950.41	948.81	755.88	1087.5	773.07
0.934	0	0.53	0.11	0.34	3.15	0.03	0.24	0.85	0.16	0.12	93.7	82.13	0	98.68	21.59	21.51	0.03	0.01	0.85	1.33	0.02	0.13	0	0.12	0.12	0	0	0.03	90.72	22.56	0.16	3.96	0.35	0	0		17.36	0.45	11.87	67.6	139.43	893.32	706.73	1119.57	950.17	948.9	755.99	1087.31	772.83
0.967	0	0.41	0.09	0.31	5.37	0.03	0.28	1.78	0.16	0.12	89.26	90.79	0	98.19	28.95	30.57	0.03	0.01	0.77	1.21	0.01	0.07	0	0.12	0.1	0	0	0.02	91.24	24.21	0.16	8.05	0.35	0	0		17.4	2.03	11.71	67.71	139.42	893.05	706.66	1119.25	949.76	948.4	756.82	1086.96	772.29
1	0	0.33	0.07	0.27	8.03	0.03	0.33	3.42	0.19	0.11	83.95	94.45	0	98.17	34.93	37.74	0.03	0.01	0.71	1.43	0.01	0.05	0	0.11	0.08	0	0	0.02	90.86	27.13	0.19	10.19	0.38	0	0		18.17	2.09	12.13	67.79	139.25	892.06	706.08	1118.95	949.67	948.29	756.96	1086.7	772.24
1.034	0	0.21	0.05	0.23	17.97	0.03	0.41	11.2	0.27	0.09	64.07	98.5	0	98.66	46.08	53.79	0.04	0.02	0.66	1.32	0.01	0.04	0	0.09	0.07	0	0	0.03	91.62	30.42	0.27	10.23	0.44	0	0		18.39	0.52	12.03	67.69	141.78	891.04	705.02	1119.08	949.68	946.66	755.95	1087.54	771.87
1.067	0	0.18	0.04	0.22	21.66	0.03	0.42	13.69	0.26	0.09	56.67	98.91	0	98.59	48.68	58.86	0.04	0.03	0.7	1.07	0.02	0.04	0	0.09	0.05	0	0	0.05	90.52	28.24	0.26	12.58	0.47	0	0		18.19	-0.76	12.06	67.8	142.38	890.78	704.03	1120.05	950.52	946.85	754.13	1088.15	771.6
1.101	0	0.14	0.03	0.19	31.08	0.03	0.46	24.82	0.3	0.07	43.92	99.45	0	98.71	54.27	68.65	0.05	0.04	0.79	1	0.02	0.03	0	0.07	0.04	0	0	0.07	89.46	30.44	0.3	10.5	0.56	0	0		15.82	-0.33	12.46	67.36	142.42	890.19	703.33	1120.56	950.05	947.28	752.84	1088.56	770.79
1.134	0	0.12	0.03	0.18	36.5	0.03	0.45	31.87	0.31	0.05	38.5	99.64	0	98.51	56.16	74.41	0.04	0.06	0.74	0.68	0.02	0.03	0	0.05	0.04	0	0	0.06	88.97	31.14	0.31	8.18	0.66	0	0		18.04	-1.03	12.93	67.72	140.66	890.42	703.64	1119.66	950.37	948.31	752.24	1087.53	772.28
1.167	0	0.11	0.03	0.16	38.22	0.03	0.51	32.86	0.3	0.06	36.78	99.62	0	98.56	58.72	74.91	0.04	0.07	0.79	0.66	0.02	0.03	0	0.06	0.05	0	0	0.09	87.57	29.15	0.3	7.08	0.69	0	0		16.22	0.85	12.19	67.65	140.43	891.68	703.35	1119.58	947.78	948.04	752.81	1087.44	769.78
1.201	0	0.1	0.03	0.15	40.39	0.03	0.55	34.02	0.32	0.06	34.61	99.62	0	98.52	60.95	75.78	0.04	0.09	0.64	0.61	0.01	0.02	0	0.06	0.05	0	0	0.09	86.97	27.29	0.32	8.61	0.71	0	0		16.24	1	12.14	67.68	139.73	892.35	703.71	1118.76	946.46	948.19	753.03	1086.93	769.65
1.234	0	0.08	0.03	0.13	47.32	0.03	0.67	42.81	0.32	0.06	27.68	99.68	0	98.26	66.76	79.41	0.03	0.1	0.59	0.61	0.01	0.01	0	0.06	0.05	0	0	0.12	85.3	26.78	0.32	8.51	0.72	0.06	0		17.2	1.84	11.83	67.78	139.49	892.97	703.92	1118.25	945.52	947.95	754.1	1086.61	769.29
1.267	0	0.07	0.02	0.12	50.03	0.03	0.77	47.96	0.31	0.05	24.97	99.64	-0.47	98.51	70.37	80.38	0.03	0.12	0.58	0.59	0.02	0.02	0	0.05	0.06	0	0	0.17	83.09	27.18	0.31	8.23	0.72	0.05	0		18.29	1.05	12.13	68.02	139.37	892.73	703.44	1117.21	944.6	947.75	752.91	1086.11	769.64
1.301	0	0.07	0.02	0.11	49.5	0.03	0.77	47.02	0.23	0.04	25.5	99.6	-0.51	98.23	70.44	80.95	0.03	0.11	0.53	0.53	0.01	0.01	0	0.04	0.06	0	0	0.17	80.95	25.63	0.23	7.34	0.71	0	0		17.95	1.92	12.11	67.92	138.71	892.74	703.31	1116.69	943.82	947.74	752.75	1085.48	769.14
1.334	0	0.06	0.02	0.1	53.23	0.03	0.8	50.76	0.23	0.05	21.77	99.65	-1	98.15	72.58	84.18	0.02	0.12	0.57	0.41	0.01	0.02	0	0.05	0.06	0	0	0.21	79.41	23.84	0.23	3.73	0.7	0.01	0		17.62	2.13	12.09	67.8	138.23	892.16	703.01	1115.83	943.01	947.18	752.63	1084.51	768.41
1.368	0	0.05	0.02	0.08	54.2	0.03	0.89	51.6	0.42	0.05	20.8	99.55	-1.55	98.18	75.19	85.18	0.02	0.12	0.66	0.37	0.01	0.02	0	0.05	0.08	0	0	0.42	75.45	21.05	0.19	5.36	0.75	0	0		18.28	2.06	12.13	67.83	139.41	891.87	702.87	1115.66	943.01	946.54	752.53	1084.98	768.89
1.401	0	0.05	0.02	0.07	50.56	0.03	0.92	47.49	0.49	0.05	24.44	99.27	-1.66	98.23	75.25	83.27	0.02	0.11	0.56	0.35	0.01	0.02	0	0.05	0.12	0	0	0.49	71.21	18.95	0.22	2.64	0.72	0	0		17.92	1.92	12.24	67.86	138.49	891.48	702.2	1114.55	941.52	946.28	751.48	1083.79	767.92
1.434	0	0.04	0.02	0.07	51.52	0.03	0.91	48.91	0.65	0.06	23.48	99.26	-1.84	98.06	75.72	85.18	0.02	0.11	0.59	0.27	0.01	0.02	0	0.06	0.11	0	0	0.65	69.1	17.94	0.21	5.69	0.69	0	0		18.51	2.38	12.31	67.83	138.89	891.47	702.85	1114.14	941.55	945.99	752.49	1083.93	768.74
1.468	0	0.03	0.02	0.05	46.23	0.03	0.88	44.39	0.64	0.06	28.77	98.36	-1.86	98.18	75.08	85.71	0.02	0.11	0.45	0.17	0	0.02	0	0.06	0.12	0	0	0.87	58.61	13.69	0.22	1.93	0.64	0	0		17.29	2.05	12.22	67.73	136.46	891.47	702.36	1113.21	940.44	946.42	751.09	1081.91	767.28
1.501	0	0.03	0.02	0.04	39.66	0.03	0.8	36.4	0.57	0.06	35.34	97.09	-1.35	98.05	72.19	83.62	0.02	0.12	0.32	0.13	0	0.01	0	0.06	0.14	0	0	0.87	53.35	10.67	0.21	2.69	0.57	0	0		17.44	2.4	12.31	67.73	136.25	891.38	702.65	1112.73	940.13	946.32	751.55	1081.63	767.51
1.534	0	0.03	0.02	0.04	37.12	0.03	0.75	33.46	0.52	0.06	37.88	96.49	-1.07	98.06	70.54	83.13	0.02	0.12	0.31	0.09	0	0.01	0	0.06	0.15	0	0	1.04	51.45	9.71	0.2	2.87	0.52	0	0		17.68	2.4	12.18	67.67	136.87	891.45	702.67	1112.76	940.19	945.98	751.57	1081.91	767.65
1.568	0	0.03	0.02	0.03	31.64	0.03	0.76	28.57	0.43	0.07	43.36	92.65	-1.13	97.81	69.89	80.84	0.01	0.13	0.23	0.07	0	0	0	0.07	0.18	0	0	1.34	44.03	7.15	0.17	1.72	0.43	0	0		17.26	3	12.15	67.6	136.33	891.66	702.37	1112.75	939.49	946.27	751.4	1081.7	766.94
1.601	0	0.03	0.03	0.03	28.09	0.03	0.77	25.44	0.39	0.05	46.91	88.43	-1.15	97.91	69.38	78.64	0.01	0.13	0.23	0.05	0	0	0	0.06	0.2	0	0	1.72	40.01	6.05	0.15	1.41	0.39	0	0		17.53	2.77	11.96	67.62	136.7	891.75	702.27	1112.88	939.68	946	751.29	1081.81	766.86
1.634	0	0.02	0.03	0.02	28.52	0.03	0.88	28.24	0.35	0.04	46.48	83.54	-2.02	97.98	72.64	79.59	0.01	0.14	0.27	0.04	0	0	0	0.06	0.2	0	0	2.09	33.96	5.26	0.16	3.4	0.35	0	0		17.78	2.59	11.45	67.5	136.48	892.17	702.37	1113.32	940.33	945.93	751.65	1081.62	766.44
1.668	0	0.02	0.03	0.02	25.49	0.03	0.98	28.07	0.28	0.04	46.93	69.17	-2.83	98.1	74.56	78.29	0.01	0.14	0.28	0.04	0	0	0	0.06	0.21	0	0.01	3.29	25.1	4.42	0.14	1.69	0.26	0	0		17.94	2.29	11.58	67.67	137.78	892.49	703.08	1112.28	939.34	945.23	751.53	1082.06	767.64
1.701	0	0.02	0.03	0.02	17.75	0.03	1	19.09	0.4	0.05	61.82	50.21	-2.65	98.19	71.65	69.4	0.01	0.11	0.4	0.05	0.01	0	0	0.06	0.25	0	0.01	5.72	21.79	4.17	0.14	2.85	0.28	0.01	0		17.69	2.04	11.94	67.69	138.3	892.05	703.23	1111.83	938.69	944.94	751.93	1082.32	767.94
1.735	0	0.03	0.05	0.01	9.46	0.03	0.93	9.65	0.76	0.06	80.71	35.03	-4.41	97.99	65.46	57.4	0.02	0.1	0.76	0.07	0.01	0.01	0	0.06	0.33	0	0.01	20.18	15.87	3.35	0.13	2.66	0.27	0.04	0		18.09	2.57	12.12	67.78	138.43	892	703.23	1110.97	937.77	944.67	751.62	1082.1	768.3
1.768	0	0.04	0.06	0.01	4.98	0.03	0.91	4.52	0.88	0.05	90.04	32.98	-4.1	98.15	60.06	43.91	0.02	0.09	0.88	0.08	0.02	0	0	0.05	0.43	0	0.02	24.45	12.93	2.73	0.13	1.5	0.29	0.06	0		16.57	2.14	12.08	67.65	138.06	891.93	702.91	1111.28	937.65	944.89	750.8	1081.94	767.5
1.801	0	0.05	0.07	0.01	4.85	0.03	0.96	4.38	1	0.05	90.29	39.73	-4.89	97.85	60.63	42.56	0.02	0.09	1	0.1	0.02	0.01	0	0.05	0.49	0	0.02	27.52	12.87	2.74	0.13	1.22	0.3	0.11	0		16.1	2.9	11.93	67.48	137.54	891.39	701.89	1111.95	938.04	945.01	750.3	1081.63	766.16
1.835	0	0.04	0.07	0.01	4.29	0.03	0.93	4.03	0.9	0.04	91.42	36.62	-4.59	98.16	59.7	41.94	0.02	0.1	0.9	0.13	0.02	0	0	0.04	0.49	0	0.03	26.81	8.92	2.18	0.1	2.36	0.27	0.19	0		17.05	2.11	11.44	67.61	138.3	892.03	701.78	1112.28	938.08	944.58	750.49	1082.03	765.89
1.868	0	0.04	0.07	0.01	3.9	0.03	0.9	3.57	0.79	0.04	92.2	23.89	-2.89	98.3	58.25	40.15	0.02	0.12	0.79	0.15	0.01	0	0	0.04	0.53	0	0.04	20.67	9.29	2.36	0.09	2.02	0.28	0.24	0		17.13	1.73	11.1	67.81	137.89	893.23	702.36	1111.82	937.46	944.78	750.09	1081.73	766.13
1.901	0	0.05	0.09	0.01	1.82	0.03	0.61	1.41	0.62	0.03	96.35	6.45	0	98.42	45.79	30.04	0.02	0.11	0.62	0.14	0.01	0	0	0.03	0.5	0	0.04	14.25	7.88	2.14	0.08	0.85	0.29	0.19	0		16.9	1.35	11.6	67.84	139.02	893.35	703.35	1110.64	936.32	944.38	750.22	1082.29	767.75
1.935	0	0.06	0.1	0.02	1.19	0.03	0.46	0.86	0.66	0.02	97.63	3.66	0	98.44	37.98	26.23	0.02	0.11	0.66	0.14	0.01	0	0	0.02	0.54	0	0.06	14.65	5.44	1.78	0.07	1.08	0.32	0.14	0		17.15	1.28	11.02	67.86	139.89	894.4	703.67	1111.63	936.6	944.32	751.32	1083.28	767.4
1.968	0	0.07	0.09	0.02	1.1	0.03	0.37	0.78	0.77	0.02	97.8	2.76	0	98.48	33.83	28.02	0.02	0.15	0.77	0.13	0.01	0	0	0.02	0.49	0	0.06	15.16	5.58	1.84	0.07	2.25	0.37	0.1	0		16.22	1.13	11.53	67.84	140.25	893.55	703.74	1110.66	936.12	943.9	750.25	1083	768.13
2.001	0	0.06	0.09	0.02	1.25	0.03	0.36	0.94	0.85	0.02	97.5	3.26	0	98.42	34.82	31.43	0.02	0.17	0.85	0.12	0.01	0	0	0.02	0.45	0	0.07	16.32	4.78	1.81	0.07	1.18	0.45	0.04	0		16.32	1.33	10.99	67.93	139.43	894.68	703.88	1111.78	936.63	944.7	751.11	1083.19	767.29
2.035	0	0.06	0.07	0.02	1.31	0.03	0.3	1.04	1.11	0.02	97.38	5.43	0	98.42	32.71	36.07	0.02	0.19	1.11	0.12	0.02	0.01	0	0.02	0.38	0	0.08	21.71	3.12	1.73	0.07	2.48	0.63	0	0		15.49	1.33	11.48	67.75	139.55	893.62	703.87	1110.75	936.16	944.21	750.41	1082.67	767.76
2.068	0	0.08	0.09	0.02	0.76	0.03	0.24	0.53	1.41	0.02	98.48	3.95	0	98.14	24.73	27.71	0.02	0.18	1.41	0.12	0.02	0.01	0	0.02	0.38	0	0.12	25.92	3.13	1.84	0.07	1.1	0.73	0	0		16.17	2.17	11.17	68.04	138.11	894.1	703.73	1111.34	936.65	944.96	751.12	1082.15	767.01
2.102	0	0.09	0.09	0.02	0.53	0.03	0.17	0.35	1.52	0.02	98.94	2.52	0	97.67	16.75	25.55	0.02	0.16	1.52	0.14	0.03	0	0	0.02	0.36	0	0.12	22.28	2.54	2.07	0.07	5.47	1.09	0	0		17.07	3.33	12.07	68.28	139.33	893.18	703.48	1110.06	934.96	944.42	751.22	1082.73	768.08
2.135	0	0.1	0.11	0.02	0.38	0.03	0.16	0.24	1.85	0.03	99.24	1.4	0	97.95	12.9	19.82	0.03	0.14	1.85	0.17	0.03	0.01	0	0.02	0.36	0	0.17	20.6	2.39	2.07	0.06	0.85	1.42	0	0		18.79	2.66	11.49	68.58	138.14	893.7	703.05	1111.15	936.19	944.97	752.11	1082.3	767.04
2.168	0	0.1	0.1	0.02	0.4	0.03	0.14	0.25	2.05	0.03	99.2	1.6	0	97.71	11.54	22.96	0.03	0.14	2.05	0.21	0.03	0	0	0.02	0.44	0	0.17	19.12	2.32	1.83	0.07	8.54	1.55	0	0		17.97	3.24	12.37	68.44	138.08	892.87	703.49	1110.87	936.34	945.48	752.15	1082.62	768.32
2.202	0	0.1	0.1	0.02	0.36	0.03	0.14	0.23	2.09	0.03	99.28	1.35	0	97.66	10.45	21.62	0.02	0.14	2.09	0.27	0.04	0	0	0.03	0.47	0	0.14	18.32	2.1	1.59	0.06	7.76	2.08	0	0		17.82	3.35	12.48	68.36	137.88	892.44	703.4	1111	936.66	945.52	752.42	1082.49	768.2
2.235	0	0.11	0.1	0.02	0.33	0.04	0.13	0.2	2.3	0.03	99.33	1.91	0	97.66	9.44	20.32	0.02	0.13	2.3	0.27	0.06	0	0	0.03	0.55	0	0.13	24.03	2.14	1.51	0.06	7	2.21	0	0		17.97	3.35	12.44	68.3	138.15	892.34	703.32	1111.14	936.7	945.37	752.72	1082.66	768.06
2.268	0	0.11	0.1	0.02	0.35	0.03	0.14	0.22	2.24	0.03	99.29	2.12	0	97.65	11.07	20.57	0.03	0.12	1.92	0.35	0.07	0	0	0.03	0.54	0	0.11	25.04	2.13	1.63	0.07	1.35	2.24	0	0		17.75	3.36	12.3	68.01	137.32	892.57	702.7	1112.37	937.73	946.29	752.07	1082.75	767.34
2.302	0	0.1	0.09	0.02	0.42	0.03	0.16	0.28	2.4	0.04	99.15	2.45	0	97.45	14.18	23.23	0.03	0.11	1.73	0.4	0.06	0.01	0	0.04	0.56	0	0.09	24.24	1.86	1.77	0.06	7.02	2.4	0	0		17.11	3.78	11.2	67.73	137.15	893.17	701.87	1113.94	938.57	946.16	752.07	1082.69	765.07
2.335	0	0.07	0.07	0.02	0.7	0.03	0.17	0.52	2.16	0.04	98.6	2.67	0	98.15	20.03	32	0.03	0.11	1.17	0.35	0.03	0.01	0	0.04	0.53	0	0.06	16.58	2.14	1.85	0.06	2.9	2.16	0	0		16.73	2.15	11.15	67.6	137.93	894.66	702.24	1114.87	938.58	946.99	751.17	1084.15	765.74
2.369	0	0.06	0.08	0.02	0.73	0.03	0.23	0.56	2.55	0.05	98.54	1.09	0	97.89	25.47	28.18	0.03	0.1	0.75	0.34	0.02	0.01	0	0.05	0.51	0	0.06	8.73	2.15	1.97	0.08	3.17	2.55	0	0		17.91	2.81	12.05	67.75	137.97	894.33	703.05	1113.39	937.35	947.11	752.2	1084.23	767.53
2.402	0	0.05	0.06	0.02	0.97	0.03	0.21	0.8	2.47	0.06	98.06	1.64	0	98.27	25.68	36.32	0.03	0.09	0.67	0.35	0.02	0.01	0	0.06	0.47	0	0.03	6.1	2.7	2.16	0.08	30.86	2.47	0	0		17.81	1.79	12.23	67.72	138.84	894.77	704.37	1112.86	937.2	946.92	752.93	1084.81	769.1
2.435	0	0.05	0.07	0.02	0.98	0.03	0.23	0.8	2.03	0.06	98.04	1.2	0	98.62	27.07	34.57	0.03	0.08	0.56	0.4	0.02	0.01	0	0.06	0.27	0	0.02	2.03	3.68	2.5	0.08	19.99	2.37	0	0		17.23	0.66	11.3	67.49	139.41	895.04	703.83	1114.58	938.62	946.52	753.31	1085.22	767.39
2.469	0	0.04	0.06	0.02	1.25	0.03	0.21	1.06	0.64	0.06	97.5	2.13	0	98.05	27.56	40.33	0.04	0.08	0.66	0.48	0.04	0.01	0	0.06	0.14	0	0.02	0.64	5.38	3.2	0.08	49.27	2.36	0	0		18.22	2.42	12.18	67.78	138.39	895.24	704.1	1113.83	937.83	947.77	752.98	1085.24	768.91
2.502	0	0.04	0.05	0.02	1.71	0.03	0.22	1.56	0.38	0.06	96.58	3.65	0	98.17	30.56	45.85	0.04	0.06	0.71	0.56	0.04	0.02	0	0.06	0.11	0	0.01	0.38	6.76	4.12	0.09	10.36	2.14	0	0		17.66	2.1	11.1	67.69	138.01	896.56	704.25	1115.27	938.17	947.97	754.66	1085.43	766.95
2.535	0	0.04	0.05	0.02	1.6	0.03	0.16	1.43	0.23	0.06	96.8	5.25	0	98.14	24.68	48.61	0.04	0.05	0.85	0.54	0.03	0.02	0	0.06	0.08	0	0.01	0.23	8.71	5.01	0.1	33.59	2.12	0	0		17.62	2.16	11.67	67.76	137.21	896.13	704.07	1114.92	938.26	948.6	753.5	1085.08	767.62
2.569	0	0.05	0.05	0.02	1.52	0.03	0.16	1.26	0.19	0.07	96.96	6.07	0	98.47	22.88	45.29	0.04	0.04	0.9	0.6	0.03	0.02	0	0.07	0.06	0	0.01	0.19	13.95	7.16	0.12	18.23	1.8	0	0		18.52	1.19	11.2	67.91	139.75	896.31	703.17	1116.37	938.69	947.77	753.76	1086.9	766.92
2.602	0	0.06	0.05	0.03	1.69	0.03	0.16	1.37	0.19	0.06	96.63	8.73	0	98.55	22.79	46.2	0.04	0.03	0.9	0.89	0.02	0.03	0	0.06	0.05	0	0	0.19	17.93	8.28	0.14	28.64	1.79	0	0		18.71	0.91	11.2	67.86	138.64	897.21	702.88	1119.29	941.14	950.12	754.01	1088.17	766.74
2.635	0	0.06	0.05	0.03	3	0.03	0.19	2.59	0.16	0.06	94	23.86	0	98.53	28.93	52.87	0.05	0.03	1.14	1.24	0.03	0.05	0	0.06	0.03	0	0	0.06	26.03	11.07	0.16	11.64	1.75	0	0		17.59	0.99	11.24	67.51	137.52	897.48	702.17	1121.41	942.98	951.88	752.62	1088.73	766.23
2.669	0	0.08	0.05	0.05	4.95	0.03	0.29	4.17	0.2	0.06	90.09	48.97	0	98.78	37.3	49.91	0.06	0.04	1.51	1.61	0.04	0.09	0	0.06	0.02	0	0	0.03	42.91	17.54	0.2	14.1	1.66	0	0		18.24	-0.02	11.23	67.6	142.41	896.93	701.76	1121.7	943.23	949.74	751.65	1091.26	767.53
2.702	0	0.07	0.04	0.05	7.9	0.03	0.36	7.05	0.21	0.06	84.2	67.42	0	98.56	44.37	55.72	0.06	0.05	1.86	1.86	0.06	0.18	0	0.06	0.02	0	0	0.01	46.66	17.95	0.21	15.74	1.86	0	0		17.83	-0.87	11.86	67.43	144.51	896.15	701.05	1121.88	941.72	949.22	752.07	1092.93	767.25
2.736	0	0.1	0.04	0.09	15.53	0.03	0.49	14.75	0.24	0.07	68.95	92.93	0	98.55	52.42	58.01	0.07	0.06	2.39	1.87	0.05	0.23	0	0.05	0.02	0	0	0.01	67.38	27.4	0.24	10.53	1.78	0	0		17.52	-0.92	11.13	67.24	144.62	897.77	700.98	1125.51	944.5	950.9	752.84	1094.88	766.5
2.769	0	0.1	0.03	0.11	23.3	0.03	0.56	21.68	0.24	0.07	53.4	97.42	0	98.07	57.42	63.71	0.07	0.08	2.13	1.73	0.05	0.24	0	0.04	0.01	0	0	0.01	74.8	27.97	0.24	6.34	1.88	0	0		16.01	-2.35	10.4	67.12	140.93	898.98	702.02	1125.24	944.91	952.06	752.88	1092.42	765.49
2.802	0	0.08	0.03	0.08	30.39	0.03	0.86	30.15	0.24	0.07	44.61	97.84	0	97.97	67.78	65.28	0.07	0.11	1.64	1.8	0.05	0.16	0	0.04	0.01	0	0	0.01	72.99	26.66	0.24	11.16	1.89	0	0		19.35	-2.62	9.78	67.75	141.37	904.32	701.05	1127.68	941.74	955.03	752.75	1095.92	764.38
2.836	0	0.09	0.03	0.12	40.78	0.03	0.89	41.37	0.3	0.09	33.63	99.32	0	97.62	70.22	69.35	0.09	0.19	1.15	1.57	0.03	0.08	0	0.04	0.01	0	0	0.01	85.13	31.87	0.3	6.84	2.13	0	0		17.85	-3.44	8.56	67.58	138.63	907.16	703.9	1125.44	940.99	955.28	751.65	1093.2	765.58
2.869	0	0.09	0.03	0.12	39.57	0.03	0.91	39.05	0.31	0.09	35.43	99.32	0	98.13	70.13	67.73	0.09	0.25	0.87	1.16	0.03	0.04	0	0.04	0.01	0	0	0.01	85.16	31.2	0.31	5.93	2.02	0	0		16.21	-2.19	8.98	67.32	134.18	909.47	704.95	1126.03	939.47	959.09	752.76	1092.71	765.03
2.902	0	0.12	0.04	0.15	31.79	0.03	0.71	26.8	0.28	0.1	43.21	99.06	0	97.18	62.65	62.74	0.1	0.25	0.5	0.7	0.02	0.01	0	0.04	0.01	0	0	0.01	88.61	30.24	0.28	10.23	1.83	0	0		19.93	-4.29	9.26	68.07	129.76	909.89	705.02	1123.46	938.17	960.28	752.25	1089.35	765.59
2.936	0	0.13	0.03	0.18	31.05	0.03	0.54	25.97	0.32	0.12	43.95	99.37	0	97.55	57.54	65.7	0.12	0.21	0.4	0.38	0.02	0.01	0	0.04	0.01	0	0	0.01	90.57	31.41	0.32	19.36	1.85	0	0		17.44	-3.57	8.82	67.63	132.99	911.18	706.35	1123.61	936.37	959.04	753.99	1091.54	765.48
2.969	0	0.14	0.03	0.19	28.7	0.03	0.43	22.39	0.3	0.11	46.3	99.43	0	97.4	52.94	66.69	0.11	0.15	0.38	0.22	0.01	0	0	0.04	0.01	0	0	0.01	90.91	30.4	0.3	16.88	1.73	0	0		17.85	-3.89	8.19	67.74	131.06	912.94	707.29	1123.05	935.74	959.84	754.19	1090.41	765.54
3.002	0	0.13	0.03	0.2	29.34	0.03	0.35	21.89	0.33	0.11	45.66	99.56	0	97.02	50.11	71.13	0.11	0.13	0.34	0.13	0.01	0	0	0.05	0.01	0	0	0.01	89.69	28.09	0.33	31.65	1.67	0	0		17.75	-4.58	7.41	67.71	130.51	913.82	707.6	1123.92	936.5	960.12	754.9	1090.23	764.94
3.036	0	0.14	0.03	0.21	26.94	0.03	0.3	17.46	0.28	0.11	48.06	99.58	0	96.89	46.07	71.18	0.11	0.12	0.4	0.08	0.01	0	0	0.04	0.01	0	0	0.02	90.35	25.36	0.28	17.4	1.61	0	0		18.23	-4.8	7.04	67.71	128.91	914.65	707.98	1123.61	936.45	960.74	754.73	1089.23	765.01
3.069	0	0.15	0.03	0.24	23.68	0.03	0.21	15.1	0.28	0.1	52.63	99.63	0	97.08	39.25	73.04	0.1	0.09	0.39	0.05	0.01	0	0	0.04	0.01	0	0	0.03	89.93	26.19	0.28	12.9	1.53	0	0		18.27	-4.48	7.77	67.83	132.17	914.64	707.83	1122.76	934.37	959.64	754.02	1091.27	765.88
3.103	0	0.17	0.03	0.26	18.75	0.03	0.16	9.72	0.24	0.1	62.5	99.55	0	97.25	32.51	71.59	0.1	0.06	0.41	0.05	0.01	0	0	0.05	0.01	0	0	0.03	88.84	22.35	0.24	10.07	1.54	0	0		18.36	-4.18	8.06	67.89	132.65	913.8	707.18	1122.14	933.55	958.99	753.69	1091.11	765.46
3.136	0	0.2	0.03	0.28	13.07	0.03	0.12	5.97	0.25	0.1	73.87	99.3	0	96.99	24.41	67.76	0.1	0.05	0.45	0.05	0.01	0	0	0.06	0.01	0	0	0.03	87.17	21.62	0.25	11.69	1.45	0	0		17.98	-4.64	8.06	67.79	133.05	912.88	706.91	1121.69	933.47	958.11	753.68	1090.67	765.07
3.169	0	0.21	0.03	0.31	12.29	0.03	0.09	5.69	0.25	0.09	75.41	99.47	0	97.05	18.81	71.23	0.09	0.04	0.52	0.05	0.01	0	0	0.06	0.02	0	0	0.02	87.24	22.52	0.25	12.82	1.45	0	0		17.45	-4.53	8.29	67.75	133.54	912.3	706.46	1121.59	933.17	957.79	753.2	1090.82	764.8
3.203	0	0.22	0.03	0.32	10.44	0.03	0.08	4.53	0.25	0.08	79.13	99.33	0	97.04	15.31	69.5	0.08	0.04	0.61	0.05	0.01	0.01	0	0.07	0.02	0	0	0.02	86.12	22	0.25	17.51	1.08	0	0		17.96	-4.55	8.27	67.83	133.52	912.17	706.65	1120.95	933.01	957.42	753.21	1090.4	765.13
3.236	0	0.24	0.03	0.33	9.38	0.03	0.08	4.08	0.26	0.07	81.23	99.21	0	96.93	13.98	67.21	0.07	0.04	0.67	0.06	0.01	0.01	0	0.08	0.03	0	0	0.02	86.27	22.99	0.26	11.98	1.09	0	0		18.12	-4.73	7.96	67.91	132.9	912.15	707.06	1120.16	932.99	956.94	753.41	1089.32	765.16
3.269	0	0.27	0.04	0.33	7.23	0.03	0.08	2.95	0.29	0.07	85.54	98.63	0	96.77	11.8	61.44	0.07	0.04	0.71	0.07	0.01	0.01	0	0.09	0.03	0	0	0.02	85.15	22.88	0.29	13.93	0.99	0	0		17.79	-5	7.87	67.96	132.78	911.41	706.74	1119.99	933.17	956.43	753.44	1088.74	764.59
3.303	0	0.31	0.04	0.37	6.44	0.03	0.08	2.76	0.29	0.08	87.12	98.47	0	97	10.36	57.47	0.06	0.05	0.71	0.08	0.01	0.01	0	0.11	0.04	0	0	0.02	87.69	26.66	0.29	11.83	0.84	0	0		17.67	-4.62	7.38	67.92	133.85	911.01	706.45	1119.53	932.81	954.99	753.46	1088.43	763.9
3.336	0	0.31	0.04	0.37	6.35	0.03	0.07	2.78	0.29	0.1	87.3	98.52	0	96.92	9.62	57.69	0.06	0.05	0.69	0.1	0.01	0	0	0.12	0.04	0	0	0.01	87.84	27.31	0.29	14.59	0.86	0	0		18.14	-4.76	7.27	68	134.16	911.14	706.77	1119.28	932.84	954.67	753.87	1088.43	764.24
3.37	0	0.28	0.04	0.36	7.47	0.03	0.07	3.72	0.29	0.09	85.05	98.96	0	96.84	9.94	63.23	0.05	0.05	0.61	0.09	0.01	0	0	0.15	0.04	0	0	0.02	86.81	28.69	0.29	17.48	0.84	0	0		18.2	-4.88	7.28	68.08	134.08	911.03	706.79	1118.94	932.73	954.5	753.61	1088.15	764.35
3.403	0	0.23	0.03	0.32	8.92	0.03	0.06	5.53	0.34	0.08	82.15	99.24	0	97.06	10.96	69.51	0.04	0.06	0.63	0.08	0.01	0	0	0.2	0.05	0	0	0.02	84.46	31.37	0.34	11.38	0.93	0	0		16.93	-4.52	6.61	67.95	134.61	911.32	706.08	1119.5	932.02	953.94	753.41	1088.24	762.52
3.436	0	0.2	0.03	0.31	11.71	0.03	0.07	8.13	0.35	0.08	76.58	99.54	0	96.93	13.8	75.59	0.04	0.07	0.67	0.08	0.01	0	0	0.21	0.05	0	0	0.02	84.75	32.34	0.35	27.33	0.95	0	0		17.6	-4.74	7.46	68.13	133.64	910.59	706.63	1117.83	931.67	954.13	752.88	1087.3	764.09
3.47	0	0.18	0.02	0.29	13.95	0.03	0.07	12.54	0.4	0.07	72.1	99.65	0	97.52	16.02	80.12	0.03	0.08	0.62	0.07	0	0	0	0.23	0.05	0	0	0.02	83.62	37.18	0.4	26.97	1	0	0		16.54	-3.64	7.36	68.09	134.09	910.09	706.14	1117.95	931.42	953.62	752.64	1087.29	763.24
3.503	0	0.17	0.02	0.28	15.57	0.03	0.08	15.17	0.44	0.07	68.86	99.69	0	97.59	18.69	80.91	0.03	0.08	0.66	0.07	0.01	0	0	0.25	0.05	0	0	0.02	84.3	39.02	0.44	21.1	1.01	0	0		17.13	-3.49	6.53	68.14	134.6	910.29	706.05	1118.34	931.82	952.76	753.73	1087.08	762.35
3.536	0	0.15	0.02	0.27	18.81	0.03	0.08	19.31	0.44	0.07	61.39	99.78	0	97.24	21.55	84.69	0.03	0.09	0.65	0.07	0.01	0	0	0.27	0.05	0	0	0.01	84.62	39.34	0.44	25.59	1.01	0	0		17.66	-4.2	7.01	68.24	134.06	909.82	706.47	1117.12	931.62	952.7	753.3	1086.38	763.45
3.57	0	0.14	0.02	0.25	22.39	0.03	0.1	23.81	0.51	0.08	52.38	99.81	0	97.65	26.33	86.29	0.03	0.09	0.62	0.08	0.01	0	0	0.36	0.05	0	0	0.01	85.07	39.37	0.51	27.74	1.09	0	0		16.96	-3.36	6.8	68.26	132.41	909.24	705.83	1116.94	931.45	952.83	753.04	1084.93	762.07
3.603	0	0.13	0.02	0.24	23.78	0.03	0.11	25.93	0.53	0.08	49.07	99.81	0	97.02	28.44	87.11	0.03	0.1	0.68	0.08	0.01	0	0	0.38	0.05	0	0	0.02	84.1	39.15	0.53	10.67	1.11	0	0		17.15	-4.58	5.58	68.22	133.3	910.31	705.9	1117.11	931.43	951.75	752.77	1084.77	761.39
3.636	0	0.13	0.02	0.23	24.84	0.03	0.12	28.76	0.53	0.08	46.24	99.8	0	95.48	30.62	86.52	0.03	0.11	0.65	0.08	0.01	0	0	0.37	0.05	0	0	0.02	84.31	40.98	0.53	9.65	1.09	0	0		17.64	-6.75	4.73	68.24	133.8	910.73	705.71	1116.67	931.02	950.6	752.31	1084.14	760.74
3.67	0	0.12	0.02	0.22	26.87	0.03	0.14	33.71	0.53	0.09	41.29	99.8	0	95.59	33.9	86.26	0.03	0.12	0.69	0.09	0.01	0	0	0.39	0.05	0	0	0.04	84.5	43.5	0.53	10.89	1.05	0	0		17.82	-6.62	4.84	68.35	134.1	910.33	705.52	1116.26	930.54	950.14	752.61	1084.01	760.48
3.703	0	0.12	0.02	0.2	28.2	0.03	0.18	37.22	0.53	0.09	37.78	99.76	0	95.78	38.34	83.91	0.03	0.1	0.78	0.09	0	0	0	0.36	0.05	0	0	0.06	84.31	45.1	0.53	14.13	1.03	0	0		17.99	-6.39	4.7	68.35	134.34	909.96	705.21	1116.44	930.96	949.79	752.56	1083.91	760.23
3.737	0	0.11	0.02	0.19	29.42	0.03	0.21	41.18	0.53	0.11	33.82	99.71	0	96.62	42.11	82.11	0.03	0.09	0.9	0.11	0	0	0	0.34	0.05	0	0	0.06	84	47.13	0.53	20.8	1.01	0	0		17.58	-5.24	5.09	68.29	134.81	909.35	705.51	1115.73	930.69	949.34	752.65	1083.91	760.77
3.77	0	0.11	0.02	0.19	29.58	0.03	0.21	44.47	0.53	0.1	30.53	99.73	0	96.44	41.7	82.49	0.03	0.09	0.9	0.1	0	0	0	0.31	0.05	0	0	0.05	84.42	50.38	0.53	21.52	1	0	0		17.67	-5.51	5	68.28	134.69	909.14	705.08	1116.02	930.89	949.32	752.51	1083.79	760.29
3.803	0	0.11	0.02	0.19	30.31	0.03	0.22	46.83	0.56	0.1	28.17	99.73	0	96.12	43.1	81.87	0.03	0.09	0.94	0.1	0	0	0	0.28	0.05	0	0	0.04	84.87	51.89	0.56	20.72	1	0	0		17.22	-5.95	4.77	68.21	133.35	909.11	704.73	1116.33	930.97	949.83	752.53	1083.01	759.35
3.837	0	0.11	0.02	0.19	30.96	0.03	0.23	52.24	0.6	0.1	22.76	99.74	0	95.88	43.61	82.16	0.03	0.09	0.91	0.1	0	0	0	0.25	0.05	0	0	0.04	85.02	56.29	0.6	23.53	0.98	0	0		18.21	-6.27	4.39	68.39	133.48	909.35	705.02	1115.56	930.8	949.12	752.51	1082.41	759.69
3.87	0	0.11	0.02	0.18	32.21	0.03	0.27	55.27	0.61	0.11	19.73	99.7	0	97.28	46.65	81.15	0.03	0.08	1.01	0.11	0.01	0	0	0.24	0.05	0	0	0.05	84.59	57.2	0.61	30.62	1	0.07	0		18.57	-4.12	5.27	68.57	131.88	908.84	705	1114.63	930.35	950.13	751.79	1081.72	760.48
3.903	0	0.11	0.02	0.19	32.74	0.03	0.26	58.37	0.59	0.1	16.63	99.73	0	97.71	46.53	81.45	0.03	0.07	1	0.1	0.01	0	0	0.2	0.05	0	0	0.06	85.52	60.07	0.59	17.86	1	0.11	0		16.86	-3.22	5.65	68.45	131.82	907.26	703.93	1114.7	929.73	949.75	752	1081.4	758.77
3.937	0	0.11	0.02	0.19	35.54	0.03	0.27	63.4	0.58	0.1	11.6	99.79	0	97.49	47.97	82.86	0.04	0.07	0.86	0.1	0.01	0	0	0.15	0.04	0	0	0.04	86.95	62.28	0.58	24.65	0.98	0.12	0		16.97	-3.7	5.43	68.58	132.05	906.68	703.25	1114.63	929.43	949.06	752.21	1080.99	757.71
3.97	0	0.11	0.02	0.19	36.34	0.03	0.26	64.2	0.57	0.09	10.8	99.81	0	98.04	47.27	84.53	0.04	0.07	0.75	0.09	0.01	0	0	0.13	0.03	0	0	0.03	87.07	62.15	0.57	34.47	0.97	0.19	0		16.14	-2.43	5.93	68.56	132.91	905.32	702.57	1114.29	928.97	948.34	751.93	1081.14	757.23
4.003	0	0.1	0.02	0.19	36.01	0.03	0.24	64.57	0.56	0.09	10.43	99.82	0	97.75	46.48	85.3	0.05	0.07	0.68	0.09	0.01	0	0	0.11	0.02	0	0	0.02	86.4	62.54	0.56	32.12	0.99	0.24	0		16.92	-3.14	5.49	68.78	132.83	905.1	702.7	1113.48	929.13	947.4	751.85	1080.12	757.32
4.037	0	0.09	0.02	0.18	41.01	0.03	0.29	71.17	0.61	0.09	3.83	99.84	0	97.91	50.91	87.36	0.05	0.08	0.63	0.09	0.01	0	0	0.09	0.02	0	0	0.02	86.08	63.34	0.61	26.56	0.97	0.29	0		16.63	-2.76	5.05	68.73	134.18	904.87	702.26	1113.64	928.71	946.25	752.4	1080.38	756.25
4.07	0	0.08	0.02	0.16	44.61	0.03	0.33	72.82	0.63	0.1	2.18	99.85	0	98.07	54.68	88.41	0.05	0.09	0.7	0.1	0.01	0	0	0.1	0.02	0	0	0.03	85.43	60.48	0.63	32.25	0.98	0.4	0		15.94	-2.37	5.22	68.84	132.86	904.23	702.64	1112.7	928.71	946.27	752.27	1079.06	756.45
4.104	0	0.08	0.02	0.16	48.8	0.03	0.38	77.06	0.68	0.07	0	99.87	0	97.9	57.93	89.6	0.06	0.1	0.77	0.1	0.01	0.01	0	0.07	0.01	0	0.01	0.04	86.4	61.45	0.68	37.02	0.97	0.46	0		16.26	-2.78	5.21	68.9	133.37	904.22	702.42	1112.72	928.55	946.01	752.18	1079.32	756.37
4.137	0	0.07	0.02	0.15	52.59	0.03	0.41	78.03	0.73	0.08	0	99.89	0	97.9	60.34	91.8	0.06	0.11	0.78	0.1	0.01	0.01	0	0.08	0.01	0	0.01	0.04	86.32	58.17	0.73	35.15	1	0.41	0		16.55	-2.78	5.12	68.89	133.83	904.04	702.23	1112.67	928.51	945.6	752.27	1079.37	756.2
4.17	0	0.07	0.02	0.14	57.62	0.03	0.48	80.45	0.78	0.08	0	99.9	0	97.88	64.7	93.55	0.06	0.13	0.8	0.12	0.01	0.01	0	0.08	0.01	0	0.01	0.04	86.33	55.57	0.78	30.58	1.03	0.45	0		16.54	-2.83	5.01	68.97	133.71	903.95	702.21	1112.31	928.27	945.32	752.16	1078.97	756.05
4.204	0	0.06	0.02	0.14	59.73	0.03	0.5	78.63	0.88	0.08	0	99.91	0	98.33	66.19	94.61	0.05	0.15	0.82	0.13	0.01	0.01	0	0.08	0.01	0	0.01	0.03	86.54	50.32	0.88	28.02	1.11	0.48	0		16.54	-1.61	5.01	69	134.31	903.1	702.14	1112.28	929.05	944.61	752.4	1078.86	756.19
4.237	0	0.06	0.02	0.14	60.88	0.03	0.5	78.15	0.92	0.08	0	99.92	0	98.05	66.59	95.5	0.05	0.17	0.79	0.15	0.01	0.01	0	0.08	0.01	0	0.01	0.02	86.8	48.32	0.92	28.15	1.15	0.42	0		16.38	-2.41	5.04	68.97	133.09	903.16	702.07	1112.11	928.86	945.14	752.13	1078.18	755.92
4.27	0	0.06	0.02	0.14	61.07	0.03	0.49	76.1	1	0.08	0	99.93	0	98.04	66.04	96.17	0.05	0.22	0.83	0.16	0.01	0.01	0	0.08	0.01	0	0.01	0.02	87.02	45.36	1	27.27	1.23	0.36	0		16.59	-2.44	5.02	69.09	133.16	902.97	701.92	1112.3	929.14	945.08	752.27	1078.2	755.81
4.304	0	0.07	0.02	0.15	54.04	0.03	0.36	65.98	1.03	0.08	9.02	99.91	0	97.99	59.08	95.35	0.05	0.21	1	0.19	0.01	0.01	0	0.08	0.01	0	0	0.01	85.79	41.24	1.03	15.39	1.35	0.23	0		18.22	-2.57	4.29	69.37	135.1	903.22	701.57	1113.23	930.22	944	752.79	1079.06	755.71
4.337	0	0.08	0.02	0.17	46.56	0.03	0.26	57.43	1.01	0.08	17.57	99.9	0	98.07	51.77	94.15	0.05	0.19	1.24	0.23	0.01	0.01	0	0.08	0.01	0	0	0.01	85.23	41.08	1.01	18.28	1.45	0.04	0		17.44	-2.37	4.36	69.34	133.43	903.31	701.59	1113.64	930.41	945.11	752.97	1078.52	755.27
4.371	0	0.09	0.02	0.17	39.79	0.03	0.2	44.49	1.04	0.07	30.51	99.88	0	98.22	45.63	93.05	0.05	0.18	1.98	0.28	0.02	0.01	0	0.07	0.01	0	0	0.01	83.75	35.83	1.04	15.99	1.61	0	0		17.03	-1.96	4.61	69.34	132.83	903.56	701.69	1113.7	930.17	945.81	752.7	1078.62	755.41
4.404	0	0.09	0.02	0.18	32.16	0.03	0.15	32.41	1.12	0.07	42.59	99.84	0	98.21	38.65	91.38	0.05	0.17	2.03	0.33	0.02	0.01	0	0.07	0.01	0	0	0.01	81.86	32.17	1.12	15.82	1.77	0	0		16.89	-1.98	4.77	69.33	132.72	903.49	701.58	1113.84	930.14	946.06	752.65	1078.76	755.35
4.437	0	0.11	0.02	0.19	25.79	0.03	0.12	24.55	1.13	0.07	49.21	99.78	0	98.29	32.94	88.5	0.05	0.15	2.35	0.4	0.02	0.01	0	0.07	0.01	0	0	0.02	80.87	31.46	1.13	15.84	1.88	0	0		16.65	-1.74	4.85	69.24	133.17	903.25	701.44	1113.89	930.07	945.85	752.64	1078.99	755.24
4.471	0	0.12	0.02	0.19	18.51	0.04	0.1	15.29	1.3	0.08	62.99	99.6	0	98.23	26.79	84.08	0.04	0.13	2.32	0.42	0.02	0.01	0	0.08	0.01	0	0	0.02	77.88	27.92	1.3	14.56	2.25	0	0		16.17	-1.93	4.82	69.11	133.82	903.4	701.35	1114.2	930.05	945.73	752.27	1079.52	755.19
4.504	0	0.14	0.02	0.2	12.85	0.04	0.08	9.43	1.41	0.08	74.29	99.26	0	97.85	21.1	78.01	0.04	0.1	2.24	0.47	0.02	0.01	0	0.08	0.01	0	0	0.02	76.33	26.49	1.41	15.6	2.46	0	0		17.41	-2.91	4.55	69.29	135.17	903.96	701.33	1114.85	930.5	945.4	752.67	1080.55	755.49
4.537	0	0.16	0.03	0.2	9.61	0.04	0.08	6.66	1.4	0.07	80.78	98.77	0	98.05	17.45	72.46	0.04	0.08	2.23	0.51	0.02	0.01	0	0.07	0.01	0	0	0.02	75.4	26.64	1.4	16.6	2.5	0	0		17.21	-2.42	4.76	69.27	134.85	903.55	701.21	1114.65	930.39	945.48	752.64	1080.3	755.4
4.571	0	0.15	0.03	0.2	9.75	0.04	0.08	6.82	1.29	0.07	80.49	98.7	0	98.1	18.88	71.73	0.04	0.07	1.91	0.45	0.02	0.01	0	0.07	0.02	0	0	0.03	75.53	26.55	1.29	6.97	2.79	0	0		16.04	-2.28	4.16	69.03	132.73	903.49	700.98	1115.19	931.2	946.1	752.34	1078.81	754.27
4.604	0	0.16	0.03	0.2	9.83	0.04	0.09	7.1	1.33	0.06	80.35	98.72	0	97.34	19.45	70.76	0.04	0.07	1.76	0.38	0.02	0.01	0	0.06	0.02	0	0	0.03	76.68	28	1.33	10.76	2.83	0	0		18.1	-3.99	4.48	69.45	134.46	904.63	701.45	1114.71	930.47	945.93	751.94	1080.32	755.95
4.637	0	0.16	0.03	0.21	10.03	0.04	0.09	7.37	1.33	0.06	79.95	98.78	0	98.13	20.2	70.39	0.04	0.06	1.66	0.37	0.02	0.01	0	0.06	0.02	0	0	0.02	77.6	28.6	1.33	14.17	3.07	0	0		16.79	-2.19	4.09	69.33	131.87	905.03	702.3	1113.59	929.56	946.42	752.48	1078.25	755.42
4.671	0	0.14	0.02	0.19	12.77	0.04	0.1	11.07	1.28	0.05	74.46	99.13	0	98.09	24.7	73.84	0.04	0.07	1.65	0.4	0.01	0.01	0	0.05	0.02	0	0	0.02	78.36	31.39	1.28	16.1	3.31	0	0		16.77	-2.3	4.55	69.47	131.29	904.81	702.17	1112.76	928.16	946.62	752.76	1077.89	755.09
4.704	0	0.15	0.03	0.19	11.88	0.04	0.11	10.43	1.3	0.05	76.24	98.94	0	97.57	24.69	71.36	0.04	0.07	1.85	0.42	0.01	0.02	0	0.05	0.02	0	0	0.02	78.47	32.28	1.3	13.56	3.35	0	0		16.79	-3.54	4.64	69.4	131.94	903.81	701.61	1112.87	928.9	945.95	752.21	1077.86	754.98
4.738	0	0.14	0.03	0.18	11.32	0.04	0.11	11.7	1.37	0.05	76.6	98.68	0	97.56	25.66	69.89	0.05	0.07	2.18	0.45	0.01	0.02	0	0.04	0.02	0	0	0.03	77.15	35.87	1.37	19.19	3.71	0	0		17.49	-3.56	4.26	69.5	132.67	903.63	701.61	1112.64	929.42	945.02	751.99	1077.65	755.24
4.771	0	0.13	0.03	0.16	13.01	0.04	0.14	15.68	1.49	0.05	68.64	98.66	0	97.79	30.61	70.05	0.05	0.07	2.26	0.47	0.01	0.01	0	0.04	0.02	0	0	0.03	76.78	38.9	1.49	26.88	3.84	0	0		17.59	-3.06	4.31	69.62	132.23	903.54	701.64	1112.02	929	944.93	751.72	1077.11	755.3
4.804	0	0.12	0.03	0.15	14.12	0.04	0.18	18.1	1.66	0.06	63.8	98.44	0	97.17	35.32	68.31	0.06	0.07	2.41	0.48	0.01	0.01	0	0.04	0.03	0	0	0.04	76.57	40.07	1.66	27.16	3.86	0	0		18.29	-4.32	4.73	69.65	133.57	902.98	701.16	1112.17	929.03	944.5	751.71	1078.02	755.5
4.838	0	0.12	0.03	0.15	12.16	0.04	0.17	15.64	1.8	0.06	68.71	97.87	0	98.23	33.61	65.91	0.06	0.07	2.64	0.49	0.01	0.01	0	0.04	0.03	0	0	0.05	75.06	39.97	1.8	8.02	4.02	0	0		17.56	-1.92	4.69	69.56	134.53	902.35	700.56	1112.93	929.09	944.1	752.43	1078.61	754.44
4.871	0	0.12	0.03	0.14	11.59	0.04	0.18	15.16	1.74	0.06	69.67	97.4	0	98.12	34.07	64.33	0.06	0.07	2.7	0.52	0.01	0.01	0	0.04	0.03	0	0	0.04	74.1	40.2	1.74	6.2	3.93	0	0		18.14	-2.23	4.07	69.64	133.39	902.97	701.19	1112.74	929.82	944.2	752.58	1077.58	754.82
4.904	0	0.14	0.03	0.14	8.7	0.05	0.17	11.35	1.8	0.06	77.29	95.83	0	98.18	30.27	59.31	0.06	0.07	3.19	0.5	0.02	0.01	0	0.04	0.03	0	0.01	0.06	73.03	41.03	1.8	9.56	4.05	0	0		16.91	-2.07	4.23	69.47	132.73	902.45	701.29	1111.89	928.95	944	752.56	1076.72	754.35
4.938	0	0.19	0.04	0.16	4.82	0.05	0.14	6.35	1.88	0.06	87.3	90	0	98.21	22.79	48.48	0.06	0.06	3.8	0.46	0.02	0.02	0	0.04	0.04	0	0.01	0.07	72.2	44.08	1.88	7.72	4.18	0	0		16.78	-1.98	4.14	69.44	132.92	902.45	701.32	1111.89	928.93	943.82	752.67	1076.72	754.25
4.971	0	0.18	0.04	0.15	4.36	0.05	0.14	5.7	1.85	0.06	88.59	87.5	0	98.36	22.21	46.99	0.06	0.06	4.05	0.45	0.02	0.02	0	0.04	0.04	0	0.01	0.09	70.56	43.41	1.85	6.29	4.26	0	0		16.73	-1.52	4.22	69.48	132.6	902.2	701.01	1112.08	928.93	944.03	752.77	1076.62	753.86
5.004	0	0.18	0.05	0.14	3.87	0.05	0.14	5.06	1.82	0.06	89.88	83.63	0	98.31	21.57	45.13	0.06	0.06	4.41	0.44	0.02	0.02	0	0.05	0.05	0	0.01	0.23	68.49	42.88	1.82	4.93	4.25	0	0		16.39	-1.69	4.22	69.43	133	902.12	700.94	1112.31	929.05	943.91	752.74	1076.9	753.76
5.038	0	0.2	0.05	0.15	3.27	0.05	0.14	4.15	1.79	0.07	91.69	79.96	0	98.11	19.16	41.87	0.07	0.05	3.55	0.42	0.02	0.02	0	0.05	0.06	0	0.01	0.34	68.68	43.58	1.79	6.06	3.97	0	0		18.34	-2.24	4.16	69.71	134.57	902.66	700.5	1113.13	929.57	943.78	752.48	1078.34	754.31
5.071	0	0.21	0.05	0.15	3.08	0.04	0.14	3.73	1.73	0.07	92.54	77.14	0	98.13	19	40.11	0.07	0.05	2.8	0.41	0.02	0.02	0	0.05	0.07	0	0.01	0.5	68.36	42.84	1.73	4.94	3.71	0	0		17.61	-2.2	4.27	69.71	133.82	902.47	700.26	1113.38	929.57	944.27	752.3	1078.08	753.83
5.105	0	0.2	0.06	0.13	2.95	0.04	0.16	4.2	1.77	0.09	91.6	70.54	0	98.22	20.88	38.51	0.09	0.04	2.04	0.41	0.01	0.01	0	0.06	0.08	0	0.02	0.4	65.69	45.51	1.77	6.52	3.68	0	0		17.52	-1.95	4.55	69.67	134.37	902.65	700.27	1113.51	929.4	944.47	751.94	1078.82	754.23
5.138	0	0.19	0.06	0.13	3.13	0.04	0.18	5.13	1.68	0.09	89.73	68.29	0	98.16	23.36	38.29	0.09	0.05	1.96	0.4	0.01	0.01	0	0.05	0.09	0	0.02	0.31	64.59	48.31	1.68	4.24	3.47	0	0		17.22	-2.11	4.48	69.57	134.35	902.88	700.31	1113.78	929.44	944.65	751.9	1078.98	754.13
5.171	0	0.17	0.06	0.12	4.34	0.04	0.24	7.6	1.61	0.1	84.8	73.77	0	98.2	30.64	39.86	0.1	0.05	1.83	0.37	0.01	0.01	0	0.05	0.1	0	0.02	0.2	66.34	49.5	1.61	5.27	3.26	0	0		17.08	-2	4.63	69.53	134.29	902.53	699.97	1113.96	929.57	944.75	751.67	1079.03	753.93
5.205	0	0.13	0.05	0.09	5.56	0.04	0.33	11.07	1.58	0.1	77.87	70.32	0	98.09	38.62	41.85	0.1	0.05	1.58	0.32	0.01	0.01	0	0.05	0.11	0	0.02	0.17	62.22	49.46	1.58	4.04	2.94	0	0		19.49	-2.3	4.68	69.9	134.51	903.39	700.01	1114.35	929.72	945.32	752.3	1079.82	754.66
5.238	0	0.12	0.05	0.09	7.86	0.03	0.45	16.4	1.54	0.1	67.2	79.48	0	98.05	46.19	44.12	0.1	0.06	1.3	0.23	0.01	0.01	0	0.05	0.1	0	0.02	0.12	63.99	50.54	1.54	4.16	2.69	0	0		18.76	-2.41	4.49	69.76	133.21	903.44	700.03	1114.3	929.86	945.74	751.81	1078.92	754.31
5.271	0	0.09	0.05	0.07	11.21	0.03	0.69	23.54	1.36	0.11	52.91	88.59	0	98.02	56.24	46.42	0.11	0.06	1.32	0.21	0.01	0.01	0	0.05	0.09	0	0.01	0.13	62.6	49.01	1.36	5.29	2.47	0	0		18.79	-2.49	4.3	69.73	133.4	903.44	699.88	1114.4	929.72	945.49	752.13	1078.88	753.86
5.305	0	0.08	0.05	0.06	14.06	0.03	0.99	28.46	1.08	0.11	46.54	92.64	0	97.9	64.41	47.06	0.11	0.06	1.2	0.22	0.01	0.01	0	0.06	0.08	0	0.01	0.16	60.45	46.36	1.08	5.14	2.21	0	0		19.21	-2.78	4.57	69.67	133.52	904.52	699.5	1114.92	928.56	946.51	751.81	1080.01	753.63
5.338	0	0.07	0.05	0.06	14.69	0.03	1.02	30.14	1.07	0.11	44.86	93	0	97.82	65.38	47.86	0.11	0.06	1.41	0.22	0.01	0.01	0	0.05	0.08	0	0.01	0.19	60.14	46.53	1.07	8.12	2.25	0	0		18.18	-2.98	3.87	69.46	133.26	904.99	700.13	1114.32	928.46	945.85	751.31	1079.09	753.6
5.372	0	0.08	0.05	0.06	14.06	0.03	0.98	28.79	1.07	0.12	46.21	92.57	0	97.86	64.03	47.17	0.12	0.07	1.93	0.2	0.01	0.01	0	0.05	0.08	0	0.01	0.32	60.69	47	1.07	14.21	2.11	0	0		18.22	-2.88	4.56	69.55	132.84	904.77	700.58	1112.78	927	945.89	751.31	1078.7	754.26
5.405	0	0.09	0.05	0.07	11.7	0.03	0.77	23.77	1.06	0.13	52.46	89.75	0	98.18	58.05	45.84	0.13	0.07	2.12	0.23	0.01	0.01	0	0.05	0.07	0	0.01	0.24	62.29	48.08	1.06	10.35	2.08	0	0		19.37	-2.06	4.64	69.68	135.52	904.3	699.96	1113.2	926.92	944.68	752	1080.19	754.14
5.438	0	0.11	0.06	0.08	8.4	0.04	0.66	17.11	1.12	0.14	65.78	85.29	0	98.01	52.49	40.2	0.14	0.06	2.89	0.27	0.01	0.01	0	0.04	0.06	0	0.02	0.23	62.71	49.38	1.12	16.11	2.2	0	0		19.87	-2.53	4.91	69.73	133.25	905.05	699.91	1113.56	927	946.59	751.42	1079.8	754.36
5.472	0	0.14	0.06	0.1	8.53	0.04	0.57	17.92	1.14	0.16	64.15	88.37	0	97.71	48.64	40.01	0.16	0.06	3.02	0.29	0.01	0.01	0	0.04	0.05	0	0.02	0.14	69.93	54.77	1.14	31.51	1.96	0.21	0		18.09	-3.24	4.83	69.56	134.39	906.48	700.45	1114.37	926.41	947.09	750.84	1081.42	754.56
5.505	0	0.17	0.07	0.13	7.43	0.04	0.49	16.43	1.21	0.16	67.14	88.06	0	97.69	44.44	37.35	0.16	0.05	2.91	0.33	0.01	0.01	0	0.03	0.05	0	0.02	0.1	73.76	59.12	1.21	22.68	1.91	0.55	0		16.88	-3.27	4.57	69.44	133.84	906.76	700.2	1115.53	926.74	947.78	751.15	1081.6	753.52
5.538	0	0.23	0.09	0.15	4.73	0.04	0.4	10.59	1.29	0.17	78.83	81.8	0	97.61	37.12	29.75	0.17	0.04	3.85	0.47	0.01	0.01	0	0.03	0.05	0	0.02	0.12	74.92	61.88	1.29	15.86	2.06	0.91	0		16.9	-3.44	4.86	69.19	134.31	908.45	700.56	1117.64	927.52	949.77	751.24	1084.05	754.4
5.572	0	0.29	0.1	0.17	3.17	0.04	0.31	7.82	1.34	0.17	84.36	73.39	0	97.23	29.53	24.15	0.17	0.04	3.93	0.59	0.01	0	0	0.02	0.05	0	0.02	0.08	76.43	67.07	1.34	17.91	2.31	0.83	0		17.2	-4.22	4.34	69.26	134.99	909.96	700.98	1118.98	927.9	950.31	752.15	1085.28	754.39
5.605	0	0.32	0.1	0.18	2.46	0.04	0.27	6.04	1.37	0.16	87.92	64.44	0	96.93	25.34	21.36	0.16	0.03	4.93	0.71	0.01	0	0	0.02	0.04	0	0.01	0.09	75.39	67.4	1.37	13.39	2.48	0.94	0		18.42	-4.74	4.47	69.36	134.95	911.29	701.1	1120.26	928.41	951.77	752.24	1086.68	755.11
5.638	0	0.33	0.11	0.17	1.86	0.05	0.26	4.48	1.46	0.14	91.04	53.08	0	97.1	22.89	17.58	0.14	0.03	6.13	0.95	0.01	0	0	0.02	0.04	0	0.01	0.11	71.97	66.06	1.46	12.5	2.73	0.67	0		16.84	-4.45	4.37	68.85	135.26	913.66	701.79	1122.9	929.07	954.03	752.34	1089.25	755.45
5.672	0	0.3	0.11	0.13	1.41	0.05	0.26	3.31	1.61	0.12	93.37	39.69	0	97.42	22.2	13.9	0.12	0.03	5.87	1.02	0.01	0	0	0.02	0.05	0	0.01	0.11	65.93	62.9	1.61	17	3.2	0.58	0		17.66	-3.84	4.37	69.06	135.9	916.18	702	1125.23	929.36	956.16	752.47	1092.02	756.1
5.705	0	0.28	0.11	0.12	1.27	0.05	0.25	2.94	1.53	0.1	94.13	31.83	0	97.56	21.49	13.84	0.1	0.03	6.49	1	0.02	0	0	0.02	0.04	0	0.01	0.19	62.37	60.68	1.53	16.49	3.48	0.65	0		17.21	-3.56	5.08	68.99	135.74	917.06	701.55	1126.88	929.3	958.26	751.84	1093.93	756.24
5.739	0	0.25	0.11	0.09	0.92	0.06	0.23	2.23	1.55	0.07	95.54	18.39	0	97.25	19.6	11.32	0.07	0.03	5.98	1.04	0.02	0	0	0.01	0.04	0	0.01	0.18	55.18	58.28	1.55	18.59	4.47	0.25	0		18.35	-4.16	4.72	69.27	136.14	919.24	701.79	1129.04	930.15	959.86	752.24	1095.92	756.69
5.772	0	0.23	0.11	0.08	0.67	0.06	0.21	1.65	1.6	0.06	96.7	9.82	0	97.37	16.44	9.02	0.06	0.03	6.08	1.11	0.02	0	0	0.01	0.05	0	0.01	0.21	49.3	56.37	1.6	16.19	5.04	0.1	0		17.87	-3.95	4.45	69.3	134.67	922.26	702.4	1131.52	930.4	963.02	752.59	1097.63	756.72
5.805	0	0.21	0.1	0.07	0.64	0.05	0.19	1.47	1.46	0.05	97.06	7.12	0	97.17	15.48	10.37	0.05	0.03	4.99	0.78	0.02	0	0	0.02	0.04	0	0.01	0.17	45.9	53.18	1.46	14.96	4.85	0	0		17.81	-4.32	4.89	69.39	134.14	922.73	701.98	1132.52	930.27	964.46	752.36	1098.53	756.53
5.839	0	0.18	0.1	0.06	0.53	0.06	0.17	1.33	1.22	0.04	97.35	3.98	0	97.93	13.98	10.89	0.04	0.03	4.3	0.68	0.02	0	0	0.01	0.04	0	0.01	0.16	39.74	51.67	1.22	10.91	5.64	0	0		17.82	-2.71	4.75	69.45	134.91	926.4	703.37	1135.36	930.67	967.23	753.62	1102.08	757.79
5.872	0	0.18	0.1	0.06	0.46	0.06	0.16	1.06	1.07	0.04	97.88	2.87	0	96.38	12.29	10.1	0.04	0.03	4.19	0.59	0.02	0	0	0.01	0.04	0	0.01	0.23	37.23	48.7	1.07	7.27	5.88	0	0		17.57	-5.59	3.95	69.47	133.9	928.21	704.17	1137	932.1	968.56	754.01	1102.4	757.97
5.905	0	0.17	0.09	0.05	0.44	0.06	0.15	0.95	0.92	0.03	98.11	2.4	0.08	96.6	10.78	10.75	0.03	0.03	4	0.5	0.02	0	0	0.01	0.03	0	0.01	0.21	36.46	46.78	0.92	12.6	6.31	0	0		16.9	-5.27	4.42	69.41	132.7	928.59	704.11	1138.11	932.58	970.37	753.78	1103	758.06
5.939	0	0.15	0.09	0.05	0.39	0.06	0.14	0.77	0.69	0.02	98.46	1.67	0.72	96.09	10.21	11.41	0.02	0.03	4.33	0.45	0.03	0	0	0.01	0.03	0	0.01	0.3	31.21	41.67	0.69	16.37	6.68	0	0		16.88	-5.99	4.54	69.35	132.04	928.86	704.03	1138.38	932.54	971.07	753.59	1103.04	758.01
5.972	0	0.15	0.09	0.05	0.34	0.07	0.13	0.61	0.63	0.02	98.78	1.35	1.16	95.62	8.02	10.43	0.02	0.02	4.39	0.41	0.03	0	0	0.01	0.03	0	0.01	0.6	29.48	39.24	0.63	12.19	6.7	0	0		16.44	-6.58	4.35	69.32	131.64	928.77	703.68	1139.02	933	971.32	753.48	1102.9	757.39
6.005	0	0.13	0.09	0.03	0.3	0.07	0.13	0.46	0.92	0.02	99.07	0.84	1.15	95.58	8.01	11.24	0.02	0.02	4.2	0.39	0.03	0	0	0.01	0.03	0	0.01	0.92	21.99	31.8	0.48	12.96	6.83	0	0		17.5	-6.63	4.46	69.48	133.26	928.66	703.01	1139.56	933.03	970.88	753.44	1104.08	757.33
6.039	0	0.1	0.09	0.02	0.24	0.07	0.12	0.3	2.91	0.02	99.39	0.42	0.87	95.92	8.14	11.3	0.02	0.02	3.95	0.36	0.04	0	0	0.01	0.04	0	0.01	2.91	12	21.58	0.33	12.69	7.09	0.24	0		19.04	-6.21	4.14	69.56	134.95	929.14	702.84	1140.58	933.66	970.48	754.47	1105.4	757.42
6.072	0	0.1	0.1	0.02	0.25	0.06	0.13	0.31	4.61	0.02	99.39	0.39	0	95.85	9.31	11.71	0.02	0.02	3.34	0.31	0.02	0	0	0.01	0.04	0	0.01	4.61	10.56	20.02	0.28	12.92	6.95	1.78	0		17.44	-6.31	4.21	69.32	135.91	930.21	702.36	1142.05	933.34	971.39	752.93	1107.24	757.03
6.106	0	0.09	0.12	0.02	0.25	0.06	0.14	0.26	5.69	0.01	99.48	0.33	0	95.16	10.58	12.34	0.01	0.02	3.24	0.24	0.01	0	0	0.01	0.06	0	0.01	5.69	6.83	14.5	0.21	15	6.98	3	0		17.67	-7.11	3.67	69.29	135.69	932.72	703.78	1142.22	932.96	972.27	753	1107.86	758.14
6.139	0	0.08	0.12	0.02	0.29	0.06	0.16	0.3	5.13	0.02	99.39	0.35	0	95.32	14.48	13.14	0.01	0.02	3.46	0.24	0.02	0	0	0.02	0.07	0	0.01	5.13	6.49	13.27	0.18	14.46	6.81	3.72	0		18.74	-6.93	3.5	69.4	134.6	933.88	704.57	1142.16	932.99	973.17	753.42	1107.65	759.09
6.172	0	0.07	0.12	0.02	0.34	0.07	0.18	0.37	2.34	0.02	99.25	0.45	0	95.87	17.68	14.56	0.01	0.02	3.93	0.18	0.01	0	0	0.02	0.08	0	0.02	2.34	6.81	13.72	0.16	17.99	7.04	4.19	0		18.09	-6.28	4.23	69.41	133.31	933.97	705.71	1139.88	931.08	973.49	753.43	1106.64	760.01
6.206	0	0.07	0.13	0.02	0.37	0.07	0.21	0.4	2.67	0.02	99.2	0.52	0	95.44	20.77	14.84	0.01	0.02	5.65	0.17	0.01	0	0	0.02	0.12	0	0.03	2.67	5.75	12.07	0.12	25.6	6.84	4.5	0		16.62	-6.8	4.05	69.2	131.64	934.43	706.47	1138.81	929.63	973.76	754.08	1105.29	759.4
6.239	0	0.07	0.15	0.01	0.39	0.08	0.27	0.42	5.33	0.02	99.17	0.68	0	94.62	24.98	12.76	0.01	0.02	7.87	0.2	0.02	0.01	0	0.02	0.17	0	0.05	5.33	5.23	10.71	0.13	7.72	7.24	5.82	0		16.74	-7.67	3.36	69.15	131.75	935.91	707.48	1138.29	928.62	973.46	755.01	1105.13	759.49
6.272	0	0.06	0.14	0.01	0.41	0.09	0.28	0.43	6.5	0.02	99.15	0.78	0	95.01	25.73	13.7	0.01	0.02	9.22	0.21	0.02	0.01	0	0.02	0.24	0	0.07	6.5	5.16	9.72	0.12	28.23	7.51	5.55	0		16.9	-7.27	3.45	69.17	132.44	936.72	708.24	1137.74	927.78	973.37	754.9	1105.68	760.63
6.306	0	0.06	0.12	0.01	0.4	0.11	0.28	0.43	10.01	0.02	99.15	1.05	0	94.58	26.37	13.67	0.01	0.01	10.13	0.24	0.03	0.02	0	0.02	0.25	0	0.08	10.01	4.83	9.07	0.1	24.27	8.47	4.89	0		17.36	-7.71	3.43	69.17	132.71	937.33	708.38	1137.94	927.3	973.63	754.89	1106.2	761.19
6.339	0	0.07	0.13	0.01	0.36	0.1	0.25	0.37	9.19	0.02	99.26	1.05	0	94.21	23.84	13.3	0.01	0.01	9.19	0.27	0.02	0.02	0	0.02	0.32	0	0.1	12.46	4.52	8.47	0.1	16.45	8.21	5.05	0		17.33	-8.05	2.93	69.08	132.5	937.32	707.39	1138.84	926.98	973.67	754.2	1106.01	760.59
6.373	0	0.07	0.15	0.01	0.36	0.09	0.26	0.34	7.74	0.02	99.28	1.02	0	95.14	24.16	12.51	0.01	0.01	7.33	0.26	0.01	0.02	0	0.02	0.4	0	0.13	11.77	3.56	7.07	0.12	8.59	7.74	5.97	0		17.6	-7.13	2.7	69.13	132.5	937.16	707.09	1139.21	927.39	973.53	754.35	1105.9	760.26
6.406	0	0.07	0.17	0.01	0.35	0.08	0.23	0.32	7.28	0.02	99.29	0.89	0	95.62	22.07	14.21	0.01	0.01	6.76	0.23	0.01	0.02	0	0.02	0.42	0	0.14	11.96	2.87	6.2	0.12	14.12	7.28	7.57	0		17.18	-6.59	2.96	69.06	132.33	937.33	707.58	1139.34	927.74	974.05	754.39	1106.23	760.92
6.439	0	0.07	0.19	0.01	0.38	0.07	0.23	0.35	7.08	0.03	99.24	0.96	0	95.47	22.75	15.62	0.01	0.01	5.75	0.27	0.01	0.02	0	0.03	0.5	0	0.14	12.29	2.91	5.97	0.12	14.13	7.08	8.7	0		17.12	-6.76	2.84	69.01	131.53	937.27	707.55	1139.47	927.87	974.36	754.36	1105.72	760.93
6.473	0	0.06	0.21	0.01	0.42	0.08	0.24	0.38	7.03	0.03	99.17	0.98	0	95.22	23.79	17.47	0.01	0.01	6.47	0.27	0.01	0.02	0	0.03	0.53	0	0.16	11.62	2.25	5.28	0.13	10.27	7.03	9.96	0		17.24	-7.04	2.88	69.02	132.09	937.56	707.8	1139.18	927.7	974.1	754.79	1106.06	760.67
6.506	0	0.06	0.18	0.01	0.48	0.09	0.24	0.46	8.07	0.04	99.04	1.38	0	95.32	25.44	20.85	0.01	0.01	8.07	0.23	0.02	0.02	0	0.04	0.59	0	0.17	14.79	1.95	4.83	0.16	7.27	7.48	9.62	0		17.48	-6.93	2.81	69.02	132.6	937.53	707.44	1139.05	927.23	973.7	754.58	1106.18	760.31
6.539	0	0.07	0.24	0.01	0.46	0.11	0.29	0.44	11.26	0.05	99.07	3.18	0	95.24	27.62	17.74	0.01	0.01	11.26	0.25	0.02	0.03	0	0.05	0.77	0	0.26	23.19	1.76	4.34	0.17	7.73	7.62	11.6	0		17.64	-7.02	2.84	69.06	132.49	937.79	707.6	1139	927.23	973.88	754.84	1106.27	760.22
6.573	0	0.06	0.21	0.01	0.51	0.11	0.28	0.5	11.53	0.06	98.97	3.24	0	95.32	28.1	20.7	0.01	0.01	11.53	0.2	0.02	0.03	0	0.06	0.75	0	0.26	22.96	2.04	4.23	0.2	15.34	8.05	11.47	0		17.54	-6.93	2.91	68.93	134.34	936.13	706.05	1139.58	928.19	972.51	753.87	1106.75	759.06
6.606	0	0.07	0.21	0.01	0.47	0.12	0.28	0.45	11.44	0.06	99.05	3.75	0	95.09	27.75	18.93	0.01	0.01	11.44	0.22	0.02	0.03	0	0.06	0.78	0	0.29	25.19	1.93	3.97	0.2	10.24	8.38	10.98	0		16.53	-7.18	2.36	68.73	134.92	936.73	706.1	1140.5	928.35	972.38	754.44	1107.25	758.2
6.639	0	0.06	0.16	0.01	0.47	0.11	0.25	0.45	9.78	0.06	99.06	1.68	0	95.07	26.78	20.3	0.01	0.01	9.78	0.25	0.03	0.03	0	0.06	0.72	0	0.27	15.9	1.93	3.47	0.21	14.57	8.9	9.21	0		16.37	-7.21	2.31	68.71	134.91	936.84	706.17	1140.49	928.12	972.39	754.38	1107.24	758.34
6.673	0	0.05	0.13	0.01	0.49	0.1	0.27	0.46	7.91	0.09	99.02	1.07	0	95.15	28.72	19.8	0.01	0.01	7.45	0.27	0.04	0.03	0	0.09	0.84	0	0.27	7.91	1.55	2.62	0.25	11.44	8.89	7.41	0		16.43	-7.12	2.46	68.94	134.33	937.13	706.71	1139.49	927.04	972.49	754.28	1106.73	759.07
6.706	0	0.05	0.13	0.01	0.42	0.11	0.28	0.38	7.77	0.09	99.16	0.98	0	94.84	27.59	16.27	0.01	0.01	8.91	0.31	0.04	0.05	0	0.09	1.05	0	0.33	7.77	1.55	2.45	0.26	6.15	8.93	6.59	0		18.51	-7.44	2.91	69.31	132.79	937.99	707.77	1138.21	926.59	973.5	755.13	1106.19	760.25
6.74	0	0.05	0.16	0.01	0.43	0.11	0.31	0.38	6.51	0.1	99.14	0.99	0	93.93	29.03	14.96	0.01	0.01	10.59	0.34	0.03	0.11	0	0.1	1	0	0.31	6.51	1.57	2.22	0.23	14.61	8.5	7.9	0		18.54	-8.3	2.22	69.25	133.88	937.16	707.07	1138.3	926.5	971.86	755.14	1105.67	759.68
6.773	0	0.06	0.15	0.01	0.39	0.1	0.25	0.33	6.47	0.12	99.22	0.73	0	93.32	24.71	16.13	0.01	0.01	9.26	0.29	0.03	0.1	0	0.12	0.82	0	0.26	6.47	1.43	2.1	0.25	26.96	8.26	7.15	0		19.16	-8.82	2.53	69.34	133.83	935.42	705.8	1139.14	928.26	971.78	754.03	1105.48	759.82
6.806	0	0.06	0.13	0.01	0.39	0.11	0.23	0.33	7.75	0.11	99.23	0.72	0.72	93.37	23.3	17.73	0.01	0.01	10.2	0.27	0.02	0.07	0	0.11	0.58	0	0.19	7.75	1.54	2.1	0.23	17.24	8.58	6.8	0		19.71	-8.78	1.95	69.51	134.47	935.64	706.01	1137.87	926.45	970.32	754.46	1104.68	759.87
6.84	0	0.05	0.12	0.01	0.42	0.09	0.22	0.37	7.34	0.13	99.15	0.73	0	94.08	23.85	19.76	0.01	0.01	7.51	0.28	0.02	0.04	0	0.13	0.61	0	0.19	7.34	1.48	1.92	0.24	24.17	8.37	6.16	0		19.01	-8.17	2.59	69.17	135.31	933.63	704.71	1139.65	929.96	970.47	753.69	1105.68	758.83
6.873	0	0.05	0.1	0.01	0.43	0.09	0.19	0.37	7.36	0.15	99.14	0.64	0	94	21.93	22.02	0.01	0.01	6.13	0.25	0.03	0.04	0	0.15	0.67	0	0.18	7.36	1.5	2.01	0.26	18.76	8.39	4.94	0		19.36	-8.24	2.52	69.32	136	934.97	705.86	1138.95	928.42	970.38	754.33	1106.26	760.1
6.906	0	0.06	0.13	0.01	0.38	0.09	0.2	0.32	8.34	0.16	99.24	0.7	0	93.41	20.94	19.12	0.01	0.01	7.04	0.32	0.03	0.05	0	0.16	0.69	0	0.19	9.68	1.72	2.01	0.24	18.23	8.34	6.79	0		18.96	-8.74	2	69.32	136.06	936.05	707.08	1136.51	925.3	969.1	755.27	1105.08	759.95
6.94	0	0.06	0.14	0.01	0.35	0.09	0.17	0.29	6.84	0.16	99.31	0.52	0.68	94.06	18.36	19.71	0.01	0.01	6.13	0.32	0.03	0.05	0	0.16	0.52	0	0.19	6.84	1.8	1.95	0.24	23.51	9	7.68	0		18.39	-8.19	1.91	69.08	135.28	935.58	706.22	1138.39	927.33	970.1	754.95	1105.32	759.03
6.973	0	0.06	0.14	0.01	0.36	0.09	0.17	0.3	7.06	0.14	99.28	0.56	0.33	94.73	18.1	20.51	0.01	0.01	6.25	0.3	0.02	0.04	0	0.14	0.42	0	0.17	7.06	2.06	1.97	0.25	20.3	8.58	8.02	0		18.63	-7.56	2.37	69.17	136.13	935.14	706.78	1137	926.67	969.27	754.81	1105.3	760.12
7.006	0	0.07	0.14	0.02	0.32	0.08	0.15	0.25	8.09	0.14	99.37	0.53	0.2	94.75	15.58	18.67	0.01	0.01	5.96	0.29	0.02	0.03	0	0.14	0.41	0	0.18	8.09	2.24	1.89	0.25	12.35	8.28	6.97	0		17.77	-7.54	2.2	68.97	135.62	936.08	707.27	1136.7	925.64	969.66	755.1	1105.2	759.67
7.04	0	0.07	0.13	0.02	0.33	0.08	0.15	0.26	5.83	0.11	99.34	0.45	0.14	95.13	15.92	18.72	0.01	0.01	5.23	0.35	0.01	0.02	0	0.11	0.31	0	0.2	5.83	3.2	2.19	0.23	23.34	8.1	6.77	0		17.35	-7.14	2.88	68.71	135.21	934.99	706.63	1136.97	926.87	970.17	754.15	1105.29	759.3
7.073	0	0.07	0.12	0.02	0.36	0.08	0.16	0.28	7.59	0.1	99.29	0.56	0	95.48	16.93	19.78	0.01	0.01	5.17	0.36	0.01	0.02	0	0.1	0.28	0	0.22	7.59	3.56	2.28	0.22	17.97	7.9	5.56	0		15.57	-6.75	2.37	68.38	137.66	935.05	706.86	1136.77	925.89	968.35	754.44	1105.95	758.75
7.107	0	0.07	0.16	0.02	0.32	0.08	0.17	0.23	5.34	0.1	99.36	0.37	0	95.51	16.42	15.88	0.02	0.01	6.29	0.43	0.01	0.02	0	0.1	0.23	0	0.25	5.34	4.43	2.44	0.22	14.25	7.5	6.97	0		16.86	-6.71	2.42	68.71	135.39	935.8	707.36	1136.45	925.65	969.76	754.76	1105.06	759.56
7.14	0	0.07	0.14	0.02	0.37	0.08	0.18	0.28	3.77	0.09	99.26	0.43	0.25	95.37	18.58	18.13	0.02	0.01	6.98	0.7	0.01	0.02	0	0.09	0.15	0	0.22	3.77	5.12	2.68	0.2	23.01	7.58	6.33	0		16.84	-6.87	2.53	68.35	138.07	931.36	703.43	1139.21	930.01	967.71	752.49	1105.7	757.17
7.173	0	0.06	0.1	0.02	0.38	0.09	0.18	0.29	3.53	0.1	99.25	0.45	1.06	95.64	18.24	19.09	0.02	0.01	7.72	0.67	0.02	0.02	0	0.1	0.15	0	0.21	3.53	5.31	2.76	0.22	10	7.94	3.88	0		19.17	-6.56	2.12	69.16	136.6	934.33	707.12	1138.02	929.84	968.87	756.58	1105.44	759.8
7.207	0	0.06	0.09	0.02	0.39	0.1	0.17	0.31	2.04	0.08	99.21	0.56	2.16	94.08	17.49	20.24	0.01	0.01	8.72	0.73	0.02	0.02	0	0.08	0.14	0	0.23	2.04	7.15	3.54	0.2	11.32	8.11	3.05	0		18.53	-8.17	3.33	68.93	133.76	933.91	707.12	1137.33	929.47	971	754.62	1104.61	760.99
7.24	0	0.06	0.09	0.02	0.41	0.11	0.16	0.33	1.64	0.07	99.18	0.66	3.23	94.83	16.78	21.98	0.01	0.01	10.06	0.85	0.02	0.02	0	0.07	0.13	0	0.26	1.64	7.83	3.91	0.19	12.92	8.38	3.46	0		17.4	-7.46	3.63	68.76	135.18	933.56	707.52	1136.65	929.19	970.12	754.55	1105.15	761.02
7.273	0	0.07	0.07	0.02	0.41	0.11	0.14	0.33	1.43	0.07	99.17	0.83	3.96	95.16	14.37	23.96	0.01	0.02	10.11	0.78	0.02	0.02	0	0.07	0.11	0	0.23	1.43	9.14	4.8	0.19	55.45	8.51	2.08	0		17.32	-7.11	3.04	69.06	135.46	932.3	707.13	1137.31	930.86	969.06	755.07	1104.4	760.68
7.307	0	0.08	0.08	0.02	0.4	0.08	0.14	0.3	1.26	0.06	99.21	0.8	1.29	95.1	13.31	21.13	0.01	0.03	6.49	0.58	0.01	0.01	0	0.06	0.13	0	0.16	1.26	11.42	5.8	0.19	80.72	7.19	1.96	0		15.41	-7.18	3.97	68.9	131.14	931.8	706.8	1138.6	932.93	972.51	753.92	1103.51	760.07
7.34	0	0.09	0.1	0.02	0.29	0.06	0.12	0.19	2.02	0.06	99.43	0.52	0.32	95.09	8.92	15.07	0.02	0.05	3.93	0.41	0.01	0.01	0	0.06	0.13	0	0.12	2.02	11.49	5.85	0.17	66.04	6.58	2.16	0		14.95	-7.19	4.52	68.89	126.48	931.84	706.79	1138.28	932.09	975.24	752.15	1101.38	761.5
7.374	0	0.12	0.11	0.03	0.27	0.05	0.11	0.16	3.94	0.04	99.47	0.57	0	95.25	6.11	12.96	0.02	0.07	1.18	0.25	0.01	0	0	0.04	0.13	0	0.1	3.94	14.72	6.35	0.13	63.95	5.78	1.72	0		15.73	-7.01	4.42	68.99	129.9	932.56	707.51	1138.19	931.97	973.81	753.34	1103.42	762
7.407	0	0.13	0.14	0.03	0.22	0.05	0.11	0.13	3.97	0.04	99.55	0.47	0	95.09	4.43	8.41	0.02	0.08	1.82	0.18	0.01	0	0	0.04	0.14	0	0.12	3.97	16.53	6.85	0.12	77.45	5.78	2.9	0		17.25	-7.18	3.57	69.09	134.88	933.48	708.89	1137.56	931.36	970.66	755.77	1105.34	763.11
7.44	0	0.13	0.14	0.03	0.23	0.05	0.11	0.13	4.03	0.04	99.54	0.51	0	94.85	3.87	9.34	0.02	0.1	2.42	0.15	0.01	0	0	0.04	0.1	0	0.11	4.03	16.72	6.99	0.12	74.15	5.7	3.52	0		16.9	-7.44	3.03	68.83	136.38	933.12	708.29	1138.13	931.39	969.44	755.76	1105.66	762.45
7.474	0	0.14	0.17	0.03	0.21	0.06	0.12	0.12	3.76	0.04	99.57	0.44	0	94.39	3.92	6.84	0.02	0.1	3.78	0.14	0.01	0	0	0.04	0.1	0	0.1	3.76	17.2	8	0.1	53.14	5.59	4.54	0		17.66	-7.89	3.35	68.91	135.87	933.33	709.08	1137.5	931.5	969.82	756.24	1105.49	763.53
7.507	0	0.15	0.17	0.03	0.21	0.06	0.12	0.12	3.82	0.04	99.58	0.47	0.93	94.95	3.98	5.58	0.02	0.1	6.22	0.12	0.01	0.01	0	0.04	0.1	0	0.09	3.82	18.72	9.15	0.1	47.75	5.6	3.97	0		16.46	-7.33	3.65	68.57	135.65	933.61	709.54	1137.75	931.83	970.52	756.23	1105.97	763.54
7.54	0	0.15	0.18	0.04	0.23	0.06	0.13	0.13	3.25	0.04	99.55	0.5	0.64	96.04	4.81	6.43	0.02	0.09	5.71	0.11	0.01	0.01	0	0.04	0.11	0	0.09	3.25	19.37	9.55	0.11	46.02	5.57	4.91	0		16.16	-6.06	4.08	68.46	135.97	932.87	709.03	1137.58	932.25	970.38	755.67	1106.16	762.93
7.574	0	0.15	0.19	0.04	0.27	0.06	0.13	0.16	3.01	0.05	99.46	0.68	0	96.13	6.23	8.62	0.02	0.06	5.61	0.13	0.01	0.01	0	0.05	0.1	0	0.1	3.01	21.63	11.34	0.11	64.94	5.06	5.52	0		15.58	-5.93	4.53	68.18	136.45	930.12	707.3	1139.01	934.99	969.98	754.6	1106.22	762.17
7.607	0	0.13	0.15	0.04	0.41	0.06	0.14	0.27	1.73	0.04	99.18	1.3	0	95.9	10.37	15.44	0.02	0.05	5	0.17	0.01	0.01	0	0.04	0.07	0	0.1	1.73	23.93	12.21	0.11	52.67	4.91	4.83	0		16.46	-6.24	4.48	68.39	134.31	930.9	708.5	1138.07	934.86	970.87	755.28	1104.94	763.29
7.64	0	0.11	0.13	0.04	0.62	0.05	0.16	0.44	0.97	0.05	98.76	2.52	0	96.03	15.32	20.86	0.02	0.04	4.59	0.27	0.01	0.01	0	0.05	0.07	0	0.09	0.97	27	13.89	0.11	32.71	4.66	4.49	0		15.9	-6.07	5.11	68.16	134.84	929.32	707.6	1138.81	935.7	970.83	755.46	1105.48	762.68
7.674	0	0.11	0.1	0.04	1.2	0.05	0.2	0.95	0.68	0.05	97.6	7.58	0	96.31	22.58	28.79	0.03	0.03	4.71	0.33	0.01	0.01	0	0.05	0.08	0	0.07	0.68	33.42	16.98	0.12	27.65	3.84	3.11	1		15.68	-5.69	4.64	68.09	134.18	930.29	708.53	1138.9	936.12	971.2	755.86	1105.18	763.15
7.707	0	0.1	0.08	0.05	1.96	0.05	0.25	1.68	0.32	0.04	96.08	15.69	0	95.5	29.09	34.53	0.03	0.03	4.94	0.36	0.01	0.01	0	0.04	0.06	0	0.06	0.32	37.88	18.64	0.11	38.61	3.78	2.31	0		16.11	-6.73	5.02	68.2	133.82	930.24	708.79	1137.74	935.04	971.16	755.81	1104.75	763.6
7.741	0	0.1	0.06	0.06	3.24	0.04	0.23	2.75	0.18	0.04	93.52	40.51	0	95.36	30.42	43.73	0.03	0.03	4.08	0.34	0.01	0.01	0	0.04	0.06	0	0.05	0.18	44.82	20.22	0.1	59.73	3.03	1.36	0		15.72	-6.89	4.46	67.93	135.88	929.4	707.4	1138.83	936.02	969.72	754.61	1105.37	762.39
7.774	0	0.09	0.05	0.07	5.25	0.04	0.24	4.46	0.18	0.04	89.51	66.31	0	95.09	34.2	51.42	0.04	0.03	4.12	0.37	0.01	0.01	0	0.04	0.05	0	0.04	0.18	50.34	20.78	0.12	24.23	2.72	1.01	0		15.62	-7.18	4.37	67.97	133.7	930.55	708.75	1138.74	936.11	971.18	755.6	1104.66	763.34
7.807	0	0.09	0.04	0.08	7.71	0.04	0.24	7.27	0.11	0.04	84.59	83.34	0	95.28	36.83	58.05	0.04	0.04	3.58	0.43	0.01	0.01	0	0.04	0.03	0	0.03	0.08	55.32	23.99	0.11	27.64	2.64	0.73	0		15.59	-6.98	4.73	68.04	133.67	930.86	709.27	1137.06	934.22	970.9	755.55	1104.33	763.62
7.841	0	0.1	0.03	0.1	10.63	0.04	0.23	11.03	0.11	0.04	77.94	93.56	0	96.21	37.62	63.4	0.04	0.04	3.46	0.47	0.01	0.01	0	0.03	0.02	0	0.03	0.1	63.24	28.84	0.11	19.75	2.93	0.6	0		15.39	-5.83	5	67.97	133.54	930.36	708.88	1137.68	934.65	971.3	755.86	1104.63	763.3
7.874	0	0.09	0.03	0.1	12.07	0.04	0.21	13.35	0.11	0.04	73.3	95.37	0	95.68	37.63	67.35	0.04	0.03	3.81	0.49	0.01	0.01	0	0.03	0.02	0	0.02	0.11	63.64	30.1	0.11	27.66	2.82	0.81	1		16.28	-6.51	4.86	68.18	134.45	930.5	708.33	1137.72	934.13	970.81	755.71	1105.06	762.92
7.907	0	0.09	0.03	0.1	14.8	0.04	0.22	18.02	0.13	0.03	63.97	97.11	0	95.04	39.53	71.2	0.03	0.04	3.68	0.46	0.01	0.01	0	0.03	0.02	0	0.02	0.12	65.87	32.87	0.13	21.85	2.84	0.99	0		17.25	-7.24	4.37	68.4	134.98	931.01	708.98	1137.2	934.33	970.02	756.04	1104.8	763.57
7.941	0	0.1	0.03	0.13	14.79	0.04	0.18	18.87	0.16	0.04	62.26	98.15	0	94.81	35.74	71.75	0.04	0.04	4.08	0.41	0.01	0.01	0	0.02	0.01	0	0.02	0.16	70.99	37.47	0.14	17.6	2.7	1.34	0		17.68	-7.47	4.4	68.5	134.39	931.91	709.22	1136.2	932.36	970.3	755.64	1104.44	763.95
7.974	0	0.1	0.03	0.12	15.58	0.04	0.2	20.28	0.14	0.04	59.45	98.05	0	95.8	38.02	71.66	0.04	0.04	4.05	0.42	0.01	0.01	0	0.02	0.01	0	0.02	0.11	70.41	37.42	0.14	40.36	2.69	1.44	0		16.19	-6.36	3.71	68.21	136.12	931.28	708.41	1136.73	932.46	968.67	755.6	1104.64	762.13
8.007	0	0.1	0.03	0.12	17.02	0.04	0.27	22.2	0.15	0.04	55.6	97.87	0	96.5	42.98	68.68	0.04	0.03	4.38	0.46	0.01	0.01	0	0.02	0.01	0	0.02	0.11	72.3	38.21	0.15	61.86	2.63	1.92	0		16.93	-5.42	2.88	68.48	138.77	932.17	709.5	1136.61	931.95	966.88	757.41	1105.54	763.11
8.041	0	0.13	0.04	0.15	14.54	0.04	0.26	18.2	0.14	0.05	63.59	97.77	0	96.46	39.96	62.44	0.05	0.03	4.95	0.48	0.02	0.02	0	0.02	0.01	0	0.02	0.1	77.97	41.51	0.14	69.74	2.38	2.06	0		18.16	-5.48	2.56	68.71	138.37	931.99	710.63	1136.32	933.41	966.49	759.29	1104.77	764.07
8.074	0	0.16	0.04	0.18	12.23	0.04	0.22	13.43	0.14	0.05	73.15	97.84	0	96.33	34.83	59.77	0.05	0.03	4.14	0.43	0.01	0.02	0	0.02	0.01	0	0.02	0.1	81.01	40.64	0.14	66.85	2.41	1.6	0		16.69	-5.67	2.86	68.2	140.52	929	707.98	1139.26	937.46	965.73	757.67	1106.19	761.95
8.108	0	0.21	0.05	0.21	9.54	0.04	0.25	9.89	0.15	0.06	80.22	96.44	0	95.95	34.32	49.72	0.06	0.02	4.81	0.58	0.02	0.04	0	0.02	0.02	0	0.02	0.11	84.65	42.91	0.15	55.97	2.4	1.27	0		16.67	-6.17	2.65	68.57	133.39	932.63	711.86	1137.81	935.59	970.09	759.71	1103.37	765.25
8.141	0	0.28	0.06	0.24	6.89	0.04	0.25	6.1	0.17	0.07	86.22	94.3	0	95.23	30.81	41.09	0.07	0.02	3.98	0.57	0.02	0.03	0	0.01	0.02	0	0.02	0.14	87.16	42.48	0.17	63.93	2.39	0.84	0		15.79	-7.03	2.86	67.83	140.03	927.78	707.06	1141.93	940.35	966.7	756.68	1106.61	762.53
8.174	0	0.37	0.08	0.28	4.5	0.04	0.22	3.68	0.2	0.06	91	90.18	0	97.09	25.07	32.4	0.06	0.02	3.33	0.61	0.02	0.02	0	0.01	0.02	0	0.02	0.16	88.52	44.13	0.2	76.78	2.3	0.63	0		17.61	-4.46	3.67	68.58	135.36	929.92	710.42	1140.28	940.64	970.13	758.97	1105.32	765.78
8.208	0	0.42	0.08	0.31	3.86	0.04	0.21	3.03	0.24	0.07	92.29	88.4	0	96.11	22.94	28.66	0.07	0.02	3.81	0.7	0.02	0.02	0	0.01	0.03	0	0.02	0.17	89.95	45.24	0.24	52.39	2.13	0.37	0		15.24	-5.97	3.91	68.15	135.92	930.62	711.87	1139.37	939.55	969.99	759.28	1105.74	766.16
8.241	0	0.49	0.09	0.35	3.1	0.04	0.17	2.32	0.22	0.07	93.81	87.58	0	95.5	17.53	26.57	0.07	0.02	2.9	0.66	0.02	0.01	0	0.01	0.03	0	0.01	0.13	91.07	46.1	0.22	79.26	2.14	0.14	0		15.84	-6.72	3.93	68.38	133.55	930.43	712.4	1137.51	938	970.15	758.96	1103.43	767.37
8.274	0	0.57	0.09	0.38	2.3	0.04	0.15	1.62	0.21	0.07	95.41	83.95	0	96.08	12.15	22.88	0.07	0.03	3.81	0.69	0.01	0.02	0	0.02	0.03	0	0.01	0.11	91.05	46.38	0.21	84.25	2.26	0	0		15.5	-6	4.53	68.29	135.78	930.91	713.35	1136.66	937.41	969.54	759.33	1105.05	768.07
8.308	0	0.5	0.07	0.39	3.11	0.04	0.12	2.14	0.2	0.06	93.79	92.13	0	94.4	11.74	31.99	0.06	0.04	3.5	0.52	0.01	0.01	0	0.01	0.03	0	0.01	0.07	91.97	44.45	0.2	93.66	2.21	0	0		15.67	-7.87	3.8	67.89	135.55	927.48	710.24	1140.33	942.7	968.93	758.59	1104.3	765.64
8.341	0	0.52	0.08	0.4	3	0.04	0.13	2.03	0.19	0.06	94.01	91.43	0	97.01	12.12	30.09	0.06	0.04	3.36	0.54	0.01	0.01	0	0.01	0.03	0	0.01	0.08	92.69	44.7	0.19	92.1	2.26	0	0		16.74	-4.61	3.38	68.14	135.76	928.75	712.29	1138.8	941.74	968.29	760.74	1103.9	767.2
8.375	0	0.49	0.07	0.43	3.68	0.03	0.11	2.59	0.21	0.07	92.65	95.22	0	96.65	11.11	36.5	0.07	0.05	2.42	0.39	0.01	0.01	0	0.01	0.03	0	0.01	0.15	94.05	45.27	0.21	91.79	2.13	0	0		17.69	-5.19	3.65	68.11	136.55	927.5	711.33	1140.27	944.21	968.31	760.44	1104.69	767.32
8.408	0	0.47	0.06	0.44	4.4	0.04	0.1	3.9	0.21	0.08	91.2	96.91	0	96.48	11.63	40.84	0.08	0.08	2.9	0.47	0.01	0.01	0	0.01	0.02	0	0.01	0.13	95.36	50.58	0.21	93.53	2.19	0	0		15.74	-5.45	3.04	67.59	135.62	927.22	711.17	1140.64	943.94	968.15	760.05	1103.61	766.77
8.441	0	0.39	0.05	0.41	6.24	0.04	0.11	6.72	0.22	0.08	86.56	98.26	0	96.89	15.39	48.13	0.08	0.1	3.82	0.56	0.02	0.02	0	0.01	0.01	0.01	0.01	0.16	95.44	53.25	0.22	93.89	2.27	0	0		14.74	-4.81	3.72	67.36	134.92	927.98	712.7	1139.74	944.04	969.12	761.01	1103.92	766.9
8.475	0	0.38	0.05	0.42	7.31	0.04	0.13	9.85	0.23	0.1	80.3	98.6	0	97.41	18.36	49.2	0.1	0.11	5.03	0.65	0.03	0.05	0	0.01	0.01	0.01	0.01	0.14	97.09	59.19	0.23	86.62	2.22	0	0		15.63	-3.86	4.36	67.6	137.44	926.72	712.13	1137.92	942.47	967.14	759.56	1104.31	768.01
8.508	0	0.43	0.06	0.43	6.07	0.04	0.14	9.12	0.23	0.12	81.76	97.84	0	97.51	18.15	42.99	0.12	0.1	5.85	0.65	0.04	0.06	0	0.01	0.01	0.01	0.01	0.16	97.77	63.58	0.23	76.91	2.16	0	0		15.26	-3.66	5.11	67.81	137.71	926.17	713.16	1136.27	941.67	966.71	760.44	1104.16	768.88
8.541	0	0.39	0.05	0.4	7.19	0.04	0.17	10.27	0.36	0.13	79.47	97.98	0	98.41	22.47	44.17	0.13	0.1	5.4	0.59	0.03	0.05	0	0.01	0.01	0.01	0.01	0.36	97.47	61.22	0.24	70.05	2.06	0	0		16.06	-1.36	6.57	67.88	135.71	925.18	713.09	1135.48	941.65	968.39	759.89	1103.7	770.31
8.575	0	0.45	0.07	0.39	5.41	0.04	0.2	7.86	0.8	0.14	84.28	95.66	0	98.32	22.93	34.84	0.14	0.1	4.96	0.64	0.02	0.04	0	0.01	0.02	0.01	0.01	0.8	96.99	63.05	0.27	71.96	2	0.34	1		15.89	-1.67	7.08	67.9	136.11	923.61	712.68	1134.88	942	967.69	759.36	1103.34	770.59
8.608	0	0.52	0.09	0.38	4.21	0.04	0.22	5.74	1.67	0.16	88.51	92.18	0	98.11	22.7	27.44	0.16	0.09	5.2	0.98	0.03	0.04	0	0.01	0.03	0.01	0.02	1.67	96.59	62.63	0.28	79.91	2.08	0.87	0		15.45	-2.25	6.84	67.84	137.09	922.26	712.23	1133.34	940.83	965.49	759.45	1102.21	769.55
8.641	0	0.63	0.12	0.39	2.93	0.04	0.24	3.62	2.18	0.18	92.76	87.06	0	98.26	20.99	18.31	0.18	0.07	6.44	1.4	0.04	0.04	0	0.02	0.04	0.01	0.03	2.18	96.07	61.86	0.27	67.57	2.14	1.06	0		14.91	-1.84	6.92	67.68	136.63	920.8	712.33	1132.3	941.3	964.54	759.49	1100.8	769.58
8.675	0	0.73	0.14	0.4	2.05	0.05	0.23	2.5	2.12	0.23	95.01	82.58	0	98.53	17.49	11.4	0.23	0.06	7.5	1.4	0.06	0.05	0	0.02	0.06	0.02	0.05	2.12	95.21	63.1	0.2	62.97	2.23	1.4	0		15.14	-0.97	6.77	67.77	138.41	919.44	712.73	1129.98	940.27	961.73	760.09	1099.8	769.89
8.708	0	0.84	0.17	0.42	1.49	0.05	0.22	1.68	1.98	0.24	96.65	77.67	0	98.56	14.03	5.38	0.24	0.04	7.05	1.14	0.08	0.05	0	0.02	0.08	0.02	0.07	1.98	94.82	62.83	0.19	55.62	2.22	1.82	0		13.98	-0.86	6.13	67.31	139.06	919.55	713.41	1129.91	940.54	960.73	761.01	1099.53	769.52
8.742	0	0.87	0.2	0.42	1.26	0.05	0.2	1.3	1.7	0.28	97.39	73.08	0	98.69	11.84	3.26	0.28	0.04	6.21	0.99	0.09	0.04	0	0.02	0.11	0.02	0.13	1.7	93.92	61.02	0.17	70.6	2.5	2.72	0		14.9	-0.38	5.38	67.25	139.5	919.83	714.4	1130.22	942.22	960	762.57	1099.29	770.15
8.775	0	0.86	0.21	0.4	1.26	0.05	0.22	1.22	1.63	0.29	97.49	74.08	0	98.67	13.12	2.25	0.29	0.05	6.34	1.18	0.08	0.03	0	0.01	0.11	0.02	0.18	1.63	93.28	59.22	0.16	74.07	2.6	3.17	0		15.34	-0.46	5.28	67.35	139.63	919.83	715.62	1129.98	943.37	959.71	763.81	1099.13	771.42
8.808	0	0.87	0.21	0.4	1.23	0.05	0.22	1.11	1.71	0.28	97.55	74.1	0	98.73	12.91	1.81	0.28	0.05	6.83	1.42	0.06	0.02	0	0.01	0.08	0.02	0.22	1.71	93.5	57.47	0.14	81.44	2.83	3.18	0		15.34	-0.23	5.42	67.18	138.63	919.28	716.26	1129.79	944.38	959.95	764.72	1098.39	772.01
8.842	0	0.86	0.21	0.37	1.17	0.06	0.23	1.09	2.07	0.47	97.66	71.81	0	98.35	13.36	1.16	0.47	0.05	9.94	2.16	0.09	0.02	0	0.01	0.06	0.02	0.26	2.07	91.61	57.31	0.16	79.27	3.07	3.07	0		15.45	-1.56	5.75	67.02	137.68	919.63	718.33	1128.34	944.69	960.22	765.51	1097.61	774.31
8.875	0	0.84	0.22	0.35	1.26	0.07	0.26	1.17	2.75	0.54	97.49	75.37	0	98.72	15.8	0.96	0.54	0.06	11.69	2.16	0.11	0.03	0	0.01	0.05	0.02	0.32	2.75	91.45	56.78	0.15	75.16	3.13	3.72	0		14.88	-0.25	6.03	67.02	139.91	919.06	719.28	1127.73	944.88	958.93	766.23	1098.52	775.69
8.908	0	0.74	0.23	0.31	1.49	0.08	0.35	1.32	3.07	0.68	97.03	82.17	0	98.65	21.78	0.86	0.68	0.05	13.8	2.19	0.11	0.03	0	0.01	0.04	0.02	0.32	3.07	90.56	53.71	0.14	93.09	3.47	4.03	0		14.43	0.53	5.61	66.67	139.06	918.83	720.13	1127.56	946.36	958.7	766.67	1097.43	776.19
8.942	0	0.67	0.24	0.26	1.54	0.1	0.43	1.06	3.25	0.94	96.93	82.09	0	98.5	25.17	0.72	0.94	0.05	17.59	2.94	0.15	0.05	0	0.02	0.05	0.01	0.38	3.25	87.11	45.18	0.12	86.93	3.84	4.7	0		14.7	1.07	6.19	66.59	143.33	917.76	722.47	1125.38	946.76	955.83	767.92	1098.65	780
8.975	0	0.58	0.23	0.23	1.83	0.11	0.53	1.43	2.08	0.76	96.35	87.52	0	98.54	30.77	1.12	0.76	0.06	17.61	3.21	0.08	0.02	0	0.02	0.04	0.01	0.38	2.08	86.8	46.52	0.1	91.39	4.3	4.63	0		12.57	0.93	5.78	65.34	145.84	913.95	721.71	1126.27	950.73	952.71	767.98	1098.12	779.27
9.008	0	0.51	0.22	0.18	2.31	0.14	0.81	1.92	1.25	1	95.39	92.31	0	98.76	39.4	1.06	1	0.05	22.02	4.94	0.11	0.03	0	0.02	0.04	0.01	0.33	1.25	84.86	45.08	0.08	96.35	4.7	4.78	0		10.48	-0.1	5.25	64.7	143.35	913.86	728.32	1126.18	956.06	953.02	776.85	1096.25	782.99
9.042	0	0.51	0.18	0.17	2.1	0.26	0.82	1.91	1.07	1.07	95.81	91.38	4.26	98.54	39.11	0.82	1.07	0.04	29.38	7.28	0.12	0.03	0	0.02	0.03	0.01	0.33	0.55	83.61	45.54	0.05	77.79	6.39	3.56	0		11.25	0.94	6.15	64.44	147.63	911.7	727.86	1126.86	957.99	951.38	776.72	1098.78	784.89
9.075	0	0.5	0.16	0.16	2.42	0.26	0.96	2.58	0.94	0.94	94.84	94.16	3.55	98.3	43.2	0.85	0.94	0.05	28.53	8.65	0.08	0.02	0	0.01	0.02	0.01	0.32	0.23	84.73	48.73	0.03	87.75	6.74	3.14	0		10.17	1.72	6.26	64.15	144.93	910.78	728.25	1126.75	959.64	952.26	776.5	1096.94	785.08
9.109	0	0.48	0.14	0.16	2.36	0.21	0.85	2.76	0.8	0.8	94.48	94.37	2.43	98.54	42.76	1.18	0.8	0.05	22.75	7.92	0.05	0.02	0	0.01	0.01	0.01	0.29	0.1	85.66	50.53	0.02	81.11	7.79	2.7	0		9.65	0.95	6.2	63.95	145.43	909.75	728.41	1127.94	961.98	952	777.5	1097.23	785.18
9.142	0	0.48	0.13	0.16	2.36	0.21	0.83	2.96	0.75	0.75	94.08	94.77	2.72	98.08	43.09	1.23	0.75	0.05	21.81	8.31	0.06	0.02	0	0.01	0.01	0.01	0.25	0.09	86.31	51.87	0.01	81.47	8.49	2.11	0		10.78	2.33	6.76	64.07	149.74	908.66	729.12	1127.59	962.74	950.02	778.53	1099.48	787.64
9.175	0	0.52	0.13	0.16	1.68	0.22	0.55	2.21	0.71	0.71	95.59	88.88	4.78	97.97	34.92	1.27	0.71	0.05	19.96	9.08	0.09	0.01	0	0.01	0.01	0.01	0.29	0.19	84.28	52.76	0.01	72.63	9.54	3.22	0		12.12	2.62	6.68	64.33	146.69	907.21	729.17	1127.76	965.49	950.66	779.72	1097.14	787.59
9.209	0	0.47	0.1	0.14	1.48	0.49	0.53	2.23	0.72	0.72	95.53	87.28	11.44	98.43	35.2	1.82	0.72	0.04	28.1	10.78	0.25	0.03	0	0.01	0.01	0	0.32	0.53	82.1	52.25	0.01	79.14	12.77	3.29	0		11.21	1.31	6.01	64.11	138.26	907.19	728.45	1128.89	967.96	954.28	778.66	1092.39	785.19
9.242	0	0.58	0.11	0.14	1.11	1.22	0.43	1.8	1.2	0.66	96.41	90.84	19.73	98.42	28.88	1.85	0.66	0.03	41.23	16.33	0.63	0.05	0	0.01	0.01	0.01	0.39	1.2	80.65	53.19	0.01	85.37	14.33	5.46	0		9.74	1.34	6.13	63.78	138.25	906.52	727.85	1128.9	967.52	954.08	777.98	1092.19	784.24
9.275	0	0.58	0.11	0.15	0.81	2.39	0.3	1.6	1.75	0.68	95.22	94.63	26.59	98.34	21.31	2.94	0.68	0.03	49.24	15.74	1.16	0.06	0	0.01	0.01	0.01	0.39	1.75	79.8	56.81	0.01	88	16.43	7.06	0		10.79	1.59	6.4	64.04	138.51	906.09	727.18	1128.51	966.99	953.85	777.56	1092.21	784.17
9.309	0	0.49	0.13	0.13	0.74	4.14	0.26	2.13	1.32	0.81	91.71	95.36	31.54	98.48	20.51	5.43	0.81	0.03	52.7	16.07	1.7	0.11	0	0.01	0.01	0.01	0.35	1.32	78.25	62.14	0.01	82.36	19.75	11	0		11.54	1.13	6.46	64.19	138.45	906.14	727.07	1128.41	966.92	953.91	777.56	1092.2	784.3
9.342	0	0.59	0.2	0.13	0.65	4.33	0.2	2.14	0.8	0.8	91.34	93.99	33.04	98.53	17.75	6.18	0.8	0.03	49.7	22.52	1.7	0.09	0	0.01	0.01	0.01	0.36	0.74	77.86	64.29	0.01	81.65	21.69	16.75	0		11.81	0.97	6.8	64.25	138.59	906.4	727.11	1127.96	966.1	954.13	777.16	1092.51	784.73
9.376	0	0.6	0.12	0.1	0.48	7.44	0.14	2.17	0.57	0.57	85.13	92.09	39.33	97.86	15.79	6.45	0.57	0.03	47.09	29.19	1.82	0.08	0	0.01	0.01	0.01	0.36	0.4	76.79	66.33	0	75.19	28.15	16.69	0		12.43	2.9	7.93	64.4	138.2	906.2	726.57	1127.58	964.34	955.29	777.34	1093.28	784.93
9.409	0	0.6	0.06	0.09	0.43	11.61	0.12	2.11	0.56	0.56	76.78	92.82	44.44	98.74	14.96	7.56	0.56	0.03	46.69	32.51	1.35	0.05	0	0	0.01	0.01	0.35	0.33	78.5	65.4	0	56.91	32.76	13.25	0		10.81	0.2	8.55	64.04	139.67	908.46	725.41	1130.74	964.89	958.15	772.38	1097.17	785.84
9.442	0	0.51	0.03	0.09	0.5	7.8	0.12	2.27	0.53	0.53	84.4	88.61	40.76	98.75	17.27	8.44	0.53	0.03	39.3	28.6	1.01	0.03	0	0.01	0.01	0.01	0.31	0.38	79.57	63.97	0	63.5	32.57	8.75	0		10.96	0.13	7.73	63.99	144.33	913.37	726.4	1135.74	964.82	960.01	775.44	1103.95	785.97
9.476	0	0.37	0.01	0.08	0.39	9.49	0.09	2.07	0.54	0.54	81.01	85.29	43.96	97.12	15.09	6.56	0.54	0.06	33.67	20.41	0.8	0.02	0	0.01	0.01	0.01	0.29	0.53	81.54	65.69	0	52.12	37.35	1.8	0		12.01	-4.42	7.69	64.02	143.18	919.98	726.44	1140.69	964.05	966.25	774.02	1108.9	786.27
9.509	0	0.24	0.01	0.08	0.3	7.7	0.07	1.72	0.76	0.29	84.61	70.36	43.66	97.57	12.35	5.43	0.29	0.09	24.05	10.99	0.54	0.01	0	0.01	0.01	0.01	0.27	0.76	80.04	65.05	0	60.18	40.17	0	0		10.91	-3.55	9.22	63.66	140.49	920.36	726.59	1142.34	964.62	970.2	773.9	1110.05	787.26
9.542	0	0.21	0.01	0.07	0.26	6.12	0.06	1.43	0.85	0.25	87.76	56.8	42.37	97.24	10.72	4	0.25	0.11	17.99	6.71	0.5	0.01	0	0.01	0.01	0.01	0.3	0.85	78.75	63.6	0	46.55	41.05	0	0		11.17	-4.2	9.14	63.52	141.32	922.24	726.44	1144.76	964.64	971.84	774.77	1112.63	786.91
9.576	0	0.17	0.01	0.06	0.19	5.39	0.05	1.08	0.5	0.2	89.23	38.98	42.62	96.94	7.22	2.65	0.2	0.15	12.43	3.03	0.37	0.01	0	0.01	0.01	0.02	0.3	0.5	75.33	61.51	0	31.57	42.65	0	0		10.57	-4.73	10.06	63.29	136.66	924.1	727.41	1144.08	963.54	975.6	773.01	1111.41	788.19
9.609	0	0.16	0.01	0.06	0.17	5.46	0.04	1	0.31	0.18	89.09	39.02	43.48	97.16	5.35	1.64	0.18	0.17	10.24	1.38	0.29	0	0	0	0.01	0.01	0.37	0.31	75.66	62.56	0	31.9	43.89	0	0		10.81	-4.34	10.18	63.26	137.91	926.6	727.61	1145.8	962.31	977.28	773.49	1114.38	788.49
9.642	0	0.15	0.01	0.06	0.14	7.2	0.03	0.86	0.2	0.18	85.61	52.58	46.82	96.47	3.77	1.09	0.18	0.24	8.71	0.59	0.26	0	0	0	0.01	0.01	0.49	0.2	75.92	61.07	0.01	27.76	47.31	0	0		10.3	-5.46	10.12	63.16	138.85	929.33	729.08	1148.4	963.63	979.52	774.14	1117.45	790.16
9.676	0	0.13	0	0.05	0.12	12.83	0.03	0.76	0.16	0.15	74.33	73.46	53.13	96.32	2.58	0.7	0.15	0.25	8.81	0.41	0.36	0	0	0	0.01	0.01	0.61	0.16	78.04	59.55	0.01	37.67	53	0	0		8.45	-5.68	10.09	62.88	133.65	930.65	730.16	1148.57	963.71	982.41	774.79	1115.27	789.39
9.709	0	0.14	0	0.06	0.11	16	0.03	0.7	0.14	0.14	68.01	75.82	55.39	95.99	1.42	0.5	0.14	0.27	11.82	0.3	0.59	0.01	0	0	0	0.01	0.69	0.12	80.48	58.82	0.01	45.31	53.78	0	0		9.18	-6.13	10.19	62.89	134.76	933.24	731.24	1150.01	963.95	984.16	774.6	1117.88	791.33
9.743	0	0.15	0	0.07	0.12	19.5	0.02	0.67	0.12	0.12	60.99	79.38	57.4	94.16	1.11	0.45	0.12	0.25	13.56	0.24	1.01	0.01	0	0	0	0.01	0.71	0.03	85.81	58.1	0	25.91	55.05	0	0		8.29	-8.1	10.25	62.58	133.87	935.42	731.23	1151.7	963.36	986.58	773.79	1119.34	790.98
9.776	0	0.15	0	0.07	0.12	18.55	0.02	0.54	0.1	0.1	62.9	79.66	56.97	93.54	0.9	0.39	0.1	0.28	12.25	0.27	1.1	0.01	0	0	0	0.01	0.68	0.02	87.89	53.02	0	8.77	55.16	0	0		8.09	-8.63	10.46	62.52	128.85	936.33	731.23	1150.92	962.06	989	773.43	1116.79	789.87
9.809	0	0.15	0	0.07	0.12	19.99	0.02	0.47	0.12	0.12	60.03	81.38	57.72	93.43	0.91	0.37	0.12	0.24	12.53	0.29	1.31	0.02	0	0	0	0.01	0.82	0.01	88.07	50.11	0	39.62	55.84	0	0		10.36	-8.72	9.46	62.73	134.68	940.89	732.41	1154.45	962.42	989.48	774.95	1123.1	791.82
9.843	0	0.15	0	0.08	0.12	25.75	0.02	0.34	0.1	0.1	49.25	84.48	60.16	91.25	1.15	0.36	0.1	0.23	15.63	0.45	1.98	0.03	0	0	0	0	1.35	0.02	89.22	42.02	0	21.31	57.21	0	0		10.94	-10.28	8.92	62.65	133.78	941.61	732.16	1155.92	963.32	990.31	775.92	1123.26	790.82
9.876	0	0.14	0	0.08	0.11	36.57	0.02	0.33	0.12	0.12	38.43	86.58	63.61	88.7	1.24	0.4	0.12	0.21	22.52	0.64	3.28	0.05	0	0	0	0	1.64	0.04	88.69	40.98	0	31.16	58.27	0	1		11.26	-11.7	9.15	62.51	131.6	943.45	732.55	1157.27	963.4	993.11	776.28	1123.89	791
9.909	0	0.13	0	0.08	0.1	51.16	0.02	0.3	0.13	0.13	23.84	88.56	67.45	86.91	1.51	0.31	0.13	0.15	30.84	0.98	5.19	0.05	0	0	0	0	1.98	0.07	87.96	38.48	0	36.21	59.39	0	0		9.88	-12.54	9.65	62.26	130.91	944.43	733.18	1156.66	961.73	994.21	775.47	1124.14	791.52
9.943	0	0.11	0	0.07	0.09	63.94	0.02	0.3	0.13	0.13	11.06	93.32	72.28	90.37	1.63	0.31	0.13	0.12	32.87	0.91	4.96	0.05	0	0	0	0	2.09	0.06	88.11	38.53	0	20.22	63.08	0	0		9.1	-10.81	10.08	62.19	130.22	944.61	733.19	1157.08	961.54	995.23	775.54	1124.47	791.51
9.976	0	0.11	0	0.07	0.09	62.91	0.02	0.3	0.16	0.16	12.09	94.08	72.23	91.73	1.96	0.32	0.16	0.11	30.51	1.04	4.53	0.04	0	0	0	0	2.47	0.05	88.62	37.99	0	26.82	63.88	0	0		8.89	-9.97	9.72	62.24	131.96	945.31	733.11	1157.83	961.42	994.8	775.56	1125.81	791.37
10.009	0	0.11	0	0.06	0.09	61.01	0.02	0.27	0.2	0.2	13.99	94.58	71.72	90.8	2.1	0.27	0.2	0.1	27.93	1.39	4.51	0.04	0	0	0	0	2.97	0.04	87.99	35.68	0	47.89	64.46	0	0		8.8	-10.55	10.12	62.23	130	945.74	733.56	1157.21	960.8	996.02	775.35	1124.98	791.75
10.043	0	0.11	0	0.05	0.09	62.77	0.02	0.22	0.35	0.35	12.23	96.45	73.45	89.01	2.71	0.25	0.35	0.07	23.83	1.43	2.7	0.03	0	0	0	0	3.56	0.04	89.08	30.2	0	45.25	67.21	0	0	30	9.18	-11.54	10.27	62.27	130.47	946.13	733.61	1156.65	959.42	995.89	775.51	1125.33	791.82
10.076	0	0.1	0	0.05	0.09	52.2	0.02	0.19	0.36	0.36	22.8	95.87	69.99	92.52	2.49	0.26	0.36	0.08	18.11	1.08	2.77	0.03	0	0	0	0	3.86	0.07	86.89	26.57	0	40.78	66.23	0	0	30	10.35	-9.43	10.01	62.74	130.35	946.2	733.59	1156.34	959.86	995.55	775.34	1124.83	792.11
10.11	0	0.09	0	0.04	0.08	48.79	0.02	0.14	0.53	0.53	26.21	97.1	69.91	91.93	2.17	0.23	0.53	0.08	11.19	0.73	1.68	0.02	0	0	0.01	0	3.45	0.13	85.1	18.99	0	45.84	68.52	0	0	30	8.68	-9.83	9.18	62.67	129.42	945.99	733.76	1155.03	959.34	994.34	774.41	1122.7	791.02
10.143	0	0.09	0	0.04	0.07	53.53	0.01	0.12	0.53	0.53	21.47	97.74	71.72	94.42	1.7	0.23	0.53	0.1	11.41	0.43	1.8	0.03	0	0	0.01	0	3.22	0.17	84.17	16.23	0	28.84	70.1	0	0	30	7.85	-7.86	8.39	62.74	130.41	944.17	732.84	1152.88	957.82	991	774.3	1120.58	788.98
10.176	0	0.08	0	0.04	0.07	52.43	0.01	0.11	0.46	0.46	22.57	97.71	71.35	93.64	1.42	0.33	0.46	0.13	10.77	0.31	2.06	0.05	0	0.01	0.01	0	2.42	0.24	83.88	14.53	0	50.96	70.03	0	0	30	8.17	-8.56	8.73	62.8	131.13	943.43	732.53	1151.09	956.53	989.88	772.63	1119.92	789.48
10.21	0	0.08	0	0.04	0.07	56.17	0.01	0.09	0.49	0.49	18.83	97.68	72.67	93.62	1.26	0.45	0.49	0.15	13.63	0.25	1.58	0.05	0	0.01	0.01	0.01	2.09	0.22	81.18	10.99	0	47.61	69.93	0	0	30	8.82	-8.57	7.24	62.95	133.25	941.62	731.43	1149.43	955.34	985.59	772.48	1117.9	788.31
10.243	0	0.08	0	0.04	0.07	57.57	0.02	0.09	0.45	0.45	17.43	97.54	72.97	92.66	1.34	0.53	0.45	0.16	15.36	0.23	1.73	0.06	0	0.01	0.01	0.01	1.62	0.16	81.24	10.31	0	70.51	69.56	0	0	30	8.4	-9.32	6.93	62.81	135.11	940.09	730.88	1147.86	954.57	982.82	772.21	1117.09	787.26
10.276	0	0.08	0	0.04	0.07	60.08	0.02	0.09	0.46	0.46	14.92	97.58	73.63	94.19	1.43	0.71	0.46	0.18	16.98	0.18	2.01	0.07	0	0.02	0.02	0.01	1.13	0.12	78.97	8.03	0	59.86	69.67	0	0	30	10.28	-8.07	7.62	63.15	131.61	940.01	731.02	1146.02	953.91	984.15	772.52	1114.96	787.04
10.31	0	0.06	0	0.03	0.06	64.46	0.01	0.08	0.44	0.44	10.54	98.2	75.36	94.73	1.57	0.93	0.44	0.21	16.56	0.15	2.17	0.06	0	0.04	0.02	0.01	1.01	0.1	74.12	6.25	0	51.16	71.56	0	0	30	9.72	-7.55	6.34	63.09	134.77	939.33	731.52	1145.6	953.76	980.82	773.3	1114.81	787.81
10.343	0	0.06	0	0.03	0.06	64.16	0.01	0.08	0.4	0.4	10.84	98.39	75.25	95.12	1.69	1.07	0.4	0.22	14.93	0.16	2.58	0.06	0	0.05	0.02	0.01	0.82	0.08	75.71	5.55	0	51.42	72.27	0	1	36	11.01	-7.15	6.96	63.23	131.9	938.92	732.03	1144.43	954.27	982.01	773.69	1113.09	788.39
10.377	0	0.07	0	0.03	0.06	55.9	0.01	0.08	0.34	0.34	19.1	97.9	72.71	94.85	1.91	1.43	0.34	0.22	12.15	0.15	1.54	0.05	0	0.08	0.02	0.01	0.58	0.05	76.14	4.62	0	46.41	70.58	0	0	36	10.9	-7.43	7.29	63.21	131.55	938.33	733.64	1142.2	954.36	981.07	775.03	1111.86	789.17
10.41	0	0.07	0	0.03	0.07	59.96	0.01	0.08	0.28	0.28	15.04	98.06	74.11	94.92	2.57	1.73	0.28	0.19	14.09	0.21	1.18	0.05	0	0.1	0.02	0.01	0.46	0.05	79.27	4.13	0	56.42	71.09	0	0	36	10.18	-7.36	7.25	63.15	131.32	938.17	733.25	1141.49	952.84	980.64	775.03	1111.31	788.09
10.443	0	0.07	0	0.03	0.07	63.84	0.02	0.08	0.26	0.26	11.16	98.25	75.57	95.53	2.95	1.76	0.26	0.17	15.76	0.23	0.8	0.05	0	0.1	0.02	0.01	0.51	0.06	81.01	4.04	0	65.56	71.72	0	0	36	8.67	-6.69	7.32	62.87	132.17	937.97	733.5	1142.05	953.25	980.5	775.35	1112.06	788.12
10.477	0	0.07	0	0.03	0.07	74	0.02	0.08	0.21	0.21	1	98.43	79.05	94.16	3.68	1.75	0.21	0.15	22.84	0.37	1.02	0.13	0	0.17	0.02	0.01	0.48	0.05	80.46	2.98	0.01	92.84	72.4	0	0	36	8.68	-8.1	8	62.88	136.78	936.82	733.3	1142.07	953.65	978.71	774.06	1114.57	789.93
10.51	0	0.08	0	0.04	0.08	78.36	0.02	0.08	0.17	0.17	0	98.41	80.86	95.91	3.7	2.45	0.14	0.15	27.25	0.42	1.04	0.24	0	0.17	0.02	0.01	0.39	0.05	85.04	3.21	0.01	94	72.32	0	0	36	8.85	-6.22	7.6	62.88	134.01	935.28	732.36	1142.75	955.95	979.02	774.35	1112.3	788.39
10.543	0	0.08	0	0.04	0.08	79.47	0.02	0.09	0.14	0.14	0	98.39	81.13	95.51	3.57	3.23	0.14	0.16	28.54	0.54	1.68	0.49	0	0.13	0.01	0.01	0.31	0.03	89.14	3.91	0.01	80.69	72.27	0	0	36	9.67	-6.71	7.76	62.92	132.13	935.22	731.72	1143.38	956.13	980.26	774.86	1111.78	787.53
10.577	0	0.09	0	0.05	0.1	80.67	0.02	0.09	0.12	0.12	0	98.43	81.57	96.69	3.84	3.88	0.1	0.18	29.6	0.8	1.95	0.72	0	0.12	0.01	0.01	0.21	0.01	94.47	4.49	0	67.38	72.4	0	0	36	11.04	-5.12	8.17	63.25	132.35	934.49	731.07	1143.06	956.44	980.14	773.88	1111.72	788.11
10.61	0	0.1	0	0.06	0.12	68.07	0.02	0.11	0.11	0.11	6.93	98	76.12	95.58	5.37	5.42	0.11	0.19	20.74	1.1	1.41	0.52	0	0.1	0	0	0.17	0	96.11	5.33	0	81.12	70.88	0	0	36	10.37	-6.63	7.25	63.2	133.91	933.09	730.23	1142.78	957.3	977.61	772.89	1110.8	786.87
10.643	0	0.1	0	0.06	0.13	64.98	0.02	0.12	0.13	0.13	10.02	97.56	74.19	97.64	6.5	6.46	0.11	0.19	20.8	2.1	2.24	0.63	0	0.13	0.01	0.01	0.18	0	97.51	5.87	0	63.25	69.61	0	0	36	10.87	-3.38	5.53	63.11	132.87	932.84	731.51	1141.61	957.74	975.53	775.42	1107.9	787.07
10.677	0	0.12	0	0.07	0.16	58.3	0.02	0.14	0.14	0.14	16.7	96.34	71.01	98.75	7.64	7.88	0.14	0.2	20.9	3.52	2.78	0.56	0	0.12	0.01	0	0.14	0.01	98.44	6.23	0	58.47	67.02	0	0	30	11.41	0.14	5.36	63.1	132.24	930.28	731.74	1139.76	958.22	973.63	775.22	1105.12	789.26
10.71	0	0.12	0	0.08	0.2	44.56	0.02	0.16	0.16	0.16	30.44	93.87	65.22	98.49	9.82	10.36	0.15	0.23	17.78	4.9	3.76	0.5	0	0.16	0.01	0	0.08	0.01	98.29	5.62	0	60.64	63.65	0	0	30	9.3	-1.11	6.15	62.6	132.55	927.98	731.1	1138.92	958.25	972.82	773.22	1104.35	789.63
10.744	0	0.13	0	0.1	0.28	31.53	0.03	0.2	0.21	0.21	43.47	88.23	59.12	98.52	11.61	13.67	0.18	0.27	16.71	5.48	4.96	0.43	0	0.21	0.01	0	0.07	0.05	98.61	5.09	0	38.19	59.2	0	0	30	10.27	-1	6.09	62.74	133.36	925.62	731.27	1136.28	958.9	969.78	774.28	1102.34	788.9
10.777	0	0.16	0	0.11	0.36	18.84	0.03	0.22	0.25	0.25	62.31	83.23	52.77	98.69	13.62	13.82	0.2	0.32	14.6	6.74	4.13	0.33	0	0.25	0.02	0.01	0.08	0.07	98.67	5.15	0	36.13	54.14	0	0	30	8.72	-0.4	6.44	62.56	132.99	923.86	731.13	1134.86	958.7	968.77	773.42	1100.87	788.82
10.81	0	0.18	0	0.11	0.47	10.02	0.05	0.25	0.28	0.28	79.96	86.6	45.5	98.78	18.26	12.88	0.23	0.35	10.83	6.9	3.4	0.29	0	0.28	0.04	0.01	0.09	0.15	98.29	4.84	0	55.66	49.48	0	0	30	9.13	-0.02	7.78	62.59	132.92	921.69	730.65	1132.38	958.73	967.88	772.66	1099.89	788.1
10.844	0	0.24	0.01	0.14	0.65	3.82	0.07	0.27	0.33	0.28	92.36	88.17	35.48	98.78	20.23	12.22	0.28	0.35	8.98	7.48	3.31	0.23	0	0.28	0.08	0.01	0.11	0.33	98.1	5.69	0	37.24	41.17	0	0	30	9.45	-0.04	7.03	62.65	135.39	920.83	730.57	1130.67	957.62	964.62	773.18	1099.27	787.37
10.877	0	0.29	0.01	0.16	0.69	2.04	0.07	0.24	0.34	0.34	95.92	84.76	30.57	98.77	16.99	12.39	0.28	0.31	6.57	7	2.62	0.15	0	0.34	0.17	0.01	0.1	0.33	97.69	5.28	0	61.54	36.62	0	0	30	9.31	-0.07	7.63	62.67	134.32	919.72	730.75	1128.99	956.86	964.44	772.36	1097.79	788.44
10.91	0	0.31	0.01	0.18	0.87	1.15	0.08	0.26	0.38	0.38	97.7	85.34	24.98	98.72	17.71	13.97	0.31	0.34	5.88	6.02	2.58	0.15	0	0.38	0.17	0.02	0.07	0.32	97.55	4.97	0.01	66.49	31.77	0	0	30	9.8	0.27	7.72	62.79	133.12	918.44	730.55	1127.33	956.68	963.58	772.36	1095.8	787.9
10.944	0	0.36	0.02	0.23	1.29	0.45	0.11	0.3	0.55	0.55	97.42	85.78	16.01	98.68	18.38	16.91	0.32	0.37	5.38	3.61	2.05	0.11	0	0.55	0.19	0.03	0.06	0.33	97.32	4.82	0.01	71.8	23.48	0	0	30	11.59	-0.41	8.52	63.08	134.4	917.5	730.21	1126.94	956.88	963.22	772.32	1096.59	788.96
10.977	0	0.35	0.02	0.24	1.56	0.35	0.1	0.34	0.59	0.59	96.88	88.33	14.15	98.5	17.57	21.35	0.3	0.36	5.03	2.89	1.51	0.08	0	0.59	0.18	0.03	0.07	0.29	97.18	4.57	0.01	74.71	21.49	0	0	30	11.55	-1.08	8.49	63.12	134.99	917.06	730.49	1127.38	957.86	962.88	773.2	1096.92	789.19
11.01	0	0.39	0.03	0.28	1.89	0.21	0.12	0.36	0.6	0.6	96.22	89.2	9.43	98.58	17.26	22.76	0.28	0.39	5.31	2.08	1.27	0.07	0	0.6	0.15	0.04	0.07	0.29	96.85	4.79	0.01	68.01	16.74	0	0	30	9.96	-0.8	8.48	62.92	135.31	917.62	730.99	1128.36	958.25	963.48	773.54	1097.88	789.27
11.044	0	0.44	0.05	0.31	2.14	0.11	0.14	0.34	1.49	1.49	95.72	88.02	3.68	98.25	16.57	23.2	0.34	0.39	4.52	1.55	1.02	0.05	0	1.49	0.12	0.04	0.07	0.23	94.95	3.47	0.01	66.98	11.67	0	0	30	11.58	-1.87	8.81	63.13	137.26	917	730.37	1129.05	958.23	962.91	774.95	1099.43	789.2
11.077	0	0.42	0.04	0.33	2.4	0.11	0.12	0.38	1.47	1.2	95.2	91.84	3.61	97.89	14.58	27.95	0.33	0.41	4.01	1.2	0.94	0.04	0	1.47	0.08	0.04	0.06	0.1	95.51	3.59	0.01	75.98	11.34	0	0	30	10.12	-2.8	9.73	62.98	137.79	915.49	729.85	1129.27	958.84	963.11	773.52	1099.94	789.78
11.111	0	0.41	0.05	0.35	2.55	0.08	0.12	0.39	3.09	1.65	94.89	92.29	0.71	97.82	11.85	32.01	0.36	0.42	4.97	1.14	1.65	0.06	0	3.09	0.07	0.09	0.05	0.02	92.22	2.78	0.02	38.45	8.44	0	0	30	9.01	-2.97	9.74	62.75	137.81	915.66	730.22	1129.9	959.8	963.57	772.99	1100.3	790.24
11.144	0	0.39	0.05	0.33	2.84	0.08	0.12	0.45	2.83	1.37	94.32	92.67	0.07	97.73	13.32	33.67	0.32	0.38	5.36	1.13	1.37	0.04	0	2.83	0.05	0.09	0.06	0.02	91.24	2.79	0.02	88.38	7.76	0	0	30	8.3	-3.19	8.68	62.64	139.58	915.45	731.79	1127.99	959.97	960.57	773.69	1099.08	790.93
11.177	0	0.43	0.05	0.35	2.4	0.08	0.11	0.36	2.36	1.3	95.19	91.54	1.57	97.55	10.25	31.65	0.3	0.36	6.68	1	1.3	0.04	0	2.36	0.03	0.09	0.06	0.02	91.32	2.92	0.01	87.99	7.84	0	0	30	9.74	-3.58	9.61	62.93	139.38	913.9	730.73	1126.95	958.93	960.4	773.35	1098.66	790.96
11.211	0	0.48	0.06	0.35	1.87	0.07	0.11	0.26	1.95	1.03	96.27	85.19	0.81	97.59	8.03	25.91	0.25	0.36	6.57	0.9	1.03	0.03	0	1.95	0.03	0.11	0.07	0.04	89.19	3.26	0.02	76	6.48	0	0	30	9.07	-3.5	10.56	62.79	139.32	912.55	730.28	1126.13	958.39	960.47	772.14	1098.44	791.55
11.244	0	0.49	0.07	0.32	1.71	0.06	0.12	0.24	1.91	0.9	96.58	80.81	0.15	97.9	8.07	23.83	0.23	0.4	4.91	0.9	0.51	0.01	0	1.91	0.03	0.08	0.07	0.07	87.39	3.3	0.02	75	6.31	0	0	30	9.39	-2.78	10.83	62.78	137.37	911.81	729.68	1127.45	960.67	961.91	771.86	1097.89	791.36
11.277	0	0.49	0.07	0.31	1.53	0.06	0.12	0.22	1.78	0.84	96.93	75.13	0	97.95	7.75	21.59	0.2	0.42	4.62	0.84	0.43	0.01	0	1.78	0.04	0.07	0.07	0.17	85.5	3.72	0.02	62.51	5.98	0	0	30	10.6	-2.66	10.18	63.14	140.62	912.5	729.47	1127.71	960.39	960.31	771.6	1099.49	791.63
11.311	0	0.49	0.08	0.29	1.4	0.06	0.13	0.21	1.6	0.85	97.2	68.65	0	98.15	8.44	19.1	0.16	0.41	4.25	0.85	0.43	0.01	0	1.6	0.05	0.05	0.08	0.41	83.98	3.93	0.02	74.61	5.97	0	0	30	9.57	-2.15	10.74	62.91	138.05	913.1	729.55	1127.91	959.87	962.46	771.08	1098.99	791.5
11.344	0	0.48	0.08	0.26	1.21	0.06	0.13	0.18	1.57	0.84	97.57	58.95	0	98.1	8.64	16.32	0.16	0.39	4.92	0.84	0.5	0.02	0	1.57	0.07	0.04	0.1	0.5	81.52	3.6	0.02	62.31	6.22	0	0	30	9.78	-2.28	10.56	62.98	138.77	913.41	729.48	1127.63	958.93	961.94	771.37	1099.28	791.18
11.378	0	0.48	0.08	0.26	1.22	0.07	0.15	0.18	1.34	0.77	97.57	56.71	0.36	98.09	10.65	14.3	0.15	0.35	6.16	0.77	0.7	0.02	0	1.34	0.07	0.03	0.11	0.69	82.39	3.58	0.02	82.06	6.51	0	0	30	9.36	-2.29	10.84	63.01	138.29	913.7	729.9	1127.54	958.58	962.56	771.57	1099.39	791.58
11.411	0	0.45	0.09	0.23	1.16	0.07	0.17	0.18	1.39	0.83	97.69	48.5	0	98.04	12.79	12.15	0.15	0.34	5.49	0.83	0.64	0.02	0	1.39	0.1	0.02	0.11	0.57	79.8	3.43	0.02	84.63	6.54	0	0	30	8.84	-2.45	9.97	63	140.98	913.23	730.07	1126.91	958.42	959.84	772.04	1099.52	791.09
11.444	0	0.4	0.09	0.2	1.3	0.06	0.21	0.22	1.44	0.77	97.41	53.96	0	98.09	17.56	11.87	0.16	0.28	4.54	0.77	0.52	0.01	0	1.44	0.14	0.02	0.11	0.51	77.75	3.31	0.02	82.83	6.29	0	0	30	9.83	-2.29	10.12	63.07	139.34	913.79	730.62	1127.76	959.68	961.39	773.19	1099.49	791.68
11.478	0	0.3	0.09	0.14	1.52	0.06	0.28	0.32	1.4	0.72	96.97	53.5	0	97.91	24.58	13.83	0.18	0.23	3.54	0.72	0.42	0.01	0	1.4	0.17	0.02	0.1	0.59	70.49	3.22	0.02	87.36	6.16	0	0	30	9.74	-2.77	9.93	63.1	139.17	914.05	730.7	1128.07	959.8	961.49	773.61	1099.52	791.34
11.511	0	0.25	0.09	0.11	1.48	0.06	0.34	0.35	1.59	0.67	97.04	50.23	0	97.65	28.44	12.64	0.18	0.17	3.08	0.67	0.39	0.01	0	1.59	0.18	0.02	0.09	0.63	65.01	2.82	0.02	88.5	6.2	0	0	30	9.45	-3.36	10.51	63.03	138.37	914.56	731	1127.82	959.23	962.69	772.67	1099.67	792.22
11.544	0	0.2	0.09	0.09	1.77	0.05	0.42	0.46	1.63	0.56	96.47	53.94	0	97.67	33.59	14.62	0.18	0.13	2.72	0.56	0.31	0.01	0	1.63	0.17	0.02	0.07	0.92	61.7	2.46	0.02	87.29	5.99	0	0	30	10.44	-3.31	10.03	63.23	138.71	914.51	731.72	1127.56	960.01	961.79	774.26	1099.29	792.52
11.578	0	0.14	0.08	0.06	1.57	0.05	0.44	0.53	1.83	0.51	96.85	32.39	0	97.7	35.43	16.83	0.17	0.11	2.78	0.51	0.34	0.01	0	1.83	0.18	0.02	0.05	1.25	48.74	1.98	0.02	90.92	5.71	0	0	30	9.23	-3.27	10.15	63.03	140.4	914.53	731.99	1127.33	959.27	961.13	773.92	1100.24	792.96
11.611	0	0.14	0.09	0.06	1.49	0.05	0.46	0.5	2.11	0.55	97.01	30.81	0	97.69	35.44	15.81	0.19	0.08	3.3	0.55	0.46	0.01	0	2.11	0.24	0.02	0.04	1.36	47.83	1.81	0.02	86.3	5.62	0	0	30	8.88	-3.29	10.34	62.91	139.79	914.86	731.98	1127.64	959.34	961.98	773.35	1100.36	793.13
11.644	0	0.13	0.1	0.05	0.95	0.05	0.39	0.35	2.21	0.58	98.09	12.7	0	97.88	30.35	12.53	0.2	0.06	3.1	0.49	0.58	0.02	0	2.21	0.29	0.02	0.04	1.29	39	1.47	0.02	73.15	5.53	0.28	0	30	9.87	-2.85	10.29	62.97	139.89	916.83	732.48	1129.99	960.1	963.95	775.16	1102.63	793.51
11.678	0	0.13	0.11	0.04	0.53	0.05	0.3	0.2	2.85	0.75	98.94	3.21	0	97.5	21.56	8.66	0.23	0.05	2.89	0.37	0.75	0.02	0	2.85	0.31	0.02	0.04	1.23	29.37	1.2	0.03	75.02	4.87	0.4	0	30	8.38	-3.68	10.49	62.59	140.16	917.99	733.18	1131.24	960.57	965.32	774.76	1104.11	794.31
11.711	0	0.15	0.12	0.04	0.37	0.05	0.23	0.14	2.85	0.68	99.26	1.7	0	97.33	14.6	5.71	0.21	0.05	2.55	0.29	0.68	0.03	0	2.85	0.35	0.02	0.05	1.41	28.23	1.16	0.03	74.49	4.94	0	0	30	10.33	-4.03	10.27	62.78	141.16	918.94	733.96	1132.65	962.5	965.83	776.06	1105.61	795.74
11.745	0	0.17	0.12	0.04	0.27	0.05	0.19	0.09	3.81	0.47	99.46	0.93	0	97.49	8.1	3.34	0.24	0.04	1.96	0.31	0.47	0.03	0	3.81	0.38	0.02	0.06	1.96	26.49	0.92	0.04	69.3	4.87	0	0	30	8.68	-3.71	10.6	62.46	140.82	920.52	735.09	1132.84	961.51	967.3	775.97	1106.58	796.67
11.778	0	0.18	0.13	0.05	0.23	0.05	0.17	0.08	3.94	0.52	99.54	0.68	0	96.79	5.04	2.17	0.25	0.03	2.07	0.3	0.52	0.03	0	3.94	0.46	0.02	0.08	2.72	25.16	0.85	0.05	85.99	4.59	0	0	30	9.13	-4.98	10.56	62.56	138.57	920.87	735.91	1132.99	962.46	968.4	777.26	1105.57	796.83
11.811	0	0.19	0.13	0.04	0.2	0.05	0.16	0.07	4.54	0.54	99.6	0.52	0	96.66	3.09	1.31	0.24	0.02	2.2	0.3	0.54	0.04	0	3.92	0.54	0.01	0.13	4.71	23.26	0.82	0.05	87.94	4.54	0	0	30	9.07	-5.18	10.59	62.5	138.37	921.61	735.84	1133.99	962.7	969.37	777.24	1106.36	796.75
11.845	0	0.19	0.14	0.04	0.19	0.04	0.16	0.07	4.21	0.87	99.61	0.44	0	96.23	2.36	0.84	0.26	0.02	2.48	0.31	0.87	0.04	0	4.52	0.64	0.02	0.19	7.05	21.46	0.7	0.07	90.26	4.21	0	0	30	9.83	-5.8	10.2	62.62	139.12	922.08	735.44	1135.3	963.42	969.46	777.74	1107.34	796.22
11.878	0	0.19	0.14	0.04	0.17	0.05	0.15	0.06	4.26	0.92	99.61	0.35	0	96.71	2.16	0.63	0.26	0.02	2.7	0.24	0.92	0.03	0	4.03	0.6	0.02	0.34	12.17	18.03	0.67	0.08	72.79	4.26	0	0	30	10.67	-5.1	10.83	62.89	137.95	922.63	736.17	1135.24	963.48	970.94	778.31	1107.53	797.59
11.911	0	0.19	0.14	0.04	0.17	0.04	0.16	0.06	3.85	0.87	99.62	0.33	0	96.77	2.48	0.67	0.26	0.02	2.59	0.18	0.87	0.02	0	4.37	0.68	0.02	0.48	14.17	15.44	0.65	0.09	79.75	3.85	0	0	30	9.91	-4.99	11.06	62.7	136.04	923.99	736.95	1135.93	963.8	973.08	778.07	1107.63	798.19
11.945	0	0.18	0.15	0.03	0.16	0.04	0.17	0.07	3.58	0.89	99.63	0.37	0	96.7	2.88	0.74	0.25	0.02	2.54	0.17	0.89	0.02	0	4.63	0.88	0.02	0.72	18.7	10.97	0.57	0.11	80.39	3.58	0	0	30	10.34	-5.11	11.57	62.76	135.39	923.41	735.95	1135.96	963.17	973.62	777.55	1107.52	797.6
11.978	0	0.18	0.15	0.03	0.16	0.04	0.17	0.07	3.44	0.62	99.64	0.44	0	96.94	3.25	0.97	0.24	0.03	2.2	0.14	0.62	0.01	0	4.72	1.1	0.02	0.82	20.92	8.38	0.56	0.11	69.38	3.44	0	0	30	10.02	-4.71	11.92	62.88	135.58	922.83	734.83	1135.48	962	973.46	775.85	1107.38	797.02
12.011	0	0.18	0.15	0.03	0.16	0.04	0.18	0.07	3.66	0.71	99.63	0.59	0	96.85	3.66	1.12	0.26	0.03	2.33	0.14	0.71	0.01	0	5.06	1.53	0.01	0.88	24.65	7.24	0.58	0.12	77.43	3.35	0	0	30	11.35	-4.87	11.29	63.34	139.19	920.5	733.22	1133.47	961.07	969.12	774.4	1106.61	796.13
12.045	0	0.19	0.14	0.03	0.16	0.04	0.2	0.07	4.96	1.14	99.6	0.98	0	96.38	4.96	1.26	0.28	0.03	3.57	0.15	1.14	0.02	0	5.63	1.93	0.01	0.81	30.49	5.55	0.58	0.17	73.65	3.48	0	0	30	9.94	-5.59	10.38	63.06	141.56	919.05	732.69	1131.3	959.75	965.28	773.12	1105.17	794.78
12.078	0	0.19	0.14	0.03	0.16	0.05	0.21	0.08	5.42	1.29	99.59	1.26	0	97.57	5.42	1.4	0.28	0.03	4.66	0.17	1.29	0.02	0	5.62	2.37	0.01	0.74	33.51	5.35	0.57	0.18	62.15	3.53	0	0	30	10.52	-3.54	10.8	63.49	139.61	918.04	731.57	1129.12	957.59	965.03	771.8	1102.88	793.85
12.112	0	0.2	0.14	0.03	0.15	0.05	0.2	0.08	7.49	1.55	99.59	2.37	0	97.68	5.78	1.56	0.28	0.03	7.49	0.17	1.55	0.03	0	4.73	2.63	0.01	0.6	39.56	3.67	0.55	0.22	73.16	3.54	0	0	30	10.75	-3.3	10.36	63.6	140.06	917.21	731.28	1127.88	956.93	963.24	772.03	1101.72	793.01
12.145	0	0.2	0.14	0.03	0.15	0.05	0.2	0.08	7.11	1.29	99.6	2.47	0	98.32	5.45	1.7	0.24	0.03	7.11	0.16	1.29	0.03	0	4.14	3.64	0.01	0.42	40.48	2.9	0.54	0.24	85.42	3.54	0.03	0	30	11.55	-1.64	11.77	63.65	139.41	915.05	729.38	1128.04	956.86	964.17	770.82	1101.81	792.99
12.178	0	0.21	0.15	0.03	0.15	0.05	0.2	0.08	6.03	0.81	99.58	2.58	0	98.21	5.33	1.65	0.22	0.02	6.03	0.17	0.81	0.03	0	4.09	4.62	0.01	0.32	42.11	2.83	0.54	0.26	83.52	3.56	0.26	0	30	11.01	-1.96	12.03	63.64	138.89	914.33	728.55	1128.19	956.58	964.36	770.35	1101.54	792.09
12.212	0	0.21	0.15	0.03	0.15	0.05	0.21	0.08	5.92	0.65	99.59	2.44	0	98.14	5.45	1.95	0.2	0.02	5.92	0.18	0.65	0.03	0	4.35	5.53	0.01	0.25	41.49	1.92	0.48	0.32	84.02	3.46	0.66	0	30	11.17	-2.16	11.77	63.68	138.83	913.92	728.6	1127.87	956.92	963.69	770.71	1100.91	791.82
12.245	0	0.19	0.15	0.03	0.15	0.05	0.21	0.08	5.8	0.57	99.57	1.6	0	98.46	5.8	2.07	0.18	0.01	5.12	0.2	0.57	0.02	0	4.46	6.37	0.01	0.19	36.3	1.86	0.51	0.32	82.75	3.45	0.81	0	30	12.06	-1.2	12.49	63.92	137.75	913.52	728.52	1126.76	955.92	964.24	770.48	1100.22	792.5
12.278	0	0.19	0.17	0.03	0.16	0.05	0.22	0.08	6.28	0.5	99.56	2.02	0	97.85	6.81	2.67	0.17	0.01	4.57	0.18	0.5	0.02	0	4.52	6.28	0.01	0.16	38.19	1.5	0.51	0.35	76.67	3.3	1.5	0	30	10.89	-2.9	11.04	63.71	140.4	915.83	729.47	1129.2	957.29	963.8	771.49	1102.68	792.06
12.312	0	0.18	0.17	0.03	0.16	0.04	0.2	0.08	5.5	0.46	99.59	1.19	0	98.39	5.5	2.93	0.17	0.01	3.47	0.13	0.46	0.01	0	4.33	6.05	0.01	0.12	32.57	1.16	0.46	0.35	88.5	3.09	1.82	0	30	12.6	-1.45	12.73	64.06	138.58	914.86	728.94	1128.98	957.08	965.96	771.27	1102.73	793.59
12.345	0	0.15	0.18	0.02	0.16	0.04	0.2	0.08	4.85	0.4	99.6	0.76	0	97.4	6.23	3.4	0.16	0.01	2.88	0.11	0.4	0.01	0	3.95	4.85	0.01	0.1	25.53	1.32	0.51	0.31	87.23	3.11	2.2	0	30	10.23	-3.88	11.43	63.41	141.41	915.82	729.06	1130.57	957.73	964.5	771.1	1104.33	792.23
12.379	0	0.14	0.21	0.02	0.16	0.04	0.2	0.09	3.83	0.39	99.58	0.47	0	97.51	7.31	2.59	0.17	0.01	2.5	0.1	0.39	0	0	3.59	3.83	0.01	0.09	17.75	1.25	0.6	0.26	85.62	2.86	3.32	0	30	11.09	-3.67	10.63	63.49	141.79	916.08	728.67	1132.28	959.42	964.29	772.46	1104.85	791.08
12.412	0	0.12	0.22	0.02	0.17	0.04	0.21	0.09	2.97	0.44	99.55	0.37	0	97.68	8.61	2.17	0.21	0.02	2.73	0.14	0.44	0.01	0	2.91	2.68	0.01	0.08	13.12	1.47	0.63	0.23	59.3	2.97	3.97	0	30	12.12	-3.29	11.82	63.72	135.62	915.61	728.74	1130.37	958.73	967.09	771.67	1101.27	791.44
12.445	0	0.12	0.24	0.02	0.16	0.04	0.19	0.08	3.35	0.46	99.53	0.33	0	97.46	7.25	1.79	0.21	0.02	3.35	0.16	0.46	0.01	0	2.67	1.82	0.01	0.09	10	1.6	0.68	0.2	45.57	3.03	4.47	0	30	9.73	-3.76	11.38	63.2	141.85	917.21	729.44	1131.2	957.42	965.35	770.41	1105.42	792.75
12.479	0	0.12	0.24	0.02	0.15	0.04	0.18	0.08	3.86	0.62	99.53	0.33	0	97.41	6.8	1.2	0.23	0.02	3.86	0.21	0.62	0.01	0	2.32	1.29	0.01	0.1	10.69	2	0.78	0.21	86.67	3.41	4.55	0	30	10.51	-3.86	9.72	63.33	142.01	919.04	729.47	1134.04	959.48	965.49	772.83	1106.37	790.73
12.512	0	0.12	0.27	0.02	0.15	0.04	0.18	0.08	3.59	0.56	99.46	0.33	0	96.85	6.99	0.9	0.22	0.02	3.58	0.21	0.56	0.01	0	1.69	0.83	0.01	0.11	9.5	2.17	0.8	0.17	77.58	3.59	5.95	0	30	10.3	-4.86	10.36	63.33	140.57	920.04	730.02	1134.28	959.66	967.61	771.38	1106.64	792.17
12.545	0	0.13	0.27	0.02	0.15	0.04	0.17	0.08	3.6	0.58	99.45	0.33	0	96.27	6.38	0.58	0.23	0.03	3.29	0.18	0.58	0.01	0	1.67	0.67	0.01	0.13	12.35	2.21	0.81	0.18	69.64	3.6	5.93	0	30	11.18	-5.74	11.38	63.58	137.13	921.18	730.93	1134.97	960.1	971.16	772.14	1106.61	793.55
12.579	0	0.13	0.3	0.02	0.15	0.04	0.16	0.08	3.38	0.65	99.41	0.33	0	96.62	6.19	0.42	0.25	0.04	2.69	0.17	0.65	0.01	0	1.15	0.46	0.01	0.19	12.57	2.33	0.93	0.15	65.82	3.38	6.51	0	30	11.27	-5.23	11.12	63.8	136.48	922.13	730.31	1135.92	959.64	972.03	772.14	1107	792.36
12.612	0	0.13	0.28	0.02	0.14	0.04	0.16	0.07	3.29	0.57	99.43	0.33	0	96	5.27	0.31	0.25	0.05	1.92	0.14	0.57	0.01	0	1.08	0.46	0.01	0.22	10.82	2.3	0.94	0.15	85.84	3.29	6.02	0	30	11.62	-6.11	11.24	63.97	136.39	923.15	730.56	1136.85	959.7	973.17	772.51	1108.06	792.72
12.645	0	0.14	0.25	0.02	0.13	0.04	0.14	0.07	3.27	0.9	99.5	0.33	0	96.34	3.05	0.28	0.28	0.07	1.97	0.12	0.9	0.01	0	1	0.54	0.01	0.26	13.36	2.32	0.97	0.14	80.99	3.27	4.77	0	30	11.98	-5.65	11.45	64.01	136.62	922.84	729.71	1137.23	959.47	973.34	772.06	1108.45	792.25
12.679	0	0.14	0.24	0.02	0.13	0.04	0.14	0.06	3.16	0.86	99.52	0.33	0	97.26	2.23	0.32	0.34	0.08	2.04	0.08	0.86	0.01	0	0.86	0.65	0.01	0.33	14.01	2.23	1.15	0.13	91.08	3.16	4.38	0	30	11.38	-4.16	11.26	64.05	137.69	922.88	728.26	1138.36	958.81	973.2	771.37	1109.54	790.62
12.712	0	0.15	0.22	0.02	0.13	0.04	0.14	0.06	3.2	0.82	99.55	0.33	0	96.82	2.21	0.34	0.35	0.08	2.25	0.08	0.84	0.01	0	0.82	0.75	0.01	0.33	17.13	2.1	1.14	0.13	88.38	3.2	3.69	0	30	12.22	-4.92	10.66	64.24	139.33	922.57	727.67	1138.28	958.77	971.62	771.36	1109.7	789.93
12.746	0	0.15	0.22	0.02	0.13	0.04	0.14	0.07	3.23	0.55	99.56	0.36	0	96.42	2.36	0.49	0.46	0.11	2.75	0.05	0.55	0.01	0	0.63	0.87	0.01	0.31	18.62	1.99	1.15	0.11	92.05	3.23	3.59	0	30	11.21	-5.54	10.31	64.02	140.07	922.04	727.05	1138.36	958.77	970.67	770.53	1109.52	788.92
12.779	0	0.14	0.21	0.02	0.13	0.04	0.13	0.07	3.49	0.42	99.58	0.33	0	97.14	2.39	0.77	0.42	0.13	2.53	0.06	0.42	0.01	0	0.47	0.87	0.01	0.27	15.21	2.04	1.31	0.09	66.57	3.49	3.47	0	30	9.23	-4.38	11.56	63.88	133.05	921.6	726.44	1137.02	957.23	974.16	768.62	1105.85	787.65
12.812	0	0.14	0.21	0.02	0.14	0.04	0.14	0.07	3.56	0.4	99.58	0.33	0	97.73	2.86	1.19	0.4	0.11	2.44	0.08	0.33	0.01	0	0.49	0.79	0.01	0.21	12.24	2.16	1.44	0.09	84.95	3.56	3.42	0	30	9.5	-3.18	10.14	63.88	138.3	923.95	727.42	1138.67	957.32	972.35	770.26	1109.49	788.15
12.846	0	0.13	0.2	0.02	0.14	0.04	0.14	0.07	3.85	0.49	99.61	0.33	0	96.18	3.57	1.87	0.49	0.08	2.58	0.11	0.33	0.02	0	0.44	0.94	0.01	0.18	9.96	2.05	1.75	0.09	66.91	3.85	3.2	0	30	9.82	-5.86	9.89	63.74	139.76	924.96	728.17	1139.11	957.36	972.16	770.79	1110.74	788.88
12.879	0	0.12	0.19	0.02	0.15	0.04	0.14	0.08	3.83	0.42	99.63	0.33	0	94.97	4.9	3.1	0.42	0.08	2.67	0.15	0.28	0.01	0	0.44	1.02	0.01	0.18	10.06	1.95	1.86	0.09	61.52	3.83	3.03	0	30	13.22	-7.31	10.15	64.09	141.24	926.96	728.52	1142.3	959.13	974.36	772.96	1114.51	790.53
12.912	0	0.12	0.17	0.02	0.19	0.04	0.16	0.11	3.77	0.35	99.63	0.38	0	96.81	8.54	5.58	0.31	0.09	2.93	0.15	0.35	0.02	0	0.49	1.07	0.01	0.15	13.39	1.77	1.98	0.1	48.15	3.77	2.91	0	30	12.43	-4.93	10.65	63.85	138.93	926.7	727.32	1143.43	959.34	976.34	772.11	1114.19	789.3
12.946	0	0.11	0.17	0.02	0.23	0.04	0.17	0.14	3.76	0.27	99.55	0.65	0	96.64	11.31	8.75	0.19	0.09	2.9	0.11	0.27	0.01	0	0.49	1.08	0.01	0.14	18.18	1.5	2.24	0.12	63.88	3.76	3.25	0	30	12.68	-5.2	11.31	63.71	137.92	926	725.19	1145.69	960.75	978.33	770.1	1115.03	788.37
12.979	0	0.1	0.15	0.02	0.3	0.04	0.2	0.2	3.72	0.21	99.41	1.06	0	97.2	15.78	12.27	0.17	0.09	2.83	0.11	0.21	0.01	0	0.52	1.06	0.01	0.13	20.76	1.51	2.36	0.12	46.25	3.72	3.24	0	30	13.97	-4.26	10.86	64.07	138.43	925.1	724.85	1145.07	960.97	976.77	771.18	1114.2	787.75
13.012	0	0.09	0.15	0.02	0.34	0.04	0.23	0.24	3.61	0.17	99.31	1.33	0	96.98	18.96	13.46	0.12	0.1	2.72	0.11	0.17	0.02	0	0.49	1.07	0.01	0.15	20.75	1.68	2.64	0.12	63.54	3.61	3.14	0	30	14.08	-4.66	11.63	63.98	138.38	927.33	725.24	1146.81	960.55	979.73	770.55	1116.84	789.18
13.046	0	0.1	0.15	0.02	0.3	0.04	0.23	0.2	3.38	0.17	99.4	1.01	0	96.99	18.11	9.99	0.1	0.09	2.63	0.11	0.17	0.02	0	0.51	1.32	0.01	0.14	17.65	1.66	3.06	0.12	55.38	3.38	2.05	0	30	15.08	-4.63	10.98	64.05	139.42	928.35	725.09	1147.83	960.81	979.53	771.22	1117.85	788.71
13.079	0	0.11	0.15	0.02	0.26	0.04	0.21	0.17	3.36	0.25	99.49	0.78	0	96.81	14.86	8.41	0.09	0.09	2.75	0.1	0.25	0.03	0	0.51	1.5	0.01	0.16	17.37	1.88	3.27	0.11	43.72	3.36	2.18	0	30	15.85	-4.94	12.01	64.16	138.28	930.55	725.38	1149.98	960.8	983.4	771.12	1120.36	790.16
13.113	0	0.11	0.15	0.02	0.23	0.04	0.19	0.15	3.41	0.4	99.55	0.49	0	97.14	12.13	7.26	0.06	0.1	2.86	0.08	0.4	0.06	0	0.53	1.7	0.01	0.16	13.45	2.27	4.12	0.11	39.75	3.41	1.9	0	30	15.28	-4.37	12.34	63.95	136.85	931.86	726.04	1150.42	959.99	985.2	771.88	1120.81	790.33
13.146	0	0.11	0.15	0.02	0.2	0.04	0.17	0.13	3.81	0.46	99.61	0.39	0	96.33	9.34	5.98	0.04	0.08	3.27	0.08	0.46	0.05	0	0.47	1.54	0.01	0.16	13.2	2.52	4.77	0.11	74.22	3.81	1.69	0	30	15.1	-5.66	11.27	63.74	136.91	935.56	726.5	1153.13	960.51	987.21	771.55	1122.89	789.83
13.179	0	0.12	0.15	0.02	0.18	0.05	0.15	0.11	3.91	0.43	99.64	0.33	0	95.46	6.53	5.77	0.04	0.08	3.38	0.06	0.43	0.05	0	0.5	1.51	0.01	0.17	11.2	2.82	4.85	0.11	49.64	3.91	1.59	0	30	12.69	-6.78	11.75	63.51	135.74	935.79	727.44	1151.52	958.71	987.62	770.56	1121.92	790.29
13.213	0	0.12	0.14	0.02	0.17	0.05	0.15	0.11	4.45	0.4	99.66	0.33	0	95.92	6.1	4.43	0.03	0.07	3.87	0.09	0.4	0.03	0	0.49	1.27	0.01	0.17	10.28	3.76	5.68	0.11	63.34	4.45	1.06	0	30	13.37	-6.21	10.6	63.43	138.61	940.02	727.01	1155.96	958.79	989.4	771.2	1126.81	789.3
13.246	0	0.13	0.14	0.02	0.15	0.05	0.13	0.1	4.73	0.4	99.69	0.33	0	92.09	4.32	3.95	0.03	0.06	3.8	0.08	0.4	0.03	0	0.5	1.24	0.01	0.21	12.03	4.04	5.39	0.11	46.6	4.73	1.04	0	30	11.21	-9.73	10.62	63.05	133.16	939.68	727.63	1153.6	957.75	990.42	770.01	1122.34	788.16
13.279	0	0.13	0.13	0.02	0.15	0.05	0.13	0.1	4.99	0.33	99.7	0.33	0	91.56	3.48	3.96	0.02	0.05	3.12	0.08	0.33	0.02	0	0.45	0.99	0.01	0.22	12.6	4.52	6.06	0.1	50.3	4.99	0.66	0	30	12.63	-10.08	10.27	63.37	134.84	942.29	728.39	1154.77	957.44	991.28	770.27	1124.76	789.37
13.313	0	0.13	0.12	0.02	0.15	0.05	0.12	0.1	5.34	0.35	99.7	0.33	0	92.61	3.52	4.21	0.02	0.05	2.93	0.06	0.35	0.01	0	0.43	0.79	0.01	0.26	13.02	4.41	6.05	0.11	37.89	5.34	0.65	0	30	11.96	-9.36	10.73	63.42	131.14	942.39	728.64	1153.7	956.53	992.86	770.02	1122.63	788.98
13.346	0	0.11	0.12	0.02	0.15	0.05	0.12	0.1	5.64	0.38	99.69	0.33	0	92.72	3.78	4.85	0.02	0.05	2.21	0.04	0.38	0.01	0	0.4	0.59	0.01	0.25	7.39	4.65	6.09	0.1	47.66	5.64	0.35	0	30	12.41	-9.28	10.62	63.51	132.61	944.02	728.72	1154.42	955.82	993.38	769.3	1124.43	789.56
13.38	0	0.11	0.11	0.02	0.16	0.05	0.12	0.11	2.01	0.37	99.67	0.33	0	93.34	4.41	5.31	0.01	0.05	1.63	0.03	0.37	0.01	0	0.39	0.43	0.01	0.24	2.01	6.17	5.84	0.09	54.67	5.79	0	0	30	12.56	-8.8	10.93	63.72	131.57	944.41	729.06	1153.18	953.92	993.68	769.88	1123.77	789.51
13.413	0	0.11	0.11	0.02	0.17	0.05	0.12	0.11	2	0.37	99.65	0.33	0	94.06	4.8	5.89	0.02	0.06	1.73	0.03	0.42	0.01	0	0.37	0.36	0	0.23	2	8.32	5.73	0.07	53.58	6.05	0	0	30	14.23	-8.19	11.26	64.03	133.98	944.06	728.5	1153.74	954.45	993.19	769.35	1125.47	790.62
13.446	0	0.11	0.11	0.03	0.18	0.05	0.13	0.11	1.9	0.4	99.64	0.33	0	91.94	5.79	5.56	0.02	0.05	2.07	0.03	0.68	0.03	0	0.4	0.29	0	0.23	1.9	8.94	5.6	0.06	45.43	6.17	0	0	30	13.63	-9.83	10.75	63.83	132.37	944.58	729.05	1154.1	954.93	993.68	770.51	1124.64	789.8
13.48	0	0.12	0.1	0.03	0.19	0.06	0.12	0.11	1.91	0.38	99.61	0.33	0	95.17	5.68	5.96	0.02	0.06	1.91	0.03	0.61	0.05	0	0.38	0.26	0	0.19	1.91	12.58	5.38	0.06	50.06	6.5	0	0	30	14.67	-7.1	11.36	63.96	135.03	944.65	726.99	1156.89	955.49	994.66	769.24	1128.14	789.66
13.513	0	0.12	0.1	0.03	0.21	0.06	0.13	0.12	2.35	0.37	99.58	0.38	0.24	89.61	6.63	6.21	0.03	0.07	2.33	0.03	0.72	0.06	0	0.37	0.21	0	0.17	2.35	15.44	5.05	0.05	48.13	7.15	0	0	30	12.42	-11.23	10.72	63.42	132.42	945.13	727.67	1156.1	955.17	994.95	768.56	1125.87	788.48
13.546	0	0.12	0.1	0.03	0.21	0.06	0.12	0.11	1.24	0.31	99.58	0.42	1.08	85.22	6.05	5.83	0.04	0.07	2.61	0.03	0.68	0.04	0	0.31	0.15	0	0.14	1.24	17.43	4.96	0.05	43.21	7.44	0	0	30	11.75	-13.24	10.77	63.27	133.04	945.65	727.8	1155.46	953.46	994.76	768.1	1126.24	788.39
13.58	0	0.15	0.09	0.04	0.25	0.07	0.12	0.12	0.24	0.24	99.49	0.9	2.39	85.06	6.05	7.05	0.04	0.08	2.06	0.04	0.34	0.02	0	0.24	0.08	0	0.09	0.19	27.09	5.49	0.04	64.46	8.53	0	0	30	12.41	-13.3	10.8	63.39	131.86	947.26	728.76	1155.77	953.61	996.31	768.31	1126.47	789.4
13.613	0	0.17	0.08	0.05	0.32	0.07	0.12	0.14	0.21	0.21	99.35	1.85	2.38	85.1	6.66	8.98	0.05	0.09	2.4	0.05	0.3	0.02	0	0.21	0.05	0	0.08	0.04	34.96	6.24	0.03	80.92	8.44	0	0	30	11.6	-13.29	10.93	63.17	130.49	948.68	729.36	1156	952.76	997.86	768.34	1126.62	789.46
13.646	0	0.21	0.08	0.07	0.39	0.07	0.11	0.14	0.17	0.17	99.23	3.84	2.93	92.63	6.71	8.9	0.06	0.09	2.45	0.08	0.24	0.02	0	0.17	0.03	0	0.08	0.01	44.35	6.7	0.02	47.78	8.91	0	0	30	11.54	-9.34	11.27	63.1	131.64	948.09	727.21	1158.67	953.84	998.64	767.67	1128.68	788.13
13.68	0	0.3	0.08	0.12	0.51	0.07	0.11	0.14	0.14	0.14	98.97	11.73	2.68	87.76	6.44	8.27	0.09	0.09	2.27	0.11	0.22	0.02	0	0.14	0.02	0	0.06	0	59.95	7.8	0.02	51.56	8.69	0	0	30	10.81	-12.15	11.69	62.96	127.12	948.97	728.07	1158.46	953.66	1001.36	767.95	1126.89	788.02
13.713	0	0.35	0.08	0.15	0.59	0.07	0.11	0.15	0.13	0.13	98.82	19.56	2.88	92.34	5.4	9.39	0.09	0.09	2.37	0.11	0.21	0.03	0	0.13	0.01	0	0.05	0	66.34	8.91	0.02	25.64	8.62	0	0	30	12.88	-9.55	12.3	63.33	131.13	948.86	727.1	1160.34	954.85	1001.3	767.1	1130.47	789.72
13.747	0	0.48	0.08	0.25	0.85	0.06	0.1	0.19	0.11	0.11	98.31	46.38	1.95	90.12	4.96	11.91	0.11	0.11	2.4	0.15	0.22	0.07	0	0.1	0.01	0	0.05	0	79.62	12.19	0.01	29.49	7.65	0	0	30	13.67	-10.95	12.45	63.19	128.3	951.1	727.29	1162.57	955.97	1004.92	766.97	1131.17	789.86
13.78	0	0.58	0.08	0.33	1.01	0.06	0.1	0.21	0.12	0.12	97.98	64.09	1.98	89.78	4.31	12.98	0.12	0.12	2.4	0.15	0.19	0.07	0	0.09	0	0	0.04	0	87.56	15.19	0.01	43.45	7.54	0	0	30	12.09	-11.13	12.99	62.92	128.59	950.34	727.07	1162.4	954.79	1004.83	767.55	1131.57	789.29
13.813	0	0.59	0.07	0.36	1.22	0.06	0.1	0.27	0.11	0.11	97.56	75.19	1.62	90.63	4.41	16.49	0.11	0.14	2.11	0.16	0.11	0.06	0	0.08	0	0	0.03	0	90.64	17.1	0.01	38.03	7.3	0	0	30	12.43	-10.65	13.2	62.9	125.67	951.43	727.12	1163.6	955.92	1007.4	767.18	1131.11	789.26
13.847	0	0.66	0.07	0.44	1.53	0.06	0.1	0.37	0.15	0.15	96.94	85.05	0.65	89.21	4.87	18.62	0.15	0.16	2.02	0.19	0.11	0.06	0	0.07	0	0	0.03	0	96.35	21.89	0.01	29.72	6.53	0	0	30	12.09	-11.44	13.25	62.78	125.18	952.05	726.7	1164.74	955.94	1008.53	766.94	1131.81	788.65
13.88	0	0.67	0.07	0.45	1.57	0.06	0.09	0.4	0.14	0.14	96.86	86.3	0.75	89.2	4.75	19.16	0.14	0.17	1.96	0.2	0.07	0.04	0	0.06	0	0	0.03	0	97.07	23.76	0.01	28.19	6.59	0	0	30	11.51	-11.44	13.41	62.82	126.13	952.23	726.56	1164.91	955.47	1008.55	766.2	1132.63	788.86
13.913	0	0.64	0.06	0.47	1.8	0.06	0.09	0.58	0.13	0.13	96.4	90.61	1.15	89.58	4.36	23.24	0.13	0.21	1.84	0.15	0.04	0.02	0	0.04	0	0	0.03	0	98.3	28.53	0.01	16.75	6.92	0	0	30	11.27	-11.24	14.44	62.76	125.79	951.53	725.73	1165.52	955.43	1009.76	765.3	1133.29	789.04
13.947	0	0.63	0.06	0.48	1.99	0.06	0.08	0.95	0.13	0.13	96.02	92.72	1.33	88.47	4.47	25.68	0.13	0.26	2.01	0.15	0.04	0.01	0	0.02	0	0	0.03	0	99.32	38.12	0.01	32.04	7.04	0	0	30	13.15	-11.81	13.87	63.1	126.44	952.92	726.27	1165.66	955.4	1009.7	765.98	1133.9	789.64
13.98	0	0.62	0.06	0.47	1.93	0.07	0.08	0.95	0.13	0.13	96.14	92.45	2.17	86.16	4.55	25.1	0.13	0.31	2.58	0.15	0.03	0	0	0.02	0	0	0.03	0	99.41	38.63	0.01	32.98	7.61	0	0	30	12.01	-12.86	15.09	62.94	125.81	952.03	725.49	1165.23	954.29	1010.76	763.91	1133.87	789.87
14.013	0	0.69	0.07	0.48	1.58	0.07	0.09	0.97	0.14	0.14	96.84	88.65	2.4	83.99	4.28	19.31	0.14	0.34	2.52	0.13	0.03	0	0	0.01	0	0	0.04	0	99.61	45.16	0.01	27.14	7.8	0	0	30	13.54	-13.71	14.23	63.14	126.23	953.74	724.99	1166.18	953.77	1010.97	764.07	1134.74	788.89
14.047	0	0.71	0.07	0.48	1.53	0.07	0.09	1.49	0.13	0.13	96.94	87.51	2.39	85.31	4.56	17.73	0.13	0.35	3.06	0.16	0.04	0	0	0.01	0	0	0.04	0	99.83	56.7	0	30.49	7.62	0	0	30	12.44	-13.2	13.12	62.87	125.75	954.06	724.62	1166.76	953.91	1010.24	764.78	1134.06	786.71
14.08	0	0.74	0.07	0.48	1.36	0.07	0.1	1.28	0.13	0.13	97.27	84.41	2.81	78.83	4.48	14.52	0.13	0.34	3.41	0.17	0.05	0.01	0	0.01	0	0	0.06	0	99.83	56.39	0	25.46	7.87	0	0	30	11.56	-15.43	12.68	62.72	124.76	955.72	724.93	1167.25	953.23	1011.37	764.13	1134.17	786.18
14.114	0	0.77	0.08	0.48	1.22	0.07	0.1	1.2	0.13	0.13	97.55	81.75	3.05	80.78	3.94	12.12	0.13	0.31	3	0.15	0.05	0	0	0.01	0	0	0.07	0	99.87	57.79	0.01	23.24	8.16	0	0	30	10.49	-14.82	13.26	62.63	124.33	955.63	725.12	1165.75	951	1011.34	763.78	1133.63	786.18
14.147	0	0.81	0.08	0.48	1.1	0.07	0.1	1.11	0.14	0.14	97.79	78.32	3.56	80.48	3.65	9.43	0.14	0.36	3.39	0.16	0.07	0.01	0	0.01	0	0	0.08	0	99.89	58.72	0.01	14.12	8.44	0	0	30	13.39	-14.92	14.61	63.01	121.93	956.08	726.19	1165	951.22	1013.68	764.55	1133.18	788.79
14.18	0	0.85	0.09	0.48	0.97	0.08	0.1	0.87	0.17	0.17	98.07	73.39	3.74	82.28	3.21	6.07	0.17	0.32	3.22	0.19	0.1	0.01	0	0.01	0	0	0.12	0	99.89	56.77	0.01	18.2	8.62	0	0	30	12.95	-14.32	13.93	62.95	124.81	956.89	726.63	1164.76	950.45	1012.15	764.21	1134.43	789.21
14.214	0	0.86	0.08	0.47	0.89	0.09	0.1	0.73	0.17	0.17	98.22	71.45	4.95	83.51	2.69	4.84	0.17	0.37	3.68	0.19	0.14	0.02	0	0.01	0	0	0.14	0	99.91	54.04	0.01	38.42	9.49	0	0	30	16.42	-13.89	14.02	63.75	125.99	959.47	726.93	1164.6	948.68	1013.14	763.7	1136.14	790.96
14.247	0	0.84	0.08	0.46	0.83	0.09	0.1	0.64	0.18	0.18	98.31	69.97	5.89	84.55	2.63	3.73	0.18	0.32	3.97	0.14	0.26	0.04	0	0.01	0	0	0.17	0	99.89	52.3	0.01	29.12	10.3	0	0	30	13.4	-13.5	13.32	63.08	127.58	960.8	726.99	1166.14	947.57	1012.96	764.67	1138.16	789.22
14.28	0	0.79	0.07	0.43	0.77	0.12	0.09	0.56	0.18	0.18	98.43	70.75	8.41	84.53	2.72	3.52	0.18	0.31	4.43	0.11	0.24	0.03	0	0.01	0.01	0	0.22	0.01	99.9	49.06	0.01	28	12.5	0	0	30	14.06	-13.51	13.96	62.92	125.93	962.26	727.01	1168.98	949.61	1016.53	764.49	1139.83	790.09
14.314	0	0.73	0.06	0.39	0.66	0.19	0.09	0.44	0.2	0.2	98.54	73.28	12.35	85.23	2.21	2.43	0.2	0.38	5.99	0.09	0.34	0.05	0	0.01	0.01	0	0.3	0.01	99.9	44.64	0.01	12.11	15.54	0	1	36	15.08	-13.23	13.85	62.93	123.08	963.82	728.97	1168.79	950.39	1018.35	765.58	1138.51	792.23
14.347	0	0.72	0.05	0.38	0.61	0.21	0.08	0.4	0.18	0.18	98.56	72.71	13.41	86.15	1.73	1.81	0.18	0.4	5.64	0.08	0.38	0.06	0	0.01	0.01	0	0.3	0.01	99.89	43.86	0.01	17	16.6	0	0	36	17.88	-12.86	14.54	63.23	126.71	966	729.27	1170.32	949.91	1019.53	766.24	1143.12	794.21
14.381	0	0.63	0.04	0.34	0.51	0.4	0.07	0.32	0.22	0.22	98.73	76.65	19.05	85.91	1.34	0.95	0.22	0.4	8.25	0.1	0.7	0.13	0	0.01	0.01	0	0.36	0.02	99.88	39.41	0.01	14.3	20.95	0	0	36	13.51	-12.96	14.09	61.98	126.05	969.07	731.04	1173.21	949.71	1022.04	768.72	1145.66	793.34
14.414	0	0.57	0.03	0.31	0.44	0.62	0.06	0.27	0.3	0.3	98.75	78.58	23.02	81.99	0.92	0.5	0.3	0.32	9.65	0.12	1.26	0.19	0	0.02	0.01	0	0.47	0.02	99.86	36.19	0.01	13.64	24.31	0	0	36	12.66	-14.42	15.05	61.28	122.66	969.99	733.54	1172.83	950.73	1024.82	769.76	1144.69	795.77
14.447	0	0.53	0.03	0.3	0.4	0.78	0.06	0.27	0.28	0.28	98.44	78.27	25.16	87.89	0.76	0.4	0.28	0.31	9.44	0.12	1.41	0.16	0	0.02	0.01	0	0.5	0.01	99.84	36.47	0.01	8.67	26.44	0	0	36	12.89	-12.09	15.93	61.19	122.67	970.59	732.95	1174.42	950.54	1026.73	769.85	1146.56	796.06
14.481	0	0.46	0.02	0.28	0.34	1.31	0.05	0.21	0.32	0.32	97.37	80.44	29.25	82.25	0.6	0.23	0.32	0.22	11.13	0.13	3.12	0.2	0	0.03	0.01	0	0.78	0.02	99.79	30.96	0.01	5.33	30.31	0	0	36	12.61	-14.33	15.34	60.93	128.52	970.33	734.51	1175.65	953.28	1024.63	770.2	1149.84	799.2
14.514	0	0.42	0.02	0.26	0.31	1.58	0.05	0.18	0.35	0.35	96.84	77.21	31.38	85.34	0.48	0.15	0.35	0.21	8.74	0.16	2.96	0.16	0	0.03	0.01	0	0.86	0.02	99.78	28.05	0.01	8.18	33.19	0	0	36	14.03	-13.19	16.48	60.83	121.45	972.78	736.05	1176.76	954.34	1030.19	772.36	1148.45	799.99
14.547	0	0.41	0.01	0.23	0.3	1.75	0.04	0.18	0.37	0.37	96.5	75.75	33.1	86.2	0.41	0.11	0.37	0.15	7.71	0.22	1.46	0.07	0	0.03	0.01	0	0.8	0.01	99.8	27.41	0.01	11.39	34.63	0	0	36	10.66	-12.84	15.56	60.03	124.85	974.83	738.43	1178.69	955.24	1029.83	774.48	1151.78	801.24
14.581	0	0.35	0.01	0.2	0.26	3.07	0.04	0.14	0.41	0.48	93.86	77.45	38.18	80.59	0.41	0.08	0.48	0.1	8.9	0.32	1.93	0.08	0	0.04	0.01	0	0.8	0.01	99.79	22.29	0	15.47	39.19	0	0	36	10.32	-14.88	15.72	59.65	124.55	976.83	739.34	1180.82	956.1	1032.31	774.97	1153.84	802.22
14.614	0	0.34	0.01	0.18	0.25	3.85	0.04	0.13	0.44	0.55	92.31	78.6	40.55	86.18	0.44	0.05	0.55	0.07	9.75	0.43	1.25	0.04	0	0.04	0.01	0	0.96	0.01	99.78	20.48	0	33.55	40.85	0	0	36	10.35	-12.85	14.62	59.52	124.52	979.94	742.47	1182.23	958.01	1033.18	778.74	1155.15	803.82
14.647	0	0.29	0.01	0.16	0.21	7.68	0.03	0.13	0.42	0.67	84.64	83.55	46.85	74.1	0.42	0.04	0.67	0.06	13.77	0.43	1.55	0.04	0	0.03	0	0	1.05	0	99.78	19.62	0	27.54	45.37	0	0	36	12.97	-16.74	16.14	59.58	124.7	979.25	744.26	1180.75	959.02	1034.26	778.09	1155.17	808.63
14.681	0	0.22	0	0.13	0.16	18.54	0.03	0.12	0.5	0.6	62.92	87.37	55.5	72.36	0.5	0.04	0.6	0.04	17.63	0.45	2.69	0.06	0	0.03	0	0	0.96	0	99.77	17.74	0	21.9	52.43	0	0	36	12.89	-17.19	15.87	59.49	126.17	978.25	745.34	1180.9	961	1032.95	779.87	1155.51	809.8
14.714	0	0.22	0	0.13	0.16	20.79	0.03	0.12	0.52	0.71	58.42	88.49	56.56	80.37	0.52	0.04	0.71	0.03	18.94	0.55	2.88	0.07	0	0.03	0	0	1.06	0	99.79	17.31	0	23.04	53.04	0	0	36	12.32	-14.95	15.44	59.42	125.43	979.51	746.43	1181.56	961.7	1033.46	781.61	1155.69	809.77
14.748	0	0.18	0	0.13	0.13	40.83	0.02	0.11	0.6	0.91	34.17	93.61	63.39	79.93	0.6	0.04	0.91	0.02	26.91	0.65	5.96	0.17	0	0.02	0	0	0.9	0	99.83	16.71	0	28.7	57.65	0	0	36	12.64	-15.09	14.89	59.44	127.03	980.18	747.78	1181.63	962.69	1032.67	782.58	1156.44	811.15
14.781	0	0.19	0	0.14	0.13	37.7	0.02	0.11	0.58	1.34	37.3	93.19	61.69	79.34	0.58	0.04	1.34	0.02	26.06	0.91	6.75	0.15	0	0.02	0	0	0.82	0	99.83	15.41	0	36.52	56.9	0	0	36	11.53	-15.27	15.25	59.23	126.27	980.85	748.72	1181.18	961.88	1033.51	782.73	1156.38	811.85
14.814	0	0.19	0	0.18	0.13	44.19	0.02	0.11	0.53	1.73	30.81	95.58	61.68	78.66	0.53	0.04	1.73	0.01	31.75	1.36	10.78	0.28	0	0.02	0	0	0.98	0	99.85	15.26	0	24.14	56.43	0	0	36	12.29	-15.48	16.6	59.28	123.52	978.84	748.01	1180.25	961.53	1034.47	783.35	1154.7	811.68
14.848	0	0.18	0	0.23	0.12	53.66	0.03	0.1	0.48	3.63	21.34	97.11	61.4	81.28	0.48	0.04	3.63	0.01	37.22	1.69	16.15	0.42	0	0.02	0	0	1.07	0	99.88	13.98	0	28.74	57.06	0	0	36	12.15	-14.66	16.75	59.22	124.38	979.46	748.81	1180.07	961.21	1034.55	783.53	1155.42	812.87
14.881	0	0.18	0	0.26	0.12	60.17	0.03	0.1	0.5	4.39	14.83	97.82	61.72	83.06	0.5	0.05	4.39	0.01	40.81	2.05	19.43	0.51	0	0.02	0.01	0	1.19	0	99.88	13.73	0	39.87	57.61	0	0	36	12.19	-14.05	16.12	59.05	125.4	980.2	747.19	1182.52	961.18	1034.82	784.04	1157.39	810.53
14.914	0	0.17	0	0.32	0.11	65.72	0.03	0.1	0.66	5.46	9.28	98.47	61.3	76.37	0.66	0.07	5.46	0.01	45.27	2.15	23.14	0.74	0	0.01	0.01	0.01	1.2	0	99.9	14.01	0	21.75	57.49	0	0	36	11.22	-16.13	14.91	58.66	128.59	980.47	748.74	1183.68	964.77	1033.31	783.53	1158.63	812.34
14.948	0	0.2	0	0.4	0.12	58.09	0.03	0.1	0.65	8.71	16.91	98.1	55.44	78.78	0.65	0.09	8.71	0.01	42.51	2.62	26.38	0.66	0	0.01	0.01	0.01	1.34	0	99.93	12.52	0	32.34	55.98	0	0	36	11.4	-15.44	15.21	58.62	128.89	980.84	750.12	1182.21	963.78	1033	784.29	1158.42	814
14.981	0	0.22	0	0.47	0.13	51.98	0.03	0.09	0.78	10.67	23.02	97.9	51.22	76.27	0.78	0.08	10.67	0.01	41.21	3.22	28.65	0.63	0	0.01	0.01	0.01	1.62	0	99.93	12.11	0	42.11	54.42	0	0	36	8.58	-16.16	15.34	58.11	127.18	979.44	751.11	1181.32	964.23	1032.53	785.85	1156.66	813.51
15.014	0	0.26	0.01	0.6	0.15	42.48	0.04	0.09	0.86	11.53	32.52	97.1	44.01	76.28	0.86	0.07	14.89	0.01	37.09	3.93	32.91	0.71	0	0.01	0.01	0.02	2.09	0	99.93	11.53	0	19.33	53.09	0	0	36	7.72	-16.16	15.64	57.94	124.92	979.12	752.4	1179.97	965	1033.01	785.59	1154.53	814.53
15.048	0	0.33	0.01	0.53	0.18	33.19	0.05	0.09	1.18	10.86	41.81	95.65	39.13	74.79	1.18	0.1	20.22	0.01	31.87	3.81	30.1	0.59	0	0.01	0.02	0.02	2.38	0.01	99.92	10.86	0	39.59	52.19	0	0	36	7.52	-16.56	16.51	57.78	124.16	979.45	753.53	1178.54	963.84	1033.93	785.02	1154.05	816.45
15.081	0	0.35	0.01	0.41	0.2	45.85	0.06	0.09	1.42	10.89	29.15	97.27	44.63	80.21	1.42	0.1	21.49	0.01	37.9	4.05	25.74	0.68	0	0.01	0.02	0.02	2.76	0.01	99.92	10.89	0	19.34	53.9	0	0	36	4.32	-15	17.75	57.62	124.83	978.85	751.64	1179.87	961.2	1035.15	784.29	1156.19	814.84
15.115	0	0.39	0.01	0.48	0.2	70.95	0.07	0.09	1.39	10.26	4.05	99.2	48.22	77.06	1.39	0.11	27.14	0	53.38	4.05	29.76	0.89	0	0.01	0.02	0.03	2.55	0	99.93	10.26	0	44.24	55.53	0	0	36	12.17	-15.94	15.56	58.58	125.14	980.47	751.08	1180.54	963.2	1033.64	786.63	1155.79	813.79
15.148	0	0.42	0.01	0.66	0.19	81.5	0.09	0.09	1.22	9.39	0	99.57	47.21	77.88	1.22	0.11	32.3	0	61.3	5.05	36.89	1.06	0	0.01	0.02	0.03	2.28	0	99.92	9.39	0	26.07	56.8	0	0	36	9.46	-15.71	15.8	58.14	126.39	980.35	750.32	1182.05	962.84	1034.07	785.95	1157.55	812.91
15.181	0	0.37	0.01	1.1	0.16	89.78	0.08	0.09	1.11	9.55	0	99.82	48.22	80.87	1.11	0.12	32.65	0.01	72.22	6.37	46.62	2.08	0	0.01	0.02	0.04	2.19	0	99.92	9.55	0	36.62	57.43	0	0	36	10.43	-14.79	15.61	58.29	128.41	982.86	750.06	1185.16	963.93	1035.99	784.96	1161.12	813.78
15.215	0	0.41	0.01	1.85	0.16	89.47	0.09	0.09	1.06	9.35	0	99.82	40.34	76.49	1.06	0.14	38.92	0.01	72.11	6.93	56.69	2.4	0	0.01	0.02	0.05	2.13	0	99.91	9.35	0	37.53	57.19	0	0	36	9.58	-16.1	16.57	58.04	125.97	981.6	751.15	1184.44	965.43	1037.17	785.04	1159.46	815.28
15.248	0	0.38	0.01	1.2	0.16	89.69	0.08	0.09	1.02	9.72	0	99.79	45.76	76.88	1.02	0.25	35.42	0.01	70.13	6.61	49.37	1.73	0	0.01	0.01	0.05	1.53	0	99.9	9.72	0	46.58	58.41	0	0	36	11.68	-15.99	16.95	58.25	129.27	980.69	749.99	1185.6	965.72	1036.51	785.13	1161.99	816.16
15.281	0	0.56	0.01	0.66	0.22	84.11	0.11	0.09	1.07	9.85	0	99.62	45.33	78.72	1.07	0.36	38.81	0.01	62.76	7.44	36.98	1.56	0	0.01	0.01	0.05	1.16	0	99.9	9.85	0	17.56	57.7	0	0	36	11.68	-15.46	17.38	58.22	124.94	982.79	748.97	1187.41	965.61	1040.5	783.68	1161.6	814.44
15.315	0	0.7	0.01	0.41	0.25	85.35	0.13	0.09	1.08	10.44	0	99.58	49.01	80.11	1.08	0.27	40.47	0.01	61.55	9.64	28.69	1.23	0	0.01	0.01	0.06	1.09	0	99.89	10.44	0	12.95	59.18	0	0	36	11.7	-15.03	18.18	58.12	122.17	982.63	748.33	1187.97	965.17	1042.38	784.52	1161.09	813.39
15.348	0	0.73	0.01	0.21	0.29	85.13	0.14	0.09	1.22	10.37	0	99.51	55.3	82.42	1.22	0.36	38.58	0.01	59.46	8.01	16.31	0.88	0	0.01	0.01	0.05	0.81	0	99.89	10.37	0	8.8	60.08	0	0	36	11.15	-14.27	18.28	57.98	122.7	982.76	748.58	1188.97	966.27	1042.85	784.63	1162	813.94
15.382	0	0.6	0	0.15	0.27	84.05	0.12	0.09	1.72	9.91	0	99.32	60.14	78.23	1.72	0.48	33.43	0.01	55.52	6.35	10.26	0.74	0	0.01	0.01	0.05	0.79	0	99.89	9.91	0	18.09	61.33	0	0	36	11.4	-15.6	17.7	57.92	120.43	985.04	749.83	1189.8	966.65	1044.56	786.3	1161.85	813.63
15.415	0	0.49	0	0.14	0.25	87.22	0.1	0.09	2.11	8.97	0	99.35	63.34	80.75	2.11	0.76	31.54	0.02	56.13	4.92	10.51	0.67	0	0.01	0.01	0.04	0.71	0	99.87	8.97	0	16.35	63.35	0	0	36	7.95	-14.83	17.75	57.57	122.69	985.72	751.41	1190.34	966.85	1044.47	786.21	1163.69	815.22
15.448	0	0.47	0	0.14	0.24	87.27	0.1	0.09	2.2	8.94	0	99.35	63.14	81.66	2.2	0.79	31.15	0.02	56.14	4.68	11.54	0.7	0	0.01	0	0.04	0.65	0	99.86	8.94	0	47.25	63.38	0	0	36	8.58	-14.53	16.84	57.61	124.69	987.26	751.76	1191.96	967.25	1044.18	787.81	1165.86	815.05
15.482	0	0.32	0	0.22	0.17	90.72	0.07	0.09	2.78	8.05	0	99.37	63.1	79.52	2.78	0.86	28.78	0.02	56.48	4.64	22.13	1.16	0	0	0.01	0.03	0.67	0	99.83	8.05	0	33.22	66.38	0	0	36	8.75	-15.22	16.15	57.77	127.47	988.62	753.13	1193.09	969.37	1043.93	787.08	1167.76	817.31
15.515	0	0.25	0	0.33	0.13	93.62	0.05	0.09	3.28	7.55	0	99.44	63.69	73.72	3.28	0.68	26.97	0.02	58.03	5.74	31.45	1.77	0	0	0.01	0.02	0.81	0	99.83	7.55	0	56.11	69.23	0	0	36	7.59	-16.84	15.63	57.58	127.91	989.23	753.76	1194.08	969.83	1043.94	788.42	1168.64	816.89
15.548	0	0.19	0	0.56	0.1	94.51	0.04	0.09	3.28	7.61	0	99.48	61.24	77.54	3.28	0.96	25.88	0.02	58.8	5.37	41.99	2.52	0	0	0	0.02	0.94	0	99.83	7.61	0	43.88	70.28	0	0	36	6.86	-15.81	15.83	57.49	128.02	989.06	754.87	1193.81	970.99	1043.96	788.48	1168.45	818.36
15.582	0	0.16	0	0.59	0.09	95.46	0.03	0.09	3.23	6.35	0	99.39	63.38	77.52	3.23	1.31	24.19	0.02	56.85	5.04	44.08	3.12	0	0	0	0.01	0.95	0	99.83	6.35	0	75.84	73.06	0	0	36	7.06	-15.81	15.09	57.61	126.38	990.3	756.6	1192.28	970.64	1043.58	789.79	1166.63	818.61
15.615	0	0.16	0	0.42	0.09	97.26	0.03	0.08	2.88	6.06	0	99.6	70.47	82.37	2.88	1.3	23.19	0.02	62.29	5.71	39.01	2.54	0	0	0	0.01	1.13	0	99.82	6.06	0	45.89	74.99	0	0	36	6.34	-14.29	15.16	57.67	127.21	988.32	757.69	1189.94	970.79	1041.07	790.99	1165.01	819.66
15.648	0	0.15	0	0.3	0.08	98.09	0.03	0.09	2.81	6.51	0	99.71	75.05	78.25	2.81	1.45	19.5	0.02	66.43	5.97	33.09	2.88	0	0	0.01	0.01	1.71	0	99.78	6.51	0	31.73	76.18	0	0	36	4.07	-15.6	14.73	57.39	126.03	986.83	758.13	1188.69	971.13	1039.64	791.63	1162.76	818.5
15.682	0	0.13	0	0.22	0.08	98.29	0.03	0.09	3.1	6.27	0	99.72	81.11	79.19	3.1	1.56	13.33	0.02	66.72	5.41	26.35	3.63	0	0	0.01	0.01	2.5	0	99.71	6.27	0	51.37	77.04	0	0	36	1.17	-15.32	14.95	57.11	126.29	984.83	757.88	1187.21	970.31	1037.99	791.04	1161.43	817.72
15.715	0	0.11	0	0.17	0.08	98.67	0.02	0.09	3.12	6.28	0	99.77	84.16	80.29	3.12	1.74	10.86	0.02	69.36	4.54	22.24	3.57	0	0	0.01	0.01	3.1	0.01	99.68	6.28	0	54.02	78.01	0	0	36	0.6	-14.98	14.66	57.12	126.2	982.65	757.28	1185.35	970.14	1035.62	790.71	1159.14	816.6
15.749	0	0.11	0	0.12	0.08	98.25	0.02	0.08	2.96	5.26	0	99.56	87.78	81.47	2.96	1.88	9.06	0.02	61.15	3.42	16.04	4.31	0	0.01	0.01	0	3.43	0	99.65	5.26	0	48.67	79.65	0	0	36	1.65	-14.6	14.08	57.33	126.29	980.89	756.37	1183.13	969.72	1032.96	789.72	1156.59	815.51
15.782	0	0.1	0	0.14	0.07	98.13	0.02	0.08	2.49	5.03	0	99.57	87.71	79.87	2.49	1.84	7.61	0.02	58.29	2.65	18.23	5.52	0	0.01	0.01	0	3.8	0	99.59	5.03	0	49.34	80.53	0	0	36	1.76	-15.11	13.16	57.62	126.46	979.78	754.67	1181.48	967.89	1030.46	788.54	1154.58	812.75
15.815	0	0.09	0	0.19	0.06	98.36	0.02	0.08	2.21	4.77	0	99.61	85.93	83.79	2.21	1.77	7.22	0.02	59.29	2.35	23.05	6.95	0	0.01	0.02	0	3.83	0	99.56	4.77	0	33.14	81.2	0	0	36	2.64	-13.78	12.99	57.95	127.56	977.4	753.24	1179.22	966.93	1027.47	787.31	1152.67	811.75
15.849	0	0.07	0	0.2	0.05	98.37	0.01	0.08	2.01	3.94	0	99.72	86.04	88.73	2.01	1.41	5.3	0.02	55.58	1.92	25.31	7.48	0	0.01	0.02	0	3.9	0	99.32	3.94	0	40.69	83.15	0	0	36	1.47	-11.68	12.16	57.96	127.68	975.14	751.9	1177.11	966.49	1024.28	785.66	1149.7	809.55
15.882	0	0.07	0	0.14	0.05	97.63	0.01	0.07	1.7	3.81	0	99.72	88.79	92.94	1.7	1.44	4.43	0.03	48.71	1.23	20.05	4.49	0	0.01	0.01	0	3.21	0	99.25	3.81	0	60.81	83.22	0	0	36	1.84	-9.11	10.19	58.4	129.98	973.65	750.35	1175.4	965.32	1019.42	785.7	1147.7	806.58
15.915	0	0.07	0	0.11	0.05	97.1	0.01	0.07	1.27	3.61	0	99.75	89.99	94.01	1.27	1.08	3.78	0.02	43.59	1.08	18.26	1.9	0	0.01	0.01	0	2.47	0	99.13	3.61	0	61.36	83.95	0	0	36	3.03	-8.23	8.01	58.65	130.64	971.48	749.89	1173.21	965.09	1014.52	787.08	1143.89	805.21
15.949	0	0.07	0	0.08	0.05	96.84	0.01	0.07	1.11	2.87	0	99.8	92.21	97.43	1.11	0.8	2.87	0.02	39.21	1.34	14.22	0.95	0	0.02	0.01	0	2.32	0	98.99	3.73	0	59.88	85.38	0	0	36	2.35	-3.82	7.65	58.82	130.72	966.1	747.77	1168.67	963.6	1009.22	785.06	1138.61	803.63
15.982	0	0.07	0	0.07	0.05	98.02	0.01	0.07	1.17	2.25	0	99.84	93.43	97.53	1.17	0.74	2.25	0.03	45.02	1.6	12.07	0.44	0	0.02	0.01	0	2.75	0.01	98.88	3.91	0	63.38	86.75	0	0	36	-0.31	-3.63	6.6	58.74	133.4	961.9	746.49	1165.72	962.91	1003.23	784.33	1135.57	801.12
16.015	0	0.06	0	0.07	0.04	99.05	0.01	0.07	1.34	1.41	0	99.88	92.18	97.95	1.34	0.61	1.41	0.03	54.35	1.61	15.97	0.34	0	0.03	0.01	0	2.91	0.03	98.63	3.78	0	24.74	88.7	0	0	36	2.46	-2.68	6.66	59.21	135.48	956.19	744.99	1161.43	963.69	997.34	783.92	1131.78	800.68
16.049	0	0.05	0	0.07	0.04	99.57	0.01	0.07	0.83	0.83	0	99.91	92.42	97.9	1.91	0.62	0.83	0.03	65.66	1.9	15.85	0.3	0	0.04	0.01	0	2.28	0.03	98.24	3.68	0	64.33	90.12	0	0	36	6.74	-2.79	6.15	59.87	139.64	951.47	742.7	1159.28	964.07	991.58	782.75	1129.92	801.78
16.082	0	0.05	0	0.09	0.04	99.63	0.01	0.07	0.88	0.88	0	99.9	90.2	96.91	2.46	0.45	0.88	0.03	68.76	2.16	20.76	0.34	0	0.04	0.01	0.01	1.92	0.02	98.26	3.19	0	16.49	89.77	0	0	36	6.83	-4.76	8.16	60	133.58	948.18	740.95	1157.15	964.42	993.88	779.72	1125.78	800.86
16.116	0	0.04	0	0.12	0.03	99.51	0.01	0.07	0.73	0.73	0	99.9	87.56	96.58	3.58	0.47	0.73	0.04	64.38	3.06	26.62	0.59	0	0.05	0	0.01	1.63	0.01	97.69	2.88	0	27.57	89.58	0	0	36	6.57	-5.3	8.91	60.01	133.08	946.34	740.37	1155.47	964.46	993.08	779.04	1124.54	799.75
16.149	0	0.05	0	0.1	0.04	99.47	0.01	0.08	0.8	0.8	0	99.89	87.66	96.28	5.93	0.46	0.8	0.04	63.99	5.7	25.12	0.61	0	0.05	0	0.01	1.64	0.01	97.72	2.42	0	30.69	89.1	0	0	36	6.7	-5.73	8.83	60.12	133.67	944.64	739.76	1154.37	964.5	991.34	778.62	1123.4	799.29
16.182	0	0.05	0	0.11	0.04	99.08	0.01	0.09	0.93	0.93	0	99.88	86.66	96.36	8.87	0.63	0.93	0.06	55.43	7.79	25.83	0.87	0	0.05	0	0.01	1.45	0.01	97.69	2.1	0	29.49	88.41	0	0	36	9.19	-5.63	8.95	60.62	135.85	943.57	739.58	1152.91	964.54	989.23	779.1	1123.5	799.69
16.216	0	0.06	0	0.07	0.06	98.4	0.01	0.1	1.18	1.18	0	99.86	89.19	96.65	11.06	0.76	1.18	0.07	47.32	7.06	18.47	0.87	0	0.05	0	0.01	1.04	0.01	97.75	1.58	0	32.54	87.48	0	0	36	9.15	-5.19	9.13	60.67	135.36	942.4	739.54	1151.82	964.71	988.5	779.02	1122.29	799.65
16.249	0	0.06	0	0.07	0.06	97.62	0.02	0.11	1.37	1.33	0	99.84	88.33	96.73	13.86	0.77	1.37	0.09	41.83	7.16	18.87	0.88	0	0.05	0	0.01	0.61	0	97.76	1.33	0	35.03	86.67	0	0	36	7.28	-5.07	9.48	60.36	133.95	940.92	739.63	1150.28	964.28	988.02	778.31	1120.3	799.4
16.282	0	0.06	0	0.07	0.07	96.37	0.02	0.11	1.72	1.1	0	99.81	88	96.12	15.27	0.93	1.72	0.12	36.3	10.78	18.48	0.89	0	0.05	0	0.01	0.4	0	97.71	1.1	0	32.38	85.58	0	0	36	7.12	-5.95	9.64	60.42	134.59	939.04	739.07	1148.51	963.48	986.14	777.33	1118.91	799.38
16.316	0	0.07	0	0.07	0.07	96.26	0.02	0.11	1.75	0.84	0	99.81	88.32	96.99	14.24	1.03	1.75	0.13	35.31	11.96	18.03	0.7	0	0.04	0	0.01	0.34	0	97.7	0.84	0	28.73	85.79	0	0	36	4.85	-4.64	9.56	60.2	136.3	937.53	739.18	1147.02	962.77	983.85	776.76	1118.27	799.31
16.349	0	0.07	0	0.09	0.07	97.27	0.02	0.12	1.89	0.83	0	99.81	85.65	96.74	16.84	1.38	1.89	0.13	41.41	14.56	23.05	0.53	0	0.04	0	0.01	0.27	0	97.62	0.83	0	47.23	85.61	0	0	36	6.43	-5.05	9.19	60.41	140.24	934.96	739.18	1144.66	963	979.25	777.34	1117.65	800.04
16.383	0	0.07	0	0.07	0.08	97.94	0.02	0.13	2.02	0.78	0	99.8	87.74	97.77	16.86	2.04	2.02	0.14	46.91	13.55	17.94	0.28	0	0.04	0	0.01	0.24	0	97.72	0.78	0	35.99	85.41	0	0	36	4.77	-3.09	9.35	60.37	142.11	932.72	739.03	1142.32	962.19	976.37	776.62	1116.56	799.88
16.416	0	0.07	0	0.06	0.08	98.42	0.02	0.13	2.01	0.73	0	99.83	88.97	97	16.63	2.76	2.01	0.14	50.03	12.32	15.16	0.28	0	0.05	0	0.01	0.19	0	97.44	0.73	0	48.44	86.27	0	0	36	6.19	-4.62	9.35	60.56	141.27	931.32	739.6	1140.58	963.11	975.07	777.83	1114.6	799.91
16.449	0	0.07	0	0.05	0.09	98.86	0.02	0.14	1.84	0.73	0	99.84	90.5	97.15	17.6	3.83	1.84	0.12	55.12	11.91	11.29	0.21	0	0.05	0	0.01	0.15	0	97.18	0.73	0	54.65	86.64	0	0	36	6.82	-4.35	9.06	60.64	140.24	929.94	739.28	1139.21	963.04	973.82	777.89	1112.37	799.54
16.483	0	0.07	0	0.04	0.12	98.69	0.03	0.18	2.26	0.54	0	99.79	91.15	96.88	21.56	5.82	2.26	0.12	55.91	14.14	7.25	0.18	0	0.04	0	0	0.13	0	96.75	0.54	0	42.36	84.94	0	0	36	7.56	-4.82	10.31	60.81	138.82	928.39	739.73	1136.91	963	973.97	777.52	1110.85	800.65
16.516	0	0.07	0	0.04	0.14	98.12	0.03	0.2	2.43	0.59	0	99.73	92.13	97.51	19.2	10.6	2.43	0.11	52.24	11.98	5.93	0.14	0	0.03	0	0	0.12	0	97.09	0.59	0	55.16	83.52	0	0	36	7	-3.65	11.33	60.69	135.42	926.19	737.76	1137.44	963.21	975.56	777.47	1109.34	798.52
16.549	0	0.06	0	0.04	0.16	98.03	0.02	0.23	2.14	0.69	0	99.75	92.04	96.47	19.12	14.35	2.14	0.09	50.83	10.18	6.52	0.18	0	0.03	0	0	0.11	0	97.4	0.69	0	41.95	83.81	0	0	36	8.1	-5.46	12.82	60.74	137.02	925.06	737.58	1137.05	962.76	975.93	776.72	1110.83	800.78
16.583	0	0.05	0	0.04	0.22	97.2	0.02	0.33	2.14	0.79	0	99.69	91.62	94.44	19.84	22.17	2.14	0.1	47.07	9.32	7.15	0.24	0	0.03	0	0	0.09	0	97.87	0.79	0	56.87	82.52	0	0	36	6.69	-7.83	12.46	60.58	137.89	925.53	737.7	1137.36	962.56	975.61	775.91	1111.31	800.41
16.616	0	0.05	0	0.05	0.26	96.04	0.02	0.41	1.9	0.89	0	99.68	90.62	93.67	16.84	30.23	1.9	0.11	40.97	7.92	8.26	0.27	0	0.03	0	0	0.08	0	98.14	0.89	0	54.54	82.39	0	0	36	9.01	-8.53	12.42	60.85	138.65	927.46	738.48	1138.44	962.88	976.81	776.82	1113.16	801.92
16.649	0	0.04	0	0.06	0.28	95.09	0.01	0.47	1.51	1.03	0	99.64	88.45	93.41	14.36	35.83	1.51	0.12	38.26	7.68	10.78	0.41	0	0.04	0	0	0.05	0	98.32	1.03	0	62.34	81.74	0	0	36	9.87	-8.74	12.76	60.95	138.13	928.66	738.51	1139.62	962.75	978.59	777.3	1114.44	802.29
16.683	0	0.04	0	0.06	0.31	91.3	0.01	0.53	0.96	0.96	0	99.62	85.49	92.03	11.43	41.61	0.96	0.12	28.16	6.2	8.93	0.27	0	0.03	0	0	0.05	0	98.39	1.31	0	69.55	81.39	0	0	36	9.94	-9.77	12.37	60.86	138	930.73	738.94	1141.07	962.97	979.99	777.34	1115.71	802.32
16.716	0	0.04	0	0.05	0.32	87.28	0.01	0.51	0.83	0.83	0	99.58	83.38	92.39	9.93	42.12	0.83	0.12	22.16	6.48	6.93	0.21	0	0.03	0	0	0.04	0	98.53	1.37	0	70.15	80.63	0	0	36	9.91	-9.52	12.44	60.79	135.91	931.78	739.35	1142.55	964.08	982.11	778.35	1115.91	802.17
16.75	0	0.04	0	0.04	0.31	83.66	0.01	0.49	0.5	0.5	0	99.63	83.69	92.7	7.45	42.78	0.5	0.11	15.43	5.92	3.1	0.1	0	0.03	0	0	0.04	0.01	98.68	1.98	0	66.13	81.42	0	0	36	9.63	-9.29	13	60.65	135.82	931.25	738.88	1143	964.07	982.73	778.2	1116.41	802.2
16.783	0	0.05	0	0.05	0.3	81.45	0.01	0.46	0.37	0.37	0	99.58	81.95	92.75	7.82	40.48	0.37	0.12	14.27	6.61	4.06	0.16	0	0.03	0	0	0.04	0.01	98.87	2.39	0	71.25	80.63	0	0	36	11.01	-9.25	12.93	60.8	136.45	932.98	738.56	1144.37	963.94	984.01	777.61	1118.16	802.55
16.816	0	0.05	0	0.05	0.31	77.07	0.01	0.45	0.33	0.33	0	99.46	79.97	93.22	7.39	40.32	0.33	0.12	12.61	5.36	3.44	0.15	0	0.04	0	0	0.04	0.01	98.96	2.39	0	53.1	79.08	0	0	36	10.65	-8.9	12.48	60.67	136.98	934.52	739.1	1146.27	964.79	984.91	778.84	1119.85	802.44
16.85	0	0.06	0	0.06	0.28	72.26	0.01	0.38	0.21	0.21	2.74	99.21	77.58	94.6	6.06	37.15	0.21	0.12	12.69	5.55	4.17	0.26	0	0.05	0	0	0.04	0.01	99.09	3.21	0	40.54	76.76	0	0	36	9.35	-7.69	12.88	60.35	137.59	934.75	739.99	1146.05	964.47	985.17	778.94	1120.53	803.64
16.883	0	0.06	0	0.07	0.25	69	0.01	0.31	0.22	0.22	6	98.98	75.57	96.4	5.16	33	0.22	0.11	13.08	5.51	5.71	0.5	0	0.05	0	0	0.04	0	99.17	3.54	0	45.72	75.15	0	0	36	7.12	-5.56	13.43	60.06	135.48	935.78	740.11	1147.67	964.73	987.93	778.8	1121.18	803.31
16.916	0	0.07	0	0.07	0.24	63.92	0.01	0.28	0.21	0.21	11.08	98.61	74.01	95.9	5.28	29.57	0.21	0.11	12.95	4.32	4.3	0.32	0	0.06	0	0	0.06	0	99.34	4.12	0	52.37	73.18	0	0	36	7.97	-6.23	14.51	60.04	132.3	938.11	740.04	1150.04	965.58	992.95	777.24	1122.43	804.42
16.95	0	0.09	0	0.1	0.26	47.2	0.01	0.26	0.2	0.2	27.8	95.97	66.07	92.74	4.71	26.39	0.2	0.12	14.25	5.22	7.66	0.6	0	0.05	0	0	0.07	0	99.59	5.6	0	49.75	66.39	0	0	36	7.56	-9.26	13.93	59.88	135.36	938.77	740.34	1150.68	965.15	991.76	777.55	1124.4	804.54
16.983	0	0.1	0	0.11	0.22	43.29	0.01	0.22	0.21	0.21	31.71	95.29	64.36	93.01	4.11	22.11	0.21	0.13	13.45	4.31	8.66	0.4	0	0.04	0	0	0.09	0	99.61	6.52	0	30.71	65.38	0	0	36	6.54	-9.06	13.93	59.79	135.88	939.27	740.44	1150.79	964.87	991.96	776.41	1124.84	804.81
17.016	0	0.12	0	0.13	0.17	37.53	0.01	0.16	0.22	0.22	37.47	93.26	61.33	91.8	3.16	14.66	0.22	0.13	13.89	4.43	10.8	0.28	0	0.04	0	0	0.1	0	99.7	7.33	0	46.8	63.01	0	0	36	6.82	-9.92	14.68	59.75	134.93	939.16	739.97	1151.09	963.83	993.22	776.95	1125.29	804.57
17.05	0	0.15	0	0.2	0.17	22.56	0.02	0.13	0.24	0.24	54.89	84.14	53.12	94.31	2.53	10.57	0.24	0.12	13.56	4.3	14.34	0.43	0	0.05	0	0	0.12	0	99.75	7.88	0.01	34	56.7	0	0	36	7.47	-7.96	14.44	59.78	134.48	938.84	739.44	1150.56	963.19	992.53	777.7	1124.51	803.5
17.083	0	0.17	0	0.16	0.18	19.68	0.02	0.13	0.26	0.26	60.65	81.82	53.93	94.75	2.48	8.68	0.26	0.14	12.29	4.34	8.91	0.24	0	0.04	0	0	0.13	0	99.76	8.39	0.01	44.74	55.79	0	0	36	7.25	-7.54	14.33	59.84	134.44	939.18	739.68	1150.65	964.19	992.82	776.15	1124.29	804.24
17.117	0	0.22	0	0.16	0.21	11.02	0.02	0.12	0.28	0.28	77.95	78.89	48.87	95.12	2.38	6.7	0.28	0.13	9.99	3.82	6.24	0.23	0	0.04	0	0	0.14	0	99.75	8.55	0	41.71	50.85	0	0	36	7.86	-7.16	13.79	59.89	135.84	939.65	739.96	1151.47	964.66	992.16	777.78	1125.43	804.12
17.15	0	0.22	0	0.15	0.23	10.72	0.03	0.12	0.3	0.3	78.56	79.32	49.05	95.27	3	6.7	0.3	0.13	10.28	3.18	4.7	0.18	0	0.04	0	0	0.13	0	99.78	9.08	0	48.11	50.42	0	0	36	7.85	-6.99	14.17	59.77	133.23	941.1	739.71	1152.74	964.85	995.04	776.89	1125.52	803.83
17.183	0	0.21	0	0.13	0.21	14.52	0.02	0.12	0.29	0.29	70.96	81.35	52.61	94.1	2.95	6.01	0.29	0.14	11.87	3.28	3.66	0.11	0	0.03	0	0	0.15	0	99.79	9.26	0	58.76	52.73	0	0	36	8.45	-8.15	14.06	59.88	133.58	941.73	739.47	1153.77	965.26	995.63	776.77	1126.45	803.79
17.217	0	0.21	0	0.13	0.21	13.69	0.03	0.12	0.34	0.34	72.62	82.17	51.93	93.67	3.13	5	0.34	0.13	12.53	2.43	3.4	0.1	0	0.03	0	0.01	0.19	0	99.82	11.21	0	60.19	51.78	0	0	36	7.77	-8.52	14.52	59.79	131.97	944.08	740.43	1154.88	964.86	998.61	776.54	1127.54	804.71
17.25	0	0.21	0	0.13	0.22	13.6	0.03	0.13	0.31	0.31	72.8	81.57	52.27	90.98	3.07	5.64	0.31	0.13	12.02	2.07	2.63	0.09	0	0.03	0	0.01	0.19	0	99.82	12.16	0	57.57	51.97	0	0	36	5.99	-10.44	14.61	59.61	131.77	944.61	739.89	1155.79	964.09	999.55	775.48	1128.26	803.69
17.283	0	0.21	0	0.14	0.21	13.51	0.03	0.14	0.38	0.38	72.99	82.3	51.75	90.46	3.21	5.1	0.38	0.13	12.63	1.68	3.37	0.11	0	0.02	0	0.01	0.22	0	99.83	13.73	0	42.23	51.59	0	0	36	6.49	-10.75	14.59	59.67	132.48	945.64	740.45	1156.06	963.76	999.95	775.78	1129.28	804.51
17.317	0	0.21	0	0.14	0.2	13.3	0.03	0.15	0.54	0.54	73.4	81.32	51.07	90.98	3.49	4.14	0.54	0.13	11.82	1.77	4.46	0.15	0	0.02	0	0.01	0.26	0	99.81	16.11	0	64.86	51.84	0	0	36	6.68	-10.44	13.52	59.65	133.78	946.69	740.68	1157.48	964.48	999.26	777.66	1130.51	803.56
17.35	0	0.21	0	0.14	0.19	13.7	0.03	0.13	0.62	0.62	72.6	81.04	51.3	90.79	2.8	2.76	0.62	0.12	11.62	1.81	4.99	0.15	0	0.02	0	0.01	0.29	0	99.79	14.81	0	52.63	52.25	0	0	36	6.51	-10.56	14.42	59.53	132.24	947.14	740.87	1157.21	963.81	1001.12	776.59	1130.38	804.51
17.384	0	0.19	0	0.18	0.17	17.48	0.02	0.14	0.78	0.78	65.05	84.86	51.52	92.47	3.14	2.15	0.78	0.13	15	1.76	9.65	0.24	0	0.01	0	0.01	0.36	0	99.79	16.19	0	27.53	53.12	0	0	36	7.33	-9.46	13.23	59.48	132.42	948.76	741.45	1158.18	964.56	1000.84	778.31	1130.79	803.8
17.417	0	0.17	0	0.25	0.14	25.39	0.02	0.13	1.08	1.08	49.61	89.7	51.98	92.31	2.99	1.33	1.08	0.13	20.5	2.44	17.39	0.3	0	0.01	0	0.02	0.47	0	99.77	16.32	0	40.74	54.57	0	0	36	8.09	-9.57	11.79	59.6	134.33	949.25	741.73	1158.54	965.34	998.76	779.75	1131.06	802.99
17.45	0	0.15	0	0.38	0.11	34.33	0.02	0.13	1.24	1.24	40.67	93.65	51.58	92.09	2.92	0.84	1.24	0.12	27.07	3.22	26.01	0.36	0	0.01	0	0.02	0.51	0	99.76	16.98	0	36.91	55.08	0	0	36	6.8	-9.72	12.08	59.44	134.27	949.41	742	1157.88	964.01	998.88	779.43	1131.06	803.05
17.484	0	0.1	0	0.88	0.08	56.73	0.02	0.13	1.5	1.5	18.27	98.42	50.89	89.66	3.19	0.62	1.5	0.11	37.24	4.07	45.05	0.55	0	0.01	0	0.03	0.55	0	99.72	16.49	0	33.28	58.15	0	0	36	8.21	-11.2	11.06	59.59	134.3	948.81	742.01	1157.93	965.66	997.38	780.74	1129.94	802.24
17.517	0	0.08	0	1.67	0.06	68.44	0.01	0.13	1.67	1.67	6.56	99.48	48.9	92.7	3.51	0.41	1.67	0.08	43.17	5.34	59.04	0.55	0	0.01	0	0.03	0.57	0	99.68	17.33	0	33.4	59.65	0	0	36	7.59	-9.29	11.33	59.53	134.22	947.6	741.77	1157.48	965.78	996.81	781.01	1129.37	802.03
17.55	0	0.08	0	1.72	0.06	68.78	0.01	0.14	1.97	1.97	6.22	99.54	48.23	91.86	4.39	0.37	1.97	0.09	41.46	6.53	60.62	0.63	0	0.01	0	0.04	0.61	0	99.63	17.79	0	20.91	60.66	0	0	36	7.92	-9.88	11.26	59.48	135.01	947.69	741.43	1157.54	965.89	996.57	779.77	1129.7	802.28
17.584	0	0.07	0	1.86	0.05	78.22	0.01	0.15	2.47	2.47	0	99.67	50.82	91.73	4.06	0.29	2.47	0.08	42.12	6.42	64.8	0.72	0	0.01	0	0.05	0.63	0.01	99.49	18.88	0	30.61	64.7	0	0	36	7.83	-9.97	11.14	59.38	134.24	947.42	741.3	1157.98	966.61	996.8	780.22	1129.31	801.77
17.617	0	0.08	0	1.21	0.05	75.69	0.01	0.16	2.87	2.87	0	99.37	52.86	94.13	5.04	0.27	2.87	0.09	38.42	7.19	56.8	0.77	0	0.01	0	0.04	0.58	0	99.47	19.97	0	22.37	65.3	0	0	36	7.2	-8.12	12.31	59.23	134.74	946.62	741.49	1157.82	966.43	997.45	780.06	1130.19	803.24
17.65	0	0.08	0	1.37	0.05	75.32	0.01	0.18	3.75	3.75	0	99.49	51.38	93.52	4.87	0.23	3.75	0.07	35.87	8.84	59.52	1.26	0	0.01	0	0.05	0.49	0	99.44	22.85	0	27.83	66.41	0	0	36	8.97	-8.65	12.44	59.29	134.49	946.25	741.62	1157.71	967.45	997.49	780.37	1129.88	804.09
17.684	0	0.09	0	0.98	0.06	68.69	0.01	0.2	4.36	5.44	6.31	99.03	51.35	91.33	4.36	0.21	5.44	0.06	31.34	6.35	51.58	1.79	0	0.01	0	0.07	0.41	0	99.29	26.59	0	34.4	65.76	0	0	30	9.08	-10.23	13.83	59.09	130.96	946.87	741.86	1157.76	966.87	1000.94	779.59	1129.4	805.04
17.717	0	0.11	0	0.67	0.07	58.86	0.01	0.2	3.65	5.85	16.14	97.85	52.05	91.25	3.65	0.18	5.85	0.05	26.41	5.78	41.52	3.15	0	0.01	0	0.07	0.33	0	99.34	26.47	0	42.03	64.43	0	0	30	7.82	-10.28	13.77	58.89	130.05	947.44	742.38	1156.41	965.29	1000.9	778.86	1128.32	804.88
17.751	0	0.16	0	0.77	0.08	61.29	0.02	0.18	3.21	11.3	13.71	97.64	50.51	90.48	3.21	0.16	11.3	0.05	28.07	7	40.37	6.92	0	0.01	0	0.07	0.26	0	99.28	25.12	0	28.15	64.5	0	0	30	8.82	-10.74	13.11	59.05	133.73	947.26	742.7	1155.88	964.84	998.31	779.9	1129.57	805.42
17.784	0	0.18	0	0.98	0.09	62.89	0.02	0.17	3.08	14.31	12.11	98.29	47.64	89.7	3.08	0.13	14.31	0.05	29.96	8.32	44.45	7.56	0	0.02	0	0.08	0.26	0	99.33	24.05	0	43.97	64.15	0	0	30	8.84	-11.18	13.66	59.06	132.02	947.52	742.62	1155.46	964.11	999.61	779.03	1128.93	805.61
17.817	0	0.19	0	0.84	0.09	65.37	0.02	0.16	2.72	15.32	9.63	98	48.82	89.72	2.72	0.12	15.32	0.04	32.38	8.86	42.34	6.16	0	0.02	0	0.09	0.23	0	99.44	23.03	0	34.67	63.88	0	0	30	8.63	-11.17	13.25	59.16	133.72	947.17	742.05	1155.14	963.48	998.14	778.47	1129.2	804.98
17.851	0	0.23	0	0.91	0.09	71.7	0.03	0.18	2.83	19.54	3.3	98.47	47.62	88.87	2.83	0.12	19.54	0.04	35.69	11.69	45.55	5.02	0	0.02	0	0.12	0.18	0	99.6	25.55	0	32.86	64.84	0	0	30	9.23	-11.61	12.92	59.22	133.87	947.07	742.1	1155.09	963.94	997.6	778.86	1128.93	804.84
17.884	0	0.25	0	0.63	0.1	70.17	0.03	0.17	2.51	19.28	4.83	97.4	50.21	90.39	2.51	0.14	19.28	0.03	33.81	12.25	38.77	4.41	0	0.02	0	0.11	0.16	0	99.64	24.98	0	28.63	65.13	0	0	24	8.95	-10.79	12.25	59.19	133.98	946.46	742.25	1154.97	964.73	996.28	780.19	1128.13	803.96
17.917	0	0.25	0	0.43	0.11	73.29	0.03	0.18	2.3	19.5	1.71	96.18	54.15	91.49	2.3	0.16	19.5	0.04	33.35	10.27	32.87	3.55	0	0.02	0	0.1	0.15	0	99.7	25.84	0	20.01	66.74	0	0	24	9.05	-10.12	12.39	59.22	133.8	945.75	742.33	1154.35	964.6	995.78	780.87	1127.57	803.96
17.951	0	0.25	0	0.47	0.1	75.55	0.03	0.19	2.45	18.55	0	96.63	55.07	91.46	2.45	0.18	18.55	0.04	35.34	12.19	33.94	4.37	0	0.02	0	0.09	0.12	0	99.76	27.32	0	21.66	66.79	0	0	24	8.04	-10.15	11.71	59.06	133.34	946.19	742.91	1153.75	964.46	995.13	780.97	1126.56	803.41
17.984	0	0.26	0	0.54	0.1	78.89	0.03	0.2	2.71	18.45	0	97.1	55.65	93.62	2.71	0.2	18.45	0.05	37.25	14.06	36.29	5.32	0	0.02	0	0.08	0.11	0	99.79	27.87	0	16.78	67.53	0	0	24	7.18	-8.57	11.9	58.98	133.43	946.36	742.89	1153.26	963.6	995.18	780.1	1126.53	803.55
18.017	0	0.23	0	0.71	0.09	79.48	0.03	0.2	3.23	20.4	0	98.13	52.08	93.57	3.23	0.21	20.4	0.05	37.34	13.07	42.81	4.86	0	0.02	0	0.07	0.11	0	99.83	27.44	0	16.98	67.8	0	0	24	7.31	-8.61	12.19	59.06	133.4	946.15	742.63	1152.77	962.79	995.18	779.71	1126.43	803.57
18.051	0	0.22	0	0.89	0.09	76.24	0.03	0.19	3.32	21.35	0	98.68	48.09	94.67	3.32	0.26	21.35	0.06	35.91	12.35	47.17	4.36	0	0.02	0	0.06	0.11	0	99.88	26.13	0	28.53	66.84	0	0	24	7.12	-7.62	11.75	58.99	136.59	943.58	740.92	1153.8	964.75	992.52	779.41	1127.17	802.38
18.084	0	0.23	0	0.63	0.1	68.1	0.03	0.18	3.04	20.44	6.9	97.86	48.04	94.51	3.04	0.24	20.44	0.06	29.99	10.84	41.01	3.14	0	0.02	0	0.05	0.12	0	99.88	24.81	0	33.34	66.2	0	0	24	6.2	-7.77	12.68	58.93	133.77	943.21	740.94	1153.78	965.22	994.62	778.25	1126.12	802.83
18.118	0	0.28	0	0.23	0.14	50.11	0.03	0.17	3.11	19.53	24.89	94.62	50.72	93.97	3.11	0.24	19.53	0.06	20.03	7.79	21.59	1.28	0	0.02	0	0.04	0.14	0	99.92	23.39	0	25.79	64.5	0	0	24	5.29	-8.27	12.62	58.84	134.11	942.89	740.85	1153.35	964.76	994.06	777.73	1125.86	802.53
18.151	0	0.25	0	0.19	0.14	52.18	0.03	0.16	3.15	16.45	22.82	95.07	54.46	94.6	3.15	0.23	16.45	0.06	20.36	6.81	18.37	1.1	0	0.02	0	0.03	0.2	0	99.92	21.83	0	26.11	65.08	0	0	24	5.49	-7.68	12.28	58.82	134.74	941.67	740.43	1153.06	965.53	992.61	778	1125.2	801.99
18.184	0	0.25	0	0.17	0.14	47.46	0.03	0.17	3.55	15.62	27.54	94.86	54.25	94.12	3.55	0.23	15.62	0.05	17.56	7.04	16.22	0.94	0	0.02	0	0.03	0.26	0	99.92	23.75	0	38.45	64.8	0	0	24	5.61	-8.13	12.7	58.76	133.11	941.03	740.6	1152.86	966.29	993.34	778.14	1124.24	802.31
18.218	0	0.22	0	0.19	0.13	52.43	0.03	0.19	3.35	14.6	22.57	95.85	55.48	94.01	3.35	0.22	14.6	0.05	18.32	6.55	18.93	0.98	0	0.02	0	0.03	0.35	0	99.93	25.7	0	33.14	66.2	0	0	24	5.15	-8.23	12.55	58.73	133.54	940.94	740.52	1153.01	966.31	993.02	778.12	1124.4	802.03
18.251	0	0.18	0	0.2	0.11	60.28	0.02	0.23	3.66	12.48	14.72	96.53	58.29	93.46	3.66	0.26	12.48	0.06	21.67	5.73	21.06	0.84	0	0.02	0	0.03	0.42	0	99.92	30.42	0	17.28	67.37	0	0	24	5.16	-8.7	11.75	58.74	136.7	940.28	740.09	1153.19	966.59	990.53	778.46	1125.29	801.41
18.284	0	0.15	0	0.18	0.1	61.62	0.02	0.27	3.38	9.5	13.38	96.91	60.93	93.7	3.38	0.28	9.5	0.06	21.22	4.64	20.09	0.49	0	0.02	0	0.03	0.54	0.01	99.9	34.53	0	50.71	68.1	0	0	24	5.46	-8.5	11.63	58.86	135.93	940.83	739.8	1154.4	967.07	991.51	779.16	1125.71	800.71
18.318	0	0.15	0	0.11	0.11	58.7	0.02	0.36	3.27	6.6	16.3	97.13	65.49	94.09	3.27	0.26	6.6	0.06	18.14	3.45	11.1	0.25	0	0.02	0	0.02	0.69	0.01	99.87	41.39	0	41.18	68.57	0	0	24	5.97	-8.16	12.15	59.08	132.92	943.07	740.25	1155.24	966.58	994.93	778.77	1125.93	801.23
18.351	0	0.15	0	0.09	0.11	52.53	0.02	0.36	3.08	5.57	22.47	96.78	65.78	95.37	3.08	0.32	5.57	0.07	15.15	2.45	6.98	0.13	0	0.02	0	0.02	0.72	0.02	99.85	41.86	0	59.68	67.84	0	0	24	6	-6.87	11.95	59.31	133.68	944.05	739.95	1156.41	965.86	995.32	779.93	1127.43	800.42
18.385	0	0.16	0	0.08	0.12	36.6	0.02	0.47	2.56	3.56	38.4	95.83	63.57	95.63	2.56	0.4	3.56	0.09	6.95	1.53	2.61	0.08	0	0.02	0	0.02	0.79	0.04	99.79	48.61	0	32.9	66.18	0	0	24	8.61	-6.58	13.57	59.76	131.13	946.3	740.28	1157.17	965.11	999.85	778.9	1128.76	802.91
18.418	0	0.17	0	0.09	0.13	28.32	0.02	0.52	2.24	2.92	46.68	93.44	60.59	94.36	2.24	0.46	2.92	0.13	6.13	0.97	2.33	0.05	0	0.02	0	0.02	0.88	0.03	99.76	50.88	0	46.36	63.2	0	0	24	10.19	-7.91	13.11	59.88	131.88	948.52	739.43	1159	964.29	1001.04	778.6	1130.83	802.03
18.451	0	0.19	0	0.1	0.15	19.77	0.02	0.55	1.77	2.73	60.45	89.01	56.82	93.9	1.77	0.57	2.73	0.16	4.73	0.56	1.52	0.04	0	0.03	0	0.01	0.91	0.02	99.74	52.97	0	59.82	59.68	0	0	24	9.2	-8.33	12.96	59.66	133.85	950.51	741.44	1158.83	963.37	1001.1	779.22	1132.63	804.03
18.485	0	0.22	0	0.11	0.17	11.97	0.02	0.63	1.6	2.1	76.06	78.63	51.84	92.35	1.6	0.52	2.1	0.16	3.91	0.42	1.05	0.03	0	0.03	0	0.01	0.91	0.01	99.61	56.25	0	54.45	54.77	0	0	24	8.97	-9.54	13.24	59.67	132.83	950.59	740.66	1159.83	963.66	1002.39	778.28	1132.83	803.38
18.518	0	0.24	0	0.12	0.19	7.87	0.03	0.8	1.37	1.54	84.25	68.7	47.87	90.64	1.37	0.52	1.54	0.13	3.59	0.27	0.93	0.03	0	0.02	0.01	0.01	1.01	0.01	99.52	62.27	0.01	60.5	50.78	0	0	24	9.22	-10.65	14.34	59.67	131.01	950.96	740.71	1159.89	963.04	1004.67	777.59	1132.94	804.29
18.551	0	0.26	0.01	0.13	0.2	6.09	0.03	0.87	1.19	1.38	87.82	67.78	45.56	92.92	1.19	0.59	1.38	0.13	3.07	0.17	0.63	0.02	0	0.02	0	0.01	1.01	0.01	99.52	64.44	0	58.96	48.57	0	0	24	9.12	-9.13	14.62	59.86	131.67	951.45	740.61	1160.88	963.45	1005.49	777.14	1134.2	804.9
18.585	0	0.3	0.01	0.15	0.23	3.83	0.03	1.22	0.98	0.98	92.33	67.31	41.09	92.87	1.07	0.56	0.98	0.11	2.91	0.13	0.89	0.02	0	0.02	0	0.01	0.86	0.01	99.41	72.79	0.01	45.12	44.29	0	0	18	10.56	-9.16	15.37	60.2	131.38	950.79	739.73	1161.85	964.04	1006.58	777.29	1134.97	805.15
18.618	0	0.32	0.01	0.17	0.25	2.86	0.03	1.22	0.88	0.88	94.27	66.09	38.32	92.25	1.15	0.54	0.88	0.11	2.26	0.11	0.93	0.03	0	0.03	0	0.01	0.69	0.01	99.38	72.73	0.01	39.93	41.93	0	0	18	11.52	-9.62	15.29	60.38	131.46	950.99	739.46	1162.49	964.62	1006.89	777.33	1135.37	805.15
18.651	0	0.36	0.01	0.19	0.28	1.9	0.04	1.34	0.72	0.72	96.21	65.72	34.3	91.98	1.22	0.58	0.72	0.1	2.1	0.13	1.15	0.04	0	0.03	0	0.01	0.54	0	99.34	74.85	0.01	53.57	38.22	0	0	18	10.97	-9.8	15.18	60.3	130.4	951.47	739.94	1161.18	963.61	1006.86	776.51	1134.07	805.17
18.685	0	0.42	0.02	0.24	0.33	0.97	0.05	1.41	0.57	0.57	97.19	65.4	27.66	90.73	1.31	0.64	0.57	0.07	2.02	0.14	1.82	0.08	0	0.04	0	0.02	0.39	0	99.24	75.96	0.01	67.58	32.19	0	0	18	11.34	-10.59	15.27	60.49	132.24	951.82	739.12	1161.72	962.47	1006.74	775.72	1135.7	805.03
18.718	0	0.44	0.02	0.24	0.34	0.91	0.05	1.39	0.54	0.54	97.22	65.39	27.29	89.48	1.41	0.55	0.54	0.05	2.01	0.14	1.32	0.08	0	0.04	0	0.02	0.36	0	99.24	75.71	0.01	53.85	31.65	0	0	18	10.52	-11.3	14.81	60.31	131.62	952.54	738.78	1162.46	962.32	1007.15	775.51	1135.72	803.7
18.752	0	0.52	0.03	0.28	0.41	0.51	0.06	1.18	0.49	0.49	97.64	65.91	21.69	91.93	1.5	0.57	0.49	0.05	2.48	0.11	1.06	0.05	0	0.04	0	0.01	0.36	0.01	99.06	71.65	0.01	49	26.07	0	0	18	9.3	-9.83	14.14	60.18	133.75	951.36	738.09	1161.82	962.17	1004.59	774.76	1135.4	802.64
18.785	0	0.55	0.03	0.3	0.44	0.42	0.06	1.15	0.43	0.43	97.7	66.41	19.9	93.24	1.71	0.57	0.43	0.04	2.78	0.1	1.07	0.04	0	0.05	0	0.01	0.31	0.01	99.03	70.78	0.01	53.09	24.28	0	0	18	10.43	-8.88	13.4	60.46	134.16	951.12	738.02	1161.77	962.9	1003.31	775.99	1134.93	801.98
18.818	0	0.58	0.03	0.31	0.47	0.35	0.07	1.07	0.39	0.39	97.86	65.81	18.35	94.44	1.85	0.53	0.39	0.04	2.46	0.09	0.78	0.02	0	0.06	0.01	0.01	0.27	0.02	99.02	68.89	0.01	45.29	22.84	0	0	18	9.53	-7.84	12.51	60.42	135.53	950.22	737.74	1161.82	963.72	1001.21	776.52	1134.55	800.78
18.852	0	0.65	0.05	0.35	0.53	0.23	0.08	1.04	0.35	0.35	97.92	65.42	14.14	96.21	2.1	0.6	0.35	0.05	2.24	0.08	0.9	0.02	0	0.07	0.01	0.01	0.25	0.02	99.03	67.91	0.01	34.76	19.03	0	0	18	8.91	-5.83	11.16	60.5	134.49	950.24	738.31	1158.85	962.07	998.61	776.63	1131.17	799.31
18.885	0	0.66	0.05	0.35	0.55	0.2	0.08	0.93	0.33	0.33	98.14	64.89	13.03	96.11	2.12	0.7	0.33	0.05	1.65	0.07	0.8	0.01	0	0.08	0.01	0.01	0.28	0.05	98.85	65.05	0.01	52.47	18.18	0	0	18	9.32	-5.96	11.49	60.67	133.05	948.8	737.8	1156.55	960.63	997.7	776.13	1128.81	798.75
18.918	0	0.66	0.05	0.35	0.55	0.2	0.08	0.94	0.28	0.28	98.12	64.67	12.98	96.42	2.18	0.62	0.28	0.05	1.66	0.06	0.62	0.01	0	0.11	0.01	0.01	0.31	0.12	98.68	65.37	0.01	38.01	18.07	0	0	18	8.87	-5.54	11.42	60.72	133.15	946.59	736.77	1153.04	958.08	994.74	774.53	1125.9	797.46
18.952	0	0.66	0.05	0.35	0.57	0.19	0.08	0.85	0.23	0.23	98.3	64.62	12.36	96.6	2.74	0.77	0.23	0.06	2.04	0.05	0.58	0.02	0	0.18	0.02	0.01	0.34	0.23	98.09	62.24	0.01	36.07	17.45	0	0	18	8.44	-5.26	11.11	60.75	133.32	945.31	736.52	1150.26	956.24	992.32	773.72	1123.64	796.72
18.985	0	0.66	0.05	0.34	0.59	0.18	0.09	0.78	0.59	0.24	98.43	64.96	11.77	96.33	3.36	1.19	0.22	0.08	2.23	0.05	0.5	0.02	0	0.24	0.03	0.01	0.31	0.59	97.66	59.19	0.01	44.33	17	0	1	24	8.09	-5.66	10.79	60.84	133.66	943.68	736.04	1148.19	955.24	990.01	772.87	1121.64	796.09
19.018	0	0.65	0.05	0.34	0.62	0.18	0.09	0.66	0.67	0.35	98.68	64.78	11.38	95.68	3.81	1.94	0.19	0.1	2.65	0.04	0.49	0.03	0	0.35	0.05	0.01	0.23	0.67	97.1	53.77	0.01	41.65	16.58	0	0	24	8.94	-6.51	10.71	60.99	135.53	941.59	735.59	1146.16	954.52	986.99	773.3	1120.66	795.66
19.052	0	0.63	0.05	0.34	0.65	0.17	0.09	0.49	0.78	0.59	98.7	63.58	10.5	94.04	4.04	3.2	0.17	0.12	2.67	0.05	0.6	0.04	0	0.59	0.08	0.01	0.19	0.78	96.23	45.28	0.02	66.85	15.93	0	0	24	9.07	-8.21	10.01	60.93	135.11	940.21	734.68	1144.86	954.16	985.08	772.27	1118.36	794.39
19.085	0	0.62	0.05	0.34	0.68	0.16	0.09	0.49	0.63	0.63	98.65	63.73	10.23	93.02	4.25	4.16	0.17	0.14	2.7	0.06	0.72	0.03	0	0.63	0.1	0.01	0.17	0.57	96.1	43.69	0.02	61.55	15.72	0	0	24	9.07	-9.05	10.53	60.98	132.14	939.64	733.92	1144.5	954	986.4	771.73	1116.8	793.1
19.119	0	0.59	0.05	0.33	0.68	0.16	0.09	0.4	0.9	0.9	98.65	62.56	10.07	92.36	4.49	4.81	0.15	0.13	3.02	0.06	1.17	0.02	0	0.9	0.14	0.01	0.17	0.34	94.91	38.02	0.02	60.69	15.71	0	0	24	9.01	-9.54	10.19	60.98	132.07	939	733.57	1144.49	954.53	985.71	771.77	1116.16	792.4
19.152	0	0.55	0.05	0.31	0.67	0.17	0.09	0.39	0.99	0.99	98.65	62	10.38	93.75	5.74	4.79	0.14	0.12	2.94	0.07	1.17	0.02	0	0.99	0.14	0.01	0.14	0.24	93.69	36.35	0.02	57.59	16.29	0	0	24	6.57	-8.46	10.56	60.64	131.85	938.3	733.14	1144.96	954.5	986.06	771.17	1116.3	791.69
19.185	0	0.53	0.05	0.3	0.7	0.18	0.1	0.44	0.98	0.98	98.6	63.37	10.26	95.68	6.65	5.41	0.15	0.13	3.19	0.1	1.51	0.03	0	0.98	0.13	0.01	0.1	0.17	93.51	37.81	0.02	50.37	16.37	0	0	24	6.18	-6.51	10.61	60.78	135.14	938.11	732.89	1146.28	955.18	985.26	771.37	1118.79	792.25
19.219	0	0.51	0.05	0.29	0.65	0.17	0.1	0.42	1.19	1.19	98.69	58.18	9.45	95.16	6.7	4.57	0.13	0.13	3	0.12	1.72	0.03	0	1.19	0.1	0.01	0.09	0.14	90.74	37.12	0.03	45.55	15.83	0	0	24	8.23	-7.11	11	61.04	133.29	938.86	732.24	1147.45	955.43	987.4	771.67	1119.13	792.01
19.252	0	0.52	0.06	0.29	0.65	0.15	0.11	0.4	1.31	1.31	98.69	57.84	8.56	96.02	7.13	3.89	0.13	0.13	3.03	0.16	1.85	0.04	0	1.31	0.09	0.02	0.08	0.17	90.14	36.36	0.03	39.4	15.14	0	0	24	8.67	-6.08	11.05	61.12	133.33	940.02	732.51	1148.86	956.1	988.72	772.18	1120.49	792.52
19.285	0	0.49	0.06	0.27	0.62	0.14	0.12	0.32	1.88	1.88	98.77	51.74	7.22	95.1	7.64	3.07	0.11	0.13	3.31	0.22	2.31	0.05	0	1.88	0.12	0.02	0.09	0.58	86.56	31.29	0.03	51.68	14.3	0	0	24	8.59	-7.17	11.14	61.37	132.68	940.46	732.64	1148.95	956.21	989.43	771.4	1120.37	792.82
19.319	0	0.43	0.07	0.21	0.53	0.12	0.13	0.24	2.9	2.07	98.93	35.92	5.32	95.23	7.6	2.35	0.1	0.13	2.47	0.21	2.07	0.06	0	2.9	0.17	0.02	0.1	1.13	78.53	25.52	0.03	36.47	13.17	0	0	24	9.64	-7.03	10.99	61.56	135.37	941.08	731.78	1151.12	956.89	989.51	771.46	1123.2	792.78
19.352	0	0.42	0.07	0.2	0.58	0.1	0.15	0.24	3.02	1.77	98.84	35.46	3.29	94.23	9.37	2.79	0.1	0.15	2.08	0.24	1.77	0.06	0	3.02	0.22	0.02	0.08	1.52	76.51	23.18	0.03	63.21	11.76	0	0	24	8.07	-8.03	11.65	61.27	133.99	941.95	732.91	1150.1	955.46	990.87	770.72	1122.84	793.88
19.386	0	0.36	0.08	0.15	0.55	0.08	0.17	0.22	4.01	0.82	98.9	23.66	1.55	94.66	10.36	3.43	0.09	0.17	1.18	0.23	0.82	0.05	0	4.01	0.33	0.02	0.07	1.55	68.39	19.57	0.03	65.37	10.61	0	0	24	11.92	-7.62	11.1	62.3	136.64	942.74	732.91	1151.31	956.75	990.09	772.32	1124.86	794.88
19.419	0	0.33	0.09	0.12	0.48	0.07	0.17	0.17	3.91	0.77	99.05	13.04	0	93.83	9.12	3.32	0.1	0.18	0.98	0.26	0.77	0.04	0	3.91	0.49	0.02	0.07	1.95	60.6	14.16	0.04	46.73	9	0	0	24	11.58	-8.39	10.86	62.27	136.48	941.6	731.52	1152.74	957.98	989.92	772.49	1124.86	793.01
19.452	0	0.28	0.1	0.1	0.44	0.06	0.18	0.15	4.25	0.64	99.13	7.57	0	94.1	9.8	3.67	0.11	0.17	0.65	0.17	0.64	0.03	0	4.25	0.88	0.02	0.07	3.74	52.4	10.6	0.04	77.67	7.77	0	0	24	11.26	-8.15	11.82	62.31	135.96	941.98	733.75	1150.51	956.76	990.43	772.89	1124.41	796.03
19.486	0	0.28	0.11	0.08	0.4	0.05	0.19	0.14	6.2	0.58	99.19	4.04	0	95.33	9.54	4.74	0.11	0.16	0.61	0.14	0.58	0.03	0	4.17	1.96	0.02	0.07	12.83	44.38	7.03	0.05	92.92	6.2	0	0	24	10.86	-6.92	11.89	62.55	136.75	939.92	734.21	1147.13	956.07	987.61	771.7	1121.99	797.06
19.519	0	0.29	0.12	0.06	0.34	0.04	0.21	0.12	4.74	0.71	99.32	1.85	0	96.88	9.35	4.44	0.13	0.14	0.47	0.13	0.71	0.03	0	4.62	3.27	0.03	0.06	25.42	34.53	4.92	0.06	91.7	4.74	0	0	24	9.92	-4.83	11.14	62.4	136.67	937.33	731.93	1147.98	956.92	985.6	772.94	1120.78	793.11
19.552	0	0.33	0.13	0.05	0.31	0.04	0.22	0.12	4.93	0.75	99.33	4.28	0	95.84	9.67	4.95	0.14	0.15	0.45	0.12	0.75	0.04	0	4.93	3.85	0.03	0.05	44.99	27.46	3.99	0.07	86.25	4.16	0	0	24	12.87	-6.32	12.72	62.99	139.3	935.95	731.64	1146.18	955.88	985.02	770.92	1121.93	796.63
19.586	0	0.32	0.13	0.04	0.24	0.04	0.24	0.11	6.25	0.68	99.36	11.69	-1	95.94	8.98	5.28	0.16	0.13	0.47	0.1	0.68	0.03	0	6.25	5.69	0.03	0.05	59.19	13.87	2.46	0.1	83.38	3.13	0	0	24	10.98	-6.19	12.49	62.72	138.46	933.86	731.15	1145.17	956.4	983.47	770.63	1119.74	795.14
19.619	0	0.36	0.14	0.04	0.22	0.03	0.28	0.1	7.63	0.79	99.29	14.67	-3.68	96.99	7.63	4.35	0.16	0.12	0.56	0.1	0.79	0.05	0	8.05	10.48	0.02	0.06	63.8	12.23	2.21	0.11	74.24	2.96	0	0	24	10.26	-4.63	12.61	62.55	137.79	932.77	730.83	1145.16	957.42	983.33	770.22	1118.9	794.9
19.652	0	0.37	0.15	0.04	0.2	0.03	0.31	0.09	7.64	0.75	99.26	19.65	-5.9	97.12	7.64	3.58	0.17	0.08	0.75	0.11	0.75	0.04	0	8.6	13.04	0.02	0.07	68.16	8.81	1.67	0.15	90.47	2.49	0	0	24	12	-4.41	12.6	62.71	136.62	935.85	729.73	1149.03	957.4	987.15	770.97	1121.88	793.61
19.686	0	0.28	0.16	0.04	0.19	0.03	0.34	0.09	6.98	0.46	99.32	5.84	-3.51	94.96	6.98	3.77	0.16	0.08	0.57	0.07	0.46	0.03	0	10.21	13.02	0.02	0.07	51.74	5.97	0.94	0.17	90.22	1.59	0	0	24	10.96	-7.32	13.31	62.73	134.14	935.7	730.73	1146.52	956.11	987.84	769.05	1119.49	794.8
19.719	0	0.25	0.16	0.04	0.19	0.03	0.29	0.08	6.16	0.35	99.41	2.31	0	96.41	6.16	2.83	0.16	0.08	0.58	0.08	0.35	0.02	0	8.43	11.26	0.02	0.08	40.59	6.96	0.94	0.18	87.63	1.55	0	0	24	11.51	-5.55	12.24	62.85	135.38	936.24	730.2	1148.8	957.84	987.35	770.73	1120.82	793.38
19.753	0	0.16	0.17	0.03	0.17	0.03	0.28	0.08	5.5	0.21	99.45	0.33	0	95.32	5.5	1.84	0.19	0.09	0.27	0.09	0.21	0.01	0	8.74	6.88	0.02	0.1	14.73	4.96	0.52	0.23	86.82	1.15	0	0	24	10.05	-6.93	12.17	62.43	138.16	936.91	731.11	1148.46	957.31	986.49	769.4	1122.28	794.9
19.786	0	0.17	0.17	0.03	0.17	0.03	0.25	0.07	4.88	0.26	99.51	0.4	0	94.2	4.88	1.39	0.23	0.08	0.33	0.09	0.26	0.01	0	7.31	5.23	0.02	0.16	17.88	5.07	0.46	0.27	88.28	0.98	0	0	24	9.91	-8.06	11.84	62.23	137.19	937.11	731.66	1148.67	957.71	986.6	770.97	1121.78	794.35
19.819	0	0.23	0.18	0.03	0.16	0.03	0.23	0.07	4.26	0.4	99.54	1.28	0	94.56	4.26	0.93	0.24	0.07	0.52	0.07	0.4	0.01	0	6.52	4.69	0.02	0.22	34.94	5.37	0.51	0.29	79.96	1.03	0.08	0	24	9.59	-7.72	11.58	62.07	136.91	938.52	732.11	1149.24	957.54	987.43	770.94	1122.31	794.41
19.853	0	0.27	0.18	0.03	0.16	0.03	0.24	0.07	4.97	0.56	99.45	4.17	-0.17	94.52	4.97	0.8	0.29	0.06	0.6	0.07	0.56	0.02	0	6.6	4.33	0.02	0.3	49.35	4.61	0.41	0.44	93.54	0.89	0.24	0	24	10.21	-7.76	11.24	62.07	136.47	939.35	733.12	1149.14	957.62	987.5	772.74	1122.19	794.69
19.886	0	0.33	0.18	0.03	0.18	0.03	0.25	0.08	6.43	0.61	99.33	16.27	-3.9	95.08	6.88	1.05	0.29	0.05	0.77	0.06	0.61	0.02	0	6.43	2.56	0.02	0.33	66.06	4.72	0.44	0.43	91.81	0.9	0.25	0	18	10.78	-7.19	11.99	62.22	133.03	939.56	734.49	1147.84	957.6	989.25	773.6	1120.36	796.12
19.919	0	0.38	0.18	0.03	0.18	0.03	0.25	0.08	6.27	0.67	99.25	32.57	-6.27	95.72	7.61	1.22	0.32	0.07	0.98	0.05	0.67	0.03	0	6.27	2.15	0.02	0.42	76.67	3.91	0.4	0.46	81.81	0.93	0.37	0	18	10.18	-6.47	11.86	62.1	135.36	939.24	733.77	1149.21	957.94	988.6	773.87	1122.21	795.57
19.953	0	0.34	0.19	0.02	0.21	0.03	0.3	0.1	6.53	0.87	99.32	35.69	-6.92	95.28	11.61	1.77	0.33	0.07	1	0.07	0.87	0.04	0	6.53	2.33	0.02	0.51	74.4	4.13	0.47	0.48	86.11	0.91	0.69	0	18	10.9	-6.98	12.65	62.19	132.62	939.24	734.02	1148.24	957.33	990.16	773.61	1120.84	796.17
19.986	0	0.27	0.18	0.02	0.24	0.03	0.31	0.12	5.38	0.92	99.38	23.42	-4.7	94.23	14.25	2.93	0.31	0.06	1.05	0.07	0.92	0.03	0	5.38	2.15	0.01	0.54	64.33	3.85	0.56	0.41	82.68	0.96	0.83	0	18	11.31	-8.03	12.38	62.29	135.95	938.57	733.15	1149.21	957.87	988.66	773.28	1122.69	796.04
20.019	0	0.2	0.18	0.02	0.29	0.03	0.35	0.15	3.78	0.81	99.31	13.88	-2.4	95.01	19.07	4.49	0.35	0.05	0.89	0.06	0.81	0.02	0	3.78	2.24	0.01	0.53	51.55	3.82	0.7	0.35	82.85	0.95	1.08	0	18	10.59	-7.26	12.16	62.14	137.14	938.74	732.96	1149.73	957.68	988.23	773.34	1123.55	795.64
20.053	0	0.15	0.17	0.02	0.34	0.03	0.33	0.18	2.49	0.59	99.32	3.8	0	95.34	20.57	6.76	0.26	0.04	0.56	0.05	0.59	0.01	0	2.49	1.83	0.01	0.43	32.56	5.42	1.03	0.29	92.43	1.06	0.87	0	18	11.84	-6.91	13.17	62.12	132.64	939.36	732.54	1150.27	958.28	991.87	772.11	1122.34	796
20.086	0	0.12	0.15	0.02	0.47	0.03	0.4	0.27	2.65	0.53	99.06	4.9	0	93.92	26.09	10.8	0.27	0.05	0.62	0.06	0.53	0.01	0	2.65	1.61	0.01	0.36	30.34	5.44	1.07	0.28	82.89	1.11	0.65	0	18	10.91	-8.31	11.9	62.1	133.44	940.69	733.29	1149.35	956.83	990.32	772.48	1121.84	794.99
20.12	0	0.13	0.13	0.02	0.59	0.03	0.39	0.34	1.64	0.61	98.83	9.74	0	95.92	28.29	13.96	0.3	0.05	0.86	0.07	0.61	0.01	0	1.64	1.16	0.01	0.31	37.34	8	1.34	0.23	90.11	1.19	0.48	0	18	10.56	-6.21	11.76	62.08	133.79	941.01	733.62	1148.97	956.45	989.98	772.54	1121.84	795.2
20.153	0	0.15	0.13	0.02	0.56	0.03	0.37	0.31	1.66	0.63	98.89	10.8	-0.12	95.57	26.97	12.86	0.32	0.05	1.03	0.08	0.63	0.02	0	1.66	1.14	0.01	0.31	40.09	9.56	1.5	0.23	90.16	1.23	0.41	0	18	9.89	-6.65	11.65	61.91	132.74	941.04	733.29	1148.97	956.2	990.31	772.03	1121.16	794.34
20.186	0	0.16	0.13	0.02	0.57	0.03	0.37	0.32	1.78	0.92	98.86	19.38	-1.92	96.31	26.86	13.58	0.35	0.04	1.68	0.1	0.92	0.05	0	1.78	1.06	0.01	0.24	48.73	10.04	1.57	0.24	87.34	1.26	0.24	0	18	10.29	-5.7	11.65	62.05	131.84	941.61	733.48	1149.28	956.24	991.08	772.68	1121.13	794.29
20.22	0	0.15	0.13	0.02	0.49	0.03	0.35	0.28	1.91	0.81	99.02	11.73	-0.07	96.9	25	12.44	0.41	0.05	1.66	0.11	0.81	0.04	0	1.91	0.95	0.01	0.22	43.22	7.33	1.86	0.24	81.84	1.41	0.05	0	18	10.31	-4.79	12.01	62.05	132.43	941.11	732.7	1150.54	956.98	991.58	772.62	1122.25	794.12
20.253	0	0.13	0.13	0.02	0.44	0.03	0.32	0.26	1.59	0.64	99.12	4.97	0	95.88	23.33	11.46	0.38	0.05	1.21	0.09	0.64	0.02	0	1.59	0.88	0.01	0.22	33.28	6.53	1.98	0.2	79.88	1.41	0	0	18	11.68	-6.26	12.97	62.3	131.79	940.74	732.93	1150.67	957.54	992.81	772.92	1122.64	795.59
20.286	0	0.12	0.14	0.02	0.37	0.03	0.3	0.21	1.53	0.55	99.27	2.33	0	95.86	20.94	9.22	0.36	0.04	0.97	0.1	0.55	0.01	0	1.48	0.89	0.01	0.22	25.92	4.92	2.29	0.18	77.32	1.53	0	0	18	12.26	-6.29	12.53	62.64	135.71	941.08	731.94	1151.89	957.32	991.54	772.11	1125.24	795.44
20.32	0	0.11	0.14	0.02	0.36	0.03	0.31	0.21	1.52	0.37	99.29	1.45	0	96.17	21.82	8.21	0.28	0.05	0.62	0.09	0.37	0	0	1.34	0.9	0.01	0.21	18.97	3.73	2.51	0.13	88.29	1.52	0	0	18	11.77	-5.88	12.83	62.49	131.57	942.88	731.17	1154.34	957.89	995.65	771.49	1125.28	793.95
20.353	0	0.1	0.14	0.02	0.33	0.03	0.28	0.19	1.5	0.28	99.35	0.81	0	95.66	19.8	7.66	0.27	0.04	0.43	0.07	0.28	0	0	1.22	0.78	0.01	0.17	12.95	3.45	2.49	0.12	87.35	1.5	0	0	12	11.9	-6.53	12.78	62.59	131.17	943.2	732.36	1153.69	957.86	995.56	772.82	1124.89	794.72
20.387	0	0.1	0.15	0.02	0.28	0.03	0.25	0.16	1.5	0.3	99.45	0.49	0	96.25	16.66	6.25	0.3	0.05	0.34	0.06	0.27	0	0	0.88	0.69	0.01	0.15	8.82	2.92	2.7	0.07	81.67	1.5	0	0	12	11.57	-5.77	12.24	62.64	136.56	942.47	731.94	1153.69	957.54	992.43	772.4	1127.1	795.09
20.42	0	0.1	0.15	0.02	0.28	0.03	0.23	0.16	1.43	0.3	99.44	0.42	0	95.67	15.49	7.33	0.29	0.05	0.38	0.05	0.3	0	0	0.79	0.55	0.01	0.12	8.02	3.42	3	0.06	89.11	1.43	0	0	12	12.24	-6.52	13.17	62.69	135.08	943	732.2	1154.06	957.48	994.59	772.19	1127.51	796.25
20.453	0	0.1	0.15	0.02	0.27	0.03	0.22	0.16	1.44	0.41	99.46	0.36	0	95.61	14.54	7.21	0.31	0.05	0.47	0.05	0.41	0	0	0.74	0.44	0.01	0.11	6.92	3.58	3.03	0.05	81.34	1.44	0	0	12	12.2	-6.6	13.06	62.66	137.03	943.07	732.73	1153.92	957.38	993.67	772.57	1128.49	797.13
20.487	0	0.11	0.14	0.02	0.27	0.03	0.21	0.15	1.32	0.29	99.46	0.33	0	94.87	13.43	7.76	0.29	0.05	0.39	0.03	0.29	0	0	0.65	0.36	0.01	0.08	6.45	4.6	3.03	0.04	93.36	1.32	0	0	12	12.38	-7.41	13.75	62.56	133.81	944.05	732.08	1155.1	957.44	996.88	771.39	1128.28	796.67
20.52	0	0.1	0.14	0.02	0.29	0.03	0.21	0.16	1.37	0.32	99.43	0.33	0	95.72	14.43	7.92	0.31	0.05	0.4	0.04	0.32	0	0	0.66	0.33	0.01	0.06	5.5	5.29	3	0.04	79.02	1.37	0	0	12	11.35	-6.46	12.61	62.49	135.63	944.87	733.74	1153.8	956.97	994.62	772.43	1127.98	797.12
20.553	0	0.1	0.14	0.02	0.31	0.03	0.21	0.17	1.24	0.34	99.38	0.35	0	94.46	14.73	9.36	0.34	0.05	0.34	0.03	0.32	0	0	0.7	0.29	0.01	0.05	5.09	6.13	3.04	0.03	93.46	1.24	0	0	12	11.32	-7.82	13.68	62.38	136.47	943.27	731.66	1154.45	956.17	995.04	770.75	1129.06	796.48
20.587	0	0.1	0.14	0.02	0.33	0.03	0.21	0.18	1.2	0.43	99.34	0.37	0	95.21	14.82	10.52	0.43	0.06	0.27	0.05	0.24	0	0	0.55	0.26	0.01	0.04	4	6.73	3.19	0.03	88.15	1.2	0	0	12	11.45	-7.05	13.55	62.37	134.6	944.17	732.13	1155.43	957.25	996.52	771.7	1128.85	796.31
20.62	0	0.1	0.14	0.02	0.34	0.03	0.21	0.19	1.17	0.49	99.32	0.39	0	94.35	15.43	10.97	0.49	0.06	0.33	0.05	0.38	0	0	0.53	0.24	0.01	0.04	3.25	6.95	3.2	0.03	86.19	1.17	0	0	12	11.81	-7.93	12.78	62.52	136.4	944.19	732.85	1154.8	957.9	994.69	771.78	1128.74	796.94
20.653	0	0.09	0.13	0.02	0.39	0.03	0.22	0.22	1.08	0.53	99.22	0.44	0	94.78	17.05	12.97	0.53	0.05	0.27	0.04	0.33	0	0	0.45	0.2	0.01	0.03	2.56	7.19	3.39	0.02	83.53	1.08	0	0	12	11.29	-7.51	13.62	62.45	135.07	944.61	733.26	1154.27	956.64	996.16	771.56	1128.67	797.7
20.687	0	0.1	0.14	0.02	0.36	0.03	0.23	0.2	0.96	0.58	99.28	0.42	0	94	16.76	11.08	0.58	0.05	0.28	0.04	0.3	0	0	0.32	0.17	0.01	0.03	2.13	6.67	3.55	0.01	81.09	0.96	0	0	12	11.51	-8.24	13.46	62.54	136.13	943.85	732.44	1155.03	957.33	995.51	771.54	1129.23	797.03
20.72	0	0.1	0.14	0.02	0.34	0.03	0.22	0.19	0.92	0.65	99.32	0.39	0	93.31	15.95	10.44	0.65	0.04	0.31	0.04	0.43	0	0	0.37	0.19	0.01	0.03	2.65	6.33	3.46	0.01	77.23	0.92	0	0	12	12.33	-8.82	12.94	62.71	136.12	943.69	732.79	1154.82	958.31	994.73	772.18	1128.56	797.04
20.754	0	0.1	0.15	0.02	0.34	0.03	0.23	0.19	0.86	0.8	99.33	0.41	0	93.95	16.47	9.25	0.8	0.04	0.36	0.05	0.52	0	0	0.39	0.22	0.01	0.03	3.24	6.74	3.4	0.01	85.61	0.86	0	0	12	13.31	-8.28	11.89	62.89	138.44	943.45	732.41	1154.65	958.77	992.33	772.34	1128.66	796.42
20.787	0	0.11	0.15	0.02	0.33	0.03	0.24	0.18	0.81	0.9	99.35	0.41	0	95.34	16.4	8.2	0.9	0.05	0.4	0.05	0.57	0	0	0.48	0.27	0.01	0.03	4.36	6.82	3.35	0.01	79.27	0.81	0	0	12	13.01	-6.91	11.71	62.98	138.09	943.52	732.24	1154.72	959.07	992.37	771.8	1128.29	796.14
20.82	0	0.12	0.16	0.02	0.29	0.03	0.24	0.15	0.76	0.92	99.42	0.37	0	96.45	15.08	6.08	0.92	0.03	0.4	0.04	0.66	0.01	0	0.57	0.37	0.01	0.03	6.69	6.54	3.12	0.01	87.6	0.76	0	0	12	12.49	-5.49	11.78	62.95	137.32	941.76	731.77	1153.82	959.01	991.31	772.59	1126.77	795.09
20.854	0	0.12	0.16	0.02	0.32	0.03	0.26	0.17	0.7	1.25	99.35	0.48	0	95.35	16.61	6.22	1.25	0.03	0.4	0.04	0.54	0.01	0	0.7	0.39	0.01	0.03	5.19	8.63	3.48	0.01	69.5	0.69	0	0	12	12.8	-6.9	12.26	63.06	137.95	941.82	731.5	1152.32	957.09	991.06	770.43	1126.64	795.9
20.887	0	0.13	0.17	0.02	0.29	0.03	0.25	0.15	0.74	1.28	99.42	0.41	0	95.38	15.14	4.92	1.28	0.04	0.38	0.04	0.61	0.01	0	0.74	0.45	0.01	0.03	7.49	7.99	3.57	0.01	70.18	0.69	0	0	12	13.32	-6.86	12	63.25	136.77	940.67	731.13	1151.6	957.99	990.31	770.27	1124.78	795.27
20.92	0	0.13	0.17	0.03	0.28	0.03	0.23	0.14	0.76	1.17	99.44	0.42	0	96.07	13.57	4.49	1.17	0.04	0.33	0.03	0.49	0.01	0	0.76	0.49	0.01	0.04	6.35	9.72	3.85	0.01	70.91	0.68	0	0	12	12.61	-6.01	13.11	63.16	135.01	938.82	730.75	1150.27	957.1	990.63	770.3	1123.32	795.21
20.954	0	0.13	0.17	0.03	0.28	0.03	0.24	0.14	0.89	1.25	99.43	0.45	0	95.85	13.49	4	1.25	0.04	0.4	0.03	0.46	0.01	0	0.89	0.55	0.01	0.04	4.63	10.84	4.37	0.01	72.12	0.63	0.06	0	12	11.58	-6.3	12.75	62.82	134.79	938.26	730.18	1150.31	956.86	989.96	770.49	1122.74	793.64
20.987	0	0.14	0.17	0.03	0.29	0.03	0.24	0.14	0.88	1.12	99.42	0.47	0	97.17	13.68	4.07	1.12	0.04	0.4	0.03	0.43	0.01	0	0.88	0.46	0.01	0.03	5.24	11.45	4.76	0.01	78.77	0.64	0.12	0	12	11.66	-4.32	12.4	62.91	135.55	937.54	730.12	1149.66	957.42	988.61	770.13	1122.08	793.76
21.02	0	0.14	0.18	0.03	0.28	0.03	0.24	0.14	0.93	1.32	99.43	0.47	0	97.06	13.37	3.54	1.32	0.04	0.51	0.03	0.4	0.01	0	0.93	0.41	0.01	0.03	3.76	11.59	5.31	0.01	74.66	0.67	0.19	0	12	12.09	-4.52	11.96	63.05	135.74	937.41	730.39	1149.46	957.81	987.8	771.01	1121.67	793.52
21.054	0	0.14	0.18	0.03	0.26	0.03	0.22	0.14	0.86	1.19	99.48	0.4	0	97.26	11.73	3.34	1.19	0.04	0.74	0.04	0.51	0.01	0	0.86	0.32	0.01	0.04	3.85	10.87	6.38	0.02	66.51	0.72	0.2	0	12	11.55	-4.16	11.98	62.84	134.47	937.11	729.86	1149.51	957.81	988.22	770.51	1120.86	792.63
21.087	0	0.14	0.17	0.03	0.26	0.03	0.21	0.14	0.93	1.09	99.47	0.39	0	97.23	11.46	4.15	1.09	0.05	0.73	0.04	0.58	0.02	0	0.93	0.28	0.01	0.04	5.47	10.91	6.47	0.02	81.75	0.76	0.24	0	12	11.92	-4.21	12.6	63.08	132.46	937.43	729.77	1147.89	955.8	989.16	769.34	1119.52	792.81
21.121	0	0.15	0.17	0.03	0.25	0.03	0.21	0.14	1.23	0.99	99.49	0.36	0	97.61	10.62	3.99	0.99	0.05	0.83	0.05	0.84	0.02	0	1.23	0.36	0.01	0.05	10.47	10.83	7.06	0.02	84.52	0.78	0.28	0	12	12.99	-3.46	12.36	63.4	135.52	936.46	729.36	1147.39	955.48	986.88	769.84	1120.39	793.05
21.154	0	0.15	0.17	0.03	0.26	0.03	0.21	0.15	1.49	1.16	99.47	0.42	0	96.25	11.39	4.98	1	0.06	0.9	0.06	1.16	0.03	0	1.49	0.42	0.01	0.04	11.94	10.14	7.13	0.02	68.36	0.8	0.27	0	12	12.07	-5.78	12.38	63.12	135.1	936.07	729.15	1147.06	954.51	986.6	770.3	1119.95	791.94
21.187	0	0.15	0.17	0.03	0.26	0.03	0.23	0.15	1.56	1.34	99.47	0.59	0	95.94	12.16	4.41	1.06	0.07	0.84	0.07	1.34	0.04	0	1.56	0.58	0.01	0.05	16.17	9.69	7.11	0.03	72.95	0.83	0.32	0	12	11.32	-6.19	12.01	62.97	135.92	936.19	729.32	1147.13	954.63	985.95	770.09	1120.13	791.77
21.221	0	0.16	0.17	0.03	0.26	0.03	0.23	0.16	1.74	1.74	99.49	0.82	0	95.35	12.65	4.25	0.92	0.07	0.95	0.08	1.76	0.04	0	1.74	0.79	0.01	0.06	20.13	8.76	7.82	0.03	76.99	0.93	0.27	0	12	11.09	-6.9	11.91	62.86	135.83	936.47	729.54	1147.33	954.82	986.13	770.16	1120.22	791.8
21.254	0	0.17	0.17	0.03	0.26	0.03	0.24	0.15	1.77	1.77	99.49	1.15	0	95.67	13.35	3.62	1.01	0.08	0.96	0.1	1.84	0.04	0	1.77	1.23	0.02	0.07	24.3	8.21	7.56	0.03	76.11	0.93	0.35	0	12	11.13	-6.52	12.06	62.81	135.59	936.43	729.43	1147.16	954.5	986.29	770.03	1120.12	791.79
21.287	0	0.18	0.17	0.03	0.26	0.03	0.24	0.15	1.84	1.26	99.49	1.5	0	95.36	12.89	3.76	0.88	0.08	0.83	0.08	1.26	0.02	0	1.84	1.81	0.02	0.08	28.4	8.58	7.95	0.04	90.85	0.95	0.37	0	12	11.82	-6.88	12.8	62.82	133.37	937.31	729.52	1148.17	955	989.02	769.77	1120.44	792.5
21.321	0	0.16	0.17	0.03	0.26	0.03	0.23	0.16	1.87	0.86	99.48	0.67	0	95.04	12.22	3.77	0.71	0.08	0.66	0.06	0.86	0.01	0	1.37	1.87	0.02	0.07	17.82	11.01	9.75	0.03	80.57	1.06	0.25	0	12	13.33	-7.24	13.43	63.03	133.27	937.87	728.33	1151.24	956.75	991.6	769.34	1122.8	792.72
21.354	0	0.16	0.17	0.03	0.25	0.03	0.23	0.16	1.88	0.63	99.49	0.68	0	96.26	12.3	3.07	0.59	0.07	0.52	0.04	0.63	0.01	0	1.35	1.88	0.02	0.07	17.97	10.21	9.66	0.04	76.25	1.06	0.36	0	12	12.72	-5.76	13.35	62.82	133.44	938.43	727.93	1153.55	958.5	992.86	769.1	1124.24	792.49
21.388	0	0.15	0.18	0.03	0.24	0.03	0.22	0.15	1.86	0.49	99.52	0.37	0	96.48	10.64	2.49	0.49	0.07	0.31	0.03	0.45	0.01	0	1.4	1.86	0.02	0.07	9.3	10.95	10.18	0.05	73.77	1.08	0.5	0	12	13.38	-5.44	13.87	62.98	131.88	940.07	728.32	1154.24	958.15	995.3	768.89	1124.9	793.32
21.421	0	0.16	0.18	0.03	0.2	0.03	0.19	0.13	1.96	0.46	99.6	0.35	0	96.12	7.69	1.99	0.41	0.06	0.32	0.01	0.46	0.01	0	1.5	1.96	0.02	0.07	13.09	8.55	10.32	0.05	70.34	1.09	0.62	0	12	13.51	-5.95	13.95	63.11	134.03	940.59	728.99	1154.41	957.74	994.9	769.49	1126.57	794.52
21.454	0	0.16	0.18	0.03	0.2	0.03	0.18	0.12	1.31	0.45	99.61	0.33	0	96.65	7.05	1.77	0.39	0.06	0.29	0.01	0.45	0.01	0	1.31	1.17	0.01	0.06	11.82	8.7	10.45	0.04	50.91	1.09	0.36	0	12	13.87	-5.19	14.27	63.01	132.76	944.03	727.84	1157.78	956.74	999.17	768.32	1129.51	793.55
21.488	0	0.14	0.17	0.03	0.19	0.03	0.18	0.12	1.39	0.4	99.62	0.33	0	96.36	6.53	1.95	0.36	0.05	0.29	0.01	0.4	0.01	0	1.39	0.93	0.01	0.05	6.54	7.73	10.25	0.04	77.2	1.09	0.19	0	12	13.14	-5.61	14.24	63.07	133.6	944.72	728.6	1157.38	955.39	998.91	769.21	1130.22	793.84
21.521	0	0.14	0.17	0.03	0.18	0.03	0.17	0.11	1.26	0.31	99.63	0.33	0	95.42	5.37	1.89	0.31	0.05	0.28	0.01	0.31	0	0	1.26	0.52	0.01	0.04	3.03	7.6	9.83	0.04	39.38	1.07	0	0	12	13.12	-6.82	14.23	62.98	133.06	945.23	728.09	1159.05	956.91	1000.3	767.98	1130.85	793.7
21.554	0	0.14	0.17	0.03	0.18	0.03	0.16	0.11	1.1	0.3	99.65	0.33	0	96.09	4.22	1.56	0.3	0.04	0.27	0.01	0.27	0	0	1.09	0.33	0.01	0.04	1.12	8.58	9.87	0.04	59.81	1.1	0	0	12	13.26	-5.99	15.41	62.97	132.79	945.31	728.43	1159.14	956.74	1001.94	767.44	1131.71	795.58
21.588	0	0.14	0.17	0.03	0.18	0.03	0.15	0.1	0.95	0.32	99.65	0.33	0	96.1	3.9	1.4	0.32	0.04	0.25	0.01	0.28	0	0	0.95	0.28	0.01	0.04	0.8	8.93	9.39	0.03	40.73	1.03	0	0	12	13.75	-5.98	15.57	62.99	133.25	945.83	727.66	1160.11	956.39	1002.7	766.82	1132.87	795.31
21.621	0	0.15	0.17	0.03	0.18	0.03	0.15	0.1	0.88	0.32	99.65	0.33	0	95.5	3.52	1.33	0.32	0.05	0.23	0.01	0.28	0	0	0.88	0.2	0.01	0.03	0.44	9.98	9.76	0.03	41.11	1.04	0	0	12	14.35	-6.72	15.55	63.01	133.14	946.76	727.72	1160.91	956.36	1003.57	767.17	1133.7	795.37
21.654	0	0.15	0.17	0.03	0.18	0.03	0.15	0.11	0.81	0.31	99.64	0.33	0	96.02	4.08	1.29	0.27	0.04	0.27	0.01	0.31	0	0	0.81	0.16	0.01	0.03	0.72	10.38	10.09	0.03	40.34	1.03	0	0	12	13.95	-6.08	14.33	63.01	134.09	946.15	728.02	1159.73	956.45	1000.81	768.13	1132.33	794.21
21.688	0	0.15	0.17	0.03	0.19	0.03	0.15	0.11	0.6	0.28	99.62	0.33	0	96.85	4.45	1.31	0.19	0.04	0.27	0.01	0.28	0	0	0.6	0.1	0	0.02	0.56	12.65	11.69	0.02	87.06	0.99	0	0	12	13.46	-4.86	13.99	63.2	136.19	945.17	728.86	1157.86	956.28	998.25	768.08	1131.69	795.3
21.721	0	0.16	0.17	0.04	0.2	0.03	0.15	0.11	0.7	0.34	99.61	0.33	0	96.25	4.17	1.28	0.2	0.03	0.31	0.02	0.34	0.01	0	0.65	0.11	0.01	0.02	0.7	13.91	11.56	0.02	65.81	0.94	0	0	12	13.99	-5.77	14.28	63.34	136.47	943.75	727.72	1156.94	955.46	997.31	767.15	1130.98	794.68
21.755	0	0.18	0.18	0.04	0.21	0.03	0.15	0.12	0.64	0.35	99.57	0.41	0	96.06	4.21	0.96	0.15	0.03	0.29	0.02	0.35	0.01	0	0.57	0.1	0	0.02	0.64	19.02	12.67	0.02	42.87	0.88	0	0	12	14.41	-6.03	14.67	63.33	134.8	942.84	726.34	1157.5	955.4	998.1	767.24	1130.39	793.12
21.788	0	0.19	0.18	0.05	0.24	0.03	0.16	0.12	0.66	0.37	99.52	0.58	0	96.63	4.94	0.87	0.15	0.03	0.34	0.03	0.37	0.01	0	0.55	0.11	0	0.03	0.66	23.12	13.02	0.02	49.18	0.87	0	0	12	13.87	-5.22	14.27	63.4	133.77	941.89	726.82	1155.78	955.4	996.68	767.71	1128.11	792.64
21.821	0	0.2	0.18	0.05	0.26	0.03	0.16	0.13	0.87	0.42	99.49	0.73	0	96.61	5.94	0.92	0.15	0.03	0.4	0.03	0.42	0.02	0	0.57	0.12	0	0.02	1.01	25.26	13.96	0.02	57.91	0.87	0	0	12	13.76	-5.25	13.33	63.42	134.33	942.13	727.14	1155.96	955.91	995.49	768.93	1127.87	791.74
21.855	0	0.22	0.18	0.06	0.3	0.03	0.17	0.14	0.83	0.39	99.4	1.17	0	96.72	7.16	1.04	0.18	0.03	0.45	0.03	0.39	0.02	0	0.61	0.14	0	0.02	0.84	30.72	14.58	0.02	68.39	0.83	0	0	12	14.27	-5.08	13.82	63.57	135.83	941.2	728.12	1153.17	954.88	993.81	767.9	1127.07	794.21
21.888	0	0.23	0.18	0.06	0.32	0.03	0.18	0.15	0.84	0.38	99.37	1.32	0	97.49	7.78	1.32	0.16	0.03	0.52	0.03	0.38	0.02	0	0.64	0.16	0	0.02	0.97	31.86	14.78	0.02	64.61	0.84	0	0	12	13.76	-3.69	13.64	63.61	134.73	939.46	727.42	1152.26	955.11	992.62	768.14	1125.08	792.76
21.921	0	0.25	0.17	0.07	0.34	0.03	0.17	0.15	0.87	0.35	99.33	1.71	0	97.06	7.25	1.53	0.15	0.03	0.51	0.03	0.35	0.02	0	0.59	0.14	0.01	0.02	1.16	35.63	15.88	0.02	67.25	0.87	0	0	12	13.65	-4.51	13.59	63.51	134.22	939.13	727.45	1151.87	955.13	992.39	768.17	1124.38	792.49
21.955	0	0.31	0.18	0.1	0.43	0.03	0.18	0.18	0.84	0.34	99.13	4.29	0	97.27	8.37	1.48	0.17	0.04	0.46	0.03	0.34	0.02	0	0.56	0.15	0.01	0.02	0.93	46.34	17.85	0.02	53.32	0.84	0	0	12	13.09	-4.13	13.58	63.38	134.06	938.89	727.27	1151.72	954.98	992.24	767.86	1124.08	792.15
21.988	0	0.31	0.18	0.09	0.44	0.03	0.19	0.19	0.85	0.36	99.12	4.4	0	97.18	9.3	1.47	0.18	0.04	0.48	0.03	0.36	0.01	0	0.53	0.13	0.01	0.03	1.24	45.73	18.92	0.02	68.41	0.85	0	0	12	13.05	-4.29	12.9	63.36	133.99	938	727.53	1150.65	955.61	990.5	768.28	1122.44	791.63
22.021	0	0.3	0.17	0.09	0.46	0.03	0.2	0.19	0.86	0.47	99.08	4.77	0	96.95	10.33	1.8	0.2	0.05	0.48	0.03	0.47	0.02	0	0.56	0.15	0.01	0.03	1.42	45.76	17.5	0.02	64.94	0.86	0	0	12	13.74	-4.71	13.08	63.38	134.5	936.94	726.88	1149.26	954.47	989.29	767.64	1121.66	791.43
22.055	0	0.28	0.17	0.08	0.45	0.03	0.21	0.2	0.83	0.55	99.1	4.08	0	94.79	11.1	1.97	0.22	0.05	0.61	0.04	0.55	0.02	0	0.68	0.21	0.01	0.03	3.03	42.95	17.59	0.03	59.04	0.83	0	0	12	12.44	-7.49	12.12	62.92	138	936.83	726.8	1148.19	952.7	986.18	767.07	1122.18	790.51
22.088	0	0.26	0.17	0.07	0.42	0.03	0.22	0.2	0.85	0.77	99.15	3.07	0	94.61	12.3	2.09	0.22	0.06	0.76	0.05	0.81	0.02	0	0.77	0.31	0.02	0.04	7.07	38.09	16.31	0.03	59.35	0.85	0	0	12	11.75	-7.68	10.99	62.87	137.09	937.55	727.43	1147.6	952.79	985.29	767.51	1120.63	789.4
22.122	0	0.27	0.17	0.06	0.42	0.03	0.25	0.22	1.01	0.56	99.16	2.39	0	96.69	15.16	2.56	0.2	0.08	0.93	0.05	0.56	0.02	0	1.01	0.42	0.02	0.05	21.19	32.01	15.12	0.04	74.72	0.85	0	0	12	12.23	-5.13	12.45	63.04	135.08	936.7	727.97	1146.25	952.71	986.81	766.9	1119.62	791.57
22.155	0	0.23	0.17	0.04	0.45	0.03	0.31	0.24	1.05	0.45	99.09	2.5	0	96.95	19.87	2.43	0.24	0.08	0.81	0.06	0.45	0.01	0	1.05	0.61	0.02	0.05	21.1	27.85	13.38	0.05	76.59	0.79	0	0	12	11.39	-4.7	12.29	62.93	134.27	935.54	727.44	1145.56	952.26	985.91	767.39	1118.24	790.07
22.188	0	0.2	0.17	0.04	0.47	0.03	0.35	0.26	0.97	0.43	99.05	2.69	0	96.66	22.14	2.12	0.26	0.08	0.67	0.08	0.43	0.01	0	0.97	0.72	0.03	0.06	15.99	26.52	13.28	0.05	77.94	0.8	0	0	12	12.39	-5.17	12.66	63.14	133.27	934.61	726.28	1147.93	954.73	987.35	768.04	1118.89	789.39
22.222	0	0.17	0.17	0.04	0.47	0.03	0.37	0.28	0.86	0.32	99.07	2.31	0	96.56	23.78	2.13	0.27	0.09	0.56	0.08	0.32	0.01	0	0.86	0.81	0.03	0.06	11.45	22.97	13.38	0.05	86.6	0.83	0	0	12	13.37	-5.33	12.89	63.3	133.17	935.55	726.38	1149.24	955.5	988.78	768.26	1120.15	790.1
22.255	0	0.15	0.17	0.03	0.46	0.03	0.38	0.3	1.11	0.33	99.09	1.93	0	96.72	24.36	2.63	0.26	0.09	0.49	0.08	0.33	0.01	0	0.78	1.11	0.03	0.06	11.69	20.11	13.4	0.05	80.14	0.84	0.06	0	12	13.94	-5.08	12.97	63.47	134.52	935.52	726.61	1149.35	955.72	988.39	768.55	1121.03	790.96
22.288	0	0.15	0.17	0.03	0.41	0.03	0.36	0.28	1.1	0.47	99.19	1.39	0	96.7	23.27	2.15	0.27	0.08	0.43	0.07	0.47	0	0	0.73	1.1	0.03	0.07	12.49	17.02	13.45	0.05	80.39	0.86	0.11	0	12	14.26	-5.12	13.48	63.6	134.21	935.47	725.31	1150.75	956.02	989.8	767.32	1121.99	790.5
22.322	0	0.16	0.18	0.03	0.32	0.03	0.31	0.23	1.26	0.36	99.35	1.46	0	96.35	19.65	1.88	0.27	0.07	0.39	0.05	0.36	0	0	0.73	1.26	0.03	0.07	21.26	12.12	12.23	0.05	74.03	0.87	0.18	0	12	13.67	-5.63	14.24	63.48	133.53	935.42	725.32	1150.85	955.88	991.04	766.34	1122.22	791.25
22.355	0	0.19	0.18	0.03	0.29	0.03	0.28	0.2	1.15	0.32	99.41	2.47	0	96.92	16.98	1.65	0.26	0.07	0.38	0.04	0.32	0	0	0.7	1.15	0.03	0.05	30.58	11.85	11.85	0.06	40.6	0.83	0.25	0	12	14.1	-4.76	13.91	63.4	133.85	936.54	723.58	1154.08	956.67	992.61	766.07	1124.41	789.39
22.389	0	0.19	0.18	0.03	0.23	0.03	0.22	0.15	0.95	0.33	99.54	1.35	0	96.72	11.95	1.07	0.33	0.04	0.37	0.04	0.3	0.01	0	0.59	0.95	0.02	0.05	28.01	9.22	10.66	0.06	64.15	0.78	0.24	0	12	14.63	-5.09	13.69	63.68	136.41	936.22	723.53	1153.73	956.02	990.98	766.55	1125.42	789.67
22.422	0	0.19	0.19	0.03	0.2	0.03	0.19	0.12	0.76	0.42	99.61	0.76	0	96.4	7.91	0.81	0.42	0.04	0.36	0.04	0.35	0.01	0	0.54	0.75	0.02	0.05	23.88	8.37	9.72	0.05	49.12	0.76	0.25	0	12	14.69	-5.57	13.93	63.67	135.9	936.35	723.58	1153.71	955.91	991.54	766.32	1125.38	789.92
22.455	0	0.18	0.19	0.03	0.19	0.03	0.17	0.11	0.75	0.48	99.62	0.36	0	96.68	5.88	0.67	0.47	0.03	0.36	0.04	0.48	0.01	0	0.5	0.75	0.02	0.05	15.2	8.89	9.87	0.05	70.92	0.71	0.32	0	12	14.7	-5.14	13.55	63.64	136.67	937.1	723.71	1154.35	956.01	991.48	766.63	1126.18	789.79
22.489	0	0.16	0.19	0.03	0.17	0.03	0.16	0.1	0.77	0.64	99.62	0.33	0	96.54	4.61	0.57	0.64	0.02	0.39	0.05	0.58	0.01	0	0.48	0.77	0.02	0.05	8.89	7.57	8.17	0.06	74.79	0.67	0.35	0	12	14.76	-5.35	12.95	63.78	138.26	937.74	723.54	1154.37	955.14	990.46	766.66	1126.87	789.18
22.522	0	0.16	0.19	0.03	0.16	0.03	0.15	0.09	0.87	0.84	99.62	0.33	0	95.14	3.28	0.39	0.84	0.03	0.43	0.08	0.82	0.02	0	0.44	0.87	0.03	0.04	8.89	6.86	7.48	0.05	59.54	0.62	0.32	0	12	12.61	-7.13	13.84	63.61	129.24	936.92	723.96	1149.63	952.2	992.39	764.32	1119.51	787.65
22.555	0	0.17	0.19	0.03	0.16	0.03	0.15	0.09	0.94	0.8	99.61	0.33	0	94.34	2.97	0.45	0.8	0.04	0.47	0.08	0.64	0.01	0	0.39	0.94	0.03	0.04	10.74	6.69	7.17	0.05	84.24	0.63	0.41	0	12	15.15	-7.93	14.41	63.69	133.38	940.1	722.82	1154.88	953.35	995.8	762.95	1126.49	789.57
22.589	0	0.18	0.19	0.03	0.16	0.03	0.15	0.09	0.85	0.9	99.61	0.33	0	94.37	2.91	0.55	0.9	0.07	0.5	0.12	0.56	0.01	0	0.31	0.85	0.03	0.03	13.94	7.34	7.44	0.05	84.11	0.58	0.39	0	12	10.46	-7.9	12.24	63.04	134.17	940.35	724.25	1152.72	952.33	992.02	762.92	1123.95	787.37
22.622	0	0.19	0.19	0.03	0.16	0.03	0.15	0.09	0.74	0.85	99.62	0.34	0	91.65	2.65	0.61	0.85	0.09	0.45	0.12	0.49	0.01	0	0.28	0.74	0.03	0.03	17.69	7.4	7.39	0.05	53.2	0.57	0.34	0	12	12.42	-10.02	11.51	63.18	136.14	940.65	723.99	1154.07	953.55	991.14	764.2	1125.34	787.14
22.655	0	0.2	0.2	0.03	0.17	0.03	0.15	0.09	0.77	0.95	99.6	0.38	0	94.04	2.8	0.6	0.95	0.11	0.47	0.13	0.38	0.01	0	0.24	0.77	0.03	0.03	19.38	8.24	7.53	0.04	69.06	0.55	0.42	0	12	12.66	-8.21	12.05	63.22	135.85	940.28	724.44	1153.36	953.41	991.34	764.51	1125.11	788.18
22.689	0	0.18	0.2	0.03	0.17	0.03	0.15	0.09	0.75	1.04	99.61	0.33	0	92.95	3.18	0.59	1.04	0.13	0.47	0.14	0.55	0.01	0	0.23	0.75	0.03	0.03	13.31	8.78	7.65	0.04	57.6	0.53	0.4	0	12	13.03	-9.1	11.49	63.25	136.92	941.04	724.82	1153.82	953.59	990.85	765.27	1125.84	788.14
22.722	0	0.17	0.19	0.03	0.18	0.03	0.16	0.09	0.77	1.1	99.61	0.33	0	95	3.58	0.66	1.1	0.16	0.5	0.15	0.56	0.01	0	0.24	0.77	0.03	0.04	10.03	8.67	7.53	0.03	40.19	0.53	0.33	0	12	13.03	-7.28	11.64	63.17	137.09	940.6	724.23	1154.41	953.87	990.94	765.51	1126.23	787.72
22.756	0	0.17	0.2	0.03	0.18	0.03	0.16	0.09	0.86	1.55	99.6	0.33	0	94.67	4.22	0.6	1.55	0.16	0.59	0.15	0.75	0.01	0	0.26	0.86	0.02	0.04	8.8	8.69	6.22	0.03	54.6	0.49	0.36	0	12	13.6	-7.62	11.97	63.28	137.33	940.46	724.77	1153.72	953.79	990.87	765.54	1126.19	788.91
22.789	0	0.17	0.2	0.03	0.19	0.03	0.17	0.09	0.71	1.59	99.6	0.33	0	92.51	5.4	0.67	1.59	0.13	0.6	0.12	0.72	0.02	0	0.26	0.71	0.03	0.05	7.31	9.36	6.05	0.03	48.15	0.48	0.37	0	12	12.8	-9.43	11.75	63.03	137.01	941.26	724.74	1154.44	953.79	991.57	764.87	1126.54	788.45
22.822	0	0.17	0.2	0.03	0.19	0.03	0.17	0.09	0.69	1.57	99.61	0.33	0	94.95	5.4	0.61	1.57	0.11	0.69	0.14	0.69	0.02	0	0.26	0.61	0.03	0.05	7.33	9.69	6.34	0.03	46.42	0.5	0.25	0	12	13.18	-7.33	11.69	63.19	136.91	940.9	724.59	1154.15	953.75	991.13	765.47	1126.15	788.18
22.856	0	0.17	0.2	0.03	0.2	0.03	0.18	0.09	0.74	2.03	99.6	0.33	0	91.96	5.4	0.5	2.03	0.09	0.74	0.16	0.76	0.02	0	0.23	0.51	0.04	0.06	6.48	10.99	6.37	0.03	37.03	0.5	0.24	0	12	12.85	-9.81	11.59	63	136.51	941.09	724.8	1154.02	953.84	991.3	764.88	1125.79	788.23
22.889	0	0.17	0.2	0.03	0.2	0.03	0.18	0.1	0.83	2.02	99.59	0.33	0	94.04	5.98	0.42	2.02	0.07	0.83	0.17	0.72	0.03	0	0.25	0.51	0.03	0.07	5.29	11.37	6.65	0.03	51.18	0.52	0.21	0	12	13.47	-8.21	11.82	63.21	136.32	941.69	725.37	1154.07	953.5	991.89	766.11	1126.3	788.87
22.922	0	0.17	0.2	0.03	0.21	0.03	0.18	0.1	0.92	2.07	99.59	0.33	0	94.56	6.37	0.4	2.07	0.06	0.92	0.19	0.8	0.04	0	0.27	0.49	0.04	0.07	5.79	11.32	6.97	0.03	37.71	0.55	0.14	0	12	14.27	-7.72	11.7	63.37	137.44	940.37	724.59	1154.08	954.42	990.62	765.93	1126.17	788.63
22.956	0	0.17	0.2	0.03	0.2	0.03	0.18	0.1	0.84	2.04	99.6	0.33	0	94.41	5.85	0.42	2.04	0.06	0.84	0.17	0.68	0.04	0	0.3	0.47	0.04	0.08	6.03	11.47	6.94	0.02	48.84	0.58	0.16	0	12	13.68	-7.87	11.65	63.24	136.06	941.65	725.52	1154.39	954.48	991.95	766.29	1126.1	789
22.989	0	0.17	0.19	0.03	0.21	0.03	0.18	0.1	0.83	1.88	99.59	0.33	0	94.93	5.99	0.48	1.88	0.05	0.83	0.16	0.64	0.06	0	0.34	0.4	0.03	0.07	5.6	12.53	7.07	0.02	55.29	0.6	0.12	0	12	13.86	-7.35	11.66	63.33	136.1	941.29	725.62	1154.23	954.5	991.6	767.2	1125.96	788.91
23.022	0	0.17	0.19	0.03	0.2	0.03	0.18	0.09	0.8	1.69	99.59	0.33	0	94.81	5.72	0.59	1.69	0.05	0.8	0.16	0.59	0.06	0	0.42	0.36	0.03	0.07	5.52	12.02	6.48	0.02	55.82	0.63	0.07	0	12	13.47	-7.47	11.43	63.25	136.52	941.1	725.8	1153.78	954.33	990.85	767.3	1125.67	788.77
23.056	0	0.18	0.19	0.04	0.21	0.03	0.18	0.1	0.76	1.47	99.58	0.33	0	94.74	5.79	0.7	1.47	0.05	0.76	0.15	0.51	0.06	0	0.46	0.29	0.02	0.07	4.57	14.36	7.35	0.02	54.03	0.67	0.04	0	12	13.13	-7.54	11.39	63.11	137.21	940.22	725.52	1153.43	954.47	989.9	767.04	1125.41	788.58
23.089	0	0.18	0.19	0.04	0.21	0.03	0.17	0.1	0.82	1.34	99.58	0.33	0	94.04	5.32	0.81	1.34	0.04	0.82	0.13	0.54	0.07	0	0.48	0.25	0.02	0.07	4.55	14.42	7.2	0.02	50.95	0.7	0.02	0	12	13.63	-8.2	11.27	63.28	136.32	940.97	725.93	1153.53	954.6	990.57	767.31	1125.19	788.78
23.123	0	0.19	0.19	0.04	0.22	0.03	0.17	0.1	0.96	1.58	99.56	0.37	0	90.96	5.45	0.85	1.58	0.04	0.96	0.14	0.55	0.08	0	0.62	0.25	0.02	0.08	4.91	16.27	7.11	0.02	38.4	0.75	0	0	12	13.84	-10.46	11.12	63.32	135.98	941.02	726.23	1152.63	954.11	990.19	767.03	1124.4	788.87
23.156	0	0.19	0.19	0.04	0.23	0.03	0.18	0.1	1.03	1.68	99.53	0.45	0	91.05	6.07	0.93	1.68	0.03	1.03	0.17	0.53	0.08	0	0.73	0.24	0.02	0.06	4.41	18.27	7.29	0.02	70.27	0.78	0	0	12	13.64	-10.4	10.81	63.34	136.18	941.74	727.16	1152.66	954.25	990.1	768.07	1124.61	789.27
23.189	0	0.19	0.18	0.04	0.24	0.03	0.18	0.1	0.94	1.62	99.53	0.46	0	91.57	5.65	1.11	1.62	0.03	0.94	0.14	0.4	0.07	0	0.7	0.19	0.02	0.06	3.65	19.01	6.99	0.02	37.3	0.78	0	0	12	11.94	-10.07	10.78	63.03	135.12	941.59	727.1	1153.44	955.27	990.83	767.46	1124.26	788.78
23.223	0	0.2	0.18	0.04	0.25	0.03	0.18	0.1	0.84	1.42	99.49	0.57	0	91.16	6.35	1.24	1.42	0.03	0.84	0.14	0.3	0.05	0	0.72	0.16	0.02	0.05	2.71	21.43	6.95	0.02	55.01	0.82	0	0	12	12.47	-10.34	10.96	63.05	134.96	941.95	727.92	1153.24	955.47	991.21	768.18	1124.42	789.83
23.256	0	0.2	0.18	0.05	0.27	0.03	0.19	0.1	0.78	1.56	99.47	0.67	0	91.61	7.02	0.99	1.56	0.02	0.66	0.14	0.22	0.03	0	0.69	0.16	0.01	0.04	2.03	22.89	6.99	0.02	57.37	0.78	0	0	12	11.59	-10.05	11.54	62.85	134.31	941.86	728.32	1152.83	955.02	991.91	767.89	1124.31	790.46
23.289	0	0.23	0.18	0.05	0.28	0.03	0.18	0.1	0.77	1.41	99.44	0.85	0	93.05	6.01	0.83	1.41	0.02	0.47	0.12	0.15	0.02	0	0.68	0.15	0.01	0.04	1.55	27.37	7.59	0.02	56.34	0.77	0	0	12	11.93	-9.03	11.53	62.99	135.27	940.88	727.86	1152.82	955.73	991.01	767.67	1124.33	790.51
23.323	0	0.25	0.19	0.06	0.29	0.03	0.17	0.1	0.76	1.35	99.41	1.08	0	93.15	5.27	0.66	1.35	0.02	0.45	0.1	0.14	0.02	0	0.68	0.17	0.01	0.04	1.59	31.46	7.38	0.03	49.41	0.76	0	0	12	12.42	-8.95	11.48	63.07	136.09	940.75	727.73	1152.7	955.81	990.53	767.34	1124.58	790.81
23.356	0	0.26	0.19	0.07	0.3	0.03	0.17	0.1	0.75	1.43	99.4	1.2	0	93.26	5.19	0.52	1.43	0.02	0.45	0.12	0.15	0.02	0	0.59	0.17	0.01	0.03	1.22	33.09	7.44	0.03	52.39	0.75	0	0	12	12.25	-8.87	11.8	62.99	136.97	940.21	727.5	1152.77	955.73	990.3	767.19	1125.16	791.09
23.39	0	0.28	0.19	0.07	0.32	0.03	0.17	0.09	0.69	1.34	99.37	1.48	0	93.09	4.73	0.57	1.34	0.01	0.48	0.1	0.14	0.02	0	0.51	0.13	0.01	0.03	0.9	36.37	7.19	0.03	46.27	0.69	0	0	12	12.43	-9	11.73	63.03	137.35	940.49	727.33	1154.29	957.06	990.95	767.42	1126.23	791.14
23.423	0	0.3	0.19	0.08	0.32	0.03	0.16	0.09	0.66	1.19	99.36	1.57	0	94.84	4.12	0.57	1.19	0.01	0.47	0.07	0.13	0.01	0	0.42	0.12	0.01	0.03	1.3	37.68	7.44	0.02	74.17	0.66	0.01	0	12	12.06	-7.44	12.32	63	134.63	941.2	728.45	1154.52	957.31	993.13	768.92	1125.79	791.85
23.456	0	0.3	0.19	0.08	0.32	0.03	0.16	0.09	0.64	1.18	99.35	1.71	0	95.13	4.2	0.5	1.18	0.01	0.47	0.07	0.15	0.01	0	0.33	0.12	0.01	0.03	1.31	38.74	7.86	0.02	60.75	0.64	0.1	0	12	11.95	-7.14	12.59	62.94	135.79	940.04	727.85	1154.54	957.55	992.38	768.63	1126.17	791.87
23.49	0	0.3	0.19	0.08	0.34	0.03	0.17	0.1	0.63	1.22	99.33	1.86	0	96.04	4.94	0.56	1.22	0.01	0.51	0.07	0.12	0	0	0.24	0.11	0.01	0.03	1.6	39.01	7.81	0.02	77.32	0.63	0.22	0	12	12.35	-6.05	13.08	63.19	135.51	939.88	728.3	1153.55	956.9	992.52	768.74	1125.85	792.89
23.523	0	0.29	0.19	0.07	0.34	0.03	0.17	0.1	0.6	1.15	99.33	1.72	0	95.96	5.79	0.78	1.15	0.01	0.5	0.06	0.18	0	0	0.21	0.11	0.01	0.03	2.99	37.19	8.24	0.02	81.96	0.6	0.28	0	12	11.33	-6.17	13.21	63.04	136.38	938.8	728.49	1152.75	957.1	991.43	768.15	1125.45	793.37
23.556	0	0.26	0.19	0.06	0.35	0.03	0.19	0.12	0.61	1.09	99.31	1.65	0	96.25	8.49	1.12	1.09	0.02	0.5	0.06	0.24	0.01	0	0.23	0.13	0.01	0.04	3.21	33.97	8.06	0.02	78.15	0.61	0.42	0	12	11.2	-5.77	13.16	63.01	137.65	938.49	728.56	1152.24	956.76	990.49	767.9	1125.69	793.75
23.59	0	0.25	0.19	0.06	0.39	0.03	0.22	0.14	0.56	1.04	99.22	2.07	0	96.69	11.67	1.52	1.04	0.02	0.46	0.05	0.23	0.01	0	0.23	0.15	0.01	0.04	5.15	33.65	8.49	0.02	75.26	0.56	0.59	0	12	11.14	-5.12	13.1	63.2	138.13	937.48	728.16	1151.69	957.1	989.49	767.26	1125.07	793.66
23.623	0	0.24	0.19	0.06	0.44	0.03	0.24	0.15	0.54	0.95	99.11	2.82	0	96.68	14.14	2.25	0.95	0.02	0.31	0.03	0.28	0.01	0	0.24	0.14	0.01	0.05	5.85	35.14	8.28	0.02	82.66	0.54	0.61	0	12	11.82	-5.15	13.58	63.4	138.5	935.63	727.86	1151.17	957.87	988.69	767.62	1124.62	794.19
23.656	0	0.22	0.19	0.06	0.47	0.03	0.27	0.17	0.52	0.8	99.06	3.1	0	96.04	16.58	2.3	0.8	0.02	0.29	0.02	0.23	0.01	0	0.24	0.19	0.01	0.06	5.52	33.92	8.3	0.02	59.16	0.52	0.69	0	12	12.83	-6.06	14.24	63.48	136.96	936	726.99	1152.09	957.44	990.68	767.38	1125.07	793.8
23.69	0	0.22	0.19	0.06	0.47	0.03	0.26	0.17	0.5	0.76	99.05	3.27	0	96.28	15.86	2.46	0.76	0.03	0.28	0.03	0.23	0.01	0	0.2	0.18	0.01	0.05	2.64	35.31	8.91	0.02	41.15	0.5	0.52	0	12	11.36	-5.74	13.8	63.55	134.63	934.62	726.77	1147.89	954.99	988.39	765.33	1120.32	792.17
23.723	0	0.21	0.18	0.06	0.53	0.03	0.27	0.19	0.53	0.72	98.95	3.96	0	93.81	17.82	3.48	0.72	0.04	0.36	0.03	0.21	0.01	0	0.21	0.2	0.01	0.05	1.4	35.82	8.68	0.02	59.9	0.53	0.45	0	12	13.39	-8.41	12.74	63.9	137.38	935.8	727.39	1149.57	956.11	987.35	768.12	1122.59	792.25
23.757	0	0.2	0.18	0.05	0.53	0.03	0.28	0.21	0.62	0.56	98.95	3.76	0	96.02	18.74	3.65	0.56	0.05	0.62	0.03	0.16	0.01	0	0.19	0.22	0.01	0.05	0.75	34.24	9.3	0.02	82.19	0.56	0.33	0	12	11.54	-6.09	11.77	63.52	137.78	936.83	728.7	1149.86	957.03	986.71	768.92	1122.51	792.2
23.79	0	0.2	0.17	0.05	0.46	0.03	0.25	0.18	0.59	0.48	99.09	2.54	0	96.85	15.81	3.52	0.48	0.05	0.59	0.03	0.15	0.01	0	0.19	0.22	0.01	0.05	0.96	32.15	8.92	0.02	74.43	0.59	0.21	0	12	10.37	-4.88	12.83	63.4	136.15	935.56	728.71	1147.94	955.63	987.07	767.89	1120.93	792.74
23.823	0	0.2	0.17	0.05	0.43	0.03	0.23	0.17	0.64	0.5	99.15	2.11	0	95.63	14.41	3.5	0.5	0.06	0.64	0.03	0.15	0.01	0	0.19	0.19	0.01	0.05	1.63	31.19	8.49	0.02	83.58	0.58	0.17	0	12	10.89	-6.57	12.62	63.55	136.55	935.19	728.77	1147.08	955.14	986.03	768.1	1120.36	792.59
23.857	0	0.19	0.17	0.05	0.37	0.03	0.21	0.15	0.6	0.43	99.25	1.41	0	94.94	12.43	3.31	0.43	0.06	0.54	0.04	0.14	0.01	0	0.18	0.13	0.01	0.05	1.89	28.08	8.8	0.02	74.22	0.6	0.15	0	12	11.87	-7.34	13.1	63.68	136.13	934.25	728.15	1146.5	954.96	986.02	767.5	1119.79	792.75
23.89	0	0.19	0.18	0.05	0.37	0.03	0.21	0.15	0.59	0.49	99.27	1.33	0	96.46	12.29	3.19	0.49	0.08	0.49	0.05	0.16	0.01	0	0.17	0.12	0.01	0.05	1.56	27.46	8.98	0.01	80.05	0.59	0.17	0	12	11.54	-5.48	13.03	63.83	136.42	933.08	728.03	1144.97	954.45	984.47	767.26	1118.52	792.59
23.923	0	0.18	0.17	0.05	0.37	0.03	0.22	0.16	0.61	0.52	99.26	1.26	0	96.66	13.05	3.58	0.52	0.09	0.44	0.06	0.15	0.01	0	0.17	0.09	0.01	0.05	1.15	25.92	8.3	0.01	73.55	0.61	0.07	0	12	11.54	-5.17	13.04	63.8	136.72	932.19	727.34	1144.84	954.41	983.81	767.07	1118.25	791.96
23.957	0	0.16	0.17	0.04	0.4	0.03	0.25	0.17	0.63	0.58	99.2	1.4	0	95.71	16.34	3.86	0.58	0.08	0.39	0.06	0.14	0	0	0.22	0.09	0.01	0.05	0.95	24.04	7.15	0.01	74.27	0.63	0.1	0	12	11.43	-6.47	12.44	63.7	136.69	932.04	727.45	1144	954.32	982.66	766.78	1117.12	791.38
23.99	0	0.16	0.17	0.04	0.41	0.03	0.27	0.18	0.6	0.68	99.17	1.51	0	95.47	17.79	3.71	0.68	0.09	0.38	0.07	0.19	0.01	0	0.23	0.09	0.01	0.05	0.86	23.52	6.66	0.01	65.08	0.6	0.12	0	12	11.36	-6.75	12.22	63.74	136.48	931.95	727.82	1143.12	953.77	981.99	767.3	1116.35	791.2
24.023	0	0.16	0.17	0.04	0.36	0.03	0.24	0.16	0.58	0.69	99.27	1.06	0	96.78	14.83	3.84	0.69	0.11	0.38	0.07	0.24	0.01	0	0.28	0.11	0.01	0.05	1.14	21.72	6.12	0.01	61.4	0.58	0.16	0	12	9.56	-4.98	12.27	63.34	136.06	930.82	727.48	1142.71	953.87	981.42	766.86	1115.42	790.44
24.057	0	0.17	0.18	0.04	0.36	0.03	0.24	0.15	0.56	0.8	99.27	1.1	0	96.78	14.48	3.58	0.8	0.12	0.43	0.08	0.39	0.01	0	0.28	0.14	0.02	0.05	2.13	22.6	6.14	0.01	68.65	0.56	0.28	0	12	11.69	-4.98	12.44	63.61	137.88	929.39	726.56	1142.6	954.04	980.01	767.63	1115.99	790.49
24.09	0	0.17	0.18	0.04	0.34	0.03	0.22	0.14	0.54	0.85	99.32	0.96	0	97.26	13.02	3.27	0.85	0.11	0.49	0.08	0.44	0.02	0	0.28	0.16	0.02	0.05	3.64	22.04	6.35	0.01	72.17	0.54	0.4	0	12	12.24	-4.16	12.75	63.91	138.94	928.58	725.98	1142.4	953.8	979.45	767.36	1116.41	790.74
24.124	0	0.18	0.18	0.04	0.32	0.03	0.22	0.13	0.55	1.04	99.37	0.8	0	97.09	12.19	2.71	1.04	0.1	0.45	0.07	0.38	0.01	0	0.21	0.17	0.02	0.05	5.67	20.3	6.18	0.01	76.37	0.55	0.36	0	12	13.7	-4.46	12.69	64.06	139.15	930.71	724.61	1146.96	955.67	982.59	767.19	1119.86	789.98
24.157	0	0.18	0.19	0.04	0.29	0.03	0.2	0.12	0.49	1.29	99.43	0.66	0	97.55	9.79	2.02	1.29	0.1	0.4	0.07	0.33	0.01	0	0.17	0.19	0.02	0.03	3.22	19.94	6.14	0.01	63.37	0.49	0.45	0	12	11.5	-3.58	13.55	63.67	132.45	929.4	723.76	1144.82	954.87	984.68	764.1	1114.89	788.38
24.19	0	0.19	0.2	0.04	0.26	0.03	0.19	0.11	0.5	1.44	99.47	0.57	0	96.53	8.17	1.4	1.44	0.08	0.41	0.09	0.29	0.01	0	0.15	0.21	0.02	0.03	3.23	19.54	5.98	0.01	63.7	0.5	0.62	0	12	15.05	-5.37	12.42	64.24	140.17	932.55	723.64	1149.05	955.59	983.87	766.23	1122.09	789.54
24.224	0	0.19	0.2	0.04	0.23	0.03	0.17	0.09	0.44	1.96	99.53	0.42	0	96.91	5.32	1.09	1.96	0.09	0.39	0.11	0.31	0.01	0	0.13	0.22	0.02	0.03	1.36	17.96	5.86	0.01	80.02	0.44	0.68	0	12	11.98	-4.78	13.57	63.97	130.8	931.4	723.57	1145.07	952.89	986.45	763.87	1115.09	787.54
24.257	0	0.2	0.2	0.04	0.23	0.03	0.16	0.09	0.45	1.81	99.54	0.44	0	95.54	3.99	1.07	1.81	0.11	0.42	0.1	0.25	0.01	0	0.12	0.2	0.02	0.02	1.39	20.1	5.86	0.01	77.17	0.45	0.69	0	12	14.02	-6.68	12.99	64.04	136.37	933.9	722.56	1150.13	954.41	987.31	764.33	1121.63	787.93
24.29	0	0.22	0.21	0.05	0.23	0.03	0.16	0.08	0.54	2.58	99.53	0.46	0	96.72	2.9	0.78	2.58	0.11	0.54	0.14	0.39	0.02	0	0.13	0.2	0.04	0.02	1.39	21.68	5.48	0.01	84.46	0.42	0.7	0	12	12.53	-5.08	13.38	63.97	132.1	932.06	723.28	1145.36	952.2	986.21	763.55	1116.12	787.49
24.324	0	0.23	0.21	0.05	0.24	0.03	0.16	0.08	0.5	3.05	99.52	0.52	0	95.31	2.48	0.87	3.05	0.13	0.5	0.15	0.28	0.02	0	0.11	0.16	0.04	0.01	0.87	23.28	5.56	0.01	89.15	0.4	0.57	0	6	14.71	-6.94	13.34	64.19	137.26	934.85	722.86	1149.9	952.98	987.77	764.31	1122.81	788.88
24.357	0	0.23	0.21	0.05	0.24	0.03	0.16	0.08	0.45	2.66	99.53	0.49	0	95.17	2.19	0.84	2.66	0.13	0.45	0.13	0.19	0.01	0	0.11	0.13	0.04	0.01	2.04	23.09	5.54	0.01	73.44	0.42	0.49	0	6	12.34	-7.09	11.91	63.73	135.93	935.24	723.86	1149.96	954.79	986.9	764.44	1120.83	787.61
24.391	0	0.23	0.21	0.05	0.23	0.03	0.15	0.08	0.4	2.68	99.54	0.43	0	95.09	1.92	0.9	2.68	0.14	0.4	0.15	0.12	0.01	0	0.13	0.16	0.03	0.01	3.96	20.94	4.58	0.02	78.47	0.4	0.5	0	6	13.33	-7.18	11.85	63.97	137.31	935.25	723.91	1150	954.78	986.27	764.99	1121.62	788.1
24.424	0	0.22	0.21	0.04	0.22	0.03	0.15	0.07	0.4	2.7	99.56	0.37	0	94.93	1.97	1.02	2.7	0.12	0.4	0.14	0.12	0.01	0	0.14	0.17	0.03	0.02	4.22	18.97	4.19	0.02	81.81	0.39	0.49	0	6	13.12	-7.35	11.53	63.94	138.05	935.32	723.91	1149.99	954.67	985.6	765.11	1121.78	787.79
24.457	0	0.22	0.2	0.04	0.22	0.03	0.15	0.07	0.4	2.79	99.56	0.35	0	95.29	1.97	1.24	2.79	0.11	0.4	0.12	0.13	0	0	0.14	0.18	0.03	0.01	6.5	17.93	3.94	0.02	83.88	0.39	0.42	0	6	12.96	-6.96	11.43	63.92	138.97	935.13	723.75	1149.91	954.47	984.96	764.97	1122.07	787.7
24.491	0	0.21	0.2	0.04	0.21	0.03	0.16	0.08	0.41	2.44	99.58	0.33	0	95.41	2.58	1.52	2.44	0.09	0.41	0.09	0.14	0	0	0.13	0.21	0.02	0.02	7.45	15.79	3.9	0.02	77.58	0.4	0.4	0	6	12.94	-6.82	11.39	63.95	138.64	935.48	723.94	1149.89	954.34	985.23	765.07	1122.01	787.73
24.524	0	0.2	0.2	0.04	0.21	0.03	0.16	0.08	0.5	2.7	99.59	0.33	0	96.17	2.85	1.2	2.7	0.06	0.5	0.11	0.2	0	0	0.12	0.22	0.02	0.02	6.74	14.51	3.94	0.02	76.04	0.41	0.36	0	6	12.91	-5.88	12.18	63.99	138.45	935.64	724.01	1149.33	952.71	986	765.16	1122.5	788.34
24.557	0	0.2	0.2	0.04	0.21	0.03	0.17	0.08	0.53	2.71	99.57	0.33	0	96.5	4.23	1.42	2.71	0.05	0.53	0.09	0.28	0.01	0	0.12	0.23	0.02	0.03	7.63	13.83	3.99	0.02	80.21	0.4	0.34	0	6	12.43	-5.42	12.59	63.9	137.26	935.18	724.53	1148.64	952.96	986.43	765.07	1121.58	789.03
24.591	0	0.19	0.2	0.04	0.22	0.03	0.18	0.08	0.49	2.64	99.56	0.33	0	96.92	5.35	1.16	2.64	0.04	0.49	0.08	0.33	0.01	0	0.1	0.25	0.02	0.04	8.11	13.65	3.55	0.02	72.74	0.41	0.34	0	6	12.15	-4.76	12.78	63.83	136.68	935.18	724.44	1148.75	953.04	986.95	764.74	1121.45	789.06
24.624	0	0.19	0.2	0.03	0.22	0.03	0.19	0.09	0.47	2.56	99.55	0.33	0	97.14	6.59	1.04	2.56	0.04	0.47	0.08	0.42	0.01	0	0.11	0.3	0.02	0.04	8.81	13.09	3.57	0.02	73.01	0.4	0.35	0	6	12.96	-4.37	13.26	63.99	136.57	934.38	723.99	1148.54	953.03	987.05	764.71	1121.38	789.35
24.657	0	0.2	0.2	0.03	0.23	0.03	0.2	0.09	0.4	2.78	99.53	0.36	0	96.83	7.81	0.9	2.78	0.03	0.38	0.08	0.35	0	0	0.12	0.3	0.02	0.04	12.76	13.29	3.4	0.02	90.3	0.4	0.35	0	6	13.83	-4.91	12.4	64.09	136.76	935.43	723.78	1150.13	954.02	987.2	765.76	1122.09	788.26
24.691	0	0.19	0.2	0.03	0.24	0.03	0.21	0.1	0.4	2.5	99.51	0.4	0	96.19	9.11	0.84	2.5	0.02	0.33	0.08	0.27	0	0	0.13	0.31	0.02	0.04	13.47	13.33	3.18	0.02	76.66	0.4	0.32	0	6	14.19	-5.86	12.5	64.13	138.01	935.05	722.62	1150.98	954	987.04	764.94	1123.16	787.72
24.724	0	0.19	0.2	0.03	0.25	0.03	0.22	0.1	0.38	2.64	99.5	0.42	0	96.13	10.28	0.78	2.64	0.02	0.32	0.07	0.28	0	0	0.14	0.31	0.02	0.03	11.36	13.17	3.09	0.02	83.21	0.38	0.31	0	6	14.15	-5.94	11.98	64.16	139.07	935.5	722.75	1150.6	953.44	986.06	764.79	1123.26	787.49
24.758	0	0.16	0.2	0.03	0.24	0.03	0.23	0.1	0.36	2.35	99.53	0.34	0	96.64	10.7	0.73	2.35	0.02	0.3	0.07	0.25	0	0	0.16	0.31	0.01	0.03	8.17	9.76	2.69	0.02	70.99	0.36	0.28	0	6	14.51	-5.2	12.56	64.19	138.12	935.99	722.63	1151.3	953.55	987.75	764.49	1123.85	788.05
24.791	0	0.15	0.2	0.03	0.23	0.03	0.22	0.1	0.37	2.02	99.54	0.33	0	96.48	10.85	0.67	2.02	0.01	0.32	0.07	0.31	0	0	0.17	0.34	0.01	0.03	7.33	8.69	2.61	0.02	85.47	0.37	0.28	0	6	14.11	-5.44	12.63	64.2	138.27	935.75	722.57	1151.36	953.35	987.62	764.82	1123.98	787.79
24.824	0	0.16	0.2	0.03	0.22	0.03	0.21	0.09	0.38	2.07	99.56	0.33	0	95.82	9.75	0.54	2.07	0.01	0.35	0.06	0.39	0	0	0.18	0.38	0.01	0.03	8.99	8.55	2.52	0.02	89.8	0.37	0.25	0	6	14.84	-6.34	12.56	64.36	138.2	936.39	723.07	1151.4	953.66	987.97	764.86	1124.13	788.5
24.858	0	0.16	0.2	0.03	0.21	0.03	0.21	0.09	0.36	2.64	99.58	0.33	0	96.4	8.77	0.47	2.64	0.01	0.3	0.07	0.4	0	0	0.2	0.36	0.01	0.03	9.03	7.31	2.45	0.02	76.99	0.34	0.26	0	6	14.81	-5.57	13.51	64.22	137.23	935.99	723.21	1152.15	954.75	989.68	764.78	1124.62	789.75
24.891	0	0.16	0.2	0.03	0.2	0.03	0.19	0.08	0.36	2.69	99.6	0.33	0	95.41	6.82	0.43	2.69	0.01	0.34	0.08	0.38	0.01	0	0.21	0.36	0.01	0.02	5.24	8.39	2.72	0.02	58.06	0.34	0.16	0	6	12.23	-6.82	13.92	63.96	134.84	934.88	724.07	1147.5	952.04	988.51	761.72	1120.32	790.14
24.924	0	0.17	0.2	0.03	0.2	0.03	0.19	0.08	0.45	2.88	99.59	0.33	0	96.44	6.46	0.34	2.88	0.01	0.3	0.06	0.25	0.01	0	0.22	0.45	0.01	0.03	6.43	8.69	2.99	0.03	64.76	0.33	0.2	0	6	16.15	-5.51	14.05	64.58	135.74	940.1	723.73	1151.22	950.58	992.76	762.43	1125.46	791.03
24.958	0	0.17	0.2	0.03	0.2	0.03	0.19	0.08	0.51	2.62	99.59	0.33	0	95.06	5.66	0.29	2.62	0.02	0.37	0.07	0.25	0.01	0	0.24	0.51	0.01	0.03	4.29	9.17	3.67	0.03	60.75	0.34	0.24	0	6	13.71	-7.21	12.79	63.96	135.11	939.26	723.59	1151.71	951.83	991.19	763.39	1123.99	788.28
24.991	0	0.17	0.2	0.03	0.19	0.03	0.18	0.08	0.58	2.29	99.59	0.33	0	94.26	4.66	0.31	2.29	0.02	0.48	0.06	0.21	0.01	0	0.23	0.58	0.01	0.03	6.05	9.55	3.72	0.03	51.75	0.35	0.31	0	6	14.22	-8	12.5	63.89	136.39	939	723.14	1152.68	953.05	990.72	763.17	1124.79	788.22
25.024	0	0.18	0.2	0.03	0.2	0.03	0.18	0.08	0.64	2.26	99.59	0.33	0	96.3	4.99	0.31	2.26	0.02	0.49	0.08	0.23	0.01	0	0.25	0.64	0.01	0.03	8.98	10.41	3.93	0.03	68.8	0.35	0.35	0	6	15.07	-5.71	13.11	64.13	137.73	938.42	723.26	1152.45	952.83	990.45	763.98	1125.79	789.49
25.058	0	0.19	0.2	0.03	0.21	0.03	0.18	0.08	0.66	2.03	99.59	0.33	0	96.82	5.28	0.33	2.03	0.03	0.56	0.07	0.29	0.01	0	0.28	0.66	0.01	0.03	7.14	12.98	3.87	0.03	77.62	0.35	0.36	0	6	15.75	-4.93	13.43	64.15	137.32	938.32	723.47	1153.09	953.72	991.2	764.97	1126.21	790.08
25.091	0	0.19	0.2	0.04	0.21	0.03	0.18	0.08	0.63	2.08	99.58	0.33	0	96.14	5.24	0.34	2.08	0.03	0.47	0.07	0.29	0.02	0	0.3	0.63	0.01	0.03	7.36	13.37	3.72	0.03	70.38	0.35	0.37	0	6	15.12	-5.93	13.52	64.03	135.4	938.45	723.39	1152.83	953.45	992.02	764.37	1125.08	789.43
25.125	0	0.19	0.2	0.04	0.22	0.03	0.18	0.08	0.7	2.27	99.56	0.36	0	96.74	5.5	0.35	2.27	0.03	0.41	0.08	0.37	0.02	0	0.33	0.7	0.01	0.03	4.6	15.63	3.62	0.03	74.21	0.35	0.31	0	6	15.32	-5.04	13.59	64.1	137.23	938.25	723.56	1152.74	953.34	991.25	764.61	1126.06	790.25
25.158	0	0.19	0.2	0.04	0.24	0.03	0.2	0.09	0.73	2.38	99.53	0.42	0	96.64	6.97	0.35	2.38	0.03	0.37	0.07	0.41	0.02	0	0.4	0.73	0.01	0.03	3.97	16.52	3.53	0.03	75.62	0.35	0.33	0	6	15.28	-5.21	13.76	64.1	136.96	937.87	723.39	1152.6	953.39	991.3	764.38	1125.8	790.24
25.191	0	0.19	0.2	0.04	0.24	0.03	0.2	0.09	0.6	2.32	99.51	0.46	0	95.89	7.14	0.48	2.32	0.02	0.35	0.1	0.45	0.02	0	0.42	0.6	0.01	0.02	3.43	17.61	3.44	0.03	77.84	0.35	0.21	0	6	15.15	-6.25	13.4	64.2	136.66	938.2	723.54	1152.91	953.81	991.3	764.56	1125.61	789.81
25.225	0	0.2	0.2	0.04	0.25	0.03	0.2	0.09	0.57	2.28	99.49	0.54	0	96.32	7.11	0.57	2.28	0.03	0.29	0.09	0.47	0.02	0	0.49	0.57	0.01	0.02	2.34	19.86	3.54	0.03	67.55	0.37	0.13	0	6	15.19	-5.67	13.84	64.28	136.5	937.13	722.9	1152.23	953.26	991	764.06	1125.08	789.65
25.258	0	0.2	0.2	0.04	0.27	0.03	0.21	0.09	0.58	2.26	99.46	0.62	0	96.72	8.19	0.54	2.26	0.02	0.28	0.09	0.5	0.01	0	0.51	0.58	0.01	0.02	2.04	20.81	3.63	0.03	55.43	0.37	0.08	0	6	15.17	-5.07	14.42	64.29	137.44	936.15	722.59	1151.61	952.54	990.51	763.79	1125.39	790.23
25.291	0	0.21	0.2	0.05	0.27	0.03	0.2	0.09	0.6	2.37	99.46	0.65	0	96.29	7.58	0.52	2.37	0.02	0.29	0.09	0.53	0.01	0	0.58	0.6	0.01	0.01	2.04	21.99	3.58	0.03	69.1	0.37	0.05	0	6	14.94	-5.71	13.1	64.42	136.85	936.81	723.12	1151.11	953.24	989.31	763.84	1123.8	789.15
25.325	0	0.22	0.19	0.05	0.29	0.03	0.2	0.09	0.69	2	99.42	0.86	0	97.05	7.6	0.58	2	0.03	0.3	0.09	0.46	0.01	0	0.65	0.69	0.02	0.01	2.45	25.89	4.12	0.03	47.5	0.38	0.04	0	6	13.69	-4.53	13.69	64.23	137.99	935.76	723.6	1149.91	952.63	988.49	763.41	1123.81	790.39
25.358	0	0.24	0.19	0.05	0.3	0.03	0.2	0.09	0.71	1.84	99.39	0.99	0	97.09	7.89	0.72	1.84	0.03	0.36	0.07	0.41	0.01	0	0.71	0.71	0.02	0.01	3.95	27.63	4.18	0.03	61.24	0.39	0.03	0	6	14.15	-4.47	13.63	64.32	138.31	934.6	723.68	1149.05	953.1	987.27	763.84	1122.96	790.61
25.392	0	0.24	0.19	0.06	0.31	0.03	0.2	0.09	0.86	1.53	99.39	1.04	0	96.9	7.42	0.89	1.53	0.03	0.44	0.07	0.26	0.01	0	0.86	0.68	0.02	0.01	4.76	28.85	4.02	0.03	58.41	0.41	0.03	0	6	13.74	-4.78	13.7	64.33	138.72	933.47	723.18	1148.76	953.3	986.47	763.38	1122.57	790.26
25.425	0	0.27	0.19	0.07	0.33	0.03	0.18	0.09	0.8	1.27	99.34	1.42	0	96.73	6.3	1.16	1.27	0.04	0.38	0.05	0.18	0.01	0	0.8	0.53	0.01	0.01	3.12	34.25	4.31	0.03	69.55	0.43	0	0	6	13.45	-5.07	14.07	64.29	139.05	932.09	723.47	1147.38	953.57	985.52	762.63	1121.57	791.32
25.458	0	0.29	0.19	0.08	0.34	0.03	0.18	0.09	0.73	1.17	99.31	1.72	0	96.28	5.72	1.29	1.17	0.05	0.3	0.04	0.1	0	0	0.73	0.43	0.01	0.01	1.74	37.3	4.78	0.02	70.02	0.42	0	0	6	13.34	-5.73	14.09	64.22	138.43	931.56	723.48	1146.85	953.74	985.27	762.4	1120.67	791.19
25.492	0	0.32	0.18	0.09	0.38	0.03	0.17	0.09	0.82	1.18	99.23	2.61	0	96.24	5.24	1.66	1.18	0.05	0.26	0.03	0.07	0	0	0.82	0.33	0.01	0.01	1.01	43.03	4.87	0.02	68.91	0.39	0	0	6	14.02	-5.79	13.98	64.54	138.28	930.4	723.73	1145.51	953.92	983.91	763.14	1119.29	791.31
25.525	0	0.35	0.18	0.1	0.4	0.03	0.16	0.09	0.82	1.01	99.2	3.03	0	96.04	4.43	2.24	1.01	0.07	0.22	0.02	0.05	0	0	0.82	0.26	0.01	0.01	1.1	45.77	5.08	0.02	78.03	0.4	0	0	6	14.28	-6.06	14	64.64	138.24	929.34	723.21	1145.12	953.94	983.15	763.41	1118.67	790.7
25.558	0	0.36	0.18	0.11	0.39	0.03	0.15	0.09	0.75	1.04	99.21	2.93	0	96.72	3.42	2.23	1.04	0.08	0.21	0.02	0.07	0	0	0.75	0.2	0.02	0.01	0.93	46.35	5.57	0.02	55.69	0.38	0	0	6	15.28	-5.08	14.15	64.74	137.91	930.9	720.9	1147.88	953.37	985.59	761.74	1120.79	788.98
25.592	0	0.38	0.18	0.11	0.39	0.03	0.15	0.09	0.7	0.92	99.23	3.03	0	96.84	2.69	1.84	0.92	0.11	0.22	0.02	0.12	0	0	0.7	0.18	0.02	0.01	1.96	47.53	6.01	0.02	55.61	0.37	0	0	6	14.94	-4.89	12.67	64.87	137.3	931.6	721.22	1148.19	953.94	984.45	763.45	1119.73	786.9
25.625	0	0.37	0.19	0.11	0.36	0.03	0.15	0.08	0.66	1.03	99.25	2.55	0	95.71	1.83	1.3	1.03	0.14	0.22	0.02	0.15	0.01	0	0.66	0.16	0.03	0.01	1.75	46.15	5.83	0.02	54.97	0.35	0	0	6	11.88	-6.47	13.46	64.45	131.96	931.68	722.64	1142.91	949.54	985.11	760.84	1114.46	786.94
25.658	0	0.35	0.19	0.1	0.33	0.03	0.14	0.08	0.65	1.01	99.3	1.94	0	95.14	1.43	1.06	1.01	0.17	0.22	0.02	0.22	0.01	0	0.65	0.18	0.03	0.01	1.78	43.08	5.5	0.02	64.03	0.34	0	0	6	15.36	-7.13	13.01	65.02	138.2	933.21	722.5	1144.59	948.69	983.6	762.86	1119.44	788.27
25.692	0	0.36	0.19	0.1	0.34	0.03	0.14	0.08	0.58	1.03	99.27	2.07	0	94.39	1.29	0.84	1.03	0.19	0.27	0.03	0.3	0.02	0	0.58	0.21	0.06	0.01	1.95	44.05	6.52	0.02	64.67	0.33	0	0	6	14.14	-7.89	12.77	64.77	138.03	931.65	721.74	1144.74	949.88	982.68	762.17	1118.44	787.08
25.725	0	0.33	0.19	0.09	0.31	0.03	0.14	0.08	0.57	1.11	99.34	1.55	0	94.68	1.3	0.71	1.11	0.21	0.33	0.05	0.3	0.03	0	0.57	0.26	0.06	0.01	1.16	40.36	6.34	0.02	57.56	0.33	0	0	6	16.51	-7.6	13.01	65.07	139.64	933.48	721.06	1147.24	949.78	984.43	762.77	1121.84	787.58
25.759	0	0.34	0.19	0.09	0.32	0.03	0.14	0.08	0.5	1.16	99.32	1.67	0	96.45	1.38	0.55	1.16	0.18	0.38	0.07	0.4	0.02	0	0.5	0.29	0.07	0.01	1.07	41.24	6.42	0.02	87.5	0.32	0	0	6	13.88	-5.5	11.48	64.65	137.45	933.18	722.16	1146.37	951.67	982.93	763.23	1118.48	785.99
25.792	0	0.35	0.19	0.1	0.33	0.03	0.14	0.08	0.45	1.08	99.29	1.96	0	96.42	1.57	0.44	1.08	0.15	0.37	0.1	0.34	0.02	0	0.45	0.31	0.07	0.01	1.23	43.1	7.06	0.02	85.6	0.32	0	0	6	14.05	-5.53	12.13	64.65	136.98	932.88	722.63	1146.29	952.27	983.74	763.16	1118.57	787.32
25.825	0	0.36	0.19	0.1	0.33	0.03	0.15	0.08	0.45	1.01	99.28	2.08	0	96.97	1.81	0.45	1.01	0.13	0.37	0.09	0.31	0.01	0	0.45	0.4	0.08	0.01	2.16	43.61	7.37	0.02	83.05	0.33	0.03	0	6	14.73	-4.68	13.16	64.78	136.41	931.66	722.59	1146.23	952.89	984.49	763.7	1118.64	788.46
25.859	0	0.36	0.19	0.1	0.33	0.03	0.14	0.09	0.34	0.89	99.29	2.01	0	97.08	1.78	0.59	0.89	0.12	0.34	0.08	0.2	0.01	0	0.31	0.33	0.08	0	2.19	43.18	8.35	0.02	88.45	0.31	0	0	6	14.63	-4.48	14.27	64.71	136.22	930.36	722.5	1146.14	953.43	985.21	763.32	1118.84	789.77
25.892	0	0.36	0.19	0.1	0.35	0.03	0.15	0.09	0.33	0.92	99.28	2.28	0	97.25	2.15	0.78	0.92	0.08	0.33	0.08	0.13	0	0	0.3	0.32	0.08	0	2.12	44.43	8.71	0.02	80.09	0.31	0.02	0	6	15.15	-4.17	13.85	64.71	138.08	930.93	721.3	1147.81	953.46	985.07	762.93	1120.72	788.76
25.925	0	0.34	0.19	0.09	0.33	0.03	0.15	0.09	0.32	0.99	99.33	1.8	0	97.19	2.58	0.72	0.99	0.05	0.32	0.07	0.11	0	0	0.26	0.26	0.07	0	2.8	40.97	8.48	0.02	75.82	0.28	0.05	0	6	14.79	-4.28	13.46	64.57	137.11	930.08	720.86	1148.43	954.82	984.76	763.69	1119.82	787.38
25.959	0	0.29	0.19	0.07	0.29	0.03	0.15	0.09	0.3	1.23	99.42	1.12	0	97.47	3	0.76	1.23	0.04	0.3	0.07	0.11	0	0	0.28	0.28	0.08	0	2.58	34.26	7.54	0.02	73.75	0.26	0.07	0	6	14.92	-3.75	13.32	64.6	138.94	929.86	720.14	1148.27	953.96	983.71	762.93	1120.54	787.08
25.992	0	0.29	0.19	0.07	0.29	0.03	0.15	0.09	0.3	1.25	99.42	1.11	0	97.33	3.11	0.74	1.25	0.03	0.3	0.06	0.14	0	0	0.27	0.28	0.08	0	3.66	34.04	7.55	0.02	78.79	0.26	0.1	0	6	15.62	-4.03	13.16	64.78	138.73	929.39	720.38	1148.03	954.94	983.25	763.36	1119.89	787.37
26.025	0	0.29	0.2	0.07	0.29	0.03	0.16	0.09	0.32	1.46	99.41	1.11	0	97.48	3.24	0.69	1.46	0.03	0.32	0.06	0.17	0	0	0.26	0.3	0.09	0	4.21	33.88	7.38	0.03	71.65	0.25	0.11	0	6	14.93	-3.73	13.06	64.66	138.6	929.03	720.14	1147.2	954.11	982.6	762.77	1119.1	786.78
26.059	0	0.29	0.2	0.07	0.29	0.03	0.16	0.09	0.33	1.71	99.43	1	0	96.97	2.99	0.59	1.71	0.03	0.3	0.06	0.19	0.01	0	0.27	0.33	0.12	0	3.77	32.7	6.87	0.03	61.44	0.23	0.12	0	6	14.45	-4.68	13.04	64.45	137.48	929.29	720.49	1146.44	953.69	982.84	762.14	1118.09	786.78
26.092	0	0.3	0.2	0.07	0.3	0.03	0.16	0.09	0.32	1.67	99.4	1.21	0	97.25	3.32	0.59	1.67	0.02	0.32	0.07	0.24	0.01	0	0.28	0.32	0.12	0	3.14	35.05	7.07	0.04	60.75	0.24	0.11	0	6	15.92	-4.17	12.94	64.99	140.04	928.06	720.09	1145.13	952.55	980.34	763.08	1118.34	786.89
26.126	0	0.31	0.2	0.08	0.31	0.03	0.16	0.09	0.42	1.57	99.38	1.41	0	97.42	3.43	0.5	1.57	0.02	0.42	0.11	0.4	0.02	0	0.31	0.41	0.12	0	2.56	37.05	7.93	0.04	66.14	0.25	0.15	0	6	15.45	-3.85	12.55	64.99	140.47	927.24	720.47	1144.12	952.78	978.78	763.47	1117.3	786.75
26.159	0	0.35	0.2	0.1	0.34	0.03	0.16	0.1	0.51	1.49	99.31	2.12	0	97.57	3.47	0.44	1.49	0.02	0.51	0.13	0.49	0.02	0	0.3	0.45	0.12	0	2.77	42.17	9.44	0.05	65.17	0.26	0.15	0	6	15.09	-3.53	12.56	64.9	140.86	926.37	720.45	1143.4	952.76	977.84	763.36	1116.74	786.79
26.192	0	0.34	0.2	0.09	0.33	0.03	0.16	0.1	0.72	1.35	99.32	1.91	0	97.49	3.15	0.56	1.35	0.02	0.72	0.15	0.71	0.04	0	0.33	0.53	0.11	0	2.82	41.13	9.58	0.05	75.44	0.28	0.13	0	6	15.35	-3.7	12.43	65.08	140.12	925.27	720.2	1142.51	952.78	976.92	763.9	1115.28	786.02
26.226	0	0.37	0.19	0.11	0.36	0.03	0.15	0.1	0.81	1.11	99.26	2.59	0	97.61	2.96	0.66	1.11	0.02	0.81	0.17	0.91	0.05	0	0.35	0.52	0.09	0	3.16	45.25	10.41	0.05	79.04	0.28	0.11	0	6	15.14	-3.46	12.39	65.09	140.87	924.34	720.21	1142.05	953.17	975.87	763.96	1114.98	786.19
26.259	0	0.36	0.19	0.1	0.35	0.03	0.15	0.1	0.65	1.05	99.28	2.35	0	97.58	2.91	0.82	1.05	0.03	0.65	0.16	0.55	0.03	0	0.35	0.45	0.1	0	3.09	44.05	10.17	0.05	58.29	0.27	0.05	0	6	12.08	-3.52	12.85	64.64	138.18	923.37	720.56	1139.18	952.04	975.85	760.4	1111.56	786.41
26.292	0	0.35	0.19	0.1	0.35	0.03	0.15	0.11	0.63	0.85	99.29	2.25	0	97.74	3.33	0.91	0.85	0.03	0.63	0.17	0.34	0.03	0	0.41	0.57	0.11	0	4.19	43.05	11.25	0.06	42.2	0.28	0.03	0	6	10.14	-3.16	11.66	64.64	137.95	921.7	720.24	1135.25	949.28	971.7	759.83	1107.56	783.73
26.326	0	0.35	0.19	0.1	0.35	0.03	0.15	0.1	0.65	0.73	99.3	2.1	0	97.96	3.24	1.3	0.73	0.03	0.55	0.18	0.17	0.02	0	0.5	0.65	0.1	0	4.94	42.26	10.83	0.06	39.02	0.27	0	0	6	10.33	-2.64	11.25	64.79	136.88	919.95	720.79	1131.25	947.84	968.82	759.97	1103.67	783.45
26.359	0	0.34	0.18	0.09	0.34	0.03	0.15	0.11	0.64	0.62	99.32	1.82	0	98.3	2.99	1.77	0.62	0.04	0.5	0.16	0.07	0.01	0	0.48	0.64	0.1	0	6.45	40.74	10.66	0.06	71.03	0.27	0	0	6	10.64	-1.72	10.66	64.69	138.08	917.33	721.17	1126.99	946.57	964.2	760.35	1100.35	783.34
26.393	0	0.34	0.18	0.08	0.32	0.03	0.15	0.11	0.79	0.54	99.32	1.29	0	98.43	3.58	2.87	0.54	0.05	0.49	0.13	0.05	0	0	0.66	0.79	0.09	0.01	16.3	35.67	9.17	0.07	55.15	0.26	0.01	0	6	10.04	-1.32	10.22	64.64	138.35	914.58	721.26	1124.08	946.08	960.65	761.32	1097.38	782.42
26.426	0	0.34	0.17	0.07	0.35	0.03	0.16	0.12	1.02	0.47	99.3	1.3	0	98.72	4.69	4.7	0.47	0.07	0.49	0.11	0.05	0	0	0.85	1.02	0.09	0.01	20.14	34.7	8.4	0.08	42.04	0.26	0.02	0	6	10.48	-0.29	9.55	64.63	139.27	911.75	721.24	1120.78	946.21	956.48	761.17	1094.15	782.21
26.459	0	0.36	0.16	0.06	0.38	0.03	0.17	0.14	1.38	0.43	99.25	1.46	0	98.33	6.72	6.94	0.43	0.09	0.62	0.13	0.07	0	0	1.03	1.38	0.1	0.01	33.96	31.45	8.34	0.09	39.72	0.26	0.04	0	6	11.3	1.62	8.76	64.68	140.93	908.36	720.31	1118.4	946.1	951.85	762.65	1091.65	780.48
26.493	0	0.33	0.15	0.06	0.41	0.03	0.18	0.17	1.75	0.34	99.17	2.41	0	97.78	8.59	9.83	0.34	0.11	0.71	0.13	0.09	0.01	0	1.32	1.75	0.1	0.01	37.45	28.37	8.41	0.1	30.28	0.27	0.05	0	6	11.88	3.08	9.07	64.95	141.76	905.04	719.64	1116.61	946.65	949.28	763.16	1089.98	780.43
26.526	0	0.21	0.13	0.05	0.48	0.03	0.18	0.22	2.06	0.27	99.04	1.45	0	97.44	9.76	14.38	0.27	0.11	0.83	0.18	0.08	0.01	0	1.5	2.06	0.08	0.01	18.48	26.43	8.61	0.11	56.42	0.27	0.07	0	6	11.97	3.81	9.62	65.07	142.23	902.46	718.63	1114.8	945.7	947.5	762.82	1088.69	779.97
26.559	0	0.17	0.12	0.05	0.53	0.03	0.15	0.26	2.05	0.26	98.95	1.93	0	97.32	8.34	19.12	0.26	0.13	1	0.18	0.09	0.03	0	1.44	2.05	0.08	0.01	9.71	25.34	9.42	0.11	27.35	0.27	0.07	0	6	11.88	4.04	9.35	65.01	141.32	899.71	717.67	1113.29	946.55	945.44	762.3	1085.8	778.67
26.593	0	0.14	0.12	0.04	0.47	0.03	0.15	0.26	2.12	0.24	99.05	1.27	0	97.72	8.35	19.6	0.2	0.11	1.15	0.24	0.08	0.03	0	1.61	2.12	0.06	0.01	5.53	19.46	9.54	0.1	54	0.29	0.1	0	6	11.07	3.21	9.76	65.02	140.06	897.17	716.48	1112.97	947.49	944.96	761.6	1084.11	777.53
26.626	0	0.13	0.11	0.04	0.52	0.03	0.16	0.3	2.88	0.41	98.97	1.37	0	97.85	9.33	22.16	0.22	0.08	1.38	0.41	0.1	0.05	0	1.72	2.88	0.05	0.01	4.57	17.98	9.47	0.11	50.58	0.28	0.12	0	6	12.9	2.9	8.69	65.39	144.09	896	716.44	1112.19	947.7	940.9	763.83	1084.39	776.98
26.659	0	0.13	0.11	0.04	0.45	0.03	0.15	0.28	2.84	0.58	99.09	1.06	0	98.25	8.24	20.79	0.2	0.06	1.53	0.58	0.14	0.07	0	1.86	2.84	0.04	0.01	7.55	15.72	9.49	0.12	64.26	0.27	0.09	0	6	13.91	1.87	9.09	65.61	137.48	894.77	716.31	1110.34	948.26	942.67	763.43	1079.55	776.35
26.693	0	0.13	0.11	0.04	0.45	0.03	0.15	0.29	3.05	0.95	99.11	0.99	0	98.38	7.35	23.12	0.18	0.04	1.63	0.95	0.25	0.09	0.09	2.51	3.05	0.03	0.01	11.6	12.37	8.98	0.13	64.3	0.23	0.11	0	6	11.5	1.46	8.51	65.27	142.57	894.75	718.03	1110.17	948.26	939.66	765.11	1081.7	777.38
26.726	0	0.14	0.11	0.04	0.41	0.03	0.14	0.26	2.81	0.94	99.18	1.16	0	97.75	5.55	22.72	0.17	0.04	1.48	0.94	0.29	0.09	0.17	2.6	2.81	0.03	0.01	15.03	11.76	9.09	0.13	69.98	0.22	0.1	0	6	10.87	3.15	9.57	65.07	140.57	893.48	718.14	1109.95	949.44	941.09	764.29	1080.93	778.68
26.76	0	0.16	0.12	0.04	0.33	0.03	0.14	0.2	2.94	1.19	99.34	0.94	0	97.77	4.05	18.05	0.15	0.03	1.32	1.19	0.33	0.05	0.23	2.94	2.24	0.02	0.01	16.79	11.12	8.83	0.13	70.6	0.22	0.11	0	6	12.27	3.1	9.55	65.2	138.62	891.57	717.81	1107.7	949.8	939.87	763.77	1077.69	778.57
26.793	0	0.15	0.13	0.04	0.31	0.03	0.14	0.18	2.56	1.19	99.37	0.61	0	97.67	3.65	15.81	0.16	0.02	1.11	1.19	0.22	0.04	0.19	2.56	1.95	0.02	0.01	8.66	12.91	9.2	0.12	78.93	0.2	0.14	0	6	10.98	3.32	9.58	65.05	137.82	890.18	717.26	1106.5	948.57	938.88	764.1	1076.1	776.96
26.826	0	0.15	0.13	0.04	0.32	0.03	0.13	0.18	2.29	1.32	99.35	0.72	0	97.74	3.37	15.55	0.18	0.02	0.97	1.32	0.1	0.03	0.2	2.29	1.6	0.02	0.01	5.75	15.4	9.71	0.11	79.52	0.2	0.18	0	6	11.3	3.17	9.23	65.03	139.59	889.73	717.5	1105.79	948.46	937.13	764.52	1076.14	777.18
26.86	0	0.15	0.12	0.04	0.36	0.03	0.13	0.21	2.25	1.13	99.29	0.91	0	98.02	3.19	17.99	0.22	0.02	0.82	1.13	0.06	0.02	0.19	2.25	1.33	0.02	0.01	3.65	16.31	10.45	0.13	73.52	0.2	0.22	0	6	11.81	2.49	9.15	65.07	140.24	888.69	717.4	1104.9	948.53	935.76	764.73	1075.44	777.17
26.893	0	0.14	0.12	0.04	0.42	0.03	0.12	0.24	1.97	0.88	99.17	1.38	0	98.12	3.13	20.84	0.22	0.02	0.82	0.88	0.04	0.01	0.26	1.97	0.91	0.01	0.01	2.44	19.39	10.94	0.12	59.48	0.21	0.24	0	6	12.51	2.23	9.23	65.18	139.8	888.03	717.27	1104.38	948.94	935.47	764.52	1074.67	777.39
26.926	0	0.15	0.11	0.05	0.51	0.03	0.11	0.3	1.71	0.9	98.98	2.44	0	98.05	3.54	24.67	0.27	0.02	0.98	0.9	0.04	0.01	0.34	1.71	0.67	0.01	0.01	2.72	22.75	12.3	0.12	64.62	0.21	0.25	0	6	12.49	2.41	9.22	65.15	139.55	888.14	717.34	1104.39	949.12	935.64	764.29	1074.56	777.55
26.96	0	0.16	0.1	0.06	0.62	0.03	0.11	0.36	1.16	0.65	98.76	4.6	0	98.05	3.82	26.13	0.3	0.02	1.11	0.65	0.04	0.01	0.47	1.16	0.45	0.01	0.01	2.45	29.48	14.76	0.11	56.87	0.22	0.26	0	6	12.98	2.4	9.25	65.21	139.88	888.16	717.23	1104.71	949.3	935.69	764.59	1074.96	777.61
26.993	0	0.17	0.1	0.06	0.65	0.03	0.1	0.36	1.18	0.59	98.69	5.49	0	97.84	3.55	27.3	0.29	0.02	1.18	0.59	0.05	0.01	0.47	1.08	0.34	0.01	0.01	2.84	30.62	14.15	0.11	51.91	0.23	0.24	0	6	13.18	2.94	9.16	65.3	139.9	888.54	717.52	1104.55	948.86	935.69	765.21	1075.04	777.63
27.026	0	0.17	0.08	0.07	0.89	0.03	0.09	0.48	1.08	0.48	98.22	12.2	0	97.84	3.88	33.73	0.3	0.02	1.08	0.48	0.04	0.01	0.6	0.91	0.32	0.01	0.01	3.45	35.04	14.11	0.11	53.18	0.23	0.26	0	6	12.97	2.93	9.29	65.32	139.66	888.59	717.45	1104.99	949.16	936.18	765.1	1075.27	777.66
27.06	0	0.17	0.08	0.08	1.1	0.03	0.09	0.56	1.07	0.5	97.8	19.73	0	98.25	4.2	38.17	0.34	0.02	1.07	0.5	0.04	0.02	1.04	0.9	0.45	0.01	0.01	4.31	37.7	13.19	0.11	58.99	0.23	0.32	0	6	13.1	1.87	9.48	65.24	139.08	889.01	717.58	1105.82	949.89	937.25	765.07	1075.73	778.02
27.093	0	0.14	0.06	0.07	1.64	0.03	0.08	0.95	0.95	0.36	96.73	35.61	0	98.6	5.37	50.28	0.29	0.03	0.9	0.36	0.04	0.01	1.24	0.95	0.59	0.01	0.01	10.21	35.68	12.76	0.11	83.86	0.22	0.41	0	6	12.34	0.71	8.97	65.23	144.07	892.5	720.99	1109.65	952.93	938.14	768.39	1081.59	781.63
27.127	0	0.16	0.06	0.08	1.82	0.03	0.08	1.01	0.93	0.34	96.36	41.88	0	98.04	6.11	51.69	0.25	0.03	0.81	0.34	0.05	0.01	1.08	0.93	0.74	0	0.01	17.85	37.56	12.05	0.1	89.14	0.2	0.46	0	6	12.78	2.43	9	65.21	139.73	893.32	718.72	1113.12	954.51	942.21	767.39	1081.47	778.99
27.16	0	0.16	0.06	0.08	1.66	0.03	0.08	0.87	0.85	0.33	96.68	38.18	0	97.74	5.75	48.55	0.25	0.03	0.77	0.33	0.07	0.01	0.89	0.85	0.84	0	0.01	13.79	38.79	12.09	0.09	76.99	0.19	0.52	0	6	12.8	3.17	9.3	65.05	143.87	893.42	718.59	1112.71	952.98	940.67	766.63	1083.91	780.12
27.193	0	0.18	0.06	0.07	1.4	0.03	0.08	0.76	1.33	0.27	97.21	27.08	0	98.12	4.95	46.89	0.22	0.02	0.63	0.27	0.08	0.01	0.65	0.99	1.33	0	0.01	25.85	34.11	11.31	0.09	65.27	0.19	0.63	0	6	12.59	2.22	9.07	64.91	142.6	894.86	718.61	1114.93	954.52	942.77	766.43	1084.74	779.86
27.227	0	0.21	0.07	0.08	1.27	0.03	0.09	0.61	2.17	0.24	97.46	24.92	0	98.4	4.86	41.93	0.22	0.02	0.67	0.24	0.11	0.01	0.52	0.83	2.17	0	0.01	25.41	37.68	10.91	0.09	58.72	0.19	0.77	0	6	13.32	1.41	8.73	64.86	144.76	896.23	718.93	1116.6	955.25	942.93	767.12	1087.08	780.42
27.26	0	0.23	0.08	0.08	1.05	0.03	0.1	0.51	3.3	0.29	97.89	15.42	0	98.33	5.76	36.95	0.23	0.02	0.87	0.29	0.16	0.02	0.4	0.96	3.3	0	0.01	28.65	35.2	10.52	0.1	45.18	0.19	0.93	0	6	13.71	1.61	8.87	64.89	145.53	897.43	718.7	1118.11	955.52	944.16	766.55	1088.97	780.9
27.293	0	0.28	0.09	0.08	0.89	0.03	0.11	0.45	4.95	0.35	98.21	21.23	0	98.61	5.76	33.6	0.2	0.01	1.34	0.35	0.23	0.04	0.35	1.06	4.95	0	0.01	43.41	32.5	11.27	0.14	53.09	0.21	1.06	0	6	12.2	0.68	9.95	64.62	143.75	898.22	719.09	1119.39	955.4	947.21	766.42	1090.15	781.59
27.327	0	0.27	0.11	0.06	0.62	0.03	0.13	0.33	5.33	0.35	98.76	12.12	0	98.62	5.86	26.51	0.16	0.01	1.85	0.35	0.31	0.04	0.14	1.12	5.33	0	0.01	42.18	25.79	10.26	0.17	55.61	0.23	1.09	0	6	12.33	0.66	9.75	64.66	141.34	899.87	719.5	1121.39	956.81	949.8	767.21	1090.44	781.33
27.36	0	0.28	0.12	0.06	0.53	0.03	0.13	0.25	4.32	0.43	98.94	5.53	0	98.3	5.78	20.87	0.14	0.01	1.87	0.43	0.26	0.03	0	1.03	4.32	0	0.01	37.15	27.58	9.42	0.18	79.63	0.24	0.88	0	6	10.83	1.73	9.9	64.2	139.38	901.22	719.66	1123.39	957.95	952.55	766.51	1091.14	781.3
27.394	0	0.2	0.12	0.05	0.54	0.03	0.14	0.26	3.78	0.44	98.93	2.4	0	98.55	7.09	22.43	0.12	0.02	1.14	0.44	0.12	0.01	0	1.2	3.78	0	0.01	24.78	23.26	7.8	0.21	73.55	0.23	0.69	0	6	9.94	-0.92	10.07	64.08	137.81	902.27	719.81	1124.47	958.14	954.42	766.06	1091.42	781.03
27.427	0	0.18	0.11	0.04	0.6	0.03	0.15	0.32	4.22	0.4	98.81	4.57	0	98.45	10.21	25.15	0.1	0.02	1.12	0.4	0.13	0.01	0	1.28	4.22	0	0.01	30.37	18.81	6.51	0.25	84.67	0.23	0.8	0	6	10.12	-1.25	9.35	64.12	138.17	903.58	719.72	1125.38	957.93	954.54	766.4	1092.02	780.14
27.46	0	0.16	0.11	0.04	0.73	0.03	0.18	0.41	2.86	0.44	98.55	3.51	0	98.23	14.75	26.14	0.1	0.03	0.96	0.44	0.12	0.02	0	1.15	2.86	0	0.01	25.94	19.64	7.06	0.28	70.64	0.24	0.8	0	6	10.78	-1.92	8.83	64.24	139.54	904.89	719.64	1126.01	957.14	954.29	766.88	1093.24	779.68
27.494	0	0.17	0.11	0.03	0.64	0.03	0.19	0.38	2.36	0.49	98.73	6.57	0	98.19	14.95	24.12	0.1	0.04	1.25	0.49	0.2	0.02	0	1.27	2.36	0	0.02	36.19	16.1	6.94	0.35	73.91	0.24	0.84	0	6	10.4	-2.04	9.08	64.31	138.26	904.58	719.39	1124.89	955.93	954.42	766.13	1092.06	779.26
27.527	0	0.2	0.1	0.03	0.73	0.03	0.19	0.45	2.09	0.34	98.54	26.1	-1.38	98.74	16.1	27.35	0.09	0.05	1.41	0.34	0.23	0.03	0	1.45	2.09	0	0.02	53.03	15.64	6.84	0.41	83.82	0.25	0.81	0	6	11.77	0.2	9.78	64.67	137.94	904.32	718.35	1125.41	955.86	955.54	765.42	1092.76	779.52
27.56	0	0.19	0.1	0.03	0.8	0.03	0.21	0.51	1.96	0.29	98.39	23.72	-1.56	98.24	19.13	27.22	0.09	0.06	1.74	0.28	0.29	0.03	0	1.41	1.96	0	0.02	51.57	15.76	6.97	0.44	85.28	0.26	0.81	0	6	12.62	1.88	10.15	64.74	138.01	904.69	717.29	1127.32	956.21	957.06	765.63	1094.41	779.06
27.594	0	0.2	0.1	0.03	0.84	0.03	0.22	0.55	2.23	0.32	98.32	39.75	-3.67	98.45	20.18	28.22	0.1	0.06	2.01	0.23	0.32	0.03	0	1.47	2.23	0	0.02	59.93	14.69	6.65	0.52	80.17	0.29	0.8	0	6	12.96	1.25	9.12	64.94	140.59	906.93	717.4	1129.79	956.74	957.09	766.58	1097.17	778.51
27.627	0	0.21	0.13	0.03	0.57	0.03	0.23	0.33	3.36	0.33	98.85	13.47	-1.28	98.65	17.16	19.65	0.11	0.07	1.67	0.21	0.33	0.04	0	1.55	3.36	0.01	0.02	50.54	14.64	6.11	0.52	81.43	0.28	0.86	0	6	12.74	0.55	10.01	65.15	140.75	909.49	717.99	1131.15	956.22	960.12	764.57	1099.94	780.72
27.66	0	0.21	0.16	0.04	0.37	0.03	0.19	0.18	3.13	0.31	99.26	1.37	0	98.54	10.56	11.11	0.11	0.08	1.11	0.15	0.31	0.03	0	1.28	3.13	0.01	0.03	29.02	17.49	6.38	0.52	62.19	0.28	0.85	0	6	13.59	-0.93	9.64	65.51	142.03	911.8	719.32	1131.42	955.57	960.44	765.33	1101.5	781.97
27.694	0	0.22	0.17	0.05	0.29	0.03	0.17	0.12	2.3	0.21	99.42	0.58	0	98.44	6.3	5.57	0.11	0.08	0.59	0.11	0.21	0.01	0	0.93	2.3	0.01	0.02	14.71	21.67	5.83	0.56	71.03	0.3	0.45	0	6	12.65	-1.27	10.48	65.38	142.37	912.98	719.97	1132.12	954.57	962.22	765.38	1103.48	783.16
27.727	0	0.22	0.18	0.05	0.26	0.03	0.15	0.09	2.4	0.15	99.48	0.58	0	98.13	3.65	3.63	0.11	0.09	0.38	0.09	0.15	0.01	0	0.94	2.4	0.01	0.01	5.15	24.26	5.28	0.49	73.97	0.29	0.29	0	6	12.4	-2.2	10.78	65.28	143.07	914.63	720.98	1132.8	954.35	963.51	765.16	1105.24	784.75
27.761	0	0.25	0.18	0.07	0.29	0.03	0.14	0.09	1.75	0.09	99.41	1	0	98.16	2.57	3.2	0.09	0.09	0.27	0.06	0.07	0	0	0.64	1.75	0.01	0.01	1.36	32.42	5.13	0.4	90.25	0.3	0.1	0	6	11.89	-2.12	10.71	65.18	142.39	915.97	721.33	1133.69	953.71	964.76	766.17	1105.99	784.25
27.794	0	0.29	0.18	0.08	0.31	0.03	0.14	0.08	1.24	0.08	99.39	1.35	0	98.2	1.62	2.75	0.08	0.1	0.26	0.04	0.07	0	0	0.58	1.24	0.02	0	1.9	37.17	4.49	0.3	94.11	0.28	0.04	0	6	12.59	-2.01	10.47	65.28	141.96	916.21	721.37	1134.62	954.98	965.21	766.83	1106.11	784.16
27.827	0	0.31	0.18	0.09	0.3	0.03	0.13	0.08	1.01	0.08	99.39	1.36	0	97.48	1.05	2.22	0.08	0.1	0.31	0.03	0.08	0.01	0	0.6	1.01	0.02	0	3.21	37.75	4.58	0.27	91.84	0.27	0.01	0	6	11.6	-3.72	10.02	65.06	141.84	916.47	721.05	1135.61	956.08	965.4	765.64	1106.11	783.5
27.861	0	0.32	0.18	0.09	0.3	0.03	0.13	0.08	0.59	0.08	99.36	1.45	0	97.42	0.6	2.24	0.07	0.11	0.27	0.02	0.08	0	0	0.56	0.59	0.02	0	4.77	38.62	5.06	0.22	82.57	0.23	0.01	0	6	11.88	-3.84	10.87	65	139.34	916.81	721.32	1135.66	956.18	967.68	765.22	1105.69	784.4
27.894	0	0.33	0.18	0.08	0.29	0.03	0.13	0.08	0.55	0.14	99.34	1.31	0	97.32	0.55	2.54	0.07	0.1	0.32	0.02	0.14	0	0	0.6	0.47	0.02	0	9.37	36.94	5.37	0.21	88.03	0.23	0.02	0	6	12.06	-4.03	9.74	65.06	142.7	916.92	720.69	1136.19	955.91	965.19	765.79	1106.85	783.02
27.927	0	0.32	0.18	0.08	0.29	0.03	0.13	0.08	0.58	0.18	99.37	1.25	0	96.73	0.66	2.88	0.08	0.08	0.37	0.02	0.18	0.01	0	0.58	0.47	0.02	0	8.84	35.93	6.06	0.17	84.44	0.21	0.04	0	6	12.02	-5.06	10.91	64.98	140.48	916.08	720.02	1135.84	955.54	966.95	764.34	1106.14	783.37
27.961	0	0.34	0.18	0.1	0.33	0.02	0.13	0.09	0.6	0.15	99.33	1.98	0	96.91	0.7	3.63	0.08	0.07	0.33	0.02	0.15	0.01	0	0.6	0.52	0.02	0	5.54	41.16	6.44	0.12	78.27	0.18	0.08	0	6	14.16	-4.77	11.2	65.29	142.78	915.01	719.86	1134.35	955.17	965.13	763.85	1106.36	784.91
27.994	0	0.35	0.17	0.11	0.36	0.02	0.13	0.09	0.55	0.11	99.28	2.67	0	97.73	0.76	3.75	0.09	0.06	0.33	0.02	0.11	0.01	0	0.55	0.41	0.02	0	2.83	44.82	6.64	0.11	60.33	0.17	0.06	0	6	13.68	-3.2	11.34	65.26	141.76	914.65	719.59	1132.71	953.13	964.71	763.61	1104.98	784.14
28.027	0	0.37	0.17	0.12	0.4	0.02	0.13	0.09	0.57	0.08	99.21	3.73	0	97.6	0.8	4.26	0.08	0.07	0.25	0.02	0.07	0.01	0	0.57	0.37	0.02	0	0.96	48.63	6.52	0.07	75.53	0.15	0.08	0	6	15.59	-3.46	11.08	65.61	143.97	914.24	720.52	1131.21	952.95	962.52	764.99	1105.01	785.58
28.061	0	0.42	0.17	0.15	0.47	0.02	0.13	0.09	0.57	0.07	99.06	6.64	0	97.75	0.93	5.27	0.07	0.07	0.18	0.01	0.05	0.01	0	0.57	0.37	0.02	0	0.79	55.17	6.33	0.05	82.11	0.12	0.11	0	6	13.84	-3.15	10.79	64.96	144.75	913.48	720.3	1131.44	953.24	961.54	765.09	1104.96	784.62
28.094	0	0.4	0.17	0.14	0.45	0.02	0.13	0.09	0.63	0.07	99.11	5.45	0	97.3	1	5.36	0.07	0.07	0.2	0.01	0.05	0.01	0	0.63	0.37	0.02	0	1.29	52.47	6.33	0.05	85.41	0.12	0.12	0	6	12.9	-4.07	10.61	64.83	144.79	913.42	719.99	1132.55	954.12	961.79	764.9	1105.33	783.91
28.128	0	0.48	0.17	0.16	0.47	0.02	0.13	0.09	0.52	0.07	99.04	6.83	0	96.73	1.26	4.39	0.06	0.06	0.26	0.01	0.07	0.01	0	0.52	0.43	0.02	0	7.4	56.42	6.95	0.04	79.79	0.1	0.13	0	6	13.41	-5.07	10.8	64.95	142.57	913.57	719.68	1132.47	954.27	963.02	764.12	1104.25	783.66
28.161	0	0.47	0.17	0.15	0.46	0.02	0.13	0.09	0.56	0.07	99.06	6.16	0	97.46	1.27	4.2	0.07	0.06	0.25	0.01	0.06	0.01	0	0.56	0.34	0.02	0	7.45	55.23	6.88	0.03	79.94	0.09	0.13	0	6	13.97	-3.75	10.69	64.97	144.42	913.08	719.14	1132.28	953.78	961.77	764.2	1104.89	783.5
28.194	0	0.48	0.17	0.14	0.45	0.02	0.13	0.1	0.53	0.08	99.04	5.72	0	97.15	1.29	4.61	0.07	0.05	0.33	0.01	0.08	0.01	0	0.53	0.31	0.02	0	11.29	53.85	7.37	0.03	80.1	0.09	0.15	0	6	12.89	-4.35	11.03	64.99	138.97	914.39	719.42	1132.84	953.98	965.4	763.52	1103.03	782.77
28.228	0	0.45	0.17	0.13	0.43	0.02	0.13	0.1	0.58	0.07	99.1	4.8	0	97.11	1.23	4.64	0.07	0.05	0.31	0.01	0.06	0	0	0.58	0.32	0.02	0	10.66	51.51	8.99	0.03	83.59	0.09	0.18	0	6	13.07	-4.42	11.46	65.1	139.66	914.24	719.11	1132.78	953.4	965.53	762.97	1103.72	783.17
28.261	0	0.42	0.18	0.12	0.41	0.02	0.13	0.1	0.53	0.07	99.15	3.89	0	97.7	1.19	4.3	0.07	0.05	0.3	0.01	0.06	0	0	0.53	0.37	0.02	0	9.88	49.12	9.03	0.03	72.96	0.09	0.23	0	6	13.12	-3.25	11.09	65.08	141.27	915.36	719.38	1134.17	953.86	965.68	763.73	1105.57	783.39
28.294	0	0.38	0.18	0.11	0.37	0.02	0.13	0.1	0.56	0.08	99.23	2.81	0	97.91	1.14	3.95	0.08	0.04	0.28	0.01	0.06	0	0	0.56	0.42	0.02	0	8.66	45.27	9.52	0.03	76.18	0.08	0.29	0	6	14.62	-2.77	11.02	65.55	143.89	915.96	719.81	1133.84	953.13	964.66	764.3	1107.1	784.66
28.328	0	0.35	0.19	0.09	0.33	0.02	0.13	0.1	0.58	0.1	99.3	1.77	0	97.96	1.2	2.51	0.1	0.04	0.29	0.01	0.09	0	0	0.58	0.5	0.02	0.01	7.42	40.86	9.94	0.03	72.92	0.08	0.34	0	6	15.32	-2.64	11.34	65.69	141.81	916.62	719.01	1135.21	953.26	966.87	764.38	1107.34	783.81
28.361	0	0.33	0.18	0.09	0.33	0.02	0.13	0.1	0.56	0.11	99.34	1.81	0	97.64	1.1	2.82	0.1	0.04	0.29	0.01	0.11	0	0	0.56	0.4	0.02	0.01	4.5	40.85	9.9	0.03	76.51	0.09	0.28	0	6	14.38	-3.39	11.58	65.42	141.72	917.58	719.88	1135.78	953.63	968.02	763.96	1108.18	784.93
28.395	0	0.33	0.18	0.1	0.35	0.02	0.13	0.1	0.62	0.15	99.29	2.37	0	97.45	1	3.62	0.1	0.05	0.31	0.01	0.15	0.01	0	0.62	0.35	0.02	0	1.81	43.45	9.49	0.02	83.81	0.09	0.2	0	6	14.8	-3.77	11.65	65.54	140.81	918.95	720	1137.11	954.23	969.87	763.68	1109.02	785.26
28.428	0	0.35	0.18	0.11	0.38	0.02	0.13	0.1	0.58	0.11	99.25	3.11	0	97.37	0.78	4.08	0.08	0.05	0.22	0.01	0.11	0.01	0	0.58	0.29	0.02	0	1.23	46.46	9.7	0.02	85.57	0.08	0.12	0	6	14.44	-3.94	12.95	65.45	138.62	918.26	719.48	1136.63	953.72	971.8	761.9	1108.32	785.95
28.461	0	0.37	0.17	0.12	0.39	0.02	0.13	0.1	0.55	0.08	99.22	3.54	0	97.39	0.64	4.08	0.08	0.06	0.16	0	0.07	0.01	0	0.55	0.25	0.02	0	0.73	48.11	9.83	0.02	74.06	0.08	0.08	0	6	14.79	-3.9	12.89	65.53	137.03	918.68	719.33	1137.02	954.06	972.75	761.95	1107.76	785.44
28.495	0	0.33	0.17	0.1	0.36	0.02	0.13	0.1	0.56	0.07	99.29	2.56	0	97.19	0.6	4.03	0.07	0.06	0.12	0	0.06	0.01	0	0.56	0.22	0.02	0	0.68	44	9.22	0.02	75.54	0.08	0.06	0	6	14.75	-4.29	12.76	65.66	137.89	919.22	718.82	1137.92	953.87	972.99	761.49	1108.85	785.03
28.528	0	0.31	0.17	0.1	0.35	0.02	0.13	0.1	0.6	0.09	99.31	2.21	0	97.47	0.64	4.69	0.08	0.07	0.13	0	0.09	0.01	0	0.6	0.21	0.02	0	0.78	41.47	9.11	0.02	75.25	0.09	0.04	0	6	17.33	-3.75	12.66	66.02	141	919.85	718.24	1138.77	953.12	972.27	762.66	1111.43	785.44
28.561	0	0.32	0.17	0.1	0.35	0.02	0.13	0.1	0.62	0.12	99.29	2.43	0	97.4	0.65	4.48	0.08	0.07	0.16	0.01	0.12	0.02	0	0.62	0.21	0.02	0	0.87	42.89	9.31	0.02	79.14	0.09	0.03	0	6	17.66	-3.88	13.17	66.04	139.15	918.96	717.95	1137.68	952.79	972.65	762.07	1109.83	785.44
28.595	0	0.31	0.17	0.09	0.34	0.02	0.13	0.1	0.5	0.17	99.32	2.08	0	97.46	0.69	4.55	0.11	0.08	0.2	0	0.17	0.03	0	0.5	0.16	0.03	0	0.84	40.85	10.04	0.02	83.63	0.09	0.01	0	6	17.75	-3.77	12.87	66.16	138.96	919.75	717.41	1138.07	952.07	972.95	761.66	1110.03	784.45
28.628	0	0.32	0.17	0.1	0.34	0.02	0.13	0.1	0.53	0.21	99.31	2.23	0	97.03	0.72	3.8	0.13	0.08	0.23	0.01	0.21	0.05	0	0.53	0.16	0.03	0	0.56	42.5	10.07	0.02	82.71	0.09	0.01	0	6	16.27	-4.56	13.01	66.02	138.84	918.75	717.79	1136.49	951.46	971.93	760.88	1108.72	784.62
28.661	0	0.35	0.18	0.11	0.36	0.02	0.13	0.1	0.58	0.2	99.29	2.59	0	96.98	0.8	3.03	0.14	0.08	0.21	0.01	0.2	0.05	0	0.58	0.18	0.04	0	0.46	45.15	10.32	0.02	82.57	0.09	0.01	0	6	16.85	-4.66	13.06	66.01	137.02	919.04	717.8	1136.49	951.48	972.81	761.37	1107.92	784.22
28.695	0	0.39	0.18	0.13	0.4	0.02	0.13	0.1	0.63	0.19	99.21	3.87	0	97.31	1	2.76	0.17	0.09	0.21	0.01	0.19	0.04	0	0.63	0.19	0.05	0	0.37	50.61	10.39	0.02	80.82	0.08	0.01	0	6	15.74	-4.07	13.12	65.83	139.31	918.28	717.2	1135.67	950.19	971.25	759.89	1108.43	784.15
28.728	0	0.39	0.18	0.13	0.39	0.02	0.13	0.1	0.62	0.2	99.21	3.71	0	97.41	1.16	2.51	0.2	0.1	0.16	0.02	0.13	0.03	0	0.62	0.19	0.05	0	0.3	50.3	9.99	0.02	68.44	0.08	0.01	0	6	15.67	-3.86	13.24	65.72	138.21	917.47	716.24	1136.23	950.85	971.66	759.54	1107.85	783.1
28.762	0	0.41	0.18	0.14	0.41	0.02	0.14	0.09	0.75	0.26	99.18	4.25	0	96.75	1.23	2.32	0.26	0.1	0.12	0.02	0.1	0.02	0	0.75	0.2	0.05	0	0.32	52.24	9.21	0.02	77.18	0.08	0.01	0	6	17.62	-5.03	13.54	65.9	138.19	917.58	715.72	1136.5	950.96	972.25	759.18	1108.27	783.6
28.795	0	0.41	0.18	0.14	0.41	0.02	0.14	0.09	0.76	0.31	99.17	4.24	0	97.25	1.28	2.12	0.31	0.1	0.14	0.02	0.13	0.02	0	0.76	0.23	0.06	0	0.39	52.41	8.78	0.02	83.05	0.08	0.01	0	6	18.24	-4.16	12.5	66.1	138.97	918.52	715.47	1136.17	949.57	970.91	760.17	1108.15	781.99
28.828	0	0.42	0.18	0.14	0.41	0.02	0.14	0.09	0.79	0.34	99.16	4.36	0	97.25	1.48	1.9	0.34	0.1	0.17	0.03	0.16	0.02	0	0.79	0.24	0.06	0	0.51	53.02	8.42	0.02	86.8	0.08	0	0	6	17.02	-4.17	12.53	65.85	141.4	918.15	715.8	1136.01	949.14	969.71	760.14	1109.32	782.56
28.862	0	0.45	0.19	0.15	0.43	0.02	0.14	0.09	0.76	0.44	99.11	5.11	0	97.31	1.41	1.81	0.44	0.09	0.2	0.03	0.22	0.02	0	0.76	0.26	0.07	0	0.71	55.17	8.32	0.01	83.8	0.07	0	0	6	17.22	-4.05	12.76	65.83	141.22	917.21	715.69	1135.61	949.91	969.44	759.59	1108.7	783.06
28.895	0	0.45	0.19	0.15	0.43	0.02	0.14	0.09	0.74	0.46	99.11	5.06	0	96.9	1.67	1.73	0.46	0.09	0.26	0.03	0.26	0.02	0	0.74	0.27	0.07	0	0.84	55.11	7.97	0.02	85.17	0.07	0.01	0	6	18.01	-4.79	12.54	65.98	140.87	917.28	715.71	1135.65	950.24	969.34	760.16	1108.37	782.83
28.928	0	0.46	0.19	0.16	0.45	0.02	0.14	0.09	0.69	0.61	99.07	5.84	0	97.09	1.96	1.74	0.61	0.08	0.3	0.04	0.29	0.03	0	0.69	0.25	0.09	0	0.71	56.78	7.63	0.02	82.4	0.07	0.01	0	6	17.92	-4.46	12.47	65.99	139.42	917.92	715.6	1136.01	949.92	970.29	760.5	1108.03	782.02
28.962	0	0.45	0.19	0.15	0.44	0.02	0.15	0.09	0.74	0.93	99.1	5.13	0	97.19	1.87	1.58	0.93	0.08	0.22	0.04	0.23	0.03	0	0.74	0.24	0.13	0	0.42	55.14	7.1	0.02	76.98	0.07	0	0	6	17.07	-4.29	13.02	65.87	138.9	918.31	715.67	1136.46	950.13	971.69	759.01	1108.52	782.88
28.995	0	0.49	0.19	0.17	0.46	0.02	0.15	0.09	0.69	1.04	99.02	6.49	0	97.32	1.68	1.42	1.04	0.08	0.2	0.04	0.21	0.03	0	0.69	0.22	0.13	0	0.26	58.46	7.35	0.02	69.73	0.07	0.01	0	0	17.6	-4.03	13.85	66.03	138.79	917.73	714.99	1136.69	949.95	972.58	758.3	1109.07	783.45
29.028	0	0.49	0.19	0.17	0.47	0.02	0.15	0.09	0.79	1.22	99.02	6.46	0	96.19	1.77	1.57	1.22	0.07	0.19	0.05	0.25	0.03	0	0.79	0.26	0.14	0	0.28	58.3	7.17	0.02	79.57	0.07	0	0	0	18.32	-5.86	11.42	66.22	141.14	924.08	714.78	1140.23	947.51	973.56	759.3	1113.12	780.37
29.062	0	0.5	0.19	0.17	0.46	0.02	0.15	0.08	0.7	1.54	99	6.3	0	96.95	1.32	1.26	1.54	0.08	0.13	0.03	0.14	0.01	0	0.7	0.25	0.14	0	0.31	58.19	6.66	0.02	69.52	0.06	0.01	0	0	13.6	-4.7	13.68	65.48	132.56	923.08	715.18	1135.54	944.08	977.18	753.75	1106.95	780.79
29.095	0	0.5	0.19	0.16	0.45	0.02	0.15	0.08	0.7	1.47	98.99	6.03	0	96.89	1.05	0.95	1.47	0.07	0.16	0.03	0.14	0.01	0	0.7	0.27	0.14	0	0.66	57.69	7.15	0.02	76.21	0.07	0.01	0	0	18.28	-4.8	12.69	66.31	141.15	924.69	715.1	1138.58	944.57	974.7	757.59	1113.67	782.3
29.129	0	0.54	0.19	0.18	0.47	0.02	0.14	0.08	0.72	1.36	98.92	7.55	0	97.29	0.93	0.83	1.36	0.07	0.17	0.04	0.12	0.01	0	0.72	0.3	0.12	0	0.65	60.79	7.59	0.02	75.32	0.07	0	0	0	18.52	-4.1	12.73	66.34	141.87	925.27	715.78	1139.8	945.91	975.36	758.5	1115.03	783.4
29.162	0	0.57	0.19	0.2	0.49	0.02	0.14	0.08	0.63	1.31	98.86	9.05	0	97.45	0.8	0.75	1.31	0.08	0.17	0.04	0.14	0.01	0	0.63	0.31	0.12	0	0.37	63.31	7.99	0.02	71.39	0.07	0	0	0	16.55	-3.78	12.79	66.17	139.99	925.57	716.52	1139.65	946.43	976.33	757.84	1113.96	783.48
29.195	0	0.59	0.19	0.21	0.51	0.02	0.14	0.08	0.62	1.11	98.81	10.36	0	97.38	0.65	0.78	1.11	0.09	0.21	0.03	0.14	0.01	0	0.62	0.35	0.11	0	0.24	65.37	8.22	0.02	75.52	0.07	0	0	0	16.7	-3.91	13.34	66.2	140.14	925.62	717.17	1140.34	947.41	977.34	758.37	1114.93	784.98
29.229	0	0.62	0.19	0.23	0.52	0.02	0.14	0.08	0.57	0.92	98.76	11.77	0	97.41	0.64	0.67	0.92	0.08	0.2	0.03	0.11	0.01	0	0.57	0.43	0.12	0	0.11	67.35	8.6	0.02	55.79	0.08	0	0	0	17.25	-3.86	13.71	66.16	138.59	926.79	716.51	1142.18	947.95	979.92	757.7	1115.85	784.73
29.262	0	0.62	0.19	0.23	0.53	0.02	0.14	0.09	0.52	0.86	98.76	12.02	0	96.87	0.7	0.78	0.86	0.09	0.18	0.03	0.08	0.01	0	0.52	0.51	0.12	0	0.1	67.69	9.17	0.02	81.07	0.08	0	0	0	17.15	-4.84	12.94	66.13	140.18	925.9	716.55	1141.96	948.44	977.69	759.03	1115.65	783.85
29.295	0	0.65	0.19	0.25	0.54	0.02	0.14	0.09	0.55	0.69	98.7	13.76	0	96.89	0.6	0.71	0.69	0.09	0.18	0.03	0.06	0.01	0	0.49	0.55	0.13	0	0.18	69.79	10.09	0.02	70.36	0.08	0	0	0	13.08	-4.81	14.11	65.54	133.9	924.48	716.35	1138.73	946.73	979.49	754.74	1110.38	782.96
29.329	0	0.72	0.19	0.29	0.6	0.02	0.14	0.1	0.53	0.53	98.57	18.74	0	97.43	0.71	0.87	0.53	0.09	0.19	0.03	0.06	0.01	0	0.46	0.53	0.14	0	0.24	74.21	12.37	0.02	61.17	0.09	0	0	0	18	-3.83	13.5	66.29	140.95	926.78	716.97	1141.07	946.9	978.2	758.05	1116.43	785.63
29.362	0	0.75	0.19	0.3	0.63	0.02	0.14	0.1	0.44	0.6	98.51	21.51	0	96.32	0.86	1.04	0.6	0.09	0.22	0.03	0.09	0.01	0	0.41	0.44	0.15	0	0.3	76.18	12.5	0.02	82.64	0.1	0	0	0	15.48	-5.67	12	65.95	138.85	926.86	717.86	1139.95	947.03	976.62	758.98	1113.37	783.06
29.396	0	0.81	0.19	0.35	0.69	0.02	0.14	0.11	0.34	0.57	98.37	28.47	0	96.44	0.92	1.44	0.57	0.09	0.22	0.03	0.07	0.01	0	0.34	0.32	0.15	0	0.18	80.43	14.54	0.03	72.6	0.11	0	0	0	13.16	-5.5	12.11	65.51	138.34	926.57	718.78	1138.04	945.6	975.91	758.44	1112.01	783.28
29.429	0	0.79	0.18	0.34	0.7	0.02	0.13	0.11	0.34	0.49	98.41	28.25	0	96.26	0.98	1.94	0.49	0.1	0.24	0.03	0.07	0.01	0	0.34	0.33	0.15	0	0.28	79.79	14.34	0.03	74.78	0.12	0	0	0	14.32	-5.76	11.76	65.64	138.64	925.01	718.87	1135.75	945.3	973.44	758.86	1109.93	783.23
29.462	0	0.77	0.19	0.33	0.67	0.02	0.13	0.11	0.33	0.47	98.46	25.79	0	94.55	0.9	1.73	0.47	0.08	0.24	0.03	0.06	0.02	0	0.31	0.33	0.15	0	0.33	78.45	13.27	0.03	43.66	0.13	0	0	0	14.64	-7.73	10.98	65.34	138.48	925.33	719.08	1136.16	946.39	972.96	759.27	1109.45	782.65
29.496	0	0.73	0.18	0.31	0.67	0.02	0.13	0.11	0.29	0.35	98.54	24.47	0	94.54	0.98	2.58	0.35	0.09	0.23	0.03	0.04	0.01	0	0.28	0.29	0.15	0	0.43	76.73	13.1	0.04	72.91	0.15	0	0	0	13.83	-7.75	10.56	65.3	138.29	924.26	720.42	1134.55	946.84	971.13	761.11	1107.7	782.88
29.529	0	0.73	0.18	0.31	0.68	0.02	0.13	0.11	0.3	0.33	98.54	25.86	0	96.97	1.01	3.1	0.33	0.11	0.23	0.03	0.05	0.01	0	0.23	0.3	0.17	0.01	0.73	77.13	12.59	0.04	67.65	0.16	0.01	0	0	11.52	-4.67	12.25	64.91	136	922.76	720.59	1133.11	946.06	972.65	759.58	1106.42	784.13
29.562	0	0.69	0.18	0.29	0.68	0.02	0.13	0.11	0.25	0.32	98.61	24.03	0	97.05	1.21	3.59	0.32	0.12	0.22	0.03	0.06	0.01	0	0.21	0.25	0.18	0.01	0.75	75.42	12	0.04	76.22	0.16	0.03	0	0	12.69	-4.54	11.3	64.95	139.23	920.78	719.19	1133.49	947.43	969.32	760.13	1106.7	782.74
29.596	0	0.76	0.17	0.34	0.78	0.02	0.13	0.12	0.21	0.28	98.45	34.22	0	97.48	1.25	4.72	0.28	0.14	0.21	0.04	0.08	0.01	0	0.17	0.21	0.2	0.01	0.5	80.48	11.89	0.04	74.18	0.18	0.03	0	0	12.61	-3.72	11.59	64.94	139.44	919.9	719.75	1132.69	948.13	968.81	760.03	1106.19	783.96
29.629	0	0.75	0.16	0.36	0.87	0.02	0.12	0.13	0.22	0.27	98.26	41.82	0	97.38	1.23	7.42	0.27	0.18	0.21	0.04	0.1	0.01	0	0.17	0.22	0.22	0	0.35	81.8	11.73	0.05	77.5	0.19	0.02	0	0	13.27	-3.92	11.18	65.05	139.55	919.62	720.27	1131.78	948.52	967.7	760.53	1105.22	784.24
29.662	0	0.73	0.15	0.36	0.91	0.02	0.12	0.13	0.27	0.23	98.18	44.33	0	97.21	1.2	8.96	0.23	0.21	0.23	0.03	0.09	0.01	0	0.16	0.27	0.23	0	0.28	81.54	10.43	0.05	80.8	0.19	0.03	0	0	13.86	-4.24	11.03	65.05	140.03	918.79	720.64	1131.07	948.98	966.5	761.52	1104.63	784.53
29.696	0	0.7	0.15	0.35	0.93	0.02	0.12	0.13	0.26	0.23	98.14	44.74	0	97.1	1.27	10.02	0.23	0.22	0.21	0.02	0.07	0.01	0	0.14	0.26	0.23	0	0.22	80.68	9.68	0.06	84.7	0.19	0.02	0	0	14.29	-4.45	11.11	65.2	140.02	917.39	720.42	1130.13	948.95	965.37	762.2	1103.64	784.25
29.729	0	0.65	0.14	0.34	1.06	0.02	0.11	0.16	0.24	0.23	97.88	52.01	0	97.28	1.54	13.71	0.22	0.25	0.24	0.02	0.06	0.01	0	0.15	0.24	0.23	0	0.27	80.63	10.11	0.07	81.64	0.19	0.03	0	0	13	-4.11	11.02	64.87	140.03	916.88	720.12	1130.57	949.64	965.23	761.62	1103.5	783.73
29.763	0	0.68	0.14	0.35	1.01	0.02	0.11	0.15	0.3	0.23	97.97	49.88	0	97.42	1.49	12.34	0.22	0.2	0.3	0.02	0.07	0.01	0	0.15	0.28	0.23	0	0.64	80.93	9.38	0.09	79.99	0.2	0.05	0	0	12.17	-3.84	10.89	64.59	140.22	915.79	719.25	1131.84	950.99	964.99	761.92	1103.7	782.51
29.796	0	0.7	0.15	0.35	0.94	0.03	0.12	0.14	0.34	0.25	98.12	45.3	0	97.64	1.43	10.22	0.25	0.15	0.34	0.03	0.09	0.01	0	0.12	0.24	0.23	0	0.63	80.76	9.78	0.08	41.88	0.2	0.06	0	0	10.03	-3.4	11.36	64.36	133.84	915.15	717.68	1130.84	949.66	967.41	759.13	1099.66	779.68
29.829	0	0.69	0.15	0.33	0.9	0.03	0.12	0.13	0.47	0.26	98.2	41.89	0	97.81	1.35	9.75	0.26	0.13	0.47	0.03	0.14	0.02	0	0.13	0.26	0.25	0	0.93	79.51	9.72	0.09	87.08	0.21	0.05	0	0	15.17	-3.01	10.71	65.36	141.76	916.36	717.82	1132.26	949.69	964.58	762.07	1104.97	781.76
29.863	0	0.66	0.16	0.29	0.73	0.03	0.12	0.11	0.55	0.25	98.53	27.83	0	97.85	1.35	6.46	0.25	0.09	0.55	0.04	0.22	0.03	0	0.12	0.3	0.23	0	1.46	75.01	9.06	0.1	78.28	0.22	0.1	0	0	15.08	-2.92	11.01	65.37	141.43	916.57	717.86	1132.51	949.71	965.33	761.75	1105.29	782.16
29.896	0	0.66	0.18	0.28	0.65	0.03	0.13	0.1	0.49	0.3	98.67	21.98	0	98.01	1.06	3.88	0.3	0.08	0.49	0.04	0.28	0.02	0	0.1	0.27	0.24	0	0.88	73.69	9.29	0.09	61	0.21	0.13	0	0	13.84	-2.5	11.37	65.37	140.79	916.54	716.68	1133.77	949.99	966.71	759.72	1105.82	781.42
29.929	0	0.65	0.18	0.26	0.6	0.03	0.13	0.09	0.38	0.3	98.7	17.91	0	98.22	0.83	2.6	0.3	0.08	0.38	0.04	0.28	0.03	0	0.1	0.25	0.23	0	0.83	71.79	9.2	0.09	59.16	0.19	0.15	0	0	15.37	-1.95	11.17	65.75	139.66	916.73	717.02	1134.12	950.91	967.13	761.53	1105.38	781.4
29.963	0	0.66	0.19	0.26	0.56	0.02	0.13	0.09	0.32	0.41	98.68	15.74	0	96.55	0.59	1.29	0.41	0.08	0.32	0.07	0.26	0.02	0	0.09	0.23	0.25	0	0.62	71.17	9.35	0.09	72.22	0.16	0.14	0	0	14.93	-5.34	11.85	65.51	141.72	916.05	717.55	1134.57	952.44	967.12	760.09	1106.85	783.75
29.996	0	0.66	0.19	0.25	0.54	0.02	0.13	0.09	0.27	0.43	98.69	14.5	0	96.85	0.42	0.75	0.43	0.08	0.27	0.07	0.2	0.02	0	0.08	0.21	0.26	0	0.52	70.49	9.19	0.08	73.32	0.16	0.12	0	0	14.54	-4.86	11.78	65.49	142.12	915.41	717.15	1135.34	953.2	966.85	760.71	1107.19	783.12
30.029	0	0.65	0.19	0.24	0.53	0.02	0.13	0.09	0.28	0.48	98.7	13.56	0	97.31	0.38	0.7	0.48	0.09	0.28	0.07	0.16	0.02	0	0.08	0.18	0.27	0	0.8	69.59	9.5	0.08	81.22	0.15	0.08	0	0	15.87	-4.06	11.7	65.79	142.84	915.06	716.93	1135.71	953.57	966.38	762.14	1107.68	783.02
30.063	0	0.68	0.19	0.26	0.55	0.02	0.13	0.09	0.34	0.56	98.64	15.08	0	97.52	0.35	0.57	0.56	0.09	0.34	0.07	0.17	0.01	0	0.08	0.18	0.3	0	0.85	71.25	10.31	0.06	74.19	0.13	0.07	0	0	16.02	-3.63	11.88	65.71	142.89	914.19	715.72	1136.26	953.69	966.36	761.77	1107.81	782.06
30.096	0	0.66	0.19	0.25	0.53	0.02	0.13	0.09	0.36	0.62	98.67	13.9	0	97.84	0.32	0.46	0.62	0.09	0.36	0.07	0.15	0.01	0	0.07	0.15	0.3	0	0.95	70.02	10.14	0.06	79.11	0.13	0.06	0	0	16.03	-2.93	11.39	65.77	141.63	915.05	716.02	1137.04	954.75	967.13	762.08	1107.4	781.68
30.13	0	0.58	0.19	0.2	0.47	0.02	0.13	0.09	0.36	0.76	98.85	8.98	0	97.36	0.32	0.51	0.76	0.09	0.36	0.07	0.17	0.01	0	0.06	0.11	0.28	0	0.83	63.76	10.75	0.05	84.28	0.12	0.04	0	0	14.45	-3.96	11.5	65.51	140.58	915.46	717.18	1135.96	954.24	967.43	761.49	1106.45	782.38
30.163	0	0.55	0.19	0.19	0.46	0.02	0.13	0.09	0.38	0.87	98.9	7.81	0	97.16	0.4	0.65	0.87	0.08	0.38	0.06	0.18	0.01	0	0.05	0.12	0.28	0	1	61.75	11.63	0.05	83.49	0.12	0.05	0	0	15.72	-4.34	11.01	65.66	142.56	915.93	717.11	1136.99	954.69	966.7	762.92	1107.95	782.25
30.196	0	0.54	0.19	0.18	0.45	0.02	0.13	0.1	0.4	0.79	98.93	7.06	0	97.31	0.55	0.74	0.79	0.05	0.4	0.07	0.15	0	0	0.05	0.12	0.23	0	1.7	60.47	12.36	0.04	80.37	0.13	0.06	0	0	15.16	-4.05	11.29	65.42	142.07	915.67	717.13	1137.23	955.17	967.25	762.57	1107.91	782.51
30.23	0	0.49	0.19	0.16	0.43	0.02	0.13	0.1	0.4	0.78	99.01	5.52	0	97.26	0.75	1.19	0.78	0.04	0.4	0.05	0.11	0	0	0.04	0.12	0.19	0	2.65	56.81	12.86	0.04	87.42	0.13	0.07	0	0	13.4	-4.16	11.48	65.08	140.83	916.38	717.82	1137.15	954.83	968.36	761.89	1107.64	782.78
30.263	0	0.5	0.19	0.16	0.44	0.02	0.13	0.11	0.39	0.71	99	6.11	0	96.98	0.95	1.55	0.71	0.04	0.39	0.04	0.09	0	0	0.03	0.11	0.19	0	2.58	57.79	13.22	0.03	82.86	0.13	0.08	0	0	14.16	-4.65	11.81	65.24	140.33	916.09	717.67	1135.87	953.73	968.21	761.27	1106.83	783.09
30.296	0	0.45	0.19	0.14	0.41	0.02	0.13	0.11	0.37	0.73	99.1	4.42	0	97.22	1.19	1.73	0.73	0.04	0.37	0.04	0.09	0	0	0.03	0.11	0.17	0	2.77	53.36	13.1	0.03	80.63	0.13	0.11	0	0	15.78	-4.22	11.85	65.55	142.63	914.92	716.61	1136.24	953.47	966.75	762.75	1108.02	782.48
30.33	0	0.4	0.19	0.12	0.39	0.02	0.13	0.11	0.37	0.74	99.21	3.39	0	97.76	1.47	2.45	0.74	0.04	0.37	0.03	0.12	0	0	0.03	0.13	0.14	0	2.27	49.21	12.99	0.03	75.03	0.12	0.13	0	0	16.24	-3.12	11.29	65.64	143.22	915.57	716.87	1136.5	953.81	966.31	763.24	1108.24	782.4
30.363	0	0.37	0.18	0.11	0.38	0.02	0.14	0.11	0.42	0.74	99.24	2.85	0	97.54	1.74	2.58	0.74	0.04	0.42	0.03	0.22	0.01	0	0.03	0.14	0.14	0	2.18	46.81	12.22	0.03	55.15	0.13	0.12	0	0	16.06	-3.6	11.29	65.54	142.99	916.12	716.35	1137.56	953.81	967.18	762.93	1108.93	781.76
30.397	0	0.35	0.18	0.1	0.37	0.03	0.14	0.11	0.51	0.61	99.27	2.45	0	97.43	1.94	2.77	0.61	0.04	0.51	0.03	0.31	0	0	0.03	0.16	0.11	0.01	3.11	44.73	11.82	0.02	64.45	0.13	0.12	0	0	15.59	-3.83	11.53	65.51	141.5	916.93	717.04	1137.68	954.2	968.63	762.29	1108.67	782.6
30.43	0	0.34	0.18	0.1	0.36	0.03	0.13	0.11	0.45	0.53	99.28	2.28	0	97.17	1.91	3.04	0.53	0.04	0.45	0.02	0.25	0	0	0.03	0.17	0.09	0.01	3.07	43.5	12.32	0.02	75.53	0.13	0.13	0	0	15.22	-4.33	11.27	65.32	140.66	918.52	717.55	1139.29	954.99	970.27	762.8	1109.54	782.52
30.463	0	0.36	0.18	0.11	0.37	0.02	0.13	0.11	0.37	0.5	99.27	2.57	0	97.03	1.66	2.57	0.5	0.04	0.37	0.02	0.17	0	0	0.03	0.14	0.08	0.01	2.41	45.51	12.59	0.02	84.23	0.14	0.11	0	0	12.95	-4.57	12.41	64.93	138.37	918.47	718.09	1137.6	953.45	971.87	760.15	1108.22	783.68
30.497	0	0.36	0.18	0.11	0.37	0.02	0.13	0.12	0.25	0.37	99.26	2.69	0	96.87	1.65	2.49	0.37	0.04	0.25	0.02	0.08	0	0	0.02	0.12	0.06	0	1.22	46.2	15.16	0.02	64.19	0.14	0.09	0	0	12.56	-4.84	12.63	64.78	139.26	918.9	716.7	1138.98	952.72	972.68	758.7	1109.85	782.75
30.53	0	0.34	0.18	0.1	0.35	0.02	0.13	0.12	0.29	0.34	99.3	2.19	0	97.14	1.84	2.56	0.34	0.04	0.29	0.03	0.11	0	0	0.03	0.17	0.05	0.01	1.48	43.47	14.85	0.01	61.25	0.16	0.12	0	0	16.71	-4.38	11.61	65.65	142.64	917.52	716.24	1138.82	953.69	969.07	762.47	1110.34	782.23
30.563	0	0.34	0.18	0.1	0.35	0.02	0.13	0.12	0.35	0.36	99.29	2.29	0	97.21	1.75	2.3	0.36	0.04	0.35	0.03	0.14	0	0	0.03	0.16	0.06	0.01	1.33	44.33	15.23	0.01	64.55	0.16	0.12	0	0	16.86	-4.25	11.13	65.66	141.1	918.86	716.58	1139.82	954.57	970.32	762.76	1110.13	781.85
30.597	0	0.35	0.18	0.11	0.36	0.03	0.13	0.14	0.4	0.28	99.28	2.47	0	96.93	1.81	2.42	0.28	0.05	0.4	0.02	0.16	0	0	0.03	0.13	0.04	0.01	1.26	45.16	17.86	0.01	76.65	0.17	0.13	0	0	15.75	-4.73	11.83	65.62	140.33	918.27	716.61	1139.04	954	970.85	761.46	1109.61	782.41
30.63	0	0.36	0.18	0.11	0.38	0.03	0.13	0.15	0.46	0.27	99.24	3.04	0	96.93	1.61	3.05	0.27	0.06	0.46	0.02	0.2	0	0	0.03	0.09	0.04	0.01	1.38	47.2	18.98	0.01	79.88	0.17	0.1	0	0	15.69	-4.73	12.22	65.67	139.69	918.6	716.8	1138.9	953.62	971.71	761.04	1109.67	782.96
30.663	0	0.35	0.18	0.11	0.38	0.03	0.13	0.15	0.36	0.25	99.24	3	0	97.12	1.62	3.46	0.25	0.07	0.36	0.02	0.16	0	0	0.03	0.08	0.04	0.01	0.6	46.61	19.13	0.01	79.06	0.19	0.09	0	0	16.88	-4.41	11.69	65.84	141.55	919.19	716.3	1139.54	953.2	970.87	761.73	1110.91	782.35
30.697	0	0.38	0.18	0.12	0.41	0.02	0.13	0.15	0.27	0.2	99.18	3.9	0	96.68	1.59	3.58	0.2	0.07	0.27	0.02	0.1	0	0	0.03	0.07	0.03	0	0.34	49.87	19.41	0.01	81.5	0.19	0.06	0	0	15.07	-5.14	12.37	65.62	139.32	919.12	716.83	1138.47	952.69	972.16	759.87	1109.53	783.06
30.73	0	0.38	0.17	0.13	0.44	0.02	0.13	0.16	0.22	0.19	99.12	4.8	0	97.16	1.67	4.78	0.19	0.09	0.22	0.02	0.09	0	0	0.04	0.06	0.03	0	0.22	51.36	19.72	0.01	75.89	0.19	0.04	0	0	16.83	-4.34	12.65	65.9	140.15	918.14	716.18	1137.92	952.24	971.33	760.5	1109.63	783.19
30.764	0	0.38	0.17	0.13	0.44	0.02	0.13	0.16	0.2	0.22	99.13	4.74	0	97.16	1.47	4.76	0.22	0.09	0.24	0.02	0.1	0.01	0	0.04	0.06	0.04	0	0.15	51.24	18.53	0.01	71.55	0.2	0.03	0	0	16.57	-4.33	12.68	65.98	139.81	917.02	716.13	1136.52	951.78	970.24	760.35	1108.21	782.94
30.797	0	0.46	0.17	0.17	0.49	0.02	0.13	0.15	0.2	0.23	99.02	7.94	0	97.06	1.18	4.28	0.23	0.11	0.24	0.02	0.09	0.01	0	0.04	0.04	0.05	0	0.11	58.56	19.15	0.01	64.76	0.2	0	0	0	15.21	-4.51	12.7	65.82	137.9	916.07	716.25	1135.1	952	969.95	758.92	1105.79	782.67
30.83	0	0.5	0.17	0.19	0.53	0.02	0.12	0.15	0.19	0.22	98.94	10.62	0	96.2	0.94	4.22	0.22	0.15	0.23	0.02	0.08	0.01	0	0.04	0.03	0.05	0	0.07	62.6	19.44	0.01	72.79	0.19	0	0	0	14.49	-5.84	12.38	65.65	138.16	916.64	717.26	1133.84	951.32	969.24	758.29	1105.12	783.32
30.864	0	0.61	0.18	0.25	0.59	0.02	0.12	0.15	0.17	0.19	98.78	16.99	0	96.19	0.71	3.47	0.19	0.16	0.24	0.02	0.09	0.02	0	0.05	0.04	0.06	0	0.11	70.12	19.01	0.01	64.88	0.17	0	0	0	14.88	-5.86	11.28	65.74	141.21	916.02	717.62	1132.26	950.6	965.52	759.37	1104.75	782.91
30.897	0	0.64	0.18	0.26	0.6	0.02	0.13	0.13	0.16	0.2	98.71	18.07	0	96.25	0.6	2.77	0.2	0.16	0.24	0.02	0.09	0.01	0	0.06	0.05	0.07	0	0.1	71.75	17.53	0.01	74.79	0.16	0	0	0	10.29	-5.77	11.29	65.01	135.19	915.17	717.52	1128.8	947.1	965.82	757.92	1099.25	779.63
30.93	0	0.7	0.18	0.29	0.64	0.02	0.13	0.12	0.16	0.2	98.6	22.47	0	97.93	0.5	2.75	0.2	0.16	0.24	0.02	0.11	0.02	0	0.07	0.06	0.07	0	0.16	75.17	15.9	0.01	90.85	0.16	0	0	0	13.9	-2.7	10.78	65.61	141.59	915.65	717.68	1130.6	947.98	963.56	761.39	1103.77	781.14
30.964	0	0.75	0.18	0.32	0.66	0.02	0.13	0.11	0.23	0.22	98.49	25.86	0	97.93	0.46	2.22	0.22	0.16	0.31	0.03	0.16	0.03	0	0.09	0.07	0.09	0	0.23	78	14.45	0.01	81.87	0.16	0	0	0	13.46	-2.72	11.09	65.42	140.53	914.95	717.18	1131.07	948.48	964.2	761.43	1103.42	780.57
30.997	0	0.75	0.18	0.32	0.67	0.02	0.13	0.11	0.15	0.21	98.49	26.45	0	96.29	0.48	2.43	0.21	0.16	0.31	0.04	0.14	0.02	0	0.1	0.08	0.09	0	0.12	78.17	12.94	0.01	73.1	0.15	0	0	0	11.73	-5.72	11.38	65.15	136.42	912.45	716.39	1128.43	948.02	963.72	759.17	1098.7	778.94
31.03	0	0.76	0.18	0.33	0.68	0.02	0.13	0.1	0.17	0.21	98.49	27.48	0	98.2	0.5	2.75	0.21	0.15	0.33	0.05	0.09	0.03	0	0.12	0.09	0.08	0	0.16	78.51	11.69	0.01	80.31	0.17	0	0	0	14.19	-2.01	10.52	65.52	137.85	916.37	717.84	1132.41	950.17	966.02	762.82	1102.77	780.18
31.064	0	0.81	0.18	0.37	0.73	0.02	0.13	0.1	0.14	0.23	98.37	33.49	0	96.53	0.6	2.89	0.23	0.11	0.36	0.05	0.09	0.03	0	0.14	0.14	0.08	0	0.12	81.91	10.65	0.01	61.48	0.14	0	0	0	13.08	-5.38	11.16	65.27	137.16	913.84	717.19	1128.96	948.27	964.14	760.11	1099.85	779.99
31.097	0	0.81	0.17	0.37	0.77	0.02	0.13	0.11	0.2	0.25	98.39	35.95	0	98.13	0.81	3.89	0.25	0.1	0.33	0.06	0.11	0.02	0	0.15	0.2	0.08	0	0.11	82.25	11.09	0.01	82.51	0.14	0	0	0	13.66	-2.2	10.38	65.47	141.91	915.03	718.35	1131.39	949.88	962.93	763.68	1103.77	781.02
31.131	0	0.81	0.17	0.38	0.81	0.02	0.13	0.1	0.2	0.29	98.38	39.3	0	97.34	1.07	4.67	0.29	0.09	0.31	0.08	0.15	0.02	0	0.2	0.15	0.1	0	0.08	83.25	9.3	0.01	62.43	0.12	0.01	0	0	11.5	-4.01	11.41	65.05	137.54	914.07	716.81	1131.21	949.11	965.43	760.66	1101.68	779.42
31.164	0	0.81	0.17	0.39	0.86	0.02	0.13	0.11	0.21	0.28	98.28	42.92	0	98.2	1.26	5.74	0.28	0.08	0.35	0.07	0.14	0.02	0	0.21	0.17	0.09	0	0.09	84.04	9.4	0.01	79.91	0.12	0.01	0	0	13.47	-2.01	11.26	65.22	138.33	917.22	718.26	1134.8	951.57	968.29	763.05	1105.39	781.53
31.197	0	0.82	0.16	0.41	0.91	0.02	0.12	0.12	0.22	0.27	98.18	47.14	0	97.16	1.39	6.56	0.27	0.08	0.39	0.07	0.13	0.02	0	0.22	0.15	0.09	0	0.08	85.35	10.38	0.01	87.05	0.12	0.01	0	0	13.79	-4.33	11.3	65.37	143.48	916.25	719.01	1133.9	951.63	965.33	763	1107.31	783.74
31.231	0	0.79	0.15	0.42	1.06	0.02	0.12	0.13	0.3	0.32	97.87	56.86	0	97.2	1.63	10.21	0.32	0.09	0.35	0.05	0.08	0.01	0	0.3	0.16	0.1	0	0.08	86.56	8.7	0.01	84.44	0.12	0.02	0	0	13.19	-4.27	10.99	65.17	143.39	916.4	720.06	1134.02	953.06	965.17	763.47	1107.01	784.5
31.264	0	0.77	0.15	0.41	1.07	0.02	0.12	0.13	0.32	0.3	97.86	56.61	0	97.38	1.63	10.93	0.3	0.09	0.37	0.05	0.09	0.02	0	0.32	0.17	0.09	0	0.13	85.71	8.73	0.02	82.51	0.12	0.03	0	0	13.14	-3.92	11.25	64.93	142.28	917.09	720.08	1135.38	954.02	966.99	763.38	1107.66	784.77
31.297	0	0.75	0.15	0.4	1.06	0.02	0.12	0.13	0.37	0.27	97.88	55.54	0	97.51	1.62	11.08	0.27	0.11	0.33	0.04	0.1	0.02	0	0.37	0.18	0.09	0	0.21	85.02	8.47	0.02	66.16	0.11	0.04	0	0	11.47	-3.66	12.04	64.65	141.17	916.71	719.76	1135.71	953.88	968.41	762.12	1107.73	784.87
31.331	0	0.67	0.13	0.37	1.14	0.02	0.11	0.15	0.56	0.26	97.72	58.21	0	96.72	1.56	14.87	0.26	0.12	0.29	0.03	0.1	0.03	0	0.56	0.17	0.07	0	0.3	82.59	7.39	0.02	77	0.11	0.03	0	0	13.04	-5.08	11	65.02	143.62	915.91	719.68	1134.43	953.58	965.03	763.27	1107.12	784.19
31.364	0	0.65	0.13	0.37	1.18	0.02	0.11	0.16	0.59	0.24	97.63	60.48	0	97.03	1.37	16.29	0.24	0.13	0.31	0.02	0.15	0.04	0	0.59	0.16	0.07	0	0.37	82.34	7.46	0.02	67.53	0.11	0.03	0	0	13	-4.57	11.07	65.01	142.76	915.7	719.95	1134.25	954.17	965.3	763.34	1106.49	784.49
31.398	0	0.61	0.12	0.35	1.26	0.02	0.1	0.18	0.67	0.24	97.49	63.03	0	96.99	1.41	18.76	0.24	0.14	0.31	0.02	0.16	0.03	0	0.67	0.18	0.06	0	0.31	81.21	8.71	0.02	77.97	0.11	0.02	0	0	13.1	-4.64	11.37	65.2	143.04	914.59	719.25	1133.52	953.67	964.64	762.57	1106.02	784.29
31.431	0	0.58	0.12	0.34	1.26	0.02	0.1	0.2	0.68	0.24	97.48	61.53	0	97.12	1.68	19.56	0.24	0.14	0.35	0.02	0.18	0.03	0	0.68	0.2	0.07	0	0.44	79.61	9.41	0.02	65.25	0.11	0.01	0	0	13.27	-4.41	11.13	65.24	143.48	912.97	718.76	1132.6	953.94	962.86	762.81	1104.83	783.59
31.464	0	0.56	0.12	0.32	1.19	0.02	0.11	0.19	0.73	0.27	97.62	56.44	0	97.52	1.94	18.78	0.23	0.13	0.44	0.02	0.27	0.04	0	0.73	0.23	0.07	0	0.61	77.78	8.91	0.02	62.03	0.12	0.01	0	0	13.15	-3.63	10.91	65.24	144.81	911.74	718.14	1132.3	953.92	961.21	763.18	1104.68	782.8
31.498	0	0.56	0.12	0.31	1.19	0.03	0.11	0.2	0.82	0.29	97.62	55.86	0	97.61	2.22	18.61	0.21	0.11	0.47	0.03	0.29	0.04	0	0.82	0.25	0.07	0	0.52	77.66	9.69	0.02	74.05	0.12	0	0	0	12.68	-3.46	10.67	65.28	143.78	911.72	717.86	1133.26	954.81	961.76	763.67	1104.39	781.78
31.531	0	0.55	0.12	0.32	1.3	0.03	0.11	0.22	0.82	0.24	97.41	61.07	0	97.29	2.52	20.23	0.18	0.1	0.53	0.03	0.24	0.02	0	0.82	0.25	0.07	0	0.47	78.71	10.03	0.02	49.69	0.13	0	0	0	13.79	-4.09	10.42	65.53	144.15	912.82	717.22	1135.17	955.73	962.82	763.34	1105.82	781.49
31.564	0	0.55	0.12	0.32	1.28	0.03	0.11	0.22	0.68	0.18	97.43	60.65	0	97.44	2.38	20.19	0.18	0.07	0.46	0.03	0.13	0.01	0	0.68	0.21	0.05	0	0.35	78.52	10.34	0.02	64.68	0.13	0.01	0	0	13.62	-3.8	10.53	65.33	145.31	913.14	716.15	1137.57	956.64	963.79	762.91	1107.98	780.93
31.598	0	0.54	0.12	0.29	1.13	0.02	0.11	0.2	0.63	0.13	97.74	50.95	0	98.03	2.46	17.71	0.13	0.07	0.35	0.03	0.11	0.01	0	0.63	0.24	0.04	0	0.3	76.1	10.06	0.02	43.27	0.14	0	0	0	13.51	-2.46	11.4	65.48	140.96	912.27	716.43	1135.4	955.76	965.18	762.36	1104.87	781.25
31.631	0	0.54	0.13	0.29	1.1	0.02	0.11	0.19	0.58	0.13	97.79	48.8	0	97.86	2.81	16.7	0.13	0.06	0.29	0.04	0.13	0.02	0	0.58	0.24	0.04	0	0.25	76.04	10.31	0.02	57.31	0.13	0.01	0	0	14.75	-2.88	11.57	65.58	144.67	911.69	715.7	1136.16	955.56	963.88	762.95	1107.34	781.67
31.664	0	0.55	0.13	0.29	1.07	0.02	0.11	0.19	0.46	0.16	97.87	47.06	0	97.59	2.65	15.98	0.12	0.05	0.22	0.05	0.16	0.02	0	0.46	0.15	0.04	0	0.14	75.89	10.51	0.02	58.16	0.13	0.02	0	0	16.58	-3.5	11.46	65.72	143.85	912.42	715.27	1137.21	956.67	965	762.6	1107.57	781.78
31.698	0	0.51	0.12	0.27	1.07	0.02	0.11	0.19	0.35	0.24	97.87	46.01	0	97.56	2.41	17.5	0.12	0.04	0.18	0.05	0.24	0.02	0	0.35	0.09	0.04	0	0.07	73.84	9.64	0.02	65.3	0.12	0.04	0	0	16.07	-3.55	11.21	65.57	143.16	912.95	715.42	1137.6	957.1	965.49	762.21	1107.34	781.55
31.731	0	0.52	0.13	0.28	1.02	0.02	0.11	0.18	0.28	0.24	97.95	44.23	0	97.56	2.04	16.51	0.14	0.04	0.18	0.05	0.24	0.02	0	0.28	0.07	0.03	0.01	0.05	73.94	9.81	0.02	63.66	0.12	0.03	0	0	17.18	-3.57	11.17	65.65	143.2	913.75	715.04	1138.53	957.09	966.26	762.54	1108.22	781.35
31.765	0	0.54	0.13	0.27	0.95	0.02	0.11	0.17	0.19	0.17	98.09	40.01	0	96.76	1.96	14.44	0.17	0.03	0.17	0.06	0.14	0.01	0	0.19	0.05	0.03	0.01	0.04	73.86	10.53	0.02	71.94	0.11	0.04	0	0	17.85	-5.02	11.18	65.63	142.64	914.42	715.42	1138.94	957.93	967.11	762.12	1108.34	782.16
31.798	0	0.61	0.14	0.3	0.94	0.02	0.12	0.17	0.14	0.21	98.12	41.66	0	97.18	2.04	11.97	0.21	0.03	0.16	0.07	0.13	0.01	0	0.14	0.04	0.03	0	0.04	77.18	12.26	0.02	66.16	0.1	0.04	0	0	17.58	-4.3	11.31	65.54	142.07	915.01	715.3	1138.9	957.02	967.79	761.71	1108.41	781.92
31.831	0	0.62	0.14	0.31	0.99	0.02	0.12	0.18	0.12	0.22	98.01	44.32	0	97.19	2.79	12.06	0.22	0.02	0.16	0.08	0.11	0	0	0.12	0.04	0.03	0	0.06	78.43	13.57	0.02	61.61	0.1	0.03	0	0	17.55	-4.29	11.64	65.51	141.77	915.27	715.14	1138.86	956.23	968.41	761.46	1108.7	781.95
31.865	0	0.63	0.14	0.33	1.07	0.02	0.12	0.21	0.1	0.23	97.85	49.49	0	97.09	3.08	13.2	0.23	0.02	0.14	0.09	0.07	0	0	0.07	0.03	0.02	0	0.05	79.88	15.87	0.02	68.88	0.1	0.03	0	0	17.91	-4.47	11.72	65.54	142.06	915.51	715.25	1139.07	956.41	968.64	761.41	1109.14	782.42
31.898	0	0.68	0.14	0.35	1.07	0.02	0.12	0.21	0.09	0.25	97.86	51.5	0	97.07	2.98	11.8	0.25	0.02	0.13	0.08	0.05	0	0	0.06	0.02	0.02	0	0.03	82.28	17.36	0.02	74.11	0.09	0.02	0	0	18.22	-4.5	11.56	65.67	142.42	915.69	715.23	1139.26	956.63	968.49	761.41	1109.35	782.45
31.931	0	0.74	0.14	0.4	1.18	0.02	0.12	0.23	0.08	0.26	97.64	59.99	0	97.38	3.16	12.03	0.26	0.02	0.12	0.07	0.04	0	0	0.04	0.02	0.01	0	0.02	86.34	18.86	0.02	80.25	0.08	0.01	0	0	16.75	-3.92	11.96	65.46	142.48	915.25	715.36	1138.76	955.91	968.5	760.88	1109.31	782.63
31.965	0	0.84	0.14	0.48	1.3	0.02	0.12	0.27	0.07	0.25	97.41	68.59	0	97.78	3.38	11.63	0.25	0.01	0.09	0.05	0.02	0	0	0.02	0.02	0.01	0	0.01	91.43	23.13	0.02	69.68	0.07	0.01	0	0	15.14	-3.08	12.04	65.06	141.43	914.46	714.77	1138.79	955.54	968.55	760.9	1108.52	781.16
31.998	0	0.82	0.13	0.49	1.49	0.02	0.12	0.32	0.06	0.21	97.02	75.39	0	98.18	3.98	14.43	0.21	0.01	0.08	0.04	0.01	0	0	0.02	0.01	0.01	0	0.01	92.83	23.63	0.02	68.01	0.06	0	0	0	14.54	-2.05	12.08	64.92	140.6	914.34	714.35	1138.63	955.13	968.82	760.26	1107.96	780.51
32.031	0	0.8	0.13	0.51	1.65	0.02	0.12	0.39	0.06	0.19	96.7	80.15	0	98.27	4.07	16.94	0.19	0.01	0.08	0.03	0	0	0	0.01	0.01	0.01	0	0.01	93.76	25.82	0.02	62.73	0.06	0	0	0	14.73	-1.81	12.13	64.82	141.52	913.98	714.07	1138.31	954.49	968.15	760.37	1108.25	780.39
32.065	0	0.78	0.12	0.53	1.88	0.02	0.11	0.47	0.05	0.2	96.24	85.01	0	98.41	4.23	20.09	0.2	0.02	0.09	0.02	0	0	0	0.01	0.01	0.01	0	0.01	94.84	27.08	0.02	54.7	0.05	0	0	0	15.78	-1.36	12.38	64.93	141.27	913.79	714.02	1137.99	954.06	968.23	761.23	1108.18	780.54
32.098	0	0.76	0.11	0.52	1.97	0.02	0.11	0.49	0.05	0.17	96.06	86.39	0	97.94	4.24	21.53	0.17	0.02	0.1	0.02	0	0	0	0.01	0.01	0	0	0.02	94.8	26.52	0.02	73.56	0.05	0	0	0	17.11	-2.7	12.52	65.3	141.7	915.34	714.41	1138.38	953.96	969.32	760.31	1109.34	781.99
32.132	0	0.8	0.12	0.54	1.91	0.02	0.12	0.48	0.08	0.19	96.19	85.24	0	98.08	4.92	19.17	0.19	0.02	0.13	0.02	0.01	0	0	0.01	0.02	0	0	0.08	95.99	27.66	0.02	73.29	0.05	0.01	0	0	16.85	-2.34	11.73	65.29	141.58	917.2	715.38	1138.97	953.66	969.57	761.86	1109.79	781.49
32.165	0	0.81	0.13	0.52	1.75	0.02	0.13	0.39	0.14	0.19	96.5	81.2	0	97.53	5.57	16.37	0.19	0.02	0.14	0.01	0.02	0	0	0.01	0.03	0	0	0.16	95.17	25.23	0.02	64.92	0.05	0.02	0	0	16.73	-3.61	11.73	65.3	141.38	918.32	715.66	1139.42	953.11	970.44	761.83	1110.44	781.55
32.198	0	0.85	0.14	0.5	1.47	0.02	0.13	0.3	0.14	0.22	97.06	73.12	0	97.58	5.46	11.95	0.22	0.02	0.14	0.01	0.05	0	0	0.01	0.05	0	0	0.41	93.84	23.18	0.02	60.67	0.05	0.04	0	0	17.72	-3.53	12.06	65.73	142.37	918.31	715.2	1139.48	952.52	970.46	761.58	1111.36	781.97
32.232	0	0.88	0.15	0.49	1.34	0.02	0.14	0.25	0.17	0.23	97.32	67.51	0	97.64	5.76	9.29	0.23	0.02	0.17	0.01	0.13	0.01	0	0.02	0.09	0	0	0.9	93.14	21.48	0.02	59.83	0.04	0.06	0	0	17.94	-3.38	12.17	65.77	142.62	918.44	715.05	1139.96	952.65	970.79	761.62	1111.93	782.09
32.265	0	0.89	0.16	0.47	1.19	0.02	0.15	0.21	0.22	0.24	97.61	60.74	0	97.55	5.44	6.82	0.24	0.02	0.22	0.02	0.19	0.01	0	0.02	0.13	0	0	0.63	91.95	20.15	0.02	59.74	0.04	0.09	0	0	17.27	-3.57	12.41	65.66	143.23	918.13	715.25	1139.95	952.47	970.65	761.86	1112.41	782.4
32.298	0	0.9	0.18	0.45	1.06	0.02	0.15	0.18	0.26	0.25	97.88	54.55	0	97.24	5.26	4.33	0.25	0.02	0.26	0.02	0.22	0.01	0	0.02	0.2	0	0	0.44	90.35	18.12	0.02	58.75	0.04	0.12	0	0	18.44	-4.19	12.14	65.98	143.58	919.63	715.39	1140.54	952.28	971.28	761.7	1113.31	782.73
32.332	0	0.86	0.18	0.42	0.96	0.02	0.15	0.14	0.28	0.22	98.08	48.81	0	97.01	5.1	3.1	0.22	0.02	0.28	0.02	0.2	0.01	0	0.03	0.26	0	0	0.35	87.64	13.34	0.02	59.69	0.04	0.15	0	0	18.24	-4.6	12.45	65.88	143.91	919.68	714.97	1141.07	952.03	971.8	761.15	1114.08	782.75
32.365	0	0.8	0.18	0.38	0.94	0.02	0.16	0.14	0.34	0.21	98.13	45.37	0	97.03	5.94	3.05	0.21	0.02	0.28	0.02	0.11	0.01	0	0.03	0.34	0	0	0.37	85.08	12.89	0.02	81.72	0.05	0.2	0	0	18.86	-4.57	13.17	65.84	142.3	920.89	714.32	1142.25	951.7	974.61	759.72	1114.98	783.09
32.399	0	0.67	0.18	0.29	0.85	0.02	0.16	0.13	0.33	0.17	98.3	33.21	0	97.56	6.57	3.8	0.17	0.02	0.22	0.02	0.03	0	0	0.04	0.33	0	0.01	0.68	78.07	10.14	0.02	70.21	0.05	0.2	0	0	17.38	-3.55	13.23	65.57	141.4	921.24	714.52	1142.41	951.55	975.32	759.28	1114.75	782.81
32.432	0	0.55	0.18	0.22	0.75	0.02	0.16	0.13	0.35	0.14	98.49	21.17	0	97.21	6.92	4.58	0.14	0.02	0.22	0.02	0.02	0	0	0.05	0.35	0	0	0.77	70.05	9.28	0.02	74.48	0.06	0.19	0	0	17.53	-4.25	13.77	65.58	140	921.32	714.49	1142.15	951.42	976.51	758.3	1114.24	783.35
32.465	0	0.51	0.17	0.21	0.78	0.02	0.17	0.15	0.33	0.12	98.45	20	0	96.61	7.89	5.66	0.12	0.02	0.22	0.01	0.01	0	0	0.05	0.33	0	0	0.91	68.19	9.64	0.02	78.1	0.06	0.2	0	0	18.02	-5.25	13.81	65.48	139.9	923.13	714.42	1143.44	950.96	978.18	757.89	1115.73	783.45
32.499	0	0.33	0.16	0.12	0.59	0.02	0.16	0.14	0.32	0.13	98.82	6.02	0	96.85	7.92	7.37	0.13	0.02	0.18	0.01	0.01	0	0	0.06	0.32	0	0	0.89	51.22	7.67	0.02	79.53	0.06	0.22	0	0	16.59	-4.88	13.58	65.24	138.09	922.76	714.72	1142.2	951.07	977.91	756.71	1113.48	782.98
32.532	0	0.28	0.16	0.09	0.55	0.02	0.17	0.15	0.31	0.15	98.91	4.1	0	96.29	8.74	7.8	0.15	0.02	0.18	0.01	0.01	0	0	0.08	0.31	0	0	0.66	45.35	7.59	0.02	80.93	0.06	0.25	0	0	18.47	-5.71	14.93	65.52	137.7	923.18	714.5	1141.51	949.1	979.63	755.92	1114.29	784.68
32.565	0	0.26	0.16	0.09	0.57	0.02	0.17	0.16	0.27	0.13	98.85	4.07	0	97.43	9.84	8.9	0.13	0.03	0.17	0.01	0.01	0	0	0.07	0.27	0	0	0.57	44.18	7.41	0.02	72.21	0.07	0.24	0	0	17.22	-3.82	13.91	65.24	138.1	924.03	715	1142.52	949.7	979.03	757.61	1114.71	783.4
32.599	0	0.21	0.16	0.06	0.49	0.02	0.18	0.17	0.21	0.17	99.02	2.1	0	97.71	10.85	8.85	0.17	0.03	0.19	0.01	0.02	0	0	0.07	0.21	0	0	0.42	34.65	6.8	0.02	74.67	0.07	0.26	0	0	17.37	-3.23	13.83	65.34	138.67	924.22	715.13	1142.11	949.03	978.59	757.81	1114.86	783.52
32.632	0	0.22	0.17	0.07	0.42	0.02	0.17	0.14	0.25	0.18	99.16	1.7	0	96.91	8.65	6.83	0.18	0.03	0.25	0.01	0.04	0	0	0.07	0.2	0	0	0.37	34.17	7.24	0.02	44.68	0.07	0.31	0	0	18.27	-4.76	12.72	65.44	140.84	925.78	715.9	1143.38	949.6	977.73	759.85	1116.6	783.33
32.665	0	0.22	0.18	0.06	0.35	0.02	0.16	0.12	0.32	0.19	99.31	1.15	0	97.16	6.53	4.77	0.19	0.03	0.32	0.01	0.07	0.01	0	0.06	0.21	0	0	0.33	31.1	7.77	0.02	55.46	0.08	0.3	0	0	16.83	-4.34	13.04	65.17	141.04	924.36	715.63	1142.3	948.61	976.71	759.78	1115.86	782.8
32.699	0	0.23	0.18	0.06	0.33	0.02	0.16	0.12	0.31	0.18	99.33	1.17	0	96.98	5.95	3.82	0.18	0.03	0.4	0.01	0.13	0.01	0	0.06	0.2	0	0	0.31	31.93	8.33	0.02	52.09	0.09	0.3	0	0	17.68	-4.66	12.48	65.44	141.26	924.25	715.38	1142.49	949.5	975.99	759.92	1115.47	782.32
32.732	0	0.23	0.18	0.06	0.31	0.02	0.15	0.11	0.44	0.19	99.39	1	0	96.95	4.86	3.04	0.19	0.03	0.49	0.03	0.2	0.01	0	0.06	0.2	0	0	0.44	30.85	8.35	0.02	73.29	0.09	0.27	0	0	16.99	-4.71	12.49	65.42	139.37	923.57	715.95	1140.71	948.96	975.53	760.1	1113.16	782.08
32.766	0	0.24	0.19	0.06	0.29	0.03	0.15	0.1	0.56	0.17	99.42	0.97	0	96.7	4.15	2.15	0.17	0.03	0.57	0.04	0.26	0.01	0	0.04	0.18	0	0	0.56	31.1	8.65	0.01	60.1	0.11	0.24	0	0	18.08	-5.11	12.89	65.48	141.63	922.07	715.22	1140.27	948.84	974.13	759.82	1113.9	782.73
32.799	0	0.24	0.19	0.07	0.29	0.03	0.15	0.1	0.58	0.17	99.42	0.99	0	96.73	3.94	1.83	0.17	0.03	0.58	0.06	0.27	0.01	0	0.04	0.19	0.01	0	0.64	31.54	8.65	0.02	76.85	0.12	0.23	0	0	16.9	-5.06	12.95	65.41	139.39	920.69	715.98	1137.93	948.77	973.27	759.73	1110.76	782.68
32.832	0	0.26	0.19	0.07	0.29	0.03	0.15	0.1	0.54	0.17	99.41	1.09	0	96.47	3.4	1.66	0.17	0.03	0.59	0.08	0.22	0.01	0	0.04	0.19	0.01	0	0.54	33.55	8.78	0.02	56.03	0.12	0.26	0	0	18.1	-5.47	11.62	65.44	141.65	923.79	716.4	1139.45	948.55	973.12	760.04	1112.98	782.49
32.866	0	0.29	0.19	0.08	0.31	0.03	0.14	0.1	0.43	0.17	99.38	1.4	0	96.71	2.78	1.56	0.17	0.03	0.62	0.1	0.17	0.01	0	0.03	0.23	0.01	0	0.43	37.65	9.9	0.02	67.56	0.15	0.27	0	0	17.35	-5.09	11.91	65.43	139.66	922.13	716.23	1138.06	948.33	972.69	760.34	1110.7	781.71
32.899	0	0.29	0.19	0.08	0.31	0.03	0.14	0.1	0.53	0.18	99.37	1.49	0	97.22	2.83	1.5	0.18	0.03	0.68	0.12	0.17	0.01	0	0.03	0.24	0.01	0	0.53	38.33	10.02	0.02	80.96	0.16	0.25	0	0	16.18	-4.22	11.71	65.38	140.46	921.39	716.47	1137.28	948.22	971.36	760.26	1110.19	781.62
32.932	0	0.3	0.19	0.09	0.33	0.03	0.14	0.1	0.56	0.21	99.34	1.74	0	96.82	3.14	1.47	0.21	0.03	0.77	0.1	0.15	0.01	0	0.02	0.22	0.01	0	0.56	39.96	10.12	0.02	83.78	0.17	0.35	0	0	16.39	-4.91	11.69	65.45	140.94	920.62	716.41	1136.53	948.08	970.38	760.32	1109.7	781.64
32.966	0	0.29	0.19	0.08	0.32	0.03	0.15	0.1	0.95	0.31	99.37	1.51	0	96.9	3.22	1.37	0.31	0.03	1.03	0.1	0.2	0.01	0	0.02	0.21	0.02	0.01	0.95	38.11	9.51	0.01	78.28	0.2	0.43	0	0	16.68	-4.79	11.83	65.43	140.86	919.45	716.19	1135.57	948.03	969.51	760.27	1108.74	781.64
32.999	0	0.29	0.2	0.08	0.31	0.03	0.15	0.1	1.01	0.33	99.38	1.44	0	95.75	3.25	1.21	0.33	0.03	1.01	0.08	0.21	0.01	0	0.02	0.19	0.02	0.01	1.52	37.51	9.8	0.01	59.85	0.21	0.57	0	0	14.28	-6.43	12.35	65.13	133.7	919.54	717.31	1131.64	946.08	971.34	757.36	1102.86	781.41
33.032	0	0.29	0.2	0.08	0.32	0.03	0.15	0.1	1.03	0.38	99.36	1.46	0	96.73	4.04	1.41	0.38	0.04	1.03	0.08	0.17	0.01	0	0.02	0.3	0.03	0.01	2.77	36.84	9.55	0.01	74.43	0.24	0.8	0	0	16.94	-5.06	11.52	65.55	141.72	921.14	717.98	1132.78	945.09	968.35	760.16	1108.2	783.15
33.066	0	0.28	0.21	0.07	0.29	0.03	0.15	0.1	1.14	0.55	99.41	1.11	0	97.32	4.02	1.09	0.55	0.04	1.14	0.09	0.22	0.01	0	0.02	0.41	0.06	0.02	6.29	33.18	8.93	0.02	72.33	0.27	1.02	0	0	16.99	-4.04	10.82	65.47	141.56	922.19	717.53	1133.87	945.37	968.64	760.12	1108.51	781.93
33.099	0	0.3	0.21	0.07	0.28	0.03	0.15	0.1	1.04	0.55	99.41	1.04	0	96.93	3.85	0.78	0.55	0.04	1.04	0.1	0.17	0.01	0	0.02	0.57	0.07	0.03	9.89	32.36	8.91	0.02	83.49	0.27	1.25	0	0	16.59	-4.74	10.89	65.56	139.86	921.69	717.8	1133.51	946.12	969.01	760.08	1107.16	781.88
33.133	0	0.32	0.22	0.06	0.27	0.03	0.15	0.09	1.33	0.55	99.37	0.9	0	97.39	3.75	0.7	0.55	0.04	1.33	0.11	0.15	0	0	0.02	0.69	0.1	0.04	17.03	30.41	8.35	0.02	84.46	0.31	1.68	0	0	17.09	-3.91	11.28	65.71	141.17	920.99	717.31	1132.94	945.11	968.27	760.03	1107.7	782.12
33.166	0	0.28	0.23	0.06	0.25	0.03	0.15	0.09	1.15	0.53	99.43	0.72	0	96.91	3.23	0.67	0.53	0.05	1.15	0.1	0.17	0	0	0.02	0.72	0.1	0.05	13.6	27.85	7.29	0.02	87.28	0.34	2.05	0	0	16.34	-4.77	11.8	65.62	141.4	919.53	716.71	1132.08	944.18	967.6	759.57	1107.24	781.76
33.199	0	0.26	0.24	0.06	0.24	0.03	0.15	0.08	1.07	0.58	99.48	0.65	0	96.53	2.83	0.51	0.58	0.05	1.07	0.11	0.13	0	0	0.02	0.83	0.1	0.05	9.13	26.73	6.72	0.02	74.15	0.34	2.38	0	0	15.9	-5.37	12.17	65.57	141.32	919.86	715.85	1133.67	944.27	969.01	758.93	1108.56	781.23
33.233	0	0.25	0.24	0.06	0.24	0.03	0.15	0.08	1.1	0.55	99.49	0.67	0	97.33	2.83	0.51	0.55	0.05	1.1	0.12	0.12	0	0	0.02	0.93	0.11	0.05	6.23	27.09	6.65	0.03	77.07	0.37	2.51	0	0	17.77	-4.03	12.28	65.83	141.92	919.1	714.37	1135.02	945.22	969.11	759.34	1109.43	780.53
33.266	0	0.24	0.25	0.06	0.24	0.03	0.15	0.08	1.15	0.55	99.5	0.65	0	97.71	3.37	0.56	0.55	0.06	0.88	0.11	0.09	0	0	0.02	1.15	0.11	0.05	4.63	26.11	6.32	0.03	71.55	0.36	2.62	0	0	17.05	-3.23	11.7	65.65	140.78	920.62	714.96	1135.66	946.08	970.08	758.55	1109.13	780.5
33.299	0	0.22	0.25	0.05	0.23	0.03	0.15	0.08	0.91	0.57	99.51	0.54	0	97.84	3.3	0.51	0.57	0.04	0.75	0.08	0.06	0	0	0.01	0.91	0.11	0.04	3.21	23.79	5.94	0.03	57.67	0.35	2.55	0	0	16.73	-2.92	11.66	65.57	140.53	920.11	714.32	1137.17	947.45	970.54	759.1	1109.57	779.62
33.333	0	0.19	0.24	0.04	0.22	0.03	0.15	0.08	0.65	0.64	99.52	0.4	0	97.63	3.53	0.71	0.64	0.04	0.58	0.06	0.05	0	0	0.01	0.65	0.11	0.03	1.85	19.22	5.43	0.03	55.38	0.33	2.27	0	0	16.14	-3.42	11.66	65.4	141.05	920.33	714.17	1138.28	948.08	970.99	758.94	1110.53	779.51
33.366	0	0.19	0.24	0.04	0.22	0.03	0.16	0.08	0.52	0.72	99.53	0.38	0	97.41	3.97	0.88	0.72	0.03	0.42	0.06	0.05	0	0	0.01	0.52	0.1	0.02	1.14	18.13	5.19	0.03	52.66	0.31	2.15	0	0	16.62	-3.86	12	65.42	141.23	920.26	714.53	1138.48	948.46	971.37	759.51	1111.05	780.38
33.4	0	0.17	0.23	0.04	0.2	0.03	0.16	0.08	0.45	0.9	99.54	0.33	0	97.39	4	0.85	0.9	0.03	0.41	0.05	0.08	0	0	0.01	0.45	0.1	0.02	0.67	14.47	4.68	0.03	75.47	0.27	1.92	0	0	17.21	-3.89	12.39	65.53	140.96	919.79	714.98	1138.31	949.23	971.63	759.97	1110.95	781.46
33.433	0	0.16	0.23	0.03	0.2	0.03	0.16	0.08	0.48	1.04	99.55	0.33	0	97.31	4.76	0.87	1.04	0.02	0.41	0.05	0.1	0	0	0.01	0.48	0.09	0.01	0.66	13.02	4.32	0.03	61.96	0.25	1.68	0	0	17.45	-4.06	11.79	65.56	141.98	920.22	714.92	1138.73	949.59	970.94	760.06	1111.35	781.09
33.466	0	0.16	0.22	0.04	0.21	0.03	0.16	0.09	0.42	1.1	99.56	0.33	0	97.24	4.99	1.13	1.1	0.02	0.41	0.05	0.13	0	0	0.01	0.42	0.09	0.01	0.53	13.62	4.36	0.03	60.2	0.23	1.33	0	0	16.3	-4.2	12.52	65.32	139.1	919.68	715.01	1137.73	948.85	972.22	759.38	1109.63	780.96
33.5	0	0.16	0.22	0.03	0.2	0.03	0.17	0.08	0.51	1.13	99.56	0.33	0	97.46	5.09	1.19	1.13	0.02	0.51	0.04	0.15	0	0	0.01	0.4	0.1	0.01	1.04	11.97	3.64	0.03	86.37	0.22	1.34	0	0	17.35	-3.77	12.48	65.64	140.05	918.04	715.73	1135.86	949.31	970.03	760.59	1108.42	782.06
33.533	0	0.16	0.22	0.03	0.19	0.03	0.16	0.08	0.59	1.04	99.56	0.33	0	97.44	4.49	1.24	1.04	0.02	0.59	0.05	0.18	0	0	0.01	0.4	0.09	0.01	1.95	10.61	3.63	0.03	91.88	0.22	1.38	0	0	16.77	-3.79	11.89	65.62	141.96	917.66	715.94	1134.83	948.77	967.86	760.38	1108.19	781.9
33.566	0	0.16	0.22	0.03	0.19	0.03	0.16	0.08	0.66	0.97	99.56	0.33	0	97.26	3.9	1.2	0.97	0.02	0.66	0.05	0.18	0	0	0.01	0.39	0.08	0.01	3.66	10.36	3.52	0.03	86.82	0.22	1.47	0	0	16.77	-4.14	11.91	65.63	142.65	916.64	715.8	1133.48	948.02	966.42	760.16	1107.41	781.86
33.6	0	0.17	0.22	0.03	0.18	0.03	0.15	0.08	0.59	0.9	99.56	0.33	0	97.58	3.18	1.07	0.9	0.02	0.59	0.04	0.13	0	0	0.01	0.34	0.05	0.01	4.5	10.55	3.29	0.02	78.79	0.2	1.38	0	0	17.48	-3.51	11.46	65.85	143.25	916.68	716.15	1132.95	948.02	965.37	761.04	1107.1	781.87
33.633	0	0.17	0.22	0.03	0.18	0.03	0.15	0.07	0.44	0.94	99.57	0.33	0	96.27	2.59	1.02	0.94	0.03	0.44	0.04	0.1	0	0	0.01	0.25	0.05	0.01	1.84	11.72	3.5	0.02	66.85	0.19	1.25	0	0	13.44	-5.74	11.85	65.16	135.89	916.57	716.02	1130.63	946.75	967.86	756.61	1101.7	780.09
33.666	0	0.17	0.21	0.04	0.2	0.02	0.15	0.08	0.27	0.94	99.59	0.33	0	97.36	3.2	1.35	0.94	0.04	0.27	0.03	0.06	0	0	0.01	0.22	0.05	0.01	0.66	12.9	3.39	0.02	87.27	0.17	0.84	0	0	16.42	-3.96	12.31	65.72	142.71	915.82	717.15	1130.07	946.22	964.87	759.81	1105.58	783.6
33.7	0	0.17	0.2	0.04	0.21	0.02	0.15	0.08	0.2	0.85	99.59	0.33	0	97.03	3.48	1.74	0.85	0.04	0.19	0.02	0.04	0	0	0.01	0.2	0.05	0.01	0.39	14.8	3.46	0.01	91.84	0.14	0.67	0	0	14.81	-4.58	11.82	65.65	141.28	914.66	717.88	1128.86	947.35	963.68	759.96	1103.06	783.07
33.733	0	0.17	0.2	0.04	0.21	0.02	0.15	0.08	0.21	0.75	99.57	0.33	0	97.09	3.91	2.12	0.75	0.06	0.19	0.02	0.04	0	0	0.01	0.21	0.05	0.01	0.53	14.94	3.38	0.01	78.48	0.13	0.72	0	0	15.02	-4.46	11.31	65.7	142.78	913.82	717.55	1128.81	947.72	961.93	760.79	1103.08	782.33
33.767	0	0.17	0.2	0.04	0.22	0.02	0.15	0.08	0.23	0.68	99.56	0.33	0	97.23	4.52	2.57	0.68	0.07	0.23	0.01	0.06	0	0.01	0.01	0.21	0.04	0.01	1.58	15.14	3.08	0.01	82.82	0.12	0.65	0	0	15.53	-4.2	11.41	65.72	142.75	913.2	717.17	1128.29	947.55	961.5	760.53	1102.59	782.25
33.8	0	0.17	0.19	0.04	0.23	0.02	0.16	0.09	0.28	0.55	99.54	0.35	0	96.54	5.11	3.02	0.55	0.07	0.28	0.01	0.07	0	0	0.01	0.22	0.04	0.01	2.23	15.65	3.05	0.01	86.25	0.13	0.62	0	0	14.5	-5.35	10.48	65.57	141.46	913.56	717.46	1128.65	948.62	961.25	760.83	1101.28	780.9
33.833	0	0.17	0.19	0.04	0.23	0.02	0.15	0.09	0.34	0.5	99.54	0.33	0	96.24	4.77	3.35	0.5	0.08	0.34	0.01	0.09	0	0	0.02	0.25	0.04	0.01	2.93	15.37	2.81	0.02	89.25	0.13	0.49	0	0	14.6	-5.79	10.6	65.55	140.33	913.15	717.45	1128.33	949.05	961.53	760.49	1100.37	780.96
33.867	0	0.18	0.18	0.04	0.24	0.02	0.15	0.09	0.4	0.36	99.53	0.38	0	95.52	4.09	3.72	0.36	0.08	0.4	0.01	0.15	0.01	0	0.02	0.3	0.05	0.01	3.4	17.86	2.88	0.02	80.03	0.14	0.48	0	0	15.59	-6.7	10.15	65.66	138.71	913.19	718.04	1127.73	949.85	961.41	761.37	1098.73	780.92
33.9	0	0.18	0.18	0.04	0.24	0.03	0.14	0.09	0.45	0.31	99.51	0.41	0	96.01	3.76	4.5	0.31	0.07	0.43	0.01	0.18	0.01	0	0.03	0.45	0.05	0.01	3.8	18.53	3.04	0.02	86.99	0.14	0.48	0	0	14.48	-6.1	10.07	65.39	138.81	912.78	718.5	1126.76	949.51	960.61	761.18	1097.99	781.05
33.933	0	0.19	0.18	0.05	0.25	0.02	0.14	0.09	0.5	0.25	99.51	0.46	0	96.21	3.37	4.53	0.25	0.07	0.33	0.01	0.14	0.01	0	0.03	0.5	0.06	0.01	3.15	20.05	2.93	0.02	92.26	0.13	0.59	0	0	15.03	-5.83	10.02	65.41	140.93	912.47	718.9	1125.84	948.89	959.03	761.72	1098.52	781.84
33.967	0	0.19	0.18	0.05	0.25	0.02	0.14	0.09	0.48	0.18	99.5	0.5	0	96.31	3.04	4.49	0.18	0.07	0.31	0.01	0.12	0.01	0	0.03	0.48	0.05	0.01	2.93	21.34	2.81	0.02	85.15	0.13	0.68	0	0	14.88	-5.69	10.09	65.22	140.8	912.43	718.38	1126.3	948.72	959.35	761.55	1098.76	781.26
34	0	0.19	0.18	0.05	0.25	0.02	0.14	0.09	0.53	0.16	99.5	0.49	0	96.4	2.86	4.68	0.16	0.06	0.28	0.01	0.08	0	0	0.04	0.53	0.05	0.01	3.54	20.84	2.86	0.02	89.34	0.13	0.77	0	0	14.47	-5.56	11.06	65.13	139	911.27	717.54	1126.19	948.49	960.59	760.75	1098.11	781.01
34.033	0	0.2	0.19	0.05	0.25	0.02	0.13	0.08	0.54	0.15	99.5	0.55	0	96.72	2.17	4.58	0.15	0.06	0.27	0.01	0.07	0	0	0.04	0.54	0.05	0.01	3.13	22.72	2.86	0.02	87.88	0.12	0.76	0	0	15.16	-5.08	10.91	65.25	142.67	910.69	716.57	1126.41	947.83	958.68	760.48	1099.9	780.84
34.067	0	0.21	0.19	0.05	0.25	0.02	0.13	0.08	0.48	0.15	99.5	0.6	0	97.36	1.66	3.98	0.15	0.06	0.24	0.01	0.07	0	0	0.04	0.48	0.05	0.01	2.5	24.43	2.73	0.02	76.61	0.11	0.71	0	0	16.06	-3.96	10.78	65.36	142.03	910.8	716.41	1126.35	947.68	958.78	761.25	1099.51	780.41
34.1	0	0.21	0.19	0.05	0.25	0.02	0.13	0.08	0.41	0.19	99.51	0.57	0	97.12	1.79	3.77	0.19	0.06	0.24	0.01	0.09	0	0	0.04	0.41	0.05	0.01	1.58	23.93	2.62	0.02	79.32	0.1	0.75	0	0	16.12	-4.41	10.79	65.47	144.55	911.44	715.52	1127.97	947.16	958.82	760.98	1102.11	779.99
34.134	0	0.19	0.19	0.05	0.24	0.02	0.14	0.08	0.37	0.19	99.53	0.46	0	96.42	2.39	3.41	0.19	0.06	0.2	0.02	0.09	0	0	0.06	0.37	0.06	0.01	0.51	21.29	2.35	0.02	56.96	0.1	0.7	0	0	13.55	-5.53	11.23	65.09	136.62	910.9	714.39	1127.34	947.11	962.13	757.99	1097.37	777.36
34.167	0	0.18	0.19	0.04	0.23	0.02	0.14	0.08	0.37	0.21	99.55	0.37	0	96.67	2.8	3.39	0.21	0.07	0.21	0.02	0.09	0	0	0.06	0.37	0.06	0.01	0.45	18.36	2.14	0.02	63.83	0.1	0.69	0	0	15.84	-5.16	11.25	65.53	140.72	910.17	713.46	1127.61	946.6	960.14	758.84	1099.6	777.69
34.2	0	0.18	0.19	0.04	0.21	0.02	0.14	0.07	0.4	0.23	99.57	0.34	0	97.74	2.25	2.49	0.23	0.06	0.22	0.02	0.12	0	0	0.06	0.4	0.06	0.01	0.28	18.18	2.1	0.02	73.2	0.09	0.61	0	0	17.82	-3.17	11.17	65.87	141.65	912.22	714.64	1128.81	947.51	961.35	760.07	1101.63	779.74
34.234	0	0.18	0.19	0.04	0.22	0.02	0.14	0.08	0.35	0.26	99.57	0.34	0	96.5	2.34	2.6	0.26	0.07	0.19	0.03	0.08	0	0	0.05	0.35	0.05	0	0.14	17.92	2.4	0.02	61.33	0.09	0.52	0	0	14.88	-5.41	12.08	65.39	137.22	910.83	713.36	1127.53	946.14	962.97	756.75	1098.55	777.93
34.267	0	0.19	0.19	0.04	0.21	0.02	0.14	0.07	0.36	0.3	99.57	0.35	0	98.01	2.2	2.1	0.3	0.06	0.18	0.05	0.1	0	0	0.06	0.36	0.06	0	0.12	18.81	2.27	0.02	80.65	0.09	0.35	0	0	18.12	-2.51	11.29	65.89	141.43	912.99	714.19	1129.09	946.43	962.1	759.74	1102.17	779.35
34.3	0	0.19	0.19	0.05	0.22	0.02	0.14	0.07	0.29	0.34	99.55	0.39	0	96.28	2.5	2.24	0.34	0.06	0.15	0.06	0.07	0	0	0.06	0.29	0.05	0	0.08	19.79	2.45	0.02	54.82	0.07	0.28	0	0	14.23	-5.73	11.7	65.38	135.63	911.4	713.24	1127.8	946.17	963.6	756.49	1097.69	776.85
34.334	0	0.2	0.19	0.05	0.25	0.02	0.14	0.08	0.22	0.42	99.51	0.52	0	96.66	3.03	2.67	0.42	0.06	0.14	0.08	0.07	0	0	0.05	0.22	0.06	0	0.04	23.32	2.81	0.01	67.5	0.06	0.2	0	0	15.02	-5.17	11.92	65.61	137.31	909.79	712.31	1126.23	944.74	961.54	756.12	1097.32	776.57
34.367	0	0.21	0.18	0.05	0.26	0.02	0.14	0.08	0.18	0.44	99.47	0.63	0	97.39	3.28	2.93	0.44	0.06	0.14	0.08	0.09	0	0	0.04	0.18	0.07	0	0.04	25.87	2.86	0.01	47.04	0.06	0.14	0	0	17.57	-3.9	11.38	66.08	139.37	908.85	712.02	1125.71	945.36	959.27	757.59	1097.32	776.7
34.401	0	0.22	0.18	0.06	0.28	0.02	0.14	0.08	0.19	0.58	99.43	0.74	0	98.37	3.32	3.53	0.58	0.06	0.15	0.07	0.14	0	0	0.04	0.19	0.06	0	0.03	27.91	2.71	0.01	83.87	0.05	0.12	0	0	18.56	-1.51	11.72	66.25	140.98	911.15	712.35	1128.6	945.78	961.6	758.87	1101.27	777.98
34.434	0	0.23	0.18	0.06	0.28	0.02	0.14	0.08	0.14	0.63	99.44	0.75	0	97.12	3.18	3.07	0.63	0.06	0.15	0.06	0.12	0	0	0.04	0.14	0.06	0	0.04	28.4	2.75	0.01	58.29	0.05	0.11	0	0	15.72	-4.41	12.1	65.8	138.29	910.47	712.97	1126.98	945.43	962.09	756.8	1098.75	777.96
34.467	0	0.23	0.18	0.06	0.32	0.02	0.15	0.09	0.11	0.66	99.36	0.98	0	96.67	4.23	4.15	0.66	0.07	0.16	0.07	0.1	0	0	0.04	0.11	0.07	0	0.04	31.09	2.93	0.01	57.77	0.05	0.11	0	0	14.81	-5.16	11.69	65.59	135.53	909.44	712	1124.16	943.22	960.85	754.88	1094.79	775.6
34.501	0	0.25	0.18	0.07	0.31	0.02	0.15	0.08	0.17	0.87	99.39	1.01	0	98.26	3.47	2.95	0.87	0.06	0.2	0.07	0.1	0	0	0.04	0.17	0.07	0	0.09	32.37	2.78	0.01	39.41	0.05	0.1	0	0	18.78	-1.83	11.38	66.34	140.96	910.44	712.36	1125.13	943.26	959.18	757.6	1098.71	777.63
34.534	0	0.25	0.19	0.06	0.3	0.02	0.15	0.08	0.15	1.03	99.4	0.94	0	97.84	3.49	2.73	1.03	0.06	0.21	0.06	0.08	0.01	0	0.05	0.15	0.07	0	0.12	31.36	2.85	0.01	32.23	0.05	0.09	0	0	16.53	-2.94	11.85	65.99	138.09	909.95	712.26	1124.56	942.8	960.4	756.31	1096.96	776.83
34.567	0	0.25	0.19	0.06	0.29	0.02	0.15	0.08	0.18	0.97	99.42	0.87	0	97.52	3.25	2.37	0.97	0.07	0.21	0.06	0.07	0	0	0.05	0.18	0.07	0	0.13	30.49	2.85	0.01	48.68	0.05	0.08	0	0	16.23	-3.64	11.37	65.88	139.63	910.03	713.48	1123.8	943.27	958.91	756.82	1096.94	777.88
34.601	0	0.28	0.18	0.08	0.34	0.02	0.15	0.08	0.25	0.84	99.33	1.41	0	97.25	3.6	2.91	0.84	0.08	0.19	0.04	0.06	0.01	0	0.06	0.25	0.07	0	0.2	36.85	3.08	0.02	67.05	0.05	0.07	0	0	15.33	-4.18	11.24	65.8	140.6	910.49	714.78	1123	943.09	958.27	756.8	1097.08	779.14
34.634	0	0.28	0.18	0.08	0.35	0.02	0.15	0.08	0.31	0.82	99.3	1.51	0	97.47	3.52	3.48	0.82	0.09	0.13	0.03	0.05	0	0	0.07	0.31	0.07	0	0.1	37.84	3.12	0.02	56.01	0.05	0.06	0	0	15.78	-3.74	11.21	65.91	139.18	909.57	714.44	1121.9	942.6	957.73	757.34	1095.34	778.23
34.667	0	0.31	0.18	0.09	0.37	0.02	0.14	0.08	0.31	0.73	99.27	1.92	0	97.57	3.16	3.42	0.73	0.1	0.1	0.03	0.06	0	0	0.09	0.31	0.07	0	0.08	40.97	3.26	0.02	62.41	0.05	0.06	0	0	16.44	-3.54	11.34	65.99	140.07	908.12	713.82	1121.26	942.76	956.47	757.2	1094.95	778.21
34.701	0	0.34	0.18	0.11	0.4	0.02	0.14	0.09	0.38	0.76	99.19	2.83	0	97.09	3.11	3.67	0.76	0.11	0.11	0.03	0.08	0.01	0	0.1	0.38	0.07	0	0.05	45.67	3.67	0.02	40.77	0.05	0.05	0	0	16.34	-4.46	11.05	65.94	141.83	907.25	712.33	1122.69	943.58	955.61	756.71	1096.01	776.82
34.734	0	0.35	0.18	0.11	0.39	0.02	0.14	0.08	0.43	0.74	99.22	2.71	0	97.67	2.52	3.09	0.74	0.1	0.12	0.03	0.12	0.01	0	0.09	0.43	0.07	0	0.04	45.68	3.67	0.02	48.33	0.05	0.04	0	0	16.38	-3.33	11.13	65.89	141.03	908.56	712.11	1124.69	944.45	957.71	756.56	1097.29	776.76
34.768	0	0.35	0.18	0.11	0.41	0.02	0.14	0.09	0.28	0.7	99.18	3.02	0	97.36	3.21	3.54	0.7	0.1	0.16	0.03	0.13	0	0	0.08	0.28	0.07	0	0.04	46.6	3.68	0.02	31.82	0.05	0.04	0	0	13.52	-3.96	11.44	65.27	135.34	907.48	710.96	1124.4	944.43	959.72	754.66	1093.67	774.01
34.801	0	0.34	0.17	0.11	0.43	0.02	0.14	0.09	0.25	0.71	99.14	3.37	0	98.44	3.13	4.59	0.71	0.1	0.17	0.03	0.13	0.01	0	0.1	0.25	0.07	0	0.04	46.99	3.67	0.02	44.02	0.05	0.03	0	0	17.01	-1.28	11.26	65.84	140.6	910.52	711.48	1126.89	944.15	960.12	756.56	1099.32	776.36
34.834	0	0.35	0.18	0.11	0.41	0.02	0.14	0.09	0.23	0.71	99.18	3.14	0	96.47	2.77	3.97	0.71	0.1	0.16	0.03	0.08	0	0	0.09	0.23	0.06	0	0.04	46.7	3.85	0.02	35.42	0.05	0.02	0	0	12.42	-5.46	12.16	65.22	131.97	910.25	712.55	1122.09	940.46	962.3	753.22	1092.45	775.08
34.868	0	0.34	0.18	0.1	0.37	0.02	0.14	0.08	0.19	0.82	99.27	2.34	0	98.11	1.99	2.49	0.82	0.07	0.18	0.05	0.09	0.01	0	0.12	0.19	0.04	0	0.05	44.39	3.51	0.02	80.5	0.06	0.02	0	0	15.76	-2.24	11	65.82	140.94	910.72	711.8	1125.02	941.86	958.85	755.81	1098.36	775.85
34.901	0	0.37	0.19	0.11	0.37	0.02	0.14	0.07	0.17	0.89	99.26	2.65	0	97.79	1.69	1.9	0.89	0.06	0.18	0.06	0.1	0.01	0	0.12	0.17	0.05	0	0.05	46.59	3.51	0.03	83.39	0.06	0.02	0	0	15.13	-3.04	11.14	65.85	140.55	911.21	712.74	1124.93	942.22	959.43	755.73	1098.39	776.85
34.934	0	0.4	0.19	0.12	0.4	0.02	0.14	0.08	0.13	0.91	99.2	3.45	0	97.84	1.77	2	0.91	0.05	0.16	0.08	0.1	0.01	0	0.12	0.13	0.05	0	0.05	49.88	3.8	0.02	84.39	0.06	0.02	0	0	15.52	-2.93	11.57	65.96	142.05	911.09	713.11	1125	942.39	959.33	755.8	1099.59	778.31
34.968	0	0.4	0.19	0.13	0.41	0.02	0.14	0.08	0.16	0.97	99.17	3.83	0	98.06	1.9	2.3	0.97	0.05	0.16	0.07	0.13	0.01	0	0.16	0.12	0.04	0	0.05	50.93	3.65	0.03	90.16	0.06	0.01	0	0	14.89	-2.39	10.78	65.8	142.91	912.45	713.54	1126.63	943.19	959.48	756.89	1100.86	777.69
35.001	0	0.43	0.18	0.15	0.46	0.02	0.14	0.08	0.16	0.79	99.08	5.59	0	98.3	1.89	3.21	0.79	0.04	0.17	0.06	0.1	0.01	0	0.16	0.1	0.04	0	0.04	54.94	4.12	0.03	85.23	0.06	0.01	0	0	14.49	-1.71	11.06	65.71	141.97	913.58	713.95	1128.42	944.82	961.76	756.38	1101.96	778.68
35.034	0	0.49	0.18	0.18	0.53	0.02	0.13	0.09	0.16	0.68	98.95	9.31	0	97.99	1.51	4.17	0.68	0.04	0.2	0.05	0.08	0.01	0	0.16	0.1	0.05	0	0.03	60.83	4.94	0.03	86.17	0.06	0.01	0	0	15.22	-2.55	11.51	65.87	141.45	913.18	713.58	1128.4	944.74	962.28	756.21	1101.91	778.85
35.068	0	0.65	0.17	0.28	0.7	0.02	0.13	0.09	0.17	0.57	98.6	24.23	0	97.59	1.37	5.36	0.57	0.05	0.23	0.04	0.06	0.01	0	0.17	0.09	0.05	0	0.02	73.79	5.97	0.03	81.3	0.06	0	0	0	15.82	-3.49	11.72	65.82	141.31	913.58	714.19	1128.98	945.97	963.16	756.2	1102.42	780.16
35.101	0	0.69	0.16	0.31	0.8	0.02	0.12	0.1	0.15	0.49	98.41	33.31	0	98.1	1.26	6.94	0.49	0.04	0.21	0.04	0.04	0.01	0	0.15	0.07	0.04	0	0.01	77.76	6.77	0.03	51.41	0.06	0	0	0	15.89	-2.28	11.8	65.93	140.95	912.61	712.88	1130.4	947.28	963.55	756.16	1102.63	779
35.135	0	0.74	0.16	0.36	0.91	0.02	0.12	0.12	0.1	0.47	98.18	44.22	0	97.68	1.27	8.38	0.47	0.05	0.14	0.02	0.02	0.01	0	0.1	0.05	0.03	0	0.01	82.06	8.94	0.02	58.98	0.06	0	0	0	16.3	-3.3	11.75	66.01	143.21	913.23	713.08	1131.29	947.45	963.31	756.42	1104.61	779.78
35.168	0	0.8	0.15	0.42	1.08	0.02	0.12	0.14	0.07	0.4	97.85	58	0	97.94	1.46	10.45	0.4	0.04	0.14	0.02	0.02	0	0	0.07	0.03	0.02	0	0	86.9	11.04	0.02	66.58	0.06	0	0	0	13.88	-2.69	13.24	65.5	139.1	912.31	711.79	1132.42	947.53	966.86	754.63	1103.85	778.73
35.201	0	0.84	0.15	0.46	1.14	0.02	0.11	0.15	0.07	0.41	97.72	63.6	0	97.66	1.28	10.9	0.41	0.04	0.14	0.02	0.02	0.01	0	0.07	0.03	0.03	0	0	89.38	11.76	0.02	74.05	0.07	0	0	0	17.41	-3.34	11.79	66.29	141.28	913.95	711.96	1133.01	947.5	965.23	757.21	1104.96	778.1
35.235	0	0.9	0.14	0.54	1.37	0.02	0.11	0.19	0.07	0.37	97.26	76.17	0	98.04	1.31	13.56	0.37	0.04	0.17	0.02	0.03	0.01	0	0.06	0.03	0.03	0	0	94.23	14.84	0.03	68.43	0.07	0	0	0	16.95	-2.44	12.09	66.25	140.06	914.44	712.3	1133.4	947.9	966.58	756.9	1104.95	778.62
35.268	0	0.9	0.13	0.57	1.49	0.02	0.11	0.22	0.07	0.35	97.01	80.55	0	97.83	1.36	15.36	0.35	0.05	0.22	0.03	0.06	0.03	0	0.07	0.02	0.03	0	0	95.66	16.42	0.03	74.53	0.07	0	0	0	17.52	-2.95	11.62	66.29	140.47	915.9	712.92	1134.14	948.14	966.95	757.6	1105.8	778.88
35.301	0	0.89	0.12	0.6	1.66	0.02	0.1	0.29	0.08	0.26	96.67	85.08	0	97.76	1.34	17.81	0.26	0.05	0.24	0.03	0.07	0.04	0	0.08	0.02	0.03	0	0	97.19	20.51	0.03	67.9	0.07	0	0	0	16.71	-3.12	12.09	66.14	141.14	915.42	712.47	1134.84	948.54	967.39	756.62	1106.71	779.2
35.335	0	0.94	0.13	0.62	1.6	0.02	0.1	0.33	0.08	0.2	96.8	84.47	0	97.69	1.24	16.03	0.2	0.05	0.23	0.03	0.07	0.02	0	0.06	0.02	0.03	0	0	98.38	25.98	0.03	57.51	0.08	0	0	0	17.67	-3.27	12.34	66.27	141.13	914.83	711.93	1135.45	949.18	967.64	757.15	1107.05	779.11
35.368	0	0.95	0.13	0.62	1.59	0.02	0.11	0.33	0.08	0.2	96.83	84.14	0	97.3	1.33	15.62	0.2	0.04	0.2	0.03	0.05	0.01	0	0.05	0.01	0.03	0	0	98.48	26.05	0.03	62.43	0.08	0	0	0	17.98	-4.07	11.73	66.26	142.08	916.14	711.68	1136.47	948.59	967.63	757.68	1108.22	778.13
35.402	0	0.99	0.13	0.64	1.53	0.02	0.11	0.43	0.08	0.15	96.94	83.28	0	97.38	1.34	14.22	0.15	0.04	0.16	0.04	0.04	0	0	0.04	0.01	0.02	0	0	99.1	33.63	0.02	58.44	0.08	0	0	0	16.1	-3.92	12.43	66.04	140.22	915.08	711.39	1135.58	948.39	968.34	755.6	1106.74	778.16
35.435	0	1.01	0.14	0.64	1.48	0.02	0.11	0.44	0.08	0.15	97.04	82.39	0	97.12	1.17	13.3	0.15	0.04	0.16	0.04	0.03	0	0	0.03	0.02	0.01	0	0	99.23	35.38	0.02	69.77	0.08	0	0	0	16.54	-4.41	12.37	66.12	140.64	914.67	711.48	1134.66	947.94	967.44	755.7	1106.24	778.3
35.468	0	1.03	0.14	0.64	1.41	0.02	0.11	0.4	0.08	0.16	97.17	80.58	0	96.96	1.22	11.82	0.16	0.03	0.17	0.04	0.03	0.01	0	0.04	0.02	0.01	0	0	99.22	34.79	0.02	73.05	0.08	0	0	0	16.38	-4.69	11.74	66.06	140.72	913.93	711.52	1133.07	947.21	965.45	756.05	1104.56	777.33
35.502	0	1.08	0.15	0.64	1.29	0.02	0.12	0.39	0.08	0.17	97.41	77.02	0	96.51	1.26	9	0.17	0.03	0.17	0.04	0.03	0.01	0	0.03	0.02	0.01	0	0	99.38	36.77	0.02	41.28	0.08	0	0	0	14.95	-5.4	11.77	65.86	138.91	913.47	713.04	1129.92	946.2	964.56	755.15	1101.53	778.26
35.535	0	1.11	0.16	0.64	1.23	0.02	0.12	0.36	0.08	0.17	97.54	74.61	0	97.64	1.38	7.33	0.17	0.04	0.2	0.04	0.03	0.01	0	0.03	0.02	0.01	0	0	99.42	36.07	0.02	39.3	0.08	0	0	0	13.45	-3.38	12.22	65.64	134.77	911.81	711.67	1127.08	943.01	964.44	754.15	1097.51	775.46
35.568	0	1.12	0.16	0.64	1.2	0.02	0.12	0.31	0.08	0.15	97.6	73.08	0	97.71	1.57	6.44	0.15	0.04	0.18	0.04	0.03	0.01	0	0.03	0.02	0.01	0	0.01	99.32	33.34	0.02	40.09	0.08	0	0	0	15.4	-3.24	11.49	65.98	141.43	911.93	712.58	1126.24	942.51	960.53	755.32	1100.2	777.55
35.602	0	1.09	0.16	0.63	1.27	0.02	0.13	0.29	0.08	0.15	97.46	74.37	0	97.33	2.36	7.39	0.15	0.04	0.14	0.03	0.02	0.01	0	0.03	0.03	0.01	0	0.01	99.19	30.02	0.02	48.37	0.08	0	0	0	15.72	-4.01	11.99	66.13	139.42	910.55	713.14	1123.79	942.03	960.05	755.32	1097.58	778.23
35.635	0	1.03	0.15	0.61	1.42	0.02	0.13	0.28	0.08	0.13	97.17	77.77	0	97.61	3.33	9.84	0.13	0.05	0.14	0.03	0.02	0.01	0	0.05	0.06	0.01	0	0.02	99.07	26.14	0.02	60.61	0.08	0	0	0	15.26	-3.44	11.22	66.07	139.82	909.83	713.4	1123.33	942.9	958.36	756.04	1096.52	777.57
35.668	0	0.93	0.14	0.6	1.69	0.02	0.13	0.29	0.1	0.13	96.61	82.92	0	97.13	4.69	14.04	0.13	0.07	0.13	0.02	0.02	0.01	0	0.06	0.1	0.01	0	0.05	98.95	20.95	0.02	59.58	0.08	0	0	0	15.51	-4.39	11.45	65.97	141.51	907.96	713.79	1121.77	943.31	956.26	756.08	1095.93	778.8
35.702	0	0.88	0.13	0.57	1.88	0.02	0.13	0.27	0.17	0.13	96.24	84.15	0	97.25	6.54	15.62	0.13	0.08	0.16	0.02	0.02	0.01	0	0.08	0.17	0.02	0	0.21	98.49	15.73	0.03	71.36	0.09	0	0	0	16.09	-4.17	11.39	66.19	140.76	906.6	714.08	1120.04	943.49	954.94	756.61	1093.92	778.93
35.735	0	0.86	0.13	0.56	1.91	0.02	0.14	0.26	0.23	0.14	96.18	83.16	0	97.89	7.77	15.11	0.14	0.09	0.23	0.02	0.04	0.01	0	0.07	0.19	0.02	0	0.3	98.1	13.78	0.03	80.9	0.09	0	0	0	15.22	-2.81	11.46	65.96	140.37	903.94	711.39	1122.06	945.15	954.67	756.77	1093.74	775.8
35.769	0	0.84	0.14	0.52	1.82	0.02	0.15	0.22	0.47	0.15	96.37	79.61	0	97.83	8.37	14.12	0.15	0.09	0.47	0.02	0.11	0.02	0	0.07	0.33	0.02	0	1.15	96.16	10.5	0.03	69.09	0.09	0.04	0	0	17.75	-2.95	10.96	66.24	143.35	904.24	711.36	1123.78	947.29	953.83	758.1	1095.96	776.77
35.802	0	0.82	0.14	0.48	1.67	0.03	0.16	0.19	0.62	0.18	96.66	74.11	0	97.92	8.76	12.67	0.18	0.08	0.51	0.02	0.12	0.01	0	0.08	0.62	0.02	0	2.25	93.75	7.98	0.04	70.75	0.1	0.12	0	0	17.61	-2.75	10.88	66.23	143.88	905.47	710.99	1125.88	947.61	955.13	758.39	1097.9	776.28
35.835	0	0.86	0.16	0.46	1.36	0.03	0.16	0.15	0.87	0.18	97.27	64.51	0	98.1	7.38	9.17	0.18	0.06	0.61	0.02	0.13	0.02	0	0.07	0.87	0.01	0	3.24	91.6	7.06	0.04	37.18	0.1	0.31	0	0	18.37	-2.28	11.67	66.33	143.5	906.7	709.34	1128.47	947.15	958.15	757.18	1100.43	775.82
35.869	0	0.88	0.18	0.39	1.01	0.03	0.16	0.11	1.21	0.19	97.98	45.58	0	97.75	6.08	5.33	0.19	0.04	0.69	0.02	0.13	0.01	0.01	0.09	1.21	0.01	0.01	9.22	85.04	4.69	0.05	57.32	0.1	0.64	0	0	18.36	-3.14	11.61	66.39	142.95	908.27	710.2	1129.37	947.73	959.59	757.21	1101.2	776.67
35.902	0	0.89	0.21	0.33	0.82	0.03	0.16	0.09	1.27	0.21	98.21	34.24	0	97.75	5.12	3.03	0.21	0.03	0.78	0.03	0.18	0.01	0.12	0.08	1.27	0.01	0.02	14.12	80.09	4.36	0.05	43.42	0.11	1.34	0	0	18.87	-3.14	11.55	66.36	144.55	909.91	709.87	1132.08	948.05	960.96	758.14	1104.33	776.52
35.935	0	0.74	0.23	0.24	0.62	0.03	0.15	0.08	1.53	0.19	98.51	16.77	0	97.95	3.97	1.89	0.19	0.03	0.99	0.04	0.23	0.01	0.3	0.09	1.53	0.01	0.03	15.79	69.43	3.61	0.06	51.06	0.12	2.33	0	0	19.72	-2.67	11.78	66.52	142.28	912.47	710.73	1133.32	948.21	964.13	758.37	1105.11	777.5
35.969	0	0.53	0.27	0.14	0.42	0.03	0.15	0.08	1.52	0.14	98.95	4.38	0	97.55	3.27	1.68	0.14	0.02	1.41	0.04	0.26	0.01	0.47	0.09	1.52	0.01	0.04	19.42	51.69	2.78	0.08	64.45	0.15	3.62	0	0	17.43	-3.57	11.61	66.26	141.25	913.92	711.49	1133.55	947.46	965.22	757.66	1105.11	777.16
36.002	0	0.48	0.31	0.12	0.38	0.03	0.15	0.08	1.98	0.13	99.03	2.99	0	97.37	3.26	2.01	0.13	0.03	1.63	0.03	0.21	0.01	0.58	0.08	1.98	0.01	0.06	21.34	46.78	2.89	0.08	71.46	0.17	5.18	0	0	18.07	-3.95	11.61	66.49	142.34	913.71	711.6	1132.9	946.97	964.34	757.81	1105.29	777.62
36.035	0	0.4	0.33	0.09	0.32	0.03	0.15	0.08	2.01	0.11	99.19	1.5	0	96.63	3.51	2.1	0.11	0.03	1.72	0.02	0.12	0.01	0.49	0.07	2.01	0.01	0.09	23.6	37.77	2.81	0.08	56.95	0.19	5.73	0	0	17.65	-5.23	11.43	66.32	143.72	915.13	712.09	1133.55	946.72	964.67	757.05	1106.8	778.35
36.069	0	0.3	0.32	0.05	0.23	0.03	0.15	0.07	2.03	0.12	99.36	0.64	0	96.82	3.1	1.73	0.12	0.03	1.64	0.02	0.09	0	0.33	0.06	2.03	0	0.09	26.22	22.88	2.24	0.1	63.88	0.23	5.38	0	0	16.71	-4.92	11.65	66.02	142.42	917.08	711.38	1135.57	946.01	967.47	755.9	1108.25	777.41
36.102	0	0.29	0.32	0.05	0.23	0.03	0.15	0.08	2.19	0.12	99.36	0.73	0	96.97	3.78	1.48	0.12	0.04	1.26	0.02	0.09	0	0.28	0.06	2.19	0	0.13	27.39	20.74	2.41	0.1	51.48	0.25	5.22	0	0	15.93	-4.66	12.89	66.12	140.5	917.41	712.28	1133.61	944.26	969.14	753.91	1107.29	779.51
36.136	0	0.18	0.3	0.04	0.2	0.03	0.16	0.08	1.59	0.16	99.41	0.33	0	97.15	4.49	1.78	0.16	0.05	0.7	0.02	0.08	0	0.07	0.04	1.59	0	0.11	8.48	13.06	2.41	0.09	54.6	0.28	4.61	1	6	14.1	-4.35	12.29	65.85	133.15	918.04	709.89	1131.72	940.98	970.82	750.06	1101.76	774.25
36.169	0	0.16	0.26	0.03	0.19	0.03	0.16	0.08	1.45	0.22	99.48	0.33	0	97.54	4.73	2.02	0.22	0.06	0.88	0.02	0.09	0	0	0.03	1.45	0	0.09	5.88	9.97	2.68	0.08	56.13	0.31	3.4	0	6	17.51	-3.6	12.34	66.39	140.53	917.31	709.47	1132.36	939.69	967.55	753.84	1106.42	775.36
36.202	0	0.15	0.23	0.03	0.2	0.03	0.16	0.08	1.23	0.25	99.53	0.33	0	97.43	5.4	2.03	0.25	0.05	0.82	0.02	0.12	0.01	0	0.03	1.23	0	0.09	3.83	9.18	2.54	0.07	63.87	0.32	2.44	0	6	19.85	-3.82	12.41	66.62	140.24	916.64	709.89	1133.41	942.83	967.92	755.49	1106.55	776.67
36.236	0	0.14	0.22	0.03	0.18	0.03	0.16	0.08	1.22	0.27	99.56	0.33	0	97.51	5.39	1.57	0.27	0.04	0.83	0.03	0.15	0.01	0	0.03	1.22	0	0.09	3.33	5.91	2.54	0.07	50.93	0.36	1.75	0	6	19.81	-3.67	12.13	66.53	141.74	917.37	709.68	1134.73	943.32	968.02	755.33	1108.14	776.65
36.269	0	0.14	0.22	0.03	0.18	0.03	0.17	0.08	1.22	0.27	99.56	0.33	0	97.72	6.35	1.2	0.27	0.04	0.93	0.03	0.18	0.01	0	0.02	1.22	0	0.08	6.71	5.74	2.58	0.07	39.01	0.34	1.65	0	6	19.36	-3.21	13.36	66.48	140.22	915.63	708.24	1136.27	945.06	970	754.09	1108.4	776.65
36.302	0	0.14	0.21	0.03	0.18	0.03	0.16	0.08	0.75	0.24	99.57	0.33	0	96.8	5.56	1.39	0.24	0.04	0.68	0.03	0.12	0	0	0.02	0.75	0	0.06	6.12	4.92	2.44	0.06	64.64	0.38	1.5	0	6	18.39	-4.96	13.57	66.09	137.05	920.4	707.66	1139	943.18	975.41	751.05	1110.25	775.6
36.336	0	0.13	0.2	0.03	0.17	0.03	0.16	0.08	0.66	0.2	99.59	0.33	0	97.81	5.13	1.61	0.2	0.04	0.53	0.03	0.06	0	0	0.02	0.66	0	0.05	4.72	4	2.57	0.06	58.61	0.43	1.16	0	6	18.3	-3.01	13.21	66.35	134.97	921.22	709.26	1137.25	942.5	975.36	752.36	1108.24	775.99
36.369	0	0.13	0.19	0.03	0.17	0.03	0.15	0.08	0.52	0.16	99.62	0.33	0	96.4	4.69	2.19	0.16	0.05	0.5	0.03	0.03	0	0	0.02	0.52	0	0.03	2.36	4.1	2.4	0.05	51.29	0.44	0.7	0	6	19.71	-5.57	12.95	66.6	138.46	924.36	709.15	1139.53	940.27	976.26	753.55	1112.89	775.99
36.403	0	0.13	0.18	0.03	0.17	0.03	0.15	0.08	0.53	0.14	99.63	0.33	0	96.48	4.27	2.41	0.14	0.06	0.43	0.03	0.03	0	0	0.02	0.53	0	0.03	0.76	3.75	2.44	0.05	43.82	0.47	0.4	0	6	19.25	-5.44	13.48	66.09	139.96	929.94	710.35	1144.76	940.78	981.85	753.06	1119.47	778.56
36.436	0	0.12	0.18	0.03	0.17	0.03	0.14	0.08	0.49	0.13	99.64	0.33	0	95.35	3.75	2.84	0.13	0.06	0.47	0.02	0.03	0	0	0.03	0.49	0	0.02	0.87	3.51	2.24	0.04	40.83	0.44	0.33	0	6	17.66	-6.9	13.69	65.88	136.42	929.81	711.3	1143.92	941.62	983.12	752.3	1116.97	778.68
36.469	0	0.12	0.17	0.03	0.17	0.03	0.14	0.08	0.49	0.11	99.65	0.33	0	94.89	3.64	3.96	0.11	0.08	0.41	0.01	0.03	0	0	0.03	0.49	0	0.02	0.39	3.67	2.14	0.05	46.32	0.44	0.24	0	6	20.48	-7.39	12.85	66.03	140.03	938.03	713.12	1149.91	941	987.74	755.23	1125.44	780.65
36.503	0	0.12	0.17	0.03	0.17	0.03	0.14	0.08	0.46	0.13	99.65	0.33	0	95.18	3.39	4.52	0.13	0.13	0.45	0.01	0.04	0.01	0	0.04	0.46	0	0.01	0.35	3.05	1.62	0.04	40.29	0.43	0.19	0	6	17.01	-7.09	12.55	65.69	135.56	937.8	714.59	1147.73	941.37	988.13	753.94	1121.13	780.13
36.536	0	0.12	0.17	0.03	0.17	0.03	0.13	0.08	0.35	0.11	99.66	0.33	0	94.89	2.48	4.47	0.11	0.13	0.48	0.01	0.04	0.01	0	0.05	0.35	0	0.01	0.22	2.93	1.49	0.04	33.39	0.44	0.06	1	12	18.23	-7.39	14.51	65.69	136.11	941.51	714.99	1150.38	939.08	993.51	753.37	1126.33	783.13
36.569	0	0.12	0.17	0.03	0.17	0.03	0.13	0.08	0.42	0.1	99.66	0.33	0	94.05	2.51	4.26	0.1	0.12	0.42	0.01	0.04	0.01	0	0.05	0.42	0	0.01	0.12	3.08	1.39	0.04	35.02	0.44	0	0	12	17.69	-8.2	14.25	65.49	137.46	940.6	713.43	1154.41	942.71	994.11	753.73	1128.68	781.75
36.603	0	0.12	0.17	0.03	0.17	0.03	0.14	0.08	0.33	0.09	99.65	0.33	0	95.29	3.1	4.21	0.09	0.12	0.44	0.01	0.05	0.01	0	0.06	0.33	0	0.01	0.09	3.58	1.13	0.03	28.02	0.42	0	0	12	19.18	-6.97	13.43	65.54	137.89	946.15	714.95	1158.14	943.29	997.59	755.44	1132.75	782.77
36.636	0	0.12	0.17	0.03	0.18	0.03	0.14	0.08	0.31	0.09	99.64	0.33	0	90.62	3.55	4.9	0.09	0.12	0.31	0.01	0.03	0	0	0.06	0.31	0	0	0.07	3.64	1.1	0.03	60.09	0.4	0	0	12	16.56	-10.66	13.33	65.17	136.29	944.93	714.44	1158.81	945.24	998.01	753.33	1131.33	781.64
36.669	0	0.12	0.16	0.03	0.18	0.03	0.14	0.08	0.28	0.07	99.64	0.33	0	96.19	3.64	5.04	0.07	0.11	0.33	0.01	0.02	0	0	0.06	0.28	0	0	0.1	3.41	0.99	0.03	46.83	0.43	0	0	12	17.81	-5.86	12.91	65.33	139.13	952.32	716.14	1164.01	944.08	1002.52	756.12	1138.95	783.41
36.703	0	0.12	0.16	0.03	0.18	0.03	0.14	0.08	0.23	0.03	99.64	0.33	0	90.42	3.49	4.99	0.03	0.12	0.33	0.01	0.02	0	0	0.07	0.23	0	0	0.06	3.72	0.92	0.02	56.94	0.45	0	0	12	17.25	-10.78	12.97	65.31	137.17	953.07	717.49	1164.48	945.69	1004.2	755.78	1138.33	784.52
36.736	0	0.12	0.17	0.03	0.17	0.03	0.13	0.08	0.15	0.03	99.66	0.33	0	91.67	2.87	3.93	0.03	0.15	0.32	0	0.01	0	0	0.06	0.15	0	0	0.03	4.29	0.97	0.02	52.71	0.44	0	0	12	16.77	-10.01	13.54	65.25	137.35	954.02	718.31	1165.48	946.02	1005.79	756.24	1139.9	785.87
36.77	0	0.12	0.17	0.03	0.17	0.03	0.14	0.08	0.11	0.02	99.65	0.33	0	92.8	3.27	3.64	0.02	0.13	0.26	0	0.01	0	0	0.07	0.11	0	0	0.01	4.62	1.02	0.01	55.6	0.5	0	0	12	17.65	-9.22	13.74	65.36	138.58	955.34	719.16	1166.44	946.19	1006.66	757.3	1141.92	787.44
36.803	0	0.12	0.17	0.03	0.19	0.03	0.14	0.08	0.12	0.02	99.62	0.33	0	96.2	4.29	4.57	0.02	0.15	0.24	0	0.01	0	0	0.09	0.12	0	0	0.01	5.23	1.02	0.01	75.98	0.49	0	0	12	15.68	-5.84	12.18	65.4	138.15	955	720.82	1164.04	946.06	1003.53	758.86	1138.84	786.77
36.836	0	0.12	0.16	0.03	0.2	0.03	0.15	0.09	0.13	0.02	99.6	0.33	0	95.61	5.34	5.29	0.02	0.17	0.22	0	0.01	0	0	0.11	0.13	0	0	0.03	5.02	1.03	0.01	67.07	0.49	0	0	12	13.03	-6.6	10.74	65.06	138.57	953.62	720.65	1161.94	943.77	1000.03	758.13	1135.83	785.7
36.87	0	0.12	0.16	0.03	0.21	0.03	0.15	0.1	0.17	0.02	99.57	0.33	0	97.25	6.13	6.59	0.02	0.18	0.24	0	0.01	0	0	0.14	0.17	0	0	0.13	5.26	1.02	0.02	67.04	0.49	0	0	12	12.18	-4.16	10.67	64.96	136.38	951.34	720.58	1158.62	943.17	997.94	758.44	1131.9	783.99
36.903	0	0.11	0.15	0.03	0.23	0.03	0.15	0.11	0.3	0.02	99.54	0.33	0	97.14	6.57	8.25	0.02	0.2	0.27	0	0.01	0	0	0.18	0.22	0	0.01	0.3	5.64	1.13	0.02	60.75	0.49	0	0	12	11.14	-4.38	10.84	64.75	140.65	949	720.43	1156.37	942.82	993.95	758.13	1132.32	783.42
36.936	0	0.11	0.15	0.03	0.25	0.03	0.15	0.12	0.34	0.02	99.5	0.33	0	97.81	7.27	9.21	0.02	0.18	0.31	0.01	0.02	0.01	0	0.23	0.25	0	0.01	0.34	6.8	1.29	0.02	76.32	0.5	0	0	12	11.09	-3.01	11.5	64.89	137.9	945.6	719.98	1152.81	941.98	992.34	758.17	1128.02	782.81
36.97	0	0.11	0.14	0.03	0.3	0.03	0.16	0.15	0.45	0.02	99.39	0.34	0	97.78	9.4	11.92	0.01	0.18	0.32	0.01	0.02	0.01	0	0.28	0.36	0	0.01	0.45	8.57	1.72	0.02	64.75	0.51	0	0	12	10.8	-3.07	11.64	64.75	137.12	942.98	719.32	1150.3	941.33	990.23	757.6	1125.17	781.98
37.003	0	0.1	0.13	0.03	0.38	0.03	0.18	0.19	0.69	0.03	99.24	0.44	0	98.21	12.84	15.12	0.01	0.18	0.34	0.01	0.03	0.01	0	0.33	0.69	0	0.01	0.6	8.93	1.98	0.02	41.53	0.51	0	0	12	10.59	-1.99	11.99	64.73	136.73	939.79	718.97	1147.03	940.54	987.56	757.31	1122.08	781.82
37.036	0	0.09	0.1	0.03	0.58	0.03	0.18	0.32	1.09	0.03	98.84	0.97	0	98.15	15.33	23.66	0.01	0.17	0.33	0.01	0.03	0.01	0	0.37	1.09	0	0.01	0.79	11.62	2.75	0.03	49.9	0.46	0	0	12	11.4	-2.13	11.15	65.03	136.81	937.24	718.71	1143.44	939.86	983.47	757.44	1118.29	780.69
37.07	0	0.1	0.1	0.03	0.59	0.03	0.16	0.31	1.31	0.02	98.81	1.29	0	98.3	13.59	23.65	0.02	0.13	0.35	0.02	0.02	0.01	0	0.48	1.31	0	0.01	1.29	15.67	3.98	0.04	45.85	0.43	0	0	12	11.89	-1.71	10.18	65.13	138.29	935.1	717.45	1140.1	938	979.03	755.96	1115.41	778.89
37.103	0	0.11	0.11	0.03	0.54	0.03	0.17	0.28	1.79	0.03	98.91	1.15	0	98.71	12.88	21.43	0.02	0.11	0.52	0.03	0.02	0.01	0	0.52	1.79	0	0.01	2.27	16.27	4.15	0.04	38.83	0.45	0	0	12	13.25	-0.29	9.67	65.55	136.96	932.4	716.46	1136.97	937.3	976.09	755.8	1111.32	777.48
37.137	0	0.12	0.11	0.04	0.49	0.03	0.16	0.26	2.53	0.04	99.01	1.09	0	98.71	11.14	19.92	0.02	0.08	0.9	0.04	0.01	0.01	0	0.78	2.53	0.01	0.02	4.1	16.9	5.67	0.07	47.53	0.48	0.02	0	12	14.16	0.31	8.33	65.91	135.64	928.04	714.61	1133.27	936.69	971.08	755.49	1105.34	774.77
37.17	0	0.13	0.12	0.04	0.44	0.03	0.18	0.23	3.07	0.06	99.11	0.86	0	98.72	11.25	16.46	0.02	0.07	0.9	0.06	0.01	0.01	0	1.12	3.07	0.01	0.03	3.88	17.03	6.66	0.1	37.8	0.5	0.08	0	12	14.97	0.26	7.83	66.19	133.85	923.85	713.28	1130.19	936.2	967.82	754.18	1100.06	774.92
37.203	0	0.14	0.13	0.04	0.42	0.03	0.17	0.21	3.37	0.06	99.16	0.85	0	98.56	10.2	15.27	0.02	0.07	1.19	0.06	0.01	0.01	0	1.06	3.37	0.01	0.05	3.81	18.17	7.1	0.11	66.98	0.56	0.14	0	12	15.67	0.88	8.81	66.55	133.49	918.74	712.2	1125.39	936.2	964.06	753.14	1095.92	773.97
37.237	0	0.14	0.13	0.04	0.41	0.03	0.19	0.23	3.82	0.08	99.18	0.8	0	98.69	10.5	14.67	0.03	0.06	1.33	0.08	0.01	0.01	0	1.88	3.82	0.02	0.06	3.47	17.83	8.76	0.21	55.53	0.61	0.11	0	12	16.35	-0.39	9.57	66.81	134.1	914.51	711.86	1120.01	934.85	959.78	752.36	1092.18	773.69
37.27	0	0.13	0.12	0.04	0.45	0.03	0.19	0.25	3.96	0.1	99.11	0.92	0	98.49	11.02	16.51	0.03	0.06	1.48	0.1	0.01	0.01	0	1.81	3.96	0.02	0.08	2.57	18.04	8.65	0.23	50.65	0.65	0.11	0	12	15.59	-1.12	9.68	66.73	132.83	911.61	711.72	1115.48	933.06	956.65	751.96	1087.94	772.17
37.303	0	0.14	0.12	0.04	0.46	0.03	0.19	0.26	3.74	0.14	99.07	1.1	0	98.4	10.78	16.21	0.03	0.05	1.86	0.14	0.01	0.01	0	2.34	3.74	0.03	0.11	1.92	20.79	9.7	0.33	27.92	0.65	0.11	0	12	13.8	-1.4	9.06	66.64	133.96	907.95	710.45	1112.18	931.25	951.86	751.69	1084.64	769.41
37.337	0	0.13	0.11	0.05	0.6	0.03	0.19	0.38	3.5	0.14	98.79	1.94	0	98.4	12.42	20.7	0.03	0.05	1.87	0.14	0.02	0.01	0	2.65	3.5	0.03	0.11	1.55	23.84	13.15	0.5	30.12	0.69	0.1	1	18	15.06	-1.41	9.32	67.03	132.41	904.79	709.97	1109.02	930.77	949.59	752.31	1080.96	768.83
37.37	0	0.12	0.09	0.05	0.79	0.03	0.18	0.51	3.52	0.14	98.42	3.51	0	97.75	13.54	27.2	0.03	0.05	1.78	0.14	0.02	0.02	0	2.74	3.52	0.02	0.09	0.86	24.89	12.86	0.52	56.86	0.69	0.03	0	18	15.23	-3.15	7.91	66.74	135.38	901.43	707.39	1109.03	933.1	945.09	750.08	1079.48	766.4
37.404	0	0.12	0.08	0.05	0.97	0.03	0.17	0.7	2.39	0.13	98.06	6.1	0	97.65	13.96	30.68	0.04	0.05	1.45	0.13	0.02	0.03	0	2.32	2.39	0.02	0.08	0.45	28.64	16.24	0.58	28.72	0.75	0	0	18	15.91	-3.36	8.45	67.2	136.57	900.65	707.83	1106.75	930.78	943.56	751.19	1079.22	766.96
37.437	0	0.11	0.08	0.05	1.14	0.03	0.15	0.91	1.99	0.13	97.73	8.83	0	97.55	14.32	34.53	0.04	0.06	1.53	0.13	0.02	0.03	0	1.99	1.7	0.01	0.08	0.43	29.75	18.42	0.69	30.59	0.82	0	0	18	16.55	-3.58	7.35	67.46	134.8	900.38	708.62	1104.78	930.97	942.03	751.9	1076.04	766.44
37.47	0	0.1	0.07	0.05	1.61	0.03	0.17	1.43	1.72	0.18	96.77	14.39	0	97.87	18.6	40.3	0.05	0.06	1.52	0.18	0.03	0.03	0	1.72	1.56	0.01	0.07	0.36	30.84	19.48	0.7	41.23	0.85	0	0	18	17.44	-2.86	6.45	67.49	136.6	897.7	706.59	1105.96	933.71	939.47	751.42	1075.38	765.13
37.504	0	0.09	0.06	0.05	2.05	0.03	0.17	1.98	1.28	0.22	95.91	21.63	0	97.23	20.85	43.68	0.06	0.07	1.28	0.22	0.02	0.02	0	1.28	1.23	0.01	0.08	0.39	33.63	21.76	0.85	34.46	0.92	0	0	18	15	-4.21	6.12	67.09	134.46	898.46	707.72	1104.84	932.39	939.85	751.98	1073.76	764.15
37.537	0	0.09	0.05	0.05	3.07	0.03	0.18	3.32	1.03	0.27	93.36	38.06	0	97.37	24.84	50.08	0.06	0.09	1.11	0.27	0.02	0.02	0	1.03	0.8	0.01	0.07	0.26	37.2	24.06	0.96	60.47	0.96	0	0	18	15.81	-3.94	6.13	67.29	134.89	897.28	707.39	1105.21	933.62	939.31	751.78	1073.53	765.19
37.57	0	0.08	0.05	0.06	3.96	0.03	0.2	4.77	0.94	0.27	90.46	49.28	0	97.18	28.18	52.79	0.06	0.1	0.94	0.27	0.01	0.02	0	0.94	0.66	0.01	0.07	0.19	40.19	27.08	0.93	47.18	0.92	0	0	18	15.13	-4.3	6.28	67.17	135.77	897.77	708.13	1104.35	932.82	938.84	752.23	1074	765.06
37.604	0	0.08	0.05	0.06	4.77	0.03	0.21	6.9	0.92	0.31	86.2	58.59	0	97.47	30.75	54.08	0.06	0.09	0.89	0.31	0.01	0.02	0	0.79	0.55	0.01	0.07	0.1	43.57	32.63	0.92	61.2	0.94	0	0	18	16.02	-3.74	6.32	67.57	135.76	896.61	708.28	1103.33	933.14	937.76	753.47	1073.03	764.98
37.637	0	0.09	0.05	0.07	5.64	0.03	0.24	8.47	0.91	0.32	83.05	66.4	0	97.76	33.5	54.03	0.06	0.08	0.91	0.32	0.01	0.03	0	0.74	0.35	0.01	0.07	0.04	47.79	35.28	0.94	46.73	0.89	0	0	18	16.05	-3.11	6.06	67.54	134.96	895.91	707.04	1104.41	934.05	938	753.28	1072.57	763.48
37.67	0	0.09	0.04	0.08	9.73	0.03	0.29	16.02	0.83	0.31	67.96	86.11	0	98.23	40.37	59.76	0.06	0.08	0.87	0.31	0.01	0.03	0	0.51	0.24	0.01	0.05	0.02	56.27	40.03	0.83	54.75	0.87	0	0	18	15.71	-1.9	6.86	67.44	133.75	894.98	706.22	1104.82	934.16	939.14	752.9	1072.5	763.11
37.704	0	0.1	0.04	0.1	15.2	0.03	0.39	26.55	0.8	0.24	48.45	94.64	0	98.48	47.23	60.92	0.07	0.07	0.85	0.24	0.01	0.02	0	0.37	0.19	0.01	0.03	0.01	68.15	47.36	0.8	38.01	0.78	0	0	18	15.01	-1.15	7.84	67.47	134.52	893.94	705.32	1105.91	934.42	939.86	752.74	1073.99	763.02
37.737	0	0.1	0.04	0.11	19.91	0.03	0.41	33.77	0.78	0.18	41.23	97.22	0	98.51	50.06	65.68	0.07	0.07	0.85	0.18	0.01	0.02	0	0.35	0.16	0.01	0.02	0.01	71.88	48.03	0.78	55.88	0.77	0	0	18	13.05	-1.03	7.16	67.13	136.8	894.67	705.11	1107.48	934.64	939.25	752.47	1075.72	762.07
37.771	0	0.12	0.03	0.15	25.4	0.03	0.43	46.29	0.71	0.13	28.71	98.87	0	98.5	52.02	66.99	0.1	0.05	0.83	0.13	0.01	0.02	0	0.25	0.11	0.01	0.01	0.01	81.97	57.37	0.71	43.31	0.66	0	0	18	13.61	-1.09	7.62	67.12	137.11	894.73	705.22	1109.1	936.39	940.45	752.97	1077.19	763.05
37.804	0	0.16	0.04	0.19	18.62	0.03	0.36	34.68	0.66	0.13	40.32	98.47	0	98.49	45.28	59.75	0.13	0.04	0.87	0.12	0.01	0.02	0	0.2	0.09	0	0.01	0	85.42	59.74	0.66	43.63	0.67	0	0	18	15.37	-1.11	8.02	67.6	135.97	894.9	705.95	1110.11	938.16	941.96	754.96	1077.61	764.27
37.837	0	0.2	0.05	0.23	13.39	0.03	0.29	24.09	0.62	0.14	51.82	97.9	0	98.48	38.15	54.24	0.14	0.03	1.01	0.12	0.01	0.02	0	0.19	0.08	0	0.01	0.01	86.93	60.02	0.62	47.31	0.7	0	0	18	17.1	-1.14	8.47	67.89	135.04	895.4	705.63	1111.92	939.7	944	755.46	1078.71	764.87
37.871	0	0.23	0.05	0.27	14.25	0.03	0.26	27.8	0.52	0.16	47.2	98.67	0	98.06	36.61	54.93	0.16	0.04	1	0.11	0.01	0.01	0	0.12	0.06	0	0.01	0	91.97	65.51	0.52	35.15	0.73	0	0	18	14.91	-2.38	7.67	67.44	129.07	895.22	705.44	1109.3	938.6	944.48	752.3	1073.1	763
37.904	0	0.28	0.05	0.3	10.7	0.03	0.23	20.44	0.49	0.17	59.11	98.13	0	98.59	31.36	50.14	0.17	0.04	1.43	0.12	0.01	0.02	0	0.11	0.05	0.01	0.01	0.01	92.45	65.85	0.49	37.27	0.81	0	0	18	18.21	-0.75	8.88	68	134.34	895.67	704.91	1112.56	939.84	945.24	754.59	1079.17	765.06
37.937	0	0.31	0.06	0.33	9.74	0.03	0.23	18.54	0.46	0.17	62.91	97.96	0	98.03	30.15	47.06	0.17	0.04	1.67	0.15	0.01	0.01	0	0.08	0.06	0.01	0.01	0.01	94.43	67.22	0.46	31.51	0.86	0	0	18	17.8	-2.46	9.26	67.86	133.26	894.6	703.72	1113.23	940.69	945.91	753.23	1078.71	764.29
37.971	0	0.35	0.06	0.37	9.16	0.03	0.2	17.71	0.38	0.17	64.58	98.24	0	98.56	27.15	46.66	0.17	0.05	1.62	0.19	0.01	0.01	0	0.06	0.05	0.01	0.01	0.01	96.71	69.28	0.38	30.47	0.86	0	0	18	17.27	-0.86	9.44	67.7	133.86	894.17	703.71	1112.62	940.28	945.37	752.68	1078.7	764.59
38.004	0	0.44	0.07	0.41	6	0.03	0.17	10.64	0.39	0.18	78.72	96.77	0	98.62	21.25	38.95	0.18	0.05	2.29	0.26	0.02	0.01	0	0.05	0.04	0.01	0.01	0.02	96.7	68.67	0.39	21.28	0.98	0	0	18	16.41	-0.66	8.99	67.42	134.87	894.57	704.55	1111.13	939.09	943.94	752.34	1078.22	764.95
38.037	0	0.47	0.07	0.42	5.53	0.03	0.17	9.3	0.38	0.19	81.4	96.31	0	98.71	20.61	36.67	0.19	0.06	1.76	0.31	0.01	0.01	0	0.05	0.06	0.01	0.02	0.02	97.25	68.01	0.38	31.35	1	0	0	18	14.12	0.33	8.59	66.75	129.4	893.99	705.49	1106.78	937.1	943.57	750.22	1072.21	764.24
38.071	0	0.48	0.07	0.43	5.26	0.03	0.17	8.63	0.34	0.22	82.75	96.09	0	98.31	20.03	35.59	0.22	0.06	1.94	0.38	0.01	0.01	0	0.04	0.08	0.01	0.02	0.03	97.59	67.68	0.34	24.66	1.12	0	0	18	16.13	-1.7	8.47	66.84	136.69	892.67	705.78	1105.53	936.16	938.85	752.13	1074.88	765.55
38.104	0	0.48	0.08	0.41	5.12	0.03	0.19	8.39	0.33	0.22	83.21	95.22	0	98.7	21.58	33.57	0.22	0.06	2.74	0.52	0.02	0.03	0	0.04	0.11	0.01	0.02	0.06	96.98	67.43	0.33	33.94	1.15	0	1	24	16.73	-0.34	7.58	66.98	135.03	891.6	706.71	1102.53	936.26	936.62	752.55	1071.01	765.61
38.138	0	0.52	0.09	0.41	4.46	0.04	0.22	6.25	0.33	0.25	87.5	93.12	0	98.63	22.2	28.87	0.25	0.06	4.89	0.92	0.07	0.21	0	0.04	0.18	0.01	0.03	0.15	96.88	63.87	0.33	48.64	1.39	0	0	24	16.61	-0.63	7.64	67.05	137.11	889.78	706.61	1100.29	935.16	933.73	752.34	1070.18	765.73
38.171	0	0.49	0.08	0.38	4.95	0.04	0.25	6.59	0.31	0.26	86.82	93.19	0	98.28	25.47	29.21	0.26	0.06	5.27	1.19	0.06	0.21	0	0.04	0.23	0.01	0.03	0.14	96.67	61.63	0.31	47.79	1.57	0	0	24	17.34	1.78	8.55	67.12	137.77	887.21	706.22	1098.2	934.74	932.17	752.24	1069.18	766.66
38.204	0	0.5	0.09	0.38	4.78	0.04	0.26	5.9	0.38	0.27	88.21	92.31	0	98.51	25.81	28.04	0.27	0.05	6.86	1.73	0.08	0.34	0	0.04	0.38	0.01	0.04	0.19	96.23	59.61	0.34	42.66	1.59	0	0	24	16.61	1.05	8.08	66.93	139.62	885.16	705.63	1097.02	934.55	929.15	752.43	1068.16	765.46
38.238	0	0.52	0.09	0.35	4.3	0.05	0.3	5.37	0.65	0.3	89.26	91.16	0	98.67	27.19	24.32	0.3	0.05	7.74	2.69	0.08	0.34	0	0.04	0.65	0.02	0.06	0.26	95.19	59.58	0.36	29.48	2	0	0	24	15.74	-0.48	7.31	66.75	138.69	885.16	705.94	1096.3	934.4	928.28	752.64	1066.48	764.36
38.271	0	0.49	0.09	0.32	4.76	0.05	0.37	6.08	0.92	0.32	87.83	93.23	0	98.64	31.76	23.61	0.32	0.06	8.34	3.38	0.08	0.23	0	0.04	0.92	0.03	0.07	0.3	94.21	58.89	0.38	30.16	2.12	0	0	24	16.41	-0.58	7.1	66.88	138.28	885.08	706.78	1094.63	933.92	927.38	753.1	1065.14	765.01
38.304	0	0.51	0.1	0.3	4.15	0.05	0.39	4.98	1.15	0.35	90.04	92.17	0	98.63	31.78	20.85	0.35	0.05	9.44	4.71	0.1	0.21	0	0.05	1.15	0.03	0.09	0.57	92.23	56.54	0.43	42.4	2.45	0	0	24	16.03	-0.62	6.79	66.73	138.99	885.07	707.3	1093.85	933.7	926.34	753.08	1064.8	765.29
38.338	0	0.44	0.09	0.24	4.69	0.06	0.53	6.16	1.33	0.33	87.67	94.03	0	98.45	38.3	20.25	0.33	0.06	10.13	5.14	0.1	0.15	0	0.05	1.33	0.05	0.1	0.95	89.34	56.05	0.51	43.13	2.83	0	0	24	15.41	-1.24	6.72	66.39	140.3	885.09	708.22	1093.51	933.67	925.47	754.01	1065.26	765.93
38.371	0	0.38	0.09	0.22	5.75	0.05	0.61	7.95	1.07	0.34	84.1	95.58	0	98.53	42.79	22.51	0.34	0.06	8.39	5.02	0.08	0.08	0	0.05	1.07	0.05	0.1	0.68	88.8	55.85	0.49	68.05	2.81	0	0	24	15.64	-0.97	7.13	66.13	138.52	883.63	707.64	1094.35	936.11	926.46	753.57	1064.41	766.11
38.405	0	0.35	0.09	0.19	4.77	0.05	0.59	7.3	0.9	0.35	85.39	93.35	0	97.85	41.71	20.3	0.35	0.05	6.09	3.69	0.04	0.03	0	0.05	0.9	0.06	0.09	0.5	84.49	56.96	0.57	64.85	2.88	0	0	24	15.62	-2.91	7.2	66.1	137.8	885.8	709.77	1095.44	937.46	928.51	754.49	1065.61	768.35
38.438	0	0.3	0.09	0.18	5.03	0.04	0.53	8.42	0.85	0.32	83.15	91.68	0	98.62	41.04	24.06	0.32	0.05	5.01	2.59	0.03	0.01	0	0.05	0.85	0.05	0.11	0.43	82.15	57.58	0.58	52.56	2.9	0	0	24	16.38	-0.66	8.13	65.87	141.63	881.49	706.21	1098.2	940.85	927.06	753.28	1067.98	767.45
38.471	0	0.33	0.09	0.19	3.91	0.04	0.44	6.26	0.68	0.28	87.49	88.14	0	98.41	36.47	20.98	0.28	0.04	3.25	2.03	0.02	0.01	0	0.04	0.68	0.05	0.12	0.23	81.83	57.54	0.59	20.51	2.93	0	0	24	14.51	1.38	8.6	65.23	141.21	881.96	707.41	1099.46	941.3	928.61	755.56	1069.28	767.92
38.505	0	0.29	0.09	0.17	3.29	0.04	0.35	5.9	0.62	0.23	88.19	77.31	0	98.73	32.03	23.34	0.23	0.05	3.3	1.56	0.02	0	0	0.05	0.48	0.04	0.1	0.22	76.56	58.13	0.62	57.45	3	0	0	24	13.22	-0.24	8.76	64.75	141.95	882.81	709.18	1100.55	943.45	929.48	755.6	1070.68	770.23
38.538	0	0.29	0.08	0.16	2.81	0.04	0.29	4.69	0.54	0.22	90.61	68.08	0	98.64	28.19	23.77	0.22	0.05	2.75	1.41	0.03	0	0	0.04	0.38	0.04	0.07	0.19	74.58	55.74	0.54	40.34	3.25	0	0	24	12.83	0.56	9.26	64.48	139.13	883.64	709.02	1102.95	944.73	932.86	756.41	1071.34	769.81
38.571	0	0.31	0.08	0.18	2.72	0.04	0.26	4.21	0.43	0.21	91.58	68.18	0	98.49	26.16	23.72	0.21	0.04	3.07	1.38	0.03	0	0	0.03	0.19	0.03	0.06	0.15	76.66	55.09	0.43	57.4	3.4	0	0	24	13.47	-1.09	9.67	64.35	140.89	883.19	708.92	1104.34	946.72	933.06	756.04	1073.13	771.19
38.605	0	0.32	0.08	0.19	2.71	0.04	0.22	3.2	0.38	0.16	93.59	69.88	0	98.07	23.58	25.77	0.16	0.04	3.39	1.03	0.02	0	0	0.02	0.11	0.03	0.06	0.16	78.04	48.81	0.38	54.79	3.77	0	0	24	13.37	-2.35	8.68	64.14	143.41	884.33	709.76	1105.73	948.34	932.08	756.71	1074.71	771.65
38.638	0	0.35	0.08	0.21	2.43	0.04	0.21	2.68	0.33	0.14	94.63	68.98	0	97.95	21.41	23.77	0.14	0.04	3.41	0.87	0.01	0	0	0.01	0.08	0.02	0.06	0.22	79.51	48.61	0.33	58.53	3.85	0	0	24	15.21	-2.66	9.37	64.45	142.56	884.75	710.24	1106.71	949.72	933.96	757.51	1075.64	773.37
38.671	0	0.34	0.08	0.21	2.74	0.05	0.22	2.92	0.28	0.12	94.16	72.36	0	97.77	23.52	24.93	0.12	0.03	4.01	0.87	0.01	0	0	0.01	0.05	0.02	0.06	0.28	80.37	47.41	0.25	59.49	3.94	0	0	24	14.88	-3.09	9.71	64.26	141.74	884.92	711.57	1106.48	950.44	934.69	758.36	1075.48	774.79
38.705	0	0.35	0.08	0.2	2.46	0.05	0.25	2.72	0.44	0.1	94.55	71.25	0	97.12	24.98	20.96	0.1	0.03	4.25	1.16	0.01	0	0	0	0.04	0.01	0.07	0.44	79.65	48.22	0.21	63.32	4.31	0	0	24	14.38	-4.41	9.72	64.09	139.33	885.29	712.31	1106.68	951.49	936.04	758.5	1074.38	775.05
38.738	0	0.31	0.08	0.17	3	0.05	0.31	3.62	0.62	0.09	92.77	78.4	0	97.52	30.31	22.36	0.09	0.03	5.59	1.43	0.02	0	0	0	0.03	0.01	0.07	0.62	79.06	48.51	0.2	55.82	4.53	0	0	24	13.45	-3.65	9.69	63.79	137.99	885.58	712.88	1106.45	951.51	936.61	758.66	1073.62	775.05
38.772	0	0.34	0.09	0.19	3.04	0.06	0.36	3.12	0.92	0.07	93.77	83.5	0	98.6	31.94	19.45	0.07	0.02	6.29	1.55	0.04	0	0	0	0.03	0.01	0.08	0.92	81.57	46.11	0.15	50.35	4.34	0	0	24	17.15	-0.74	11.04	64.72	139.34	884.86	712.5	1105.38	949.9	936.67	760.12	1074.99	776.9
38.805	0	0.3	0.09	0.17	3.96	0.05	0.45	4.25	1.05	0.06	91.49	89.36	0	98.72	37.69	21.49	0.06	0.02	5.69	1.39	0.04	0	0	0	0.03	0.01	0.13	1.05	82.13	46.06	0.12	50.56	4.22	0.89	0	24	16.26	-0.29	9.94	64.6	140.11	884.38	711.71	1107	951.45	935.55	761.03	1075	774.65
38.838	0	0.27	0.09	0.17	4.82	0.05	0.47	5.57	0.8	0.06	88.85	91.56	0	97.58	40.24	24.8	0.06	0.02	5.84	1.38	0.04	0	0	0	0.03	0.01	0.17	0.8	82.76	47.02	0.12	50.25	4.31	1.45	0	24	15.19	-3.51	10.37	64.37	138.1	884.56	710.9	1108.06	951.88	937.54	758.99	1074.82	774.03
38.872	0	0.28	0.09	0.17	5.34	0.05	0.49	6.12	0.53	0.04	87.76	93.39	0	97.99	41.73	25.52	0.04	0.02	5.01	1.61	0.04	0	0	0	0.03	0.01	0.21	0.53	84.57	47.19	0.09	46.03	4.37	1.9	0	24	16.13	-2.58	9.86	64.57	137.57	885.37	710.27	1109.07	951.91	938.05	759.58	1074.98	772.81
38.905	0	0.27	0.09	0.17	5.38	0.06	0.47	6.44	0.46	0.05	87.12	93.02	0	98	41.16	26.89	0.05	0.02	6.9	1.99	0.07	0	0	0	0.03	0.01	0.23	0.46	84.41	47.69	0.08	43.82	4.85	2.2	0	24	14.42	-2.54	10.84	64.45	140.41	883.94	708.88	1109.36	951.35	937.49	756.56	1076.9	773.25
38.938	0	0.28	0.08	0.18	4.7	0.07	0.4	5.02	0.43	0.04	89.95	90.96	0	98.22	37.49	26.92	0.04	0.02	8.93	2.03	0.09	0	0	0	0.03	0.01	0.25	0.43	84.58	45.03	0.07	38.95	5.53	1.88	0	24	14.16	-1.94	10.48	64.41	141.22	884.76	708.97	1109.78	951.15	937.38	756.41	1077.6	773.13
38.972	0	0.29	0.07	0.19	3.83	0.09	0.32	3.61	0.62	0.04	92.34	86.6	0	98.42	32.63	26.49	0.04	0.02	9.96	1.79	0.08	0	0	0	0.03	0.01	0.27	0.62	83.92	42.06	0.05	32.5	6.3	1.16	0	24	14.88	-1.34	10.93	64.58	141.65	885.49	709.04	1109.31	949.88	937.91	755.73	1078.37	774.08
39.005	0	0.31	0.07	0.19	3.21	0.09	0.3	2.57	1.09	0.04	93.59	83.88	0	98.57	30.22	23.65	0.04	0.02	10.62	1.39	0.06	0	0	0	0.02	0.01	0.31	1.09	83.63	38.82	0.05	45.97	6.44	0.47	0	24	13.8	-0.82	10.94	64.46	141.81	886.19	709.12	1110.35	949.83	938.72	755.9	1079.39	773.81
39.038	0	0.31	0.07	0.19	3.26	0.08	0.31	2.34	1.19	0.05	93.47	84.91	0	98.19	31.16	23.02	0.05	0.02	8.17	1.06	0.03	0	0	0	0.02	0	0.33	1.19	83.67	36.3	0.04	58.45	6.24	0.78	0	24	13.85	-2.04	11.73	64.43	141.06	885.94	709.08	1110.27	950.06	939.86	754.62	1079.45	774.89
39.072	0	0.36	0.08	0.2	2.24	0.08	0.25	1.49	0.87	0.05	95.51	76.28	0	98.71	25.37	18.35	0.05	0.02	7.21	1.08	0.02	0	0	0	0.01	0	0.31	0.87	82.5	35.66	0.04	52.63	6.64	0.59	0	24	15.25	-0.3	11.62	64.66	142.57	885.9	709.22	1109.78	949.23	938.79	756.26	1080.1	775.17
39.105	0	0.36	0.08	0.19	1.96	0.07	0.26	1.23	0.85	0.05	96.07	74.77	0	98.73	25.18	15.19	0.05	0.02	6.53	0.96	0.02	0	0	0	0.01	0	0.3	0.85	81.67	34.41	0.05	52.19	6.86	0.35	0	24	15.58	-0.21	10.97	64.81	143.65	886.63	709.57	1109.74	949.09	937.92	756.7	1080.39	775.04
39.139	0	0.35	0.09	0.17	1.73	0.07	0.3	1.11	0.55	0.07	96.55	73.46	0	98.08	26.92	11.21	0.07	0.02	5.55	1.02	0.02	0	0	0	0.01	0	0.32	0.55	79.08	34.2	0.05	70.48	7.06	0.41	0	24	15.77	-2.33	11.38	64.94	142.06	888.26	710.97	1108.61	947.6	939.35	756.56	1080.01	776.43
39.172	0	0.36	0.09	0.16	1.45	0.07	0.29	0.84	0.57	0.09	97.1	69.07	0	98.63	25.89	8.25	0.09	0.03	5.28	0.85	0.03	0	0	0	0.02	0	0.37	0.57	77.44	31.21	0.05	58.8	7.4	0.46	0	24	15.01	-0.63	11.24	64.8	141.97	889.14	711.64	1107.61	945.75	939.16	757.05	1079.82	776.35
39.205	0	0.37	0.1	0.16	1.21	0.07	0.27	0.67	0.93	0.09	97.59	61.86	0	98.07	23.37	6.09	0.09	0.03	4.43	0.7	0.04	0	0	0	0.02	0	0.46	0.93	75.98	30.56	0.05	24.98	7.5	0.39	0	24	14.91	-2.37	10.38	64.79	142.52	889.57	711.87	1108.87	947.67	938.74	757.36	1080.05	775.9
39.239	0	0.37	0.1	0.16	1.17	0.07	0.28	0.59	0.86	0.1	97.65	62.48	0	98.34	24.13	4.78	0.1	0.04	3.6	0.59	0.05	0	0	0	0.03	0	0.44	0.86	75.55	27.92	0.05	30.01	7.53	0	0	24	14.96	-1.6	10.88	64.71	141.62	890.46	711.99	1109.79	947.67	940.63	757.34	1080.96	776.45
39.272	0	0.39	0.1	0.16	0.99	0.07	0.23	0.47	0.88	0.09	98.02	53.22	0	98.34	20.05	4.22	0.09	0.04	3.33	0.48	0.05	0	0	0	0.03	0	0.39	0.88	74.88	27.33	0.04	29.77	7.68	0	0	24	14.58	-1.6	11.22	64.66	141.64	890.52	711.81	1109.92	947.18	941.13	756.94	1081.4	776.55
39.305	0	0.4	0.1	0.17	0.94	0.07	0.23	0.44	0.61	0.09	98.12	53.07	0	98.03	19.31	3.55	0.09	0.03	3.03	0.52	0.06	0	0	0	0.03	0	0.32	0.61	75.55	27.22	0.04	49.09	8.1	0	0	24	17.13	-2.46	10.68	65.39	144.9	891.36	711	1111.46	947.35	940.25	757.71	1083.95	776.37
39.339	0	0.39	0.09	0.17	0.99	0.08	0.24	0.43	0.29	0.1	98.01	60.21	0	97.89	21.24	2.97	0.1	0.03	2.92	0.52	0.04	0	0	0	0.03	0	0.26	0.29	77.25	25.3	0.04	40.06	8.81	0	0	24	16.28	-2.81	11.77	65.19	140.31	891.88	711.37	1110.4	946.64	943.35	755.44	1081.94	777.27
39.372	0	0.42	0.1	0.17	0.89	0.08	0.22	0.39	0.23	0.11	98.22	55.5	0.51	97.74	18.63	2.04	0.11	0.03	3.23	0.47	0.04	0	0	0	0.04	0	0.26	0.23	77.45	26.43	0.04	42.02	8.64	0	0	24	16.37	-3.18	10.42	65.22	143.55	893.23	712.88	1110.45	946.51	941.01	757.92	1083.23	777.4
39.406	0	0.45	0.1	0.18	0.75	0.08	0.18	0.27	0.21	0.12	98.49	45.85	1.91	97.54	14.25	1.82	0.12	0.02	3.78	0.42	0.05	0	0	0	0.04	0	0.2	0.21	77.01	22.39	0.04	44.59	8.87	0	0	24	17.47	-3.6	10.89	65.39	143.55	894.1	712.67	1111.8	946.5	942.63	758.46	1084.87	777.83
39.439	0	0.46	0.1	0.19	0.71	0.07	0.17	0.23	0.19	0.13	98.59	39.35	1.22	98.17	12.07	1.85	0.13	0.02	3.26	0.39	0.05	0	0	0	0.04	0	0.16	0.19	75.88	20.51	0.04	42.78	7.99	0	1	30	15.44	-2.1	13.11	65.08	138.38	893.79	711.25	1112.82	945.48	947.78	756.01	1084.48	777.45
39.472	0	0.44	0.1	0.18	0.7	0.08	0.17	0.23	0.35	0.13	98.61	37.87	1.58	98.21	12.9	1.9	0.13	0.02	3.82	0.44	0.08	0	0	0	0.03	0	0.14	0.35	74.27	19.21	0.04	60.85	8.32	0	0	30	16.77	-1.97	12.43	65.27	139.4	897.51	709.7	1116.76	944.98	950.39	755.06	1088.23	775.85
39.506	0	0.46	0.1	0.18	0.62	0.08	0.15	0.2	0.42	0.13	98.76	32.09	2.3	97.69	9.87	1.56	0.13	0.02	3.59	0.46	0.06	0	0	0	0.03	0	0.13	0.42	74.13	19.59	0.05	37.02	8.49	0	0	30	15.65	-3.28	13.32	65.11	139.42	898.52	709.1	1118.15	944.6	952.8	752.29	1090.08	776.63
39.539	0	0.45	0.1	0.18	0.55	0.07	0.14	0.17	0.43	0.12	98.91	25.08	2.38	96.77	7.65	1.41	0.12	0.03	2.58	0.47	0.05	0	0	0	0.03	0	0.12	0.43	72.07	18.17	0.06	58.07	8.51	0	0	30	20.09	-5	14.05	66.2	140.47	904.76	709.95	1120.77	942.2	957.91	751.75	1095.51	779.97
39.572	0	0.47	0.1	0.19	0.52	0.07	0.12	0.15	0.41	0.09	98.95	22.97	2.47	97.33	5.7	1.51	0.09	0.04	2.17	0.32	0.03	0	0	0	0.03	0	0.1	0.41	72.57	16.99	0.06	61.9	8.35	0	0	30	14.44	-4.01	13.79	64.84	133.18	904.96	710.25	1118.99	940.28	959.58	750.73	1090.33	776.04
39.606	0	0.46	0.1	0.18	0.47	0.07	0.11	0.14	0.36	0.08	99.05	18.78	3.35	96.92	4.12	1.5	0.08	0.06	2.16	0.3	0.03	0	0	0	0.04	0	0.12	0.36	70.99	17.45	0.06	50.02	8.85	0	0	30	18.04	-4.76	13.02	65.66	136.03	915.94	712.74	1127.93	941.3	967.52	753.93	1101.2	779.12
39.639	0	0.44	0.09	0.17	0.43	0.08	0.11	0.14	0.37	0.07	99.12	16.06	4.55	96.9	3.34	1.37	0.07	0.07	2.7	0.39	0.04	0	0	0	0.04	0	0.14	0.37	69.41	17.12	0.06	30.77	9.62	0	0	30	17.89	-4.79	12.59	65.77	138.74	918.08	713.1	1128.84	940.1	967.53	753.52	1103.78	779.66
39.672	0	0.41	0.08	0.15	0.4	0.1	0.1	0.14	0.58	0.06	99.18	15.28	6.66	97.46	2.93	1.42	0.06	0.1	4.18	0.41	0.05	0	0	0	0.05	0	0.17	0.58	67.84	17.1	0.06	46.5	10.98	0	0	30	17.07	-3.77	13.71	65.5	137.09	918.82	712.82	1130.36	939.76	970.62	753.3	1105.08	779.97
39.706	0	0.42	0.07	0.16	0.39	0.13	0.1	0.14	0.73	0.04	99.17	19.81	8.92	96.75	2.56	1.18	0.04	0.12	6.09	0.45	0.1	0.01	0	0	0.06	0	0.18	0.73	69.84	18.44	0.07	27.62	12.31	0	0	30	19.15	-5.03	13.12	66.06	139.16	922.45	713.2	1133.32	939.74	972.36	754.39	1109.04	780.55
39.739	0	0.43	0.08	0.16	0.39	0.13	0.1	0.14	0.46	0.04	99.14	19.57	8.57	97.25	2.02	1.03	0.04	0.12	5.09	0.4	0.08	0	0	0	0.06	0	0.14	0.46	70.65	19.26	0.07	42.11	12.21	0	0	30	14.82	-4.18	13.22	65.08	136.99	921.53	713.5	1133.25	940.46	972.86	753.5	1107.37	779.43
39.773	0	0.44	0.07	0.17	0.39	0.12	0.09	0.14	0.14	0.04	99.12	20.23	8.81	96.81	1.79	1.18	0.04	0.12	3.51	0.46	0.05	0.01	0	0	0.08	0	0.12	0.14	72.75	19.45	0.09	36.75	12.96	0	0	30	17.8	-4.94	13.03	65.6	139.18	926.04	714.42	1136.59	940.24	975.68	755.19	1112.4	781.22
39.806	0	0.42	0.07	0.16	0.37	0.13	0.09	0.14	0.18	0.04	99.17	18.27	9.51	96.35	1.62	1.11	0.04	0.11	3.33	0.47	0.04	0	0	0	0.09	0	0.13	0.18	71.36	20	0.09	35.78	13.66	0	0	30	14.94	-5.64	13.42	65.01	135.96	925.97	715.38	1135.41	940.01	976.91	754.05	1110.13	781.23
39.839	0	0.41	0.06	0.16	0.36	0.14	0.09	0.15	0.15	0.03	99.18	17.42	10.13	96.7	1.49	0.93	0.03	0.11	2.95	0.62	0.03	0	0	0	0.1	0	0.17	0.15	71.02	20.79	0.08	27.46	14.36	0	0	30	17.65	-5.11	14.07	65.65	135.61	929.8	716.18	1138.04	939.33	980.98	755.7	1113.8	783.05
39.873	0	0.36	0.06	0.13	0.31	0.17	0.08	0.14	0.15	0.02	99.29	13.64	11.94	96.07	1.25	0.89	0.02	0.1	2.98	0.55	0.03	0.01	0	0	0.11	0	0.17	0.15	67.39	19.65	0.08	47.35	16	0	0	30	14.72	-6.01	12.91	65.01	137.2	928.88	715.98	1138.21	940.16	978.58	755.34	1113.32	781.18
39.906	0	0.36	0.06	0.13	0.31	0.18	0.08	0.15	0.17	0.03	99.29	14.56	12.48	96.98	1.18	0.99	0.03	0.13	3.31	0.51	0.03	0	0	0	0.09	0	0.13	0.17	68	20.91	0.07	51.96	16.37	0	0	30	15.83	-4.66	12.92	65.25	139.92	927.04	714.71	1140.17	942.26	977.38	756.87	1115.24	780.77
39.939	0	0.33	0.05	0.12	0.29	0.21	0.08	0.15	0.15	0.02	99.35	12.76	13.82	96.6	1.11	0.96	0.02	0.14	3.53	0.44	0.03	0	0	0	0.08	0	0.12	0.15	65.88	21.64	0.07	49.39	17.53	0	0	30	13.91	-5.27	12.71	64.79	138.68	929.29	716.51	1140.46	942.4	979.04	756.4	1115.37	781.8
39.973	0	0.32	0.04	0.12	0.28	0.26	0.07	0.17	0.19	0.02	99.36	14.98	15.74	97.68	1.26	1.22	0.02	0.15	3.8	0.39	0.04	0	0	0	0.08	0	0.11	0.19	67.92	24.2	0.07	83.62	19.27	0	0	30	14.4	-3.31	11.76	64.85	139.27	929.9	717.36	1141.81	943.94	978.45	759.89	1116.09	781.19
40.006	0	0.32	0.04	0.12	0.29	0.25	0.07	0.17	0.22	0.03	99.36	15.02	15.52	98.4	1.38	1.29	0.03	0.16	3.62	0.4	0.05	0	0	0	0.08	0	0.11	0.22	68.15	24.23	0.07	59.44	19.18	0	0	30	15.14	-1.4	11.42	64.84	139.76	929.71	716.61	1145.07	946.97	979.26	761.84	1117.79	780.28
40.039	0	0.31	0.05	0.12	0.29	0.23	0.07	0.18	0.33	0.03	99.37	13.37	14.81	98.49	1.9	1.28	0.03	0.15	2.88	0.34	0.05	0	0	0	0.07	0	0.1	0.33	67.19	24.37	0.06	70.54	18.92	0	0	30	16.28	-1.11	11.56	64.88	138.47	932.76	717.04	1147.93	947.45	982.87	762.98	1120.21	780.68
40.073	0	0.25	0.04	0.09	0.25	0.33	0.07	0.21	0.29	0.04	99.34	9.55	17.89	97.55	3	1.47	0.04	0.18	2.54	0.36	0.05	0	0	0	0.05	0	0.11	0.29	62.35	27.19	0.06	38.22	22.19	0	0	30	14.09	-3.58	11.3	64.16	137.03	935.19	719	1148.42	947.98	984.76	762	1120.34	781.92
40.106	0	0.22	0.03	0.07	0.23	0.35	0.07	0.21	0.37	0.04	99.3	7.61	18.24	97.71	3.88	1.49	0.04	0.19	2.37	0.32	0.06	0	0	0	0.05	0	0.1	0.37	58.39	26.98	0.05	57.38	22.78	0	0	30	13.48	-3.23	10.69	64.11	140.29	936.81	719.91	1149.98	948.01	984.21	763.62	1123.25	782.34
40.14	0	0.21	0.04	0.07	0.25	0.3	0.08	0.24	0.55	0.05	99.41	7.47	16.26	98.06	5.68	1.76	0.05	0.22	2.48	0.27	0.05	0	0	0	0.05	0	0.09	0.55	56.34	27.34	0.05	57.74	21.27	0	0	30	14.79	-2.38	10.39	64.33	139.21	939.6	720.21	1152.81	948.85	987.08	765.17	1125.25	782.2
40.173	0	0.2	0.04	0.07	0.27	0.28	0.09	0.26	0.49	0.05	99.44	7.85	15.38	96.73	7.27	2.15	0.05	0.25	2.54	0.2	0.05	0	0	0	0.05	0	0.09	0.49	55.41	27.61	0.04	42.29	20.72	0	0	30	13.11	-5.06	10.91	63.85	136.94	939.08	720.27	1152.21	949	988.15	763.27	1123.76	782.29
40.206	0	0.19	0.04	0.06	0.28	0.27	0.09	0.28	0.6	0.05	99.44	8.02	14.75	97.42	8.89	2.32	0.05	0.23	2.47	0.17	0.06	0	0	0	0.05	0	0.08	0.6	54.08	27.31	0.04	62.49	20.49	0	0	30	13.21	-3.84	10.51	63.94	138.09	940.27	720.9	1152.91	949.09	988.16	764.14	1125	782.68
40.24	0	0.17	0.04	0.05	0.26	0.26	0.1	0.26	0.63	0.05	99.47	5.79	14.01	97.67	10.09	1.93	0.05	0.25	2.3	0.15	0.06	0	0	0	0.04	0	0.09	0.63	48.53	25.37	0.04	41.93	20.11	0	0	30	13.74	-3.32	10.65	64.09	137.42	940.95	721.02	1152.64	948.43	988.83	763.88	1124.92	782.98
40.273	0	0.15	0.04	0.05	0.27	0.27	0.11	0.29	0.55	0.05	99.41	5.83	14.02	97.43	12.74	2.15	0.05	0.27	2.62	0.14	0.08	0	0	0	0.04	0	0.12	0.55	45.98	24.89	0.04	59.51	20.51	0	0	30	14.94	-3.82	9.65	64.27	139.44	943.66	720.61	1156.09	948.81	989.77	765.71	1128.29	781.67
40.306	0	0.14	0.04	0.04	0.25	0.27	0.11	0.29	0.62	0.05	99.42	4.55	13.78	96.3	12.36	2.37	0.05	0.31	2.5	0.13	0.07	0	0	0	0.04	0	0.11	0.62	43.11	24.75	0.04	39.27	20.26	0	0	30	12.39	-5.7	10.15	63.71	137.31	943.68	720.58	1155.7	948.79	991.24	762.44	1127.16	781.94
40.34	0	0.14	0.04	0.04	0.24	0.24	0.11	0.26	0.8	0.06	99.48	3.24	13.12	96.71	11.15	2.55	0.06	0.25	2.62	0.12	0.06	0	0	0	0.04	0	0.11	0.8	39.91	23.14	0.05	50.02	19.39	0	0	30	12.58	-5.09	10.71	63.8	137	944.12	720.07	1156.09	947.77	992.42	762.06	1127.98	781.89
40.373	0	0.14	0.04	0.04	0.24	0.24	0.11	0.26	0.65	0.06	99.47	3.11	13.04	96.24	11.27	2.84	0.06	0.23	2.6	0.12	0.05	0	0	0	0.04	0	0.11	0.65	39.27	23.27	0.05	49.74	19.31	0	0	30	13.08	-5.79	10.53	63.89	137.43	944.49	719.95	1156.19	947.79	992.31	761.51	1128.21	781.98
40.407	0	0.13	0.04	0.03	0.21	0.23	0.1	0.22	0.54	0.07	99.54	1.87	12.89	97.4	9.83	2.65	0.07	0.19	2.63	0.16	0.05	0	0	0	0.03	0	0.11	0.54	34.2	20.46	0.06	51.56	18.85	0	0	30	14.31	-3.88	10.62	64.32	137.83	944.98	719.49	1156.84	947.47	992.78	762.05	1129.17	781.89
40.44	0	0.13	0.05	0.04	0.21	0.2	0.1	0.2	0.47	0.08	99.58	1.77	11.57	97.44	9.08	2.72	0.08	0.14	2.43	0.16	0.06	0	0	0	0.03	0	0.11	0.47	34.25	19.13	0.06	67.4	17.54	0	0	30	13.29	-3.8	10.71	64.23	138.77	943.8	718.46	1156.9	947.03	991.87	761.56	1129.31	780.77
40.473	0	0.15	0.04	0.04	0.21	0.24	0.1	0.2	0.17	0.08	99.52	2.41	13.65	96.93	7.89	2.63	0.08	0.12	3.47	0.24	0.08	0	0	0	0.02	0	0.1	0.17	39.39	20.61	0.06	62.66	18.78	0	0	30	16.35	-4.74	11.05	64.92	137.63	944.82	716.85	1159.95	947.99	994.66	762.39	1131.19	779.84
40.507	0	0.15	0.04	0.04	0.21	0.23	0.09	0.23	0.07	0.07	99.54	2.29	13.68	96.56	6.48	3.53	0.07	0.12	3.53	0.25	0.1	0.01	0	0	0.01	0	0.06	0.05	40.16	23.74	0.06	40.9	18.48	0	0	30	18.27	-5.33	12.08	65.47	137.29	944.81	716.38	1159.98	947.97	996.11	761	1131.87	781.47
40.54	0	0.18	0.04	0.06	0.24	0.23	0.08	0.25	0.06	0.06	99.5	3.41	13.97	96.27	4.92	4.35	0.06	0.13	3.07	0.23	0.09	0.01	0	0	0.01	0	0.03	0.01	46.8	26.85	0.06	72.32	18.61	0	0	30	19.67	-5.74	12.27	65.67	137.82	945.06	715.24	1161.49	948.43	996.98	760.57	1133.25	781.2
40.573	0	0.22	0.04	0.08	0.29	0.24	0.08	0.29	0.07	0.07	99.41	7.19	14.21	97.93	4.89	4.82	0.07	0.14	3.61	0.36	0.06	0.01	0	0	0	0	0.02	0	56.61	30.01	0.05	34.61	18.61	0	0	30	17.42	-2.72	12.89	65.2	133.16	943.17	712.65	1160.74	947.46	998.3	757.22	1129.82	778.04
40.607	0	0.31	0.04	0.13	0.4	0.22	0.08	0.36	0.07	0.07	99.2	19.57	13.71	97.63	5.26	5.01	0.07	0.17	3.13	0.61	0.04	0	0	0	0	0	0.01	0	70.48	34.85	0.05	36.24	18.39	0	0	30	17.58	-3.42	12.35	65.33	134.26	945.5	712.97	1162.61	947.12	999.28	758.14	1132.1	777.74
40.64	0	0.3	0.04	0.12	0.38	0.23	0.08	0.33	0.07	0.07	99.24	18.17	14.31	97.59	4.68	5.52	0.07	0.2	3.09	0.68	0.03	0	0	0	0	0	0.01	0	69.08	32.9	0.05	61.5	18.86	0	0	30	15.7	-3.49	11.77	64.98	134.4	945.8	713.04	1160.41	944.32	997.66	756.78	1130.6	776.53
40.673	0	0.31	0.04	0.13	0.38	0.25	0.08	0.32	0.07	0.07	99.24	20.64	15.2	97.35	4.11	5.31	0.07	0.2	2.92	0.6	0.02	0	0	0	0	0	0.01	0.01	71.27	32.79	0.05	40.04	19.66	0	0	30	17.8	-3.97	11.9	65.43	134.74	946.66	714.6	1159.48	944.39	997.69	758.03	1130.81	778.82
40.707	0	0.35	0.04	0.15	0.4	0.24	0.07	0.3	0.1	0.1	99.2	25.58	14.81	97.18	3.64	4.69	0.1	0.23	2.33	0.65	0.02	0	0	0	0	0	0.01	0.07	75.35	31.72	0.05	50.54	19.45	0	0	30	15.42	-4.3	11.51	64.93	132.37	947.55	716.31	1156.61	941.95	997.28	757.86	1128.02	778.56
40.74	0	0.34	0.04	0.14	0.39	0.22	0.08	0.26	0.36	0.1	99.21	22.67	13.78	95.98	3.62	4.63	0.1	0.21	2.11	0.57	0.02	0	0	0	0	0	0.01	0.36	73.44	28.9	0.07	50.58	18.62	0	0	30	15.48	-6.14	9.99	65.02	133.21	947.46	718.23	1152.9	940.85	993.4	758.67	1125.06	778.87
40.774	0	0.38	0.04	0.17	0.47	0.22	0.08	0.27	0.52	0.1	99.05	31.86	13.55	94.62	5.16	5.14	0.1	0.21	3.1	0.62	0.03	0.01	0	0	0.01	0	0.02	0.52	78.72	27.99	0.06	58.41	18.35	0	0	30	14.74	-7.66	9.1	64.85	136.17	947.02	720.15	1149.84	938.9	989.48	759.45	1123.98	780.73
40.807	0	0.37	0.04	0.16	0.48	0.25	0.09	0.26	0.54	0.12	99.04	34.95	14.23	94.73	6.88	4.37	0.12	0.23	4.57	0.96	0.05	0.01	0	0	0.02	0	0.04	0.54	78.72	25.73	0.07	66.14	18.77	0	1	36	13.33	-7.55	8.59	64.51	135.99	945.27	720.09	1147.99	938.35	987.16	759.38	1121.6	779.9
40.84	0	0.35	0.04	0.15	0.5	0.31	0.1	0.26	0.91	0.13	99.01	35.48	15.36	94.19	8.62	4.35	0.13	0.24	8.43	0.98	0.09	0.03	0	0	0.05	0	0.07	0.91	77.28	24.26	0.08	73.95	18.75	0	0	36	14.84	-8.07	8.64	64.61	137.47	942.88	719.96	1145.58	938.35	984.18	759.48	1120.04	780.52
40.874	0	0.36	0.04	0.16	0.49	0.45	0.1	0.24	0.73	0.13	99.02	47.47	18.48	96	8.27	4.14	0.13	0.26	12.2	0.79	0.12	0.05	0	0	0.12	0	0.12	0.73	79.87	22.8	0.09	54.32	20.1	0	0	36	13.63	-6.11	8.86	64.21	134.72	941	719.98	1143.62	938.65	983.66	759.47	1116.88	779.5
40.907	0	0.33	0.04	0.14	0.49	0.55	0.11	0.24	1.01	0.13	98.91	49.68	19.47	95.16	9.95	4.07	0.13	0.25	15.54	0.87	0.13	0.05	0	0	0.22	0	0.17	1.01	77.63	21.19	0.11	60.2	20.12	0	0	36	15.01	-7.11	8.42	64.69	135.03	939.27	720.38	1141.47	938.89	981.08	760.48	1114.72	779.84
40.94	0	0.33	0.04	0.14	0.59	0.42	0.13	0.28	1.11	0.12	98.83	45.15	16.73	95.83	12.92	5.1	0.12	0.3	12.74	0.96	0.11	0.03	0	0.01	0.32	0.01	0.18	1.11	78	20.96	0.11	49.94	19.28	0	0	36	14.57	-6.32	8.44	64.53	137.08	938.17	721.08	1140.22	939.06	979.04	760.93	1114.68	780.76
40.974	0	0.29	0.04	0.12	0.69	0.31	0.16	0.34	1.49	0.11	98.62	47.82	13.01	96.67	17.62	5.83	0.11	0.36	10.33	1.05	0.09	0.02	0	0.01	0.54	0.01	0.21	1.49	74.62	19.79	0.13	47.16	17.77	0	0	36	13.43	-5.16	8.66	64.22	137.82	937.3	722.38	1138.82	939.67	977.77	762.04	1114.24	781.31
41.007	0	0.26	0.05	0.11	0.9	0.24	0.21	0.46	1.5	0.12	98.21	58.25	9.58	96.89	23.99	6.84	0.12	0.49	7.77	1.02	0.08	0.01	0	0.01	0.45	0.01	0.18	1.5	73.49	19.41	0.14	55.84	16.82	0	0	36	13.39	-4.8	7.95	64.33	136.95	936.54	722.48	1138.31	940.44	976.65	763.13	1112.52	780.28
41.04	0	0.26	0.06	0.1	0.78	0.21	0.21	0.36	1.45	0.14	98.43	49.96	8.52	97.14	23.19	5	0.14	0.38	6.53	1.02	0.07	0.01	0	0.02	0.44	0.01	0.21	1.45	70.12	16.23	0.17	74.72	16.15	0.73	0	36	13.86	-4.38	7.64	64.2	136.72	933.37	719.96	1140.59	944.68	975.92	762.37	1111.7	778.34
41.074	0	0.21	0.06	0.07	0.54	0.19	0.18	0.25	1.37	0.13	98.92	20.67	8.5	96.74	19.1	4.98	0.13	0.33	6.01	0.62	0.06	0.01	0	0.06	0.37	0.01	0.16	1.37	57.5	12.11	0.24	76.88	15.49	0.94	0	36	13.03	-5.05	8.16	64.06	138.07	933.6	721.39	1138.49	942.59	975.01	762.56	1111.97	779.97
41.107	0	0.24	0.06	0.09	0.51	0.17	0.15	0.22	0.72	0.12	98.97	19.9	8.3	97.58	15.62	4.59	0.12	0.24	5.11	0.41	0.04	0.01	0	0.06	0.26	0	0.15	0.72	60.38	12.58	0.22	77.22	14.8	0.69	0	36	12.46	-3.51	8	64	136.82	931.57	720.06	1139.86	945.1	974.98	762.85	1110.92	778.32
41.141	0	0.24	0.08	0.08	0.47	0.13	0.16	0.19	0.37	0.15	99.05	14.39	6.35	96.12	14.18	3.85	0.14	0.17	4.28	0.31	0.04	0	0	0.15	0.19	0	0.12	0.37	56.96	11.19	0.26	80.46	12.96	1.72	0	36	13.76	-5.95	7.76	64.42	139.11	930.75	721.26	1137.86	944.96	972.27	764.07	1110.49	779.76
41.174	0	0.27	0.08	0.1	0.47	0.12	0.15	0.17	0.41	0.17	99.06	14.94	5.81	96.74	12.19	3.24	0.14	0.14	3.92	0.25	0.04	0	0	0.17	0.11	0	0.09	0.41	59.5	11.61	0.22	73.86	12.19	0.92	0	36	12.66	-5.05	7.95	64.17	138.72	930.27	721.86	1139.28	947	973.06	765.65	1111.02	780.08
41.207	0	0.28	0.09	0.1	0.41	0.12	0.13	0.15	0.41	0.13	99.18	12.68	6.87	96.73	9.64	2.12	0.13	0.12	4.1	0.22	0.03	0	0	0.12	0.08	0	0.1	0.41	59.68	12.32	0.19	89.31	12.59	2.19	0	36	13.47	-5.06	8.83	64.42	134.22	930.81	722.2	1139.7	948.25	976.58	764.81	1109.79	781.25
41.241	0	0.3	0.08	0.11	0.38	0.12	0.12	0.15	0.31	0.11	99.23	11.85	7.55	96.14	7.13	1.84	0.11	0.1	3.81	0.17	0.02	0	0	0.09	0.04	0	0.07	0.31	61.23	14.13	0.12	81.3	12.79	0.76	0	36	13.45	-5.93	8.33	64.18	136.5	930.07	721.57	1142.47	951.34	975.98	765.74	1111.65	780.76
41.274	0	0.32	0.07	0.11	0.36	0.13	0.11	0.14	0.3	0.1	99.27	11.47	8.21	96.57	5.72	1.47	0.1	0.08	3.85	0.15	0.01	0	0	0.06	0.03	0	0.07	0.3	62.18	14.98	0.1	76.63	13.09	0.49	0	36	11.96	-5.31	7.94	63.66	135.42	933.13	724.36	1143.22	951.61	977.96	767.4	1112.55	782.39
41.307	0	0.3	0.07	0.11	0.36	0.14	0.11	0.15	0.23	0.1	99.28	11.22	8.54	96.63	6.67	1.31	0.1	0.08	4.55	0.14	0.01	0	0	0.04	0.02	0	0.08	0.23	60.92	15.8	0.09	76.14	13.29	0	0	36	11.42	-5.22	7.67	63.25	138.58	935.59	727.26	1143.73	951.88	977.77	769.42	1115.44	785.26
41.341	0	0.3	0.07	0.11	0.37	0.16	0.12	0.15	0.29	0.08	99.27	12.35	9.52	97.08	7.16	1.1	0.08	0.06	6.21	0.19	0.01	0	0	0.02	0.02	0	0.11	0.29	61.78	16.35	0.06	85.78	13.64	0.26	0	36	9.95	-4.48	7.95	62.62	139.26	936.42	728.5	1145.79	953.19	979.15	771.73	1117.67	786.1
41.374	0	0.27	0.06	0.09	0.34	0.23	0.12	0.15	0.49	0.08	99.31	12.76	12.43	96.16	8.16	1.06	0.08	0.07	9.7	0.24	0.01	0	0	0.02	0.02	0	0.16	0.49	59.71	14.8	0.06	79.49	15.25	0.61	0	36	10.72	-5.9	6.88	62.33	139.42	937.97	730.68	1147.61	956.8	979.54	774.17	1118.31	787.64
41.408	0	0.28	0.06	0.1	0.44	0.34	0.15	0.18	0.24	0.1	99.13	28.54	14.79	96.56	11.78	1.43	0.1	0.07	16.97	0.31	0.03	0	0	0.01	0.02	0	0.16	0.24	64.94	15.59	0.04	76.36	15.25	0	0	36	7.38	-5.32	6.67	61.14	139.72	938.75	735.21	1152.62	964.57	981.96	780.58	1121.3	790.95
41.441	0	0.27	0.05	0.1	0.48	0.6	0.17	0.2	0.13	0.13	98.81	43.06	18.74	95.61	15.16	1.42	0.13	0.05	22.01	0.45	0.06	0.01	0	0.01	0.01	0	0.17	0.1	67.85	13.96	0.03	67.62	17.63	0	0	36	8	-6.59	6.39	60.47	141.32	941.19	741.05	1156.81	972.89	984.24	786.4	1125.13	797.48
41.474	0	0.22	0.05	0.08	0.6	0.78	0.26	0.26	0.16	0.16	98.44	46.72	19.02	96.5	23.61	1.78	0.16	0.03	26.18	0.62	0.16	0.03	0	0	0.01	0	0.16	0.03	65.52	11.93	0.03	64.06	17.96	0	0	36	6.65	-5.41	6.08	59.85	140.82	944.37	746.8	1160.65	979	987.61	792.72	1128.1	802.33
41.508	0	0.17	0.04	0.07	0.69	1.75	0.34	0.32	0.19	0.19	96.49	62.32	24.16	97.37	30.61	2.43	0.19	0.02	34.42	0.87	0.61	0.15	0	0	0.01	0	0.19	0.01	65.18	9.21	0.02	62.9	21.11	0	0	36	6.53	-3.94	6.01	59.64	143	945.75	750.33	1161.66	980.81	987.66	798.09	1130.49	805.13
41.541	0	0.14	0.03	0.06	0.8	1.82	0.4	0.4	0.22	0.22	96.35	61.75	23.04	96.07	36.61	3.92	0.22	0.02	32.8	0.99	1.55	0.42	0	0	0.01	0	0.22	0.01	62.68	7.28	0.02	74.21	22.28	0	0	36	5.42	-6.01	5.83	58.88	144.31	953.03	758.15	1167.85	987.97	993.64	803.37	1137.6	813.39
41.574	0	0.13	0.03	0.05	0.78	1.23	0.31	0.41	0.22	0.22	97.54	49.04	20.59	96.43	33.5	8.07	0.22	0.01	26.07	1.1	1.72	1.04	0	0	0.01	0	0.14	0.01	59.36	6.44	0.02	24.85	22.11	0	0	36	5.68	-5.51	5.76	58.9	142.83	953.75	758.05	1169.86	989.24	995.57	804.66	1138.16	812.83
41.608	0	0.06	0.02	0.03	1.09	1.34	0.34	0.84	0.27	0.27	97.32	47.07	20.1	94.32	42.73	18.12	0.27	0.02	21.42	0.74	1.38	1.23	0	0	0	0	0.11	0.01	49.14	4.6	0.02	37.06	25.25	0	0	36	3.8	-7.95	5.59	58.76	144	952.82	758.28	1169.8	989.61	994.29	805.11	1138.11	812.37
41.641	0	0.04	0.01	0.02	1.92	0.82	0.31	1.76	0.26	0.26	96.17	49.34	15.62	96.36	47.4	32.24	0.26	0.01	13.18	0.58	0.72	0.87	0	0	0	0	0.1	0	45.6	3.79	0.02	52.86	24.97	0	0	36	7.3	-5.63	5.19	59.11	146.25	952.79	758.5	1173	993.97	994.36	808.32	1140.52	813.54
41.674	0	0.03	0.01	0.02	2.64	0.76	0.23	3.14	0.27	0.27	93.73	33.64	15.28	95.62	47.08	48.09	0.27	0.02	10.86	0.39	0.62	0.96	0	0	0	0	0.13	0	36.79	2.48	0.02	17.01	25.47	0	0	36	4.96	-6.58	5.54	58.59	145.55	953.09	759.01	1174.77	995.64	996.12	807.85	1141.54	814.07
41.708	0	0.02	0	0.01	3.82	0.76	0.15	6.09	0.3	0.3	87.82	53.69	15.79	95.85	45.75	67.25	0.3	0.02	8.85	0.25	0.72	0.65	0	0	0	0	0.22	0.01	27.92	1.33	0.01	49.9	26.56	0	1	42	2.9	-6.31	5.35	58.5	145.34	952.82	758.5	1176.78	997.01	996.85	808.08	1142.12	812.78
41.741	0	0.01	0	0.01	5.77	0.74	0.11	10.39	0.35	0.35	79.23	76.62	15.36	95.89	44.57	82.66	0.35	0.03	9.51	0.25	1.48	1.41	0	0	0	0	0.24	0.01	25.44	1.02	0.01	74.13	25.98	0	0	42	3.08	-6.25	6.14	58.85	141.65	951.22	756.99	1175.61	996.67	998.11	805.23	1139.59	812.19
41.775	0	0.01	0	0.01	5.83	1.11	0.12	13.03	0.6	0.6	73.93	72.54	16.2	93.59	48.47	85.35	0.6	0.04	13.92	0.28	5.18	3.54	0	0	0	0	0.34	0.01	20.07	0.59	0.01	75.43	27.39	0	0	42	3.57	-8.6	4.14	58.95	139.54	952.06	755.89	1174.51	995.67	996.75	803.03	1136.14	809.57
41.808	0	0.01	0	0.01	8.26	1.21	0.16	19.6	0.69	0.69	60.8	77.17	15.33	95.32	55.53	89.97	0.69	0.05	15.8	0.36	4.92	5.47	0	0	0.01	0	0.41	0.01	18.52	0.57	0.01	71.56	27.17	0	0	42	1.75	-6.93	4.03	59.15	138.72	953.16	753.21	1173.78	990.15	997.2	800.27	1135.82	805.56
41.841	0	0.01	0	0.01	9.42	1.18	0.18	22.99	0.58	0.58	54.01	77.88	14.17	95.17	58.66	91.64	0.58	0.07	16.47	0.34	5.56	6.97	0	0	0.01	0	0.68	0.01	17.35	0.62	0.02	70.77	26.64	0	0	42	4.46	-7.09	2.26	59.9	140.75	952.67	749.12	1171.37	984.28	992.84	797.05	1133.51	801.74
41.875	0	0.01	0	0.01	8.49	0.81	0.17	19.63	0.65	0.65	60.75	70.95	12.36	96.06	55.73	89.88	0.65	0.07	13.33	0.46	3.52	3.24	0	0	0.01	0	0.72	0.01	14.57	0.48	0.01	60.17	24.83	0	0	42	4.95	-6.03	2.4	60.31	138.01	951.07	745.13	1168.97	979.99	992.35	792.89	1130.29	797.48
41.908	0	0.01	0	0.01	5.14	0.96	0.12	10.3	0.61	0.61	79.39	62.98	17.05	94.51	45.93	81.56	0.61	0.08	13.37	0.61	1.15	1.04	0	0	0.01	0	0.8	0.01	18.38	0.49	0.01	72.65	26.3	0	0	42	7.21	-7.77	2.11	61.21	139.43	947.39	737.23	1163.2	969.58	986.6	785.1	1125.93	790.48
41.941	0	0.01	0	0.01	2.95	1.26	0.11	6.26	0.53	0.53	87.48	38.31	20.82	97.09	42.23	72.24	0.53	0.09	12.98	0.91	0.53	0.22	0	0	0.01	0	0.9	0.01	15.17	0.49	0.01	33.55	28.99	0	0	42	3.66	-4.46	2.87	60.88	139.14	945.27	734.38	1160.72	965.8	985.33	780.69	1124.34	786.77
41.975	0	0.01	0	0.01	2.04	1.73	0.15	4.5	0.38	0.38	91.01	16.97	23.14	95.64	44.58	61.47	0.38	0.12	16.29	1.36	0.29	0.1	0	0.01	0.02	0	0.93	0.03	12.1	0.49	0.01	61.34	30.16	0	0	42	7.68	-6.56	3.55	61.73	137.64	943.84	727.43	1157.54	958.49	984.45	774.13	1121.94	780.36
42.008	0	0.02	0.01	0.01	1.19	2.26	0.18	2.32	0.39	0.39	95.37	7.52	25.65	94.43	43.52	45.92	0.39	0.13	19.41	1.66	0.2	0.08	0	0.01	0.04	0	1.08	0.06	13.51	0.62	0.01	62.87	31.05	0	0	42	8.89	-7.85	3.33	62.24	139.11	940.75	721.83	1155.93	954.35	981.15	769.04	1120.08	775.98
42.041	0	0.02	0.01	0.01	0.83	2.53	0.13	1.47	0.33	0.33	94.95	8.03	28.35	96.68	35.16	42.95	0.33	0.17	20.52	1.53	0.26	0.13	0	0.01	0.05	0	1.1	0.15	15.38	0.76	0.01	43.04	31.5	0	0	42	12.53	-5.15	2.97	63.35	137.77	938.21	719.32	1155.89	955.19	980.2	767.61	1117.7	776.11
42.075	0	0.03	0.01	0.01	0.39	3.2	0.12	0.58	0.28	0.28	93.61	12.22	32.16	97.39	28.95	26.08	0.28	0.21	19.08	1.35	0.25	0.19	0	0.01	0.05	0	1.13	0.15	20.37	1.11	0.01	46.21	34.4	0	0	42	13.22	-3.9	3.1	63.46	137.93	934.85	715.33	1155.06	954.16	978.22	764.01	1115.83	773.43
42.108	0	0.03	0.01	0.01	0.33	3.25	0.15	0.45	0.22	0.22	93.49	14.82	31.97	97.53	32.37	16.01	0.22	0.23	16.68	1.54	0.17	0.17	0	0.01	0.05	0	1.05	0.09	25.99	1.58	0.02	21.88	35.78	0	0	42	11.24	-3.63	2.12	63.44	135.9	932.23	713.18	1154.08	953.88	976.3	762.89	1112.06	769.32
42.142	0	0.05	0.01	0.01	0.32	3.1	0.14	0.37	0.19	0.19	93.81	18.71	32.27	96.38	31.19	11.78	0.19	0.24	12.34	2.14	0.07	0.07	0	0.01	0.06	0	1.14	0.12	36.1	2.63	0.02	41.21	37.53	0	0	42	12.9	-5.6	2.77	63.84	136.95	930.1	711.4	1152.93	953.41	974.85	760.99	1111.55	769.21
42.175	0	0.05	0.01	0.02	0.38	4.06	0.14	0.45	0.25	0.15	91.88	26.23	34.51	96.7	33.3	12.84	0.15	0.29	11.96	2.22	0.07	0.05	0	0.02	0.09	0	1.29	0.25	43.1	3.73	0.02	27.25	40.23	0	0	42	14.42	-5.11	4	63.97	143.94	928.64	712.22	1150.02	952.04	970.74	760.68	1114.21	772.22
42.208	0	0.05	0.01	0.02	0.39	3.62	0.14	0.46	0.77	0.12	92.76	26.58	33.46	96.81	33.77	12.99	0.12	0.31	9.65	1.94	0.05	0.02	0	0.02	0.13	0	1.17	0.77	43.41	3.91	0.02	16.13	40.35	0	1	48	10.63	-4.93	3.91	63.46	135.15	927.27	712.45	1147.94	951.54	973.09	759.75	1107.84	770.05
42.242	0	0.05	0.01	0.02	0.41	3.7	0.13	0.54	4.58	0.08	92.61	29.98	32.97	97.18	34.12	13.2	0.08	0.27	7.97	1.55	0.05	0.01	0	0.03	0.23	0	1.05	4.58	47.41	7.22	0.05	50.84	41.39	0	0	48	13.72	-4.31	4.17	64.14	133.4	924.55	710.45	1145.23	950.39	971.53	758.09	1104.43	769.61
42.275	0	0.06	0.01	0.01	0.27	3.9	0.1	0.37	17.43	0.07	92.21	31.42	32.07	97.22	27.73	11.55	0.07	0.26	8.1	1.07	0.07	0.01	0	0.04	0.36	0	1.19	17.43	40.34	6.48	0.05	19.52	41.81	0	0	48	14.17	-4.23	4.78	64.17	140.2	924.21	713.09	1141.19	948.96	966.73	760.47	1106.51	771.18
42.308	0	0.07	0.01	0.01	0.22	3.58	0.1	0.33	32.77	0.06	92.83	29.98	28.24	95.35	26.82	8.1	0.06	0.24	7.39	0.9	0.07	0.01	0	0.04	0.52	0	1.04	32.77	37.5	7.62	0.06	16.04	41.39	0.03	0	48	14.08	-6.89	6.07	64.43	131.51	923.27	713.81	1137.7	947.49	969.98	759.23	1100.89	771.78
42.342	0	0.12	0.01	0.02	0.19	3.63	0.08	0.26	41.39	0.05	92.74	29.97	24.07	96.08	22.12	7.51	0.04	0.18	7.63	0.65	0.09	0.01	0	0.05	1.24	0	1.08	56.84	37.87	7.52	0.08	32.1	41.39	4.58	0	48	15.28	-6	5.41	65.02	132.23	921.56	712.85	1134.79	945.06	966.68	758.57	1098.3	771.18
42.375	0	0.11	0.02	0.02	0.15	3.05	0.08	0.2	39.44	0.07	93.9	23.83	24.62	96.04	17.39	6.52	0.04	0.14	8.3	0.62	0.08	0.02	0	0.07	2.15	0	1.23	49.7	34.21	6.98	0.1	23.33	39.44	6.75	0	48	14.94	-6.05	4.71	65.07	135.07	921.15	713.92	1131.07	942.66	962.42	760.33	1097.16	769.65
42.409	0	0.12	0.02	0.02	0.13	2.21	0.07	0.19	36.45	0.15	95.58	16.21	21.73	96.1	13.54	6.27	0.03	0.14	8.35	0.45	0.07	0.03	0	0.15	4.21	0	1.24	50.21	28.92	9.13	0.21	21.94	36.45	5.82	0	48	14.87	-5.98	5.41	65.29	132.87	920.95	714.26	1128.21	939.66	962.74	758.9	1095.08	770.7
42.442	0	0.14	0.05	0.02	0.17	1.13	0.1	0.19	30.29	0.23	97.74	7.38	15.2	94.89	14.58	6.5	0.03	0.14	8.48	0.42	0.09	0.04	0	0.23	6.24	0	1.19	47.26	28.35	8.96	0.27	24.78	30.29	9.5	0	48	15.01	-7.39	5.65	65.47	130.06	919.96	715.31	1124.98	938.74	962.16	759.57	1091.74	770.68
42.475	0	0.12	0.05	0.02	0.17	0.89	0.11	0.18	28.14	0.31	98.23	4.84	14.95	94.43	14.74	5.75	0.03	0.14	8.38	0.4	0.1	0.06	0	0.31	8.28	0	1.19	35.12	26.99	8.3	0.3	17.16	28.14	9.27	0	48	15.3	-7.84	6.09	65.56	129.2	918.71	715.55	1122.11	937.1	960.99	758.98	1089.61	771.2
42.509	0	0.13	0.07	0.03	0.2	0.44	0.12	0.18	22.41	0.35	99.12	1.99	10.69	94.09	13.4	6.53	0.02	0.17	7.18	0.35	0.11	0.06	0	0.43	5.63	0.01	0.88	28	25	7.78	0.41	57.95	22.41	7.23	0	48	17.55	-8.16	6.43	66.28	130.92	918.34	716.28	1119.57	936.03	959.07	759.88	1089.42	772.03
42.542	0	0.14	0.08	0.03	0.21	0.27	0.13	0.17	18.52	0.29	99.47	1.29	6.64	94.99	12.26	6.57	0.01	0.14	6	0.29	0.09	0.03	0	0.51	5.02	0.01	0.72	26.99	23.74	7.84	0.49	78.44	18.52	6.71	0	48	16.71	-7.29	5.76	66.11	131.98	915.17	713.58	1121.44	939.01	957.17	758.98	1088.74	769.3
42.575	0	0.14	0.09	0.03	0.21	0.23	0.13	0.17	17.34	0.25	99.55	1.11	5.66	94.31	12.13	6.55	0.01	0.14	5.45	0.25	0.07	0.02	0	0.56	4.76	0.01	0.7	25	23.36	7.67	0.49	78.61	17.34	6.18	0	48	14.98	-7.96	7.12	65.71	129.78	914.96	713.8	1120.43	937.53	959.05	757.57	1088.24	769.92
42.609	0	0.12	0.12	0.02	0.22	0.13	0.15	0.16	13	0.26	99.57	0.71	2.29	94.58	11.86	7.82	0.01	0.15	4.86	0.26	0.06	0.01	0	1.16	3.19	0	0.51	18.95	14.72	5.08	0.6	75.62	13	6.2	0	48	13.02	-7.7	7.51	65.36	131.19	912.51	712.32	1120.43	937.7	957.58	756.37	1088.19	768.65
42.642	0	0.12	0.1	0.03	0.24	0.11	0.15	0.17	11.4	0.18	99.51	0.63	0.92	95.81	11.49	9.24	0.01	0.13	4.45	0.18	0.04	0.01	0	1.09	2.75	0	0.33	17.56	16.41	5.88	0.52	71.3	11.4	4.43	0	48	12.53	-6.36	7.7	65.23	129.96	912.91	712.6	1121.15	937.84	958.84	757.54	1088.34	768.39
42.675	0	0.11	0.12	0.02	0.22	0.09	0.15	0.15	9.56	0.12	99.55	0.43	0	95.85	10.55	8.19	0.01	0.11	3.61	0.12	0.04	0.01	0	1.55	2.06	0	0.29	13.36	12.77	4.85	0.51	47.95	9.56	4.54	0	48	13.08	-6.3	8.29	65.28	132	912.26	712.5	1121.08	937.98	958.22	757.2	1089.65	769.51
42.709	0	0.11	0.16	0.02	0.2	0.06	0.16	0.13	7.2	0.08	99.59	0.33	0	95.32	8.58	6.79	0.01	0.09	3.23	0.08	0.05	0.01	0	2.41	1.73	0	0.26	10.12	9.51	4.86	0.55	30.43	7.2	5.19	0	48	15.56	-6.93	7.95	65.83	134.24	912.68	711.77	1122.66	939.15	957.85	757.55	1091.54	769.72
42.742	0	0.12	0.16	0.02	0.19	0.06	0.14	0.12	7.02	0.07	99.61	0.33	0	97.41	6.61	7.04	0.01	0.07	2.83	0.07	0.06	0	0	2.14	1.22	0	0.23	8.15	10.07	5.62	0.48	25.8	7.02	4.68	1	54	15.94	-3.87	7.14	65.91	136.17	916.28	710.92	1126.52	938.5	959.81	758.13	1095.61	768.23
42.776	0	0.13	0.19	0.03	0.2	0.06	0.14	0.12	5.87	0.11	99.6	0.33	0	95.55	5.01	6.16	0.01	0.05	3.39	0.07	0.11	0	0	2.53	1.15	0.01	0.21	7.34	13.66	6.56	0.35	33.75	5.87	5.61	0	54	15.6	-6.67	8.18	65.66	132.58	915.33	710.67	1125.61	938.71	961.67	756.21	1093.65	768.77
42.809	0	0.13	0.19	0.03	0.22	0.05	0.15	0.13	5.54	0.09	99.57	0.37	0	96.3	5.56	7.31	0.01	0.06	3.44	0.08	0.09	0.01	0	2.77	1.03	0.01	0.18	6.11	14.36	7.45	0.32	16.67	5.54	5.57	0	54	16.31	-5.7	7.18	65.67	133.71	921.87	711.06	1131.46	938.45	966.21	757.97	1099.54	768.08
42.842	0	0.13	0.15	0.03	0.22	0.06	0.14	0.14	4.8	0.07	99.55	0.41	0	93.07	5.6	8.42	0.01	0.06	3.68	0.07	0.07	0	0	2.65	0.96	0	0.17	4.8	14.71	7.72	0.31	10.32	6.08	4.11	0	54	14.11	-9.02	7.35	65.17	132.05	922.95	711.76	1131.87	938.48	967.94	756.56	1099.46	768.44
42.876	0	0.14	0.17	0.03	0.22	0.07	0.14	0.14	5.81	0.07	99.56	0.43	0	92.15	5.46	7.15	0.01	0.06	5.49	0.07	0.06	0	0	2.26	0.99	0	0.22	5.81	16.56	10.28	0.24	6.62	6.2	5.12	0	54	15.54	-9.69	5.95	65.37	130.83	930.56	712.24	1136.19	936.49	972.96	757.28	1103.4	767.36
42.909	0	0.13	0.17	0.03	0.21	0.07	0.14	0.14	4.35	0.06	99.59	0.4	0.56	90.83	4.69	6.92	0.01	0.07	5.6	0.06	0.05	0	0	2.28	1.09	0	0.25	4.35	15.66	10.01	0.22	17.07	6.62	4.89	0	54	14.72	-10.54	7.8	65.34	129.96	931.18	713.48	1135.02	934.84	975.13	756.16	1104.36	769.94
42.942	0	0.12	0.16	0.03	0.22	0.08	0.13	0.16	4.25	0.08	99.57	0.43	2.33	93.11	5.53	8.09	0.01	0.11	7.84	0.08	0.04	0	0	1.46	0.88	0	0.29	4.25	15.6	11.07	0.17	3.73	7.26	5.42	0	54	15.21	-8.98	6.15	65.35	127.3	941.2	713.85	1142.74	933.57	983.46	756.97	1110.23	768.62
42.976	0	0.12	0.13	0.03	0.22	0.08	0.12	0.17	2.26	0.07	99.56	0.48	2.69	79.33	5.4	8.14	0.01	0.14	6.67	0.07	0.03	0	0	0.7	0.58	0	0.3	2.26	17.23	12.9	0.12	3.05	7.35	3.32	0	54	14.24	-15.28	6.18	64.81	127.79	941.41	712.74	1146.94	935.73	985.6	755.36	1112.6	769.58
43.009	0	0.14	0.11	0.04	0.24	0.07	0.13	0.18	0.61	0.07	99.51	0.66	2.52	84.46	6.25	7.08	0.01	0.18	4.62	0.07	0.02	0	0	0.58	0.51	0	0.27	0.61	22.78	15.06	0.11	8.51	7.79	1.5	0	54	13.96	-13.53	8.79	64.64	125.17	944.21	714.81	1149.62	938.07	992.3	755.64	1116.31	772.67
43.042	0	0.15	0.09	0.04	0.29	0.08	0.14	0.21	0.45	0.06	99.43	1.21	2.53	76.17	8.77	5.77	0.01	0.23	4.2	0.06	0.01	0	0	0.45	0.41	0	0.35	0.24	29.62	17.82	0.11	4.48	8.33	0.4	0	54	13.94	-16.19	8.55	64.16	124.02	947.72	717.58	1153.14	940.38	996.2	757.97	1118.9	775.98
43.076	0	0.19	0.08	0.06	0.31	0.08	0.13	0.22	0.24	0.04	99.37	2.52	3.38	84.62	8.08	4.39	0	0.28	2.53	0.04	0.01	0	0	0.24	0.23	0	0.36	0.06	39.75	20.7	0.09	2.79	9.52	0	0	54	13.09	-13.47	9.2	63.65	125.22	950.66	721.1	1154.32	942.02	998.31	760.95	1122.27	778.7
43.109	0	0.23	0.08	0.08	0.36	0.09	0.13	0.23	0.19	0.03	99.28	4.96	4.2	81.94	8.03	3.82	0.01	0.32	2.72	0.03	0.01	0	0	0.19	0.12	0	0.33	0.02	48.56	22.03	0.09	3.19	10.17	0	0	54	14.17	-14.44	9.41	63.88	122.35	951.38	722.25	1154.92	943.37	1000.5	762.07	1121.48	780.3
43.143	0	0.26	0.07	0.09	0.4	0.12	0.12	0.24	0.13	0.03	99.2	9.77	6.85	70.25	8.8	3.67	0	0.4	2.54	0.03	0	0	0	0.13	0.06	0	0.26	0.01	56.87	22.39	0.09	3.22	12.87	0	0	54	14.96	-17.7	10.09	63.87	119.96	951.81	723.11	1155.04	943.71	1002.7	762.09	1120.96	782.21
43.176	0	0.3	0.06	0.11	0.45	0.14	0.12	0.26	0.09	0.02	99.1	19.34	8.5	66.93	9.5	2.96	0	0.47	2.35	0.02	0.01	0	0	0.09	0.03	0	0.33	0.01	66.05	23.94	0.09	0.46	14.63	0	0	54	16.68	-18.48	9.09	63.87	123.88	952.76	722.08	1156.78	944.41	1001.19	762.89	1123.8	780.63
43.209	0	0.33	0.06	0.13	0.54	0.14	0.13	0.28	0.1	0.02	98.92	30.39	7.83	67.41	11.79	2.69	0	0.54	2.49	0.02	0.01	0.01	0	0.07	0.02	0	0.31	0	71.23	23.89	0.1	0.52	14.39	0	0	54	18.11	-18.37	7.32	64.33	121	958.49	718.35	1161.44	940.22	1005.75	760.7	1125.81	775.74
43.243	0	0.37	0.06	0.15	0.59	0.16	0.13	0.25	0.11	0.02	98.83	42.75	8.96	66.29	12.41	2.06	0	0.58	2.16	0.02	0.02	0.01	0	0.05	0.02	0	0.32	0.01	77.29	20.9	0.11	0.99	15.7	0	0	54	19.04	-18.62	7.73	64.86	122.11	956.72	714.83	1160.59	936.27	1004.67	755.64	1125.12	775.7
43.276	0	0.36	0.06	0.14	0.51	0.14	0.12	0.18	0.11	0.03	98.98	30.38	8.32	65.1	10.02	1.6	0	0.71	1.89	0.02	0.03	0.01	0	0.04	0.02	0	0.45	0.02	73	16.46	0.11	0.5	14.74	0	0	54	19.82	-18.88	8.59	65.41	119	958.13	714.25	1160.79	935.4	1007.66	755.11	1125.1	774.31
43.309	0	0.38	0.06	0.15	0.48	0.14	0.11	0.16	0.11	0.03	99.04	28.29	8.98	63.27	7.94	1.45	0	0.89	1.71	0.01	0.03	0.01	0	0.03	0.02	0	0.45	0.05	73.82	14.7	0.11	1.17	15.02	0	0	54	20.38	-19.28	8.72	65.43	123	957.7	712.02	1161.84	933.59	1006.59	752.08	1127.48	774.75
43.343	0	0.42	0.06	0.17	0.53	0.13	0.11	0.14	0.22	0.01	98.95	34.85	8.23	48.76	8.22	1.19	0	1.03	1.49	0.01	0.05	0	0	0.01	0.03	0	0.64	0.22	77.33	11.12	0.11	1.72	14.5	0	0	54	19.81	-22.25	7.59	65.23	123.49	957.66	710.19	1162	932.36	1005.16	751.44	1127.06	771.18
43.376	0	0.41	0.07	0.16	0.47	0.12	0.11	0.12	0.42	0.01	99.06	25.25	7.45	51.92	6.8	0.81	0.01	1.03	1.52	0.01	0.11	0	0	0.01	0.04	0	0.86	0.42	73.03	9.28	0.11	14.51	13.53	0	0	54	19.8	-21.62	7.63	65.79	122.81	958.27	709.16	1162.11	930.65	1005.88	750.11	1127.02	770.28
43.41	0	0.5	0.08	0.2	0.55	0.1	0.12	0.11	1.08	0.01	98.91	33.92	5.73	65.73	6.52	0.63	0.01	1.02	1.94	0.01	0.27	0	0	0.01	0.05	0	1	1.08	78.51	7.75	0.11	47.93	11.88	0	0	54	21.32	-18.74	9.88	66.73	118.25	959.11	709.5	1161.8	930.24	1010.54	749.09	1126.52	772.12
43.443	0	0.53	0.09	0.22	0.57	0.09	0.12	0.1	0.99	0.01	98.87	34.65	4.46	63.36	6.17	0.43	0.01	0.85	2.09	0.02	0.23	0.01	0	0.01	0.08	0	0.96	0.99	79.27	6.72	0.12	43.33	10.52	0.35	0	54	20.2	-19.26	9.16	66.61	119.86	960.08	710.37	1160.62	928.38	1008.94	749.73	1126.8	771.58
43.476	0	0.5	0.1	0.2	0.51	0.09	0.12	0.09	0.8	0.01	98.98	27.5	4.64	57.98	5.32	0.29	0.01	0.6	2.44	0.02	0.28	0.01	0	0.01	0.13	0	0.91	0.8	75.95	6.4	0.13	16.61	10.38	0.85	0	54	18.76	-20.39	8.04	66.04	122.41	959.07	710.04	1159.66	927.36	1005.67	749.55	1126.26	770.56
43.51	0	0.46	0.13	0.18	0.5	0.08	0.13	0.09	0.59	0.02	98.99	22.99	3.32	61.03	6.29	0.26	0.02	0.52	2.47	0.01	0.16	0.01	0	0.01	0.15	0	0.8	0.59	72	4.92	0.16	8	9.23	2.61	0	54	17.34	-19.76	7.16	65.7	125.68	957.18	709.43	1158.07	926.47	1001.46	749.32	1125.55	769.21
43.543	0	0.4	0.14	0.15	0.5	0.07	0.14	0.1	0.41	0.03	99	19.46	2.35	64.63	8.78	0.25	0.03	0.35	2.45	0.02	0.08	0	0	0.01	0.14	0	0.65	0.41	66.88	4.38	0.14	9.86	8.75	3.13	0	54	16.98	-18.99	7.7	65.55	124.77	956.72	709.56	1157.1	926.3	1001.67	749.17	1124.88	768.91
43.576	0	0.38	0.12	0.14	0.49	0.07	0.15	0.1	0.22	0.02	99.03	17.4	1.78	72.97	9.09	0.25	0.02	0.22	2	0.02	0.04	0	0	0.01	0.11	0	0.5	0.22	64.86	4.6	0.13	4.7	8.39	1.44	0	54	16.1	-17.03	7.55	65.23	127.55	955.06	709.11	1155.33	925.46	998.45	748.82	1124.55	768.02
43.61	0	0.25	0.12	0.07	0.36	0.06	0.16	0.1	0.15	0.03	99.29	4.63	0.05	68.1	10.23	0.28	0.03	0.15	1.74	0.02	0.02	0	0	0.01	0.09	0	0.33	0.15	45.46	3.59	0.12	13.5	7.07	0.73	0	54	16.81	-18.21	6.45	65.18	126.13	952.62	707.99	1155.31	926.92	996.76	748.74	1121.46	767.63
43.643	0	0.24	0.12	0.07	0.35	0.05	0.17	0.1	0.17	0.03	99.29	4	0	81.62	10.45	0.41	0.03	0.12	1.34	0.03	0.01	0	0	0.01	0.1	0.01	0.22	0.17	43.35	3.59	0.13	36.86	6.31	0	0	54	16.43	-14.55	5.4	65.64	126.52	950.38	706.87	1154.36	927.46	993.73	749.03	1119.15	765.68
43.676	0	0.21	0.13	0.05	0.27	0.05	0.15	0.09	0.19	0.03	99.46	1.45	0	83.84	7.45	0.46	0.03	0.1	1.03	0.03	0.01	0.01	0	0.01	0.08	0.01	0.2	0.19	33.34	3.31	0.14	58.82	5.25	0	0	54	14.32	-13.77	6.11	65.28	124.41	947.61	706.79	1152.02	928.29	992.8	748.66	1116.24	764.14
43.71	0	0.16	0.14	0.04	0.21	0.04	0.15	0.08	0.3	0.04	99.58	0.53	0	80.01	6.05	0.73	0.04	0.1	1.08	0.03	0.01	0.01	0	0.02	0.06	0.01	0.17	0.3	20.64	2.46	0.13	47.76	4.25	0	0	54	14.63	-15.06	4.39	65.03	126.34	945.28	706.43	1151.03	929.04	988.42	749.84	1114.02	763.51
43.743	0	0.17	0.14	0.04	0.22	0.04	0.15	0.08	0.48	0.04	99.56	0.59	0	80.18	6.21	0.97	0.04	0.09	1.09	0.04	0.01	0.01	0	0.01	0.05	0.01	0.17	0.48	22.03	2.59	0.14	32.6	4.01	0	0	54	15.37	-15.01	4.3	64.99	125.18	944.06	708.5	1148.26	929.9	986.84	752.12	1111.37	764.89
43.777	0	0.18	0.14	0.04	0.23	0.04	0.14	0.08	0.43	0.05	99.55	0.63	0	86.29	5.46	1.39	0.05	0.08	1.59	0.04	0.01	0.01	0	0.02	0.06	0.01	0.15	0.43	23.64	3.22	0.17	45.3	3.76	0	0	54	14	-12.8	3.8	64.56	124.4	942.95	710.44	1146.47	930.82	985.23	754.03	1109.07	765.85
43.81	0	0.19	0.14	0.05	0.24	0.04	0.14	0.09	0.26	0.05	99.52	0.73	0	88.99	4.79	2.06	0.05	0.08	1.61	0.04	0.01	0.01	0	0.02	0.05	0.02	0.11	0.26	26.47	3.87	0.17	13.79	3.53	0	0	54	13.42	-11.55	3.75	64.44	126.21	940.71	712.11	1142.69	930.66	981.27	755.64	1107.01	766.59
43.843	0	0.18	0.13	0.05	0.27	0.04	0.14	0.1	0.29	0.05	99.46	0.84	0	88.1	5.88	3.95	0.05	0.08	1.92	0.06	0.01	0.01	0	0.02	0.07	0.02	0.15	0.29	27.25	4.01	0.18	18.59	3.68	0	1	60	14.09	-11.99	3.87	64.63	126.34	939.58	715.01	1139.22	930.56	979.09	757.67	1104.82	770.05
43.877	0	0.2	0.12	0.06	0.34	0.04	0.14	0.12	0.36	0.04	99.32	1.35	0	88.98	6.74	6.47	0.04	0.08	2.31	0.06	0	0.02	0	0.03	0.1	0.03	0.23	0.36	33.2	5.69	0.22	20.66	3.68	0	0	60	14.77	-11.56	4.19	64.82	129.05	938.29	717.08	1136.19	930.78	975.94	759.63	1104.41	771.91
43.91	0	0.17	0.11	0.05	0.44	0.04	0.16	0.17	0.37	0.04	99.11	1.82	0	85.07	10.85	10.32	0.04	0.07	2.48	0.08	0	0.04	0	0.03	0.1	0.03	0.33	0.37	32.86	5.96	0.22	18	3.61	0	0	60	16.18	-13.3	4.08	65.19	128.3	936.57	718.11	1134.71	932.4	974.59	761.01	1102.29	773.47
43.943	0	0.15	0.1	0.05	0.76	0.04	0.2	0.31	0.39	0.04	98.49	4.52	0	87.8	18.47	16.51	0.04	0.06	2.43	0.09	0.01	0.06	0	0.03	0.11	0.02	0.45	0.39	36.89	6.63	0.23	15.88	3.66	0.4	0	60	15.48	-12.13	4.62	64.97	130.42	934.51	718.48	1134.08	934.01	972.84	761	1102.56	774.58
43.977	0	0.13	0.1	0.05	1.5	0.04	0.31	0.66	0.38	0.03	97	14.98	0	92.3	30.15	22.49	0.03	0.05	2.24	0.07	0.01	0.05	0	0.02	0.14	0.01	0.61	0.38	41.57	6.91	0.19	11.47	3.41	1.16	0	60	15.12	-9.58	4.76	64.8	132.18	929.4	715.02	1136.15	939.28	970.57	759.55	1102.19	771.77
44.01	0	0.1	0.08	0.05	2.85	0.04	0.38	1.39	0.18	0.03	94.3	28.75	0	91.03	38.11	32.62	0.03	0.05	1.8	0.05	0.01	0.04	0	0.03	0.17	0.01	0.58	0.14	43.93	6.86	0.18	13.89	3.25	1.54	0	60	14.55	-10.41	5.84	65.08	128.66	928.44	716	1134.48	939.97	972.06	759.51	1100.06	772.46
44.043	0	0.08	0.06	0.05	5.69	0.04	0.49	3.05	0.16	0.03	88.62	53.56	0	91.83	47.53	42.39	0.02	0.05	1.69	0.03	0	0.02	0	0.03	0.16	0.01	0.71	0.08	47.58	7	0.16	10.1	3.08	1.76	0	60	13.77	-9.9	5.62	64.99	131.38	928.64	716.51	1135.08	940.5	970.95	760.16	1101.72	772.79
44.077	0	0.07	0.06	0.05	9.05	0.04	0.51	4.93	0.19	0.03	81.89	68.71	0	81.65	51.58	50.7	0.02	0.07	1.65	0.03	0	0.01	0	0.03	0.19	0	0.94	0.06	51.54	6.64	0.14	1.76	2.89	2.22	0	60	11.51	-14.54	6.2	64.85	131.48	930.19	717.64	1136.79	941.55	973.13	760.56	1104.03	772.89
44.11	0	0.07	0.06	0.05	9.75	0.04	0.59	5.3	0.19	0.02	80.49	77.14	0	79.86	54.17	48.95	0.02	0.09	1.36	0.02	0	0	0	0.03	0.19	0	0.74	0.03	54.3	7.59	0.11	1.28	2.86	2.03	0	60	12.78	-15.11	7.27	65.13	129.46	932.16	718.74	1137.58	941.53	976.67	760.54	1105.29	775.19
44.144	0	0.08	0.05	0.06	14.28	0.04	0.71	7.51	0.18	0.01	71.45	90.23	0	85.32	59.69	52.32	0.01	0.16	1.08	0.01	0	0	0	0.04	0.18	0	0.53	0.06	61.31	7.57	0.09	0.32	2.99	0.88	0	60	11.91	-13.2	8.22	64.97	127.64	934.92	720.12	1138.78	940.88	980.4	761.63	1107.24	775.85
44.177	0	0.07	0.04	0.06	17.3	0.04	0.8	9.48	0.19	0.01	65.41	93.33	0	85.5	63.12	54.71	0.01	0.24	1.15	0	0	0	0	0.04	0.19	0	0.3	0.06	63.04	7.78	0.07	0.8	3.01	0.14	0	60	9.78	-13.13	7.68	64.54	125.03	939.83	721.89	1141.66	940.55	984.9	762.24	1109.17	776.07
44.21	0	0.06	0.04	0.06	20.23	0.04	0.84	12.1	0.3	0.01	59.54	93.86	0	75.76	65.73	58.58	0.01	0.41	1.12	0	0	0	0	0.05	0.3	0	0.28	0.21	61.53	7.68	0.06	1.23	3.01	0.58	0	60	9.69	-16.3	6.78	64.6	127.05	941.05	721.19	1144.81	941.8	985.25	762.52	1111.67	775.23
44.244	0	0.07	0.04	0.06	19.75	0.04	0.85	11.38	0.43	0	60.5	93.95	0	75.44	65.4	57.41	0	0.62	1.11	0	0	0	0.89	0.06	0.32	0	0.26	0.43	62.06	7.31	0.04	2.16	2.95	1.29	0	60	11.51	-16.39	7.88	64.97	126.81	942.91	720.38	1149.02	943.94	989.56	762.35	1115.64	775.93
44.277	0	0.07	0.05	0.05	15.58	0.04	0.77	8.77	0.65	0	68.85	89.29	0	80.72	61.91	54.35	0	0.89	1.19	0	0	0	2.93	0.06	0.32	0	0.27	0.65	57.82	6.65	0.03	6.43	2.83	1.98	0	60	12.91	-14.84	9.33	65.51	128.8	944.1	720.88	1150.12	943.63	991.42	762.31	1119.19	778.56
44.31	0	0.08	0.08	0.05	10.66	0.03	0.88	5.7	2.21	0.01	78.69	84.62	0	75.5	61	44.44	0	0.99	1.35	0	0.01	0	9.3	0.06	0.43	0	0.25	2.21	53.55	6.25	0.03	32.27	2.64	4.01	0	60	16.04	-16.37	7.91	66.24	130.98	948.11	720.25	1152.89	942.81	992.4	762.01	1122.34	778.47
44.344	0	0.08	0.13	0.04	5.18	0.03	0.86	2.56	2.2	0.02	89.63	62.53	0	77.16	55.34	31.66	0	1.09	1.43	0	0.02	0	11.98	0.08	0.62	0	0.22	2.55	44.36	4.6	0.02	17.18	2.2	5.36	0	60	16.96	-15.91	8.24	66.72	129.57	950.22	719.22	1154.31	941.18	995.19	760.65	1123.59	778.01
44.377	0	0.08	0.19	0.03	3.89	0.03	0.95	1.96	2.18	0.03	92.22	52.37	0	74.77	55.29	25.79	0	1.07	1.61	0	0.03	0.01	14.22	0.08	0.74	0	0.24	2.96	39.22	3.96	0.02	35.33	2.18	7.49	0	60	17.13	-16.57	8.42	66.68	129.35	952.25	717.41	1155.98	938.79	997.4	758.42	1125.46	776.62
44.411	0	0.08	0.26	0.03	2.79	0.03	0.87	1.39	1.54	0.03	94.41	35.12	0	73.01	51.84	22.05	0	0.85	1.09	0	0.03	0.01	12.68	0.07	0.61	0	0.23	1.54	33.85	2.98	0.01	34.28	1.79	9.31	0	60	16.41	-17.02	8.04	66.85	127.59	953.16	716.84	1156.93	937.94	998.72	757.68	1125.02	775.88
44.444	0	0.08	0.41	0.03	2.26	0.03	0.77	1.1	1.42	0.03	95.47	25.03	0	70.89	48.3	20.41	0	0.8	0.91	0	0.03	0.01	15.25	0.08	0.59	0	0.36	1.42	31.38	2.59	0.01	27.93	1.59	12.97	0	60	16.08	-17.55	8.5	66.81	127.33	954.72	716.18	1157.26	936.35	1000.23	756.87	1126.37	774.21
44.477	0	0.1	0.25	0.04	2.29	0.03	0.65	0.97	0.53	0.02	95.42	28.59	0	69.54	45	20.84	0	0.73	0.71	0	0.02	0.01	7	0.09	0.39	0	0.24	0.53	36.95	2.45	0.01	8.57	1.54	8.36	0	60	15.37	-17.87	7.34	66.54	126.23	957.82	714.18	1160.4	933.64	1002.65	754.9	1127.69	772.22
44.511	0	0.1	0.17	0.04	2.12	0.03	0.57	0.87	0.28	0.02	95.76	24.41	0	64.99	42.09	21.25	0	0.62	0.55	0.01	0.02	0.01	2.66	0.08	0.28	0	0.17	0.27	37.17	2.34	0	8.62	1.41	4.79	0	60	14.71	-18.91	7.88	66.66	124.53	957.42	713.39	1160.1	933.6	1003.57	754.22	1127.05	770.33
44.544	0	0.11	0.15	0.04	1.9	0.03	0.55	0.76	0.22	0.01	96.21	20.63	0	58.16	40.62	19.91	0	0.72	0.47	0.01	0.01	0.01	0.58	0.07	0.22	0	0.15	0.16	35.95	1.83	0	1.53	1.4	3.08	0	60	17.05	-20.35	8.03	66.26	125.32	958.32	710.85	1162.24	932.77	1005.01	752.14	1129.13	769.42
44.577	0	0.11	0.1	0.04	2.22	0.03	0.46	0.86	0.12	0.01	95.57	21.75	0	56.01	38.65	24.86	0	0.82	0.43	0.01	0.01	0.01	0	0.06	0.12	0	0.1	0.06	38.75	1.74	0	1.92	1.38	1.09	0	60	19.97	-20.79	7.74	66.84	121.63	958.27	709.82	1162.21	931.96	1006.48	751.2	1126.59	770.41
44.611	0	0.07	0.08	0.03	3.42	0.03	0.6	1.74	0.1	0.01	93.16	23.51	0	53.77	47.63	33.68	0	0.85	0.4	0.01	0	0.01	0	0.06	0.1	0	0.09	0.1	31.03	1.09	0.01	0.52	1.19	0.73	0	60	18.01	-21.25	7.06	66.64	121.19	959.69	709.2	1163.17	930.35	1007.12	750.46	1126.96	768.53
44.644	0	0.06	0.06	0.03	4.74	0.03	0.59	2.49	0.1	0.01	90.53	30.33	0	45.72	49.83	40.32	0	0.86	0.38	0.01	0	0.01	0	0.07	0.1	0	0.05	0.1	33.15	0.97	0.01	0.66	1.14	0.04	0	60	18.84	-22.86	7.13	66.85	119.15	960.25	709.72	1163.62	930.44	1008.8	750.37	1126.29	770.26
44.677	0	0.05	0.06	0.03	7.84	0.03	0.84	4.79	0.18	0.01	84.32	47.94	0	56.18	59.97	46.57	0	0.94	0.47	0.01	0	0.01	0	0.07	0.13	0	0.04	0.18	32.34	0.78	0.01	0.52	1.02	0	0	60	19.57	-20.76	6.61	66.61	122	960.37	709.38	1164.41	929.98	1007.51	749.92	1127.57	771.62
44.711	0	0.04	0.06	0.03	8.66	0.03	0.92	5.3	0.21	0.01	82.68	53.61	0	55.04	62.11	47.29	0	0.86	0.5	0.01	0	0	0	0.08	0.16	0	0.02	0.21	33.02	0.55	0.01	1.26	0.93	0	0	60	17.61	-20.99	5.41	66.56	121.07	959.15	708.23	1165.05	930.55	1006.32	749.59	1125.77	769.38
44.744	0	0.05	0.06	0.03	11.09	0.03	1.16	6.54	0.18	0.01	77.83	72	0	54.98	67.35	47.45	0	0.83	0.44	0.01	0	0	0	0.09	0.18	0	0.01	0.07	37.74	0.53	0.01	0.91	0.91	0	0	60	17.31	-21	5.78	66.6	121.76	958.11	708.37	1164.64	931.42	1005.66	749.66	1125.77	769.58
44.778	0	0.04	0.05	0.03	14.37	0.03	1.5	8.47	0.26	0.01	71.27	84.38	-1.14	55.23	73.27	48.24	0.01	0.94	0.3	0	0	0	0	0.12	0.26	0	0.01	0.03	41.05	0.44	0.01	0.99	0.83	0	0	60	17.7	-20.95	5.36	66.6	123.06	957.25	708.41	1164.02	932.01	1003.79	750.52	1125.42	769.18
44.811	0	0.04	0.05	0.03	18.98	0.03	1.84	11.63	0.34	0	62.03	91.13	-2.59	53.81	78.93	51.12	0	0.93	0.26	0	0	0	0	0.14	0.34	0	0	0.03	43.4	0.35	0.01	0.68	0.74	0	0	60	17.49	-21.24	5.93	66.8	121.94	956.28	708.22	1162.8	931.59	1003.85	749.74	1124.24	769.13
44.844	0	0.04	0.05	0.03	21.45	0.03	2.24	13.73	0.41	0.01	57.11	93.57	-3.75	57.93	83.36	51.33	0	0.88	0.18	0	0.01	0	0	0.17	0.41	0	0	0.02	43.28	0.31	0.01	1.8	0.67	0	0	60	16.76	-20.4	6.34	66.49	122.13	956.6	708.62	1161.92	931.03	1003.79	750.06	1124.55	768.27
44.878	0	0.05	0.05	0.04	28.95	0.03	2.33	16	0.39	0	46.05	97.86	-4.27	44.43	85.1	53.79	0	1.04	0.15	0	0	0	0	0.17	0.39	0	0	0.04	55.83	0.27	0.01	0.89	0.57	0	0	60	18.04	-23.12	5.06	66.64	120.17	955.28	707.47	1161.8	930.73	1002.83	749.37	1121.45	768.53
44.911	0	0.05	0.05	0.04	28.77	0.03	2.15	15.94	0.35	0.01	46.23	97.53	-3.99	49.91	83.67	54.91	0	1.28	0.14	0	0.01	0	0	0.19	0.35	0	0	0.04	55.38	0.24	0.01	1.02	0.54	0	0	60	16.5	-22.02	4.76	66.67	119.68	954.03	707.03	1161.08	931.02	1001.63	749.37	1120.05	766.73
44.944	0	0.06	0.05	0.05	25.06	0.03	1.66	11.75	0.28	0.01	49.94	97.09	-2.48	50.05	77	53.01	0	1.39	0.15	0	0.01	0	0	0.25	0.28	0	0	0.04	59.97	0.22	0.01	1.25	0.52	0	0	60	16.52	-21.99	5.05	66.8	119.15	953.4	707.5	1160.32	931.79	1001.44	749.99	1119.4	766.7
44.978	0	0.06	0.04	0.05	28.41	0.03	1.54	13.81	0.25	0	46.59	97.21	-2.49	47.68	76.76	57.13	0	1.99	0.15	0	0	0	0	0.25	0.25	0	0	0.04	60.75	0.18	0.01	0.17	0.45	0	0	60	18.44	-22.47	6.1	67.12	122.54	952.48	706.61	1159.21	929.93	1000.19	747.77	1120.91	768.8
45.011	0	0.08	0.05	0.06	20.03	0.03	1.3	8.23	0.29	0	59.93	95.42	-1.05	60.43	70.17	49.86	0	1.91	0.12	0	0	0	0	0.27	0.29	0	0	0.07	60.96	0.18	0.01	0.51	0.43	0	0	60	19.36	-19.88	6.42	67.86	124.04	952.29	705.62	1159.04	929.85	999.48	747.64	1121.95	767.31
45.044	0	0.1	0.06	0.07	12.99	0.03	0.86	4.31	0.26	0	74.03	90.69	0	68.74	59.03	44.77	0	1.63	0.11	0	0	0	0	0.26	0.2	0	0	0.1	62.63	0.16	0.02	2.16	0.39	0	0	60	20.8	-18.06	5.54	68.8	125.44	951.82	704.3	1158.63	928.67	997.43	747.27	1121.4	766.44
45.078	0	0.12	0.07	0.08	8.21	0.03	0.57	2.41	0.33	0	83.58	78.5	0	80.19	48.49	41.52	0	1.09	0.08	0	0	0	0	0.33	0.14	0	0	0.08	60.96	0.12	0.02	14.87	0.32	0	0	60	19.73	-15.01	6.11	69.33	127.61	949.61	702.79	1157.43	928.47	995.21	745.92	1121.48	764.39
45.111	0	0.14	0.07	0.09	6.44	0.03	0.48	1.73	0.28	0.01	87.13	72.65	0	94.29	43.75	38.44	0	0.69	0.12	0	0.01	0	0	0.28	0.11	0	0	0.1	61.74	0.13	0.02	8.85	0.37	0	0	60	18.31	-7.98	4.2	70.31	124.98	946.71	700.24	1156.32	927.96	992.37	745.04	1116.4	760.46
45.145	0	0.11	0.06	0.08	8.86	0.03	0.54	2.65	0.25	0.01	82.29	79.53	0	96.56	48.52	44.38	0	0.43	0.24	0.01	0.01	0	0	0.25	0.11	0	0.01	0.1	61.7	0.14	0.02	0.93	0.37	0	0	60	19.33	-5.33	3.26	70.28	129.49	942.4	696.15	1154.37	926.22	986.14	742.48	1114.78	757.34
45.178	0	0.08	0.06	0.06	8.19	0.03	0.59	3.08	0.21	0.01	83.61	67.39	0	97.75	51.07	45.73	0	0.28	0.24	0.01	0.01	0	0	0.2	0.1	0	0.01	0.21	51.3	0.14	0.02	0.07	0.41	0	0	60	19.59	-3.15	2.96	70.73	130.3	938.34	694.28	1149.72	924.53	980.98	741.79	1110.73	753.74
45.211	0	0.06	0.05	0.04	8.74	0.03	0.63	4.22	0.46	0.02	82.52	55.9	0	97.75	54.43	50.23	0	0.26	0.41	0.02	0.01	0	0	0.15	0.11	0	0.01	1.27	41.86	0.17	0.03	0.04	0.46	0	0	60	18.71	-3.15	3.24	70.85	129.54	934.36	690.74	1145.42	921.27	977.41	738.47	1106.56	748.56
45.245	0	0.05	0.05	0.03	8.82	0.03	0.78	5.22	0.48	0.03	82.36	49.2	0	98.42	59.39	50.57	0	0.26	0.47	0.03	0	0	0	0.08	0.12	0	0.01	6.24	33.55	0.18	0.04	0	0.48	0	0	60	19.92	-1.33	3.75	71.25	130.68	932.1	689.29	1142.32	919.27	974.76	736.89	1104.99	747.71
45.278	0	0.04	0.04	0.02	14.77	0.03	0.91	11.21	0.5	0.04	70.47	56.55	-3.83	98.79	67.23	62.42	0	0.52	0.47	0.04	0	0	0	0.07	0.12	0	0.01	16.68	29.38	0.17	0.05	0.01	0.5	0	0	60	18.98	0.01	4.56	71.37	132.32	929.03	687.91	1139.33	918.28	971.76	735.28	1103.68	745.61
45.311	0	0.03	0.03	0.02	29.66	0.03	1.2	29.09	0.53	0.04	45.34	75.57	-9.19	98.69	79.29	78.3	0	0.86	0.46	0.04	0	0	0	0.05	0.19	0	0.01	28.1	26.65	0.16	0.07	0	0.53	0	0	60	17.43	0.39	3.97	71.4	131.13	928.38	687.66	1136.95	916.36	970.13	735.42	1101.07	742.61
45.345	0	0.02	0.02	0.01	38.53	0.03	1.37	44.17	0.64	0.03	30.83	75.74	-8.54	98.79	85.66	87.25	0	1.31	0.3	0.05	0	0	0	0.03	0.29	0	0.01	19.05	20.25	0.16	0.09	0.01	0.64	0	0	60	19.58	0.01	4.6	71.84	128.57	927.24	686.82	1134.71	914.6	970.24	735.96	1098.7	741.42
45.378	0	0.01	0.02	0.01	41.55	0.03	1.41	49.83	0.76	0.03	25.17	75.57	-8.45	98.09	87.5	90.06	0	2.15	0.25	0.04	0.01	0	0	0.03	0.34	0	0.01	17.26	17.33	0.13	0.1	0.01	0.76	0	0	60	20.07	2.3	6.37	71.98	128.07	925.28	684.37	1135.33	913.23	971.59	735.96	1099.6	739.79
45.412	0	0.01	0.02	0.01	37.88	0.03	1.4	48.79	1.04	0.02	26.21	66.25	-7.08	98.13	87.11	88.78	0	2.82	0.21	0.04	0.02	0	0	0.02	0.39	0	0.01	12.94	11.55	0.13	0.14	0.01	1.04	0	0	60	18.63	2.21	6.28	72.01	128.54	925.93	683.36	1137.44	912.96	972.64	735.86	1101.16	738.06
45.445	0	0.01	0.02	0.01	36.26	0.03	1.47	48.96	1.24	0.01	26.04	74.8	-8.43	98.14	87.75	87.5	0	3.64	0.26	0.05	0.02	0	0	0.01	0.56	0	0.01	19.12	7.84	0.11	0.15	0.01	1.24	0	0	60	18.39	2.16	5.88	72.07	130.06	926.06	682.37	1138.35	912.74	972.05	735.25	1102.1	736.94
45.478	0	0.01	0.02	0.01	33.94	0.03	1.51	47.02	1.27	0.02	27.98	87.09	-10.75	97.72	87.7	85.83	0	3.53	0.34	0.05	0.03	0	0	0.02	0.76	0	0.01	29.39	5.91	0.09	0.14	0.01	1.27	0	0	60	19.54	3.21	5.36	72.22	130.38	927.3	682.12	1139.34	912.31	972.51	736.33	1102.9	736.17
45.512	0	0.01	0.02	0.01	29.12	0.03	1.39	42.71	1.67	0.01	32.29	77.19	-8.32	97.41	85.77	84.74	0	2.38	0.3	0.05	0.02	0	0	0.01	0.67	0	0.01	22.73	2.7	0.06	0.16	0.06	1.67	0	0	60	20.33	3.86	5.87	72.74	131.65	927.78	681.97	1139.82	912.03	972.94	736.05	1104.59	736.98
45.545	0	0.01	0.02	0.01	25.35	0.03	1.21	38	1.88	0.01	37	75.93	-7.52	98.23	82.41	83.86	0	1.93	0.36	0.04	0.01	0	0	0.01	0.67	0	0.01	23.77	1.48	0.05	0.2	0	1.88	0	0	60	20.95	1.91	5.18	73.1	128.67	927.27	680.58	1140.24	912.31	973.54	736.06	1102.2	734.54
45.578	0	0.01	0.02	0.01	19.54	0.03	0.94	28.79	1.95	0.01	46.21	74.21	-6.25	97.23	75.62	81.11	0	1.49	0.41	0.05	0.01	0	0	0.01	0.77	0	0.01	25.38	1.62	0.04	0.2	0.01	1.95	0	0	60	18.58	4.2	4.38	72.86	130.83	927.99	680.45	1140.05	909.97	972.06	736.2	1102.85	732.67
45.612	0	0.02	0.03	0.01	12.04	0.03	0.68	17.04	2.39	0.01	65.92	71.8	-4.71	95.93	66.03	74.46	0	1.49	0.64	0.08	0.02	0	0	0.01	1.2	0	0.02	30.51	0.77	0.03	0.27	0	2.39	0	0	60	18.13	6.21	4.79	73.1	127.99	928.58	680.42	1139.17	907.54	973.75	736.78	1101.63	731.57
45.645	0	0.03	0.02	0.01	9.12	0.03	0.43	12.23	2.37	0.01	75.54	89.62	-5.75	91.49	55.63	75.41	0	1.63	0.9	0.08	0.06	0.02	0	0.01	2.16	0	0.03	44.76	0.68	0.03	0.3	0	2.37	0	0	60	20.37	10.12	4.12	73.25	129.07	929.06	679.7	1138.84	905.92	972.83	738.1	1101.66	730.29
45.678	0	0.04	0.02	0.01	7.19	0.03	0.24	9.15	2.42	0.02	81.71	97.81	-7.01	88.05	43.01	78.97	0	2.89	1	0.06	0.13	0.02	0	0.02	3.76	0	0.04	61.62	0.5	0.02	0.33	0	2.42	0	0	60	20.11	12.01	4.58	73.18	129.22	928.18	678.57	1136.59	903.83	971.65	734.77	1100.79	730.3
45.712	0	0.05	0.02	0.01	7.29	0.03	0.17	9.18	2.43	0.02	81.63	98.34	-5.56	89.12	36.74	83.62	0	4.63	0.91	0.04	0.16	0.02	0	0.02	4.67	0	0.04	60.49	0.49	0.02	0.33	0	2.43	0	0	60	20.62	11.48	3.46	73.21	128.76	926.58	676.98	1134.99	903.37	969.12	733.1	1097.79	728.26
45.745	0	0.06	0.02	0.02	7.45	0.03	0.12	9.18	2.43	0.02	81.63	98.99	-5.21	83.45	30.7	86.22	0	8.07	0.76	0.03	0.11	0.01	0	0.02	5.31	0	0.05	64.11	0.46	0.02	0.33	0	2.43	0	0	60	21.97	13.91	5.14	73.32	128.08	923.06	674.67	1132.37	901.38	968.16	731.63	1096.17	727.53
45.779	0	0.08	0.02	0.02	8.51	0.03	0.1	10.44	2.77	0.02	79.13	98.69	-3.24	80.45	25.83	87.71	0	14.86	1.15	0.04	0.06	0	0	0.02	8.87	0	0.06	59.41	0.27	0.01	0.29	0	2.77	0	0	60	22.09	14.93	5.54	73.19	128.76	920.99	673.53	1130.38	899.88	966.27	730.7	1094.97	726.76
45.812	0	0.06	0.02	0.02	8.59	0.04	0.1	10.79	3.3	0.02	78.41	96.32	0	78.94	25.83	88.77	0	14.71	1.32	0.05	0.06	0	0	0.02	8.9	0	0.05	45.19	0.2	0.01	0.27	0.01	3.3	0	0	60	21.75	15.39	5.74	73.17	127.21	918.72	672.2	1129.71	899.98	965.76	730.38	1092.87	725.12
45.845	0	0.06	0.02	0.02	10.55	0.04	0.1	13.42	3.61	0.02	73.16	91.24	0	78.34	25.55	89.08	0	20.61	1.83	0.04	0.06	0	0	0.02	9.29	0	0.05	33.42	0.19	0.01	0.26	0	3.61	0	0	60	23.1	15.57	5.39	73.15	129.13	915.89	671.1	1127.69	900.31	962.09	729.84	1091.12	724.7
45.879	0	0.07	0.02	0.02	14.82	0.04	0.1	19.11	3.6	0.02	61.77	79.55	0	82.68	27.18	89.75	0	28.44	1.9	0.04	0.06	0	0	0.02	8.72	0	0.04	20.49	0.15	0.01	0.28	0	3.6	0	0	60	23.27	14.18	5.16	73.08	129.87	913.71	670.3	1125.86	900.07	959.45	729.13	1089.21	723.91
45.912	0	0.09	0.02	0.02	26.28	0.04	0.15	34.74	3.69	0.02	40.26	84.6	0	82.12	35.33	90.35	0.01	39.17	1.84	0.04	0.06	0	0	0.02	9.68	0	0.04	24.18	0.11	0.01	0.28	0	3.69	0	0	60	22.24	14.38	6.51	72.84	130.3	911.66	669.75	1123.72	897.98	958.55	728.19	1088.79	724.01
45.945	0	0.08	0.02	0.01	24.37	0.04	0.18	32.76	3.68	0.02	42.24	89.69	0	90.55	39.81	88.26	0.01	34.67	1.51	0.06	0.06	0	0	0.02	7.04	0	0.03	31.99	0.09	0.01	0.29	0	3.68	0	0	60	19.84	10.7	7.73	72.55	128.25	909.88	669.3	1121.73	896.98	958.64	725.14	1086.88	724.16
45.979	0	0.09	0.02	0.01	21.73	0.04	0.2	29.77	3.93	0.02	45.23	96.85	-2.83	91.84	42.7	86.46	0.01	30.23	1.22	0.07	0.05	0	0	0.02	6.1	0	0.03	49.5	0.09	0.01	0.36	0.01	3.93	0	0	60	16.5	9.89	9.41	71.99	129.96	909.54	669.44	1123.2	896.27	960.14	725.18	1090.1	724.79
46.012	0	0.03	0.02	0.01	13.78	0.04	0.26	19.87	4	0.01	60.26	83.82	0	97.9	49.29	85.13	0.01	12.11	1.24	0.13	0.04	0	0	0.01	2.93	0	0.02	28.68	0.1	0.01	0.25	5	4	0	0	60	22.02	2.78	8.53	73.32	132.44	919.08	675.57	1130.87	904.03	966.5	729.18	1098.87	733.47
46.045	0	0.02	0.02	0.01	11.1	0.04	0.3	16.42	4.49	0.02	67.17	58.69	0	98.59	52.45	83.11	0.01	5.36	1.12	0.17	0.04	0	0	0.02	1.7	0	0.02	14.59	0.12	0.02	0.26	7.97	4.49	0	0	60	20.09	-0.75	5.9	72.78	132.77	935.59	681.6	1142.65	907.44	977.74	730.79	1110.34	737.56
46.079	0	0.01	0.02	0.01	11.67	0.04	0.43	17.66	4.38	0.02	64.69	40.52	0	97.32	59.32	80.83	0.01	2.86	0.95	0.21	0.02	0	0	0.02	1.39	0	0.02	7.73	0.11	0.03	0.25	13.44	4.38	0	0	60	20.01	-4.05	6.07	71.96	130.76	946.77	687.11	1150.6	910.72	988.49	732.74	1118.8	743.6
46.112	0	0.01	0.02	0.01	11.26	0.04	0.51	16.81	3.03	0.02	66.37	26.76	0	90.15	62.22	77.78	0.01	1.58	0.7	0.14	0.01	0	0	0.02	0.98	0	0.02	3.03	0.12	0.05	0.2	3.76	3.91	0	0	60	21.01	-10.93	4.65	70.77	130.11	960.66	690.76	1164.35	912.01	1001.35	734.98	1130.51	750.67
46.146	0	0.01	0.03	0.01	9.27	0.04	0.59	13.24	3.46	0.02	73.53	21.86	0	74.93	62.76	71.32	0.01	0.72	0.37	0.09	0	0	0	0.02	0.78	0	0.03	6.16	0.14	0.08	0.16	1.8	3.46	0	0	54	21.39	-16.53	5.72	69.72	123.95	968.48	692.29	1172.11	914.4	1013.19	735.74	1136.05	752.16
46.179	0	0.02	0.03	0.01	5.96	0.03	0.59	7.66	3.11	0.02	84.67	9.34	0	64.1	58.85	60.89	0.01	0.4	0.34	0.07	0	0	0	0.02	0.38	0	0.03	4.15	0.19	0.13	0.13	1.47	3.11	0	0	54	18.93	-19.1	5.86	68.7	122.14	972.52	694.97	1178.36	918.44	1019.45	737.36	1140.25	755.46
46.212	0	0.02	0.04	0.01	4.69	0.03	0.73	5.67	2.31	0.02	88.66	7.78	0	65.16	60.25	51.84	0	0.25	0.36	0.06	0	0	0	0.02	0.29	0	0.03	2.31	0.29	0.18	0.11	1.96	2.95	0	0	54	21.15	-18.87	6.51	68.03	122.57	977.72	697.11	1186.01	923.77	1026.45	739.91	1147.4	759.78
46.246	0	0.02	0.06	0.01	3.86	0.03	1.17	4.45	1.73	0.03	91.09	11.45	0	62.97	66.15	39.83	0	0.17	0.41	0.04	0.01	0	0	0.03	0.26	0	0.03	1.73	0.42	0.27	0.08	0.88	2.88	0	0	54	21.19	-19.35	6.3	67.85	121.48	981.53	699.07	1190.05	925.77	1030.72	741.74	1150.48	762.12
46.279	0	0.02	0.07	0.01	3.73	0.03	1.67	4.22	0.74	0.02	91.55	15.57	0	59.89	71.55	32.95	0	0.3	0.51	0.02	0.01	0	0	0.03	0.43	0	0.05	0.74	0.57	0.29	0.07	0.99	2.74	0	0	54	19.65	-19.99	6.14	67.53	120.83	985.13	700.14	1193.15	926	1034.17	742.49	1153.39	762.19
46.312	0	0.02	0.08	0.01	3.93	0.03	2.39	4.43	0.65	0.01	91.14	23.06	-0.3	61.44	77.45	27.97	0	0.45	0.62	0.01	0.01	0	0	0.03	0.54	0	0.08	0.65	0.89	0.43	0.07	0.65	2.44	0	0	54	20.68	-19.67	5.89	67.43	120.23	990.07	701.63	1198.29	927.74	1039.29	744.17	1157.81	764.43
46.346	0	0.02	0.09	0.01	3.91	0.03	2.92	4.24	0.56	0.01	91.52	28.53	-1.61	51.14	80.04	23.79	0	0.63	0.61	0.01	0.01	0	0	0.04	0.56	0	0.1	0.56	1.86	0.73	0.05	0.7	1.8	0	0	54	19.45	-21.77	5.68	67.04	119.73	995.08	702.81	1202.25	927.35	1043.81	744.85	1161.87	764.77
46.379	0	0.02	0.1	0.01	4.69	0.03	4.02	5.19	0.56	0.01	89.63	42.23	-3.2	48.69	86.67	22.1	0	0.73	0.6	0.01	0.01	0	0	0.04	0.56	0	0.11	0.32	2.76	0.75	0.05	0.94	1.7	0	0	54	17.61	-22.26	4.97	66.52	120.6	999.77	702.94	1207.54	927.69	1047.6	745.27	1166.76	763.83
46.413	0	0.02	0.1	0.01	6.14	0.03	4.72	6.5	0.41	0.01	87.01	61.37	-4.21	50.27	90.57	22.82	0	0.94	0.66	0.01	0.01	0	0	0.04	0.41	0	0.1	0.16	8.53	1.66	0.04	2.76	1.5	0	0	54	16.83	-21.95	4.08	66.49	121.17	1004.83	703.25	1211.59	927.36	1050.75	746.76	1170.98	761.87
46.446	0	0.03	0.09	0.01	8.74	0.03	5.17	8.7	0.45	0.01	82.52	79.36	-5.15	40.1	93.84	26.2	0	0.95	0.66	0.01	0.01	0	0	0.04	0.45	0	0.12	0.18	16.25	2.58	0.03	0.91	1.35	0	0	54	17.55	-24.01	4.28	66.54	118.37	1008.62	703.58	1214.14	926.24	1055.58	746.27	1172.78	762.86
46.479	0	0.02	0.07	0.01	13.39	0.03	4.77	13.56	0.5	0.01	72.88	86.36	-5.55	30.88	95.56	36.2	0	0.88	0.79	0.01	0.01	0.01	0	0.04	0.5	0	0.12	0.2	20.74	2.91	0.04	1.25	1.31	0	0	54	21.18	-26.03	5.53	67.04	118.92	1010.44	703.09	1217.28	926.72	1059.55	744.44	1176.31	767.06
46.513	0	0.03	0.06	0.02	24.41	0.03	4.2	20.65	0.32	0.02	51.18	96.95	-5.82	29.22	95.94	45.68	0	1	0.96	0.02	0.02	0.01	0	0.04	0.32	0	0.16	0.2	40.44	5.06	0.04	1.96	1.05	0	0	54	21.52	-26.42	5.2	67.37	120.61	1011.18	702	1219.68	926.9	1060.11	743.46	1178.34	767.29
46.546	0	0.04	0.05	0.03	34.48	0.03	3.72	26.32	0.23	0.03	40.52	98.87	-6.12	35.84	95.64	52.67	0	0.97	0.74	0.03	0.02	0.01	0	0.04	0.23	0	0.17	0.13	53.34	6.01	0.04	0.6	0.79	0	0	48	21.35	-24.91	4.52	67.52	122.27	1013.14	699.79	1223.59	927.14	1061.35	742.67	1181.64	764.58
46.579	0	0.05	0.06	0.04	33.32	0.03	3.94	22.58	0.16	0.03	41.68	99.3	-6.07	41.94	95.13	47.62	0.01	1	0.67	0.05	0.03	0.01	0	0.03	0.16	0	0.16	0.07	59.85	6.68	0.04	0.26	0.73	0	0	48	21.67	-23.63	4.47	67.41	120.25	1014.31	698.19	1225.91	927.92	1063.84	742.23	1182.43	762.15
46.613	0	0.08	0.06	0.07	39.93	0.03	4.04	20.22	0.14	0.03	35.07	99.84	-6.06	36.33	94.76	45.19	0.01	1.1	0.63	0.09	0.03	0.01	0	0.03	0.14	0	0.17	0.03	78.5	6.01	0.05	0.39	0.68	0	0	48	21.71	-24.81	4	67.27	118.82	1016.19	698.56	1226.95	927.38	1065.48	742.7	1182.71	762.06
46.646	0	0.09	0.07	0.08	37.19	0.03	4.15	17.05	0.13	0.02	37.81	99.86	-5.89	23.36	93.7	40.63	0.01	1.2	0.56	0.15	0.02	0.01	0	0.02	0.13	0	0.16	0.02	81.81	6.49	0.06	0.58	0.64	0	0	48	20.78	-27.94	3.1	66.9	116.33	1016.29	697.39	1227.93	926.83	1066.33	741.74	1181.12	760.63
46.679	0	0.1	0.06	0.1	46.39	0.03	3.81	22.41	0.12	0.02	28.61	99.93	-5.89	34.21	94	46.97	0.02	1.48	0.74	0.25	0.02	0.01	0	0.02	0.12	0	0.15	0.02	89.1	7.74	0.06	0.16	0.62	0	0	48	21.94	-25.27	3.78	67.11	114.92	1016.34	697.58	1226.73	925.98	1067.19	741.33	1180.34	761.41
46.713	0	0.11	0.05	0.11	51.3	0.03	3.66	24.54	0.1	0.03	23.7	99.95	-5.94	43.67	93.96	49.52	0.03	1.81	0.75	0.33	0.01	0.01	0	0.01	0.1	0	0.12	0.01	94	7.75	0.08	0.71	0.56	0	0	48	20.53	-23.27	2.81	67.08	116.7	1016.12	697.14	1226.27	925.3	1064.8	741.96	1180.25	758.92
46.746	0	0.13	0.06	0.12	50.6	0.03	3.83	24.42	0.1	0.04	24.4	99.96	-5.92	46.81	93.9	46.51	0.04	2.8	0.75	0.43	0.01	0	0	0.01	0.07	0.01	0.1	0.01	95.74	9.68	0.1	0.65	0.55	0	0	48	18.85	-22.64	2.88	66.9	114.11	1015.12	697.71	1225.45	925.61	1065.27	741.69	1178.02	759.2
46.78	0	0.15	0.06	0.13	50.5	0.03	3.83	27.73	0.14	0.06	24.5	99.96	-5.89	48.63	93.17	44.53	0.06	3.66	0.6	0.45	0	0	0	0	0.07	0.01	0.07	0	98.22	15.65	0.14	0.94	0.5	0	0	48	17.99	-22.27	3.47	66.86	114.05	1013.57	697.84	1223.89	925.86	1064.28	741.48	1177.01	758.79
46.813	0	0.16	0.07	0.14	49.22	0.03	4	30.21	0.18	0.07	25.78	99.96	-5.91	48.9	93.07	41.65	0.07	4.48	0.59	0.5	0	0	0	0	0.06	0.02	0.07	0	98.95	20.71	0.18	0.81	0.47	0	0	48	18.66	-22.22	3.27	67	113.97	1011.14	697.47	1221.58	925.65	1061.79	741.29	1174.39	758.88
46.846	0	0.14	0.05	0.13	58.12	0.03	3.6	42.78	0.19	0.07	16.88	99.97	-6.15	50.61	94.03	50.84	0.07	4.85	0.59	0.57	0	0	0	0	0.06	0.02	0.05	0.01	99.19	23.3	0.19	0.98	0.46	0	0	48	18.59	-21.88	2.88	67.04	113.5	1008.7	697.62	1219.37	925.69	1059.36	741.36	1171.42	759.4
46.88	0	0.14	0.05	0.14	59	0.03	3.54	52.82	0.27	0.12	16	99.97	-6.3	47.89	93.9	51.72	0.12	4.85	0.46	0.6	0	0	0	0	0.05	0.05	0.03	0	99.58	32.24	0.27	0.29	0.38	0	0	48	19.52	-22.42	2.45	67.07	112.63	1005.92	696.9	1217.26	925.63	1057	740.88	1168.06	759.57
46.913	0	0.14	0.05	0.14	58.44	0.03	3.55	53.4	0.29	0.14	16.56	99.97	-6.31	50.59	93.69	50.98	0.14	5	0.4	0.64	0	0	0	0	0.04	0.06	0.02	0	99.65	33.59	0.29	0.54	0.35	0	0	48	18.56	-21.88	2.16	67.05	111.68	1004.86	697.95	1215.15	925.23	1055.6	741.57	1165.76	759.9
46.946	0	0.16	0.07	0.14	50.74	0.03	4	48.63	0.31	0.19	24.26	99.97	-6.35	49.98	93.2	42.52	0.19	4.54	0.31	0.51	0	0	0	0	0.04	0.1	0.02	0	99.74	38.41	0.37	0.42	0.28	0	0	48	18.54	-22	2.26	66.99	112.21	1003.49	698.75	1213.18	925.58	1053.7	742.49	1164.5	760.17
46.98	0	0.15	0.06	0.14	52.15	0.03	3.83	58.71	0.26	0.26	16.29	99.97	-6.42	53.97	92.98	44.94	0.26	3.96	0.26	0.52	0	0.01	0	0	0.03	0.17	0.01	0	99.87	46.56	0.48	2.13	0.23	0	0	48	17.37	-21.2	1.35	67.04	111.1	1002.53	700.67	1210.55	925.59	1051.47	744.71	1161.48	760.28
47.013	0	0.16	0.07	0.14	49	0.03	4.05	56.25	0.28	0.26	18.75	99.97	-6.48	50.45	93.19	41.9	0.26	3.16	0.28	0.51	0	0.01	0	0	0.03	0.19	0.01	0	99.88	47.78	0.48	1.17	0.22	0	0	48	18.4	-21.91	1.38	67.27	111.86	1001.14	701.1	1208.93	926.08	1049.59	745.53	1160.4	760.87
47.046	0	0.15	0.07	0.14	50.6	0.02	4.2	64.19	0.27	0.25	10.81	99.97	-6.81	52.44	94.47	43.17	0.25	2.58	0.27	0.49	0	0.01	0	0	0.02	0.2	0.01	0	99.92	53.78	0.49	1.47	0.18	0	0	48	17.77	-21.51	0.76	67.47	111.84	1000.06	701.34	1206.48	924.73	1047.17	746.04	1158.15	759.89
47.08	0	0.15	0.07	0.14	50.76	0.02	4.39	69.14	0.29	0.25	5.86	99.97	-6.98	52.48	95.33	42.69	0.2	2.46	0.29	0.39	0	0.01	0	0	0.03	0.25	0.01	0	99.93	58.88	0.57	0.53	0.17	0	0	48	18.33	-21.5	0.54	67.65	112.39	999.42	701.42	1204.77	923	1045.61	745.58	1156.96	760.83
47.113	0	0.14	0.06	0.14	52.63	0.02	4.27	70	0.26	0.21	5	99.97	-7.03	54.05	95.49	44.83	0.18	2.41	0.26	0.28	0	0.01	0	0	0.03	0.21	0.01	0.01	99.91	57.6	0.53	0.78	0.16	0	0	48	18.71	-21.19	1.05	68.13	111.62	998.55	702.39	1202.6	922.23	1045.09	745.43	1155.38	762.6
47.147	0	0.13	0.06	0.13	56.76	0.02	4.09	76.24	0.3	0.21	0	99.97	-7.15	54.05	96.07	49.04	0.15	2.61	0.3	0.24	0	0.01	0	0	0.04	0.21	0.02	0.01	99.92	60.27	0.56	0.42	0.15	0	0	48	16.28	-21.19	0.94	68.06	111.15	997.52	701.58	1200.79	921.32	1043.53	745.38	1153.91	758.45
47.18	0	0.13	0.05	0.13	58.22	0.02	4.07	73.42	0.33	0.16	1.58	99.97	-7.23	52.53	96.49	50.49	0.14	2.56	0.33	0.21	0	0.01	0	0	0.04	0.16	0.03	0.01	99.88	54.84	0.57	0.37	0.14	0	0	48	17.42	-21.49	0.71	68.14	111.87	996.93	700.46	1200.31	920.23	1042.44	744.51	1153.48	758.12
47.213	0	0.1	0.04	0.13	67.61	0.02	3.48	78.6	0.34	0.14	0	99.98	-7.35	49.55	97	61.57	0.12	3.03	0.34	0.18	0.01	0.01	0	0	0.06	0.14	0.04	0.03	99.83	49.63	0.6	0.11	0.14	0	0	48	19.66	-22.09	0.21	68.7	112.37	995.57	700.57	1198.76	920.23	1040.3	745.22	1151.78	759.37
47.247	0	0.11	0.05	0.13	63.3	0.02	3.86	67.12	0.42	0.13	7.88	99.98	-7.38	48.64	97.25	55.87	0.13	2.85	0.42	0.17	0.01	0.01	0	0	0.07	0.09	0.06	0.03	99.71	41.16	0.55	0.47	0.13	0	0	48	17.87	-22.27	0.26	68.49	112.78	995.1	700.19	1198.65	920.77	1039.67	745.52	1151.89	756.84
47.28	0	0.11	0.05	0.13	63.28	0.02	3.86	62.63	0.4	0.13	11.72	99.98	-7.38	46.89	97.24	55.88	0.13	2.87	0.4	0.15	0.01	0.01	0	0	0.07	0.07	0.07	0.03	99.65	36.4	0.54	0.29	0.14	0	0	48	19.07	-22.62	0.12	68.49	112.01	994.6	700.19	1197.95	920.75	1039.37	745.67	1150.76	757.43
47.313	0	0.12	0.05	0.13	61.73	0.03	3.97	53.91	0.47	0.14	13.27	99.98	-7.33	43.13	97.14	53.94	0.14	2.98	0.47	0.14	0.01	0.01	0	0	0.09	0.06	0.09	0.04	99.48	29.7	0.51	0.51	0.14	0	0	48	18.8	-23.38	0.38	68.6	111.99	994.16	700.23	1196.93	920.13	1038.87	745.39	1150.23	757.26
47.347	0	0.12	0.05	0.13	58.63	0.03	4.21	41.87	0.47	0.16	16.37	99.97	-7.31	43.7	97.26	50.59	0.16	2.63	0.6	0.16	0.02	0.01	0	0	0.08	0.03	0.13	0.04	99.05	21.64	0.47	0.59	0.14	0	0	42	18.51	-23.27	-0.04	68.61	112.58	993.64	699.57	1196.71	919.67	1037.77	745.14	1149.8	756.31
47.38	0	0.13	0.06	0.13	53.02	0.03	4.72	32.6	0.44	0.17	21.98	99.97	-7.32	45.3	97.46	44.06	0.17	2.32	0.68	0.18	0.02	0.01	0	0	0.07	0.03	0.16	0.05	98.82	18.73	0.44	0.52	0.16	0	0	42	18.44	-22.94	0.02	68.57	112.23	993.69	699.82	1196.54	919.74	1037.95	745.29	1149.63	756.43
47.414	0	0.14	0.07	0.12	48.06	0.03	5.07	23.9	0.37	0.16	26.94	99.97	-7.23	51.81	97.48	39.59	0.16	1.69	0.79	0.18	0.02	0.01	0	0	0.05	0.01	0.18	0.05	97.63	13.45	0.37	0.8	0.18	0	0	42	18.15	-21.64	-0.58	68.61	112.8	993.98	699.47	1195.61	918.13	1036.72	745.57	1149.14	754.78
47.447	0	0.13	0.07	0.12	47.75	0.03	5.08	22.61	0.29	0.17	27.25	99.97	-7.23	52.34	97.72	40.06	0.17	1.37	0.84	0.2	0.02	0.01	0	0	0.04	0.01	0.18	0.06	96.48	11.31	0.29	0.92	0.22	0	0	42	18.95	-21.53	-0.82	68.69	111.53	994.32	700.37	1194.5	917.3	1036.81	746.1	1147.89	756.03
47.48	0	0.13	0.08	0.11	43.99	0.03	5.53	19.56	0.28	0.21	31.01	99.97	-7.24	48.37	98.11	35.8	0.21	0.98	0.98	0.32	0.02	0.01	0	0	0.02	0.01	0.2	0.07	96.14	11.17	0.28	0.85	0.24	0	0	42	19.27	-22.33	-0.31	68.63	110.81	993.89	700.95	1193.37	916.98	1036.93	745.81	1147.14	757.31
47.514	0	0.12	0.07	0.1	43.74	0.03	5.41	18.75	0.27	0.27	31.26	99.96	-7.16	47.31	98.37	38.15	0.27	0.96	1.23	0.47	0.02	0.01	0	0	0.02	0	0.2	0.07	91.34	7.32	0.27	0.74	0.3	0	0	42	18.84	-22.54	-0.1	68.68	114.05	992.95	700.27	1192.27	915.69	1034.43	745.1	1147.9	756.57
47.547	0	0.1	0.07	0.09	44.88	0.03	5.21	19.9	0.29	0.29	30.12	99.94	-7.12	42.49	98.69	41.47	0.29	0.87	1.37	0.65	0.02	0.01	0	0	0.02	0	0.23	0.12	87.79	5.54	0.26	0.35	0.36	0	0	42	19.52	-23.51	0.24	68.68	113.77	992.62	700.05	1192.37	915.82	1034.85	744.41	1147.87	757.5
47.58	0	0.1	0.07	0.09	45.09	0.03	5.21	19.97	0.29	0.29	29.91	99.95	-7.07	44.22	98.8	41.7	0.29	0.75	1.5	0.79	0.02	0.01	0	0	0.02	0	0.23	0.13	87.93	5.43	0.26	1.53	0.38	0	0	42	18.73	-23.16	-0.54	68.48	113.69	992.3	699.82	1191.73	915.49	1033.53	745.2	1146.75	755.6
47.614	0	0.09	0.07	0.08	43.84	0.03	5.15	19.19	0.35	0.35	31.16	99.93	-6.98	46.34	98.78	42.25	0.35	0.62	1.41	0.87	0.02	0.01	0	0	0.02	0	0.27	0.17	84.9	3.84	0.26	1.43	0.53	0	0	42	18.19	-22.73	-0.78	68.43	111.96	992.92	699.52	1192.23	915.48	1034.72	745.22	1146.31	754.28
47.647	0	0.09	0.06	0.08	45.39	0.03	5.01	20.39	0.34	0.34	29.61	99.93	-7	54.72	98.84	43.96	0.34	0.52	1.32	1.04	0.02	0.01	0	0	0.02	0	0.28	0.18	85.33	3.99	0.26	2.34	0.55	0	0	42	17.73	-21.05	-0.42	68.48	113.58	992.55	700.16	1191.96	915.86	1033.96	745.42	1147.12	755.17
47.68	0	0.09	0.06	0.08	48.07	0.03	4.85	21.87	0.31	0.31	26.93	99.94	-7	46.51	99.03	46.36	0.31	0.53	1.21	0.97	0.02	0.01	0	0	0.02	0	0.26	0.14	86.54	3.52	0.26	2.54	0.61	0	0	42	16.13	-22.7	-0.67	68.19	112.76	992.4	700.18	1191.84	916.3	1033.88	745.99	1146.4	753.37
47.714	0	0.09	0.06	0.09	48.99	0.03	4.87	21.58	0.32	0.32	26.01	99.95	-6.83	39.92	99.16	46.04	0.32	0.54	1.21	0.84	0.02	0.01	0	0	0.02	0	0.24	0.11	88.98	3.29	0.22	3.3	0.79	0	0	42	15.66	-24.04	-0.88	68.14	111.88	992.61	700.02	1192.06	916.29	1034.3	746.06	1145.99	752.62
47.747	0	0.1	0.06	0.09	45.05	0.03	5.23	18.28	0.29	0.29	29.95	99.95	-6.71	42.03	99.14	41.38	0.29	0.54	1.29	0.57	0.02	0.01	0	0	0.02	0	0.22	0.07	89	3	0.21	2.9	0.83	0	0	42	15.32	-23.61	-1.13	68.11	112.46	992.74	699.66	1192.71	916.35	1034.15	745.98	1146.45	752.12
47.781	0	0.11	0.08	0.08	36.43	0.03	6.01	12.82	0.29	0.29	38.57	99.94	-6.3	40.52	98.95	31.88	0.29	0.47	1.67	0.38	0.03	0.01	0	0	0.02	0	0.26	0.1	87.65	2.68	0.18	1.02	1.01	0	0	42	15.97	-23.92	-1.1	68.02	111.9	993.06	698.59	1193.29	915.85	1034.91	745.1	1146.63	751.29
47.814	0	0.13	0.1	0.08	30.94	0.03	6.71	9.82	0.32	0.32	44.06	99.94	-6.26	49.87	98.89	24.65	0.32	0.37	1.62	0.34	0.03	0.01	0	0	0.02	0	0.31	0.14	87.75	2.89	0.18	1.72	1.07	0	0	42	18.96	-22.03	0.53	68.43	112.51	993.98	700.07	1193.37	916.7	1036.83	745.15	1148.86	755.45
47.847	0	0.13	0.1	0.08	30.11	0.03	6.89	9.29	0.3	0.3	44.89	99.95	-6.37	46.6	98.99	23.07	0.3	0.35	1.41	0.3	0.03	0.01	0	0	0.02	0	0.33	0.14	88.27	2.89	0.18	2.9	1.07	0	0	42	16.49	-22.68	-0.74	68.32	112.96	993.13	699.92	1193.11	916.53	1034.74	745.8	1147.42	753.62
47.881	0	0.13	0.11	0.08	28.59	0.03	7.09	8.56	0.28	0.28	46.41	99.95	-6.22	43.32	99.02	20.99	0.28	0.36	1.44	0.24	0.03	0.01	0	0	0.02	0	0.32	0.15	88.23	2.77	0.17	1.03	1.19	0	0	42	16.11	-23.34	-0.63	68.12	112.8	993.44	698.61	1193.95	916.03	1035.46	744.68	1148.02	751.95
47.914	0	0.14	0.11	0.09	28.1	0.03	7.26	8.29	0.32	0.32	46.9	99.95	-6.24	44.77	99.12	19.92	0.32	0.33	1.56	0.28	0.03	0.01	0	0	0.02	0	0.33	0.18	88.61	2.93	0.17	1.2	1.17	0	0	42	19.17	-23.05	0.47	68.41	112.53	993.84	699.14	1194.05	916.39	1037.06	744.1	1149.03	755.36
47.947	0	0.15	0.12	0.09	25.9	0.03	7.57	7.34	0.32	0.32	49.1	99.95	-6.13	45.68	99	16.79	0.32	0.31	1.56	0.32	0.04	0.02	0	0	0.02	0	0.37	0.12	88.58	3.04	0.17	1.81	1.23	0	0	42	17.24	-22.87	0.1	68.28	112.85	993.73	699.39	1194.11	917.13	1036.39	745.15	1148.94	753.42
47.981	0	0.15	0.12	0.09	25.31	0.03	7.64	6.88	0.26	0.26	49.69	99.95	-5.9	46.35	98.82	15.44	0.26	0.28	1.73	0.35	0.04	0.02	0	0	0.02	0	0.37	0.12	89.84	2.93	0.18	2.7	1.3	0	0	42	17.59	-22.73	0.49	68.33	113.07	993.87	699.7	1193.8	916.82	1036.6	744.91	1149.29	754.28
48.014	0	0.15	0.12	0.09	24.98	0.03	7.67	6.78	0.26	0.26	50.03	99.95	-5.95	37.49	98.76	15.04	0.26	0.24	1.61	0.4	0.04	0.02	0	0	0.02	0	0.38	0.14	89.8	3.07	0.19	2.61	1.3	0	0	42	17.69	-24.56	-0.39	68.24	111.81	993.54	698.85	1193.92	916	1036.29	744.32	1147.69	753.9
48.047	0	0.14	0.11	0.09	28.55	0.03	7.09	8.43	0.23	0.23	46.45	99.95	-6.1	40.18	98.96	20.4	0.23	0.22	1.37	0.48	0.03	0.02	0	0	0.02	0	0.36	0.12	89.71	3.16	0.2	2.43	1.28	0	0	42	19.83	-23.99	0.51	68.42	112.02	993.7	699.39	1194.31	916.16	1037.59	743.32	1148.67	757.75
48.081	0	0.13	0.1	0.09	30.27	0.03	6.79	9.32	0.21	0.21	44.73	99.95	-6.02	42.25	98.92	22.89	0.21	0.23	1.33	0.45	0.03	0.02	0	0	0.02	0	0.31	0.15	89.94	3.37	0.2	3.92	1.35	0	0	42	17.62	-23.56	0.44	68.07	111.82	993.52	700.14	1193.35	916.95	1036.82	744.95	1148.17	755.17
48.114	0	0.14	0.11	0.09	28.22	0.03	7.04	8.43	0.19	0.19	46.78	99.95	-6.03	40.01	98.91	20.42	0.19	0.23	1.28	0.4	0.02	0.02	0	0	0.03	0	0.35	0.18	89.11	3.18	0.19	3.86	1.36	0	0	36	16.05	-24.02	-0.15	68	112.55	993.91	700.34	1192.95	916.53	1035.74	746.08	1148.08	752.99
48.148	0	0.13	0.1	0.09	28.96	0.03	6.95	8.73	0.19	0.19	46.04	99.95	-5.94	48.54	99.02	21.46	0.19	0.23	1.32	0.46	0.02	0.02	0	0	0.03	0	0.35	0.12	89.11	2.97	0.17	2.62	1.43	0	0	36	16.35	-22.29	-0.13	68.12	113.4	993.94	701.08	1192.72	916.77	1035.29	746.66	1148.44	754.09
48.181	0	0.13	0.11	0.08	25.92	0.03	7.28	7.67	0.21	0.21	49.08	99.94	-5.86	38.63	98.96	18.25	0.21	0.25	1.33	0.33	0.02	0.02	0	0	0.03	0	0.34	0.12	86.99	2.82	0.16	3.51	1.49	0	0	36	15.88	-24.32	-0.92	67.9	113.84	993.29	700.33	1193.03	916.88	1034.04	746.83	1147.72	752.92
48.214	0	0.13	0.11	0.08	24.36	0.03	7.43	7.18	0.21	0.21	51.28	99.93	-5.71	48.1	98.89	16.69	0.21	0.26	1.46	0.32	0.03	0.02	0	0	0.03	0	0.36	0.12	85.62	2.72	0.15	1.61	1.55	0	0	36	16.49	-22.38	0.19	67.93	113.94	993.6	700.2	1193.31	917.26	1035.42	746.04	1149.14	753.24
48.248	0	0.13	0.12	0.07	21.73	0.03	7.82	6.5	0.29	0.29	56.54	99.92	-5.53	47.11	98.94	13.83	0.29	0.29	1.86	0.36	0.04	0.03	0	0	0.03	0	0.45	0.14	82.76	2.96	0.15	1.62	1.61	0	0	36	16.63	-22.58	0.39	67.93	114.02	993.44	700.33	1193.23	917.34	1035.48	745.85	1149.21	753.87
48.281	0	0.13	0.13	0.07	20.69	0.03	7.95	6.2	0.3	0.3	58.63	99.91	-5.39	49.95	98.88	12.61	0.3	0.32	2.08	0.38	0.05	0.03	0	0	0.03	0	0.52	0.2	81.73	3	0.15	2.25	1.66	0	0	36	17.26	-22.01	0.48	67.95	114.13	993.27	700.36	1193.2	917.52	1035.44	745.8	1149.24	754.48
48.314	0	0.14	0.13	0.07	19.61	0.03	8.26	5.73	0.34	0.34	60.78	99.91	-5.34	49.66	98.79	10.26	0.34	0.34	2.36	0.39	0.08	0.05	0	0	0.03	0	0.57	0.28	82.28	3.39	0.16	1.5	1.62	0	0	36	17.6	-22.07	0.2	67.9	113.7	992.99	700.07	1193.36	917.83	1035.33	745.9	1148.72	754.25
48.348	0	0.13	0.14	0.06	17.01	0.03	8.58	5.07	0.35	0.35	65.98	99.88	-5.33	49.47	98.74	7.4	0.35	0.39	2.23	0.37	0.09	0.06	0	0	0.03	0	0.65	0.3	78.38	3.15	0.15	1.35	1.68	0	0	36	17.68	-22.11	-0.37	67.85	115.54	992.59	699.55	1193.94	918.44	1033.87	746.53	1149.21	753.31
48.381	0	0.14	0.15	0.06	17.13	0.03	8.62	5.01	0.4	0.4	65.73	99.89	-5.71	55.77	98.67	7	0.4	0.33	1.76	0.45	0.09	0.06	0	0	0.03	0	0.56	0.25	79.5	3.38	0.15	2.57	1.55	0	0	36	18.99	-20.84	0.71	68.1	114.38	993.31	701.06	1194.03	918.77	1036.1	746.06	1149.92	757.37
48.415	0	0.14	0.15	0.06	17.39	0.03	8.52	5.17	0.42	0.42	65.21	99.89	-6.05	55.23	98.52	7.27	0.42	0.33	1.16	0.51	0.08	0.05	0	0	0.03	0	0.52	0.13	80.03	4.07	0.14	1.56	1.44	0	0	36	19.51	-20.95	0.58	68.39	115.44	993.2	702.58	1193.67	919.88	1035.2	747.73	1150.08	759.16
48.448	0	0.15	0.15	0.07	17.97	0.03	8.47	5.32	0.48	0.48	64.06	99.91	-6.26	54.28	98.31	7.55	0.48	0.31	1.02	0.61	0.08	0.04	0	0	0.02	0	0.48	0.09	81.63	4.76	0.13	2.17	1.3	0	0	36	20.19	-21.14	0.37	68.5	117.14	992.49	702.48	1193.66	920.66	1033.75	748.38	1150.38	759.26
48.481	0	0.15	0.14	0.08	19.29	0.03	8.27	5.59	0.46	0.46	61.41	99.92	-6.4	53.53	98.16	8.65	0.46	0.29	0.75	0.58	0.06	0.03	0	0	0.02	0	0.43	0.05	84.38	5.08	0.12	2.65	1.22	0	0	36	19.69	-21.29	0.59	68.37	116.5	991.55	702.51	1193.23	921.74	1033.56	748.64	1149.63	758.58
48.515	0	0.15	0.14	0.08	20.2	0.03	8.06	5.86	0.49	0.49	59.61	99.93	-6.48	48.64	97.98	10	0.49	0.27	0.68	0.51	0.05	0.02	0	0	0.02	0	0.35	0.02	85.18	5.12	0.11	4.23	1.15	0	0	36	18.9	-22.27	0.21	68.21	115.53	991.55	702.64	1193.21	921.94	1033.62	749.09	1148.81	757.82
48.548	0	0.16	0.14	0.08	21.12	0.03	7.95	5.99	0.46	0.46	57.75	99.94	-6.47	45.48	97.91	10.58	0.46	0.28	0.61	0.41	0.04	0.02	0	0	0.02	0	0.28	0.01	87.22	5.13	0.09	5.18	1.14	0	0	36	18.58	-22.91	0.35	68.05	115.76	991.71	702.48	1193.3	922.02	1033.7	749.18	1149.2	756.98
48.581	0	0.16	0.14	0.08	21.38	0.03	7.83	6.04	0.41	0.41	57.23	99.94	-6.39	46.71	97.72	10.92	0.41	0.31	0.61	0.33	0.03	0.03	0	0	0.02	0	0.23	0.02	87.8	5.21	0.09	3.29	1.15	0	0	36	17.49	-22.66	0.55	67.83	116.09	992.06	702.2	1193.62	921.72	1034.05	748.76	1149.92	755.95
48.615	0	0.16	0.13	0.09	22.29	0.03	7.65	6.43	0.51	0.51	55.41	99.94	-6.35	56.09	97.5	12.28	0.51	0.27	0.79	0.34	0.04	0.04	0	0	0.02	0	0.22	0.03	88.47	5.68	0.09	2.48	1.13	0	0	36	18.43	-20.78	0.69	68	116.37	992.76	703.16	1194.13	921.83	1034.78	748.89	1150.74	758.59
48.648	0	0.17	0.13	0.09	22.52	0.03	7.54	6.53	0.54	0.54	54.97	99.94	-6.3	56.9	97.16	12.42	0.54	0.31	0.81	0.33	0.04	0.05	0	0	0.02	0	0.21	0.03	89.32	6.23	0.09	3.04	1.11	0	0	36	18.86	-20.61	0.83	68.04	117.16	992.22	703.65	1194.39	923.42	1034.37	749.72	1151.13	759.32
48.681	0	0.18	0.14	0.09	21.44	0.03	7.73	6.04	0.62	0.62	57.12	99.95	-6.25	55.01	96.77	10.16	0.62	0.32	0.93	0.29	0.04	0.04	0	0	0.02	0	0.22	0.04	90.4	6.9	0.09	1.63	1.07	0	0	36	19.66	-20.99	0.91	68.05	116.65	992.36	704.31	1194.62	923.99	1034.95	750.01	1151.07	761.09
48.715	0	0.2	0.15	0.11	22.13	0.03	7.93	6.48	0.87	0.9	55.75	99.96	-6.56	51.27	96.57	9.08	0.9	0.32	1	0.32	0.05	0.04	0	0	0.02	0	0.2	0.04	93.87	9.96	0.1	1.48	0.87	0	0	36	19.89	-21.75	1.29	68.05	116.63	991.73	704.56	1194.69	924.58	1035.14	749.53	1151.02	762.71
48.748	0	0.2	0.15	0.11	21.42	0.03	8.08	5.95	0.81	0.81	57.16	99.96	-6.55	38.14	96.67	7.77	0.81	0.35	0.86	0.3	0.04	0.04	0	0	0.02	0	0.17	0.02	93.91	8.97	0.1	2.16	0.9	0	0	36	17.69	-24.42	0.42	67.46	115.11	991	702.96	1195.12	925.37	1034.64	749.92	1149.48	757.68
48.782	0	0.22	0.16	0.11	21.78	0.03	8.25	6.14	0.76	0.76	56.44	99.97	-6.62	42.23	96.84	6.96	0.76	0.36	0.95	0.3	0.04	0.04	0	0	0.02	0	0.16	0.03	95.97	10.39	0.1	1.92	0.82	0	0	36	16.93	-23.57	0.1	67.28	113.08	991.23	702.13	1196.11	924.9	1036.02	748.64	1148.77	757.23
48.815	0	0.22	0.16	0.12	21.98	0.03	8.38	6.39	0.72	0.72	56.04	99.97	-6.71	55.1	97.09	6.58	0.72	0.32	0.94	0.3	0.04	0.04	0	0	0.03	0	0.18	0.04	96.81	11.56	0.1	2.41	0.78	0	0	36	17.92	-20.98	0.98	67.62	116.58	992.24	703.9	1195.73	924.51	1035.55	749.27	1151.59	760.45
48.848	0	0.22	0.16	0.12	22.22	0.03	8.54	6.48	0.67	0.67	55.56	99.97	-6.81	52.64	97.58	6.59	0.67	0.27	0.94	0.3	0.04	0.04	0	0	0.03	0	0.17	0.05	96.83	11.5	0.11	2.79	0.77	0	0	36	18.63	-21.47	1.31	67.56	116.6	992.47	703.95	1195.5	924.66	1035.83	749.56	1151.94	760.21
48.882	0	0.22	0.16	0.12	22.44	0.03	8.56	6.89	0.56	0.56	55.13	99.97	-6.69	54.48	97.73	6.51	0.56	0.29	1.06	0.28	0.04	0.04	0	0	0.02	0	0.15	0.08	97.52	12.97	0.11	2.47	0.8	0	0	36	18.56	-21.1	1.01	67.49	116.61	993.25	704.89	1195.32	924.73	1035.78	750.87	1152.01	760.25
48.915	0	0.22	0.16	0.12	22.65	0.03	8.57	7.28	0.57	0.57	54.7	99.97	-6.72	55.8	97.86	6.75	0.57	0.3	1.04	0.28	0.04	0.04	0	0	0.03	0	0.17	0.1	97.5	14.01	0.12	1.31	0.82	0	0	36	19.96	-20.83	1.12	67.68	115.79	993.28	705.95	1194.88	925.31	1036.16	751.61	1151.45	762.4
48.948	0	0.22	0.15	0.12	22.99	0.03	8.52	7.57	0.48	0.48	54.02	99.97	-6.61	57.6	98	7.2	0.48	0.33	1.12	0.26	0.04	0.04	0	0	0.04	0	0.16	0.12	97.64	14.42	0.13	1.08	0.88	0	0	36	19.04	-20.47	1.5	67.51	116.18	992.51	705.91	1194.04	925.04	1035.54	751.1	1151.2	762.1
48.982	0	0.21	0.15	0.12	23.41	0.03	8.47	7.74	0.38	0.38	53.18	99.97	-6.44	54.09	98.28	7.91	0.38	0.39	1.16	0.19	0.04	0.04	0	0	0.04	0	0.18	0.16	97.41	13.95	0.16	2.15	1.02	0	0	36	17.56	-21.18	1.13	67.22	115.72	991.89	705.7	1193.78	925.16	1034.9	751.19	1150.23	760.73
49.015	0	0.21	0.15	0.12	23.82	0.03	8.44	7.89	0.34	0.34	52.36	99.97	-6.43	50.51	98.51	8.44	0.34	0.4	1.07	0.17	0.03	0.04	0	0	0.05	0	0.19	0.16	97.41	13.67	0.16	2.69	1.09	0	0	36	17.03	-21.9	0.33	67.13	116.29	991.38	705.36	1193.51	924.67	1033.41	751.39	1149.38	759.99
49.048	0	0.21	0.15	0.12	23.3	0.03	8.46	7.7	0.32	0.32	53.41	99.97	-6.39	52.8	98.39	7.79	0.32	0.44	0.96	0.16	0.03	0.03	0	0	0.07	0	0.21	0.16	97.25	13.77	0.18	0.92	1.14	0	0	36	18.11	-21.44	1.15	67.28	115.1	990.66	705.97	1192.9	925.68	1034.22	751.24	1148.83	761.82
49.082	0	0.21	0.15	0.12	23.09	0.03	8.44	8.02	0.36	0.36	53.83	99.97	-6.3	51.4	98.25	7.48	0.36	0.55	0.94	0.18	0.03	0.04	0	0	0.07	0	0.19	0.12	97.28	15.18	0.21	1.21	1.21	0	0	36	17.98	-21.72	1.42	67.24	116.53	990.2	706.4	1191.76	925.19	1032.97	751.38	1148.99	762.23
49.115	0	0.22	0.15	0.12	22.68	0.03	8.36	8.22	0.41	0.41	54.63	99.97	-6.2	45.56	97.73	7.01	0.41	0.63	1.06	0.25	0.03	0.04	0	0	0.08	0	0.2	0.1	97.49	16.71	0.23	0.47	1.17	0	0	36	18.95	-22.89	1.72	67.42	114.76	989.37	705.36	1192.59	925.26	1034.35	749.24	1148.15	764
49.149	0	0.22	0.15	0.12	22.49	0.03	8.31	8.27	0.39	0.39	55.03	99.97	-5.93	44.04	97.52	6.81	0.39	0.73	1.33	0.25	0.03	0.04	0	0	0.08	0	0.25	0.07	97.51	17.2	0.24	0.83	1.24	0	0	36	18.08	-23.2	0.98	67.35	114.92	989.53	705.74	1192.33	925.64	1033.32	750.8	1147.66	762.33
49.182	0	0.22	0.15	0.12	22.56	0.03	8.23	8.02	0.32	0.32	54.88	99.97	-5.82	49.23	97.55	7.08	0.32	0.74	1.23	0.2	0.02	0.04	0	0.01	0.09	0	0.22	0.08	97.5	16.1	0.25	2.52	1.35	0	0	36	17.95	-22.15	-0.02	67.3	115.55	989.58	705.77	1191.57	925.31	1031.55	752.39	1146.83	760.34
49.215	0	0.21	0.14	0.12	23.2	0.03	8.15	8.21	0.27	0.27	53.61	99.97	-5.86	54.1	97.79	8.04	0.27	0.74	1.11	0.17	0.02	0.04	0	0.01	0.09	0	0.18	0.1	97.47	15.51	0.24	3.1	1.39	0	0	36	17.09	-21.18	0.05	67.29	115.88	989.27	705.4	1191.42	924.86	1031.24	751.76	1146.84	759.74
49.249	0	0.21	0.14	0.11	22.79	0.03	8.06	8.37	0.27	0.22	54.42	99.97	-5.7	54.32	97.7	7.96	0.22	0.76	0.94	0.19	0.02	0.03	0	0.01	0.09	0	0.18	0.1	96.89	16.13	0.27	1.05	1.55	0	0	36	18.53	-21.13	1.04	67.51	116.13	988.97	705.87	1191.5	926	1032.03	751.57	1147.71	761.79
49.282	0	0.2	0.14	0.11	23.37	0.03	7.94	8.47	0.26	0.19	53.25	99.97	-5.69	47.58	97.76	8.91	0.19	0.79	0.85	0.19	0.02	0.04	0	0.01	0.08	0	0.18	0.11	96.91	15.41	0.26	1.91	1.6	0	0	36	17.4	-22.48	0.09	67.21	116.21	988.33	705.27	1191.15	925.51	1030.48	751.81	1146.4	760.01
49.315	0	0.2	0.13	0.11	23.51	0.03	7.8	8.62	0.25	0.18	52.97	99.97	-5.61	43.85	97.62	9.63	0.18	0.71	0.87	0.2	0.03	0.05	0	0.01	0.07	0	0.17	0.09	96.55	15.38	0.25	2.32	1.62	0	0	36	16.12	-23.24	-0.55	67.01	115.78	988.33	704.63	1191.61	925.44	1030.23	751.93	1145.85	757.99
49.349	0	0.19	0.13	0.11	24.29	0.03	7.59	9.02	0.24	0.16	51.42	99.97	-5.28	55.3	97.76	11.2	0.16	0.68	0.97	0.17	0.03	0.06	0	0.01	0.07	0	0.16	0.09	96.39	14.9	0.24	3.2	1.89	0	0	36	17.77	-20.94	0.76	67.4	117.84	989.08	705.74	1191.06	925.37	1030.66	752.06	1148.22	760.29
49.382	0	0.18	0.12	0.11	25.58	0.03	7.5	9.67	0.23	0.15	49.42	99.97	-5.25	54.53	98.14	12.87	0.15	0.68	1.01	0.11	0.03	0.06	0	0.01	0.06	0	0.14	0.07	96.55	14.67	0.23	2.84	1.97	0	0	36	16.71	-21.09	0.99	67.19	116.11	988.84	705.59	1190.61	924.99	1031.41	751.35	1147.23	759.64
49.416	0	0.18	0.12	0.11	26.43	0.03	7.34	9.85	0.2	0.13	48.57	99.97	-5.06	45.38	98.24	14.18	0.13	0.62	1.06	0.1	0.03	0.05	0	0.01	0.06	0	0.09	0.06	96.86	13.84	0.2	2.64	2.11	0	0	36	17.17	-22.93	-0.58	67.17	114.94	988.22	704.84	1191.01	924.87	1030.33	751.67	1145.02	759.32
49.449	0	0.18	0.12	0.11	25.55	0.03	7.31	9.07	0.18	0.12	49.45	99.97	-4.84	43.22	97.91	13.35	0.12	0.58	1.11	0.11	0.03	0.05	0	0.01	0.06	0	0.09	0.05	96.75	12.82	0.18	2.64	2.22	0	0	30	15.6	-23.36	-0.38	66.93	115.42	988.42	703.75	1191.99	924.58	1030.84	750.53	1146.05	757.46
49.482	0	0.19	0.12	0.11	24.98	0.03	7.46	8.74	0.18	0.13	50.04	99.97	-4.95	48.88	97.96	12.37	0.13	0.5	1.13	0.13	0.04	0.07	0	0.01	0.06	0	0.08	0.05	96.83	12.89	0.18	2.7	2.13	0	0	30	16.89	-22.22	0.97	67.09	115.29	988.05	703.36	1192.16	925.15	1032.22	749.14	1147.11	758.73
49.516	0	0.18	0.12	0.11	26.09	0.03	7.37	9.5	0.18	0.16	48.91	99.97	-5.2	53.21	98.04	13.86	0.16	0.39	1.15	0.14	0.06	0.1	0	0.01	0.05	0	0.06	0.05	97	13.6	0.18	5.47	1.94	0	0	30	17.78	-21.36	0.92	67.43	115.29	988.41	704.3	1191.9	925.38	1032.26	750	1147.1	760.13
49.549	0	0.19	0.12	0.11	25.22	0.03	7.47	9.07	0.17	0.17	49.78	99.97	-5.11	49.13	97.92	12.67	0.17	0.33	1.28	0.16	0.06	0.12	0	0.01	0.05	0	0.06	0.05	97.05	13.77	0.17	3.89	1.95	0	0	30	16.66	-22.17	0.61	67.43	117.38	988.53	704.33	1192.1	925.22	1030.99	750.47	1148.04	759.25
49.582	0	0.18	0.12	0.11	26.54	0.03	7.44	9.68	0.18	0.18	48.46	99.97	-5.4	52.24	98.28	14.23	0.18	0.28	1.24	0.15	0.08	0.17	0	0.01	0.05	0	0.05	0.06	97.16	13.62	0.18	6.56	1.8	0	0	30	17.86	-21.55	1.12	67.47	116.63	988.19	704.29	1192.21	925.97	1031.82	750.11	1148	760.32
49.616	0	0.18	0.12	0.11	27.39	0.03	7.32	9.8	0.17	0.15	47.61	99.97	-5.4	53.37	98.31	15.53	0.15	0.21	1.39	0.17	0.08	0.19	0	0.01	0.05	0	0.05	0.08	97.14	12.68	0.17	7.19	1.73	0	0	30	18.66	-21.32	1.62	67.52	117.1	988.27	704.58	1192.84	926.52	1032.54	749.7	1148.96	762.27
49.649	0	0.18	0.11	0.12	28.45	0.03	7.26	10.51	0.17	0.17	46.55	99.97	-5.46	50.57	98.37	16.74	0.17	0.16	1.65	0.2	0.07	0.16	0	0.01	0.06	0	0.06	0.09	97.51	13.33	0.17	6.69	1.6	0	0	30	19.83	-21.89	1.01	67.49	117	988.52	704.63	1193.54	926.62	1032.53	749.92	1148.73	763.63
49.682	0	0.17	0.11	0.12	30.2	0.03	7.13	11.1	0.18	0.18	44.8	99.97	-5.68	55.51	98.54	18.69	0.18	0.13	1.68	0.24	0.07	0.2	0	0.01	0.05	0	0.06	0.07	97.96	12.7	0.15	5.58	1.42	0	0	30	19.99	-20.89	0.82	67.41	117.1	988.54	704.66	1194.42	927.37	1032.8	750.02	1149.03	764.27
49.716	0	0.17	0.11	0.12	31.71	0.03	7.12	12.31	0.23	0.23	43.29	99.98	-5.98	56.81	98.74	20.17	0.23	0.1	1.87	0.26	0.07	0.17	0	0.01	0.06	0	0.07	0.07	98.22	13.86	0.16	6.41	1.16	0	0	30	19.92	-20.63	1.27	67.42	116.55	989.19	704.98	1195.52	928.38	1034.41	750.07	1150.02	764.8
49.749	0	0.17	0.1	0.12	33.53	0.03	6.82	13.54	0.25	0.25	41.47	99.98	-6.04	52.04	98.55	22.7	0.25	0.09	1.88	0.28	0.05	0.12	0	0.01	0.07	0	0.08	0.07	98.31	14.16	0.18	3.5	1.07	0	0	30	19.03	-21.59	2.01	67.27	116.12	991.52	706.25	1196.72	927.96	1037.2	749.95	1152.17	766.28
49.783	0	0.16	0.1	0.12	35.02	0.03	6.62	14.12	0.27	0.27	39.98	99.98	-6.28	40.11	98.45	24.47	0.27	0.08	1.67	0.24	0.06	0.11	0	0.01	0.07	0.01	0.08	0.1	98.6	13.66	0.18	2	0.94	0	0	30	19.03	-24	1.78	67.05	114.5	993.22	707.2	1196.97	928.59	1038.52	752.01	1152.3	764.81
49.816	0	0.16	0.09	0.12	36.65	0.03	6.33	15.36	0.25	0.25	38.35	99.98	-6.39	39.57	98.19	26.72	0.25	0.06	1.5	0.22	0.05	0.11	0	0.01	0.08	0.01	0.08	0.09	98.74	14.08	0.2	1.57	0.84	0	0	30	18.44	-24.12	3.3	67.11	114.69	995.97	708.13	1198.1	927.79	1041.91	751.43	1155.72	765.62
49.849	0	0.15	0.09	0.12	38.14	0.03	5.97	16.39	0.22	0.22	36.86	99.97	-6.41	34.7	97.72	29.07	0.22	0.06	1.3	0.21	0.04	0.08	0	0.01	0.08	0	0.09	0.11	98.72	14.04	0.22	0.97	0.81	0	0	30	18.77	-25.16	3.32	67.09	114.6	998.04	709.12	1199.98	928.56	1043.97	752.33	1157.65	766.85
49.883	0	0.15	0.09	0.13	38.92	0.03	5.78	17.64	0.23	0.23	36.08	99.97	-6.53	38.54	97.31	30.27	0.23	0.06	1.2	0.21	0.03	0.07	0	0.01	0.06	0	0.08	0.08	98.8	15.38	0.23	1.23	0.65	0	0	30	18.34	-24.33	3.39	67.06	114.92	1001.47	709.69	1202.41	928.06	1046.77	752.77	1160.84	766.76
49.916	0	0.15	0.08	0.13	39.67	0.03	5.47	18.34	0.23	0.2	35.33	99.97	-6.37	35.21	96.6	31.93	0.2	0.06	1.21	0.19	0.02	0.06	0	0.01	0.07	0	0.09	0.09	98.78	15.57	0.23	1.44	0.63	0	0	30	18.71	-25.05	3.19	67.08	114.82	1002.93	709.47	1204.77	928.75	1048.57	752.76	1162.49	767.1
49.949	0	0.14	0.08	0.13	42.7	0.03	5.09	20.62	0.26	0.2	32.3	99.97	-6.35	26.51	96.3	35.86	0.2	0.06	1.29	0.18	0.02	0.06	0	0.01	0.08	0	0.1	0.1	98.85	15.43	0.26	0.94	0.56	0	0	30	18.9	-27.1	2.69	67.02	112.33	1005.41	709.85	1206.9	928.52	1051.65	752.93	1162.99	767.83
49.983	0	0.13	0.07	0.13	47.57	0.03	4.6	24.82	0.27	0.2	27.43	99.97	-6.44	26.73	96.08	41.76	0.2	0.06	1.25	0.18	0.02	0.07	0	0.01	0.07	0	0.1	0.08	99.02	15.5	0.27	1.1	0.44	0	0	30	19.21	-27.04	2.29	66.98	111.88	1007.6	709.14	1209.79	928.45	1054.03	752.49	1164.9	767.54
50.016	0	0.12	0.06	0.13	51.84	0.03	4.19	29.85	0.27	0.19	23.16	99.97	-6.44	24.44	95.88	47.07	0.19	0.08	1.18	0.17	0.02	0.07	0	0.01	0.07	0	0.09	0.1	99	16.47	0.27	0.51	0.42	0	0	30	20.13	-27.64	2.85	67.17	114.43	1009.32	708.19	1213.23	928.63	1056.14	750.83	1169.1	769.11
50.049	0	0.11	0.05	0.13	55.54	0.03	3.84	34.42	0.26	0.19	19.46	99.97	-6.43	25.12	95.59	51.75	0.19	0.08	1.12	0.2	0.02	0.08	0	0.01	0.06	0	0.1	0.07	99.07	17.1	0.26	10.06	0.4	0	0	30	19.98	-27.46	3.7	67.55	113.21	1012.63	708.94	1215.36	929.08	1060.19	751.54	1172.11	768.54
50.083	0	0.11	0.05	0.13	56.58	0.03	3.69	36.36	0.26	0.2	18.42	99.97	-6.3	24.94	95.18	53.36	0.2	0.09	1.3	0.28	0.02	0.07	0	0.01	0.07	0.01	0.11	0.08	99.12	17.94	0.26	19.93	0.37	0.01	0	30	20.61	-27.51	4.17	67.75	116.11	1015.29	708.63	1218.15	928.62	1062.06	750.92	1176.73	769.2
50.116	0	0.1	0.04	0.13	61.49	0.03	3.46	42.51	0.24	0.21	13.51	99.97	-6.26	30.83	95.7	58.93	0.21	0.1	1.64	0.39	0.03	0.07	0	0.01	0.06	0.01	0.1	0.08	99.09	18.02	0.24	18.05	0.37	0.02	0	30	19.34	-26.04	4.53	67.48	113.55	1017.56	708.34	1223.2	931.53	1067.29	750.64	1179.35	769.01
50.15	0	0.09	0.04	0.13	65.39	0.03	3.29	46.31	0.24	0.18	9.61	99.97	-6.26	28.17	96.16	63.5	0.18	0.15	1.89	0.47	0.03	0.06	0	0.01	0.06	0.01	0.1	0.05	99.04	16.64	0.24	7.01	0.34	0.08	0	30	20.85	-26.68	3.4	67.27	116.39	1023.2	707.36	1232.3	934.6	1072.12	751.71	1187.2	769.11
50.183	0	0.09	0.04	0.13	68	0.03	3.24	50.54	0.26	0.16	7	99.97	-6.47	23.98	96.87	66.15	0.16	0.25	1.77	0.66	0.03	0.06	0	0	0.06	0.01	0.07	0.03	99.14	17.26	0.26	2.37	0.34	0.12	0	30	18.01	-27.77	3.94	66.67	116.37	1027.51	707	1238.41	935.24	1077.99	750.16	1192.85	768.78
50.216	0	0.08	0.03	0.13	72.54	0.03	2.96	56.55	0.28	0.18	2.46	99.97	-6.61	29.24	97.02	72.21	0.18	0.43	1.55	1	0.03	0.07	0	0	0.04	0.01	0.05	0.01	99.3	16.67	0.28	5.07	0.33	0.08	0	30	16.47	-26.42	4.95	66.41	121.75	1028.92	702.66	1248.24	940.53	1081.97	747.36	1202.38	765.39
50.25	0	0.08	0.03	0.13	75.05	0.03	2.76	59.95	0.24	0.15	0	99.97	-6.7	38.83	96.91	75.87	0.15	0.73	1.21	1.13	0.02	0.05	0	0	0.03	0.02	0.04	0.01	99.32	16.17	0.24	19.49	0.35	0.04	0	30	15.69	-24.27	7.22	66.22	118.63	1032.93	704.53	1251.34	942.25	1089.28	748.06	1206.46	766.5
50.283	0	0.08	0.03	0.13	75.75	0.03	2.6	61.89	0.18	0.15	0	99.97	-6.42	33.57	96.18	77.48	0.15	0.94	1.33	1.17	0.03	0.05	0	0	0.01	0.02	0.03	0	99.43	17.04	0.18	53.83	0.39	0	0	30	18.67	-25.41	6.45	66.44	123.17	1032.17	699.18	1264	951.6	1092.62	745.72	1213.9	767.23
50.316	0	0.08	0.03	0.13	75.37	0.03	2.58	65.55	0.16	0.16	0	99.97	-6.19	37.68	95.68	76.67	0.16	1.49	1.55	1.41	0.06	0.07	0	0	0.01	0.03	0.03	0	99.56	21.61	0.13	44.33	0.42	0	0	30	20.06	-24.51	7.16	66.46	121.1	1037.82	699.66	1271.68	956.04	1100.8	747.71	1220.29	767.42
50.35	0	0.08	0.03	0.13	78.01	0.03	2.57	72.49	0.21	0.21	0	99.97	-6.31	31.93	96.33	78.63	0.21	2.92	1.61	1.22	0.07	0.08	0	0	0	0.06	0.02	0	99.74	25.38	0.08	11.88	0.46	0	0	30	17.3	-25.78	7.06	65.46	122.97	1043.87	700.44	1280.76	959.48	1107.4	748.51	1228.89	767.5
50.383	0	0.09	0.03	0.14	80.11	0.03	2.48	76.36	0.23	0.23	0	99.97	-6.17	32.45	95.76	79.29	0.23	6.01	1.63	1.1	0.11	0.23	0	0	0	0.08	0.02	0	99.81	27.09	0.07	2.03	0.47	0	0	30	16.07	-25.67	6.8	64.87	123.52	1051.8	701.95	1289.04	961.02	1114.93	749.96	1237.07	768.38
50.417	0	0.12	0.03	0.14	78.61	0.03	2.54	73.87	0.31	0.31	0	99.97	-6.23	36.54	94.42	74.06	0.31	9.06	0.93	0.95	0.07	1.03	0	0	0	0.16	0.01	0	99.89	27.4	0.05	0.89	0.46	0	0	30	12.6	-24.76	6.18	64.42	124.35	1060.54	700.61	1296.7	958.58	1121.81	749.07	1245.36	763.16
50.45	0	0.14	0.03	0.15	77.77	0.03	2.34	72.27	0.33	0.33	0	99.96	-5.71	21.79	91.47	71.22	0.33	12.6	0.63	0.58	0.05	1.32	0	0	0	0.21	0.01	0	99.91	27.69	0.04	0.21	0.44	0	0	30	10.39	-28.39	6.97	63.93	119.97	1067.29	699.67	1300.6	954.62	1130.05	746.81	1249.31	759.92
50.483	0	0.2	0.04	0.18	67.54	0.03	2.48	53.22	0.34	0.34	7.46	99.95	-4.98	20.78	87.89	57.86	0.34	13.76	0.4	0.33	0.04	3.62	0	0	0	0.23	0.01	0	99.89	23.59	0.04	0.8	0.47	0	0	30	9.43	-28.69	6.38	64.22	122.46	1072.16	696.71	1306.77	953.13	1133.74	744.7	1255.68	756.01
50.517	0	0.28	0.06	0.21	55.05	0.03	2.41	31.17	0.4	0.44	19.95	99.92	-3.84	13.58	82.84	45.99	0.4	14.59	0.32	0.34	0.04	4.89	0	0	0	0.44	0.01	0	99.89	17.56	0.03	0.63	0.51	0	0	30	11.27	-31.25	5.5	64.8	122.42	1079.03	695.18	1314.83	951.97	1140.51	742.98	1262.09	757.36
50.55	0	0.42	0.08	0.23	42.43	0.03	2.5	16.27	0.49	0.65	32.57	99.89	-2.91	8.21	78.42	32.12	0.49	17.07	0.29	0.38	0.04	4.77	0	0	0	0.65	0.01	0	99.88	13.06	0.03	0.35	0.49	0	0	30	12.09	-34.07	6.3	64.99	115.37	1080.43	695.25	1314.34	949.52	1145.47	741.02	1259.43	759.01
50.583	0	0.56	0.1	0.28	33.8	0.03	1.95	9.68	0.47	0.77	41.2	99.8	-1.19	11.65	70.78	27.03	0.56	18.47	0.4	0.41	0.08	6.34	0	0	0	0.77	0.01	0.01	99.85	10.1	0.03	0.23	0.47	0	0	30	16.19	-32.13	5.9	65.71	123.1	1081.91	691.17	1320.41	950.56	1145.32	738.7	1266.69	759.28
50.617	0	0.68	0.11	0.33	24.31	0.03	1.47	5.02	0.46	1.02	51.39	99.61	0	11.84	62.6	22.41	0.65	17.49	0.5	0.5	0.11	7.19	0	0	0	1.02	0.01	0.03	99.87	6.95	0.03	0.56	0.46	0	0	30	15.86	-32.04	7.7	65.78	120.93	1082.98	690.33	1323.03	952.38	1150.12	737.74	1269.33	758.12
50.65	0	0.72	0.12	0.34	16.67	0.03	1.25	2.79	0.42	1.16	66.67	99.4	0	7.16	57.03	17.47	0.72	14.34	0.52	0.64	0.1	5.95	0	0	0	1.16	0	0.02	99.86	5.93	0.03	0.2	0.42	0	0	30	13.7	-34.81	7.22	65.33	120.75	1087.42	690.35	1325.49	949.25	1153.3	736.63	1272.36	756.78
50.683	0	0.78	0.13	0.35	13.25	0.03	1	1.9	0.4	1.7	73.49	99.05	0	19.7	51.34	16	0.91	13.41	0.52	0.88	0.07	4.33	0	0	0.01	1.7	0	0.02	99.86	4.53	0.03	0.37	0.4	0	0	30	12.57	-29.03	9.07	65.65	125.95	1089.35	691.25	1324.61	946.46	1153.26	735.82	1277.36	757.32
50.717	0	0.81	0.14	0.33	11.47	0.03	0.98	1.46	0.37	3.08	77.07	98.92	0	16.4	49.69	13.71	1.24	12.34	0.42	1.63	0.07	2.64	0	0	0.01	3.08	0	0.01	99.81	3.1	0.02	0.37	0.37	0	0	30	13.64	-30.15	8.54	65.81	125.61	1089.52	690.32	1325.19	946.19	1153.27	735.42	1277.03	756.95
50.75	0	0.81	0.13	0.35	9.5	0.03	0.71	1.11	0.33	3.98	81	98.19	0	10.5	43.22	16.3	1.48	10.14	0.33	2.28	0.06	1.85	0	0	0.01	3.98	0	0.01	99.78	2.55	0.02	10.55	0.33	0	0	30	12	-32.72	7.12	65.83	123.41	1090.87	689.28	1324.76	942.86	1153.15	734.46	1275.02	753.86
50.784	0	0.87	0.12	0.39	8.67	0.03	0.55	0.91	0.25	7.57	82.66	97.11	0	12.13	37.37	19	2.42	9.62	0.27	2.4	0.12	1.99	0	0	0.01	7.57	0	0	99.7	1.49	0.02	7.21	0.25	0	0	30	12.67	-31.9	6.41	66.05	121.66	1090.54	689	1325.9	944.36	1153.5	734.97	1273.63	754.15
50.817	0	0.78	0.11	0.38	10.44	0.02	0.52	1.13	0.19	12.92	79.13	97.19	0	14.43	37.82	24.75	2.84	9.29	0.25	2.1	0.1	1.28	0	0	0.01	12.92	0	0	99.61	0.88	0.02	13.14	0.19	0	0	24	11.04	-30.9	6.61	65.87	125.33	1090.49	689.58	1326.02	945.06	1151.91	735.72	1276	753.33
50.85	0	0.71	0.11	0.37	10.12	0.02	0.56	1.09	0.18	15.69	79.75	97.46	0	14.29	39.17	24.35	3.05	7.52	0.24	1.8	0.08	1.37	0	0	0.01	15.69	0	0	99.56	0.77	0.02	10.99	0.18	0	0	24	10.9	-30.96	6.14	65.69	127.19	1090.81	689.48	1326.44	945.37	1150.79	736.45	1276.98	752.35
50.884	0	0.72	0.12	0.36	9.32	0.02	0.54	0.95	0.13	24.1	81.36	96.88	0	13.95	37.2	24.08	3.86	6.85	0.23	1.42	0.05	0.96	0	0	0.01	24.1	0	0	98.87	0.34	0.02	13.2	0.13	0	0	24	10.65	-31.1	6.47	65.52	129.65	1090.78	689.43	1325.76	945	1149.63	736.65	1278.44	751.36
50.917	0	0.73	0.12	0.38	8	0.02	0.51	0.78	0.12	30.15	84	96.3	0	10.08	35.22	22.42	3.99	5.7	0.2	1.18	0.05	1.23	0	0	0.01	30.15	0	0	98.67	0.32	0.02	9.68	0.12	0	0	24	11.45	-32.94	5.72	65.49	127.63	1089.68	688.97	1325.14	944.59	1148.98	736.14	1275.6	752.16
50.95	0	0.74	0.12	0.4	7.39	0.02	0.44	0.7	0.11	32.12	85.22	95.02	0	14.69	32.12	23.7	4.38	5.19	0.21	1.08	0.04	2.01	0	0	0.01	42.87	0	0	97.9	0.22	0.02	6.03	0.11	0	0	24	9.9	-30.79	6	65.53	127.91	1089.8	688.38	1324.84	943.55	1148.92	735.38	1275.96	750.21
50.984	0	0.81	0.12	0.43	6.61	0.02	0.39	0.59	0.09	27.78	86.78	92.58	0	13.16	27.78	24.18	6.13	4.69	0.18	0.85	0.04	2.18	0	0	0.01	60.46	0	0	96.97	0.13	0.02	3.61	0.09	0	0	24	11.87	-31.43	6.37	65.55	127.21	1087.42	687.62	1325.65	947.12	1148.96	735.6	1275.21	751.13
51.017	0	0.82	0.14	0.41	6.09	0.02	0.46	0.53	0.09	30.03	87.81	93.58	0	14.74	30.03	19.81	6.09	4.46	0.17	0.81	0.05	2.54	0	0	0.01	60.22	0	0	96.65	0.13	0.02	4.94	0.09	0	0	24	12.9	-30.77	6.58	65.66	129.45	1087.99	687.48	1326.13	947.39	1148.63	736.01	1277.2	751.11
51.05	0	0.81	0.15	0.38	6.55	0.02	0.64	0.57	0.08	35.29	86.89	95.69	0	20.7	35.29	16.59	6.94	4.15	0.18	0.73	0.05	2.49	0	0	0.01	64	0	0	96.63	0.13	0.02	4.97	0.08	0	0	24	13.07	-28.72	6.09	65.8	129.35	1086.56	686.81	1326.05	948.2	1147.25	735.99	1275.76	750.74
51.084	0	0.85	0.17	0.37	5.75	0.02	0.7	0.48	0.07	35.47	88.5	95.65	0	21.32	35.47	12.59	7.19	3.82	0.16	0.67	0.08	2.31	0	0	0.01	72.3	0	0	96.32	0.13	0.02	6.5	0.07	0	0	24	11.45	-28.53	6.29	65.58	129.22	1085.18	685.63	1325.58	947.43	1146.62	734.21	1274.96	749.32
51.117	0	0.87	0.17	0.38	5.6	0.02	0.66	0.47	0.07	34.62	88.8	95.35	0	21.73	34.62	12.27	6.69	4.48	0.21	0.62	0.12	2.43	0	0	0.01	72.69	0	0	96.31	0.14	0.02	2.47	0.07	0	0	24	9.7	-28.41	6.01	65.42	125.65	1083.78	685.17	1323.57	946.56	1146.14	733.84	1271.12	746.81
[truncated: 32,994 more rows]
[truncated: 4 more columns]
