# Supplementary material for: Exploring emotion recognition in patients with mild cognitive impairment and Alzheimer’s dementia undergoing a rehabilitation program
Source: PLoS One. 2025 Apr 24;20(4):e0322213. doi: 10.1371/journal.pone.0322213 (PMC12021228; doi:10.1371/journal.pone.0322213)
Supplement: S2 Data — (ZIP) [file pone.0322213.s004.zip › raw data11-20/No11 Dual tasks.csv]

time stamp	face id	anger	contempt	disgust	fear	joy	sadness	surprise	sentimentality	confusion	neutral	engagement	valence	attention	inner brow raise	brow raise	brow furrow	eye widen	cheek raise	lid tighten	nose wrinkle	upper lip raise	dimpler	lip corner depressor	chin raise	lip pucker	lip stretch	lip press	mouth open	jaw drop	lip suck	eye closure	smile	smirk	blink	blink rate	pitch	yaw	roll	brightness	interocular distance	topleft_x	topleft_y	bottomright_x	bottomright_y	outer_right_eye_X	outer_right_eye_Y	outer_left_eye_X	outer_left_eye_Y
0.066
0.1
0.133
0.166
0.2
0.233
0.266
0.3
0.333
0.366
0.4
0.433
0.467
0.5
0.533
0.567
0.6
0.633
0.667
0.7
0.734
0.767
0.8
0.834
0.867
0.9
0.934
0.967
1
1.034
1.067
1.101
1.134
1.167
1.201
1.234
1.267
1.301
1.334
1.367
1.401
1.434
1.468
1.501
1.534
1.568
1.601
1.634
1.668
1.701
1.735
1.768
1.801
1.835
1.868
1.901
1.935
1.968
2.001
2.035
2.068
2.102
2.135
2.168
2.202
2.235
2.268
2.302
2.335
2.368
2.402
2.435
2.469
2.502
2.535
2.569
2.602
2.635
2.669
2.702
2.736
2.769
2.802
2.836
2.869
2.902
2.936
2.969
3.002
3.036
3.069	0	0.14	0.1	0.02	0.13	0.12	0.16	0.07	4.89	4.89	99.69	0.33	4.58	89.41	5.36	0.1	4.89	0.03	9.12	7.9	0.62	0.14	0	0.02	0.16	0.03	0.41	0.17	3.15	0.53	0.02	0.19	10.11	0	0		15.24	11.33	9.93	85.09	107.7	884.17	469.24	1054.63	654.03	923.72	504.9	1030.46	519.23
3.103	0	0.13	0.09	0.02	0.12	0.17	0.14	0.07	3.65	3.65	99.66	0.42	8.07	86.34	4.48	0.05	3.65	0.04	11.25	7.59	0.57	0.05	0	0.04	0.18	0.05	0.48	0.12	2.56	0.45	0.01	0.02	11.74	0	0		14.28	-12.78	12.91	85.72	107.79	887.95	470.3	1052.06	644.22	927.75	496.81	1031.58	525.76
3.136	0	0.11	0.08	0.01	0.13	0.19	0.16	0.08	3.56	3.56	99.62	0.52	8.39	97.01	8.84	0.09	3.56	0.03	10.32	7.43	0.48	0.07	0	0.05	0.14	0.05	0.37	0.1	2.27	0.42	0.01	0.03	13.2	0	0		12.61	-4.6	11.48	86.74	103.87	890.24	473.78	1046.5	641.82	925.58	502.23	1027.61	521.67
3.169	0	0.11	0.11	0.02	0.19	0.1	0.25	0.11	3.4	3.4	99.49	0.33	1.23	95.36	16.46	0.11	3.4	0.02	8.62	7.11	0.4	0.06	0	0.05	0.16	0.04	0.24	0.12	2.69	0.44	0.01	0.01	8.54	0	0		12.79	-6.88	10.69	88.1	105.04	896.49	472.01	1046.11	629.76	927.99	496.69	1029.73	522.8
3.203	0	0.16	0.13	0.01	0.32	0.08	0.49	0.18	5.2	5.2	99.02	0.75	0	98.33	27.96	0.16	5.2	0.02	8.5	17.07	0.34	0.06	0	0.03	0.11	0.05	0.18	0.07	3.59	0.88	0.01	0.03	6.58	0	0		12.92	-1.64	8.12	88.26	110.08	893.85	472.14	1044.71	632.81	920.92	500.63	1029.42	519.24
3.236	0	0.14	0.15	0.01	0.44	0.07	0.71	0.26	4.71	4.71	98.59	1.38	0	96.73	35.93	0.23	4.71	0.02	7.18	16.38	0.25	0.11	0	0.04	0.11	0.04	0.17	0.08	4.24	1.13	0.01	0.01	5.27	0	0		10	-5.06	11.59	87.28	103.81	893.52	474.02	1041.4	631.07	925.02	499.16	1026.44	521.25
3.269	0	0.13	0.16	0.01	0.63	0.05	1.12	0.38	4.27	5.57	97.76	2.83	0	97.4	44.89	0.29	5.57	0.02	6.18	17.19	0.24	0.15	0	0.04	0.11	0.04	0.15	0.07	4.43	1.44	0.01	0.02	4.27	0	0		11.91	-3.87	10.15	88.36	107.03	894.96	476.69	1039.72	630.71	922.12	502.69	1027.3	522.52
3.303	0	0.16	0.16	0.01	0.77	0.06	1.53	0.5	4.32	6.43	96.94	4.17	0	98.03	50.84	0.37	6.43	0.02	7.53	24.48	0.33	0.28	0	0.05	0.11	0.03	0.18	0.07	3.49	1.65	0.01	0.02	4.32	0	0		13.13	-2.45	11.39	88.39	103.73	894.22	477.02	1037.95	629.18	923.21	504.29	1025.31	522.59
3.336	0	0.18	0.16	0.01	1.23	0.06	2.94	0.97	4.31	5.72	94.13	12.33	0	98.46	66.32	0.5	5.72	0.02	8.15	35.82	0.43	0.38	0	0.04	0.11	0.03	0.18	0.17	2.61	2.09	0.02	0.01	4.31	0	0		4.51	-1.2	9.48	86.93	106.51	895.48	479.23	1035.97	625.91	919.88	505.93	1025.28	521.3
3.369	0	0.24	0.15	0.01	1.95	0.08	5.51	1.82	4.51	5.56	88.98	29.78	0	97.8	80.73	1	5.56	0.01	11.69	51.6	0.74	0.54	0	0.04	0.11	0.02	0.15	0.24	1.93	2.57	0.02	0	4.51	0	0		6.8	-3.03	8.32	87.43	105.83	897.07	481.23	1034.85	626.32	919.42	507.35	1024.18	522.37
3.403	0	0.31	0.14	0.01	2.29	0.12	7.04	2.4	4.98	4.98	85.92	40.08	0	97.54	86.58	1.44	4.98	0.01	17.52	62.81	1.09	0.47	0	0.04	0.11	0.02	0.17	0.42	1.75	3	0.02	0	5.15	0	0		2.5	-3.61	7.59	87.04	103.73	899.81	482.89	1033.22	622.99	920.28	507.37	1023.01	521.73
3.436	0	0.43	0.13	0.01	2.45	0.16	7.65	2.75	4.57	4.57	84.7	44.41	0	98.5	88.85	2.31	4.57	0.02	22.02	74.48	1.33	0.38	0	0.04	0.1	0.02	0.21	0.37	1.69	3.25	0.02	0	5.75	0	0		-4.34	-1.08	7.72	84.54	104.96	899.47	482.5	1033	621.35	919.61	505.85	1023.51	520.74
3.47	0	0.35	0.12	0.01	2.54	0.2	7.66	2.99	4.15	4.15	84.67	45.59	0	98.32	89.6	3.71	4.15	0.02	25.22	71.4	1.5	0.3	0	0.04	0.14	0.02	0.26	0.29	1.53	3.14	0.03	0	6.33	0	0		-1.84	-1.67	6.98	85.41	103.87	901.06	482.27	1034.22	621.54	920.82	506.43	1023.81	519.93
3.503	0	0.42	0.11	0	2.67	0.19	7.23	3.29	3.67	3.67	85.55	46.33	0	98.42	90.04	5.59	3.67	0.03	23.35	78.28	1.48	0.32	0	0.04	0.15	0.02	0.25	0.3	1.46	3.17	0.03	0.01	6.69	0	0		-0.73	-1.33	6.6	85.91	106.13	901.46	481.95	1034.77	620.92	920.01	506.23	1025.16	520.57
3.536	0	0.5	0.1	0	2.92	0.2	6.89	3.74	3.5	3.5	86.21	46.79	0	98.12	90.34	8.51	3.5	0.02	23.51	84.54	1.49	0.42	0	0.04	0.16	0.02	0.26	0.28	1.4	3.2	0.03	0.01	6.97	0	0		1.39	-2.22	6.65	86.53	106.54	900.9	481.1	1034.96	621.18	919.66	505.8	1025.22	520.28
3.57	0	0.44	0.09	0.01	3.34	0.17	6.32	4.48	3.25	3.25	87.35	46.61	0	98.65	90.33	12.7	3.25	0.03	21.62	83.19	1.71	0.53	0	0.05	0.19	0.02	0.16	0.36	1.31	3.49	0.04	0	6.65	0	0		-1.41	0.54	6.14	86.09	103.37	902.11	481.85	1034.42	619.4	921.14	505.66	1023.41	520.68
3.603	0	0.4	0.08	0.01	3.91	0.23	5.91	5.6	3.35	3.35	88.19	46.73	0	98.77	90.29	18.28	3.35	0.04	25.89	83.8	2.33	0.62	0	0.05	0.21	0.01	0.12	0.34	1.42	3.59	0.03	0	7.11	0	0		0.23	-0.09	6.51	86.77	109.24	902.79	481.22	1033.83	617.49	918.69	505.61	1027.03	519.55
3.636	0	0.32	0.07	0.01	5.01	0.34	6.12	7.99	3.21	3.21	84.03	50.9	0	97.7	92.38	24.51	3.21	0.06	32.51	81.87	3.03	0.51	0	0.05	0.21	0.01	0.07	0.24	1.4	4.39	0.04	0	7.17	0	0		1.19	-3.25	5.89	86.68	109.05	903.4	480.29	1035.31	617.34	919.24	505.08	1027.41	518.93
3.67	0	0.33	0.06	0.01	5.21	0.33	6.36	8.81	3.21	3.21	82.37	53.29	0	94.36	93.72	24.75	3.21	0.07	31.81	83.26	3.11	0.73	0	0.05	0.27	0.01	0.04	0.13	1.26	5.39	0.04	0.01	7.37	0	0		3.88	-7.92	4.89	87.07	102.3	908.26	481.39	1037.15	614.77	925.02	505.35	1026.18	520.64
3.703	0	0.33	0.07	0	4.98	0.36	6.8	8.22	3.15	3.15	83.57	54.95	0	97	94.64	22.79	3.15	0.07	32.45	83.29	2.79	0.68	0	0.06	0.47	0.01	0.03	0.09	1.16	4.58	0.04	0.01	7.83	0	0		7.59	-4.62	3.57	86.87	106.64	909.95	481.48	1038.02	614.32	922.97	507.83	1028.94	519.78
3.737	0	0.35	0.06	0	4.27	0.3	6.2	7.48	2.7	2.7	85.04	55.73	0	98.01	95.31	20.02	2.7	0.08	23.94	86.26	2.04	1.11	0	0.07	0.62	0.01	0.02	0.04	0.89	4.22	0.06	0	10.42	0	0		11.59	-2.51	5.21	86.37	106.35	909.89	481.55	1035.87	612.98	923.52	506.71	1028.88	521.22
3.77	0	0.36	0.05	0	3.57	0.39	6.45	6.77	2.44	2.44	86.46	58.8	0	98.71	96.88	15.84	2.44	0.08	23.7	88.97	2.15	0.75	0	0.07	0.88	0.01	0.02	0.06	0.77	4.26	0.07	0	13.02	0	0		9.25	-0.3	6.65	86.23	106.23	910.06	483.02	1031.93	610.12	922.91	506.68	1028.13	521.27
3.803	0	0.38	0.06	0	3.46	0.33	6.98	6.44	2.73	2.73	86.03	62.02	0	98.3	98.08	13.34	2.73	0.09	20.48	89.51	1.94	0.37	0	0.07	1.36	0.01	0.02	0.1	0.78	4.26	0.08	0	13.12	0	0		8.6	-1.71	3.49	86	106	909.97	481.53	1035.72	611.43	922.21	507.11	1027.35	520.54
3.837	0	0.4	0.05	0	2.89	0.45	7.17	5.73	2.49	2.49	85.67	64.13	0	98.48	98.97	9.41	2.49	0.09	20.85	91.63	1.48	0.28	0	0.08	1.6	0.01	0.02	0.13	0.7	4.34	0.1	0	15.62	0	0		10.46	-1.14	5.71	85.71	101.49	911.35	484.31	1031.1	609.35	924.55	507.91	1025.07	521.87
3.87	0	0.41	0.05	0	2.57	0.68	7.46	5.46	2.52	2.52	85.09	65.67	0	98.24	99.3	7.27	2.52	0.1	24.87	92.93	1.42	0.26	0	0.09	2.11	0.01	0.01	0.25	0.73	4.88	0.12	0	17.43	0	0		13.01	1.89	5.73	85.28	105.07	911.53	485.98	1027.8	607.27	921.33	509.76	1025.56	523.01
3.903	0	0.46	0.05	0	2.43	0.87	8.15	5.37	2.66	2.66	83.69	66.13	0.89	98.5	99.37	5.32	2.66	0.09	29.96	95.32	2.17	0.58	0	0.09	2.29	0.01	0.01	0.19	0.72	6.38	0.12	0.01	17.05	0	0		11.35	1.08	4.2	84.71	103.45	913.29	486.55	1027.09	603.51	921.3	510.79	1024.07	522.63
3.937	0	0.49	0.05	0	2.23	1.35	8.74	5.24	2.86	2.86	82.52	65.99	2.83	98.47	99.31	3.85	2.86	0.08	38.3	96.58	5.07	1.51	0	0.12	2.27	0.02	0.01	0.14	0.7	7.26	0.13	0	16.79	0	0		14.87	-1.16	4.27	83.86	106.92	911.37	485.18	1028.98	602.79	919.54	513.55	1026.01	523.3
3.97	0	0.48	0.05	0	2.08	1.52	8.56	5.5	2.78	2.78	82.87	65.57	2.68	98.05	99.27	3.16	2.78	0.07	40.37	97.07	7.76	2.64	0	0.14	2.08	0.02	0.01	0.17	0.66	9.24	0.14	0.01	16.82	0	0		16.9	-2.41	4.38	82.7	103.54	912.53	488.09	1026.42	602.01	920.53	515.69	1023.61	525.54
4.003	0	0.49	0.05	0.01	2.03	1.39	8.43	6.31	3.07	3.07	83.14	65.95	1.53	97.7	99.27	2.86	3.07	0.05	38.16	96.66	8.42	4.33	0	0.18	2.29	0.02	0.01	0.18	0.67	13.06	0.16	0	17.08	0	0		18.57	-3.25	3.12	82.68	104.3	914.13	490.29	1028.86	605.03	921.16	518.53	1025	528.41
4.037	0	0.48	0.05	0	1.96	1.71	8.36	7.71	3.5	3.5	83.28	65.5	3.73	98.69	98.94	2.6	3.5	0.04	38.98	96.3	7.26	4.07	0	0.25	2.37	0.02	0.01	0.3	0.66	18.84	0.19	0	18.58	0	0		11.24	-0.37	3.43	82.85	106.59	911.89	488.49	1029.14	605.74	919.36	516.55	1025.51	526.21
4.07	0	0.51	0.05	0	2.05	0.99	8.18	7.4	3.34	3.34	83.65	64.88	0.19	98.73	98.51	2.54	3.34	0.03	31.6	96.42	5.45	3.56	0	0.28	2.46	0.02	0.01	0.37	0.61	18.28	0.19	0.01	17.35	0	0		9.07	-0.22	4.99	84.26	102.89	914.26	490.66	1027.44	607.72	922.82	513.95	1025.05	525.69
4.104	0	0.52	0.05	0.01	1.86	1	7.76	8.02	4.01	4.01	83.97	63.38	0	96.58	97.86	1.65	4.01	0.03	30.98	97.34	8.41	3.32	0	0.3	2.29	0.03	0	0.3	0.51	21.9	0.27	0.01	17.8	0	0		6.47	-5.3	2.7	85.61	103.64	915.13	487.47	1032.46	606.39	923.66	511	1026.34	525.07
4.137	0	0.57	0.06	0	2.02	0.63	8.22	7.66	4.8	4.8	83.56	62.29	0	97.89	97.58	1.23	4.8	0.03	25.93	97.34	6.52	1.65	0	0.33	2	0.04	0.01	0.24	0.45	21.41	0.34	0.01	16.13	0	0		4.75	-2.82	3.11	85.92	105	913.15	483.76	1036.34	609.6	924.31	508.07	1028.36	522.26
4.17	0	0.57	0.07	0	2.04	0.41	7.93	6.71	4.75	4.75	84.13	62.09	0	98.57	96.83	1.03	4.75	0.03	19.8	96	5.62	1.15	0	0.36	2.64	0.04	0.01	0.21	0.45	18.93	0.33	0	15.32	0	0		9.28	-0.84	5.88	85.65	109.58	912.62	483.19	1034.77	609.63	923.47	506.92	1031.96	522.35
4.204	0	0.57	0.07	0	2.16	0.37	8.49	8.09	5.13	5.13	83.01	63.02	0	98.69	96.71	0.97	5.13	0.03	19.02	94.15	3.3	0.51	0	0.39	3.25	0.06	0.01	0.22	0.41	23.94	0.41	0	14.8	0	0		10.04	-0.38	5.61	85.52	108.46	911.36	482.02	1034.87	610.33	923.15	506.38	1030.59	521.2
4.237	0	0.56	0.07	0	2.25	0.3	8.48	7.79	5.23	5.23	83.05	63.06	0	97.97	97.11	1.14	5.23	0.05	15.46	93.25	2.03	0.41	0	0.39	2.88	0.05	0.01	0.17	0.39	22.38	0.4	0	14.81	0	0		9.75	-2.62	6.01	85.62	105.73	913.81	483.1	1030.32	602.96	923.81	505.03	1028.2	521.84
4.27	0	0.54	0.08	0	2.35	0.23	8.65	7.28	5.11	5.11	82.69	63.15	0	98.32	97.08	1.13	5.11	0.08	13.54	91.1	2.32	0.59	0	0.43	2.96	0.07	0.01	0.14	0.34	20.65	0.44	0.01	13.3	0	0		7.52	-1.64	5.81	86.37	104.27	913.16	482.19	1032.95	606.33	925.19	505.19	1028.42	519.92
4.304	0	0.55	0.09	0	2.52	0.19	9.3	7.56	5.34	5.34	81.4	64.02	0	96.2	97.8	1.13	5.34	0.08	12.75	90.51	2.42	0.57	0	0.56	2.71	0.06	0.02	0.1	0.38	20.9	0.43	0	11.99	0	0		2.99	-5.85	4.61	86.75	106.15	912.63	480.32	1036.24	606.74	924.72	503.41	1029.71	519.02
4.337	0	0.52	0.09	0	2.53	0.19	9.39	7.23	5.58	5.58	81.21	63.35	0	96.01	97.86	0.94	5.58	0.09	13.08	88.74	2.72	0.79	0	0.56	2.28	0.05	0.02	0.08	0.45	19.86	0.42	0	11.88	0	0		11.25	-6.1	4.12	86.9	103.36	913.32	479.63	1034.83	604.23	925.44	502.9	1027.34	520.23
4.37	0	0.42	0.09	0	2.61	0.18	9.55	6.86	5.77	5.77	80.89	64.09	0	98.18	97.92	1.36	5.77	0.12	12.39	82.23	2.86	0.52	0	0.67	2.62	0.05	0.03	0.07	0.5	17.98	0.37	0	11.53	0	0		12.25	-2.07	4.8	86.56	106.47	914.96	479.65	1034.3	601.66	925.21	502.25	1030.02	520.93
4.404	0	0.35	0.1	0	2.72	0.16	10.01	5.27	5.78	5.78	79.98	63.52	0	98.52	97.59	1.39	5.78	0.12	12.98	76.12	1.85	0.3	0	0.81	2.65	0.05	0.03	0.08	0.57	11.55	0.33	0	10.46	0	0		12.47	1.01	6.2	86.14	104.13	913.24	478.51	1034.32	605.04	926.39	502.19	1029.36	517.66
4.437	0	0.37	0.1	0	2.74	0.17	9.99	5.18	5.71	5.71	80.02	63.29	0	98.52	97.78	1.49	5.71	0.12	13.39	77.56	1.29	0.24	0	0.78	2.33	0.05	0.03	0.08	0.66	10.84	0.31	0	10.83	0	0		13.18	1.02	6.82	86.28	103.35	913.09	478.88	1033.49	604.99	926.79	502.13	1028.88	518.2
4.471	0	0.32	0.1	0	2.86	0.14	10.18	4.37	5.92	5.92	79.64	62.86	0	98.01	97.92	1.61	5.92	0.13	11.76	73.35	1.05	0.15	0	0.8	1.96	0.04	0.03	0.07	0.74	6.28	0.29	0	10.07	0	0		10.01	2.51	7.58	86.44	102.81	911.56	477.86	1033.47	604.91	926.77	502.13	1028.61	516.21
4.504	0	0.34	0.1	0	2.85	0.16	10.28	4.02	5.73	5.73	79.44	62.92	0	98.54	97.95	1.47	5.73	0.11	13.58	74.71	1.34	0.22	0	0.73	1.96	0.04	0.04	0.06	0.83	4.33	0.25	0	9.88	0	0		8.84	-0.93	5.91	86.92	104.07	912.56	478.85	1033.07	603.85	925.19	501.85	1028.09	517.45
4.537	0	0.44	0.11	0	2.87	0.17	10.65	3.93	5.71	5.71	78.69	63.12	0	97.55	98.23	1.35	5.71	0.1	15.8	81.77	1.8	0.29	0	0.79	1.79	0.04	0.04	0.04	0.84	3.59	0.23	0	9.52	0	0		7	-3.58	5.51	87.37	101.8	913.35	478.85	1035.48	605.45	927.49	501.93	1028.14	517.2
4.571	0	0.49	0.11	0	3.03	0.15	10.92	3.72	6.24	6.24	78.17	62.57	0	97.07	98.25	1.55	6.24	0.13	14.96	83.58	1.97	0.27	0	0.62	1.48	0.03	0.03	0.04	1	1.98	0.2	0	8.58	0	0		8.99	-4.5	3.85	87.61	105.91	913.89	477.74	1039.21	606.1	926.48	501.75	1030.98	518.94
4.604	0	0.51	0.12	0	3.04	0.15	10.75	3.7	5.92	5.92	78.5	61.82	0	98.03	98.07	1.84	5.92	0.17	15.81	84.84	2.4	0.35	0	0.6	1.27	0.03	0.03	0.04	1.05	1.74	0.19	0	8.15	0	0		13.42	-2.47	5.23	87.7	104.64	915.46	478.1	1038.48	605.75	928.61	502.02	1031.88	518.88
4.637	0	0.48	0.12	0	3.04	0.11	10.02	3.67	4.84	4.84	79.96	61.01	0	97.96	97.83	2.24	4.84	0.18	12.43	83.41	2.06	0.27	0	0.63	1.08	0.02	0.02	0.05	1.03	1.32	0.15	0	7.63	0	0		10.59	-2.64	3.84	88.25	105.75	916.66	479.15	1037.92	603.3	927.24	502.97	1031.71	519.35
4.671	0	0.45	0.11	0	3.1	0.1	9.68	3.7	4.27	4.27	80.64	61.45	0	97.69	97.86	2.7	4.27	0.23	9.76	82.1	1.43	0.22	0	0.67	1.27	0.02	0.02	0.07	1.17	0.98	0.13	0	7.51	0	0		5.58	-3.27	3.69	87.83	105.4	916.21	477.94	1039.4	603.06	927.92	500.85	1031.79	518.74
4.704	0	0.46	0.11	0	3.13	0.11	9.85	3.81	4.21	4.21	80.3	62.34	0	97.86	98.34	2.83	4.21	0.24	11	83.45	1.55	0.27	0	0.67	1.27	0.02	0.02	0.08	1.26	1.1	0.12	0	7.74	0	0		12.36	-2.89	5.11	87.41	104.58	917.72	478.7	1037.51	601.91	929.27	501.44	1032.3	519.38
4.738	0	0.52	0.11	0	3.33	0.1	9.94	3.94	3.88	3.88	80.13	63.64	0	96.35	98.47	3.59	3.88	0.26	11.13	85.97	1.25	0.2	0	0.68	1.32	0.02	0.01	0.1	1.83	1.03	0.1	0	7.04	0	0		18.79	-5.63	2.21	88	105.87	918.37	478.45	1036.62	597.46	926.34	502.04	1030.3	522
4.771	0	0.49	0.11	0	3.52	0.1	9.98	4.19	4.09	4.09	80.03	64.66	0	96.75	98.82	4.68	4.09	0.26	10.95	84.79	1.18	0.24	0	0.7	1.25	0.02	0.01	0.09	2.03	1.15	0.09	0.01	7.07	0	0		17.99	-5.03	0.77	88.42	106.15	920.18	478.08	1038.75	596.66	926.95	502.44	1031.33	521.76
4.804	0	0.42	0.11	0	3.68	0.1	9.91	4.44	4.02	4.02	80.18	64.92	0	97.08	98.98	6	4.02	0.25	11.4	81.19	1.43	0.33	0	0.78	1.27	0.03	0.01	0.1	2.01	1.12	0.09	0.01	6.91	0	0		18.67	-4.49	0.47	87.74	105.53	920.19	476.47	1041.58	599.07	928.19	502.72	1032.48	518.93
4.838	0	0.4	0.11	0	3.79	0.09	9.67	4.63	3.58	3.58	80.66	64.71	0	97.76	99.09	6.94	3.58	0.32	9.92	80.67	1.37	0.49	0	0.82	1.65	0.03	0.01	0.12	1.79	1.03	0.08	0.01	6.68	0	0		22.86	-3.12	2.04	87.65	104.5	920.11	479.07	1037.31	598.06	928.02	503.59	1030.84	522.25
4.871	0	0.36	0.1	0	4.05	0.08	9.54	5.01	3.16	3.16	80.92	65.85	0	98.37	99.41	8.68	3.16	0.31	9.41	78.72	1.22	0.54	0	0.88	2.09	0.04	0.02	0.13	1.7	0.99	0.08	0.01	6.38	0	0		18	-1.5	1.82	87.09	104.86	919.26	478.55	1036.35	596.88	926.69	502.89	1030.07	520.44
4.904	0	0.39	0.1	0	4.1	0.08	9.62	5.14	3.16	3.16	80.75	66.75	-0.22	98.43	99.62	8.89	3.16	0.3	8.76	80.99	1.22	0.57	0	0.91	2.38	0.05	0.02	0.23	1.48	1.19	0.08	0.01	6.3	0	0		21.82	-1.3	4.04	85.74	104.57	918.13	478.61	1033.16	595.62	926.31	503.73	1029.67	519.58
4.938	0	0.42	0.1	0	4.41	0.08	9.6	5.61	3.23	3.23	80.8	66.3	-0.47	98.43	99.74	10.84	3.23	0.33	10.15	83.66	1.72	0.74	0	1.01	2.02	0.06	0.02	0.35	1.3	1.35	0.09	0	5.76	0	0		21.63	-1.3	3.43	85.23	103.36	916.97	477.99	1030.67	591.68	924.62	504.25	1026.69	520.49
4.971	0	0.42	0.1	0	4.44	0.1	9.7	5.88	3.28	3.28	80.59	66.18	0	97.83	99.73	11.51	3.28	0.33	13.79	84.29	2.51	0.94	0	1.08	1.96	0.07	0.02	0.4	1.33	1.88	0.09	0	5.91	0	0		23.14	-2.96	3.1	83.97	100.93	917.72	479.71	1028.75	593.19	924.66	505.51	1024.86	517.7
5.004	0	0.48	0.11	0.01	3.78	0.15	10.36	5.3	3.38	3.38	79.27	65.73	0	98.36	99.69	8.11	3.38	0.28	20.49	87.19	5.33	2.05	0	1.13	1.75	0.08	0.02	0.45	1.35	2.75	0.1	0	6.05	0	0		20.54	-1.52	3.84	84.1	103.16	915.55	479.49	1029.02	592.97	923.25	507.06	1025.64	519.65
5.038	0	0.49	0.12	0.01	3.19	0.17	10.08	5.07	3.2	3.2	79.85	65.32	0	98.65	99.47	5.77	3.2	0.24	23.86	88.36	11.43	4.12	0	1.13	1.74	0.09	0.02	0.23	1.3	4.2	0.1	0.01	5.59	0	0		15.1	-0.55	5.26	84.32	102.7	913.32	481.66	1026.3	594.64	922.09	508.47	1024.11	520.33
5.071	0	0.52	0.12	0.01	2.83	0.16	9.72	4.75	3.28	3.28	80.56	64.51	-0.3	98.4	99.12	4.04	3.28	0.17	22.52	89.78	14.06	6.79	0	1.28	1.64	0.08	0.02	0.12	1.24	4.73	0.11	0.06	5.76	0	0		14.15	-1.41	4.63	83.5	99.83	913.26	484.6	1023.07	594.74	921.21	510.22	1020.52	520.47
5.105	0	0.51	0.12	0.01	2.5	0.14	8.88	5.21	2.95	2.95	82.24	63.81	-2.09	98.35	98.64	3.05	2.95	0.1	18.65	89.88	16.37	9.08	0	1.75	1.55	0.1	0.02	0.09	1.07	8.61	0.11	0.01	6.52	0	0		12.06	-1.55	4.35	83.73	102.2	911.44	484.73	1023.86	597.16	919.31	512.6	1021.08	522.02
5.138	0	0.53	0.11	0.01	2.3	0.19	8.93	5.62	2.77	2.77	82.15	62.43	0	98.29	97.5	2.26	2.77	0.06	22.56	90.59	15.55	8.68	0	2.16	1.67	0.11	0.02	0.09	0.97	12.48	0.12	0.01	7.28	0	0		17.97	-1.76	4.05	82.85	102.43	909.65	484.7	1022.32	597.38	917.31	512.52	1019.29	522.09
5.171	0	0.53	0.11	0.01	2.06	0.27	8.34	5.39	2.61	2.61	83.33	59.99	0	98.71	96.15	1.97	2.61	0.05	26.94	92.67	17.77	6.38	0	2.22	1.66	0.13	0.02	0.12	1.04	13.07	0.12	0.01	7.93	0	0		15.11	-0.31	4.52	84.05	105.98	906.47	483.4	1023.05	600.2	914.89	510.53	1020.23	522.13
5.205	0	0.52	0.1	0.01	1.97	0.31	8.3	5.9	2.58	2.58	83.4	56.28	0	98.42	93.9	1.49	2.51	0.03	28.26	91.05	13.19	2.69	0	2.58	1.88	0.18	0.02	0.19	0.92	18.14	0.15	0.01	8.54	0	0		18.42	1.34	4.68	85.07	105.67	904.82	483.68	1021.05	601.94	913.42	510.12	1018.32	522.84
5.238	0	0.53	0.1	0.01	1.81	0.26	7.21	4.87	2.87	2.87	85.58	49.34	0	98.54	90.14	1.64	2.37	0.03	24.72	89.26	10.3	1.65	0	2.87	2.19	0.18	0.02	0.21	0.8	16.88	0.15	0.02	8.77	0	0		15.85	0.94	5.36	85.52	102.7	903.74	483.79	1018.72	603.81	913.72	507.55	1015.51	521.24
5.271	0	0.49	0.1	0.01	1.71	0.19	6.25	4.69	3.4	3.4	87.49	45.7	0	98.74	87.79	2.28	2.21	0.03	18.13	86.83	9.51	0.62	0	3.4	2.63	0.19	0.02	0.3	0.69	17.65	0.15	0.01	9.15	0	0		12.15	-0.2	2.33	84.96	103.9	902.01	479.89	1019.44	600.28	910.12	505.24	1013.33	517.25
5.305	0	0.45	0.09	0.01	1.86	0.16	6.49	5.77	4.12	4.12	87.01	47.11	0	97.9	87.77	3.26	1.95	0.03	14.19	83.57	3.94	0.34	0	4.12	2.99	0.12	0.02	0.39	0.53	21.89	0.16	0	10.03	0	0		19.93	2.78	5.62	85.28	101.67	902.64	482.41	1016.35	602.24	912.65	506.79	1013.53	519.52
5.338	0	0.34	0.09	0.01	1.99	0.15	6.64	5.69	3.91	3.91	86.72	48.76	0	98.59	88.8	3.81	1.86	0.05	12.08	76.25	2.4	0.23	0	3.91	3.03	0.11	0.02	0.37	0.47	19.95	0.15	0.01	10.12	0	0		15.69	-0.75	2.28	85.86	100.56	902.44	481.16	1017.78	599.66	911.18	505.97	1010.87	519.13
5.371	0	0.26	0.08	0	2.19	0.13	6.79	6.36	3.59	3.59	86.42	52.06	0	98.78	90.76	4.74	1.71	0.09	9.83	70.2	1.47	0.13	0	3.59	2.64	0.1	0.02	0.28	0.39	19.85	0.16	0	10.47	0	0		18.11	-0.03	4.18	85.8	102.74	901.38	481.7	1016.26	601.31	910.29	506.44	1012.23	519.23
5.405	0	0.23	0.07	0	2.1	0.16	6.58	6.54	3.58	3.58	86.83	52.77	0	98.37	91.13	4.42	1.56	0.13	10.33	67.89	1.12	0.12	0	3.58	2.15	0.07	0.02	0.26	0.41	20.5	0.15	0	11.94	0	0		11.42	1.49	3.16	84.85	105.76	899.26	478.73	1016.49	599.96	906.94	504.56	1012.24	514.4
5.438	0	0.15	0.07	0	2.24	0.17	6.62	6.59	3.49	3.49	86.75	54.67	0	98.2	92.17	5.66	1.51	0.19	10.43	57.63	1.12	0.14	0	3.49	1.77	0.06	0.02	0.17	0.37	18.34	0.13	0	12.15	0	0		21.72	2	5.88	85.61	102.3	900.19	482.14	1012.87	600.73	909.57	506.75	1011.1	519.32
5.472	0	0.14	0.06	0	2.53	0.23	6.67	7.06	3.62	3.62	85.88	57.35	0	98.25	93.4	9.01	1.16	0.26	14.64	59.84	1.47	0.31	0	3.62	1.61	0.05	0.01	0.16	0.3	15.46	0.12	0.02	12.65	0	0		17.96	-1.85	2.46	86.66	99.95	901.54	482.03	1015.43	599.11	910.01	506.55	1009.02	520.28
5.505	0	0.14	0.06	0	2.9	0.26	6.93	7.34	3.6	3.6	85.32	60.82	0	97.98	95.2	11.53	1.05	0.38	16.68	61.57	1.61	0.42	0	3.6	1.22	0.04	0.01	0.11	0.24	12.03	0.09	0.02	12.73	0	0		17.32	-2.6	3	86.78	100.64	901.38	482.97	1014.24	599.7	909.28	507.81	1009.24	519.42
5.538	0	0.14	0.05	0	3.38	0.26	7.05	8.66	3.71	3.71	82.68	63.65	0	98.59	96.6	14.74	1.1	0.46	16.92	63.52	1.74	0.7	0	3.71	1.11	0.04	0.01	0.1	0.26	11.66	0.1	0.01	12.66	0	0		19.65	-0.77	3.09	85.91	101.2	900.56	482.83	1012.37	599.03	907.7	508.22	1008.34	518.82
5.572	0	0.16	0.04	0	3.73	0.35	6.87	9.59	3.5	3.5	80.83	65.93	0	98.59	98.05	17.99	0.98	0.56	20.17	71.26	2.61	0.69	0	3.5	1.16	0.05	0.01	0.21	0.22	9.54	0.1	0.01	13.89	0	0		11.55	-0.77	3.2	85.21	102.09	899.51	481.35	1011.8	596.67	906.53	505.91	1008.08	516.34
5.605	0	0.21	0.04	0	4.66	0.39	6.25	12.84	3.29	3.29	74.32	66.61	0	98.68	98.63	24.87	1.12	0.77	22.03	81.45	4.49	0.58	0	3.29	1.28	0.04	0.01	0.38	0.25	9.76	0.11	0.01	13.81	0	0		11.72	-0.44	3.67	84.93	102.2	898.81	481.13	1011.97	598.14	906.6	505.5	1008.24	516.14
5.638	0	0.23	0.03	0	5.8	0.36	5.79	15.35	3.15	3.15	69.3	67.05	0	98.75	99.03	31.02	1.22	0.93	21.83	87.08	5.32	0.41	0	3.15	1.47	0.04	0.01	0.77	0.24	8.04	0.12	0.01	13.25	0	0		8.05	-0.15	3.76	85.27	101.1	898.3	481.34	1012.18	599.2	907.01	505.52	1007.64	515.38
5.672	0	0.23	0.03	0	7.78	0.38	5.42	19.3	2.64	2.64	61.41	66.68	0	98.73	99.33	38.71	1.3	1.11	24.38	89.32	4.85	0.3	0	2.64	1.64	0.03	0.01	1.01	0.2	6.52	0.13	0.01	12.29	0	0		8.03	0.25	3.61	85.24	101.84	898.24	481.46	1012.98	600.33	906.89	506.12	1008.31	515.34
5.705	0	0.26	0.03	0	8.65	0.35	5.33	21.84	2.65	2.65	56.33	67.1	0	98.22	99.55	41.58	1.52	1.12	24.05	93.23	5.56	0.52	0	2.65	2.07	0.04	0	0.65	0.24	7.15	0.14	0.01	11.78	0	0		18.4	1.96	3.92	84.14	101.18	900.05	482.91	1011.36	598.36	907.64	507.95	1008.24	518.84
5.739	0	0.32	0.04	0.01	5.85	0.29	5.93	15.06	2	2	69.89	66.04	0	98.48	99.61	30.13	1.73	0.63	21.63	94.75	8.33	1.01	0	2	1.88	0.04	0	0.19	0.27	8.11	0.14	0.01	11.23	0	0		14.87	1.16	3.95	83.87	104.29	897.94	482.52	1012.65	598.42	905.65	510.26	1009.59	518.75
5.772	0	0.39	0.05	0	4.5	0.27	7.03	11.08	1.95	1.95	77.84	65.89	0	98.48	99.67	20.77	1.95	0.34	20.92	94.97	6.34	1.19	0	1.65	1.86	0.03	0.01	0.11	0.26	9.23	0.13	0	11.05	0	0		19.31	-1.15	4.09	83.74	100.83	898.38	485.43	1009.29	597.89	906.02	511.61	1006.28	522.33
5.805	0	0.43	0.06	0	3.66	0.33	7.72	9.33	1.9	1.9	81.35	65.69	0	98.68	99.67	14.84	1.9	0.26	23.38	95.57	5.86	1.42	0	1.59	1.75	0.02	0.01	0.08	0.23	10.65	0.14	0.01	11.71	0	0		9.09	-0.44	5.19	84.99	104.17	898.4	486.42	1012.99	602.57	907.2	511.31	1010.74	522.73
5.839	0	0.46	0.06	0	3.33	0.44	8.28	9.34	2.1	2.1	81.32	65.54	0	98.54	99.66	12	2.1	0.2	27.12	96.21	4.96	0.96	0	1.38	1.68	0.02	0.01	0.09	0.26	13.6	0.16	0.01	12.31	0	0		12.38	0.95	3.25	84.71	102.21	899.61	486.74	1013.72	604.84	907.53	511.71	1009.24	521.91
5.872	0	0.48	0.06	0	3.18	0.73	9.07	10.12	2.25	2.25	79.77	65.16	0	98.7	99.67	10.61	2.25	0.15	34.71	96.91	3.78	0.74	0	1.4	1.46	0.02	0.01	0.12	0.27	17.14	0.17	0.01	13.02	0	0		12.03	0.34	3.74	84.85	102.45	900.32	487.42	1013.4	604.35	908.02	511.76	1009.9	522.58
5.905	0	0.47	0.06	0	3.07	1.03	9.29	10.41	2.31	2.31	79.19	65.29	0	98.49	99.71	10.5	2.31	0.12	40.47	97.22	5.37	0.52	0	1.34	1.48	0.02	0	0.26	0.28	17.99	0.19	0.02	13.24	0	0		12.96	1.11	3.35	84.55	101.08	901.2	486.78	1013.88	603.15	909.09	511.08	1009.54	522.33
5.939	0	0.46	0.06	0.01	2.77	1.17	9.03	11.47	2.94	2.94	77.05	65.33	0	98.77	99.69	9.5	2.94	0.1	41.95	97.6	9.93	0.46	0	1.27	1.53	0.03	0	0.33	0.34	21.68	0.24	0.01	13.6	0	0		9.61	-0.08	2.55	84.39	103.69	902.05	485.26	1016.11	601.01	908.79	509.44	1011.72	522.06
5.972	0	0.42	0.06	0.01	2.57	1.16	8.21	11.11	2.98	2.98	77.78	65.46	0	98.5	99.66	9.95	2.98	0.08	41.18	97.9	15.04	0.61	0	1.34	1.63	0.03	0	0.32	0.4	20.4	0.21	0.02	13.9	0	0		13.06	1.07	2.19	84.17	105.1	902.56	483.77	1018.17	601.45	908.96	510.27	1013.6	520.21
6.005	0	0.4	0.05	0.01	2.89	1.05	7.73	12.37	3.58	3.58	75.26	66.55	0	98.7	99.62	13.84	3.58	0.12	38.93	97.97	15.92	0.72	0	1.5	2.28	0.03	0	0.41	0.42	19.43	0.21	0.01	14.17	0	0		9.62	0.36	3.38	84.79	103.28	905.36	484.69	1018.97	600.42	912.79	508.17	1015.2	521.62
6.039	0	0.34	0.04	0.01	3.71	1.02	6.42	17.32	3.91	3.91	65.36	67.52	0	98.46	99.57	22.63	3.91	0.2	36.35	98.2	16.77	0.76	0	1.45	2.87	0.03	0	0.33	0.5	20.09	0.25	0.01	15.2	0	0		10.96	1.2	2.6	84.31	106.15	904.71	482.44	1021.47	600.32	911.66	507.83	1017.03	520.66
6.072	0	0.31	0.03	0.01	5.61	0.89	5.98	22.58	3.34	3.34	54.85	67.77	0	98.28	99.6	32.22	3.34	0.3	33.8	97.58	9.02	0.85	0	1.57	2.98	0.03	0	0.18	0.48	18.3	0.19	0.01	15.3	0	0		18.6	1.76	4.11	84.77	101.4	907.48	486.36	1019.06	602.51	915.32	510.72	1015.99	522.85
6.106	0	0.32	0.03	0	6.15	0.57	6.04	22.71	3.17	3.17	54.57	67.21	0	98.58	99.62	32.36	3.17	0.36	26.31	96.21	3.81	0.62	0	1.68	2.65	0.02	0	0.08	0.41	18.28	0.14	0.01	15.05	0	0		9.32	-0.78	3.7	85.04	102.13	908.54	487.56	1020.88	601.98	916.11	510.73	1017.39	523.94
6.139	0	0.36	0.04	0	4.85	0.53	7.05	17.55	3.22	3.22	64.9	67.81	0	98.38	99.48	24.47	3.22	0.35	26.16	95.15	3.86	0.85	0	1.96	3.12	0.02	0	0.11	0.39	18.57	0.12	0	14.56	0	0		10.27	1.46	4.01	84.5	102.48	909.2	488.27	1021.93	602.63	917.03	512.42	1018.75	524.83
6.172	0	0.44	0.05	0	3.78	0.41	8.42	12.38	3.34	3.34	75.24	67.68	0	98.52	99.22	15.41	3.34	0.27	24.06	94.38	3.23	1.26	0	2.21	3.31	0.02	0	0.09	0.4	18.14	0.11	0	13.32	0	0		14.2	1.01	4.03	83.98	101.94	909.23	489.88	1021.37	604.18	916.99	514.71	1018.26	526.43
6.206	0	0.42	0.06	0	3.18	0.29	8.59	9.94	3.6	3.16	80.13	67.89	0	97.98	99.05	10.6	3.16	0.19	18.08	91.15	3.91	1.98	0	2.55	3.6	0.01	0.01	0.16	0.34	17.25	0.09	0	13.14	0	0		10.28	2.6	4.56	83.11	101.8	908.42	490.21	1020.41	603.65	916.55	515.22	1017.81	525.71
6.239	0	0.35	0.07	0	2.91	0.24	8.93	8.82	4	3.17	82.15	68.2	0	98.12	98.82	7.78	3.17	0.15	15.15	83.99	3.76	2.31	0	2.81	4	0.01	0.01	0.22	0.35	17.18	0.1	0	12.83	0	0		12.09	-2.23	5.13	82.61	103.44	906.75	490.56	1020.53	604.35	915.47	516.81	1018.17	529.26
6.272	0	0.32	0.07	0	2.74	0.23	9.28	8.01	3.68	3.29	81.44	67.63	0	98.17	98.82	5.99	3.16	0.1	14.73	81.12	3.69	2.13	0	3.29	3.68	0.01	0.02	0.23	0.31	16.51	0.09	0	12.94	0	0		9.93	-2.1	3.81	83.16	102.91	907.42	493.63	1020.62	606.83	915.09	518.59	1017.19	531.45
6.306	0	0.32	0.07	0	2.63	0.24	10.35	7	4.21	4.21	79.29	68.71	0	97.16	98.91	4.07	3.43	0.05	15.27	79.27	3.02	2.02	0	4.21	3.94	0.01	0.02	0.23	0.38	14.88	0.08	0.06	12.86	0	0		9.16	4.34	4.86	82.63	104.43	905.67	492.43	1020.55	607.3	914.29	519.24	1018.15	530.22
6.339	0	0.29	0.07	0	2.53	0.26	10.65	6.95	4.46	4.46	78.7	68.74	0	98.38	98.68	3.27	3.44	0.02	16.41	76.24	3.07	1.55	0	4.46	4.41	0.01	0.03	0.17	0.36	15.74	0.09	4.11	12.99	0	0		13.06	1.48	4.76	82.27	102.53	905.14	492.81	1017.92	605.8	913.44	519.26	1015.47	529.39
6.372	0	0.29	0.08	0.01	2.59	0.25	10.87	6.89	5.18	5.18	78.25	69.18	0	98.51	98.21	4.39	3.57	0.01	17.33	76.68	4.87	2.29	0	5.18	4.94	0.02	0.04	0.11	0.45	14.88	0.07	3.91	12.1	0	0		3.9	1.03	4.55	83.98	102.22	907.5	494.38	1019.94	607.03	915.6	519.04	1017.33	529.12
6.406	0	0.27	0.08	0.01	2.83	0.15	11.27	6.53	6.73	6.73	77.46	71.86	0	98.33	98.27	5.81	3.75	0.01	11.85	73.38	5.85	3.2	0	6.73	4.5	0.02	0.04	0.06	0.59	12.06	0.05	3.91	10.6	0	0		8.95	1.63	2.09	84.52	102.48	908.14	492.76	1022.24	608.94	915.1	517.23	1016.92	528.82
6.439	0	0.23	0.08	0.01	3.14	0.13	9.6	7.48	5.58	5.58	80.8	70.65	0	98.44	98.68	9.24	3.6	0.01	8.78	72.05	6.82	2.1	0	5.58	3.32	0.02	0.03	0.04	0.64	11.69	0.06	0.16	10.7	0	0		17.02	1.26	1.3	84.81	105.9	907.49	490.57	1024.86	610.13	913.82	516.93	1018.95	529.64
6.473	0	0.26	0.07	0	3.71	0.11	9.6	8.43	5.76	5.76	80.81	71.41	-0.11	97.21	98.96	12.42	3.27	0.01	7.74	76.08	4.85	1.1	0	5.76	2.57	0.01	0.02	0.02	0.5	11.36	0.05	0.07	9.62	0	0		12.93	4.25	2.01	85.02	105.78	906.6	489.3	1025.36	611.83	914.14	516.23	1019.49	525.74
6.506	0	0.3	0.07	0	4.08	0.1	9.18	8.59	5.08	5.08	81.63	70.37	0	98.69	99.01	14.32	2.95	0.01	7.9	80.8	3.63	0.7	0	5.08	1.85	0.01	0.01	0.02	0.46	9.9	0.05	0.01	8.93	0	0		14.97	0.38	2.17	85	106.06	904.9	486.83	1026.94	612.5	914.17	513.43	1019.46	526.17
6.539	0	0.32	0.08	0	4.07	0.11	9.29	7.72	4.66	4.66	81.42	69.46	0	97.44	98.9	13.88	3.1	0.01	9.9	82.28	2.87	0.39	0	4.66	1.48	0.01	0.01	0.02	0.4	7.66	0.05	0.01	8.91	0	0		5.18	3.81	3.73	84.55	111.95	902.98	484.08	1030.34	616.53	913.21	511.5	1024.82	520.13
6.573	0	0.33	0.08	0	4.47	0.12	9.85	7.84	4.5	4.5	80.3	69.15	0	97.19	98.87	15.11	3.78	0.01	12.56	81.43	1.79	0.37	0	4.5	1.17	0.01	0.01	0.03	0.32	6.87	0.06	0	8.17	0	0		14.14	4.29	5.73	84.54	110.73	902.21	484.64	1028.69	617.6	914.53	510.9	1024.44	524.38
6.606	0	0.4	0.08	0	4.34	0.14	10.05	7.27	4.27	4.27	79.89	69.07	0	97.08	99.07	14.09	3.87	0.02	13.99	87	1.67	0.34	0	4.27	0.99	0.01	0.01	0.03	0.3	5.73	0.06	0.01	8.39	0	0		10.04	4.47	4.69	84.4	111.97	901.78	483.26	1030.57	617.88	913.7	510.26	1025.04	522.16
6.639	0	0.45	0.08	0	4.16	0.15	10.62	6.6	4.07	4.07	78.76	69.09	0	96.16	99.27	12.22	3.93	0.02	16.4	88.87	1.55	0.37	0	4.07	0.83	0.01	0.01	0.05	0.3	4.91	0.07	0	8.22	0	0		15.1	5.9	7.06	85.03	106.9	901.61	485.28	1027.09	617.68	916.5	510.33	1022.24	526.04
6.673	0	0.46	0.08	0	4.08	0.18	10.08	6.34	3.94	3.94	79.83	67.29	0	98.55	99.27	12.21	3.94	0.03	17.95	89.86	1.32	0.27	0	3.04	0.74	0.01	0.01	0.07	0.26	3.85	0.08	0.01	8.87	0	0		9.75	0.9	5.16	84.73	110.43	902.53	485.56	1027.22	615.43	913.5	511.15	1023.2	523.79
6.706	0	0.47	0.08	0	3.91	0.19	9.93	5.97	3.74	3.74	80.14	66.77	0	97.66	99.3	11.3	3.74	0.03	18.2	90.5	1.44	0.18	0	2.72	0.82	0.01	0.02	0.07	0.24	3.18	0.09	0.01	9.15	0	0		8.96	3.35	4.77	84.42	110.6	901.97	484.02	1028.94	616.64	913.65	510.51	1023.66	522.01
6.74	0	0.43	0.07	0	3.93	0.23	9.47	6.07	3.65	3.65	81.06	66.03	0	98.23	99.21	12.58	3.65	0.04	20.35	90.06	2.03	0.16	0	2.4	0.92	0.01	0.02	0.07	0.22	2.46	0.08	0.01	9.73	0	0		14.05	1.92	6.86	84.56	106.86	901.66	485.04	1024.81	613.89	915.25	508.75	1020.72	525.97
6.773	0	0.4	0.07	0	4.34	0.24	8.82	6.83	3.19	3.19	82.35	65.83	0	98.4	99.14	16.24	3.19	0.04	21.61	90.16	2.22	0.22	0	2.36	1.09	0.01	0.02	0.07	0.22	1.86	0.08	0.01	9.83	0	0		5.09	-1.41	5.14	85.57	104.97	903.36	486.25	1025.64	612.83	915.69	510.05	1019.79	523.53
6.806	0	0.35	0.06	0	5.42	0.25	8.04	8.93	2.92	2.92	82.14	66.13	0	98.34	99.2	23.11	2.92	0.06	22.38	89.57	1.97	0.21	0	2.46	1.05	0.01	0.02	0.08	0.22	1.9	0.08	0	9.66	0	0		9.61	-1.59	3.54	85.87	107.72	904.56	485.79	1028.32	612.57	915.15	510.48	1021.74	526.06
6.84	0	0.31	0.05	0	6.39	0.25	7.34	10.57	2.57	2.57	78.85	65.7	0	98.37	99.22	28.33	2.57	0.09	22.9	88.87	1.82	0.23	0	2.2	1.15	0	0.02	0.1	0.18	1.12	0.08	0	9.43	0	0		11.97	-1.49	4.36	84.65	108.03	902.99	482.94	1028.06	612.8	914.65	508.6	1021.78	522.46
6.873	0	0.28	0.04	0	6.42	0.34	6.99	10.9	2.37	2.37	78.19	64.79	0	96	98.9	29.79	2.37	0.1	26.21	87.73	1.66	0.28	0	2.02	1.14	0	0.02	0.1	0.15	0.79	0.07	0	10.36	0	0		7.05	6.11	6.66	85.3	109.93	900.78	483.25	1027.15	613.55	914.18	509.79	1023.45	521.84
6.906	0	0.26	0.04	0	6.97	0.27	6.54	11.95	2.19	2.19	76.11	64.83	0	98.38	98.81	32.28	2.19	0.11	22.22	86.51	1.14	0.19	0	2.13	1.3	0	0.02	0.11	0.15	0.85	0.08	0	10.24	0	0		15.55	1.46	4.72	85.41	107.65	902.54	484.58	1026.68	613.59	914.41	509.73	1020.84	525.91
6.94	0	0.25	0.04	0	7.63	0.28	6.21	13.42	2.35	2.35	73.16	65.31	0	97.23	98.86	35.64	2.1	0.16	22.49	86.52	1.34	0.21	0	2.35	1.42	0	0.02	0.1	0.09	0.6	0.08	0.01	10.56	0	0		10.35	4.2	6.72	85.41	107.26	902.24	485.53	1024.73	613.23	915.09	509.75	1021.33	524.51
6.973	0	0.21	0.03	0	8.79	0.25	5.58	15.86	2.31	2.31	68.28	64.89	0	97.89	98.67	40.53	1.89	0.19	20.64	84.07	1.21	0.19	0	2.31	1.66	0	0.01	0.09	0.08	0.57	0.08	0.03	10.55	0	0		9.56	2.82	5.54	85.39	107.31	902.6	486.51	1024.29	613.63	913.88	511.35	1020.47	523.73
7.006	0	0.19	0.03	0	10.46	0.16	5.18	18.73	2.92	2.92	62.54	66.04	0	97.31	98.69	45.39	1.81	0.19	14.48	82.82	0.87	0.15	0	2.92	1.79	0	0.01	0.08	0.07	0.51	0.08	0.01	9.79	0	0		12.06	4.06	5.86	84.99	106.9	903.28	486.97	1023.82	612.93	914.56	511.3	1020.54	525.31
7.04	0	0.18	0.04	0	7.94	0.18	6.03	13.95	3.31	3.31	72.1	67.03	0	96.55	98.86	36.67	1.6	0.17	15.62	79.13	1.15	0.23	0	3.31	1.65	0	0.01	0.07	0.06	0.64	0.07	0.01	9.99	0	0		14.16	5.34	6.33	85.21	103.07	903.77	489.43	1020.07	611.29	915.11	513.07	1017.23	527.01
7.073	0	0.16	0.05	0	6.72	0.16	6.74	11.34	3.49	3.49	77.32	67.45	0	98.34	98.91	30.82	1.65	0.19	14.38	72.43	1.12	0.4	0	3.49	2.11	0	0.01	0.07	0.06	0.73	0.07	0.02	9.67	0	0		14.14	1.6	4.74	84.71	100.63	904.3	490.57	1017.61	608.81	913.84	514.5	1013.78	526.32
7.107	0	0.18	0.06	0	5.42	0.16	8	8.83	4.28	4.28	82.34	68.96	0	98.26	98.98	23.87	1.57	0.14	15.68	71.62	2.61	1.55	0	4.28	2.66	0	0.01	0.07	0.06	0.98	0.06	0.02	8.81	0	0		12.75	1.83	3.41	84.37	100.66	904.6	490.35	1017.16	606.21	912.79	514.04	1012.64	526.77
7.14	0	0.18	0.06	0.01	5.18	0.15	9.1	8.42	5.72	5.72	81.81	71.9	0	97.87	99.31	22.17	1.68	0.14	15.79	70.73	3.29	1.91	0	5.72	3.72	0	0.01	0.08	0.06	1.11	0.05	0.03	8.59	0	0		10.89	2.87	4.15	84.11	100.63	904.65	490.68	1016.19	605.8	912.9	513.82	1012.77	526.2
7.173	0	0.2	0.06	0.01	4.91	0.16	9.24	8.22	6.09	6.09	81.52	72.47	0	98.32	99.29	21.37	1.62	0.15	16.66	74.18	5.08	2.45	0	6.09	4.17	0	0	0.1	0.07	1.28	0.05	0.03	8.57	0	0		9.77	1.64	3.51	84.22	102.71	904.23	490.3	1017.21	605.73	911.69	514.01	1013.63	526.5
7.207	0	0.2	0.06	0.01	4.7	0.17	10.26	8.38	8.88	8.88	79.47	76.68	0	98.46	99.26	21.43	1.45	0.16	17.79	74.25	8.06	2.47	0	8.88	4.56	0	0	0.12	0.09	1.74	0.05	0.04	8.33	0	0		12.74	1.2	2.78	84.16	100.97	903.9	490.1	1017.22	606.46	911.79	514.34	1012.01	526.55
7.24	0	0.22	0.06	0.01	4.58	0.2	10.57	8.47	9.4	9.4	78.85	77.43	0	98.07	99.28	21.55	1.43	0.22	20.58	78.04	9.9	2.26	0	9.4	5.32	0	0	0.12	0.1	1.83	0.05	0.03	8.42	0	0		10.99	2.37	3.24	84.12	102.1	902.58	489.78	1016.73	607.06	910.72	513.79	1012.06	526.26
7.273	0	0.22	0.06	0.01	4.7	0.19	10.23	9	9.68	9.68	79.54	77.77	-0.06	98.13	99.24	22.95	1.35	0.26	20.06	78.86	11.42	1.96	0	9.68	5.36	0	0	0.13	0.12	2.02	0.05	0.19	8.21	0	0		17.1	2.19	3.02	84.14	103.25	902.9	490.22	1016.47	607.11	910.03	515.03	1012.48	527.87
7.307	0	0.22	0.05	0.01	6.17	0.16	10.13	12.76	12.41	12.41	74.49	81.44	-2.87	97.87	99.33	31.74	1.36	0.28	18.14	82.94	12.52	2.84	0	12.41	6.18	0	0	0.13	0.13	2.51	0.04	0.36	7.98	0	0		14.8	2.87	3.35	84.6	101.11	902.68	491.05	1015.67	608	910.76	515.56	1011.2	527.25
7.34	0	0.23	0.04	0.01	7.99	0.15	9.82	16.73	13.13	13.13	66.53	82.37	-3.06	98.03	99.38	38.79	1.39	0.29	17.25	85.91	10.58	3.24	0	13.13	6.7	0	0	0.11	0.15	3.02	0.04	0.27	7.74	0	0		13.05	2.47	3.11	84.73	100.58	903.48	491.42	1017	608.49	911.92	515.67	1011.77	527.77
7.373	0	0.2	0.03	0.01	12	0.15	8.75	25.69	14.05	14.05	49.31	83.44	-2.75	98.23	99.41	51.02	1.35	0.44	17.02	87.29	8.73	2.64	0	14.05	6.29	0.01	0	0.11	0.17	3.64	0.04	0.05	7.53	0	0		12.58	1.91	2.85	84.73	101.26	904.18	491.3	1019.22	609.97	912.81	516.08	1013.41	527.66
7.407	0	0.18	0.03	0.01	15.24	0.16	9.38	31.96	16.24	16.24	43.04	85.57	-1.9	98.04	99.24	57.45	1.4	0.56	19.43	86.12	6.38	1.75	0	16.24	5.55	0.01	0	0.1	0.18	4.61	0.04	0.04	6.88	0	0		11.56	2.45	3.64	84.51	105.21	903.45	490.51	1021.19	612.93	912.06	516.3	1016.82	526.05
7.44	0	0.16	0.03	0.01	17.09	0.13	8.29	34.14	14.11	14.11	40.86	83.39	-0.9	97.24	99.3	59.95	1.31	0.57	16.76	82.1	3.27	0.56	0	14.11	5.3	0.01	0	0.09	0.18	4.41	0.04	0.03	6.84	0	0		11.53	4.19	3.58	84.55	103.88	903.61	489.41	1024.64	615.42	914.57	515.2	1017.82	526.63
7.474	0	0.15	0.02	0	20.16	0.12	9.02	39.98	16.82	16.82	35.02	86.23	-1.93	97.64	99.35	64.95	1.34	0.5	16.05	83.07	1.84	0.21	0	16.82	5.28	0.01	0	0.08	0.24	5.44	0.03	0.02	6.49	0	0		12.73	3.38	5.64	84.81	104.27	902.84	490.46	1023.13	616.87	914.89	515.58	1018.49	527.43
7.507	0	0.14	0.02	0	23.55	0.13	8.57	46.27	17.44	17.44	28.73	86.9	-1.86	98.34	99.44	70.9	1.35	0.48	16.53	82.55	1.81	0.25	0	17.44	5.42	0.01	0	0.09	0.29	5.59	0.03	0.01	6.59	0	0		9.82	1.6	5.49	85.13	101.81	902.78	490.33	1024.42	617.67	916.6	514.6	1017.54	527.86
7.54	0	0.13	0.02	0	24.78	0.11	7.41	47.22	15.74	15.74	27.78	85.3	-2.14	98.36	99.47	72.79	1.26	0.41	13.86	82.54	1.4	0.16	0	15.74	4.62	0.01	0	0.06	0.28	4.67	0.03	0.02	6.54	0	0		10.45	1.53	3.84	85.24	105.51	902.67	489.93	1027.4	620	914.86	516.2	1019.74	527.74
7.574	0	0.13	0.02	0	23.95	0.14	7.87	45.52	16.54	16.54	29.48	85.98	0	97.23	99.36	71.97	1.22	0.33	17.92	82.32	1.38	0.24	0	16.54	3.96	0.01	0	0.08	0.41	4.03	0.04	0.02	6.93	0	0		6.85	4.21	5.02	84.88	109.09	901.31	488.74	1028.28	621.32	913.87	515.5	1022.5	525.58
7.607	0	0.12	0.02	0	28.85	0.13	7.29	52.88	17.43	17.43	22.12	86.89	-1.32	98.13	99.44	79.18	1.21	0.35	16.08	84.06	1.38	0.26	0	17.43	3.7	0.01	0	0.09	0.44	3.81	0.04	0.03	6.65	0	0		12.97	2.19	6.26	84.46	108.24	902.15	489.35	1024.63	617.16	914.18	513.46	1021.25	529.33
7.64	0	0.11	0.02	0	29.07	0.14	6.07	53.1	14.43	14.43	21.9	83.92	0	98.25	99.46	79.98	1.05	0.28	16.86	82.9	1.05	0.17	0	14.43	2.96	0.01	0	0.08	0.46	3.27	0.04	0.01	7.13	0	0		9.52	1.86	4	85.07	105.67	902.19	488.91	1027.86	619.86	914.94	514.97	1019.91	527.1
7.674	0	0.11	0.01	0	31.97	0.15	5.19	56.56	12.3	12.3	18.44	81.53	0	96.54	99.51	83.97	0.98	0.24	18.33	84.93	1.14	0.28	0	12.3	2.75	0.01	0	0.09	0.51	2.62	0.04	0.01	6.94	0	0		13.28	5.35	5.1	85.4	107.98	902.57	489.89	1027.54	621.16	914.87	516.12	1022.12	528.65
7.707	0	0.13	0.01	0	34.87	0.13	4.81	60	12.04	12.04	15	81.27	0	98.72	99.56	87.55	1.02	0.17	16.83	89.16	1.48	0.34	0	12.04	2.44	0.01	0	0.08	0.58	2.44	0.04	0.12	6.5	0	0		14.17	0.28	3.75	86.2	106.99	903.18	490.12	1028.13	620.33	914.74	516.7	1020.97	529.37
7.741	0	0.12	0.01	0	34.89	0.11	4.48	59.22	11.07	11.07	15.78	79.94	-0.58	98.51	99.47	87.48	1.03	0.1	14.55	87.05	2.15	0.95	0	11.07	2.16	0.01	0.01	0.09	0.6	1.9	0.04	0.21	5.91	0	0		11.56	1.03	3.71	85.94	108.78	902.83	488.63	1030.56	621.51	914.89	515.5	1022.93	528.12
7.774	0	0.12	0.02	0	34.25	0.11	4.54	57.56	10.77	10.77	17.44	79.43	-0.43	97.66	99.38	86.29	1.1	0.06	15.1	86.13	1.95	0.89	0	10.77	1.63	0.01	0.01	0.09	0.6	1.59	0.04	0.03	5.57	0	0		12.89	3.35	4.87	85.97	107.92	902.29	488.94	1029.45	622	915.56	515.06	1022.57	529.06
7.807	0	0.13	0.01	0	35.54	0.11	4.32	59.36	10.26	10.26	15.64	78.88	0	98.67	99.47	88.16	1.16	0.05	15.98	89.62	2.36	0.83	0	10.26	1.63	0.01	0.01	0.06	0.58	1.42	0.04	0.05	5.64	0	0		12.48	-0.47	4.13	85.51	105.92	903.9	489.43	1028.12	619.26	915.84	515.78	1021.13	527.37
7.841	0	0.13	0.01	0	34.89	0.13	4.02	58.12	8.2	8.2	16.88	76.2	0	98.48	99.61	87.36	1.25	0.04	17.58	89.38	1.75	0.9	0	8.2	1.86	0	0.01	0.07	0.54	0.85	0.05	0.02	6.19	0	0		6.32	1.14	4.16	85.35	105.92	902.72	489.01	1030.14	622.89	916.14	516.54	1021.79	524.06
7.874	0	0.13	0.02	0	31.36	0.13	4.36	52.66	7.99	7.99	22.34	75.78	0	97.93	99.53	82.35	1.3	0.03	17.84	87.07	1.35	0.54	0	7.99	1.96	0.01	0.01	0.09	0.54	0.64	0.05	0.01	6.11	0	0		9.44	2.72	5.39	84.76	109.07	900.59	487.38	1033.74	627.74	916.54	515.54	1025.13	525.83
7.907	0	0.13	0.02	0	30.21	0.14	4.38	51.19	7.49	7.49	23.81	74.92	0	98.46	99.46	81	1.38	0.02	18.78	87.37	1.11	0.64	0	7.49	2.35	0.01	0.02	0.1	0.56	0.66	0.05	0.01	6.5	0	0		15.65	1.2	5.57	85.07	108.87	903.28	490.94	1031.24	626.21	916.91	518.39	1025.16	530.04
7.941	0	0.12	0.02	0	28.54	0.13	4.34	48.35	6.74	6.74	26.65	73.71	0	98.27	99.42	78.43	1.51	0.02	16.76	83.51	0.76	0.45	0	6.74	2.4	0.01	0.03	0.23	0.63	0.55	0.06	0.01	6.62	0	0		5	1.8	5.1	85.1	106.83	902.59	488.59	1035.66	628.73	919.29	515.72	1025.63	525.93
7.974	0	0.13	0.02	0	25.1	0.14	4.62	42.98	5.94	5.94	32.02	72.33	0	95.71	99.35	73.17	1.67	0.02	18.29	82.34	0.81	0.27	0	5.94	2.74	0.01	0.04	0.29	0.68	0.68	0.07	0.01	6.7	0	0		6.31	-6.47	5.75	85.82	107.57	904.91	490.03	1035.47	625.93	920.69	514.9	1027.23	529.78
8.007	0	0.12	0.02	0	21.85	0.17	4.97	37.58	5.03	5.03	37.42	70.88	0	97.5	99.37	67.79	1.77	0.03	21.13	77.62	0.97	0.21	0	5.03	3.18	0.01	0.05	0.39	0.76	0.64	0.07	0	6.82	0	0		1.43	-3.69	3.95	85.83	108.88	905.27	488.39	1040.28	628.49	921	515.14	1029.24	526.88
8.041	0	0.11	0.02	0	19.02	0.23	5.17	33.24	3.93	3.93	41.76	68.98	0	98.6	99.35	63.19	1.97	0.04	24.84	73.56	1.34	0.12	0	3.93	3.77	0.01	0.06	0.6	0.98	0.69	0.07	0	7.57	0	0		-0.75	-0.71	5.78	85.77	108.86	906.75	488.49	1040.31	627.76	923.32	514.26	1031.57	525.78
8.074	0	0.09	0.03	0	12.6	0.27	6.48	21.27	4	3.3	57.46	68.86	0	97.05	99.21	48.63	1.87	0.04	28.01	60.73	1.35	0.1	0	3.3	4	0.01	0.08	0.6	1	0.71	0.06	0	7.45	0	0		4.48	-4.53	4.93	86	107.77	908.45	487.32	1042.9	628.34	925.19	514.39	1032.41	525.23
8.108	0	0.09	0.04	0	10.88	0.29	6.7	17.99	4.16	2.67	64.02	68.38	0	98.65	98.77	44.1	1.99	0.05	29	57.65	1.39	0.12	0	2.67	4.16	0.01	0.07	0.56	0.98	0.68	0.07	0	7.54	0	0		7.77	-0.55	6.56	86.04	106.1	909.42	487.82	1039.71	624.91	926.38	513.44	1031.66	526.57
8.141	0	0.1	0.05	0	8.66	0.32	7.61	13.51	3.52	2.45	72.97	66.89	0	95.64	98.57	36.18	2.28	0.05	30.85	58.4	1.29	0.15	0	2.45	3.52	0.02	0.06	0.54	1.22	0.65	0.07	0	7.42	0	0		3.49	-6.55	4.6	86.03	106.36	910.48	486.94	1044.07	625.69	927.32	512.65	1032.8	526.34
8.174	0	0.09	0.05	0	7.89	0.27	7.59	12.09	3.34	2.24	75.83	66.59	0	96.59	98.57	33.12	2.24	0.06	28.03	54.03	1.14	0.15	0	2.06	3.34	0.01	0.05	0.51	1.24	0.62	0.06	0	7.48	0	0		4.83	-5.29	4.99	86.15	106.93	912.35	487.25	1044.73	625.17	928.63	513.02	1034.73	526.34
8.208	0	0.09	0.05	0	7.3	0.28	7.31	11.44	3.64	2.3	77.13	67.08	0	96.25	98.55	31.67	2.3	0.08	26.67	53.86	1.28	0.22	0	1.61	3.64	0.01	0.04	0.66	1.17	0.58	0.06	0	8.46	0	0		7.24	-5.78	3.7	86.32	107.74	913.15	487.21	1045.67	624.77	928.02	513.93	1034.97	527.01
8.241	0	0.08	0.05	0	7.04	0.23	7.44	10.83	4.11	2.29	78.34	68.03	0	96.64	98.62	30.16	2.29	0.09	24.12	48	1.16	0.17	0	1.55	4.11	0.01	0.04	0.7	1.03	0.53	0.06	0	8.19	0	0		10.67	-5.2	2.83	86.44	107.56	914.59	487.49	1046.65	624.02	928.69	514.52	1035.29	528.84
8.274	0	0.09	0.05	0	7.36	0.18	6.89	11.57	5.18	2.33	76.85	69.8	0	97.78	98.58	32	2.33	0.08	18.86	52.74	1.3	0.19	0	1.44	5.18	0.01	0.04	0.66	1.04	0.54	0.06	0.01	8.52	0	0		12.28	-3.08	4.29	85.84	107.14	915.56	488.23	1045.05	623.89	929.68	515.29	1036.11	527.62
8.308	0	0.1	0.05	0	7.04	0.15	6.81	11.12	6.7	2.35	77.77	72.34	0	95.7	98.6	30.83	2.35	0.09	14.87	56.09	1.07	0.23	0	1.22	6.7	0.01	0.03	0.62	0.97	0.59	0.06	0	8.89	0	0		6.84	-6.49	3.66	85.96	105.3	916.06	488.7	1043.81	620.82	929.7	514.28	1034.17	527.43
8.341	0	0.12	0.05	0.01	7.37	0.14	7	11.64	9.2	2.43	76.73	76.04	0	98.69	98.5	32.19	2.43	0.1	14.09	60.4	1.1	0.33	0	1.38	9.2	0.02	0.04	0.52	0.93	0.55	0.06	0	8.74	0	0		11.45	0.39	5.58	85.46	105.65	915.22	489.08	1041.99	622.74	929.78	515.23	1034.76	527.1
8.374	0	0.12	0.05	0.01	8.38	0.12	7.03	13.24	11.67	2.39	73.53	79.85	0	97.59	98.8	35.34	2.39	0.15	12.04	61.31	1.12	0.47	0	1.33	11.67	0.02	0.02	0.44	0.93	0.58	0.06	0	8.01	0	0		10.66	-3.49	4.06	85.43	107.61	914.46	488.96	1039.43	618.5	925.94	514.7	1032.76	527.79
8.408	0	0.12	0.04	0.01	10.12	0.1	7.17	15.98	15.28	2.66	68.05	84.4	-0.38	98.59	99.06	40.38	2.66	0.17	11.58	61.82	1.03	0.4	0	1.26	15.28	0.02	0.03	0.46	0.89	0.56	0.06	0	7.32	0	0		12.44	0.78	4.57	85.02	107.08	912.19	487.84	1041.5	624.44	926.43	515.69	1033.04	525.71
8.441	0	0.12	0.04	0.01	10.3	0.1	7.94	16.12	20.08	2.73	67.76	88.97	-2.17	98.7	99.24	40.46	2.73	0.21	11.14	60.92	1.03	0.3	0	1.35	20.08	0.02	0.03	0.53	0.77	0.51	0.07	0	7.01	0	0		10.53	0.35	4.51	84.93	105.44	911.95	488.49	1040.08	623.45	926.33	515.64	1031.27	525.88
8.475	0	0.12	0.05	0.01	10.44	0.09	8.51	16.03	22.93	2.65	67.94	91.13	-3.95	98.64	99.4	40.23	2.65	0.24	9.9	60.24	0.77	0.13	0	1.52	22.93	0.02	0.03	0.96	0.64	0.38	0.06	0	6.55	0	0		11.08	0.6	5.18	84.75	105.67	910.85	489.07	1038.48	623.85	925.44	515.9	1030.57	526.52
8.508	0	0.14	0.05	0.01	10.58	0.09	8.84	16.39	25.07	2.69	67.21	92.43	-3.82	98.46	99.41	40.83	2.69	0.26	11.07	63.51	0.8	0.12	0	1.58	25.07	0.03	0.05	1.02	0.56	0.4	0.07	0.01	6.68	0	0		9.51	1.2	5.59	84.74	107.26	908.17	488.23	1038.65	625.9	923.81	515.16	1030.48	526.39
8.541	0	0.13	0.05	0.01	10.69	0.09	8.53	16.5	22.54	2.77	66.99	90.98	-3.64	98.76	99.55	40.83	2.77	0.31	10.45	62.13	0.7	0.09	0	1.59	22.54	0.03	0.06	1.17	0.52	0.4	0.08	0.01	6.64	0	0		7.9	-0.12	5.18	85.16	105.74	908.66	489.51	1037.76	625.38	923.94	516.02	1029.13	526.87
8.575	0	0.12	0.04	0.01	12.22	0.1	7.82	19	17.98	3.18	62	87.54	-2.36	98.52	99.62	44.99	3.18	0.26	12.18	63.19	0.91	0.14	0	1.93	17.98	0.04	0.08	0.64	0.45	0.34	0.09	0.02	6.45	0	0		5.93	1.01	4.69	85.15	108.3	906.51	487.82	1039.73	627.73	922.25	515.22	1030.04	525.73
8.608	0	0.09	0.03	0.01	17.53	0.1	5.92	28.57	13.02	3.15	46.43	82.48	-0.83	98.17	99.59	57.84	3.15	0.21	13.28	62.59	1.19	0.28	0	1.92	13.02	0.04	0.07	0.25	0.46	0.36	0.09	0.67	6.37	0	0		12.48	2.1	6.6	86.11	104.79	907.35	491.6	1033.37	623.97	922.78	518.11	1026.89	529.97
8.641	0	0.06	0.02	0.01	22.45	0.08	4.62	36.72	8.77	3.11	38.28	76.84	-2.13	98.54	99.49	67.01	3.11	0.13	9.33	56.24	1.35	0.66	1.34	2.03	8.77	0.07	0.11	0.12	0.51	0.33	0.1	3.15	6	0	0		4.3	0.94	4.28	86.29	106.77	906.65	491.13	1035.11	625.21	920.38	517.53	1026.66	527.71
8.675	0	0.04	0.02	0.01	30.95	0.06	3.81	49.26	6.24	3.04	25.74	72.66	-3.8	98.66	99.26	79.61	3.04	0.1	7.68	51.73	1.59	1.38	2.87	3.03	6.24	0.16	0.09	0.06	0.42	0.31	0.12	3.09	4.99	0	0		6.31	0.5	4.31	86.41	105.76	906.78	492.64	1033.07	624.38	919.96	518.63	1025.16	529.51
8.708	0	0.04	0.02	0.01	35.18	0.06	3.28	54.96	4.29	3.06	20.04	69.07	-4.25	97.65	99.04	85.36	2.8	0.07	5.78	53.12	1.26	1.18	2.06	3.06	4.29	0.18	0.08	0.05	0.39	0.32	0.12	1.12	4.68	0	0		7.26	3.36	3.58	85.78	108.53	905.49	491.83	1033.56	624.99	917.69	518.71	1025.66	529.74
8.742	0	0.04	0.02	0	35.96	0.06	3.14	56.16	3.42	3.42	18.84	67.17	-3.58	97.27	98.82	86.73	2.61	0.04	6.05	55.92	1.06	0.45	1.33	3.42	2.8	0.29	0.09	0.05	0.39	0.35	0.12	0.36	4.74	0	0		10.3	4.14	4.06	85.13	104.43	903.77	491.72	1030.74	624.94	917.8	518.45	1021.63	529.62
8.775	0	0.04	0.02	0	36.78	0.06	2.98	57.78	3.13	3.13	17.22	66.86	-2.58	97.36	98.93	88.13	2.51	0.03	6.98	55.27	1.19	0.4	0	3.13	2.06	0.32	0.07	0.05	0.4	0.44	0.13	0.38	5.04	0	0		9.43	3.97	3.77	84.37	106.31	902.85	491.39	1026.8	620.22	914.27	517.36	1019.92	529.22
8.808	0	0.05	0.01	0	37.65	0.08	2.85	59.62	2.86	2.86	15.38	66.46	-0.89	98.02	98.98	89.8	2.39	0.03	9.64	61.45	1.57	0.28	0	2.86	1.59	0.31	0.06	0.05	0.46	0.54	0.13	1.19	5.37	0	0		15.09	2.48	5.86	84.1	104.99	901.12	492.53	1022.79	620.18	913.64	519.11	1018.07	529.91
8.842	0	0.05	0.01	0	38.05	0.11	2.77	61.3	2.64	2.64	13.7	65.86	0	98.67	98.87	91.42	2.16	0.03	15.29	66.17	2.69	0.35	0	2.64	1.37	0.33	0.04	0.06	0.49	0.71	0.12	0.02	5.66	0	0		10.86	0.47	4.54	84.84	106.05	903.71	495.19	1021.54	617.37	912.76	519.8	1018.13	531.81
8.875	0	0.07	0.01	0.01	36.46	0.14	2.95	60.01	2.75	2.75	14.99	66.46	0	98.39	99.1	89.84	2.03	0.05	20.14	71.83	3.84	0.53	0	2.75	1.46	0.31	0.03	0.04	0.51	0.76	0.1	0.31	5.69	0	0		7.89	1.42	3.47	84.82	106.48	903.4	495.05	1021.97	617.96	911.6	521.01	1017.74	529.53
8.908	0	0.09	0.01	0.01	35.36	0.18	3.14	58.92	2.69	2.69	16.08	66.79	0	98.1	99.34	88.4	2	0.07	24.22	80.8	4.26	0.61	0	2.69	1.52	0.27	0.02	0.04	0.54	0.85	0.1	0.05	5.72	0	0		8.02	2.27	3.53	84.83	108.33	902.59	494.69	1022.85	618.95	910.87	520.58	1018.73	530.61
8.942	0	0.12	0.02	0.01	30.84	0.22	3.44	53.71	2.57	2.57	21.29	66.86	0	98.44	99.5	82.78	1.68	0.08	26.81	86.81	4.44	0.73	0	2.57	1.73	0.27	0.02	0.03	0.66	1.2	0.09	0.06	6.13	0	0		9.42	1.28	3.58	84.62	107.23	902.6	494.66	1021.49	617.68	910.75	520.42	1017.51	530.38
8.975	0	0.14	0.02	0.01	31.39	0.21	3.47	54.44	2.75	2.75	20.56	67.23	0	98.71	99.52	83.12	1.65	0.14	25.97	89.79	3.73	0.85	0	2.75	1.83	0.29	0.01	0.04	0.69	1.49	0.08	0.03	6.14	0	0		10.65	0.3	4.47	84.54	105.49	902.97	495.24	1019.01	615.3	911.34	519.49	1016.15	531.45
9.008	0	0.15	0.01	0.01	33.4	0.22	3.43	57.45	3.01	3.01	17.55	67.77	0	98.23	99.57	85.64	1.63	0.23	26.62	92.69	3.49	0.83	0	3.01	2.28	0.29	0.01	0.06	0.83	1.76	0.08	0.05	6.26	0	0		8.47	1.93	2.95	84.53	104.77	901.36	494.38	1019.29	616.32	909.67	520.25	1014.06	529.18
9.042	0	0.15	0.01	0.01	35.4	0.19	3.29	60.62	3.41	3.41	14.38	68.39	0	98.48	99.53	88.13	1.45	0.35	24.58	93.95	3.72	0.95	0	3.41	2.57	0.27	0	0.1	1.09	2.34	0.06	0.04	6.07	0	0		9.21	1.15	2.67	84.24	106.02	901.14	493.52	1020.04	615.95	909.13	519.52	1014.68	529.43
9.075	0	0.15	0.01	0.01	36.16	0.17	3.13	61.82	3.39	3.39	13.18	68.01	0	98.66	99.33	89.13	1.35	0.55	22.44	92.92	3.52	0.92	0	3.39	2.58	0.29	0	0.14	1.14	2.57	0.07	0.03	6.16	0	0		17.83	0.5	4.58	84.29	106.1	900.99	494.56	1017.7	614.57	909.57	520.09	1014.82	533.5
9.109	0	0.15	0.01	0.01	35.9	0.17	3.28	62.38	3.99	3.99	12.62	69.17	0	98.76	99.4	88.64	1.19	0.65	22.34	92.69	3.54	0.85	0	3.99	3.32	0.25	0	0.21	1.21	3.46	0.06	0.01	6.11	0	0		10.43	0.11	3.91	84.31	104.82	899.99	494.8	1016.45	615.4	908.36	519.7	1012.64	530.37
9.142	0	0.14	0.01	0.01	35.71	0.19	3.23	64.11	3.91	3.91	10.89	69.02	0	98.65	99.39	88.92	1.14	0.79	23.51	92.08	3.51	0.94	0	3.91	3.52	0.22	0	0.22	1.16	4.82	0.06	0.02	6.76	0	0		9.32	-0.53	3.96	84.4	103.66	899.84	495.14	1015.51	614.29	908.49	519.07	1011.43	531.31
9.175	0	0.14	0.01	0.01	36.47	0.24	3.36	65.09	4.18	4.01	9.91	69.43	0	98.45	99.36	89.62	1.19	1.02	27.06	92.13	3.46	0.87	0	4.01	4.18	0.22	0	0.21	1.16	4.95	0.06	0.01	6.78	0	0		7.89	1.25	3.93	84.26	105.55	899.51	495.03	1015.65	615.04	907.38	519.77	1012.45	529.87
9.209	0	0.13	0.01	0.01	36.99	0.33	3.31	68.78	4.82	4.16	6.22	70.41	0	98.07	99.31	91.04	1.3	1.39	30.25	91.74	3.23	0.83	0	4.16	4.82	0.14	0	0.26	1.42	7.22	0.05	0.03	8.27	0	0		9.22	2.36	3.99	84.19	105.06	898.62	494.56	1015.97	616.42	907.39	519.75	1011.99	529.63
9.242	0	0.14	0.01	0.01	37.11	0.27	3.27	68.57	5.21	4.27	6.43	71.19	0	98.66	99.38	90.92	1.28	1.37	26.37	92.13	3.04	0.75	0	4.27	5.21	0.14	0	0.27	1.47	7.06	0.05	0.02	8.15	0	0		10.47	0.49	3.02	84.07	105.86	898.67	493.75	1016.46	615	906.5	519.22	1011.8	530.12
9.275	0	0.13	0.01	0.01	36.09	0.26	3.39	68.5	5.06	4.51	6.5	70.86	0	98.56	99.33	89.35	1.33	1.48	26.2	90.6	3.02	0.67	0	4.51	5.06	0.15	0	0.27	1.58	8.49	0.05	0.01	8.09	0	0		13.78	0.86	4.1	84.26	105.38	898.88	494.75	1014.79	614.85	906.95	519.56	1011.64	531.52
9.309	0	0.14	0.01	0.01	36.29	0.22	3.54	68.58	5.44	5.44	6.42	71.53	0	98.67	99.35	89.2	1.4	1.51	24.24	90.79	3.35	0.7	0	5.44	4.89	0.14	0	0.32	1.49	8.67	0.05	0.02	7.59	0	0		7.2	0.45	3.1	84.16	103.72	898.48	494.12	1014.93	613.49	906.79	518.48	1009.86	530.03
9.342	0	0.15	0.01	0.01	34.87	0.22	3.74	67.02	5.79	5.74	7.98	72.24	0	98.34	99.44	87.48	1.4	1.46	24.15	92.43	3.44	0.84	0	5.74	5.79	0.11	0	0.33	1.47	8.63	0.05	0.03	7.71	0	0		10.58	1.59	3.91	83.98	104.08	898.41	495.19	1013.1	613.69	906.3	519.57	1009.78	530.76
9.375	0	0.16	0.01	0.01	34.84	0.24	3.84	67.02	6.56	6.56	7.98	73.32	0	98.11	99.36	88.04	1.48	1.12	25.81	94.27	4.61	1.22	0	6.56	5.24	0.09	0	0.25	1.82	8.5	0.05	0.05	7.5	0	0		9.97	2.25	3.6	83.57	105.03	896.9	494.1	1012.44	612.67	904.41	520.14	1009.08	528.94
9.409	0	0.16	0.01	0.01	34.43	0.23	4.22	67.47	7.88	7.88	7.53	75.28	0	98.3	99.32	87.14	1.49	0.95	24.65	93.94	3.57	1.59	0	7.88	5.71	0.09	0	0.26	2.03	10.09	0.05	0.03	7.56	0	0		5.02	1.72	4.03	84.03	102.81	897.77	495.44	1011.16	611.76	905.75	518.54	1007.89	530.19
9.442	0	0.18	0.01	0.01	32.41	0.27	4.64	64.82	8.2	8.2	10.18	75.8	0	98.49	99.34	84.46	1.6	0.72	27.38	94.85	3.1	2.03	0	8.2	5.63	0.07	0	0.24	1.98	10.14	0.05	0.03	7.63	0	0		7.05	1.1	3.3	84.23	104.42	898	495.47	1012.86	612.29	905.29	520.24	1009.16	530.96
9.476	0	0.19	0.01	0.01	31.1	0.2	4.84	63.01	8.69	8.69	11.99	76.45	0	98.1	99.3	82.06	1.66	0.46	22.81	94.89	2.39	2.29	0	8.69	5.61	0.06	0.01	0.28	2.27	10.96	0.05	0.32	7.27	0	0		7.95	2.29	2.76	83.7	103.98	899.15	495.12	1013.52	611.72	905.94	520.5	1009.49	529.95
9.509	0	0.2	0.02	0.01	28.45	0.22	5.31	60.71	8.94	8.94	14.29	76.74	0	98.46	99.24	78.43	1.61	0.33	24.69	94.46	2.47	2.47	0	8.94	6.1	0.06	0.01	0.29	2.31	12.43	0.05	0.05	7.18	0	0		5.29	1.21	4.18	83.77	104.34	899.8	496.27	1014.58	613.01	907.74	521.29	1011.65	530.8
9.542	0	0.21	0.02	0.01	26.45	0.23	5.54	59.25	8.56	8.56	15.75	76.22	0	97.86	99.27	75.68	1.72	0.19	25.9	94.89	2.95	2.45	0	8.56	6.63	0.06	0.01	0.29	2.39	13.85	0.05	0.08	7.2	0	0		1.84	-2.88	4.16	83.5	106.29	899.05	495.33	1015.96	612.36	907.04	521.19	1012.93	530.29
9.576	0	0.22	0.02	0.01	24.94	0.23	5.71	58.85	8.01	8.01	16.15	75.43	0	98.59	99.29	73	1.94	0.13	25.25	94.75	2.5	2.14	0	8.01	7.03	0.05	0.01	0.28	2.46	16.18	0.04	0.03	7.27	0	0		6.43	0.77	4.7	83.61	107.46	900.44	496.3	1018.65	614.5	909.01	523.8	1016.09	532.79
9.609	0	0.21	0.02	0.01	27.02	0.3	5.47	63.31	7.63	7.27	11.69	74.94	0	98.23	99.33	76.26	1.87	0.11	29.37	95.26	2.02	1.89	0	7.27	7.63	0.05	0.01	0.34	2.65	17.39	0.04	0.02	7.62	0	0		3.68	-1.93	3.79	83.59	109.12	900.95	496.81	1020.98	620.11	908.81	522.83	1017.62	531.06
9.642	0	0.22	0.02	0.01	24.2	0.3	5.26	60.28	7.38	5.44	14.72	74.78	0	98.68	99.47	71.86	2.06	0.09	28.45	94.41	1.84	1.62	0	5.44	7.38	0.05	0.01	0.31	3.03	18.58	0.05	0.01	8.24	0	0		1.9	-0.43	5.34	83.34	112.67	899.77	494.29	1023.71	618.52	909.36	520.97	1021.48	532.09
9.676	0	0.22	0.02	0.01	25.79	0.29	4.89	64.46	6.86	4.67	10.54	73.98	0	97.79	99.48	73.72	2.22	0.09	27.72	94.86	1.77	1.09	0	4.67	6.86	0.04	0.01	0.33	3.78	20.99	0.04	0.03	8.18	0	0		7.51	3.06	4.11	82.64	107.44	901.22	495.14	1021.67	620.53	910.45	521.41	1017.57	529.75
9.709	0	0.2	0.01	0.01	29.57	0.28	4.35	71.47	7.53	4.31	3.53	74.95	0	98.71	99.45	79.56	2.09	0.1	27.38	94.47	1.97	1.06	0	4.31	7.53	0.04	0.01	0.47	3.97	22.93	0.05	0.02	8.24	0	0		7.83	0.32	3.57	83.03	109.03	902.53	496.61	1022.47	620.06	910.21	523.8	1018.99	531.29
9.743	0	0.18	0.01	0.01	32.4	0.32	3.89	78.77	7.4	3.38	0	74.87	0	98.68	99.52	83.46	2.04	0.15	28.52	94.05	1.94	0.7	0	3.38	7.4	0.03	0.01	0.65	4.66	28.34	0.05	0.01	8.67	0	0		7.11	0.45	3.94	83.17	107.98	903.77	497.56	1022.55	620.25	911.74	523.35	1019.35	532.34
9.776	0	0.18	0.01	0.01	35.61	0.36	3.71	82.76	7.5	2.87	0	75.09	0	97.37	99.57	86.98	2.13	0.21	30.85	94.36	1.66	0.58	0	2.87	7.5	0.03	0	0.59	5.32	30.89	0.05	0.01	8.63	0	0		3.54	-3.95	5.14	83.53	106.21	903.85	498.18	1022.06	620.09	913.37	522.25	1019.06	532.77
9.809	0	0.17	0.01	0.01	37.85	0.65	3.59	85.14	7.72	2.44	0	75.29	0	98.4	99.48	90.65	2.01	0.43	39.35	94.84	1.56	0.54	0	2.44	7.72	0.03	0	0.82	5.42	31.35	0.05	0.01	9.6	0	0		1.47	-1.41	5.16	83.67	109.52	904.91	497.72	1025.38	620.43	914.16	521.64	1022.94	534.34
9.843	0	0.17	0.01	0.01	40.81	0.87	3.35	89.27	8.08	2.04	0	75.79	0	97.11	99.46	93.95	2.04	0.69	43.01	96.15	1.71	0.57	0	1.89	8.08	0.04	0	0.8	7.05	36.76	0.05	0.01	10.39	0	0		-0.81	-4.43	5.07	83.61	108.75	905.22	496.65	1027.02	621.85	915.28	520.83	1023.51	531.43
9.876	0	0.16	0.01	0.01	41.27	0.99	3.07	90.81	7.01	1.99	0	74.86	0	98.76	99.49	95.13	1.99	0.75	43.7	96.37	1.83	0.57	0	1.36	7.01	0.05	0	0.72	7.43	39.61	0.05	0.01	11.24	0	0		2.64	0.12	4.48	83.38	111.78	906.12	495.86	1029.08	620.79	914.92	521.51	1026.12	532.93
9.909	0	0.16	0.01	0.01	43.45	0.93	2.94	91.21	7.89	2.01	0	76.06	0	98.51	99.45	96.84	2.01	1.39	41.97	96.18	1.92	0.7	0	1.26	7.89	0.05	0	0.79	8.26	38.46	0.05	0.01	11.48	0	0		5.02	1.05	4.34	83.06	110.82	907.79	495.78	1029.98	621.66	916.42	522.69	1026.95	530.64
9.943	0	0.17	0.01	0.01	44.99	0.71	2.58	92.81	8.41	1.81	0	79.4	0	98.28	99.57	97.86	1.81	1.79	35.34	96.67	1.86	0.87	0	0.81	8.41	0.07	0	0.68	10.56	42.18	0.06	0.02	12.46	0	0		5.51	1.76	4.66	83.26	111.23	908.29	495.9	1030.64	619.99	917.17	522.84	1027.95	532.91
9.976	0	0.17	0.01	0.01	45.76	0.74	2.57	92.71	7.92	1.86	0	80.1	0	98.01	99.65	98.17	1.86	1.96	35.78	97.07	1.56	0.87	0	0.82	7.92	0.07	0	0.66	11.01	41.24	0.06	0.01	12.59	0	0		5.87	2.51	4.9	83.35	110.77	909.09	496.1	1030.93	620.61	918.16	522.56	1028.47	532.64
10.009	0	0.17	0.01	0.01	44.93	0.92	2.48	92.37	7.64	1.89	0	80.86	0	98.4	99.69	98.24	1.89	1.79	37.26	97.58	1.72	0.9	0	0.67	7.64	0.08	0	0.65	11.57	40.11	0.06	0.01	13.78	0	0		7.57	1.4	3.84	83.42	112.17	909.97	495.77	1033.36	621.85	918.24	522.61	1029.9	533.38
10.043	0	0.17	0.01	0.01	44.16	1.41	2.44	91.65	7.69	1.99	0	83.55	3.13	98.22	99.7	97.96	1.99	1.52	41.66	97.84	2.01	0.88	0	0.46	7.69	0.08	0	0.59	13.86	38.33	0.06	0	15.43	0	0		7.57	-1.95	1.65	83.04	108.1	911.39	494.99	1031.29	616.63	918.02	521.07	1025.55	532.1
10.076	0	0.17	0.01	0.01	44.67	1.25	2.46	91.32	7.88	1.96	0	83.42	2.2	98.74	99.73	97.99	1.96	1.64	40.41	97.6	1.83	0.82	0	0.5	7.88	0.08	0	0.53	13.71	37.11	0.06	0.02	15	0	0		9.92	0.19	3	82.54	108.16	912.47	495.07	1031.68	618.77	919.72	522.18	1027.64	529.4
10.11	0	0.18	0.01	0.01	45.2	1.17	2.4	90.25	7.59	2.21	0	85.83	1.57	98.61	99.75	97.49	2.21	1.7	38.44	97.37	2.13	1.06	0	0.44	7.59	0.09	0	0.48	16	34.47	0.06	0.01	15.36	0	0		8.46	-0.7	2.82	82.91	110.69	911.97	494.09	1033.72	616.89	919.18	521.97	1029.45	531.52
10.143	0	0.19	0.01	0.01	46.58	1.04	2.49	90.1	7.67	2.18	0	86.87	0.35	98.72	99.75	97.17	2.18	2.1	38.28	97.42	2.35	1.23	0	0.49	7.67	0.08	0	0.49	17.1	33.97	0.06	0.01	14.38	0	0		7.67	0.26	2.67	82.96	110.38	912.46	494.34	1033.88	616.94	919.55	521.94	1029.51	531.46
10.176	0	0.19	0.01	0.01	45.58	0.89	2.38	88.98	7.34	2.25	0	87.87	0	97.74	99.74	96.64	2.25	1.45	35.25	97.76	3.3	1.69	0	0.52	7.34	0.09	0	0.46	18.24	32.31	0.06	0.02	14.54	0	0		9.75	3.17	3.75	82.86	113.21	910.96	492.65	1035.49	617.18	919.22	522.57	1032.01	532.25
10.21	0	0.2	0.01	0.01	44.54	1.16	2.28	87.16	6.55	2.28	0	89.73	0.59	97.9	99.69	96.27	2.28	1.14	37.99	97.66	5.03	3.57	0	0.56	6.55	0.11	0	0.29	20.62	28.86	0.06	0.68	15.58	0	0		10.98	2.8	4.55	82.96	111.18	909.48	493.51	1031.78	615.81	918.27	522.71	1029.03	532.44
10.243	0	0.2	0.01	0.01	44.67	1.2	2.23	86.84	5.82	2.2	0	90.6	0.74	98.41	99.69	96.48	2.2	0.82	38.6	97.44	5.73	4.59	0	0.59	5.82	0.13	0	0.19	21.84	28.31	0.06	5.53	15.57	0	0		14.57	1.38	5.26	82.8	109.8	910.14	495.1	1030.92	619.03	919.43	522.6	1028.72	533.2
10.276	0	0.2	0.01	0.01	44.15	1.15	2.11	84.64	5.03	2.32	0	91.34	0	97.19	99.62	96.34	2.32	0.62	37.14	97.22	7.1	7.01	0	0.62	5.03	0.18	0	0.1	23.03	24.37	0.05	1.92	15.88	0	0		12.77	4.29	5.66	83.56	109.82	908.88	496.15	1029.68	617.3	918.56	524.85	1027.92	534.95
10.31	0	0.21	0.01	0.02	44.8	0.76	2.13	81.78	4.76	2.47	0	91.33	0	96.91	99.59	95.92	2.47	0.43	32.02	96.67	6.64	9.58	0	0.76	4.76	0.29	0	0.06	23.04	20.08	0.05	1.96	14.77	0	0		12.26	4.77	5.88	83.31	110.06	906.83	496.76	1027.89	617.82	916.75	525.82	1026.3	536.42
10.343	0	0.19	0.01	0.01	42.26	0.59	2.12	81.5	3.43	2.32	0	88.65	0	98.69	99.53	94.31	2.32	0.22	28.8	96.13	5.65	7.18	0	0.7	3.43	0.31	0.01	0.05	19.37	21.53	0.04	1.17	14.13	0	0		11.22	0.4	5.56	82.7	107.25	906.46	498.83	1024.44	617.1	915.83	525.62	1022.46	537.13
10.376	0	0.18	0.01	0.01	40.42	0.38	2.15	79.82	3.01	2.26	0	86.6	0	98.68	99.35	92.22	2.26	0.1	23.35	94.22	4.98	5.89	0	0.74	3.01	0.37	0.01	0.03	17.21	21.34	0.04	0.99	12.98	0	0		8.17	0.42	6.42	82.72	106.42	904.12	499.76	1021.19	616.83	914.12	527	1019.94	538.3
10.41	0	0.15	0.01	0.01	37.94	0.25	2.2	77.87	2.54	2.09	0	81.76	0	98.79	99.05	90.18	2.09	0.04	18.25	89.38	3.6	3.77	0	0.85	2.54	0.53	0.01	0.04	12.95	20.92	0.04	0.86	11.69	0	0		9.24	0	5.18	82.14	106.59	902.35	499.94	1019.6	617.19	911.29	527.3	1017.38	537.6
10.443	0	0.1	0.01	0.01	37.02	0.23	2.2	78.98	2.26	1.96	0	79.26	0	98.64	98.85	89.83	1.96	0.03	17.37	79.54	2.99	2.34	0	0.93	2.26	0.53	0.01	0.03	11.16	23.07	0.04	1.11	11.43	0	0		11.52	-0.6	4.86	81.52	106.43	900.88	499.66	1017.96	616.73	909.65	526.5	1015.35	538.92
10.477	0	0.07	0.01	0.01	32.04	0.2	2.39	76.5	2	1.79	0	74.72	0	98.77	98.46	84.43	1.79	0.02	15.97	70.07	2.37	1.37	0	1.02	2	0.59	0.01	0.06	8.36	25.42	0.04	0.75	10.73	0	0		9.33	0.07	2.99	81.43	105.16	902.27	500.77	1017.94	616.44	909.27	528.01	1014.03	537.17
10.51	0	0.04	0.01	0.01	25.54	0.2	2.61	72.76	1.81	1.5	2.24	70.63	0	98.75	97.67	76.83	1.5	0.02	15.91	53.09	2.06	1.15	0	1.21	1.81	0.49	0.02	0.07	6.58	29.07	0.04	0.76	10.74	0	0		14.87	0.14	4.19	79.99	106.07	900.18	499.65	1016.86	616.33	908.25	528.22	1013.87	537.92
10.543	0	0.03	0.02	0	19.5	0.19	3.08	65.46	1.77	1.44	9.54	68.11	0	98.73	97.33	66.85	1.44	0.01	15.89	35.34	1.71	0.98	0	1.28	1.77	0.46	0.02	0.08	5.45	31.15	0.04	0.26	10.3	0	0		13.73	0.22	3.82	80.28	105.33	899.96	501.06	1015.83	616.93	907.61	530.1	1012.64	538.06
10.577	0	0.02	0.02	0	17.75	0.17	3.24	67.22	1.5	1.43	7.78	64.69	0	98.67	97.04	64.05	1.34	0.01	15.76	26.92	1.42	1.02	0	1.43	1.5	0.58	0.02	0.15	3.83	36.13	0.03	0.46	9.78	0	0		8.52	0.47	4.37	80.78	105.9	899.04	501.51	1015.53	618	907.21	529.22	1012.73	538.23
10.61	0	0.01	0.02	0	19.75	0.19	2.96	74.65	1.51	1.51	0.35	64.94	0	98.53	97.19	68.65	1.24	0.01	15.87	20.92	1.88	1	0	1.51	1.39	0.59	0.02	0.13	3.82	40.08	0.04	0.6	10.24	0	0		11.56	0.98	4.69	80	108.17	897.61	499.97	1016.6	618.96	906.25	529.24	1014.01	538.69
10.643	0	0.01	0.01	0	21.05	0.19	2.8	79.7	1.66	1.66	0	64.23	0	98.26	97.35	71.75	1.04	0.01	15.98	15.93	2.14	1.17	0	1.66	1.31	0.62	0.02	0.13	3.26	43.71	0.03	0.35	10.51	0	0		15.17	1.84	4.15	79.7	107.93	896.38	500.79	1015.1	619.57	904.5	530.54	1012.14	538.4
10.677	0	0.01	0.01	0	20.56	0.2	2.67	83.8	1.77	1.77	0	61.69	0	98.5	96.86	72.54	0.84	0.01	16.88	14.46	2.97	1.15	0	1.77	1.26	0.74	0.03	0.14	2.4	50.04	0.03	0.1	10.61	0	0		17.69	-1.08	3.36	79.43	110.44	895.88	499.88	1017.36	621.36	903.45	531.89	1013.64	539.27
10.71	0	0.01	0.01	0.01	19.41	0.21	2.51	81.43	1.66	1.66	0	61.48	0	98.64	96.36	71.78	0.94	0.01	16.32	14.91	4.61	1.1	0	1.66	1.02	0.74	0.03	0.09	2.8	47.33	0.03	0.16	10.99	0	0		14.2	0.58	5.05	79.67	113.67	892.04	498.11	1017.08	623.15	901.36	530.8	1014.73	539.11
10.744	0	0.01	0.01	0.01	23.16	0.22	2.17	88.98	1.46	1.46	0	60.62	0	97.83	96.59	79.49	0.91	0.01	17.07	15.01	5.71	0.94	0	1.46	0.78	0.69	0.02	0.06	2.11	54.05	0.03	0.52	11.22	0	0		15.47	2.95	5.74	79.79	110.85	892.61	500.69	1014.54	623.11	902.49	529.36	1012.71	541.1
10.777	0	0.01	0.01	0.01	25.46	0.27	2.03	92.13	1.38	1.38	0	61.18	0	98.74	96.79	83.69	0.96	0.01	19.58	18.54	5.93	1.21	0	1.38	0.62	0.6	0.02	0.05	2.21	58.58	0.03	0.73	11.84	0	0		15.19	-0.2	4.79	79.56	113.4	890.53	499.35	1015.26	624.08	899.65	530.82	1012.6	540.94
10.81	0	0.01	0.01	0.01	27.71	0.31	1.77	93.09	1.12	1.12	0	60.81	0	98.47	96.34	88.37	0.96	0.01	20.05	21.1	5.95	1.38	0	1.12	0.44	0.62	0.02	0.02	2.46	57.68	0.03	0.14	12.77	0	0		14.47	1.18	5.01	80.35	111.49	891.63	502.15	1014.27	625.31	900.87	531	1011.81	542.18
10.844	0	0.01	0.01	0	28.96	0.44	1.58	94.84	1.03	1.03	0	60.26	0	98.09	95.51	91.89	0.92	0.01	22.87	24.3	4.83	1.5	0	1.03	0.37	0.57	0.03	0.02	3	62.43	0.04	0.34	14.48	0	0		7.12	2.3	4.64	81.37	110.21	892.07	503.27	1013.3	624.5	900.79	532.7	1010.72	540.52
10.877	0	0.01	0.01	0	27.91	0.54	1.43	94.46	0.89	0.89	0	59.89	0	96.88	94.72	92.37	0.88	0.01	23.44	27.43	4.79	1.52	0	0.89	0.31	0.49	0.03	0.02	3.6	60.95	0.03	0.43	16.05	0	0		6.75	4.82	4.44	81.27	112.64	890.12	501.68	1014.02	625.59	898.88	532.87	1011.29	540.01
10.91	0	0.01	0.01	0	28.61	0.65	1.43	93.94	0.93	0.93	0	61.4	0	96.51	95.2	93.29	0.93	0.01	25.22	33.39	4.44	1.12	0	0.81	0.25	0.5	0.03	0.02	3.91	57.27	0.03	0.87	16.81	0	0		8.16	5.4	5.11	80.77	112.8	888.93	500.43	1013.01	624.52	898.38	530.72	1010.78	540.24
10.944	0	0.01	0	0	30.84	0.8	1.42	94.69	0.97	0.97	0	66.24	1.84	98.5	96.53	95.3	0.97	0.01	26.05	40.92	3.38	0.84	0	0.6	0.2	0.47	0.02	0.03	5.19	57.29	0.03	0.36	18.28	0	0		7.12	-1.09	4.79	81.69	109.21	892.44	504.53	1012.57	625.48	901.23	531.53	1009.98	541.58
10.977	0	0.02	0	0	32.5	0.81	1.46	94.27	1.05	1.05	0	69.46	1.36	97.69	97.46	96.29	1.05	0.01	26.37	48.8	4.04	0.89	0	0.55	0.19	0.51	0.02	0.04	6.1	53.46	0.03	0.22	18.17	0	0		1.98	3.27	5.22	81.65	113.82	888.57	500.75	1013.77	625.96	898.2	530.73	1011.53	541.23
11.01	0	0.02	0	0	30.95	0.91	1.36	93.12	1.12	1.12	0	71.44	2.49	97.35	97.14	95.29	1.12	0.01	25.51	55.12	4.52	1.07	0	0.44	0.2	0.55	0.02	0.05	7.6	50.1	0.03	0.33	19.72	0	0		10.98	3.99	4.63	80.78	111.87	889.78	502.08	1012.83	627.31	898.68	530.81	1010.2	539.71
11.044	0	0.03	0	0	30.59	0.91	1.22	91.24	1.25	1.25	0	77.19	2.66	96.87	96.94	94.71	1.25	0.01	21.73	60.05	5.14	1.47	0	0.32	0.22	0.71	0.02	0.06	11.56	44.56	0.03	0.18	21.63	0	0		8.1	4.84	5.87	81.66	110.97	890.29	502.6	1012.36	624.67	900.3	531.17	1010.74	541.98
11.077	0	0.03	0	0.01	30.38	0.87	1.17	90.34	1.27	1.27	0	78.09	0.6	96.84	96.99	95.23	1.27	0.01	21.85	64.98	8.67	2.4	0	0.35	0.28	0.7	0.02	0.07	12.16	41.43	0.03	0.24	21.1	0	0		7.75	4.89	5.02	81.52	112.1	890.24	501.34	1013.55	624.65	899.58	531.02	1011.21	541.34
11.111	0	0.03	0	0.01	33.36	0.69	1.12	85.54	1.34	1.34	0	83.91	0	97.34	97.04	95.96	1.34	0.02	16.82	61.99	6.78	2.43	0	0.26	0.3	0.85	0.02	0.11	16.84	29.65	0.02	0.12	21.58	0	0		6.1	4	5.5	81.77	113.22	889.45	501.08	1013.98	625.61	899.32	530.23	1011.97	541.5
11.144	0	0.03	0	0.01	35.8	0.53	1.16	82.83	1.5	1.5	0	85.02	0	97.65	97.12	96.48	1.5	0.02	13.85	58.69	4.59	2.04	0	0.23	0.35	1.04	0.02	0.12	17.82	24.14	0.02	0.22	20.74	0	0		8.47	3.36	5.78	81.87	112.66	889.16	501.61	1013.09	625.54	899.25	530.15	1011.28	542.08
11.177	0	0.04	0	0.01	36.94	0.43	1.2	82.04	1.6	1.6	0	83.74	0	96.38	96.82	96.96	1.6	0.02	12.78	59.88	3.46	1.7	0	0.23	0.4	1.08	0.02	0.13	16.77	22.66	0.03	1	19.46	0	0		6.11	5.59	4.78	81.96	108.22	891.02	503.58	1010.06	625.45	899.81	529.85	1007.65	538.95
11.211	0	0.04	0	0.01	37.86	0.43	1.23	79.85	1.59	1.59	0	84.51	0	98.11	96.63	96.95	1.59	0.02	13.41	60.9	2.55	1.53	0	0.21	0.5	1.29	0.02	0.14	17.49	19.45	0.02	0.26	18.98	0	0		-3.2	2.25	5.7	82.43	112.79	889.67	499.65	1013.74	623.72	899.68	528.53	1011.82	540.6
11.244	0	0.04	0	0.01	39.02	0.41	1.28	78.37	1.68	1.68	0	85.48	0	97.31	96.86	97.06	1.68	0.02	14.01	61	2.57	1.54	0	0.23	0.65	1.35	0.02	0.17	18.34	16.95	0.02	0.91	18.41	0	0		10.08	4.06	5.68	81.66	112.66	887.6	499.39	1011.52	623.32	897.55	528.9	1009.7	539.64
11.277	0	0.05	0.01	0.01	39.83	0.39	1.38	76.08	1.86	1.86	0	85.48	0	97.57	97.06	96.87	1.86	0.02	15.86	63.1	3.7	2.56	0	0.25	0.81	1.36	0.02	0.19	18.33	13.82	0.02	1.44	16.97	0	0		10.95	3.54	5.26	81.89	108.95	888.41	500.82	1009.53	625.85	898.24	528.32	1006.84	537
11.311	0	0.05	0.01	0.01	40.68	0.33	1.47	74.51	1.84	1.84	0.49	84.13	0	97.64	96.99	96.92	1.84	0.03	16.67	63.18	3.96	3.13	0	0.27	0.83	1.4	0.02	0.21	17.1	11.8	0.03	0.42	15.02	0	0		5.19	3.39	5.83	82.93	108.91	889.96	501.63	1009.76	624.45	899.77	526.4	1008.03	538.26
11.344	0	0.05	0.01	0.01	39.54	0.28	1.48	74.69	1.82	1.82	0.31	80.92	0	98.34	96.87	96.35	1.82	0.03	14.53	64	3.03	2.79	0	0.27	0.75	1.22	0.02	0.18	14.44	12.72	0.03	0.04	14.62	0	0		1.13	1.58	4.61	83.4	107.72	889.57	501.27	1009.37	624.36	898.88	525.05	1005.96	536.79
11.377	0	0.06	0.01	0.01	37.97	0.24	1.65	72.71	2.01	2.01	2.29	78	0	97.67	97.02	93.96	2.01	0.03	14.32	68.08	2.27	2.8	0	0.31	0.76	1.06	0.02	0.14	12.06	12.51	0.03	0.34	13.46	0	0		4.57	3.32	4.3	83.84	106.6	889.78	500.9	1009.59	625.22	899.27	526.37	1005.51	535.13
11.411	0	0.08	0.01	0.01	35.42	0.2	1.93	69.71	2.3	2.3	5.29	73.9	0	97.58	96.97	89.87	2.3	0.03	14.64	72.97	1.44	1.89	0	0.36	0.78	1.03	0.02	0.1	9.31	13.14	0.03	0.21	11.59	0	0		3.57	3.51	4.35	84.13	106.35	890.07	499.99	1009.55	623.82	899.57	525.15	1005.54	534.09
11.444	0	0.08	0.01	0.01	29.88	0.18	2.17	63.74	2.41	2.41	11.26	71.15	0	97.84	96.94	82.83	2.41	0.03	13.14	72.51	1.31	1.88	0	0.38	0.74	0.86	0.01	0.09	7.63	13.74	0.03	0.23	11.24	0	0		6.22	2.94	4.05	84.37	105.69	891.16	499.27	1009.98	622.91	900.36	524.83	1005.72	533.25
11.478	0	0.09	0.02	0	21.48	0.16	2.63	49.85	2.41	2.41	25.15	66.22	0	98.17	96.53	70.86	2.41	0.03	12.18	70.02	1.49	2.21	0	0.52	0.68	0.62	0.01	0.06	5.18	12.44	0.04	0.13	10.61	0	0		2.78	2.07	3.56	84.66	106.04	891.99	497.91	1012.11	621.86	901.29	523.13	1006.93	532.32
11.511	0	0.1	0.02	0	15.37	0.14	3.24	36.27	2.39	2.39	38.73	62.97	0	97.64	95.87	58.68	2.39	0.03	11.81	67.57	1.23	1.88	0	0.68	0.58	0.45	0.02	0.05	4.07	11.89	0.04	0.21	9.5	0	0		6.43	3.38	4.4	85.05	106.22	891.71	497.55	1011.91	622.16	901.77	522.37	1007.4	533.55
11.544	0	0.12	0.03	0	13.59	0.13	3.62	31.99	2.44	2.44	43.01	62.22	0	98.12	96.12	53.97	2.44	0.02	12.11	69.79	1.19	2	0	0.73	0.45	0.36	0.01	0.04	3.42	11.78	0.04	0.17	9.01	0	0		2.85	2.23	4.59	85.17	105.03	889.29	495.17	1013.1	623.92	901.83	520.16	1006.32	530.77
11.578	0	0.12	0.03	0	12.35	0.11	4.28	27.53	2.8	2.8	47.47	61.09	0	96.58	96.84	49.09	2.8	0.02	11.39	67.49	0.82	1.87	0	0.9	0.4	0.23	0.01	0.03	2.11	10.81	0.04	0.14	7.85	0	0		4.85	5.29	5.73	85.34	105.7	888.13	494.41	1009.43	620.17	900.12	519.17	1005.22	530.51
11.611	0	0.14	0.04	0	11.02	0.1	4.75	22.97	2.7	2.7	54.05	61.42	0	98.02	97.29	44.4	2.7	0.02	10.08	68.51	0.74	1.8	0	1.04	0.46	0.19	0.01	0.03	1.83	9.26	0.05	0.04	7.27	0	0		-0.59	2.49	2.95	85.35	105.67	889.23	491.73	1013.4	619.65	900.24	517.46	1005.53	526.43
11.644	0	0.14	0.04	0	10.73	0.09	4.94	21.8	2.61	2.61	56.4	60.45	0	97.22	97.28	43.31	2.61	0.02	9.8	67.76	0.63	1.82	0	1.21	0.49	0.13	0.01	0.05	1.33	8.74	0.05	0.06	6.73	0	0		7.23	4.22	4.66	85.86	106.2	888.73	491.79	1011.96	620.43	900.44	518.39	1006.28	527.09
11.678	0	0.1	0.04	0	11.62	0.07	4.66	23.84	2.29	2.29	52.32	60.12	0	96.13	96.85	46.34	2.29	0.02	7.82	60.63	0.44	1.02	0	1.59	0.54	0.06	0.01	0.07	0.9	8.92	0.06	0.01	6.22	0	0		7.78	5.94	5.36	86.38	106.05	887.91	491.33	1010.05	618.34	899.8	517.52	1005.4	527.35
11.711	0	0.07	0.04	0	13.07	0.07	4.31	26.51	2.3	2.3	48.49	59.21	0	95.77	96.2	50.49	2.3	0.02	6.77	52.8	0.3	0.73	0	1.77	0.64	0.05	0.01	0.12	0.88	8.82	0.06	0	5.77	0	0		9.17	6.4	4.92	86.82	103.94	887.72	491.24	1008.46	617.53	899.52	517.37	1003.06	526.53
11.745	0	0.06	0.04	0	14.17	0.06	4.29	29.28	2.36	2.36	45.72	59.4	-0.93	96.16	95.71	53.18	2.3	0.02	6.7	46.65	0.23	0.68	0	2.36	0.79	0.03	0.01	0.23	0.53	9.92	0.06	0.01	5.01	0	0		9.22	5.89	4.15	87.13	103.21	888.7	491.55	1007.11	615.63	899.02	517.43	1001.9	525.67
11.778	0	0.05	0.04	0	13.87	0.06	4.24	28.26	2.77	2.77	46.74	58.16	-1.09	96.08	94.66	53.27	2.22	0.02	7.08	43.18	0.25	0.83	0	2.77	0.97	0.02	0.02	0.25	0.4	9.68	0.07	0.01	4.64	0	0		5.61	6.01	3.61	86.9	103.28	888.18	490.85	1006.92	614.74	898.17	516.67	1001.18	524.11
11.811	0	0.03	0.04	0	13.72	0.06	4.08	26.78	2.99	2.99	48.22	56.48	-1.42	98.17	93.59	53.8	2.14	0.03	6.68	30.5	0.27	1.06	0	2.99	1.33	0.01	0.02	0.26	0.37	8.44	0.07	0.01	4.41	0	0		10.09	2.09	1.9	86.54	104.66	888.13	488.77	1008.43	613.77	896.75	516.57	1001.21	523
11.845	0	0.03	0.04	0.01	14.09	0.06	4.25	25.19	4.29	4.29	49.81	57.3	-2.19	98	92.71	55.11	2.1	0.05	7.42	26.82	0.38	0.99	0	4.29	1.82	0.01	0.02	0.25	0.27	6.01	0.07	0.02	3.77	0	0		12.89	2.54	2.41	86.37	105.2	887.73	487.87	1008.87	614.17	896.97	515.58	1001.87	523.48
11.878	0	0.02	0.04	0.01	14.09	0.05	4.14	23.98	4.78	4.78	52.05	56.56	-2.48	97.54	91.84	55.94	1.86	0.07	7.24	20.42	0.44	0.64	0	4.78	2.06	0.01	0.02	0.25	0.25	4.46	0.08	0.05	3.51	0	0		14.4	3.59	2.56	86.51	104.39	887.67	488.08	1007.61	613.53	896.85	515.77	1000.95	523.45
11.911	0	0.02	0.04	0.01	14.25	0.05	4.33	24.07	4.59	4.59	51.85	58.25	-2.7	98.26	92.89	55.35	1.77	0.08	7.31	20.45	0.54	0.48	0	4.59	2.18	0.01	0.02	0.22	0.23	4.11	0.08	0.03	3.46	0	0		15.02	1.82	1.35	86.44	104.04	887.6	487.06	1008.12	611.81	896.28	514.89	999.94	523.89
11.945	0	0.02	0.04	0.01	16.57	0.05	4.65	26.89	5.95	5.95	48.11	63.05	-3.99	98.11	94.04	59.16	1.56	0.09	7.61	21.05	0.7	0.48	0	5.95	2.37	0	0.03	0.23	0.21	2.71	0.09	0.27	2.84	0	0		21.06	2.26	1.97	86.42	102.95	887.28	488.28	1006.61	613.67	896.36	516.93	999.01	524.8
11.978	0	0.02	0.03	0.01	21.32	0.05	4.27	34.88	5.85	5.85	40.12	64.94	-4.56	98.39	95.15	67.24	1.54	0.11	7.3	22.52	0.75	0.74	0	5.85	2.37	0.01	0.03	0.26	0.19	2.51	0.08	0.43	2.68	0	0		18.9	1.45	0.52	86.83	101.75	887.82	489.34	1007.43	614.01	896.45	518.51	997.97	525.27
12.011	0	0.02	0.04	0.01	19.09	0.04	5	30.08	6.18	6.18	44.92	67.13	-6.05	97.57	96.04	61.57	1.66	0.12	5.91	21.68	0.58	0.9	0	6.18	2.52	0.01	0.03	0.2	0.17	2.03	0.08	0.37	2.23	0	0		16.35	3.54	1.46	86.19	103.5	887.61	490.12	1006.47	615.24	895.69	519.77	999.13	523.06
12.045	0	0.02	0.05	0.01	15.6	0.04	6.09	23.31	6.91	6.91	53.38	69.11	-7.07	97.32	96.44	53.37	1.82	0.12	5.39	21.97	0.5	1.41	0	6.91	2.62	0.01	0.03	0.14	0.14	1.48	0.08	0.58	1.91	0	0		12.08	4.05	1.55	85.98	104.53	887.42	490.33	1005.89	614.24	894.87	519.33	999.34	522.56
12.078	0	0.03	0.06	0.01	12.61	0.04	6.99	18.08	6.84	6.84	63.83	69.43	-7.24	97.27	96.7	45.54	1.91	0.09	5.33	21.08	0.4	1.64	0	6.84	2.73	0.01	0.02	0.11	0.13	1.42	0.08	0.26	1.83	0	0		9.99	4.14	1.53	86.09	104.3	887.36	490.77	1006.08	614.45	895.04	519.23	999.27	523.23
12.112	0	0.03	0.07	0.01	9.74	0.04	8.05	13.13	6.5	6.5	73.75	68.83	-7.02	97.46	96.69	36.64	1.97	0.07	6.34	22.15	0.52	1.76	0	6.5	2.95	0.01	0.02	0.06	0.12	1.24	0.08	0.62	1.62	0	0		11.15	3.76	1.98	85.77	105.06	886.99	490.42	1005.81	614.79	894.7	519.09	999.7	522.69
12.145	0	0.04	0.08	0.01	8.23	0.04	8.9	10.56	6.26	6.26	78.87	68.7	-7.17	98.22	96.85	30.7	2.2	0.05	6.55	24.77	0.55	1.55	0	6.26	3.08	0.01	0.02	0.09	0.11	1.13	0.08	0.18	1.53	0	0		7.53	1.94	1.94	85.77	105.01	885.91	489.46	1007.09	615.31	894.8	517.28	999.66	523.06
12.178	0	0.04	0.08	0.01	8.79	0.04	8.55	11.48	6.28	6.28	77.04	68.28	-6.5	98.09	96.6	33.28	2.13	0.04	7.84	25.86	0.63	1.21	0	6.28	3.2	0.01	0.02	0.14	0.12	1.06	0.08	0.08	1.59	0	0		12.14	2.3	1.42	86	105.57	885.51	488.65	1009.49	617.51	895.17	517.36	1000.48	524.72
12.212	0	0.05	0.08	0.01	8.43	0.04	9.56	10.76	7.29	7.29	78.49	70.8	-7.4	96.43	97.07	31.23	2.36	0.04	7.68	27.72	0.79	1.62	0	7.29	3.46	0.01	0.02	0.15	0.1	0.88	0.07	0.13	1.49	0	0		12.8	5.52	4.95	86.14	103.22	887.04	490.84	1004.08	613.49	897.37	516.33	1000.11	526.24
12.245	0	0.06	0.11	0.01	6.37	0.04	10.88	7.58	6.99	6.99	78.23	70.23	-7.27	97.34	97.03	22.03	2.53	0.04	7.89	29.99	0.75	1.79	0	6.99	3.31	0.01	0.02	0.15	0.09	0.9	0.06	0.18	1.46	0.03	0		14.78	4	2.07	85.83	105.46	887.61	491.07	1004.44	612.92	894.25	519.22	999.56	524.81
12.278	0	0.05	0.09	0.01	7.49	0.04	9.34	9.21	5.84	5.84	81.33	68.41	-7.29	97.59	97.11	27.1	2.41	0.05	6.52	26.16	0.59	1.6	0	5.84	2.46	0.01	0.01	0.08	0.08	0.82	0.04	0.44	1.36	0.04	0		15.62	3.49	3.24	86.04	104.69	887.88	492.89	1003.12	613.67	895.06	519.96	999.54	526.72
12.312	0	0.05	0.09	0.01	8.64	0.04	8.53	10.83	4.97	4.97	78.34	67.33	-7.6	97.59	97.37	31.18	2.7	0.06	5.92	29.04	0.69	1.77	0	4.97	2.16	0.02	0.02	0.04	0.06	0.79	0.04	0.59	1.23	0.04	0		8.65	3.5	2.27	85.6	102.34	887.05	491.55	1004.47	614.28	895.64	519	997.88	523.41
12.345	0	0.04	0.07	0.01	11.6	0.04	7.3	15.5	4.51	4.51	69	67.4	-7.29	96.85	97.86	40.52	2.64	0.08	6	27.75	0.6	1.23	0	4.51	1.66	0.02	0.02	0.03	0.06	0.83	0.03	0.52	1.27	0	0		15.11	4.86	3.29	86.16	103.1	888.21	493.59	1003.18	614.1	896.06	521.24	999.03	526.51
12.378	0	0.03	0.06	0.01	13.56	0.04	6.46	18.73	4.15	4.15	62.53	66.33	-7.06	96.58	97.62	46.12	2.58	0.11	5.78	21.7	0.51	1.09	0	4.15	1.43	0.02	0.02	0.03	0.06	0.94	0.02	0.37	1.29	0	0		12.25	5.29	3.58	85.92	101.11	887	493	1002.3	613.67	896.21	520.24	997.18	525.46
12.412	0	0.02	0.05	0.01	15.77	0.04	6.09	22.38	4.46	4.46	55.24	66.2	-6.26	97.43	97.23	51.63	2.86	0.14	8.08	20.01	0.71	1.8	0	4.46	1.27	0.03	0.02	0.03	0.05	1.15	0.02	0.21	1.28	0	0		13.51	3.82	3.62	85.79	101.79	886.47	493.31	1001	613.27	894.98	520.19	996.59	526.12
12.445	0	0.02	0.05	0.01	16.61	0.05	5.84	24.04	4.37	4.37	51.91	65.95	-5.58	98.68	97.18	53.73	2.69	0.17	8.84	17.04	0.64	2.02	0	4.37	1.23	0.03	0.02	0.05	0.06	1.3	0.02	0.08	1.4	0	0		9.39	0.43	1.16	85.82	102.71	887.3	493.78	1001.81	611.33	893.37	520.59	995.88	526.94
12.479	0	0.02	0.05	0.01	17.23	0.06	5.81	25.39	4.59	4.59	49.61	65.75	-4	97.66	96.87	55.62	2.85	0.2	12.53	18.86	1.11	2.97	0	4.59	1.14	0.04	0.02	0.07	0.06	1.45	0.02	0.07	1.56	0	0		13.25	3.33	1.68	85.59	103.97	887.27	493.95	1001.64	611.51	893.1	521.53	996.89	527.8
12.512	0	0.02	0.04	0.01	20.51	0.06	5.32	31.41	4.78	4.78	43.59	66.48	-3.47	97.67	97.07	62.21	2.78	0.25	13.49	22.38	1.34	2.88	0	4.78	1.36	0.04	0.02	0.07	0.07	1.71	0.01	0.05	1.84	0	0		12.85	3.31	1.6	85.13	104.46	886.76	493.64	1001.67	612.35	892.53	521.42	996.85	526.9
12.545	0	0.03	0.03	0.01	22.49	0.07	5.16	35.03	5.21	5.21	39.97	67.12	-3.1	97.62	97	65.96	2.61	0.37	14.53	31.75	1.43	1.79	0	5.21	2.04	0.04	0.01	0.11	0.09	1.84	0.02	0.02	1.96	0	0		9.72	3.42	2.44	84.56	105.39	884.89	492.18	1000.82	610.96	891.39	520.25	996.66	525.3
12.579	0	0.03	0.03	0.01	27.52	0.08	4.54	44.3	5.16	5.16	30.7	67.37	-1.34	98.31	97.19	74.47	2.2	0.54	17.2	34.46	1.53	1.37	0	5.16	2.65	0.04	0.01	0.14	0.11	2.3	0.01	0.01	2.42	0	0		11.24	1.67	3.71	84.14	106.75	883.58	491.66	1001.01	613.88	891.24	518.29	997.73	525.85
12.612	0	0.04	0.03	0.01	27.92	0.09	4.62	45.1	5.45	5.45	29.9	67.6	-1.42	97.82	97.04	75.12	2.14	0.73	17.49	45.19	1.54	1.01	0	5.45	3.89	0.04	0.01	0.2	0.13	2.4	0.02	0.01	2.51	0	0		7.36	2.98	2.3	84.49	106.34	884.47	491.73	1002	613.08	891.21	518.61	997.35	525.06
12.645	0	0.06	0.02	0.01	32.64	0.08	4.22	52.75	5.46	5.46	22.25	68.68	-2.11	97.59	97.65	81.37	1.78	0.93	15.61	58.19	1.28	0.64	0	5.46	5.06	0.04	0.01	0.34	0.16	2.69	0.02	0.01	2.76	0	0		8.78	3.49	2.59	84.54	108.77	883.44	490.32	1003.09	610.98	890.31	519.41	998.89	525.76
12.679	0	0.07	0.02	0.01	35.65	0.08	4.1	58.21	6.23	5.65	16.79	71.03	-2.64	97.12	98.26	84.76	1.54	1.32	14.44	66.54	1.26	0.54	0	5.65	6.23	0.04	0.01	0.32	0.19	3.61	0.02	0.01	3.05	0	0		8.79	4.41	3.63	84.12	108.87	883.13	489.98	1002.88	613.56	890.93	517.07	999.51	525.01
12.712	0	0.1	0.02	0.01	37.26	0.08	4.13	60.72	7.64	5.63	14.28	73.69	-2.93	97.68	98.51	86	1.47	1.98	14.27	74.32	1.28	0.45	0	5.63	7.64	0.05	0	0.43	0.22	3.96	0.02	0	3.19	0	0		13.69	3.3	3.84	84.15	105.58	885.04	490.7	1001.66	612.71	893	517.39	998.31	525.01
12.746	0	0.11	0.02	0.01	38.09	0.09	3.92	63.24	8.92	4.93	11.76	75.78	-1.65	98.02	98.61	87.21	1.19	2.52	15.73	77.63	1.58	0.34	0	4.93	8.92	0.06	0	0.51	0.34	4.68	0.02	0.01	3.79	0	0		12.82	2.5	2.82	84.33	106.93	884.85	489.72	1002.47	610.53	891.83	517.22	998.45	525.29
12.779	0	0.11	0.02	0.01	38.96	0.09	4.01	65.13	10.7	5.36	9.87	78.43	-2.3	97.85	98.7	88.03	1.15	2.93	14.58	77.02	1.49	0.26	0	5.36	10.7	0.07	0	0.64	0.44	5.34	0.03	0	4.15	0	0		12.27	2.92	3.15	84.41	106.08	885.18	489.71	1001.87	609.62	892.38	516.9	998.16	524.85
12.812	0	0.11	0.02	0.01	40.35	0.09	4.09	67.04	11.44	5.78	7.96	79.67	-2.59	97.75	98.89	89.65	1.11	2.84	14.82	78.13	1.46	0.28	0	5.78	11.44	0.07	0	0.77	0.46	5.66	0.03	0.01	4.11	0	0		14.46	3.15	3.49	84.55	104.98	885.79	490.28	1001.26	609.4	893.22	517.19	997.85	525.57
12.846	0	0.1	0.01	0.01	41.09	0.09	4.32	69.49	12.61	7.39	5.51	81.21	-2.91	98	98.94	90.54	0.93	3.37	13.94	77.84	1.34	0.28	0	7.39	12.61	0.08	0	0.83	0.62	6.9	0.04	0.01	4.78	0	0		10.74	2.55	3.64	84.35	105.52	884.6	490.36	1000.96	611.64	892.29	516.49	997.52	524.22
12.879	0	0.1	0.01	0.01	42.78	0.1	4.51	71.82	12.44	8.63	3.18	80.94	-2.25	98.04	98.89	92.27	0.95	3.75	15.59	76.86	1.15	0.36	0	8.63	12.44	0.1	0	1	0.72	7.54	0.05	0.01	5	0	0		9.89	2.44	3.85	84.62	105.34	884.31	490.82	1000.18	610.59	892.02	516.9	997.04	525
12.912	0	0.1	0.01	0.01	43.32	0.11	4.65	72.18	12.63	8.99	2.82	81.05	-1.77	98.24	98.79	92.24	0.93	4.4	16.95	75.02	1.15	0.52	0	8.99	12.63	0.1	0	0.87	0.71	7.46	0.05	0.01	4.96	0	0		10.6	1.89	3.79	84.45	104.29	883.91	490.53	1000.5	612.15	892.43	516.36	996.4	524.58
12.946	0	0.09	0.01	0.01	43.96	0.12	4.95	72.51	12.98	10.19	2.49	81.16	-1.36	98.37	98.52	92.96	0.93	4.63	18.91	73.85	1.24	0.57	0	10.19	12.98	0.1	0	0.86	0.83	7.17	0.06	0.01	4.94	0	0		10.51	1.5	3.41	84.52	105.18	883.6	490.85	999.73	611.53	891.14	516.85	996.01	524.88
12.979	0	0.08	0.01	0.01	44.9	0.13	4.94	73.51	13.3	10.65	1.49	81.19	-1.25	98.17	98.23	94.21	0.9	4.9	19.49	70.56	1.37	0.59	0	10.65	13.3	0.11	0	0.81	0.8	7.15	0.06	0.01	4.98	0	0		10.4	2.09	3.64	84.57	105.12	883.68	490.98	999.42	611.36	891.26	516.76	996.06	524.92
13.012	0	0.07	0.01	0.01	45.76	0.12	4.81	74.7	13.35	10.75	0.3	80.87	-1.35	98.27	97.92	94.78	0.84	5.64	18.97	67.36	1.42	0.57	0	10.75	13.35	0.12	0	0.73	0.85	7.64	0.06	0.01	5.04	0	0		10.66	1.82	4.05	84.62	103.66	883.45	490.94	999.56	612.27	892.23	516.54	995.56	524.83
13.046	0	0.09	0.01	0.01	47.06	0.13	4.8	76.43	13.48	11.21	0	80.82	-1.25	98.08	97.75	95.96	0.76	6.32	19.94	71.18	1.82	0.64	0	11.21	13.48	0.15	0	1.02	0.9	8.21	0.07	0.02	5.05	0	0		10.44	2.34	3.6	84.45	104.23	883.75	491.16	998.4	610.47	891.17	516.84	995.11	524.61
13.079	0	0.1	0.01	0.01	47.14	0.12	5.13	76.18	14.32	13	0	81.28	-3.26	98.04	97.28	96.16	0.8	6.59	18.05	74.01	2.14	0.8	0	13	14.32	0.16	0	1.35	0.87	7.87	0.07	0.03	4.89	0	0	0	8.47	2.44	2.56	84.59	102.45	883.25	491.6	998.11	610.68	890.77	517.68	993.01	524.33
13.113	0	0.11	0.01	0.01	46.53	0.09	5.46	75.6	15.41	15.41	0	81.91	-6.74	96.55	96.72	96.7	0.82	6.1	15.14	77.54	3.5	1.13	0	15.41	14.72	0.2	0	2.11	0.99	7.62	0.07	0.01	4.42	0	0	0	11.67	5.34	3.27	84.45	104.26	882	490.8	996.69	607.86	889.15	518.97	993.27	524.44
13.146	0	0.1	0.01	0.01	44.7	0.09	5.98	74.35	17.47	17.47	0.65	84.51	-6.82	97.39	96.01	96.98	0.84	4.25	15.27	76.95	2.63	1.25	0	17.47	15.08	0.2	0	1.81	1.02	8.31	0.06	0.01	4.44	0	0	0	11.86	3.91	3.84	83.97	102.26	882.21	490.57	994.69	605.32	889.75	516.55	991.63	525.34
13.179	0	0.12	0.01	0.01	44.21	0.08	6.18	73.63	18.67	18.67	1.37	86.15	-8.24	98.21	96.02	97.41	0.87	3.37	13.6	82.23	3.16	1.75	0	18.67	15.06	0.17	0	1.29	1.31	7.84	0.06	0.03	4.36	0	0	0	6.55	1.99	3.46	83.72	106.09	879.81	488.72	996.51	606.28	887.26	515.56	993.01	523.99
13.213	0	0.12	0.01	0.01	44.21	0.09	7.5	73.56	22.64	22.64	1.44	89.72	-8.46	97.59	95.78	97.65	0.82	2.83	15.14	82.68	2.46	1.63	0	22.64	13.79	0.18	0	0.94	1.39	8.3	0.06	0.02	4.06	0	0	0	16.69	3.5	4.27	83.98	102.05	881.58	491.2	993.84	607.55	889.49	516.7	991.06	526.65
13.246	0	0.13	0.01	0.01	45.01	0.09	8.47	73.47	24.81	24.81	1.53	91.42	-9.64	97.67	96.01	97.97	0.77	2.92	14.76	83.73	2.33	1.72	0	24.81	14.36	0.16	0	0.92	1.59	7.54	0.06	0.01	3.91	0	0	0	9.98	3.33	2.62	84.08	102.19	880.54	490.54	994.53	608.51	887.86	516.22	989.75	524.08
13.279	0	0.13	0.01	0.01	44.89	0.08	10.85	73.15	30.01	30.01	1.85	94.33	-13.16	97.37	95.8	98.3	0.76	2.75	13	84.14	2.97	2	0	30.01	16.08	0.15	0	0.97	1.66	7.2	0.06	0.01	3.67	0	0	0	7.66	3.94	3.05	84.1	103.33	880.43	490.31	994.09	606.54	887.4	515.77	990.38	524.32
13.313	0	0.12	0.01	0.01	44.82	0.07	14.22	71.95	36.47	36.47	3.05	96.59	-14.99	97.42	95.08	98.46	0.74	2.43	12.43	80.71	1.93	1.98	0	36.47	15.23	0.11	0.01	1.14	2.02	6.64	0.05	0.02	3.53	0	0	0	10.92	3.84	2.98	84.11	103.03	880.18	490.44	993.52	606.07	887.1	516.38	989.74	525.32
13.346	0	0.1	0.01	0.01	43.53	0.07	12.32	71.27	35.48	35.48	3.73	96.34	-14.73	98.04	94.15	98.56	0.7	1.88	10.61	76.13	2.12	2.09	0	35.48	12.79	0.11	0.01	1.17	2.17	7.21	0.05	0.02	3.58	0	0	0	10.11	2.44	4.06	84.03	102.46	878.84	489.97	991.55	602.8	886.56	516.42	988.61	525.55
13.379	0	0.09	0.01	0.01	44.5	0.07	12.35	71.95	35.44	35.44	3.05	96.33	-14.43	97.93	94.91	98.54	0.71	1.98	11.08	75.61	2.47	2.23	0	35.44	11.26	0.11	0.01	0.99	3	7.18	0.05	0.05	3.59	0	0	0	9.55	2.71	2.68	83.19	107.18	874.86	487.62	992.76	605.51	881.67	517.41	988.7	522.97
13.413	0	0.11	0.01	0.01	46.7	0.07	14.98	72.84	38.46	38.46	2.16	97.13	-15.2	97.34	95.71	98.7	0.7	2.97	12.43	78.49	2.39	1.61	0	38.46	12.11	0.09	0.01	1.24	3.85	6.29	0.05	0.03	3.62	0	0	0	16.72	4	6.13	83.79	104.56	874.91	489.89	989.93	607.53	884.46	517.57	988.68	526.04
13.446	0	0.1	0.01	0.01	46.04	0.08	14.04	72.08	37.66	37.66	2.92	96.92	-14.59	97.65	95.26	98.57	0.73	2.95	13.17	77.44	3.08	1.22	0	37.66	11.57	0.09	0.01	1.08	4.17	5.98	0.05	0.02	3.68	0	0	0	9.83	3.37	2.6	83.31	104.55	875.56	489.68	990.56	607.83	882.18	516.54	986.51	523.28
13.48	0	0.13	0.01	0.01	46.23	0.09	15.47	71.25	38.88	38.88	3.75	97.11	-13.75	97.12	95.1	98.17	0.77	2.46	16.38	81.6	2.99	1.2	0	38.88	12.11	0.06	0.01	1.25	6.18	6.05	0.05	0.03	3.59	0	0	0	11.58	4.41	3.51	83.09	103.92	875.96	489.5	990.36	608.72	883.32	516.05	987.05	522.35
13.513	0	0.13	0.01	0.01	45.81	0.09	15.98	70.37	39.67	39.67	4.63	97.23	-14.36	97.05	94.9	97.96	0.77	2.27	15.36	81.14	2.56	1.01	0	39.67	12.44	0.06	0.01	1.52	6.09	5.63	0.05	0.01	3.62	0	0	0	13.29	4.53	4.29	83.78	105.6	876.22	489.67	992.38	609.22	884.39	516.38	989.61	525.4
13.546	0	0.13	0.01	0.01	45.49	0.09	15.72	70.43	38.09	38.09	4.57	96.73	-13.56	97.65	95.59	97.39	0.78	2.34	16.38	82.45	2.52	1.1	0	38.09	13.41	0.07	0.01	1.54	5.29	5.5	0.05	0.01	3.76	0	0	0	14.83	3.36	4.06	83.75	104.47	876.62	489.92	993.4	612.33	885.37	516.82	989.57	524.39
13.58	0	0.15	0.01	0.01	46.46	0.11	14.27	71.05	35.02	35.02	3.95	95.77	-11.24	97.44	96.03	97.13	0.74	2.85	18.78	84.89	2.22	1.1	0	35.02	13.76	0.05	0	1.86	6.11	5.54	0.04	0.03	3.99	0	0	0	12.71	3.8	4.15	84.14	103.75	877.17	490.67	993.75	612.52	886.24	517.34	989.72	524.68
13.613	0	0.16	0.01	0.01	46.8	0.12	12.22	71.96	31.41	31.41	3.04	94.31	-9.14	97.32	96.6	96.87	0.75	3.42	19.49	88.29	2.08	0.88	0	31.41	12.87	0.05	0	1.61	5.51	5.73	0.04	0.03	4.29	0	0	0	12.31	4.03	4.6	84.27	103.87	878.31	491.09	995.37	613.5	887.98	517.04	991.47	525.9
13.646	0	0.15	0.01	0.01	45.32	0.15	10.17	71.49	27.59	27.59	3.51	92.39	-5.7	97.05	96.43	96.81	0.73	2.89	22.54	88.09	2.19	0.95	0	27.59	12.42	0.05	0	1.26	4.86	5.92	0.05	0.03	4.76	0	0	0	8.69	4.53	4.49	84.48	103.8	879.66	491.53	997.9	614.99	889.87	517.17	993.31	525.9
13.68	0	0.15	0.01	0.01	41.6	0.21	8.07	69.18	23.69	23.69	5.82	89	-0.88	96.63	95.43	95.67	0.66	2.3	26.82	89.47	2.39	0.63	0	23.69	10.91	0.05	0.01	1.21	3.71	6	0.05	0	5.6	0	0	0	8.22	5.22	5.08	84.4	103.96	880.87	491.44	999.52	615.38	891.81	515.94	995.17	527.01
13.713	0	0.15	0.01	0.01	40.82	0.25	7.34	69.13	21.77	21.77	5.87	87.31	0	97.16	95.4	95.57	0.63	2.28	29.15	89.41	2.27	0.46	0	21.77	10.61	0.05	0.01	1.16	3.27	6.09	0.05	0.01	6.18	0	0	0	10.81	4.34	5.28	84.49	103.56	882.13	491.89	1000.73	616.07	893.35	516.93	996.35	527.69
13.747	0	0.13	0.01	0.01	39.64	0.24	5.76	68.72	17.87	17.87	6.28	83.42	0	97.02	95.57	95.29	0.75	2.27	26.67	86.74	2.83	0.52	0	17.87	9.99	0.05	0.01	1.18	2.57	5.76	0.04	0.3	6.93	0	0	0	10.74	4.58	4.91	84.4	104.75	883.32	491.73	1002.76	616.16	894.01	518.39	998.42	526.83
13.78	0	0.13	0.01	0.01	36.98	0.25	4.48	66.99	14.29	14.29	8.01	78.89	0	97.5	95.45	94.21	0.76	1.57	25.89	88.23	3.13	0.73	0	14.29	7.82	0.06	0.01	0.85	2.2	5.76	0.04	0.12	7.9	0	0	0	9.94	3.69	5.34	84.72	104.14	885.5	492.95	1004.03	616.16	896.39	518.8	1000.1	528.25
13.813	0	0.12	0.01	0.01	35.75	0.2	3.87	66.22	13.14	13.14	8.78	76.3	0	96.69	94.74	93.78	0.77	1.09	21.71	87.23	2.64	1.51	0	13.14	5.99	0.06	0.02	0.57	2.04	6.55	0.04	0.11	7.94	0	0	0	11.33	5.13	5.04	84.46	105.87	886.77	493.81	1003.91	615.83	896.01	518.85	1001.32	529.71
13.847	0	0.11	0.01	0.01	33.47	0.21	3.22	64.83	10.08	10.08	10.17	71.93	0	96.89	94.97	92.3	0.86	0.72	20.21	86.43	2.65	2.46	0	10.08	5.19	0.08	0.02	0.49	1.56	6.69	0.04	0.05	9.04	0	0	0	10.78	4.8	5.69	84.43	105.93	887.33	493.85	1004.32	615.13	897.04	518.54	1002.31	530.32
13.88	0	0.11	0.01	0.01	32.92	0.25	3.3	65.15	9.65	9.65	9.85	71.54	0	97.51	95.16	91.76	0.88	0.64	22.97	85.84	2.39	2.58	0	9.65	5.36	0.09	0.02	0.64	1.12	7.46	0.03	0.09	9.22	0	0	0	9.84	3.65	5.35	84.4	105.17	888.03	494.09	1004.55	614.94	897.5	518.86	1002.11	529.67
13.913	0	0.12	0.01	0.01	31.25	0.23	3.41	63.06	9.27	9.27	11.94	71.02	0	96.99	95.22	89.12	0.97	0.59	22.4	85.29	2.34	3.03	0	9.27	5.45	0.1	0.02	0.78	1.12	7.9	0.04	0.09	8.98	0	0	0	11.63	4.64	5.01	84.45	104.63	887.91	493.85	1006.02	617.14	898.13	519.6	1002.3	529.36
13.947	0	0.11	0.01	0.01	30.91	0.24	3.34	65.63	7.86	7.86	9.37	70.25	0	97.04	96.16	88.26	1.01	0.59	22.4	83.67	2.72	2.65	0	7.86	6.04	0.12	0.01	1.04	0.89	10.52	0.04	0.09	9.25	0	0	0	9.76	4.55	4.08	84.51	104.45	889.79	494.56	1005.67	615.04	898.23	519.56	1002.22	529.31
13.98	0	0.11	0.01	0.01	30.97	0.22	3.55	66.49	8.26	8.26	8.51	71.44	0	97.41	96.49	87.44	1.05	0.53	21.77	82.6	2.63	2.95	0	8.26	6.01	0.11	0.01	1.19	0.97	11.98	0.03	0.05	8.73	0	0	0	11.97	3.86	5.04	84.25	102.9	889.99	494.9	1003.18	612.5	898.65	518.91	1000.93	530.23
14.013	0	0.1	0.01	0.01	29.38	0.19	3.33	66.49	7.65	7.65	8.51	69.36	0	97.8	95.86	86	1.02	0.49	18.72	80.16	2.67	2.98	0	7.65	6.28	0.14	0.02	1.26	0.93	14.1	0.04	0.15	8.8	0	0	0	7.42	3.04	3.74	84.02	104.43	889.16	493.13	1004.04	608	896.83	519.57	1000.75	529.88
14.047	0	0.08	0.01	0.01	29.18	0.18	3.13	70.78	6.71	6.65	4.22	67.05	0	96.47	95.46	85.91	1.08	0.42	17.61	73.8	1.98	2.53	0	6.65	6.71	0.12	0.02	1.11	1.09	19.44	0.04	0.12	9.01	0	0	0	13.46	5.47	4.02	83.09	103.32	888.97	492.39	1002.62	606.05	896.89	519.18	999.58	530.57
14.08	0	0.07	0.01	0.01	29.3	0.16	3.02	71.87	6.46	6.46	3.13	66.47	0	97.38	95.39	85.95	1.15	0.37	15.61	69.08	1.55	1.66	0	6.46	6.36	0.13	0.02	0.71	1.26	20.8	0.04	0.13	9.13	0	0	0	8.99	3.93	3.51	82.86	106.51	885.84	490.96	1003	608.12	893.35	520.3	999.61	527.51
14.114	0	0.06	0.01	0.01	29.31	0.15	2.78	74.95	6.16	5.74	0.05	64.62	0	97.01	94.67	86.29	1.24	0.36	14.13	65.13	1.35	0.74	0	5.74	6.16	0.13	0.02	0.42	1.57	24.97	0.04	0.11	9.08	0	0	0	13.01	4.6	4.92	82.69	105.46	885.05	491.55	1001.06	607.85	893.65	520.41	998.87	527.6
14.147	0	0.06	0.01	0.01	28.72	0.15	2.81	76.49	6.61	5.46	0	64.96	0	97.01	94.41	85.39	1.32	0.3	14.49	66.73	1.47	0.8	0	5.46	6.61	0.12	0.03	0.58	1.87	28.22	0.04	0.04	8.88	0	0	0	10.91	4.6	3.88	82.99	106.52	883.92	491.77	1001.09	609.01	891.76	520.41	998	528.07
14.18	0	0.08	0.01	0.01	31.49	0.13	2.78	77.16	7.03	5.68	0	66.93	0	97.19	95.08	88.41	1.5	0.28	13.04	72.45	2.31	0.8	0	5.68	7.03	0.1	0.03	0.73	2.2	25.45	0.04	0.03	8.52	0	0	0	8.27	4.28	3.47	83.37	108.85	884.87	491.96	1004.6	611.94	892.56	520.22	1001.07	528.84
14.214	0	0.08	0.01	0.01	35.04	0.11	2.92	81.55	6.2	6.2	0	65.43	0	97.24	95.08	90.81	1.9	0.26	13.71	71.86	2.06	0.98	0	6.2	6.15	0.14	0.03	0.83	2.92	29.51	0.04	0.02	6.98	0	0	0	15.02	4.19	5.19	83.58	104.33	886.66	494.26	1001.42	611.84	895.51	520.52	999.32	530.87
14.247	0	0.08	0.01	0.01	36.8	0.11	2.97	83.02	6.1	6.06	0	66.53	0	98.14	95.78	91.89	1.95	0.26	13.67	74.31	2	1.13	0	6.06	6.1	0.11	0.03	0.84	3.28	30.16	0.04	0.02	6.75	0	0	0	11.82	2.18	3.42	83.02	106.42	885.01	492.84	1002.08	611.5	892.51	519.79	998.48	529.65
14.28	0	0.09	0.01	0.01	39.48	0.11	3.06	87.7	6.49	5.73	0	69.53	0	95.99	97.11	93.33	2.05	0.31	14.07	77.38	2.02	0.83	0	5.73	6.49	0.11	0.02	0.9	4.24	36.39	0.04	0.02	6.81	0	0	0	11.52	6.13	3.53	82.72	106.48	885.92	492.23	1003.05	610.22	893.55	520.13	999.67	528.91
14.314	0	0.12	0.01	0.01	42.37	0.12	3.28	90.81	7.09	5.87	0	71.44	0	96.26	97.66	94.4	2.17	0.41	15.73	83.24	1.69	0.62	0	5.87	7.09	0.1	0.01	0.97	5.93	42.51	0.04	0.02	6.23	0	0	0	10.56	5.75	3.11	82.87	104.76	887.52	494.27	1002.75	613.05	894.61	521.18	999.15	528.02
14.347	0	0.14	0.01	0.01	43.04	0.12	3.42	91.19	8.68	5.82	0	74.5	0	97.47	98	94.73	2.2	0.46	16.48	87.33	1.99	0.47	0	5.82	8.68	0.09	0.01	1.43	6.14	42.89	0.04	0.02	6.14	0	0	0	12.51	3.75	3.12	82.67	106.07	886.91	493.56	1003.58	611.61	894.13	521.21	999.83	529.99
14.38	0	0.17	0.01	0.01	44.95	0.12	3.69	91.21	10.54	5.94	0	78.08	-0.67	96.94	98.6	95.23	2.3	0.52	16.77	90.64	1.96	0.38	0	5.94	10.54	0.08	0.01	1.96	7.41	41.79	0.04	0.01	5.85	0	0	0	7.86	4.73	4.22	83.06	107.08	888.13	494.02	1005.92	613.38	896.47	519.6	1002.92	531.26
14.414	0	0.19	0.01	0.01	47.95	0.11	3.81	91.27	11.83	6.24	0	80.27	-2.09	95.92	98.96	96.26	2.25	0.65	15.84	92.01	2.21	0.5	0	6.24	11.83	0.06	0.01	2.26	10.62	40.44	0.04	0.02	5.54	0	0	0	8.58	6.22	5.76	83.13	108.39	887.96	493.73	1007.2	615.36	897.66	520.27	1005.57	530.44
14.447	0	0.18	0.01	0.01	47.59	0.12	3.87	90.55	12.95	6.33	0	81.62	-1.42	97.01	98.93	96.54	2.01	0.8	16.75	91.13	1.85	0.41	0	6.33	12.95	0.06	0.01	2.35	9.55	37.97	0.04	0.01	5.75	0	0	0	6.18	4.6	5.86	83.62	106.55	889.36	495.01	1007.42	616.54	899.44	519.44	1005.35	531.12
14.481	0	0.2	0.01	0.01	48.54	0.13	3.65	89.74	12.14	5.32	0	80.88	-0.23	97.07	99.14	96.73	2.11	0.93	17.97	93.95	2.28	0.48	0	5.32	12.14	0.06	0	1.75	11.14	35.24	0.05	0	5.98	0	0	0	9.2	4.5	5.13	83.82	105.32	889.23	494.39	1011.1	621.7	901.23	519.27	1005.82	531.62
14.514	0	0.2	0.01	0.01	47.89	0.15	3.57	88.19	12.03	4.95	0	80.73	0	98.04	99.13	96.55	2.02	1.03	19.37	94.27	2.21	0.41	0	4.95	12.03	0.05	0	1.2	10.79	31.53	0.05	0	6.44	0	0	0	8.6	2.45	5.34	83.97	106.09	891.47	495.11	1012	620.72	902.5	520.18	1008.01	531.29
14.547	0	0.2	0.01	0.01	47.5	0.19	3.53	87.39	10.85	4.82	0	79.24	0	97.71	99.15	96.69	1.86	1.03	22.7	95.53	1.79	0.27	0	4.82	10.85	0.05	0	0.75	10.33	29.59	0.06	0	6.87	0	0	0	7.24	3.24	5.7	84.21	105.19	891.48	495.08	1012.73	621.23	903.6	520.15	1008.2	531.27
14.581	0	0.19	0.01	0.01	47.79	0.18	3.4	84.56	9.1	4.61	0	78.48	0	97.51	99.23	96.62	1.71	1.13	22.08	95.42	1.3	0.25	0	4.61	9.1	0.03	0	0.58	10.2	23.82	0.06	0	6.71	0	0	0	7.11	3.66	5.25	83.98	106.71	891.04	493.89	1014.89	623.29	903.37	519.49	1009.54	530.35
14.614	0	0.2	0.01	0.01	47.28	0.21	3.3	83.47	6.78	4.33	0	78.51	0	97.56	99.25	96.2	1.75	1.22	24.76	96.71	1.61	0.29	0	4.33	6.78	0.03	0	0.55	10.21	22.2	0.06	0.01	6.9	0	0	0	9.99	3.55	5.12	83.4	106.77	890.06	492.66	1013.44	621.81	902	518.99	1008.28	529.21
14.647	0	0.2	0.01	0.01	46	0.25	3.25	81.32	4.72	4.25	0	78.23	0	97.29	99.2	95.34	1.73	1.1	27.5	97.44	2.21	0.32	0	4.25	4.72	0.03	0	0.49	10.05	19.67	0.06	0.02	6.98	0	0	0	6.7	4.09	5.62	83.52	107.38	890.4	492.03	1013.57	619.78	902.39	517.94	1009.25	528.55
14.681	0	0.19	0.01	0.01	45.33	0.23	3.07	80.52	4.37	4.37	0	76.62	0	97.61	99.15	95.7	1.33	1.09	25.95	97.15	2.02	0.41	0	4.37	3.67	0.03	0	0.53	8.95	18.12	0.07	0.01	7.2	0	0	0	6.24	3.45	5.74	84.32	107.32	892.84	493.46	1016.03	621.25	904.98	518.97	1011.71	530.12
14.714	0	0.18	0.01	0.01	44.17	0.31	3.12	79	4.57	4.57	0	75.72	0	97.57	99.19	95.54	1.27	0.94	30.3	97.28	2.73	0.5	0	4.57	2.93	0.03	0	0.48	8.3	16.12	0.07	0.02	7.52	0	0	0	10.12	3.54	4.79	84.34	107.85	893.74	494.21	1015.9	621.82	904.33	519.94	1011.61	531.05
14.748	0	0.17	0.01	0.01	43.42	0.3	3	76.36	4.34	4.34	0	73.89	0	97.31	99.16	95.56	1.17	0.84	28.33	96.66	1.15	0.57	0	4.34	2.78	0.03	0	0.47	7.11	12.56	0.09	0.03	8.32	0	0	0	6.57	4.05	5.17	84.58	106.36	894.35	494.33	1016.7	622.05	906.06	519.31	1011.82	530.56
14.781	0	0.16	0.01	0.01	42.65	0.32	2.93	75.16	4.24	4.24	0	72.77	0	97.68	99.19	95.64	1.07	0.82	28.63	96.66	1.4	0.73	0	4.24	2.71	0.03	0	0.41	6.38	10.92	0.1	0.02	8.68	0	0	0	6.93	3.29	4.47	84.71	104.38	895.83	494.99	1016.98	621.19	907.28	520.05	1011.09	530.87
14.814	0	0.16	0.01	0.01	41.98	0.4	3.05	75.48	4.25	4.25	0	72.38	0	97.78	99.23	95.16	1.13	0.89	32.21	96.74	1.73	0.88	0	4.25	2.84	0.04	0	0.39	6.09	11.71	0.1	0.06	8.85	0	0	0	9.91	3.07	5.37	84.49	106.31	896.72	495.61	1016.42	620.07	907.25	521.15	1013.03	531.77
14.848	0	0.16	0.01	0.01	40.46	0.4	3.01	73.47	4.42	4.42	1.53	70.66	0	97.53	99.32	94.78	1.22	0.98	30.53	97.07	2.31	1.2	0	4.42	3.77	0.04	0	0.64	4.95	9.37	0.11	0.05	9.66	0	0	0	7.38	3.63	5.27	84.34	106.27	897.56	496.01	1016.12	619.01	907.49	520.58	1013.17	531.78
14.881	0	0.15	0.01	0.01	40.7	0.34	2.92	74.1	4.72	4.61	0.9	70.43	0	97.86	99.4	95.41	1.22	1.26	27.46	96.33	3.15	1.57	0	4.61	4.72	0.05	0	0.73	4.73	9.15	0.12	0.03	9.85	0	0	0	7.56	2.89	5.12	83.98	106.47	897.85	496.05	1015.53	618.1	907.11	520.39	1012.98	531.64
14.914	0	0.15	0.01	0.01	42.68	0.25	2.88	76.11	5.73	4.74	0	72	0	98.13	99.36	96.63	1.25	1.7	23.1	95.24	2.68	1.71	0	4.74	5.73	0.04	0	0.88	4.64	10.12	0.11	0.04	9.32	0	0	0	4.66	2.19	5.4	84.21	105.96	898.64	496.91	1015.19	616.21	907.86	520.47	1013.07	532.95
14.948	0	0.15	0.01	0.01	41.52	0.15	2.68	75.34	6.25	4.15	0	72.69	0	97.94	99.27	95.3	1.32	1.5	14.46	93.75	2.35	1.43	0	4.15	6.25	0.05	0	0.91	4.3	10.75	0.12	0.02	9.09	0	0	0	6.75	2.7	5.29	83.72	106.74	898.49	495.87	1015.9	614.51	907.66	521.11	1013.74	532.97
14.981	0	0.13	0.01	0.01	40.69	0.13	2.67	75.86	6.59	4.15	0	72.84	0	97.18	99.02	94.51	1.37	1.08	11.43	91.08	1.77	1.24	0	4.15	6.59	0.05	0.01	0.61	4.44	12.87	0.12	0.04	9.01	0	0	0	9.21	4.3	4.85	83.07	106.69	898.05	494.94	1015.41	612.32	906.84	521.66	1012.96	532.72
15.014	0	0.11	0.01	0.01	38.97	0.12	2.64	75.41	6.33	3.87	0	72.09	0	98.36	98.82	92.74	1.4	0.75	9.83	85.78	1.41	0.91	0	3.87	6.33	0.06	0.01	0.41	4.56	14.58	0.13	0.06	9.07	0	0	0	13.19	1.54	5.22	82.57	108.27	896.46	494.29	1015.56	613.39	905.58	523.79	1013.4	533.68
15.048	0	0.1	0.01	0.01	37.27	0.11	2.93	75.43	6.7	4.19	0	72.44	0	98.58	98.65	90.14	1.61	0.53	10.3	80.1	1.16	0.69	0	4.19	6.7	0.07	0.01	0.46	4.07	17.6	0.12	0.01	8.21	0	0	0	11.64	0.79	5.31	82.85	105.84	898.34	497.31	1014.76	614.27	907.37	523.92	1012.64	534.9
15.081	0	0.06	0.01	0.01	36.1	0.13	2.85	76.86	5.53	3.85	0	69.73	0	98.07	98.19	89.47	1.65	0.31	13.09	68.75	1.24	0.83	0	3.85	5.53	0.08	0.01	0.3	4.22	20.84	0.12	0.08	8.39	0	0	0	7.74	2.35	5.14	82.33	109.67	895.05	494.81	1015.69	615.46	904.25	523.34	1013.45	533.53
15.115	0	0.05	0.01	0.01	34.37	0.15	2.84	79.98	4.07	4.07	0	65.76	0	98.77	97.38	88.31	1.83	0.18	15.16	58.84	1.23	1	0	4.07	4.07	0.14	0.02	0.28	3.81	27.37	0.11	0.13	8.46	0	0	0	17.55	-0.06	6.52	81.99	106.67	896.34	496.83	1013.67	614.59	906.44	524.63	1012.49	536.15
15.148	0	0.04	0.01	0.01	31.52	0.16	2.86	81.13	4.17	4.17	0	64.31	0	98.35	96.49	85.93	1.81	0.08	17.11	52.23	1.47	0.9	0	4.17	3.65	0.16	0.03	0.3	3.44	32.5	0.11	0.07	8.58	0	0	0	4.54	1.57	5.58	82.88	106.74	897.07	497.6	1014.49	615.93	906.44	522.69	1012.56	534.19
15.181	0	0.03	0.01	0.01	28.31	0.19	2.8	80.81	3.96	3.96	0	62.27	0	96.98	95.61	83.01	1.81	0.05	18.51	45.15	2.39	0.89	0	3.96	3.28	0.16	0.04	0.19	3.56	35.84	0.1	0.22	8.96	0	0	0	3.86	4.65	5.93	82.99	108.34	894.64	496.2	1013.82	615.37	904.49	523.4	1012.23	534.81
15.215	0	0.03	0.01	0.01	27.5	0.25	2.73	87.62	3.04	3.04	0	61.93	0	98.27	95.43	82.32	2.28	0.03	22.85	48.49	3.33	0.85	0	3.04	2.51	0.2	0.04	0.17	3.96	49.19	0.1	0.25	9.43	0	0	0	6.57	1.8	6.99	82.65	109.1	893.89	496.56	1013.9	616.58	904.7	522.82	1013.07	535.36
15.248	0	0.05	0.01	0.01	26.22	0.34	2.79	88.08	2.69	2.69	0	62.06	0	98.71	95.36	80.99	2.42	0.03	27.49	56.8	4.13	0.77	0	2.69	2.29	0.19	0.04	0.16	4.1	51.61	0.1	0.14	9.77	0	0	0	5.45	0.3	6.16	82.84	108.4	894.66	497.81	1013.89	618.07	904.6	523.63	1012.42	534.8
15.281	0	0.05	0.01	0.01	25.95	0.34	2.64	90.51	2.49	2.49	0	61.15	0	97.82	94.64	81.01	2.49	0.02	26.93	60.8	3.54	0.72	0	2.3	2.13	0.21	0.04	0.12	4.33	58.45	0.1	0.15	9.98	0	0	0	8.25	2.98	6.6	83.19	107.37	895.12	498.13	1013.24	616.25	905.53	523.93	1012.05	537.44
15.315	0	0.04	0.01	0.01	27.73	0.27	2.38	93.17	2.58	2.58	0	60.2	0	97.74	94.33	83.56	2.58	0.01	23.56	55.29	2.73	0.73	0	1.81	1.46	0.24	0.03	0.09	4.15	64.81	0.09	7.06	9.85	0	0	0	8.27	3.17	7.01	83.94	106.15	895.96	498.7	1012.72	615.46	906.74	523.41	1011.69	539.32
15.348	0	0.04	0.01	0.01	29.12	0.21	2.18	93.85	2.45	2.45	0	60.46	0	97.57	94.06	85.39	2.45	0.01	18.64	51.75	1.89	0.92	0	1.8	1.29	0.27	0.04	0.08	4.55	65.95	0.1	15.08	9.92	0	0	0	7.2	3.55	5.67	84.39	104.78	896.66	498.84	1011.92	614.1	906.15	523.75	1009.92	538.29
15.381	0	0.04	0.01	0.01	29.25	0.15	1.9	93.78	2.37	2.37	0	59.83	0	98.7	93.06	86.31	2.37	0.01	13.34	51.18	2.2	0.97	0	1.52	1.05	0.32	0.04	0.06	5.23	65.76	0.1	31.36	9.83	0	0	0	7.86	-0.33	4.78	83.59	107.9	895.2	495.2	1013.9	613.89	904.03	523.05	1011.19	535.67
15.415	0	0.03	0.01	0.01	27.12	0.14	1.57	94.42	2.25	2.25	0	56.09	0	97.95	90.82	86.3	2.25	0.01	10.1	44.13	2.48	1.2	0	1.11	0.76	0.43	0.04	0.05	5.56	70.75	0.11	4.34	10.7	0	0	0	11.38	2.66	4.33	83.26	107.83	892.88	494.25	1011.49	612.86	901.22	523.86	1008.65	533.16
15.448	0	0.03	0.01	0.01	25.54	0.15	1.45	93.79	2.13	2.13	0	53.35	0	97.36	89.41	85.93	2.13	0	10.11	44.09	3.07	1.45	0	1.19	0.69	0.48	0.04	0.05	5.59	69.79	0.11	1.31	10.99	0	0	0	13.16	3.97	5.46	83.54	106.39	892.54	495.15	1009.57	612.17	901.81	522.72	1007.61	533.87
15.482	0	0.03	0.01	0.01	23.36	0.19	1.19	93.75	2.1	2.1	0	48.67	0	97.18	86.4	86.9	2.1	0	11.56	44.72	3.27	1.89	0	1.11	0.71	0.55	0.04	0.06	5.77	71.7	0.1	0.64	12.48	0	0	0	10.32	4.3	5.47	83.59	106.78	891.6	494.56	1009.06	612.03	900.98	521.55	1007.04	533.94
15.515	0	0.02	0.01	0.01	22.07	0.21	1.09	93.28	1.87	1.87	0	49.03	0	97.88	84.5	87.21	1.87	0	12.81	39.08	3.04	2.27	0	1.33	0.69	0.51	0.05	0.06	5.64	71.41	0.09	0.43	12.94	0	0	0	12.52	2.83	5.75	83.42	105.95	890.28	494.81	1006.82	611.36	899.79	521.48	1005.01	533.95
15.548	0	0.03	0.01	0.01	20.7	0.28	1.02	92.67	1.84	1.84	0	49.79	0	97.33	82.66	87.31	1.84	0	17.18	43.02	4.08	2.61	0	1.4	0.65	0.48	0.06	0.07	5.92	70.9	0.08	0.33	13.26	0	0	0	13.02	4.02	6.19	82.97	106.71	888.05	493.67	1005.44	611.05	897.93	521.7	1004.11	532.41
15.582	0	0.05	0.01	0.01	19.09	0.35	0.81	91.01	1.72	1.72	0	55.39	0	96.82	78.46	89.04	1.72	0	19.65	55.3	4.94	3.07	0	1.35	0.68	0.45	0.06	0.07	6.99	68.06	0.07	0.56	13.94	0	0	0	10.26	4.91	5.21	83.18	106.8	887.44	493.92	1004.92	611.4	896.56	521.45	1002.79	532.51
15.615	0	0.07	0.01	0.01	19.42	0.36	0.83	90.38	1.69	1.69	0	55.32	0	96.94	78.39	89.35	1.69	0.01	21.08	66.51	4.48	2.27	0	1.43	0.74	0.36	0.05	0.08	6.64	66.03	0.07	0.1	13.56	0	0	0	9.65	4.71	5.62	83.02	107.37	887.63	493.33	1005.73	611.44	897.23	519.58	1003.8	532.66
15.648	0	0.08	0.01	0.01	18.67	0.34	0.84	88.46	1.6	1.6	0	53.38	0	97.91	77.63	88.08	1.46	0.01	20.88	68.42	3.95	2.02	0	1.6	0.99	0.27	0.05	0.12	6.94	63.17	0.06	0.01	13.25	0	0	0	12.94	2.78	5.5	83.82	103.67	890.21	495.96	1004.25	613.72	899.39	519.66	1002.2	533.02
15.682	0	0.11	0.01	0.01	20.71	0.27	1.01	87.15	1.76	1.76	0	52.31	0	97.76	80.76	87.56	1.45	0.02	18.47	76.74	3.47	2.75	0	1.76	1.42	0.23	0.04	0.2	6.93	57.6	0.06	0.15	12.22	0	0	0	10.96	3.13	4.68	84.07	105.42	889.26	494.56	1005.22	614.17	897.75	519.95	1002.67	530.22
15.715	0	0.11	0.01	0.01	20.86	0.21	1.25	84.68	1.75	1.75	0	43.44	0	97.45	83.79	83.93	1.47	0.04	15.85	77.21	2.22	2.79	0	1.75	1.69	0.22	0.03	0.31	6.12	53.29	0.05	0.08	11.51	0	0	0	10.28	3.79	5.08	83.87	106.93	887.79	493.43	1005.57	615.53	896.83	518.91	1003.26	529.17
15.749	0	0.11	0.01	0.01	19.95	0.16	1.47	77.05	2.07	2.07	0	43.49	0	97.23	85.03	80.12	1.35	0.06	13.57	74.66	2.07	5.13	0	2.07	1.88	0.22	0.02	0.37	5.04	43.85	0.05	0.09	9.99	0	0	0	10.42	4.21	4.75	84.06	106.75	887.68	493.77	1005.5	616.33	896.55	519.22	1002.82	529.28
15.782	0	0.11	0.01	0.01	20.36	0.15	1.72	73.38	2.2	2.2	1.62	46.03	0	97.65	87.15	78.56	1.4	0.12	14.02	73.28	2.05	5.42	0	2.2	1.97	0.22	0.02	0.4	4.2	38.51	0.04	0.1	9.39	0	0	0	9.34	3.37	5.3	84.17	106.78	887.65	494.36	1005.11	615.55	896.78	519.68	1003.05	530.21
15.815	0	0.1	0.02	0.01	19.79	0.15	2.06	70.6	2.66	2.48	4.4	48.11	0	97.72	88.68	75.44	1.49	0.18	14.79	70.82	1.52	4.71	0	2.48	2.66	0.17	0.02	0.48	3.72	36.73	0.04	0.03	8.98	0	0	0	7.87	3.21	5.48	83.74	105.3	888.39	495.42	1004.78	615.62	897.83	519.98	1002.57	530.78
15.849	0	0.11	0.02	0.01	15.45	0.14	3.1	56.19	3.29	3.29	18.81	52.99	0	97.09	91.54	63.18	1.64	0.16	15.04	68.06	1.76	4.56	0	3.29	3.23	0.11	0.02	0.37	3.05	31.1	0.03	0.08	8.17	0	0	0	7.65	4.46	5.35	83.21	106.36	888.41	494.35	1005.4	611.34	897.67	520.74	1003.29	533.23
15.882	0	0.11	0.03	0.01	9.4	0.12	3.81	38.94	3.59	3.59	36.06	51.04	0	97.08	90.26	47.46	1.7	0.11	12.35	60.45	1.79	2.6	0	3.59	3.57	0.09	0.02	0.37	2.51	31.37	0.03	0.05	7.83	0	0	0	10.39	4.47	4.75	82.69	104.98	888.68	496.51	1004.16	613.5	897.14	523.63	1001.79	531.92
15.915	0	0.1	0.04	0.01	8.6	0.11	4.62	36.74	3.84	3.84	38.26	56.49	0	97.27	92.74	42.12	1.72	0.08	11.13	58.17	1.71	2.42	0	3.84	3.5	0.09	0.03	0.31	2.37	32.02	0.03	0.26	7.82	0	0	0	7.74	4.14	6.36	82.79	105.76	887.17	497.21	1003.51	613.54	897.14	523.37	1002.3	534.63
15.949	0	0.08	0.04	0.01	8.26	0.09	5.16	32.97	4.18	4.18	42.03	59.36	0	95.66	93.87	39.05	1.87	0.05	8.55	50.71	1.41	1.69	0	4.18	2.81	0.05	0.03	0.18	1.86	29.99	0.03	0.16	7.14	0	0	0	9.21	6.54	7.52	83.42	105.56	887.85	498.66	1003.97	615.16	898.86	524.41	1003.71	536.65
15.982	0	0.07	0.04	0.01	8.48	0.1	5	34.64	4.37	4.37	40.36	58.84	0	96.76	93.41	40.56	1.85	0.04	9.74	47.21	1.25	1.58	0	4.37	2.6	0.05	0.04	0.21	1.84	30.74	0.03	0.06	7.38	0	0	0	3.94	5.01	6.46	83.52	104.48	889.3	499.42	1004.23	614.34	899.36	523.53	1002.99	536.85
16.015	0	0.07	0.04	0.01	9.67	0.12	4.74	38.21	5.06	5.06	36.79	58.6	0	97.68	92.6	45.96	1.88	0.03	13.53	50.83	1.68	2.63	0	5.06	2.64	0.04	0.06	0.19	1.74	29.87	0.03	0.09	7.35	0	0	0	8.87	3.29	5.47	82.59	105.9	887.92	496.89	1004.41	613.38	897.21	523.37	1002.37	535.83
16.049	0	0.08	0.04	0.01	9.33	0.13	4.4	34.13	5.64	5.64	40.87	54.16	0	96.89	89.77	47.4	1.96	0.02	16.12	52.25	2.19	1.95	0	5.64	2.89	0.03	0.08	0.23	1.47	27.02	0.03	0.15	6.82	0	0	0	9.06	4.8	5.45	82.2	104.82	887.11	497.59	1002.41	615.71	896.18	523.27	1000.58	532.68
16.082	0	0.06	0.03	0.01	9.36	0.19	3.94	37.4	5.79	5.79	37.6	50.31	0	97.22	87.7	50.65	1.83	0.02	22.86	47.28	3.64	2.47	0	5.79	2.56	0.03	0.11	0.3	1.44	29.26	0.03	0.14	7.03	0	0	0	8.64	4.24	5.21	82.74	102.87	888.84	498	1001.99	611.15	897.68	523.42	999.83	535.6
16.116	0	0.05	0.03	0.01	10.83	0.19	2.66	42.37	6.79	6.79	32.63	40.6	0	97.23	81.81	61.76	1.8	0.02	22.79	44.44	4.29	1.51	0	6.79	2.56	0.03	0.11	0.33	1.22	29.03	0.03	0.22	6.91	0	0	0	13.56	4.21	5.64	82.13	105.27	885.66	496.4	1001.46	612.2	894.92	524.76	999.76	534.27
16.149	0	0.06	0.02	0.01	13.65	0.22	2.03	51.8	7.11	7.11	23.2	36.11	0	97.68	79.12	72.76	1.94	0.02	24.59	51.04	4.55	2.08	0	7.11	2.77	0.03	0.08	0.29	1.23	29.82	0.03	0.41	7.3	0	0	0	14.19	3.3	6.17	82.35	102.53	884.93	498.62	997.72	613.65	894.38	524.57	996.43	534.53
16.182	0	0.05	0.01	0.01	15.2	0.24	1.41	55.78	7.58	7.58	19.22	42.34	0	96.57	73.53	81.91	1.65	0.03	25.56	51.04	3.14	1.99	0	7.58	2.67	0.02	0.07	0.22	1.29	30.1	0.03	0.05	7.59	0	0	0	11.41	5.31	7.04	83.37	103.38	885.21	500.05	998.93	615.91	895.63	524.32	998.18	537.41
16.216	0	0.07	0.01	0.01	15.7	0.21	1.16	61.16	9.15	9.15	13.84	55.44	0	97.94	69.59	86.9	1.56	0.05	22.7	58.1	2.63	2.46	0	9.15	2.99	0.02	0.07	0.21	1.38	34.37	0.03	0.06	7.76	0	0	0	3.51	2.69	4.03	83.18	105.71	884.99	499.42	1001.26	617.5	892.9	524.91	998.23	533.83
16.249	0	0.09	0.01	0.01	16.79	0.21	1.19	63.47	9.36	9.36	11.53	58.85	0	97.55	70.24	88.43	1.48	0.05	22.56	65.08	2.19	2.92	0	9.36	3.45	0.02	0.06	0.28	1.54	34.54	0.03	0.04	7.79	0	0	0	5.64	3.59	4.41	82.97	106.68	884.32	498.62	1001.67	616.92	892.7	524.56	998.88	534.84
16.282	0	0.07	0.01	0.01	17.44	0.18	1.29	67.79	10.81	10.81	7.21	62.14	0	97.36	71.4	88.69	1.27	0.05	19.46	59.2	1.38	1.84	0	10.81	3.51	0.01	0.06	0.31	1.89	37.72	0.03	0.03	8.28	0	0	0	9.91	3.97	5.69	83.12	105.22	884.19	499.06	999.94	614.83	893.55	525.44	998.19	536.54
16.316	0	0.06	0.01	0.01	19.84	0.17	1.59	76.71	12.21	12.21	0	65.77	0	96.53	75.92	89.25	1.06	0.06	17.27	57.77	1.59	2.07	0	12.21	3.23	0.01	0.05	0.33	2.61	43.38	0.03	0.05	8.78	0	0	0	6.91	5.37	5.27	83.09	105.9	883.45	498.9	999.94	615.4	892.49	525.78	997.93	535.69
16.349	0	0.06	0.01	0.01	18.85	0.18	1.41	74.13	13.06	13.06	0.87	69.68	0	96.53	72.65	90.63	1.08	0.06	17.6	56.98	1.42	1.8	0	13.06	3.22	0.01	0.05	0.36	2.64	41.93	0.03	0.09	8.9	0	0	0	8.68	5.38	5.51	83.04	103.01	883.44	500.13	996.76	614.57	892.43	525.9	995	535.47
16.382	0	0.07	0.01	0.01	16.74	0.22	1.3	70.89	15.22	15.22	4.11	74.32	0	96.77	68.49	91.34	1.03	0.08	20.47	61.71	2.07	3.6	0	15.22	3.79	0.01	0.05	0.33	2.98	41.45	0.03	0.29	9.64	0	0	0	7.2	4.99	3.26	82.86	103.73	883.76	500.53	997.86	618.23	890.9	526.25	994.38	533.42
16.416	0	0.06	0.01	0.01	16.66	0.22	1.46	70.92	20.33	20.33	4.08	83.77	0	97.2	66.74	93.43	0.84	0.11	18.91	54.64	2.57	7.91	0	20.33	3.92	0.01	0.06	0.49	3.38	41.12	0.03	0.09	10.04	0	0	0	5.99	4.26	3.47	83.74	102.74	883.26	501.03	996.27	614.04	890.54	527.23	992.93	535.73
16.449	0	0.07	0.01	0.02	11.82	0.2	1	60.81	21.78	21.78	14.19	84.06	0	93.29	55.96	92.24	0.82	0.12	18.55	51.28	2.84	12.02	0	21.78	4.06	0.01	0.09	0.81	2.91	42.21	0.03	0.04	9.66	0	0	0	7.22	8.84	5.5	83.58	98.06	881.91	501.43	989.78	610.91	890.54	525.69	988.2	534.53
16.483	0	0.06	0.01	0.02	7.45	0.17	0.66	45.58	26.03	26.03	29.42	86.88	0	95.22	42.17	90.82	0.7	0.12	14.25	39.67	1.9	12.36	0	26.03	4.11	0.01	0.14	1.99	3.07	42.62	0.03	0.01	10.25	0	0	0	9.35	7.04	4.83	83.26	99.49	879.4	499.8	988.84	610.07	887.66	524.33	986.58	534.95
16.516	0	0.05	0.01	0.02	5.07	0.16	0.34	30.3	25.02	25.02	44.7	86.82	0	95.45	28.73	91.77	0.6	0.17	13.95	30.27	1.41	7.12	0	25.02	4	0.01	0.17	1.76	2.72	39.34	0.03	0.01	10.05	0	0	0	8.31	6.78	4.09	82.94	101.96	877.27	498.23	989.43	610.39	885.03	525.04	986.65	533.32
16.549	0	0.04	0.01	0.02	3.73	0.15	0.23	21.69	20.21	24.15	56.62	84.68	0	94.99	20.21	90.46	0.57	0.21	13.46	24.93	1.03	4.4	0	24.15	3.85	0.01	0.21	1.77	2.34	38.31	0.03	0.01	9.84	0	0	0	9.74	7.29	4.29	83.06	100.58	877.28	499.02	987.91	610.83	885.11	524.8	985.33	533.34
16.583	0	0.05	0.01	0.02	3.12	0.15	0.21	16.25	14.21	22.27	67.49	89.05	0	93.01	13.27	91.09	0.51	0.3	14.21	22.27	0.8	4.31	0	28.32	4.23	0.01	0.26	1.92	2.01	35.99	0.03	0.01	9.13	0	0	0	9.66	9.06	4.76	83.47	97.9	878.08	500.59	985.76	611.19	886.06	525.59	983.71	532.51
16.616	0	0.04	0.01	0.02	2.98	0.14	0.21	16.12	13.73	20.91	67.75	90.47	0	94.76	11.33	91.42	0.49	0.41	13.73	20.91	0.85	4.02	0	29.92	4.37	0.01	0.3	1.89	1.84	37.26	0.03	0.01	8.89	0	0	0	11.11	7.52	5.34	83.44	97.88	876.75	499.48	984.42	608.07	885.2	524.76	982.7	533.44
16.649	0	0.03	0.01	0.02	2.92	0.14	0.24	15.35	13.7	12.44	69.3	91.23	0	96.37	11.53	90.57	0.45	0.47	13.7	12.44	0.96	4.9	0	31.92	4	0.01	0.36	2.53	1.65	36.46	0.02	0.01	8.75	0	0	0	9.94	5.61	4.2	83.09	99.68	874.12	497.62	983.77	607.27	881.78	524.07	981.1	532.53
16.683	0	0.03	0.01	0.02	2.6	0.14	0.28	12.75	15	10.72	74.49	90.98	0	94.83	10.54	87.69	0.46	0.49	15	10.72	1.07	4.84	0	34.41	3.97	0.01	0.42	3.05	1.34	35.13	0.03	0.01	8.35	0	0	0	8.92	7.46	4.67	83.07	99.72	873.49	497.56	983.18	607.79	881.54	523.43	980.94	531.54
16.716	0	0.03	0.01	0.02	2.65	0.15	0.32	13.15	15.67	10.57	73.69	92.24	0	94.51	11.32	87.83	0.45	0.52	15.67	10.57	1.17	4	0	36.3	4.45	0.01	0.41	2.86	1.21	35.04	0.03	0.02	8.49	0	0	0	10.57	7.77	4.55	83.16	98.89	873.13	498.26	981.91	609.24	881.01	523.78	979.62	531.2
16.75	0	0.03	0.01	0.02	2.91	0.21	0.44	15.32	21.18	12.27	69.37	95.51	0	94.22	12.16	90.33	0.4	0.57	21.18	12.27	1.42	4.3	0	41.05	4.81	0.01	0.31	2.22	0.91	35.91	0.03	0.01	8.69	0	0	0	7.92	8.04	4.54	83.49	97.65	874.06	499.31	981.47	609.35	881.87	523.41	979.18	531.58
16.783	0	0.03	0.01	0.02	3.17	0.26	0.54	18.53	24.86	14.13	62.95	96.69	0	95.37	13.37	91.61	0.41	0.66	24.86	14.13	1.35	4.43	0	43.7	4.35	0.01	0.29	2.11	0.72	38.81	0.02	0	8.57	0	0	0	11.48	6.88	3.96	83.49	97.41	873.69	499.05	980.84	607.93	881.06	523.71	978.05	532.7
16.816	0	0.04	0.01	0.02	3.29	0.4	0.6	20.95	31.98	18.11	58.1	97.34	0	96.66	13.45	93.05	0.42	0.69	31.98	18.11	1.32	5.1	0	45.11	4.11	0.01	0.26	1.9	0.67	40.94	0.02	0	8.92	0	0	0	7.49	5.18	3.55	83.74	95.15	874.73	500.68	979.39	608.22	881.65	522.77	976.25	532.96
16.85	0	0.04	0.01	0.02	3.46	0.54	0.81	24.83	37.44	20.63	50.34	98.2	0	93.81	14.51	93.77	0.4	0.65	37.44	20.63	1.6	5.64	0	49.31	3.73	0.01	0.24	1.75	0.51	44.48	0.02	0.01	8.85	0	0	0	11.69	8.41	6.03	83.79	97.6	872.06	499.08	979.42	607.59	881.07	523.88	978.2	533.46
16.883	0	0.04	0.01	0.02	3.81	0.46	0.87	28.67	35.77	23.29	46.33	98.21	0	94.74	16.61	94.17	0.37	0.74	35.77	23.29	1.59	6.15	0	48.98	3.7	0.01	0.18	1.66	0.47	46.6	0.02	0.01	8.37	0	0	0	9.51	7.55	5.44	83.31	98.47	872.58	498.59	980.89	609.47	881.18	522.59	979.19	532.14
16.916	0	0.05	0.01	0.02	4.28	0.27	0.95	29.62	27.16	26.63	45.38	98.47	0	94.35	18.96	94.9	0.38	1	27.16	26.63	1.76	4.72	0	50.25	3.89	0.01	0.14	1.58	0.49	44.36	0.02	0.01	8.04	0	0	0	7.86	7.93	3.77	83.3	95.27	874	498.75	978.79	605.84	880.96	523.5	976.06	529.1
16.95	0	0.05	0.01	0.02	4.44	0.22	0.8	31.99	22.11	31.92	43.01	98.06	0	93.83	20.78	95.01	0.4	0.92	22.11	31.92	2.27	5.81	0	47.11	3.53	0.01	0.11	1.45	0.5	45.18	0.01	0.01	8.48	0	0	0	14.44	8.39	5.86	83.54	98.53	873.16	497.95	981.54	608.97	882.09	523.3	980.22	532.05
16.983	0	0.06	0.01	0.02	4.84	0.17	0.92	32.89	23.6	36.44	42.11	98.27	0	95.05	23.6	95.08	0.41	1.05	17.27	36.44	2.89	5.61	0	48.51	3.46	0.01	0.09	1.39	0.49	43.16	0.01	0.01	8.54	0	0	0	8.13	7.23	4.43	82.74	97.39	874.21	497.17	981.34	607.11	881.86	521.66	978.99	528.73
17.016	0	0.07	0.01	0.02	5.2	0.16	1.26	35.22	25.51	40.41	39.78	98.77	0	95.23	25.51	95.18	0.42	1.02	17.44	40.41	3.05	5.97	0	52.76	3.27	0.01	0.09	1.46	0.51	43.66	0.01	0.01	8.18	0	0	0	13.35	7.03	5.34	83.59	98.11	875.45	498.6	983.37	610.06	883.97	522.41	981.54	532.73
17.05	0	0.08	0.01	0.02	6	0.18	2.45	45.03	29.95	45.89	29.97	99.38	0	93.98	29.95	95.36	0.48	0.9	20.14	45.89	3.48	9.59	0	61.22	3.1	0.01	0.07	1.15	0.56	49	0.01	0.03	7.92	0	0	0	12.97	8.26	5.46	83.31	99.39	874.92	498.4	984.25	611.08	883.69	522.56	982.52	533.11
17.083	0	0.08	0.01	0.02	7.52	0.17	3.41	53.65	36.7	48.52	21.35	99.39	-0.07	92.5	36.7	95.35	0.52	0.81	19.78	48.52	3.23	9.46	0	61.45	3.39	0.01	0.06	0.96	0.53	50.65	0.01	0.01	7.43	0	0	0	12.66	9.44	6.03	83.16	100.32	874.99	499.05	985.34	612.99	884.34	523.2	984.06	534.11
17.117	0	0.07	0.01	0.02	9.91	0.17	4.27	64.36	45.32	48.96	10.64	99.18	-0.1	94.71	45.32	94.97	0.64	0.81	19.68	48.96	1.73	9.88	0	58.02	3.23	0	0.05	0.68	0.58	53.07	0.01	0	7.51	0	0	0	5.72	7.58	6.64	83.26	101.46	874.75	498.91	987.65	614.64	885.34	522	986.05	534.27
17.15	0	0.07	0.01	0.01	11.96	0.2	5.79	70.77	53.55	52.55	4.23	98.89	0	95.19	53.55	93.2	0.8	0.65	22.02	52.55	1.43	7.73	0	55.98	3.34	0	0.06	0.82	0.58	53.82	0.01	0	7.73	0	0	0	5.45	7.08	6.21	82.88	101.16	874.26	497.65	988.6	615.58	885.32	521	985.81	532.64
17.183	0	0.09	0.01	0.01	13.14	0.23	6.52	72.32	53.77	53.77	2.68	98.55	0	96.96	58.15	92.06	0.89	0.5	23.63	61.81	0.91	5.14	0	53.77	3.36	0	0.06	1.07	0.57	52.34	0.01	0	8.09	0	0	0	4.43	4.69	5.44	82.74	102.25	876.01	497.7	990.2	615.91	885.83	520.48	987.41	532.16
17.217	0	0.1	0.01	0.01	16.87	0.26	7.27	80.15	49.74	49.74	0	98.23	0	96.66	64.87	93.57	1.08	0.48	26.47	68.84	0.7	3.12	0	49.74	3.63	0	0.05	1.34	0.67	54.57	0.01	0	7.8	0	0	0	3.04	5.18	6.11	82.6	104.87	876.39	496.63	992.27	615.23	886.4	520.12	990.59	532
17.25	0	0.11	0.01	0.01	20.3	0.33	9.09	83.88	48.27	48.27	0	98.09	0	96.68	71.54	94.1	1.14	0.4	30.07	75.55	0.62	1.88	0	48.27	3.76	0	0.04	1.45	0.67	53.53	0.01	0	8.19	0	0	0	9.81	5.15	5.87	82.63	103.81	877.52	496.88	993.28	616.6	887.7	521.56	990.93	532.58
17.283	0	0.11	0.01	0.01	22.13	0.35	8.76	84.65	44.83	44.83	0	97.55	0	96.24	74.92	94.37	1.27	0.39	30.18	78.01	0.63	1.26	0	44.83	4.04	0	0.04	1.33	0.71	51.29	0.01	0	8.65	0	0	0	10.3	5.79	5.6	82.79	104.82	878.94	497.15	994.79	616.87	888.48	522.25	992.77	532.8
17.317	0	0.12	0.01	0.01	21.49	0.43	8.83	81.95	43.5	43.5	0	97.01	0	97.34	75.22	93.12	1.4	0.38	33.24	78.33	0.78	1.44	0	43.5	5.1	0	0.05	1.21	0.8	47.58	0.01	0.01	8.91	0	0	0	4.28	4	5.88	83	102.85	879.93	497.85	994.02	615.3	889.76	520.74	991.92	532.66
17.35	0	0.12	0.01	0.01	20.97	0.48	8.44	81.17	42.99	42.99	0	96.9	0	97.25	74.77	93.19	1.31	0.42	34.45	79.6	0.88	1.41	0	42.99	5.59	0	0.05	1.15	0.79	46.69	0.01	0	9.38	0	0	0	4.51	4.16	5.63	82.95	104.01	880.69	497.58	995.11	614.88	889.93	521	993.29	532.6
17.383	0	0.13	0.01	0.01	19.94	0.52	7.5	78.61	42.17	42.17	0	96.81	0	98.19	73.1	93.64	1.21	0.44	34.76	80.44	0.98	1.53	0	42.17	6.74	0	0.06	1.34	0.82	44.06	0.01	0	9.97	0	0	0	4.66	2.02	4.76	83.17	103.93	881.73	497.35	996.05	612.64	890.21	521.64	993.51	533.12
17.417	0	0.13	0.01	0.01	17.36	0.65	4.81	76.34	39.33	39.33	0	96.64	0	98.11	67.13	95.79	1.24	0.52	36.14	80.54	1.21	1.44	0	39.33	7.46	0	0.05	1.69	0.85	44.68	0.01	0	11.26	0	0	0	7.48	2.26	5.1	83.09	104.29	881.37	496.83	996.09	612.44	890.11	522.27	993.87	532.85
17.45	0	0.12	0.01	0.01	16.51	0.5	4.39	74.63	39.68	39.68	0.37	96.77	0	97.28	65.11	95.94	1.24	0.43	31.37	77.77	1.06	0.94	0	39.68	8.77	0	0.05	2.01	0.91	44.42	0.01	0	11.22	0	0	0	11.86	4.11	4.44	82.49	104.03	881.05	494.8	995.48	609.24	889.32	521.88	992.73	533.29
17.484	0	0.11	0.01	0.01	15.19	0.38	3.33	74.95	35.72	35.72	0.05	95.1	0	95.02	63.61	94.51	1.4	0.38	26.48	74.31	1.05	0.66	0	35.72	9.51	0	0.06	1.97	0.93	47.8	0.01	0.01	11.36	0	0	0	13.8	7.25	5.75	82.3	103.94	880.51	494.66	994.84	608.99	889.87	521.75	993.24	532.56
17.517	0	0.1	0.01	0.01	13.88	0.44	2.44	73.27	29.83	29.83	1.73	91.21	0	95.16	63.07	92.62	1.61	0.31	27.42	70.16	1.12	0.61	0	29.83	9.22	0	0.07	1.65	0.95	48.21	0.01	0	12.13	0	0	0	11.36	7.11	6.01	82.15	104.12	879.65	494.49	994.17	609.02	889.23	521.68	992.79	532.47
17.55	0	0.09	0.01	0.01	13.09	0.44	2.47	72.87	27.85	27.85	2.13	87.11	0	95.65	64.54	89.26	1.69	0.25	27.11	67.7	0.94	0.6	0	27.85	9.28	0	0.09	1.49	0.99	49.67	0.01	0	12.39	0	0	0	10.84	6.55	5.89	81.88	103.51	880.33	495.1	994.19	609.6	889.72	521.39	992.72	531.62
17.584	0	0.07	0.01	0.01	14.07	0.55	1.88	75.73	20.58	20.58	0	79.52	0	95.04	68.73	89.64	1.76	0.22	26.47	62.45	0.87	0.47	0	20.58	9.55	0	0.09	1.5	1.19	48.72	0.02	0	14.64	0	0	0	10.15	7.23	6.65	82.24	105.19	879.29	494.95	995.01	610.67	889.55	521.41	994.08	533.17
17.617	0	0.06	0.01	0.01	14.71	0.66	1.97	76.41	18.9	18.9	0	76.28	0	96.07	71.05	88.97	1.87	0.2	29.38	62.45	0.87	0.45	0	18.9	9.25	0	0.1	1.38	1.24	47.98	0.02	0	14.83	0	0	0	11.17	6.02	6.64	82.2	103.62	879.91	495.87	993.88	611.34	889.92	521.7	992.99	532.25
17.65	0	0.05	0.01	0.01	14.03	0.62	1.74	74.43	18.11	18.11	0.57	74.76	0	95.11	70.58	88.73	1.8	0.16	26.32	55.51	0.78	0.54	0	18.11	9.08	0	0.11	1.55	1.35	46.17	0.02	0	15.78	0	0	0	10	7.17	6.86	82.39	103.03	879.83	496.06	993.16	610.59	890.08	520.79	992.36	533.17
17.684	0	0.04	0.01	0.01	14.29	0.63	1.69	76.71	15.99	15.99	0	69.18	0	95.64	72.75	87.4	1.55	0.13	26.27	53.7	0.81	0.63	0	15.99	8.07	0	0.12	1.3	1.69	48.32	0.03	0	15.94	0	0	0	11.91	6.56	6.89	82.64	103.53	879.61	496.37	993.49	611.3	889.86	522.24	992.78	533.42
17.717	0	0.04	0.01	0.01	16.18	0.62	1.68	78.98	15.02	15.02	0	71.07	0	95.49	74.74	89.5	1.57	0.15	26.64	53.36	0.94	0.82	0	15.02	6.81	0	0.11	0.97	1.85	47.38	0.03	0.01	15.71	0	0	0	13.82	6.74	6.74	82.87	104.34	879.78	496.62	994.55	612.52	890	522.95	993.7	534.42
17.751	0	0.04	0.01	0.01	18.2	0.57	1.65	82.39	14.44	14.44	0	73.94	0	95.12	76.71	91.88	1.5	0.15	24.5	54.06	0.98	0.73	0	14.44	6.64	0	0.09	0.86	2.16	48.29	0.03	0.01	15.91	0	0	0	8.59	7.15	5.27	82.09	107.06	879.18	494.28	996.95	612.05	888.47	520.95	994.84	533.15
17.784	0	0.03	0.01	0.01	18.87	0.53	1.42	84.07	13.86	13.86	0	76.83	0	96.21	75.4	94.4	1.45	0.18	23.17	46.64	0.86	0.6	0	13.86	6.42	0	0.09	0.95	2.29	49.95	0.04	0	15.91	0	0	0	11.36	5.83	6.2	82.47	103.81	881.29	496.23	995.48	611.81	891.03	521.49	994.14	533.49
17.817	0	0.03	0.01	0.01	19.74	0.53	1.44	84.67	14.02	14.02	0	78.87	0	94.39	75.73	95.71	1.51	0.19	22.93	49.65	0.84	0.57	0	14.02	7.29	0	0.09	1.24	2.52	49.38	0.04	0.01	16.07	0	0	0	13.82	7.89	5.8	82.44	106.7	879.86	495.15	997.23	613.4	889.46	523.21	995.72	532.92
17.851	0	0.04	0.01	0.01	20.6	0.51	1.36	84.79	12.29	12.29	0	77.18	0	95.51	75.21	96.21	1.78	0.19	24.07	53.98	0.78	0.6	0	12.29	7.77	0	0.09	1.53	3.18	49.62	0.04	0	15.1	0	0	0	7.5	6.72	5.88	82.5	106.21	879.95	495.71	996.78	613.35	889.6	521.79	995.26	532.65
17.884	0	0.03	0.01	0.01	21.32	0.54	1.34	86.55	11.02	11.02	0	75.89	0	95.34	75.65	96.58	2.08	0.17	25.28	49.18	0.82	0.67	0	11.02	8.22	0	0.08	1.62	3.51	52.28	0.05	0	15	0	0	0	6.36	6.9	6.35	82.53	105.38	879.49	495.58	995.4	611.5	889.52	521.14	994.21	533.18
17.917	0	0.04	0.01	0.01	22.63	0.58	1.48	88.42	11.02	11.02	0	75.95	0	95.72	77.99	96.62	2.19	0.16	26.34	51.63	1	0.85	0	11.02	7.63	0	0.07	1.15	3.66	54.02	0.05	0	15.16	0	0	0	10.78	6.47	7.62	82.37	103.71	878.86	496.13	993.01	612.08	889.8	520.94	992.77	533.31
17.951	0	0.05	0.01	0.01	23.59	0.59	1.48	89.21	9.13	9.13	0	72.28	0	96.73	79.96	96.13	2.71	0.12	26.62	59.7	1.23	0.97	0	9.13	7.02	0	0.06	0.74	3.63	54.49	0.04	0.19	15.24	0	0	0	8.88	5.07	6.45	83.61	104.03	880.03	498.37	994.6	615.84	890.02	522.72	993.4	534.35
17.984	0	0.05	0.01	0.01	26.52	0.39	1.54	90.24	9.1	9.1	0	74.09	0	97.97	82.57	97.31	2.47	0.11	21.5	62.3	1.67	1.55	0	9.1	5.4	0	0.05	0.32	3.9	53.4	0.03	4.18	14.08	0	0	0	4.44	2.61	4.41	83.94	104.5	884.37	497.38	999.32	614.13	892.69	520.88	996.43	533.44
18.017	0	0.06	0.01	0.01	28.88	0.22	1.67	89.18	9.88	9.88	0	75.1	0	97.34	84.8	97.19	2.45	0.09	14.21	65.15	2.44	3.07	0	9.88	4.52	0	0.03	0.16	4.78	48.55	0.03	4.74	12.75	0	0	0	9.39	4.01	2.66	83.45	107.46	884.1	494.95	1002.3	616.43	891.05	521.42	998.12	530.48
18.051	0	0.08	0.01	0.01	31.92	0.16	1.99	88.02	9.85	9.85	0	73.7	0	97.55	88.75	96.31	2.27	0.08	11.42	74.41	3.65	4.53	0	9.85	4.35	0	0.02	0.14	5.86	42.73	0.03	0.75	11.39	0	0	0	8.39	3.58	2.85	83.87	104.33	885.66	494.12	1005.67	618.44	895.19	520.23	999.1	529.61
18.084	0	0.09	0.01	0.01	34.45	0.13	2.34	88.52	10.04	10.04	0	72.5	0	97.13	92.3	95.36	2.25	0.09	9	76.89	3.71	6.33	0	10.04	3.36	0	0.01	0.09	6.12	41.28	0.03	0.56	10.68	0	0	0	10.75	4.39	2.67	84.08	108.94	885.98	493.95	1007.58	621.03	893.79	522.51	1002.6	527.81
18.118	0	0.09	0.01	0.01	36.15	0.14	2.92	83.84	11.01	11.01	0	72.01	0	96.33	94.08	94.02	2.11	0.09	12.39	77.8	1.93	2.24	0	11.01	2.41	0	0.01	0.12	6.08	31.33	0.03	0.03	9.65	0	0	0	7.68	5.67	3.02	84.27	110.57	883.85	491.76	1010.82	624.71	893.88	520.7	1004.31	526.42
18.151	0	0.1	0.01	0.01	36.48	0.14	3.17	79	9.81	9.81	0	73.16	0	97.42	96.01	91.9	2.06	0.1	13.33	82.29	1.39	1.23	0	9.81	1.79	0	0	0.12	5.66	23.79	0.03	0.01	9.02	0	0	0	8.47	3.84	2.22	84.02	111.46	883.23	489.67	1012.5	624.51	893.27	519.36	1004.56	525.49
18.184	0	0.12	0.01	0	35.22	0.17	3.39	74.5	8.66	8.66	0.5	73.12	0	96.68	97.12	89.17	1.97	0.11	16.73	85.37	0.73	0.38	0	8.66	1.49	0	0	0.19	5.17	19.33	0.03	0	9.01	0	0	0	5.75	5.14	3.86	84.45	109.53	881.65	488.22	1016.6	630.56	896.92	517.49	1006.21	524.68
18.218	0	0.11	0.01	0	33.09	0.16	3.88	65.66	9.32	9.32	9.34	74.46	0	96.65	97.32	85.8	1.96	0.11	17.59	81.66	0.56	0.14	0	9.32	1.48	0.01	0.01	0.28	4.1	12.32	0.03	0.01	8.12	0	0	0	6.48	5.19	4.03	84.67	111.85	881.06	488.35	1017.82	631.88	896.24	519.12	1007.92	525.16
18.251	0	0.13	0.02	0	26.17	0.23	4.54	55.04	8.45	8.45	19.96	73.31	0	98.35	97.46	76.17	1.76	0.13	23.7	82.7	0.62	0.07	0	8.45	1.55	0.01	0.01	0.38	4	11.1	0.03	0	8.41	0	0	0	7.59	-1.56	6.18	85.01	104.6	883.03	490.02	1014.58	628.95	900.9	516.37	1004.85	528.05
18.284	0	0.14	0.02	0	18.99	0.22	5.09	38.67	7.22	7.22	36.33	70.55	0	98.58	96.99	64.27	1.66	0.16	23.13	78.8	0.54	0.04	0	7.22	1.71	0.01	0.01	0.64	3.21	7.51	0.02	0	7.96	0	0	0	4.93	-0.81	3.97	85.2	110.32	884.93	488.54	1021.45	631.9	900.55	518.8	1010.72	524.63
18.318	0	0.13	0.03	0	16.64	0.16	5.41	29.9	5.9	5.9	45.1	68.98	0	96.93	97.38	57.84	1.61	0.19	20.24	72.1	0.51	0.05	0	5.9	1.57	0.01	0.02	0.71	3.09	4.14	0.02	0	6.69	0	0	0	3.18	-4.74	4.7	85.7	107.24	888.29	489.21	1024.42	632.54	905.84	517.13	1012.72	525.95
18.351	0	0.1	0.03	0	15.8	0.15	5.54	27.53	5.83	5.83	47.47	68.6	0	97.37	97.23	55.89	1.53	0.19	20.12	63.21	0.48	0.07	0	5.83	1.58	0.01	0.03	1.13	3.21	3.45	0.02	0	6.46	0	0	0	3.25	-3.95	5.35	85.91	107.86	890.04	489.09	1026.01	631.79	907.88	515.97	1015.15	527.27
18.384	0	0.08	0.04	0	13.64	0.1	5.77	22.02	5.34	5.34	55.96	67.45	0	97	97.07	49.99	1.46	0.21	14.58	56.08	0.44	0.14	0	5.34	1.82	0.01	0.05	1.81	3.08	2.38	0.02	0	5.5	0	0	0	3.46	-4.61	5.7	85.85	107.56	891.17	488.54	1027.44	631.94	909.57	515.47	1016.56	526.5
18.418	0	0.07	0.04	0.01	12.63	0.1	5.91	18.82	4.31	4.31	62.37	64.64	0	97.05	96.53	46.99	1.23	0.23	16.58	48.24	0.45	0.21	0	4.31	2.07	0.01	0.09	2.82	2.75	1.17	0.01	0	4.27	0	0	0	5.98	-4.52	6.1	85.89	106.79	892.43	487.74	1030.28	633.12	912.39	514.65	1018.42	527.39
18.451	0	0.06	0.05	0.01	11.36	0.12	6.1	16.59	3.91	3.88	66.83	62.98	0	96.94	96.03	43.88	1.18	0.25	19.29	40.01	0.4	0.2	0	3.88	2.11	0.01	0.12	3.91	2.66	1.07	0.01	0	4.25	0	0	0	6.51	-4.72	5.87	85.95	107.06	894.18	488.18	1032.27	634	913.91	515.54	1020.29	527.61
18.485	0	0.06	0.05	0.01	11.31	0.19	6.25	16.48	3.16	3.16	67.04	61.34	0	98.71	95.92	44.04	1.06	0.36	27.55	41.15	0.4	0.16	0	3.16	1.99	0.01	0.1	3.06	2.48	0.73	0.02	0	4.37	0	0	0	-1.13	-0.3	5.42	85.85	105.61	898.81	490.16	1028.6	625.31	914.73	515.03	1019.72	526.58
18.518	0	0.05	0.05	0	9.88	0.18	6.06	14.5	2.62	2.62	70.99	59.28	0	96.03	95.39	41.02	0.94	0.4	26.02	36	0.35	0.15	0	2.62	2.55	0.01	0.12	1.92	1.91	0.61	0.02	0	4.99	0	0	0	1.84	-6.07	4.19	85.85	102.5	898.7	488.07	1031.83	627.37	916.64	514.58	1018.63	524.84
18.551	0	0.04	0.04	0	11.34	0.15	5.51	17.09	2.54	2.54	65.81	59.73	0	97.09	95.7	45.2	0.85	0.64	22.53	31.22	0.45	0.17	0	2.54	2.5	0.01	0.1	1.66	1.87	0.57	0.02	0	4.96	0	0	0	3.63	-4.46	4.91	85.97	107.14	899.31	487.44	1035.92	630.74	917.43	514.59	1023.98	525.86
18.585	0	0.04	0.04	0	11.27	0.13	4.89	17.06	2.38	2.06	65.88	57.15	0	93.32	94.53	46.51	0.75	0.68	20.53	33.92	0.62	0.18	0	2.06	2.38	0	0.1	1.12	1.29	0.33	0.02	0	4.87	0	0	0	4.45	-8.82	4.48	86.31	104.22	902.86	487.96	1039.29	631.6	921.82	515.64	1025.58	525.44
18.618	0	0.04	0.05	0	10.51	0.1	4.75	15.62	2.19	1.89	68.75	55.73	0	94.42	94.01	44.32	0.73	0.87	16.76	33.59	0.58	0.12	0	1.89	2.19	0	0.09	1.42	1.22	0.33	0.01	0	4.68	0	0	0	2.98	-7.85	4.07	86.24	106.03	903.53	487.08	1040.95	630.74	921.85	514.47	1027.3	525.56
18.651	0	0.04	0.04	0.01	12.56	0.09	4.09	19.16	2.1	1.49	61.69	55.07	0	98.53	93.76	50.31	0.71	1	14.25	34.34	0.74	0.12	0	1.49	2.1	0	0.07	1.92	1.24	0.36	0.01	0	4.45	0	0	0	2.6	-0.99	3.58	86.25	108.43	904.71	486.98	1040.89	629.18	920.88	514.97	1028.86	524.75
18.685	0	0.03	0.03	0.01	16.2	0.08	3.47	25.19	2.18	1.35	49.81	54.31	0	96.94	93.31	58.89	0.68	1.29	12.58	31.83	0.67	0.12	0	1.35	2.18	0	0.05	1.66	1.22	0.38	0.01	0	4.02	0	0	0	7.99	-4.72	3.61	86.53	103.32	906.49	487.42	1040.36	628.11	923.97	515.26	1026.76	525.72
18.718	0	0.03	0.03	0.01	19.21	0.07	3.11	30.23	2.53	1.16	44.77	55.06	0	97.01	93.33	64.48	0.7	1.72	10.27	31.42	0.5	0.12	0	1.16	2.53	0	0.03	1.47	1.14	0.39	0.01	0	3.97	0	0	0	2.36	-4.6	2.18	86.4	103.23	907.44	486.72	1041.96	626.59	924.11	514.55	1026.9	524.06
18.752	0	0.02	0.03	0.01	23.02	0.07	3.05	36.31	3.59	1.06	38.69	58.98	0	97.78	94.26	69.82	0.75	2.03	11.07	28.52	0.64	0.19	0	1.06	3.59	0	0.03	1.12	1.28	0.4	0.01	0	3.81	0	0	0	9.19	-3.08	3.89	86.17	106.49	908.49	487.89	1037.81	623.37	922.4	515.28	1028.41	525.42
18.785	0	0.02	0.02	0.01	25.48	0.08	2.97	40.56	4.2	1.11	34.44	60.48	0	97.75	94.43	73.72	0.79	2.25	14.03	30.32	0.8	0.24	0	1.11	4.2	0.01	0.03	0.98	1.42	0.43	0.01	0	4.13	0	0	0	3.93	-3.14	3.08	85.98	108.49	907.4	486.67	1037.82	622.6	920.12	514.75	1028.35	522.32
18.818	0	0.03	0.02	0.01	29.24	0.11	2.85	46.78	5.2	1.12	28.22	62.67	0	97.83	94.57	79.51	0.8	2.38	18.21	34.45	1.06	0.35	0	1.12	5.2	0.01	0.03	0.81	1.49	0.44	0.01	0	4.47	0	0	0	6.17	-2.96	3.46	86.04	107.88	908.16	486.89	1038.35	622.86	921.43	514.66	1028.95	523.49
18.852	0	0.03	0.02	0.01	33	0.16	2.89	52.87	7.37	1.04	22.13	67.32	0	98	94.96	84.22	0.86	3.04	23.84	35.93	1.08	0.44	0	1.04	7.37	0.01	0.02	0.57	1.24	0.54	0.02	0	4.98	0	0	0	8.62	-2.54	3.3	86.07	108.04	909.42	487.58	1037.63	621.88	921.45	515.88	1029.22	523.47
18.885	0	0.02	0.01	0.01	34.47	0.16	2.76	55.86	10.47	0.96	19.14	72.32	0	97.65	94.82	87.06	0.85	3.18	22.04	34.07	0.94	0.4	0	0.96	10.47	0.01	0.02	0.66	1.16	0.6	0.02	0	5.89	0	0	0	3.65	-3.35	2.79	86.05	108.42	908.26	486.18	1038.41	621.89	920.6	514.65	1028.83	521.14
18.918	0	0.02	0.01	0.01	37.59	0.13	2.8	59.44	13.36	0.98	15.56	77.36	0	97.77	95.26	89.14	0.9	4.2	18.28	34.2	0.52	0.25	0	0.98	13.36	0.01	0.02	0.66	1.07	0.58	0.02	0	5.76	0	0	0	8.51	-3.1	3.01	86.18	109.25	909.85	487.56	1036.83	619.67	920.45	515.49	1029.37	523.95
18.952	0	0.03	0.01	0.01	39.08	0.15	3.04	61.96	15.68	1.02	13.04	81.92	0	97.66	96.46	89.68	0.87	4.87	19.55	44.95	0.33	0.17	0	1.02	15.68	0.01	0.01	0.75	0.91	0.7	0.03	0	6.38	0	0	0	5.56	-3.34	3.02	86.08	107.19	910.66	487.95	1032.83	614.16	919.87	514.38	1026.72	522.92
18.985	0	0.04	0.01	0.01	40.29	0.14	3.25	63.33	17.95	1.11	11.67	86.58	0	97.56	96.63	89.93	0.89	5.85	17.95	46.31	0.35	0.16	0	1.11	19.91	0.01	0.01	1.27	0.88	0.7	0.03	0	6.45	0	0	0	7.34	-3.57	2.37	86.1	106.11	909.31	486.06	1038.16	620.72	921.79	514.76	1027.68	521.56
19.018	0	0.04	0.01	0.01	41.66	0.13	3.33	64.38	17.94	1.16	10.62	87.24	0	97.7	96.79	90.54	0.92	6.28	17.94	42.77	0.27	0.15	0	1.16	20.46	0.01	0.01	1.08	0.85	0.6	0.03	0	6.09	0	0	0	5.5	-3.25	2.52	86.24	107.94	909.77	486.51	1038.87	621.17	921.59	515.2	1029.34	521.55
19.052	0	0.03	0.01	0.01	41.6	0.14	3.44	64.3	19.08	1.13	10.7	86.9	0	97.48	97.31	89.8	1.13	6.35	19.08	40.07	0.37	0.19	0	1.11	19.57	0.01	0.01	1.09	0.83	0.65	0.03	0	6.15	0	0	0	4.6	-3.72	2.49	86.25	108.72	908.83	485.77	1039.72	622.17	921.14	514.62	1029.66	521.19
19.085	0	0.03	0.01	0.01	41.1	0.13	3.33	63.93	17.22	1.17	11.07	86.31	0	97.73	97.35	89.67	1.17	6.08	17.22	41.19	0.55	0.26	0	1.12	18.9	0.01	0.01	0.91	0.85	0.64	0.03	0	6.29	0	0	0	5.45	-3.18	3.47	86.22	107.97	908.4	485.53	1039.37	622.48	921.99	513.52	1029.65	521.83
19.119	0	0.03	0.01	0.01	39.63	0.15	3.23	63.12	17.97	1.38	11.88	85.43	0	97.61	97.08	89.29	1.38	5.84	17.97	38.92	0.91	0.34	0	1.21	18.26	0.01	0.01	0.62	0.91	0.68	0.05	0	7.2	0	0	0	5.48	-3.45	3.6	86.24	108.29	908.44	485.4	1039.68	622.78	922.12	513.48	1030.11	521.6
19.152	0	0.03	0.01	0.01	38.42	0.17	3.08	62.55	16.6	1.5	12.45	83.58	0	95.9	96.98	89.14	1.5	5.5	18.62	40.2	0.95	0.31	0	1.31	16.6	0.02	0.01	0.59	0.87	0.68	0.05	0	8.14	0	0	0	3.82	-6.24	2.11	86.58	105.65	909.49	485.59	1041.26	622.84	923.41	514.21	1028.83	521.26
19.185	0	0.03	0.01	0.01	37.08	0.18	3.07	60.98	16.39	1.56	14.02	82.86	0	97.06	96.55	88.3	1.56	5.17	19.24	40.43	1.07	0.34	0	1.32	16.39	0.02	0.02	0.55	0.94	0.69	0.05	0	8.21	0	0	0	8.64	-4.51	2.69	86.4	106.75	910.47	485.86	1039.79	620.91	923.17	514.25	1029.61	522.49
19.219	0	0.02	0.01	0.01	33.18	0.2	3.06	57.12	18.17	1.75	17.88	83.64	0	97.55	95.47	86.12	1.67	4.61	18.45	31.24	0.95	0.27	0	1.75	18.17	0.02	0.03	0.72	1.04	0.69	0.07	0	9.61	0	0	0	5.86	-3.58	2.97	86.17	107.84	910.01	484.82	1039.91	620.84	922.65	513.51	1030.3	519.93
19.252	0	0.03	0.01	0.01	35.84	0.19	3.21	59.84	18.58	1.83	15.16	85.61	0	97.74	95.98	87.62	1.6	5.31	18.58	37.37	0.75	0.21	0	1.83	19.54	0.02	0.02	1.17	1.01	0.66	0.07	0.01	8.95	0	0	0	8.96	-3.15	2.04	86.06	102.41	911.63	485.01	1037.48	616.58	924.18	513.16	1026.35	520.25
19.285	0	0.03	0.01	0.01	32.59	0.14	3.11	55.02	15.16	1.75	19.98	80.9	0	97.23	95.92	83.87	1.65	4.4	15.16	36.61	0.69	0.2	0	1.75	15.37	0.03	0.02	0.87	0.9	0.65	0.06	0	8.39	0	0	0	5.05	-4.2	1.03	86.51	103.82	910.2	483.53	1043.53	623.16	924.9	513.75	1028.62	518.42
19.319	0	0.03	0.01	0.01	32.66	0.12	3.2	54.52	13.51	1.85	20.48	81.96	0	97.26	95.91	83.97	1.74	3.8	13.51	37.04	0.62	0.19	0	1.85	16.26	0.03	0.02	0.94	0.82	0.67	0.06	0	7.74	0	0	0	10.87	-4.15	1.6	86.4	105.06	913.11	484.83	1043.02	621.14	925.99	514.79	1030.87	520.74
19.352	0	0.04	0.01	0.01	31.04	0.12	3.41	52.34	13.68	1.87	22.66	82.12	0	96.42	96.74	82.03	1.73	2.77	13.68	46.14	0.69	0.2	0	1.87	15.57	0.03	0.02	1.02	0.84	0.71	0.06	0.07	7.59	0	0	0	12.55	-5.53	1.01	86.89	102.57	914.5	485.32	1040.77	616.2	926.44	513.59	1028.57	523.09
19.385	0	0.04	0.02	0.01	31.93	0.09	3.22	52.91	9.48	1.99	22.09	79.74	-0.68	97.83	96.97	83.26	1.63	1.92	9.48	45.9	0.7	0.27	0	1.99	13.41	0.05	0.01	0.41	0.79	0.65	0.06	1.79	6.67	0	0	0	7.67	-2.95	2.3	87.02	106	913.98	485.4	1041.39	617.3	925.88	512.77	1031.41	522.77
19.419	0	0.04	0.02	0.01	32.29	0.08	3.22	52.65	8.87	2.1	22.35	78.44	-1.68	97.67	96.88	83.77	1.73	1.25	8.87	51.67	0.69	0.43	0	2.1	12.52	0.06	0.01	0.34	0.82	0.64	0.05	0.33	5.9	0	0	0	8.51	-3.32	2.57	87.05	107.49	912.86	485.79	1040.23	618.22	924.16	513.78	1031.3	522.39
19.452	0	0.05	0.02	0.01	31	0.08	3.15	50.71	9.19	2.09	24.29	74.58	-1.06	97.35	96.78	82.55	1.85	0.73	9.19	57.73	0.79	0.57	0	2.09	9.95	0.06	0.01	0.19	0.93	0.62	0.05	0.03	5.85	0	0	0	9.24	-3.98	2.91	86.97	107.45	911.81	485.28	1040.49	619.53	924.07	513.39	1031.15	522.29
19.486	0	0.07	0.02	0.01	30.43	0.09	3.31	49.22	8.12	2.12	25.78	72.22	0	96.51	97.1	81.08	2.12	0.54	11.77	66.38	0.6	0.69	0	2.04	8.12	0.08	0	0.06	0.9	0.53	0.05	0.06	5.58	0	0	0	12.27	-5.4	3.43	87.19	109.73	912.88	486.97	1037.58	616.65	922.49	514.39	1031.78	524.26
19.519	0	0.07	0.02	0.01	29.12	0.09	3.32	46.89	6.18	2.32	28.11	68.45	0	97.22	96.79	79.42	2.32	0.26	12.42	63.06	0.67	0.57	0	2.04	6.18	0.08	0.01	0.07	0.93	0.54	0.04	0.03	5.3	0	0	0	5.39	-4.23	2.44	86.97	103.93	912.02	485.35	1040.24	619.63	925.27	513.78	1029.04	519.63
19.552	0	0.08	0.02	0.01	31.87	0.1	3.37	50.7	7.83	2.32	24.3	71.48	0	97.94	96.94	82.96	2.32	0.27	14.81	70.2	0.6	0.34	0	2.12	7.83	0.08	0	0.1	0.85	0.52	0.04	0.02	5.08	0	0	0	10.51	-2.69	3.55	86.82	108.62	912.84	486.38	1038.09	617.09	923.37	513.85	1031.61	522.9
19.586	0	0.09	0.02	0.01	31.57	0.1	3.4	49.78	6.99	2.48	25.22	69.64	0	97.21	96.67	82.36	2.48	0.22	15.21	70.93	0.64	0.24	0	2.18	6.99	0.09	0	0.12	0.8	0.54	0.04	0.02	4.66	0	0	0	5.04	-4.25	2.36	86.87	104.2	911.81	485.06	1040.72	620.11	925.21	513.71	1029.25	519.27
19.619	0	0.08	0.02	0.01	30.93	0.11	3.28	49.05	7.05	2.44	25.95	68.15	0	97.44	95.74	82.58	2.44	0.22	16.76	68.26	0.79	0.27	0	2.19	7.05	0.08	0	0.17	0.86	0.55	0.04	0.01	4.76	0	0	0	10.18	-3.81	4.05	86.84	108.95	911.92	486.59	1037.67	618.2	922.94	513.97	1031.52	522.92
19.652	0	0.08	0.02	0.01	28.68	0.12	3.43	45.96	7.68	2.33	29.04	68.61	0	96.67	95.38	79.86	2.33	0.26	18.27	68.33	0.78	0.23	0	2.14	7.68	0.08	0	0.25	0.82	0.61	0.03	0	4.86	0	0	0	3.28	-5.15	2.63	86.74	106.23	910.09	484.22	1041.72	621.65	924.1	512.67	1030.11	519.47
19.686	0	0.09	0.02	0.01	29.61	0.13	3.64	46.82	8.07	2.41	28.18	69.83	0	96.09	95.71	80.31	2.41	0.32	20.74	69.19	0.89	0.3	0	2.27	8.07	0.09	0	0.27	0.9	0.6	0.03	0	4.4	0	0	0	10.57	-6	3.21	86.85	107.3	911.71	485.69	1039.92	619.64	924.05	513.62	1030.94	522.96
19.719	0	0.08	0.02	0.01	31.53	0.14	3.79	49.59	10.2	2.42	25.41	74.07	0	97.74	96.2	82.28	2.42	0.49	22.36	67.93	0.75	0.37	0	2.19	10.2	0.09	0	0.36	0.93	0.63	0.03	0	4.46	0	0	0	10.19	-3.16	3.43	86.6	107.29	911.33	485.55	1038.85	619.23	923.5	513.61	1030.46	521.94
19.753	0	0.06	0.02	0.01	34.41	0.12	3.53	53.41	11.02	2.7	21.59	75.04	0	97.01	96.01	86.04	2.7	0.56	19.68	60.75	0.62	0.42	0	2.12	11.02	0.07	0	0.41	0.99	0.67	0.03	0	4.52	0	0	0	5.6	-4.61	2.91	86.68	107.37	911.73	485.31	1040.54	619.87	924.01	513.63	1031.17	520.35
19.786	0	0.07	0.02	0.01	34.89	0.12	3.65	53.97	12.93	2.63	21.03	77.81	0	97.76	96.01	86.33	2.63	0.85	19.33	63.95	0.56	0.37	0	2.29	12.93	0.07	0	0.42	0.94	0.62	0.03	0	4.48	0	0	0	9.93	-3.12	3	86.77	106.63	912.14	486.68	1037.99	618.42	923.41	514.85	1029.79	522.18
19.819	0	0.07	0.02	0.01	34.42	0.11	3.67	53.26	12.92	2.8	21.74	78.06	0	97.22	96.21	85.57	2.8	0.7	17.2	61.87	0.51	0.34	0	2.25	12.92	0.07	0	0.48	0.98	0.66	0.03	0	4.54	0	0	0	5.59	-4.24	2.63	86.75	108.19	911.95	486.01	1040.11	619.5	923.26	514.42	1031.25	521.02
19.853	0	0.08	0.02	0.01	36.09	0.1	3.74	55.03	14.21	2.95	19.97	80.12	-0.97	97.2	96.46	86.85	2.95	0.93	16.62	66.29	0.46	0.3	0	2.16	14.21	0.06	0	0.47	0.9	0.61	0.03	0	4.24	0	0	0	6.91	-4.26	2.28	86.76	108.11	911.26	486.11	1038.48	618.08	921.88	514.34	1029.73	521.91
19.886	0	0.08	0.02	0.01	36.83	0.12	3.91	56.46	15.88	2.96	18.54	82.5	0	94.72	96.75	87.45	2.96	1.33	19.79	67.61	0.45	0.23	0	2.06	15.88	0.04	0	0.76	0.88	0.7	0.03	0	4.66	0	0	0	3.8	-7.57	2.52	87.02	104.12	911.85	486.7	1037.27	616.25	923.75	513.15	1027.47	522.29
19.919	0	0.09	0.02	0.01	37.81	0.11	4.08	57.57	17.44	3.1	17.43	84.92	-0.89	97.37	97.4	87.82	3.1	1.4	18.17	69.02	0.44	0.26	0	2.07	17.44	0.04	0	0.79	0.88	0.7	0.03	0	4.62	0	0	0	5.45	-3.95	2.29	86.71	108.57	910.99	485.82	1039.27	619.35	921.88	514.64	1030.29	520.52
19.953	0	0.08	0.02	0.01	38.32	0.12	4.16	58.82	18.64	2.95	16.18	87.19	-0.6	97.3	97.65	88.31	2.95	1.83	18.64	66.5	0.38	0.22	0	1.95	19.55	0.04	0	0.8	0.7	0.76	0.03	0	5.03	0	0	0	7.69	-4.07	2.05	86.68	106.26	910.73	485.74	1037.8	618.27	921.95	514.53	1028.04	520.64
19.986	0	0.09	0.02	0.01	36.6	0.13	4.51	56.5	20.07	2.81	18.5	87.62	-0.05	96.39	97.62	85.75	2.81	2.09	20.68	69.21	0.35	0.18	0	2.17	20.07	0.03	0	1.19	0.69	0.81	0.03	0	4.86	0	0	0	5.2	-5.57	2.27	86.73	103.72	911.28	486.22	1034.93	614.01	922.29	512.88	1025.66	521.39
20.019	0	0.12	0.02	0.01	37.26	0.12	4.33	57.55	18.29	2.54	17.45	86.99	-0.68	97.52	97.92	85.55	2.54	2.91	18.29	75	0.31	0.18	0	2.17	19.06	0.03	0	1.15	0.79	0.92	0.03	0.01	4.95	0	0	0	3.7	-3.65	2.62	86.31	105.64	911.16	485.81	1032.55	611.27	920.35	512.44	1025.76	519.36
20.053	0	0.12	0.02	0.01	37.29	0.14	4.2	58.32	17.27	2.22	16.68	85.44	0	97.81	98.09	85.52	2.22	3.34	20.41	77.2	0.31	0.12	0	2.12	17.27	0.03	0	1.42	0.86	1.11	0.03	0.02	5.34	0	0	0	10.2	3	3.41	85.85	108.07	910.01	484.79	1035.05	615.96	920.6	512.9	1028.43	520.14
20.086	0	0.15	0.02	0.01	39.31	0.14	4.28	60.52	17.67	2.22	14.48	85.88	0	98.52	98.13	85.83	2.15	5.11	21.3	80.39	0.29	0.07	0	2.22	17.67	0.04	0	1.88	0.84	1.18	0.03	0	5.21	0	0	0	14.6	1	3.27	85.73	106.16	910.28	484.7	1035.98	617.06	922.02	513.13	1027.85	521.55
20.12	0	0.16	0.02	0.01	40.67	0.16	4.45	62.37	19.9	2.32	12.63	87.82	0	98.76	98.03	86.29	1.96	6.49	23.22	80.73	0.34	0.05	0	2.32	19.9	0.05	0	2.36	0.79	1.33	0.04	0	5.3	0	0	0	15.1	0.12	3.29	86.12	107.49	910.22	485.56	1035.65	617.58	921.17	514.2	1028.36	522.28
20.153	0	0.13	0.02	0.01	40.15	0.12	4.41	61.25	19.05	2.33	13.75	87.67	-0.51	98.02	98.17	85.67	2.18	5.9	19.05	75.75	0.34	0.06	0	2.33	19.58	0.05	0	1.74	0.81	1.25	0.04	0	4.96	0	0	0	6.81	-2.48	1.75	86.53	107.8	909.66	484.67	1037.81	617.96	920.44	513.84	1028.07	519.74
20.186	0	0.15	0.02	0.01	42.03	0.11	4.42	63.22	17.85	2.41	11.78	88.72	-1.39	98.17	97.96	86.05	2.12	7.75	17.85	77.39	0.33	0.07	0	2.41	21.04	0.05	0	1.82	0.75	1.24	0.04	0	4.93	0	0	0	9.07	-2.1	3.2	86.61	106.4	910.25	486.1	1034.87	616.52	921.19	513.87	1027.35	521.07
20.22	0	0.14	0.02	0.01	41.31	0.11	4.48	62.24	17.22	2.64	12.76	88.5	-1.68	97.79	97.93	85.26	2.11	7.73	17.22	74.12	0.4	0.13	0	2.64	20.8	0.05	0	1.33	0.63	1.07	0.04	0	4.86	0	0	0	4.67	-3.04	2.22	86.75	106.83	908.75	485.01	1037.13	619.33	920.47	514.2	1027.21	518.47
20.253	0	0.12	0.02	0.01	40.12	0.1	4.3	60.88	15.05	2.63	14.12	87.58	-2.4	98	97.73	85.11	2.26	6.71	15.05	71.24	0.5	0.18	0	2.63	19.91	0.05	0	0.78	0.71	1.06	0.04	0	4.9	0	0	0	8.92	-2.54	2.82	86.65	108.65	907.85	484.78	1036.37	618.81	919.36	513.16	1027.7	521.45
20.286	0	0.09	0.02	0.01	36.14	0.1	4.5	56.03	16.28	2.72	18.97	88.45	-2.32	97.77	96.84	83.12	2.25	4.87	16.28	63.65	0.67	0.26	0	2.72	21.82	0.05	0	0.72	0.68	0.99	0.04	0	4.75	0	0	0	8.53	-3.1	2.64	86.73	106.09	907.41	484.61	1036.67	620.25	920.33	513.56	1026.21	520.14
20.32	0	0.07	0.02	0.01	33.76	0.12	4.49	53.23	18.51	2.7	21.77	87.41	-0.78	97.77	96.26	81.64	2.2	4.18	18.51	58.68	0.84	0.35	0	2.7	21.18	0.05	0	0.45	0.76	1.02	0.04	0	4.94	0	0	0	10.12	-3.1	2.8	86.67	108.24	907.24	484.82	1035.92	619.62	918.96	513.78	1026.96	520.98
20.353	0	0.06	0.02	0.01	31.84	0.13	4.26	50.71	19.4	2.64	24.29	84.67	0	97.73	95.2	81.03	2.31	3.46	20.47	54.14	1	0.45	0	2.64	19.4	0.04	0.01	0.39	0.81	0.99	0.04	0	5.05	0	0	0	10.38	-3.18	2.72	86.7	108.42	907.07	484.8	1035.76	619.62	918.64	513.91	1026.84	520.94
20.386	0	0.05	0.02	0.01	30.01	0.15	4.06	48.35	16.44	2.69	26.65	80.57	0	97.72	94.6	79.71	2.29	3.04	21.9	50.03	0.99	0.5	0	2.69	16.44	0.04	0.01	0.36	0.97	1.07	0.04	0	5.28	0	0	0	11.47	-3.21	2.77	86.7	107.51	907.2	484.97	1035.26	619.33	918.95	513.98	1026.22	521.2
20.42	0	0.05	0.02	0.01	28.75	0.18	3.95	46.37	15.25	2.67	28.63	77.72	0	97.83	93.64	78.84	2.45	3.02	24.24	50.68	0.96	0.49	0	2.67	15.25	0.04	0.01	0.35	1.14	1.02	0.04	0	5.49	0	0	0	8.69	-2.96	2.61	86.74	106.33	907.48	484.82	1036.19	619.63	919.99	513.57	1026.09	520.57
20.453	0	0.05	0.02	0.01	27.7	0.16	3.84	44.71	14.17	2.53	30.29	75.89	0	97.64	93.43	77.59	2.49	2.86	22.47	49.83	0.79	0.33	0	2.53	14.17	0.04	0.01	0.52	1.08	1.02	0.04	0	5.48	0	0	0	9.43	-3.39	2.62	86.54	107.26	907.71	484.9	1035.18	618.42	919.14	513.82	1026.2	520.19
20.487	0	0.06	0.02	0.01	27.1	0.14	3.54	43.89	13.53	2.55	31.11	73.87	0	97.85	92.73	77.35	2.55	3.08	19.97	51.8	0.59	0.21	0	2.33	13.53	0.04	0.01	0.68	1.24	0.95	0.04	0	5.95	0	0	0	6.7	-2.91	2.72	86.7	106.35	907.22	485.09	1035.8	620.07	919.7	514.04	1025.92	519.41
20.52	0	0.05	0.02	0.01	27.25	0.15	3.65	43.76	13.65	2.92	31.24	74.21	0	97.29	92.83	76.97	2.92	3.36	20.14	48.9	0.58	0.2	0	2.41	13.65	0.04	0.01	0.73	1.18	0.82	0.05	0	6.05	0	0	0	9.93	-4.1	1.69	86.5	107.57	906.86	484.25	1036.47	619.62	918.41	514.08	1025.8	520.27
20.553	0	0.07	0.02	0.01	29.81	0.14	3.92	47.23	14.75	2.87	27.77	77.74	0	97.33	94.15	77.61	2.87	4.73	19.96	55.84	0.45	0.15	0	2.41	14.75	0.05	0.01	1.14	1.09	0.85	0.05	0	5.85	0	0	0	10.49	-4.02	1.54	86.48	102.18	907.51	484.74	1034.5	617.67	920.33	513.65	1022.29	520.3
20.587	0	0.08	0.02	0.01	33.86	0.14	3.9	52.62	15.55	3.05	22.38	79.82	0	97.3	94.89	80.52	3.05	6.29	19.65	57.45	0.43	0.15	0	2.25	15.55	0.04	0.01	1.52	1.13	0.81	0.05	0.01	5.95	0	0	0	9.01	-4.07	2.46	86.03	104.73	909.03	485.34	1031.01	612.25	918.83	512.81	1023.32	519.85
20.62	0	0.09	0.02	0.01	38.21	0.14	3.92	58.02	15.99	2.83	16.98	81.05	0	97.55	95.43	82.5	2.83	8.87	20.1	60.65	0.39	0.13	0	2.35	15.99	0.05	0.01	2.15	1.15	0.97	0.05	0.01	5.74	0	0	0	9.05	3.57	3.76	85.9	107.86	908.21	484.86	1032.76	615.32	918.96	512.87	1026.6	519.74
20.653	0	0.1	0.02	0.01	38.05	0.13	4.27	57.14	17.63	2.73	17.86	83.26	0	98.55	95.67	80.01	2.73	10.3	19.41	60.66	0.32	0.11	0	2.43	17.63	0.05	0.01	2.96	1.1	0.92	0.05	0	5.36	0	0	0	13.44	0.91	2.87	85.48	105.03	907.32	483.67	1033.92	617.16	919.69	512.55	1024.47	519.81
20.687	0	0.11	0.02	0.01	40.54	0.12	4.53	59.8	17.3	2.56	15.2	86.56	-1.37	98.51	96.09	79.03	2.48	13.51	17.3	57.9	0.37	0.09	0	2.56	20.42	0.05	0.01	4.07	1.23	0.9	0.04	0	5.36	0	0	0	14.58	1.04	3.72	85.4	106.4	907.29	483.66	1034.81	618.62	920.19	512.43	1026.28	520.49
20.72	0	0.12	0.02	0.01	40.6	0.12	4.96	59.8	17.39	2.65	15.2	89.44	-2.41	98.68	96.38	77.4	2.31	14.84	17.39	56.25	0.48	0.09	0	2.65	23.55	0.07	0.01	5.16	1.16	0.91	0.05	0	5.3	0	0	0	16.82	0.44	3.95	85.34	107.25	906.78	483.75	1034.73	619.7	919.66	513.02	1026.61	520.89
20.754	0	0.13	0.02	0.01	40.68	0.1	4.99	60.19	15.53	2.72	14.81	90.22	-3.48	98.61	96.4	76.21	1.91	16.28	15.53	56.71	0.61	0.1	0	2.72	24.58	0.08	0.01	5.41	0.94	1.04	0.05	0	5.24	0	0	0	14.45	-0.68	4.02	85.45	106.45	905.43	483.33	1034.52	620.39	919.3	512.38	1025.47	520.15
20.787	0	0.12	0.02	0.01	39.95	0.11	4.66	59.8	15.82	2.79	15.2	88.76	-2.14	97.9	95.95	77.29	1.81	15.23	15.82	58.48	0.75	0.14	0	2.79	23.09	0.08	0.01	2.76	0.98	1.07	0.05	0	5.41	0	0	0	6.68	-2.8	3.77	86.37	106.92	904.86	484.04	1036.07	622.14	919.31	512.42	1025.97	519.87
20.82	0	0.07	0.02	0.01	34.11	0.1	4.57	52.5	14.5	2.5	22.5	86.52	-2.12	96.6	95.96	75.32	2.02	10.16	14.5	49.26	0.67	0.22	0	2.5	20.51	0.07	0.01	1.16	1.01	0.97	0.05	0	5.11	0	0	0	5.86	-5.26	2.79	86.9	107.26	906.21	485.47	1036.48	621.35	919.19	513.76	1026.17	521.53
20.854	0	0.05	0.03	0.01	26.45	0.07	5.01	41.33	11.18	2.41	33.67	85.54	-3.83	94.28	96.24	67.59	1.86	6.82	11.18	39.93	0.5	0.21	0	2.41	19.22	0.07	0.01	0.57	0.86	0.94	0.05	0	4.45	0	0	0	4.2	-7.99	1.49	87.08	105	906.58	484.96	1038.83	622.56	920.53	514.04	1025.32	520.65
20.887	0	0.05	0.03	0.01	19.5	0.07	5.43	30.69	10.82	2.26	44.31	85.19	-3.79	97.2	95.42	59.89	1.92	4.19	10.82	35.7	0.63	0.26	0	2.26	19.68	0.08	0.01	0.38	0.75	0.95	0.05	0	4.55	0	0	0	9.43	-4.26	1.8	86.73	104.51	907.08	484.19	1038.21	621.82	921	513.89	1025.32	520.24
20.92	0	0.04	0.03	0.01	19.11	0.07	5.49	29.91	8.89	2.23	45.09	84.01	-4.44	97.78	96.48	59.19	2.15	3.01	8.89	33.45	0.42	0.21	0	2.23	17.5	0.07	0.01	0.35	0.77	0.89	0.05	0	4.56	0	0	0	8.05	-3.07	1.14	86.81	106.9	908.64	484.7	1038.48	620.03	920.19	514.74	1026.95	520.05
20.954	0	0.05	0.03	0.01	20.32	0.07	5.44	31.74	9.75	2.5	43.26	82.99	-4.45	97.39	96.71	61.54	2.2	2.44	9.75	39.31	0.4	0.19	0	2.5	16.34	0.08	0.01	0.48	0.68	0.94	0.05	0	4.14	0	0	0	7.73	-3.91	1.32	86.79	102.43	909.27	484.95	1035.77	616.55	921.55	513.32	1023.75	520.31
20.987	0	0.05	0.03	0.01	21.42	0.07	5.49	33.4	11.1	2.76	41.6	82.45	-4.24	98.15	97	63.46	2.43	2.01	11.1	42.78	0.5	0.27	0	2.76	15.59	0.09	0.01	0.48	0.61	0.97	0.05	0	3.92	0	0	0	9.45	-2.14	1.55	86.38	108.15	909.7	484.45	1036.82	616.75	919.63	514.01	1027.62	519.75
21.02	0	0.06	0.03	0.01	21.31	0.07	5.73	33.04	11.71	2.95	41.96	82.57	-4.38	97.92	97.14	62.75	2.35	2.03	11.71	47.97	0.34	0.26	0	2.95	15.55	0.09	0.01	0.78	0.6	1.13	0.05	0.01	3.59	0	0	0	6.57	-2.73	1.84	86.5	103.38	911.26	485.62	1033.96	613.01	921.59	513.24	1024.77	519.6
21.054	0	0.07	0.03	0.01	23.82	0.08	5.95	37.15	14.6	3.26	37.85	84.62	-3.81	98.47	97.78	65.69	2.05	2.66	14.6	51.24	0.36	0.29	0	3.26	16.77	0.08	0	1.5	0.67	1.26	0.04	0.01	3.39	0	0	0	13.34	1.18	3.02	85.75	107.64	910.04	484.47	1034.63	614.89	920.31	512.66	1027.62	521.09
21.087	0	0.08	0.03	0.01	25.41	0.09	6.03	39.67	16	2.96	35.33	86.47	-3.41	98.76	98.08	66.31	1.82	4.3	16	53.48	0.33	0.2	0	2.96	18.34	0.07	0	2.39	0.63	1.25	0.04	0	3.51	0	0	0	12.83	0.12	2.81	85.75	105.85	909.11	483.53	1036.64	617.44	921.53	512.14	1027.04	520.58
21.121	0	0.09	0.03	0.01	29.12	0.09	5.9	44.85	15.56	2.69	30.15	89.35	-4.66	98.34	98.1	70.56	1.84	5.41	15.56	56.9	0.25	0.09	0	2.69	21.69	0.07	0.01	4.03	0.53	0.96	0.04	0	3.51	0	0	0	14.41	-1.59	2.61	85.96	105.3	908.91	483.64	1037.57	618.74	922	512.45	1026.9	521.72
21.154	0	0.09	0.02	0.01	32.71	0.1	5.69	50.05	17.41	2.46	24.95	90.04	-3.71	98.78	98.3	74.17	1.91	6.6	17.41	58.15	0.33	0.12	0	2.46	22.44	0.06	0.01	3.81	0.58	0.98	0.05	0	3.74	0	0	0	8.96	0.01	3.5	86.12	106.55	908.54	484.12	1036.96	619.2	921.59	512.4	1027.88	519.95
21.187	0	0.11	0.02	0.01	34.28	0.09	5.67	52.07	16.39	2.42	22.93	91.34	-4.58	98.02	98.15	75.75	1.95	7.1	16.39	61.28	0.37	0.12	0	2.42	24.51	0.06	0.01	3.33	0.62	0.98	0.05	0	3.69	0	0	0	7.71	-2.48	3.19	86.32	107.5	909.09	484.77	1036.98	618.69	921.12	513.03	1028.38	520.19
21.221	0	0.09	0.02	0.01	31.7	0.09	5.76	48.45	15.4	2.18	26.55	91.38	-4.96	98.36	97.88	73.46	2.18	6.23	15.4	55.01	0.51	0.18	0	2.17	24.84	0.03	0.01	2.49	0.61	0.94	0.04	0	3.71	0	0	0	6.64	-1.53	2.79	86.29	106.63	909.47	484.43	1038.09	619.25	921.94	513.12	1028.39	519.22
21.254	0	0.09	0.03	0.01	31.05	0.09	5.82	47.25	16.62	2.26	27.75	90.24	-4.24	98.08	98.04	72.02	2.26	6.38	16.62	55.04	0.63	0.22	0	2.07	22.97	0.03	0.01	2.23	0.61	0.92	0.05	0	3.51	0	0	0	7.45	-2.35	3.37	86.18	107.73	910.25	485.07	1036.78	617.53	921.62	513.07	1029.13	520.02
21.287	0	0.08	0.03	0.01	28.73	0.08	6.12	43.71	14.83	2.5	31.29	90.68	-5.38	97.73	98.19	70.05	2.5	4.82	14.83	51.97	0.56	0.25	0	2.16	23.45	0.03	0.01	1.62	0.59	0.88	0.05	0.01	3.36	0	0	0	7.8	-3.18	2.62	86.4	108.76	911.3	486.1	1036.3	616.3	920.75	514.53	1029.34	520.6
21.321	0	0.07	0.03	0.01	23.99	0.08	7.02	36.71	14.94	2.55	38.29	91.8	-5.95	98.05	98.39	64.59	2.55	2.99	14.94	48.13	0.54	0.27	0	2.35	24.99	0.03	0.01	1.53	0.47	0.96	0.05	0.01	3.21	0	0	0	4.32	-2.41	2.37	86.53	107.57	910.74	485.8	1036.86	616.94	921.12	514.06	1028.54	519.69
21.354	0	0.08	0.03	0.01	21.53	0.08	7.47	32.84	15.5	2.64	42.16	91.96	-5.74	97.69	98.27	61.73	2.64	1.89	15.5	51.64	0.45	0.33	0	2.49	25.4	0.03	0.01	1.2	0.42	0.93	0.06	0.01	3.22	0	0	0	7.46	-3.29	2.34	86.4	108.6	911.03	485.77	1036.67	616.51	920.63	514.41	1029.08	520.32
21.387	0	0.09	0.04	0.01	19.18	0.09	8.07	29.27	15.97	2.81	45.73	92.28	-5.43	98.06	98.22	58.17	2.65	1.5	15.97	55.39	0.44	0.44	0	2.81	26	0.04	0.01	0.96	0.38	0.94	0.07	0	3.46	0	0	0	7.89	-2.4	2.62	86.36	108.6	910.97	485.84	1036.54	616.67	920.8	514.27	1029.22	520.63
21.421	0	0.08	0.04	0.01	19.39	0.08	8.05	29.68	14.79	2.99	45.32	92.29	-6.13	97.9	98.54	58.44	2.35	1.31	14.79	50.96	0.37	0.36	0	2.99	25.69	0.03	0.01	1.04	0.36	1.01	0.07	0	3.21	0	0	0	9.46	-2.78	1.46	86.45	106.97	910.1	485.12	1038.34	618.78	921.09	514.73	1027.89	520.75
21.454	0	0.07	0.04	0.01	19.14	0.08	8.22	29.3	14.69	3.01	45.7	93.01	-6.27	98.1	98.47	58.01	2.29	1.45	14.69	49.18	0.31	0.29	0	3.01	27.07	0.03	0.01	0.99	0.35	0.94	0.07	0	3.34	0	0	0	9	-2.29	3.08	86.46	107.93	910.64	486.36	1036.4	617.49	921.34	514.15	1028.96	522.28
21.488	0	0.07	0.03	0.01	20.2	0.08	7.78	31.42	13.65	2.63	43.58	93.72	-6.47	97.81	98.73	60.26	1.86	1.46	13.65	49.36	0.24	0.17	0	2.63	28.23	0.03	0.01	1.33	0.4	0.82	0.07	0	3.57	0	0	0	4.74	-3.01	2.21	86.63	106.73	909.72	486.07	1037.76	619.81	921.31	515.01	1027.93	519.86
21.521	0	0.07	0.03	0.01	19.86	0.08	7.66	30.86	13.93	2.34	44.14	93.78	-6.14	98.54	98.44	60.04	1.94	1.44	13.93	47.99	0.27	0.15	0	2.34	28.65	0.03	0.01	1.18	0.4	0.72	0.07	0	3.71	0	0	0	7.91	-0.96	3.07	86.45	108.75	908.65	485.96	1036.93	619.58	920.25	513.86	1028.63	522.76
21.554	0	0.06	0.03	0.01	20.32	0.08	7.24	31.7	14.12	2.27	43.3	92.98	-5.55	97.26	98.21	61.2	1.93	1.47	14.12	43.1	0.36	0.14	0	2.27	27.26	0.03	0.01	0.91	0.42	0.69	0.07	0	3.78	0	0	0	3.99	-4.15	3.31	86.64	106.63	908.46	486.23	1037.95	621.74	921.77	514.21	1028.19	521
21.588	0	0.06	0.03	0.01	20.53	0.08	6.92	31.57	14.17	2.51	43.43	91.06	-5.08	95.98	97.91	61.28	2.51	1.64	14.17	43	0.45	0.13	0	2.17	24.31	0.03	0.01	0.75	0.39	0.61	0.08	0	3.78	0	0	0	6.87	-6.13	2.17	86.78	102.65	909.12	486.38	1037.01	620.15	922.62	514.67	1025.06	521.37
21.621	0	0.06	0.03	0.01	21.71	0.08	5.85	33.59	14.02	2.58	41.41	86.63	-3.83	97.55	97.55	64.25	2.58	1.25	14.02	45.98	0.67	0.14	0	1.9	19.04	0.03	0.01	0.32	0.4	0.59	0.07	0.1	3.76	0	0	0	9.72	-3.58	3.39	86.99	104.74	908.97	487.43	1037.33	622.97	922.69	516.09	1027.23	522.56
21.654	0	0.05	0.03	0.01	22.28	0.08	4.99	34.35	12.46	2.82	40.65	78.7	-2.49	96.74	97.14	65.84	2.82	0.86	13.76	45.32	0.7	0.14	0	1.62	12.46	0.03	0.01	0.19	0.43	0.61	0.07	0.03	3.66	0	0	0	7.39	-5.05	3.73	87.22	107.37	908.29	487.33	1037.99	622.75	921.8	514.66	1028.71	524.61
21.688	0	0.05	0.03	0.01	23.1	0.07	4.44	35.37	8.96	2.76	39.63	73	-2.49	94.81	96.75	67.61	2.76	0.61	12.19	45.74	0.53	0.1	0	1.51	8.96	0.03	0.01	0.12	0.4	0.55	0.06	0.03	3.37	0	0	0	6.78	-7.47	3.49	87.38	104.29	909.92	488.27	1037.5	621.23	923.64	514.94	1027.45	524.92
21.721	0	0.05	0.03	0.01	24.12	0.07	3.96	37.12	5.77	2.56	37.88	67.49	-1.7	95.42	96.65	69.67	2.56	0.43	11.9	47.16	0.46	0.08	0	1.28	5.77	0.03	0.01	0.08	0.43	0.6	0.05	0.01	3.3	0	0	0	4.47	-6.82	3.68	87.16	106.45	909.1	487.75	1038.48	622.03	922.87	514.15	1028.77	525.01
21.755	0	0.06	0.03	0.01	24.36	0.06	3.65	37.34	4.17	2.68	37.66	63.14	-1.72	95.47	95.86	70.81	2.68	0.32	10.69	53.21	0.32	0.1	0	1.33	4.17	0.03	0.01	0.08	0.49	0.59	0.05	0	3.32	0	0	0	4.18	-6.76	3.05	87.01	104.81	910.73	488	1038.14	620.37	923.72	514.84	1028.15	523.69
21.788	0	0.06	0.03	0.01	25.45	0.06	3.39	39.06	3.43	2.63	35.94	61.11	-1.45	98.2	95.53	73	2.63	0.24	10.69	54.5	0.41	0.1	0	1.19	3.43	0.03	0.01	0.09	0.57	0.57	0.04	0.01	3.31	0	0	0	3.48	-2.01	3.69	86.65	106.72	909.84	487.77	1037.53	620.65	922.63	514.44	1028.97	523.51
21.821	0	0.07	0.02	0.01	26.63	0.07	3.31	40.98	2.67	2.67	34.02	59.58	-0.39	97.35	95.77	74.79	2.67	0.15	12.75	60.64	0.63	0.16	0	1.11	2.39	0.04	0.01	0.08	0.6	0.54	0.04	0.11	3.32	0	0	0	3.86	-3.98	4.8	86.74	104.34	908.2	488.16	1038.34	624.62	924.16	515.93	1028.26	523.16
21.855	0	0.06	0.02	0	30.74	0.06	2.86	47.48	2.11	2.11	27.52	58.65	-1.35	96.1	96.18	80.61	2.11	0.11	9.88	57.94	0.55	0.2	0	0.91	1.5	0.05	0.01	0.06	0.75	0.67	0.04	1.55	3.16	0	0	0	10.93	-5.98	3.48	87.08	107.64	911.45	490.84	1035.09	618.31	921.74	516.56	1028.59	529.52
21.888	0	0.05	0.02	0	31.84	0.06	2.82	49.71	1.78	1.78	25.29	59.9	-1.48	98.69	97.14	81.54	1.78	0.11	9.36	58.49	0.73	0.22	0	0.73	1.19	0.07	0.01	0.06	0.9	0.93	0.04	2.08	3.25	0	0	0	9.18	0.4	2.65	85.8	105.99	910.64	490.01	1031.86	615.25	919.77	516.48	1025.31	526.21
21.921	0	0.05	0.02	0	33.28	0.05	2.73	52.31	1.59	1.59	22.69	60.73	-2.09	97.56	97.69	83.15	1.59	0.14	7.99	57.3	0.88	0.3	0	0.72	1.07	0.09	0.01	0.05	1	1.24	0.05	1.27	3.31	0	0	0	15.02	3.55	2.13	85.48	108.39	910.69	490.99	1029.93	612.77	917.21	519.7	1025.3	527.8
21.955	0	0.05	0.02	0	35.44	0.05	2.64	55.3	1.39	1.39	19.7	61.92	-3.17	97.95	98.07	85.3	1.39	0.16	6.2	60.4	0.84	0.32	0	0.76	1.04	0.16	0.01	0.05	1.31	1.58	0.04	0.56	3.04	0	0	0	20.87	2.68	2.66	84.34	110.02	908.68	489.27	1029.7	610.83	915.78	519.82	1025.38	529.4
21.988	0	0.05	0.02	0.01	37.96	0.05	2.52	59.09	1.22	1.22	15.91	62.55	-3.08	97.9	98.25	88.68	1.22	0.18	7.01	59.91	1.41	0.43	0	0.93	1.05	0.2	0.01	0.08	1.47	1.71	0.04	0.15	3.05	0	0	0	21.02	2.79	2.94	84.02	109.53	907.27	489.32	1027.75	611.82	914.61	518.74	1023.64	529.13
22.021	0	0.04	0.02	0	40.51	0.05	2.42	62.42	1.07	1.07	12.58	63.74	-3.18	97.85	98.57	91.34	1.07	0.22	6.31	55.18	1.11	0.41	0	0.96	0.89	0.31	0.01	0.09	1.78	2.04	0.04	0.04	3.08	0	0	0	23.66	2.91	2.33	83.4	109.42	905.95	489.14	1026.32	611.07	912.86	518.45	1021.61	530.57
22.055	0	0.03	0.02	0	42.6	0.05	2.35	65.38	0.97	0.97	9.62	64.92	-3.15	97.19	98.76	93.36	0.87	0.26	6.1	48.93	0.86	0.39	0	0.97	0.7	0.49	0.01	0.12	2.23	2.86	0.04	0.01	3	0	0	0	19.2	4.28	3.23	83.91	109.78	903.38	489.04	1024.14	611.82	911.06	517.61	1020.23	529.22
22.088	0	0.02	0.01	0	44.68	0.05	2.28	67.69	1.04	1.04	7.31	65.35	-3.21	97.21	98.89	95.55	0.79	0.42	6.03	43.84	0.83	0.33	0	1.04	0.69	0.53	0.01	0.18	2.34	2.9	0.04	0.01	2.98	0	0	0	19.17	4.25	3.06	83.78	110.83	901.37	488.6	1023.28	610.51	908.95	518.8	1019.24	529.75
22.122	0	0.02	0.01	0.01	45.59	0.04	2.25	68.89	1.29	1.29	6.11	66.88	-4	95.7	98.9	96.07	0.56	0.55	4.88	43.38	0.97	0.25	0	1.29	0.81	0.61	0.01	0.24	3.17	3.57	0.03	0.01	2.8	0	0	0	18.09	6.49	3.99	83.7	109.41	901.09	488.82	1021.44	610.75	909.37	518.15	1018.33	528.06
22.155	0	0.02	0.01	0.01	46.12	0.04	2.27	69.5	1.71	1.71	5.5	67.2	-4.14	94.63	98.6	96.33	0.49	0.85	4.97	38.74	0.98	0.24	0	1.71	0.97	0.55	0.01	0.25	3.66	3.98	0.03	0	2.72	0	0	0	13.48	7.65	5.03	83.65	107.36	900.84	489.46	1018.94	610.57	909.87	516.51	1016.76	526.63
22.188	0	0.02	0.01	0.01	46.62	0.05	2.26	70.17	1.66	1.66	4.83	67.22	-3.79	97.4	98.57	96.69	0.47	1.17	5.61	40.3	1.03	0.19	0	1.66	1.13	0.51	0	0.35	3.7	4.1	0.04	0	2.81	0	0	0	16.86	3.89	4.4	83.86	108.08	899.28	489.16	1018.17	608.58	907.83	517.31	1015.28	528.93
22.222	0	0.02	0.01	0.01	47.57	0.05	2.35	71.6	2.25	2.25	3.4	68.5	-3.56	97.49	98.5	96.85	0.45	1.62	6.51	41.07	0.91	0.21	0	2.25	1.35	0.62	0	0.5	4.5	5.23	0.04	0	2.83	0	0	0	15.44	3.71	4.64	83.99	106.05	899.68	489.84	1016.33	608.43	908.25	516.59	1013.69	527.95
22.255	0	0.02	0.01	0.01	47.38	0.05	2.42	71.5	2.55	2.55	3.5	68.3	-3.97	97.29	98.32	96.13	0.49	1.86	6.14	37.04	0.6	0.24	0	2.55	1.54	0.42	0	0.74	4.56	5.77	0.04	0	2.66	0	0	0	11.27	4.09	3.94	83.61	106.2	898.8	488.29	1015.62	605.38	906.77	515.51	1012.47	525.83
22.288	0	0.02	0.01	0.01	47.56	0.04	2.46	73.08	2.76	2.76	1.92	68.6	-4.21	97.5	98.16	95.71	0.46	2.2	5.95	37.57	0.45	0.25	0	2.76	1.62	0.36	0	0.89	4.9	7.9	0.03	0	2.52	0	0	0	13.58	3.68	4.66	83.24	107.03	897.28	487.28	1015.02	605.01	905.91	515.39	1012.42	525.99
22.322	0	0.02	0.01	0.01	49.21	0.04	2.59	77.79	3.57	3.57	0	71.75	-4.98	97.68	98.32	95.43	0.35	3.03	5.11	35.67	0.31	0.24	0	3.57	1.86	0.3	0	1.04	6.62	13.32	0.03	0	2.42	0	0	0	16.32	3.3	5.44	82.76	108.89	894.67	485.72	1014.45	605.5	904.1	515.34	1012.45	526.2
22.355	0	0.03	0.02	0.01	50.51	0.04	2.65	78.04	3.73	3.73	0	73.6	-5.7	96.69	98.31	94.44	0.38	4.47	4.01	35.04	0.3	0.2	0	3.73	2.12	0.23	0	0.93	7.78	13.2	0.03	0	2.33	0	0	0	17.12	5.12	6.33	82.83	107.97	893.75	486.09	1012.51	606.05	903.82	515.19	1011.38	524.47
22.388	0	0.03	0.02	0.01	51.91	0.04	2.74	78.32	4.19	4.19	0	75.15	-5.68	97.87	97.94	93.75	0.4	6.17	4.49	33.98	0.35	0.14	0	4.19	2.83	0.16	0	1.26	9.17	12.96	0.03	0	2.45	0	0	0	16.33	2.85	4.67	83.48	106.49	894.73	487.79	1011.87	608.57	903.35	514.07	1009.22	525.46
22.422	0	0.03	0.02	0.01	54.99	0.04	2.9	78	5.65	5.65	0	76.99	-6.44	97.4	97.65	94.64	0.42	7.79	4.56	31.47	0.31	0.13	0	5.65	2.88	0.12	0	1.67	10.71	10.29	0.02	0	2.23	0	0	0	16.84	3.88	4.05	83.57	108.38	894.76	486.83	1013.97	608.85	903.04	514	1010.77	525.84
22.455	0	0.03	0.02	0.01	57.32	0.04	2.75	80.16	5.33	5.33	0	75.88	-6.16	98.01	97.15	95.68	0.44	9.8	4.78	27.48	0.36	0.12	0	5.33	2.84	0.13	0	1.51	10.45	10.88	0.02	0	2.18	0	0	0	16.48	2.5	4.12	84.09	106.39	896.15	487.78	1013.18	607.3	904.26	514.94	1010.12	525.51
22.489	0	0.02	0.02	0.01	59.17	0.04	2.61	81.81	4.58	4.58	0	75.6	-5.83	97	96.89	96.09	0.46	11.42	4.94	24.29	0.3	0.15	0	4.58	2.6	0.08	0	1.57	10.52	11.69	0.02	0	2.07	0	0	0	14.82	4.62	4.31	84.11	106.41	896.58	487.51	1013.63	607.3	904.84	514.81	1010.82	524.35
22.522	0	0.03	0.01	0.01	61.77	0.04	2.56	83.73	4.32	4.32	0	74.97	-5.67	97.74	97.04	96.65	0.45	13.86	5.19	25.18	0.38	0.15	0	4.32	2.47	0.07	0	1.61	9.94	11.76	0.02	0	2.07	0	0	0	17.06	3.16	2.64	83.69	107.57	897.68	487.21	1016	608.76	904.69	514.36	1011.69	525.34
22.555	0	0.03	0.01	0.01	61	0.04	2.61	83.57	4.12	4.12	0	75.35	-5.15	98.07	97.38	96.73	0.45	12.83	6.25	28.48	0.39	0.15	0	4.12	2.85	0.08	0	1.46	9.87	12.09	0.02	0	2.16	0	0	0	15.32	2.37	3.92	83.81	108.67	899.2	487.87	1018.73	611.85	907.33	514.42	1015.44	525.47
22.589	0	0.03	0.01	0.01	60.12	0.04	2.7	83.53	4.48	4.48	0	76.07	-5.46	98.18	97.35	96.95	0.48	11.36	6.53	31.77	0.36	0.16	0	4.48	3.51	0.07	0	1.62	10.38	13.32	0.02	0	2.05	0	0	0	15.3	2.06	4.79	83.73	108.52	899.44	488.38	1018.81	612.57	908.28	514.65	1016.22	525.81
22.622	0	0.03	0.01	0.01	58.06	0.05	2.65	82.87	3.95	3.95	0	75.87	-4.2	98.61	97.62	97.34	0.45	9.07	8.02	32.13	0.28	0.15	0	3.95	3.4	0.07	0	1.15	9.97	13.8	0.02	0	2.29	0	0	0	13.31	-0.67	4.07	84	108.59	900.65	489.18	1021.12	614.71	909.32	515.6	1017.43	525.79
22.655	0	0.03	0.01	0.01	54.91	0.06	2.64	82.54	3.37	3.37	0	75.18	-2.6	98.53	98.06	96.85	0.44	6.68	10.01	33.72	0.24	0.15	0	3.37	3.07	0.05	0	1.08	9.06	15.69	0.02	0	2.7	0	0	0	12.08	0.98	3.41	83.94	108.3	901.11	488.62	1024.31	617.29	910.7	516.15	1018.64	524.86
22.689	0	0.03	0.01	0.01	52.45	0.06	2.73	82.38	3.55	3.21	0	75.05	-2.14	98.08	98.56	96	0.44	5.08	10.67	37.19	0.27	0.14	0	3.21	3.55	0.05	0	1.14	8.48	17.38	0.02	0	3.01	0	0	0	12.89	2.33	3.07	83.87	110.55	902.65	489.11	1025.8	617.31	910.85	517.09	1021.07	525.68
22.722	0	0.03	0.01	0.01	50.64	0.07	2.74	80.44	3.8	2.88	0	73.99	-1.26	97.73	98.77	95.63	0.42	4.05	11.79	38.75	0.26	0.12	0	2.88	3.8	0.05	0	0.9	7.57	15.47	0.02	0.01	3.26	0	0	0	8.01	3.18	3.07	84.13	111.64	902.32	489.06	1027.92	620.16	911.16	517.77	1022.64	523.68
22.756	0	0.03	0.01	0.01	48.72	0.06	2.6	77.67	4	2.21	0	72.58	-2.11	97.28	99.08	94.91	0.37	3.47	8.56	38.74	0.18	0.06	0	2.21	4	0.06	0.01	1.13	6.37	12.47	0.03	0	3.7	0	0	0	11.88	4.12	3.25	84.21	109.05	901.02	488.46	1029.29	623.3	912.67	517.34	1021.43	525.27
22.789	0	0.03	0.01	0.01	44.82	0.07	2.65	72.78	4.07	1.97	2.22	70.96	-0.76	97.98	99.12	93.05	0.38	2	10.06	41.95	0.19	0.06	0	1.97	4.07	0.06	0.01	1.02	5.33	9.44	0.03	0	4.22	0	0	0	8.72	2.6	3.05	84.24	113.53	899.35	486.36	1033.44	627.08	911.51	516.52	1024.83	523.46
22.822	0	0.02	0.01	0.01	43.32	0.07	2.65	71.08	3.67	1.83	3.92	69.75	-0.85	98.49	98.93	91.43	0.41	2.19	9.51	36.62	0.17	0.06	0	1.83	3.67	0.06	0.01	0.95	4.8	9.03	0.04	0	4.19	0	0	0	7.58	-1.1	5.09	84.93	107.78	900.31	487.75	1029.76	623.25	914.78	513.96	1021.89	526
22.856	0	0.02	0.01	0	40.92	0.07	2.55	68.44	2.94	1.35	6.56	66.38	-0.29	97.38	98.8	90.01	0.38	2.29	9.02	34.04	0.19	0.05	0	1.35	2.94	0.09	0.02	1.15	3	7.48	0.05	0	4.58	0	0	0	6.11	-3.93	4.45	84.91	107.91	901.29	486.76	1030.86	621.53	915.2	512.84	1022.41	525.1
22.889	0	0.03	0.02	0	38.58	0.08	2.69	66.81	2.92	1.3	8.19	66.02	0	97.8	98.68	87.93	0.35	2.15	12.85	42.2	0.26	0.11	0	1.3	2.92	0.09	0.02	0.73	2.5	8.03	0.05	0.01	4.79	0	0	0	11.5	-3.03	5.07	84.94	108.96	903.59	487.84	1029.39	619.12	915.7	513.65	1023.87	526.67
22.922	0	0.02	0.01	0	38.59	0.07	2.51	66.21	2.37	1.24	8.79	64.84	-0.03	98.12	98.5	88.86	0.38	1.4	8.84	39.59	0.31	0.14	0	1.24	2.37	0.09	0.02	0.45	2.45	7.38	0.06	2.06	4.59	0	0	0	7.55	2.21	3.42	85.21	108.59	903.21	486.21	1034.59	623.65	916.81	514.33	1024.98	523.82
22.956	0	0.02	0.01	0	39.65	0.06	2.29	66.95	1.55	1.04	8.05	63.47	-0.51	97.17	98.23	91.18	0.35	1.01	7.1	34.45	0.34	0.16	0	1.04	1.55	0.09	0.02	0.21	1.98	6.52	0.08	4.27	4.53	0	0	0	11.17	4.33	4.73	85.72	110.91	904.59	488.65	1034.96	625.28	917.87	515.84	1028.07	528.4
22.989	0	0.02	0.01	0	39.48	0.06	2.26	66.38	1.29	0.99	8.62	63.34	-1.04	98.52	98.2	91.38	0.38	0.59	6.17	35.31	0.38	0.2	0	0.99	1.29	0.1	0.03	0.13	1.94	6.16	0.08	3.5	4.39	0	0	0	9.43	1	3.77	85.22	109.9	905.35	488.09	1037.19	625.71	918.92	515.79	1028.19	527.47
23.022	0	0.02	0.01	0	38.48	0.05	2.16	65.46	0.93	0.81	9.54	62.16	-1.35	98.28	97.89	91.02	0.37	0.36	4.58	36.82	0.33	0.09	0	0.81	0.93	0.1	0.04	0.08	1.62	6.08	0.08	0.15	4.53	0	0	0	17.13	1.76	4.17	84.8	109.61	906.78	489.58	1034.85	623.68	919.06	516.95	1027.81	530.66
23.056	0	0.02	0.01	0	38.8	0.06	2.14	65.8	0.76	0.72	9.2	61.41	-0.67	97.42	97.91	91.72	0.41	0.34	5.62	36.6	0.27	0.07	0	0.72	0.76	0.06	0.04	0.08	1.2	5.74	0.1	0.03	4.64	0	0	0	15.06	3.84	5.7	84.56	110.57	907.47	490.72	1033.82	623.1	919.66	518.31	1029.63	529.8
23.089	0	0.02	0.01	0	38.9	0.06	2.14	66.36	0.74	0.74	8.64	61.64	-0.02	96.84	98.01	92.11	0.42	0.24	6.58	37.72	0.33	0.08	0	0.74	0.73	0.07	0.05	0.1	1.23	5.94	0.1	0.02	4.88	0	0	0	11.23	4.89	4.76	84.13	110.81	909.3	491.05	1034.05	621.39	919.74	518.18	1030.09	528.37
23.123	0	0.02	0.01	0	39.25	0.06	2.14	66.75	0.63	0.63	8.25	61	0	97.28	97.93	92.63	0.52	0.2	7.68	42.62	0.39	0.26	0	0.63	0.63	0.06	0.05	0.18	0.97	5.97	0.12	0.01	4.72	0	0	0	12.79	4.11	4.41	84.18	108.5	910.68	492.76	1032.3	619.89	920.37	519.08	1028.33	529.86
23.156	0	0.02	0.01	0	39.91	0.06	2.12	66.76	0.6	0.6	8.24	60.49	-0.76	97.65	97.64	93.09	0.58	0.2	6.65	31.24	0.35	0.3	0	0.6	0.58	0.09	0.07	0.2	0.99	5.8	0.13	0	4.17	0	0	0	15.44	3.36	3.88	83.82	110.37	909.88	492.32	1031.28	616.6	918.22	519.1	1027.8	532.27
23.189	0	0.02	0.01	0	40.5	0.05	2.07	67.87	0.64	0.61	7.13	61.01	-1.16	96.41	97.8	93.72	0.55	0.34	5.6	31.35	0.49	0.46	0	0.61	0.64	0.1	0.06	0.27	1.1	6.09	0.13	0	4.35	0	0	0	14.35	5.55	3.79	83.61	110.22	908.66	492.41	1029.89	616.21	916.91	519.62	1026.45	531.81
23.223	0	0.02	0.01	0	41.56	0.05	2.14	68.92	0.89	0.73	6.08	60.99	-2.7	95.91	97.72	93.85	0.62	0.5	4.73	34.65	0.37	0.34	0	0.73	0.89	0.11	0.05	0.37	1.18	7.04	0.13	0.01	3.43	0	0	0	12.72	6.22	5.04	83.64	108.4	908.24	493.26	1027.48	614.58	917.42	519.93	1025.16	531.89
23.256	0	0.02	0.01	0	41.9	0.04	2.11	69.41	1.15	0.82	5.59	60.92	-3.04	96.35	97.48	94.09	0.55	0.78	4.22	32.28	0.43	0.21	0	0.82	1.15	0.09	0.04	0.45	1.37	7.32	0.12	0.01	3.37	0	0	0	9.23	5.64	5.75	83.73	109.91	906.33	492.36	1027.23	613.26	916.19	520.47	1025.51	531.92
23.289	0	0.02	0.01	0	42.32	0.04	2.05	70.96	1.48	0.9	4.04	60.38	-3.14	96.24	96.84	94.7	0.54	1.06	4.23	30.92	0.55	0.17	0	0.9	1.48	0.08	0.03	0.58	1.73	8.84	0.1	0	3.31	0	0	0	11.07	5.79	6.26	83.31	109.92	904.53	492.12	1025.44	613.24	914.82	520.09	1024.16	531.33
23.323	0	0.02	0.01	0.01	43.57	0.04	2.06	74.29	1.73	1.07	0.71	60.51	-3.26	97.16	96.54	95.53	0.5	1.38	4.78	30.82	0.4	0.16	0	1.07	1.73	0.08	0.02	0.63	2.11	12.02	0.08	0	2.95	0	0	0	10.48	4.33	7.11	83.28	108.68	903.52	492.3	1023.07	611.85	914.4	520.06	1022.44	531.81
23.356	0	0.02	0.01	0.01	42.72	0.05	2.03	75.26	1.72	1.3	0	59.31	-1.72	97.46	95.77	95.77	0.5	1.21	7.2	30.48	0.54	0.23	0	1.3	1.72	0.07	0.02	0.5	2.25	13.94	0.08	0	3.28	0	0	0	11.76	3.76	6.62	82.72	106.8	902.79	492.57	1020.27	610.76	913.1	518.98	1019.21	531.09
23.389	0	0.02	0.01	0.01	42.2	0.06	2.09	76.43	1.78	1.63	0	59.9	-0.46	97.64	95.49	95.58	0.54	0.97	9.55	31.1	0.55	0.31	0	1.63	1.78	0.06	0.02	0.38	2.74	16.2	0.06	0.01	3.49	0	0	0	9.74	3.39	6.85	82.66	107.03	901.68	493.11	1019.41	612.49	912.12	519.4	1018.6	530.19
23.423	0	0.02	0.01	0.01	40.9	0.08	2.13	78.09	2.12	2.01	0	60.1	0	96.31	94.47	95.09	0.57	0.7	12.95	36.25	0.48	0.33	0	2.01	2.12	0.06	0.02	0.33	3.34	20.25	0.05	0	3.67	0	0	0	7.16	5.69	4.52	82.76	106.31	900.97	493.25	1017.91	610.34	909.47	519.75	1015.26	530.19
23.456	0	0.02	0.01	0.01	39.78	0.08	1.94	79.09	2.13	2.13	0	62.06	0	97.68	92.49	95.81	0.56	0.65	14.62	36.43	0.69	0.38	0	2.13	1.86	0.05	0.02	0.25	3.65	22.98	0.05	0.01	3.83	0	0	0	8.92	3.29	5.83	82.35	107.57	899.18	493.13	1017.51	613.03	908.74	520.52	1015.96	529.13
23.49	0	0.02	0.01	0.01	38.31	0.08	1.9	82.84	3.07	3.07	0	62.34	0	97.33	91.71	95.17	0.59	0.49	12.58	34.66	0.58	0.35	0	3.07	1.73	0.03	0.02	0.26	4.43	30.41	0.04	0	4.6	0	0	0	11.21	4.03	5.63	82.54	107.33	898.2	493.58	1016.27	611.65	907.66	521.4	1014.49	531.79
23.523	0	0.03	0.01	0.01	37.33	0.09	1.89	83.95	4.08	4.08	0	64.12	0	97.44	90.43	94.81	0.64	0.43	13.04	39.74	0.61	0.41	0	4.08	1.47	0.02	0.02	0.25	5.75	34.04	0.03	0	4.96	0	0	0	12.55	3.8	5.71	82.4	107.89	896.97	493.56	1015.65	612.24	906.52	521.93	1013.95	531.99
23.556	0	0.03	0.01	0.01	36.18	0.09	1.82	83.55	4.28	4.28	0	64.03	0	97.99	89.37	94.54	0.62	0.38	13.39	43.34	0.58	0.41	0	4.28	1.37	0.02	0.02	0.17	5.97	34.71	0.03	0	5.19	0	0	0	15.05	2.56	5.85	82.41	107.47	894.88	494.32	1013.1	613.14	904.5	522.52	1011.48	532.77
23.59	0	0.03	0.01	0.01	37.03	0.08	1.78	86.36	5.28	5.28	0	69.61	0	97.47	87.97	95.14	0.58	0.34	11.59	40.36	0.42	0.35	0	5.28	1.39	0.01	0.02	0.19	8.5	40.83	0.02	0.01	4.82	0	0	0	11.13	3.74	4.91	82.48	109.08	894.19	493.8	1014.18	613.82	903.15	522.23	1011.79	532
23.623	0	0.03	0.01	0.01	37.44	0.08	1.78	86.95	5.23	5.23	0	69.58	0	96.99	88.22	95.46	0.58	0.42	11.32	41.4	0.37	0.27	0	5.23	1.42	0.01	0.02	0.2	8.17	41.42	0.02	0.01	4.78	0	0	0	11.44	4.64	5.39	82.58	108.71	891.38	494.04	1010.96	613.62	900.75	522.48	1008.98	532.67
23.656	0	0.03	0.01	0.01	40.26	0.08	1.99	87.72	6.17	6.17	0	73.75	0	97.18	90.04	96.43	0.54	0.43	11.56	41.97	0.36	0.23	0	6.17	1.56	0.01	0.02	0.23	9.76	40.28	0.02	0.04	4.94	0	0	0	11.96	4.31	6.05	82.67	110.6	889.93	494.03	1011.59	615.69	900.12	521.96	1010.01	534.45
23.69	0	0.03	0.01	0.01	44.29	0.07	2.38	91.03	7.66	7.66	0	77.92	-0.62	97.2	92.81	96.98	0.56	0.33	9.47	41.03	0.49	0.38	0	7.66	1.2	0.01	0.02	0.25	12.05	45.5	0.02	11.76	4.5	0	0	0	14.26	4.26	7	83.83	109.05	889.08	496.03	1009.05	615.99	900.01	523.47	1008.19	537.26
23.723	0	0.03	0.01	0.01	46.68	0.06	2.57	91.98	7.45	7.45	0	79	-2.14	98.53	95.05	97.19	0.53	0.22	8.14	39.85	0.72	0.48	0	7.45	1.16	0.01	0.01	0.19	12.63	46.08	0.02	4.37	4.15	0	0	0	8.92	-0.96	5.39	83.24	108.39	891.11	496.32	1010.34	615.59	900.34	523.78	1008.26	533.84
23.757	0	0.03	0.01	0.01	48.38	0.05	2.56	93.45	7.62	7.62	0	81.62	-4.03	97.84	96.23	97.8	0.59	0.18	4.56	38.79	1.32	0.79	0	7.62	1.08	0.01	0.01	0.1	14.09	49.58	0.01	1.94	4.45	0	0	0	16.48	2.93	5.21	83.27	109.41	890.69	495.97	1011.04	616.33	899.97	525.87	1008.83	536.92
23.79	0	0.02	0.01	0.01	49.27	0.05	2.78	94.4	8.18	8.18	0	81.48	-4	96.56	97.26	97.99	0.71	0.12	5.33	38.43	1.17	0.86	0	8.18	0.96	0.02	0.01	0.08	13.78	52.41	0.01	4.52	4.52	0	0	0	12.61	5.32	6.62	82.71	108.96	887.84	495.27	1007.69	615.13	898.38	523.42	1006.66	535.53
23.823	0	0.02	0.01	0.01	49.63	0.06	2.68	94.77	6.93	6.93	0	81.5	-3.21	96.75	97.77	98.03	0.71	0.11	6.09	38.22	1.14	0.65	0	6.93	0.99	0.02	0.01	0.12	13.75	53.61	0.01	0.1	4.63	0	0	0	7.17	5.04	5.74	83.01	109.55	888.45	496.64	1008.96	617.48	898.33	522.84	1007.12	535.66
23.857	0	0.03	0.01	0.01	49.88	0.07	2.65	94.25	5.9	5.9	0	82.78	-1.43	97.37	98.11	97.68	0.72	0.1	9.35	46.96	1.44	0.68	0	5.9	0.93	0.02	0.01	0.21	14.76	51.22	0.01	0.04	4.77	0	0	0	4.2	3.93	5.58	82.99	109.55	889.42	496.93	1009.93	619.51	898.99	523.11	1008.1	533.01
23.89	0	0.04	0.01	0.01	50.24	0.08	2.7	94.21	5.66	5.66	0	82.57	-0.27	97.35	98.31	98.12	0.68	0.1	12.62	51.85	1.74	0.75	0	5.66	0.93	0.03	0.01	0.37	14.38	50.4	0.01	0.04	4.57	0	0	0	6.36	3.98	5.41	82.99	108.97	890.49	497.17	1010.35	619.71	899.9	523	1008.35	533.6
23.923	0	0.05	0.01	0.01	49.38	0.09	2.76	93.74	5.95	5.95	0	81.3	0	97.4	98.03	98.04	0.67	0.12	15.11	56.81	2.4	0.72	0	5.95	1	0.03	0.01	0.84	13.58	48.76	0.01	0.02	4.43	0	0	0	6.9	3.87	4.04	83.05	107.75	891.72	498.12	1010.36	620.63	899.96	523.08	1007.17	533.88
23.957	0	0.06	0.01	0.01	48.69	0.09	2.56	91.91	4.88	4.88	0	80.66	-0.03	98.36	97.42	97.91	0.65	0.19	14.87	61.08	2.87	0.65	0	4.88	1.3	0.04	0.01	1.09	13.19	42.82	0.01	0.01	4.12	0	0	0	9.65	1.54	2.52	82.78	106.72	890.94	496.63	1012.39	621.91	899.75	523.22	1006	533.27
23.99	0	0.08	0.01	0.01	47.3	0.09	2.49	90.79	4.58	4.58	0	78.71	0	98	96.77	97.36	0.63	0.28	15.08	70.99	2.7	0.52	0	4.58	1.63	0.04	0	1.35	12.24	40.5	0.01	0.01	4.21	0	0	0	9.68	2.55	3.78	82.61	110.14	890.77	496.94	1011.93	622.43	898.84	523.35	1008.54	533.24
24.023	0	0.1	0.01	0.01	45.6	0.09	2.36	88.41	3.63	3.63	0	75.94	0	98.04	95.87	96.48	0.6	0.39	15.9	76.43	2.19	0.43	0	3.63	1.85	0.05	0	1.55	11.16	36.02	0.01	0	4.2	0	0	0	10.1	2.44	3.39	82.67	110.06	890.15	496.11	1011.96	622.07	898.27	522.66	1007.85	532.98
24.057	0	0.12	0.01	0.01	45.04	0.09	2.23	86.47	2.85	2.85	0	74.25	0	96.48	95.13	96.31	0.59	0.69	15.29	79.87	1.8	0.3	0	2.85	2.08	0.07	0	1.53	10.2	32.4	0.02	0.01	3.93	0	0	0	7.02	5.44	5.79	83.39	109.56	889.42	495.64	1012.09	622.17	900.35	521.52	1009.33	532.83
24.09	0	0.13	0.01	0.01	44.34	0.11	2.31	85.17	2.77	2.77	0	72.23	0	96.35	95.17	95.59	0.62	0.95	18.3	83.37	1.64	0.3	0	2.77	2.24	0.06	0	1.66	9.64	30.24	0.02	0.01	4.18	0	0	0	9.41	5.63	6.27	83.37	110.09	888.23	494.47	1012.55	622.12	900.09	522.28	1009.74	532.15
24.124	0	0.13	0.01	0.01	43.58	0.13	2.34	81.69	2.56	2.56	0	70.8	0	96.71	95.12	94.99	0.66	1.12	20.3	83.45	1.52	0.37	0	2.56	2.47	0.09	0	1.47	9.23	24.65	0.02	0.02	4.52	0	0	0	8.47	5.09	5.52	83.24	110.32	888.25	494.02	1012.83	622.47	899.44	521.84	1009.39	530.86
24.157	0	0.14	0.01	0.01	41.32	0.14	2.47	78.98	2.61	2.47	0	69.52	0	96.21	95.36	92.68	0.66	1.25	21.96	84.53	1.48	0.36	0	2.47	2.61	0.08	0	1.73	8.23	22.47	0.03	0.01	4.79	0	0	0	8.73	5.83	6.21	83.28	110.29	887.74	493.61	1012.49	621.99	899.71	520.92	1009.49	531.49
24.19	0	0.15	0.01	0.01	38.88	0.18	2.72	76.29	2.56	2.39	0	69.56	0	96.62	95.85	89.71	0.72	1.19	25.89	85.43	1.56	0.52	0	2.39	2.56	0.07	0	2.01	7.77	21.3	0.03	0	5.01	0	0	0	7.31	5.24	5.88	83.21	108.69	887.62	493.21	1011.58	621.19	899.61	519.97	1007.83	530.18
24.224	0	0.14	0.01	0.01	38.99	0.18	2.64	73.93	2.46	2.28	1.07	68.39	0	93.65	96.55	90.48	0.84	1.4	24.08	85.23	1.38	0.49	0	2.28	2.46	0.06	0	2.04	6.39	16.59	0.03	0	5.95	0	0	0	7.89	8.54	7.02	83.1	107.56	886.31	492.11	1009.66	619.29	899.71	517.76	1006.49	530.68
24.257	0	0.13	0.01	0.01	40.97	0.14	2.62	74.23	2.36	2.23	0.77	70.02	0	94.18	97.18	91.36	0.85	1.57	20.32	83.53	1.17	0.45	0	2.23	2.35	0.06	0	2.36	6.71	15.27	0.03	0.01	5.5	0	0	0	7.88	8.08	6.39	82.62	109.21	885.21	490.56	1009.57	618.79	897.74	517.08	1006.34	528.65
24.29	0	0.13	0.01	0.01	41.75	0.12	2.51	74.75	2.55	2.06	0.25	69.46	0	97.12	97.45	92.03	0.95	1.99	16.43	84.62	1.15	0.54	0	2.06	2.55	0.06	0	2.42	6.11	14.57	0.03	0.01	5.72	0	0	0	13.95	4.41	5.34	82.93	108.44	889.27	492.75	1008.56	616.66	898.63	518.84	1006.49	530.1
24.324	0	0.14	0.01	0.01	41.16	0.09	2.49	72.03	3.29	2.19	2.97	68.33	0	97.69	97.44	91.3	0.87	2.35	12.76	84.69	1.12	0.46	0	2.19	3.29	0.05	0	2.87	5.46	11.62	0.05	0	5.69	0	0	0	10.77	3.28	4.4	82.96	106.86	889.96	492.53	1008.95	616.68	899.04	518.24	1005.44	528.14
24.357	0	0.13	0.01	0.01	42.51	0.08	2.44	73.63	4.4	2.69	1.37	67.25	-0.32	97.95	96.78	92.77	0.85	2.83	10.58	81.84	1.32	0.48	0	2.69	4.4	0.05	0	3.19	5.5	12.26	0.05	0	5.32	0	0	0	10.11	2.66	4.3	83.22	106.36	890.22	493.1	1007.54	614.88	898.65	518.13	1004.47	528.77
24.39	0	0.13	0.01	0.01	44.38	0.08	2.41	75.08	4.9	3.21	0	66.56	-0.8	97.38	95.87	94.14	0.85	3.84	10.89	80.39	1.71	0.85	0	3.21	4.9	0.04	0	2.34	6.03	12.61	0.04	0	4.84	0	0	0	14.64	3.93	2.95	82.78	105.81	890.77	492.32	1007.62	614.44	898	519.68	1003.58	526.61
24.424	0	0.11	0.01	0.01	45.85	0.08	2.26	76.37	5.01	3.28	0	67.18	-0.35	96.99	94.96	96.1	0.85	4.2	10.73	76.15	1.21	0.95	0	3.28	5.01	0.03	0	1.82	6.15	12.88	0.04	0	4.86	0	0	0	11.21	4.63	2.65	83.22	105.34	890.71	492.47	1006.59	610.69	897.52	519.17	1002.49	528.1
24.457	0	0.08	0.01	0.01	45.55	0.07	2.11	76.48	5.7	3.44	0	68.31	-0.06	97.36	92.94	96.45	0.77	4.98	10.38	65.49	0.78	0.76	0	3.44	5.7	0.03	0	1.78	6.44	13.93	0.04	0	4.81	0	0	0	7.17	3.96	3.11	82.85	106.93	889.43	490.7	1007.05	608.88	896.7	517.99	1003.27	526.68
24.491	0	0.07	0.01	0.01	44.74	0.07	2.06	75.41	6.03	4.23	0	69.78	-0.67	97.84	91.17	96.45	0.85	4.72	9.3	58.82	0.29	0.36	0	4.23	6.03	0.02	0.01	1.93	7.3	14.56	0.03	0	4.53	0	0	0	10.81	2.93	5.36	82.62	108.29	886.88	488.91	1005.99	608.03	896.24	516.76	1003.86	528.72
24.524	0	0.06	0.01	0.01	43.33	0.07	1.99	75.25	6.79	5.04	0	71.8	-0.75	97.05	88.88	96.21	0.85	4.57	9.5	54.4	0.36	0.33	0	5.04	6.79	0.02	0.01	2.09	8.76	17.03	0.03	0.01	4.38	0	0	0	14.95	4.53	5.92	82.26	107.66	885.2	488.43	1003.63	606.86	894.91	517.36	1002.12	527.3
24.557	0	0.05	0.01	0.01	42.49	0.07	1.82	75.84	6.92	5.17	0	74.05	-0.31	94.94	86.89	96.35	0.82	4.79	9.59	45.78	0.43	0.22	0	5.17	6.92	0.02	0.01	2.68	10.03	19.43	0.03	0	4.52	0	0	0	17.13	7.34	5.14	82.15	107.52	885.05	488.18	1003.33	606.95	894.12	517.9	1001.3	526.39
24.591	0	0.04	0.01	0.01	40.19	0.07	1.71	75.65	6.52	6.52	0	77.36	0	95.37	83.84	96.38	0.78	3.8	11.05	39.49	0.54	0.24	0	6.52	6.21	0.01	0.02	1.97	12.25	23.18	0.02	0	4.42	0	0	0	17.87	6.87	4.92	82.18	106.19	885.68	489.09	1002.49	607.43	894.45	517.95	1000.28	526.7
24.624	0	0.03	0.01	0.01	38.86	0.08	1.78	75.36	6.65	6.65	0	76.72	0	95.71	84.42	95.58	0.76	2.59	12.97	36.88	0.58	0.26	0	6.65	5.25	0.01	0.03	2.39	12.59	24.23	0.02	0	4.59	0	0	0	13.25	6.47	5.31	82.62	107.03	883.98	489.74	1001.71	607.53	893.12	518.72	999.82	527.09
24.657	0	0.03	0.01	0.01	40.35	0.08	2.04	78.96	6.79	6.79	0	76.48	0	95.34	86.88	95.09	0.75	2.01	13.34	34.92	0.4	0.29	0	6.79	5.02	0.01	0.04	2.11	12.92	27.75	0.02	0	4.27	0	0	0	8.98	6.91	5.13	82.49	108.3	883.01	490.15	1002.14	610.44	892.12	517.96	1000.06	526.81
24.691	0	0.03	0.01	0.01	41.5	0.08	2.46	81.66	7.67	7.67	0	76.63	0	96.85	88.79	93.26	0.67	1.72	13.67	36.34	0.28	0.34	0	7.67	5.35	0.01	0.05	1.87	14.85	32.07	0.02	0	3.73	0	0	0	12.64	4.88	5.33	82.57	108.15	883.28	490.62	1002.24	610.81	892.5	519.05	1000.29	527.85
24.724	0	0.04	0.01	0.01	48.12	0.06	2.74	85.29	7.22	7.22	0	81.24	-2.46	95.81	93.4	95.32	0.66	2.06	10.42	38.9	0.27	0.31	0	7.22	4.89	0.01	0.03	2.27	16.26	31.4	0.01	0.03	3.61	0	0	0	9.32	6.35	5.66	82.37	111.18	880.94	488.91	1003.24	611.21	890.74	518.6	1001.57	527.44
24.758	0	0.04	0.01	0.01	48.96	0.06	2.97	88.88	8.61	8.61	0	82.43	-3.3	95.51	94.21	95.72	0.62	1.72	9.22	43.41	0.29	0.35	0	8.61	4.68	0.01	0.03	1.45	16.85	38.23	0.01	0.05	3.71	0	0	0	16.45	6.71	6.15	83.02	105.98	882.32	492.15	998.9	611.48	892.1	519.91	997.68	529.13
24.791	0	0.04	0.01	0.01	49.56	0.06	3.05	88.17	8.66	8.66	0	82.3	-3.67	97.57	95.4	95.96	0.59	1.48	8.61	46.63	0.41	0.34	0	8.66	4.07	0.01	0.03	1.68	16.5	35.37	0.01	0.02	3.84	0	0	0	11.08	3.53	4.84	83.19	109.83	881.73	491.81	1002.54	613.62	890.65	520.42	1000.11	529.38
24.824	0	0.05	0.01	0.01	49.48	0.06	2.99	87.64	8.21	8.21	0	81.3	-4.05	96.07	95.91	96.55	0.6	1.19	7.93	51.06	0.52	0.36	0	8.21	3.84	0.01	0.02	1.85	15.07	33.36	0.01	0.02	3.79	0	0	0	16.41	6.01	5.15	83.26	109.3	881.63	492.09	1001.86	613.35	890.85	521.37	999.73	531.04
24.858	0	0.05	0.01	0.01	50.64	0.06	2.94	88.3	7.53	7.53	0	82.45	-3.77	96.34	96.47	97.06	0.6	1.26	8.24	50.41	0.46	0.37	0	7.53	3.97	0.01	0.01	1.95	15.53	33.73	0.01	0.01	3.84	0	0	0	11.62	5.65	4.68	82.98	108.47	882.36	492.97	1001.68	615.9	891.11	519.91	999.16	529.45
24.891	0	0.04	0.01	0.01	50.34	0.06	2.69	89.6	6.26	6.26	0	81.25	-3.2	96.81	96.7	97.72	0.57	1.19	7.76	50.76	0.45	0.39	0	6.26	3.28	0.01	0.01	1.69	13.86	36.09	0.01	0.02	3.99	0	0	0	13.72	4.94	5.18	83.15	107.03	883.03	492.79	1000.77	611.59	892.09	520.59	998.66	530.59
24.924	0	0.03	0.01	0.01	49.5	0.06	2.61	90.01	6.11	6.11	0	81.36	-2.34	97.03	96	97.72	0.58	0.91	8.74	44.42	0.37	0.4	0	6.11	3.07	0.01	0.01	1.64	13.95	38.12	0.01	0.03	4.08	0	0	0	13.55	4.57	4.07	82.89	107.71	882.66	491.62	1001.15	610.11	890.74	521.99	998.22	529.06
24.958	0	0.03	0.01	0.01	48.74	0.06	2.43	90.19	5.27	5.27	0	81.09	-1.58	96.46	95.47	97.76	0.7	0.74	8.94	42.62	0.36	0.39	0	5.27	2.77	0.01	0.01	1.39	13.69	39.27	0.01	0.02	4.24	0	0	0	14.49	5.48	5.08	83.26	107.51	881.49	492.18	999.75	610.45	890.43	522.35	997.66	530.06
24.991	0	0.03	0.01	0.01	47.76	0.07	2.35	90.54	5.32	5.32	0	81.07	-1	97.19	94.39	97.58	0.7	0.59	9.96	44.31	0.41	0.46	0	5.32	2.59	0.01	0.01	0.94	13.86	41.65	0.01	0.05	4.04	0	0	0	12.25	4.29	5.04	82.54	109.89	880.08	490.58	1000.96	611.46	889.17	520.55	998.74	528.94
25.024	0	0.03	0.01	0.01	46.73	0.07	2.34	91.36	4.94	4.94	0	79.32	-0.11	95.48	94.37	97.1	0.71	0.54	11.26	43.74	0.44	0.47	0	4.94	2.47	0.01	0.01	1	12.97	44.6	0.01	0.04	4.18	0	0	0	14.79	6.75	5.71	82.9	107.87	879.61	491.44	998.27	610.1	889.2	520.79	996.67	530.08
25.058	0	0.03	0.01	0.01	46.67	0.07	2.25	90.14	4.18	4.18	0	78.09	-0.74	95.81	94.59	97.34	0.77	0.56	10.22	45.6	0.67	0.49	0	4.18	2.44	0.01	0.01	1.01	11.81	40.62	0.01	0.05	3.98	0	0	0	10.36	6.35	5.59	82.83	111.13	878.3	491.2	1000.54	614.24	888.05	520.15	998.79	529.3
25.091	0	0.03	0.01	0.01	47.39	0.06	2.29	89.41	4.08	4.08	0	78.38	-1.3	96.5	95.26	97.51	0.8	0.6	9.88	45	0.98	0.56	0	4.08	2.4	0.02	0.01	1.12	11.85	37.83	0.01	0.02	3.89	0	0	0	12.21	5.41	5.78	83.03	111.51	877.99	492	1000.66	616.81	887.92	520.7	999.03	530.1
25.125	0	0.04	0.01	0.01	46.8	0.06	2.35	87.9	3.8	3.8	0	74.54	-2.38	97.77	95.77	97.45	1.01	0.61	10.24	52.13	1.7	0.89	0	3.8	2.31	0.02	0.01	1.67	9.25	33.77	0.01	0.03	3.3	0	0	0	8.94	3.1	5.1	83.73	108.38	878.84	493.93	1000.47	619.4	889.03	521.53	997.12	529.45
25.158	0	0.06	0.01	0.01	46.94	0.07	2.48	86.78	4.04	4.04	0	73.54	-2.01	97.08	96.04	97.4	1.13	0.76	11.75	62.14	1.71	0.95	0	4.04	2.81	0.03	0.01	1.48	8.66	30.96	0.01	0.03	3.27	0	0	0	8.01	4.48	4.63	83.82	106.71	878.19	493.4	1000.08	619.86	888.91	520.87	995.37	528.2
25.191	0	0.09	0.01	0.01	48.66	0.08	2.7	87.27	3.91	3.91	0	73.56	-0.37	96.4	97.33	97.57	1.1	1.05	15.02	72.63	1.04	0.77	0	3.91	2.55	0.03	0	1.24	8.49	30.25	0.01	0.01	3.23	0	0	0	5.53	5.56	4.85	83.8	107.04	878.51	491.55	1003.37	622.09	890.88	517.38	997.43	527.62
25.225	0	0.09	0.01	0.01	48.26	0.09	2.86	86.92	4.19	4.19	0	70.32	0	97.33	97.61	97.33	1.16	1.52	17.15	74.67	0.65	0.4	0	4.19	2.44	0.03	0	1.05	6.46	28.99	0.02	0	3.33	0	0	0	7.62	4.01	5	83.97	111.34	879.93	489.89	1009.86	625.26	892.84	518.3	1003.83	527.17
25.258	0	0.09	0.01	0.01	47.22	0.08	2.94	84.64	4.25	4.25	0	70.49	0	98.01	98.08	95.74	1.09	1.6	15.38	74.77	0.42	0.22	0	4.25	2.4	0.02	0	1.05	6.09	25.55	0.02	0	3.4	0	0	0	0.98	2.5	5.35	83.72	108.83	880.34	486.8	1010.78	621.92	894.94	514.24	1003.43	522.82
25.291	0	0.1	0.01	0.01	46.94	0.09	3.11	83.2	4.43	4.43	0	69.52	0	98.52	98.28	94.92	1.06	2.3	17.1	76.32	0.3	0.14	0	4.43	2.95	0.02	0.01	1.49	5.32	22.91	0.02	0	3.52	0	0	0	11.47	1	6.76	83.82	111.73	882.94	486.02	1016.36	624.94	898.96	515.1	1010.15	526.1
25.325	0	0.1	0.02	0.01	42.34	0.09	3.28	78	4.27	4.27	0	69.25	0	97.67	97.98	90.13	1.05	1.83	16.88	75.7	0.36	0.1	0	4.27	3.04	0.02	0.01	1.33	5.46	20.44	0.03	0	3.5	0	0	0	2.55	3.31	5.86	84.46	112.1	884	483.96	1022.97	628.25	901.78	513.94	1013.59	522.09
25.358	0	0.12	0.02	0.01	34.48	0.1	3.67	68.36	4.14	4.14	6.64	67.89	0	96.9	97.56	81.43	1.01	1.44	17.39	75.94	0.5	0.09	0	4.14	2.91	0.02	0.01	1.22	5.09	18.05	0.03	0	3.6	0	0	0	9.01	4.79	7.82	84.47	110.17	885.24	482.83	1023.72	627.13	905.53	512.42	1015.08	524.04
25.391	0	0.12	0.02	0.01	28.25	0.12	4.21	57.45	3.87	3.87	17.55	67.83	0	98	97.53	72.84	0.99	1.59	20.67	73.25	0.6	0.08	0	3.87	2.54	0.02	0.02	1.19	5.09	15.26	0.03	0	3.78	0	0	0	5.78	-2.55	6.61	85.39	105.17	889.85	486.92	1021.85	625.37	908.01	513.48	1012.56	524.89
25.425	0	0.1	0.03	0.01	20.54	0.1	4.84	39.81	3.74	3.74	35.19	65.5	0	98.67	97.15	61.13	1	1.44	17.76	62.42	0.52	0.07	0	3.74	2.4	0.02	0.03	0.92	4.16	10.35	0.04	0	3.64	0	0	0	4.2	-0.46	5.5	85.22	110.56	892.38	485.27	1027.97	626.83	908.84	513.91	1019.02	522.95
25.458	0	0.07	0.04	0.01	15.83	0.08	5.23	29.96	3.39	3.39	45.04	63.14	0	96.58	96.32	52.19	0.95	1.54	15.32	49.25	0.34	0.07	0	3.39	2.44	0.02	0.05	0.88	3.71	9.57	0.04	0	3.32	0	0	0	2.82	-5.3	5.29	85.6	107.23	894.5	486.01	1030	627.84	912.36	512.45	1018.93	524.39
25.492	0	0.06	0.05	0.01	12.11	0.06	5.59	19.71	3.14	3.14	60.57	61.48	-1.49	96.72	96.01	43.74	0.91	1.48	10.4	40.77	0.2	0.07	0	3.14	2.58	0.02	0.07	1.47	2.64	5.07	0.04	0	3.23	0	0	0	4.14	-5.08	4.36	85.62	105.43	895.33	484.9	1033.64	630.34	914.62	512.81	1019.53	523.27
25.525	0	0.05	0.05	0.01	11.57	0.06	5.13	18.18	2.93	2.93	63.64	57.92	-0.77	97.24	94.38	44.27	0.84	1.39	10.94	36.02	0.25	0.1	0	2.93	2.72	0.02	0.08	1.34	2.24	3.86	0.06	0	3.24	0	0	0	8.45	-4.19	5.8	85.58	106.69	898.79	487.16	1029.39	624.46	914.92	513.24	1020.87	525.75
25.558	0	0.04	0.06	0.01	9.58	0.06	4.99	14.64	2.82	2.82	70.72	54.17	-0.31	98.56	92.59	40.08	0.83	1.22	10.54	30.21	0.29	0.13	0	2.82	2.35	0.02	0.07	1.03	2.07	3.79	0.06	0	3.29	0	0	0	5.21	-0.87	3.73	85.58	108.79	899.28	485.61	1034.77	627.96	915	514.36	1023.47	522.74
25.592	0	0.04	0.05	0.01	10.11	0.07	4.74	15.6	3.08	3.08	68.8	53.43	0	96.49	91.96	43.03	0.83	1.45	12.43	28.83	0.55	0.28	0	3.08	2.59	0.02	0.05	0.87	1.46	3.03	0.06	0	3.59	0	0	0	5.46	-5.43	4.75	85.88	107.41	901.64	486.88	1033.49	625.26	917.04	514.02	1024.01	523.81
25.625	0	0.03	0.05	0.01	9.28	0.07	4.6	13.76	2.86	2.86	72.47	50.24	0	97.19	90.59	41.06	0.81	1.88	12.91	22.59	0.58	0.21	0	2.86	2.71	0.01	0.05	0.72	1.36	2.43	0.05	0	3.49	0	0	0	3.47	-4.28	3.13	86.08	106.6	900.98	485.48	1038.12	629.72	917.99	514.79	1024.37	521.69
25.658	0	0.03	0.05	0.01	10.91	0.08	4.04	16.57	3.73	2.63	66.87	50.33	0	96.32	89.77	47.33	0.69	2.06	13.8	22.52	0.55	0.15	0	2.63	3.73	0.01	0.04	0.59	1.27	2.04	0.05	0	3.62	0	0	0	1.85	-5.68	4.17	86.06	107.05	903.49	486.73	1033.2	621.49	917.53	512.87	1024.09	523.17
25.692	0	0.03	0.04	0.01	14.55	0.08	3.69	22.75	4.49	2.46	54.5	53.68	0	95.47	90.68	55.13	0.6	3.28	13.55	26.14	0.65	0.13	0	2.46	4.49	0.01	0.03	0.8	1.12	1.58	0.06	0	3.7	0	0	0	1.42	-6.76	2.88	85.92	106.96	905.14	485.63	1033.87	618.65	917.61	512.43	1024.19	521.41
25.725	0	0.03	0.03	0.01	20.02	0.07	3.18	32.15	5.38	2.29	42.85	56.72	0	98.35	91.32	64.98	0.6	4.23	11.82	28.38	0.52	0.11	0	2.29	5.38	0.02	0.03	1.03	1.35	1.55	0.06	0	3.96	0	0	0	9.67	-1.56	2.06	85.91	107.86	905.27	484.28	1039.43	624.2	919.43	513.57	1026.86	523.26
25.759	0	0.03	0.02	0.01	29.23	0.07	2.91	46.64	6.49	1.99	28.36	62.84	-0.14	97.73	93.38	75.87	0.59	6.14	11.56	32.03	0.82	0.18	0	1.99	6.49	0.02	0.03	1.7	1.27	1.37	0.06	0	3.99	0	0	0	6.84	-3.19	2.31	85.9	104.24	906.35	484.46	1036.79	620.52	920.58	512.58	1024.45	521.3
25.792	0	0.04	0.02	0.01	33.51	0.07	3.07	52.02	8.31	1.87	22.98	68.17	-0.78	98.56	94.5	77.92	0.63	8.24	11.93	38.13	0.7	0.14	0	1.87	8.31	0.03	0.02	1.72	1.33	1.29	0.05	0	3.82	0	0	0	8	-0.88	3.71	85.83	108.75	907.36	485.6	1035.41	619.5	919.38	513.28	1027.78	522.05
25.825	0	0.05	0.02	0.01	38.1	0.07	3.18	57.87	9.71	1.78	17.13	72.8	-1.27	98.49	95.88	80.95	0.67	9.5	11.86	43.12	0.5	0.1	0	1.78	9.71	0.03	0.02	1.67	1.31	1.28	0.06	0	3.87	0	0	0	6.68	-1.11	2.91	86.12	107.67	907.93	485.49	1036.77	620.31	920.13	514.03	1027.58	520.79
25.859	0	0.06	0.02	0.01	43.46	0.07	3.27	63.89	11.31	1.78	11.11	76.15	-1.6	98.37	96.47	83.25	0.7	12.54	12.52	46.54	0.38	0.07	0	1.78	11.31	0.05	0.01	1.86	1.22	1.44	0.06	0	3.77	0	0	0	7.83	-1.49	3.03	86.08	108.8	907.92	485.16	1035.68	618.31	919.17	513.2	1027.66	521.41
25.892	0	0.08	0.02	0.01	48.94	0.07	3.18	69.67	12.13	1.62	5.33	78.26	-1.73	97.79	97.15	87.47	0.76	13.94	12.52	55.35	0.31	0.07	0	1.62	12.13	0.05	0.01	1.28	1.19	1.41	0.05	0	3.78	0	0	0	5.21	-3.06	2.95	86.34	107.91	907.33	484.84	1036.3	619.54	919.48	513.18	1027.18	519.86
25.925	0	0.07	0.02	0.01	47.6	0.07	3.36	68.04	11.13	1.71	6.96	79.12	-2.64	98.23	97.5	85.15	0.81	14.08	11.13	52.61	0.26	0.07	0	1.71	12.42	0.06	0.01	1.14	1.19	1.4	0.06	0	3.67	0	0	0	8.6	-1.91	2.55	86.31	107.34	908.8	484.85	1035.79	617.14	919.96	513.06	1027.01	520.94
25.959	0	0.08	0.02	0.01	43.56	0.08	3.47	64.37	10.09	1.87	10.63	76.44	-1.09	98.12	97.89	81.98	0.89	12.7	12.48	56.92	0.35	0.11	0	1.87	10.09	0.07	0.01	1.18	1.35	1.62	0.06	0	4.24	0	0	0	10.44	-2.23	2.07	86.06	104.94	911.25	485.71	1030.2	608.09	919.23	512.18	1023.75	521.56
25.992	0	0.12	0.02	0.01	41.76	0.08	3.77	62.13	9.83	1.94	12.87	76.64	-1.48	98.76	98.29	78.53	0.98	13.1	12.77	65.57	0.46	0.16	0	1.94	9.83	0.07	0	1.75	1.6	1.97	0.06	0	4.03	0	0	0	17.16	-0.12	1.83	85.2	108.03	912.26	484.13	1031.76	606.91	918.9	511.45	1026.36	522.52
26.025	0	0.16	0.03	0.01	32.17	0.09	4.49	50.6	9.11	1.98	24.4	75.39	-0.12	98.68	98.15	67.6	1.12	12.07	15.33	68.93	0.62	0.2	0	1.98	9.11	0.08	0	2.87	2	2.75	0.07	0	4.4	0	0	0	21.16	0.44	1.34	84.5	109.3	912.48	483.07	1032.72	605.34	918.5	511.61	1027.16	523.47
26.059	0	0.19	0.03	0.01	26.89	0.11	5.36	42.51	8.31	2.17	32.49	74.24	0	98.51	98.2	58.48	1.43	12.99	18.26	67.01	0.88	0.23	0	2.17	8.31	0.1	0	5.1	2.53	3.08	0.06	0	4.49	0	0	0	20.26	-1.05	1.36	84.86	110.87	911.87	482.38	1033.83	606.03	917.96	511.3	1028.2	523.19
26.092	0	0.26	0.03	0.01	32.97	0.1	5.38	50.32	7.81	2.18	24.68	73.96	-0.57	98.65	98.51	57.89	1.39	20.16	16.73	66.29	0.65	0.13	0	2.18	7.81	0.1	0	7.74	2.93	3.74	0.06	0	4.43	0	0	0	21.47	-0.54	1.88	84.48	113.07	909.98	480.68	1034.36	605.06	916.67	511.33	1029.06	523.75
26.126	0	0.29	0.03	0.01	40.07	0.09	5.06	59.99	8.98	2.35	15.01	75.97	-2.21	98.71	98.68	61.92	1.53	23.37	14.55	67.1	0.47	0.09	0	2.35	7.07	0.17	0	8.98	3.91	5.76	0.06	0	4.06	0	0	0	24.65	0.31	2.58	83.87	108.74	911.46	483.06	1031.07	604.38	918.4	513.15	1026.66	523.39
26.159	0	0.39	0.03	0.01	44.17	0.09	5.42	64.84	7.81	2.21	10.16	74.67	-1.75	98.38	98.98	58.24	1.63	30.07	15.07	66.75	0.54	0.08	0	2.21	6.94	0.17	0	7.81	4.54	7.41	0.05	0	4.08	0	0	0	20.57	-1.48	1.07	84.87	107.9	910.97	481.93	1032.92	606.82	918.37	509.78	1025.47	522.85
26.192	0	0.51	0.03	0.01	49.39	0.08	5.34	69.8	6.98	2.18	5.2	73.66	-2.22	98.54	99.14	59	1.74	34.02	14.02	70.29	0.48	0.07	0	2.18	6.22	0.17	0	6.98	4.99	7.95	0.05	0	3.84	0	0	0	20.4	-0.95	2	85.09	109.79	911.38	482.54	1032.15	604.98	917.92	511.6	1027.15	522.62
26.226	0	0.46	0.04	0.01	48.94	0.08	5.78	70.67	7.01	2.35	4.33	73.71	-3.06	98.69	99.16	56.47	2.08	35.34	13.62	65	0.69	0.11	0	2.35	7.01	0.17	0	6.03	4.86	10.14	0.05	0	3.54	0	0	0	19.07	-0.39	1.77	85.14	110.77	911.05	481.73	1032.89	604.56	917.48	510.77	1027.62	522.49
26.259	0	0.41	0.04	0.01	46.85	0.07	5.85	68.7	6.57	2.25	6.3	73.02	-3.2	98.75	99.16	55.04	2.12	33.99	12.99	62.53	0.59	0.08	0	2.25	6.57	0.17	0	5.18	5.33	10.68	0.05	0	3.37	0	0	0	18.7	0.15	2.54	85.33	109.95	911.35	482.32	1032.3	604.84	918.34	511.36	1027.78	521.96
26.292	0	0.35	0.03	0.01	55.38	0.07	5.03	76.9	5.6	2.37	0	72.1	-3.52	98.32	99.22	63.72	2.37	34.48	11.91	61.56	0.43	0.08	0	2	5.6	0.15	0	3.96	5.93	11.45	0.04	0.01	3.07	0	0	0	16.44	1.66	2.79	85.52	109.26	911.37	482.91	1031.56	607.05	918.59	509.95	1027.26	521.23
26.326	0	0.3	0.03	0.01	60.59	0.06	4.49	82.37	4.73	2.5	0	73.56	-4.02	98.73	99.3	70.81	2.5	32.99	10.73	61.46	0.3	0.09	0	2.05	4.73	0.14	0	2.58	6.77	13.9	0.04	0	2.71	0	0	0	10.35	0.24	2.96	85.91	110.15	910.75	482.84	1031.92	607.15	918.09	509.71	1027.78	519.87
26.359	0	0.24	0.03	0.01	53.21	0.06	4.54	76.85	4.94	2.39	0	72.63	-3.86	98.18	99.31	71.36	2.39	25.21	11.23	64.34	0.23	0.08	0	2.23	4.94	0.14	0	2.03	6.17	12.93	0.03	0.01	2.55	0	0	0	15.29	2.06	4	85.56	107.22	908.81	481.99	1032.01	611.27	919.5	509.16	1026.21	519.6
26.392	0	0.18	0.03	0.01	44.54	0.06	5.04	70.66	4.77	2.31	4.34	72.28	-3.48	98.31	99.35	64.29	2.31	22.46	11.95	56.14	0.19	0.06	0	1.96	4.77	0.13	0	2.11	5.91	15.01	0.03	0	2.45	0	0	0	17.6	1.68	3.22	85.55	108.28	908.19	481.39	1033.81	613.57	918.87	510.18	1026.76	519.38
26.426	0	0.13	0.03	0.01	40.82	0.06	4.99	70.74	4.92	2.27	4.26	72.79	-3.79	98.44	99.29	64.52	2.27	18.24	11.54	50.22	0.17	0.06	0	1.89	4.92	0.13	0	2.23	6.29	19.13	0.03	0	2.34	0	0	0	9.94	-1.26	1.59	86.26	107.69	908.9	481.45	1036.07	613.6	919.16	510.6	1026.62	517.62
26.459	0	0.11	0.04	0.01	37.52	0.06	5.24	66.09	5.14	2.12	8.91	71.83	-4	95.49	99.22	60.95	2.12	18.14	11.53	44.7	0.21	0.05	0	1.82	5.14	0.12	0	3.1	5.76	17.71	0.03	0	2.28	0	0	0	14.24	-6.73	0.02	86.8	102.7	910.46	482.4	1034.3	610.27	920.24	511.49	1022.64	519.28
26.493	0	0.11	0.03	0.01	41.11	0.06	4.74	69.25	4.01	2.05	5.75	70.41	-3.7	97.7	99.24	65	2.05	18.88	10.97	46.48	0.17	0.07	0	1.55	4.01	0.11	0	1.86	4.88	16.36	0.03	0	2.17	0	0	0	7.21	-3.26	2.87	86.32	107.59	911.65	483.74	1030	605.62	918.56	510.76	1025.96	517.28
26.526	0	0.09	0.04	0.01	40	0.05	4.82	66.01	4.45	1.74	8.99	69.66	-4.07	98.43	99.23	63.58	1.74	19.32	10.42	42.25	0.19	0.09	0	1.6	4.45	0.09	0	1.79	4.26	13.8	0.03	0.01	2.01	0	0	0	14.43	1.32	2.18	86.19	105.9	911.08	482.8	1032.57	609.32	919.96	510.85	1025.54	519.01
26.559	0	0.09	0.04	0.01	35.84	0.06	5.16	60.76	5.12	1.72	14.24	70.77	-3.95	98.71	99.21	60.32	1.6	17.96	10.84	41.24	0.21	0.13	0	1.72	5.12	0.09	0	1.54	3.79	13.01	0.03	0	1.99	0	0	0	16.42	0.3	2.18	86.27	107.25	911.61	483.03	1032.71	608.74	919.65	511	1026.5	520.29
26.593	0	0.08	0.04	0.01	33.44	0.05	5.34	55.52	5.92	1.54	19.48	72.09	-4.19	98.41	99.23	58.61	1.49	17.03	10.75	38.45	0.17	0.1	0	1.54	5.92	0.07	0	1.24	2.95	10.46	0.03	0	1.8	0	0	0	12.24	-1.36	1.04	86.38	106.65	909.36	481.34	1036.24	613.18	919.55	510.92	1025.96	517.98
26.626	0	0.08	0.04	0.01	29.54	0.05	5.62	49.83	5.86	1.65	25.17	71.72	-4.45	97.97	99.06	54.7	1.44	16.03	10.23	36.21	0.21	0.11	0	1.65	5.86	0.07	0	1.39	2.78	10.06	0.03	0.01	1.79	0	0	0	10.3	-2.62	2.25	86.67	102.86	909.93	483.47	1031.53	610.34	920.31	511.08	1022.94	517.95
26.659	0	0.06	0.04	0.01	33.84	0.05	5.07	54.36	6.04	1.54	20.64	71.9	-5	98.02	98.98	59.98	1.38	16.91	8.89	33.56	0.16	0.07	0	1.54	6.04	0.06	0	1.33	2.31	8.33	0.03	0	1.77	0	0	0	12.31	-2.48	1.42	86.53	107.53	908.7	481.72	1036.2	614.39	919.05	511.26	1026.34	518.53
26.693	0	0.07	0.04	0.01	33.67	0.05	5.15	52.54	7.3	1.72	22.46	73.87	-5.63	98	98.97	60.49	1.26	16.61	8.43	37.84	0.15	0.07	0	1.72	7.3	0.06	0	1.42	1.66	6.37	0.03	0	1.66	0	0	0	10.05	-2.54	2.93	86.54	106.65	909.66	482.97	1034.04	613.23	920.11	511.22	1026.56	517.72
26.726	0	0.07	0.04	0.01	35.04	0.05	4.9	54.52	6.95	1.72	20.48	73.33	-5.62	98.04	98.97	63.05	1.21	16.01	8.25	39.33	0.17	0.1	0	1.72	6.95	0.06	0	1.39	1.68	6.32	0.03	0	1.64	0	0	0	14.14	-2.45	1.91	86.52	108.54	909.63	482.71	1034.27	612.27	918.48	511.67	1026.73	519.55
26.76	0	0.07	0.04	0.01	34.89	0.05	4.95	53.65	8.19	1.67	21.35	76.01	-6.07	98.22	98.89	63.58	1.02	15.74	8.19	37.89	0.16	0.1	0	1.67	8.79	0.05	0	1.74	1.31	5.3	0.03	0	1.59	0	0	0	14.16	-1.94	2.55	86.49	108.12	909.21	482.83	1033.83	612.97	918.81	511.46	1026.63	519.49
26.793	0	0.07	0.04	0.01	32.69	0.05	5.06	50.84	8.25	1.97	24.16	76.1	-6.1	98.45	98.71	62.82	0.94	14.18	8.25	40.02	0.18	0.1	0	1.97	9.04	0.05	0	1.66	1.22	5.1	0.03	0	1.6	0	0	0	14.25	-1.25	2.38	86.56	108.18	909.74	483.2	1033.44	612.05	918.72	511.69	1026.59	519.88
26.826	0	0.07	0.04	0.01	31.66	0.05	5.01	49.97	8.02	1.88	25.03	74.45	-5.29	98.05	98.63	62.48	0.98	13.38	9.18	42.87	0.21	0.11	0	1.88	8.02	0.05	0	1.12	1.12	5.48	0.03	0	1.61	0	0	0	6.65	-2.42	2.49	86.69	104.5	909.65	483.97	1029.64	608.54	918.59	511.01	1022.9	517.24
26.86	0	0.09	0.04	0.01	32.68	0.05	4.84	52.1	7.14	1.64	22.9	73.08	-3.99	98.52	98.62	63.67	0.96	13.66	11.03	48.24	0.19	0.11	0	1.64	7.14	0.05	0	0.99	1.12	6.06	0.03	0.01	1.71	0	0	0	13.77	1.03	1.9	85.86	106.53	908.86	481.52	1031.37	608.11	917.79	509.07	1023.82	519.32
26.893	0	0.09	0.03	0.01	34.27	0.06	4.83	54.17	6.49	1.81	20.83	72.19	-3.04	98.29	98.71	65.12	0.96	14.11	12.88	48.65	0.16	0.09	0	1.81	6.49	0.04	0	0.85	1.17	6.08	0.03	0	1.69	0	0	0	17.39	1.74	3.39	85.84	108.09	908.34	482.29	1030.4	609.68	917.56	509.59	1025.08	520.7
26.926	0	0.12	0.04	0.01	31.61	0.06	5.13	50.44	6.82	1.97	24.56	72.45	-2.53	98.36	98.54	62.33	0.91	13.61	14.09	56.19	0.15	0.09	0	1.97	6.82	0.04	0	0.7	1.11	5.94	0.03	0	1.68	0	0	0	13.59	1.53	3.23	86.5	106.38	908.68	483.38	1031.29	611.87	918.74	511.11	1024.8	519.43
26.96	0	0.1	0.03	0.01	36.47	0.05	4.56	56.48	5.59	2.4	18.52	70.25	-3.86	97.63	98.44	67.69	0.91	14.67	10.96	52.74	0.15	0.06	0	2.4	5.59	0.04	0	0.83	1.05	5.47	0.02	0	1.66	0	0	0	14.58	-3.41	0.6	86.66	106.9	906.92	481.43	1035.5	615.26	917.42	511.95	1024.1	518.8
26.993	0	0.1	0.03	0.01	33.69	0.05	4.6	52.93	6	2.61	22.07	70.71	-5.13	97.98	98.3	66.49	0.92	12.72	8.58	54.28	0.15	0.08	0	2.61	6	0.04	0	0.78	0.99	5.32	0.02	0	1.62	0	0	0	13.71	-2.59	2.66	86.71	107.23	907.91	483.56	1031.73	613.43	917.57	512.44	1024.61	518.84
27.026	0	0.12	0.03	0.01	34.95	0.05	4.38	55.34	5.21	2.83	19.66	69.28	-4.56	98.04	98.24	69.46	0.88	11.75	9.37	62.3	0.22	0.14	0	2.83	5.21	0.05	0	0.62	1.07	5.7	0.02	0	1.67	0	0	0	11.87	-2.44	1.97	86.74	104.8	908.08	484.74	1025.11	605.88	914.98	512.1	1019.57	518.65
27.06	0	0.11	0.03	0.01	36.35	0.04	3.98	58.3	4.42	2.64	16.7	68.12	-5.1	98.76	98.36	73.35	0.87	9.77	7.75	63	0.26	0.13	0	2.64	4.42	0.07	0	0.65	1.41	6.56	0.03	0	1.67	0	0	0	20.06	0.13	-0.14	86.05	107.18	907.54	483.41	1025.43	602.6	912.06	512.99	1018.9	521.52
27.093	0	0.09	0.02	0.01	38.43	0.05	3.72	62.27	4.68	2.89	12.73	68.42	-4.83	98.19	98.27	78.19	0.75	8.15	8.34	60.56	0.35	0.18	0	2.89	4.68	0.09	0	0.62	1.57	7.41	0.03	0.03	1.75	0	0	0	25.61	2.02	1.86	84.41	108.24	903.98	482.57	1023.05	601.64	910.26	514.11	1018.14	523.01
27.127	0	0.06	0.02	0.01	40.91	0.04	3.36	66.77	4.61	3.36	8.23	67.58	-6.04	97.42	97.86	82.72	0.6	7.34	5.78	54.93	0.48	0.1	0	3.36	4.61	0.12	0	0.71	1.82	8.83	0.03	0.01	1.75	0	0	0	24.39	3.85	2.5	84.49	108.62	899.94	481.72	1019.42	601.21	906.77	513.77	1015.11	521.52
27.16	0	0.05	0.02	0.01	45.46	0.04	3.08	72.84	4.29	3.8	2.16	67.02	-6.57	98.52	97.87	88.26	0.46	7.27	4.65	49.95	0.41	0.08	0	3.8	4.29	0.17	0	0.69	2.06	10.28	0.03	0.01	1.72	0	0	0	22.56	1.01	1.37	84.52	107.87	896.94	482.06	1015.6	602.13	902.75	512.51	1010.31	520.76
27.193	0	0.03	0.02	0.01	48.08	0.04	2.84	75.13	3.84	3.84	0	66.12	-6.63	97.24	97.81	91.28	0.38	7.39	3.73	40.04	0.33	0.05	0	3.84	3.26	0.18	0	0.62	2.22	10.05	0.03	0	1.74	0	0	0	22.77	4.19	2.66	84.84	109.8	891.61	481.6	1012.4	603.24	898.6	514.36	1008.26	519.98
27.227	0	0.03	0.02	0.01	47.06	0.04	2.76	75.43	3.47	3.47	0	65.66	-6.21	96.75	97.93	90.59	0.28	6.92	3.25	37.16	0.15	0.03	0	3.47	2.39	0.19	0	0.44	2.29	11.48	0.03	0	1.88	0	0	0	17.35	5.03	4.38	86.19	109.92	888.04	482.75	1008.96	604.61	896.56	513.64	1006.24	520.77
27.26	0	0.02	0.02	0.01	48.44	0.04	2.62	75.39	3.24	3.24	0	64.91	-6	95.14	97.75	91.83	0.25	7.51	2.93	29.72	0.1	0.02	0	3.24	1.82	0.15	0	0.25	2.12	9.78	0.03	0	1.9	0	0	0	18.15	7.13	4.39	85.86	110.23	885.71	482.56	1007.35	608.89	894.45	513.06	1004.53	518.66
27.293	0	0.01	0.02	0.01	46.05	0.04	2.61	71.92	3.23	3.23	3.08	64.01	-5.81	95.53	97.27	90.5	0.21	6.81	2.99	16.62	0.1	0.02	0	3.23	1.72	0.14	0	0.16	1.79	8	0.03	0.01	1.88	0	0	0	17.55	6.69	2.81	85.98	109.39	883.38	482.59	1006.69	611.88	891.95	514.36	1001.31	516.85
27.327	0	0.01	0.02	0.01	45.13	0.04	2.65	69.14	3.57	3.57	5.86	63.52	-5.78	96.65	96.66	89.12	0.18	7.44	3.14	12.07	0.09	0.02	0	3.57	1.72	0.15	0.01	0.14	1.87	6.14	0.03	0	1.8	0	0	0	17.84	5.19	0.92	86.09	107.28	883.49	483.46	1005.8	612.72	890.96	515.4	998.24	516.16
27.36	0	0.01	0.02	0.01	43.66	0.04	2.73	66.58	3.95	3.95	8.42	63.16	-5.86	96.68	96.09	87.17	0.19	8.05	3.22	9.45	0.15	0.03	0	3.95	1.73	0.14	0.01	0.2	1.82	5.23	0.03	0	1.75	0	0	0	17.99	5.14	1.11	86.4	108.44	881.9	484.36	1004.43	613.88	889.07	516.37	997.51	517.18
27.393	0	0.01	0.02	0.01	37.18	0.04	3.04	58.2	4.79	4.79	16.8	63.86	-5.91	97.53	95.63	81.94	0.18	6.14	3.48	8.95	0.15	0.05	0	4.79	1.66	0.13	0.01	0.3	1.69	4.24	0.03	0	1.75	0	0	0	16.06	3.61	1.57	86.8	107.27	881.59	485.25	1003.1	613.15	889.2	515.79	996.44	518.57
27.427	0	0.01	0.03	0.01	29.81	0.04	3.33	47.44	5.05	5.05	27.56	62.29	-4.93	97.78	94.53	74.59	0.15	4.93	4.87	8.64	0.13	0.1	0	5.05	1.51	0.12	0.01	0.35	1.81	3.49	0.03	0	1.87	0	0	0	12.93	3.08	1.73	87.04	106.43	880.85	485.01	1003.11	612.76	889.42	514.19	995.72	519.51
27.46	0	0.01	0.03	0.01	24.65	0.04	3.68	39.4	5.08	5.08	35.6	61.83	-4	97.38	94.26	68.53	0.15	3.74	6.6	10.4	0.13	0.13	0	5.08	1.52	0.1	0.01	0.39	1.83	3.14	0.03	0	1.96	0	0	0	10.78	3.93	2.69	86.87	108.26	880.02	485.21	1002.08	612.95	888.38	514.33	996.55	518.56
27.494	0	0.02	0.03	0.01	22.18	0.06	3.76	35.55	4.89	4.89	39.45	59.78	-1.78	97.13	93.37	66.5	0.12	2.77	10.49	12.44	0.12	0.2	0	4.89	1.74	0.1	0.01	0.3	2.03	3.08	0.03	0	2.11	0	0	0	10.97	4.39	2.46	86.93	108.33	880.5	485.49	1001.89	612.61	888.3	514.53	996.55	518.62
27.527	0	0.02	0.03	0.01	23.14	0.06	3.69	36.84	5.05	5.05	38.16	60.3	-1.41	97.4	93.48	68.88	0.11	2.12	11.44	16.99	0.15	0.22	0	5.05	1.52	0.1	0.01	0.24	1.9	2.58	0.03	0.03	2.07	0	0	0	14.03	3.89	1.11	87.11	108.27	880.23	484.67	1003.06	612.09	887.7	514.2	995.79	520.47
27.56	0	0.02	0.03	0.01	23.25	0.06	4.01	36.92	5.55	5.55	38.08	63.46	-1.87	97.64	94.65	68.64	0.13	1.52	11.61	27.68	0.24	0.33	0	5.55	1.7	0.09	0.01	0.16	1.87	2.34	0.03	0.18	2.05	0	0	0	12.65	3.38	1.73	86.28	110.6	879.74	484.02	1003.07	613.33	886.74	514.76	997.31	516.95
27.594	0	0.03	0.03	0.01	23.3	0.05	3.84	36.39	4.83	4.83	38.61	62.61	-2.77	96.9	94.92	68.81	0.14	1.34	9.54	29.28	0.18	0.17	0	4.83	1.6	0.06	0.01	0.19	1.3	1.52	0.02	0	1.9	0	0	0	9.33	4.8	2.42	86.44	108.94	878.45	482.48	1007.57	618.2	889.82	512.36	998.64	517.51
27.627	0	0.03	0.03	0.01	20.96	0.05	3.96	32.24	4.45	4.45	42.76	61.86	-3.39	98.1	94.9	64.9	0.16	1.05	8.2	28.28	0.19	0.08	0	4.45	1.34	0.06	0	0.25	1.39	1.32	0.02	0	1.75	0	0	0	10.69	2.29	3.37	86.82	110.28	878.94	482.63	1010.37	621.05	891.56	513.29	1001.73	518.35
27.66	0	0.02	0.03	0.01	21.99	0.04	3.48	33.63	3.34	3.34	41.37	58.76	-3.54	98.09	94.4	67.12	0.16	1.15	6.83	21.74	0.14	0.02	0	3.34	1.16	0.04	0	0.48	1.3	1.02	0.02	0	1.72	0	0	0	10.71	-2.3	4.04	87.13	110.07	879.51	482.86	1013.03	623.78	893.81	513.02	1003.68	519.65
27.694	0	0.02	0.03	0.01	21.8	0.04	3.28	32.93	2.7	2.7	42.07	56.78	-4.41	98.47	94.03	66.93	0.2	1.3	4.79	16.61	0.08	0	0	2.7	1.13	0.03	0	0.92	1.06	0.67	0.01	0	1.59	0	0	0	6.49	1.18	4.11	87.14	107.21	883.34	483.29	1014.99	621.82	898.25	511.28	1005.12	519.85
27.727	0	0.01	0.03	0.01	21.64	0.04	3.18	32.49	2.63	2.63	42.51	55.32	-4.73	97.71	93.36	67	0.19	1.39	4.26	11	0.07	0	0	2.63	1.21	0.03	0	1.08	1.1	0.69	0.01	0	1.42	0	0	0	12.46	3.23	4.81	87.02	109.53	885.26	483.42	1014.07	619.07	898.31	511.72	1007.43	521.12
27.761	0	0.01	0.04	0.01	19.64	0.03	3.38	28.94	2.87	2.87	46.06	55.5	-5.55	98.74	93.21	63.24	0.22	1.4	2.99	7.69	0.05	0	0	2.87	1.14	0.02	0	0.97	1.1	0.59	0.01	0	1.22	0	0	0	9.51	-0.18	3.23	86.77	110.65	886.08	482.84	1016.79	620.02	898.05	512.1	1008.47	519.33
27.794	0	0.01	0.05	0.01	15.21	0.03	3.93	21.54	2.39	2.39	56.92	55.46	-5.62	98.74	93.68	53.64	0.27	1.14	2.82	4.35	0.06	0	0	2.39	1.1	0.02	0	0.73	1.22	0.52	0.01	0	1.15	0	0	0	10.2	0.2	2.06	86.76	112.43	887.64	482.64	1020.33	622.24	898.65	514.19	1011.03	517.9
27.827	0	0.01	0.05	0.01	13.79	0.03	3.85	19.2	1.97	1.97	61.6	52.89	-5.26	98.75	92.8	51.1	0.28	1.13	2.83	2.19	0.06	0	0	1.97	0.87	0.02	0	0.68	1.15	0.49	0.01	0	1.1	0	0	0	12.13	0.16	2.84	86.96	109.33	888.55	483.3	1019.97	622.48	901.14	514.03	1010.36	518.87
27.861	0	0.01	0.05	0.01	12.59	0.03	3.91	17.27	1.31	1.31	65.45	51.76	-4.94	98.06	92.9	48.13	0.28	0.9	2.9	1.68	0.09	0	0	1.31	0.74	0.02	0	0.49	1.18	0.47	0.01	0	1.12	0	0	0	11.68	-2.4	3.14	87	110.74	888.47	483.35	1020.24	622.45	900.76	514.2	1011.4	519.05
27.894	0	0.01	0.05	0.01	14.19	0.03	3.73	19.83	0.89	0.89	60.34	52.85	-5.12	98.1	93.61	51.53	0.28	0.89	2.69	1.39	0.1	0	0	0.89	0.67	0.02	0	0.47	1.15	0.45	0.01	0	1.06	0	0	0	11.14	-2.27	3.25	86.89	110.74	888.14	483.07	1020.38	622.62	900.77	513.83	1011.39	518.89
27.927	0	0.01	0.06	0.01	12.38	0.03	4.24	16.89	0.77	0.77	66.23	54.71	-5.12	98.75	94.53	46	0.3	0.77	3.16	1.76	0.11	0	0	0.77	0.64	0.02	0	0.58	1.15	0.46	0.01	0	1.05	0	0	0	8.75	-0.14	3.39	86.86	110.14	888.84	483.32	1020.22	621.75	901.51	512.92	1011.48	518.99
27.961	0	0.01	0.06	0.01	11.86	0.03	4.57	15.91	0.64	0.54	68.17	56.3	-5.51	98.22	95.44	43.67	0.34	0.55	3.29	1.95	0.11	0	0	0.54	0.61	0.02	0	0.64	1.04	0.39	0.01	0	0.8	0	0	0	8.23	-1.95	3.34	86.71	111	887.75	482.66	1021.14	623.16	900.92	512.84	1011.78	518.44
27.994	0	0.02	0.07	0.01	10.35	0.03	5.17	13.51	0.81	0.54	72.98	57.79	-5.65	98.42	96.24	38.31	0.35	0.48	3.65	2.81	0.14	0.01	0	0.54	0.55	0.02	0	0.81	1	0.4	0.01	0	0.73	0	0	0	7.69	1.33	3.97	86.57	110.58	887.17	481.99	1021.1	622.99	901.45	511.59	1011.81	518.58
28.027	0	0.02	0.07	0	10.59	0.03	5.25	13.83	0.67	0.4	72.34	58.78	-5.72	98.62	96.74	38.55	0.4	0.43	3.85	3.34	0.18	0.01	0	0.4	0.47	0.02	0	0.67	1.01	0.37	0.01	0	0.64	0	0	0	10.33	-0.64	3.01	86.87	110.15	887.79	482.9	1021.88	624.86	901.44	513.87	1011.48	518.7
28.061	0	0.02	0.06	0	13.18	0.03	4.71	17.92	0.57	0.36	64.16	58.97	-5.23	97.98	96.81	45.79	0.36	0.49	4.93	5.27	0.17	0.01	0	0.26	0.53	0.02	0	0.57	1.04	0.39	0.01	0	0.57	0	0	0	1.8	-2.59	3.87	86.74	108.21	890.46	484.12	1018.33	616.94	902.76	510.65	1010.61	519.53
28.094	0	0.02	0.06	0.01	13.28	0.04	4.73	18.13	0.72	0.36	63.74	58.69	-4.85	98.7	96.72	46.13	0.36	0.54	5.88	7.02	0.18	0.01	0	0.28	0.72	0.02	0	0.65	0.98	0.42	0.01	0	0.57	0	0	0	7.27	0.35	2.58	86.67	110.48	889.87	483.48	1019.28	618.72	900.7	512.85	1011.02	518.74
28.128	0	0.02	0.06	0.01	13.37	0.05	5.05	18.4	0.96	0.35	63.19	58.92	-2.03	98.76	96.86	46.28	0.35	0.56	12.02	12.25	0.14	0.04	0	0.28	0.96	0.02	0	0.62	0.9	0.56	0.01	0	0.62	0	0	0	7.55	0.12	3.71	86.69	107.63	891.67	484.52	1016.31	614.95	902.46	512.26	1009.88	518.98
28.161	0	0.02	0.06	0.01	13.81	0.05	5.01	19.11	1.39	0.42	61.78	59.68	-2.36	98.67	96.83	47.36	0.42	0.63	11.69	18.5	0.19	0.04	0	0.34	1.39	0.02	0	0.59	0.83	0.56	0.01	0	0.61	0	0	0	8.14	-0.47	1.9	86.53	110.05	890.75	483.15	1019.1	617.62	900.61	513.65	1010.61	516.8
28.194	0	0.02	0.05	0.01	14.73	0.04	4.72	20.62	1.94	0.43	58.76	60.34	-3.65	98.66	96.61	49.75	0.43	0.71	9.19	19.54	0.21	0.04	0	0.36	1.94	0.02	0	0.75	0.79	0.57	0.02	0	0.61	0	0	0	7.32	0.5	2.96	86.71	111.18	890.39	483.59	1018.98	618.27	900.78	512.92	1011.83	518.23
28.228	0	0.03	0.06	0.01	13.96	0.04	4.78	19.4	2.65	0.53	61.21	60.76	-3.79	98.61	96.12	48.24	0.53	0.85	8.96	23.79	0.24	0.04	0	0.33	2.65	0.02	0	0.68	0.68	0.6	0.02	0	0.66	0	0	0	7.33	0.68	2.71	86.7	111.14	890.18	483.39	1019.03	618.19	900.51	512.87	1011.53	518.16
28.261	0	0.03	0.05	0.01	14.59	0.04	4.56	20.42	3.53	0.55	59.15	61.94	-5.24	98.74	95.87	50.06	0.55	0.83	6.34	24.2	0.24	0.02	0	0.37	3.53	0.02	0	1.04	0.66	0.6	0.02	0	0.66	0	0	0	7.81	0.2	2.55	86.75	110.6	889.95	482.92	1020.43	619.58	901.22	512.7	1011.68	518.28
28.294	0	0.03	0.05	0.01	16.08	0.04	4.42	22.7	4.36	0.66	54.59	63.79	-5.97	98.73	96.02	53.07	0.66	0.95	5.44	25.12	0.21	0.01	0	0.34	4.36	0.03	0	1.29	0.72	0.55	0.02	0	0.67	0	0	0	8.32	-0.25	2.55	86.66	110.6	888.98	482.35	1020.91	621.24	900.95	512.91	1011.46	517.23
28.328	0	0.03	0.06	0.01	13.33	0.04	4.83	18.3	4.68	0.71	63.4	63.3	-5.7	97.94	95.44	47.04	0.71	0.96	6.2	22.43	0.25	0.02	0	0.42	4.68	0.03	0	1.58	0.74	0.66	0.02	0	0.67	0	0	0	6.64	-2.69	3.01	86.69	112.12	887.57	481.53	1024.24	625.53	901.53	512.3	1013.53	517.49
28.361	0	0.03	0.06	0.01	13.72	0.04	4.76	18.87	3.32	0.76	62.26	61.6	-5.63	98.2	95.9	47.56	0.76	0.92	5.88	21	0.29	0.01	0	0.37	3.32	0.03	0	1.21	0.75	0.62	0.02	0	0.63	0	0	0	7.75	2	3.49	87.17	107.69	890.12	482.96	1022.61	622.94	904.65	512.31	1012.15	518.71
28.394	0	0.02	0.06	0.01	13.38	0.04	4.72	18.31	2.63	0.78	63.39	59.84	-5.43	98.41	95.67	46.77	0.78	1.06	5.78	16.23	0.34	0.01	0	0.38	2.63	0.03	0	0.81	0.72	0.61	0.01	0	0.61	0	0	0	8.46	-1.37	2.86	86.76	110.25	889.52	481.63	1023.25	622.37	902.84	511.82	1012.92	517.8
28.428	0	0.02	0.06	0.01	12.24	0.04	4.89	16.46	1.88	0.8	67.08	58.37	-5.39	98.73	95.66	43.77	0.8	1.02	5.55	12.96	0.37	0.01	0	0.45	1.88	0.04	0	0.62	0.66	0.57	0.01	0	0.59	0	0	0	10.52	0.23	3.18	86.85	109.48	890.33	481.98	1023.21	622.6	903.88	512.34	1013.22	517.93
28.461	0	0.02	0.06	0.01	12.75	0.03	4.78	17.23	1.29	0.78	65.54	57.87	-5.64	98.51	95.99	44.89	0.78	0.95	4.78	11.9	0.37	0.01	0	0.41	1.29	0.04	0	0.35	0.67	0.51	0.01	0	0.56	0	0	0	9.79	-1.04	2.9	87.04	107.69	890.36	482.19	1023.46	622.96	904.63	512.45	1012.18	518.03
28.495	0	0.02	0.06	0.01	13.32	0.03	4.65	18.13	0.91	0.82	63.74	57.36	-5.76	98.65	96.12	46.31	0.82	0.92	4.28	11.08	0.35	0.01	0	0.42	0.91	0.04	0	0.33	0.69	0.47	0.01	0	0.62	0	0	0	6.45	0.56	2.84	86.79	110.51	890.59	481.55	1024.16	621.73	903.72	511.36	1014.06	517.52
28.528	0	0.02	0.06	0.01	14.03	0.03	4.58	19.3	0.65	0.78	61.4	57.51	-5.63	98.75	96.39	47.82	0.78	0.97	4.49	10.98	0.35	0.01	0	0.47	0.65	0.04	0	0.36	0.71	0.48	0.01	0	0.64	0	0	0	11.18	0.16	3.2	86.87	108.99	891.61	482.18	1023.57	621.66	904.98	512.19	1013.78	518.5
28.561	0	0.02	0.06	0.01	14.25	0.03	4.38	19.67	0.62	0.72	60.66	56.73	-5.78	97.84	95.99	48.76	0.72	1	3.82	10.7	0.34	0.01	0	0.41	0.5	0.04	0	0.31	0.71	0.48	0.01	0	0.62	0	0	0	8.13	-2.93	3.25	86.75	110.83	889.78	481.36	1024.62	623.47	903.68	511.5	1014.34	517.74
28.595	0	0.02	0.05	0	16.22	0.03	4.18	22.69	0.55	0.78	54.62	57.66	-5.99	98.71	96.49	52.81	0.78	0.94	3.68	9.44	0.34	0.01	0	0.34	0.37	0.04	0	0.24	0.69	0.33	0.01	0	0.55	0	0	0	9.82	0.3	3.73	87.07	109.32	891.18	482.13	1024.83	623.14	905.65	512.76	1014.84	518.25
28.628	0	0.02	0.05	0	16.68	0.03	4.16	23.38	0.54	0.76	53.25	58.02	-6.07	98.54	96.66	53.43	0.76	1.09	3.61	8.92	0.32	0.01	0	0.31	0.4	0.03	0	0.29	0.7	0.32	0.01	0	0.54	0	0	0	4.68	0.94	3.26	86.9	109.64	891.83	481.8	1025.46	621.63	905.83	510.51	1015.18	518.44
28.661	0	0.02	0.05	0	16.85	0.03	4.18	23.53	0.48	0.79	52.94	58.3	-6.14	98.3	96.76	53.51	0.79	1.18	3.66	8.32	0.34	0.01	0	0.25	0.4	0.03	0	0.29	0.74	0.27	0.01	0	0.48	0	0	0	8.77	1.72	4.17	86.98	108.58	891.46	481.9	1023.24	620.93	905.81	510.78	1014.12	518.43
28.695	0	0.01	0.05	0.01	17.58	0.03	4.08	24.63	0.45	0.78	50.74	58.26	-5.87	97.73	96.66	54.91	0.78	1.32	4.29	7.84	0.36	0.01	0	0.19	0.38	0.03	0	0.42	0.82	0.26	0.01	0	0.45	0	0	0	7.4	-3.18	3.01	86.95	110.94	891.24	480.49	1027.14	623.37	905.43	510.64	1016.16	517.33
28.728	0	0.01	0.05	0	16.7	0.03	4.27	23.19	0.71	0.79	53.62	58.78	-5.99	98.48	96.92	52.73	0.79	1.36	4.27	6.71	0.35	0.01	0	0.18	0.41	0.03	0	0.71	0.83	0.25	0.01	0	0.46	0	0	0	8.28	1.14	3.23	87.05	108.73	893.77	481.46	1025.15	620.04	906.99	511.27	1015.59	516.63
28.762	0	0.02	0.06	0.01	14.77	0.03	4.59	20.06	0.65	0.77	59.88	59.11	-5.87	98.54	96.96	48.26	0.77	1.38	4.48	6.5	0.35	0.01	0	0.13	0.42	0.03	0	0.65	0.96	0.22	0	0	0.46	0	0	0	11.48	-0.95	3.37	86.94	109.16	892.83	480.86	1024.03	619.59	905.85	510.73	1014.83	517
28.795	0	0.02	0.06	0.01	13.04	0.03	4.89	17.34	0.53	0.77	65.33	58.83	-5.84	97.55	96.9	44.13	0.77	1.26	4.51	5.19	0.36	0.01	0	0.12	0.4	0.03	0	0.53	0.87	0.22	0	0	0.44	0	0	0	10.05	-3.57	2.87	87.05	110.14	892.62	480.19	1025.94	620.7	905.76	510.57	1015.74	516.47
28.828	0	0.02	0.07	0	10.89	0.03	5.44	13.99	0.43	0.78	72.01	59.23	-5.99	98.24	97.14	37.79	0.78	1.25	4.29	4.87	0.42	0.01	0	0.11	0.41	0.03	0	0.36	0.84	0.23	0	0	0.43	0	0	0	6.4	-1.88	2.61	86.87	109.28	892.69	479.26	1026.02	619.57	906.02	509.53	1015.2	514.19
28.862	0	0.02	0.09	0.01	8.88	0.03	6.05	10.99	0.44	0.72	78.02	59.22	-5.76	97.73	97.17	31	0.72	1.37	4.75	5	0.53	0.01	0	0.09	0.41	0.03	0	0.23	0.81	0.26	0	0	0.44	0	0	0	6.7	-3.19	3.12	87	108.71	893.86	479.25	1026.17	618.61	907.39	508.89	1015.96	514.29
28.895	0	0.02	0.1	0.01	7.77	0.03	6.4	9.34	0.44	0.72	81.32	58.92	-5.86	97.77	97	26.65	0.72	1.53	4.58	4.97	0.7	0.01	0	0.09	0.35	0.03	0	0.2	0.82	0.28	0	0	0.44	0	0	0	6.6	-3.09	2.67	86.87	108.89	894.14	478.12	1027.08	618.04	907.5	508.26	1016.29	513.01
28.928	0	0.02	0.11	0.01	6.86	0.03	6.9	8.03	0.45	0.76	83.94	59.39	-5.82	98.46	97.23	22.6	0.76	1.37	4.82	4.92	0.75	0.01	0	0.08	0.33	0.03	0	0.17	0.83	0.29	0	0	0.45	0	0	0	10.02	-1.2	3.52	86.99	107.78	896.03	478.84	1026.6	616.76	909.51	508.52	1017.14	514.25
28.962	0	0.02	0.12	0.01	6.22	0.03	7.25	7.12	0.47	0.77	85.5	59.58	-5.76	97.62	97.25	19.54	0.77	1.19	4.79	4.54	0.63	0.01	0	0.08	0.35	0.02	0	0.19	0.91	0.37	0.01	0	0.47	0	0	0	11.32	-3.42	3.64	87.3	105.7	897.2	480	1025.21	615.52	910.48	508.9	1016	515.19
28.995	0	0.02	0.12	0.01	6.23	0.03	7.34	7.11	0.48	0.75	85.32	60.24	-5.76	96.85	97.47	19.38	0.75	1.1	4.78	5.51	0.5	0.02	0	0.08	0.34	0.02	0	0.22	1.03	0.38	0.01	0	0.48	0	0	0	9.76	-4.87	2.55	87.6	106.24	897.82	480.32	1026.55	615.36	910.3	509.37	1016.33	516.01
29.028	0	0.02	0.11	0	6.76	0.03	7.24	7.83	0.48	0.74	84.33	61.32	-5.78	97.2	97.88	21.47	0.74	1.06	4.74	5.42	0.34	0.02	0	0.08	0.35	0.02	0	0.19	1.18	0.41	0.01	0	0.48	0	0	0	8.5	-4.26	2.32	87.56	106.14	898.48	480.26	1027.03	614.56	910.76	508.98	1016.66	516.09
29.062	0	0.02	0.11	0	7.11	0.03	7.06	8.31	0.5	0.79	83.38	61.41	-5.94	95.97	97.86	23.02	0.79	1.07	4.37	5.59	0.28	0.02	0	0.08	0.38	0.02	0	0.21	1.25	0.42	0.01	0	0.5	0	0	0	8.51	-6.14	2.46	87.43	106.09	897.21	479.97	1026.26	615.35	909.81	509.15	1015.74	515.07
29.095	0	0.02	0.1	0	7.57	0.03	6.85	8.98	0.5	0.79	82.03	61.32	-5.87	98.73	97.82	25.1	0.79	1.06	4.53	5.23	0.25	0.02	0	0.09	0.49	0.02	0	0.26	1.25	0.44	0.01	0	0.5	0	0	0	8.46	-0.24	3.28	86.89	108.83	896.72	479.07	1026.64	615.92	909.18	508.37	1017.86	514.18
29.129	0	0.02	0.1	0.01	7.91	0.04	6.78	9.53	0.72	0.8	80.93	61.32	-5.08	97.24	97.69	26.71	0.8	1	6.11	6.9	0.19	0.03	0	0.12	0.72	0.02	0	0.37	1.38	0.6	0.01	0.01	0.6	0	0	0	6.49	-4.19	3.2	87.08	105.4	899.41	480.62	1023.63	610.31	910.6	507.9	1015.77	514.94
29.162	0	0.02	0.08	0.01	9.6	0.04	6.22	12.07	1.16	0.86	75.86	61.46	-5.3	98.16	97.78	32.99	0.86	0.98	5.97	8.42	0.23	0.04	0	0.16	1.16	0.02	0	0.41	1.36	0.59	0.01	0.01	0.62	0	0	0	7.72	-2.12	1.31	86.82	108.85	899.34	479.52	1026.43	611.83	908.66	509.63	1017.43	513.47
29.195	0	0.02	0.07	0.01	11.1	0.04	5.91	14.5	1.71	0.84	71	62.33	-5.11	97.48	97.89	37.69	0.84	1.13	6.66	11.07	0.19	0.05	0	0.19	1.71	0.03	0	0.45	1.16	0.7	0.01	0	0.64	0	0	0	10.4	-3.72	1.18	87.03	105.16	901.18	480.6	1024.02	607.79	910.14	509.19	1015.1	515.59
29.229	0	0.02	0.06	0.01	13.4	0.04	5.49	18.24	2.24	0.81	63.53	63.74	-5.07	98.44	98.11	43.76	0.81	1.33	6.92	13.62	0.17	0.07	0	0.28	2.24	0.02	0	0.37	1.15	0.78	0.01	0	0.71	0	0	0	5.51	-1.27	0.94	86.39	108.83	899.65	477.85	1028.09	611.14	909.35	508.04	1018.11	511.82
29.262	0	0.02	0.06	0.01	15.03	0.04	5.14	20.94	3.23	0.79	58.11	64.93	-5.45	98.26	97.76	47.83	0.79	1.68	6.4	16.34	0.16	0.05	0	0.34	3.23	0.03	0	0.47	1.02	0.84	0.01	0	0.74	0	0	0	15.24	1.82	3.21	86.47	107.16	899.77	480.35	1023.42	610.73	909.92	509.12	1016.86	515.97
29.295	0	0.03	0.05	0.01	17.66	0.04	4.91	25.3	3.92	0.72	49.7	66.41	-5.08	98.35	97.9	52.7	0.72	2.46	7.44	22.34	0.14	0.05	0	0.46	3.92	0.03	0	0.35	0.9	0.95	0.01	0	0.78	0	0	0	8.69	-1.57	1.75	86.47	106.37	899.95	480.21	1021.4	605.72	908.12	508.05	1014.28	514.83
29.329	0	0.03	0.04	0.01	22.09	0.04	4.6	32.63	5.45	0.75	42.37	69.21	-4.77	98.77	97.96	59.72	0.67	3.71	8.7	30.02	0.15	0.06	0	0.75	5.45	0.03	0	0.4	0.89	1.2	0.02	0	0.94	0	0	0	12.16	0.09	3.12	86.34	106.47	897.97	479.84	1023.84	612.43	909.45	508.61	1015.72	515.21
29.362	0	0.04	0.04	0.01	23.9	0.05	4.6	35.39	6.65	0.86	39.61	71.2	-4.44	98.39	97.95	62.1	0.71	4.36	10.03	37.77	0.2	0.08	0	0.86	6.65	0.03	0	0.42	0.87	1.16	0.02	0	1.01	0	0	0	10.44	-1.45	1.71	86.47	108.56	897.66	479.57	1026.52	614.38	908.38	509.75	1016.81	515.01
29.395	0	0.04	0.03	0.01	28.14	0.05	4.36	41.94	7.17	1.24	33.06	72.43	-4.92	98.72	98.19	67.32	0.69	5.44	9.42	38.48	0.27	0.11	0	1.24	7.17	0.03	0	0.32	0.9	1.25	0.02	0.01	1.1	0	0	0	9.5	0.29	2.49	86.31	108.1	899.25	481.38	1022.79	610.65	908.2	510.31	1016.21	514.97
29.429	0	0.06	0.03	0.01	31.43	0.05	4.4	47.47	6.59	2.16	27.53	71.98	-4.22	97.9	98.49	70.14	0.62	6.97	11.08	48.64	0.33	0.15	0	2.16	6.59	0.03	0	0.57	0.97	1.98	0.02	0	1.3	0	0	0	6.63	-2.78	1.61	85.92	107.47	901.08	481.69	1019.4	603.6	906.94	509.72	1014.33	513.99
29.462	0	0.06	0.03	0.01	38.59	0.05	3.95	57.3	5.88	2.25	17.7	71.17	-4.2	98.62	98.7	76.77	0.64	9.18	10.91	49.05	0.37	0.13	0	2.25	5.88	0.04	0	0.86	1.09	2.41	0.03	0	1.41	0	0	0	19.88	-0.67	-0.14	85.09	107.07	901.09	479.65	1023.35	605.46	907.82	509.7	1014.59	517.82
29.496	0	0.09	0.02	0.01	44.98	0.07	4.11	65.71	5.87	3.47	9.29	71.46	-3.04	98.43	98.88	80.31	0.63	12.92	14.6	56.23	0.4	0.08	0	3.47	5.87	0.06	0	2.51	1.05	3.5	0.04	0	1.68	0	0	0	22.86	-1.3	0.72	84.47	109.39	902.64	480.24	1022.97	602.67	908.02	509.99	1016.95	520.07
29.529	0	0.12	0.02	0.01	52.4	0.07	3.98	74.09	5.38	4.2	0.91	71.04	-3.25	98.73	99.12	84.02	0.65	17.22	14.14	63.34	0.42	0.09	0	4.2	5.38	0.08	0	2.81	1.15	4.86	0.05	0	1.92	0	0	0	20.93	0.22	2	85.03	110.15	900.91	480.27	1022.08	602.07	907.45	510.35	1017.11	520.73
29.562	0	0.13	0.02	0.01	53.42	0.06	3.68	75.59	4.65	3.82	0	69.73	-3.37	98.72	99.07	85.81	0.63	16.71	12.86	65.86	0.33	0.05	0	3.82	4.65	0.08	0	2.69	1.36	5.54	0.05	0	1.99	0	0	0	15.68	-0.26	2.39	85.63	110.98	899.24	480.42	1021.32	604.64	906.1	509.56	1016.69	518.82
29.596	0	0.14	0.02	0.01	49.83	0.07	4.02	75.35	5.19	5.19	0	70.57	-2.56	98.37	99.02	83.72	0.56	15.27	14.3	69.05	0.38	0.06	0	5.19	4	0.13	0	2.55	1.37	8.8	0.07	0	2.35	0	0	0	16.04	1.51	1.31	85.96	107.41	900.6	481.94	1020.46	605.6	907.21	510.33	1014.3	518.64
29.629	0	0.17	0.02	0.01	53.27	0.07	3.86	78.55	4.84	4.84	0	70.2	-2.08	98.76	99.16	85.29	0.59	17.28	14.86	73.18	0.39	0.06	0	4.84	3.67	0.14	0	2.79	1.56	9.43	0.08	0	2.47	0	0	0	16.05	-0.1	1.34	85.34	110.61	899.25	480.23	1020.93	605.08	905.2	508.92	1015.44	518.1
29.662	0	0.21	0.02	0.01	56.27	0.08	3.66	82.35	3.84	3.84	0	68.41	-0.48	98.61	99.11	85.29	0.59	20.34	16.72	76.63	0.36	0.06	0	3.84	2.87	0.15	0	2.62	1.81	12.23	0.08	0	2.61	0.04	0	0	14.38	0.68	1.85	85.86	109.22	899.87	481.33	1020.02	603.49	906.2	509.65	1015.02	519.05
29.696	0	0.22	0.02	0.01	56.87	0.1	3.44	85.53	3.02	3.02	0	66.96	0	98.58	99.1	86.32	0.55	20	19	78.56	0.41	0.07	0	3.02	2.31	0.14	0	2.54	2.83	17.23	0.1	0	3.06	0	0	0	13.4	0.78	2.93	85.51	111.17	897.44	480.15	1019.72	602.92	904.8	509.51	1015.56	519.01
29.729	0	0.25	0.02	0.01	53.82	0.13	3.48	84.93	2.54	2.54	0	67.02	0	98.49	98.89	84.55	0.54	18.66	22.84	82.66	0.47	0.07	0	2.54	1.99	0.13	0	2.28	3.26	19.4	0.1	0	3.39	0	0	0	13.83	1.11	2.93	85.21	111.91	895.93	481.19	1019.03	607.15	903.23	511.36	1014.96	517.79
29.763	0	0.27	0.02	0.01	48.98	0.18	3.57	87.15	1.82	1.82	0	69.29	0	98.76	98.76	81.89	0.56	15.94	28	85.84	0.65	0.08	0	1.82	1.65	0.15	0	1.27	4.7	29.34	0.13	0	3.95	0	0	0	11.85	0.12	3.15	85.07	108.94	896.37	482.2	1019.36	610.99	905.23	510.57	1013.98	517.03
29.796	0	0.27	0.02	0.01	40.2	0.21	3.83	87.4	1.35	1.35	0	71.11	0	98.71	98.78	75.57	0.64	12.11	29.33	87.46	0.57	0.1	0	1.35	1.25	0.17	0	1.11	5.76	40.03	0.16	0	4.48	0	0	0	12.87	-0.33	3.35	84.95	109.62	897.07	483.17	1017.94	609.46	904.72	511.09	1014.12	518.04
29.829	0	0.29	0.02	0.01	35.05	0.21	4.11	85.63	1.15	1.15	0	71.76	0	98.69	98.84	70.29	0.65	10.92	29.32	87.71	0.58	0.1	0	1.15	1.11	0.17	0	1.01	6.1	42.79	0.18	0	4.63	0	0	0	13.28	0.38	2.67	85.07	110.31	898.04	483.17	1019.38	608.56	905.06	511.42	1015.08	519.4
29.863	0	0.34	0.03	0.01	31.51	0.21	4.25	90.67	0.87	0.79	0	76.37	0	98.72	99.02	65.01	0.64	10.38	28.02	89.42	0.7	0.13	0	0.79	0.87	0.21	0	0.75	8.91	60.16	0.23	0	5.29	0	0	0	14.17	-0.27	1.98	85.3	108.77	899.33	484.06	1020.56	609.8	906.43	512.64	1014.97	519.8
29.896	0	0.4	0.03	0.01	24.1	0.25	4.83	89.83	0.7	0.64	0	78	0	98.71	99.05	55.59	0.64	8.94	29.47	90.86	0.76	0.15	0	0.57	0.7	0.17	0	0.67	10.03	68.69	0.25	0	5.94	0	0	0	12.57	0.31	1.97	85.52	108.69	899.87	484.71	1020.6	609.66	906.76	512.99	1015.22	520.1
29.929	0	0.4	0.03	0.01	22.14	0.21	4.87	88.24	0.65	0.64	0	78.02	0	98.22	99.13	53.65	0.64	7.74	26.84	91.48	0.97	0.15	0	0.52	0.65	0.16	0	0.63	9.97	67.86	0.24	0	5.81	0	0	0	11.91	1.94	2.57	85.29	110.4	898.76	483.87	1020.65	610.3	905.94	512.01	1016.08	519.56
29.963	0	0.42	0.03	0.01	20.53	0.26	5.08	86.64	0.76	0.64	0	79.55	0	98.14	99.01	50.78	0.64	7.71	29.54	91.01	1.29	0.2	0	0.4	0.76	0.15	0	0.72	11.23	67.37	0.25	0.01	6.24	0	0	0	12.92	2.16	2.81	85.55	107.95	897.48	482.99	1020.87	612.25	906.78	511.57	1014.52	518.35
29.996	0	0.44	0.04	0.01	18.84	0.2	5.2	84.25	0.76	0.67	0	79.52	0	98.46	99.01	47.3	0.67	7.79	25.51	90.63	0.96	0.16	0	0.4	0.76	0.14	0	0.72	11.21	66.14	0.23	0.01	6.25	0	0	0	8.25	-1.22	1.4	85.5	110.33	897.95	481.54	1020.73	608.53	904.46	511.05	1014.72	514.95
30.029	0	0.43	0.04	0.01	16.42	0.14	5.29	80.06	0.91	0.7	0	78.1	0	98.12	98.91	42.62	0.7	7.87	18.99	88.03	0.85	0.19	0	0.36	0.91	0.14	0	0.83	10.25	63.97	0.24	0	6.08	0	0	0	18.43	2.23	4.94	85.7	109.03	895.49	480.63	1021.52	612.8	907.38	511.1	1016.19	517.95
30.063	0	0.44	0.05	0.01	14.6	0.13	5.42	76.64	1.04	0.84	0	75.96	0	98.47	98.61	39.88	0.84	7.47	17.96	88.29	0.83	0.23	0	0.3	1.04	0.11	0	0.63	9.04	62.56	0.26	0.01	6.14	0	0	0	12.48	1.18	3.33	86.21	111.15	897.63	481.83	1022.43	612.01	906.46	511.96	1017.51	516.6
30.096	0	0.5	0.05	0.01	11.39	0.11	5.77	63.25	1.21	0.96	11.75	74.33	0	98.77	98.01	33.83	0.96	5.83	15.37	90.2	0.83	0.25	0	0.33	1.21	0.09	0	0.3	8.55	55.36	0.25	0	5.88	0	0	0	8.82	0.09	2.9	86.18	111.79	897.48	481.28	1023.65	612.91	906.29	510.95	1017.99	515.5
30.13	0	0.49	0.05	0.01	11.89	0.12	5.59	61.36	1.49	1.12	13.64	72.57	0	97.88	97.56	36.36	1.12	5.43	16.69	91.04	0.78	0.26	0	0.29	1.49	0.07	0	0.13	7.88	51.75	0.23	0	5.76	0	0	0	11.71	-2.84	1.5	86.67	111.13	900.01	482.51	1023.83	610.37	906.76	511.89	1017.71	518.15
30.163	0	0.42	0.04	0.01	14.42	0.12	5.04	64.08	1.51	1.07	10.92	68.8	0	98.22	97.29	42.97	1.07	6.52	17.36	89.91	0.61	0.18	0	0.31	1.51	0.05	0	0.16	5.88	47.11	0.18	0	5.58	0	0	0	12.81	-1.95	0.39	86.88	105.12	902.36	483.53	1019.25	602.62	907.81	511.2	1012.64	519.12
30.196	0	0.4	0.04	0.01	18.4	0.1	4.58	69.07	1.48	1.04	5.93	68.13	0	98.55	97.26	48.65	1.04	8.91	15.48	88.68	0.44	0.12	0	0.32	1.48	0.05	0	0.16	5.53	44.46	0.14	0.01	5.21	0	0	0	15.23	0.9	0.54	86.28	105.67	901.63	482.03	1020.71	604.69	908.02	510.86	1013.48	517.64
30.23	0	0.4	0.05	0.01	17.07	0.08	4.94	59.39	1.54	1.12	15.61	66.2	0	98.72	97.68	45.87	1.12	8.62	13.35	87.94	0.44	0.08	0	0.39	1.54	0.05	0	0.25	4.02	36.96	0.12	0	4.4	0	0	0	13.73	0.29	1.22	86.42	110.13	901.38	481.91	1022.73	606.84	907.22	510.97	1017.14	517.91
30.263	0	0.4	0.05	0.01	15.42	0.08	5.17	50.68	1.81	1.21	24.32	65.68	0	98.66	97.69	44.08	1.21	6.9	12.67	88.64	0.48	0.08	0	0.48	1.81	0.05	0	0.26	3.72	31.99	0.12	0	4.07	0	0	0	12.08	0.49	1.71	86.31	110.67	899.45	480.85	1024.84	611.4	907.42	510.81	1017.97	516.11
30.296	0	0.42	0.05	0.01	14.96	0.07	5.27	43.34	1.74	1.23	31.66	64.57	-0.32	98.51	97.81	43.61	1.23	6.26	11.08	90.66	0.66	0.11	0	0.6	1.74	0.04	0	0.24	2.99	25.88	0.1	0	3.51	0	0	0	14.71	-1.05	1.19	86.79	106.29	902.54	482.24	1024.34	608.96	910.45	511.65	1016.59	517.34
30.33	0	0.35	0.06	0.01	13.4	0.06	5.43	28.23	1.9	1.37	46.77	62.78	-1.75	98.42	97.35	41.5	1.37	5.03	9.47	85.68	0.82	0.12	0	0.84	1.9	0.03	0	0.26	2.49	13.72	0.08	0	3.05	0	0	0	9.05	-1.33	-0.4	86.51	108.7	899.91	479.22	1028.94	612.83	908.84	510.93	1017.5	513.86
30.363	0	0.35	0.05	0.01	14.53	0.06	5.51	29.09	2.16	1.54	45.91	63.15	-1.77	98.47	97.79	43.66	1.54	5.12	10.31	86.6	0.81	0.15	0	0.94	2.16	0.03	0	0.2	2.25	12.05	0.08	0	2.94	0	0	0	11.98	1.17	2.01	86.63	106.98	901.26	481.88	1024.82	611.53	910.39	511.48	1017.28	515.64
30.396	0	0.34	0.05	0.01	16.41	0.06	5.49	30.68	2	1.63	44.32	63.57	-1.57	98.76	98.14	46.49	1.63	5.88	11.76	86.34	0.86	0.17	0	1.06	2	0.03	0	0.26	2.12	9.93	0.06	0	2.68	0	0	0	12.46	-0.11	0.63	86.43	105.69	902.88	482.72	1019.14	601.44	907.91	510.66	1013.39	517.41
30.43	0	0.37	0.06	0.01	15.55	0.06	6.25	26.06	2.28	2.05	48.94	64.61	-2.17	98.62	98.54	43.27	2.05	6.09	12.31	86.08	0.69	0.13	0	1.5	2.28	0.04	0	0.49	2.04	7.08	0.05	0	2.4	0	0	0	18.33	0.66	0.93	84.94	109.83	901.56	479.83	1022.38	602.77	907.22	508.36	1016.51	519.28
30.463	0	0.39	0.06	0.01	15.62	0.07	6.42	27.28	2.91	2.05	47.72	65.97	-1.15	98.02	98.66	44.42	2.05	5.08	15.05	88.34	0.69	0.18	0	1.57	2.91	0.05	0	0.75	2.23	8.3	0.05	0.01	2.41	0	0	0	19.12	2.49	2.59	84.98	106.92	902.1	481.73	1019.72	603.64	908.9	510	1015.5	518.26
30.497	0	0.4	0.06	0.01	14.26	0.07	7.03	23.65	2.74	2.38	52.7	65.7	-2.17	98.54	98.68	40.24	2.38	5.56	14.25	85.96	0.51	0.1	0	1.84	2.74	0.07	0	2.09	2.01	7.4	0.05	0	2.25	0	0	0	20.56	0.92	1.46	84.78	110.81	900.82	479.85	1022.71	602.68	906.97	509.71	1017.25	520.58
30.53	0	0.39	0.05	0.01	19.08	0.07	6.49	32.13	2.91	2.59	42.87	66.31	-1.9	98.19	98.86	47.98	2.59	7.44	15.42	86.91	0.59	0.11	0	2.08	2.91	0.06	0	1.95	2.33	7.78	0.04	0	2.27	0	0	0	20.1	2.02	3.08	85.08	108.84	900.75	481.27	1020.48	603.97	908.09	510.54	1016.56	519.54
30.563	0	0.38	0.05	0.01	18.88	0.08	6.61	32.5	2.82	2.64	42.5	66.39	-1.13	98.68	98.98	46.92	2.64	7.97	16.37	85.31	0.55	0.09	0	1.94	2.82	0.07	0	1.61	2.38	8.59	0.05	0	2.47	0	0	0	19.16	-0.42	0.82	85.16	110.64	900.01	480.5	1021.71	604.71	905.5	510.2	1015.77	519.27
30.597	0	0.43	0.04	0.01	25.02	0.08	5.96	43.69	2.54	2.31	31.31	66.61	-0.82	98.57	99.39	54.13	2.31	10.91	16.52	89.59	0.42	0.05	0	2.06	2.54	0.09	0	1.15	2.1	9.49	0.04	0.01	2.43	0	0	0	16.68	0.83	2.64	85.78	111.23	899.3	481.21	1021.66	606.18	906.35	511.33	1017.32	518.88
30.63	0	0.4	0.04	0	26.89	0.08	5.84	46.56	2.42	2.25	28.44	66.58	-0.49	97.63	99.49	55.91	2.19	12	16.78	87.98	0.42	0.07	0	2.25	2.42	0.09	0	0.54	1.91	9.29	0.04	0.01	2.49	0	0	0	20.78	3.42	3.32	86.24	110.72	899.25	483.77	1021.04	611.78	906.89	513.37	1017.37	520.59
30.663	0	0.32	0.05	0	20.16	0.07	6.14	36.21	2.3	2.28	38.79	66.28	-1.44	98.26	99.45	50.93	2.13	6.9	14.28	85.51	0.33	0.07	0	2.28	2.3	0.12	0	0.2	1.7	9.13	0.04	0.32	2.5	0	0	0	17.19	1.83	1.58	87.35	106.96	898.1	484.46	1022.62	614.91	907.43	514.39	1014.18	520.97
30.697	0	0.25	0.05	0.01	18.93	0.06	5.96	33.06	2.73	2.73	41.94	66.29	-3.58	98.43	99.02	52.23	2.63	3.54	10.51	81.72	0.3	0.13	0	2.73	2	0.21	0.01	0.11	2.12	8.28	0.06	6.75	2.36	0	0	0	12.91	-1.3	0.8	88.3	104.99	898.94	485.5	1023.9	615.04	908.81	514.61	1013.53	522.13
30.73	0	0.2	0.06	0.01	12.76	0.05	6.76	21.53	2.65	2.65	56.94	65.29	-4.58	98.26	98.55	40.75	2.6	1.71	8.09	72.12	0.39	0.34	0	2.65	1.7	0.26	0.01	0.08	2.29	7.96	0.07	4.47	2.28	0.04	0	0	11.74	1.84	1.29	88.28	101.22	898.98	485.84	1023.91	616.74	911.13	514.72	1012.15	521.11
30.764	0	0.2	0.06	0.01	12.36	0.05	6.25	21.92	2.47	2.74	56.16	63.37	-4.88	98.31	97.73	41.69	2.74	0.71	6.53	73.2	0.43	0.72	0	2.43	1.49	0.43	0.01	0.11	2.41	9.38	0.08	1.46	2.47	0	0	0	11.74	1.67	2.09	88	102.85	899.08	486.05	1022.92	615.87	910.52	514.42	1013.14	521.22
30.797	0	0.2	0.07	0.01	10.81	0.05	6.69	20.09	2.62	2.81	59.82	63.44	-3.81	98.4	97.76	37.54	2.81	0.44	8.31	70.69	0.46	0.57	0	2.31	1.1	0.54	0.01	0.08	2.44	11.12	0.09	0.18	2.62	0	0	0	12.03	1.4	0.61	88.01	106.69	900.42	486.34	1020.91	609.57	907.14	514.4	1013.49	522.92
30.83	0	0.22	0.07	0.01	10.84	0.06	6.77	19.39	2.56	3	61.22	62.49	-2.58	98.77	97.21	38.4	3	0.25	11.52	74.31	0.63	0.56	0	2.48	1.31	0.47	0.01	0.09	2.23	9.94	0.09	0.03	2.56	0	0	0	7.22	-0.08	0.42	87.24	108.84	898.33	484.41	1024.36	614.91	906.4	514.98	1015.2	517.86
30.864	0	0.25	0.07	0.01	9.79	0.08	7.05	19.64	2.55	2.92	60.73	60.49	0	97.72	96.34	35.92	2.92	0.18	16.71	76.09	0.57	0.39	0	2.24	1.45	0.69	0.01	0.09	2.29	13.74	0.1	0.01	2.55	0	0	0	8.74	3.2	2.41	87.44	104.46	899.56	486.18	1022.13	614.49	909.81	514.31	1014.13	519.82
30.897	0	0.24	0.07	0.01	9.74	0.08	7.2	18.64	2.47	3.13	62.73	60.51	0	98.62	96.19	35.82	3.13	0.2	17.16	74.65	0.37	0.31	0	2.46	1.32	0.68	0.02	0.09	1.82	12.43	0.12	0.01	2.47	0	0	0	6.52	-0.66	1.39	87.26	109.8	899.86	486.12	1022.14	612.42	906.39	515.3	1016.12	519.03
30.93	0	0.26	0.07	0.01	10.75	0.07	7.09	20.21	2.69	3.27	59.58	61.71	-1.35	98.71	96.59	38.4	3.27	0.33	14.86	77.76	0.25	0.32	0	2.69	1.51	0.64	0.01	0.12	1.48	11.72	0.12	0	2.27	0	0	0	8.61	-0.31	0.4	87.27	109.37	900.04	486.12	1022.41	612.27	905.98	516.38	1015.31	519.11
30.964	0	0.34	0.07	0	10.81	0.06	7.61	18.68	2.97	3.28	62.65	64.08	-2.81	98.78	97.56	37.36	3.28	0.54	13.12	85.34	0.17	0.28	0	2.97	1.87	0.53	0.01	0.12	0.97	9.22	0.14	0	2	0	0	0	14.44	0.02	0.23	87.36	110.05	900.72	486.68	1022.13	611.99	905.71	517.57	1015.71	520.9
30.997	0	0.41	0.07	0	11.89	0.06	7.65	20.32	3.3	3.46	59.36	65.68	-4.37	98.09	98.11	39.34	3.46	0.97	10.92	90.77	0.14	0.33	0	3.3	2.24	0.48	0.01	0.12	0.83	8.78	0.14	0	1.9	0	0	0	11.43	2.31	0.6	87.05	109.3	899.76	486.05	1022.9	614.12	906.32	517.03	1015.61	518.99
31.03	0	0.46	0.07	0.01	11.98	0.05	8.07	19.67	3.47	3.47	60.67	66.93	-4.59	98.69	98.64	38.16	3.25	1.8	11.23	92.42	0.17	0.36	0	3.47	2.64	0.41	0.01	0.11	0.67	7.61	0.15	0	1.71	0	0	0	5.89	0.37	1.14	87.04	109.66	900.37	486.82	1021	610.7	905.93	516.41	1015.56	518.91
31.064	0	0.51	0.08	0.01	10.69	0.06	9.13	16.16	3.78	3.78	67.67	67.32	-3.97	98.18	98.55	33.96	3.32	2.09	13.89	93.09	0.23	0.4	0	3.78	3.54	0.36	0.01	0.11	0.45	5.9	0.16	0	1.51	0	0	0	8.82	2.06	1.68	86.52	107.79	897.83	485.25	1021.95	614.94	906.56	514.93	1014.3	518.3
31.097	0	0.49	0.07	0.01	12.06	0.07	8.91	18.35	3.82	3.82	63.29	67.77	-2.83	98.6	98.77	37.26	3.32	2.68	16.29	93.27	0.33	0.45	0	3.82	3.32	0.31	0	0.09	0.43	5.47	0.16	0.02	1.59	0	0	0	2.33	0.73	2.37	86.22	109.37	897.26	484.66	1021.98	614.18	906.06	513.47	1015.38	516.73
31.131	0	0.47	0.07	0.01	13.1	0.1	9.62	19.42	4.25	4.25	61.16	68.9	-1.23	98.68	98.98	39.68	3.93	2.53	21.71	92.44	0.6	0.36	0	4.25	4.06	0.31	0.01	0.13	0.41	4.65	0.19	0.01	1.56	0	0	0	1.48	-0.43	0.64	86.36	108.78	897.34	483.53	1026.24	616.91	907.04	513.7	1015.79	516.32
31.164	0	0.46	0.07	0.01	14.15	0.09	9.32	21.02	4.9	4.43	57.97	69.94	-2.45	98.61	98.94	42.79	4.2	2.03	19.93	93.25	0.62	0.38	0	4.43	4.9	0.27	0	0.11	0.41	4.47	0.19	0.02	1.56	0	0	0	7.92	0.7	1.15	86.34	106.94	898.49	484.78	1023.95	615.74	907.84	514.87	1014.74	517.8
31.197	0	0.42	0.06	0.01	15.56	0.08	8.94	23.39	5.64	4.64	53.22	71.35	-3.09	98.72	99.05	46.54	4.16	1.71	19	93.33	0.67	0.29	0	4.64	5.64	0.25	0	0.12	0.38	4.22	0.19	0.01	1.61	0	0	0	3.01	0.26	0.62	86.24	108.98	898.6	483.77	1026.09	615.48	907.51	513.78	1016.44	516.94
31.231	0	0.39	0.05	0.01	17.91	0.08	8.64	27.28	6.07	5.43	47.72	72.06	-3.59	98.66	99.06	51.83	4.37	1.56	18.67	93.51	0.7	0.23	0	5.43	6.07	0.14	0	0.14	0.28	4.02	0.16	0.01	1.75	0	0	0	12.18	0.49	1.57	85.8	106.48	898.57	484.38	1023.06	614.91	908.02	514.38	1014.43	518.36
31.264	0	0.38	0.05	0.01	17.55	0.08	8.54	26.73	7.25	5.18	48.27	74.06	-4.2	98.23	99.13	51.37	4.08	1.49	17.02	92.63	0.56	0.2	0	5.18	7.25	0.14	0	0.2	0.28	3.8	0.16	0	1.87	0	0	0	10.97	1.93	2.97	85.6	109.18	895.43	483.03	1024.56	619.06	907.12	512.66	1016.13	518.72
31.297	0	0.36	0.05	0.01	16.73	0.08	8.86	24.77	8.35	5.09	50.47	75.74	-4.45	98.54	99.14	50.15	4.25	1.05	16.95	90.95	0.57	0.14	0	5.09	8.35	0.11	0	0.29	0.25	2.99	0.15	0	1.98	0	0	0	6.71	0.95	2.86	86.19	110.1	896.02	484.36	1026.04	620.66	907.55	514.43	1017.58	518.6
31.331	0	0.35	0.05	0.01	17.3	0.08	8.85	25.4	9.06	5.18	49.6	76.7	-4.19	98.7	99.1	51.59	4.3	0.96	17.73	90.94	0.55	0.14	0	5.18	9.06	0.09	0	0.34	0.22	2.49	0.14	0.01	2.08	0	0	0	5	-0.36	1.77	86.5	105.28	898.5	485.7	1025.15	617.69	909.81	514.41	1014.96	519.52
31.364	0	0.35	0.05	0.01	16.08	0.08	9.28	23.29	9.92	5.08	53.42	78.07	-4.61	98.6	99.22	48.94	4.34	0.92	17.04	89.49	0.52	0.12	0	5.08	9.92	0.09	0.01	0.4	0.21	2.32	0.14	0.01	2.17	0	0	0	0.7	0.72	1.91	86.11	109.34	897.87	484.6	1026.2	618.06	908.1	513.87	1017.4	517.03
31.397	0	0.34	0.06	0.01	14.71	0.09	9.48	21.16	9.12	5.25	57.69	76.93	-3.44	98.68	99.2	46.36	4.02	0.94	18.31	88.32	0.64	0.11	0	5.25	9.12	0.08	0.01	0.27	0.2	1.92	0.13	0	2.43	0	0	0	5.4	-0.42	2.1	86.09	108.45	897.97	484.47	1027.11	619.71	909.2	514.27	1017.59	518.01
31.431	0	0.32	0.06	0.01	13.55	0.1	9.63	19.5	9.34	5.02	61	77.29	-2.01	98.59	99.23	44.17	3.78	0.92	19.83	86.52	0.65	0.1	0	5.02	9.34	0.07	0.01	0.28	0.23	1.65	0.14	0.01	2.94	0	0	0	5.72	-0.75	2.14	86.1	108.17	898.23	484.87	1026.33	619.08	909.09	514.6	1017.21	518.06
31.464	0	0.32	0.06	0.01	12.38	0.09	9.85	17.56	9.5	4.95	64.88	77.42	-2.79	98.68	99.17	41.2	3.75	0.91	18.01	85.11	0.66	0.09	0	4.95	9.5	0.07	0.01	0.32	0.24	1.6	0.15	0	2.99	0	0	0	5.51	-0.43	2.64	86.03	109.19	898.9	484.83	1026.51	618.41	909.46	514.04	1018.56	518.3
31.498	0	0.28	0.06	0.01	10.81	0.1	9.4	15.43	9.48	4.18	69.13	77.33	-1.73	98.75	99.12	38.12	3.28	0.69	17.04	81.69	0.66	0.09	0	4.18	9.48	0.06	0.01	0.38	0.28	1.25	0.13	0	3.83	0	0	0	4.85	-0.15	1.63	86.09	109.07	898.71	483.93	1028.45	619.21	909.54	513.91	1018.54	517.89
31.531	0	0.24	0.05	0.01	14.21	0.09	7.89	21.4	9.74	4.1	57.19	77.39	-1.78	98.77	98.91	47.88	3.06	0.76	16.32	81.77	0.63	0.09	0	4.1	9.74	0.06	0.01	0.5	0.31	1.23	0.13	0.01	3.96	0	0	0	9.48	0.08	2.46	86.07	102.2	900.77	485.41	1024.72	615.53	912.83	513.45	1014.84	519.71
31.564	0	0.22	0.04	0.01	18.04	0.08	6.71	28.08	9.57	3.98	46.92	77.12	-2.77	98.32	98.88	55.86	2.82	1.26	13.9	82.34	0.52	0.1	0	3.98	9.57	0.06	0.01	0.64	0.34	1.43	0.11	0.02	3.85	0	0	0	1.81	-1.65	1.92	85.68	108.47	899.7	483.88	1023.86	612.56	908.25	512.46	1016.67	515.87
31.598	0	0.19	0.03	0.01	21.28	0.09	6.36	33.71	10.51	4.12	41.29	78.65	-1.84	97.78	99.05	61.54	2.46	1.76	16.01	81.11	0.45	0.1	0	4.12	10.51	0.07	0.01	0.84	0.4	1.42	0.11	0	3.92	0	0	0	12.57	3.08	4.24	85.47	107.08	899.07	484.13	1024.3	616.13	910.96	512.13	1017.73	520.24
31.631	0	0.18	0.03	0.01	23.36	0.1	5.89	37.28	10.33	4.21	37.72	78.08	-1.29	98.77	98.81	65.59	2.38	1.75	16.54	81.02	0.47	0.12	0	4.21	10.33	0.06	0.01	0.79	0.43	1.37	0.1	0	4.09	0	0	0	8.89	-0.08	2.26	86.1	108.89	898.1	484.22	1027.42	619.63	909.38	513.9	1018.12	519.61
31.664	0	0.18	0.03	0.01	26.25	0.1	5.4	42.04	10.66	4.15	32.96	78.23	-0.91	98.54	98.59	70.59	2.15	1.78	17.14	83.06	0.5	0.14	0	4.15	10.66	0.07	0.01	0.5	0.4	1.33	0.09	0.01	4.01	0	0	0	9.32	0.93	2.87	86.36	108.4	898.74	486.19	1024.83	618.32	909.18	514.97	1017.41	521
31.698	0	0.16	0.02	0.01	28.77	0.1	4.96	46.27	11.24	4.07	28.73	78.82	-0.39	98.25	98.44	74.8	1.82	1.9	17.41	81.55	0.44	0.13	0	4.07	11.24	0.06	0	0.29	0.42	1.27	0.09	0.01	4.2	0	0	0	8.16	1.85	3.1	86.42	107.24	898.4	487.68	1022.27	617.46	908.5	515.8	1015.58	521.57
31.731	0	0.16	0.02	0.01	28.56	0.12	4.94	46.58	10.02	4.39	28.42	76.77	0	98.34	98.19	74.63	1.69	2.31	19.85	82.51	0.59	0.29	0	4.39	10.02	0.07	0	0.22	0.41	1.58	0.08	0.01	4.4	0	0	0	14.33	1.58	2.79	85.96	102.73	900.36	489.48	1015.8	610.33	908.2	516.56	1010.73	522.85
31.765	0	0.15	0.02	0.01	33.2	0.1	4.51	53.38	10.11	4.89	21.62	76.85	-0.34	98.46	98.16	79.36	1.41	3.99	16.52	81.41	0.51	0.41	0	4.89	10.11	0.07	0	0.41	0.43	1.75	0.08	0	4.4	0	0	0	15.11	1.22	1.34	85.04	107.33	898.57	487.36	1016.64	609.18	904.25	516.48	1011.44	521.93
31.798	0	0.13	0.02	0.01	34.47	0.09	4.47	55.92	9.23	6	19.08	76.06	-1.77	97.41	98.49	80.82	1.08	4.15	13.93	78.14	0.72	0.39	0	6	9.23	0.08	0	0.61	0.51	2.25	0.09	0	4.37	0	0	0	17.41	3.87	1.91	84.65	109.75	896.67	486.38	1017.39	610.37	903.04	516.31	1012.57	523.21
31.831	0	0.1	0.02	0.01	34.6	0.08	4.25	56.5	8.99	5.98	18.5	75.72	-2.54	96.84	98.5	82.05	0.88	3.41	12.3	73.31	0.85	0.28	0	5.98	8.99	0.08	0	1.03	0.53	2.32	0.09	0	4.34	0	0	0	15.6	4.89	2.58	85.14	111.18	894.52	487.06	1016.82	611.82	901.63	516.58	1012.47	525.22
31.865	0	0.09	0.02	0.01	35.85	0.06	3.95	58.84	8.11	6.61	16.16	74.11	-4.09	97.56	98.31	84.21	0.6	3.25	8.63	70.63	0.85	0.18	0	6.61	8.11	0.09	0.01	1.34	0.69	2.8	0.09	0.01	4.35	0	0	0	14.97	3.55	2.67	85.07	109.33	894.67	488.24	1014.93	611.05	901.64	517.99	1010.77	524.53
31.898	0	0.07	0.02	0.01	38.86	0.06	3.72	62.92	7.12	6.47	12.08	72.74	-4.25	96.67	98.43	86.88	0.5	3.88	8.27	66.55	0.86	0.19	0	6.47	7.12	0.11	0.01	0.98	0.82	3.51	0.1	0.01	4.02	0	0	0	15.31	5.15	3.14	84.37	109.68	892.94	488.18	1013.59	613.53	900.43	516.19	1009.77	524.88
31.931	0	0.06	0.02	0.01	43.03	0.06	3.56	67.52	7.02	6.45	7.48	73.1	-4.42	96.04	98.75	90.11	0.47	5.16	7.76	59.66	0.77	0.19	0	6.45	7.02	0.12	0.01	0.79	0.93	3.54	0.1	0	4.03	0	0	0	12.95	6.06	3.86	84.24	111.97	889.72	487.43	1012.89	613.92	897.96	517.06	1009.71	524.12
31.965	0	0.06	0.02	0.01	44.15	0.06	3.58	69.69	6.75	6.75	5.31	72.72	-4.24	97.01	98.79	90.21	0.35	6.11	8.32	58.69	0.86	0.32	0	6.75	6.51	0.14	0.01	0.76	1.18	4.87	0.1	0	3.93	0	0	0	13.51	4.6	3.91	84.61	109.31	889.74	489.85	1009.98	613.55	897.82	518.31	1006.85	526.1
31.998	0	0.04	0.01	0.01	46.9	0.06	3.41	72.58	7.01	6.52	2.42	73.39	-4.79	97.52	98.95	93.31	0.35	6.02	7.48	51.94	0.88	0.34	0	6.52	7.01	0.16	0.01	0.61	1.3	5.08	0.09	0	3.82	0	0	0	7.01	3.64	3.51	83.97	111.11	887.8	488.29	1010.02	614.03	895.61	516.51	1006.52	522.98
32.031	0	0.04	0.01	0.01	45.17	0.06	3.51	71.75	7.31	6.78	3.25	73.98	-4.71	96.4	99.03	92.95	0.3	4.54	8.14	52.41	1.03	0.32	0	6.78	7.31	0.17	0.01	0.7	1.45	5.85	0.1	0	3.84	0	0	0	10.65	5.57	3.46	84.09	110.77	886.93	488.92	1010.07	616.85	895.32	518.26	1005.96	523.48
32.065	0	0.04	0.01	0.01	44.56	0.07	3.58	71.84	7.41	6.8	3.16	74.1	-3.68	97.63	99	92.29	0.25	4.6	9.58	53.18	0.83	0.28	0	6.8	7.41	0.18	0.01	0.71	1.54	6.58	0.11	0	4.08	0	0	0	10.85	3.4	3.44	84.18	109.63	887.93	490.03	1008.52	615.56	895.57	517.98	1005.01	524.44
32.098	0	0.06	0.01	0.01	42.8	0.07	3.9	70.34	8.54	7.45	4.66	75.36	-3.18	97.11	98.7	90.2	0.29	5.02	11.56	61.73	1.14	0.41	0	7.45	8.54	0.17	0	0.59	1.53	6.8	0.11	0.01	4.21	0	0	0	9.6	4.43	2.86	85.25	107.24	887.81	491.25	1005.78	613.41	894.76	519.92	1001.94	523.64
32.132	0	0.06	0.02	0.01	38.46	0.08	4.26	66.58	7.85	7.85	8.42	73.92	-2.37	98.29	98.45	85.34	0.29	4.56	12.96	58.76	0.92	0.57	0	7.85	7.4	0.19	0	0.26	1.5	8.19	0.11	0.01	4.04	0	0	0	2.06	1.74	2.12	85.8	105.69	887.24	490.7	1006.18	614.03	894.77	518.35	1000.42	521.21
32.165	0	0.07	0.02	0.01	32.05	0.09	4.68	59.09	7.62	7.62	15.91	73.21	-1.18	97.99	98.22	78.4	0.31	3.72	14.58	60.85	0.99	0.72	0	7.62	7.39	0.17	0	0.22	1.61	8.49	0.12	0.01	4.34	0	0	0	5.89	2.57	2.33	85.72	105.87	884.42	487.73	1008.74	617.83	894.73	517.1	1000.56	519.74
32.198	0	0.11	0.03	0.01	20.39	0.1	5.54	39.3	6.56	6.56	35.7	70.48	0	97.86	97.6	62.11	0.37	2.64	16.01	66.6	1.16	0.9	0	6.56	6.06	0.14	0	0.12	1.44	7.23	0.12	0	4.32	0	0	0	9.12	2.9	2.86	85.46	108.81	882.96	485.97	1009.55	618.52	893.43	516.14	1002.18	519.72
32.232	0	0.15	0.04	0.01	14.86	0.11	6.01	27.42	5.49	5.49	47.58	68.02	0	98.17	97.24	51.98	0.44	1.62	17.25	71.79	0.92	0.87	0	5.49	4.88	0.12	0.01	0.08	1.88	5.79	0.12	0	4.55	0	0	0	6.62	2.1	1.96	85.22	112.73	882.56	484.86	1011.35	619.11	891.41	516.25	1004.13	517.86
32.265	0	0.22	0.06	0.01	9.03	0.13	7.4	15.22	4.89	4.89	69.55	66.22	0	97.06	96.82	36.19	0.52	1.11	20.28	76.27	0.96	0.93	0	4.89	3.94	0.1	0.01	0.1	1.88	4.67	0.12	0	4.71	0	0	0	5.54	4.51	2.35	85.52	111.44	882.98	484.69	1011.69	618.49	892.8	516.01	1004.23	517.59
32.298	0	0.29	0.07	0.01	6.72	0.13	8.04	10.29	4.26	4.26	79.41	64.64	0	97.14	96.58	27.22	0.68	0.83	20.15	79.82	0.9	0.95	0	4.26	3.18	0.09	0.01	0.1	1.91	3.42	0.11	0	4.95	0	0	0	4.63	4.36	2.02	85.55	112.22	883.41	484.63	1011.86	618.2	892.43	515.62	1004.64	517.31
32.332	0	0.38	0.08	0.01	5.29	0.14	8.67	7.47	3.5	3.5	82.66	62.96	0	97.7	96.44	20.02	1.03	0.54	20.93	84.27	0.92	1.11	0	3.5	2.74	0.08	0.01	0.12	1.8	2.58	0.1	0	5.14	0	0	0	5.07	3.26	2.36	85.73	110.96	883.9	484.57	1011.6	617.47	893.45	515.04	1004.38	517.45
32.365	0	0.39	0.09	0	4.74	0.13	9.33	6.43	3.38	3.38	81.35	63.98	0	97.53	97.1	16.04	1.09	0.37	19.67	83.42	0.82	0.66	0	3.38	2.45	0.08	0.01	0.24	1.6	2.23	0.1	0	5.02	0	0	0	4.42	3.63	1.75	85.55	112.62	882.85	483.6	1012.77	619.05	892.16	514.84	1004.77	516.31
32.398	0	0.44	0.09	0	4.68	0.17	9.52	6.33	3.15	3.15	80.97	63.4	0	97.95	97.02	15.93	1.34	0.3	23.63	87	0.84	0.49	0	3.15	2.23	0.06	0.01	0.4	1.52	2.07	0.1	0	5.32	0	0	0	9.94	2.66	3.86	85.64	109.65	882.51	482.97	1010.75	617.18	894.27	512.72	1003.78	518.42
32.432	0	0.47	0.1	0	4.3	0.18	10.24	5.54	3.1	3.1	79.52	63.29	0	97.45	97.01	13.2	1.88	0.27	24.55	87.02	0.68	0.17	0	3.1	2.65	0.04	0.01	0.83	1.16	1.45	0.09	0	5.48	0	0	0	8.1	3.79	1.93	85.69	111.75	882.38	481.84	1014.29	620.34	893.27	513.93	1005.02	515.54
32.465	0	0.44	0.1	0	4.35	0.15	10.64	5.49	3.39	3.07	78.72	65	0	97.16	97.65	12.48	1.99	0.26	21.76	84.52	0.54	0.09	0	3.07	3.39	0.04	0.01	1.62	1.12	1.29	0.09	0	5.15	0	0	0	12.26	4.34	3.13	86.5	108.13	883.6	482.51	1013.89	619.53	896.48	514.7	1004.59	517.07
32.499	0	0.41	0.11	0	4.29	0.11	10.58	5.2	3.54	2.73	78.85	65.49	0	97.96	97.77	11.35	2.61	0.29	16.89	80.91	0.46	0.03	0	2.73	3.54	0.03	0.01	2.15	0.89	0.92	0.09	0	5.02	0	0	0	12.56	2.64	4.14	86.5	110.82	883.21	482.3	1012.81	618.6	895.38	511.95	1005.96	519.21
32.532	0	0.38	0.11	0	4.58	0.11	10.53	5.52	3.65	2.94	78.94	65.47	0	96.08	97.64	12.9	2.94	0.35	17.53	79.28	0.44	0.06	0	2.56	3.65	0.03	0.01	1.48	0.78	0.95	0.08	0	4.68	0	0	0	3.5	6	5.98	86.8	106.52	882.01	481.89	1008.19	611.25	896.09	510.6	1002.41	517.15
32.565	0	0.32	0.11	0	4.36	0.1	10.33	5.24	3.41	2.71	79.35	64.71	0	98.3	97.46	11.69	2.71	0.32	16.37	74.82	0.48	0.07	0	2.36	3.41	0.03	0.01	0.96	0.8	1.05	0.08	0	4.56	0	0	0	9.92	1.71	3.1	86.65	108.56	883.75	481.89	1009.37	613.68	894.09	510.54	1002.47	516.77
32.599	0	0.26	0.12	0	4.08	0.1	10.58	4.61	3.38	3.38	78.84	63.27	0	98.64	96.93	9.36	3.38	0.29	16.23	66.63	0.49	0.06	0	1.92	3.17	0.02	0.02	0.89	0.64	0.7	0.09	0	4.21	0	0	0	11.53	0.59	2.2	86.62	108.33	883.03	480.04	1011.82	614.94	894.32	509.65	1002.43	516.45
32.632	0	0.16	0.12	0	4.14	0.07	9.74	4.71	2.84	2.84	80.52	61.55	-0.94	98.33	96.93	9.76	2.84	0.29	11.64	53.7	0.35	0.05	0	1.62	2.26	0.02	0.02	0.72	0.61	0.82	0.09	0	3.76	0	0	0	16.06	1.62	3.91	86.97	109.6	883.97	481.28	1010.06	614.48	894.76	510.36	1004.1	518.02
32.665	0	0.1	0.12	0	4.1	0.06	9.42	4.67	2.36	2.36	81.16	62.02	-2.04	98.28	97.19	9.38	2.36	0.26	9.18	40.06	0.34	0.02	0	1.32	2.24	0.02	0.02	0.94	0.58	0.75	0.1	0	3.54	0	0	0	11.73	1.79	3.4	86.91	108.39	883.49	480.85	1010.11	614.26	894.68	509.72	1002.86	516.34
32.699	0	0.08	0.12	0	4.31	0.05	8.96	4.95	1.96	1.96	82.08	61.25	-2.85	97.64	97.17	10.88	1.96	0.28	7.78	35.22	0.3	0.02	0	1.24	1.86	0.02	0.01	1.29	0.57	0.76	0.1	0	3.14	0	0	0	10.69	3.38	3.53	86.92	106.11	883.09	480.27	1009.76	613.75	895.5	509.54	1001.48	514.96
32.732	0	0.08	0.11	0	4.76	0.05	8.1	5.64	1.7	1.7	83.81	59	-2.18	96.36	96.3	14.95	1.7	0.34	8.48	36.15	0.33	0.03	0	1.35	1.57	0.02	0.01	1.14	0.57	0.81	0.09	0.02	3.1	0	0	0	11.34	5.62	6.47	87.24	104.77	880.5	478.92	1005.48	607.65	895.17	509.02	999.77	514.99
32.766	0	0.06	0.11	0	4.88	0.07	8.35	5.82	1.53	1.35	83.29	58.74	-0.09	98.25	96.2	15.79	1.35	0.32	14.13	31.67	0.63	0.04	0	1.34	1.53	0.03	0.01	1.07	0.53	0.86	0.08	0.01	2.56	0	0	0	12.84	1.86	3.49	87.09	109.58	879.36	478.48	1007.75	613.57	890.9	508.9	1000.35	514.02
32.799	0	0.05	0.12	0	4.59	0.06	8.62	5.36	1.32	1.32	82.77	58.81	-0.79	93.91	96.44	13.51	1.13	0.24	12.97	25.44	0.57	0.04	0	1.32	1.28	0.03	0.01	0.88	0.53	0.88	0.07	0	2.23	0	0	0	7.2	8.32	6.21	87.32	108.03	878.49	477.03	1007.21	609.99	893.46	506.01	1001.18	514.23
32.832	0	0.04	0.12	0	4.59	0.07	8.52	5.36	1.3	1.3	82.96	58.32	-0.26	94.84	96.21	13.83	1.02	0.26	13.89	21.29	0.65	0.03	0	1.3	1.22	0.03	0.01	0.5	0.52	0.78	0.06	0	2.17	0	0	0	7.43	7.45	5.13	87.17	107.94	878.28	476.53	1007.36	610.54	892.48	506.25	1000.23	512.51
32.866	0	0.04	0.11	0	5.18	0.06	8.24	6.21	1.14	1.14	83.52	59.31	-0.64	96.88	96.89	16.83	0.85	0.23	13.45	19.36	0.65	0.02	0	1.14	1.04	0.03	0.01	0.32	0.56	0.88	0.05	0.01	1.94	0	0	0	14.56	4.82	5.1	87.73	107.13	878.51	477.14	1006.98	611.46	892.66	508.37	999.66	513.61
32.899	0	0.04	0.11	0	5.47	0.06	7.92	6.53	1.1	1.1	84.16	58.49	-0.83	97.65	96.49	18.67	0.75	0.23	13.33	22.91	0.52	0.02	0	1.1	1.05	0.04	0.01	0.27	0.57	0.73	0.04	0	1.62	0	0	0	10.3	3.38	5.14	87.26	108.61	878.7	476.69	1007.77	611.48	892.52	506.01	1000.87	513.5
32.932	0	0.05	0.11	0.01	5.14	0.07	8.17	6.04	1.27	1.27	83.66	57.43	0	98.67	95.78	17.43	0.75	0.24	16.83	28.32	0.66	0.01	0	1.27	1.14	0.04	0.01	0.23	0.57	0.67	0.04	0	1.58	0	0	0	10.24	0.48	5.44	87.15	106.44	879.31	475.78	1009.59	612.61	894.97	504.59	1001.09	512.83
32.966	0	0.05	0.11	0.01	5.04	0.08	7.87	5.9	1.17	1.17	84.26	55.73	0	98.78	95.03	17.44	0.55	0.28	17.33	25.71	0.58	0.02	0	1.17	0.95	0.04	0	0.28	0.66	0.77	0.03	0	1.42	0	0	0	8.82	0.04	4.91	87.14	108.44	882.95	475.96	1012.24	611.63	896.76	503.85	1004.84	512.82
32.999	0	0.04	0.12	0.01	4.59	0.07	8.15	5.21	1.22	1.22	83.7	55.64	0	98.56	94.93	14.44	0.53	0.29	16.17	20.26	0.51	0.02	0	1.22	0.95	0.04	0	0.47	0.72	0.7	0.02	0	1.38	0	0	0	11.03	0.87	3.1	87.06	109.96	885.64	475.29	1014.01	609.64	896.72	504.03	1006.37	512.23
33.032	0	0.04	0.13	0.01	4.47	0.06	8.05	5.01	1.29	1.29	83.9	55.52	-0.7	98.3	94.8	13.65	0.5	0.35	13.5	18.64	0.53	0.02	0	1.29	1.07	0.03	0	0.65	0.75	0.57	0.02	0	1.34	0	0	0	13.68	1.72	3.55	86.91	110	885.9	474.65	1014.53	610.24	897.42	504.9	1007.27	510.66
33.066	0	0.04	0.13	0.01	4.39	0.05	7.72	4.82	1.33	1.27	84.56	54.04	-1.74	98.53	94.02	13.55	0.46	0.44	11.3	17	0.44	0.01	0	1.27	1.33	0.03	0	0.6	0.78	0.39	0.02	0	1.13	0	0	0	13.15	-0.98	3.41	86.96	110.73	886.6	474.51	1016.55	611.39	898.31	504.04	1008.78	511.62
33.099	0	0.04	0.12	0.01	4.86	0.05	7.39	5.48	1.54	1.37	85.22	54.07	-1.44	97.42	93.82	16.67	0.44	0.69	11.84	20.76	0.37	0.02	0	1.37	1.54	0.03	0	0.56	0.79	0.49	0.02	0	1.17	0	0	0	3.03	-3.84	4.21	86.77	105.38	889.3	475.71	1011.67	602.78	900.47	501.07	1005.47	510.09
33.133	0	0.05	0.13	0.01	4.05	0.05	7.36	4.33	2.18	1.74	85.29	51.03	-1.58	97.92	91.67	12.74	0.45	0.9	10.95	17.87	0.23	0.02	0	1.74	2.18	0.03	0	0.41	0.76	0.38	0.01	0	1.13	0	0	0	11.65	-2.73	3.17	86.77	105.89	888.54	474.14	1015.78	607.83	901.04	502.49	1006.62	510.53
33.166	0	0.05	0.13	0.01	3.99	0.05	7.16	4.24	2.56	1.91	85.68	49.46	-0.84	97.93	90.51	12.9	0.46	1.36	12.09	21.32	0.19	0.03	0	1.91	2.56	0.04	0	0.42	0.83	0.43	0.01	0	1.21	0	0	0	6.6	-2.71	3.11	86.69	108.29	892.7	474.77	1016.11	601.96	902.15	501.02	1009.95	511.29
33.199	0	0.05	0.13	0.01	4.15	0.05	7.31	4.45	2.82	2.08	85.38	50.73	-1.16	96.81	90.87	13.16	0.47	1.87	11.69	18.85	0.15	0.07	0	2.08	2.82	0.04	0	0.47	0.83	0.48	0.01	0	1.26	0	0	0	13.93	-4.94	1.31	86.48	107.35	892.74	473.07	1019.12	603.83	902.57	501.96	1009.53	511.15
33.233	0	0.05	0.13	0.01	3.97	0.05	7.45	4.17	3.05	1.79	85.1	52.2	-2.46	98.03	91.38	11.44	0.5	1.56	9.34	17.58	0.16	0.04	0	1.79	3.05	0.03	0	0.56	0.94	0.4	0.01	0	1.17	0	0	0	12.95	-2.46	3.24	87.36	107.45	893.62	475.5	1021.47	610.29	905.68	504.61	1012.91	511.66
33.266	0	0.05	0.13	0.01	3.82	0.05	7.05	3.98	2.52	1.7	85.9	48.42	-1.03	97.18	90.02	11.65	0.48	1.6	11.46	15.72	0.24	0.05	0	1.7	2.52	0.03	0	0.42	0.88	0.36	0.01	0	1.15	0	0	0	11.68	-4.3	3.59	87.29	106.07	893.79	474.52	1025.25	612.71	908.71	502.76	1014.29	512.99
33.299	0	0.04	0.12	0.01	4.39	0.05	6.16	4.73	2.08	1.71	87.67	45.69	-1.33	98.24	89.1	16.56	0.43	1.93	10.39	15.26	0.34	0.03	0	1.71	2.08	0.03	0	0.58	0.85	0.36	0.01	0	1.1	0	0	0	11.68	-1.88	5.2	86.91	107.62	894.87	474.54	1026.45	613.88	910.48	502.41	1017.6	512.7
33.333	0	0.04	0.11	0.01	4.84	0.05	5.66	5.36	1.89	1.6	88.68	44.44	-1.53	97.21	88.67	19.83	0.43	2.2	9.75	13.3	0.42	0.02	0	1.6	1.89	0.03	0	0.71	0.79	0.38	0.01	0	1.08	0	0	0	11.27	-4.24	4.99	87.15	106.8	896	475.42	1027.09	614.08	911.53	503.2	1017.86	513.22
33.366	0	0.03	0.11	0.01	4.85	0.05	5.59	5.4	1.62	1.38	88.82	44.72	-1.67	97.7	89.08	20.43	0.41	1.43	9.34	9.68	0.45	0.02	0	1.38	1.62	0.03	0	0.66	0.79	0.37	0.01	0	1.08	0	0	0	4.15	-3.26	3.81	87.11	106.32	897.96	476.43	1027.85	611.96	912.14	503.38	1018.04	512.87
33.399	0	0.03	0.1	0.01	5.75	0.05	5.6	6.72	1.52	1.52	86.55	47.2	-1.37	98.09	90.42	24.7	0.41	1.29	10.39	13.36	0.34	0.02	0	1.52	1.47	0.02	0	0.74	0.74	0.47	0.01	0	1.17	0	0	0	4.36	-2.32	3.66	87.07	103.72	900.18	477.35	1023.65	605.48	912.32	502.89	1015.55	512.86
33.433	0	0.03	0.1	0.01	5.85	0.05	6.19	6.97	1.59	1.39	86.06	51.77	-1.88	97.85	92.63	23.47	0.38	1.07	9.86	11.09	0.29	0.03	0	1.39	1.59	0.02	0	0.47	0.67	0.63	0.01	0	1.28	0	0	0	8.89	-2.91	3.12	86.41	107.35	900.7	476.96	1022.17	602.55	909.61	503.36	1016.54	512.93
33.466	0	0.03	0.09	0.01	7.08	0.05	5.92	8.84	1.63	1.4	82.32	53.61	-2.09	98.31	93.5	28.7	0.39	1.08	9.75	11.69	0.24	0.05	0	1.4	1.63	0.02	0	0.47	0.62	0.71	0.01	0	1.31	0	0	0	12.81	1.69	3.33	86.24	105.82	899.72	476.56	1024.39	607.66	911.16	504.6	1016.68	512.61
33.5	0	0.02	0.08	0.01	8.38	0.04	5.65	10.95	1.88	1.37	78.1	56	-3.09	98.58	94.46	33.4	0.47	1.07	8.03	12.17	0.29	0.06	0	1.37	1.88	0.03	0	0.49	0.5	0.77	0.01	0	1.42	0	0	0	9.12	-0.78	2.53	86.43	108.06	899.48	476.55	1027.52	610.44	910.77	505.48	1018.62	512.29
33.533	0	0.03	0.08	0.01	8.17	0.05	6.18	10.74	2.45	1.35	78.52	59.39	-2.94	98.44	95.61	31.77	0.5	0.84	8.94	18.07	0.27	0.07	0	1.35	2.45	0.03	0	0.38	0.45	0.95	0.02	0.01	1.52	0	0	0	15.51	-1.27	4.12	86.59	107.64	900.92	479.08	1024.1	608.99	911.35	506.98	1018.67	515.27
33.566	0	0.04	0.08	0.01	7.53	0.05	6.73	9.75	2.94	1.4	80.49	61.45	-3.04	97.56	96.2	28.58	0.52	0.78	9.09	23.16	0.22	0.09	0	1.4	2.94	0.03	0	0.47	0.53	1.04	0.02	0	1.6	0	0	0	4.63	-3.55	2.52	86.98	107.21	900.94	478.55	1027.03	608.12	911.79	504.94	1018.45	515.73
33.6	0	0.04	0.08	0.01	7.57	0.05	6.99	9.85	3.88	1.34	80.3	64.21	-3.16	96.43	96.72	28.42	0.56	0.74	9.34	27.09	0.25	0.08	0	1.34	3.88	0.03	0	0.54	0.49	0.97	0.02	0	1.72	0	0	0	9.84	-5.52	2.63	86.97	105.75	900.22	477.92	1027.37	610.37	912.3	505.74	1017.66	514.81
33.633	0	0.06	0.09	0.01	7.6	0.05	7.52	9.92	4.64	1.5	80.15	66.65	-2.67	97.82	97.31	27.46	0.5	1.17	10.98	33.86	0.18	0.07	0	1.5	4.64	0.04	0	0.56	0.51	1.12	0.02	0	1.76	0	0	0	10.72	-2.98	3.5	87.22	105.82	901.89	478.7	1024.6	605.49	912.64	504.21	1017.68	517.01
33.666	0	0.05	0.08	0.01	8.35	0.05	7.25	11.19	5.35	1.53	77.62	68.16	-3.32	98.19	97.46	30.23	0.5	1.34	9.99	32.26	0.21	0.05	0	1.53	5.35	0.04	0	0.99	0.65	1.25	0.03	0	1.86	0	0	0	9.81	-2.03	1.03	86.95	108.2	900.71	476.34	1027.13	606.29	909.94	504.9	1017.77	513.85
33.7	0	0.06	0.08	0.01	8.93	0.05	6.9	12.02	5.63	1.51	75.95	67.94	-3.71	96.62	97.05	32.56	0.51	1.5	9.67	33.44	0.26	0.04	0	1.51	5.63	0.04	0	1.52	0.67	1.13	0.03	0	1.75	0	0	0	16.61	-5.23	2.01	87.21	106.03	901.26	476.9	1027.04	607.77	912.07	505.29	1017.59	515.72
33.733	0	0.07	0.08	0.01	8.26	0.05	7.24	10.99	5.6	1.67	78.01	67.8	-3.33	98.1	97	30.31	0.54	1.28	10.44	38.43	0.27	0.05	0	1.67	5.6	0.04	0	1.3	0.67	1.22	0.03	0	1.78	0	0	0	16.36	-2.27	2.07	86.97	105.45	902.74	477.44	1025.82	605.67	912.53	505.67	1017.57	514.91
33.767	0	0.08	0.07	0.01	10.03	0.05	6.72	14.16	5.81	2.23	71.68	68.19	-4.43	97.14	97.01	35.87	0.55	2.08	8.46	43.22	0.25	0.06	0	2.23	5.81	0.04	0	1.68	0.66	1.78	0.05	0	1.9	0	0	0	11.41	-4.38	-0.4	87.36	106.29	903.37	476.98	1026.97	602.27	910.99	505.27	1016.8	515.37
33.8	0	0.08	0.06	0.01	12.38	0.05	6.62	18.23	6.49	2.83	63.54	70.3	-4.81	98.73	97.56	40.96	0.59	3.35	8.64	45.09	0.33	0.09	0	2.83	6.49	0.05	0	1.55	0.65	2.11	0.05	0	1.94	0	0	0	11.26	-0.25	2.1	86.59	103.84	903.23	477.47	1022.92	601.43	912.15	504.43	1015.64	512.97
33.833	0	0.08	0.06	0.01	14.51	0.05	6.39	21.67	7.52	2.95	56.65	72.33	-5.68	98.77	97.77	44.87	0.62	4.43	7.66	46.29	0.42	0.15	0	2.95	7.52	0.06	0	1.22	0.67	2.1	0.06	0.01	1.85	0	0	0	7.8	-0.07	2.72	86.25	108.28	901.97	476.37	1023.78	602.56	910.23	503.72	1018.26	511.08
33.867	0	0.12	0.06	0.01	14.13	0.05	6.98	21.54	8.2	4.52	56.92	73.12	-6.39	98.55	97.59	44.29	0.79	4.37	7.3	56.35	0.45	0.15	0	4.52	8.2	0.07	0	1.36	0.68	2.73	0.08	0	2.06	0	0	0	8.04	-0.92	1.91	86.4	108.97	900.87	475.54	1026.08	605.06	909.8	503.95	1018.53	511.15
33.9	0	0.12	0.05	0.01	16.51	0.05	6.63	25.11	9.15	4.7	49.89	74.3	-6.61	98.53	97.4	49.22	0.77	4.88	7.65	57.48	0.44	0.17	0	4.7	9.15	0.08	0	1.22	0.68	2.27	0.09	0	1.9	0	0	0	13.85	-0.97	1.61	86.64	106.7	902.09	476.42	1024.99	603.53	910.8	504.59	1017.12	513.61
33.933	0	0.13	0.05	0.01	19.38	0.04	6.34	29.47	6.9	4.91	45.53	74.49	-7.08	98.34	97.58	52.98	0.79	6.39	6.9	60.42	0.35	0.16	0	4.91	9.08	0.08	0	1.19	0.66	2.1	0.09	0	1.85	0	0	0	8.37	-1.6	2.64	86.6	109.95	902.2	476.85	1023.44	601.77	909.3	504.02	1018.94	512.21
33.967	0	0.14	0.05	0.01	19.95	0.04	6.79	29.77	6.77	5.73	45.23	75.97	-7.88	98.47	97.78	53.25	0.94	6.62	6.77	61.57	0.27	0.12	0	5.73	9.88	0.09	0	1.29	0.74	1.76	0.09	0	1.7	0	0	0	7.51	-1.19	1.88	86.53	108.88	901.88	475.68	1024.99	602.43	909.77	503.52	1018.4	511.08
34	0	0.13	0.04	0.01	21.47	0.04	6.87	31.96	6.04	6.04	43.04	77.41	-8.74	98.78	98.12	54.74	0.98	7.36	5.74	59.23	0.26	0.14	0	6.04	10.54	0.1	0	1.18	0.69	1.65	0.09	0.01	1.66	0	0	0	7.28	0.03	2.58	86.64	108.73	902.26	476.46	1024.61	603.06	910.45	503.94	1018.94	511.24
34.033	0	0.15	0.05	0.01	18.35	0.04	7.49	27.3	6.35	6.35	47.7	78.47	-8.96	98.66	98.15	51.24	0.95	5.33	6	64.09	0.36	0.2	0	6.35	11.28	0.11	0	0.77	0.65	1.78	0.09	0.01	1.55	0	0	0	11.49	-0.49	3.58	86.39	107.45	901.82	477.34	1024.58	606.08	911.65	505.06	1018.86	512.35
34.067	0	0.12	0.05	0.01	18.89	0.04	7.34	28.41	6.88	6.88	46.59	77.84	-8.88	98.47	97.89	53.47	0.85	4.6	6.33	59.09	0.29	0.12	0	6.88	11.07	0.13	0	0.81	0.56	1.85	0.1	0	1.48	0	0	0	14.03	-1.17	2.93	86.18	105.67	900.79	476.99	1027.05	609.05	912.82	504.84	1017.99	515.06
34.1	0	0.09	0.05	0.01	16.45	0.04	7.58	24.59	10.93	6.16	50.81	77.74	-8.5	98.66	97.96	49.22	0.86	3.91	6.47	51.84	0.23	0.08	0	6.16	10.93	0.14	0	0.86	0.54	2.02	0.11	0	1.52	0	0	0	16.88	-0.52	2.22	85.26	107.49	901.91	476.95	1029.7	611	913.18	506.5	1020.32	515.17
34.134	0	0.08	0.06	0.01	14.34	0.05	7.82	21.46	8.55	5.02	57.08	75.09	-6.16	98.21	98.52	44.29	0.96	3.54	9.47	47.01	0.14	0.05	0	5.02	8.55	0.13	0	0.88	0.5	2.51	0.11	0	1.67	0	0	0	17.4	-1.97	6.19	85.41	107.09	903.12	480.57	1025.36	607.89	915.11	508.54	1021.74	518.39
34.167	0	0.12	0.09	0.01	8.28	0.05	9.73	11.63	7.62	4.17	76.74	74.16	-5.14	98.13	98.83	27.53	1.06	1.9	10.59	52.23	0.21	0.11	0	4.17	7.62	0.15	0	1.02	0.48	3.07	0.13	0	1.84	0.08	0	0	14.33	-2.21	1.63	85.07	105.08	905.54	481.61	1027.6	607.89	914.66	509.4	1019.31	518.81
34.2	0	0.15	0.11	0.01	6.07	0.06	10.98	8.35	6.63	3.68	78.05	72.76	-3.63	98.61	98.92	18.14	1.08	1.41	12.8	54.98	0.32	0.34	0	3.68	6.63	0.16	0	0.76	0.52	4.03	0.14	0	1.95	0.26	0	0	15.37	0.7	4.07	84.24	108.63	906.69	484.32	1026.19	608.47	914.81	511.94	1023.1	520.54
34.234	0	0.18	0.13	0.01	5.23	0.07	11.63	7.22	5.62	3.13	76.74	71.42	-1.8	98.72	99.11	13.63	1.27	1.12	15.77	57.61	0.5	1.12	0	3.13	5.62	0.19	0.01	0.4	0.56	4.86	0.16	0	2.12	0.41	0	0	10.87	0.27	3.16	83.62	109.27	906.14	484.38	1026.34	606.03	913.56	512.22	1022.43	521.67
34.267	0	0.18	0.14	0.01	4.77	0.07	11.67	6.81	5.07	2.85	76.66	70.56	-2.39	98	99.14	10.89	1.38	1.01	14.08	56.74	0.64	1.96	0	2.85	5.07	0.18	0.01	0.48	0.58	6.18	0.17	0	2.22	0.49	0	0	8.31	-2.53	2.88	83.74	106.96	908.38	487.46	1026.03	607.57	915.33	514.06	1021.96	522.49
34.3	0	0.16	0.13	0.01	4.86	0.08	11.66	7.39	4.94	2.71	76.69	70.48	-1.51	98.23	99.23	11.31	1.57	1.15	15.29	54.43	0.63	2.46	0	2.71	4.94	0.17	0.01	0.36	0.66	7.61	0.17	0.01	2.52	0.49	0	0	4.94	1.92	4.32	83.69	109.26	906.18	485.77	1026.37	605.96	914.59	513.3	1023.47	522.46
34.334	0	0.19	0.13	0.01	4.9	0.08	11.32	8.18	4.68	2.17	77.36	70.28	-1.06	98.39	99.37	11.47	1.91	1.28	15.13	59.04	0.7	2.44	0	2.17	4.68	0.15	0.01	0.36	0.81	9.86	0.19	0	2.99	0.4	0	0	11.14	1.45	4.73	83.37	109.67	906.06	485	1026.69	608.2	914.94	511.62	1024.02	522.94
34.367	0	0.29	0.12	0.01	5.37	0.09	11.35	9.25	4.92	2.32	77.3	70.81	-0.19	98.28	99.44	13.83	2.13	1.59	17.62	70.75	0.88	2.51	0	2.32	4.92	0.15	0	0.78	0.99	10.33	0.19	0	3.13	0.52	0	0	14.81	1.78	4.38	83.42	108.45	907.14	485.01	1026.44	608.77	915.68	510.85	1023.46	522.92
34.4	0	0.35	0.11	0.01	6.05	0.11	10.62	12.33	5.08	2.09	75.33	70.93	0	98.65	99.35	17.32	2.09	2.21	19.8	76.53	1.02	1.98	0	1.9	5.08	0.16	0	1.24	1.15	14.05	0.2	0	3.44	0.69	0	0	14.06	0.53	2.46	84.31	107.22	907.02	484.21	1028.65	609.96	915.64	511.29	1022.32	522.05
34.434	0	0.36	0.11	0.01	5.82	0.12	10.54	15.27	4.86	2.73	69.46	70.26	0	98.47	99.17	16.26	2.73	2.38	20.3	76.81	1.05	1.78	0	1.48	4.86	0.17	0	1.65	1.2	21.06	0.24	0	4.2	0.55	0	0	8.8	1.17	3.57	85.4	106.04	906.97	483.56	1028.2	609.24	916.88	509.36	1022.39	519.96
34.467	0	0.28	0.1	0.01	5.87	0.1	9.71	13.58	4.1	2.49	72.83	68.58	0	97.25	98.94	17.3	2.49	2.1	17.03	71.74	0.75	0.75	0	1.32	4.1	0.18	0.01	1.46	1.08	17.25	0.27	0	4.29	0.24	0	0	11.23	-4.18	0.19	86.05	107.4	905.02	478.85	1032.42	609.24	914.44	507.79	1021.4	517.5
34.501	0	0.25	0.09	0	5.61	0.07	8.6	15.28	3.76	2.45	69.45	67.22	-0.91	97.75	98.51	16.69	2.45	2.14	9.11	69.41	0.38	0.3	0	0.95	3.76	0.16	0.01	0.45	1.23	21.55	0.3	0	4.97	0	0	0	17.26	-3.14	1.36	87.04	104.84	903.86	477.74	1030.83	609.16	915.49	505.85	1019.57	518.42
34.534	0	0.22	0.1	0	5.05	0.07	8.53	13.75	3.26	2.45	72.49	65.61	-1	95.57	98.11	14.53	2.45	1.6	8.1	64.97	0.41	0.27	0	0.86	3.26	0.14	0	0.36	1.28	21.69	0.3	0	5.08	0	0	0	18.67	-6.64	1.25	87.5	103.66	903.96	477.23	1027.19	603.54	914.31	503.9	1016.92	518.64
34.567	0	0.21	0.11	0	4.45	0.05	8.44	10.45	2.3	2.3	79.1	62.5	-2.55	97.89	97.58	11.49	2.3	0.84	5.04	63.07	0.42	0.2	0	0.89	2.11	0.18	0	0.12	1.28	18.52	0.27	0.87	4.51	0	0	0	16.61	-2.81	1.47	87.96	102.76	904.79	477.51	1028.08	603.76	915.93	503.42	1017.47	519.23
34.601	0	0.15	0.12	0	4.05	0.05	8.54	8.91	2.48	2.48	82.18	60.4	-3.37	98.6	96.92	9.13	2.48	0.44	3.8	52.12	0.41	0.32	0	0.98	1.67	0.24	0.01	0.08	1.42	17.72	0.24	2.98	4.16	0.2	0	0	14.43	-0.71	3.55	88.09	100.88	905.08	479.37	1026.12	605.55	917.47	504.85	1017.54	517.63
34.634	0	0.1	0.13	0	3.72	0.04	8.3	7.14	2.25	2.25	83.4	57.28	-3.58	98.79	95.6	7.75	2.25	0.24	3.42	41.09	0.38	0.52	0	1.2	1.23	0.32	0.01	0.06	1.39	14.86	0.21	0.88	3.72	0.31	0	0	9.59	0	1.98	87.8	104.07	904.19	478.14	1028.01	605.29	915.18	504.18	1018.46	516.95
34.667	0	0.09	0.14	0	3.79	0.04	8.5	6.4	2.18	2.18	83.01	57.95	-4.1	97.13	95.78	7.69	2.18	0.15	3.53	36.37	0.34	0.43	0	1.31	0.88	0.39	0.01	0.03	1.54	12	0.19	0.2	3.17	0.32	0	0	11.82	-4.39	2.56	87.75	105.78	904.59	477.64	1026.2	601.58	914.21	502.44	1018.86	517.88
34.701	0	0.08	0.13	0	4.04	0.04	8.31	5.81	2.18	2.18	83.38	57.96	-3.88	98.17	95.53	9.55	2.18	0.14	4.32	34.77	0.28	0.46	0	1.42	0.66	0.37	0.01	0.03	1.8	7.93	0.15	0.01	2.96	0.08	0	0	13.95	-2.08	1.24	88.2	106.58	906	476.17	1028.92	600.85	914.83	502.17	1020.29	517.55
34.734	0	0.1	0.13	0	3.99	0.05	8.51	5.52	2.2	2.2	82.97	58.49	-3.27	97.04	95.71	8.96	2.2	0.13	5.72	39.9	0.35	0.34	0	1.35	0.65	0.37	0.01	0.04	1.89	7.02	0.15	0	2.99	0	0	0	18.09	-4.56	0.53	88.24	106.86	906.62	474.93	1032.11	602.83	915.92	502.6	1021.79	517.15
34.768	0	0.11	0.14	0.01	4	0.05	8.52	5.01	1.9	1.9	82.96	58.27	-2.88	97.85	95.62	9.17	1.9	0.11	7.07	43.65	0.5	0.25	0	1.4	0.56	0.43	0.01	0.1	1.87	4.51	0.12	0	2.69	0.33	0	0	17.9	-2.92	2.16	87.7	104.01	907.6	474.68	1033.21	605.08	919.65	501.99	1022.8	515.39
34.801	0	0.15	0.13	0.01	4.33	0.05	8.31	5.29	1.77	1.77	83.37	58.24	-3.18	98.25	95.67	11.44	1.77	0.12	7.13	52.72	0.51	0.24	0	1.47	0.54	0.47	0.01	0.1	1.81	3.53	0.11	0	2.36	0.52	0	0	19.3	-1.86	3.16	87.54	104.4	909.3	475.77	1031.66	602.86	920.42	501.95	1023.8	516.53
34.834	0	0.18	0.13	0.01	4.47	0.05	8.15	5.54	1.69	1.69	83.71	57.48	-2.98	98.7	95.39	12.83	1.6	0.19	7.57	57.58	0.52	0.18	0	1.69	0.75	0.43	0	0.14	1.61	3.53	0.11	0	2.34	0.31	0	0	17.67	-0.34	3.17	87.51	108.22	910.4	476.54	1030.77	600.63	918.66	502.53	1025.97	516.6
34.868	0	0.25	0.13	0.01	4.38	0.05	8.01	5.32	1.62	1.62	83.98	56.62	-2.88	98.03	95.02	12.75	1.21	0.29	7.87	67.48	0.43	0.15	0	1.62	0.9	0.45	0	0.11	1.07	2.83	0.1	0	2.01	0.18	0	0	16.2	-2.46	2.88	87.37	105.94	910.42	475.46	1031.39	600.12	919.81	501.3	1024.84	515.21
34.901	0	0.32	0.13	0.01	4.42	0.05	8.48	5.19	1.78	1.78	83.04	58.43	-3.08	96.8	95.78	12.02	1.15	0.39	8.3	73.29	0.41	0.17	0	1.78	0.81	0.5	0	0.09	1.06	2.1	0.08	0	1.81	0.09	0	0	17.46	-4.96	0.15	88.09	105.18	911.2	473.63	1036.18	599.9	920.99	500.11	1024.76	517.26
34.934	0	0.35	0.13	0.01	4.22	0.05	8.67	4.94	1.78	1.78	82.67	58.06	-2.61	95.36	95.6	10.6	1.12	0.5	9.19	74.75	0.43	0.21	0	1.78	0.94	0.51	0	0.1	1.14	2.32	0.08	0	1.84	0	0	0	21.95	-6.89	1.07	88.37	102.68	914.96	474.6	1037.11	598.67	925.48	499.91	1026.38	518.96
34.968	0	0.32	0.13	0.01	4.57	0.05	8.73	5.32	2.33	2.33	82.55	59.55	-3.43	96.92	95.81	12.36	0.98	0.66	8.46	72.67	0.42	0.21	0	2.33	1.12	0.5	0	0.11	1.44	2.05	0.06	0	1.58	0.09	0	0	19.93	-4.76	0.86	88.15	103.7	916.5	474.42	1037.55	597.26	925.63	500.22	1027.94	517.15
35.001	0	0.28	0.12	0.01	5.29	0.05	8.29	6.4	2.34	2.34	83.43	59.99	-3.2	97.56	96.03	16.51	0.94	0.92	8.91	70.97	0.38	0.27	0	2.34	1.15	0.44	0	0.14	1.48	2.16	0.06	0	1.64	0.06	0	0	26.73	-3.55	2.05	86.67	104.97	917.37	475.55	1035.07	596.26	925.14	501.47	1028.74	518.37
35.034	0	0.25	0.11	0.01	5.59	0.05	8.52	6.86	2.45	2.45	82.96	61.46	-3.51	98.21	96.69	17.23	0.95	1.23	8.81	68.14	0.32	0.22	0	2.45	1.47	0.42	0	0.21	1.41	2.26	0.05	0	1.62	0.02	0	0	21.67	-1.98	2.71	86.98	107.92	916.38	474.42	1035.1	595.6	923.61	500.82	1030.5	515.74
35.068	0	0.24	0.11	0.01	6.24	0.05	8.56	7.98	2.78	2.78	82.87	63.45	-3.79	98.65	97.42	19.74	0.92	1.46	8.77	68.59	0.4	0.21	0	2.78	1.62	0.35	0	0.21	1.59	2.69	0.05	0	1.69	0	0	0	17.29	-0.55	4.27	87.21	104.66	916.33	475.61	1031.46	595.03	924.47	500.78	1028.43	512.84
35.101	0	0.23	0.11	0.01	6.67	0.05	8.9	8.62	2.92	2.92	82.2	65.44	-4.51	97.97	98.36	20.11	0.93	2.04	8.09	66.98	0.36	0.13	0	2.92	1.64	0.33	0	0.38	1.6	2.84	0.05	0	1.59	0	0	0	18.75	-2.61	0.88	87.11	106.4	915.67	473.14	1032.7	590.18	921.49	498.77	1026.49	515.96
35.135	0	0.23	0.1	0.01	7.32	0.05	8.35	10.04	2.26	2.26	79.92	64.84	-4.05	98.29	98.69	22.61	1.06	2.33	8.47	67.7	0.67	0.12	0	2.26	1.51	0.18	0	0.51	1.9	3.75	0.04	0	1.89	0	0	0	21.35	-1.74	2.15	86.19	104.98	915.81	473.53	1031.28	591.3	922.26	500.24	1026.5	512.67
35.168	0	0.21	0.08	0.01	9.06	0.05	7.69	13.23	2.52	2.52	73.53	65.43	-4.07	98.54	98.76	29.23	1.09	2.59	8.45	68.38	0.52	0.12	0	2.52	1.66	0.14	0	0.48	1.76	4.29	0.04	0	1.96	0.07	0	0	21.52	0.95	4.79	86.14	104.4	914.07	474.09	1028.91	593.33	922.65	499.87	1026.29	512.41
35.201	0	0.18	0.07	0.01	11.12	0.05	7.09	17.04	2.63	2.63	65.91	65.41	-3.95	98.61	98.63	35.07	1.07	3.52	8.84	66.1	0.44	0.14	0	2.63	2.07	0.16	0	0.87	1.84	4.79	0.04	0.05	2.03	0.29	0	0	16.24	-0.69	2.42	86.43	105.14	913.37	472.17	1029.03	588.04	920.06	498.87	1024.48	511.18
35.235	0	0.16	0.06	0.01	15.03	0.05	6.47	25.05	3.37	3.37	49.95	66.93	-3.8	98	98.74	44.79	0.9	4.17	10.14	66.62	0.46	0.24	0	3.37	2.62	0.16	0	0.79	1.52	5.99	0.03	0.01	1.9	0.5	0	0	24.7	-2.54	4.92	85.41	105.44	912.14	472.95	1028.12	589.64	921.11	499.13	1025.25	515.61
35.268	0	0.17	0.05	0.01	19.65	0.06	5.78	33.68	3.36	3.36	41.32	67.31	-2.93	98.26	98.96	53.95	0.88	4.51	11.95	71.8	0.36	0.32	0	3.36	2.98	0.16	0	0.65	1.46	6.32	0.03	0.01	1.97	0.63	0	0	22.4	-1.82	5.32	86.15	104.39	911.92	473.92	1026.74	590.79	921.04	499.45	1024.33	514.56
35.301	0	0.16	0.04	0.01	25.24	0.07	5.24	44.27	3.92	3.92	30.73	68.26	-2.17	98.64	98.94	62.9	0.88	5.26	14.02	73.2	0.54	0.68	0	3.92	3.22	0.19	0	0.91	1.62	7.37	0.03	0.02	2.14	0.78	0	0	25.07	-0.59	2.62	84.07	103.96	911.18	471.85	1025.53	586.2	918.06	499.5	1021.08	513.4
35.335	0	0.16	0.04	0.01	26.5	0.07	5.06	48.1	3.45	3.45	26.9	67.41	-2.07	98.78	98.92	63.53	0.97	6.24	13.87	73.34	0.64	0.79	0	3.45	3.38	0.28	0	0.78	2.07	9.47	0.03	0.05	2.24	1.09	0	0	22.92	-0.02	5.84	84.82	106.54	909.68	472.26	1026.87	590.37	919.23	500.76	1025.11	512.65
35.368	0	0.18	0.04	0.01	27.13	0.08	4.87	50.74	3.45	3.45	24.26	67.04	-1.31	98.21	98.72	66.01	1.11	5.27	15.58	77.57	1.06	1.22	0	3.45	3.3	0.32	0	0.71	2.22	10.71	0.03	0.01	2.39	1.74	0	0	26.22	-1.98	4.31	84.12	105.79	910.55	474.06	1026.91	590.49	918.83	502.67	1023.81	515.76
35.401	0	0.2	0.04	0.01	25.21	0.09	5.11	49.94	3.52	3.42	25.06	67.27	-0.48	98.39	98.78	63.98	1.27	4.57	17.39	80.3	1.35	1.58	0	3.42	3.52	0.36	0	0.89	2.44	12.61	0.04	0	2.66	1.63	0	0	20.84	-1.45	4.79	85.6	102.53	911.94	476.31	1024.72	593.25	920.38	501.09	1022.07	514.12
35.435	0	0.23	0.05	0.01	21.6	0.09	5.66	46.53	3.47	3.28	28.47	67.33	-0.53	98.68	98.87	57.62	1.49	4.76	16.92	81.72	1.11	0.86	0	3.28	3.47	0.34	0	0.64	2.04	15.41	0.03	0.02	2.74	2.29	0	0	18.19	-0.44	4.2	85.96	106.78	909.85	474.29	1027.31	593.22	918.14	501	1024.12	514.09
35.468	0	0.29	0.06	0.01	16.07	0.09	6.73	35.94	3.69	3.27	39.06	67.85	-0.4	97.9	98.94	47.85	1.63	3.64	17.46	84.18	0.98	0.73	0	3.27	3.69	0.34	0	0.66	1.9	15.69	0.04	0	2.71	2.04	0	0	19.96	-2.79	2.48	86.03	106.16	911.18	474.49	1027.95	594.23	917.98	500.65	1023.33	513.72
35.502	0	0.32	0.07	0.01	15.16	0.06	6.87	36.97	3.45	3.25	38.03	67.38	-2.83	98.64	98.91	45	1.96	3.76	12.58	84.68	0.55	0.42	0	3.25	3.45	0.4	0	0.76	1.86	19.52	0.03	0.01	2.5	1.89	0	0	25.14	-0.58	2.93	84.84	104.74	912	475.19	1027.22	593.54	919.16	501.77	1023.01	515.38
35.535	0	0.35	0.08	0.01	12.82	0.07	7.8	33.47	3.8	3.64	41.53	68.04	-3	98.51	98.94	38.87	2.12	3.82	13.15	84.31	0.79	0.56	0	3.64	3.8	0.56	0	1.04	2.24	21.89	0.04	0.02	2.54	2.46	0	0	19.27	-1.05	1.23	86.14	104.4	912.54	474.55	1027.38	589.39	918.13	502.88	1022.02	513.17
35.568	0	0.44	0.09	0.01	10.35	0.07	8.76	26.96	3.57	3.57	48.04	68.09	-2.43	97.92	99.2	31.85	2.33	3.22	14.36	87.95	1.01	0.74	0	3.57	2.98	0.62	0	0.96	2.6	21.82	0.04	0	2.6	2.06	0	0	24.12	-2.74	0.67	83.94	105.01	912.6	473.97	1028.11	589.97	917.82	502.14	1022.14	514.22
35.602	0	0.47	0.1	0.01	7.98	0.08	9.77	24.02	3.54	3.54	51.96	68.14	-2.27	98.73	99.26	24.4	2.77	2.22	14.2	86.87	1.29	0.87	0	3.54	2.8	0.72	0	0.68	3	26.49	0.05	0.01	3.04	1.35	0	0	17.11	0.23	2.91	84.04	107.16	910.08	473.34	1027.96	591.31	917.14	502.62	1023.93	511.56
35.635	0	0.45	0.1	0.01	7.15	0.09	10.37	23.27	3.71	3.71	53.46	68.46	-1.3	98.36	99.27	21.4	2.81	1.97	16.86	85.15	2.09	1.15	0	3.71	2.45	0.66	0	0.4	3.29	28.73	0.05	0	3.11	0.53	0	0	18.01	1.53	4.41	83.84	107.9	909.04	473.63	1027.72	592.32	917.46	503	1024.89	513.07
35.668	0	0.48	0.1	0.01	6.91	0.1	10.54	24.17	3.63	3.63	51.66	68.55	-0.17	98.71	99.22	20.22	2.96	1.95	18.36	86.06	2.08	1.21	0	3.63	2.13	0.67	0	0.22	3.81	31.16	0.06	0.01	3.42	0.26	0	0	14.54	0.3	3.42	84.98	109.33	909.24	475.17	1029.51	595.43	916.88	504.98	1025.81	514.4
35.702	0	0.53	0.11	0.01	6.15	0.11	11.31	23.72	3.8	3.83	52.56	69.49	-0.13	98.38	99.23	16.4	3.83	1.57	18.7	86.47	2.33	1.77	0	3.39	2.22	0.76	0	0.22	4.35	34.76	0.09	0.02	3.8	0	0	0	22.73	-1.47	3.66	83.56	108.93	908.52	476.19	1028.35	596.78	916.34	506.34	1024.81	516.39
35.735	0	0.53	0.11	0.01	5.54	0.12	11.94	21	3.91	4.08	58	69.88	0	98.37	99.3	13.18	4.08	1.22	20	85.3	2.16	2.18	0	3.17	1.79	0.66	0	0.2	4.51	34.51	0.09	0	3.91	0	0	0	15.36	1.49	4.63	83.98	108.35	908.41	476.76	1027.59	596.36	917	505.99	1024.98	514.92
35.769	0	0.58	0.13	0.01	4.77	0.11	13.12	20.29	4.25	5.31	59.42	70.8	0	98.68	99.3	7.84	5.31	0.71	18.65	84.28	1.6	2.16	0	2.9	1.5	0.59	0	0.17	5.06	39.31	0.11	0	4.25	0	0	0	18.59	0.42	4.3	83.03	108.86	908.6	477.12	1028.34	596.86	917.03	506.73	1025.32	517.78
35.802	0	0.5	0.14	0.01	4.36	0.11	13.26	21.46	4.15	5.57	57.09	69.03	0	98.14	99.18	5.51	5.57	0.5	18.37	79.77	1.4	2.06	0	2.25	1.32	0.46	0	0.22	4.13	43.66	0.12	0	4.15	0	0	0	14.34	-2.17	4.75	83.73	104.76	910.23	481.48	1025.47	596.84	918.7	508.11	1022.84	519.58
35.835	0	0.45	0.14	0.01	3.86	0.15	13.16	20.92	4.8	5.19	58.16	67.5	0	98.13	98.58	3.73	5.19	0.3	22.38	77.06	1.62	1.87	0	2.05	1.43	0.41	0.01	0.2	3.85	45.48	0.12	0	4.8	0	0	0	13.88	2.21	1.8	83.19	107.4	908.63	480.14	1026.77	598.28	914.75	510.76	1021.92	517.88
35.869	0	0.46	0.13	0.01	3.72	0.17	12.78	20.65	5.14	5.14	58.7	66.15	0	98.43	98.35	3.77	5.14	0.27	23.83	78.77	1.78	1.56	0	1.76	1.32	0.26	0.01	0.19	3.32	45.31	0.13	0.01	5.23	0	0	0	13.03	-1.3	4.05	83.27	109.21	906.72	480.47	1026.85	600.94	914.78	510.41	1023.76	517.38
35.902	0	0.49	0.13	0.01	3.62	0.18	12.55	19.03	4.9	4.9	61.93	66.74	0	98.69	98.25	3.35	4.9	0.26	25.39	80.54	2.36	1.74	0	1.53	1.18	0.27	0.01	0.2	3.75	43.39	0.12	0.01	5.37	0	0	0	12.29	0.4	3.91	83.43	110.74	904.78	479.95	1026.6	602.27	912.88	509.81	1023.35	517.53
35.935	0	0.47	0.13	0.01	3.54	0.23	12.42	18.42	4.75	4.75	63.16	67.82	0	98.27	98.24	3.14	4.75	0.26	28.11	79.7	2.97	1.52	0	1.39	1.04	0.26	0.01	0.15	4.37	42.65	0.12	0.01	5.81	0	0	0	14.76	1.81	4.26	83.31	110.95	903.9	479.71	1025.95	602.93	912.36	509.66	1023.01	517.87
35.969	0	0.47	0.12	0.01	3.7	0.19	11.44	20.15	4.56	4.56	59.7	71.16	0	98.54	98.28	4	4.56	0.28	23.27	79.83	2.55	1.31	0	1.3	0.98	0.25	0.01	0.14	6.29	44.39	0.14	0	6.57	0	0	0	17.46	0.94	5.07	83.79	108.73	903.75	481.5	1023.35	602.91	912.78	510.04	1021.03	520.23
36.002	0	0.54	0.11	0.01	4.31	0.2	10.8	22.41	4.61	4.61	55.17	72.47	0	98.16	98.31	8.22	4.61	0.36	24.47	84.62	2.59	1.49	0	1.18	0.92	0.25	0.01	0.18	7.07	43.31	0.13	0.01	6.59	0	0	0	13.94	2.11	5.54	84.19	106.71	903.55	481.96	1020.94	602.81	912.88	507.96	1019	519.17
36.035	0	0.57	0.1	0.01	4.45	0.21	10.21	22.77	4.75	4.75	54.46	73.26	0	98.09	98.26	9.53	4.75	0.44	23.43	87.14	2.43	1.48	0	1	0.98	0.26	0.01	0.23	7.61	42.45	0.15	0	7.48	0	0	0	16.11	2.3	3.13	84.84	107.84	903.63	480.13	1022.26	601.16	911.14	506.54	1018.21	519.45
36.069	0	0.56	0.09	0.01	4.09	0.16	9.29	21.43	4.05	4.05	57.13	70.09	0	98.32	98.19	8.83	4.05	0.49	17.81	88.56	1.67	1.09	0	0.74	0.78	0.18	0.01	0.21	5.74	41.31	0.14	0	8.1	0	0	0	12.83	1.64	2.27	85.67	106.75	902.73	478.4	1023.85	603.27	911.2	505.21	1017.4	516.08
36.102	0	0.52	0.09	0	4.45	0.12	9.04	18.98	4.08	4.08	62.04	68.65	0	98.67	98.46	10.82	4.08	0.6	13.4	87.22	1.56	0.83	0	0.82	0.82	0.17	0	0.15	4.63	35.29	0.14	0	7.29	0	0	0	4.98	0.47	2.92	86.16	108.93	902.73	477.38	1024.71	603.03	910.98	503.86	1019.57	512.54
36.136	0	0.52	0.1	0	3.95	0.09	8.95	13.2	4.12	4.12	73.59	66.1	0	98.09	98.33	7.87	4.12	0.61	8.19	86.72	1	0.55	0	0.65	0.88	0.16	0	0.08	3.31	27.99	0.15	0	7.44	0	0	0	8.04	2.3	3.64	86.25	108.18	903.3	478.31	1022.81	602.1	911.33	504.34	1019.13	513.41
36.169	0	0.52	0.11	0	3.85	0.08	9.43	10.42	4.09	4.09	79.16	64.97	0	98.47	98.33	6.69	4.09	0.56	8.37	85.68	0.98	0.42	0	0.73	1.1	0.16	0	0.07	2.69	22.79	0.14	0	6.59	0	0	0	8.88	1.17	2.85	86.06	108.45	902.67	476.96	1023.59	601.71	910.6	503.58	1018.65	512.95
36.202	0	0.51	0.12	0	3.77	0.07	9.63	8.92	4.23	4.23	80.74	63.78	-0.67	98.78	97.91	5.93	4.23	0.46	8.03	84.57	0.96	0.41	0	0.78	1.29	0.16	0	0.05	2.47	19.95	0.15	0.01	5.98	0	0	0	12.89	-0.02	2.2	85.93	109.54	901.91	476.1	1023.95	602.51	909.25	504.4	1018.51	512.2
36.236	0	0.5	0.12	0	3.55	0.07	9.6	7.11	3.55	3.55	80.8	62.26	-0.07	98.27	97.52	4.79	3.55	0.45	8.74	83.56	0.59	0.25	0	0.8	1.39	0.16	0	0.07	2.04	15.57	0.14	0	5.69	0	0	0	12.86	-1.8	0.3	87.03	107.53	903.34	475.45	1025.86	599.12	910.57	502.47	1017.28	515.71
36.269	0	0.45	0.13	0	3.33	0.07	9.61	6.21	3.14	3.14	80.79	61.58	-0.13	97.74	97.25	3.26	3.14	0.44	8.19	80.18	0.37	0.11	0	0.82	1.48	0.17	0	0.07	1.95	13.89	0.14	0	5.53	0	0	0	18.24	-3.17	-0.69	87.37	104.81	905.18	475.1	1026.51	598.23	912.28	503.5	1016.47	514.9
36.302	0	0.45	0.13	0	3.3	0.07	9.43	5.32	2.96	2.96	81.14	61.02	-0.23	97.62	96.84	3.18	2.96	0.44	7.95	79.72	0.34	0.11	0	0.82	1.5	0.17	0.01	0.08	2.07	10.46	0.16	0	5.36	0	0	0	21.37	-3.42	1.14	86.84	107.6	904.43	475.11	1025.5	600.16	911.4	504.01	1018.54	513.91
36.336	0	0.54	0.13	0	3.36	0.07	9.91	4.46	3.24	3.24	80.17	62.18	-0.36	97.76	97.01	2.85	3.24	0.33	9.29	83.77	0.36	0.09	0	0.86	1.51	0.19	0.01	0.11	2.51	6.28	0.15	0	4.92	0	0	0	19.64	-3.12	-0.03	87.19	109.77	904.98	474.65	1025.72	596.02	909.84	503.12	1018.89	515.62
36.369	0	0.6	0.13	0	3.38	0.07	10.12	4.38	3.48	3.48	79.76	63.25	-0.16	98.13	97.37	2.55	3.48	0.34	9.75	86.63	0.5	0.11	0	0.83	1.28	0.18	0.01	0.11	2.72	5.72	0.15	0	5.09	0	0	0	20.18	-2.19	0.91	87.04	109.61	904.68	473.97	1025.26	594.77	910.33	502.84	1019.25	515.11
36.402	0	0.61	0.14	0	3.5	0.07	10.42	4.19	3.9	3.9	79.16	63.39	-0.99	98.48	97.34	2.88	3.9	0.36	10.13	86.56	0.81	0.2	0	0.92	1.29	0.17	0.01	0.13	2.83	4.32	0.14	0	4.58	0	0	0	15.77	-1.13	2.46	87.2	109.52	904.24	473.24	1024.71	595.36	911.21	500.52	1020.03	512.95
36.436	0	0.64	0.15	0	3.52	0.06	10.86	3.91	3.59	4.26	78.28	61.58	-2.5	97.19	97.08	2.52	4.26	0.34	9.76	86.6	0.83	0.19	0	1.09	1.18	0.18	0.02	0.14	2.13	3.2	0.14	0	3.59	0	0	0	18.5	-4.29	1.45	87.7	106.19	905.39	472.96	1026.68	597.33	913.57	500.08	1018.98	512.99
36.469	0	0.59	0.16	0	3.52	0.06	10.98	3.86	3.47	4.33	78.03	61.98	-3.57	97.58	97.28	2.12	4.33	0.32	8.07	84.5	0.86	0.16	0	1.2	1.23	0.19	0.02	0.19	2.14	3.15	0.15	0	3.47	0	0	0	21.92	-3.51	0.8	87.55	107.79	906.83	472.39	1027.78	595.84	913.54	500.24	1020.51	513.51
36.503	0	0.56	0.16	0	3.45	0.05	10.93	3.67	2.93	3.88	78.14	60.47	-4.59	97.46	97.03	1.97	3.88	0.27	6.79	82.93	0.84	0.14	0	1.53	1.24	0.21	0.02	0.32	1.59	2.28	0.15	0	2.93	0	0	0	23.87	-3.76	0.86	87.66	107.14	908.25	473.1	1027.26	594.06	914.48	500.17	1020.57	515.11
36.536	0	0.52	0.17	0.01	3.38	0.04	10.85	3.53	2.54	3.71	78.31	60.05	-5.25	97.31	96.61	1.7	3.71	0.15	6.06	80.64	0.95	0.24	0	1.8	1	0.26	0.02	0.25	1.56	2.17	0.14	1.45	2.54	0	0	0	25.79	-4.05	0.46	88.74	105.4	909.87	474.41	1027.78	593.43	916.28	500.63	1020.24	518.03
36.569	0	0.45	0.17	0.01	3.35	0.04	10.68	3.46	2.28	3.82	78.65	59.41	-6.14	98.38	96.27	1.7	3.82	0.12	4.94	76.26	1.19	0.34	0	1.81	0.91	0.34	0.02	0.23	1.39	2.04	0.14	3.87	2.28	0	0	0	24.32	-1.46	0.4	87.65	103.49	909.9	473.97	1028.05	595.42	917.01	502.05	1019.83	513.78
36.603	0	0.34	0.19	0.01	3.42	0.04	10.88	3.44	2.04	4.56	78.24	59.2	-7.39	97.12	96.03	1.84	4.56	0.11	4.26	67.51	1.72	0.53	0	1.93	1.01	0.48	0.02	0.18	1.68	2.02	0.13	0.78	2.04	0.67	0	0	28.58	-4.42	0.37	86.76	106.55	909.81	473.91	1027.02	591.19	914.77	504.3	1020.78	515.14
36.636	0	0.31	0.2	0.01	3.48	0.04	10.92	3.56	2.11	4.78	78.16	59.43	-7.34	98.04	96.11	2.38	4.78	0.09	4.68	65.11	1.89	0.84	0	1.97	0.94	0.5	0.03	0.16	1.63	2.24	0.13	0.14	2.11	1.27	0	0	28.01	-2.44	0.85	85.72	106.8	908.25	473.01	1025.73	590.49	913.85	502.73	1019.7	516.97
36.669	0	0.27	0.23	0.01	3.65	0.04	11.25	3.78	2.16	4.98	77.5	60.53	-7.04	97.93	96.78	2.91	4.98	0.07	5.52	62.16	1.72	0.81	0	1.87	0.86	0.58	0.03	0.23	1.69	2.56	0.13	0.02	2.16	2.6	0	0	26.55	-2.71	1.27	85.94	104.78	909.05	474.66	1024.31	589.92	914.86	502.82	1018.72	516.63
36.703	0	0.3	0.27	0.01	3.8	0.05	11.57	4.1	2.45	5.32	76.86	61.25	-5.29	98.56	97.12	3.91	5.32	0.08	9.56	65.34	2.08	1.37	0	1.74	0.9	0.69	0.03	0.35	1.91	3.26	0.13	0.02	2.45	4.54	0	0	24.97	-0.86	2.59	85.42	101.97	909	475.69	1021.16	587.85	915.69	502.97	1016.8	516.15
36.736	0	0.36	0.34	0.01	3.96	0.07	12.49	4.37	2.57	5.88	75.02	62.19	-3.81	97.88	97.71	4.35	5.88	0.08	13.58	69.69	2.03	2.2	0	1.81	0.94	0.73	0.03	0.49	1.79	3.79	0.13	0	2.57	6.75	0	0	23.55	-2.84	3.21	85.27	106.26	906.36	474.42	1023.25	591.3	913.81	502.3	1019.19	515.98
36.77	0	0.47	0.46	0.01	4.12	0.09	14.31	4.48	2.59	8.26	71.37	63.01	-3.63	98.67	98.04	3.95	8.26	0.07	18.49	74.37	3.33	3.33	0	1.87	0.94	0.88	0.03	0.68	1.92	4.5	0.13	0.01	2.59	9.06	0	0	21.75	0.46	2.72	85.21	105.89	906.28	475.19	1022.76	594.79	913.17	503.11	1018.56	513.41
36.803	0	0.56	0.5	0.01	4.37	0.1	15.8	4.89	2.68	9.79	68.39	63.93	-3.9	98.62	98.53	3.91	9.79	0.11	19.33	77.87	2.66	3.04	0	1.93	1.21	1.09	0.02	0.65	1.75	6.25	0.14	0	2.68	9.52	0	0	22.99	0.65	4.11	85.13	103.76	906.47	476.73	1020.61	594.23	914.41	503.46	1017.51	515.11
36.836	0	0.7	0.45	0.01	4.58	0.09	16.77	5.13	2.8	10.89	66.47	64.83	-4.81	98.39	98.96	3.92	10.89	0.14	18.4	83.01	2.24	2.81	0	1.99	1.48	1.1	0.01	0.61	1.76	6.99	0.15	0	2.8	8.42	0	0	21.74	-1.45	3.83	85.54	105.27	905.22	475.92	1021.02	592.43	913.11	502.97	1017.51	516.44
36.87	0	0.83	0.43	0.01	4.77	0.09	18.29	5.55	2.45	11.97	63.43	65.96	-5.72	98.66	99.14	3.89	11.97	0.19	18.87	86.89	2	2.33	0	2.42	1.73	1.29	0.01	0.51	1.35	8.74	0.14	0	2.45	7.39	0	0	18.66	-0.5	3.31	86	105.18	905.37	475.57	1021.07	593.42	912.76	502.16	1017.26	514.1
36.903	0	0.87	0.4	0.01	4.77	0.09	18.55	5.93	2.55	12	62.9	65.86	-5.47	98.71	99.09	3.64	12	0.28	18.77	87.45	1.28	2.05	0	2.31	2.42	1.36	0.01	0.61	1.22	10.68	0.16	0.01	2.55	6.66	0	0	20.88	0.3	2.82	85.49	104.35	904.93	474.48	1021.81	595.38	913.03	500.37	1016.51	513.79
36.936	0	0.94	0.37	0.01	4.79	0.09	18.5	6.01	3.01	12.03	63	66.82	-6.05	98.45	99.03	3.7	12.03	0.35	17.57	89.67	1.13	1.57	0	2.29	3.01	1.14	0.01	0.73	1.22	10.92	0.16	0	2.61	5.97	0	0	24.95	-1.23	2.84	84.79	105.53	905.7	475.11	1021.78	594.95	912.85	501.39	1017.43	515.48
36.97	0	0.97	0.31	0.01	4.75	0.08	18.91	6.17	3.56	12.84	62.18	67.66	-6.93	98.4	98.96	3.19	12.84	0.34	16.13	89.74	1.11	1.09	0	2.28	3.56	1.2	0.01	0.67	1.11	12.17	0.16	0.01	2.89	4.36	0	0	22.11	-1.41	2.68	85.63	105.49	904.84	474.73	1022.49	596.55	912.59	501.24	1017.28	514.18
37.003	0	0.97	0.28	0.01	4.8	0.08	18.84	6.07	3.82	12.71	62.31	68.12	-7.09	98.53	98.96	3.55	12.71	0.39	15.69	89.96	1.08	1.03	0	2.42	3.82	1.1	0.01	0.63	1.15	11.37	0.15	0	2.93	3.33	0	0	23.08	-0.96	2.98	85.62	104.38	906.04	475.43	1023.39	597.44	914.44	501.81	1018	514.9
37.036	0	1	0.26	0.01	5.01	0.08	19.6	6.31	4.21	14.08	60.81	68.96	-7.7	97.68	99.06	4.07	14.08	0.39	15.78	90.22	1.24	0.86	0	2.3	4.21	1.02	0.01	0.49	1.04	11.72	0.15	0.01	3.16	2.69	0	0	21.48	-3.3	2.86	86.26	105.56	906.88	476.26	1023	595.36	913.94	502.66	1018.72	515.47
37.07	0	1.05	0.23	0.01	5.16	0.1	20.28	7.08	4.88	15.6	59.44	70.1	-6.99	98.53	99.05	4.77	15.6	0.37	17.16	91.09	1.32	0.71	0	2.15	4.88	0.71	0.01	0.43	1.1	14.02	0.17	0.01	4.08	2.06	0	0	16.78	-0.96	3.46	86.31	104.92	907.19	476.78	1022.6	595.6	914.74	501.81	1018.85	514.81
37.103	0	1.01	0.24	0.01	5.11	0.11	20.16	7.13	5.26	15.41	59.68	70.53	-6.44	98.2	98.94	4.95	15.41	0.37	17.89	90.19	1.38	0.72	0	2.22	5.26	0.77	0.01	0.55	1.19	14.16	0.18	0	4.3	2.57	0	0	18.52	-1.99	2.47	85.68	104.12	907.74	475.93	1024.52	595.9	915.6	501.39	1018.81	515.11
37.137	0	1.01	0.21	0.01	5.07	0.19	20.31	8.53	5.4	15.37	59.38	70.3	-1.61	97.94	98.84	5.96	15.37	0.36	25.8	91.69	1.61	0.82	0	2.12	5.22	0.62	0.01	0.79	1.33	17.91	0.21	0.01	5.4	2.37	0	0	19.36	-2.69	2.85	85.9	103.53	909.65	478.51	1023.54	596.09	916.41	505.24	1019.52	514.69
37.17	0	1.06	0.21	0.01	4.97	0.2	20.1	8.53	5.94	15.45	59.79	69.78	-0.93	98.41	99.01	5.61	15.45	0.33	26.16	93.25	1.91	0.93	0	2.08	4.73	0.63	0.01	0.75	1.64	18.13	0.22	0	5.94	2.52	0	0	19.63	-1.37	2.51	84.93	106.98	907.31	475.68	1024.98	593.35	914.24	503.7	1020.35	517.31
37.203	0	1.04	0.19	0.01	4.75	0.23	19.31	9	6.04	14.77	61.38	68.12	0	98.25	98.99	5.22	14.77	0.29	27.87	93.7	2.72	1.59	0	1.93	3.79	0.7	0	0.54	1.83	19.96	0.22	0.01	6.04	2.04	0	0	25.67	-1.85	3.95	82.5	107.71	906.36	475.56	1024.84	594.04	914.35	506.64	1021.55	517.16
37.237	0	1.02	0.19	0.01	4.49	0.29	18.88	8.52	6.31	14.09	62.24	66.64	0	98.63	99.04	4.38	14.09	0.27	31.67	94.01	3.34	2.08	0	1.64	2.9	0.69	0	0.33	2.07	19.33	0.23	0.01	6.31	1.87	0	0	20.88	-0.6	4.87	84.03	107.63	905.73	476.64	1024.13	595.04	914.5	506.27	1021.61	516.79
37.27	0	1.05	0.19	0.01	4.37	0.28	18.55	8.6	6.52	14.25	62.9	65.25	0	98.61	98.97	3.57	14.25	0.24	30.53	94.32	3.22	2.24	0	1.44	2.21	0.6	0.01	0.22	2.19	20.49	0.23	0	6.52	1.93	0	0	18.27	0.69	4.26	84.78	106.6	906.78	478.67	1024.04	598.33	914.9	507.34	1021.17	515.7
37.303	0	1.07	0.19	0.01	4.19	0.34	18.69	9.3	6.8	14.03	62.63	64.92	0	98.52	98.82	2.84	14.03	0.23	33.62	94.72	3.15	3.05	0	1.31	2.07	0.57	0	0.18	2.17	23.47	0.22	0	6.8	1.89	0	0	12.58	-1	3.85	85.29	103.65	908.19	480.52	1022.21	597.89	915.81	505.88	1018.98	515.77
37.337	0	1.01	0.17	0.01	3.92	0.4	17.85	8.75	7.43	12.87	64.3	65.27	0	98.46	98.78	2.09	12.87	0.24	34.89	94.43	2.8	2.91	0	1.15	1.9	0.52	0	0.19	2.4	22.63	0.19	0	7.43	1.59	0	0	14.25	-1.2	3.38	85.36	106.08	907.03	478.97	1023.73	595.67	914.58	505.43	1019.89	518.25
37.37	0	1.07	0.15	0.01	3.89	0.52	18.27	8.71	7.93	13.29	63.45	65.82	0	98.45	98.82	1.97	13.29	0.24	38.68	95.84	3.13	3.26	0	1.07	1.59	0.55	0	0.22	2.67	22.58	0.19	0.01	7.93	0.58	0	0	17.83	1.24	2.71	84.51	105.43	907.89	478.79	1023.86	597.01	914.74	506.25	1019.7	516.27
37.403	0	1.01	0.13	0.01	3.66	0.66	17.11	9.13	8.97	12.41	65.78	66.63	0	98.68	98.75	2.11	12.41	0.28	40.95	96.14	4.28	3.66	0	1.03	1.48	0.66	0	0.29	3.19	23.71	0.2	0.01	8.97	0.03	0	0	22.43	-0.44	3.11	83.73	108.06	904.92	477.17	1023.79	596.03	912.34	506.89	1019.73	518.83
37.437	0	0.98	0.11	0.01	3.49	0.94	16.33	9.48	10.34	12.17	67.33	68.29	0	98.51	98.63	2.4	12.17	0.31	44.51	96.62	5.81	3.94	0	1.03	1.55	0.86	0	0.35	4.26	24.5	0.21	0.01	10.34	0	0	0	21.6	-1.04	3.52	83.45	107.79	903.34	476.75	1021.91	595.31	911.02	506.9	1018.23	518.03
37.47	0	0.93	0.11	0.01	3.4	0.76	14.82	9.79	10.21	11.39	70.37	68.25	0	98.45	98.43	3.01	11.39	0.34	40.99	96.52	7.57	4.65	0	1.02	1.53	0.7	0.01	0.26	4.43	24.93	0.2	0.02	10.21	0	0	0	17.32	1.24	4	83.8	106.33	903.24	478.03	1020.2	595.49	911.24	505.92	1017	516.97
37.504	0	0.89	0.1	0.01	3.27	0.76	12.95	12.37	11.11	11.11	74.1	69.7	0	98.56	98.3	3.89	11.11	0.33	37.99	96.87	9.2	5.69	0	0.78	1.45	0.69	0.01	0.16	5.4	30.49	0.2	0.01	11.76	0	0	0	17.57	0.88	4.03	83.72	108.09	901.39	478.18	1020.28	597.08	909.48	507.65	1017.13	517.35
37.537	0	0.89	0.09	0.01	3.54	0.65	12.6	13.75	11.27	11.27	72.49	70.85	0	98.73	98.46	5.08	11.27	0.37	34.01	96.59	6.76	5.3	0	0.65	1.47	0.64	0.01	0.16	5.93	32.04	0.2	0.01	12.35	0	0	0	13.87	0.22	4.93	84.34	106.96	901.92	480.2	1019.58	599.94	910.62	508.01	1017.22	516.76
37.57	0	0.87	0.09	0.01	3.64	0.61	12.46	16.02	11.26	11.26	67.96	70.15	0	98.33	98.59	5.55	11.26	0.39	32.13	97.1	4.96	3.09	0	0.55	1.18	0.54	0.01	0.13	5.38	35.71	0.21	0.01	12.69	0	0	0	12.39	-1.63	4.44	85.13	106.92	902.16	482.26	1020.45	605.36	910.74	508.99	1017.35	517.15
37.604	0	0.92	0.09	0	3.8	0.71	13.3	16.96	12.7	12.7	66.08	69.76	0	98.03	98.47	5.78	12.7	0.33	34.24	97.84	3.94	1.8	0	0.44	0.99	0.39	0.01	0.1	5.27	37.3	0.2	0	12.96	0	0	0	6.73	-2.47	3.42	86.19	105.95	901.92	481.16	1023.84	607.33	912	507.02	1017.49	516.91
37.637	0	0.95	0.09	0	3.48	0.79	13.79	12.2	13.04	13.04	72.41	68.37	0	97.19	97.86	3.65	13.04	0.22	35.76	97.45	3.39	1.23	0	0.44	1.18	0.34	0.01	0.11	5.07	30.9	0.21	0	13.24	0	0	0	1.84	-4.29	4.22	86.57	106.5	900.57	479.71	1026.89	611.05	913.19	505.61	1019.3	514.78
37.67	0	0.99	0.1	0	3.37	0.6	14.24	8.91	12.29	14.02	71.53	66.7	0	94.96	97.24	2.1	14.02	0.13	32.53	96.49	3.8	0.77	0	0.42	1.36	0.28	0.01	0.1	4.74	24.73	0.21	0	12.29	0	0	0	4.69	-7.32	1.67	86.77	105.56	901.35	477.02	1031.08	610.3	914.09	504.14	1019.08	515.09
37.704	0	0.95	0.11	0	3.26	0.51	13.98	7.53	12.27	14.22	72.03	64.45	0	98.65	96.95	1.63	14.22	0.12	29.72	95.27	3.71	0.9	0	0.43	1.35	0.2	0.01	0.07	3.79	21.11	0.2	0	12.27	0	0	0	7.93	-0.54	4.86	86.63	104.42	906.76	479.74	1025.02	602.07	917.11	503.42	1020.71	516.47
37.737	0	0.91	0.11	0	3.16	0.36	13.2	6.7	11.74	13.43	73.6	62.39	0	98.29	96.41	1.18	13.43	0.12	24.66	93.91	2.8	1.04	0	0.44	1.51	0.2	0.01	0.1	3.22	19.08	0.19	0	11.74	0	0	0	4.92	-1.76	4.39	86.51	106.18	905.99	478.28	1027.02	603.47	916.38	502.95	1021.97	514.09
37.771	0	0.91	0.11	0	3.02	0.44	13.16	5.35	12.11	13.11	73.68	60.62	0	96.62	95.58	0.87	13.11	0.12	27.31	93.4	1.76	1.17	0	0.53	1.91	0.16	0.01	0.11	3.12	14.5	0.2	0	12.11	0	0	0	9.74	-5.24	2.81	86.9	105.47	905.73	477.01	1030.82	605.61	917.31	502.67	1021.89	516.34
37.804	0	0.91	0.11	0	2.78	0.33	11.65	3.96	11.54	12.27	76.69	55.8	0	95.83	93.31	0.6	12.27	0.1	23.79	92.73	1.45	0.78	0	0.52	2.34	0.14	0.02	0.16	2.92	9.46	0.21	0	11.54	0	0	0	8.5	-6.32	2.66	87.19	106.91	906.58	477.05	1032.81	606.31	917.9	502.73	1023.89	516.78
37.837	0	0.85	0.11	0	2.57	0.31	10.55	3.56	11.72	11.84	78.9	52.29	0	97.73	91.51	0.52	11.84	0.09	22.13	90.23	1.34	0.57	0	0.53	2.77	0.14	0.02	0.23	2.97	8.74	0.21	0	11.72	0	0	0	11.79	-3.18	3.66	87.27	107.57	908.06	477.75	1030.95	603.76	918.38	502.4	1024.78	518.28
37.871	0	0.77	0.11	0.01	2.37	0.35	9.79	3.04	10.28	10.28	80.42	49.44	0	97.38	89.65	0.49	10.28	0.11	25.6	87.75	1.62	0.51	0	0.55	3.4	0.1	0.02	0.28	2.85	6.67	0.21	0	10.9	0	0	0	16.27	-3.93	1.8	87.2	105.43	909.42	476.91	1031.22	601.69	918.59	503.24	1023.11	517.15
37.904	0	0.69	0.12	0	2.61	0.21	10.19	3.15	9.65	9.76	79.62	53.18	0	98.09	91.59	0.71	9.76	0.2	19.29	85.16	1.25	0.39	0	0.57	3.33	0.08	0.02	0.28	2.23	5.3	0.2	0	9.65	0	0	0	17.67	-2.31	3.39	86.82	105.61	910.51	477.36	1029.46	600.27	919.47	502.81	1024.16	516.76
37.937	0	0.69	0.12	0	2.69	0.18	10.31	3.23	9.36	9.5	79.38	54.9	0	98.32	92.38	0.8	9.5	0.26	17.37	85.56	1.27	0.33	0	0.55	3.4	0.09	0.02	0.27	2.03	4.95	0.21	0	9.36	0	0	0	12.18	-1.65	3.13	86.58	108.95	910.15	475.89	1029.99	597.21	917.69	501.86	1025.82	515.17
37.971	0	0.65	0.13	0.01	2.71	0.12	10.08	3	8.27	9.54	79.85	54.56	0	98.64	91.94	0.75	9.54	0.31	12.71	83.14	1.32	0.31	0	0.51	3.67	0.09	0.02	0.25	1.43	3.55	0.22	0	8.27	0	0	0	13.55	0.58	3.23	86.3	105.31	911.08	474.98	1029.81	597.86	919.86	500.73	1024.54	512.27
38.004	0	0.66	0.14	0.01	2.79	0.09	10.18	3.01	7.54	9.47	79.64	56.21	-0.84	98.78	92.17	0.69	9.47	0.32	9.23	82.83	1.29	0.27	0	0.54	4.27	0.1	0.02	0.3	1.33	3.48	0.22	0	7.54	0	0	0	14.72	0.01	3.75	86.3	102.25	911.52	474.62	1028.66	597.01	921.32	500.3	1023.06	510.57
38.037	0	0.53	0.15	0.01	2.93	0.08	10.57	3.03	6.74	9.71	78.86	56.86	-2.8	98.31	92.82	0.67	9.71	0.36	7.45	76.13	1.33	0.24	0	0.54	3.96	0.11	0.02	0.29	1.12	2.97	0.22	0.01	6.74	0	0	0	11.92	-1.68	3.37	86.69	105.48	911.52	473.87	1029.3	595.29	919.83	499.04	1024.65	510.83
38.071	0	0.48	0.16	0.01	3.2	0.07	11.71	3.03	5.55	10.3	76.59	58.56	-5.23	97.37	93.99	0.71	10.3	0.4	6.7	72.45	1.58	0.38	0	0.8	3.65	0.12	0.02	0.23	1.11	1.7	0.2	0	5.55	0	0	0	20.61	-3.95	2.3	87.57	106.5	912.46	473.96	1029.61	592.67	919.25	499.97	1024.7	514.88
38.104	0	0.35	0.17	0.01	3.21	0.06	11.57	3.01	5.14	10.14	76.86	57.4	-5.63	96.56	93.66	0.69	10.14	0.46	6.27	63.81	1.45	0.35	0	0.83	3.38	0.14	0.02	0.25	1.16	1.83	0.19	0	5.14	0	0	0	24.15	-5.32	1.17	87.58	106.11	913.21	473.46	1030.44	592.66	919.3	499.94	1024.33	514.98
38.138	0	0.22	0.17	0.01	3.1	0.05	10.85	2.98	4.57	8.17	78.3	56.34	-5.36	96.98	93.68	0.51	8.17	0.39	5.31	52.64	1.09	0.28	0	0.96	2.82	0.17	0.02	0.29	1.06	1.82	0.18	0	4.57	0	0	0	25.99	-4.65	-0.16	87.43	106.28	913.94	472.3	1032.96	592.22	919.87	499.48	1024.88	515.83
38.171	0	0.23	0.16	0.01	3.01	0.05	10.31	2.96	4.55	7.56	79.38	53.67	-4.51	96.45	93.28	0.46	7.56	0.3	5.62	54.32	0.98	0.27	0	0.94	1.89	0.24	0.02	0.2	1.17	2.21	0.17	0	4.55	0	0	0	27.98	-5.49	0.32	88	102.9	915.35	474.18	1031.95	592.43	922.21	500.5	1023.73	517.34
38.204	0	0.22	0.17	0	3.12	0.05	10.59	3.11	4.47	7.35	78.82	54.53	-4.47	96.79	94.34	0.55	7.35	0.26	5.73	53.73	0.88	0.27	0	0.94	1.23	0.28	0.02	0.17	1.25	2.35	0.17	0.01	4.47	0.14	0	0	31.5	-4.98	1.24	87.61	104.57	916.42	474.77	1031.45	590.77	922.6	500.42	1025.37	519.77
38.238	0	0.2	0.17	0.01	3.1	0.05	10.18	3.04	4.21	6.99	79.63	54.46	-4.51	97.39	93.88	0.7	6.99	0.16	5.35	51.24	0.9	0.35	0	0.95	0.72	0.36	0.02	0.12	1.68	2.14	0.16	0.41	4.21	0.3	0	0	26.2	-3.91	-1.15	89.12	105.06	916.01	473.37	1031.57	588.93	920.36	499.87	1023.55	519.58
38.271	0	0.18	0.19	0.01	3.2	0.05	10.29	3.19	3.71	6.69	79.42	56.24	-5.47	97.73	94.67	0.95	6.69	0.11	5	49.38	1.58	0.5	0	0.9	0.45	0.53	0.02	0.07	1.78	2.34	0.14	2.27	3.71	1.27	0	0	27.08	-3.18	-0.35	87.67	102.52	917.6	473.47	1030.38	586.39	922.05	500.49	1023.6	514.62
38.304	0	0.17	0.23	0.01	3.28	0.04	10.37	3.27	2.98	6.85	79.27	56.21	-7.13	97.37	94.89	1.18	6.85	0.09	4.07	47.77	2.28	0.58	0	0.78	0.33	0.8	0.02	0.08	1.55	2.54	0.12	1.11	2.98	2.64	0	0	25.01	-3.94	-1.05	87.92	102.41	917.42	472.37	1031.4	587.36	921.8	500.22	1023.55	511.86
38.338	0	0.21	0.27	0.01	3.35	0.04	10.55	3.33	2.58	7.5	78.91	56.13	-8.25	96.04	94.68	1.44	7.5	0.07	4.18	52.73	3.1	0.65	0	0.86	0.24	1.14	0.02	0.09	1.72	2.96	0.1	0.34	2.58	3.47	0	0	27.46	-6.06	-1.61	88.76	102.89	918.41	472.27	1031.72	585.58	922.05	498.88	1023.67	515.01
38.371	0	0.3	0.29	0.01	3.5	0.04	11.3	3.4	2.54	8.48	77.41	57.16	-8.68	96.88	95.22	1.52	8.48	0.06	4.87	60.94	3.1	0.8	0	0.91	0.2	1.17	0.02	0.1	1.7	2.86	0.09	0.08	2.54	3.99	0	0	27.68	-4.82	-1.31	88.14	102.22	918.3	471.7	1030.75	584.14	922.12	498.72	1023.06	514.89
38.404	0	0.37	0.33	0.01	3.76	0.04	12.14	3.64	2.09	8.9	75.71	58.7	-9.21	97.5	96.18	2.01	8.9	0.06	5.7	66.52	2.92	0.83	0	0.95	0.19	1.91	0.02	0.11	1.53	3.11	0.08	0.05	2.09	4.99	0	0	27.89	-3.68	-0.56	86.42	104.04	916.8	469.99	1031.25	584.44	920.96	499.48	1024.38	510.89
38.438	0	0.36	0.39	0.01	4.13	0.04	13.6	3.89	1.79	10.11	72.79	60.91	-9.45	97.25	97.04	2.33	10.11	0.06	7.44	64.31	2.4	0.84	0	1.05	0.25	2.66	0.02	0.11	1.81	3.59	0.07	0.01	1.79	6.05	0	0	30.92	-4.16	0.86	86.06	103.16	916.82	472.24	1030.3	585.72	922.35	500.02	1024.32	515.69
38.471	0	0.3	0.42	0.01	4.13	0.04	13.64	3.86	1.67	10.09	72.71	60.26	-9.81	98.5	96.92	2.22	10.09	0.07	6.39	59.29	1.8	0.59	0	1.11	0.33	2.69	0.02	0.16	1.6	3.62	0.07	0.01	1.67	6.64	0	0	26.61	-1.07	0.61	85.64	105.84	914.5	470.9	1030.92	588.05	919.75	499.83	1024.89	511.94
38.505	0	0.35	0.44	0.01	4.29	0.04	14.45	4.05	1.71	10.59	71.11	61.51	-9.65	97.36	97.36	2.18	10.59	0.1	7.25	63.08	1.35	0.62	0	1.2	0.5	2.94	0.01	0.28	1.8	4.39	0.06	0.01	1.71	6.98	0	0	26.64	-3.96	2.42	85.71	102.66	914.68	472.24	1027.6	585.65	921.35	498.75	1022.93	513.55
38.538	0	0.41	0.38	0.01	4.31	0.05	14.91	4.15	1.69	10.32	70.17	62.33	-9.38	98.28	97.88	2.05	10.32	0.11	8.11	67.37	1.41	0.65	0	1.44	0.68	2.76	0.01	0.2	1.73	4.6	0.05	0.01	1.69	5.62	0	0	23.6	-1.78	5.66	86.38	102.42	912.68	473.82	1025.34	590.21	921.76	499.58	1023.41	512.13
38.571	0	0.49	0.33	0.01	4.37	0.05	15.38	4.23	1.71	10.46	69.25	63.05	-9.51	98.68	98.39	2.03	10.46	0.11	8.45	72.46	1.55	0.78	0	1.47	0.92	2.61	0.01	0.18	1.59	4.6	0.05	0.01	1.71	4.37	0	0	21.91	-0.41	6.2	86.77	104.79	910.8	473.8	1026.07	590.21	920.66	499.98	1024.4	514.73
38.605	0	0.5	0.33	0.01	4.32	0.06	16.03	4.4	1.84	10.73	67.93	63.2	-8.49	98.35	98.54	1.89	10.73	0.14	11.69	72.7	2.19	1.86	0	1.52	1.36	3.43	0.01	0.21	1.42	5.57	0.05	0.01	1.84	4.2	0	0	18.93	-1.57	3.25	85.87	103.91	911.42	472.67	1025.72	586.97	918.73	499.49	1021.82	512.51
38.638	0	0.54	0.34	0.01	4.25	0.07	16.25	4.66	2.05	10.83	67.5	63.83	-7.53	98.44	98.64	1.92	10.83	0.15	14.66	75.03	3.27	2.55	0	1.44	1.76	3.27	0.01	0.22	1.44	6.87	0.06	0.02	2.05	4.61	0	0	21.26	-1.28	5.32	85.13	105.34	910.42	473.87	1026.29	591.56	919.44	501.17	1024.1	513.12
38.671	0	0.59	0.34	0.01	4.19	0.08	16.9	4.85	2.14	11.64	66.19	64.09	-7.06	98.38	98.43	1.67	11.64	0.14	17.77	76.59	4.4	3.94	0	1.45	2.11	3.12	0.02	0.42	1.4	8.3	0.06	0.01	2.14	4.49	0	0	24.12	-1.45	5.93	84.18	105.98	908.8	474.09	1025.38	591.29	918.42	502.17	1023.6	515.18
38.705	0	0.64	0.34	0.01	4.17	0.1	17.97	4.95	2.21	12.84	64.06	63.83	-6.71	97.82	98.19	1.28	12.84	0.12	20.4	77.51	4.82	4.25	0	1.55	2.21	2.68	0.02	0.61	1.13	9.48	0.06	0	2.2	4.22	0	0	24.65	-2.97	4.52	85.05	105.41	910.45	476.27	1026.4	593.11	918.9	503.73	1023.42	517.44
38.738	0	0.74	0.34	0.01	4.19	0.1	18.27	5.12	2.37	12.99	63.46	63.72	-5.92	98.27	98.22	1.18	12.99	0.1	21.2	81.73	4.21	2.92	0	1.53	2.13	2.17	0.02	0.53	1.07	10.42	0.07	0	2.37	4.2	0	0	21.14	-1.81	3.56	85.75	104.12	910.27	477.18	1024.8	593.98	917.76	504.01	1021.23	515.62
38.772	0	0.75	0.37	0.01	4.43	0.09	19.6	5.35	2.77	14.84	60.79	64.09	-7.1	98.73	98.3	0.89	14.84	0.1	17.86	80.52	2.02	1.08	0	1.6	2.25	1.32	0.02	0.44	0.76	11.76	0.09	0	2.77	4.75	0	0	22.25	0.24	4.61	85.72	106.47	908.47	476.45	1025.6	593.57	917.16	504.16	1022.67	518.43
38.805	0	0.7	0.37	0.01	4.24	0.09	18.94	5.37	3.36	14.26	62.11	64.09	-6.29	98.51	98.09	0.67	14.26	0.11	17.35	79.3	1.83	0.98	0	1.73	2.45	0.92	0.03	0.46	0.71	12.29	0.1	0	3.36	5.24	0	0	21.39	-1.04	3.97	85.72	105.7	907.95	476.48	1024.21	593.73	916.05	503.01	1020.75	517.45
38.838	0	0.69	0.34	0.01	4.08	0.08	17.71	5.03	3.34	13.39	64.58	63.5	-6.67	98.69	97.51	0.67	13.39	0.14	15.22	79.73	1.78	0.7	0	1.69	2.71	0.86	0.03	0.45	0.71	11.15	0.1	0	3.34	4.69	0	0	16.07	-0.41	3.83	86.15	106.65	906.07	475.26	1025.34	598.96	915.01	500.88	1020.88	513.77
38.872	0	0.54	0.28	0.01	3.74	0.07	15.21	5.07	3.58	10.87	69.59	62	-6.17	98.21	96.74	0.78	10.87	0.16	11.78	75.55	1.33	0.48	0	1.74	2.68	0.59	0.03	0.49	0.64	11.98	0.12	0	3.58	3.55	0	0	13.11	-1.98	3.4	87.19	110.22	906.97	475.07	1028.21	597.92	914.83	501.38	1024.2	515.06
38.905	0	0.47	0.23	0.01	3.56	0.07	13.95	4.87	4.09	10.35	72.1	60.37	-5.81	97.15	96.08	0.92	10.35	0.2	10.31	72.65	1.56	0.43	0	1.62	2.49	0.45	0.03	0.4	0.65	11.48	0.13	0	4.09	2.24	0	0	20.18	-4.36	2.2	87.6	107.91	907.47	475.35	1027.87	598.21	915.17	501.24	1021.88	517.28
38.938	0	0.45	0.21	0.01	3.57	0.06	13.4	4.82	4.05	9.76	73.21	60.01	-5.92	97.83	96.15	1.27	9.76	0.25	9.26	71.78	1.58	0.32	0	1.56	2.23	0.45	0.02	0.32	0.7	10.73	0.14	0	4.05	1.55	0	0	20.71	-2.96	2.55	87.47	107.03	908.07	475.51	1027.18	597.26	915.91	500.9	1021.65	517.41
38.972	0	0.4	0.16	0	3.43	0.07	12	5.02	5.08	8.28	76	59.38	-3.78	96.38	96.01	2.05	8.28	0.34	9.07	71.23	1.34	0.28	0	1.48	2.05	0.38	0.02	0.37	0.81	11.03	0.16	0	5.08	0.16	0	0	26.65	-5.59	1.09	87.51	106.84	909.63	476.04	1027.15	594.33	915.61	502.42	1021.02	519.79
39.005	0	0.36	0.15	0	3.41	0.08	11.6	4.92	5.07	7.9	76.8	58.27	-2.86	96.48	95.55	2.49	7.9	0.44	10.23	68.93	1.31	0.2	0	1.4	1.94	0.39	0.02	0.32	0.88	10.46	0.16	0	5.07	0	0	0	23.52	-5.44	1.41	87.58	109.7	907.6	474.19	1028.28	594.87	913.86	502.41	1022.42	518.2
39.038	0	0.35	0.15	0	3.55	0.07	11.54	5.03	4.89	7.78	76.92	58.86	-3.37	97.97	96.02	3.09	7.78	0.46	9.28	68.36	1.15	0.19	0	1.27	1.77	0.42	0.02	0.28	0.87	9.92	0.17	0	4.89	0	0	0	17.1	-2.62	2.36	87.26	105.89	909.08	475.56	1025.57	592.48	915.74	502.47	1020.91	514.83
39.072	0	0.45	0.14	0	3.61	0.09	11.76	5.63	5.71	8.48	76.47	59.27	-1.64	98.44	96.41	3.62	8.48	0.45	12.34	75.61	1.63	0.4	0	1.07	1.59	0.46	0.02	0.34	1.04	11.87	0.24	0.01	5.71	0	0	0	21	1.28	2.8	85.39	104.14	909.7	476.19	1024.25	593.67	916.6	503.12	1020.15	514.15
39.105	0	0.53	0.14	0.01	3.54	0.12	12.38	5.99	5.92	8.99	75.24	59.31	-0.1	97.98	96.76	3.04	8.99	0.33	16.81	80.11	2.72	0.96	0	0.99	1.26	0.48	0.02	0.23	1.15	13.79	0.26	0.01	5.92	0	0	0	21.63	-2.58	3.3	84.79	106.73	908.44	476.33	1025.84	593.73	915.83	505.72	1022.02	516.46
39.139	0	0.64	0.15	0.01	3.17	0.24	12.84	5.6	5.79	8.56	74.31	60.45	0	98.57	97.34	2.14	8.56	0.24	29	86.76	8.31	4.73	0	0.86	0.96	0.4	0.01	0.11	1.28	12.49	0.23	0	5.79	0.2	0	0	21.17	-0.84	3.66	83.74	107.82	907.46	476.74	1026.06	595.34	915.25	506.84	1022.51	517.77
39.172	0	0.69	0.17	0.01	3.23	0.22	13.57	5.54	5.38	8.96	72.87	61.25	0	98.25	97.76	1.55	8.96	0.14	28.82	87.57	8.05	5.21	0	0.87	0.95	0.37	0.01	0.1	1.28	12.47	0.2	0	5.38	0.78	0	0	15.33	-1.86	3.92	83.54	105.8	909.56	479.23	1025.94	595.96	917.47	506.09	1022.6	517.96
39.205	0	0.72	0.17	0.01	3.12	0.37	14.61	5.92	5.83	9.81	70.79	61.23	0	98.14	97.78	1.05	9.81	0.08	36.66	89.09	9.55	5.06	0	0.84	1.03	0.33	0.02	0.07	1.24	14.72	0.21	0	5.83	0.82	0	0	17.86	-2.17	4.17	82.43	106.58	908.74	479.69	1025.98	596.94	916.88	508.31	1022.83	519.98
39.239	0	0.72	0.18	0.01	3.13	0.34	14.69	5.56	5.88	9.87	70.62	61.07	0	98.38	97.5	0.64	9.87	0.04	35.16	88.62	8.02	3.25	0	0.79	1.22	0.33	0.02	0.08	1.44	13.84	0.22	0	5.88	1.44	0	0	13.08	-1.48	4.14	82.67	109.79	907.59	479.66	1028.35	600.42	915.84	510.84	1025.23	520.17
39.272	0	0.8	0.19	0.01	3.04	0.59	15.44	6	6.68	9.78	69.12	60.26	0	97.26	97.09	0.43	9.78	0.03	43.38	91.39	6.91	3.12	0	0.8	1.42	0.3	0.03	0.13	1.43	16.4	0.25	0	6.68	2.14	0	0	16.03	-4.14	3.07	82.4	107.12	909.99	484.18	1027.82	602.01	917.09	513.65	1023.89	522.02
39.305	0	0.84	0.18	0.01	3	0.64	15.42	6.6	6.93	10.2	69.16	58.42	0	97.21	96	0.33	10.2	0.02	44.25	91.86	5.55	1.74	0	0.82	1.57	0.27	0.03	0.2	1.52	20.04	0.28	0	6.93	1.87	0	0	20.61	-4.25	1.6	80.9	108.65	908.45	484	1027.97	603.52	914.48	515.12	1022.68	525.04
39.339	0	0.79	0.15	0.01	2.95	0.48	14.32	8.3	7.79	11.29	71.37	55.44	0	98.52	94.25	0.25	11.29	0.01	37.49	88.02	3.38	1.31	0	0.78	1.76	0.24	0.05	0.32	1.81	27.84	0.35	0	7.79	0.47	0	0	16.21	-1	1.35	82.03	110.1	907.41	485.94	1028.53	607.05	913.43	516.4	1022.95	527.75
39.372	0	0.69	0.14	0.01	2.94	0.84	15.63	9.82	8.46	11.71	68.75	55.8	0	97.32	94.16	0.2	11.71	0.01	46.1	84.13	2.46	1.24	0	0.82	2.08	0.19	0.06	0.33	1.63	32.42	0.37	0	8.46	0	0	0	12.57	-4.04	4.74	81.17	109.2	906.84	485.81	1026.96	605.92	915.61	514.57	1024.22	525.88
39.405	0	0.61	0.13	0	2.99	0.9	16.12	14.31	9.47	12.84	67.76	56.92	0	97.78	94.35	0.28	12.84	0.01	45.43	80.09	1.53	1.34	0	0.76	2.45	0.19	0.07	0.27	1.59	42.4	0.41	0	9.47	0	0	0	13.83	-3.07	4.08	81.31	106.82	908.82	488.32	1026.32	605.87	916.98	514.61	1022.98	527.81
39.439	0	0.56	0.11	0	2.69	1.81	15.37	21.56	12.18	12.7	56.88	55.73	1.31	98	93.59	0.42	12.7	0.02	52.62	79.85	1.31	1.54	0	0.73	2.61	0.16	0.07	0.27	1.58	54.98	0.48	0	12.18	0	0	0	10.07	-2.54	4.02	82.14	107.19	909.83	489.02	1027.74	606.92	917.83	516.26	1024.51	526.59
39.472	0	0.54	0.1	0	2.57	2.26	14.52	22.45	12.17	12.17	55.11	55.02	3.45	98.21	93.09	0.89	12.17	0.03	54.96	80.3	1.65	1.76	0	0.62	2.75	0.14	0.06	0.19	1.59	56.23	0.5	0.01	13.01	0	0	0	5.9	-1.96	3.94	83.25	105.78	910.63	490.51	1026.98	610.32	918.4	515.59	1023.81	524.48
39.506	0	0.68	0.08	0	2.5	2.54	14.1	32.3	14.54	14.54	42.7	56.17	2.7	98.56	93.66	1.42	14.54	0.04	51.82	87.64	3.66	2.89	0	0.55	2.76	0.11	0.04	0.35	1.41	67.12	0.6	0	15.68	0	0	0	3.93	-0.86	4.98	84.13	108.46	910.59	489.7	1029.89	612.07	919.6	513.57	1027.34	526.06
39.539	0	0.57	0.06	0	2.27	3.14	12.04	34.3	13.62	13.62	40.7	57.77	5.38	98.67	93.76	2.48	13.62	0.07	49.04	87.11	3.65	2.19	0	0.54	3.47	0.1	0.05	0.48	1.35	68.1	0.7	0	19.03	0	0	0	6.29	-0.48	3.32	84.45	107.83	909.53	487.57	1033.42	614.74	919.79	512.85	1026.85	525.77
39.572	0	0.59	0.05	0	2.09	4.5	10.64	33.67	12.23	12.23	41.33	57.74	8.19	98.7	93.77	3.69	12.23	0.1	52.74	92.37	6.23	3.04	0	0.51	3.45	0.1	0.04	0.35	1.45	66.17	0.63	0	20.51	0	0	0	4.51	-0.33	4.73	83.9	107.72	909.31	486.35	1031.61	613.39	919.87	511.52	1027.1	521.72
39.606	0	0.51	0.04	0	1.95	7.32	9.3	35.06	10.04	10.04	39.94	60.21	13.5	98.33	94.9	5.42	10.04	0.13	55.88	95.13	6.46	2.62	0	0.48	3.59	0.06	0.03	0.51	1.22	64.76	0.65	0	23.54	0	0	0	11.44	-1.62	4.55	84.52	107.87	913.16	488.44	1031.96	610.39	922.02	512.15	1028.77	527.64
39.639	0	0.5	0.03	0	2.01	7.46	8.03	33.04	8.98	8.98	41.96	58.37	15.24	98.59	93.39	8.48	8.98	0.21	54.95	96.08	4.86	1.5	0	0.47	4.15	0.06	0.03	0.55	1.08	60.96	0.67	0	24.19	0	0	0	9.75	-0.77	3.31	84.94	106.95	913.93	486.41	1035.21	610.75	923.37	511.28	1029.4	525.25
39.672	0	0.52	0.03	0	1.86	5.74	7.7	22.08	8.49	8.49	55.85	59.16	13.39	97.21	92.44	7.17	8.49	0.22	50.52	96.63	4.53	1.1	0	0.52	5.5	0.06	0.05	0.43	0.84	49.89	0.69	0	23.92	0	0	0	4.58	-4.24	2.32	85.44	108.36	911.74	481.71	1040.83	612.67	923.67	506.83	1030.82	522.99
39.706	0	0.51	0.03	0	1.65	2.44	6.28	14.64	7.03	7.03	70.71	58.4	8.57	96.52	91.99	5.08	7.03	0.21	33.32	96.42	2.65	0.62	0	0.46	5.56	0.07	0.06	0.52	0.82	40.41	0.79	0.01	24.69	0	0	0	8.93	-5.39	4.51	85.53	108.7	912.71	480.8	1038.48	610.48	924.55	505.58	1032.2	520.63
39.739	0	0.59	0.04	0	1.48	1.15	5.66	9.74	7.33	7.33	80.51	52.13	3.21	97.31	89.15	2.37	7.33	0.13	23.33	96.13	2.24	0.47	0	0.43	5.25	0.07	0.08	0.34	0.79	34.92	0.8	0	22.93	0	0	0	8.3	-4.07	4.74	86.23	107.3	912.05	479.4	1036.62	608.36	924.09	504.15	1030.48	518.06
39.773	0	0.6	0.05	0	1.44	0.48	4.88	6.03	6.58	6.58	87.94	46.07	0	97.69	87.01	1.68	6.58	0.13	12.13	93.55	1.24	0.41	0	0.41	4.36	0.08	0.09	0.12	0.75	25.27	0.69	0	20.65	0	0	0	12.69	-3.27	2.43	87.18	106.24	911.96	477.56	1036.88	604.92	923.05	502.61	1027.89	519.76
39.806	0	0.6	0.06	0	1.71	0.29	5.79	4.82	6.5	6.5	88.42	48.72	0	97.84	89.4	1.09	6.5	0.12	9.48	91.96	0.98	0.41	0	0.44	3.3	0.1	0.07	0.12	0.81	17.81	0.6	0	17.49	0	0	0	11.92	-2.94	1.81	87.47	102.07	912.08	475.36	1037	602.97	924.7	500.42	1025.42	517.02
39.839	0	0.52	0.07	0	1.79	0.18	5.91	3.87	6.74	6.74	88.18	45.4	0	96.96	88.25	0.77	6.74	0.09	6.74	84.46	0.75	0.39	0	0.5	2.78	0.09	0.08	0.1	0.77	13.76	0.54	0	14.84	0	0	0	20.19	-4.68	1.85	87.72	105.15	912.06	473.96	1038.01	603.1	923.78	500.17	1027.39	518.09
39.873	0	0.41	0.08	0	1.67	0.13	5.11	2.55	5.58	5.58	89.78	37.7	0	97.82	84.89	0.67	5.58	0.1	4.67	75.67	0.55	0.37	0	0.5	2.19	0.15	0.09	0.11	0.79	6.91	0.47	0	12.59	0	0	0	22.22	-2.99	1.82	87.06	104.71	912.92	473.44	1036.67	600.41	923.74	499.62	1026.94	517.41
39.906	0	0.33	0.1	0	1.72	0.1	5.11	2.26	5.16	5.16	89.77	35.7	0	97.33	84.36	0.59	5.16	0.1	3.99	68.25	0.63	0.37	0	0.52	1.65	0.16	0.09	0.16	0.77	4.54	0.42	0	10.8	0	0	0	21.83	-4.02	3.12	87	103.25	911.24	473.45	1032.64	599.41	922.48	499.26	1024.5	515.12
39.939	0	0.27	0.1	0	1.84	0.1	5.53	2.42	4.95	4.95	88.94	37.55	0	97.19	85.82	0.64	4.95	0.12	4.99	63.24	0.7	0.33	0	0.56	1.19	0.15	0.06	0.19	0.77	4.68	0.41	0	10.05	0	0	0	25.19	-4.29	2.36	87.78	102.79	914.41	476.22	1030.38	595.02	922.68	501.06	1023.98	518.48
39.973	0	0.22	0.12	0.01	2.01	0.07	5.99	2.21	4.86	4.86	88.02	36.72	0	97.15	85.47	0.86	4.86	0.17	5.1	55.53	0.64	0.3	0	0.76	1.09	0.19	0.04	0.24	0.71	2.51	0.35	0	7.15	0	0	0	21.99	-4.36	-1.06	88.75	104.27	914.33	472.79	1033.76	592.22	920.96	498.85	1023.6	517.2
40.006	0	0.18	0.13	0	2.27	0.07	6.79	2.54	4.62	4.62	86.43	42.13	0	96.4	88.49	1.19	4.62	0.24	5.64	50.59	0.65	0.26	0	0.75	0.89	0.21	0.03	0.18	0.79	2.53	0.31	0	6.77	0	0	0	27.08	-5.57	0.58	88.18	102.95	916.01	473.8	1032.47	591.94	922.99	499.82	1024.55	516.75
40.039	0	0.16	0.13	0.01	2.36	0.06	6.97	2.55	4.15	4.15	86.06	42.78	0	95.97	88.8	1.54	4.15	0.26	5.98	48.19	0.67	0.23	0	0.86	0.91	0.23	0.03	0.16	0.84	1.95	0.29	0	5.79	0	0	0	28.46	-6.15	0.89	87.82	104.85	917.05	473.78	1032.39	590.1	922.86	499.29	1026.1	517.62
40.073	0	0.16	0.15	0.01	2.45	0.05	6.81	2.39	3.99	4.52	86.37	39.49	-1.86	97.2	87.1	2.28	4.52	0.24	5.11	45.73	0.84	0.32	0	0.92	0.67	0.3	0.03	0.12	0.87	1.4	0.24	0.34	3.99	0	0	0	31.36	-4.26	0.38	87.09	105.15	917.29	472.63	1032.96	588.3	922.56	500.92	1026.44	517.22
40.106	0	0.12	0.15	0.01	2.43	0.05	6.23	2.42	3.7	3.95	87.55	37.46	-1.92	97.88	86.04	3.53	3.95	0.25	4.83	37.93	1.27	0.39	0	0.92	0.63	0.38	0.03	0.08	0.86	1.5	0.22	2.82	3.7	0.2	0	0	27.02	-2.85	1.52	87.5	104.18	916.17	472.33	1030.76	586.93	922.13	500.69	1025.41	514.35
40.14	0	0.1	0.17	0.01	2.67	0.04	6.46	2.55	2.37	4.06	87.07	38.92	-4.73	97.28	86.61	4.68	4.06	0.2	3.18	31.26	1.85	0.56	0	1.12	0.58	0.64	0.03	0.11	1.09	1.08	0.17	2.19	2.37	0.9	0	0	27.62	-4.12	0.61	87.71	107.32	915.15	470.52	1033.19	588.57	920.58	500.34	1026.87	515.13
40.173	0	0.08	0.18	0.01	2.89	0.04	6.88	2.8	2.12	4	86.25	42.06	-5.22	97.48	88.01	5.38	4	0.15	3.33	26.98	1.73	0.79	0	1.23	0.6	0.68	0.02	0.1	1.34	1.36	0.14	0.18	2.12	1.43	0	0	24.97	-3.72	2.03	88.18	101.69	916.94	474.27	1030.09	590.49	923.87	499.65	1024.53	514.11
40.206	0	0.07	0.19	0.01	2.94	0.04	6.97	2.86	2.04	4.08	86.06	42.22	-5.34	97.59	88.08	5.69	4.08	0.12	3.42	24.02	1.64	0.84	0	1.35	0.67	0.71	0.02	0.1	1.28	1.46	0.13	0.08	2.04	1.8	0	0	22.8	-3.49	3.37	88.05	104.66	915.39	473.2	1030.52	588.38	923.11	498.55	1026.35	515.76
40.24	0	0.08	0.2	0.01	3.28	0.04	7.87	3.28	1.95	3.65	84.25	48.35	-5.47	96.89	90.56	6.54	3.65	0.09	4.6	28.68	1.44	0.74	0	1.95	0.63	0.87	0.02	0.09	1.51	1.62	0.1	0.06	1.83	2.17	0	0	28.51	-4.8	1.7	87.59	103.06	916.75	473.95	1030.11	587.32	923.46	498.06	1024.23	519.71
40.273	0	0.07	0.21	0.01	3.49	0.04	8.15	3.56	1.87	3.76	83.69	49.78	-5.23	98.5	91.36	7.52	3.76	0.08	5.63	25.83	1.24	0.8	0	1.87	0.75	0.9	0.02	0.08	1.39	1.83	0.1	0.04	1.77	2.76	0	0	24.03	-1.08	2.97	87.23	104.27	915.22	473.92	1029.92	591.13	922.26	501.26	1025.87	513.01
40.306	0	0.08	0.2	0.01	3.72	0.04	9.01	3.87	2.19	3.85	81.97	53.91	-5.25	98.41	93.09	7.76	3.85	0.07	7.22	28.42	1.5	0.58	0	2.19	0.8	1.05	0.02	0.09	1.44	1.95	0.08	0.03	1.71	2.66	0	0	23.12	-1.37	1	86.71	104.57	915.17	471.99	1030.2	587.02	920.93	498.68	1024.28	514.68
40.34	0	0.08	0.2	0.01	3.97	0.05	9.79	4.45	2.19	3.77	80.41	57.96	-4.71	97.96	95.14	8.16	3.77	0.09	9.28	31.85	1.96	0.97	0	2.19	1.11	1.47	0.02	0.13	1.6	2.99	0.07	0.02	1.98	2.75	0	0	22.53	-2.65	3.07	85.91	100.25	916.55	474.16	1026.83	585.3	923.61	498.91	1022.75	513.76
40.373	0	0.13	0.21	0.01	3.95	0.06	10.65	4.51	2.1	3.9	78.69	60.15	-4.15	97.62	96.49	6.66	3.9	0.12	10.84	44.35	1.85	1.11	0	1.97	1.15	1.24	0.02	0.21	1.42	3.45	0.08	0.01	2.1	2.86	0	0	21.81	-3.44	3.79	85.96	104.79	913.84	474.27	1029.11	590.52	921.66	500.78	1025.53	514.63
40.406	0	0.28	0.22	0.01	3.78	0.08	12.1	4.55	2.24	4.51	75.8	61.68	-1.76	98.31	97.31	4.58	4.51	0.12	17.88	64.43	2.95	2.07	0	1.95	1.07	1.06	0.01	0.2	1.66	4.95	0.09	0	2.24	2.78	0	0	28.49	-1.69	0.28	82.41	103.54	913.66	473.8	1027.56	587.69	918.69	502.09	1021.22	516.49
40.44	0	0.43	0.22	0.01	3.74	0.11	13.38	4.68	2.25	5.13	73.24	62.8	-0.35	98.59	97.89	3.22	5.13	0.13	22.42	75.42	3.39	2.39	0	1.96	1.04	1.3	0.01	0.16	1.88	6.42	0.09	0	2.25	2.23	0	0	16.56	-0.77	3.33	84.09	106.7	910.6	472.87	1027.97	590.24	917.98	501.91	1024.25	511.55
40.473	0	0.56	0.22	0.01	3.72	0.14	13.9	4.97	2.5	5.45	72.2	63.11	0	98.72	98.13	2.88	5.45	0.13	26.68	82.68	3.59	2.03	0	1.7	0.87	1.15	0.01	0.12	1.88	8.05	0.1	0.01	2.5	2.27	0	0	14.76	-0.29	4.88	85.07	104.48	912.5	477.36	1027.43	593.71	921.1	503.33	1024.92	515.14
40.507	0	0.64	0.22	0.01	3.57	0.17	14.43	5.52	2.74	6.52	71.15	62.87	0	98.74	98.1	2.08	6.52	0.12	29.18	85.43	5.51	2.84	0	1.66	0.9	1.1	0.01	0.07	1.79	11.56	0.1	0.01	2.74	2.06	0	0	20.85	-0.19	2.66	83.84	102.75	912.86	478.02	1025.89	594.69	919.54	504.18	1021.71	515.09
40.54	0	0.74	0.22	0.01	3.67	0.19	15.31	6.23	2.93	7.09	69.39	63.07	0	98.59	98.42	1.71	7.09	0.13	30.36	88.69	3.92	2.13	0	1.5	0.88	0.87	0.01	0.11	1.58	14.66	0.11	0	2.93	2.21	0	0	14.54	-0.77	4.4	85.96	103.92	913.7	480.51	1028.01	598.02	921.86	505.56	1025.13	517.19
40.573	0	0.77	0.22	0.01	3.67	0.17	15.12	6.17	3.12	6.99	69.76	62.79	0	98.76	98.35	1.48	6.99	0.14	28.57	89.91	2.7	1.51	0	1.37	0.86	0.71	0.01	0.18	1.5	14.71	0.12	0	3.12	2.17	0	0	20.88	-0.11	3.08	85.87	106.84	911.75	479.63	1029.27	601.23	919	506.99	1025.29	517.81
40.607	0	0.81	0.21	0.01	3.67	0.12	14.86	6.21	3.48	8.35	70.27	61.55	-0.16	97.82	97.76	1.05	8.35	0.14	21.81	89.94	1.91	0.7	0	1.43	0.94	0.5	0.01	0.2	1.26	15.89	0.14	0	3.48	1.74	0	0	14.72	-2.97	2.62	86.48	106.95	910.59	478.23	1031.69	603.21	919.2	504.88	1025.53	516.43
40.64	0	0.85	0.2	0.01	3.67	0.1	14.3	5.88	3.58	8.61	71.4	61.02	-2.09	98.23	97.61	1.05	8.61	0.12	17.37	91	1.72	0.57	0	1.3	1.02	0.5	0.01	0.19	1.23	14.64	0.14	0.01	3.58	1.08	0	0	8.32	-1.91	4.47	86.31	107.99	909.77	478.1	1029.82	602.87	918.81	503.64	1026.35	513.44
40.673	0	0.84	0.2	0.01	3.66	0.08	13.9	5.73	3.84	9.86	72.2	59.66	-4.65	98.1	96.81	1.22	9.86	0.13	12.59	89.42	1.87	0.52	0	1.33	1.39	0.39	0.01	0.12	0.99	14.62	0.15	0.01	3.84	1.02	0	0	7.86	-2.29	3.35	86.39	109.3	909	477.4	1031.08	603.36	917.49	503.67	1026.34	513.67
40.707	0	0.81	0.18	0.01	3.69	0.08	13.35	6.29	4.69	10.44	73.3	60.04	-4.82	98.39	96.86	1.99	10.44	0.17	11.17	88.98	2.32	0.84	0	1.05	1.54	0.37	0.01	0.07	0.96	16.14	0.19	0.01	4.69	0.83	0	0	10.99	-1.44	4.74	86.41	106.44	908.94	478.6	1028.39	602.8	918.74	503.52	1024.52	515.38
40.74	0	0.79	0.18	0.01	3.76	0.08	13.26	6.13	4.68	10.31	73.47	60.92	-4.71	98.32	96.94	2.67	10.31	0.23	11.63	88.64	2.51	1.08	0	1.01	1.92	0.41	0.01	0.05	0.92	14.68	0.19	0	4.68	0.65	0	0	13.48	-1.66	3.07	86.44	106.93	908.64	478.15	1029.39	603.18	917.44	504.64	1023.81	515.53
40.774	0	0.79	0.16	0.01	3.91	0.1	13.58	6.51	5.4	11.01	72.85	61.88	-3.31	98.29	97.32	3.56	11.01	0.32	13.96	89.01	2.56	0.88	0	0.86	2.05	0.34	0.01	0.05	0.97	14.86	0.22	0	5.4	0.13	0	0	9.38	-1.75	3.6	86.34	106.22	908.7	478.37	1028.3	602.19	917.67	504.03	1023.4	514.26
40.807	0	0.8	0.14	0.01	4.06	0.11	13.16	7.08	5.87	11.02	73.69	61.9	-2.31	98.42	97.39	5.08	11.02	0.37	14.91	90.78	2.6	0.95	0	0.73	1.98	0.32	0	0.04	0.92	15.38	0.24	0.01	5.87	0	0	0	14.28	-1.35	3.75	86.52	107.85	908.56	479.28	1027.2	602.35	916.41	505.39	1023.73	516.08
40.84	0	0.81	0.14	0.01	4.31	0.11	12.92	6.97	5.79	11.08	74.15	61.7	-2.04	97.6	97.18	6.87	11.08	0.39	15.43	91.61	2.28	0.67	0	0.75	2.09	0.35	0	0.04	0.87	13.37	0.24	0.01	5.79	0	0	0	10.4	-3.47	3.07	86.37	106.98	907.09	477.94	1028.46	603.62	916.09	504.51	1022.63	514.16
40.874	0	0.79	0.12	0	4.64	0.14	12.54	7.23	6.29	10.61	74.92	62.4	0	98.11	97.6	9.66	10.61	0.41	18.93	93.24	2.38	0.75	0	0.72	2.03	0.3	0	0.06	0.93	11.1	0.25	0.01	6.29	0	0	0	13.59	-2.24	3.97	86.13	105.13	908.32	478.91	1026.04	601.68	917.14	504.78	1021.82	514.57
40.907	0	0.79	0.12	0	4.47	0.17	12.97	6.49	6.33	9.6	74.06	63.79	0	98.26	98.19	8.46	9.6	0.4	21.6	93.6	1.7	0.74	0	0.69	2.19	0.3	0	0.12	0.81	8.93	0.24	0	6.33	0	0	0	18.71	-1.83	2.42	86.28	106.17	908.8	478.99	1025.97	599.38	915.75	505.06	1021.14	517.87
40.94	0	0.79	0.12	0	4.93	0.21	13.56	7.43	6.48	9.79	72.87	65.48	0	98.61	98.95	10.58	9.79	0.47	25.89	94.72	1.47	0.57	0	0.68	2.35	0.34	0	0.29	0.84	9.45	0.26	0	6.48	0	0	0	17.34	-0.67	4.35	86.19	105.46	907.7	478.96	1023.71	596.89	916.07	504.5	1020.62	518.35
40.974	0	0.83	0.12	0	4.62	0.27	14.26	6.36	6.44	9.48	71.48	65.79	0	98.65	98.96	8.84	9.48	0.45	29.87	95.61	1.58	0.56	0	0.69	2.51	0.35	0	0.51	0.74	7.2	0.26	0	6.44	0	0	0	13.8	-0.55	3.62	85.64	104.48	907.24	478.9	1024.19	600.27	915.8	504.35	1019.7	515.27
41.007	0	0.84	0.12	0	4.46	0.31	14.61	6.29	6.8	9.69	70.77	65.65	0	98.57	99	7.97	9.69	0.4	31.93	95.64	1.66	0.51	0	0.65	2.39	0.33	0.01	0.63	0.79	7.81	0.27	0	6.8	0	0	0	16.92	-0.84	2.41	85.44	104.68	909.16	480.07	1024.31	598.79	915.72	506.23	1019.87	516.72
41.04	0	0.82	0.12	0	4.25	0.33	14.3	6.14	7.32	9.81	71.4	65.05	0	98.6	98.84	7.37	9.81	0.37	31.97	95.45	2.22	0.69	0	0.57	2.22	0.36	0.01	0.5	0.81	7.95	0.31	0	7.32	0.44	0	0	20.64	0.74	1.88	84.57	105.12	909.27	479.91	1024.9	595.85	915.65	506.68	1019.84	520.61
41.074	0	0.85	0.14	0.01	3.71	0.4	15.07	5.22	7.49	10.33	69.86	64.47	0	98.03	98.56	4.07	10.33	0.25	34.78	95.06	3.87	1.2	0	0.6	2.18	0.46	0.01	0.24	0.94	7.52	0.26	0	7.49	0.51	0	0	21.9	-2.48	3.7	82.62	107.63	906.34	478.13	1024.74	596.52	914.08	508.54	1021.26	518.42
41.107	0	0.83	0.13	0.01	3.43	0.56	15.39	5.25	8.01	10.48	69.22	63.82	0	98.25	98.34	2.97	10.48	0.17	39.86	94.28	5.23	2.5	0	0.61	2.05	0.41	0.01	0.17	0.98	9.1	0.28	0.01	8.01	0.5	0	0	17.08	-1.86	4.52	82.45	104.79	908.14	480.84	1023.41	596.11	916.41	508.37	1020.62	519.41
41.141	0	0.85	0.13	0.01	3.15	1.06	16.47	5.94	8.82	11.13	67.07	62.98	0	96.92	97.95	1.69	11.13	0.11	49.57	94.47	6.67	3.15	0	0.66	2	0.34	0.02	0.13	1.17	13.95	0.32	0	8.82	0.05	0	0	19.41	-4.75	3.67	80.46	106.42	906.38	479.19	1023.44	596.24	914.08	510.02	1019.84	521.85
41.174	0	0.88	0.12	0.01	3.12	1.02	15.94	7.37	9.79	11.41	68.11	61.77	0	97.04	97.28	1.6	11.41	0.08	47.07	94.37	4.38	3.67	0	0.59	2.02	0.35	0.02	0.19	1.26	20.28	0.35	0.01	9.79	0.02	0	0	12.02	-4.55	5.24	83.34	103.25	910.18	488.76	1023.75	603.88	918.81	514.75	1021.61	524.33
41.207	0	0.85	0.12	0	3.05	1.05	15.81	7.89	10.43	11.93	68.38	59.45	0	97.16	96.31	1.12	11.93	0.05	46.29	92.09	2.15	3	0	0.56	1.78	0.31	0.03	0.31	1.23	23.55	0.37	0	10.43	0	0	0	17.61	-4.34	3.12	81.89	106.88	909.15	487.59	1026.72	605.16	916.34	516.31	1022.76	526.3
41.241	0	0.77	0.1	0	2.88	1.17	14.78	11.49	12.36	12.73	70.44	57.32	0	97.29	95.45	1.09	12.73	0.04	44.44	90.22	1.39	1.94	0	0.5	1.55	0.23	0.04	0.36	1.28	34.44	0.41	0	12.36	0	0	0	14.09	-4.09	3.22	82.03	108.33	910.12	487.78	1029.28	606.94	917.5	516.82	1025.35	527.1
41.274	0	0.75	0.09	0	2.7	1.6	14.22	13.14	12.37	12.37	71.57	56.35	0.72	97.74	94.91	1.07	12.37	0.03	47.73	90.33	1.5	2.57	0	0.52	1.6	0.2	0.03	0.37	1.31	38.67	0.41	0	13.51	0	0	0	11.82	-3.17	3.51	81.92	106.49	911.48	488.43	1028.62	605.58	918.9	517.15	1025.09	525.18
41.307	0	0.71	0.08	0	2.42	2.54	13.08	15.73	11.78	11.78	68.55	54.97	4.92	98.56	94.1	1.19	11.78	0.03	52.2	91.24	2.16	2.7	0	0.51	1.71	0.19	0.03	0.25	1.4	44.38	0.44	0	15.48	0	0	0	11.49	-0.87	3.88	82.74	106.55	910.33	487.6	1027.53	604.8	918.07	516.63	1024.35	524.16
41.341	0	0.63	0.06	0	2.22	3.5	11.72	23.28	11.58	11.58	53.45	56.34	7.49	98.6	94.68	1.75	11.58	0.04	51.85	91.39	3.53	3.82	0	0.45	1.72	0.14	0.03	0.29	1.83	54.92	0.55	0	18.6	0	0	0	7.06	-0.73	4.01	83.7	108.58	910.5	486.43	1029.94	606.97	918.66	512.44	1026.64	523.83
41.374	0	0.6	0.05	0	2.06	5.02	11.09	22.73	10.86	10.86	54.53	57.82	9.75	98.12	95.48	2.12	10.86	0.05	55.44	93.31	6.13	4.82	0	0.43	1.77	0.15	0.02	0.41	1.78	52.99	0.56	0	20.17	0	0	0	10.77	2.22	4.16	83.84	107.5	910.05	486.28	1029.85	610.62	919.08	511.76	1025.99	523.06
41.407	0	0.55	0.04	0	2	5.56	10.1	27.28	11.23	11.23	47.72	58.78	10.07	98.66	95.92	3.27	11.23	0.06	53.4	93.94	7.78	5.18	0	0.35	1.62	0.16	0.03	0.44	1.83	57.22	0.61	0	22.17	0	0	0	10.47	0.52	3.61	83.87	106.76	909.95	485.49	1030.47	609.93	919.26	510.86	1025.32	523.05
41.441	0	0.49	0.03	0	1.88	7.1	8.62	33.87	11.28	11.28	41.13	59.01	12.57	98.4	95.93	4.81	11.28	0.1	51.13	94.58	8.24	4.54	0	0.29	1.49	0.15	0.02	0.67	1.94	63.1	0.63	0	25.65	0	0	0	9.3	-1.42	3.81	84.31	105.33	910.3	485.26	1029.84	608.35	920	509.75	1024.51	522.85
41.474	0	0.51	0.03	0	1.96	6.48	8.59	30.93	11.06	11.06	44.07	59.01	12.36	98.75	95.97	5.51	11.06	0.12	49.76	96.01	6.99	2.81	0	0.29	1.61	0.15	0.03	0.92	1.89	59.12	0.65	0	25.47	0	0	0	11.44	0.15	2.84	84.65	106.44	910.84	483.77	1031.56	607.38	919.88	508.92	1025.39	522.96
41.508	0	0.51	0.03	0	1.96	3.64	7.78	30.57	11.03	11.03	44.43	59.43	9.78	98.73	96.27	4.89	11.03	0.12	35.78	96.35	3.02	1.02	0	0.27	1.64	0.18	0.03	1.09	1.82	59.04	0.66	0	27.12	0	0	0	9.35	-0.25	3.07	84.82	107.12	909.89	481.04	1033.23	607.79	920.05	506.58	1026.34	519.89
41.541	0	0.49	0.03	0	1.89	3.59	7.61	28.2	10.45	10.45	46.8	59.39	9.99	96.73	96.37	4.4	10.45	0.13	35.37	96.13	3.14	0.84	0	0.29	1.51	0.18	0.04	0.94	1.69	56.67	0.63	0	27.2	0	0	0	7.2	-5.06	4.77	84.93	105.74	908.37	479.69	1028.66	603.63	919.01	503.37	1023.85	517.22
41.574	0	0.46	0.03	0	1.93	1.77	7.22	24.64	9.29	9.29	50.73	59.37	5.43	98.59	96.55	3.57	9.29	0.14	25.55	93.7	1.77	0.4	0	0.27	1.37	0.17	0.04	0.77	1.51	52.91	0.55	0	25.67	0	0	0	7.96	-0.75	5.9	85.51	103.08	910.57	480.76	1028.01	603.03	921.96	503.94	1024.22	516.87
41.608	0	0.45	0.04	0	1.93	0.92	6.9	17.53	9.03	9.03	64.93	58.41	0.66	98.15	96.06	2.82	9.03	0.13	16.9	91.67	1.32	0.31	0	0.26	1.5	0.2	0.05	0.44	1.22	43.82	0.56	0	24.18	0	0	0	11.29	-2.15	2.93	85.67	105.09	910.02	477.99	1031.43	602.77	920.08	503.25	1024.29	516.77
41.641	0	0.43	0.05	0	1.92	0.55	6.8	12.66	8.66	8.66	74.68	56.03	0	98.77	94.73	1.94	8.66	0.15	12.83	87.28	1.57	0.48	0	0.32	1.62	0.21	0.05	0.27	1.08	36.83	0.53	0	21.61	0	0	0	12.92	0.09	5.59	85.97	104.24	910.29	478.72	1028.87	602.94	921.44	503.22	1024.94	515.59
41.674	0	0.34	0.05	0	1.91	0.38	6.58	8.42	8.37	8.37	83.15	53.89	0	97.5	93.72	1.35	8.37	0.14	8.85	79.06	1.18	0.35	0	0.32	1.55	0.26	0.06	0.25	0.97	27.52	0.5	0	20.15	0	0	0	8.76	-3.68	1.81	86.8	110.42	909.67	475.38	1031.14	596.84	916.45	500.38	1025.48	517.85
41.708	0	0.24	0.05	0	1.78	0.31	5.92	5.04	6.71	6.71	88.15	50.61	0	97.3	92.24	0.97	6.71	0.13	7.89	70.13	1.37	0.4	0	0.35	1.4	0.27	0.07	0.22	0.99	16.2	0.48	0	19.05	0	0	0	21.53	-4.07	0.63	87.4	103.02	910.66	475.02	1031.8	598.14	920.02	501.08	1021.62	518.14
41.741	0	0.14	0.06	0	1.73	0.26	5.55	4.26	6.22	6.22	88.89	46.9	0	97.21	90.66	0.95	6.22	0.16	6.83	54.24	1.1	0.31	0	0.37	1.13	0.27	0.07	0.24	0.94	13.52	0.47	0	18.04	0	0	0	22.3	-4.24	0.06	87.59	103.99	911.4	474.57	1031.24	595.26	919.21	500.56	1021.69	518.21
41.775	0	0.12	0.07	0	1.75	0.2	5.41	3.11	5.24	5.24	89.18	43.55	0	96.31	89.18	1.02	5.24	0.18	6.7	47.43	0.68	0.27	0	0.39	0.92	0.34	0.06	0.2	0.9	7.06	0.43	0	15.6	0	0	0	27.13	-5.69	0.61	87	103.77	911.14	474.61	1029.1	594.77	918.41	501.32	1020.92	517.43
41.808	0	0.1	0.08	0	1.76	0.16	5.29	2.66	5.05	5.05	89.42	39.21	0	95.61	87.08	1.16	5.05	0.19	7.14	40.71	0.66	0.3	0	0.41	0.79	0.38	0.05	0.19	0.8	5.19	0.37	0	13.25	0	0	0	28.13	-6.59	1.14	87.5	105.04	911.81	475.61	1027.38	592.72	917.75	501.39	1021.35	518.74
41.841	0	0.1	0.08	0	1.77	0.14	5.17	2.54	4.78	4.78	89.65	38	0	96.15	86.4	1.27	4.78	0.18	6.17	39.55	0.56	0.25	0	0.47	0.79	0.36	0.06	0.24	0.85	4.64	0.35	0	12.46	0	0	0	29.13	-5.92	0.59	87.28	106.01	910.87	473.7	1027.48	590.31	916.53	500.33	1020.87	519.07
41.875	0	0.09	0.1	0	1.88	0.1	5.33	2.34	4.37	4.37	89.34	35.91	0	96.56	85.35	1.58	4.37	0.2	6.19	34.18	0.64	0.32	0	0.62	0.67	0.36	0.06	0.28	0.77	3.3	0.29	0	9.53	0	0	0	28.56	-5.32	0.02	86.99	107.47	909.02	471.42	1027.24	589.63	914.08	500.21	1020.28	516.68
41.908	0	0.08	0.11	0	2.18	0.08	6.11	2.58	3.88	3.88	87.78	40.51	0	96.01	87.77	2.16	3.88	0.19	5.67	30.85	0.71	0.32	0	0.78	0.54	0.43	0.06	0.3	0.78	2.76	0.23	0	7.5	0	0	0	27.02	-6.09	-0.51	88.04	101.22	910.93	473.25	1027.06	591.49	917.5	500.86	1017.85	514.1
41.941	0	0.07	0.12	0	2.3	0.07	6.29	2.68	3.82	3.82	87.42	42.12	0	96.89	88.6	2.39	3.82	0.23	4.14	27.96	0.6	0.22	0	0.77	0.49	0.45	0.06	0.4	0.77	2.54	0.24	0	7.05	0	0	0	28.52	-4.81	0.12	87.3	107.67	909.79	472.24	1028.23	590.77	914.93	500.11	1021.35	516.5
41.975	0	0.07	0.13	0	2.5	0.06	6.92	2.75	3.36	3.36	86.17	45.05	-0.47	97.08	89.94	2.41	3.36	0.22	4.27	26.7	0.62	0.18	0	0.91	0.46	0.5	0.07	0.38	0.76	1.82	0.19	0.01	5.44	0	0	0	25.46	-4.48	0	87.78	105.93	911.68	473.51	1028.34	590.85	916.69	500.29	1021.45	516.01
42.008	0	0.07	0.13	0	2.45	0.06	6.7	2.67	3.25	3.25	86.6	43.62	-0.38	98.25	89.17	2.51	3.25	0.22	4.32	26.78	0.66	0.15	0	0.97	0.51	0.48	0.07	0.3	0.85	1.75	0.17	0.01	5.32	0	0	0	20.76	-1.86	2.54	87.38	107.96	909.43	471.95	1028.19	590.7	916.51	499.61	1023.46	514.31
42.041	0	0.06	0.14	0.01	2.48	0.05	6.9	2.67	2.8	2.8	86.2	44.91	-0.74	98.77	89.63	2.29	2.8	0.27	4.32	21.66	0.56	0.16	0	1.16	0.64	0.37	0.06	0.29	0.9	1.51	0.13	0	4.91	0	0	0	17.8	-0.06	4	87.92	105.28	910.4	473.54	1026.21	590.68	918.44	499.68	1022.88	512.94
42.075	0	0.06	0.14	0.01	2.37	0.05	6.66	2.4	2.64	2.64	86.68	41.67	-0.85	96.34	87.68	2.03	2.64	0.3	5.32	20.53	0.73	0.23	0	1.47	0.7	0.31	0.05	0.2	1.12	1.01	0.11	0	4.1	0	0	0	15.79	-5.65	1.84	88.32	105.67	910.09	471.95	1030.93	594.93	918.76	497.47	1023.32	512.76
42.108	0	0.06	0.14	0.01	2.53	0.05	7.12	2.6	2.48	2.48	85.75	45.09	-1.42	97.29	89.38	2.27	2.48	0.34	5.16	22.93	0.7	0.25	0	1.5	0.78	0.35	0.04	0.17	1.24	1.09	0.12	0	3.93	0	0	0	27.32	-4.1	1.07	87.52	103.4	915.15	473.39	1030.68	590.38	921.97	498.6	1023.73	516.97
42.142	0	0.07	0.14	0.01	2.57	0.05	7.16	2.68	2.1	2.1	85.68	46.95	-1.2	96.44	90.16	2.09	2.1	0.35	5.04	26.04	0.67	0.1	0	1.31	0.77	0.37	0.04	0.2	1.65	1.17	0.11	0	4.08	0	0	0	30.67	-5.51	-0.98	87.62	107.59	914.41	471.03	1032.77	589.39	918.77	499.59	1024.87	517.49
42.175	0	0.07	0.15	0.01	2.58	0.05	7.3	2.69	1.97	1.97	85.39	47.57	-1.47	97.87	90.48	1.73	1.97	0.42	5.05	25.35	0.68	0.09	0	1.26	0.87	0.35	0.05	0.19	1.64	1.27	0.1	0	3.84	0	0	0	26.93	-2.86	1.17	86.15	101.9	915.42	473.3	1029.82	590.83	922.16	499.86	1023.14	513.58
42.208	0	0.07	0.15	0.01	2.61	0.05	7.35	2.73	1.97	1.97	85.3	47.58	-1.6	98.74	90.65	1.8	1.97	0.47	4.95	25.2	0.57	0.06	0	1.15	0.99	0.35	0.04	0.21	1.48	1.37	0.09	0	3.76	0	0	0	27.37	-0.21	1.67	85.33	103.9	915.93	473.78	1030.36	591.66	922.12	500.48	1025.11	514.14
42.242	0	0.07	0.15	0.01	2.69	0.05	7.75	2.79	1.99	1.99	84.51	48.41	-2.23	98.61	91.15	1.67	1.99	0.5	5.41	25.59	0.58	0.07	0	1.21	1.33	0.35	0.03	0.21	1.39	1.5	0.07	0	3.22	0.03	0	0	24.7	-0.67	2.66	86.22	103.54	915.68	474.06	1029.58	590.69	922.53	500.48	1025.22	513.72
42.275	0	0.08	0.16	0.01	2.73	0.05	8.17	2.86	2.08	2.08	83.65	50.44	-2.2	98.15	92.06	1.29	2.08	0.48	6.16	29.18	0.62	0.1	0	1.14	1.49	0.33	0.03	0.2	1.23	1.59	0.07	0	3.2	0.3	0	0	22.4	-2.14	2.25	87.02	104.19	914.93	474.13	1029.53	590.52	921.5	500.26	1024.76	514.16
42.308	0	0.09	0.17	0.01	2.8	0.05	8.55	2.93	2.18	2.18	82.9	51.97	-2.67	98.43	92.59	1.26	2.18	0.43	6.64	32.61	0.73	0.12	0	1.18	1.72	0.37	0.03	0.25	1.12	1.73	0.07	0	2.86	0.87	0	0	18.21	-1.3	2.2	87.03	103.54	914.63	474.36	1029.63	592.43	921.61	499.96	1024.4	512.42
42.342	0	0.1	0.21	0.01	3.04	0.05	9.72	3.3	2.51	2.51	80.56	57.28	-2.87	98.56	95.01	1.25	2.51	0.44	8.62	35.97	1.12	0.24	0	1.11	1.97	0.42	0.03	0.43	1.04	2.27	0.07	0.01	2.77	2.44	0	0	23.67	-0.86	1.35	85.25	101.63	916.03	474.95	1027.82	588.33	921.67	501.52	1022.58	513.67
42.375	0	0.13	0.22	0.01	2.88	0.07	10.04	3.22	2.73	2.73	79.91	57.01	-0.87	98.23	94.67	0.72	2.73	0.27	13.59	42.63	2.08	0.63	0	1.18	2.17	0.4	0.04	0.49	1.06	2.62	0.08	0	3.02	2.81	0	0	21.54	-1.92	3.76	84.31	105.97	913	473.11	1029.57	589.68	920.66	503.1	1026.22	512.38
42.408	0	0.19	0.22	0.01	2.79	0.1	10.44	3.26	3.15	3.62	79.12	56.59	0	98.56	94.52	0.42	3.62	0.19	18.78	53.37	4.18	1.86	0	1.06	2.12	0.36	0.03	0.41	1.02	3.5	0.08	0	3.15	2.78	0	0	14.83	0.88	5.95	84.61	105.19	912.47	475.58	1028.17	591.36	922.02	502.35	1026.52	514.29
42.442	0	0.29	0.22	0.01	2.61	0.15	10.64	3.34	3.2	4.76	78.72	55.07	0	98.63	94.04	0.29	4.76	0.13	25.55	64.14	8.53	4.94	0	1.08	1.83	0.27	0.03	0.21	1.06	4.8	0.08	0	3.2	2.63	0	0	14.09	-0.62	4.5	84.13	104.3	913.71	478.26	1028.44	593.65	921.99	504.34	1025.62	516.19
42.475	0	0.41	0.2	0.01	2.51	0.2	11.09	3.47	3.46	5.66	77.82	55.78	0	97.75	94.27	0.21	5.66	0.08	30.79	74.37	12.07	5.11	0	1.21	1.96	0.22	0.02	0.11	1.11	5.61	0.09	0	3.46	1.62	0	0	22.16	-3.14	3	81.52	104.99	911.37	477.49	1026.85	592.98	918.41	507.78	1022.82	518.75
42.509	0	0.61	0.21	0.01	2.58	0.23	11.96	3.9	3.58	7.69	76.09	56.5	-0.06	98.57	94.96	0.18	7.69	0.05	32.48	84.34	14.72	7.15	0	1.19	1.63	0.2	0.03	0.07	1.01	7.94	0.13	0.01	3.58	1.73	0	0	14.5	-0.85	4.18	84.43	105.88	913.23	483.77	1029.7	600.23	921.31	512.02	1026.64	522.75
42.542	0	0.82	0.21	0.01	2.86	0.34	14.23	4.63	4	9.19	71.54	57.45	0	97.83	95.53	0.17	9.19	0.03	38.87	89.39	10.8	8.56	0	1.08	1.54	0.21	0.03	0.09	0.96	11.66	0.16	0	4	1.4	0	0	18.79	-2.96	3.82	82.59	102.55	913.13	485.42	1025.94	599.83	920.58	512.78	1022.73	521.89
42.575	0	0.96	0.2	0.01	2.82	0.58	14.73	4.76	4.56	9.34	70.54	53.64	0	98.55	93.84	0.16	9.34	0.03	47.25	92.28	7.61	7.19	0	0.99	1.3	0.17	0.03	0.14	0.98	14.05	0.16	0	4.56	1.23	0	0	19.68	-0.9	4.31	82.43	105.64	910.96	484.04	1027.17	600.24	919.12	513.56	1024.23	524.08
42.609	0	1.15	0.18	0.01	2.88	0.7	15.82	5.53	5.34	12.03	68.37	52.05	0	98.69	92.97	0.15	12.03	0.02	49.01	93.69	6.78	9.75	0	0.9	1.39	0.15	0.03	0.14	0.74	18.73	0.17	0	5.34	0.19	0	0	15.73	0.39	4.37	82.96	105.72	910.35	484.21	1026.64	601.14	918.56	511.88	1023.79	522.16
42.642	0	1.09	0.16	0.01	2.9	0.81	15.92	5.91	5.97	11.9	68.16	52.31	0	98.56	93.29	0.21	11.9	0.03	50.43	94.46	5.91	5.39	0	0.81	1.19	0.16	0.03	0.18	0.83	20.04	0.18	0	5.97	0	0	0	14.77	-0.87	3.41	83.93	108.06	909.67	483.32	1028.54	604.13	917.28	510.51	1024.78	521.6
42.675	0	1.09	0.17	0.01	2.98	0.67	16.14	6.51	6.73	13.89	67.73	52.99	0	98.55	93.48	0.33	13.89	0.03	45.65	94.29	6.37	3.37	0	0.79	1.34	0.15	0.03	0.27	0.8	22.2	0.22	0	6.73	0.15	0	0	17.43	0.92	3.41	84.46	106.76	909.22	483.18	1027.52	605.44	917.34	508.8	1023.25	522.22
42.709	0	1.17	0.17	0.01	3.26	0.4	16.72	7.39	7.76	17	66.55	53.98	0	98.39	93.79	0.39	17	0.03	34.26	93.95	4.44	1.89	0	0.84	1.53	0.14	0.05	0.35	0.81	25.1	0.27	0	7.76	0.29	0	0	16.57	-1.45	2.51	85.17	107.1	908.53	481.68	1029.2	606.17	916.82	508.4	1023.23	520.52
42.742	0	1.09	0.18	0.01	3.2	0.27	15.04	6.62	7.66	15.75	69.91	52.57	0	98.36	93.17	0.57	15.75	0.04	27.76	92.61	3.05	1.22	0	0.86	1.44	0.14	0.04	0.49	0.74	22.69	0.26	0	7.66	1.24	0	0	16.08	-1.52	3.07	85.43	106.99	908.35	481.47	1027.98	605.63	916.55	508.23	1023.01	518.87
42.776	0	0.97	0.15	0	3.12	0.16	13.34	7.22	9.07	17.12	73.32	50.07	0	98.3	91.76	0.7	17.12	0.06	16.05	88.27	1.57	0.48	0	0.87	1.61	0.16	0.04	0.47	0.88	26.2	0.34	0	9.07	0.42	0	0	15.66	-1.71	2.62	85.46	108.78	906.92	479.9	1029	605.71	915.18	506.75	1023.26	519.1
42.809	0	0.86	0.14	0	3.01	0.18	12.69	7.31	10.03	17.03	74.63	49.18	0	98.42	91.38	0.91	17.03	0.11	16.25	85.66	1.6	0.55	0	0.84	1.55	0.13	0.03	0.49	0.95	26.63	0.4	0	10.03	0	0	0	14.93	-1.34	3.99	85.14	106.68	907.31	480.01	1027.65	605.71	916.77	506.44	1022.93	516.97
42.842	0	0.71	0.13	0	3.14	0.18	12.92	7.39	9.95	15.3	74.17	53.94	0	98.61	93.78	1.13	15.3	0.15	15.63	83.06	1.49	0.57	0	0.77	1.52	0.13	0.03	0.52	0.85	24.26	0.39	0	9.95	0	0	0	15.03	-0.69	3.16	85.51	104.12	907.54	480.24	1027.87	605.28	917.62	506.39	1021.09	518.1
42.876	0	0.64	0.12	0	3.11	0.22	12.71	8.09	11.1	14.95	74.58	55.1	0	98.44	94.56	1.46	14.95	0.21	17.44	82.09	1.49	0.47	0	0.62	1.32	0.1	0.03	0.53	0.81	25.44	0.39	0	11.1	0	0	0	12.41	-1.27	4.04	85.47	104.01	909.27	482.15	1027.28	605.33	918.85	507.82	1022.4	517.63
42.909	0	0.52	0.1	0	2.93	0.34	12.16	8.41	12.11	12.37	75.68	57.36	0	98.52	95.6	1.53	12.37	0.21	22.88	80.71	1.3	0.52	0	0.5	1.43	0.1	0.03	0.58	0.73	25.35	0.44	0	12.11	0	0	0	14.18	-1	3.01	85.62	106.06	910.53	483.44	1028.29	604.35	918.34	508.64	1023.59	521.75
42.942	0	0.51	0.1	0	2.99	0.5	12.96	9.51	12.29	12.29	74.08	59.38	0	98.65	96.77	1.75	12.29	0.22	28.53	81.51	1.46	0.63	0	0.43	1.29	0.12	0.02	0.38	0.77	27.2	0.48	0	12.73	0	0	0	12.36	-0.55	4.14	84.76	106.12	911.28	483.96	1028.02	602.99	919.46	509.05	1024.8	521.86
42.976	0	0.47	0.08	0	2.62	1.02	11.74	9.01	9.57	9.57	76.51	60.18	0	97.73	97.25	2	9.57	0.19	36.98	84.31	2.22	1.24	0	0.33	1.22	0.13	0.02	0.18	0.69	25.05	0.46	0	14.89	0	0	0	14.88	-3.19	3.72	83.86	106.77	911.85	483.46	1029.3	600.9	919.6	511.42	1025.8	522.42
43.009	0	0.54	0.08	0	2.66	1.79	13.15	10.67	10.35	10.35	73.69	61.3	1.99	97.22	97.91	1.98	10.35	0.12	46.18	87.78	2.97	3.13	0	0.32	1.15	0.13	0.02	0.12	0.71	28.99	0.45	0.01	15.31	0	0	0	18.99	-4.23	4.09	82.69	103.36	912.67	485.74	1026.37	600.85	920.41	513	1023.29	522.96
43.042	0	0.55	0.06	0	2.38	2.91	12.22	11.73	9.04	9.04	75.55	61.15	6.48	97.52	97.89	2.03	9.04	0.08	51.47	90.01	3.86	6.73	0	0.32	1.09	0.12	0.02	0.08	0.63	31.57	0.41	0	17.11	0	0	0	14	-3.64	4.06	83.24	105.43	911.9	485.9	1027.87	601.87	919.77	514.38	1024.72	524.34
43.076	0	0.59	0.06	0.01	2.31	3.88	12.58	9.9	8.84	8.84	74.83	61.25	8.54	97.18	97.8	1.75	8.84	0.06	56.52	92.06	4.48	7.71	0	0.35	1.23	0.14	0.04	0.11	0.64	27.4	0.43	0	17.19	0	0	0	14.51	-4.3	3.63	82.76	108.53	910.33	485.03	1029.72	604.41	918.08	514.67	1026.11	525.09
43.109	0	0.56	0.06	0	2.14	5.75	12.27	10.59	8.48	8.48	75.46	60.61	12.37	97.31	97.28	1.51	8.48	0.04	60.97	92.91	4.09	5.16	0	0.37	1.42	0.12	0.03	0.18	0.62	29.97	0.44	0	18.65	0	0	0	19.24	-4.06	3.36	81.55	105.1	911.57	487.45	1027.18	603.15	918.86	515.72	1023.46	525.99
43.143	0	0.55	0.06	0	2.05	6.35	12.19	11.12	8.91	8.91	75.62	59.84	13.17	96.6	96.72	1.11	8.91	0.03	61.54	93.05	3.97	2.27	0	0.42	1.58	0.11	0.04	0.25	0.51	32.28	0.49	0	19.29	0	0	0	18.35	-5.27	2.41	81.47	105.83	912.45	488.07	1028.87	604.48	919.04	516.46	1024.29	527.57
43.176	0	0.6	0.06	0	2.1	5.83	12.66	14.4	9.41	9.41	71.2	59.2	12.13	96.78	96.17	1.04	9.41	0.02	61.77	93.66	3.8	2.25	0	0.5	1.8	0.1	0.04	0.33	0.48	39.99	0.47	0	18.37	0	0	0	20.72	-4.99	2.18	79.64	105.8	912.31	489.04	1028.68	605.55	918.63	518.19	1024	527.66
43.209	0	0.65	0.07	0	2.14	3.85	12.48	15.26	10.65	10.65	69.49	57.62	8.04	98.59	94.73	0.97	10.65	0.02	56.3	92.93	3.96	1.99	0	0.48	2.43	0.1	0.03	0.4	0.5	43.14	0.53	0	17.24	0	0	0	15.9	-0.76	3.07	78.96	109.68	909.67	488.41	1030.31	609.05	917.01	520.08	1026.31	529.15
43.243	0	0.61	0.07	0	2.13	1.01	9.77	21.02	11.18	11.18	57.97	54.51	0	98.12	93.75	1.1	11.18	0.02	32.66	90.49	4.31	1.98	0	0.33	1.83	0.12	0.03	0.32	0.73	53.35	0.71	0.01	16.99	0	0	0	8.21	-2.22	2.49	81.96	103.15	913.56	500.8	1029.43	618.49	921.44	524.68	1023.72	538.05
43.276	0	0.61	0.08	0	2.17	0.47	9	18.54	12.26	12.26	62.92	52.38	0	98.33	92.37	1.09	12.26	0.03	20.99	87.81	4.2	1.39	0	0.33	2.15	0.14	0.02	0.53	0.83	50.99	0.87	0	16.01	0	0	0	11.88	-1.61	2.72	78.43	111.3	909.85	498.35	1032.27	620.78	916.99	529.41	1027.89	538.75
43.309	0	0.54	0.07	0	2.25	0.43	8.71	25.23	12.9	12.9	49.77	51.05	0	98.23	92.21	1.87	12.9	0.05	18.05	84.23	2.82	1.38	0	0.26	1.64	0.12	0.01	0.45	0.97	59.79	0.89	0	16.78	0	0	0	5.1	-1.91	4.89	79.52	106.45	913.04	506.87	1030.14	626.48	921.67	532.13	1027.69	541.62
43.343	0	0.48	0.07	0	2.45	0.51	9.16	36.23	16.23	16.23	38.77	48.22	0	98.13	91.1	3.35	16.23	0.07	18.67	78.37	1.76	1.25	0	0.22	1.35	0.12	0.01	0.64	1.19	71.92	0.95	0	17.89	0	0	0	3.44	-2.21	5.12	79.95	110.66	909.93	503.13	1031.65	624.86	919.22	529.95	1029.15	542.63
43.376	0	0.52	0.07	0	2.91	1.07	10.76	42.5	16.18	16.18	32.5	52.11	0	98.08	93.07	6.3	16.18	0.09	32.11	81.82	1.26	1.27	0	0.2	1.19	0.15	0.01	1.29	1.31	73.29	0.97	0	17.79	0	0	0	-4.78	-2.33	6.22	81.8	109.43	911.37	503.37	1031.74	624.14	921.62	525.77	1030.05	540.52
43.409	0	0.51	0.06	0	3.27	2.08	12.16	46.72	17.28	17.28	28.28	54.01	1.68	97.01	93.74	8.46	17.28	0.09	43.21	81.78	1.12	2.02	0	0.18	0.99	0.17	0.01	1.01	1.6	74.56	0.95	0	18.19	0	0	0	-3.25	-4.6	4.34	82.41	106.14	911.46	500.18	1036.44	627.08	924.05	522.65	1029.01	538.48
43.443	0	0.51	0.06	0	4.25	2.4	12.83	53.18	18.02	19.6	21.82	55.84	1.17	98.05	94.31	14.07	19.6	0.12	46.13	81.9	1.63	2.48	0	0.2	0.81	0.15	0.01	1.17	1.94	74.57	0.88	0	18.02	0	0	0	-0.12	-2.41	5.27	82.33	110.42	910.03	497.53	1038.14	628.64	922.99	520.85	1032.19	537.16
43.476	0	0.52	0.04	0	5.79	3.17	12.54	64.47	18.91	20.61	10.53	59.7	2.58	97.37	96.01	22.31	20.61	0.11	49.43	86.63	2.11	3.61	0	0.16	0.61	0.16	0.01	0.63	2.21	75.86	0.88	0.01	18.91	0	0	0	1.23	-3.94	6.73	83.15	106.71	912.04	499.29	1034.55	625.43	925.12	521.12	1030.59	537.33
43.51	0	0.61	0.04	0	7.5	2.58	12.79	69.64	18.69	22.52	5.36	62.74	0	97.99	97.31	27.65	22.52	0.11	46.14	91.72	2.6	3.64	0	0.14	0.72	0.21	0.01	0.15	2.51	74.87	1.14	0.71	18.69	0	0	0	0.76	-2.57	4.98	84.2	106.1	911.38	497.47	1036.78	626.74	924.6	521.25	1029.82	534.83
43.543	0	0.71	0.05	0	9.78	1.32	13.53	67.56	16.82	25.57	7.44	63.41	0	88.25	97.78	31.73	25.57	0.07	37.79	93.78	2.63	3.35	0	0.12	0.54	0.26	0.02	0.13	2.39	68.02	1.14	1.08	16.82	0	0	0	-4.57	-11.92	4.37	84.6	104.73	911.25	493.11	1040.93	625.56	926.75	516.31	1030.46	530.89
43.576
43.61
43.643
43.676
43.71
43.743
43.777
43.81
43.843
43.877
43.91
43.943
43.977
44.01
44.043
44.077
44.11
44.144
44.177
44.21
44.244
44.277
44.31
44.344
44.377
44.41
44.444
44.477
44.511
44.544
44.577
44.611
44.644
44.677
44.711
44.744
44.778
44.811
44.844
44.878
44.911
44.944
44.978
45.011
45.044
45.078
45.111
45.145
45.178
45.211
45.245
45.278
45.311
45.345
45.378
45.411
45.445
45.478
45.512
45.545
45.578
45.612
45.645
45.678
45.712
45.745
45.779
45.812
45.845
45.879
45.912
45.945
45.979
46.012
46.045
46.079
46.112
46.146
46.179
46.212
46.246
46.279
46.312
46.346
46.379
46.412
46.446
46.479
46.513
46.546
46.579
46.613
46.646
46.679
46.713
46.746
46.78
46.813
46.846
46.88
46.913
46.946
46.98
47.013
47.046
47.08
47.113
47.147
47.18
47.213
47.247
47.28
47.313
47.347
47.38
47.413
47.447
47.48
47.514
47.547
47.58
47.614
47.647
47.68
47.714
47.747
47.781
47.814
47.847
47.881
47.914
47.947
47.981
48.014
48.047
48.081
48.114
48.148
48.181
48.214
48.248
48.281
48.314
48.348
48.381
48.414
48.448
48.481
48.515
48.548
48.581
48.615
48.648
48.681
48.715
48.748
48.782
48.815
48.848
48.882
48.915
48.948
48.982
49.015
49.048
49.082
49.115
49.149
49.182
49.215
49.249
49.282
49.315
49.349
49.382
49.415
49.449
49.482
49.516
49.549
49.582
49.616
49.649
49.682
49.716
49.749
49.783
49.816
49.849
49.883
49.916
49.949
49.983
50.016
50.049
50.083
50.116	0	0.11	0.27	0.01	0.51	0.04	0.83	0.26	4.16	8.31	98.34	1.24	0	86.1	36.78	0.34	8.31	0	2.76	8.52	2.04	0.5	0	0.03	0.18	0.04	4.46	0.2	1.9	0.01	0.11	0.16	4.16	4.19	0	0	-3	12.88	0.6	82.29	119.21	874.97	493.54	1015.77	638.99	885.6	528.36	1004.77	525.41
50.15	0	0.16	0.48	0.01	0.66	0.08	1.29	0.48	5.62	5.62	97.42	4	0	95.59	51.26	0.41	5.62	0	7.4	30.44	4.26	0.2	0	0.01	0.11	0.01	2.69	0.09	2.51	0.21	0.07	0.04	6.86	12.26	0	0	-7.03	6.62	6.81	82.36	102.74	865.34	503.69	996.68	640.35	884.75	526.81	986.58	540.46
50.183	0	0.19	0.22	0.01	0.75	0.14	1.66	0.74	4.67	4.67	96.68	8.37	0	93.64	60.97	0.56	4.67	0	10.09	45.17	6.11	0.27	0	0.01	0.14	0.02	1.34	0.08	2.58	0.76	0.1	0.03	10.81	8.11	0	0	-0.87	8.56	5.85	80.52	110.56	866.99	506.7	992.42	634.64	878.91	532.99	989.02	542.99
50.216	0	0.11	0.08	0.01	0.33	0.29	0.6	0.39	3.26	3.26	98.8	2.2	1.81	98.37	44.21	1.01	3.26	0	11.61	31.85	8.27	0.39	0	0.05	0.23	0.01	0.93	0.1	1.9	1.7	0.11	0.03	16.53	3.24	0	0	2.52	1.5	6.34	78.25	108.84	867.52	508.69	987.24	628.41	877.74	534.56	985.86	547.07
50.25	0	0.08	0.04	0.02	0.26	0.9	0.53	0.49	3.74	3.74	98.2	2.55	5.63	98.13	46.25	2.08	3.74	0	22.76	32.38	19.8	0.68	0	0.13	0.26	0	0.47	0.09	1.76	4.11	0.09	0.22	20.96	0	0	0	0.43	2.2	4.76	76.87	108.68	867.67	509.41	987.22	628.95	876.75	533.55	984.34	548.87
50.283	0	0.06	0.04	0.02	0.25	1.49	0.55	0.68	4.76	4.76	97.01	3.21	6.17	97.85	49.6	2.81	4.76	0	27.04	30.99	25.85	1.82	0	0.22	0.27	0	0.41	0.09	1.36	7.92	0.08	0.02	23.39	0	0	0	-0.72	2.91	4.94	77.42	108.79	867.72	513.4	987.4	633.07	876.87	537.61	984.79	551.38
50.316	0	0.05	0.03	0.02	0.23	3.32	0.53	0.94	5.48	5.48	93.36	4.16	11.14	97.83	50.65	4.09	5.48	0	34.07	29.89	29.02	4.87	0	0.32	0.28	0	0.32	0.13	0.99	13.47	0.09	0.12	27.14	0	0	0	1.35	2.95	5.46	76.68	104.5	868.71	514.83	983.66	629.78	877.98	537.81	981.5	552.13
50.35	0	0.05	0.02	0.05	0.19	5.99	0.37	1.1	5.88	5.88	88.03	5.12	14.2	97.29	45	7.83	5.88	0	42.3	29.11	35.65	12.08	0	0.46	0.27	0	0.22	0.13	0.97	19.14	0.09	0.31	28.5	0	0	0	1.42	4.1	6.69	76.22	107.04	867.68	512.52	985.42	630.26	878.18	537.66	984.3	551.7
50.383	0	0.05	0.02	0.04	0.29	6.67	0.33	2.11	5.66	5.66	86.67	5.36	17.71	98.06	44.37	18.67	5.66	0	43.73	32.79	30.04	13.07	0	0.57	0.29	0	0.13	0.12	0.94	24.86	0.09	0.12	28.8	0	0	0	2.76	2.39	6.57	76.71	108.37	867.5	514.31	986.7	633.95	878.06	537.89	985.33	553.2
50.416	0	0.03	0.01	0.04	0.34	8.57	0.13	3.41	4.8	4.8	82.85	8.42	23.73	95.59	33.86	37.53	4.8	0.01	42.59	25.6	28.49	15.2	0	0.62	0.32	0	0.08	0.17	0.91	28.35	0.09	0.36	31.82	0	0	0	0.83	6.62	6.48	77.33	106	869.13	515.53	985.73	634.39	879.55	537.04	984.34	553.07
50.45	0	0.02	0	0.05	0.45	10.24	0.06	5.87	4.55	4.55	79.52	10.29	26.51	96.79	25.02	57.15	4.55	0.03	43.34	20.02	30.85	12	0	0.66	0.3	0	0.05	0.12	0.93	31.19	0.1	0.11	33.19	0	0	0	-0.7	4.96	8.1	77.43	105.9	869.22	514.17	985.71	631.38	880.91	536.1	985.63	551.9
50.483	0	0.02	0	0.03	0.68	11.48	0.04	9.51	4.25	4.25	77.03	17.16	30.41	97.39	21.84	72.82	4.25	0.07	42.06	20.75	26.8	8.41	0	0.73	0.27	0	0.03	0.11	0.92	31.2	0.1	0.21	34.99	0	0	0	-2.95	3.91	8.39	78.16	104.78	871.77	514.37	987.08	629.63	883.62	535.47	987.08	552.06
50.517	0	0.01	0	0.04	0.45	15.92	0.02	7.4	3.97	3.97	68.15	20.74	33.86	98.64	15.22	72.53	3.97	0.08	42.17	17.84	30.72	7.26	0	0.8	0.26	0	0.04	0.1	0.84	31.53	0.1	0.08	38.33	0	0	0	-1.11	-0.57	8.48	78.79	102.87	872.56	513.85	989.09	631.3	885.73	536.06	987.59	550.43
50.55	0	0.01	0	0.03	0.33	25.29	0.02	6.35	3.42	3.42	49.71	33.26	39.51	98.54	10.44	73.85	3.42	0.07	44.52	17.84	32.81	5.36	0	0.81	0.25	0	0.04	0.11	0.76	31.07	0.09	0.05	42.33	0	0	0	-0.73	0.94	9.23	79.62	101.57	875.25	514.09	989.95	629.73	888.88	534.61	989.01	551.66
50.583	0	0.01	0	0.05	0.22	33.16	0.01	5.04	3.34	3.34	41.84	39.89	40.41	96.36	6.45	71.62	3.34	0.05	47.76	22.07	40.4	6.31	0	0.89	0.29	0	0.03	0.13	0.67	31.4	0.08	0.36	44.11	0	0	0	-6.62	5.62	5.62	79.99	105.13	875.27	511.71	990.91	629.08	884.63	533.77	989.11	545.43
50.617	0	0.01	0	0.05	0.1	58.97	0.01	4.7	2.84	2.84	16.03	69.33	49.41	97.32	4.67	57.73	2.84	0.03	51.5	25.44	43.33	5.48	0	1.1	0.32	0	0.03	0.11	0.57	45.34	0.09	0.08	51.74	0	0	0	1.8	4.04	6.74	79.75	106.51	875.21	510.44	992.37	629.59	885.66	533.63	991.34	546.91
50.65	0	0.01	0	0.05	0.05	73.14	0.01	2.66	2.69	2.69	1.86	78.16	53.59	96.01	3.37	45.06	2.69	0.01	57.15	28.5	47.1	5.95	0	1.09	0.31	0	0.03	0.12	0.55	45.14	0.08	0.12	54.6	0	0	0	-1.73	6.09	6.72	80.31	104.42	875.66	509.95	990.91	627.4	886.21	531.41	989.64	545.73
50.683	0	0.02	0	0.05	0.03	83.89	0.01	1.84	2.47	2.47	0	89.08	59.85	93.71	3.02	33.03	2.47	0.01	58.49	31.74	46.48	7.11	0	1.68	0.33	0	0.03	0.09	0.47	48.52	0.08	0.27	59.72	0	0	0	-5.57	8.5	6.34	80.78	102.58	875.43	508.19	990.32	624.62	886.24	530.57	988.18	542.06
50.717	0	0.02	0	0.03	0.02	89.85	0.01	1.56	2.2	2.2	0	95.17	67.5	95.15	2.16	24.25	2.2	0	57.04	30.85	41.33	4.03	0	1.85	0.35	0	0.04	0.07	0.41	54.07	0.07	0.23	65.21	0	0	0	-0.8	7.12	6.68	80.11	103.96	874.6	506.6	989.49	622.89	885.03	529.84	988.32	541.57
50.75	0	0.03	0	0.03	0.01	87.95	0.01	0.92	2.16	2.16	0	94.76	66.15	97.33	1.82	12.76	2.16	0	54.66	35.83	41.08	3.92	0	1.77	0.38	0	0.04	0.08	0.44	53.1	0.07	0.51	64.69	0	0	0	3.28	4.01	6.56	79.5	103.52	875.57	504.93	989.44	620	885.48	529.07	988.42	540
50.784	0	0.03	0	0.02	0.01	93.35	0.01	0.81	1.62	1.62	0	97.61	74.69	98.38	1.59	10.51	1.62	0	56.22	44.81	36.27	2.36	0	1.34	0.37	0	0.03	0.08	0.44	52.52	0.08	0.14	69.75	0	0	0	-3.45	1.47	6.55	80.67	105.04	876.26	505.23	991.8	620.83	886.34	527.95	990.58	540.88
50.817	0	0.03	0	0.01	0.01	93.4	0.01	0.71	1.27	1.27	0	98.22	76.97	97.49	1.33	9.99	1.27	0	52.71	46.52	32.79	1.92	0	1.13	0.34	0	0.02	0.06	0.55	49.99	0.07	0.07	71.61	0	0	0	2.52	3.7	5.19	80.39	106.55	878.05	504.36	995.25	624.18	887.18	527.73	992.98	540.32
50.85	0	0.03	0	0.01	0.01	92.18	0.01	0.67	1.16	1.16	0	98.32	77.32	96.27	1.45	8.88	1.16	0	48.71	39.46	29.07	1.15	0	1.09	0.3	0	0.02	0.06	0.6	49.78	0.07	0.04	72	0	0	0	1.56	5.75	4.4	80.75	106.7	879.66	503.93	997.03	624.08	888.07	528.39	994.3	538.45
50.884	0	0.02	0	0.01	0.01	96.22	0.01	0.52	0.91	0.91	0	99.25	84.4	95.91	1.92	8.64	0.86	0	52.27	38.84	28.88	0.7	0	0.91	0.3	0	0.02	0.05	0.62	43.24	0.07	0.1	77.08	0	0	0	2.75	6.23	4.23	80.9	106.31	880.2	503.48	997.14	623.11	888.39	528.89	994.36	537.37
50.917	0	0.02	0	0.01	0.01	96.52	0.01	0.48	0.98	0.98	0	99.34	85.14	96.05	2.37	7.69	0.87	0	52.18	40.64	28.79	0.71	0	0.98	0.38	0	0.01	0.05	0.64	41.96	0.06	0.07	77.9	0	0	0	0.42	6.05	3.43	81.41	104.45	881.14	503.13	997.21	622.88	889.08	527.96	993.28	535.19
50.95	0	0.04	0	0.01	0.01	97.69	0.01	0.38	0.96	0.96	0	99.34	82.83	96.25	2.97	4.12	0.96	0	59.67	54.96	36.93	0.86	0	0.9	0.39	0	0.01	0.05	0.71	39.44	0.06	0.03	77.89	0	0	0	-2.04	5.78	3.96	82.32	104.91	880.72	501	1001.08	625.04	890.99	526.72	995.69	533.32
50.984	0	0.05	0	0.02	0.01	98.8	0.01	0.31	0.95	0.95	0	99.56	78.41	97.3	4.25	1.9	0.95	0	66.39	70.32	46.87	1.39	0	0.7	0.4	0	0.01	0.06	0.79	34.91	0.05	0.01	80.42	0	0	0	-4.14	4.07	5.43	82.79	106.34	880.71	498.31	1003.47	623.76	892.74	523.63	998.72	532.27
51.017	0	0.06	0	0.02	0	98.25	0.01	0.27	0.98	0.98	0	99.47	75.52	97.97	5.73	0.97	0.98	0	61.88	77.8	52.95	1.74	0	0.64	0.42	0	0.01	0.08	0.83	31.02	0.05	0.02	79.29	0	0	0	-1.67	2.63	5.72	83.1	106.12	881.23	496.08	1006.32	624.73	894.76	521.77	1000.47	531
51.05	0	0.08	0	0.02	0.01	96.64	0.01	0.24	1.02	1.02	0	99.24	75.09	97.72	9.13	0.59	1.02	0	54.65	82.1	49.21	2.65	0	0.65	0.52	0	0.02	0.08	0.84	25.95	0.05	0.05	76.96	0	0	0	0.41	3.2	5.54	83.77	108.13	881.78	495.11	1009.96	627.19	895.74	522.39	1003.55	530.64
51.084	0	0.1	0	0.02	0.01	90.56	0.01	0.19	1.16	1.16	0	98.77	67.34	98.44	11.11	0.36	1.16	0	41.26	84.23	45.42	3.03	0	0.54	0.59	0	0.04	0.1	1.05	18.26	0.06	0.07	73.94	0	0	0	-0.81	-1.27	5.14	84.14	107.65	882.37	493.36	1015.01	631.71	898.41	519.97	1005.65	529.29
51.117	0	0.14	0	0.02	0.01	82.4	0.01	0.15	1.15	1.15	0	98.21	62.92	95.41	10.8	0.21	1.15	0	33.25	87.98	41.93	2.41	0	0.59	0.82	0	0.07	0.18	1	12.5	0.06	0.03	71.58	0	0	0	-2.43	6.83	4.53	83.67	111.62	881.92	490.56	1017.37	631.06	897.07	518.93	1008.44	526.48
51.151	0	0.16	0	0.03	0.01	63.7	0.01	0.11	1.19	1.19	11.3	95.5	51.57	95.6	10.18	0.21	1.19	0	27.55	89.68	48.17	1.98	0	0.73	1.16	0	0.12	0.36	1.26	6.16	0.06	1.15	65.68	0	0	0	0.58	6.61	7.47	83.59	106.68	880.82	487.26	1020.39	631.94	902.86	516.69	1009.16	525.7
51.184	0	0.18	0	0.04	0.01	58.95	0.02	0.09	1.31	1.22	16.05	92.28	49.28	97.17	8.85	0.16	1.22	0	31.06	89.6	48.67	1.86	0	0.8	1.31	0	0.21	0.33	1.38	3.43	0.07	0.89	62.11	0	0	0	1.85	4.31	7.25	83.25	110.95	882.68	488.26	1022.48	632.58	902.67	518.11	1013.23	527.45
51.217	0	0.17	0	0.03	0.01	45.06	0.02	0.09	1.81	1.15	29.94	85.19	46.11	97.14	8.45	0.25	1.15	0	30.14	81.4	43.77	0.92	0	0.89	1.81	0.01	0.42	0.39	1.54	2.18	0.07	1.69	57.56	0	0	0	2.22	4.37	7.13	83.59	110.52	882.98	487.06	1028.45	638.69	905.9	517.78	1016.03	527.01
51.251	0	0.17	0	0.03	0.02	24.1	0.03	0.08	2.55	1.13	51.8	67.09	39.15	92.19	8.79	0.58	1.19	0	26.12	73.34	39.32	0.8	0	1.13	2.55	0.01	0.89	0.29	1.62	0.95	0.07	0.44	51.1	0	0	0	0.81	9.66	6.3	83.7	108.14	885.83	488.84	1026.6	636.77	907.03	516.62	1014.57	528.05
51.284	0	0.17	0.01	0.02	0.03	18.85	0.04	0.1	2.64	1.2	62.29	55.94	40.1	95.13	11.55	1.18	1.2	0	26.42	67.76	28.62	0.59	0	1.07	2.64	0.01	1.2	0.27	1.47	0.78	0.06	0.07	48.15	0	0	0	3.13	7.14	6.35	82.87	111.48	888.6	492.12	1023.01	631.99	905.1	519.04	1015.88	531.46
51.317	0	0.16	0.01	0.02	0.03	8.43	0.05	0.1	2.04	1.22	83.14	37.45	33.14	93.42	11.92	1.47	1.22	0	19.29	61.21	26.37	0.71	0	1.05	2.04	0.02	0.95	0.19	1.58	0.51	0.07	0.01	43.47	0	0	0	-2.29	8.74	3.83	82.7	106.4	890.78	494.47	1018.7	627.64	904.13	520.73	1010.23	528.63
51.351	0	0.15	0.01	0.03	0.04	3.02	0.06	0.11	2.12	1.37	93.97	14.82	22.67	97.5	13.84	1.46	1.37	0	15.3	53.69	26.66	0.93	0	1.08	2.12	0.03	0.62	0.2	1.56	0.29	0.08	0.18	35.79	0	0	0	-0.81	3.68	5.11	80.99	109.72	891.9	497.55	1012.58	618.86	901.04	523.96	1010.4	532.77
51.384	0	0.12	0.01	0.03	0.05	2.14	0.07	0.12	1.31	1.31	95.71	12.28	19.34	97.51	16.06	1.87	1.31	0	11.77	46.36	27.14	1.56	0	0.93	1.29	0.03	0.54	0.13	1.45	0.37	0.07	0.28	34.43	0	0	0	1.06	3.66	5.3	81.18	102.77	890.95	506.7	1004.95	623.11	900.16	530.95	1002.56	539.64
51.417	0	0.07	0.02	0.05	0.05	1.13	0.06	0.11	1.32	1.32	97.73	7.24	10.21	97.11	14.61	1.56	1.32	0	7.51	33.82	36.32	1.76	0	0.91	0.82	0.03	0.44	0.08	1.43	0.36	0.07	0.77	30.79	0	0	0	-0.38	4.43	3.54	79.97	105.78	884.11	507.01	1000.47	623.37	891.88	533.69	996.85	546.77
51.451	0	0.06	0.03	0.07	0.05	0.58	0.06	0.12	1.15	1.15	98.84	3.12	2.27	97.93	15.47	2.07	1.15	0	6.52	25.23	40.26	2.96	0	0.84	0.54	0.04	0.4	0.08	1.3	0.3	0.08	0.87	25.29	0	0	0	-5.24	2.7	5.45	80.64	101.71	879.49	517.28	991.37	629.16	888.46	539.93	989.31	553.2
51.484	0	0.04	0.03	0.12	0.04	0.66	0.05	0.1	0.99	0.99	98.68	3.63	0.74	97.42	11.87	1.81	0.99	0	6.85	19.39	48.81	4.24	0	0.78	0.33	0.04	0.35	0.07	1.25	0.41	0.07	2.21	26.27	0	0	0	-5.76	3.85	6.45	78.87	103.71	869.67	517.55	983.76	631.64	879.75	541.54	982.34	556.79
51.518	0	0.04	0.03	0.31	0.04	0.53	0.05	0.1	1.22	1.22	98.94	6.39	0	96.56	12.42	1.79	0.77	0	9.58	14.11	58.7	10.82	0	1.22	0.2	0.03	0.3	0.06	1.05	0.41	0.07	6.51	22.93	0	0	0	2.88	5.33	4.52	76.38	100.91	868.88	521.26	979.88	632.27	877.05	544.83	977.23	557.05
51.551	0	0.03	0.04	0.27	0.03	0.59	0.04	0.09	1.05	1.05	98.81	5.58	0	96.49	8.9	1.84	0.64	0	10.75	9.24	57.07	9.44	0	1.05	0.12	0.03	0.25	0.04	1.05	0.58	0.06	2.6	23.32	1.04	0	0	-5.56	5.44	6.01	78.17	100.08	865.18	530.5	975.26	640.59	874.62	551.08	973.58	565.97
51.584	0	0.03	0.03	0.21	0.04	0.72	0.04	0.09	1.15	1.15	98.55	4.29	0	96.84	7.84	3.73	0.59	0	13.45	5.3	53.55	7.42	0	1.15	0.09	0.02	0.33	0.03	1.01	0.76	0.05	5.29	23.73	0.45	0	0	-7.81	4.89	4.3	76.79	102.05	861.76	530.36	974.01	642.62	869.97	552.77	971	567.12
51.618	0	0.03	0.03	0.14	0.05	0.87	0.04	0.11	1.37	1.37	98.27	2.52	5.89	96.15	6.43	8.23	0.44	0	16.32	3.63	43.34	9.91	0	1.37	0.06	0.02	0.5	0.03	0.94	1.64	0.04	4.24	23.91	0	0	0	-0.98	5.92	5.78	75.59	98.52	860.3	535.46	968.66	644.77	869.29	556.71	966.99	569.37
51.651	0	0.03	0.02	0.06	0.08	1.07	0.04	0.17	1.58	1.58	97.86	2.77	13.62	96.2	5.71	19.39	0.39	0	18.84	2.33	29.44	7.34	0	1.58	0.05	0.02	0.63	0.05	0.88	2.33	0.04	0.72	24.53	0	0	0	-6.17	5.84	5.04	75.34	99.15	857.64	535.64	966.71	644.7	866.24	556.81	964.33	571.3
51.684	0	0.02	0.01	0.05	0.17	1.43	0.03	0.44	1.45	1.45	97.14	3.16	18.05	96.16	5.98	38.91	0.34	0.01	22.37	1.92	24.65	7.48	0	1.45	0.04	0.01	0.77	0.1	0.9	4.77	0.03	1.96	25.38	0	0	0	-0.55	5.9	5.51	74.38	102.23	853.74	533.9	966.19	646.35	863.03	556.07	964.04	571.82
51.718	0	0.01	0.01	0.03	0.38	1.92	0.02	1.71	1.31	1.31	96.15	9	24.06	95.73	5.14	63.23	0.28	0.03	23.37	1.63	17.5	6.39	0	1.31	0.04	0.01	0.69	0.15	0.8	14.38	0.03	1.63	27.56	0	0	0	2.96	6.44	7.81	74.21	102.3	850.97	532.7	963.5	646.13	862.09	554.43	963.2	569.97
51.751	0	0.01	0	0.03	0.74	2.14	0.02	4.22	1.33	1.33	91.57	32.57	24.98	93.58	5.22	82.94	0.28	0.06	25.34	1.69	17.17	6.43	0	1.33	0.04	0.01	0.61	0.15	0.79	16.83	0.04	0.62	27.53	0	0	0	0.48	8.6	7.5	75.36	105.37	848.76	531	964.67	648.1	860.12	552.25	964.06	569.57
51.785	0	0.01	0	0.02	0.91	2.55	0.01	12.8	1.2	1.2	74.39	45.31	29.11	94.71	4.59	89.79	0.24	0.08	23.49	1.79	12.4	6.98	0	1.2	0.04	0.01	0.51	0.12	0.87	39.49	0.04	1.12	30.07	0	0	0	-0.35	7.57	8.26	75.58	106.02	848.19	528.76	965.28	647.5	860.49	549.59	964.98	567.51
51.818	0	0.01	0	0.03	0.94	3.1	0.01	20.53	1.3	1.3	58.95	52.06	28.96	95.12	4.53	93.06	0.23	0.15	26.96	2.29	16.32	8.54	0	1.3	0.05	0	0.45	0.1	0.77	49.77	0.03	0.54	30.12	0	0	0	0.11	7.15	8.44	76.55	101.57	849.38	528.75	966.32	648.43	863.65	549.58	963.8	566.47
51.851	0	0.01	0	0.05	0.86	2.78	0.01	19.08	1.21	1.21	61.83	53.74	25.75	93.36	3.8	93.98	0.25	0.16	25.02	3.26	22.28	11.58	0	1.21	0.07	0	0.34	0.08	0.84	47.39	0.04	0.11	30.09	0	0	0	-2.19	8.79	7.56	77.12	103.72	848.92	526.39	969.99	651.01	863.57	547.9	966.05	563.91
51.885	0	0.01	0	0.06	0.77	2.88	0.01	23.11	1.46	1.46	53.77	55.51	25.04	92.81	3.58	94.62	0.23	0.16	21.78	5.04	25.59	13.22	0	1.46	0.1	0	0.23	0.06	0.86	52.8	0.03	0.2	32.07	0	0	0	-0.14	9.21	7.8	77.21	103.73	849.55	525.23	970.88	649.94	864.49	547.61	967.07	563.09
51.918	0	0.01	0	0.14	0.62	3.06	0.01	22.6	1.41	1.41	54.8	55.96	19.11	94.06	4.14	94.91	0.24	0.09	23.06	7.86	40.42	16.2	0	1.41	0.14	0	0.16	0.05	0.97	51.32	0.03	2.61	31.99	0	0	0	1.42	8.19	9.25	76.86	103.71	848.88	523.41	971.58	648.15	865.65	547.18	968.23	562.45
51.951	0	0.01	0	0.13	0.61	2.6	0.01	21.04	1.29	1.29	57.92	53.3	17.42	95.63	4.64	93.69	0.23	0.07	21.3	10.57	40.97	15.09	0	1.29	0.17	0	0.1	0.05	1.01	49.86	0.03	0.36	31.38	0	0	0	5.32	6.57	9.07	76.46	100.6	852.36	526.43	970.03	647.26	867.89	548.4	967.1	565.09
51.985	0	0.01	0	0.08	0.62	2.77	0.01	17.88	1.57	1.57	64.24	44.56	20.2	94.75	6.2	89.04	0.21	0.04	22.68	11.01	34.52	12.51	0	1.57	0.15	0	0.1	0.03	1.11	48.14	0.03	1.48	31.26	0	0	0	-0.96	7.54	8.33	75.79	103.33	855.22	529.03	968.89	644.58	867.14	548.26	968.73	567.17
52.018	0	0.01	0	0.09	0.48	2.23	0.01	13.23	1.61	1.61	73.53	30.04	16.13	95.01	7.92	81.21	0.22	0.03	19.88	13.83	39.04	10.5	0	1.61	0.14	0	0.09	0.03	1.23	45.72	0.04	8.22	30.7	0	0	0	2.31	7.27	8.27	75.3	100.29	857.29	533.81	971.32	650.73	870.55	554.26	969.4	571.17
52.051	0	0.02	0	0.06	0.29	1.11	0.02	5.89	1.3	1.3	88.22	8.38	13.85	93.36	7.05	62.26	0.22	0.01	10.07	11.18	31.84	7.34	0	1.3	0.12	0	0.09	0.02	1.31	44.18	0.04	16.05	29.32	0	0	0	-0.13	8.78	8.01	75.64	98.13	857.35	542.7	972.01	660.75	871.94	561.55	968.17	580.76
52.085
52.118
52.152
52.185
52.218
52.252
52.285
52.318
52.352
52.385
52.418
52.452
52.485
52.519
52.552
52.585
52.619	0	0.06	0.08	0.02	0.82	0.1	1.44	5.76	0.17	0.17	88.48	19.4	0	97.36	72.63	5.34	0.17	0	3.57	33.82	25.2	0.75	0	0.07	0.1	0.14	0.01	0.05	2.99	34.94	0.07	0.14	11.05	0.44	0	0	5.48	3.97	2.82	82.51	96.57	896.14	501.26	1007.03	615.86	904.83	525.18	1001.05	533.4
52.652	0	0.22	0.05	0.02	0.86	0.27	2.28	4.81	0.6	0.6	90.38	43.55	0	95.42	87.69	1.48	0.6	0	7.58	83.54	31.84	0.71	0	0.07	0.16	0.06	0.02	0.08	2.42	19.19	0.12	0.2	17.67	0	0	0	0.36	6.81	2.54	83.83	104.42	893.01	495.28	1014.84	619.85	903.32	520.04	1007.11	531.47
52.685	0	0.29	0.05	0.02	0.71	0.33	1.98	2.34	0.7	0.7	95.31	31.19	0	97.07	82.44	1.11	0.7	0	12.75	88.85	32.1	1.46	0	0.17	0.36	0.02	0.03	0.11	1.04	6.94	0.08	0.1	16.92	0	0	0	-5.3	4.49	5.34	84.23	107.95	892.1	492.08	1018.56	622.27	905.35	515.55	1012.55	528.27
52.719	0	0.39	0.05	0.02	0.43	0.54	1.08	1.24	1.15	1.15	97.53	13.03	0	96.39	68.9	1.5	1.15	0	17.59	91.65	32.02	1.88	0	0.18	0.42	0.02	0.05	0.1	0.81	4.48	0.11	0.04	19.03	0	0	0	-2.41	5.57	5.82	84.54	107.01	892.85	490.05	1021.41	623.33	907.95	514.87	1014.34	526.37
52.752	0	0.49	0.04	0.04	0.23	1.56	0.58	0.59	1.69	1.69	96.89	4.53	1.76	96.82	54.11	1.14	1.69	0	32.44	94.25	37.26	2.47	0	0.24	0.43	0.02	0.06	0.09	1.3	1.8	0.12	0.04	21.03	0	0	0	0.05	4.91	5.43	84.45	109.22	891.49	487.68	1022.92	623.86	906.55	514.94	1015.39	524.07
52.786	0	0.48	0.03	0.05	0.13	6.28	0.36	0.37	1.57	1.57	87.45	3.54	13.64	95.41	43.86	0.92	1.57	0	51.17	94.99	41.74	1.66	0	0.21	0.54	0.02	0.05	0.09	1.04	1.16	0.15	0.14	24.45	0	0	0	-0.31	6.83	6.14	84.37	106.26	893.02	486.39	1022.54	621.47	909.35	510.69	1014.76	524.07
52.819	0	0.47	0.02	0.05	0.09	13.09	0.25	0.29	1.42	1.42	73.83	5.92	20.81	95.17	38.13	0.69	1.42	0	57.74	96.1	44.17	1.58	0	0.21	0.65	0.01	0.05	0.11	1.19	1.15	0.17	0.03	28.37	0	0	0	0.57	7.09	6.11	84.44	101.91	895.2	486.83	1020.67	617.55	911.35	511.74	1012.7	522.43
52.852	0	0.45	0.02	0.06	0.1	13.24	0.27	0.32	1.37	1.37	73.53	6.37	19.58	93.7	40.12	0.85	1.37	0	58.23	96.48	46.22	1.45	0	0.24	0.71	0.01	0.05	0.16	1.64	1	0.19	0.53	28.24	0	0	0	0.3	8.5	7	84.47	103.02	893.97	483.94	1023.3	617.48	912.22	511.13	1014.84	520.18
52.886	0	0.51	0.02	0.07	0.06	16.65	0.16	0.2	1.26	1.26	66.7	7.49	22.96	95.39	29.52	0.64	1.26	0	60.49	97.67	48.85	0.92	0	0.25	1.11	0.01	0.07	0.27	1.56	0.78	0.2	0.21	29.51	0	0	0	5.09	6.85	7.44	83.78	110.75	893.02	483.25	1025.73	620.19	909.93	510.74	1019.98	523.2
52.919	0	0.54	0.02	0.07	0.05	14.31	0.11	0.16	1.45	1.21	71.38	7.11	23.24	96.57	24.17	0.92	1.21	0	55.01	97.48	48.19	0.73	0	0.25	1.45	0.01	0.07	0.35	1.69	1.03	0.21	0.51	30.68	0	0	0	4.57	5.3	2.46	83.07	109.91	898.69	484.29	1025.87	614.97	908.86	511.16	1018.23	522.15
52.952	0	0.45	0.02	0.08	0.05	14.51	0.11	0.19	1.48	1.2	70.98	10.18	21.67	96.7	26.76	0.98	1.2	0	50.5	97.86	52.13	0.74	0	0.24	1.48	0.02	0.05	0.43	1.84	1.35	0.23	0.12	33.12	0	0	0	9.3	5.11	2.78	82.33	104.62	901.67	487.14	1022.98	613.22	911.68	513.8	1015.9	522.86
52.986	0	0.31	0.01	0.12	0.05	19.29	0.13	0.27	1.64	1.43	61.43	13.08	17.75	94.19	35.69	0.75	1.43	0	53.06	98	63.58	0.86	0	0.22	1.64	0.02	0.04	0.37	2.26	1.94	0.24	0.11	34.88	0	0	0	8.95	8.07	4.07	82.26	106.95	901.79	489.65	1019.92	612.13	910.15	516.43	1016.83	523.91
53.019	0	0.25	0.01	0.09	0.07	22.04	0.21	0.45	1.61	1.55	55.91	16.67	17.8	96.67	46.91	0.77	1.55	0	52.54	97.43	61.68	1.15	0	0.23	1.61	0.02	0.03	0.21	2.21	2.65	0.21	0.21	36.65	0	0	0	5.28	5.16	3.92	82.19	104.76	902.76	491.38	1017.99	608.45	910.57	516.99	1014.95	525.92
53.052	0	0.17	0.01	0.1	0.08	31.24	0.26	0.67	1.66	1.61	43.76	23.36	17.36	96.87	55.64	0.93	1.61	0	55.74	96.6	68.04	1.93	0	0.25	1.66	0.02	0.03	0.13	2.44	3.49	0.21	1.23	39.28	0	0	0	3.98	4.84	2.56	81.74	105.92	902.09	490.43	1018.6	606.94	908.74	519.32	1014.55	524.04
53.086	0	0.15	0.01	0.06	0.12	27.82	0.42	1.03	1.62	1.5	47.18	24.49	16.86	98.18	65.14	1.39	1.5	0	52.08	94.5	61.91	2.47	0	0.32	1.62	0.02	0.03	0.1	2.23	3.89	0.2	10.24	39.66	0	0	0	7.28	2.06	2.15	81.04	100.99	903.47	493.42	1014.56	607.92	909.46	519.28	1010.31	524.57
53.119	0	0.17	0.01	0.04	0.12	22.2	0.38	0.88	1.64	1.4	55.61	24.54	19.73	98.67	60.87	1.4	1.4	0	46.74	91.4	52	1.94	0	0.38	1.64	0.02	0.03	0.12	1.99	4.32	0.19	15.46	39.68	0	0	0	13.76	-0.47	0.32	80.26	102.65	902.23	492.72	1015.15	605.63	906.89	521.63	1009.28	528.91
53.153	0	0.15	0.01	0.02	0.17	14.18	0.48	1.13	1.54	1.42	71.64	30.93	19.33	98.28	66.54	1.94	1.42	0	33.18	89.03	41.33	1.98	0	0.58	1.54	0.01	0.03	0.29	1.67	4.14	0.18	12.22	41.67	0	0	0	7.91	-1.76	1.07	80.1	101.98	900.69	492.61	1012.87	604.79	905.78	522.19	1007.7	525.8
53.186	0	0.14	0.01	0.02	0.16	23.45	0.48	1.24	1.32	1.32	53.1	39.13	24.52	98.71	66.77	2.4	1.32	0	39.64	89.27	41.38	2.95	0	0.61	1.26	0.01	0.02	0.13	1.74	5.82	0.15	2.36	43.92	0	0	0	2.25	0.3	3.25	82.57	100.01	897.41	499.87	1007.42	609.88	904.28	524.57	1003.91	533.19
53.219	0	0.13	0.01	0.02	0.13	33.19	0.36	1.13	1.17	1.17	41.81	43.83	28.31	95.8	61.62	3.56	1.17	0	45.79	88.29	44.4	3.94	0	0.7	1.12	0.01	0.02	0.08	1.72	7.48	0.12	1.2	45.12	0	0	0	0.94	6.36	0.87	81.92	100.56	894.93	499.67	1005.55	611.04	899.94	526.29	1000.43	530.01
53.253	0	0.1	0	0.02	0.09	50.57	0.22	1.22	1.06	0.82	24.43	61.42	35.93	96.32	54.86	6.34	0.77	0	49.8	83.91	45.34	4.19	0	0.82	1.06	0.01	0.02	0.04	1.8	13.32	0.1	0.5	49.56	0	0	0	2.33	5.67	1.87	81.22	103.56	891.58	498.01	1005.5	611.93	897.57	525.34	1000.97	531.23
53.286	0	0.09	0	0.03	0.08	64.13	0.15	1.19	1.14	0.89	10.87	66.91	41.41	95.7	47.88	10.67	0.66	0	56.72	81.4	46.59	4.76	0	0.89	1.14	0.01	0.03	0.02	1.85	15.31	0.08	0.28	51.05	0	0	0	6.16	6.49	1.63	80.72	103.33	890.77	498.11	1004.44	612.75	896.55	525.94	999.78	530.66
53.319	0	0.08	0	0.02	0.09	59.74	0.11	1.69	1	1	15.26	71.56	43.14	95.44	43.34	17.58	0.58	0	50.75	79.23	42.3	2.62	0	1	0.99	0.01	0.02	0.03	2.14	21.5	0.07	0.12	52.41	0	0	0	2.8	6.8	2.74	80.8	104.03	888.74	497.25	1003.17	611.68	895.51	524.7	999.32	531.36
53.353	0	0.08	0	0.01	0.11	54.69	0.06	2.79	1.08	1.08	20.31	78.22	48.51	95.77	35.53	28.82	0.5	0	42.74	78.5	31.2	1.26	0	1.08	0.82	0.01	0.02	0.03	1.79	30.46	0.05	0.07	54.62	0	0	0	3.21	6.41	3.46	80.53	105.51	886	496.04	1002.06	612.1	893.43	523.85	998.73	530.53
53.386	0	0.09	0	0.01	0.15	47.3	0.05	2.84	0.94	0.94	27.7	77.22	50.93	95.31	30.89	37.41	0.48	0	38.22	78.42	22.51	0.96	0	0.94	0.8	0.01	0.02	0.03	1.67	26.9	0.05	0.14	54.26	0	0	0	0.52	6.94	4.31	80.33	105.98	883.29	494.64	999.87	611.22	891.45	522.4	997.28	528.03
53.419	0	0.08	0	0.01	0.2	33.33	0.04	3.87	0.93	0.93	41.67	74.52	49.87	97.13	26.7	47.21	0.45	0.01	29.7	75.56	16.3	0.9	0	0.93	0.88	0.01	0.01	0.03	1.72	29	0.05	0.15	53.34	0	0	0	-3.92	4.4	1.97	80.24	107.24	883.57	493.12	1001.53	613.38	889.79	519.36	996.93	524.16
53.453	0	0.07	0	0.01	0.2	25.93	0.03	3.17	1.16	1.15	49.07	69.11	48.86	95.9	21.07	50.43	0.39	0.01	26.7	66.89	14.12	1.11	0	1.15	1.16	0.01	0.01	0.03	1.5	26.43	0.04	0.1	51.68	0	0	0	-3.69	6.24	3.33	80.51	105.93	882.83	493.69	999.36	612.19	890.16	519.41	995.95	525.05
53.486	0	0.04	0	0.01	0.27	17.77	0.02	3.87	1.22	1.11	64.45	65.11	45.72	96.42	17.22	61.38	0.37	0.01	20.42	52.01	14.36	1.45	0	1.11	1.22	0.01	0.01	0.03	1.53	24.3	0.04	2.86	50.55	0	0	0	-2.63	5.53	3.7	80.39	104.46	882.68	493.76	997.59	610.58	890.28	517.98	994.41	526.33
53.52	0	0.03	0	0.01	0.28	14.57	0.01	4.04	1.54	1.54	70.86	59.72	40.59	94.89	14.78	68.3	0.24	0.01	19.06	47.58	22.58	3.13	0	1.54	1.25	0.01	0.01	0.04	1.24	20.89	0.03	7.5	49.12	0	0	0	-0.96	7.4	5.6	79.97	103.16	880.83	492.47	994.31	605.94	890.01	516.58	992.61	527.27
53.553	0	0.02	0	0.02	0.42	9.57	0.01	4.82	1.93	1.93	80.87	45.37	36.18	98.31	13.53	78.48	0.19	0.01	17.73	37.75	22.9	3.83	0	1.93	1.53	0.01	0.01	0.04	1.14	16.4	0.02	13.98	45.51	0	0	0	-4.42	1.69	3.63	81.19	103.66	882.36	495.86	996.39	611.93	889.77	519.43	993.11	527.57
53.586	0	0.02	0	0.02	0.46	8.01	0.01	5.12	1.97	1.97	83.99	39.95	32.91	94.66	14.45	80.2	0.2	0	17.01	36.56	25.9	4.22	0	1.97	1.62	0.01	0.01	0.04	1.2	15.28	0.02	5.98	44.13	0	0	0	-1.06	7.62	3.36	81.55	103.14	883.83	496.35	997.29	611.48	890.98	523.02	994.06	526.5
53.62	0	0.02	0	0.03	0.42	11.78	0.02	5.11	1.91	1.59	76.44	40.94	33.08	96.46	18.14	77.13	0.18	0	24.05	40.93	31.48	5.87	0	1.59	1.91	0.01	0.01	0.06	1.48	14.6	0.02	0.45	44.39	0	0	0	-2.94	5.48	4.68	81.48	105.76	884.51	495.29	1001.53	613.62	893.25	521.7	998.87	527.13
53.653	0	0.02	0	0.02	0.61	14.72	0.02	7.01	2.3	1.62	70.56	40.96	33.9	94.78	26.75	78.63	0.18	0	28.58	43.31	29.56	4.57	0	1.62	2.3	0.01	0.01	0.08	1.53	12.59	0.02	0.21	44.39	0	0	0	0.54	7.51	4.43	81.27	104.55	886.47	494.78	1004.04	614.62	895.89	521.91	1000.33	526.7
53.686	0	0.02	0	0.01	0.91	22.96	0.04	9.9	2.18	1.51	54.09	45.99	38.61	94.62	35.65	80.38	0.16	0	35.7	47.94	24.45	2.74	0	1.51	2.18	0.01	0.01	0.1	1.66	10.95	0.02	0.19	45.67	0	0	0	0.66	7.66	4.75	80.7	105.31	887.68	493.95	1005.04	613.34	896.93	520.66	1002.07	526.52
53.72	0	0.02	0	0.01	1.31	31.07	0.06	12.66	2.01	1.43	43.93	44.51	40.56	97.03	42.67	83.51	0.13	0	43.74	52.39	23.6	2.14	0	1.43	2.01	0	0.01	0.14	1.91	7.46	0.02	0.09	45.3	0	0	0	5.91	4.56	3.78	80.24	106.15	890.36	495.92	1007.13	616.51	898.15	521.1	1003.92	530.09
53.753	0	0.02	0	0.01	2	32.99	0.11	18.37	2.15	1.55	42.01	45.1	41.18	95.4	54.53	81.72	0.13	0	45	60.43	17.68	1.67	0	1.55	2.15	0	0.01	0.14	2.01	7.94	0.02	0.14	45.44	0	0	0	1.41	6.84	3.68	80.31	105.68	892.22	495.98	1008.48	614.98	899.9	521.29	1005.3	529.01
53.787	0	0.03	0	0	2.81	32.02	0.21	19.92	2.23	1.5	42.98	34.18	40.41	95.62	62.69	78.95	0.14	0	49.84	64.43	13.12	1.19	0	1.5	2.23	0	0.01	0.14	1.76	4.96	0.01	0.04	42.59	0	0	0	3.85	6.58	5.72	80.48	105.01	892.49	495.69	1010.76	617.25	903.26	520.56	1007.76	530.8
53.82	0	0.04	0	0	3.3	25.74	0.38	21.45	1.86	1.67	49.26	29.74	36.22	97.13	72.7	72.19	0.15	0	46.95	75.04	11.98	1.26	0	1.67	1.86	0	0.01	0.13	1.64	3.96	0.01	0.03	41.32	0	0	0	0.41	4.39	4.29	80.73	107.31	895.08	495.87	1013.12	615.15	903.37	521.42	1010.29	530.52
53.853	0	0.05	0	0	4.23	22.01	0.56	26.06	1.8	1.69	48.94	28.29	33.04	96.42	79.96	70.93	0.17	0	46.19	79.8	11.46	1.84	0	1.69	1.8	0	0.01	0.1	1.61	4.07	0.01	0.51	39.86	0	0	0	1.46	5.53	4.41	81.42	105.59	898.57	496.6	1014.72	614.32	906.82	522.13	1012.09	530.46
53.887	0	0.04	0	0	4.67	13.34	0.59	26.21	2.43	2.43	48.79	28.93	27.91	97.39	79.72	71.44	0.17	0.01	40.52	76.1	11.04	2.46	0	2.43	1.9	0	0.01	0.1	1.75	3.99	0.01	0.69	37.31	0	0	0	-0.33	3.91	4.13	82.06	106.36	900.9	496.84	1018.02	616.36	909.19	519.93	1014.86	532.08
53.92	0	0.05	0	0	3.64	15.89	0.64	21.61	2.71	2.71	56.78	28.13	30.02	98.41	78.95	65.12	0.18	0.01	42.3	78.64	10.47	3.94	0	2.71	1.6	0	0.01	0.07	1.6	5	0.01	0.16	38.24	0	0	0	1.43	1.38	5.94	82.59	104.5	903.15	496.6	1020.39	617.55	913.85	518.87	1017.52	532.01
53.953	0	0.07	0	0.01	2.77	18.82	0.8	17	2.58	2.58	62.36	31.47	29.69	98.61	81.07	56.02	0.22	0.01	46.16	83.85	13.9	5.59	0	2.58	1.4	0	0.01	0.05	1.77	4.84	0.01	0.01	38.11	0	0	0	2.73	0.68	6.47	82.36	106.64	904.32	493.29	1026.34	619.03	916.82	517.23	1022.69	530.02
53.987	0	0.1	0	0	2.11	19.59	1.12	12.64	2.68	2.68	60.82	36.49	30	98.74	83.75	44.36	0.27	0.01	46.81	87.96	12.75	5.94	0	2.68	1.12	0	0.01	0.07	1.88	5.46	0.01	0.01	38.23	0	0	0	6.87	-0.18	5.09	82.29	106.57	905.44	491.97	1031.01	623.21	918.52	517.52	1024.48	528.91
54.02	0	0.13	0	0	1.55	30.33	1.4	8.92	2.66	2.66	44.67	36.28	34.16	98.07	83.66	35.4	0.3	0.02	56.66	91.7	13.31	5.7	0	2.66	1.09	0	0.01	0.1	1.92	5.15	0.01	0	38.43	0	0	0	9.66	2.37	5.23	82.09	108.63	906.87	491.49	1033.58	624.16	919.66	518.46	1027.8	528.79
54.053	0	0.14	0	0	1.44	36.97	1.7	8.34	2.16	2.16	38.03	41.5	34.86	97.39	86.9	31.12	0.34	0.03	61.53	95.01	15.69	4.93	0	2.16	1.11	0	0.01	0.17	2.12	4.44	0.01	0.01	38.62	0	0	0	7.72	3.9	6.01	81.71	108.64	905.39	490.1	1032.88	623.15	919.33	516.28	1027.31	528.27
54.087	0	0.14	0	0	1.26	54.48	1.86	8.12	1.63	1.63	20.52	45.69	41.5	96.53	88.91	27.69	0.4	0.04	66.79	96.57	13.68	4.33	0	1.63	1.41	0.01	0.01	0.28	2.27	5.12	0.01	0.01	42.34	0	0	0	14.8	5.38	7.41	81.49	107.02	907.42	492.68	1029.8	620.18	920.94	517.9	1026.91	532.84
54.12	0	0.16	0	0	1.16	52.04	2.13	7.03	2.08	1.5	22.96	46.91	41.48	98.08	89.29	23.16	0.41	0.06	65.81	96.81	11.31	2.96	0	1.5	2.08	0.01	0.02	0.39	2.51	5.52	0.01	0	41.96	0	0	0	4.83	2.34	5.77	81.55	110.85	908.86	492.15	1030.8	616.24	918.78	517.59	1028.96	529.82
54.154	0	0.18	0.01	0	1.3	32.4	2.47	7.41	2.41	1.45	42.6	53.03	34.51	97.61	92.09	20.93	0.54	0.09	55.46	97.84	10.61	1.96	0	1.45	2.41	0	0.02	0.3	2.75	6.28	0.01	0.01	39.9	0	0	0	4.39	3.45	5.56	81.53	112.06	907.55	490.7	1030.82	613.97	917.44	517.49	1028.79	530.09
54.187	0	0.17	0.01	0	1.39	37.02	2.53	8.42	3.11	1.46	37.98	56.6	34.94	97.62	93.42	22.67	0.72	0.12	57.79	98.04	12.27	2.18	0	1.46	3.11	0.01	0.02	0.31	3.22	6.5	0.01	0.01	40.54	0	0	0	5.94	3.43	4.86	81.53	109.6	908.88	491.06	1029.44	612.28	917.95	517.08	1026.86	529.36
54.22	0	0.17	0.01	0	1.57	27.95	2.56	9.02	4.32	1.57	47.05	59.22	31.63	97.92	93.65	24.34	0.84	0.15	52.34	97.99	11.26	2.18	0	1.57	4.32	0.01	0.03	0.36	3.54	6.39	0.01	0	39.58	0	0	0	4.22	2.74	4.63	81.84	110.71	906.89	489.57	1028.67	612.16	915.84	515.39	1025.85	527.82
54.254	0	0.19	0.01	0	1.94	20.1	3.02	9.81	6.33	1.48	59.81	64.61	26.77	97.51	94.49	26.08	1.29	0.17	51.73	97.77	11.31	2.92	0	1.48	6.33	0.01	0.02	0.3	3.61	6.03	0.01	0	36.02	0	0	0	4.84	3.66	4.17	82.17	107.94	908.7	490.6	1027.43	612.73	917.01	515.29	1024.39	526.25
54.287	0	0.19	0.01	0	2.13	22.33	3.27	10.61	6.86	1.41	55.34	67.42	28.04	98.6	95.53	27.01	1.38	0.2	53.78	97.52	9.91	3.6	0	1.41	6.86	0.01	0.01	0.29	3.91	6.11	0.01	0	36.17	0	0	0	7.13	0.74	3.53	82.49	108.85	909.11	490.21	1029.3	613.73	917.13	515.55	1025.4	526.75
54.32	0	0.22	0.01	0	2.21	19.19	3.67	10.43	7.16	1.72	61.62	68.42	27.09	98.26	95.79	25.06	1.72	0.22	52.66	97.53	7.63	2.53	0	1.24	7.16	0.01	0.01	0.24	4.42	7.33	0.01	0	35.03	0	0	0	6.26	1.84	2.63	82.68	108.58	908.33	487.97	1032.17	615.37	917.53	514.54	1025.63	524.76
54.354	0	0.24	0.01	0	1.84	23.77	4.06	8.77	6.48	2.12	52.47	67.37	29.76	98.58	95.87	19.14	2.12	0.21	55.43	97.47	6.67	2.06	0	1.01	6.48	0.02	0.01	0.19	5.23	8.58	0.01	0	36.06	0	0	0	10.45	0.8	3.17	82.46	105.8	909.48	487.91	1031.27	614.5	919.41	514.5	1024.77	524.17
54.387	0	0.25	0.01	0	1.79	27.52	4.23	8.52	5.6	2.28	47.48	65.62	31.36	97.94	95.78	18.18	2.28	0.27	59.09	98.07	6.61	1.54	0	1.01	5.6	0.02	0	0.19	5.08	8.81	0.02	0	35.97	0	0	0	13.54	2.68	2.32	82.43	108.89	909.28	486.66	1032.76	614.43	917.9	514.4	1026.31	524.63
54.42	0	0.27	0.01	0	1.58	31.64	4.54	7.43	5.01	2.81	43.36	64.86	32.68	98.02	95.57	14.3	2.81	0.35	62	98.26	6.99	1.35	0	0.86	5.01	0.02	0	0.2	5.39	9.25	0.02	0	36.27	0	0	0	11.42	2.49	3.02	82.73	105.32	909.91	486.15	1032.48	614.04	920.35	513.28	1025.28	522.38
54.454	0	0.29	0.01	0	1.59	28.58	4.75	7.33	4.45	3.02	46.42	67.37	31.54	98.61	96.27	12.72	3.02	0.41	59.91	98.47	6.68	1.48	0	0.81	4.45	0.02	0	0.24	6.09	9.7	0.02	0	36.02	0	0	0	15.06	0.71	2.15	82.73	107.3	909.95	485.98	1033.88	614.5	919.42	513.89	1026.21	524.3
54.487	0	0.29	0.01	0	1.74	24.72	5	7.87	4.1	3.08	50.56	69.65	29.38	98.33	97.28	13.29	3.08	0.49	58.74	98.75	7.19	1.5	0	0.85	4.1	0.02	0	0.28	6.39	9.9	0.02	0	34.84	0	0	0	14.48	1.63	3.78	82.47	103.88	911.66	487.16	1031.14	612.33	921.88	513.55	1025.29	523.36
54.521	0	0.3	0.01	0	2.29	15.95	4.82	10.2	4.25	3.33	68.11	72.47	24.5	98.69	97.9	18.15	3.33	0.7	52.63	98.91	7.28	1.45	0	0.91	4.25	0.02	0	0.39	7.48	11.04	0.03	0	33.03	0	0	0	5.45	0.38	3.27	83.33	108.19	912.57	487.77	1031.93	610.62	920.18	513.51	1027.98	522.61
54.554	0	0.31	0.01	0	2.58	12.99	5.25	11.27	5.34	3.55	74.02	73.53	21.39	98.32	98.35	19.43	3.55	0.75	52.31	99.04	8.12	1.48	0	1.14	5.34	0.02	0	0.42	7.7	11.95	0.03	0	31.05	0	0	0	8.19	1.65	2.99	82.98	109.39	912.73	487.05	1033.05	610.65	920.03	513.64	1029.02	522.98
54.587	0	0.29	0.01	0	3.29	12.83	4.97	14.53	5.73	3.55	70.94	74.55	21.1	98.46	98.85	25.7	3.55	0.92	52.76	98.91	7.93	1.25	0	1.09	5.73	0.02	0	0.45	7.85	11.99	0.03	0.01	30.69	0	0	0	4.78	-1.23	2.13	83.69	106.35	913.13	487	1034.97	612.2	921.89	513.61	1027.9	522.04
54.621	0	0.28	0.01	0	4.02	12.1	5.12	16.72	5.94	4.37	66.56	74.54	19.7	98.63	99.04	29.97	4.37	1.03	54.01	98.95	8.11	0.91	0	1.14	5.94	0.02	0	0.49	7.66	11.43	0.03	0	29.46	0	0	0	10.28	0.63	2.47	83.07	108.86	913.25	485.88	1036.19	613.09	921.64	513.5	1030.16	522.14
54.654	0	0.26	0.01	0	6.39	9.95	4.62	24.94	6.12	4.48	50.12	76.16	17.42	98.38	99.29	41.56	4.48	1.25	54.13	98.9	8.25	0.78	0	1.12	6.12	0.02	0	0.38	8.5	11.46	0.03	0.01	27.43	0	0	0	9.85	1.48	3.68	83.19	106.76	915.6	487.03	1034.82	610.95	924.18	513.15	1030.56	522.23
54.687	0	0.21	0.01	0	10.03	10.95	3.88	37.24	6.61	4.37	37.76	76.36	18.75	98.7	99.43	55.2	4.37	1.56	55.94	98.97	6.92	0.64	0	1.04	6.61	0.03	0	0.4	8.49	11.28	0.03	0.01	27.47	0	0	0	8.59	-0.37	2.91	83.9	106.51	914.68	486.64	1036.78	612.59	924.23	512.75	1030.2	523.51
54.721	0	0.2	0.01	0	12.69	9.72	3.66	44.94	7.55	4.45	30.06	76.7	17.16	98.29	99.58	61.43	4.45	2.07	55.62	99.06	7.22	0.52	0	0.85	7.55	0.03	0	0.5	8.58	12.05	0.03	0	26.44	0	0	0	11.72	-1.75	0.61	84.02	105.57	915.37	484.67	1041.33	613.7	925.46	512.56	1030.43	523.82
54.754	0	0.2	0.01	0	13.17	8.06	3.56	45.9	7.99	4.26	29.1	76.11	16.11	98.59	99.53	62.25	4.26	2.26	52.13	98.99	6.07	0.45	0	0.86	7.99	0.03	0	0.51	8.22	12.01	0.04	0.01	26.38	0	0	0	11.73	0.78	3.33	84.05	106.11	916.79	485.89	1040.37	614.99	927.58	513.09	1033.27	522.46
54.788	0	0.23	0.01	0.01	10.27	7.75	3.92	38.48	7.36	4.5	36.52	76.58	14.81	98.73	99.47	54.17	4.5	2.27	51.99	99.09	8.19	0.43	0	0.79	7.36	0.03	0	0.73	8.61	12.83	0.04	0	26.06	0	0	0	7.63	-0.22	3.09	83.92	105.58	915.97	483.97	1039.45	611.91	926.79	510.27	1031.88	520.48
54.821	0	0.24	0.01	0.01	15.29	6.17	3.85	47.91	7.28	4.88	27.09	78.21	12.49	98.79	99.49	62.53	4.88	3.58	52.38	99.03	7.49	0.6	0	0.96	7.28	0.03	0	0.79	9.74	12.39	0.04	0	23.67	0	0	0	14.02	0	4.4	83.36	104.47	917.87	484.94	1035.52	607.7	927.43	510.18	1031.29	521.48
54.854	0	0.28	0.01	0.01	15.06	5.1	4.23	46.33	7.75	5.22	28.67	77.78	10.37	98.31	99.38	59.79	5.22	4.4	51.09	99.06	7.46	0.86	0	1.09	7.75	0.04	0	1.07	9.54	12.9	0.04	0	22.51	0	0	0	14.93	-1.67	1.39	84.08	106.98	918.91	483.54	1039.04	605.88	926.11	510.07	1032.31	522.89
54.888	0	0.32	0.01	0.01	15.98	3.01	4.61	43.83	8.68	5.07	31.17	77.93	5.74	98.67	99.3	58.08	5.07	5.22	46.44	98.64	6.77	0.93	0	1.18	8.68	0.03	0	1.58	9.73	11.44	0.04	0	19.95	0	0	0	15.95	-0.45	2.43	84.29	106.45	918.08	482.48	1040.97	610.04	927.68	509.97	1033.57	520.88
54.921	0	0.43	0.02	0.01	11.66	1.46	6.07	28.85	8.56	5.19	46.15	76.18	1.04	98.45	99.24	44.21	5.19	4.85	38.14	97.96	3.35	0.63	0	1.24	8.56	0.03	0	1.68	8.38	10.04	0.04	0	17.53	0	0	0	18.86	-1.26	3.62	84.07	107.57	916.63	480.84	1040.66	610.99	927.22	508.61	1034.22	519.71
54.954	0	0.49	0.03	0.01	8.35	0.83	6.87	19.88	10.16	4.9	60.24	78.26	0	98.21	99.11	33.95	4.9	4.48	29.3	96.63	2.76	0.43	0	1.42	10.16	0.03	0	2.48	6.75	9	0.04	0	16.9	0	0	0	15.88	-1.97	2.96	84.64	105.2	915.86	479.24	1042.28	612.02	928.19	507.55	1032.94	517.27
54.988	0	0.51	0.04	0.01	6.92	0.44	7.61	14.5	10.2	4.93	71	78.06	0	98.03	98.93	27.52	4.93	3.55	21.97	94.51	2.12	0.3	0	1.52	10.2	0.04	0	1.84	5.59	7.43	0.05	0	14.93	0	0	0	17.15	-2.47	1.66	84.72	105.56	915.12	478.24	1043.21	612.41	927.01	507.87	1032.2	516.72
55.021	0	0.49	0.04	0	5.54	0.33	8.03	10.87	9.14	4.68	78.26	76.58	0	98.13	98.94	21.15	4.68	3.15	17.4	91.74	1.45	0.28	0	1.61	9.14	0.04	0	1.62	4.25	6.27	0.05	0	14.55	0	0	0	15.77	-2.19	1.38	85.02	104.2	914.86	477.65	1045.17	614.28	928.31	507.48	1032.14	516.35
55.054	0	0.42	0.05	0	5.12	0.29	8.53	9.75	9.96	4.69	80.51	77.93	0	98.21	99.07	19.43	4.69	2.37	16.84	88.07	1.66	0.25	0	1.66	9.96	0.05	0	1.32	3.41	5.71	0.06	0	13.88	0	0	0	12.82	-1.98	3.78	85.08	105.8	914.88	478.78	1041.67	612.04	927.77	506.43	1033.12	516.18
55.088	0	0.43	0.06	0.01	4.6	0.29	9.44	8.24	9.42	4.86	81.12	76.91	0	97.54	98.89	15.77	4.86	2.08	18.98	86.28	2.24	0.29	0	1.84	9.42	0.06	0	1.03	3.02	5.43	0.06	0	12.71	0	0	0	14.87	-3.61	2.99	84.74	102.05	915.55	479.33	1035.83	605.08	926.33	506.1	1027.93	515.66
55.121	0	0.41	0.06	0.01	4.62	0.4	9.97	8.47	9.01	4.88	80.06	76.49	0	98.04	99	15.81	4.88	1.89	25.26	85.37	2.66	0.47	0	1.78	9.01	0.06	0	0.99	3.23	6.19	0.06	0	12.41	0	0	0	15.81	-2.43	3.23	85.04	105.3	916.54	481.04	1033.53	602.67	924.31	507.42	1029.16	517.07
55.155	0	0.45	0.06	0.01	4.84	0.63	10.36	9.4	7.81	5.08	79.28	74.83	0	98.25	99.08	17.71	5.08	2.28	35.24	88.7	6.23	0.8	0	2.02	7.81	0.08	0	2	2.77	6.54	0.07	0	11.49	0	0	0	18.99	-1.86	0.7	85.06	109.14	916.68	478.57	1036.74	598.62	922.27	506.57	1030.46	521.01
55.188	0	0.51	0.06	0.01	5.64	0.75	10.65	11.22	8.02	5.34	77.57	75.27	0	98.21	99.17	21.52	5.34	2.72	39.72	93.26	7.28	1.05	0	2.42	8.02	0.08	0	1.63	2.69	6.95	0.07	0	10.7	0	0	0	20.16	-1.98	1.81	84.77	105.01	917.35	480.24	1034.59	602.01	924.2	508.23	1028.86	516.82
55.221	0	0.55	0.05	0.01	6.5	0.73	10.18	13.08	6.46	5.66	73.85	73.11	0	97.9	99.32	24.61	5.66	2.99	39.12	95.65	6.26	0.76	0	2.4	6.46	0.09	0	1.95	3.03	7.61	0.07	0	10.73	0	0	0	17.35	-2.78	-0.18	85.45	108.13	917.63	479.08	1036.78	598.89	922.4	506.76	1029.84	518.97
55.255	0	0.57	0.05	0.01	8.33	0.54	9.83	16.51	6.05	6.05	66.99	72.51	0	98.17	99.37	29.88	6.05	3.99	36.59	96.89	6.38	0.59	0	2.69	6.03	0.11	0	2.38	2.7	7.85	0.07	0	9.28	0	0	0	20.05	-2.1	1.56	85.39	105.99	918.15	480.85	1035.27	601.54	924.31	508.44	1029.83	518.47
55.288	0	0.53	0.04	0.01	12.32	0.54	8.43	24.87	6.07	5.86	50.26	72.61	0	98.32	99.4	40.6	5.86	5.33	36.79	97.94	4.95	0.52	0	2.52	6.07	0.12	0	2.18	2.97	8.14	0.07	0	9.28	0	0	0	17.33	-1.67	0.67	85.51	107.13	917.52	479.43	1037.26	601.45	923.76	507.14	1030.3	518.36
55.321	0	0.55	0.03	0.01	17.41	0.44	7.61	34.08	5.98	5.98	40.92	72.2	0	98.05	99.42	48.37	5.98	8.13	34.1	98.46	4	0.39	0	2.68	5.79	0.12	0	2.53	2.82	8.24	0.07	0	8.72	0	0	0	20.81	-2.4	1.8	85.29	105.26	917.83	481.02	1034.23	601.33	924.18	508.47	1028.98	518.38
55.355	0	0.51	0.03	0.01	19.25	0.46	6.94	37.7	5.46	5.46	37.3	71.18	0	98.3	99.52	52.12	5.46	8.49	35.18	98.79	4.13	0.38	0	2.34	5.06	0.14	0	2.32	2.35	7.82	0.07	0	8.56	0	0	0	19.04	-1.71	-0.13	85.34	106.43	916.41	478.62	1037.04	600.96	922.86	506.6	1028.57	518.97
55.388	0	0.52	0.03	0.01	22.01	0.54	6.85	43.1	5.49	5.49	31.9	71.72	0	98.53	99.52	55.18	5.49	10.04	38.24	98.77	4.22	0.37	0	2.28	5.39	0.15	0	2.81	2.47	8.59	0.07	0	8.47	0	0	0	21.49	-0.99	2.35	84.78	103.95	916.87	480.37	1034.06	602.62	924.72	507.88	1028.21	517.6
55.421	0	0.49	0.03	0.01	25.1	0.63	6.68	49.48	5.8	5.78	25.52	72.42	0	97.93	99.55	59.84	5.78	10.31	41.23	98.82	4.56	0.29	0	2.38	5.8	0.18	0	2.6	2.56	9.8	0.07	0	8.45	0	0	0	17.79	-2.72	-0.07	85.64	108.56	916	479.03	1036.1	600.04	921.14	506.85	1028.98	519.31
55.455	0	0.51	0.03	0.01	25.88	0.58	6.79	52.36	6.66	6.19	22.64	73.78	0	98.4	99.55	60.11	6.19	10.24	39.53	98.24	4.04	0.21	0	2.29	6.66	0.22	0	3.75	3.33	12.37	0.07	0	8.44	0	0	0	16.12	-1.4	1.59	85.59	106.32	916.52	480.37	1034.24	601.27	922.84	507.6	1028.72	517.39
55.488	0	0.54	0.03	0.01	28.77	0.57	6.81	55.64	8.2	6.01	19.36	76.1	0	98.46	99.55	62.29	6.01	11.72	39.65	97.75	3.16	0.19	0	2.28	8.2	0.22	0	5.77	3.28	11.88	0.08	0	8.3	0	0	0	16.18	-1.21	2	85.34	107.47	915.83	479.69	1034.65	602.01	922.49	506.92	1029.48	517.13
55.522	0	0.58	0.02	0.01	33.26	0.32	6.38	64.47	9.56	6.81	10.53	78.07	0	98.5	99.57	65.42	6.81	12.46	29.83	97.4	2.6	0.18	0	2.22	9.56	0.24	0	7.34	4.91	16.85	0.07	0	7.93	0	0	0	21.72	-1.09	2.28	84.85	107.5	914.63	479.83	1032.89	601.92	921.19	508.35	1028.28	517.79
55.555	0	0.62	0.03	0.01	30.51	0.27	6.78	61.42	11.45	6.56	13.58	80.58	0	98.32	99.6	61.32	6.56	12.53	27.35	96.67	2.18	0.15	0	2.05	11.45	0.25	0	6.69	5.26	17.71	0.07	0	7.97	0	0	0	16.59	-1.65	0.89	85.47	106.81	913.96	478.75	1034.97	603.25	921.07	507.27	1027.51	516.27
55.588	0	0.63	0.03	0.01	27.77	0.24	7.35	57.45	12.82	6.73	17.55	82.26	0	98.54	99.6	58.06	6.73	11.5	25.94	96.08	2.11	0.16	0	2.08	12.82	0.27	0	6.12	5.28	18.04	0.07	0	7.63	0	0	0	19.24	-0.95	1.65	85.31	105.68	914.58	479.58	1033.46	602.68	921.85	507.54	1027.11	517.04
55.622	0	0.67	0.03	0.01	26.23	0.21	8.18	53.36	15.28	7.1	21.64	84.96	0	98.27	99.59	54.51	7.1	11.95	24.13	95.48	2.47	0.25	0	2.08	15.28	0.34	0	4.16	5.29	17.19	0.08	0	7.08	0	0	0	19.82	-1.8	1.46	85.2	105.43	913.81	479.24	1033.08	603.31	921.16	508.02	1026.3	515.84
55.655	0	0.69	0.04	0.01	25.08	0.17	8.37	49.31	15.32	6.77	25.69	84.96	-0.36	98.65	99.56	51.76	6.77	12.77	21.12	94.18	1.52	0.21	0	2.09	15.32	0.33	0	3.94	4.5	15.26	0.08	0	6.82	0	0	0	13.51	-0.54	0.66	85.49	107.31	912.91	477.75	1035.89	603.87	920.59	506.25	1027.51	515.44
55.688	0	0.66	0.04	0.01	23.49	0.19	9.07	45.77	15.76	6.77	29.23	85.42	0	98.57	99.58	49.51	6.77	12.48	23.58	92.76	1.46	0.31	0	2.19	15.76	0.31	0	2.53	3.89	14.37	0.08	0.01	6.51	0	0	0	19.06	-0.85	2.54	85.39	106.36	913.53	479.32	1033.41	604.6	921.66	507.47	1027.66	516.13
55.722	0	0.66	0.04	0.01	21.64	0.16	9.07	41.06	15.22	6.22	33.94	84.83	-0.19	98.72	99.54	46.64	6.22	12.67	21.27	92.44	1.26	0.3	0	2.15	15.22	0.28	0	2.14	3.04	12.47	0.08	0	6.16	0	0	0	14.86	0.27	1.27	85.44	105.42	913.2	478.12	1034.31	603.26	921.39	506.23	1026.45	515.01
55.755	0	0.69	0.05	0.01	18.6	0.15	9.69	34.9	15.06	6.21	40.1	84.67	-0.44	98.64	99.54	41.99	6.21	11.78	20.47	92.35	0.98	0.2	0	2.16	15.06	0.28	0	2.2	2.82	11.72	0.08	0	6.14	0	0	0	18.05	-0.59	1.32	85.32	104.5	914.03	478.08	1035.41	604.29	922.83	506.71	1026.98	515.29
55.789	0	0.74	0.06	0.01	16.09	0.14	10.34	28.66	13.83	6.15	46.34	83.32	-0.74	98.44	99.52	36.56	6.15	12.11	20	92.2	1.02	0.19	0	2.25	13.83	0.27	0	2.42	2.14	9.91	0.07	0	5.87	0	0	0	17.81	-1.28	1.08	85.69	103.83	915.06	478.44	1036.84	604.97	924.2	507.11	1027.67	515.75
55.822	0	0.77	0.06	0.01	15.54	0.13	10.57	26.78	14.18	6.15	48.22	83.73	-1.83	98.21	99.54	34.95	6.15	12.47	18.51	91.85	1.1	0.18	0	2.28	14.18	0.29	0	2.88	1.82	8.9	0.07	0	5.71	0	0	0	19.08	-1.99	0.55	85.74	103.25	916.15	478.49	1037.26	603.74	924.85	507.09	1027.66	516.51
55.855	0	0.81	0.06	0.01	15.14	0.14	11.19	25.96	15	6.38	49.04	84.58	-2.18	98.08	99.51	33.41	6.38	12.89	19.37	91.14	1.24	0.2	0	2.38	15	0.31	0	4.01	1.79	9.04	0.07	0	5.66	0	0	0	21.2	-2.34	0.35	85.6	104.19	917.72	479.15	1036.53	601.26	924.66	507.54	1028.35	517.65
55.889	0	0.83	0.07	0.01	14.2	0.16	12.07	23.55	15.02	6.56	52.89	84.6	-1.33	98.25	99.51	31.55	6.56	12.51	22.93	91.43	1.71	0.27	0	2.55	15.02	0.31	0	4.26	1.55	8.17	0.08	0	5.36	0	0	0	19.99	-1.85	0.85	85.83	104.42	917.47	479.74	1035.89	602.38	924.42	508.49	1028.54	516.43
55.922	0	0.86	0.08	0.01	12.5	0.14	12.88	19.97	17.17	6.55	60.06	86.74	-3.26	98.56	99.54	29.53	6.55	10.49	21.9	92.44	2.39	0.33	0	2.71	17.17	0.32	0	4.93	1.46	7.13	0.08	0	4.97	0.15	0	0	15.89	-0.88	0.21	85.84	105.83	917.6	478.48	1038.1	601.77	924.42	506.95	1029.85	516.13
55.955	0	0.85	0.07	0.01	14.72	0.17	13	23.88	18.97	6.81	52.24	88.34	-2.84	98.29	99.57	33.65	6.81	11.76	25	92.63	3.1	0.51	0	2.9	18.97	0.34	0	4.48	1.53	7.21	0.08	0.01	4.84	0.07	0	0	21.15	-1.75	1.44	85.62	103.79	918.98	480.25	1035.69	601.03	925.93	507.93	1029.27	517.61
55.989	0	0.85	0.07	0.01	15.23	0.16	13.17	24.53	20.85	6.99	50.94	89.81	-4.07	98.59	99.56	35.26	6.99	11.22	23.79	93.38	3.15	0.51	0	3.04	20.85	0.4	0	4.06	1.5	6.99	0.08	0	4.7	0.31	0	0	17.06	-0.77	0.27	85.82	106.22	918.12	478.65	1037.85	600.93	924.43	506.94	1030.21	516.73
56.022	0	0.83	0.06	0.01	18.86	0.14	11.86	30.63	19.83	7.06	44.37	89.07	-4.54	97.86	99.61	40.6	7.06	12.97	21.57	93.65	2.76	0.41	0	3.06	19.83	0.39	0	3.48	1.57	7.2	0.07	0	4.75	0	0	0	22.74	-2.89	1.2	85.27	104.3	918.49	479.64	1036.25	601.8	925.47	508.11	1029.37	517.24
56.055	0	0.8	0.06	0.01	17.95	0.14	11.64	29.47	20.2	6.9	45.53	89.36	-4.43	98.21	99.61	40.79	6.9	11.59	21.62	94.3	3.01	0.4	0	2.85	20.2	0.44	0	3.5	1.54	7.06	0.07	0	4.86	0.24	0	0	19.78	-1.97	0.42	85.65	105.73	917.64	478.52	1038.11	602.63	924.63	507.56	1029.99	516.47
56.089	0	0.73	0.05	0.01	22.02	0.13	10.51	35.95	18.38	7.31	39.05	87.92	-4.74	98.03	99.66	47.72	7.31	11.78	20.84	94.66	2.79	0.4	0	3.17	18.38	0.43	0	3.85	1.56	6.97	0.07	0.01	4.83	0	0	0	21.95	-2.47	2.34	85.36	105.04	918.81	480.49	1034.89	600.81	925.59	507.5	1030.07	518.34
56.122	0	0.72	0.05	0.01	24.79	0.13	9.77	40.22	17.03	7.41	34.78	86.72	-5.07	98.3	99.66	50.87	7.41	12.76	19.66	94.35	2.46	0.31	0	3.12	17.03	0.42	0	4.71	1.64	7.2	0.08	0	4.82	0	0	0	19.38	-1.71	0.19	85.44	107.65	916.89	478.16	1036.83	600.33	922.54	506.67	1029.67	517.32
56.156	0	0.72	0.05	0.01	23.59	0.18	10.06	39.77	16.27	7.63	35.23	86	-2.72	97.89	99.66	49.73	7.63	12.39	24.75	93.76	2.94	0.33	0	2.92	16.27	0.4	0	6.51	1.87	8.25	0.07	0	5.29	0	0	0	22.58	-2.82	0.52	85.08	105.1	917.54	479.23	1035.1	600.27	923.48	507.94	1028.19	517.12
56.189	0	0.65	0.04	0.01	26.23	0.14	8.81	43.72	13.47	7.7	31.28	83.09	-3.69	98.22	99.67	53.07	7.7	12.82	20.02	92.89	2.4	0.24	0	2.85	13.47	0.46	0	5.29	2.02	8.38	0.08	0	5.32	0	0	0	19.25	-1.96	-0.58	85.44	108.37	916.87	477.89	1037.6	600.43	921.85	507.38	1029.8	516.81
56.222	0	0.65	0.05	0.01	19.36	0.17	10.1	33.56	13.09	7.87	41.44	82.66	-2.17	98.15	99.68	44.93	7.87	9.89	23.51	92.36	2.91	0.17	0	2.69	13.09	0.41	0	5.3	2.17	9.11	0.07	0	5.43	0	0	0	22.69	-2.15	1.09	84.85	104.26	917.27	479.09	1035.69	601.91	924.53	507.64	1028.37	516.99
56.256	0	0.59	0.05	0.01	21.15	0.19	9.54	37.64	11.82	8.14	37.36	81.14	-1.01	98.21	99.67	48.08	8.14	9.97	25.04	91.69	3.2	0.19	0	2.62	11.82	0.44	0	4.25	2.49	10.16	0.08	0	5.59	0	0	0	21.5	-1.98	0.4	85.17	107.89	917.32	478.67	1037.09	601.51	922.88	507.84	1030.35	517.31
56.289	0	0.59	0.05	0.01	17.76	0.17	9.95	32.26	10.89	8.44	42.74	79.99	-1.45	97.99	99.68	43.85	8.44	7.76	23.73	91.31	3.06	0.19	0	2.46	10.89	0.4	0	4.48	2.64	10.9	0.08	0	5.63	0	0	0	22.91	-2.57	0.71	84.96	104.3	917.56	479.42	1035.57	601.44	924.28	508.14	1028.18	517.29
56.322	0	0.55	0.05	0.01	18.68	0.24	10.18	34.75	10.99	9	40.25	80.07	0	98.16	99.65	46.23	9	7.29	29.16	90.63	4	0.27	0	2.57	10.99	0.44	0	5.28	3.05	11.72	0.09	0	5.78	0	0	0	21.16	-2.11	0.57	85.28	107.27	917.62	479.31	1036.08	600.83	922.96	508.11	1029.83	517.4
56.356	0	0.59	0.05	0.01	16.25	0.21	10.75	29.78	11.72	9.1	45.22	80.92	-0.8	98.44	99.59	41.97	9.1	6.3	26.28	90.68	3.34	0.3	0	2.61	11.72	0.4	0	5.72	3.58	11.56	0.09	0	6.07	0	0	0	19.94	-1.28	0.9	85.3	106.56	917.24	479.33	1035.67	601.28	923.19	507.91	1029.39	516.77
56.389	0	0.58	0.05	0.01	15.37	0.26	10.95	28.13	11.75	9.16	46.87	80.91	0	98.38	99.56	42.1	9.16	5.13	29.94	91.88	4.27	0.36	0	2.75	11.75	0.4	0	5.22	3.55	10.71	0.09	0	6.3	0	0	0	20.44	-1.48	0.39	85.29	106.08	917.38	479.36	1035.44	600.45	922.98	508.05	1028.68	517.08
56.422	0	0.51	0.05	0.01	17.07	0.24	10.06	30.81	12.24	8.85	44.19	81.48	0	98.52	99.53	46.2	8.85	5.02	27.67	90.79	3.65	0.36	0	2.77	12.24	0.38	0	4.81	3.57	9.84	0.09	0	6.57	0	0	0	21.18	-1.01	0.44	85.18	105.77	916.92	479.48	1035.14	601.23	922.78	508.5	1028.22	516.91
56.456	0	0.52	0.04	0.01	16.47	0.26	10.03	30.45	13.7	8.72	44.55	83.13	0	98.26	99.48	45.8	8.72	4.75	27.86	91.55	3.31	0.34	0	2.54	13.7	0.32	0	4.26	3.79	10.15	0.09	0	7.28	0	0	0	22.13	-1.84	0.57	84.99	107.04	916.37	479.6	1034.55	601.28	921.65	508.82	1028.37	517.19
56.489	0	0.47	0.04	0.01	19.49	0.28	9.21	36.3	13.75	8.81	38.7	83.09	0	98.14	99.39	51.5	8.81	5.38	28.68	91.33	3.49	0.35	0	2.55	13.75	0.32	0	3.88	3.77	10.23	0.1	0	7.46	0.04	0	0	23.73	-2.18	0.7	84.66	106.53	916.04	479.83	1034.07	601.72	921.63	509.06	1027.8	517.73
56.523	0	0.52	0.04	0.01	18.57	0.34	9.83	35.23	14.4	9.32	39.77	83.86	0	98.18	99.44	49.47	9.32	5.53	31.25	92.33	4.01	0.4	0	2.47	14.4	0.31	0	4.29	4.1	10.95	0.1	0	7.81	0	0	0	23.53	-2.05	0.45	84.59	105.88	916.28	479.93	1033.64	600.99	921.64	509.21	1027.2	517.43
56.556	0	0.5	0.04	0.01	21.8	0.38	9.82	40.81	15.16	10.07	34.19	84.64	0	97.9	99.41	54.38	10.07	5.85	33.58	92.62	3.96	0.41	0	2.64	15.16	0.3	0	3.92	4.31	11.44	0.09	0	7.79	0	0	0	23.47	-2.79	0.44	84.65	105.47	916.23	480.06	1032.25	598.12	921.12	509.45	1026.25	517.94
56.589	0	0.49	0.03	0.01	24.01	0.45	8.92	45.54	13.08	10.02	29.46	82.37	0	97.98	99.44	57.97	10.02	6.29	36.08	94.16	4.81	0.37	0	2.48	13.08	0.34	0	3.75	4.87	12	0.09	0	8.05	0	0	0	20.61	-2.58	0.15	85	108.35	914.51	478.24	1033.7	597.82	919.36	507.78	1027.24	517.94
56.623	0	0.47	0.03	0.01	26.9	0.63	8.34	51.75	11.76	10.05	23.25	80.83	0	97.79	99.48	62.16	10.05	6.92	40.65	94.8	4.91	0.36	0	2.31	11.76	0.37	0	3.14	5.17	13.12	0.08	0	8.61	0	0	0	25.52	-3.06	0.22	84.41	104.29	915.82	480.93	1030.59	599.08	920.49	509.92	1024.45	518.24
56.656	0	0.44	0.03	0.01	27.24	0.78	7.94	53.48	10.58	9.53	21.52	79.28	0	98.27	99.45	63.24	9.53	7.53	43.29	95.3	5.87	0.45	0	2.75	10.58	0.33	0	1.72	5.68	13.12	0.07	0	9.3	0	0	0	20.08	-1.8	-1.78	84.44	106.99	914.89	476.28	1032.58	593.98	918.14	506.81	1024.58	517.7
56.689	0	0.42	0.02	0.01	25.42	0.88	7.62	53.65	10.08	9.26	21.35	78.45	0	98.6	99.33	63.46	9.26	6.37	45.2	96.58	9	0.81	0	3.17	10.08	0.3	0	1.28	6.25	14.34	0.07	0	9.39	0	0	0	19.17	-0.72	-0.35	84.43	104.91	914.86	477.92	1030.26	593.32	919.09	507.95	1023.72	515.56
56.723	0	0.39	0.02	0.01	27.54	1.21	7.01	58.34	9.67	8.78	16.66	77.92	0	98.32	99.36	67.58	8.78	7.18	49.67	97.42	11.49	0.95	0	3.62	9.67	0.34	0	1.2	6.9	13.96	0.06	0	10	0	0	0	17.15	1.67	0.99	84.78	108.27	912.62	476.88	1031.71	595.97	918.19	507.41	1026.05	516.76
56.756	0	0.35	0.02	0.01	27	1.24	6.28	60.77	10.59	8.34	14.23	79.03	0	98.3	99.25	69.87	8.34	6.81	50.13	97.93	16.37	1.34	0	3.71	10.59	0.34	0	1.1	7.3	14.57	0.06	0	10	0	0	0	20.44	1.71	0.41	84.29	106	913.56	478.37	1030.16	595.59	918.47	508.61	1024.22	515.85
56.79	0	0.35	0.02	0.01	28.93	1.22	6.31	62.81	11.22	8.01	12.19	79.81	0	98.62	99.21	72.41	8.01	6.78	49.55	98.22	15.68	0.8	0	4.69	11.22	0.38	0	2.34	8.13	14.17	0.06	0	10.16	0	0	0	20.04	0.67	1.29	84.17	108.35	911.96	476.58	1031.14	595.76	917.74	507.85	1025.73	516.75
56.823	0	0.38	0.02	0.02	29.33	1.01	6.37	61.86	12.6	7.82	13.14	81.14	0	98.46	98.89	71.85	7.82	7.46	46.64	98.38	15.37	0.86	0	4.94	12.6	0.37	0	2.66	8.79	13.4	0.05	0	9.92	0	0	0	19.23	1.21	1.56	84.49	107.6	911.66	478.02	1030.02	598.55	917.57	508.13	1024.96	514.86
56.856	0	0.46	0.02	0.01	27.66	0.72	7.72	55.84	15.97	8.53	19.16	85.04	0	98.35	98.98	66.64	8.53	7.53	40.78	97.95	11.27	1.13	0	5.1	15.97	0.32	0	2.96	8.53	12.49	0.06	0	9.8	0	0	0	20.41	-1.56	0.98	85.21	104.65	912.2	479.63	1029.69	601.27	918.67	508.23	1023.02	516.18
56.89	0	0.59	0.03	0.01	24.45	0.59	9.12	49.51	16.39	8.68	25.49	85.39	0	98.35	98.91	58.73	8.68	7.58	37.79	98.04	6.31	0.82	0	4.7	16.39	0.29	0	3.58	8.68	14.32	0.05	0	9.57	0	0	0	19.48	-1.57	0.99	85.72	106.12	912.04	479.8	1031.11	603.04	918.56	508.77	1024.4	516.47
56.923	0	0.64	0.03	0.01	22.78	0.41	9.71	44.89	17.66	8.65	30.11	86.59	0	98.47	98.88	55.14	8.65	7.23	31.37	97.6	2.7	0.56	0	4.5	17.66	0.3	0	3.29	7.67	13.83	0.05	0	9.48	0	0	0	14.23	-1.16	-0.83	85.97	106.03	913.18	478.36	1034.72	601.85	919.53	507.53	1025.23	515.89
56.956	0	0.64	0.03	0.01	22.34	0.32	9.86	42.78	18.06	8.38	32.22	86.98	0	98.14	98.9	53.52	8.38	7.99	27.29	96.76	1.28	0.38	0	4.58	18.06	0.31	0	2.7	6.36	12.6	0.05	0	9.27	0	0	0	22.61	-2.17	-0.4	85.41	103.88	913.55	478.45	1035.02	603.84	921.32	508.3	1024.82	517.18
56.99	0	0.69	0.04	0.01	17.47	0.26	11.49	33.52	19.06	8.49	41.48	87.84	0	98.24	98.87	45.33	8.49	6.77	24.57	95.87	0.94	0.28	0	4.87	19.06	0.34	0	2.26	5.78	12.59	0.05	0	8.71	0	0	0	21.57	-1.89	0.26	85.53	104.14	913.48	478.81	1034.4	603.96	921.38	508.17	1025.14	517.02
57.023	0	0.73	0.05	0.01	15	0.23	12.57	28.78	19.85	8.52	46.22	88.66	0	98.5	99.07	40.25	8.52	6.42	23.45	95.13	1.19	0.29	0	4.84	19.85	0.35	0	3	5.24	12.51	0.05	0	8.43	0	0	0	18.83	-1.06	0.52	85.84	103	913.69	479.42	1032.99	602.88	921.55	508.09	1024.22	516.25
57.056	0	0.69	0.05	0.01	12.87	0.21	12.55	23.99	17.82	8.31	52.02	86.81	-0.43	98.55	98.97	36.27	8.31	5.83	21.76	93.44	1.44	0.32	0	4.85	17.82	0.41	0	3.21	4.59	11.25	0.05	0	8.3	0	0	0	14.56	-0.91	-1.05	86.04	104.93	914.53	478.58	1035.27	601.3	920.86	507.8	1025.49	515.73
57.09	0	0.71	0.06	0.01	11.01	0.22	14.15	20.2	19.03	8.24	59.6	88.04	-1.14	98.5	99.14	32.34	8.24	5.11	22.85	93.18	1.9	0.34	0	5.52	19.03	0.37	0.01	4.22	3.57	10.45	0.06	0	8.09	0.78	0	0	20.21	-1.06	-0.4	85.66	102.67	914.57	478.86	1034.13	601.92	922.01	508	1024.33	516.51
57.123	0	0.68	0.06	0.01	12.59	0.25	13.87	23.68	19.36	8.26	52.65	88.35	-1.18	98.21	99.18	36.93	8.26	5.1	25.48	93	2.4	0.41	0	5.91	19.36	0.36	0.01	6.82	3.55	10.68	0.07	0	7.91	0.9	0	0	23.86	-1.96	1.5	84.58	103.73	914.11	479.58	1031.51	601.95	921.45	508.06	1024.79	517.06
57.157	0	0.67	0.07	0.01	13	0.22	14.59	22.62	22.28	8.71	54.77	90.52	-2.93	98.27	99.12	37.83	8.71	4.83	25.19	92.3	2.45	0.38	0	5.56	22.28	0.43	0.01	6.53	2.73	8.7	0.08	0	7.16	1.76	0	0	20.74	-1.79	0.25	85.48	107.44	914.1	478.96	1033.73	601.9	919.64	508.49	1026.77	516.63
57.19	0	0.7	0.06	0.01	14.4	0.22	15.52	24.19	24.5	9.47	51.61	92.02	-4.3	98.27	99.26	40.29	9.47	5.14	26.17	92.52	2.71	0.49	0	5.82	24.5	0.5	0.01	7.27	2.24	7.9	0.1	0	6.76	1.47	0	0	23.56	-1.81	1.42	84.65	103.68	914.35	479.59	1031.68	601.84	921.6	508.13	1024.91	516.87
57.223	0	0.77	0.07	0.01	13.1	0.19	16.59	21.41	26.36	9.5	57.18	93.09	-5.92	98.28	99.34	36.56	9.5	5.25	23.81	92.9	2.48	0.48	0	5.71	26.36	0.55	0	7.63	2.17	7.64	0.09	0	6.63	1.23	0	0	21.62	-1.78	-0.08	85.6	107.29	914.41	479.86	1032.43	600.49	918.96	509.3	1025.92	517.63
57.257	0	0.75	0.07	0.01	14.52	0.15	16.45	22.24	26.71	10.29	55.52	93.26	-8.17	98.01	99.33	38.92	10.29	5.37	20.18	92.65	2.04	0.36	0	5.68	26.71	0.66	0	6.04	1.64	6.34	0.11	0	6.08	1.22	0	0	17.07	-2.51	-0.8	85.84	105.81	914.74	478.24	1035.46	601.2	920.79	507.69	1026.28	515.9
57.29	0	0.74	0.06	0.01	15.92	0.16	15.94	24.98	26.86	10.16	50.05	93.33	-7.81	98.43	99.31	41.87	10.16	5.78	22.03	92.54	2.26	0.43	0	5.65	26.86	0.7	0	7.7	1.68	6.66	0.11	0	6.04	1.12	0	0	18.3	-1.29	0.87	85.97	102.94	914.68	479.61	1033.63	602.63	922.7	507.72	1025.25	516.64
57.323	0	0.79	0.06	0.01	16.12	0.15	16.71	24.33	28.77	10.51	51.35	94.25	-8.45	98.27	99.36	41	10.51	6.51	21.02	93.27	2.03	0.41	0	5.48	28.77	0.74	0	5.64	1.41	5.89	0.11	0	5.89	0.74	0	0	20.16	-1.79	-1.11	85.87	103.89	914.43	478.78	1034.74	602.4	920.97	509.16	1024.65	515.76
57.357	0	0.71	0.05	0.01	17.58	0.19	15.34	28.34	26.92	9.76	46.66	93.36	-5.57	98.09	99.32	45.04	9.76	6.44	25.51	93.8	2.27	0.55	0	5.28	26.92	0.9	0	5.05	1.1	6.94	0.12	0	5.76	0.55	0	0	18.54	-2.3	2.34	85.84	103.17	914.83	480.37	1032.31	603.11	923.11	507.98	1025.97	516.12
57.39	0	0.82	0.07	0.01	13.9	0.2	16.97	21.47	26.03	10.03	57.06	92.84	-5	98.67	99.2	36.88	10.03	6.21	26.02	94.29	2.15	0.59	0	5.07	26.03	0.89	0	4.66	1.04	6.59	0.11	0	5.8	0.99	0	0	14.72	-0.45	0.6	86.01	106.79	914.57	479.18	1034.71	601.9	921.07	507.18	1027.43	516.78
57.423	0	0.75	0.06	0.01	13.97	0.17	15.53	21.27	23.44	9.5	57.45	91.29	-4.75	97.84	99.13	37.57	9.5	5.96	22.88	93.84	1.49	0.55	0	5.1	23.44	0.95	0	2.75	0.98	5.93	0.11	0	5.84	0.13	0	0	10.94	-2.94	0.45	85.93	103.5	913.5	478.08	1036.27	605.23	922.67	507.17	1026.01	512.81
57.457	0	0.85	0.08	0.01	11.51	0.13	16.37	16.84	19.78	10.25	66.32	88.59	-5.79	98.22	99.06	30.15	10.25	5.75	19.41	94.23	1.08	0.41	0	5	19.78	0.98	0	1.8	0.99	6.71	0.11	0	5.57	0.29	0	0	20.82	-1.94	1.05	85.84	103.86	913.46	478.8	1035.66	605.84	922.81	507.6	1026.2	517.47
57.49	0	0.87	0.08	0.01	11.01	0.11	15.96	15.75	17.99	10.31	68.08	87.05	-6.65	98.4	99.05	28.81	10.31	5.52	16.25	95.28	0.86	0.41	0	5.08	17.99	0.9	0	1.03	0.89	6.38	0.11	0	5.54	0	0	0	19.07	-1.41	1.96	85.9	104.38	913.25	478.82	1036.21	607.38	923.44	507.36	1027.4	516.8
57.524	0	0.93	0.09	0.01	9.33	0.11	16.56	12.92	15.98	10.32	66.88	85.2	-6.15	97.97	99.14	23.61	10.32	5.21	15.87	95.64	0.76	0.46	0	4.95	15.98	0.87	0	0.49	0.82	6.25	0.11	0	5.56	0	0	0	20.41	-2.61	1.02	86.03	103.53	913.62	478.9	1035.89	605.98	923.15	507.62	1026.2	517.49
57.557	0	0.98	0.1	0.01	8.22	0.11	17.14	10.97	13.68	10.3	65.71	82.76	-6.01	98.3	99.17	19.85	10.3	4.79	15.7	96.19	0.85	0.54	0	5.3	13.68	0.67	0	0.44	0.75	5.93	0.1	0	5.41	0	0	0	19.12	-1.71	1.65	86.05	103.95	913.3	478.7	1036.61	607.4	923.64	507.29	1027.14	517
57.59	0	0.93	0.1	0.01	7.95	0.1	17.03	10.42	13.23	9.7	65.95	82.26	-6.33	98.59	99.19	19.93	9.7	4.13	14.91	96.35	0.93	0.58	0	5.89	13.23	0.61	0	0.37	0.66	5.1	0.09	0	5.26	0	0	0	20.46	-0.75	2.21	85.83	104.46	913.26	478.51	1037.46	609.13	924.23	507.56	1028.29	516.73
57.624	0	0.9	0.1	0.01	7.3	0.09	16.65	9.34	14.06	8.84	66.69	83.2	-6.74	98.3	99.18	18.36	8.84	3.9	13.53	95.75	1.2	0.48	0	5.68	14.06	0.67	0	0.43	0.51	4.01	0.08	0	5.25	0	0	0	20.47	-1.7	1.55	86.24	102.89	913.33	478.8	1038.19	610.02	924.85	508.21	1027.37	517.02
57.657	0	0.79	0.09	0.01	7.68	0.09	15.65	10.13	14.64	8.15	68.7	83.95	-7.42	98.16	99.28	21.47	8.15	3.12	12.07	94.99	1.4	0.41	0	5.88	14.64	0.73	0	0.61	0.46	3.74	0.08	0	5.21	0	0	0	20.12	-2.12	0.82	85.97	104.12	913.12	477.66	1039.76	609.91	924.35	507.49	1028.05	516.92
57.69	0	0.77	0.09	0.01	7.7	0.07	15.98	10.19	16.87	7.69	68.03	86.38	-9.39	97.86	99.46	22.11	7.69	2.55	9.49	94.6	1.24	0.25	0	6.28	16.87	0.8	0	1.13	0.4	3.66	0.08	0	4.93	0	0	0	19.38	-2.88	0.53	85.75	106.41	913.09	476.82	1040.94	609.81	923.52	507.13	1029.53	516.32
57.724	0	0.72	0.09	0.01	7.97	0.07	15.81	10.58	19.29	7.21	68.39	88.58	-10.21	98.2	99.53	24.02	7.21	2.07	8.82	93.73	1.07	0.2	0	6.16	19.29	0.92	0	2.2	0.29	3.15	0.08	0	4.85	0	0	0	21.93	-2.01	-0.64	85.65	106.12	912.53	476.26	1042.03	611.06	922.95	508.15	1028.76	516.28
57.757	0	0.66	0.08	0.01	8.24	0.07	16.44	11.05	22.25	6.84	67.13	90.76	-10.71	98.56	99.51	25.44	6.69	2.03	8.61	91.53	0.69	0.15	0	6.84	22.25	0.86	0	2.09	0.27	2.97	0.07	0	4.86	0	0	0	14.28	-0.87	3.5	86.05	100.42	912.93	479.19	1035.58	608.7	926.08	506.45	1026.13	515.05
57.791	0	0.59	0.08	0.01	8.34	0.09	17.02	11.54	26.41	7.09	65.97	93.13	-8.56	98.32	99.36	27.45	5.81	1.81	13.33	90.49	0.89	0.19	0	7.09	26.41	0.67	0	1.34	0.2	2.5	0.07	0	5.22	0	0	0	15.71	-1.65	2.58	86.24	104.48	912.07	478.91	1037.24	610.28	923.78	507.34	1027.89	516.21
57.824	0	0.5	0.07	0.01	9.33	0.08	16.77	13.36	30.21	7.7	66.46	94.82	-9.92	98.4	99.3	31.56	5.06	2	11.73	87.24	0.85	0.2	0	7.7	30.21	0.6	0	1.23	0.17	2.29	0.07	0	5.19	0	0	0	19.69	-1.4	1.75	86.08	103.21	913.08	478.57	1037.99	609.45	924.68	507.4	1027.41	517.37
57.857	0	0.47	0.07	0.01	9.08	0.09	17.39	12.95	30.98	7.91	65.21	95.11	-9.38	98.16	99.29	30.71	4.87	2.11	13.15	85.46	0.97	0.23	0	7.91	30.98	0.57	0	0.76	0.16	2.17	0.07	0	5.16	0	0	0	21.04	-2.13	2.17	86.11	104.84	913.93	479.36	1038.19	609.64	924.74	508.16	1029.08	518.37
57.891	0	0.47	0.07	0.01	8.53	0.09	18.39	11.93	28.55	9.61	63.22	94.19	-9.61	98.49	99.46	28.51	4.24	2.28	12.74	85.27	0.96	0.3	0	9.61	28.55	0.54	0.01	0.72	0.13	1.78	0.06	0	4.86	0	0	0	20.79	-1.1	2.43	85.89	104.19	913.84	479.45	1036.73	608.19	924.54	507.61	1028.17	518.37
57.924	0	0.51	0.07	0.01	8.84	0.08	19.2	12.24	26.64	11.5	61.61	93.3	-10.47	98.26	99.47	28.72	4.05	2.88	11.25	87.5	0.64	0.29	0	11.5	26.64	0.54	0	0.5	0.12	1.67	0.06	0	4.62	0	0	0	18.79	-1.83	2.63	86.34	102.7	913.9	480.12	1036.32	608.59	925.2	507.96	1027.41	517.95
57.957	0	0.51	0.07	0.01	9.69	0.09	18.1	13.58	24.69	11.26	63.8	92.16	-8.92	98.39	99.31	31.42	4.17	3.19	13.62	88.47	0.69	0.37	0	11.26	24.69	0.57	0	0.43	0.11	1.66	0.06	0	4.6	0	0	0	16.74	-1.44	1.93	86.53	107.1	912.65	480.14	1036.62	609.65	921.91	509.35	1028.73	517.04
57.991	0	0.48	0.06	0.01	11.33	0.1	16.98	16.6	23.06	12.11	66.04	91.12	-7.24	97.09	99.25	36.45	3.63	3.92	15.86	89.65	0.61	0.33	0	12.11	23.06	0.53	0	0.43	0.11	1.65	0.06	0	4.78	0	0	0	12.57	-4.46	0.88	86.79	103	914.41	481.22	1032.99	603.48	922.1	509.08	1024.85	516.07
58.024	0	0.49	0.05	0.01	13.06	0.13	15.76	19.54	20.43	11.77	60.91	89.28	-4.71	98.55	99.29	40.62	3.73	4.41	20.05	91.97	0.7	0.3	0	11.77	20.43	0.48	0	0.48	0.12	1.72	0.06	0	4.78	0	0	0	13.45	0.91	3.27	86.47	106.5	913.81	481.13	1034.02	606.4	922.67	508.05	1028.77	517.26
58.057	0	0.44	0.05	0.01	14.59	0.13	14.86	22.13	18.21	12.31	55.73	87.52	-4.09	98.25	99.37	44.42	3.74	4.47	20.55	91.16	0.7	0.31	0	12.31	18.21	0.46	0	0.54	0.11	1.56	0.06	0	4.88	0	0	0	12.63	-1.85	2.65	86.85	107.02	911.95	480.76	1036.22	610.42	922	508.9	1028.7	517.14
58.091	0	0.44	0.05	0.01	12.3	0.14	13.91	18.78	16.25	10.97	62.44	85.54	-2.3	96.85	99.2	40.52	3.6	3.54	20.5	91.32	0.63	0.26	0	10.97	16.25	0.5	0	0.51	0.1	1.6	0.06	0	5.53	0	0	0	7.59	-4.87	1.08	86.99	102.21	911.46	479.5	1037.54	610.5	923.44	507.96	1025.43	514.61
58.124	0	0.42	0.05	0.01	13.51	0.14	13.12	20.99	16.7	10.75	58.02	85.95	-2.71	97.15	99.17	43.95	3.68	3.43	19.91	91.75	0.77	0.27	0	10.75	16.7	0.53	0	0.64	0.1	1.64	0.07	0	5.55	0	0	0	14.23	-4.36	0.86	86.84	103.01	912.27	479.98	1036.71	609.3	922.9	508.87	1025.61	516.73
58.158	0	0.44	0.05	0.01	13.67	0.13	14.2	20.99	17.36	12.21	58.02	86.54	-4.4	98.57	99.13	44.03	3.99	3.43	18.52	92.73	0.88	0.35	0	12.21	17.36	0.41	0	0.58	0.1	1.6	0.06	0	5.38	0	0	0	20.36	-0.84	3.18	85.89	105.08	912.86	479.92	1035.18	608.7	923.4	508.04	1028.02	517.89
58.191	0	0.46	0.05	0.01	12.57	0.13	15.8	19.12	18.49	13.62	61.76	87.5	-4.98	98.72	99.07	41.77	4.04	3.1	18.52	92.63	0.96	0.38	0	13.62	18.49	0.32	0	0.5	0.1	1.45	0.05	0	5.55	0	0	0	19.11	-0.25	3.11	85.98	104.6	912.31	479.77	1035.11	609.16	923.24	508	1027.43	517.25
58.224	0	0.52	0.06	0.01	11.52	0.13	17.49	17.08	18	14.42	65.02	87.21	-4.9	98.31	99.22	38.08	4.14	3.43	19.78	94.05	1.1	0.45	0	14.42	18	0.32	0	0.45	0.11	1.37	0.05	0	5.38	0	0	0	19.54	-1.67	2.56	86.28	102.99	912.95	480.26	1034.86	608.35	923.77	508.37	1026.33	517.81
58.258	0	0.52	0.06	0.01	11.54	0.12	17.56	16.88	18.85	14.42	64.88	87.87	-6.13	98.79	99.13	38.28	4.37	3.12	17.96	93.91	1.06	0.49	0	14.42	18.85	0.29	0	0.34	0.11	1.21	0.04	0.01	5.27	0	0	0	17.72	0	2.58	86.55	106.64	911.93	480.9	1033.77	608.69	920.9	509.59	1027.26	517.27
58.291	0	0.49	0.06	0.01	11.39	0.12	17.8	16.69	21.2	14.11	64.41	89.66	-6.68	98.52	99.01	38.61	4.5	2.57	17.78	92.67	1.17	0.41	0	14.11	21.2	0.33	0	0.41	0.11	1.23	0.05	0	5.34	0	0	0	15.65	-1.01	2.37	86.61	105.5	911.08	480.39	1034.26	609.41	921.1	508.96	1026.31	516.75
58.324	0	0.52	0.05	0.01	12.48	0.11	18.1	17.97	22.48	14.24	63.79	90.5	-8.02	97.64	98.9	40.87	5.04	2.64	17.16	93.74	1.08	0.33	0	14.24	22.48	0.34	0	0.43	0.1	1.15	0.05	0	4.93	0	0	0	12.27	-3.4	0.03	86.98	105.99	911.4	479.88	1036.37	608.59	920.09	509.52	1025.86	516.37
58.358	0	0.57	0.06	0.01	11.42	0.13	19.31	16.45	25.94	13.45	61.39	92.63	-7.51	98.41	98.89	38.13	5.41	2.69	18.9	94.46	1.3	0.28	0	13.45	25.94	0.37	0	0.71	0.1	1.28	0.05	0	5.45	0	0	0	15.64	-1.37	2.52	86.5	102.51	910.55	479.71	1035.15	610.56	922.91	507.83	1025.02	516.92
58.391	0	0.62	0.06	0.01	10.3	0.14	19.65	14.48	23.01	13.12	60.69	90.98	-5.96	98.74	99.08	34.33	5.42	2.7	20.59	95.46	1.14	0.31	0	13.12	23.01	0.36	0	0.67	0.1	1.26	0.05	0	5.42	0	0	0	20.26	-0.19	1.66	86.08	103.63	911.85	479.81	1034.41	608	922	508.53	1025.19	517.97
58.424	0	0.58	0.06	0.01	10.54	0.15	17.04	14.97	19.64	11.33	65.92	88.48	-4.02	98.73	99.06	35.21	5.48	2.74	20.72	95.15	0.83	0.27	0	11.33	19.64	0.36	0	0.62	0.1	1.3	0.05	0	5.74	0	0	0	19.75	-0.24	2.24	85.89	103.56	912.33	479.98	1034.24	607.83	922.64	508.33	1025.78	517.64
58.458	0	0.53	0.05	0.01	12.09	0.17	14.75	17.78	17.32	9.93	64.45	86.38	-1.93	98.46	99	39.72	5.75	3.02	23.09	94.74	0.97	0.36	0	9.93	17.32	0.4	0	1.35	0.12	1.5	0.06	0	6.06	0	0	0	20.42	-1.22	1.44	85.86	102.62	914.08	480.86	1033.15	604.93	922.77	509.08	1025	518.04
58.491	0	0.46	0.04	0.01	15	0.17	13.03	23.14	17.73	9.88	53.73	86.74	-2.24	98.21	98.98	47.34	5.55	3.14	22.29	93.94	0.92	0.45	0	9.88	17.73	0.42	0	2.02	0.13	1.73	0.07	0	6.18	0	0	0	17.77	-1.98	1.78	86.01	104.63	914.75	481.86	1031.28	602.37	921.42	509.25	1025.68	518.04
58.525	0	0.45	0.04	0.01	17.32	0.22	13.75	27.77	20.07	11.52	47.23	88.85	-2.7	98.3	99.08	53.26	5.5	2.97	27.25	94.4	2.39	0.72	0	11.52	20.07	0.67	0	5.82	0.15	1.75	0.07	0	6.1	0	0	0	23.39	-1.72	1.96	84.46	104.87	913.93	481.27	1029.29	598.8	920.21	508.54	1024.37	520.77
58.558	0	0.34	0.03	0.01	19.6	0.16	11.11	32.74	15.58	11.9	42.26	84.86	-3.19	98.55	99.21	59.44	4.5	1.97	22.64	93.52	2.68	1.25	0	11.9	15.58	0.81	0	2.65	0.19	2.09	0.07	1.01	5.74	0	0	0	26.39	0.91	2.96	84.1	103.36	913.2	482.86	1026.89	597.33	920.18	511.53	1022.94	522.57
58.591	0	0.25	0.03	0.01	21.64	0.13	8.49	37.85	11.25	11.25	37.15	79.82	-3.39	97.92	99.19	64.93	3.75	1.14	18.61	91.09	3.37	2.82	0	11.25	10.61	0.88	0	0.9	0.21	2.84	0.06	20.94	5.54	0	0	0	15.59	2.74	2.29	86.34	101.26	912.41	484.25	1023.79	595.63	918.61	512.62	1019.58	520.21
58.625	0	0.19	0.02	0.01	26.63	0.1	6.4	48.04	10.87	10.87	26.96	79.49	-3.69	96.67	99.33	73.82	2.88	0.63	15.12	88.81	3.35	5.08	0	10.87	6.03	1.14	0	0.29	0.27	4.34	0.05	1.22	5.11	0.2	0	0	17.67	5.16	3.2	85.97	101.27	908.8	485.56	1020.21	596.96	915.74	514.46	1016.75	521.75
58.658	0	0.16	0.02	0.01	27.36	0.09	5.8	50.68	10.89	10.89	24.32	78.96	-4.31	97.6	98.9	75.9	2.55	0.33	12.95	84.85	3.43	7.82	0	10.89	5.02	1.13	0.01	0.17	0.29	5.52	0.05	0.21	5	0.54	0	0	14.66	3.48	2.95	85.28	102.14	904.51	485.62	1016.87	597.97	911.22	515.41	1013.24	520.44
58.691	0	0.12	0.02	0.01	30.04	0.1	4.8	57.77	9.58	9.58	17.23	76.44	-2.37	98.55	98.4	81.02	2.08	0.16	14.18	80.99	3.15	6.37	0	9.58	4.59	1.2	0.01	0.17	0.33	7.94	0.05	0.07	5.27	0.27	0	0	14.34	0.9	2.63	84.65	102.25	901.45	485.68	1013.92	598.16	907.9	514.9	1009.94	521.41
58.725	0	0.09	0.02	0.01	31.49	0.11	3.81	66	7.69	7.69	9	72.58	0	98.65	97.76	84.88	1.6	0.08	15.7	76.64	3.15	4.32	0	7.69	3.74	1.22	0.01	0.19	0.41	13.2	0.06	0.04	6.02	0	0	0	13.59	0.56	3.72	84.33	104.48	897.97	484.5	1012.9	599.42	905.55	513.74	1009.6	523.18
58.758	0	0.07	0.01	0.01	30.45	0.17	3.5	67.65	7.58	7.58	7.35	70.74	0	98.16	96.74	85.96	1.49	0.04	20.98	72.5	4.33	2.64	0	7.58	2.7	0.94	0.01	0.16	0.47	14.97	0.06	0.11	6.83	0	0	0	14.15	2.12	4.11	83.37	105.68	894.78	483.2	1011.03	599.45	902.67	513.7	1008.14	520.34
58.792	0	0.05	0.01	0.01	27.66	0.27	2.91	74.42	6.85	6.85	0.58	66.49	0	98.4	95	86.47	1.08	0.03	26.78	66.21	6.83	1.68	0	6.85	1.62	0.65	0.02	0.1	0.67	24.13	0.06	0.12	8.2	0	0	0	18.31	1.42	5.21	82.76	106.8	892.76	483.37	1010.25	600.85	901.69	513.91	1008.15	522.45
58.825	0	0.05	0.01	0.01	27.33	0.27	2.47	79.58	6.6	6.6	0	62.18	0	97.99	92.92	88.3	0.91	0.03	25.67	66.71	6.26	1.21	0	6.6	1.45	0.48	0.03	0.15	0.89	31.4	0.06	0.02	8.73	0	0	0	18.57	2.57	5.3	83.13	105.91	893.23	485.2	1009.73	602.96	902.17	514.34	1007.76	522.58
58.858	0	0.07	0.01	0.01	26.8	0.28	2.43	78.3	6.6	6.6	0	60.21	0	97.58	91.88	88.05	0.89	0.04	26.12	71.79	5.19	0.74	0	6.6	1.81	0.33	0.03	0.26	0.92	30.82	0.06	0.01	8.81	0	0	0	15.96	3.53	4.7	83.69	105.8	892.9	486.1	1009.28	603.64	901.36	514.75	1006.84	522.95
58.892	0	0.08	0.01	0.01	27.31	0.21	2.03	84.66	6.42	6.42	0	57.12	0	97.67	89.62	90.48	0.72	0.05	21.17	76.32	4.16	0.63	0	6.42	2.23	0.23	0.03	0.59	1.22	40.83	0.06	0.01	8.78	0	0	0	8.59	3.32	4	83.24	107.35	891.12	484.89	1009.21	604.2	899.09	512.94	1006.19	520.25
58.925	0	0.08	0.01	0.01	29.85	0.21	1.93	89.07	6.76	6.76	0	64.51	0	97.22	89.5	94.01	0.64	0.07	20.59	76.54	3.05	0.47	0	6.76	2.22	0.18	0.02	0.89	1.55	46.76	0.06	0.02	9.15	0	0	0	15.76	4.23	5.22	83.17	105.47	891.3	485.32	1007.31	602.72	900.14	514.17	1005.35	521.52
58.958	0	0.09	0.01	0.01	30.89	0.22	1.93	89.47	6.75	6.75	0	66.58	0	97	89.41	95.16	0.67	0.09	21.09	79.87	2.16	0.38	0	6.75	2.4	0.13	0.02	1.1	1.64	46.68	0.05	0.01	9.3	0	0	0	13.63	4.63	4.94	83.17	106.1	890.44	485.47	1007.15	604.54	899.17	512.89	1004.9	521.84
58.992	0	0.09	0.01	0	32.13	0.23	2	92.74	6.59	6.59	0	66.86	0	96.44	90.88	95.48	0.52	0.14	20.77	80.86	1.94	0.3	0	6.59	2.56	0.07	0.02	1.1	2.06	54.64	0.04	0.01	9.66	0	0	0	11.37	5.5	4.56	83.07	107.14	889.49	484.38	1007.35	603.04	897.96	513.17	1004.84	520.49
59.025	0	0.09	0.01	0	33.57	0.25	2.06	93.34	6.19	6.19	0	67.38	0	97.16	91.77	96.17	0.54	0.23	22.33	80.74	1.64	0.23	0	6.19	2.79	0.06	0.02	0.94	2.22	55.19	0.04	0.01	9.63	0	0	0	13.8	4.33	5.14	82.98	106.42	889.21	484.65	1006.27	603.26	898.08	513.15	1004.23	520.87
59.058	0	0.09	0.01	0	34.34	0.24	1.99	93.87	5.34	5.34	0	66.27	0	97.35	92.76	96.39	0.49	0.37	20.24	83.12	1.44	0.21	0	5.34	3.04	0.04	0.01	1.07	2.43	55.97	0.04	0.01	10.18	0	0	0	13.66	3.98	5.18	83.11	107.76	888.16	484.24	1006.69	603.25	897.19	513.23	1004.62	521.68
59.092	0	0.1	0.01	0	33.29	0.25	1.82	93.56	5.27	5.27	0	66.49	0	96.19	92.17	96.59	0.58	0.52	18.42	86.69	1.63	0.27	0	5.27	3.36	0.01	0.02	1.17	2.66	54.95	0.04	0	11.49	0	0	0	12.96	5.85	5.28	83.72	105.75	889.04	485.64	1005.36	602.97	898	514.21	1003.49	521.6
59.125	0	0.1	0.01	0	34.94	0.21	1.85	93.85	4.9	4.9	0	66.51	0	97.17	93.25	96.97	0.64	0.7	16.89	87.04	1.78	0.32	0	4.9	3	0.01	0.01	1.08	2.82	54.49	0.03	0.02	11.03	0	0	0	10.32	4.31	4.4	83.11	107.45	888.41	484.23	1006.61	603.46	896.72	513.04	1003.96	519.81
59.159	0	0.09	0.01	0	34.39	0.19	1.76	92.49	5.08	5.08	0	66.78	0	95.98	93.28	96.94	0.77	0.5	12.98	85.28	1.68	0.72	0	5.08	2.75	0.01	0.01	0.74	3.2	49.52	0.03	0.67	11.91	0	0	0	19.78	6.14	6.34	84.36	103.76	888.84	487.07	1002.98	603.24	898.56	515.12	1001.92	524.29
59.192	0	0.08	0.01	0.01	35.52	0.15	1.73	91.29	5.36	5.36	0	68.18	0	97.73	93.02	97.46	0.85	0.54	9.81	81.13	1.59	1.49	0	5.36	2.33	0.01	0.02	0.53	3.74	45.39	0.03	9.27	11.14	0	0	0	16.28	3.19	5.47	85.19	103.81	888.92	488.31	1003.11	603.96	897.81	516.7	1001.36	524.01
59.225	0	0.06	0.01	0.01	37.5	0.1	1.79	91.12	5.82	5.82	0	70.02	0	95.97	93.6	98.06	0.77	0.53	5.82	70.13	1.18	2.39	0	5.82	1.84	0.01	0.02	0.32	3.87	43.68	0.02	8.61	9.98	0	0	0	11.32	6.15	6.67	85.07	101.3	888.67	488.4	1002.73	605.57	899.78	513.79	1000.58	523.87
59.259	0	0.06	0.01	0.01	39.66	0.08	1.9	89.51	5.75	5.75	0	70.46	0	96.06	93.9	98.4	0.8	0.46	4.8	67.47	1.2	4.01	0	5.75	1.68	0.01	0.02	0.24	4.12	38.69	0.02	3.7	7.97	0	0	0	10.64	6.03	6.5	85.17	104.09	888.7	489.13	1003.49	606.53	898.78	514.65	1002.35	525.04
59.292	0	0.06	0.01	0.01	40.34	0.07	2.06	89.08	6.74	6.74	0	72.41	-0.11	97.04	94.13	98.6	0.81	0.33	4.95	65.8	1.33	5.65	0	6.74	1.65	0.01	0.02	0.26	4.06	37.31	0.02	1.08	7.29	0	0	0	8.03	4.55	5.69	84.87	103.5	889.31	489.1	1003.16	604.94	898.5	514.14	1001.48	524.4
59.325	0	0.06	0.01	0.01	40.24	0.07	2.22	86.62	7.53	7.53	0	73.27	-1.16	97.39	93.59	98.35	0.96	0.24	7.29	68.28	2.29	4.35	0	7.53	1.72	0.01	0.01	0.34	3.88	32.65	0.02	0.1	6.05	0	0	0	9.64	3.91	3.87	84.79	102.3	891.05	489.58	1005.27	608.26	899.49	514.28	1001.35	523.75
59.359	0	0.06	0.01	0.01	40.56	0.09	2.47	86.18	8.06	8.06	0	73.59	-1.03	96.05	94.37	98.03	1.19	0.19	12.3	67.8	4.47	5.5	0	8.06	1.47	0.01	0.01	0.28	4.32	31.35	0.01	0.36	5.4	0	0	0	10.39	6.05	2.92	84.86	103.34	891.92	489.5	1005.6	606.22	898.78	516.2	1001.89	523
59.392	0	0.06	0.01	0.01	39.96	0.1	2.44	85.88	7.9	7.9	0	73.45	-0.82	95.9	94.18	98.1	1.27	0.16	14.69	68.84	6.08	6.04	0	7.9	1.36	0.01	0.01	0.23	4.21	30.89	0.01	0.2	5.2	0	0	0	7.48	6.24	3.48	84.43	104.79	890.82	488.96	1006.09	607.99	898.24	515.06	1002.79	522.12
59.425	0	0.06	0.01	0.01	39.24	0.1	2.32	85.56	7.41	7.41	0	72.28	-1.53	95.67	94	97.85	1.38	0.15	14.88	69.12	7.85	3.45	0	7.41	1.27	0.01	0.01	0.22	4.56	30.71	0.01	0.11	5.06	0	0	0	12.34	6.52	3.39	83.57	105.51	889.94	487.19	1006	603.59	897.38	515.44	1002.57	523.73
59.459	0	0.08	0.01	0.01	39.56	0.1	2.57	84.32	7.22	7.22	0	69.32	-1.06	97.35	94.44	96.25	1.58	0.09	15.3	73.81	5.75	2.72	0	7.22	1.63	0.01	0.01	0.2	4.58	29.58	0.01	0.07	4.67	0	0	0	17.78	3.98	5.1	83.25	105.07	888.95	488.3	1004.53	604.66	897.73	516.8	1002.4	525.94
59.492	0	0.11	0.01	0.01	38.75	0.09	2.63	84.61	6.68	6.68	0	65.32	-0.38	96.33	94.46	94.53	1.59	0.08	14.46	81.45	3.91	1.63	0	6.68	1.81	0.02	0.01	0.27	4.37	31.84	0.01	0.14	4.75	0	0	0	10.21	5.66	5.43	83.13	107.9	886.17	487.18	1004.85	605.92	895.46	515.73	1003.02	524.26
59.526	0	0.14	0.01	0.01	38.28	0.11	3.06	82.66	7.28	7.28	0	66.38	0	97.7	94.52	92.79	1.77	0.07	18.17	86.57	1.93	1.42	0	7.28	1.89	0.02	0.01	0.4	3.76	30.11	0.01	0.06	4.43	0	0	0	14.31	3.27	5.93	83.24	107.89	885.58	487.62	1004.26	606.3	895.25	516.8	1002.78	525.63
59.559	0	0.17	0.02	0.01	36.57	0.11	3.31	82.5	7.14	7.14	0	66.7	0	97.9	94.83	90.13	2.03	0.07	19.05	90.86	1.75	1.45	0	7.14	1.86	0.02	0.01	0.43	3.22	32.18	0.01	0.03	4.25	0	0	0	15.52	2.78	5.39	82.74	107.62	885.28	487.87	1003.66	608.83	894.44	516.47	1001.76	524.44
59.592	0	0.17	0.02	0.01	37.24	0.12	3.33	83.06	6.52	6.52	0	67.71	0	97.18	96.03	90.04	2.19	0.07	19	91.64	2.5	1.63	0	6.52	1.74	0.02	0.01	0.39	3.51	32.01	0.01	0.02	4.43	0	0	0	11.47	4.29	4.1	82.94	109.3	885.41	487.73	1005.64	610.97	893.6	516.61	1002.71	523.04
59.626	0	0.17	0.02	0.01	36.16	0.16	3.59	81.44	6.37	6.37	0	68.3	0	97.48	96.52	88.66	2.27	0.07	24.43	91.94	3.08	1.52	0	6.37	1.86	0.02	0.01	0.27	3.55	30.25	0.01	0.02	4.72	0	0	0	8.72	3.72	4.68	83.54	106.75	887.64	488.2	1006.38	610.86	896.8	515.09	1003.27	522.72
59.659	0	0.18	0.02	0.01	34.66	0.21	3.81	80.14	6.14	6.14	0	68.66	0	98.32	96.95	87.04	2.45	0.08	28.29	93.96	4.68	1.6	0	6.14	2.59	0.02	0.01	0.26	3.59	29.4	0.01	0.01	4.89	0	0	0	7.41	1.65	3.09	83.86	107.44	891.67	488.09	1009.85	609.47	898.94	513.84	1005.95	523.45
59.692	0	0.2	0.02	0.01	33.72	0.29	4.1	78.23	5.65	5.65	0	69.21	0	97.89	97.76	85.59	2.66	0.16	33.72	95.91	6.36	1.33	0	5.65	3.3	0.02	0.01	0.24	3.98	27.18	0.02	0	5.17	0	0	0	11.6	2.82	3.6	83.88	108.83	891.4	486.51	1014.08	614.28	900.71	513.47	1009.1	523.27
59.726	0	0.22	0.02	0.01	32.49	0.47	4.43	75.86	4.33	4.33	0	67.81	0	98.13	98.28	83.22	3.75	0.33	39.87	97.52	5.1	1.36	0	4.33	3.33	0.01	0	0.23	3.54	25.65	0.02	0	6.42	0	0	0	8.61	2.19	3.59	84.3	108.98	892.86	486.74	1014.52	613.58	901.47	513.91	1010.2	521.28
59.759	0	0.25	0.02	0.01	28.25	0.52	4.83	69.58	4.07	3.99	5.42	68.03	0	98.47	98.66	77.42	3.83	0.44	40.29	98.62	5.3	1.63	0	3.99	4.07	0.01	0	0.29	3.61	23.33	0.03	0.01	7.16	0	0	0	10.34	1.19	3.8	84.22	108.23	893.96	485.42	1017.62	615.1	904.1	513.03	1012.06	520.6
59.793	0	0.29	0.02	0.01	21.99	0.54	5.15	61.8	4.86	4.86	13.2	69.25	0	96.61	98.94	67.59	4.86	0.57	36.55	98.77	3.82	1.67	0	2.55	4.5	0.01	0	0.24	3.6	24.45	0.03	0	9.33	0	0	0	11.88	5.25	2.72	83.75	106.85	895.68	483.94	1018.31	611.59	905.21	511.4	1011.68	520.5
59.826	0	0.28	0.02	0.01	22.72	0.62	4.85	64.84	5.41	4.63	10.16	71.18	0	98.55	99.18	68.97	4.63	1.09	36.68	98.89	3.74	1.61	0	2.2	5.41	0.02	0	0.27	4.27	25.45	0.03	0.01	10.59	0	0	0	12.41	-0.92	2.99	83.94	107.88	897.94	485.42	1017.84	609.95	905.68	512.62	1013.25	520.9
59.859	0	0.27	0.02	0.01	25.21	0.63	4.56	67.82	6.53	4.25	7.18	73	0	98.35	99.18	72.5	4.25	1.81	36.36	98.81	3.51	1.37	0	2.2	6.53	0.01	0	0.26	4.65	24.4	0.03	0	10.92	0	0	0	6.62	-1.57	3.33	84.59	107.67	899.41	486.02	1017.85	606.21	906.83	512.46	1014.11	521.64
59.893	0	0.26	0.01	0.01	25.2	0.72	4.12	68.07	7.5	3.81	6.93	74.76	0	98.61	99.35	72.91	3.81	2.76	34.24	98.63	2.5	1.04	0	1.69	7.5	0.01	0	0.35	5.14	23.15	0.04	0	13.1	0	0	0	9.62	0.69	2.41	84.46	109.71	900.52	485.34	1021.79	609.64	907.69	511.99	1016.9	522.47
59.926	0	0.25	0.01	0	24.06	0.81	3.89	66.42	6.27	3.55	8.58	73.03	0	98.55	99.46	71.54	3.55	3.17	34.03	98.19	2.34	0.71	0	1.42	6.27	0.02	0	0.36	5.51	22.2	0.04	0	14.26	0	0	0	10.5	0.91	1.73	84.36	108.58	901.24	484.42	1023.75	610.45	908.95	512.19	1017.17	521.07
59.959	0	0.24	0.01	0	23.83	0.86	3.7	67.2	5.41	3.24	7.8	72.32	0	98.59	99.56	71.96	3.24	2.89	34.25	97.98	2.18	0.45	0	1.26	5.41	0.02	0	0.35	5.72	22.8	0.04	0.01	14.78	0	0	0	12.3	0.76	1.49	84.62	106.28	902.34	484.69	1024.75	611.39	910.9	512.99	1016.89	520.82
59.993	0	0.22	0.01	0	25.12	1.11	3.4	66.2	5.21	3.21	8.8	73.5	1.26	98.78	99.63	74.7	3.21	3.05	35.84	97.75	1.93	0.29	0	1.01	5.21	0.02	0	0.53	6.4	18.75	0.04	0	16.2	0	0	0	13.21	0.03	-0.16	84.77	107.28	904.34	484.02	1026.8	608.93	911.08	513.02	1018.03	521.43
60.026	0	0.2	0.01	0	27.3	1.29	3.16	69.48	4.03	3.27	5.52	73.9	2.62	98.66	99.69	78.05	3.27	3.34	37.84	97.19	2.22	0.2	0	0.94	4.03	0.02	0	0.59	6.59	18.66	0.05	0	16.6	0	0	0	16.46	0.51	0.34	84.93	111.3	905.47	483.44	1027.9	605.87	910.66	513.4	1021.46	523.9
60.059	0	0.18	0.01	0	31.47	1.62	2.84	72.86	3.51	3.49	2.14	75.46	4.58	98.77	99.73	83.54	3.49	3.97	39.83	96.96	2.18	0.19	0	0.8	3.51	0.02	0	0.71	7.58	16.46	0.05	0	17.63	0	0	0	17.94	-0.07	0.23	84.59	110.26	906.41	483.22	1027.7	605.39	911.44	512.73	1021.24	522.78
60.093	0	0.17	0.01	0	27.21	1.92	2.69	66.96	3.2	3.2	8.04	76.95	6.57	98.65	99.72	80.2	3.2	3.09	38.72	96.57	2.27	0.21	0	0.65	3.16	0.03	0	0.82	8.61	13.94	0.06	0	19.76	0	0	0	16.93	-0.53	1.24	84.72	108.99	906.7	483.97	1026.58	606.04	912.48	512.55	1021.05	522.12
60.126	0	0.19	0.01	0	26.91	1.29	2.7	66.36	3.36	3.36	8.64	78.68	3.22	98.05	99.76	78.75	3.36	2.49	33.48	96.83	2.49	0.3	0	0.66	2.91	0.03	0	0.7	9.82	15.31	0.06	0.01	18.8	0	0	0	15.97	2.41	2.21	84.22	108.42	906.4	483.22	1025.66	605.08	912.91	512.83	1021.13	519.4
60.16	0	0.19	0.01	0	25.91	1.05	2.44	65.66	3.29	3.29	9.34	80.61	1.27	98.36	99.76	78.16	3.29	2.21	28.59	97.3	4.17	0.6	0	0.52	2.62	0.05	0	0.55	11.3	15.43	0.07	0	19.42	0	0	0	12.69	1.53	1.82	84.44	109.52	906.1	482.93	1026.57	605.42	912.38	511.69	1021.6	519.74
60.193	0	0.2	0.01	0.01	25.74	1.01	2.58	65.59	3.5	3.5	9.41	81.66	0.41	97.87	99.75	77.06	3.5	2.04	28.88	97.41	4.51	0.69	0	0.55	3.25	0.06	0	0.63	12.16	16.63	0.07	0	18.88	0	0	0	18.4	2.85	2.7	83.98	109.84	906.54	482	1027.36	604.12	913.59	512.61	1023.17	520.26
60.226	0	0.21	0.01	0.01	28.17	0.79	2.58	68.24	3.78	3.78	6.76	82.69	0	98.5	99.77	78.49	3.78	2.44	26.26	97.39	4.21	0.79	0	0.54	3.52	0.06	0	0.66	13.02	17.65	0.07	0	18.01	0	0	0	16.88	1.08	2.78	84.53	108.66	906.87	483.21	1026.4	605.46	913.92	511.91	1022.23	520.69
60.26	0	0.22	0.01	0.01	33.37	0.64	2.58	75.69	3.71	3.71	0	84.6	0	98.69	99.81	82.39	3.71	2.76	26.24	97.27	3.82	0.62	0	0.48	3.44	0.1	0	0.66	14.72	22.3	0.06	0	16.16	0	0	0	16.12	0.39	2.71	84.72	107.5	906.75	483.78	1025	605.65	913.69	511.17	1020.77	520.69
60.293	0	0.24	0.01	0.01	32.89	0.82	2.83	75.12	4.07	3.88	0	84.61	0	98.71	99.77	80.8	3.88	3.23	30.38	97.58	3	0.59	0	0.5	4.07	0.1	0	0.79	14.78	22.73	0.06	0	16.3	0	0	0	16.13	-0.29	1.82	84.61	109.72	906.45	482.37	1027.14	605.22	912.84	510.26	1021.99	521.39
60.326	0	0.26	0.01	0.01	36.45	0.74	3.01	77.69	4.46	4.11	0	86.13	0	98.61	99.78	82.23	4.11	3.58	31.33	97.84	2.23	0.5	0	0.51	4.46	0.12	0	0.67	16.28	24.36	0.06	0	14.92	0	0	0	17.26	-0.67	2.3	84.95	107.31	907.97	483.87	1026.01	604.72	914.56	511.6	1021.42	521.43
60.36	0	0.27	0.01	0.01	36.94	1	3.19	79.57	4.86	4.86	0	85.85	0	98.63	99.74	82.25	4.86	4.1	36.14	97.97	2.65	0.6	0	0.43	4.46	0.16	0	0.62	16.03	26.55	0.07	0	15.12	0	0	0	14.38	0.62	2.11	84.61	108.86	907.18	482.54	1026.93	604.54	913.76	509.95	1022.09	520.75
60.393	0	0.3	0.01	0.01	35.61	1.06	3.45	78.34	5.27	5.27	0	87.03	0	98.57	99.73	79.67	5.27	4.06	37.41	97.78	3.26	0.68	0	0.48	5.02	0.16	0	0.77	17.3	27.39	0.08	0	15.01	0	0	0	17.06	0.84	1.95	84.36	108.6	907.69	482	1027.14	602.94	914.03	511.3	1022.28	519.93
60.426	0	0.32	0.01	0.01	39.43	0.89	3.4	81.49	6.06	5.79	0	88.4	0	98.16	99.65	81.79	5.79	5.3	35.2	97.66	4.22	0.78	0	0.6	6.06	0.16	0	0.79	18.96	28.84	0.08	0	14.58	0	0	0	20.28	2.11	2.31	83.6	109.33	907.43	481.03	1027.69	602.92	914.16	510.91	1023.1	520.19
60.46	0	0.39	0.01	0.01	43.38	0.71	3.94	81.95	8.3	8.3	0	89.08	0	97.74	99.66	81.81	8.3	6.16	34.58	97.91	4.98	0.87	0	0.73	5.72	0.17	0	0.92	19.79	28.67	0.09	0	12.88	0	0	0	14.9	3.16	3.15	84.86	109.07	907.63	481.92	1027.61	603.28	915.04	511.14	1023.79	519.6
60.493	0	0.41	0.01	0.01	43.87	0.51	4.18	80.88	8.88	8.88	0	88.39	0	97.9	99.62	81.18	8.88	6.14	30.4	97.86	4.31	0.71	0	0.83	6.88	0.18	0	1.16	18.98	27.68	0.08	0	11.9	0	0	0	16.47	2.8	2.86	84.44	107.88	908.07	481.83	1026.74	603.44	915.16	510.4	1022.72	518.69
60.527	0	0.49	0.02	0.01	46.48	0.33	4.97	80.64	10.05	10.6	0	88.88	0	97.75	99.59	80	10.6	6.23	26.24	97.36	2.98	0.6	0	1.09	8.4	0.23	0	1.09	19.61	28.43	0.07	0	10.05	0	0	0	16.01	3.14	2.94	84.71	107.55	908.65	481.69	1026.96	601.96	915.79	510.5	1023.02	518.76
60.56	0	0.49	0.02	0.01	48.67	0.34	5.19	82.18	9.44	11	0	88.53	0	98.34	99.63	81.89	11	6.54	28.17	96.81	3.62	0.86	0	1.3	9.34	0.24	0	1.24	19.13	28.62	0.07	0	9.44	0	0	0	15.57	1.58	1.2	85.03	106.18	910.39	482.72	1027.19	602.15	916.02	510.34	1021.83	519.28
60.593	0	0.51	0.02	0.01	46.17	0.35	5.67	80.19	10.77	11.4	0	87.6	0	98.58	99.55	79.25	11.4	6.69	28.71	96.44	3.91	1.22	0	1.5	10.77	0.23	0	1.39	18.11	28.07	0.07	0	9.46	0	0	0	15.78	0.79	1.4	85.08	107.2	910.05	481.98	1027.98	601.23	915.87	510.51	1022.71	519.42
60.627	0	0.5	0.02	0.01	47.89	0.32	6.09	80.72	12.24	12.05	0	85.85	0	97.96	99.6	80.5	12.05	7.39	28.15	95.22	3.99	1.6	0	1.95	12.24	0.26	0	1.69	16.16	26.87	0.07	0.01	8.85	0	0	0	17.22	2.63	2.13	85.14	106.35	910.88	482.87	1027.86	603.19	917.25	511.13	1023.3	519.02
60.66	0	0.49	0.02	0.01	47.61	0.36	6.28	80.54	12.91	11.63	0	84.58	0	98.66	99.6	79.84	11.63	8.64	29.95	94.32	3.83	1.82	0	2.2	12.91	0.23	0	2.19	14.91	26.02	0.07	0	9.02	0	0	0	14.88	0.5	0.86	85.32	106.68	910.92	482.26	1028.27	601.17	916.33	509.67	1022.52	519.9
60.693	0	0.48	0.02	0.01	43.01	0.25	6.87	76.46	14.1	11.22	0	83.8	0	98.76	99.69	75.46	11.22	7.53	24.61	92.72	2.54	1.25	0	2.75	14.1	0.23	0	2.58	13.54	25.59	0.07	0	8.46	0	0	0	15.4	0.13	2.31	85.13	108.24	909.89	481.96	1028.96	604.03	916.56	509.42	1024.34	519.47
60.727	0	0.46	0.02	0.01	41.01	0.18	6.97	72.76	14.46	10.62	2.24	84.21	-1.94	98.73	99.71	72.95	10.62	8.69	19.49	90.91	1.78	0.66	0	3.13	14.46	0.23	0	3.14	10.89	22.22	0.07	0.01	8.13	0	0	0	14.38	0.25	2.4	85.11	107.84	909.32	481.54	1030.1	606.67	917.09	509.12	1024.54	518.35
60.76	0	0.45	0.03	0.01	37.93	0.15	7.16	68.61	13.62	10.2	6.39	83.3	-3.09	98.4	99.72	68.75	10.2	9.28	16.79	88.37	1.44	0.36	0	3.14	13.62	0.22	0	3.18	9.81	21.01	0.07	0	7.71	0	0	0	14.36	1.41	1.81	85.26	105.45	910.83	481.51	1031.64	606.54	919.33	509.1	1024.37	518.45
60.794	0	0.45	0.03	0.01	35.95	0.13	7.98	63.66	14.05	9.97	11.34	83.79	-4.13	98.5	99.72	66.06	9.97	9.68	16.3	87.51	1.01	0.21	0	4.13	14.05	0.18	0	3.43	8.25	17.99	0.07	0	7.15	0	0	0	16.32	1.09	2.14	85.16	106.54	911.36	481.95	1030.69	605.29	918.89	509.2	1024.94	519.44
60.827	0	0.42	0.03	0.01	37.84	0.15	8.41	63.85	14.14	9.91	11.15	83.92	-3.76	98.7	99.75	67.53	9.91	10.79	18.38	85.4	1.03	0.24	0	5.1	14.14	0.16	0	2.98	7.19	15.58	0.06	0	6.84	0	0	0	21.34	0.36	1.32	84.54	106.04	912.82	482.29	1029.47	601.61	918.54	510.71	1024.16	520.27
60.86	0	0.41	0.03	0.01	42.13	0.17	8.35	68.35	13.77	10.03	6.65	83.54	-2.7	98.71	99.78	70.53	10.03	12.54	21.44	84.41	1.3	0.28	0	5.34	13.77	0.17	0	3.13	7.48	15.63	0.06	0	6.74	0	0	0	16.3	0.32	0.71	84.7	109.23	910.64	479.96	1030.8	600.97	916.07	508.49	1024.77	519.25
60.894	0	0.4	0.03	0.01	42.5	0.16	9.01	66.19	14.2	9.78	8.81	84	-3.63	98.75	99.77	71.46	9.78	12.14	22.49	84.28	1.37	0.43	0	6.46	14.2	0.16	0	2.71	6.25	12.76	0.05	0	5.75	0	0	0	14.07	0.14	1.4	84.68	107.59	910.75	480.79	1029.11	601.93	916.56	508.85	1023.85	516.92
[truncated: 12,117 more rows]
[truncated: 4 more columns]
