# Supplementary material for: Exploring emotion recognition in patients with mild cognitive impairment and Alzheimer’s dementia undergoing a rehabilitation program
Source: PLoS One. 2025 Apr 24;20(4):e0322213. doi: 10.1371/journal.pone.0322213 (PMC12021228; doi:10.1371/journal.pone.0322213)
Supplement: S2 Data — (ZIP) [file pone.0322213.s004.zip › raw data11-20/No19 Dual tasks.csv]

time stamp	face id	anger	contempt	disgust	fear	joy	sadness	surprise	sentimentality	confusion	neutral	engagement	valence	attention	inner brow raise	brow raise	brow furrow	eye widen	cheek raise	lid tighten	nose wrinkle	upper lip raise	dimpler	lip corner depressor	chin raise	lip pucker	lip stretch	lip press	mouth open	jaw drop	lip suck	eye closure	smile	smirk	blink	blink rate	pitch	yaw	roll	brightness	interocular distance	topleft_x	topleft_y	bottomright_x	bottomright_y	outer_right_eye_X	outer_right_eye_Y	outer_left_eye_X	outer_left_eye_Y
0.066	0	0.12	0.13	0.02	0.12	0.05	0.12	0.06	2.22	0.69	99.73	0.33	0	95.6	0.69	0.05	2.22	0.04	2.51	0.31	0.56	0.11	0	0.01	0.04	0.03	0.1	0.02	1.68	0.06	0.01	4.37	5.7	0	0		-12.94	6.61	-0.87	68.41	116.47	913.74	431.03	1082.33	607.78	938.21	468.83	1054.59	464.08
0.1	0	0.12	0.14	0.02	0.12	0.05	0.12	0.06	1.77	0.57	99.73	0.33	0	96.57	0.57	0.05	1.77	0.03	2.24	0.25	0.55	0.18	0	0.01	0.04	0.04	0.18	0.03	1.22	0.09	0.01	5.49	5.17	0	0		-5.05	5.31	3.08	72.31	103.54	917.3	431.28	1082.05	606.93	949.67	464.59	1053.08	469.63
0.133	0	0.12	0.13	0.02	0.11	0.06	0.12	0.06	2.52	0.7	99.74	0.33	0.23	95.19	0.7	0.04	2.52	0.03	2.84	0.38	0.6	0.12	0	0	0.04	0.07	0.13	0.02	1.19	0.13	0.02	15.37	6.33	0	0		-3.63	7.08	3.16	73.55	107.96	923.04	434.07	1084.06	605.54	951.48	467.47	1059.36	471.82
0.166	0	0.12	0.12	0.02	0.11	0.07	0.12	0.06	3.04	0.71	99.76	0.33	1.27	94.04	0.71	0.03	3.04	0.03	3.88	0.84	0.57	0.14	0	0	0.03	0.07	0.11	0.02	1.3	0.19	0.02	4.95	7.14	0	0		-4.39	8.2	3.1	74.13	104.92	929.7	433.75	1090.45	604.36	959.52	465.98	1064.22	472.83
0.2	0	0.12	0.13	0.02	0.12	0.07	0.13	0.06	3.42	0.68	99.75	0.33	1.07	94.41	0.68	0.03	3.42	0.02	5.07	1.14	0.68	0.15	0	0	0.04	0.08	0.1	0.02	1.3	0.24	0.03	8.72	6.71	0	0		-4.44	7.87	5.33	74.39	106.7	936.99	433.8	1096.83	602.24	967.28	467.59	1073.88	471.94
0.233	0	0.12	0.12	0.02	0.11	0.09	0.13	0.06	3.52	0.58	99.75	0.33	3.24	92.28	0.58	0.03	3.52	0.02	8.25	1.71	0.85	0.15	0	0.01	0.05	0.09	0.09	0.01	1.13	0.2	0.03	19.16	7.6	0	0		-1.14	9.6	4.18	75.48	107.99	948.39	433.77	1105.96	601.59	976.06	466.26	1083.87	472.6
0.266	0	0.12	0.12	0.02	0.11	0.09	0.13	0.06	3.41	0.51	99.75	0.33	3.58	96.32	0.51	0.03	3.41	0.02	9.03	1.82	1.09	0.2	0	0.01	0.07	0.07	0.09	0.02	1.4	0.19	0.04	5.91	7.63	0	0		-0.99	5.67	5.81	75.83	108.32	953.2	434.28	1109.64	599.73	981.45	466.52	1089.53	473.89
0.3	0	0.12	0.12	0.02	0.11	0.09	0.13	0.06	3.7	0.43	99.75	0.33	2.93	95.94	0.43	0.02	3.7	0.01	7.89	1.74	1.4	0.24	0	0.01	0.08	0.07	0.12	0.02	1.5	0.19	0.03	7.63	7.73	0	0		-3.16	6.19	5.2	75.23	107.56	956.45	435.3	1112.09	600.05	984.27	465.23	1091.34	475.58
0.333	0	0.12	0.11	0.02	0.11	0.09	0.12	0.06	3.24	0.35	99.76	0.33	3.48	96.55	0.35	0.02	3.24	0.01	7.68	1.9	1.39	0.37	0	0.01	0.1	0.07	0.14	0.03	1.6	0.17	0.03	5.63	8.09	0	0		-2.26	5.35	3.94	75.4	108.53	959.97	436.41	1114.45	600.14	985.57	467.68	1093.85	475.01
0.366	0	0.13	0.12	0.02	0.11	0.08	0.12	0.06	3.27	0.32	99.75	0.33	2.67	96.06	0.32	0.03	3.27	0.01	7.11	2.56	1.35	0.48	0	0.01	0.1	0.06	0.13	0.02	1.82	0.19	0.03	16.76	7.55	0	0		-2.59	6.03	3.66	75.66	106.09	963.82	439.09	1114.81	599.29	988.58	470.06	1094.5	476.06
0.4	0	0.14	0.12	0.02	0.11	0.09	0.13	0.06	3.56	0.28	99.73	0.33	2.57	97.1	0.28	0.03	3.56	0.01	8.63	3.83	1.51	0.84	0	0.01	0.11	0.07	0.15	0.01	2.07	0.18	0.03	56.82	7.04	0	0		-2.2	4.45	4.49	76.13	105.61	967.59	440.52	1116.14	597.49	991.99	471.48	1097.45	477.17
0.433	0	0.13	0.13	0.02	0.12	0.07	0.13	0.06	3.18	0.31	99.74	0.33	1.54	93.33	0.31	0.04	3.18	0.01	7.82	2.5	1.52	1.09	0	0.01	0.14	0.07	0.22	0.03	2	0.18	0.02	19.44	6.22	0	0		-1.71	8.81	2.23	76.06	103.32	969.47	440.61	1115.68	595.98	992.02	472.31	1095.3	474.92
0.467	0	0.14	0.13	0.03	0.12	0.08	0.13	0.06	3.45	0.31	99.73	0.33	1.43	96.01	0.31	0.04	3.45	0.02	9.47	2.91	2.75	2.18	0	0.01	0.17	0.08	0.33	0.03	2.18	0.17	0.02	40.34	6.1	0	0		-0.96	6.09	3.58	75.98	106.26	971.64	439.82	1119.88	597.23	994.87	470.77	1100.99	476.36
0.5	0	0.14	0.14	0.03	0.12	0.07	0.13	0.06	3.77	0.34	99.72	0.33	0.49	94.56	0.34	0.05	3.77	0.02	8.59	2.62	2.82	2.56	0	0.01	0.17	0.07	0.46	0.03	2.44	0.18	0.02	31.75	5.75	0	0		1.84	7.72	2.38	76.81	103.83	971.71	439.48	1118.38	595.15	994.39	470.86	1098.06	476.58
0.533	0	0.14	0.15	0.03	0.12	0.06	0.14	0.06	4.53	0.37	99.69	0.33	0	92.32	0.37	0.05	4.53	0.02	6.97	2.74	3.34	2.39	0	0.01	0.14	0.07	0.58	0.04	2.7	0.16	0.02	75.66	5.24	0.59	0		-0.36	9.56	3.22	75.83	109.85	973.39	439.05	1121.5	595.51	994.58	471.28	1104.35	475.45
0.567	0	0.16	0.18	0.03	0.13	0.06	0.14	0.06	4.76	0.43	99.65	0.33	0	94.66	0.43	0.07	5.26	0.02	8.09	3.24	3.96	2.9	0	0.01	0.11	0.07	0.51	0.01	3.41	0.17	0.01	57.07	4.76	1.25	0		-3.02	7.62	1.57	75.83	104.83	970.73	440.12	1119.03	595.73	993.12	470.79	1097.72	477.78
0.6	0	0.16	0.19	0.03	0.13	0.06	0.14	0.06	4.49	0.55	99.63	0.33	0	93.1	0.55	0.09	5.39	0.03	6.4	3.89	3.53	2.01	0	0.01	0.1	0.07	0.41	0.01	3.7	0.16	0.01	45.25	4.49	1.59	0		-4.76	8.99	0.79	75.06	105.97	967.97	441.09	1117.19	597.3	989.59	472.49	1095.42	477.8
0.633	0	0.17	0.19	0.03	0.14	0.06	0.15	0.06	4.37	0.54	99.61	0.33	0	92.83	0.54	0.1	6.16	0.03	6.24	4.05	3.71	1.77	0	0.02	0.09	0.07	0.36	0.01	4.55	0.15	0.01	40.22	4.37	1.7	0		-7.37	9.2	0.12	74.17	108.81	964.73	441.68	1114.12	596.64	984.45	473.04	1093.12	478.48
0.667	0	0.18	0.19	0.03	0.15	0.05	0.16	0.06	3.83	0.54	99.61	0.33	0	94.58	0.54	0.11	6.66	0.03	5.86	2.93	2.96	1.95	0	0.02	0.08	0.06	0.33	0	5.46	0.13	0.01	40.62	3.83	1.17	0		-1.1	7.7	-0.06	76.2	106.58	960.21	441.31	1111.86	600.17	982.01	474.04	1088.44	479.7
0.7	0	0.18	0.17	0.03	0.14	0.05	0.16	0.06	3.97	0.46	99.64	0.33	0	95.1	0.46	0.11	6.81	0.03	6.16	3.67	3.04	2.01	0	0.03	0.07	0.06	0.28	0.01	5.46	0.12	0.01	25.79	3.97	0.03	0		-0.4	7.17	-0.85	76.17	105.96	953.37	441.83	1106.52	602.5	975.55	475.62	1081.42	479.97
0.734	0	0.18	0.17	0.03	0.15	0.06	0.16	0.06	3.8	0.49	99.64	0.33	0	96.21	0.49	0.14	6.34	0.03	7.98	2.54	2.47	2.04	0	0.02	0.07	0.04	0.3	0.02	6.64	0.1	0.01	19.68	3.8	0	0		-1.18	5.83	-2.6	75.14	106.3	948.37	441.07	1103.7	603.29	969.98	476.38	1076.24	478.88
0.767	0	0.18	0.17	0.03	0.15	0.05	0.16	0.06	3.57	0.44	99.65	0.33	0	91.99	0.44	0.13	6.22	0.03	6.68	2.09	2.03	1.94	0	0.02	0.07	0.04	0.28	0.03	6.31	0.1	0.01	19.03	3.57	0	0		-6.35	9.79	0.02	71.81	107.96	938.19	447.17	1089.23	605.09	959.05	479.75	1066.96	482.72
0.8	0	0.17	0.17	0.03	0.15	0.05	0.16	0.06	3.44	0.41	99.65	0.33	0	96.14	0.41	0.14	6.39	0.03	7.2	1.93	1.75	1.51	0	0.02	0.09	0.04	0.26	0.06	5.53	0.1	0.01	13.52	3.44	0.01	0		-1.56	5.92	0	72.26	113.41	936.42	450.63	1087.3	609.37	954.32	485.64	1067.72	485.21
0.834	0	0.18	0.19	0.03	0.16	0.05	0.17	0.06	2.92	0.5	99.61	0.33	0	95.85	0.5	0.14	7.24	0.03	6.99	1.66	1.24	1.12	0	0.02	0.09	0.03	0.25	0.09	6.13	0.1	0.01	35.35	2.92	0.46	0		-5.92	6.3	-0.53	71.14	109.3	932.75	459.33	1081.33	614.31	951.15	492.51	1060.44	493.64
0.867	0	0.17	0.2	0.03	0.16	0.05	0.17	0.06	3.03	0.51	99.61	0.33	0	84.97	0.51	0.12	6.76	0.02	5.78	1	0.93	0.92	0	0.02	0.11	0.04	0.31	0.09	5.66	0.1	0.01	14.1	3.03	0.7	0		-6.93	13.34	0.84	69.39	109.45	926.79	458.61	1079.18	616.62	948.49	489.21	1057.57	498.27
0.9	0	0.17	0.2	0.03	0.15	0.05	0.17	0.06	3.13	0.69	99.6	0.33	0	91.41	0.69	0.12	6.28	0.02	6.6	0.7	0.79	0.82	0	0.02	0.12	0.04	0.34	0.08	5.63	0.11	0.01	10.67	3.13	1.01	0		-4.4	10.17	0.24	69.5	111.19	924.4	460.13	1076.14	618.94	944.16	493.4	1055.32	496.27
0.934	0	0.16	0.21	0.03	0.15	0.05	0.16	0.06	3.32	0.74	99.58	0.33	0	89.51	0.74	0.12	5.72	0.02	6.58	0.43	0.7	0.84	0	0.01	0.13	0.03	0.34	0.07	5.9	0.11	0.01	8.08	3.32	1.93	1		-5.96	11.28	0.95	69.06	111.26	920.52	460.66	1074.09	620.48	941.9	492.25	1052.91	499.62
0.967	0	0.16	0.23	0.03	0.15	0.05	0.16	0.06	3.55	0.89	99.54	0.33	0	92.28	0.89	0.12	5.23	0.02	6.46	0.33	0.73	0.63	0	0.01	0.13	0.03	0.29	0.05	6.23	0.12	0.01	17.85	3.55	2.88	0		-5.96	9.59	0.66	68.93	113.77	918.42	462.05	1072.77	622.65	938.59	494.59	1052.22	500.27
1	0	0.15	0.23	0.03	0.15	0.05	0.15	0.06	3.53	0.87	99.54	0.33	0	87.5	0.87	0.12	4.47	0.01	7.07	0.25	0.75	0.48	0	0.01	0.1	0.03	0.19	0.03	6.31	0.12	0	11.45	3.53	3.22	0		-8.47	12.27	0.42	67.7	110.21	916.22	462.11	1072.05	623.94	938.81	493.82	1048.8	500.84
1.034	0	0.14	0.22	0.03	0.14	0.06	0.14	0.06	3.09	1.03	99.57	0.33	0	93.94	1.03	0.14	3.09	0.01	7.81	0.2	0.91	0.37	0	0.01	0.08	0.03	0.15	0.03	5.77	0.12	0	12.78	3.93	3.2	0		-6.35	8.3	0.85	68.42	112.47	915.18	461.97	1070.48	624.27	936.61	494.8	1048.98	499.32
1.067	0	0.14	0.22	0.03	0.14	0.05	0.14	0.06	2.9	1.24	99.55	0.33	0	93.35	1.24	0.16	2.9	0.01	6.62	0.16	0.9	0.4	0	0.01	0.06	0.03	0.13	0.03	5.35	0.11	0	7.9	4	3.59	0		-8.68	8.79	0.34	67.52	112.61	914.43	462.12	1069.38	623.14	935.16	494.63	1047.68	499.19
1.101	0	0.13	0.21	0.02	0.13	0.05	0.14	0.06	2.4	1.46	99.58	0.33	0	87.54	1.46	0.19	2.4	0.01	5.37	0.14	0.79	0.49	0	0	0.05	0.03	0.14	0.04	3.95	0.12	0	22.76	4.45	3.32	0		-6.48	12.25	2.2	69.01	112.49	915.36	466.1	1064.55	622.19	935.01	497.13	1047.37	502.38
1.134	0	0.12	0.2	0.02	0.13	0.05	0.13	0.06	2.11	1.63	99.61	0.33	0	85.99	1.63	0.18	2.11	0.01	5.34	0.18	0.58	0.39	0	0	0.05	0.02	0.14	0.04	3.31	0.13	0	23.38	4.58	2.99	0		-6.68	12.93	2.6	68.32	111.56	916.99	466.47	1066.51	623.25	937.59	498.27	1049.1	501.55
1.167	0	0.12	0.19	0.02	0.13	0.05	0.13	0.06	2	1.42	99.61	0.33	0	94.02	1.42	0.15	2	0.01	4.24	0.19	0.37	0.45	0	0	0.05	0.02	0.14	0.03	3.06	0.11	0	19.94	4.44	2.74	0		-12.73	8.22	2.48	66.58	112.79	923.3	469.37	1069.7	621.53	941.52	499.12	1054.25	502.99
1.201	0	0.12	0.18	0.02	0.13	0.05	0.13	0.06	1.53	1.53	99.65	0.33	0	92.24	1.75	0.16	1.53	0.01	2.8	0.15	0.29	0.35	0	0	0.06	0.02	0.14	0.02	2.54	0.12	0	11.77	4.31	1.89	0		-17.08	9.62	2.03	64.19	111.52	926.96	469.16	1076.74	623.45	947.19	497.87	1058.53	504.27
1.234	0	0.12	0.16	0.02	0.13	0.04	0.13	0.06	1.48	1.48	99.68	0.33	0	95.18	1.59	0.16	1.48	0.01	2.08	0.13	0.27	0.3	0	0	0.07	0.01	0.15	0.03	2.39	0.12	0	7.41	4.21	0.95	0		-17.97	7.08	2.16	64.02	113.61	934.58	472.77	1083.45	626.46	953.33	502.14	1066.88	505.73
1.267	0	0.12	0.16	0.02	0.13	0.04	0.13	0.06	1.38	1.38	99.68	0.33	0	94.07	1.64	0.18	1.38	0.01	1.9	0.13	0.33	0.37	0	0	0.07	0.01	0.15	0.03	2.32	0.13	0	12.77	3.99	0.83	0		-14.64	8.18	0.98	64.09	112.95	936.95	468.85	1090	627.91	957.07	500.65	1070.01	502.02
1.301	0	0.12	0.14	0.02	0.12	0.05	0.13	0.06	1.07	1.07	99.72	0.33	0	90.94	1.77	0.2	1.07	0	2.18	0.1	0.39	0.24	0	0	0.07	0.01	0.14	0.04	2.35	0.14	0	5.34	4.61	0	0		-19.15	10.47	-0.14	62.83	116.6	953.77	469.41	1106.02	625.84	970.69	501.6	1087.29	500.77
1.334	0	0.12	0.14	0.02	0.13	0.05	0.13	0.06	1.16	1.16	99.72	0.33	0	93.28	1.87	0.16	1.16	0	3.73	0.09	0.44	0.22	0	0	0.07	0.01	0.11	0.06	2.44	0.15	0	31.21	4.65	0	0		-9.8	8.85	2.32	65.02	114.57	956.1	468.96	1108.96	628.71	976.55	500.99	1091.08	503.92
1.367	0	0.12	0.14	0.02	0.12	0.05	0.13	0.06	1.11	1.11	99.72	0.33	0	92.49	1.59	0.12	1.11	0	5.06	0.07	0.45	0.23	0	0	0.08	0.01	0.1	0.06	2.44	0.15	0	22.8	4.57	0	0		-9.63	9.45	1.53	65.1	112.53	959.93	472.86	1109.57	629.11	979.07	505.34	1091.6	506.06
1.401	0	0.12	0.15	0.02	0.13	0.05	0.13	0.06	1.07	1.07	99.71	0.33	0	94.82	1.46	0.13	1.07	0	5.89	0.07	0.38	0.19	0	0	0.09	0	0.08	0.06	2.35	0.15	0	16.02	4.1	0	0		-14.57	7.46	0.5	63.87	113.56	964.71	478.24	1109.65	628.07	980.04	510.13	1093.58	508.65
1.434	0	0.12	0.15	0.02	0.13	0.05	0.13	0.06	1.19	1.19	99.7	0.33	0	93.63	1.69	0.16	1.19	0	6.07	0.08	0.32	0.22	0	0	0.08	0	0.08	0.04	2.31	0.16	0	26.08	3.88	0	1		-15.04	8.56	0.34	63.59	109.81	969.15	480.53	1111.54	627.97	984.97	511.62	1094.78	510.09
1.468	0	0.12	0.15	0.02	0.13	0.04	0.13	0.06	1.2	1.2	99.69	0.33	0	91.8	1.57	0.17	1.2	0	4.37	0.07	0.25	0.15	0	0	0.09	0	0.06	0.03	2.11	0.17	0	7.56	3.27	0	0		-14.25	9.93	1.65	63.64	112.4	969.57	479.47	1114.49	628.52	986.61	508.36	1098.85	514.25
1.501	0	0.12	0.16	0.02	0.13	0.04	0.14	0.06	1.21	1.21	99.69	0.33	0	90.45	1.91	0.16	1.21	0	4.52	0.08	0.28	0.21	0	0	0.09	0	0.05	0.04	2.13	0.19	0	4.58	3.15	0	0		-14	10.76	2.62	63.04	111.96	971.28	479.15	1118.08	631.52	990.29	508.72	1102.18	512.63
1.534	0	0.12	0.16	0.02	0.14	0.04	0.14	0.06	1.23	1.23	99.69	0.33	0	91.88	2.58	0.13	1.23	0	4.72	0.09	0.29	0.28	0	0	0.11	0	0.04	0.05	2.52	0.2	0	11.74	3.2	0	0		-11.39	9.87	2.77	63.8	104.71	971.17	477.54	1119.53	633.21	994.61	507.02	1099.22	511.6
1.568	0	0.12	0.16	0.02	0.14	0.04	0.14	0.06	1.23	1.23	99.68	0.33	0	88.73	2.42	0.1	1.23	0	4.27	0.1	0.4	0.43	0	0	0.11	0	0.04	0.04	2.69	0.26	0	5.05	2.91	0	0		-13.66	11.68	3.25	63.83	103.02	972.83	478.86	1117.44	629.82	995.69	506.48	1098.52	512.8
1.601	0	0.12	0.16	0.02	0.14	0.05	0.15	0.06	1.32	1.32	99.68	0.33	0	87.98	2.81	0.12	1.32	0.01	8.05	0.14	0.51	0.71	0	0	0.12	0	0.04	0.04	2.92	0.31	0	4.23	3.03	0	0		-13.76	12.05	2.53	64.03	103.83	971.66	477.06	1117.66	628.77	994.27	504.86	1097.85	512.17
1.634	0	0.12	0.16	0.02	0.14	0.07	0.16	0.07	1.44	1.44	99.68	0.33	0.51	91.8	3.46	0.14	1.44	0.01	11.69	0.25	0.62	0.96	0	0	0.11	0	0.03	0.04	3.29	0.36	0	6.49	3.1	0	0		-19.36	9.92	1.58	63.48	107.69	970.8	476.98	1117.34	626.78	990.99	504.07	1098.36	512.3
1.668	0	0.13	0.16	0.03	0.15	0.08	0.17	0.07	1.61	1.61	99.66	0.33	1.28	97.31	4.44	0.13	1.61	0.01	14.29	0.33	0.65	1.34	0	0	0.08	0	0.02	0.03	3.93	0.52	0	4.9	3.06	0	0		-13.42	4.06	0.54	66.06	103.04	969.34	475.18	1114.51	625.04	990.13	503.96	1093	509.9
1.701	0	0.13	0.16	0.03	0.15	0.1	0.19	0.07	1.73	1.73	99.63	0.42	3.32	97.97	5.01	0.13	1.73	0.01	19.51	0.4	0.72	1.93	0	0	0.06	0	0.03	0.02	4.03	0.58	0	8.66	3.1	0	0		-10.35	2.62	-0.5	68.55	103.03	964.21	471.89	1106.1	618.25	982.48	501.61	1085.42	505.96
1.735	0	0.14	0.16	0.03	0.15	0.09	0.18	0.07	2.09	2.09	99.65	0.35	1.99	97.16	4.22	0.13	2.09	0.01	16.11	0.82	0.78	2.35	0	0	0.05	0	0.04	0.01	4.88	0.69	0	16.32	3.25	0	0		-9.55	4.33	-1.02	69.02	100.58	956.08	466.75	1096.88	612.62	974.65	497.02	1075.2	499.57
1.768	0	0.14	0.16	0.03	0.15	0.08	0.16	0.07	2.31	2.31	99.67	0.33	1.09	94.5	3.13	0.14	2.31	0.01	13.63	1.08	0.78	1.74	0	0	0.04	0.01	0.06	0.02	5.04	0.75	0	6.03	3.28	0.12	0		-7.85	7.78	-0.88	69.07	105.32	951.6	465.01	1096.03	614.09	969.75	495.8	1074.96	500.56
1.801	0	0.14	0.16	0.03	0.14	0.07	0.16	0.06	2.38	2.38	99.68	0.33	0.34	93.8	2.47	0.18	2.38	0.01	11.5	1.45	0.89	1.57	0	0	0.03	0.01	0.08	0.02	4.84	0.77	0	11.93	3.37	0.02	0		-6.86	8.42	-0.14	68.58	112.21	949.24	467.33	1092.94	616.58	964.09	499.93	1076.3	500.13
1.835	0	0.15	0.18	0.03	0.15	0.06	0.16	0.07	2.65	2.65	99.64	0.33	0	94.02	2.69	0.26	2.65	0.02	9.46	1.73	0.61	1	0	0	0.03	0.01	0.09	0.04	5.38	0.96	0	2.81	3.21	1.03	0		-2.58	8.22	0.96	69.67	110.02	946.61	466.06	1092.9	619.35	964.83	498.2	1074.79	501.64
1.868	0	0.14	0.17	0.03	0.15	0.06	0.15	0.07	2.51	2.51	99.65	0.33	0	94.49	2.87	0.35	2.51	0.02	8.64	1.47	0.49	0.93	0	0	0.03	0.01	0.09	0.04	5.25	1.06	0	1.84	3.52	0.99	0		-4.59	7.79	0.43	68.24	111.71	943.52	465.03	1093.89	621.93	962.47	497.72	1074.11	501.46
1.901	0	0.14	0.17	0.03	0.15	0.06	0.15	0.07	2.39	2.39	99.66	0.33	0	93.21	2.61	0.41	2.39	0.02	9.19	0.96	0.5	0.74	0	0	0.02	0.01	0.1	0.06	5.15	1.01	0	2	3.72	0.87	0		-6.39	8.91	-1.73	67.23	109.47	943	467.46	1092.52	623.33	960.79	502.07	1070.25	500.5
1.935	0	0.13	0.15	0.03	0.14	0.06	0.14	0.06	2.15	2.15	99.69	0.33	0.35	93.25	2.37	0.45	2.15	0.02	8.39	0.58	0.47	0.41	0	0	0.02	0.02	0.11	0.07	5.6	0.92	0	4.81	4.34	0.58	0		-8.05	8.87	-1.16	66.32	109.54	941.88	469.47	1090.7	624.74	959.78	503.48	1069.31	501.7
1.968	0	0.13	0.14	0.03	0.14	0.07	0.14	0.06	1.98	1.98	99.71	0.33	1.15	96.34	2.3	0.45	1.98	0.02	9.46	0.44	0.66	0.33	0	0	0.03	0.02	0.09	0.07	5.52	0.9	0	4.29	4.64	0.19	0		-8.72	5.65	-1.51	67.18	100.53	940.76	472.16	1085.7	623.04	961.05	503.78	1061.57	505.18
2.001	0	0.12	0.14	0.02	0.14	0.08	0.14	0.07	1.93	1.93	99.72	0.33	1.84	90.96	2.69	0.38	1.93	0.02	10	0.4	0.86	0.33	0	0	0.04	0.02	0.06	0.08	4.94	0.87	0	3.64	5.21	0	0		-9.17	10.46	1.31	66.54	106.84	939.71	471.98	1084.72	622.83	959.24	501.78	1065.96	506.95
2.035	0	0.12	0.13	0.02	0.13	0.08	0.14	0.07	1.93	1.93	99.72	0.33	2.08	88.8	3.2	0.33	1.93	0.01	9.57	0.36	0.99	0.4	0	0	0.04	0.03	0.05	0.04	4.12	0.84	0	1.95	5.75	0	0		-7.99	11.65	2.5	66.63	104.19	939.79	472.03	1084.28	623.56	961.39	501.24	1065.43	506.85
2.068	0	0.12	0.13	0.02	0.13	0.08	0.14	0.07	1.79	1.79	99.71	0.33	2.64	88.08	3.49	0.26	1.79	0.01	10.69	0.31	1.08	0.64	0	0	0.04	0.04	0.04	0.02	4.41	0.79	0	1.9	5.85	0	0		-11.3	12	1.98	65.92	100.93	941.97	472.41	1085.52	622.4	964.27	500.9	1065.06	506.22
2.068	1	0.14	0.19	0.03	0.14	0.03	0.13	0.08	1.27	0.11	99.62	0.33	0	2.87	0.66	0.05	0.11	0.69	1.8	0.06	0.4	0.08	0	0.02	0.62	0	0.02	1.27	1.65	8.15	0.65	0.31	0.22	0	0		-10.07	-39.61	7.06	65.02	76.16	1188.49	829.87	1324.91	969.92	1223.09	866.1	1298.65	856.56
2.102	0	0.11	0.12	0.02	0.13	0.09	0.14	0.07	1.74	1.74	99.71	0.33	3.04	93.59	3.97	0.22	1.74	0.01	10.42	0.39	0.96	0.78	0	0	0.04	0.05	0.03	0.01	4.37	0.65	0	5.87	6.36	0	0		-11.36	8.59	0.95	66.11	105.05	942.93	471.06	1087.62	621.98	962.81	501.31	1067.84	503.61
2.135	0	0.11	0.12	0.02	0.13	0.09	0.14	0.07	1.38	1.38	99.73	0.33	3.53	96.48	3.32	0.2	1.38	0.02	9.54	0.36	0.86	0.84	0	0	0.04	0.04	0.04	0.02	4.5	0.57	0	1.88	6.83	0	0		-8.62	5.44	0.32	66.97	105.95	943.81	467.62	1092.82	623.02	964.84	499.02	1070.73	502.49
2.168	0	0.12	0.12	0.02	0.13	0.08	0.13	0.06	1.28	1.28	99.74	0.33	3.26	96.31	2.96	0.17	1.28	0.02	8.35	0.36	0.62	0.83	0	0	0.05	0.04	0.05	0.02	5.07	0.56	0	1.37	6.83	0	0		-11.37	5.69	0.65	66.33	103.13	947.06	466.08	1095.45	621.23	969.46	496.87	1072.56	499.25
2.202	0	0.11	0.11	0.02	0.12	0.08	0.12	0.06	1.1	1.1	99.75	0.33	3.33	95.7	2.62	0.16	1.1	0.03	6.7	0.46	0.77	0.67	0	0	0.05	0.04	0.05	0.02	5.61	0.45	0	12.23	7.46	0	0		-8.58	6.48	-0.66	68.63	103.44	956.23	463.03	1102.62	615.84	976.42	494.91	1079.86	496.07
2.235	0	0.12	0.11	0.02	0.13	0.07	0.12	0.06	1.12	1.12	99.75	0.33	2.51	92.57	2.22	0.17	1.12	0.03	5.1	0.58	0.79	0.5	0	0	0.04	0.05	0.05	0.02	6.52	0.48	0.01	13.37	7.26	0	0		-11.58	9.39	0.74	67.73	100.71	962.5	462.5	1109.2	615.33	985.45	491.95	1086.04	496.9
2.268	0	0.12	0.11	0.02	0.13	0.07	0.12	0.06	1.01	1.01	99.75	0.33	2.34	94.61	1.76	0.21	1.01	0.04	4.33	0.51	0.67	0.39	0	0	0.03	0.05	0.05	0.01	7.4	0.48	0.01	2.14	7.21	0	0		-14.2	7.68	1.85	66.55	105.97	971.51	462.81	1119.44	616.89	993.29	492.3	1099.2	496.14
2.302	0	0.12	0.11	0.03	0.13	0.07	0.12	0.06	0.9	0.9	99.74	0.33	2.51	95.47	1.83	0.23	0.9	0.03	4.5	0.49	0.77	0.34	0	0	0.03	0.06	0.05	0.02	9.24	0.5	0.01	3.95	7.31	0	0		-10.74	6.76	3.5	67.17	109.26	973.91	460.92	1124.39	618.61	996.77	490.63	1105.88	496.21
2.335	0	0.12	0.11	0.03	0.13	0.07	0.12	0.06	0.91	0.91	99.74	0.33	2.69	96.18	1.89	0.3	0.91	0.03	4.75	0.42	0.51	0.25	0	0	0.03	0.06	0.05	0.03	9.01	0.52	0.01	6.05	7.29	0	0		-11.85	5.87	2.23	66.67	108.45	978.47	460.11	1129.2	617.68	1000.72	490.49	1109.09	494.51
2.368	0	0.13	0.12	0.03	0.13	0.07	0.12	0.06	0.9	0.9	99.73	0.33	2.6	95.93	1.56	0.29	0.9	0.03	5	0.31	0.46	0.28	0	0	0.03	0.07	0.05	0.04	10.22	0.55	0.01	3.99	7.01	0	0		-10.72	6.2	2.3	67.48	105.28	981.98	460.17	1132.02	617.47	1005.52	490.28	1110.7	494.75
2.402	0	0.14	0.12	0.03	0.14	0.07	0.12	0.06	0.92	0.92	99.72	0.33	2.96	96.52	1.39	0.28	0.92	0.03	6.09	0.34	0.51	0.34	0	0	0.03	0.08	0.05	0.06	11.81	0.56	0.01	1.16	6.92	0	0		-9.55	5.39	-0.37	67.91	103.4	983.17	459.22	1136.48	619.37	1007.08	491.26	1110.44	494.53
2.435	0	0.13	0.11	0.03	0.14	0.08	0.12	0.06	1.02	1.02	99.73	0.33	3.86	97.82	1.33	0.24	1.02	0.03	7.43	0.49	0.53	0.49	0	0	0.04	0.08	0.07	0.06	11.58	0.56	0.01	3.55	7.28	0	0		-10.52	2.98	-0.68	67.89	100.76	987.08	459.94	1137.23	617.11	1010.46	491.89	1111.21	492.96
2.469	0	0.14	0.12	0.03	0.14	0.08	0.12	0.06	1.25	1.25	99.71	0.37	3.82	95.24	1.27	0.22	1.25	0.03	8.17	0.54	0.55	0.9	0	0	0.04	0.12	0.07	0.04	13.6	0.64	0.01	7.39	7.05	0	0		-7.79	7.02	-1.07	69.48	98.84	989.87	461.49	1136.86	615.73	1012.42	493.51	1111.25	494.27
2.502	0	0.16	0.12	0.03	0.15	0.08	0.12	0.06	1.45	1.26	99.68	0.45	3.3	95.69	1.26	0.2	1.45	0.03	7.7	0.58	0.55	0.79	0	0	0.04	0.14	0.08	0.03	16.67	0.65	0.01	13.91	6.85	0	0		-10.1	6.5	-0.21	68.55	104.21	989.94	460.51	1135.48	612.12	1009.68	491.72	1113.88	493.33
2.535	0	0.16	0.12	0.04	0.15	0.08	0.12	0.06	1.66	1.37	99.68	0.47	3.3	95.33	1.37	0.16	1.66	0.02	8.08	0.8	0.6	0.73	0	0	0.04	0.16	0.07	0.03	16.91	0.64	0.01	15.83	6.84	0	0		-9.57	6.92	-0.08	68.86	104.58	990.42	459.87	1134.75	609.99	1009.49	490.74	1114.04	493.08
2.569	0	0.17	0.12	0.04	0.16	0.07	0.12	0.06	1.9	1.19	99.66	0.46	2.11	94.23	1.19	0.18	1.9	0.02	6.46	0.88	0.46	0.45	0	0	0.04	0.21	0.07	0.02	18.29	0.68	0.02	13.74	6.39	0	0		-6.74	8.03	-1.08	70.27	100.6	989.05	459.65	1132.28	608.67	1008.84	490.61	1109.39	493.82
2.602	0	0.17	0.13	0.04	0.16	0.07	0.13	0.06	2.03	0.99	99.65	0.48	2.21	93.12	0.99	0.18	2.03	0.02	7.04	1.1	0.51	0.56	0	0	0.05	0.22	0.08	0.02	18.34	0.7	0.02	10.88	6.31	0	0		-9.38	8.98	-0.53	69.57	103.2	988.63	460.74	1129.46	606.55	1006.34	490.94	1109.49	493.89
2.635	0	0.18	0.13	0.04	0.17	0.07	0.13	0.06	2.06	1.03	99.64	0.48	1.81	91.35	1.03	0.2	2.06	0.02	6.66	1.29	0.52	0.71	0	0	0.05	0.24	0.07	0.02	18.79	0.69	0.02	9.07	6.1	0	0		-10.45	10.21	0.02	69.05	98.9	983.88	461.64	1123.25	606.49	1003.5	490.66	1102.34	494.23
2.669	0	0.19	0.13	0.04	0.17	0.06	0.13	0.06	2.67	1.14	99.62	0.49	0.75	94.99	1.14	0.21	2.67	0.02	5.78	1.31	0.51	0.75	0	0	0.04	0.28	0.06	0.02	19.92	0.73	0.02	6.87	5.77	0	0		-7.67	7.29	-1.7	69.51	96.15	977.25	460.88	1119.53	609.69	998.36	492.13	1094.51	492.94
2.702	0	0.2	0.14	0.04	0.18	0.06	0.13	0.06	2.9	1.22	99.61	0.52	0.13	96.48	1.22	0.25	2.9	0.01	5.81	1.16	0.76	1.34	0	0	0.04	0.26	0.05	0.02	20.62	0.73	0.02	5.7	5.41	0	0		-9.39	5.44	-0.36	68.79	101.2	971.85	460.79	1114.91	609.88	991.76	491.42	1092.94	493.42
2.736	0	0.19	0.14	0.04	0.18	0.06	0.13	0.06	2.92	1.31	99.62	0.49	0	96.1	1.31	0.29	2.92	0.01	5.78	0.97	0.95	1.1	0	0	0.04	0.22	0.06	0.02	19.76	0.79	0.02	5.99	5.22	0	0		-5.65	5.98	-1.29	70.13	100.42	967.69	461.18	1111.52	611.71	987.65	493.28	1088.07	494.08
2.769	0	0.19	0.14	0.04	0.18	0.07	0.14	0.06	3.47	1.27	99.61	0.52	0.2	96.88	1.27	0.25	3.47	0.01	7.52	1.22	1.04	1.2	0	0	0.05	0.19	0.09	0.02	18.95	0.79	0.02	15.96	5.2	0	0		-4.03	4.82	-1.75	71.22	103.77	966.92	466.06	1104.24	610.26	981.58	499.9	1085.22	494.45
2.802	0	0.18	0.14	0.04	0.17	0.08	0.14	0.06	3.37	1.64	99.64	0.57	1.76	98.14	1.64	0.3	3.37	0.01	10.73	1.26	1.18	1.19	0	0	0.06	0.15	0.14	0.04	17.02	0.8	0.02	37.16	5.47	0	0		-6.05	2.16	-3.24	69.53	102.13	964.69	468.29	1100.29	610.16	978.31	503.72	1079.96	493.83
2.836	0	0.19	0.15	0.04	0.18	0.09	0.16	0.06	4.25	1.83	99.62	0.71	2.15	97.11	1.83	0.27	4.25	0.01	13.43	1.46	0.86	0.88	0	0.01	0.08	0.13	0.16	0.03	17.33	0.83	0.02	14.67	5.11	0	0		-19.53	4.44	2.5	64.8	105.88	966.59	475.18	1099.73	611.72	981.5	501.13	1087.31	505.09
2.869	0	0.19	0.15	0.04	0.18	0.09	0.17	0.06	4.92	2.43	99.63	0.62	1.66	98.68	2.43	0.31	4.92	0.01	13.54	1.44	0.77	0.79	0	0.01	0.09	0.1	0.18	0.03	15.41	0.76	0.02	32.53	5.03	0	0		-16.62	-0.43	-1.44	65.12	109.81	965.28	474.9	1102.54	614.95	977.11	509.84	1086.47	499.9
2.902	0	0.18	0.15	0.03	0.18	0.07	0.17	0.07	4.76	3.1	99.63	0.48	0.13	97.79	3.1	0.34	4.76	0.01	10.45	1.61	0.56	0.58	0	0.01	0.12	0.07	0.25	0.03	14.96	0.86	0.02	28.56	4.8	0	0		-13.49	3.05	0.56	65.68	106.76	964.37	474.92	1103	617.44	980	508.14	1086.63	502.73
2.936	0	0.19	0.16	0.03	0.19	0.06	0.17	0.07	4.15	3.38	99.61	0.41	0	98.04	3.38	0.31	5.13	0.01	7.89	1.8	0.41	0.56	0	0.01	0.16	0.05	0.33	0.03	15.18	0.95	0.02	9.26	4.15	0	0		-12.28	2.43	1.27	66.51	101.24	966.47	478.17	1101.07	617.94	983.35	507.99	1084.58	506.81
2.969	0	0.19	0.16	0.03	0.2	0.05	0.18	0.07	4.08	3.78	99.61	0.35	0	97.24	3.78	0.28	5.35	0.01	5.98	1.5	0.47	0.49	0	0.01	0.19	0.04	0.31	0.05	14.94	1.16	0.02	2.87	4.08	0.03	1		-13.66	4.19	2.79	66.12	99.86	965.42	479.14	1099.19	618.12	983.79	506.46	1083.61	509.19
3.002	0	0.19	0.17	0.04	0.21	0.05	0.18	0.07	3.94	4.56	99.58	0.37	0	97.57	4.56	0.23	5.54	0.01	5.59	1.48	0.45	0.43	0	0	0.22	0.04	0.25	0.04	16.17	1.42	0.01	5.81	3.94	0.53	0		-12.14	3.54	3.44	66.31	103.89	963.56	477.73	1100.06	619.25	981.85	505.73	1085.67	509.43
3.036	0	0.18	0.18	0.03	0.22	0.05	0.2	0.08	3.67	5.26	99.57	0.37	0	98.73	6.17	0.27	5.26	0	6.33	1.1	0.49	0.52	0	0	0.2	0.02	0.14	0.03	15.38	1.66	0.01	5.37	3.67	0.73	0		-11.17	-0.25	2.81	65.88	105.34	961.74	474.37	1101.91	619.4	980.56	505.39	1085.9	505.38
3.069	0	0.18	0.17	0.03	0.22	0.05	0.2	0.08	3.7	5.45	99.57	0.36	0	98.28	6.46	0.26	5.45	0	6.58	0.83	0.64	0.67	0	0	0.18	0.02	0.1	0.03	14.68	1.61	0.01	11.85	3.7	0.48	0		-11.61	1.77	0.57	65.16	103.95	961.19	475.04	1102.47	622.3	979.49	506.88	1083.41	504.35
3.103	0	0.18	0.18	0.03	0.23	0.06	0.22	0.08	3.75	5.51	99.55	0.44	0	98.52	7.5	0.25	5.51	0	8.9	0.66	0.82	1.24	0	0	0.14	0.01	0.08	0.02	15.25	1.72	0.01	4.32	3.75	0.58	0		-10.33	1.01	0.11	66.33	105.31	964.08	477.92	1103.72	623.15	980.52	510.7	1085.76	506.62
3.136	0	0.17	0.16	0.03	0.22	0.06	0.21	0.08	3.82	5.26	99.56	0.37	0	98.29	7.76	0.24	5.26	0	7.69	0.5	0.57	0.8	0	0	0.12	0.01	0.06	0.03	13.94	2.1	0.01	1.39	3.82	0.02	0		-7.33	1.74	0.95	67.3	106.31	963.73	477.52	1104.42	624.87	980.85	508.64	1087.15	508.91
3.169	0	0.17	0.16	0.03	0.22	0.06	0.21	0.08	3.9	5.07	99.57	0.36	0	97.21	7.41	0.23	5.07	0	7.45	0.48	0.49	0.63	0	0	0.09	0.01	0.04	0.03	13.95	2.13	0.01	5	3.9	0	0		-15.24	4.25	2.34	63.99	108.01	964.62	476.93	1107.75	625.42	983.32	505.92	1091.31	508.65
3.203	0	0.15	0.16	0.03	0.2	0.05	0.19	0.08	4.03	4.08	99.6	0.33	0	95.44	7.16	0.35	4.08	0	6.01	0.34	0.36	0.32	0	0	0.07	0	0.03	0.03	11.77	2.51	0.01	2	4.03	0	0		-15.92	6.8	-0.57	64.46	103.14	977.15	477.87	1117.27	623.45	994.46	508.63	1097.56	505.73
3.236	0	0.15	0.16	0.03	0.2	0.05	0.19	0.09	3.95	3.95	99.59	0.33	0	97.15	7.45	0.51	3.95	0.01	5.71	0.35	0.31	0.28	0	0	0.06	0	0.03	0.04	12.25	2.58	0.01	1.43	3.98	0	0		-13.03	4.36	1	66.54	108.85	983.91	479.78	1123.31	624.31	999.2	509.84	1108.05	510.13
3.269	0	0.15	0.16	0.03	0.2	0.05	0.2	0.09	3.95	4.23	99.6	0.33	0	97.42	7.69	0.6	4.23	0.01	6.32	0.36	0.38	0.34	0	0	0.06	0	0.03	0.03	10.74	2.78	0.01	6.56	3.95	0	0		-13.19	3.85	2.1	67.04	106.4	987.81	482.32	1126.97	626.18	1005.1	512.6	1111.5	512.7
3.303	0	0.15	0.16	0.03	0.2	0.05	0.19	0.09	3.77	3.92	99.61	0.33	0	98.22	6.62	0.57	3.92	0.01	6.47	0.33	0.37	0.37	0	0	0.08	0.01	0.03	0.04	11.32	3.41	0.01	5.77	3.77	0	0		-11.57	1.95	3.75	68.05	107.94	991.43	485.03	1128.56	627.26	1008.38	511.9	1116.13	518.33
3.336	0	0.15	0.16	0.03	0.19	0.05	0.18	0.09	3.51	3.51	99.62	0.33	0	97.05	6.25	0.57	3.51	0.01	6.92	0.27	0.41	0.53	0	0	0.07	0.01	0.03	0.04	10.98	3.51	0.01	8.16	3.77	0.15	0		-13.64	4.53	3.01	67.64	99.51	992.49	486.43	1126.85	626.47	1011.52	512.92	1110.94	517.16
3.369	0	0.15	0.16	0.03	0.19	0.05	0.18	0.08	3.43	3.43	99.62	0.33	0	96.5	5.84	0.62	3.43	0.01	6.37	0.31	0.37	0.5	0	0	0.07	0.01	0.04	0.03	10.88	3.16	0.01	0.88	3.79	0.21	0		-12.3	5.41	2.23	68.72	98.9	993.4	487.94	1125.98	625.61	1011.27	514.39	1110.05	519.22
3.403	0	0.15	0.16	0.03	0.18	0.06	0.17	0.08	3.15	3.15	99.65	0.33	0	97.77	4.44	0.46	3.15	0.01	7.98	0.44	0.4	0.75	0	0	0.07	0.01	0.03	0.02	11.37	3.23	0.01	0.76	4.07	0.46	0		-13.63	3.1	1.25	67.82	100.89	994.12	483.74	1129.49	623.27	1011.61	510.75	1112.36	515.98
3.436	0	0.15	0.16	0.03	0.18	0.06	0.16	0.08	3.02	3.02	99.65	0.33	0	98.38	4.2	0.42	3.02	0.02	7.23	0.42	0.48	0.89	0	0	0.07	0.02	0.03	0.01	11.52	2.84	0.01	1.04	3.88	0.49	0		-17.28	1.45	1.66	66.76	101.53	995.4	481	1130.03	619.04	1012.51	507	1113.88	512.68
3.47	0	0.15	0.16	0.03	0.17	0.06	0.16	0.07	2.59	2.59	99.66	0.33	0	97.79	4.34	0.39	2.59	0.02	8.42	0.48	0.64	1.32	0	0	0.07	0.02	0.02	0.01	11.14	2.08	0.01	1.73	4.14	0.37	0		-10.56	3.04	-0.86	68.62	93.13	993.74	477.96	1128.96	618.8	1013.45	506.75	1106.57	508.41
3.503	0	0.14	0.15	0.03	0.16	0.06	0.16	0.07	2.19	2.19	99.67	0.33	0.12	95.66	4.26	0.3	2.19	0.02	9	0.62	0.53	1.52	0	0	0.08	0.02	0.02	0.01	9.83	1.75	0.01	1.04	4.29	0.52	0		-13.51	6.54	1.03	67.68	100.51	993.63	477.17	1128.54	616.18	1010.98	504.16	1111.35	509.5
3.536	0	0.15	0.15	0.03	0.16	0.06	0.15	0.07	2.17	2.17	99.67	0.33	0	93.72	4.03	0.3	2.17	0.03	6.76	0.66	0.43	1.08	0	0	0.07	0.03	0.02	0.01	10.16	1.6	0.01	1.89	4.37	0.17	0		-10.05	8.48	1.24	68.83	100.3	991.33	477.13	1127.69	618.29	1009.74	504.52	1109.83	510.92
3.57	0	0.14	0.14	0.03	0.16	0.06	0.15	0.07	1.67	1.67	99.67	0.33	0	93.06	4.78	0.36	1.67	0.03	6.48	0.59	0.35	0.63	0	0	0.05	0.03	0.01	0.01	10.16	1.5	0.01	3.98	4.65	0	0		-10.49	9.02	0.92	68.63	98.34	990.19	478.25	1126.84	620.39	1009.43	506.25	1107.67	510.53
3.603	0	0.14	0.14	0.03	0.17	0.06	0.15	0.07	1.68	1.68	99.67	0.33	0.11	92.9	4.7	0.38	1.68	0.03	7.35	0.64	0.3	0.51	0	0	0.06	0.03	0.01	0.01	10.48	1.45	0.01	2.66	4.67	0	0		-10.62	9.14	1.3	68.43	99.07	988.88	478.59	1126.4	621.75	1008.49	506.52	1107.45	511.16
3.636	0	0.14	0.14	0.03	0.17	0.06	0.16	0.07	1.7	1.7	99.66	0.33	0.08	94.19	4.7	0.38	1.7	0.03	7.98	0.63	0.31	0.37	0	0	0.07	0.04	0.01	0.01	10.9	1.5	0.01	1.86	4.41	0	0		-11.88	8.07	1.58	68.06	100.31	987.44	478.71	1125.87	622.1	1007.14	505.96	1107.23	512.46
3.67	0	0.14	0.15	0.03	0.17	0.06	0.16	0.07	1.83	1.83	99.65	0.35	0.21	95.37	5.15	0.46	1.83	0.03	9.19	0.6	0.42	0.55	0	0	0.06	0.06	0.01	0.01	11.49	1.29	0.01	1.68	4.25	0	0		-11.19	6.88	-0.8	69.27	99.07	985.45	479.7	1121.56	620.51	1002.65	508.95	1101.7	510.8
3.703	0	0.15	0.15	0.03	0.17	0.07	0.15	0.07	1.84	1.84	99.66	0.38	0.69	96.58	3.47	0.45	1.84	0.03	9.78	0.55	0.59	1.17	0	0	0.05	0.06	0.01	0.01	12.42	1.31	0.01	3.22	4.2	0	0		-12.1	5.3	-0.17	69.06	104.64	981.46	479.04	1120.06	621.97	997.54	508.63	1102.15	510.89
3.737	0	0.16	0.14	0.04	0.16	0.06	0.14	0.07	1.91	1.91	99.68	0.33	0	98.55	2.49	0.36	1.91	0.03	7.45	0.59	0.88	2.58	0	0	0.05	0.09	0.02	0.01	12.5	1.11	0.01	3.14	4.38	0	0		-12.43	-0.92	-2.81	69.12	103.13	975.91	474.41	1117.49	619.54	992.03	506.13	1095.16	506.1
3.77	0	0.16	0.14	0.04	0.16	0.06	0.14	0.06	1.8	1.8	99.68	0.34	0.34	96.74	2.35	0.4	1.8	0.03	7	0.47	0.72	2.06	0	0	0.04	0.09	0.02	0.02	13.49	0.86	0.01	9.07	4.79	0	0		-6.74	5.04	-1.98	71.21	99.55	968.04	474.98	1110.3	623.08	987.12	506.8	1086.67	507.62
3.803	0	0.16	0.14	0.04	0.16	0.06	0.14	0.06	1.95	1.95	99.68	0.36	0.49	98.29	2.08	0.37	1.95	0.03	6.7	0.42	0.68	1.53	0	0	0.03	0.09	0.03	0.02	14.41	0.85	0.01	7.05	5.05	0	0		-10.36	1.73	-0.56	69.41	104.27	966.31	474.78	1109.24	623.28	984.35	506.03	1088.62	506.6
3.837	0	0.16	0.13	0.04	0.16	0.07	0.14	0.06	2.32	2.09	99.67	0.41	1.07	98.71	2.09	0.36	2.32	0.03	7.69	0.45	0.71	1.02	0	0	0.03	0.08	0.04	0.04	15.37	0.75	0.02	10.41	5.41	0	0		-7.73	0.3	0.98	69.77	98.28	964.42	473.2	1108.57	625.33	987.29	503.92	1085.56	505.11
3.87	0	0.16	0.13	0.03	0.16	0.07	0.14	0.06	2.53	2.5	99.67	0.39	1.38	98.02	2.5	0.37	2.53	0.02	7.72	0.5	0.67	0.95	0	0	0.03	0.08	0.05	0.06	14.58	0.74	0.02	13.48	5.87	0	0		-3.3	-2.5	0.57	71.48	106.65	963.18	473.57	1107.7	625.91	981.66	506.45	1088.31	506.08
3.903	0	0.16	0.13	0.03	0.16	0.07	0.14	0.06	2.73	2.24	99.68	0.39	1.53	98.74	2.24	0.25	2.73	0.02	8.07	0.49	0.96	0.69	0	0	0.02	0.07	0.06	0.04	14.43	0.79	0.01	26.71	6.03	0	0		-2.73	0.19	-1.02	71.5	104.13	964.9	474.4	1109.18	625.95	983.45	511.5	1087.27	503.45
3.937	0	0.16	0.13	0.03	0.16	0.08	0.14	0.06	3	2.02	99.69	0.4	2.1	98.65	2.02	0.2	3	0.01	8.15	0.4	0.95	0.63	0	0	0.03	0.05	0.07	0.05	14.72	0.91	0.02	17.71	6.62	0	0		-6.03	-0.55	-0.74	70.65	106.28	966.07	477.17	1104.92	622.61	980.89	510.27	1087.11	506.46
3.97	0	0.16	0.13	0.03	0.17	0.07	0.14	0.07	3.04	2.77	99.67	0.36	0.9	98.56	2.77	0.18	3.04	0.01	6.42	0.33	0.64	0.49	0	0	0.03	0.05	0.08	0.05	14.94	0.97	0.01	10.29	6.23	0	0		-3.8	0.88	1.04	70.64	104.24	963.84	474.93	1104.71	623.45	982.14	506.5	1086.38	506.83
4.003	0	0.16	0.13	0.03	0.17	0.07	0.15	0.07	3.28	3.28	99.66	0.35	0.48	98.59	3.69	0.17	3.28	0.01	6.28	0.28	0.56	0.34	0	0	0.03	0.04	0.07	0.04	14.73	1.13	0.01	9.37	6.15	0	0		-3.42	0.75	-0.97	70.79	105.86	962.78	475.2	1103.04	622.8	978.38	509.42	1084.13	504.64
4.037	0	0.16	0.13	0.03	0.17	0.06	0.15	0.07	3.4	3.4	99.65	0.35	0.11	98.47	3.57	0.14	3.4	0.01	5.69	0.22	0.32	0.38	0	0	0.04	0.03	0.07	0.05	15.23	1.36	0.01	5.49	5.98	0	0		-1.18	1.17	0.18	71.64	104.55	960.87	474.93	1101.32	622.92	978.12	507.39	1082.67	507.2
4.07	0	0.16	0.13	0.03	0.17	0.07	0.15	0.07	3.3	3.13	99.66	0.34	0.47	98.75	3.13	0.16	3.3	0.01	5.87	0.19	0.29	0.34	0	0	0.05	0.03	0.07	0.05	14.44	1.38	0.01	19.73	6.11	0	0		-6.13	0.15	-0.21	69.7	104.33	959.71	475.43	1098.71	621.29	976.04	508.14	1080.31	504.83
4.104	0	0.16	0.13	0.03	0.17	0.07	0.15	0.07	3.63	2.87	99.67	0.38	1.16	98.67	2.87	0.15	3.63	0.01	7.75	0.17	0.4	0.49	0	0	0.06	0.02	0.08	0.05	14.13	1.63	0.01	12.24	6.17	0	0		-9.65	0.47	-0.75	67.66	105.41	956.78	474.15	1097.99	621.38	973.29	508.09	1078.54	502.39
4.137	0	0.16	0.13	0.03	0.16	0.08	0.15	0.07	3.78	2.64	99.67	0.39	1.89	98.67	2.64	0.14	3.78	0	8.32	0.16	0.44	0.47	0	0	0.07	0.02	0.07	0.05	14.14	1.61	0.01	32	6.68	0	0		-9.82	0.47	1.01	66.39	106.73	953.78	471.63	1100.45	624.26	973.75	506.03	1080.4	502
4.17	0	0.14	0.12	0.03	0.16	0.11	0.15	0.07	3.44	3.44	99.68	0.47	3.88	98.34	3.93	0.2	3.44	0	11.99	0.18	0.61	0.45	0	0	0.08	0.01	0.06	0.05	12.9	1.59	0.01	17.28	7.24	0	0		-11.96	-1.59	-0.06	64.75	111.88	954.16	470.63	1105.33	626.52	972.99	508.76	1084.5	499.61
4.204	0	0.13	0.12	0.03	0.16	0.1	0.15	0.07	3.44	3.44	99.69	0.34	3.1	97.79	4.58	0.25	3.44	0	9.53	0.14	0.53	0.34	0	0	0.09	0.01	0.05	0.06	10.97	1.55	0.01	6.05	7.59	0	0		-9.56	3.04	0.53	65.65	106.65	958.85	473.6	1107.19	628.77	979.33	507.6	1085.93	504.4
4.237	0	0.13	0.12	0.03	0.16	0.08	0.15	0.07	3.02	3.02	99.68	0.33	1.53	97.66	4.76	0.23	3.02	0	6.75	0.12	0.34	0.15	0	0	0.09	0.01	0.04	0.05	10.78	1.43	0.01	2.96	6.98	0	1		-12.84	3.33	1.23	65.22	103.22	960.89	473.39	1107.1	626.02	982.59	503.3	1085.77	505.88
4.27	0	0.13	0.12	0.02	0.17	0.07	0.16	0.08	2.88	2.88	99.67	0.33	0.41	95.65	6.57	0.28	2.88	0	5.14	0.11	0.2	0.09	0	0	0.09	0.01	0.03	0.05	9.58	1.54	0.01	9.66	6.79	0	0		-14.43	6.55	2.07	64.91	106.7	968.23	473.61	1113.71	624.92	988.59	502.7	1095.23	506.34
4.304	0	0.12	0.13	0.02	0.17	0.06	0.17	0.08	2.23	2.23	99.66	0.33	0	96.45	7.94	0.4	2.23	0	3.07	0.11	0.14	0.05	0	0	0.08	0	0.03	0.04	8.22	1.93	0.01	1.33	6.18	0	0		-13.15	5.48	2.13	66.09	109.14	973.31	476.12	1116.74	625.06	991.45	506.09	1100.58	508.05
4.337	0	0.11	0.13	0.02	0.19	0.05	0.19	0.1	1.94	1.94	99.62	0.33	0	97.45	10.96	0.41	1.94	0	2.83	0.09	0.13	0.06	0	0	0.07	0	0.02	0.03	8.21	1.85	0.01	4.21	5.96	0	0		-10.52	3.78	2.01	66.66	107.6	973.06	476.03	1117.75	627.36	992.46	506.22	1100.04	508.63
4.37	0	0.11	0.13	0.02	0.19	0.05	0.19	0.09	1.67	1.67	99.62	0.33	0	97.83	10.61	0.42	1.67	0.01	3.05	0.07	0.12	0.07	0	0	0.06	0	0.01	0.02	7.84	1.77	0	6.1	5.41	0	0		-10.29	2.97	1.32	66.79	106.66	974.7	476.43	1119.03	627.35	993.79	507.14	1100.44	508.48
4.404	0	0.11	0.14	0.02	0.18	0.05	0.18	0.09	1.28	1.28	99.63	0.33	0	97.37	9.86	0.4	1.28	0.01	3.35	0.07	0.14	0.1	0	0	0.07	0	0.01	0.02	7.73	1.92	0.01	2.87	4.8	0	0		-11.61	3.94	1.24	66.28	108.24	974.1	475.81	1119.75	627.28	993.04	506.15	1101.23	508.95
4.437	0	0.12	0.14	0.02	0.17	0.05	0.17	0.08	1.32	1.32	99.66	0.33	0	97.67	7.45	0.4	1.32	0.01	4.14	0.05	0.15	0.18	0	0	0.06	0	0.02	0.03	7.72	2.02	0	1.41	4.95	0	0		-10.2	3.33	-0.71	66.96	103.8	976.44	476.62	1119.8	626.9	994.87	509.21	1098.62	505.97
4.471	0	0.12	0.13	0.02	0.17	0.06	0.17	0.08	1.1	1.1	99.67	0.33	0.24	98.15	7.43	0.4	1.1	0.01	6.78	0.07	0.22	0.47	0	0	0.06	0	0.02	0.04	7.73	1.86	0	1.55	5.26	0	0		-13.36	2.14	-2.37	66.68	109.44	975.98	475.46	1120.6	623.52	990.7	508.31	1100.13	507.06
4.504	0	0.12	0.13	0.02	0.17	0.07	0.17	0.08	1.02	1.02	99.66	0.33	1.04	98.41	7.74	0.41	1.02	0.01	7.89	0.11	0.27	0.58	0	0	0.07	0	0.02	0.03	8.75	1.85	0.01	2.07	5.61	0	0		-10.26	1.36	-1.29	67.68	106.77	977.93	475.87	1121.69	625.42	994.52	508.87	1101.26	506.16
4.537	0	0.12	0.13	0.03	0.16	0.08	0.16	0.08	1.09	1.09	99.67	0.34	2.62	98.62	6.32	0.42	1.09	0.02	10.44	0.17	0.45	1.01	0	0	0.06	0	0.03	0.03	9.96	1.99	0.01	2.39	5.91	0	0		-11.84	-0.66	-2.27	67.5	104	978.67	475.49	1119.91	621.88	994.63	508.38	1098.56	504.51
4.571	0	0.13	0.13	0.03	0.16	0.1	0.16	0.08	1.13	1.13	99.68	0.43	3.75	98.65	5.66	0.34	1.13	0.02	12.84	0.27	0.7	1.55	0	0	0.07	0	0.03	0.03	11.07	1.87	0.01	1.91	6.01	0	0		-11.48	-0.55	-1.6	68.05	106.29	979.81	475.07	1119.99	620.19	994.57	507.61	1100.82	504.33
4.604	0	0.14	0.12	0.03	0.16	0.11	0.15	0.07	1.21	1.21	99.68	0.52	4.52	98.32	4.77	0.34	1.21	0.02	13.86	0.43	0.94	2.29	0	0	0.07	0	0.04	0.02	12.71	2	0.01	2.74	6.27	0	0		-11.61	1.66	-1.12	67.95	105.47	978.86	475.16	1119.81	621.5	994.86	507.23	1100.3	504.71
4.637	0	0.15	0.12	0.04	0.16	0.1	0.15	0.07	1.27	1.27	99.67	0.55	3.99	98.53	4.54	0.31	1.27	0.02	12.31	0.63	1.25	2.96	0	0	0.07	0	0.07	0.03	14.94	1.99	0.01	6.71	6.51	0	0		-10.71	0.99	-1.96	68.47	103.3	977.72	473.93	1118.75	620.18	994.19	506.27	1097.46	503.92
4.671	0	0.16	0.12	0.04	0.17	0.09	0.14	0.07	1.11	1.11	99.66	0.58	3.25	97.72	3.6	0.34	1.11	0.02	10.49	0.68	1.26	2.94	0	0	0.06	0	0.08	0.03	17.59	2.12	0.01	3.2	6.27	0	0		-7.18	3.22	-1.52	70.96	104.86	973.8	473.39	1114.46	619.69	989.66	506.02	1094.51	504.35
4.704	0	0.16	0.12	0.04	0.16	0.08	0.12	0.07	1.07	1.07	99.68	0.51	3.17	97.91	2.23	0.36	1.07	0.03	8.3	0.76	1.18	3.25	0	0	0.05	0.01	0.11	0.03	17.81	2.1	0.01	2.65	6.74	0	0		-7.24	2.76	-3.29	71.53	102.72	967.92	472.13	1110.12	619.38	984.25	505.73	1086.95	503.47
4.738	0	0.17	0.11	0.04	0.17	0.08	0.12	0.07	1.07	1.07	99.66	0.59	3.67	97.57	1.78	0.38	1.07	0.03	6.72	0.73	0.72	1.98	0	0	0.05	0.01	0.15	0.04	21.57	2.48	0.01	5.18	7.57	0	0		-6.36	3.53	-3.3	71.75	102.22	965.86	472.73	1108.23	621.07	982.58	507.06	1084.72	502.89
4.771	0	0.18	0.11	0.04	0.17	0.09	0.12	0.07	1.16	1.16	99.64	0.73	4.17	97.17	1.79	0.4	1.16	0.04	6.9	0.7	0.56	1.31	0	0	0.04	0.01	0.16	0.06	24.25	2.47	0.01	1.72	7.96	0	0		-10.12	4.33	-2.43	70.65	104.06	963.65	473.67	1104.74	620.28	979.47	507.03	1083.43	502.62
4.804	0	0.18	0.11	0.04	0.17	0.09	0.12	0.07	1.19	1.19	99.65	0.71	4.43	98.4	1.65	0.33	1.19	0.03	6.94	0.65	0.47	0.93	0	0	0.05	0.02	0.15	0.1	23.89	2.32	0.01	5.15	8.14	0	0		-8.32	1.42	-3.29	70.7	106.78	964.71	474.16	1107.71	623.35	979.43	510.15	1085.88	501.71
4.838	0	0.18	0.1	0.04	0.17	0.11	0.11	0.07	1.5	1.5	99.64	0.91	5.95	98.69	1.61	0.31	1.5	0.03	7.82	0.53	0.42	0.54	0	0	0.05	0.02	0.16	0.14	26.51	2.26	0.02	3.01	9.36	0	0		-10.43	-0.41	-1.82	69.68	106.95	966.01	474.37	1108.72	623.28	981.61	509	1088.33	502.04
4.871	0	0.18	0.09	0.05	0.17	0.14	0.11	0.07	1.44	1.44	99.64	1.27	8.61	98.47	1.56	0.32	1.44	0.03	9.68	0.4	0.46	0.66	0	0	0.06	0.03	0.18	0.17	29.34	2.38	0.02	3.01	11.12	0	0		-11.75	-1.17	-1.35	68.84	105.22	968.48	473.92	1110.81	622.52	985.11	507.11	1090.22	502.05
4.904	0	0.18	0.09	0.05	0.18	0.16	0.11	0.07	1.64	1.64	99.63	1.58	9.4	98.77	1.83	0.36	1.64	0.04	11.85	0.4	0.65	1.06	0	0	0.05	0.03	0.17	0.13	30.04	2.39	0.02	9.15	11.22	0	0		-10.8	-0.07	-1.4	69.66	106.4	971.37	474.26	1112.47	621.05	986.74	507.28	1093.05	503.07
4.938	0	0.2	0.07	0.06	0.19	0.22	0.11	0.07	1.67	1.67	99.55	2.87	12.04	98.78	2.04	0.38	1.67	0.04	13.2	0.34	0.77	1.46	0	0	0.05	0.07	0.17	0.08	36.29	2.19	0.02	9	13.26	0	0		-9.38	0.02	-1.24	70.51	101.08	972.59	474.19	1111.64	619.31	989.79	505.95	1090.84	503.64
4.971	0	0.2	0.07	0.06	0.19	0.26	0.12	0.07	1.78	1.78	99.49	3.32	12.78	98.75	3.13	0.38	1.78	0.04	15.25	0.33	1.02	2.82	0	0	0.05	0.07	0.17	0.05	36.14	2.32	0.02	6.98	13.51	0	0		-11.64	0.14	-1.36	69.17	102.27	973.57	472.41	1113	617.87	990.28	504.57	1092.47	500.48
5.004	0	0.2	0.07	0.06	0.2	0.32	0.12	0.07	2.01	2.01	99.36	4.34	14.14	98.41	4.42	0.36	2.01	0.04	17.72	0.32	1.28	3.61	0	0	0.05	0.08	0.17	0.03	37.11	2.35	0.02	6.3	14.27	0	0		-10.61	-1.38	-1.73	69.48	109.16	974.11	471.55	1114.93	617.52	987.62	505.33	1096.66	500.17
5.038	0	0.19	0.07	0.06	0.19	0.32	0.12	0.07	2.17	2.17	99.36	3.72	14.19	98.25	4.36	0.36	2.17	0.04	16.98	0.29	1.2	3.33	0	0	0.05	0.12	0.19	0.03	35.86	2.2	0.02	8.93	14.66	0	0		-12.61	1.87	-1.56	68.93	109.71	973.74	471.13	1114.31	616.16	987.01	504.09	1096.65	500.03
5.071	0	0.17	0.06	0.05	0.18	0.35	0.12	0.08	2.23	2.23	99.3	3.02	14.74	98.77	4.78	0.37	2.23	0.05	17.41	0.23	1.31	3.36	0	0	0.04	0.13	0.21	0.04	32.74	2.2	0.02	6.99	15.17	0	0		-7.73	0.07	-2.35	70.07	105.9	970.33	469	1115.49	620.37	987.2	503.51	1093.02	499.42
5.105	0	0.13	0.06	0.03	0.16	0.28	0.11	0.08	2.02	2.02	99.43	1.1	13.64	98.59	5.38	0.37	2.02	0.05	11.45	0.24	0.86	1.43	0	0	0.05	0.17	0.24	0.1	25.55	1.93	0.02	14.88	16.35	0	0		-6.44	0.75	-3.33	69.97	107.55	972.2	467.63	1118.37	620.64	988.18	505.97	1095.14	494.77
5.138	0	0.11	0.06	0.03	0.14	0.27	0.12	0.08	1.82	1.82	99.47	0.83	12.95	97.85	7.07	0.37	1.82	0.06	10.03	0.24	0.71	1.29	0	0	0.05	0.21	0.24	0.18	19.29	1.74	0.02	14.88	16.48	0	0		-4.84	-2.92	-0.88	71.09	106.97	975.42	469.95	1120.85	622.7	993.08	505.82	1099.87	499.68
5.171	0	0.1	0.06	0.02	0.14	0.24	0.12	0.08	1.67	1.67	99.51	0.82	12.25	98.67	7.62	0.42	1.67	0.06	8.55	0.21	0.63	1.01	0	0	0.05	0.2	0.23	0.24	17.04	1.69	0.02	6.06	16.41	0	0		-6.94	-0.48	-2.89	69.55	111.26	977.03	469.04	1126.81	625.51	993.18	508.26	1103.88	497.06
5.205	0	0.1	0.06	0.02	0.13	0.23	0.12	0.08	1.7	1.7	99.55	0.82	11.66	98.25	7.89	0.36	1.7	0.06	7.17	0.23	0.51	1.03	0	0	0.07	0.21	0.23	0.28	14.41	1.78	0.02	1.73	16.44	0	0		-9.02	1.87	-2.79	68.77	107.71	982.16	469.41	1134.21	628.72	1001.39	507.52	1108.65	497.73
5.238	0	0.1	0.06	0.02	0.14	0.22	0.12	0.09	1.56	1.56	99.56	0.81	11.45	98.66	8.39	0.39	1.56	0.07	7.17	0.22	0.59	1.03	0	0	0.09	0.21	0.22	0.28	14.48	1.85	0.03	2.61	16.31	0	0		-9.03	-0.52	-1.44	68.88	108.56	988.39	470.61	1142.06	631.16	1009.04	509.06	1117.2	499.88
5.271	0	0.09	0.05	0.02	0.12	0.27	0.11	0.08	1.39	1.39	99.46	0.94	13.64	98.76	6.74	0.35	1.39	0.06	8.49	0.19	0.6	1.07	0	0	0.13	0.18	0.2	0.2	12.92	1.94	0.03	1.28	17.43	0	0		-12.3	-0.11	-1.77	67.05	109.18	992.43	470.59	1147.89	632.62	1013.38	508.67	1122.17	499.42
5.305	0	0.09	0.05	0.02	0.11	0.33	0.1	0.08	1.22	1.22	99.33	1.15	15.67	98.34	6.26	0.35	1.22	0.06	9.46	0.18	0.56	1.21	0	0	0.22	0.18	0.18	0.29	11.49	2.31	0.04	2.01	18.8	0	0		-6.77	1.59	-2.68	68.82	109.22	994.58	469.67	1150.9	633.79	1015.26	509.64	1123.97	498.99
5.338	0	0.09	0.05	0.02	0.11	0.36	0.1	0.08	1.19	1.19	99.29	1.18	16.41	98.62	5.46	0.35	1.19	0.05	10.19	0.16	0.49	0.8	0	0	0.24	0.17	0.18	0.29	11.69	2.51	0.04	2.9	19	0	0		-5.49	0.64	-3.55	69.98	108.76	997.52	471.65	1149.73	631.99	1015.6	510.23	1123.94	500.81
5.371	0	0.09	0.05	0.02	0.1	0.4	0.1	0.08	1.34	1.34	99.2	1.23	17.44	98.15	4.84	0.31	1.34	0.05	11.71	0.18	0.43	0.98	0	0	0.24	0.18	0.15	0.24	11.45	2.98	0.05	2.22	19.29	0	0		-5.17	-2.15	-5	70.6	109.02	999.73	472.66	1150.81	630.77	1015.9	512.39	1124.37	501.53
5.405	0	0.09	0.05	0.02	0.1	0.35	0.09	0.07	1.44	1.44	99.3	1.11	16.51	98.21	3.34	0.24	1.44	0.04	10.8	0.24	0.63	1.28	0	0.01	0.22	0.21	0.13	0.18	9.98	3.22	0.05	5.01	18.58	0	0		-8.61	-1.98	-4.8	69.78	108.78	1002.32	474.35	1151.34	629.22	1017.71	512.66	1126.04	502.87
5.438	0	0.09	0.05	0.02	0.1	0.38	0.09	0.07	1.52	1.52	99.25	1.15	17.02	97.74	3.12	0.22	1.52	0.03	11.5	0.28	0.81	1.45	0	0.01	0.22	0.2	0.13	0.14	10.14	3.23	0.05	6.32	18.85	0	0		-9.02	-3.17	-7.02	70.06	104.01	1002.32	473.48	1149.13	625.15	1017.47	512.38	1120.87	501.19
5.472	0	0.08	0.05	0.02	0.1	0.4	0.1	0.08	1.57	1.57	99.2	1.12	17.01	98.47	4.1	0.2	1.57	0.03	12.92	0.33	1.21	2.65	0	0.01	0.19	0.19	0.13	0.13	8.4	3.06	0.06	6.97	18.65	0	0		-13.85	-1.19	-3.78	67.76	109.57	1002.4	470.13	1150.14	623.03	1017.56	506.59	1126.76	497.53
5.505	0	0.09	0.05	0.02	0.1	0.4	0.1	0.08	1.69	1.69	99.2	1.05	16.7	98.61	4.69	0.16	1.69	0.03	13.87	0.43	1.25	3.44	0	0.01	0.17	0.19	0.13	0.13	7.82	3.02	0.07	15.49	18.16	0	0		-11.11	-0.71	-2.75	68.94	109.09	1003.15	468.9	1149.51	621.28	1018.7	504.68	1127.52	496.99
5.538	0	0.09	0.05	0.02	0.1	0.38	0.11	0.08	1.79	1.79	99.25	0.99	16.1	97.41	5.1	0.18	1.79	0.03	13.6	0.48	1.11	2.92	0	0.01	0.11	0.2	0.12	0.11	9.07	2.94	0.06	8.63	17.76	0	0		-8.61	3.87	-3.08	70.3	105.25	1003.08	467.82	1148.09	618.82	1019.71	502.75	1124.82	497.4
5.572	0	0.09	0.06	0.02	0.11	0.28	0.11	0.08	1.58	1.58	99.45	0.8	13.61	98.45	5.12	0.18	1.58	0.03	11.15	0.5	1.04	2.52	0	0.01	0.07	0.18	0.14	0.07	9.99	2.93	0.08	7.26	16.25	0	0		-9.46	-1.25	-2.66	70.27	107.52	1004.12	466.8	1145.66	613.71	1018.12	501.52	1125.45	495.2
5.605	0	0.1	0.06	0.02	0.11	0.21	0.11	0.08	1.6	1.6	99.57	0.72	11.73	97.68	4.5	0.19	1.6	0.04	8.1	0.48	0.85	1.77	0	0.01	0.06	0.19	0.15	0.04	10.74	2.79	0.08	2.71	15.5	0	0		-5.33	3.3	-3.67	72.51	101.57	1000.74	465.83	1142.3	612.91	1017.08	500.02	1118.6	496.76
5.638	0	0.11	0.07	0.02	0.12	0.17	0.1	0.07	1.68	1.68	99.66	0.63	10.11	98.56	3.38	0.2	1.68	0.03	6	0.36	0.75	1.46	0	0.01	0.06	0.18	0.18	0.02	12.97	2.67	0.09	3.41	14.58	0	0		-7.46	0.86	-3.25	71.51	102.16	999.14	464.06	1139.39	610.14	1014.87	498.28	1116.88	492.89
5.672	0	0.13	0.07	0.03	0.13	0.16	0.1	0.07	1.94	1.94	99.69	0.61	9.23	98.1	3.15	0.25	1.94	0.03	4.72	0.28	0.72	2.3	0	0.02	0.07	0.19	0.22	0.02	18.22	2.65	0.1	3.36	14.33	0	0		-8.98	2.28	-0.31	71.19	108.97	996.86	464.05	1137.81	610.42	1011.72	496.09	1120.69	495.02
5.705	0	0.14	0.07	0.04	0.13	0.15	0.1	0.07	1.86	1.86	99.7	0.59	9.16	97.48	1.89	0.28	1.86	0.04	4.51	0.24	0.74	3.95	0	0.02	0.06	0.19	0.27	0.02	19.64	2.5	0.1	6.79	14.06	0	0		-7.27	3.72	-2.67	72.25	104.21	992.17	463.35	1133.07	610.33	1007.64	497.64	1111.7	492.18
5.739	0	0.16	0.07	0.05	0.14	0.15	0.1	0.06	2.11	2.05	99.68	0.59	9.35	98.33	1.04	0.33	2.11	0.05	5.11	0.18	0.77	6.91	0	0.02	0.06	0.19	0.33	0.03	23.02	2.05	0.08	4.5	13.98	0	0		-4.65	1.62	-2.51	73.55	104.38	988.47	462.71	1130.87	611.53	1004.66	497.21	1108.96	493.21
5.772	0	0.17	0.08	0.05	0.15	0.13	0.1	0.06	2.57	1.7	99.66	0.62	7.43	98.35	0.69	0.36	2.57	0.04	4.72	0.13	0.8	4.93	0	0.02	0.06	0.22	0.38	0.04	24.27	1.7	0.07	4.77	12.5	0	0		-3.13	1.57	-4.04	74.5	104.03	983.78	462.61	1126.98	611.92	999.37	498.66	1103.24	493.05
5.805	0	0.16	0.08	0.04	0.15	0.12	0.1	0.06	2.69	1.58	99.67	0.57	6.68	97.6	0.66	0.31	2.69	0.04	4.95	0.12	0.77	2.62	0	0.02	0.08	0.24	0.44	0.07	22.79	1.58	0.06	22.69	11.75	0	0		-1.86	3.47	-3.57	74.85	104.61	983.07	465.15	1123.38	612.6	997.54	503.05	1101.55	491.8
5.839	0	0.19	0.1	0.04	0.17	0.09	0.12	0.06	3.57	1.23	99.62	0.68	3.96	97.07	0.74	0.31	3.57	0.05	5	0.12	0.74	1.42	0	0.02	0.11	0.26	0.45	0.14	25.25	1.23	0.04	15.46	9.62	0	0		-7.89	4.5	-1.76	71.52	105.97	983.05	467.03	1123.33	613.28	998.11	502.24	1103.79	494.37
5.872	0	0.19	0.11	0.04	0.18	0.09	0.12	0.06	3.54	1	99.61	0.71	3.13	98.79	1	0.34	3.54	0.05	5.7	0.19	0.7	0.87	0	0.01	0.15	0.27	0.55	0.25	25.14	1	0.04	35.85	8.61	0	0		-8.37	-0.01	-3.67	71.19	106.1	983.51	469.22	1122.35	613.53	996.38	506.5	1101.77	494.2
5.905	0	0.19	0.11	0.04	0.18	0.09	0.13	0.06	3.69	1.51	99.61	0.79	3.48	98.11	1.51	0.38	3.69	0.07	7.39	0.26	0.8	0.75	0	0.01	0.15	0.27	0.58	0.26	24.95	0.99	0.04	28.51	8.48	0	0		-8.23	2.27	-2.82	70.22	110.91	982.19	468.47	1123.15	614.32	994.26	506.34	1104.53	494.45
5.939	0	0.2	0.12	0.05	0.2	0.1	0.14	0.06	3.4	2.18	99.59	1.17	4.12	98.56	2.18	0.34	3.4	0.06	10.49	0.29	0.77	0.7	0	0.01	0.16	0.28	0.66	0.18	27.37	0.86	0.03	45.35	7.81	0	0		-6.6	0.87	-2.83	71.38	108.03	983.68	471.53	1121.41	615.02	995.52	507.54	1103.12	497.84
5.972	0	0.21	0.12	0.05	0.22	0.12	0.15	0.07	3.48	3.48	99.56	1.54	4.46	98.26	3.69	0.26	3.48	0.06	12.85	0.35	0.79	0.59	0	0.01	0.19	0.25	0.62	0.12	28.74	0.97	0.03	11.23	7.52	0	0		-5.03	-1.83	-2.72	72.47	105.8	985.34	473.28	1122.22	616.6	997.95	508.73	1103.39	499.98
6.005	0	0.23	0.12	0.06	0.25	0.1	0.17	0.07	3.42	3.42	99.49	1.94	2.98	98.25	5.33	0.21	3.42	0.06	11.92	0.4	1.12	0.73	0	0.01	0.24	0.25	0.59	0.05	32.61	1.05	0.02	17.68	6.93	0	1		-10.77	1.87	-1.27	70.29	103.61	982.4	472.93	1120.69	616.64	997.92	504.74	1101.48	501.89
6.039	0	0.22	0.13	0.06	0.27	0.08	0.18	0.08	3.01	3.01	99.46	1.55	1.11	98.75	7.16	0.23	3.01	0.05	9.79	0.4	1.21	0.78	0	0.01	0.27	0.23	0.51	0.05	31.89	0.99	0.02	12.03	6.22	0	0		-12.87	-0.17	-2.46	68.99	104.26	982.41	468.98	1123.14	615.42	997.97	503.35	1101.9	495.1
6.072	0	0.21	0.13	0.06	0.28	0.08	0.18	0.08	2.99	2.99	99.45	1.46	0.6	98.28	7.96	0.24	2.99	0.06	8.4	0.38	1.25	0.86	0	0.01	0.23	0.25	0.52	0.05	32.48	0.98	0.02	3.64	6.45	0	0		-10.09	-1.77	-1.67	70.17	106.75	983.96	466.26	1129.75	617.49	1001.2	499.43	1107.94	497.84
6.106	0	0.21	0.13	0.05	0.26	0.08	0.17	0.08	3.1	3.1	99.49	1.2	0.73	98.42	7.35	0.22	3.1	0.05	8.22	0.52	1.28	0.95	0	0.01	0.23	0.25	0.46	0.09	30.04	0.82	0.02	12.12	6.6	0	0		-8.93	1.34	-4.2	70.59	105.29	984	463.13	1130.49	616.65	1000.62	500.47	1105.37	489.81
6.139	0	0.21	0.13	0.05	0.25	0.08	0.17	0.08	3.23	3.23	99.5	1.16	0.77	97.66	6.6	0.22	3.23	0.05	7.95	0.51	1.3	0.8	0	0.01	0.2	0.27	0.34	0.08	29.8	0.8	0.02	11.5	6.66	0	0		-5.3	3.35	-3.34	73.15	107.14	985.68	461.02	1134.2	616.95	1002.93	498.17	1109.79	490.47
6.172	0	0.21	0.13	0.05	0.24	0.08	0.17	0.07	3.23	3.23	99.52	1.17	1.32	98.55	5.91	0.21	3.23	0.05	9.25	0.64	1.16	0.5	0	0.01	0.18	0.25	0.26	0.08	28.64	0.8	0.02	13.65	6.47	0	0		-7.79	0.89	-3.73	73.48	96.55	989.11	459.04	1137.41	615.93	1011.56	494.61	1107.84	487.48
6.206	0	0.2	0.13	0.05	0.23	0.08	0.16	0.07	3.71	3.71	99.55	0.94	0.46	97.49	4.93	0.23	3.71	0.05	8.69	0.9	1.39	0.38	0	0.01	0.17	0.24	0.21	0.07	26.07	0.83	0.02	15.55	6.01	0	0		-7.6	-3.69	-2.05	74.23	96.49	994.91	457.1	1142.38	613.49	1018.11	491.8	1114.42	485.87
6.239	0	0.21	0.13	0.05	0.22	0.07	0.16	0.07	3.94	3.94	99.57	0.82	0.12	98.4	4.02	0.3	3.94	0.05	7.91	1.17	1.51	0.32	0	0.01	0.18	0.26	0.22	0.07	24.91	0.81	0.03	20.54	5.98	0	0		-3.4	1.39	-0.14	75.94	100.87	998.9	454.57	1147.77	612.34	1022.02	489.94	1122.8	485.67
6.272	0	0.2	0.14	0.04	0.2	0.08	0.16	0.07	4.09	3.78	99.6	0.67	0.46	98.56	3.78	0.34	4.09	0.04	9.14	2	1.65	0.31	0	0.02	0.19	0.29	0.21	0.08	20.97	0.87	0.02	17.18	5.9	0	0		-7.3	-0.88	-1.52	74.9	100.65	1000.72	451.38	1151.36	610.41	1023.81	487.71	1124.23	480.77
6.306	0	0.2	0.13	0.04	0.19	0.08	0.15	0.07	3.92	3.02	99.6	0.62	0.59	98.17	3.02	0.3	3.92	0.05	8.86	3.22	2.03	0.46	0	0.02	0.21	0.27	0.19	0.13	20.13	0.82	0.03	12.28	6.06	0	0		-6.88	-2.08	-3.23	74.85	106.41	1003.12	449.67	1152.99	606.83	1021.61	488.84	1127.39	477.29
6.339	0	0.21	0.14	0.04	0.18	0.07	0.15	0.06	4.48	2	99.58	0.54	0	98.61	2	0.27	4.48	0.05	8.38	4.53	2.2	0.57	0	0.03	0.26	0.27	0.2	0.19	18.68	0.74	0.03	12.58	5.85	0	0		-1.38	0.69	-2.86	76.59	108.17	1005.76	449.75	1152.76	604.84	1022.05	487.38	1129.94	479.56
6.372	0	0.21	0.14	0.04	0.17	0.07	0.14	0.06	5	1.47	99.58	0.43	0	97.69	1.47	0.28	5	0.05	7.21	4.82	2.03	0.77	0	0.04	0.28	0.29	0.23	0.3	16.4	0.69	0.04	29.57	6	0	0		-0.19	3.27	-2.55	77.13	110.12	1006.62	450.86	1152.54	604.62	1021.63	488.43	1131.49	480.99
6.406	0	0.21	0.14	0.04	0.17	0.07	0.15	0.06	5.79	1.14	99.57	0.35	0	94.24	1.14	0.27	5.79	0.04	6.11	5.21	1.75	0.91	0	0.05	0.28	0.33	0.27	0.24	14.85	0.65	0.05	39.38	5.88	0	0		-1.54	8.03	-3.76	77.22	102.87	1003.84	453.62	1147.55	604.7	1020.63	489.98	1123.29	483.43
6.439	0	0.22	0.15	0.04	0.17	0.06	0.15	0.06	5.53	1.12	99.57	0.34	0	97.26	1.12	0.28	6.07	0.05	5.61	5.08	1.5	0.82	0	0.05	0.32	0.38	0.41	0.21	14.54	0.63	0.04	23.23	5.53	0	0		-0.63	4.16	-3.6	77.52	103.23	1005.1	456.43	1145.34	603.58	1020.06	492.46	1123.07	485.8
6.473	0	0.19	0.15	0.03	0.16	0.05	0.15	0.06	4.7	1.21	99.62	0.33	0	97.99	1.21	0.26	5.35	0.05	5.35	3.48	0.92	0.43	0	0.05	0.29	0.48	0.56	0.28	10.73	0.44	0.04	24.58	4.7	0	0		-5.44	2.57	-3.34	75.29	106.14	1008.19	459.34	1143.61	600.53	1019.53	495.45	1125.15	484.87
6.506	0	0.17	0.16	0.03	0.16	0.05	0.15	0.06	4.21	1.64	99.67	0.33	0	96.94	1.64	0.23	4.62	0.07	4	1.68	0.67	0.34	0	0.05	0.29	0.63	0.5	0.33	8.54	0.35	0.04	4.5	4.21	0.12	0		-18.89	4.72	0.92	69.59	103.52	1005.77	470.34	1138.73	606.55	1020.45	499.61	1123.95	497.24
6.539	0	0.16	0.19	0.03	0.16	0.04	0.15	0.06	3.54	2.27	99.62	0.33	0	97.19	2.27	0.25	4.23	0.1	2.53	0.66	0.4	0.13	0	0.04	0.23	0.71	0.34	0.42	8.47	0.33	0.04	1	3.54	1.53	0		-13.85	4.28	-0.44	71.35	102.4	1007.13	482.53	1133.28	612.08	1017.88	511.22	1120.27	509.37
6.573	0	0.16	0.25	0.03	0.17	0.04	0.17	0.07	2.51	3.31	99.49	0.33	0	97.16	3.31	0.37	4.39	0.12	1.84	0.36	0.32	0.09	0	0.03	0.15	0.99	0.22	0.27	7.81	0.31	0.04	2.23	2.51	3.42	0		-7.52	4.33	-0.24	72.93	95.32	1009.14	493.99	1126.25	615.4	1019.15	521.6	1114.45	519.57
6.606	0	0.15	0.24	0.03	0.18	0.03	0.16	0.07	2.28	3.53	99.52	0.33	0	98.14	3.53	0.71	3.87	0.07	1.89	0.27	0.47	0.26	0	0.03	0.16	1.01	0.16	0.08	7.88	0.39	0.04	3.25	2.28	2.97	0		-12.59	2.16	-1.44	69.61	96.94	1008.53	494.74	1121.44	609.78	1014.72	522.45	1111.57	518.24
6.639	0	0.15	0.24	0.03	0.19	0.03	0.18	0.07	1.84	3.77	99.52	0.33	0	97.8	5.03	1.07	3.77	0.04	2.17	0.23	0.75	1.18	0	0.03	0.14	1.04	0.1	0.03	7.68	0.51	0.04	7.14	1.84	2.75	0		-12.14	3.03	-1.99	72.21	100.96	1002.23	495.96	1113.73	607.89	1005.21	524.37	1106.07	520.03
6.673	0	0.16	0.25	0.04	0.18	0.03	0.17	0.07	1.35	3.14	99.51	0.33	0	98.15	5.08	1.32	3.14	0.03	2.34	0.22	1.66	9.1	0	0.04	0.13	1.42	0.06	0.01	6.42	0.62	0.04	13.32	1.35	2.79	0		-13.29	2.13	-1.51	74.13	97.08	994.66	493.38	1105.5	604.56	999.64	519.64	1096.72	518.97
6.706	0	0.2	0.25	0.09	0.17	0.03	0.15	0.07	1.32	2.4	99.5	0.33	0	98.59	3.2	1.52	2.4	0.01	3.19	0.17	1.39	22.12	0	0.03	0.1	1.62	0.04	0.01	6.5	0.78	0.05	2.59	1.32	3.14	0		-14.26	0.77	-0.54	74.97	96.32	989.11	492.8	1097.91	602.94	994.17	518.63	1090.47	516.38
6.74	0	0.18	0.24	0.07	0.17	0.03	0.14	0.07	1.04	1.78	99.52	0.33	0	98.35	2.16	2.01	1.78	0.01	2.74	0.2	0.87	16.34	0	0.02	0.06	1.74	0.02	0	6.53	0.98	0.04	5.15	1.04	2.88	0		-13.33	1.56	-1.22	74.98	94.43	987.22	492.48	1094.62	601.84	992.13	519.26	1086.43	514.17
6.773	0	0.17	0.22	0.06	0.17	0.03	0.14	0.07	0.9	1.29	99.56	0.33	0	98.76	1.23	2.97	1.69	0	3.63	0.38	1.23	13.19	0	0.02	0.03	1.92	0.01	0	6.78	1.29	0.04	5.84	0.9	2.2	0		-12.92	-0.11	-0.58	73.84	92.84	985.08	490.9	1092.41	600.39	991.21	517.51	1083.93	512.71
6.806	0	0.17	0.21	0.05	0.17	0.04	0.14	0.07	0.94	1.58	99.57	0.33	0	97.24	0.74	3.15	1.65	0	6.1	0.84	1.27	9.67	0	0.02	0.03	2.03	0.01	0	7.23	1.58	0.05	2.06	0.94	1.99	0		-13.73	-4.18	-0.55	73.17	91.51	986.18	490.45	1092.06	598.54	992.21	516.35	1083.62	511.98
6.84	0	0.18	0.2	0.07	0.16	0.04	0.13	0.07	0.77	1.29	99.59	0.33	0	98.78	0.36	3.41	1.29	0	6.9	1.38	2.74	14.21	0	0.01	0.03	3.02	0.01	0	7.97	2.63	0.04	7.34	0.77	1.52	0		-13.14	0.04	-0.64	73.51	89.47	985.21	490.47	1089.17	596.75	991.3	515.49	1080.71	512.04
6.873	0	0.21	0.22	0.11	0.16	0.04	0.13	0.07	0.67	1.03	99.57	0.33	0	98.68	0.34	2.95	1.03	0	8.45	1.99	4.31	21.64	0	0.01	0.02	3.44	0.01	0	8.26	3.34	0.04	7.75	0.67	1.97	0		-15.33	-0.44	-1.7	73.8	87.82	981.57	488.07	1085.35	593.72	987.82	514.82	1075.33	507.42
6.906	0	0.23	0.22	0.15	0.16	0.04	0.12	0.07	0.64	1.04	99.55	0.33	0	98.71	0.22	3.01	1.04	0	7.34	2.54	4.78	27.17	0	0.01	0.01	4.02	0.01	0	8.3	3.38	0.04	7.7	0.64	2.28	0		-18.19	-0.3	-0.14	73.99	88.47	979.38	486.52	1081.38	590.15	985.33	510.08	1073.76	507.33
6.94	0	0.23	0.22	0.17	0.16	0.03	0.12	0.08	0.5	0.64	99.55	0.33	0	98	0.18	4.01	0.64	0	5.62	2.37	4.62	28.56	0	0.01	0.01	4.67	0.01	0	8.72	5.27	0.06	10.46	0.5	2.51	0		-19.76	2.54	0.61	73.96	86.05	977.55	484.3	1079.89	587.82	985.45	508.02	1071.45	504.89
6.973	0	0.23	0.2	0.16	0.17	0.03	0.12	0.09	0.5	0.63	99.55	0.33	0	98.51	0.2	5.61	0.63	0	5.39	3.08	4.36	28.62	0	0.01	0.01	5.27	0.01	0	8.5	6.13	0.07	13.06	0.5	1.85	0		-18.44	-1.05	-1.19	74.15	85.85	976.93	484.06	1076.5	584.7	982.31	507.61	1068.09	504.28
7.006	0	0.21	0.18	0.12	0.18	0.03	0.12	0.11	0.46	0.65	99.58	0.33	0	98.77	0.18	7.03	0.65	0	5.26	3.14	2.94	22.91	0	0.01	0.01	6.64	0.01	0	9.09	8.68	0.1	6.06	0.46	1.4	0		-12.68	-0.08	2.14	73.93	83.81	973.97	483.49	1073.37	584.75	982.45	506.26	1066.26	505.81
7.04	0	0.23	0.19	0.12	0.17	0.04	0.12	0.11	0.48	0.67	99.55	0.33	0	98.67	0.16	4.52	0.67	0	6.76	3.73	3.5	23.8	0	0.02	0.01	6.98	0	0	9.02	12.61	0.15	9.53	0.48	0.97	0		-16.11	-0.48	1.69	70.85	88.14	970.76	479.5	1070.41	580	976.93	502.4	1065.06	501.56
7.073	0	0.2	0.19	0.1	0.15	0.04	0.13	0.1	0.49	0.71	99.6	0.33	0	96.82	0.12	2.65	0.71	0	9.14	3.27	4.93	17.8	0	0.01	0.02	6.2	0	0	8.1	11.81	0.14	4.08	0.49	0.55	0		-19.42	-4.93	2.26	70.35	87.88	969.85	477.46	1071.4	579.13	977.44	501.05	1065.3	499.18
7.107	0	0.16	0.19	0.11	0.12	0.06	0.12	0.1	0.57	0.7	99.62	0.35	0	97.35	0.11	1.53	0.7	0	14.11	3.23	13.21	13.11	0	0.01	0.01	4.86	0	0	6.63	12.24	0.16	13.54	0.57	0.38	0		-17.26	-3.97	1.53	69.77	87.1	970.47	476.33	1073.39	580.74	978.64	499.63	1065.73	498.33
7.14	0	0.15	0.18	0.08	0.12	0.05	0.12	0.1	0.57	0.67	99.63	0.33	0	95.22	0.1	1.3	0.67	0	11.97	2.64	10.29	9.91	0	0.01	0.02	4.97	0	0	5.09	12.74	0.17	6.86	0.57	0.16	0		-20.77	-7.04	-2.12	71.59	86.46	975.22	477.76	1077.61	580.17	981.42	506.8	1066.99	494.39
7.173	0	0.15	0.18	0.07	0.13	0.05	0.12	0.11	0.58	0.68	99.63	0.33	0	96.88	0.14	1.08	0.68	0	11.94	2.45	8.34	9.39	0	0.01	0.02	4.43	0	0	4.22	14.51	0.16	10.45	0.58	0.05	0		-19.95	-4.82	-0.82	71.82	91.13	980.1	475.42	1082.86	578.19	984.77	503.34	1075.41	493.93
7.207
7.24
7.273
7.307
7.34
7.373
7.407
7.44
7.474
7.507
7.54
7.574
7.607
7.64
7.674
7.707
7.741
7.774
7.807
7.841
7.874
7.907
7.941
7.974
8.007
8.041
8.074
8.108
8.141
8.174
8.208
8.241
8.274
8.308
8.341
8.374
8.408
8.441
8.475
8.508
8.541
8.575
8.608
8.641
8.675
8.708
8.742
8.775
8.808
8.842
8.875
8.908
8.942
8.975
9.008
9.042
9.075	0	0.32	0.16	0.12	0.36	0.03	0.13	0.08	0.69	1.76	99.29	1.75	0	55.19	1.14	7.4	2.16	0.03	0.22	0.9	0.44	8.73	0	0.15	0.13	10.41	0.04	0.06	35.82	1.76	0.89	0.11	0.69	0	1		-13.24	20.96	1.74	77.18	92.89	969.65	453.62	1101.92	589.56	990.61	477.43	1082.71	489.55
9.109
9.142
9.175
9.209
9.242
9.275
9.309
9.342
9.375
9.409
9.442
9.476
9.509
9.542
9.576
9.609
9.642
9.676
9.709
9.743
9.776
9.809
9.843
9.876
9.909
9.943
9.976
10.009
10.043
10.076
10.11
10.143
10.176
10.21
10.243
10.276
10.31
10.343
10.376
10.41
10.443
10.477
10.51
10.543
10.577
10.61
10.643
10.677
10.71
10.744
10.777
10.81
10.844
10.877
10.91
10.944
10.977
11.01
11.044
11.077
11.111
11.144
11.177
11.211
11.244
11.277
11.311
11.344
11.377
11.411
11.444
11.478
11.511
11.544
11.578
11.611
11.644
11.678
11.711
11.745
11.778
11.811
11.845
11.878
11.911
11.945
11.978
12.011
12.045
12.078
12.112
12.145
12.178
12.212
12.245
12.278
12.312
12.345
12.378
12.412
12.445
12.479
12.512
12.545
12.579
12.612
12.645
12.679
12.712
12.746
12.779
12.812
12.846
12.879
12.912
12.946
12.979
13.012
13.046
13.079
13.113
13.146
13.179
13.213
13.246
13.279
13.313
13.346
13.379
13.413
13.446
13.48
13.513
13.546
13.58	0	0.06	0.03	0.01	0.08	0.35	0.08	0.11	1.24	0.18	99.3	2.32	17.7	64.06	4.58	1.37	0.03	2.01	1.18	0.17	0.07	0.06	0	0.99	0.29	0.18	0.01	1.24	3.19	8.96	0.01	0.04	23.4	0	0	18	4.47	-19.11	3.68	77.14	122.25	1042.2	384.77	1227.86	582.67	1076.38	422.8	1198.23	432.69
13.613	0	0.04	0.01	0.01	0.06	1.51	0.06	0.1	0.77	0.5	96.98	15.36	30.81	97.42	9.12	1.06	0.05	1.23	2.3	0.5	0.04	0.04	0	0.75	0.22	0.09	0.02	0.77	2.72	3.2	0.01	0.04	36.05	0	0	18	7.64	-3.84	0.24	79.64	109.53	1042.86	379.3	1219.64	570.66	1075.71	420.43	1185.24	420.6
13.646	0	0.05	0.03	0.01	0.08	0.52	0.08	0.09	1.05	0.77	98.96	3.79	20.76	97.05	8.15	1.06	0.06	0.97	2.09	0.77	0.03	0.03	0	1.05	0.19	0.05	0.03	0.78	3.15	1.93	0.01	0.12	26.55	0	0	18	6.69	-4.53	-0.74	80.79	102.67	1047.75	381.53	1214.92	560.76	1078.52	419.42	1181.14	422.48
13.68	0	0.07	0.05	0.01	0.1	0.19	0.1	0.08	1.52	0.75	99.61	0.98	11.54	97.94	5.94	1.22	0.07	0.78	1.9	0.75	0.03	0.02	0	1.52	0.18	0.04	0.03	1.17	2.71	1.4	0.01	0.06	17.69	0	0	18	9.23	-2.7	-3.56	82.51	102.87	1047.67	381.79	1211.25	556.08	1074.3	421.19	1177.17	422.15
13.713	0	0.08	0.07	0.02	0.11	0.12	0.11	0.08	2.02	0.76	99.76	0.52	7.17	97.93	4.17	1.36	0.07	0.79	2.3	0.76	0.02	0.02	0	2.02	0.22	0.05	0.02	1.44	2.04	1.24	0.01	0.03	13.27	0	0	18	8.93	-2.72	-3.62	82.58	102.48	1048.18	382.84	1207.06	553.03	1072.65	422.81	1175.07	419.45
13.747	0	0.1	0.09	0.02	0.12	0.08	0.13	0.07	3.85	0.86	99.74	0.33	2.23	92.38	3.64	1.33	0.08	0.56	1.67	0.86	0.03	0.02	0	3.04	0.24	0.06	0.02	3.85	1.59	0.82	0.01	0.15	9.54	0	0	18	9.15	-9.52	-2.52	82.74	98.54	1049.67	384.17	1204.79	550.72	1075.07	422.16	1173.6	420.72
13.78	0	0.11	0.11	0.02	0.13	0.06	0.15	0.07	5.11	1.07	99.69	0.33	0	95.69	3.71	1.46	0.11	0.45	1.96	1.07	0.03	0.03	0	4.83	0.31	0.09	0.01	5.11	1.42	0.63	0.02	0.63	6.96	0	0	18	8.83	-6.5	-4.47	83.14	99	1047.85	383.93	1202.47	549.28	1071.35	423.39	1170.26	419.29
13.813	0	0.12	0.12	0.02	0.13	0.05	0.17	0.07	5.52	1.25	99.66	0.33	0	96.12	3.67	1.84	0.16	0.42	2.26	1.25	0.05	0.06	0	5.79	0.28	0.09	0.02	5.56	1.24	0.53	0.02	1.24	5.52	0	0	18	12.37	-5.96	-4.33	85.75	95.57	1049.97	386.44	1199.48	546.51	1072.86	424.57	1168.41	422.39
13.847	0	0.12	0.13	0.02	0.14	0.05	0.18	0.07	4.93	2.05	99.65	0.33	0	93.45	3.2	2.39	0.19	0.33	2.42	2.05	0.07	0.11	0	6.63	0.26	0.09	0.02	6.18	1.11	0.48	0.02	0.11	4.93	0	0	18	9.42	-8.71	-2.94	83.87	96.4	1050.52	387.95	1198.43	546.91	1073.17	425.4	1169.5	421.71
13.88	0	0.12	0.12	0.02	0.14	0.05	0.18	0.07	4.68	2.07	99.64	0.33	0	94.34	2.32	3.64	0.19	0.28	2.86	2.07	0.07	0.14	0	7.77	0.27	0.08	0.02	6.64	1.01	0.43	0.02	0.06	4.68	0	0	18	11.28	-7.93	-2.09	84.65	97.31	1049.49	387.97	1196.33	546.14	1071.76	425.05	1169.03	422.26
13.913	0	0.12	0.13	0.02	0.14	0.05	0.17	0.07	4.32	1.99	99.66	0.33	0	92.29	1.72	4.36	0.18	0.25	2.68	1.99	0.08	0.13	0	7.56	0.25	0.07	0.02	4.41	0.99	0.41	0.02	0.03	4.32	0	0	18	11.73	-9.59	-2.77	84.47	96.38	1048.8	388.78	1194.45	545.99	1070.46	426.59	1166.73	421.91
13.947	0	0.12	0.13	0.02	0.14	0.04	0.17	0.07	4	1.93	99.66	0.33	0	96.22	1.53	4.56	0.17	0.22	2.38	1.93	0.07	0.08	0	7.33	0.23	0.06	0.02	3.31	0.9	0.39	0.02	0.02	4	0	0	18	11.62	-5.82	-3.45	84.67	98.77	1047.52	388.59	1193.54	545.04	1067.64	426.62	1166.33	422.48
13.98	0	0.12	0.13	0.02	0.14	0.04	0.17	0.07	3.88	1.63	99.67	0.33	0	96.81	1.34	4.26	0.16	0.19	2.02	1.63	0.07	0.05	0	7.05	0.17	0.05	0.02	2.4	0.78	0.34	0.02	0.02	3.88	0	0	18	9.85	-4.94	-2.86	84.04	97.96	1045.31	389.83	1190.44	545.72	1065.89	427.26	1163.74	422.57
14.013	0	0.12	0.13	0.02	0.14	0.04	0.17	0.07	3.58	1.5	99.67	0.33	0	97.94	1.05	3.73	0.16	0.17	1.48	1.5	0.12	0.05	0	7.14	0.14	0.04	0.02	1.69	0.7	0.27	0.02	0.01	3.58	0	0	18	6.89	-2.68	-2.46	83.8	94.35	1045.99	393.55	1185.3	542.55	1065.89	428.47	1160.17	424.95
14.047	0	0.12	0.14	0.02	0.13	0.04	0.16	0.07	3.49	1.25	99.67	0.33	0	97.44	0.78	2.8	0.15	0.15	1.3	1.25	0.13	0.04	0	6.72	0.09	0.04	0.02	1.18	0.68	0.24	0.01	0.01	3.49	0	0	18	5.86	-3.81	-1.13	83.16	93.94	1043.73	393.57	1183.44	543.53	1064.98	427.61	1158.88	425
14.08	0	0.12	0.14	0.02	0.12	0.04	0.17	0.06	3.48	1.07	99.67	0.33	0	98.74	0.51	1.89	0.15	0.11	1.28	1.07	0.15	0.05	0	6.99	0.09	0.04	0.02	1.17	0.6	0.21	0.01	0.01	3.48	0	0	18	6.04	-0.21	-1.28	83.56	95.98	1042.24	393.19	1181.01	542.03	1061.93	427.64	1157.84	423.94
14.114	0	0.12	0.16	0.02	0.13	0.03	0.21	0.06	2.3	0.83	99.58	0.33	0	98.63	0.44	1.28	0.18	0.07	1.21	0.83	0.14	0.05	0	10.36	0.09	0.04	0.02	1.82	0.44	0.12	0.02	0.13	2.3	0	0	18	7.14	-0.62	-1.31	84.57	95.13	1041.69	392.74	1179.52	540.68	1061.31	427.05	1156.38	423.64
14.147	0	0.13	0.16	0.02	0.13	0.03	0.23	0.06	1.9	0.91	99.54	0.33	0	98.13	0.41	0.85	0.2	0.06	1.26	0.91	0.16	0.06	0	11.7	0.09	0.04	0.02	2.1	0.36	0.11	0.02	0.58	1.9	0	0	18	9.16	2.21	-0.98	85.85	95.39	1040.12	393.45	1177.24	540.67	1059.52	427.42	1154.89	425.37
14.18	0	0.13	0.17	0.02	0.13	0.03	0.24	0.06	1.86	0.98	99.52	0.33	0	97.45	0.47	0.79	0.23	0.05	1.31	0.98	0.25	0.1	0	12.37	0.1	0.05	0.02	3.74	0.33	0.1	0.02	1.58	1.86	0	0	18	10.56	-3.79	-3.01	86.14	98.83	1039.45	393.38	1176.3	538.34	1055.3	428.78	1154.1	426.25
14.214	0	0.13	0.17	0.02	0.13	0.03	0.25	0.06	1.56	0.9	99.5	0.33	0	98.6	0.47	0.64	0.29	0.04	1.19	0.9	0.3	0.13	0	13.06	0.11	0.05	0.02	4.55	0.26	0.06	0.02	0.57	1.56	0	0	18	9.81	-0.74	-1.44	86.24	97.18	1035.33	394.08	1170.98	539.22	1052.69	428.49	1149.83	425.63
14.247	0	0.13	0.17	0.02	0.13	0.03	0.24	0.06	1.4	1.06	99.52	0.33	0	98.58	0.5	0.59	0.33	0.03	1.19	1.06	0.35	0.2	0	12.33	0.14	0.04	0.02	3.65	0.22	0.07	0.02	0.64	1.4	0	0	12	8.13	-0.79	-1.36	85.98	96.82	1036.88	397.02	1168.39	536.87	1052.41	430.13	1149.2	427.83
14.28	0	0.13	0.17	0.02	0.13	0.03	0.22	0.06	1.28	1	99.56	0.33	0	98.65	0.62	0.74	0.34	0.02	0.91	1	0.3	0.18	0	10.41	0.15	0.03	0.03	3.17	0.19	0.07	0.02	0.38	1.28	0	0	12	6.72	0.56	-0.89	85.49	97.78	1036.37	398.58	1166.49	536.39	1051.08	430.79	1148.85	429.43
14.314	0	0.13	0.17	0.02	0.13	0.03	0.19	0.06	1.24	0.76	99.63	0.33	0	98.63	0.57	0.94	0.26	0.02	0.6	0.76	0.2	0.12	0	7.47	0.15	0.02	0.03	2.55	0.14	0.06	0.02	0.21	1.24	0	0	12	6.27	0.62	-0.97	85.38	95.24	1036.13	399.22	1165.92	536.91	1051.92	431.04	1147.15	429.89
14.347	0	0.13	0.17	0.02	0.13	0.03	0.18	0.06	1.17	0.67	99.64	0.33	0	98.39	0.7	0.97	0.27	0.01	0.52	0.67	0.16	0.13	0	6.78	0.15	0.02	0.04	2.23	0.13	0.07	0.02	0.14	1.17	0	0	12	3.44	1.45	-1.09	84.32	92.25	1034.03	399.47	1163.62	536.91	1051.18	430.56	1143.43	429.45
14.38	0	0.13	0.17	0.02	0.13	0.03	0.17	0.06	1.03	0.67	99.65	0.33	0	98.51	0.76	1.07	0.25	0.01	0.42	0.67	0.13	0.08	0	5.6	0.12	0.01	0.04	1.54	0.11	0.07	0.01	0.05	1.03	0	0	12	4.71	1.05	-1.34	85.12	93.35	1032.78	399.49	1161.41	535.81	1048.71	430.97	1142.05	429.35
14.414	0	0.13	0.18	0.02	0.13	0.03	0.16	0.06	0.87	0.56	99.65	0.33	0	98.63	0.82	1.24	0.27	0.01	0.45	0.56	0.15	0.07	0	4.55	0.11	0.01	0.04	1.61	0.08	0.06	0.01	0.04	0.87	0	0	12	5.57	-0.63	-1.33	85.99	97.14	1034.77	401.24	1159.29	532.58	1046.68	433.06	1143.76	429.78
14.447	0	0.13	0.18	0.02	0.13	0.03	0.16	0.06	0.8	0.54	99.65	0.33	0	98.69	0.76	1.43	0.29	0.01	0.55	0.54	0.15	0.05	0	4.07	0.1	0.01	0.04	1.3	0.06	0.08	0.01	0.05	0.8	0	0	12	10.24	-0.39	-3.06	87.73	97.51	1035.3	402.36	1157.49	530.48	1044.59	435.76	1141.98	430.96
14.481	0	0.12	0.17	0.02	0.14	0.03	0.15	0.06	0.7	0.81	99.65	0.33	0	98.74	0.7	2.37	0.35	0.01	0.69	0.81	0.13	0.03	0	3.33	0.08	0.01	0.04	0.8	0.05	0.11	0.01	0.01	0.64	0	0	12	13.04	0.21	-3.51	87.76	98.06	1035.34	403.21	1156.49	529.1	1043.44	436.36	1141.47	433.73
14.514	0	0.12	0.17	0.02	0.15	0.03	0.15	0.07	0.89	1.15	99.66	0.33	0	98.78	0.89	3.55	0.43	0.01	0.82	1.15	0.12	0.05	0	3.33	0.08	0	0.05	0.56	0.04	0.16	0.02	0.05	0.59	0	0	12	12.85	-0.05	-3.08	87.21	94.98	1032.95	404.47	1151.72	528.48	1041.82	436.54	1136.77	434.2
14.547	0	0.13	0.17	0.02	0.15	0.03	0.15	0.07	1.23	1.9	99.66	0.33	0	98.4	0.88	3.74	0.48	0.01	1.23	1.9	0.15	0.13	0	3.33	0.09	0	0.05	0.26	0.04	0.25	0.02	0.22	0.58	0	0	12	10.31	1.4	-3.42	86.68	93.75	1033.72	407.33	1147.52	525.84	1040.59	439.17	1134.19	433.98
14.581	0	0.13	0.17	0.02	0.15	0.03	0.15	0.07	1.68	3.27	99.65	0.33	0	97.77	1.25	3.69	0.64	0.01	1.68	3.39	0.22	0.4	0	3.27	0.12	0	0.06	0.07	0.03	0.51	0.02	0.03	0.46	0	0	12	10.29	3.1	-2.48	86.49	92.63	1033.76	411.27	1142.97	524.4	1039.57	440.94	1132.17	438.23
14.614	0	0.14	0.17	0.02	0.15	0.03	0.16	0.07	2.16	3.48	99.65	0.33	0	98.37	1.58	4.09	0.68	0.01	2.16	5.59	0.4	0.99	0	3.48	0.17	0	0.09	0.03	0.03	0.78	0.02	0.04	0.45	0.1	0	12	8.45	1.51	-4	86.18	89.4	1032.21	412.43	1140.48	524.36	1038.24	442.78	1127.5	437.74
14.647	0	0.17	0.18	0.03	0.16	0.03	0.16	0.08	2.77	3.04	99.64	0.33	0	98.12	2.35	4.43	0.85	0.01	2.77	9.95	0.74	1.15	0	3.04	0.26	0	0.13	0.02	0.02	1.41	0.02	0.03	0.43	0.39	0	12	11.1	2.22	-6.46	85.61	88.7	1029.25	411.2	1139.72	524.53	1035.11	443.73	1123.58	437.25
14.681	0	0.2	0.19	0.03	0.16	0.03	0.16	0.09	2.44	2.44	99.59	0.33	0	98.27	2.97	4.45	0.86	0.01	3.2	15.55	0.8	1.16	0	2.44	0.29	0	0.16	0.01	0.02	3.64	0.02	0.04	0.39	0.98	0	12	6.87	1.8	-6.19	85.95	90.36	1026.9	412.33	1138.63	526.57	1032.67	444.76	1122.76	437.84
14.714	0	0.28	0.21	0.02	0.17	0.03	0.17	0.1	2.3	2.3	99.44	0.33	0	98.43	4.38	3.87	0.91	0	4.03	24.63	0.74	0.88	0	2.3	0.28	0	0.15	0.01	0.02	5.67	0.01	0.04	0.41	1.74	0	12	7.68	1.3	-6.37	85.88	90.89	1022.81	412.39	1136.41	528.4	1029.05	445.06	1119.75	439.12
14.748	0	0.39	0.23	0.02	0.18	0.03	0.2	0.16	1.87	1.87	99.23	0.33	0	97.47	6.98	2.69	1	0	5.27	33.99	0.53	0.65	0	1.87	0.26	0	0.14	0.01	0.02	15.66	0.01	0.02	0.42	2.49	0	12	5.96	3.75	-6.47	85.71	92.61	1017.55	412.44	1133.76	530.47	1024.05	445.18	1116.53	440.31
14.781	0	0.54	0.25	0.02	0.18	0.03	0.21	0.24	1.83	1.83	98.91	0.33	0	98.41	7.75	2.28	1.15	0	5.22	43.46	0.62	0.78	0	1.83	0.23	0	0.11	0.01	0.02	25.73	0.01	0.12	0.45	2.94	0	12	4.94	1.39	-5.69	85.57	94.83	1011.96	413.09	1129.27	532.42	1018.32	445.77	1113.04	441.07
14.814	0	0.63	0.26	0.02	0.19	0.03	0.23	0.31	1.7	1.7	98.75	0.33	0	98.24	10.2	2.41	1.15	0	4.98	48.59	0.6	0.53	0	1.7	0.2	0	0.09	0.01	0.02	29.21	0.01	0.16	0.47	3.53	0	12	6.54	1.9	-4.87	85.51	94.48	1008.43	413.36	1126.38	534.24	1015.88	445.46	1110.3	442.07
14.848	0	0.78	0.27	0.02	0.21	0.03	0.24	0.75	1.59	1.59	98.45	0.33	0	98.04	11.53	2.42	1.49	0	4.59	54.78	0.6	0.53	0	1.59	0.15	0	0.08	0.01	0.02	48.69	0.01	0.11	0.49	3.58	0	12	5.72	2.43	-4.02	85.36	95.38	1006.07	414.26	1123.89	535.29	1013.59	445.78	1108.93	442.87
14.881	0	0.92	0.26	0.02	0.2	0.03	0.24	1.22	1.6	1.64	97.56	0.33	0	98.21	11.01	2.45	1.64	0	4.51	59.22	0.74	0.59	0	1.6	0.1	0	0.06	0.01	0.02	61.07	0.01	0.06	0.55	3.38	0	12	6.15	1.97	-4.08	85.35	94.6	1005.12	416.13	1121.55	536.08	1012.34	447.85	1106.85	443.7
14.914	0	0.79	0.27	0.02	0.19	0.03	0.22	1.22	1.5	1.71	97.55	0.33	0	98.1	9.25	2.14	1.71	0	4.25	54.26	0.8	0.4	0	1.5	0.08	0	0.05	0.01	0.02	63.21	0.01	0.05	0.55	3.66	0	12	7.08	2.28	-3.04	85.29	93.87	1004.93	418.15	1119.21	536.46	1012.21	448.8	1106.03	445.53
14.948	0	0.89	0.27	0.02	0.18	0.03	0.21	2.28	1.56	2.16	95.43	0.33	0	98.2	7.4	1.81	2.16	0	4.51	55.9	0.94	0.53	0	1.56	0.08	0	0.06	0.01	0.02	80.63	0.01	0.03	0.6	3.4	0	12	4.84	1.99	-3.53	85.3	92.6	1004.6	419.91	1117.54	536.45	1011.56	450.42	1104.06	446.22
14.981	0	0.87	0.26	0.02	0.16	0.03	0.19	2.15	1.63	2.11	95.7	0.33	0	98.21	5.49	1.53	2.11	0	4.76	54.48	1.36	0.74	0	1.63	0.1	0	0.09	0.01	0.02	81.31	0.01	0.08	0.63	3.25	0	12	6	1.98	-4.21	85.09	91.93	1003.25	420.11	1116.18	536.37	1010.08	451.05	1101.9	446.69
15.014	0	0.75	0.27	0.03	0.15	0.03	0.18	2.21	1.98	2.52	95.59	0.33	0	98.05	3.81	1.36	2.52	0	4.84	49.23	1.66	1.05	0	1.98	0.13	0	0.14	0.01	0.03	83.83	0.01	0.23	0.67	3.55	0	12	4.69	2.4	-4.21	84.94	93.41	1002.4	420.99	1115.42	537.04	1008.5	452.21	1101.77	447.07
15.048	0	0.65	0.29	0.03	0.15	0.03	0.18	2.48	1.75	2.71	95.04	0.33	0	98.4	3.53	1.09	2.71	0	5.1	44.92	1.99	1.91	0	1.75	0.17	0	0.22	0.01	0.02	87.26	0.01	0.07	0.73	4.08	0	12	7.22	1.41	-4.18	84.55	93.43	1001.33	421.28	1113.9	537.14	1007.21	452.79	1100.49	447.62
15.081	0	0.65	0.3	0.03	0.14	0.03	0.17	2.24	1.68	2.82	95.52	0.33	0	98.54	2.85	0.8	2.82	0	5.02	44.54	3.02	2.12	0	1.68	0.2	0	0.41	0.01	0.02	85.73	0.01	0.08	0.75	4.28	0	12	4.3	0.95	-5.63	83.98	92.55	999.61	421.73	1113.34	537.38	1005.48	453.59	1097.9	448.48
15.115	0	0.74	0.32	0.04	0.14	0.04	0.16	2.19	1.25	3.09	95.61	0.33	0	98.71	3.3	0.63	3.09	0	5.91	48.98	7.53	4.95	0.46	1.25	0.25	0	0.67	0.02	0.03	84.94	0.01	0.28	0.83	4.94	0	12	4.94	-0.32	-2.02	83.04	92.46	996.95	425.79	1107.1	539.87	1003.61	454.81	1096.02	451.86
15.148	0	1.06	0.34	0.05	0.13	0.04	0.16	2.3	1.28	3	95.4	0.33	0	98.11	3.44	0.54	3	0	7.7	59.54	10.8	7.27	1.37	1.28	0.29	0	0.78	0.02	0.04	86.06	0.01	0.99	0.9	5.37	0	12	0.03	2.26	-1.54	81.61	95.12	998.89	429.71	1103.6	536.23	1001.82	457.28	1096.9	454.52
15.181	0	1.31	0.34	0.11	0.11	0.04	0.14	2.35	1.39	3.08	95.3	0.4	0	97.71	3.37	0.56	3.08	0	9.22	68.63	21.4	10.98	1.77	1.39	0.32	0	0.63	0.01	0.04	86.61	0.01	0.08	0.93	5.38	0	12	-3.92	3.24	-0.22	80.81	92.38	997.84	433.33	1099.47	534.95	1001.6	457.87	1093.96	460.16
15.215	0	1.53	0.33	0.19	0.1	0.06	0.14	2.42	1.33	3.83	95.15	0.61	0	98.68	4.51	0.43	3.83	0	12.63	73.7	27.47	15.45	2.34	1.33	0.3	0	0.49	0.01	0.05	86.37	0.01	0.3	1.01	4.87	0	12	-11.29	0.43	-0.85	79.82	89.52	995.09	434.5	1096.61	537.29	999.78	458.89	1089.28	457.37
15.248	0	1.72	0.29	0.14	0.11	0.07	0.16	2.82	1.25	4.17	94.36	0.55	0	98.46	5.98	0.33	4.17	0	17.24	78.37	26.08	11.18	1.88	1.25	0.29	0	0.34	0.01	0.06	88.75	0.01	0.19	1.05	3.82	0	12	-5.67	-1.22	-1.93	79.63	89.74	992.92	433.85	1096.39	538.94	997.7	459.98	1087.42	457.64
15.281	0	1.98	0.28	0.08	0.13	0.06	0.18	3.16	1.32	4.28	93.69	0.38	0	97.78	7.05	0.33	4.28	0	15.11	81.81	20.57	7.07	1.44	1.32	0.25	0.01	0.2	0	0.06	90.46	0.01	0.06	1.06	3.33	0	12	2.54	-3.07	-1.51	80.6	91.74	991.53	433.92	1094.73	539.7	995.41	461.26	1087.1	458.41
15.315	0	2.6	0.27	0.05	0.14	0.06	0.21	3.13	1.52	5.21	93.74	0.33	0	97.66	6.02	0.23	5.21	0	15.02	85.38	12.49	4.46	0.92	1.52	0.22	0.01	0.12	0	0.07	91.4	0.01	0.08	1.08	2.69	0	12	-3.91	-3.34	-2.38	81.64	90.18	991.11	433.86	1093.48	538.55	994.86	461.59	1084.84	455.55
15.348	0	3.06	0.25	0.04	0.15	0.06	0.21	3.01	1.56	5.75	93.88	0.33	0	97.8	4.7	0.17	5.75	0	13.04	87.42	8.35	3.23	0.99	1.56	0.19	0.01	0.07	0	0.08	91.8	0.01	0.05	1.08	2.05	0	12	-7.03	-3.02	-2.96	81.61	89.02	989.89	432.8	1091.79	536.29	993.62	460.19	1082.44	454.17
15.381	0	3.32	0.25	0.04	0.15	0.05	0.21	3.01	1.87	7.08	93.36	0.33	0	97.67	3.24	0.13	7.08	0	10.53	87.12	7.05	3.07	0.57	1.87	0.18	0.01	0.04	0	0.09	93.32	0.01	0.06	1.07	1.4	0	12	-3.21	-3.32	-0.95	81.79	88.83	989.39	433.72	1089.09	535.85	993.42	459.4	1082.19	456.18
15.415	0	3.23	0.25	0.04	0.15	0.06	0.24	3.3	2.07	8.77	93.4	0.33	0	97.81	3.58	0.1	8.77	0	12.79	85.29	7.45	2.57	0	2.07	0.15	0.02	0.04	0	0.1	95.25	0.02	0.49	1.15	1.29	0	12	-0.02	-2.99	-1.34	80.81	87.4	989.15	432.39	1090.15	535.83	994.29	457.99	1081.68	456.67
15.448	0	3.11	0.25	0.04	0.15	0.07	0.24	3.47	1.93	8.45	93.05	0.33	0	98.67	4.14	0.1	8.45	0	15.38	85.36	8.85	2.87	0.13	1.93	0.13	0.03	0.04	0	0.11	95.97	0.02	0.33	1.21	1.19	0	12	-8.74	-0.47	-1.9	80.11	85.25	987.35	432.94	1089	535.84	993.59	457.2	1078.84	456.94
15.482	0	2.91	0.25	0.05	0.15	0.08	0.24	3.48	1.76	9.12	93.04	0.35	0	98.66	3.84	0.12	9.12	0	18.98	83.57	12.04	4.36	0.36	1.76	0.13	0.06	0.03	0	0.14	96.28	0.02	1.32	1.26	1.34	0	12	0.71	-0.5	-0.23	79.09	95.11	985.31	432.57	1089.93	539	989.1	458.39	1084.21	459.33
15.515	0	2.56	0.25	0.05	0.14	0.08	0.22	3.42	1.58	8.6	93.17	0.33	0	97.81	3.08	0.14	8.6	0	18.66	79.92	11.95	5.02	0.97	1.58	0.12	0.09	0.03	0	0.16	96.59	0.02	1.06	1.4	1.45	0	12	2.17	-3.01	-1.02	78.78	97.28	985.91	432.51	1092.91	540.32	989.19	461.86	1086.41	458.56
15.548	0	2.17	0.25	0.06	0.13	0.08	0.2	3.29	1.5	7.45	93.42	0.33	0	97.04	2.4	0.13	7.45	0	18.52	76.06	12.4	5.95	1.58	1.45	0.14	0.08	0.04	0.01	0.16	96.32	0.02	0.39	1.5	1.61	0	12	-9.7	-4.54	-0.89	78.19	94.71	988.1	432.22	1093.62	539.91	992.08	459.33	1086.64	454.05
15.582	0	1.87	0.25	0.06	0.13	0.08	0.19	3.42	1.63	7.09	93.17	0.33	0	97.24	2.36	0.18	7.09	0	18.35	72.9	13.91	6.46	2.21	1.23	0.12	0.16	0.04	0.01	0.21	97.25	0.02	0.43	1.63	1.8	0	12	-8.68	-4.19	0.4	78.24	94.76	993.5	431.38	1097.74	537.06	997.71	457.29	1092.44	454.85
15.615	0	1.51	0.25	0.06	0.12	0.09	0.18	3.42	1.65	6.56	93.16	0.33	0	96.54	2.43	0.25	6.56	0	19.09	68.88	15.96	5.44	2.07	1.09	0.12	0.15	0.05	0.01	0.2	97.15	0.02	0.81	1.65	2.24	0	12	-8.36	-5.36	-0.15	77.74	94.57	995.77	428.84	1099.89	534.87	999.59	454.61	1094.12	452.03
15.648	0	1.41	0.26	0.06	0.12	0.08	0.17	3.53	1.76	5.74	92.94	0.33	0	97.17	2.57	0.4	5.74	0	18.55	67.82	15.44	5.22	2.16	1.02	0.1	0.16	0.04	0.01	0.23	97.63	0.02	0.46	1.76	2.7	0	12	0.15	-4.32	-0.18	79.12	94.81	1000.32	430.48	1104.61	536.52	1004.1	457.98	1098.87	455.32
15.682	0	0.96	0.24	0.05	0.12	0.07	0.16	3.54	1.71	4.59	92.92	0.33	0	95.7	2.24	0.54	4.59	0	15.11	57.19	11.62	3.62	2.31	0.74	0.09	0.14	0.04	0	0.24	97.9	0.02	0.08	1.71	2.21	0	12	-11.9	-6.49	-2.04	79.31	91.53	1005.59	430.32	1109.63	535.42	1009.61	456.81	1101.03	452.36
15.715	0	0.67	0.24	0.04	0.12	0.06	0.15	3.48	1.69	3.88	93.05	0.33	0	97.01	1.77	0.64	3.88	0	12.27	47.19	9.46	2.57	2.11	0.72	0.08	0.14	0.03	0	0.25	97.82	0.01	0.23	1.69	2.5	0	12	-6.8	-4.59	-2.56	79.59	88.71	1005.77	430.07	1111.66	537.34	1011.81	456.35	1100.5	454.71
15.749	0	0.5	0.23	0.03	0.12	0.04	0.14	3.34	1.58	2.96	93.32	0.33	0	97.74	1.5	0.64	2.96	0	6.9	39.98	7.55	0.87	1.17	0.61	0.07	0.16	0.03	0	0.27	97.1	0.01	0.16	1.58	2.34	0	12	-9.56	-3.16	-1.19	79.5	95.16	1009.28	430.69	1113.96	536.24	1012.38	457.73	1107.45	453.52
15.782	0	0.39	0.22	0.04	0.12	0.04	0.14	3.25	1.58	2.54	93.51	0.33	0	96.21	1.5	0.7	2.54	0	6.69	33.82	8.83	0.95	0.1	0.54	0.06	0.15	0.02	0	0.28	96.32	0.02	0.09	1.58	2.14	0	12	-12.36	-5.83	-2.97	79.18	90.61	1012.97	429.97	1117.85	535.52	1017.25	456.93	1107.74	452.19
15.815	0	0.34	0.22	0.04	0.11	0.04	0.13	3.17	1.65	2.4	93.66	0.33	0	96.65	1.46	0.7	2.4	0	7.23	31.75	12.48	1.34	0	0.5	0.06	0.14	0.02	0	0.28	95.76	0.02	0.39	1.65	1.87	0	12	-5.09	-5.19	-0.2	77.39	95.21	1012.98	427.56	1119.38	536.7	1017.59	454.27	1112.76	451.35
15.849	0	0.3	0.21	0.06	0.1	0.05	0.12	3.07	1.71	1.81	93.86	0.33	0	96.15	1.5	0.72	1.81	0	7.86	29.97	15.82	2.18	0	0.38	0.07	0.15	0.02	0	0.28	94.93	0.02	0.37	1.71	1.54	0	12	-1.78	-5.9	0.82	77.3	97.37	1020.53	428.02	1127.63	535.97	1025.11	455.18	1122.48	454.74
15.882	0	0.31	0.2	0.06	0.11	0.06	0.12	3	1.53	1.53	93.99	0.33	0	95.93	1.99	0.73	1.53	0	11.5	31.18	16.05	4.85	0	0.31	0.08	0.14	0.02	0.01	0.27	93.87	0.02	0.45	1.81	1.47	0	12	-3.22	-6.2	-0.22	77.02	95.74	1027.45	428.35	1134.97	538.03	1032.29	454.65	1128.03	454.31
15.915	0	0.28	0.2	0.06	0.11	0.06	0.13	2.95	1.56	1.56	94.1	0.33	0	94.76	2.19	0.66	1.56	0	13.11	27.09	14.82	5.95	0	0.33	0.09	0.13	0.02	0.01	0.29	93.33	0.03	0.84	1.82	1.26	0	12	-8.94	-7.52	-0.59	77.99	101.21	1033.29	428.42	1144.62	539.75	1036.99	459.09	1138.08	454.21
15.949	0	0.32	0.21	0.06	0.11	0.06	0.13	2.51	1.21	1.21	94.98	0.33	0	96.26	2.4	0.55	1.21	0	11.55	30.05	13.35	6.11	0	0.31	0.12	0.1	0.02	0.01	0.28	89.2	0.03	1.42	1.7	1.78	0	12	-9.43	-5.76	0.54	77.76	101.37	1041.8	427.11	1154.2	541.41	1046.81	453.57	1148.18	453.14
15.982	0	0.38	0.21	0.06	0.11	0.05	0.13	2.44	1.3	1.3	95.12	0.33	0	96.6	2.85	0.42	1.3	0	10.93	34.75	13.15	5.78	0	0.35	0.17	0.1	0.02	0.01	0.26	88.2	0.04	1.33	1.64	1.83	0	12	-5.75	-5.26	0.43	77.81	101.64	1051.69	427.57	1164.17	542.18	1056.53	454.47	1158.17	454.45
16.015	0	0.41	0.22	0.05	0.11	0.05	0.13	2.29	1.29	1.29	95.42	0.33	0	96.83	2.84	0.41	1.29	0	8.97	37.41	12.16	3.76	0	0.36	0.21	0.08	0.03	0.01	0.27	86.64	0.04	1.01	1.6	2.14	0	6	-6.87	-4.9	1.46	77.45	104.37	1059.49	425.78	1174.3	541.01	1064.96	452.58	1169.3	455.12
16.049	0	0.48	0.24	0.06	0.11	0.05	0.13	2	1.33	1.33	96	0.33	0	97.71	2.26	0.35	1.33	0	9.92	41.76	13.92	5.01	0	0.34	0.24	0.08	0.04	0.01	0.28	83.97	0.05	1.23	1.51	3.09	0	6	-6.76	-3.23	-0.26	78.05	106.16	1060.65	426.53	1177.42	543.31	1064.81	455.7	1170.96	455.18
16.082	0	0.56	0.26	0.06	0.1	0.06	0.13	1.83	1.34	1.34	96.34	0.33	0	95.78	2.22	0.3	1.34	0	12.9	46.95	16.03	4.88	0.34	0.37	0.27	0.08	0.05	0.01	0.27	81.89	0.06	2.2	1.56	3.8	0	6	-7.55	-6.39	-0.28	77.62	101.78	1065.82	425.16	1182.8	544.74	1072.26	453.35	1174.03	451.82
16.116	0	0.53	0.29	0.06	0.11	0.06	0.13	1.59	1.3	1.3	96.82	0.33	0	97.18	2.19	0.22	1.3	0	13.87	45.42	14.83	3.56	0.74	0.44	0.24	0.08	0.05	0.01	0.27	78.6	0.07	0.9	1.47	4.53	0	6	-2.85	-4.3	-1.2	77.66	101.84	1069.82	426.56	1184.84	543.59	1074.56	455.61	1176.38	453.91
16.149	0	0.43	0.31	0.05	0.11	0.06	0.13	1.25	1.43	1.47	97.5	0.33	0	98.55	1.77	0.14	1.47	0	14.07	38.76	13.44	3.37	0.73	0.45	0.22	0.07	0.05	0.01	0.26	73.25	0.08	2.2	1.43	5.28	0	6	-7.86	-0.89	-0.86	77.37	100.53	1068.37	426.43	1185.45	546.02	1075.13	454.78	1175.65	452.94
16.182	0	0.43	0.35	0.05	0.11	0.06	0.13	1.05	1.4	1.65	97.9	0.33	0	98.04	1.43	0.1	1.65	0	12.09	38.93	13.89	2.64	0.97	0.43	0.2	0.07	0.05	0.01	0.26	69.36	0.08	1.75	1.4	6.31	0	6	-4.45	-2.43	0.72	76.9	106.95	1071.05	426.73	1188.69	545.71	1076.07	456.35	1183.01	454.85
16.216	0	0.48	0.37	0.05	0.11	0.05	0.13	0.74	1.44	2.46	98.52	0.33	0	98.68	1.27	0.08	2.46	0	11.33	40.44	13.83	3.33	1.38	0.43	0.16	0.06	0.05	0.01	0.26	61.07	0.1	1.21	1.44	6.63	0	6	-5.78	0.41	0.02	77.38	105.9	1072.1	428.92	1188.59	547.43	1076.55	457.9	1182.43	455.87
16.249	0	0.47	0.36	0.06	0.1	0.06	0.13	0.74	1.47	2.86	98.51	0.33	0	98.79	1.01	0.06	2.86	0	13.85	39.92	15.98	3.87	0.88	0.42	0.13	0.06	0.06	0.01	0.28	61.48	0.1	1.58	1.47	6.17	0	6	-8.63	0	-0.09	77.88	103.16	1070.91	431.07	1186	548.16	1075.95	458.77	1179.1	457.43
16.282	0	0.54	0.34	0.06	0.1	0.07	0.13	0.67	1.58	3.37	98.66	0.33	0	98.63	0.85	0.05	3.37	0	14.93	44.26	17.13	3.59	0.47	0.42	0.09	0.05	0.06	0.01	0.31	59.08	0.1	3.35	1.58	5.56	0	6	0.91	0.6	-0.83	77.97	100.92	1070.36	431.91	1184.63	549.33	1075.57	461.11	1176.48	459.12
16.316	0	0.61	0.3	0.05	0.11	0.07	0.15	0.64	1.56	3.98	98.72	0.33	0	98.49	1.07	0.06	3.98	0	16.4	44.68	12.48	3.59	0.45	0.41	0.07	0.05	0.05	0.01	0.33	57.72	0.09	1.25	1.56	4.37	0	6	-5.87	-1.12	-1.52	78	99.24	1070.62	432.2	1183.97	547.4	1075.68	460.65	1174.9	458.27
16.349	0	0.64	0.26	0.04	0.12	0.08	0.16	0.75	1.53	3.81	98.51	0.33	0	97.85	1.26	0.08	3.81	0	17.2	45.37	9.12	2.48	0.09	0.38	0.06	0.05	0.04	0	0.36	61.29	0.08	1.19	1.53	3	0	6	-8.04	2.9	-1.09	78.64	99.97	1070.27	434.73	1180.87	546.27	1073.96	462.01	1173.93	460.65
16.382	0	0.8	0.24	0.04	0.13	0.08	0.17	0.84	1.52	4.13	98.31	0.33	0	98.09	1.29	0.09	4.13	0	17.69	50.11	7.17	2.37	0	0.34	0.05	0.05	0.05	0	0.4	64.23	0.07	0.86	1.52	2.27	0	6	-7.48	2.3	-2.42	79.17	97	1061.78	436.23	1172.71	547.92	1066.18	464.2	1163.15	462.01
16.416	0	1.08	0.23	0.04	0.13	0.08	0.18	0.91	1.41	4.72	97.84	0.33	0	97.97	1.32	0.13	4.72	0	17.64	56.61	5.71	3.9	0.11	0.31	0.04	0.05	0.06	0	0.42	65.9	0.06	0.69	1.41	1.69	0	6	-6.71	2.61	-1.88	79	96.32	1053.99	437.9	1164.02	549.27	1058.7	465.48	1154.99	463.35
16.449	0	1.17	0.23	0.04	0.13	0.08	0.17	0.98	1.39	4.75	97.65	0.33	0	98.35	1.37	0.17	4.75	0	17.52	58.84	5.91	4.11	0.34	0.28	0.04	0.05	0.08	0	0.46	67.67	0.07	0.99	1.39	1.4	0	6	-8.38	1.58	-2.39	79.54	96.76	1044.04	440.2	1154.35	551.54	1048.29	468.38	1144.98	464.87
16.483	0	1.15	0.22	0.04	0.14	0.06	0.17	1.13	1.33	5.25	97.71	0.33	0	95.59	1.53	0.25	5.25	0	12.2	56.44	4.64	5.71	0.02	0.22	0.04	0.05	0.07	0	0.53	70.8	0.06	0.53	1.33	1.16	0	6	2.35	6.62	-0.96	80.39	95.96	1035.57	443.13	1141.12	550.54	1038.97	471.17	1134.9	468.7
16.516	0	1.07	0.22	0.03	0.14	0.05	0.17	1.34	1.31	5.11	97.32	0.33	0	95.86	1.7	0.38	5.11	0	11.21	55.15	4.05	4.41	0	0.22	0.03	0.05	0.06	0.01	0.53	74.75	0.05	0.69	1.31	1	0	6	-1.13	6.29	-1.23	80.7	95.64	1024.15	444.32	1129.36	549.92	1027.38	473.39	1122.91	468.75
16.549	0	0.97	0.21	0.03	0.14	0.05	0.17	1.59	1.25	4.42	96.81	0.33	0	97.37	2	0.55	4.42	0	9.95	54.07	4.61	3.31	0	0.24	0.03	0.05	0.06	0	0.51	78.48	0.05	1.14	1.25	0.98	0	6	0.27	3.95	-1.99	80.18	92.92	1017.55	447.23	1120.51	551.66	1020.45	474.43	1113.33	471.92
16.583	0	1.26	0.22	0.04	0.13	0.05	0.16	2.14	1.09	4.79	95.72	0.33	0	98.13	1.71	0.5	4.79	0	10.56	60.98	7.09	4.69	0	0.21	0.04	0.05	0.06	0	0.52	86.05	0.03	0.52	1.09	0.96	0	6	-3.34	2.19	-0.62	78.63	89.55	1010.75	448.57	1112.22	552.65	1015.58	473.99	1105.11	471.91
16.616	0	1.75	0.22	0.07	0.13	0.06	0.16	2.25	1.06	5.61	95.51	0.33	0	97.92	1.77	0.34	5.61	0	13.14	68.58	10.83	10.35	0	0.21	0.05	0.05	0.05	0	0.51	87.33	0.03	0.46	1.06	0.88	0	6	-0.11	2.73	-0.34	77.44	87.12	1007.48	447.36	1111.94	555.44	1015.24	472.53	1102.36	472.67
16.649	0	2.03	0.22	0.16	0.12	0.06	0.15	2.41	1.05	6.45	95.18	0.33	0	98.13	1.49	0.24	6.45	0	14.94	70.3	17.31	20.97	0	0.19	0.06	0.05	0.04	0	0.56	89.42	0.03	0.79	1.05	0.67	0	6	-9.88	2.19	-0.56	77.28	87.83	1005.2	446.23	1110.16	552.55	1012.71	469.58	1100.5	472.23
16.683	0	2.46	0.23	0.24	0.11	0.06	0.15	2.72	1.03	6.58	94.56	0.34	0	98.22	1.45	0.21	6.58	0	15.45	74.05	19.67	27.08	0	0.19	0.05	0.05	0.04	0	0.61	92.5	0.02	0.45	1.03	0.72	0	6	-7.94	1.96	-1.14	77.27	86.47	1004.27	445.05	1110.24	553.93	1012.57	470.17	1099.03	468.91
16.716	0	2.49	0.22	0.15	0.12	0.06	0.15	2.7	1.01	6.35	94.6	0.33	0	98.32	1.2	0.23	6.35	0	13.8	75.38	15.97	20.77	0	0.2	0.06	0.05	0.03	0	0.52	92.55	0.02	0.44	1.01	0.61	0	6	-0.13	1.67	-1.81	78.55	91.51	1002.41	445.87	1106.28	552.01	1006.59	473.04	1098.06	470.17
16.75	0	2.34	0.22	0.07	0.12	0.05	0.15	2.83	0.92	5.77	94.34	0.33	0	98.18	0.77	0.17	5.77	0	11.86	78.12	14.32	8.92	0	0.22	0.08	0.05	0.03	0	0.44	94.17	0.02	1.35	0.92	0.49	0	6	-3.14	2.06	-1.13	79.02	92.32	999.56	445	1102.81	550.6	1003.51	471.64	1095.77	468.35
16.783	0	2.43	0.21	0.06	0.12	0.05	0.15	2.82	0.95	5.06	94.35	0.33	0	98.71	0.62	0.11	5.06	0	11.56	78.96	11.26	7.57	0	0.24	0.08	0.05	0.03	0	0.39	94.34	0.02	0.84	0.95	0.53	0	6	-15.49	0.31	-1.79	78.33	92.56	998.51	441.49	1104.7	548.99	1003.36	467.85	1095.78	462.89
16.816	0	2.16	0.22	0.05	0.12	0.05	0.15	2.74	1.05	4.94	94.53	0.33	0	97.84	0.55	0.08	4.94	0	10.67	75.81	8.85	4.98	0.17	0.24	0.09	0.05	0.04	0	0.39	93.68	0.02	1.76	1.05	0.65	0	6	-7.11	2.93	-1.19	78.89	96.66	997.82	441.17	1105.29	550.81	1001.64	468.88	1098.18	464.19
16.85	0	1.67	0.22	0.04	0.13	0.05	0.16	2.66	1.13	5.05	94.67	0.33	0	98.3	0.47	0.07	5.05	0	11.98	68.25	7.01	3.74	0.33	0.27	0.07	0.04	0.05	0	0.36	93.1	0.02	1.81	1.13	0.82	0	6	-11.09	1.72	0.22	78.92	96.96	997.89	441.01	1105.16	549.6	1002.48	468.08	1099.35	463.93
16.883	0	0.86	0.22	0.03	0.13	0.05	0.16	2.63	1.12	4.54	94.74	0.33	0	97.42	0.41	0.08	4.54	0	10.17	49.87	4.16	2.07	0.26	0.27	0.05	0.04	0.05	0	0.31	92.84	0.02	0.68	1.12	1.15	0	6	-12.35	-3.85	0.15	78.96	92.51	1003.68	441.77	1107.83	547.93	1008.81	466.72	1101.29	464.15
16.916	0	0.58	0.23	0.03	0.13	0.04	0.16	2.67	1.08	4.35	94.66	0.33	0	97.71	0.46	0.08	4.35	0	8.87	39.51	4.35	1.51	0	0.26	0.05	0.04	0.05	0	0.31	93.14	0.02	0.79	1.08	1.48	0	6	-6.76	-3.24	0.52	79.48	89.03	1011.64	442.93	1113.28	547.35	1017.53	467.62	1106.54	465.68
16.95	0	0.41	0.23	0.03	0.13	0.04	0.15	2.71	1.08	4.09	94.58	0.33	0	96.19	0.53	0.08	4.09	0	8.71	30.95	5.11	1.71	0	0.31	0.06	0.04	0.05	0	0.21	93.45	0.02	1.02	1.08	1.45	0	6	-9.61	-5.86	-0.58	78.98	85.99	1018.97	441.96	1119.08	544.42	1024.94	467.75	1110.76	462.38
16.983
17.016
17.05
17.083	0	0.19	0.21	0.03	0.14	0.03	0.16	2.28	1.44	4.96	95.44	0.33	0	98.69	1.08	0.18	4.96	0	1.29	7.52	0.99	2.59	0	0.19	0.03	0.07	0.05	0.02	0.3	88.56	0.02	0.45	1.44	0.66	0	6	-28.93	0.39	-0.84	72.46	117.26	1035.62	491.83	1174.45	630.66	1044.73	519.33	1161.91	523.49
17.117
17.15
17.183
17.217
17.25
17.283
17.317
17.35
17.383
17.417
17.45
17.484
17.517
17.55
17.584	0	0.48	0.21	0.06	0.27	0.06	0.23	0.06	4.24	1.13	99.05	1.56	0	98.09	1.05	0.27	15.79	0.08	6.92	10.23	4.93	0.18	0	0.01	0.29	0.03	0.29	0.03	26	1.13	0.1	0.64	4.24	0	0	6	-9.79	2.31	-3.36	76.53	101.71	993.2	446.67	1142.69	603.15	1013.71	481.78	1115.29	476.61
17.617	0	0.35	0.19	0.04	0.24	0.06	0.26	0.06	5.75	2.01	99.29	0.86	0	98.48	2.01	0.13	17.13	0.03	5.96	7.28	2.14	0.16	0	0.02	0.33	0.11	0.55	0.08	16.44	0.4	0.1	1.58	5.75	0	0	6	-7.01	1.14	-2.52	76.58	106.62	995.74	441.67	1150.35	603.94	1016.84	477.84	1123.38	474
17.65	0	0.31	0.18	0.03	0.22	0.07	0.27	0.06	6.7	2.51	99.39	0.66	0	95.61	2.51	0.1	18.24	0.01	6.1	6.29	1.73	0.12	0	0.03	0.44	0.13	0.48	0.11	11.63	0.32	0.11	3.06	6.7	0	0	6	-2.9	6.6	-0.94	77.25	108.17	994.01	440.51	1148.74	604.57	1015.77	477.38	1123.85	472.84
17.684	0	0.32	0.18	0.03	0.22	0.08	0.27	0.06	7.52	2.14	99.36	0.68	0	98.73	2.14	0.06	19.41	0.01	6.43	7.31	1.83	0.15	0	0.04	0.51	0.11	0.5	0.14	10.87	0.24	0.13	0.54	7.52	0	0	6	-6.13	-0.24	-2.36	76.23	107.55	995.14	438.76	1149.64	601.94	1015.91	476.56	1123.18	468.93
17.717	0	0.28	0.15	0.03	0.2	0.1	0.24	0.06	9.13	1.74	99.43	0.61	0	92.69	1.74	0.05	18.31	0.01	7.13	6.65	1.58	0.17	0	0.03	0.4	0.12	0.39	0.15	10.33	0.18	0.1	0.91	9.13	0	0	6	-4.15	9.3	-1.44	76.41	108.07	993.91	436.28	1149.3	600.88	1015.68	473.33	1123.62	468.06
17.751	0	0.21	0.12	0.03	0.16	0.13	0.18	0.06	10.93	1.3	99.59	0.42	0.39	95.84	1.3	0.04	13.9	0.01	8.03	4.54	2.16	0.36	0	0.03	0.34	0.11	0.31	0.12	9.49	0.18	0.09	0.14	10.93	0	0	6	-6.17	6.31	-1.93	75.86	107.53	993.42	434.6	1148.91	598.99	1015.08	471.4	1122.47	465.87
17.784	0	0.16	0.1	0.02	0.13	0.16	0.14	0.06	9.86	1.05	99.68	0.47	4.59	93.59	1.05	0.04	9.86	0.02	8.57	3.67	2.04	0.28	0	0.03	0.31	0.09	0.23	0.11	7.9	0.14	0.07	0.16	12.55	0	0	6	-1.62	8.59	-0.02	76.83	106.44	992.25	432.14	1149.14	598.8	1016.75	469.31	1123.13	465.58
17.817	0	0.12	0.08	0.02	0.11	0.21	0.12	0.06	6.53	0.99	99.59	0.6	8.92	96.38	0.99	0.04	6.53	0.02	9.85	2.96	1.46	0.2	0	0.04	0.36	0.07	0.23	0.14	5.82	0.14	0.06	0.01	14.25	0	0	6	-3.55	5.59	-0.71	76.25	105.46	991.98	430.1	1150.28	598.08	1017.1	467.86	1122.44	462.62
17.851	0	0.11	0.07	0.02	0.1	0.22	0.11	0.06	4.48	1.01	99.55	0.71	11.12	98.26	1.01	0.04	4.48	0.02	9.15	1.87	0.93	0.15	0	0.04	0.38	0.05	0.2	0.24	5.34	0.14	0.06	0.03	15.38	0	0	6	-3.52	1.84	-0.47	76.2	108.82	994.57	429.65	1156.47	600.55	1019.98	469.86	1128.54	462.31
17.884	0	0.1	0.06	0.02	0.09	0.23	0.1	0.06	3.01	0.82	99.54	0.74	12.23	98.3	0.82	0.05	3.01	0.03	8.85	1.2	0.63	0.1	0	0.05	0.41	0.05	0.17	0.34	4.94	0.15	0.06	0.02	15.69	0	0	6	-4.21	1.71	0.05	75.86	106.74	998.71	428.44	1163.13	602.42	1026.83	468.19	1133.39	461.86
17.917	0	0.09	0.06	0.02	0.09	0.25	0.09	0.06	2.06	0.81	99.51	0.82	13.54	97.04	0.81	0.07	2.06	0.04	8.72	0.85	0.37	0.09	0	0.05	0.37	0.05	0.15	0.47	4.84	0.17	0.06	0	16.41	0	0	6	-2.94	4.54	0.78	76	108.39	1002.09	426.74	1168.68	603.23	1031.08	466.54	1139.36	461.61
17.951	0	0.09	0.06	0.02	0.09	0.24	0.09	0.06	1.54	0.86	99.51	0.88	13.94	98.53	0.86	0.1	1.54	0.05	7.66	0.52	0.27	0.07	0	0.05	0.35	0.04	0.14	0.39	4.53	0.17	0.06	0.01	16.91	0	0	6	-0.79	0.97	1.46	76.9	109.58	1011.25	426.96	1177.22	603.22	1039.81	466.27	1149.34	463.03
17.984	0	0.09	0.06	0.02	0.09	0.22	0.09	0.06	1.19	1.02	99.56	0.8	13.02	97.73	1.02	0.19	1.19	0.08	6.85	0.32	0.2	0.08	0	0.06	0.52	0.04	0.17	0.59	4.18	0.19	0.06	0	16.27	0	0	6	2.06	3.18	3.39	77.96	110.22	1017.06	427.76	1182.78	603.24	1046.85	467.47	1157.05	465.57
18.017	0	0.09	0.06	0.02	0.09	0.21	0.09	0.06	1.05	1.05	99.58	0.73	12.55	97.99	1.34	0.24	1.05	0.09	7.69	0.32	0.2	0.09	0	0.07	0.81	0.05	0.21	0.89	4.44	0.2	0.07	0.03	15.61	0	0	6	-1.95	2.56	-0.07	76.12	111.75	1030.21	430.23	1194.87	605.05	1055.77	469.48	1167.43	465.07
18.051	0	0.09	0.06	0.02	0.09	0.23	0.09	0.06	1.39	0.94	99.53	0.74	13.12	94.99	1.68	0.29	0.94	0.08	9.31	0.42	0.24	0.11	0	0.07	1.08	0.05	0.29	1.39	4.23	0.23	0.07	0.01	15.67	0	0	6	0.23	7.28	2.53	77.28	103.59	1033.91	433.7	1192.43	603.15	1062.67	468.86	1166.25	470.22
18.084	0	0.09	0.06	0.02	0.09	0.22	0.09	0.06	1.55	0.86	99.55	0.73	12.72	98.16	1.86	0.38	0.86	0.07	8.54	0.36	0.33	0.12	0	0.06	0.85	0.05	0.29	1.55	4.55	0.24	0.06	0.02	15.62	0	0	6	-5.51	2.11	1.17	75.26	107.71	1037.89	433.9	1199.13	603.88	1064.81	471.75	1172.45	467.67
18.118	0	0.07	0.05	0.02	0.08	0.35	0.08	0.06	0.75	0.52	99.3	1.15	17	98.49	1.84	0.38	0.52	0.07	10.16	0.42	0.72	0.16	0	0.07	0.75	0.05	0.33	0.74	3.55	0.26	0.06	0.06	18.82	0	0	6	-8.43	1.11	-0.91	73.94	102.29	1040.21	433.22	1199.77	602.24	1067.37	469.86	1169.54	464.83
18.151	0	0.07	0.04	0.01	0.07	0.41	0.08	0.06	0.67	0.37	99.19	1.45	18.55	97.6	2.06	0.38	0.37	0.08	9.74	0.44	0.83	0.18	0	0.06	0.58	0.05	0.35	0.67	3.09	0.31	0.05	0.12	20.42	0	0	6	-7.53	-3.48	-2.54	74.2	104.43	1042.37	429.99	1199.38	596.36	1065.81	467.31	1170.01	460.45
18.184	0	0.07	0.04	0.01	0.07	0.43	0.07	0.06	0.46	0.39	99.15	1.74	19.13	98.41	1.78	0.29	0.39	0.08	8.34	0.42	1.26	0.18	0	0.06	0.46	0.06	0.4	0.4	3.14	0.35	0.05	0.66	21.57	0	0	6	-7.89	-1.36	-1.4	73.77	105.41	1042.26	425.49	1199.62	592.15	1066.26	461.72	1171.56	456.97
18.218	0	0.06	0.03	0.01	0.06	0.6	0.07	0.06	0.4	0.23	98.8	2.46	22.17	98.67	1.89	0.25	0.23	0.08	10.06	0.45	1.53	0.27	0	0.06	0.4	0.07	0.42	0.32	2.67	0.46	0.04	0.8	23.77	0	0	6	-7.29	-0.46	-1.6	73.92	102.65	1041.41	423.55	1198.64	590.44	1066.63	459.63	1169.18	455.13
18.251	0	0.06	0.03	0.01	0.06	0.74	0.07	0.06	0.28	0.25	98.52	3.04	24.05	98.36	1.88	0.17	0.25	0.08	11.11	0.57	1.6	0.3	0	0.06	0.24	0.09	0.41	0.28	2.7	0.48	0.04	0.66	25.12	0	0	6	-6.97	-1.52	-1.68	74.31	98.83	1041.9	422.63	1196.63	586.93	1067.76	457.78	1166.53	454.18
18.284	0	0.06	0.03	0.01	0.06	0.86	0.07	0.06	0.24	0.22	98.28	3.25	25.37	98.78	1.75	0.16	0.22	0.09	12.9	0.57	1.52	0.25	0	0.06	0.14	0.11	0.37	0.24	2.67	0.5	0.04	1.25	25.55	0	0	6	-8.45	0.04	-0.68	73.99	99.98	1039.97	421.2	1193.22	583.22	1065.25	454.81	1165.22	453.45
18.318	0	0.06	0.03	0.01	0.06	0.82	0.07	0.06	0.34	0.22	98.37	2.85	24.91	96.72	1.79	0.16	0.22	0.1	13.67	0.47	1.21	0.18	0	0.06	0.1	0.15	0.3	0.34	3.14	0.58	0.05	3.8	24.71	0	0	6	-5.51	5.08	-1.19	75.09	105.54	1038.03	420.53	1190.12	581.36	1059.61	456.53	1165.02	451.49
18.351	0	0.06	0.03	0.01	0.06	0.77	0.07	0.06	0.5	0.24	98.46	2.65	24.45	98.65	1.65	0.16	0.24	0.12	13.58	0.55	1.02	0.14	0	0.05	0.1	0.15	0.29	0.5	3.15	0.53	0.05	0.64	24.24	0	0	6	1.35	-0.55	-2.12	77.53	103.78	1036.34	421.17	1185.81	580.17	1056.68	458.02	1160.35	453.16
18.384	0	0.07	0.04	0.01	0.07	0.57	0.07	0.06	0.82	0.29	98.87	1.92	21.58	96.39	1.75	0.16	0.29	0.12	12.12	0.59	0.91	0.11	0	0.05	0.11	0.17	0.3	0.82	3.44	0.54	0.05	2.49	22.18	0	0	6	0.49	5.57	-4.3	77.82	101.51	1033.16	424.45	1180.68	579.82	1052.1	461.48	1153.47	456.27
18.418	0	0.07	0.04	0.01	0.07	0.48	0.08	0.06	1.25	0.42	99.04	1.59	19.92	97.87	1.99	0.17	0.42	0.1	11.61	0.74	0.85	0.16	0	0.05	0.13	0.22	0.31	1.25	3.8	0.52	0.06	3.09	21	0	0	6	2.37	2.86	-3.82	78.78	99.54	1025.77	427.17	1172.27	582.46	1045.6	463.99	1145.01	458.86
18.451	0	0.07	0.04	0.01	0.08	0.43	0.08	0.06	1.77	0.44	99.15	1.4	18.65	97.77	2.22	0.21	0.44	0.09	10.96	0.84	0.79	0.26	0	0.06	0.14	0.2	0.34	1.77	3.66	0.49	0.06	4.49	20.2	0	0	6	2.89	3.09	-5.44	79.55	96.31	1018.88	431.55	1163.2	584.3	1038.2	468.91	1134.28	462.14
18.485	0	0.08	0.05	0.01	0.08	0.43	0.08	0.06	1.55	0.66	99.15	1.26	18.5	97.53	1.88	0.22	0.66	0.1	12.42	1.07	0.78	0.43	0	0.05	0.14	0.31	0.44	1.55	3.98	0.52	0.05	3.35	19.47	0	0	6	4.77	3.63	-7.25	80.7	98.63	1012.28	434.16	1157.19	585.98	1029.25	473.21	1127.6	465.77
18.518	0	0.08	0.05	0.02	0.08	0.41	0.08	0.06	1.77	0.82	99.19	1.15	17.82	96.42	1.51	0.23	0.82	0.09	12.87	1.49	1.04	0.58	0	0.05	0.2	0.34	0.58	1.77	3.48	0.49	0.05	7.72	18.82	0	0	6	6.92	5.54	-5.15	81.9	99.21	1011.48	438.86	1151.13	586.23	1027.12	476.35	1126.09	469.5
18.551	0	0.08	0.05	0.02	0.08	0.34	0.09	0.06	0.99	0.91	99.31	0.95	16.25	96.2	1.43	0.26	0.91	0.07	12.63	2.05	1.41	0.53	0	0.05	0.23	0.39	0.64	0.99	3.23	0.47	0.05	5.88	17.45	0	0	6	4.08	5.85	-2.35	80.94	101.94	1010.06	441.32	1146.6	585.43	1024.8	476.09	1126.65	471.8
18.585	0	0.09	0.06	0.02	0.08	0.27	0.09	0.06	1.12	1.12	99.46	0.77	13.94	96.97	1.23	0.34	1.12	0.07	11.27	2.44	2.02	0.49	0	0.05	0.22	0.51	0.72	0.35	2.9	0.37	0.05	1.88	16	0	0	6	2.94	4.67	-2.48	80.64	102.6	1008.89	442.15	1144.59	583.97	1022.7	475.91	1125.29	474.1
18.618	0	0.09	0.07	0.02	0.09	0.23	0.09	0.06	1.19	1.11	99.55	0.62	11.88	96.54	1.11	0.34	1.19	0.05	11.08	3.7	2.95	0.53	0	0.04	0.23	0.49	0.78	0.22	2.98	0.33	0.05	5.45	14.48	0	0	6	-2.43	5.35	-2.27	79.09	99.13	1006.81	442.88	1141.82	583.3	1022.28	474.61	1121.4	474.58
18.651	0	0.1	0.08	0.02	0.09	0.18	0.1	0.06	1.38	0.72	99.64	0.47	9.32	98.73	0.72	0.34	1.38	0.05	10.68	4.45	3.67	0.44	0	0.04	0.25	0.48	0.82	0.1	3.07	0.24	0.05	8.5	12.51	0	0	6	-1.73	-0.23	-2.19	78.29	104.3	1006.09	442.29	1142.69	584.34	1019.63	475.63	1123.9	473.46
18.685	0	0.12	0.09	0.02	0.1	0.13	0.1	0.06	1.75	0.43	99.74	0.33	6.34	98.73	0.43	0.33	1.75	0.05	10.47	5.53	3.82	0.69	0	0.04	0.19	0.43	0.9	0.08	4.03	0.18	0.06	7.54	9.96	0	0	6	-1.76	0.22	-3.01	77.67	99.51	1003.08	439.51	1143.34	586.04	1020.33	473.08	1119.83	471.5
18.718	0	0.13	0.1	0.03	0.1	0.15	0.11	0.06	1.93	0.29	99.71	0.33	7.03	97.28	0.29	0.27	1.93	0.05	12.26	7.18	3.93	0.8	0	0.04	0.15	0.42	0.71	0.09	4.53	0.18	0.05	16.85	9.99	0	0	6	-0.61	4.11	-1.1	77.53	99.78	1000.09	438.5	1141.66	587.66	1019.37	471.18	1119.15	471.4
18.752	0	0.16	0.11	0.03	0.12	0.12	0.12	0.06	2.66	0.29	99.67	0.33	5.42	97.58	0.29	0.25	2.66	0.04	13.33	8.55	2.51	1	0	0.04	0.14	0.35	0.48	0.06	5.53	0.15	0.06	15.57	7.83	0	0	6	-4.47	3.52	-1.56	76.05	98.84	998.45	438.05	1139.81	587	1017.77	470.98	1116.59	468.52
18.785	0	0.17	0.13	0.03	0.12	0.11	0.13	0.06	3.65	0.33	99.65	0.33	4	97.12	0.33	0.23	3.65	0.04	14	8.24	2.62	0.9	0	0.04	0.11	0.37	0.39	0.1	5.84	0.15	0.06	19.53	6.77	0	0	6	-2.31	4.41	-1.14	76.46	104.6	998.9	439.24	1140.27	588.54	1015.61	473.55	1120.12	469.11
18.818	0	0.18	0.13	0.03	0.13	0.11	0.14	0.06	4.05	0.36	99.64	0.33	3.15	98.71	0.36	0.23	4.05	0.05	13.92	8.56	2.96	0.74	0	0.05	0.12	0.46	0.41	0.15	6.04	0.16	0.06	44.17	6.36	0	0	6	3.01	0.32	-1.78	78.99	97.16	1002.01	443.28	1139.48	589.31	1020.06	477.07	1117.17	473.84
18.852	0	0.2	0.15	0.03	0.14	0.09	0.15	0.06	5.1	0.48	99.59	0.33	0.77	96.07	0.48	0.22	5.1	0.06	13.32	9.89	3.48	0.79	0	0.05	0.16	0.6	0.44	0.23	6.42	0.18	0.06	41.08	5.13	0	0	6	-3.41	6.02	0.43	76.27	104.3	1005.13	444.35	1142.41	587.86	1021.25	477.99	1125.46	473.89
18.885	0	0.21	0.15	0.03	0.14	0.08	0.15	0.06	5.03	0.66	99.59	0.33	0	97.59	0.66	0.21	5.17	0.06	12.17	10.15	4.14	0.71	0	0.05	0.18	0.66	0.52	0.27	6.54	0.19	0.06	23.55	5.03	0	0	6	-1.69	3.5	-1.31	77.01	99.55	1010.76	445.54	1145.48	586.83	1026.74	480.81	1125.95	472.64
18.918	0	0.2	0.15	0.03	0.14	0.07	0.15	0.06	4.9	0.84	99.59	0.33	0	98.75	0.84	0.19	5.39	0.06	9.51	9.29	4.08	0.77	0	0.04	0.17	0.61	0.59	0.14	6.97	0.22	0.06	8.4	4.9	0	0	6	-11.47	-0.16	1.47	74.6	101.68	1018.45	449.73	1150.79	586.43	1034.11	480.33	1135.76	477.81
18.952	0	0.22	0.18	0.04	0.15	0.06	0.16	0.06	4.25	1.24	99.56	0.33	0	98.65	1.24	0.18	6.71	0.06	7.78	8.83	4.41	1.26	0	0.03	0.2	0.78	0.57	0.09	8.28	0.23	0.06	12.47	4.25	0.75	0	6	-10.86	0.54	1.12	75.47	99.45	1024.05	457.12	1151.07	589.12	1037.88	485.07	1137.32	484.96
18.985	0	0.22	0.2	0.03	0.16	0.06	0.17	0.06	4.17	1.76	99.55	0.33	0	98.21	1.76	0.19	6.67	0.04	7.35	8.7	2.96	1.34	0	0.03	0.25	0.64	0.96	0.09	8.64	0.25	0.05	19.82	4.17	1.83	0	6	-4.56	1.97	0.6	76.53	100.76	1023.11	456.82	1151.84	590.79	1036.79	488.35	1137.49	484.67
19.018	0	0.22	0.22	0.03	0.17	0.05	0.17	0.06	3.98	1.77	99.56	0.33	0	98.6	1.77	0.28	6.71	0.03	6.59	7.25	2.24	1.13	0	0.03	0.25	0.53	1.83	0.08	9.49	0.27	0.06	24.89	3.98	2.65	0	6	-9.97	-0.72	-0.3	75.69	102.78	1029.65	461.31	1154.79	590.06	1039.81	492.44	1142.44	486.92
19.052	0	0.24	0.25	0.04	0.19	0.06	0.17	0.06	3.83	1.73	99.5	0.33	0	98.25	1.73	0.35	7.19	0.02	7.08	6.6	1.57	1.23	0	0.02	0.25	0.34	2.72	0.11	11.92	0.29	0.06	10.09	3.83	3.49	0	6	-9.04	1.87	0.42	75.65	102.79	1028.79	460.18	1154.54	590.03	1039.8	490.12	1142.55	487.18
19.085	0	0.23	0.26	0.03	0.19	0.06	0.18	0.06	4.03	1.77	99.48	0.35	0	98.63	1.77	0.36	6.99	0.01	8.11	5.58	1.01	0.66	0	0.02	0.21	0.26	3.76	0.11	12.89	0.31	0.06	8.22	4.03	4.06	0	0	-10.32	0.62	0.5	75.02	100.78	1027.58	459.57	1154.97	591.27	1040.48	489.69	1141.21	486.36
19.119	0	0.25	0.23	0.04	0.21	0.06	0.18	0.06	4.4	1.41	99.5	0.49	0	98.31	1.41	0.35	8.06	0.01	8.73	4.3	1.01	0.77	0	0.02	0.17	0.21	5.06	0.06	17	0.39	0.07	19.08	4.4	3.03	0	0	-9.48	-1.69	-0.05	74.59	103.75	1027.05	458.51	1157.21	592.65	1039.42	491.15	1142.99	484.95
19.152	0	0.26	0.21	0.04	0.23	0.07	0.18	0.06	4.6	1.24	99.47	0.67	0	98.3	1.24	0.35	8.7	0.01	9.36	3.22	1.26	0.72	0.05	0.02	0.14	0.19	6.05	0.05	20.57	0.51	0.07	14.88	4.6	2.13	0	0	-11.69	1.72	-0.4	72.91	108.09	1026.08	458.63	1156.76	593.23	1036.22	489.81	1144.23	485.64
19.185	0	0.26	0.2	0.05	0.24	0.08	0.18	0.06	4.76	3.07	99.47	0.81	0	98.66	1.47	0.38	8.61	0.01	10.95	2.97	1.7	0.7	3.07	0.02	0.12	0.16	7.02	0.03	21.8	0.55	0.07	9.52	4.76	1.88	0	0	-6.93	-0.5	-0.74	75.13	104.31	1025.96	458.92	1155.73	593.93	1037.27	490.36	1141.5	486.27
19.219	0	0.27	0.19	0.05	0.25	0.08	0.19	0.06	4.71	6.61	99.46	0.93	0	97.57	1.12	0.37	9.29	0	12.5	2.66	2.16	0.84	6.61	0.02	0.13	0.14	8.75	0.02	22.19	0.61	0.07	35.73	4.71	1.32	0	0	-6.15	3.54	-2.71	75.1	101.98	1021.71	456.11	1154.75	593.32	1034.33	488.17	1136.28	485.87
19.252	0	0.27	0.17	0.05	0.25	0.09	0.19	0.06	4.98	5.88	99.46	1.07	0	97.26	1.02	0.36	9.66	0	13.4	2.1	2.6	0.97	5.88	0.02	0.12	0.13	8.6	0.01	23.27	0.57	0.07	9.93	4.98	0.26	0	0	-4.33	4.15	-1.39	75.29	103.21	1021.77	458.54	1152.73	595.47	1033.83	491.26	1136.89	485.6
19.285	0	0.26	0.16	0.05	0.24	0.11	0.19	0.06	5.23	7.96	99.47	1.3	0.08	97.99	1.15	0.28	9.21	0	16.35	2.27	3.07	1.43	7.96	0.02	0.13	0.12	8.55	0.01	23.05	0.53	0.06	7.86	5.23	0	0	0	-3.23	2.57	-3.9	75.85	101.35	1018.96	458.83	1149.53	593.99	1029.83	492.84	1130.97	486.33
19.319	0	0.26	0.15	0.06	0.24	0.12	0.18	0.06	5.89	6.32	99.49	1.44	1.4	97.59	1.42	0.28	7.87	0.01	16.07	2.24	2.88	1.73	6.32	0.01	0.12	0.07	7.82	0.02	24.67	0.55	0.05	11.03	5.89	0	1	6	-4.89	3.49	-3.87	75.77	100.45	1012.77	460.71	1144	595.76	1024.42	493.56	1124.79	489.7
19.352	0	0.25	0.15	0.06	0.23	0.1	0.16	0.06	5.92	2.74	99.5	1.32	1.35	97.61	1.13	0.34	6.75	0.01	13.95	1.76	2.49	1.89	2.74	0.01	0.11	0.07	6.3	0.01	25.61	0.6	0.05	19.21	5.92	0	0	6	-6.44	3.45	-2.16	75.84	98.01	1003.67	464.93	1133.22	599.57	1017.07	496.04	1115.03	492.83
19.385	0	0.25	0.14	0.06	0.24	0.1	0.16	0.06	5.84	1.29	99.49	1.62	2.39	97.26	1.29	0.41	5.84	0.01	13.54	1.28	1.74	1.64	0.49	0.01	0.1	0.05	5.87	0.02	28.7	0.65	0.05	5.27	6.34	0	0	6	-3.67	4.16	-2.41	76.68	96.88	991.44	463.62	1121.9	598.59	1005.69	494.08	1102.57	494.59
19.419	0	0.25	0.13	0.06	0.24	0.1	0.15	0.06	5.07	1.22	99.5	1.56	2.82	97.81	1.22	0.43	5.07	0.01	11.78	1.31	1.36	1.56	0	0.01	0.1	0.04	6.42	0.03	29.96	0.66	0.04	7.94	6.91	0	0	6	-4.34	3.01	-4.1	76.28	101.34	989.82	465.59	1119.13	599.3	999.96	499.74	1101	491.97
19.452	0	0.25	0.13	0.06	0.23	0.1	0.15	0.06	4.76	1.41	99.51	1.54	3.1	96.5	1.41	0.49	4.76	0.02	12.49	1.6	1.32	1.75	1.07	0.01	0.1	0.04	4.58	0.02	29.13	0.8	0.04	8.35	6.75	0	0	6	-4.89	5.42	-4.07	76.57	98.73	989.24	470.88	1112.4	596.93	997.68	502.94	1096.26	497.46
19.486	0	0.24	0.12	0.06	0.22	0.14	0.15	0.06	4.24	1.69	99.52	2.17	5.86	96.74	1.69	0.62	4.24	0.02	16.92	1.63	1.3	2.96	1.52	0.01	0.08	0.03	3.57	0.02	28.99	0.93	0.04	9.19	7.36	0	0	6	-7.65	5.05	-3.74	75.74	102.68	987.25	472.11	1111.36	598.7	994.34	504.73	1096.79	497.77
19.519	0	0.23	0.12	0.05	0.21	0.15	0.15	0.06	4.2	3.21	99.55	2.04	6.59	96.53	1.98	0.71	4.2	0.02	16.88	1.59	0.99	1.93	3.21	0.01	0.09	0.03	3.08	0.02	28.28	1.02	0.04	9.65	7.98	0	0	6	-5.98	5.37	-4.67	76.05	99.49	984.45	471.29	1110.31	599.49	993.36	503.79	1092.72	498.86
19.552	0	0.23	0.11	0.06	0.22	0.17	0.15	0.07	4.12	2.81	99.54	2.61	7.43	95.85	2.14	0.96	4.12	0.02	18.29	1.63	1.05	2.4	2.81	0.01	0.08	0.03	2.23	0.01	30	1.06	0.04	4.5	8.22	0	0	6	-7.62	6.31	-2.52	75.29	100.29	981.03	470.34	1109.66	602.75	992.53	501.33	1092.78	498.64
19.586	0	0.24	0.11	0.06	0.22	0.17	0.14	0.06	3.85	1.7	99.53	2.76	7.65	97.85	1.7	0.91	3.85	0.02	17.23	1.46	1.21	2.28	1.38	0.01	0.08	0.05	2	0.01	31.78	1.02	0.02	6.19	8.7	0	0	6	-7.94	2.91	-0.81	74.82	95.76	979.02	467.97	1109.4	604.05	994.99	497.51	1090.74	496.52
19.619	0	0.24	0.11	0.06	0.22	0.16	0.14	0.06	3.78	3.78	99.52	2.78	7.4	97.45	2.02	0.77	3.78	0.02	15.95	1.46	1.27	2.29	4.49	0.01	0.1	0.06	2.4	0.03	33.13	0.86	0.02	5.99	9.03	0	0	6	-10.67	3.78	-1.3	72.87	96.6	976.79	463.78	1110.78	603.54	993.78	494.08	1090.36	491.85
19.652	0	0.23	0.1	0.07	0.21	0.18	0.13	0.06	3.77	3.77	99.53	2.58	7.93	98.75	1.74	0.61	3.77	0.01	16.39	1.77	2.11	4.15	5.03	0.01	0.13	0.08	2.74	0.07	31.76	0.85	0.02	16.96	9.65	0	0	6	-9.16	-0.13	-2.79	72.38	97.13	973.36	458.67	1112.31	604.17	991.44	491.55	1088.44	486.59
19.686	0	0.22	0.1	0.06	0.19	0.18	0.13	0.06	3.75	1.61	99.57	2.04	7.74	98.71	1.61	0.51	3.75	0.01	15.32	1.63	2.9	3.47	0.03	0.01	0.14	0.12	1.91	0.18	29.85	0.69	0.02	24.36	10.2	0	0	6	-13.66	0.32	-3.93	69.3	104.94	971.26	453.25	1117.13	604.53	987.83	488.63	1092.47	480.66
19.719	0	0.2	0.09	0.06	0.18	0.19	0.12	0.06	3.94	1.39	99.6	1.81	8.28	97.92	1.39	0.47	3.94	0.02	15.03	1.28	2.97	3.03	0	0.01	0.14	0.12	2.22	0.27	28.58	0.7	0.02	1.62	10.93	0	0	6	-10.56	2.74	-3.22	70.72	97.97	974.04	453.43	1118.24	605.04	994.08	487.71	1091.8	480.72
19.753	0	0.17	0.09	0.05	0.16	0.19	0.11	0.06	3.27	1.51	99.63	1.2	7.97	98.61	1.51	0.38	3.27	0.03	13.05	1.25	4.56	1.55	0	0.01	0.17	0.12	2.28	0.22	25.23	0.74	0.02	1.27	11.74	0	0	6	-13.24	0.67	-4.94	69.75	98.66	976.73	451.83	1122.04	604	995.79	487.73	1093.88	477.1
19.786	0	0.16	0.08	0.05	0.15	0.21	0.11	0.06	3.02	1.13	99.58	1.19	9.11	96.69	1.13	0.31	3.02	0.03	14.27	1.74	4.57	1.56	0	0.01	0.18	0.11	1.85	0.19	23.82	0.85	0.02	3.53	12.13	0	0	6	-9.59	5.13	-2.82	71.25	101.82	978.07	448.95	1125.26	603.58	997.95	484.85	1099.43	476.47
19.819	0	0.16	0.08	0.04	0.15	0.2	0.11	0.06	3.02	0.98	99.6	1.02	9.52	98.43	0.98	0.21	3.02	0.04	13.04	1.56	2.98	0.8	0	0.01	0.22	0.1	1.51	0.13	22.87	0.85	0.02	1.43	12.34	0	0	6	-6.12	1.3	-1.13	73.35	98.46	980.87	446.03	1130.51	603.99	1004.95	482.64	1103.13	475.32
19.853	0	0.16	0.08	0.04	0.15	0.2	0.11	0.06	3.2	1.21	99.59	0.96	9.92	98.76	1.21	0.19	3.2	0.05	12.16	1.88	2.34	0.38	0	0.01	0.2	0.1	1	0.07	22.91	0.9	0.02	1.6	12.94	0	0	6	-6.67	0.11	-2.81	74.28	95.57	989.71	444.97	1137.56	602.02	1013.09	479.95	1108.46	473.85
19.886	0	0.16	0.08	0.03	0.14	0.21	0.11	0.06	3.46	1.25	99.57	0.84	10.41	98.65	1.25	0.17	3.46	0.04	11.95	2.27	2.03	0.25	0	0.01	0.21	0.12	0.64	0.05	21.33	0.82	0.02	1.51	13.5	0	0	6	-4.2	0.55	-2.32	75.75	94.45	999.22	441.82	1145.37	597.61	1022.68	476.46	1116.98	471.11
19.919	0	0.16	0.07	0.03	0.14	0.21	0.11	0.06	3.4	1.41	99.59	0.8	10.43	96.78	1.41	0.13	3.4	0.04	10.53	2.42	1.71	0.13	0	0.01	0.17	0.12	0.43	0.04	21.94	0.79	0.02	2.57	13.95	0	0	6	-5.19	4.98	-0.31	75.45	96.23	1000.66	439.13	1150.12	598.11	1026.35	473.38	1122.53	469.99
19.953	0	0.15	0.07	0.03	0.13	0.22	0.1	0.06	3.47	1.25	99.56	0.71	11.15	98.69	1.25	0.12	3.47	0.04	9.28	2.07	1.73	0.13	0	0.02	0.19	0.14	0.4	0.06	21.57	0.6	0.03	1.07	15.14	0	0	6	-2.58	0.39	-1.25	76.35	96.22	1002.83	438.55	1151.25	596.86	1027.24	472.88	1123.41	469.96
19.986	0	0.15	0.07	0.03	0.13	0.24	0.1	0.06	3.59	0.98	99.51	0.71	11.85	97.83	0.98	0.09	3.59	0.03	10.53	2.72	2.06	0.16	0	0.02	0.23	0.13	0.37	0.08	20.04	0.55	0.03	1.12	15.46	0	0	6	-4.12	2.95	-2.23	76.44	97.03	1003.67	438.83	1148.07	591.93	1024.98	473.08	1121.91	468.57
20.019	0	0.14	0.06	0.03	0.12	0.29	0.09	0.06	3.72	0.7	99.42	0.93	13.65	97.14	0.7	0.08	3.72	0.02	9.9	2.77	1.72	0.21	0	0.02	0.22	0.13	0.38	0.1	18.87	0.45	0.03	0.79	17.29	0	0	6	2.25	4.37	-0.63	78.76	99.8	1002.77	438.6	1145.42	590.71	1022.99	473.46	1122.71	469.51
20.053	0	0.12	0.05	0.02	0.11	0.29	0.09	0.06	3.83	0.61	99.41	1.07	14	94.25	0.61	0.08	3.83	0.02	8.21	2.65	1.69	0.26	0	0.02	0.18	0.14	0.35	0.11	16.54	0.32	0.03	1.83	18.31	0	0	6	-0.46	8.02	-0.37	77.59	97.76	1002.44	437.13	1146.23	589.73	1024.55	472.36	1122.18	467.34
20.086	0	0.12	0.05	0.02	0.1	0.33	0.09	0.06	3.53	0.53	99.35	1.18	15.18	94.09	0.53	0.08	3.53	0.02	8.62	2.37	1.49	0.32	0	0.02	0.18	0.12	0.39	0.09	14.85	0.3	0.03	0.39	19.01	0	0	6	-5.89	8.17	-1.14	75.99	97.52	1002.66	436.15	1147.42	589.59	1024.78	469.83	1122.2	465.58
20.12	0	0.1	0.05	0.02	0.09	0.34	0.08	0.06	3.8	0.4	99.32	1.4	15.69	98.1	0.4	0.06	3.8	0.02	7.05	1.97	1.4	0.35	0	0.02	0.2	0.08	0.46	0.1	11.62	0.34	0.04	0.14	20.19	0	0	6	-5.34	2.29	-3.19	76.28	97.18	1003.61	435.67	1148.86	589.49	1024.59	470.84	1121.55	464.37
20.153	0	0.1	0.05	0.02	0.09	0.33	0.08	0.06	3.57	0.34	99.33	1.34	15.63	97.84	0.32	0.05	3.57	0.02	7.23	1.8	1.29	0.35	0	0.02	0.18	0.06	0.48	0.11	10.3	0.34	0.04	0.18	19.9	0	0	6	-5.92	2.94	-3.02	76.1	97.98	1003.13	433.79	1148.59	587.52	1023.9	468.71	1121.71	462.8
20.186	0	0.1	0.05	0.02	0.09	0.31	0.09	0.06	3.7	0.31	99.39	1.17	14.75	97.47	0.19	0.05	3.7	0.02	7.63	1.62	1.19	0.38	0	0.02	0.19	0.07	0.42	0.2	9.27	0.31	0.04	0.39	18.92	0	0	6	-7.49	3.75	-3.16	75.65	99.22	1001.39	432.09	1147.31	585.84	1021.65	467.05	1120.68	460.84
20.22	0	0.09	0.05	0.02	0.08	0.3	0.08	0.06	2.71	0.29	99.4	1.14	15.07	98.46	0.17	0.07	2.71	0.02	7.49	1.67	1.07	0.29	0	0.02	0.18	0.05	0.43	0.34	7.21	0.29	0.03	0.13	18.76	0	0	6	-1.07	1.22	-5.42	77.51	101.71	997.63	430.88	1143.29	584.33	1014.78	469.42	1116.01	459.52
20.253	0	0.09	0.05	0.02	0.08	0.32	0.08	0.06	2.28	0.26	99.37	1.21	15.97	97.87	0.16	0.1	2.28	0.02	7.69	1	0.75	0.24	0	0.02	0.15	0.05	0.39	0.41	6.48	0.26	0.03	0.05	19.19	0	0	6	3.43	2.87	-4.55	79.32	99.77	993.57	430.75	1138.61	584.45	1012.03	468.42	1111.56	461.48
20.286	0	0.09	0.05	0.02	0.08	0.32	0.08	0.06	2.18	0.23	99.37	1.18	16.01	97.19	0.17	0.1	2.18	0.03	8.18	0.93	0.65	0.19	0	0.03	0.17	0.05	0.37	0.56	5.62	0.23	0.03	0.08	18.98	0	0	6	6.53	4.28	-5.92	81.21	97.8	989.61	432.97	1132.47	584.33	1007.09	471.55	1104.55	463.36
20.32	0	0.09	0.05	0.02	0.08	0.31	0.08	0.06	2	0.17	99.39	1.05	15.66	96.55	0.17	0.11	2	0.03	9.07	0.86	0.46	0.14	0	0.03	0.22	0.06	0.41	0.88	4.65	0.17	0.03	0.14	18.2	0	0	6	7.09	5.35	-6.14	81.69	98.87	983.84	433.66	1126.1	583.91	1000.26	472.45	1098.79	464.24
20.353	0	0.09	0.05	0.02	0.08	0.31	0.08	0.06	1.9	0.16	99.38	1.03	15.78	94.77	0.12	0.09	1.9	0.03	9.74	0.91	0.48	0.12	0	0.03	0.22	0.07	0.4	0.95	4.07	0.16	0.03	0.36	18.01	0	0	6	5.87	7.51	-6.05	81.58	95.96	979	436.39	1119.85	585.55	996.41	474.31	1092.02	466.09
20.386	0	0.09	0.05	0.02	0.08	0.29	0.08	0.06	2.08	0.13	99.42	0.95	14.76	95.95	0.09	0.11	1.87	0.03	9.57	1.02	0.75	0.14	0	0.04	0.23	0.07	0.46	2.08	2.97	0.13	0.04	0.9	17.44	0	0	6	4.12	6.17	-6.71	81.25	98.08	976.23	440.64	1114.19	585.72	990.65	479.18	1088.13	468.37
20.42	0	0.09	0.06	0.02	0.08	0.24	0.09	0.06	1.75	0.11	99.52	0.82	13.16	95.78	0.1	0.16	1.75	0.03	8.43	1.34	1.17	0.21	0	0.05	0.21	0.06	0.75	1.74	1.8	0.11	0.03	0.77	16.43	0	0	6	3.18	6.39	-5.73	81.54	97.21	979.28	444.93	1109.96	581.78	991.25	481.33	1087.95	471.39
20.453	0	0.09	0.06	0.02	0.08	0.22	0.09	0.06	1.84	0.16	99.56	0.74	12.2	98.18	0.16	0.17	1.84	0.02	8.18	2	1.74	0.45	0	0.05	0.24	0.04	1.21	0.73	1.59	0.13	0.03	0.4	15.71	0	0	6	4.14	2.07	-4.02	81	102.09	980.03	446.24	1107.74	579.47	989.04	481.81	1090.78	473.23
20.487	0	0.09	0.07	0.02	0.08	0.2	0.09	0.06	1.76	0.2	99.6	0.64	10.76	97.46	0.2	0.18	1.76	0.01	8.46	3.07	3.21	1.45	0	0.05	0.24	0.03	1.51	0.09	1.18	0.14	0.03	2.03	14.67	0	0	6	-1.06	3.76	-4.73	80.35	98.02	979.35	446.89	1106.68	578.91	989.82	481.07	1087.54	473.43
20.52	0	0.1	0.07	0.02	0.08	0.2	0.09	0.06	1.72	0.29	99.61	0.58	10.67	98.17	0.29	0.16	1.72	0.01	9.65	5.77	2.89	1.46	0	0.05	0.24	0.03	1.84	0.06	1.07	0.15	0.03	0.94	13.96	0	0	6	-2.4	2.1	-3.51	79.65	98.84	978.65	445.55	1106.64	577.53	989.79	477.71	1088.58	474.6
20.553	0	0.11	0.07	0.02	0.09	0.19	0.1	0.06	1.99	0.3	99.62	0.52	10.18	95.86	0.3	0.17	1.99	0	10.6	7	2.9	1.67	0	0.04	0.19	0.02	2.06	0.03	1.07	0.17	0.03	5.92	13.24	0	0	6	-0.5	6.29	-2.43	79.89	99.76	978.51	445.97	1102.62	575.22	988.16	478.21	1087.76	472.58
20.587	0	0.12	0.09	0.02	0.1	0.13	0.11	0.06	2.38	0.34	99.75	0.35	6.17	97.28	0.34	0.17	2.38	0	8.78	6.73	3.08	0.94	0	0.05	0.12	0.02	2.09	0.02	0.97	0.19	0.03	13.18	10.45	0	0	6	-0.64	4.12	-2.08	79.4	100.38	978.19	446.77	1100.75	574.51	987	478.91	1087.18	472.63
20.62	0	0.13	0.1	0.02	0.1	0.1	0.11	0.06	2.63	0.56	99.74	0.33	3.51	96.04	0.56	0.24	2.63	0	6.83	7.34	3.52	1.54	0	0.05	0.11	0.03	2.01	0.03	1.05	0.2	0.02	8.77	9.05	0	0	6	-5.68	6.06	-1.3	77.81	95.23	978.74	450.39	1096.28	571.83	988.25	478.81	1083.45	476.55
20.653	0	0.13	0.12	0.03	0.11	0.07	0.11	0.06	2.3	0.9	99.73	0.33	0.19	95.84	0.9	0.33	2.3	0	4.06	6.49	4.29	2.37	0	0.05	0.12	0.06	1.32	0.09	1.09	0.23	0.02	9.88	7.26	0	0	6	-20.17	6.32	1.78	75.41	99.85	978.92	461.68	1088.75	571.75	984.59	484.34	1084.38	487.68
20.687
20.72
20.754
20.787
20.82
20.854
20.887
20.92
20.954
20.987
21.02
21.054
21.087
21.121
21.154
21.187
21.221
21.254
21.287
21.321
21.354
21.387
21.421
21.454
21.488
21.521
21.554
21.588
21.621
21.654
21.688
21.721
21.755
21.788
21.821
21.855
21.888
21.921
21.955
21.988
22.021
22.055
22.088
22.122
22.155
22.188
22.222
22.255
22.288
22.322
22.355
22.388
22.422
22.455
22.489
22.522
22.555
22.589	0	0.09	0.08	0.02	0.09	0.14	0.1	0.06	2.04	0.52	99.72	0.5	8.06	97.05	0.25	0.2	2.04	0.03	5.19	0.27	1.34	0.18	0	0.52	0.15	0.1	0.49	0.4	1.49	0.05	0.3	1.72	13.01	0	0	6	-2.23	4.53	-2.95	76.56	108.47	963.34	431.59	1105.7	580.72	977.12	468.22	1085.33	460.74
22.622	0	0.11	0.09	0.02	0.1	0.1	0.11	0.06	3.08	0.32	99.78	0.36	5.1	97.45	0.19	0.21	3.08	0.06	4.75	0.39	0.88	0.1	0	0.32	0.18	0.06	0.54	0.3	2.45	0.03	0.25	2.63	10.63	0	0	6	2.09	3.79	-3.3	78.62	105	964.46	431.14	1106.16	580.78	979.47	468.3	1084.19	460.56
22.655	0	0.11	0.09	0.02	0.1	0.13	0.11	0.06	4.15	0.33	99.74	0.43	6.3	93.29	0.33	0.14	4.15	0.05	6.13	1.26	1.15	0.09	0	0.23	0.22	0.11	0.67	0.3	2.35	0.05	0.2	6.39	11.88	0	0	6	-1.1	8.84	-1.26	78.43	96.25	965.25	431.39	1104.87	578.99	985.46	466.81	1081.44	459.63
22.689	0	0.12	0.11	0.02	0.11	0.08	0.12	0.06	3.93	0.35	99.75	0.33	2.41	95.14	0.35	0.1	3.93	0.04	5.77	1.93	1.13	0.07	0	0.13	0.24	0.15	0.87	0.51	2.14	0.05	0.16	5.5	8.24	0	0	6	3.32	7.12	0.23	81.62	90.56	972.27	428.56	1110.86	576.24	995.88	463.5	1086.28	458.09
22.722	0	0.14	0.13	0.02	0.12	0.07	0.13	0.06	4.7	0.47	99.72	0.33	0.5	98.27	0.47	0.08	4.7	0.03	5.72	3.05	1.14	0.06	0	0.11	0.17	0.19	0.68	0.59	2.49	0.05	0.16	2.7	6.87	0	0	6	4.17	-1.8	-1.06	82.8	88.87	980.96	424.35	1117.44	570.89	1003.35	458.36	1092.08	453.41
22.756	0	0.15	0.14	0.02	0.13	0.06	0.14	0.06	4.52	0.54	99.69	0.33	0	97.76	0.54	0.08	4.52	0.03	5.65	4.25	1.09	0.11	0	0.11	0.14	0.18	0.59	1.02	2.7	0.06	0.11	4.51	5.71	0	0	6	0.15	3.13	2.64	81.92	93.43	988.01	421.55	1122.55	564.07	1009.74	452.46	1103.17	452.57
22.789	0	0.16	0.15	0.02	0.13	0.06	0.14	0.06	3.9	0.64	99.68	0.33	0	96.61	0.64	0.07	3.9	0.02	5.88	5.96	1.13	0.15	0	0.1	0.15	0.14	0.44	1.12	2.54	0.05	0.08	0.2	4.98	0	0	6	1.62	5.25	-0.27	82.82	91.66	990.75	418.98	1122.81	559.74	1010.08	449.89	1101.73	448.78
22.822	0	0.16	0.14	0.02	0.12	0.06	0.13	0.06	2.75	0.71	99.68	0.33	0	96.64	0.71	0.08	2.75	0.03	6.49	6.51	0.98	0.29	0	0.15	0.17	0.1	0.36	1.08	2	0.06	0.06	0.02	4.76	0	0	6	1.38	5.21	2.92	82.24	93.78	990.51	414.02	1126.13	557.54	1012.86	445.9	1106.63	445.36
22.856	0	0.19	0.15	0.02	0.12	0.06	0.14	0.06	2.3	0.92	99.63	0.33	0	95.12	0.92	0.07	2.3	0.03	6.97	10.91	0.79	0.34	0	0.22	0.19	0.08	0.3	1.68	1.93	0.06	0.05	0.02	4.45	0	0	6	-0.99	7.15	2.81	80.82	92.23	990.21	410.02	1128.99	557.27	1014.83	441.64	1107.06	441.51
22.889	0	0.21	0.15	0.02	0.12	0.06	0.14	0.06	2.68	1.1	99.58	0.33	0	93.93	1.1	0.07	1.91	0.03	6.55	14.06	0.67	0.29	0	0.28	0.24	0.09	0.21	2.68	1.9	0.06	0.05	0.01	4.29	0	0	6	2.04	8.31	2.94	81.01	95.2	988.66	404.35	1132.94	557.5	1014.72	438.7	1109.91	437.15
22.922	0	0.21	0.14	0.02	0.12	0.06	0.13	0.06	2.19	1.05	99.58	0.33	0.04	94.2	1.05	0.07	1.49	0.04	6.95	14.52	0.65	0.35	0	0.31	0.23	0.09	0.15	2.19	2.24	0.06	0.04	0	4.65	0	0	6	1.63	8.06	3.17	80.67	96.1	987.69	401.77	1133.41	556.58	1014.2	435.8	1110.3	435.23
22.956	0	0.21	0.14	0.02	0.12	0.06	0.13	0.06	1.66	1.08	99.58	0.33	0.52	91.84	1.08	0.07	1.27	0.04	7.16	15.06	0.92	0.42	0	0.36	0.27	0.11	0.1	1.66	2.49	0.07	0.04	0	4.94	0	0	6	2.58	9.9	5.17	80.61	95.42	985.83	398.59	1133.62	555.01	1015.23	433.25	1110.66	433.53
22.989	0	0.19	0.13	0.02	0.12	0.07	0.13	0.06	1.17	0.9	99.63	0.33	1.5	88.74	0.9	0.07	0.9	0.05	8.25	12.86	1.1	0.55	0	0.37	0.36	0.12	0.08	1.17	2.57	0.07	0.04	0	5.2	0	0	6	1.98	11.68	5.08	79.49	100.15	983.25	394.97	1135.83	555.17	1012.84	432.4	1112.96	430.17
23.022	0	0.17	0.13	0.02	0.11	0.07	0.12	0.06	0.77	0.66	99.67	0.33	1.74	92.19	0.66	0.05	0.66	0.06	8.29	10.15	1.54	0.77	0	0.36	0.48	0.14	0.06	0.77	2.51	0.07	0.03	0	5.36	0	0	6	6.12	9.66	4.16	80.85	101.35	983.89	394.46	1136.72	556.76	1012.24	431.6	1113.59	430.75
23.056	0	0.15	0.13	0.02	0.11	0.07	0.12	0.06	0.78	0.44	99.71	0.33	1.5	86.83	0.44	0.04	0.51	0.07	7.26	6.79	1.64	0.53	0	0.36	0.54	0.13	0.05	0.78	2.47	0.08	0.03	0	5.48	0	0	6	3.9	12.57	4.99	80.01	101.23	982.53	394.3	1135.27	555.93	1011.64	430.36	1112.87	431.04
23.089	0	0.14	0.13	0.02	0.11	0.06	0.12	0.06	0.56	0.35	99.73	0.33	1.11	73.52	0.35	0.04	0.47	0.08	5.83	5.11	1.35	0.39	0	0.34	0.44	0.13	0.04	0.56	2.56	0.08	0.03	0	5.46	0	0	6	0.79	16.89	5.01	79.16	98.67	982.01	393.73	1132.48	553.62	1011.38	426.69	1109.97	430.49
23.123	0	0.13	0.13	0.02	0.11	0.05	0.11	0.06	0.32	0.32	99.73	0.33	0.08	74.16	0.22	0.04	0.29	0.07	3.9	3.39	1.16	0.26	0	0.32	0.31	0.13	0.03	0.25	2.73	0.1	0.02	0	4.98	0	0	6	3.04	16.73	2.32	80.31	96.07	981.19	393.85	1128.77	552.44	1008.21	426.8	1104.26	428.69
23.156	0	0.13	0.14	0.02	0.12	0.05	0.11	0.06	0.33	0.33	99.73	0.33	0.08	73.9	0.15	0.06	0.16	0.07	4.14	2.83	1.15	0.32	0	0.33	0.2	0.12	0.02	0.16	3.19	0.11	0.01	0	4.76	0	0	6	4.39	16.8	1.73	81.34	97.29	978.57	391.98	1123.98	547.99	1003.47	424.13	1100.69	427.8
23.189	0	0.13	0.14	0.03	0.12	0.05	0.12	0.06	0.37	0.37	99.73	0.33	0	89.81	0.11	0.08	0.13	0.09	4.06	2.05	1.01	0.45	0	0.37	0.16	0.11	0.01	0.14	3.56	0.12	0.01	0	4.55	0	0	6	5.26	11.12	0.76	81.99	96.71	972.63	390.85	1117.46	546.42	996.64	424.01	1093.34	425.32
23.223	0	0.13	0.14	0.02	0.12	0.05	0.12	0.06	0.56	0.56	99.73	0.33	0.27	88.04	0.1	0.13	0.06	0.12	4.4	1.69	0.64	0.41	0	0.56	0.13	0.08	0.01	0.19	3.74	0.14	0.01	0	4.63	0	0	6	9.9	12.02	3.14	83.61	99.53	971.03	390.47	1114.66	544.16	994.91	425.24	1094.44	425.85
23.256	0	0.13	0.14	0.02	0.12	0.05	0.12	0.06	0.64	0.64	99.73	0.33	0.35	88.94	0.09	0.2	0.05	0.16	4.8	1.3	0.44	0.43	0	0.64	0.14	0.06	0.01	0.58	3.37	0.14	0.01	0	4.57	0	0	6	13.22	11.58	4.09	85.42	97.37	969.4	388.79	1113.85	543.25	995.45	425.38	1092.81	424.57
23.289	0	0.13	0.14	0.02	0.12	0.05	0.12	0.06	2.84	0.83	99.73	0.33	0	94.87	0.08	0.32	0.03	0.23	4.97	1.2	0.32	0.37	0	0.83	0.16	0.05	0.01	2.84	2.94	0.14	0.01	0	4.54	0	0	6	8.46	7.41	6.19	83.81	96.67	969.38	387.67	1114.48	541.26	997.57	422.92	1094.23	423.9
23.323	0	0.14	0.13	0.02	0.12	0.06	0.12	0.06	5.65	1.13	99.72	0.33	0	94.34	0.08	0.43	0.02	0.26	5.65	1.25	0.23	0.29	0	1.13	0.2	0.05	0.01	7.91	3.37	0.16	0.01	0	4.76	0	0	6	8.13	7.94	7.05	83.27	99.51	970.42	386.35	1117.35	541.61	998.93	420.88	1098.38	424.38
23.356	0	0.16	0.14	0.02	0.12	0.06	0.13	0.06	6.3	1.24	99.68	0.43	0	94.47	0.06	0.38	0.02	0.28	6.3	1.24	0.21	0.35	0	1.38	0.33	0.04	0.01	17.48	3.25	0.16	0.01	0	4.5	0	0	6	6.8	7.81	7.53	82.62	98.71	972.27	385.42	1121.63	543.24	1002.73	420.05	1101.37	423.82
23.389	0	0.16	0.14	0.02	0.12	0.06	0.13	0.06	7.04	1.4	99.68	0.4	0	93.78	0.07	0.32	0.01	0.3	7.04	1.4	0.24	0.36	0	1.49	0.59	0.04	0.01	15.55	3.2	0.18	0.01	0	4.41	0	0	6	7.97	8.43	7.53	82.7	100.3	973.56	384.69	1125.23	545.42	1004.5	419.63	1104.7	424.2
23.423	0	0.15	0.14	0.02	0.12	0.06	0.13	0.06	7.91	1.45	99.7	0.33	0	95.31	0.09	0.26	0.01	0.32	7.91	1.45	0.25	0.33	0	1.69	0.99	0.03	0.01	10.99	3.07	0.21	0.01	0	4.04	0	0	6	6.96	6.94	7.2	82.25	98.85	975.17	383.95	1128.42	546.75	1007.23	419.18	1106.01	422.92
23.456	0	0.14	0.14	0.03	0.12	0.06	0.14	0.06	6.69	1.4	99.71	0.33	0	94.16	0.1	0.26	0.01	0.32	8.08	1.4	0.28	0.25	0	1.71	1.42	0.03	0.02	6.69	2.98	0.23	0.01	0	3.92	0	0	6	7.69	8.1	7.71	82.57	97.32	977.46	384.15	1129.92	546.41	1010.25	418.8	1107.46	423.53
23.49	0	0.13	0.15	0.03	0.12	0.06	0.14	0.06	3.61	1.13	99.7	0.33	0	97.07	0.09	0.26	0	0.31	8.43	1.13	0.27	0.09	0	1.91	1.71	0.02	0.02	3.61	2.65	0.26	0.01	0	3.44	0	0	6	6.38	4.49	7.1	82.28	97.74	980.23	384.6	1132.89	547.07	1012.37	419.12	1110.02	423.28
23.523	0	0.14	0.15	0.03	0.12	0.06	0.15	0.06	3.79	1.24	99.7	0.33	0	97.12	0.12	0.27	0	0.32	8.49	1.24	0.3	0.1	0	2.6	1.99	0.02	0.01	3.79	2.72	0.27	0.02	0	3.19	0	0	6	5.94	4.41	5.05	81.84	99.88	983.71	385.4	1136.92	548.22	1013.53	421.9	1113.4	422.23
23.556	0	0.13	0.15	0.03	0.12	0.05	0.15	0.06	3.06	1.03	99.7	0.33	0	97.29	0.14	0.32	0	0.33	7.87	1.03	0.3	0.07	0	2.73	1.82	0.02	0.01	3.06	2.72	0.27	0.02	0	3.21	0	0	6	5.4	4.09	5.03	81.61	102.18	988.98	386.71	1142.16	549.4	1017.68	422.52	1119.85	424.05
23.59	0	0.14	0.15	0.03	0.13	0.05	0.16	0.06	4.25	0.97	99.68	0.33	0	97.28	0.17	0.43	0	0.38	7.37	0.97	0.27	0.08	0	4.25	1.72	0.02	0.01	3.24	2.7	0.29	0.02	0	2.89	0	0	6	6.44	4.12	4.48	81.96	103.28	996.23	387.82	1148.9	549.74	1023.72	424.69	1126.99	424.6
23.623	0	0.14	0.15	0.03	0.13	0.05	0.16	0.06	4.59	0.86	99.68	0.33	0	97.3	0.23	0.68	0	0.46	6.96	0.86	0.26	0.12	0	4.59	1.54	0.02	0.01	4.08	2.69	0.29	0.02	0	2.93	0	0	6	5.17	4.08	6.62	81.62	102.89	1003.92	387.71	1156.94	549.36	1033.5	422.91	1136.34	426.3
23.656	0	0.14	0.15	0.03	0.13	0.05	0.18	0.06	6.53	0.75	99.64	0.33	0	97.61	0.25	1.02	0	0.59	7.98	0.75	0.19	0.14	0	6.53	1.59	0.02	0.01	4.03	2.49	0.28	0.03	0	2.92	0	0	6	7.18	3.46	7.09	82.25	105.57	1010.37	387.65	1163.79	549.86	1039.34	422.38	1144.77	427.89
23.69	0	0.14	0.15	0.02	0.13	0.05	0.21	0.06	8.43	0.63	99.58	0.33	0	93.14	0.26	0.98	0	0.63	8.43	0.63	0.16	0.16	0	9.34	1.63	0.01	0.01	5.03	1.73	0.23	0.04	0	2.77	0	0	6	9.36	8.96	7.35	83.09	100.9	1015.11	390.97	1167.48	552.56	1045.98	426.78	1146.82	430.63
23.723	0	0.14	0.15	0.02	0.13	0.06	0.23	0.06	9.99	0.64	99.55	0.34	0	93.51	0.31	0.82	0	0.66	10.53	0.64	0.15	0.18	0	9.99	1.88	0.01	0.01	6.52	1.67	0.21	0.04	0	2.87	0	0	6	8.1	8.66	6.39	82.87	100.69	1017.47	392.57	1168.28	552.16	1046.86	428.75	1147.54	430.57
23.757	0	0.14	0.15	0.02	0.13	0.06	0.25	0.06	11.27	0.74	99.51	0.4	0	96.33	0.35	0.66	0	0.65	11.27	0.74	0.18	0.21	0	11.44	1.91	0.02	0.01	6.55	1.63	0.19	0.03	0	2.9	0	0	6	5.53	5.66	6.61	82.51	95.64	1019.6	393.08	1168.95	552	1050.68	426.97	1146.25	430.39
23.79	0	0.14	0.15	0.02	0.12	0.06	0.24	0.06	10.78	0.78	99.52	0.39	0	92.32	0.26	0.43	0	0.54	10.78	0.78	0.22	0.25	0	11.45	1.54	0.02	0.01	6.31	1.57	0.19	0.03	0	3.03	0	0	6	2.28	9.56	5.9	81.06	99.69	1019.98	392.62	1169.1	550.34	1048.65	426.01	1148.28	429.57
23.823	0	0.14	0.15	0.02	0.12	0.07	0.24	0.06	10.81	0.99	99.53	0.41	0	97.51	0.27	0.33	0	0.51	12.3	0.99	0.28	0.36	0	10.81	1.37	0.02	0	4.92	1.52	0.18	0.03	0	3.15	0	0	6	1.2	3.67	6.97	80.55	100.33	1020.21	387.63	1173.56	549.68	1051.41	421.1	1151.63	425.83
23.857	0	0.13	0.15	0.02	0.12	0.06	0.21	0.06	9.35	1.08	99.58	0.33	0	96.89	0.35	0.3	0.01	0.55	9.78	1.08	0.35	0.35	0	9.35	1.1	0.03	0	3.29	1.44	0.15	0.04	0	3.3	0	0	6	2.49	4.81	6.37	80.44	102	1021.07	385.53	1177.01	550.89	1052.35	419.89	1154.26	424.27
23.89	0	0.13	0.15	0.02	0.12	0.06	0.2	0.06	8.74	1.29	99.6	0.33	0	96.79	0.37	0.28	0.01	0.57	9.15	1.29	0.41	0.34	0	8.74	0.89	0.04	0	2.64	1.47	0.15	0.03	0	3.55	0	0	6	2.57	4.97	6.74	80.52	104.88	1023.89	384.31	1178.35	547.66	1053.47	417.61	1158.15	423.94
23.923	0	0.13	0.15	0.02	0.12	0.06	0.2	0.06	8.75	1.42	99.6	0.33	0	97.27	0.4	0.24	0.01	0.56	9.37	1.42	0.47	0.35	0	8.75	0.72	0.04	0	2.11	1.41	0.15	0.03	0	3.68	0	0	6	2.67	4.13	5.38	80.73	102.4	1026.05	384.94	1177.76	546.76	1054.28	416.92	1156.48	423.32
23.957	0	0.13	0.14	0.02	0.12	0.06	0.2	0.06	8.51	1.65	99.6	0.33	0	89.78	0.45	0.24	0.01	0.58	8.51	1.65	0.49	0.3	0	9.34	0.52	0.04	0	1.5	1.3	0.13	0.03	0	4.13	0	0	6	1.6	11.13	5.95	80.43	98.25	1026.46	384.14	1176.73	544.67	1056.54	415.2	1154.53	422.35
23.99	0	0.12	0.14	0.02	0.12	0.07	0.2	0.06	8.86	1.6	99.61	0.33	0	86.62	0.42	0.25	0.01	0.5	9.31	1.6	0.47	0.28	0	8.86	0.34	0.04	0	0.93	1.36	0.13	0.03	0	4.29	0	0	6	2.11	12.66	6.61	80.54	100.33	1025.71	383.94	1175.53	543.5	1055.24	414.73	1155.21	423.16
24.023	0	0.12	0.14	0.02	0.12	0.07	0.2	0.06	8.96	1.8	99.61	0.33	0	87.71	0.35	0.23	0.01	0.37	9.45	1.8	0.46	0.26	0	8.96	0.25	0.03	0	0.7	1.44	0.12	0.03	0	4.3	0	0	6	5.35	12.17	3.21	81.99	95.1	1025.16	384.02	1171.14	541.13	1052.42	416.65	1147.48	419.44
24.057	0	0.12	0.14	0.02	0.12	0.06	0.19	0.06	7.78	1.58	99.62	0.33	0	92.17	0.36	0.36	0.02	0.32	7.78	1.58	0.32	0.32	0	8.37	0.19	0.03	0	0.31	1.43	0.11	0.02	0	4.23	0	0	6	7.26	9.67	1.46	83.32	97.48	1023.31	384.74	1167.19	539.36	1046.98	417.43	1144.42	420.31
24.09	0	0.12	0.14	0.02	0.12	0.05	0.17	0.06	5.8	1.21	99.66	0.33	0	95.81	0.3	0.46	0.02	0.25	5.8	1.21	0.26	0.26	0	6.89	0.13	0.03	0	0.15	1.57	0.12	0.02	0	4.14	0	0	6	9.76	6.35	-0.34	85.28	94.03	1017.83	384.02	1159.91	536.44	1040.94	417.26	1134.94	419.61
24.124	0	0.12	0.14	0.02	0.12	0.05	0.15	0.06	4.01	1	99.69	0.33	0	96.47	0.24	0.57	0.02	0.2	3.66	1	0.15	0.19	0	5.39	0.09	0.03	0	0.04	1.6	0.12	0.01	0	4.01	0	0	6	5.6	5.46	-0.28	83.28	94.38	1009.85	384.54	1151.53	536.25	1032.6	417.5	1126.98	418.22
24.157	0	0.12	0.14	0.02	0.12	0.05	0.15	0.06	3.84	0.82	99.7	0.33	0	96.76	0.14	0.68	0.02	0.17	3.82	0.82	0.17	0.19	0	4.79	0.08	0.03	0	0.07	1.55	0.13	0.01	0	3.84	0	0	6	7.21	5.02	-2.03	84.7	91.71	1005.01	385.66	1143.95	534.24	1026.49	419.24	1118.2	418.37
24.19	0	0.12	0.14	0.02	0.12	0.04	0.15	0.06	3.54	0.74	99.7	0.33	0	94.52	0.1	0.86	0.02	0.16	3.18	0.74	0.19	0.09	0	5.21	0.08	0.02	0	0.21	1.25	0.11	0.01	0	3.54	0	0	6	10.04	7.76	0.71	86.59	96.4	1003.47	390.41	1135.47	531.86	1021.13	423.22	1117.51	421.76
24.224	0	0.12	0.15	0.02	0.12	0.04	0.15	0.06	3.17	0.65	99.7	0.33	0	96.08	0.07	1.33	0.02	0.16	2.65	0.65	0.2	0.08	0	4.77	0.08	0.02	0	0.65	1.1	0.12	0.01	0	3.17	0	0	6	6.79	6.01	1.13	85.65	94.65	1001.04	392.84	1130.49	531.12	1018.58	423.19	1113.22	424.26
24.257	0	0.12	0.15	0.02	0.13	0.04	0.15	0.06	2.81	0.53	99.7	0.33	0	95.8	0.05	2.35	0.02	0.23	1.67	0.53	0.19	0.07	0	5.19	0.08	0.02	0	2.89	0.88	0.13	0.01	0	2.81	0	0	6	5.61	6.37	0.85	85.9	92.86	999.48	391.63	1127.11	527.08	1016.83	420.82	1109.64	423.67
24.29	0	0.12	0.15	0.02	0.14	0.03	0.15	0.07	2.41	0.4	99.71	0.33	0	97.3	0.06	3.75	0.03	0.33	1.06	0.4	0.15	0.05	0	5.21	0.08	0.01	0	5.14	0.73	0.15	0.01	0	2.41	0	0	6	10.85	4.07	0.3	88.2	96.3	998.47	392.27	1126.23	528.13	1013.69	423.16	1109.98	424.82
24.324	0	0.12	0.15	0.02	0.14	0.03	0.15	0.07	2	0.35	99.7	0.33	0	94.96	0.06	4.62	0.03	0.44	0.79	0.35	0.12	0.06	0	5.72	0.09	0.01	0	4.85	0.62	0.19	0	0	2	0	0	6	8.83	7.32	1.68	87.26	95.13	997.11	393.33	1122.48	527.25	1012.8	422.9	1107.92	424.62
24.357	0	0.12	0.15	0.02	0.15	0.03	0.15	0.07	1.85	0.37	99.7	0.33	0	95.24	0.05	5.36	0.03	0.56	0.67	0.37	0.11	0.06	0	5.97	0.12	0.01	0.01	4.36	0.51	0.22	0	0	1.85	0	0	6	5.83	7.02	1.62	85.72	96.7	994.34	391.61	1121.57	526.94	1010.13	421.46	1106.82	422.6
24.39	0	0.12	0.15	0.02	0.15	0.03	0.15	0.07	1.73	0.37	99.7	0.33	0	95.56	0.03	5.46	0.03	0.65	0.89	0.37	0.19	0.1	0	5.98	0.16	0.01	0.01	3.13	0.41	0.26	0	0	1.73	0	0	6	5.09	6.65	1.8	85.08	96.01	991.39	387.54	1120.54	525.22	1008.61	417.26	1104.61	418.95
24.424	0	0.12	0.15	0.02	0.15	0.03	0.16	0.07	1.47	0.4	99.69	0.33	0	95.8	0.04	5.94	0.03	0.83	1.07	0.4	0.31	0.16	0	6.5	0.16	0	0.01	2.88	0.31	0.28	0	0	1.47	0	0	6	9.53	6.36	2.59	86.97	96.71	989.48	387.36	1119.07	524.76	1007.16	419.72	1103.86	419.08
24.457	0	0.12	0.15	0.02	0.15	0.03	0.16	0.07	1.54	0.46	99.69	0.33	0	94.98	0.04	5.75	0.03	0.98	1.38	0.35	0.46	0.31	0	6.53	0.16	0.01	0.01	2.36	0.28	0.29	0	0	1.54	0	0	6	8.57	7.3	2.93	86	98.67	988.21	383.84	1120.97	524.54	1006.8	416.37	1105.47	416.58
24.491	0	0.12	0.16	0.03	0.15	0.03	0.17	0.07	1.43	0.75	99.66	0.33	0	93.68	0.03	4.51	0.03	0.8	1.43	0.32	0.75	0.66	0	7.66	0.16	0	0.01	2.25	0.21	0.3	0	0.01	1.2	0	0	6	10.38	8.52	5.32	86.64	98.81	988.62	384.27	1121.15	523.68	1008.9	416.66	1107.69	418.99
24.524	0	0.12	0.16	0.03	0.14	0.03	0.18	0.07	1.25	0.82	99.63	0.33	0	97.17	0.04	3.51	0.04	0.62	1.25	0.39	0.82	0.59	0	8.62	0.19	0.01	0.02	2.24	0.19	0.31	0	0.16	1.07	0	0	6	10.73	4.32	4.29	87.99	97.34	994.44	386.19	1125.19	524.18	1013.63	418.75	1110.97	419.41
24.557	0	0.12	0.17	0.03	0.14	0.03	0.19	0.06	1.06	0.87	99.62	0.33	0	97.2	0.05	3.01	0.04	0.47	1.06	0.45	0.87	0.62	0	9.01	0.23	0.01	0.01	1.91	0.21	0.3	0	0.33	1.01	0	0	6	11.67	4.27	6.76	88.01	97.33	995.72	385.01	1128.71	524.57	1017.93	417.56	1115.21	420.59
24.591	0	0.13	0.17	0.03	0.14	0.03	0.23	0.06	1.02	0.89	99.54	0.33	0	97.3	0.06	2.8	0.06	0.42	1.02	0.57	0.89	0.5	0	12.31	0.28	0.01	0.01	1.83	0.14	0.28	0	0.06	0.9	0	0	6	13.39	4.07	6.57	88.52	99.29	1003.08	384.5	1137.93	526.39	1025.18	417.69	1124.41	420.91
24.624	0	0.13	0.17	0.03	0.14	0.03	0.24	0.06	1.41	0.72	99.51	0.33	0	97.56	0.08	2.51	0.06	0.37	1.41	0.63	0.72	0.68	0	13.25	0.43	0.01	0.02	2.16	0.14	0.3	0.01	0.01	0.93	0	0	6	13.84	3.57	6.29	88.46	100.12	1006.35	384.67	1142.64	528.05	1028.54	418.89	1128.64	420.98
24.657	0	0.13	0.17	0.03	0.13	0.03	0.29	0.06	2.1	0.77	99.41	0.33	0	94.38	0.12	2.36	0.07	0.43	2.1	0.62	0.77	0.81	0	16.63	0.62	0.01	0.02	3.48	0.11	0.3	0.01	0	0.98	0	0	6	15.38	7.9	5.82	88.8	97.52	1009.35	386.31	1143.3	527.6	1031.3	420.87	1128.83	421.62
24.691	0	0.14	0.17	0.03	0.13	0.03	0.32	0.06	2.78	1.02	99.37	0.34	0	91.52	0.16	2.28	0.09	0.43	2.78	0.62	1.02	0.86	0	17.81	0.8	0.01	0.02	6.04	0.11	0.38	0.01	0	0.93	0	0	6	13.79	10.1	4.83	88.48	96.36	1011.07	389.05	1142.48	528.37	1031.6	421.91	1127.95	423.47
24.724	0	0.14	0.17	0.03	0.14	0.03	0.31	0.07	2.92	1.34	99.39	0.33	0	92.73	0.21	2.95	0.1	0.44	2.92	0.72	1.34	0.84	0	17.31	0.89	0.01	0.02	8.63	0.11	0.38	0.01	0	0.96	0	0	6	10.69	9.27	4.21	87.55	94.4	1011.54	390.7	1141.55	528.54	1031.8	422.66	1126.19	423.7
24.758	0	0.14	0.16	0.03	0.14	0.03	0.32	0.07	2.4	2.34	99.37	0.38	0	95.48	0.25	3.57	0.12	0.61	2.4	0.83	2.34	0.79	0	18.57	0.98	0.01	0.03	8.03	0.13	0.46	0.01	0	1.13	0	0	6	5.88	6.75	3.83	85.41	95.57	1010.56	390.46	1141.79	528.47	1030.54	422.87	1126.1	422.21
24.791	0	0.14	0.16	0.03	0.14	0.03	0.37	0.07	3.86	2.37	99.27	0.47	0	92.34	0.22	3.38	0.12	0.74	3.86	1.16	2.37	1.2	0	21.03	1.39	0.02	0.03	9.26	0.13	0.4	0.01	0	1.4	0	0	6	6.04	9.55	4.9	83.82	97.5	1006.15	387.49	1144.66	532.76	1029.73	422.16	1127.23	420.98
24.824	0	0.15	0.16	0.03	0.13	0.04	0.4	0.06	4.98	1.93	99.19	0.55	0	86.97	0.17	2.39	0.12	0.94	4.98	1.36	1.93	1.67	0	22.2	1.96	0.02	0.04	10.06	0.14	0.37	0.01	0	1.48	0	0	6	3.75	12.51	5.19	82.54	97.26	1006.78	385.44	1145.25	531.01	1030.76	418.1	1128.01	419.68
24.858	0	0.15	0.16	0.03	0.13	0.04	0.44	0.06	6.04	1.48	99.13	0.63	0	93.94	0.16	2	0.13	1.16	6.04	1.35	1.48	2.12	0	23.18	2.5	0.03	0.04	9.48	0.16	0.3	0.02	0	1.83	0	0	6	8.5	8.29	5.54	84.76	98.42	1005.78	384.38	1145.17	531.08	1029.83	418.78	1128.25	419.42
24.891	0	0.15	0.16	0.03	0.13	0.04	0.51	0.06	5.95	1.39	98.98	0.77	0	83.95	0.16	1.77	0.13	1.24	5.95	1.39	1.16	1.85	0	26.03	2.47	0.03	0.04	8.49	0.17	0.27	0.02	0	1.89	0	0	6	12.69	13.73	6.18	85.85	96.76	1006.69	386.19	1145.43	532.31	1031.84	421.88	1128.6	421.83
24.924	0	0.14	0.16	0.03	0.13	0.04	0.51	0.06	3.77	1.69	98.98	0.68	0	87.99	0.17	1.93	0.15	1.07	3.77	1.69	0.99	1.1	0	26.35	2.43	0.03	0.03	5.57	0.17	0.26	0.02	0	1.8	0	0	6	10.38	12.04	5.72	85.48	95.61	1006.87	388.81	1142.88	532.35	1030.78	422.46	1126.38	423.65
24.958	0	0.14	0.16	0.03	0.14	0.03	0.59	0.06	3.22	1.9	98.82	0.79	0	88.02	0.23	2.48	0.18	0.93	3.22	1.9	0.68	0.53	0	29.15	2.42	0.03	0.02	3.79	0.18	0.23	0.02	0	1.69	0	0	6	13.04	12.03	3.81	86.76	98.6	1006.41	391.16	1140.05	532.64	1026.26	425.52	1124.85	424.96
24.991	0	0.13	0.16	0.03	0.14	0.04	0.57	0.07	3.48	2.26	98.87	0.77	0	95.66	0.25	2.77	0.18	0.68	3.48	2.26	0.63	0.51	0	28.45	2.35	0.03	0.02	2.14	0.19	0.24	0.02	0.01	1.77	0	0	6	9.38	6.53	0.99	85.78	101.11	1004.16	392.88	1137.16	534.57	1020.15	426.03	1121.25	424.79
25.024	0	0.13	0.15	0.03	0.14	0.04	0.49	0.07	4.89	2.81	99.01	0.71	0	92.33	0.31	3.2	0.17	0.44	4.89	2.81	0.61	0.65	0	26	2.08	0.03	0.02	1.49	0.22	0.29	0.02	0.01	2.13	0	0	6	8.71	9.56	-0.03	85.01	97.6	996.68	392.64	1131.37	536.37	1014.59	427.33	1112.1	423.18
25.058	0	0.12	0.14	0.02	0.14	0.04	0.45	0.07	5.44	2.1	99.1	0.69	0	93.85	0.33	4.22	0.13	0.38	5.44	2.1	0.49	0.53	0	24.9	1.59	0.02	0.02	1.55	0.17	0.32	0.02	0	2.7	0	0	6	9.28	8.38	-0.94	85.66	98.52	993.75	393.7	1126.61	535.43	1009.59	428.67	1107.96	423.34
25.091	0	0.12	0.14	0.02	0.15	0.04	0.4	0.08	4.29	1.73	99.2	0.69	0	93.97	0.31	6.72	0.12	0.34	4.29	1.73	0.51	0.53	0	23.71	1.14	0.02	0.02	1.16	0.17	0.32	0.02	0	2.48	0	0	6	7.63	8.27	-0.25	85.5	95.16	992.19	395.38	1121.79	533.99	1008.58	427.66	1103.71	425.11
25.125	0	0.11	0.12	0.02	0.17	0.04	0.29	0.09	2.5	1.5	99.43	0.66	0	93.8	0.31	10.6	0.09	0.33	2.01	1.5	0.32	0.18	0	19.24	0.76	0.01	0.02	1.93	0.17	0.37	0.02	0	2.5	0	0	6	2.35	8.42	0	83.82	95.11	991.48	393.42	1121.15	531.23	1008.1	424.26	1103.21	422.91
25.158	0	0.1	0.1	0.02	0.22	0.03	0.23	0.12	2.32	1.32	99.54	1	0	94.95	0.34	18.22	0.09	0.39	1.81	1.32	0.33	0.24	0	17.39	0.6	0.01	0.02	2.47	0.16	0.38	0.02	0	2.32	0	0	6	6.48	7.33	-1.05	86.38	98.43	993.37	395.73	1118.73	528.54	1005.37	428.02	1103.72	423.99
25.191	0	0.08	0.08	0.02	0.31	0.03	0.19	0.18	2.18	0.97	99.39	1.9	0	93.74	0.36	27.64	0.09	0.46	1.2	0.97	0.18	0.16	0	16.62	0.46	0.01	0.02	2.62	0.13	0.44	0.02	0	2.18	0	0	6	9.99	8.47	-0.48	87.97	97.93	995.21	398.3	1115.45	525.35	1005.33	429.25	1103.24	427.36
25.225	0	0.08	0.08	0.02	0.34	0.03	0.17	0.21	2.25	0.77	99.32	2.32	0	94.65	0.32	30.61	0.08	0.54	1.15	0.77	0.16	0.15	0	16.19	0.48	0	0.04	3.59	0.1	0.56	0.02	0	2.25	0	0	6	7.61	7.64	-1.02	87.94	96.04	996.92	400.06	1111.72	519.89	1004.86	429.61	1100.9	428.15
25.258	0	0.07	0.07	0.02	0.41	0.03	0.19	0.27	2.15	0.74	99.18	4.43	0	95.75	0.44	35.85	0.08	0.78	1.04	0.74	0.19	0.16	0	19.25	0.68	0	0.04	2.95	0.08	0.72	0.02	0	2.15	0	0	6	10.57	6.43	-1.09	88.01	94.22	999.37	401.24	1106.74	513.27	1004.49	430.36	1098.66	427.17
25.291	0	0.06	0.06	0.02	0.55	0.03	0.18	0.39	2	0.73	98.89	9.21	0	95.05	0.6	44.19	0.09	1.26	0.98	0.73	0.2	0.14	0	20.67	0.98	0	0.04	1.6	0.06	0.97	0.02	0	2	0	0	6	11.71	7.22	-1.28	88.06	90.15	998.28	402.19	1104.28	513.43	1004.69	430.86	1094.78	427.69
25.325	0	0.05	0.04	0.02	0.8	0.03	0.16	0.64	1.72	0.94	98.39	19.15	0	94.88	1.01	54.25	0.11	1.69	1.17	0.94	0.33	0.32	0	21.15	1.25	0	0.03	0.63	0.05	1.98	0.02	0	1.72	0	0	6	11	7.4	-0.96	88.16	90.08	997.82	403.25	1102.04	512.77	1003.62	431.64	1093.61	427.71
25.358	0	0.05	0.04	0.02	1.11	0.03	0.17	0.97	1.71	0.95	97.78	37.63	0	94.3	1.39	63.04	0.11	2.17	1.24	0.95	0.34	0.41	0	24	1.49	0	0.03	0.38	0.04	2.48	0.02	0	1.71	0	0	6	4.21	7.97	0.49	87.37	93.95	994.53	400.49	1104.14	514.19	1002.09	429.45	1095.97	425.81
25.391	0	0.04	0.03	0.02	1.3	0.03	0.2	1.2	1.82	0.65	97.41	52.97	0	98.14	1.82	66.86	0.11	2.33	1.12	0.65	0.22	0.28	0	27.95	2.21	0	0.03	0.52	0.03	3.19	0.02	0	1.47	0.17	0	6	5.07	2.17	0.1	87.45	93.8	993.9	397.96	1107.96	517.25	1003.41	428.13	1097.11	423.76
25.425	0	0.04	0.03	0.02	1.21	0.03	0.24	1.23	1.67	0.48	97.54	55.49	0	97.05	1.67	65.41	0.08	1.92	1.09	0.48	0.14	0.16	0	30.67	2.8	0	0.02	0.68	0.02	5.69	0.02	0	1.46	0.19	0	6	7.44	4.54	2.9	87.87	97.98	996.62	395.98	1111.78	515.35	1006.67	425.2	1104.65	425.28
25.458	0	0.05	0.04	0.03	0.88	0.03	0.34	0.84	1.62	0.41	98.25	44.19	0	90.98	1.62	56.33	0.08	1.28	0.85	0.41	0.13	0.12	0	34.1	3.75	0	0.02	1.15	0.02	6.13	0.02	0	1.36	0.05	0	6	5.36	10.44	1.4	87.71	96.41	999.05	393.78	1112.09	510.8	1007.8	423.54	1104.17	420.7
25.492	0	0.06	0.05	0.03	0.65	0.03	0.52	0.67	1.45	0.42	98.65	38.64	0	95.79	1.45	48.03	0.07	0.79	0.67	0.42	0.14	0.13	0	39.55	3.85	0	0.02	0.7	0.01	9.92	0.02	0.03	1.21	0.08	0	6	10.39	6.37	2.91	88.49	100.36	1002.78	391.53	1116.51	508.89	1011	421.37	1111.35	421.2
25.525	0	0.07	0.07	0.03	0.5	0.03	0.87	0.48	1.31	0.3	98.25	38.29	-1.61	96.95	1.31	40.29	0.07	0.46	0.47	0.3	0.15	0.11	0	47.11	3.25	0	0.02	0.59	0.01	10.12	0.02	0.11	0.87	0.13	0	6	4.88	4.7	0.95	88.54	98.13	1007.62	390.18	1121.4	508.56	1015.44	419.24	1113.55	417.46
25.558	0	0.07	0.08	0.03	0.39	0.03	1.04	0.37	1.24	0.25	97.92	28.23	-2.02	96.91	1.24	33.2	0.08	0.29	0.35	0.25	0.24	0.16	0	48.52	2.34	0	0.02	0.32	0.01	11.18	0.02	0.03	0.77	0.09	0	6	2.61	4.76	-0.13	88.46	96.5	1014.34	388.88	1126.24	505.34	1021.22	417.17	1117.7	415.07
25.592	0	0.08	0.1	0.03	0.29	0.03	1.99	0.34	0.94	0.2	96.01	30.65	-5.37	98.41	0.94	24.61	0.09	0.15	0.38	0.17	0.2	0.15	0	58.56	1.81	0	0.02	0.17	0	17.97	0.02	0.01	0.64	0.13	0	6	8.21	1.37	0.88	88.56	95.58	1017.44	386.27	1130.33	505.02	1025.97	414.4	1121.55	414.22
25.625	0	0.09	0.12	0.03	0.24	0.03	2.28	0.29	0.81	0.23	95.43	23.7	-5.71	98.72	0.81	19.18	0.09	0.07	0.4	0.19	0.23	0.15	0	59.61	1.65	0	0.02	0.13	0	19.57	0.02	0	0.59	0.15	0	6	6.51	-0.26	0.69	88.36	97.44	1020.99	385.59	1134.76	504.63	1028.86	413.87	1126.31	413.69
25.658	0	0.1	0.12	0.02	0.22	0.03	3.45	0.31	0.79	0.31	93.09	31.78	-8.13	98.41	0.79	16.87	0.1	0.04	0.55	0.31	0.24	0.22	0	66.95	1.27	0	0.01	0.09	0	23.55	0.02	0.01	0.56	0.06	0	6	9.62	-1.37	0.32	88.55	96.5	1025.91	385.33	1139.23	504.16	1033.74	414.08	1130.24	413.77
25.692	0	0.1	0.13	0.02	0.21	0.03	5.8	0.4	0.77	0.36	88.39	47.55	-11.5	96.59	0.77	15.4	0.1	0.03	0.6	0.36	0.25	0.25	0	76.72	1.09	0	0.01	0.09	0	31.58	0.02	0	0.49	0.08	0	6	9.68	-5.28	-0.83	88.5	96.47	1028.05	383.47	1143.54	504.06	1036.07	413.26	1132.53	412.44
25.725	0	0.1	0.12	0.02	0.23	0.03	5.34	0.47	0.62	0.38	89.33	50.18	-11.23	97.61	0.62	17.49	0.09	0.03	0.51	0.38	0.3	0.26	0	75.93	0.89	0	0.01	0.12	0	33.17	0.02	0.01	0.47	0.08	0	6	6.32	-3.45	-0.63	88.24	100.5	1029.98	381.5	1148.18	504.39	1037.46	411.7	1137.95	410.54
25.759	0	0.09	0.12	0.02	0.24	0.03	5.47	0.57	0.56	0.35	89.05	55.2	-11.66	98.63	0.56	18.96	0.08	0.03	0.46	0.35	0.3	0.36	0	76.97	0.77	0	0.01	0.27	0	36.5	0.02	0	0.41	0.09	0	6	3.33	-0.62	-0.58	87.94	99.95	1032.99	379.84	1153	505.13	1041.75	410.22	1141.67	407.85
25.792	0	0.09	0.11	0.03	0.26	0.03	4.03	0.72	0.55	0.39	91.94	50.93	-9.86	98.71	0.37	21.8	0.07	0.04	0.55	0.39	0.23	0.53	0	72	0.63	0	0.01	0.31	0	39.67	0.02	0	0.37	0.1	0	6	6.17	-0.32	-0.36	88.44	100.44	1035.18	378.25	1156.08	504.79	1044.3	408.8	1144.73	407.45
25.825	0	0.09	0.11	0.03	0.26	0.03	3.6	0.79	0.57	0.35	92.81	45.79	-9.06	98.33	0.26	21.5	0.07	0.03	0.57	0.35	0.19	0.8	0	69.73	0.67	0	0.01	0.43	0	42.29	0.02	0	0.37	0.11	0	6	8.24	1.61	-0.76	88.76	104.17	1037.99	377.47	1158.63	502.89	1044.78	408.84	1148.94	407.4
25.859	0	0.09	0.1	0.03	0.29	0.03	2.97	0.9	0.62	0.4	94.05	48.09	-8.22	98.64	0.22	25.2	0.06	0.04	0.62	0.4	0.16	1.46	0	67.18	0.7	0	0.01	0.4	0.01	41.77	0.03	0	0.3	0.13	0	6	11.91	0.57	-1.5	89.09	104.37	1039.71	376.76	1160.28	500.93	1045.75	408.15	1150.12	409.22
25.892	0	0.08	0.09	0.03	0.35	0.03	2.18	1.52	0.7	0.48	95.63	49.28	-6.64	98.67	0.18	30.18	0.07	0.05	0.7	0.48	0.16	2.42	0	62.8	0.69	0	0.01	0.28	0.01	49.49	0.03	0	0.29	0.15	0	6	9.02	-0.48	-2.27	88.9	104.91	1041.28	374.87	1163.4	499.74	1047.17	406.71	1152.08	407.27
25.925	0	0.07	0.08	0.03	0.42	0.03	1.73	2.12	0.6	0.46	95.76	56.79	-5.81	98.57	0.14	36.37	0.07	0.06	0.6	0.46	0.15	1.68	0	60.37	0.6	0	0.02	0.32	0.01	51.45	0.03	0	0.31	0.18	0	6	8	0.83	-2.85	88.6	108.14	1042.72	372.95	1167.88	500.71	1047.97	406.54	1156.1	405
25.959	0	0.06	0.07	0.03	0.54	0.03	1.12	3.35	0.52	0.48	93.29	58.53	-3.82	98.72	0.14	43.34	0.08	0.06	0.52	0.48	0.14	1.49	0	54.28	0.53	0	0.04	0.48	0.02	55.8	0.03	0.01	0.28	0.26	0	6	11.06	-0.25	-2.53	89.08	106.68	1042.25	371.46	1168.42	501.55	1049.02	405.22	1155.7	404.01
25.992	0	0.06	0.06	0.03	0.65	0.03	0.95	4.16	0.44	0.69	91.68	66.98	-3.45	98.55	0.15	49.09	0.09	0.06	0.44	0.69	0.16	1.18	0	53.05	0.48	0	0.04	0.65	0.02	55.4	0.03	0.01	0.29	0.33	0	6	10.54	-0.9	-2.34	89.4	103.33	1043.09	370.06	1169.56	500.96	1051.93	402.8	1155.26	403.11
26.025	0	0.05	0.05	0.03	0.77	0.03	0.83	5.09	0.37	1.11	89.82	74.29	-3.2	98.09	0.15	54.48	0.1	0.05	0.37	1.11	0.24	1.47	0	52.06	0.45	0	0.03	0.66	0.02	55.1	0.03	0.17	0.28	0.29	0	6	10.73	2.3	-2.2	90.02	101.05	1042.13	369.5	1169.16	501.93	1052.6	402.12	1153.66	402.22
26.059	0	0.06	0.05	0.03	0.81	0.03	0.68	6.53	0.4	1.48	86.94	70.95	-2.18	97.86	0.21	55.75	0.14	0.05	0.4	1.48	0.37	3.09	0	48.7	0.51	0	0.03	0.84	0.03	60.13	0.03	0.52	0.28	0.29	0	6	12.2	2.88	-3.25	90.4	99.55	1038	367.08	1164.45	497.89	1048.18	399.59	1147.72	401.17
26.092	0	0.05	0.04	0.03	1.06	0.03	0.62	8.41	0.51	2.01	83.18	83.16	-2.42	98.29	0.28	63.89	0.19	0.07	0.51	2.01	0.45	4.84	0	49.32	0.52	0	0.03	0.75	0.03	58.46	0.03	0.76	0.27	0.32	0	6	17.52	1.73	-4.55	90.49	107.21	1036.14	367.14	1161.23	494.02	1040.45	402.5	1147.66	402.15
26.126	0	0.05	0.04	0.03	1.13	0.03	0.58	9.91	0.87	2.58	80.18	84.12	-2.15	96.98	0.37	65.57	0.25	0.08	0.87	2.58	0.38	6.4	0	48.51	0.59	0	0.03	1.41	0.06	61.01	0.03	0.17	0.27	0.29	0	6	15.86	4.65	-4.1	90.24	102.46	1030.99	367.13	1153.46	492.12	1036.96	400.55	1139.42	401.3
26.159	0	0.05	0.04	0.03	1.09	0.03	0.7	10.19	0.84	2.63	79.62	85.64	-3.13	97.85	0.66	64.28	0.29	0.11	0.84	2.63	0.39	5.88	0	51.27	0.67	0	0.03	0.9	0.07	62.73	0.04	0.04	0.27	0.28	0	6	18.89	2.92	-3.62	89.61	105.35	1028.61	367.42	1148.31	488.48	1032.02	400.47	1137.34	402.61
26.192	0	0.05	0.04	0.03	1.09	0.03	0.87	10.32	1.04	2.57	79.37	88.51	-4.46	97.47	1.04	63.82	0.3	0.16	0.82	2.57	0.39	3.68	0	54.92	0.85	0	0.02	0.62	0.06	63.09	0.04	0.02	0.27	0.21	0	6	15.78	3.74	-3.33	89.47	97.03	1024.79	368.24	1141.42	489.08	1031.35	400.49	1128.36	398.72
26.226	0	0.05	0.04	0.03	1.12	0.03	0.85	11.32	1.47	2.85	77.36	87.72	-4.36	98.02	1.47	63.85	0.42	0.22	0.72	2.85	0.42	2.27	0	53.95	0.98	0	0.02	0.48	0.07	65.06	0.04	0.01	0.26	0.15	0	6	17.95	2.48	-3.69	88.96	97.32	1020.93	368.1	1136.95	488.27	1026.75	401.03	1124.04	398.52
26.259	0	0.05	0.04	0.03	1.22	0.03	0.77	12.75	1.92	2.69	74.51	88.27	-3.95	97.49	1.92	66.01	0.4	0.35	0.54	2.69	0.41	1.02	0	52.43	0.94	0	0.01	0.28	0.06	65.55	0.04	0	0.27	0.12	0	6	14.27	3.7	-1.08	89.09	95.79	1015.12	368.59	1129.41	488.28	1022.83	398.63	1118.62	398.32
26.292	0	0.04	0.04	0.02	1.31	0.03	0.75	14.52	2.23	2.12	70.96	89.12	-3.83	95.68	2.23	67.38	0.43	0.59	0.58	2.12	0.36	0.43	0	52.13	0.8	0	0.01	0.18	0.05	67.26	0.03	0	0.27	0.17	0	6	9.43	6.51	0.47	89.27	94.16	1011.1	369.51	1123	486.48	1019.64	396.84	1113.78	399.07
26.326	0	0.04	0.03	0.02	1.5	0.03	0.93	16.02	1.97	1.7	67.97	94.6	-5.63	97.18	1.97	71.42	0.49	0.85	0.57	1.7	0.36	0.4	0	57.54	0.73	0	0.01	0.1	0.05	66	0.03	0	0.28	0.16	0	6	12.17	4.3	1.22	89.25	93.93	1008.65	368.91	1117.99	484.15	1016.53	396.28	1110.45	397.28
26.359	0	0.04	0.03	0.03	1.76	0.03	0.87	19.89	1.56	1.63	60.22	96.66	-5.84	97.73	1.56	76.68	0.49	0.98	0.71	1.63	0.52	0.63	0	58.51	0.68	0	0.01	0.06	0.05	67.33	0.03	0	0.29	0.13	0	6	9.19	3.19	0.78	89.12	94.74	1006.39	368.2	1113.33	479.52	1012.33	394.9	1107.06	396.08
26.392	0	0.03	0.02	0.03	2.15	0.03	0.92	25.27	1.32	1.04	49.73	98.37	-6.83	97.76	1.32	82.77	0.49	1.32	0.81	1.04	0.63	1.07	0	61.59	0.62	0	0.01	0.07	0.05	68.56	0.02	0	0.3	0.14	0	6	19.11	3.11	-0.39	88.89	95.57	1004.95	367.16	1111.08	477.92	1009.19	395.95	1104.76	396.09
26.426	0	0.03	0.02	0.03	2.58	0.03	1.15	27.61	1	0.99	47.39	99.36	-9.15	97.58	1	88.3	0.63	1.68	0.81	0.85	0.99	2.43	0	67.78	0.6	0	0	0.12	0.04	65.89	0.02	0	0.28	0.12	0	6	15.1	3.53	-0.3	89.12	93.55	1001.66	366.57	1107.94	477.23	1007.09	394.31	1100.63	395.3
26.459	0	0.03	0.02	0.03	2.82	0.03	1.16	30.13	0.97	1.24	44.87	99.53	-9.58	97.73	0.85	90.96	0.66	1.94	0.97	0.91	1.24	4.39	0	68.97	0.61	0	0	0.12	0.05	66.07	0.02	0	0.29	0.16	0	6	12.76	3.18	0.49	89.09	93.37	998.43	365.92	1103.64	475.8	1003.98	392.96	1097.35	393.6
26.493	0	0.03	0.02	0.03	3.1	0.03	1.47	35.18	0.92	1.06	39.82	99.74	-11.42	97.71	0.75	93.31	0.79	2.38	0.92	0.89	1.06	4.83	0	74.14	0.73	0	0	0.23	0.05	68.9	0.02	0	0.28	0.19	0	6	15.57	3.24	-0.18	88.74	93.78	997.1	364.56	1101.05	473.01	1001.33	392.48	1095.11	391.86
26.526	0	0.03	0.02	0.03	3.18	0.03	1.48	38.09	0.92	1.05	36.91	99.75	-11.55	97.24	0.62	93.61	0.81	2.81	0.92	0.87	1.05	4.41	0	74.31	1.04	0	0	0.31	0.05	71.3	0.02	0	0.27	0.22	0	6	10.03	4.19	-1.11	89.01	91.09	994.59	364.12	1097.88	471.43	999.23	391.93	1090.29	389.48
26.559	0	0.03	0.02	0.03	3.53	0.03	1.49	40.48	0.81	0.91	34.52	99.8	-11.83	97.65	0.58	95.7	0.85	3.79	0.81	0.77	0.91	5.11	0	74.95	1.44	0	0	0.2	0.04	70.68	0.02	0	0.28	0.2	0	6	12.14	3.37	0.4	89.05	91.05	992.86	364.15	1095.6	470.93	998.29	390.1	1089.32	391.88
26.593	0	0.03	0.02	0.03	3.71	0.03	1.56	44.97	0.65	1.05	30.03	99.83	-12.3	97.23	0.57	96.41	0.64	4.7	0.65	0.79	1.05	4.85	0	76.22	1.64	0	0	0.19	0.04	73.47	0.02	0	0.3	0.18	0	6	10.91	4.22	0.51	89	91.46	989.93	363.83	1092.66	471.04	995.23	390.19	1086.69	390.29
26.626	0	0.04	0.02	0.03	3.76	0.03	1.55	44.29	0.55	1.15	30.71	99.82	-12.38	96.32	0.55	95.86	0.7	5.49	0.53	0.53	1.15	5.44	0	75.89	1.86	0	0	0.11	0.04	72.6	0.02	0	0.28	0.17	0	6	8.2	5.67	1.07	88.73	91.61	987.36	362.3	1091.57	471.29	993.74	388.22	1085.35	388.77
26.659	0	0.03	0.02	0.03	3.38	0.03	1.54	38.66	0.51	1.31	36.34	99.77	-12.25	96.1	0.51	93.81	0.66	4.54	0.41	0.51	1.31	4.43	0	75.2	2	0	0	0.07	0.03	70.05	0.02	0	0.29	0.14	0	6	9.45	5.98	1.54	88.63	95.47	985.04	360.27	1093.14	472.97	991.79	387.85	1087.26	387.82
26.693	0	0.03	0.02	0.03	2.75	0.03	1.47	32.66	0.48	1.56	42.34	99.63	-11.72	93.23	0.48	89.97	0.72	2.59	0.39	0.49	1.56	3.07	0	73.16	2.11	0	0	0.09	0.02	69.6	0.01	0.01	0.29	0.14	0	6	9.81	8.89	2.05	89.56	96.96	985.82	360.38	1092.48	468.86	991.57	387.67	1088.49	390.26
26.726	0	0.04	0.02	0.03	2.14	0.03	1.62	23.93	0.44	1.83	52.15	99.38	-11.89	97.06	0.44	83.61	0.85	1.45	0.42	0.53	1.83	2.58	0	72.94	2.42	0	0	0.11	0.02	66.74	0.01	0.08	0.3	0.14	0	6	14.66	4.52	1.18	90.13	94.33	986.74	360.18	1093.1	472.15	992.9	387.65	1087.23	387.99
26.76	0	0.04	0.03	0.03	1.45	0.03	2.03	15.2	0.5	2.17	69.61	98.56	-12.34	93.26	0.49	72.37	1.13	0.81	0.5	0.6	2.17	2.43	0	73.52	2.29	0.01	0	0.08	0.02	65.07	0.02	0.04	0.3	0.12	0	6	6.42	8.86	1.32	89.26	96.67	987.22	358.81	1093.56	468.78	992.38	385.53	1089.06	386.07
26.793	0	0.05	0.04	0.03	1.24	0.03	2.45	11.73	0.58	1.92	76.54	98.14	-13.06	93.45	0.58	67.44	1.38	0.55	0.45	0.55	1.92	2.16	0	75.25	2.36	0.01	0	0.1	0.02	62.98	0.02	0.01	0.28	0.11	0	6	1.16	8.71	2.24	88.06	96.62	986.57	355.92	1096.24	468.75	994.11	382.72	1090.73	383.3
26.826	0	0.05	0.05	0.03	0.93	0.03	2.39	8.23	0.61	1.34	83.54	95.27	-11.63	94.92	0.61	58.7	1.22	0.37	0.35	0.39	1.34	1.89	0	72.01	2.26	0.01	0	0.1	0.02	62.44	0.02	0	0.26	0.12	0	6	6.1	7.36	2.56	88.41	99.75	987.02	353.21	1099.25	468.97	994.53	381.33	1094.28	382.22
26.86	0	0.06	0.06	0.03	0.71	0.02	2.44	5.35	0.58	1.22	89.3	89.38	-10.56	93.87	0.58	50.29	1.22	0.3	0.24	0.26	0.64	0.99	0	69.55	2.34	0.02	0.01	0.12	0.02	59.87	0.02	0	0.23	0.15	0	6	8.07	8.35	3.13	88.66	97.62	988.21	351.95	1101.94	470.31	997.98	379.62	1095.57	382.07
26.893	0	0.06	0.06	0.03	0.62	0.02	2.17	3.85	0.66	1.04	92.3	82.09	-9.22	96.26	0.66	46.3	1.04	0.28	0.19	0.18	0.34	0.62	0	65.98	2.52	0.02	0.01	0.18	0.02	55.52	0.02	0	0.21	0.17	0	6	9.14	5.76	4.03	88.71	97.31	988.63	349.37	1104.96	470.33	1000.47	377.93	1097.75	380.37
26.926	0	0.05	0.05	0.03	0.86	0.02	2.1	4.88	0.71	0.8	90.24	92.37	-10.03	97.28	0.71	56.13	0.8	0.44	0.16	0.1	0.19	0.49	0	68.24	3.32	0.01	0.01	0.24	0.02	51.43	0.03	0	0.19	0.16	0	6	10.69	4.11	3.39	88.81	98.29	988.93	348.19	1106.52	470.58	1000.41	378.36	1098.7	378.69
26.96	0	0.04	0.04	0.03	1.32	0.02	1.81	5.96	0.8	0.62	88.08	97.19	-10.37	95.85	0.8	68.29	0.62	0.94	0.16	0.06	0.15	0.43	0	69.12	3.72	0.02	0.01	0.26	0.02	43.76	0.03	0	0.16	0.13	0	6	9.85	6.31	4.08	88.53	100.88	989.61	346.49	1109.74	469.88	1001.7	378.81	1102.57	377.23
26.993	0	0.04	0.03	0.03	1.66	0.02	1.84	7.01	0.8	0.51	85.99	98.5	-11.16	95.98	0.8	74.27	0.51	1.92	0.16	0.03	0.14	0.48	0	71.1	4.36	0.02	0	0.34	0.02	40.96	0.03	0	0.15	0.1	0	6	13.32	6.13	4.05	88.67	101.97	991.17	344.48	1112.68	469.81	1003.4	377.75	1105.36	376.02
27.026	0	0.04	0.02	0.03	2.33	0.02	1.77	8.37	0.66	0.43	83.25	99.3	-11.94	92.43	0.66	82.37	0.43	3.95	0.15	0.01	0.13	0.45	0	72.6	5.74	0.02	0.01	0.4	0.03	35.6	0.03	0	0.13	0.08	0	6	17.79	9.49	3.95	89.07	102.31	993.7	343.73	1114.49	468.42	1005.42	378.25	1107.69	375.51
27.06	0	0.04	0.02	0.03	2.48	0.02	1.77	6.98	0.6	0.3	86.04	99.31	-12.07	93.31	0.6	82.66	0.3	5.42	0.15	0.01	0.13	0.49	0	72.52	6.74	0.01	0	0.34	0.03	29.16	0.03	0	0.11	0.06	0	6	16.25	8.82	4.68	88.98	102.07	995.46	342.93	1115.87	467.25	1007.66	375.62	1109.73	375.77
27.093	0	0.04	0.02	0.03	2.69	0.02	1.89	7.1	0.62	0.24	85.8	99.42	-12.67	88.03	0.62	83.48	0.24	6.8	0.15	0.01	0.14	0.67	0	73.87	7.42	0.01	0.01	0.34	0.04	27.4	0.03	0	0.11	0.05	0	6	13.09	12.03	6.02	88.96	99.52	996.75	342.31	1117.35	466.39	1011.4	373.52	1110.89	375.99
27.127	0	0.04	0.02	0.03	3.13	0.02	2	7.55	0.63	0.16	84.9	99.59	-13.36	93.45	0.63	86.14	0.13	8.6	0.21	0.01	0.16	1.1	0	75.7	7.9	0.01	0	0.48	0.05	24.52	0.04	0	0.11	0.05	0	6	14.52	8.71	5.5	88.8	103.29	997.03	340.52	1121.13	468.67	1011.16	372.93	1114.43	374.93
27.16	0	0.05	0.02	0.03	3.29	0.02	2.31	7.23	0.54	0.14	85.54	99.69	-14.44	88.47	0.54	86.76	0.1	9.39	0.19	0.01	0.14	1.21	0	78.49	8.54	0.01	0	0.48	0.08	22.07	0.04	0	0.09	0.05	0	6	14.47	11.81	4.54	89.45	96.88	1002.68	341.94	1123.3	467.79	1017.39	373.61	1114.27	374.09
27.193	0	0.04	0.02	0.03	3.16	0.02	2.42	6.63	0.57	0.11	86.74	99.72	-14.45	91.32	0.57	86.48	0.08	8.61	0.17	0.01	0.11	1.26	0	79.95	6.49	0.01	0	0.32	0.09	20.87	0.03	0	0.08	0.06	0	6	12.16	10.23	6.33	89.05	99.21	1004.24	342.36	1124.2	465.76	1018.92	372.6	1118.05	376.29
27.227	0	0.04	0.02	0.03	2.96	0.02	2.61	5.48	0.54	0.09	89.03	99.73	-14.78	91.95	0.54	85.57	0.04	7.64	0.16	0.01	0.09	1.07	0	81.45	5.78	0.01	0	0.29	0.15	17.93	0.03	0	0.06	0.07	0	6	14.24	9.82	5.86	89.28	99.04	1005.08	342.04	1125.94	466.97	1019.88	373.34	1118.89	375.67
27.26	0	0.04	0.02	0.03	2.88	0.02	2.87	5.25	0.52	0.08	89.5	99.78	-15.42	93.32	0.52	85.87	0.04	6.7	0.12	0.01	0.08	1.12	0	83.41	5.6	0.01	0	0.25	0.16	17.47	0.02	0	0.06	0.08	0	6	15.95	8.82	4.63	89.33	99.5	1007.52	342.94	1127.23	467.62	1020.54	374.21	1120.03	375.83
27.293	0	0.04	0.02	0.03	3.02	0.02	3.05	5.37	0.47	0.06	89.26	99.83	-15.84	95.03	0.47	87.24	0.02	6.77	0.1	0.01	0.06	0.73	0	85.46	4.5	0.01	0	0.17	0.22	16.65	0.02	0	0.05	0.08	0	6	14.55	7.25	5.39	89.56	98.05	1010.98	344.44	1127.47	465.23	1023.64	373.78	1121.63	377.43
27.327	0	0.04	0.02	0.03	3.57	0.02	3.52	5.59	0.4	0.06	88.82	99.91	-17.08	95.64	0.4	90.63	0.02	8.29	0.1	0.01	0.06	0.64	0	89.67	3.61	0	0	0.21	0.3	12.85	0.02	0	0.04	0.1	0	6	15.19	6.56	4.04	89.35	101.17	1011.7	344.84	1128.17	465.87	1021.8	374.76	1122.95	377.21
27.36	0	0.04	0.02	0.03	3.96	0.02	3.39	6.26	0.35	0.06	87.48	99.92	-17.03	95.58	0.35	92.54	0.02	9.47	0.08	0.01	0.06	0.65	0	89.71	3.3	0	0	0.21	0.3	12.7	0.02	0	0.04	0.08	0	6	15.42	6.63	3.94	89.38	101.12	1012.68	345.08	1128.75	465.8	1022.54	374.85	1123.62	377.41
27.393	0	0.04	0.02	0.03	3.91	0.02	3.64	5.68	0.34	0.05	88.65	99.93	-17.48	95.97	0.34	92.72	0.02	8.95	0.06	0.01	0.05	0.53	0	91.28	2.91	0	0	0.16	0.33	10.54	0.01	0	0.03	0.07	0	6	15.03	6.15	3.33	89.2	100.71	1013.07	345.17	1129.02	466.24	1022.56	374.89	1123.25	376.88
27.427	0	0.04	0.02	0.03	3.88	0.02	3.74	5.56	0.37	0.07	88.89	99.93	-17.51	97.21	0.37	91.91	0.02	9.35	0.05	0	0.07	0.84	0	91.76	2.26	0	0	0.1	0.39	10.37	0.01	0	0.03	0.06	0	6	17.47	4.25	1.93	89.31	101.21	1017.29	347.91	1128.62	462.85	1023.14	376.12	1124.24	380.77
27.46	0	0.04	0.02	0.03	3.51	0.02	3.74	5.03	0.39	0.07	89.93	99.92	-17.35	97.55	0.39	90.34	0.02	8.12	0.04	0.01	0.07	1.46	0	91.16	2.46	0	0	0.08	0.31	10.64	0.02	0	0.03	0.06	0	6	16.01	3.58	2.5	89.15	101.2	1017.41	347.71	1128.73	460.76	1023.68	376.58	1124.79	380.9
27.494	0	0.05	0.02	0.03	3.56	0.02	3.66	5.29	0.44	0.06	89.43	99.9	-17.1	97.92	0.44	88.86	0.02	9.67	0.04	0.01	0.06	4.33	0	90.09	2.98	0	0	0.05	0.28	11.77	0.02	0	0.03	0.07	0	6	18.12	2.74	1.63	88.81	97.27	1021.01	349.5	1128.6	462.88	1026.63	377.26	1123.89	378.96
27.527	0	0.05	0.02	0.03	3.61	0.02	3.74	5.38	0.39	0.06	89.23	99.89	-17.18	98.42	0.39	87.72	0.02	11	0.05	0.01	0.06	5	0	90.02	3.46	0	0	0.06	0.26	12.09	0.02	0	0.03	0.07	0	6	19.5	1.33	-0.97	87.47	100.29	1021.19	346.57	1131.51	456.89	1024.65	379.13	1124.94	378.28
27.56
27.594
27.627
27.66
27.694
27.727
27.761
27.794
27.827
27.861
27.894
27.927
27.961
27.994
28.027
28.061
28.094	0	0.12	0.01	0.01	0.05	12.72	0.51	0.09	38.84	1	74.56	80.3	20.8	98.41	4.36	2.62	0.23	3.62	38.84	0.23	1	2.74	0	38.71	2.87	0.19	0.08	71.98	0.28	0.25	0.21	0.01	37.67	0	0	6	19.03	1.37	-1.64	85.12	113.26	998.66	342.92	1178.43	538.44	1029.57	387.92	1142.83	388.99
28.128	0	0.11	0.01	0.01	0.05	15.65	1.25	0.09	39.86	0.66	68.69	79.78	17.39	97.08	4.94	3.14	0.18	4.68	38.79	0.17	0.66	3.07	0	56.04	4.41	0.26	0.08	71.63	0.31	0.21	0.38	0	39.86	0	0	6	6.64	4.49	0.66	81.4	104.8	999.86	344.42	1169.27	528.19	1031.9	383.84	1136.7	383.09
28.161	0	0.14	0.02	0.01	0.07	4.72	1.71	0.08	37	0.49	90.56	67.23	6.65	96.94	2.85	2.54	0.08	3.18	37	0.15	0.49	2.73	0	57.26	4.12	0.13	0.04	65.28	0.4	0.24	0.31	0	28.94	0	0	6	8.15	4.72	3.29	82.37	107.25	1000.66	345.02	1165.12	522.33	1031.2	382.75	1138.42	385.11
28.194	0	0.15	0.03	0.01	0.08	1.99	1.57	0.08	33.65	0.47	96.01	44.88	1.89	95.15	2.85	3.27	0.06	2.76	33.65	0.19	0.47	2.56	0	52.88	3.3	0.13	0.02	57.13	0.51	0.32	0.25	0	22.67	0	0	6	4.99	7.11	4.36	81.73	104.42	1001.99	345.3	1162.99	518.43	1033.12	380.29	1137.42	385.15
28.228	0	0.14	0.05	0.02	0.1	0.84	1.32	0.08	29.32	0.34	97.37	20.89	0	93.1	2.34	3.57	0.05	2.5	29.32	0.18	0.34	2	0	47.44	2.9	0.13	0.01	39.98	0.46	0.33	0.19	0	17.06	0	0	6	1.19	8.99	5.22	80.81	104.45	1001.4	344.39	1160.84	514.36	1032.5	378.39	1136.82	383.71
28.261	0	0.13	0.06	0.02	0.1	0.52	1.39	0.07	27.17	0.33	97.22	17.95	0	95.01	1.63	2.85	0.04	2.17	27.17	0.19	0.33	1.39	0	47.26	2.9	0.15	0.01	29.43	0.44	0.29	0.14	0	13.86	0	0	6	1.86	7.27	5.17	80.96	108.17	1001.6	343.49	1160.47	511.11	1030.53	379.84	1138.68	382.05
28.294	0	0.13	0.07	0.02	0.11	0.39	1.37	0.07	25.94	0.41	97.25	15.43	0	96.15	1.25	2.6	0.03	1.87	25.94	0.24	0.41	1.19	0	46.23	2.81	0.14	0.01	23.28	0.38	0.27	0.11	0	11.75	0	0	6	3.36	5.91	5.34	81.46	107.37	1001.73	342.93	1159.94	510.51	1030.83	378.71	1138.15	382.03
28.328	0	0.13	0.08	0.02	0.11	0.32	1.73	0.07	25.12	0.46	96.54	18.95	0	94.54	0.95	2.19	0.03	1.59	25.12	0.26	0.46	1.02	0	50.13	2.92	0.13	0.01	21.69	0.35	0.23	0.1	0	10.55	0	0	6	5.94	7.75	4.87	82.2	107.51	1002.48	343.91	1158.87	510.24	1030.26	379.66	1137.71	383.12
28.361	0	0.14	0.09	0.02	0.1	0.3	2.12	0.06	25.21	0.54	95.77	24.03	0	95.51	0.6	1.86	0.03	1.19	25.21	0.24	0.54	0.99	0	53.8	2.86	0.1	0.01	25.56	0.34	0.23	0.09	0	9.9	0	0	6	6.55	6.71	5.15	82.58	107.1	1003.36	344.06	1158.42	508.72	1030.87	379.84	1137.92	383.14
28.394	0	0.15	0.1	0.02	0.11	0.21	2.61	0.06	21.4	0.6	94.77	24.56	0	92.73	0.36	1.71	0.03	0.92	21.4	0.22	0.6	1.1	0	57.97	2.71	0.08	0.01	25.4	0.33	0.24	0.08	0	8.57	0	0	6	2.32	9.27	5	81.42	104.25	1003.35	345.02	1156.37	507.62	1031.14	378.4	1135.28	383.17
28.428	0	0.14	0.1	0.02	0.11	0.17	2.73	0.06	18.79	0.55	94.54	22.52	0	95.51	0.3	1.7	0.03	0.9	18.79	0.22	0.55	1.08	0	59.17	2.37	0.07	0.01	21.83	0.37	0.26	0.08	0	8.11	0	0	6	8.29	6.71	5.68	83.09	109.52	1003.75	345.35	1157.37	508.01	1029.88	380.93	1139.32	385.39
28.461	0	0.14	0.11	0.02	0.11	0.16	3.15	0.06	18.13	0.53	93.71	25.19	0	95.18	0.21	1.47	0.03	0.82	18.13	0.18	0.53	1.04	0	61.66	2.52	0.06	0.01	21.17	0.38	0.28	0.07	0	7.6	0	0	6	8.51	7.08	5.87	83.19	108.96	1003.96	345.71	1157.75	508.69	1030.61	381.2	1139.47	385.98
28.495	0	0.15	0.11	0.02	0.11	0.14	3.92	0.06	17.74	0.66	92.15	30.64	0	94.9	0.17	1.25	0.02	0.76	17.74	0.17	0.66	1	0	65.42	3.08	0.05	0.01	21.54	0.34	0.26	0.07	0	6.94	0	0	6	7.2	7.39	6.72	82.77	109.65	1003.17	345.35	1157.66	508.16	1030.61	380.76	1140.12	386.16
28.528	0	0.16	0.11	0.02	0.11	0.16	4.37	0.06	20.33	0.95	91.25	37.79	0	95.37	0.18	1.29	0.03	0.81	20.33	0.2	0.95	1.61	0	66.8	3.82	0.05	0.01	27.85	0.31	0.27	0.07	0	6.78	0	0	6	6.23	6.88	6.14	82.37	109.19	1003.4	345.03	1159.18	509.29	1031.15	381.21	1140.28	384.98
28.561	0	0.2	0.11	0.03	0.11	0.19	4.55	0.06	22.92	1.54	90.9	42.57	-0.96	96.01	0.19	1.07	0.03	0.77	22.92	0.22	1.54	2.31	0	66.69	5.1	0.07	0.01	38.88	0.27	0.26	0.07	0	6.67	0	0	6	4.16	6.09	5.98	81.72	107.98	1003.21	344.17	1160.26	509.67	1031.98	380.52	1139.93	383.39
28.595	0	0.21	0.12	0.03	0.11	0.19	5.11	0.06	25.39	2.24	89.79	49.67	-2.45	94.2	0.2	1.05	0.03	0.78	25.39	0.28	2.24	3.49	0	67.78	5.98	0.08	0.01	41.51	0.25	0.25	0.07	0	5.69	0	0	6	3.44	8.06	6.27	81.36	107.31	1003.85	343.86	1161.33	509.71	1033.45	380.03	1140.71	383.24
28.628	0	0.23	0.13	0.04	0.11	0.19	5.43	0.06	26.07	2.49	89.14	51.51	-3.46	94.42	0.24	0.93	0.03	0.76	26.07	0.36	2.49	4.67	0	68.01	8.03	0.09	0.01	43.04	0.22	0.23	0.07	0	5.42	0	0	6	4.02	7.86	6.29	81.38	107.81	1004.42	342.38	1163.46	510.02	1034.58	379.11	1142.35	382.14
28.661	0	0.22	0.14	0.04	0.11	0.15	5.46	0.06	23.71	1.9	89.07	44.97	-4.11	93.05	0.3	0.78	0.03	0.69	23.71	0.5	1.9	3.32	0	67.12	9.42	0.08	0.01	36.6	0.2	0.23	0.06	0	4.31	0	0	6	2.88	9.03	6.26	80.95	108.2	1005.6	342.09	1165.2	510.44	1035.89	378.1	1144.02	382.12
28.695	0	0.2	0.14	0.04	0.12	0.14	5.61	0.06	23.32	1.65	88.78	42.92	-3.64	94.63	0.34	0.74	0.03	0.67	23.32	0.73	1.65	2.24	0	66.46	11.65	0.09	0.01	30.17	0.16	0.21	0.05	0	3.74	0	0	6	4.92	7.65	8.05	81.62	105.97	1005.5	340.37	1167.39	511.01	1039.41	377.28	1145.29	381.91
28.728	0	0.2	0.14	0.04	0.12	0.13	5.28	0.06	22.27	1.42	89.43	37.31	-3.43	93.34	0.39	0.68	0.03	0.68	22.27	0.95	1.42	1.59	0	64.61	13.8	0.09	0.01	28.19	0.17	0.22	0.05	0	3.75	0	0	6	6.82	8.8	7.88	81.93	107.42	1006.52	340.58	1169.06	512.1	1040	378.25	1147.33	382.67
28.762	0	0.18	0.14	0.04	0.12	0.16	5.45	0.06	26.57	1.41	89.09	45.03	-0.02	93.49	0.48	0.68	0.04	0.69	26.57	1.38	1.41	0.9	0	64.28	13.73	0.09	0.01	21.78	0.17	0.25	0.06	0	3.62	0	0	6	6.24	8.68	8.6	81.64	107.93	1007.37	339.65	1171.74	512.23	1042.14	378.25	1150.01	382.13
28.795	0	0.17	0.14	0.03	0.12	0.17	4.49	0.06	27.54	1.45	91.03	40.82	0	92.99	0.5	0.69	0.04	0.66	27.54	1.45	1.23	0.86	0	61.17	10.95	0.08	0	18.47	0.2	0.28	0.06	0	3.67	0	0	6	8.81	9.08	8.23	82.31	107.56	1009.16	338.96	1174.25	513.57	1044.16	377.73	1151.63	382.06
28.828	0	0.15	0.14	0.03	0.12	0.16	2.99	0.06	25.73	1.37	94.02	26.4	0	92.92	0.54	0.88	0.04	0.7	25.73	1.37	1.04	0.82	0	54.84	7.45	0.09	0	11.63	0.26	0.32	0.06	0	3.78	0	0	6	7.47	9.13	8.14	82.11	105.46	1011.14	339.24	1175.02	512.84	1046.4	377.02	1151.76	381.69
28.862	0	0.14	0.14	0.03	0.12	0.15	1.87	0.06	24.96	1.42	96.26	14.68	0	90.42	0.68	1.08	0.04	0.66	24.96	1.42	0.98	0.75	0	46.48	5.61	0.11	0	6.68	0.34	0.42	0.06	0	3.67	0	0	6	7.62	10.77	9.26	82	104.71	1011.47	339.43	1175.28	512.09	1048.02	377.67	1152.62	382.37
28.895	0	0.13	0.14	0.03	0.12	0.17	1.27	0.06	26.5	1.67	97.46	10.08	0	92.47	0.57	1.19	0.04	0.59	26.5	1.67	0.89	1.05	0	39.59	4.32	0.14	0.01	4.07	0.42	0.49	0.07	0	4	0	0	6	6.91	9.46	9.77	81.55	106.16	1010.31	338.04	1176.77	512.99	1047.94	376.77	1153.99	381.74
28.928	0	0.13	0.14	0.03	0.12	0.18	1.04	0.06	27.8	2.18	97.91	8.57	0	89.16	0.58	1.36	0.04	0.55	27.8	2.18	1	1.36	0	36.07	3.27	0.15	0.01	2.65	0.52	0.53	0.08	0	4.08	0	0	6	11.23	11.47	9.44	82.46	108.27	1012.09	338.54	1178.21	513.41	1048.44	378.8	1156.62	383.04
28.962	0	0.13	0.14	0.03	0.12	0.26	0.71	0.06	28	2.7	98.58	7.27	2.26	90.91	0.54	1.25	0.05	0.44	33.66	2.7	1.01	1.74	0	28	2.84	0.24	0.01	2.36	0.6	0.59	0.1	0	4.24	0	0	6	9.7	10.49	9.47	82	109.65	1013.78	338.17	1180.63	513.62	1049.89	377.66	1159.42	383
28.995	0	0.13	0.14	0.03	0.12	0.28	0.65	0.06	26.41	3.06	98.7	7.05	3.55	94.77	0.44	1.26	0.05	0.4	34.82	3.06	0.92	2.19	0	26.41	2.15	0.25	0.01	2.22	0.67	0.64	0.09	0	4.31	0	0	6	11.41	7.52	8.28	82.84	108.99	1016.23	337.11	1185.03	515.54	1052.41	378.73	1161.38	380.71
29.028	0	0.13	0.13	0.03	0.12	0.24	0.47	0.06	21.4	3.23	99.05	3.72	4.03	90.92	0.42	1.31	0.05	0.37	31.45	3.23	1.02	2.05	0	21.4	1.83	0.3	0.01	2.2	0.88	0.77	0.1	0	4.57	0	0	6	11.93	10.48	7.36	82.72	109.09	1019.73	337.92	1188.75	518.26	1055.31	378.16	1164.33	382.14
29.062	0	0.13	0.13	0.03	0.12	0.21	0.34	0.06	15.85	3.15	99.31	2.03	5.04	92.87	0.39	1.31	0.05	0.33	29.22	3.15	0.94	2.14	0	15.85	1.76	0.26	0.01	2.38	1.37	0.96	0.1	0	4.73	0	0	6	10.72	9.16	6.94	82.53	109.48	1023.12	337.73	1191.65	517.4	1057.87	377.65	1167.29	381.27
29.095	0	0.13	0.13	0.03	0.12	0.19	0.32	0.06	14.94	3.61	99.36	1.54	4.35	92.92	0.39	1.31	0.04	0.32	26.66	3.61	0.83	1.8	0	14.94	1.9	0.25	0.01	2.34	1.49	1.01	0.09	0	4.8	0	0	6	10.67	9.12	7.48	82.92	107.39	1026.9	338.5	1193.37	515.89	1062.03	377.65	1169.34	381.87
29.129	0	0.14	0.13	0.03	0.12	0.23	0.27	0.06	11.1	4.05	99.46	1.5	7.31	93.42	0.38	1.37	0.04	0.35	30.17	4.05	0.58	1.78	0	11.1	2.04	0.2	0.01	2.15	2.58	1.46	0.09	0	4.92	0	0	6	7.49	8.74	7.93	81.75	110.45	1028.51	338.18	1195.8	514.61	1063.05	377.5	1173.43	381.43
29.162	0	0.14	0.13	0.03	0.13	0.19	0.25	0.07	10.1	3.57	99.51	1.08	6.19	93.96	0.55	1.84	0.04	0.47	26.62	3.57	0.54	1.76	0	10.1	1.97	0.19	0.01	2.04	3.78	1.79	0.09	0	4.97	0	0	6	7.32	8.28	6.87	81.87	110.37	1032.66	339.28	1198.61	514.99	1065.62	378.03	1175.94	381.66
29.195	0	0.14	0.13	0.03	0.13	0.15	0.25	0.07	10.58	2.65	99.5	0.88	4.35	93.91	0.65	2.17	0.04	0.56	23.35	2.65	0.4	1.31	0	10.58	2.11	0.17	0.01	2.12	3.97	1.83	0.09	0	4.7	0	0	6	7.49	8.32	7.66	82.03	109.65	1034.1	339.17	1199.76	514.07	1067.93	378.02	1177.51	381.88
29.229	0	0.14	0.13	0.03	0.14	0.13	0.23	0.07	9.57	2.13	99.54	0.71	3.7	93.9	0.86	2.87	0.04	0.72	21.27	2.13	0.33	1.27	0	9.57	2.09	0.15	0.01	1.96	6.42	2.29	0.09	0	4.59	0	0	6	8.2	8.33	7.9	82.21	110.12	1035.99	339.21	1201.84	514.4	1069.93	377.95	1179.95	382.53
29.262	0	0.14	0.13	0.03	0.15	0.1	0.23	0.08	10.37	1.81	99.53	0.53	0.83	94.26	1.11	3.58	0.04	0.76	16.23	1.81	0.28	0.96	0	10.37	2.36	0.14	0.01	1.99	6.83	2.32	0.08	0	4.23	0	0	6	7.83	8.01	7.67	81.99	111.13	1037.39	338.79	1203.93	514.53	1071.01	377.87	1182.06	381.98
29.295	0	0.14	0.13	0.03	0.16	0.09	0.24	0.08	10.96	1.54	99.52	0.52	0.05	92.64	1.2	4.13	0.04	0.81	15.43	1.54	0.25	0.88	0	10.96	2.41	0.13	0.01	2.25	7.75	2.4	0.08	0	4.06	0	0	6	7.92	9.34	7.87	81.91	110.9	1038.75	338.52	1205.86	514.62	1072.97	378.16	1183.81	381.75
29.329	0	0.14	0.13	0.03	0.17	0.1	0.27	0.08	13.3	1.61	99.45	0.68	0	93.44	1.24	5.16	0.04	0.89	16.89	1.61	0.29	1.2	0	13.3	2.68	0.13	0.01	2.28	8.44	2.56	0.09	0	3.75	0	0	0	8.26	8.72	8.16	81.98	110.65	1039.65	338.36	1207.41	515.14	1074.53	378.19	1185.12	381.91
29.362	0	0.14	0.13	0.03	0.17	0.1	0.28	0.09	13.64	1.53	99.44	0.74	0	92.41	1.29	5.61	0.04	0.97	17.7	1.53	0.36	1.34	0	13.64	2.86	0.12	0	2.32	8	2.47	0.08	0	3.63	0	0	0	8.25	9.5	8.19	82.01	109.31	1041.4	337.99	1209.31	515.96	1077.05	376.54	1186.21	382.11
29.395	0	0.14	0.13	0.03	0.17	0.11	0.29	0.09	13.87	1.27	99.42	0.93	0.5	91.72	1.21	5.94	0.04	0.9	20.76	1.27	0.5	1.38	0	13.87	2.72	0.11	0	2.63	7.96	2.45	0.08	0	3.46	0	0	0	11.07	9.98	8.1	83.12	107.7	1042.47	338.58	1209.01	515.27	1078.04	378.48	1185.68	382.2
29.429	0	0.14	0.14	0.03	0.17	0.12	0.33	0.08	15.35	1.33	99.34	1.2	0.36	92.19	1.24	5.47	0.04	0.65	22.86	1.33	0.58	1.07	0	15.35	2.48	0.09	0	2.63	7.87	2.26	0.06	0.01	2.92	0	0	0	11.97	9.66	7.54	84.03	107.29	1045.24	340.18	1209.46	514.52	1079.33	380.21	1186.59	382.9
29.462	0	0.15	0.14	0.03	0.17	0.1	0.33	0.08	15.61	1.6	99.34	1.05	0	95.73	1.19	4.72	0.05	0.44	20.77	1.6	0.54	0.71	0	15.61	2.22	0.09	0	2.73	8.03	2.08	0.07	0.07	2.63	0	0	0	13.91	6.45	8.24	85.32	109.38	1046.6	341.14	1209.92	514.43	1079.85	380.46	1189.11	385.31
29.496	0	0.15	0.15	0.03	0.17	0.08	0.36	0.08	17.24	1.85	99.28	0.97	0	97.47	1.21	4.54	0.05	0.33	17.99	1.85	0.37	0.4	0	17.24	2.01	0.07	0	2.92	8.87	1.81	0.06	0.1	2.16	0	0	0	11.68	3.75	7.97	84.71	110.51	1049.55	341.81	1213.35	515.15	1082.21	380.81	1192.62	385.42
29.529	0	0.16	0.15	0.03	0.17	0.08	0.36	0.08	17.04	2.42	99.28	0.92	0	97.15	1.44	4.15	0.06	0.26	17.44	2.42	0.32	0.42	0	17.04	1.57	0.07	0	2.93	9.09	1.66	0.06	0.05	1.87	0	0	0	11.75	4.35	7.39	84.83	108.99	1051.9	341.76	1214.31	514.16	1084.06	380.51	1192.98	384.53
29.562	0	0.16	0.15	0.03	0.18	0.07	0.34	0.08	15.88	2.9	99.33	0.77	0	95.16	1.61	4.09	0.07	0.21	16.05	2.9	0.24	0.34	0	15.88	1.21	0.07	0	2.43	9.38	1.55	0.06	0.02	1.76	0	0	0	9.87	7.11	7.46	83.74	108.45	1053.8	341.61	1216.96	514.68	1086.72	379.91	1195.07	384.31
29.596	0	0.17	0.16	0.03	0.18	0.07	0.35	0.07	16.1	3.17	99.3	0.79	0	95.76	1.78	3.88	0.08	0.17	16.1	3.17	0.18	0.21	0	16.16	0.89	0.06	0	2.02	10.77	1.35	0.06	0	1.37	0	0	0	10.04	6.42	4.63	83.91	109.07	1057.42	343.59	1217.44	515.01	1086.04	380.84	1195.06	384.31
29.629	0	0.17	0.16	0.03	0.18	0.07	0.34	0.07	15.59	3.33	99.32	0.75	0	94.2	1.86	3.98	0.07	0.14	15.59	3.33	0.15	0.19	0	15.94	0.71	0.05	0	1.96	11	1.26	0.06	0	1.37	0	0	0	9.14	8.06	5.35	83.57	109.92	1058.62	343.75	1217.49	513.14	1086.95	380.36	1196.78	384.85
29.662	0	0.17	0.16	0.03	0.19	0.07	0.34	0.07	15.19	3.48	99.32	0.71	0	95.37	2.04	3.95	0.07	0.14	15.19	3.48	0.15	0.15	0	15.68	0.61	0.05	0	1.84	11.25	1.15	0.07	0	1.32	0	0	0	9.44	6.87	5.69	83.84	107.7	1057.79	343.26	1216.54	512.41	1087.33	380.4	1194.97	383.95
29.696	0	0.17	0.16	0.03	0.19	0.07	0.33	0.07	15.33	3.84	99.34	0.7	0	95.63	1.8	4.17	0.07	0.16	15.38	3.84	0.15	0.14	0	15.33	0.55	0.05	0	2.11	11.11	0.99	0.07	0	1.27	0	0	0	9.14	6.57	6.07	83.8	107.46	1057.12	343.65	1215.54	512.54	1086.94	379.93	1194.29	384.82
29.729	0	0.18	0.15	0.03	0.2	0.07	0.34	0.08	16.08	4.67	99.32	0.8	0	93.56	2.09	5.51	0.08	0.18	16.48	4.67	0.15	0.22	0	16.08	0.49	0.06	0	2.26	12.38	0.92	0.07	0.09	1.23	0	0	0	10.57	8.62	5.87	84.74	106.19	1058.89	345.25	1214.98	512.65	1088.06	380.26	1194.06	386.71
29.763	0	0.19	0.16	0.04	0.2	0.07	0.33	0.08	15.27	5.36	99.33	0.83	0	93.82	2.07	5.23	0.11	0.17	17.71	5.36	0.16	0.32	0	15.27	0.45	0.06	0	2.57	13.15	0.65	0.07	0.49	1.16	0	0	0	11.55	8.4	4.5	85.41	104.68	1059.57	346.06	1215.02	513.31	1087.93	382.33	1192.55	385.9
29.796	0	0.21	0.16	0.04	0.22	0.08	0.32	0.08	14.29	5.52	99.36	0.91	0	93.39	2.09	5.25	0.15	0.18	17.91	5.52	0.17	0.38	0	14.29	0.41	0.06	0	2.51	16.47	0.58	0.07	0.28	1.16	0	0	0	11.12	8.76	3.8	85.12	106.97	1059.44	346.25	1214.42	512.41	1085.89	383.28	1192.84	385.3
29.829	0	0.2	0.15	0.04	0.23	0.08	0.3	0.08	13.27	5.94	99.4	1.04	0	88.05	2.24	6.17	0.15	0.17	19.36	5.94	0.13	0.4	0	13.27	0.34	0.06	0	1.56	16.93	0.6	0.06	0.03	1.26	0	0	0	5.7	12.02	5.7	82.77	104.62	1056.47	343.1	1211.79	508.22	1085.9	378.27	1190.43	382.55
29.863	0	0.2	0.15	0.04	0.24	0.09	0.28	0.08	11.5	5.74	99.45	1.23	0	91.8	2.25	6.87	0.17	0.16	20.57	5.74	0.13	0.35	0	11.5	0.31	0.05	0.01	1.4	17.98	0.5	0.06	0	1.29	0	0	0	8.33	9.93	4.45	83.81	106.86	1056.96	343.28	1209.55	506.02	1082.85	378.6	1189.66	382.14
29.896	0	0.19	0.15	0.04	0.24	0.09	0.28	0.08	11.67	5.37	99.45	1.18	0	95.24	2.22	7.27	0.18	0.16	21.07	5.37	0.12	0.37	0	11.67	0.29	0.05	0.01	1.41	16.88	0.46	0.06	0	1.33	0	0	0	8.45	7.02	5.35	83.99	108.39	1056.18	341.68	1209.76	504.18	1082.52	378.29	1190.88	380.81
29.929	0	0.19	0.15	0.04	0.23	0.1	0.26	0.08	10.79	5.21	99.48	1.24	0.48	95.21	1.95	7.37	0.18	0.16	21.68	5.21	0.12	0.4	0	10.79	0.23	0.05	0.01	1.04	17.07	0.51	0.05	0	1.39	0	0	0	10.92	7.05	4.05	85.29	103.61	1057.69	342.86	1208.47	505.35	1083.84	377.18	1187.35	381.75
29.963	0	0.19	0.14	0.04	0.23	0.09	0.25	0.08	10.19	4.14	99.51	1.09	0.24	95.87	1.77	6.96	0.17	0.16	20.46	4.14	0.16	0.63	0	10.19	0.22	0.04	0.01	1.89	16.49	0.47	0.05	0	1.62	0	0	0	10.46	6.27	2.83	85.06	106.51	1056.54	341.69	1207.19	503.03	1080.17	378.06	1186.67	378.92
29.996	0	0.18	0.15	0.04	0.21	0.08	0.23	0.08	9.56	2.97	99.54	0.8	0	94.44	1.21	6.16	0.16	0.18	17.59	2.97	0.19	0.8	0	9.56	0.18	0.04	0.01	1.8	14.92	0.47	0.05	0	1.64	0	0	0	9.5	7.84	3.46	84.58	105.65	1056.38	341.43	1206.45	501.81	1080.7	377.17	1186.33	378.85
30.029	0	0.16	0.14	0.04	0.21	0.07	0.2	0.08	8.27	2.02	99.59	0.68	0	93.99	0.92	6.81	0.15	0.24	16.15	2.02	0.24	0.64	0	8.27	0.12	0.04	0.01	1.08	13.98	0.48	0.04	0	1.77	0	0	0	9.24	8.25	3.28	84.36	105.7	1055.74	341.02	1205.86	501.95	1079.93	375.91	1185.59	378.76
30.063	0	0.16	0.14	0.04	0.2	0.07	0.19	0.08	7.85	1.62	99.6	0.55	0	93.71	0.67	6.93	0.13	0.27	13.99	1.62	0.27	0.5	0	7.85	0.09	0.04	0.01	0.96	13.19	0.46	0.04	0	2.07	0	0	0	11.75	8.5	2.99	85.2	107.92	1054.61	341.1	1204.6	501.92	1077.42	377.08	1185.32	379.1
30.096	0	0.15	0.14	0.03	0.19	0.06	0.18	0.08	6.98	1.17	99.61	0.47	0	95.63	0.5	6.39	0.12	0.38	12.9	1.17	0.27	0.4	0	6.98	0.07	0.04	0.01	0.52	12.18	0.46	0.03	0	2.14	0	0	0	12.67	6.57	2.16	85.94	106.78	1053.66	341.69	1201.73	501.01	1075.32	377.53	1182.1	378.8
30.13	0	0.15	0.14	0.03	0.19	0.06	0.17	0.08	6.41	1.2	99.63	0.41	0	91.57	0.46	6.38	0.13	0.48	12.36	1.2	0.26	0.48	0	6.41	0.06	0.04	0.01	0.55	10.72	0.5	0.03	0	2.38	0	0	0	9.09	10.07	3.05	84.27	105.46	1050.94	340.95	1197.28	497.19	1073.2	375.68	1178.64	377.55
30.163	0	0.15	0.14	0.03	0.18	0.07	0.17	0.08	5.79	1.32	99.63	0.42	0	94.38	0.45	6.13	0.14	0.58	13.22	1.32	0.29	0.54	0	5.79	0.04	0.04	0.01	0.61	10.32	0.53	0.03	0	2.43	0	0	0	12.3	7.89	3.74	86.04	102.78	1050.2	341.73	1195.12	497.1	1073.55	376.35	1176.3	378.9
30.196	0	0.15	0.14	0.03	0.18	0.07	0.17	0.08	5.21	1.34	99.64	0.44	0.69	94.59	0.44	5.74	0.14	0.68	14.41	1.34	0.33	0.72	0	5.21	0.04	0.04	0.01	0.65	9.75	0.59	0.03	0	2.48	0	0	0	12.28	7.7	3.1	86.07	102.56	1049.26	342.3	1192.93	496.95	1071.59	376.04	1174.1	379.2
30.23	0	0.14	0.13	0.03	0.17	0.08	0.15	0.08	3.71	1.65	99.65	0.44	2.33	93.63	0.42	6.36	0.13	0.82	16.32	1.65	0.43	0.86	0	3.71	0.03	0.04	0.01	0.73	7.79	0.73	0.02	0	2.86	0	0	0	9.8	8.56	2.42	85.03	101.44	1047.64	343.51	1189.52	496.15	1069.1	376.06	1170.47	379.5
30.263	0	0.13	0.13	0.03	0.17	0.09	0.15	0.08	3.68	2.01	99.66	0.42	3.04	93.79	0.34	6.93	0.12	1.05	17.9	2.01	0.56	1.14	0	3.68	0.03	0.03	0.01	0.97	5.68	0.74	0.02	0	2.96	0	0	0	8.2	8.43	1.6	84.7	100.75	1044.62	342.26	1184.69	492.32	1064.85	374.67	1165.57	377.15
30.296	0	0.13	0.12	0.03	0.18	0.08	0.14	0.09	3.79	2.09	99.65	0.33	1.54	96.77	0.33	9.16	0.09	1.44	15.2	2.09	0.7	0.9	0	3.79	0.04	0.03	0.01	2.81	3.18	0.76	0.02	0	3.07	0	0	0	14.76	5.01	2.3	88.35	101.39	1042.5	344.67	1179.9	492.32	1061.55	378.65	1162.94	379.61
30.33	0	0.13	0.11	0.03	0.19	0.07	0.13	0.11	7.01	2.52	99.61	0.34	0	95.93	0.34	12.6	0.08	1.93	13.36	2.52	0.94	1.06	0	3.98	0.06	0.02	0.01	7.01	1.44	0.67	0.02	0	3.11	0	0	0	10.38	6.2	2.81	86.29	101.3	1038.23	346.87	1174.5	492.3	1057.19	379.47	1158.47	381.31
30.363	0	0.13	0.1	0.02	0.24	0.05	0.12	0.14	8.32	2.81	99.52	0.86	0	95.19	0.33	18.03	0.08	2.6	8.32	2.81	0.87	0.83	0	4.28	0.09	0.03	0.01	15.49	0.95	0.58	0.02	0	2.88	0	0	0	7.42	7.07	1.92	85.42	99.32	1035.55	349.05	1168.52	490.68	1053.14	380.76	1152.46	381.53
30.396	0	0.14	0.09	0.02	0.29	0.04	0.11	0.17	4.97	2.14	99.42	1.68	0	94.48	0.3	22.6	0.09	3.76	4.97	2.14	0.71	0.58	0	4.04	0.11	0.03	0.01	20.09	0.65	0.58	0.02	0	2.54	0	0	0	11.6	7.8	0.61	88.07	96.01	1033.18	351.79	1162.89	490.93	1049.81	383.53	1145.83	383.8
30.43	0	0.1	0.07	0.02	0.45	0.04	0.09	0.29	3.61	1.52	99.1	1.56	0	94.6	0.26	34.19	0.1	4.73	3.61	1.52	0.58	0.97	0	3.99	0.11	0.03	0.02	7.58	0.44	0.56	0.02	0	2.22	0	0	0	6.31	7.68	-0.97	86.87	91.33	1026.79	353.22	1151.86	485.99	1042.33	383.7	1133.65	382.93
30.463	0	0.07	0.05	0.02	0.87	0.03	0.07	0.64	1.71	0.83	98.26	4.69	0	95.33	0.33	51.66	0.1	6.22	1.42	0.83	0.23	0.41	0	4.19	0.14	0.02	0.02	3.33	0.41	0.69	0.01	0	1.71	0	0	0	16.21	6.92	-0.52	88.89	98.73	1027.47	356.17	1145.84	480.13	1036.2	386.3	1134.89	388.97
30.497	0	0.06	0.03	0.02	1.93	0.03	0.05	1.67	1.35	0.45	96.15	19.94	0	95.31	0.44	70.95	0.1	9.91	0.61	0.45	0.17	0.43	0	5.09	0.23	0.02	0.02	1.15	0.29	0.92	0.01	0	1.35	0	0	0	7.99	6.95	-1.81	88.49	93.35	1023.74	359.87	1138.59	479.14	1032.51	388.97	1125.85	389.21
30.53	0	0.05	0.02	0.02	2.88	0.03	0.05	2.7	1.09	0.32	94.23	36.05	0	97.26	0.64	79	0.11	13.18	0.62	0.32	0.18	0.67	0	7.21	0.28	0.02	0.02	0.79	0.21	1.2	0.02	0	1.09	0	0	0	6.15	4.14	-2.74	88.32	88.26	1018.11	363.65	1128.21	477.76	1026.49	392.07	1114.74	390.68
30.563	0	0.06	0.02	0.02	3.54	0.03	0.05	3.48	0.97	0.32	92.91	44.12	0	98.12	0.78	81.83	0.11	15.94	0.54	0.32	0.18	0.73	0	8.57	0.25	0.01	0.01	0.54	0.18	1.7	0.02	0	0.97	0	0	0	14.36	2.22	-2.34	88.27	92.61	1014.94	368.2	1122.42	478.44	1019.97	396.7	1112.57	397.96
30.597	0	0.06	0.02	0.03	4.16	0.03	0.06	4.33	0.87	0.36	91.34	55.05	0	98.14	0.87	84.34	0.13	17.87	0.71	0.24	0.36	1.46	0	11.52	0.23	0.01	0.01	0.3	0.1	2.63	0.02	0	0.72	0	0	0	16.7	2.17	-1.44	88.14	94.28	1009.85	373.26	1116.77	483.15	1014.38	401.37	1108.63	403.79
30.63	0	0.06	0.02	0.03	3.31	0.03	0.06	3.35	1.12	0.45	93.29	46.18	0	98.5	1.12	80.61	0.14	14.75	0.64	0.18	0.45	1.26	0	10.82	0.17	0.01	0.01	0.09	0.08	2.85	0.02	0.07	0.65	0	0	0	13.82	1.08	-0.21	88.35	94.03	1005.25	379.26	1111.01	487.51	1010.27	405.19	1104.15	410.64
30.663	0	0.05	0.03	0.03	1.94	0.03	0.07	1.82	1.47	0.92	96.12	31.26	0	97.7	1.47	72.26	0.18	7.79	0.51	0.16	0.92	1.02	0	11.27	0.14	0.01	0.01	0.06	0.06	2.78	0.02	1.44	0.5	0.07	0	0	9.38	3.26	1.02	88.79	92.6	1000.31	387.47	1104.04	493.53	1006.02	411.28	1098.34	418.5
30.697	0	0.05	0.05	0.03	0.95	0.03	0.1	0.8	1.81	2.09	98.09	11.83	0	95.34	1.81	55.76	0.23	3.59	0.35	0.18	2.09	1.11	0	12.58	0.12	0.02	0.01	0.04	0.04	3.12	0.02	1.23	0.36	0.33	0	0	0.35	6.91	2.58	87.9	92.38	995.98	394.45	1097.6	497.58	1001.9	416.92	1094.05	423.46
30.73
30.764
30.797
30.83
30.864
30.897
30.93
30.964
30.997
31.03
31.064
31.097
31.131
31.164
31.197
31.231
31.264
31.297
31.331
31.364
31.397
31.431
31.464
31.498
31.531
31.564
31.598
31.631
31.664
31.698
31.731
31.765
31.798
31.831
31.865
31.898
31.931
31.965
31.998
32.031
32.065
32.098
32.132
32.165
32.198
32.232
32.265
32.298
32.332
32.365
32.398
32.432
32.465
32.499
32.532
32.565
32.599
32.632
32.665
32.699
32.732
32.766
32.799
32.832
32.866
32.899
32.932
32.966
32.999
33.032
33.066
33.099
33.133
33.166
33.199
33.233
33.266
33.299
33.333
33.366
33.399
33.433
33.466
33.5
33.533
33.566
33.6
33.633
33.666
33.7
33.733
33.767
33.8
33.833
33.867
33.9
33.933
33.967
34
34.033
34.067
34.1
34.134
34.167
34.2
34.234
34.267
34.3
34.334
34.367
34.4
34.434
34.467
34.501
34.534
34.567
34.601
34.634
34.667
34.701
34.734
34.768
34.801
34.834
34.868
34.901
34.934
34.968
35.001
35.034
35.068
35.101
35.135
35.168
35.201
35.235
35.268
35.301
35.335
35.368
35.401
35.435
35.468
35.502
35.535
35.568
35.602	0	0.14	0.15	0.02	0.18	0.06	0.61	0.09	8.7	4.75	98.78	0.59	0	92.3	8.23	1.23	4.75	0.95	8.7	0.42	0.11	0.14	0	19.49	1.22	1.98	0.07	8.11	0.7	0.01	0.07	3.26	4.15	0	0	0	21.62	-9.58	4.32	89.42	95.3	1022.84	396.33	1164.69	551.19	1048.43	431.04	1143.67	434.31
35.635	0	0.2	0.19	0.02	0.19	0.08	0.43	0.07	8.79	4.34	99.14	0.37	0	98.23	4.34	0.5	12.63	0.82	12.74	2.53	0.23	0.17	0	8.79	0.32	2.23	0.05	3	1.13	0.01	0.01	2.16	3.96	0	0	0	5.6	1.91	-1.37	83.22	96.39	1012.85	395.62	1153.18	546.34	1033.09	430.55	1129.38	426.16
35.668	0	0.19	0.19	0.02	0.18	0.07	0.32	0.07	5.5	3.79	99.35	0.33	0	97.96	3.79	0.63	10.66	0.65	11.46	2.38	0.24	0.13	0	5.5	0.18	2.29	0.06	2.25	1.11	0.02	0.01	1.89	3.24	0	0	0	11.18	-2.65	-2.36	85.86	99.48	1014.6	397.74	1151.5	544.3	1030.71	434.02	1130.05	428.73
35.702	0	0.18	0.19	0.02	0.17	0.06	0.3	0.07	6.15	2.88	99.4	0.33	0	97.79	2.88	0.77	8.98	0.57	10.65	2.28	0.22	0.14	0	6.15	0.17	1.75	0.08	2.07	1	0.02	0.01	1.7	2.77	0	0	0	9.84	-3.06	-2.28	85.41	98.04	1014.37	398.6	1149.86	543.02	1030.55	433.7	1128.52	429.93
35.735	0	0.17	0.19	0.02	0.17	0.06	0.3	0.06	7.21	2.48	99.4	0.33	0	98.25	2.2	0.81	8.05	0.53	11.41	2.48	0.26	0.13	0	7.21	0.2	1.49	0.08	1.49	0.94	0.03	0.01	7.12	2.68	0	0	0	12.19	1.85	-0.07	86.93	97.54	1014.62	400.52	1147.77	543.25	1031.63	435.35	1129.09	431.39
35.769	0	0.17	0.19	0.02	0.16	0.06	0.29	0.06	7.66	2.39	99.42	0.33	0	97.38	1.75	0.82	7.3	0.43	11.64	2.39	0.2	0.11	0	7.66	0.23	1.22	0.09	2.4	0.87	0.04	0.01	4.67	2.63	0	0	0	8.44	-3.92	-1.34	84.67	98.56	1014.47	400.82	1148.48	544.13	1030.35	435.38	1128.81	430.89
35.802	0	0.17	0.19	0.02	0.16	0.07	0.32	0.06	8.97	2.62	99.35	0.39	0	96.59	1.77	0.85	7.6	0.55	13.56	2.62	0.21	0.12	0	8.97	0.26	1.29	0.09	2.55	0.66	0.03	0.01	10.32	2.61	0	0	0	6.21	-5.28	-3.18	84	94.04	1014.01	400.04	1147.85	542.32	1030.81	434.54	1124.73	429.79
35.835	0	0.19	0.19	0.02	0.16	0.09	0.38	0.06	10.52	3.52	99.25	0.58	0	98.15	1.69	0.87	8.23	0.5	17.44	3.52	0.27	0.1	0	10.52	0.28	1.39	0.1	2.67	0.77	0.04	0.01	12.94	2.47	0	0	0	8.65	-2.16	-1.98	85.06	96.99	1015.65	401.31	1149.33	543.8	1031.71	435.64	1128.64	431.93
35.869	0	0.21	0.2	0.02	0.17	0.1	0.43	0.06	11.76	6.19	99.14	0.82	0	98.47	1.42	0.83	9.19	0.38	21.02	6.19	0.39	0.13	0	11.76	0.26	1.36	0.1	2.52	0.87	0.04	0.01	10.03	2.39	0	0	0	7.74	-1.18	-3.54	84.47	95.64	1015.19	400.54	1149.36	543.07	1031.11	435.77	1126.6	430.5
35.902	0	0.22	0.19	0.02	0.17	0.14	0.42	0.06	10.82	7.49	99.16	1.04	0	98.64	1.44	1.18	9.39	0.25	25.38	7.49	0.51	0.21	0	10.82	0.3	1.63	0.14	1.46	1.02	0.05	0.01	0.5	2.77	0	0	0	5.66	0.57	0.03	83.54	90.97	1011.69	399.67	1145.46	543.19	1032.37	431.31	1123.33	430.62
35.935	0	0.23	0.18	0.02	0.16	0.14	0.36	0.06	9.1	9.1	99.28	0.87	0	98.58	1.27	1.26	8.36	0.18	24.55	10.35	0.54	0.31	0	9.1	0.36	1.67	0.12	0.81	1.15	0.05	0.01	0.02	3.04	0	0	0	8.43	0.81	-0.69	83.78	96.75	1009.7	396.68	1147.27	544.51	1028.84	431.35	1125.52	427.6
35.969	0	0.24	0.18	0.02	0.15	0.12	0.31	0.06	7.95	7.95	99.38	0.67	0	96.46	1.19	1.1	7.02	0.15	22	13.04	0.49	0.41	0	7.95	0.37	1.83	0.09	0.49	1.26	0.05	0.01	0.01	3.24	0	0	0	6.66	5.48	-0.14	82.75	95.39	1008.3	395.21	1146.71	543.68	1029.02	429.45	1124.36	426.26
36.002	0	0.25	0.17	0.02	0.15	0.1	0.26	0.06	6.72	6.72	99.47	0.5	0.14	95.56	1.27	0.87	5.52	0.11	19.26	16.01	0.36	0.35	0	6.72	0.34	1.93	0.08	0.36	1.44	0.06	0.01	0	3.33	0	0	0	2.95	6.66	0.72	81.13	92.22	1006.55	392.89	1146.05	542.37	1030.05	425.78	1122.25	424.06
36.035	0	0.25	0.16	0.02	0.14	0.08	0.22	0.06	5.38	5.38	99.51	0.33	0	98.18	1.59	0.92	4.21	0.12	14.66	16.58	0.28	0.26	0	5.38	0.31	2.16	0.06	0.35	1.68	0.06	0.01	0	3.29	0	0	0	4.95	2.07	1.26	81.15	97.41	1004.14	387.77	1150.11	543.17	1028.65	424.64	1125.94	419.92
36.069	0	0.25	0.16	0.02	0.14	0.09	0.21	0.06	4.49	4.49	99.5	0.34	0.55	98.1	1.83	0.79	3.49	0.09	15.87	17.95	0.25	0.17	0	4.49	0.25	2.19	0.05	0.31	1.85	0.07	0.01	0	3.44	0	0	0	10.4	2.28	0.96	84.05	96.81	1007.39	389.11	1150.64	543.68	1030.56	424.28	1127.36	422.73
36.102	0	0.22	0.16	0.02	0.14	0.09	0.2	0.06	3.88	3.88	99.56	0.35	1.63	98.48	2.06	0.76	2.9	0.09	17.05	15.26	0.21	0.12	0	3.88	0.21	2.27	0.04	0.33	1.96	0.07	0.01	0	3.54	0	0	0	7.75	1.14	1.76	82.71	96.82	1007.27	387.75	1152.09	542.82	1031.82	423.67	1128.6	421.02
36.136	0	0.19	0.15	0.02	0.14	0.11	0.19	0.06	3.01	3.01	99.62	0.4	3.46	98.24	1.93	0.77	2	0.1	19.66	11.42	0.18	0.08	0	3.01	0.16	2.17	0.03	0.27	2.23	0.09	0	0	3.45	0	0	0	11.66	1.89	1.17	84.75	98.98	1009.27	388.67	1151.74	542.36	1031.12	423.71	1130.09	422.79
36.169	0	0.17	0.15	0.02	0.13	0.09	0.18	0.06	2.67	2.67	99.64	0.33	2.96	97.58	1.69	0.64	1.54	0.12	17.45	8.02	0.15	0.07	0	2.67	0.13	2	0.02	0.23	2.54	0.1	0	0	3.46	0	0	0	10.07	3.51	1.32	84.23	97.55	1010.55	389.01	1151.61	540.7	1032.55	423.67	1130.09	422.4
36.202	0	0.15	0.15	0.02	0.13	0.09	0.17	0.06	2.56	2.56	99.66	0.33	2.73	97.05	1.57	0.59	1.3	0.16	16.5	6.03	0.13	0.07	0	2.56	0.14	1.83	0.02	0.37	2.55	0.11	0	0	3.46	0	0	0	10.03	4.53	1.48	84.21	97.91	1010.18	388.68	1151.45	540.13	1032.25	424.03	1130.14	421.87
36.236	0	0.15	0.15	0.02	0.13	0.1	0.17	0.06	2.11	2.11	99.67	0.34	3.74	97.39	1.57	0.66	0.91	0.19	17.54	4.92	0.14	0.08	0	2.11	0.16	1.94	0.03	0.59	3.08	0.11	0	0	3.72	0	0	0	9.84	3.9	0.98	84.37	97.94	1010.98	389.05	1150.23	538.57	1031.63	423.55	1129.55	421.81
36.269	0	0.14	0.15	0.02	0.13	0.1	0.17	0.06	2.2	2.2	99.67	0.37	4.08	97.41	1.46	0.73	0.78	0.28	18.69	3.77	0.14	0.09	0	2.2	0.21	1.77	0.03	1.24	2.91	0.12	0	0	3.67	0	0	0	13.23	3.87	1.14	86.51	96.07	1010.75	389.7	1149.02	538.87	1031.96	424.48	1128.02	422.85
36.302	0	0.14	0.14	0.02	0.13	0.12	0.16	0.06	3.47	2.02	99.67	0.44	4.79	92.3	1.05	0.68	0.59	0.29	20.58	3.66	0.18	0.1	0	2.02	0.27	1.67	0.04	3.47	2.78	0.12	0	0.01	3.82	0	0	0	7.01	9.58	1.76	83.52	93.66	1010.43	390.3	1144.83	534.69	1031.45	421.53	1125.11	422.67
36.336	0	0.14	0.14	0.02	0.12	0.13	0.15	0.06	5.2	1.35	99.7	0.49	5.38	94.13	0.69	0.73	0.33	0.36	20.35	3.1	0.23	0.1	0	1.35	0.36	1.31	0.06	5.2	2.8	0.14	0	0.01	4.45	0	0	0	7.7	8.13	3.14	84.28	90.92	1010.12	389.85	1143.4	532.61	1032.88	421.13	1123.8	422.34
36.369	0	0.14	0.13	0.02	0.12	0.12	0.15	0.06	7.43	1.3	99.71	0.52	4.65	95.22	0.61	0.73	0.29	0.42	18.99	2.69	0.24	0.08	0	1.3	0.52	1.07	0.07	7.43	2.26	0.13	0.01	0	4.74	0	0	0	8.41	7.05	4.49	84.58	89.9	1008.59	388.49	1143.85	532.54	1033.76	421.43	1123.66	421.3
36.402	0	0.14	0.13	0.02	0.12	0.12	0.14	0.06	9.19	1.09	99.72	0.54	4.35	94.01	0.5	0.72	0.18	0.51	17.82	2.48	0.24	0.07	0	1.09	0.83	0.98	0.08	9.19	2	0.13	0.01	0	5.2	0	0	0	5.32	8.23	5.66	82.92	89.93	1008.18	387.97	1144.14	532.1	1034.54	419.77	1124.46	421.4
36.436	0	0.15	0.13	0.02	0.12	0.12	0.14	0.06	12.63	1.05	99.7	0.68	3.38	90.8	0.46	0.68	0.1	0.65	17.66	2.38	0.27	0.07	0	1.05	1.56	0.78	0.1	12.63	1.69	0.11	0.01	0	5.13	0	0	0	6.52	10.55	5.65	82.97	91.63	1007.75	387.43	1143.5	531.61	1033.29	418.75	1124.87	421.73
36.469	0	0.17	0.13	0.02	0.12	0.13	0.14	0.06	19.35	1.15	99.66	1.39	2.42	94.4	0.48	0.62	0.1	0.83	19.35	2.55	0.3	0.07	0	1.15	2.47	0.74	0.11	20.96	1.45	0.09	0.01	0	5.44	0	0	0	6.12	7.88	5.71	82.67	93.37	1006.01	386.59	1144.05	532.55	1031.85	419.31	1125.2	420.83
36.503	0	0.22	0.12	0.02	0.11	0.18	0.15	0.06	24.03	1.22	99.56	7.63	0.93	94.8	0.5	0.57	0.07	1.05	24.03	2.51	0.43	0.08	0	1.22	3.65	0.57	0.09	38.28	1.04	0.08	0.01	0	5.92	0	0	0	8.51	7.48	5.96	83.55	91.83	1005.13	385.39	1144.25	533.44	1032.4	418.26	1124.2	420.4
36.536	0	0.21	0.12	0.02	0.11	0.22	0.16	0.06	26.16	1.35	99.56	7.04	3.03	94.38	0.47	0.59	0.06	1.12	26.16	2.8	0.45	0.09	0	1.35	4.3	0.47	0.08	35.06	0.82	0.07	0.01	0	6.57	0	0	0	6.59	7.9	6.98	82.55	94.31	1005.33	385.31	1145.88	533.6	1032.94	418.32	1127.22	421.08
36.569	0	0.21	0.11	0.02	0.11	0.28	0.17	0.06	30.25	1.48	99.43	8.99	4.89	93.38	0.56	0.51	0.06	1.32	30.25	3.08	0.41	0.09	0	1.48	5.48	0.53	0.07	34.27	0.77	0.07	0.02	0	6.81	0	0	0	5.18	8.77	7.92	81.82	94.73	1004.05	384.16	1146.26	533.8	1033.05	416.77	1127.69	420.89
36.603	0	0.18	0.11	0.02	0.11	0.33	0.17	0.06	23.95	1.95	99.34	4.58	7.78	94.07	0.63	0.45	0.04	1.39	31.6	3.2	0.41	0.1	0	1.95	7.12	0.48	0.07	23.95	0.58	0.06	0.02	0	7.41	0	0	0	7.97	8.18	7.4	82.95	93.93	1004.61	384.94	1146.5	535.51	1033.41	417.37	1127.22	421.97
36.636	0	0.16	0.11	0.03	0.11	0.32	0.18	0.06	18.44	1.99	99.36	2.8	8.55	96.66	0.65	0.45	0.04	1.49	30.73	3.14	0.32	0.09	0	1.99	8.19	0.5	0.05	18.44	0.52	0.05	0.03	0	7.58	0	0	0	12.85	5.18	4.65	85.71	94.83	1005.3	384.82	1144.63	534.44	1030.27	418.06	1125.07	420.59
36.669	0	0.17	0.1	0.03	0.11	0.31	0.18	0.06	22.45	2.4	99.39	3.22	7.11	89.51	0.78	0.41	0.03	1.45	28.54	3.16	0.26	0.11	0	2.4	9.64	0.46	0.06	22.45	0.41	0.04	0.03	0	8.31	0	0	0	9.34	11.28	6.62	84.16	89.83	1006.47	386.45	1142.69	531.41	1033.79	418.41	1123.56	421.57
36.703	0	0.16	0.09	0.02	0.1	0.31	0.17	0.06	23.45	3.09	99.38	2.85	6.99	91.87	0.97	0.42	0.03	1.5	25.97	3.11	0.25	0.14	0	3.09	9.9	0.4	0.06	23.45	0.26	0.03	0.05	0	9.71	0	0	0	7.78	9.87	6.21	83.55	93.32	1005.64	386.14	1142.47	530.8	1031.32	418.66	1124.61	420.96
36.736	0	0.18	0.09	0.02	0.1	0.25	0.17	0.06	22.91	2.78	99.49	3.98	3.92	95.87	1.08	0.44	0.03	1.41	22.91	2.78	0.19	0.15	0	3.21	9.47	0.35	0.06	30.81	0.22	0.03	0.05	0	9.46	0	0	0	12.38	6.28	5.17	86.31	92.14	1005.71	386.74	1141.17	531.71	1030.41	419.2	1122.52	421.59
36.77	0	0.15	0.09	0.02	0.1	0.26	0.16	0.06	20.66	2.89	99.49	1.77	6.18	89.65	1.18	0.45	0.03	1.34	20.66	2.89	0.16	0.24	0	3.17	8.87	0.3	0.06	22.67	0.15	0.03	0.07	0	10.75	0	0	0	9.9	11.2	5.71	84.68	92.95	1006.33	387.59	1141.03	530.34	1030.78	420.2	1123.71	422.05
36.803	0	0.14	0.09	0.02	0.1	0.23	0.16	0.06	17.15	2.93	99.53	1.08	6.55	90.51	1.15	0.43	0.03	1.18	19.58	2.93	0.17	0.23	0	3.28	8.99	0.27	0.06	17.15	0.12	0.02	0.07	0	10.48	0	0	0	12.83	10.73	4.47	86.57	92.66	1007.19	388.98	1139.93	530.57	1029.87	421.87	1122.53	422.78
36.836	0	0.12	0.09	0.02	0.1	0.17	0.14	0.06	7.71	2.35	99.65	0.42	6.98	92.57	0.91	0.62	0.03	1.03	15.85	2.35	0.19	0.21	0	2.95	5.93	0.24	0.05	7.71	0.12	0.03	0.07	0	9.73	0	0	0	11.35	9.38	3.49	86.42	95.03	1008.72	390.79	1138.49	528.99	1028.03	422.49	1123.05	423.76
36.87	0	0.11	0.1	0.02	0.11	0.12	0.13	0.06	3.42	1.81	99.73	0.33	5.97	96.6	1.01	0.78	0.03	1.16	11.42	1.81	0.22	0.15	0	2.66	3.42	0.26	0.04	1.84	0.15	0.03	0.07	0	8.82	0	0	0	11.94	5.27	2.62	87.43	94.91	1008.01	390.78	1137.22	528.18	1026.38	423.77	1121.28	422.42
36.903	0	0.11	0.1	0.02	0.11	0.1	0.13	0.06	2.3	1.91	99.75	0.33	4.73	95.77	0.87	1.08	0.04	1.25	8.47	1.91	0.33	0.16	0	2.3	2.13	0.23	0.04	0.54	0.16	0.04	0.06	0	8.23	0	0	0	10.54	6.4	4	86.96	94.43	1008.02	391.52	1135.8	526.36	1026.94	423.81	1121.37	423.48
36.936	0	0.11	0.1	0.02	0.11	0.08	0.12	0.07	2.08	1.99	99.76	0.33	3.63	94.64	0.74	1.66	0.04	1.52	6.52	1.99	0.43	0.17	0	2.08	1.29	0.21	0.03	0.2	0.18	0.06	0.05	0	7.68	0	0	0	9.73	7.65	3.54	86.39	94.65	1007.38	391.76	1134.93	526.56	1025.77	423.6	1120.42	423.49
36.97	0	0.11	0.11	0.02	0.12	0.07	0.12	0.07	1.82	1.82	99.76	0.33	2.27	94.3	0.58	2.19	0.05	1.65	5.65	2.01	0.55	0.2	0	1.82	0.82	0.17	0.03	0.11	0.19	0.09	0.04	0	6.58	0	0	0	9.3	7.97	3.93	86.18	94.25	1006.87	391.5	1134.07	525.74	1025.57	423.04	1119.82	423.38
37.003	0	0.11	0.11	0.02	0.13	0.07	0.12	0.07	1.67	1.67	99.75	0.33	2.4	94.54	0.5	3.06	0.05	2.23	5.83	1.73	0.68	0.32	0	1.67	0.54	0.16	0.03	0.15	0.22	0.11	0.04	0	6.56	0	0	0	7.05	7.74	3.65	85.35	94	1006.4	391.1	1133.37	524.17	1024.9	423.56	1118.88	421.64
37.036	0	0.11	0.11	0.02	0.13	0.06	0.12	0.07	1.62	1.5	99.74	0.33	1.34	93.35	0.39	3.66	0.06	2.38	5.24	1.5	0.65	0.49	0	1.62	0.35	0.14	0.03	0.17	0.24	0.14	0.03	0	5.73	0	0	0	9.76	8.79	4.32	86.97	92.63	1007.29	391.15	1131.38	521.59	1025.5	422.4	1118.14	422.43
37.07	0	0.12	0.12	0.02	0.14	0.05	0.12	0.08	1.6	1.25	99.71	0.33	0.2	93.74	0.36	4.88	0.07	2.81	4.77	1.25	0.72	0.7	0	1.6	0.25	0.1	0.03	0.21	0.23	0.2	0.03	0	4.84	0	0	0	12.47	8.47	3.71	87.85	94.08	1007.63	391.65	1131.53	522.38	1024.61	423.39	1118.69	423.12
37.103	0	0.12	0.12	0.02	0.16	0.05	0.12	0.09	1.8	1.64	99.67	0.33	0	93.61	0.38	7.06	0.08	3.5	4.45	1.64	0.49	0.88	0	1.8	0.26	0.1	0.03	0.21	0.21	0.24	0.02	0	3.97	0	0	0	12.93	8.58	2.23	88.03	94.66	1010.87	392.38	1129.27	517.06	1023.74	423.63	1118.38	421.89
37.137	0	0.12	0.11	0.02	0.23	0.04	0.11	0.13	1.85	1.76	99.53	0.33	0	94.48	0.41	14.21	0.1	5.35	3.49	1.76	0.25	0.9	0	1.85	0.33	0.05	0.02	0.19	0.18	0.42	0.01	0	2.84	0	0	0	12.77	7.8	0.61	88.17	95.4	1014.68	394.1	1127.61	513.07	1023.24	424.2	1118.61	421.81
37.17	0	0.11	0.09	0.02	0.36	0.04	0.09	0.21	1.97	1.7	99.28	0.49	0	96.41	0.48	23.68	0.12	7.73	2.58	1.7	0.2	0.64	0	1.97	0.39	0.04	0.02	0.16	0.18	0.71	0.01	0	2.13	0	0	0	9.53	5.55	-0.8	88.56	94.19	1018.96	396.49	1127.75	510.16	1024.99	425.39	1119.15	422.82
37.203	0	0.11	0.07	0.02	0.56	0.03	0.08	0.37	1.93	1.59	98.88	1.02	0	96.7	0.64	33.66	0.13	10.12	1.93	1.59	0.11	0.38	0	2.26	0.47	0.03	0.01	0.16	0.17	1.03	0.01	0	1.88	0	0	0	6.45	5.12	-0.45	88.27	94.66	1020.88	396.36	1128.36	507.45	1026.25	423.77	1120.91	423.51
37.237	0	0.1	0.05	0.02	1.22	0.03	0.06	0.97	1.41	1.34	97.56	3.79	0	97.1	0.74	50.55	0.15	15.04	1.41	1.34	0.1	0.3	0	2.54	0.55	0.02	0.01	0.16	0.18	2.57	0.01	0	1.35	0	0	0	14.04	4.45	-2.23	88.65	92.19	1020.26	395.59	1126.84	505.6	1025.17	424.47	1117.35	423.77
37.27	0	0.09	0.03	0.02	2.51	0.03	0.05	2.36	1.19	1.21	94.99	13.44	0	95.52	0.94	66.98	0.16	19.38	0.95	1.21	0.09	0.32	0	3.18	0.58	0.02	0	0.11	0.16	3.35	0.01	0	1.19	0	0	0	12.67	6.7	0.54	89.02	87.23	1021.29	397.57	1122.72	504.25	1028.14	424.6	1115.34	422.58
37.303	0	0.08	0.02	0.02	5.38	0.03	0.04	6.34	1.23	0.97	87.32	35.44	0	96.23	1.23	82.24	0.17	26.07	0.74	0.97	0.09	0.35	0	3.63	0.62	0.01	0	0.07	0.16	5.84	0.01	0	0.93	0	0	0	11.74	5.8	0.42	88.6	89.76	1019.87	397.44	1121.85	504.52	1025.61	424.01	1115.37	423.03
37.337	0	0.1	0.02	0.02	10.11	0.03	0.04	16.19	1.48	0.68	67.63	55.55	0	96.94	1.48	91.55	0.19	34.98	0.6	0.68	0.11	0.6	0	4.55	0.59	0.01	0	0.04	0.18	12.53	0.01	0	0.75	0	0	0	13.34	4.72	0.28	88.31	89.13	1017.88	396.56	1121.29	505.7	1024.55	423.71	1113.67	422.4
37.37	0	0.12	0.02	0.02	13.38	0.03	0.04	23.32	1.7	0.45	53.37	60.02	0	97.43	1.7	93.31	0.19	41.23	0.47	0.45	0.11	0.94	0	5.08	0.58	0.01	0	0.02	0.16	15.19	0.01	0	0.71	0	0	0	14.03	3.82	1.22	88.4	87.44	1018.37	397.43	1119.25	503.61	1025.24	423.86	1112.68	423.23
37.403	0	0.11	0.02	0.03	12.61	0.03	0.04	25.64	1.63	0.39	49.36	66.31	0	97.16	1.63	93.73	0.21	39.17	0.46	0.39	0.14	1.37	0	8.03	0.64	0.01	0	0.02	0.13	19.92	0.01	0	0.62	0	0	0	15.46	4.33	0.41	88.37	88.98	1018.2	397.81	1118.82	503.82	1023.63	424.89	1112.59	423.24
37.437	0	0.11	0.02	0.03	11.69	0.03	0.06	30.34	1.61	0.32	44.66	77.23	0	97.48	1.61	93.88	0.24	36.83	0.56	0.32	0.19	4.25	0	14.66	0.68	0.01	0	0.01	0.11	27.74	0.01	0	0.5	0	0	0	19.08	3.72	-0.83	87.83	87.32	1019.21	397.71	1118.26	501.4	1023.84	424.81	1111.16	424.24
37.47	0	0.12	0.02	0.04	12.57	0.03	0.07	35.49	1.49	0.25	39.51	80.09	0	96.99	1.49	94.78	0.25	38.22	0.56	0.21	0.16	8.95	0	15.88	0.69	0.01	0	0.01	0.12	31.17	0.01	0	0.49	0	0	0	19.06	4.63	-1.48	87.72	87.59	1020.43	397.56	1118.89	499.76	1024.2	424.71	1111.79	424.45
37.504	0	0.14	0.02	0.07	12.72	0.03	0.1	49.53	1.65	0.29	25.47	87.92	0	97.34	1.65	94.96	0.29	38.13	0.65	0.16	0.13	21.28	0	23.08	0.71	0.01	0	0.02	0.09	44.81	0.01	0	0.36	0.16	0	0	15	4.01	-2.09	88	86.55	1020.7	397.33	1118.43	497.71	1024.23	423.91	1110.77	423.85
37.537	0	0.14	0.02	0.06	13.21	0.03	0.11	63.6	1.41	0.29	11.4	90.91	0	97.56	1.41	95.61	0.29	38.83	0.6	0.13	0.12	19.13	0	26.37	0.83	0.01	0	0.02	0.09	57.55	0.01	0	0.31	0.4	0	0	15.79	3.55	-0.87	88.01	87.33	1021.33	398.16	1117.39	497.04	1024.44	424.42	1111.76	424.15
37.57	0	0.15	0.02	0.06	15.23	0.03	0.11	70.94	1.28	0.29	4.06	90.92	0	97.41	1.28	96.29	0.29	42.49	0.49	0.1	0.09	16.57	0	25.72	0.88	0.01	0	0.02	0.1	61.37	0.01	0	0.3	0.67	0	0	12.26	3.87	-1.13	88.18	86.71	1020.96	398.26	1116.56	496.58	1023.99	423.87	1110.69	423.55
37.604	0	0.16	0.02	0.04	16.9	0.03	0.14	85.01	1.75	0.29	0	92.59	0	97.63	1.75	95.64	0.29	45.69	0.51	0.12	0.08	11.35	0.03	29.12	1.07	0.01	0	0.01	0.11	78.56	0.01	0	0.27	1.03	0	0	11.4	3.41	-1.5	87.59	88.01	1019.76	396.69	1116.57	495.83	1022.47	423.3	1110.46	421.68
37.637	0	0.17	0.02	0.04	18.79	0.03	0.14	86.53	1.85	0.26	0	92.67	0	98.69	1.85	95.53	0.26	48.96	0.62	0.12	0.08	7.79	0.08	29.37	1.56	0.01	0	0.02	0.12	78.31	0.01	0	0.27	1.2	0	0	13.33	0.4	-1.37	86.92	92.89	1018.18	393.1	1120.36	495.28	1021.11	423.91	1113.95	420.91
37.67	0	0.17	0.02	0.04	18.74	0.03	0.16	88.68	2.06	0.27	0	93.76	0	98.06	2.06	95.7	0.27	48.54	0.71	0.13	0.08	7.51	0.14	31.35	1.46	0.02	0	0.02	0.14	83.09	0.02	0	0.27	1.29	0	0	18.3	2.4	-1.42	87.09	90.42	1020.09	396.08	1119.54	498.29	1022.92	424.99	1113.3	422.3
37.704	0	0.17	0.02	0.04	19.19	0.03	0.19	90.55	2.24	0.27	0	95.25	0	97.8	2.24	96.05	0.27	48.83	1.04	0.16	0.1	8.34	0.13	34.6	1.56	0.02	0	0.04	0.16	87.11	0.03	0	0.29	1.32	0	0	13.29	3.04	-1.12	87.9	89.61	1020.76	397.15	1119.33	498.73	1023.79	424.59	1113.37	422.33
37.737	0	0.22	0.02	0.05	22.97	0.03	0.19	92.66	2.34	0.26	0	95.75	0	97.52	2.34	96.87	0.26	53.77	1.1	0.22	0.12	12.47	0.27	35.23	1.72	0.03	0	0.05	0.18	87.87	0.03	0	0.28	1.46	0	0	12.15	3.64	-1.31	87.89	87.15	1020.29	396.72	1119.52	499.35	1024.79	423.12	1111.93	422.59
37.771	0	0.28	0.02	0.06	26.71	0.03	0.17	94.49	2.22	0.34	0	95.37	0	97.42	2.22	97.38	0.25	58.44	1.15	0.34	0.15	18.74	0.22	33.6	1.86	0.04	0	0.05	0.26	90.18	0.03	0	0.29	1.22	0	0	12.27	3.84	-0.97	87.82	87.77	1021.05	396.14	1120.51	499.5	1025.56	422.8	1113.33	421.45
37.804	0	0.32	0.02	0.06	29.8	0.03	0.18	95.46	2.36	0.51	0	95.63	0	97.44	2.36	97.42	0.21	62.14	1.28	0.51	0.16	17.93	0.11	34.32	1.98	0.05	0	0.05	0.28	91.17	0.03	0	0.32	1.05	0	0	12.88	3.8	-1.31	87.71	87.7	1022.45	396.06	1120.31	497.57	1025.99	423	1113.65	420.63
37.837	0	0.29	0.02	0.05	29.54	0.03	0.19	95.46	2.58	0.74	0	95.69	0	98.22	2.58	97.36	0.18	61.71	1.1	0.74	0.15	13.1	0.03	34.54	2.34	0.04	0	0.03	0.29	91.43	0.03	0	0.32	0.89	0	0	11.52	1.95	-2.34	87.77	88.28	1022.97	395.15	1121.31	495.5	1025.71	422.09	1113.98	420.98
37.871	0	0.27	0.02	0.04	28.4	0.03	0.21	95.38	1.96	0.79	0	96.67	0	98.41	1.96	97.93	0.15	60.34	1.18	0.79	0.19	9.48	0	37.33	2.64	0.04	0	0.02	0.39	92.44	0.03	0	0.31	0.75	0	0	11.98	1.36	-2.45	87.49	89.77	1023.56	394.44	1122.31	494.58	1025.64	422.14	1115.4	420.45
37.904	0	0.29	0.02	0.04	32.32	0.03	0.22	96.23	2.02	0.99	0	97.13	0	98.21	2.02	98.71	0.12	64.27	1.12	0.99	0.16	6.51	0	38.47	2.33	0.04	0	0.02	0.44	92.73	0.03	0	0.3	0.55	0	0	14.86	-1.98	-2.62	86.36	94.02	1023.11	390.35	1126.53	493.77	1025.1	420.85	1119.12	419.8
37.937	0	0.31	0.02	0.03	34.58	0.03	0.21	96.56	1.63	1.03	0	97.06	0	97.93	1.63	98.97	0.09	66.94	1.23	1.03	0.16	4.47	0	37.9	2.64	0.03	0	0.02	0.44	92.5	0.03	0	0.31	0.52	0	0	17.46	2.72	-3.4	86.61	93.07	1026.26	391.98	1128.63	494.35	1027.74	422.36	1120.8	421.27
37.971	0	0.37	0.02	0.04	37.87	0.03	0.17	97.21	1.76	1.4	0	96	0	97.98	1.5	99.21	0.07	70.46	1.76	1.4	0.19	6.1	0	33.67	2.75	0.03	0	0.02	0.41	94.09	0.03	0	0.33	0.45	0	0	17.27	2.59	-2.03	86.88	89.69	1027.76	393.76	1127.34	497.31	1030.64	422.61	1120.24	418.69
38.004	0	0.4	0.02	0.03	39.75	0.03	0.19	97.43	2.04	1.9	0	96.83	0	98.56	1.36	99.32	0.06	72.48	2.04	1.9	0.18	4.94	0	36.54	3.11	0.02	0	0.03	0.37	94.05	0.03	0	0.32	0.3	0	0	21.12	0.86	-2.24	85.11	93.85	1026.35	390.37	1129.58	493.6	1028.66	421.66	1122.5	420.61
38.037	0	0.45	0.02	0.04	41.74	0.03	0.22	97.65	2.72	2.39	0	97.23	0	97.53	1.56	99.37	0.06	74.41	2.72	2.39	0.25	6.59	0	38.23	3.42	0.02	0	0.03	0.34	94.1	0.02	0	0.34	0.25	0	0	14.8	3.61	-2.52	86.9	91.05	1029.82	393.11	1129.97	495.89	1031.92	421.87	1122.91	418.71
38.071	0	0.46	0.02	0.04	42.24	0.03	0.27	97.73	2.57	3.36	0	97.99	0	98.31	1.9	99.44	0.05	74.61	2.57	3.36	0.28	6.43	0	42.29	3.48	0.02	0	0.02	0.33	94.34	0.02	0	0.37	0.17	0	0	18.42	1.67	-2.7	86.34	90.87	1030.28	392.88	1130.24	494.11	1032.21	422.23	1123.06	420.25
38.104	0	0.52	0.02	0.03	44.42	0.03	0.27	97.96	2.4	5.3	0	97.99	0	98.47	2.12	99.47	0.05	76.62	2.4	5.3	0.27	5.22	0	42.23	3.51	0.01	0	0.02	0.33	94.67	0.02	0	0.37	0.14	0	0	19.63	1.18	-1.88	86.05	90.87	1030.2	393.08	1130.15	495.6	1032.7	422.14	1123.55	420.07
38.138	0	0.64	0.02	0.04	47.42	0.03	0.35	98.26	2.76	8.43	0	98.57	-1.22	98.18	2.76	99.5	0.05	79.11	2.74	8.43	0.32	5.97	0	46.47	3.42	0.01	0	0.01	0.32	95.38	0.01	0	0.37	0.13	0	0	19.1	2.07	-2.31	86.05	90.65	1030.78	392.87	1130.5	494.4	1032.98	421.76	1123.62	420.33
38.171	0	0.67	0.02	0.03	47.52	0.03	0.36	98.29	3.45	10.52	0	98.56	-1.29	98.48	3.45	99.4	0.05	78.76	2.89	10.52	0.31	5.97	0	46.54	3.4	0.01	0	0.01	0.3	95.6	0.01	0	0.4	0.19	0	0	17.88	1.16	-1.57	86.06	92.39	1029.5	392.02	1131.13	495.86	1032.26	421.51	1124.63	419.24
38.204	0	0.89	0.02	0.04	49.09	0.03	0.38	98.43	4.3	16.49	0	98.54	-1.05	98.16	4.3	99.38	0.05	79.66	3.79	16.49	0.37	9.55	0	46.39	3.48	0.01	0	0.01	0.31	96.04	0.01	0	0.42	0.22	0	0	14.22	2.13	-1.38	87.24	89.67	1031.47	394.27	1130.1	495.91	1034.3	421.66	1123.94	419.86
38.238	0	0.84	0.02	0.04	48.27	0.03	0.38	98.4	4.6	15.58	0	98.49	-1.07	98.01	4.6	99.3	0.05	78.68	3.67	15.58	0.33	9.93	0	46.03	3.74	0.01	0	0.01	0.29	96.24	0.01	0	0.43	0.25	0	0	14.36	2.52	-1.67	87.15	89.17	1032.61	393.81	1131.42	494.84	1035.58	420.31	1124.75	421.17
38.271	0	0.75	0.02	0.04	44.68	0.03	0.4	98.18	5.72	17.11	0	98.49	-0.97	98.19	5.72	99.09	0.05	74.36	4.31	17.11	0.36	10.64	0	46.26	3.26	0.01	0	0.02	0.28	96.55	0.01	0	0.47	0.38	0	0	17.54	2.03	-0.84	86.45	88.34	1032.21	394.12	1129.39	494.64	1035.36	421.48	1123.69	419.8
38.304	0	0.67	0.02	0.04	41.15	0.03	0.41	97.91	6.08	17.57	0	98.46	-0.85	98.28	6.08	98.95	0.06	70.64	4.51	17.57	0.42	11.32	0	46.11	3.07	0.01	0.01	0.02	0.26	96.65	0.01	0	0.52	0.48	0	0	16.14	1.78	-1.23	86.58	88.62	1032.03	393.62	1129.51	493.59	1034.91	420.08	1123.53	420.62
38.338	0	0.53	0.02	0.04	36.85	0.03	0.38	97.5	5.76	15.65	0	98.35	-0.97	97.5	5.76	98.64	0.07	66.67	3.64	15.65	0.49	10.14	0	45.54	2.88	0.01	0.01	0.03	0.24	96.89	0.01	0	0.53	0.72	0	0	18.03	3.68	-0.07	86.63	86.81	1032.77	394.59	1128.26	493.63	1036.39	420.51	1123.2	420.76
38.371	0	0.47	0.02	0.04	33.15	0.03	0.39	97.06	5.4	15.45	0	98.37	-1.01	98.09	5.4	98.45	0.08	63.15	3.81	15.45	0.67	10.34	0	45.95	2.83	0.01	0.01	0.03	0.24	96.9	0.01	0	0.54	0.88	0	0	13.82	2.3	-0.37	86.9	88.07	1031.86	393.63	1128.74	494.19	1035.32	419.87	1123.38	418.66
38.404	0	0.37	0.02	0.04	27.75	0.03	0.4	96.21	4.94	14.71	0	98.46	-1.45	98.13	4.94	98.08	0.1	57.52	3.46	14.71	0.75	10.02	0	46.96	3.04	0.02	0.01	0.04	0.21	97.06	0	0	0.59	0.98	0	0	15.61	2.2	0.12	86.54	89.48	1030.66	392.52	1129.09	493.05	1034.51	420.45	1123.98	418.73
38.438	0	0.27	0.02	0.04	20.1	0.03	0.37	94.32	4.32	15.22	0	98.3	-1.15	98.02	4.32	97.9	0.17	47.65	3.13	15.22	0.83	10.29	0	45.94	3.23	0.03	0.01	0.04	0.19	97.54	0	0	0.66	1.15	0	0	20.52	2.48	0.94	85.98	91.51	1028.94	391.81	1129.6	492.47	1033.46	421.86	1124.97	421
38.471	0	0.16	0.02	0.04	10.71	0.03	0.37	88.33	4.04	16.84	0	98.11	-0.7	98.27	4.04	96.94	0.19	30.3	3.92	16.84	1.05	10.8	0	45.56	3.35	0.03	0.01	0.03	0.18	97.3	0.01	0	0.69	1.37	0	0	18.22	1.8	0.29	86.3	93.99	1027.94	390.77	1131.33	494.16	1032.11	421.77	1126.08	419.82
38.505
38.538
38.571
38.605
38.638
38.671
38.705
38.738
38.772
38.805
38.838
38.872
38.905
38.938
38.972
39.005
39.038
39.072
39.105	0	0.15	0.07	0.05	0.13	0.17	0.15	0.07	13.29	2.31	99.65	0.53	6.51	57.25	2.31	0.06	0.46	0.24	8.8	1.25	0.24	0.49	0	1.17	16.77	4.36	0.07	2.87	17.78	2.27	0.06	0.04	13.29	0	0	0	1.05	20.54	-0.26	77.2	96.15	983.61	391.28	1161.99	584.03	1024.06	429.79	1120.17	432.51
39.139	0	0.12	0.05	0.04	0.11	0.43	0.11	0.07	12.17	2.1	99.14	1.23	15.78	84.45	2.1	0.06	0.41	0.22	12.88	1.26	0.34	0.72	0	0.94	12.17	4.17	0.18	2.45	18.88	2.22	0.09	0	19.31	0	0	0	4.72	13.54	2.73	78.19	101.9	988.38	391.51	1158.2	574.33	1023.92	431.17	1125.82	430.33
39.172	0	0.09	0.02	0.02	0.09	1.23	0.08	0.07	5.91	2.66	97.53	4.33	26.72	98.33	3.6	0.12	0.27	0.26	15.7	1.58	0.4	0.6	0	0.71	5.91	2.66	0.21	2.24	21.47	1.59	0.06	0	27.41	0	0	0	5.68	1.64	4.6	80	101.57	992.66	391.6	1154.66	565.29	1025.67	428.75	1127.23	430.41
39.205	0	0.09	0.03	0.02	0.09	1.12	0.09	0.07	5.18	1.71	97.77	3.85	25.57	84.68	4.36	0.14	0.23	0.25	15.43	1.37	0.35	0.4	0	0.72	5.18	1.71	0.22	3.48	17.74	1.16	0.05	0	26.65	0	0	0	-0.7	13.45	3.05	78.13	99.41	995.01	392.31	1152.06	560.12	1025.62	426.86	1125.02	428.41
39.239	0	0.1	0.03	0.02	0.1	0.85	0.1	0.07	5.15	1.27	98.29	2.25	22.83	83.27	4.17	0.15	0.2	0.21	17.42	1.22	0.31	0.24	0	0.78	5.15	1.27	0.2	3.49	17.93	0.94	0.06	0	23.2	0	0	0	-1.4	13.98	2.76	78.44	98	996.53	394.11	1148.31	556.17	1024.98	427.2	1122.96	429.04
39.272	0	0.1	0.04	0.02	0.1	0.56	0.1	0.07	4.82	1.38	98.88	1.37	19.19	92.75	3.49	0.13	0.2	0.19	16.23	1.37	0.23	0.12	0	1.11	4.82	1.38	0.14	3.14	16.04	0.65	0.05	0	20.03	0	0	0	0.33	9.26	3.05	79.75	96.87	997.95	394.34	1145.63	551.71	1025	427.49	1121.86	428.51
39.305	0	0.11	0.06	0.02	0.11	0.34	0.11	0.06	3.6	1.3	99.32	0.81	15.17	90.31	2.77	0.11	0.2	0.18	14.65	1.64	0.19	0.07	0	1.18	3.6	1.3	0.09	2.35	13.91	0.56	0.03	0	16.33	0	0	0	2.18	10.84	3.8	80.44	97	997.96	393.83	1143.95	548.99	1024.71	427.32	1121.71	428.32
39.339	0	0.12	0.07	0.03	0.11	0.27	0.12	0.06	2.89	1.25	99.46	0.62	13.48	87.96	2.35	0.12	0.18	0.17	15.25	2.12	0.19	0.08	0	1.25	2.89	1.11	0.06	0.96	13.61	0.58	0.03	0	14.01	0	0	0	8.65	12.06	4.52	82.61	97.65	997.39	394.01	1142.03	547.87	1023.74	429.22	1121.39	429.56
39.372	0	0.13	0.08	0.03	0.12	0.25	0.12	0.06	1.97	1.44	99.51	0.66	12.6	87.97	2.11	0.14	0.19	0.14	16.67	2.96	0.19	0.09	0	1.44	1.97	0.89	0.05	0.62	13.24	0.66	0.03	0	12.36	0	0	0	9.43	12.05	4.72	83.13	97.53	996.78	394.49	1140.24	547.18	1022.75	429.29	1120.28	430.25
39.405	0	0.15	0.09	0.03	0.13	0.2	0.14	0.06	1.54	1.54	99.59	0.77	10.73	89.12	2.35	0.21	0.24	0.12	18.23	4.63	0.2	0.15	0	1.54	1.4	0.86	0.03	0.5	13.67	0.74	0.02	0.15	9.95	0	0	0	13.74	11.49	3.69	85.61	97.07	996.78	394.73	1138.64	546.38	1021.37	431.07	1118.43	429.77
39.439	0	0.17	0.1	0.03	0.14	0.19	0.15	0.06	1.69	1.69	99.63	0.86	9.63	87.64	2.25	0.26	0.29	0.1	20.14	6.29	0.17	0.2	0	1.69	1.2	0.84	0.03	0.53	13.43	0.72	0.02	0.45	8.16	0	0	0	12.32	12.21	2.61	85.56	95.35	997.56	395.92	1135.83	543.99	1020.38	431.01	1115.72	429.42
39.472	0	0.18	0.11	0.03	0.14	0.19	0.15	0.06	1.98	1.98	99.61	0.89	9.79	89.71	1.64	0.33	0.32	0.1	22.14	9.33	0.19	0.25	0	1.98	0.98	0.77	0.02	0.59	11.93	0.71	0.02	0.26	7.45	0	0	0	11.21	11.17	0.63	85.53	94.09	996.64	396.87	1132.34	542.24	1017.34	432.25	1111.33	427.99
39.506	0	0.21	0.11	0.03	0.14	0.16	0.15	0.06	2.36	2.36	99.58	0.73	8.2	85.3	1.16	0.51	0.31	0.11	19.67	12.34	0.27	0.38	0	2.36	0.74	0.71	0.02	0.57	11.5	0.67	0.02	0.13	6.94	0	0	0	12.31	13.21	4.53	85.4	94.62	994.11	396.17	1130.15	540.07	1017.64	431.72	1112.24	429.66
39.539	0	0.21	0.11	0.03	0.14	0.15	0.15	0.06	2.85	2.85	99.57	0.7	7.52	88.35	1.06	0.96	0.26	0.14	18.78	13.01	0.3	0.44	0	2.85	0.63	0.67	0.02	0.52	11.78	0.66	0.02	0.04	6.74	0	0	0	13.32	11.87	4.64	85.73	96.29	991.43	395.32	1128.59	540.67	1014.77	430.86	1111.06	429.7
39.572	0	0.21	0.11	0.03	0.14	0.12	0.15	0.06	3.16	3.16	99.59	0.56	6.1	80.36	1.16	1.79	0.24	0.17	15.93	12.35	0.41	0.64	0	3.16	0.61	0.67	0.03	0.41	11.63	0.68	0.02	0.01	6.66	0	0	0	9.54	14.96	3.15	83.49	93.95	989.11	394.9	1125.53	539.97	1012.16	429.43	1106.09	427.55
39.606	0	0.21	0.11	0.03	0.15	0.1	0.15	0.07	3.58	3.58	99.59	0.46	4.42	80.86	0.98	2.37	0.22	0.21	13.38	12.35	0.5	0.84	0	3.58	0.62	0.55	0.05	0.39	11.31	0.64	0.02	0.01	6.2	0	0	0	11.71	14.8	4.42	84.73	89.78	987.76	396.39	1122.71	539.59	1013	431.69	1102.73	428.82
39.639	0	0.19	0.11	0.03	0.15	0.1	0.14	0.07	3.97	3.97	99.61	0.46	4.18	86.31	0.86	3.34	0.2	0.29	13.04	10.66	0.57	0.96	0	3.97	0.66	0.55	0.08	0.38	11.57	0.68	0.02	0.01	6.23	0	0	0	13.91	12.79	6.53	85.54	92.19	984.43	395.91	1121.16	540.3	1010.89	431.59	1103.08	430.72
39.672	0	0.17	0.12	0.03	0.15	0.08	0.15	0.07	4.78	4.78	99.65	0.37	2.37	78.42	0.59	3.01	0.17	0.45	10.87	7.54	0.56	0.83	0	4.78	0.68	0.51	0.11	0.34	10.63	0.63	0.01	0.01	5.55	0	0	0	8.71	15.55	5.25	82.63	91.42	982.11	394.63	1119.55	540.18	1008.43	428.86	1099.85	428.3
39.706	0	0.17	0.13	0.03	0.15	0.07	0.17	0.07	6.28	6.28	99.65	0.34	0.26	79.81	0.37	2.92	0.17	0.62	10.84	6.32	0.6	0.83	0	6.28	0.76	0.47	0.14	0.35	9.74	0.68	0.01	0.02	4.01	0	0	0	13.47	15.13	7.1	84.14	92.64	980.5	394.64	1120.25	541.53	1008.79	431.86	1101.41	429.8
39.739	0	0.17	0.13	0.03	0.15	0.07	0.17	0.07	6.17	4.79	99.67	0.33	0	80.27	0.28	2.79	0.14	0.8	9.89	4.79	0.56	0.65	0	6.17	0.81	0.48	0.18	0.33	9.55	0.77	0.01	0.02	3.93	0	0	0	14.79	14.99	6.86	84.64	91.51	978.82	394.12	1119.58	542.65	1007.95	432.11	1099.41	429.18
39.773	0	0.17	0.14	0.03	0.15	0.07	0.18	0.07	6.43	4.68	99.64	0.36	0.03	86.9	0.27	2.04	0.13	0.92	12.27	4.68	0.59	0.78	0	6.43	0.92	0.45	0.23	0.38	9.05	1.05	0.01	0.02	3.26	0	0	0	13.54	12.54	5.7	84.54	91.86	977.95	394.43	1119.39	544.82	1006.31	431.23	1098.15	429.37
39.806	0	0.17	0.15	0.03	0.15	0.07	0.18	0.07	6.31	4.81	99.64	0.36	0	61.43	0.28	1.32	0.12	1.07	11.99	4.81	0.52	0.62	0	6.31	0.94	0.44	0.27	0.34	9.23	1.34	0.01	0.01	3.1	0	0	0	8.5	19.67	5.91	80.96	91.65	975.06	393.32	1117.54	544.15	1004.45	428.87	1096.1	428.21
39.839	0	0.18	0.15	0.03	0.15	0.07	0.18	0.06	5.94	5.43	99.63	0.4	0.56	85.2	0.24	0.81	0.11	1.12	13.67	5.43	0.61	0.77	0	5.94	1.19	0.49	0.32	0.4	9.15	1.45	0.01	0.02	3.11	0	0	0	12.48	13.25	5.21	83.48	92.66	975.39	393.97	1118.61	545.87	1003.96	431.89	1096.55	428.35
39.873	0	0.18	0.15	0.03	0.15	0.09	0.19	0.06	6.25	5.16	99.61	0.48	1.54	69.35	0.27	0.65	0.1	1.26	16.63	5.16	0.75	1.17	0	6.25	1.29	0.63	0.33	0.38	8.8	1.55	0.01	0.03	3.01	0	0	0	11.39	17.92	4.89	82.15	91.39	974.55	393.78	1117.74	546.07	1003.6	430.93	1094.95	428.11
39.906	0	0.18	0.15	0.03	0.15	0.09	0.19	0.06	6.44	5.41	99.62	0.45	1.36	69.22	0.27	0.53	0.08	1.36	16.17	5.41	0.98	1.51	0	6.44	1.31	0.73	0.34	0.31	8.33	1.56	0.02	0.03	3.16	0	0	0	12.33	17.95	4.99	82.45	91.21	974.06	394	1117.12	546.15	1003.21	431.55	1094.36	428.37
39.939	0	0.18	0.15	0.04	0.14	0.09	0.19	0.06	6.12	6.08	99.62	0.48	1.92	63.94	0.29	0.47	0.08	1.29	17.52	6.08	1.26	2.45	0	6.12	1.42	0.83	0.36	0.29	7.92	1.65	0.02	0.03	3.18	0	0	0	12.23	19.14	5.93	82.09	90.32	972.57	393.53	1117.08	547.27	1003.58	430.92	1093.88	428.84
39.973	0	0.18	0.15	0.03	0.14	0.09	0.19	0.07	5.94	5.64	99.62	0.46	1.8	74.12	0.32	0.42	0.05	1.46	16.73	5.64	1.22	2.12	0	5.94	1.7	1.02	0.38	0.27	8.05	2.05	0.02	0.02	3.36	0	0	0	11.01	16.74	6.21	82.26	88.87	972.9	393.57	1116.6	546.06	1004.28	430.79	1093.11	428.16
40.006	0	0.19	0.15	0.04	0.15	0.09	0.19	0.07	5.98	5.76	99.62	0.47	1.35	76.8	0.41	0.39	0.05	1.75	16.46	5.76	1.25	1.79	0	5.98	2.16	1.08	0.34	0.33	8.46	2.11	0.02	0.01	3.18	0	0	0	10.81	16.02	7.62	82.03	89.58	972.14	393.29	1116.37	545.33	1004.46	430.84	1094.01	428.6
40.039	0	0.19	0.15	0.04	0.15	0.09	0.19	0.07	5.43	5.13	99.62	0.5	1.53	82.8	0.46	0.42	0.05	2.22	17.14	5.13	1.31	1.41	0	5.43	2.46	1.26	0.32	0.39	8.89	2.52	0.02	0.01	3.03	0	0	0	11.1	14.14	7.37	82.34	89.63	972.51	393.3	1117.12	546.22	1004.73	430.65	1094.34	428.73
40.073	0	0.19	0.16	0.04	0.15	0.08	0.18	0.07	4.25	4.25	99.62	0.49	1.34	85.46	0.43	0.49	0.05	2.52	17.09	4.8	1.43	1.32	0	4.25	2.68	1.44	0.31	0.43	8.55	3.04	0.02	0.01	2.61	0	0	0	10.11	13.15	7.8	82	90.53	973.14	393.25	1117.08	545.23	1004.89	429.54	1095.43	429.16
40.106	0	0.19	0.16	0.04	0.16	0.09	0.18	0.07	4.03	3.94	99.63	0.53	1.68	84.11	0.43	0.58	0.04	2.96	18	3.94	1.41	1.22	0	4.03	2.58	1.29	0.28	0.44	8.76	3.19	0.01	0	2.47	0	0	0	7.78	13.67	8.14	80.85	90.9	973.54	392.4	1117.84	544.19	1005.57	428.19	1096.47	428.29
40.14	0	0.19	0.16	0.04	0.17	0.09	0.18	0.08	3.37	3.35	99.62	0.55	1.74	81.55	0.43	0.63	0.04	3.62	18.21	3.35	1.04	0.94	0	3.37	2.69	1.46	0.26	0.37	8.95	3.91	0.01	0	2.1	0	0	0	8.19	14.57	7.72	80.96	90.48	974.77	392.18	1118.38	543.73	1006.38	427.57	1096.86	427.97
40.173	0	0.19	0.16	0.04	0.17	0.09	0.18	0.08	2.92	2.87	99.61	0.61	1.92	81.81	0.45	0.67	0.04	4.1	18.89	2.87	1.12	0.8	0	2.92	2.65	1.33	0.26	0.39	9.76	4.45	0.01	0	1.9	0	0	0	9.07	14.48	8.4	81.08	91.85	975.25	391.39	1119.6	543.05	1007.12	427.55	1098.96	427.81
40.206	0	0.2	0.16	0.04	0.19	0.09	0.18	0.09	2.94	2.56	99.6	0.71	2.42	80.7	0.47	0.77	0.04	5.1	20.36	2.56	1.15	0.68	0	2.94	2.83	1.41	0.26	0.39	10.39	4.74	0.01	0.01	1.84	0	0	0	11.28	14.85	7.88	81.71	92.22	976.55	391.31	1121.12	543.65	1007.99	428.37	1100.21	427.72
40.24	0	0.21	0.17	0.04	0.19	0.1	0.18	0.09	2.69	2.45	99.58	0.78	2.61	80.77	0.49	0.82	0.03	5.5	20.79	2.45	1.25	0.73	0	2.69	2.62	1.76	0.27	0.41	11.46	5.16	0.01	0.01	1.77	0	0	0	11.27	14.82	8	81.78	90.69	976.56	390.98	1121.6	543.95	1009.01	428.37	1099.69	427.12
40.273	0	0.21	0.16	0.04	0.19	0.1	0.18	0.09	2.71	2.43	99.58	0.82	2.75	69.33	0.49	0.87	0.03	5.5	21.25	2.43	1.57	0.95	0	2.71	2.31	1.92	0.29	0.49	11.58	5.3	0.01	0.01	1.81	0	0	0	10.06	17.92	8.12	80.63	92.12	976.94	390.89	1122.65	543.73	1009.32	428.71	1101.43	427.1
40.306	0	0.21	0.16	0.04	0.19	0.1	0.17	0.09	2.65	2.38	99.58	0.82	2.74	79.66	0.53	0.86	0.03	5.39	21.04	2.38	1.61	1.13	0	2.65	2.04	2.13	0.29	0.5	11.77	5.55	0.01	0.01	1.84	0	0	0	10.7	15.18	7.78	81.46	91.34	977.92	391.45	1122.9	544.33	1009.9	428.6	1101.23	427.55
40.34	0	0.21	0.17	0.04	0.2	0.1	0.18	0.09	2.9	2.31	99.58	0.88	2.71	83.31	0.57	0.82	0.03	5.53	21.43	2.31	1.53	1.12	0	2.9	2.15	2.29	0.31	0.68	12.38	5.39	0.01	0.01	1.76	0	0	0	10.19	13.96	7.3	81.56	90.49	978.5	391.91	1122.94	544.55	1010.19	428.72	1100.68	427.42
40.373	0	0.21	0.17	0.04	0.2	0.1	0.18	0.09	2.93	2.38	99.58	0.84	2.42	62.91	0.62	0.83	0.03	5.47	20.87	2.38	1.52	1.14	0	2.93	2.26	2.33	0.31	0.65	12.29	5.3	0.01	0.02	1.74	0	0	0	9.25	19.36	8.36	80.18	92.76	978.54	391.91	1123.78	543.96	1010.66	429.07	1103.42	428.5
40.406	0	0.22	0.17	0.04	0.2	0.1	0.18	0.09	2.97	2.45	99.57	0.92	2.57	70.91	0.7	0.9	0.03	5.58	21.56	2.45	1.5	1.15	0	2.97	2.48	2.43	0.3	0.56	12.91	5.46	0.01	0.01	1.66	0	0	0	9.39	17.54	8.23	80.63	91.16	978.59	391.9	1124.7	545.3	1011.66	429.52	1102.8	428
40.44	0	0.23	0.17	0.05	0.21	0.11	0.19	0.1	2.82	2.72	99.54	1.16	3.1	83.8	0.85	0.92	0.02	5.91	23.22	2.72	1.62	1.53	0	2.82	2.63	2.33	0.29	0.46	14.61	5.86	0.01	0.02	1.53	0	0	0	11.15	13.78	7.21	82.05	90.64	979.93	392.63	1124.29	545.56	1011.44	429.3	1102.08	428.47
40.473	0	0.23	0.17	0.05	0.21	0.11	0.19	0.1	2.99	2.9	99.53	1.31	3.34	81.81	0.95	0.92	0.02	5.65	24.38	2.9	1.93	1.83	0	2.99	2.97	2.61	0.29	0.34	15.11	5.9	0.01	0.01	1.53	0	0	0	10.43	14.48	7.66	81.51	91.74	979.56	392.31	1124.17	544.45	1011.06	429.74	1102.79	428.01
40.507	0	0.24	0.17	0.05	0.22	0.14	0.2	0.1	3.37	2.86	99.51	1.9	4.54	82.76	1.09	0.96	0.02	5.55	27.67	3.13	2.28	2.22	0	2.86	3.37	2.74	0.26	0.29	16.56	6.31	0.01	0.01	1.54	0	0	0	10.99	14.16	7.55	81.67	91.9	979.44	392.16	1124.19	544.58	1010.85	429.79	1102.74	427.92
40.54	0	0.25	0.17	0.06	0.22	0.12	0.2	0.1	3.78	2.94	99.5	1.78	3.64	83.05	1.16	0.95	0.02	5.74	25.66	3.14	2.18	2.26	0	2.94	3.78	3.08	0.24	0.31	17.74	6.33	0.01	0.01	1.59	0	0	0	12.67	14.05	7.14	82.51	90.6	979.76	392.15	1124.86	545.7	1011.63	430.28	1102.2	427.76
40.573	0	0.26	0.17	0.06	0.23	0.12	0.2	0.1	4.33	2.97	99.48	1.69	3.06	84.26	1.21	0.98	0.02	5.79	24.45	3.34	2.08	2.01	0	2.97	4.33	3.32	0.22	0.33	18.32	6.28	0.01	0.01	1.62	0	0	0	11.9	13.61	7.2	82.39	90.07	979.76	392.23	1124.57	545.5	1011.74	429.87	1101.79	427.74
40.607	0	0.27	0.16	0.06	0.23	0.11	0.2	0.1	4.62	3.24	99.46	1.84	2.86	84.02	1.28	1	0.02	5.65	23.88	3.74	1.94	2.19	0	3.24	4.62	4.45	0.19	0.32	19.98	6.36	0.01	0.01	1.75	0	0	0	11.87	13.7	7.22	82.48	89.31	979.82	392.22	1124.45	545.5	1012.08	429.62	1101.37	427.7
40.64	0	0.27	0.17	0.06	0.23	0.1	0.2	0.1	4.64	3.11	99.46	1.64	2.33	81.89	1.31	0.95	0.03	5.49	22.59	3.93	1.95	2.25	0	3.11	4.64	4.4	0.18	0.33	19.77	6.18	0.01	0.01	1.75	0	0	0	10.44	14.45	7.78	81.85	89.54	979.49	392.29	1123.5	544.36	1011.75	429.02	1101.29	427.92
40.673	0	0.26	0.17	0.06	0.22	0.11	0.19	0.09	4.4	3.04	99.48	1.57	2.57	82.23	1.24	0.82	0.03	5	22.87	3.93	1.98	2.07	0	3.04	4.4	4.83	0.17	0.31	18.98	5.85	0.01	0.01	1.79	0	0	0	9.9	14.34	7.67	81.81	89.26	979.65	392.55	1123.29	544.31	1011.77	428.92	1101.02	428.02
40.707	0	0.25	0.16	0.06	0.21	0.11	0.19	0.09	4.66	3.2	99.49	1.55	2.44	71.32	1.18	0.7	0.03	4.61	22.95	3.93	2.33	2.29	0	3.2	4.66	5.74	0.17	0.31	18.75	5.52	0.01	0.02	1.86	0	0	0	7.9	17.44	7.88	80.55	90.9	979.68	392.49	1123.35	543.31	1011.38	428.72	1102.28	428.02
40.74	0	0.26	0.17	0.06	0.2	0.12	0.2	0.09	4.37	3.39	99.49	1.75	2.98	67.22	1.19	0.57	0.04	3.74	24.81	5.14	2.87	3.14	0	3.39	4.37	5.94	0.15	0.31	18.4	5.37	0.01	0.11	1.85	0	0	0	8.17	18.41	8.07	80.69	91.57	980.22	393.09	1123.58	543.23	1011.65	429.48	1103.22	428.81
40.774	0	0.28	0.17	0.08	0.19	0.16	0.2	0.08	3.68	3.43	99.43	2.71	5.03	82.98	1.22	0.45	0.06	2.38	30.27	7.88	3.84	7.38	0	3.43	3.68	6.78	0.15	0.22	18.48	5.11	0.01	0.73	1.86	0	0	0	10.59	14.08	7.48	82.84	90.22	982.02	395.13	1124.84	546.02	1013.16	431.4	1103.37	430.68
40.807	0	0.3	0.17	0.08	0.18	0.18	0.21	0.08	3.74	3.74	99.4	2.91	5.52	85.5	1.23	0.43	0.08	1.49	31.38	10.62	4.03	8.01	0	3.74	3.05	8.08	0.15	0.21	18.28	4.74	0.02	0.73	1.93	0	0	0	15.8	13.13	6.5	85.07	92.71	984.16	395.87	1126.2	546.8	1013.03	433.26	1105.74	431.92
40.84	0	0.33	0.16	0.07	0.18	0.19	0.21	0.07	3.77	3.77	99.35	3.14	6.41	92.7	1.23	0.41	0.09	0.88	32.16	13.79	3.05	6.17	0	3.77	2.63	7.57	0.15	0.22	18.52	4.61	0.02	2.02	2	0	0	0	14.6	9.3	5.42	85.63	97.38	990.01	395.96	1131.03	545.56	1015.29	432.53	1112.67	431.78
40.874	0	0.35	0.16	0.06	0.18	0.18	0.2	0.07	3.43	3.43	99.3	3.13	6.86	92.89	1.14	0.41	0.12	0.52	31.08	16.38	2	3.18	0	3.43	2.14	7.36	0.15	0.26	19.53	4.47	0.02	0.24	2.25	0	0	0	15.9	9.15	4.9	86.31	98.01	992.56	394.98	1135.04	546.65	1017.88	432.38	1115.88	430.95
40.907	0	0.37	0.16	0.05	0.19	0.16	0.19	0.07	2.99	2.99	99.26	2.95	6.43	87.8	0.94	0.42	0.13	0.34	28.64	17.3	1.26	1.53	0	2.99	1.77	5.87	0.13	0.34	21.24	4.3	0.02	0.09	2.29	0	0	0	14.36	12.13	6.54	84.89	95.88	992.58	392.87	1136.98	546.02	1021.18	430.13	1117.06	429.76
40.94	0	0.38	0.16	0.05	0.19	0.13	0.19	0.07	2.68	2.68	99.23	2.29	5.41	92.96	0.92	0.4	0.11	0.2	25.33	18.49	0.63	0.63	0	2.68	1.53	5.09	0.1	0.42	21.31	4.24	0.02	0.01	2.27	0	0	0	11.73	9.1	4.97	83.91	97.6	992.87	391.09	1139.35	546.58	1020.44	428.83	1118.02	426.78
40.974	0	0.39	0.16	0.05	0.19	0.13	0.18	0.07	2.29	2.29	99.23	2.23	5.48	86.95	0.81	0.37	0.11	0.12	24.46	18.62	0.47	0.47	0	2.29	1.19	3.72	0.08	0.39	21.83	3.88	0.02	0.01	2.39	0	0	0	12.46	12.52	6.12	83.84	95.58	993.23	391.33	1139.74	546.65	1022.73	429.13	1118.3	427.68
41.007	0	0.36	0.16	0.05	0.19	0.11	0.17	0.07	2.14	2.14	99.28	1.93	4.51	84.05	0.77	0.35	0.1	0.09	21.78	16.3	0.37	0.37	0	2.14	0.94	2.99	0.07	0.3	22.67	3.61	0.02	0.01	2.39	0	0	0	11.97	13.69	6.52	83.43	95.14	993.58	391.17	1140.52	546.88	1023.83	428.73	1118.97	427.83
41.04	0	0.3	0.16	0.05	0.19	0.1	0.16	0.07	1.87	1.87	99.4	1.64	3.85	89.96	0.72	0.37	0.11	0.08	19.7	11.39	0.34	0.29	0	1.87	0.81	2.38	0.05	0.27	22.68	3.26	0.02	0	2.47	0	0	0	11.26	11.04	5.77	83.28	97.79	993.36	390.8	1141.26	547.52	1022.21	428.5	1119.99	427.33
41.074	0	0.26	0.16	0.05	0.18	0.09	0.16	0.06	1.63	1.63	99.48	1.26	3.31	90.97	0.7	0.36	0.11	0.07	18.17	8.6	0.35	0.25	0	1.63	0.74	1.71	0.04	0.32	20.75	2.75	0.03	0	2.49	0	0	0	11.24	10.45	4.48	83.45	97.67	994.7	391.15	1142.85	548.33	1022.75	429.95	1120.36	426.37
41.107	0	0.24	0.16	0.04	0.18	0.08	0.16	0.06	1.67	1.67	99.53	1.08	2.79	87.53	0.66	0.33	0.1	0.07	16.95	6.56	0.38	0.23	0	1.67	0.69	1.51	0.03	0.34	19.85	2.59	0.03	0	2.5	0	0	0	5.81	12.26	5.82	81.49	95.78	994.85	390.96	1141.91	546.68	1024.29	426.13	1120.06	426.85
41.141	0	0.22	0.16	0.04	0.18	0.09	0.16	0.06	1.61	1.61	99.56	1.06	3.11	89.9	0.68	0.33	0.11	0.07	17.34	5.34	0.42	0.21	0	1.61	0.69	1.27	0.03	0.49	19.18	2.15	0.03	0	2.68	0	0	0	11.66	11.07	4.85	83.58	96.4	995.08	390.84	1143.43	549.08	1024.1	428.4	1120.49	427.02
41.174	0	0.22	0.16	0.04	0.17	0.1	0.16	0.06	1.69	1.69	99.56	1.2	4.18	85.68	0.71	0.28	0.11	0.07	19.56	5.86	0.42	0.18	0	1.69	0.72	1.13	0.02	0.46	18.71	1.95	0.03	0	2.83	0	0	0	6.95	13.05	5.43	81.52	97.23	994.89	389.99	1142.8	547.18	1023.81	425.09	1121.03	426.53
41.207	0	0.22	0.15	0.04	0.17	0.11	0.16	0.06	1.81	1.81	99.56	1.24	4.69	93.28	0.59	0.24	0.11	0.07	20.84	6.24	0.46	0.23	0	1.81	0.84	1	0.02	0.56	17.89	1.78	0.03	0	2.87	0	0	0	9.87	8.84	4.06	83.56	96.21	998.41	393.2	1143.3	547.62	1025.14	429.45	1121.34	428.05
41.241	0	0.22	0.15	0.04	0.17	0.12	0.16	0.06	1.56	1.56	99.55	1.29	5.4	87.52	0.56	0.24	0.09	0.07	21.48	6.96	0.44	0.24	0	1.56	0.82	0.75	0.02	0.54	17.82	1.42	0.04	0	3.18	0	0	0	9.3	12.26	5.57	82.91	95.08	997.73	392.76	1143.25	547.79	1026.53	427.91	1121.61	429.02
41.274	0	0.21	0.15	0.04	0.16	0.11	0.16	0.06	1.67	1.67	99.57	1.14	5.02	87.61	0.53	0.26	0.09	0.08	20.41	6.25	0.39	0.18	0	1.67	0.83	0.75	0.02	0.53	17.14	1.27	0.03	0	3.25	0	0	0	8.41	12.22	5.55	82.59	94.45	997.32	392.44	1142.86	547.71	1026.41	426.93	1120.84	428.71
41.307	0	0.21	0.15	0.04	0.16	0.09	0.15	0.06	1.74	1.74	99.59	0.86	3.6	88.27	0.48	0.24	0.07	0.08	17.1	5.4	0.33	0.17	0	1.74	0.86	0.57	0.01	0.56	16.41	1	0.03	0	3.23	0	0	0	7.54	11.91	5.88	82.26	94.62	997.08	392.08	1143.11	547.61	1026.58	426.41	1121.18	428.51
41.341	0	0.21	0.15	0.04	0.16	0.09	0.15	0.06	1.54	1.54	99.58	0.8	3.39	91.45	0.46	0.22	0.05	0.1	16.34	5.97	0.31	0.13	0	1.54	0.79	0.41	0.01	0.37	16.27	0.76	0.02	0	3.21	0	0	0	6.15	10.15	6.12	81.92	95.19	997.87	392.34	1144.17	547.27	1027.36	427.25	1122.54	428.25
41.374	0	0.21	0.15	0.04	0.16	0.09	0.15	0.06	1.5	1.5	99.59	0.78	3.5	92.65	0.49	0.21	0.05	0.11	16.24	6.06	0.3	0.1	0	1.5	0.74	0.44	0.01	0.4	15.98	0.72	0.02	0	3.33	0	0	0	5.37	9.33	6.36	81.53	95.91	997.13	391.52	1145.07	547.8	1027.27	426.95	1123.17	427.59
41.407	0	0.2	0.15	0.04	0.16	0.09	0.15	0.06	1.45	1.45	99.59	0.75	3.4	92.64	0.5	0.18	0.05	0.12	16.1	5.95	0.31	0.1	0	1.45	0.59	0.44	0.01	0.29	15.59	0.65	0.02	0	3.23	0	0	0	8.25	9.33	6.26	82.45	96	997.25	390.92	1145.7	548.64	1027.53	426.54	1123.52	427.83
41.441	0	0.18	0.15	0.03	0.15	0.1	0.15	0.06	1.56	1.56	99.63	0.7	4.34	93.74	0.56	0.23	0.05	0.16	17.8	5.26	0.29	0.11	0	1.56	0.45	0.45	0.01	0.22	12.76	0.51	0.02	0	3.43	0	0	0	4.83	8.47	5.4	81.47	95.46	999.29	390.19	1145.94	545.64	1028.25	424.96	1123.71	425.5
41.474	0	0.18	0.15	0.03	0.15	0.1	0.15	0.06	1.61	1.61	99.64	0.73	4.7	94.7	0.87	0.43	0.06	0.16	18.69	5.23	0.21	0.1	0	1.61	0.34	0.51	0.01	0.19	12.6	0.51	0.02	0.13	3.44	0	0	0	10.19	7.59	4.75	83.71	97.87	1002.51	393.49	1148.56	548.59	1029.52	430.29	1127.39	429.01
41.508	0	0.18	0.15	0.03	0.16	0.1	0.16	0.06	1.8	1.8	99.64	0.65	4.21	94.45	1.61	0.6	0.07	0.19	17.81	5.59	0.12	0.09	0	1.8	0.28	0.66	0.01	0.11	11.78	0.41	0.02	0.78	3.47	0	0	0	11.16	7.83	4.87	84.78	95.74	1005.04	395.63	1148.42	548.86	1031.81	430.51	1127.55	431.51
41.541	0	0.18	0.15	0.03	0.16	0.09	0.16	0.06	1.95	1.95	99.64	0.58	3.41	94.55	2.45	0.69	0.08	0.19	16.29	6.19	0.11	0.09	0	1.95	0.22	0.71	0	0.11	11.66	0.3	0.02	1.54	3.52	0	0	0	13.76	7.73	4.59	85.74	95.8	1006.1	395.84	1150.65	551.34	1033.22	431.06	1129.01	432.52
41.574	0	0.19	0.14	0.03	0.17	0.07	0.16	0.07	1.83	1.83	99.62	0.49	1.88	97.85	3.41	0.9	0.09	0.23	12.94	7.67	0.08	0.08	0	1.83	0.14	0.63	0	0.09	12.57	0.28	0.02	0.78	3.55	0	0	0	12.78	2.91	5.79	85.9	96.33	1010.44	398.09	1151.72	549.06	1036.5	431.82	1132.77	434.87
41.608	0	0.18	0.14	0.03	0.18	0.06	0.17	0.07	1.75	1.75	99.63	0.41	0.1	97.69	4.83	1.15	0.12	0.29	9.33	5.91	0.06	0.08	0	1.75	0.1	0.61	0	0.11	13.63	0.25	0.02	0.7	3.58	0	0	0	9.88	-3.28	4.57	84.52	96.2	1013.99	397.41	1155.04	548.6	1038.99	429.95	1135.14	433.12
41.641	0	0.16	0.14	0.03	0.19	0.06	0.17	0.08	1.75	1.75	99.63	0.33	0	98.11	5.27	1.61	0.12	0.37	7.69	4.36	0.04	0.1	0	1.75	0.07	0.51	0	0.24	12.55	0.27	0.02	0.21	3.56	0	0	0	10.13	-2.26	2.19	84.43	96.59	1015.14	397.15	1156.7	549.61	1038.42	431.01	1135.02	431.33
41.674	0	0.15	0.14	0.03	0.18	0.05	0.16	0.08	1.63	1.63	99.65	0.33	0	93.7	4.95	1.79	0.13	0.41	6.42	3.14	0.04	0.09	0	1.63	0.06	0.39	0	0.45	10.21	0.26	0.02	0.07	3.59	0	0	0	2.72	-8.5	-0.24	81.4	91.88	1017.84	396.95	1158.97	548.46	1041.45	430.88	1133.27	427.5
41.708	0	0.14	0.14	0.03	0.18	0.05	0.16	0.08	1.45	1.45	99.65	0.33	0	97.31	5.37	2.07	0.14	0.39	5.51	2.04	0.04	0.06	0	1.45	0.05	0.34	0	1.28	8.82	0.24	0.02	0.02	3.53	0	0	0	10.78	-4.06	-1.65	84.77	95.67	1020.49	397.42	1160.44	548.5	1040.61	433.29	1136.18	428.99
41.741	0	0.13	0.14	0.03	0.17	0.05	0.15	0.07	2.32	1.15	99.67	0.33	0	97.44	4.68	1.78	0.14	0.52	5.12	1.15	0.05	0.03	0	1.43	0.05	0.29	0	2.32	7.5	0.24	0.02	0.02	3.52	0	0	0	12.4	-3.81	-1.92	85.72	95.08	1021.93	397.57	1161.34	548.11	1041.89	433.57	1136.88	429.58
41.775	0	0.14	0.14	0.03	0.15	0.04	0.14	0.07	4	0.6	99.7	0.33	0	97.84	2.49	1.49	0.17	0.5	4.21	0.6	0.09	0.02	0	1.28	0.05	0.23	0.01	4	5.91	0.23	0.03	0.04	3.45	0	0	0	13.02	-2.92	-1.5	86.51	95.23	1024.11	399.12	1162.32	548.38	1043.7	434.63	1138.87	431.3
41.808	0	0.13	0.15	0.02	0.14	0.05	0.13	0.06	3.55	0.39	99.71	0.33	0	95.88	1.56	1.35	0.2	0.55	4.46	0.39	0.13	0.03	0	1.28	0.05	0.21	0.01	3.55	4.99	0.23	0.03	0.31	3.39	0	0	0	8.77	-6.26	-1.74	85.06	92.27	1027.29	402.39	1162.62	547.81	1046.75	436.5	1138.96	433.1
41.841	0	0.13	0.15	0.02	0.14	0.04	0.13	0.06	3.1	0.28	99.7	0.33	0	98.18	1.34	1.14	0.24	0.47	4.24	0.28	0.23	0.05	0	1.34	0.07	0.2	0.03	3.1	4.18	0.24	0.03	6.1	3.23	0	0	0	13.59	-2.05	-0.21	88.13	94.02	1030.98	407.57	1162.26	548.83	1048.65	440.42	1142.66	439.72
41.875	0	0.13	0.15	0.02	0.13	0.04	0.14	0.06	2.47	0.3	99.69	0.33	0	96.59	1.23	1	0.3	0.28	3.91	0.25	0.28	0.08	0	1.29	0.09	0.14	0.06	2.47	3.19	0.23	0.03	7.3	2.82	0	0	0	8.09	-5.28	-0.02	85.83	93.28	1032.94	409.74	1162.68	548.36	1050.31	441.17	1143.59	440.73
41.908	0	0.13	0.16	0.02	0.13	0.04	0.13	0.06	1.33	0.33	99.68	0.33	0	96.51	1.03	0.68	0.33	0.17	2.65	0.2	0.26	0.07	0	1.22	0.09	0.13	0.1	1.33	2.31	0.18	0.03	1.5	2.44	0	0	0	3.77	-5.41	-0.22	84.7	88.87	1033.52	410.43	1160.05	545.77	1051.4	440.92	1140.24	438.69
41.941	0	0.12	0.16	0.02	0.13	0.03	0.14	0.06	1.23	0.35	99.67	0.33	0	95.89	1.15	0.64	0.35	0.11	1.68	0.17	0.26	0.05	0	1.23	0.11	0.12	0.17	1.21	1.87	0.15	0.03	3.48	2.14	0	0	0	4.75	-6.25	1.79	84.95	91.18	1037.25	412.25	1163.57	546.91	1055.25	440.97	1146.41	442.88
41.975	0	0.12	0.17	0.02	0.13	0.03	0.13	0.06	0.98	0.42	99.66	0.33	0	97.77	0.94	0.4	0.42	0.06	1.16	0.16	0.19	0.02	0	0.98	0.09	0.07	0.23	0.72	1.26	0.11	0.03	0.63	1.84	0	0	0	-0.66	-3.09	-1.06	83.1	91.85	1037.06	413.01	1163.04	546.04	1052.59	443.27	1144.41	440.81
42.008	0	0.12	0.17	0.02	0.13	0.03	0.14	0.06	0.91	0.45	99.66	0.33	0	94.56	1.03	0.28	0.45	0.03	0.86	0.14	0.19	0.02	0	0.91	0.09	0.07	0.33	0.67	1.08	0.09	0.03	1.96	1.71	0	0	0	3.98	-7.73	0.75	84.25	89.26	1038.44	413.41	1166.49	549.89	1057.51	442.78	1146.77	443.87
42.041	0	0.12	0.17	0.02	0.13	0.03	0.14	0.06	0.89	0.47	99.66	0.33	0	92.91	1.55	0.25	0.47	0.03	0.8	0.11	0.21	0.01	0	0.77	0.07	0.05	0.38	0.89	0.75	0.08	0.03	0.92	1.58	0	0	0	4.59	-9.14	-1.31	84.09	90.51	1039.77	414.59	1168.5	551.55	1057.09	446.04	1147.58	444.01
42.075	0	0.12	0.18	0.02	0.14	0.03	0.14	0.06	0.94	0.52	99.65	0.33	0	87.77	2.48	0.24	0.52	0.02	0.78	0.09	0.15	0.01	0	0.64	0.06	0.04	0.35	0.94	0.44	0.07	0.02	0.29	1.34	0	0	0	6.49	-12.14	-2.83	84.62	87.93	1040.58	415.89	1169.56	553.28	1058.27	448.44	1146.14	445.23
42.108	0	0.12	0.18	0.02	0.14	0.03	0.15	0.06	1.25	0.51	99.65	0.33	0	91.74	2.72	0.22	0.51	0.02	0.77	0.06	0.13	0.01	0	0.55	0.05	0.04	0.31	1.25	0.42	0.06	0.02	0.08	1.33	0	0	0	6.73	-9.96	-3.06	85.11	87.09	1040.95	417.54	1169.18	554.47	1058.62	450.3	1145.62	446.13
42.142	0	0.12	0.18	0.02	0.14	0.03	0.15	0.06	0.99	0.56	99.65	0.33	0	86.89	2.98	0.18	0.56	0.02	0.94	0.05	0.1	0.01	0	0.42	0.04	0.04	0.27	0.99	0.28	0.04	0.02	0.06	1.25	0	0	0	3.76	-12.54	-2.4	83.23	87.33	1039.2	416.85	1168.98	554.98	1057.9	448.72	1145.18	445.99
42.175	0	0.12	0.18	0.02	0.15	0.03	0.16	0.07	0.7	0.7	99.64	0.33	0	92.14	4.62	0.18	0.7	0.02	1.13	0.06	0.12	0.01	0	0.33	0.03	0.05	0.2	0.67	0.28	0.04	0.02	0.09	1.17	0	0	0	7.69	-9.69	-3.39	85.02	90.25	1039.02	415.8	1168.67	553.14	1055.46	448.87	1145.67	446.13
42.208	0	0.12	0.18	0.02	0.15	0.03	0.17	0.07	0.72	0.72	99.64	0.33	0	93.5	5.5	0.18	0.72	0.02	1.55	0.09	0.16	0.01	0	0.31	0.03	0.04	0.22	0.37	0.27	0.05	0.02	0.16	1.16	0	0	0	9.76	-8.67	-4.35	86.32	86.78	1043.1	417.52	1166.15	547.54	1057.49	449.96	1144.2	446.53
42.242	0	0.11	0.18	0.02	0.16	0.03	0.18	0.08	0.89	0.89	99.63	0.33	0	86.23	7.54	0.28	0.89	0.03	2.39	0.12	0.29	0.03	0	0.26	0.04	0.04	0.27	0.25	0.23	0.05	0.01	0.49	1.01	0	0	0	8.69	-12.83	-2.19	85.62	89.01	1044.89	420.01	1163.5	546.75	1057.37	452.43	1146.11	445.47
42.275	0	0.11	0.18	0.02	0.18	0.03	0.2	0.08	0.96	0.96	99.59	0.33	0	93.26	9.62	0.38	0.96	0.03	3.43	0.19	0.28	0.1	0	0.26	0.06	0.05	0.31	0.12	0.18	0.07	0.01	0.11	1.06	0	0	0	3.28	-8.86	-0.24	84.69	90.86	1045.25	421.8	1160.23	543.21	1056.28	450.64	1147.1	447.7
42.308	0	0.11	0.18	0.02	0.19	0.03	0.23	0.09	1	1.18	99.54	0.33	0	85.28	11.63	0.42	1.18	0.02	4.31	0.28	0.27	0.22	0	0.23	0.08	0.05	0.39	0.08	0.16	0.08	0.01	0.08	1	0	0	0	2.8	-13.22	-0.81	84.18	87.94	1047.76	422.66	1159.33	540.37	1058.14	451.21	1146	447.26
42.342	0	0.1	0.19	0.02	0.21	0.04	0.27	0.1	0.94	1.23	99.46	0.33	0	96.42	14.73	0.44	1.23	0.02	6.13	0.44	0.29	0.43	0	0.16	0.12	0.04	0.49	0.06	0.13	0.13	0.01	0.06	0.94	0.24	0	0	1.99	-5.53	0.79	84.07	89.83	1048.41	424.23	1157.31	537.99	1057.67	450.18	1147.5	450.61
42.375	0	0.1	0.21	0.02	0.24	0.04	0.31	0.12	0.96	1.31	99.38	0.33	0	92.21	17.84	0.47	1.31	0.02	6.75	0.71	0.2	0.74	0	0.16	0.2	0.04	0.58	0.04	0.12	0.2	0.01	0.02	0.96	1.08	0	0	-0.04	-9.64	-0.91	84.44	88.43	1049.5	425.69	1157.57	537.66	1057.83	452.33	1146.26	451.14
42.408	0	0.1	0.24	0.02	0.25	0.04	0.33	0.13	1.03	1.58	99.34	0.33	0	92.22	18.82	0.47	1.58	0.01	7.58	1.11	0.41	1.04	0	0.16	0.41	0.03	0.86	0.05	0.09	0.31	0.01	0.12	1.03	2.64	0	0	-5.98	-9.63	-1.2	83.67	86.12	1050.53	426.38	1155.81	535.41	1058.5	452.58	1144.54	448.85
42.442	0	0.1	0.36	0.02	0.25	0.04	0.35	0.13	1.18	1.96	99.28	0.33	0	95.07	19.32	0.49	1.96	0.01	8.12	1.66	0.56	1.41	0	0.15	0.9	0.03	1.15	0.05	0.07	0.74	0.01	0.05	1.18	6.44	0	0	-1.35	-7.21	-1.67	85.03	84.02	1052.22	426.76	1155.83	533.86	1060.15	452.61	1144.14	450.64
42.475	0	0.11	0.73	0.02	0.26	0.04	0.37	0.14	1.24	2.35	98.54	0.36	0	98.26	19.97	0.56	2.35	0.01	8.66	2.55	0.85	1.74	0.4	0.18	1.24	0.02	1.29	0.04	0.07	0.99	0.01	0.54	1.21	13.04	0	0	2	-1.83	-1.89	85.35	85.52	1050.13	425.48	1153.88	532.82	1057.28	452.03	1142.77	449.85
42.509	0	0.11	1.94	0.02	0.25	0.05	0.36	0.14	1.62	2.95	96.11	0.34	0	97.25	18.82	0.69	2.95	0	10.85	3.86	1.6	1.57	2.46	0.25	1.62	0.02	1.57	0.01	0.06	2.49	0.01	2.74	1.32	22.32	0	0	8.58	-4.17	-2.76	85.54	86.38	1047.66	424.54	1151.79	532.85	1053.97	453.09	1140.26	449.06
42.542	0	0.13	2.36	0.02	0.21	0.05	0.29	0.12	1.63	3.47	95.28	0.33	0	98.11	13.41	0.69	3.47	0	10.28	4.82	1.81	1.72	2.92	0.35	1.63	0.02	1.77	0.01	0.05	4.3	0.01	3.96	1.35	24.09	0	0	8.84	-2.27	-4.32	85.36	88.63	1044.68	423.33	1150.68	532.55	1049.74	453.7	1138.18	448.03
42.575	0	0.15	1.84	0.03	0.18	0.05	0.24	0.1	1.42	3.97	96.32	0.33	0	98.51	8.92	0.69	3.97	0	11.3	6.27	2.15	2.74	4.87	0.42	1.42	0.02	1.66	0.01	0.05	5.06	0.01	2.11	1.25	21.5	0	0	6.59	1.06	-5.64	85.36	87.69	1041.01	423.07	1149.38	533.63	1046.87	453.56	1134.44	448.94
42.609	0	0.19	1.48	0.03	0.18	0.05	0.24	0.12	1.21	6.38	97.04	0.33	0	97.5	6.19	0.71	6.38	0	12.16	9.13	2.78	2.63	5.51	0.56	1.08	0.01	1.67	0.01	0.04	12	0.01	2.24	1.21	18.85	0	0	5.7	3.69	-7.23	84.44	86.55	1033.89	421.03	1146.24	535.36	1041.33	452.56	1127.74	447.8
42.642	0	0.23	1.06	0.03	0.18	0.05	0.24	0.12	1.18	6.92	97.88	0.33	0	97.98	5.56	0.73	6.92	0	11.63	13.92	3.13	2.08	5.06	0.57	0.82	0.01	1.71	0.01	0.04	13.2	0.01	0.48	1.18	15.52	0	0	10.75	2.58	-3.49	84.19	89.31	1031.02	422.69	1142.82	538.52	1039.16	452.41	1128.46	451.11
42.675	0	0.3	0.88	0.03	0.18	0.05	0.25	0.17	1.11	8.24	98.24	0.33	0	97.06	5.81	0.96	8.24	0	10.74	19.76	3.3	1.57	5.92	0.67	0.54	0.01	1.27	0	0.04	20.42	0.01	0.42	1.11	13.43	0	0	11.11	4.52	-3.53	84.2	87.74	1028.94	423.58	1139.89	538.49	1037.48	452.72	1125.22	452.33
42.709	0	0.33	0.66	0.03	0.19	0.05	0.25	0.3	1.1	9.44	98.68	0.33	0	97.13	5.06	1.35	9.44	0	10.16	21.61	3.92	1.04	5.53	1.1	0.43	0.01	1.19	0	0.03	33.84	0.01	0.36	1.1	10.52	0	0	10.96	4.39	-2.96	84.34	87.92	1027.15	424.44	1136.57	537.87	1035.22	453.08	1123.14	452.74
42.742	0	0.27	0.45	0.03	0.18	0.04	0.24	0.29	1.18	8.21	99.1	0.33	0	97.28	4.69	1.45	8.21	0	8.02	16.43	2.45	0.68	2.71	1.18	0.31	0.01	1.1	0	0.03	33.75	0.01	0.94	1.08	7.15	0	0	8.36	4.11	-3.88	84.75	89.81	1026.58	425.81	1135.42	537.95	1032.75	455.71	1122.48	452.15
42.776	0	0.24	0.33	0.02	0.19	0.04	0.25	0.46	1.68	8.4	99.08	0.33	0	96.47	4.84	1.49	8.4	0	8.36	13.38	1.48	0.87	1.13	1.68	0.23	0	0.98	0	0.04	44.59	0.01	3.21	1.06	4.23	0	0	8.9	5.46	-5.14	84.66	88.8	1024.37	425.91	1133.09	538.38	1030.29	457.51	1118.78	450.17
42.809	0	0.23	0.3	0.02	0.2	0.04	0.29	0.62	2.06	8.12	98.76	0.33	0	95.75	7.77	1.41	8.12	0	7.76	13.29	1.47	0.79	0.64	2.06	0.2	0	0.71	0	0.04	48.91	0.01	1.67	1.06	3.42	0	0	7.13	6.43	-3.94	84.38	86.85	1020.93	425.27	1129.16	537.31	1028.37	454.59	1115.14	450.9
42.842	0	0.22	0.3	0.02	0.24	0.04	0.35	0.81	2.37	7.17	98.38	0.33	0	94.95	12.76	1.95	7.17	0	7.87	16.07	1.19	0.68	0.6	2.37	0.21	0	0.55	0	0.04	49.85	0.01	0.6	1.12	3.88	0	0	9.51	7.33	-3.06	84.09	87.97	1017.73	424.19	1124.04	534.57	1024.21	453.19	1112.12	449.75
42.876	0	0.18	0.27	0.02	0.26	0.04	0.38	0.89	3.97	6.18	98.22	0.33	0	95.36	14.59	3.3	6.18	0	6.41	12.49	1.18	0.71	0.28	3.97	0.3	0	0.37	0	0.04	49.03	0.01	0.14	1.14	3.44	0	0	9.28	6.88	-2.32	85.01	85.94	1014.66	424.7	1119.7	534.32	1022.06	452.64	1107.97	450.1
42.909	0	0.15	0.22	0.02	0.29	0.04	0.34	1.1	5	5	97.8	0.33	0	95.07	14.35	8.28	4.53	0	5.04	11.54	0.97	0.56	0	5	0.33	0	0.19	0	0.05	49.44	0.01	0.05	1.13	2.8	0	0	5.13	7.2	-1.64	85.62	84.76	1012.76	424.13	1117.56	532.6	1021.1	449.98	1105.85	450.91
42.942	0	0.13	0.17	0.02	0.33	0.04	0.29	1.37	5.99	5.99	97.25	0.34	0	96.11	12.78	14.69	3.72	0	4.74	10.22	0.97	0.8	0	5.99	0.43	0	0.12	0	0.05	49.98	0.01	0.02	1.19	2.25	0	0	3.09	5.96	0.1	85.53	87.85	1011.23	422.75	1116.18	531.79	1019.21	448.01	1107.05	449.02
42.976	0	0.1	0.13	0.02	0.45	0.03	0.28	1.93	8.73	8.73	96.14	0.82	0	94.86	13.69	24.11	2.5	0.01	3.29	8.95	1.12	1.07	0	8.73	0.47	0	0.08	0.01	0.05	47.93	0.01	0.01	1.19	2.21	0	0	2.78	7.42	1.18	85.68	86.22	1009.73	421.76	1113.77	530.81	1018.82	446.35	1105.04	447.25
43.009	0	0.08	0.1	0.02	0.72	0.03	0.27	3.1	9.36	9.36	93.81	1.91	0	91.31	17.36	34.95	2.21	0.01	2.56	9.48	1.3	1.32	0	9.36	0.62	0	0.04	0.01	0.05	45.03	0.01	0.02	1.21	1.97	0	0	0.65	10.24	1.67	85.25	85.36	1008.69	420.03	1113.22	529.11	1018.82	445	1104.18	445.05
43.042	0	0.06	0.09	0.02	1.02	0.03	0.34	4.56	9.8	9.35	90.87	2.75	0	91.33	23.92	39.16	1.91	0.02	2	9.35	1.54	1.15	0	9.8	0.82	0	0.03	0.03	0.06	43.93	0.01	0.05	1.29	2.02	0	0	0.9	10.22	1.92	85.47	84.83	1007.85	418.85	1112.45	527.97	1018.44	443.88	1103.28	443.96
43.076	0	0.05	0.06	0.02	1.34	0.03	0.29	6.56	11.66	9	86.87	7.18	0	93.41	22.28	49.82	1.31	0.04	1.49	9	1.69	0.98	0	11.66	1.19	0	0.02	0.03	0.06	44.12	0.01	0.05	1.48	1.82	0	0	6.51	8.74	1.56	86.66	87.43	1008.06	418.07	1110.2	525.2	1015.88	442.68	1103.3	444.02
43.109	0	0.05	0.05	0.02	1.57	0.03	0.29	7.64	13.4	8.14	84.73	11.87	0	95.08	22.04	54.98	1.35	0.05	1.45	8.14	1.53	1.19	0	13.4	1.41	0	0.02	0.02	0.06	43.09	0.01	0.25	1.52	1.4	0	0	4.75	7.19	1.4	87.09	85.78	1008.88	418.36	1109.74	523.88	1016.75	442.34	1102.51	443.86
43.143	0	0.05	0.05	0.02	1.69	0.03	0.46	9.07	20.75	9.01	81.87	19.75	0	94.69	24.73	55.14	0.8	0.08	1.61	9.01	1.53	1.49	0	20.75	1.29	0	0.01	0.01	0.05	44.71	0.01	0.11	1.73	1.26	0	0	5.12	7.59	1.5	87.05	86.31	1008.62	417.24	1109.09	522.27	1016.1	441.56	1102.4	442.42
43.176	0	0.05	0.06	0.02	1.55	0.03	0.97	7.97	27.86	7.83	84.07	18.93	-0.33	92.47	30.12	47.37	0.72	0.08	1.92	7.83	1.79	1.56	0	27.86	1.49	0	0.01	0.01	0.04	43.71	0.01	0.05	1.91	1.51	0	0	5.92	9.46	2.06	86.9	85.17	1006.75	415.48	1108.09	521.34	1015.63	440.37	1100.79	440.91
43.209	0	0.04	0.07	0.02	1.65	0.03	1.46	8.86	30.24	7.15	82.27	18.03	-2.06	92.81	35.4	44.25	0.76	0.08	2.52	7.15	1.93	1.62	0	30.24	1.37	0	0.01	0.02	0.04	44.34	0.01	0.05	1.98	1.99	0	0	7.77	9.21	1.14	86.93	85.78	1005.9	414.63	1107.77	521.02	1014.13	441.18	1099.89	439.22
43.243	0	0.04	0.06	0.01	2.06	0.03	2.61	11.22	38.81	5.77	77.56	37.44	-5.69	92.36	38.81	47.45	0.67	0.1	2.51	5.77	1.57	1.16	0	39.49	1.26	0	0.02	0.04	0.03	44	0.01	0.02	2.06	2.2	0	0	8.47	9.54	1.19	86.75	86.19	1004.15	413.14	1107.38	521.45	1012.89	439.53	1099.07	438.42
43.276	0	0.04	0.06	0.01	2.06	0.03	2.15	10.61	35.37	5.15	78.78	44.06	-5.14	92.05	35.37	50.68	0.67	0.12	2.2	5.15	1.39	0.96	0	39.68	1.22	0	0.02	0.05	0.03	42.68	0.01	0.01	1.96	2.78	0	0	8.4	9.76	0.82	87.27	86.18	1004.86	414.33	1106.24	520.81	1012.43	439.39	1098.61	439.99
43.309	0	0.03	0.06	0.02	2.05	0.03	1.48	10.03	28.9	4.46	79.94	56.82	-3.78	91.71	28.9	56.79	0.69	0.16	1.66	4.46	0.94	0.57	0	39.96	1.12	0	0.02	0.09	0.02	41.5	0.01	0.01	1.96	3.16	0	0	4.67	9.98	1.09	86.74	86.06	1003.16	413.72	1105.38	520.48	1011.4	439.33	1097.46	438.35
43.343	0	0.03	0.05	0.02	2.51	0.03	1.64	11.69	25.97	4.27	76.62	82.84	-5.57	92.9	25.97	65.7	0.59	0.31	1.37	4.27	0.74	0.4	0	47.22	1	0	0.02	0.08	0.02	39.49	0.01	0	1.96	3.63	0	0	8.23	9.14	1.12	87.06	85.34	1002.58	413.41	1103.61	519.41	1010.59	438.99	1095.93	438.33
43.376	0	0.03	0.04	0.02	3.23	0.03	1.2	15.38	21.63	3.43	69.25	93.21	-4.92	93.25	21.63	77.34	0.55	0.76	1.59	3.43	0.75	0.28	0	48.59	1.03	0	0.02	0.08	0.02	39.34	0.01	0	1.97	3.59	0	0	8.99	8.87	0.88	87.15	84.47	1001.32	413.44	1102.16	519.34	1009.51	439.48	1093.96	437.96
43.409	0	0.03	0.03	0.02	3.81	0.03	1.02	15.96	17.25	3.27	68.08	97.23	-4.84	93.02	17.25	85.91	0.59	1.51	2.12	3.27	0.76	0.23	0	51.69	1.2	0	0.02	0.12	0.01	35.47	0.01	0	1.95	3.56	0	0	8.66	9.05	0.61	87.26	83.58	1000.62	413.93	1100.7	519.1	1008.71	439.81	1092.27	438.02
43.443	0	0.02	0.03	0.02	4.69	0.03	0.89	17.6	16.2	2.05	64.79	98.24	-4.68	93.43	16.2	91.74	0.62	2.67	2.05	2.05	0.49	0.14	0	51.68	1.04	0.01	0.02	0.07	0.01	32.35	0.01	0	1.78	3.94	0	0	9.86	8.73	0.7	87.11	84.84	1000.39	414.14	1098.83	517.34	1007.06	438.75	1091.9	439.45
43.476	0	0.02	0.02	0.02	4.93	0.03	0.85	16.16	13.77	1.23	67.68	98.79	-5.12	93.32	13.77	94.4	0.59	3.64	1.47	1.23	0.29	0.1	0	53.72	1.05	0.01	0.02	0.05	0.01	28.68	0.01	0	1.65	3.8	0	0	9.22	8.81	0.88	87.22	84.65	999.18	414.33	1097.84	517.79	1006.19	439.67	1090.83	438.7
43.51	0	0.02	0.02	0.02	4.74	0.03	1.04	14.26	12.58	0.97	71.48	99.18	-6.9	93.04	12.58	94.51	0.62	3.31	0.71	0.97	0.11	0.07	0	58.43	1.2	0.01	0.02	0.02	0.01	26.54	0.01	0	1.55	3.63	0	0	9.1	9.04	-0.03	87.12	84.73	998.38	414.32	1096.88	517.36	1004.66	439.46	1089.39	439
43.543	0	0.02	0.02	0.02	4.83	0.03	1.37	13.23	13.27	0.72	73.54	99.42	-8.82	93.14	13.27	94.48	0.62	3.12	0.69	0.72	0.1	0.09	0	62.85	1.36	0	0.03	0.03	0.01	23.98	0.01	0	1.37	3.35	0	0	10.15	8.96	0.53	87.06	85.08	998	414.83	1096.08	517.64	1004.27	439.67	1089.35	439.81
43.576	0	0.02	0.02	0.02	4.64	0.03	1.57	12.2	14.54	0.84	75.6	99.41	-9.55	90.97	14.54	93.26	0.66	2	0.75	0.84	0.13	0.19	0.19	63.92	1.59	0.01	0.03	0.03	0.01	22.84	0.01	0.02	1.36	3.03	0	0	10.22	10.45	-0.15	87.51	84.38	998.57	415.28	1095.62	516.72	1004.25	440.35	1088.62	439.77
43.61	0	0.02	0.03	0.02	4.01	0.03	1.88	10.01	15.22	1.07	79.97	99.27	-10.23	91.67	15.22	89.13	0.75	0.96	1.11	1.07	0.17	0.54	0.96	65.3	1.8	0.01	0.02	0.02	0.01	22	0.01	0.11	1.27	2.87	0	0	9.87	10.01	-0.33	87.7	85.52	998.4	415.85	1094.84	516.03	1003.06	440.88	1088.58	440.52
43.643	0	0.03	0.03	0.02	3.02	0.03	2.56	7.17	16.44	1.35	85.65	98.64	-11.04	92.62	16.44	79.74	0.9	0.37	1.54	1.35	0.26	1.2	1.96	66.94	2.01	0.01	0.02	0.01	0.01	22.01	0.01	0.08	1.28	3.12	0	0	9.7	9.35	0.33	87.9	84.41	999.63	416.21	1094.96	515.6	1004.73	440.52	1089.14	440.69
43.676	0	0.03	0.04	0.02	2.09	0.03	3.05	4.53	14.73	1.32	90.95	97.58	-11.24	94.4	14.73	70.4	0.75	0.17	1.78	1.32	0.35	1.74	1.87	68.92	2.05	0.01	0.02	0.01	0.01	21.53	0.01	0.03	1.24	2.59	0	0	7.59	7.88	0.12	87.43	88.16	998.29	414.13	1098	517.51	1003.53	439.22	1091.68	439.81
43.71	0	0.04	0.05	0.02	1.3	0.03	2.8	2.28	10.55	1.39	94.41	94.09	-9.98	95.48	10.55	60.23	0.55	0.13	1.61	1.39	0.29	1.26	1.12	67.55	2.47	0.01	0.03	0.02	0.01	18.95	0.01	0.01	1.12	2.35	0	0	7	6.75	0.7	87.4	85.32	997.58	412.57	1099.53	519.77	1005.75	438.14	1091.06	437.26
43.743	0	0.04	0.06	0.02	1.11	0.03	2.02	2.01	8.61	1.24	95.96	89.2	-7.77	94.06	8.61	57.32	0.45	0.15	1.24	1.24	0.24	0.56	0.94	62.28	2.22	0.01	0.04	0.05	0.01	20.59	0.01	0	1.11	2.45	0	0	5.62	8.19	0.84	86.95	85.71	996.18	410.81	1101	520.62	1005.7	437.67	1091.39	435.44
43.777	0	0.05	0.06	0.02	0.91	0.03	1.51	1.57	6.61	1.11	96.87	79.89	-5.67	95.17	6.61	53.16	0.35	0.19	0.92	1.11	0.14	0.22	0.37	57.34	1.97	0.01	0.04	0.29	0.01	20.65	0.01	0	1.1	2.35	0	0	7.84	7.1	2.41	87.35	88.65	997.66	409.74	1103.16	519.95	1007.11	435.94	1095.76	436.58
43.81	0	0.05	0.07	0.02	0.74	0.03	1.16	1.27	4.09	1.09	97.46	68.27	-3.66	95.81	4.09	49.51	0.28	0.31	0.98	1.09	0.12	0.29	0	53.36	1.54	0	0.03	0.22	0.01	21.61	0.01	0	0.98	2.33	0	0	7.44	6.35	1.2	87.3	91.45	998.65	409.53	1104.86	520.43	1006.22	436.6	1097.67	435.69
43.843	0	0.05	0.06	0.02	0.82	0.03	0.66	1.48	2.46	0.75	97.04	61.47	-0.59	93.08	2.46	53.66	0.26	0.6	0.91	0.75	0.1	0.31	0	45.49	1.03	0	0.02	0.2	0.02	22.5	0.01	0	0.88	1.82	0	0	5.42	9	0.89	86.96	90.85	999.87	408.93	1106.52	520.12	1007.79	436.24	1098.62	434.46
43.877	0	0.05	0.04	0.02	1.11	0.03	0.32	2.14	1.5	0.4	95.73	59.68	0	94.85	1.5	62.63	0.21	1.4	0.81	0.4	0.07	0.31	0	35.59	0.81	0	0.02	0.2	0.02	22.67	0.01	0	0.71	1.46	0	0	7.53	7.44	0.54	87.6	90.28	1000.72	409.12	1106.33	519.68	1008.13	436.39	1098.39	434.52
43.91	0	0.04	0.03	0.02	1.63	0.03	0.19	3.43	0.93	0.22	93.14	63.61	0	93.25	0.93	71.71	0.19	4.01	0.66	0.22	0.06	0.23	0	28.57	0.69	0	0.02	0.16	0.03	23.24	0.01	0	0.59	0.97	0	0	6.49	8.87	0.98	87.45	90.39	1000.07	408.87	1106.42	519.42	1008.14	437.04	1098.48	434.04
43.943	0	0.05	0.03	0.02	2.43	0.03	0.14	5.55	0.74	0.17	88.91	68.1	0	94.06	0.74	77.41	0.17	9.56	0.46	0.13	0.05	0.13	0	25.36	0.59	0	0.02	0.26	0.03	24.26	0.01	0	0.53	0.87	0	0	7.46	8.19	0.81	87.67	90.95	1001.05	409.14	1106.52	519.07	1008.26	436.75	1099.19	434.55
43.977	0	0.06	0.03	0.02	3.49	0.03	0.11	9.18	0.73	0.15	81.64	63.91	0	95.05	0.73	79.71	0.15	16.91	0.33	0.09	0.05	0.07	0	20.73	0.66	0	0.02	0.61	0.03	27.64	0.01	0	0.46	0.81	0	0	7.47	7.22	0.67	87.73	91.66	1001.36	409.21	1105.89	517.96	1007.63	436.74	1099.26	434.41
44.01	0	0.07	0.03	0.02	4.13	0.03	0.1	12.11	0.72	0.14	75.77	65.19	0	95.63	0.72	80.47	0.14	20.71	0.34	0.12	0.05	0.04	0	20.67	0.85	0	0.01	0.65	0.03	30.54	0.01	0	0.46	0.61	0	0	7.83	6.57	0.08	88.09	90.44	1002.33	410.05	1104.74	516.5	1007.71	436.15	1098.15	435.89
44.043	0	0.09	0.02	0.02	6.31	0.03	0.1	21.9	0.64	0.13	56.21	74.85	0	94.2	0.64	85.36	0.12	27.84	0.36	0.13	0.07	0.06	0	21.54	1.3	0	0.01	0.97	0.03	35.64	0.01	0	0.45	0.43	0	0	7.4	8.06	0	88.07	86.2	1001.8	409.89	1102.97	515.66	1008.68	435.4	1094.88	434.99
44.077	0	0.09	0.02	0.03	8.17	0.03	0.08	35.61	0.85	0.14	39.39	77.37	0	94.24	0.85	89.89	0.09	30.88	0.49	0.14	0.12	0.13	0	18.74	1.64	0	0.01	0.75	0.03	44.16	0.01	0	0.43	0.33	0	0	9.71	8.02	0.32	87.62	87.68	1000.78	409.68	1100.69	514.34	1006.5	435.79	1094.17	434.14
44.11	0	0.1	0.02	0.03	10.67	0.03	0.09	51.83	1.16	0.2	23.17	83.91	0	94.11	1.16	93.82	0.09	34.79	0.86	0.19	0.2	0.38	0	20.07	2.48	0	0.01	0.29	0.03	51.99	0.01	0	0.47	0.5	0	0	3.8	8.14	1.9	87.24	83.07	999.34	409.53	1097.62	511.77	1007.6	433.72	1090.66	433.71
44.144	0	0.1	0.02	0.03	12.04	0.03	0.07	67.46	1.72	0.61	7.54	81.94	0	94.87	1.49	96.22	0.05	36.12	1.72	0.26	0.61	2.19	0	15.93	3.22	0	0.01	0.09	0.03	63.67	0.01	0	0.48	0.7	0	0	1.68	7.41	1.45	86.85	83.38	997.9	409.36	1096.54	511.79	1005.88	433.7	1089.25	432.95
44.177	0	0.1	0.02	0.03	12.75	0.03	0.06	75.42	2.33	0.9	0	82.33	0	96.34	1.56	97.55	0.05	36.76	2.33	0.34	0.9	3.92	0	14.93	3.51	0	0.01	0.1	0.04	71.03	0.01	0	0.53	0.94	0	0	3.58	5.64	-0.55	86.55	86.56	997.38	407.9	1097.63	512.24	1003.27	434.43	1089.73	430.46
44.21	0	0.11	0.02	0.04	13.93	0.03	0.07	80.21	3.72	1.55	0	84.71	0	96.57	1.67	98.08	0.05	39.11	3.72	0.48	1.55	7.39	0	16.56	3.99	0	0.01	0.1	0.04	74.73	0.01	0	0.61	1.26	0	0	5.86	5.31	-0.33	86.81	86.42	997.95	407.22	1097.46	511.07	1003.66	433.53	1090.02	430.22
44.244	0	0.11	0.02	0.05	13.31	0.03	0.07	83.64	5.12	2.13	0	86.36	0	96.88	1.57	98.56	0.05	37.76	5.12	0.93	2.13	11.31	0	17.74	3.62	0	0.01	0.13	0.04	81.28	0	0	0.65	1.37	0	0	3.89	4.83	-0.8	86.24	86.32	997.12	405.95	1097.95	511.23	1003.23	432.34	1089.47	428.77
44.277	0	0.12	0.02	0.05	13.59	0.04	0.07	85.31	5.63	2.07	0	87.02	0	96.87	1.72	98.88	0.05	38	5.63	1.38	2.07	12.03	0	18.13	3.26	0	0.01	0.12	0.04	83.62	0	0	0.72	1.33	0	0	8.29	4.84	-0.12	86.41	86.44	998.71	405.9	1097.42	509.23	1004.13	431.89	1090.54	429.41
44.31	0	0.09	0.02	0.04	10.53	0.04	0.08	83.71	6.06	3.04	0	87.76	0	97.82	2.08	98.45	0.06	30.95	6.06	3.04	2.24	8.27	0	19.4	2.39	0	0.01	0.09	0.04	87.81	0	0.01	0.82	1.72	0	0	12.24	2.98	-0.28	86.08	87.42	999.61	405.69	1095.77	505.13	1003.15	432.88	1090.49	429.17
44.344	0	0.09	0.02	0.04	10.5	0.04	0.12	86.01	5.18	4.68	0	92.78	0	98.18	2.13	98.32	0.07	31.04	5.18	4.68	2.06	5.35	0	26.78	2.7	0	0.01	0.07	0.04	92.11	0	0	1.04	2.2	0	0	17.26	2.07	-1.64	85.13	85.96	1001.16	405.1	1095.72	501.81	1003.7	432.33	1089.64	430.32
44.377	0	0.1	0.02	0.03	11.22	0.03	0.11	87.25	4.33	5.48	0	92.1	0	97.95	2.17	97.9	0.08	33.11	4.33	5.48	1.77	4.47	0	26	2.61	0	0.01	0.05	0.04	92.98	0	0	1.07	1.99	0	0	16.25	2.67	-1.64	85.51	85.37	1001.86	405.4	1096.12	502.74	1004.55	431.71	1089.91	430.25
44.41	0	0.12	0.02	0.03	12.16	0.03	0.15	88.9	3.96	6.83	0	94.17	0	97.72	2.47	97.43	0.11	35.66	3.96	6.83	1.78	3.91	0	30.52	2.49	0	0.01	0.04	0.04	94.36	0	0	1.25	1.76	0	0	15.68	3.2	-1.71	85.6	85.77	1001.62	405.2	1096.26	502.79	1004.26	431.58	1090.02	430.09
44.444	0	0.12	0.02	0.03	11.65	0.04	0.23	89.42	3.29	9.24	0	96.61	0	97.76	3.13	96.78	0.13	34.66	3.29	9.24	1.31	3.65	0	38.23	2.62	0	0.01	0.04	0.04	96.65	0	0	1.77	1.54	0	0	15.04	3.12	-1.73	85.84	85.66	1001.59	405.25	1096.33	502.84	1004.32	431.5	1089.97	430.21
44.477	0	0.13	0.02	0.03	11.46	0.04	0.22	89.33	4.08	12.37	0	96.16	0	98.17	4.08	96.48	0.14	33.62	3.29	12.37	1.18	3.69	0	36.93	2.66	0	0.01	0.04	0.04	96.82	0	0	1.79	1.51	0	0	17.78	2.09	-1.87	85.28	85.52	1001.16	404.82	1096.42	503.38	1004.12	431.64	1089.62	430.05
44.511	0	0.14	0.02	0.03	12.19	0.04	0.25	90.65	4.91	13.07	0	96.54	0	98.08	4.91	96.18	0.16	35.36	3.54	13.07	1.07	3.57	0	38.59	2.68	0	0.01	0.05	0.05	98.06	0	0	2.4	1.38	0	0	19.32	2.33	-1.62	85.01	85.69	1002.18	405.15	1096.68	503.11	1004.84	431.91	1090.52	430.42
44.544	0	0.13	0.02	0.03	11.18	0.04	0.17	90.07	5.23	13.39	0	93.68	0	97.86	5.23	95.67	0.19	33.39	3.61	13.39	1.22	3.38	0	31.21	2.71	0	0.02	0.05	0.07	98.63	0	0	2.73	1.57	0	0	16.05	2.89	-2	85.99	85.63	1002.02	405.71	1096.37	503	1004.4	432.44	1090	430.24
44.577	0	0.14	0.02	0.03	13.49	0.04	0.15	91.95	5.07	11.49	0	93.04	0	97.91	5.07	96.47	0.2	38.19	4.25	11.49	1.19	3.78	0	29.13	2.83	0	0.02	0.08	0.07	98.73	0	0	2.74	1.96	0	0	12.55	2.78	-2.3	86.81	86.31	1001.88	405.82	1096.82	502.85	1004	432.69	1090.28	430.11
44.611	0	0.14	0.02	0.03	14.11	0.04	0.12	92.44	4.96	11.19	0	91.62	0	97.61	4.96	97.27	0.2	38.99	4.17	11.19	0.95	3.4	0	25.83	2.97	0	0.02	0.11	0.08	98.88	0	0	2.94	1.71	0	0	13.3	3.44	-2.65	86.14	87	1000.7	403.54	1097.21	501.79	1003	430.3	1090	429.38
44.644	0	0.15	0.02	0.03	16.07	0.04	0.12	93.46	5.42	9.67	0	91.24	0	98.04	5.42	97.64	0.2	41.9	3.34	9.67	0.93	3.51	0	24.86	3.1	0	0.01	0.11	0.08	98.88	0	0	2.67	1.86	0	0	21.57	2.44	-2.84	84.93	85.93	1001.54	403.67	1096.06	499.62	1003.27	431.52	1089.19	430.31
44.677	0	0.15	0.02	0.03	17.66	0.04	0.1	94.08	5.17	7.7	0	89.52	0	97.79	5.17	98.08	0.19	44.25	2.68	7.7	0.76	4.2	0	21.96	2.96	0	0.01	0.1	0.09	98.9	0	0	2.37	1.89	0	0	19.06	3.04	-3.01	85.46	84.22	1001.52	403.75	1095.21	499.59	1003.64	430.61	1087.85	429.44
44.711	0	0.16	0.02	0.03	18.76	0.03	0.08	94.45	4.95	6.38	0	86.79	0	98.03	4.95	98.36	0.23	45.73	2	6.38	0.79	4.56	0	18.4	2.82	0	0.01	0.06	0.11	98.96	0	0	2.02	1.96	0	0	18.35	2.46	-2.22	85.6	84.49	1001.11	403.68	1094.57	499.84	1003.48	430.15	1087.97	428.93
44.744	0	0.16	0.02	0.03	18.66	0.03	0.08	94.39	4.36	4.98	0	87.28	0	98.02	4.36	98.5	0.22	45.96	1.86	4.98	0.96	6.76	0	18.8	2.74	0	0.01	0.04	0.11	98.95	0	0	1.95	1.87	0	0	18.98	2.5	-2.09	85.51	85.17	1001.02	403.5	1094.71	499.43	1003.24	430.41	1088.4	429.05
44.778	0	0.17	0.02	0.04	19.43	0.03	0.08	94.65	4.31	4.72	0	86.31	0	97.96	4.31	98.53	0.25	47.1	2.5	4.72	1.15	8.16	0	17.72	3.16	0	0.01	0.05	0.13	99.04	0	0	1.73	1.94	0	0	19.65	2.65	-2.5	85.53	85.66	1000.63	403.43	1094.85	499.69	1002.59	430.94	1088.23	429.06
44.811	0	0.19	0.02	0.04	22.56	0.03	0.08	95.52	4.09	4.27	0	87.16	0	97.55	4.09	98.65	0.24	51.76	2.72	4.27	1.06	6.49	0	18.52	3.96	0	0.01	0.05	0.14	98.93	0	0	1.6	2.13	0	0	16.5	3.59	-2.47	86.06	85.87	1000	403.19	1094.88	500.52	1002.21	430.13	1088.06	428.38
44.844	0	0.17	0.02	0.03	21.1	0.03	0.09	95.12	4.37	3.74	0	88.3	0	98.15	4.37	98.72	0.25	49.28	2.94	3.74	0.96	5.99	0	19.76	4.03	0	0.01	0.05	0.14	98.89	0	0	1.6	1.88	0	0	19.61	2.14	-1.57	85.29	85.32	999.35	403.3	1093.31	500.68	1001.96	429.89	1087.27	428.55
44.878	0	0.14	0.02	0.03	17.94	0.03	0.09	94.01	4.32	3.74	0	87.58	0	97.99	4.32	98.39	0.22	44.51	3.11	3.74	0.86	4.23	0	19.26	3.63	0	0.01	0.04	0.15	98.88	0	0	1.57	2.35	0	0	17.97	2.56	-1.39	85.77	84.43	999.48	403.53	1093.63	500.99	1002.77	429.41	1087.21	429.12
44.911	0	0.11	0.02	0.03	14.2	0.03	0.09	92.13	4.29	4.67	0	87.19	0	98.1	4.29	98.08	0.2	37.78	3.24	4.67	0.74	3.39	0	19.12	3.58	0	0.02	0.04	0.15	98.88	0	0	1.55	2.66	0	0	19.21	2.27	-1.58	85.4	85.8	999.44	403.76	1093.82	501.07	1002.01	430.7	1087.8	429.18
44.944	0	0.11	0.02	0.03	12.93	0.03	0.09	91.27	4.46	5.77	0	86.91	0	98.12	4.46	97.81	0.19	35.13	3.41	5.77	0.66	3.38	0	19.09	3.8	0	0.02	0.04	0.15	98.93	0	0	1.56	2.98	0	0	19.15	2.22	-2.43	85.4	85.56	1000.25	404.06	1094.36	500.87	1002.25	431.25	1087.79	429.25
44.978	0	0.1	0.02	0.03	10.62	0.04	0.08	89.23	4.49	7.78	0	85.04	0	97.73	4.49	97.27	0.19	30	3.75	7.78	0.68	3.36	0	17.69	3.91	0	0.02	0.05	0.15	98.98	0	0	1.56	3.72	0	0	17.07	3.2	-2.98	86.24	85.23	999.73	404.9	1094.57	502.39	1001.93	432.48	1087.11	429.43
45.011	0	0.09	0.02	0.03	8.73	0.04	0.08	86.83	4.67	9.43	0	82.95	0	97.98	4.67	96.57	0.19	25.03	3.99	9.43	0.66	4.16	0	16.45	3.4	0	0.02	0.06	0.15	99	0	0	1.62	4.01	0	0	17.86	2.59	-2.13	85.77	84.64	999.97	404.57	1094.02	501.86	1002.63	431.43	1087.24	429.14
45.044	0	0.08	0.02	0.03	7.34	0.03	0.08	84.27	4.32	9.56	0	81.85	0	97.02	4.32	96.12	0.2	20.92	3.43	9.56	0.58	4.59	0	15.96	3.12	0	0.02	0.05	0.15	98.92	0	0	1.56	4.3	0	0	12.37	4.59	-2.87	86.96	86.65	1000.2	404.23	1096.14	502.24	1002.28	431.52	1088.89	428.6
45.078	0	0.07	0.02	0.03	6.4	0.03	0.08	81.84	3.95	9.3	0	82.34	0	96.21	3.95	95.63	0.2	17.85	2.83	9.3	0.54	5.97	0	16.86	2.52	0	0.01	0.03	0.15	98.69	0	0	1.46	3.82	0	0	13.57	5.83	-1.77	86.89	88.38	999.52	403.1	1096.74	501.52	1002.12	431.8	1090.42	427.91
45.111	0	0.07	0.02	0.03	6.62	0.03	0.07	82.28	2.97	9.15	0	83.74	0	95.02	2.97	96.5	0.19	18.76	2.44	9.15	0.43	7.15	0	17.23	2.42	0	0.01	0.02	0.15	98.62	0	0	1.41	3.14	0	0	12.6	7.26	-1.09	86.93	88.39	999.26	403.1	1096.5	502.63	1002.34	431.15	1090.65	427.26
45.145	0	0.08	0.02	0.04	6.92	0.03	0.08	83	2.52	9.27	0	85.24	0	96.21	2.52	97.1	0.2	19.9	2.36	9.27	0.49	8.16	0	18.05	2.61	0	0.01	0.02	0.14	98.54	0	0	1.45	2.09	0	0	11.81	5.83	-1.66	86.58	89.22	999.04	402.27	1097.18	503.01	1001.76	430.63	1090.86	426.09
45.178	0	0.09	0.02	0.04	7.23	0.03	0.08	83.68	2.95	9.76	0	87.83	0	96.79	1.89	97.62	0.2	21.25	2.95	9.76	0.55	10.32	0	20.31	2.73	0	0.01	0.02	0.12	98.47	0	0	1.54	1.23	0	0	11.09	4.97	-1.21	86.96	88.59	1000.03	402.77	1097.48	502.62	1003.04	431.1	1091.5	426.17
45.211	0	0.09	0.02	0.04	6.91	0.03	0.09	82.93	3.36	10.61	0	88.78	0	97.04	1.62	97.87	0.2	20.08	3.36	10.61	0.66	10.91	0	21.21	2.78	0.01	0.01	0.02	0.12	98.37	0	0	1.5	0.79	0	0	11.88	4.56	-1.11	86.83	88.44	1000.96	402.21	1098.24	501.41	1004	430.48	1092.34	426.29
45.245	0	0.09	0.02	0.04	7.69	0.03	0.09	84.53	3.54	9.74	0	89.64	0	97.35	1.54	98.23	0.21	22.79	3.54	9.74	0.84	10.64	0	21.96	2.91	0.01	0.01	0.03	0.11	98.19	0	0	1.48	0.4	0	0	12.62	3.98	-2.05	86.45	87.99	1001.56	401.73	1098.34	501.07	1003.96	430.02	1091.81	425.19
45.278	0	0.11	0.02	0.04	10.13	0.03	0.1	88.14	3.64	9.78	0	91.34	0	97.19	1.62	98.77	0.21	29.7	3.64	9.78	0.72	8.85	0	23.88	3.94	0.01	0.01	0.03	0.11	98.05	0	0	1.41	0.21	0	0	15.92	4.27	-2.7	85.86	88.53	1002.36	400.67	1099.75	498.71	1004.31	429.89	1092.77	426.31
45.311	0	0.12	0.01	0.04	11.26	0.03	0.1	89.25	2.75	9.55	0	90.98	0	96.82	1.64	98.98	0.2	32.37	2.75	9.55	0.55	5.89	0	23.12	4.22	0.01	0.01	0.03	0.11	97.8	0	0	1.36	0.05	0	0	18.63	4.92	-3.6	86.04	87.02	1005.06	402.06	1100.78	499.07	1006.37	431	1093.32	427.4
45.345	0	0.13	0.01	0.03	12.48	0.03	0.09	90.26	2.58	9.35	0	90.22	0	96.21	1.73	99.23	0.16	34.91	2.58	9.35	0.36	4	0	21.75	4.7	0.01	0.01	0.04	0.11	97.57	0	0	1.3	0.03	0	0	15.61	5.83	-3.5	86.34	87.21	1005.96	401.12	1102.92	499.91	1007.84	429.19	1095.01	426.57
45.378	0	0.13	0.01	0.03	13.67	0.03	0.09	91.17	2.35	8.62	0	90.54	0	96.94	2.1	99.3	0.13	37.1	2.35	8.62	0.21	2.18	0	22.14	5.15	0.01	0.01	0.04	0.11	97.53	0	0	1.27	0.08	0	0	16.79	4.73	-2.75	86.23	86.47	1007.19	402.09	1102.48	499.7	1009.12	429.47	1095.56	427.25
45.411	0	0.13	0.01	0.03	13.26	0.03	0.09	90.83	2.32	9.01	0	90.45	0	96.83	2.28	99.34	0.11	36.03	2.32	9.01	0.17	1.92	0	21.97	4.94	0.01	0.01	0.03	0.1	97.38	0	0	1.28	0.18	0	0	19.03	4.91	-3.68	86.05	87.39	1008.45	401.86	1104.59	498.58	1009.71	431.25	1097.04	427.72
45.445	0	0.09	0.02	0.03	8.83	0.03	0.1	85.95	2.62	10.79	0	90.39	0	97.42	2.62	99.17	0.1	24.44	2.62	10.79	0.17	1.57	0	22.06	4.42	0.01	0.01	0.02	0.1	97.24	0	0.02	1.22	0.51	0	0	19.07	3.85	-2.64	86.33	85.04	1010.22	403.25	1103.77	498.73	1012.09	430.44	1097.12	428.73
45.478	0	0.06	0.02	0.03	5.61	0.03	0.09	78.5	2.59	12.41	0	90.06	0	98.25	2.59	98.72	0.1	12.62	2.47	12.41	0.23	1.77	0	22.04	4.15	0.01	0.01	0.01	0.11	97.16	0	0.08	1.19	0.92	0	0	18.87	1.85	-2.73	87.27	83.6	1011.66	404.6	1104.14	499.28	1013.67	431.04	1097.26	429.91
45.512	0	0.05	0.02	0.03	4.19	0.03	0.11	71.92	2.55	15.17	3.08	92.01	0	95.54	2.44	98.1	0.09	5.61	2.55	15.17	0.43	2.5	0	25.63	3.66	0.01	0.01	0.01	0.12	96.42	0	0.12	1.07	1.33	0	0	15.27	6.68	-2.7	87.49	84.07	1011.21	404.4	1103.7	498.94	1013.06	430.72	1097.11	428.79
45.545	0	0.06	0.02	0.03	3.51	0.03	0.13	67.43	3.01	21.88	7.57	92.74	0	96.04	2.12	96.94	0.1	2.29	3.01	21.88	0.64	3.22	0	28.11	3.12	0.01	0.02	0	0.13	96.12	0	0.16	1.09	1.61	0	0	11	6.06	-2.19	87.52	85.81	1010.19	402.49	1104.58	498.09	1012.41	429.38	1098.18	426.72
45.578	0	0.07	0.02	0.04	3.21	0.03	0.13	65.34	3.4	25.88	9.66	92.65	0	96.67	1.73	96.16	0.1	1.23	3.4	25.88	1.1	7.38	0	28.7	2.93	0.01	0.02	0	0.12	96.1	0	0	1.15	1.94	0	0	9.74	5.17	-2.07	87.71	87.35	1011.04	401.39	1107.13	499.82	1013.5	430.09	1100.58	423.2
45.612	0	0.1	0.02	0.06	2.88	0.03	0.15	62.37	3.46	31.3	12.63	92.89	0	97.54	1.43	94.01	0.1	0.67	3.46	31.61	1.65	15.61	0	31.3	2.53	0.02	0.01	0.01	0.12	96.01	0	0	1.08	2.12	0	0	12.34	3.6	-1.01	88.33	84.75	1012.46	402.11	1106.51	500.43	1015.87	428.82	1100.48	424.02
45.645	0	0.12	0.02	0.08	2.44	0.03	0.18	57.05	2.61	32.39	17.95	90.99	0	96.78	1.21	89.42	0.1	0.35	2.61	32.39	1.69	20.94	0	32.69	2.45	0.02	0.01	0.02	0.11	95.83	0.01	0	1.03	1.77	0	0	8.76	4.98	-0.38	88.79	86.01	1011.08	400.98	1109.56	503.96	1016.43	426.96	1102.41	424.64
45.678	0	0.11	0.03	0.07	2	0.03	0.19	50.06	1.22	26.48	24.94	85.79	0	97.48	1.08	83.21	0.1	0.23	1.22	26.48	1.13	19.87	0	32.5	2.26	0.02	0.01	0.05	0.09	95.53	0.01	0	0.89	1.36	0	0	7.17	3.73	0.95	88.91	87.53	1011.22	400.12	1110.5	503.55	1017.07	425.56	1104.59	424.55
45.712	0	0.07	0.03	0.04	1.69	0.03	0.19	43.72	0.9	16.72	31.28	77.23	0	95.95	0.9	77.79	0.1	0.23	0.6	16.72	0.69	8.84	0	30.74	2.35	0.01	0.01	0.06	0.08	95.01	0.01	0	0.75	0.94	0	0	6.31	6.17	1.39	88.83	88.16	1011.54	398.97	1112.99	504.2	1018.5	425.34	1106.64	423.68
45.745	0	0.05	0.03	0.03	1.67	0.03	0.19	43.06	0.9	9.83	31.94	75.88	0	95.96	0.9	77.28	0.1	0.33	0.38	9.83	0.53	3.04	0	30.31	2.27	0.01	0	0.07	0.07	94.78	0.01	0	0.67	0.55	0	0	10.94	6.16	0.73	89.2	88.33	1011.6	399.1	1112.4	504.07	1017.72	426.65	1105.99	423.53
45.779	0	0.04	0.03	0.03	1.75	0.03	0.16	44.08	0.75	5.22	30.92	74.67	0	97.02	0.75	78.49	0.09	0.55	0.24	5.22	0.43	1.01	0	28.29	2.21	0.01	0	0.03	0.05	94.49	0.01	0	0.57	0.28	0	0	10.77	4.59	1.22	89.24	88.08	1012.25	399.49	1112.5	504.21	1018.5	425.69	1106.57	424.69
45.812	0	0.04	0.03	0.03	1.89	0.03	0.17	46.47	0.74	2.79	28.53	79.44	0	96.73	0.74	80.53	0.09	0.77	0.25	2.79	0.48	0.95	0	29.62	2.05	0.01	0	0.04	0.04	94.57	0.02	0	0.5	0.18	0	0	10.01	5.07	0.91	89.09	88.06	1012.7	399.47	1112.18	503.05	1018.38	425.97	1106.42	423.98
45.845	0	0.04	0.02	0.03	1.98	0.03	0.17	47.96	0.73	1.9	27.04	81.23	0	96.65	0.73	81.77	0.1	1	0.27	1.9	0.65	1.17	0	29.79	1.83	0.01	0	0.05	0.04	94.54	0.02	0	0.48	0.05	0	0	7.71	5.2	0.67	88.54	87.13	1012.21	398.84	1111.95	502.32	1018.35	425.85	1105.42	422.46
45.879	0	0.03	0.02	0.03	2.22	0.03	0.17	51.17	0.67	1.43	23.83	86.02	0	97.63	0.67	85.07	0.15	1.04	0.31	1.43	0.6	1.85	0	30.87	1.86	0.01	0	0.06	0.04	94.34	0.02	0	0.41	0.04	0	0	12.38	3.42	-0.12	88.19	87.33	1015.38	398.18	1114.29	501.8	1020.42	424.5	1107.74	422.85
45.912	0	0.03	0.02	0.03	2.48	0.03	0.18	54.43	0.68	1.71	20.57	90.45	0	98.03	0.68	88.32	0.19	1.19	0.53	1.71	0.82	4.03	0	32.99	1.6	0.01	0	0.08	0.04	94.07	0.02	0	0.38	0.09	0	0	13.06	2.47	-0.14	88.26	86.63	1017.91	399.14	1114.25	499.97	1022.01	425.21	1108.61	423.07
45.945	0	0.04	0.02	0.05	2.69	0.03	0.18	57.3	0.83	2.55	17.7	92.85	0	97.55	0.62	90.98	0.2	1.28	0.83	2.55	1.15	10.79	0	34.25	1.65	0.01	0	0.07	0.04	94.18	0.02	0	0.38	0.13	0	0	9.03	3.58	-0.92	88.12	85.86	1017.35	398.85	1113.41	498.87	1021.21	425.09	1107	421.51
45.979	0	0.04	0.02	0.06	2.93	0.03	0.2	58.97	1.12	2.99	16.03	94.9	0	98.01	0.69	93.39	0.19	1.44	1.12	2.99	1.26	16.14	0	36.32	1.62	0.01	0	0.06	0.04	93.18	0.02	0	0.34	0.21	0	0	10.81	2.51	-1.72	87.88	87.49	1018.19	396.5	1115.84	497.23	1021.44	423.39	1108.89	420.81
46.012	0	0.04	0.02	0.08	3.16	0.03	0.18	61.18	1.12	3.7	13.82	95.21	0	97.58	0.71	95.27	0.18	1.88	1.12	3.7	1.57	22.78	0	35.26	1.52	0.01	0	0.04	0.04	93.05	0.02	0	0.31	0.24	0	0	13.75	3.52	-1.05	88.46	86.87	1020.52	397.13	1116.08	496.28	1023.51	423.76	1110.34	421.06
46.045	0	0.05	0.02	0.14	3.16	0.03	0.18	60.81	1.02	4.1	14.19	95.6	0	97.2	0.71	95.55	0.16	1.77	1.02	4.1	1.8	33.29	0	36.11	1.69	0.01	0	0.04	0.04	92.52	0.02	0	0.28	0.32	0	0	11.93	4.27	-1.81	88.16	87.14	1019.82	394.98	1117.79	496.32	1023.37	422.09	1110.47	419.34
46.079	0	0.05	0.02	0.17	3.17	0.03	0.18	60.14	0.73	4.19	14.86	95.42	0	96.89	0.55	95.71	0.15	1.73	0.73	4.19	1.81	36.77	0	35.4	1.76	0.01	0	0.02	0.03	91.87	0.03	0	0.19	0.42	0	0	13.58	4.81	-1	88.11	86.54	1021.23	395.14	1116.57	494.32	1024.33	421.64	1110.83	418.81
46.112	0	0.06	0.02	0.22	3.13	0.03	0.17	59.13	0.59	4.81	15.87	94.77	0	97.55	0.59	95.18	0.15	1.77	0.56	4.81	1.74	41.72	0	34.2	1.99	0.01	0	0.02	0.04	91.32	0.03	0	0.18	0.53	0	0	14.18	3.57	-1.73	87.98	86.26	1022.53	394.38	1117.41	492.39	1025.05	421.35	1111.25	418.16
46.146	0	0.05	0.02	0.1	3.21	0.03	0.16	57.77	0.68	3.85	17.23	94.12	0	98.18	0.68	95.11	0.14	2.25	0.58	3.85	1.32	25.49	0	32.74	2.17	0.01	0	0.01	0.04	89.48	0.03	0	0.16	0.54	0	0	15.95	2.06	-1.34	86.69	89.72	1020.94	390.74	1119.64	489.44	1023.84	420.95	1113.47	416.86
46.179	0	0.04	0.02	0.07	3.27	0.03	0.15	56.81	0.66	2.49	18.19	93.83	0	97.87	0.66	95.1	0.13	2.59	0.55	2.49	0.82	19.01	0	32.1	2.26	0.01	0	0.01	0.05	88.23	0.03	0	0.17	0.49	0	0	15.52	2.86	-3.28	87.2	90.85	1022.78	390.72	1122.72	490.66	1024.33	421.04	1115.14	418.34
46.212	0	0.04	0.02	0.06	3.33	0.03	0.16	57.22	0.67	1.78	17.78	93.72	0	96.55	0.67	94.66	0.12	3.27	0.61	1.78	0.61	17.97	0	32.32	2.23	0.01	0	0.02	0.06	88.38	0.03	0	0.17	0.51	0	0	13.79	5.34	-1.53	87.92	88.53	1023.67	392.77	1121.05	492.25	1026.45	421.4	1114.86	416.99
46.246	0	0.04	0.02	0.06	3.3	0.03	0.17	57.28	0.79	2.05	17.72	93.85	0	97.43	0.67	93.87	0.14	3.74	0.79	2.05	0.59	16.87	0	33.38	2.41	0.01	0	0.03	0.08	88.77	0.02	0	0.18	0.49	0	0	13.06	3.81	-0.23	88.09	88.02	1023.47	393.71	1120.3	493.32	1027.08	421.52	1115.02	417.62
46.279	0	0.04	0.02	0.07	3.21	0.03	0.17	56.48	0.73	1.97	18.52	93.18	0	98.13	0.73	93.18	0.14	3.49	0.71	1.97	0.52	18.56	0	32.69	2.91	0.01	0	0.03	0.09	88.86	0.02	0	0.19	0.56	0	0	16.87	2.19	-0.9	86.79	89	1022.76	392.4	1120.66	490.73	1025.91	421.72	1114.86	418.77
46.312	0	0.04	0.02	0.06	3.39	0.03	0.15	57.65	0.95	2.06	17.35	92.38	0	97.29	0.95	93.56	0.15	4.42	0.71	2.06	0.49	15.61	0	30.82	2.72	0.01	0	0.02	0.12	88.47	0.02	0	0.21	0.63	0	0	14.31	4.1	-2.68	86.91	89.46	1024.2	393.07	1122.61	492.79	1026.15	421.28	1115.59	419.23
46.346	0	0.04	0.02	0.04	3.51	0.03	0.14	57.42	1.47	2.02	17.58	90.08	0	97.81	1.47	92.46	0.15	5.64	0.61	2.02	0.32	7.95	0	28.32	2.44	0.02	0	0.01	0.17	87.6	0.02	0	0.22	0.67	0	0	15.92	2.99	-1.83	86.79	90.78	1024.21	394.06	1124.07	494.14	1026.78	423.62	1117.53	421.17
46.379	0	0.04	0.02	0.03	3.16	0.03	0.12	54.48	1.69	1.91	20.52	83.6	0	98.17	1.69	89.58	0.17	5.16	0.39	1.91	0.23	4.78	0	24.02	2.12	0.02	0	0.01	0.15	87.88	0.02	0	0.22	0.69	0	0	14.64	2.09	0.15	87.43	88.82	1025.54	397.69	1123.25	497.38	1029.39	424.96	1118.2	423.93
46.412	0	0.04	0.03	0.03	2.69	0.03	0.11	49.62	1.94	2.49	25.38	71.09	0	98.29	1.94	84.03	0.17	5.42	0.42	2.49	0.26	3.56	0	20.51	1.85	0.02	0	0.01	0.15	88.25	0.02	0	0.23	0.76	0	0	16.91	1.73	-1.16	86.59	87.33	1026.89	400	1122.95	498.34	1029.77	426.95	1117.1	426.13
46.446	0	0.05	0.03	0.03	1.93	0.03	0.11	40.17	2.38	3.33	34.83	45.03	0	97.73	2.38	73.78	0.17	5.2	0.52	3.33	0.6	4.53	0	17.07	1.76	0.02	0.01	0.02	0.13	89.08	0.02	0	0.23	0.84	0	0	17.92	3.2	0.82	85.7	86.31	1026.77	401.92	1121.71	497.78	1030.96	429.02	1117.27	428.76
46.479	0	0.06	0.05	0.03	1.16	0.03	0.12	28.17	3.5	4.03	46.83	17.23	0	98.62	3.5	58.97	0.19	3.95	0.62	4.03	1	3.54	0	14.83	1.52	0.01	0.01	0.03	0.11	91.12	0.02	0	0.26	0.91	0	0	13.4	0.65	0.21	86.58	84.89	1026.62	405.42	1120	500.55	1030.31	431.14	1115.2	430.56
46.513	0	0.07	0.05	0.03	1.18	0.03	0.13	29.85	4.75	4.66	45.15	14.9	0	98.52	4.75	57.84	0.23	4.51	1.16	4.66	1.71	3.33	0	13.81	1.53	0.01	0.01	0.07	0.1	92.38	0.02	0	0.3	0.9	0	0	13.8	1.02	-3.02	85.89	87.41	1026.62	403.67	1122.77	500.69	1028.24	430.71	1115.64	429.94
46.546	0	0.08	0.06	0.03	1.01	0.03	0.14	27.31	5.68	6.93	47.69	9.37	0	98.12	5.68	51.59	0.3	4.94	1.15	6.93	1.69	4.03	0	13.51	1.45	0.01	0.01	0.06	0.08	94.29	0.01	0	0.34	0.87	0	0	16.1	2.21	-1.2	85.6	87.94	1025.94	403.57	1122.67	501.47	1028.85	431.82	1116.75	429.47
46.579	0	0.1	0.07	0.03	0.85	0.03	0.16	23.76	6.08	11.19	52.48	6.26	0	98.75	6.08	45.95	0.33	4.97	1.32	11.19	1.35	4.29	0	13.71	1.55	0.01	0.01	0.06	0.07	95.02	0.01	0	0.37	0.88	0	0	17.8	0.16	-1.77	85.49	88.21	1025.59	403.24	1122.63	502.54	1028.1	431.56	1116.26	428.89
46.613	0	0.12	0.06	0.03	0.94	0.03	0.16	27.08	5.87	13.55	47.92	7.55	0	98.41	5.87	48.61	0.38	5.4	1.78	15.17	1.37	7.03	0	13.55	2	0	0.01	0.06	0.06	96.34	0.01	0	0.5	0.81	0	0	18.22	1.37	-2.27	85.35	88.02	1026.08	402.71	1122.97	502.2	1028.27	430.22	1116.28	428.95
46.646	0	0.13	0.05	0.04	1.29	0.03	0.14	35.82	6.01	14.44	39.18	14.5	0	98.25	6.01	56.81	0.39	6.55	1.75	19.38	1.49	10.13	0	14.44	2.42	0	0.02	0.05	0.06	96.62	0.01	0	0.53	0.88	0	0	17.82	1.86	-1.5	85.68	87.79	1026.23	402.4	1122.8	501.6	1028.9	429.8	1116.68	428.38
46.679	0	0.13	0.04	0.05	1.56	0.03	0.14	42.34	6.22	14.57	32.66	21.29	0	98.1	6.22	62.49	0.44	6.53	1.98	20.6	1.55	12.74	0	14.57	2.82	0	0.02	0.05	0.05	97.35	0.01	0	0.59	0.88	0	0	17.28	2.28	-1.58	85.72	86.81	1026.75	401.89	1122.34	500.53	1029.4	428.52	1116.2	427.54
46.713	0	0.11	0.03	0.05	2.36	0.03	0.12	56.02	6.88	14.12	18.98	36.81	0	98.45	6.88	72.49	0.57	8.29	1.84	19.55	1.5	13.41	0	14.12	3.04	0	0.02	0.05	0.05	98.15	0	0	0.73	0.73	0	0	15.7	1.25	-2.51	85.78	88.13	1026.3	400.28	1123.24	498.99	1028.31	428.39	1116.39	425.8
46.746	0	0.11	0.02	0.06	3.58	0.03	0.09	68.12	5.79	14.52	6.88	58.17	0	98.16	5.79	82.91	0.57	11.3	1.66	19.02	1.64	15.13	0	14.52	3.33	0	0.03	0.05	0.05	98.22	0	0	0.76	0.67	0	0	18.49	2.12	-0.94	85.52	87.89	1026.48	400.47	1123.15	499.68	1029.54	428.1	1117.42	426.62
46.78	0	0.09	0.02	0.05	3.57	0.03	0.08	68.35	4.76	13.64	6.65	57.84	0	98.14	4.76	83.63	0.6	11.54	1.58	15.18	1.47	12.04	0	13.64	3.12	0	0.03	0.05	0.04	98.54	0	0	0.88	0.67	0	0	18.37	2.18	-1.15	85.53	87.92	1026.37	400.29	1123.09	499.61	1029.3	428.11	1117.2	426.15
46.813	0	0.09	0.02	0.05	3.92	0.03	0.08	70.86	4.32	12.3	4.14	60.85	0	98.18	4.32	84.83	0.63	13.31	1.75	12.3	1.36	11.6	0	13.99	3.11	0	0.03	0.05	0.04	98.87	0	0	0.95	0.77	0	0	18.62	2.06	-0.83	85.67	87.93	1025.83	400.72	1122.56	500.36	1028.97	428.4	1116.89	426.57
46.846	0	0.08	0.02	0.04	4.26	0.03	0.08	73.06	4.39	9.73	1.94	63.89	0	98.4	4.39	86.67	0.59	13.91	2.07	9.73	1.23	10.23	0	13.76	2.89	0	0.03	0.04	0.04	98.96	0	0.01	0.99	0.89	0	0	18.34	1.41	-0.99	85.89	85.71	1025.95	402.43	1120.23	500.21	1028.9	428.95	1114.59	427.43
46.88	0	0.07	0.02	0.04	4.62	0.03	0.09	75.35	4.31	8.89	0	72.46	0	97.97	4.31	88.02	0.53	15.19	2.79	8.89	1.2	7.2	0	17.36	2.42	0	0.02	0.07	0.03	99.3	0	0	1.24	1.31	0	0	17.12	2.61	-2.19	86.52	85.44	1024.22	403.96	1118.2	500.19	1026.43	432.12	1111.76	427.78
46.913	0	0.07	0.02	0.03	5.2	0.03	0.09	78.06	4.62	8.23	0	75.87	0	98.21	4.62	89.51	0.46	16.92	3.41	8.23	1.06	5.53	0	18.08	1.88	0	0.02	0.11	0.03	99.42	0	0.01	1.39	1.52	0	0	21.1	1.99	-2.45	85.96	85.31	1022.44	405.06	1116.28	499.74	1024.44	433.57	1109.71	430.97
46.946	0	0.07	0.02	0.03	6.24	0.04	0.09	81.59	5.01	7.48	0	77.38	0	98.55	4.38	91.51	0.37	20.44	5.01	7.48	1.05	3.99	0	17.12	1.67	0	0.03	0.24	0.03	99.4	0	0	1.48	2.56	0	0	22.43	0.91	-3.75	85.95	83.55	1020.74	407.48	1112.65	501.95	1021.91	436.33	1105.29	431
46.98	0	0.07	0.03	0.03	5.86	0.04	0.09	80.76	6.55	6.9	0	82.34	0	97.03	3.4	92.75	0.27	18.93	6.55	6.9	1.57	4.79	0	19.75	1.64	0	0.03	0.44	0.03	99.35	0	0	1.63	3.89	0	0	23.16	4.56	-1.86	84.84	83.21	1015.15	408.28	1106.68	502.09	1017.56	437.06	1100.62	432.05
47.013	0	0.07	0.03	0.04	6.06	0.04	0.09	81.67	7.47	6.52	0	83.49	0	97.69	3.16	94.32	0.24	19.02	7.47	6.52	2	7.57	0	19.18	1.7	0	0.03	0.51	0.03	99.36	0	0.01	1.75	4.89	0	0	21.42	3.28	-2.04	84.81	83.6	1008.6	409.28	1100.56	502.99	1010.88	437.94	1094.35	433.26
47.046	0	0.07	0.03	0.04	6.12	0.05	0.09	82.3	9.35	6.66	0	85.34	0	98.06	3.54	95.48	0.18	18.53	9.35	6.66	2.84	10.37	0	19.77	1.83	0	0.03	0.51	0.03	99.33	0	0	1.9	5.69	0	0	24.29	2.39	-2.91	83.95	84.24	1003.98	409.71	1096.64	504.23	1005.72	439.31	1089.79	434.09
47.08	0	0.06	0.03	0.07	5.12	0.05	0.09	79.63	8.44	6.25	0	87.11	0	97.5	3.25	96.05	0.12	14.22	8.44	6.25	4.15	16.89	0	21.06	1.94	0.01	0.03	0.37	0.03	99.19	0	0.01	2.04	6.56	0	0	15.94	3.68	-3.08	85.64	84.47	994.96	409.76	1087.88	502.68	996.68	439.92	1080.85	432.81
47.113	0	0.06	0.03	0.07	5.4	0.05	0.08	80.71	8.34	6.22	0	86.99	0	98.78	3.54	97.06	0.11	14.55	8.34	6.22	3.83	19.84	0	19.92	1.91	0.01	0.03	0.29	0.03	99.21	0	0.02	2.13	6.61	0	0	20.87	-0.01	-4.35	85.42	81.85	992.84	410.78	1083.72	503.79	994	438.9	1075.72	434.25
47.147	0	0.06	0.03	0.07	5.35	0.05	0.07	80.7	8.12	5.29	0	85.32	0	97.86	3.34	97.78	0.07	14.01	8.12	5.29	3.56	19.32	0	17.46	1.81	0.02	0.02	0.19	0.03	99.22	0.01	0	2.4	5.75	0	0	19.56	2.88	-4.2	85.81	84.37	987.82	409.46	1080.63	502.26	988.76	439.92	1072.9	433.72
47.18	0	0.05	0.03	0.05	5.27	0.05	0.07	80.38	7.31	5.55	0	84.19	0	98.39	3.27	98.19	0.06	13.11	7.31	5.55	2.66	13.07	0	15.96	1.84	0.02	0.02	0.15	0.03	99.28	0.01	0.01	2.58	6.02	0	0	17.51	1.43	-4.42	85.99	86.07	982.12	409.22	1076.8	504.19	982.9	439.26	1068.77	433.4
47.213	0	0.05	0.02	0.04	5.05	0.05	0.06	79.69	7.1	4.98	0	82.92	0	97.76	3.14	98.22	0.05	12.21	7.1	4.98	2.79	10.43	0	14.78	1.74	0.03	0.02	0.15	0.03	99.24	0.01	0.01	2.71	5.15	0	0	23.15	3.12	-3.12	84.85	84.22	980.26	411.35	1072.9	506.14	981.87	440.72	1065.92	435.29
47.247	0	0.04	0.02	0.04	4.55	0.05	0.06	78.02	7.36	6.57	0	81.13	0	98.1	3.13	97.63	0.04	10.42	7.36	6.57	3.03	6.87	0	13.86	1.41	0.06	0.02	0.09	0.03	99.22	0.01	0	3.14	4.35	0	0	14.75	2.28	-2.16	85.74	80.22	978.34	415.7	1066.58	505.2	980.38	440.38	1060.6	439.82
47.28	0	0.04	0.02	0.03	3.69	0.05	0.06	73.5	6.13	7.93	1.5	78.12	0	98.31	2.54	94.98	0.05	7.84	6.13	7.93	3.7	5.31	0	14.19	1.29	0.06	0.02	0.07	0.03	99.12	0.01	0.01	2.98	4.34	0	0	8.92	1.67	-0.66	86.91	82.17	974.22	419.78	1064.6	510.16	977.27	444.59	1059.39	447.41
47.313	0	0.05	0.03	0.04	3.06	0.06	0.06	69.82	8.39	12.4	5.18	74.6	0	96.62	1.94	91.67	0.07	7.34	8.39	12.4	5.91	7.36	0	15.07	1.3	0.08	0.02	0.05	0.03	99.18	0.01	0	3.22	4.69	0	0	10.12	5.24	0.28	85.49	84.73	971.95	420	1065.16	513.21	975.74	445.89	1060.47	446.99
47.347	0	0.07	0.03	0.05	2.51	0.07	0.08	64.7	11.31	17.27	10.3	69.11	0	97	2.02	86.08	0.08	7.29	11.31	18.51	6.06	11.14	0	17.27	1.32	0.12	0.02	0.04	0.02	99.14	0.02	0	3.69	4.29	0	0	13.08	4.61	-0.32	84.41	85.29	970	420.32	1063.82	516.16	973.44	447.2	1058.67	444.17
47.38	0	0.1	0.04	0.06	1.61	0.06	0.1	51.49	10.31	18.21	23.51	48.98	0	97.9	2.04	74.61	0.11	5.63	10.31	22.04	6.6	15.11	0	18.21	1.25	0.1	0.02	0.07	0.02	99.15	0.01	0	3.62	4.56	0	0	6.96	2.79	-1.61	85.5	88.04	969.41	419.13	1066.25	516.75	972.06	446.57	1060.04	443.22
47.413	0	0.16	0.05	0.06	0.92	0.07	0.12	34.03	11.42	16.57	40.97	19.68	0	97.34	1.95	59.26	0.12	3.81	11.42	28.6	4.79	15.86	0	16.57	1.34	0.07	0.03	0.11	0.02	99.09	0.02	0	3.77	4.03	0	0	0.69	3.99	-2.86	85.69	90.54	968.77	416.33	1070.96	520.55	971.98	444.45	1062.37	439.26
47.447	0	0.14	0.06	0.07	0.64	0.06	0.15	24.32	7.81	18.24	51.36	11.09	0	96.27	1.59	49.19	0.14	3.08	7.81	20.92	4.07	18.15	0	18.24	1.45	0.05	0.03	0.15	0.02	98.9	0.02	0	3.82	3.23	0	0	4.48	5.74	0.24	86.54	89.94	966.46	415.59	1070.96	523.99	973.29	443.54	1063.14	439.5
47.48	0	0.14	0.06	0.04	0.46	0.05	0.17	17.23	5.44	17.68	65.53	5.45	0	98.17	1.56	39.49	0.12	2.55	5.44	17.68	2.82	11.25	0	18.34	1.52	0.04	0.02	0.17	0.03	98.73	0.02	0	3.87	1.58	0	0	6.83	2.09	0.3	85.59	90.87	965.09	411.24	1074.84	525.88	974.07	440.93	1064.82	436.25
47.514	0	0.1	0.05	0.04	0.57	0.04	0.18	20.35	3.64	11.75	59.3	9.32	0	98.35	1.84	44.67	0.13	2.33	3.64	11.75	1.57	7.92	0	20.36	1.85	0.02	0.02	0.11	0.03	98.41	0.01	0	3.58	1.14	0	0	11.94	1.56	2.37	86.69	91.46	972.01	412.59	1079.74	525.2	981.08	440.63	1072.54	440.14
47.547	0	0.06	0.04	0.03	1.01	0.04	0.16	33.7	3.16	8.04	41.3	30.17	0	98.67	2.54	61.09	0.15	2.08	3.16	8.04	1.17	5.95	0	21.8	1.83	0.01	0.01	0.08	0.03	98.05	0.01	0	3.15	0.75	0	0	9.95	0.47	1.56	86.92	89.72	978.14	413.69	1084.32	524.79	986.72	441.45	1076.43	439.86
47.58	0	0.04	0.03	0.03	1.36	0.04	0.16	41.33	3.21	3.87	33.67	50.03	0	98.78	3.21	69.36	0.14	1.7	2.4	3.87	0.64	3.35	0	23.99	1.68	0.01	0.01	0.07	0.04	97.33	0.01	0	2.92	0	0	0	12.64	0.03	0.66	86.14	90.77	982.28	412.06	1090.62	526.43	990.78	440.76	1081.53	438.56
47.614	0	0.04	0.02	0.02	1.77	0.04	0.13	49.02	3.19	1.95	25.98	64.49	0	98.69	3.19	77.27	0.16	1.5	1.77	1.95	0.46	2.2	0	23.48	1.37	0	0.01	0.03	0.04	97.09	0.01	0	2.72	0	0	0	13.58	0.38	0.61	86.34	88.22	992.89	414.02	1094.16	520.83	999.1	440.54	1087.32	439.53
47.647	0	0.03	0.02	0.02	2.46	0.03	0.12	59.27	2.74	1	15.73	82.42	0	98.12	2.74	87.34	0.16	1.67	1.51	1	0.36	1.55	0	25.22	1.29	0	0.01	0.02	0.04	97.26	0.01	0	2.5	0	0	0	12.13	-2.23	0.79	87.34	87.65	1005.71	414.95	1102.82	516.58	1010.23	440.32	1097.87	439.66
47.68	0	0.03	0.02	0.02	2.95	0.03	0.14	64.36	3.53	0.62	10.64	88.83	0	97.14	3.53	91.42	0.18	2.01	1.35	0.62	0.3	1.36	0	27.72	1.15	0	0	0.01	0.04	97.23	0.01	0.01	2.15	0	0	0	12.98	-4.37	-0.2	87.46	87.51	1015.32	413.36	1111.59	512.09	1018.79	438.49	1106.29	439.87
47.714	0	0.03	0.02	0.02	3.31	0.03	0.19	66.95	4.52	0.7	8.05	93.12	0	98.45	4.52	93	0.23	2.4	1.44	0.7	0.21	0.81	0	32.75	1.21	0	0	0.01	0.05	97.02	0.01	0	1.73	0	0	0	15.16	-1.26	-0.82	86.58	91.07	1023.27	410.32	1123.44	510.49	1026.49	437.89	1117.53	439.98
47.747	0	0.03	0.02	0.02	3.7	0.03	0.19	70.02	5.65	0.93	4.98	94.13	0	98.44	5.65	94.98	0.21	2.66	1.86	0.93	0.2	0.76	0	32.87	1.49	0	0.01	0.03	0.05	97.07	0.01	0	1.68	0.12	0	0	15.95	1.26	-1.47	85.15	91.66	1024.08	410.21	1124.98	514.29	1026.93	438.16	1118.58	437.01
47.781	0	0.03	0.02	0.02	3.8	0.03	0.2	70.8	5.38	1.38	4.2	94.46	0	98.25	5.38	95.15	0.14	3.43	3.05	1.38	0.18	0.64	0	33.49	1.62	0	0.01	0.09	0.05	97.3	0.01	0	1.62	0.22	0	0	17.39	1.86	-2.12	84.65	90.54	1026.35	410.62	1127.1	514.54	1029.25	439.06	1119.78	437.37
47.814	0	0.03	0.02	0.02	4.37	0.03	0.2	73.63	6.24	1.73	1.37	94.38	0	97.71	6.24	95.53	0.1	5.95	3.1	1.73	0.17	0.51	0	32.9	1.96	0	0.01	0.11	0.06	96.91	0.01	0	1.51	0.33	0	0	15.57	3.24	-1.69	84.91	92.28	1027.92	409.87	1129.43	513.58	1030.62	438.66	1122.89	436.87
47.847	0	0.04	0.02	0.02	5.2	0.04	0.21	77.13	5.94	2.27	0	95.18	0	97.68	5.94	96.28	0.09	10.14	3.88	2.27	0.2	0.46	0	34.17	2.34	0	0.02	0.2	0.06	96.82	0.01	0	1.5	0.66	0	0	13.87	3.31	-3.14	85.23	92.11	1030.25	409.4	1131.57	511.8	1031.91	438.4	1124.01	436.47
47.881	0	0.05	0.02	0.02	7.12	0.03	0.21	82.17	6.4	2.95	0	95.08	0	97.62	6.4	97.1	0.04	17.32	3.79	2.95	0.19	0.36	0	33.08	3.1	0	0.03	0.27	0.07	95.86	0.01	0	1.31	0.66	0	0	16.22	3.42	-3.48	85	91.56	1032.62	409.13	1133.5	511.71	1034.12	438.54	1125.64	435.8
47.914	0	0.06	0.02	0.02	7.47	0.04	0.23	82.79	5.75	4.8	0	95.87	0	97.77	5.75	96.96	0.04	19.24	4.13	4.8	0.24	0.34	0	35.51	4.05	0	0.03	0.23	0.08	95.75	0.01	0	1.27	0.92	0	0	16.93	3.09	-2.5	85.38	88.84	1034.65	410.2	1133.36	512	1037.2	438.59	1125.99	435.73
47.947	0	0.07	0.02	0.03	8.7	0.04	0.24	85.2	5.08	7.28	0	96.09	0	98.29	5.08	96.93	0.04	24	4.87	7.28	0.3	0.6	0	36.24	5.48	0	0.03	0.2	0.07	95.99	0.01	0	1.29	0.88	0	0	18.5	1.75	-3.21	84.82	88.9	1035.89	408.89	1134.5	509.64	1037.83	437.49	1126.71	435.5
47.981	0	0.1	0.02	0.03	10.25	0.04	0.3	87.61	5.27	9.71	0	97.14	0	98.05	4.94	97.16	0.04	28.41	5.27	9.71	0.44	1.21	0	40.07	6.44	0	0.05	0.16	0.07	96.44	0.01	0	1.16	0.88	0	0	18.93	2.4	-1.8	84.54	90.1	1036.28	408.12	1135.39	509.89	1038.83	436.66	1128.91	434.8
48.014	0	0.1	0.02	0.03	10.36	0.04	0.28	87.83	4.95	9.64	0	97.07	0	97.53	3.88	97.26	0.03	29.57	4.95	9.64	0.47	1.95	0	39.64	6.57	0	0.05	0.1	0.07	96.72	0.01	0	1.21	0.73	0	0	18.25	3.62	-1.85	85.28	88.76	1037.57	408.64	1136.11	510.12	1040.5	435.95	1129.27	435.75
48.047	0	0.11	0.02	0.03	11.39	0.04	0.27	89.21	4.47	9.06	0	97.01	0	97.18	4.25	97.57	0.03	31.7	4.47	9.06	0.46	3.1	0	39.09	6.92	0	0.05	0.09	0.08	97.19	0.01	0	1.27	0.74	0	0	15.53	4.3	-1.16	85.95	89.46	1037.24	408.48	1135.65	509.94	1040.23	435.25	1129.69	435.03
48.081	0	0.1	0.02	0.03	9.96	0.04	0.2	88.17	4.69	10.65	0	95.51	0	97.04	3.79	97.45	0.03	28.52	4.69	10.65	0.4	4.01	0	33.92	5.77	0	0.04	0.08	0.08	98.43	0.01	0	1.42	0.99	0	0	14.77	4.56	-1.83	86.7	86.57	1036.49	409.92	1132.64	509.28	1039.41	436.83	1125.96	434.61
48.114	0	0.1	0.02	0.03	8.8	0.04	0.19	86.67	5.08	14	0	95.29	0	98.06	4.04	97.38	0.03	24.97	5.08	14	0.27	3.83	0	33.38	4.76	0	0.04	0.07	0.08	98.54	0.01	0	1.51	0.99	0	0	20.64	2.4	-2.69	85.99	86.62	1033.84	410.53	1129.38	508.87	1035.83	438.39	1122.43	436.31
48.148	0	0.09	0.02	0.03	7.11	0.05	0.2	83.8	8.75	16.4	0	95.23	0	98.14	4.26	97.04	0.02	19.48	8.75	16.4	0.19	4.58	0	33.55	3.94	0	0.04	0.08	0.08	98.66	0.01	0	1.76	1.13	0	0	20.3	2.17	-3.03	86.06	86.68	1030.46	411.24	1125.81	508.77	1032.11	439.74	1118.73	436.63
48.181	0	0.09	0.02	0.03	7.35	0.04	0.19	84.23	5.81	14.96	0	95.04	0	97.88	4.63	96.83	0.03	20.2	5.81	14.96	0.17	3.78	0	33.24	3.13	0	0.03	0.07	0.08	98.54	0.01	0	1.71	0.72	0	0	20.54	2.83	-2.86	86.25	89.71	1021.27	410.16	1119.95	509.31	1023.08	439.59	1112.77	438.09
48.214	0	0.07	0.02	0.03	6.81	0.04	0.18	82.9	4.46	12.45	0	94.69	0	97.96	4.46	96.69	0.03	18.24	3.76	12.45	0.12	2.4	0	32.49	2.32	0	0.02	0.06	0.08	98.49	0.01	0	1.56	0.73	0	0	25.26	2.65	-3.5	85.78	86.41	1019.34	410.83	1116.47	510.53	1021.68	439.35	1108.09	438.75
48.248	0	0.07	0.02	0.03	6.22	0.03	0.16	81.34	3.31	10.96	0	94.3	0	97.84	3.31	96.51	0.03	17.14	2.84	10.96	0.14	2.94	0	31.74	1.91	0	0.02	0.06	0.07	98.37	0.01	0	1.81	0.61	0	0	19.74	2.94	-3.27	86.68	88.19	1014.96	411.87	1111.97	510.68	1016.51	441.53	1104.59	437.21
48.281	0	0.06	0.02	0.03	5.78	0.03	0.13	79.93	3.33	10.09	0	91.66	0	98.35	3.33	95.67	0.03	15.82	1.49	10.09	0.11	2.45	0	27.49	1.22	0	0.01	0.03	0.07	98.34	0.01	0	1.75	0.52	0	0	20.75	1.56	-1.83	86.3	88.09	1012.3	413.64	1109.19	512.04	1014.76	442.12	1102.83	440.72
48.314	0	0.06	0.02	0.03	4.72	0.03	0.11	75.89	3.27	10.39	0	86.87	0	98.42	3.27	92.49	0.03	13.21	1.67	10.39	0.13	2.62	0	24.35	0.88	0	0.02	0.03	0.07	98.54	0.01	0.01	1.77	0.45	0	0	20.43	1.34	-1.41	86.04	85.93	1011.9	416.31	1106.43	514.3	1014.57	443.05	1100.5	442
48.348	0	0.06	0.02	0.03	3.84	0.03	0.09	71.56	3.21	10.6	3.44	77.78	0	98.17	3.21	89.38	0.04	10.64	1.98	10.6	0.2	4.05	0	19.55	0.81	0	0.02	0.02	0.08	98.93	0.01	0.01	1.91	0.21	0	0	18.46	2.08	-0.27	86.07	87.38	1009.96	416.36	1106.08	514.63	1013.46	443.51	1100.84	442.98
48.381	0	0.06	0.02	0.03	3.35	0.03	0.09	68.21	3.18	10.52	6.79	74	0	98.72	3.18	86.98	0.05	9.12	1.93	10.52	0.27	3.2	0	19.37	0.81	0	0.02	0.02	0.08	99.04	0.01	0	1.88	0.11	0	0	15.07	0.27	-0.33	85.91	87.76	1009.67	415.08	1106.21	513.84	1013.12	441.4	1100.88	441.54
48.414	0	0.06	0.02	0.03	2.91	0.03	0.1	64.19	2.65	8.17	10.81	67.54	0	98.67	2.65	83.55	0.05	8.71	2.23	8.17	0.42	2.91	0	18.91	0.9	0	0.02	0.02	0.08	99.1	0	0	1.79	0.01	0	0	11.64	0.46	-1.78	86.55	90.06	1010.71	412.85	1110.35	514.39	1013.52	439.5	1103.58	439.84
48.448	0	0.07	0.03	0.03	1.88	0.03	0.1	51.16	2.36	9.58	23.84	41	0	98.08	2.21	72.55	0.06	7.16	2.36	9.58	0.73	2.16	0	16.26	1.03	0	0.02	0.03	0.08	99.19	0	0	1.78	0.2	0	0	13.07	2.34	-1.67	86.42	90.5	1011.75	410.73	1111.3	512.51	1014.41	438.88	1104.87	436.35
48.481	0	0.07	0.04	0.03	1.25	0.03	0.11	38.83	2.2	9.16	36.17	22.52	0	98.17	1.78	62.59	0.06	5.56	2.2	9.16	1.07	1.48	0	15.37	1.19	0	0.02	0.03	0.07	99.16	0	0	1.71	0.35	0	0	11.32	2.1	-2.13	86.74	89.6	1013.86	409.54	1112.84	511.16	1016.39	437.27	1105.94	434.29
48.515	0	0.09	0.05	0.03	0.84	0.03	0.11	28.07	2.44	11.47	46.93	9.07	0	98.6	1.91	51.99	0.07	4.28	2.44	11.47	1.72	1.83	0	12.66	1.31	0	0.02	0.02	0.07	99.23	0.01	0	1.59	0.32	0	0	13.86	0.73	-1.32	86.51	89.39	1017.26	408.69	1115.59	508.63	1020.09	435.32	1109.48	435.99
48.548	0	0.1	0.05	0.03	0.85	0.03	0.11	28.5	2.82	11.66	46.5	9.45	0	98.73	2.08	53.54	0.07	3.02	2.82	16.38	1.33	1.85	0	11.66	1.5	0	0.02	0.01	0.06	99.28	0.01	0.01	1.52	0.51	0	0	19.11	-0.24	-1.25	85.17	86.76	1020.23	408.74	1116.5	507.98	1023.43	434.82	1110.19	436.02
48.581	0	0.09	0.05	0.03	0.85	0.03	0.1	28.76	1.99	12.13	46.24	11.82	0	98.26	1.52	56.2	0.08	1.43	1.99	15.57	1.99	3.8	0	12.13	1.21	0	0.02	0.01	0.07	99.09	0.01	5.43	1.33	0.62	0	0	5.94	1.82	1.06	86.19	89.24	1022.35	409.41	1120.52	507.58	1026.83	436.13	1116.07	436.6
48.615	0	0.08	0.06	0.03	0.61	0.03	0.11	20.96	1.4	9.02	58.08	6.06	0	98.65	1.22	47.56	0.1	0.76	1.4	9.02	2.96	4.76	0	11.65	0.94	0.01	0.02	0.02	0.07	98.6	0.01	1.82	1.05	0.83	0	0	-3.85	-0.54	-0.42	84.01	86.75	1032.57	412.49	1128.04	509.57	1035.92	436.21	1122.67	435.31
48.648
48.681
48.715
48.748
48.782
48.815
48.848
48.882
48.915
48.948
48.982
49.015
49.048
49.082
49.115
49.149
49.182
49.215
49.249
49.282
49.315
49.349
49.382
49.415
49.449
49.482
49.516
49.549
49.582
49.616	0	0.26	0.02	0.01	0.14	12.09	0.27	0.06	42.09	1.01	75.82	34.28	27.73	97.35	0.75	0.79	42.09	0.04	28.07	4.86	2.07	2	0	0	0.06	0.26	1.09	0.17	18.72	1.01	0.18	1.73	42.62	0	0	0	-17.11	-3.98	1.71	71.44	112.81	1037.61	453.75	1170	588.44	1047.89	482.47	1160.7	482.91
49.649	0	0.31	0.02	0.02	0.17	9.15	0.27	0.06	42.08	1.15	81.71	32.35	24.26	98.58	1.15	0.25	42.65	0.05	23.63	3.24	3.61	2.06	0	0	0.02	0.35	1.99	0.09	28.26	0.68	0.28	2.81	42.08	0	0	0	-6.74	-0.81	-2.36	74.19	96.48	1034.68	448.03	1172.5	592.2	1052.8	480.08	1149.25	477.69
49.682	0	0.2	0.01	0.02	0.14	11.18	0.13	0.06	28.79	2.24	77.64	42.83	33.5	94.95	2.24	0.2	28.79	0.06	22.06	1.72	4.02	1.54	0	0	0.03	0.57	2.43	0.1	38.16	0.88	0.39	1.36	44.87	0	0	0	-1.04	-7.33	0.3	75.24	96.73	1035.89	446.18	1177.53	596.84	1057.66	478.35	1154.39	477.93
49.716	0	0.1	0.01	0.02	0.09	15.19	0.09	0.07	19.26	4.79	69.61	58.22	41.57	95.69	4.79	0.17	19.26	0.07	20.69	1.38	3.88	0.8	0	0	0.03	0.74	1.95	0.11	34.17	0.95	0.38	1.27	48.73	0	0	0	-1.91	-6.5	1.47	75.1	99.49	1039.05	445.92	1182.81	598.47	1061.4	478.73	1160.88	477.87
49.749	0	0.08	0.01	0.01	0.09	13.66	0.08	0.08	15.72	7.71	72.68	58.7	41.75	98.32	7.71	0.16	15.72	0.08	18.25	1.65	4.3	0.39	0	0	0.03	0.56	1.62	0.08	30.09	1.11	0.45	1.56	48.85	0	0	0	-2.53	-1.64	-0.69	75.31	97.36	1048.54	445.82	1191.83	598.07	1070.17	478.95	1167.51	476.77
49.783	0	0.07	0.01	0.01	0.09	11.35	0.07	0.08	12.62	8.76	77.3	56.77	41.97	97.83	8.76	0.13	12.62	0.07	15.48	1.51	3.13	0.11	0	0	0.03	0.4	1.34	0.08	30.57	1.34	0.49	1	48.36	0	0	0	-2.35	-2.97	0.14	75.63	99.32	1055.14	445.69	1198.11	597.54	1076.22	479	1175.51	476.5
49.816	0	0.07	0.01	0.01	0.1	7.87	0.09	0.1	10.37	10.37	84.26	40.84	38.8	97.15	11.66	0.12	10.37	0.06	16.22	1.54	2.69	0.1	0	0	0.04	0.4	1.21	0.1	30.16	1.22	0.54	2.4	44.36	0	0	0	3.03	-4.35	1.61	77.63	97.32	1060.43	445.18	1203.62	598.64	1083.71	477.73	1181.02	478.31
49.849	0	0.07	0.01	0.01	0.1	7.69	0.09	0.1	8.55	8.55	84.62	34.06	39.44	98.43	11.91	0.12	8.55	0.05	19.34	1.44	1.91	0.17	0	0	0.05	0.44	1.22	0.14	27.87	1.09	0.61	2.44	42.56	0	0	0	5.13	-1.31	2.91	79.51	93.54	1063.63	446.75	1204.42	598.23	1088.59	477.62	1182.07	481.02
49.883	0	0.07	0.01	0.01	0.12	5.98	0.14	0.12	8.86	8.86	88.04	21.72	35.6	98.74	16.79	0.08	8.86	0.05	22.19	1.17	1.26	0.17	0	0	0.07	0.46	1.26	0.27	23.8	0.9	0.61	3.52	38.69	0	0	0	4.76	-0.19	2.41	80.03	91.13	1064.44	446.76	1204.06	596.46	1089.68	476.92	1180.7	481.52
49.916	0	0.08	0.02	0.01	0.15	4.24	0.17	0.12	9.01	9.01	91.52	11.17	31.6	97.1	17.53	0.07	9.01	0.05	25.51	1.15	0.94	0.23	0	0	0.1	0.6	1.1	0.65	23.48	0.88	0.55	9.06	33.77	0	0	0	-0.91	-4.44	0.53	77.81	94.33	1064.73	444.77	1205.88	595.28	1087.68	476.5	1182.01	476.44
49.949	0	0.09	0.03	0.01	0.15	2.64	0.18	0.11	9.37	9.37	94.71	6.41	27.29	96.96	15.49	0.07	9.37	0.05	24.33	1.36	0.9	0.28	0	0	0.11	0.62	1.08	0.96	21.03	0.76	0.45	10.18	29.99	0	0	0	-6.28	-4.69	-0.63	76.82	92.93	1066.33	442.01	1207.23	591.57	1089.07	474.47	1181.92	470.75
49.983	0	0.1	0.03	0.02	0.15	1.14	0.17	0.09	9.84	9.84	97.71	3.75	20.38	94.01	12.3	0.08	9.84	0.05	16.2	1.24	0.9	0.13	0	0	0.14	0.69	1.41	1.69	18.67	0.56	0.38	9.22	26.47	0	0	0	-6.05	-8.23	0.33	77.47	94.39	1065.91	435.99	1205.12	583.36	1087.68	467.76	1182.03	465.15
50.016	0	0.12	0.04	0.02	0.14	0.61	0.14	0.08	10.04	8.07	98.78	2.43	15.53	94.45	8.07	0.07	10.04	0.05	10.54	0.85	1.14	0.1	0	0	0.17	0.75	1.84	2.52	17.96	0.39	0.33	5.5	23.68	0	0	0	-5.11	-7.83	0.05	78.05	94.5	1066.46	429.12	1205.93	577.25	1088.1	460.67	1182.58	458.62
50.049	0	0.12	0.05	0.02	0.13	0.37	0.13	0.07	8.91	6.08	99.25	1.68	12.35	96.57	6.08	0.08	8.91	0.04	6.43	0.68	1.08	0.05	0	0	0.22	0.81	2.37	2.66	15.23	0.3	0.32	0.95	21.36	0	0	0	-3.38	-5.31	0.63	78.83	95.1	1064.93	422.53	1205.16	571.32	1087.11	454.97	1182.18	452.56
50.083	0	0.12	0.05	0.02	0.12	0.28	0.12	0.06	8.29	3.51	99.44	1.31	10.75	96.24	3.51	0.06	8.29	0.05	4.3	0.6	0.94	0.04	0	0	0.21	0.75	2.93	2.29	13.1	0.26	0.31	0.09	19.75	0	0	0	-2.99	-5.79	0.04	78.74	95.81	1063.54	417.65	1205.07	568.31	1085.57	450.18	1181.35	447.9
50.116	0	0.11	0.06	0.02	0.12	0.24	0.11	0.06	6.87	2.49	99.53	1.12	10.71	97.98	2.49	0.06	6.87	0.05	3.7	0.42	0.58	0.04	0	0	0.13	0.58	2.58	0.99	11.41	0.21	0.25	0.01	18.62	0	0	0	-1.65	-2.59	1.01	79.05	99.77	1059.47	410.75	1202.9	562.95	1081.21	442.6	1180.98	443.65
50.15	0	0.1	0.06	0.02	0.11	0.18	0.1	0.06	3.64	1.61	99.63	0.82	10.43	97.16	1.61	0.08	3.64	0.05	3.51	0.27	0.21	0.03	0	0.01	0.1	0.47	2.32	0.52	8.66	0.16	0.22	0.01	16.39	0	0	0	0.49	-4.35	-0.8	79.92	92.73	1057.55	409.26	1200.73	562.67	1081.39	442.73	1174.08	440.23
50.183	0	0.1	0.07	0.02	0.1	0.15	0.1	0.06	2.55	1.45	99.7	0.64	9.16	97.19	1.45	0.13	2.55	0.05	3.38	0.16	0.15	0.02	0	0.01	0.08	0.4	1.81	0.52	7.17	0.15	0.18	0.01	14.65	0	0	0	2.43	-4.28	-2.55	80.69	92.69	1055.59	408.23	1199.46	561.44	1078.54	442.46	1171.21	440.67
50.216	0	0.1	0.07	0.02	0.1	0.15	0.09	0.06	2.07	1.38	99.7	0.64	9.55	98.54	1.38	0.2	2.07	0.06	3.65	0.1	0.08	0.01	0	0.01	0.08	0.36	1.28	0.61	6.51	0.15	0.15	0.01	14.64	0	0	0	2.32	0.92	-3.74	80.85	92.73	1048.64	405.61	1193.83	559.91	1071.46	440.7	1164.15	438.05
50.25	0	0.1	0.08	0.02	0.1	0.12	0.1	0.06	1.37	1	99.77	0.44	7.31	98.75	1	0.24	1.37	0.05	3.92	0.07	0.06	0.01	0	0.02	0.08	0.27	0.81	0.98	5.24	0.12	0.12	0	12.05	0	0	0	7.69	-0.14	-1.26	82.99	93.8	1037.21	405.2	1183.44	562.36	1061.74	439.99	1155.54	439.69
50.283	0	0.1	0.08	0.02	0.1	0.11	0.1	0.06	1.01	1.01	99.78	0.43	7.23	98.41	1.03	0.37	1.01	0.05	3.55	0.05	0.04	0.01	0	0.02	0.08	0.22	0.42	0.92	4.74	0.13	0.1	0	11.94	0	0	0	7.1	1.38	-1.56	82.83	94.67	1029.17	403.52	1175.71	560.31	1053.2	438.11	1147.87	438.69
50.316	0	0.1	0.09	0.02	0.11	0.09	0.1	0.06	1.17	0.69	99.79	0.34	5.69	97.3	0.92	0.64	0.69	0.07	3.79	0.04	0.03	0.01	0	0.03	0.07	0.19	0.25	1.17	4.13	0.11	0.08	0.01	10.26	0	0	0	8.8	4.08	-2.01	83.85	95.91	1020.43	406.67	1166.62	563.6	1043.35	442.45	1139.25	440.97
50.35	0	0.1	0.1	0.02	0.11	0.08	0.1	0.06	1.41	0.46	99.78	0.33	4.34	97.85	0.94	1.21	0.46	0.11	3.74	0.03	0.03	0	0	0.05	0.07	0.14	0.17	1.41	3.2	0.09	0.05	0	8.94	0	0	0	7.42	-2.92	-5.77	82.84	93.53	1016.32	406.81	1165.76	566.45	1039.36	445.41	1132.73	439.86
50.383	0	0.1	0.09	0.02	0.11	0.08	0.1	0.06	1.11	0.39	99.78	0.33	4.46	98.28	0.94	1.8	0.39	0.17	3.53	0.03	0.03	0	0	0.05	0.07	0.12	0.14	1.11	3.21	0.09	0.04	0	9.04	0	0	0	6.23	-1.79	-3.73	82.51	93.32	1011.06	408.69	1160.33	569.35	1035.63	446.22	1128.8	440.92
50.416	0	0.1	0.09	0.02	0.11	0.09	0.1	0.06	1.1	0.27	99.78	0.33	5.15	96.14	1.11	2.3	0.27	0.26	4.38	0.03	0.03	0.01	0	0.07	0.07	0.09	0.1	1.1	2.82	0.08	0.03	0	9.34	0	0	0	2.75	-5.93	-4.14	81.06	94.88	1006.64	406.05	1156.45	565.65	1030.24	442.97	1125.02	438.77
50.45	0	0.1	0.09	0.02	0.11	0.09	0.1	0.06	0.91	0.14	99.79	0.33	5.43	93.11	0.98	1.79	0.14	0.28	3.92	0.03	0.03	0.01	0	0.11	0.08	0.05	0.08	0.91	2.23	0.07	0.02	0	9.67	0	0	0	5.62	-8.98	-2.15	81.94	96.59	1003.83	407.34	1153.08	567.18	1027.62	443.57	1124.18	441.27
50.483	0	0.09	0.09	0.02	0.1	0.09	0.1	0.06	0.59	0.13	99.79	0.33	5.91	89	0.77	1.32	0.13	0.31	3.93	0.03	0.03	0.01	0	0.12	0.07	0.04	0.07	0.59	2.15	0.07	0.02	0	10.01	0	0	0	2.83	-11.55	-3.38	80.98	93.32	1003.35	406.72	1152.3	565.44	1027.76	442.57	1121.04	440.11
50.517	0	0.09	0.08	0.02	0.1	0.11	0.09	0.06	0.49	0.06	99.79	0.4	7.4	93	0.68	1.23	0.06	0.39	3.91	0.03	0.04	0.01	0	0.2	0.06	0.02	0.05	0.49	1.67	0.1	0.02	0	11.37	0	0	0	3.02	-9.07	-3.55	81.26	93.74	1001.96	406.34	1150.41	565.14	1025.87	442.97	1119.49	438.33
50.55	0	0.09	0.08	0.02	0.09	0.11	0.09	0.06	0.54	0.05	99.77	0.45	8.12	89.07	0.54	0.9	0.05	0.4	3.57	0.03	0.04	0.01	0	0.21	0.06	0.01	0.06	0.54	1.59	0.11	0.02	0	12.16	0	0	0	5.94	-11.51	-0.95	82.16	94.94	1000.42	406.2	1148.24	565.01	1025.2	441.29	1120.13	440.24
50.583	0	0.09	0.08	0.02	0.09	0.12	0.09	0.06	0.65	0.04	99.76	0.46	8.46	93.88	0.46	0.51	0.04	0.4	3.99	0.03	0.04	0.01	0	0.19	0.05	0.01	0.06	0.65	1.44	0.11	0.01	0	12.31	0	0	0	3.49	-8.34	0.76	81.86	96.2	1001.31	407.25	1147.52	564.53	1025.96	441.04	1122.16	440.27
50.617	0	0.09	0.07	0.02	0.09	0.13	0.09	0.06	0.86	0.03	99.73	0.53	9.48	94.48	0.44	0.41	0.03	0.35	3.96	0.02	0.03	0	0	0.2	0.05	0.01	0.06	0.86	1.3	0.15	0.01	0	13.32	0	0	0	3.01	-7.8	1.58	81.6	98.72	1002.11	406.71	1150.2	565.01	1027.07	441.73	1125.78	440.09
50.65	0	0.09	0.08	0.02	0.09	0.12	0.09	0.06	1.23	0.03	99.77	0.46	8.18	87.99	0.46	0.29	0.03	0.3	3.41	0.02	0.03	0	0	0.17	0.05	0	0.06	1.23	1.19	0.15	0.01	0	12.38	0	0	0	2.97	-12.04	2.64	81.7	94.83	1004.62	406.95	1150.26	563.38	1031.04	439.22	1125.86	440.96
50.683	0	0.09	0.08	0.02	0.09	0.1	0.09	0.06	1.34	0.03	99.8	0.39	6.75	98.05	0.5	0.24	0.03	0.22	3.14	0.02	0.02	0	0	0.13	0.04	0	0.07	1.34	1.2	0.15	0.01	0.01	11.16	0	0	0	8.62	-2.4	-0.01	84.21	99.8	1016.24	406.7	1160.19	561.71	1037.46	442.2	1137.22	439.68
50.717	0	0.1	0.09	0.02	0.1	0.08	0.1	0.06	0.88	0.04	99.8	0.33	4.82	97.8	0.61	0.2	0.04	0.16	2.75	0.03	0.04	0.01	0	0.09	0.04	0	0.09	0.88	1.11	0.12	0.01	2.42	9.42	0	0	0	8.24	-3.03	-1.93	85.12	98.77	1028.78	411.5	1168.93	561.56	1047.18	447.29	1145.86	443
50.75	0	0.1	0.1	0.02	0.1	0.07	0.1	0.06	0.51	0.08	99.79	0.33	3.18	98.7	0.81	0.19	0.05	0.12	2.17	0.05	0.09	0.01	0	0.08	0.03	0	0.1	0.51	1.16	0.12	0.01	3.99	8.09	0	0	0	9.27	0.35	0.08	86.67	96.17	1033.22	415.14	1168.02	559.63	1051.83	449.32	1147.94	445.99
50.784	0	0.1	0.12	0.02	0.11	0.05	0.11	0.06	0.3	0.07	99.76	0.33	1.09	97.19	1	0.16	0.07	0.1	1.88	0.07	0.52	0.03	0	0.06	0.03	0.01	0.11	0.3	1.15	0.09	0.01	4.06	6.4	0	0	0	10.32	-4.28	1.42	86.92	97.15	1044.66	417.51	1177.64	559.84	1062.77	450.47	1159.92	449.41
50.817	0	0.11	0.13	0.02	0.11	0.05	0.11	0.06	0.38	0.11	99.75	0.33	0.01	94.38	1.49	0.19	0.11	0.07	1.71	0.1	0.74	0.04	0	0.05	0.03	0.01	0.15	0.38	1.11	0.08	0.01	3.08	5.67	0	0	0	13.36	-7.9	-0.49	86.88	96.17	1057.84	421.53	1185.23	558.05	1072.18	454.53	1168.32	452.09
50.85	0	0.11	0.13	0.02	0.12	0.05	0.12	0.06	0.32	0.15	99.73	0.33	0	98.27	1.93	0.22	0.15	0.04	1.77	0.23	1.21	0.08	0	0.05	0.03	0.01	0.17	0.32	1.16	0.1	0.01	0.28	4.73	0	0	0	4.82	-1.81	2.18	85.84	96.4	1059.85	427.34	1183.84	558.23	1074.44	456.79	1170.84	457.49
50.884	0	0.11	0.15	0.02	0.13	0.04	0.13	0.06	0.23	0.23	99.71	0.33	0	97.61	2.83	0.22	0.23	0.02	2.37	0.55	1.37	0.15	0	0.04	0.03	0.01	0.21	0.23	0.93	0.11	0.01	0.11	3.62	0	0	0	6.49	-3.46	-0.1	85.56	89.17	1063.4	428.26	1184.25	557.3	1078.4	458.06	1167.54	455.98
50.917	0	0.11	0.16	0.02	0.13	0.04	0.14	0.07	0.28	0.28	99.69	0.33	0	97.27	3.54	0.33	0.28	0.01	2.23	1.01	1.59	0.17	0	0.03	0.02	0	0.24	0.13	0.95	0.15	0.01	0.08	2.77	0	0	0	2.59	-4.13	-1.12	85.71	91.49	1069.39	428.33	1189.21	554.85	1081.98	458.35	1173.41	455
50.95	0	0.12	0.16	0.02	0.13	0.04	0.14	0.07	0.32	0.32	99.68	0.33	0	98.74	3.66	0.32	0.32	0.01	2.54	1.36	1.72	0.19	0	0.02	0.02	0.01	0.25	0.15	0.89	0.16	0.01	0.02	2.49	0	0	0	-5.97	0.21	-0.19	82.13	90.92	1066.77	423.33	1191.65	554.2	1082.87	451.37	1173.79	451.32
50.984	0	0.12	0.17	0.02	0.14	0.03	0.14	0.07	0.43	0.43	99.66	0.33	0	98.65	3.58	0.35	0.43	0.01	2	1.31	1.33	0.08	0	0.01	0.02	0.01	0.3	0.23	0.81	0.14	0.01	0.06	1.88	0	0	0	-1.81	-0.53	-2.33	81.58	95.65	1061.87	414.25	1195.29	555.42	1078.33	447.47	1173.8	441.66
51.017	0	0.12	0.17	0.02	0.13	0.03	0.13	0.06	0.56	0.39	99.67	0.33	0	98.62	2.24	0.33	0.39	0.01	1.52	0.97	0.84	0.06	0	0.01	0.02	0.01	0.32	0.56	0.74	0.12	0.01	0	2.04	0	0	0	-3.57	-0.65	-0.39	79.84	97.82	1058.21	407.73	1198.54	556.35	1078.39	440.96	1176.14	437.19
51.05	0	0.12	0.17	0.02	0.13	0.03	0.13	0.06	1.29	0.44	99.67	0.33	0	97.92	1.62	0.32	0.44	0.01	1.93	0.83	0.71	0.07	0	0.01	0.02	0.01	0.32	1.29	0.81	0.11	0.01	0	1.99	0	0	0	-0.92	-2.73	0	79.9	98.79	1055.54	401.57	1199.55	555.07	1077.3	434.91	1176.08	433.01
51.084	0	0.13	0.17	0.02	0.13	0.03	0.13	0.06	1.35	0.58	99.66	0.33	0	98.77	1.03	0.28	0.58	0.02	2.63	0.83	0.46	0.07	0	0.01	0.02	0.02	0.24	1.35	1.01	0.1	0.01	0	1.78	0	0	0	-2.31	0.09	2.03	79.46	95.77	1053	397.54	1199.55	553.93	1079.11	428.81	1174.85	431.24
51.117	0	0.13	0.17	0.02	0.13	0.04	0.13	0.06	2.12	0.53	99.67	0.33	0	97.58	0.8	0.2	0.53	0.03	4.15	0.59	0.46	0.11	0	0.02	0.02	0.02	0.18	2.12	1.25	0.09	0.01	0	2.04	0	0	0	2.1	3.51	1.31	80.47	97.63	1051.52	394.99	1199.95	554.31	1077.15	428.24	1174.77	429.19
51.151	0	0.13	0.17	0.02	0.13	0.04	0.13	0.06	2.94	0.41	99.66	0.33	0	97.45	0.41	0.16	0.64	0.06	6.27	0.34	0.52	0.1	0	0.02	0.02	0.04	0.13	2.94	1.64	0.08	0.01	0	2	0	0	0	-0.84	3.78	-0.52	80.07	95	1049.97	393.16	1196.91	549.61	1074.83	426.08	1169.83	426.59
51.184	0	0.13	0.17	0.02	0.13	0.04	0.13	0.06	2.45	0.23	99.67	0.33	0	97.74	0.23	0.13	0.6	0.13	5.59	0.22	0.43	0.1	0	0.02	0.03	0.05	0.11	2.45	1.74	0.08	0.01	0	2.13	0	0	0	4.46	-3.17	0.66	81.73	98.82	1048.48	392.84	1194.44	549.22	1071.69	426.5	1170.51	426.98
51.217	0	0.13	0.16	0.02	0.13	0.04	0.13	0.06	1.9	0.16	99.68	0.33	0	98.19	0.16	0.15	0.5	0.22	5.76	0.17	0.32	0.08	0	0.03	0.04	0.05	0.09	1.9	1.81	0.08	0.01	0	2.43	0	0	0	4.43	2.03	-1.16	82.1	99.9	1045.31	391.35	1191.71	546.64	1066.87	425.46	1166.77	426.75
51.251	0	0.12	0.15	0.02	0.12	0.04	0.12	0.06	1.09	0.11	99.69	0.33	0	94.55	0.11	0.19	0.31	0.3	4.86	0.17	0.25	0.05	0	0.04	0.05	0.03	0.05	1.09	1.94	0.09	0.01	0	3.04	0	0	0	3.32	7.73	1.66	81.69	96.94	1036.39	394.16	1182.14	550.24	1061.39	426.25	1158.28	429.5
51.284	0	0.12	0.15	0.02	0.12	0.05	0.12	0.06	0.91	0.15	99.7	0.33	0	98.01	0.15	0.28	0.24	0.26	4.82	0.2	0.23	0.05	0	0.05	0.07	0.03	0.03	0.91	1.95	0.1	0.01	0	3.27	0	0	0	3.45	2.51	-0.98	82.24	98.27	1029.63	394.3	1175.37	548.76	1051.86	427.64	1150.11	429.78
51.317	0	0.12	0.15	0.02	0.12	0.05	0.12	0.06	0.73	0.16	99.71	0.33	0	95.86	0.16	0.4	0.16	0.22	4.56	0.16	0.16	0.04	0	0.07	0.06	0.03	0.02	0.73	1.99	0.12	0.01	0	3.64	0	0	0	7.65	6.29	1.7	83.93	98.97	1016.48	396.37	1161.85	552.07	1040.32	428.82	1139.18	433.51
51.351	0	0.12	0.13	0.02	0.12	0.05	0.11	0.06	1.05	0.1	99.73	0.33	0.27	97.09	0.17	0.47	0.09	0.21	3.71	0.16	0.14	0.03	0	0.1	0.07	0.03	0.02	1.05	1.91	0.11	0.01	0	4.75	0	0	0	8.96	4.46	-1.16	84.81	95.81	1006.75	397.37	1152.61	553.99	1030.19	432.3	1126	432.43
51.384	0	0.12	0.13	0.02	0.12	0.05	0.11	0.06	1.73	0.11	99.74	0.33	0.2	96.12	0.16	1.04	0.08	0.26	3.75	0.14	0.13	0.03	0	0.11	0.07	0.03	0.01	1.73	1.64	0.1	0.01	0	4.81	0	0	0	6.32	5.95	-3.46	84.09	96.98	1001.93	402.18	1143.03	553.22	1020.8	438.96	1117.53	431.99
51.417	0	0.11	0.13	0.02	0.12	0.05	0.11	0.06	2.37	0.12	99.75	0.33	0.07	98.13	0.2	1.52	0.07	0.3	2.88	0.12	0.11	0.04	0	0.13	0.09	0.03	0.01	2.37	1.68	0.08	0.01	0	5.16	0	0	0	6.5	2.21	-5.78	85.8	94.61	999.37	405.47	1136.2	549.81	1015.61	442.06	1110	435.6
51.451	0	0.11	0.12	0.02	0.12	0.05	0.11	0.06	3.32	0.15	99.77	0.33	0.66	97.89	0.22	1.81	0.04	0.32	2.4	0.12	0.15	0.04	0	0.28	0.1	0.02	0.02	3.32	1.45	0.06	0.01	0	6.15	0	0	0	5.86	2.82	-6.04	85.8	94.25	993.61	406.96	1129.86	550.23	1009.57	443.27	1103.62	437.17
51.484	0	0.11	0.12	0.02	0.12	0.05	0.11	0.06	4.22	0.18	99.75	0.33	0	96.01	0.24	2.27	0.05	0.37	2.02	0.15	0.18	0.06	0	0.3	0.14	0.02	0.02	4.22	1.09	0.06	0.01	0	5.25	0	0	0	6.3	6.1	-4.93	86.89	97.79	993.7	409.58	1124.89	546.77	1006.04	445	1103.64	439.04
51.518	0	0.12	0.12	0.02	0.13	0.04	0.11	0.06	4.61	0.17	99.75	0.33	0	97.61	0.24	2.95	0.04	0.47	1.39	0.17	0.11	0.09	0	0.51	0.17	0.01	0.03	4.61	1.05	0.07	0.01	0	4.86	0	0	0	-1.25	3.44	-2.06	83.84	97.31	992.01	410.81	1122.8	547.39	1006.45	442.27	1103.75	440.8
51.551	0	0.11	0.13	0.02	0.13	0.04	0.11	0.06	2.71	0.2	99.74	0.33	0	96.23	0.17	2.68	0.03	0.5	1.41	0.2	0.12	0.11	0	0.53	0.16	0.01	0.04	2.71	0.81	0.08	0.01	0	4.25	0	0	0	1.52	5.81	0.85	84.09	96.43	988.05	409.45	1120.11	549.58	1005.79	440.59	1102.21	439.54
51.584	0	0.12	0.13	0.02	0.12	0.04	0.11	0.06	2	0.26	99.73	0.33	0	96.51	0.15	2.07	0.03	0.73	1.79	0.26	0.14	0.18	0	0.57	0.18	0.01	0.05	2	0.71	0.07	0.01	0	4.28	0	0	0	3.14	5.4	-0.22	83.44	100.95	983.98	402.87	1123.96	551.39	1002.62	438.02	1103.47	433.4
51.618	0	0.12	0.14	0.02	0.13	0.04	0.12	0.06	0.95	0.36	99.71	0.33	0	95.46	0.13	1.69	0.03	0.75	2.16	0.36	0.17	0.28	0	0.64	0.15	0	0.05	0.95	0.5	0.08	0.01	0	3.41	0	0	0	-1.23	6.77	3.79	81.6	99.79	981.07	398.02	1125.41	550.28	1005.56	430.61	1105.35	431.86
51.651	0	0.12	0.15	0.02	0.12	0.04	0.12	0.06	0.58	0.49	99.71	0.33	0	98.39	0.15	0.97	0.03	0.69	3.09	0.49	0.23	0.28	0	0.58	0.13	0	0.03	0.55	0.57	0.08	0.01	0	3.29	0	0	0	4.94	1.43	5.15	83.11	99.56	979.55	392.98	1130.18	552.91	1008.24	428.16	1107.79	429.45
51.684	0	0.12	0.15	0.02	0.12	0.04	0.12	0.06	0.61	0.61	99.7	0.33	0	98.08	0.14	0.62	0.03	0.67	5.04	0.9	0.26	0.3	0	0.61	0.13	0	0.02	0.61	0.54	0.07	0.01	0	2.98	0	0	0	1.16	2.33	4.07	81.3	100.12	980.51	389.04	1133.85	551.91	1009.47	424.09	1109.59	424.74
51.718	0	0.13	0.16	0.02	0.12	0.05	0.13	0.06	0.52	0.52	99.69	0.33	0	98.36	0.15	0.51	0.04	0.72	6.68	1.29	0.2	0.22	0	0.52	0.12	0	0.01	0.48	0.49	0.07	0.01	0	2.59	0	0	0	2.45	1.54	5.55	81.49	100.4	983.47	385.3	1139.92	550.99	1014.99	421.62	1115.39	422.36
51.751	0	0.13	0.15	0.02	0.12	0.06	0.13	0.06	0.56	0.51	99.69	0.33	0.57	97.36	0.14	0.35	0.04	0.58	9.29	1.58	0.15	0.12	0	0.51	0.11	0.01	0.01	0.56	0.51	0.06	0.01	0	2.82	0	0	0	5.47	3.96	5.53	82.13	104.16	989.35	385.79	1146.69	552.66	1019.6	422.7	1123.75	424.27
51.785	0	0.13	0.16	0.02	0.12	0.06	0.13	0.06	0.54	0.51	99.68	0.33	0.63	98.04	0.17	0.23	0.05	0.52	10.36	1.56	0.13	0.08	0	0.51	0.12	0.01	0.01	0.54	0.44	0.05	0.01	0	2.44	0	0	0	5.27	2.44	4.24	82.28	103.44	997.73	388.02	1154.31	554.75	1026.87	424.91	1130.3	425.39
51.818	0	0.13	0.16	0.02	0.12	0.05	0.13	0.06	0.59	0.46	99.68	0.33	0	98.07	0.22	0.17	0.05	0.47	8.57	1.38	0.08	0.07	0	0.46	0.13	0.01	0	0.59	0.48	0.04	0.01	0	2.54	0	0	0	9.3	2.36	5.11	84	104	1007.24	389.45	1162.55	555.3	1036.18	426.09	1140.16	428.37
51.851	0	0.13	0.16	0.02	0.12	0.05	0.13	0.06	0.75	0.48	99.69	0.33	0	96.88	0.29	0.18	0.05	0.4	7.01	1.16	0.08	0.07	0	0.48	0.15	0.01	0.01	0.75	0.54	0.04	0.01	0	2.74	0	0	0	8.52	4.82	3.89	84.08	103.15	1017.34	394.27	1169.5	555.61	1044.18	432.82	1147.3	430.28
51.885	0	0.12	0.16	0.02	0.12	0.04	0.13	0.06	0.74	0.44	99.69	0.33	0	96.05	0.31	0.24	0.05	0.39	4.4	0.62	0.09	0.04	0	0.44	0.16	0.01	0.01	0.74	0.62	0.04	0.01	0	2.69	0	0	0	3.23	6.05	0.8	81.56	110.58	1037.08	400.78	1188.72	560.36	1057.57	440.07	1167.97	433.88
51.918	0	0.12	0.15	0.02	0.12	0.04	0.12	0.06	0.8	0.41	99.7	0.33	0	96.33	0.34	0.25	0.04	0.37	3.82	0.45	0.08	0.03	0	0.41	0.17	0.01	0.01	0.8	0.72	0.03	0.01	0	3.06	0	0	0	6.43	5.67	2.83	83.51	104.17	1048.16	403.41	1196.89	562.05	1071.96	438.51	1176.12	439.28
51.951	0	0.12	0.15	0.02	0.12	0.04	0.12	0.06	0.85	0.38	99.7	0.33	0	94.44	0.46	0.33	0.04	0.4	3.94	0.38	0.09	0.04	0	0.38	0.17	0.01	0.01	0.85	0.75	0.03	0.01	0	3.18	0	0	0	8.94	7.83	4.65	85.1	99.09	1055.19	406.13	1199.15	559.76	1080.53	439.86	1179.58	442.52
51.985	0	0.12	0.14	0.02	0.12	0.05	0.12	0.06	1.49	0.38	99.72	0.33	0	98.59	0.42	0.3	0.03	0.33	4.73	0.38	0.08	0.03	0	0.39	0.23	0.01	0.01	1.49	1.18	0.03	0.01	0	4.19	0	0	0	6.41	0.77	3.04	84.32	102.27	1069.38	410.18	1210.23	560.48	1090.26	442.19	1192.48	445.23
52.018	0	0.12	0.14	0.02	0.12	0.05	0.12	0.06	2.23	0.31	99.72	0.33	0	97.43	0.42	0.32	0.04	0.32	4.8	0.31	0.08	0.06	0	0.44	0.23	0.01	0.02	2.23	1.02	0.03	0.01	0	4.08	0	0	0	5.93	3.83	-0.51	85.43	99.01	1071.64	414.95	1206.85	558.91	1088.59	447.98	1187.59	446.36
52.051	0	0.12	0.13	0.02	0.11	0.05	0.12	0.06	2.76	0.38	99.73	0.33	0.3	95.78	0.39	0.3	0.04	0.35	4.88	0.38	0.12	0.15	0	0.48	0.21	0.02	0.02	2.76	1.2	0.03	0.01	0	4.81	0	0	0	5.59	6.39	1.71	84.79	98.01	1070.43	413.51	1206.83	559.09	1090.21	445.66	1188.22	445.95
52.085	0	0.12	0.13	0.02	0.12	0.06	0.12	0.06	3.49	0.47	99.74	0.33	0.31	98.62	0.37	0.29	0.05	0.37	4.67	0.53	0.2	0.2	0	0.47	0.22	0.02	0.02	3.49	1.82	0.03	0.01	0	5.08	0	0	0	2.57	0.64	1.19	82.58	99.56	1067.43	407.83	1209.87	559.85	1088.97	440.99	1188.52	440.43
52.118	0	0.12	0.13	0.02	0.12	0.05	0.12	0.06	3.23	0.46	99.73	0.33	0	97.92	0.33	0.27	0.05	0.41	3.47	0.62	0.26	0.23	0	0.46	0.19	0.03	0.02	3.23	1.99	0.03	0.01	0	4.78	0	0	0	0.87	2.75	3.24	81.66	95.53	1067.34	403.07	1213.09	558.84	1094.1	435.09	1189.6	437.26
52.118	2	0.12	0.15	0.02	0.14	0.03	0.11	0.07	1.76	0.15	99.69	0.33	0	89.06	0.07	4.01	0.18	0.64	1.37	0.02	0.87	0.13	0	0.15	0.13	1.44	0.13	0.08	0.5	0.01	1.76	34.01	1.8	0	0		-9.3	-11.51	31.17	67.98	23.81	1423.52	331.47	1535.38	450.37	1474.42	348.84	1495.31	360.26
52.152	0	0.12	0.13	0.02	0.12	0.05	0.12	0.06	3.36	0.48	99.74	0.33	0.12	97.64	0.29	0.22	0.04	0.39	4.31	0.99	0.34	0.16	0	0.48	0.2	0.03	0.01	3.36	2.13	0.03	0.01	0	5.07	0	0	0	-2.6	3.39	1.99	80.39	96.45	1069.22	400.98	1214.54	555.87	1094.41	432.03	1190.83	434.47
52.152	2	0.12	0.17	0.03	0.13	0.03	0.13	0.06	1.05	1.9	99.66	0.33	0	4.73	0.03	1.92	0.13	1	0.46	0	2.11	0.18	0	1.9	1.62	0.77	0.06	0.08	0.27	0.01	10.72	13.93	1.05	0	0		-8.73	-37.02	7.16	69.64	51.03	1425.15	327.04	1527.74	436.07	1453.85	344.38	1504.54	350.22
52.185	0	0.12	0.13	0.02	0.11	0.05	0.12	0.06	3.16	0.5	99.74	0.33	0.25	95.72	0.2	0.17	0.04	0.36	4.49	1.2	0.31	0.17	0	0.5	0.23	0.03	0.01	3.16	2.22	0.03	0.01	0	5.05	0	0	0	-2.85	6.46	1.95	79.94	97.01	1068.91	397	1215.47	552.89	1094.45	429.52	1191.46	429.72
52.218	0	0.12	0.13	0.02	0.11	0.06	0.12	0.06	2.74	0.51	99.74	0.33	0.91	90.47	0.14	0.13	0.03	0.31	5.56	1.31	0.39	0.21	0	0.51	0.22	0.04	0.01	2.74	2.27	0.03	0.01	0	5.18	0	0	0	6.9	10.75	3.55	82.83	97.84	1067.05	396.14	1212.37	551.58	1092.87	430.14	1190.7	431.52
52.252	0	0.12	0.13	0.02	0.12	0.06	0.12	0.06	1.7	0.6	99.73	0.33	0.98	95.65	0.12	0.11	0.03	0.28	6.34	1.19	0.39	0.26	0	0.6	0.17	0.03	0.01	1.7	2.39	0.03	0.01	0	4.74	0	0	0	6.66	6.55	3.83	83.29	97.78	1067.41	396.27	1211.32	550.42	1092.69	428.91	1190.42	431.92
52.285	0	0.12	0.14	0.02	0.12	0.06	0.12	0.06	1.33	0.6	99.73	0.33	1.08	97.2	0.1	0.09	0.03	0.27	6.31	1.31	0.28	0.25	0	0.6	0.14	0.03	0.01	1.33	2.43	0.03	0.01	0	4.71	0	0	0	10.92	4.26	2.06	85.18	100.11	1066.95	396.26	1209.88	550.06	1089.19	430.68	1189.3	431.22
52.318	0	0.12	0.14	0.02	0.12	0.06	0.12	0.06	1.01	0.73	99.73	0.33	1.03	96.43	0.09	0.11	0.03	0.24	6.44	1.21	0.27	0.2	0	0.73	0.14	0.03	0.01	1.01	2.17	0.03	0.01	0	4.59	0	0	0	12.33	5.52	1.96	86.49	99.33	1066.09	398.6	1204.47	547.48	1086.38	432.24	1185.71	432.92
52.352	0	0.12	0.14	0.02	0.12	0.05	0.12	0.06	0.86	0.86	99.72	0.33	0	97.61	0.08	0.16	0.03	0.25	4.99	0.87	0.18	0.1	0	0.86	0.15	0.02	0.01	0.8	1.68	0.02	0.01	0	4.11	0	0	0	8.66	3.45	-0.64	85.52	96.92	1065.03	400.26	1200.04	544.77	1082.85	433.65	1179.76	431.9
52.385	0	0.12	0.14	0.02	0.12	0.05	0.12	0.06	0.97	0.96	99.71	0.33	0	95.05	0.08	0.26	0.03	0.24	4.55	0.96	0.2	0.1	0	0.97	0.18	0.02	0.01	0.95	1.42	0.03	0.01	0	3.92	0	0	0	2.7	7.22	-1.01	83.49	94.41	1062.91	404.04	1194.77	543.68	1080.22	435.41	1174.63	434.66
52.418	0	0.12	0.15	0.02	0.12	0.04	0.12	0.06	1.41	0.92	99.7	0.33	0	96.37	0.09	0.44	0.03	0.26	3.87	0.92	0.21	0.1	0	1.04	0.19	0.01	0.01	1.41	1.2	0.03	0.01	0	3.38	0	0	0	5.26	5.61	-3.2	85.26	94.12	1058.69	406.16	1188.78	543.22	1073.67	439.12	1167.74	436.2
52.452	0	0.13	0.15	0.02	0.12	0.04	0.13	0.06	2.2	0.82	99.7	0.33	0	96.76	0.13	1.03	0.03	0.33	3.39	0.82	0.19	0.12	0	1.22	0.17	0.01	0.01	2.2	0.91	0.04	0.01	0	2.82	0	0	0	9.06	5.02	-3.2	87.27	95.63	1052.33	409.76	1179.98	544.88	1065.33	443.81	1160.82	438.67
52.485	0	0.12	0.15	0.02	0.13	0.04	0.12	0.06	3.11	0.61	99.7	0.33	0	97.57	0.15	2.62	0.03	0.39	3.11	0.61	0.18	0.21	0	1.14	0.16	0.01	0.02	3.47	0.76	0.05	0.01	0	2.6	0	0	0	6.38	3.54	-2.72	86.66	94.08	1042	410.92	1168.33	543.73	1055.44	442.99	1149.49	440.81
52.519	0	0.12	0.14	0.02	0.15	0.04	0.12	0.07	3.26	0.58	99.71	0.33	0	98.28	0.19	5.42	0.03	0.42	3.26	0.58	0.14	0.38	0	1.02	0.17	0.01	0.03	4	0.79	0.07	0.01	0	2.33	0	0	0	5.45	1.76	-2.28	86.57	90.41	1031.67	412.94	1156.51	544.4	1046.57	443.61	1136.98	442.91
52.552	0	0.11	0.13	0.02	0.16	0.04	0.11	0.08	2.66	0.56	99.67	0.33	0	96.91	0.21	8.74	0.03	0.42	3.13	0.56	0.12	0.31	0	0.94	0.18	0.01	0.04	2.66	0.76	0.09	0.01	0	2.21	0	0	0	0.63	4.77	-2.92	84.09	91.17	1024.94	413	1150.56	545.29	1039.47	444.54	1130.54	440.2
52.585	0	0.11	0.12	0.02	0.18	0.04	0.11	0.09	1.26	0.59	99.65	0.33	0	95.48	0.27	10.87	0.03	0.43	2.92	0.59	0.09	0.22	0	0.85	0.15	0	0.04	1.26	0.8	0.1	0.01	0	2.17	0	0	0	5.27	6.74	0.5	85.51	91.5	1020.75	412.28	1147.1	547.28	1037.87	442.32	1129.36	441.76
52.619	0	0.1	0.12	0.02	0.18	0.04	0.11	0.09	0.92	0.8	99.64	0.33	0	96.12	0.27	11.4	0.02	0.46	3.5	0.8	0.1	0.19	0	0.92	0.14	0	0.05	0.82	0.6	0.14	0.01	0	2.3	0	0	0	4.69	5.96	0.08	84.82	91.4	1015.66	409.73	1144.52	547.57	1033.79	440.73	1125.17	438.95
52.619	2	0.11	0.17	0.03	0.14	0.03	0.18	0.07	0.37	4.67	99.65	0.33	0	8.31	0.01	3.97	0.18	0.85	0.34	0.02	4.67	0.36	0	8.59	0.92	2.44	0.02	0.02	0.17	0.01	10.61	20.62	0.37	0	0		5.75	-34.01	6.95	77.62	36.03	1430.09	324.65	1528.78	433.16	1463.32	344.31	1499.16	348.03
52.652	0	0.11	0.12	0.02	0.18	0.04	0.11	0.09	0.95	0.94	99.65	0.33	0	95.26	0.32	10.85	0.02	0.5	3.6	0.94	0.1	0.12	0	0.95	0.12	0	0.06	0.53	0.54	0.14	0.01	0	2.38	0	0	0	0.56	6.99	-0.47	83.35	92.18	1011.5	410.74	1139.23	546.31	1028.28	441.07	1120.45	439.14
52.652	2	0.12	0.18	0.03	0.14	0.03	0.15	0.06	0.3	1.75	99.65	0.33	0	0.93	0.01	2.98	0.1	0.8	0.23	0.01	1.75	0.13	0	3.96	2.97	0.97	0.03	0.02	0.28	0.02	12.26	10.24	0.3	0	0		-6.86	-45.37	6.24	76.09	44.65	1432.73	317.06	1527.4	418.01	1460.04	335.35	1504.65	337.04
52.685	0	0.11	0.12	0.02	0.17	0.04	0.11	0.09	0.93	0.93	99.66	0.33	0	96.29	0.33	10.05	0.03	0.65	4.24	1.27	0.17	0.15	0	0.93	0.13	0	0.06	0.58	0.42	0.18	0.01	0	2.51	0	0	0	1.89	5.72	0.48	84.14	97.27	1009.72	410.84	1136.51	544.31	1024.15	442.3	1121.37	439.31
52.685	2	0.12	0.18	0.03	0.13	0.02	0.13	0.06	0.25	0.97	99.63	0.33	0	1.77	0.01	1.65	0.1	0.57	0.25	0.01	2.03	0.1	0	0.97	1.68	0.67	0.02	0.02	0.48	0.06	3.1	3.35	0.2	0.05	0		-12.61	-42.09	4.72	75.4	49.21	1440.58	318.42	1528.08	409.52	1461.36	337.6	1510.53	335.62
52.719	0	0.11	0.13	0.02	0.17	0.04	0.11	0.09	0.99	0.99	99.66	0.33	0	97.13	0.29	9.11	0.03	0.9	4.2	1.57	0.19	0.16	0	0.99	0.14	0	0.05	0.91	0.28	0.27	0.01	0	2.03	0	0	0	4.2	4.39	-0.59	86.3	92.82	1010.46	410.79	1132.65	540.19	1024.03	440.89	1116.83	438.8
52.719	2	0.13	0.19	0.03	0.13	0.03	0.13	0.06	0.47	1.07	99.62	0.33	0	0.99	0.02	0.75	0.18	0.34	0.47	0.02	2.31	0.26	0	1.07	1.7	0.31	0.02	0.02	0.39	0.13	1.56	1.3	0.23	0.05	0		-12.5	-45.02	8.27	73.97	43.52	1447.24	312.34	1530.84	397.36	1470.79	335.87	1513.57	327.88
52.752	0	0.12	0.14	0.02	0.17	0.04	0.11	0.09	1	1	99.66	0.33	0	96.43	0.28	8.43	0.03	1.3	3.31	1.94	0.15	0.13	0	1	0.15	0	0.06	0.91	0.25	0.35	0.01	0	1.86	0	0	0	5.86	5.52	-0.2	87.49	91.77	1012.14	411.49	1131.33	537.89	1025.03	440.92	1116.79	439.32
52.786	0	0.12	0.14	0.02	0.18	0.03	0.11	0.09	1.1	1.1	99.64	0.33	0	97.49	0.24	9.11	0.04	2.4	2.31	2.19	0.1	0.11	0	1.1	0.15	0	0.05	0.84	0.15	0.61	0	0	1.51	0	0	0	1.93	3.7	-0.34	86.16	89.58	1013.09	410.81	1130.67	535.01	1026.17	439.28	1115.74	437.58
52.819	0	0.13	0.14	0.02	0.19	0.03	0.11	0.1	0.98	0.98	99.62	0.33	0	97.08	0.19	9.07	0.03	3.37	2.4	2.33	0.11	0.14	0	0.98	0.14	0	0.04	0.67	0.12	0.92	0	0	1.32	0	0	0	0.26	4.49	0.13	85.25	89.08	1013.51	408.64	1131.34	532.99	1027.3	436.39	1116.38	435.65
52.852	0	0.13	0.13	0.02	0.22	0.03	0.11	0.11	1.01	1.01	99.57	0.33	0	96.77	0.14	10.81	0.03	5.03	2.53	2.3	0.15	0.25	0	1.01	0.17	0	0.04	0.54	0.12	1.11	0	0	1.23	0	0	0	2.96	5	0.57	86.25	93.05	1015.15	407.4	1132.36	530.85	1026.95	436.07	1119.99	434.57
52.886	0	0.12	0.12	0.02	0.26	0.03	0.1	0.15	1.04	1.04	99.48	0.33	0	98.32	0.19	16.09	0.04	5.18	2.58	2.04	0.16	0.4	0	1.04	0.22	0	0.04	0.62	0.09	2.3	0	0	1.08	0	0	0	8.78	1.64	2.83	88.29	91.74	1018.75	406.62	1133.79	528.29	1031.68	433.76	1123.39	436.26
52.919	0	0.11	0.1	0.02	0.34	0.03	0.09	0.22	1.56	1.56	99.32	0.51	0	97.74	0.23	24.53	0.04	4.97	2.28	1.62	0.14	0.53	0	1.56	0.36	0	0.03	0.7	0.07	3.16	0	0	1.06	0	0	0	10.11	3.17	2.4	87.89	90.95	1025.33	407.28	1133.72	521.42	1035.07	432.51	1125.93	436.62
52.952	0	0.09	0.08	0.03	0.41	0.03	0.08	0.3	1.68	1.43	99.17	0.91	0	98.41	0.26	32.61	0.05	3.18	1.68	1.43	0.31	1.1	0	1.77	0.4	0	0.02	0.31	0.07	4.36	0	0	1.04	0	0	0	14.15	1.37	2.19	87.2	89.55	1031.48	408.3	1133.66	515.96	1038.6	433.3	1128.11	436.14
52.986	0	0.08	0.07	0.03	0.48	0.03	0.08	0.42	1.73	2.09	99.04	1.44	0	97.43	0.3	38.1	0.07	2.35	1.73	2.09	0.49	2.63	0	2.64	0.49	0	0.02	0.15	0.06	7.9	0	0	1.07	0	0	0	12.45	-3.81	0.18	87.6	89.3	1045.42	409.11	1144.61	511.86	1049.7	434.69	1138.99	435.67
53.019	0	0.08	0.06	0.03	0.54	0.03	0.07	0.56	1.76	2.4	98.88	2.12	0	98.5	0.43	42.59	0.08	1.72	1.76	2.4	0.73	5.07	0	3.05	0.63	0	0.01	0.06	0.06	10.91	0	0	1.09	0	0	0	12.48	1.09	-1.23	87.61	90.75	1052.81	408.46	1152.64	510.68	1055.76	435.67	1146.5	434.83
53.052	0	0.07	0.05	0.04	0.66	0.03	0.07	0.84	1.4	1.97	98.32	3.65	0	97.8	0.61	48.9	0.09	1.27	1.4	1.97	0.99	7.87	0	3.69	0.83	0	0.02	0.03	0.06	14.67	0	0	1.06	0	0	0	12.86	-3.02	0.21	87.87	91.51	1062.54	408.19	1163.2	508.85	1066.54	434.38	1157.9	439.5
53.086	0	0.07	0.05	0.04	0.74	0.03	0.07	1.39	1.6	2.87	97.21	5.55	0	98.7	0.87	52.31	0.14	1.01	1.6	2.87	0.77	9.66	0	5.75	1.01	0	0.02	0.03	0.04	23.59	0	0	0.94	0.01	0	0	14.3	-0.36	0.5	87.73	91	1068.52	411.94	1168.62	514.9	1072.67	437.97	1163.65	439.85
53.119	0	0.06	0.05	0.03	0.81	0.03	0.07	1.96	1.37	3.72	96.08	6.57	0	98.08	1.35	54.62	0.14	0.79	1.37	3.72	0.62	5.25	0	5.68	1.31	0	0.02	0.02	0.04	29.34	0.01	0	0.98	0.23	0	0	18.82	2.32	0.54	85.69	90.49	1068.4	411.18	1167.93	512.77	1072.58	438.88	1163.07	439.44
53.153	0	0.06	0.05	0.03	0.85	0.03	0.08	5.22	1.71	4.58	89.56	7.95	0	98.65	1.34	55.69	0.17	0.89	1.71	4.58	0.68	2.46	0	7.16	1.4	0	0.02	0.01	0.04	52.5	0.01	0	0.81	0.39	0	0	17.29	0.55	-1.03	85.9	90.05	1069.41	410.21	1168.46	511.19	1072.47	437.3	1162.5	438.33
53.186	0	0.07	0.06	0.03	0.64	0.03	0.1	5.55	1.45	6.04	88.9	4.64	0	98.19	1.21	47.18	0.18	0.87	1.45	6.04	0.72	2.84	0	8.52	1.19	0	0.02	0.02	0.04	62.71	0.01	0	0.72	0.33	0	0	11.89	2.03	-0.96	87.2	91.55	1070.73	408.63	1171.76	512.39	1074.06	435.35	1165.62	435.68
53.219	0	0.08	0.07	0.03	0.54	0.03	0.11	5	1.54	6.56	90	3.2	0	98.29	1.07	42.33	0.17	1.05	1.54	6.56	0.87	2.35	0	8.58	1.43	0	0.03	0.03	0.04	64.87	0.01	0	0.74	0.28	0	0	7.94	1.76	-0.39	87.81	88.34	1071.53	407.34	1172.27	511.99	1076.76	433.44	1165.09	432.38
53.253	0	0.08	0.07	0.03	0.51	0.03	0.12	6.91	1.36	4.83	86.17	3.57	0	97.62	1.09	40.85	0.19	0.93	1.36	4.83	1.41	5.11	0	11.45	1.43	0	0.03	0.03	0.04	74.73	0.01	0	0.77	0.18	0	0	7.55	3.42	0.32	88.1	87.64	1071.3	406.32	1172.58	512.06	1077.66	431.84	1165.3	431.62
53.286	0	0.09	0.07	0.06	0.44	0.03	0.13	6.51	1.44	4.46	86.99	2.91	0	97.97	0.79	37.77	0.19	0.88	1.44	4.46	2.88	13.72	0	11.91	1.66	0	0.03	0.05	0.04	76.6	0.01	0	0.8	0.19	0	0	7.24	2.62	0.29	87.83	87.8	1071.91	405.44	1172.56	510.38	1077.84	430.93	1165.64	430.46
53.319	0	0.14	0.09	0.08	0.31	0.03	0.17	5.24	1.89	8.15	89.52	1.47	0	98.42	0.62	27.47	0.24	0.71	1.89	8.15	3.6	19.47	0	13.53	1.79	0	0.03	0.04	0.04	81.72	0.01	0	0.88	0.21	0	0	12.14	1.35	0.14	87.2	90.17	1072.49	404.51	1172.79	508.53	1076.93	430.39	1167.09	431.2
53.353	0	0.14	0.1	0.06	0.26	0.03	0.22	5.57	1.91	7.84	88.86	1.28	0	98.42	0.76	22.41	0.34	0.73	1.91	7.84	3.3	14.44	0	16.72	2.19	0	0.03	0.03	0.03	88.15	0.01	0	1.04	0.12	0	0	16.43	1.34	0.23	85.8	91.49	1072.49	404.08	1173.13	506.67	1076.5	432.77	1167.97	431.2
53.386	0	0.13	0.11	0.04	0.25	0.03	0.2	5.29	2.12	8.09	89.42	0.93	0	98.73	0.75	20.09	0.38	0.63	2.12	8.09	2.19	7.71	0	14.56	1.96	0	0.03	0.03	0.03	89.3	0.01	0.01	1.02	0.17	0	0	19.67	0.23	0.77	86.25	88.27	1073.88	409.94	1170.97	510.64	1078.1	435.41	1166.33	437.98
53.419	0	0.13	0.12	0.03	0.23	0.03	0.2	5.66	1.86	7.9	88.68	0.75	0	98.64	0.7	18.34	0.38	0.66	1.86	7.9	1.81	4.41	0	13.22	1.79	0	0.03	0.03	0.03	92.77	0.01	0	1.07	0.32	0	0	22.87	-0.57	0.06	84.65	86.63	1073.19	411.47	1168.48	509.88	1076.85	437.24	1163.45	439.69
53.453	0	0.12	0.1	0.03	0.29	0.03	0.15	7.96	1.89	8.6	84.07	0.9	0	98.41	0.92	24.38	0.34	0.95	1.89	8.6	1.85	2.35	0	9.82	1.64	0	0.02	0.07	0.03	95.02	0.01	0.01	1.26	0.54	0	0	19.36	-1.38	-2.29	85.97	84.43	1072.49	413.88	1166.25	510.06	1074.95	440.2	1159.38	440.02
53.486	0	0.12	0.09	0.03	0.34	0.03	0.14	9.9	2.59	9.52	80.2	1.19	0	98.01	1.3	28.67	0.36	1.38	2.59	11.24	1.9	3.2	0	9.52	1.33	0	0.02	0.1	0.03	95.66	0.01	0.05	1.27	0.78	0	0	15.7	2.53	-2.25	87.08	83.79	1068.95	415.72	1162.03	511.57	1071.5	442.03	1155.26	439.97
53.52	0	0.12	0.07	0.03	0.55	0.03	0.11	16.47	2.72	8.55	67.07	2.83	0	97.81	1.85	40.76	0.3	2.44	2.72	13.79	1.08	4.09	0	8.55	1.1	0	0.02	0.09	0.03	95.98	0.01	0	1.22	0.81	0	0	14.91	3.01	-1.89	86.6	86.96	1061.91	412.74	1157.57	508.39	1064.32	439.17	1151.26	440.67
53.553	0	0.12	0.06	0.03	0.79	0.03	0.1	23.9	2.92	7.86	52.21	5.36	0	96.54	2.92	49.74	0.33	3.12	2.54	18.15	0.91	3.89	0	7.86	0.7	0	0.02	0.05	0.03	96.43	0.01	0.02	1.2	0.72	0	0	14.41	5.35	-1.97	87.56	86.46	1056.1	413	1152.53	511.52	1059.12	438.91	1145.58	439.75
53.586	0	0.09	0.04	0.03	1.13	0.03	0.09	32.38	3.77	7.99	42.62	10.93	0	98.18	3.77	59.23	0.32	3.37	2	15.09	0.79	5.48	0	7.99	0.53	0	0.01	0.02	0.03	95.96	0.01	0.01	1.14	0.78	0	0	19.85	2.06	-1.42	87.92	91.5	1045.43	409.77	1146.08	510.42	1048.28	439.26	1139.78	439.86
53.62	0	0.07	0.03	0.03	1.85	0.03	0.07	47.39	3.75	9.02	27.61	29.63	0	97.97	3.75	73.55	0.27	3.97	1.26	12.26	0.72	5.74	0	9.02	0.42	0	0.01	0.02	0.03	96.22	0.01	0	1.05	0.69	0	0	17.98	2.62	-2.98	88.34	86.36	1040.24	409.38	1139.97	512.44	1044.26	437.61	1130.61	435.83
53.653	0	0.06	0.02	0.03	2.55	0.03	0.07	57.5	4.38	11.29	17.5	49.54	0	97.99	4.38	81.81	0.27	4.85	1.47	12.74	1.02	8.01	0	11.29	0.5	0	0.01	0.04	0.02	96.21	0.01	0	1.03	0.52	0	0	16.12	2.58	-3.19	88.28	86.95	1033.85	409.49	1132.84	511.34	1037.06	437.84	1123.97	435.11
53.686	0	0.07	0.02	0.04	2.97	0.03	0.07	62.26	4.85	11.67	12.74	58.16	0	98.17	4.85	85.76	0.28	5.09	1.46	15.04	1.01	11.48	0	11.67	0.5	0	0	0.07	0.02	96.32	0.01	0	1.01	0.58	0	0	20.46	2.09	-2.7	87.14	86.59	1032.31	411.24	1127.57	509.35	1034.21	440.06	1120.69	435.76
53.72	0	0.07	0.02	0.04	2.96	0.03	0.07	62.26	4.94	10.76	12.74	55.32	0	98.21	4.94	85.23	0.3	5.18	1.28	14.46	0.76	9.82	0	10.76	0.47	0	0	0.06	0.02	96.67	0.01	0	0.98	0.36	0	0	22.09	1.97	-3.07	85.91	89.32	1030.08	410.55	1128.33	508.8	1031.73	441.06	1121.01	438.4
53.753	0	0.06	0.02	0.03	2.93	0.03	0.07	61.86	5.34	10.42	13.14	53.23	0	98.19	5.34	84.53	0.31	5.11	1.29	12.94	0.62	8.91	0	10.42	0.47	0	0	0.04	0.03	96.63	0.01	0	0.96	0.16	0	0	18.25	2.03	-0.55	85.69	89.46	1031.14	411.84	1129.55	512.43	1034.52	440.06	1123.97	438.61
53.787	0	0.06	0.03	0.03	2.23	0.03	0.07	54.35	5.16	9	20.65	37.55	0	98.15	5.16	78	0.34	3.65	0.82	13.95	0.65	3.83	0	9	0.56	0	0	0.02	0.02	97.37	0.01	0	0.95	0.19	0	0	16.52	2.14	-0.78	85.97	89.99	1032.02	412.29	1131.01	513.23	1035.28	440.97	1125.23	438.52
53.82	0	0.06	0.03	0.03	1.61	0.03	0.07	43.67	4.26	7.96	31.33	22.17	0	98.1	4.26	69.75	0.32	2.99	0.76	10.49	0.67	2.96	0	7.96	0.62	0	0.01	0.02	0.03	96.89	0.01	0	0.86	0.2	0	0	11.39	2.29	-0.86	86.96	89.89	1033.03	410.62	1131.91	512.44	1036.22	437.35	1126.1	436.09
53.853	0	0.06	0.04	0.03	1.41	0.03	0.07	39.13	3.42	7.43	35.87	17.42	0	98.36	3.42	66.54	0.32	3.05	0.81	8.76	1.14	3.78	0	7.43	0.64	0	0.01	0.03	0.02	96.38	0.01	0	0.78	0.23	0	0	9.05	1.53	-1.52	87.86	88.47	1035.51	407.43	1136.72	512.02	1040.13	434.44	1128.59	432.68
53.887	0	0.06	0.04	0.03	1.06	0.03	0.09	29.95	2.67	5.09	45.05	11.57	0	98.05	2.67	58.59	0.25	3.25	0.61	5.09	1.56	3.97	0	9.43	0.75	0	0.01	0.06	0.02	95.1	0.01	0	0.62	0.19	0	0	10.68	2.41	1.7	88.67	85.95	1035.95	405.68	1138.39	513.47	1044.64	431.59	1130.59	431.57
53.92	0	0.06	0.05	0.03	0.94	0.03	0.11	25.21	2.45	2.74	49.79	10.36	0	98.64	2.45	54.62	0.25	3.42	0.54	2.74	1.38	3.32	0	11.87	0.73	0	0.01	0.14	0.02	93.41	0.01	0	0.54	0.1	0	0	10.32	-0.58	2.64	89.14	84.87	1041.02	405.26	1142.16	511.93	1050.19	429.24	1135.02	432.01
53.953	0	0.06	0.05	0.03	0.85	0.03	0.12	22.01	2.61	1.47	55.98	9.24	0	98.61	2.61	51.61	0.26	3.09	0.47	1.47	1.17	2.68	0	13.29	0.72	0	0.01	0.22	0.02	92.33	0.01	0	0.48	0	0	0	13.92	0.71	2.36	88.92	84.4	1045.91	404.7	1146.28	511.04	1054.75	429.18	1139.12	431.5
53.987	0	0.06	0.05	0.03	0.77	0.03	0.14	17.13	1.8	1.31	65.74	10.39	0	98.38	1.8	50.02	0.27	2.57	0.47	1.31	0.94	3.53	0	16.5	0.87	0	0.01	0.2	0.03	87.77	0.01	0	0.39	0.04	0	0	16.79	-1.48	-0.55	87.63	88.98	1054.33	403.03	1154.32	506.64	1058.71	429.38	1147.68	430.78
54.02	0	0.07	0.06	0.03	0.61	0.03	0.16	12.84	1.25	0.97	74.31	6.81	0	98.58	1.25	43.98	0.28	2.03	0.57	0.97	0.74	3.74	0	16.79	0.88	0	0.01	0.09	0.03	86.78	0.01	0	0.39	0.02	0	0	14.42	0.79	-1.34	87.69	90.29	1060.77	404.37	1160.08	504.3	1063.61	432.4	1153.9	431.87
54.053
54.087
54.12
54.154
54.187
54.22
54.254
54.287
54.32
54.354
54.387
54.42
54.454
54.487
54.521
54.554
54.587
54.621
54.654
54.687
54.721
54.754
54.788
54.821
54.854
54.888
54.921
54.954
54.988
55.021
55.054
55.088
55.121
55.155
55.188
55.221
55.255
55.288
55.321
55.355
55.388
55.421
55.455
55.488
55.522
55.555
55.588
55.622
55.655
55.688
55.722
55.755
55.789
55.822
55.855
55.889
55.922
55.955
55.989
56.022
56.055
56.089
56.122
56.156
56.189
56.222
56.256
56.289
56.322
56.356
56.389
56.422
56.456
56.489
56.523
56.556
56.589
56.623
56.656
56.689
56.723
56.756
56.79
56.823
56.856
56.89
56.923
56.956
56.99
57.023
57.056
57.09
57.123
57.157
57.19
57.223
57.257
57.29
57.323
57.357
57.39
57.423
57.457
57.49
57.524
57.557
57.59
57.624
57.657
57.69
57.724
57.757
57.791
57.824
57.857
57.891
57.924
57.957
57.991
58.024
58.057
58.091
58.124
58.158
58.191
58.224
58.258
58.291
58.324
58.358
58.391
58.424
58.458
58.491
58.525
58.558
58.591
58.625
58.658
58.691
58.725
58.758
58.792
58.825
58.858
58.892
58.925
58.958
58.992
59.025
59.058
59.092
59.125
59.159
59.192
59.225
59.259
59.292
59.325
59.359
59.392
59.425
59.459
59.492
59.526
59.559
59.592
59.626
59.659
59.692
59.726
59.759
59.793
59.826
59.859
59.893
59.926
59.959
59.993
60.026
60.059
60.093
60.126
60.16
60.193
60.226
60.26
60.293
60.326
60.36
60.393
60.426
60.46
60.493
60.527
60.56
60.593
60.627
60.66
60.693
60.727
60.76
60.794
60.827
60.86
60.894
60.927
60.96
60.994
61.027
61.06
61.094
61.127
61.161
61.194
61.227
61.261
61.294
61.327
61.361
61.394
61.427
61.461
61.494
61.528
61.561
61.594
61.628
61.661
61.694
61.728
61.761
61.795
61.828
61.861
61.895
61.928
61.961
61.995
62.028
62.061
62.095
62.128
62.162
62.195
62.228
62.262
62.295
62.328
62.362
62.395
62.428
62.462
62.495
62.529
62.562
62.595
62.629	0	0.26	0.01	0.12	0.21	6.91	0.04	0.2	0.45	2.75	86.19	72.68	46.06	92.46	2.75	0.79	0.22	0.18	12.82	2.25	0.19	0.14	0	0.11	0.45	9.13	0.01	0.08	92.69	27.49	0.03	0.01	44.83	0	0	0	20.32	9.47	-1.44	85.11	96.84	1037.48	387.01	1211.96	578.97	1074.57	429.7	1171.37	432.17
62.662	0	0.16	0	0.07	0.13	22.18	0.03	0.09	0.67	1.03	55.64	81.51	58.79	96.35	2.12	0.4	0.05	0.3	14.75	0.72	0.08	0.03	0	0.03	0.67	1.03	0.01	0.36	89.46	8.15	0.02	0	55.9	0	0	0	13.33	5.63	3.23	83.72	103.36	1033.58	377.4	1199.5	558.45	1066.7	415.93	1170.02	418.84
62.695	0	0.17	0	0.07	0.14	11.73	0.03	0.07	0.7	0.62	76.55	59.62	51.5	94.03	2.1	0.24	0.05	0.23	14.7	0.46	0.06	0.02	0	0.06	0.7	0.62	0.01	0.65	83.14	3.99	0.02	0	49.09	0	0	0	1.07	8.21	-0.55	79.68	99.79	1035.07	379.04	1195.33	551.45	1064.21	416.43	1163.95	413.39
62.729	0	0.19	0.01	0.08	0.16	7.49	0.04	0.07	0.65	0.38	85.02	55.37	46.98	93.07	1.53	0.19	0.04	0.21	14.52	0.53	0.05	0.01	0	0.08	0.55	0.38	0.01	0.65	81.49	2.17	0.01	0	44.75	0	0	0	1.52	9.01	2.91	80.06	101.38	1035.37	378.86	1193.92	548.69	1065.57	414.2	1166.94	415.67
62.762	0	0.2	0.01	0.08	0.16	5.56	0.04	0.06	1.24	0.39	88.89	50.62	43.89	93.66	1.34	0.2	0.04	0.19	14.61	0.67	0.03	0	0	0.09	0.42	0.39	0.01	1.24	79.03	1.51	0.01	0	41.85	0	0	0	6.55	8.53	1.11	82.04	98.24	1036.11	378.82	1192.05	547.61	1065.13	415.08	1163.37	414.81
62.796	0	0.23	0.01	0.09	0.18	2.42	0.05	0.06	0.77	0.38	95.16	37.96	36.12	95.69	0.92	0.21	0.04	0.17	12.42	0.86	0.05	0	0	0.11	0.35	0.38	0.01	0.77	74.8	1.34	0.01	0	35.21	0	0	0	9.25	6.5	3.21	83.29	102.62	1036.2	377.72	1190.9	544.17	1064.05	414.16	1166.67	415.48
62.829	0	0.3	0.02	0.11	0.23	1.06	0.06	0.06	0.56	0.35	97.88	36.58	28.26	97.8	0.81	0.26	0.05	0.16	12.12	1.19	0.07	0.01	0	0.11	0.26	0.35	0	0.56	74.37	1.46	0	0	27.85	0	0	0	6.5	3.02	2.22	82.59	97.28	1036.33	377.42	1188.76	541.82	1064.81	412.76	1162.09	413.12
62.862	0	0.34	0.03	0.13	0.26	0.64	0.07	0.06	0.3	0.29	98.72	34.29	23.78	96.17	0.66	0.23	0.05	0.14	10.34	1.36	0.07	0.01	0	0.09	0.16	0.29	0	0.3	74.9	1.2	0	0	24.22	0	0	0	6.05	5.88	4.74	82.69	101.88	1037.18	377.71	1187.41	537.93	1064.38	411.82	1166.2	415.19
62.896	0	0.38	0.04	0.15	0.29	0.43	0.07	0.06	0.13	0.27	99.15	32.55	20.19	92.66	0.49	0.17	0.05	0.12	8.37	1.57	0.07	0.02	0	0.07	0.1	0.27	0	0.13	75.89	1.14	0	0	21.53	0	0	0	8.23	9.32	4.76	83.51	100.65	1038.56	377.75	1187.61	537.08	1065.84	412.21	1166.44	415.32
62.929	0	0.4	0.05	0.14	0.3	0.29	0.07	0.06	0.08	0.28	99.19	25.49	16.85	91.35	0.36	0.18	0.05	0.1	7.36	2.55	0.07	0.03	0	0.07	0.06	0.28	0	0.08	72.62	1.07	0	0	18.74	0	0	0	8.46	10.21	4.38	83.78	99.41	1038.3	376.98	1185.62	534.26	1065.01	411.93	1164.41	413.5
62.962	0	0.43	0.06	0.14	0.3	0.2	0.08	0.06	0.07	0.22	99.14	18.9	13.4	96.59	0.22	0.18	0.05	0.09	5.96	3.83	0.06	0.04	0	0.06	0.04	0.27	0	0.07	69.25	0.95	0	0	16	0	0	0	12.48	5.29	4.23	86.28	103.39	1040.12	376.6	1186.15	532.75	1064.07	411.81	1167.43	414.09
62.996	0	0.45	0.07	0.14	0.31	0.15	0.08	0.06	0.08	0.17	99.09	15.68	10.66	95.6	0.17	0.19	0.05	0.09	4.81	4.36	0.07	0.05	0	0.05	0.02	0.25	0	0.08	67.58	0.8	0	0	13.86	0	0	0	15.67	6.61	4.42	88.04	101.96	1041.22	376.85	1187.13	533.49	1065.96	412.8	1167.91	414.81
63.029	0	0.42	0.08	0.13	0.29	0.12	0.09	0.06	0.08	0.11	99.15	9.78	8.41	94.89	0.11	0.16	0.05	0.07	4.29	4.71	0.07	0.06	0	0.05	0.02	0.22	0	0.08	61.4	0.77	0	0	11.94	0	0	0	13.97	7.39	3.3	88.19	98.79	1044.64	380.33	1184.48	530.32	1066.99	415.03	1165.78	415.64
63.062	0	0.4	0.09	0.11	0.27	0.09	0.09	0.06	0.1	0.11	99.21	5.87	6.56	93.74	0.11	0.17	0.05	0.07	3.5	5.43	0.06	0.05	0	0.06	0.02	0.19	0	0.1	55.31	0.8	0	0.01	10.51	0	0	0	14.85	8.47	4.14	89.01	98.03	1045.44	381.28	1183.42	528.82	1067.9	415.75	1165.92	416.8
63.096	0	0.39	0.1	0.1	0.27	0.08	0.1	0.06	0.1	0.12	99.22	4.45	4.67	94.49	0.12	0.21	0.06	0.07	2.94	5.55	0.08	0.06	0	0.07	0.02	0.19	0	0.1	52.24	0.89	0	0.31	8.96	0	0	0	12.87	7.79	2.65	88.67	98.54	1047.46	385.42	1181.64	529.1	1066.62	418.33	1165.15	419.37
63.129	0	0.37	0.11	0.09	0.25	0.07	0.1	0.06	0.13	0.14	99.26	2.89	3.38	96.39	0.14	0.27	0.07	0.05	2.75	6.45	0.12	0.08	0	0.08	0.02	0.17	0	0.13	46.83	0.91	0	0.43	7.86	0	0	0	12.6	5.57	1.65	88.89	99.17	1048.22	385.71	1182.31	528.98	1066.21	419.91	1165.37	418.33
63.163	0	0.31	0.13	0.07	0.22	0.05	0.11	0.06	0.19	0.12	99.37	1.08	0	96.85	0.14	0.38	0.09	0.04	2.09	7.14	0.19	0.12	0	0.11	0.03	0.12	0	0.19	34.7	0.7	0	0.25	4.88	0	0	0	12.41	4.87	1.41	88.9	99.38	1049.25	385.7	1183.03	528.72	1066.79	419.71	1166.16	418.17
63.196	0	0.3	0.15	0.06	0.22	0.04	0.12	0.06	0.14	0.11	99.41	0.87	0	98.38	0.16	0.41	0.11	0.04	1.92	6.2	0.14	0.09	0	0.1	0.03	0.09	0	0.14	31.81	0.58	0	0.04	3.68	0	0	0	9.17	1.47	0.43	86.82	99.76	1048.98	381.76	1188.94	531.02	1068.67	418.31	1168.31	413.36
63.229	0	0.29	0.15	0.06	0.22	0.04	0.12	0.06	0.17	0.12	99.41	0.92	0	98.25	0.22	0.43	0.12	0.04	1.74	5.12	0.08	0.06	0	0.1	0.03	0.08	0	0.17	32.73	0.56	0	0.02	3.37	0	0	0	12.53	-1.87	2.01	87.45	102.71	1051.29	379.35	1193.88	533.07	1071.95	413.15	1174.64	415.25
63.263	0	0.28	0.16	0.06	0.22	0.03	0.12	0.06	0.17	0.16	99.45	0.72	0	97.83	0.27	0.39	0.16	0.03	1.45	4.56	0.03	0.03	0	0.09	0.03	0.05	0	0.17	29.6	0.6	0	0.01	2.24	0	0	0	11.71	-2.95	0.65	86.46	103.1	1052.86	377.39	1198.6	534.55	1073.8	413.55	1176.89	412.02
63.296	0	0.29	0.16	0.07	0.24	0.03	0.12	0.06	0.17	0.17	99.41	0.95	0	94.61	0.45	0.42	0.17	0.04	1.64	3.92	0.02	0.02	0	0.08	0.03	0.04	0	0.14	33.31	0.62	0	0.01	2.33	0	0	0	12.29	-7.67	0.39	85.85	100.6	1055.03	375.43	1203.05	535.41	1078.1	411.39	1178.7	411.36
63.329	0	0.28	0.16	0.06	0.23	0.04	0.12	0.06	0.19	0.19	99.44	0.92	0	89.51	0.52	0.4	0.19	0.04	2.59	3.47	0.02	0.03	0	0.08	0.03	0.03	0	0.18	31.88	0.57	0	0.01	2.35	0	0	0	6.54	-11.28	-1.91	83.05	98.19	1056.46	373.66	1205.88	533.68	1079.63	410.14	1177.8	407.96
63.363	0	0.24	0.16	0.05	0.21	0.04	0.13	0.06	0.25	0.25	99.51	0.69	0	87.73	0.59	0.28	0.25	0.04	4.03	3.1	0.02	0.04	0	0.1	0.03	0.03	0	0.24	26.34	0.59	0	0.02	2.3	0	0	0	9.95	-12.16	-0.07	84.36	95.08	1059.57	373.09	1208.87	533.42	1085.68	407.47	1180.71	410.59
63.396	0	0.24	0.16	0.05	0.2	0.05	0.13	0.06	0.28	0.28	99.52	0.89	0	91.52	0.75	0.25	0.28	0.05	7.99	3.22	0.04	0.09	0	0.12	0.03	0.02	0	0.26	26.01	0.61	0	0.02	2.61	0	0	0	7.56	-10.11	-2.23	83.92	94.82	1060.13	371.65	1208.71	531.15	1084.43	407.86	1179.23	405.99
63.429	0	0.23	0.16	0.05	0.2	0.06	0.14	0.06	0.33	0.33	99.53	1.02	0.97	91.03	0.85	0.24	0.33	0.07	10.71	3.11	0.05	0.13	0	0.17	0.03	0.02	0	0.22	25.28	0.65	0	0.01	2.69	0	0	0	10.78	-10.41	-2.19	84.92	95.04	1061.58	369.71	1211.35	530.97	1086.38	406.52	1181.41	405.42
63.463	0	0.25	0.16	0.05	0.21	0.06	0.14	0.06	0.45	0.45	99.5	1.04	0.4	85.44	0.88	0.25	0.45	0.08	9.63	3.59	0.04	0.09	0	0.2	0.03	0.01	0	0.23	26.58	0.85	0	0.02	2.65	0	0	0	14.01	-13.15	-0.42	86.25	91.76	1066.23	371.1	1213.15	530.24	1092.56	406.25	1184.31	407.92
63.496	0	0.26	0.16	0.05	0.21	0.05	0.14	0.06	0.45	0.45	99.48	1.02	0	92.45	0.93	0.29	0.45	0.08	8.32	4.07	0.04	0.08	0	0.21	0.02	0.01	0	0.24	27.65	0.95	0	0.07	2.66	0	0	0	14.46	-9.47	-1.05	87.03	92.11	1068.8	371.61	1214.33	528.6	1093.87	406.52	1185.95	408.74
63.53	0	0.29	0.16	0.06	0.23	0.05	0.13	0.06	0.65	0.65	99.42	1.13	0	93.77	0.96	0.4	0.65	0.07	6.78	5.53	0.04	0.11	0	0.33	0.03	0.01	0	0.39	30.59	1.24	0	0.3	2.86	0	0	0	15.64	-8.45	-2.77	87.54	94.78	1069.86	371.96	1215.25	528.04	1092.21	408.44	1186.98	408.9
63.563	0	0.36	0.15	0.07	0.24	0.06	0.14	0.06	0.75	0.75	99.29	1.72	0.2	94.45	0.94	0.56	0.75	0.05	8.55	8.77	0.06	0.24	0	0.4	0.03	0.01	0	0.5	34.45	1.35	0	0.95	3.18	0	0	0	19.38	-7.83	-4.29	88.87	96.59	1070.6	371.88	1216.66	528.51	1091.19	410.45	1187.77	409.43
63.596	0	0.39	0.15	0.07	0.25	0.06	0.14	0.06	0.87	0.8	99.22	1.93	0.81	94.88	1.12	0.76	0.8	0.04	10.35	11.39	0.08	0.79	0	0.51	0.04	0.01	0	0.87	34.12	1.3	0	0.9	3.21	0	0	0	22.67	-7.4	-4.95	90.12	98.91	1070.85	372.22	1215.65	526.93	1089.05	411.75	1187.94	410.54
63.63	0	0.41	0.15	0.07	0.24	0.07	0.14	0.06	1.82	0.88	99.19	2.01	1.46	97.38	1.02	0.72	0.88	0.03	11.7	12.44	0.2	1.6	0	0.7	0.05	0.01	0	1.82	33.28	1.01	0	0.3	3.61	0	0	0	19.89	-3.92	-5.33	89.71	99.23	1068	372.37	1211.98	526.41	1085.45	412.52	1184.57	407.91
63.663	0	0.34	0.15	0.06	0.2	0.06	0.14	0.06	5.38	0.91	99.32	1.03	0.07	97.09	0.77	0.57	0.94	0.02	10.54	10.7	0.3	2.25	0	0.91	0.09	0.01	0	5.38	25.49	0.83	0	0.05	3.56	0	0	0	17.37	-4.46	-4.09	88.58	99.63	1065.76	373.39	1207.43	524.79	1082.76	411.87	1182.32	408.13
63.696	0	0.33	0.15	0.05	0.18	0.06	0.14	0.06	9.5	1.1	99.34	0.71	0	98.24	0.57	0.43	1	0.02	9.5	9.83	0.36	1.31	0	1.1	0.16	0.01	0	12.03	21.39	0.69	0	0.02	3.81	0	0	0	13.7	-1.9	-4.23	87.72	96.15	1061.9	372.89	1203.02	522.96	1080.43	409.55	1176.56	407.71
63.73	0	0.29	0.14	0.04	0.17	0.06	0.14	0.06	8.13	1.65	99.42	0.56	0	98.57	0.39	0.35	1.16	0.02	8.13	9.2	0.35	0.79	0	1.65	0.26	0.01	0	10.08	19.35	0.78	0	0.01	4.38	0	0	0	16.44	0.85	0.64	89.38	100.06	1062.27	373.81	1200.49	523.47	1081.03	408.96	1181.09	407.8
63.763	0	0.29	0.15	0.04	0.17	0.06	0.14	0.06	5.21	1.8	99.41	0.53	0	98.4	0.28	0.29	1.21	0.02	7.48	10.82	0.16	0.63	0	1.8	0.35	0.01	0	5.21	19.27	0.67	0	0.01	3.92	0	0	0	13.73	-1.41	-0.98	88.55	97.23	1062.2	374.48	1198.17	520.19	1080.01	408.67	1177.24	408.18
63.797	0	0.23	0.15	0.03	0.15	0.05	0.16	0.06	3.99	3.99	99.54	0.33	0	97.84	0.17	0.23	1.37	0.02	4.64	9.89	0.11	0.53	0	3.99	0.57	0.01	0	1.4	11.81	0.52	0	0.01	3.68	0	0	0	15.96	2.94	-0.5	89.3	102.14	1062.76	375.98	1195.65	518.67	1076.96	410.93	1179.06	408.29
63.83	0	0.2	0.16	0.03	0.14	0.04	0.16	0.06	2.94	4.61	99.61	0.33	0	98.08	0.13	0.2	1.44	0.03	2.8	6.56	0.13	0.37	0	4.61	0.73	0.01	0	1.92	8.62	0.42	0	0.01	2.94	0	0	0	13.14	2.35	-0.41	89.17	99.21	1063.83	378.72	1191.81	515.2	1077.12	411.57	1176.32	410.11
63.863	0	0.18	0.17	0.03	0.14	0.03	0.17	0.06	2.39	4.57	99.64	0.33	0	98.58	0.09	0.21	1.46	0.03	1.41	4.57	0.23	0.55	0	4.83	0.81	0.01	0	2.46	6.41	0.4	0	0.01	2.39	0	0	0	17.63	-0.78	-1.13	90.31	96.18	1064.7	382.11	1186.41	511.09	1075.82	413.98	1172	414.06
63.897	0	0.16	0.18	0.03	0.14	0.03	0.18	0.06	1.56	3.28	99.64	0.33	0	98.64	0.1	0.34	1.65	0.06	0.61	3.28	0.5	0.67	0	5.9	0.51	0.01	0	1.25	4.06	0.37	0.01	0	1.56	0	0	0	20.82	0.57	-1.18	89.26	97.41	1066.87	385.6	1183.19	508.3	1074.64	417.24	1172.05	416.88
63.93	0	0.15	0.18	0.03	0.14	0.03	0.18	0.06	1.14	2.51	99.63	0.33	0	97.57	0.11	0.58	1.7	0.08	0.35	2.51	0.86	0.55	0	6.31	0.33	0.01	0.01	0.48	2.38	0.43	0.01	0	1.14	0	0	0	12.1	3.53	-2.08	88.38	92.01	1066.68	389.81	1179.04	506.91	1074.66	419.34	1166.67	418.65
63.963	0	0.14	0.18	0.03	0.13	0.03	0.17	0.06	0.99	1.57	99.64	0.33	0	97.15	0.14	0.9	1.61	0.08	0.26	1.54	1.57	0.69	0	5.1	0.18	0.01	0.01	0.12	1.88	0.57	0.01	0.01	0.99	0	0	0	8.92	4.36	0.08	88.32	92.01	1065.78	399.03	1175.07	512.79	1073.79	425.77	1165.77	428.01
63.997	0	0.14	0.19	0.03	0.13	0.03	0.18	0.06	0.76	2.47	99.63	0.33	0	97.69	0.28	1.04	2.2	0.07	0.27	1.74	2.47	0.62	0	6.27	0.16	0.02	0.01	0.06	0.96	0.62	0.01	0.01	0.76	0	0	0	17.71	3.28	-1.85	85.44	92.45	1065.9	402.45	1171.25	511.87	1070.31	431.68	1162.75	430.4
64.03	0	0.14	0.19	0.03	0.13	0.03	0.18	0.06	0.72	4.19	99.62	0.33	0	96.88	0.54	1.17	2.43	0.04	0.36	1.92	4.19	0.66	0	5.73	0.13	0.02	0.03	0.06	0.87	0.93	0.02	0.03	0.72	0	0	0	8.62	4.82	1.09	86.4	91.24	1066.71	412.22	1167.72	516.16	1071.73	436.3	1162.86	440.69
64.063	0	0.14	0.19	0.03	0.13	0.03	0.19	0.06	1.23	5.93	99.61	0.33	0	97.93	1.23	1.11	2.93	0.03	0.79	3.86	5.93	1.64	0	6.64	0.13	0.02	0.06	0.04	0.52	1.5	0.02	0.33	0.68	0.14	0	0	5.18	2.72	-2.21	84.88	88.72	1065.79	413.2	1166.05	515.67	1069.37	440.1	1158.06	437.77
64.097	0	0.17	0.21	0.04	0.13	0.03	0.19	0.07	1.93	6.12	99.59	0.33	0	98.28	1.93	0.97	3.75	0.01	1.58	8.87	8.49	3.04	0	6.12	0.14	0.02	0.1	0.03	0.23	2.61	0.03	0.39	0.54	0.39	0	0	8.89	1.76	-2.43	84.84	89.18	1064.63	413.17	1165.04	515.33	1067.86	440.13	1157.03	439.45
64.13	0	0.25	0.23	0.04	0.14	0.03	0.22	0.08	3.96	5.92	99.5	0.33	0	96.63	3.96	0.51	4.86	0.01	2.31	17.82	8.84	4.73	0	5.92	0.15	0.02	0.14	0.01	0.21	4.17	0.03	0.25	0.55	0.84	0	0	9.03	5.22	-1.73	85.79	88.2	1063.42	413.57	1163.65	516.08	1067.59	439.65	1155.8	440.25
64.164	0	0.47	0.26	0.04	0.16	0.03	0.24	0.1	4.53	5.92	99.06	0.33	0	97.43	5	0.33	5.92	0	2.74	33.79	7.42	5.21	0	4.53	0.19	0.02	0.18	0	0.19	9.98	0.03	0.44	0.47	1.74	0	0	5.15	3.83	-2.19	86.27	92.39	1061.33	411.42	1164.92	517.04	1064.67	439.2	1157.03	437.04
64.197	0	0.84	0.28	0.04	0.17	0.03	0.27	0.15	4.25	6.68	98.32	0.33	0	97.79	6.92	0.24	6.68	0	1.97	49.42	5.84	4.3	0	4.25	0.21	0.03	0.17	0	0.17	16.1	0.02	0.27	0.41	2.4	0	0	8.81	3.04	-2.48	87.01	93.77	1059.94	410.12	1164.49	516.84	1062.82	438.93	1156.56	436.42
64.23	0	1.92	0.29	0.04	0.2	0.03	0.35	0.17	5.4	7.7	96.16	0.33	0	97.21	9.65	0.2	7.7	0	1.5	70.22	3.78	7.34	0	5.4	0.33	0.02	0.15	0	0.18	16.85	0.02	0.11	0.41	2.45	0	0	11.89	4.25	-1.3	87.96	92.19	1057.97	409.72	1163.44	519.01	1062.98	437.8	1155.17	436.9
64.264	0	2.08	0.29	0.04	0.2	0.03	0.34	0.25	5.28	9.1	95.85	0.33	0	98.46	7.58	0.28	9.1	0	1.1	69.91	3.4	7.42	0	5.28	0.31	0.03	0.1	0	0.1	28.46	0.02	0.52	0.37	2.2	0	0	9.6	1.21	-1.68	88.42	93.17	1055.84	407.5	1165.55	520.68	1062.15	435.86	1155.32	436.18
64.297	0	1.94	0.27	0.04	0.2	0.03	0.34	0.25	5.35	9.21	96.12	0.33	0	97.95	7.43	0.44	9.21	0	0.87	67.74	3.14	7.55	0	5.35	0.36	0.03	0.08	0	0.1	28.02	0.02	0.14	0.37	1.4	0	0	9.63	2.67	-1.11	88.27	97.96	1054.33	405.43	1167.45	522.3	1060.3	434.68	1158.25	434.86
64.33	0	1.28	0.26	0.04	0.19	0.03	0.31	0.32	4.46	10.02	97.43	0.33	0	98.36	5.68	0.77	10.02	0	1.03	55.16	3.39	7.03	0	4.46	0.27	0.03	0.06	0.01	0.08	35.71	0.03	0.36	0.36	0.85	0	0	11.3	1.54	-2.51	88.78	98.99	1054.46	404.29	1169.7	522.98	1059.88	435.49	1158.85	433.88
64.364	0	0.83	0.26	0.03	0.2	0.03	0.32	0.7	3.91	12.9	98.35	0.33	0	98.77	4.58	1.17	12.9	0	1.01	41.23	2.87	3.2	0	3.91	0.21	0.03	0.05	0.02	0.07	55.45	0.02	0.08	0.39	0.49	0	0	5.75	-0.09	-2.37	88.56	95.3	1053.95	404.11	1167.33	521.35	1060.48	434.31	1155.73	431.1
64.397	0	0.5	0.25	0.03	0.2	0.03	0.29	0.53	3	12.65	98.94	0.33	0	98.18	3	2.21	12.65	0	1	27.13	2.27	2.96	0	3.97	0.19	0.03	0.03	0.05	0.06	49.17	0.02	0.09	0.39	0.3	0	0	4.68	2.05	-1.3	88.41	93.38	1052.52	403.56	1165.35	520.83	1060.57	432.25	1153.94	430.81
64.43	0	0.36	0.24	0.03	0.21	0.03	0.29	0.55	2.29	12.93	98.89	0.33	0	97.35	2.29	2.92	12.93	0.01	0.85	18.25	1.61	2.17	0	3.91	0.16	0.03	0.02	0.06	0.05	50.18	0.02	0.01	0.4	0.08	0	0	4.97	3.98	-1.47	88.47	95.5	1051.4	401.55	1164.5	518.63	1058.39	430.64	1153.87	429.08
64.464	0	0.35	0.25	0.03	0.24	0.03	0.32	0.59	1.53	16.72	98.83	0.34	0	97.49	1.53	4.54	16.72	0.01	0.77	14.18	0.94	1.18	0	3.83	0.12	0.03	0.02	0.06	0.05	50.69	0.01	0.02	0.46	0	0	0	6.73	3.71	-0.61	88.18	98.3	1051.26	400.21	1164.96	519.12	1057.77	430.25	1156	426.65
64.497	0	0.31	0.24	0.03	0.23	0.03	0.29	0.59	1.25	15.71	98.81	0.33	0	97.92	1.25	5.51	15.71	0.02	0.94	12.53	0.96	0.67	0	3.31	0.09	0.03	0.02	0.05	0.06	50.29	0.01	0.02	0.5	0	0	0	10.91	2.75	-2.36	88.79	97.43	1051.67	400.35	1164.9	517.71	1057.06	431.54	1154.42	428.04
64.531	0	0.3	0.25	0.02	0.23	0.03	0.31	0.4	1.45	16.12	99.2	0.33	0	97.04	1.45	4.89	16.12	0.02	1.12	11.3	1.1	0.2	0	3.97	0.09	0.01	0.02	0.03	0.05	41.19	0.01	0.09	0.52	0	0	0	12.95	4.54	-2.3	88.65	95	1051.82	401.71	1163.14	517.8	1057.61	432.64	1152.53	428.85
64.564	0	0.28	0.25	0.03	0.21	0.03	0.3	0.22	1.18	15.29	99.41	0.33	0	96.63	1.18	3.35	15.29	0.01	0.96	9.65	1.73	0.39	0	3.69	0.08	0.01	0.02	0.02	0.05	29.11	0.01	1.65	0.46	0	0	0	12.1	5.23	-0.8	87.7	91.51	1051.88	403.41	1160.59	518.27	1059.28	433.06	1150.69	428.79
64.597
64.631
64.664
64.697
64.731
64.764
64.798
64.831
64.864
64.898
64.931
64.964
64.998
65.031
65.064
65.098
65.131	0	0.02	0.01	0	0.07	12.22	0.1	0.17	1.43	3.96	75.57	59.15	45.93	75.29	25.74	0.13	1.43	0.05	15.76	1.48	0.58	0.13	0	0.01	0.61	3.96	2.96	0.5	7.62	0.36	0.27	0.06	48.97	0	0	0	-5	16.43	-3.35	75.22	101.3	1005.51	409.03	1173.47	587.11	1035.86	451.08	1136.54	439.88
65.165	0	0.02	0	0	0.06	12.13	0.08	0.14	1.4	1.91	75.74	63.24	46.78	83.27	22.04	0.03	1.4	0.04	13.5	2.07	0.68	0.08	0	0.01	0.88	1.91	2.01	0.63	2.09	0.05	0.06	0.01	50.04	0	0	0	-0.51	13.98	1.71	77.52	100.02	1013.02	405.55	1173.3	577.25	1043.9	441.54	1143.92	441.23
65.198	0	0.03	0.01	0	0.06	5.94	0.09	0.13	1.84	2.08	88.12	37.89	39.48	92.59	19.88	0.03	1.75	0.04	12.41	2.55	0.72	0.1	0	0.02	1.84	2.08	2.21	0.86	0.75	0.03	0.04	0.01	43.59	0	0	0	-2.22	9.38	1.74	77.7	100.84	1016.08	402.97	1173.21	570.03	1044.92	439.08	1145.74	437.18
65.231	0	0.03	0.01	0	0.07	6.72	0.1	0.13	2.07	3.25	86.57	37.81	40.03	93.88	21.21	0.08	2.07	0.04	14.77	4.47	0.71	0.14	0	0.02	1.87	3.25	1.56	0.75	0.98	0.03	0.03	0.15	43.57	0	0	0	-0.96	8.35	1.52	78.74	95.28	1017.87	401.84	1171.54	567.07	1047.53	435.29	1142.8	436.25
65.265	0	0.03	0.01	0	0.06	8.06	0.09	0.13	1.81	4.22	83.89	43.98	42.55	92.9	19.71	0.21	1.4	0.04	15.1	4.34	0.74	0.14	0	0.03	1.81	4.22	1.28	0.64	1.23	0.04	0.04	0.58	45.16	0	0	0	-0.77	9.14	-0.06	79.56	93.02	1020	403.12	1168.62	562.59	1047.13	437.13	1140.12	435.01
65.298	0	0.03	0.01	0	0.06	10.07	0.08	0.12	1.5	4.87	79.86	41.98	44.85	82.71	17.75	0.4	1.25	0.05	20.42	6.03	0.8	0.22	0	0.05	1.5	4.87	0.89	0.37	1.7	0.04	0.06	0.67	44.65	0	0	0	4.25	14.17	0.03	81.3	94.83	1016.98	402.68	1161.19	557.79	1041.13	436.84	1135.95	434.93
65.331	0	0.04	0.01	0.01	0.06	5.32	0.09	0.11	1.64	6.48	89.37	19.7	38.98	95.06	14.71	0.74	0.93	0.05	21.51	7.04	0.74	0.33	0	0.09	1.64	6.48	0.74	0.35	1.61	0.07	0.08	0.66	37.92	0	0	0	8.88	7.21	-0.17	83.5	98	1014.01	397.16	1157.65	550.83	1036.09	434.76	1133.91	428.78
65.365	0	0.05	0.02	0.01	0.08	2.1	0.1	0.1	1.53	8.92	95.81	7.91	30.74	74.93	13.39	1.63	0.66	0.07	17.35	7.45	0.75	0.34	0	0.15	1.53	8.92	0.59	0.32	1.89	0.13	0.08	0.6	31.4	0	0	0	10.68	16.52	1.17	82.93	97.41	1010.61	396.49	1153.61	549.39	1033.82	433.77	1131.13	429.28
65.398	0	0.06	0.03	0.01	0.1	1	0.11	0.11	1.5	11.58	98.01	3.39	23.94	61.06	12.68	3.92	0.58	0.11	15.01	10.38	0.94	0.63	0	0.22	1.5	11.58	0.36	0.33	2.08	0.2	0.09	0.28	25.83	0	0	0	5.04	19.75	3.26	80.47	92.81	1006.67	395.13	1149.76	546.96	1033.84	430.58	1126.6	427.91
65.431	0	0.06	0.03	0.01	0.17	0.43	0.11	0.18	1.45	13.46	99.13	1.61	16.45	57.16	13.65	14.72	0.51	0.21	9.6	10.9	0.81	0.81	0	0.32	1.45	13.46	0.25	0.45	2.33	0.26	0.09	0.12	21.08	0	0	0	5.21	20.56	3.59	80.25	90.86	1002.83	396.17	1145.15	547.42	1030.81	431.18	1121.64	429
65.465	0	0.05	0.02	0.01	0.35	0.36	0.08	0.43	1.33	13.66	99.14	1.28	14.8	60.28	13.66	35	0.39	0.32	9.23	9.86	0.75	1.04	0	0.44	1.33	14.37	0.17	0.48	2.16	0.36	0.1	0.16	19.6	0	0	0	9.03	19.91	4.14	81.52	90.71	1000.16	397.18	1139.95	546.41	1027.32	431.62	1118.02	431.01
65.498	0	0.04	0.01	0.01	0.59	0.33	0.06	0.79	1.35	12.5	98.43	3.64	13.83	70.73	12.5	50.52	0.35	0.42	9.59	8.65	1.18	1.73	0	0.52	1.35	16.36	0.17	0.7	2.05	0.45	0.12	0.9	18.54	0	0	0	10.58	17.59	2.89	82.38	89.86	996.93	396.68	1136.39	544.47	1023.47	434.77	1113.06	427.79
65.532	0	0.03	0.01	0.01	0.82	0.3	0.06	1.13	1.23	12.67	97.73	6.83	12.56	57	12.67	59.08	0.34	0.49	10.95	8.49	1.23	1.67	0	0.57	1.16	16.2	0.16	1.23	1.73	0.53	0.12	0.53	16.92	0	0	0	10.08	20.59	5.67	81.52	89.31	995.09	396.37	1133.08	541.47	1023.2	433.18	1112.42	429.11
65.565	0	0.03	0.01	0.01	1.2	0.2	0.06	1.66	1.28	15.07	96.67	11	8.52	52.42	15.07	65.88	0.33	0.66	8.15	6.4	1.13	1.1	0	0.64	1.28	16.84	0.18	1.02	1.44	0.51	0.12	0.86	14.66	0	0	0	9.66	21.52	5.26	81.17	90.6	996.24	396.22	1131.22	537.62	1021.99	432.41	1112.5	428.34
65.598	0	0.03	0.01	0.01	1.42	0.17	0.07	1.98	1.29	17.6	96.03	11.87	6.28	43.65	18.1	67.02	0.35	0.77	7.49	5.38	1.58	1.15	0	0.72	1.29	17.6	0.2	0.79	1.37	0.51	0.13	0.7	13.59	0	0	0	4.18	23.28	5.7	79.9	83.13	992.34	397.36	1125.05	537.21	1020.74	430.12	1103.86	428.52
65.632	0	0.03	0.02	0.01	1.55	0.12	0.1	2	1.28	17.58	96	8.4	2.25	38.98	23.03	62.27	0.34	0.74	5.79	4.41	1.13	0.9	0	0.92	1.28	17.58	0.23	0.52	1.34	0.59	0.13	0.36	11.28	0	0	0	4.89	24.24	5.26	80.24	80.88	992.59	398.94	1121.65	535.1	1019.95	431.15	1100.8	429.05
65.665	0	0.02	0.02	0.01	1.92	0.1	0.12	2.55	1.32	17.74	94.9	9.13	0	65.32	27.95	63.3	0.36	0.68	4.36	2.96	1.24	1.06	0	0.89	1.32	17.74	0.26	0.53	1.44	0.64	0.14	0.29	10.75	0	0	0	1.78	18.83	3.62	81.15	75	993.61	400.49	1117.21	531.73	1019.75	430.37	1094.71	427.89
65.698	0	0.02	0.02	0.01	2.19	0.08	0.17	2.79	1.2	19.47	94.41	7.56	0	73.09	32.64	60.87	0.35	0.43	4.36	2.21	1.34	1.26	0	1.2	1.17	19.47	0.24	0.42	1.3	0.88	0.14	0.41	8.45	0	0	0	5.18	17	2.67	83.13	78.6	995.82	400.66	1113.82	526.1	1016.78	429.64	1095.36	427.84
65.732	0	0.02	0.03	0.01	3.16	0.06	0.25	4.07	2.2	17.63	91.85	9.59	0	63.16	39.11	63.21	0.25	0.37	2.88	1.78	0.96	0.71	0	2.2	1.27	17.63	0.22	0.44	1.17	1.49	0.15	0.64	5.98	0	0	0	8.31	19.3	4.62	84.28	79.46	996.17	401.92	1110.58	521.52	1016.26	432.37	1095.66	428.98
65.765
65.799
65.832
65.865
65.899
65.932
65.965
65.999
66.032
66.065
66.099
66.132
66.166
66.199
66.232
66.266
66.299
66.332
66.366
66.399
66.432
66.466
66.499
[truncated: 15,964 more rows]
[truncated: 4 more columns]
