# Supplementary material for: Exploring emotion recognition in patients with mild cognitive impairment and Alzheimer’s dementia undergoing a rehabilitation program
Source: PLoS One. 2025 Apr 24;20(4):e0322213. doi: 10.1371/journal.pone.0322213 (PMC12021228; doi:10.1371/journal.pone.0322213)
Supplement: S2 Data — (ZIP) [file pone.0322213.s004.zip › raw data11-20/No17 Cognitive training.csv]

time stamp	face id	anger	contempt	disgust	fear	joy	sadness	surprise	sentimentality	confusion	neutral	engagement	valence	attention	inner brow raise	brow raise	brow furrow	eye widen	cheek raise	lid tighten	nose wrinkle	upper lip raise	dimpler	lip corner depressor	chin raise	lip pucker	lip stretch	lip press	mouth open	jaw drop	lip suck	eye closure	smile	smirk	blink	blink rate	pitch	yaw	roll	brightness	interocular distance	topleft_x	topleft_y	bottomright_x	bottomright_y	outer_right_eye_X	outer_right_eye_Y	outer_left_eye_X	outer_left_eye_Y
0.066	0	0.15	0.13	0.02	0.11	0.06	0.18	0.06	5.86	4.44	99.64	0.33	0	98.69	0.14	0.01	0.04	0	5.86	4.44	0.19	0.02	0	7.13	3.92	0	0.34	11.3	0.01	0.03	0.04	0	5.07	0	0		15.98	-0.38	-4.84	61.39	157.78	810.73	488.65	1063.87	763.44	851.36	556.34	1008.84	546.63
0.1	0	0.14	0.14	0.02	0.11	0.06	0.17	0.06	6.19	5.08	99.66	0.33	0	98.27	0.1	0.02	0.04	0	6.19	5.08	0.53	0.03	0	6.41	2.11	0	0.15	3.28	0.02	0.01	0.07	0	4.74	0	0		21.46	-1.79	-3.4	62.51	161.44	815.03	493.43	1060.56	763.09	851.72	562.19	1012.67	549.56
0.133	0	0.16	0.15	0.03	0.11	0.05	0.42	0.06	5.26	5.27	99.16	0.54	0	98.21	0.16	0.02	0.04	0	5.26	5.27	0.32	0.02	0	21.72	5.8	0	0.14	6.2	0.01	0.01	0.14	0	3.59	0	0		16.88	-1.99	-1.88	62.81	159.72	819	496.27	1060.05	759.35	856.08	559.92	1015.61	551.97
0.166	0	0.18	0.15	0.03	0.12	0.05	2.51	0.06	5.64	6.8	94.99	5.85	-1.94	98.04	0.23	0.02	0.07	0	5.64	6.8	0.34	0.02	0	53.13	11.68	0	0.13	7.12	0.01	0.01	0.13	0	3.17	0	0		13.67	-2.45	-1.05	62.6	158.98	819.55	496.77	1060.44	758.49	857.95	559.31	1016.73	551.48
0.2	0	0.17	0.15	0.03	0.11	0.05	4.86	0.06	5.9	7.31	90.28	15.29	-5.36	97.72	0.23	0.03	0.07	0	5.9	7.31	0.57	0.03	0	66.13	11.38	0	0.08	3.01	0.01	0.01	0.09	0	3.19	0	0		13.97	-3.21	-1.54	62.7	159.02	821.23	497.06	1061.08	758.08	858.46	559.13	1017.3	551.67
0.233	0	0.18	0.15	0.03	0.12	0.04	5.7	0.06	5.23	8.75	88.6	18.86	-7.02	97.66	0.22	0.03	0.07	0	5.23	8.75	0.55	0.03	0	69.95	9.4	0	0.05	3.89	0.01	0	0.05	0	2.93	0	0		12.61	-3.35	-2.13	62.42	158.76	822.3	497.16	1061.58	756.6	858.66	559.16	1017.22	551.15
0.266	0	0.18	0.15	0.03	0.11	0.05	7.33	0.06	6.58	10.25	85.33	27.61	-8.04	97.8	0.25	0.05	0.07	0	6.58	10.25	1.16	0.04	0	74.76	9.87	0	0.04	2.1	0.01	0	0.04	0	2.93	0	0		11.31	-3.02	-2.39	62.23	158.58	823.59	497.72	1061.95	755.87	859.31	559.71	1017.61	550.36
0.3	0	0.19	0.15	0.03	0.11	0.05	10.15	0.06	6.98	11.62	79.7	39.37	-10.3	97.66	0.28	0.06	0.06	0	6.98	11.62	1.37	0.04	0	80.98	11.16	0	0.03	1.89	0.01	0	0.03	0	2.97	0	0		12.98	-3.34	-2.47	62.36	157.82	823.9	496.65	1062.97	755.89	860.25	558.98	1017.84	550.55
0.333	0	0.21	0.16	0.03	0.12	0.05	11.38	0.06	6.56	13.42	77.24	42.39	-11.42	97.45	0.34	0.07	0.06	0	6.56	13.42	1.05	0.03	0	82.96	12.02	0	0.02	2.23	0.02	0.01	0.03	0	2.87	0	0		12.97	-3.78	-2.22	62.39	158.05	824.49	496.13	1064.23	756.14	861.32	558.22	1019.19	550.54
0.366	0	0.22	0.16	0.04	0.12	0.05	14.1	0.06	6.42	13.36	71.8	47.39	-13.7	97.4	0.5	0.09	0.07	0	6.42	13.36	0.84	0.02	0	85.61	16.81	0	0.01	2.3	0.02	0.01	0.03	0	2.66	0	0		11.25	-3.89	-1.94	62.14	157.56	825.41	496.08	1065.15	755.7	862.82	557.2	1020.22	550.18
0.4	0	0.22	0.16	0.03	0.12	0.04	12.15	0.06	4.87	13.86	75.7	42.09	-12.66	97.62	0.54	0.1	0.08	0	4.87	13.86	0.51	0.02	0	84.5	10.76	0	0.01	1.89	0.02	0.01	0.02	0	2.44	0	0		11.68	-3.43	-1.99	62.2	156.83	826.27	495.91	1066.17	755.88	864.1	557.09	1020.78	550.25
0.433	0	0.19	0.16	0.03	0.12	0.04	11.64	0.06	3.86	11.87	76.72	41.08	-12.36	98.02	0.52	0.16	0.09	0.01	3.86	11.87	0.5	0.02	0	84.98	7.14	0	0	0.98	0.03	0.01	0.02	0	2.35	0	0		12.25	-2.48	-2.01	62.16	156.33	827.53	495.29	1067.98	756.21	865.89	556.73	1022.07	549.83
0.467	0	0.19	0.16	0.03	0.12	0.04	12.77	0.06	3.97	12.09	74.47	44.75	-13.08	98.12	0.49	0.19	0.09	0.01	3.97	12.09	0.59	0.01	0	86.74	7.95	0	0	1.04	0.03	0.01	0.02	0	2.4	0	0		13.71	-2.22	-2.3	62.19	157.42	828.24	496.02	1067.89	756.03	865.29	558.11	1022.54	550.9
0.5	0	0.19	0.16	0.03	0.12	0.04	10.77	0.06	4.04	11.5	78.46	37.79	-11.62	98.13	0.54	0.17	0.1	0.01	4.04	11.5	0.38	0.01	0	83.09	7.77	0	0.01	1	0.03	0.01	0.02	0	2.44	0	0		15.31	-2.21	-2.2	62.32	159.49	829.51	496.95	1067.97	755.68	864.99	559.34	1024.34	552.44
0.533	0	0.18	0.16	0.03	0.12	0.04	10.39	0.06	3.84	10.14	79.21	36.45	-11.54	98.2	0.5	0.16	0.11	0.01	3.84	10.14	0.32	0.01	0	82.57	6.83	0	0.01	1.09	0.03	0.01	0.02	0	2.24	0	0		16.63	-2	-2.37	62.33	161.93	831.86	498.41	1067.87	754.32	864.65	561.4	1026.39	553.49
0.567	0	0.17	0.16	0.03	0.12	0.04	11.15	0.06	3.77	8.61	77.71	40.43	-11.91	97.88	0.46	0.16	0.13	0.01	3.77	8.61	0.23	0.01	0	84.74	4.57	0	0.01	1.1	0.04	0.01	0.02	0	2.11	0	0		14.08	-2.84	-1.99	61.96	162.09	833.39	499.71	1068.37	754.06	866.04	561.56	1027.93	553.47
0.6	0	0.16	0.16	0.02	0.12	0.04	7.75	0.06	3.01	6.94	84.5	27.11	-9.25	98.07	0.39	0.17	0.14	0.01	3.01	6.94	0.11	0	0	78.02	2.96	0	0	0.6	0.05	0.01	0.02	0	2.24	0	0		13.34	-2.35	-2.42	61.99	162.48	834.75	500.45	1068.54	752.44	866.07	562.05	1028.35	554.12
0.633	0	0.15	0.16	0.02	0.12	0.04	6.96	0.06	2.56	6.54	86.09	23.95	-8.63	98.19	0.26	0.15	0.16	0	2.56	6.54	0.09	0	0	76.4	1.65	0	0	0.4	0.06	0.02	0.02	0	2.15	0	0		12.21	-2.03	-2.42	61.9	161.66	835.89	502.14	1067.93	751.77	866.76	562.9	1028.24	555.18
0.667	0	0.15	0.16	0.02	0.12	0.04	4.02	0.06	2.67	6.33	91.96	11.93	-4.69	97.87	0.16	0.15	0.17	0	2.67	6.33	0.07	0	0	65.79	1.17	0	0	0.32	0.09	0.02	0.01	0	2.22	0	0		11.98	-2.87	-2.01	61.85	161.97	835.87	502.78	1067.87	752.18	867.01	562.75	1028.87	556.57
0.7	0	0.16	0.16	0.02	0.12	0.04	2.45	0.06	2.91	7.44	95.11	6.08	-1.05	97.89	0.14	0.11	0.18	0	2.91	7.44	0.06	0	0	56.35	0.82	0	0	0.3	0.11	0.03	0.01	0	2.39	0	0		12.44	-2.81	-2.47	61.81	160.28	836.05	503.21	1067.89	752.72	867.46	563.8	1027.57	556.45
0.734	0	0.16	0.16	0.02	0.12	0.04	1.24	0.06	4.88	8.32	97.51	2.58	0	98.12	0.12	0.09	0.21	0	4.88	8.32	0.14	0	0	43.25	0.49	0	0	0.48	0.14	0.05	0.01	0	2.52	0	0		14.18	-2.21	-3.09	62.2	160.4	836.82	504.57	1068.46	753.61	867.33	566.04	1027.55	558.6
0.767	0	0.16	0.16	0.02	0.12	0.04	0.77	0.06	5.04	8.34	98.46	1.29	0	98.36	0.1	0.08	0.27	0	5.04	8.34	0.17	0	0	34.25	0.4	0	0	0.38	0.18	0.08	0.01	0	2.68	0	0		13.06	-1.54	-2.73	61.96	160.75	836.95	505.82	1068.34	754.25	867.58	566.34	1028.2	559.94
0.8	0	0.17	0.16	0.02	0.12	0.05	0.58	0.06	6.57	10.41	98.84	0.98	0	98.5	0.08	0.08	0.31	0	6.57	10.41	0.31	0.01	0	28.79	0.25	0	0	0.17	0.23	0.11	0.01	0	2.93	0	0		14.81	-1.07	-2.62	62.12	161.32	836.61	506.73	1068.46	756.3	867.32	567.89	1028.51	561.42
0.834	0	0.21	0.15	0.02	0.12	0.05	0.28	0.06	8.31	14.89	99.44	0.41	0	98.55	0.07	0.07	0.47	0	8.31	15.61	0.66	0.03	0	14.89	0.2	0	0	0.09	0.37	0.2	0.01	0	3.11	0	0		14.23	-0.92	-2.66	61.98	158.96	835.77	507.52	1068.23	757.79	867.97	568.14	1026.83	562.47
0.867	0	0.27	0.15	0.02	0.11	0.06	0.2	0.06	9.16	9.16	99.46	0.33	0	98.6	0.09	0.09	0.54	0	9.33	23.59	0.79	0.04	0	9.16	0.18	0	0	0.03	0.49	0.32	0.01	0	3.69	0	0		14.17	0.74	-2.87	62.09	159.43	834.41	508.91	1067.27	758.96	866.33	569.36	1025.69	564.71
0.9	0	0.41	0.14	0.02	0.11	0.07	0.2	0.06	8.58	8.58	99.19	0.33	0	98.68	0.13	0.11	0.57	0	10.89	35	0.93	0.05	0	8.58	0.21	0	0	0.02	0.59	0.38	0.01	0	4.03	0	0		14.32	0.42	-3.06	62.08	157.94	832.6	509.57	1066.65	761.14	865.66	570.26	1023.54	565.65
0.934	0	0.47	0.13	0.02	0.11	0.08	0.15	0.06	4.11	4.11	99.07	0.33	1.99	98.77	0.19	0.15	0.59	0	10.68	39.77	0.99	0.05	0	4.11	0.18	0	0	0.03	0.83	0.7	0.01	0	5.22	0	0		12.48	0.08	-3.66	62	157.88	830.32	509.6	1067.24	763.37	864.11	570.67	1021.91	565.86
0.967	0	0.58	0.14	0.02	0.11	0.06	0.16	0.06	5.25	5.25	98.83	0.33	0	98.6	0.26	0.24	0.6	0	7.31	45.19	1.11	0.05	0	5.25	0.28	0	0	0.06	0.95	0.71	0.01	0	4.54	0	0		12.1	-0.73	-4	61.95	160.11	828.27	508.76	1068.46	765.56	862.07	570.88	1022.1	565.67
1	0	0.67	0.14	0.02	0.12	0.05	0.15	0.06	4.19	4.19	98.66	0.33	0	98.52	0.43	0.41	0.75	0	5.57	48.47	1.83	0.09	0	4.19	0.29	0	0	0.07	1.78	1.05	0.01	0	4.19	0	0		12.49	1	-4.7	61.9	160.43	825.89	507.95	1069.04	767.79	860.17	571.46	1020.49	565.36
1.034	0	0.65	0.14	0.03	0.12	0.05	0.14	0.06	3.5	3.5	98.7	0.33	0	98.73	0.58	0.59	0.82	0	3.91	47.72	2.67	0.12	0	3.5	0.51	0	0	0.17	2.89	1.33	0.01	0	4.61	0	0		14.35	0.23	-3.9	62.07	159.24	823.35	507.42	1068.44	771.3	860.21	571.15	1019.36	565.61
1.067	0	0.55	0.14	0.03	0.12	0.05	0.15	0.06	4.39	4.61	98.9	0.33	0	98.19	0.73	0.88	0.74	0	3.13	42.8	2.49	0.15	0	4.61	1.09	0	0	0.29	2.91	1.2	0.01	0	4.39	0	0		14.98	-2.04	-4.56	61.88	157.23	821.14	506.39	1066.87	771.11	858.56	570.98	1015.66	564.57
1.101	0	0.47	0.13	0.03	0.13	0.05	0.15	0.06	4.49	4.49	99.05	0.33	0	98.6	0.99	1.11	0.76	0	4.94	37.7	1.62	0.12	0	4.49	1.66	0	0	0.37	4.79	1.7	0.01	0	4.88	0	0		15.12	0.71	-3.95	62.13	160.39	819.34	506.27	1066.74	773.24	856.71	571.15	1016.97	564.68
1.134	0	0.42	0.13	0.03	0.13	0.06	0.17	0.07	6.15	6.15	99.17	0.33	0	98.38	1.18	1.02	0.78	0	6.45	32.78	1.47	0.12	0	6.15	3.06	0	0	0.24	7.12	2.06	0.01	0	5.34	0	0		15.54	1.48	-3.88	62.22	160.49	817.65	506.13	1066.25	774.72	855.66	571.31	1016.03	564.96
1.167	0	0.33	0.13	0.03	0.14	0.08	0.2	0.07	7.43	7.43	99.34	0.33	0	98.47	1.18	1.12	0.7	0	9.52	25.23	1.3	0.13	0	7.43	4.81	0	0.01	0.12	8.94	1.97	0.01	0	5.43	0	0		15.84	1.18	-3.87	62.38	161.13	816.68	506.7	1065.24	775.2	854.33	572.02	1015.34	565.69
1.201	0	0.39	0.13	0.05	0.16	0.09	0.28	0.07	11.5	11.5	99.23	0.63	0	98.59	1.37	1.05	0.73	0	12.91	23.75	1.56	0.18	0	11.5	10.33	0.01	0.01	0.09	16.19	2.6	0.01	0	5.58	0	0		16.06	0.75	-3.74	62.38	160.31	815.85	506.89	1063.95	775.41	853.88	572.22	1014.05	565.43
1.234	0	0.38	0.13	0.06	0.17	0.09	0.31	0.07	12.46	12.8	99.24	0.73	0	98.58	1.46	1.01	0.77	0	12.46	21.31	1.42	0.18	0	12.8	12.26	0.01	0.01	0.11	18.8	2.47	0.01	0	5.67	0	0		15.74	0.79	-3.74	62.4	160.51	815.3	507.03	1062.93	775.09	853.01	572.41	1013.34	564.92
1.267	0	0.49	0.13	0.08	0.19	0.1	0.36	0.07	13.15	14.18	99.02	1.24	0	98.78	1.49	1.01	0.85	0	13.15	23.31	1.67	0.24	0	14.18	15.48	0.02	0.02	0.09	25.6	2.47	0.01	0	5.68	0	0		14.14	0.01	-3.47	62.22	157.77	814.9	507.22	1062.12	774.81	854.16	571.33	1011.79	564.67
1.301	0	0.75	0.13	0.11	0.25	0.08	0.37	0.07	11.2	16.53	98.51	2.83	0	98.4	1.63	1.1	0.78	0	11.2	27.71	1.89	0.41	0	16.53	9.94	0.03	0.01	0.05	38.13	2.24	0.02	0	5.09	0	0		15.02	-1.42	-3.53	62.22	154.74	813.37	507.75	1059.31	774.72	853.51	571.81	1008.1	564.87
1.334	0	0.77	0.14	0.1	0.26	0.06	0.34	0.07	7.06	15.85	98.45	2.23	0	98.14	1.98	1.02	0.77	0	7.06	28.03	1.15	0.32	0	15.85	7.19	0.03	0.01	0.04	39.23	2.07	0.02	0	4.66	0	0		14.31	-2.17	-2.85	62.25	155.22	813.38	507.69	1058.85	774.6	853.83	571.2	1008.89	564.07
1.367	0	0.89	0.15	0.12	0.29	0.05	0.43	0.07	3.84	20.38	98.22	2.23	0	98.01	1.62	0.88	0.75	0	3.84	28.51	0.96	0.41	0	20.38	7.56	0.04	0.01	0.02	42.42	1.51	0.02	0	3.67	0	0		13.14	-2.51	-2.75	62.51	155.88	813.65	508.17	1058.16	773.74	853.4	571.3	1009.09	563.62
1.401	0	0.74	0.16	0.1	0.24	0.03	0.91	0.06	2.14	27.49	98.18	0.95	0	98.27	1.19	0.68	0.64	0	1.5	27.49	0.8	0.15	0	33.44	10.51	0.04	0.01	0.03	32.42	0.79	0.02	0	2.14	0	0		13.15	-1.79	-3.13	63.42	157.38	811.96	506.84	1058	773.56	851.23	570.62	1008.42	562.81
1.434	0	0.49	0.17	0.07	0.18	0.03	1.5	0.06	1.88	23.72	97	1.57	-1.55	97.88	0.76	0.34	0.54	0	1.09	23.72	0.71	0.1	0	40.72	17.55	0.04	0.01	0.18	17.52	0.59	0.02	0	1.88	0	0		15.04	-2.85	-2.27	63.18	162.25	806.66	495.42	1052.93	762.16	844.45	558.91	1006.62	553.8
1.468	0	0.39	0.17	0.06	0.16	0.03	2.02	0.06	1.49	21.09	95.96	3.01	-4.16	97.95	0.45	0.23	0.48	0	1.07	21.09	1.88	0.12	0	48.25	13.35	0.04	0.01	0.6	12.66	0.4	0.02	0	1.49	0	0		13.64	-2.67	-2.16	63.42	154.59	807.38	494.1	1049.24	757.76	847.2	556.68	1001.57	548.5
1.501	0	0.3	0.17	0.05	0.14	0.03	2.4	0.06	1.48	16.16	95.19	3.85	-5.04	97.89	0.29	0.15	0.34	0	1.41	16.16	1.66	0.18	0	51.62	13.48	0.03	0.01	0.8	8.86	0.32	0.02	0	1.48	0	0		17.7	-2.82	-2.8	63.42	159.13	809.59	484.82	1051.83	748.08	846.39	548.91	1005.39	542.44
1.534	0	0.26	0.17	0.05	0.15	0.03	1.52	0.06	3.32	10.86	96.96	2.34	-0.41	97.21	0.18	0.1	0.29	0	3.32	10.86	1.37	0.45	0	43.61	10.65	0.03	0.01	1.05	12.78	0.37	0.03	0	1.67	0	0		18.23	-4.24	-1.79	63.51	162.92	809.76	478.2	1053.94	744.14	846.73	542.37	1009.55	536.75
1.568	0	0.29	0.17	0.08	0.17	0.04	1.5	0.06	5.4	9.48	97.01	2.28	0	97.33	0.14	0.07	0.28	0	5.4	9.48	1.35	1.26	0	41.16	15.9	0.03	0.02	0.52	16.44	0.49	0.04	0	1.68	0	0		19.17	-4.02	-1.81	62.98	162.18	808.07	473.07	1051.86	739.02	845.22	537.47	1007.3	531.78
1.601	0	0.36	0.17	0.12	0.18	0.06	1.63	0.06	13.44	10.64	96.74	3.91	0	98.77	0.12	0.05	0.28	0.01	13.44	10.64	1.3	5.98	0	40.05	19.87	0.03	0.03	0.51	19.79	0.74	0.05	0	1.89	0	0		24.16	0.07	-1.68	61.8	161.01	807.88	469.11	1049.88	735.01	845.01	534.57	1005.92	529.24
1.634	0	0.41	0.17	0.25	0.18	0.11	1.57	0.06	22.71	8.1	96.85	6.03	0	98.31	0.12	0.05	0.24	0.01	22.71	8.1	1.44	17.32	0	36.44	23.4	0.03	0.1	0.45	21.12	1.04	0.08	0	1.8	0	0		23.88	1.69	-2.29	61.67	159.66	807.58	469.59	1047.64	733.41	843.77	535.52	1003.25	527.89
1.668	0	0.67	0.17	1.34	0.18	0.13	1.21	0.06	26.84	7.96	97.33	5.73	0	98.12	0.14	0.07	0.21	0.02	26.84	7.96	1.83	51.93	0	31.64	20.25	0.05	0.22	0.31	21.58	1.61	0.12	0	1.48	0	0		23.92	2.23	-3.21	61.35	158.17	807.06	469.86	1045.84	731.8	842.32	536.37	1000.24	527.33
1.701	0	0.76	0.17	1.16	0.2	0.22	0.97	0.06	28.82	10.91	97.68	9.04	0	97.33	0.2	0.16	0.18	0.04	35.78	10.91	1.83	52.37	0	28.82	11.73	0.05	0.17	0.2	25.35	2.43	0.13	0	1.6	0	0		23.88	4.01	-3.5	61.43	159.46	808.2	470.89	1044.24	729.89	841.19	538.03	1000.2	526.15
1.735	0	0.41	0.17	0.11	0.2	0.16	0.56	0.07	20.54	12.59	98.87	4.29	0	98.01	0.31	0.25	0.13	0.06	30.73	12.59	0.98	10.14	0	20.54	8.01	0.04	0.19	0.06	23.96	3.46	0.13	0	1.58	0	0		22.68	2.51	-2.82	62.56	164.55	808.38	474.54	1041.82	729.52	838.14	540.62	1002.31	529.31
1.768	0	0.56	0.16	0.09	0.24	0.3	0.37	0.07	12.54	12.54	98.87	17.06	8.35	97.47	0.5	0.38	0.11	0.07	40.62	20.53	0.79	2.29	0	12.54	2.94	0.03	0.15	0.02	33.03	5.08	0.09	0	2.06	0	0		16.65	3.74	-1.96	62.64	161.81	805.86	484.51	1038.35	737.14	837.64	546.79	999.2	537.94
1.801	0	0.79	0.16	0.1	0.29	0.4	0.27	0.08	6.63	6.63	98.41	38.76	12.66	98.44	0.81	0.56	0.14	0.07	44.89	25.41	0.76	0.36	0	6.63	1.23	0.02	0.08	0.01	42.75	7.43	0.06	0	2.37	0	0		15.87	1.28	-2.75	62.16	166.13	806.27	490.47	1038.22	741.27	834.59	555.04	1000.19	541.75
1.835	0	0.68	0.16	0.08	0.26	0.21	0.21	0.09	4.15	4.15	98.65	14.26	8.64	97.67	1.07	0.58	0.18	0.06	33.03	24.56	0.73	0.08	0	4.15	0.55	0.02	0.05	0	37.98	11.05	0.06	0	2.49	0	0		11.06	3.31	-1.81	61.72	167.36	806.47	506.82	1038.11	755.59	835.14	568.56	1002.16	557.91
1.868	0	0.5	0.15	0.07	0.25	0.15	0.18	0.11	2.54	2.54	99	7.68	7.1	97.81	1.17	0.65	0.21	0.02	26.52	18.64	0.98	0.06	0	2.54	0.22	0.02	0.04	0	35.86	15.26	0.05	0	3.23	0	0		5.97	3.01	-1.02	60.22	173.52	806.1	514.64	1038.57	761.18	833.04	575.98	1006.21	564.94
1.901	0	0.47	0.15	0.07	0.24	0.08	0.16	0.12	1.98	1.98	99.07	2.66	2.42	98.45	1.63	0.73	0.29	0.01	15.24	18.38	0.87	0.11	0	1.98	0.11	0.02	0.02	0.01	33.3	16.16	0.04	0	3.22	0	0		1.29	1.24	-2.47	58.67	175.67	805.18	516	1042.32	767.22	831.38	577.23	1006.62	564.91
1.935	0	0.89	0.12	0.18	0.42	0.11	0.13	0.28	0.59	0.59	98.23	26.08	5.46	97.89	1.97	0.51	0.47	0.01	13.8	17.42	0.67	0.1	0	0.59	0.05	0.02	0.02	0.04	66.57	36.76	0.04	0	6.32	0	0		3.23	2.81	-2.28	58.83	177.06	801.23	513.79	1047.94	776.66	831.74	576.82	1008.44	565.61
1.968	0	0.75	0.12	0.16	0.4	0.16	0.14	0.28	0.6	0.6	98.49	30.89	8.21	98.4	2.75	0.36	0.6	0	19.48	15.35	0.68	0.12	0	0.53	0.03	0.02	0.01	0.05	63.83	36.02	0.04	0	6.85	0	0		1.29	1.4	-3.08	58.76	170.92	800.81	513.14	1047.5	776.13	833.52	576.14	1003.94	563.11
2.001	0	0.76	0.1	0.18	0.42	0.19	0.14	0.43	0.78	0.78	98.48	41.34	10.36	97.95	2.71	0.21	0.78	0	19.95	13.54	0.46	0.05	0	0.34	0.03	0.02	0.01	0.08	69.03	46.23	0.04	0	8.63	0	0		-0.45	2.67	-1.8	59.16	166.56	796.74	509.6	1049.68	779.5	836.37	569.67	1002.82	563.47
2.035	0	0.61	0.09	0.17	0.41	0.21	0.13	0.71	1.28	1.28	98.58	39.92	11.18	98.44	2.15	0.15	1.28	0	18.16	7.37	0.46	0.03	0	0.21	0.06	0.03	0.01	0.15	70.08	59.07	0.03	0	10.25	0	0		1.64	1.29	-1.74	59.5	172.56	792.42	504.77	1054.78	786	833.7	568.25	1006.08	560.35
2.068	0	0.5	0.1	0.14	0.36	0.13	0.12	0.56	1.53	1.53	98.88	17.9	7.41	98.55	1.89	0.1	1.53	0	11.53	5.28	0.51	0.03	0	0.27	0.13	0.03	0.03	0.25	62.85	53.69	0.02	0	9.49	0	0		1.1	0.89	-1.86	59.22	170.68	792.47	503.15	1056.61	786.56	835.49	567.36	1005.91	558.02
2.102	0	0.42	0.09	0.12	0.31	0.16	0.12	0.4	1.72	2.1	99.17	12.81	8.88	98.37	1.72	0.1	2.1	0.01	11.63	4.55	0.74	0.11	0	0.15	0.2	0.02	0.04	0.58	57.84	46.04	0.01	0	11.22	0	0		2.06	1.5	-1.91	59.33	171.91	790.93	500.99	1058.64	788.35	835.08	566.97	1006.67	556.52
2.135	0	0.37	0.08	0.1	0.28	0.23	0.11	0.27	1.63	2.57	99.26	13.15	11.9	98.39	1.63	0.1	2.57	0.01	14.05	3.85	0.5	0.1	0	0.14	0.22	0.02	0.07	0.3	55.79	35.99	0.01	0	13.17	0	0		7.28	-1.42	-2.8	59.75	177.65	790	499.6	1059.51	790.27	830.84	569.46	1008	556.26
2.168	0	0.35	0.07	0.1	0.27	0.38	0.11	0.23	1.33	2.3	99.23	20.13	16.34	98.64	1.33	0.09	2.3	0.01	19.69	3.81	0.41	0.13	0	0.15	0.19	0.02	0.14	0.18	56.5	32.5	0.01	0	14.84	0	0		8.88	0.58	-2.71	60.02	179.23	789.91	500.22	1059.87	791.6	830.32	570.97	1009.04	557.52
2.202	0	0.27	0.05	0.06	0.2	1.06	0.11	0.14	4.01	4.01	97.87	21.03	24.3	98.4	1.3	0.12	4.01	0.01	28.04	3.8	0.31	0.12	0	0.09	0.2	0.01	0.18	0.08	48.83	20.04	0	0	19.8	0	0		7.51	-1.41	-2.72	59.94	177.66	790.3	501.16	1059.69	791.57	831.19	571.38	1008.33	557.77
2.235	0	0.27	0.05	0.07	0.2	1.06	0.11	0.12	4.05	4.05	97.89	21.44	24.4	98.25	1.16	0.14	4.05	0.01	27.18	3.67	0.22	0.12	0	0.12	0.2	0.01	0.21	0.03	49.99	17.99	0	0	20.19	0	0		8.39	-1.87	-2.71	60	176.79	791.46	501.3	1061.27	792.79	833.01	571.49	1009.32	558.48
2.268	0	0.27	0.05	0.06	0.2	1.05	0.12	0.11	5.36	5.36	97.91	16.34	23.35	98.62	1.35	0.17	5.36	0.01	27.81	4.73	0.52	0.15	0	0.14	0.29	0.01	0.24	0.03	45.2	15.8	0	0	19.78	0	0		9.03	-0.67	-2.53	60.23	173.39	791.57	501.42	1061.62	793.98	835.27	570.87	1008.27	559.28
2.302	0	0.2	0.06	0.03	0.15	0.56	0.14	0.09	7.19	7.19	98.88	2.09	16.63	98.74	1.94	0.19	7.19	0.01	22.01	7.06	1.04	0.19	0	0.29	0.24	0.02	0.26	0.03	23.47	8.85	0	0.01	17.04	0	0		7.65	-0.21	-1.72	60.77	173.77	791.89	501.72	1062.34	794.14	836.62	569.85	1010.12	560.16
2.335	0	0.2	0.05	0.03	0.13	0.82	0.13	0.09	7.11	7.11	98.35	1.99	19.71	98.31	2.8	0.22	7.11	0	24.6	12.17	1.54	0.18	0	0.34	0.2	0.02	0.36	0.07	20.25	9.21	0	0.01	19.25	0	0		9.13	1.69	-2.22	61.21	174.17	791.92	501.65	1061.45	793.7	835.37	570.28	1009.25	560.05
2.368	0	0.19	0.04	0.02	0.11	2.03	0.12	0.09	5.75	5.75	95.94	3.3	28.08	98.61	3.72	0.27	5.75	0	30.65	16.84	1.72	0.08	0	0.43	0.16	0.02	0.38	0.24	20.63	7.82	0.01	0.01	24.36	0	0		9.59	0.71	-1.8	61.38	172.1	791.35	500.28	1061.57	793.68	836.72	568.26	1008.6	559.62
2.402	0	0.19	0.02	0.02	0.09	6.58	0.09	0.09	3.7	3.7	86.85	10.12	40.47	97.02	4.01	0.23	3.7	0	35.05	22.32	0.93	0.08	0	0.57	0.14	0.01	0.36	0.34	26.83	6.52	0.01	0	33.08	0	0		12.03	-4.58	-0.69	61.78	174.41	795.06	495.79	1065.78	790.17	840.79	564.1	1015.07	557.32
2.435	0	0.17	0.01	0.02	0.08	18.63	0.08	0.09	2.82	2.82	62.74	22.9	50.62	92.26	4.07	0.31	2.82	0	48.17	22.38	0.84	0.08	0	0.62	0.17	0.01	0.34	0.44	30.06	6.9	0.01	0	36.98	0	0		11.08	-9.61	0.31	61.51	170.38	796.39	493.73	1066.41	787.87	844.96	559.08	1015.32	556.41
2.469	0	0.15	0.01	0.02	0.08	37.37	0.07	0.08	1.59	1.59	37.63	48.36	59.61	93.57	3.66	0.43	1.59	0	53.84	18.9	0.94	0.2	0	1.09	0.24	0.01	0.42	0.32	38.68	5.86	0	0	42.68	0	0		13.72	-8.61	-1.23	61.68	167.36	809.06	488.1	1076.27	778.46	855.78	554.18	1023.12	552.07
2.502	0	0.13	0.01	0.02	0.08	38.6	0.05	0.08	1.68	1.68	36.4	52.9	60.93	82.17	3.49	0.74	1.29	0.01	45.48	15.54	1.29	0.35	0	1.68	0.25	0.01	0.58	0.26	46.93	5.25	0	0.01	47.39	0	0		14.82	-14.36	-0.25	62.1	169.01	813.08	487.67	1079.39	776.85	859.61	552.46	1028.61	553.76
2.535	0	0.11	0.01	0.03	0.08	33.31	0.05	0.08	1.96	1.96	41.69	55.36	59.12	88.17	3.37	1.02	1.19	0.01	40.21	10.94	1.84	0.64	0	1.96	0.25	0	0.99	0.21	47.38	5.57	0.01	0	48	0	0		13.18	-11.96	1.45	61.89	164.74	819.96	488.56	1078.46	768.91	867.1	548.57	1031.75	553.8
2.569	0	0.08	0	0.02	0.06	59.95	0.03	0.08	2.06	2.06	15.05	90.37	69.88	89.28	2.6	1.68	0.81	0.01	34.76	7.71	3.31	1.01	0	2.06	0.24	0	1.15	0.14	55.95	4.37	0	0.01	60.6	0	0		15.57	-11.4	-1.01	61.27	163.5	837.01	485.38	1094.78	763.7	881.22	547.57	1044.67	551.73
2.602	0	0.06	0	0.02	0.05	46.05	0.02	0.08	2.4	2.4	28.95	91.21	65.85	80.45	1.66	2.08	0.72	0.01	23.62	3.76	3.54	1.37	0	2.4	0.26	0	1.51	0.11	52.5	3.78	0.01	0.01	61.22	0	0		15.57	-14.93	-1.59	61.39	152.72	841.35	489.13	1095.23	763.4	888.42	549.62	1041.05	555.06
2.635	0	0.07	0	0.03	0.07	47.63	0.02	0.08	2.31	2.31	27.37	92.89	66.93	71.79	1.49	2.66	0.58	0.02	21.91	1.99	3.2	1.2	0	2.31	0.29	0	1.8	0.12	66.16	4.51	0.01	0	62.66	0	0		14.1	-17.33	-0.46	60.45	147.52	845.04	491.95	1095.21	762.33	894.29	549.49	1041.62	557.18
2.669	0	0.07	0	0.04	0.07	47.6	0.02	0.08	2.92	2.92	27.4	93.98	66.44	50.76	1.52	4.31	0.59	0.02	19.7	1.56	4.31	1.22	0	2.92	0.47	0	2.02	0.19	68.8	4.4	0.01	0.03	63.77	0	0		17.72	-21.85	-1.66	60.97	143.96	856.04	498.79	1103.33	765.99	904.16	557.02	1047.86	565.67
2.702	0	0.07	0	0.03	0.07	67.56	0.02	0.09	2.39	2.39	7.44	96.67	74.01	71.2	1.69	4.37	0.57	0.03	26.76	1.72	3.44	1.24	0	2.39	0.47	0	2.5	0.22	71.57	4.36	0.01	0.02	67.62	0	0		16.06	-17.47	-2.78	60.29	141.8	859.71	500.77	1104.61	764.82	906.57	559.1	1048.24	565.26
2.736	0	0.06	0	0.03	0.06	93.22	0.02	0.09	1.87	1.87	0	98.5	88.89	54.65	2.46	3.86	0.58	0.03	50	2.28	4.43	1.3	0	1.87	0.36	0	2.9	0.09	74.52	5.08	0.01	0.02	72.72	0	0		15.94	-21.07	-4.19	60.15	134.8	863.66	504.47	1104.15	763.91	910.28	562.96	1045.03	566.78
2.769	0	0.06	0	0.03	0.05	97.35	0.02	0.09	1.2	1.2	0	99.44	96.79	59.36	3.07	2.77	0.58	0.02	55.16	2.99	4.21	0.92	0	1.2	0.33	0	3.54	0.08	78.05	4.95	0.01	0	78.91	0	0		13.18	-20.11	-2.73	60.45	137.54	869.5	513.02	1104.44	765.23	913.58	568.32	1051.01	573.85
2.802	0	0.05	0	0.03	0.05	99	0.02	0.09	1.01	1.01	0	99.58	97.19	55.24	3.38	3.26	0.6	0.02	69.34	3.12	3.26	0.64	0	1.01	0.3	0	3.96	0.06	79.67	5.12	0.01	0	80.63	0	0		14.89	-20.95	-0.88	60.7	133.53	871.41	516.23	1102.67	765.88	917.89	569.17	1051.15	577.66
2.836	0	0.06	0	0.03	0.05	99.44	0.02	0.09	0.83	0.83	0	99.79	96.79	47.55	4.34	2.68	0.44	0.03	70.89	3.89	4.01	0.52	0	0.83	0.34	0	5.8	0.07	86.33	4.54	0.01	0.01	85.02	0	0		12.32	-22.49	-1.01	60.1	132.92	874.28	519.58	1102.62	765.62	919.37	571.86	1052.13	578.47
2.869	0	0.06	0	0.03	0.06	99.66	0.02	0.1	0.62	0.62	0	99.85	96.62	57.86	6.27	2.68	0.39	0.04	75.15	4.9	3.78	0.43	0	0.62	0.2	0	6.03	0.05	89.88	4.75	0.01	0.01	87.26	0	0		15.57	-20.41	-1.29	60.26	133.94	876.67	522.56	1101.85	765.41	919.41	575.24	1053.17	582.23
2.902	0	0.06	0	0.03	0.06	99.75	0.02	0.1	0.46	0.46	0	99.88	96.72	58	6.74	2.67	0.39	0.04	78.04	6.4	3.45	0.38	0	0.46	0.13	0	5.59	0.04	90.5	5	0.01	0.01	88.59	0	0		11.37	-20.39	-1.71	60.3	131.84	881.11	531.02	1102.49	766.9	922.69	580.48	1054.17	590.34
2.936	0	0.06	0	0.03	0.06	99.86	0.02	0.1	0.43	0.43	0	99.91	96.36	75.59	8.31	1.86	0.43	0.04	83.89	7.74	3.65	0.37	0	0.27	0.07	0	6.41	0.02	92	4.68	0.01	0.01	90.62	0	0		15.31	-16.35	-1.77	60.65	130.22	884.14	533.6	1103.98	769.54	925.85	584.19	1055.76	593.14
2.969	0	0.05	0	0.02	0.05	99.9	0.02	0.1	0.4	0.4	0	99.93	96.47	62.01	8.66	1.45	0.4	0.04	88.15	6.92	3.25	0.45	0	0.26	0.08	0	7.58	0.03	91.02	4.29	0.01	0.01	91.68	0	0		14.84	-19.55	-2.95	60.38	128.67	887.33	536.23	1105.05	768.56	927.45	586.59	1055.8	595.65
3.002	0	0.05	0	0.03	0.05	99.92	0.02	0.09	0.43	0.43	0	99.94	96.7	64.34	6.98	1.3	0.43	0.04	89.99	5.32	3.6	0.43	0	0.15	0.06	0	8.38	0.03	92.34	4.4	0.01	0.01	92.92	0	0		11.85	-19.05	-4.71	60.35	126.93	889.73	538.28	1106.74	768.42	928.53	589.14	1055.28	595.81
3.036	0	0.05	0	0.03	0.05	99.95	0.02	0.09	0.45	0.45	0	99.96	96.83	76.12	5.42	1.22	0.45	0.05	92.41	3.81	4.15	0.55	0	0.06	0.05	0	9.02	0.02	94.81	4.15	0.01	0	95.79	0	0		9.55	-16.2	-4.61	60.26	125.13	891.2	541.15	1105.65	768.3	929.95	590.72	1054.92	597.06
3.069	0	0.04	0	0.03	0.04	99.95	0.02	0.08	0.4	0.4	0	99.97	97.05	73.33	4.95	0.93	0.4	0.06	91.01	3.14	3.9	0.28	0	0.05	0.04	0	9.15	0.04	93.88	3.82	0	0	96.3	0	0		8.59	-16.94	-4.39	60.04	124.98	894.2	544.47	1105.82	768.34	931.8	593.29	1056.64	599.25
3.103	0	0.05	0	0.03	0.04	99.95	0.01	0.09	0.41	0.41	0	99.97	97.51	73.27	4.11	0.82	0.41	0.06	90.38	2.79	3.26	0.18	0	0.02	0.03	0	7.58	0.02	96.4	5.36	0	0	97.47	0	0		11.1	-16.96	-5.29	60.45	123.9	896.29	545.71	1107.29	769.3	933.23	595.83	1057.03	600.7
3.136	0	0.05	0	0.02	0.04	99.95	0.01	0.08	0.41	0.41	0	99.97	97.83	69.96	3.37	0.82	0.41	0.05	88.8	2.65	2.89	0.2	0	0.02	0.04	0	6.87	0.03	95.75	5.13	0	0	98.04	0	0		8.85	-17.77	-6.07	59.98	121.85	896.89	546.35	1108.38	769.13	934.41	595.69	1056.12	601.59
3.169	0	0.05	0	0.03	0.04	99.96	0.01	0.08	0.39	0.39	0	99.97	97.6	68.75	2.96	0.7	0.39	0.05	89.81	3.54	3.64	0.19	0	0.02	0.04	0	7.44	0.04	95.37	5.01	0	0	98.26	0	0		10.34	-18.06	-2.99	60.24	125.84	895.89	546.31	1108.7	772.08	935.08	594.23	1060.61	603.08
3.203	0	0.04	0	0.03	0.04	99.96	0.01	0.08	0.34	0.34	0	99.98	97.35	67.72	2.93	1.2	0.34	0.07	91.12	3.71	4.3	0.37	0	0.01	0.06	0	6.67	0.03	95.04	5.76	0	0	98.72	0	0		8.74	-18.3	-2.22	60.14	127.07	893.74	545.93	1108.42	773.79	934.01	593.4	1060.74	602.61
3.236	0	0.04	0	0.02	0.04	99.96	0.01	0.09	0.31	0.31	0	99.98	97.06	77.72	3.17	1.76	0.31	0.12	89.83	4.09	4.86	0.26	0	0.02	0.06	0	7.43	0.14	93.21	5.72	0	0	98.66	0	0		10.39	-15.75	-1.93	60.42	128.96	890.34	543.01	1109.69	776.81	932.33	591.82	1060.95	601.2
3.269	0	0.04	0	0.02	0.04	99.96	0.01	0.09	0.23	0.23	0	99.98	96.73	82.32	3.56	2.42	0.23	0.18	91.74	5.3	5.49	0.22	0	0.02	0.07	0	7.78	0.21	92.41	6	0	0	98.9	0	0		13.26	-14.31	-1.8	60.95	132.35	889.19	542.71	1110.29	779.15	930.44	593.02	1062.48	602.14
3.303	0	0.05	0	0.02	0.04	99.96	0.01	0.1	0.2	0.17	0	99.98	97.37	79.59	4.1	2.69	0.17	0.26	91.54	7.35	3.8	0.26	0	0.02	0.08	0	9.51	0.2	93.67	6.62	0	0	99.18	0	0		10.81	-15.19	-2.2	60.12	134.52	887.88	541.02	1112.89	781.21	929.42	592.34	1063.74	599.79
3.336	0	0.05	0	0.02	0.04	99.96	0.01	0.11	0.88	0.15	0	99.98	98.01	85.01	4.71	4.58	0.15	0.38	90.09	7.93	1.64	0.17	0	0.02	0.12	0	9.43	0.88	90.92	7.49	0	0	99.09	0	0		11.15	-13.32	-2.35	59.68	136.61	890.66	545.47	1112.05	781.84	929.14	597.21	1065.66	602.51
3.369	0	0.04	0	0.02	0.05	99.96	0.01	0.14	0.66	0.12	0	99.98	97.9	63.83	6.3	6.27	0.12	0.74	89.99	7.4	1.23	0.17	0	0.02	0.16	0	13.2	0.66	91.83	9.73	0	0	99.13	0	0		7.27	-19.16	-2.39	59.79	135.59	889.04	559.58	1110.31	795.74	927.7	611.33	1063.27	613.59
3.403	0	0.03	0	0.01	0.07	99.95	0.01	0.22	1.44	0.09	0	99.98	97.78	83.74	7.45	14.11	0.09	1.91	86.08	3.99	0.54	0.15	0	0.03	0.23	0	17.3	1.44	84.67	9.65	0.01	0	98.99	0	0		-3.52	-13.81	-1.26	58.14	139.03	891.01	572.49	1108.33	801.8	927.32	620.29	1066.34	622.16
3.436	0	0.02	0	0.01	0.17	99.81	0.01	0.61	9.98	0.07	0	99.98	95.91	89.45	8.11	34.54	0.07	6.63	63.01	0.97	0.31	0.07	0	0.04	0.35	0	22.94	9.98	80.05	8.54	0.01	0	98.67	0	0		2.59	-11.31	-3.27	57.36	144.47	892.71	574.03	1111.42	805.34	924.68	626.91	1069.12	624.2
3.47	0	0.03	0	0.01	0.57	98.12	0	2.75	20.84	0.06	0	99.97	93.48	91.48	8.94	55.74	0.06	19.98	23.93	0.27	0.13	0.05	0	0.05	0.5	0	21.1	20.84	76.54	9.75	0.01	0	97.92	0	0		3.21	-10.13	-3.89	57.26	145.29	891.9	584.93	1110.58	815.9	922.75	638.75	1068	634.98
3.503	0	0.04	0	0.01	2.86	96.6	0	19.34	16.85	0.05	0	99.97	94.54	90.68	8.06	82.54	0.05	44.46	15.44	0.07	0.12	0.03	0	0.05	0.41	0	12.85	16.85	69.89	10.66	0.01	0	96.76	0	0		-1.56	-10.63	-5.58	56.41	152.39	888.77	581.22	1116.45	818.61	918.27	637.8	1070.54	631.9
3.536	0	0.09	0	0.01	9.53	92.89	0	50.98	27.79	0.04	0	99.96	89.42	93.16	7.11	93.17	0.04	70.07	4.53	0.01	0.06	0.02	0	0.04	0.55	0	8.94	27.79	66.48	10.6	0.02	0	95.34	0	0		-2.03	-8.94	-4.27	56.82	153.81	884.2	580.76	1115.37	823.42	916.3	636.85	1070.02	631.5
3.57	0	0.14	0	0	15.1	86.85	0	69.63	41.48	0.04	0	99.91	80.48	92.84	5.7	97.27	0.03	87	2.7	0	0.04	0.01	0	0.07	0.91	0	12.5	41.48	43.33	9.96	0.03	0	90.16	0	0		-6.7	-9.19	-4.61	57.79	153.27	874.79	573.34	1119.49	830.89	913.57	631	1066.67	623.86
3.603	0	0.22	0	0	18.8	81.06	0	73.33	63.44	0.03	0	99.84	72.19	87.03	3.88	98.6	0.02	93.98	1.85	0	0.03	0	0	0.05	0.96	0	21.3	63.44	31.72	7.8	0.03	0	86.71	0	0		1.08	-12.48	-4.06	58.29	152.48	865.8	561.45	1113.6	824.62	907.02	620.65	1059.45	616.63
3.636	0	0.3	0	0	20.72	66.33	0	74.02	79.71	0.03	0.98	99.91	61.3	90.05	2.26	99.11	0.02	96.97	1.95	0	0.03	0	0	0.06	1.17	0	26.92	81.49	18.24	6.79	0.05	0	79.71	0	0		1.71	-10.99	-2.91	58.25	154.63	856.65	545.17	1121.26	830	906.62	607.94	1061.12	601.64
3.67	0	0.38	0	0	26.18	31.54	0	73.81	66.2	0.06	1.19	99.85	48.82	85.62	1.81	98.86	0.01	97.85	2.93	0	0.06	0	0	0.06	0.87	0	26.18	75.51	10.94	6.34	0.08	0	66.2	0	0		-0.66	-13.08	-2.97	57.45	159.28	852.03	536.38	1123.22	826.13	902.61	598.97	1061.86	595.4
3.703	0	0.44	0	0	28.8	27.19	0	74.94	63.25	0.06	0.06	99.87	46.18	90.51	1.74	98.96	0.01	98.52	5.04	0	0.11	0	0	0.06	1	0	26.48	77.3	11.03	7.07	0.1	0	63.25	0	0		3.05	-10.72	-2.95	57.83	162.42	850.96	533.84	1124.31	826.76	901.06	598.12	1063.45	595.15
3.737	0	0.29	0	0.01	36.98	12.55	0.01	73.22	25.94	0.04	1.78	92.31	47.31	89.92	1.51	98.32	0.01	97.79	11.31	0	0.32	0.01	0	0.04	0.67	0	31.53	25.94	9.79	6.52	0.14	0	51.51	0	0		1.59	-11.06	-3.84	57.54	162.64	846.86	531.46	1122.56	825.73	896.87	596.31	1059.48	592.88
3.77	0	0.37	0	0.01	46.43	4.95	0.01	70.86	23.16	0.04	4.14	89.11	38.12	88.56	1.6	96.33	0.01	97.54	12.46	0	0.31	0.02	0	0.04	0.75	0	45.68	23.16	7.41	5.85	0.21	0	41.85	0	0		1.42	-11.77	-2.98	57.9	162.89	844.01	528.13	1124.14	828.45	897.17	593.34	1060.02	589.8
3.803	0	0.39	0	0.01	48.68	2.16	0.01	66.92	17.18	0.04	8.08	80.25	31.89	94.23	1.36	93.6	0.02	96.51	7.64	0	0.24	0.01	0	0.04	0.57	0	51.97	17.18	5.91	5.44	0.23	0	36.58	0	0		1.9	-8.04	-3.46	59.01	170.93	841.49	523.16	1126.22	828.21	892.21	591.24	1063.02	584.87
3.837	0	0.65	0.01	0.02	55.6	0.17	0.02	61.38	8.3	0.03	13.62	61.05	10.04	88.97	1.16	90.63	0.01	95.66	2.99	0.01	0.23	0.02	0	0.03	0.67	0	36.29	8.3	2.95	3.67	0.35	0	16.01	0	0		5.35	-11.56	-2.89	59.44	169.51	838.28	513.53	1126.22	824.52	892	583.18	1061.39	576.7
3.87	0	0.91	0.01	0.02	49.85	0.07	0.02	54.53	9.53	0.05	20.47	59.13	1.42	85.67	1.25	85.15	0.01	95.46	1.3	0.02	0.33	0.02	0	0.05	0.77	0	18.89	12.78	1.65	2.5	0.41	0	9.53	0	0		4.96	-13.06	-3.55	59.35	170	837	510.64	1127.19	823.57	890.64	581.36	1060.47	573.94
3.903	0	0.83	0.01	0.02	43.42	0.07	0.03	49.99	4.81	0.05	25.01	36.75	3.13	89.48	1.31	81.76	0.02	94.43	0.96	0.03	0.4	0.02	0	0.05	0.6	0	10.64	4.81	2.16	2.49	0.37	0	9.7	0	0		3.93	-11.3	-2.5	59.06	171.21	836.48	510.28	1127.86	824.1	891.5	579.16	1062.66	574.86
3.937	0	0.82	0.01	0.02	44.98	0.08	0.03	51.81	1.37	0.03	23.19	35.45	4.54	92.55	1.1	82.88	0.02	95.34	3.11	0.04	0.63	0.06	0	0.03	0.44	0	8.92	1.37	2.99	2.42	0.5	0	9.49	0	0		4.59	-9.4	-3.34	58	176.19	838.24	509.71	1131.15	823.48	890.3	579.66	1066.45	576.16
3.97	0	0.8	0.01	0.02	36.31	0.2	0.03	44.48	0.47	0.03	30.52	25.72	11.83	95.42	1.15	76.31	0.02	94.41	12.82	0.04	1.02	0.09	0	0.03	0.31	0	7.56	0.37	3.83	2.81	0.47	0	12.43	0	0		1.8	-6.82	-3.74	57.96	177.27	840.23	511.84	1129.34	820.77	889.42	581.61	1066.54	574.53
4.003	0	0.81	0.01	0.02	32.24	1.09	0.03	41.59	0.44	0.03	33.41	21.95	25.55	93.37	0.97	72.55	0.02	95.57	36.02	0.05	0.98	0.15	0	0.03	0.32	0	7.46	0.07	4.99	2.75	0.44	0	15.99	0	0		2.12	-8.77	-2.89	58.29	170.71	837.03	508.63	1130.55	823.81	892.96	577.17	1063.62	573.32
4.037	0	0.71	0.01	0.02	25.55	13.44	0.04	37.54	0.31	0.03	37.46	20.24	46.88	89.1	0.97	68.88	0.03	95.54	68.19	0.05	1.21	0.38	0	0.03	0.27	0	7.3	0.03	7.38	2.39	0.31	0	23.35	0	0		3.15	-11.49	-3.19	58.53	175.57	834.82	504.78	1133.93	825.2	890.41	574.93	1065.96	572.24
4.07	0	0.65	0	0.01	25.38	35	0.03	40.4	0.26	0.03	34.6	41.49	57.45	94.72	1.28	69.64	0.03	96.9	77.58	0.06	1.44	0.66	0	0.03	0.26	0	9.93	0.03	11.47	2.85	0.22	0	29.72	0	0		4.16	-7.57	-2.74	58.6	178.35	834.08	503.01	1134.64	826.65	889.74	574.64	1068.01	569.37
4.104	0	0.72	0	0.02	28.85	87.95	0.02	46.29	0.14	0.04	0	95.45	80.51	95.08	1.8	72.8	0.04	97.09	91.64	0.12	1.42	2.81	0	0.03	0.13	0	11.65	0.01	39.58	4.73	0.14	0	45.93	0	0		6.02	-7.2	-3.19	58.77	179.66	834.87	502.21	1135.72	826.16	889.36	575	1068.94	569.66
4.137	0	0.75	0	0.03	33.64	95.53	0.01	51.62	0.1	0.05	0	99.07	90.45	96.17	2.75	76.2	0.05	96.51	90.12	0.29	1.95	1.86	0	0.03	0.07	0	13.27	0.01	61.31	6.08	0.1	0	56.32	0	0		6.41	-5.88	-2.85	58.91	180.38	834.14	501.23	1135.71	825.88	889.11	573.51	1069.46	569.94
4.17	0	0.55	0	0.03	33.69	98.04	0.01	56.26	0.09	0.06	0	99.18	97.9	94.3	4.07	80.11	0.06	96.38	90.79	0.52	2.53	1.31	0	0.03	0.07	0	18.24	0.02	62.26	5.48	0.09	0	63.58	0	0		7.64	-7.97	-3.46	59.05	176.9	832.38	499.01	1135.72	826.12	889.16	572.3	1066.02	568.49
4.204	0	0.48	0	0.03	34.45	99.11	0.01	59.51	0.13	0.07	0	99.58	97.28	95.57	5.26	82.85	0.07	95.59	88.31	0.91	3.58	1.03	0	0.03	0.13	0	19.66	0.05	72.94	5.54	0.06	0	72.02	0	0		6.47	-6.64	-3.02	58.85	174.41	831.83	499.27	1133.49	824.64	889.75	571.02	1064.14	568.03
4.237	0	0.44	0	0.04	30.28	99.03	0.01	55.75	0.19	0.09	0	99.56	96.03	95.83	5.19	82.27	0.09	92.56	83.39	1.57	6.46	0.84	0	0.04	0.16	0	17.15	0.19	77.5	5.52	0.06	0	73.77	0	0		6.79	-6.32	-2.47	59.02	175.19	831.54	499.64	1131.46	823.16	888.93	570.52	1064.12	568.76
4.27	0	0.4	0	0.04	21.65	99.18	0.01	44.17	0.44	0.1	0	99.63	95.19	92.39	5.38	77.04	0.1	86.02	81.95	3.3	8.18	1.12	0	0.05	0.21	0	17.8	0.44	81.14	5.95	0.05	0	76.01	0	0		8.01	-9.52	-2.87	59.36	172.71	832.99	500.25	1128.27	818.76	888.72	570.88	1061.42	568.88
4.304	0	0.23	0	0.05	9.2	99.71	0.01	27	0.45	0.11	0	99.82	93.31	90.92	6.05	75.3	0.11	68.76	80.61	8.92	12.23	0.92	0	0.06	0.29	0	12.22	0.45	90.96	6.01	0.04	0.01	85.97	0	0		11.23	-10.48	-4.17	60.71	171.83	834.91	501.43	1125.46	814.47	886.95	573.37	1058.76	570.51
4.337	0	0.11	0	0.05	1.9	99.68	0.01	6.59	0.53	0.11	0	99.82	93.03	96.03	5.62	68.49	0.11	36.38	79.44	20.76	12.96	1.13	0	0.08	0.53	0	7.25	0.42	88.82	5.88	0.05	0.04	85.85	0	0		16	-6.07	-2.23	61.99	176.95	835.54	500.73	1123.44	812.06	886.33	571.26	1063.26	573.92
4.37	0	0.1	0	0.04	0.47	99.82	0.01	1.57	1.18	0.14	0	99.92	94.24	95.59	5.37	54.05	0.14	15.05	78.58	34.51	9.67	0.95	0	0.1	1.18	0	6.41	0.81	91.9	6.23	0.05	0.01	91.43	0	0		16.63	-6.62	-2.23	61.87	170.74	837.5	500.24	1120.29	807.35	888.98	570.09	1059.71	571.23
4.404	0	0.13	0	0.03	0.22	99.89	0.01	0.69	2.46	0.17	0	99.97	95.77	95.57	4.43	41.89	0.17	7.8	78.05	42.3	5.43	0.8	0	0.11	2.46	0	7.55	1.64	94.91	6.75	0.05	0	96.25	0	0		12.46	-6.64	-3.11	60.66	163.66	836.94	497.19	1115.27	797.79	888.8	564.62	1052.46	565.27
4.437	0	0.2	0	0.03	0.16	99.85	0.01	0.45	3.97	0.18	0	99.97	96.5	95.55	4.45	34.61	0.18	4.94	72.35	51.75	2.38	0.42	0	0.14	2.67	0	5.88	3.97	93.8	6.42	0.05	0	96.35	0	0		13.71	-6.67	-1.99	61.26	164.27	839.7	500.73	1112.66	795.86	889.99	566.35	1054.24	568.95
4.471	0	0.33	0	0.02	0.09	99.76	0.01	0.23	3.17	0.27	0	99.96	97.16	95.49	4.12	22.16	0.27	1.57	64.26	62.09	1.24	0.18	0	0.24	2.59	0	4.57	3.17	94.32	6.35	0.05	0	95.84	0	0		18.14	-6.74	-2.14	62.2	163.47	841.86	502.62	1110.7	794.87	890.3	569.47	1053.77	570.99
4.504	0	0.42	0	0.02	0.08	99.82	0.01	0.2	2.92	0.37	0	99.96	96.93	94.46	4.57	19.37	0.29	0.92	69.44	68.86	1.45	0.14	0	0.37	2.92	0	5.42	2.83	93.26	6.16	0.05	0	95.92	0	0		15.47	-7.82	-3.81	62.45	154.8	844.4	504.85	1107.08	788.92	892.27	570.1	1047.07	570.3
4.537	0	0.5	0	0.03	0.09	99.81	0.01	0.22	6.15	0.53	0	99.96	95.03	94.83	5.98	20.82	0.29	0.65	68.97	73.79	2.03	0.08	0	0.53	5.73	0	5.37	6.15	92.37	6.01	0.06	0	95.72	0	0		15.34	-7.45	-3.37	62.96	152.63	848.04	505.77	1102.07	780.34	893.3	568.8	1045.93	569.12
4.571	0	0.44	0	0.03	0.09	99.87	0.01	0.24	8.02	1.29	0	99.96	93.19	92.78	7.33	21.05	0.38	0.88	76.42	72.86	3.86	0.23	0	1.29	8.02	0	5.58	6.18	89.15	5.55	0.1	0	95.3	0	0		20.03	-9.23	-3.82	62.11	149.2	846.94	501.39	1096.28	771.5	891.11	564.49	1040.29	566.44
4.604	0	0.5	0	0.03	0.1	99.91	0.01	0.28	6.67	1.35	0	99.96	93.13	94.77	8.68	21.66	0.36	1.39	84.49	75.92	4.31	0.41	0	1.35	6.67	0	4.63	5.53	90.94	7.22	0.1	0	94.89	0	0		20.58	-7.51	-3.1	62.59	148.02	845.61	498.78	1091.75	764.4	889.78	559.02	1037.63	566.12
4.637	0	0.49	0	0.03	0.13	99.91	0.02	0.42	4.97	2.27	0	99.95	93.59	94.38	10.67	27.18	0.36	2.24	86.01	78.15	3.39	0.7	0	2.27	4.97	0	3.24	3.51	90.2	8.41	0.15	0	94.13	0	0		20.82	-7.9	-4.93	64.56	144.13	846.22	497.47	1084.4	753.57	886.34	557.94	1030.43	561.61
4.671	0	0.54	0	0.02	0.13	99.9	0.02	0.42	4.04	4.04	0	99.94	94.13	95.71	12.45	22.85	0.37	2.79	85.99	78.62	2.18	0.92	0	4.04	3.09	0	1.71	0.8	90.12	10.47	0.19	0	92.58	0	0		21.51	-6.47	-4.45	65.09	143.29	848.23	499.28	1083.5	754.31	887.93	560.52	1031.22	560.32
4.704	0	0.68	0	0.02	0.11	99.85	0.02	0.34	4.7	4.7	0	99.93	94.17	97.97	12.99	16.66	0.36	2.1	80.11	80.68	1.09	0.6	0	4.7	3.73	0	1.44	0.65	92.67	11.8	0.22	0	91.97	0	0		21.51	-2.61	-4.01	67.22	142.05	849.59	502.12	1079.88	752.33	888.07	562.34	1030.12	561.05
4.738	0	0.81	0	0.02	0.11	99.71	0.03	0.31	6.38	6.38	0	99.92	93.75	98.09	13.7	12.91	0.32	2.31	70.34	82.73	0.59	0.37	0	6.38	3.24	0	1.36	1.03	93.21	12.17	0.26	0.01	91.38	0	0		19.63	-2.31	-5.15	68.66	139.12	853.08	507.86	1074.4	747.7	887.49	567.62	1026.48	561.55
4.771	0	1.05	0	0.03	0.09	99.77	0.03	0.27	7.65	7.65	0	99.92	93.37	97.64	13.2	8.64	0.28	2.3	74.96	85.99	0.6	0.46	0	7.65	2.81	0	0.96	1.9	94.82	13.74	0.28	0.02	90.87	0	0		18.95	-3.4	-5.67	68.77	136.18	854.51	509.56	1071.93	743.55	887.96	567.38	1024.1	563.93
4.804	0	1.19	0	0.03	0.08	99.72	0.03	0.21	6.77	6.77	0	99.9	93.47	98.22	10.66	6.07	0.25	2.3	74.64	83.87	0.45	0.4	0	6.77	1.78	0	0.75	6.7	95.3	13.36	0.37	0.01	89.42	0	0		22.44	-1.94	-5.59	69.11	137.02	854.96	510.99	1070.59	743.76	887.18	569.51	1024.16	566.14
4.838	0	1.34	0	0.03	0.08	99.57	0.03	0.19	14.92	5.7	0	99.83	92.9	98.39	7.76	3.68	0.2	1.6	72.5	78.59	0.23	0.14	0	5.7	1.33	0	0.84	14.92	96.91	16.29	0.54	0.01	86.52	0	0		26.89	-1.42	-4.49	69	133.44	858.12	515.59	1064.9	740.75	889.03	572.58	1022.45	569.95
4.871	0	1.74	0	0.04	0.07	99.29	0.03	0.18	20.33	4.74	0	99.74	92.68	98.08	5.17	2.33	0.18	0.94	69.53	79.41	0.2	0.15	0	4.74	1.08	0	0.9	20.33	97.79	19.87	0.57	0.01	83.61	0	0		26.16	-2.34	-5.05	69.26	131.43	859.05	516.02	1064.88	739.61	889.99	572.68	1021.39	569.98
4.904	0	2.06	0	0.04	0.07	98.31	0.02	0.17	18.59	4.25	0	99.64	93.42	97.99	4.17	1.52	0.18	0.58	57.96	82.56	0.14	0.1	0	4.25	1.2	0	1.03	18.59	97.62	20.57	0.7	0.01	81.61	0	0		26.66	-2.56	-5.95	69.59	131.91	859.12	516.29	1066.07	740.44	889.43	573.95	1021.3	570.81
4.938	0	3.41	0	0.05	0.09	94.78	0.03	0.21	23.49	3.72	0	98.92	87.3	98	3.56	1.33	0.14	0.39	51.08	87.45	0.16	0.12	0	3.72	2.09	0	1.32	23.49	98.52	26.69	0.99	0	74.66	0	0		26.96	-2.55	-6.78	69.75	130.82	858.73	516.07	1066.33	741.33	889.16	575.13	1019.86	569.57
4.971	0	4.51	0	0.06	0.1	87.65	0.03	0.18	28.07	4.06	0	97.96	78.23	98.02	3.04	1.27	0.15	0.32	42.18	89.89	0.23	0.23	0	4.06	2.96	0	1.32	28.07	98	24.04	1.36	0	70.77	0	0		26.35	-2.49	-6.81	69.93	132.21	857.51	516.42	1065.02	741.05	887.09	575.51	1019.17	569.72
5.004	0	7.54	0	0.07	0.11	81.54	0.03	0.2	55.6	4.35	0	97.11	67.57	98.31	3.37	1.16	0.12	0.44	38.23	90.92	0.19	0.16	0	4.35	6	0	1.25	55.6	97.84	25.34	2.22	0	68.53	0	0		25.15	-1.68	-6.62	69.75	132.03	856.47	516.25	1064.63	741.67	886.7	575	1018.6	569.07
5.038	0	15.27	0	0.13	0.16	43.33	0.05	0.21	57.25	4.08	31.67	93.62	44.22	98.61	3.59	1.13	0.1	0.51	29.5	89.05	0.19	0.07	0	4.08	13.17	0	1.63	85.02	97.26	26.85	5.06	0	57.25	0	0		25.33	-0.7	-6.21	69.65	133.48	855.8	517.19	1063.7	742.53	885.54	575.95	1018.88	569.82
5.071	0	20.39	0	0.21	0.19	19.77	0.07	0.18	51.09	5.53	59.21	87.39	31.42	98.56	3.3	1.05	0.09	0.41	21.67	90.45	0.09	0.04	0	5.53	21.82	0	1.28	88.66	95.76	23.43	4.99	0	51.09	0	0		23.59	-0.86	-6.61	69.37	135.1	856.29	520.69	1060.84	739.65	882.99	577.87	1018.02	573.77
5.105	0	34.45	0.01	0.49	0.29	2.12	0.13	0.15	34.95	6.31	40.55	68.96	6.21	98.61	2.71	0.95	0.07	0.28	10.51	93.01	0.09	0.01	0	6.31	33.98	0	0.75	91.97	92.75	19.81	9.29	0	34.95	0	0		26.56	0.69	-6.6	66.6	138.86	853.2	521.56	1060.52	744.29	879.24	580.99	1018.01	575.78
5.138	0	37.56	0.02	0.81	0.33	1.05	0.22	0.12	27.62	7.38	37.44	62.09	0	98.39	2.44	0.8	0.08	0.22	12.37	94.81	0.14	0.03	0	7.38	47.3	0	0.62	81.39	87.1	14.52	13.72	0.03	27.62	0	0		23.21	1.42	-3.18	65.4	135.1	850.87	530.25	1057.7	755.34	882.34	585.53	1017.42	583.18
5.171	0	38.6	0.03	1.6	0.34	1.08	0.42	0.11	25.23	10.11	36.4	68.79	0	98.69	2.5	1	0.08	0.24	17.65	95.74	0.25	0.15	0	10.11	66.73	0	0.47	68.66	85.52	12.94	18.28	0.17	25.23	0	0		23.62	-0.38	-2	64.37	141.67	850.46	531.12	1056.47	755.39	879.28	586.5	1020.92	583.83
5.205	0	39.89	0.05	2.37	0.37	0.83	0.82	0.09	26.78	13.07	35.11	72.42	0	97.98	2.2	1.22	0.07	0.25	26.78	96.25	0.7	0.46	0	13.07	78.57	0	0.32	61.42	77.48	9.2	33.43	0.01	18.19	0	0		20.59	-2.58	-2.07	63.4	142.72	850.09	530.83	1057.85	755.85	879.11	585.66	1021.81	583.34
5.238	0	41.15	0.04	2.74	0.35	3.17	1.25	0.09	49.12	15.57	33.85	96.1	0	97.41	2.29	1.56	0.06	0.36	49.12	96.74	0.82	1.24	0	15.57	84.09	0	0.24	64.6	75.93	7.67	35.33	0	19.08	0	0		20.23	-3.86	-2.27	63.28	144.12	847.61	527.32	1060.01	757.54	877.96	583.43	1022.05	580.55
5.271	0	46.61	0.05	2.45	0.32	6.87	1.7	0.09	64.97	17.68	28.39	99.01	0	97.47	2.05	1.46	0.05	0.42	64.97	97.48	0.76	1.53	0	17.68	85.63	0	0.26	83.89	69.68	7.93	42.89	0	18.31	0	0		21.14	-3.74	-2.39	64.25	146.89	847.03	520.79	1064.49	756.97	878.32	578.73	1025.16	575.2
5.305	0	40.14	0.05	1.36	0.22	9.51	3.07	0.09	74.24	26.24	34.86	99.68	0	96.86	1.93	1.4	0.05	0.52	74.24	98.3	0.65	1.25	0	26.24	86.03	0	0.24	90.55	50.31	6.51	48.94	0	16.78	0	0		24.15	-4.86	-1.12	64.64	145.5	848.47	518.31	1067.27	757.57	882.55	575.65	1028.05	575.41
5.338	0	41.78	0.05	1.33	0.25	11.48	3.35	0.09	76.9	28.23	33.22	99.75	0	97.23	2.63	1.89	0.06	0.78	76.9	99.05	0.55	0.82	0	28.23	83.27	0	0.18	91.04	54.09	7.34	44.4	0	17.31	0	0		21.99	-4.21	-2.38	64.72	149.02	854.35	510.49	1075.45	750	886.32	568.69	1035.33	567.75
5.371	0	36.84	0.05	1.07	0.26	9.82	5.46	0.1	75.47	36.88	38.16	99.54	0	96.52	4.05	2.79	0.06	1.5	75.47	99.34	0.44	0.91	0	36.88	82.43	0	0.19	84.83	48.23	6.92	39.76	0	16.48	0	0		23.11	-5.38	-0.46	64.56	147.29	854.69	509.07	1076.51	751.01	890.1	565.57	1037.37	568
5.405	0	30.39	0.06	0.87	0.28	4.33	12.42	0.13	65.56	51.89	44.61	98.94	0	95.95	6.13	4.21	0.07	3.3	65.56	99.26	0.42	0.89	0	51.89	84.17	0	0.17	72.93	38.56	6.31	42.63	0	13.63	0	0		24.33	-6.18	-0.14	63.6	149.45	859.87	503.12	1084.34	747.55	895.89	559.52	1045.24	564.91
5.438	0	27.8	0.06	0.91	0.39	2	11.82	0.17	52.34	52.98	47.2	96.53	0	97.79	7.52	5.81	0.07	6.84	52.34	99.17	0.37	0.83	0	52.98	82.37	0	0.17	54.2	41.97	7.31	39.99	0	13.2	0	0		24.56	-3.04	0.25	63.49	150.22	866.73	500.5	1090.5	746.02	902.48	558.21	1052.7	559.52
5.472	0	28.2	0.07	0.85	0.54	0.28	13.08	0.24	22.09	59.84	46.8	64.37	-14.13	97.95	8.83	6.96	0.06	11.02	22.09	98.76	0.32	1.06	0	59.84	78.61	0	0.15	45.76	41.8	8.6	40.21	0	10.79	0	0		21.93	-2.67	1.65	62.6	152.83	867.59	500.57	1091.67	746.36	903.83	556.78	1056.65	558.75
5.505	0	34.9	0.07	0.92	0.66	0.33	14.02	0.3	25.2	61.43	40.1	67.58	-14.41	97.55	8.52	6.91	0.06	14.99	25.2	98.71	0.33	1.49	0	61.43	77.28	0	0.18	52.1	44.76	9.84	36.71	0	10.72	0	0		23.27	-3.57	1.22	62.74	155.09	876.35	501.28	1101.21	747.58	911.34	558.33	1066.41	560.57
5.538	0	36.97	0.07	0.81	0.78	0.39	12.44	0.38	27.01	59.52	38.03	66.4	-13.97	97.59	9.64	9.06	0.06	17.04	27.01	98.21	0.4	1.27	0	59.52	74.8	0	0.11	61.15	44.7	10.6	32.97	0	11.38	0	0		25.17	-3.49	0.6	63.43	158.87	883.29	499.32	1111.22	747.92	917.18	557.37	1075.99	561.86
5.572	0	47.43	0.06	0.96	0.91	0.72	10.29	0.44	33.91	56.25	27.57	84.44	-11.4	97.15	9.63	9.61	0.07	16.94	33.91	98.23	0.31	0.49	0	56.25	72.8	0	0.07	80.48	55.15	13.53	28.69	0	13.31	0	0		16.17	-4.35	1.05	61.64	159.45	886.34	499.39	1116.5	748.45	921.59	555.15	1081	558.54
5.605	0	53.74	0.05	1.04	0.88	3.53	16.36	0.46	60.66	59.42	21.26	99.27	-4.03	97.18	9.15	9.01	0.07	20.43	60.66	98.2	0.58	0.34	0	59.42	80.66	0	0.09	93.74	50.01	12.49	26.71	0	14.22	0	0		19.74	-4.31	2.57	62.5	162.59	891.92	501.22	1121.61	751.42	927.29	556.91	1089.8	562.02
5.638	0	51.52	0.04	1.17	0.6	9.13	19.26	0.34	72.48	63.4	23.48	99.77	0	96.48	6.49	7.64	0.07	16.39	72.48	98.41	0.97	0.28	0	63.4	84.61	0	0.11	96.27	50.98	13.22	23.94	0	17.27	0	0		20.84	-5.44	1.17	62.48	153.89	895.09	498.81	1128.17	752.68	934.74	555.24	1088.5	561.61
5.672	0	40.66	0.04	0.85	0.37	13.4	11.78	0.3	73.84	54.27	34.34	99.79	0	97.05	6.45	6.66	0.07	10.2	73.84	98.53	0.7	0.26	0	54.27	83.48	0	0.14	95.97	45.93	17.68	16.91	0.13	20.44	0	0		20.54	-4.54	1.5	63.78	160.36	900.14	499.09	1134.56	754.28	937.63	556.31	1097.9	561.68
5.705	0	33.25	0.04	0.75	0.23	18.06	11.93	0.21	79.04	53.18	41.75	99.85	0	95.23	6.21	3.84	0.09	4.22	79.04	99.04	1.34	1.18	0	53.18	84.17	0	0.19	95.36	39.42	17.41	18.13	0.32	20.97	0	0		21.89	-7.03	1.78	63.75	160.22	899.02	497.89	1138.32	758.17	939.4	555.03	1099.35	564.35
5.739	0	25.3	0.04	0.57	0.16	13.44	9.53	0.21	71.68	49.46	49.7	99.53	0	95.05	5.92	2.64	0.12	2.33	71.68	99.29	1.29	2.57	0	49.46	85.86	0	0.37	88.24	28.26	20.76	13.4	0.03	21.57	0	0		21.39	-7.23	1.2	63.17	162.25	899.06	496.26	1142.64	761.6	939.78	555.54	1101.9	562.07
5.772	0	20.9	0.03	0.42	0.12	17.37	8.39	0.18	74.7	47.16	58.2	99.63	0	95.55	6.04	2.09	0.14	1.3	74.7	99.35	1.68	1.51	0	47.16	84.9	0	0.54	88.33	21.74	18.72	12.89	0	22.75	0	0		19.95	-6.67	0.88	62.66	166.84	898.38	494.62	1145.41	763.1	938.1	555.08	1104.87	560.14
5.805	0	20.43	0.03	0.44	0.1	26.62	9.63	0.16	80.31	48.84	48.38	99.88	0	96.52	5.9	1.87	0.14	1.18	80.31	99.39	3.28	1.97	0	48.84	90.54	0	1.19	96.79	16.69	15.91	13.76	0	24.79	0	0		19.27	-5.38	-0.36	62.03	163.92	897.36	493.74	1146	762.53	937.83	554.22	1101.62	560.55
5.839	0	17.83	0.03	0.34	0.09	26.34	10.33	0.14	78.29	50.27	48.66	99.88	0	95.74	5.85	1.92	0.13	1.34	78.29	99.18	2.91	0.61	0	50.27	93.22	0	2.32	98.63	9.31	12.36	14.53	0	25.69	0	0		17.6	-6.43	0.6	61.7	165.6	897.08	492.01	1147.83	763.74	938.94	552.24	1104.45	557.9
5.872	0	16.86	0.03	0.32	0.08	19.95	14.68	0.11	72.9	57.96	60.09	99.83	0	96.72	5.43	1.65	0.14	1.5	72.9	98.24	2.9	0.28	0	57.96	95.54	0	3.64	99.72	5.09	8.98	15.88	0	25.19	0	0		18.38	-5.09	-0.47	61.67	165.29	896.65	491.34	1148.91	764.65	938.06	553.26	1103.3	557.24
5.905	0	16.26	0.03	0.34	0.09	8.87	21.74	0.11	60.46	66.52	56.53	99.55	-2.36	97.8	6.31	1.82	0.13	2.44	60.46	95.41	3.14	0.21	0	66.52	97.94	0	4.95	99.96	3.18	6.43	16.44	0	23.08	0	0		18.89	-3.02	-1.47	61.59	164.16	895.7	490.77	1148.79	765.35	936.86	554.45	1101.02	555.65
5.939	0	12.63	0.03	0.39	0.08	4.74	20.82	0.1	44.73	71.87	58.35	98.41	-10.63	98.48	4.5	1.74	0.11	5.16	44.73	88.22	6.68	0.29	0	71.87	99.22	0	6.73	99.98	1.04	3.29	18.84	0	25.06	0	0		18.76	-1.15	-2.37	61.79	165.28	893.64	490.31	1147.24	764.27	933.38	554.63	1098.65	555.65
5.972	0	7.63	0.04	0.52	0.11	1.4	26.95	0.12	30.21	63.15	48.05	95.08	-25.67	97.55	3	1.46	0.09	11.99	30.21	63.15	9.35	0.37	0	80.35	99.74	0	8.49	99.99	0.59	2.49	19.05	0	21.17	0	0		17.72	-3.57	-2.14	61.67	167.36	885.52	486.66	1142.37	762.21	926.07	549.52	1093.33	555.52
6.005	0	5.62	0.04	0.44	0.2	0.8	32.79	0.19	20.9	40.1	42.21	90.16	-30.83	98.51	2.76	1.38	0.09	24.52	20.9	40.1	6.19	0.2	0	86.31	99.9	0	10.27	99.99	0.24	1.5	20.05	0	20.9	0	0		20.39	-1.04	-1.94	61.91	165.7	883.62	487.08	1140.96	765.51	925.58	551.48	1091.24	555.53
6.039	0	4.98	0.05	0.45	0.49	0.41	41.89	0.42	17.72	14.05	33.11	85.24	-38.51	98.36	2.53	1.83	0.07	43.73	15.16	14.05	4.65	0.17	0	92.57	99.96	0	9.28	99.99	0.08	0.66	23.42	0	17.72	0	0		20.79	-1.51	-3.31	61.99	166.43	881.98	488.28	1139.75	767.02	921.97	555.21	1088.4	555.03
6.072	0	7.17	0.06	0.43	1.03	0.27	44.98	0.83	15.35	5.47	30.02	82.47	-41.44	98.42	2.2	2.66	0.06	59.8	12.61	5.47	1.95	0.08	0	93.62	99.97	0	6.37	99.99	0.08	0.57	26.4	0	15.35	0	0		20.53	-1.36	-3.25	62.03	165.86	877.6	488.04	1137.31	768.73	918.96	554.68	1084.81	555.92
6.106	0	8.89	0.08	0.5	1.43	0.14	49.92	1.04	11.48	2.07	25.08	76.98	-48.66	98.77	1.52	2.77	0.05	65.95	8.37	1.98	2.07	0.12	0	96.36	99.99	0	5.29	99.97	0.03	0.35	36.48	0	11.48	0	0		20.31	-0.09	-3.4	62.09	168.72	874.63	489.33	1133.67	769.06	913.96	556.73	1082.68	556.11
6.139	0	9.28	0.09	0.53	1.5	0.13	53.13	1	10.11	2.06	21.87	79.37	-50.19	97.82	1.39	2.26	0.05	65.86	10.11	1.44	2.06	0.16	0	97.27	99.99	0	6	99.97	0.02	0.22	38.67	0	9.7	0	0		21.76	-2.97	-3.21	61.92	164.86	862.49	486.16	1123.54	768.82	905.06	553.15	1069.9	555.22
6.172	0	8.83	0.09	0.56	1.34	0.14	54.66	0.87	12.81	2.85	20.34	82.69	-50.06	98.19	1.05	1.62	0.05	63.62	12.81	1.64	2.85	0.18	0	97.94	99.99	0	6.24	99.98	0.01	0.18	38.95	0	9.18	0	0		19.1	-2.02	-2.78	61.7	166.25	863.88	488.79	1120.28	766.68	903.97	555.23	1070.21	553.11
6.206	0	11.25	0.1	0.58	1.76	0.16	58.09	1.14	17.41	2.92	16.91	87.37	-49.42	98.64	1.23	1.81	0.03	69.68	17.41	2.34	2.92	0.13	0	99.08	99.99	0	6.19	99.98	0.01	0.08	41.78	0	8.28	0	0		18.61	-0.58	-3.03	61.73	167.75	864.32	490.46	1118.57	766.15	902.29	557.67	1069.95	552.34
6.239	0	11.93	0.1	0.61	1.9	0.23	60.26	1.21	24.84	3.68	14.74	92.63	-47.12	98.23	1.44	2.13	0.02	70.75	24.84	3.15	3.68	0.11	0	99.17	99.99	0	6.63	99.98	0.01	0.07	44.28	0	7.69	0	0		17.31	1.93	-2.87	61.75	165.42	863.71	491.91	1117	765.57	902.66	557.05	1068.07	554.85
6.272	0	12.35	0.11	0.7	1.96	0.22	60.85	1.25	26.73	5.52	14.15	93.6	-48.56	98.06	1.14	2.49	0.02	71.46	26.73	3.24	5.52	0.1	0	99.44	99.99	0	6.15	99.98	0	0.05	46.98	0	6.43	0	0		17.1	2.39	-3.39	61.82	166.8	862.4	492.21	1114.96	764.48	899.61	558.01	1066.38	554.42
6.306	0	13.9	0.14	0.77	2.01	0.14	63.04	1.15	24.57	5.45	11.96	92.48	-52.9	98.72	0.82	1.67	0.01	70.69	24.57	4.5	5.45	0.1	0	99.76	99.99	0	5.89	99.99	0	0.03	50.98	0	3.52	0	0		18.22	0.28	-2.68	62.05	168.3	860.84	492.51	1113.19	764.89	898	557.83	1066.29	555.95
6.339	0	12.08	0.15	0.82	1.58	0.1	61.93	0.87	18.66	6.26	13.07	88.44	-56.55	98.35	0.64	0.83	0.01	64.79	18.66	5.44	6.26	0.1	0	99.8	99.99	0	7.28	99.99	0	0.03	48.53	0	3	0	0		19.71	-1.56	-2.2	62.09	167.37	859.3	492.55	1111.79	766.21	897.6	557.94	1064.96	556.51
6.372	0	10.93	0.17	0.81	1.18	0.07	62.41	0.6	14.14	9.08	12.59	84.17	-59.53	98.29	0.59	0.57	0.01	56.34	14.14	9.08	5.17	0.08	0	99.88	100	0	6.8	100	0	0.02	53.31	0	1.79	0	0		20.37	-1.73	-2.26	62.49	165.84	860.14	493.11	1111.31	766.13	898.5	558.89	1064.32	556.05
6.406	0	6.11	0.17	0.89	0.48	0.06	62.39	0.24	14.74	13.67	12.61	84.81	-60.56	98.53	0.48	0.53	0.01	34.48	14.74	13.67	6.6	0.2	0	99.92	100	0	5	99.99	0	0.02	57.77	0.07	1.21	0	0		22.6	0.98	-2.44	63.92	162.3	861.24	496.59	1109.83	767.68	900.02	562.29	1062.3	559.85
6.439	0	4.41	0.18	0.98	0.27	0.07	62.4	0.14	16.79	18.47	12.6	86.82	-60.32	98.74	0.43	0.53	0.01	20.6	16.79	18.47	7.9	0.6	0	99.92	99.99	0	3.69	99.99	0	0.02	54.9	0.04	1.11	0	0		20.77	-0.21	-2.31	63.43	160.72	861.09	496.88	1109.74	767.27	900.85	561.23	1061.57	560.24
6.473	0	2.77	0.18	0.89	0.16	0.08	64.13	0.08	19.33	16.56	10.87	88.98	-58.36	98.36	0.35	0.29	0.01	7.82	19.33	16.56	5.53	0.83	0	99.94	100	0	3.02	99.98	0	0.01	59.45	0	0.84	0.07	0		19.81	-1.52	-2.18	63.1	164.61	861.01	495.85	1111.31	767.41	899.68	560.57	1064.29	559.25
6.506	0	2.96	0.18	0.94	0.14	0.11	65.05	0.07	25.73	21.6	9.95	93.1	-55.84	98.62	0.27	0.25	0.01	5.12	25.73	21.6	6.64	0.96	0	99.93	100	0	2.6	99.98	0	0.01	60.64	0	0.91	0.04	0		17.66	0.65	-2.29	62.55	165.14	860.84	496.17	1111.36	766.83	899.26	560.02	1064.4	559.36
6.539	0	3.54	0.18	0.92	0.13	0.12	65.27	0.06	26.97	29.74	9.73	93.72	-55.38	98.61	0.22	0.15	0.02	2.26	26.97	29.74	6.84	0.35	0	99.94	100	0	2.05	99.98	0	0.01	57.46	0	0.88	0.05	0		19.27	-0.71	-1.86	62.36	163.14	860.92	496.85	1111.71	770.17	901.05	561.87	1064.16	558.64
6.573	0	4.4	0.18	0.9	0.12	0.07	63.57	0.06	18.57	36.83	11.43	88.37	-59.23	98.08	0.17	0.13	0.02	1.05	18.57	36.83	6.48	0.14	0	99.95	99.99	0	1.45	99.97	0	0.01	51.56	0	0.74	0	0		19.95	-2.34	-2.45	62.36	166.36	858.94	495.37	1111.98	770.07	897.7	561.45	1064.04	558.85
6.606	0	5.25	0.18	1.51	0.1	0.06	59.06	0.06	15.77	46.59	15.94	86.35	-65.08	97.04	0.14	0.18	0.02	0.65	15.77	46.59	16.3	0.65	0	99.95	99.99	0	0.66	99.79	0	0.01	43.92	0	0.64	0	0		19.47	-4.55	-1.69	62.59	166.83	859.48	496.25	1111.68	770.34	898.5	561.41	1065.31	559.49
6.639	0	6.53	0.18	1.43	0.1	0.04	57.53	0.06	7.36	52.8	17.47	85.25	-68.38	97.34	0.14	0.21	0.02	0.48	7.36	52.8	15.18	0.57	0	99.96	99.98	0	0.4	99.11	0	0.01	33.48	0	0.55	0	0		19.78	-3.99	-1.67	62.65	166.73	860.07	496.75	1111.95	770.9	899.03	562.21	1065.73	559.54
6.673	0	4.99	0.19	1.55	0.1	0.03	56.44	0.06	3.8	45.86	18.56	85.95	-69.88	97.47	0.1	0.28	0.03	0.68	3.8	45.86	15.91	1.35	0	99.96	99.97	0	0.22	96.27	0	0.01	26.29	0	0.38	0	0		19.37	-3.74	-2.19	62.76	167.8	860.18	496.08	1112.11	769.49	897.94	561.96	1065.71	558.72
6.706	0	3.41	0.19	1.94	0.1	0.03	54.84	0.06	3.78	36.99	20.16	89.18	-71	96.76	0.07	0.38	0.03	1.08	3.78	36.99	19.62	2.26	0	99.97	99.97	0	0.15	93.67	0	0.01	21.23	0	0.37	0	0		19.42	-5.02	-2.37	62.81	168.27	860.03	495.49	1112.53	769.32	897.56	561.72	1065.79	558.32
6.74	0	4.2	0.19	1.47	0.11	0.03	56.88	0.06	3.72	38.98	18.12	84.53	-69.45	96.82	0.07	0.81	0.03	1.88	3.72	38.98	14.48	1.62	0	99.98	99.96	0	0.1	96.41	0	0.01	15.39	0	0.24	0	0		17.31	-4.92	-1.56	63.04	169.9	860.99	495.31	1113.2	768.35	898.57	560	1068.45	557.73
6.773	0	3.94	0.18	1.25	0.12	0.03	57.98	0.06	4.09	35.53	17.02	81.1	-68.15	97.06	0.07	1.41	0.04	2.18	4.09	35.53	11.48	1.34	0	99.98	99.96	0	0.06	97.3	0	0.01	12.54	0	0.21	0	0		17.6	-4.51	-1.52	63.07	170.02	861.05	495.29	1113.39	768.61	898.69	560.08	1068.7	557.85
6.806	0	3.83	0.18	1.03	0.14	0.03	58.82	0.07	3.58	32.34	16.18	76.7	-67.03	97.05	0.08	2.42	0.04	3.5	3.58	32.34	8.18	0.78	0	99.98	99.95	0	0.03	97.9	0	0.02	12.58	0	0.19	0	0		17.82	-4.53	-1.97	62.93	169.18	862.15	495.44	1114.3	768.47	899.54	560.72	1068.7	557.77
6.84	0	4.32	0.17	1	0.16	0.03	58.57	0.08	3.13	34.45	16.43	75.4	-66.94	97.35	0.1	3.87	0.07	4.79	3.13	34.45	7.28	1	0	99.99	99.97	0	0.02	98.1	0	0.02	10.31	0	0.16	0	0		18.75	-3.98	-2.73	62.84	168.77	862.03	494.9	1115.43	769	899.3	561.26	1068.03	557.92
6.873	0	3.51	0.17	1.01	0.15	0.03	58.22	0.08	2.61	28.87	16.78	76.16	-67.56	97.96	0.1	3.97	0.08	4.67	2.61	28.87	7.8	0.72	0	99.99	99.98	0	0.03	98.72	0	0.03	8.32	0	0.16	0	0		18.89	-2.64	-3.85	62.26	158.17	861.07	493.78	1115.31	769.51	903.02	559.88	1061.17	556.97
6.906	0	2.66	0.17	0.91	0.18	0.03	58.24	0.09	1.64	19.14	16.76	73.31	-67.22	97.26	0.11	5.29	0.07	6.33	1.64	19.14	5.91	0.42	0	99.99	99.99	0	0.03	99	0	0.03	7.48	0	0.15	0	0		18.12	-4.15	-2.82	62.63	167.88	861.88	494.65	1115.92	769.84	899.83	561.38	1067.65	556.72
6.94	0	2.82	0.16	0.79	0.21	0.03	58.86	0.1	1.77	18.29	16.14	74.23	-66.17	96.51	0.18	6.51	0.06	8.05	1.77	18.29	3.41	0.19	0	99.99	99.99	0	0.04	99.62	0.01	0.03	5.21	0	0.14	0	0		21.59	-5.4	-2.55	63.27	167.46	862.56	493.96	1117.64	771.14	901.54	561.08	1068.99	558.99
6.973	0	2.69	0.16	0.71	0.22	0.03	59.04	0.11	1.44	17.65	15.96	76.86	-65.34	97.97	0.33	8.28	0.07	7.53	1.44	17.65	1.36	0.04	0	99.99	99.99	0	0.05	99.35	0.01	0.03	4.68	0	0.16	0	0		21.06	-2.61	-2.23	63.98	166.21	863.49	494.06	1118.92	772.61	903.81	561.17	1069.99	557.88
7.006	0	2.39	0.15	0.69	0.22	0.03	59.06	0.11	1.41	15.46	15.94	77.88	-65.03	97.22	0.42	9.01	0.09	6.69	1.41	15.46	0.82	0.02	0	99.98	99.98	0	0.06	98.96	0.01	0.04	3.13	0	0.17	0	0		20.02	-4.23	-2.35	63.84	164.59	863.39	494.07	1120.74	774.39	905.31	560.89	1069.88	558.35
7.04	0	2.12	0.16	0.68	0.21	0.03	59.82	0.1	1.98	12.47	15.18	76.37	-64.71	97.3	0.51	7.95	0.11	5.75	1.98	12.47	0.62	0.01	0	99.98	99.98	0.01	0.1	98.89	0.02	0.06	1.86	0	0.16	0	0		20.41	-4.08	-2.79	63.85	162.87	863.2	493.95	1123.57	777.96	907	561.75	1069.85	558.86
7.073	0	1.93	0.16	0.67	0.2	0.03	60.06	0.09	1.92	11.38	14.94	76.18	-64.47	96.5	0.64	7.82	0.11	4.49	1.92	11.38	0.39	0	0	99.98	99.96	0	0.15	98.17	0.02	0.05	1.73	0	0.18	0	0		19.59	-5.41	-3.01	63.67	164.87	863.59	492.84	1126.46	779.27	907.27	561.52	1072.09	557.61
7.107	0	1.79	0.16	0.66	0.19	0.03	60.71	0.09	2.03	9.27	14.29	74.33	-64.49	96.06	0.71	6.61	0.15	3.64	2.03	9.27	0.19	0	0	99.96	99.91	0	0.24	98.92	0.02	0.05	1.46	0	0.2	0	0		19.65	-6.03	-2.78	63.57	163.52	864.38	492.41	1128.52	780.85	909.68	561.11	1073.16	557.36
7.14	0	1.7	0.17	0.66	0.17	0.03	61	0.08	1.87	10.2	14	72.57	-63.61	95.75	0.74	5.51	0.18	2.37	1.87	10.2	0.19	0	0	99.93	99.7	0	0.3	95.22	0.03	0.05	1.29	0	0.26	0	0		19.21	-6.43	-2.48	63.5	162.45	864.17	492.31	1130.19	782.55	911.32	560.21	1073.76	558.64
7.173	0	1.54	0.17	0.64	0.16	0.03	61.02	0.07	1.41	14.38	13.98	71.97	-60.4	97.61	0.86	5.16	0.21	1.24	1.41	14.38	0.11	0	0	99.9	99.31	0	0.37	80.66	0.03	0.04	1.22	0	0.25	0	0		20.15	-3.46	-2.82	63.75	162.04	864.48	493.43	1130.36	783.21	911.44	561.34	1073.48	560.86
7.207	0	1.02	0.17	0.63	0.16	0.03	61.12	0.07	1.41	14.18	13.88	70.73	-54	97.56	0.9	4.48	0.28	0.98	1.41	14.18	0.1	0	0	99.83	98.9	0	0.31	53.22	0.06	0.04	1.32	0	0.29	0	0		18.56	-3.55	-1.28	63.58	164.87	864.91	493.83	1131.94	785.46	912.9	560.69	1077.77	560.66
7.24	0	0.61	0.17	0.62	0.16	0.03	60.84	0.07	2.03	15.62	14.16	71.07	-45.14	97.5	0.96	4.78	0.32	0.88	2.03	15.62	0.09	0.01	0	99.74	98.28	0	0.23	16.67	0.12	0.05	1.37	0	0.33	0	0		19.26	-3.67	-1.51	63.62	165.2	866.04	494.37	1133.84	787.1	913.95	562.01	1079.15	561.36
7.273	0	0.64	0.17	0.61	0.15	0.03	60.91	0.07	2.33	15.73	14.09	69.16	-45.25	98.05	0.89	3.75	0.38	0.82	2.33	15.73	0.09	0.02	0	99.63	97.79	0	0.21	18.52	0.28	0.06	1.41	0	0.37	0	0		20.12	-2.4	-1.7	63.67	164.58	866.8	494.45	1135.28	788.49	915.17	562.85	1079.74	561.52
7.307	0	0.61	0.17	0.61	0.15	0.03	60.2	0.07	3.15	16.83	14.8	67.41	-42.78	97.02	0.82	3.1	0.49	0.67	3.15	16.83	0.16	0.09	0	99.22	96.43	0	0.11	11.52	1.1	0.06	1.14	0	0.47	0	0		20.46	-4.59	-1.5	63.49	163.24	865.44	493.25	1133.82	786.71	914.65	560.62	1077.89	561.99
7.34	0	0.57	0.18	0.6	0.15	0.03	59.87	0.06	3.42	15.05	15.13	67.66	-42.1	96.49	0.74	2.27	0.51	0.56	3.42	15.05	0.25	0.15	0	99.1	95.48	0	0.09	10.35	1.75	0.08	1.25	0	0.52	0	0		20.03	-5.44	-1.87	63.26	165.56	866.13	492.84	1133.91	785.46	913.33	561.12	1078.89	560.15
7.373	0	0.7	0.17	0.64	0.15	0.03	58.01	0.06	4.03	17.08	16.99	66.77	-42.38	96.54	0.78	2.41	0.51	0.5	4.03	17.08	0.38	0.23	0	97.99	94.68	0	0.07	15.92	4.12	0.11	1.49	0	0.72	0	0		19.6	-5.36	-0.84	63.09	162.33	867.86	492.61	1136.03	787.03	918.26	559.98	1080.58	559.38
7.407	0	0.75	0.17	0.83	0.18	0.03	51.42	0.07	4.35	17.56	23.58	61.15	-38.39	96.63	0.84	2.71	0.68	0.44	4.35	17.56	0.38	0.28	0	93.1	94.63	0	0.05	8.03	12.53	0.15	1.54	0	1.11	0	0		20.67	-5.22	-2.06	63.55	163.26	869.32	493.87	1134.75	784.43	916.32	562.14	1079.57	560.32
7.44	0	1	0.17	0.81	0.19	0.04	48.32	0.07	5.7	24.27	26.68	58.27	-36.69	97.09	0.81	2.73	0.71	0.26	5.7	24.27	0.41	0.17	0	91.79	91.44	0	0.05	9.68	15.08	0.23	1.55	0.18	1.36	0	0		22.15	-4.46	-0.95	65.23	160.19	879.35	502.55	1130.07	776.66	922.01	566.37	1082.19	567.71
7.474	0	1.62	0.15	0.9	0.28	0.05	24.22	0.07	6.99	33.19	51.55	33.61	-24.74	97.29	0.61	3.66	0.76	0.13	6.99	33.19	0.51	0.11	0	77.87	75.4	0	0.04	0.86	35.07	0.41	1.47	0.15	2.15	0	0		23.53	-4.09	-1.74	65.25	160.82	877.93	500.46	1133.31	779.04	921.63	565.52	1082.42	568.71
7.507	0	3.36	0.15	1.42	0.42	0.05	14.66	0.07	7.14	41.85	70.69	20.29	-19.11	97.32	0.57	3.46	0.83	0.06	7.14	41.85	0.49	0.09	0	69.17	67.68	0	0.05	0.53	57.27	0.6	1.79	0.01	2.8	0	0		22.91	-4.03	-2.49	64.78	161.69	876.5	498.98	1135.78	782.28	920.74	566.34	1082.43	566.03
7.54	0	5.11	0.14	0.95	0.45	0.05	10.37	0.07	8.15	55.36	79.27	18.65	-13.88	97.63	0.66	3.3	0.81	0.03	8.15	55.36	0.39	0.06	0	66.85	52.63	0	0.04	0.41	60.79	0.75	2.01	0	3.19	0	0		19.87	-3.4	-2.54	63.79	158.97	875.79	498.37	1135.62	780.87	921.71	563.76	1080.67	565.45
7.574	0	12.46	0.14	1.66	0.7	0.05	5.77	0.07	6.69	56.89	75.09	41.91	-9.78	97.14	0.74	3.97	0.92	0.03	6.69	69.43	0.26	0.05	0	56.89	48.33	0	0.05	0.43	82.58	1.51	2.92	0	3.53	0	0		21.2	-4.38	-2.81	63.31	161.56	875.4	497.63	1136.36	782.11	920.14	565.02	1081.7	564.17
7.607	0	16.1	0.13	1.43	0.77	0.05	5.66	0.08	4.96	59.02	67.8	42.23	-10.35	97.7	0.98	5.84	0.88	0.02	4.96	78.66	0.16	0.06	0	59.02	43.01	0	0.04	1.38	83.6	1.78	3.27	0	3.47	0	0		21.55	-3.26	-2.9	62.97	159	874.08	497.47	1135.04	781.53	920.11	563.87	1079.09	565.63
7.64	0	21.19	0.13	1.62	0.85	0.05	5.99	0.08	3.87	60.85	57.62	52.78	-11.54	97.1	1	5.94	0.93	0.02	3.87	83.96	0.15	0.1	0	60.85	41.93	0	0.04	4.04	88.78	2.64	3.83	0	3.76	0	0		20.69	-4.45	-2.5	62.89	158.95	872.8	497.18	1134.14	781.65	919.51	563.01	1078.44	565.17
7.674	0	26.09	0.11	1.72	0.92	0.06	4.44	0.1	5.4	57.5	48.91	66.51	-7.35	97.16	1.01	6.1	0.81	0.02	4.56	89.47	0.37	0.28	0	57.5	37.76	0	0.04	4.37	95.77	7.08	5.62	0	5.4	0	0		19.93	-4.34	-2.02	62.76	165.82	872.61	496.24	1136.61	783.6	917.63	563.26	1083.45	563.67
7.707	0	30.44	0.12	3.11	0.89	0.06	8.73	0.1	5.6	64.76	44.56	64.85	-13.91	97.84	0.93	5.35	0.78	0.04	5.6	90.75	0.74	0.76	0	64.76	54.88	0	0.04	5.19	95.35	7.49	5.75	0	5.14	0	0		20	-2.94	-2.42	62.5	162.47	871.14	496.08	1133.57	781.06	916.68	562.03	1079.13	564.35
7.741	0	33.07	0.11	6.6	0.83	0.09	10.3	0.12	10.67	62.59	41.93	75.6	-14.01	96.83	1.23	4.47	0.74	0.07	10.67	91.61	3.39	2.78	0	62.59	71.38	0	0.03	2.66	96.74	12.48	7.6	0	6.27	0	0		19.69	-4.9	-2.34	62.6	167.46	871.95	495.67	1136.33	783	915.86	563.26	1083.32	562.87
7.774	0	35.37	0.11	9.85	0.77	0.11	11.81	0.13	12.97	62.98	39.63	78.85	-14.85	97.57	1.25	3.63	0.81	0.12	12.97	92.89	5.15	5	0	62.98	79.15	0	0.03	1.97	96.73	15.1	7.58	0	6.9	0	0		19.76	-3.53	-2.72	62.57	166.24	872.9	496.04	1136.99	783.17	916.86	564	1083.1	562.7
7.807	0	39.47	0.11	19.67	0.75	0.11	20.09	0.13	15.04	71.74	35.53	80.85	-21.11	98.09	1.18	3.95	0.88	0.16	15.04	93.44	7.82	12.16	0	71.74	88.44	0	0.02	2.29	96.22	14.41	7.14	0	6.25	0	0		19.55	-2.3	-2.3	62.64	166.73	871.88	496.17	1136.91	784.6	916.63	563.86	1083.36	563.11
7.841	0	38.58	0.11	23.2	0.7	0.14	22.34	0.16	17.6	73.76	36.42	82.08	-21.55	97.78	1.25	4.24	0.8	0.19	17.6	93.5	9.7	13.81	0	73.76	91.66	0	0.02	2.65	94.67	19.12	7.79	0	6.88	0	0		20.24	-3.08	-2.23	62.74	165.53	870.34	496.1	1136.7	786.32	916.45	563.88	1081.98	564.04
7.874	0	39.78	0.11	21.8	0.68	0.16	28.02	0.16	20.69	78.32	35.22	84.6	-23.58	96.45	1.16	3.84	0.83	0.22	20.69	94.33	10.33	10.97	0	78.32	93.04	0	0.02	6.69	93.84	20.22	6.43	0	6.58	0	0		20.67	-5.49	-2.91	62.7	161.51	870.83	497.18	1134.06	782.4	916.59	563.24	1078.06	566.92
7.907	0	42.26	0.12	15.66	0.68	0.11	31.83	0.14	14.1	81.69	32.74	75.57	-29.5	97.47	1	3.04	0.8	0.25	14.1	94.04	7.88	5.6	0	81.69	93.28	0	0.02	16.53	92.54	18.08	6.88	0	6.06	0	0		19.01	-3.74	-1.57	62.85	167.6	869.92	497.58	1133.39	784.34	914.33	564.19	1081.93	564.17
7.941	0	49.03	0.13	14.5	0.67	0.1	43.97	0.13	14.62	89.12	25.97	81.24	-38.44	97.73	1.14	2.93	0.76	0.3	14.62	94.01	7.45	3.05	0	89.12	96.95	0.01	0.02	36.98	89.58	15.98	7.03	0	4.94	0	0		19.12	-3.18	-2.66	62.58	163.2	868.29	496.62	1131.74	781.94	913.64	562.5	1076.81	565.16
7.974	0	49.63	0.13	13.87	0.6	0.09	48.75	0.12	14.1	92.67	25.37	81.59	-43.68	98.05	1.15	2.84	0.73	0.33	14.1	93.64	8.9	3.05	0	92.67	97.76	0.01	0.03	47.29	84.54	13.32	6.62	0	4.44	0	0		17.47	-2.4	-2.49	62.33	165.23	869.46	497.44	1129.73	779.22	912.38	563.16	1077.61	562.96
8.007	0	45.45	0.14	15.61	0.46	0.08	53.99	0.09	14.98	92.65	21.01	83.85	-49.14	96.37	0.9	2.01	0.66	0.37	14.98	92.65	13.46	6.44	0	96.88	98.85	0.01	0.04	51.76	74.57	9.42	7.12	0	3.44	0	0		19.24	-5.6	-1.51	62.36	166.24	869.95	497.22	1130.44	780.54	913.62	562.97	1079.85	563.59
8.041	0	32.22	0.15	17.46	0.28	0.11	54.71	0.08	21.09	90.58	20.29	90.71	-51.31	96.11	0.74	1.62	0.59	0.48	21.09	90.58	22.37	10.7	0	98.42	99.33	0.03	0.05	48.83	57.4	7.34	6.35	0	2.57	0	0		18.94	-5.97	-1.07	62.18	165.46	870.12	497.19	1130.57	780.36	914.72	561.95	1080.17	564.21
8.074	0	29.78	0.16	9.32	0.26	0.09	57.01	0.08	18.33	87.41	17.99	87.77	-52.41	96.75	0.71	1.13	0.5	0.68	18.33	87.41	16.46	8.53	0	98.59	99.53	0.03	0.08	58.65	47.45	6.47	5.85	0	2.36	0	0		19.6	-5.03	-0.55	62.19	166.8	869.64	496.44	1131.48	781.45	914.95	561.1	1081.72	564.66
8.108	0	24.79	0.17	4.68	0.25	0.06	59.89	0.08	13.67	86.73	15.11	83.24	-49.31	96.89	0.63	0.93	0.48	0.88	13.67	86.73	9.14	5.26	0	99.12	99.61	0.06	0.07	47.5	40.62	5.66	5.05	0	1.92	0	0		19.99	-4.81	0.17	62.8	163.86	870.17	496.5	1131.26	781.96	917.55	560.62	1081.36	564.24
8.141	0	23.19	0.17	5.59	0.33	0.05	60.37	0.08	10.29	88.83	14.63	78.91	-42	96.11	0.55	0.85	0.47	0.85	10.29	88.83	5.45	6.32	0	99.04	99.47	0.07	0.05	16.31	50.18	6.4	4.31	0	1.85	0	0		19.98	-5.96	-1.01	63.63	159.92	870.82	496.06	1130.55	778.77	918.03	559.71	1077.88	564.56
8.174	0	28.32	0.16	5.52	0.44	0.05	60.96	0.08	9.57	92.75	14.04	77.63	-38.52	96.62	0.82	1.22	0.57	0.76	9.57	92.75	1.84	2.67	0	98.48	99.25	0.07	0.03	8.31	61.22	7.39	4.37	0	2.02	0	0		19.25	-5.24	0.66	63.61	159.49	868.7	495.17	1130.33	780.85	919.21	557.43	1078.54	564.43
8.208	0	30.67	0.16	6.04	0.5	0.06	61.57	0.09	11.3	93.97	13.43	79.25	-36.75	98.35	1.01	1.46	0.68	0.7	11.3	93.97	1.12	2.25	0	98.32	98.71	0.07	0.04	4.92	66.26	7.41	3.81	0	1.84	0	0		19.45	-1.57	3.28	63.71	162.79	866.16	495.06	1129.85	782.6	919.66	554.24	1081.77	569.09
8.241	0	33.27	0.16	6.18	0.58	0.08	61.94	0.09	17.01	92.88	13.06	84.63	-33.95	98.48	1.7	1.58	0.64	0.98	17.01	92.88	0.5	1.01	0	97.55	97.26	0.08	0.05	9.14	71.94	8.33	3.7	0	2.19	0	0		17.22	-1.16	7.82	62.73	157.24	858.9	493.71	1122.57	780.82	921.15	547.15	1076.5	571.44
8.274	0	41.28	0.15	5.56	0.67	0.17	63.37	0.11	29.47	91.92	11.63	93.39	-33.16	98.32	3.13	2.68	0.56	1.33	29.47	91.92	0.25	0.23	0	96.81	93.85	0.08	0.05	35.57	74.46	10.2	2.77	0	2.43	0	0		17.15	1.64	12.03	62.44	159.42	855.78	494.96	1113.36	775.57	919.62	544.78	1076.39	573.71
8.308	0	51.02	0.14	4.97	0.85	0.43	64.63	0.17	45.93	93.42	10.37	97.9	-30.05	98.42	5.88	4.99	0.39	1.77	45.93	93.42	0.23	0.22	0	95.21	88.65	0.12	0.04	61.3	77.74	13.93	1.96	0	2.64	0	0		19.68	-1.33	14.52	62.72	158.32	853.69	495.6	1110.57	774.26	921.03	544.66	1075.83	577.84
8.341	0	53.77	0.13	3.66	1.05	1.06	63.38	0.25	61.38	94.29	11.62	99.34	-22.59	98.09	7.85	7.69	0.33	2.32	61.38	95.23	0.2	0.11	0	94.29	78.1	0.12	0.03	70.98	80.11	18.12	1.57	0	2.87	0	0		16.54	-2.31	17.32	62.41	156.89	854.39	496.6	1111.52	772.7	926.5	542.11	1078.38	581.45
8.374	0	48.42	0.12	2.5	1.12	2.15	62.74	0.3	73.58	93.14	12.26	99.73	-13.69	96.29	9.86	8.51	0.29	3.21	73.58	95.9	0.4	0.19	0	93.14	69.77	0.15	0.03	65.49	77.51	18.76	1.07	0	3.1	0	0		17.82	-5.72	18.37	62.57	155.08	855.99	497.27	1112.88	772.66	930.14	542.48	1079.8	583.12
8.408	0	54.27	0.12	2.86	1.16	2.68	70.35	0.39	77.37	93.34	4.65	99.8	-20.38	97.6	12.33	8.8	0.23	5.68	77.37	94.47	1.08	0.51	0	93.34	80.99	0.18	0.06	87.51	70.24	20.39	0.66	0	3.2	0	0		16.46	-3.47	16.77	62.32	158.84	860.7	497.2	1118.42	773.59	931.55	543.35	1085.72	581.63
8.441	0	56.15	0.11	3.26	1.58	2.52	76.14	0.7	76.24	89.64	0	99.85	-27.43	98.04	14.38	11.87	0.19	14.06	76.24	89.64	2.44	0.63	0	94.96	92.2	0.28	0.09	97.79	61.92	20.66	0.58	0	3.21	0	0		15.67	-2.43	15.54	62.39	162.32	859.86	497.11	1118.05	774.24	927.91	543.56	1085.91	580.74
8.475	0	66.05	0.1	5.64	4.06	2.11	73.44	2.76	71.88	83.4	1.56	99.82	-32.17	97.32	16.72	16.88	0.14	31.44	71.88	83.4	6.94	1.56	0	92.92	96.71	0.42	0.09	99.86	68.16	29.44	0.48	0	3.78	0	0		15.16	-4.03	14.44	61.85	162.74	863.21	497.34	1120.9	774.63	929.24	543.79	1088.07	579.23
8.508	0	67.03	0.09	6.76	4.88	1.88	68.48	4.21	69.79	80.24	6.52	99.78	-33.93	98.18	13.23	21.04	0.11	38.57	69.79	80.24	9.38	2.87	0	93.16	98.73	0.53	0.05	99.84	64.57	32.15	0.47	0	3.81	0	0		19.51	-2.05	13.01	61.87	163.49	865.43	496.97	1124.17	778.31	929.59	546.38	1089.81	578.93
8.541	0	62.86	0.1	5.33	3.43	2.12	66.83	3	71.17	74.9	8.17	99.81	-33.08	98.64	10.7	14.77	0.09	43.42	71.17	74.9	11.44	2.15	0	92.35	99.35	0.5	0.06	99.89	53.47	27.68	0.52	0	4.2	0	0		15.51	-0.57	11.52	61.12	158.94	863.96	495.54	1121.61	775.08	927.1	546.51	1083.98	571.99
8.575	0	58.55	0.1	7.06	3.29	1.71	55.17	2.98	64.76	58.95	16.45	99.67	-31.71	97.87	7.45	9.56	0.08	46.69	64.76	58.95	11.43	2.79	0	86.16	99.52	0.56	0.12	99.8	61	32.75	0.48	0	5.46	0	0		18.78	-2.87	9.27	61.37	166.72	870.19	494.78	1130.13	778.16	928.16	547.45	1092.99	572.54
8.608	0	33.96	0.11	5.5	2.06	0.86	55.08	1.69	52.84	37.98	19.92	99.15	-37.38	97.36	5.62	6.47	0.07	42.83	52.84	37.98	10.53	3.73	0	88.43	99.75	0.42	0.21	99.76	51.65	27.55	0.48	0	5.27	0	0		18.48	-3.96	7.86	61.12	165.03	870.71	494.67	1129.88	777.55	926.97	548.77	1090.65	569.9
8.641	0	17.43	0.11	3.54	1.35	0.71	53.15	1.02	47.76	24.6	21.85	98.74	-37.33	96.86	5.04	5.87	0.07	36.52	47.76	24.6	8.15	2.17	0	88.01	99.84	0.46	0.31	99.65	44.19	22.73	0.4	0	6.14	0	0		17.96	-4.86	6.72	60.84	161.45	870.61	493.64	1127.94	775.1	925.91	548.87	1086.47	565.76
8.675	0	6.62	0.1	1.57	0.59	0.52	57.89	0.54	40.65	17.57	17.11	97.79	-40.95	96.78	4.02	5.88	0.04	28.68	40.65	17.57	7.07	2.66	0	93.94	99.85	0.56	0.37	99.23	20.35	16.45	0.31	0	6.88	0	0		21	-4.98	7.72	61.64	164.69	871.28	494.91	1124.76	771.88	924.69	548.54	1087.97	570.01
8.708	0	4.89	0.1	1.85	0.28	0.78	60.23	0.24	47.21	21.7	14.77	98.68	-38.82	95.2	2.37	3.35	0.04	16.31	47.21	21.7	9.32	5.56	0	96.05	99.84	0.47	0.48	98.75	17.08	13.02	0.31	0	7.22	0	0		18.52	-7.07	5.8	60.63	159.47	871.23	493.3	1125.44	770.61	924.73	548.06	1083.26	565.31
8.742	0	2.28	0.11	1.33	0.15	1.22	64.55	0.12	55.39	16.92	10.45	99.31	-35.22	96.76	1.68	2.13	0.03	7.51	55.39	16.92	9.97	5.42	0	98.39	99.75	0.36	0.65	95.25	5.98	8.1	0.26	0	7.18	0	0		19.09	-5.01	5.48	61.15	164.8	872.81	494.25	1125.39	769.9	922.54	549.85	1086.61	565.34
8.775	0	1.69	0.1	1.82	0.11	1.71	63.67	0.09	60.45	17.33	11.33	99.53	-33.88	95.88	1.43	1.4	0.02	4.74	60.45	17.33	16.16	7.45	0	99.05	99.5	0.3	0.89	89.17	3.8	4.98	0.28	0	7.69	0	0		16.91	-6.27	4.39	60.7	162.71	872.76	493.25	1126.41	769.97	922.47	549.97	1084.76	561.61
8.808	0	1.55	0.1	2.02	0.1	2	63.45	0.09	62.41	16.39	11.55	99.6	-32.28	91.35	1.14	1.53	0.03	3.09	62.41	16.39	16.32	9.26	0	99.07	99.56	0.24	1.16	88.03	4.26	5.12	0.32	0	8.09	0	0		19.99	-10.21	1.35	61.06	165.18	875.56	489.01	1131.12	766.47	921.02	549.13	1085.89	559.21
8.842	0	1.42	0.08	0.65	0.1	2.53	65.5	0.08	61.16	25.93	9.5	99.54	-19.28	90.98	1.4	1.65	0.02	1.84	61.16	25.93	4.69	1.6	0	99.07	99.12	0.08	0.98	66.26	2.33	2.58	0.47	0	10.89	0	0		22.46	-10.45	-0.06	61.43	162.37	875.96	488.68	1133.53	769.26	921.97	551.52	1084.16	559.21
8.875	0	1.69	0.06	0.49	0.1	3.71	62.81	0.08	60.93	39.67	12.19	99.52	-10.97	93.08	1.91	2.19	0.03	1.44	60.93	39.67	2.74	0.53	0	98.81	97.68	0.04	0.84	53.04	3.38	2.41	0.61	0	14.54	0	0		23.26	-9.01	0	61.6	162.62	877.34	488.38	1136.6	770.77	924.22	551.29	1086.57	560.53
8.908	0	2.15	0.04	0.36	0.09	7.56	59.73	0.08	65.7	52.59	15.27	99.66	-1.05	93.67	2.37	2.74	0.03	1.14	65.7	52.59	1.18	0.23	0	98.46	94.85	0.03	0.93	46.96	4.75	2.59	0.61	0	18.87	0	0		18.8	-8.53	-1.83	60.9	155.12	878.34	488.79	1137.03	769.1	926.48	551.26	1081.47	557.66
8.942	0	1.26	0.02	0.27	0.08	25.07	52.43	0.08	73.4	55.44	22.57	99.81	0	90.18	3.27	3.03	0.04	0.91	73.4	55.44	1.12	0.17	0	97.59	90.8	0.01	0.93	20.19	9.42	1.9	0.9	0	27.57	0	0		20.71	-10.92	-1.92	61.06	153.73	877.75	488.26	1135.98	767.96	926.27	550.44	1079.76	559.14
8.975	0	1.27	0.02	0.26	0.08	31.67	48.83	0.09	75.14	51.87	26.17	99.83	0	80.61	4.73	4.09	0.04	0.78	75.14	51.87	3.31	0.43	0	97.56	85.14	0.01	0.9	37.85	12.18	1.76	1.04	0	29.61	0	0		21.96	-14.87	-1.42	61.04	154.1	880.13	490.19	1138.3	770.17	928.95	552.2	1082.72	562.24
9.008	0	1.16	0.02	0.28	0.08	26.23	36.91	0.09	67.36	59.61	38.09	99.67	0.44	84.89	4.32	4.33	0.06	0.59	67.36	59.61	8.89	1.95	0	97.08	73.19	0	0.56	19.5	17.49	1.42	1.15	0	31.19	0	0		21.13	-13.37	-0.94	61.04	155.31	883.46	492.66	1140.05	770.94	931.48	554.03	1086.5	563.6
9.042	0	1.47	0.01	0.43	0.09	17.81	22.87	0.09	48.99	66.85	54.26	98.53	0	85.91	4.28	4.88	0.12	0.39	48.99	66.85	14.41	3.18	0	96.67	61.71	0	0.42	10.94	36.81	1.39	1.2	0	36.07	0	0		19.78	-12.96	-1.19	61.15	153.41	885.4	494.31	1139.83	770	933	555.15	1086.18	563.53
9.075	0	1.83	0.01	0.25	0.11	10.08	15.64	0.1	36.58	76.79	68.72	95.95	0	80.51	5.9	5.87	0.14	0.34	36.36	76.79	14.24	2.37	0	96.35	41.57	0	0.28	7.52	43.13	1.55	1.22	0	36.58	0	0		21.01	-14.91	-2.06	61.35	151.28	886.81	495.74	1140.76	770.71	934.18	557.19	1085.23	565.62
9.109	0	2.49	0.01	0.49	0.13	16.48	15.59	0.09	43.41	73.73	67.04	94.97	4.16	80.51	4.8	6.05	0.2	0.32	32.87	73.73	11.07	1.42	0	97.03	53.51	0	0.27	8.68	63.93	1.66	1.4	0	43.41	0	0		17.27	-14.91	-2.92	60.58	152.96	884.36	492.94	1141.66	769.88	931.42	554.81	1084.23	561.69
9.142	0	2.54	0	1.03	0.11	49.14	12.67	0.09	51.62	73.9	25.86	97.98	14.32	86.95	3.7	5.8	0.27	0.24	44.73	73.9	17.97	2.42	0	96.88	57.85	0	0.23	8.48	78.17	1.84	1.59	0	51.62	0	0		22.83	-12.52	-2.59	61.36	150.37	884.24	491.84	1142.96	773.41	933.88	555.68	1084.09	562.7
9.175	0	2.91	0	1.07	0.12	57.19	16.35	0.08	51.59	66.65	17.81	98.69	14.65	77.92	3.35	4.46	0.3	0.2	50.49	66.65	12.71	1.16	0	96.64	66.38	0	0.21	20.94	80.34	1.66	1.96	0	51.59	0	0		17.94	-15.7	-4.31	60.31	149.52	883.26	489.45	1143.13	769.29	931.71	553.01	1081.13	558.54
9.209	0	3.52	0	1.15	0.12	77.12	11.44	0.08	58.28	67.7	0	98.65	22.07	92.77	3.41	3.79	0.41	0.16	53.66	67.7	13.38	1.05	0	93.08	64.16	0	0.2	31.56	90.6	2.09	3.05	0	58.28	0	0		18.16	-9.24	-3.79	60.71	153	883.56	489.74	1143.2	770.25	930.87	553.98	1083.83	557.52
9.242	0	4.18	0	0.79	0.12	63.45	10.85	0.08	55.44	72.5	11.55	97.81	21.18	94.53	2.51	2.86	0.41	0.14	47.54	72.5	9.5	0.8	0	93.04	57.02	0	0.17	25.21	89.41	2.29	3.7	0	55.44	0	0		20.33	-7.75	-3.82	62.08	155.9	883.42	490.93	1142.04	769.93	928.7	555.43	1084.52	560.42
9.275	0	4.81	0	0.71	0.16	17.33	10.66	0.08	50.64	65.49	65.34	80.34	5	93.52	2.88	2.52	0.48	0.14	19.69	65.49	2.94	0.21	0	91.16	60.55	0	0.22	33.74	88.78	2.31	4.31	0	50.64	0	0		19.75	-8.66	-4.97	62.28	157.04	882.47	490.52	1142.7	770.58	926.45	556.83	1083.47	559.15
9.309	0	3.45	0.01	0.64	0.2	6.29	7.78	0.08	46.4	59.08	84.43	60.21	2.77	94.06	2.85	2.44	0.61	0.13	7.96	59.08	1.7	0.12	0	86.24	53.2	0	0.18	16.49	90.53	2.13	4.82	0	46.4	0	0		18.93	-8.19	-5.13	62.87	159.67	881.71	490.89	1143.14	771.82	924.66	557.94	1084.33	558.95
9.342	0	3.66	0.01	0.84	0.22	2.5	10.82	0.07	40.14	53.02	78.35	46.01	0	95.27	2.21	1.95	0.63	0.11	3.31	53.02	1.04	0.07	0	88.03	59.42	0	0.17	21.5	87.08	1.88	5.35	0	40.14	0	0		18.7	-6.99	-4.28	62.57	159.38	880.03	491.3	1142.25	774.3	924.64	557.96	1084.02	558.88
9.375	0	4.69	0.02	1.12	0.29	0.7	18.53	0.07	28.99	56.66	62.93	54.01	-0.83	94.08	1.91	1.59	0.9	0.1	2.37	56.66	1.69	0.13	0	92.97	59.92	0	0.09	10.37	82.99	1.38	4.91	0	28.99	0	0		18.46	-8.17	-2.99	61.95	158.16	878.68	492.75	1140.23	775.87	925.19	557.74	1083.32	560.62
9.409	0	4.49	0.05	1.44	0.34	0.23	26.39	0.07	18.08	51.52	48.61	63.3	-14.13	95.94	1.72	1.2	1.21	0.1	4.26	51.52	4.62	0.35	0	95.5	58.5	0	0.06	8.76	76.11	0.96	6.26	0	18.08	0	0		16.99	-6.19	-2.03	61.58	157.29	878.02	492.85	1139.07	775.13	926.01	555.71	1083.21	561.21
9.442	0	5.64	0.04	1.86	0.26	0.52	23.63	0.06	20.28	57.11	52.75	79.01	-14.75	94.7	1.5	0.84	1.28	0.09	14.54	57.11	13.03	0.82	0	95.29	57.17	0	0.07	27.92	74.11	0.91	5.99	0	20.28	0	0		14.7	-7.58	-3.37	60.72	155.47	876.28	491.06	1136	769.79	922.91	553.34	1078.28	558.76
9.476	0	7.54	0.06	4.77	0.15	3.06	26.57	0.06	52.78	62.78	48.43	98.78	-21.24	94.05	1.19	0.59	1.62	0.1	52.78	62.78	35.91	1.28	0	95.28	59.26	0	0.08	67.5	62.64	0.83	5.63	0	16.91	0	0		21.55	-8.2	-3.48	61.65	155.03	875.59	490.54	1136.71	773.58	922.98	555.84	1077.93	560.75
9.509	0	6.62	0.05	3.89	0.15	4.8	24.85	0.06	55.67	61.29	50.31	98.95	-14.78	94.91	1.65	0.67	1.52	0.12	55.67	61.29	33.82	1.34	0	94.25	57.95	0	0.09	65.47	63.57	0.85	5.82	0	19.62	0	0		17.41	-7.37	-4.2	60.84	155.61	873.98	488.75	1133.13	767.35	919.22	552.86	1074.78	556.72
9.542	0	11.26	0.04	2.76	0.18	10.47	26.23	0.06	67.05	69.93	48.77	99.55	-5.84	95.51	1.85	0.69	1.44	0.12	67.05	69.93	27.36	0.95	0	93.57	54.76	0	0.11	75.21	68.29	0.9	5.68	0	21.39	0	0		19.85	-6.72	-2.89	61.16	156.48	873.55	489.11	1131.65	768.7	919.4	553.34	1075.84	557.22
9.576	0	8.96	0.03	2.75	0.14	14.29	26.36	0.06	69.13	72.71	48.64	99.59	-2.59	91.18	1.98	0.66	1.28	0.16	69.13	72.71	29.08	1	0	92.69	62.01	0	0.19	66.67	60.38	0.75	5.82	0	23.5	0	0		18.75	-10.32	-4.06	61	157.3	874.07	489.54	1133.44	768.5	918.57	554.18	1075.81	558.43
9.609	0	8.49	0.03	1.57	0.13	14.98	25.9	0.06	66.55	72.79	49.1	99.49	0	94.04	1.86	0.53	1.23	0.19	66.55	72.79	22.78	0.62	0	92.32	61.03	0	0.23	67.09	56.04	0.71	5.43	0	25.31	0	0		19.76	-8.21	-3.38	61.23	157.45	873.98	489.69	1133.99	770.59	919.63	554.44	1077.02	558.77
9.642	0	9.74	0.02	0.83	0.13	21.91	21.68	0.06	69.44	78.7	56.17	99.52	0	94.94	2.42	0.49	1.27	0.21	69.44	78.7	18.16	0.47	0	90.28	51.88	0	0.39	69.55	55.83	0.69	5.09	0	28.01	0	0		22.34	-7.34	-3.64	61.76	155.73	871.81	489.46	1133.01	771.97	918.74	554.53	1074.33	561.18
9.676	0	10.37	0.03	0.42	0.14	17.25	19.69	0.07	67.15	81.06	60.62	99.25	0	95.73	3.29	0.51	1.19	0.3	67.15	81.06	12.02	0.29	0	86.95	45.98	0	0.52	72.34	49.62	0.72	4.61	0	26.51	0	0		17.39	-6.45	-2.28	61.04	161.52	871.42	489.08	1131	768.76	916.14	552.21	1077.57	557.67
9.709	0	12.41	0.02	0.29	0.15	18.75	19.08	0.07	64.03	80.53	61.85	98.95	0	95.17	4.58	0.81	1.2	0.53	64.03	80.53	6.4	0.17	0	85.79	45.45	0	0.52	85.89	51	0.69	5.46	0	29.01	0	0		23.54	-7.1	-2.99	61.97	157.16	868.48	488.83	1129.64	771.37	915.49	553.27	1072.39	562.29
9.743	0	10.29	0.02	0.17	0.14	25.04	14.55	0.08	63.53	80.67	49.96	98.71	0	94.92	5.69	1.16	1.17	0.73	63.53	80.67	3.56	0.17	0	82.21	39.97	0	0.36	83.77	48.92	0.53	4.99	0	32.57	0	0		19.52	-7.36	-2.22	61.67	160.76	868.51	488.67	1126.98	767.77	913.13	552.07	1073.78	558.09
9.776	0	9.47	0.01	0.23	0.13	35.17	12.22	0.08	59.54	78.71	39.83	98.25	3.19	95.34	6.3	1.12	1.32	1.03	59.54	78.71	4.58	0.19	0	80.1	47.87	0	0.3	83.94	54.57	0.54	6.73	0	38.94	0	0		21.47	-6.91	-3.25	61.9	157.25	868.73	489.24	1126.58	767.91	913.65	553.57	1070.79	559.25
9.809	0	7.28	0.01	0.27	0.16	26.53	10.21	0.09	52.48	69.45	48.47	96.23	1.16	97.11	7.91	1.24	1.24	1.97	52.48	69.45	5.54	0.29	0	76.8	47.38	0	0.27	81.17	59.22	0.58	8.03	0	38.88	0	0		21.96	-4.42	-2.34	62.01	160.16	867.5	489.95	1125.53	769.34	912.17	554	1072.2	560.43
9.843	0	5.31	0	0.28	0.12	55.99	6.13	0.1	52.19	73.1	19.01	90.62	15.93	95.11	9.82	1.17	1.41	2.16	48.46	73.95	7.57	0.51	0	73.1	51.01	0	0.23	65.53	67.61	0.71	9.1	0	52.19	0	0		21.96	-7.16	-2.23	62.12	162.16	864.64	487.07	1126.7	770.48	910.35	551.56	1072.32	559.39
9.876	0	4.2	0	0.24	0.12	61.36	3.26	0.12	59.26	66.36	13.64	88.33	21.23	93.92	13.3	1.46	1.19	2.84	38.45	74.27	9.54	0.6	0	66.36	46.8	0	0.22	63.28	72.86	0.95	11.05	0	59.26	0	0		22.47	-8.32	-3.02	62.16	160.86	862.11	483.9	1128.16	771.71	909.46	549.87	1070.15	557.32
9.909	0	2.82	0	0.24	0.14	47.02	3.2	0.12	56.62	65.07	27.98	83.19	21.83	93.73	12.94	1.64	1.24	2.86	33.39	67.75	7.67	0.52	0	65.07	46.69	0	0.14	43.14	73.17	1.03	12.21	0	56.62	0	0		25.78	-8.48	-2.38	62.27	163.27	863.88	482.17	1124.85	765.16	908.24	547.9	1071.3	556.29
9.943	0	2.31	0	0.25	0.13	64.1	1.5	0.11	52.71	52.71	10.9	88.85	36.79	95.5	12.43	1.66	1.21	1.54	40.28	72.51	8.62	0.65	0	52.71	43.73	0	0.1	20.31	78.88	1.39	15.85	0.1	59.38	0	0		21.98	-6.72	-4.21	62.78	157.16	864.31	483.1	1124.44	763.69	909.22	548.64	1066.29	554.06
9.976	0	2.35	0	0.15	0.14	52.14	0.73	0.1	46.13	46.13	22.86	86.8	44.11	95.06	9.68	1.34	1.31	0.56	34.36	77.02	4.33	0.93	0	46.13	26.49	0	0.06	5.01	82.41	1.65	16.87	1.02	57.96	0	0		26.23	-7.22	-4.9	63.62	158.28	865.79	487.49	1120.81	763.39	906.64	555.07	1064.89	557.82
10.009	0	2.82	0	0.13	0.15	53.73	0.36	0.09	36.28	36.28	21.27	93.37	51.29	95.68	8.19	0.99	1.37	0.27	37.15	80.04	3.58	1.39	0	36.28	15.13	0	0.06	1.46	89.1	2.38	17.97	0.55	57.11	0	0		24.58	-6.52	-4.59	62.93	154.15	868.71	490.74	1120.87	763.5	910.8	556.22	1064.9	559.8
10.043	0	2.97	0	0.14	0.13	67.32	0.23	0.08	31.25	31.25	7.68	96.51	57.92	96.99	6.5	0.82	1.46	0.13	45.89	83.8	6.82	4.11	0	31.25	8.02	0	0.06	0.76	88.76	2.82	20.77	0.05	57.81	0	0		24.22	-4.64	-4.38	62.44	158.26	869.58	492.63	1119.81	763.33	908.77	558.76	1067.03	559.72
10.076	0	4.33	0	0.18	0.13	56.63	0.27	0.08	34.55	34.55	18.37	95.57	52.11	97.76	5.34	0.54	1.45	0.06	43.82	91.69	8.68	5.94	0	34.55	8.23	0	0.06	1.16	87.75	2.98	20.54	0.01	54.78	0	0	0	22.1	-3.12	-3.62	61.97	155.11	869.67	495	1117.64	763.11	910.42	558.51	1065.5	561.34
10.11	0	4.77	0	0.24	0.13	53.1	0.23	0.08	31.06	31.06	21.9	96.99	47.76	97.11	4.68	0.53	1.57	0.04	46.93	90.14	13.66	3.47	0	31.06	7.87	0	0.08	9.69	89.63	4	26.94	0	51.92	0	0	0	19.21	-4.43	-3.46	61.7	156.53	868.08	494.11	1116.57	762.74	908.46	557.83	1065	557.73
10.143	0	5.24	0	0.33	0.12	60.19	0.24	0.08	31.87	31.87	14.81	98.32	45.89	96.52	3.48	0.5	1.47	0.03	54.83	91.15	19.01	3.15	0	31.87	8.41	0	0.09	16.22	89.18	4.42	26.44	0	50.51	0	0	0	20.89	-5.38	-4.03	61.69	157.94	865.71	491.97	1118.1	764.66	906.55	557.26	1064.49	557.87
10.176	0	6.24	0	0.34	0.12	64.22	0.28	0.08	34.32	34.32	10.78	98.74	44.92	95.62	2.76	0.45	1.43	0.02	57.83	91.79	18.39	2.99	0	34.32	9.52	0	0.14	24.07	89.82	4.74	22.72	0.01	50.52	0	0	0	22.3	-6.58	-4.83	61.74	157.51	861.07	488.01	1118.56	766.78	903.67	555.57	1061.18	555.38
10.21	0	7.08	0.01	0.44	0.13	66.21	0.41	0.08	38.24	38.24	8.79	99.23	41.48	96.29	2.71	0.42	1.31	0.04	63.29	89.58	18.5	2.86	0	38.24	14.44	0	0.21	30.67	90.57	6.13	21.21	0	48.54	0	0	0	20.67	-5.71	-4.57	61.52	153.34	860.73	488.22	1119.07	768.44	906.38	554.66	1059.71	554.93
10.243	0	6.47	0	0.66	0.11	79.07	0.49	0.08	38.49	38.49	0	99.51	41.31	95.58	3.04	0.38	1.29	0.07	69.86	86.79	22.23	1.79	0	38.49	26.52	0	0.37	37.12	89.52	5.35	20.27	0	51.08	0	0	0	20.57	-6.63	-3.58	61.65	156.99	860.34	488.18	1119.65	768.79	905.68	553.48	1062.64	556.85
10.276	0	9.41	0	0.7	0.14	72.51	0.94	0.08	46.96	39.37	2.49	99.33	36.37	95.55	3.36	0.43	1.32	0.11	67.27	83.76	10.88	0.88	0	39.37	46.34	0	0.5	46.96	88.2	5.46	17.74	0	49.18	0	0	0	22.69	-6.67	-2.81	61.7	158.18	858.93	487.71	1116.48	766.71	903.76	552.17	1061.82	558.2
10.31	0	7.87	0	0.63	0.14	75.38	0.82	0.09	46.95	38.7	0	99.24	39.52	95.5	3.47	0.44	1.27	0.18	63.83	80.57	9.4	0.65	0	38.7	46.95	0	0.42	43.94	90.12	6.56	10.87	0	52.26	0	0	0	20.15	-6.72	-3.43	61.66	159.27	859.31	487.97	1117.26	767.37	902.92	553.79	1062.19	554.86
10.343	0	7.16	0	0.55	0.15	69.07	1.03	0.08	50.22	43.27	5.93	98.87	35.94	97.09	3.06	0.38	1.23	0.17	57.93	72.86	5.73	0.43	0	43.27	47.61	0	0.55	50.22	91.05	6.04	9.83	0	52.43	0	0	0	22.54	-4.47	-4.2	61.73	158.93	859.27	487.91	1116.84	767.24	901.98	555.18	1060.91	555.41
10.376	0	6.13	0	0.63	0.15	67.53	1.44	0.08	54.54	47.84	7.47	98.6	34.17	96.76	3.26	0.33	0.99	0.2	55.15	68.5	4.28	0.69	0	47.84	54.54	0	0.61	46.41	91.11	5.99	7.72	0	53.19	0	0	0	22.46	-5.01	-4.3	61.55	156.85	860.98	489.21	1116.84	767.3	903.82	556.54	1060.67	555.24
10.41	0	3.66	0	0.65	0.15	57.96	1.98	0.09	54.56	53.99	17.04	96.88	30.22	97.34	4.22	0.32	0.86	0.22	45.2	56.79	3.13	0.71	0	53.99	58.98	0	0.58	39.98	90.88	6.09	5.52	0	54.56	0	0	0	23.08	-3.99	-4.2	61.75	158.96	860.19	489.78	1115.36	766.49	901.72	556.81	1060.67	556.85
10.443	0	3.63	0	0.72	0.16	54.59	3.21	0.09	53.51	47.85	20.41	96.64	22.81	97.13	5.1	0.38	0.77	0.31	44.85	47.85	1.94	0.59	0	59.91	64.16	0	0.59	56.65	90.28	5.71	4.55	0	53.51	0	0	0	23.28	-4.4	-4.24	61.76	159.38	859.8	489.34	1116.18	767.13	901.64	556.44	1061.01	557.35
10.477	0	2.3	0	0.76	0.14	62.92	7.73	0.08	54.33	38.15	12.08	96.95	19.53	96.23	4.41	0.4	0.58	0.29	49.34	38.15	3.17	0.77	0	76.96	67.34	0	0.79	55.14	87.04	4.73	2.81	0	54.33	0	0	0	19.85	-5.8	-3.24	61.57	161.22	861.16	490.15	1115.43	765.54	902.15	555.83	1063.37	555.09
10.51	0	1.86	0	0.65	0.13	63.44	9.72	0.08	54.37	35.47	11.56	96	18.61	95.52	4.66	0.55	0.48	0.43	49.64	35.47	3.09	0.79	0	81.7	66.89	0	0.63	53.82	83.25	3.47	2.79	0	54.37	0	0	0	19.15	-6.7	-3.76	61.55	160.19	862.18	489.96	1117.21	765.25	903.42	555.42	1063.62	555.52
10.543	0	1.46	0	0.64	0.13	57.45	10.42	0.08	52.8	28.31	17.55	95.2	15.48	95.51	5.48	0.69	0.48	0.51	48.31	28.31	3.67	0.76	0	82.2	66.12	0	0.59	56.1	81.57	3.01	3.02	0	52.8	0	0	0	20.55	-6.71	-4.36	61.67	156.9	862.84	489.91	1117.93	765.23	905.15	555.44	1062.04	556.81
10.577	0	1.23	0	0.65	0.13	50.02	12.56	0.09	53.47	24.28	24.98	92.75	10.7	95.79	7.19	0.88	0.43	0.58	41.71	24.28	2.7	0.35	0	83.33	74.36	0	0.69	59.23	77.12	2.19	2.64	0	53.47	0	0	0	20.46	-6.38	-4.22	61.74	157.67	862.89	489.87	1118.12	765.31	905.04	555.35	1062.7	556.84
10.61	0	1.15	0	0.56	0.15	45.49	12.61	0.1	54.16	22.4	29.51	88.84	8.89	95.62	10.19	1.48	0.43	0.92	37.15	22.4	1.56	0.16	0	82	74.38	0	0.67	63.36	77.08	2.09	2.9	0	54.16	0	0	0	20.98	-6.58	-3.96	61.84	158.72	862.98	489.51	1118.64	765.49	905.1	554.95	1063.8	557.2
10.643	0	0.91	0	0.43	0.16	54.13	10.14	0.11	56.31	22.52	20.87	90.05	16.4	96.35	10.62	2.59	0.38	1.13	39.02	22.52	1.47	0.14	0	81.72	64.66	0	0.52	52.39	81.18	1.77	2.66	0.01	56.31	0	0	0	19.78	-5.64	-3.25	61.89	159.09	862.83	489.92	1117.64	765.86	905.23	555.01	1064.32	555.63
10.677	0	1.06	0	0.29	0.15	68.29	7.35	0.1	57.29	33.7	6.71	94.9	26.83	97.28	10.06	2.39	0.38	0.79	47.7	33.7	1.52	0.24	0	78.55	52.96	0	0.54	42.38	82.01	1.64	3.39	0.36	57.29	0	0	0	25.81	-4.11	-4.06	63.27	156.19	863.74	491.33	1116.46	766.24	905.71	557.97	1061.89	559.69
10.71	0	1.2	0	0.23	0.15	73.43	5.5	0.1	56.84	39.76	1.57	96.74	32.53	95.94	10.31	2.09	0.39	0.52	53	39.76	1.41	0.44	0	74.08	44.4	0	0.69	39	82.54	1.7	3.67	0.84	56.84	0	0	0	25.41	-6.18	-3.09	63.63	155.86	866.08	494.01	1115.89	766.07	907.89	559.09	1063.73	561.72
10.744	0	1.63	0	0.19	0.18	56.71	4.22	0.1	51.32	47.58	18.29	95.89	30.37	95.92	10.7	1.86	0.4	0.36	51.32	47.58	1.47	2.02	0	69.44	31.82	0	0.61	35.68	81.21	1.91	3.74	0.12	51	0	0	0	21.87	-6.21	-2.57	63.09	157.67	866.27	494.65	1115.92	765.22	907.67	558.03	1065.31	561.27
10.777	0	1.9	0	0.18	0.18	46.11	3.58	0.09	48.59	49.96	28.89	95.14	28.29	95.11	9.3	1.35	0.4	0.2	48.56	49.96	1.81	2.17	0	68.52	25.54	0	0.68	36.3	81.79	1.95	3.59	0.05	48.59	0	0	0	23.13	-7.17	-2.33	62.56	157.71	866.09	493.93	1116.94	766.21	908.34	557.48	1065.99	561.93
10.81	0	3	0	0.19	0.16	58.31	3.44	0.09	54.98	60.82	16.69	96.95	30.77	95.01	7.58	1.09	0.42	0.14	54.98	60.82	2.77	2.78	0	69.03	25.28	0	0.77	42.37	81.38	1.83	3.85	0.01	49.73	0	0	0	22.26	-7.27	-2.76	62.19	158.78	865.55	491.84	1118.44	766.12	907.72	556.34	1066.47	559.29
10.844	0	3.32	0	0.2	0.13	71.11	3.43	0.08	64.33	67.16	3.89	97.94	33.94	95.29	6.21	1.07	0.43	0.12	64.33	67.16	5.82	3.97	0	69.75	24.62	0	0.94	42.53	77.03	1.79	4.16	0.01	50.05	0	0	0	20.91	-6.96	-3.38	61.97	158.63	865.3	490.9	1119.19	765.7	907.28	555.93	1065.9	557.45
10.877	0	3.3	0.01	0.2	0.15	58.73	2.17	0.08	59.73	64.48	16.27	98.17	34.19	96.1	4.24	1.14	0.47	0.1	59.73	65.86	6.68	2.08	0	64.48	17.54	0	0.82	34.44	83.2	2.09	4.47	0	47.48	0	0	0	20.03	-5.98	-3.85	61.88	158.29	866.68	491.51	1116.33	760.14	906.17	555.31	1064.45	557.44
10.91	0	2.97	0.01	0.17	0.16	59.17	1.88	0.08	60.93	61.6	15.83	98.54	38.51	93.69	4.06	0.96	0.45	0.11	60.93	65.2	4.7	1.14	0	61.6	15.05	0	0.76	25.21	84.84	2.42	4.07	0	47.03	0	0	0	21.67	-8.51	-3.68	61.86	157.87	865.6	490.52	1117.11	762.66	906.37	555.66	1064.24	556.66
10.944	0	2.06	0	0.15	0.17	50.56	0.85	0.08	49.72	49.72	24.44	97.07	43.65	96.19	4.1	1.21	0.47	0.17	49.23	59.1	2.04	0.5	0	49.72	14.7	0	0.68	15.02	87.66	2.55	4.97	0	49.84	0	0	0	21.98	-5.86	-3.88	61.84	158.55	864.2	489.16	1117.05	762.89	905.11	554.96	1063.66	555.49
10.977	0	1.52	0	0.14	0.17	31.62	0.82	0.08	49.94	51.61	43.38	91.58	38.82	96.65	4.1	1.22	0.44	0.25	35.04	52.2	0.87	0.25	0	51.61	14.26	0	0.57	9.91	87.99	2.59	4.39	0	49.94	0	0	0	21.85	-5.19	-4.19	61.77	157.29	863.87	489.29	1117.32	764.09	905.4	555.7	1062.69	554.88
11.01	0	1.2	0	0.14	0.18	30.24	0.58	0.08	45.59	44.93	44.76	91.72	40.62	94.91	4.21	1.62	0.4	0.31	33.38	44.93	0.45	0.18	0	45.59	13.88	0	0.5	9.68	89.88	2.73	4.18	0	50.2	0	0	0	19.73	-7.37	-4.25	61.55	156.23	864.36	488.79	1118.13	762	906.5	553.16	1062.71	555.86
11.044	0	0.92	0	0.15	0.19	27.68	0.39	0.08	40.41	37.07	47.32	91.67	42.32	95.92	3.81	2.43	0.4	0.44	29.75	37.07	0.38	0.17	0	40.41	12.75	0	0.43	7.47	93.44	3.64	3.18	0	50.93	0	0	0	20.72	-6.22	-3.86	61.62	157.94	864.17	487.89	1118.32	761.91	906.09	552.46	1064	555.61
11.077	0	0.69	0	0.13	0.17	49.93	0.46	0.09	44.24	30.84	25.07	96.35	48.54	94.86	3.66	2.75	0.35	0.53	40.28	30.84	0.56	0.18	0	44.24	11.09	0	0.5	11.16	93.78	3.62	3.12	0	54.16	0	0	0	21.92	-7.43	-4.19	61.59	156.8	867.54	488.93	1120.37	762.67	908.95	554.86	1065.75	555.1
11.111	0	0.72	0	0.13	0.16	78.79	0.52	0.09	44.72	30.01	0	99.37	57.73	94.93	2.92	2.27	0.31	0.49	60.7	30.01	0.9	0.23	0	44.72	9.37	0	0.43	16.83	95.63	4.73	2.49	0	55.58	0	0	0	22.18	-7.35	-4.88	61.64	157.41	865.97	487.99	1121.2	763.43	907.4	554.61	1064.81	555.66
11.144	0	0.84	0	0.14	0.16	70.52	0.65	0.08	48.62	30.84	4.48	98.93	51.37	95.8	2.81	1.71	0.32	0.48	54.6	30.84	0.93	0.25	0	48.62	12.1	0	0.51	21.88	95.03	4.93	2.44	0	54.73	0	0	0	22.22	-6.36	-4.49	61.57	153.3	865.04	488.83	1120.11	765.45	909.15	554.83	1062.45	555.96
11.177	0	1.2	0	0.15	0.15	82.27	0.72	0.08	49.27	36.49	0	99.46	53.3	96.7	2.48	1.57	0.31	0.51	63.25	36.49	1.17	0.38	0	49.27	15.06	0	0.56	33.73	95.01	4.65	2.52	0	56.27	0	0	0	24.54	-5.12	-4.07	62.02	157.65	863.27	487.88	1120.85	767.44	906.84	554.79	1064.47	557.63
11.211	0	1.17	0	0.15	0.14	84.95	1.17	0.08	59.84	38.73	0	99.42	52.62	96.13	2.16	1.43	0.26	0.55	62.1	38.73	1.15	0.67	0	59.84	16.72	0	0.7	29.27	95.34	4.46	1.86	0	58.61	0	0	0	23.19	-5.94	-4.81	61.85	157.11	863.5	488.08	1120.83	766.24	906.29	555	1063.39	557.17
11.244	0	1.16	0	0.16	0.14	84	1.06	0.08	58.38	37.62	0	99.31	51.51	95.75	2.14	1.79	0.27	0.59	59.76	37.62	1.61	0.73	0	58.38	18.33	0	0.71	32.22	95.43	4.26	1.95	0.01	59.15	0	0	0	21.96	-6.43	-3.41	61.93	157.21	864.85	489.5	1121.42	767.75	908.92	554.94	1066.11	557.62
11.277	0	0.97	0	0.17	0.13	89.57	1.35	0.08	62.92	37.13	0	99.52	54.8	95.34	2.45	2.45	0.26	0.72	63.39	37.13	2.09	0.76	0	62.92	21.8	0	0.7	25.23	96.33	4.19	1.82	0.01	61.72	0	0	0	21.66	-6.91	-3.08	61.97	157.77	866.1	490.08	1120.73	766.55	909.28	555.29	1067.05	556.9
11.311	0	1.23	0	0.2	0.13	90.92	1.25	0.09	60.76	42.23	0	99.54	54.82	94.7	3.06	2.16	0.23	0.84	63.05	42.23	2.81	0.6	0	60.76	25.54	0	0.65	29.7	97.3	4.73	1.64	0	63.26	0	0	0	22.34	-7.58	-3.42	62.11	158.48	866.13	489.98	1121.62	766.45	908.94	555.12	1067.37	558.69
11.344	0	0.97	0	0.16	0.13	90.14	0.93	0.09	58.31	41.5	0	99.39	57.93	95.27	3.48	2.57	0.25	0.78	59.09	41.5	2.98	0.49	0	58.31	20.12	0	0.45	21.41	97.7	4.29	1.72	0.02	64.46	0	0	0	24.56	-6.99	-4.3	62.02	156.96	865.42	488.61	1121.87	766.5	908.46	555.26	1065.39	558.41
11.377	0	1.02	0	0.15	0.14	89.66	0.88	0.09	56.09	43.37	0	99.36	58.77	95.34	4.37	2.83	0.23	0.87	58.3	43.37	1.68	0.37	0	56.09	20.74	0	0.44	19.93	97.78	4.26	1.7	0	64.38	0	0	0	24.84	-6.91	-4.41	62	155.63	864.04	487.86	1121.05	766.66	907.95	554.65	1063.55	557.88
11.411	0	0.98	0	0.12	0.13	91.08	0.84	0.1	57.34	45.06	0	99.13	59.81	93.48	5.62	3.97	0.21	0.93	54.74	45.06	1.11	0.26	0	57.34	19.78	0	0.34	23.3	97.57	3.14	1.8	0	67.66	0	0	0	21.4	-8.69	-3.85	61.96	155.78	865.47	489.09	1120.43	764.68	908.89	553.91	1064.64	557.14
11.444	0	0.94	0	0.12	0.15	92.81	0.98	0.11	58.43	45.7	0	99.45	61.58	92.87	7.09	5.1	0.23	0.95	60.21	45.7	1.21	0.42	0	58.43	18.83	0	0.32	20.14	97.8	3.56	1.75	0	66.98	0	0	0	19.48	-9.17	-3.91	61.8	156.9	866.69	489.67	1119.71	762.57	908.42	554.21	1065.32	555.62
11.478	0	0.9	0	0.12	0.14	96.45	0.94	0.12	58.47	46.26	0	99.74	66.7	93.02	7.06	6.56	0.24	0.99	69.07	46.26	2.45	0.9	0	58.47	18.11	0	0.24	22.68	98.33	3.66	1.95	0.01	69.14	0	0	0	20.47	-9.05	-3.95	61.88	156.92	866.38	488.84	1120.26	762.9	908.5	553.74	1065.4	555.68
11.511	0	1.15	0	0.12	0.13	96.87	1.1	0.11	62.54	54.29	0	99.74	67.62	96.7	6.04	6.03	0.24	0.95	69.21	54.29	2.15	0.92	0	62.54	18.22	0	0.19	19.5	98.36	3.53	2.05	0	70.25	0	0	0	22.23	-5.11	-4.06	62.1	157.98	865.16	487.6	1119.96	762.56	907.18	552.77	1065.12	556.41
11.544	0	1.43	0	0.12	0.12	97.88	1.23	0.1	64.73	62.31	0	99.84	70.75	92.78	5.02	4.13	0.24	0.79	75.37	62.31	2.59	1.59	0	64.73	16.57	0	0.18	13.62	98.43	3.98	1.87	0	70.7	0	0	0	23.96	-9.24	-4.6	62.02	155.02	865.62	487.71	1120.31	763.77	908.37	554.36	1063.37	556.06
11.578	0	1.51	0	0.12	0.11	97.93	1.26	0.09	67.01	66.61	0	99.84	71.95	91.93	3.76	3.62	0.28	0.55	74.7	66.61	2.74	2.26	0	67.01	15.46	0	0.18	6.49	98.6	4.15	1.76	0	71.26	0	0	0	23.77	-9.84	-5.11	61.99	154.29	865.32	487.43	1120.18	763.36	907.9	554.49	1062.19	555.58
11.611	0	1.66	0	0.14	0.1	97.69	1.43	0.09	69.82	68.87	0	99.81	71.18	92.31	2.79	3.1	0.3	0.49	72.45	68.87	3	2.87	0	69.82	17.68	0	0.19	4.09	98.84	4.74	1.43	0	71.4	0	0	0	23.21	-9.57	-5.11	61.92	153.62	865.87	487.65	1120.16	763.02	908.55	554.49	1062.17	555.08
11.644	0	1.77	0	0.17	0.11	97.56	1.75	0.09	73.22	70.14	0	99.83	69.59	93.75	2.6	3.82	0.34	0.42	73.37	70.14	3.89	4.18	0	73.22	18.82	0	0.17	2.59	99.05	5.14	1.3	0	70.44	0	0	0	23.18	-8.46	-4.98	61.91	153.77	866.73	488.46	1120.74	763.36	909.38	554.88	1063.15	556.16
11.678	0	2.01	0	0.16	0.1	98.26	1.58	0.09	72.59	72.59	0	99.85	69.73	94.09	2.67	3.46	0.38	0.42	75.1	75.82	4.74	4.15	0	72.59	18.19	0	0.19	2.69	99.34	5.66	1.08	0	72.63	0	0	0	24.21	-8.16	-4.82	61.99	156.65	866.24	488.86	1121.33	764.36	908.08	555.36	1064.7	558.47
11.711	0	2.1	0	0.13	0.09	98.85	1.58	0.09	73.19	73.19	0	99.88	69.8	94.69	2.64	2.8	0.4	0.36	78.09	78.87	4.01	2.66	0	73.19	17.6	0	0.2	3.49	99.34	5.67	1.02	0	74.85	0	0	0	23.92	-7.6	-4.4	61.99	157.63	866.67	489.29	1122.05	765.22	908.67	555.46	1066.26	558.96
11.745	0	2.14	0	0.11	0.09	99.25	1.87	0.09	74.95	74.95	0	99.93	69.45	94.34	3.08	2.75	0.42	0.33	83.82	80.01	2.67	1.06	0	74.95	18.12	0	0.2	4.2	99.46	6.41	0.87	0	75.8	0	0	0	21.89	-7.93	-3.96	61.88	156.89	866.08	489.48	1121.7	765.96	909.11	555	1065.98	557.59
11.778	0	2.13	0	0.1	0.08	99.55	1.93	0.09	76.43	76.43	0	99.94	68.93	94.51	3.71	2.58	0.4	0.29	87.26	83.42	3.19	1.34	0	76.43	17.83	0	0.25	3.08	99.44	6.39	0.74	0	78.73	0	0	0	22.3	-7.77	-3.89	62.08	157.12	866.3	489.6	1121.81	765.89	909.26	554.97	1066.35	558.24
11.811	0	2.31	0	0.11	0.08	99.63	1.76	0.1	74.04	74.04	0	99.95	69.52	94.2	4.91	2.51	0.46	0.18	89.61	86.9	4.19	4.08	0	74.04	16.82	0	0.29	1.55	99.42	6.95	0.72	0.12	79.22	0	0	0	25.69	-8.07	-4.29	63.02	153.92	867.35	490.84	1121.27	766.71	910.75	557.15	1064.64	560.36
11.845	0	2.46	0	0.15	0.08	99.59	2.45	0.12	79.64	79.64	0	99.94	65.8	97.25	6.05	2.56	0.52	0.13	87.24	88.75	6.25	5.88	0	79.64	20	0	0.39	2.14	99.41	8.94	0.64	0.24	79.55	0	0	0	20.13	-4.17	-3.99	62.76	150.98	869.79	493.38	1118.34	761.99	912.56	556.3	1063.53	558.72
11.878	0	2.79	0	0.2	0.09	99.41	3.05	0.12	82.08	82.08	0	99.92	63.22	93.57	7.28	2.76	0.54	0.11	82.24	90.02	6.77	7.75	0	82.08	24.16	0	0.41	4.15	99.39	9.36	0.72	0.03	78.82	0	0	0	22.14	-8.61	-2.23	62.6	155.76	869.39	492.65	1118.93	763.64	912.1	555.62	1067.81	559.47
11.911	0	3.03	0	0.24	0.08	99.02	2.65	0.12	77.97	81.86	0	99.85	63.19	93.2	6.84	2.08	0.61	0.07	74.82	91.37	8.78	11.23	0	81.86	21.37	0	0.32	3.7	99.36	8.75	0.74	0.01	77.97	0	0	0	24.19	-8.91	-2.8	62.14	152.96	868.66	491.6	1120.25	765.57	913.18	555.71	1066.08	559.9
11.945	0	3.17	0	0.27	0.08	98.47	2.86	0.11	78.16	86.01	0	99.71	61.34	94.45	5.8	1.79	0.82	0.04	66.52	93.69	10.8	10.57	0	86.01	22.08	0	0.23	1.95	99.44	8.96	0.74	0.01	78.16	0	0	0	23.61	-7.83	-2.76	62.18	154.89	867.14	490.36	1120.64	766.58	911.66	555.2	1066.52	558.22
11.978	0	3.64	0	0.4	0.08	97.1	3.44	0.11	75.48	87.79	0	99.52	59.14	95.57	6.02	1.71	0.97	0.02	60.29	94.23	11.99	13.11	0	87.79	25.99	0	0.19	0.73	99.43	8.74	0.85	0.01	75.48	0	0	0	19.32	-6.65	-2.74	61.96	154.66	866.14	490.01	1120.69	765.58	911.39	553.02	1065.99	557.11
12.011	0	4.04	0	0.74	0.07	97.89	4.12	0.1	75.27	89.27	0	99.7	55.94	92.89	5.65	1.1	1.14	0.01	66.41	95.74	16.44	16.63	0	89.27	32.18	0	0.22	0.49	99.3	8.21	0.88	0	75.27	0	0	0	19.64	-9.15	-2.37	61.85	157.27	866.41	489.48	1122.57	767.62	911.42	553.68	1068.67	555.99
12.045	0	3.49	0	0.5	0.07	98.83	4.16	0.1	78.35	88.74	0	99.79	55.86	90.62	5.42	0.94	1.42	0.01	70.9	94.98	14.81	10.18	0	88.74	35.7	0	0.24	0.94	99.1	7.29	0.9	0	78.35	0	0	0	19.55	-10.66	-3.25	61.43	157.57	866.49	488.06	1125.26	768.07	911.5	553.11	1069.05	555.78
12.078	0	2.93	0	0.38	0.06	99.53	3.5	0.09	82.07	87.31	0	99.91	56.56	96.06	3.88	0.96	1.32	0.01	82.07	94.24	15.93	6.17	0	87.31	33.81	0	0.18	1.19	99.22	7.76	0.79	0.01	80.96	0	0	0	20.58	-6.04	-4.37	61.48	155.3	866.19	486.9	1124.53	765.55	911.02	552.02	1066.28	555.95
12.112	0	2.57	0	0.13	0.06	99.72	2.46	0.09	81.62	81.62	0	99.94	63.81	96.16	4.11	1.04	1.33	0.02	86.7	93.71	7.9	1.04	0	81.62	24.34	0	0.14	0.81	99.04	7.36	1.12	0	83.29	0	0	0	23.51	-5.9	-3.38	61.92	156.02	865.44	486.34	1125.31	768.97	911.86	552.48	1067.83	556.43
12.145	0	2.28	0	0.1	0.06	99.74	1.36	0.09	75.41	75.41	0	99.92	67.42	92.84	3.47	0.92	1.22	0.03	82.96	93.71	7.59	0.67	0	75.41	17.63	0	0.11	1.32	98.81	5.99	1.26	0	85.74	0	0	0	23.61	-9.19	-3.16	61.88	158.84	863.74	485.05	1124.98	768.15	909.54	550.83	1068.25	557.09
12.178	0	2.13	0	0.08	0.06	99.68	1.01	0.09	71.73	71.73	0	99.89	70.01	94.32	3.38	0.95	1.18	0.03	79.22	92.87	6.76	0.53	0	71.73	13.62	0	0.1	0.47	98.95	6.04	1.18	0	85.94	0	0	0	19.54	-7.95	-3	61.43	159.66	862.45	483.8	1124.21	766.31	908.3	548.36	1067.86	553.89
12.212	0	2.1	0	0.07	0.06	99.4	0.76	0.09	67.81	67.81	0	99.79	72.69	91.88	3.52	1.11	1.34	0.05	69.55	91.31	4.46	0.32	0	67.81	10.93	0	0.12	0.49	99.09	6.97	1.4	0	85.16	0	0	0	22.36	-9.87	-3.65	61.79	157.06	864.16	484.68	1124.93	767.33	910.01	550.84	1067.01	554.83
12.245	0	1.87	0	0.06	0.06	99.57	0.56	0.09	63.9	63.9	0	99.84	74.94	95.64	2.85	1.42	1.28	0.09	73.97	89.62	4.93	0.74	0	63.9	6.2	0	0.11	0.33	99.3	7.46	1.18	0	85.8	0	0	0	20.28	-6.56	-3.73	61.63	158.35	863.39	483.04	1123.36	762.62	908.22	547.24	1066.42	554.11
12.278	0	1.75	0	0.06	0.06	99.71	0.41	0.1	58.55	58.55	0	99.91	77.33	91.54	2.5	1.98	1.4	0.12	80.49	88.39	5.08	1.48	0	58.55	2.94	0	0.07	0.09	99.51	8.75	1.18	0	86.13	0	0	0	22.02	-10.09	-3.93	61.82	156	865.27	484.95	1123.57	765.1	910.08	551.27	1066.06	553.3
12.312	0	1.89	0	0.05	0.06	99.73	0.36	0.1	55.88	55.88	0	99.92	78.93	94.32	2.35	2.43	1.46	0.15	82.19	89.97	3.83	1.76	0	55.88	1.89	0	0.04	0.1	99.61	9.25	1.34	0	86	0	0	0	23.36	-7.95	-4.79	62.05	158.77	864.51	484.15	1124.69	764.96	907.79	551.42	1066.52	554.9
12.345	0	1.85	0	0.05	0.06	99.77	0.27	0.11	51.03	51.03	0	99.92	80.71	94.88	2.52	2.6	1.42	0.17	83	90.21	3.31	1.67	0	51.03	1.66	0	0.05	0.13	99.61	10.28	1.37	0	86.81	0	0	0	23.2	-7.4	-3.38	62.16	159.58	862.67	484.3	1123.7	766.75	907.74	550.11	1067.22	556.08
12.378	0	1.84	0	0.05	0.06	99.79	0.19	0.1	45.61	45.61	0	99.92	82.41	94.43	2.12	2.21	1.41	0.17	82.19	91.17	3.53	1.21	0	45.61	1.7	0	0.04	0.2	99.63	10.18	1.22	0	88.23	0	0	0	18.75	-7.85	-2.08	61.77	159.78	862.89	484.47	1120.63	762	907.87	546.55	1067.45	554.59
12.412	0	1.7	0	0.04	0.05	99.76	0.11	0.11	36.58	36.58	0	99.91	85.73	93.92	2.33	2.12	1.4	0.13	75.57	90.61	2.33	0.69	0	36.58	1.62	0	0.04	0.34	99.75	12.26	1.14	0	90.31	0	0	0	22.26	-8.32	-3.36	62.25	160.63	862.69	484.55	1121.44	764.48	906.03	550.42	1066.62	554.24
12.445	0	1.71	0	0.04	0.05	99.78	0.08	0.12	32.17	32.17	0	99.92	87.2	94.72	2.25	2.43	1.38	0.15	76.43	91.44	2.51	0.8	0	32.17	1.29	0	0.04	0.16	99.84	13.77	0.96	0	90.81	0	0	0	19.67	-7.57	-3.41	61.84	158.31	862.59	484.43	1119.73	761.74	906.33	548.7	1064.59	552.82
12.479	0	1.55	0	0.04	0.04	99.9	0.04	0.14	18.68	18.68	0	99.95	91.44	95.08	1.86	2.01	1.05	0.13	82.16	91.98	3.45	2.15	0	18.68	0.98	0	0.03	0.02	99.9	18.29	0.6	0	94.42	0	0	0	23.42	-7.19	-4.08	62.16	162.54	862.05	484.43	1120.46	764.22	903.29	552.3	1065.83	553.16
12.512	0	1.53	0	0.05	0.04	99.88	0.03	0.13	15.27	15.27	0	99.95	91.43	94.82	1.41	1.47	1.01	0.08	79.21	91.85	6.22	3.41	0	15.27	1.15	0	0.02	0.01	99.93	18.47	0.58	0	94.45	0	0	0	20.7	-7.46	-3.83	61.42	155.53	864.47	486.16	1120.79	764.4	908.76	552.12	1064.29	552.24
12.545	0	1.53	0	0.07	0.04	99.83	0.03	0.13	16.83	16.83	0	99.95	89.76	96.44	1.26	0.89	1.06	0.07	75.34	90.27	8.73	7.4	0	16.83	1.71	0	0.02	0.02	99.91	18.08	0.61	0	93.67	0	0	0	20.39	-5.5	-3.72	61.6	154.76	865.92	487.98	1119.72	763.37	909.56	553.12	1064.32	553.31
12.579	0	1.58	0	0.08	0.04	99.71	0.02	0.14	13.98	13.98	0	99.93	89.64	95.32	1.2	0.68	1.22	0.06	68.42	90.42	10.63	6.94	0	13.98	2.34	0	0.02	0.05	99.93	20.86	0.74	0	92.21	0	0	0	20.83	-6.94	-4.94	61.55	151.31	863.49	487.54	1117.69	761.76	907.71	552.19	1058.99	555.2
12.612	0	1.51	0	0.06	0.04	99.15	0.03	0.15	16.44	16.44	0	99.92	89.12	96.49	1.37	0.7	1.16	0.06	51.07	88.77	8.74	2.52	0	16.44	4.5	0	0.03	0.46	99.91	21.67	0.85	0	91.34	0	0	0	20.66	-5.43	-3.57	62.02	159.98	865	490.19	1117.2	763.59	905.23	556.15	1065.2	554.45
12.645	0	1.79	0	0.07	0.05	98.53	0.04	0.14	22.88	22.88	0	99.89	86.42	96.23	1.29	0.85	1.48	0.05	45.78	89.58	7.83	2.31	0	22.88	7.42	0	0.03	1.73	99.89	19.62	0.86	0	89.05	0	0	0	19.7	-5.8	-3.48	61.86	159.17	863.24	490.07	1116.96	764.57	904.75	555.24	1063.93	555.27
12.679	0	1.91	0	0.08	0.05	98.09	0.04	0.15	23.55	23.55	0	99.85	86.01	94.98	1.4	0.78	1.7	0.06	44.99	90.34	8.35	1.55	0	23.55	7.35	0	0.02	1.01	99.91	22.04	0.89	0	87.08	0	0	0	18.97	-7.3	-5.28	61.36	153.42	858.8	487.21	1116.73	764.4	903.31	552.3	1056.7	555.3
12.712	0	1.89	0	0.11	0.05	98.01	0.05	0.15	26.28	26.28	0	99.84	82.6	95.64	1.58	0.69	1.64	0.05	45.24	89.99	11.69	1.51	0	26.28	12.84	0	0.03	0.83	99.89	21.03	0.89	0	86.55	0	0	0	20.38	-6.56	-4.22	62.16	161.46	857.87	486.84	1117.68	768.03	900.25	554.58	1061.7	553.33
12.746	0	1.76	0	0.2	0.04	98.85	0.07	0.14	28.43	28.43	0	99.82	77.61	95.03	1.62	0.63	1.67	0.05	56.23	89.69	19.27	2.12	0	28.43	18.53	0	0.03	0.17	99.82	20.08	0.95	0	85.99	0	0	0	21.14	-7.25	-4.88	62.22	161.99	856.64	486.03	1117.39	768.26	898.34	555.28	1060.3	552.41
12.779	0	1.82	0	0.3	0.04	99.42	0.09	0.13	32.42	32.42	0	99.82	73.1	96.59	2.29	0.63	1.73	0.03	68.36	93.65	26.32	3.26	0	32.42	18.99	0	0.05	0.07	99.73	17.83	0.9	0.01	85.96	0	0	0	20.21	-5.28	-6.25	62.34	154.05	852.99	484.53	1117.12	769.22	899.14	552.65	1053.18	553.46
12.812	0	1.74	0	0.48	0.04	99.64	0.09	0.13	34.25	34.25	0	99.87	70.14	94.53	2.44	0.84	1.65	0.02	76.46	94.38	32.72	7.6	0	34.25	17.53	0	0.08	0.06	99.69	16.86	0.85	0.12	86.23	0	0	0	24.46	-7.75	-5.2	63.76	159.59	853.83	487.02	1115.6	772.07	896.94	557.92	1056.5	554.61
12.846	0	1.86	0	0.91	0.03	99.63	0.13	0.12	42.52	42.52	0	99.9	65.38	95.89	2.63	1.06	1.78	0.01	80.31	95.4	39.38	14.74	0	42.52	13.76	0	0.07	0.03	99.58	14.28	0.75	0.07	84.07	0	0	0	22.1	-6.25	-4.36	63.54	158.27	854.61	488.41	1115.18	771.66	898.93	556.75	1057.2	555.5
12.879	0	2.29	0	0.7	0.04	99.54	0.16	0.12	45.52	45.52	0	99.9	68.44	97.11	2.77	1.2	1.69	0.01	79.53	96.38	32.76	19.04	0	45.52	8.16	0	0.05	0.02	99.58	14.09	0.61	0.02	82.5	0	0	0	21.58	-4.42	-4.9	63.1	158.76	854.7	489.31	1114.04	771.03	897.56	558.35	1056.28	554.7
12.912	0	2.55	0	0.41	0.05	99.19	0.18	0.12	46.37	46.37	0	99.79	72.22	97.26	3.38	1.38	1.69	0	70.58	96.54	24.45	18.3	0	46.37	5.01	0	0.06	0.02	99.56	13.37	0.57	0	81.88	0	0	0	21.03	-4.15	-4.51	62.76	160.01	853.08	488.79	1113.6	771.12	896.32	556.93	1056.32	555.55
12.946	0	2.79	0	0.19	0.07	98.13	0.4	0.12	57.36	57.36	0	99.6	72.07	97.65	4.11	2.21	1.74	0	62.74	96.37	15.83	8.89	0	57.36	5.63	0.01	0.08	0.03	99.18	11.87	0.54	0	78.25	0	0	0	20.39	-3.37	-3.88	62.65	161.88	852.4	488.83	1111.57	769.73	894.76	556.3	1056.64	554.86
12.979	0	2.9	0	0.09	0.08	98.16	0.32	0.13	51.59	51.59	0	99.59	78.7	96.31	3.75	2.42	1.6	0.01	62.28	95.37	5.91	5	0	51.59	3.56	0.01	0.06	0.03	99.4	13.63	0.44	0	78.66	0	0	0	19.31	-5.68	-5.22	61.59	155	847.97	483.41	1106.01	762.85	891.79	550.94	1046.76	547.97
13.012	0	2.71	0	0.07	0.09	98.26	0.47	0.12	56.36	56.36	0	99.67	78.2	96.65	4.07	2.48	1.39	0.01	65.38	92.9	3.18	1.76	0	56.36	4.26	0	0.08	0.16	99.12	11.19	0.56	0	77.57	0	0	0	22.19	-5.19	-5.03	62.41	158.63	848.22	483.21	1107.45	765.27	890.92	552.92	1049.48	548.23
13.046	0	1.93	0	0.06	0.08	99.37	0.46	0.12	55.75	55.75	0	99.86	78.7	97.6	4.74	2.72	1.11	0.01	76.26	87.06	2.13	1.31	0	55.75	4.69	0	0.1	0.47	98.94	10.68	0.43	0	81.27	0	0	0	21.8	-3.47	-4.28	62.69	163.18	846.67	482.98	1106.07	763.19	887.93	550.64	1051.11	551.12
13.079	0	1.65	0	0.05	0.08	99.62	0.42	0.12	52.53	52.53	0	99.92	79.68	95.89	5.55	2.76	1.02	0.03	83.14	83.87	1.66	0.8	0	52.53	4.79	0	0.09	0.91	99.02	10.88	0.43	0	82.42	0	0	0	24.66	-6.25	-4.09	62.58	160.55	847.46	483.15	1105.76	765.36	889.76	552.92	1050.27	549.43
13.113	0	1.08	0	0.05	0.07	99.71	0.35	0.12	50.23	50.23	0	99.93	80	96.69	5.64	2.97	0.93	0.06	84.08	73.37	1.71	0.58	0	50.23	5.47	0	0.12	2.21	99.27	10.12	0.33	0	84.28	0	0	0	22.13	-5.13	-4.75	62.63	159.23	848.49	484.49	1106.34	764.97	890.51	553.7	1049.68	549.3
13.146	0	0.85	0	0.04	0.06	99.82	0.15	0.12	38.07	38.07	0	99.93	84.78	96.73	4.43	2.73	0.65	0.1	85.09	70.2	1.72	0.66	0	38.07	4.57	0	0.1	0.66	99.46	11.62	0.23	0	87.85	0	0	0	23.91	-5.06	-4.71	62.56	161.13	849.16	485.31	1106.35	764.81	889.85	554.72	1050.95	551.65
13.179	0	0.66	0	0.04	0.06	99.77	0.15	0.12	38.92	38.92	0	99.91	84.95	97.37	3.33	2.14	0.65	0.16	80.55	62.49	1.56	0.6	0	38.92	4.28	0	0.1	0.29	99.61	12.25	0.19	0	87.94	0	0	0	21.48	-3.93	-3.65	62.49	160.66	851.6	488.39	1104.28	763.07	891.66	555.42	1052.28	552.05
13.213	0	0.57	0	0.04	0.05	99.75	0.12	0.12	38.17	38.17	0	99.9	85.4	97.62	2.68	1.98	0.6	0.19	76.55	59.93	2.03	0.74	0	38.17	3.3	0	0.08	0.09	99.71	13.43	0.13	0	89.55	0	0	0	22.13	-3.43	-3.97	62.54	158.55	852.53	490.72	1102.48	762.78	891.99	557.79	1050.49	553.34
13.246	0	0.65	0	0.05	0.06	99.75	0.11	0.13	36.54	36.54	0	99.89	85.46	97.38	2.91	2.72	0.57	0.24	76.75	63.99	3.05	1.66	0	36.54	3.34	0	0.07	0.02	99.78	14.25	0.11	0	89.27	0	0	0	20	-3.93	-3.33	62.39	158.75	850.85	489.83	1102.51	762.87	891.81	555.14	1050.55	553.54
13.279	0	0.72	0	0.05	0.06	99.77	0.11	0.13	37.43	37.43	0	99.9	85.25	97.73	2.7	3.29	0.48	0.3	77.59	67.71	3.56	1.99	0	37.43	2.43	0	0.05	0.05	99.84	13.78	0.09	0	89.73	0	0	0	23.79	-3.18	-3.98	62.65	161.02	849.8	487.9	1104	764.99	890.04	556.47	1051.02	552.64
13.313	0	0.92	0	0.05	0.06	99.83	0.09	0.14	33.91	33.91	0	99.92	85.75	96.61	2.24	4.61	0.4	0.32	82.68	75.23	5.42	2.75	0	33.91	2.24	0	0.03	0.07	99.9	15.93	0.08	0	89.61	0	0	0	20.86	-5.24	-4.25	62.36	156.93	849.6	486.71	1105.36	764.43	892.42	553.71	1049.33	551.58
13.346	0	0.88	0	0.05	0.06	99.85	0.07	0.16	28.82	28.82	0	99.94	87.96	97.12	2.33	6.46	0.35	0.54	85.12	74.17	3.98	2.49	0	28.82	2.04	0	0.03	0.42	99.89	15.61	0.08	0	89.72	0	0	0	20.68	-4.4	-4.05	62.35	159.4	847.26	485.01	1104.57	763.62	889.79	551.68	1049.18	551.38
13.379	0	0.77	0	0.04	0.07	99.85	0.05	0.17	22.72	22.72	0	99.93	90.52	97.4	2.88	8.09	0.26	1.04	83.47	70.85	1.91	1.12	0	22.72	1.6	0	0.02	1.72	99.91	15.25	0.08	0	90.42	0	0	0	18.96	-3.89	-4.05	62.2	160.51	845.86	484.96	1103.82	763.85	888.13	551.55	1048.64	550.33
13.413	0	0.52	0	0.04	0.08	99.84	0.04	0.21	19.47	19.47	0	99.93	90.65	96.23	3.82	10.72	0.18	2.13	79.61	59.99	1.15	0.72	0	19.47	2.59	0	0.04	5.78	99.92	14.93	0.09	0	91.99	0	0	0	22.45	-5.81	-3.81	62.37	160.43	845.27	484.13	1103.65	765.24	888.03	552.17	1048.46	550.6
13.446	0	0.44	0	0.03	0.11	99.77	0.04	0.28	19.42	19.42	0	99.93	88.66	95.83	5.68	16.77	0.15	3.98	72.21	53.72	0.41	0.31	0	19.42	3.46	0	0.05	14.08	99.91	12.65	0.11	0	92.21	0	0	0	21.45	-6.33	-3.72	62.53	161.84	845.55	484.68	1104.11	765.45	887.74	552.46	1049.57	550.86
13.48	0	0.29	0	0.03	0.13	99.78	0.03	0.34	17.11	17.11	0	99.94	91.36	95.34	5.38	21.22	0.12	6.75	71.83	45.72	0.52	0.6	0	17.11	3.26	0	0.06	5.13	99.91	10.58	0.12	0	93.1	0	0	0	21.63	-6.91	-3.15	62.59	162.5	848.26	485.68	1105.07	765.22	889.92	553.2	1052.4	550.93
13.513	0	0.24	0	0.03	0.15	99.63	0.02	0.38	13.92	13.92	0	99.94	92.5	94.1	5.32	22.15	0.11	8.36	63.96	39.03	0.65	0.6	0	13.92	3.62	0	0.06	4.02	99.92	10.27	0.13	0	92.37	0	0	0	20.28	-8.15	-3.82	62.26	161.17	850.01	486.24	1106.66	764.45	891.41	553.46	1052.57	551.27
13.546	0	0.19	0	0.03	0.2	99.11	0.02	0.53	13.05	13.05	0	99.93	93.04	94.74	5.36	27.04	0.1	11.05	49.78	32.63	0.44	0.35	0	13.05	3.46	0	0.08	3.3	99.93	10.93	0.15	0	91.53	0	0	0	22.45	-7.55	-4.15	62.35	159.07	850.62	486.52	1107.28	765.85	892.78	554.79	1051.83	551.92
13.58	0	0.15	0	0.04	0.24	98.27	0.02	0.62	12.19	12.19	0	99.9	93.47	95.51	5.83	27.2	0.08	12.97	41.62	22.22	0.35	0.21	0	12.19	3.3	0	0.09	2.52	99.95	11.99	0.15	0	89.7	0	0	0	22.96	-6.71	-4.25	62.45	160.07	851.19	486.84	1107.39	765.71	892.49	555.55	1052.52	552.08
13.613	0	0.14	0	0.04	0.23	97.38	0.02	0.59	12.05	12.05	0	99.89	93.11	96.17	5.89	27.15	0.08	11.37	35.4	20.35	0.21	0.08	0	12.05	3.29	0	0.09	4.63	99.95	12.52	0.16	0	89.04	0	0	0	24.25	-5.89	-4.16	62.57	159.95	851.9	486.99	1108.06	766.4	893.38	556.03	1053.3	552.77
13.646	0	0.15	0	0.04	0.2	97.47	0.01	0.52	10.85	10.85	0	99.88	93.46	96.45	5.03	26.5	0.08	9.24	36.97	23.63	0.13	0.04	0	10.85	3.47	0	0.09	5.64	99.95	13.1	0.16	0	88.56	0	0	0	24.65	-5.49	-4.24	62.64	159.36	851.91	487.1	1108.14	766.85	893.67	556.35	1052.99	552.92
13.68	0	0.18	0	0.04	0.18	98.33	0.02	0.42	10.25	10.25	0	99.85	94.47	94.27	3.93	23.35	0.07	8.4	46.91	27.9	0.18	0.08	0	10.25	2.61	0	0.08	3.66	99.95	13.09	0.26	0	87.3	0	0	0	22.06	-8	-4.34	62.29	159.24	851.35	486.74	1108.66	766.75	893.5	555.44	1052.69	551.74
13.713	0	0.22	0	0.04	0.15	98.82	0.02	0.36	10.99	10.99	0	99.86	94.86	95.58	3.02	19.33	0.07	8.22	53.06	31.72	0.25	0.18	0	10.99	1.95	0	0.07	2.12	99.95	14.71	0.27	0	87.38	0	0	0	24.72	-6.63	-4.3	62.57	157.92	851.75	487.05	1108.79	767.85	894.57	556.28	1052.46	553.31
13.747	0	0.25	0	0.04	0.14	99.36	0.02	0.36	9.87	9.87	0	99.86	95.32	95.25	3.4	17.49	0.06	8.22	63.28	34.58	0.32	0.49	0	9.87	2.14	0	0.1	0.97	99.95	15.88	0.41	0	87.73	0	0	0	23.19	-7.01	-4.67	62.42	157.78	851.55	487.65	1108.7	767.74	894.03	556.7	1051.78	553.16
13.78	0	0.24	0	0.04	0.13	99.44	0.02	0.39	8.38	8.38	0	99.85	96	95.3	3.3	17.5	0.06	6.74	67.02	35.05	0.43	0.63	0	8.38	1.72	0	0.08	0.29	99.95	19.49	0.36	0	87.07	0	0	0	24.89	-6.95	-4.48	62.62	157.22	852.06	488.12	1108.25	767.77	894.6	557.19	1051.8	554.45
13.813	0	0.23	0	0.04	0.15	99.39	0.02	0.49	9.57	9.57	0	99.83	95.54	96.7	3.7	20.66	0.06	5.22	66.87	36.95	0.54	0.74	0	9.57	1.63	0	0.07	0.15	99.96	22.84	0.31	0	86.31	0	0	0	24.94	-5.11	-4.18	62.88	159.08	852.95	489.27	1108.5	768.56	894.61	558.54	1053.65	554.81
13.847	0	0.24	0	0.04	0.14	98.96	0.02	0.47	11.34	11.34	0	99.76	95.07	97.09	3.14	19.49	0.06	3.93	61.29	36.53	0.51	0.51	0	11.34	1.8	0	0.07	0.15	99.97	25.11	0.31	0	84.3	0	0	0	22.91	-4.46	-3.52	62.72	157.66	853.15	490.25	1107.13	768.43	895.64	558.41	1053.22	553.37
13.88	0	0.22	0	0.05	0.14	97.76	0.03	0.39	16.24	16.24	0	99.66	93.31	97.03	2.8	18.17	0.06	3.28	52.08	31.34	0.84	0.59	0	16.24	2.38	0	0.07	0.2	99.97	22.91	0.34	0	82.01	0	0	0	20.54	-4.57	-3.65	62.43	156.3	854.55	492.14	1105.21	764.17	895.91	557.34	1052.2	555.94
13.913	0	0.3	0	0.05	0.12	96.39	0.03	0.28	19.2	19.2	0	99.59	91.24	98.15	2.07	14.52	0.08	1.68	45.86	38.96	1.39	0.74	0	19.2	2.63	0	0.06	0.5	99.96	21.02	0.39	0.05	80.78	0	0	0	24.38	-2.14	-3.89	63.88	155.91	857.98	497.31	1102.61	763.62	896.32	563.03	1052.21	560.7
13.947	0	0.39	0	0.06	0.13	91.41	0.04	0.36	19.93	19.93	0	99.09	82.82	98.12	2.1	14.11	0.1	0.8	39.27	41.71	1.38	0.94	0	19.93	2.84	0	0.05	1.17	99.97	27.87	0.39	0.3	75.87	0	0	0	25.06	-2.24	-2.36	64.8	159.14	856.52	496.93	1103.17	766.54	896	562.23	1055.15	561.65
13.98	0	0.47	0	0.07	0.12	90.03	0.04	0.29	20.07	20.07	0	99.01	81.25	97.02	1.83	11.31	0.12	0.35	37.43	45.46	1.92	1.14	0	20.07	2.77	0	0.05	1.2	99.96	26.5	0.47	0.08	75.34	0	0	0	19.05	-4.59	-4.26	63.33	156.25	855.6	496.25	1102.72	762.85	894.48	560.61	1050.72	558.9
14.013	0	0.67	0	0.08	0.11	90.7	0.05	0.26	21.35	21.35	0	98.57	81.1	97.41	1.6	8.25	0.15	0.14	43.37	51.91	2.1	1.72	0	21.35	2.45	0	0.03	0.36	99.96	27.41	0.47	0.02	73.01	0	0	0	20.09	-3.86	-3.44	63.13	159.64	852.95	495.25	1102.16	764	892.07	559.16	1051.71	560.48
14.047	0	0.81	0	0.07	0.1	94.52	0.07	0.27	24.43	24.43	0	99.06	84.49	97.06	1.7	6.27	0.19	0.09	51.39	57.41	2.09	1.61	0	24.43	2.92	0	0.04	0.29	99.96	30.1	0.34	0	74.04	0	0	0	22.33	-4.52	-2.64	63.12	166.68	851.54	493.67	1104.32	768.14	889.69	560.31	1056.36	558.88
14.08	0	0.9	0	0.08	0.09	97.44	0.09	0.22	27.22	27.22	0	99.66	88.67	95.94	1.67	3.79	0.19	0.08	64.1	60.01	3.1	1.53	0	27.22	4.03	0	0.07	0.29	99.95	27.89	0.32	0	74.7	0	0	0	22.54	-6.18	-4.75	62.47	158.72	849.6	491.23	1105.99	769.6	891.12	559.71	1049.81	556.84
14.114	0	1.1	0	0.08	0.08	99.16	0.15	0.2	33.63	33.63	0	99.92	85.36	95.66	1.81	2.66	0.24	0.05	81.65	65.95	4.7	1.3	0	33.63	5.4	0	0.07	1.47	99.94	26.32	0.36	0	75.9	0	0	0	21.86	-6.53	-4.03	62.63	162.63	849.01	489.68	1107.95	771.16	890.58	558.59	1053.17	555.24
14.147	0	1.28	0	0.07	0.08	99.02	0.15	0.17	34.19	34.19	0	99.89	86.26	97.59	1.98	2.38	0.27	0.04	78.15	69.87	2.41	0.92	0	34.19	4.46	0	0.1	1.66	99.94	22.87	0.34	0	76.33	0	0	0	21.92	-3.49	-4.54	62.63	160.74	847.2	488.12	1107.48	770.39	889.91	556.68	1050.64	555.12
14.18	0	1.04	0	0.07	0.09	98.6	0.17	0.17	36.33	36.33	0	99.82	84.79	95.38	2.47	2.39	0.26	0.05	72.15	62.2	1.51	0.45	0	36.33	5.67	0	0.13	5.47	99.93	21.63	0.38	0	76.14	0	0	0	22.02	-6.87	-4.19	62.58	160.21	849.02	489.32	1107.85	771.61	891.65	558.71	1051.78	553.86
14.214	0	0.97	0	0.07	0.09	97.87	0.21	0.13	38.91	38.91	0	99.78	84.35	97.96	2.78	2.14	0.31	0.07	69.29	58.17	0.93	0.35	0	38.91	5.68	0	0.15	4.43	99.89	16.4	0.34	0	73.73	0	0	0	21.38	-2.65	-5.08	62.49	158.31	846.83	488.7	1105.6	768.83	889.46	556.83	1047.76	555.16
14.247	0	0.63	0	0.07	0.1	96.46	0.19	0.14	37.56	37.56	0	99.58	82.68	97.34	3.56	2.86	0.3	0.11	61.38	47.06	0.54	0.35	0	37.56	5.44	0	0.17	2.69	99.89	16.19	0.33	0	73.07	0	0	0	20.75	-4.01	-3.91	62.46	160.05	846.39	488.5	1103.63	767.89	888.73	555.94	1048.76	553.5
14.28	0	0.49	0	0.07	0.1	96.19	0.19	0.13	37.98	37.98	0	99.56	82.22	95.83	3.25	2.69	0.31	0.18	60.96	40.16	0.61	0.5	0	37.98	5.55	0	0.23	1.07	99.88	15.11	0.32	0	72.6	0	0	0	25.88	-6.33	-4.48	63.2	160.17	847.33	488.3	1105.33	770.6	889.22	559.03	1049.33	554.56
14.314	0	0.43	0	0.07	0.1	97.27	0.18	0.12	36.98	36.98	0	99.7	85.66	97.51	2.96	2.87	0.33	0.22	65.63	37.12	0.45	0.64	0	36.98	5.08	0	0.22	0.27	99.79	11.83	0.44	0	73.3	0	0	0	26.23	-3.67	-4.81	63.5	160.65	849.12	489.85	1105.87	770.23	889.79	560.53	1050.38	556.15
14.347	0	0.38	0	0.07	0.1	97.06	0.16	0.12	35.48	33.77	0	99.65	85.85	97.89	2.43	2.92	0.29	0.27	63.73	33.77	0.45	0.63	0	35.48	4.64	0	0.2	0.38	99.79	12.75	0.41	0	73.61	0	0	0	24.62	-2.83	-4.58	63.08	157.59	850.61	490.93	1106.17	769.71	892.65	559.85	1050.2	556.73
14.38	0	0.36	0	0.07	0.09	97.5	0.14	0.11	34.26	32.65	0	99.71	87.41	97.53	1.89	2.93	0.29	0.34	66.15	32.65	0.68	0.76	0	34.26	3.61	0	0.16	0.41	99.76	11.71	0.44	0	73.88	0	0	0	23.84	-3.63	-4.62	62.93	159.84	850.39	491.3	1105.26	768.35	890.78	559.98	1050.59	556.93
14.414	0	0.38	0	0.07	0.1	96.59	0.11	0.13	29.12	29.12	0	99.59	86.45	98.25	1.63	3.65	0.28	0.39	61.98	33.66	1.04	0.72	0	29.12	4.17	0	0.1	1.29	99.84	15.64	0.38	0	73.12	0	0	0	22.94	-1.85	-4.14	63.03	159.4	851.56	494.22	1102.16	766.53	890.7	561.38	1050.08	558.22
14.447	0	0.4	0	0.08	0.11	92.49	0.11	0.15	30.29	30.29	0	99.17	78.57	97.05	1.52	5.03	0.28	0.52	53	32.13	2.24	1.25	0	30.29	3.26	0	0.06	2.85	99.86	16.79	0.39	0	70.21	0	0	0	20.64	-4.53	-4.76	62.93	159.5	850.65	494.96	1100.77	764.87	888.65	561.5	1048.13	558.59
14.481	0	0.41	0	0.1	0.12	83.58	0.14	0.16	36.47	31.04	0	97.93	68.84	97.96	1.46	5.87	0.23	0.48	41.42	31.04	2.86	1.49	0	36.47	4.35	0	0.04	4.04	99.88	17.94	0.32	0	68.18	0	0	0	22.33	-2.65	-5.95	62.98	158.94	848.5	494.37	1100.71	766.25	886.44	562.72	1045.34	559.16
14.514	0	0.55	0	0.11	0.12	77.97	0.14	0.16	36.12	36.12	0	97.64	65.91	98.39	0.96	5.04	0.21	0.24	39.79	37.4	3.52	2.46	0	36.12	4.1	0	0.03	2.44	99.87	19.76	0.35	0.42	65.75	0	0	0	24.63	-1.44	-6.58	64.19	155.73	847.01	496.23	1097.48	767.61	885.16	565.89	1040.78	560.08
14.547	0	0.66	0	0.14	0.14	65.35	0.13	0.18	33.24	33.24	9.65	96.79	61.35	98.02	0.76	5.81	0.19	0.15	35.89	39.87	4.23	3.62	0	33.24	3.99	0	0.02	1.14	99.85	21.35	0.39	0.46	62.1	0	0	0	23.44	-2.5	-7.04	64.23	158.71	845.28	497.91	1094.73	766.38	880.67	567.76	1039.25	561.33
14.581	0	0.86	0	0.18	0.17	43.03	0.17	0.18	33.26	33.26	31.97	96.41	52.75	98.02	0.63	5.27	0.18	0.1	34.46	39.9	3.79	2.77	0	33.26	5.57	0	0.01	0.98	99.82	23.01	0.6	0.06	54.63	0	0	0	22.03	-2.48	-6.44	63.96	160.8	842.54	498.11	1092.76	766.6	877.86	566.75	1038.59	562.27
14.614	0	1.23	0	0.23	0.16	47.77	0.16	0.17	32.2	32.2	27.23	97.48	52.97	96.8	0.6	4.54	0.19	0.07	39.01	50.52	7.55	3.68	0	32.2	5.22	0	0.01	0.48	99.79	22.42	0.65	0.02	54.03	0	0	0	21.18	-4.96	-7.71	63.45	157.96	838.28	497.68	1090.22	767.68	874.41	567.71	1032.23	560.98
14.647	0	1.17	0	0.25	0.19	41.77	0.13	0.21	27.92	27.92	33.23	97.76	51.32	97.77	0.69	7.28	0.17	0.08	40.54	49.07	9.04	2.05	0	27.92	4.73	0	0	0.45	99.8	24.2	0.59	0	51.08	0	0	0	21.96	-3.1	-7.69	63.07	158.89	834.06	495.57	1088.24	768.88	870.92	566.77	1029.61	558.85
14.681	0	1.36	0	0.33	0.21	41.16	0.14	0.27	26.16	26.16	33.84	98.81	49.09	97.61	0.76	7.28	0.16	0.1	48.58	51.16	12.61	1.32	0	26.16	4.74	0	0	0.97	99.78	29.57	0.61	0	46.77	0	0	0	21.65	-3.46	-8.01	62.93	157.96	829.76	494.64	1086.29	771.01	867.95	566.76	1025.64	557.57
14.714	0	1.88	0.01	0.44	0.18	48.35	0.14	0.26	25.82	25.82	26.65	99.26	48.82	98.17	0.73	5.46	0.17	0.08	54.6	61.03	17.92	1.14	0	25.82	5.44	0	0	1.24	99.75	30.62	0.62	0	46.33	0	0	0	19.86	-2.08	-7.08	62.97	159.92	826.83	493.99	1083.64	771.21	865.28	565.42	1024.89	555.4
14.748	0	2.31	0.01	0.45	0.2	46.89	0.15	0.31	24.53	24.53	28.11	99.46	47.96	98.16	0.66	5.3	0.16	0.1	58.54	63.09	17.32	1.09	0	24.53	4.8	0	0.01	4.44	99.7	34.99	0.7	0	43.8	0	0	0	20.8	-2.12	-6.86	63.17	161.69	823.97	492.61	1082.87	771.73	862.68	564.03	1024.18	556.3
14.781	0	3.22	0.01	0.43	0.28	21.99	0.27	0.29	30.18	30.18	56.02	98.87	38.51	97.16	0.7	6.06	0.16	0.17	49.4	63.82	10.48	0.94	0	30.18	8.42	0	0.01	4.39	99.59	32.75	0.81	0	38.22	0	0	0	17.47	-4.35	-7.55	62.43	155.76	820.27	492.75	1075.1	767.17	859.44	562.92	1014.87	552.69
14.814	0	3.84	0.01	0.48	0.34	9.14	0.42	0.28	35.59	35.59	81.72	96.96	28.98	97.81	0.73	6.54	0.17	0.31	36.87	62.59	5.88	1.2	0	35.59	15.28	0	0.01	4.13	99.55	31.57	0.92	0	35.35	0	0	0	21.85	-3	-7.09	63.27	160.9	818.7	492.5	1074.11	768.65	855.87	564.73	1016.43	554.18
14.848	0	5.64	0.02	0.68	0.51	1.6	1.07	0.25	25.22	47.25	88.72	92.17	9.47	97.97	0.65	7.74	0.19	0.48	24.63	62.55	3.33	1.29	0	47.25	19.59	0	0.01	4.41	99.38	27.64	1.31	0	25.22	0	0	0	20.88	-2.61	-7.85	63.27	159.98	815.82	492.56	1071.76	768.37	852.86	565.1	1012.45	553.91
14.881	0	5.82	0.03	0.82	0.6	0.89	1.76	0.26	22.65	54.84	88.35	88.12	1.81	97.76	0.48	9.78	0.22	0.7	19.24	61.12	2.3	1.18	0	54.84	24.76	0	0.02	2.53	99.03	26.06	1.39	0	22.65	0	0	0	21.91	-3.11	-8.45	63.57	161.28	813.21	492.71	1068.97	768.14	848.71	566.85	1009.46	553.71
14.914	0	9.41	0.03	1.36	0.53	0.87	3.64	0.2	22.86	62.64	81.19	87.17	0	98.1	0.36	6.65	0.22	0.66	18.5	70.53	2.22	1.18	0	62.64	40.76	0	0.02	2.63	98.68	23.51	1.38	0	22.86	0	0	0	21.14	-2.28	-9.26	63.77	161.9	809.5	492.26	1066.54	768.66	844.44	567.93	1005.54	551.96
14.948	0	12.87	0.03	1.75	0.49	0.81	5.93	0.17	22.61	68.26	74.27	84.65	0	98.08	0.27	5.33	0.22	0.49	17.72	78.1	1.98	0.63	0	68.26	51.15	0	0.02	3.2	96.86	21.39	1.56	0	22.61	0	0	0	20.06	-2.33	-9.51	63.87	162.51	806.89	493.81	1062.82	768.58	840.71	569.81	1002.23	551.91
14.981	0	14.69	0.04	2.41	0.51	0.55	9.08	0.17	20.71	72.95	70.62	79.85	0	97.85	0.2	5	0.23	0.42	14.45	78.59	1.69	0.49	0	72.95	60.53	0	0.02	3.66	96.02	20.78	1.56	0	20.71	0	0	0	20.17	-2.91	-9.64	64.05	163	802.3	493.51	1059.81	769.81	836.41	569.95	998.46	552.31
15.014	0	19.56	0.04	3.16	0.48	0.49	11.84	0.15	20.95	75.13	60.88	73.59	-0.46	98.33	0.16	4.53	0.26	0.3	11.91	85.53	1.44	0.28	0	75.13	71.58	0	0.02	6.56	94.18	18.99	1.54	0	20.95	0	0	0	20.85	-1.64	-9.71	64.34	163.36	799.16	494.39	1057.15	771.86	833.33	571.68	995.59	552.66
15.048	0	19.83	0.03	2.89	0.43	0.56	18.13	0.13	22.82	84.54	60.33	64.3	-3.16	98.64	0.15	5.03	0.29	0.28	10.67	89.05	1.08	0.19	0	84.54	75.61	0	0.02	7.76	89.98	14.53	1.47	0	22.82	0	0	0	22.07	-0.58	-9.81	64.53	164.76	796.23	495	1054.35	773.26	829.69	573.66	993.11	552.64
15.081	0	19.6	0.03	2.53	0.43	0.59	16.07	0.13	23.19	83.52	60.8	64.62	-0.69	98.78	0.18	5.89	0.3	0.19	10.77	91.56	0.99	0.25	0	83.52	71.88	0	0.02	4.43	90.06	14.89	1.37	0	23.19	0	0	0	21.59	-0.05	-9.47	64.79	165.4	794.02	495.83	1051.89	773.65	827.39	573.8	991.55	553.57
15.115	0	17.92	0.03	1.58	0.43	0.64	13.41	0.14	23.01	84.18	64.17	67.83	0	98.65	0.15	5.9	0.28	0.09	12.6	93.27	0.88	0.46	0	84.18	57.06	0	0.02	0.7	90.02	15.96	1.02	0.09	23.01	0	0	0	23.14	0.56	-10.64	65.99	164.92	792.57	497.07	1050.11	773.84	824.67	576.87	988.13	554.98
15.148	0	16.84	0.04	1.09	0.49	0.32	11.95	0.15	19.16	84.54	66.32	55.63	0	98.5	0.18	6.89	0.29	0.05	8.24	92.11	0.43	0.67	0	84.54	44.57	0	0.02	0.72	87.9	16.82	1.05	1.29	19.16	0	0	0	21.9	1.07	-10.64	66.48	161.93	790.84	498.99	1047.27	774.55	824.1	577.33	984.67	556.38
15.181	0	14.33	0.04	0.62	0.54	0.27	7.49	0.16	18.37	81.72	71.35	57.13	0	98.43	0.2	8.68	0.28	0.03	6.33	90.97	0.27	1.22	0	81.72	25.67	0	0.03	0.33	88.23	16.96	1.03	0.72	18.37	0	0	0	23.87	-1.31	-10.67	66.53	163.1	788.72	497.93	1045.91	775.16	821.64	577.83	983.26	555.91
15.215	0	12.05	0.05	0.42	0.62	0.18	7.05	0.16	15.73	84.27	75.9	59.54	0	98.23	0.18	10.76	0.24	0.01	4.89	87.71	0.15	1.07	0	84.27	12.64	0	0.03	0.17	87.38	14.12	0.89	0.19	15.73	0	0	0	22.78	-1.92	-10.53	66.68	167.03	785.68	496.75	1042.85	773.37	816.6	577.57	981.86	553.3
15.248	0	11.19	0.04	0.36	0.69	0.17	5.43	0.17	15.58	81.88	77.62	66.02	0	98.44	0.16	12.89	0.24	0.01	4.24	86.85	0.09	0.93	0	81.88	6.39	0	0.03	0.18	88.71	14.4	0.87	0.04	15.58	0	0	0	20.57	-1.28	-9.39	66.39	165.49	784	496.67	1039.81	772.5	816.51	574.63	980.49	552.32
15.281	0	9.31	0.05	0.33	0.87	0.15	5.42	0.22	13.47	82.61	81.38	74.34	0	98.54	0.17	17.86	0.25	0.01	5.46	82.61	0.1	0.58	0	83.11	2.73	0	0.02	0.1	88.71	15.6	0.79	0	13.47	0	0	0	19.45	-0.94	-8.69	65.91	162.75	783.54	496.8	1038.06	771.71	817.75	572.47	979.25	552.41
15.315	0	7.31	0.05	0.3	0.9	0.14	4.04	0.25	12.96	77.48	85.38	73.57	0	98.16	0.18	19.49	0.25	0	5.23	77.48	0.09	0.31	0	77.99	1.43	0	0.02	0.11	86.58	16.62	0.64	0	12.96	0	0	0	17.5	-2.13	-8.14	65.66	163.04	782.69	496.79	1036.48	770.45	816.97	570.96	978.9	552.05
15.348	0	7.62	0.05	0.32	0.83	0.15	3.65	0.21	12.99	74.79	84.76	71.73	0	98.47	0.14	15.76	0.22	0	6.88	75.38	0.13	0.63	0	74.79	0.91	0	0.02	0.11	89.16	16.63	0.63	0	12.99	0	0	0	16.34	-1.17	-8.76	65.34	164.07	778.25	494.88	1034.27	770.47	812.43	570.32	975.13	549.2
15.381	0	6.73	0.04	0.34	1	0.16	2.99	0.25	12.76	71.82	86.54	79.78	0	97.6	0.26	20.71	0.2	0.01	7.99	73.34	0.11	0.53	0	71.82	1.5	0	0.02	0.25	89.71	15.75	0.56	0	12.76	0	0	0	22.56	-3.47	-5.15	65.72	165.15	780.89	496.76	1031.73	771.02	816.06	569.27	980.52	554.27
15.415	0	7.1	0.05	0.44	1.39	0.11	2.11	0.33	9.52	64.35	85.79	87.98	0	96.81	0.37	25.69	0.17	0.02	7.68	72.12	0.19	1.02	0	64.35	2.56	0	0.02	0.43	92.41	16.78	0.47	0	9.52	0	0	0	20.24	-4.94	-4.52	65.86	167.35	781.55	496.37	1031.61	768.6	815.81	567.24	982.62	553.73
15.448	0	5.29	0.05	0.5	1.68	0.08	2.92	0.37	7.73	64.26	89.41	90.51	0	95.54	0.41	30.95	0.15	0.04	6.54	64.26	0.27	1.71	0	70.23	5.83	0	0.01	1.29	90.45	14.4	0.44	0	7.73	0	0	0	19.41	-6.68	-4.56	65.87	166.85	783.17	496.61	1033.33	768.84	817.67	567.37	983.94	553.55
15.482	0	5.55	0.05	0.66	2.1	0.06	1.86	0.44	6.81	61.18	88.91	94.24	-1.35	96.36	0.46	35.73	0.11	0.09	3.56	62.57	0.46	1.49	0	61.18	11.17	0	0.01	6.43	92.38	13.73	0.32	0	6.81	0	0	0	18.76	-5.61	-4.62	66.02	166.3	785.65	497.08	1035.06	768.45	820.06	567.59	985.73	553.19
15.515	0	5.62	0.05	0.94	2.3	0.06	1.82	0.45	5.63	56.6	88.77	94.75	-4.68	95.37	0.62	37.02	0.1	0.21	3.54	58.29	0.41	0.94	0	56.6	21.97	0	0.01	11.1	92.32	12.73	0.29	0	5.63	0	0	0	18.6	-6.87	-4.41	66.08	165.74	787.7	497.57	1036.94	768.82	822.52	567.64	987.69	553.9
15.548	0	7.59	0.05	1.68	2.11	0.05	3.38	0.39	4.92	51.73	84.83	92.2	-18.23	95.72	0.62	35.55	0.09	0.45	3.21	51.73	0.32	0.5	0	60.29	43.37	0	0.01	39.19	88.51	10.19	0.28	0	4.92	0	0	0	18.91	-6.46	-4.1	65.97	164.79	788.7	496.77	1037.86	768.25	824.37	566.24	988.67	553.6
15.582	0	10.72	0.07	3.8	1.98	0.04	7.72	0.35	3.22	52.58	78.57	87.42	-31.28	96.82	0.68	34.47	0.06	0.8	3.22	52.58	0.6	0.49	0	65.33	71.54	0	0.01	49.03	82.98	8.18	0.23	0	2.76	0	0	0	19.74	-4.91	-4.14	65.66	161.05	795.65	493.46	1043.97	764.45	832.87	562.14	993.53	550.93
15.615	0	12.97	0.06	4.86	2.13	0.04	11.34	0.44	3.88	50.82	74.07	95.22	-43.31	95.71	0.86	41.36	0.05	1.31	3.88	50.82	0.45	0.25	0	68.95	89.2	0	0	78.94	73.5	6.07	0.23	0	2.57	0	0	0	22.73	-6.47	-3.26	66.17	168.02	798.39	495.7	1044.16	763.92	831.61	564.75	999.33	554.69
15.648	0	11.79	0.07	3.64	1.29	0.04	21.29	0.31	4.71	48.89	57.43	95.14	-50.62	95.47	0.63	35.03	0.05	1.63	4.71	48.89	0.55	0.35	0	78.61	95.32	0	0	88.88	57.28	4.09	0.24	0	1.97	0	0	0	20.48	-6.76	-3.28	65.66	161.48	801.05	495.89	1047.03	764.26	837.79	563	999.06	554.58
15.682	0	8.8	0.1	1.92	0.55	0.04	36.01	0.17	5.27	47.95	38.99	89.79	-54.5	96.43	0.45	22.72	0.04	1.45	5.27	47.95	0.57	0.38	0	87.42	97.68	0	0	88.83	34.55	2.18	0.22	0	1.43	0	0	0	19.52	-5.51	-2.99	65.59	160.6	804.35	495.94	1048.92	762.81	841.26	562.15	1001.64	553.7
15.715	0	9.52	0.1	1.58	0.47	0.05	40.04	0.16	8.43	52.11	34.96	89.5	-54.7	96.65	0.49	21.62	0.03	1.46	8.43	52.11	0.36	0.35	0	89.29	98.39	0	0	92.46	28.13	1.75	0.23	0	1.34	0	0	0	20.06	-5.19	-2.82	65.21	158	809.01	495.96	1051.34	760.43	846.37	560.99	1004.22	554.19
15.749	0	7.08	0.11	1.14	0.36	0.06	48.02	0.14	15.44	56.24	26.98	88.06	-49.07	97	0.56	19.5	0.02	1.82	15.44	56.24	0.42	1	0	93.04	98.71	0.01	0.01	74.07	16.65	1.28	0.26	0	0.99	0	0	0	20.07	-4.62	-1.78	65.22	161.15	811.75	496.83	1052.38	759.3	847.87	560.62	1008.93	555.46
15.782	0	7.05	0.1	0.93	0.36	0.08	48.43	0.17	19.53	61.64	26.57	90.37	-46.78	96.9	0.72	22.59	0.02	2.16	19.53	61.64	0.34	0.64	0	93.44	98.61	0	0.01	71.86	11.39	0.87	0.32	0	1.01	0	0	0	19.42	-4.79	-0.33	65.09	162.22	814.26	497.56	1051.3	756.45	849.82	559.18	1012	555.56
15.815	0	9.58	0.1	0.86	0.34	0.18	50.89	0.16	32.74	65.27	24.11	95.55	-43.64	96.83	0.94	21.47	0.02	2.34	32.74	65.27	0.24	0.31	0	92.34	98.75	0	0.01	87.23	9.65	0.81	0.37	0	1.24	0	0	0	20.76	-4.91	-0.88	65.24	162.91	815.83	496.46	1053.91	756.39	850.86	559.17	1013.73	555.34
15.849	0	8.57	0.1	0.7	0.31	0.29	55.92	0.16	41.69	62.57	19.08	97.73	-41.3	96.96	1.05	20.85	0.01	2.94	41.69	62.57	0.17	0.18	0	94.22	98.48	0	0.02	92.22	4.19	0.45	0.39	0	1.2	0	0	0	20.89	-4.69	-0.64	65.2	158.15	817.65	496.57	1055.06	756.36	855.08	558.27	1013.21	555.7
15.882	0	8.34	0.11	0.66	0.29	0.37	55.46	0.15	45.55	59.39	19.54	98.25	-39.68	96.9	1.1	18.73	0.01	3.38	45.55	59.39	0.11	0.09	0	92.72	97.94	0	0.04	96.63	3.36	0.4	0.47	0	1.37	0	0	0	21.33	-4.8	-0.41	65.6	158.1	819.77	496.86	1055.82	754.9	856.81	557.79	1014.91	556.65
15.915	0	8.44	0.1	0.64	0.31	0.63	53.36	0.16	54.28	60.08	21.64	99.02	-34.09	97.93	1.53	19.61	0.01	3.76	54.28	60.08	0.11	0.1	0	90.12	96.55	0	0.06	96.48	4.31	0.43	0.54	0	1.76	0	0	0	21.19	-2.72	-0.94	65.96	157.24	821.09	496.14	1057.42	754.77	858.14	557.94	1015.35	554.86
15.949	0	5.79	0.09	0.53	0.34	0.51	42.97	0.19	49.13	57.76	32.03	98.09	-30.85	98.04	2.25	23.43	0.01	4.01	49.13	57.76	0.11	0.16	0	85.37	93.24	0	0.09	84.92	2.92	0.35	0.67	0	2.39	0	0	0	22.58	-2.44	-1.34	66.07	153.88	822.57	496.24	1059.55	755.93	861.21	558.27	1015.07	556.14
15.982	0	5.1	0.11	0.45	0.26	0.52	41.17	0.14	48.9	59.03	33.83	97.26	-25.51	98.68	2.55	15.86	0.01	3.05	48.9	59.03	0.1	0.16	0	83.16	88.84	0	0.16	70.5	2.85	0.32	0.72	0	2.76	0	0	0	21.49	-0.43	-0.67	66.25	150.77	824.29	497.75	1059.27	756.11	864.38	558.63	1015.12	555.95
16.015	0	5.49	0.12	0.4	0.19	0.75	40.67	0.1	54.1	68.61	34.33	97.77	-17.02	98.66	2.65	9.28	0.01	1.34	54.1	68.61	0.1	0.17	0	80.93	86.28	0	0.22	52.81	2.41	0.29	0.85	0.01	3.39	0	0	0	22.93	-0.51	-1.14	67.66	150.81	826.24	499.3	1058.41	754.3	864.35	560.29	1015.14	557.64
16.049	0	5.62	0.12	0.33	0.16	0.62	29.48	0.08	48.22	71.95	45.52	95.2	-14.14	98.51	2.58	6.08	0.01	0.69	48.22	71.95	0.04	0.08	0	73.97	82.31	0	0.2	49.51	2.3	0.29	0.96	0.1	4.67	0	0	0	22.98	-1.04	-1.03	67.65	154.92	828.83	502.05	1057.29	752.86	863.11	563.37	1017.95	558.34
16.082	0	5.85	0.12	0.23	0.15	0.75	21.88	0.08	50.88	70.02	56.24	90.6	-7.12	98.53	2.23	4.53	0.01	0.43	50.88	77.31	0.02	0.04	0	70.02	70.65	0	0.19	44.29	2.87	0.37	1.05	0.01	5.09	0	0	0	23.91	-0.98	-1.95	67.05	156.39	830.04	504.08	1056.14	751.61	861.3	566.39	1017.54	559.66
16.116	0	4.23	0.09	0.12	0.13	1.05	6.22	0.07	49.6	52.52	87.56	66.96	0	98.73	1.88	3.48	0.01	0.24	49.6	84.02	0.01	0.03	0	52.52	50.28	0	0.12	16.52	7.39	0.57	1.26	0.01	8.76	0	0	0	22.87	0.23	-2.48	66.64	154.73	831.17	505.83	1056.75	751.44	862.4	567.18	1017.05	562.12
16.149	0	3.99	0.07	0.08	0.14	1.22	2.26	0.07	40.7	40.7	92.01	37.44	3.24	98.62	1.78	3.32	0.01	0.15	46.24	86.59	0.01	0.02	0	40.7	34.65	0	0.06	10.59	14.42	0.8	1.15	0	11.78	0	0	0	23.53	0.64	-2.9	66.51	156.69	830.12	506.24	1056.14	751.72	860.04	568.34	1016.64	563.11
16.182	0	4.17	0.07	0.09	0.16	1.54	2.07	0.07	41.36	41.36	91.67	41.52	7.48	98.22	1.95	3.77	0.01	0.1	47.71	87.79	0.02	0.04	0	41.36	29.59	0	0.03	4.52	22.67	1.1	1.08	0	13.2	0	0	0	25.14	1.94	-3.83	66	155.14	827.72	507.08	1055.31	754.82	858.2	571.01	1013.18	564.04
16.216	0	5.88	0.03	0.15	0.22	4.83	0.57	0.08	24.6	24.58	88.23	69.03	25.44	98.28	1.87	4.58	0.01	0.1	49.78	89.39	0.03	0.11	0	24.58	24.6	0	0.02	1.38	53.52	2.38	1.03	0	22.67	0	0	0	25.09	1.77	-3.95	66.12	156.62	823.57	507.4	1052.45	756.75	853.78	572.3	1010.17	563.87
16.249	0	6.14	0.03	0.17	0.29	5.78	0.47	0.1	24.69	24.69	87.71	84.81	28.5	97.68	1.95	8.01	0.01	0.11	50.67	88.29	0.04	0.14	0	24.69	18.55	0	0.01	0.73	64.06	3.15	0.91	0	23.91	0	0	0	21.96	3.29	-3.45	66.1	153.03	821.28	507.82	1050.05	757.34	853.99	570.94	1006.8	562.7
16.282	0	4.34	0.02	0.19	0.4	5.63	0.32	0.13	21.58	21.58	88.75	88.58	30.22	97.73	2.52	14.17	0.01	0.17	46.01	78.29	0.04	0.19	0	21.58	16.03	0	0.01	0.51	72.81	4.2	0.85	0	26.02	0	0	0	22.33	3.18	-2.5	66.33	154.51	818.11	507.59	1045.35	755.5	850.35	569.44	1004.73	563.28
16.316	0	3.73	0.02	0.28	0.64	4.38	0.21	0.21	17.62	17.62	91.24	93.39	29.89	98.03	3.16	20.16	0.01	0.26	39.31	69.16	0.02	0.1	0	17.62	14.78	0	0.01	0.43	86.98	8.04	0.66	0	27.07	0	0	0	23.01	2.47	-2.65	66.32	156.1	814.85	506.12	1042.56	754.5	846.3	568.69	1002.26	562.02
16.349	0	2.46	0.01	0.29	0.91	3.01	0.22	0.31	19.76	19.76	93.98	92.41	25.94	98.21	4.57	26.31	0.01	0.34	34.63	58.17	0.02	0.05	0	19.76	13.64	0	0	0.65	89.81	10.32	0.63	0	25.95	0	0	0	22.16	1.98	-3.04	66.21	153.7	811.81	504.78	1041.04	754.96	844.83	567.61	998.35	560.3
16.382	0	1.39	0.01	0.35	1.56	1.2	0.2	0.7	18.95	18.95	96.87	94.78	18.07	98.01	7.52	35.04	0.01	0.47	21.87	42.85	0.01	0.02	0	18.95	13.88	0	0	0.68	94.38	18.11	0.59	0	24.02	0	0	0	22.6	2.5	-3.18	66.2	152.65	810.23	504.53	1038.75	754.1	843.31	567.37	995.78	559.96
16.416	0	1.08	0.01	0.34	1.81	1.8	0.22	1.38	19.1	19.1	96.38	96.03	21.02	98.06	9.62	36.62	0.01	0.6	28.07	36.95	0.01	0.01	0	19.1	12.66	0	0.01	0.69	96.37	30.66	0.42	0	24.55	0	0	0	24.62	2.38	-4	66.34	154.57	807.7	503.45	1035.32	751.77	838.37	568	992.66	558.86
16.449	0	0.76	0.01	0.3	1.77	1.51	0.16	1.69	15.55	15.55	96.46	95.87	22.05	97.23	9.16	35.38	0.01	0.71	25.78	26.97	0.01	0.01	0	15.55	7.26	0	0.01	0.41	97.1	37.18	0.41	0	24.14	0	0	0	24.5	4.21	-4.15	66.42	155.33	804.67	504.34	1030.65	751.04	834.04	569.39	988.96	558.08
16.483	0	0.59	0.01	0.29	2.12	1.27	0.13	5.1	12.17	12.17	89.81	97.09	21.86	97.97	10.61	37.98	0.01	0.71	23.16	20.57	0.01	0.01	0	12.17	5.28	0	0.01	0.34	99.02	60.52	0.38	0	23.88	0	0	0	24.06	2.62	-4.17	66.59	157.7	800.85	503.86	1027.66	750.3	829.24	568.69	986.63	558.8
16.516	0	0.57	0.02	0.3	2.28	0.78	0.11	8.62	9.02	9.02	82.76	97.02	18.99	97.49	11.13	37.11	0.01	0.78	19.08	17.31	0.01	0.01	0	9.02	3.53	0	0.01	0.27	99.56	74.31	0.35	0	21.59	0	0	0	25.59	3.7	-4.19	67.04	159.04	796.48	503.17	1023.87	751.06	824.48	569.29	983.12	557.93
16.549	0	0.52	0.01	0.29	2.52	0.61	0.09	11.04	7.57	7.57	77.91	97.72	17.97	97.72	10.48	40.45	0.01	0.95	14.52	16.47	0.01	0.01	0	7.57	2.14	0	0.01	0.15	99.66	78.04	0.32	0	21.59	0	0	0	25.36	3.21	-4.28	67.15	163.01	791.53	501.14	1022.75	752.31	819.14	568.14	981.81	557.55
16.583	0	0.45	0.01	0.24	2.24	1.42	0.07	16.22	5.07	5.07	67.57	97.67	26.3	97.85	10.93	39.93	0.01	1.46	21.42	15.74	0.01	0.03	0	5.07	1.01	0	0.01	0.04	99.91	88.26	0.21	0	25.79	0	0	0	24.75	2.9	-4.64	66.9	164.04	786.47	499.38	1021.31	754.64	814.94	567.77	978.53	555.64
16.616	0	0.45	0.01	0.22	2.05	4.2	0.07	16.81	3.67	3.67	66.38	97.76	36.01	97.95	10.12	40.42	0.01	1.98	35.07	17.74	0.02	0.07	0	3.67	0.53	0	0.01	0.01	99.93	89.1	0.17	0	28.81	0	0	0	25.99	2.68	-5.54	66.98	161.09	783.33	499.18	1018.64	756.01	812.66	569.43	973.03	554.25
16.649	0	0.56	0.01	0.22	1.59	8.02	0.07	14.38	2.72	2.72	71.23	98.56	42.07	97.96	8.09	34.78	0.02	2.44	45.92	20.5	0.06	0.12	0	2.72	0.33	0	0.01	0	99.96	91.88	0.16	0	29.47	0	0	0	25.68	2.63	-4.66	66.77	166.68	774.68	493.77	1018.57	760.2	806.24	564.92	972.41	551.96
16.683	0	0.61	0.01	0.23	1.54	9.29	0.07	14.78	1.58	1.58	70.43	99.01	43.42	97.85	7.89	32.71	0.02	2.7	50.69	20.95	0.15	0.16	0	1.58	0.29	0	0	0	99.98	94.66	0.16	0	28.49	0	0	0	23.51	2.91	-4.75	65.85	161.55	771.51	493.55	1014.76	759.95	805.49	563.74	966.42	549.55
16.716	0	0.7	0.01	0.22	1.21	11.39	0.07	12.29	1.29	1.29	75.43	99	45.8	97.9	7.37	27.96	0.02	2.86	50.48	24.11	0.18	0.19	0	1.29	0.28	0	0	0	99.98	94.63	0.15	0	30.65	0	0	0	23.98	2.79	-4.95	65.66	161	769.45	493.31	1013.48	760.3	803.82	563.54	964.28	550.38
16.75	0	1.09	0.01	0.23	0.72	12.75	0.07	7.33	0.68	0.68	74.5	99.09	47.58	97.79	4.85	16.97	0.02	1.38	51.76	32.07	0.26	0.26	0	0.68	0.22	0	0.01	0.01	99.98	95.92	0.16	0.04	31.14	0	0	0	25.91	3.04	-5.49	66.5	162.51	767.95	493.63	1012.38	761.49	801.12	565.84	962.91	550.6
16.783	0	1.7	0.01	0.21	0.47	18.68	0.07	5.17	0.38	0.38	62.65	99.25	51.89	96.63	3.67	9.12	0.02	0.51	54.07	43.64	0.4	0.51	0	0.38	0.18	0	0.01	0	99.99	96.88	0.14	0.1	34.01	0	0	0	27.8	5.23	-6	67.12	161.59	766.53	495.2	1008.41	761.55	798.54	569.07	959.01	550.07
16.816	0	2.68	0.01	0.2	0.37	41.6	0.07	4.4	0.34	0.34	33.4	99.75	61.33	96.96	2.29	6.66	0.02	0.26	67.76	57.55	0.51	1.07	0	0.34	0.18	0	0.01	0	99.98	96.9	0.14	0.02	37.2	0	0	0	26.52	4.68	-5.29	66.41	169.42	763.03	495.89	1004.6	759.95	791.38	569.2	959.85	551.35
16.85	0	3.26	0.01	0.18	0.28	58.97	0.06	4.08	0.28	0.16	16.03	99.78	67.98	98.13	1.31	5.82	0.02	0.11	69.24	67.32	0.71	1.46	0	0.16	0.28	0	0.01	0	99.99	97	0.12	0	42.74	0	0	0	23.84	2.19	-6.23	65.02	168.18	759.38	494.19	1004.8	760.62	789.03	567.59	956.33	550.4
16.883	0	3.21	0.01	0.16	0.24	66.43	0.05	3.75	0.38	0.13	8.57	99.75	71.28	98.61	0.83	5.04	0.02	0.06	67.67	69.9	0.71	1.04	0	0.13	0.38	0.01	0.01	0	99.99	96.21	0.1	0	46.4	0	0	0	20.53	-0.71	-5.98	64.48	167.16	755.93	493.62	1004.01	762.41	787.67	565.82	954.05	549.67
16.916	0	3.75	0.01	0.16	0.25	57.02	0.05	3.62	0.56	0.17	17.98	99.65	67.95	98.47	0.69	5.26	0.02	0.04	63.55	73.11	0.68	0.53	0	0.17	0.56	0.01	0.01	0.02	99.99	95.24	0.1	0	44.91	0	0	0	19.81	1.17	-5.26	64.57	172.34	753.88	493.3	1002.34	762.55	784.01	565.76	955.47	548.39
16.95	0	3.52	0.01	0.17	0.28	24.18	0.04	3.44	0.58	0.15	51.64	98.13	56.89	98.36	0.5	5.84	0.02	0.03	42.6	69.59	0.59	0.38	0	0.15	0.58	0.01	0.01	0.02	99.99	93.63	0.08	0	42.77	0	0	0	19.76	1.52	-4.92	64.26	170.12	752.57	493.36	1000.59	762.56	784.08	564.71	953.45	548.87
16.983	0	3.88	0.01	0.19	0.29	13.2	0.04	3.35	0.74	0.21	73.6	95.95	50.78	98.34	0.39	6.35	0.03	0.03	32.74	71.1	1	0.52	0	0.21	0.74	0.01	0	0.02	99.99	92.57	0.08	0	41.15	0	0	0	19.5	1.58	-4.81	64.29	170.19	750.48	491.72	1001.3	764.03	783.45	563.1	953	548.31
17.016	0	2.52	0.01	0.2	0.36	5.78	0.04	3.89	0.99	0.25	88.43	90.16	43.39	98.38	0.44	10.67	0.03	0.06	20.91	58.96	1.14	0.6	0	0.25	0.99	0.01	0	0.02	99.99	91.88	0.07	0	39.03	0	0	0	19.07	1.48	-4.86	64.23	171.22	750.35	491.8	1000.01	762.78	782.19	563.46	952.62	547.15
17.05	0	1.37	0.01	0.19	0.41	5.15	0.03	4.09	1.22	0.28	89.71	86.06	42.84	97.98	0.43	16	0.03	0.17	14.96	46.06	1.13	0.67	0	0.28	1.22	0.01	0	0.02	99.98	87.7	0.06	0	40.94	0	0	0	19.71	2.59	-4.57	64.22	170.86	749.41	490.27	1001.61	764.56	783.04	561.89	953.26	547.09
17.083	0	1.05	0.01	0.21	0.42	5.8	0.03	3.58	1.03	0.3	88.39	89.25	43.33	97.38	0.41	15.55	0.02	0.2	19.7	37.53	1.64	0.73	0	0.3	1.03	0.01	0	0.02	99.97	84.82	0.05	0	39.67	0	0	0	21.22	3.92	-4.53	65.1	171.37	750.65	491.3	1001.11	764.57	783.45	565.03	953.74	545.86
17.117	0	1.43	0.01	0.29	0.52	4.28	0.05	2.4	1.39	0.59	91.43	95.38	38.81	97.9	0.4	13.43	0.02	0.16	31.07	36.91	1.68	1.38	0	0.59	1.39	0.01	0	0.05	99.93	77.13	0.06	0.17	31.04	0	0	0	22.34	2.79	-4.72	65.91	172.05	752.4	492.3	1001.26	763.88	783.65	565.3	954.82	547.98
17.15	0	1.83	0.02	0.33	0.51	3.29	0.06	1.65	1.79	0.86	93.42	95.83	36	98.41	0.34	10.03	0.02	0.11	32.49	38.95	1.41	1.92	0	0.86	1.79	0.01	0	0.06	99.85	71.37	0.07	0.02	27.86	0	0	0	22.28	1.39	-4.6	65.36	167.44	753.02	490.95	1003.29	764.66	787.5	562.94	954.27	547.89
17.183	0	2.24	0.02	0.34	0.5	5.39	0.07	1.33	1.68	0.95	89.22	98.15	39.86	98.47	0.32	8.44	0.02	0.09	42.95	42.99	1.05	2.39	0	0.95	1.68	0.01	0	0.05	99.83	67.75	0.07	0	27.18	0	0	0	22.28	1.17	-4	65.03	165.98	755.49	490.15	1004.85	763.93	791.09	561.67	956.35	546.25
17.217	0	2.5	0.03	0.37	0.59	3.28	0.08	1.04	1.47	1.16	93.43	97.92	35.25	98.75	0.39	9.29	0.02	0.11	41.55	42.82	0.6	2.39	0	1.16	1.47	0.02	0.01	0.09	99.69	60.84	0.06	0	23.25	0	0	0	20.7	-0.16	-3.51	64.83	167.58	756.65	489.96	1005.75	762.5	791.75	559.96	958.8	546.63
17.25	0	3.19	0.03	0.34	0.55	3.57	0.09	0.98	1.08	1.08	92.85	98.13	36.16	98.03	0.38	7.12	0.02	0.1	42.89	49.26	0.38	1.21	0	1.08	1	0.02	0.01	0.04	99.71	61.57	0.06	0	23.35	0	0	0	21.12	-2.47	-3.44	64.79	167.49	758.2	487.95	1008.64	762.42	794.05	558.44	961	545.03
17.283	0	3.77	0.03	0.35	0.57	2.36	0.09	0.74	1.17	1.17	92.46	97.6	32.53	97.96	0.31	6.11	0.02	0.09	39.76	51.75	0.33	0.61	0	1.17	0.82	0.01	0.02	0.05	99.67	55.83	0.06	0	21.13	0	0	0	22.18	-2.63	-2.06	65.13	167.65	759.4	485.71	1011.21	762.15	797.55	555.79	964.82	544.61
17.317	0	4.61	0.05	0.4	0.63	1.26	0.1	0.44	1.73	1.73	90.78	96.75	26.74	97.91	0.3	5.48	0.02	0.1	35.94	53.78	0.36	0.66	0	1.73	0.69	0.01	0.03	0.03	99.62	43.87	0.06	0	17.34	0	0	0	19.24	-2.78	-2.01	64.69	160.25	762.94	483.91	1013.26	758.13	804.31	552.4	964.15	541.05
17.35	0	3.97	0.05	0.41	0.66	1.07	0.1	0.46	1.59	1.59	92.06	96.35	25.4	98.36	0.36	6.2	0.02	0.18	34.33	49.09	0.39	0.82	0	1.59	0.64	0.01	0.03	0.01	99.74	44.36	0.06	0	16.69	0	0	0	19.36	-1.54	-1.18	64.91	160.06	764.95	482.81	1016.56	758.29	808.08	551.02	967.82	541
17.383	0	2.74	0.05	0.42	0.73	0.89	0.1	0.44	1.76	1.76	94.53	95.74	23.83	98.38	0.47	7.86	0.02	0.54	32.26	38.32	0.39	1.23	0	1.76	0.33	0	0.03	0.01	99.8	41.25	0.05	0	16.04	0	0	0	20.6	-1.47	-0.69	65.58	164.5	768.1	483.36	1020.06	758.94	809.7	552.21	973.92	542.61
17.417	0	2.28	0.05	0.44	0.82	0.83	0.1	0.42	1.69	1.69	95.44	95.9	23.09	98.45	0.67	9.4	0.02	1.31	32.77	32.19	0.32	1.73	0	1.69	0.23	0	0.02	0.01	99.79	37.63	0.06	0	15.12	0	0	0	22.03	-1.25	0.05	65.56	161.33	770.73	484.32	1020.39	758.76	813.64	550.69	974.87	545.16
17.45	0	1.91	0.05	0.43	0.86	0.73	0.1	0.42	1.6	1.6	96.19	94.86	22.31	98.43	0.76	9.69	0.02	2.25	29.82	26.75	0.23	1.71	0	1.6	0.16	0	0.03	0.01	99.81	36.35	0.06	0	15.5	0	0	0	19.76	-1.31	-0.05	65.36	159.78	773.11	484.65	1022.5	757.56	816.59	551.26	976.19	543.81
17.484	0	1.89	0.05	0.41	0.79	0.49	0.09	0.37	1.43	1.43	96.21	90.67	19.52	98.17	0.77	7.3	0.02	2.56	21.85	25.76	0.1	1.14	0	1.43	0.21	0	0.04	0.11	99.78	35.17	0.07	0	15.99	0	0	0	22.04	-2.1	1.22	65.81	162.43	776.41	485.95	1024.48	757.7	819.39	551.6	981.77	547.45
17.517	0	1.25	0.04	0.38	0.85	0.49	0.08	0.34	1.45	1.45	97.5	87.9	19.92	98.3	0.97	9.13	0.02	4.32	18.24	15.21	0.09	0.75	0	1.45	0.26	0	0.05	0.15	99.77	29.58	0.09	0	17.86	0	0	0	21.21	-1.72	0.9	65.72	161.2	779.82	486.49	1027.4	757.36	822.8	552.43	983.91	546.9
17.55	0	1.38	0.04	0.37	0.87	0.39	0.08	0.35	1.47	1.47	97.24	83.94	18.04	98.35	1.19	7.95	0.02	5.52	14.13	16.37	0.06	0.53	0	1.47	0.22	0	0.05	0.09	99.78	29.96	0.09	0	17.76	0	0	0	21.53	-1.58	1.26	65.71	161.5	781.97	487.13	1029.05	757.13	824.99	553.2	986.4	547.73
17.584	0	1.31	0.04	0.37	1.07	0.32	0.07	0.54	1.14	1.14	97.38	80.64	16.65	98.41	1.37	11.13	0.02	7.79	11.23	14.04	0.05	0.41	0	1.14	0.12	0	0.02	0.04	99.86	34.53	0.09	0	17.51	0	0	0	18.98	-1.38	-0.76	64.85	153.67	784.68	489.28	1027.79	756.05	827.27	553.3	980.8	546.47
17.617	0	1.29	0.04	0.39	1.14	0.23	0.08	0.6	1.24	1.24	97.42	80.68	13.99	98.55	1.43	11.24	0.03	8.09	8.24	12.28	0.06	0.25	0	1.24	0.14	0	0.03	0.02	99.88	36.65	0.09	0	16.24	0	0	0	21.16	-0.9	1.29	65.8	161.83	790.02	490.06	1032.87	754.61	830.84	555.45	992.56	549.48
17.65	0	1.24	0.04	0.39	1.16	0.23	0.08	0.69	1.13	1.13	97.53	80.03	13.89	98.32	1.59	10.69	0.03	8.76	8.16	10.12	0.04	0.24	0	1.13	0.15	0	0.04	0.01	99.92	39.8	0.1	0	16.16	0	0	0	21.89	-1.65	1.55	65.57	157.92	792.71	490.57	1034.41	755.39	835.16	553.86	993.05	550.96
17.684	0	1.22	0.04	0.38	1.44	0.27	0.07	1.15	0.87	0.87	97.12	84.75	15.16	98.68	1.53	14.71	0.02	11.48	9.42	9.31	0.04	0.29	0	0.87	0.11	0	0.03	0.01	99.97	45.43	0.09	0	16.76	0	0	0	20.48	-0.43	1.43	65.64	159	795.23	490.15	1037.73	754.66	837.44	554.43	996.37	549.51
17.717	0	1.24	0.04	0.39	1.95	0.24	0.07	1.71	0.76	0.76	96.09	88.41	14.16	98.48	1.98	18.65	0.02	14.94	9	7.75	0.03	0.23	0	0.76	0.08	0	0.02	0.01	99.97	47.2	0.08	0	16.03	0	0	0	20.24	-1.15	1.4	65.59	156.08	798.1	491.19	1040.53	756.06	841.67	555.06	997.68	550.35
17.751	0	1.28	0.03	0.38	2.18	0.28	0.07	1.67	0.84	0.84	95.65	89.82	15.38	98.02	2.14	20.45	0.03	16.18	11.65	8.42	0.03	0.28	0	0.84	0.05	0	0.02	0.01	99.98	43.38	0.09	0	16.18	0	0	0	19.4	-2.49	1.41	65.46	155.43	801.14	492.11	1043.28	756.99	844.84	554.55	1000.24	551.42
17.784	0	1.44	0.03	0.38	2.51	0.28	0.07	1.96	0.87	0.87	94.99	90.47	15.31	98.06	2.18	21.36	0.03	19.1	11.26	9.15	0.03	0.19	0	0.87	0.04	0	0.01	0.02	99.98	43.42	0.1	0	16.28	0	0	0	19.02	-2.38	1.65	65.42	155.9	804.18	493.46	1045.8	757.65	847.69	555.12	1003.57	553.02
17.817	0	1.43	0.03	0.37	2.51	0.28	0.07	1.87	0.78	0.78	94.98	91.23	15.3	98.1	2.68	22.49	0.03	18.16	10.21	11.15	0.02	0.08	0	0.78	0.04	0	0.01	0.02	99.98	41.67	0.11	0	16.77	0	0	0	19.79	-2.28	1.79	65.48	155.81	807.33	494.68	1047.55	757.64	850.34	555.76	1006.15	554.57
17.851	0	1.3	0.04	0.37	1.31	0.33	0.07	0.74	0.83	0.83	97.38	86.28	16.65	98.3	2.53	16.23	0.02	7.04	13.09	16.91	0.03	0.09	0	0.83	0.05	0	0.02	0.03	99.98	36.69	0.12	0.01	16.87	0	0	0	22.27	-1.72	1.2	66.46	151.72	811.29	497.57	1047.56	758.12	853.68	557.71	1005.4	557.29
17.884	0	1.83	0.04	0.38	0.97	0.34	0.08	0.58	0.74	0.74	96.33	85.66	16.76	98.31	2.34	11.25	0.03	2.82	15.61	27.38	0.02	0.11	0	0.74	0.04	0	0.02	0.01	99.97	40	0.12	0.13	15.9	0	0	0	21.35	-1.68	0.87	66.74	153.85	813.99	498.33	1050.32	757.65	854.96	560.03	1008.78	556.72
17.917	0	2.69	0.04	0.38	0.82	0.4	0.08	0.45	0.67	0.67	94.63	87.3	18.13	98.69	1.78	9.68	0.03	1.03	17.35	39.29	0.03	0.15	0	0.67	0.03	0	0.01	0	99.97	37.68	0.1	0.01	16.36	0	0	0	21.07	-0.37	1.89	66.37	154.54	815.26	498.78	1051.63	757.95	857.14	558.92	1011.68	558.58
17.951	0	3.92	0.05	0.39	0.7	0.38	0.09	0.39	0.55	0.55	92.16	87.46	17.77	98.35	1.68	5.35	0.03	0.32	17.53	48.15	0.04	0.23	0	0.55	0.02	0	0.01	0	99.98	39.73	0.09	0	15.89	0	0	0	21.14	-1.56	1.52	66	157.63	817.15	498.89	1053.64	758.33	857.08	558.82	1014.71	558.91
17.984	0	4.65	0.05	0.39	0.65	0.35	0.09	0.34	0.58	0.58	90.71	85.45	17.21	98.22	1.26	3.81	0.04	0.14	15.38	52.52	0.03	0.24	0	0.58	0.03	0	0.01	0	99.98	38.26	0.08	0	16.16	0	0	0	22.97	-1.93	0.79	65.73	156.14	819.82	499.11	1055.07	757.71	858.99	559.06	1015.13	559.89
18.017	0	5.86	0.05	0.39	0.66	0.37	0.09	0.37	0.56	0.56	88.28	86.23	17.64	98.09	1.2	4.59	0.04	0.12	16.18	59.61	0.03	0.27	0	0.56	0.03	0	0.01	0	99.98	39.85	0.07	0	16.23	0	0	0	21.92	-2.31	0.56	65.5	157.08	821.79	500.7	1055.28	756.46	859.32	560.09	1016.4	560.82
18.051	0	8.53	0.04	0.37	0.61	0.72	0.09	0.41	0.57	0.57	82.94	92.21	23.13	98.2	1.1	4.16	0.05	0.09	24.1	72.12	0.06	0.54	0	0.57	0.05	0	0.01	0	99.99	42.83	0.05	0	18.25	0	0	0	21.14	-2	0.22	65.54	159.36	823.34	501.46	1055.19	754.51	858.49	560.77	1017.84	560.82
18.084	0	9.58	0.04	0.37	0.58	1.45	0.1	0.35	0.83	0.83	80.85	96.65	28.56	97.87	0.92	3.86	0.05	0.1	35.2	75.9	0.1	0.89	0	0.83	0.11	0	0.01	0.02	99.98	39.22	0.05	0	19	0	0	0	21.64	-2.86	-0.15	65.29	157.22	824.38	500.95	1055.53	753.71	859.79	560.77	1017.01	559.56
18.118	0	10.08	0.03	0.35	0.56	5.86	0.11	0.29	1.21	1.21	79.84	99.3	39.54	97.72	1.34	4.68	0.05	0.27	54.99	80.02	0.33	1.67	0	1.21	0.25	0	0.02	0.43	99.98	33.76	0.06	0	21.85	0	0	0	21.84	-3.22	-0.78	65.41	159.09	826.58	501.56	1055.71	750.98	859.25	561.54	1018.33	560.11
18.151	0	9.74	0.03	0.34	0.61	4.84	0.11	0.3	1.63	1.63	80.51	98.99	37.71	97.54	2	6.9	0.06	0.84	50.36	80.06	0.33	1.44	0	1.63	0.64	0	0.02	0.82	99.98	31.03	0.08	0	22.39	0	0	0	20.91	-3.6	-1.6	65.24	157.94	826.26	500.33	1056.48	749.97	859.06	560.56	1016.99	559.1
18.184	0	11.18	0.03	0.33	0.67	4.18	0.11	0.36	2.33	2.2	77.64	98.54	35.82	97.27	2.89	8.01	0.06	2.26	45.77	84.04	0.43	0.85	0	2.2	1.71	0	0.03	2.33	99.98	31.75	0.08	0	23.36	0	0	0	21.36	-4.14	-2.27	64.99	156.6	826.03	499.39	1057.61	750.5	859.38	560.53	1015.97	558.43
18.218	0	11.53	0.02	0.33	0.82	3.14	0.1	0.4	5.73	3.78	76.94	96.99	32.03	98.12	3.57	10.93	0.07	5.99	36.58	82.73	0.35	0.41	0	3.78	4.9	0	0.05	5.73	99.96	27.03	0.11	0	25.35	0	0	0	21.44	-2.23	-1.97	65.01	159.66	825.94	498.45	1058.88	750.88	858.78	559.78	1018.43	558.16
18.251	0	14.43	0.02	0.42	1.06	1.94	0.12	0.49	12.85	5.32	71.14	94.24	24.81	97.79	4.25	12.59	0.07	10.25	28.17	82.34	0.27	0.2	0	5.32	12.85	0	0.06	11.51	99.95	25.4	0.13	0	25.22	0	0	0	21.5	-3.04	-2.45	64.82	160.91	824.18	497.55	1059.54	752.21	856.96	559.91	1017.85	557.91
18.284	0	14.48	0.02	0.58	0.82	1.33	0.16	0.33	21.71	7.99	71.05	91.3	20.06	98.04	3.64	9.63	0.08	6.33	22.66	83.83	0.23	0.12	0	7.99	21.71	0	0.1	7.39	99.93	23.5	0.13	0.01	24.56	0	0	0	22.63	-2.44	-2.69	65.15	157.23	823.99	497.39	1059.8	753.69	858.67	560.29	1015.88	557.57
18.318	0	13.06	0.03	0.51	0.71	0.88	0.18	0.32	16.97	11.82	73.89	86.67	17.47	98.31	3.48	8.3	0.11	3.12	16.75	85.14	0.15	0.12	0	11.82	16.97	0	0.09	3.26	99.88	27.1	0.13	0.73	23.79	0	0	0	24.24	-1.69	-3.97	65.97	158.81	823.04	498.02	1058.28	753.13	855.07	563.07	1013.79	557.86
18.351	0	11.95	0.03	0.43	0.69	0.77	0.16	0.33	11.99	11.99	76.1	85.69	17.95	98.49	3.6	8.66	0.1	1.51	15.73	85.82	0.19	0.27	0	11.99	10.94	0	0.09	1.02	99.88	28.94	0.16	0.14	23.09	0	0	0	24.76	-1.12	-3.3	65.67	162.84	822.88	498.3	1058.87	753.82	853.95	562.96	1016.76	559.72
18.384	0	11	0.03	0.38	0.62	0.92	0.18	0.35	15.37	15.37	78	86.55	19.3	97.59	3.25	7.72	0.11	0.72	16.63	85.42	0.26	0.48	0	15.37	8.23	0	0.07	0.22	99.87	32.34	0.18	0.01	24.27	0	0	0	22.71	-3.49	-3.98	64.85	162.53	820.27	496.53	1058.67	753.3	851.78	561.33	1014.27	558.19
18.418	0	8.77	0.03	0.33	0.54	0.99	0.24	0.34	23.39	23.39	82.45	85.83	18.57	97.75	2.47	5.85	0.1	0.38	15.92	79.74	0.37	0.49	0	23.39	4.14	0	0.06	0.08	99.83	34.91	0.25	0	25.32	0	0	0	22.52	-3.14	-4.59	64.33	163	817.81	494.76	1059.29	755.31	849.89	561.49	1012.78	555.63
18.451	0	5.76	0.02	0.32	0.5	1.06	0.22	0.32	22.86	22.86	88.48	85.6	19.71	97.68	1.95	5.09	0.11	0.28	15.7	67.81	0.42	0.48	0	22.86	3.14	0	0.06	0.11	99.81	35.25	0.27	0	26.04	0	0	0	20.98	-3.3	-4.92	64.25	162.93	813.42	492	1059	756.73	847.17	559.35	1009.98	553.07
18.485	0	4.79	0.03	0.32	0.5	0.83	0.51	0.34	24.87	38.58	90.42	83.27	12.65	97.4	1.38	4.86	0.09	0.22	13.59	61.27	0.54	0.31	0	38.58	2.76	0	0.06	0.46	99.71	37.49	0.42	0	24.87	0	0	0	21.48	-3.89	-5.49	64.11	163.88	809.62	490.35	1057.44	758.69	843.35	560.44	1006.87	549.59
18.518	0	4.82	0.03	0.33	0.49	0.87	0.78	0.3	24.37	46.31	90.36	84.95	10.2	97.86	1.12	4.24	0.1	0.21	15.41	60.46	0.8	0.25	0	46.31	2.28	0	0.06	1.81	99.46	34.73	0.54	0	24.37	0	0	0	21.13	-2.89	-5.15	64.14	166.29	806.18	488.88	1055.5	758.57	839.78	558.88	1005.75	548.75
18.551	0	3.27	0.03	0.33	0.5	0.77	0.76	0.28	23.83	44.71	93.46	83.55	7.09	98.31	1.21	4.34	0.1	0.43	14.25	44.71	0.86	0.12	0	45.64	2.29	0	0.07	12.26	99.3	32.74	0.52	0	23.83	0	0	0	21.12	-1.7	-4.86	64.08	164.54	803.91	488.31	1053.92	759.11	839.18	557.49	1003.49	548.92
18.585	0	2.96	0.04	0.41	0.57	0.42	1.22	0.27	19.84	30.34	94.08	79.02	0	98.35	1.18	4.45	0.12	0.95	11.25	30.34	1.74	0.08	0	52.17	4.55	0	0.08	31.31	98.59	31.74	0.73	0	19.84	0	0	0	20.58	-1.56	-4.17	64.13	166.97	801.64	488.88	1051.95	760.71	836.66	558.18	1003.34	548.44
18.618	0	2.77	0.04	0.5	0.59	0.33	1.66	0.24	18.54	25.9	94.46	76.59	0	98.31	1.02	3.9	0.13	1.43	9.9	25.9	2.36	0.07	0	56.34	8.34	0	0.1	31.99	98.19	28.95	0.69	0	18.54	0	0	0	20.79	-1.69	-4.37	64.11	165.03	799.46	488.32	1051.24	761.68	835.97	557.44	1000.78	549.07
18.651	0	1.93	0.05	0.6	0.59	0.21	2.34	0.2	15.94	18.03	95.33	68.78	0	97.71	0.54	2.82	0.15	1.73	6.89	18.03	2.7	0.08	0	60.57	12.35	0	0.13	19.47	96.27	25.74	0.67	0	15.94	0	0	0	18.54	-3.23	-4.39	64.25	165.68	799.19	489.66	1049.27	759.93	834.41	557.76	999.88	549.37
18.685	0	1.64	0.05	0.55	0.54	0.23	1.39	0.2	16.6	17.85	96.72	62.99	0	97.4	0.39	2.59	0.14	1.99	7.11	17.85	2.11	0.06	0	50.12	14.82	0	0.16	12.44	92.84	25.72	0.62	0	16.6	0	0	0	18.11	-3.89	-4.69	64.7	169.88	797.78	493.77	1048.55	764.16	830.72	563.29	1000.26	552.66
18.718	0	1.39	0.05	0.43	0.5	0.3	0.89	0.17	17.84	19.8	97.21	65.28	0	97.61	0.26	2.51	0.15	1.58	9.24	19.8	1.34	0.04	0	43.12	10.75	0	0.13	3.03	91.95	23.16	0.44	0	17.84	0	0	0	14.74	-3.46	-4	64.45	171.36	797.01	496.14	1048.32	766.57	830.33	564.16	1001.38	553.9
18.752	0	1.05	0.04	0.29	0.45	0.36	0.36	0.16	18.94	17.38	97.9	59.64	7.98	98.08	0.19	2.32	0.14	1.34	10.38	17.38	0.39	0.01	0	27.96	5.86	0	0.09	0.67	87.82	21.41	0.31	0	18.94	0	0	0	14.39	-2.33	-5.14	64.39	169.46	796.43	497.56	1049.25	769.01	830.12	566.72	999.18	555.08
18.785	0	0.88	0.04	0.26	0.42	0.34	0.26	0.15	18.89	14.53	98.25	53.96	9.58	97.93	0.13	2.19	0.15	0.88	9.34	14.53	0.38	0.01	0	23.11	3.37	0	0.06	0.6	85.97	20.95	0.23	0	18.89	0	0	0	15.27	-2.71	-4.67	64.53	169.97	795.44	498.06	1049.73	771.83	830.16	567.24	999.79	556.53
18.818	0	0.97	0.04	0.22	0.36	0.51	0.27	0.14	20.83	20.62	98.07	57.01	12.91	98.16	0.09	1.58	0.16	0.5	13.11	20.62	0.45	0.01	0	24.29	3.05	0	0.05	0.55	83.74	19.45	0.22	0	20.83	0	0	0	11.98	-2.1	-6.17	64.04	169.14	792.49	497.86	1051.01	774.73	827.93	568.58	996.52	554.94
18.852	0	0.76	0.04	0.12	0.25	0.58	0.38	0.1	22.03	24.96	98.47	26.14	11.45	97.9	0.07	1.4	0.19	0.37	12.97	24.96	0.58	0.02	0	31.44	2.94	0	0.05	2.23	67.44	12.85	0.17	0	22.03	0	0	0	14.84	-2.78	-4.67	64.38	166.7	791.2	496.59	1051.52	777.92	830.69	566.14	997.1	556.29
18.885	0	0.5	0.03	0.08	0.19	0.73	0.31	0.09	23.54	19.41	98.53	13.44	13.24	97.16	0.07	1.22	0.18	0.27	14.09	19.41	0.62	0.02	0	28.36	2.29	0	0.06	8.8	56.07	10.84	0.15	0	23.54	0	0	0	16.79	-4.34	-4.24	64.24	165.26	788.54	493.4	1052.93	780.18	831.28	563.14	996.38	556.06
18.918	0	0.67	0.03	0.07	0.17	0.86	0.3	0.09	23.49	24.43	98.28	13.16	12.17	97.59	0.08	1.16	0.18	0.13	17.01	24.43	0.73	0.03	0	27.11	2.02	0	0.08	21.34	52.84	10.19	0.18	0.04	23.49	0	0	0	22.03	-3.5	-3.13	65.65	169.11	789.91	494.32	1052.36	781.34	831.06	565.29	1000.04	558.39
18.952	0	0.66	0.04	0.04	0.13	0.49	0.41	0.08	20.44	31.64	98.67	2.21	5.44	97.99	0.09	0.9	0.22	0.06	13	33.83	0.97	0.11	0	31.64	3.21	0	0.08	21.24	33.17	7.19	0.15	0.17	20.44	0	0	0	20.43	-2.57	-2.6	66.09	171.55	790.89	494.31	1052.53	779.79	831.06	564.22	1002.49	557.78
18.985	0	0.68	0.04	0.04	0.12	0.5	0.34	0.08	20.39	27.22	98.65	2	9.3	97.83	0.11	0.65	0.2	0.03	13.63	40.26	1.14	0.2	0	27.22	4.88	0	0.09	8.73	31.29	7.6	0.16	0.07	20.39	0	0	0	20.07	-2.95	-2.53	65.63	171.5	792.47	493.76	1052.87	777.74	832.14	563.28	1003.52	556.73
19.018	0	0.92	0.04	0.04	0.1	0.72	0.32	0.08	21.16	24.82	98.16	1.77	12.41	97.82	0.17	0.37	0.2	0.02	18.5	55.09	2.27	0.92	0	24.82	8.79	0	0.14	4.96	23.56	7.69	0.15	0	21.16	0	0	0	20.31	-2.98	-2.78	64.82	167.47	793.9	491.66	1052.56	774.44	834.53	561.06	1001.83	553.59
19.052	0	1.11	0.03	0.04	0.08	1.74	0.31	0.08	21.76	21.76	96.52	3.26	18.26	97.27	0.29	0.22	0.22	0.02	29.37	64.3	3.9	1.68	0	21.76	15.56	0	0.26	5.74	18.41	7.41	0.13	0	23.61	0	0	0	18.47	-4.14	-2.94	64.37	165.05	795.42	489.84	1053.04	770.93	836.56	558.28	1001.44	550.77
19.085	0	1.06	0.03	0.05	0.08	3.55	0.27	0.08	18.43	18.43	92.89	7.66	25.32	97.06	0.5	0.25	0.22	0.02	38.94	61.75	3.74	1.21	0	18.43	15.17	0	0.23	5.55	23.4	8.3	0.14	0	25.3	0	0	0	20.85	-4.52	-2.07	64.33	166.17	796.21	487.69	1053.94	770.26	837.9	556.31	1003.94	549.86
19.119	0	0.82	0.02	0.04	0.09	7.69	0.13	0.09	9.41	7.59	84.62	18.96	37.98	96.22	0.74	0.26	0.18	0.03	42.81	54.58	2.24	1.41	0	7.59	9.41	0	0.25	5.1	32.45	10.69	0.13	0	30.64	0	0	0	22.26	-5.81	-1.25	64.37	167.13	797.21	486.06	1054.71	767.86	839.24	553.06	1006.37	551.54
19.152	0	0.76	0.01	0.05	0.1	8.94	0.08	0.1	7.67	4.14	82.12	29.04	42.8	96.24	0.89	0.26	0.15	0.05	34.32	48.82	1.17	0.97	0	4.14	7.67	0	0.2	3.28	47.9	12.1	0.14	0	36.43	0	0	0	21.79	-5.79	-0.29	64.33	163.2	800.41	486.64	1055.48	766.9	844.48	552.03	1007.69	551.05
19.185	0	0.52	0.01	0.06	0.12	5.18	0.07	0.1	5.66	3.59	89.63	22.36	39.88	95.49	1.12	0.29	0.14	0.16	23	35.64	0.53	0.95	0	3.59	5.66	0	0.16	0.83	54.84	12.15	0.16	0	36.93	0	0	0	22.21	-6.73	0.11	64.6	164.58	803.89	487.18	1055.93	764.43	846.24	552.24	1010.81	550.61
19.219	0	0.43	0.02	0.08	0.18	2.35	0.07	0.1	3.75	3.75	95.3	28.7	33.31	94.88	2.04	0.58	0.13	0.64	15.48	20.31	0.34	0.77	0	3.75	3.61	0	0.14	0.49	66.54	11.99	0.26	0	33.4	0	0	0	21.63	-7.4	0.34	64.69	163.79	806.09	486.48	1057.11	762.48	848.59	550.79	1012.38	549.62
19.252	0	0.37	0.02	0.1	0.23	1.87	0.07	0.12	3.61	3.61	96.25	35.58	31.14	96.59	3.19	0.95	0.11	1.89	13.77	11.19	0.24	0.48	0	3.61	3.56	0	0.12	0.55	72.18	12.5	0.29	0	32.19	0	0	0	19.8	-5.28	0.52	64.59	161.32	809.51	487.83	1057.97	760.65	852.25	550.63	1013.58	549.52
19.285	0	0.43	0.02	0.14	0.35	1.28	0.09	0.15	4.48	4.48	97.44	48.52	27.21	96.47	4.33	2.31	0.1	4.6	12.77	6.43	0.22	0.44	0	4.48	3.05	0	0.1	0.46	79.82	12.77	0.41	0	29.22	0	0	0	20.39	-5.46	0.74	64.73	156.01	812.1	488.5	1057.29	758.29	856.16	550.08	1012.17	549.87
19.319	0	0.51	0.03	0.19	0.53	0.63	0.08	0.18	3.36	3.36	98.75	53.01	21.66	96.65	4.5	4.81	0.09	5.74	7.98	3.51	0.13	0.22	0	3.36	1.58	0	0.05	0.23	86.86	13.68	0.54	0	25.22	0	0	0	19.75	-5.2	0.37	65.24	156.15	815.3	489.32	1056.95	753.74	857.08	549.53	1013.23	550.83
19.352	0	0.57	0.03	0.22	0.67	0.53	0.08	0.2	3.08	2.87	98.66	59.22	20.31	96.8	4.51	6.78	0.09	7.03	7.44	2.87	0.13	0.26	0	3.08	1.14	0	0.04	0.14	90.53	12.91	0.49	0	23.97	0	0	0	20.2	-4.96	1.63	66.12	155.97	819.69	491.18	1059.15	754.28	861.99	550.82	1017.96	551.69
19.385	0	0.6	0.03	0.25	0.79	0.51	0.08	0.22	2.08	2.08	98.43	69.37	20.01	96.69	5.86	8.3	0.1	5.79	8.09	3.37	0.1	0.37	0	2.08	1.05	0	0.04	0.05	95.21	13.55	0.49	0	23.36	0	0	0	21.52	-5.13	1.75	66.15	157.71	822.87	492.25	1060.27	752.68	863.43	550.96	1021.11	554.24
19.419	0	0.67	0.03	0.31	1.03	0.34	0.09	0.27	1.44	1.44	97.94	78.4	16.04	96.34	6.89	11.21	0.1	4.6	8.12	3.97	0.07	0.4	0	1.44	0.73	0	0.03	0.02	98.16	15.85	0.44	0	19.53	0	0	0	22.49	-5.65	1.13	65.84	158.52	825.5	491.97	1062.82	752.16	864.85	551.58	1023.34	554.13
19.452	0	0.65	0.03	0.32	1.31	0.37	0.09	0.36	1.3	1.3	97.38	84.36	16.29	96.41	7.83	15.87	0.1	4.97	11.66	4.02	0.08	0.62	0	1.3	0.63	0	0.03	0.04	98.43	16.53	0.4	0	18.49	0	0	0	22.81	-5.54	1.34	65.38	155.04	828.47	492.02	1064.44	751.43	869.13	551.18	1024.15	553.71
19.486	0	0.7	0.04	0.33	1.11	0.35	0.09	0.29	1	1	97.79	81.99	16.4	96.7	6.38	12.74	0.09	3.86	11.39	4.45	0.05	0.31	0	1	0.62	0	0.04	0.12	99.46	17.25	0.42	0	18.31	0	0	0	22.44	-5.11	1.21	65.33	154.92	830.88	493.06	1064.79	749.83	870.43	551.73	1025.34	554.12
19.519	0	0.75	0.04	0.34	1.02	0.33	0.09	0.24	0.69	0.69	97.96	81.16	15.9	94.79	6.43	10.46	0.09	2.91	11.82	5.72	0.04	0.22	0	0.69	0.49	0	0.06	0.17	99.69	15.33	0.43	0	17.57	0	0	0	23.92	-7.49	0.98	65.47	153.22	833.12	494.06	1066.26	750.34	872.8	553.06	1026.01	555.58
19.552	0	0.81	0.05	0.36	1	0.25	0.1	0.22	0.63	0.63	98	78.77	13.32	96.97	6.55	8.67	0.09	2.41	9.91	5.72	0.04	0.14	0	0.63	0.33	0	0.05	0.29	99.74	15.09	0.42	0	15.89	0	0	0	22.91	-4.66	1.35	65.78	152.88	836.08	495.02	1067.72	749.4	875.7	552.92	1028.55	556.01
19.586	0	0.97	0.06	0.39	1.19	0.16	0.12	0.22	0.51	0.51	97.62	78.61	8.94	96.54	8.58	8.12	0.09	2.49	9.66	8.14	0.04	0.15	0	0.51	0.32	0	0.06	0.23	99.87	13.8	0.43	0	12.22	0	0	0	24.01	-5.36	1.45	66.07	151.84	838.76	495.96	1068.09	748.14	877.84	553.6	1029.65	556.85
19.619	0	1	0.07	0.38	1.26	0.15	0.14	0.22	0.62	0.62	97.49	80.43	7.79	96.36	11.05	7.12	0.1	2.27	9.18	9.36	0.04	0.11	0	0.62	0.35	0	0.06	0.15	99.87	12.42	0.46	0	11.85	0	0	0	23.98	-5.62	1.15	66.32	152.27	840.64	496.2	1068.13	745.83	878.23	553.59	1030.47	556.79
19.652	0	1	0.07	0.39	1.43	0.12	0.17	0.22	0.9	0.9	97.14	82.93	5.17	96.56	13.14	6.91	0.1	2.81	7.93	8.37	0.04	0.16	0	0.9	0.44	0	0.05	0.14	99.87	10.38	0.52	0	10.39	0	0	0	24.14	-5.32	0.78	66.41	152.81	841.91	496.29	1069.11	745.18	878.66	553.85	1031.43	557.06
19.686	0	1.08	0.09	0.42	1.63	0.09	0.21	0.23	1.33	1.33	96.75	84.81	2.03	96.22	14.85	6.54	0.12	2.57	8.85	8.58	0.04	0.22	0	1.33	0.61	0	0.04	0.18	99.89	9.85	0.49	0	7.58	0	0	0	23.58	-5.81	0.38	66.57	151.19	844.33	498.06	1069.28	744.37	880.27	555.51	1031.45	557.37
19.719	0	1.11	0.1	0.41	1.61	0.09	0.23	0.22	1.49	1.49	96.79	86.52	1.49	95.35	16.59	5.12	0.13	1.92	8.94	10.12	0.05	0.13	0	1.49	0.69	0	0.03	0.27	99.89	10	0.5	0	7.47	0	0	0	24.27	-6.89	-0.15	66.69	150.85	846.34	499.2	1069.63	743.74	880.98	557.24	1031.82	557.77
19.753	0	1.19	0.11	0.41	1.64	0.09	0.27	0.22	1.96	1.96	96.72	87.63	0.5	97.76	17.81	4.15	0.18	1.52	10.05	11.48	0.06	0.1	0	1.96	0.86	0	0.03	0.87	99.89	9.66	0.52	0	6.66	0	0	0	25.09	-3.12	-1.07	66.88	152.95	846.7	499.96	1070.31	743.58	879.43	558.58	1032.38	559.84
19.786	0	1.24	0.11	0.43	1.65	0.07	0.27	0.22	2.35	2.35	96.7	87.3	0	98.44	17.44	3.79	0.21	1.51	7.31	11.37	0.05	0.07	0	2.35	1.24	0	0.02	1.14	99.88	10.68	0.56	0	5.8	0	0	0	27.04	-1.29	-1.9	67.35	153.17	846.92	500.54	1069.84	744.12	878.26	561.19	1031.42	559.42
19.819	0	1.3	0.12	0.43	1.72	0.07	0.31	0.24	2.98	2.98	96.55	88.83	0	98.68	19.26	3.22	0.21	1.5	6.44	12.43	0.04	0.04	0	2.98	2.04	0	0.02	2.37	99.87	11.46	0.63	0	5.66	0	0	0	27.05	-0.42	-1.95	67.55	151.81	846.04	501.43	1068.65	744.7	877.9	561.77	1029.7	560.44
19.853	0	1.47	0.11	0.45	1.57	0.08	0.29	0.24	3.69	3.55	96.86	86.62	0	98.66	16.72	2.77	0.2	2.05	9.43	13.77	0.05	0.09	0	3.55	2.57	0	0.02	3.69	99.86	13.46	0.72	0	6.19	0	0	0	24.48	0.52	-1.34	66.61	150.11	845.59	502.61	1067.87	744.71	878.9	560.65	1029.01	561.91
19.886	0	1.46	0.11	0.47	1.48	0.1	0.29	0.24	4.16	4.16	97.03	84.96	0.42	98.47	15.02	2.72	0.16	2.31	12.68	13	0.05	0.12	0	4.16	2.96	0	0.02	2.6	99.86	15.3	0.76	0	6.39	0	0	0	24.31	-1.19	-2	66.55	152.04	844.08	502.79	1067.39	745.22	876.08	561.76	1028.12	562.13
19.919	0	1.79	0.11	0.48	1.21	0.22	0.26	0.22	3.95	3.95	96.41	92.7	7.94	98.69	11.31	2.5	0.15	1.23	25.11	19.53	0.1	0.39	0	3.95	2.16	0	0.02	1.22	99.86	18.21	0.77	0.05	7.29	0	0	0	23.5	-0.39	-2.12	67.12	148.72	843.76	503.47	1066.8	746.05	877.25	562.14	1025.97	561.86
19.953	0	2.13	0.1	0.49	1.07	0.31	0.26	0.2	5.41	5.41	95.73	95.14	10.87	98.54	8.37	2.53	0.14	0.78	30.53	24.02	0.11	0.62	0	5.41	1.65	0	0.03	0.51	99.82	19.73	0.96	0.16	7.5	0	0	0	23.38	-0.93	-1.92	67.27	147.96	841.97	504.17	1065.3	747.04	876.21	562.34	1024.17	563.1
19.986	0	2.53	0.1	0.48	0.99	0.29	0.22	0.22	4.96	4.96	94.94	94.11	11.22	98.03	6.87	2.76	0.13	0.47	27.99	29.51	0.09	0.37	0	4.96	1.33	0	0.04	0.2	99.82	23.61	0.95	0.02	8.26	0	0	0	22.97	-2.47	-2.72	66.71	150.19	838.01	503.16	1064.12	747.78	871.51	562.24	1021.7	563.26
20.019	0	2.82	0.09	0.45	1.01	0.32	0.22	0.3	4.96	4.96	94.37	93.9	12.01	98.03	7.86	3.61	0.12	0.39	27.55	34.54	0.08	0.23	0	4.96	1.03	0	0.04	0.13	99.8	28.59	0.9	0	9.3	0	0	0	23.24	-2.47	-3.26	66.53	155.3	834.76	501.5	1064.74	749.53	866.84	562.49	1022.14	562.65
20.053	0	3.29	0.08	0.43	0.95	0.37	0.23	0.35	8.17	8.17	93.41	93.51	12.5	97.96	6.83	4.09	0.12	0.43	26.8	40.09	0.07	0.11	0	8.17	0.95	0	0.05	0.32	99.74	32.98	0.94	0	10.84	0	0	0	24.17	-2.63	-2.3	66.07	158.21	829.18	497.26	1058.55	746.43	860.59	559.12	1018.78	556.73
20.086	0	3.95	0.08	0.44	0.88	0.45	0.21	0.36	8.12	8.12	92.11	94.91	14.56	98.44	4.53	4.15	0.13	0.48	29.98	44.28	0.07	0.11	0	8.12	0.76	0	0.05	0.47	99.76	35.77	0.83	0	11.03	0	0	0	22.45	-1.26	-2.93	65.71	153.03	827.45	497.03	1057.88	747.26	861.4	558.48	1014.41	555.83
20.12	0	3.16	0.07	0.43	0.85	0.4	0.19	0.52	8.22	8.22	93.69	93.02	13.69	98.44	3.84	4.84	0.11	0.48	25.81	38.33	0.04	0.07	0	8.22	0.79	0	0.04	1.77	99.75	44.72	0.79	0	12.02	0	0	0	21.31	-1.27	-1.5	66.06	156.17	826	497.54	1057.32	748.51	860.45	557.28	1016.62	557.58
20.153	0	3.12	0.07	0.42	0.81	0.38	0.17	0.64	7.41	7.41	93.77	91.62	14.1	98.33	3.1	4.83	0.11	0.5	23.33	38.67	0.03	0.05	0	7.41	0.73	0	0.05	1.09	99.77	50.57	0.63	0	12.85	0	0	0	21.51	-1.62	-1.76	66.15	156.17	823.73	498.06	1054.87	749.13	857.76	558.53	1013.93	557.26
20.186	0	2.32	0.06	0.42	0.82	0.34	0.16	0.7	7.61	7.61	95.37	89.45	13.29	98.43	3.26	5.18	0.11	1.05	20.13	30.61	0.03	0.07	0	7.61	1.11	0	0.05	0.67	99.8	51.57	0.6	0	13.44	0	0	0	18.87	-1.3	-2.59	66.17	153.02	821.03	497.87	1053.17	750	856.26	558.92	1009.23	554.57
20.22	0	2.1	0.06	0.4	0.83	0.36	0.16	0.99	7.31	7.31	95.8	88.06	14.04	98.05	3.97	4.81	0.1	2.21	18.37	28.18	0.03	0.08	0	7.31	1.79	0	0.04	0.63	99.83	58.53	0.49	0	15.04	0	0	0	18.92	-2.42	-2.81	66.18	154.99	818.58	496.59	1051.59	749.33	852.93	558.32	1007.84	553.43
20.253	0	2.31	0.05	0.42	0.91	0.45	0.17	1.14	7.93	7.93	95.38	90.77	15.13	97.84	4.34	4.65	0.1	4.58	21.93	28.32	0.08	0.2	0	7.93	3.31	0	0.04	0.73	99.85	59.36	0.47	0	15.24	0	0	0	19.64	-2.93	-2.91	65.7	155.44	816.83	496.31	1049.56	749.14	850.68	558.72	1006	552.72
20.286	0	2.96	0.05	0.46	0.94	0.94	0.19	1.57	8.41	8.41	94.09	95.55	19.92	98.11	3.84	4.95	0.1	7.05	31.67	32.79	0.28	0.63	0	8.41	6.26	0	0.05	2.27	99.84	64.76	0.42	0	16.89	0	0	0	20.47	-2.26	-2.49	65.48	159.31	814.45	495.41	1048.23	749.21	847.29	558.06	1006.52	552.99
20.32	0	3.73	0.03	0.42	0.83	2.46	0.16	2.1	8.03	6.57	92.54	97.3	27.81	97.75	4.3	4.94	0.09	8.32	38.08	41.5	0.49	1.26	0	6.57	8.03	0	0.06	5.16	99.84	70.28	0.32	0	22.33	0	0	0	20.44	-3.14	-2.55	65.24	158.06	812.33	494.42	1046.93	749.48	846.14	557.29	1004.12	551.93
20.353	0	6.57	0.03	0.51	0.9	3.41	0.2	2.36	15.01	7.22	86.85	98.38	26.72	97.93	5.07	4.96	0.1	9.42	44.59	51.63	0.86	1.98	0	7.22	12.42	0	0.06	15.01	99.81	71.24	0.35	0	22.05	0	0	0	21.43	-2.72	-2.65	65.01	157.64	811.28	494.34	1045.04	749.08	844.81	557.77	1002.33	551.34
20.386	0	11.8	0.03	0.63	0.88	3.5	0.23	2.46	20.8	7.93	76.4	98.5	24.45	98.09	5.18	3.89	0.09	9.62	45.69	64.69	1.17	3.21	0	7.93	16.24	0	0.07	20.8	99.73	73.01	0.4	0	21.74	0	0	0	20.83	-2.3	-2.5	65.06	158.81	809.91	494.23	1042.97	747.78	842.66	557.24	1001.35	551.02
20.42	0	17.15	0.04	0.84	0.94	1.93	0.3	2.34	23.92	9.77	65.7	97.45	16.93	98.19	4.99	3.42	0.11	10.08	39.17	71.37	0.83	2.93	0	9.77	23.92	0	0.07	22.81	99.52	71.95	0.41	0	19.57	0	0	0	21.25	-2.05	-2.16	65.18	158.57	808.28	494.38	1040.25	747.04	841.02	556.93	999.49	551.22
20.453	0	21.43	0.04	0.99	0.95	1.36	0.32	2.11	29.8	9.79	57.15	96.32	12.09	97.75	4.3	3.2	0.1	10.27	34.69	74.67	0.54	1.75	0	9.79	29.8	0	0.07	27.67	99.29	70.12	0.47	0	18.69	0	0	0	21.22	-3.15	-2.12	65.28	157.58	806.41	493.65	1038.02	745.87	839.51	555.81	997	550.74
20.487	0	24.68	0.04	1.17	0.92	1.23	0.43	1.63	33.48	13.31	50.64	95.88	10.17	97.29	3.84	3.2	0.11	9.58	33.48	81.32	0.33	0.72	0	13.31	36.58	0	0.11	21.59	99.01	65	0.5	0	18.39	0	0	0	22.19	-4.09	-2.58	65.65	156.79	804.99	492.11	1037.51	745.35	838.37	555.01	995.08	549.87
20.52	0	25.1	0.05	1.14	1	1.16	0.45	1.57	33.48	14.71	49.9	96.35	11.16	97.59	3.17	3.44	0.11	11.09	35.32	82.29	0.35	1.24	0	14.71	33.48	0	0.11	14.91	98.76	63.04	0.52	0	16.93	0	0	0	20.92	-3.49	-1.69	66.15	160.62	804.67	492.9	1036.25	744.85	836.68	554.91	997.23	550.01
20.553	0	23	0.06	0.9	1.05	0.6	0.33	1.69	24.44	12.48	54	93.53	9.75	97.81	2.27	3.03	0.11	11.63	27.9	80.63	0.27	0.76	0	12.48	24.44	0	0.08	9.15	98.68	65.61	0.48	0	14.72	0	0	0	20.89	-3.01	-1.82	66.54	157.43	804.62	492.73	1035.26	744.23	837.68	554.58	995.02	549.04
20.587	0	20.97	0.07	0.9	1.1	0.36	0.32	1.61	23.09	12.34	58.05	90.58	6.33	97.84	1.79	3.36	0.08	11.23	23.64	77.33	0.22	0.54	0	12.34	23.09	0	0.06	7.18	97.85	64.92	0.49	0	12.36	0	0	0	20.48	-2.93	-1.95	67.08	157.05	805.38	493.21	1034.85	743.12	837.91	554.77	994.86	549.07
20.62	0	24.26	0.08	1.01	1.19	0.21	0.37	1.47	18.14	14.23	51.49	85.41	0.34	97.59	1.53	3.33	0.09	11.94	18.14	78.84	0.13	0.51	0	14.23	25.34	0	0.06	8.76	97.18	62.3	0.48	0	10.15	0	0	0	18.73	-3.49	-2.01	67.17	154.24	805.22	493.28	1034.34	742.97	838.98	554.33	993.08	547.77
20.653	0	28.27	0.09	1.17	1.14	0.13	0.46	1.23	12.05	16.54	46.73	75.26	0	97.81	1.41	3.52	0.09	10.6	12.05	80.68	0.08	0.15	0	16.54	30.93	0	0.06	18.74	95.13	59.19	0.6	0	8.77	0	0	0	23.14	-3	-1.9	67.57	158.94	809.26	492.81	1037.59	741.78	840.28	555.01	999.14	549.73
20.687	0	36.29	0.1	1.16	1.12	0.11	0.62	1.18	12.66	19.49	38.71	65.24	0	97.33	1.54	3.86	0.08	11.76	12.66	84.82	0.07	0.07	0	19.49	35.77	0	0.07	34.59	88.51	56.68	0.79	0	6.98	0	0	0	24.53	-4.02	-2.37	67.22	157.34	810.95	491.96	1039.75	742.08	842.46	555.26	999.67	548.97
20.72	0	39.3	0.11	1.36	1.1	0.1	0.73	1.15	12.75	20.27	35.7	64.64	0	97.36	1.85	4.33	0.08	10.38	12.75	87.68	0.05	0.04	0	20.27	40.8	0	0.06	37.19	88.09	56.47	0.83	0	6.5	0	0	0	22.97	-3.95	-1.46	67.23	157.6	814.99	491.41	1043.44	741.31	847.28	553.33	1004.79	547.9
20.754	0	40.58	0.12	1.12	0.82	0.12	1.25	1.28	17.83	24.09	34.42	35.82	-5.28	97.4	2.18	4.32	0.07	11.64	17.83	88.51	0.09	0.02	0	24.09	53.64	0	0.07	57.39	68.25	57.55	1.14	0	5.4	0	0	0	24.56	-3.88	-1.76	67.24	155.45	817.84	491.9	1046.44	742.65	850.97	554.47	1006.32	548.84
20.787	0	39.47	0.13	1.41	0.61	0.09	1.8	0.97	14.97	24.22	35.53	35.63	-13.66	97.78	2.53	3.15	0.06	9.48	14.97	88.62	0.09	0.03	0	24.22	71.01	0	0.08	63.8	56.73	53.85	1.21	0	4.1	0	0	0	25.14	-3.07	-1.95	67.76	155.3	820.58	491.39	1051.15	744.23	854.55	554.32	1009.77	549.58
20.82	0	41.28	0.13	1.87	0.64	0.09	2.3	1.11	14.96	24.15	33.72	57.56	-17.2	97.82	3.73	3.73	0.06	10.23	14.96	88.59	0.16	0.05	0	24.15	82.17	0	0.11	65.84	54.54	54.52	1.21	0	3.9	0	0	0	24.77	-2.98	-2.1	68.11	156.89	822.83	491.94	1054.5	745.19	856.33	554.86	1013.17	550.97
20.854	0	36.29	0.14	1.44	0.57	0.07	2.71	1.01	12.77	23.53	38.71	65.17	-22.92	97.62	5.67	4.51	0.04	11.32	12.77	86.95	0.3	0.05	0	23.53	88.36	0	0.16	73.14	39.9	48.46	1.58	0	2.74	0	0	0	23.83	-3.42	-0.97	68.67	155.26	825.59	492.42	1056.16	745.16	860.72	553.66	1015.96	551
20.887	0	24.25	0.14	1.22	0.54	0.05	2.55	0.94	7.79	21.35	51.49	57.25	-22.55	97.68	7.35	4.99	0.04	10.69	7.79	81.09	0.24	0.04	0	21.35	89.18	0	0.18	59.6	34.52	45.23	1.72	0	2.16	0	0	0	24.59	-3.29	-0.9	69.14	156.51	828.46	493.81	1057.32	745.52	862.22	555.88	1018.65	550.83
20.92	0	15.28	0.14	1.2	0.64	0.04	2.7	1.06	9.52	21.24	69.44	59.88	-18.78	98.18	9.52	5.95	0.03	11.64	6	74.8	0.32	0.04	0	21.24	88.8	0	0.22	36.92	35.06	44	1.65	0	1.99	0	0	0	23.61	-2.07	-1.53	69.06	156.12	831.02	494.14	1059.95	744.58	864.27	555.8	1020.34	551.64
20.954	0	10.54	0.15	1.3	0.75	0.04	2.97	1.28	11.23	22.3	78.91	60.75	-16.29	97.33	11.23	6.55	0.03	11.59	4.42	69.02	0.31	0.07	0	22.3	87.54	0	0.23	18.62	39.17	46.3	1.42	0	1.54	0	0	0	20.6	-4.03	-2.04	68.1	155.21	833.25	494.51	1063.05	744.38	866.74	555.41	1021.9	551.63
20.987	0	8.88	0.15	1.22	0.59	0.04	3.68	1.09	9.38	27.25	82.25	60.71	-16.4	95.84	9.38	5.67	0.04	10.06	3.75	70.24	0.34	0.2	0	27.25	89.37	0	0.27	10.04	34.27	46.65	1.4	0	1.48	0	0	0	18.4	-6.31	-3.09	66.31	155.39	836.75	496.4	1064.18	743.07	867.73	558.44	1022.89	549.96
21.02	0	7.38	0.16	0.89	0.45	0.04	3.68	0.82	7.09	30.2	85.24	47.41	-14.91	97.81	7.09	4.76	0.03	9.42	4.14	71.15	0.39	0.51	0	30.2	84.95	0	0.18	5.49	27.01	43.68	1.05	0	1.28	0	0	0	19.05	-3	-3.8	66.94	155.25	842.11	503.42	1067.18	747.01	871.26	565.9	1026.21	556.22
21.054	0	6.05	0.16	0.66	0.34	0.04	8.81	0.63	6.03	47.46	82.39	48.72	-22.7	95.77	5.99	4.46	0.03	10.32	6.03	67.23	0.68	1.32	0	47.46	86.67	0	0.19	15.22	14.2	37.72	1.12	0	1.09	0	0	0	18.78	-6.4	-3.77	64.78	161.1	843.16	503.6	1070.21	747.37	870.02	566.3	1030.94	558.7
21.087	0	6.18	0.17	0.73	0.29	0.04	14.17	0.49	6.2	55.88	71.65	59.55	-33.08	98.22	3.57	3.05	0.03	10.99	6.2	55.88	0.93	1.38	0	57.29	91.95	0	0.2	42.21	9.99	34.78	1	0	0.99	0	0	0	17.58	-1.94	-1.99	64.1	161.2	845.62	509.31	1071.53	754.01	874.22	570.43	1035.22	562.29
21.121	0	7.87	0.17	0.79	0.22	0.04	25.98	0.39	7.4	45.68	49.02	68.1	-49.32	97.95	2.24	1.78	0.03	8.96	7.4	45.68	1.72	1.85	0	70.91	95.37	0	0.17	90.61	6.18	33.99	1.15	0	0.86	0	0	0	17.97	-2.67	-2.42	63.94	158.52	845.18	510.36	1071.32	753.97	874.68	570.24	1033.15	566.09
21.154	0	7.3	0.17	0.77	0.21	0.04	28.11	0.38	8.26	41.98	46.89	71.61	-50.23	96.93	1.33	1.37	0.02	9.94	8.26	41.98	1.69	1.78	0	73.01	96.59	0	0.21	92.96	4.15	33.68	1.02	0	0.87	0	0	0	18.92	-4.74	-4.44	64.32	156.03	844.8	509.96	1073.99	756.56	874.68	572.84	1030.55	565.57
21.187	0	6.84	0.17	0.68	0.21	0.04	25.53	0.3	7.62	40.81	49.47	70.55	-48.62	98.11	0.82	0.91	0.02	10.18	7.62	40.81	0.72	0.58	0	70.73	96.59	0	0.22	91.33	3.26	29.08	1.03	0	1.02	0	0	0	17.66	-2.26	-2.82	66.45	155.94	842.74	508.91	1074.02	758.72	875.69	569.74	1031.57	565.47
21.221	0	5.33	0.18	0.64	0.19	0.04	26.11	0.26	8.95	38.69	48.89	72.89	-46.05	97.94	0.69	0.62	0.02	8.61	8.95	38.69	0.34	0.32	0	70.95	96.69	0	0.29	83.5	2.31	27.14	0.96	0	1.07	0	0	0	15.94	-2.7	-3.18	67.84	160.05	840.06	504.78	1075.27	757.55	872.34	566.48	1032.33	561.98
21.254	0	4.02	0.17	0.6	0.18	0.06	27.16	0.2	12.47	31.84	47.84	77.84	-44.21	98.67	0.85	0.55	0.02	8.07	12.47	31.84	0.13	0.08	0	71.27	96.5	0	0.33	83.44	1.68	21.86	0.8	0	1.27	0	0	0	14.25	-0.48	-2.94	70.74	157.85	838.41	502.04	1075.39	757.29	873.11	563.24	1030.89	558.57
21.287	0	1.76	0.17	0.59	0.18	0.04	21.97	0.18	8.64	20.35	56.07	71.98	-38.59	98.44	1.08	0.55	0.02	6.81	8.64	20.35	0.05	0.03	0	66.47	96.43	0	0.37	58.15	1.62	19.46	0.57	0	1.19	0	0	0	11.78	-1.26	-3.53	70.19	159.46	836.2	497.45	1074.91	753.41	870.18	559.18	1029.53	553.11
21.321	0	0.89	0.17	0.47	0.17	0.04	12.96	0.17	6.65	15.93	74.08	56.44	-28.35	98.39	1.59	0.68	0.02	5.64	6.65	15.93	0.02	0.01	0	56.85	89.91	0	0.4	30.84	1.26	18.48	0.37	0	1.36	0	0	0	16.33	1.42	-5.07	72.01	157.27	835.72	496.3	1073.62	753.45	868.84	562.04	1025.65	549.87
21.354	0	0.66	0.17	0.3	0.16	0.04	8.22	0.18	4.32	19.16	83.56	27.83	-21.51	98.36	2.72	0.81	0.02	3.74	4.32	19.16	0.02	0.01	0	51.22	77.15	0	0.37	16.37	1.05	21.53	0.31	0	1.34	0	0	0	17.11	1.52	-5.21	71.89	158.44	833.87	493.52	1071.53	749.97	866.05	559.49	1024.06	547.85
21.387	0	0.44	0.17	0.09	0.17	0.03	2.98	0.22	3.8	21.11	94.05	2.4	-8.7	98.21	3.8	1.1	0.02	4.44	2.36	21.11	0.01	0	0	42.36	43.39	0	0.39	3.25	0.93	23.79	0.18	0	1.48	0	0	0	19.69	1.97	-4.15	71.86	161.78	832.31	493.63	1068.74	750.28	863.39	560.04	1024.73	548.04
21.421	0	0.47	0.16	0.07	0.18	0.04	4.23	0.2	6.51	25.65	91.54	4.7	-9.7	98.67	6.51	1.15	0.02	3.49	4.24	25.65	0.02	0	0	49.37	36.06	0	0.31	7.72	0.48	19.46	0.11	0	1.93	0	0	0	14.9	0.46	-5.66	70.49	153.67	830.61	493.83	1067.36	749.13	864.41	558.82	1017.61	546.83
21.454	0	0.55	0.16	0.06	0.17	0.04	3.66	0.2	6.99	29.95	92.67	4.1	-8.19	98.58	6.99	1.09	0.02	2.76	6.08	29.95	0.05	0.02	0	47.12	32.81	0	0.32	12.42	0.52	19.63	0.13	0	2.23	0	0	0	24.87	0.79	-5.97	69.73	154.26	829.6	495.4	1065.63	751.53	862.23	562.83	1016.22	553.73
21.488	0	0.73	0.16	0.05	0.16	0.05	2.72	0.17	9.33	31.34	94.57	3.78	-8.96	98.19	5.56	1.3	0.02	1.24	9.33	31.34	0.19	0.28	0	43.74	27.92	0	0.2	33.51	0.32	19.03	0.12	0.29	2.26	0	0	0	25.04	2.02	-4.69	69.25	153.46	835.26	503.44	1059.54	747.64	864.07	568.23	1017.17	557.65
21.521	0	1.12	0.16	0.05	0.14	0.06	2.3	0.16	10.25	36.81	95.41	7.03	-10.75	98.61	3.08	1.24	0.02	0.68	10.25	36.81	0.19	0.3	0	44.38	22.49	0	0.12	50.96	0.3	19.84	0.15	1.3	2.43	0	0	0	22.22	0.68	-4.09	68.22	157.62	834.49	507.12	1058.18	748.42	861.36	569.97	1018.78	562.16
21.554	0	2.05	0.16	0.06	0.13	0.06	3.21	0.14	11.92	49.17	93.58	7.11	-12.65	98.4	1.88	1.14	0.02	0.33	11.92	52.31	0.37	0.95	0	49.17	29.5	0	0.11	49.43	0.29	19.14	0.17	0.09	2.47	0	0	0	18.51	-1.41	-3.44	66.72	164.05	832.61	508.66	1057.95	749.64	857.57	570.41	1021.5	564.12
21.588	0	4.71	0.15	0.13	0.12	0.07	2.01	0.13	12.71	33.44	90.58	41.9	-17.25	98.76	1.05	0.75	0.02	0.22	12.71	59.82	0.42	0.95	0	33.44	51.37	0	0.11	76.55	0.29	19.23	0.19	0.01	3.08	0	0	0	19.37	0.1	-4.64	65.7	155.55	831.76	508.84	1059.04	753.29	860.87	571.53	1016.23	563.92
21.621	0	7.02	0.15	0.19	0.12	0.09	2.97	0.12	17.26	36.28	85.96	76.64	-22.16	98.69	0.62	0.61	0.02	0.14	17.26	62.7	0.46	0.56	0	36.28	63.49	0	0.13	90.85	0.32	17.58	0.21	0	3.04	0	0	0	17.7	-0.37	-3.53	65.81	160.22	828.93	508.26	1058.66	755.27	858.06	570.38	1018.14	563.74
21.654	0	9.33	0.14	0.3	0.12	0.09	2.25	0.11	15.38	26.82	81.35	71.41	-21.85	98.54	0.34	0.5	0.02	0.09	15.38	68.98	0.32	0.27	0	26.82	78.13	0	0.12	89.34	0.33	16.14	0.2	0	3.74	0	0	0	16.37	-0.94	-3.68	66.01	161.18	822.29	502.77	1056.91	754.47	853.12	565.2	1014.2	559.71
21.688	0	9.85	0.14	0.3	0.12	0.07	2.13	0.11	10.45	26.36	80.3	64.11	-24.3	98.53	0.24	0.39	0.03	0.07	10.45	69.92	0.16	0.12	0	26.36	79.17	0	0.13	90.1	0.39	15.72	0.17	0	3.72	0	0	0	18.91	-0.98	-2.01	66.22	160.23	822.1	502.2	1057.5	757.99	855.9	564.58	1016.04	559.19
21.721	0	8.15	0.14	0.3	0.11	0.07	2.11	0.1	9.87	26.38	83.69	45.11	-21.97	98.33	0.28	0.39	0.03	0.08	9.87	68.33	0.11	0.09	0	26.38	79.64	0	0.13	81.02	0.44	13.93	0.17	0	4.25	0	0	0	16.49	-1.63	-2.84	66.2	161.78	821.99	500.56	1058.88	756.95	854.72	563.95	1016.3	555.95
21.755	0	7.65	0.14	0.35	0.12	0.07	2.19	0.1	11.61	25.09	84.69	54.66	-22.09	98.75	0.3	0.33	0.03	0.19	11.61	64.83	0.1	0.18	0	25.09	84.05	0	0.2	81.56	0.5	14.15	0.18	0	4.05	0	0	0	16.83	0.17	-2.41	66.18	160	821.62	500.09	1059.18	757.64	856.17	562.65	1016.05	556.5
21.788	0	5.35	0.13	0.34	0.11	0.09	2.25	0.09	13.86	25.79	89.31	58.22	-18	98.31	0.35	0.29	0.03	0.46	13.86	58.91	0.14	0.32	0	25.79	83.6	0	0.28	71.57	0.66	11.32	0.2	0	4.87	0	0	0	17.77	-1.7	-2	66.33	161.31	821.19	499.41	1060.03	759.08	856.14	562.51	1017.34	556.26
21.821	0	3.26	0.13	0.3	0.11	0.12	2.24	0.08	18.44	26.8	93.49	58.14	-12.15	98.04	0.37	0.25	0.03	0.92	18.44	50.17	0.23	0.63	0	26.8	78.99	0	0.36	60.64	0.71	8.11	0.18	0	5.38	0	0	0	19.92	-2.43	-2.45	65.85	161.19	820.37	498.45	1059.61	758.71	855.01	562.53	1016.08	556.47
21.855	0	3.3	0.11	0.25	0.11	0.22	4.01	0.07	25.29	39.39	91.98	62.55	-9.18	97.31	0.36	0.22	0.03	1.08	25.29	55.22	0.51	0.84	0	39.39	74.42	0	0.42	54.49	0.94	3.92	0.28	0	6.96	0	0	0	19.22	-4.07	-1.78	64.99	161.73	821.19	499.49	1059.07	758.89	855.68	563.08	1017.26	556.22
21.888	0	3.27	0.11	0.22	0.11	0.29	5.9	0.07	29.16	48.02	88.2	62.31	-7.07	97.4	0.39	0.17	0.03	1.6	29.16	59.53	0.89	0.65	0	48.02	70.43	0	0.35	45.68	1.21	2.42	0.35	0	7.45	0	0	0	21.12	-3.88	-2.49	64.5	163.37	821.51	498.94	1059.63	758.3	854.38	563.98	1017.57	556.44
21.921	0	3.21	0.11	0.21	0.11	0.25	5.56	0.07	26.49	47.81	88.88	54.59	-7.83	96.54	0.49	0.16	0.03	1.85	26.49	59.51	1.24	0.49	0	47.81	69.13	0	0.3	44.4	1.62	2.27	0.34	0	7.43	0	0	0	21.5	-5.36	-1.79	64.51	165.6	821.76	498.67	1061.01	759.16	854.83	563.1	1020.35	557.82
21.955	0	2.64	0.11	0.19	0.12	0.22	4.8	0.07	25.23	46.69	90.41	41.59	-5.52	96.76	0.51	0.21	0.03	2.54	25.23	56.38	1.18	0.37	0	46.69	63.88	0	0.2	37.13	3.11	2	0.35	0	7.1	0	0	0	21.26	-5.01	-2.02	64.35	164.76	822	498.22	1062.56	760.11	855.88	562.91	1020.55	557.58
21.988	0	2.43	0.11	0.2	0.13	0.16	3.99	0.07	19.1	44.03	92.02	31.06	-6.6	96.82	0.54	0.29	0.03	2.81	19.1	53.51	0.65	0.28	0	44.03	64.31	0	0.19	34.97	4.74	2.03	0.38	0	7.26	0	0	0	20.35	-4.93	-1.46	64.37	166.27	822.21	497.63	1064.3	761.06	856.77	561.7	1022.99	557.52
22.021	0	1.88	0.1	0.16	0.13	0.15	2.78	0.07	15.5	40.51	94.45	16.79	-2.48	96.04	0.54	0.41	0.03	3.11	15.5	50.02	0.44	0.33	0	40.51	57.92	0	0.13	27.39	7.21	1.51	0.36	0	8.36	0	0	0	20.19	-6.06	-0.92	64.43	166	823.22	497.43	1065.36	761.25	858.59	560.86	1024.56	557.53
22.055	0	1.9	0.09	0.2	0.15	0.19	1.66	0.07	17.54	31.57	96.2	17.32	0	95.75	0.49	0.53	0.03	3.35	17.54	45.26	0.42	0.53	0	31.57	56.34	0	0.14	29.45	15.37	1.23	0.34	0	9.42	0	0	0	20.83	-6.42	-0.92	64.59	164.95	824.63	496.68	1067.06	761.13	860.68	560.21	1025.6	557.22
22.088	0	1.81	0.09	0.17	0.16	0.19	1.31	0.07	18	29.5	96.38	10.86	0	96.3	0.56	0.66	0.03	3.1	18	44.97	0.49	0.76	0	29.5	49.14	0	0.15	27.73	18.06	1.28	0.35	0	9.62	0	0	0	21.92	-5.7	-0.46	65.15	163.15	826.16	496.12	1069.27	762.07	864.06	559.25	1027.21	557.79
22.122	0	2.35	0.08	0.26	0.18	0.54	0.9	0.07	33.2	23.39	95.29	18.09	0	96.57	0.65	0.86	0.04	1.78	33.2	50.97	1.38	6.01	0	23.39	41.34	0	0.14	18.68	30.41	1.14	0.33	0.21	11.13	0	0	0	24.01	-5.31	-1.71	66.62	159.16	828.73	497.23	1072.63	764	867.54	561.48	1026.7	560.39
22.155	0	3.18	0.07	0.34	0.19	0.95	0.75	0.06	35.25	21.72	93.65	22.4	5.73	96.08	0.72	0.87	0.06	0.94	40.45	57.52	1.89	11.46	0	21.72	35.25	0	0.18	16.02	37.42	1.24	0.39	0.2	12.53	0	0	0	23.24	-6.01	-1.69	66.58	162.79	830.04	496.65	1075.51	764.05	867.75	560.86	1030.54	560.73
22.188	0	4.49	0.07	0.64	0.19	1.86	0.92	0.06	34.32	23.94	91.03	44.52	10.77	95.14	0.82	0.66	0.08	0.52	52.05	64.48	2.71	23.2	0	23.94	34.32	0	0.26	12.14	38.54	1.28	0.44	0.05	12.7	0	0	0	22.32	-7.12	-0.46	66.21	162.55	832.24	496.53	1078.85	765.64	872.17	559.26	1034.71	561.26
22.222	0	6.76	0.07	1.13	0.26	2.41	0.8	0.06	32.49	21.19	86.48	81.7	14.8	96.76	0.88	0.5	0.1	0.26	55.98	66.48	2.35	24.84	0	21.19	32.49	0	0.37	9.3	55.98	1.44	0.5	0	13.06	0	0	0	23.67	-5.02	-1.65	66.04	163.99	832.86	496.15	1079.35	763.2	870.56	559.2	1034.5	563.33
22.255	0	4.78	0.08	0.45	0.28	1.15	0.63	0.06	25.59	20.32	90.44	66.38	11.74	94.83	0.91	0.47	0.1	0.2	44.22	62.61	1.22	10.72	0	20.32	25.59	0	0.29	7.01	57.58	1.45	0.45	0	12.32	0	0	0	22.09	-7.46	-1.55	66.13	160.7	834.13	494.93	1079.98	762.65	873.25	558.4	1033.95	558.84
22.288	0	5.47	0.08	0.42	0.36	0.53	0.51	0.06	22.42	19.48	89.06	64.49	7.76	94.33	0.99	0.41	0.1	0.12	30.93	63.19	0.48	3.49	0	19.48	22.42	0	0.28	3.8	69.83	1.63	0.4	0	12.08	0	0	0	19.69	-7.95	-0.24	66.12	158.28	836.96	493.48	1084.57	764.12	879.82	555.5	1038.1	556.42
22.322	0	7.85	0.08	0.53	0.49	0.27	0.43	0.07	20.42	17.49	84.3	69.22	3.58	94.45	1.6	0.36	0.13	0.07	20.42	66.6	0.16	0.89	0	17.49	20.61	0	0.19	2.7	83	2.51	0.49	0	11.16	0	0	0	19.85	-7.83	-0.14	66.13	157.15	839.18	492.78	1087.06	763.95	882.88	554.67	1040.02	555.93
22.355	0	6.19	0.08	0.59	0.52	0.23	0.44	0.07	17.83	17.69	87.62	67.77	1.95	95.93	1.91	0.39	0.12	0.07	17.83	58.42	0.07	0.61	0	17.69	22.63	0	0.14	2.13	84.75	2.42	0.45	0	11.04	0	0	0	22.84	-6.2	-0.42	66.38	158.52	842.43	493.19	1088.21	762.57	884.09	556.01	1042.6	557
22.388	0	4.09	0.09	0.82	0.61	0.21	0.57	0.07	19.63	18.97	91.82	77.65	0	95.49	2.69	0.4	0.15	0.16	19.63	41.07	0.07	0.65	0	18.97	26.78	0	0.11	3.44	89.2	2.98	0.48	0	9.57	0	0	0	21.87	-6.74	-0.01	66.65	161.71	845.54	494.84	1089.5	761.13	885.15	556.45	1046.85	558.76
22.422	0	2.58	0.1	1	0.68	0.2	0.64	0.08	20.05	19.45	94.85	82.16	0	96.41	3.11	0.55	0.17	0.38	20.05	23.09	0.06	0.52	0	19.45	29.45	0	0.09	8.02	92.28	3.78	0.54	0	8.94	0	0	0	22.39	-5.55	0.42	66.7	160.55	847.47	495.5	1089.61	760.48	887.32	556.65	1047.86	558.91
22.455	0	1.81	0.1	0.8	0.76	0.14	0.51	0.08	15.82	14.42	96.37	78.26	0	96.9	3.8	0.92	0.19	0.68	15.82	14.42	0.07	0.72	0	17.79	20.57	0	0.05	6.33	93.46	3.77	0.46	0	7.89	0	0	0	22.34	-4.79	-0.42	66.74	159.64	849.53	496.84	1090.36	759.92	888.17	558.45	1047.81	559.49
22.489	0	1.51	0.11	0.68	0.83	0.08	0.39	0.08	9.09	10.32	96.99	69.37	0	96.37	3.86	1.24	0.24	1.02	9.09	10.32	0.1	0.97	0	16.04	12.96	0	0.03	3.01	94.42	3.81	0.34	0	6.69	0	0	0	21.94	-5.61	-0.86	66.69	157.59	850.64	496.71	1092.03	760.11	890.05	558.33	1047.64	559.47
22.522	0	1.44	0.12	0.63	0.84	0.08	0.33	0.08	8.02	9.24	97.12	68.98	0	97	3.6	0.98	0.3	0.96	8.02	9.24	0.1	0.91	0	14.16	9.27	0	0.03	2.1	95.25	3.72	0.26	0	6.29	0	0	0	22.01	-4.62	-0.87	66.65	158.77	851.78	497.4	1092.73	760.11	890.37	559.03	1049.14	560.17
22.555	0	1.35	0.12	0.6	0.83	0.07	0.29	0.08	7	7.6	97.29	67.7	0	97.18	3.09	0.73	0.3	0.94	7	7.6	0.11	1.26	0	12.95	6.61	0	0.02	0.95	95.54	3.28	0.19	0	5.95	0	0	0	21.56	-4.31	-0.73	66.72	158.37	852.75	498.35	1092.72	759.8	891.24	559.37	1049.6	560.92
22.589	0	1.36	0.13	0.59	0.85	0.07	0.26	0.08	8.78	6.69	97.28	72.26	0	96.92	2.43	0.64	0.41	1.05	8.78	6.69	0.13	1.08	0	11.54	4.53	0	0.02	0.85	96.47	3.54	0.13	0	5.37	0	0	0	21.82	-4.76	-0.25	66.67	158.07	852.88	498.73	1091.61	759.18	891.49	559.16	1049.55	561.2
22.622	0	1.41	0.13	0.57	0.86	0.08	0.28	0.08	11.37	7.51	97.19	76.88	0	96.63	2.65	0.64	0.4	1.06	11.37	7.51	0.12	0.71	0	12.4	3.6	0	0.02	1.38	96.92	3.43	0.12	0	5.35	0	0	0	22.37	-5.22	-0.71	66.67	157.7	853.14	498.57	1091.9	759.2	891.37	559.81	1049.07	560.72
22.655	0	1.43	0.13	0.56	0.86	0.08	0.29	0.07	12.17	6.98	97.14	78.38	0	96.97	2.26	0.64	0.36	1.08	12.17	6.98	0.12	0.38	0	13.57	2.69	0	0.02	3.13	97.19	2.93	0.11	0	5.04	0	0	0	22.46	-4.68	-0.71	66.68	160.03	855.12	498.94	1091.96	756.89	891.22	559.93	1051.24	560.89
22.689	0	1.6	0.14	0.58	0.88	0.09	0.27	0.07	12.05	8.18	96.8	81.82	0	98.04	1.77	0.63	0.24	1.1	13.84	8.18	0.09	0.22	0	12.05	2.24	0	0.02	5.08	98.21	2.61	0.07	0	4.47	0	0	0	22.35	-2.45	-1.44	66.53	158.07	856.6	499.11	1092.41	755.31	892.35	560.01	1050.42	561.03
22.722	0	1.61	0.13	0.58	0.87	0.08	0.26	0.07	11.62	5.91	96.77	80.58	0	98.68	1.38	0.59	0.2	1.42	12.98	5.91	0.08	0.13	0	11.62	2.63	0	0.02	10.54	98.07	2.57	0.07	0	4.68	0	0	0	24.5	-0.41	-1.55	66.43	155.25	856.73	499.34	1091.33	755.24	893.25	560.56	1048.5	561.65
22.756	0	1.83	0.14	0.63	0.91	0.09	0.27	0.07	15.33	5.65	96.35	83.91	0	98.07	1.36	0.7	0.18	2.11	15.33	5.65	0.11	0.17	0	11.39	4.3	0	0.03	15.85	98.55	2.8	0.06	0	4.46	0	0	0	23.92	-2.36	-1.79	65.75	156.06	857	500.12	1091.5	755.41	892.71	561.49	1048.77	562.02
22.789	0	2.16	0.14	0.76	0.95	0.09	0.33	0.08	13.79	5.99	95.67	81.56	0	98.13	1.53	0.86	0.19	3.11	13.79	5.99	0.18	0.2	0	13.59	10.36	0	0.05	21.64	98.04	2.71	0.07	0	4.34	0	0	0	22.53	-2.19	-2.35	65.15	156.56	855.94	500.59	1091	755.77	891.01	562.35	1047.57	561.63
22.822	0	3.16	0.13	1.04	1	0.09	0.44	0.08	14.44	6.92	93.68	81.99	0	98.05	1.56	1.1	0.18	4.46	14.44	6.92	0.36	0.29	0	15.57	19.97	0	0.07	38.26	97.76	2.73	0.09	0	4.66	0	0	0	22.55	-2.4	-2.79	64.71	155	853.98	500.61	1090.72	757.14	890.18	562.35	1045.17	562.92
22.856	0	4.34	0.13	1.51	1.07	0.12	0.62	0.09	17.85	5.9	91.32	85.17	0	98.59	1.48	1.46	0.16	6.96	17.85	5.9	0.56	0.48	0	18.06	31.79	0	0.14	52.46	97.23	2.45	0.1	0	5.21	0	0	0	25.32	-0.76	-2.55	64.98	155.64	850.56	501.07	1087.97	759.22	887.08	563.48	1042.71	565.09
22.889	0	5.17	0.12	1.9	1.14	0.13	0.73	0.1	17.79	5.26	89.65	84.78	-0.1	98.77	1.34	1.51	0.13	9.38	17.79	5.26	0.74	0.51	0	19.1	39.45	0	0.17	58.41	96.92	2.42	0.12	0	5.93	0	0	0	22.88	-0.07	-2.6	64.41	157.03	848.17	502.14	1086.43	760.54	884.33	564.39	1041.36	564.88
22.922	0	6.85	0.11	2.77	1.41	0.26	1.08	0.13	29.18	5.8	86.3	93.27	0	98.41	1.39	2.36	0.12	15.03	29.18	5.8	1.94	1.22	0	22.23	48.85	0	0.23	61.05	96.87	2.59	0.14	0	6.53	0	0	0	21.69	-1.36	-3.08	64.27	157.06	846.53	502.49	1086.36	762.15	882.85	565.31	1039.91	564.67
22.956	0	6.86	0.09	4.3	1.27	0.53	1.44	0.14	37.56	7.21	86.28	96.12	0	98.42	1.39	2.71	0.11	16.03	37.56	7.21	6	2.29	0	25.65	58.07	0	0.24	60.4	95.71	2.62	0.15	0	8.62	0	0	0	22.27	-1.33	-3.64	64.31	155.92	844.37	502.74	1083.61	761.85	880.33	566.25	1036.23	564.44
22.989	0	6.19	0.09	8.9	1.06	0.69	1.77	0.14	41.46	14.19	82.2	96.96	0	97.89	1.43	3.12	0.11	15.33	41.46	11.48	14.19	3.34	0	28.12	68.79	0	0.23	49.18	94.97	2.45	0.16	0	9.13	0	0	0	22.05	-2.81	-3.69	64.16	154.75	842.61	502.16	1082.98	762.65	879.66	565.7	1034.4	564.09
23.022	0	5.17	0.08	16.67	0.71	1.47	2.18	0.12	52.02	25.7	66.66	98.63	-0.7	97.96	1.44	2.31	0.1	12.28	52.02	14.91	25.7	3.61	0	32.37	74.51	0	0.16	47.91	94.57	2.66	0.23	0	10.6	0	0	0	22.1	-2.64	-4.02	64.28	156.39	838.14	499.98	1081.49	764.06	875.42	565.16	1031.77	561.65
23.056	0	3.07	0.06	4.26	0.66	2.27	1.96	0.11	50.39	18.2	91.48	98.44	0	98.18	1.5	1.7	0.09	9.45	50.39	18.2	12.5	1.67	0	35.33	56.92	0	0.12	17.65	94.55	3.35	0.45	0	15.34	0	0	0	24.24	-2.07	-2.69	64.3	157.6	833.35	496.34	1080.16	766.09	873.33	561.76	1030.92	560.19
23.089	0	2.65	0.06	2.25	0.72	1.02	1.76	0.1	36.68	16.92	94.7	95.63	0.02	96.69	1.61	1.2	0.09	7.46	36.68	16.92	3.72	0.82	0	34.75	50.88	0	0.12	8.14	95.06	3.9	0.52	0	15.04	0	0	0	19.73	-5.13	-3.12	64.51	158.08	828.22	488.83	1075.17	757.33	867.42	553.83	1025.45	549.83
23.123	0	2.14	0.06	1.13	0.74	0.34	1.12	0.1	17.17	17.1	95.71	83.04	0	95.12	2.08	0.97	0.09	6.28	17.17	17.1	0.3	0.43	0	33.81	34.97	0	0.06	0.47	95.94	4.97	0.71	0	15.07	0	0	0	19.83	-7.15	-2.77	66.15	156.72	827.22	488.74	1072.91	754.45	866.87	551.33	1023.58	552.59
23.156	0	2.09	0.05	0.77	0.65	0.46	0.71	0.1	19.22	21.56	95.82	86.77	4.97	97.34	2.04	0.56	0.1	4.1	19.22	21.56	0.3	0.73	0	29.73	22.77	0	0.05	0.25	97.52	6.8	0.71	0	16.7	0	0	0	24.39	-4	-2.47	66.54	158.57	826.44	488.04	1072.89	757.06	865.94	553.05	1024.51	552.55
23.189	0	1.87	0.06	0.57	0.63	0.32	0.46	0.09	16.18	20.99	96.27	81.5	5.63	96.93	1.82	0.3	0.12	2.81	13.81	20.99	0.23	0.82	0	25.77	12.5	0	0.03	0.18	97.98	7.66	0.65	0	16.18	0	0	0	19.49	-4.73	-3.41	66.29	155.24	825.22	487.49	1071.03	753.64	865	550.97	1020.24	549.96
23.223	0	1.38	0.06	0.46	0.63	0.3	0.42	0.1	16.4	14.56	97.23	80.69	6.38	97.39	2.16	0.19	0.15	2.29	12.5	14.56	0.12	0.36	0	26.16	6.75	0	0.02	0.11	98.63	10.6	0.81	0	16.4	0	0	0	23.65	-3.9	-2.19	65.93	156.94	825.79	488.37	1070.56	756.52	865.66	553.29	1022.58	550.62
23.256	0	1.37	0.06	0.42	0.63	0.35	0.39	0.11	16.16	15.19	97.25	84.53	8.4	97.26	2.59	0.18	0.15	1.95	15.54	15.19	0.2	0.33	0	24.69	3.71	0	0.02	0.14	98.92	11.94	0.72	0	16.16	0	0	0	20.44	-4.14	-3.85	64.64	156.04	824.56	488.61	1068.29	752.36	862.36	552.74	1018.38	550.46
23.289	0	1.15	0.06	0.39	0.63	0.28	0.36	0.12	16.29	11.01	97.7	79.72	7.14	98.02	2.74	0.17	0.17	1.72	11.14	11.01	0.13	0.16	0	24.47	1.79	0	0.02	0.16	99.23	14.45	0.72	0	16.29	0	0	0	29.22	-2.48	-2.87	66.36	160.57	825.21	489.39	1068.59	757.23	861.7	557.45	1022.2	552.89
23.323	0	1.01	0.05	0.38	0.6	0.29	0.22	0.16	17.25	8.4	97.98	77.24	10.1	97.79	2.36	0.2	0.18	1.68	8.92	8.4	0.09	0.1	0	17.25	1.51	0	0.02	0.13	99.61	21.5	0.54	0	17.67	0	0	0	26.78	-3.04	-3.1	65.17	159	825.23	489.86	1069.23	757.05	862.55	556.64	1021.52	553.27
23.356	0	1.01	0.05	0.37	0.62	0.3	0.22	0.18	16.6	8.23	97.99	78.38	10.57	97.59	2.64	0.3	0.18	1.93	9.69	8.23	0.15	0.14	0	16.6	1	0	0.01	0.11	99.67	24.07	0.53	0	17.58	0	0	0	25.69	-3.49	-4.01	64.74	159.19	824.91	489.8	1069.85	756.5	861.46	556.86	1020.61	553.44
23.389	0	1.15	0.05	0.38	0.62	0.3	0.19	0.21	13.31	11.39	97.69	80.76	11.68	97.28	2.28	0.35	0.21	1.65	11.43	11.39	0.18	0.13	0	13.31	1.13	0	0.01	0.14	99.75	28.29	0.47	0	16.94	0	0	0	21.76	-4.12	-2.9	64.57	156.23	823.13	489	1067.2	753.9	862.15	552.36	1018.39	552.4
23.423	0	1.23	0.06	0.42	0.65	0.28	0.16	0.27	9.41	9.41	97.54	83.22	11.7	97.25	2.25	0.49	0.28	1.24	13.44	11.95	0.42	0.15	0	9.41	1.28	0	0.01	0.12	99.83	33.78	0.35	0	15.13	0	0	0	26.74	-4.17	-2.77	65.92	162.16	823.84	488.96	1068.43	756.79	860.16	556.14	1022.27	552.31
23.456	0	1.74	0.06	0.42	0.63	0.47	0.17	0.25	8.52	8.52	96.52	90.54	15.7	97.22	2.81	0.56	0.34	0.4	21.63	23.14	0.76	0.36	0	8.52	1.22	0	0.01	0.12	99.81	32.9	0.35	0.07	15.63	0	0	0	28.58	-4.23	-2.77	67.45	161.41	823.94	489.5	1067.75	757.01	860.26	556.94	1021.64	553.78
23.49	0	3.74	0.07	0.47	0.67	0.49	0.16	0.39	4.65	4.65	92.52	93.35	16.85	97.56	3.12	0.65	0.48	0.16	26.31	42.79	0.89	1.69	0	4.65	0.78	0	0.01	0.02	99.91	43.3	0.34	0.09	13.76	0	0	0	26.87	-3.56	-1.61	67.42	159.36	824.17	490.1	1066.77	756.76	862.4	555.34	1021.76	553.58
23.523	0	5.22	0.08	0.47	0.69	0.41	0.15	0.42	3.69	3.69	89.56	92.78	15.61	96.29	2.92	0.43	0.65	0.07	25.18	50.96	0.6	1.55	0	3.69	0.63	0	0.01	0.02	99.92	45.21	0.29	0.01	12.65	0	0	0	27.02	-5.72	-1.47	67.03	161.58	824.23	488.46	1069.98	757.78	863	553.63	1024.57	554.41
23.556	0	7.65	0.09	0.52	0.75	0.32	0.16	0.42	3.65	3.65	84.7	92.26	13.21	95.8	3.31	0.41	0.81	0.04	24.26	59.96	0.39	2.53	0	3.65	0.58	0	0.01	0.01	99.92	45.2	0.28	0	10.81	0	0	0	24.97	-6.37	-0.98	66.43	160.74	825.14	487.34	1072.16	757.17	865.58	550.77	1026.29	554.08
23.59	0	10.12	0.11	0.56	0.85	0.13	0.18	0.47	3.9	3.9	79.77	84.24	5.41	95.09	3.86	0.31	1.21	0.02	14.26	65.49	0.29	2.15	0	3.9	0.74	0	0.01	0.01	99.93	47.14	0.2	0	7.82	0	0	0	25.04	-7.18	-1.13	66.37	161.91	826.23	487.45	1073.16	756.38	865.84	550.62	1027.68	555.06
23.623	0	11.4	0.12	0.55	0.9	0.08	0.18	0.43	3.95	3.95	77.21	77.66	1.76	90.76	4.59	0.26	1.27	0.02	8.91	68.59	0.2	1.47	0	3.95	0.79	0	0.01	0.03	99.93	44.73	0.2	0	6.68	0	0	0	23.27	-10.58	-0.19	66	157.7	827.86	486.34	1073.82	754.42	870.26	547.26	1027.83	553.6
23.656	0	8.52	0.12	0.53	0.89	0.07	0.16	0.4	3.35	3.35	82.97	72.75	0.99	93.89	4.34	0.21	1.37	0.01	5.62	60.11	0.16	0.93	0	3.35	0.39	0	0.01	0.02	99.93	43.17	0.19	0	6.99	0	0	0	24.17	-8.34	0.79	66.47	156.89	832.82	485.65	1077.11	754.55	876	547.38	1032.86	550.22
23.69	0	5.95	0.12	0.52	0.92	0.06	0.16	0.39	2.7	2.7	88.1	71.6	0.12	94.12	4.91	0.23	1.13	0.02	4.56	49.65	0.09	0.51	0	2.7	0.18	0	0.01	0.01	99.93	41.74	0.17	0	6.32	0	0	0	23.12	-8.14	0.38	66.5	159.61	835.22	482.5	1084.15	755.85	878.84	545.3	1038.42	547.79
23.723	0	2.72	0.13	0.52	0.92	0.06	0.16	0.41	2.34	2.34	94.56	70.71	0	94.47	4.36	0.26	1.06	0.04	4.12	26.85	0.05	0.37	0	2.34	0.12	0	0	0.01	99.94	43.6	0.17	0	5.91	0	0	0	23.1	-7.81	0.12	66.25	153.44	837.95	483.32	1086	756.34	883.95	545.76	1037.37	548.02
23.757	0	1.75	0.13	0.54	0.94	0.06	0.16	0.43	1.91	1.91	96.5	71.91	0	94.59	4.15	0.26	1.31	0.08	5.1	13.52	0.04	0.39	0	1.91	0.15	0	0.01	0.01	99.93	44.98	0.18	0	5.21	0	0	0	21.92	-7.7	0.2	66.19	155.33	840.59	484.32	1087.94	755.96	885.37	546.34	1040.69	548.31
23.79	0	1.5	0.14	0.54	0.97	0.06	0.16	0.47	1.58	1.58	97	73.67	0	94.83	4.38	0.27	1.58	0.13	6.2	8.82	0.05	0.32	0	1.4	0.12	0	0.01	0.01	99.94	46.88	0.18	0	4.93	0	0	0	22.91	-7.45	0.65	66.37	157.16	844.03	485.43	1089.24	754.48	887.39	546.64	1044.51	550.27
23.823	0	1.36	0.14	0.55	0.96	0.06	0.16	0.48	1.54	1.54	97.28	72.97	0	95.44	3.99	0.31	1.54	0.17	5.74	5.78	0.06	0.25	0	1.43	0.1	0	0.01	0.01	99.95	47.33	0.17	0	4.69	0	0	0	23.66	-6.8	-2.15	66.24	156.44	843.99	484.33	1090.68	752.69	885.06	547.46	1041.47	550.71
23.857	0	1.31	0.15	0.56	0.99	0.05	0.16	0.43	1.79	1.79	97.38	73.48	0	94.54	3.51	0.47	1.79	0.33	6.06	3.56	0.08	0.17	0	1.04	0.05	0	0	0.01	99.95	45.11	0.15	0	3.94	0	0	0	20.23	-7.74	-1.43	65.6	153.12	844.33	483.7	1092.23	753.9	888.57	545.6	1041.68	548
23.89	0	1.26	0.15	0.56	1	0.05	0.16	0.45	1.66	1.66	97.48	72.55	0	96.51	3.48	0.45	1.66	0.39	5.47	2.25	0.05	0.11	0	0.92	0.03	0	0	0.01	99.96	46.1	0.14	0	3.67	0	0	0	23.53	-5.41	-1.32	65.95	147.53	845.23	483.69	1094.58	758.5	893.29	547.3	1040.82	548.07
23.923	0	1.21	0.15	0.56	1.01	0.05	0.16	0.52	1.47	1.47	97.57	72.38	0	96.71	4.03	0.59	1.47	0.48	5.35	1.8	0.05	0.11	0	0.81	0.04	0	0.01	0	99.97	48.7	0.14	0	3.84	0	0	0	23.43	-5.1	-0.96	66.19	148.24	846.93	485.76	1095.16	758.08	894.51	547.62	1042.68	552.07
23.957	0	1.22	0.15	0.57	1.02	0.05	0.16	0.67	1.29	1.29	97.56	75.6	0	96.46	3.82	0.67	1.29	0.44	7.43	1.68	0.07	0.14	0	0.57	0.05	0	0.01	0.01	99.98	55.21	0.12	0	3.37	0	0	0	23.12	-5.48	-0.56	66.19	148.17	847.44	486.61	1095.1	758.55	895.22	548.11	1043.33	552.45
23.99	0	1.19	0.15	0.56	1.01	0.07	0.16	0.69	1.17	1.17	97.63	80.84	1.11	96.53	4.1	0.74	1.17	0.5	11.27	1.52	0.09	0.18	0	0.6	0.07	0	0.01	0.01	99.98	55.39	0.12	0	3.78	0	0	0	24.81	-5.37	-1.1	66.33	149.26	847.92	487.25	1095.05	758.84	894.24	549.88	1043.46	553.38
24.023	0	1.17	0.14	0.56	1.01	0.09	0.16	0.69	0.91	0.91	97.66	84.61	2.89	96.63	3.89	0.99	0.91	0.79	14.55	1.24	0.13	0.34	0	0.61	0.05	0	0.01	0.01	99.99	55.08	0.1	0	3.98	0	0	0	22.38	-5.22	-2.53	66.43	155.7	848.76	488.21	1094.92	756.27	889.53	551.94	1045.22	552.26
24.057	0	1.11	0.13	0.55	0.96	0.11	0.15	0.77	0.54	0.54	97.77	86.39	5.15	97.08	3.23	1.2	0.54	0.87	16.34	0.93	0.14	0.34	0	0.42	0.03	0	0.01	0	99.99	58.18	0.08	0	5.03	0	0	0	21.99	-4.48	-3.31	66.45	154.48	848.91	489.47	1094.41	756.02	889.08	553.26	1043.55	553.34
24.09	0	1.1	0.12	0.54	0.95	0.12	0.15	0.77	0.49	0.49	97.81	87.82	6.4	96.88	3.15	1.32	0.49	0.97	17.93	0.93	0.11	0.26	0	0.4	0.02	0	0.01	0	100	57.89	0.06	0	5.52	0	0	0	24.62	-4.82	-2.27	66.28	151.94	849.33	490.47	1095.22	759.54	892.27	554.09	1044.2	555.73
24.124	0	1.02	0.11	0.5	0.84	0.17	0.14	0.87	0.35	0.35	97.96	89.14	9.58	97.62	2.69	1.12	0.35	0.59	19.54	1.21	0.17	0.16	0	0.3	0.03	0	0.01	0	100	61.93	0.05	0	7.7	0	0	0	21.85	-3.42	-3.13	65.91	153.06	850.54	492.76	1094.2	757.9	890.78	556.27	1043.84	555.34
24.157	0	1.03	0.1	0.5	0.81	0.19	0.13	0.93	0.36	0.36	97.93	89.62	10.81	97.62	1.99	1.37	0.33	0.54	20.17	2.21	0.25	0.17	0	0.36	0.04	0	0.01	0	100	63.93	0.06	0	8.51	0	0	0	22.73	-3.43	-3.24	65.64	152.38	851.39	493.82	1092.9	756.63	890.8	557.13	1043.17	556.4
24.19	0	1.06	0.1	0.5	0.82	0.18	0.13	1.01	0.37	0.37	97.89	88.72	10.31	97.6	2.19	1.66	0.31	0.62	19	3	0.26	0.14	0	0.37	0.05	0	0	0	100	65.58	0.05	0	8.55	0	0	0	22.13	-3.47	-3.24	65.45	151.71	851.21	494.97	1090.78	755.02	890	557.27	1041.71	557.41
24.224	0	1.04	0.09	0.49	0.82	0.16	0.12	1.08	0.52	0.52	97.84	85.08	9.15	97	2.32	1.87	0.29	0.75	15	3.24	0.38	0.16	0	0.52	0.08	0	0	0.02	100	66.6	0.05	0	9.17	0	0	0	24.48	-4.62	-4.6	64.69	151.45	848.7	494.11	1089.64	754.65	886.67	557.79	1038.12	559.01
24.257	0	1.08	0.1	0.5	0.85	0.12	0.12	1.12	0.57	0.57	97.76	80.82	6.86	96.71	2.59	2.12	0.29	0.96	11.23	3.72	0.4	0.11	0	0.57	0.09	0	0	0.05	100	66.8	0.05	0	8.6	0	0	0	24.31	-5.1	-3.72	64.49	153.26	846.61	494.54	1088.12	756.32	884.92	557.93	1038.18	559.39
24.29	0	1.09	0.09	0.48	0.82	0.13	0.12	1.06	0.71	0.71	97.83	80.36	7.5	96.57	2.83	2.05	0.28	0.76	10.87	4.97	0.42	0.12	0	0.71	0.18	0	0	0.15	100	65.44	0.05	0	9.48	0	0	0	23.48	-5.32	-4.09	64.49	152.2	845.02	494	1088.33	757.39	884.36	557.51	1036.56	559.1
24.324	0	1.09	0.08	0.46	0.76	0.18	0.12	0.9	0.89	0.89	97.81	82.76	10.15	96.9	2.98	2.06	0.24	0.41	12.86	7.37	0.71	0.27	0	0.89	0.39	0	0.01	0.27	100	61.65	0.05	0.06	11.44	0	0	0	25.21	-4.79	-5.1	65.15	150.03	844.68	494.82	1087.53	758.18	883.8	559.81	1033.82	559.63
24.357	0	1.31	0.07	0.48	0.72	0.28	0.12	0.86	0.98	0.98	97.39	88.57	13.35	97.13	2.69	1.95	0.28	0.22	18.82	13.09	1.22	0.68	0	0.98	0.7	0	0.01	0.23	100	61.08	0.06	0.45	12.33	0	0	0	26.12	-4.39	-5.26	65.71	150.02	842.66	494.53	1085.88	758.8	881.79	560.31	1031.81	559.33
24.39	0	1.32	0.07	0.51	0.7	0.29	0.12	0.63	1.27	1.27	97.36	88.63	13.36	97.2	2.58	1.64	0.33	0.14	18.9	13.36	1.75	1.47	0	1.27	0.84	0	0.01	0.22	99.99	54.29	0.08	0.03	12.62	0	0	0	21.64	-4.26	-3.71	65.42	157.26	841.56	495.93	1083.47	756.61	877.97	558.94	1035.22	559.93
24.424	0	1.25	0.07	0.52	0.68	0.29	0.12	0.53	1.99	1.99	97.51	87.44	13.16	96.96	2.82	1.48	0.35	0.09	17.49	12.3	1.92	2.11	0	1.99	1.31	0	0.02	0.22	99.99	50.15	0.09	0.02	13.43	0	0	0	20.6	-4.69	-3.97	65.01	157.43	840.12	495.82	1081.65	755.82	875.91	559.08	1033.34	558.63
24.457	0	1.33	0.07	0.54	0.64	0.33	0.12	0.47	2.22	2.22	97.33	88.3	14	95.81	2.53	0.97	0.39	0.06	18.5	14.12	2.02	2.38	0	2.22	2.11	0	0.03	0.29	99.98	47.89	0.12	0	14.07	0	0	0	23.12	-6.35	-4.12	64.65	158.44	836.55	493.72	1079.19	755.51	872.11	558.32	1030.54	557.84
24.491	0	1.45	0.07	0.51	0.64	0.31	0.13	0.4	3.12	3.12	97.11	87.55	13.3	96.5	2.36	0.79	0.44	0.04	17.63	15.95	1.56	1.57	0	3.12	2.58	0	0.05	0.65	99.97	44.55	0.13	0	14	0	0	0	21.61	-5.42	-5.01	64.41	158.96	834.01	492.31	1078.44	754.85	869.11	557.63	1028.06	556.12
24.524	0	1.62	0.07	0.53	0.63	0.3	0.14	0.4	4.29	4.29	96.75	86.95	12.38	96.33	2	0.61	0.49	0.03	16.99	18.66	1.52	1.28	0	4.29	3.63	0	0.08	0.7	99.95	44.68	0.16	0	13.91	0	0	0	21.35	-5.67	-5.1	64.26	158.5	831.01	491.04	1077.31	756.08	867.18	556.99	1025.66	554.6
24.557	0	1.56	0.07	0.51	0.64	0.21	0.14	0.39	5.25	5.25	96.88	81.91	9.55	94.6	1.62	0.41	0.5	0.02	12.19	16.76	1.01	0.49	0	5.25	3.72	0	0.07	0.59	99.94	44.62	0.19	0	13.16	0	0	0	24.19	-7.68	-4.75	64.04	161.3	824.29	486.42	1071.26	753.95	859.66	554.52	1020.89	549.92
24.591	0	1.58	0.08	0.53	0.67	0.14	0.18	0.37	9.52	9.52	96.84	76.15	4.88	95.36	1.46	0.33	0.66	0.03	7.95	15.48	0.8	0.21	0	9.52	4.45	0	0.04	0.66	99.83	43.86	0.37	0	11.85	0	0	0	24.59	-6.89	-4.86	63.88	157.65	822.76	485.41	1070.35	753.84	860.29	552.77	1017.92	550.03
24.624	0	1.34	0.08	0.54	0.66	0.15	0.19	0.33	10.25	10.25	97.31	75.5	4.96	95.68	1.12	0.3	0.65	0.07	7.52	10.92	0.49	0.11	0	10.25	5.43	0	0.03	0.73	99.82	41.7	0.39	0	12.33	0	0	0	25.15	-6.52	-3.42	64.18	159.83	823.69	487.31	1068.77	755.13	860.63	554.58	1020.38	549.71
24.657	0	1.5	0.08	0.56	0.65	0.15	0.2	0.29	11.87	11.87	96.99	74.61	4.16	96.86	1.01	0.34	0.76	0.12	7.01	13.71	0.42	0.08	0	11.87	6.98	0	0.02	0.79	99.74	38.27	0.45	0	12.59	0	0	0	23.46	-4.86	-4.49	63.7	158.03	822.67	487.03	1067.93	752.86	859.37	553.47	1017.37	550.14
24.691	0	1.31	0.07	0.53	0.62	0.19	0.26	0.2	13.67	11.05	97.38	77.64	4.77	96.84	0.74	0.35	0.78	0.21	9.36	11.05	0.48	0.11	0	17.14	6.46	0	0.02	0.69	99.47	29.57	0.61	0	13.67	0	0	0	23.5	-4.89	-5.41	63.67	161.72	820.51	485.92	1068.57	753.85	855.47	554.57	1017.1	549.19
24.724	0	1.26	0.07	0.52	0.62	0.23	0.29	0.18	14.16	10.02	97.48	80.75	5.74	96.57	0.75	0.39	0.76	0.27	11.68	10.02	0.33	0.08	0	18.49	7.05	0	0.01	0.99	99.5	27.39	0.62	0	14.16	0	0	0	25.56	-5.31	-3.25	64.32	162.44	820.81	485.77	1070.17	759.25	858.77	554.76	1021.08	548.36
24.758	0	1.1	0.05	0.43	0.52	0.53	0.31	0.14	19.16	10.54	97.8	86.34	12.03	96.64	0.59	0.35	0.8	0.27	17.03	10.54	0.24	0.05	0	22.29	6.75	0	0.02	1.84	99.24	21.86	0.82	0	19.16	0	0	0	25.26	-5.21	-2.74	64.12	161.08	821.09	486.87	1069.87	759.98	860.09	554.8	1021.09	549.62
24.791	0	1.07	0.03	0.38	0.45	1.37	0.3	0.13	22.75	13.56	97.26	92.61	19.91	96.42	0.59	0.4	0.79	0.37	25.62	13.56	0.38	0.08	0	22.75	6.65	0	0.02	1.75	99.19	18.45	0.87	0	23.32	0	0	0	24.92	-5.53	-2.29	64.04	163.29	822.6	488.11	1070.39	760.05	860.5	555.69	1023.71	550.42
24.824	0	1.3	0.03	0.35	0.44	2.91	0.29	0.13	21.59	20.61	94.19	96.77	26.58	96.65	0.73	0.62	0.8	0.55	36.3	20.61	0.4	0.11	0	21.59	5.61	0	0.02	1.54	99.35	18.67	0.8	0	24.79	0	0	0	22.07	-5.19	-1.6	63.6	164.17	823.26	488.97	1070.78	760.02	861.44	554.96	1025.54	550.12
24.858	0	1.2	0.03	0.33	0.44	3.99	0.29	0.13	21.42	19.87	92.02	97.74	29.76	95.94	0.9	1.22	0.65	0.81	40.79	19.87	0.52	0.18	0	21.42	4.27	0	0.02	0.42	99.44	16.8	0.7	0	25.45	0	0	0	22.9	-6.19	-0.87	63.67	164.08	823.92	488.52	1072.06	760.65	863.34	553.74	1027.41	551.26
24.891	0	1.04	0.02	0.3	0.43	4.02	0.21	0.16	17.79	17.79	91.97	96.84	31.78	93.13	1.29	2.02	0.56	0.84	36.26	18.84	0.52	0.23	0	17.79	3.08	0	0.02	0.05	99.65	21.05	0.54	0	27.8	0	0	0	22.93	-8.97	-1.54	63.49	164.72	824.12	487.01	1075.16	761.5	863.7	553.14	1028.41	551.12
24.924	0	0.99	0.02	0.3	0.44	2.73	0.2	0.16	18.11	17.69	94.53	94.64	28.47	94.67	1.64	2.56	0.56	0.93	29.4	17.69	0.5	0.25	0	18.11	3.78	0	0.03	0.06	99.66	19.65	0.6	0	27.72	0	0	0	23.67	-7.61	-2.01	63.68	165.17	826.55	486.71	1080.53	764.01	866.81	553.57	1031.98	552.62
24.958	0	1.05	0.02	0.29	0.42	2.26	0.17	0.15	16.7	16.7	95.49	91.49	27.7	94.91	1.7	2.38	0.53	0.62	23.14	20.82	0.66	0.27	0	16.7	3.8	0	0.04	0.06	99.74	18.48	0.5	0	29.14	0	0	0	22.33	-7.37	-2.7	63.16	158.37	827.06	487.02	1079.7	762.68	869.37	552.97	1027.74	551.84
24.991	0	1.04	0.02	0.29	0.42	1.92	0.16	0.14	16.13	16.13	96.16	89.83	26.64	89.88	1.8	2.39	0.51	0.5	20.68	20.74	0.68	0.24	0	16.13	3.39	0	0.04	0.13	99.76	17.83	0.57	0	28.9	0	0	0	25.24	-11.08	-1.86	63.79	165.48	830.6	485.61	1085.56	764.26	871.26	552.83	1036.74	553.32
25.024	0	1.22	0.02	0.27	0.38	3.68	0.15	0.13	15.04	15.04	92.63	94.07	32.27	93.81	2.17	1.88	0.55	0.34	27.93	27.26	1.1	0.4	0	15.04	2.99	0	0.03	0.39	99.81	16.72	0.55	0	31.22	0	0	0	25.02	-8.41	-2.64	63.86	163.61	833.41	484.18	1091.93	766.38	875.92	552.15	1039.53	552.85
25.058	0	0.92	0.01	0.23	0.34	3.8	0.1	0.12	11.23	11.23	92.4	91.1	34.73	92.81	2.15	1.37	0.54	0.19	22.44	22.55	0.83	0.27	0	11.23	2.23	0	0.02	0.19	99.83	14.32	0.51	0	34.3	0	0	0	22.99	-9.21	-1.42	63.69	161.56	835.38	485.06	1093.81	767.49	880.46	550.83	1042	553.29
25.091	0	0.77	0.02	0.25	0.36	2.55	0.11	0.11	11.5	11.5	94.9	88.62	31.2	93.63	2.14	1.28	0.52	0.14	19.07	15.53	0.56	0.27	0	11.5	2.39	0	0.02	0.3	99.81	13.51	0.51	0	32.33	0	0	0	22.6	-8.57	-0.81	63.79	161.13	838.85	486.17	1096.43	767.77	884.54	550.86	1045.63	554.44
25.125	0	0.67	0.02	0.25	0.35	1.72	0.1	0.1	11.38	11.38	96.57	79.98	28.16	92.64	2.33	0.94	0.46	0.1	10.77	12.06	0.42	0.3	0	11.38	3.37	0	0.02	0.45	99.8	11.4	0.5	0	32.91	0	0	0	20.77	-9.34	0.02	63.74	163.77	843.3	486.83	1099.9	766.92	888.17	550.3	1051.89	554.18
25.158	0	0.71	0.02	0.31	0.39	1.05	0.12	0.1	11.94	9.64	97.9	77.18	22.78	94.57	2.17	0.63	0.39	0.09	8.71	9.64	0.51	0.41	0	11.94	6.58	0	0.02	0.63	99.78	12.01	0.53	0	29.48	0	0	0	20.77	-7.72	-0.01	63.76	159.6	846.92	487.34	1101.42	765.77	892.86	550.35	1052.42	553.57
25.191	0	0.74	0.03	0.34	0.44	0.56	0.13	0.1	11.66	7.1	98.52	73.05	17.69	92.07	2.01	0.52	0.38	0.07	6.03	7.1	0.62	0.8	0	11.66	4.45	0	0.01	0.71	99.71	11.5	0.48	0	25.26	0	0	0	22.59	-9.74	-0.03	63.96	161.72	851.69	487.08	1105.48	764.91	896.12	550.71	1057.8	554.16
25.225	0	0.77	0.04	0.39	0.48	0.43	0.14	0.11	10.77	5.77	98.46	73.52	15.09	90.61	2.32	0.47	0.38	0.07	6.36	5.77	0.6	0.82	0	10.77	5.75	0	0.01	0.66	99.68	13.55	0.56	0	22.7	0	0	0	23.13	-10.67	-1.22	63.99	162.01	854.39	486.86	1107.23	761.84	896.68	550.53	1058.61	555.4
25.258	0	0.78	0.04	0.4	0.5	0.4	0.14	0.12	10.54	5.1	98.44	75.34	14.77	89.39	2.09	0.54	0.37	0.09	7.61	5.1	0.56	1.24	0	10.54	4.31	0	0.01	0.33	99.63	16.01	0.52	0	21.42	0	0	0	27.71	-11.35	-2.32	64.3	158.26	858.54	483.27	1116.94	766.37	904.17	550.44	1062.36	554.92
25.291	0	0.82	0.05	0.42	0.58	0.27	0.14	0.14	8.66	3.38	98.36	76.28	11.76	92.31	2.34	0.72	0.43	0.11	8.2	3.38	0.45	1	0	8.66	2.86	0	0.01	0.08	99.67	18.76	0.49	0	17.47	0	0	0	26.01	-9.57	-1.62	63.96	157.16	862.78	485.64	1120.89	768.39	909.77	551.32	1066.84	556.5
25.325	0	0.95	0.08	0.51	0.69	0.16	0.17	0.14	8.86	2.89	98.09	78.06	6.72	89.52	2.19	0.91	0.35	0.14	9.62	2.89	0.4	0.92	0	8.86	3.46	0	0.01	0.13	99.51	19.46	0.52	0	12.24	0	0	0	27.63	-11.28	-1.6	63.95	156.94	864.94	486.68	1123.87	769.5	912.53	551.58	1069.19	561.05
25.358	0	0.97	0.08	0.52	0.68	0.16	0.18	0.14	9.6	2.99	98.05	78.4	6.52	88.78	1.94	0.84	0.35	0.16	9.94	2.99	0.38	1.46	0	9.6	3.25	0	0.01	0.07	99.44	19.76	0.48	0	12.04	0	0	0	22.87	-11.66	-1.56	62.85	152.52	867.53	488	1123	765.42	915.75	549.81	1067.97	559.5
25.391	0	1.06	0.08	0.53	0.69	0.15	0.19	0.15	10.54	4.6	97.88	79.06	5.87	92.22	1.64	0.73	0.38	0.16	10.64	4.6	0.42	1.63	0	10.54	2.45	0	0.01	0.05	99.23	21.34	0.47	0	11.23	0	0	0	26.28	-9.64	-1.52	63.81	158.17	870.37	488.18	1127.07	768.06	916.32	552.44	1074.27	560.83
25.425	0	1.15	0.09	0.56	0.72	0.15	0.23	0.15	12.4	6.04	97.69	80.64	4.45	87.79	1.83	0.94	0.36	0.17	12.4	6.04	0.49	2.7	0	13	1.66	0	0.01	0.1	98.69	20.31	0.47	0	9.83	0	0	0	28.06	-12.14	-1.46	63.73	155.53	871.9	488.01	1131.63	771.38	920.87	552.12	1075.93	564.19
25.458	0	1.19	0.09	0.57	0.74	0.14	0.24	0.15	12.97	6.68	97.61	81.21	4.13	90.86	2.07	1.05	0.34	0.17	12.97	6.68	0.49	3.22	0	13.53	1.77	0	0.01	0.07	98.58	20.53	0.48	0	9.51	0	0	0	26.59	-10.52	-0.62	63.87	158.23	874.6	490.08	1132.62	771.86	922.33	553.61	1080.21	564.06
25.492	0	1.21	0.1	0.55	0.78	0.09	0.28	0.17	8.07	6.72	97.58	73.82	0	88.76	2.45	1.1	0.35	0.15	8.04	6.72	0.37	2.12	0	16.09	1.27	0	0.01	0.11	98.2	23.33	0.4	0	8.07	0	0	0	27.32	-11.67	-0.13	63.93	157.62	878.27	492.98	1133.58	771.73	925.61	555.28	1082.75	567.52
25.525	0	1.25	0.11	0.55	0.8	0.08	0.32	0.19	8.41	7.22	97.49	73.38	0	87.25	2.56	1.02	0.33	0.11	8.41	7.22	0.38	1.87	0	17.44	1.35	0	0.01	0.1	97.54	26.33	0.4	0	6.94	0	0	0	26.49	-12.39	-1.28	63.66	155.35	881.29	493.33	1137.51	772.08	928.8	555.97	1083.7	567.86
25.558	0	1.29	0.11	0.54	0.81	0.09	0.36	0.21	8.49	8.48	97.42	73.65	0	75.74	3.03	1.15	0.36	0.08	8.49	8.48	0.37	1.4	0	19.57	2.26	0	0.01	0.18	97.63	27.25	0.43	0.02	7.3	0	0	0	24.58	-16.31	-0.73	63.22	153.81	884.82	495.17	1140.79	774.27	933.51	557.42	1086.98	567.58
25.592	0	1.28	0.11	0.54	0.83	0.09	0.47	0.23	9.32	8.33	97.44	75.46	0	82.13	3.61	1.01	0.35	0.05	9.32	8.33	0.49	1.11	0	23.84	1.97	0	0.01	0.09	98	29.12	0.39	0.04	7.02	0	0	0	21.99	-14.37	-0.51	62.91	154.97	896.75	499.35	1150.81	775.93	944.14	560.84	1098.9	569.09
25.625	0	1.3	0.11	0.56	0.78	0.11	0.63	0.17	12.13	9.68	97.39	77.61	0	60.01	3.41	0.87	0.4	0.03	12.13	9.68	1.43	1.16	0	28.9	3.2	0	0.03	0.68	96.67	22.7	0.42	0.02	7.35	0	0	0	23.77	-19.97	-0.01	63.21	149.09	906.23	504.88	1158.66	778.63	956.61	563.27	1104.86	579.02
25.658	0	1.26	0.11	0.61	0.74	0.11	0.67	0.16	12.78	9.7	97.48	76.88	0	54.87	3.39	1	0.44	0.02	12.78	9.7	3.3	1.57	0	30.23	3.77	0	0.05	1.77	95.5	21.13	0.41	0.04	7.48	0	0	0	21.74	-21.02	-1.26	63.95	145.59	917.3	509.91	1169.22	781.18	967.75	567.3	1112.39	583.98
25.692	0	1.28	0.1	0.63	0.7	0.1	0.61	0.17	8.74	10.69	97.44	70.86	0	26.03	2.85	0.94	0.49	0.01	8.74	10.69	4.01	1.84	0	30.67	3.59	0	0.12	2.09	95.65	23.27	0.46	0.03	8.42	0	0	0	18.02	-27.22	-2.71	63.89	140.66	927.4	514.48	1178.03	782.42	977.73	571.08	1117.53	586.58
25.725	0	1.48	0.1	0.57	0.71	0.08	0.51	0.16	8.07	11.51	97.03	62.98	0	14.1	2.76	0.96	0.55	0.01	5.16	11.51	2.98	1.48	0	27.55	3.13	0	0.34	9.93	94.79	22	0.51	0.02	8.07	0	0	0	14.81	-31.04	-1.72	63.1	132.7	933.54	516.83	1183.47	784.93	988.76	571.31	1120.59	586.54
25.759	0	1.47	0.11	0.47	0.68	0.06	0.53	0.12	7.85	12.92	97.07	50.56	0	8.38	2.43	0.99	0.74	0.01	1.91	12.92	1.16	0.98	0	28.21	3.78	0	0.93	8.14	91.18	15.14	0.52	0.03	7.85	0	0	0	17.87	-33.96	-2.56	63.21	125.69	942.42	521.03	1189.3	786.77	998.77	575.82	1123.46	591.6
25.792	0	1.4	0.11	0.39	0.62	0.06	0.63	0.11	7.65	10.85	97.21	38.1	0	3.08	2.22	0.73	0.83	0.01	1.95	10.85	0.95	0.92	0	30.78	4.96	0	2.56	17.41	85.07	13.78	0.6	0	7.65	0	0	0	13.79	-39.24	-3.02	62.66	119.58	944.78	520.72	1192.29	786.92	1003.7	575.01	1122.53	588.43
25.825	0	1.41	0.12	0.36	0.59	0.06	0.54	0.1	6.9	8.29	97.19	30.92	0	5.4	1.44	0.68	0.86	0.01	1.72	8.29	0.75	0.84	0	28.24	4.7	0	4.58	26.83	81.61	12.28	0.7	0.01	6.9	0	0	0	16.34	-36.32	-5.62	62.85	118.76	956.93	525.35	1202.71	787.41	1012.87	580.03	1130.57	595.88
25.859	0	1.45	0.12	0.36	0.61	0.06	0.41	0.1	6.68	10.15	97.1	28.06	0	1.09	1.21	0.71	1.3	0.01	2.36	10.15	1.06	1.73	0	22.26	5.34	0	10.19	25.32	79.26	11.56	0.94	0.01	6.68	0	0	0	13.76	-44.56	-7.25	62.8	105.42	959.12	525.09	1204.58	787.88	1019.42	580.57	1124.16	592.55
25.892	0	1.2	0.13	0.3	0.57	0.05	0.38	0.09	5.77	8.21	97.59	19.73	0	0.48	1.27	0.79	1.48	0.01	2.07	8.21	0.9	2.05	0	20.44	3.91	0	9.42	24.01	73.81	9.45	1.34	0.02	5.77	0	0	0	12.41	-48.7	-7.21	63.59	100.46	959.88	524.54	1206.88	789.24	1023.21	579.71	1122.96	591.65
25.925	0	0.96	0.13	0.29	0.56	0.05	0.34	0.08	5.26	5.7	98.09	15.36	0	1.51	1.17	0.65	1.66	0.01	1.85	5.7	1.12	2.45	0	18.2	4.81	0	12.43	17.66	70.24	8.47	1.68	0.04	5.26	0	0	0	12.21	-42.88	-5.88	62.84	106.08	959.96	522.84	1209.38	790.35	1023.76	577.24	1129.02	590.39
25.959	0	0.78	0.14	0.23	0.49	0.04	0.29	0.08	4.47	3.92	98.44	9.37	0	0.38	1.05	0.54	2.51	0.01	1.91	3.92	1.15	2.3	0	13.48	5.64	0	11.9	15.74	62.58	6.51	2.47	0.02	4.47	0	0	0	8.34	-49.78	-8.5	64.54	101.47	959.92	521.38	1213.44	791.68	1023.84	578.41	1124.97	586.74
25.992	0	0.82	0.15	0.23	0.47	0.04	0.29	0.07	4.18	3.69	98.36	7.38	0	0.62	0.91	0.44	2.65	0.02	1.84	3.69	0.93	2.06	0	12.44	8.54	0.01	12.32	22.12	59.21	5.33	2.81	0.09	4.18	0	0	0	10.81	-47.37	-6.6	63.61	100.87	959.33	521.68	1212.99	795.17	1026.55	578.31	1126.98	587.75
26.025	0	0.64	0.16	0.2	0.41	0.04	0.27	0.07	3.77	3.55	98.73	4.71	0	0.52	0.88	0.5	3.39	0.02	2.63	3.55	1.14	3.01	0	10.18	8.37	0.02	9.06	12.61	52.52	4.28	3.67	0.04	3.77	0	0	0	7.86	-48.25	-8.07	64.18	99.06	959.63	520.87	1215.18	795.02	1026.88	577.95	1125.67	585.26
26.059	0	0.48	0.17	0.15	0.33	0.04	0.24	0.07	3.13	3.69	99.03	2	0	0.48	0.86	0.66	3.93	0.02	3.13	3.69	1.2	4.69	0	6.85	7.9	0.06	6.49	7.63	40.99	2.88	4.84	0.04	3.01	0	0	0	9.53	-48.65	-8.04	63.56	105.24	962.31	522.68	1219.64	797.17	1026.74	580.39	1131.52	590.19
26.092	0	0.52	0.17	0.17	0.33	0.04	0.22	0.07	3.2	3.85	98.97	2.15	0	0.37	0.91	0.64	4.36	0.03	3.2	3.85	1.47	7.71	0	5.38	7.3	0.07	6.17	6.75	41.48	2.58	4.97	0.1	2.78	0	0	0	8.57	-49.96	-7.33	63.75	97.33	960.61	522.72	1220.47	801.43	1031.79	578.98	1128.51	589.86
26.126	0	0.44	0.18	0.15	0.3	0.04	0.2	0.07	2.67	2.54	99.12	1.38	0	0.21	0.93	0.73	5.38	0.04	2.67	2.61	1.81	7.99	0	2.54	7.2	0.19	6.13	6.27	34.82	2.48	6.87	0.08	2.18	0	0	0	8.03	-52.71	-8.79	64.17	92.1	958.6	521.8	1220.3	803.94	1031.28	580.84	1123.16	587.16
26.159	0	0.46	0.19	0.14	0.33	0.03	0.19	0.07	2.5	2.61	99.07	1.96	0	0.87	0.86	0.71	6.54	0.04	2.5	2.46	2.02	6.73	0	1.4	4.88	0.39	5.29	4.09	38.11	2.61	7.75	0.1	1.96	0	0	0	13.26	-45.68	-7.37	62.25	105.43	960.19	523.1	1221.82	805.38	1028.12	582.76	1133.05	593.02
26.192	0	0.49	0.19	0.14	0.35	0.03	0.19	0.07	2.47	2.49	99.03	2.54	0	1.17	0.83	0.73	7.18	0.05	2.47	2.62	2.05	5.21	0	1.11	3.35	0.42	5	3.5	40.78	2.49	7.59	0.08	2.01	0	0	0	10.86	-44.17	-6.51	62.05	107.78	962.86	525.13	1224.79	806.55	1030.88	582.87	1138.07	594.11
26.226	0	0.43	0.2	0.1	0.33	0.03	0.19	0.06	2.16	1.85	99.14	1.73	0	2.34	0.93	0.72	8.22	0.04	2.16	2.2	2.01	3.2	0	0.67	3.28	0.8	6	4.82	34.87	1.85	9.5	0.14	1.77	0	0	0	14.38	-40.66	-4.26	61.97	111.23	964.06	526.24	1226.05	809.29	1033.41	583.16	1143.63	598.08
26.259	0	0.43	0.2	0.1	0.34	0.03	0.19	0.07	1.84	1.87	99.14	1.82	0	2.46	1.12	0.91	8.32	0.04	1.84	1.73	1.81	2.82	0	0.63	2.69	0.84	6.6	5.17	35.41	1.87	9.8	0.26	1.71	0	0	0	14.9	-40.4	-5.7	62.58	110	963.98	528.2	1224.93	809.17	1031.95	585.33	1140.88	600.65
26.292	0	0.55	0.21	0.12	0.41	0.03	0.2	0.07	2.09	2	98.91	3.34	0	0.7	1.2	1.08	8.47	0.05	2.09	1.27	1.72	2.19	0	0.45	2.62	1	6.94	11.12	42.97	2	10.82	0.88	1.59	0	0	0	8.99	-46.78	-6.29	62.34	104.22	963.63	528.21	1224.06	809.38	1032.61	586.45	1136.58	593.75
26.326	0	0.76	0.21	0.18	0.53	0.03	0.2	0.07	2.13	1.54	98.48	8.42	0	3	1.13	1.2	10.19	0.05	2.13	1.16	2.11	2.14	0	0.3	2.22	1.57	7.77	13.94	53.44	1.54	12.55	0.35	1.65	0	0	0	12.41	-39.38	-4.23	62.05	113.68	967.03	528.77	1224.28	808.96	1032.32	587.94	1145.85	593.88
26.359	0	0.73	0.21	0.19	0.53	0.03	0.2	0.07	2.81	1.37	98.54	9.06	0	1.57	1.04	1.53	10.14	0.07	2.81	0.86	2.79	1.67	0	0.3	2.51	1.66	6.93	11.99	54.49	1.37	12.23	0.27	1.71	0	0	0	9.59	-42.69	-7.23	61.9	103.35	967.35	527.06	1222.09	804.79	1033.45	587.63	1136.8	587.84
26.392	0	0.71	0.21	0.18	0.54	0.04	0.2	0.07	3.18	1.18	98.59	9.24	0	0.4	0.99	1.88	10.36	0.06	3.18	0.8	2.92	1.12	0	0.25	2.34	1.95	6.49	10.28	54.54	1.18	12.59	0.23	1.77	0	0	0	8.37	-49.61	-7.53	61.97	96.78	966.43	527.66	1221.01	804.38	1034.79	587.23	1131.56	589.01
26.426	0	0.74	0.21	0.2	0.6	0.03	0.2	0.07	3.02	1	98.53	11.89	0	0.48	1	2.43	10.63	0.07	3.02	0.73	2.27	0.98	0	0.17	2.73	2.84	7.53	7.51	57.78	0.94	10.59	0.18	1.81	0	0	0	8.62	-48.65	-7.2	61.96	97.86	965.31	527.97	1219.73	804.04	1033.54	586.71	1131.34	590.08
26.459	0	0.71	0.2	0.19	0.62	0.04	0.2	0.07	2.97	1	98.58	11.93	0	0.44	1	3.17	10.5	0.1	2.97	0.55	1.98	0.69	0	0.14	2.68	2.92	8.1	6.65	57.96	0.96	10.22	0.16	1.89	0	0	0	7.54	-49.09	-7.43	62.18	100.82	967.24	526.5	1224.91	804.62	1034.95	585.43	1135.69	589.45
26.493	0	0.77	0.2	0.21	0.67	0.03	0.2	0.07	2.6	1.04	98.45	15.32	0	1.02	0.99	3.55	11.36	0.13	2.6	0.67	1.96	1	0	0.1	2.17	3.29	6.52	6.09	60.7	1.04	8.34	0.16	2	0	0	0	7.91	-44.89	-6.73	61.85	103.87	969.37	526.24	1226.84	804.35	1036.81	584.44	1140.56	589.38
26.526	0	0.69	0.2	0.19	0.6	0.03	0.19	0.07	2.49	1.01	98.62	11.88	0	0.65	0.8	3.51	10.65	0.15	2.49	0.63	2.2	1.14	0	0.07	1.97	2.64	4.73	4.78	57.75	1.01	7.95	0.19	1.91	0	0	0	9.18	-47.13	-5.12	61.98	107.47	968.96	526.19	1229.51	807.99	1037.47	584.36	1144.69	591.73
26.559	0	0.71	0.2	0.22	0.59	0.03	0.19	0.07	2.46	1.03	98.58	12.58	0	0.2	0.74	3.26	10.7	0.11	2.46	0.61	3.56	1.94	0	0.08	2.14	2.46	5.22	5.76	58.51	1.03	7.93	0.23	1.86	0	0	0	8.14	-53.12	-4.51	63	103.93	967.57	525.75	1230.96	810.58	1039.37	583.55	1142.96	591.82
26.593	0	0.71	0.2	0.24	0.55	0.03	0.19	0.07	2.54	0.97	98.59	10.19	0	0.38	0.78	2.87	10.74	0.1	2.54	0.57	4.85	3.58	0	0.07	2.79	2.18	7.06	9.18	55.51	0.97	7.69	0.17	1.97	0	0	0	11.68	-49.89	-4.41	62.37	99.24	971.23	526.64	1231.78	809.81	1045.12	583.69	1143.74	594.83
26.626	0	0.72	0.21	0.26	0.55	0.03	0.19	0.07	2.49	0.96	98.56	9.72	0	0.07	0.89	2.31	11.06	0.08	2.49	0.55	5.62	5.08	0	0.07	2.95	1.96	9.92	10.04	54.53	0.96	7.62	0.1	1.93	0	0	0	6.68	-58.19	-4.12	63.88	86.41	978.26	530.05	1233.69	806.87	1055.9	583.75	1141.8	593.19
26.659	0	0.82	0.21	0.34	0.59	0.03	0.19	0.07	2.67	1.03	98.35	12.11	0	0.18	0.89	1.99	10.97	0.07	2.67	0.53	6.15	7.84	0	0.07	3.3	1.82	12.75	11.69	57.7	1.03	7.53	0.11	1.95	0	0	0	10.09	-53.65	-4.33	62.88	92.39	985.49	531.09	1239.6	805.81	1059.8	584.67	1151.24	597.9
26.693	0	0.7	0.21	0.31	0.53	0.03	0.19	0.06	2.46	0.96	98.6	8.83	0	0.47	0.78	1.73	10.65	0.07	2.46	0.43	6.98	7.43	0	0.09	3.97	1.77	12.55	8.56	53.64	0.96	9.21	0.09	1.85	0	0	0	9.67	-48.83	-5.01	62.15	98.21	993.02	532.25	1246.67	805.89	1063.54	586.63	1161.07	598.11
26.726	0	0.69	0.22	0.34	0.55	0.03	0.2	0.06	2.33	0.95	98.61	10.37	0	0.37	0.82	1.44	11.23	0.05	2.33	0.54	8.07	7.07	0	0.09	4.2	1.7	13.23	4.7	55.27	0.95	10.21	0.08	1.76	0	0	0	11.5	-49.94	-6.34	62.93	94.18	993.41	529.83	1251.52	806.6	1067.33	583.53	1159.94	600.64
26.76	0	0.82	0.23	0.8	0.54	0.03	0.2	0.06	2.16	0.91	98.36	14.27	0	0.34	0.76	1.37	13.42	0.05	2.16	0.67	14.12	15.47	0	0.13	6.28	1.65	13.39	5.03	56.89	0.91	9.41	0.15	1.82	0	0	0	12.25	-50.45	-2.41	61.81	96.81	1007.51	532.98	1259.08	805.67	1080.92	585.42	1176.47	601.03
26.793	0	0.83	0.23	0.74	0.55	0.03	0.21	0.06	2.34	0.85	98.34	13.32	0	0.25	0.83	1.43	14.42	0.06	2.34	0.7	13.7	15.13	0	0.15	6.38	1.61	14.19	5.05	55.6	0.85	10.09	0.13	1.88	0	0	0	11.72	-51.98	-5	62.56	90.13	1010.83	534.27	1261.03	804.98	1084.06	587.48	1173.11	601.39
26.826	0	0.95	0.24	1.26	0.54	0.03	0.21	0.06	2.55	0.88	97.49	17.11	-1.32	0.15	0.74	1.15	15.78	0.06	2.55	0.8	16.81	22.86	0	0.13	4.81	1.88	12.05	5	56.88	0.88	10.67	0.05	1.79	0	0	0	12.98	-54.5	-7.23	63.3	87.65	1015.56	534.75	1268.6	806.25	1089.06	588.17	1174.92	605.78
26.86	0	1.03	0.26	1.48	0.51	0.03	0.22	0.06	2.26	1.03	97.04	15.93	-2.32	0.2	0.61	1.04	16.99	0.08	2.26	0.74	17.22	27.53	0	0.13	3.34	1.93	7.64	5	55.41	1.03	10.67	0.09	1.48	0	0	0	12.01	-53.01	-6.77	63.03	86.23	1022.3	535.28	1273.83	806.33	1096.52	588.57	1181.38	603.91
26.893	0	0.94	0.27	1	0.5	0.03	0.22	0.06	2.06	1.1	98	15.97	-2.05	0.22	0.48	1	17.86	0.09	2.06	0.78	16.46	21.23	0	0.13	2.36	2.13	5.59	2.87	54.81	1.1	11.3	0.09	1.27	0	0	0	13.74	-52.63	-4.94	62.65	86.15	1027.22	537.09	1278.18	809.81	1103.29	590.66	1188.06	605.99
26.926	0	1.06	0.28	1.37	0.5	0.03	0.23	0.06	2.22	1.16	97.26	17.91	-2.9	0.15	0.39	0.79	19.16	0.09	2.22	0.99	17.46	26.59	0	0.12	1.91	2.23	4.32	2.29	55.23	1.16	12.19	0.11	1.3	0	0	0	14.58	-54.57	-4.83	63.43	83.33	1036.79	542.16	1282.59	807.76	1112.27	592.87	1193.3	612.32
26.96	0	0.98	0.28	0.74	0.53	0.03	0.25	0.06	2.24	1.26	98.04	18.14	-1.74	0.21	0.35	0.72	19.86	0.1	2.24	1.06	14.42	17.76	0	0.13	1.34	2.17	3.16	1.74	54.72	1.26	13.78	0.06	1.21	0	0	0	12.12	-52.8	-5.44	63.71	84.9	1042.88	546.92	1286.29	808.52	1115.66	596.64	1198.65	614.53
26.993	0	0.96	0.28	0.79	0.5	0.03	0.24	0.06	3.01	1.32	98.08	17.19	-1.57	0.16	0.29	0.62	19.71	0.12	3.01	1.05	15.31	18.76	0	0.13	1.26	2.22	2.09	1.63	54.06	1.32	14.35	0.05	1.28	0	0	0	11.15	-54.24	-4.12	63.65	81.54	1049.59	548.49	1291.7	809.32	1124.89	596.91	1204.45	614.8
27.026	0	0.93	0.3	0.62	0.5	0.04	0.27	0.06	4.14	1.28	98.15	18.05	-2.81	0.33	0.27	0.54	22.16	0.1	4.14	1.12	16.37	14.3	0	0.12	0.89	2.89	1.8	1.59	52.35	1.28	15.42	0.06	1.31	0	0	0	14.76	-50.5	-3.59	63.46	90.62	1052.15	548.86	1297.08	808.54	1126.49	593.79	1212.03	623.72
27.06	0	0.98	0.32	0.55	0.53	0.03	0.29	0.06	3.57	1.43	98.04	20.66	-3.66	0.42	0.24	0.41	23.83	0.08	3.57	1	15.45	12.53	0	0.13	0.85	4.08	1.04	1.48	52.76	1.43	16.99	0.03	1.23	0.01	0	0	11.43	-49.34	-4.81	63.25	87.02	1056.35	547.21	1299.8	807.79	1129.33	595.21	1214	615.32
27.093	0	1.13	0.33	0.74	0.55	0.03	0.31	0.06	3.11	1.49	97.74	22.61	-4.74	0.17	0.3	0.44	25.54	0.07	3.11	1.08	15.4	18.68	0	0.11	0.73	4.23	0.89	1.03	52.49	1.49	17.39	0.11	1.2	0.02	0	0	12.62	-53.98	-3.09	63.8	84.29	1057.89	546.57	1303.49	808.84	1135.61	592.42	1215.95	617.95
27.127	0	1.85	0.34	1.58	0.71	0.03	0.35	0.06	1.77	1.85	96.3	35.83	-3.39	0.1	0.39	0.54	26.05	0.07	1.77	1.04	10.34	33.99	0	0.11	0.66	6.54	0.61	0.44	60.03	1.85	17.84	0.01	1.03	0.09	0	0	10.92	-56.58	-3.94	64.57	80.49	1060.1	546.25	1307.77	811.2	1139.35	593.25	1216.62	615.79
27.16	0	1.93	0.34	1.83	0.73	0.03	0.34	0.06	1.56	2.25	96.14	37.02	-3.17	0.11	0.43	0.67	25.45	0.06	1.56	0.9	10.05	36.45	0	0.11	0.57	8.37	0.4	0.26	61.28	2.25	17.35	0.02	0.84	0.14	0	0	10.35	-56.15	-5.33	64.59	79.51	1064.7	545.28	1312.68	810.21	1143.07	592.98	1219.68	614.24
27.193	0	2.06	0.34	2.09	0.79	0.03	0.33	0.07	1.33	2.66	95.82	42.66	-2.61	0.16	0.51	0.98	24.7	0.07	1.33	0.58	9.38	37.39	0	0.11	0.49	9.52	0.29	0.19	64.95	2.66	16.37	0.06	0.77	0.19	0	0	11.81	-54.29	-3.47	63.87	82.31	1068.01	545.45	1312.97	807.83	1145.69	592.13	1224.77	614.96
27.227	0	1.98	0.31	2.26	0.79	0.03	0.29	0.07	1.3	3.67	95.48	44.21	-1.23	0.34	0.57	1.18	21.93	0.06	1.3	0.48	9.6	36.39	0	0.09	0.46	12.2	0.24	0.2	68.51	3.67	15.26	0.05	0.69	0.14	0	0	12.03	-50.38	-4.77	63.57	87.44	1068.24	543.99	1315.72	809.02	1143.03	592.74	1227.9	613.81
27.26	0	1.5	0.29	1.11	0.78	0.03	0.26	0.07	1.09	4.15	97	41.31	0	0.17	0.62	1.49	19.48	0.05	1.09	0.28	8.85	22.01	0	0.08	0.42	11.93	0.19	0.23	69.49	4.15	16.26	0.03	0.64	0.05	0	0	14.55	-54.01	-5.17	63.55	80.67	1072.18	545.43	1316.89	809.5	1148.6	595.21	1226.64	615.64
27.293	0	1.26	0.27	0.86	0.76	0.03	0.23	0.08	1.19	5.29	97.49	40.93	0	0.47	0.64	1.87	16.6	0.06	1.19	0.17	9.58	14.33	0	0.05	0.36	13.33	0.12	0.34	72.17	5.29	17.05	0.03	0.61	0.02	0	0	13.18	-48.77	-3.29	63.17	90.45	1071.56	544.33	1317.68	808.24	1145.83	592.36	1233.43	614.91
27.327	0	1.09	0.24	0.69	0.74	0.03	0.2	0.09	1.15	7.33	97.83	37.22	0	0.32	0.63	2.5	13.2	0.06	1.15	0.16	8.53	9.93	0	0.05	0.3	14.04	0.13	0.33	73.63	7.33	18.11	0.04	0.53	0.05	0	0	13.6	-50.7	-4.16	63.61	86.8	1070.37	544.07	1317.11	809.21	1145.86	592.97	1229.89	614.68
27.36	0	1.05	0.23	0.7	0.76	0.03	0.18	0.09	1.21	7.71	97.9	37.61	0	0.19	0.5	3.29	11.7	0.07	1.21	0.1	8.36	9.31	0	0.05	0.3	15.92	0.11	0.26	75.33	7.71	17.98	0.07	0.5	0.07	0	0	12.47	-53.21	-4.17	63.77	80.64	1070.84	545.04	1314.68	808.73	1147.63	594.44	1226.25	612.39
27.393	0	1.04	0.22	0.96	0.73	0.03	0.16	0.09	1.43	8.85	97.92	38.45	0	0.12	0.39	3.29	9.48	0.07	1.43	0.08	9.95	12.47	0	0.05	0.33	16.21	0.12	0.27	77.53	8.85	18.77	0.14	0.51	0.08	0	0	12.9	-55.59	-5.34	63.92	78.44	1073.85	546.06	1315.88	807.6	1149.41	595.89	1225.87	613.43
27.427	0	1.12	0.21	1.26	0.75	0.03	0.15	0.11	1.35	7.25	97.49	42.68	0	0.21	0.38	3.56	7.25	0.08	1.35	0.09	9.01	16.75	0	0.06	0.38	18.5	0.12	0.27	80.65	11.54	17.6	0.02	0.45	0.12	0	0	13.57	-52.88	-4.83	63.65	83.04	1077.19	549.64	1315.75	805.41	1149.78	596.96	1230.03	618.32
27.46	0	1.15	0.21	1.52	0.73	0.03	0.14	0.11	1.29	7.21	96.96	43.52	0	0.29	0.39	3.37	7.21	0.08	1.29	0.11	9.82	20.08	0	0.06	0.41	15.7	0.11	0.26	80.27	12	18.05	0.03	0.42	0.07	0	0	11.34	-51.18	-2.95	63.27	87.25	1075.48	548.47	1316.47	806.17	1149.09	594.44	1233.48	616.62
27.494	0	1.19	0.21	1.37	0.79	0.03	0.15	0.13	0.9	6.87	97.25	48.34	0	0.31	0.39	3.35	6.87	0.09	0.9	0.12	8.88	16.59	0	0.07	0.48	18.17	0.1	0.32	83.63	16.48	17.57	0.02	0.31	0.1	0	0	11.48	-50.84	-4.28	63.47	84.42	1073.81	547.87	1315.07	805.24	1148	593.74	1229.25	616.64
27.527	0	1.15	0.2	1.34	0.79	0.03	0.14	0.15	1.2	6.01	97.32	51.75	0	0.37	0.38	3.64	6.01	0.08	1.2	0.21	9.26	14.76	0	0.07	0.48	17.15	0.12	0.27	84.94	20.11	17.79	0.03	0.27	0.11	0	0	13.33	-50.01	-3.69	63.18	86.99	1070.78	546.19	1314.09	805.15	1145.83	591.44	1228.58	618.26
27.56	0	1.16	0.2	1.36	0.8	0.03	0.14	0.15	1.61	6.54	97.28	54.43	0	0.66	0.35	3.75	6.54	0.08	1.61	0.31	10.05	13.84	0	0.07	0.6	16.59	0.14	0.3	85.49	20.06	16.68	0.09	0.28	0.07	0	0	16.57	-47.08	-4.66	63.28	86.97	1066.93	545.41	1310.44	805.24	1141.73	591.76	1224	619.95
27.594	0	1.28	0.2	2.14	0.81	0.03	0.13	0.17	2.48	6.14	95.73	64.73	0	0.39	0.33	3.58	6.14	0.07	2.48	0.5	12.34	18.64	0	0.07	0.67	17.67	0.16	0.32	88.55	22.61	14.73	0.1	0.26	0.06	0	0	15.04	-49.66	-6.35	63.42	83.82	1062.57	543.99	1307.59	804.84	1137.79	591.01	1217.28	617.61
27.627	0	1.36	0.21	2.9	0.76	0.03	0.14	0.16	3.04	6.44	94.21	68.07	0	0.42	0.33	2.73	6.44	0.07	3.04	0.67	14.37	22.82	0	0.08	0.9	18.15	0.16	0.44	88.39	22.84	15.06	0.07	0.26	0.03	0	0	12.91	-49.35	-6.82	63.12	85.76	1057.47	539.95	1305.44	805.48	1131.44	590.13	1214.81	610.24
27.66	0	1.5	0.21	4.64	0.72	0.03	0.13	0.16	3.19	6.9	90.72	69.98	0	0.29	0.36	2.44	6.9	0.06	3.19	1.1	16.76	30.97	0	0.09	1.07	17.22	0.19	0.99	87.1	22.3	16.37	0.11	0.28	0.01	0	0	15.33	-51.19	-8.69	63.3	85.07	1052.86	537.81	1303.44	805.89	1126.44	590.01	1208.86	611.08
27.694	0	1.4	0.21	3.34	0.69	0.03	0.14	0.15	2.58	7.11	93.32	64.93	0	0.62	0.34	1.99	7.11	0.04	2.58	1.15	15.89	26.28	0	0.09	1.16	15.23	0.34	2.19	85.11	20.97	19.25	0.07	0.31	0	0	0	16.13	-47.38	-7.76	63.07	87	1048.57	537.11	1298.7	805.51	1122.46	588.91	1206.76	610.42
27.727	0	1.38	0.22	1.67	0.73	0.03	0.15	0.14	2.46	7.7	96.66	53.36	0	1.41	0.26	1.66	7.7	0.04	2.46	1.56	11.22	17.58	0	0.08	1.27	13.56	0.55	3.81	83.79	21.16	19.88	0.04	0.36	0.01	0	0	17	-43.25	-5.74	62.44	98.63	1045.37	535.83	1297.07	805.25	1115.87	587.47	1211.68	610.86
27.761	0	1.47	0.23	0.98	0.78	0.03	0.18	0.14	2.92	10.1	97.07	45.95	0	0.89	0.2	1.32	10.1	0.04	2.92	2.36	7.47	12	0	0.1	1.47	13.3	0.84	5.09	81.21	20.98	20.09	0.02	0.39	0.01	0	0	15.42	-45.59	-7.27	62.3	99.67	1040.46	533.82	1293.33	803.1	1108.68	586.61	1206.02	608.08
27.794	0	1.53	0.24	0.86	0.77	0.03	0.2	0.13	3.42	11.45	96.94	43.17	0	1.94	0.17	1.03	11.45	0.04	3.42	2.49	6.7	11.77	0	0.11	2.03	12.56	1.3	7.45	78.46	18.81	21.08	0.06	0.43	0.03	0	0	16.04	-41.62	-6.91	62.03	102.75	1034.87	531.32	1289.37	802.08	1103.29	583.71	1203.36	607.02
27.827	0	1.65	0.25	0.82	0.79	0.03	0.22	0.12	4.21	12.39	96.71	42.74	0	2.94	0.14	0.85	12.39	0.05	4.21	2.46	5.39	12.85	0	0.12	2.21	12.27	2.24	9.22	77.3	17.81	21.85	0.05	0.49	0.04	0	0	16.33	-39.49	-8.03	62.35	102.5	1028.63	529.97	1284.64	802.55	1096.92	583.64	1197.02	605.67
27.861	0	1.97	0.28	0.98	0.83	0.03	0.26	0.11	5.12	15.58	96.06	45.01	0	4.24	0.12	0.72	16.96	0.07	5.12	2.36	6.6	17.12	0	0.12	2.7	9.29	3.66	12.71	73.89	15.58	21.19	0.06	0.63	0	0	0	17.02	-37.59	-7.01	62.31	104.21	1023.72	528.74	1276.89	799.46	1090.67	582.47	1192.82	603.1
27.894	0	2.08	0.3	0.55	0.88	0.04	0.33	0.1	5.5	13.38	95.84	42.81	-1.92	2.95	0.12	0.69	21	0.08	5.5	2.39	5.33	9.81	0	0.13	3.41	8.47	7.14	20.2	68.72	13.38	25.29	0.08	0.74	0	0	0	18.73	-39.47	-6.49	62.53	103.38	1016.62	527.81	1268.44	796.46	1084.22	580	1184.61	604.66
27.927	0	1.7	0.3	0.4	0.86	0.03	0.33	0.09	4.81	11.84	96.6	34.95	-0.92	3.24	0.1	0.7	20.62	0.09	4.81	2.01	4.58	6.2	0	0.12	4	7.85	10.26	16.69	64.98	11.84	26.77	0.05	0.8	0	0	0	19.45	-38.98	-6.24	62.93	102.56	1009.26	526.36	1259.05	793.72	1076.51	578.74	1176.31	602.41
27.961	0	1.61	0.32	0.28	0.83	0.04	0.38	0.09	4.67	9.37	96.79	29.11	-2.97	4.92	0.09	0.74	23.59	0.13	4.67	2.16	4.39	2.7	0	0.11	5.68	8.97	12.12	17.8	58.67	9.37	31.27	0.08	1.04	0	0	0	16.84	-36.81	-5.7	62.45	106.14	1005.47	526.13	1252.97	790.56	1069.93	578.03	1173.94	599.16
27.994	0	1.53	0.3	0.23	0.77	0.03	0.37	0.08	3.34	8.13	96.95	20.68	-4.09	3.72	0.08	0.78	21.93	0.16	3.34	1.83	3.05	0.88	0	0.11	8.29	7.75	14.05	24.43	54.67	8.13	31.98	0.13	1.08	0	0	0	16.1	-38.27	-8.04	62.59	100.99	1001.7	525.65	1245.31	786.56	1064.14	579.41	1163.92	594.92
28.027	0	1.39	0.28	0.2	0.7	0.03	0.37	0.08	3.04	6.61	97.23	12.91	-4.83	2.54	0.09	1.1	20.42	0.19	3.04	1.28	2.32	0.61	0	0.12	11.6	6.74	15.75	29.79	49.16	6.61	32.2	0.1	1.24	0	0	0	9.55	-40.24	-9.06	62.11	98.21	997.41	525.41	1239.79	783.56	1059.23	578.46	1156.82	589.51
28.061	0	1.2	0.27	0.16	0.55	0.03	0.35	0.07	3.05	4.84	97.6	6.16	-5.98	3.24	0.08	1.35	18.9	0.24	3.05	0.9	2.4	0.37	0	0.13	12.83	5.24	14.13	38.27	40.53	4.84	33.51	0.09	1.46	0	0	0	9.45	-38.98	-8.44	61.88	100.98	994.08	525.67	1234.28	781.97	1053.86	578.96	1154.4	588.38
28.094	0	1.09	0.26	0.15	0.5	0.03	0.33	0.07	2.9	4.48	97.82	4.87	-5.07	4.05	0.09	1.58	17.27	0.27	2.9	0.77	2.12	0.27	0	0.13	13.8	5.03	10.85	37.75	39.09	4.48	30.77	0.11	1.47	0	0	0	11.4	-37.83	-9.78	62.11	98.72	989.63	525.6	1228.32	780.49	1048.83	579.65	1147.12	588.84
28.128	0	0.68	0.23	0.12	0.38	0.04	0.3	0.07	3.25	3.53	98.63	2.65	-1.93	1.5	0.1	2.14	15.1	0.3	3.25	0.56	2.75	0.22	0	0.15	15.67	3.84	9.62	29.21	28.98	3.53	33.38	0.13	1.91	0	0	0	8.17	-42.93	-8.83	62.16	91.38	985.1	525.8	1222.19	782.21	1047.88	580.5	1139.22	583.28
28.161	0	0.64	0.22	0.1	0.33	0.04	0.28	0.07	4.13	3.09	98.73	2.53	-1.74	2.46	0.11	2.76	13.72	0.27	4.13	0.64	2.79	0.25	0	0.15	16.32	3.17	7.83	34.16	25.48	3.09	32.79	0.19	2.17	0	0	0	8.4	-40.39	-6.82	62.07	94.58	981.81	526.08	1217.15	780.06	1044.25	578.36	1138.62	584.62
28.194	0	0.65	0.21	0.11	0.33	0.04	0.29	0.07	3.93	2.78	98.7	3.21	-2.68	0.83	0.13	3.23	13.15	0.25	3.93	0.6	2.56	0.25	0	0.18	17.99	2.9	6.62	37.78	24.67	2.78	31.62	0.12	2.12	0	0	0	7.82	-45.9	-7.47	62.25	91.41	977.64	526.12	1212.26	779.36	1040.1	579.05	1131.39	583.81
28.228	0	0.54	0.2	0.09	0.28	0.04	0.25	0.07	4.03	2.09	98.92	2.93	-1.21	0.65	0.16	3.74	11.51	0.21	4.03	0.55	2.92	0.25	0	0.21	15.55	2.5	5.05	38.27	20.84	2.09	30.84	0.07	2.31	0	0	0	6.28	-47.13	-7.1	62.39	89.31	975.91	527.29	1209.47	778.55	1039.32	578.46	1128.42	584.56
28.261	0	0.55	0.19	0.08	0.27	0.04	0.24	0.07	3.81	1.86	98.9	4.4	-2.23	0.54	0.22	4.21	10.78	0.2	3.81	0.44	3.02	0.18	0	0.23	14.75	2.09	4.25	44.25	19.56	1.86	30.33	0.14	2.24	0	0	0	5.17	-48.08	-7.9	62.6	90.31	973.04	525.65	1210.95	781.43	1036.96	578.54	1127.17	582.7
28.294	0	0.42	0.19	0.07	0.26	0.04	0.21	0.07	3.01	1.66	99.15	1.39	0	0.55	0.25	3.99	9.85	0.2	3.01	0.47	3.55	0.12	0	0.24	10.51	1.58	3.61	30.46	20.67	1.66	27.03	0.16	2.4	0	0	0	4.61	-48.03	-8.15	62.56	89.21	970.41	523.57	1212.46	785.52	1036.76	578.59	1125.96	579.36
28.328	0	0.35	0.17	0.07	0.25	0.04	0.18	0.07	3.55	1.35	99.3	1	0	0.57	0.32	4.72	8.16	0.19	3.55	0.53	4.44	0.1	0	0.25	9.15	1.08	3.83	27.57	18.68	1.35	23.64	0.12	2.45	0	0	0	8.72	-47.77	-8.39	62.34	95.55	971.26	523.81	1213.97	785.5	1033.87	580.17	1129.34	583.99
28.361	0	0.37	0.17	0.07	0.25	0.04	0.18	0.08	3.67	1.31	99.27	1.47	0	0.53	0.43	5.53	7.89	0.17	3.67	0.45	4.58	0.09	0	0.27	10.58	1.02	4.13	33.1	17.77	1.31	22.84	0.07	2.32	0	0	0	8.25	-48.19	-7.54	62.56	94.46	971.22	524.91	1212.6	784.78	1034.77	579.35	1129.05	585.28
28.394	0	0.34	0.17	0.07	0.24	0.04	0.18	0.08	4.32	1.21	99.33	1.13	0	0.47	0.51	5.58	7.11	0.16	4.32	0.45	4.61	0.08	0	0.27	8.95	0.86	4.22	30.24	17.61	1.21	21.62	0.17	2.19	0	0	0	7.36	-48.77	-8.92	62.67	90.92	972.9	525.23	1213.81	784.9	1036.66	580.73	1127.52	583.93
28.428	0	0.34	0.17	0.06	0.24	0.04	0.17	0.07	4.73	1.13	99.31	1.28	0	0.45	0.49	5.51	6.18	0.15	4.73	0.37	3.94	0.1	0	0.3	7.65	0.66	2.94	33.02	18.04	1.13	18.27	0.13	2.02	0	0	0	9.03	-49.05	-8.77	62.72	93.95	971.92	524.81	1216.34	788.08	1035.69	581.37	1129.52	586.13
28.461	0	0.3	0.17	0.06	0.26	0.04	0.16	0.08	4.4	1.09	99.39	0.68	0	0.62	0.48	6.3	6.29	0.17	4.4	0.39	3.41	0.14	0	0.27	5.66	0.68	2.57	23.82	19.54	1.09	18.2	0.11	2.04	0	0	0	13.1	-47.36	-9.96	62.68	92.56	974.92	524.7	1219.44	788.48	1038.77	582.23	1131.06	589.35
28.495	0	0.31	0.17	0.06	0.26	0.04	0.17	0.07	3.91	1.01	99.39	0.54	0	0.58	0.47	5.13	6.47	0.17	3.91	0.41	2.45	0.39	0	0.33	5.85	0.56	3.15	19.16	20.61	1.01	14.52	0.09	2.03	0	0	0	12.82	-47.75	-8.96	62.61	94.33	974.19	524.36	1221.34	790.48	1039.39	581.02	1133.25	590.41
28.528	0	0.32	0.17	0.07	0.27	0.04	0.17	0.07	3.88	0.92	99.36	0.66	0	0.53	0.43	4.96	7.32	0.18	3.88	0.53	2.54	0.55	0	0.32	5.12	0.61	3.36	17.69	22.44	0.92	14.37	0.06	2.08	0	0	0	9.75	-48.21	-5.36	62.82	92.1	970.41	525.71	1217.79	794.2	1040.88	579.83	1132.57	588.5
28.561	0	0.35	0.18	0.07	0.28	0.04	0.18	0.07	3.4	0.84	99.3	0.7	0	0.53	0.4	4.21	7.6	0.16	3.4	0.62	2.19	0.8	0	0.34	5.96	0.62	4.08	18.91	23.09	0.84	15.72	0.04	2.05	0	0	0	11.6	-48.19	-9.38	62.79	94.02	976.06	524.7	1227.6	795.28	1043.04	582.11	1136.64	590.96
28.595	0	0.38	0.19	0.07	0.28	0.04	0.19	0.07	3.04	0.84	99.25	0.78	0	0.41	0.41	2.87	8.72	0.13	3.04	0.65	2	1.18	0	0.38	6.09	0.54	4.92	18.37	23.47	0.84	18.99	0.04	1.99	0	0	0	12.32	-49.41	-5.99	63.03	94.42	971.65	524.75	1226.06	800.33	1043.6	580.57	1137.27	592.5
28.628	0	0.35	0.2	0.07	0.29	0.03	0.2	0.06	2.46	0.89	99.29	0.87	0	0.25	0.43	2.21	9.25	0.13	2.46	0.82	2.17	2.22	0	0.38	4.83	0.58	5.95	9.81	24.48	0.89	20.08	0.1	1.88	0	0	0	13.24	-51.87	-5.71	63.52	91.74	969.3	524.51	1225.08	801.47	1043.64	579.75	1134.21	594.38
28.661	0	0.4	0.21	0.09	0.31	0.03	0.2	0.06	2.08	0.93	99.2	1.13	0	0.15	0.44	1.73	9.46	0.12	2.08	1.02	2.14	3.24	0	0.33	5.24	0.57	6.91	9.53	27.92	0.93	21.65	0.05	1.68	0	0	0	12.5	-54.49	-5.8	63.78	88.55	974.84	525.02	1230.96	802.61	1050.6	580.37	1138.04	594.38
28.695	0	0.45	0.21	0.11	0.36	0.03	0.21	0.06	1.82	0.95	99.09	1.6	0	0.27	0.49	1.47	10.22	0.12	1.82	1.18	2.2	4.7	0	0.28	5.43	0.56	10.72	7.56	31.87	0.95	24.55	0.08	1.49	0	0	0	12.27	-51.63	-6.35	63.69	90.82	972.8	525.06	1231.18	804.59	1048.23	580.84	1138	594.67
28.728	0	0.47	0.22	0.13	0.37	0.03	0.21	0.06	1.51	0.97	99.07	1.65	0	0.2	0.48	1.16	10.18	0.09	1.51	1.05	2.57	6.88	0	0.28	5.79	0.56	14.19	6.68	32.28	0.97	24.79	0.08	1.35	0	0	0	13.03	-52.98	-5.89	63.72	87.54	973.57	528.2	1230.47	805.64	1050.87	582.09	1136.71	599.3
28.762	0	0.53	0.23	0.14	0.43	0.03	0.22	0.06	1.39	1.07	98.94	2.74	0	0.28	0.46	1.35	11.37	0.1	1.39	1.07	2.64	4.64	0	0.26	5.77	0.53	14.62	6.32	37.54	1.07	25.74	0.05	1.24	0	0	0	11.61	-51.45	-5.66	63.63	90.79	976.33	530.11	1231.8	805.5	1051.32	583.68	1140.74	599.39
28.795	0	0.5	0.23	0.13	0.42	0.03	0.22	0.06	1.42	1.02	99	2.47	0	0.14	0.49	1.37	11.32	0.09	1.42	1.02	2.96	4.24	0	0.24	5.37	0.57	14.13	5.38	36.26	1.02	28.02	0.08	1.12	0	0	0	10.35	-54.94	-7	64.6	86.96	975.02	529.45	1233.57	807.68	1051.5	584.13	1137.27	598.5
28.828	0	0.48	0.23	0.14	0.43	0.03	0.21	0.06	1.48	1.01	99.04	2.36	0	0.26	0.57	1.42	10.88	0.07	1.48	0.89	3.97	5.22	0	0.25	4.7	0.58	17.61	4.86	36.14	1.01	28.01	0.11	1.05	0	0	0	16.61	-51.67	-4.51	63.52	91.82	973.98	529.29	1230.84	807.06	1051.02	582.75	1140.28	604.28
28.862	0	0.55	0.23	0.16	0.48	0.03	0.22	0.06	1.67	0.99	98.9	3.67	0	0.24	0.54	1.71	11.82	0.07	1.67	0.82	4.13	4.34	0	0.23	4.6	0.57	17.22	5.65	40.84	0.99	31.55	0.03	0.91	0	0	0	12.32	-52.23	-4.91	63.7	89.77	979.7	532.58	1231.42	803.79	1054.34	584.56	1142.39	602.07
28.895	0	0.55	0.24	0.19	0.48	0.03	0.22	0.06	1.97	0.93	98.9	3.79	0	0.28	0.51	1.45	12.27	0.05	1.97	0.75	6.21	5.58	0	0.21	4.51	0.66	18.35	5.45	40.81	0.93	34.3	0.18	0.86	0	0	0	14.6	-51.38	-3.85	63.64	92.14	976.35	532.29	1229.96	804.6	1052.63	582.67	1141.74	606.1
28.928	0	0.58	0.23	0.18	0.5	0.03	0.22	0.06	1.87	1.01	98.83	3.76	0	0.35	0.54	1.35	11.57	0.04	1.87	0.65	4.8	5.57	0	0.24	5	0.65	20.27	8.56	41.4	1.01	36.41	0.17	0.8	0	0	0	14.4	-50.26	-6.24	63.47	91.28	976.02	528.88	1227.58	800.71	1048.36	583.14	1138.24	599.03
28.962	0	0.61	0.24	0.16	0.51	0.03	0.23	0.06	1.84	1.13	98.78	3.66	0	0.22	0.53	1.2	11.94	0.03	1.84	0.64	3.89	4.17	0	0.28	5.24	0.59	21.68	11.31	40.69	1.13	39.79	0.07	0.68	0	0	0	13.69	-52.48	-7.06	64	89.98	976.22	528.74	1229.01	800.35	1048.78	582.52	1137.06	599.91
28.995	0	0.63	0.24	0.18	0.51	0.03	0.23	0.06	1.86	1.12	98.75	4.07	0	0.16	0.53	1.05	11.63	0.03	1.86	0.71	4.33	4.44	0	0.28	5.93	0.63	22.1	11.98	41.67	1.12	42.37	0.03	0.68	0	0	0	15.26	-54.26	-6.55	63.92	84.79	971.97	528.91	1226.77	804.45	1049.11	583.05	1131.82	601.75
29.028	0	0.65	0.24	0.17	0.53	0.03	0.23	0.06	1.71	1.23	98.7	6.36	0	0.38	0.55	0.91	11.56	0.03	1.71	0.82	3.36	3.93	0	0.29	7.07	0.67	23.61	12.75	41.86	1.23	48.3	0.08	0.62	0	0	0	13.1	-49.8	-7.46	63.81	91.06	971.19	526.7	1226.69	800.95	1044.52	580.73	1133.93	597.97
29.062	0	0.65	0.24	0.22	0.56	0.03	0.24	0.06	1.96	1.5	98.71	6.94	0	0.23	0.55	0.86	12.02	0.03	1.96	0.81	5.52	5.26	0	0.26	7.74	0.69	27.24	9.9	42.87	1.5	49	0.08	0.55	0	0	0	17.54	-52.36	-7.73	63.86	86.59	968.52	524.55	1226.2	801.8	1045.74	578.69	1129.24	601.58
29.095	0	0.66	0.25	0.26	0.55	0.03	0.24	0.06	1.91	1.51	98.67	6.37	0	0.2	0.53	0.89	12.77	0.03	1.91	0.94	6.7	6.61	0	0.25	8.38	0.75	24.5	7.17	44.24	1.51	47.11	0.07	0.52	0	0	0	16.02	-53.08	-6.96	64	87.8	966.16	522.9	1222.71	798.6	1042.57	576.31	1127.58	598.27
29.129	0	0.7	0.25	0.35	0.58	0.03	0.24	0.06	1.74	1.57	98.61	6.46	0	0.48	0.51	0.8	12.38	0.03	1.74	1.14	7.66	8.34	0	0.26	9.09	0.88	25.11	3.93	47.69	1.57	47.36	0.06	0.46	0	0	0	17.97	-48.71	-6.45	63.45	96.49	967.36	523.24	1221.35	795.56	1038.68	576.61	1132.39	599.63
29.162	0	0.72	0.26	0.31	0.59	0.03	0.26	0.06	1.79	1.7	98.56	7.22	0	0.38	0.5	0.86	13.69	0.03	1.79	1.49	6.7	6.78	0	0.3	10.61	0.84	23.43	3.38	46.77	1.7	47.87	0.02	0.46	0	0	0	16.64	-49.79	-7.2	63.62	93.94	963.48	517.99	1219.19	793.82	1035.5	573.88	1127.73	591.72
29.195	0	0.71	0.26	0.24	0.59	0.03	0.28	0.06	1.42	1.73	98.58	9.47	0	0.12	0.4	0.88	14.57	0.03	1.42	1.58	5.03	3.95	0	0.33	10.67	1	22.89	3.32	45.08	1.73	50.66	0.04	0.42	0	0	0	12.85	-55.83	-10.31	65.41	81.36	961.36	516.82	1218.63	792.89	1036.87	572.94	1116.74	588.44
29.229	0	0.7	0.26	0.2	0.58	0.03	0.3	0.06	1.29	1.84	98.6	14.22	0	0.19	0.42	0.95	14.78	0.03	1.29	1.5	3.85	2.52	0	0.39	12.97	1.11	24.23	6.01	41.86	1.84	56.18	0.05	0.41	0	0	0	12.88	-53.32	-10.74	65.22	83.74	959.56	517.05	1217.79	793.25	1034.38	572.84	1116.5	589.26
29.262	0	0.75	0.26	0.21	0.59	0.03	0.32	0.06	1.2	1.87	98.5	17.36	-0.14	0.41	0.42	1.04	14.64	0.03	1.2	1.67	3.19	2.39	0	0.45	16.35	1.37	24.51	8.56	41.56	1.87	59.28	0.02	0.39	0	0	0	14.74	-49.48	-7.11	64.06	92.65	956.42	517.37	1213.79	794.86	1030.11	572.86	1121.2	589.8
29.295	0	0.79	0.26	0.22	0.58	0.03	0.32	0.06	1.29	1.77	98.42	17.96	-0.43	0.41	0.37	1.06	14.73	0.04	1.29	1.71	3.04	2.94	0	0.56	16.01	2	22.13	10.32	42.31	1.77	59.7	0.02	0.4	0	0	0	12.49	-49.43	-8.12	63.77	93.53	957.72	517.95	1213.84	793.86	1028.69	574.67	1121.4	587.05
29.329	0	0.88	0.27	0.3	0.6	0.03	0.34	0.06	1.63	1.92	98.24	23.78	-0.87	0.17	0.37	0.97	15.53	0.03	1.63	2.19	3.82	6.21	0	0.71	17.28	2.87	20.9	7.93	44.4	1.92	63.31	0.02	0.41	0	0	0	13.06	-53.92	-7.77	64.38	87.46	953.24	516.86	1209.34	792.45	1027.71	571.96	1113.69	587.96
29.362	0	0.86	0.26	0.3	0.55	0.03	0.34	0.06	1.67	2.12	98.29	17.54	-0.27	0.46	0.36	0.89	14.77	0.03	1.67	2.26	3.43	6.52	0	0.8	17.8	2.85	16.83	7.34	43.87	2.12	59.31	0.02	0.39	0	0	0	10.35	-48.86	-7.07	63.55	94.96	950.34	515.41	1208.5	792.96	1022.8	570.85	1116.88	583.74
29.395	0	0.86	0.26	0.27	0.55	0.03	0.34	0.06	1.82	2.49	98.27	14.67	0	0.37	0.38	0.96	13.63	0.03	1.82	1.81	2.11	4.48	0	0.92	18.73	3.98	16.05	10.43	44.86	2.49	57.79	0.02	0.39	0	0	0	12.99	-50.04	-8.5	63.21	91.62	948.15	516.26	1208.82	796.94	1022.19	573.3	1112.69	587.57
29.429	0	0.8	0.26	0.21	0.52	0.03	0.32	0.07	1.44	2.72	98.4	11.92	0	0.67	0.4	0.94	13.92	0.03	1.44	1.37	1.86	3.04	0	0.92	15.89	5.17	13.86	11.33	42.89	2.72	54.53	0.03	0.35	0	0	0	13.67	-46.99	-4.69	62.28	99.92	943.88	516.99	1205.17	799.13	1018.32	572.18	1116.76	589.3
29.462	0	0.85	0.26	0.17	0.51	0.03	0.31	0.06	1.23	2.47	98.3	8.54	-0.11	0.38	0.45	0.9	14.02	0.03	1.23	1.51	1.11	1.24	0	0.85	12.38	4.86	11.15	17.34	43.17	2.47	49.8	0.06	0.36	0	0	0	10.02	-49.8	-4.24	62.43	98.16	941.92	518.23	1200.76	799.29	1015.73	574.39	1113.37	584.5
29.496	0	0.77	0.26	0.16	0.5	0.03	0.29	0.07	1.15	2.46	98.45	5.74	0	0.38	0.43	0.97	13.83	0.05	1.15	1.64	1.34	1.27	0	0.97	8.84	6.96	7.44	11.14	44.67	2.46	42.68	0.11	0.35	0	0	0	8.44	-49.84	-5.38	62.47	97.15	940.88	521.39	1200.18	801.72	1014.13	577.43	1110.82	586.89
29.529	0	0.75	0.26	0.14	0.47	0.03	0.27	0.06	1.33	2.14	98.5	5.09	0	0.62	0.43	0.85	13.55	0.05	1.33	1.75	1.27	1.41	0	1.03	6.53	6.84	6	12.56	43.38	2.14	36.77	0.19	0.37	0	0	0	9.75	-47.37	-3.46	61.58	100.44	940.07	522.46	1199.22	804.81	1013.87	579.03	1113.94	587.53
29.562	0	0.71	0.25	0.12	0.43	0.03	0.26	0.06	1.39	1.91	98.58	3.87	0	0.72	0.5	0.79	12.72	0.05	1.39	1.39	1.01	0.91	0	0.96	5.65	6.78	4.63	16.55	40.64	1.91	34.91	0.07	0.37	0	0	0	12.56	-46.62	-6.26	61.41	100.18	937.64	520.72	1199.64	805.42	1009.96	579.78	1109.7	589.15
29.596	0	0.67	0.24	0.12	0.41	0.03	0.24	0.06	1.88	1.89	98.66	3.17	0	0.25	0.48	0.88	11.06	0.07	1.88	1.14	1.31	0.92	0	1.18	5.72	8.05	4.49	19.32	39.72	1.89	36.05	0.05	0.41	0	0	0	8.2	-51.95	-8.14	62.37	96.62	935.43	518.34	1202.38	807.76	1008.8	579.99	1105.35	583.6
29.629	0	0.62	0.24	0.11	0.38	0.03	0.24	0.06	2.09	1.75	98.77	2.59	0	1.64	0.49	0.85	10.65	0.09	2.09	1.02	1.41	0.86	0	1.08	5.35	7.98	4.53	18.67	37.52	1.75	34.88	0.04	0.42	0	0	0	14.76	-42.47	-3.68	60.85	115.69	935.48	517.38	1201.76	806.79	1004.75	577.11	1119.84	588.88
29.662	0	0.55	0.23	0.1	0.36	0.03	0.22	0.06	2.15	1.65	98.89	2.16	0	0.42	0.53	0.84	9.93	0.1	2.15	1.02	1.81	0.71	0	1	4.41	8.45	4.07	16.88	35.97	1.65	33.21	0.02	0.45	0	0	0	9.42	-49.35	-5.41	61.72	98.18	932.91	517.13	1198.57	805.97	1008.69	575.85	1106.56	583.74
29.696	0	0.51	0.22	0.12	0.34	0.03	0.2	0.06	2.98	1.55	98.98	1.94	0	0.62	0.51	0.92	8.09	0.1	2.98	1.15	3.2	1.84	0	0.93	4.99	12.08	4.07	14.7	36.42	1.55	26.63	0.01	0.49	0	0	0	11.96	-47.35	-3.88	61.22	107.05	930.19	516.6	1196.56	806.35	1003.48	575.5	1110.02	585.92
29.729	0	0.53	0.22	0.13	0.36	0.03	0.2	0.06	2.84	1.58	98.94	2.41	0	0.8	0.47	1.1	8.31	0.13	2.84	1.02	3.2	2.21	0	0.78	4.65	12.31	4.58	13.34	38.98	1.58	26.1	0.01	0.51	0	0	0	9.23	-46.08	-4.15	61.38	104.98	929.27	515.48	1194.92	804.72	1003.04	574.34	1107.8	581.21
29.763	0	0.55	0.22	0.16	0.35	0.03	0.19	0.06	3.49	1.63	98.89	2.33	0	0.33	0.44	0.82	7.67	0.12	3.49	0.94	5	4.44	0	0.62	5.23	13.01	5.28	17.03	39.19	1.63	19.04	0.01	0.56	0	0	0	10.65	-50.59	-6.75	62.11	100.57	926.62	513.32	1198.14	806.93	1002.2	573.59	1102.25	583.85
29.796	0	0.56	0.22	0.17	0.33	0.03	0.19	0.06	3.45	1.75	98.89	1.8	0	0.55	0.42	0.85	7.42	0.12	3.45	0.82	5.28	5.77	0	0.6	6.1	11.76	6.23	21.31	36.11	1.75	19.35	0.01	0.56	0	0	0	12.08	-47.95	-5.2	61.82	108.37	925.53	513.05	1196.39	805.33	998.78	572.12	1106.32	585.57
29.829	0	0.56	0.22	0.13	0.31	0.03	0.2	0.06	2.93	1.74	98.88	1.34	0	0.27	0.39	0.7	7.31	0.13	2.93	0.85	4.38	3.99	0	0.65	7.3	11.03	8.19	27.47	32.47	1.74	21.06	0.01	0.55	0	0	0	11.67	-51.49	-7.28	62.57	101.45	924.45	511.72	1195.51	804.07	998.46	572.32	1099.27	583.73
29.863	0	0.57	0.22	0.11	0.28	0.03	0.2	0.06	2.57	1.49	98.87	1.74	0	0.23	0.39	0.57	7.21	0.11	2.57	0.89	4.09	4.48	0	0.53	7.78	10.2	8.84	35.91	26.93	1.49	22.18	0.01	0.55	0	0	0	11.2	-52.38	-6.01	62.81	99.43	925.45	512.4	1194.89	803.77	1001.34	571.5	1100.03	583.54
29.896	0	0.58	0.22	0.12	0.29	0.03	0.2	0.06	2.01	1.3	98.84	2.02	-0.6	0.14	0.4	0.55	7.22	0.1	2.01	0.75	3.72	4.85	0	0.53	8.79	9.72	11.61	37.8	26.1	1.3	23.25	0.02	0.52	0	0	0	10.85	-54.98	-7.28	63.42	90.2	928.45	514.12	1197.01	804.89	1007.31	573.14	1096.77	584.71
29.929	0	0.58	0.22	0.11	0.3	0.03	0.21	0.06	1.59	1.41	98.83	1.82	-0.76	0.42	0.38	0.46	7.18	0.08	1.59	0.81	2.97	3.51	0	0.56	11.34	10.43	12.34	36.5	26.48	1.41	24.25	0.01	0.49	0	0	0	12.94	-49.38	-6.84	62.49	101.08	932.27	512.02	1198.58	800.37	1005.12	572.03	1105.6	583.05
29.963	0	0.65	0.22	0.12	0.31	0.03	0.23	0.06	1.28	1.54	98.69	2.8	-2.36	0.66	0.35	0.38	7.02	0.08	1.28	0.71	1.84	3.1	0	0.74	14.31	10.89	13.8	42.17	26.44	1.54	27.09	0.02	0.47	0	0	0	13.95	-47.07	-7.77	62.16	103.26	941.89	512.94	1205.22	795.21	1011.62	570.93	1113.73	586.3
29.996	0	0.66	0.22	0.14	0.3	0.03	0.25	0.06	1.2	1.64	98.69	2.11	-2.7	0.12	0.33	0.31	7.15	0.06	1.2	0.78	1.9	2.53	0	0.79	18.82	10.12	12.06	38.46	27.38	1.64	26.31	0.01	0.46	0	0	0	9.44	-55.49	-6.47	64.03	88.12	942.23	512.61	1206.05	798.88	1020.73	570.32	1108.31	580.05
30.029	0	0.74	0.22	0.15	0.33	0.03	0.27	0.06	1.39	1.76	98.51	3.36	-4.64	0.24	0.36	0.33	7.65	0.06	1.39	0.92	1.68	2.26	0	0.85	21.21	10.21	15.35	43.88	27.57	1.76	28.51	0.02	0.44	0	0	0	11.43	-52.21	-7.42	63.63	90.75	953.54	512.31	1212.89	791.33	1028.22	567.93	1117.81	582.35
30.063	0	0.74	0.22	0.15	0.36	0.03	0.26	0.06	1.19	2.18	98.53	2.07	-2.89	0.19	0.4	0.32	7.68	0.05	1.19	0.95	1.57	1.87	0	0.87	19.25	11.47	15.73	37.63	31.83	2.18	31.86	0.05	0.39	0	0	0	11.17	-53.45	-5.94	63.84	89.18	958.28	515.37	1216.2	793.28	1034.78	569.37	1122.56	585.08
30.096	0	0.63	0.23	0.16	0.38	0.03	0.26	0.06	1.17	2.35	98.73	1.56	0	0.11	0.49	0.41	7.94	0.04	1.17	0.96	1.88	1.77	0	0.87	17.31	10.82	16	25.4	33.83	2.35	32.95	0.02	0.37	0	0	0	12.4	-55.87	-5.61	64.26	87.38	964.76	516.84	1221.36	792.51	1042.04	569.34	1127.24	588.7
30.13	0	0.53	0.23	0.15	0.41	0.03	0.24	0.07	0.99	2.98	98.95	2.07	0	0.12	0.65	0.47	8.36	0.05	0.99	1.06	1.91	2.14	0	0.86	12.78	9.09	16.09	9.12	36.97	2.98	33.21	0.02	0.33	0.03	0	0	10.86	-55.63	-4.91	64.39	86.58	972.1	519.4	1226.14	792.58	1049.26	570.93	1133.98	588.76
30.163	0	0.54	0.23	0.14	0.4	0.03	0.24	0.07	1.11	3.2	98.92	2.16	0	0.34	0.65	0.47	8.62	0.05	1.11	1.31	1.75	1.73	0	0.94	12.03	9.81	13.42	9.68	37.24	3.2	36.92	0.02	0.31	0.09	0	0	11.32	-50.45	-6.39	63.13	89.15	985.17	522.5	1232.96	788.85	1056.63	574.56	1144.48	589.7
30.196	0	0.52	0.23	0.14	0.42	0.03	0.23	0.07	1.19	3.37	98.96	2.66	0	0.16	0.76	0.55	8.49	0.05	1.19	1.26	1.56	1.64	0	0.84	7.93	9.28	12.75	5.68	40.07	3.37	35.9	0.05	0.32	0.08	0	0	12.27	-54.22	-5.62	64.04	86.09	988.92	522.58	1239.87	792.44	1064.33	574.07	1148.45	592.37
30.23	0	0.51	0.23	0.13	0.42	0.03	0.22	0.07	1.22	3.56	98.99	3.03	0	0.13	1.04	0.71	9.2	0.04	1.22	1.34	2.12	2.3	0	0.88	4.37	6.67	9.13	2.82	41	3.56	38	0.04	0.3	0.08	0	0	13.54	-55.25	-5.84	64.43	86.18	995.74	525.12	1244.21	791.52	1069.7	575.83	1153.42	596.28
30.263	0	0.54	0.24	0.17	0.45	0.03	0.22	0.07	1.51	3.62	98.92	4.07	0	0.42	1.51	0.81	10.18	0.04	1.31	1.59	4.25	4.32	0	0.76	2.91	7.08	8.45	1.54	43.82	3.62	37.27	0.22	0.32	0.05	0	0	16.17	-49.29	-1.79	63.09	95.07	1007.83	530.46	1250.99	791.17	1080.06	577.48	1171.5	603.51
30.296	0	0.67	0.25	0.38	0.46	0.03	0.21	0.07	1.7	3.74	98.67	7.4	0	0.4	1.62	0.97	12.24	0.03	1.7	2.06	10.2	11.93	0	0.62	1.64	6.53	5.57	0.63	49.65	3.74	34.34	0.14	0.35	0.05	0	0	16.46	-49.64	-1.96	63.35	92.07	1017.13	532.66	1258.59	791.59	1090.06	579.14	1178.25	605.58
30.33	0	0.97	0.27	1.94	0.5	0.03	0.2	0.08	2.14	4.33	96.12	25.49	-3.85	0.11	2.07	0.95	15.58	0.03	2.14	2.59	21.72	27.83	0	0.47	1.09	6.72	4.73	0.56	58.27	4.33	32.29	0.15	0.35	0.12	0	0	11.32	-56.12	-2.26	64.71	83.03	1020.25	533.38	1263.62	794.32	1097.75	579.43	1177.69	601.88
30.363	0	1.2	0.29	7.78	0.45	0.03	0.19	0.08	2.68	4.73	84.44	44.4	-9.41	0.36	2.1	0.9	17.7	0.03	2.68	3.27	31.94	46.66	0	0.43	0.75	6.29	4.24	0.59	58.6	4.73	30.19	0.08	0.37	0.17	0	0	15.26	-50.09	-1.99	62.92	93.34	1030.9	536.02	1273.71	795.28	1103.88	581.79	1193.11	609.19
30.396	0	1.59	0.32	7.64	0.55	0.03	0.23	0.08	2.46	5.27	84.72	45.67	-9.23	0.69	2.07	0.72	20.53	0.02	2.46	2.86	27.8	47.22	0	0.37	0.73	6.22	3.06	0.71	63.37	5.27	25.56	0.03	0.36	0.25	0	0	17.79	-46.83	-2.58	62.55	97.27	1037.75	537.4	1279.9	795.66	1108.06	583.71	1200.9	612.73
30.43	0	2.38	0.37	7.87	0.73	0.03	0.32	0.08	1.84	5.92	84.26	49.46	-11.45	0.34	2.16	0.67	26.98	0.02	1.84	3.19	24.06	49.97	0	0.3	0.54	4.76	2.53	0.88	66.08	5.92	21.44	0.03	0.4	0.2	0	0	16.13	-50.44	-3.3	63.32	90.81	1041.72	538.5	1284.65	797.5	1114.92	584.53	1201.25	612.72
30.463	0	3.1	0.39	8.09	0.85	0.03	0.38	0.08	1.63	6.09	83.82	58.21	-11.21	0.29	2.07	0.53	29.46	0.02	1.63	3.86	20.38	52.96	0	0.26	0.53	4.27	2.06	0.79	67.99	6.09	18.31	0.02	0.41	0.24	0	0	15.46	-51.12	-2.58	63.6	92.57	1048.4	540.09	1290.86	797.63	1121.34	584.76	1208.98	614.58
30.497	0	4.94	0.46	14.76	1.08	0.03	0.48	0.08	1.81	6.64	70.48	78.96	-15.23	0.23	1.72	0.41	35.58	0.02	1.81	4.52	22.04	60.56	0	0.18	0.63	3.91	2.46	0.81	74.21	6.64	16.18	0.02	0.49	0.24	0	0	14.38	-52.38	-1.7	63.95	87.21	1053.76	542.7	1293.74	798.1	1129.29	586.03	1211.42	615.38
30.53	0	5.44	0.47	14.58	1.16	0.03	0.51	0.08	1.98	8.01	70.83	82.01	-14.74	0.2	1.35	0.36	36.68	0.02	1.98	4.06	20.11	61.24	0	0.14	0.61	3.38	2.33	0.74	75.53	8.01	13.79	0.02	0.52	0.33	0	0	14.01	-53.11	-0.51	64.54	89.88	1056.88	544.32	1297.25	798.55	1133.05	585.47	1216.64	618.5
30.563	0	5.06	0.45	8.73	1.2	0.03	0.53	0.08	2.31	8.58	82.53	78.25	-10.67	0.31	1.25	0.33	35.05	0.03	2.31	3.21	13.66	56.95	0	0.13	0.65	3.01	2.28	0.86	74.21	8.58	13.82	0.02	0.56	0.32	0	0	14.97	-50.8	0.33	63.49	88.7	1064.96	547.56	1300.91	797.3	1140.75	587.5	1222.65	621.58
30.597	0	5.56	0.49	5.74	1.39	0.03	0.64	0.09	2.55	10.87	88.53	83.47	-11.09	0.1	0.95	0.38	38.67	0.03	2.55	2.87	10.5	50.56	0	0.1	0.75	2.76	2.24	1.21	74.82	10.87	10.33	0.05	0.65	0.19	0	0	14.15	-56.45	-2.95	64.75	76.96	1068.51	548.22	1303.85	798.77	1145.97	590.55	1217.4	619.18
30.63	0	5.07	0.47	3.41	1.44	0.03	0.64	0.1	2.49	12.55	89.87	83.15	-9.02	0.2	0.81	0.41	37.65	0.03	2.49	2.68	7.37	42.34	0	0.09	0.68	2.46	2	1.21	75.55	12.55	10.16	0.01	0.68	0.16	0	0	13.54	-53.08	-2.83	64.31	81.16	1072.31	548.43	1307.18	798.12	1147.38	590.77	1223.52	618.85
30.663	0	5.43	0.47	3.4	1.5	0.03	0.65	0.11	2.6	14.92	89.14	85.15	-8.87	0.17	0.64	0.52	37.96	0.04	2.6	3.3	6.83	41.76	0	0.09	0.61	2.61	1.91	1.32	77.1	14.92	9.26	0.01	0.68	0.07	0	0	12.84	-53.74	-2.62	64.79	81.55	1072.63	548.27	1308.37	798.47	1148.11	590.25	1224.56	618.65
30.697	0	7.52	0.55	5.59	1.77	0.03	0.83	0.13	2.99	19.51	84.96	92.1	-14.02	0.2	0.57	0.56	44.85	0.05	2.99	3.82	10.09	47.63	0	0.08	0.6	2.07	1.98	1.22	79.05	19.51	7.23	0.01	0.75	0.01	0	0	13.36	-53.13	-2.9	64.56	81.13	1074.12	548.4	1310.28	799.36	1149.82	590.85	1225.86	619.11
30.73	0	5.61	0.5	3.5	1.58	0.03	0.7	0.14	3.13	20.46	88.79	88.94	-11.53	0.96	0.47	0.69	41	0.05	3.13	3.34	9.84	38.54	0	0.09	0.59	1.98	1.78	0.93	78.27	20.46	6.59	0.02	0.75	0	0	0	13.32	-45.18	-0.61	62.92	91.67	1076.27	549.95	1312.39	799.85	1149.23	590.92	1235.32	622.4
30.764	0	4.39	0.46	1.88	1.47	0.03	0.64	0.17	3.76	25.83	91.21	85.04	-8.7	1.79	0.41	0.85	38.15	0.05	3.76	3.11	7.8	28.82	0	0.09	0.54	1.68	1.59	1.32	76.82	25.83	5.06	0.01	0.78	0	0	0	15.91	-42.03	-0.93	62.5	97.23	1076.9	549.66	1313.92	800.17	1147.47	591.22	1238.63	625.05
30.797	0	3.89	0.41	1.72	1.34	0.03	0.54	0.2	4.72	29.41	92.21	79.35	-5.38	1.36	0.47	1.07	33.96	0.06	4.72	3.96	6.7	28.64	0	0.1	0.59	1.39	1.81	1.41	76.13	29.41	5.22	0.01	0.8	0	0	0	17.58	-43.43	-2.61	62.92	93.09	1075.13	548.09	1312.63	798.6	1147.08	589.67	1233.05	625.39
30.83	0	3.13	0.39	0.86	1.27	0.04	0.51	0.19	5.42	28.43	93.74	73.67	-2.94	2.74	0.53	1.23	31.75	0.07	5.42	4.4	4.55	17.76	0	0.11	0.72	1.35	1.89	2.13	74.38	28.43	5.61	0.01	0.87	0	0	0	18.67	-39.85	-2.92	62.99	95.52	1071.86	545.51	1311.07	798.27	1143.17	588.21	1231.79	623.86
30.864	0	2.69	0.33	0.96	1.05	0.04	0.4	0.2	5.02	26.11	94.63	61	0	1.72	0.63	1.3	26.11	0.08	7.63	5.26	5.3	20.46	0	0.11	0.88	1.03	1.97	4.27	72.79	28.89	5.02	0.01	0.99	0	0	0	17.69	-42.24	-4.75	63.16	90.62	1068.58	543.42	1307.9	796.61	1140.43	587.19	1224.91	619.97
30.897	0	2.45	0.32	0.79	0.94	0.05	0.38	0.21	6.81	24.76	95.09	52.38	0	1.32	0.64	1.22	24.76	0.08	9.42	6.31	5.85	18.06	0	0.11	1.08	0.99	2.05	6.81	69.76	29.89	4.9	0.01	1.19	0	0	0	18.27	-43.56	-4.58	62.92	93.21	1065.71	541.96	1302.7	791.37	1135.33	584.5	1221.74	619.48
30.93	0	2.58	0.33	0.78	0.93	0.05	0.41	0.21	7.74	26.54	94.84	52.54	-0.14	5.81	0.73	1.08	26.54	0.07	9.82	7.6	7.22	17.39	0	0.12	1.25	1.14	2.49	7.74	68.06	30.39	5.17	0.04	1.29	0	0	0	19.19	-35.93	-3.28	62.5	105.73	1060	538.82	1295.31	785.66	1123.39	581.36	1222.78	617.41
30.964	0	2.33	0.32	0.79	0.75	0.05	0.39	0.25	7.81	25.94	95.34	33.27	-0.46	7.04	0.78	0.91	25.94	0.05	9.69	9.87	8.66	22.36	0	0.13	1.34	0.94	3.14	7.81	58.73	34.23	5.56	0.11	1.39	0	0	0	27.08	-34.9	-4.35	62.73	127.04	1048.59	529.94	1284.89	773.64	1100.47	574.09	1219.77	617.77
30.997	0	2.47	0.34	1.03	0.6	0.05	0.42	0.2	8.65	27.83	95.07	15.89	-4.52	13.3	1.01	0.82	27.83	0.04	8.65	11.89	10.62	34.53	0	0.19	2.39	0.85	5.95	13.6	44.76	29.26	5.45	0.12	1.42	0	0	0	28.01	-31.38	-3.85	62.83	139.73	1035.35	526.09	1269.5	766.87	1079.12	572.28	1212.77	613.04
31.03	0	2.4	0.32	0.62	0.46	0.04	0.41	0.17	6.63	24.2	95.21	6.5	-7.61	11.99	1.31	0.74	25	0.03	6.63	11.81	6.65	37.32	0	0.34	4.76	0.69	9.58	35.17	28.89	24.2	4.8	0.26	1.42	0	0	0	28.24	-31.97	-1.71	63.66	139.22	1014.23	517.5	1248.93	761.92	1060.94	563.52	1194.39	603.2
31.064	0	3.36	0.3	0.38	0.39	0.04	0.45	0.15	6.47	21.23	93.28	71.22	-17.56	13.96	1.53	0.72	23.31	0.03	6.47	10.13	4.41	33.24	0	0.68	10.08	0.62	12.91	81.3	18.84	21.23	4.35	0.77	1.51	0	0	0	26.19	-31.09	-4.24	64.08	132.62	993.11	507.37	1227.59	752.96	1039.08	557.34	1168.21	587.58
31.097	0	3.08	0.28	0.21	0.35	0.04	0.44	0.13	7.69	17.09	93.84	85.76	-18.56	37.04	1.67	0.87	21.29	0.02	7.69	9.91	3.17	24.23	0	0.74	11.84	0.59	13.9	94.39	14.81	17.09	3.93	0.25	1.65	0	0	0	24.68	-24.65	-3.33	65.26	140.44	969.75	504	1202.56	749.74	1011.22	556.44	1149.84	579.01
31.131	0	1.69	0.26	0.05	0.3	0.05	0.4	0.11	9.81	13.2	96.61	70.26	-12.72	73.86	1.47	1.17	19.04	0.01	9.81	11.44	1.67	3.23	0	1.04	9.45	0.39	11.9	84.99	9.38	13.2	2.81	0.73	1.86	0	0	0	26.21	-16.81	-3.57	65.37	142.51	947.24	499.25	1181.17	748.38	987.88	554.58	1129.27	572.4
31.164	0	0.93	0.23	0.05	0.28	0.06	0.35	0.1	10.6	10.58	98.13	12.57	-2.41	82.3	1.76	1.87	16.28	0.01	10.6	11.37	1.07	2.82	0	1.34	7.72	0.22	7.91	52.91	10.44	10.58	2.3	1.24	2.31	0	0	0	27.86	-14.32	-5.35	65.74	145.11	926.5	492.49	1163.06	743.69	964.96	550.84	1109.22	566.54
31.197	0	0.49	0.22	0.05	0.29	0.05	0.31	0.1	7.82	10.07	99.02	0.64	0	86.83	2.2	2.7	14.32	0.01	7.82	9.9	0.56	1.35	0	1.45	7.68	0.14	3.99	13.1	15.02	10.07	2.49	0.85	2.34	0	0	0	27.58	-12.57	-4.25	66.1	151.89	907.95	487.79	1146.89	742.19	945.17	547.1	1096.38	561.55
31.231	0	0.37	0.2	0.05	0.29	0.04	0.31	0.1	5.04	7.33	99.27	0.58	0	94.1	3.11	4.1	13.17	0.01	5.04	8.89	0.34	1.03	0	2.13	8.5	0.08	1.57	1.85	14.9	7.33	2.16	1.03	2.51	0	0	0	27.07	-8.15	-4.17	66.3	148.28	892.31	487.35	1129.84	742.58	930.87	547.54	1078.82	557.42
31.264	0	0.39	0.2	0.05	0.32	0.04	0.3	0.11	3.6	6.98	99.22	0.69	0	95.24	3.41	5.58	12.71	0.01	3.6	10.08	0.23	1.81	0	2.42	6.77	0.06	0.46	1.37	17.68	6.98	2.01	2.26	2.08	0	0	0	26.6	-7.02	-3.6	67.17	153.28	870.2	482.8	1110.55	741.04	908.17	543.62	1061.14	553.36
31.297	0	0.45	0.18	0.05	0.36	0.04	0.26	0.12	3.29	6.66	99.09	0.82	0	97.39	3.29	8.11	11.88	0.01	2.93	14.79	0.17	1.59	0	3.04	3.72	0.04	0.15	1.18	20.96	6.66	1.82	0.23	2.11	0	0	0	27.64	-3.91	-7.93	68.94	154.63	859.28	481.97	1097.53	737.68	890.22	551.11	1044.73	544.98
31.331	0	0.51	0.18	0.05	0.37	0.04	0.27	0.12	3.85	6.05	98.98	0.78	0	96.81	3.85	8.81	10.8	0.01	3.83	19.59	0.14	2.04	0	4.48	1.47	0.02	0.07	0.96	21.39	6.05	1.23	0.58	1.88	0	0	0	26.67	-4.93	-6.72	68.77	155.44	845.1	481.73	1081.74	735.27	876.17	548.24	1031.59	545.72
31.364	0	0.63	0.17	0.06	0.38	0.04	0.24	0.12	4.37	6.49	98.74	0.87	0	98.09	3.84	9.14	8.71	0.01	5.28	25.39	0.09	2.14	0	4.37	1.02	0.02	0.04	1.75	24.54	6.49	1.21	0.19	1.89	0	0	0	27.49	-2.31	-7.53	69.95	157.64	829.98	479.55	1066.73	733.49	859.04	548.77	1016.52	541.55
31.397	0	0.7	0.16	0.07	0.41	0.04	0.24	0.13	4.71	6.6	98.61	1.26	0	98.48	4.04	9.14	7.16	0.01	5.99	26.59	0.06	2.41	0	4.71	0.78	0.01	0.02	0.59	29.74	6.6	0.95	0.19	1.72	0	0	0	30.71	-1.14	-8.53	72.26	157.78	815.29	476.86	1053.85	733.72	844.05	549.29	1001.51	539.32
31.431	0	0.81	0.15	0.08	0.41	0.04	0.23	0.12	5.81	6.63	98.38	1.71	0	98.73	3.71	8.86	4.61	0.02	5.81	29.98	0.05	2.58	0	6.63	0.79	0.01	0.02	0.81	34.06	5.47	0.77	0.45	1.54	0	0	0	29.3	0.24	-7.39	73.12	155.5	799.25	476.44	1037.06	734.48	830.39	547.27	985.55	536.96
31.464	0	1.02	0.15	0.09	0.44	0.04	0.21	0.12	5.01	5.74	97.96	2.32	0	98.73	3.62	8.78	4.14	0.04	5.01	34.38	0.04	2.35	0	5.74	0.6	0	0.02	0.59	38.01	6.42	0.72	0.25	1.52	0	0	0	28.01	0.24	-9.51	73.28	153.82	790.92	477.97	1027.37	733.46	820.08	551.41	973	534.75
31.498	0	1.63	0.14	0.2	0.75	0.04	0.18	0.15	4.02	4.41	96.74	17.98	0	98.22	4.02	10.78	2.09	0.07	3.85	34.42	0.02	1.97	0	4.41	0.27	0	0.04	0.27	63.66	8.32	0.58	0.23	1.5	0	0	0	28.22	1.96	-10.98	73.61	152.2	778.15	476.27	1013.94	730.56	806.45	551.58	957.29	531.26
31.531	0	1.98	0.13	0.32	1.06	0.03	0.15	0.19	2.16	2.16	96.03	47.01	0	97.74	4.11	12.1	1.56	0.1	2.68	31.23	0.01	1.15	0	2.16	0.1	0	0.05	0.14	79.74	13.07	0.55	0.12	1.49	0	0	0	27.68	3.17	-9.62	74.26	155.64	770.19	477.56	1002.87	729.53	796.72	552.25	950.77	530.05
31.564	0	1.63	0.13	0.36	1.12	0.03	0.14	0.21	1.62	1.62	96.75	53.99	0	97.31	3.95	11.56	1.33	0.11	1.43	23.13	0	0.73	0	1.62	0.04	0	0.06	0.05	83.77	16.67	0.5	0.07	1.35	0	0	0	27.22	4.07	-9.84	74.69	158.49	763.04	478.41	992.41	726.03	786.3	554.05	942.67	528.21
31.598	0	1.45	0.13	0.51	1.37	0.03	0.12	0.29	0.86	0.86	97.1	74.61	0	97.28	2.95	12.93	0.84	0.11	0.88	14.25	0	0.22	0	0.86	0.03	0	0.06	0.04	93.82	23.59	0.39	0.03	1.19	0	0	0	24.6	4.12	-10.55	74.14	149.5	756.61	478.56	984.06	723.4	783.06	550.89	930.88	528.54
31.631	0	1.17	0.13	0.51	1.33	0.03	0.12	0.31	0.64	0.64	97.34	73.97	0	96.42	2.64	12.21	0.64	0.09	0.75	8.05	0	0.05	0	0.64	0.02	0	0.08	0.11	94.12	26.89	0.38	0.02	1.17	0	0	0	27.73	5.53	-9.11	74.7	150.93	753.29	481.46	976.39	723.76	778.45	553.29	927.71	530.83
31.664	0	1.15	0.14	0.54	1.27	0.03	0.12	0.36	0.57	0.57	97.47	72.71	0	98.4	2.6	9.86	0.49	0.07	0.81	5.42	0	0.03	0	0.57	0.02	0	0.16	0.45	95.67	32.46	0.46	0.04	1.06	0	0	0	27.77	1.41	-9.92	73.68	143.01	750.66	481.53	971.7	722	778.32	551.96	919.82	531.31
31.698	0	1.13	0.16	0.48	1.07	0.03	0.13	0.32	1.32	0.54	97.74	60.29	0	97.78	2.73	6.72	0.35	0.04	1.32	3.63	0	0.01	0	0.54	0.04	0	0.2	5.75	91.8	32.64	0.51	0.03	0.75	0	0	0	27.83	3.07	-7.87	72.94	145.92	748.28	481.66	967.48	721.03	775.5	550.07	920.26	531.65
31.731	0	1.29	0.15	0.43	1.03	0.03	0.14	0.28	2.76	0.66	97.42	55.6	0	98.27	3.08	6.9	0.28	0.03	2.76	3.09	0	0.01	0	0.66	0.07	0	0.2	21.18	89.23	28.68	0.58	0.01	0.87	0	0	0	27.58	1.81	-7.13	71.65	145.85	747.36	481.5	965.64	720.45	774.93	549	919.7	531.34
31.765	0	2.03	0.14	0.41	1.03	0.04	0.13	0.39	5.65	0.45	95.94	55.55	0	97.59	2.82	8.32	0.11	0.03	5.65	1.65	0.01	0	0	0.45	0.16	0	0.21	59.86	87.78	35.75	0.59	0	1.1	0	0	0	25.35	3.49	-7.19	70.68	144.13	747.32	482.16	965.04	719.58	775.48	548.16	918.65	531.59
31.798	0	1.71	0.13	0.37	1.11	0.03	0.12	0.38	3.18	0.33	96.59	57.17	0	98.67	2.99	12.45	0.05	0.04	3.18	0.53	0	0	0	0.33	0.46	0	0.23	60.57	84.47	30.72	0.75	0	1.08	0.04	0	0	23.17	-0.48	-6.71	70.82	146	748.72	483.98	963.18	717.66	774.81	549.49	919.6	530.72
31.831	0	1.11	0.12	0.32	1.28	0.03	0.11	0.45	1.95	0.24	97.45	60.28	0	98.63	3.73	18.86	0.03	0.06	1.95	0.24	0	0	0	0.31	1.07	0	0.22	47.23	79.66	27.99	0.9	0.01	1	0.28	0	0	27.05	0.63	-3.42	71.7	145.96	752.08	483.67	964.23	715.97	780.67	549.08	925.61	531.85
31.865	0	1.09	0.1	0.26	1.38	0.03	0.11	0.51	2.25	0.2	97.25	57.23	0	98.13	4.56	24.6	0.01	0.12	1.36	0.2	0	0	0	0.21	2.25	0	0.33	64.13	72.35	24.12	1.1	0	1.03	0.67	0	0	23.82	-2.2	-4.38	71.6	146.31	757	481.77	968.9	712.65	784.31	547.54	929.27	527.73
31.898	0	0.89	0.11	0.17	0.93	0.03	0.11	0.38	3.34	0.16	98.15	37.67	-0.6	98.55	4.22	20.91	0.01	0.1	0.97	0.16	0	0	0	0.16	3.34	0	0.24	66.16	59.27	21.42	1.18	0.18	1.09	0.54	0	0	29.22	-0.9	-3.59	74.68	145.3	768.82	487.24	974.9	713.5	794.15	548.2	939.1	538.17
31.931	0	0.83	0.12	0.15	0.75	0.03	0.12	0.31	3.63	0.14	98.34	31.17	-0.31	98.12	3.63	18.21	0.01	0.12	1.19	0.14	0	0	0	0.16	4.04	0	0.18	65.26	54.2	19.42	1.17	0.99	1.09	0.39	0	0	30.84	-2.21	-5.61	75.16	146.63	773.8	485.5	978.82	709.67	795.77	549.76	941.66	535.08
31.965	0	0.63	0.11	0.11	0.66	0.03	0.11	0.3	2.64	0.12	98.67	26.32	0	98.36	2.75	20	0	0.19	1.36	0.13	0	0	0	0.12	2.64	0	0.1	60.53	46.16	17.36	1.34	0.1	1	0.23	0	0	31.57	-1.54	-5.26	75.23	143.41	789.81	491.52	990.59	710.37	811.65	553.09	954.66	542.45
31.998	0	0.53	0.13	0.1	0.49	0.03	0.12	0.21	2.5	0.12	98.94	8.91	0	97.44	2.5	14.37	0	0.27	1.67	0.12	0.01	0	0	0.14	3.27	0	0.1	50.04	40.82	15.01	1.93	0.02	1.02	0.05	0	0	29.7	-3.8	-5.92	73.52	140.95	793.43	490.67	994.19	709.4	815.92	552.54	956.3	539.9
32.031	0	0.6	0.14	0.08	0.37	0.03	0.13	0.16	2.83	0.17	98.81	13.82	0	97.21	2.16	9.48	0	0.25	2.83	0.21	0.01	0	0	0.17	3.94	0	0.08	61.07	34.98	13.45	2.45	0.02	1.12	0	0	0	31.55	-4.25	-7.01	73.06	143.44	797.51	489.34	998.47	706.88	817.51	553.1	960.33	539.69
32.065	0	0.56	0.16	0.05	0.22	0.03	0.15	0.1	3.34	0.27	98.88	24.14	-1.49	97.39	2.22	4.16	0	0.15	3.34	0.65	0.01	0	0	0.27	5.51	0	0.06	74.93	18.52	8.22	4.13	0.01	1.18	0	0	0	34.66	-3.91	-5.39	74.7	147.75	806.71	489.56	1006.08	706.55	825.26	552.87	972.57	541.49
32.098	0	0.76	0.17	0.06	0.21	0.04	0.17	0.1	4.61	0.32	98.49	48.97	-4.91	96.94	2.39	2.15	0	0.11	4.61	1.68	0.01	0	0	0.32	9.31	0	0.05	88.21	18.83	8.65	4.38	0.01	1.16	0	0	0	34.77	-4.71	-4.63	73.48	140.05	809.79	489.37	1008.61	707.78	833.01	550.32	972.81	541.92
32.132	0	0.69	0.17	0.05	0.17	0.03	0.17	0.08	3.3	0.57	98.62	47.69	-6.1	96.94	2.04	1.29	0	0.08	3.3	2.28	0.01	0	0	0.57	11.3	0	0.03	88.88	11.87	6.65	7.25	0.01	1.18	0	0	0	33.14	-4.72	-4.97	74.07	138.86	821.97	494.87	1019.48	710.91	844.82	555.03	983.43	546.51
32.165	0	0.77	0.17	0.06	0.17	0.04	0.23	0.08	4.56	0.76	98.46	56.95	-9.18	96.79	2.8	1.39	0	0.13	4.56	3.45	0.01	0	0	0.76	23.29	0	0.03	92.26	8.97	5.39	9.35	0.01	1.27	0	0	0	34.43	-4.96	-5.21	73.42	139.27	824.2	493.4	1022.78	710.51	847.07	554.13	986.13	546.41
32.198	0	0.77	0.17	0.08	0.17	0.04	0.26	0.09	4.65	0.83	98.45	48.15	-9.62	97.32	3.27	1.54	0	0.14	4.65	4.1	0.01	0	0	0.83	29.06	0	0.02	87.77	9.39	6.14	9.81	0.01	1.23	0	0	0	32.95	-4.03	-5.85	73.75	139.92	835.42	498.54	1030.95	710.83	855.8	559.06	995.4	549.68
32.232	0	0.91	0.17	0.13	0.2	0.04	0.35	0.1	7.04	0.65	98.18	47.62	-11.06	97.92	5.31	1.95	0	0.18	7.04	5.77	0.02	0	0	0.65	41.36	0	0.02	85.11	12.91	7.73	12.08	0.01	1.3	0	0	0	31.55	-2.73	-7.62	72.55	132.98	836.91	497.6	1032.54	708.43	859.33	557.11	992.09	549.45
32.265	0	0.87	0.17	0.12	0.19	0.04	0.32	0.1	6.13	0.82	98.26	39.18	-10.01	97.57	4.13	1.61	0	0.13	6.13	5.83	0.03	0	0	0.82	38.95	0	0.02	81.73	12.73	8.6	11.73	0.45	1.24	0	0	0	35.45	-3.54	-1.19	75.23	133.06	840.22	503.45	1030.7	714.14	866.53	557.45	999.59	557.39
32.298	0	0.53	0.17	0.09	0.19	0.03	0.27	0.1	3.9	0.87	98.93	6.56	-3.38	98.03	3.76	1.47	0	0.08	3.9	4.87	0.04	0.01	0	0.87	30.61	0	0.01	56.38	12.15	9.48	12.99	0.39	1.12	0	0	0	35.52	-2.47	-3.81	75.85	136.25	848.28	505.49	1039.55	714.15	870.61	561.74	1006.85	559.78
32.332	0	0.56	0.17	0.08	0.18	0.04	0.27	0.11	4.89	1.33	98.88	9.97	-3.89	98	3.59	1.65	0	0.07	4.89	5.78	0.06	0.01	0	1.33	29.64	0	0.02	61.06	10.2	11.22	14.23	0.12	1.13	0	0	0	37.67	-2.54	-3.04	75.01	138.69	850.9	507.06	1040.83	715.88	872.09	564.31	1010.73	560.65
32.365	0	0.37	0.17	0.06	0.18	0.03	0.21	0.12	4.2	1.28	99.26	1.23	0	97.02	2.93	1.97	0	0.05	4.2	7.16	0.07	0.02	0	1.28	17.73	0	0.01	34.39	11.22	12.99	12.49	0.09	1.13	0	0	0	36.2	-4.58	-3.2	75.08	138.21	854.56	506.61	1046.24	716.34	876.63	563.19	1014.82	561.16
32.398	0	0.45	0.17	0.06	0.19	0.04	0.22	0.13	5.96	1.61	99.1	1.6	0	97.58	3.5	2.14	0	0.04	5.96	11.54	0.08	0.01	0	1.61	17.5	0	0.01	36.15	12.18	14.45	12.32	0.05	1.03	0	0	0	35.88	-3.51	-3.13	74.04	136.9	856.67	505.84	1048.25	716.11	879.5	562.47	1016.37	559.48
32.432	0	0.68	0.17	0.06	0.21	0.04	0.23	0.14	8.75	2.99	98.64	5.69	0	97.07	3.37	2.34	0.01	0.04	8.75	14.66	0.11	0.01	0	2.99	13.71	0	0.01	49.64	17.87	16.86	17.31	0.03	0.97	0	0	0	33.91	-4.5	-3.73	72.97	132.81	860.53	505.43	1050.9	714.06	884.31	561.37	1017.06	557.47
32.465	0	1.11	0.17	0.08	0.24	0.05	0.29	0.15	11.61	3.44	97.78	14.02	0	96.78	4.91	2.52	0.01	0.04	11.61	21.68	0.13	0	0	3.44	19.96	0	0.01	59.15	20.75	16.8	17.9	0.02	1	0	0	0	33.29	-4.99	-3.57	72.89	133.84	862.92	505.12	1054.07	713.57	886.67	560.19	1020.5	558.54
32.499	0	2.7	0.17	0.11	0.28	0.08	0.36	0.19	20.12	5.06	94.59	75.32	-2.99	95.74	5.79	2.41	0.01	0.04	20.12	30.09	0.19	0.01	0	5.06	21.82	0	0.01	87.1	28.55	21.92	17.64	0.03	1.08	0	0	0	33.88	-6.44	-5.08	72.71	129.3	865.38	506.41	1056.08	713.93	889.77	562.04	1019.06	559.99
32.532	0	4.83	0.16	0.18	0.32	0.14	0.67	0.18	29	7.5	90.33	90.72	-5.42	98.25	8.71	3.8	0.01	0.05	29	43.59	0.38	0.02	0	7.5	37.7	0	0.01	92.7	27.13	15.94	20.71	0.02	1.1	0	0	0	34.74	-1.86	-5.24	72.43	134.72	867.93	506.36	1059.35	714.56	889.71	563.94	1024.34	559.14
32.565	0	8.95	0.15	0.49	0.38	0.4	1.66	0.2	47.54	8.88	82.09	98.54	-6.46	97.85	11.54	5.82	0.01	0.07	47.54	54.28	0.63	0.04	0	8.88	68.78	0	0.01	98.25	27.68	12.93	24.48	0.01	1.19	0	0	0	36.98	-2.91	-4.22	74.94	134.76	870.37	509.53	1059.36	714.6	891.91	564.78	1026.67	565.6
32.599	0	8.21	0.14	0.65	0.48	0.47	2.15	0.23	50	11.11	83.57	98.87	-8.17	98.18	13.17	10.2	0.01	0.11	50	51.2	0.69	0.09	0	11.11	75.7	0	0.01	99.02	29.87	10.5	25.83	0.01	1.27	0	0	0	34.07	-2.06	-4.69	73.41	131.25	870.47	509.67	1062.53	718.64	894.99	565.2	1026.23	564.05
32.632	0	7.97	0.12	0.7	0.66	0.33	1.96	0.32	43.55	9.44	84.07	98.02	-11.17	97.96	15.92	15.59	0.01	0.16	43.55	52.08	0.49	0.11	0	9.44	76.81	0	0.01	98.37	32.69	10.77	19.64	0.01	1.29	0	0	0	34.19	-2.65	-4.78	73.27	131.86	870.62	510.03	1064.54	720.81	895.63	565.82	1027.49	565.49
32.665	0	4.98	0.1	0.82	0.9	0.1	1.44	0.4	23.19	11.05	90.03	90.46	-20.69	98.25	14.1	24.69	0.01	0.21	23.19	40	0.17	0.06	0	11.05	78.47	0	0.01	96.64	35.39	8.57	15.04	0	1.11	0	0	0	32.41	-1.86	-3.46	72.55	136.01	869.52	510.96	1065.6	723.99	894.75	565.92	1030.76	566.85
32.699	0	3.31	0.08	1.02	1.27	0.06	1	0.44	12.81	12.38	93.38	73.35	-18.94	98.07	11.01	31.91	0.02	0.18	12.81	34.11	0.1	0.09	0	12.38	73.7	0	0.01	74.03	45.47	7.02	10.42	0	1.07	0	0	0	31.76	-2.35	-3.3	71.72	132.36	869.99	513.97	1065.25	726.72	896.93	568.12	1029.28	569.14
32.732	0	1.46	0.08	0.72	1.23	0.05	0.54	0.4	11.47	10.32	97.07	43.43	-2.6	95.73	7.02	32.79	0.02	0.13	11.47	31.71	0.08	0.11	0	10.32	57.25	0	0.01	23.91	49.43	7.83	10.19	0.19	1.11	0	0	0	30.05	-6.45	-3.86	67.89	131.09	869.58	517.58	1069.75	734.7	898.98	571.74	1030.04	574.61
32.766	0	1	0.07	0.62	1.66	0.05	0.32	0.45	11.52	9.33	96.67	58.22	0	96.79	5.1	37.51	0.02	0.08	11.52	28.09	0.09	0.37	0	9.33	40.45	0	0.01	3.01	59.95	7.57	8.51	1.11	1.04	0	0	0	24.65	-4.96	-1.29	66.86	139.2	871.48	521.58	1072.44	738.67	899.74	573.25	1038.88	577.4
32.799	0	0.94	0.06	0.34	2.06	0.06	0.18	0.5	14.52	9.06	95.87	75.85	0	95.33	4.22	41.43	0.02	0.06	14.52	29.61	0.16	0.66	0	9.06	15.65	0	0.01	2.28	66.15	7.25	7.99	1.2	1.14	0	0	0	24.79	-6.92	-2.77	64.4	138.64	871.93	524.53	1076.35	744.63	900.56	577.94	1039.16	581.21
32.832	0	0.82	0.07	0.21	1.55	0.06	0.15	0.39	8.87	8.87	96.91	59.67	0	91.62	2.67	37.7	0.03	0.04	14.56	29.63	0.29	0.41	0	8.87	5.37	0	0.01	2.64	60.51	6.56	5.79	0.07	1.19	0	0	0	18.53	-10.04	-1.18	63.2	142.51	873.03	530.95	1081.92	754.76	903.56	582.23	1045.97	587.63
32.866	0	1.04	0.08	0.26	1.53	0.06	0.14	0.28	8.75	8.75	96.94	69.68	0	88.96	1.65	32.33	0.04	0.02	12.05	28.62	0.57	0.26	0	8.75	1.31	0	0	0.66	71.36	4.99	3.71	0.01	1.54	0	0	0	19.65	-11.57	-1.31	62.53	140.27	875.13	534.27	1088.69	763.56	909.02	586.04	1049.09	593.3
32.899	0	0.85	0.08	0.34	1.57	0.04	0.12	0.23	5.95	6.38	96.87	77.38	0	84.77	1.09	28.55	0.04	0.02	5.95	15.9	0.69	0.05	0	6.38	0.68	0	0	0.28	80.09	4.51	2.51	0	1.62	0	0	0	18.46	-13.41	-1.34	60.76	143.01	871.8	532.12	1097.2	775.33	910.05	586.87	1052.95	592.41
32.932	0	0.78	0.09	0.33	1.34	0.03	0.12	0.19	2.35	6.71	97.32	69.65	0	86.45	0.89	24.35	0.05	0.02	2.35	11.99	0.69	0.03	0	6.71	0.36	0	0	0.12	79.32	4.31	1.92	0	1.47	0	0	0	12.71	-12.73	-0.4	60.06	147.26	877.48	539.46	1106.61	785.29	916.51	592.75	1063.64	599.02
32.966	0	0.74	0.1	0.37	1.4	0.03	0.11	0.18	1.57	5.47	97.19	74.13	0	85.58	0.9	23.53	0.06	0.02	1.39	8.06	0.49	0.05	0	5.47	0.17	0	0.01	0.02	82.91	4.09	0.88	0	1.57	0	0	0	13.51	-13.09	-0.37	60.04	148.25	879.92	539.41	1108.15	784.94	917.98	593.5	1066.16	597.99
32.999	0	0.59	0.08	0.37	1.7	0.03	0.1	0.22	1.5	3.18	96.6	82.41	0	76.04	0.76	28.72	0.06	0.02	0.61	3.18	0.21	0.05	0	5.18	0.13	0	0.01	0.04	83.83	3.88	0.7	0	1.5	0	0	0	11.94	-16.23	-0.11	60.18	144.67	877.31	535.49	1111.78	787.86	920.59	589.22	1065.11	595.77
33.032	0	0.61	0.1	0.39	1.45	0.03	0.11	0.18	1.43	1.36	97.1	76.69	0	71.87	0.58	23.53	0.08	0.03	0.9	1.36	0.21	0.09	0	4.94	0.12	0	0.01	0.06	84.62	3.58	0.41	0	1.43	0	0	0	15.49	-17.31	-0.54	61.48	146.5	877.06	529.84	1116.79	788.57	921.51	585.82	1067.83	593.16
33.066	0	0.74	0.11	0.47	1.41	0.03	0.11	0.15	1.26	0.49	97.17	78.79	0	66.29	0.39	19.18	0.11	0.04	1.06	0.49	0.15	0.05	0	2.91	0.11	0	0.01	0.07	90.49	5.09	0.13	0	1.26	0	0	0	17.69	-18.62	-1.33	61.84	148.04	876.56	519.82	1121.45	783.96	921.85	577.66	1069.64	586.13
33.099	0	0.81	0.12	0.48	1.16	0.03	0.12	0.12	1.4	0.34	97.67	70.35	0	68.27	0.34	13.33	0.13	0.03	1.28	0.34	0.25	0.03	0	3.01	0.08	0	0.01	0.14	90.76	4.44	0.14	0.03	1.4	0	0	0	17.29	-18.17	-3.21	61.85	143.47	876.65	510.42	1125.2	777.62	923.98	569.35	1067.2	577.82
33.133	0	0.93	0.14	0.56	0.98	0.04	0.13	0.09	2.82	1.71	98.04	65.12	0	76.24	0.28	7.5	0.22	0.03	4.56	0.51	1.71	0.06	0	2.82	0.12	0	0.02	0.15	93.6	4.15	0.09	0.07	1.75	0	0	0	16.48	-16.17	-3.14	62.33	153	875.83	504.79	1129.48	776	920.77	564.96	1073.51	573.9
33.166	0	1	0.15	0.58	0.85	0.04	0.13	0.08	2.81	2.27	97.99	59.19	0	88.06	0.31	3.43	0.33	0.01	3.65	0.77	2.27	0.08	0	2.81	0.21	0	0.02	0.2	94.31	4.39	0.09	0.16	2.13	0	0	0	20.14	-12.01	-2.28	62.74	148.84	868.87	493.65	1124.67	771.37	918.25	555.66	1066.93	562.44
33.199	0	0.97	0.16	0.67	0.75	0.04	0.13	0.07	3.01	3.01	98.06	61.21	0	87.46	0.44	2.28	0.41	0.01	5.61	1.71	6.02	0.22	0	3.01	0.23	0	0.03	0.65	92.99	3.96	0.1	0.89	2.26	0	0	0	24.35	-12.29	-3.01	63.94	149.59	869.81	493.32	1125.86	771.21	918.1	556.5	1067.41	565.57
33.233	0	1.02	0.15	0.71	0.69	0.06	0.14	0.07	3.27	3.27	97.97	64.75	0	92.94	0.6	1.5	0.63	0	9.4	4.25	8.02	0.68	0	3.27	0.42	0	0.03	1.53	91.5	3.06	0.08	0.49	2.8	0	0	0	20.31	-9.12	-2.95	63.77	149.02	872.5	495.27	1124.82	767	919.45	555.57	1068.13	565.75
33.266	0	1.34	0.15	0.78	0.63	0.08	0.15	0.07	4.24	4.22	97.32	71.25	0	96.25	0.97	1.11	0.62	0	14.56	12.98	10.44	1.46	0	4.22	0.65	0	0.04	4.24	90.07	2.42	0.09	0.36	3.41	0	0	0	20.32	-5.77	-3	63.35	154.96	866.41	488.4	1123.69	765.64	912.67	550.77	1067.39	559.41
33.299	0	1.87	0.14	0.78	0.51	0.25	0.18	0.07	15.71	5.99	96.25	87.29	0.32	93	1.47	0.98	0.59	0	32.86	24.29	14.91	1.3	0	5.99	1.2	0	0.05	15.71	84.44	1.56	0.08	0.03	4.49	0	0	0	21.61	-9.06	-4.21	62.87	151.19	864.82	486.3	1124.12	765.77	912.56	549.94	1063.51	558.35
33.333	0	2.28	0.12	0.74	0.48	0.57	0.25	0.07	20.36	10.39	95.43	93.76	3.57	94.99	2.32	1.43	0.56	0	44.12	31.16	15.73	0.81	0	10.39	2.53	0	0.06	20.36	82.94	0.86	0.08	0.01	6.05	0	0	0	16.74	-7.29	-3.75	61.68	155	861.23	483.06	1119.79	760.36	907.1	545.52	1061.96	552.14
33.366	0	2.06	0.11	0.7	0.49	0.61	0.32	0.07	21.67	13.76	95.88	92.54	1.88	94.48	4.04	2.37	0.62	0	44.24	31.15	16.43	0.5	0	13.76	3.95	0	0.06	21.67	80.43	0.77	0.1	0	6.62	0	0	0	19.06	-7.8	-3.93	61.78	153.44	860.87	483.77	1119.88	763.28	907.53	547.9	1060.9	552.44
33.399	0	1.17	0.11	0.56	0.6	0.25	0.56	0.1	23.11	17.48	97.66	72.53	0	92.54	7.17	5.8	0.71	0.01	28.84	17.48	12.93	0.24	0	22.68	8.12	0	0.07	23.11	76.58	0.6	0.13	0	6.3	0	0	0	19.24	-9.41	-4.24	61.71	156.85	857.51	481.2	1114.49	756.66	900.89	544.87	1057.63	550.93
33.433	0	0.64	0.07	0.44	0.72	0.14	1.24	0.15	14.92	13.31	97.52	33.28	0	94.74	8.83	14.73	0.81	0.01	14.92	13.31	11.29	0.3	0	40.79	12.8	0	0.06	14.42	69.76	0.46	0.16	0	8.1	0	0	0	19.89	-7.54	-4.8	61.71	149.42	857.63	482.24	1114.07	758.68	904.17	546.1	1053.51	550.93
33.466	0	0.48	0.06	0.44	0.99	0.09	2.05	0.23	9.7	7.62	95.89	41.39	-4.74	95.7	9.7	23.59	0.75	0.03	8.38	7.47	7.62	0.18	0	48.82	22.55	0	0.05	16.19	65.41	0.44	0.17	0	7.47	0	0	0	18.04	-6.49	-4.67	61.83	155.09	857.44	483.83	1112.49	757.73	900.35	547.97	1055.41	550.64
33.5	0	0.31	0.04	0.31	1.12	0.07	5.43	0.36	9.45	4.06	89.13	68.62	-15.96	94.8	9.45	35.1	0.87	0.06	2.87	3	4.06	0.06	0	67.97	33.38	0	0.04	24.38	50.47	0.3	0.32	0	8.03	0	0	0	18.35	-7.49	-5.5	61.86	153.4	856.6	483.91	1111.78	757.03	899.49	548.08	1052.84	551.77
33.533	0	0.24	0.04	0.31	1.17	0.07	9.21	0.52	8.86	2.71	81.57	90.67	-24.43	95.71	8.86	44.79	0.71	0.09	2.43	1.09	2.71	0.03	0	76.84	48.17	0	0.04	35.74	36.6	0.22	0.5	0	7.97	0	0	0	16.87	-6.48	-5.71	61.59	154.33	854.7	483.65	1110.96	757.48	897.37	548.07	1051.67	550.76
33.566	0	0.23	0.02	0.26	1.65	0.07	8.34	0.95	7.92	2.2	83.31	97.62	-30.16	95.56	7.84	60.15	0.67	0.19	3.14	0.59	2.2	0.02	0	79.41	50.37	0	0.03	57.98	29.49	0.21	0.51	0	7.92	0	0	0	19.12	-6.65	-6.15	61.85	158.08	853.67	484.55	1109.61	758.97	893.55	551.96	1051.62	550.22
33.6	0	0.16	0.02	0.2	1.49	0.07	12.56	1.14	8.11	3.32	74.87	99.32	-34.12	96.76	7.09	65.36	0.68	0.25	3.2	0.5	3.32	0.04	0	90.06	52.19	0	0.02	57.04	17.87	0.15	0.67	0	8.11	0	0	0	20.09	-5.01	-5.89	61.97	154.65	851.39	484.35	1108.08	760.41	893.93	550.9	1048.58	551.39
33.633	0	0.2	0.02	0.32	1.48	0.1	14.71	1.2	8.76	5.48	70.57	99.44	-38.04	96.1	6.71	66.98	0.6	0.35	7.33	0.44	5.48	0.08	0	90.78	63.56	0	0.03	69.4	18.15	0.16	0.68	0	8.76	0	0	0	16.29	-5.98	-5.02	61.44	156.35	850.28	485.99	1106.88	761.17	892.86	550.8	1049.21	551.58
33.666	0	0.23	0.03	0.38	0.81	0.15	20.26	0.72	15.31	9.52	59.48	98.82	-39.26	93.79	5.98	54.93	0.5	0.55	15.31	0.53	9.52	0.25	0	93.55	67.32	0	0.04	76.5	12.62	0.15	0.77	0	8.92	0	0	0	17.65	-8.42	-5.19	61.42	154.96	849.18	485.24	1107.04	762.32	892.85	550.69	1047.81	551.76
33.7	0	0.19	0.03	0.36	0.42	0.36	25.04	0.43	24.11	12.92	49.96	97.37	-31.54	95.31	6.04	42.26	0.36	0.73	24.11	0.83	12.92	0.51	0	96.02	67.76	0	0.06	65.52	8.23	0.11	0.86	0	12.08	0	0	0	20.65	-6.94	-4.79	61.79	155.22	849.28	486.83	1106.33	765.51	892.96	554	1048.17	552.35
33.733	0	0.28	0.04	0.41	0.27	0.56	31.52	0.25	33.11	12.99	43.48	94.93	-30.55	95.27	4.38	30.81	0.37	0.66	33.11	1.21	12.99	0.4	0	96.69	70.97	0	0.07	73.46	7.73	0.11	0.86	0	11.47	0	0	0	22.16	-6.99	-5.08	62.15	150.54	855.1	493.08	1099.99	757.41	894.9	557.21	1045.44	557.75
33.767	0	0.26	0.06	0.28	0.22	0.18	34.25	0.16	16.67	6.73	40.75	88.82	-31.77	95.89	3.26	21.42	0.34	0.84	16.67	1.43	6.73	0.12	0	97.71	69.02	0	0.08	50.9	5.32	0.1	1.06	0	9.64	0	0	0	17.99	-6.25	-5.68	62.41	149.87	854.22	496.24	1097.31	756.89	892.81	559.32	1042.68	558.4
33.8	0	0.21	0.07	0.14	0.22	0.11	27.87	0.14	10.01	2.85	47.13	84.67	-25.97	92.47	2.61	17.76	0.36	1.03	10.01	1.6	2.85	0.04	0	96.85	50.87	0	0.07	32.75	6.35	0.12	0.92	0	8.17	0	0	0	20.97	-9.46	-2.34	63.32	148.89	855.21	509.06	1094.45	769.04	896.21	569.7	1045.09	571.66
33.833	0	0.16	0.07	0.08	0.2	0.07	21.31	0.11	8.14	1.66	57.38	79.15	-19.76	93.78	1.74	14.43	0.38	0.78	4.02	1.66	1.13	0.01	0	95.5	36.13	0	0.09	14.56	7	0.14	0.77	0	8.14	0	0	0	19.41	-8.43	-4.17	62.48	150.82	856.71	512.06	1094.74	768.63	893.95	573.96	1044.77	573.13
33.867	0	0.14	0.09	0.05	0.19	0.06	16.43	0.1	6.49	1.45	67.14	71.06	-15.43	94.61	1.33	11.66	0.38	1.02	2.39	1.45	0.51	0.01	0	92.85	22.18	0	0.14	3.75	7.88	0.18	0.62	0	6.49	0	0	0	18.64	-7.68	-4.2	62.29	153.02	857.36	514.76	1095.25	770.7	893.33	576.86	1046.34	575.22
33.9	0	0.13	0.1	0.04	0.18	0.06	11.41	0.09	6.28	1.2	77.17	59.56	-10.74	94.53	0.92	9.65	0.37	0.8	2.45	1.2	0.34	0	0	88.5	10.4	0	0.14	1.43	9.27	0.22	0.54	0	6.28	0	0	0	19.58	-7.75	-3.31	62.87	153.26	858.85	517.14	1094.62	771.25	894.7	578.08	1047.96	578.11
33.933	0	0.13	0.09	0.04	0.19	0.05	10.55	0.09	6.09	0.87	78.9	60.04	-11.24	93.82	0.72	10.59	0.35	0.73	2.24	0.87	0.36	0.01	0	87.8	8.8	0	0.16	5.1	8.52	0.23	0.57	0	6.09	0	0	0	18.54	-8.4	-2.96	62.71	151.85	858.79	516.82	1096.67	773.09	896.84	576.83	1048.68	578.82
33.967	0	0.16	0.09	0.04	0.17	0.06	9.58	0.09	6.85	0.55	80.83	52.76	-14.3	93.78	0.51	9.67	0.34	0.62	2.43	0.55	0.36	0	0	85.03	12.03	0	0.2	23.8	6.44	0.23	0.6	0	6.85	0	0	0	18.95	-8.44	-3.11	63.03	145.71	858.61	515.48	1098.02	774.94	900.53	575.73	1046.23	577.14
34	0	0.18	0.09	0.03	0.18	0.06	8.95	0.09	6.36	0.64	82.11	55.4	-15.38	93.71	0.51	10.71	0.38	0.35	2.91	0.64	0.55	0.02	0	85.33	6.91	0	0.25	31.23	7.46	0.26	0.61	0.01	6.36	0	0	0	20.84	-8.49	-3.6	62.94	143.93	859.76	515.55	1099.1	775.92	902.04	577.03	1045.97	577.08
34.033	0	0.2	0.08	0.04	0.17	0.09	8.47	0.09	7.72	2.63	83.07	53.94	-14.5	93.58	0.68	10.67	0.43	0.17	7.41	1.27	2.63	0.17	0	84.63	6.97	0	0.34	39.75	8.44	0.31	0.55	0.03	7.72	0	0	0	18.97	-8.6	-4.23	62.67	140.86	860.07	515.64	1098.49	774.32	902.83	576.45	1043.69	576.11
34.067	0	0.18	0.07	0.06	0.17	0.27	7.78	0.1	22.53	5.85	84.44	69.42	-3.84	94.31	0.87	12.14	0.46	0.12	22.53	2.65	5.85	0.78	0	81.01	12.54	0	0.49	29.3	14.15	0.45	0.47	0.01	10.25	0	0	0	20.16	-7.96	-3.97	62.63	143.23	859.5	513.5	1099.32	773.22	902	574.19	1045.22	576.24
34.1	0	0.15	0.06	0.08	0.16	0.55	7.03	0.09	32.55	9.04	85.95	78.64	0	94.64	1.35	10.81	0.45	0.12	32.55	3.16	9.04	1.36	0	77	15.51	0	0.56	15.62	17.61	0.51	0.49	0	11.48	0	0	0	20.96	-7.64	-3.57	62.44	146.2	857.37	510.65	1099.31	772.6	899.81	571.66	1045.97	574.93
34.134	0	0.37	0.06	0.11	0.15	1.07	6.28	0.08	42.78	6.56	87.43	78.06	0	94.38	1.79	7.05	0.47	0.09	42.78	6.46	6.56	0.64	0	66.35	29.29	0	0.73	54.82	17.8	0.7	0.54	0	12.42	0	0	0	21.29	-7.9	-3.6	62.56	150.38	857.42	510.81	1097.99	769.79	896.91	571.43	1047.21	576.2
34.167	0	0.73	0.07	0.29	0.16	1.1	9.63	0.08	43.92	9.96	80.73	81.55	-5.34	95.82	2.61	5.78	0.49	0.12	43.92	9.96	5.41	0.78	0	63.34	57.78	0	1.05	67.91	20.63	0.79	0.65	0	12.05	0	0	0	20.8	-6.34	-3.96	62.63	150.94	856.84	510.01	1096.93	768.62	895.37	571.46	1046.29	573.84
34.2	0	0.89	0.07	0.3	0.17	0.45	7.57	0.09	28.94	13.47	84.86	58.3	-11.69	95.29	3.63	5.67	0.46	0.12	28.94	13.47	4.46	0.55	0	58.96	60.06	0	0.82	68.56	22.1	0.91	0.7	0	11.58	0	0	0	19.75	-6.96	-3.83	62.63	151.45	855.23	509.21	1096.78	768.84	894.37	570.14	1045.77	573.71
34.234	0	1.06	0.08	0.24	0.25	0.27	2.27	0.1	23.84	14.37	95.46	53.24	-6.25	95.48	5.58	6.77	0.42	0.17	23.84	14.37	3.02	0.9	0	38.34	45.44	0	0.61	71.1	29.8	1.45	0.68	0	9.56	0	0	0	21.54	-6.74	-3.87	62.77	150.75	854.62	509.37	1095.44	768.48	893.74	570.37	1044.43	574.9
34.267	0	1.06	0.09	0.32	0.27	0.18	2.49	0.1	18.5	10.33	95.02	43.6	-10.94	96.11	6.76	5.97	0.4	0.34	18.5	10.33	1.57	0.68	0	35.03	56.54	0	0.63	71.63	29.88	1.57	0.72	0	8.58	0	0	0	22.1	-5.96	-3.24	62.89	151.66	855.11	510.72	1093.43	767.84	893.26	571.41	1044.87	575.27
34.3	0	1.02	0.09	0.39	0.29	0.11	1.77	0.1	11.61	6.2	96.46	22.92	-11.71	96.09	5.59	5.36	0.35	0.6	11.61	6.2	1.14	0.45	0	29.59	57.77	0	0.48	66.63	34.58	1.91	0.66	0	7.85	0	0	0	23.32	-6	-2.88	62.93	152.07	855.38	511.94	1091.81	767.59	892.79	572.59	1044.81	576.27
34.334	0	1.11	0.1	0.37	0.28	0.1	1.97	0.1	10.46	3.24	96.07	43.51	-15.92	95.93	5.97	4.68	0.29	1.04	10.46	3.24	0.63	0.29	0	30.87	58.03	0	0.36	79.62	33	2.24	0.85	0	7.52	0	0	0	23.61	-6.21	-3.95	62.91	149.28	854.08	510.74	1091.26	766.97	892.08	572.21	1041.33	575.14
34.367	0	1.48	0.1	0.57	0.26	0.13	2.87	0.09	15.6	3.01	94.26	76.8	-20.81	95.84	5.32	3.8	0.25	1.43	15.6	3.01	0.73	0.29	0	31.71	74.36	0	0.41	92.63	29.39	2.12	0.88	0	7.21	0	0	0	23.39	-6.32	-3.72	63.1	150.75	854.9	511.82	1089.82	765.53	891.24	573.09	1041.97	575.12
34.4	0	1.49	0.11	0.68	0.25	0.17	5.45	0.1	21.6	1.89	89.09	88.62	-24.75	96.42	5.72	4.29	0.2	2.23	21.6	1.89	0.99	0.23	0	39.39	84.12	0	0.4	97.28	24.16	1.87	1.26	0	6.71	0	0	0	22.68	-5.54	-4.28	63	148.11	853.67	511.93	1087.8	764.6	890.4	573.09	1038.51	574.39
34.434	0	1.41	0.11	0.66	0.23	0.3	9.77	0.1	31.4	1.42	80.47	95.07	-24.48	97.45	5.9	3.88	0.19	2.88	31.4	1.37	1.42	0.24	0	48.24	87.08	0	0.36	98.75	19.66	1.63	1.6	0	6.78	0	0	0	23.03	-3.78	-3.52	62.84	147.66	853.97	512.68	1086.21	764.73	890.92	573.67	1038.58	573.53
34.467	0	1.38	0.11	0.69	0.22	0.3	12.59	0.1	32.95	1.8	74.83	95.73	-26.91	97.91	6.22	3.16	0.18	3.01	32.95	1.27	1.8	0.22	0	50.93	91.48	0	0.34	99.09	15.74	1.34	1.7	0	6	0	0	0	22.43	-2.76	-3.05	62.66	148.97	852.64	513.89	1082.59	762.9	888.31	573.72	1037.29	574.55
34.501	0	1.42	0.12	0.82	0.19	0.29	10.07	0.09	31.79	2.09	79.87	95.1	-26.17	97.09	5.19	2.04	0.15	2.27	31.79	1.8	2.09	0.25	0	45.5	96.52	0	0.58	98.46	15.01	1.38	2.24	0	6.26	0	0	0	24.73	-4.47	-4.33	62.41	147.95	847.92	510.67	1078.32	760.75	882.86	573	1030.8	570.93
34.534	0	1.42	0.13	0.9	0.18	0.26	10.29	0.08	32.03	2.95	79.41	95.09	-27.68	98.26	5.19	1.58	0.14	1.87	32.03	2.33	2.95	0.41	0	44.76	98.18	0	0.65	97.52	13.39	1.09	2.55	0	5.1	0	0	0	24.76	-1.84	-4.06	62.41	148.97	847.88	511.93	1077.25	761.39	882.14	574.42	1031.08	571.09
34.567	0	1.39	0.13	0.89	0.2	0.15	14.28	0.09	23.11	2.5	71.44	91.07	-34.89	98.35	6.18	2.37	0.12	2.13	23.11	2.27	2.5	0.33	0	52	99.13	0	0.47	96.13	12.69	0.99	2.8	0	4.48	0	0	0	23.5	-1.55	-5.02	62.06	145.43	845.94	512.19	1074.22	759.36	880.49	574.03	1025.89	571.06
34.601	0	1.34	0.15	0.8	0.18	0.09	20.43	0.09	18.95	2.42	59.14	88.36	-41.89	98.15	5.78	2.09	0.1	2.09	18.95	2.39	2.42	0.32	0	59.74	99.6	0	0.52	97.04	7.14	0.69	4.05	0	2.51	0	0	0	24.39	-2.13	-4.95	62.26	151.29	842.69	511.89	1072.29	760.43	874.78	575.56	1026	570.64
34.634	0	1.34	0.15	0.78	0.18	0.07	26.01	0.08	13.98	2.43	48.99	83.69	-46.96	98.11	5.47	1.99	0.09	2.16	13.98	2.16	2.43	0.34	0	66.67	99.71	0	0.42	98.18	5.94	0.56	4.09	0	2.35	0	0	0	25.2	-2.27	-4.1	62.14	149.66	836.25	510.48	1064.65	759.23	869.62	573.54	1019.21	568.78
34.667	0	1.35	0.16	0.76	0.17	0.04	28.75	0.08	6.83	1.47	46.25	74.15	-51.89	98.64	3.86	2.34	0.07	1.81	6.83	1.46	1.47	0.2	0	71.39	99.62	0	0.24	98.65	5.2	0.42	4.48	0	1.69	0	0	0	24.77	0.57	-3.43	62.11	148.19	835.99	511.56	1063.69	760.61	870.66	573.93	1018.76	568.86
34.701	0	1.32	0.17	0.71	0.16	0.04	34.9	0.07	5.56	1.13	40.1	72.11	-54.84	98.52	2.67	2.46	0.05	1.51	5.56	1.13	0.91	0.1	0	77.48	99.59	0	0.15	99.3	2.9	0.25	5.14	0	1.1	0	0	0	23.69	1.02	-4.03	62.04	150.57	832.56	510.59	1061.96	760.52	866.13	573.84	1016.57	567.61
34.734	0	1.32	0.17	0.72	0.15	0.04	40.83	0.07	6.64	1.27	34.17	74.08	-56.26	98.61	1.98	2.27	0.05	1.38	6.64	1.27	1.22	0.15	0	82.48	99.76	0	0.13	99.33	2.36	0.21	4.94	0	0.96	0	0	0	24.05	0.7	-4.07	62.13	152.44	826.44	508.96	1055.42	758.78	858.79	573.16	1011	564.92
34.768	0	1.3	0.17	0.68	0.15	0.04	52.54	0.07	7.66	1.06	22.46	75.65	-58.68	98.76	1.43	2.36	0.05	1.32	7.66	1.06	0.68	0.04	0	91.4	99.78	0	0.07	99.6	1.14	0.1	6.1	0	0.84	0	0	0	22.44	-0.09	-3.18	62.03	152.53	827.62	510.82	1054.13	757.87	859.7	573.25	1012.05	565.79
34.801	0	1.3	0.17	0.67	0.15	0.03	54.92	0.07	5.08	0.56	20.08	71.7	-60.71	98.67	0.99	2.02	0.04	1.46	5.08	0.56	0.54	0.02	0	93.82	99.81	0	0.05	99.8	0.66	0.06	6.12	0	0.73	0	0	0	19.67	-0.47	-3.99	62.41	154.49	826.2	511.31	1053.37	756.91	856.59	573.7	1010.88	565.87
34.834	0	1.3	0.18	0.67	0.14	0.04	53.59	0.06	5.63	0.61	21.41	72.52	-59.93	98.59	0.6	1.04	0.05	0.99	5.63	0.61	0.55	0.02	0	92.8	99.78	0	0.09	99.77	0.62	0.05	5.07	0	0.8	0	0	0	20.5	-0.77	-4.43	62.7	156.82	823.69	511.32	1053.41	759.48	853.57	575.25	1010.16	566.63
34.868	0	1.3	0.18	0.66	0.13	0.03	56.03	0.06	3	0.5	18.97	68.23	-61.94	98.57	0.34	0.68	0.04	0.63	3	0.5	0.2	0	0	95.01	99.75	0	0.11	99.84	0.34	0.02	5.84	0	0.57	0	0	0	20.75	-0.85	-4.48	62.43	154.97	819.05	509.76	1051.25	761.47	851.12	574.16	1005.85	565.39
34.901	0	1.29	0.18	0.66	0.13	0.03	55.13	0.06	1.73	0.39	19.87	66.03	-62.44	98.11	0.24	0.67	0.04	0.35	1.73	0.39	0.13	0	0	94.56	99.73	0	0.12	99.87	0.31	0.02	5.03	0	0.47	0.02	0	0	21.26	-2.24	-4.4	62.38	152.05	817.76	509.18	1051.13	763.21	852.07	573.68	1003.87	565.01
34.934	0	1.29	0.19	0.66	0.13	0.03	53.63	0.06	2.19	0.38	21.37	66.8	-61.74	98.58	0.22	0.47	0.04	0.22	2.19	0.38	0.1	0	0	93.3	99.74	0	0.21	99.85	0.32	0.01	4.05	0	0.5	0.28	0	0	20.82	-0.8	-4.66	62.48	152.97	815.41	508.91	1051.25	764.99	850.16	573.66	1002.93	565.78
34.968	0	1.29	0.19	0.66	0.13	0.03	51.8	0.06	1.97	0.39	23.2	66.47	-61.39	98.44	0.17	0.46	0.04	0.12	1.97	0.39	0.08	0	0	92.01	99.64	0	0.38	99.88	0.32	0.01	3.12	0	0.47	0.42	0	0	20.13	-1.26	-3.84	62.61	155.42	814.5	509.53	1049.56	765.27	848.52	574.03	1003.7	565.2
35.001	0	1.27	0.19	0.65	0.13	0.03	48.71	0.06	2.41	0.3	26.29	66.83	-60.22	98.71	0.13	0.46	0.04	0.07	2.41	0.3	0.11	0	0	89.9	99.04	0	0.55	99.64	0.37	0.01	2.41	0	0.51	0.57	0	0	17.7	-0.3	-4.86	62.56	155.74	811.87	509.04	1049.4	765.57	845.75	573.76	1001.24	564.95
35.034	0	1.25	0.2	0.63	0.13	0.03	45.6	0.06	2.51	0.22	29.4	66.48	-59.23	98.71	0.12	0.53	0.04	0.05	2.51	0.22	0.08	0	0	87.86	98.08	0	0.72	99.35	0.38	0	1.79	0	0.46	0.9	0	0	19.9	-0.3	-4.55	62.53	157.3	808.99	508.48	1048.69	768.53	843.49	574.41	1000.53	565.44
35.068	0	1.19	0.2	0.57	0.13	0.03	37.57	0.06	2.1	0.27	37.43	62.89	-56.66	98.3	0.1	0.69	0.04	0.03	2.1	0.27	0.09	0	0	82.8	95.11	0	0.97	97.8	0.3	0	1.16	0	0.45	0.96	0	0	20.48	-1.72	-4.2	62.37	155.94	807.53	508.92	1045.93	768.59	842.52	574.77	998.16	565.07
35.101	0	1.05	0.2	0.48	0.13	0.03	31.38	0.06	1.48	0.29	43.62	50.84	-53.34	98.46	0.1	0.77	0.04	0.02	1.48	0.29	0.06	0	0	79.61	89.8	0	0.89	92.27	0.33	0	1	0	0.46	0.75	0	0	21.41	-1.21	-4.08	62.4	154.9	807.31	510.18	1043.92	768.41	842.13	575.85	996.72	566.07
35.135	0	0.89	0.2	0.35	0.13	0.03	15.22	0.06	2.13	0.62	69.56	39.54	-44.43	98.77	0.14	0.68	0.05	0.01	2.13	0.62	0.09	0	0	65.23	80.14	0	0.84	85.92	0.35	0	0.71	0.14	0.48	1.03	0	0	22.98	0.08	-5.06	63.22	151.47	807.57	512.25	1041.91	768.37	842.05	578.7	993.1	567.38
35.168	0	0.79	0.21	0.21	0.13	0.03	7.54	0.06	2.36	1.15	84.92	38.39	-37.24	98.24	0.18	0.7	0.06	0.01	2.36	1.15	0.11	0	0	55.71	64.79	0	0.89	85.09	0.34	0	0.49	0.38	0.58	1.3	0	0	23.14	-1.89	-5.22	63.35	151.83	807.21	513.43	1041.24	768.06	841.02	579.24	992.58	570.21
35.201	0	0.65	0.2	0.11	0.13	0.03	4.13	0.06	3.46	2.4	91.74	31.4	-29.21	98.29	0.2	0.72	0.05	0	3.46	2.4	0.11	0	0	50.08	45.93	0	0.83	80.15	0.38	0	0.45	0.04	0.69	1.21	0	0	21.05	-1.74	-4.57	63.03	155.59	806.05	513.17	1040.92	768.18	839.01	578.55	994.32	569.2
35.235	0	0.57	0.2	0.06	0.13	0.03	1.12	0.06	4.11	4.32	97.76	24.46	-17.07	98.31	0.19	0.54	0.06	0	4.11	4.32	0.13	0	0	30.54	29.86	0	0.71	75.19	0.45	0	0.26	0	0.96	1.05	0	0	19.02	-1.67	-4.48	62.47	155.18	804.56	511.98	1040.86	767.72	838.53	576.33	993.51	568.48
35.268	0	0.47	0.2	0.05	0.13	0.03	0.7	0.06	3.49	7.39	98.6	8.76	-9.81	98.47	0.23	0.4	0.07	0	3.49	7.39	0.07	0	0	25.02	20	0	0.55	60.68	0.52	0	0.25	0	1	1.12	0	0	18.77	-1.18	-4.13	62.08	155.75	804.13	511.88	1039.55	767.54	837.84	576.53	993.28	566.68
35.301	0	0.46	0.2	0.04	0.13	0.03	0.45	0.06	2.92	10.79	99.09	4.33	-4.84	98.63	0.26	0.33	0.07	0	2.92	10.79	0.05	0	0	18.09	16.43	0	0.57	51.9	0.6	0	0.2	0	1.01	1.02	0	0	20.1	-0.62	-3.62	61.9	157.07	803.96	511.64	1039.31	767.96	837.55	576.49	994.33	566.83
35.335	0	0.38	0.19	0.04	0.13	0.03	0.3	0.06	2.05	10.18	99.23	2.06	-0.19	98.7	0.31	0.3	0.08	0	2.05	10.18	0.03	0	0	11.69	13.45	0	0.52	43.22	0.89	0	0.17	0	1.17	0.78	0	0	19.4	-0.36	-3.3	61.58	151.81	804.93	513.29	1037.22	767.85	840.26	577.32	991.64	565.79
35.368	0	0.42	0.19	0.04	0.13	0.03	0.31	0.06	2.37	9.56	99.16	3.63	-1.93	98.52	0.4	0.34	0.09	0	2.37	9.56	0.03	0	0	12.02	14.49	0	0.49	50.18	0.92	0	0.17	0	1.24	0.84	0	0	18.19	-1.01	-3.29	61.5	150.22	805.4	514.22	1036.93	767.03	841.13	576.84	991.05	567.35
35.401	0	0.41	0.17	0.04	0.13	0.03	0.32	0.06	2.8	5.64	99.19	6.48	-3.53	97.86	0.4	0.55	0.1	0	2.8	5.64	0.05	0	0	12.26	16.21	0	0.37	57.32	1.24	0	0.16	0	1.54	0	0	0	20.13	-2.88	-2.79	61.14	149.54	805.63	514.1	1037.19	767.83	842.23	576.69	991.54	568.47
35.435	0	0.38	0.17	0.05	0.13	0.03	0.33	0.06	3.08	3.07	99.24	6.2	-3.48	96.53	0.35	0.74	0.11	0.01	3.08	3.07	0.04	0	0	11.27	20.23	0	0.31	56.46	1.61	0.01	0.16	0	1.79	0	0	0	18.23	-5.38	-2.53	61.05	152.25	806.01	513.03	1039.25	767.9	842.25	575.5	994.28	567.25
35.468	0	0.38	0.16	0.06	0.13	0.04	0.37	0.06	3.52	1.64	99.24	6.89	-4.95	97.33	0.31	1.24	0.1	0.01	3.52	1.64	0.06	0	0	11.55	26.34	0	0.23	57.41	1.82	0.01	0.17	0	1.83	0	0	0	17.65	-4.02	-2.21	61.02	153.71	806.69	511.81	1042.62	769.27	843.89	574.01	997.45	567.28
35.502	0	0.26	0.16	0.07	0.14	0.03	0.38	0.06	2.41	0.95	99.25	0.99	-0.36	96.31	0.47	2.46	0.09	0.02	2.41	0.95	0.03	0.01	0	10.07	33.06	0	0.15	30.72	2.49	0.02	0.22	0	1.85	0	0	0	16.77	-5.69	-2.21	60.69	152.87	808.17	509.34	1046.66	769.12	847.01	571.17	999.79	565.99
35.535	0	0.22	0.15	0.1	0.15	0.03	0.41	0.07	2.43	0.59	99.18	2.24	0	96.63	0.55	4.69	0.09	0.03	2.43	0.59	0.03	0.02	0	9.28	41.67	0	0.1	14.59	3.72	0.03	0.22	0	1.84	0	0	0	18.19	-5.22	-1.55	60.41	149.66	810.08	509.34	1047.92	770.1	851.06	570.97	1000.63	565.8
35.568	0	0.22	0.14	0.17	0.18	0.03	0.57	0.08	2.75	0.43	98.87	9.51	-1.73	96.85	0.66	8.25	0.09	0.06	2.75	0.43	0.04	0.03	0	11.05	57.05	0	0.07	11.19	3.99	0.03	0.23	0	1.75	0	0	0	18.6	-4.87	-0.85	60.42	152.44	812.69	508.2	1050.47	768.68	853	569.23	1005.4	565.72
35.602	0	0.24	0.12	0.29	0.2	0.04	0.75	0.1	3.42	0.52	98.51	32.48	-5.01	96.24	0.76	12.1	0.07	0.11	3.42	0.52	0.07	0.1	0	12.18	72.13	0	0.07	11.02	5.05	0.04	0.26	0	1.96	0	0	0	18.61	-5.78	-0.82	60.25	152.63	815.19	506.99	1052.23	765.95	855.03	567.27	1007.65	565.46
35.635	0	0.27	0.12	0.38	0.22	0.04	0.93	0.1	3.39	0.49	98.14	47.7	-8.77	97.51	0.68	13.94	0.07	0.14	3.39	0.49	0.13	0.3	0	14.77	78.25	0	0.06	16.15	5.73	0.04	0.28	0	1.73	0	0	0	21.78	-3.66	0.16	60.6	153.85	820.99	506.64	1056.42	765.28	860.62	566.94	1014.46	566.09
35.668	0	0.44	0.11	0.43	0.25	0.04	1.23	0.12	4.16	0.49	97.55	63.05	-18.97	97.81	0.95	17.8	0.05	0.23	4.16	0.49	0.19	0.2	0	19.56	82.19	0	0.06	50.94	6.13	0.04	0.28	0	1.78	0	0	0	23.07	-3	-1.26	60.84	153.44	829.91	504.73	1064.37	761.81	867.59	566.44	1021.01	564.02
35.702	0	0.68	0.12	0.57	0.24	0.04	2.71	0.11	6.76	0.71	94.58	68.88	-28.03	97.57	1.18	14.8	0.05	0.36	6.76	0.71	0.45	0.44	0	30.87	88.42	0	0.06	70.41	7.3	0.04	0.35	0	1.53	0	0	0	19.65	-3.53	-0.59	60.1	150.47	832.26	505.8	1065.7	760.97	871.73	564.94	1022.19	564.42
35.735	0	0.92	0.14	0.65	0.19	0.06	4.54	0.08	13.85	1.19	90.93	72.24	-30.18	97.07	1.34	8.42	0.05	0.49	13.85	1.19	1.1	0.72	0	36.72	91.38	0	0.06	81.5	7.1	0.04	0.37	0	1.67	0	0	0	18.26	-4.51	-0.42	60.24	153.32	836.66	507.1	1068.87	760.25	874.23	565.85	1027.55	564.75
35.769	0	1.19	0.15	0.84	0.17	0.16	11.85	0.07	30.86	3.12	76.3	92.23	-31.32	97.35	1.19	4.64	0.04	0.62	30.86	1.35	3.12	1.65	0	51.86	93.25	0	0.08	91.25	8.56	0.06	0.55	0	1.51	0	0	0	16.42	-3.99	-0.53	60.09	153.7	841.89	509.1	1071.76	759.37	877.99	567.51	1031.66	564.55
35.802	0	1.32	0.16	0.88	0.16	0.19	22.5	0.07	32.97	3.24	55.01	94.9	-36.56	96.1	1.32	3.21	0.04	0.75	32.97	1.85	3.24	0.92	0	64.22	96.74	0	0.16	96.21	7.55	0.06	0.59	0	1.57	0	0	0	20.29	-5.97	-0.11	60.09	150.44	842.52	508.34	1073.08	759.37	881.09	565.52	1031.49	568.75
35.835	0	1.33	0.16	0.82	0.15	0.15	22.24	0.06	29.69	3.3	55.53	94.04	-38.54	96.66	1.17	1.91	0.03	0.69	29.69	1.89	3.3	0.31	0	64.19	97.02	0	0.25	97.98	5.91	0.06	0.66	0	1.55	0	0	0	19.91	-5.18	0.15	60.44	156.29	849.59	510.73	1080.19	762.6	885.51	569.61	1041.8	568.61
35.869	0	1.35	0.17	0.76	0.14	0.1	27.27	0.06	21.49	2.51	47.73	89.89	-44.3	97.1	1.15	1.31	0.03	0.65	21.49	1.76	2.51	0.09	0	70.49	96.68	0	0.37	99.03	5.53	0.06	0.83	0	1.51	0	0	0	18.12	-4.44	0.42	60.08	154.91	853.28	511.57	1083.96	762.49	890.28	568.68	1045.18	570.33
35.902	0	1.31	0.17	0.71	0.14	0.09	29.06	0.06	21.04	1.83	45.94	90.04	-44.96	95.82	1.59	1.15	0.02	0.77	21.04	1.24	1.83	0.03	0	71.3	97.45	0	0.64	99.69	3.74	0.06	0.99	0	1.46	0	0	0	20.1	-6.33	0.14	60.37	155.64	859.11	513.48	1089.89	764.33	895.43	571.05	1051.04	573.83
35.935	0	1.28	0.17	0.67	0.14	0.08	30.18	0.06	18.29	1.67	44.82	87.88	-46.63	96.39	1.28	0.76	0.02	0.61	18.29	1.41	1.67	0.02	0	72.89	97.58	0	0.88	99.69	2.24	0.05	0.94	0	1.48	0	0	0	19.07	-5.58	0.01	59.98	152.84	861.87	513.58	1093.49	765.78	899.88	571.23	1052.72	572.95
35.969	0	1.23	0.17	0.69	0.13	0.11	39.85	0.06	23.33	3.12	35.15	91.61	-47.54	94.35	1.24	0.63	0.03	0.41	23.33	1.68	3.12	0.03	0	80.45	97.43	0	1.35	99.76	1.02	0.04	0.96	0	1.49	0	0	0	20.59	-7.92	0.64	60.2	154.1	865.26	515.21	1097.06	767.21	903.46	571.9	1057.46	577.26
36.002	0	1.18	0.17	0.75	0.13	0.06	45.17	0.06	12.88	4.15	29.83	82.27	-55.37	94.18	1.1	0.64	0.03	0.33	12.88	1.08	4.15	0.06	0	86.49	98.08	0	1.23	99.55	0.53	0.03	0.92	0	1.13	0	0	0	19.67	-8.08	0.04	60.13	152.99	870.44	515.96	1103.73	769.31	909.21	573.19	1062.14	577.61
36.035	0	1.09	0.18	0.94	0.12	0.05	50.56	0.06	10.34	8.46	24.44	78.53	-60.66	89.6	1.16	0.75	0.03	0.21	10.34	0.97	8.46	0.11	0	92	98.78	0	1.42	99.13	0.26	0.02	0.9	0	0.98	0	0	0	21.22	-11.23	-0.34	60.88	150.41	874.47	516.24	1108.53	770.62	914.43	573.81	1064.74	579.25
36.069	0	1.11	0.18	0.86	0.12	0.04	55.96	0.06	6.15	6.61	19.04	73	-63.29	87.09	1.12	0.61	0.03	0.13	6.15	0.68	6.61	0.11	0	96.16	99.04	0	1.67	99.1	0.06	0.01	1.26	0	0.91	0	0	0	19.58	-12.45	0.26	60.72	150.12	878.82	517.58	1114.75	774.03	920.56	574.5	1070.56	580.55
36.102	0	1.19	0.18	0.7	0.13	0.03	57.56	0.06	2.23	2.29	17.44	65.84	-63.37	87.62	1.05	0.53	0.03	0.07	2.23	0.59	2.29	0.07	0	96.66	99.21	0	2.51	98.93	0.04	0.01	1.36	0	0.82	0	0	0	18.96	-12.22	-0.4	60.97	151.41	883.25	519.17	1121.41	776.8	924.69	576.29	1075.93	583.39
36.136	0	1.22	0.18	0.65	0.13	0.03	59.08	0.06	1.13	0.63	15.92	63.83	-63.47	84.12	0.89	0.4	0.04	0.02	1.13	0.46	0.63	0.05	0	97.57	99.27	0	2.91	98.91	0.01	0.01	1.72	0	0.76	0	0	0	19.25	-13.66	0.94	60.76	149.59	885.74	519.48	1126.25	780.14	930.96	575.1	1080.15	585.99
36.169	0	1.22	0.18	0.64	0.13	0.03	59.04	0.06	1.1	0.63	15.96	63.16	-63.26	77.63	0.72	0.28	0.04	0.01	1.1	0.63	0.51	0.04	0	97.69	98.95	0	3.8	98.3	0.01	0.01	1.82	0	0.72	0	0	0	20.95	-15.78	0.67	60.96	149.47	890.83	521.72	1133.17	783.72	936.78	577.24	1085.6	591.21
36.202	0	1.13	0.18	0.63	0.14	0.03	59.02	0.06	0.87	0.49	15.98	62.12	-62.25	77.62	0.87	0.3	0.05	0	0.65	0.49	0.35	0.05	0	97.65	98.62	0	4.36	93.18	0.01	0.02	1.96	0	0.65	0	0	0	22.84	-15.78	0.73	60.48	151.39	895.44	522.92	1140.46	788.03	941.92	579.21	1092.51	594.7
36.236	0	0.93	0.19	0.61	0.14	0.03	58.4	0.06	0.99	0.21	16.6	60.68	-59.33	77.61	0.99	0.32	0.07	0	0.39	0.21	0.2	0.04	0	97.24	97.75	0	4.61	80.54	0.01	0.02	2.57	0	0.45	0	0	0	20.89	-15.79	0.5	59.32	153.62	897.81	523.25	1143.31	787.88	943.07	579.37	1095.97	594.29
36.269	0	0.48	0.18	0.5	0.14	0.03	54.03	0.06	1.16	0.18	20.97	57.31	-48.19	78.12	1.16	0.52	0.07	0	0.37	0.18	0.12	0.04	0	95.83	91.8	0	4.95	39.92	0.01	0.03	2.28	0	0.44	0	0	0	18.58	-15.64	1.31	58.74	150.39	905.67	529.3	1150.83	794.46	953.31	584.58	1103.1	598.04
36.302	0	0.27	0.18	0.29	0.14	0.03	43.94	0.06	1.14	0.14	31.06	53.12	-37.3	70.16	1.14	0.72	0.09	0	0.4	0.14	0.1	0.04	0	93.75	75.92	0	5.83	11.45	0.01	0.04	1.82	0	0.43	0	0	0	15.42	-17.72	1.09	56.78	148.85	907.24	529.49	1154.27	794.5	956.46	582.82	1104.38	599.4
36.336	0	0.18	0.18	0.09	0.15	0.03	23.07	0.06	1.04	0.11	53.87	42.88	-25.14	64.17	1.04	1.17	0.09	0	0.54	0.11	0.08	0.03	0	88.6	38.94	0	5.62	3.35	0.02	0.08	1.77	0	0.39	0	0	0	14.77	-19.09	0.98	55.78	150.65	912.78	532.53	1159.79	797.86	960.79	586.75	1110.77	600.83
36.369	0	0.14	0.18	0.04	0.15	0.03	12.17	0.06	1.48	0.13	75.67	32.99	-16.5	67.01	1.01	1.82	0.08	0	1.48	0.11	0.13	0.06	0	82.69	14.38	0	4.47	1.34	0.03	0.1	1.47	0	0.47	0	0	0	17.34	-18.46	0.81	55.47	150.67	917.81	535.42	1164.92	801.36	965.69	590.36	1115.63	605.16
36.402	0	0.13	0.17	0.03	0.15	0.03	8.05	0.07	2.63	0.24	83.9	25.21	-12.09	71.67	1.1	2.7	0.09	0.01	2.63	0.11	0.24	0.1	0	77.1	5.67	0	4.42	1.23	0.05	0.14	1.26	0	0.48	0	0	0	15.44	-17.36	1.27	55.08	151.06	920.75	539.91	1168.1	805.52	969.19	593.69	1119.42	609.45
36.436	0	0.12	0.17	0.03	0.15	0.03	3.49	0.07	3.74	0.45	93.02	10.31	-5.52	56.29	0.91	4.13	0.09	0.01	3.74	0.07	0.45	0.32	0	62.28	1.99	0	2.97	0.65	0.16	0.27	0.89	0.01	0.51	0	0	0	11.8	-20.73	0.73	54.65	148.73	922.46	542.82	1177.86	816.5	975.36	597.26	1123.32	612.45
36.469	0	0.12	0.16	0.03	0.15	0.03	1.65	0.07	4.39	1	96.71	3.88	-0.27	57.58	0.68	4.6	0.08	0.02	4.39	0.05	1	0.6	0	48.78	0.69	0	2.41	0.47	0.26	0.34	0.72	0.01	0.65	0	0	0	12.85	-20.47	-0.53	54.62	152.19	925.69	542.51	1183.05	817.5	976.21	598.74	1127.71	613.22
36.503	0	0.12	0.16	0.03	0.15	0.03	0.4	0.07	2.58	1.76	99.19	0.56	0	65.81	0.42	4.43	0.07	0.02	2.58	0.04	1.76	0.46	0	23.17	0.32	0	2.44	0.29	0.99	0.87	0.64	0	0.87	0	0	0	13.77	-18.73	1.52	54.6	151.69	927.82	543.76	1184.65	820.5	980.89	599.41	1131.9	613.76
36.536	0	0.12	0.16	0.03	0.15	0.03	0.21	0.07	2.45	1.75	99.59	0.33	0	58.44	0.4	4.25	0.07	0.03	2.45	0.03	1.75	0.47	0	10.58	0.25	0	2.44	0.26	1.96	1.45	0.53	0	1	0	0	0	10.47	-20.3	0.18	54.6	152.34	930.62	544.1	1187.37	819.04	981.54	599.95	1133.39	612.17
36.569	0	0.12	0.16	0.03	0.15	0.03	0.19	0.07	1.84	1.51	99.61	0.33	0	60.59	0.31	3.62	0.07	0.04	1.84	0.02	1.51	0.25	0	9.38	0.25	0	1.87	0.39	2.01	1.63	0.52	0	1.02	0	0	0	13.78	-19.85	0.5	55.23	151.66	931.61	543.81	1189.16	820.99	983.71	600.55	1134.82	613.53
36.603	0	0.13	0.16	0.03	0.15	0.03	0.14	0.07	1.39	1.28	99.68	0.33	0	72.54	0.28	3.55	0.07	0.04	1.39	0.01	1.28	0.15	0	2.96	0.38	0	1.19	1.01	5.59	3.31	0.38	0	1.17	0	0	0	10.23	-17.14	1.41	55.19	152.64	932.29	542.66	1189.77	819.42	985.01	598	1137.14	610.52
36.636	0	0.13	0.17	0.03	0.15	0.03	0.14	0.07	1.27	0.99	99.67	0.33	0	76.63	0.28	2.87	0.08	0.04	1.27	0.01	0.99	0.09	0	3.21	0.58	0	0.73	2.55	3.74	3.09	0.39	0	1.07	0	0	0	10.64	-16.06	0.44	55.59	149.99	932.88	541.35	1190.22	817.78	985.7	597.23	1135.2	609.27
36.669	0	0.15	0.17	0.03	0.15	0.03	0.13	0.07	1.13	0.58	99.67	0.33	0	52.21	0.26	2.71	0.07	0.03	1.07	0.01	0.58	0.04	0	1.99	0.85	0	0.49	12.52	3.55	3.45	0.34	0	1.13	0	0	0	12.61	-21.56	-1.01	55.83	147.7	932.02	537.87	1193.08	817.9	986	595.38	1133.15	608.1
36.703	0	0.19	0.17	0.03	0.14	0.03	0.13	0.07	1.38	0.51	99.62	0.56	0	79.61	0.21	1.88	0.06	0.02	1.03	0.01	0.51	0.03	0	0.8	1.4	0	0.47	25.68	3.67	3.98	0.25	0	1.38	0	0	0	11.6	-15.19	-1.68	55.96	152.06	930.47	534.8	1192.27	814.24	981.97	592.6	1133.48	605.48
36.736	0	0.27	0.17	0.03	0.13	0.03	0.14	0.07	1.35	0.48	99.46	3.54	0	74.08	0.17	1.63	0.06	0.02	1.1	0.01	0.48	0.04	0	1.12	3.29	0	0.43	50.58	2.09	3.41	0.25	0	1.35	0	0	0	9.48	-16.75	-1.29	56.24	151.4	932.38	535.78	1189.97	810.68	982.44	592.55	1133.45	603.46
36.77	0	0.3	0.16	0.03	0.13	0.03	0.14	0.07	1.78	0.59	99.41	6.64	0	75.48	0.21	1.82	0.05	0.02	1.33	0.01	0.59	0.07	0	0.81	5.51	0	0.32	58.62	0.95	2.88	0.17	0	1.78	0	0	0	9.88	-16.38	-1.94	56.91	151.78	933.03	536.03	1188.61	807.48	981.18	592.29	1132.45	604.69
36.803	0	0.36	0.16	0.03	0.13	0.03	0.15	0.07	1.68	0.26	99.27	13.95	-1.65	72.87	0.21	1.38	0.03	0.02	1.11	0.01	0.26	0.06	0	1.1	10.05	0	0.43	69.31	0.48	2.33	0.18	0.01	1.68	0	0	0	10.42	-17.06	-2.2	57.43	149.07	933.8	536.91	1186.26	805.21	981.46	592.87	1130.07	604.69
36.836	0	0.47	0.17	0.04	0.13	0.03	0.17	0.06	1.61	0.13	99.06	34.6	-6.14	65.8	0.23	1.13	0.03	0.01	1.1	0.02	0.13	0.06	0	1.36	14.12	0	0.6	84.27	0.31	2.06	0.19	0.01	1.61	0	0	0	11	-18.73	-2.35	57.68	144.74	933.54	537.43	1182.99	803.25	981.71	593.14	1126.05	603.96
36.87	0	0.49	0.17	0.05	0.13	0.03	0.21	0.06	1.41	0.1	99.01	33.31	-8.09	51.87	0.22	0.93	0.03	0.01	1.36	0.03	0.1	0.09	0	2.97	20.79	0	0.83	83.33	0.09	1.31	0.18	0.01	1.41	0	0	0	10.66	-21.63	-2.38	57.83	142.86	933.48	539.2	1179.81	801.09	980.96	593.78	1123.35	605.36
36.903	0	0.49	0.17	0.05	0.13	0.03	0.25	0.06	1.44	0.09	99.03	27.36	-8.87	72.55	0.26	1	0.04	0.01	1.44	0.05	0.09	0.12	0	4.6	24.55	0	1.14	79.74	0.04	0.96	0.21	0.01	1.23	0	0	0	9.11	-17.14	-2.5	57.48	141.05	932.15	537.35	1176.39	797.79	979.48	592.08	1120.27	600.64
36.936	0	0.46	0.17	0.06	0.13	0.03	0.26	0.06	1.55	0.09	99.08	19.28	-8.28	57.69	0.25	0.79	0.04	0	1.55	0.07	0.09	0.14	0	4.81	27.62	0	1.39	73.96	0.03	0.94	0.25	0	1.23	0	0	0	7.04	-20.45	-1.63	56.99	143.8	934.69	539.92	1173.69	793.84	978.83	592.85	1122.38	601.3
36.97	0	0.53	0.18	0.08	0.13	0.03	0.41	0.06	1.55	0.1	98.94	25.14	-13.52	59.39	0.29	0.99	0.04	0.01	1.55	0.06	0.1	0.17	0	9.86	36.85	0	1.72	78.21	0.01	0.7	0.43	0	0.88	0.17	0	0	6.03	-20.1	-3.39	56.37	134.9	939.77	543.88	1170.95	789	982.66	596.06	1117.43	602.08
37.003	0	0.52	0.19	0.09	0.13	0.03	0.45	0.06	0.9	0.09	98.96	19.85	-13.94	47.13	0.31	0.93	0.04	0	0.9	0.05	0.09	0.15	0	10.55	39.16	0	2.39	75.04	0.01	0.71	0.47	0	0.81	0.5	0	0	2.06	-22.57	-4.58	56.18	130.52	941.47	551.06	1169.01	791.81	983.42	603.2	1113.93	605.01
37.036	0	0.59	0.2	0.09	0.13	0.03	0.5	0.06	0.76	0.06	98.82	30.96	-16.61	54.04	0.28	0.65	0.05	0	0.76	0.03	0.06	0.11	0	12.1	40.43	0	3.27	82.59	0	0.58	0.52	0	0.75	0.83	0	0	3.86	-21.19	-2.91	56.16	133.64	939.56	557.28	1166.75	796.8	981.69	606.81	1115.07	615.22
37.07	0	0.61	0.2	0.11	0.13	0.03	0.78	0.06	0.72	0.1	98.45	28.98	-19.94	49.27	0.26	0.52	0.04	0	0.72	0.03	0.1	0.15	0	18.61	45.57	0	3.14	81.46	0	0.39	0.63	0	0.63	1.11	0	0	7.29	-22.15	-2.74	55.77	134.22	937.59	558.15	1167.67	802.37	980.98	609.51	1114.98	617.26
37.103	0	0.48	0.21	0.11	0.13	0.03	0.72	0.06	0.58	0.11	98.56	9.44	-15.8	52.06	0.26	0.6	0.04	0	0.52	0.02	0.11	0.17	0	16.93	46.29	0	2.73	64.59	0	0.4	0.52	0	0.58	1.35	0	0	4.04	-21.59	-1.85	55.54	133.34	937.37	559.82	1166.7	803.84	981.81	610.29	1115.02	616.22
37.137	0	0.37	0.22	0.11	0.13	0.03	0.83	0.06	0.57	0.09	98.34	2.56	-12.66	50.22	0.24	0.5	0.03	0	0.46	0.02	0.09	0.18	0	20.12	44.75	0.01	2.73	47.56	0	0.38	0.45	0	0.57	1.65	0	0	4.69	-21.96	-3.19	55.63	131.35	936.09	559.51	1166.68	804.48	980.73	611.02	1111.97	616.48
37.17	0	0.45	0.22	0.12	0.13	0.03	1.19	0.06	0.47	0.07	97.62	5.91	-18.22	59.24	0.17	0.41	0.03	0	0.31	0.01	0.07	0.11	0	25.3	49.59	0.01	2.82	58.49	0	0.37	0.39	0	0.47	1.56	0	0	6.3	-20.13	-1.4	55.96	134.77	936.15	560.01	1165.75	804.72	980.56	610.54	1115.13	618
37.203	0	0.5	0.21	0.12	0.13	0.03	1.15	0.06	0.44	0.06	97.7	9.85	-19.64	56.88	0.12	0.39	0.03	0	0.24	0	0.06	0.07	0	24.71	49.53	0.01	3.33	65.39	0	0.33	0.37	0	0.44	1.2	0	0	8.24	-20.62	-2.23	57.19	134.9	929.92	554.96	1160.78	801	973.95	606.77	1108.66	614.05
37.237	0	0.4	0.2	0.08	0.13	0.03	0.71	0.06	0.43	0.12	98.58	5.57	-13.27	61.32	0.12	0.33	0.03	0	0.38	0.01	0.12	0.12	0	19.93	36.7	0.03	3.21	57.73	0	0.4	0.32	0.39	0.43	0.65	0	0	9.47	-19.7	-2.33	59.39	137.49	926.22	551.26	1160.45	798.5	970.79	601.53	1107.52	615.94
37.27	0	0.28	0.19	0.05	0.13	0.03	0.53	0.06	0.58	0.31	98.94	1.58	-6.27	70.11	0.15	0.31	0.04	0	0.58	0.02	0.31	0.28	0	18.75	24.33	0.02	2.29	41.33	0	0.41	0.3	1.88	0.43	0.2	0	0	21.33	-17.74	-2.19	61.37	141.58	922.33	540.43	1159.15	795.02	966.15	596.27	1107.2	608.47
37.303	0	0.19	0.18	0.05	0.13	0.03	0.47	0.06	1.34	0.74	99.07	0.34	0	69.04	0.13	0.39	0.04	0	1.34	0.06	0.74	0.81	0	18.37	18.31	0.02	1.62	19.16	0	0.5	0.38	0.51	0.45	0	0	0	16.04	-17.99	-3.38	61.33	139	915.84	533.74	1154.1	787.09	960.45	587.93	1098.82	601.21
37.337	0	0.17	0.18	0.04	0.13	0.03	0.46	0.06	1.87	1.41	99.09	0.36	0	77.63	0.11	0.48	0.06	0	1.87	0.15	1.41	0.97	0	19.3	14.92	0.02	1.23	11.02	0	0.55	0.39	0.02	0.43	0	0	0	17.87	-15.78	-2.11	61.93	140.79	910.3	527.15	1149.61	782.7	956.09	581.04	1096.07	596.16
37.37	0	0.17	0.18	0.04	0.13	0.03	0.5	0.06	1.27	1.03	98.99	0.4	0	83.4	0.09	0.49	0.06	0	1.27	0.26	1.03	0.48	0	21.64	13.5	0.01	1.06	14.04	0	0.49	0.43	0	0.41	0	0	0	16.13	-13.93	-2.57	61	142.5	905.27	521.35	1145.54	778.39	949.96	576.86	1092.05	587.62
37.403	0	0.29	0.18	0.05	0.13	0.03	0.74	0.06	1.63	1.21	98.52	2.16	-8.57	87.97	0.09	0.54	0.08	0	1.63	0.66	1.21	0.18	0	26.88	19.37	0.01	0.99	44.26	0	0.44	0.53	0	0.41	0	0	0	19.32	-12.05	-3.58	60.31	142.49	902.63	519.48	1142.27	776.4	945.89	576.89	1088.08	586.26
37.437	0	0.69	0.18	0.08	0.13	0.03	1.75	0.06	3.64	2.92	96.51	53.36	-25.7	92.61	0.15	0.54	0.07	0	3.64	2.92	1.88	0.12	0	38.51	32.27	0	1.13	91.37	0.01	0.36	0.5	0	0.43	0	0	0	19.48	-9.36	-4.03	59.97	141.14	900.95	519.7	1138.87	775.19	943.61	577.59	1084.56	585.04
37.47	0	0.91	0.18	0.12	0.12	0.04	3.43	0.06	8.84	6.24	93.14	74.28	-30.94	91.68	0.24	0.66	0.07	0	8.84	6.24	3.32	0.13	0	46.96	43.92	0	0.82	97.69	0.01	0.3	0.5	0	0.5	0	0	0	22.65	-10	-4.79	60.17	144.42	898.53	518.44	1135.3	772.26	937.95	577.97	1082.19	585
37.504	0	1.05	0.18	0.36	0.12	0.12	10	0.06	27.42	7.56	80	93.83	-34.37	94.68	0.33	0.77	0.08	0	27.42	5.42	7.56	0.13	0	57.09	70.29	0	0.89	99.78	0.01	0.24	0.48	0	0.53	0	0	0	24.5	-7.61	-3.93	60.44	143.19	893.43	517.09	1130.42	773.66	934.65	577.34	1077.73	582.93
37.537	0	1.15	0.18	0.65	0.11	0.12	17	0.06	26.8	8.83	66	93.48	-41.04	95.01	0.45	0.71	0.1	0	26.8	4.93	8.83	0.23	0	63.51	86.17	0	1.1	99.67	0.02	0.26	0.51	0	0.58	0	0	0	25.02	-7.27	-4.56	60.78	140.96	889.49	517.5	1126.76	774.77	931.34	578.49	1072.23	583.01
37.57	0	1.19	0.18	0.7	0.12	0.12	16.24	0.06	26.24	7.95	67.52	92.09	-40.29	95.85	0.72	0.65	0.11	0	26.24	5.48	7.95	0.31	0	60.8	90.1	0	1.03	97.64	0.03	0.35	0.52	0	0.73	0	0	0	23.28	-6.3	-5.18	60.87	140.81	887.8	518.19	1123.92	773.13	928.5	578.88	1069.26	582.52
37.604	0	1.12	0.18	0.59	0.12	0.1	21.27	0.06	22.96	4.5	57.46	85.45	-40.56	95.62	1.06	0.63	0.12	0.01	22.96	4.5	4.14	0.21	0	66.06	90.92	0	1.1	92.4	0.09	0.52	0.67	0	1.05	0	0	0	21.92	-6.58	-5.3	60.99	137.89	886.23	519.3	1121.64	773.16	928.05	578.91	1065.87	583.22
37.637	0	0.87	0.17	0.51	0.13	0.08	16.04	0.06	19.42	4.91	67.92	79.62	-34.17	95.74	1.62	0.57	0.11	0.01	19.42	4.91	1.81	0.18	0	59.1	90.87	0	1	72.61	0.2	0.8	0.72	0	1.16	0	0	0	23.02	-6.44	-5.58	61.07	139.28	884.06	519.8	1119.37	773.68	924.74	580.4	1063.99	583.71
37.67	0	0.57	0.17	0.38	0.13	0.06	12.1	0.07	13.38	4	75.8	57.13	-28.14	96.29	2.25	0.52	0.14	0.01	13.38	4	0.64	0.08	0	55.84	83.53	0	0.89	49.4	0.49	1.12	0.94	0	1.42	0	0	0	23.28	-5.71	-5.15	61.07	137.79	884.14	521.81	1116.88	773.5	924.85	581.64	1062.61	584.9
37.704	0	0.44	0.16	0.22	0.14	0.06	8.18	0.07	10.86	3.3	83.65	21.54	-21.96	95.78	2.25	0.69	0.2	0.03	10.86	3.3	0.53	0.08	0	54.74	66.39	0	0.66	42.22	2.74	2.36	1.27	0	2.61	0	0	0	22.61	-6.38	-4.14	60.73	135.2	882.7	525.24	1111.26	773.66	923.78	583.79	1058.97	585.85
37.737	0	0.43	0.16	0.23	0.14	0.05	9	0.07	7.27	3.37	82	16.79	-24.35	97.82	2.36	0.65	0.2	0.05	7.27	3.37	0.97	0.15	0	57.32	66.14	0	0.39	39.42	3.49	2.44	1.39	0	2.33	0	0	0	23.09	-2.99	-3.69	61.29	140.44	883.37	530.69	1105.71	771.35	919.09	588.39	1059.52	590.14
37.771	0	0.28	0.15	0.16	0.15	0.05	9.62	0.07	8.7	4.32	80.77	19.07	-17.05	97.73	2.37	0.61	0.18	0.06	8.7	4.32	3.51	0.34	0	66.65	45.43	0	0.28	14.6	9.61	2.75	1.85	0	2.83	0	0	0	20.83	-3.18	-2.39	62.19	139.44	877.98	538.71	1101.39	781.23	916.18	595.03	1055.59	597.46
37.804	0	0.26	0.15	0.11	0.17	0.04	7.29	0.07	5.14	3.58	85.41	16.12	-12.66	98.13	1.79	0.84	0.2	0.07	5.14	3.58	2.36	0.19	0	67.66	28.72	0	0.15	7.02	17.77	2.79	1.63	0	2.96	0	0	0	19.43	-2.2	-2.74	62.43	142.17	877.43	541.91	1098.98	781.54	912.89	598.37	1055.06	599.07
37.837	0	0.26	0.15	0.12	0.19	0.04	6.02	0.07	2.71	2.21	87.96	11.49	-11.41	97.93	1.13	1	0.21	0.08	2.57	2.21	1.41	0.1	0	65.35	26.05	0	0.14	3.92	22.03	3.04	1.69	0	2.71	0	0	0	17.98	-2.71	-2.38	62.46	142.94	872.12	548.35	1096.15	790.89	908.8	604.94	1051.74	605.19
37.871	0	0.41	0.14	0.21	0.28	0.04	5.33	0.07	4	2.04	89.34	10.94	-8.38	98.61	0.76	1.08	0.23	0.1	2.77	2.04	0.75	0.08	0	64.47	24.16	0	0.13	2.38	43.86	4.04	1.55	0	4	0	0	0	17.9	0.7	-2.88	62.04	145.38	870.8	550.54	1095.86	793.59	906.22	607.93	1051.59	607.54
37.904	0	0.59	0.14	0.35	0.39	0.04	2.92	0.07	4.33	1.71	94.16	7.42	-4.31	98.77	0.46	1.12	0.2	0.11	1.79	1.71	0.37	0.06	0	53.38	23.89	0	0.13	2.36	60.14	5	1.18	0	4.33	0	0	0	17.36	0.08	-2.57	62.03	145.23	868.21	557.03	1093.62	801.03	904.23	614.5	1049.45	613.2
37.937	0	0.55	0.14	0.3	0.37	0.04	2.75	0.07	4.09	1.42	94.5	6.02	-4.16	98.56	0.32	1.39	0.18	0.13	2.31	1.42	0.28	0.04	0	52.42	23.14	0	0.11	4.07	56.82	4.82	1.05	0	4.09	0	0	0	15.98	0.85	-2.27	61.67	149.77	866.5	557.84	1092.94	801.56	900.99	614.72	1050.76	615.09
37.971	0	0.8	0.14	0.48	0.51	0.04	0.85	0.09	3.9	1.34	98.3	21.48	0	98.51	0.2	1.29	0.18	0.09	3.35	1.34	0.25	0.02	0	31.06	19.42	0	0.08	3.87	73.85	9.61	0.86	0	3.9	0	0	0	15.81	1.04	-2.43	61.79	150.51	865.84	558.45	1092.18	802.18	899.72	615.89	1050.22	614.83
38.004	0	0.66	0.14	0.32	0.48	0.04	0.79	0.08	3.66	1.37	98.42	15.64	0	98.71	0.13	1.5	0.18	0.07	3.05	1.37	0.28	0.02	0	32.26	11.96	0	0.07	2.49	69.31	7.18	0.68	0	3.66	0	0	0	15.36	0.31	-2.41	61.82	146.94	863.35	558.07	1091.37	804.13	899.94	615.2	1046.88	614.74
38.037	0	0.75	0.14	0.4	0.51	0.05	0.62	0.08	4.33	1.04	98.5	21.15	0	98.62	0.08	1.84	0.19	0.07	4.33	1.04	0.44	0.01	0	26.84	14.66	0	0.07	5.27	72.63	7.58	0.55	0	3.69	0	0	0	12.89	-0.66	-2.42	62.31	146.79	861.19	556.49	1091.2	804.53	898.83	613.62	1045.62	612.11
38.071	0	0.84	0.15	0.44	0.54	0.04	0.48	0.08	4.58	0.69	98.33	25.13	0	98.77	0.05	1.73	0.14	0.09	4.58	0.69	0.45	0.01	0	21.66	14.45	0	0.09	8.33	75.16	6.7	0.49	0	3.15	0	0	0	11.03	-0.09	-2.59	62.07	147.8	857.9	551.29	1088.99	799.95	895.38	608.47	1043.16	606.24
38.104	0	1.16	0.14	0.41	0.53	0.04	0.41	0.08	4.03	0.54	97.69	22.13	0	98.17	0.07	2.08	0.13	0.16	4.03	0.53	0.54	0.01	0	19.34	13.94	0	0.1	33.75	73.64	5.67	0.52	0	3.23	0	0	0	16.83	-2.1	-1.95	61.89	146.82	855.01	545.24	1086.8	796.45	894.02	603.14	1040.84	603.41
38.138	0	1.76	0.14	0.24	0.34	0.05	0.64	0.07	8.02	0.53	96.48	66.76	-13.09	98.52	0.08	2.18	0.13	0.36	8.02	0.52	0.53	0.02	0	24.3	21.11	0	0.14	94	50.3	2.64	0.4	0	3.18	0	0	0	16.03	-1	-2.42	61.55	147.74	855	542.91	1083.32	790.13	891.29	601.16	1039.01	598.53
38.171	0	1.49	0.14	0.21	0.3	0.07	0.62	0.07	12.43	0.67	97.02	72.2	-10.29	98.64	0.11	2.26	0.1	0.74	12.43	0.48	0.67	0.07	0	22.45	23.86	0	0.14	92.79	43.19	1.95	0.31	0	3.66	0	0	0	18.6	-0.59	-2.15	61.86	148.72	852.82	538.68	1079.56	784.99	888.13	597.43	1036.83	594.63
38.204	0	1.37	0.14	0.18	0.3	0.09	0.4	0.07	14.87	0.75	97.25	67.02	-3.81	98.65	0.12	1.94	0.09	0.95	14.87	0.47	0.75	0.25	0	15.71	17.91	0	0.11	87.29	45.32	2.22	0.32	0	4.05	0	0	0	21.06	0.53	-2.41	62.57	148.49	848.96	534.17	1074.27	780.21	883.44	594.37	1031.84	589.18
38.238	0	0.7	0.13	0.13	0.28	0.09	0.24	0.07	13.69	0.69	98.61	9.32	0	98.74	0.13	1.83	0.07	1.86	13.69	0.37	0.69	0.85	0	8.72	11.68	0	0.09	51.32	40.43	1.92	0.23	0	4.67	0	0	0	20.82	0.2	-2.24	64.06	147.16	848.12	533.29	1069.79	774.9	881.64	592.11	1028.75	587.94
38.271	0	0.44	0.13	0.14	0.38	0.06	0.19	0.08	6.87	0.25	99.11	4.97	0	98.68	0.26	2.14	0.07	4.62	7.6	0.25	0.18	0.71	0	6.72	6.87	0	0.11	4.15	49	2.46	0.22	0	4.77	0	0	0	20.62	-0.42	-2.03	64.33	144.68	845.84	528.2	1064.89	767.42	879.58	586.28	1024.19	581.72
38.304	0	0.63	0.12	0.15	0.61	0.05	0.15	0.12	4.43	0.26	98.75	7.21	0	98.54	0.37	2.95	0.06	11.98	4.44	0.26	0.09	0.28	0	4.43	3.3	0	0.08	0.64	57.11	3.21	0.21	0	5.01	0	0	0	19.67	0.96	-2.79	64.82	145.82	846.28	526.04	1061.63	759.46	876.76	583.5	1022.5	578.91
38.338	0	0.63	0.1	0.11	0.68	0.07	0.12	0.17	2.55	0.5	98.63	4.76	2.08	98.5	0.88	3.84	0.04	18.62	5.11	0.5	0.06	0.13	0	2.55	1.81	0	0.05	0.48	50.95	3.13	0.14	0	6.96	0	0	0	19.25	1.07	-3.16	65.74	144.92	844.93	524.13	1058.87	755.7	874.77	581.52	1019.59	576.23
38.371	0	0.89	0.1	0.12	1.02	0.08	0.12	0.24	1.82	0.9	97.97	7.59	3.46	98.36	1.1	4.43	0.03	25.91	6.83	0.9	0.06	0.06	0	1.82	0.94	0	0.05	0.49	55.4	3.69	0.13	0	7.23	0	0	0	22.74	1.53	-3.15	66.77	143.85	843.51	522.45	1054.77	752.41	872.63	580.59	1016.34	574.41
38.404	0	1.02	0.1	0.13	1.21	0.08	0.11	0.28	1.19	1.19	97.58	9.16	3.6	98.48	1.23	5.31	0.03	28.24	7.27	1.19	0.1	0.06	0	1.19	0.32	0	0.03	0.84	57.52	4.42	0.12	0	6.98	0	0	0	24.24	1.14	-3.03	67.31	143.56	839.02	518.1	1049.52	747.3	868.01	576	1011.49	571.15
38.438	0	1.23	0.09	0.17	1.7	0.08	0.1	0.38	1.05	0.59	96.6	18.2	4.2	98.52	1.8	8.67	0.03	29.8	7.07	1.61	0.08	0.05	0	0.59	0.15	0	0.03	1.05	65.96	5.79	0.09	0	7.56	0	0	0	22.41	1	-3.74	68.08	144.72	838.44	518.38	1047.58	745.19	865.39	576.82	1009.92	569.34
38.471	0	1.81	0.07	0.2	3.68	0.08	0.09	0.82	1.38	0.6	92.63	39.86	3.66	98.4	1.94	16.22	0.03	40.34	5.7	1.37	0.05	0.04	0	0.6	0.13	0	0.03	1.38	71.99	6.49	0.08	0	7.68	0	0	0	23.76	-1.42	-3.42	67.47	147.19	831.15	510.6	1040.78	737.85	857.31	569.3	1004.36	562.87
38.505	0	2.58	0.06	0.29	7.39	0.08	0.08	1.79	0.69	0.31	85.22	75.07	4.12	97.3	2.62	23.16	0.03	47.07	4.57	1.44	0.02	0.03	0	0.31	0.11	0	0.03	0.69	83.89	11.03	0.08	0	8.46	0	0	0	22.25	4.08	-2.81	67.41	142.47	829.75	510.53	1038.11	738.58	858.66	568.62	1000.83	559.53
38.538	0	3.02	0.05	0.33	9.66	0.09	0.07	2.86	1.08	0.2	80.68	85.24	5.55	98.25	1.89	27.04	0.02	50.21	6.01	1.91	0.02	0.03	0	0.2	0.11	0	0.04	1.08	88.11	16.24	0.06	0	9.13	0	0	0	26.57	1.86	-3.41	68.98	147.54	826.74	509.81	1033.27	735.83	851.39	570.36	998.52	559.35
38.571	0	2.5	0.05	0.34	9.51	0.09	0.07	3.33	4.63	0.2	80.99	90.37	4.47	98.58	2.19	31.86	0.02	44.42	6.79	1.92	0.02	0.02	0	0.2	0.16	0	0.04	4.63	89.34	20.71	0.08	0	8.58	0	0	0	22.75	0.81	-2.55	67.62	151.45	823.4	507.28	1030.83	731.04	847.2	564.44	998.59	559.89
38.605	0	2.38	0.04	0.38	14	0.08	0.06	10.67	7.03	0.12	71.99	96.49	3.38	98.62	2	42.22	0.02	45.4	5.26	1.33	0.01	0.01	0	0.12	0.22	0	0.05	7.03	92.36	39.39	0.07	0	8.59	0	0	0	23.11	0.64	-2.18	67.32	151.79	818.41	503.41	1028.24	729.72	843.64	560.1	995.43	558.07
38.638	0	2.94	0.03	0.39	15.99	0.08	0.05	14.29	8.07	0.13	68.02	97.68	0	98.16	1.81	47.53	0.02	44.61	5.37	1.15	0.01	0.01	0	0.13	0.29	0	0.04	28.4	92.36	43.07	0.08	0	8.07	0	0	0	25.18	2.13	-2.19	67.77	153.58	814.36	500.78	1023.45	727.86	838.36	559.47	991.83	553.62
38.671	0	2.15	0.03	0.46	20.21	0.06	0.04	31.49	6.49	0.08	43.51	99.31	0	97.61	1.72	59.55	0.02	38.83	2.61	0.8	0.01	0	0	0.08	0.25	0	0.03	26.41	95.66	61.24	0.08	0	6.49	0	0	0	24.64	3.46	-3.43	66.92	153.93	811.5	499.22	1020.91	726.46	834.15	560.13	987.72	549.63
38.705	0	1.66	0.03	0.5	16.73	0.05	0.05	38.66	4.88	0.09	36.34	99.12	0	98.15	1.32	55.63	0.02	34.91	1.88	0.8	0.01	0.01	0	0.09	0.28	0	0.03	8.97	96.44	77.06	0.08	0	4.88	0	0	0	25.01	2.14	-2.98	66.37	157.96	807.11	496	1021.13	727.41	830.32	556.82	988.13	550.01
38.738	0	1.37	0.04	0.5	9.28	0.04	0.05	25.77	4.56	0.1	49.23	98.13	0	98.41	1.07	46.63	0.01	25.71	1.76	1.12	0.01	0.01	0	0.1	0.34	0	0.04	7.27	95.97	81.19	0.1	0	4.56	0	0	0	27.27	1.38	-3.66	66.49	159.18	800.97	493.03	1017.95	727.98	824.19	556.13	983.17	548.19
38.772	0	1.11	0.05	0.53	7.23	0.04	0.06	22.95	3.54	0.12	54.1	97.89	0	97.97	0.92	44.93	0.01	19.51	2.22	1.01	0.01	0.05	0	0.12	0.56	0	0.05	4.01	96.16	85.58	0.11	0	3.54	0	0	0	24.94	2.61	-2.98	65.12	159.19	797.33	491.67	1014.79	728.9	821.78	555.03	980.53	543.25
38.805	0	0.99	0.05	0.54	5.58	0.04	0.06	19.57	3.23	0.15	60.86	97.34	0	97.65	0.99	41.83	0.01	14.73	3.23	0.96	0.01	0.04	0	0.15	0.55	0	0.05	3.76	96.29	88.53	0.11	0	3.12	0	0	0	23.01	3.37	-3.5	64.41	162.12	793.1	489.02	1015.43	730.55	817.83	553.61	979.45	540.88
38.838	0	1.08	0.07	0.54	3.55	0.04	0.08	12.5	3.5	0.17	75.01	93.99	0	97.93	0.85	31.17	0.01	11.64	3.5	0.96	0.01	0.02	0	0.17	0.48	0	0.05	4.3	96.37	89.63	0.12	0	2.87	0	0	0	20.43	2.72	-2.48	64.42	162.41	791.07	488.6	1013.53	729.91	816.88	550.96	978.96	540.68
38.872	0	1.23	0.1	0.57	2.3	0.04	0.09	8.09	2.29	0.25	83.82	86.69	0	97.97	0.69	19.43	0.01	9.32	4.5	1.07	0.01	0.04	0	0.25	0.47	0	0.05	2.29	97.22	92.24	0.14	0	2.08	0	0	0	19.83	2.61	-3.31	64.28	159.97	787.29	485.02	1015.09	732.72	816.1	549.1	975.61	537.09
38.905	0	1.29	0.12	0.59	1.72	0.04	0.11	5.9	1.73	0.31	88.19	79.76	0	97.75	0.61	12.51	0.01	7.33	5.02	0.83	0.01	0.04	0	0.31	0.44	0	0.06	1.73	97.89	93.11	0.15	0	2.01	0	0	0	21.94	3.14	-2.67	63.94	161.99	785.67	484.21	1014.35	733.77	814.61	548.64	976.22	537.63
38.938	0	1.31	0.14	0.6	1.43	0.04	0.11	4.6	0.89	0.32	90.81	74.08	0	98.28	0.66	8.06	0.01	6.02	3.99	0.72	0.01	0.05	0	0.32	0.48	0	0.08	0.89	98.34	92.47	0.13	0	2.02	0	0	0	22.3	1.78	-2.76	63.35	159.22	782.38	481.86	1015.95	736.67	814.98	546.04	974.03	538.5
38.972	0	1.36	0.14	0.61	1.41	0.04	0.12	4.83	0.54	0.4	90.34	72.92	0	98.55	0.62	7	0.01	6.56	5.9	0.63	0.02	0.18	0	0.4	0.54	0	0.08	0.45	98.67	94.29	0.19	0	2.05	0	0	0	20.92	0.91	-1.78	63.23	163.54	779.7	478.61	1018.36	739.92	813.81	543.69	977.11	534.87
39.005	0	1.4	0.14	0.61	1.42	0.05	0.12	4.7	0.46	0.46	90.6	75.83	0	98.35	0.76	6.4	0.01	7.08	8.66	0.75	0.03	0.28	0	0.46	0.46	0	0.07	0.36	98.9	93.55	0.2	0	2.3	0	0	0	20.01	1.56	-1.18	62.85	167.03	779.25	478.34	1017.88	738.59	812.28	542.95	979.12	534.97
39.038	0	1.41	0.14	0.61	1.33	0.06	0.13	4.4	0.54	0.54	91.2	78.22	0.53	98.49	0.82	5.02	0.01	6.72	10.4	1.01	0.06	0.3	0	0.54	0.42	0	0.07	0.24	98.84	93.56	0.27	0	2.42	0	0	0	20.33	1.12	-1.19	62.44	167.94	777.16	475.66	1020.73	741.75	812.17	541.55	979.91	533.47
39.072	0	1.45	0.15	0.62	1.28	0.07	0.14	4.14	0.83	0.83	91.72	83.62	2.13	98.48	0.89	3.99	0.01	6.56	14.6	1.3	0.15	0.55	0	0.83	0.57	0	0.06	0.23	99.02	93.15	0.31	0	2.42	0	0	0	23.2	1.15	-0.99	62.46	172.27	778.3	475.48	1021.39	741	811.12	543.18	983.16	534.21
39.105	0	1.45	0.14	0.62	1.21	0.1	0.15	3.81	1.07	1.07	92.38	88.55	4.62	98.78	0.93	3.46	0.01	6.04	19.82	1.93	0.24	0.65	0	1.07	0.8	0	0.06	0.32	98.97	92.07	0.32	0	2.87	0	0	0	21.76	0.04	-1.26	62.11	171.48	779.99	476.25	1022.25	740.79	812.37	542.05	983.71	535.07
39.139	0	1.47	0.14	0.66	1.16	0.25	0.17	3.62	1.51	1.51	92.76	96.37	11.16	98.51	0.83	3.43	0.01	5.42	34.88	2.83	0.71	1.43	0	1.51	0.95	0	0.06	0.53	99.25	91.56	0.26	0	3.39	0	0	0	20.7	1.06	-1.44	62.02	169.77	779.09	474.45	1025.03	743.15	814.04	541.65	983.57	532.53
39.172	0	1.47	0.13	0.63	1.1	0.28	0.17	3.2	2.01	2.01	93.6	96.25	11.89	98.58	0.77	3.37	0.01	5.04	34.45	4.13	0.58	1.03	0	2.01	1.09	0	0.05	0.81	99.25	88.97	0.31	0	4.41	0	0	0	22.12	0.8	-1.11	62.04	171.35	781.36	475.63	1025.43	742.45	814.96	542.56	986.11	534.35
39.205	0	1.78	0.12	0.64	1.19	0.6	0.19	3.4	2.55	2.06	93.19	98.59	17.13	98.74	1.03	3.98	0.01	6.88	46.96	7.67	0.9	1.35	0	2.06	1.74	0	0.06	2.55	99.23	87.8	0.32	0	5.04	0	0	0	21.5	-0.17	-0.69	62.16	172.09	781.52	474.28	1027.36	742.91	816.13	540.76	988.08	533.83
39.239	0	1.76	0.11	0.61	1.09	0.55	0.19	2.36	4.05	2.78	95.29	98.08	16.11	98.45	1.4	4.22	0.01	5.1	42.78	9.85	0.63	0.73	0	2.78	2.81	0	0.07	4.05	99.5	79.89	0.28	0	6.44	0	0	0	20.91	-1.24	-0.21	62.11	171.13	782.41	474.03	1029.44	744.01	818.68	539.76	989.72	534.3
39.272	0	1.93	0.1	0.61	1.06	0.41	0.18	2.24	3.54	2.85	95.51	96.84	13.87	98.58	1.78	3.79	0.01	4.81	36.39	13.17	0.51	0.66	0	2.85	3.54	0	0.08	3.25	99.52	79.04	0.3	0	6.92	0	0	0	19.48	-0.79	-1.18	62.08	169.22	783.41	473.56	1029.4	741.87	818.89	538.7	988	532.88
39.305	0	1.89	0.09	0.56	0.99	0.45	0.17	2.01	3.26	2.92	95.99	96.32	15.46	97.8	2.02	4.3	0.01	3.96	34.36	16.41	0.54	0.57	0	2.92	3.26	0	0.07	1.28	99.59	76.38	0.28	0	8.86	0	0	0	20.23	-3.04	0.28	62.32	170.4	785.03	471.27	1034.09	743.54	823.26	536.41	993.61	532.41
39.339	0	1.62	0.08	0.5	0.86	0.34	0.15	1.26	3.81	3.81	96.75	92.28	14	98.46	2.14	3.73	0.01	2.86	24.59	15.93	0.45	0.31	0	3.81	2.67	0	0.07	0.36	99.62	66.67	0.26	0	11.35	0	0	0	21.34	-1.2	0.57	62.51	168.52	788.23	471.56	1035.85	742.59	827.11	536.46	995.6	533.02
39.372	0	1.48	0.07	0.47	0.88	0.27	0.14	1.31	3.71	3.71	97.04	89.23	12.38	98.59	2.6	4.48	0.01	2.54	20.05	14.69	0.4	0.16	0	3.71	1.93	0	0.06	0.17	99.6	66.66	0.24	0	11.49	0	0	0	22.59	-0.75	0.95	62.96	170.26	790.13	470.65	1037.92	741.71	828.73	536.26	998.96	532.93
39.405	0	1.49	0.06	0.43	0.82	0.32	0.14	1.2	4.3	4.3	97.02	88.81	13.91	98.74	3.68	4.21	0.01	1.6	19.54	18.01	0.33	0.1	0	4.3	1.66	0	0.06	0.1	99.56	64.71	0.21	0	13.43	0	0	0	21.67	-0.21	1.16	63.2	168.83	793.45	469.8	1041.22	740.66	833.05	534.71	1001.85	531.96
39.439	0	1.65	0.04	0.35	0.67	0.95	0.13	1.04	5.43	5.43	96.7	93.41	22.83	98.66	4.28	4.4	0.01	0.99	26.9	27.41	0.42	0.1	0	5.43	1.45	0	0.06	0.11	99.43	60.91	0.19	0	19.36	0	0	0	22.3	0.49	0.66	63.36	164.98	796.36	470.47	1042.27	740.48	836.33	534.61	1001.28	532.1
39.472	0	2	0.04	0.33	0.57	1.74	0.13	0.88	5.23	5.23	96	96.35	28.16	98.53	3.32	2.95	0.02	0.45	34.64	33.76	0.43	0.12	0	5.23	0.89	0	0.06	0.07	99.44	59.83	0.15	0	20.94	0	0	0	21.88	0.99	1.09	63.66	165.43	798.44	470.59	1044.71	740.47	838.92	534.64	1004.33	532.48
39.506	0	2.24	0.03	0.29	0.49	11.16	0.15	0.75	4.93	4.93	77.69	99.55	43.82	98.54	3.2	2.52	0.02	0.37	61.24	40.66	0.66	0.36	0	4.93	0.49	0	0.06	0.05	99.18	56.52	0.12	0	24.97	0	0	0	22.52	0.95	0.74	63.7	160.33	800.86	473.07	1042.25	738.66	841	534.85	1001.33	534.55
39.539	0	1.54	0.02	0.24	0.42	14.34	0.12	0.71	5.21	5.21	71.32	99.38	47	98.71	3.21	2.6	0.02	0.3	57.43	34.46	0.44	0.19	0	5.21	0.4	0	0.06	0.05	99.18	55.28	0.07	0	29.48	0	0	0	22.67	0.33	1.47	64.29	165.29	804.07	472.8	1046.73	738.26	843.28	536.56	1008.55	534.35
39.572	0	1.56	0.02	0.22	0.36	18.16	0.1	0.78	4.49	4.49	63.68	99.34	50.34	98.29	2.4	1.99	0.02	0.25	56.31	36.91	0.19	0.12	0	4.49	0.27	0	0.07	0.02	99.39	59.05	0.05	0	32.57	0	0	0	22.49	1.74	0.92	64.29	163.99	808.4	474.25	1048.23	737.3	846.18	536.53	1010.16	535.1
39.606	0	1.81	0.01	0.18	0.3	38.26	0.08	0.86	3.17	3.17	36.74	99.61	59.89	98.54	2.07	2.35	0.02	0.24	62.71	46.34	0.11	0.09	0	3.17	0.22	0	0.1	0.02	99.5	61.29	0.03	0	38.52	0	0	0	22.29	0.93	0.9	64.11	160.13	811.39	477.17	1046.84	735.55	848.86	538.11	1008.98	536.8
39.639	0	2.02	0.01	0.16	0.27	48.63	0.07	0.98	2.69	2.69	26.37	99.64	64.02	98.33	1.87	2.49	0.02	0.25	63.77	52.18	0.06	0.06	0	2.69	0.14	0	0.15	0.01	99.62	64.64	0.02	0	41.78	0	0	0	24.11	1.62	0.84	64.38	160.17	814.32	479.15	1047.46	735.33	850.56	540.45	1010.72	538.79
39.672	0	1.72	0	0.12	0.21	82.66	0.06	1.09	1.85	1.85	0	99.87	78.27	98.49	1.7	2.51	0.02	0.48	76.23	54.89	0.06	0.06	0	1.85	0.06	0	0.15	0	99.71	67.08	0.02	0	49.93	0	0	0	24.15	1.12	-0.11	64.25	159.36	817.58	481.21	1048.38	734.97	851.88	542.68	1011.21	539.36
39.706	0	1.17	0	0.09	0.16	95.26	0.05	1.34	1.15	1.15	0	99.93	91.17	98.55	1.74	2.88	0.02	1.09	84.59	51.6	0.08	0.11	0	1.15	0.04	0	0.14	0	99.83	71.13	0.01	0	58.57	0	0	0	24.73	0.92	0.49	64.12	163.02	818.45	482.13	1047.9	733.95	850.96	543.08	1013.97	541.05
39.739	0	0.85	0	0.08	0.14	97.97	0.04	1.54	1.02	1.02	0	99.95	98.98	98.29	1.76	3.45	0.01	2.42	89.17	46.58	0.1	0.14	0	1.02	0.03	0	0.22	0	99.78	72.57	0.01	0	64.08	0	0	0	20.18	1.73	0.29	63.42	156.7	817.94	482.82	1046.18	731.86	852.8	540.87	1009.51	540.79
39.773	0	0.5	0	0.06	0.11	99.34	0.03	1.78	0.64	0.64	0	99.96	99.3	98.75	1.86	4.04	0.01	3.44	91.54	39.37	0.18	0.34	0	0.64	0.03	0	0.31	0.04	99.74	74.41	0	0	73.07	0	0	0	24.29	0.14	1.2	64.04	160.31	818.71	482.13	1047.43	733.23	853.07	541.66	1013.38	541.56
39.806	0	0.44	0	0.05	0.1	99.55	0.02	1.77	0.55	0.55	0	99.96	99.32	98.41	1.9	4.1	0.01	3.69	89.95	39.72	0.22	0.35	0	0.55	0.02	0	0.35	0.02	99.7	73.86	0	0	77.41	0	0	0	24.19	1.38	0.89	64.43	156.02	819.71	482.59	1047.81	733.34	855.56	541.45	1011.58	542.01
39.839	0	0.34	0	0.05	0.11	99.54	0.02	2.07	0.46	0.46	0	99.94	99.22	98.71	2.5	5.52	0.01	5.29	86.36	33.3	0.22	0.3	0	0.46	0.02	0	0.37	0.02	99.66	74.1	0	0	78.9	0	0	0	24.58	-0.32	0.54	65.07	157.09	820.77	482.7	1047.23	731.11	854.8	541.64	1011.89	541.99
39.873	0	0.28	0	0.04	0.1	99.79	0.02	2.67	0.33	0.33	0	99.94	99.05	98.65	3.4	6.54	0.01	7.22	85.53	33.64	0.25	0.36	0	0.33	0.02	0	0.42	0.01	99.65	76.53	0	0	86.25	0	0	0	21.61	-0.55	-0.01	65.23	154.54	820.62	482.61	1045.51	728.02	854.49	540.39	1009.03	540.41
39.906	0	0.26	0	0.03	0.1	99.81	0.02	3.21	0.24	0.24	0	99.92	99.03	98.78	3.78	7.95	0.01	8.68	82.77	32.96	0.18	0.17	0	0.24	0.02	0	0.53	0.01	99.62	77.82	0	0	88.51	0	0	0	22.29	0.05	0.1	65.46	153.36	819.92	482.06	1044.8	728.01	854.53	539.93	1007.89	539.99
39.939	0	0.2	0	0.03	0.12	99.77	0.02	3.9	0.23	0.23	0	99.9	98.95	98.73	4.28	12.18	0.01	8.68	80.19	28.55	0.13	0.1	0	0.23	0.03	0	0.74	0.02	99.59	77.93	0	0	88.13	0	0	0	22.32	0.24	0.21	65.59	154.35	819.61	482.01	1044.5	728.11	853.85	540.07	1008.21	539.68
39.973	0	0.12	0	0.03	0.14	99.8	0.01	6.3	0.11	0.11	0	99.91	98.85	98.32	5.03	18.09	0.01	8.7	78.56	19.42	0.1	0.07	1.26	0.11	0.02	0	0.67	0.01	99.66	83.38	0	0	90.49	0	0	0	22.46	1.67	0.48	65.62	157.54	819.32	482	1044.25	728.27	852.33	540.44	1009.87	539.38
40.006	0	0.11	0	0.03	0.14	99.71	0.01	6.78	0.1	0.1	0	99.91	98.62	98.31	6.2	19.76	0.01	6.52	72.81	19.39	0.07	0.07	0	0.1	0.02	0	0.36	0	99.72	84.64	0	0	89.98	0	0	0	21.83	1.69	0.06	65.16	158.01	820.18	483.25	1042.97	726.59	851.38	541.65	1009.38	539.45
40.039	0	0.12	0	0.03	0.15	99.79	0.01	7.62	0.09	0.09	0	99.91	98.45	98.33	6.95	20.78	0.01	6.54	77.61	22.91	0.1	0.13	0	0.09	0.02	0	0.39	0.01	99.73	85.85	0	0	90.24	0	0	0	22.61	1.61	-1.08	64.21	155.93	820.65	482.62	1043.92	726.38	851.79	542.34	1007.67	538.54
40.073	0	0.12	0	0.03	0.2	99.87	0.01	11.4	0.07	0.07	0	99.93	98.27	97.86	7.75	25.61	0	9.98	84.06	23.79	0.12	0.18	3.18	0.07	0.03	0	0.39	0.02	99.7	87.45	0	0	91.74	0	0	0	20.96	2.89	-0.72	64.01	158.38	821.93	483.62	1043.52	725.29	851.45	542.89	1009.76	537.8
40.106	0	0.13	0	0.03	0.24	99.92	0.01	14.32	0.15	0.08	0	99.96	98.28	97.52	7.46	30.57	0	11.56	91.39	26.35	0.16	0.22	5.08	0.08	0.07	0	0.4	0.15	99.7	87.49	0	0	92.11	0	0	0	22.02	3.65	-0.1	63.79	158.99	821.39	483.18	1043.96	726.41	851.85	542.27	1010.81	538.66
40.14	0	0.11	0	0.03	0.27	99.95	0.01	16.6	0.06	0.06	0	99.97	98.54	97.33	6.33	34.8	0	12.83	96.3	23.7	0.18	0.17	2.74	0.06	0.06	0	0.32	0.06	99.7	87.3	0	0	93.52	0	0	0	20.12	4.02	-0.31	63.91	160.2	816.45	477.82	1050.02	733.35	851.56	539	1011.7	534.79
40.173	0	0.1	0	0.03	0.3	99.95	0.01	17.96	0.06	0.06	0	99.97	98.92	97.74	4.63	37.01	0	14.88	96.72	19.75	0.16	0.21	0.63	0.06	0.03	0	0.2	0.01	99.75	87.02	0	0	93.86	0	0	0	23.61	3.16	0.08	64.24	157.17	816.84	477.81	1051.09	734.69	854.32	541.58	1011.37	535.44
40.206	0	0.11	0	0.03	0.3	99.96	0.01	18.17	0.05	0.05	0	99.98	99.15	98.01	3.65	35.9	0	17.21	97.65	19.04	0.14	0.35	0	0.05	0.02	0	0.13	0	99.85	87.13	0	0	94.36	0	0	0	23.11	2.52	0.38	64.01	155.97	817.42	478.29	1051.63	735.21	855.81	541.23	1011.69	536.17
40.24	0	0.13	0	0.03	0.32	99.95	0.01	17.67	0.05	0.05	0	99.98	99.14	97.68	3.71	37	0	17.09	96.97	24.2	0.11	0.29	0	0.05	0.03	0	0.12	0	99.91	85.26	0	0	93.64	0	0	0	22.89	3.31	0.54	63.88	156.3	818.63	479.31	1052.04	736.01	856.63	540.24	1012.92	538.07
40.273	0	0.14	0	0.03	0.45	99.95	0.01	23.46	0.05	0.05	0	99.97	99.19	97.82	3.46	43.22	0	20.66	95.97	23.81	0.12	0.29	0	0.05	0.04	0	0.15	0	99.93	84.28	0	0	93.64	0	0	0	21.8	2.97	0.34	63.85	157.12	819.24	480	1052.2	735.65	856.34	539.97	1013.46	538.88
40.306	0	0.14	0	0.03	0.47	99.95	0.01	25.09	0.06	0.06	0	99.97	99.22	98.01	3.16	46.81	0	19.16	94.95	28.66	0.19	0.35	0	0.06	0.03	0	0.08	0	99.96	84.62	0	0	93.74	0	0	0	21.35	2.51	0.27	63.83	158.02	819.51	480.71	1052.08	735.48	855.87	540.51	1013.89	539.45
40.34	0	0.19	0	0.03	0.39	99.95	0.01	23.68	0.07	0.07	0	99.97	99.26	98.17	2.89	50.08	0	12.59	95.1	44.75	0.23	0.18	0	0.07	0.02	0	0.06	0	99.98	86.35	0	0	94.26	0	0	0	21.23	2.09	0.27	64.08	160.01	820.01	480.76	1052.34	734.73	855.23	540.44	1015.24	539.83
40.373	0	0.29	0	0.03	0.2	99.95	0.01	13.68	0.08	0.08	0	99.97	99.35	97.45	2.32	39.67	0	4.81	94.46	58.56	0.31	0.18	0	0.08	0.01	0	0.05	0	99.98	88.98	0	0.2	94.03	0	0	0	24.85	3.78	-1.59	65.17	159.78	821.26	482.63	1051.25	734.35	853.2	545.36	1012.92	540.74
40.406	0	0.42	0	0.03	0.14	99.94	0.01	9.91	0.09	0.09	0	99.97	99.38	97.02	2.19	31.97	0	2.01	94.69	67.96	0.3	0.16	0	0.09	0.01	0	0.04	0.01	99.99	90.86	0	0.44	93.72	0	0	0	23.55	4.59	-1.97	64.44	154.92	820.89	484.45	1048.49	733.25	853.73	545.98	1008.59	541.45
40.44	0	0.71	0	0.03	0.11	99.95	0.01	8.49	0.1	0.1	0	99.97	99.35	97.36	2.54	25.98	0	0.84	94.32	81.56	0.18	0.08	0	0.1	0.02	0	0.04	0.01	99.99	93.57	0	0.07	94.41	0	0	0	23.17	3.96	-1.54	63.68	158.02	820.46	486.21	1046.05	732.24	851.19	547.11	1009.15	542.92
40.473	0	0.98	0	0.03	0.09	99.94	0.01	7.2	0.12	0.12	0	99.96	99.34	97.95	2.53	21.04	0	0.36	92.13	88.11	0.16	0.1	0	0.12	0.04	0	0.05	0.04	99.99	94.7	0	0.01	94.01	0	0	0	22.61	2.67	-0.83	63.24	161.81	820.31	487.05	1045.65	732.18	849.78	547.09	1011.57	544.45
40.507	0	1.22	0	0.03	0.07	99.95	0.01	5.6	0.21	0.21	0	99.97	99.38	97.99	2.04	14.49	0	0.22	94.37	91.51	0.17	0.12	0	0.21	0.06	0	0.08	0.17	99.99	95.48	0	0	94.49	0	0	0	22.2	2.57	-1.04	62.85	161.75	819.98	487.5	1046.2	733.28	849.65	547.68	1011.38	545.08
40.54	0	1.39	0	0.03	0.06	99.95	0.01	5.2	0.25	0.25	0	99.97	99.38	98.02	1.84	11.72	0	0.15	95.36	94.2	0.23	0.16	0	0.25	0.08	0	0.07	0.2	99.99	96.6	0	0.01	94.85	0	0	0	22.83	2.48	-0.93	62.56	160.71	819.23	487.98	1045.69	734.76	849.7	548.46	1010.38	545.39
40.573	0	1.44	0	0.03	0.06	99.95	0.01	4.73	0.32	0.27	0	99.97	99.33	98.25	1.6	9.49	0	0.13	96.11	93.83	0.36	0.27	0	0.27	0.1	0	0.08	0.32	99.99	96.73	0	0	94.69	0	0	0	23.32	1.87	-1.48	62.24	160.08	819.43	488.74	1045.22	734.64	849.2	549.82	1009.23	545.78
40.607	0	1.39	0	0.03	0.05	99.95	0.01	4.36	0.23	0.23	0	99.97	99.38	98.25	1.32	7.12	0	0.13	95.97	91.28	0.49	0.35	0	0.23	0.11	0	0.08	0.19	100	97.35	0	0	94.2	0	0	0	23.61	1.86	-0.77	62.24	160.25	819.13	489.69	1044.32	735.21	849.37	549.81	1009.61	547.43
40.64	0	1.29	0	0.03	0.06	99.95	0.01	4.84	0.27	0.27	0	99.97	99.26	98.57	1.62	9.39	0	0.25	95.3	90.19	0.51	0.39	0	0.27	0.22	0	0.07	0.19	99.99	97.22	0	0	94.09	0	0	0	23.07	0.84	-0.48	62.11	159.66	820.19	490.92	1043.67	734.77	850.23	550.46	1009.86	547.67
40.673	0	1.27	0	0.03	0.06	99.94	0.01	5.22	0.38	0.38	0	99.97	99.08	98.45	1.68	11.09	0	0.39	94.25	89.63	0.81	0.56	0	0.38	0.32	0	0.05	0.14	99.99	97.24	0	0	93.26	0	0	0	23.01	1.25	0.52	62.31	160.71	821.77	492.15	1043.24	733.62	851.52	551.46	1012.19	548.17
40.707	0	1.39	0	0.04	0.07	99.91	0.01	5.04	0.99	0.99	0	99.97	98.68	98.63	1.43	10.02	0.01	0.54	92.84	88.86	1.27	0.74	0	0.99	0.62	0	0.04	0.16	99.98	97.56	0.01	0	90.49	0	0	0	21.65	-0.63	0.46	62.04	158.8	821.81	491.75	1046.43	737.01	853.95	549.87	1012.75	549.02
40.74	0	1.5	0	0.04	0.07	99.9	0.02	4.66	1.16	1.16	0	99.96	98.22	98.58	1.31	8.4	0.01	0.63	91.88	89.48	2.05	0.68	0	1.16	0.92	0	0.03	0.33	99.98	97.24	0.01	0	89.42	0	0	0	22.57	-0.8	0.38	62.27	159.19	823.08	492.52	1047.27	737.49	854.71	550.99	1013.9	549.95
40.774	0	1.67	0	0.05	0.07	99.81	0.02	4.53	1.94	1.94	0	99.94	97.36	98.47	1.09	7.4	0.01	0.57	86.51	90.17	3.4	0.55	0	1.94	1.21	0	0.02	0.45	99.95	97.78	0.01	0	86.88	0	0	0	21.63	-1.19	0.32	62.07	158.56	824.97	493.41	1049.51	738.53	857.01	551.66	1015.57	550.53
40.807	0	1.82	0	0.05	0.07	99.71	0.02	4.37	2.84	2.84	0	99.94	96.88	98.43	0.88	6.72	0.01	0.47	84.87	89.32	3.35	0.56	0	2.84	2.04	0	0.01	0.83	99.91	97.89	0.02	0	83.98	0	0	0	20.92	-1.31	1.09	62.18	160.9	825.32	494.16	1050.58	739.96	857.49	551.66	1018.39	551.79
40.84	0	2.29	0	0.05	0.07	99.67	0.02	4	3.19	3.19	0	99.94	96.9	97.66	0.87	5.01	0.01	0.41	84.92	93.5	2.68	0.46	0	3.19	2.89	0	0.01	0.7	99.89	97.45	0.02	0	82.76	0	0	0	22.92	-3.35	1.09	62.59	162.97	826.06	493.89	1053	741.82	857.98	552.37	1020.95	553.06
40.874	0	3.24	0	0.07	0.08	99.34	0.03	3.73	7.36	4.82	0	99.93	95.29	98.13	1.08	4.15	0.01	0.39	83.64	96.48	2.56	0.44	0	4.82	7.36	0	0.01	1.42	99.81	96.39	0.04	0	77.1	0	0	0	22.87	-2.2	1.34	62.82	163.68	825.71	491.84	1056.93	744.96	859.77	551	1023.44	552.05
40.907	0	3.86	0	0.09	0.09	98.86	0.04	3.06	9.47	6.48	0	99.91	94.54	98.02	0.96	2.22	0.01	0.25	80.28	96.9	2.07	0.63	0	6.48	9.47	0	0.01	1.45	99.77	93.6	0.06	0	73.86	0	0	0	24.69	-2.48	1.13	62.86	164.23	826.2	490.29	1062.59	749.57	862.29	550.96	1026.51	553.12
40.94	0	4.57	0	0.11	0.1	97.09	0.04	2.67	12.11	6.57	0	99.8	92.53	97.78	1.1	1.33	0.01	0.19	70.97	97.4	1.68	0.68	0	6.57	12.11	0	0.01	0.8	99.75	91.02	0.08	0	70.01	0	0	0	23.88	-3.07	2.52	62.74	162.77	827.96	489.65	1066.91	752.38	867.83	548.92	1030.53	553.78
40.974	0	5.39	0	0.12	0.11	89.24	0.05	1.84	10.28	6.66	0	99.4	81.35	98.09	1.26	0.84	0.02	0.14	57.3	97.35	1.33	0.48	0	6.66	10.28	0	0.01	0.87	99.69	82.35	0.12	0	64.49	0	0	0	21.98	-2.31	2.9	62.6	162.75	828.88	488.08	1070.75	752.68	870.69	549.04	1033.42	551.21
41.007	0	5.89	0	0.13	0.13	71.44	0.04	1.51	10.48	5.98	3.56	98.1	72.05	96.92	1.58	0.5	0.03	0.09	42.74	96.75	0.7	0.39	0	5.98	10.48	0	0.01	0.65	99.67	77.61	0.15	0	61.15	0	0	0	23.19	-4.75	2.59	62.83	162.98	833.34	487.93	1075.24	753.46	874.6	549.01	1037.56	551.43
41.04	0	7.6	0	0.17	0.17	49.15	0.06	1.05	12.21	6.26	25.85	97.68	62.73	95.97	1.91	0.34	0.04	0.06	40.3	97.15	0.65	0.45	0	6.26	12.21	0	0.02	0.95	99.6	68.6	0.18	0	53.87	0	0	0	21.11	-6.15	1.99	62.36	160.41	835.64	486.67	1079.02	753.31	878.16	545.96	1038.49	550.9
41.074	0	10.66	0.01	0.25	0.24	29.14	0.1	0.6	13.06	8.19	45.86	98.55	52.98	95.19	2.22	0.22	0.05	0.05	46.31	97.15	0.62	0.76	0	8.19	13.06	0	0.02	1.46	99.53	55.05	0.3	0	43.17	0	0	0	22.06	-7.07	0.98	62.19	160.18	838.16	484.66	1084.35	754.62	880.9	545.94	1041.05	549.2
41.107	0	11.01	0.01	0.28	0.25	25.64	0.11	0.56	15.65	8.31	49.36	98.45	50.59	95.8	2.59	0.19	0.05	0.04	45.49	96.29	0.55	0.78	0	8.31	15.65	0	0.03	2.27	99.52	53.03	0.34	0	42.01	0	0	0	22.4	-6.37	-0.25	61.8	155.82	840.47	484.88	1087.6	755.7	884.4	546.99	1040.19	549.59
41.141	0	12.79	0.02	0.36	0.34	10.64	0.18	0.32	12.57	12.54	74.42	98.36	39.92	96.36	2.6	0.21	0.09	0.04	44.77	93.77	0.96	1.16	0	12.54	12.57	0	0.02	1.27	99.48	39.54	0.64	0	32.85	0	0	0	23.12	-5.62	-0.77	61.9	153.87	843.4	486.12	1089.11	755.2	887.01	548.17	1040.86	551.07
41.174	0	13.26	0.02	0.37	0.39	6.86	0.19	0.25	11.75	11.75	73.47	98.29	36.3	96.65	2.74	0.26	0.11	0.04	44.27	92.14	1.01	1.11	0	11.75	9.61	0	0.02	0.9	99.47	33.32	0.94	0	28.8	0	0	0	23.29	-5.19	0.42	62.34	159.7	845.46	486.35	1092.62	757.4	888.28	548.46	1047.94	551.84
41.207	0	11.44	0.02	0.31	0.37	5.56	0.14	0.22	9.22	9.22	77.13	97.45	36.71	98.29	1.88	0.3	0.11	0.04	39.11	88.87	0.79	0.48	0	9.22	6.17	0	0.02	0.3	99.55	30.68	0.97	0	29.42	0	0	0	23.79	-1.75	-0.58	62.54	158.71	846.83	488.47	1091.35	756.51	887.68	551.33	1046.38	552.53
41.241	0	11.66	0.03	0.36	0.43	2.95	0.14	0.14	7.94	7.94	76.69	96.56	31.22	96.77	1.99	0.3	0.16	0.05	35.22	85.78	0.79	0.6	0	7.94	6.33	0	0.02	0.17	99.6	19.45	1.84	0	25.45	0	0	0	23.15	-4.99	0.56	62.36	158.92	847.95	487.92	1093.55	757.58	890.56	549.78	1049.46	552.45
41.274	0	12.29	0.03	0.37	0.43	4.06	0.16	0.13	8.57	8.57	75.42	97.83	33.4	96.94	1.97	0.34	0.18	0.07	41.07	87.1	0.66	0.64	0	8.57	7.07	0	0.03	0.24	99.64	19.07	1.98	0	25.48	0	0	0	26.03	-4.73	-0.33	63.02	156.67	850.26	488.59	1095.36	758.04	892.68	551.56	1049.32	554.56
41.307	0	10.39	0.03	0.37	0.43	4.39	0.18	0.12	10.4	10.4	79.22	98.04	33.25	97.69	2.03	0.31	0.23	0.1	42.36	81.72	0.63	0.54	0	10.4	7.47	0	0.03	0.51	99.68	16.22	2.79	0	25.53	0	0	0	24.07	-3.28	-1.33	62.49	153.02	851.85	490.21	1094.47	756.38	893.75	552.95	1046.76	553.53
41.341	0	9.47	0.03	0.39	0.46	3.25	0.19	0.09	10.54	10.54	81.07	97.89	30.29	97.83	1.92	0.36	0.32	0.12	41.32	76.6	0.88	0.63	0	10.54	6.07	0	0.03	1.61	99.77	9.91	3.43	0	23.26	0	0	0	24.78	-2.95	-0.09	62.88	156.9	853.49	492.94	1093.79	757.41	893.71	555.29	1050.61	555.56
41.374	0	7.58	0.03	0.38	0.43	4.94	0.2	0.09	12.19	12.19	84.84	98.54	33.08	97.91	1.39	0.35	0.3	0.14	45.93	70.61	1.18	0.72	0	12.19	5.7	0	0.03	3.37	99.78	9.03	3.55	0	24.83	0	0	0	24.49	-2.77	-0.32	62.84	156.05	854.74	494.82	1091.97	755.4	893.59	556.45	1049.64	556.65
41.407	0	6.56	0.03	0.36	0.4	5.38	0.19	0.08	12.63	12.63	86.88	98.34	33.69	98.22	1.11	0.3	0.29	0.15	44.36	66.98	1.06	0.46	0	12.63	6.08	0	0.04	4.96	99.79	8.08	4.02	0	26.44	0	0	0	22.87	-1.94	-0.03	62.68	155.91	855.03	496.28	1090.13	753.85	893.25	556.5	1049.16	557.3
41.441	0	4.95	0.02	0.35	0.37	5.18	0.18	0.08	13.47	13.47	89.63	97.47	33.31	98.4	1.04	0.26	0.27	0.19	38.96	60.29	0.77	0.29	0	13.47	8.17	0	0.05	5.25	99.8	7.89	4.53	0	28.83	0	0	0	24.73	-1.41	-1.64	62.77	155.6	853.25	496.59	1089.69	754.43	890.38	558.18	1045.97	559.75
41.474	0	3.89	0.02	0.4	0.38	4.31	0.21	0.08	15.33	15.33	91.37	96.72	30.26	98.68	1.3	0.26	0.25	0.26	35.65	52.18	0.47	0.18	0	15.33	13.04	0	0.06	5.46	99.78	7.12	5.02	0	28.78	0	0	0	25.65	-0.43	-1.2	63.25	157.74	851.87	496.83	1088.03	755.06	888.31	558.87	1046.04	559.83
41.508	0	3.36	0.02	0.39	0.36	3.68	0.31	0.08	24.62	24.62	92.64	94.5	26.59	98.72	1.36	0.36	0.19	0.36	28.95	50.03	0.27	0.08	0	24.62	14.55	0	0.05	4.05	99.77	6.39	5.85	0	30.7	0	0	0	24.88	-0.26	-1.15	63.18	158.11	850.56	497.24	1086.39	754.82	886.7	558.97	1044.81	559.78
41.541	0	2.27	0.02	0.42	0.36	4	0.4	0.08	28.79	28.79	91.99	94.41	24.89	98.33	1.58	0.49	0.17	0.47	28.75	38.24	0.33	0.09	0	28.79	17.78	0	0.06	6.32	99.76	5.04	6.64	0	31.59	0	0	0	25.84	-1.62	-1.54	63.11	157.09	848.21	496.66	1085.93	756.38	885.32	559.07	1042.41	560.43
41.574	0	1.99	0.02	0.41	0.35	5.71	0.43	0.08	29.31	29.31	88.58	96.26	27.5	98.56	1.8	0.68	0.16	0.64	34.01	35.18	0.5	0.11	0	29.31	17.96	0	0.05	6.41	99.75	5.01	6.68	0	32.26	0	0	0	25.41	-0.88	-1.24	63.23	158.54	847.1	496.84	1085.7	757.32	884.28	558.98	1042.81	561.06
41.608	0	1.67	0.01	0.35	0.33	10.23	0.37	0.08	27.72	27.72	79.54	97.54	33.8	97.81	2.4	0.78	0.16	0.86	39.38	34.01	0.71	0.15	0	27.72	15.69	0	0.05	5.72	99.73	3.84	6.89	0	35.19	0	0	0	25.31	-3	-1.03	63.13	157.63	847.03	496.84	1085.7	757.5	884.93	558.6	1042.54	561.25
41.641	0	1.79	0.01	0.3	0.33	12.59	0.32	0.08	25.47	25.47	74.82	98.08	37.21	98.14	3.16	0.91	0.16	1.12	42.55	38.11	1.13	0.22	0	25.47	11.51	0	0.03	4.34	99.73	4.13	6.16	0	35.68	0	0	0	25.72	-2.16	-0.67	63.33	158.44	847.36	497.1	1085.41	757.71	884.99	559.02	1043.42	560.98
41.674	0	1.99	0.01	0.28	0.3	27.66	0.31	0.08	25.06	25.06	47.34	99.25	45.22	98.39	3.2	0.67	0.17	0.83	54.56	44.46	1.92	0.44	0	25.06	10.53	0	0.03	3.76	99.63	3.35	6.71	0	38.33	0	0	0	24.67	-1.43	-0.68	63.49	154.66	848.27	498.86	1084.67	758.09	887.02	560.15	1041.68	561.11
41.708	0	2.91	0.01	0.32	0.32	19.28	0.58	0.08	35.48	35.48	61.44	99.01	36.88	98.64	3.41	0.52	0.19	0.53	51.38	52.27	2.5	0.72	0	35.48	11.04	0	0.05	6.21	99.32	3	8.14	0.17	35.73	0	0	0	27.74	-0.57	-0.91	65.35	157.16	849.38	500.78	1082.15	756.18	884.77	562.76	1041.93	563.5
41.741	0	5.1	0.01	0.37	0.32	18.11	0.64	0.07	35.89	35.89	63.79	99.08	34.06	97.42	3.24	0.48	0.2	0.33	52.53	64.5	2.95	1.07	0	35.89	12.77	0	0.06	12.31	99.08	2.85	8.29	0.1	34.46	0	0	0	22.47	-3.84	-0.04	64.35	157.77	849.27	499.53	1083.33	754.25	886	558.41	1043.72	562.26
41.775	0	8.94	0.01	0.35	0.32	10.42	0.86	0.07	40.61	42.61	79.17	97.43	19.17	97.35	3.82	0.44	0.16	0.25	40.61	67.06	2.61	0.62	0	42.61	14.66	0	0.09	48.46	97.98	2.29	8.57	0.02	34.75	0	0	0	24.42	-3.98	-0.58	63.91	159.78	849.29	498.87	1085.69	756.15	885.48	559.33	1045.21	563.17
41.808	0	9.61	0.02	0.34	0.33	7.55	0.87	0.07	38.51	42.09	80.78	96.5	15.91	97.95	3.62	0.42	0.16	0.19	38.51	67.19	2.11	0.44	0	42.09	14.37	0	0.09	51.41	96.1	1.88	8.27	0	32.65	0	0	0	25.38	-2.67	-0.81	63.67	158.84	848.83	497.89	1086.18	756.96	885.73	559.29	1044.55	562.18
41.841	0	10.53	0.02	0.39	0.35	4.92	1.29	0.07	35.7	46.4	78.94	94.96	8.1	97.37	4.12	0.39	0.15	0.19	35.7	64.56	1.59	0.33	0	46.4	18.35	0	0.11	59.55	94.18	1.79	8.97	0	30	0	0	0	24.74	-3.95	-0.82	63.4	159.42	848.89	497.63	1086.38	756.55	885.51	558.95	1044.91	561.63
41.875	0	11.98	0.03	0.57	0.37	1.98	2.4	0.07	27.5	51.41	76.04	85.16	0	97.46	4.89	0.4	0.15	0.19	27.5	61.75	1.49	0.3	0	51.41	33.02	0	0.17	69.52	87.57	1.73	10.96	0	25.71	0	0	0	24.12	-3.76	-1.16	63.96	159.23	848.97	497.59	1086.5	756.24	885.29	559.1	1044.51	561.09
41.908	0	8.08	0.04	0.82	0.39	0.87	3.61	0.08	21.95	51.19	83.84	67.83	0	97.54	5.91	0.49	0.15	0.19	20.2	51.19	1.09	0.31	0	52.77	46.43	0	0.31	59.2	82.41	1.61	11.19	0	21.95	0	0	0	23.04	-3.61	-1.11	64.69	158.92	848.86	497.7	1086.59	756.25	885.51	558.73	1044.41	560.95
41.941	0	4.24	0.04	0.87	0.44	0.6	4.6	0.09	20.7	38.25	90.8	57.92	0	97.81	8.48	0.82	0.15	0.29	16.12	38.25	0.81	0.32	0	54.05	50.12	0	0.25	44.83	81.19	1.7	11.11	0	20.7	0	0	0	23.23	-3.01	-0.79	64.69	157.65	849.06	498.01	1086.1	756.36	886.43	558.7	1044.06	560.95
41.975	0	2.88	0.05	0.95	0.48	0.37	7.49	0.1	16.73	30.57	85.01	39.02	-4.04	97.45	10.73	1.6	0.15	0.7	15.13	30.57	0.78	0.34	0	56.98	58.44	0	0.15	39.01	72.65	1.85	9.11	0	16.73	0	0	0	22.31	-3.79	-0.57	64.46	157.7	849.59	498.7	1086.23	756.03	886.98	558.46	1044.65	561.91
42.008	0	1.83	0.06	1.06	0.6	0.3	11.26	0.13	15.48	20.7	77.48	38.2	-7.22	97.19	15.22	2.11	0.15	1.42	13.83	20.7	0.55	0.25	0	59.3	63.81	0	0.12	31.07	72.13	1.95	9.37	0	15.48	0	0	0	23.89	-4.28	-0.65	64.35	156.45	849.85	498.44	1085.86	755.71	887.47	558.6	1043.88	561.96
42.041	0	1.85	0.07	1.34	0.64	0.23	18.3	0.15	16.43	16.47	63.4	44.32	-15.71	96.76	16.43	2.43	0.18	2.23	14.31	16.47	0.49	0.31	0	63.8	74.06	0	0.12	38.23	66.86	2.11	10.12	0	12.95	0	0	0	23.8	-5.02	-0.66	64.2	155.75	849.59	498.21	1085.95	756.08	887.7	558.51	1043.42	561.53
42.075	0	2.16	0.08	1.18	0.51	0.27	22.81	0.14	20.72	17.53	54.38	61.49	-20.28	96.91	13.98	2.48	0.2	3.06	20.72	17.53	0.74	0.63	0	67.25	78.44	0	0.15	53.89	54.64	2.27	10.64	0	11.06	0	0	0	24.07	-4.77	-0.37	63.75	155.5	849.29	497.52	1086.35	756.85	888.23	558.09	1043.71	560.64
42.108	0	2.88	0.08	1.3	0.48	0.39	19.26	0.12	26.91	22.46	61.48	67.39	-14.95	95.97	10.16	2.17	0.21	3.09	26.91	22.46	0.78	0.63	0	66.41	75.46	0	0.16	52.41	58.98	2.43	11.05	0	11.35	0	0	0	24.99	-6.14	-0.83	63.65	157.22	849.15	495.89	1089	757.65	888.03	557.27	1045.2	561.11
42.142	0	2.53	0.09	0.81	0.37	1.16	29.57	0.1	50.59	28.96	45.43	93.69	-6.15	96.9	7.84	2.27	0.26	3.06	50.59	28.96	1.74	1.68	0	76.32	67.09	0	0.12	44.24	46.61	2.13	14.27	0	9.16	0	0	0	25.03	-4.79	-1.34	63.55	158.04	849.04	493.76	1091.64	758.43	888.27	556.29	1046.29	559.39
42.175	0	2.18	0.1	0.81	0.35	0.65	24.43	0.09	43.19	31.57	51.14	89.75	-4.48	97.71	4.55	1.95	0.25	2.19	43.19	31.57	2.36	1.66	0	77.14	60.16	0	0.08	22.53	49.57	2.43	12.89	0	7.68	0	0	0	24.45	-3.23	-1.49	63.51	158.02	850	493.75	1092.32	758.63	888.94	556.96	1046.96	557.6
42.208	0	2.29	0.1	0.92	0.36	0.49	18.84	0.08	38.04	35.78	62.32	83.19	-1.88	97.65	2.72	1.73	0.26	1.69	38.04	35.78	3.25	1.43	0	75.19	55.68	0	0.06	8.43	55.87	2.59	11.24	0	7.69	0	0	0	24.01	-3.38	-1.66	63.41	157.93	850.27	493.67	1093.17	758.73	889.35	556.72	1047.28	557.89
42.242	0	2.53	0.11	0.77	0.37	0.35	16.64	0.07	32.68	39.03	66.73	80.53	-1.52	97.3	1.59	1.2	0.23	1.04	32.68	39.03	3.34	1.49	0	78.32	43.34	0	0.07	3.77	62.11	2.83	9.8	0	7.49	0	0	0	23.23	-4.07	-1.57	63.3	159.66	849.25	492.58	1093.53	758.78	888.2	555.73	1047.85	556.92
42.275	0	2.39	0.11	0.7	0.4	0.27	14.42	0.07	27.81	35.37	71.16	72.69	-1.72	97.81	1.09	1.05	0.21	1.02	27.81	35.37	2.11	1	0	77.71	38.91	0	0.08	4.11	65.97	2.83	9.82	0	7.66	0	0	0	24.09	-3.02	-1.51	63.3	156.88	849.26	492	1094.95	760.89	890.47	555.62	1047.34	556.58
42.308	0	3.56	0.11	0.6	0.43	0.39	12.34	0.07	33.75	42.69	75.32	79.73	0	96.86	0.71	0.77	0.2	0.93	33.75	42.69	1.9	0.64	0	76.63	29.87	0	0.05	10.5	71.32	2.84	10.01	0	7.87	0	0	0	22.83	-4.85	-1.23	63.27	160.49	851.44	493.46	1096.28	760.41	890.64	556.48	1051.13	557.68
42.342	0	4.05	0.11	0.6	0.55	0.36	8.81	0.07	32.92	35.93	82.39	84.78	0	95.76	0.85	0.87	0.2	0.92	32.92	35.93	1.08	0.34	0	72.36	20.72	0	0.04	23.85	81.78	3.35	7.89	0	7.6	0	0	0	21.77	-6.42	-2.41	63.32	159.72	851.3	493.56	1095.95	757.24	889.34	555.31	1048.98	560.2
42.375	0	4.64	0.1	0.55	0.53	0.47	8.5	0.07	36.76	32.66	82.99	87.82	0	96.46	1.08	0.96	0.2	0.94	36.76	32.66	1.55	0.35	0	71.95	18.49	0	0.02	45.24	81.17	2.89	7.58	0	8.06	0	0	0	21.4	-5.48	-1.26	63.34	160.79	852.34	494.21	1095.98	758.92	890.73	556.32	1051.51	558.02
42.408	0	4.67	0.1	0.69	0.55	0.5	7.45	0.07	37.46	26.42	85.11	90.65	-1.9	96.24	1.13	0.78	0.22	1.13	37.46	26.42	3.11	0.48	0	68.95	20.42	0	0.03	56.75	84.14	2.83	6.3	0	8.26	0	0	0	21.74	-5.79	-1.42	63.3	159.34	852.84	495.11	1095.35	758.44	891.22	556.89	1050.54	559.1
42.442	0	7.06	0.1	1.12	0.6	0.48	9.98	0.07	36.13	25.3	80.05	91.36	-9.8	96.18	1.61	0.58	0.25	1.61	36.13	25.3	2.21	0.59	0	69.89	34.02	0	0.05	75.85	86.56	2.73	6.32	0	8.47	0	0	0	22.94	-5.87	-1.09	63.28	159.57	853.12	495.64	1095.62	759.37	891.79	557.33	1051.32	560.56
42.475	0	7.32	0.1	1.71	0.58	0.48	14.42	0.07	36.75	19.54	71.17	92.4	-16.9	96.62	2.03	0.38	0.25	2	36.75	19.54	2.55	0.78	0	71.96	49.2	0	0.08	87.66	83.61	2.36	6.71	0	8.28	0	0	0	23.02	-5.23	-1.28	63.19	158.88	854.27	495.97	1095.83	758.71	892.6	557.73	1051.46	560.4
42.509	0	7.21	0.1	2.31	0.6	0.31	15.85	0.08	28.31	13.09	68.3	92.24	-24.4	96.93	2.7	0.32	0.25	2.68	28.31	13.09	1.49	0.32	0	70.39	62.49	0	0.07	95.83	82.49	1.84	6.63	0	8.64	0	0	0	22.32	-4.75	-1.39	63.22	160.01	855.23	496.08	1095.32	756.99	892.11	557.91	1052.11	559.21
42.542	0	6.86	0.1	2.74	0.56	0.27	17.4	0.08	25.86	12.1	65.19	90.79	-27.49	96.76	3.11	0.26	0.22	2.72	25.86	12.1	1.77	0.25	0	69.79	70.92	0	0.06	95.95	79.12	1.49	6.35	0	8.63	0	0	0	22.69	-5.02	-1.67	63.1	157.94	855.45	496.4	1095.19	757.32	892.88	558.55	1050.81	559.12
42.575	0	5.56	0.1	2.85	0.51	0.23	18.27	0.08	23.02	7.92	63.46	88.94	-30.48	96.26	3.05	0.22	0.21	2.92	23.02	7.92	2.48	0.21	0	69.89	76.03	0	0.1	96.25	74.12	1.44	6.42	0	8.55	0	0	0	24.01	-5.76	-1.34	63.1	159.49	855.18	495.89	1094.78	756.29	892.13	557.52	1051.6	560.58
42.609	0	5.53	0.1	3.14	0.48	0.28	19.86	0.08	26.06	8.73	60.27	90.22	-29.53	96.38	3	0.24	0.2	3.01	26.06	8.73	2.44	0.18	0	69.52	81.93	0	0.14	94.92	71.71	1.13	5.29	0	8.93	0	0	0	23.4	-5.59	-1.26	63.06	159.32	855.49	494.38	1095.92	755.9	893.05	556.12	1052.35	558.64
42.642	0	5.25	0.09	3.26	0.43	0.54	19.6	0.07	35.74	10.85	60.79	93.35	-22.76	97.81	2.29	0.2	0.21	1.47	35.74	10.85	2.55	0.28	0	68.04	83.5	0	0.22	90.47	71.56	1.12	5.98	0.06	9.85	0	0	0	25.46	-3.01	-1.29	64.03	155.16	856.47	495.46	1095.77	757.84	895.64	558.14	1050.8	558.68
42.675	0	5.12	0.1	3.07	0.39	0.59	20.19	0.06	38.76	14.16	59.61	92.32	-21.11	97.94	1.77	0.17	0.23	0.6	38.76	14.16	2.67	0.86	0	68.24	83.12	0	0.27	85.53	67.96	1.06	5.88	0.18	9.03	0	0	0	27.43	-2.7	-1.92	65.37	155.62	859.41	499.03	1094.87	756.83	895.67	562.07	1051.29	562.22
42.709	0	4.43	0.09	1.79	0.31	1.13	18	0.06	49.08	23.98	64	90.7	-9.87	97.46	1.4	0.21	0.26	0.33	49.08	23.98	3.02	2.23	0	68.05	72.59	0	0.25	70.74	59.71	0.92	7.95	0.21	9.66	0	0	0	25.95	-3.76	-0.46	64.58	157.91	858.8	498.68	1094.82	756.39	895.93	559.3	1053.78	563.48
42.742	0	4.3	0.09	1.3	0.3	1.12	11.96	0.06	48.43	34.6	76.08	82.93	-1.83	97.24	1.25	0.26	0.3	0.21	48.43	34.6	4.46	3.77	0	64.57	59.05	0	0.2	51.74	59.31	0.97	8.15	0.02	9.95	0	0	0	25.08	-4.19	-0.96	63.85	157.75	858.7	498.72	1094.54	755.97	895.18	559.84	1052.91	562.29
42.776	0	4.13	0.09	0.46	0.22	0.94	10.07	0.06	44.7	46.89	79.87	77.95	0	96.82	1.15	0.28	0.37	0.12	44.7	46.89	2.76	1.1	0	64.35	50.23	0	0.26	49.82	43.49	0.73	9.25	0	10.24	0	0	0	24.89	-4.93	-1.36	63.3	157.61	858.57	497.64	1095.42	755.55	895.11	559.06	1052.7	561.62
42.809	0	8.03	0.09	0.35	0.21	1.01	10.38	0.06	46.33	63.36	79.25	82.91	-1.59	96.97	0.96	0.27	0.4	0.09	46.33	63.36	2.52	0.98	0	66.66	44.39	0	0.32	62.62	41.23	0.74	9.64	0	10.08	0	0	0	23.87	-4.67	-1.47	62.97	159.84	859.05	497.49	1096.43	755.57	894.57	559.29	1054.4	560.68
42.842	0	12.04	0.09	0.35	0.23	0.87	9.4	0.06	42.18	66.32	75.92	83.72	-3.83	96.86	1.01	0.39	0.39	0.09	42.18	70.14	1.82	0.47	0	66.32	42.25	0	0.35	71.53	45.8	0.75	9.73	0	10.77	0	0	0	24.12	-4.86	-1.68	62.95	162.05	860.07	497.65	1098.08	756.29	894.48	560.33	1056.53	560.72
42.876	0	14.71	0.08	0.33	0.23	0.91	10.16	0.06	41.63	68.83	70.59	92.9	-6.35	97.14	0.82	0.37	0.43	0.09	41.63	71.18	1.25	0.31	0	68.83	41.08	0	0.34	83.71	47.19	0.79	12.12	0	11.49	0	0	0	24.53	-4.38	-2.07	62.87	157.03	861.1	498.1	1098.46	756.51	897.33	560.52	1054.37	561.09
42.909	0	11.33	0.07	0.41	0.25	1.09	8.73	0.06	42.73	61.37	77.34	91.77	-3.41	96.77	0.75	0.54	0.46	0.17	42.73	61.37	2.01	0.48	0	66.61	40.76	0	0.27	80.61	53.74	0.82	13.19	0	12.57	0	0	0	24.28	-4.99	-2.3	62.73	155.89	861.23	498.39	1099.05	757.15	898.01	560.8	1053.9	561.51
42.942	0	8.93	0.07	0.43	0.29	0.77	6.84	0.06	36.05	59.15	82.14	65.28	-0.16	97.09	0.82	0.61	0.53	0.29	36.05	59.15	2.4	0.44	0	65.14	34.76	0	0.22	61.39	60.82	0.86	12.51	0	12.8	0	0	0	24.16	-4.47	-2.7	62.82	157.9	860.33	498.23	1099.46	757.9	896.23	561.44	1054.13	561.54
42.976	0	6	0.06	0.48	0.31	0.81	4.05	0.06	32.65	48.27	88	61.15	0	96.77	1.09	0.62	0.55	0.44	32.65	48.27	1.78	0.22	0	55.96	35.95	0	0.17	54.54	66.33	0.92	10.91	0	15.05	0	0	0	25.05	-4.99	-2.94	63.01	158.92	858.82	497.6	1100.57	760.23	895.18	561.88	1054.09	562.04
43.009	0	4.47	0.06	0.58	0.34	0.8	3.47	0.06	30.14	40.96	91.06	66.52	0	96.31	1.47	0.74	0.56	0.67	30.14	40.96	1.34	0.11	0	52.82	38.58	0	0.18	44.01	71.74	0.88	10.14	0	16.22	0	0	0	22.69	-5.69	-1.96	62.89	158.2	858.26	497.32	1101.68	761.76	897.02	559.88	1055.21	561.88
43.042	0	4.65	0.04	0.62	0.38	1.83	2.33	0.07	37.85	45.32	90.69	88.82	0.81	95.77	1.85	0.96	0.62	0.95	37.85	45.32	1.43	0.07	0	46.86	34.94	0	0.13	31.19	81.27	1	9.3	0	19.76	0	0	0	21.02	-6.4	-1.79	62.9	156.78	858.82	497.22	1103.08	762.13	898.95	558.8	1055.7	561.83
43.076	0	4.73	0.03	0.5	0.38	8.46	1.14	0.07	37.43	37.43	83.08	98.26	17.79	94.99	2.39	1.46	0.73	1.18	52.69	45.69	1.44	0.05	0	37.43	26	0	0.11	36.99	90.82	1.2	8.23	0	26.57	0	0	0	23.04	-7.29	-2.28	62.93	156.14	858.21	496.2	1104.97	764.25	899.3	559.11	1055.41	562.48
43.109	0	5.05	0.02	0.48	0.41	11.4	1.25	0.08	38.56	38.56	77.21	98.96	21.38	96.29	3.69	1.89	0.68	1.33	56.89	50.07	1.39	0.05	0	38.56	23.97	0	0.09	31.85	93.15	1.26	7.25	0	27.39	0	0	0	21.08	-5.71	-2.4	62.75	156.22	859.08	496.85	1102.42	759.87	898.32	558.3	1054.5	561.87
43.143	0	7.2	0.02	0.43	0.42	22.04	1.21	0.08	38.67	37.15	55.93	99.61	27.12	95.44	4.79	1.8	0.76	1.19	66.94	59	1.08	0.12	0	37.15	21.34	0	0.08	38.67	95.22	1.47	6.42	0	29.34	0	0	0	24.44	-6.79	-2.06	62.98	155.81	859.97	496.59	1103.32	761.81	899.8	559.61	1055.59	561.8
43.176	0	6.05	0.01	0.34	0.37	27.76	0.88	0.08	36.05	36.05	47.24	99.54	35.01	96.13	4.91	1.61	0.67	1.1	63.43	64.7	1.23	0.17	0	36.05	16.92	0	0.07	22.92	96.77	1.56	5.6	0	33.87	0	0	0	24.55	-5.94	-2.37	63.1	156.52	859.21	495.63	1103.4	761.8	898.73	559.41	1055.25	560.62
43.209	0	5.75	0.02	0.42	0.4	13.76	1.12	0.09	39.92	39.92	72.48	98.75	25.35	96.7	5.28	2.01	0.63	1.36	50.86	59.65	0.87	0.16	0	39.92	22.45	0	0.08	25.02	96.84	1.76	5.59	0	32.38	0	0	0	23.06	-5.11	-2.38	62.91	156.7	859.23	495.17	1103.61	761.28	898.76	558.74	1055.46	559.17
43.243	0	5.65	0.01	0.39	0.34	24.34	1.46	0.08	47.99	47.99	51.31	99.23	31.62	97.19	4.49	1.94	0.55	0.74	55.6	68.01	1.92	0.33	0	47.99	21.05	0	0.08	12.52	98.17	1.86	4.65	0.02	36.26	0	0	0	25.82	-4.29	-2.12	63.91	153.65	861.04	497.41	1102.31	761.72	900.95	561.03	1054.6	561.33
43.276	0	8.64	0.01	0.53	0.35	19.17	1.64	0.08	48.45	48.45	61.67	99.16	27.24	98.23	3.72	2.25	0.61	0.4	54.74	77.84	3.1	0.51	0	48.45	25.46	0	0.08	13.11	97.91	2.24	4.51	0.64	33.96	0	0	0	28.81	-1.92	-2.1	65.96	150.53	865.08	501.95	1099.38	759.04	903.24	564.38	1053.76	566.11
43.309	0	9.57	0.01	0.6	0.35	22.57	1.7	0.08	48.64	48.64	54.85	99.4	26.72	97.44	3.39	2.98	0.54	0.26	58.36	77.9	3.74	0.56	0	48.64	27.22	0	0.11	20.04	98.59	3.19	3.67	0.76	33.97	0	0	0	27.78	-3.81	-2.88	65.12	150.17	865.27	502.73	1099.28	758.15	902.51	564.99	1052.67	566.85
43.343	0	8.29	0.01	0.72	0.33	30.64	1.85	0.08	48.23	48.23	44.36	99.66	30.1	97.6	2.63	2.72	0.55	0.12	64.85	74	3.8	0.79	0	48.23	32.12	0	0.12	15.57	99.08	4.09	2.9	0.03	34.4	0	0	0	24.42	-3.47	-3.23	63.86	151.06	863.34	501.9	1099.31	757.84	900.69	563.51	1051.74	565.55
43.376	0	7.95	0.01	0.55	0.3	46.21	1.41	0.08	45.51	45.51	28.79	99.8	36.9	96.71	1.89	2.94	0.55	0.07	71.62	74.1	3.39	0.46	0	45.51	27.41	0	0.1	19.97	99.01	4.07	2.26	0	36.92	0	0	0	24.03	-5.1	-2.98	63.49	154.99	861.92	500.3	1098.54	756.72	897.75	562.49	1052.74	563.55
43.409	0	7.2	0.01	0.65	0.3	53.48	1.88	0.08	48.56	48.56	21.52	99.86	37.14	97.56	1.62	3.15	0.59	0.06	76.47	70.26	3.29	0.27	0	48.56	32.9	0	0.09	19.57	98.92	4.05	1.68	0	37.07	0	0	0	23.27	-3.55	-2.56	63.13	156.02	859.88	498.73	1098.54	758.33	896.73	561.56	1052.75	560.91
43.443	0	9.17	0.01	0.93	0.32	56.44	2.99	0.09	53.19	53.19	18.56	99.86	31.37	97.33	2.75	5.26	0.53	0.07	76.37	71.93	2.87	0.16	0	53.19	46.25	0	0.1	31.76	98.77	4.33	1.13	0	38.19	0	0	0	23.93	-4.03	-2.29	63.02	155.7	859.47	498.19	1098.34	758.49	896.91	560.98	1052.61	560.83
43.476	0	12.31	0.01	1.11	0.33	59.24	3.9	0.1	56.44	56.44	15.76	99.89	26.73	98.01	3.59	5.26	0.56	0.07	78.92	75.64	4.53	0.17	0	56.44	49.22	0	0.09	45.35	98.63	4.28	1.06	0	37.92	0	0	0	22.95	-2.52	-2.45	62.99	155.97	858.73	497.28	1098.67	758.79	896.42	560.5	1052.38	559
43.51	0	12.7	0.01	1.52	0.31	57.38	6.52	0.1	72.84	65.08	17.62	99.82	15.46	98.24	3.48	5.68	0.5	0.14	73.41	65.08	4.93	0.25	0	65.62	60.19	0	0.12	72.84	98.6	5.74	0.83	0	40.04	0	0	0	22.46	-1.88	-2.44	62.94	155.31	857.48	496.64	1098.43	759.54	896.05	560.02	1051.35	558.01
43.543	0	8.15	0.01	1.93	0.3	52.95	10.27	0.1	72.67	50.51	22.05	99.8	9.76	97.99	3.42	5.22	0.49	0.27	72.67	50.51	6.83	0.33	0	73.45	64.04	0	0.15	72.79	97.96	6.27	0.69	0	38.81	0	0	0	21	-2.57	-2.31	62.67	154.91	858	497.54	1098.23	759.13	896.56	560.04	1051.46	558.4
43.576	0	5.82	0.01	2.29	0.29	41.32	9.43	0.09	66.11	36.8	33.68	99.64	4.59	97.83	2.68	4.24	0.47	0.48	66.11	36.8	7.61	0.19	0	71.67	67.71	0	0.15	77.96	97.26	5.6	0.64	0	37.94	0	0	0	19.86	-2.97	-2.78	62.6	157.4	859.88	500.91	1095.7	755.34	894.33	562.17	1051.73	561.55
43.61	0	5.18	0.01	1.91	0.33	18.89	10.27	0.1	53.3	30.97	62.22	98.84	0	96.79	2.23	4.18	0.47	0.71	53.3	30.97	4.11	0.08	0	73.64	65.8	0	0.15	75.52	95.33	6.16	0.59	0	34.53	0	0	0	20.11	-4.96	-3.12	63.33	155.74	860.84	503.97	1094.54	756.15	894.65	565.32	1050.39	563.72
43.643	0	2.58	0.01	1.38	0.32	9.33	5.42	0.09	36.1	17.8	81.35	95.4	0	97.93	1.75	3.75	0.42	1.05	36.1	17.8	1.75	0.02	0	65.93	61.18	0	0.2	61.5	94.97	6.17	0.55	0	35.94	0	0	0	17.55	-2.72	-3.52	63.41	154.56	860.73	505.36	1094.31	756.64	894.7	566.21	1049.24	563.78
43.676	0	1.59	0.02	0.81	0.35	2.6	2.52	0.1	32.48	9.9	94.8	81.95	0	95.83	1.27	4.56	0.38	1.36	19.11	9.9	0.67	0	0	57.99	44.81	0	0.16	50.73	93.05	6.26	0.42	0	32.48	0	0	0	16.8	-6.33	-3.63	63.05	155.69	858.83	505.22	1095.86	758.61	893.67	565.37	1049.35	566.67
43.71	0	1.26	0.02	0.67	0.34	1.41	2.19	0.09	29.78	6.96	95.61	66.64	0	96.68	0.73	3.53	0.38	1.78	13.42	6.96	0.87	0.01	0	56.5	40.22	0	0.15	43.14	88.52	5.18	0.39	0	29.78	0	0	0	19.84	-5.14	-3.5	62.82	156.68	855.86	503.73	1097.47	763.85	892.65	566	1049.33	566.79
43.743	0	1.19	0.02	0.76	0.38	0.85	3.1	0.09	26.56	4.59	93.8	60.9	0	98.11	0.5	4.06	0.39	2.03	10.77	4.59	2.21	0.01	0	62.7	39.41	0	0.12	40.07	88.08	4.36	0.43	0	26.56	0	0	0	20.33	-2.25	-2.95	62.63	154.72	853.79	502.51	1097.51	766.66	893.43	565.07	1048.16	565.37
43.777	0	1.63	0.03	1.14	0.32	0.94	4.13	0.09	25.37	9.75	91.74	57.99	-4.71	96.97	0.73	4.97	0.33	2.2	14.9	4.48	9.75	0.06	0	67.43	44.71	0	0.1	74.3	82.45	3.04	0.36	0	25.37	0	0	0	21.98	-4.66	-3.08	62.64	156.8	851.49	499.93	1098.74	769.12	891.57	564.87	1048.36	563.03
43.81	0	1.2	0.02	0.68	0.31	2.01	4.33	0.09	28.12	7.22	91.34	71.07	0	97.48	0.78	5.73	0.36	2.24	23.03	4.47	7.22	0.08	0	70.74	36.5	0	0.09	63.59	81.49	2.08	0.31	0	28.12	0	0	0	18.03	-3.72	-2.75	62.07	155.08	851.11	499.27	1097.21	766.48	891.96	562.33	1047.03	560.29
43.843	0	1	0.02	0.61	0.32	6.52	5.34	0.09	40.12	6.4	86.96	90.98	0	97.12	1.11	7.09	0.36	2.77	40.12	4.82	6.4	0.17	0	73	36.47	0	0.09	54.39	81.97	1.89	0.29	0	30.42	0	0	0	18.3	-4.4	-2.56	62.09	155.79	850.87	499.02	1096.42	765.44	891.28	561.75	1047.06	560.48
43.877	0	0.95	0.01	0.49	0.31	22.26	8.57	0.1	61.8	4.89	55.48	97.74	7.72	96.39	1.75	6.78	0.36	3.77	61.8	4.89	3.97	0.18	0	77.15	39.21	0	0.1	53.96	78.39	1.29	0.28	0	32.06	0	0	0	21.15	-5.58	-2.68	62.47	159.42	849.56	497.71	1098.44	768.13	889.52	562.33	1048.93	561.56
43.91	0	0.77	0.01	0.73	0.29	43.04	11.06	0.1	72.13	7.03	31.96	99.16	17.28	95.16	2.7	6.14	0.37	3.7	72.13	7.03	4.27	0.46	0	77.46	51.74	0	0.12	32.16	80.54	1.2	0.3	0	35.51	0	0	0	22.12	-7.11	-3.54	62.6	160.61	849.83	496.79	1099.93	767.9	888.64	562.79	1049.25	561.5
43.943	0	0.92	0.01	1.02	0.27	51.11	14.82	0.1	72.12	10.39	23.89	99.27	16.4	97.61	4.61	4.45	0.38	3.18	72.12	10.39	4.24	0.62	0	79.31	63.72	0	0.21	34.22	82.42	1.22	0.29	0	38.43	0	0	0	21.31	-3.46	-2.75	62.65	162.06	850.24	497.75	1099.81	769.01	889.13	563.26	1051.18	561.14
43.977	0	0.81	0.01	0.78	0.21	49.76	12.17	0.09	64.03	10.95	25.24	98.28	15.94	97.97	5.81	3.39	0.32	1.92	64.03	10.95	4.01	0.31	0	77.51	63.56	0	0.29	40.65	79.63	1.08	0.31	0	42.05	0	0	0	21	-2.62	-2.9	62.53	160.43	850.75	498.48	1100.2	769.77	890.28	563.94	1050.7	561.39
44.01	0	0.75	0.01	0.65	0.21	40.45	10.91	0.09	55.67	14.57	34.55	96.99	15.38	97.61	7.24	2.56	0.32	1.32	55.67	14.57	4.84	0.31	0.86	78.39	56.86	0	0.45	33.12	80.88	1.12	0.33	0	42.91	0	0	0	19.47	-3.45	-2.85	62.3	158.8	850.56	499.16	1099.79	769.92	890.89	563.8	1049.67	561.5
44.043	0	0.68	0.01	0.46	0.18	25.22	7.47	0.08	45.35	12.88	49.78	92.25	11.97	97.52	4.97	1.93	0.33	0.99	45.35	12.88	5.6	0.16	0	77.65	45.76	0	0.44	36.39	78.81	0.97	0.36	0	41.88	0	0	0	18.85	-3.65	-2.83	62.13	158.03	850.69	499.49	1099.36	769.95	891.17	564.16	1049.16	560.66
44.077	0	0.64	0.01	0.55	0.18	30.5	6.41	0.08	45.91	20.37	44.5	95.16	17.61	97.84	5.78	2.03	0.38	0.64	45.91	20.37	9.14	0.13	0	77.33	42.28	0	0.26	17.18	84.49	0.91	0.41	0	43.95	0	0	0	20.3	-2.93	-2.92	62.61	155.56	852.32	501.04	1098.59	769.2	892.81	565.27	1048.35	562.6
44.11	0	0.88	0.01	0.43	0.18	38.09	6.14	0.08	52.48	29.59	36.91	96.59	21.86	97.92	5.27	1.7	0.38	0.28	52.48	29.59	7.35	0.26	0	75.93	39.09	0	0.29	18.07	82.45	0.93	0.42	0.15	43.64	0	0	0	16.81	-2.73	-3.77	62.85	148.51	852.07	501.97	1097.16	766.95	894.73	563.62	1043.25	563.56
44.144	0	1.18	0.01	0.37	0.15	71.69	8.65	0.07	73.43	43.66	3.31	99.42	32.38	98.38	3.94	1.55	0.46	0.12	73.43	43.66	9.22	0.76	0	83.97	32.81	0	0.22	12.15	82.05	0.72	0.38	0.07	45.68	0	0	0	19.41	-1.46	-3.72	63.23	153.47	849.74	500.62	1095.96	766.9	890.4	563.7	1043.87	563.83
44.177	0	1.6	0	0.29	0.13	82.55	9.1	0.07	74.45	52.63	0	99.64	37.99	97.77	2.7	1.15	0.5	0.06	74.45	52.63	6.55	1.03	0	88.77	30.69	0	0.23	14.49	84.48	0.65	0.5	0.01	50.76	0	0	0	21.36	-3.1	-2.73	63.15	157.25	847.22	498.56	1095.2	767.26	887.9	561.77	1045.13	564.02
44.21	0	1.92	0	0.16	0.13	87.28	5.55	0.07	75.97	61.37	0	99.6	47.97	96.16	2.02	1.2	0.49	0.05	75.97	61.37	2.95	1.23	0	83.7	18.68	0	0.15	10.77	86.03	0.71	0.53	0	53.32	0	0	0	21.28	-5.89	-1.17	63.13	160.05	848.04	497.61	1096.66	768.35	889.41	560.51	1049.45	562.57
44.244	0	1.48	0	0.1	0.1	95.34	2.45	0.07	74.21	66.81	0	99.63	63.53	96.06	2.14	1.54	0.47	0.05	74.21	66.81	3.03	1.64	0	77.2	11.8	0	0.09	3.61	88.72	0.84	0.46	0	64.01	0	0	0	21.06	-6.03	-1.72	63.2	161.45	845.22	494.03	1097.86	767.64	887.21	557.05	1048.58	561.82
44.277	0	1.39	0	0.09	0.1	91.59	2.23	0.07	65.03	63.95	0	99.16	59.69	95.46	2.21	1.52	0.41	0.06	65.03	63.95	1.24	1.44	0	75.82	12.14	0	0.09	3.77	87.7	0.92	0.52	0	63.01	0	0	0	22.36	-6.77	-1.79	63.45	158.77	844.07	491.88	1098.62	768.89	888.3	555.87	1047.02	560.01
44.31	0	1.37	0	0.08	0.1	92.14	1.29	0.07	65.79	66.67	0	99.03	64.42	95.06	3.02	1.9	0.37	0.07	60.86	66.67	0.79	1.1	0	68.06	9.42	0	0.07	1.58	90.04	1.14	0.5	0	65.79	0	0	0	19.47	-7.22	-1.93	63.64	162.88	844.02	490.78	1099.32	766.49	886.29	553.99	1049.1	558.75
44.344	0	0.76	0	0.08	0.11	84.47	1.05	0.07	63.38	47.33	0	97.87	58.7	95.47	3.12	1.65	0.35	0.12	52.06	47.33	0.69	0.81	0	63.46	11.37	0	0.1	3.99	88.91	1.5	0.72	0	63.38	0	0	0	20.17	-6.76	-2.82	63.46	162.54	844.59	490.16	1099.72	766.03	885.81	555.12	1048.34	556.87
44.377	0	0.44	0	0.08	0.12	70.08	0.73	0.07	58.26	30.46	4.92	96.19	54.92	96.48	3.13	1.8	0.31	0.23	42.07	30.46	0.39	0.48	0	58.26	7.17	0	0.05	2.18	91.43	1.81	0.71	0	60.9	0	0	0	22.31	-5.45	-3.52	63.27	162.02	844.33	491.19	1098.73	766.89	884.62	557.74	1046.64	557.72
44.41	0	0.34	0	0.09	0.15	53.28	0.51	0.08	51.12	20.21	21.72	94.3	51.73	96.35	3.63	1.82	0.28	0.48	35.1	20.21	0.24	0.25	0	51.12	5.52	0	0.04	0.96	93.16	2.34	0.75	0	57.99	0	0	0	23.36	-5.64	-3.25	62.88	160.87	846.02	493.32	1098.21	767.13	886.14	559.41	1047.02	559.82
44.444	0	0.32	0	0.1	0.16	44.76	0.34	0.08	42.51	15.9	30.24	94.03	51.26	97.5	3.82	1.91	0.22	0.91	34.49	15.9	0.4	0.19	0	42.51	4.71	0	0.03	1.59	93.15	2.82	0.81	0	55.24	0	0	0	23.93	-3.68	-4.2	63	159.49	849.44	496.22	1097.98	766.45	887.39	563.6	1046.84	559.93
44.477	0	0.29	0	0.12	0.18	27.19	0.44	0.08	45.72	9.96	47.81	89.02	42.69	97.75	3.1	2.12	0.23	1.22	28.17	9.96	0.95	0.16	0	45.72	7.37	0	0.03	2.86	91.21	2.49	0.7	0	51.51	0	0	0	21.21	-3.14	-2.81	63.02	160.54	851.9	500.91	1094.79	764.47	888.2	565.11	1048.71	562.45
44.511	0	0.31	0	0.12	0.18	19.75	0.22	0.08	33.4	6.15	60.51	82.66	39.52	96.12	2.66	2.54	0.23	1.85	23.93	6.15	2.61	0.03	0	33.4	7.38	0	0.04	17	88.84	2.55	0.59	0	49.93	0	0	0	17.49	-5.96	-2.53	63.79	159.66	852	508.39	1093.06	768.82	888.11	570.68	1047.75	568.27
44.544	0	0.27	0	0.12	0.19	16.24	0.12	0.09	24.63	4.96	67.52	81.16	43.5	97.53	1.55	3.67	0.23	1.88	20.84	4.96	2.09	0.01	0	24.63	3.83	0	0.03	8.08	90.66	3.26	0.48	0	49.36	0	0	0	14.13	-3.63	-2.53	62.9	162.97	853.91	510.55	1094.66	769.34	888.2	572.33	1051.13	568.74
44.577	0	0.26	0.01	0.12	0.2	7.17	0.1	0.08	22.9	3.02	85.65	65.95	38.13	96.62	0.71	3.72	0.24	1.51	10.82	3.02	1.54	0.01	0	22.9	2.65	0	0.02	3.32	90.74	3.15	0.38	0	46.21	0	0	0	14.76	-5.23	-2.23	62.28	164.06	852.75	512.35	1096.41	773.92	888.23	573.81	1052.28	573.13
44.611	0	0.25	0.01	0.12	0.21	6.56	0.08	0.08	17.68	2.28	86.88	65.98	40.13	97.04	0.34	3.96	0.19	1.09	9.95	2.28	0.78	0.01	0	17.68	1.72	0	0.02	0.82	91.62	3.36	0.31	0	45.79	0	0	0	14.8	-4.55	-2.13	61.92	166.27	851.87	513.6	1097.93	778.06	887.53	575.95	1053.79	574.48
44.644	0	0.25	0.01	0.13	0.21	5.21	0.07	0.08	16.77	1.78	89.58	62.49	38.33	97.91	0.19	4.06	0.18	0.89	8.52	1.78	0.99	0.01	0	16.77	1.69	0	0.02	0.26	91.17	3.1	0.25	0	44.32	0	0	0	12.03	-2.76	-3.14	61.36	160.94	850.03	513.71	1099.04	780.1	888.75	575.28	1049.7	575.24
44.677	0	0.29	0.01	0.15	0.26	2.34	0.09	0.08	16.85	1.01	95.32	54.25	30.61	96.91	0.12	4.96	0.18	0.88	5.73	1.01	0.92	0.02	0	16.85	2.48	0	0.02	0.36	89.72	2.85	0.26	0	38.31	0	0	0	12.44	-4.77	-2.66	61.94	160.88	849.48	512.23	1100.95	782.89	890.02	574.84	1050.89	572.94
44.711	0	0.33	0.02	0.17	0.32	1.02	0.12	0.08	17.95	1.01	97.95	48.61	22.27	96.9	0.07	6.09	0.17	0.79	5.54	0.58	1.01	0.03	0	17.95	2.24	0	0.03	0.61	86.55	2.77	0.21	0	30.87	0	0	0	12.58	-4.79	-2.62	62.42	161.35	845.96	508.25	1102.55	784.17	888.84	571.08	1050.2	571.52
44.744	0	0.32	0.02	0.17	0.32	1.03	0.13	0.08	19.89	1.04	97.95	49.96	21.65	96.06	0.06	6.65	0.19	0.53	5.68	0.44	1.04	0.03	0	19.89	2.05	0	0.04	0.82	86.67	2.33	0.25	0	30.84	0	0	0	16.33	-6.03	-2.21	63.24	161.98	843.12	505.7	1102.55	786.76	887.57	570.37	1049.55	570.53
44.778	0	0.34	0.02	0.2	0.32	1.12	0.13	0.08	19.12	2.38	97.77	58.01	21.71	96.88	0.04	5.25	0.24	0.27	9.7	0.33	2.38	0.05	0	19.12	1.9	0	0.04	0.75	87.65	1.88	0.19	0	29.56	0	0	0	14.75	-4.82	-2.59	62.98	165.25	841.95	502.97	1104.25	786.18	885.67	568.36	1050.92	567.74
44.811	0	0.36	0.02	0.21	0.32	0.99	0.13	0.07	17.28	2.39	98.02	58.36	21.11	97.2	0.05	4.45	0.29	0.22	9.6	0.23	2.39	0.04	0	17.28	1.91	0	0.05	0.72	87.93	1.35	0.17	0	28.51	0	0	0	13.01	-4.27	-2.23	62.53	167.7	841.34	501.31	1105.25	786.03	885.05	566.62	1052.75	565.4
44.844	0	0.37	0.02	0.23	0.36	1.08	0.13	0.08	17.49	2.34	97.85	65.72	21.55	96.4	0.06	6.57	0.26	0.22	11.35	0.25	2.34	0.03	0	17.49	2.57	0	0.07	0.69	90.08	1.32	0.18	0	28.38	0	0	0	11.91	-5.57	-3.06	62.19	162.86	840.96	501	1102.94	783.65	885.18	566.35	1048	563.06
44.878	0	0.36	0.02	0.22	0.4	1.03	0.13	0.08	17.61	1.75	97.94	64.16	21.26	95.34	0.08	9	0.26	0.29	10.77	0.28	1.75	0.02	0	17.61	2.81	0	0.12	1.16	89.82	0.93	0.14	0	28.29	0	0	0	15.66	-6.91	-3.37	62.51	167.5	841.11	500.68	1103.67	784.64	882.72	568.65	1050.15	563.76
44.911	0	0.33	0.02	0.19	0.4	0.92	0.14	0.09	19.86	0.78	98.15	54.41	19.64	95.95	0.11	10.49	0.25	0.36	9.78	0.35	0.78	0.01	0	19.86	3.84	0	0.18	1.89	85.05	0.91	0.14	0	27.79	0	0	0	16.03	-6.17	-3.61	62.19	171.03	843.53	502.07	1105.39	784.83	882.63	570.98	1053.54	564.65
44.944	0	0.34	0.02	0.2	0.42	0.93	0.14	0.09	19.44	0.64	98.14	59.65	20.2	97.14	0.11	10.99	0.24	0.33	9.43	0.45	0.64	0.01	0	19.44	3.19	0	0.17	1.43	87.21	1.01	0.15	0	28.06	0	0	0	15.6	-4.37	-4.11	62.21	170.67	845.02	504.91	1104.55	784.17	882.55	573.46	1053.1	567.01
44.978	0	0.36	0.02	0.22	0.51	0.76	0.1	0.11	14.56	0.64	98.49	69.88	20	97.69	0.13	13.93	0.25	0.41	8.63	0.57	0.64	0.01	0	14.56	2.91	0	0.17	0.94	89.87	1.16	0.17	0	26.57	0	0	0	15.34	-3.28	-3.91	62.31	170.65	845.63	506.03	1104.74	784.36	883.23	573.64	1053.82	568.92
45.011	0	0.33	0.02	0.21	0.53	0.88	0.1	0.12	15.3	1.04	98.25	71.99	21.14	97.93	0.12	16.07	0.24	0.57	9.85	0.68	1.04	0.01	0	15.3	2.25	0	0.15	0.34	89.01	1.22	0.17	0	27.29	0	0	0	12.44	-2.71	-4.38	61.74	162.78	843.38	506.84	1103.01	785.51	884.9	572.74	1047.64	568.95
45.044	0	0.3	0.01	0.23	0.56	1.33	0.09	0.14	15.07	2.54	97.34	79.44	24.27	96.87	0.14	19.38	0.27	0.8	12.97	1.21	2.54	0.03	0	15.07	2.1	0	0.13	0.18	90.77	1.38	0.17	0	29.47	0	0	0	11.29	-4.84	-3.13	61.57	166.17	842.03	506.05	1103.09	786.2	883.95	570.82	1050.11	568.91
45.078	0	0.29	0.01	0.2	0.48	1.92	0.11	0.12	18	2.58	96.16	73.74	26.37	97.74	0.13	17.12	0.27	1.01	16.24	1.66	2.58	0.02	0	18	2.61	0	0.14	0.27	89.06	1.14	0.23	0	31.17	0	0	0	11.15	-3.16	-4.21	61.91	161.81	841.11	506.4	1100.76	785.38	883.37	572.01	1045.12	567.33
45.111	0	0.28	0.01	0.2	0.37	2.82	0.11	0.1	18.27	4.32	94.37	75.58	28.84	97.55	0.11	13.14	0.29	0.87	19.75	1.88	4.32	0.02	0	18.27	2.65	0	0.18	0.29	87.64	1.18	0.22	0	32.89	0	0	0	13.1	-3.58	-3.4	62.14	161.41	840.11	505.73	1100.42	786.56	883.9	571.02	1045.29	568.19
45.145	0	0.26	0.01	0.18	0.3	4.18	0.11	0.1	18.99	4.82	91.63	76.03	32.06	97.84	0.09	11.41	0.35	0.66	21.27	2.3	4.82	0.02	0	18.99	2.61	0	0.16	0.47	86.43	1.25	0.28	0	35.79	0	0	0	13.48	-2.94	-3.21	62.23	163.73	839.21	504.6	1100.72	786.65	882.61	570.21	1046.33	567.76
45.178	0	0.22	0.01	0.16	0.27	8.15	0.08	0.1	16.49	4.85	83.7	81.01	39.55	98.42	0.12	12.16	0.34	0.47	21.77	2.84	4.85	0.01	0	16.49	2.44	0	0.15	0.43	89.62	1.56	0.27	0	41.89	0	0	0	13.41	-1.34	-3.45	62.26	165.27	838.16	503.85	1100.86	787.12	881.09	570.26	1046.32	566.81
45.211	0	0.21	0.01	0.17	0.28	9.88	0.06	0.11	15.23	6.48	80.25	83.69	41.25	97.32	0.2	15.08	0.36	0.36	23.11	3.91	6.48	0.02	0	15.23	1.87	0	0.14	0.21	90.57	1.65	0.21	0	43.1	0	0	0	14.86	-4.03	-4.72	62.43	168.09	837.22	503.04	1100.61	786.09	877.26	571.85	1045.26	566.34
45.245	0	0.2	0	0.15	0.29	13.25	0.05	0.13	11.81	5.49	73.51	85.46	46.06	98.3	0.23	16.96	0.29	0.27	23.07	5.15	5.49	0.01	0	11.81	1.39	0	0.14	0.16	92.3	2.17	0.13	0	46.09	0	0	0	12.65	-1.72	-4.25	61.76	162.37	833.73	503.86	1096.88	786.91	877.41	570.21	1039.74	566.92
45.278	0	0.21	0	0.15	0.34	7.72	0.05	0.14	11.54	5.39	84.55	81.36	42.16	96.51	0.29	19.39	0.26	0.23	15.83	5.39	3.37	0.01	0	11.54	1.42	0	0.12	0.16	92.28	1.96	0.12	0	44.38	0	0	0	14.07	-5.4	-4.57	62.36	168.52	834.61	505.85	1096.52	787.39	873.86	574.57	1042.23	567.72
45.311	0	0.2	0	0.14	0.37	6.32	0.04	0.15	10.45	4.62	87.36	84.28	41.21	97.23	0.27	21.82	0.22	0.2	12.01	4.62	2.84	0.02	0	10.45	1.18	0	0.12	0.11	92.42	2.07	0.09	0	44.39	0	0	0	11.6	-4.22	-4.87	61.91	166.2	834.61	506.64	1096.21	787.22	874.64	574.47	1040.68	567.29
45.345	0	0.17	0	0.13	0.45	7.51	0.03	0.22	9.96	6.31	84.97	90.89	43.12	97.6	0.31	30.04	0.21	0.18	11.51	6.31	3.07	0.02	0	9.96	0.99	0	0.08	0.12	91.93	2.93	0.07	0	46.31	0	0	0	11.72	-3.47	-4.15	61.91	166.67	833.51	506.68	1096.51	789.33	874.91	573.92	1041.48	568.16
45.378	0	0.17	0	0.13	0.44	9.12	0.03	0.23	10.2	7.62	81.76	91.18	44.84	97.66	0.38	30.74	0.21	0.21	13.15	7.62	3.1	0.02	0	10.2	0.87	0	0.09	0.2	91.67	2.95	0.08	0	47.37	0	0	0	11.59	-3.33	-4	61.84	167.12	831.27	505.69	1095.8	789.73	873.36	572.65	1040.42	568.25
45.411	0	0.15	0	0.11	0.39	18.46	0.03	0.24	9.25	8.98	63.09	91.04	51.58	98.21	0.41	31.49	0.24	0.22	20.13	8.98	4.3	0.02	0	9.25	0.7	0	0.08	0.15	90.69	2.94	0.07	0	51.11	0	0	0	11.88	-1.97	-3.87	61.96	165.47	830.54	505.67	1094.74	790.06	873.56	572.52	1038.97	567.83
45.445	0	0.18	0	0.1	0.23	53.47	0.03	0.16	7.92	7.92	21.53	94.52	64.96	98.54	0.31	22.63	0.31	0.11	36.94	16.02	5.71	0.02	0	7.92	0.43	0	0.06	0.07	91.84	2.74	0.05	0.02	57.13	0	0	0	15.01	-0.93	-3.89	63.71	163.23	831.09	507.67	1092.94	790.87	874.15	575.06	1037.3	570.12
45.478	0	0.26	0	0.1	0.2	63.79	0.03	0.13	8.26	8.26	11.21	97.24	68.32	97.9	0.24	17.05	0.31	0.07	44.45	21.85	5.1	0.02	0	8.26	0.45	0	0.06	0.07	93.2	2.73	0.06	0.1	57.14	0	0	0	16.61	-2.8	-3.39	64.18	162.76	832.06	508.42	1093.8	792.41	875.89	575.77	1038.6	571.73
45.512	0	0.34	0	0.09	0.16	83.82	0.03	0.1	7.42	7.42	0	98.94	78	97.59	0.25	12.79	0.35	0.04	55.04	29.51	4.16	0.04	0	7.42	0.46	0	0.05	0.01	94.74	2.33	0.06	0.01	61.42	0	0	0	14.84	-3.5	-3.61	63.53	161.69	832.03	508.75	1094.04	792.31	876.27	575.49	1037.92	571.63
45.545	0	0.52	0	0.1	0.17	71.07	0.04	0.09	8.42	8.42	3.93	98.12	71.78	97.53	0.25	10.66	0.33	0.03	46.29	37.41	3.8	0.04	0	8.42	0.41	0	0.04	0.02	96.27	2.05	0.06	0	59.19	0	0	0	12.58	-3.62	-4.17	62.81	163.3	831.43	507.95	1095.64	792.59	875.2	575.02	1038.43	570.44
45.578	0	0.68	0	0.1	0.16	54.72	0.03	0.09	7.65	7.65	20.28	95.26	67.14	98.4	0.22	9.05	0.3	0.02	33.92	42.97	2.79	0.03	0	7.65	0.42	0	0.05	0.03	96.76	2.14	0.06	0	59.11	0	0	0	11.63	-1.41	-4.08	62.27	163.36	829.62	507.15	1094.59	792.7	873.93	574.13	1037.21	568.99
45.612	0	0.64	0	0.11	0.17	34.25	0.03	0.09	6.46	6.46	40.75	89.58	60.99	97.28	0.21	8.22	0.27	0.01	22.29	38.94	2.51	0.02	0	6.46	0.43	0	0.05	0.04	97.81	2.06	0.05	0	57.47	0	0	0	12.41	-4.11	-4.11	62.2	163.81	827.76	506.95	1094.3	794.75	872.5	574.89	1036.21	569.01
45.645	0	0.66	0	0.1	0.2	29.22	0.03	0.1	6.42	6.42	45.78	87.11	59.44	97.71	0.23	12.74	0.27	0.02	19.23	40.88	1.83	0.01	0	6.42	0.37	0	0.04	0.07	97.88	2.28	0.05	0	56.94	0	0	0	10.61	-3.24	-4.02	61.68	163.53	827	506.02	1091.83	791.92	871.22	573.48	1034.58	565.96
45.678	0	0.61	0	0.12	0.27	15.22	0.03	0.12	6.46	6.46	69.56	84.42	52.08	96.75	0.21	16.03	0.26	0.02	14.64	35.05	1.69	0.01	0	6.46	0.44	0	0.04	0.15	98.33	2.16	0.05	0	51.82	0	0	0	14.22	-5.03	-3.98	62.4	165.63	826.74	505.55	1092.4	792.83	870.2	574.19	1035.72	568.01
45.712	0	0.38	0	0.15	0.44	8.21	0.03	0.17	7.35	7.35	83.59	92.08	45.43	96.99	0.24	25.39	0.26	0.03	12.04	21.94	1.57	0.01	0	7.35	0.76	0	0.04	0.32	98.47	1.91	0.07	0	46.89	0	0	0	13.66	-4.64	-4.24	62.37	167.17	827.37	505.38	1092.42	791.65	869.41	574.52	1036.4	566.79
45.745	0	0.26	0	0.16	0.62	7.4	0.03	0.25	8.05	8.05	85.2	95.77	43.84	97.3	0.25	33.83	0.27	0.06	13.66	13.43	1.6	0.02	0	8.05	1.01	0	0.04	0.52	98.32	1.88	0.07	0	45.07	0	0	0	13.27	-4.09	-4.19	62.48	166.99	827.57	505.3	1092.19	790.95	869.57	574.08	1036.39	566.57
45.779	0	0.18	0	0.16	0.82	9.18	0.03	0.37	9.64	8.07	81.64	98.06	44.81	97.13	0.25	43.67	0.35	0.08	15.46	8.07	2.36	0.02	0	9.64	1.4	0	0.05	1.02	98.51	1.9	0.09	0	46.26	0	0	0	14.41	-4.4	-4.41	62.66	167.83	827.39	504.58	1092.23	790.33	868.74	573.93	1036.42	566.7
45.812	0	0.15	0	0.17	1.1	9.6	0.03	0.53	11.15	6.02	80.8	99	44.31	97.16	0.26	51.99	0.41	0.13	17.8	6.02	2.5	0.02	0	11.15	1.9	0	0.06	1.1	98.57	1.87	0.1	0	45.51	0	0	0	14.13	-4.35	-3.95	62.51	167.8	827.32	504.04	1092.68	790.54	869.53	572.75	1037.21	566.55
45.845	0	0.14	0	0.19	1.37	7.22	0.03	0.62	10.97	4.5	85.56	99.26	41.22	96.92	0.28	55.8	0.41	0.17	17.51	4.5	2.64	0.02	0	10.97	2.68	0	0.06	1.11	98.58	1.76	0.11	0	42.87	0	0	0	14.21	-4.76	-3.88	62.59	166.34	827.61	504.47	1093.26	791.57	870.81	572.96	1037.05	567.2
45.879	0	0.16	0	0.22	1.59	5.06	0.03	0.64	11.5	4.21	89.87	99.34	37.42	96.81	0.27	56.98	0.45	0.2	17.35	4.21	2.48	0.02	0	11.5	3.3	0	0.06	1.06	98.66	1.37	0.11	0	39.57	0	0	0	14.07	-4.93	-3.74	62.59	166.38	827.82	504.56	1093.12	791.3	870.99	572.82	1037.28	567.17
45.912	0	0.19	0	0.25	1.49	3.55	0.04	0.5	11.76	3.62	92.9	98.98	33.66	96.99	0.25	51.44	0.48	0.17	17.7	3.62	2.44	0.02	0	11.76	3.88	0	0.06	1.03	98.8	1.3	0.11	0	36.07	0	0	0	14.4	-4.64	-3.74	62.6	167.2	827.39	503.98	1092.95	790.91	870.27	572.38	1037.38	566.99
45.945	0	0.19	0	0.24	1.38	4.14	0.04	0.47	11.4	3.79	91.73	98.84	35.29	96.87	0.3	49.91	0.48	0.21	18.65	3.79	2.27	0.02	0	11.4	3.65	0	0.07	1.01	98.79	1.26	0.11	0	37.02	0	0	0	13.71	-4.84	-3.72	62.46	165.48	827.13	503.53	1092.85	790.51	871.02	571.29	1036.44	566.62
45.979	0	0.25	0.01	0.3	1.42	2.96	0.06	0.39	13.66	3.86	94.08	98.28	30.28	96.96	0.3	45.18	0.48	0.25	23.93	3.86	2.67	0.02	0	13.66	4.17	0	0.09	1.61	98.51	1.05	0.12	0	31.24	0	0	0	14.27	-4.7	-3.81	62.59	165.17	827.41	503.54	1092.73	790.61	871.18	571.86	1036.24	566.06
46.012	0	0.25	0.01	0.3	1.34	4.8	0.07	0.38	15.23	4.32	90.41	98.19	33.08	96.88	0.33	44.64	0.5	0.31	31.09	4.32	3.58	0.02	0	15.23	4.37	0	0.11	2.53	98.37	1	0.13	0	32.09	0	0	0	14.8	-4.82	-3.82	62.71	165.28	827.28	503.35	1092.07	789.89	870.7	571.73	1035.88	566.02
46.045	0	0.27	0.01	0.29	1.29	8.11	0.08	0.38	16.47	6.92	83.79	98.12	36.85	97.02	0.37	44.72	0.52	0.29	39.64	6.92	3.74	0.02	0	16.47	4.58	0	0.15	2.74	97.85	0.91	0.12	0	32.77	0	0	0	15.59	-4.58	-3.48	63.26	164.91	828.28	504.15	1091.79	790.24	871.72	572.63	1036.5	566.13
46.079	0	0.36	0.01	0.28	0.9	8.38	0.1	0.24	17.85	11.33	83.24	97.37	36.78	97.77	0.36	34.2	0.58	0.14	41.25	11.33	4.2	0.04	0	17.85	3.04	0	0.15	2.27	97.04	0.89	0.12	0.23	32.28	0	0	0	17.05	-3.1	-4.65	64.5	158.21	829.3	505.68	1090.09	788.63	873.56	573.81	1031.66	568.25
46.112	0	0.49	0.01	0.27	0.69	8.86	0.11	0.18	17.31	17.31	82.28	97.4	37.81	97.13	0.38	26.54	0.6	0.07	41.44	17.58	4.5	0.06	0	17.31	2.27	0	0.17	0.94	97.01	0.93	0.13	0.21	32.73	0	0	0	17.09	-4.39	-4.99	64.48	154.93	830.36	506.96	1089.08	787.56	874.91	574.48	1029.75	569.26
46.146	0	0.77	0.01	0.24	0.5	9.7	0.14	0.13	21.04	21.04	80.6	96.75	38.42	97.35	0.51	18.96	0.66	0.04	39.04	28.73	3.46	0.07	0	21.04	1.94	0	0.17	0.34	96.51	0.78	0.13	0.01	34.84	0	0	0	13.52	-3.97	-4.94	63.49	156.85	830.06	506.79	1087.05	784.36	872.81	573.47	1029.5	566.51
46.179	0	1.03	0.01	0.2	0.36	18	0.17	0.1	24.98	24.98	64.01	97.46	43.31	98.16	0.47	13.78	0.7	0.02	43.18	38.5	3.45	0.05	0	24.98	2.48	0	0.21	0.53	95.55	0.71	0.13	0	39.13	0	0	0	16.94	-2.12	-3.44	63.61	162.34	830	505.99	1088.07	785.78	872.18	572.75	1034.46	568.57
46.212	0	1.33	0.01	0.2	0.31	25.42	0.19	0.09	27.33	27.33	49.58	98.12	45.91	98.1	0.43	11.38	0.68	0.01	47.11	46.48	3.93	0.03	0	27.33	3.16	0	0.23	0.78	95.41	0.69	0.13	0	41.08	0	0	0	15.79	-2.27	-3.61	63.03	163.42	828.93	505.09	1088.82	786.44	871.22	572.19	1034.58	567.45
46.246	0	1.21	0	0.15	0.25	45.09	0.14	0.09	24.32	24.32	29.91	98.61	55.33	98.38	0.36	10.06	0.63	0.01	51.05	48	2.73	0.02	0	24.32	2.54	0	0.25	1.28	95.32	0.6	0.1	0	46.95	0	0	0	14.82	-1.46	-3.97	62.63	164.18	826.69	504.49	1088.23	787.15	868.99	572.05	1033.07	566.61
46.279	0	1.15	0	0.13	0.22	62.01	0.12	0.09	22.8	22.8	12.99	99.02	62.06	98.19	0.35	10.69	0.6	0.01	54.99	50.48	2.64	0.02	0	22.8	2.05	0	0.27	1.24	95.72	0.65	0.09	0	51.11	0	0	0	15.81	-2.03	-3.77	62.69	163.8	825.72	504.21	1088.66	789.33	869.16	572.39	1032.86	566.64
46.312	0	0.72	0	0.12	0.23	62.34	0.09	0.1	20.14	20.14	12.66	98.69	63.93	97.98	0.38	13.17	0.6	0.01	50.76	40.36	1.97	0.02	0	20.14	1.76	0	0.27	0.9	96.36	0.71	0.09	0	53.38	0	0	0	15.32	-2.58	-3.61	62.62	163.8	824.98	503.98	1088.43	789.64	868.86	571.95	1032.57	566.36
46.346	0	0.43	0	0.1	0.2	66.71	0.07	0.1	20.24	20.24	8.29	97.96	66.47	96.54	0.34	13.86	0.58	0.02	45.36	29.87	1.24	0.01	0	20.24	2.57	0	0.38	0.96	96.16	0.75	0.09	0	57.83	0	0	0	11.42	-5.35	-5.28	61.75	160.11	825.12	503.47	1086.55	785.36	867.9	571.64	1027.74	562.33
46.379	0	0.3	0	0.11	0.25	60	0.07	0.13	20.01	20.01	15	97.2	63.71	98.43	0.39	19.14	0.57	0.05	41.38	21.03	1.2	0.01	0	20.01	4.33	0	0.46	1.79	96.12	0.77	0.09	0	57.26	0	0	0	15.8	-1.32	-3.75	62.78	165.73	825.14	503.93	1087.35	788	867.23	572.28	1032.84	566.01
46.412	0	0.18	0	0.1	0.33	58.58	0.05	0.21	19.99	14.73	16.42	95.28	63.85	98.03	0.37	30.56	0.58	0.1	34.34	14.73	1.21	0.01	0	19.99	4.77	0	0.54	1.83	96.38	0.81	0.09	0	60.3	0	0	0	14.96	-2.46	-4.32	62.69	163.82	825.13	503.93	1088.22	788.74	867.96	572.63	1031.63	565.51
46.446	0	0.12	0	0.09	0.47	70.38	0.03	0.37	20.21	13.06	4.62	97.83	68.59	97.52	0.49	43.97	0.62	0.18	37.95	13.06	1.44	0.01	0	20.21	3.21	0	0.51	1.3	96.73	0.94	0.08	0	63.12	0	0	0	13.99	-3.65	-4.3	62.52	163.34	825.31	503.62	1089.23	789.31	868.81	572.25	1031.97	564.74
46.479	0	0.1	0	0.09	0.62	65.93	0.03	0.49	20.95	10.83	9.07	98.71	66.31	97.03	0.59	50.69	0.63	0.3	36.98	10.83	1.46	0.01	0	20.95	3.52	0	0.6	1.83	96.64	0.98	0.09	0	61.77	0	0	0	10.87	-4.57	-4.69	61.9	161.65	824.42	503.14	1086.45	785.78	867.4	570.84	1028.81	562.07
46.513	0	0.09	0	0.09	0.85	73.59	0.03	0.77	18.7	11.67	1.41	99.46	69.84	97.06	0.85	61.02	0.63	0.4	40.5	11.67	1.69	0.02	0	18.7	3.95	0	0.52	1.81	97.19	1.08	0.08	0	63.25	0	0	0	15.25	-4.51	-4.16	62.82	165.03	824.12	503.38	1087.83	788.85	866.74	572.29	1031.63	565.41
46.546	0	0.1	0	0.1	0.9	59.78	0.03	0.73	18.53	9.68	15.22	99.39	64.02	97.48	0.78	59.65	0.59	0.47	35.18	9.68	1.32	0.01	0	18.53	5.72	0	0.53	3.39	97.17	1.12	0.08	0	60.33	0	0	0	11.13	-3.72	-4.7	62.03	160.92	824.55	503.76	1085.42	785.51	867.39	571.48	1028.03	562.01
46.579	0	0.13	0	0.11	0.61	56.52	0.03	0.45	19.05	8.76	18.48	98.44	61.09	97.08	0.56	48.38	0.53	0.49	32.33	8.76	1.13	0.01	0	19.05	7.69	0	0.65	10.78	96.51	1	0.09	0	60.57	0	0	0	11.93	-4.48	-5.66	61.93	160.39	824.14	502.7	1084.59	783.49	865.87	571.5	1025.92	561
46.613	0	0.1	0	0.1	0.79	73.06	0.03	0.69	21.33	11.94	1.94	99.32	66.94	98.18	0.87	58.59	0.51	0.7	39.64	11.94	1.37	0.01	0	21.33	8.4	0	0.52	7.29	96.74	0.75	0.08	0	63.45	0	0	0	17.41	-2.07	-3.91	63.03	165.27	824.76	503.15	1084.3	784.94	865.57	572.08	1030.67	564.5
46.646	0	0.11	0	0.1	0.86	74.8	0.03	0.77	20.97	15.01	0.2	99.43	68.08	98.22	1.07	60.57	0.5	1.12	40.76	15.01	1.06	0.01	0	20.97	7.16	0	0.48	7.58	96.91	0.65	0.07	0	63.69	0	0	0	17.21	-1.94	-3.99	63.07	166.22	824.55	503.57	1083.75	784.83	864.59	572.74	1030.6	564.48
46.679	0	0.11	0	0.09	0.67	87.99	0.03	0.61	20.28	13.95	0	99.14	76.05	98.16	0.88	55.19	0.45	1.17	52.72	13.95	1.61	0.01	0	20.28	7.59	0	0.56	3.8	97.24	0.61	0.07	0	65.7	0	0	0	12.14	-2.12	-4.69	61.87	159.31	823.06	502.71	1082.78	783.19	866.22	569.76	1025.34	562.01
46.713	0	0.1	0	0.1	0.65	89.34	0.03	0.59	14.41	11.72	0	99.14	79.05	97.83	0.89	54.14	0.41	1.4	53.91	11.72	1.86	0.01	0	14.41	9	0	0.56	2	98.24	0.66	0.05	0	66.3	0	0	0	15.16	-2.97	-3.76	62.66	166.42	824.05	503.59	1082.84	784.19	864.07	572.17	1030.24	563.04
46.746	0	0.11	0	0.1	0.49	88.86	0.03	0.44	15.05	13.18	0	98.96	78.7	98.49	0.81	47.37	0.42	1.03	51.77	13.18	2.55	0.02	0	15.05	7.58	0	0.4	1.71	98.23	0.62	0.05	0	66.95	0	0	0	13.08	-1.11	-4.85	62.03	160.72	822.77	503.71	1080.29	781.9	863.92	571.36	1024.37	562.18
46.78	0	0.12	0	0.11	0.51	76.98	0.03	0.39	15.38	10.98	0	98.23	71.42	97.82	0.75	44.69	0.45	1	43.52	10.98	2.89	0.01	0	15.38	6.44	0	0.4	1.53	98.66	0.61	0.05	0	63.35	0	0	0	15.63	-2.97	-3.57	62.77	167.36	823.73	504.57	1081.17	784.11	862.85	573.34	1029.91	563.32
46.813	0	0.12	0	0.1	0.52	71.48	0.03	0.39	14.34	11.33	3.52	98.23	70.05	98	0.73	44.73	0.42	1.05	39.72	11.33	2.06	0.01	0	14.34	4.78	0	0.35	2.12	98.6	0.52	0.05	0	62.7	0	0	0	15.71	-2.53	-3.6	62.89	166.07	824.36	505.34	1081.33	784.02	863.86	573.42	1029.71	564.86
46.846	0	0.12	0	0.09	0.62	65.13	0.02	0.48	12.55	12.18	9.87	98.79	68.83	98.23	0.79	49.55	0.38	1.04	34.49	12.18	1.62	0.01	0	12.55	3.39	0	0.29	2.52	98.53	0.5	0.04	0	62.72	0	0	0	15.3	-1.9	-4.22	62.85	165.08	824.24	505.54	1081.58	784	863.69	573.86	1028.54	565.11
46.88	0	0.11	0	0.09	0.53	56.61	0.02	0.39	11.75	9.18	18.39	98.29	66.82	98.29	0.57	45.23	0.37	0.85	27.78	9.18	0.85	0	0	11.75	2.75	0	0.3	3.15	98.5	0.42	0.03	0	62.91	0	0	0	15.57	-1.73	-4.8	62.82	163.3	824.1	505.3	1082.55	784.87	864.34	574.13	1027.4	565.24
46.913	0	0.13	0	0.1	0.49	49.58	0.02	0.33	12.78	8.39	25.42	97.59	63.51	98.61	0.4	41.18	0.38	0.75	26.66	8.39	0.76	0	0	12.78	3.25	0	0.3	5.02	98.2	0.33	0.03	0	60.95	0	0	0	15.11	-0.68	-4.77	62.68	162.36	823.86	505.11	1083.41	785.74	865.21	573.52	1027.37	565.6
46.946	0	0.14	0	0.1	0.54	51.71	0.03	0.36	14.47	8.48	23.29	97.87	61.94	98.38	0.51	42.94	0.41	1	30.05	8.48	0.74	0.01	0	14.47	4.9	0	0.28	10.06	98.01	0.32	0.04	0	59.99	0	0	0	16.55	-1.47	-4.3	62.85	164.56	822.62	504.77	1082.84	786.73	863.67	573.67	1028.06	566.07
46.98	0	0.14	0	0.1	0.51	54.23	0.03	0.34	13.67	8.94	20.77	97.55	63.72	98.06	0.53	41.41	0.41	1.12	31.19	8.94	0.95	0.01	0	13.67	4.34	0	0.26	6.92	97.76	0.25	0.03	0	60.32	0	0	0	17.76	-2.4	-4.02	62.92	166.71	822.55	504.19	1082.8	786.89	862.82	573.95	1029.31	565.35
47.013	0	0.12	0	0.1	0.71	56.07	0.02	0.49	13.16	8.56	18.93	98.78	64.73	98.08	0.62	50.04	0.45	1.6	33.98	8.56	1.27	0.01	0	13.16	3.65	0	0.26	4.6	97.92	0.25	0.03	0	59.57	0	0	0	17.62	-2.34	-4.15	62.89	166.8	822.37	504.05	1082.95	786.96	862.59	573.94	1029.16	565.28
47.046	0	0.11	0	0.1	0.81	53.05	0.02	0.58	11.87	9.24	21.95	99.06	64.47	98.05	0.68	53.42	0.45	2.06	32.61	9.24	1.43	0.01	0	11.87	3.71	0	0.24	2.59	97.86	0.24	0.02	0	59.17	0	0	0	17.57	-2.42	-4.16	62.86	166.95	822.24	503.9	1083.15	787.11	862.52	573.84	1029.24	565.21
47.08	0	0.1	0	0.1	0.72	56.45	0.02	0.55	8.5	8.5	18.55	99.05	67.55	97.88	0.63	52.48	0.48	1.82	29.81	10.16	2.15	0.02	0	8.5	2.62	0	0.19	0.38	98.67	0.25	0.01	0	61.83	0	0	0	13.6	-2.83	-5.25	61.97	162.25	821.88	502.68	1083.42	784.51	863.61	571.21	1025.67	563.42
47.113	0	0.1	0	0.1	0.84	50	0.02	0.63	8.73	8.7	25	99.25	65.19	98.01	0.68	55.59	0.49	1.92	28	8.7	2.02	0.02	0	8.73	2.94	0	0.15	0.42	98.62	0.24	0.01	0	60.42	0	0	0	18.29	-2.52	-4.24	62.92	166.81	822.88	503.82	1083.33	787.11	862.94	574.39	1029.46	564.58
47.147	0	0.1	0	0.11	1.03	46.26	0.01	0.77	7.25	7.25	28.74	99.49	64.02	97.98	0.78	60.09	0.51	2.11	28.71	8.99	2.66	0.05	0	7.25	2.41	0	0.11	0.16	98.83	0.29	0.01	0	58.71	0	0	0	17.11	-2.59	-3.85	62.76	167.06	822.48	503.1	1083.39	786.53	863.1	572.71	1029.94	564.09
47.18	0	0.1	0	0.12	1.18	42.73	0.01	0.83	7	7	32.27	99.57	62.54	97.75	0.78	62.02	0.54	2.15	30.6	8.59	2.96	0.06	0	7	1.69	0	0.09	0.18	98.94	0.3	0.01	0	56.48	0	0	0	13.25	-3.14	-5.27	62.03	161.71	821.46	502.01	1083.61	784.45	863.75	570.43	1025.29	562.84
47.213	0	0.09	0	0.12	1.42	44.24	0.02	1.01	8.6	8.43	30.76	99.71	62.43	98.07	0.8	67.07	0.52	1.88	32.81	8.43	2.2	0.04	0	8.6	1.92	0	0.08	1.18	98.76	0.29	0.01	0	55.9	0	0	0	17.56	-2.35	-3.6	62.99	166.08	822.05	503.44	1083.59	787.71	863.8	572.51	1029.74	565.56
47.247	0	0.12	0	0.14	1.45	32.13	0.02	0.84	8.59	6.68	42.87	99.59	56.73	98.54	0.59	63.25	0.52	1.48	34.02	6.68	1.97	0.02	0	8.59	3.43	0	0.1	3.45	98.46	0.29	0.02	0	50.66	0	0	0	17.31	-0.92	-3.65	63.18	167.29	822.17	504.19	1083.73	787.94	863.25	573.12	1030.41	566.61
47.28	0	0.12	0	0.15	1.37	27.94	0.02	0.75	8.58	5.44	47.06	99.51	54.94	98.31	0.44	60.71	0.49	1.17	32.2	5.44	1.3	0.01	0	8.58	3.74	0	0.11	5.24	98.63	0.3	0.02	0	49.8	0	0	0	15.57	-1.7	-4.05	62.97	163.77	822	504.37	1084.83	789.35	865.08	572.97	1028.71	566.12
47.313	0	0.12	0	0.14	1.35	26.96	0.02	0.75	9.02	4.42	48.04	99.51	54.31	97.99	0.36	61.12	0.48	0.95	30.24	4.42	0.9	0.01	0	9.02	3.45	0	0.12	7.55	98.45	0.3	0.03	0	50.36	0	0	0	16.49	-2.56	-3.85	63	164.37	820.74	503.56	1084.43	789.79	864.15	572.42	1028.4	566.17
47.347	0	0.14	0	0.16	1.14	16.52	0.03	0.55	12.32	3.43	66.96	99.08	47.82	96.35	0.34	53.58	0.51	0.83	24.36	3.43	0.67	0	0	12.32	6.46	0	0.2	5.87	98.02	0.3	0.04	0	47.76	0	0	0	13.23	-5.64	-5.04	62.2	160.11	820.71	503.02	1082.83	786.66	864.12	571.83	1023.96	562.54
47.38	0	0.13	0	0.16	1.05	16.47	0.03	0.51	11.83	4.07	67.06	98.98	49.25	96.75	0.33	51.93	0.5	0.68	22.97	4.07	0.81	0	0	11.83	5.11	0	0.18	1.58	98.29	0.3	0.04	0	48.43	0	0	0	17.31	-5.04	-3.65	63.17	165.96	820.69	502.82	1083.97	788.8	863.22	572.04	1029.06	565.66
47.413	0	0.14	0	0.16	0.98	19.65	0.03	0.48	12.13	4.52	60.7	98.91	50.48	96.95	0.32	50.9	0.52	0.66	24.49	4.52	1.11	0	0	12.13	6.06	0	0.2	2.53	98.55	0.31	0.04	0	49.59	0	0	0	17.47	-4.7	-3.5	63.35	167.51	821.38	502.8	1084.27	788.28	863.08	572.09	1030.47	565.58
47.447	0	0.12	0	0.16	1.13	22.63	0.02	0.62	10.78	5.5	54.75	99.34	52.3	96.85	0.39	56.92	0.49	0.62	24.16	5.5	1.34	0	0	10.78	7	0	0.18	2.75	98.8	0.35	0.04	0	51.35	0	0	0	17.7	-4.87	-3.77	63.38	165.51	822.34	503.15	1083.31	786.87	863.84	572.49	1029.17	564.94
47.48	0	0.12	0	0.15	1.06	22.61	0.02	0.58	11.74	5.84	54.79	99.21	52.47	98.05	0.35	55.19	0.51	0.53	25.12	5.84	1.96	0.01	0	11.74	4.29	0	0.16	1.45	98.35	0.31	0.04	0	50.86	0	0	0	12.78	-2.42	-4.77	62.64	159.53	822.68	503.69	1082.26	784.18	865.55	571.12	1024.87	563.04
47.514	0	0.13	0	0.16	1.43	8.91	0.03	0.69	13.98	6.16	82.17	99.43	43.07	97.15	0.39	59.65	0.41	0.54	15.32	6.16	1.44	0.01	0	13.98	2.79	0	0.11	1.49	97.89	0.29	0.04	0	46.04	0	0	0	15.74	-4.36	-4.07	63.29	165.44	822.45	502.73	1082.81	784.89	863.32	571.64	1028.55	563.39
47.547	0	0.17	0	0.19	1.59	3.31	0.04	0.61	16.43	6.3	93.38	99.23	33.08	96.81	0.37	56.52	0.36	0.59	9.66	6.3	1.2	0.01	0	16.43	3.05	0	0.09	1.39	97.23	0.25	0.04	0	39.51	0	0	0	16.6	-4.93	-4.11	63.39	165.29	822.59	501.87	1083.51	784.99	863.75	571.22	1028.84	562.99
47.58	0	0.28	0.01	0.23	1.09	1.3	0.05	0.29	14.94	6.66	97.41	96.9	25.38	97.17	0.25	39.13	0.37	0.5	4.62	6.66	0.66	0.01	0	14.94	2.91	0	0.07	1.06	97.03	0.25	0.04	0	33.49	0	0	0	14.79	-4.32	-5.03	62.96	157.94	822.52	501.68	1081.66	782.51	865.67	569.93	1023.38	561.43
47.614	0	0.5	0.02	0.32	1.12	0.25	0.13	0.18	20.23	6.33	97.76	91.71	8.48	95.94	0.2	27.99	0.45	0.32	1.3	6.33	0.34	0	0	20.23	2.83	0	0.04	0.94	95.25	0.2	0.06	0	20.31	0	0	0	15.5	-6.19	-5.03	62.92	159.11	822.77	501.75	1080.4	780.72	864.45	570.15	1023.34	561.62
47.647	0	0.84	0.05	0.41	0.73	0.12	0.28	0.09	14.22	7.55	98.33	70.04	0	97.23	0.14	10.2	0.71	0.15	0.77	7.55	0.54	0.01	0	24.38	4.74	0	0.04	0.74	93.7	0.18	0.05	0	14.22	0	0	0	18.33	-4.22	-3.46	63.39	164.15	823.56	501.08	1082.5	782.83	865.15	569.54	1029.18	563.12
47.68	0	1.18	0.1	0.5	0.65	0.06	0.59	0.06	7.96	8.52	97.65	48.26	0	94.7	0.07	1.96	1.09	0.05	0.47	8.52	0.51	0.01	0	30.92	7.63	0	0.04	0.88	90.51	0.15	0.07	0	7.96	0	0	0	18.32	-7.58	-4.51	62.67	157.06	823.22	500.63	1080.56	780.65	866.42	568.92	1023.34	562.23
47.714	0	1.54	0.15	0.59	0.64	0.04	1.15	0.06	3.8	12.87	96.92	38.65	0	97.29	0.05	0.27	2.18	0.02	0.45	12.87	1.52	0.01	0	38.17	12.49	0	0.04	1.11	85.41	0.14	0.07	0	3.8	0	0	0	19.42	-4.1	-2.81	62.7	161.72	824.29	499.81	1083.28	783.04	868.02	567.91	1029.64	562.17
47.747	0	2.01	0.17	0.74	0.64	0.03	1.49	0.06	2.88	18.75	95.98	38.31	-3.08	96.45	0.04	0.04	3.26	0.01	0.83	18.75	3.21	0.05	0	40.45	17.01	0	0.03	1.2	84.15	0.15	0.08	0	2.88	0	0	0	19.9	-5.48	-3.79	61.98	152.95	825.49	501.12	1079.06	778.88	869.99	568.43	1022.79	561.77
47.781	0	2.52	0.2	0.95	0.53	0.03	4.6	0.06	1.37	26.49	90.8	22.75	-17.05	96.08	0.02	0.01	6.51	0	1.17	26.49	7.21	0.12	0	55.18	30.14	0	0.03	3.92	70.91	0.11	0.07	0	1.37	0	0	0	19.97	-6.01	-3.43	62.12	157.92	825.56	501.12	1078.91	777.62	867.66	568.21	1025.49	562.78
47.814	0	3.76	0.24	1.09	0.44	0.03	13.85	0.06	1.26	38.46	72.3	24.16	-29.38	95.99	0.02	0	10.8	0	1.26	38.46	8.27	0.15	0	68.3	46.91	0	0.03	5.51	56.01	0.08	0.07	0	0.76	0	0	0	20.37	-6.12	-3.53	62.04	158.18	825.53	500.8	1079.61	778.06	867.73	568.17	1025.82	562.98
47.847	0	8.15	0.26	2.26	0.45	0.03	26.61	0.06	1.56	52.7	48.39	38.55	-39.61	96.7	0.01	0	14.15	0	1.56	52.7	9.58	0.24	0	73.38	69.04	0	0.03	9.27	53.83	0.08	0.07	0	0.62	0	0	0	19.7	-5.11	-1.94	62.38	163.1	827.49	501.32	1082.02	779.72	869.3	567.97	1032.33	563.13
47.881	0	14.52	0.37	3.03	0.44	0.03	50.4	0.06	1.9	67.82	24.6	78.44	-55.71	97.81	0.01	0	27.31	0	1.9	67.82	18.87	0.58	0	82.1	75.24	0.01	0.03	7.7	41.94	0.06	0.06	0	0.28	0	0	0	21.57	-3.01	-1.6	62.53	161.87	828.52	502.1	1082.47	780.78	871.16	568.68	1032.99	564.82
47.914	0	17.62	0.46	2.77	0.44	0.03	67.68	0.06	3.28	72.97	7.32	91.26	-62.6	94.82	0.01	0	35.1	0	3.28	72.97	20.09	0.72	0	87.42	80.29	0.01	0.03	5.16	31.96	0.06	0.06	0	0.2	0	0	0	20.99	-7.46	-4.07	62.1	160.21	827.8	501.88	1080.84	777.17	867.67	569.91	1027.79	564.33
47.947	0	16.87	0.45	3.22	0.41	0.03	69.13	0.06	4.34	73.57	5.87	92.03	-63.9	97.08	0.01	0	34.96	0	4.34	73.57	22.73	0.67	0	88.81	82.1	0.01	0.03	4.2	30.92	0.06	0.06	0	0.22	0	0	0	21.27	-4.48	-1.39	62.3	162.33	828.76	502.22	1080.79	778.93	870.44	568.53	1032.71	563.88
47.981	0	13.6	0.62	2.1	0.48	0.03	84.14	0.06	4.36	58.68	0	97.74	-72.22	96.84	0.01	0	47.4	0	4.36	58.68	20	0.46	0	92.8	84.31	0.02	0.03	6.07	19.92	0.06	0.07	0	0.1	0	0	0	20.49	-4.89	-1.35	62.37	163	828.75	502.74	1081.45	778.99	870.43	568.06	1033.42	565.82
48.014	0	10.05	0.57	1.7	0.43	0.03	84.83	0.06	4.33	47	0	97.22	-72.61	96.64	0.01	0	43.96	0	4.33	47	15.48	0.24	0	93.58	89.25	0.02	0.05	19.3	15.63	0.06	0.07	0	0.11	0	0	0	20.63	-5.21	-2.16	62.41	162.83	828.61	502.22	1082.49	779.03	869.94	568.25	1032.76	565.95
48.047	0	14.04	0.69	1.36	0.48	0.03	90.09	0.06	4.7	43.42	0	98.69	-82.52	97.02	0.01	0	51.36	0	4.7	43.42	14.41	0.16	0	95.79	89.98	0.02	0.07	42.8	9.79	0.05	0.08	0	0.1	0	0	0	19.16	-4.59	-3.7	62.15	163.3	828.3	502.03	1081.67	777.24	867.25	569.76	1030.42	563.3
48.081	0	24.61	0.98	0.95	0.67	0.03	95.6	0.06	4.24	36.43	0	99.66	-97.33	97.07	0.02	0.01	65.67	0	4.24	36.43	9.93	0.09	0	98.19	91.61	0.03	0.09	74.3	3.97	0.04	0.11	0	0.08	0	0	0	20.54	-4.5	-3.51	62.3	164.9	828.71	502.08	1081.74	777.09	866.87	570.08	1031.66	564.16
48.114	0	17.05	0.87	1.13	0.54	0.03	94.57	0.06	4.93	27.13	0	99.5	-97.64	96.69	0.02	0.01	60.75	0	4.93	27.13	13.03	0.11	0	98.45	93.3	0.02	0.12	82.48	2.85	0.04	0.11	0	0.09	0	0	0	20.13	-5.13	-1.47	62.23	165.32	829.76	502.83	1082.42	778.77	870.07	568.64	1035.35	565.28
48.148	0	11.36	0.83	1.73	0.44	0.03	93.59	0.06	3.53	21.66	0	99.45	-98.25	97.13	0.02	0.02	59.08	0	3.53	21.66	21.4	0.22	0	98.96	94.7	0.02	0.14	78.5	1.83	0.04	0.12	0	0.11	0.01	0	0	21.17	-4.39	-1.8	62.38	165.12	830.33	502.52	1082.8	778.37	870.25	568.93	1035.32	565.27
48.181	0	7.4	0.66	1.6	0.35	0.03	91.05	0.06	4.25	19.77	0	98.86	-94.69	95.68	0.03	0.02	49.87	0.01	4.25	17.89	19.77	0.17	0	99.03	95.55	0.01	0.22	77.79	1.06	0.04	0.12	0	0.15	0	0	0	18.72	-6.51	-1.57	62.03	164.96	830.74	501.82	1083.91	777.6	871.32	567.12	1036.26	564.21
48.214	0	5.61	0.62	4.01	0.24	0.04	87.85	0.06	8.35	37.52	0	98.6	-95.96	95.61	0.04	0.02	47.18	0.01	8.35	17.55	37.52	0.33	0	99.06	97.37	0.01	0.34	84.43	0.81	0.04	0.14	0	0.18	0.04	0	0	16.9	-6.59	-1.13	61.75	165.1	831.13	500.27	1084.85	776.11	872.46	564.38	1037.55	562.65
48.248	0	3.18	0.38	2.41	0.17	0.06	78.68	0.06	15.18	27.99	0	93.69	-80.95	96.19	0.03	0.02	27.94	0.01	15.18	19.26	27.99	0.31	0	98.9	96.28	0	0.59	78.49	0.63	0.04	0.15	0	0.34	0.02	0	0	15.37	-5.86	-1.51	60.65	160.24	835.89	494.19	1089.22	769.32	879.09	557.42	1039.32	555.93
48.281	0	3.41	0.33	1.09	0.18	0.1	78.17	0.06	24.38	18.69	0	91.26	-67.27	92.42	0.04	0.01	22.22	0.01	24.38	18.69	13.86	0.29	0	98.14	93.24	0	0.77	84.59	0.79	0.05	0.21	0	0.47	0.04	0	0	20.46	-9.49	-0.12	61.96	165.08	836.22	492.2	1091.77	770.04	879.73	554.95	1044.73	560.22
48.314	0	3.01	0.27	0.7	0.17	0.17	71.77	0.06	33.02	22.75	3.23	94.89	-54.24	91.53	0.06	0.02	15.61	0.02	33.02	22.75	9.25	0.46	0	96.66	86.75	0	0.92	81.21	0.95	0.06	0.28	0	0.8	0	0	0	24.14	-10.1	1	62.11	163.94	838.41	489.63	1094.6	770.19	884.29	552.53	1048.06	560.03
48.348	0	1.64	0.21	0.3	0.15	0.16	53.59	0.06	30.15	25.12	21.41	91.64	-36.99	90.18	0.07	0.02	7.95	0.05	30.15	25.12	3.3	0.38	0	92.97	70.76	0	0.88	56.65	0.83	0.08	0.34	0	1.57	0	0	0	22	-10.92	1.1	61.82	162.2	840	488.38	1097.58	770.15	887.55	550.7	1049.59	558
48.381	0	1.13	0.19	0.13	0.14	0.14	36.1	0.06	26.97	25.44	38.9	86.6	-28.27	93.32	0.1	0.02	6.3	0.06	26.97	25.44	2.7	0.4	0.32	89.58	47.46	0	0.98	47.83	0.99	0.09	0.35	0	1.94	0	0	0	20.45	-8.82	1.66	61.57	162.76	843.46	488.88	1100.45	769.91	891.19	550.29	1053.78	557.52
48.414	0	0.85	0.17	0.1	0.13	0.21	28.02	0.06	32.48	23.53	46.98	89.15	-20.15	95.98	0.13	0.02	3.89	0.08	32.48	23.53	2.69	0.33	2.5	87.06	38.96	0	1.28	46.3	0.83	0.11	0.41	0	2.86	0	0	0	19.53	-6.14	1.61	61.21	158.91	847.25	490.17	1101.16	768.51	895.3	551.21	1054.13	556.21
48.448	0	0.51	0.15	0.06	0.12	0.17	15.59	0.06	26.27	17.67	68.81	74.05	-13.74	97.1	0.19	0.03	2.09	0.09	26.27	17.67	2.18	0.22	3.95	80.11	27.9	0	0.84	38.82	0.72	0.12	0.57	0	4.05	0	0	0	22.91	-4.45	1.23	61.89	163.43	850.33	491.68	1099.83	765.07	893.49	553.37	1056.84	558.54
48.481	0	0.48	0.14	0.05	0.11	0.26	13.05	0.06	32.91	16.42	73.9	81.66	-9.38	97.72	0.22	0.04	1.82	0.13	32.91	16.42	3.15	0.3	3.76	79.01	19.03	0	0.66	46.18	0.88	0.14	0.58	0	4.82	0	0	0	21.59	-3.22	-0.28	61.68	160.74	853.77	492.63	1101.59	764.05	895.56	555.67	1056.3	556.11
48.515	0	0.34	0.11	0.04	0.1	0.36	5.97	0.06	31.37	15.93	88.06	61.24	0	97.8	0.28	0.07	1.01	0.19	31.37	15.93	4.42	0.3	0	67.65	15.42	0	0.39	35.92	1.42	0.17	0.63	0	8.33	0	0	0	23.47	-3.02	-1.02	62	159.6	855.22	494.11	1099.74	762.33	895.04	558.09	1054.63	556.64
48.548	0	0.3	0.08	0.03	0.09	0.77	3.13	0.06	37.02	21.46	93.74	52.46	0	98.16	0.29	0.07	0.72	0.17	37.02	21.46	4.51	0.26	0	57.53	13	0	0.26	24.76	2.56	0.25	0.56	0	12.35	0	0	0	23.23	-2.13	-2.1	61.95	156.14	857.22	497.12	1097.57	760.3	895.47	561.05	1051.58	557.67
48.581	0	0.21	0.06	0.03	0.08	2.11	2.71	0.06	49.27	17.05	94.59	70.85	4.85	98.33	0.24	0.08	0.6	0.21	49.27	17.05	4.79	0.19	0	55.11	11.11	0	0.22	18.78	3.43	0.35	0.48	0	15.25	0	0	0	24.32	-1.62	-2.48	62.34	156.66	858.06	499.29	1096.25	759.4	894.5	563.07	1051.13	560.56
48.615	0	0.14	0.02	0.02	0.06	9.93	0.55	0.06	32.27	17.72	80.14	33.59	29.58	98.74	0.23	0.11	0.4	0.24	52.59	17.72	3.91	0.13	0	32.27	11.07	0	0.18	10.04	9.58	0.74	0.46	0	28.2	0	0	0	22.95	0.21	-2	62.23	156.74	858.25	500.47	1096.01	759.97	895.06	563.22	1051.79	561.26
48.648	0	0.16	0.02	0.02	0.05	27.5	0.47	0.06	30.08	22.49	47.5	52.91	40.55	98.58	0.24	0.15	0.34	0.28	64.71	22.49	3.53	0.11	0	30.08	10.84	0	0.15	11.45	12.1	0.91	0.39	0	33.11	0	0	0	22.02	-0.82	-1.98	62.47	156.14	858.96	501.38	1095.65	759.38	895.54	563.55	1051.67	561.51
48.681	0	0.14	0.01	0.01	0.04	67.59	0.19	0.06	22.5	22.5	7.41	49.72	58.48	98.57	0.33	0.21	0.26	0.39	68.2	27.76	4.13	0.1	0	22.5	7.11	0	0.15	15.24	16.38	1.12	0.36	0	46.6	0	0	0	23.3	-0.84	-2.56	63.06	155.1	858.09	501.96	1094	759.03	894.14	564.67	1049.22	562.48
48.715	0	0.17	0	0.01	0.03	95.77	0.06	0.06	17.61	12.1	0	94.85	83.95	98.41	0.34	0.22	0.16	0.45	74.45	37.57	3.59	0.08	0	12.1	4.96	0	0.2	17.61	35.89	1.86	0.29	0	64.79	0	0	0	23.32	-1.36	-2.04	63.74	154.79	857.76	500.82	1093.75	757.96	894.61	562.59	1049.4	562.33
48.748	0	0.2	0	0.01	0.03	96.86	0.06	0.06	22.62	13.16	0	96.07	86.15	98.16	0.37	0.27	0.16	0.49	76.4	39.04	2.22	0.05	0	13.16	3.34	0	0.22	22.62	38.54	1.98	0.26	0	66.55	0	0	0	22.64	-2.12	-1.21	63.79	156.71	856.51	499.22	1093.63	757.29	893.92	559.96	1050.61	561.89
48.782	0	0.22	0	0.01	0.03	97.34	0.06	0.06	20.61	15.97	0	97.9	88.54	97.89	0.46	0.28	0.15	0.45	71.51	42.37	0.6	0.02	0	15.97	3.45	0	0.23	20.61	42.64	2.22	0.16	0	70.59	0	0	0	22.01	-2.82	-0.69	63.89	158.73	856.5	499.29	1093.72	757.26	893.52	559.51	1052.23	562.07
48.815	0	0.19	0	0.01	0.03	97.6	0.07	0.07	21.43	19.47	0	98.6	87.8	98.12	0.66	0.4	0.13	0.5	68.32	38.32	0.59	0.01	0	19.47	4.8	0	0.27	21.43	46.15	2.38	0.11	0	73.13	0	0	0	22.36	-2.22	-0.75	64.03	161.62	855.87	498.85	1093.84	757.16	891.74	559.42	1053.33	562.4
48.848	0	0.23	0	0.01	0.03	98.33	0.06	0.07	18.03	18.03	0	98.94	89.71	98.66	0.74	0.45	0.13	0.49	71.34	43.71	0.86	0.02	0	18.03	4.33	0	0.28	14.43	52.74	2.69	0.1	0	74.9	0	0	0	22.07	-0.49	-1.52	63.75	155.63	855.77	499.84	1091.84	756.88	892.87	560.78	1048.5	561.16
48.882	0	0.16	0	0.01	0.03	99.15	0.06	0.07	22.24	22.24	0	99.67	89.08	98.53	0.76	0.52	0.1	0.6	69.04	38.92	0.9	0.02	0	22.24	4.1	0	0.34	11.28	58.47	3.53	0.06	0	82.17	0	0	0	22.94	0.98	-2.3	63.1	153.96	854.42	499.71	1090.67	756.81	891.58	561.31	1045.55	561.43
48.915	0	0.12	0	0.01	0.03	99.3	0.06	0.07	24.54	24.54	0	99.76	86.18	98.63	0.92	0.73	0.09	0.69	68.43	29.42	1.1	0.01	0	24.54	5.68	0	0.29	19.38	56.55	3.85	0.05	0	84.29	0	0	0	21.94	-0.62	-2.71	62.34	153.78	853.18	499.84	1090.7	757.42	890.54	561.33	1044.32	562.06
48.948	0	0.11	0	0.01	0.03	99.1	0.06	0.07	24.02	24.02	0	99.73	86.14	98.65	0.9	1.07	0.08	0.63	65.84	26.6	1.44	0.01	0	24.02	5.9	0	0.2	19.49	59.56	3.96	0.04	0	83.36	0	0	0	22.5	-0.53	-3.43	62.2	157.51	851.31	499.97	1090	758.11	886.41	563.13	1043.92	562.23
48.982	0	0.13	0	0.02	0.03	98.42	0.05	0.08	28.39	23.32	0	99.83	84.19	98.09	0.95	1.15	0.08	0.7	49.73	23.32	1.22	0.01	0	23.67	7.13	0	0.16	28.39	66.55	5.56	0.03	0	86.39	0	0	0	22.36	-2.31	-3.07	61.96	158.54	849.01	499.29	1088.88	758.61	884.55	562.15	1043.09	562.42
49.015	0	0.11	0	0.02	0.03	97.21	0.05	0.08	24.63	21.23	0	99.81	84.71	98.32	1.07	1.28	0.09	0.76	41.27	21.23	1.46	0.02	0	24.58	6.45	0	0.1	24.63	67.34	5.72	0.03	0	85.48	0	0	0	22.67	-1.64	-2.96	61.95	162.17	846.47	497.87	1089.63	760.77	881.88	561.82	1044.04	561.95
49.048	0	0.08	0	0.02	0.03	95.79	0.04	0.08	23.67	18.34	0	99.8	86.88	98.46	1.04	1.24	0.1	0.91	33.97	18.34	1.61	0.02	0	23.67	4.93	0	0.07	11.72	67.06	5.97	0.03	0	85.36	0	0	0	22.19	-1.21	-2.92	61.93	164.64	843.63	496.11	1089.62	762.17	879.2	560.97	1043.84	560.22
49.082	0	0.09	0	0.02	0.03	96.48	0.03	0.08	18.61	18.61	0	99.78	90.73	98.57	0.84	1.2	0.09	0.99	38.62	20.77	2.43	0.05	0	18.61	3.01	0	0.05	6.9	68.05	6.36	0.02	0	84.68	0	0	0	21.35	-0.85	-2.63	61.79	165.41	840.16	495.04	1088.57	763.7	876.92	559.73	1042.33	559.73
49.115	0	0.1	0	0.02	0.03	98.37	0.03	0.08	15.38	15.38	0	99.79	92.35	98.67	0.86	1.19	0.09	0.79	52.07	24.4	2.97	0.11	0	15.38	2.57	0	0.03	3.45	69.8	6.88	0.03	0	84.9	0	0	0	22.72	0.47	-2.35	61.91	168.43	836.93	493.87	1088.65	766.96	874.14	559.94	1042.57	559.64
49.149	0	0.14	0	0.02	0.03	99.43	0.03	0.08	11.31	11.31	0	99.73	94.16	98.73	0.77	1.11	0.1	0.37	73.79	35.43	3.8	0.71	0	11.31	1.47	0	0.02	0.49	71	6.37	0.03	0.07	83.42	0	0	0	20.3	-0.21	-1.1	62.69	168.22	834.45	492.22	1087.5	767.02	874.04	556.42	1042.26	557.82
49.182	0	0.33	0	0.02	0.03	99.59	0.03	0.08	8.8	8.8	0	99.73	95.27	98.67	0.63	0.82	0.11	0.16	79.78	56.13	3.61	1.08	0	8.8	0.68	0	0.02	0.32	73.68	7.86	0.03	0.04	83.36	0	0	0	20.17	0.45	-1.23	62.62	171.4	832.35	491.43	1086.56	767.21	870.72	556.45	1042.12	556.92
49.215	0	0.6	0	0.02	0.03	99.75	0.03	0.08	8.15	8.15	0	99.77	95.68	98.71	0.59	0.52	0.11	0.09	86.18	72.3	3.25	2.06	0	8.15	0.61	0	0.03	0.19	74.45	8.28	0.03	0.01	84.38	0	0	0	19.96	-0.3	-1.35	62.03	169.56	828.81	488.71	1085.59	768.26	869.24	554.72	1038.8	553.5
49.249	0	0.79	0	0.02	0.03	99.8	0.02	0.08	6.13	6.13	0	99.79	96.36	98.26	0.52	0.43	0.11	0.07	89.52	80.13	3.28	1.87	0	6.13	0.44	0	0.04	0.17	75.28	9.29	0.04	0	84.97	0	0	0	16.99	-1.82	-0.59	61.42	168.85	826.29	486.38	1085.52	768.51	869.28	551.14	1038.12	550.6
49.282	0	0.85	0	0.02	0.03	99.84	0.02	0.08	6.13	6.13	0	99.82	95.5	98.26	0.53	0.45	0.1	0.07	91.36	82.8	5.14	1.13	0	6.13	0.48	0	0.05	0.48	77.08	9.02	0.04	0	85.82	0	0	0	20.53	-1.83	-1.02	61.48	174.08	821.99	480.51	1082.9	764.75	862.55	547.68	1036.62	546.69
49.315	0	0.91	0	0.03	0.04	99.82	0.02	0.08	5.12	5.12	0	99.85	96.1	98.29	0.57	0.53	0.09	0.05	87.08	82.53	4.09	0.37	0	5.12	0.55	0	0.09	1.18	81.76	8.47	0.05	0	86.99	0	0	0	16.77	-1.75	-1.79	60.48	166.73	819.92	478.45	1083.47	765.63	864.62	545.48	1031.32	542.08
49.349	0	0.76	0	0.03	0.04	99.79	0.02	0.08	4.54	4.54	0	99.86	95.93	98.05	0.54	0.63	0.07	0.06	83.24	77.07	4.26	0.23	0	4.54	0.76	0	0.11	2.4	82.78	8.72	0.05	0	87.59	0	0	0	17.17	-2.41	-1.77	60.17	168.64	817.84	476.15	1083.4	765.76	862.56	544.07	1031.15	540.13
49.382	0	0.52	0	0.03	0.03	99.74	0.02	0.08	6.23	5.12	0	99.87	94.89	98.1	0.56	0.72	0.07	0.08	78.55	65.3	4.01	0.16	0	5.12	1.45	0	0.17	6.23	82.76	7.78	0.06	0	87.99	0	0	0	18.09	-2.27	-0.79	60.92	180.13	817.8	475.76	1085.14	766.14	858.75	543.76	1038.87	542.47
49.415	0	0.43	0	0.03	0.04	99.69	0.02	0.08	7.78	6.16	0	99.85	93.87	98.53	0.61	0.82	0.09	0.17	77.53	55.45	3.86	0.27	0	6.16	3.38	0	0.18	7.78	86.45	7.04	0.06	0	87.12	0	0	0	18.49	0.96	-1.65	60.83	178.14	818.03	475.51	1086.21	766.67	859.33	544.43	1037.46	542.28
49.449	0	0.29	0	0.05	0.04	99.88	0.02	0.08	7.73	4.91	0	99.91	91.69	98.7	0.49	0.95	0.1	0.3	87.86	46.49	8.57	0.66	0	4.91	6.23	0	0.21	7.73	90.33	6.64	0.05	0	90.11	0	0	0	19.11	-0.37	-3.23	60.45	174.81	816.64	473.82	1086.24	767.02	858.29	545.46	1032.97	538.88
49.482	0	0.18	0	0.05	0.03	99.92	0.02	0.08	8.12	5.03	0	99.93	89.99	98.58	0.49	1.7	0.09	0.73	93.82	35.84	11.63	0.79	0	5.03	8.12	0	0.14	7.61	89.54	6.19	0.04	0	91.35	0	0	0	19.63	0.81	-1.45	60.85	177.88	818.87	476.23	1083.95	765.68	859.07	546.07	1036.86	540.37
49.516	0	0.11	0	0.1	0.03	99.96	0.02	0.08	12.4	3.9	0	99.95	85.29	98.53	0.45	2.39	0.08	1.33	97.91	31.39	22.8	1.19	0	3.9	12.4	0	0.11	4.92	88.33	5.44	0.03	0	93.98	0	0	0	19.76	0.98	-1.56	60.66	173.16	819.18	477.65	1082.6	765.28	860.85	546.33	1033.96	542.25
49.549	0	0.12	0	0.08	0.03	99.96	0.02	0.09	15.92	4.37	0	99.96	85.02	98.7	0.44	3.35	0.08	1.88	97.44	30.41	19.24	0.73	0	4.37	15.92	0	0.09	9.1	86.45	5.35	0.03	0	94.95	0	0	0	18.46	0.36	-4.03	60.5	175.54	816.54	475.69	1082.84	763.75	855.09	547.29	1030.47	539.71
49.582	0	0.17	0	0.08	0.03	99.96	0.02	0.1	23.7	4.89	0	99.96	84.31	98.51	0.57	5	0.07	3.07	96.92	34.86	14.53	0.41	0	4.89	23.7	0	0.06	13.19	85.09	4.73	0.02	0	95.12	0	0	0	19.2	1.03	-3.61	60.48	175.37	815.73	474.9	1082.86	765.12	855.4	546.89	1030.58	538.67
49.616	0	0.23	0	0.09	0.03	99.96	0.02	0.09	26.64	6.44	0	99.96	81.94	98.53	0.62	4.97	0.08	3.83	95.75	43.41	15.79	0.53	0	6.44	26.64	0	0.05	16.56	83.93	3.53	0.02	0	96.08	0	0	0	20.85	0.96	-1.49	60.89	174.69	816.97	476.1	1082.59	766.48	859.03	545.61	1033.68	541.87
49.649	0	0.3	0	0.06	0.03	99.95	0.03	0.1	27.8	6.78	0	99.96	83.59	98.38	0.61	5.44	0.07	3.74	93.48	45.31	8.57	0.36	0	6.78	27.8	0	0.04	21.56	83.08	3.78	0.02	0	95.73	0	0	0	16.78	-1.48	-2.04	60.41	171.1	816.74	477.23	1080.31	764.38	858.88	545.71	1029.87	539.52
49.682	0	0.22	0	0.04	0.03	99.95	0.03	0.1	24.73	7.5	0	99.97	86.64	98.44	0.7	5.92	0.06	3.68	92.19	39.86	5.57	0.36	0	7.5	24.73	0	0.05	15.09	81.77	3.46	0.02	0	96.36	0	0	0	18.67	-1.29	-2.01	60.6	170.41	815.02	476.62	1077.49	763.11	857.01	545.29	1027.33	539.71
49.716	0	0.15	0	0.04	0.04	99.96	0.02	0.1	15.73	7.97	0	99.97	91.07	98.06	0.88	5.76	0.05	3.61	92.88	34.65	4.51	0.63	0	7.97	15.73	0	0.04	4.45	86.05	2.97	0.01	0	97.15	0	0	0	17.11	-2.39	-0.45	60.69	170.58	817.03	477.15	1077.51	762.16	859.95	543.72	1030.46	539.13
49.749	0	0.11	0	0.03	0.04	99.95	0.02	0.09	10.74	7.57	0	99.97	93.83	98.33	0.8	5.03	0.05	2.41	90.74	25.77	2.24	0.58	0	7.57	10.74	0	0.05	1.62	88.11	3.25	0.01	0	97.33	0	0	0	18.82	-1.62	0.17	61.05	169.36	818.3	477.58	1077.36	761.6	861.95	543.82	1031.27	540.46
49.783	0	0.09	0	0.03	0.04	99.96	0.02	0.09	9.67	9.39	0	99.97	93.42	98.6	0.99	5.42	0.04	2.2	91.25	23.05	2.89	1.86	0	9.39	9.67	0	0.05	0.42	88.01	3.28	0.01	0	97.38	0	0	0	19.15	-0.72	-0.9	61.14	167.26	819.08	477.61	1075.53	757.42	861.12	542.91	1028.37	541.58
49.816	0	0.09	0	0.02	0.03	99.95	0.02	0.08	10.64	10.64	0	99.97	93.93	98.05	0.88	3.72	0.05	1.2	89.91	24	2.74	1.66	0	10.64	5.94	0	0.06	0.29	85.99	4.1	0.01	0	97.34	0	0	0	20.68	-2.42	0.85	61.36	160.47	821.58	477.89	1077.53	759.37	869	541.32	1029.45	543.17
49.849	0	0.14	0	0.03	0.03	99.94	0.02	0.08	10.45	10.45	0	99.97	94.79	98.41	0.71	2.34	0.06	0.38	86.61	34.4	2.42	3.29	0	10.45	3.03	0	0.07	0.22	87.46	4.54	0.01	0.07	96.94	0	0	0	26.03	-1.38	-0.33	64.33	156.51	825.05	480.82	1076.24	758.6	870.66	546.04	1027.17	546.53
49.883	0	0.16	0	0.02	0.03	99.95	0.02	0.08	8.56	8.56	0	99.97	95.79	97.85	0.83	1.63	0.07	0.11	88.41	37.31	2.34	3.01	0	8.56	1.26	0	0.05	0.07	89.46	5.13	0.01	0.1	97.2	0	0	0	24.9	-2.91	-1.22	64.83	156.35	828.45	483.05	1075.95	755.76	871.19	548.13	1027.54	546.56
49.916	0	0.21	0	0.03	0.03	99.95	0.02	0.08	6.99	6.99	0	99.97	96.44	97.84	1.15	1.51	0.07	0.07	90.97	44.87	2.18	5.78	0	6.99	0.64	0	0.04	0.02	89.78	5.33	0.01	0.02	97.37	0	0	0	22.55	-2.93	-0.24	63.99	154.16	831.01	484.34	1075.9	753.71	874.74	546.72	1028.91	547.05
49.949	0	0.32	0	0.03	0.03	99.95	0.02	0.08	5.81	5.81	0	99.97	96.98	98.41	1.23	1.15	0.08	0.05	91.21	54.16	1.89	4.98	0	5.81	0.3	0	0.03	0.01	92.61	5.77	0.01	0	97.16	0	0	0	22.23	-1.39	-2.08	63.73	154.83	832.63	485.97	1074.35	749.18	872.28	548.18	1027.11	549.04
49.983	0	0.29	0	0.03	0.04	99.96	0.02	0.08	4	4	0	99.97	97.8	98.58	1.69	1.29	0.08	0.05	92.46	51.21	1.14	1.68	0	4	0.24	0	0.04	0.01	95.43	7.23	0.01	0	96.81	0	0	0	25.26	-0.79	-1.02	65.3	154.21	834.99	487.52	1072.61	749.1	874.19	550.34	1028.4	548.73
50.016	0	0.22	0	0.03	0.04	99.95	0.02	0.09	3.32	3.32	0	99.97	98.12	98.67	2.29	1.48	0.07	0.06	89.28	42.9	0.62	0.98	0	3.32	0.15	0	0.07	0.02	96.69	7.24	0.01	0	96.64	0	0	0	23.76	-0.48	-1.92	67.91	153.97	836.77	488.71	1071.85	745.47	873.76	550.57	1027.72	549.63
50.049	0	0.15	0	0.03	0.04	99.89	0.01	0.09	2.78	2.78	0	99.96	98.48	98.58	2.1	1.42	0.07	0.04	77.85	30.36	0.29	0.11	0	2.78	0.09	0	0.1	0.05	97.45	6.92	0.01	0	95.83	0	0	0	24.7	0.78	-3.34	68.13	146.61	838.1	491.4	1068.5	743.39	875.03	553.43	1021.61	550.34
50.083	0	0.11	0	0.03	0.04	99.83	0.01	0.1	1.41	1.41	0	99.96	98.91	98.42	2.24	1.91	0.07	0.06	72.19	22.38	0.18	0.04	0	1.41	0.05	0	0.15	0.21	98.88	8.83	0.02	0	95.21	0	0	0	24.33	1.35	-3.04	68.57	146.42	840.57	494.98	1064.11	739.81	874.57	556.16	1020.88	550.56
50.116	0	0.08	0	0.03	0.05	99.74	0.01	0.11	1.05	1.05	0	99.96	99.01	98.22	2.25	2.23	0.06	0.16	64.83	12.49	0.13	0.02	0	1.05	0.03	0	0.19	0.38	99.11	10.9	0.01	0	94.95	0	0	0	27.99	1.94	-3.19	69.45	143.58	841.64	496.84	1060.91	737.43	874.82	557.52	1018.35	553.89
50.15	0	0.07	0	0.03	0.05	99.81	0.01	0.12	0.58	0.58	0	99.96	99.16	98.12	2.24	3.1	0.05	0.51	70.72	8.35	0.13	0.02	0	0.58	0.03	0	0.27	0.45	99.58	13.17	0.01	0	94.86	0	0	0	27.81	2.22	-2.72	69.65	141.56	844.04	500.69	1056.45	734.65	875.43	560.29	1016.87	554.28
50.183	0	0.07	0	0.03	0.05	99.79	0.01	0.12	0.64	0.57	0	99.95	99.2	97.91	1.76	2.67	0.05	0.83	70.67	6.52	0.17	0.02	0	0.57	0.03	0.01	0.34	0.64	99.7	13.69	0.01	0	93.87	0	0	0	29.06	2.76	-1.9	70.18	137.66	845.61	503.17	1052.67	732.92	877.29	561.62	1014.79	554.96
50.216	0	0.07	0	0.03	0.05	99.79	0.01	0.14	0.62	0.62	0	99.94	99.19	97.83	1.77	3.03	0.05	1.31	72.64	5.09	0.19	0.03	0	0.62	0.05	0.01	0.37	0.53	99.74	15.62	0.02	0	93.02	0	0	0	30.87	2.96	-2.54	71.91	139.35	847.53	505.81	1050.94	730.42	875.8	564.22	1015.03	558.26
50.25	0	0.08	0	0.03	0.06	99.7	0.01	0.15	0.48	0.48	0	99.9	99.33	98.28	1.49	2.46	0.05	1.45	72.25	6.56	0.17	0.03	0	0.48	0.05	0	0.23	0.43	99.79	18.93	0.02	0	89.86	0	0	0	32.64	1.77	-1.54	73.93	139.73	849.22	508.55	1047.09	728.29	875.59	566.26	1015.16	559.5
50.283	0	0.11	0	0.03	0.05	99.81	0.01	0.17	0.47	0.47	0	99.91	99.32	97.67	1.41	1.63	0.07	1.05	79.97	13.55	0.19	0.03	0	0.47	0.07	0	0.17	0.45	99.8	22.45	0.02	0	90.07	0	0	0	30.09	3.31	-1.34	72.65	135.62	852.17	510.88	1046.46	725.05	879.07	565.21	1014.65	562.05
50.316	0	0.17	0	0.03	0.06	99.88	0.02	0.23	0.47	0.35	0	99.95	99.32	98.03	1.72	1.74	0.07	1.36	88.71	25.5	0.13	0.02	0	0.35	0.09	0	0.1	0.47	99.87	29.25	0.02	0	90.08	0	0	0	30.44	2.47	-0.85	72.85	136.75	853.96	512.3	1045.5	723.85	879.45	567.31	1016.06	561.29
50.35	0	0.28	0	0.03	0.06	99.91	0.02	0.3	1.34	0.25	0	99.97	98.95	98.58	2.75	1.51	0.06	1.22	93.17	40.26	0.1	0.01	0	0.25	0.17	0	0.06	1.34	99.91	35.15	0.02	0	90.27	0	0	0	30.12	0.8	-0.72	72.87	137.32	854.68	514.05	1042.52	720.99	878.11	567.96	1015.32	562.26
50.383	0	0.44	0	0.03	0.06	99.92	0.02	0.3	4.7	0.29	0	99.97	98.02	98.65	3.5	1.3	0.06	0.79	95.31	51.98	0.12	0.01	0	0.29	0.34	0	0.05	4.7	99.9	35.23	0.03	0	90.45	0	0	0	32.65	-0.53	-1.79	75.47	139.48	856.97	515.38	1041.99	718.58	876.72	570.06	1016.06	564.05
50.416	0	0.63	0	0.03	0.06	99.92	0.02	0.36	8.75	0.27	0	99.97	96.9	98.5	4.55	1.27	0.05	0.45	95.52	61.04	0.1	0	0	0.27	0.6	0	0.04	8.75	99.88	38.91	0.03	0	90.45	0	0	0	31.24	1.07	-2.58	74.43	135.39	857.84	515.58	1041.96	717.13	878.48	569.58	1013.74	563.61
50.45	0	0.93	0	0.03	0.06	99.93	0.02	0.51	13.85	0.23	0	99.97	95.44	98.56	6.3	1.79	0.03	0.35	94.98	71.06	0.1	0	0	0.23	0.73	0	0.03	13.85	99.87	45.06	0.04	0	90.9	0	0	0	24.59	0.88	-1.8	70.2	127.75	858.08	515.84	1039.44	713.48	882.09	565.31	1009.8	562.12
50.483	0	1.3	0	0.03	0.07	99.91	0.02	0.62	13.99	0.24	0	99.97	94.91	98.53	8.4	2.52	0.03	0.23	93.37	81.32	0.08	0	0	0.24	1.01	0	0.02	13.99	99.85	47.16	0.04	0	90.54	0	0	0	33.3	0.96	-0.57	75.83	134.34	861.96	517.43	1039.52	713.44	881.93	569.38	1016.18	564.44
50.517	0	2.04	0	0.03	0.08	99.9	0.03	1	32.94	0.28	0	99.97	90.1	98.09	10.99	3.51	0.03	0.16	93.24	86.12	0.05	0	0	0.28	2.2	0	0.02	32.94	99.77	55.03	0.06	0	89.04	0	0	0	30.94	2.31	-0.21	74.34	130.88	861.44	518.28	1037.92	712.76	883.02	568.48	1013.85	564.65
50.55	0	1.97	0	0.03	0.09	99.9	0.03	1.71	35.18	0.24	0	99.96	88.87	98.68	13.57	5.39	0.03	0.15	92.46	86.38	0.04	0	0	0.24	3.28	0	0.01	35.18	99.75	63.6	0.07	0	89.43	0	0	0	28.29	-0.44	0.36	72.08	130.58	861.48	518.97	1035.87	710.28	882.67	566.81	1013.23	565.05
50.583	0	2.57	0	0.03	0.1	99.89	0.03	1.71	55.59	0.27	0	99.96	83.55	98.72	15.53	6.32	0.02	0.14	91.1	85.82	0.05	0	0	0.27	5.98	0	0.01	55.59	99.71	60.75	0.07	0	89.01	0	0	0	30.11	0.27	-0.3	72.38	134.05	859.31	515.71	1038.35	712.53	880.43	566.73	1014.41	562.35
50.617	0	3.78	0	0.04	0.11	99.89	0.04	1.97	72.97	0.48	0	99.97	78.94	98.24	16.32	6.58	0.03	0.1	93.8	88.43	0.1	0	0	0.48	9.14	0	0.01	72.97	99.54	63.2	0.11	0	87.87	0	0	0	28.5	1.9	0.57	71.49	132.13	859.78	516.35	1037.86	711.18	882.3	566.45	1014.38	562.74
50.65	0	4.21	0	0.04	0.1	99.88	0.04	1.84	70.39	0.48	0	99.97	79.5	98.45	14.93	5.38	0.03	0.07	94.51	90.44	0.16	0	0	0.48	10.32	0	0.01	70.39	99.42	64.12	0.11	0	86.97	0	0	0	31.55	1.23	0.35	73.97	135.03	859.95	517.81	1035.97	711.17	879.73	567.83	1014.74	565.09
50.683	0	4.96	0	0.05	0.1	99.86	0.04	2.08	73.71	0.57	0	99.97	78.44	98.47	13.67	6.86	0.03	0.04	94.62	92.5	0.23	0	0	0.57	12.98	0	0.01	73.71	99.02	66.99	0.17	0.01	85.73	0	0	0	31.21	1.17	-1.12	73.95	131.88	858.81	518.4	1034.6	711.28	878.59	568.87	1010.41	564.97
50.717	0	3.1	0	0.04	0.1	99.89	0.04	2.81	44.91	0.4	0	99.97	84.95	98.44	14.35	6.75	0.03	0.01	95.59	93.66	0.2	0	0	0.4	10.7	0	0.01	44.91	98.44	73.82	0.16	0.01	87.45	0	0	0	30.35	1.29	-1.36	72.76	132.02	855.63	517.18	1034.75	713.65	876.76	568.26	1008.73	564.31
50.75	0	2.32	0	0.04	0.09	99.89	0.03	2.5	24.22	0.44	0	99.97	90.22	97.4	10.98	6.38	0.03	0.01	94.9	92.66	0.13	0	0	0.44	9.98	0	0.01	24.22	98.39	74.74	0.18	0	87.76	0	0	0	27.21	3.89	-1.63	70.85	142.31	848.48	509.99	1043.74	724	872.14	565.4	1014.31	558.93
50.784	0	2.02	0	0.04	0.08	99.89	0.03	2.14	18.26	0.62	0	99.97	91.83	98.62	8.75	6.74	0.02	0.02	94.94	90.95	0.19	0.01	0	0.62	10.2	0	0.02	18.26	97.5	72.74	0.2	0	87.79	0	0	0	27.48	0.66	-2.56	70.23	134.55	849.74	511.61	1042.64	722.83	875.21	566.01	1009.66	560.73
50.817	0	3.23	0	0.05	0.07	99.86	0.03	1.66	43.06	0.76	0	99.96	86.03	97.92	7	4.71	0.02	0.02	93.85	90.25	0.22	0.01	0	0.76	14.26	0	0.04	43.06	96.52	70.29	0.26	0	85.87	0	0	0	26.37	2.75	-1.93	70.12	136.94	850.06	511.93	1042.75	722.09	874.84	565.15	1011.74	561.79
50.85	0	4.6	0	0.05	0.07	99.83	0.03	1.56	70.15	0.81	0	99.95	80.7	98.1	6.45	3.71	0.02	0.03	91.96	87.82	0.22	0.02	0	0.81	12.82	0	0.03	70.15	97.05	70.32	0.22	0	85.17	0	0	0	27.04	2.28	-2.45	70.64	138.52	849.25	511.45	1042.41	721.55	872.87	565.44	1011.35	561.8
50.884	0	4.91	0	0.05	0.07	99.74	0.03	1.45	87.62	0.73	0	99.94	77.3	97.48	4.7	4.07	0.01	0.03	89.02	80.35	0.19	0.01	0	0.73	13.31	0	0.03	87.62	96.08	70	0.29	0	82.89	0	0	0	25.11	3.73	-2.96	69.7	139.42	848.32	510.02	1043.1	721.29	871.79	564.58	1011.12	559.5
50.917	0	3.83	0	0.06	0.08	99.65	0.03	1.75	84.78	0.61	0	99.93	78.04	96.98	4.46	6.21	0.01	0.07	87.48	73.15	0.13	0.01	0	0.61	13.22	0	0.04	84.78	96.49	72.54	0.32	0	80.87	0	0	0	23.73	4.65	-3.05	69.28	140.05	847.26	508.86	1043.72	721.69	871.15	563.58	1011.1	558.13
50.95	0	2.77	0	0.07	0.09	99.27	0.03	1.69	74.58	0.57	0	99.89	80.11	97.26	3.84	5.29	0.02	0.16	81.42	63.77	0.11	0.01	0	0.57	14.34	0	0.04	74.58	96.62	73.22	0.35	0	77.3	0	0	0	25.05	4.15	-2.85	69.35	140.03	845.08	507.37	1043.81	723.28	870.31	562.52	1010.27	558.02
50.984	0	2.35	0	0.13	0.12	97.4	0.04	1.69	74.42	0.58	0	99.8	76.2	98.25	3.01	5.66	0.02	0.49	74.42	47.61	0.11	0.01	0	0.58	24.3	0	0.06	79.21	96.01	73.39	0.41	0	69.3	0	0	0	24.41	1.85	-3.63	69.07	142.13	842.37	505.4	1044.78	724.37	867.43	561.89	1009.48	556.89
51.017	0	1.36	0	0.16	0.15	90	0.05	1.86	64	0.6	0	99.31	66.65	98.67	3.07	7.08	0.02	0.77	59.7	33.22	0.09	0.01	0	0.6	26.52	0	0.06	66.13	95.56	73.93	0.45	0	64	0	0	0	22.48	0.48	-4.21	68.87	144.21	840.29	503.94	1046.91	726.54	865.69	561.48	1009.78	555.72
[truncated: 43,871 more rows]
[truncated: 4 more columns]
