# Supplementary material for: Exploring emotion recognition in patients with mild cognitive impairment and Alzheimer’s dementia undergoing a rehabilitation program
Source: PLoS One. 2025 Apr 24;20(4):e0322213. doi: 10.1371/journal.pone.0322213 (PMC12021228; doi:10.1371/journal.pone.0322213)
Supplement: S2 Data — (ZIP) [file pone.0322213.s004.zip › raw data11-20/No16 Dual tasks.csv]

time stamp	face id	anger	contempt	disgust	fear	joy	sadness	surprise	sentimentality	confusion	neutral	engagement	valence	attention	inner brow raise	brow raise	brow furrow	eye widen	cheek raise	lid tighten	nose wrinkle	upper lip raise	dimpler	lip corner depressor	chin raise	lip pucker	lip stretch	lip press	mouth open	jaw drop	lip suck	eye closure	smile	smirk	blink	blink rate	pitch	yaw	roll	brightness	interocular distance	topleft_x	topleft_y	bottomright_x	bottomright_y	outer_right_eye_X	outer_right_eye_Y	outer_left_eye_X	outer_left_eye_Y
0.033
0.066
0.1
0.133
0.166
0.2
0.233
0.266
0.3
0.333
0.367
0.4
0.433
0.467
0.5
0.533
0.567
0.6
0.633
0.667
0.7
0.734
0.767
0.8
0.834
0.867
0.9
0.934
0.967
1
1.034	0	0.09	0.1	0.02	0.1	0.08	0.1	0.06	0.4	0.27	99.79	0.33	4.41	11.69	0.99	0.1	0.27	0.01	3.77	0.07	0.32	0.05	0	0.04	0.4	0	0.23	0.11	0.34	0.43	0.19	32.35	8.83	0	0		-10.1	-32.11	1.14	65.25	32.29	1031.63	517.7	1090.48	579.78	1044.82	528.87	1077.07	530.61
1.067	0	0.11	0.12	0.02	0.11	0.06	0.11	0.06	0.26	0.26	99.75	0.33	1.29	98.64	0.72	0.05	0.26	0.01	3.44	0.06	0.28	0.06	0	0.01	0.13	0	0.16	0.07	0.33	0.32	0.08	55.73	5.87	0	0		-14.73	0.59	3.72	65.28	45.4	1037.53	518.38	1095.16	577.76	1044.6	529.76	1089.95	531.97
1.101	0	0.11	0.13	0.02	0.11	0.06	0.12	0.06	0.34	0.34	99.74	0.33	1.04	98.77	0.85	0.04	0.34	0.01	3.78	0.09	0.33	0.06	0	0.02	0.11	0	0.2	0.08	0.42	0.26	0.07	81.89	5.58	0	0		-14.37	-0.09	3.5	65.4	43.72	1037.39	517.57	1094.82	577.02	1045.1	528.54	1088.74	531.24
1.134	0	0.11	0.13	0.02	0.11	0.05	0.12	0.06	0.33	0.33	99.73	0.33	0.35	98.54	1	0.04	0.33	0.01	3.76	0.08	0.31	0.05	0	0.02	0.13	0	0.22	0.11	0.42	0.24	0.1	67.81	4.97	0	0		-12.82	-0.94	4.6	65.23	45.15	1037.15	516.53	1095.63	576.8	1045.06	528.22	1090.15	530.54
1.167	0	0.11	0.13	0.02	0.11	0.05	0.12	0.06	0.43	0.43	99.73	0.33	0.61	98.54	0.98	0.04	0.43	0.01	4.63	0.11	0.31	0.05	0	0.03	0.18	0	0.22	0.14	0.43	0.26	0.08	89.31	4.93	0	0		-11.58	-0.93	3.86	65.57	46.89	1038.33	516.65	1097.55	577.98	1045.54	528.24	1092.34	531.06
1.201	0	0.11	0.13	0.02	0.11	0.06	0.12	0.06	0.43	0.43	99.74	0.33	1.3	98.5	0.93	0.04	0.43	0.01	5.72	0.13	0.31	0.04	0	0.03	0.2	0	0.24	0.29	0.43	0.27	0.07	47.45	5.17	0	0		-12	-1.07	4.32	65.47	46.47	1038.68	516.16	1098.23	577.87	1046.42	527.57	1092.79	530.74
1.234	0	0.11	0.13	0.02	0.11	0.06	0.12	0.06	0.47	0.4	99.74	0.33	1.55	98.46	0.84	0.05	0.4	0.01	6.17	0.14	0.27	0.04	0	0.03	0.22	0	0.25	0.47	0.44	0.3	0.07	37.28	5.21	0	0		-10.63	-1.2	5.18	65.22	46.16	1038.42	515.73	1098.14	577.6	1046.71	527.18	1092.74	530.7
1.267	0	0.11	0.14	0.02	0.11	0.06	0.12	0.06	0.83	0.47	99.73	0.33	1.49	97.94	0.87	0.05	0.47	0.01	7.47	0.16	0.34	0.05	0	0.04	0.32	0	0.27	0.83	0.33	0.26	0.07	21.59	4.81	0	0		-12.09	-2.7	4.88	65.31	46.55	1038.55	515.64	1097.52	576.3	1046.15	527.32	1092.62	530.15
1.301	0	0.11	0.14	0.02	0.11	0.06	0.13	0.06	1.21	0.51	99.72	0.33	0.96	97.88	0.97	0.04	0.51	0.01	6.91	0.19	0.32	0.04	0	0.05	0.39	0	0.3	1.21	0.27	0.25	0.07	5.76	4.66	0	0		-12.64	-2.84	3.78	65.08	45.55	1038.14	515.35	1096.39	575.62	1045.45	526.85	1090.94	529.23
1.334	0	0.11	0.14	0.02	0.12	0.06	0.13	0.06	1.79	0.58	99.72	0.33	0.58	98.31	1.19	0.04	0.58	0.01	7.16	0.24	0.36	0.04	0	0.06	0.65	0	0.4	1.79	0.26	0.27	0.06	12.26	4.46	0	0		-14.52	1.69	1.37	65.22	45.12	1037.53	515.15	1096.48	575.91	1044.58	527.13	1089.67	528.75
1.368	0	0.12	0.14	0.02	0.12	0.06	0.13	0.06	2.18	0.6	99.72	0.33	1.14	98.33	1.06	0.03	0.6	0.01	8.46	0.27	0.35	0.02	0	0.05	1.07	0	0.46	2.18	0.22	0.27	0.06	6.3	4.61	0	0		-13.81	1.62	0.97	64.94	46.05	1035.99	514.76	1094.63	575.24	1042.26	527.2	1088.31	527.88
1.401	0	0.11	0.14	0.02	0.11	0.06	0.13	0.06	1.3	0.59	99.73	0.33	1.26	98.04	0.8	0.03	0.59	0.01	7.93	0.29	0.33	0.03	0	0.06	1.3	0	0.47	1.23	0.21	0.26	0.06	10.41	4.73	0	0		-15.2	2.44	1.26	64.64	47.41	1033.53	515.23	1091.3	574.52	1038.8	527.53	1086.2	528.12
1.434	0	0.11	0.14	0.02	0.11	0.06	0.13	0.06	1.25	0.51	99.73	0.33	1.16	98.18	0.88	0.03	0.51	0.01	7.34	0.21	0.2	0.02	0	0.06	1.25	0	0.58	1.09	0.19	0.29	0.05	4.58	4.76	0	0		-19.41	2.06	0.33	63.92	45.35	1031.7	515.22	1088.74	573.26	1037.3	526.99	1082.65	527.89
1.468	0	0.11	0.13	0.02	0.11	0.07	0.13	0.06	1.6	0.46	99.73	0.33	2.37	94.87	0.66	0.03	0.46	0.01	9.33	0.15	0.18	0.02	0	0.07	1.6	0	0.96	1.04	0.18	0.36	0.05	2.38	5.08	0	0		-17.6	7.41	2.7	62.13	43.26	1029.99	515.06	1087.24	574.22	1037.59	526.39	1080.83	527.74
1.501	0	0.11	0.14	0.02	0.11	0.08	0.13	0.06	2.5	0.51	99.73	0.33	2.8	79.57	0.51	0.02	0.52	0.01	11.49	0.21	0.29	0.06	0	0.09	2.5	0	1.69	1.17	0.15	0.51	0.05	3.03	4.88	0	0		-14.64	15.2	5.14	59.84	38.3	1028.01	515.19	1085.35	574.96	1038.91	526.36	1077.16	528.27
1.534	0	0.12	0.14	0.02	0.12	0.06	0.13	0.06	2.36	0.49	99.72	0.33	0.89	59.66	0.39	0.04	0.49	0.02	8.94	0.21	0.52	0.13	0	0.12	2.36	0	2.05	1.51	0.14	0.75	0.04	0.7	4.21	0	0		-7.71	20.04	5.76	57.29	32.24	1027.71	515.62	1082.9	573.84	1040.55	527.4	1072.79	527.91
1.568	0	0.12	0.15	0.03	0.12	0.05	0.13	0.06	2.3	0.54	99.7	0.33	0	26.25	0.28	0.06	0.54	0.02	6.4	0.23	1.56	0.51	0	0.22	2.3	0	2.15	1.13	0.11	1.03	0.04	0.46	3.62	0	0		-20.89	27.16	2.92	56.47	26.59	1029.49	517.22	1081.37	572.09	1042.72	526.38	1069.29	527.4
1.601
1.634
1.668
1.701
1.735
1.768
1.801
1.835
1.868
1.901
1.935
1.968
2.001
2.035
2.068
2.102
2.135
2.168
2.202
2.235
2.268
2.302
2.335
2.369
2.402
2.435
2.469
2.502
2.535
2.569
2.602
2.635
2.669
2.702
2.736
2.769
2.802
2.836
2.869
2.902
2.936
2.969
3.002
3.036
3.069
3.103
3.136
3.169
3.203
3.236
3.269
3.303
3.336
3.37
3.403
3.436
3.47
3.503
3.536
3.57
3.603
3.636
3.67
3.703
3.737
3.77
3.803
3.837
3.87
3.903
3.937
3.97
4.003
4.037
4.07
4.104
4.137
4.17
4.204
4.237
4.27
4.304
4.337
4.371
4.404
4.437
4.471
4.504
4.537
4.571
4.604
4.637
4.671
4.704
4.738
4.771
4.804
4.838
4.871
4.904
4.938
4.971
5.004
5.038	1	0.12	0.14	0.03	0.14	0.05	0.34	0.08	5.63	1.61	99.33	0.33	0	4.02	5.28	1.07	0.44	0.04	5.63	1.61	0.34	0.71	0	13.69	5.35	0.1	0.36	1.27	2.03	1.74	0.04	0.58	4.24	0	0		3.37	37.87	5.7	67.35	31.55	668.83	439.07	740.51	515.72	690.68	457.03	722.08	453.96
5.071	1	0.11	0.15	0.02	0.17	0.04	0.32	0.09	8.5	1.65	99.36	0.33	0	0.45	9.61	1.66	0.39	0.03	5.01	1.65	0.31	0.49	0	8.5	5.66	0.06	0.11	1.04	0.79	1.46	0.02	3.16	2.74	0	0		-0.77	49.01	6.04	66.87	32.22	666.75	437.26	736.43	511.97	687.83	452.79	720.05	453
5.105	1	0.11	0.15	0.02	0.17	0.04	0.28	0.09	5.38	1.33	99.44	0.33	0	0.45	10.88	1.17	0.31	0.03	4.86	1.33	0.35	0.42	0	5.38	3.89	0.13	0.07	0.79	0.53	0.85	0.02	1.15	3.05	0	0		0.64	49.04	6.06	66.87	28.81	665.43	437.79	732.83	510.35	686.83	453.15	715.64	452.69
5.138	1	0.1	0.15	0.02	0.18	0.04	0.3	0.1	5.29	1.21	99.4	0.33	0	1.98	12.29	0.95	0.34	0.03	4.25	1.21	0.47	0.4	0	5.29	4.21	0.17	0.09	0.75	0.33	0.74	0.01	0.45	2.82	0	0		-1.78	41.51	7.65	66.67	32.15	665.29	439.01	729.22	507.33	683.72	452.7	715.83	454.23
5.171	1	0.11	0.16	0.02	0.17	0.04	0.27	0.09	4.84	1.23	99.46	0.33	0	2.45	10.63	0.74	0.39	0.03	3.54	1.23	0.65	0.42	0	4.32	4.84	0.1	0.1	1.16	0.25	0.61	0.01	0.46	2.44	0	0		-9.2	40.42	8.08	66.89	31.79	664.74	439.17	725.93	503.95	682.06	451.11	713.76	453.57
5.205	1	0.11	0.16	0.02	0.16	0.04	0.23	0.09	4.21	1.16	99.53	0.33	0	4.22	9.22	0.64	0.35	0.03	3.24	1.16	0.91	0.49	0	3.28	4.21	0.07	0.09	1.92	0.27	0.61	0.01	0.39	2.5	0	0		-7.65	37.61	7.98	66.91	31.61	663.68	439.16	723.94	503.08	680.46	451.16	711.99	453.36
5.238	1	0.12	0.16	0.02	0.16	0.04	0.21	0.08	3.99	1.31	99.58	0.33	0	5.46	8	0.58	0.31	0.03	2.86	1.08	1.31	0.63	0	2.65	3.99	0.05	0.09	3.99	0.25	0.61	0.01	0.31	2.35	0	0		-7.93	36.26	8.66	66.98	31.35	662.39	438.89	722.41	502.68	679.33	450.5	710.55	453.31
5.271	1	0.12	0.16	0.03	0.15	0.04	0.2	0.08	3.81	1.43	99.6	0.33	0	3.41	7.49	0.54	0.32	0.03	2.75	1.01	1.43	0.61	0	2.04	3.81	0.05	0.09	6.8	0.23	0.59	0.01	0.17	2.15	0	0		-2.78	38.71	7.87	67.33	32.07	661.14	439.36	720.77	503.26	677.44	451.29	709.37	454.33
5.305	1	0.12	0.17	0.02	0.15	0.03	0.19	0.08	3.33	1.1	99.61	0.33	0	4.14	6.87	0.53	0.3	0.02	2.59	0.92	1.1	0.41	0	2.1	3.33	0.04	0.06	4.08	0.22	0.57	0.01	0.33	2.01	0.16	0		-2.1	37.71	7.06	67.07	32.3	660.18	439.47	719.38	502.68	675.84	451.92	708.08	453.86
5.338	1	0.12	0.18	0.02	0.14	0.03	0.18	0.07	2.84	1.08	99.64	0.33	0	3.79	5.29	0.51	0.29	0.02	2.48	0.86	1.08	0.45	0	2.27	2.84	0.03	0.06	1.63	0.21	0.51	0.01	0.39	1.93	0.58	0		-6.55	38.17	7.58	66.89	32.84	658.32	439.38	717.55	501.85	673.94	451.63	706.73	453.46
5.372	1	0.12	0.18	0.02	0.14	0.03	0.18	0.07	2.81	1.03	99.63	0.33	0	3.78	4.36	0.51	0.27	0.02	2.61	1.03	0.8	0.53	0	2.34	2.81	0.02	0.07	0.66	0.18	0.43	0.01	0.76	1.94	1.01	0		-4.61	38.18	7.33	66.98	31.74	656.35	439.86	715.57	502.75	672.35	452.26	704.05	453.87
5.405	1	0.12	0.2	0.03	0.13	0.04	0.17	0.07	2.43	1.23	99.6	0.33	0	4.98	3.23	0.54	0.25	0.02	2.96	1.23	0.87	0.77	0	2.3	2.43	0.02	0.06	0.9	0.16	0.41	0.01	0.3	1.9	1.78	0		-1.89	36.75	7.87	66.88	32.84	655.15	439.76	714.38	502.72	670.81	452.36	703.58	454.36
5.438	1	0.13	0.22	0.03	0.13	0.04	0.16	0.06	2.37	1.27	99.56	0.33	0	4.41	2.78	0.59	0.25	0.02	3.68	1.27	1.03	1.23	0	2.33	2.37	0.02	0.06	1.39	0.15	0.39	0	0.26	1.8	2.51	0		-4.48	37.38	7.73	66.62	32.57	653.9	440.02	713.11	502.9	669.65	452.17	702.15	454.44
5.472	1	0.13	0.22	0.03	0.13	0.04	0.17	0.07	4.27	1.14	99.56	0.33	0	3.22	3.01	0.72	0.25	0.02	4.27	1.14	1.02	1.51	0	2.22	3.08	0.02	0.11	4.99	0.14	0.35	0	0.43	1.83	2.67	0		-8.34	39.01	8.15	66.88	31.28	652.31	441.02	711.4	504.01	668.79	452.07	699.89	455.47
5.505	1	0.16	0.23	0.03	0.14	0.04	0.18	0.07	5.24	0.97	99.55	0.36	0	3.62	3.24	0.8	0.24	0.02	5.24	0.97	0.95	1.52	0	2.34	4.42	0.02	0.2	16.06	0.11	0.32	0.01	0.3	1.92	3.02	0		-9.71	38.41	9.47	67.23	31.78	650.52	440.28	710.01	503.25	667.4	451.33	698.96	455.04
5.538	1	0.2	0.21	0.03	0.14	0.05	0.19	0.07	7.67	0.91	99.58	1.39	0	3.25	3.41	0.94	0.24	0.03	7.67	0.91	0.89	1.36	0.03	2.63	5.93	0.02	0.37	32.66	0.1	0.3	0	0.06	2.05	2.54	0		-7.08	38.96	7.14	67.31	29.77	649.72	440.48	708.5	502.95	666.31	452.5	696.06	453.85
5.572	1	0.21	0.21	0.03	0.14	0.05	0.2	0.07	10.01	0.84	99.57	2.15	0	4.78	4.07	0.84	0.22	0.04	10.01	0.77	0.84	2.38	0.3	2.19	8.08	0.01	0.62	35.78	0.06	0.21	0	0.03	2.02	2.55	0		-8.92	36.95	8.76	67.97	32.51	648.53	439.53	706.88	500.91	664.21	451.01	696.6	453.75
5.605	1	0.2	0.24	0.03	0.14	0.06	0.22	0.07	12.12	0.65	99.53	1.62	0	6.57	4.83	0.74	0.22	0.05	12.12	0.65	0.65	3.03	0.93	2.15	8.92	0.01	1.14	30.12	0.06	0.23	0	0.07	2.15	3.6	0		-6.85	35.27	8.19	68.14	32.35	648.52	439.08	705.93	499.48	663.52	450.95	695.81	452.86
5.638	1	0.16	0.24	0.04	0.16	0.07	0.25	0.08	13.6	0.51	99.51	0.73	0	4.44	6.77	0.71	0.24	0.07	13.6	0.51	0.51	3.78	2.31	2	10.43	0.01	1.82	17.66	0.05	0.24	0	0.13	2.05	3.7	0		-5.74	37.35	10.24	68.06	31.56	647.1	437.62	704.66	497.72	663.22	449.93	694.73	451.78
5.672	1	0.15	0.26	0.04	0.19	0.05	0.32	0.09	11.18	0.4	99.36	0.51	0	4.6	11.18	0.75	0.22	0.09	10.65	0.4	0.39	3.17	2.63	2.05	14.94	0	3.74	14.3	0.03	0.23	0	0.06	1.97	4.33	0		-3.36	37.16	9.83	68.21	29.71	647.13	437.24	703.99	496.88	663.51	449.98	693.2	450.7
5.705	1	0.14	0.25	0.03	0.23	0.05	0.44	0.12	16.92	0.37	99.11	0.99	0	4.55	16.92	0.78	0.25	0.09	9.91	0.36	0.37	1.2	1.88	2.29	18.63	0	6.13	15.63	0.03	0.22	0	0.3	1.91	3.76	0		-1.74	37.22	10.98	68.41	29.3	646.96	437.24	704.1	496.99	663.98	450.46	693.27	450.87
5.739	1	0.14	0.26	0.03	0.24	0.05	0.5	0.12	18.44	0.42	99	1.22	0	4.35	18.44	0.81	0.24	0.1	8.11	0.35	0.42	0.42	3.09	3.02	20.08	0	5.49	17.43	0.01	0.18	0	0.16	1.85	4.26	0		-1.36	37.46	10.97	68.54	29.12	646.08	437.05	703.28	496.84	663.2	450.45	692.32	450.6
5.772	1	0.12	0.25	0.03	0.26	0.05	0.54	0.14	17.29	0.4	98.92	1.15	0	3.98	20.37	1.13	0.23	0.1	8.22	0.4	0.39	0.48	5.32	3.93	17.29	0	4.09	14.32	0.01	0.17	0	0.08	1.94	4.03	0		-0.22	37.91	10.69	68.76	29.13	646.12	436.95	703.28	496.71	663.16	450.61	692.29	450.42
5.805	1	0.11	0.25	0.03	0.25	0.05	0.51	0.14	14.1	0.45	98.99	0.9	0	4.97	20.1	1.51	0.25	0.09	9.35	0.45	0.44	0.64	6.31	4.16	14.1	0	3.19	8.01	0.01	0.19	0	0.22	2.06	4.2	0		2.14	36.76	10.62	68.94	28.92	645.79	436.12	702.79	495.72	662.77	450.3	691.67	449.4
5.839	1	0.11	0.22	0.03	0.24	0.05	0.45	0.13	13.37	0.55	99.09	0.72	0	5.49	17.73	2.38	0.3	0.08	9.2	0.55	0.53	1.03	9.47	4.76	13.37	0	3.45	5.49	0.01	0.19	0	0.41	2.35	3.3	0		-0.62	36.23	12.64	69.3	29.18	645.08	436.17	702.5	495.5	662.71	450.31	691.89	449.74
5.872	1	0.12	0.18	0.04	0.2	0.05	0.37	0.1	11.68	0.81	99.26	0.61	0	5.03	11.68	3.4	0.31	0.07	8.65	0.74	0.81	2.45	9.38	5.19	16.93	0	3.42	4.98	0.01	0.2	0	0.3	2.34	1.72	0		-1.08	36.69	13.24	69.5	29.72	645.11	435.47	704.1	496.38	663.53	449.84	693.24	449.58
5.905	1	0.14	0.17	0.06	0.18	0.05	0.33	0.09	7.4	1.4	99.35	0.66	0	4.94	6.71	4.1	0.32	0.07	7.4	0.87	1.4	4.39	7.18	5.92	22.36	0	3.83	7.29	0.01	0.22	0	0.17	2.33	1.32	0		-3.36	36.79	14.18	69.65	28.96	646.41	435.57	704.56	495.6	664.97	449.12	693.92	449.77
5.939	1	0.16	0.16	0.06	0.15	0.04	0.29	0.08	5.6	1.87	99.42	0.53	0	6.81	3.38	4.24	0.35	0.06	5.6	1.2	1.87	4.79	5.49	7.52	21.03	0	2.92	10.74	0.01	0.24	0	0.43	2.47	0.72	0		-4.66	35.08	14.63	69.57	29.35	647.69	435.56	706.51	495.71	666.48	449.77	695.83	449.45
5.972	1	0.18	0.15	0.08	0.15	0.04	0.26	0.07	4.46	2.9	99.48	0.46	0	4.95	1.72	4.81	0.38	0.06	4.46	1.45	2.9	9.18	5.8	7.77	19.9	0	2.69	13.27	0.01	0.24	0	0.49	2.42	0.65	0		-2.75	36.78	13.72	70.21	27.99	649.08	435.73	706.95	496.01	667.72	448.95	695.7	449.77
6.005	1	0.18	0.15	0.09	0.14	0.04	0.24	0.07	4.13	4.26	99.51	0.34	0	7.68	1.16	4.44	0.45	0.06	4.13	2.28	4.26	12.63	4.96	8.69	16.22	0	3.01	9.29	0.01	0.26	0	0.68	2.37	0.26	0		-5.11	34.44	16.04	69.95	28.39	650.28	435.21	708.74	495.25	669.6	448.72	697.97	449.49
6.039	1	0.18	0.16	0.1	0.13	0.04	0.23	0.07	3.72	4.39	99.53	0.33	0	12.19	0.79	3.13	0.52	0.06	3.72	2.66	4.39	15.08	3.68	8.05	15.01	0	2.62	4.43	0.01	0.29	0	0.93	2	0.19	0		-2.6	31.87	16.01	69.65	28.42	653.43	436.22	711.7	497.19	672.53	448.67	700.83	451.32
6.072	1	0.21	0.17	0.17	0.12	0.03	0.26	0.06	3.09	5.96	99.47	0.48	0	13.45	0.8	1.96	0.56	0.06	3.09	3.07	5.96	21.74	3.5	8.77	19.43	0	2.2	4.9	0.01	0.26	0	1.38	1.71	0.28	0		-5.6	31.31	15.03	69.98	29.82	654.98	436.4	714.73	498.73	674.02	448.93	703.72	451.54
6.106	1	0.22	0.18	0.12	0.13	0.03	0.3	0.06	3.03	3.81	99.41	0.39	0	9.39	0.95	1	0.79	0.05	3.03	3.52	3.81	17.39	2.99	9.95	18.41	0	1.88	7.78	0.01	0.31	0	3.76	1.39	0.56	0		-5.5	33.33	15.98	69.2	29.23	659.17	437.23	718.08	499.12	678.45	448.7	707.36	453.03
6.139	1	0.22	0.19	0.13	0.13	0.03	0.32	0.06	2.96	3.35	99.37	0.33	0	19.04	1.27	0.52	0.89	0.04	2.96	3.35	3.14	23.11	1.7	11.94	13.81	0	1.35	5.16	0.01	0.3	0	2.59	1.29	0.79	0		-6.74	29.24	14.14	69.13	29.61	663.14	437.54	721.55	499.23	681.3	448.65	710.64	452.68
6.172	1	0.26	0.19	0.23	0.12	0.03	0.25	0.06	3.41	4.49	99.49	0.33	0	54.68	1.17	0.53	1.06	0.04	3.41	4.46	4.49	36.58	0.78	10.12	7.46	0	0.76	2.34	0.01	0.36	0	1.02	1.25	0.82	0		-1.17	21.06	10.95	68.61	32.73	667.91	436.15	725.61	498	683.37	446.89	715.75	451.65
6.206	1	0.3	0.19	0.44	0.12	0.04	0.23	0.06	5.93	6.48	99.12	0.33	0	69.93	1.54	0.75	1.3	0.04	5.93	5.69	6.48	50.05	0	8.89	4.76	0.01	0.47	0.51	0.02	0.45	0	0.32	1.34	0.56	0		-5.22	17.78	10.86	68.99	34.92	670.94	435.95	728.55	496.29	685.26	447.45	720.01	450.86
6.239	1	0.31	0.18	0.42	0.13	0.05	0.21	0.07	7.14	7.14	99.16	0.33	0	86.22	2.55	1.02	1.52	0.04	9.48	8.38	7.73	49.94	0	7.14	2.28	0.01	0.3	0.15	0.03	0.51	0	0.18	1.43	0.18	0		0.97	12.83	10.5	68.48	35.97	674.92	435.25	733.16	496.39	688.88	447.8	724.75	450.43
6.272	1	0.24	0.18	0.21	0.13	0.06	0.23	0.07	7.07	7.07	99.52	0.36	0	89.49	4.07	1.59	1.95	0.05	14.19	9.49	10.72	33.73	0	7.07	2.12	0.01	0.15	0.14	0.04	0.61	0	3	1.33	0.11	0		-0.22	11.29	8.29	68.78	38.08	679.62	435.79	738.2	497.41	692.15	448.33	730.15	450.77
6.306	1	0.2	0.18	0.06	0.15	0.08	0.25	0.08	5.83	5.83	99.5	0.48	0	95.83	5.3	2.31	2.33	0.06	19.45	11.97	7.13	14.18	0	5.83	1.63	0.01	0.13	0.3	0.05	0.71	0	0.14	1.16	0.08	0		0.67	6.33	7.53	69.11	39.29	682.28	435.45	741.33	497.41	694.19	448.55	733.45	450.27
6.339	1	0.19	0.17	0.03	0.16	0.09	0.26	0.08	4.85	4.85	99.49	0.47	0	96.1	5.8	2.73	2.23	0.08	20.05	12.91	3.04	3.39	0	4.85	1.02	0.01	0.16	0.83	0.05	0.78	0	0.14	1.26	0	0		2.25	5.98	7.5	68.8	42.12	684.3	434.39	745.07	497.92	695.78	448.13	737.86	449.99
6.373	1	0.21	0.17	0.02	0.18	0.09	0.24	0.09	3.55	3.55	99.52	0.45	0	96.79	5.7	4.07	2.18	0.1	20.94	15.78	1.02	0.64	0	3.55	0.8	0.02	0.14	2.77	0.06	0.86	0	0.23	1.18	0.07	0		3.11	4.97	7.94	68.95	41.41	684.94	433.68	747.28	499.32	697.67	447.51	739.02	449.7
6.406	1	0.23	0.16	0.02	0.18	0.09	0.22	0.09	4.22	2.56	99.55	0.48	0	97	5.28	5.76	1.91	0.14	21.22	18.31	0.95	0.39	0	2.56	0.86	0.02	0.17	4.22	0.07	0.95	0	0.29	1.27	0.02	0		6.37	4.61	7.03	68.02	42.71	687.67	433.62	749.68	499.32	699.36	447.26	741.99	450.01
6.439	1	0.2	0.16	0.02	0.19	0.1	0.22	0.1	7.85	2.32	99.55	0.65	0	95.48	6.71	6.31	1.48	0.18	21.65	14.58	0.75	0.19	0	2.32	1.19	0.03	0.2	7.85	0.08	0.91	0	0.09	1.34	0.11	0		0.31	6.75	6.37	68.41	43.07	688.11	433.63	750.23	499.32	699.51	446.47	742.46	449.68
6.473	1	0.18	0.16	0.02	0.19	0.1	0.21	0.09	12.8	1.67	99.58	0.94	0	96.98	6.01	5.7	1.11	0.19	22	9.3	0.47	0.12	0	1.67	1.65	0.03	0.25	12.8	0.12	0.97	0	0.13	1.34	0.31	0		2.75	4.66	6.6	68.51	43.72	689.21	433.58	751.51	499.32	700.45	446.95	744.08	449.81
6.506	1	0.16	0.16	0.02	0.17	0.08	0.19	0.09	17.28	1.65	99.61	1.04	0	97.59	4.58	5.35	0.7	0.21	19.01	4.29	0.32	0.08	0	1.65	2.73	0.05	0.35	17.28	0.15	1.09	0	1.34	1.46	0.6	0		2.6	3.5	5.9	68.65	43.44	690.68	434.03	752.36	499.02	701.47	447.69	744.86	449.68
6.539	1	0.17	0.17	0.02	0.16	0.08	0.18	0.08	17.5	2.02	99.63	1.11	0	98.16	2.84	4.21	0.51	0.18	17.5	2.38	0.18	0.07	0	2.02	3.39	0.06	0.61	19.64	0.14	1.16	0	3.61	1.62	0.92	0		2.27	2.12	6.35	68.89	44.16	690.87	434.29	753	499.46	701.69	448.15	745.8	450.13
6.573	1	0.16	0.18	0.03	0.15	0.1	0.18	0.08	19.4	1.48	99.64	1.32	0	98.53	1.74	4.02	0.38	0.15	20.21	1.48	0.1	0.07	0	2.05	4.99	0.07	0.91	19.4	0.2	1.65	0	4.36	2.21	1.63	0		2.03	0.99	4.63	69.17	45.09	692.03	434.51	754.71	500.62	702.09	448.52	747.15	450.06
6.606	1	0.14	0.17	0.03	0.16	0.1	0.18	0.08	13.19	1.09	99.65	0.91	0.1	98.27	0.99	6.68	0.34	0.14	21.08	1.09	0.09	0.08	0	2.44	6.46	0.08	0.65	13.19	0.23	1.71	0	1.89	2.33	2.07	0		6.24	-1.81	4.06	68.13	45.38	692.96	434.14	755.3	500.35	702.48	448.29	747.84	449.89
6.639	1	0.14	0.15	0.03	0.17	0.15	0.19	0.09	12.65	0.75	99.63	1.3	2.37	98.67	0.66	9.45	0.24	0.19	26.76	0.75	0.1	0.12	0	2.59	10.07	0.1	0.62	12.65	0.28	1.78	0	0.91	2.74	1.55	0		1.1	-0.47	3.77	69.25	47.2	694.06	434.51	756.48	500.32	702.67	448.11	749.82	450.14
6.673	1	0.12	0.12	0.03	0.18	0.27	0.2	0.11	14.86	0.67	99.45	3.03	6.54	98.5	0.71	13.16	0.13	0.21	35.36	0.67	0.11	0.12	0	2.74	14.86	0.1	0.63	10.99	0.31	1.71	0	0.53	3.88	1.21	0		-1.79	-1.08	2.55	69.3	47.78	695.33	434.7	757.74	500.42	703.19	448.25	750.95	449.79
6.706	1	0.12	0.1	0.04	0.2	0.35	0.21	0.12	18.12	0.68	99.29	5.13	8.16	98.59	0.87	15.87	0.13	0.2	38.92	0.68	0.1	0.09	0	2.83	18.12	0.1	0.64	9.26	0.31	1.62	0	0.56	4.35	0.85	0		-1.55	-0.77	2.44	69.48	47.78	696.28	434.64	758.56	500.17	704.04	448.17	751.79	449.79
6.74	1	0.12	0.08	0.04	0.22	0.64	0.23	0.14	21.65	0.68	98.71	13.08	10.95	98.77	0.98	20.16	0.06	0.24	48.12	0.68	0.06	0.03	0	3.67	21.65	0.18	0.72	13.57	0.26	1.48	0	0.11	5.09	0.6	0		-3.39	-0.09	1.85	69.28	46.17	697.46	434.73	758.94	499.48	705.39	448.38	751.55	448.95
6.773	1	0.1	0.06	0.04	0.28	0.78	0.21	0.2	24.78	0.95	98.44	16.41	11.98	98.35	1.22	28.24	0.05	0.34	48.29	0.95	0.07	0.03	0	3.85	24.78	0.18	0.64	13.58	0.24	1.57	0	0.12	6.71	0	0		-1.03	-1.55	-0.06	69.61	46.13	697.93	434.46	759.25	498.93	705.11	448.76	751.24	448.58
6.806	1	0.09	0.04	0.04	0.42	0.59	0.16	0.35	24.45	1.14	98.82	11.14	9.04	97.66	1.53	40.45	0.05	0.51	43.04	1.14	0.07	0.02	0	3.94	24.45	0.18	0.51	17.5	0.21	1.69	0	0.18	6.84	0	0		-1.16	-3.35	-0.12	69.68	46.43	697.6	434.11	758.77	498.16	704.52	448.28	750.95	448.49
6.84	1	0.08	0.03	0.04	0.7	0.59	0.14	0.69	31.87	1.38	98.61	39.93	4.82	98.15	1.99	56.38	0.04	0.68	40.24	1.38	0.07	0.02	0	6.15	27.74	0.25	0.43	31.87	0.21	1.78	0	0.48	8.27	0	0		-0.02	-2.13	-0.8	70.22	46.38	697.58	434.34	758.31	497.81	704.07	448.72	750.45	448.69
6.873	1	0.09	0.02	0.06	0.88	0.44	0.16	0.92	35.79	1.4	98.16	73.94	0	98.71	2.8	62.47	0.04	0.63	35.79	1.4	0.08	0.02	0	7.31	36.49	0.28	0.56	43.85	0.16	1.76	0	0.53	7.92	0	0		4.52	-0.32	-1.77	70.79	45.9	697.46	434.37	757.7	497.69	703.63	449.48	749.51	448.42
6.906	1	0.1	0.02	0.06	0.86	0.22	0.17	0.89	23.47	1.15	98.22	82.62	0	98.63	3.28	61.49	0.04	0.4	23.47	1.15	0.08	0.02	0	9.71	35.9	0.29	0.63	51.24	0.13	1.67	0.01	9.19	7.85	0	0		2.84	-0.62	-2.5	71.15	46.4	696.39	433.43	757.44	496.79	702.43	448.33	748.83	448.48
6.94	1	0.08	0.02	0.04	0.76	0.15	0.18	0.78	15.83	0.7	98.45	58.78	0	98.73	3.31	58.42	0.03	0.22	15.83	0.7	0.07	0.02	0	14.3	28.07	0.29	0.53	39.34	0.11	1.66	0.01	4.96	8.32	0	0		2.96	0.25	-1.43	72.05	45.62	694.9	433.46	755.72	497.08	701.62	447.99	747.24	448.32
6.973	1	0.07	0.03	0.04	0.72	0.11	0.18	0.71	11.87	0.56	98.55	27.44	0	98.22	3.92	55.71	0.03	0.21	11.87	0.56	0.08	0.02	0	14.54	25.48	0.21	0.5	25.53	0.11	1.66	0.01	0.03	7.78	0	0		0.77	1.96	-2.01	72.09	46.89	692.71	432.04	754.84	496.76	699.23	447.02	746.12	446.86
7.006	1	0.06	0.03	0.04	0.62	0.09	0.25	0.58	8.84	0.48	98.76	14.34	0	98.65	6.25	48.51	0.04	0.17	8.84	0.48	0.06	0.01	0	18.17	22.58	0.18	0.41	14.52	0.09	1.71	0.01	0.02	7.48	0	0		3.76	0.53	-1.14	72.5	46.29	688.98	431.03	751.7	496.99	696.41	445.99	742.7	446.22
7.04	1	0.06	0.04	0.03	0.5	0.09	0.34	0.43	10.1	0.31	99.01	5.26	0	97.96	9.34	38.36	0.05	0.12	10.1	0.31	0.05	0.01	0	18.64	19	0.1	0.31	6.99	0.09	1.64	0	0.02	7.04	0	0		2.86	2.64	-0.19	72.84	47.81	688.12	430.85	750.52	496.63	694.97	445.82	742.78	445.55
7.073	1	0.06	0.06	0.03	0.47	0.1	0.56	0.4	15.89	0.29	98.89	2.78	0	98.18	15.89	29.8	0.05	0.09	12.94	0.29	0.06	0.01	0	19.31	17.22	0.07	0.25	6.39	0.08	1.59	0	0.04	6.4	0	0		5.06	2.07	-2.09	73.82	47.09	688.41	430.48	750.55	495.75	694.81	446.1	741.88	445.09
7.107	1	0.06	0.08	0.02	0.51	0.11	0.94	0.43	17.22	0.26	98.11	1.99	0	97.89	27.6	20.08	0.04	0.07	15.47	0.26	0.05	0.01	0	17.22	12.5	0.04	0.2	3.74	0.05	1.59	0	0.02	5.9	0	0		3.77	2.82	-3.01	73.83	47.11	687.74	429.68	750.16	494.87	693.94	445.49	741.03	444.32
7.14	1	0.05	0.09	0.01	0.68	0.11	1.92	0.6	18.32	0.27	96.16	5.92	0	97.91	40.6	14.99	0.04	0.07	16.11	0.27	0.05	0.01	0	18.32	10.45	0.02	0.15	4.98	0.04	1.79	0	0.02	5.22	0	0		7.35	2.77	-2.02	74.2	47.58	687.71	429.87	749.34	494.68	693.63	445.65	741.19	444.53
7.173	1	0.04	0.09	0.01	1.04	0.12	3.95	1.01	20.73	0.34	92.09	16.96	0	97.35	52.84	15.06	0.04	0.08	19.54	0.34	0.05	0.01	0	20.73	11.47	0.02	0.13	9.13	0.03	1.95	0	0.01	4.86	0	0		7.1	3.98	-1.36	74.32	46.81	687.73	429.95	748.19	493.75	693.71	445.29	740.51	444.21
7.207	1	0.04	0.09	0.01	1.64	0.14	8.09	1.71	25.47	0.54	83.83	37.5	-0.12	97.25	61.51	18.99	0.03	0.1	24.13	0.54	0.05	0.01	0	25.47	16.4	0.01	0.09	13.94	0.02	2.23	0	0.02	3.49	0	0		2.21	4.17	-1.12	73.46	47.05	687.04	429	746.88	491.82	692.68	443.93	739.71	442.62
7.24	1	0.06	0.09	0.02	1.33	0.17	7.38	1.32	26.11	0.68	85.24	26.81	-0.5	97.87	54.72	19.2	0.03	0.08	28.76	0.68	0.04	0.01	0	26.11	22.88	0.01	0.07	22.67	0.02	2.37	0	0	3.18	0	0		0.85	2.86	-1.14	73.29	46.84	687.17	428.75	746.58	491.18	692.7	443.7	739.5	441.76
7.273	1	0.08	0.1	0.03	0.96	0.17	5.96	0.86	29.87	1.02	88.08	16.37	-2.54	98.55	43.16	20.12	0.04	0.08	29.32	1.02	0.04	0.01	0	28.91	29.87	0	0.05	29.56	0.01	2.58	0	0	2.48	0	0		4.01	0.92	-1.33	73.74	46.81	687.39	428.17	746.7	490.5	692.79	443.25	739.57	441.68
7.307	1	0.15	0.11	0.07	0.68	0.14	8.32	0.52	32.58	1.66	83.36	27.08	-12	97.77	32.58	19.26	0.04	0.08	27.69	1.66	0.04	0.01	0	37.71	48.43	0	0.04	42.21	0.01	2.22	0	0.01	1.65	0	0		-1.38	3.09	-0.78	73.64	47	688.11	428.29	747.61	490.72	693.73	442.99	740.7	441.21
7.34	1	0.24	0.11	0.14	0.53	0.13	10.2	0.38	26.49	2.12	79.59	51.85	-18.96	98.23	25	19.17	0.04	0.08	26.49	2.12	0.04	0.01	0	41.79	67.76	0	0.04	51.55	0.01	2.21	0	0.01	1.51	0.03	0		-0.76	1.92	-0.73	73.64	47.63	688.43	427.83	748.46	490.72	693.99	442.61	741.6	441.16
7.374	1	0.36	0.12	0.24	0.4	0.1	10.74	0.27	23.06	2.61	78.51	67.08	-25.11	98.78	18.23	17.2	0.04	0.06	23.06	2.61	0.07	0.02	0	44.46	79.13	0	0.03	60.97	0.01	2.19	0	0.01	1.13	0.31	0		3.65	-0.04	-1.38	73.99	47.61	688.38	426.97	749.23	490.59	694.1	442.04	741.71	441.47
7.407	1	0.38	0.13	0.31	0.3	0.1	12.09	0.19	23.15	3.35	75.81	74.9	-24.22	98.37	13.23	13.79	0.05	0.05	23.15	3.35	0.08	0.03	0	48.43	83.79	0	0.02	50.99	0	2.67	0	0.01	1.01	0.3	0		7.77	1.5	-0.62	73.05	46.93	688.81	426.89	748.66	490.23	694.67	442.05	741.59	441
7.44	1	0.36	0.15	0.32	0.24	0.1	13.6	0.14	23.53	4.48	72.79	75.43	-21.27	96.92	10.23	9.63	0.06	0.04	23.53	4.48	0.11	0.05	0	52.11	83.76	0	0.02	36.18	0	3.01	0	0.06	0.98	0.35	0		9.98	-4.76	0.22	72.75	45.39	689.87	427.77	748.62	490.28	696.22	442.42	741.61	442.04
7.474	1	0.29	0.16	0.29	0.2	0.09	14.67	0.12	21.57	4.45	70.66	65.34	-17.97	96.39	8.02	6.07	0.07	0.04	21.57	4.45	0.17	0.04	0	56.21	79.66	0	0.02	17.19	0	3.5	0	0.53	0.85	0.39	0		10.94	-5.58	-0.01	72.33	46.15	692.68	428.53	750.77	489.99	698.23	443.13	744.38	443.03
7.507	1	0.24	0.17	0.22	0.2	0.08	11.83	0.12	18.71	3.71	76.33	45.44	-14.91	95.94	10.79	3.55	0.1	0.04	18.71	3.71	0.23	0.04	0.07	51.49	72.35	0	0.02	9.56	0	3.68	0	0.34	0.84	0.31	0		10.36	-6.18	0.48	72.33	45.94	694.86	429.62	752.16	489.96	700.29	443.59	746.23	444.46
7.54	1	0.19	0.18	0.18	0.22	0.06	11.31	0.13	15.02	2.59	77.39	31.36	-15.42	94.89	15.02	2.08	0.1	0.03	13.44	2.59	0.23	0.03	0.07	48.75	68.57	0	0.02	4.64	0	3.63	0	0.23	0.79	0.22	0		8.92	-7.39	0.23	71.74	46.1	697.38	430.21	753.38	488.96	701.98	444.13	748.07	444.36
7.574	1	0.15	0.18	0.11	0.27	0.04	12.71	0.17	21.84	1.59	74.58	25.09	-17.32	94.26	21.84	1.22	0.11	0.02	7.61	1.59	0.21	0.01	0.08	49.87	57.88	0	0.02	2.7	0	3.87	0	0.08	0.64	0.2	0		5.63	-8.01	-0.17	71.56	46.85	699.74	430.55	755.72	488.77	703.8	444.41	750.65	444.56
7.607	1	0.13	0.18	0.08	0.3	0.03	12.67	0.19	25.48	1.07	74.65	20.09	-17.26	94.23	25.48	0.76	0.1	0.01	5.12	1.07	0.15	0.01	0.12	50.67	47.29	0	0.03	3.17	0	3.96	0	0.05	0.6	0.15	0		8.05	-8.03	0.17	71.44	46.72	701.3	430.92	756.88	488.84	705.34	444.66	752.06	445.18
7.64	1	0.11	0.18	0.05	0.33	0.03	12.47	0.22	28.15	0.84	75.07	25.48	-16.06	92.8	28.15	0.67	0.11	0.02	4.34	0.84	0.13	0.01	0	51.83	36.52	0	0.04	2.43	0	4.38	0	0.02	0.53	0.09	0		9.23	-9.22	-0.42	71.55	46.36	702.47	431.08	758.18	489.31	706.55	445.25	752.9	445.12
7.674	1	0.1	0.19	0.04	0.39	0.03	10.31	0.28	33.36	0.79	79.38	24.74	-13.59	90.81	33.36	0.62	0.13	0.02	4.32	0.79	0.17	0.01	0	46.13	28.42	0	0.05	2.49	0	4.67	0.01	0.05	0.44	0.13	0		9.84	-10.55	-0.94	71.57	45.76	703.29	431.19	759.17	489.64	707.56	445.56	753.32	445.22
7.707	1	0.09	0.19	0.03	0.45	0.03	10.67	0.33	37.64	0.56	78.66	26.38	-13.39	91.23	37.64	0.59	0.12	0.02	4.89	0.56	0.19	0.01	0	42.92	29	0	0.08	2.53	0	5.03	0.01	0.03	0.41	0.09	0		9.7	-10.29	-1.53	71.53	45.06	704.09	431.32	759.59	489.31	708.33	445.75	753.38	445.15
7.741	1	0.09	0.19	0.05	0.53	0.03	15.07	0.41	42.31	0.47	69.87	33.77	-17.24	92.74	42.31	0.69	0.12	0.03	4.68	0.47	0.25	0.01	0	42.64	40.06	0	0.1	3.18	0	5.43	0.01	0.03	0.35	0.1	0		8.62	-9.26	-1.47	71.19	44.94	704.53	431.28	760.08	489.41	708.89	445.72	753.81	444.83
7.774	1	0.09	0.19	0.05	0.56	0.03	16.71	0.46	43.9	0.58	66.59	43.97	-18.44	91.81	43.9	1.03	0.13	0.05	4.86	0.58	0.2	0.01	0	41.45	46.41	0	0.09	2.59	0	6.22	0.02	0.01	0.33	0.13	0		9.31	-9.92	-2.46	70.96	44.56	705.42	431.38	760.93	489.16	709.6	446.01	754.16	445.13
7.807	1	0.11	0.19	0.07	0.48	0.03	16.1	0.4	38.58	0.73	67.8	44.67	-19.53	93.64	38.58	1.6	0.13	0.09	4.64	0.73	0.15	0.01	0	43.37	52.09	0	0.1	3.69	0	7.3	0.02	0.01	0.32	0.19	0		12.84	-8.56	-1.63	70.21	44.2	705.55	431.5	760.6	489.02	709.99	445.71	754.19	445.88
7.841	1	0.12	0.18	0.09	0.5	0.03	13.69	0.46	38.26	1.1	72.61	58.71	-19.5	94.87	38.26	2.89	0.13	0.23	4.92	1.1	0.15	0.02	0	37.86	59.46	0	0.07	5.2	0	9.45	0.03	0.01	0.29	0.2	0		10.43	-7.42	-2.6	70.51	43.99	706.02	431.81	760.85	489.11	710.15	446.52	754.12	445.16
7.874	1	0.15	0.17	0.16	0.48	0.03	21.14	0.44	34.71	1.47	57.72	77.18	-26.01	94.34	34.71	5.01	0.13	0.54	5.16	1.47	0.15	0.02	0	46.36	73.79	0	0.06	10.35	0	9.37	0.03	0.01	0.26	0.22	0		15.8	-7.93	-1.89	69.3	43.46	706.34	431.29	761.1	488.86	710.93	445.75	754.4	445.6
7.907	1	0.21	0.16	0.25	0.44	0.03	23.2	0.4	29.75	1.73	53.61	85.42	-31.06	93.38	29.75	6.96	0.12	0.97	5.34	1.73	0.15	0.02	0	49.3	85.58	0	0.05	21.4	0	9.61	0.04	0.01	0.24	0.27	0		15.3	-8.77	-1.97	69.92	43.93	706.3	431.29	761.36	488.95	710.77	445.73	754.7	445.85
7.941	1	0.23	0.16	0.29	0.49	0.04	21.76	0.43	30.87	1.93	56.48	90.57	-30.99	95.78	30.87	8.25	0.12	1.57	7.15	1.93	0.2	0.02	0	45.15	90.61	0	0.05	24.67	0	8.75	0.07	0.01	0.23	0.31	0		10.5	-6.39	-2.97	71.03	43.79	707	431.85	761.75	489.06	711.08	446.69	754.84	445.05
7.974	1	0.26	0.14	0.34	0.55	0.04	22.32	0.48	27.35	2.16	55.36	89.92	-33.25	92.54	27.35	13.56	0.12	2.83	7.36	2.16	0.2	0.01	0	49.46	93.22	0.01	0.05	29.38	0	8.46	0.08	0.01	0.23	0.3	0		13.81	-9.41	-1.88	70.56	43.78	706.41	431.32	761.42	488.68	710.96	445.43	754.74	446.03
8.007	1	0.24	0.13	0.34	0.63	0.04	29.58	0.58	28.83	2.92	45.42	91.53	-33.39	95.56	28.83	15.02	0.13	3.83	9.71	2.92	0.21	0.01	0	55.02	94.12	0	0.05	23.87	0	8.87	0.09	0.01	0.22	0.29	0		10.24	-6.66	-3.1	71.02	43.65	707.03	431.8	761.78	488.97	711.14	446.65	754.75	444.98
8.041	1	0.28	0.13	0.38	0.64	0.04	45.34	0.62	28.32	2.59	29.66	92.84	-39.67	94.08	28.32	15.12	0.11	4.6	9.3	2.59	0.18	0.01	0	67.35	96.89	0	0.06	29.6	0	10.02	0.11	0.01	0.18	0.27	0		16.21	-8.17	-2.13	69.69	43.91	707.1	431.34	761.74	488.64	711.32	445.97	755.22	445.61
8.074	1	0.34	0.14	0.37	0.74	0.04	56.25	0.71	32.94	2.26	18.75	95.41	-46.61	94.39	32.94	14.04	0.13	5.2	7.53	2.26	0.13	0.01	0	71.19	98.17	0	0.06	44.69	0	9.35	0.13	0.01	0.18	0.25	0		11.31	-7.89	-3.92	70.08	42.97	707.68	431.36	761.78	487.71	711.55	446.36	754.47	444.43
8.108	1	0.48	0.14	0.4	0.66	0.03	62.07	0.64	28.69	2.12	12.93	93.94	-53.57	94.77	28.69	14.25	0.18	5.42	5.82	2.12	0.1	0.01	0	79.42	98.75	0.01	0.06	62.75	0	10.68	0.14	0.02	0.16	0.24	0		11.23	-7.52	-3.69	70.02	43.03	707.72	431.42	761.77	487.77	711.61	446.35	754.59	444.46
8.141	1	0.48	0.14	0.38	0.72	0.03	71.34	0.72	31.22	2.19	3.66	94.97	-56.38	94.71	31.22	14.14	0.22	5.62	6.18	2.19	0.12	0.01	0	85.04	98.68	0.01	0.05	64.62	0	10.81	0.18	0.01	0.14	0.2	0		11.19	-7.57	-3.3	70.07	42.95	708.02	431.53	761.95	487.85	712.02	446.28	754.94	444.58
8.174	1	0.49	0.14	0.36	0.74	0.03	76.72	0.75	34.51	2.24	0	96.12	-58.46	92.79	34.51	11.96	0.23	5.45	6.16	2.24	0.15	0.01	0	86.83	98.77	0.01	0.06	67.56	0	10.88	0.19	0.01	0.15	0.16	0		15.47	-9.23	-3.54	70.81	44.22	708.87	431.42	763.56	488.2	712.45	446.5	756.67	445.65
8.208	1	0.52	0.15	0.42	0.57	0.04	75.97	0.55	26.96	2.32	0	93.21	-57.42	87.76	26.96	11.66	0.28	5.58	6.49	2.32	0.18	0.01	0	92.16	98.96	0.01	0.06	62.85	0	11.14	0.22	0.03	0.14	0.11	0		17.44	-12.15	-3.37	70.81	43.27	708.51	431.12	763.7	488.62	712.87	445.96	756.14	446.06
8.241	1	0.42	0.16	0.39	0.54	0.04	79.33	0.52	30.32	2.53	0	94.69	-54.62	93.33	30.32	8.01	0.28	4.4	7.89	2.53	0.2	0.02	0	91.6	98.87	0.01	0.08	51.02	0	11.21	0.21	0.04	0.16	0.09	0		11.51	-8.81	-3.41	71.4	43.58	709.1	431.71	764.2	489.3	713.3	446.79	756.84	445.1
8.274	1	0.32	0.16	0.39	0.53	0.04	80.29	0.52	30.29	2.46	0	94.58	-50.54	94.02	30.29	8.07	0.33	3.8	8.75	2.46	0.19	0.02	0	92.66	98.62	0.01	0.08	33.61	0	11.64	0.19	0.03	0.17	0.05	0		13.48	-8.22	-4.36	71.17	43.26	709.7	431.5	764.89	489.19	713.81	447.06	757.02	444.87
8.308	1	0.27	0.16	0.39	0.49	0.04	80.66	0.44	28.78	3.25	0	93.5	-46.96	93.07	28.78	7.97	0.39	3.38	10.15	3.25	0.2	0.03	0	94.34	97.73	0.01	0.08	20.59	0	9.86	0.22	0.03	0.19	0.03	0		12.61	-9.01	-4.09	71.39	43.57	709.83	431.56	764.97	489.14	713.82	447.03	757.34	444.87
8.341	1	0.26	0.16	0.39	0.44	0.05	77.07	0.39	25.38	4.41	0	90.7	-43.47	93.35	25.38	8.17	0.38	3.04	11.37	4.41	0.21	0.05	0	93.51	96.3	0.01	0.1	13.98	0	10.56	0.19	0.04	0.21	0.02	0		12.49	-8.79	-3.65	71.3	43.25	710.04	431.71	764.96	489.16	714.25	446.88	757.46	445.07
8.375	1	0.3	0.16	0.38	0.43	0.04	75.26	0.4	25.45	5.07	0	90.13	-46.17	89.38	25.45	7.88	0.38	2.64	8.58	5.07	0.12	0.02	0	92.31	95.41	0.01	0.12	23.09	0	11.37	0.24	0.02	0.23	0.04	0		17.79	-11.35	-3.93	70.47	42.42	709.97	431	764.94	488.36	714.5	445.95	756.92	445.74
8.408	1	0.33	0.16	0.37	0.39	0.04	71.9	0.36	23.75	5.07	3.1	87.54	-46.37	90.09	23.75	7.25	0.35	2.27	7.89	5.07	0.1	0.01	0	91.01	93.84	0.01	0.15	28.05	0	11.79	0.26	0.04	0.25	0.05	0		14.16	-10.96	-3.36	71.3	44.11	709.69	431.06	765.42	489.12	713.9	446.17	758	445.38
8.441	1	0.35	0.16	0.34	0.38	0.04	69.88	0.35	23.62	4.72	5.12	84.88	-47.1	89.17	23.62	7.04	0.31	1.86	7.29	4.72	0.11	0.01	0	90.28	91.18	0.01	0.17	34.08	0	12.11	0.25	0.04	0.27	0.07	0		10.6	-11.46	-3.02	71.44	44.1	709.87	431.11	765.77	489.43	714.28	446.08	758.37	444.91
8.475	1	0.28	0.16	0.27	0.49	0.03	73.56	0.52	30.28	3.16	1.44	89.52	-48.43	89.39	30.28	8.09	0.29	1.82	5.64	3.16	0.09	0.01	0	89.75	88.16	0.01	0.16	33.73	0	13.51	0.25	0.02	0.26	0.07	0		10.97	-11.34	-3.84	71.61	44.13	710.3	430.91	766.38	489.34	714.51	446.34	758.61	444.54
8.508	1	0.25	0.15	0.29	0.53	0.04	72.59	0.56	28.98	2.46	2.41	89.08	-47.37	90.28	28.98	11.07	0.25	2.26	6.23	2.46	0.1	0.01	0	90.48	89.05	0.01	0.14	29.75	0	13.55	0.26	0.01	0.27	0.06	0		18.08	-10.85	-4.3	70.48	43.2	710.66	430.26	766.72	489.05	715.21	445.99	758.39	444.67
8.541	1	0.25	0.14	0.31	0.51	0.04	70.21	0.54	26.64	2.12	4.79	86.89	-45.85	90.66	26.64	12.17	0.22	2.78	6.82	2.12	0.1	0.01	0	90.23	89.93	0.01	0.16	26.32	0	13.18	0.23	0.01	0.29	0.04	0		18.5	-10.64	-4.27	70.42	43.43	710.59	430.22	766.74	489.09	715.07	446.02	758.48	444.72
8.575	1	0.23	0.13	0.31	0.51	0.04	62.37	0.59	23.32	1.85	12.63	81.55	-41.74	91.17	23.32	14.04	0.16	3.84	7.39	1.85	0.08	0.01	0	87.49	88.51	0	0.16	18.95	0	15.84	0.14	0.01	0.36	0.01	0		18.62	-10.33	-3.41	70.41	43.05	710.45	430.45	766.2	489.28	715.23	445.92	758.27	444.76
8.608	1	0.25	0.13	0.32	0.51	0.04	58.39	0.6	20.91	1.73	16.61	78.14	-40.33	90.44	20.91	14.73	0.15	5.33	8.46	1.73	0.07	0.01	0	86.51	88.27	0	0.15	19.19	0	16.44	0.13	0	0.37	0	0		17.73	-10.76	-3.53	70.65	42.53	710.3	430.24	765.99	488.62	715.28	445.23	757.81	445.07
8.641	1	0.24	0.12	0.29	0.55	0.04	50.86	0.69	19.81	1.82	24.14	71.48	-36.44	91.69	19.81	16.33	0.11	6.77	9.41	1.82	0.05	0.01	0	83.26	84.95	0	0.15	13.83	0	17.94	0.11	0.01	0.44	0	0		17.83	-10	-3.35	70.32	42.2	710.3	430.21	765.91	488.79	715.48	445.25	757.68	444.74
8.675	1	0.24	0.12	0.28	0.58	0.04	41.99	0.8	19.92	1.77	33.01	69.95	-33.84	92.86	19.92	16.57	0.08	7.9	9.67	1.77	0.05	0.01	0	76.93	83.93	0	0.14	13.98	0.01	19.93	0.07	0.01	0.53	0	0		17.58	-9.17	-3.58	70.22	42.66	709.88	429.97	765.65	488.68	714.83	445.25	757.48	444.35
8.708	1	0.34	0.12	0.32	0.68	0.04	46.68	0.9	20.53	1.51	28.32	77.62	-40.27	94.22	20.53	18.37	0.08	9.99	9.14	1.51	0.05	0.01	0	79.13	88.28	0	0.13	32.59	0.01	18.27	0.08	0.01	0.51	0	0		20.83	-8.05	-4.31	70.06	42.94	710	430.31	765.02	488.13	714.2	446.05	757.12	444.59
8.742	1	0.37	0.12	0.32	0.6	0.04	42.39	0.79	17.31	1.8	32.61	70.17	-38.66	92.68	17.31	17.11	0.06	10.74	9.75	1.8	0.1	0.01	0	78.69	86.67	0	0.12	32.38	0.01	18.91	0.05	0.01	0.54	0	0		18.86	-9.31	-4.76	71.18	43.05	710.23	430.09	766.37	489.03	714.77	446.08	757.78	444.41
8.775	1	0.3	0.13	0.28	0.52	0.05	44.59	0.65	18.35	1.86	30.41	66.17	-34.91	90.97	18.35	12.93	0.06	9.51	11.01	1.86	0.1	0.02	0	79.09	83.33	0	0.1	20.29	0.01	18.46	0.05	0.01	0.54	0	0		19.62	-10.45	-5.37	71.47	43.23	710.19	429.89	766.54	488.92	714.52	446.27	757.7	444.25
8.808	1	0.28	0.14	0.28	0.43	0.05	43.07	0.54	16.44	1.66	31.93	59.81	-32.51	91.38	16.44	10.85	0.06	8.17	11.45	1.66	0.12	0.03	0	79.35	81.84	0	0.07	13.73	0.01	19.56	0.04	0.01	0.56	0	0		18.61	-10.2	-4.5	70.95	43.42	709.85	429.42	766.47	488.93	714.5	445.46	757.9	443.85
8.842	1	0.24	0.15	0.3	0.38	0.05	49.45	0.44	18.16	1.3	25.55	68.94	-31.66	91.73	18.16	7.68	0.05	6.08	13.03	1.3	0.11	0.05	0	80.31	85.09	0	0.07	6.81	0.01	17.93	0.04	0.01	0.55	0	0		19.8	-9.97	-4.13	70.34	43.09	709.04	429.13	765.83	488.97	714.08	444.96	757.15	443.93
8.875	1	0.22	0.16	0.29	0.36	0.05	51.55	0.41	19.71	1.05	23.45	71.56	-31.68	90.85	19.71	6.7	0.04	4.49	13.44	1.05	0.09	0.05	0	80.19	85.1	0	0.06	6.41	0.01	17.06	0.04	0.02	0.56	0	0		17.79	-10.52	-5.06	71.2	43.07	709.38	429.31	766.4	489.16	714.24	445.5	757.27	443.72
8.908	1	0.21	0.16	0.28	0.33	0.05	51.62	0.35	19.82	0.77	23.38	70.82	-31.84	90.46	19.82	5.53	0.04	3.36	12.4	0.77	0.08	0.05	0	80.21	84.55	0	0.06	5.79	0.01	15.46	0.03	0.03	0.63	0	0		17.41	-10.75	-5.19	71.26	43.03	709.38	429.33	766.41	489.19	714.22	445.58	757.2	443.61
8.942	1	0.2	0.16	0.27	0.32	0.05	52.96	0.32	19.86	0.67	22.04	67.49	-31.28	89.93	19.86	5.39	0.04	2.66	12.84	0.67	0.08	0.07	0	81.77	82.56	0	0.06	4.07	0.01	14.18	0.02	0.03	0.67	0	0		17.26	-11.05	-5.11	71.26	42.9	709.41	429.4	766.45	489.37	714.35	445.65	757.2	443.57
8.975	1	0.17	0.16	0.2	0.31	0.05	47.93	0.31	20.88	0.76	27.07	64.48	-28.66	89.86	20.88	4.47	0.05	1.82	12.4	0.76	0.07	0.09	0	79.87	74.07	0	0.06	2.31	0.01	14.07	0.02	0.06	0.71	0	0		17.56	-11.09	-5.15	71.14	42.61	709.13	429.53	766.37	489.64	714.3	445.63	756.88	444.05
9.008	1	0.16	0.17	0.18	0.33	0.05	48.17	0.34	24.58	0.62	26.83	66.7	-28.79	89.84	24.58	3.75	0.04	1.22	11.12	0.62	0.08	0.07	0	77.4	72.95	0	0.07	1.95	0.01	13.98	0.02	1.77	0.82	0	0		17.15	-11.1	-5.39	71.13	42.42	709.07	429.83	766.03	489.46	714.13	445.83	756.52	444.36
9.042	1	0.14	0.17	0.13	0.35	0.05	37.97	0.35	26.49	0.46	37.03	58.32	-25.21	89.87	26.49	3.26	0.05	1	10.15	0.46	0.07	0.06	0	71.03	64.34	0	0.09	1.36	0.01	13.85	0.01	5.05	0.95	0	0		16.11	-11.09	-6.61	70.57	42	708.95	429.98	766.38	489.84	714.07	446.3	756.03	444.48
9.075	1	0.13	0.17	0.13	0.45	0.04	51.3	0.44	35.9	0.33	23.7	75.66	-30.36	87.42	35.9	2.32	0.05	0.74	7.7	0.33	0.07	0.03	0	71.55	69.8	0	0.14	3.27	0.01	10.65	0.01	4.91	0.95	0	0		16.29	-12.31	-6.86	69.92	41.66	708.34	430.04	765.52	489.67	713.44	446.45	755.04	444.36
9.109	1	0.11	0.17	0.1	0.54	0.04	51.81	0.51	41.6	0.24	23.19	80.8	-31.18	89.79	41.6	2.38	0.06	0.61	5.12	0.24	0.1	0.02	0	69.61	64.26	0	0.17	5	0.01	8.82	0.01	8.33	1.09	0	0		12.87	-11.13	-5.49	69.76	41.1	708.13	430.68	765.16	490.34	713.92	446.15	755	444.88
9.142	1	0.09	0.17	0.08	0.7	0.04	54.79	0.67	49.55	0.19	20.21	86.14	-30.67	88.24	49.55	2.43	0.06	0.49	5.27	0.19	0.09	0.02	0	66.52	60.45	0	0.19	4.21	0.01	7.57	0.01	3.93	1.21	0	0		13.07	-11.92	-5.69	69.37	41.29	708.13	430.83	765.04	490.22	713.67	446.37	754.94	445.1
9.175	1	0.09	0.16	0.07	0.84	0.04	58.78	0.83	54.93	0.16	16.22	89.82	-31.72	85.43	54.93	2.6	0.06	0.43	4.93	0.16	0.09	0.04	0	65.5	59.47	0	0.16	5.34	0.01	7.37	0.02	0.83	1.23	0	0		11.97	-13.15	-6.9	69.1	41.61	708.03	430.77	764.95	489.76	713	446.85	754.55	444.73
9.209	1	0.08	0.16	0.06	0.86	0.04	49.08	0.87	56.18	0.19	25.92	84.74	-26.59	87.14	56.18	2.4	0.06	0.41	6.53	0.19	0.11	0.1	0	58.49	55.15	0	0.16	1.73	0.02	7.42	0.01	0.27	1.64	0	0		12.8	-12.43	-7.61	69.19	40.96	707.96	431.3	764.89	490.38	713.09	447.6	753.98	445.14
9.242	1	0.07	0.16	0.05	0.84	0.05	45	0.86	55.69	0.16	30	82.7	-23.82	86.42	55.69	2.37	0.07	0.4	8.24	0.16	0.12	0.22	0	57.11	50.77	0	0.15	0.92	0.03	7.53	0.01	0.39	1.82	0	0		13.69	-12.75	-8.3	68.61	42.04	706.55	431.09	764.07	490.75	711.16	448.31	753.05	444.67
9.275	1	0.07	0.15	0.04	0.72	0.05	26.84	0.71	49.27	0.19	48.16	65.07	-16.95	94.64	51.8	2.43	0.07	0.36	8.6	0.19	0.15	0.33	0	49.27	40.19	0	0.15	0.39	0.05	6.98	0.02	0.38	2.33	0	0		10.16	-7.64	-7.91	68.29	41.81	704.92	431.34	763.16	491.66	710.19	447.9	751.91	445.09
9.309	1	0.07	0.14	0.04	0.66	0.05	17.18	0.63	40.96	0.22	65.63	44.76	-12.95	92.68	49.75	2.49	0.06	0.35	8.31	0.22	0.18	0.3	0	40.6	40.96	0	0.13	0.32	0.09	6.02	0.02	0.13	3.07	0	0		13.12	-9.3	-7.23	68.7	42.64	703.73	431.95	762.16	492.9	708.85	448.9	751.37	445.7
9.342	1	0.07	0.14	0.03	0.57	0.05	10.51	0.53	39.29	0.27	78.97	31.58	-8.93	93.72	44.42	3.35	0.06	0.35	6.88	0.27	0.24	0.23	0	39.29	28.87	0.01	0.1	0.42	0.1	6.26	0.03	0.1	3.32	0	0		11.32	-8.49	-7.99	68.4	42.07	702.41	431.76	761.5	493.25	707.94	448.75	749.89	445.56
9.376	1	0.08	0.13	0.03	0.42	0.06	4.87	0.37	31.9	0.38	90.27	11.84	-3.6	91.71	36.45	3.06	0.07	0.3	6.41	0.34	0.38	0.15	0	31.9	26.31	0.01	0.09	2.05	0.15	6.1	0.03	0.07	4.21	0	0		10.22	-9.98	-7.14	68.67	41.67	700.86	432.16	760.41	494.49	707.1	448.8	748.68	445.98
9.409	1	0.08	0.13	0.03	0.33	0.06	2.59	0.29	26.91	0.39	94.83	5.04	0	91.87	29.88	2.93	0.07	0.27	6.46	0.38	0.39	0.16	0	26.91	22.04	0.02	0.1	2.43	0.19	7.01	0.04	0.16	4.76	0	0		9.65	-9.87	-7.57	68.4	42.9	698.85	431.78	759.1	494.55	704.62	448.92	747.39	445.64
9.442	1	0.09	0.13	0.03	0.28	0.06	1.86	0.24	25.15	0.37	96.28	3.27	0	93.34	25.15	2.71	0.07	0.24	5.49	0.33	0.37	0.13	0	26.04	17.95	0.03	0.13	4.05	0.21	7.11	0.05	0.07	4.69	0	0		11.71	-8.8	-7.26	67.84	41.66	697.93	431.87	757.51	494.54	704.19	448.85	745.71	445.44
9.476	1	0.08	0.12	0.02	0.24	0.06	1.02	0.22	18.87	0.27	97.95	1.52	0	91.16	22.6	2.48	0.08	0.19	5.77	0.27	0.25	0.11	0	18.87	13.91	0.05	0.15	3.13	0.39	7.48	0.07	0.21	5.95	0	0		10.69	-10.33	-7.1	67.49	41.78	696.75	431.64	755.75	493.3	702.66	448.24	744.34	445.41
9.509	1	0.08	0.12	0.02	0.22	0.07	0.88	0.2	18.78	0.28	98.24	1.24	0	91.77	19.97	2.47	0.08	0.18	5.81	0.28	0.2	0.11	0	18.78	12.34	0.06	0.17	2.01	0.5	7.9	0.09	0.16	6.06	0	0		11.47	-9.94	-7.46	67.15	40.8	695.57	431.79	754.2	493.07	701.73	448.2	742.45	445.69
9.542	1	0.09	0.12	0.02	0.22	0.07	0.82	0.19	17.78	0.25	98.36	1.05	0	92.61	18.6	2.55	0.08	0.2	5.95	0.25	0.16	0.08	0	17.78	14.57	0.07	0.2	1.46	0.53	8.21	0.09	0.07	5.93	0	0		12.09	-9.36	-8.61	67.33	40.9	695.08	432.1	753.68	492.93	700.8	448.84	741.62	446.17
9.576	1	0.09	0.11	0.02	0.2	0.07	0.57	0.21	13.51	0.22	98.85	0.68	0	92.77	16.79	2.61	0.07	0.18	6.54	0.22	0.19	0.07	0	13.51	12.98	0.09	0.2	0.85	0.96	12.2	0.12	0.05	6.77	0	0		9.51	-9.24	-8.35	68.18	40.67	692.46	433.48	751.15	494.66	698.47	450.18	739.01	446.89
9.609	1	0.08	0.11	0.02	0.21	0.07	0.59	0.22	13.17	0.25	98.83	0.75	0	91.02	18.52	2.12	0.08	0.16	6.29	0.25	0.21	0.08	0	13.17	11.03	0.1	0.16	0.65	1.08	12.9	0.12	0.1	6.96	0	0		11.3	-10.42	-8.07	68.09	41.77	691.54	433.61	749.74	494.61	696.82	450.99	738.34	446.32
9.642	1	0.08	0.11	0.02	0.21	0.07	0.59	0.24	13.29	0.24	98.82	0.79	0	92.96	19.13	2.34	0.1	0.21	5.74	0.22	0.24	0.07	0	13.29	10.51	0.13	0.13	0.84	1.27	14.05	0.13	0.02	7.19	0	0		7.37	-9.1	-8.83	68.38	43.34	690.05	433.65	749.08	494.67	694.63	451.42	737.66	446.29
9.676	1	0.08	0.1	0.02	0.2	0.08	0.55	0.27	12.18	0.23	98.9	0.75	0	91.87	19.44	2	0.11	0.24	5.35	0.19	0.23	0.09	0	12.18	11.05	0.21	0.12	1.63	1.47	16.16	0.16	0.05	8.31	0	0		10.73	-9.88	-9.86	68.44	42.68	688.9	433.89	748.68	495.85	693.88	452.19	736.25	446.99
9.709	1	0.07	0.1	0.02	0.25	0.08	0.66	0.34	11.26	0.25	98.69	1.06	0	92.06	25.24	1.78	0.12	0.29	5.37	0.22	0.25	0.1	0	11.26	9.13	0.18	0.11	1.68	1.45	16.6	0.15	0.01	8.44	0	0		12.67	-9.75	-8.09	67.78	41.78	687.58	434.19	746.95	496.74	693.44	451.83	734.96	447.24
9.743	1	0.07	0.09	0.01	0.26	0.09	0.56	0.39	8	0.22	98.87	0.99	0	87.2	27.5	1.97	0.12	0.41	4.99	0.19	0.21	0.14	0	8	6.11	0.22	0.11	0.83	1.75	17.22	0.13	0.01	9.06	0	0		12.6	-12.4	-8.96	67.56	42.14	686.82	434.3	746.3	496.64	692.23	452.46	734.05	447.29
9.776	1	0.05	0.09	0.01	0.37	0.09	0.81	0.62	7.25	0.19	98.37	1.96	0	86.87	37.42	1.61	0.13	0.38	6.1	0.17	0.17	0.3	0	7.25	3.15	0.19	0.12	0.25	2.14	18.67	0.1	0.04	9.03	0	0		9	-12.55	-10.33	67.65	42.67	686.29	434.83	746.19	496.76	691.17	453.4	733.45	447.65
9.809	1	0.05	0.09	0.01	0.45	0.1	1	0.8	5.89	0.16	98	2.98	0	82.37	44.09	1.18	0.11	0.38	7.21	0.12	0.16	0.56	0	5.89	1.77	0.11	0.11	0.04	2.66	18.54	0.07	0.01	9.43	0	0		9.42	-14.29	-9.89	67.25	41.5	686.29	435.53	746.2	497.57	691.88	453.37	733.16	449
9.843	1	0.04	0.1	0.01	0.69	0.1	1.63	1.3	4.42	0.12	96.75	6.86	0	78.1	56.46	1.1	0.11	0.4	7.38	0.11	0.12	0.68	0	4.42	1.37	0.08	0.11	0.02	3	18.05	0.05	0.17	8.86	0	0		12.59	-15.64	-9.48	66.44	41.69	687.28	436.49	745.38	496.61	691.98	454.31	733.42	449.85
9.876	1	0.04	0.1	0.01	0.74	0.1	1.8	1.35	4.55	0.11	96.39	7.85	0	78.86	58.12	1.1	0.1	0.49	8.7	0.08	0.11	0.69	0	4.55	1.44	0.07	0.15	0.03	2.95	17.27	0.04	0	8.59	0	0		10.99	-15.42	-10.15	66.21	41.65	688.35	437.23	746.41	496.71	692.81	454.96	734.25	450.79
9.909	1	0.03	0.1	0.01	1.12	0.09	2.93	2.32	4.47	0.09	94.14	17.58	0	81.64	69.63	1.46	0.09	0.49	6.68	0.08	0.09	0.28	0	4.47	0.95	0.06	0.15	0.06	3.22	18.64	0.03	0.04	8.04	0	0		13.05	-14.54	-9.29	66.27	41.97	690.06	438.53	746.88	496.57	693.97	455.75	735.81	452.42
9.943	1	0.03	0.1	0.01	1.55	0.08	4.24	3.36	3.97	0.1	91.52	30.36	0	87.3	79	1.42	0.1	0.45	5.38	0.1	0.09	0.18	0	3.97	0.74	0.04	0.11	0.1	4	18.53	0.02	0.02	7.91	0	0		11.18	-12.36	-6.81	66.44	42.61	691.59	439.63	747.66	497.57	695.64	455.97	738.15	452.93
9.976	1	0.03	0.11	0.01	1.65	0.07	4.63	3.58	3.81	0.11	90.74	32.87	0	85.87	80.63	1.06	0.11	0.38	4.73	0.08	0.09	0.07	0	3.81	0.83	0.03	0.09	0.13	3.74	18.91	0.02	0.04	7.14	0	0		11.72	-12.98	-6.74	67.22	42.47	692.99	440.35	749.42	499.23	697.36	457.1	739.64	453.13
10.009	1	0.03	0.12	0.01	1.89	0.06	5.82	4.08	4.19	0.12	88.36	41.36	0	85.27	84.8	0.71	0.12	0.23	3.28	0.08	0.08	0.04	0	4.19	1.41	0.03	0.08	0.13	2.96	18.46	0.02	0.15	6.21	0	0		7.4	-13.22	-4.96	67.64	42.83	694.39	441.01	749.97	499.41	698.75	457.13	741.36	452.75
10.043	1	0.03	0.12	0.01	2	0.05	6.69	3.91	4.59	0.13	86.63	45.03	-0.2	84.19	86.27	0.8	0.13	0.27	2.54	0.06	0.11	0.03	0	4.59	4.14	0.03	0.07	0.36	2.29	15.84	0.02	0.19	5.65	0	0		5.27	-13.64	-6.93	68.03	42.74	697.13	440.37	752.87	498.4	701.02	457.23	743.4	451.67
10.076	1	0.03	0.13	0.01	1.95	0.05	7.25	3.46	8.34	0.13	85.5	50.51	-2.51	89.1	85.24	0.8	0.13	0.25	1.76	0.07	0.11	0.01	0	5.34	8.34	0.03	0.07	0.97	1.54	13.83	0.03	0.02	4.93	0	0		7.95	-11.49	-5.15	68.53	43.83	698.86	440.22	754.24	497.84	702.51	456.32	746.16	452.45
10.11	1	0.03	0.14	0.01	1.83	0.04	7.99	2.81	15.01	0.14	84.01	58.8	-5.58	89.48	82.75	0.73	0.12	0.28	1.32	0.08	0.14	0.02	0	6.6	15.01	0.03	0.06	2.51	0.91	11.2	0.04	0.01	3.95	0	0		7.09	-11.3	-6.85	69.13	44.24	702.66	439.88	758.11	497.15	705.62	456.95	749.52	451.49
10.143	1	0.04	0.15	0.01	1.81	0.04	8.86	2.6	18.6	0.14	82.29	64.39	-7.35	89.31	82.11	0.72	0.1	0.25	1.29	0.07	0.14	0.02	0	7.61	18.6	0.03	0.06	2.39	0.62	9.97	0.05	0.04	3.28	0	0		9.39	-11.39	-5.66	69.17	44.3	704.26	439.91	759.32	497.31	707.38	456.68	751.38	451.58
10.176	1	0.04	0.15	0.01	1.65	0.04	8.65	2.29	21.73	0.18	82.71	65.06	-7.67	85.04	79.34	0.5	0.11	0.18	1.3	0.08	0.18	0.03	0	8.13	21.73	0.03	0.07	1.12	0.52	9.92	0.07	0.37	3	0	0		7.47	-13.31	-6.16	69.35	43.37	706.81	439.63	762.49	497.31	710.5	456.03	753.67	451.9
10.21	1	0.05	0.16	0.02	1.19	0.03	6.94	1.39	28.9	0.28	86.12	58.57	-7.88	91.23	68.74	0.57	0.1	0.21	1.75	0.08	0.28	0.06	0	9.75	28.9	0.02	0.1	0.81	0.36	8.16	0.09	0.44	2.4	0	0		9.82	-10.29	-4.26	68.87	43.87	706.84	439.78	762.7	498.22	710.99	455.58	754.76	452.53
10.243	1	0.06	0.16	0.02	0.95	0.04	5.74	1.03	32.44	0.4	88.51	51.43	-7.42	92.8	61.61	0.78	0.1	0.21	2.11	0.11	0.4	0.08	0	10.74	32.44	0.02	0.17	0.9	0.31	7.9	0.1	1.2	2.31	0	0		9.26	-9.22	-3.47	68.5	45.61	706.69	439.55	763.4	498.82	710.6	455.41	756.12	452.59
10.276	1	0.06	0.16	0.03	0.9	0.04	6.23	0.96	35.76	0.4	87.54	52.65	-8.33	94.06	58.89	1.55	0.11	0.27	3.24	0.18	0.4	0.15	0	13.34	35.76	0.02	0.21	1.09	0.23	7.92	0.11	0.72	2.01	0	0		3.98	-8.19	-1.77	68.09	45.07	706.76	439.96	763.04	498.91	711.34	454.65	756.36	452.66
10.31	1	0.08	0.17	0.03	0.54	0.04	4.69	0.46	31.48	0.29	90.62	18.14	-6.85	98.05	43.1	1.67	0.12	0.2	4.83	0.29	0.25	0.13	0	21.82	31.48	0.05	0.22	2.57	0.09	6.23	0.24	0.14	1.44	0	0		6.87	-2.41	-0.73	67.82	46.22	707.19	440.03	762.42	498.13	711.05	454.69	757.23	452.57
10.343	1	0.08	0.16	0.03	0.48	0.04	3.92	0.39	28.12	0.5	92.15	10.02	-4.73	98.75	37.9	2.85	0.11	0.2	7.09	0.5	0.13	0.19	0	23.83	28.12	0.05	0.26	3.94	0.08	6.31	0.18	0.02	1.48	0	0		2.73	-0.17	-1.25	68.97	47.03	707.93	440.77	762.81	498.02	711.05	455.45	758	452.73
10.377	1	0.1	0.16	0.04	0.41	0.05	5.12	0.32	31.53	0.59	89.77	9.9	-6.95	98.77	31.53	4.35	0.13	0.17	8.97	0.59	0.05	0.19	0	34.32	28.09	0.07	0.22	6.73	0.04	6.06	0.29	0	1.2	0.07	0		1.5	-0.09	-1.25	68.32	46.14	706.82	440.2	761.46	497.13	710.29	454.87	756.34	451.9
10.41	1	0.09	0.15	0.03	0.39	0.04	4.16	0.3	27.96	0.89	91.68	8.94	-4.7	97.63	27.96	6.9	0.13	0.16	8.66	0.89	0.05	0.26	0	36.49	21.21	0.05	0.19	3.51	0.04	5.78	0.32	0	1.2	0	0		0.36	3.42	-1.02	68.39	45.77	706.63	439.98	761.65	497.46	710.57	454.17	756.28	451.92
10.443	1	0.1	0.13	0.04	0.33	0.04	2.71	0.25	18.02	1.17	94.58	4.42	-2.99	97.79	18.02	11.05	0.11	0.21	8.66	1.17	0.06	0.43	0	37.06	23.51	0.04	0.12	2.8	0.04	6.89	0.27	0	1.19	0	0		0.32	3.06	-1.31	68.37	45.35	706.84	440.06	761.17	496.59	710.57	454.62	755.81	451.51
10.477	1	0.1	0.12	0.04	0.35	0.04	3.98	0.27	14.91	1.64	92.04	8.69	-7.33	96.82	14.91	15.99	0.08	0.2	7.69	1.64	0.07	0.31	0	48.07	25.81	0.04	0.09	3.8	0.02	6.65	0.38	0.01	1.13	0.09	0		-0.76	4.91	-0.4	68.87	44.81	706.63	440.4	760.75	496.93	710.82	453.88	755.61	452.43
10.51	1	0.11	0.11	0.05	0.33	0.04	4.01	0.26	10.28	2.02	91.97	14.95	-7.95	96.71	10.28	19.44	0.07	0.2	8.61	2.02	0.08	0.32	0	52.26	28.14	0.03	0.07	4.3	0.02	7.5	0.3	0.01	1.12	0.22	0		-2.13	5.09	-0.44	69.38	44.47	706.63	440.5	760.68	496.89	710.95	453.83	755.4	452.41
10.543	1	0.13	0.12	0.06	0.26	0.05	3.46	0.2	8.9	2.49	93.08	11.48	-7.73	97.1	6.08	16.33	0.07	0.16	8.9	2.49	0.12	0.29	0	51.58	29.13	0.02	0.06	8.17	0.02	8.87	0.26	0.03	1.13	0.13	0		-3.26	4.45	-0.28	69.61	44.55	706.55	440.57	760.43	496.69	710.79	453.75	755.32	452.44
10.577	1	0.12	0.1	0.05	0.31	0.05	3.04	0.32	9.35	2.89	93.92	20.05	-7.31	98.23	5.14	22.92	0.06	0.24	9.35	2.89	0.19	0.28	0	53.2	25.48	0.02	0.07	9.83	0.02	14.1	0.17	0.09	1.25	0	0		0.34	1.92	-0.7	69.01	44.12	706.11	441.06	758.74	495.91	709.79	454.42	753.89	452.82
10.61	1	0.12	0.09	0.06	0.32	0.04	3.5	0.32	7.04	2.28	93	27.21	-10.08	97.72	3.44	24.82	0.05	0.3	7.04	2.28	0.23	0.23	0	56.26	31.69	0.03	0.08	8.18	0.02	13.51	0.19	0.08	1.25	0.03	0		0.11	3.21	-0.37	68.28	42.57	705.63	441.59	757.1	495.32	709.63	454.37	752.19	453.25
10.643	1	0.13	0.11	0.06	0.25	0.04	2.92	0.24	6.06	2.36	94.15	16.73	-7.75	97.78	2.08	19.69	0.04	0.33	6.06	2.36	0.19	0.12	0	53.68	28.39	0.02	0.1	5	0.02	12.79	0.16	0.25	1.31	0	0		8.23	3.08	-0.89	66.65	43	704.44	441.62	755.87	495.68	708.04	455.19	751.01	453.62
10.677	1	0.14	0.13	0.06	0.2	0.03	2.63	0.16	3.91	2.14	94.75	7.51	-6.89	97.99	1.66	12.49	0.03	0.2	3.91	2.14	0.12	0.04	0	49.6	29.84	0.02	0.1	2.24	0.02	11.23	0.08	0.11	1.32	0.25	0		7.94	2.56	-0.83	65.64	43.37	701.54	441.65	753.18	495.84	705.07	455.23	748.41	453.76
10.71	1	0.15	0.16	0.07	0.17	0.03	3	0.11	2.63	1.45	94	5.2	-8.31	97.65	1.46	7.36	0.03	0.12	2.63	1.45	0.09	0.02	0	49.85	32.81	0.02	0.14	1.96	0.02	8.25	0.08	0.01	1.16	0.58	0		8.17	3.37	0.27	65.48	44.31	699.43	442.12	750.5	495.53	702.57	455.55	746.86	454.33
10.744	1	0.16	0.17	0.07	0.15	0.03	2.81	0.1	1.7	0.96	94.38	3.7	-8.2	97.28	1.4	4.56	0.03	0.09	1.7	0.96	0.07	0.01	0.08	48.2	31.87	0.02	0.21	2.82	0.01	7.09	0.07	0.02	1.09	0.9	0		5.48	4.12	-0.51	65.92	43.03	697.56	442.84	748.6	496.27	701.08	455.98	744.09	454.78
10.777	1	0.15	0.19	0.06	0.15	0.03	2.28	0.09	2.11	0.75	95.44	2.68	-6.31	98.11	2.11	3.67	0.04	0.07	1.57	0.75	0.07	0.01	0.63	44.96	26.86	0.03	0.22	2.7	0.01	5.11	0.07	0.08	0.94	1.33	0		7.43	2.26	-0.55	64.92	41.61	696.13	443.13	746.86	496.67	700.2	456.37	741.78	454.77
10.81	1	0.15	0.2	0.05	0.15	0.03	2.13	0.08	2.68	0.51	95.74	2.14	-6.03	98.18	2.68	2.76	0.05	0.04	1.76	0.51	0.1	0.03	1.1	42.98	26.35	0.03	0.21	4.22	0.01	3.85	0.07	0.08	0.85	1.52	0		2.93	2.06	-0.1	65.13	41.91	693.41	443.29	744.47	496.71	697.64	456.49	739.51	454.74
10.844	1	0.14	0.21	0.04	0.15	0.03	1.36	0.08	3.06	0.36	97.29	1.25	-1.75	97.25	3.06	1.64	0.05	0.02	1.9	0.36	0.09	0.05	1.25	35.77	19.97	0.02	0.17	2.06	0.01	3.1	0.07	0.07	0.73	1.78	0		6.14	4.17	0.2	64.64	42.08	692.49	444.32	742.99	497.34	696.45	457.27	738.52	456.15
10.877	1	0.13	0.21	0.04	0.15	0.03	1.19	0.07	3.91	0.24	97.62	1.15	-0.19	97.41	3.91	1.13	0.06	0.01	1.64	0.24	0.07	0.07	1.36	33.69	16.27	0.02	0.11	0.57	0.01	2.06	0.05	0.01	0.69	1.53	0		2.92	3.86	-0.21	64.93	41.92	689.89	444.72	740.5	497.54	693.87	457.97	735.74	455.99
10.91	1	0.13	0.2	0.03	0.15	0.03	0.83	0.07	4.33	0.17	98.34	0.78	0	96.41	4.33	1.51	0.07	0.01	1.85	0.17	0.06	0.13	1.26	27.88	12.3	0.02	0.09	0.21	0.01	1.47	0.05	0.1	0.66	1.19	0		-4.36	5.55	-0.23	64.66	42.44	689.28	444.14	740.59	497.32	693.35	456.98	735.75	455.19
10.944	1	0.13	0.19	0.03	0.15	0.03	0.64	0.07	3.64	0.18	98.73	0.58	0	97.52	3.64	1.99	0.09	0.01	1.77	0.18	0.05	0.17	1.7	24.35	10.03	0.02	0.09	0.07	0.01	0.64	0.04	0.13	0.55	0.83	0		2.29	3.64	-0.29	64.28	42.23	687.92	444.99	738.85	498.22	691.86	458.11	734.06	456.38
10.977	1	0.12	0.19	0.03	0.16	0.03	0.48	0.08	4.05	0.23	99.04	0.45	0	96.24	4.05	3.07	0.09	0.01	1.65	0.23	0.09	0.2	2.32	20.37	6.58	0.02	0.09	0.06	0.01	0.52	0.03	0.26	0.62	0.8	0		0.71	5.79	1.37	63.03	40.22	687.16	444.64	737.36	496.85	692.29	457.33	732.49	456.07
11.01	1	0.11	0.18	0.03	0.16	0.03	0.34	0.08	4.22	0.25	99.32	0.33	0	95.45	4.22	3.94	0.11	0.01	2	0.25	0.18	0.48	2.34	14.99	3.31	0.02	0.07	0.04	0.01	0.32	0.03	0.65	0.61	0.62	0		0.22	6.79	-0.41	62.52	40.94	687.1	444.7	738.14	497.93	691.76	457.99	732.63	455.68
11.044	1	0.12	0.17	0.03	0.15	0.03	0.22	0.07	2.8	0.31	99.56	0.33	0	94.57	2.8	3.75	0.14	0.02	2.64	0.24	0.31	0.83	1.24	8.32	1.53	0.02	0.08	0.02	0.01	0.15	0.03	2.83	0.61	0.36	0		3.69	7.71	-1.49	61.15	40.62	686.82	446.31	736.99	498.72	690.91	460.15	731.39	456.8
11.077	1	0.11	0.17	0.02	0.15	0.03	0.19	0.07	2.75	0.41	99.62	0.33	0	94.59	2.75	3.3	0.15	0.03	2.69	0.17	0.41	0.57	0.52	5.75	0.54	0.02	0.1	0.01	0.01	0.16	0.02	0.56	0.63	0.19	0		-2.04	7.69	0.74	61.08	40.99	686.51	447.58	736.5	499.62	690.96	459.67	731.94	458.98
11.111	1	0.11	0.17	0.02	0.16	0.03	0.17	0.08	2.02	0.32	99.66	0.33	0	97.22	4.74	3.23	0.25	0.04	4.63	0.19	0.32	0.48	0.06	2.02	0.24	0.01	0.13	0	0.02	0.1	0.01	0.86	0.65	0.05	0		-3.26	4.23	0.79	60.04	42.61	686.55	448.55	736.02	499.62	689.91	460.66	732.52	459.9
11.144	1	0.1	0.17	0.02	0.21	0.03	0.22	0.1	1.14	0.37	99.56	0.33	0	96.93	11.42	3.22	0.37	0.04	4.33	0.21	0.17	0.48	0	1.14	0.1	0.01	0.19	0	0.03	0.12	0.01	0.76	0.62	0.03	0		-4.55	4.74	0.84	59.18	40.8	687.69	450.6	735.72	500.11	691.27	462.37	732.05	461.44
11.177	1	0.1	0.17	0.02	0.23	0.03	0.26	0.12	0.72	0.38	99.49	0.33	0	97	15.07	2.63	0.38	0.05	2.87	0.15	0.1	0.33	0	0.72	0.04	0.01	0.2	0	0.04	0.13	0.01	2.63	0.6	0	0		-13.62	4.63	1.04	58.88	42.27	687.75	450.65	736.05	499.65	690.79	461.13	733.05	462.14
11.211	1	0.08	0.17	0.02	0.3	0.03	0.36	0.17	0.59	0.59	99.27	0.43	0	95.84	23.46	2.77	0.59	0.07	2.39	0.08	0.09	0.37	0	0.31	0.02	0	0.23	0	0.06	0.16	0.01	1.01	0.62	0	0		-11.72	6.32	2.14	59.51	40.52	688.11	454.22	734.9	501.83	691.65	463.82	732.11	466.14
11.244	1	0.07	0.18	0.01	0.38	0.03	0.5	0.22	0.59	0.59	99.01	0.7	0	95.84	30.43	2.32	0.59	0.07	2.09	0.05	0.05	0.22	0	0.22	0.01	0	0.25	0	0.07	0.17	0.01	1.76	0.66	0	0		-15.14	6.32	1.92	59.42	41.68	687.33	453.29	736.54	503.1	691.41	464.74	733.09	464.02
11.277	1	0.06	0.17	0.01	0.54	0.03	0.8	0.34	0.61	0.61	98.4	1.5	0	96.13	41.14	2.3	0.61	0.06	2.66	0.05	0.07	0.18	0	0.12	0.01	0	0.28	0	0.11	0.21	0.01	7.5	0.76	0	0		-10.87	5.94	2.77	58.73	42.19	687.53	453.48	737.34	504.29	691.94	464.67	734.12	465.2
11.311	1	0.06	0.17	0.01	0.53	0.03	0.8	0.34	0.43	0.43	98.4	1.52	0	95.95	41.26	2.35	0.43	0.06	3.74	0.04	0.09	0.18	0	0.06	0.02	0	0.31	0	0.16	0.23	0.01	1.7	0.97	0	0		-12.86	6.17	3.22	59.02	42.48	686.96	453.44	737.66	505	691.82	464.61	734.29	465.34
11.344	1	0.07	0.16	0.01	0.42	0.04	0.52	0.26	0.38	0.38	98.97	0.78	0	97.19	31.97	4.51	0.38	0.08	5.81	0.05	0.16	0.25	0	0.07	0.04	0	0.38	0	0.19	0.19	0.01	1.5	1.09	0	0		-14.33	4.29	3.25	59.3	42.52	686.36	452.85	738.79	506.23	692.05	464.44	734.58	464.75
11.378	1	0.09	0.15	0.02	0.24	0.04	0.21	0.13	0.33	0.33	99.51	0.33	0	96.81	13.46	6.86	0.33	0.1	5.25	0.05	0.39	0.54	0	0.04	0.09	0	0.37	0.02	0.37	0.2	0.01	4.21	1.35	0	0		-9.54	4.93	3.87	58.66	42.78	687.31	453.33	739.87	507.3	693.17	464.61	735.93	466.13
11.411	1	0.1	0.14	0.02	0.19	0.04	0.13	0.1	0.31	0.31	99.61	0.33	0	98.01	4.35	9.37	0.31	0.13	4.32	0.06	0.4	0.31	0	0.03	0.21	0	0.33	0.04	0.47	0.18	0.01	0.92	1.48	0	0		-9.74	2.51	3.1	59.56	42.96	688.32	454.31	740.98	508.52	693.86	465.68	736.81	466.83
11.444	1	0.1	0.12	0.02	0.21	0.04	0.12	0.11	0.58	0.29	99.58	0.33	0	97.59	2.41	13.96	0.29	0.18	6.5	0.14	0.51	0.39	0	0.03	0.58	0	0.41	0.16	0.45	0.17	0.01	0.23	1.66	0	0		-11.42	3.49	3.95	60.17	44.32	688.04	453.63	742.41	509.33	694.09	465.11	738.38	466.79
11.478	1	0.09	0.1	0.02	0.26	0.05	0.1	0.14	1.22	0.25	99.48	0.4	0	96.61	1.1	21.4	0.25	0.22	9.7	0.31	0.41	0.35	0	0.02	1.22	0	0.61	0.29	0.66	0.25	0.01	0.52	2.07	0	0		-10.19	5.25	2.47	60.39	43.07	688.68	452.86	744.62	510.54	695.62	465.69	738.69	465.21
11.511	1	0.07	0.07	0.03	0.36	0.07	0.08	0.22	1.98	0.22	99.28	0.91	1.37	96.88	0.43	32.36	0.22	0.25	13.37	0.63	0.43	0.43	0	0.01	1.98	0	0.71	0.63	0.83	0.28	0.01	0.25	2.44	0	0		-7.69	4.82	3.56	60.33	45.12	688.17	451.9	745.53	511.06	695.19	464.74	740.31	465.43
11.544	1	0.07	0.06	0.03	0.48	0.13	0.08	0.32	2.8	0.22	99.04	1.87	6.14	95.38	0.2	41.25	0.22	0.44	24.32	1.19	0.47	1.08	0	0.01	2.8	0	0.62	0.46	0.88	0.31	0.01	0.27	2.66	0	0		-8.52	6.86	3.11	60.83	43.2	689.07	451.78	746.39	511.26	696.87	464.46	740.06	464.9
11.578	1	0.06	0.05	0.03	0.56	0.17	0.07	0.39	2.72	0.22	98.89	2.73	8.36	96.72	0.14	46.13	0.22	0.4	28.24	2.23	0.63	2.1	0	0.01	2.72	0	0.49	0.27	1.35	0.29	0.01	0.14	3.18	0	0		-6.37	5.08	2.77	61.27	44.73	689.89	451.19	747.73	511.41	697.07	463.94	741.8	464.74
11.611	1	0.07	0.05	0.03	0.47	0.37	0.09	0.32	2.17	0.24	99.07	1.85	14.25	94.08	0.12	41.72	0.24	0.37	40.1	3.78	1.14	6.26	0	0.02	2.17	0	0.49	0.18	1.91	0.3	0.01	0.12	4.08	0	0		-12.06	8.18	2.26	61.98	43.64	689.27	450.34	748.53	511.85	697.54	463.29	741.18	463.23
11.644	1	0.09	0.06	0.05	0.38	0.53	0.1	0.25	2.12	0.22	98.94	2.52	16.93	95.8	0.15	35.58	0.22	0.41	45.53	5.55	1.62	11.34	0	0.02	2.12	0	0.55	0.12	2.32	0.23	0.01	0.17	4.61	0	0		-10.79	6.37	2.86	62.81	44.58	689.11	449.53	750.54	513.38	698.2	462.99	742.77	463.08
11.678	1	0.11	0.05	0.05	0.3	0.64	0.1	0.21	1.79	0.18	98.73	2.28	18.96	94.13	0.19	30.8	0.18	0.52	43.94	8.6	1.58	13.54	0	0.03	1.79	0	0.73	0.22	2.63	0.18	0.01	0.02	7.09	0	0		-11.59	8.13	3.22	63.62	43.97	689.58	449.15	751.36	513.61	699.29	462.02	743.24	463
11.711	1	0.12	0.06	0.04	0.22	0.65	0.11	0.15	1.56	0.2	98.69	2.13	19.44	92.72	0.33	22.38	0.2	0.58	42.78	10.25	1.33	9.48	0	0.03	1.56	0	0.78	0.39	2.91	0.21	0.01	0.02	7.94	0	0		-11.07	9.28	3.42	64.41	44.02	688.88	448.18	751.87	513.89	699.24	461.54	743.26	462.2
11.745	1	0.15	0.06	0.02	0.14	0.56	0.1	0.1	3.85	0.18	98.88	0.99	18.48	93.87	0.53	11.82	0.18	0.83	31.38	13.96	0.73	2.88	0	0.06	2.64	0	0.69	3.85	4.12	0.2	0.01	0	12.29	0	0		-10.68	8.36	5.93	64.51	43.57	686.81	446.28	751.85	513.87	699.26	459.99	742.82	461.23
11.778	1	0.18	0.06	0.02	0.12	0.57	0.11	0.08	5.99	0.21	98.86	1.04	18.07	94.31	1.07	6.88	0.21	1.33	30.23	16.73	0.71	2.93	0	0.07	3.56	0.01	0.64	5.99	4.59	0.2	0.01	0	13.1	0	0		-11.63	7.96	4.97	65.23	43.84	686.39	445.16	751.68	513.3	698.51	458.59	742.33	459.98
11.811	1	0.21	0.07	0.02	0.12	0.58	0.13	0.08	13.49	0.23	98.84	1.9	15.79	93.04	2.12	4.52	0.23	1.46	30.77	16.62	0.72	2.06	0	0.08	6.12	0.01	0.86	13.49	4.66	0.24	0.01	0	12.97	0	0		-9.9	9.04	4.47	65.37	43.6	686.25	443.85	752	512.7	698.56	457.72	742.14	458.62
11.845	1	0.23	0.06	0.03	0.13	0.55	0.13	0.09	22.8	0.33	98.91	2.78	12.86	96.59	4.07	4	0.33	1.98	26.28	15.68	0.66	1.9	0	0.09	8.16	0.01	1.09	22.8	6.05	0.34	0.01	0	14.69	0	0		-5.04	5.29	5.12	65.38	43.96	686.61	442.76	752.87	512.56	699.19	456.85	743.13	458.33
11.878	1	0.19	0.06	0.03	0.14	0.43	0.17	0.1	18.48	0.36	99.14	1.49	10.11	93.99	7.46	3.44	0.36	2.7	22.68	11.74	0.61	1.63	0	0.1	13.09	0.01	0.99	18.48	6.08	0.38	0.01	0	14.33	0	0		-6.39	8.25	4.47	65.98	44.47	686.98	441.98	753.05	511.46	699.02	456.04	743.48	457.29
11.911	1	0.18	0.06	0.03	0.19	0.39	0.24	0.14	20.35	0.43	99.22	1.79	5.73	93.81	14.11	4.02	0.43	3.95	20.35	9.03	0.78	1.2	0	0.12	18.92	0.01	0.89	23.12	6.5	0.55	0.01	0	14.66	0	0		-7.57	8.41	4.63	66.81	43.4	687.06	440.9	753.21	510.5	699.71	454.85	743.09	456.03
11.945	1	0.15	0.05	0.03	0.25	0.46	0.4	0.21	23.35	0.53	99.08	2.99	4.88	92.64	23.35	3.35	0.53	4.1	20	8.08	0.71	0.72	0	0.13	26.67	0.01	0.68	17.82	8.25	0.96	0	0	16.36	0	0		-5.33	9.34	4.83	67.54	43.71	688.62	441.18	753.12	509.21	700.39	454.54	744.05	456.6
11.978	1	0.16	0.06	0.04	0.37	0.56	0.79	0.32	32.85	0.5	98.42	12.25	1.33	90.71	32.85	3.13	0.5	5.34	24.7	8.53	0.61	0.49	0	0.15	35.98	0.01	0.7	21.84	8.78	1.11	0	0	15.65	0	0		-8.62	10.6	5.53	68.34	44.98	687.42	439.74	753.33	508.67	699.56	453.28	744.49	455.39
12.011	1	0.15	0.06	0.04	0.62	0.67	1.73	0.57	40.7	0.58	96.54	38.41	0	92.37	46.75	3.07	0.58	5.21	29.58	7.95	0.49	0.36	0	0.17	40.7	0.01	0.7	29.26	9.63	1.3	0	0.01	14.81	0	0		-3.28	9.53	5.43	68.57	44.6	688	439.26	753.03	507.67	699.83	453.13	744.38	455.1
12.045	1	0.13	0.06	0.03	1.14	0.93	4.96	1.29	48.53	0.76	90.08	85.43	0	91.23	66.81	2.63	0.76	5	33.98	7.19	0.22	0.17	0	0.22	48.53	0.01	0.95	42.87	8.86	1.52	0	0	15.61	0	0		-4.45	10.29	3.15	68.88	44.43	689.26	438.48	753.63	506.35	700.03	452.6	744.45	453.26
12.078	1	0.21	0.06	0.04	1.28	0.79	7.23	1.54	56.65	0.78	85.54	98.35	-0.15	90.7	71.6	2.13	0.78	4.95	32.89	8.23	0.19	0.13	0	0.31	56.65	0.01	1	72.56	6.14	1.48	0	0	14.63	0	0		-3.07	10.61	4.47	69.08	45.59	689.61	437.61	753.75	505.13	700.2	451.27	745.75	453.27
12.112	1	0.32	0.08	0.05	1.66	0.5	13.35	2.08	72.31	0.82	73.3	99.82	-14.44	92.18	78.77	1.7	0.82	5.43	29.87	10.34	0.21	0.09	0	0.47	72.31	0.01	1.05	92.87	2.86	1.62	0	0	12.09	0	0		-1.2	9.66	4.46	69.74	44.38	689.96	437.16	753.13	503.9	700.62	450.74	744.96	452.65
12.145	1	0.36	0.09	0.07	2.19	0.37	20.32	2.77	83.86	0.8	59.36	99.89	-21.56	90.19	84.09	1.74	0.66	7.12	28.09	10.61	0.25	0.08	0	0.8	83.86	0	1.08	94.07	1.67	1.63	0	0	10.23	0	0		-2.9	10.91	3.65	70.09	43.8	690.85	437.2	753.14	502.79	701.06	450.97	744.86	451.88
12.178	1	0.43	0.09	0.09	2.38	0.36	23.41	2.96	84.29	1.18	53.19	99.9	-23.94	93.71	84.29	1.57	0.56	9.03	28.9	11.59	0.39	0.1	0	1.18	90.59	0	1.07	94.95	1.22	1.37	0	0	9.52	0	0		-2.33	8.49	2.85	70.79	43.58	691.03	436.82	753.41	502.49	701.1	451.21	744.68	451
12.212	1	0.53	0.11	0.12	2.83	0.31	28.66	3.29	84.61	2.7	46.34	99.9	-27.44	94.13	84.61	1.73	0.46	11.25	31.17	12.15	0.48	0.09	0	2.7	94.94	0	1.16	95.25	0.79	1.24	0	0	6.99	0	0		-1.78	8.12	2.62	71.01	43.63	692.29	436.27	754.05	501.2	701.94	450.75	745.57	450.24
12.245	1	0.52	0.11	0.13	2.7	0.3	30	3.07	83.39	3.93	45	99.91	-28.39	94.19	83.39	1.73	0.39	10.91	31.61	10.3	0.48	0.06	0	3.93	97.07	0	0.96	95.61	0.64	1.08	0	0	6.58	0	0		-1.41	8.07	1.98	71.38	43.69	692.74	435.93	754.36	500.87	702.08	450.44	745.76	449.76
12.278	1	0.54	0.13	0.14	2.74	0.26	32.61	2.94	81.2	6.81	42.39	99.9	-30.83	93.62	81.2	1.95	0.35	12.04	31.92	7.82	0.52	0.07	0	6.81	98.43	0	0.92	96.69	0.38	0.9	0	0	5.24	0.45	0		-1.29	8.57	3.04	71.58	43.27	692.68	435.26	753.79	499.7	702.32	449.15	745.59	449.5
12.312	1	0.65	0.16	0.18	2.05	0.21	29.53	1.94	69.34	5.45	45.47	99.76	-32.64	92.76	69.34	2.5	0.25	13.3	30.26	5.45	0.46	0.08	0	13.75	99.02	0	0.71	96.78	0.18	0.74	0	0	4.1	1.42	0		-0.45	9.25	3.5	72.05	43.61	692.02	434.75	753.58	499.47	701.89	449.04	745.5	449.15
12.345	1	0.68	0.17	0.19	2.33	0.19	34.64	2.18	69.19	3.6	40.36	99.76	-35.11	93.42	69.19	2.86	0.25	15.9	29.31	3.6	0.35	0.11	0	18.07	99.31	0	0.56	96.3	0.14	0.7	0	0	3.5	1.94	0		0.57	8.73	2.87	72.31	43.09	692.57	434.38	753.86	499.22	702.34	448.48	745.43	448.72
12.379	1	0.65	0.2	0.2	2.27	0.12	52.67	2.02	66.47	2.25	22.33	99.71	-42.63	95.11	66.47	3.46	0.18	16.33	23.91	2.25	0.18	0.16	0	34.9	99.35	0	0.44	91.78	0.06	0.62	0	0	2.61	3.02	0		0.03	7.16	3.62	72.82	43.93	692.24	434.19	753.3	498.63	701.74	447.83	745.66	448.94
12.412	1	0.62	0.23	0.21	2.03	0.16	64.26	1.76	64.57	2.44	10.74	99.66	-43.11	96.06	64.57	3.62	0.16	14.62	28.86	2.44	0.21	0.17	0	44.48	99.29	0	0.43	89.83	0.04	0.65	0	0	2.31	4.11	0		-0.3	6.03	3.34	73.08	43.34	692.1	433.67	753.62	498.63	701.99	447.66	745.33	448.15
12.445	1	0.49	0.24	0.2	2.02	0.19	71.26	1.8	67.13	2.05	3.74	99.72	-42.52	94.97	67.13	4.29	0.14	11.85	31.71	2.05	0.18	0.15	0	48.07	99.16	0	0.41	85.22	0.04	0.73	0	0	2.3	4.81	0		0.29	7.31	3.06	73.32	43.96	692.12	432.94	754.35	498.64	701.98	447.33	745.95	447.48
12.479	1	0.41	0.26	0.2	1.95	0.16	88.03	1.71	67.86	1.62	0	99.73	-49.81	96.47	67.86	4.64	0.11	9.65	29.55	1.62	0.17	0.11	0	68.18	98.86	0	0.37	79.86	0.02	0.59	0	0.01	1.84	5.21	0		1.88	5.47	2.27	73.79	43.67	693.35	433.38	754.26	498.26	702.42	446.94	746.08	447.96
12.512	1	0.42	0.27	0.2	1.89	0.18	93.37	1.65	67.33	1.42	0	99.72	-53.79	95.77	67.33	5.06	0.1	8.88	32.51	1.42	0.18	0.09	0	80.24	98.9	0	0.33	84.25	0.02	0.58	0	0	1.58	5.52	0		0.36	6.4	2.3	73.85	44.27	693.3	432.78	754.61	497.37	702.29	447.32	746.55	446.85
12.545	1	0.4	0.28	0.21	1.62	0.15	92.68	1.38	64.84	1.51	0	99.64	-54.49	96.11	64.84	4.8	0.11	7.14	29.09	1.51	0.17	0.07	0	81.01	98.36	0	0.26	81.96	0.02	0.67	0	0	1.51	5.66	0		2.18	5.97	3.04	74.19	43.41	693.64	433.02	753.4	496.4	702.53	446.42	745.92	447.57
12.579	1	0.36	0.29	0.2	1.63	0.14	95.38	1.39	66.08	1.98	0	99.66	-56.68	97.41	66.08	4.83	0.08	5.97	28.8	1.98	0.19	0.09	0	89.2	97.88	0	0.21	76.29	0.02	0.8	0	0.01	1.18	5.86	0		0.5	3.87	3.57	74.29	43.87	692.47	432.31	753.19	496.26	701.77	446.22	745.63	446.81
12.612	1	0.33	0.29	0.2	1.52	0.18	95.11	1.3	64.62	2.4	0	99.59	-53.24	97.53	64.62	5.85	0.09	4.67	33.56	2.4	0.18	0.14	0	89.04	97.05	0	0.18	73.34	0.02	0.99	0	0.01	1.18	6.05	0		2.38	3.61	3.77	74.39	43.26	692.26	431.84	753.72	496.86	702.28	446	745.54	446.59
12.645	1	0.25	0.27	0.2	1.53	0.24	96.02	1.33	65.28	2.87	0	99.6	-48.45	96.27	65.28	6.41	0.08	3.62	38.53	2.87	0.18	0.18	0	91.8	96.66	0	0.17	57.27	0.03	1.29	0	0.01	1.03	5.38	0		2.41	5.74	3.05	74.43	44.6	692.77	431.84	754.12	496.91	701.88	445.63	746.46	446.78
12.679	1	0.2	0.26	0.19	1.52	0.25	96.5	1.37	66.6	2.82	0	99.62	-46.09	96.83	66.6	6.39	0.09	2.32	39.89	2.82	0.16	0.2	0	93.07	95.91	0	0.12	46.46	0.04	2.03	0	0.01	0.87	4.82	0		2.41	4.9	3.34	74.72	44	692.51	431.49	754.31	497.05	702.22	445.45	746.21	446.45
12.712	1	0.2	0.26	0.2	1.35	0.25	96.33	1.19	64.77	3.43	0	99.54	-45.36	96.86	64.77	5.28	0.1	1.56	39.75	3.43	0.15	0.21	0	93.47	95.54	0	0.09	44.43	0.04	2.31	0	0.01	0.84	4.69	0		3.43	4.86	3.24	74.95	44.22	692.59	431.24	754.46	496.88	702.19	445.43	746.4	446.22
12.746	1	0.18	0.27	0.2	1.38	0.22	96.47	1.32	65.51	4.44	0	99.59	-45.04	96.66	65.51	5.67	0.13	1.22	38.11	4.44	0.19	0.21	0	93.77	96.04	0	0.08	37.21	0.06	4.05	0	0.01	0.7	4.83	0		4.78	5.17	3.5	75.08	43.98	692.78	431.24	754.35	496.64	702.44	445.43	746.41	446.34
12.779	1	0.18	0.26	0.2	1.39	0.2	96.42	1.41	65.52	4.89	0	99.57	-46	96.66	65.52	6.13	0.15	0.93	36.29	4.89	0.19	0.22	0	94.07	95.62	0	0.07	37.57	0.09	5.53	0	0.02	0.69	4.7	0		3.73	5.17	3.24	75.04	43.44	692.57	431.04	754.38	496.7	702.52	445.32	745.95	445.9
12.812	1	0.19	0.24	0.2	1.49	0.2	96.66	1.56	66.65	5.12	0	99.64	-47.44	96.53	66.65	7.29	0.16	0.81	35.99	5.12	0.2	0.24	0	94.57	96.57	0	0.06	40.41	0.1	5.74	0	0.01	0.69	4.24	0		3.68	5.37	3.01	74.99	43.88	692.58	431.02	754.29	496.5	702.19	445.38	746.07	445.8
12.846	1	0.21	0.24	0.21	1.46	0.22	96.74	1.69	65.79	4.8	0	99.64	-48.46	96.21	65.79	7.46	0.19	0.71	38	4.8	0.22	0.19	0	95.1	97.54	0	0.06	48	0.17	8.5	0	0.01	0.72	4.23	0		2.19	5.83	2.78	74.77	43.46	692.67	430.99	754.25	496.28	702.34	445.28	745.8	445.5
12.879	1	0.23	0.24	0.22	1.35	0.25	96.5	1.53	63.64	4.55	0	99.58	-48.38	96.56	63.64	7.24	0.2	0.67	39.95	4.55	0.23	0.12	0	95.04	97.73	0	0.06	53.51	0.16	8.58	0	0.01	0.71	4.19	0		4.11	5.32	2.5	74.84	44.51	693.1	430.9	754	495.7	701.83	444.77	746.33	445.74
12.912	1	0.27	0.23	0.24	1.08	0.34	95.65	1.2	57.45	5.14	0	99.32	-44.61	96.08	57.45	6.95	0.23	0.62	45.34	5.14	0.33	0.1	0	94.87	97.86	0	0.04	53.82	0.18	9.12	0	0	0.7	3.79	0		5.72	6	2.44	75	44.05	693.88	431.11	753.37	494.46	702.11	444.8	746.16	445.78
12.946	1	0.3	0.22	0.28	0.83	0.32	93.65	0.87	48.27	4.91	0	98.59	-42.69	96.69	48.27	7.98	0.3	0.72	44.59	4.91	0.42	0.07	0	95.47	97.88	0	0.03	51.42	0.19	9.32	0	0	0.61	3.67	0		1.87	5.13	3.43	74.53	44.48	692.77	430.76	752.87	494.19	701.44	444.34	745.9	445.5
12.979	1	0.36	0.23	0.32	0.65	0.28	91.09	0.62	42.22	5.09	0	97.68	-43.17	97.35	41.2	7.57	0.33	0.78	42.22	5.09	0.48	0.06	0	94.96	97.68	0	0.03	56.72	0.16	8.46	0	0	0.63	4	0		6.71	3.97	1.69	74.24	43.58	693.3	430.61	752.91	493.88	701.55	445.4	745.13	444.57
13.012	1	0.35	0.24	0.33	0.5	0.25	86.27	0.43	40.26	5.82	0	96.8	-38.56	96.72	33.58	7.27	0.44	0.69	40.26	5.82	0.44	0.04	0	93.2	95.51	0	0.03	45.1	0.16	7.83	0	0.12	0.67	4.07	0		12.08	5.09	1.14	73.07	43.1	694.61	431.9	752	493.3	701.82	446.36	744.91	445.86
13.046	1	0.32	0.23	0.39	0.29	0.15	76.2	0.2	30.45	4.64	0	92.17	-34.98	94.92	20.44	4.6	0.46	0.6	30.45	4.64	0.58	0.1	0	93.43	93.57	0	0.04	24.96	0.18	5.37	0	1.35	0.8	3.27	0		9.24	7.36	1.26	70.98	41.4	696.22	434.38	750.57	491.97	702.81	448.32	744.19	447.25
13.079	1	0.2	0.21	0.25	0.28	0.09	68.13	0.18	21.65	3.81	6.87	82.01	-30.96	97.28	21.65	2.43	0.55	0.42	20.61	3.81	0.73	0.4	0	90.56	80.55	0	0.05	4.15	0.23	4.5	0	1.85	0.97	2.05	0		1.79	4.12	1.27	68.02	41.73	697.46	438.76	748.57	492.26	702.24	451.07	743.97	450.89
13.113
13.146
13.179
13.213
13.246
13.279
13.313
13.346
13.38
13.413
13.446
13.48
13.513
13.546	2	0.11	0.14	0.02	0.11	0.05	0.12	0.06	0.52	0.03	99.72	0.33	0.01	23.26	0.17	0.02	0.03	0.01	3.72	0.01	0.19	0.38	0	0	0.52	0.01	0.04	0.01	0.12	0.02	0.17	5.97	4.35	0	0		-7.12	-27.97	-4.09	48.74	29.77	680.87	485.17	741.55	550.27	695.02	500.06	724.52	496.1
13.58	2	0.1	0.11	0.02	0.1	0.08	0.1	0.06	0.27	0.06	99.79	0.33	4.48	89	0.4	0.02	0.06	0.01	5.2	0.01	0.33	0.37	0	0	0.27	0.01	0.08	0.01	0.39	0.01	0.06	9.61	8.04	0	0		-19.99	11.55	-0.75	49.29	47.55	685.45	485.93	743.94	545.31	690.38	499.79	737.83	496.88
13.613	2	0.09	0.09	0.02	0.09	0.1	0.1	0.06	0.18	0.05	99.8	0.33	6.78	96.84	0.18	0.01	0.05	0.01	5.85	0.01	0.36	0.39	0	0	0.18	0.03	0.07	0.01	0.5	0.01	0.04	29.89	9.9	0	0		-16.87	4.88	-1.25	49.37	46.43	686.86	486.92	743.01	544.18	690.94	500.01	737.33	498.26
13.646	2	0.09	0.09	0.02	0.09	0.11	0.1	0.06	0.16	0.06	99.78	0.34	7.49	96.69	0.14	0.01	0.06	0.01	6.86	0.01	0.38	0.44	0	0	0.16	0.02	0.11	0.01	0.57	0.02	0.03	46	10.17	0	0		-19.33	5.12	-1.5	49.29	47.62	686.55	487	741.79	542.74	689.47	500.1	737.05	498.02
13.68	2	0.09	0.1	0.02	0.09	0.11	0.1	0.06	0.16	0.07	99.78	0.33	7.24	97.12	0.11	0.01	0.07	0.01	8.13	0.01	0.44	0.5	0	0	0.16	0.02	0.14	0	0.65	0.03	0.03	74.68	9.46	0	0		-17.13	4.4	-2.34	49.5	47.97	685.65	486.42	741.62	542.38	688.42	499.57	736.38	498.94
13.713	2	0.1	0.12	0.02	0.1	0.08	0.11	0.06	0.25	0.09	99.77	0.33	4.06	94.96	0.11	0.02	0.09	0.01	7.05	0.01	0.47	0.62	0	0	0.25	0.02	0.18	0.01	0.51	0.03	0.02	82.83	6.91	0	0		-16.15	7.32	-1.18	49.53	46.65	683.98	485.94	740.09	542.59	687.95	498.47	734.6	498.65
13.747	2	0.11	0.13	0.02	0.11	0.06	0.11	0.06	0.33	0.09	99.75	0.33	1.66	97.81	0.1	0.04	0.09	0.02	4.69	0.01	0.75	1.26	0	0	0.33	0.01	0.18	0.02	0.38	0.03	0.03	53.64	5.73	0	0		-19.36	3.01	-2.11	50.16	46.72	682.62	484.88	739.83	542.43	686.74	497.82	733.46	497.16
13.78	2	0.11	0.14	0.02	0.11	0.05	0.11	0.06	0.58	0.09	99.72	0.33	0	96.78	0.11	0.05	0.09	0.02	3.82	0.01	0.96	1.1	0	0	0.58	0.02	0.21	0.04	0.38	0.03	0.05	7.14	4.28	0	0		-15.67	4.99	-2.42	51.43	44.79	681.91	484.06	738.97	541.95	686.87	497.01	731.66	496.6
13.813	2	0.12	0.15	0.03	0.11	0.04	0.11	0.06	0.73	0.11	99.7	0.33	0	97.12	0.16	0.12	0.11	0.04	2.69	0.01	2.24	2.34	0	0.01	0.73	0.03	0.24	0.05	0.55	0.02	0.05	7.73	3.54	0	0		-11.48	4.4	-2.68	52.68	43.01	679.86	480.72	738.36	540.85	686.39	493.99	729.4	493.69
13.847	2	0.12	0.15	0.03	0.11	0.04	0.11	0.06	1.09	0.12	99.69	0.33	0	96.48	0.12	0.26	0.14	0.09	1.91	0.01	2.95	3.49	0	0.02	1.09	0.04	0.25	0.04	0.54	0.02	0.06	0.58	3.01	0	0		-13.2	5.45	-0.77	54.78	43.91	678.02	477.07	737.15	538.11	685.05	489.87	728.95	490.16
13.88	2	0.12	0.15	0.03	0.12	0.04	0.12	0.06	1.88	0.11	99.7	0.33	0	97.69	0.16	0.63	0.11	0.29	1.34	0.01	2.27	2.52	0	0.03	1.88	0.04	0.35	0.07	0.41	0.01	0.07	0.01	2.97	0	0		-11.28	3.28	-2.77	56.77	42.24	676.7	471.04	737.8	534.48	684.9	484.79	727.13	484.06
13.913	2	0.12	0.15	0.03	0.13	0.04	0.12	0.06	2.23	0.14	99.71	0.33	0	95.88	0.41	1.84	0.14	1	1.37	0.01	1.79	3.61	0	0.03	2.23	0.04	0.3	0.07	0.47	0.01	0.08	0.01	3.11	0	0		-10.19	6.27	-3.42	59.81	41.13	675.4	466.98	736.95	531.18	684.22	480.99	725.34	479.86
13.947	2	0.12	0.13	0.03	0.15	0.04	0.12	0.08	2.2	0.14	99.69	0.33	0	98.68	0.93	5.29	0.14	2.17	2	0.02	0.69	1.02	0	0.03	2.2	0.02	0.28	0.21	0.47	0.01	0.06	0.26	3.27	0	0		-6.55	0.44	-3.11	61.75	41.91	674.26	461.68	735.77	526.12	682.72	476.09	724.6	474.76
13.98	2	0.1	0.1	0.02	0.25	0.04	0.1	0.14	1.41	0.13	99.51	0.33	0	93.64	2.02	16.28	0.13	3.67	3.08	0.04	0.47	0.45	0	0.04	1.41	0.01	0.23	0.4	0.49	0.02	0.04	0.14	3.07	0	0		-7.37	8.55	1.14	63.25	43.53	673.75	456.89	734.88	521.15	682.64	469.92	726.16	470.81
14.013	2	0.08	0.08	0.02	0.42	0.04	0.1	0.26	0.96	0.12	99.16	0.62	0	93.65	5.14	27.87	0.12	4.46	4.83	0.07	0.36	0.28	0	0.05	0.96	0.01	0.21	0.44	0.5	0.02	0.03	0.05	2.86	0	0		-11.3	8.54	0.01	64.54	42.82	673.06	453.68	734.09	517.57	681.87	466.77	724.69	466.79
14.047	2	0.06	0.05	0.02	0.98	0.04	0.09	0.76	0.76	0.13	98.03	2.61	0	92.78	10.08	47.52	0.13	5.28	6.01	0.14	0.4	0.13	0	0.08	0.52	0.01	0.14	0.76	0.55	0.03	0.02	0	2.54	0	0		-9.93	9.23	0.81	65.52	41.62	673.44	451.55	733.69	514.89	682.73	464.25	724.35	464.8
14.08	2	0.05	0.05	0.02	1.26	0.04	0.1	1.03	0.89	0.13	97.48	3.33	0	90.86	14.4	50.54	0.13	5.41	5.68	0.3	0.62	0.26	0	0.11	0.44	0.01	0.14	0.89	0.47	0.04	0.01	0.01	2.35	0	0		-10.06	10.52	1.54	66.46	41.78	673.3	449.45	732.66	511.88	682.32	461.85	724.1	462.55
14.114	2	0.03	0.03	0.01	4.16	0.04	0.16	4.42	1.74	0.29	91.16	13.92	0	86.94	30.17	68.92	0.13	7.04	4.6	0.55	0.74	0.28	0	0.29	0.32	0.01	0.1	1.74	0.38	0.08	0.01	0	1.66	0	0		-9.36	12.52	3.76	67.07	40.67	672.76	446.82	732.63	509.52	683.31	459.54	723.97	460.28
14.147	2	0.02	0.03	0.01	9.54	0.04	0.33	12.24	2.74	0.56	75.52	24.83	0	86.42	49.11	76.81	0.13	6.72	4.07	1.17	0.68	0.28	0	0.56	0.27	0.01	0.08	2.74	0.3	0.09	0.01	0	1.43	0	0		-4.77	12.75	4.14	67.47	40.87	671.8	443.87	732.74	507.64	682.92	457.91	723.79	457.55
14.18	2	0.02	0.02	0.01	11.68	0.04	0.42	15.71	3.99	0.63	68.57	32.44	0	87.78	55.05	78.09	0.13	6.45	3.99	1.41	0.65	0.33	0	0.63	0.4	0	0.08	6.11	0.23	0.1	0.01	0	1.53	0	0		-4.27	12.14	3.91	68.03	41.26	671.66	441.62	733.56	506.29	683	456.32	724.25	455.23
14.214	2	0.02	0.02	0.01	16.11	0.03	0.56	22.39	3.69	1.48	55.21	45.77	0	82.54	60.94	80.61	0.12	8.5	3.69	1.62	0.59	0.39	0	1.48	0.69	0	0.07	10.61	0.16	0.11	0.01	0	1.18	0	0		-2.06	14.23	5.85	69.19	40.25	671.92	441.13	732.85	505.22	683.9	454.59	724.13	455.8
14.247	2	0.03	0.03	0.01	20.73	0.04	0.88	29.24	5.04	1.64	45.76	85.22	-7.62	83.26	68.77	77.32	0.11	12.55	5.04	1.64	0.84	0.6	0	1.95	1.68	0	0.06	37.82	0.12	0.14	0	0	1.17	0	0		-2.63	13.98	4.9	69.94	39.32	672.28	439.99	733.23	504.02	684.39	454.1	723.71	453.86
14.28	2	0.05	0.03	0.01	24.49	0.05	1.25	34.49	9.15	2.49	40.51	95.41	-11.98	77.18	72.81	74.23	0.11	17.37	9.15	2.49	1.31	0.81	0	2.9	3.55	0	0.08	56.86	0.09	0.2	0	0	1.19	0	0		-1.25	15.91	5.75	70.43	39.51	672.43	438.77	733.08	502.47	684.6	452.71	724.1	453.09
14.314	2	0.1	0.03	0.01	33.1	0.06	1.75	45.85	13.72	3.01	29.15	98.97	-15.37	74.25	77.33	71.44	0.1	26.85	13.72	4.42	1.79	1.02	0	3.01	6.78	0	0.1	72.78	0.05	0.39	0	0	1.36	0	0		0.12	16.71	6.09	70.7	38.16	672.43	437.67	732.8	500.89	685.2	452.27	723.35	451.56
14.347	2	0.15	0.03	0.01	39.81	0.09	2.29	53.99	19.94	3.34	21.01	99.61	-15.87	72.85	80.51	70.68	0.1	32.2	19.94	6.43	1.9	0.84	0	3.34	8.94	0	0.12	81.69	0.04	0.46	0	0.01	1.43	0	0		0.34	17.07	6.12	71.06	38.41	672.44	437.22	732.48	500.14	684.94	451.57	723.35	451.24
14.381	2	0.19	0.04	0.01	29.53	0.11	4.12	41.39	23.65	5.86	33.61	99.79	-20.16	78.26	81.3	61.39	0.1	27.94	23.65	8.83	2.23	0.96	0	5.86	22.5	0	0.19	88.7	0.02	1.02	0	0	1.36	0	0		0.26	15.6	6.16	71.32	38.92	672.4	436.48	733.16	500.17	685.01	450.97	723.94	450.68
14.414	2	0.29	0.05	0.03	22.06	0.11	8.19	30.86	24.2	9.84	44.14	99.83	-27.13	74.74	80.61	53.46	0.08	25.1	24.2	12.33	2.15	0.99	0	9.84	44.6	0	0.24	91.97	0.01	1.47	0	0.01	1.16	0	0		0.94	16.58	6.95	71.37	38.62	672.07	435.7	733.41	500.01	685.38	450.3	723.99	450.23
14.447	2	0.39	0.05	0.07	18.82	0.1	13.51	26.5	23.51	13.99	48.5	99.83	-34.03	71.32	79.56	52.92	0.09	21.55	23.51	18.3	2.64	1.04	0	13.99	65.8	0	0.29	92.92	0.01	1.49	0	0.01	1.08	0	0		0.37	17.44	7.06	71.59	38.08	672.16	435.49	733.58	500.15	685.8	449.62	723.88	450.2
14.481	2	0.59	0.05	0.12	15.62	0.11	32.92	22.28	80.41	26.05	42.08	99.87	-43.32	76.36	80.41	48.86	0.11	18.69	24.77	26.05	3.43	0.84	0	27.76	81.96	0	0.39	95.49	0.01	2.06	0	0	0.84	0.04	0		1.21	16.14	6.98	72.02	38.3	672.35	435.33	733.4	499.75	685.66	449.22	723.95	450.17
14.514	2	0.79	0.06	0.17	12.32	0.11	56.47	17.25	78.14	31.55	18.53	99.84	-49.9	70.27	78.14	45.22	0.13	16.84	26.11	31.55	3.93	0.82	0	43.59	90.71	0	0.5	95.21	0	2.16	0	0	0.77	0.29	0		0.59	17.7	7.72	72.14	38.21	672.29	434.92	733.32	499.03	685.89	448.89	724.09	449.84
14.547	2	0.71	0.07	0.2	9.58	0.11	66.23	13.3	77.45	31.94	8.77	99.83	-53.31	61.46	77.45	43.4	0.14	12.09	25.7	31.94	4.55	0.7	0	49.98	95.44	0	0.43	94.15	0	2.07	0	0.01	0.72	0.48	0		2.35	19.67	7.39	72.2	37.28	672.57	434.48	733.39	498.41	686.41	449.01	723.68	449.02
14.581	2	0.68	0.07	0.22	8.65	0.12	84.25	11.71	76.23	31.85	0	99.85	-59.44	69.07	76.23	44.16	0.16	9.35	27.44	31.85	3.97	0.71	0	68.52	98.26	0	0.45	95.75	0	1.77	0	0.01	0.66	0.78	0		2.59	17.98	7.79	72.63	37.48	672.37	434.4	733.22	498.35	686.23	448.84	723.7	449.13
14.614	2	0.68	0.07	0.24	8.18	0.13	86.27	11.05	73.94	32.34	0	99.84	-60.91	65.55	73.94	46.01	0.17	8.36	28.04	32.34	4.37	0.79	0	73.66	99.4	0	0.49	95.93	0	1.65	0	0.01	0.65	1.08	0		2.96	18.78	7.95	72.8	37.7	672.24	434.11	733.45	498.42	686.24	448.68	723.94	449.01
14.647	2	0.61	0.06	0.24	9.58	0.13	90.8	13.3	74.6	32.9	0	99.85	-64.33	69.27	74.6	51.16	0.2	7.84	27.98	32.9	4.46	0.75	0	83.12	99.64	0	0.49	95.36	0	1.41	0	0	0.65	1.17	0		1.84	17.94	7.79	72.77	37.53	672.29	434.06	733.36	498.36	686.24	448.22	723.76	448.94
14.681	2	0.53	0.05	0.25	11.91	0.14	93.61	17.27	74.35	32.15	0	99.85	-66.54	73.2	74.35	58.62	0.23	7.84	29.77	32.15	4.39	0.91	0	92.58	99.76	0	0.39	94.04	0	1.59	0	0.01	0.55	1.14	0		2.79	16.98	6.85	73.19	36.72	672.84	434.04	733.44	498.04	686.6	448.47	723.33	448.37
14.714	2	0.43	0.04	0.24	12.99	0.13	93.76	19.15	74.96	32.09	0	99.86	-65.79	70.17	74.96	62.45	0.25	6.47	29.36	32.09	4.02	1.09	0	93.64	99.8	0	0.32	88.36	0	1.55	0	0	0.54	1.09	0		1.36	17.72	7.2	73.27	37.1	672.41	433.82	733.12	497.61	686.18	448.32	723.27	448.12
14.748	2	0.38	0.04	0.23	13.92	0.15	95.14	20.28	76.66	29.72	0	99.88	-65.53	66.84	76.66	62.95	0.31	6.07	31.43	29.72	2.77	1.63	0	96.48	99.86	0	0.31	87.68	0	1.46	0	0	0.53	1.01	0		4.04	18.49	7.35	73.29	37.17	672.11	433.2	733.22	497.65	686.11	447.93	723.28	447.88
14.781	2	0.37	0.04	0.22	13.85	0.15	96.04	20.13	79.47	31.16	0	99.9	-66.83	68.28	79.47	61.76	0.36	4.49	31.06	31.16	2.78	1.47	0	97.75	99.88	0	0.27	87.43	0	1.21	0	0.01	0.47	0.92	0		1.74	18.17	7.28	73.42	36.82	672.27	433.24	733.06	497.2	686.24	447.69	723.06	447.61
14.814	2	0.37	0.04	0.22	13.77	0.14	96.13	20.01	79.84	33	0	99.9	-67.11	70.01	79.84	61.91	0.39	3.86	29.64	33	2.77	1.71	0	98.14	99.9	0	0.24	84.66	0	1.14	0	0.01	0.45	0.78	0		1.4	17.76	7.18	73.81	36.61	672.37	433.33	732.82	496.97	686.23	447.64	722.84	447.59
14.848	2	0.36	0.04	0.22	13.76	0.13	96.42	19.7	80.14	31.78	0	99.91	-68.4	63.16	80.14	61.94	0.52	3.38	29.1	31.78	2.71	1.86	0	99.32	99.91	0	0.2	86.31	0	0.83	0	0	0.33	0.78	0		2.07	19.3	7.58	73.7	36.56	672.09	432.94	732.6	496.55	686.15	447.41	722.71	447.3
14.881	2	0.33	0.04	0.22	13.53	0.1	96.26	19.32	80	31.27	0	99.9	-69.31	61.91	80	62.31	0.53	2.62	25.32	31.27	2.54	1.81	0	99.32	99.91	0	0.16	83.1	0	0.78	0	0.01	0.32	0.7	0		3.36	19.57	6.75	73.4	37.26	672.23	432.23	732.76	495.83	685.73	447.13	722.99	446.43
14.914	2	0.34	0.05	0.23	12.11	0.1	96.25	16.92	79.06	31.05	0	99.9	-69.95	67.85	79.06	59.89	0.66	2.16	23.79	31.05	2.58	2.43	0	99.46	99.92	0	0.12	83.04	0	0.71	0	0	0.29	0.66	0		3.51	18.27	7.26	73.45	37.56	671.97	432.02	732.82	495.93	685.63	446.89	723.19	446.51
14.948	2	0.33	0.05	0.23	10.78	0.08	96.39	14.67	79.02	31.26	0	99.9	-70.05	65.93	79.02	56.81	0.79	1.32	21.41	31.26	2.44	2.57	0	99.56	99.9	0	0.1	78.44	0	0.6	0	0.05	0.27	0.63	0		3.13	18.7	8.44	73.81	37.07	671.47	432.23	732.35	496.23	685.74	446.63	722.8	447.17
14.981	2	0.29	0.05	0.24	8.69	0.06	95.97	11.37	76.27	29.33	0	99.87	-69.55	74.68	76.27	52.93	0.79	0.92	16.36	29.33	2.52	2.71	0	99.51	99.9	0	0.08	68.91	0	0.6	0	0.21	0.28	0.5	0		3.22	16.59	7.97	73.85	37.38	671.59	432.4	731.84	495.97	685.23	446.29	722.59	447.37
15.014	2	0.24	0.05	0.28	7.22	0.06	94.96	9.1	71.27	31.86	0	99.81	-63.13	72.52	71.27	52.24	0.77	0.62	14.37	31.86	2.47	3.74	0	99.53	99.84	0	0.05	42.13	0	0.62	0	0.28	0.28	0.32	0		1.94	17.15	8.79	74.01	37.79	671.55	432.45	731.97	495.77	685.36	446.39	723.13	447.56
15.048	2	0.18	0.05	0.29	6.76	0.05	93.51	8.26	66.64	32.06	0	99.72	-58.44	74.12	66.64	54.57	0.84	0.45	10.73	32.06	1.81	3.95	0	99.57	99.78	0	0.04	20.11	0	0.57	0	0.09	0.26	0.22	0		1.98	16.74	8.72	74.15	38.11	671.34	432.41	731.92	495.76	685.05	446.62	723.16	447.46
15.081	2	0.18	0.05	0.3	6.06	0.04	92.14	7.16	62.56	32.63	0	99.61	-56.61	72.08	62.56	54.96	0.84	0.38	8.74	32.63	1.25	3.96	0	99.49	99.68	0	0.03	13.56	0	0.59	0	0.07	0.27	0.15	0		2.63	17.26	9.04	74.16	38.01	671.2	432.36	731.78	495.75	685.07	446.53	723.07	447.59
15.115	2	0.19	0.05	0.29	5.82	0.04	91.26	6.72	60.29	35.62	0	99.52	-55.33	71.03	60.29	55.66	0.9	0.3	7.68	35.62	0.67	3.39	0	99.49	99.47	0.01	0.02	9.29	0.01	0.63	0	0.06	0.25	0.1	0		2.67	17.52	9.07	74.11	37.73	671.29	432.31	731.88	495.63	685.3	446.67	723.02	447.39
15.148	2	0.21	0.05	0.3	5.61	0.04	90.89	6.43	59.23	37.75	0	99.48	-54.79	71.09	59.23	55.58	0.98	0.26	8.12	37.75	0.66	3.34	0	99.43	99.25	0.01	0.02	8.96	0.01	0.66	0	0.06	0.24	0.05	0		2.9	17.5	8.87	74.05	37.71	671.32	432.31	731.93	495.7	685.28	446.73	722.99	447.32
15.181	2	0.22	0.05	0.28	6.16	0.04	90.78	7.21	59.82	40.97	0	99.5	-54.14	73.68	59.82	57.91	1.01	0.22	9.21	40.97	0.6	3.17	0	99.34	98.74	0.01	0.01	8.42	0.01	0.73	0	0.05	0.24	0.02	0		2.84	16.85	8.91	73.89	37.72	671.23	432.15	732.04	495.74	685.29	446.68	723	447.15
15.215	2	0.23	0.04	0.27	6.64	0.04	90.95	7.9	60.75	43.14	0	99.53	-53.48	70.75	60.75	59.31	1.11	0.22	10.44	43.14	0.6	3.03	0	99.2	98.27	0.03	0.01	7.39	0.01	0.79	0	0.03	0.23	0.02	0		6.09	17.58	8.58	74.04	36.88	671.29	432.33	732.26	496.56	685.71	447.17	722.58	447.37
15.248	2	0.23	0.04	0.25	8.59	0.05	91.7	10.85	64.36	47.01	0	99.65	-53.05	66.65	64.36	64	1.16	0.24	12.58	47.01	0.63	2.89	0	99.13	97.82	0.03	0.01	6.61	0.02	0.85	0	0.04	0.23	0.03	0		6.4	18.54	8.69	74.15	36.81	671.4	432.51	732.19	496.49	685.81	447.4	722.62	447.55
15.281	2	0.21	0.04	0.23	10.29	0.05	92.28	13.5	67.38	48.84	0	99.72	-52.69	68.04	67.38	66.9	1.24	0.25	13.81	48.84	0.61	2.61	0	98.86	97.21	0.04	0.01	5.3	0.02	0.9	0	0.03	0.23	0.04	0		5.57	18.22	8.87	74.1	37.03	671.28	432.46	732.26	496.57	685.74	447.24	722.76	447.58
15.315	2	0.22	0.04	0.21	11.28	0.05	92.67	15.11	70.03	52.27	0	99.76	-52.48	68.56	70.03	67.25	1.31	0.26	13.95	52.27	0.62	2.11	0	98.12	95.99	0.08	0.01	4.18	0.04	1.03	0	0.03	0.24	0.05	0		5.25	18.1	8.78	74.04	37.08	671.36	432.43	732.31	496.53	685.74	447.11	722.83	447.55
15.348	2	0.23	0.04	0.19	12.39	0.05	92.9	16.91	72.13	54.75	0	99.79	-52.84	68.13	72.13	68.3	1.34	0.28	13.07	54.75	0.61	1.9	0	97.85	94.86	0.09	0.01	3.39	0.04	1.09	0	0.03	0.24	0.07	0		5.3	18.2	8.9	74.01	36.96	671.38	432.36	732.37	496.51	685.88	447.04	722.84	447.5
15.382	2	0.22	0.04	0.18	13.29	0.05	92.76	18.58	74.06	55.45	0	99.8	-53.34	67.2	74.06	68.82	1.37	0.26	11.42	55.45	0.68	1.53	0	96.61	93.94	0.17	0.01	2.99	0.06	1.4	0	0.02	0.26	0.07	0		5.12	18.41	9.11	74.17	37.01	671.31	432.36	732.44	496.64	685.93	447.01	722.93	447.62
15.415	2	0.21	0.03	0.17	14.31	0.05	92.7	20.39	75.87	55.82	0	99.81	-53.51	68.12	75.87	69.6	1.34	0.26	10.94	55.82	0.66	1.61	0	95.52	93.28	0.21	0.01	3.46	0.09	1.58	0	0.02	0.27	0.07	0		5.6	18.2	8.94	74.2	37.11	671.36	432.26	732.47	496.54	685.87	447.01	722.97	447.48
15.448	2	0.22	0.04	0.17	13.68	0.04	92.7	19.42	75.63	55.89	0	99.81	-53.88	67.04	75.63	68.31	1.33	0.24	10.5	55.89	0.7	1.81	0	95.46	93.19	0.2	0.01	4.57	0.09	1.66	0	0.02	0.28	0.09	0		5.66	18.45	8.83	74.19	36.97	671.47	432.3	732.42	496.42	685.93	447.04	722.89	447.43
15.482	2	0.24	0.04	0.17	12.31	0.05	92.68	17.35	75.17	55.38	0	99.79	-53.95	68.96	75.17	65.14	1.36	0.24	10.78	55.38	0.77	1.75	0	94.74	93.22	0.23	0.01	6.77	0.11	1.98	0	0.01	0.28	0.1	0		5.24	18.01	8.95	74.18	37.15	671.31	432.18	732.54	496.56	685.86	446.95	723.01	447.39
15.515	2	0.26	0.04	0.18	11.08	0.05	93.46	15.29	75.56	53.93	0	99.8	-54.92	70.41	75.56	61.09	1.48	0.24	11.26	53.93	0.78	1.85	0	94.99	93.91	0.22	0.02	10.18	0.1	2.02	0	0.01	0.28	0.1	0		4.97	17.66	8.78	74.18	37.52	671.35	432.15	732.59	496.46	685.68	446.94	723.2	447.32
15.548	2	0.25	0.05	0.18	9.95	0.05	94.44	13.44	76.95	49.6	0	99.83	-56.43	71.29	76.95	56.12	1.47	0.23	11.13	49.6	0.81	1.61	0	95	95.41	0.19	0.02	13.52	0.1	2	0	0.01	0.28	0.1	0		4.24	17.45	8.49	74.19	37.62	671.44	432.14	732.56	496.37	685.58	446.75	723.19	447.24
15.582	2	0.23	0.05	0.19	8.66	0.05	94.78	11.45	76.74	45.04	0	99.84	-57	69.25	76.74	51.69	1.63	0.23	11.05	45.04	0.88	1.34	0	94.5	96.78	0.17	0.02	15	0.09	2.24	0	0.01	0.29	0.09	0		4.08	17.94	9.06	74.23	37.49	671.3	432.05	732.62	496.36	685.78	446.71	723.27	447.28
15.615	2	0.2	0.06	0.19	8.44	0.05	95.34	11.1	78.3	40.07	0	99.87	-57.67	67.63	78.3	49.3	1.64	0.21	10.5	40.07	0.95	1.49	0	94.54	97.54	0.16	0.02	14.27	0.09	2.24	0	0.01	0.3	0.1	0		3.81	18.31	9.02	74.25	37.66	671.16	432	732.73	496.54	685.69	446.72	723.35	447.26
15.648	2	0.19	0.06	0.19	8.02	0.05	95.95	10.45	79.78	38.23	0	99.89	-58.05	62.07	79.78	46.11	1.8	0.21	11.59	38.23	1.06	1.71	0	94.54	98.18	0.13	0.02	15.45	0.09	2.34	0	0.01	0.31	0.12	0		1.55	19.54	8.22	73.97	37.36	671.68	431.8	733.38	496.36	686.18	446.67	723.54	446.49
15.682	2	0.2	0.07	0.2	7.22	0.05	96.45	9.21	80.4	38.16	0	99.9	-57.5	62.98	80.4	42.12	1.89	0.21	13.26	38.16	1.23	2.3	0	94.88	98.52	0.11	0.02	14.46	0.09	2.36	0	0.02	0.33	0.12	0		2.27	19.34	8.06	74.01	37.09	671.68	431.74	733.23	496.32	686.17	446.55	723.26	446.43
15.715	2	0.22	0.08	0.21	6.38	0.06	96.76	7.94	80.47	37.89	0	99.9	-56.93	62.39	80.47	38.21	1.88	0.19	15.2	37.89	1.39	2.76	0	95.03	98.75	0.09	0.02	15.06	0.08	2.33	0	0.02	0.34	0.13	0		2.52	19.47	8.14	74.07	36.89	671.69	431.78	733.16	496.28	686.25	446.64	723.15	446.44
15.749	2	0.19	0.08	0.22	6.04	0.06	96.62	7.37	79.61	36.81	0	99.89	-55.04	62.44	79.61	37.35	1.86	0.17	14.43	36.81	1.37	3.94	0	94.79	98.71	0.09	0.02	6.75	0.08	2.12	0	0.39	0.36	0.09	0		1.38	19.46	8.23	74.27	36.89	671.9	432.12	732.71	495.86	686.16	446.55	723.05	446.73
15.782	2	0.2	0.08	0.23	5.4	0.05	96.21	6.36	77.13	36.15	0	99.86	-55.36	70.54	77.13	36.31	1.83	0.12	11.66	36.15	1.31	3.9	0	95.01	98.41	0.09	0.03	5.42	0.09	1.89	0	0.86	0.39	0.06	0		2.46	17.63	8.41	74.45	37.21	671.27	432.07	732.73	496.68	685.74	446.55	722.94	447.02
15.815	2	0.22	0.08	0.24	4.61	0.04	95.79	5.16	73.73	36.73	0	99.82	-55.48	61.36	73.73	34.69	1.82	0.1	10.06	36.73	1.18	3.71	0	95.55	98.47	0.1	0.04	5.59	0.1	1.62	0	1.04	0.4	0.06	0		2.19	19.69	8.14	74.4	36.67	671.78	432.12	733.4	496.7	686.52	447.13	723.19	446.64
15.849	2	0.27	0.09	0.27	3.73	0.04	95.35	3.93	69.01	38.42	0	99.75	-55.24	64.76	69.01	32.85	1.81	0.08	9.8	38.42	1.16	4.86	0	97.03	98.63	0.08	0.06	6.47	0.1	1.36	0	0.63	0.41	0.06	0		2.04	18.96	7.99	74.26	37.23	671.69	432.42	733.08	496.51	686.01	447.63	723.23	446.78
15.882	2	0.34	0.1	0.28	3.05	0.05	95.22	3.04	66.58	40.8	0	99.69	-55.45	61.82	66.58	28.95	1.92	0.08	10.46	40.8	1.35	4.46	0	97.12	98.71	0.07	0.06	10.2	0.1	1.27	0	0.1	0.4	0.07	0		3.03	19.59	7.22	73.83	37.41	671.82	432.84	732.86	496.82	685.66	447.94	723.06	447.16
15.915	2	0.36	0.1	0.28	2.65	0.05	94.12	2.55	61.86	40.77	0	99.53	-53.61	54.67	61.86	29.34	2.04	0.08	12.17	40.77	1.44	3.53	0	96.97	98.03	0.06	0.08	10.74	0.11	1.25	0	0.07	0.4	0.07	0		3.61	21.06	8.62	72.84	36.87	670.98	432.59	732.56	497.16	685.79	447.58	722.67	447.48
15.949	2	0.36	0.09	0.29	2.23	0.05	92.14	2.02	55.88	39.14	0	99.17	-52.46	68.06	55.88	29.83	2.21	0.08	10.4	39.14	1.39	2.88	0	96.88	96.95	0.05	0.11	9.11	0.12	1.04	0	0.04	0.4	0.07	0		5.74	18.22	7.38	72.08	37.67	670.69	433.35	731.76	497.65	684.45	448.46	722.12	448.09
15.982	2	0.41	0.1	0.28	1.6	0.04	88.91	1.34	49.27	40.24	0	98.42	-49.25	75.51	49.27	26.4	2.04	0.1	10.18	40.24	1.45	1.46	0	95.48	94.05	0.06	0.17	6.77	0.12	1.09	0	0.02	0.45	0.07	0		6.32	16.37	9.31	71.38	36.6	670.09	434.05	730.41	497.42	684.5	448.77	721.09	449.1
16.015	2	0.49	0.11	0.25	1.14	0.05	83.06	0.88	41.25	43.49	0	96.78	-44.27	69.4	41.25	24.18	1.92	0.13	11.39	43.49	1.4	1.01	0	94.44	87.57	0.05	0.2	4.18	0.11	1.18	0	0.02	0.49	0.12	0		7.66	17.91	7.14	70.75	35.12	671.55	435.84	729.79	497.71	684.95	450.02	720.07	450.07
16.049	2	0.51	0.11	0.17	0.77	0.05	69.62	0.55	32.38	44.11	5.38	92.58	-36.08	63.78	32.38	21.39	1.77	0.19	13.36	44.11	1.42	1.12	0	92.36	70.86	0.05	0.18	1.89	0.14	1.34	0	0.01	0.59	0.15	0		8.72	19.17	5.23	69.79	36.06	672.13	437.19	729.47	498.15	684.13	451.56	720.18	450.93
16.082	2	0.37	0.12	0.07	0.58	0.07	46.68	0.39	25.63	38.97	28.32	84.95	-24.31	68.13	25.63	19.32	1.47	0.3	16.54	38.97	0.92	0.92	0	89.24	40.79	0.04	0.16	0.53	0.16	1.5	0	0	0.65	0.09	0		1.61	18.2	4.88	69.23	36.07	671.99	438.02	728.74	497.77	683.58	451.83	719.63	450.98
16.116	2	0.28	0.12	0.03	0.48	0.05	26.37	0.31	21.57	34.58	48.63	74.12	-17.49	67.89	21.57	17.88	1.27	0.37	12.43	34.58	0.44	1.23	0	84.86	15.95	0.03	0.16	0.06	0.18	1.53	0	0.01	0.76	0.05	0		2.96	18.26	5.93	68.77	35.34	671.9	439.14	728.29	498.59	683.94	452.78	719.28	452.39
16.149	2	0.25	0.12	0.02	0.38	0.05	14.74	0.23	15.2	30.44	70.51	57.63	-11.87	73.85	15.2	17.33	1.07	0.47	12.52	30.44	0.36	1.07	0	79.83	6.48	0.03	0.21	0.07	0.19	1.59	0	0	0.82	0.06	0		2.28	16.81	6.01	68.55	35.34	671.93	439.3	728.14	498.28	683.89	453.19	719.22	452.25
16.182	2	0.26	0.12	0.02	0.34	0.05	11.13	0.2	11.81	30.99	77.74	59.05	-10.19	74.82	10.26	18.41	1.02	0.54	11.81	30.99	0.33	1.14	0	79.47	3.59	0.02	0.25	0.06	0.2	1.72	0	0.01	0.86	0.02	0		1.4	16.56	6.03	68.66	35.13	671.4	439.29	727.97	498.76	683.63	452.99	718.75	452.32
16.216	2	0.26	0.11	0.02	0.32	0.04	6.65	0.19	9.12	30.55	86.7	46.56	-7.96	72.56	8.03	19.34	0.83	0.67	9.12	30.55	0.36	0.79	0	72.27	2.17	0.02	0.26	0.17	0.23	1.75	0	0	0.92	0	0		-0.25	17.14	6.08	69.62	36.05	671.53	439.38	728.15	498.71	683.38	452.87	719.43	452.53
16.249	2	0.26	0.1	0.02	0.4	0.05	5.33	0.25	12.21	33.51	89.33	45.78	-5.34	69.57	10.1	24.03	0.8	0.66	12.21	33.51	0.53	0.68	0	67.2	2.04	0.02	0.22	0.86	0.27	1.87	0	0.04	1.03	0	0		1.94	17.87	6.4	70.48	35.47	670.61	438.32	729.06	500.06	683.75	452.16	719.22	452.02
16.282	2	0.24	0.09	0.02	0.52	0.06	4.09	0.36	14.99	34.87	91.82	41.92	-3.07	57.91	13.41	28.92	0.68	0.71	14.99	34.87	0.99	0.87	0	60.36	2.64	0.02	0.24	3.28	0.27	2.12	0	0.01	1.24	0	0		2.49	20.4	6.47	71.14	37.14	670.18	437.48	730.11	500.26	683.38	452.41	720.5	451.32
16.316	2	0.29	0.08	0.02	0.71	0.07	2.75	0.56	20.12	40.7	94.5	24.07	-1.32	62.4	20.12	31.94	0.59	0.77	17.01	40.7	1.17	0.83	0	47.1	4.81	0.01	0.29	11.69	0.22	2.95	0	0	1.46	0	0		5.11	19.47	7.01	71.36	35.71	669.89	437.05	729.71	500.06	683.82	452.07	719.51	451
16.349	2	0.37	0.07	0.02	1.07	0.09	4.52	0.95	28.62	48.2	90.95	33.5	-5.42	68.9	28.62	36.27	0.63	0.79	21.37	48.2	2.01	1.48	0	48.53	10.05	0.01	0.28	20.41	0.19	2.72	0	0.02	1.42	0	0		1.81	18.02	7.08	71.21	36.37	669.06	436.18	730.02	500.17	683.26	451.17	719.62	450.17
16.383	2	0.5	0.06	0.03	1.56	0.08	3.43	1.56	33.38	33.38	93.13	19.68	-10.21	57.95	37.04	39.34	0.51	0.89	17.47	52.27	1.74	1.05	0	33.38	23.07	0.01	0.25	36.49	0.18	3.3	0	0.03	1.6	0	0		5.24	20.4	7.99	71.59	36.34	668.9	435.79	730.67	500.77	683.83	451.27	720.16	450.39
16.416	2	0.58	0.06	0.04	2.19	0.07	4.97	2.42	36.88	31.13	90.06	27.15	-14.41	58.83	44.16	42.91	0.48	0.78	16.86	58.21	1.71	1.01	0	31.13	36.88	0.01	0.22	36.35	0.15	3.46	0	0.04	1.64	0	0		4.14	20.21	9.84	71.29	36.26	668.28	435.01	730.7	500.48	684.13	450.18	720.39	450.26
16.449	2	0.61	0.06	0.05	3.24	0.06	11.95	3.89	51.14	31.15	76.09	79.31	-23.99	63.64	58.91	40.13	0.5	0.69	14.34	58.79	1.5	0.47	0	31.15	51.14	0.01	0.21	44.12	0.15	3.27	0	0.12	1.57	0	0		3.38	19.2	9.02	71.56	37.56	668.47	435.24	731.2	501.02	683.64	450.34	721.2	450.54
16.483	2	0.55	0.07	0.06	3.5	0.07	18.32	4.33	62	28.81	63.37	94.33	-24.3	66.23	66.32	35.46	0.45	0.53	16.56	58.58	1.36	0.27	0	28.81	62	0	0.2	36.46	0.13	3.42	0	0.12	1.75	0.01	0		1.5	18.63	9.31	71.2	37.17	668.27	434.56	731.57	501.06	683.97	449.29	721.13	449.97
16.516	2	0.46	0.08	0.1	3.2	0.07	25.74	3.76	66.17	31.99	49.26	97.87	-28.27	66.2	66.17	32.71	0.47	0.56	15.4	50.59	1.47	0.23	0	31.99	74.81	0	0.22	33.03	0.13	2.77	0	0.06	1.61	0.06	0		2.01	18.64	7.46	71.48	37.25	669.15	435.14	731.72	500.99	683.88	450.18	721.13	449.82
16.549	2	0.46	0.08	0.14	2.6	0.07	30.96	2.88	63	35.22	44.04	98.67	-32.1	59.28	63	29.42	0.45	0.59	15.9	42.68	1.59	0.17	0	35.22	83.94	0	0.21	39.22	0.1	2.55	0	0.01	1.5	0.15	0		4.67	20.12	7.82	71.88	36.63	670.24	435.24	732.15	500.16	685.07	450.95	721.68	449.66
16.583	2	0.43	0.09	0.2	2.34	0.08	41.46	2.43	59.66	34.49	33.54	99.04	-36.79	67.08	59.66	29.41	0.51	0.53	18.59	34.49	1.74	0.22	0	43.39	91.4	0	0.23	47.07	0.06	1.8	0	0.02	1.28	0.31	0		3.65	18.44	7.09	72.04	36.37	670.95	435.38	731.9	499.76	685.14	450.09	721.52	449.77
16.616	2	0.57	0.09	0.24	2.06	0.08	41.12	2.06	54.49	31.93	33.88	98.85	-41.94	65.64	54.49	30.66	0.51	0.49	18.44	31.93	1.76	0.26	0	46.89	94.22	0	0.27	65.85	0.05	1.71	0	0.02	1.19	0.43	0		4.75	18.76	7.65	71.93	36.89	670.6	434.88	731.66	499.09	684.79	450	721.68	449.41
16.649	2	0.52	0.08	0.26	2.01	0.08	41.07	1.98	49.99	29.54	33.93	98.4	-41.77	52.95	49.99	34.2	0.52	0.46	19.56	29.54	1.54	0.28	0	51.28	94.58	0	0.25	64.85	0.04	1.66	0	0.03	1.1	0.28	0		3.09	21.41	8.35	71.53	35.77	670.62	434.34	732.03	498.78	685.76	449.48	721.52	448.77
16.683	2	0.42	0.07	0.27	2.08	0.08	42.02	2.03	48.62	25.51	32.98	98.33	-41.48	60.19	48.62	36.38	0.54	0.5	18.97	25.51	1.31	0.25	0	53.55	95.43	0	0.28	59.59	0.03	1.43	0	0.02	1.03	0.21	0		3.29	19.93	8.04	71.54	37	670.73	434.38	732.47	499.22	685.36	449.4	722.36	449.11
16.716	2	0.4	0.07	0.3	1.88	0.06	36.63	1.77	44.02	22.71	38.37	97.79	-41.97	60.16	44.02	37.61	0.55	0.54	15.57	22.71	1.19	0.18	0	53.75	96.48	0	0.28	58.04	0.03	1.4	0	0.02	0.96	0.16	0		3.61	19.94	8.47	71.56	36.73	670.72	434.31	732.59	499.28	685.66	449.4	722.39	449.14
16.75	2	0.37	0.07	0.32	1.91	0.06	38.7	1.78	41.78	22.95	36.3	97.55	-42.71	60.48	41.78	40.19	0.61	0.59	14.07	22.95	1.34	0.12	0	58	97.43	0	0.31	52.21	0.02	1.23	0	0.02	0.86	0.21	0		2.16	19.87	8.59	71.35	36.97	670.61	434.33	732.61	499.27	685.56	449.32	722.52	449.14
16.783	2	0.41	0.07	0.35	1.88	0.06	38.76	1.73	38.18	23.55	36.24	97.84	-43.99	62.68	38.18	43.17	0.65	0.64	15.65	23.55	1.61	0.13	0	61.59	97.61	0	0.36	57.54	0.02	1.12	0	0.02	0.69	0.32	0		2.55	19.41	7.74	71.49	36.85	671.04	434.79	733	500	685.74	449.7	722.59	449.45
16.816	2	0.48	0.06	0.37	1.91	0.07	35.44	1.79	36.35	26.14	39.56	98.19	-43.98	65.77	36.35	45.77	0.65	0.61	17.52	26.14	2.14	0.16	0	61.23	97.26	0	0.41	62.92	0.02	1.19	0	0.02	0.7	0.33	0		4.56	18.73	7.81	71.48	36.87	671.52	434.69	733.17	499.67	686.07	449.72	722.93	449.46
16.85	2	0.49	0.06	0.37	2.1	0.08	35.22	2.03	34.81	28.27	39.78	98.63	-43.19	64.75	34.81	50.26	0.63	0.66	20.4	28.27	2.39	0.21	0	63.56	96.33	0	0.46	63.26	0.01	1.19	0	0.01	0.6	0.37	0		3.82	18.96	7.69	71.21	37.03	671.35	434.6	733.14	499.67	685.87	449.61	722.89	449.32
16.883	2	0.5	0.06	0.37	1.83	0.08	30.99	1.71	33.16	29.11	44.01	98.14	-40.29	63.79	33.16	47.79	0.63	0.61	20.61	29.11	2.43	0.28	0	61.07	94.88	0	0.47	57.86	0.01	1.22	0	0.02	0.61	0.23	0		4.19	19.17	8.32	71.17	37.14	671.21	434.31	733.41	499.69	686.08	449.47	723.22	449.28
16.916	2	0.49	0.06	0.34	2.01	0.08	35.62	1.91	36.73	30.22	39.38	98	-41.24	64.29	36.73	46.87	0.61	0.68	20.3	30.22	2.26	0.32	0	61.69	94.93	0	0.59	57.24	0.01	1.23	0	0.02	0.61	0.24	0		2.19	19.06	7.55	71.39	37.14	671.85	434.87	733.8	500.03	686.36	449.76	723.49	449.49
16.95	2	0.48	0.06	0.33	2.06	0.08	35.87	1.96	35.62	32.48	39.13	98.08	-40.47	67.26	35.62	48.5	0.55	0.73	19.05	32.48	1.99	0.34	0	63.94	93.77	0	0.64	50.92	0.01	1.19	0	0.01	0.6	0.23	0		2.78	18.4	8.5	71.11	37.85	671.31	434.18	733.49	499.3	685.9	449.18	723.75	449.22
16.983	2	0.48	0.05	0.32	2.39	0.08	33.86	2.36	36.97	34.83	41.14	98.47	-39.96	69.8	36.97	51.62	0.55	0.83	19.08	34.83	1.94	0.34	0	62.18	93.51	0	0.69	50.39	0.01	1.21	0	0.01	0.6	0.24	0		2.6	17.81	7.55	71.58	37.37	671.96	434.87	733.81	500.02	686.29	449.59	723.66	449.64
17.016	2	0.5	0.05	0.32	2.59	0.08	34.03	2.62	36.08	37.47	40.97	98.7	-39.44	73.13	36.08	54.87	0.56	0.93	20.69	37.47	2.11	0.35	0	64.22	92.33	0	0.68	49.84	0.01	1.37	0	0.01	0.57	0.26	0		0.49	16.99	8.4	71.34	38.26	671.57	434.37	733.58	499.22	685.83	448.95	724.09	449.35
17.05	2	0.55	0.05	0.31	2.43	0.09	31.87	2.46	37.35	41.24	43.13	98.29	-36.84	71.97	37.35	51.89	0.58	0.87	21.87	41.24	2.51	0.35	0	60.44	91.87	0	0.69	44.97	0.01	1.57	0	0.01	0.59	0.23	0		2.54	17.29	7.54	71.54	37.88	671.82	434.54	734.13	500.2	686.14	449.24	724.02	449.51
17.083	2	0.63	0.06	0.3	2.49	0.09	37.72	2.53	41.86	42.31	37.28	97.96	-39.36	70.61	41.86	48.16	0.59	0.87	22.42	42.31	2.54	0.29	0	59.7	93.35	0	0.72	52.07	0.01	1.48	0	0.01	0.58	0.23	0		2.9	17.62	7.62	71.78	38.12	671.71	434.47	734.19	500.18	686.04	449.47	724.16	449.43
17.117	2	0.76	0.06	0.3	2.57	0.09	40.13	2.68	46.61	42.92	34.87	97.95	-42.29	72.44	46.61	44.59	0.6	0.89	22.66	42.92	2.88	0.26	0	56.03	94.83	0	0.73	64	0.02	1.66	0.01	0.01	0.61	0.23	0		3.38	17.17	7.44	71.93	38.37	671.83	434.39	734.38	500.27	686.02	449.35	724.39	449.44
17.15	2	0.78	0.07	0.29	2.69	0.09	43.29	2.8	50.1	44.48	31.71	98.55	-42.17	72.6	50.1	42.09	0.66	1	22.49	44.48	2.55	0.26	0	54.33	95.76	0	0.84	61.94	0.02	1.67	0.01	0.02	0.64	0.27	0		2.98	17.13	7.79	71.95	38.14	671.81	434.27	734.34	500.16	686.2	449.02	724.33	449.43
17.183	2	0.8	0.07	0.28	2.7	0.08	48.69	2.76	51.36	42.57	26.31	98.75	-45.67	73.64	51.36	40.58	0.65	1.01	19.51	42.57	1.87	0.25	0	57.01	96.37	0	0.89	66.69	0.02	1.59	0.01	0.02	0.63	0.31	0		3.48	16.86	7.38	71.99	38.28	671.83	433.99	734.67	500.07	686.18	449.3	724.45	448.88
17.217	2	0.71	0.07	0.27	2.64	0.08	46.65	2.72	52.29	42.41	28.35	98.84	-43.48	60.72	52.29	39.01	0.71	1.01	18.82	42.41	2.04	0.31	0	54.35	96.38	0	0.79	58.52	0.02	1.8	0.01	0.01	0.66	0.33	0		1.87	19.82	8.69	71.51	37.35	671.17	432.92	734.18	499.18	686.48	447.68	723.82	448.19
17.25	2	0.84	0.08	0.28	2.32	0.07	48.21	2.3	51.37	44.32	26.79	98.8	-44.88	62.06	51.37	35.86	0.73	0.95	17.14	44.32	1.81	0.33	0	55.37	96.8	0	0.87	60.51	0.02	1.81	0.01	0.02	0.64	0.39	0		3.92	19.54	7.77	71.86	37.73	672.26	433.47	734.46	499.02	686.71	448.37	724.44	448.55
17.283	2	0.78	0.08	0.27	2.52	0.07	58.28	2.54	55.84	40.6	16.72	99.21	-48.87	70.32	55.84	33.99	0.74	0.86	16.4	40.6	1.67	0.41	0	58.41	97.7	0	0.99	66.68	0.02	1.8	0.01	0.04	0.63	0.49	0		2.44	17.69	6.73	72.03	37.59	673	433.98	734.59	498.94	686.85	448.67	724.44	448.51
17.317	2	0.64	0.08	0.28	2.52	0.06	61.62	2.51	55.08	36.05	13.38	99.18	-50.03	69.7	55.08	34.81	0.79	0.71	15.42	36.05	1.67	0.65	0	61.95	97.98	0	1.05	64.78	0.02	1.61	0.01	0.26	0.62	0.5	0		2.18	17.84	6.02	72.08	37.5	673.53	433.87	734.72	498.45	687.01	448.55	724.5	448.1
17.35	2	0.61	0.08	0.29	2.44	0.06	62.58	2.39	52.63	35.08	12.42	99	-50.59	53.51	52.63	36.37	0.84	0.52	13.95	35.08	1.44	0.97	0	65.44	97.92	0	0.97	61.77	0.02	1.46	0.01	0.72	0.59	0.5	0		1.83	21.3	7.31	72.24	37.15	673.63	434.17	734.09	497.6	687.36	448.71	724.51	448.54
17.384	2	0.46	0.08	0.33	2.29	0.05	64.07	2.19	48.34	34.51	10.93	98.6	-48.06	73.37	48.34	38.88	0.85	0.38	12.38	34.51	1.63	2.23	0	71.36	97.9	0	0.93	42.42	0.01	1.22	0.01	0.5	0.56	0.51	0		2	16.93	7.51	72.57	37.35	673.19	434.21	733.95	497.88	686.96	448.98	724.3	448.54
17.417	2	0.39	0.06	0.33	2.91	0.05	65.55	2.95	49.12	33.23	9.45	98.71	-48.57	74.94	49.12	45.55	0.91	0.33	13.33	33.23	1.6	2.23	0	73.67	98.2	0.01	0.81	41.82	0.01	1.12	0.01	0.1	0.53	0.57	0		1.73	16.52	6.59	72.54	38.33	673.14	434.43	733.78	498.32	686.11	448.58	724.44	449
17.45	2	0.42	0.06	0.34	3.16	0.06	66.87	3.27	48.4	37.76	8.13	98.69	-47.67	72.28	48.4	48.96	0.96	0.27	15.51	37.76	1.85	2.4	0	76.06	98.19	0.01	0.62	38.6	0.01	1.1	0.01	0.06	0.5	0.64	0		3.21	17.21	6.7	72.52	37.38	673.16	434.27	733.37	497.86	686.39	448.53	723.77	448.73
17.484	2	0.43	0.06	0.34	3.3	0.07	74.15	3.44	50.72	39.27	0.85	98.89	-48.47	70.94	50.72	47.97	1.08	0.24	17.61	39.27	1.84	2.48	0	79.76	98.51	0.01	0.61	37.73	0.01	1.07	0.01	0.06	0.49	0.74	0		2.37	17.54	6.85	72.54	36.91	673.07	434.26	733.32	497.82	686.59	448.51	723.5	448.59
17.517	2	0.33	0.05	0.33	4.34	0.07	76.55	4.83	52.07	39.99	0	99.21	-46.89	69.78	52.07	55.08	1.15	0.24	19.16	39.99	1.75	2.73	0	82.93	98.32	0.01	0.4	27.92	0.01	1.05	0.01	0.05	0.46	0.74	0		2.52	17.82	6.8	72.58	36.91	672.98	434.21	733.21	497.71	686.47	448.58	723.39	448.47
17.55	2	0.41	0.05	0.34	4.02	0.09	75.37	4.42	51.14	46.92	0	99.1	-43.86	71.29	51.14	53.73	1.16	0.22	21.68	46.92	1.84	3	0	81.7	98.12	0.01	0.29	22.52	0.01	1.12	0	0.04	0.46	0.61	0		2.17	17.45	7.7	72.7	37.1	672.12	434.19	732.82	497.99	686.03	448.61	723.13	448.74
17.55	3	0.21	0.2	0.02	0.14	0.03	0.14	0.06	0.73	0.49	99.58	0.33	0	94.21	0.49	0.35	2.08	0.01	3.77	12.53	0.37	0.75	0	0.01	0.12	1.46	0.5	0.22	0.07	0.41	0.02	0.11	0.73	0.52	0		-9.56	8.05	2.99	74.52	108.57	808.34	521.87	959.58	677.67	831.49	558.42	939.96	553.73
17.584	2	0.47	0.05	0.32	5.24	0.11	79.31	6.13	54.7	56.34	0	99.37	-42.28	72.07	54.7	58.36	1.28	0.23	25.39	56.34	1.68	3.37	0	83.6	97.88	0.01	0.22	16.91	0.01	1.21	0	0.03	0.47	0.68	0		4.79	17.26	7.12	73	36.95	672.39	434.54	732.87	498.48	686.08	449.05	723.03	449.13
17.584	3	0.15	0.19	0.02	0.13	0.03	0.14	0.06	0.84	0.94	99.62	0.33	0	90.91	1.15	0.34	0.94	0.02	3.48	3.96	0.26	0.53	0	0.01	0.15	0.79	0.42	0.17	0.09	0.3	0.01	0.49	0.84	0.42	0		-6.77	10.49	3.19	74.46	114.51	805.56	515.66	964.44	680.56	829.85	552.83	944.34	550.86
17.617	2	0.49	0.04	0.3	6.63	0.11	80.32	8.21	57.82	61.04	0	99.54	-42.14	64.91	57.82	62.71	1.31	0.27	26.61	61.04	1.69	3.16	0	83.36	97.63	0.01	0.18	16.18	0.02	1.24	0	0.04	0.48	0.85	0		2.43	18.92	7.13	72.78	36.9	672.27	434.18	732.94	497.92	686.12	448.93	723.01	448.42
17.617	3	0.14	0.2	0.02	0.13	0.03	0.14	0.06	0.57	0.61	99.61	0.33	0	94.64	1.31	0.48	0.57	0.02	3.27	2.82	0.22	0.43	0	0.01	0.1	0.61	0.5	0.1	0.22	0.28	0.01	0.47	0.94	0.83	0		-8.74	7.64	3.64	74.14	114.94	804.94	514.45	961.77	678.11	828.35	547.43	943.23	551.08
17.65	2	0.55	0.04	0.26	8.26	0.14	82.41	10.71	62.15	66.86	0	99.62	-41.92	76.12	62.15	65.34	1.4	0.29	29.64	66.86	1.57	2.66	0	82.56	97.24	0.01	0.15	18.58	0.02	1.32	0	0.04	0.48	0.84	0		4.03	16.2	7	73.02	37	672.32	434.52	732.72	498.38	685.89	448.86	722.89	449.06
17.65	3	0.13	0.2	0.02	0.13	0.03	0.14	0.06	0.46	0.71	99.6	0.33	0	94.21	1.17	0.47	0.46	0.03	2.89	1.89	0.26	0.36	0.08	0.01	0.09	0.71	0.43	0.09	0.24	0.24	0.01	0.85	0.72	0.8	0		-6.4	8.06	3.1	74.46	118.76	803.63	511.5	964.43	678.97	826.68	547.74	945.44	548.27
17.684	2	0.63	0.04	0.27	8.29	0.13	82.56	10.71	61.02	70.72	0	99.64	-42	65.07	61.02	66.4	1.53	0.33	29.34	70.72	1.48	2.83	0	84.06	96.89	0.01	0.12	17.28	0.02	1.35	0	0.04	0.45	0.8	0		2.4	18.89	7.5	72.93	36.73	672.23	434.15	732.85	497.81	686.23	448.84	722.96	448.47
17.684	3	0.13	0.2	0.02	0.13	0.03	0.13	0.06	0.38	0.89	99.6	0.33	0	91.1	1.07	0.48	0.38	0.03	2.27	1.28	0.23	0.24	0.22	0.01	0.08	0.89	0.35	0.06	0.26	0.19	0	1.22	0.55	0.85	0		-8.64	10.37	2.94	73.62	118.11	804.08	512.96	963.13	678.34	826.48	547.99	944.59	549.11
17.717	2	0.67	0.04	0.27	7.94	0.12	80.09	10.12	58.34	72.37	0	99.66	-41.99	62.86	58.34	67.57	1.53	0.35	26.95	72.37	1.34	2.72	0	84.15	96.59	0.01	0.11	15.64	0.02	1.31	0	0.04	0.46	0.66	0		2.85	19.37	7.35	73.09	36.39	672.33	434.16	732.88	497.87	686.41	448.85	722.8	448.43
17.717	3	0.13	0.2	0.02	0.13	0.03	0.13	0.06	0.33	0.81	99.59	0.33	0	90.49	0.84	0.5	0.33	0.04	2.11	1.01	0.23	0.23	0.66	0.01	0.07	0.81	0.33	0.05	0.24	0.17	0	0.46	0.48	0.92	0		-5.47	10.73	2.54	75.11	116.84	804.94	514.74	963.09	679.6	827.15	551.22	943.99	550.41
17.751	2	0.7	0.04	0.29	7.65	0.1	81.54	9.51	57.12	73.88	0	99.67	-43.05	63.46	57.12	67.36	1.65	0.35	24.59	73.88	1.16	3.44	0	87.01	96.92	0.01	0.09	12	0.01	1.11	0	0.03	0.43	0.56	0		2.53	19.24	7.35	73.04	36.74	672.36	434.15	732.88	497.77	686.27	448.76	723.01	448.47
17.751	3	0.13	0.21	0.02	0.13	0.03	0.13	0.06	0.3	0.74	99.59	0.33	0	92.49	0.74	0.47	0.3	0.04	1.93	0.9	0.22	0.25	0.72	0.01	0.07	0.77	0.32	0.06	0.24	0.16	0	0.29	0.44	0.93	0		-7.18	9.45	2.42	74.18	117.08	803.02	515.06	961.86	680.55	825.32	551.15	942.39	550.51
17.784	2	0.78	0.04	0.29	7.13	0.11	82.53	8.7	57.28	75.36	0	99.61	-42.99	62.78	57.28	64.96	1.73	0.29	25.89	75.36	1.18	2.95	0	86.98	97.23	0.01	0.1	13.77	0.02	1.04	0	0.02	0.44	0.48	0		2.68	19.39	8.28	73.15	37.59	671.93	433.89	733.11	497.94	686.08	448.66	723.68	448.71
17.784	3	0.13	0.21	0.02	0.13	0.03	0.13	0.06	0.28	0.69	99.59	0.33	0	90.56	0.69	0.43	0.28	0.04	1.87	0.78	0.23	0.23	0.73	0.01	0.07	0.76	0.33	0.07	0.26	0.16	0	0.29	0.42	0.97	0		-5.53	10.69	2.62	75.02	114.72	803.08	515.96	962.46	682.51	827.01	552.57	941.73	551.62
17.817	2	0.74	0.04	0.29	6.64	0.09	76.6	7.99	53.29	72.92	0	99.65	-43.4	71.76	53.29	66.74	1.66	0.29	21.45	72.92	1.21	2.29	0	85.07	96.84	0.02	0.08	14.04	0.02	1.04	0	0.02	0.44	0.47	0		0.79	17.34	9.41	72.66	37.75	671.23	432.71	733.26	497.39	686.05	447.37	723.79	447.84
17.817	3	0.13	0.2	0.02	0.13	0.03	0.13	0.06	0.29	0.66	99.59	0.33	0	88.55	0.7	0.44	0.29	0.05	1.96	0.5	0.25	0.3	0.84	0.01	0.06	0.66	0.32	0.06	0.24	0.15	0	2.96	0.4	0.82	0		-6.01	11.77	4.42	75.05	113.18	802.47	516.66	960.38	681.68	828.08	550.62	941.19	554.29
17.851	2	0.77	0.04	0.3	6.51	0.08	69.58	7.93	49.99	71.66	5.42	99.71	-43.86	70.93	49.99	69.48	1.71	0.34	20.06	71.66	1.54	1.79	0	82.41	96.61	0.02	0.08	20.13	0.02	1.34	0	0.01	0.47	0.45	0		2.16	17.54	8.05	72.53	38.57	671.64	432.29	734.6	498.41	686.15	447.19	724.71	447.53
17.851	3	0.13	0.2	0.02	0.13	0.03	0.13	0.06	0.27	0.54	99.59	0.33	0	93.56	0.54	0.48	0.27	0.05	1.73	0.41	0.29	0.26	0.84	0.01	0.05	0.58	0.35	0.06	0.22	0.14	0	1.08	0.38	0.84	0		-5.56	8.62	3.4	75.33	111.91	802.72	517.36	960.17	682.21	827.68	552.39	939.59	553.47
17.884	2	0.75	0.03	0.31	6.89	0.07	65.86	8.64	49.22	70.97	9.14	99.76	-45.39	89.25	49.22	72.3	1.8	0.33	17.93	70.97	2.14	1.53	0	81.49	95.9	0.02	0.06	23.92	0.02	1.55	0	0.01	0.46	0.38	0		2.12	11.42	6.96	72.11	39.35	671.71	431.72	735	498.42	685.59	446.65	724.94	446.78
17.884	3	0.13	0.2	0.02	0.13	0.03	0.13	0.06	0.26	0.47	99.6	0.33	0	94.58	0.47	0.4	0.26	0.04	1.89	0.33	0.37	0.24	0.45	0.01	0.06	0.54	0.33	0.05	0.22	0.12	0	0.57	0.39	0.68	0		-7.72	7.71	2.2	73.67	116.85	801.43	515.51	962.55	683.92	824.73	551.54	941.59	551.19
17.917	2	0.78	0.03	0.32	7.33	0.06	60.07	9.59	47.37	70.95	14.93	99.82	-47.09	90.3	47.37	76.46	1.96	0.36	16.32	70.95	3.05	1.63	0	80.34	95.31	0.03	0.06	30	0.03	1.96	0	0.03	0.46	0.39	0		3.67	10.84	5.93	72.45	39.23	673.36	431.68	736.04	497.98	686.65	446.7	725.88	446.45
17.917	3	0.13	0.2	0.02	0.13	0.03	0.13	0.06	0.25	0.45	99.6	0.33	0	93.66	0.45	0.35	0.25	0.04	2.39	0.34	0.45	0.28	0.32	0.01	0.07	0.51	0.33	0.06	0.22	0.12	0	0.4	0.41	0.66	0		-10	8.54	1.68	73.08	116.06	803.91	517.98	962.97	683.66	826.13	553.71	942.18	552.17
17.951	2	0.91	0.03	0.4	6.65	0.07	50.39	8.92	42.06	74.65	24.61	99.84	-44.42	83.78	42.06	79.03	2.29	0.3	17.89	74.65	4.21	3.15	0	78.32	94.54	0.03	0.05	27.59	0.04	2.83	0	0.06	0.47	0.29	0		3.58	13.79	7.64	72.56	39.94	673.91	431.76	735.81	496.41	687.08	446.95	727.02	446.78
17.951	3	0.13	0.2	0.02	0.13	0.03	0.13	0.06	0.25	0.47	99.6	0.33	0	94.6	0.47	0.33	0.25	0.04	2.54	0.33	0.41	0.23	0.4	0.01	0.07	0.54	0.37	0.07	0.25	0.11	0	1.02	0.4	0.69	0		-7.47	7.68	1.95	73.33	123.29	804.65	516.67	963.57	682.53	823.47	551.3	946.74	553.3
17.984	2	0.92	0.03	0.44	7.23	0.06	48.27	9.94	40.9	76.6	26.73	99.87	-44.82	93.5	40.9	82.88	2.44	0.27	15.77	76.6	4.41	5.27	0	79.56	93.59	0.03	0.05	24.42	0.04	3.06	0	0.1	0.44	0.23	0		3.07	8.67	6.45	72.84	40.75	674.87	431.75	737.06	496.95	687.36	446.87	728.11	446.59
17.984	3	0.13	0.2	0.02	0.13	0.03	0.13	0.06	0.24	0.53	99.6	0.33	0	94.77	0.61	0.37	0.24	0.04	2.48	0.31	0.39	0.24	0.16	0.01	0.08	0.53	0.4	0.07	0.24	0.1	0	1.16	0.38	0.65	0		-10.42	7.52	3.46	73.21	114.53	803.05	515.44	962.27	681.3	827.67	549.26	942.18	551.5
18.017	2	0.88	0.02	0.47	7.38	0.06	46.99	10.22	39.2	75.47	28.01	99.88	-45.34	95.62	39.2	85.06	2.66	0.29	14.47	75.47	4.58	6.96	0	81.38	91.89	0.04	0.05	23.67	0.04	3.3	0	0.02	0.4	0.21	0		2.9	6.59	6.45	72.58	40.35	676.24	431.3	738.16	496.58	688.75	445.74	729.1	446.33
18.017	3	0.13	0.2	0.02	0.13	0.03	0.13	0.06	0.24	0.54	99.6	0.33	0	93.4	0.76	0.45	0.24	0.03	1.94	0.26	0.34	0.23	0.15	0.01	0.08	0.54	0.42	0.06	0.24	0.1	0	1.25	0.37	0.67	0		-9.6	8.75	3.54	73.46	114.9	803.28	515.37	962.25	681.03	827.71	549.24	942.58	551.74
18.051	2	0.81	0.02	0.49	6.51	0.05	41.39	8.7	33.89	71.58	33.61	99.86	-44.43	92.14	33.89	85.77	2.75	0.31	11.72	71.58	3.7	8.34	0	82.78	89.53	0.04	0.04	21.11	0.05	3.6	0	0.04	0.36	0.19	0		1.02	9.69	5.99	72.73	41.85	677.89	431.27	739.63	495.87	689.51	445.87	731.37	446.1
18.051	3	0.13	0.2	0.02	0.13	0.03	0.13	0.06	0.2	0.48	99.6	0.33	0	92.72	0.84	0.54	0.2	0.03	1.55	0.26	0.32	0.23	0.12	0.01	0.08	0.48	0.45	0.05	0.25	0.08	0	1.18	0.34	0.63	0		-7.84	9.28	3.91	73.92	115.62	802.05	515.22	961.23	681.01	826.58	549.74	942.18	552.23
18.084	2	0.94	0.02	0.4	6.19	0.04	40.53	8.18	33.13	70.99	34.47	99.85	-47.16	95.2	33.13	84.53	2.76	0.31	10.14	70.99	2.93	4.97	0	82.45	89.38	0.03	0.05	32.7	0.05	4	0	0.02	0.35	0.16	0		3.58	7.06	5.26	73.02	41.51	678.96	431.27	740.54	496.19	690.4	445.91	731.9	446.08
18.084	3	0.13	0.2	0.02	0.13	0.03	0.13	0.06	0.21	0.52	99.6	0.33	0	91.33	0.93	0.53	0.21	0.03	1.69	0.29	0.4	0.24	0.11	0.01	0.11	0.52	0.45	0.06	0.24	0.08	0	1.38	0.34	0.78	0		-10.05	10.23	3.33	72.76	114.64	801.62	515.25	961.74	682.05	826.59	549.7	941.22	551.31
18.118	2	0.92	0.03	0.34	5.62	0.04	39.74	7.31	31.5	65.46	35.26	99.8	-48.49	96.58	31.5	82.6	2.76	0.28	10.23	65.46	2.01	3.04	0	82.74	88.05	0.03	0.05	42.89	0.05	4.67	0	0.01	0.32	0.13	0		3.86	5.29	5.33	73	42.64	679.71	430.85	741.72	496.3	690.84	445.28	733.47	446.09
18.118	3	0.13	0.2	0.02	0.13	0.03	0.13	0.06	0.21	0.51	99.59	0.33	0	87.59	1.06	0.52	0.21	0.03	2.46	0.36	0.44	0.29	0.15	0.01	0.12	0.51	0.5	0.06	0.24	0.07	0	3.26	0.3	0.77	0		-9.95	12.23	4.47	73.19	115.72	803.4	517.52	960.4	681.4	827.5	548.48	942.99	555.79
18.151	2	1.19	0.03	0.37	3.88	0.05	40.75	4.75	27.78	63.42	34.25	99.67	-49.1	91.23	27.78	74.59	2.68	0.26	12.29	63.42	1.69	2.33	0.14	83.1	89.92	0.04	0.06	51.79	0.05	5.44	0	0.01	0.31	0.14	0		4.51	10.29	4.94	73.43	42.52	680.15	431.08	742.21	496.51	691.28	445.98	733.8	446.1
18.184	2	1.02	0.04	0.33	3.28	0.06	45.38	3.89	29.01	54.34	29.62	99.46	-49.49	93.45	29.01	68.07	2.51	0.19	14.75	54.34	1.1	1.12	0.11	82.97	90.23	0.04	0.06	58.78	0.05	5.72	0	0.02	0.33	0.13	0		4.33	8.71	4.52	73.73	43.11	680.6	431.52	743.19	497.93	691.56	445.88	734.66	446.93
18.218	2	0.74	0.05	0.29	2.97	0.07	54.44	3.59	33.6	44	20.56	98.98	-48.7	96.58	33.6	60.26	2.45	0.19	18.15	44	0.73	0.69	0.15	82.86	89.97	0.04	0.06	58.85	0.07	6.98	0	0.02	0.33	0.19	0		3.2	5.3	4.64	73.85	43.03	681.38	431.63	743.31	497.22	692.07	445.63	735.08	446.88
18.251	2	0.64	0.05	0.25	2.71	0.09	58.89	3.28	36.85	40.8	16.11	98.07	-45.86	97.36	36.85	54.21	2.26	0.19	21.97	40.8	0.5	0.41	0.22	81.68	88.01	0.04	0.06	55.58	0.07	7.51	0	0.02	0.34	0.26	0		0.9	3.96	5.77	73.71	43.52	681.85	431.37	743.67	496.31	692.63	445.15	736.11	446.79
18.284	2	0.49	0.06	0.22	2.85	0.09	63.42	3.7	41.27	38.93	11.58	97.44	-43.11	97.87	41.27	51.51	2.04	0.18	23.31	38.93	0.37	0.27	0.2	80.89	87.12	0.04	0.06	44.78	0.07	8.81	0	0.01	0.36	0.34	0		1.92	2.86	5.64	73.95	43.4	682.38	431.37	744.08	496.2	693.09	445.38	736.47	446.68
18.318	2	0.38	0.06	0.2	2.95	0.1	71.68	4.44	46.72	37.36	3.32	96.21	-41.65	97.4	46.72	47.08	2.05	0.17	23.74	37.36	0.31	0.25	0.22	82.1	86.51	0.04	0.05	32.7	0.09	12.35	0	0	0.35	0.46	0		0.89	3.88	5.35	74.15	43.72	682.82	431.58	744.33	496.22	693.2	445.31	736.89	446.86
18.351	2	0.27	0.06	0.18	3.54	0.09	76.42	5.47	52.56	33.9	0	97.41	-41.92	98	52.56	46.99	1.87	0.17	22.73	33.9	0.22	0.19	0.12	82.3	85.92	0.04	0.04	26.98	0.08	11.91	0	0	0.36	0.58	0		1.99	2.55	5.14	74.15	43.93	683.07	431.41	744.79	496.34	693.37	445.41	737.28	446.69
18.385	2	0.25	0.07	0.16	3.85	0.08	83.43	6.15	59.07	32.08	0	98.56	-45.98	95.77	59.07	43.21	1.7	0.14	19.59	32.08	0.13	0.13	0.04	84.28	86.84	0.03	0.04	28.57	0.08	12.17	0	0.01	0.36	0.73	0		0.3	6.4	4.3	74.38	43.65	683.96	431.86	744.96	496.16	693.78	445.45	737.41	446.77
18.418	2	0.22	0.07	0.14	3.62	0.07	80.76	5.66	58.67	29.56	0	97.98	-44	96.49	58.67	41.94	1.49	0.14	18.97	29.56	0.14	0.13	0	82.45	82.96	0.03	0.02	26.35	0.08	11.76	0	0.01	0.37	0.76	0		2.65	5.43	4.64	74.4	43.87	683.89	431.48	744.74	495.46	693.64	445.59	737.49	446.46
18.451	2	0.24	0.07	0.14	3.36	0.07	77.56	5.11	56.13	30.87	0	97.34	-43.82	96.87	56.13	42.18	1.32	0.17	18.08	30.87	0.13	0.11	0.1	82.01	80.96	0.02	0.02	29.43	0.07	11.39	0	0	0.37	0.9	0		3.98	4.83	4.35	74.34	43.51	683.9	431.32	744.8	495.52	693.73	445.65	737.24	446.21
18.485	2	0.25	0.08	0.14	2.71	0.07	70.4	3.93	52.66	31.63	4.6	95.37	-39.72	97.12	52.66	39.37	0.9	0.2	18.6	31.63	0.13	0.11	0.11	78.32	78.13	0.01	0.02	25.7	0.07	11.04	0	0	0.42	0.89	0		3.69	4.41	4.34	74.47	43.3	683.82	431.34	744.68	495.56	693.73	445.56	737.02	446.21
18.518	2	0.23	0.08	0.14	2.34	0.08	66.8	3.37	50.98	29.56	8.2	94.81	-36.25	97.54	50.98	36.77	0.73	0.22	19.92	29.56	0.16	0.13	0.03	75.59	78.51	0.01	0.02	19.27	0.07	11.46	0	0	0.48	0.92	0		3.76	3.59	4.51	74.44	43.65	683.7	431.15	744.94	495.71	693.68	445.44	737.33	446.16
18.551	2	0.26	0.1	0.16	1.7	0.09	66.49	2.25	47.09	27.71	8.51	93.62	-35.29	97.33	47.09	30.96	0.67	0.23	21.69	27.71	0.15	0.13	0.03	76.12	79.67	0.01	0.02	20.74	0.06	11.21	0	0	0.48	0.97	0		3.77	4.02	4.61	74.46	43.43	683.55	431.11	744.93	495.77	693.74	445.59	737.17	446.06
18.551	3	0.14	0.2	0.03	0.13	0.03	0.13	0.06	1.46	0.27	99.59	0.33	0	94.95	0.14	0.26	0.55	0.17	2.42	1.22	0.27	0.31	0.27	0.06	1.46	0.31	0.1	0.13	0.09	0.13	0.01	0.01	0.51	0.8	0		4.15	7.33	6.24	77.47	111.02	822.85	504.9	956.62	640.72	838.84	538.26	949.83	540.77
18.585	2	0.24	0.1	0.17	1.83	0.1	70.91	2.42	49.67	25.81	4.09	96.06	-36.26	95.91	49.67	30.73	0.54	0.24	23.56	25.81	0.16	0.14	0	76.25	83.41	0.01	0.03	22.83	0.07	10.62	0	0.01	0.55	0.95	0		2.32	6.22	4.28	74.92	42.88	684.1	431.81	745.4	496.66	694.43	445.75	737.3	446.73
18.585	3	0.13	0.19	0.02	0.13	0.03	0.14	0.06	0.89	0.56	99.61	0.33	0	96.54	0.23	0.2	0.89	0.07	2.77	1.55	0.35	0.25	0	0.56	0.75	0.11	0.11	0.12	0.02	0.43	0.11	0.03	1.29	0.82	0		-5.48	5.36	3.52	77.16	113.98	822.62	503	960.56	644.65	836.87	534.5	950.82	536.66
18.618	2	0.26	0.1	0.16	1.54	0.11	66.58	1.98	46.92	27.35	8.42	93.61	-32.34	96.1	46.92	28.28	0.53	0.21	26.18	27.35	0.15	0.13	0	74.77	79.82	0.01	0.02	19.56	0.06	10.94	0	0	0.54	0.98	0		2.6	5.98	4.43	74.66	43.69	684.56	431.62	744.93	495.23	694.09	445.38	737.76	446.57
18.618	3	0.13	0.19	0.02	0.12	0.03	0.13	0.06	0.74	0.57	99.61	0.33	0	94.48	0.21	0.23	0.6	0.05	2.96	1	0.3	0.17	0	0.57	0.74	0.13	0.23	0.22	0.03	0.41	0.21	0	1.78	1.21	0		-3.08	7.8	1.53	77.29	108.64	822.92	502.5	962.81	648.45	839.07	535.69	947.7	534.21
18.651	2	0.33	0.1	0.18	1.3	0.12	61.34	1.59	40.11	28.83	13.66	90.31	-32.32	96.8	40.11	30.02	0.48	0.26	26.95	28.83	0.14	0.11	0.2	76.3	81	0.01	0.02	24.7	0.06	10.67	0	0	0.58	1.16	0		1.42	4.96	3.55	74.33	43.61	684.81	431.12	745.21	494.66	694.08	445.3	737.69	445.47
18.651	3	0.12	0.17	0.02	0.12	0.04	0.14	0.06	2.53	1.11	99.66	0.33	0	94.26	0.25	0.25	0.68	0.04	2.93	1.11	0.32	0.21	0	2.53	0.49	0.12	0.24	0.19	0.02	0.63	0.95	0.01	2.49	0.44	0		-5.03	8.01	4.15	77.41	107.07	822.21	502.83	962.02	647.72	841.3	534.1	948.34	536.56
18.685	2	0.28	0.1	0.21	1.26	0.1	61.99	1.5	37.79	26.44	13.01	90.96	-33.42	97.07	37.79	31.2	0.45	0.28	23.62	26.44	0.19	0.14	0.24	78.67	84.28	0.01	0.03	18.15	0.06	10.25	0	0.55	0.56	1.21	0		1.74	4.5	3.27	74.88	43.63	684.81	431.26	745.32	495.16	694.02	445.23	737.65	445.72
18.685	3	0.13	0.18	0.02	0.12	0.04	0.15	0.06	2.17	1.57	99.65	0.33	0	96.16	0.35	0.2	1.12	0.02	3.48	1.57	0.44	0.23	0	2.17	0.48	0.18	0.23	0.17	0.02	0.38	0.72	0.23	2.34	0.59	0		-2.26	5.9	2.2	77.65	106.79	824.1	503.16	963.65	648.91	841.51	536.05	948.3	535.31
18.718	2	0.27	0.1	0.24	1.11	0.09	64.01	1.3	35.68	25.16	10.99	91.46	-33.95	96.88	35.68	29.59	0.46	0.27	21.99	25.16	0.28	0.15	0.23	80.9	87.16	0.01	0.04	12.88	0.06	10.49	0	0.58	0.56	1.23	0		2.65	4.83	3.12	75.01	43.64	684.94	431.37	745.11	495.04	693.94	445.18	737.57	445.89
18.752	2	0.27	0.11	0.27	1	0.07	67.62	1.15	35.46	24.07	7.38	92.81	-36.54	96.15	35.46	26.82	0.45	0.24	18.12	24.07	0.68	0.24	0.36	83.2	89.71	0.01	0.05	9.85	0.06	10.63	0	0.4	0.54	1.43	0		3.33	5.91	2.81	75.11	43.63	685.11	431.56	744.84	494.88	693.79	445.29	737.41	446.03
18.785	2	0.32	0.12	0.29	0.85	0.08	67.79	0.92	32.69	25.58	7.21	91.9	-36.12	94.12	32.69	24.57	0.48	0.2	19.79	25.58	0.53	0.16	0.31	84.18	90.88	0.01	0.05	11.5	0.05	10.11	0	0.05	0.51	1.34	0		4.3	8.13	2.72	75.18	43.99	685.88	431.63	744.53	493.63	693.83	445.38	737.82	445.95
18.818	2	0.38	0.12	0.3	0.8	0.1	67.27	0.83	31.02	28.28	7.73	90.85	-34.87	94.99	31.02	24.54	0.54	0.16	23.39	28.28	0.4	0.09	0.24	84.35	90.87	0.01	0.05	14.69	0.05	9.4	0	0.01	0.49	1.31	0		0.24	7.28	2.14	75.04	43.46	686.63	431.94	744.17	492.65	694.08	445.04	737.54	445.65
18.852	2	0.67	0.11	0.3	0.71	0.12	63.5	0.7	27.1	39.75	11.5	86.48	-33.52	93.4	26.69	24.95	0.61	0.14	27.1	39.75	0.27	0.04	0.31	84.74	89.32	0.01	0.04	21.54	0.04	9.17	0	0.02	0.47	1.1	0		1.27	8.75	1.54	75	42.44	686.63	431.64	743.34	491.44	693.98	445.14	736.42	444.75
18.885	2	1.34	0.12	0.35	0.62	0.15	65.18	0.57	31.68	48.45	9.82	92.31	-36.04	95.61	23.89	23.34	0.72	0.15	31.68	48.45	0.18	0.03	0.24	85.87	92.58	0.01	0.06	39.4	0.03	8.56	0	0.01	0.46	0.99	0		-2.27	6.6	0.16	74.97	43.66	687.25	431.77	743.23	490.54	693.15	445.11	736.8	444.21
18.918	2	2.28	0.11	0.32	0.66	0.15	67.12	0.61	31.64	57.98	7.88	91.3	-40.13	96.88	25.24	24.16	0.83	0.15	31.64	57.98	0.17	0.03	0.12	87.08	90.94	0.01	0.07	55.37	0.03	8.2	0	0.01	0.47	0.72	0		2.76	4.82	0.39	75.14	42.08	687.24	431.74	741.38	488.91	693.08	444.94	735.16	444.15
18.952	2	4.55	0.12	0.31	0.64	0.13	71.9	0.58	29.13	71.28	3.1	89.32	-45.8	94.78	25.89	22.36	1.15	0.15	29.13	71.28	0.19	0.03	0.18	90.64	90.25	0.01	0.06	68.76	0.02	8.3	0	0.01	0.44	0.58	0		0.22	7.51	-0.1	75.15	41.83	687.96	431.77	741.49	488.09	693.48	444.63	735.31	443.92
18.985	2	7.46	0.12	0.28	0.61	0.13	72.5	0.56	28.5	82.79	2.5	89.13	-47.17	96.88	26.44	20.07	1.26	0.15	28.5	82.79	0.2	0.03	0.33	91.01	87.47	0.01	0.06	75	0.02	9.15	0	0.01	0.46	0.56	0		2.05	4.81	-0.24	75.21	41.78	687.79	431.89	740.68	487.47	692.96	444.75	734.74	444.18
19.018	2	9.03	0.13	0.25	0.56	0.12	73.09	0.55	26.78	89.24	1.91	88.63	-46.85	97.61	26.36	17.47	1.57	0.14	26.78	89.24	0.21	0.03	0.31	92.12	83.94	0.01	0.05	71.4	0.02	11.19	0	0	0.48	0.48	0		2.95	3.46	0.47	75.13	41.28	687.67	432.02	739.4	486.56	692.73	444.58	734	444.06
19.052	2	9.28	0.14	0.23	0.55	0.13	75	0.59	28.82	91.45	0	90.96	-45.09	98.15	26.66	16.13	2.16	0.15	28.82	91.45	0.22	0.04	0.72	93.24	81.62	0.01	0.06	66.69	0.01	14.04	0	0	0.48	0.49	0		1.85	2.13	0.29	75.22	40.94	687.4	432.35	738.56	486.19	692.28	444.82	733.22	444.09
19.085	2	8.07	0.15	0.2	0.55	0.14	77.81	0.66	30.21	92.27	0	92.06	-42.03	97.86	29.33	13.32	2.29	0.18	30.21	92.27	0.15	0.03	1.75	93.61	78.76	0.01	0.06	55.45	0.01	17	0	0.02	0.47	0.41	0		-1.53	2.89	0.48	75.55	41.66	687.71	432.77	738.62	485.81	692.16	444.74	733.83	444.78
19.119	2	7.59	0.16	0.2	0.49	0.1	77.96	0.66	27.64	91.31	0	91.28	-43.27	97.99	27.64	10.37	3.32	0.18	23.88	91.31	0.17	0.03	2.79	94.93	77.81	0.01	0.08	46.26	0.01	21.41	0.01	0	0.47	0.53	0		6	2.56	0.55	75.19	41.87	687.06	432.19	737.66	485.29	691.28	445.11	733.13	444.1
19.152	2	7.62	0.18	0.17	0.49	0.09	79.82	0.81	29.22	89.11	0	92.68	-45.08	98.3	29.22	8.56	4.17	0.2	23.23	89.11	0.17	0.02	4.63	95.7	74.33	0.02	0.08	51.34	0.01	26.71	0.01	0.01	0.44	0.54	0		1.69	1.71	-0.12	75.27	41.04	687.21	432.73	737.41	485.15	691.43	444.96	732.47	444.6
19.185	2	7.77	0.19	0.18	0.46	0.09	80.18	0.87	28.54	87.93	0	92.52	-46.34	98.12	28.54	6.99	4.3	0.2	21.55	87.93	0.15	0.02	6.97	96.1	75.23	0.02	0.09	52.38	0.01	30.49	0.01	0.01	0.45	0.64	0		1.41	2.23	0.24	75.4	41	686.94	432.94	736.9	485.22	691.17	445.08	732.17	444.65
19.219	2	7.64	0.2	0.18	0.38	0.08	74.51	0.86	21.88	83.64	0.49	87.64	-44.99	98.14	21.88	6.51	5.54	0.21	20.96	83.64	0.22	0.03	9.63	95.83	71.55	0.02	0.11	52.8	0.01	37.42	0.02	0.01	0.44	0.82	0		2.06	2.16	1.38	75.06	41.24	686.43	432.45	736.38	484.55	690.89	444.74	732.13	444.27
19.252	2	6.2	0.19	0.19	0.34	0.09	69.52	0.91	21.55	77.46	5.48	87.11	-42.66	98.2	17.08	8	5.69	0.26	21.55	77.46	0.22	0.03	12.66	95.57	71.22	0.02	0.12	48.94	0.01	42.03	0.02	0	0.43	0.83	0		2.4	2	1.47	74.93	42.04	686.18	432.36	736.27	484.44	690.35	444.84	732.39	444.27
19.285	2	5.02	0.19	0.22	0.35	0.07	69.84	1.06	18.44	71.28	5.16	84.3	-44.27	98.03	15.76	9.12	6.72	0.26	18.44	71.28	0.24	0.04	14.94	95.8	74.72	0.02	0.15	44.39	0.01	45.99	0.03	0.01	0.39	0.75	0		2	2.45	1	74.97	41.17	686.4	432.72	736.36	485.11	690.79	444.67	731.95	444.62
19.319	2	4.5	0.19	0.23	0.34	0.06	67.81	1.81	16.05	68.81	7.19	81.97	-44.17	97.93	13.25	10.21	7.66	0.31	16.05	68.81	0.28	0.04	20.51	96.13	74.83	0.04	0.2	38.75	0.01	60.38	0.05	0	0.41	0.81	0		1.57	2.72	1.51	74.53	41.94	686.13	432.36	735.87	484.01	690.19	444.65	732.13	444.21
19.352	2	4.58	0.19	0.25	0.31	0.06	63.52	1.87	15.02	68.96	11.48	80.63	-43.44	97.79	9.53	11.5	7.58	0.32	15.02	68.96	0.26	0.04	25.53	96.06	75.64	0.04	0.23	36.68	0.01	63.62	0.06	0	0.4	1.03	0		1.44	3.05	1.46	74.52	42.14	685.97	432.38	735.61	483.86	689.87	444.71	732	444.19
19.386	2	3.64	0.18	0.23	0.33	0.06	61.04	3.44	16.72	69.43	13.96	82.78	-38.61	97.75	8.77	13.89	7.71	0.39	16.72	69.43	0.25	0.03	29.03	96.15	72.44	0.05	0.19	22.57	0.01	76.92	0.11	0	0.4	0.94	0		1.97	3.13	1.52	74.65	41.68	685.71	432.42	735.44	483.94	689.91	445.08	731.57	444.08
19.419	2	3.61	0.16	0.21	0.34	0.07	55.42	4.8	17.8	71.62	19.58	83.5	-36.05	97.62	7.01	16.78	7.31	0.46	17.8	71.62	0.25	0.03	29.44	95.71	68.4	0.05	0.15	20.9	0.01	84.05	0.13	0	0.37	1	0		2.52	3.43	1.59	74.63	41.57	685.72	432.5	735.34	483.91	689.94	445.21	731.5	444.17
19.452	2	3.47	0.15	0.2	0.38	0.08	51.97	5.77	20.23	74.23	23.03	86.53	-33.12	97.3	5.94	20.9	7.22	0.54	20.23	74.23	0.3	0.04	29.71	95.59	66.46	0.05	0.12	16.23	0.01	85.57	0.12	0	0.36	1	0		2.78	4.07	1.94	74.6	41.63	685.66	432.48	735.27	483.85	689.96	445.07	731.58	444.33
19.486	2	3.56	0.14	0.19	0.41	0.08	49.56	7.92	21.26	77.65	25.44	87.56	-31.31	97.47	6.34	22.85	6.87	0.66	21.26	77.65	0.32	0.04	27.37	94.77	64.65	0.05	0.09	13.77	0.01	91.27	0.14	0	0.34	0.86	0		3.42	3.75	1.88	74.63	41.69	685.71	432.44	735.26	483.74	689.93	445.15	731.61	444.26
19.519	2	4.06	0.13	0.18	0.43	0.09	49.86	8.69	22.41	81.42	25.14	88.21	-31.1	97.21	6.78	23.6	7.02	0.76	22.41	81.42	0.37	0.05	23.89	94.77	63.9	0.06	0.07	14.88	0.01	92.4	0.16	0	0.31	0.75	0		2.91	4.24	1.79	74.72	41.47	685.81	432.59	735.2	483.72	690.03	445.25	731.5	444.3
19.552	2	3.95	0.13	0.16	0.44	0.08	43.95	9.08	21.61	82.08	31.05	89.45	-29.57	97.7	5.23	25.7	7.17	1.04	21.61	82.08	0.39	0.05	21.85	94.23	58.28	0.06	0.06	14.11	0.01	92.73	0.16	0	0.31	0.68	0		2.8	3.27	1.79	74.82	41.42	685.76	432.34	735.64	483.97	690.25	445.23	731.65	444.02
19.586	2	4.16	0.12	0.16	0.47	0.08	43.26	9.76	19.9	82.7	31.74	89.93	-30.84	98.47	5.14	26.92	8.19	1.14	19.9	82.7	0.39	0.05	15.52	93.66	58.15	0.07	0.05	14.66	0.01	93.4	0.22	0.01	0.29	0.51	0		2.4	1.17	1.84	74.9	42.24	685.7	432.13	736.07	484.21	690.03	445.08	732.25	443.99
19.619	2	4.5	0.12	0.15	0.5	0.07	44.99	10.13	18.68	84.04	30.01	90.66	-32.8	98.64	6.14	27.45	8.41	0.98	18.68	84.04	0.36	0.05	12.73	94.17	58.6	0.08	0.04	18.03	0.01	93.04	0.21	0.04	0.28	0.35	0		4.78	-0.59	1.47	75.23	41.82	686.01	432.31	737.3	485.98	690.87	445.23	732.69	444.49
19.652	2	4.56	0.11	0.15	0.56	0.06	44.96	11.9	16.75	86.43	30.04	92.4	-33.84	98.54	7.29	30.1	8.18	0.98	16.75	86.43	0.26	0.07	10.3	94.33	59.16	0.07	0.03	17.46	0.01	93.57	0.17	0.02	0.27	0.26	0		2.24	0.93	1.59	75.41	42.99	686.76	432.37	738.88	486.8	691.5	445.03	734.49	444.85
19.686	2	5.46	0.13	0.17	0.51	0.06	48.24	10.47	16.63	85.57	26.76	88.63	-36.88	97.99	8.6	25.84	8.49	0.66	16.63	85.57	0.27	0.11	8.97	93.04	62.35	0.06	0.04	27.17	0.02	93.41	0.18	0.01	0.28	0.24	0		1.88	-2.57	0.78	75.45	42.55	686.85	431.96	739.93	487.67	692.01	444.98	734.55	444.2
19.719	2	5.91	0.14	0.17	0.45	0.06	52.29	9.06	16.43	83.06	22.71	84.39	-39.61	97.33	10.44	21.27	8.07	0.45	16.43	83.06	0.27	0.17	7.68	93.07	63.64	0.06	0.04	36.69	0.01	92.5	0.19	0.01	0.3	0.24	0		6.27	-4.02	1.26	75.26	41.86	687.37	431.6	740.2	487.45	692.89	444.54	734.75	444.27
19.753	2	7.18	0.15	0.17	0.4	0.06	56.65	8.07	16.51	81.09	18.35	78.97	-43.93	96.54	12.4	16.52	7.49	0.3	16.51	81.09	0.37	0.32	7.35	93.28	64.97	0.05	0.03	53.34	0.01	92.38	0.16	0.01	0.31	0.28	0		6.04	-5.36	1.09	75.35	42.02	688.54	431.9	740.88	487.17	693.67	444.52	735.69	444.64
19.786	2	6.1	0.17	0.17	0.35	0.06	56.87	6.95	15.82	77.95	18.13	76.04	-42.24	96.89	13.45	11.8	6.67	0.17	15.82	77.95	0.37	0.23	6.93	91.88	65.08	0.04	0.03	47.78	0.01	92.32	0.15	0.02	0.34	0.33	0		11.47	-4.8	2.26	75.17	42.09	689.46	431.3	741.68	486.49	694.88	444.42	736.97	444.49
19.819	2	5	0.19	0.16	0.33	0.06	58.74	6.46	15.69	76.85	16.26	74.72	-39.71	97.34	15.69	8.28	5.96	0.11	15.53	76.85	0.37	0.15	6.97	91.12	64.71	0.04	0.03	37.25	0.01	91.78	0.16	0.02	0.36	0.44	0		11.67	-4.01	2.09	75.03	43.36	690.5	431	743.2	486.57	695.49	444.36	738.85	444.34
19.853	2	4.48	0.19	0.15	0.34	0.06	60.97	6.73	18.64	77.47	14.03	78.3	-38.01	97.94	18.64	6.9	5.4	0.07	16.27	77.47	0.35	0.12	5.19	90.66	63.65	0.03	0.02	31.82	0.01	91.29	0.15	0.03	0.4	0.56	0		6.76	-2.69	1.27	74.94	43.2	691.03	430.97	744.37	487.28	696.15	444.03	739.35	443.94
19.886	2	3.61	0.2	0.13	0.3	0.07	55.25	5.83	17.64	73.27	19.75	74.98	-34.08	98.75	16.66	5.76	5.01	0.06	17.64	73.27	0.35	0.11	3.37	89.35	58.7	0.02	0.02	27.41	0.01	90.77	0.15	0.02	0.42	0.72	0		8.7	0.16	1.08	74.76	43.4	692.25	430.83	745.38	487.05	697.12	443.95	740.52	443.9
19.919	2	2.68	0.21	0.15	0.28	0.06	57.16	5.08	16.66	64.25	17.84	75.26	-34.84	98.42	15.65	4.45	4.64	0.05	16.66	64.25	0.31	0.1	2.24	90.51	62.27	0.02	0.02	25.48	0.01	89.56	0.14	0.02	0.43	0.88	0		7.95	-1.35	2.02	74.46	43.85	693.39	430.72	746.15	486.02	698.15	443.92	742.01	443.85
19.953	2	2.11	0.2	0.14	0.26	0.06	54.02	4.49	16.2	58.92	20.98	74.96	-33.44	98.47	14.23	4.43	3.8	0.06	16.2	58.92	0.3	0.1	1.88	90.78	60.4	0.01	0.02	23.66	0.01	87.91	0.15	0.01	0.47	1.01	0		8.86	-1.17	2.07	74.14	44.42	694.63	430.88	746.94	485.65	698.91	443.95	743.33	444.14
19.986	2	1.67	0.21	0.11	0.25	0.06	46.68	4.46	14.17	56.93	28.32	68.21	-30.02	97.96	14.02	3.97	3.42	0.06	14.17	56.93	0.27	0.07	1.8	88.66	52.68	0.02	0.02	16.89	0.01	88.41	0.17	0	0.48	1.11	0		11.19	-2.65	2.37	73.42	43.22	695.87	431.63	747.37	486.06	700.43	443.94	743.64	445.19
20.019	2	1.18	0.2	0.06	0.27	0.05	38.42	4.97	16.79	55.49	36.58	68.23	-25.52	97.96	16.79	4.36	2.84	0.06	12.04	55.49	0.28	0.04	2.41	86.06	38.03	0.02	0.02	10.52	0.01	87.99	0.17	0.03	0.55	1.29	0		9.21	-2.65	2.92	73.42	43.33	696.97	432.71	748.1	486.34	701.48	444.9	744.78	446.2
20.053	2	0.54	0.2	0.03	0.39	0.05	28.57	7.32	27.44	48.55	46.43	71.72	-18.4	98.22	27.44	5.43	2.19	0.05	10.1	48.55	0.28	0.05	3.51	77.48	16.39	0.02	0.02	1.64	0.02	86.15	0.14	0.48	0.66	1.42	0		10.31	-1.95	2.58	72.42	42.52	697.7	434.02	747.68	486.61	701.93	445.72	744.42	447.46
20.086	2	0.23	0.19	0.02	0.61	0.04	27.31	11.66	40.38	33.6	47.69	79.36	-17.78	97.27	40.38	5.68	2.01	0.04	6.29	33.6	0.23	0.04	3.63	69.71	6.57	0.03	0.02	0.47	0.03	85.3	0.09	0.08	0.68	1.32	0		1.89	-4.14	3.05	72.37	41.79	698.11	434.38	749.53	488.05	703.54	446.25	745.32	447.21
20.12	2	0.1	0.2	0.01	0.91	0.03	23.77	17.51	54.31	19.09	52.46	79.89	-15.46	98.48	56.19	2.77	1.43	0.02	4.22	19.09	0.12	0.07	4.4	54.31	2.51	0.02	0.01	0.07	0.04	83.82	0.07	0.06	0.84	1.18	0		11.06	-1.16	2.16	70.54	42.93	699.37	435.08	750.77	489.42	703.97	447.48	746.88	448.47
20.153	2	0.07	0.2	0.01	1.37	0.04	19.32	25.64	37.36	14.68	49.36	76.1	-11.88	98.76	70.39	1.1	1.32	0.01	5.18	14.68	0.08	0.1	3.44	37.36	0.95	0.02	0.01	0.07	0.05	82.94	0.07	0.01	0.95	0.98	0		7.17	0.11	1.39	69.7	44.29	699.93	435.66	751.78	489.72	703.83	447.93	748.09	449.38
20.186	2	0.06	0.2	0.01	1.8	0.04	18.6	34.53	28.64	13.71	40.47	76.61	-10.11	98.7	79.46	0.5	1.34	0	6.52	13.71	0.05	0.14	4.42	28.64	0.28	0.02	0.01	0.05	0.07	84.68	0.06	0.04	1.02	0.87	0		6.73	-0.36	2.02	68.12	43.44	700.33	436.35	751.61	489.78	704.59	448.04	747.97	450.32
20.22	2	0.04	0.19	0.01	2.33	0.05	13.41	45.92	14.01	10.21	29.08	66.67	-5.49	98.55	87.95	0.25	1.04	0	9.04	10.21	0.03	0.23	2.78	14.01	0.09	0.02	0.01	0.03	0.11	87.88	0.04	0.03	1.14	0.49	0		6.58	0.92	1.02	67.38	44.39	701.48	437.23	752.78	490.79	704.92	449.79	749.31	450.21
20.253	2	0.03	0.18	0.01	2.54	0.05	13.17	49.53	10.93	6.18	25.47	66.49	-3.88	98.51	90.93	0.16	0.91	0	11.11	6.18	0.03	0.31	0.17	10.93	0.04	0.02	0.01	0.01	0.13	88.45	0.03	0.02	1.31	0	0		7.7	1.04	0.87	66.2	43.98	701.95	437.75	752.9	491.08	705.37	450.43	749.36	450.52
20.286	2	0.03	0.17	0.01	2.48	0.06	10.99	49.67	7.09	5.17	25.33	58.53	-0.84	98.69	90.53	0.08	0.82	0	13.94	5.17	0.04	0.37	0	7.09	0.03	0.02	0.01	0.01	0.18	89.08	0.03	0.01	1.56	0	0		7.91	-0.38	2.01	65.5	43.94	701.65	438.32	752.21	491.22	705.28	450.34	749.2	451.61
20.32	2	0.03	0.17	0.01	2.23	0.07	8.65	47.56	4.56	4.55	27.44	48.01	0	98.31	87.78	0.04	0.69	0	15.04	4.55	0.06	0.3	0	4.56	0.07	0.02	0.01	0.01	0.24	89.83	0.02	0	1.94	0	0		6.12	1.69	1.16	65.07	43.74	702.01	438.61	752.99	491.98	705.67	451.06	749.41	451.33
20.353	2	0.04	0.17	0.01	1.79	0.06	6.86	40.37	5.96	5.68	34.63	37.34	0	98.5	80.93	0.04	0.64	0	12.6	5.68	0.09	0.18	0	5.96	0.18	0.03	0.02	0.02	0.17	89.68	0.03	0	1.7	0	0		10.87	1.07	2.11	63.84	44.65	702.24	439.12	752.39	491.59	705.36	451.42	750	452.47
20.387	2	0.06	0.17	0.01	1.18	0.04	3.5	28.71	4.37	4.37	46.29	15.82	0	98.66	68.16	0.05	0.56	0	7.31	8.89	0.08	0.05	0	4.37	0.38	0.05	0.02	0.28	0.17	89.95	0.02	0	1.62	0	0		6.01	0.51	1.67	64.27	44.16	702.62	440.32	752.36	492.03	705.62	452.58	749.78	452.92
20.42	2	0.07	0.17	0.01	0.77	0.04	1.85	19.08	3	3	61.83	5.6	0	98.58	55.19	0.1	0.59	0	6.43	9.75	0.07	0.04	0	3	0.77	0.08	0.03	0.34	0.15	90.04	0.02	0	1.51	0	0		3.77	0.79	1.32	64.5	45.44	701.88	440.37	752.62	493.03	704.62	452.73	750.06	453.07
20.453	2	0.1	0.18	0.01	0.42	0.04	0.83	9.35	3.5	3.5	81.29	1.34	0	98.7	36.33	0.16	0.61	0.01	5.2	11.08	0.07	0.05	0	3.5	1.98	0.09	0.04	0.38	0.11	88.99	0.03	0	1.36	0	0		7.1	-0.37	2.25	63.09	44	700.76	440.49	751.32	493.23	704.46	452.24	748.42	454.04
20.487	2	0.17	0.17	0.02	0.24	0.04	0.43	4.58	6.01	2.54	90.85	0.52	0	98.65	20.38	0.21	0.71	0.01	7.09	15.5	0.06	0.05	0	2.54	6.01	0.11	0.07	1.06	0.09	86.49	0.02	0	1.51	0	0		5.14	0.56	1.8	63.57	44.57	700.36	440.72	751.87	494.34	704.09	452.76	748.64	454.21
20.52	2	0.32	0.17	0.03	0.19	0.05	0.41	3.05	13.28	3.41	93.9	0.72	0	98.66	13.28	0.32	0.85	0.02	9.11	26.17	0.08	0.08	1.39	3.41	17.72	0.1	0.11	3.28	0.05	83.36	0.02	0	1.53	0	0		4.22	0.5	1.82	64.28	44.81	700.67	441.77	751.5	494.66	703.95	453.82	748.75	454.75
20.553	2	0.53	0.17	0.09	0.17	0.06	0.6	2.22	11.99	5.1	95.56	4.67	0	98.78	8.39	0.54	0.91	0.03	11.99	28.1	0.1	0.09	3.66	5.1	43.81	0.11	0.14	12.98	0.04	80.2	0.02	0	1.5	0	0		5.81	0.03	1.33	63.65	45.13	699.88	441.07	751.71	494.93	703.33	453.42	748.45	454.61
20.587	2	1.11	0.17	0.16	0.15	0.07	0.96	1.6	15.15	10.53	96.79	20.06	-5.02	98.69	5.16	1.05	0.92	0.04	15.15	32.5	0.08	0.07	5.21	10.53	60.98	0.1	0.15	39.72	0.01	74.97	0.03	0.01	1.58	0	0		4.02	0.41	1.04	64.22	44.84	699.04	441.46	751.2	495.82	702.7	454.05	747.53	454.44
20.62	2	1.11	0.17	0.16	0.15	0.08	0.98	1.47	17.49	12.14	97.07	21.98	-2.43	98.78	3.87	1.8	0.82	0.04	17.49	35.16	0.05	0.06	3.5	12.14	60.08	0.1	0.13	33.55	0.01	73.31	0.03	0.03	1.66	0	0		-0.54	0.04	0.56	65.25	44.59	699.22	441.5	751.87	496.2	703.07	454.13	747.66	454
20.653	2	0.87	0.16	0.17	0.15	0.09	1.11	1.4	19.6	15.07	97.2	27.23	0	98.64	2.78	2.89	0.73	0.04	19.6	33.55	0.03	0.04	1.67	15.07	61.51	0.1	0.09	20.88	0.01	72.15	0.03	0.02	1.69	0	0		-2.5	0.58	0.49	65.84	44.82	699.18	441.53	751.99	496.3	702.98	454.16	747.8	453.83
20.687	2	0.75	0.15	0.22	0.15	0.09	2.73	1.02	19.6	31.12	94.54	39.96	-4.87	98.33	1.93	4.98	0.59	0.06	19.6	31.41	0.02	0.03	1.13	31.12	68.67	0.12	0.07	13.26	0	63.3	0.04	0	1.52	0	0		-1.05	1.61	0.97	66.55	44.15	699.55	442.07	751.89	496.53	703.62	454.42	747.77	454.54
20.72	2	0.7	0.14	0.27	0.17	0.09	3.77	1.16	20.19	28.14	92.46	54.14	-8.68	97.25	2.2	8.35	0.51	0.08	20.19	28.14	0.02	0.02	0.1	35.95	75.21	0.1	0.07	17.62	0	62.58	0.04	0.01	1.61	0	0		-6.27	4.17	-0.06	67.93	45.81	698.57	441.36	752.61	496.89	702.31	454.04	748.13	453.99
20.754	2	1.08	0.11	0.27	0.25	0.09	11.21	1.11	19.8	27.06	77.58	53.45	-27.43	96.09	2.82	17.96	0.5	0.1	19.8	27.06	0.02	0.02	0	60.29	75.25	0.08	0.06	60.23	0	51.34	0.05	0	1.37	0	0		-5.36	5.99	0.25	68.02	44.59	698.19	440.94	752.73	497.56	702.93	454.07	747.51	452.92
20.787	2	0.83	0.1	0.25	0.31	0.09	16.59	1.26	20.33	23.5	66.83	58.07	-30.53	96.11	3.08	24.42	0.44	0.11	20.33	23.5	0.02	0.01	0	71.27	72.96	0.08	0.04	59.91	0	47.8	0.06	0	1.24	0	0		-6.49	5.97	0.68	68.28	44.61	698.59	440.56	751.91	495.59	702.86	453.4	747.46	452.4
20.82	2	0.56	0.07	0.15	0.44	0.09	11.41	2.07	20.71	21.53	77.18	72.83	-26.66	98.18	3.65	34.79	0.37	0.12	20.71	21.53	0.04	0.01	0	70.82	58.6	0.06	0.03	58.43	0	48.84	0.05	0	1.25	0	0		-3.93	2.07	-0.3	67.78	44.9	698.09	439.85	751.9	495.56	702.09	452.84	746.98	452.1
20.854	2	0.37	0.08	0.1	0.44	0.08	10.53	1.71	18.45	23.07	78.93	74.94	-20.24	97.76	4.3	34.14	0.37	0.15	18.45	23.07	0.05	0.01	0	72.82	46.87	0.04	0.02	33.86	0	44.15	0.04	0	1.23	0	0		-0.65	3.12	0.55	67.82	44.1	698.5	439.53	751.86	495.16	702.98	452.62	747.07	451.71
20.887	2	0.35	0.08	0.14	0.41	0.07	13.3	1.46	16.79	20.72	73.41	70.67	-22.01	97.94	4.77	30.93	0.31	0.19	16.79	20.72	0.04	0.01	0	73.34	56.79	0.03	0.02	27.3	0	42.99	0.04	0	1.24	0	0		-4.24	2.7	0.96	69.01	44.3	698.13	439.37	751.77	495.01	702.79	452.19	747.08	451.53
20.92	2	0.3	0.08	0.13	0.47	0.08	13.74	1.68	17.31	24.2	72.52	74.14	-18.89	98.02	7.15	33.07	0.27	0.22	17.31	24.2	0.04	0.01	0	73.37	55.28	0.02	0.02	15.49	0	41.94	0.03	0	1.55	0	0		-5.89	2.5	-0.19	69.7	45.15	698.19	438.86	752.21	494.82	702.21	451.87	747.35	450.76
20.954	2	0.26	0.07	0.09	0.56	0.08	14.66	1.85	16.9	28.23	70.68	82.29	-16.66	97.32	10.65	35.9	0.19	0.25	16.9	28.23	0.04	0.01	0	76.55	45.68	0.01	0.02	9.58	0	37.95	0.02	0	2.18	0	0		-0.83	4.03	0.05	69.27	43.34	698.11	438.13	752.12	494.74	703.13	451.15	746.46	450.36
20.987	2	0.24	0.06	0.05	0.64	0.07	8.13	2.19	15.34	33.77	83.73	79.44	-10.52	97.23	11.39	39.13	0.18	0.28	15.34	33.77	0.05	0.02	0	71.02	27.56	0	0.02	5.28	0	38.04	0.02	0	2.15	0	0		0.31	4.21	-0.42	70.36	43.62	697.62	437.61	752.61	495.35	702.84	451.08	746.44	449.98
21.02	2	0.19	0.06	0.03	0.78	0.06	6.02	3.1	12.79	33.14	87.95	82.53	-8.66	98.35	12.79	43.63	0.15	0.36	12.19	33.14	0.09	0.04	0	69.02	18.2	0	0.01	1.7	0.01	40.58	0.01	0	2.12	0	0		-2.39	1.55	0.3	70.55	44.94	696.72	436.48	751.81	493.98	701.54	449.63	746.47	449.01
21.054	2	0.18	0.05	0.03	1.01	0.05	2.39	5.06	13.54	36.81	89.89	73.96	-3.79	98.43	13.54	50.57	0.09	0.44	8.98	36.81	0.09	0.04	0	55.75	10.74	0	0.01	0.95	0.01	45.06	0.01	0	2.15	0	0		-2.85	1.32	0.63	71.25	44.85	696.12	435.91	752.33	494.55	701.66	448.84	746.5	449.12
21.087	2	0.19	0.04	0.02	1.12	0.05	1.73	5.63	13.61	40.34	88.75	71.16	-2.27	98.44	13.61	53.48	0.09	0.52	8.02	40.34	0.09	0.04	0	51.1	9.03	0	0.01	0.71	0.01	44.72	0	0	2.09	0	0		-0.61	1.29	-0.11	71.34	44.06	695.99	434.81	752.71	494.23	701.93	448.18	745.98	448.02
21.121	2	0.18	0.04	0.02	1.49	0.05	1.21	7.75	15.1	41.46	84.5	71.58	-0.29	98.48	15.1	60.28	0.07	0.59	9.67	41.46	0.05	0.03	0	44.55	9.75	0	0.01	2.4	0.01	44.6	0	0	1.95	0	0		2.11	-1.13	-0.14	71.47	44.02	695.56	434.05	752.72	494.23	701.71	447.77	745.73	447.41
21.154	2	0.19	0.04	0.02	1.55	0.06	1.29	6.18	18.8	42.48	87.63	63.12	-0.19	98.46	18.8	57.55	0.06	0.8	11.17	42.55	0.06	0.02	0	42.48	7.03	0	0.01	6.93	0.01	37.59	0	0	1.92	0	0		3.16	1.2	0.66	71.98	44.41	694.84	433.62	752.61	494.72	701.38	447.31	745.8	447.27
21.187	2	0.24	0.05	0.02	1.19	0.06	1.16	3.57	16.16	37.79	92.85	46.37	-1.61	98.39	16.16	51.65	0.07	1.18	13.11	37.79	0.07	0.03	0	39.88	8.37	0	0.01	21.86	0.01	31.93	0	0	1.85	0	0		-0.32	1.44	1.78	72.49	44.51	693.89	432.94	752.17	494.47	701.03	446.06	745.54	446.74
21.221	2	0.42	0.05	0.03	0.99	0.07	0.66	2.28	16	27.89	95.43	70.22	-4.34	98.74	14.69	47.3	0.06	1.38	16	35.33	0.08	0.02	0	27.89	10.61	0	0.01	56.71	0.01	26.49	0	0	1.84	0	0		5.61	0.2	1.05	73.06	43.53	694.2	432.86	752.11	494.41	701.39	446.89	744.92	446.46
21.254	2	0.51	0.05	0.03	0.98	0.09	0.73	2.14	19.23	26.15	95.71	84.91	-6.59	98.47	14.9	46.51	0.05	1.67	19.23	34.13	0.08	0.01	0	26.15	17.84	0	0.02	68.33	0.01	25.23	0	0	1.88	0	0		2.91	1.19	1.08	73.02	44.52	694.43	432.42	751.58	492.7	700.75	445.74	745.27	446.24
21.287	2	0.83	0.07	0.05	0.65	0.11	0.81	1.16	22.99	22.59	97.67	84.66	-7.98	98.67	12.39	36.39	0.05	1.72	22.99	34.73	0.11	0.01	0	22.59	28.83	0	0.03	78.2	0.01	22.9	0	0	1.77	0	0		3.96	0.48	-0.26	73.27	43.47	694.69	431.91	752.11	492.7	701.22	445.88	744.69	445.21
21.321	2	1.1	0.08	0.08	0.54	0.12	0.93	0.79	25.48	18.5	97.8	84.81	-10.18	98.49	11.37	31.46	0.05	2	25.48	33.78	0.13	0.01	0	18.5	45.02	0	0.04	83.27	0.01	19.15	0	0	1.69	0.19	0		3.97	1.12	0.63	73.39	44.59	694.81	431.77	751.37	491.43	700.65	445.3	745.24	445.3
21.354	2	1.08	0.08	0.14	0.59	0.13	1.43	0.94	26.75	19.71	97.15	88.73	-15.03	98.56	12.78	32.45	0.05	2.03	26.75	29.26	0.14	0.01	0	19.71	61.69	0	0.05	86.55	0.01	20.83	0	0	1.6	0.54	0		9.82	-0.88	-0.71	73.37	43.45	695.19	431.84	750.22	490.35	700.39	446.19	743.81	444.6
21.388	2	1.06	0.09	0.19	0.54	0.11	1.44	0.82	24.66	17.83	97.13	85.39	-16.5	98.77	11.83	31.14	0.05	1.65	24.66	27.08	0.12	0.01	0.48	17.83	69.57	0	0.04	84.16	0.01	20.34	0	0	1.48	0.69	0		7.64	0.06	-0.16	74.11	43.05	696.4	432.24	750.15	489.16	701.35	445.92	744.39	444.77
21.421	2	1.03	0.09	0.25	0.51	0.11	1.5	0.76	24.08	18.09	97.01	77.41	-16.6	98.59	9.87	31.66	0.06	1.14	24.08	27.33	0.12	0.01	1.14	18.09	76.24	0	0.03	77.01	0	20.55	0	0	1.22	0.93	0		5.78	-0.78	-0.94	74.55	42.74	696.72	432.32	750.16	488.52	701.41	445.92	744.13	444.83
21.454	2	0.91	0.08	0.28	0.57	0.11	1.73	1.03	25.23	19.82	96.54	85.61	-16.55	98.5	10.47	35.22	0.07	0.71	25.23	27.52	0.1	0.01	1.68	19.82	80.3	0	0.03	71.65	0	23.96	0	0	1.18	1.18	0		5.5	-1.07	-1.39	74.74	42.52	696.41	432.13	750.17	488.56	701.23	445.82	743.73	444.72
21.488	2	0.83	0.09	0.33	0.55	0.1	2.11	1.15	23.76	23.74	95.78	89.32	-16.31	98.76	9.04	35.59	0.07	0.55	23.76	28.83	0.11	0.01	2.99	23.74	84.17	0	0.03	58.41	0	27.9	0	0.01	1	1.42	0		3.83	0.11	-1.64	75.11	42.6	696.45	432.05	750.33	488.43	701.21	445.71	743.8	444.6
21.521	2	0.79	0.09	0.37	0.49	0.09	2.42	1.04	21.31	25.33	95.16	88.94	-17.01	98.54	8.61	32.46	0.07	0.36	21.31	28.15	0.14	0.01	4.79	25.33	86.81	0	0.03	51.67	0	29.29	0	0.01	0.95	1.46	0		3.18	0.94	-1.53	75.27	42.72	696.33	431.91	750.57	488.66	701.24	445.52	743.95	444.55
21.554	2	0.73	0.09	0.35	0.5	0.1	2.15	1.29	23.64	25.07	95.71	89.05	-13.14	97.73	7.26	34.62	0.07	0.26	23.64	30.66	0.15	0.01	4.55	25.07	84.8	0	0.02	43.05	0	33.79	0	0.01	0.92	1.47	0		3.4	3.18	-0.79	74.83	43.56	696.19	431.27	750.4	488.17	700.92	444.89	744.46	443.74
21.588	2	0.68	0.09	0.35	0.53	0.1	3.02	1.52	23.45	32.72	93.97	90.18	-13.78	97.77	6.85	36.62	0.08	0.2	23.45	32.97	0.16	0.01	4.72	32.72	84.31	0	0.02	34.32	0	36.21	0.01	0	0.82	1.53	0		3.72	3.09	-0.9	75.09	44.36	695.89	431.11	750.43	488.24	700.33	444.93	744.68	443.73
21.621	2	0.72	0.09	0.33	0.5	0.09	3.19	1.68	22.56	34.55	93.62	87.77	-13.56	97.87	6.44	35.42	0.08	0.18	22.56	35.45	0.17	0.01	5.29	34.55	82.44	0	0.02	31	0	40.3	0.01	0	0.8	1.6	0		1.73	2.86	0.12	75.15	44.17	695.57	431.23	749.65	487.89	700.22	444.44	744.39	443.83
21.654	2	0.67	0.08	0.31	0.58	0.08	3.12	2.6	20.74	36.56	93.76	89.32	-13.82	97.77	6.36	39.58	0.09	0.2	20.74	37.15	0.16	0.02	5.09	36.56	80.19	0	0.02	27.53	0	46.94	0.01	0.01	0.74	1.61	0		1.13	3.11	0.09	75.19	43.93	695.49	431.16	749.82	488.08	700.38	444.32	744.31	443.81
21.688	2	0.69	0.07	0.29	0.78	0.06	3.93	7.52	16.21	41.67	84.96	93.81	-18.95	97.44	7.03	48.04	0.1	0.23	16.21	41.67	0.16	0.01	5.39	44.31	79.13	0	0.01	29.24	0	64.48	0.02	0.01	0.68	1.71	0		1.1	3.81	0.22	75.23	44.27	695.44	431.12	749.83	488.15	700.24	444.34	744.5	443.71
21.721	2	0.7	0.06	0.3	0.99	0.06	4.27	10.44	13.63	45.56	79.11	96.45	-21.42	97.21	7.43	54.61	0.11	0.26	13.63	45.56	0.14	0.01	5.42	47.85	79.81	0	0.01	28.45	0	66.13	0.02	0.01	0.67	1.8	0		1.56	4.24	-0.03	75.34	43.78	695.45	431.17	749.79	488.19	700.39	444.43	744.16	443.74
21.755	2	0.7	0.05	0.31	1.27	0.06	7.62	20.89	14.11	47.68	58.23	98.13	-26.35	97.29	9.1	60.46	0.15	0.27	14.11	47.68	0.1	0.02	5.52	58.78	82.18	0	0.01	29.89	0	78.21	0.03	0.01	0.56	2.03	0		2.64	4.1	-0.05	75.47	44.07	695.2	431.06	749.89	488.45	700.16	444.43	744.22	443.88
21.788	2	0.76	0.04	0.32	1.59	0.07	8.16	30.32	17.78	52.54	44.68	98.96	-25.66	98.58	9.69	66.63	0.17	0.3	17.78	52.54	0.09	0.01	5.19	60.48	83.38	0	0.01	29.7	0	83.42	0.03	0.01	0.53	2.06	0		4.24	0.8	-1.4	75.38	43.49	695.07	430.75	749.86	488.42	699.92	444.88	743.36	443.01
21.821	2	0.6	0.04	0.34	1.79	0.08	8	34.06	20.45	50.43	40.94	99.29	-22.95	98.73	9.78	70.14	0.17	0.32	20.45	50.43	0.09	0.02	4.22	60.16	84.64	0	0.01	22.37	0	83.9	0.03	0.03	0.53	1.82	0		9.15	0.23	-1.37	75.2	42.91	695.31	430.33	749.51	487.64	700.16	444.52	743.05	443
21.855	2	0.49	0.04	0.33	1.94	0.09	8.76	39.9	22.46	48.88	35.1	99.37	-21.01	97.91	10.4	71.85	0.21	0.31	22.46	48.88	0.08	0.02	3.1	61.68	84.41	0	0.01	15.04	0	87.61	0.03	0.02	0.51	1.59	0		1.15	2.76	-1.07	75.12	43.79	695.14	430.15	749.67	487.31	699.82	443.92	743.59	442.26
21.888	2	0.5	0.04	0.35	1.88	0.1	9.22	38.95	24.96	50.37	36.05	99.41	-19.2	97.83	9.81	71.6	0.21	0.31	24.96	50.37	0.09	0.02	2.82	62.25	85.64	0	0.01	10.64	0	87.5	0.03	0.02	0.51	1.35	0		0.59	2.97	-1.11	75.17	43.84	695.07	430.18	749.61	487.25	699.72	443.9	743.53	442.31
21.921	2	0.54	0.03	0.37	1.89	0.1	9.86	40.86	23.7	53.49	34.14	99.51	-19.98	97.96	9.15	72.4	0.22	0.3	23.7	53.49	0.11	0.03	2.22	64.21	87.08	0.01	0.01	7.78	0	89.28	0.03	0.01	0.52	1.18	0		0.67	2.65	-1.04	75.25	43.38	695.2	430.32	749.41	487.09	699.94	443.91	743.29	442.42
21.955	2	0.56	0.03	0.4	2	0.1	11.01	44.44	24.76	54.84	30.56	99.65	-21.05	97.91	7.71	75.52	0.22	0.34	24.76	54.84	0.13	0.04	1.67	68.11	88.27	0.01	0.01	8.88	0	91.07	0.03	0.01	0.5	0.99	0		0.11	2.77	-1.08	75.29	43.16	695.29	430.34	749.41	486.97	700.08	443.84	743.21	442.41
21.988	2	0.62	0.03	0.4	2.08	0.12	10.72	46.4	27.09	56.89	28.6	99.72	-20.7	97.78	6.33	78.15	0.2	0.38	27.09	56.89	0.16	0.04	1.35	69.16	88.17	0.01	0	11.96	0	91.67	0.03	0.01	0.51	0.78	0		0.02	3.07	-0.66	75.37	43.37	695.38	430.46	749.27	486.9	700.09	443.83	743.44	442.49
22.021	2	0.81	0.03	0.41	1.95	0.17	11.68	45.16	33.91	60.64	29.84	99.7	-19.35	98.57	4.52	77.97	0.18	0.43	33.91	60.64	0.17	0.04	1.44	71.32	87.8	0.01	0	18.81	0	92.42	0.02	0.01	0.55	0.69	0		8.6	-0.84	-1.69	75.46	43.1	695.75	430.52	749.15	486.7	699.99	444.67	743.06	443
22.055	2	0.94	0.03	0.42	1.9	0.23	15.06	44.96	38.5	59.93	30.04	99.7	-21.09	98.62	3.96	77.57	0.18	0.46	38.5	59.93	0.15	0.04	1.51	76.27	87.93	0.01	0	28.72	0	93.15	0.02	0.01	0.56	0.63	0		8.29	-0.64	-2	75.51	43.17	695.76	430.44	749.24	486.62	699.9	444.71	743.04	442.83
22.088	2	1.16	0.03	0.43	1.81	0.29	15.16	43.92	42.73	62.36	31.08	99.68	-20.41	98.52	3.65	76.46	0.17	0.45	42.73	62.36	0.13	0.04	2.39	75.36	88.47	0.01	0	35.52	0	93.58	0.02	0.01	0.58	0.72	0		7.93	-1.02	-1.72	75.49	42.98	695.73	430.46	749.25	486.77	700.09	444.59	743.03	442.86
22.122	2	1.27	0.03	0.44	1.73	0.33	15.97	43.38	45.01	64.88	31.62	99.68	-19.18	98.51	3.05	75.79	0.16	0.44	45.01	64.88	0.12	0.06	3.18	76.18	89.13	0.01	0	33.65	0	94.33	0.02	0.02	0.62	0.82	0		7.64	-1.06	-1.71	75.51	43.04	695.72	430.44	749.28	486.72	700.06	444.52	743.07	442.91
22.155	2	1.41	0.03	0.45	1.7	0.37	16.62	43.43	47.29	66.96	31.57	99.69	-18.65	98.5	2.76	75.52	0.15	0.46	47.29	66.96	0.14	0.06	3.54	76.66	89.66	0.01	0	34.97	0	94.92	0.02	0.01	0.63	0.92	0		7.63	-1.08	-1.88	75.57	42.88	695.71	430.44	749.4	486.84	700.15	444.56	742.99	442.96
22.188	2	1.35	0.03	0.44	1.56	0.39	16.05	40.89	47.84	67.78	34.11	99.6	-15.94	98.58	2.67	73.01	0.14	0.48	47.84	67.78	0.15	0.07	4.13	75.3	89.04	0.01	0.01	27.12	0	95	0.01	0.02	0.65	1.12	0		7.46	-0.8	-2.28	75.66	42.86	695.64	430.23	749.64	486.86	700.11	444.47	742.94	442.83
22.222	2	1.45	0.04	0.45	1.26	0.43	16.34	35.09	49.45	67.95	39.91	99.35	-14.01	98.55	2.72	66.49	0.12	0.41	49.45	67.95	0.16	0.06	4.7	73.23	89.42	0.01	0.01	24.77	0	95.62	0.01	0.02	0.67	1.4	0		7.42	-0.89	-2.27	75.76	42.58	695.56	430.25	749.56	486.92	700.18	444.43	742.73	442.87
22.255	2	1.59	0.05	0.44	1.11	0.42	16.81	31.6	49.38	69.49	43.4	99.1	-13.42	98.67	3.12	62.32	0.12	0.37	49.38	69.49	0.17	0.05	5.16	72.21	89.51	0.01	0.01	23.14	0	95.65	0.01	0.03	0.69	1.64	0		7.46	-0.47	-2.27	75.78	42.54	695.39	430.31	749.37	486.91	700.02	444.42	742.54	443.03
22.288	2	1.41	0.05	0.42	1.02	0.33	15.55	29.59	45.09	67.34	45.41	98.75	-13.46	98.67	3.64	59.32	0.11	0.36	45.09	67.34	0.17	0.05	4.65	70.32	88.41	0.01	0.01	18.34	0	95.88	0.01	0.03	0.73	1.74	0		8.22	-0.47	-2.47	75.87	42.94	695.16	430.28	749.25	486.9	699.57	444.54	742.49	443.17
22.322	2	1.61	0.05	0.43	0.94	0.32	17.26	28.03	44.44	68.97	46.97	98.56	-14.97	97.76	3.25	57.49	0.1	0.36	44.44	68.97	0.23	0.05	4.51	72.59	88.39	0.01	0.01	20.78	0	96.26	0.01	0.05	0.78	1.69	0		3.64	3.12	-1.72	75.81	43.59	695.11	430.29	749.48	487.04	699.59	444.14	743.16	442.94
22.355	2	1.84	0.06	0.44	0.84	0.31	17.4	25.14	43.72	69.84	49.86	98.22	-15.82	97.73	2.84	54.43	0.1	0.35	43.72	69.84	0.28	0.05	4.16	72.17	88.83	0.01	0.01	23.64	0	96.18	0.01	0.09	0.8	1.71	0		4.13	3.19	-1.88	75.74	43.56	695.17	430.3	749.52	487.01	699.6	444.21	743.15	442.99
22.389	2	2.3	0.06	0.45	0.69	0.32	19.42	21.19	44.28	72.25	57.62	97.37	-16.65	97.75	2.52	48.92	0.09	0.31	44.28	72.25	0.41	0.05	4.08	73.02	89.35	0.01	0.01	26.76	0	96.73	0.02	0.09	0.81	1.66	0		5.02	3.15	-1.9	75.84	43.32	695.4	430.47	749.38	486.89	699.76	444.42	743.07	443.04
22.422	2	2.71	0.07	0.43	0.55	0.32	18.27	17.02	44.08	70.62	63.45	95.79	-15.7	98.56	2.02	42.88	0.1	0.26	44.08	73.81	0.42	0.05	4.21	70.62	88.14	0.01	0.01	27.68	0	96.82	0.02	0.05	0.84	1.75	0		9.91	0.88	-2.35	75.78	43.31	694.9	430.26	749.05	486.96	699.19	444.6	742.48	443.38
22.455	2	2.94	0.08	0.43	0.46	0.25	18.34	13.97	40.04	70	63.32	94.21	-16.95	97.51	1.87	37.74	0.11	0.23	40.04	74.28	0.36	0.06	3.98	70	88.01	0.02	0.01	26.31	0	96.54	0.02	0.02	0.84	1.61	0		4.19	3.67	-1.18	75.61	44.25	694.03	430.26	748.42	487.26	698.37	444.22	742.59	442.73
22.489	2	2.48	0.08	0.41	0.44	0.18	14.26	12.97	34.09	65.9	71.48	91.25	-17.01	97.46	1.57	36.31	0.12	0.21	34.09	70.39	0.3	0.06	3.91	65.9	86.21	0.02	0.01	23.18	0	96.22	0.02	0.04	0.87	1.4	0		4.7	3.76	-1.74	75.62	43.97	693.97	430.23	748.41	487.2	698.29	444.34	742.23	442.73
22.522	2	2.55	0.09	0.42	0.39	0.15	15.02	10.91	31.21	66.31	69.96	89.35	-19.41	97.82	1.36	32.79	0.15	0.19	31.21	67.82	0.24	0.05	3.15	66.31	87.01	0.02	0.01	26.52	0	95.27	0.02	0.02	0.84	1.25	0		1.76	2.97	-1.07	75.55	44.18	693.35	430.28	747.88	487.38	697.83	444.13	741.98	442.47
22.555	2	2.08	0.09	0.43	0.36	0.11	15.11	9.85	25.87	62.28	69.77	88.42	-21.49	97.8	1.3	30.94	0.16	0.17	25.87	62.28	0.17	0.04	2.18	66.65	87.69	0.02	0.01	23.79	0	94.45	0.02	0.02	0.81	1.03	0		1.89	3.02	-1.14	75.43	44.39	693.27	430.14	747.99	487.48	697.72	444.12	742.07	442.29
22.589	2	1.74	0.1	0.42	0.34	0.11	15.29	8.72	24.81	57.49	69.43	86.06	-21.32	98.76	1.61	28.9	0.22	0.14	24.81	57.49	0.17	0.04	1.51	66.35	87.08	0.03	0.01	21.46	0	93	0.02	0.03	0.8	1	0		8.08	0.11	-1.78	75.37	43.17	693.03	429.95	747.78	487.72	697.89	444.34	741.03	442.58
22.622	2	1.82	0.11	0.45	0.3	0.13	19.49	7.36	28.28	52.14	61.03	87.72	-23.65	98.4	1.76	24.78	0.25	0.13	28.28	52.14	0.18	0.05	1.11	68.94	89.52	0.03	0.01	32.1	0	92.54	0.03	0.02	0.82	0.92	0		11.99	1.39	-1.6	75.19	43	694	430.26	747.04	486.57	698.18	444.8	741.11	442.34
22.655	2	1.62	0.12	0.46	0.27	0.16	23.23	6.65	31.35	44.89	53.54	90.54	-24.6	98.64	1.92	21.62	0.27	0.13	31.35	44.89	0.21	0.06	1.39	71.26	90.08	0.02	0.01	38.33	0	92.94	0.03	0.02	0.87	0.92	0		7.09	-0.58	-1.16	75.47	42.43	694.16	431.02	745.92	485.57	698.11	444.73	740.5	442.72
22.689	2	1.48	0.12	0.46	0.25	0.19	27.82	5.94	34.57	38.62	47.18	92.69	-25.53	98.44	2.05	18.65	0.33	0.14	34.57	38.62	0.25	0.06	1.42	74.03	90.37	0.03	0.01	44.07	0	92.86	0.04	0.03	0.88	0.84	0		7	-1.28	-0.79	75.56	42.61	694.38	431.15	745.62	485.07	698.1	444.65	740.67	442.89
22.722	2	1.55	0.13	0.46	0.22	0.2	29.3	5.3	35.43	36.12	45.7	93.08	-26.61	98.69	1.96	15.62	0.35	0.12	35.43	36.12	0.31	0.07	1.98	74.4	90.26	0.02	0.01	50	0	93.1	0.04	0.03	0.89	0.85	0		3.93	-0.38	-1.31	75.62	42.41	694.15	430.94	746.47	485.54	698.33	444.22	740.73	443.25
22.756	2	1.11	0.14	0.44	0.21	0.12	28.96	5.04	27.06	36.19	46.04	85.75	-25.06	98.74	2	13.8	0.4	0.13	27.06	36.19	0.35	0.05	2.17	75.58	88.61	0.02	0.01	25.96	0	93.59	0.06	0.02	0.85	0.95	0		8.59	0.2	-0.65	75.54	43.11	694.66	430.97	745.81	484.79	698.13	444.52	741.21	442.89
22.789	2	0.98	0.14	0.39	0.21	0.1	27.57	5.24	24.39	34.25	47.43	78.04	-25.32	98.68	1.82	14.04	0.41	0.15	24.39	34.25	0.38	0.04	3.11	76.32	84.72	0.03	0.01	24.38	0	94.52	0.06	0.02	0.81	1.02	0		7.35	-0.41	-0.47	75.66	42.74	694.74	431.16	745.32	484.21	698.16	444.32	740.88	443.13
22.822	2	0.89	0.15	0.33	0.21	0.09	24	5.43	21.12	34.45	52.01	65.08	-24.44	98.34	1.48	14.36	0.38	0.18	21.12	34.45	0.43	0.04	4.42	75.48	79.96	0.03	0.02	20.3	0	95.41	0.07	0.02	0.79	1.21	0		4.35	-1.58	-0.92	75.66	41.99	694.73	431.33	745.3	484.22	698.38	444.39	740.34	442.98
22.856	2	0.8	0.15	0.28	0.22	0.07	20.46	5.79	18.52	34.87	59.08	49.29	-22.93	98.39	1.2	15.19	0.43	0.21	18.52	34.87	0.44	0.03	5.75	74.44	74.46	0.03	0.02	15.38	0	96.44	0.08	0.02	0.73	1.32	0		4.43	-1.43	-1	75.68	42.1	694.76	431.31	745.35	484.16	698.33	444.38	740.41	443.03
22.889	2	0.72	0.14	0.19	0.23	0.07	16.16	6.32	17.39	34.6	67.68	46.21	-21.03	98.39	1.07	17.23	0.4	0.23	17.39	34.6	0.39	0.02	7.64	74.05	62.62	0.03	0.02	17.43	0	96.77	0.08	0.03	0.7	1.48	0		4.51	-1.45	-0.71	75.71	42.13	694.78	431.34	745.41	484.26	698.45	444.29	740.56	443.18
22.922	2	0.62	0.12	0.13	0.28	0.07	12.07	7.91	18.38	36.13	75.85	55.22	-17.28	98.42	0.95	22.64	0.39	0.25	18.38	36.13	0.35	0.02	7.32	73.3	50.98	0.03	0.02	16.1	0	97.25	0.08	0.04	0.71	1.62	0		3.79	-1.33	-0.82	75.71	41.95	694.87	431.42	745.29	484.1	698.49	444.35	740.42	443.08
22.956	2	0.55	0.11	0.09	0.34	0.08	9.87	10.42	19.65	38.45	79.15	69.49	-14.46	98.47	0.94	29.24	0.35	0.3	19.65	38.45	0.35	0.02	7.81	74.33	41.07	0.04	0.02	14.72	0	97.9	0.09	0.03	0.7	1.85	0		3.96	-1.19	-0.7	75.66	41.83	694.92	431.48	745.2	484.07	698.58	444.36	740.39	443.1
22.989	2	0.49	0.1	0.07	0.42	0.08	8.16	13.01	20.48	39.43	73.98	78.19	-12.5	98.59	1	34.88	0.36	0.4	20.48	39.43	0.37	0.02	7.74	74.34	34.13	0.05	0.02	14.58	0	98.11	0.09	0.01	0.68	2.09	0		3.8	-0.75	-0.42	75.63	42.36	694.94	431.6	744.88	483.76	698.25	444.41	740.59	443.17
23.022	2	0.46	0.09	0.06	0.43	0.07	7.86	13.53	17.66	41.27	72.93	81.44	-12.14	98.6	0.94	35.67	0.37	0.39	17.66	41.27	0.58	0.03	6.77	76.07	29.36	0.06	0.02	9.04	0	98.5	0.1	0.02	0.66	1.68	0		5.88	0.72	-0.26	75.69	42.68	694.65	432.22	743.62	483.24	697.37	444.91	740.04	443.9
23.056	2	0.29	0.09	0.05	0.43	0.05	6.49	14	10.54	32.31	72	81.14	-13.01	98.25	1.05	35.97	0.29	0.38	10.54	32.31	0.77	0.04	7.99	75.53	23.95	0.08	0.02	4.59	0	99.03	0.12	0.27	0.67	1.56	0		4.83	1.87	1.01	75.69	42.24	694	433	742.06	483.1	696.9	444.86	739.14	444.85
23.056	3	0.02	0	0.01	0.13	32.15	0.13	0.61	0.12	0.32	42.85	86.45	55.15	8.03	40.14	1.13	0.12	0.35	19.2	3.29	0.24	7.16	0	0.02	0.08	0.32	0.99	0.03	26.97	16.08	0.02	0.3	58.2	0	0		-3.59	34.19	-2.37	67.26	86.96	784.61	502.67	996.6	733.46	845.06	548.52	931.92	544.33
23.089	2	0.26	0.1	0.05	0.34	0.04	6.72	10.63	6.29	26.59	78.74	66.73	-14.1	95.29	1.93	27.68	0.29	0.36	6.29	26.59	0.94	0.05	8.9	74.31	22.32	0.08	0.03	2.93	0	98.93	0.1	0.33	0.64	1.14	0		14.45	6.96	-0.3	74.17	40.53	693.75	433.29	740.75	482.8	696.6	445.84	737.12	445.11
23.089	3	0.02	0.01	0	0.16	6.09	0.24	0.47	0.2	0.2	87.83	41.19	36.22	20.09	44.54	1.19	0.11	0.29	11.18	0.76	0.2	2.34	0	0.03	0.2	0.2	0.63	0.19	8.93	5.33	0.07	0.75	44.45	0	0		-7.19	28.9	-0.47	65.92	114.56	780.4	502.59	988.6	724.51	826.4	544.95	940.88	549.36
23.123	2	0.25	0.14	0.06	0.25	0.03	9.23	7.52	3.25	19.21	81.55	49.4	-18.49	93.37	2.62	17.73	0.29	0.34	3.25	19.21	1.31	0.12	10.71	75.31	29.25	0.08	0.05	5.74	0	99.09	0.13	0.01	0.57	1.23	0		21.67	8.78	-1.37	72.03	38.94	691.68	434.97	736.15	482.03	693.82	448.46	732.65	445.52
23.156	2	0.26	0.16	0.09	0.21	0.03	12.29	6.07	4.08	12.37	75.42	34.83	-22.29	91.69	4.08	11.01	0.33	0.4	3.84	12.37	1.38	0.1	11.46	74.52	38.86	0.08	0.1	12.93	0	98.79	0.12	0.03	0.47	1.37	0		17.13	10	0.5	72.64	37.89	688.62	436.28	731.9	481.45	691.25	448.97	729.07	446.77
23.189	2	0.25	0.19	0.09	0.18	0.03	12.78	4.98	5.86	6.54	74.44	20.7	-23.79	93.7	5.86	4.78	0.38	0.35	3.41	6.54	1.26	0.06	9.96	70.77	42.19	0.06	0.2	19.21	0	98.23	0.12	0.02	0.46	1.22	0		3.89	8.5	1.68	74.05	36.67	685.49	437.87	727.7	481.47	688.49	448.66	725.15	448.14
23.223	2	0.23	0.2	0.09	0.18	0.03	11.28	4.85	7.73	4.6	77.45	16.78	-21.85	87.52	7.73	2.48	0.43	0.45	4.27	4.6	1.5	0.08	8.43	65.68	42.1	0.06	0.48	17.55	0	97.9	0.09	0.03	0.43	1.15	0		5.26	12.26	1.68	73.44	35.26	682.46	437.34	725.51	481.79	686.62	449.1	721.83	447.21
23.256	2	0.21	0.2	0.11	0.2	0.03	16.3	5.39	11.52	3.63	67.39	23.37	-23.06	91.38	11.52	1.78	0.49	0.53	5.07	3.63	1.27	0.08	6.24	67.04	50.72	0.05	0.97	10.34	0	97.43	0.06	0.03	0.44	1.02	0		4.38	10.2	1.02	73.32	34.38	680.9	437.89	723.9	482.76	685.28	449.14	719.62	447.71
23.289	2	0.18	0.21	0.15	0.27	0.03	27.13	7.25	19.4	2.15	47.87	39.08	-27.83	89.96	19.4	2.06	0.46	0.79	4.44	2.15	1.4	0.18	7.56	68.41	63.45	0.05	1.64	6.84	0	96.6	0.04	0	0.41	1.31	0		9.18	11.04	2.02	72.6	33.76	677.95	436.84	722.63	483.47	683.76	449.34	717.44	446.95
23.323	2	0.22	0.2	0.26	0.33	0.03	46.04	8.26	25.38	1.85	28.96	73.54	-36.14	85.23	25.38	1.7	0.51	1.08	5.7	1.85	1.8	0.78	5.07	72.7	80.67	0.03	2.63	14.77	0	94.06	0.02	0.02	0.36	1.1	0		15.6	13.23	3.24	70.91	31.65	676.8	436.69	721.72	484.16	684.09	449.36	715.67	447.32
23.356	2	0.32	0.21	0.33	0.34	0.03	51.34	7.89	25.38	1.62	23.66	82.34	-43.63	81.9	25.38	1.65	0.53	1.36	4.07	1.62	1.54	1.4	3.97	74.64	87.11	0.03	4.51	35.22	0	92.61	0.02	0.01	0.34	1.25	0		14.13	14.45	3.07	71.48	32.13	675.92	437.54	719.88	483.85	682.45	449.72	714.53	448.08
23.39	2	0.58	0.2	0.38	0.36	0.03	56.92	6.17	24.47	1.46	18.08	84.55	-53.85	76.02	24.47	2.12	0.56	1.73	3.37	1.46	1.02	2.87	1.89	78.72	90.01	0.02	6.88	71.2	0	86.34	0.01	0.01	0.34	0.85	0		12.44	16.23	3.12	71.66	30.8	674.14	437.29	718.3	483.88	681.44	449.44	712.19	447.59
23.423	2	0.56	0.19	0.39	0.4	0.03	62.66	5.02	26.64	1.56	12.34	87.41	-54.94	77.46	26.64	2.61	0.66	1.76	3.95	1.56	1.06	3.39	1.14	81.07	90.81	0.01	8.87	70.29	0	78.41	0.01	0.03	0.34	0.69	0		12.54	15.83	4.1	72.01	30.53	673.65	438.48	716.83	484.19	680.8	449.74	711.33	449.17
23.456	2	0.52	0.18	0.38	0.54	0.03	67.83	5.45	31.23	1.81	7.17	92.66	-56.17	75.01	31.23	4.24	0.66	2.55	3.52	1.81	0.68	2.8	0.84	80.99	93.65	0.01	13.16	68.34	0	73.5	0.01	0.04	0.36	0.65	0		8.97	16.5	5.36	72.81	31.7	672.57	438.78	715.67	483.71	679.46	449.86	711.16	449.68
23.49	2	0.52	0.18	0.39	0.62	0.03	72.88	2.53	32.56	1.45	2.12	94.45	-58.52	78.44	32.56	5.35	0.73	2.56	3.26	1.45	0.61	2.35	0.79	83.9	96.06	0	16.7	69.94	0	51.92	0.01	0.07	0.36	0.54	0		6.38	15.54	4.8	72.8	30.72	671.93	439.02	714.59	483.56	678.9	449.88	709.62	449.4
23.523	2	0.46	0.17	0.41	0.58	0.03	70.74	1.1	28.64	1.1	4.26	92.82	-56.37	65.51	28.64	6.36	0.71	2.47	2.72	1.1	0.52	1.95	0.91	85.47	96.54	0	18.98	60.81	0	34.66	0.01	0.1	0.36	0.52	0		11.17	18.79	5.37	73.45	30.82	669.97	438.91	713.36	484.12	677.46	450.71	708.25	449.52
23.556	2	0.56	0.18	0.45	0.46	0.03	67.63	0.73	23.12	1.12	7.37	89.63	-57.17	58.85	23.12	4.34	0.65	1.85	2.21	1.12	0.59	1.38	0.45	86.75	97.05	0	23.49	66.37	0	32.7	0.01	0.13	0.36	0.34	0	0	13.71	20.21	4.29	72.51	28.77	668.42	438.18	712.85	485.1	677.16	450.68	705.84	448.43
23.556	4	0.1	0.08	0.02	0.13	0.1	0.09	0.07	0.61	0.44	99.75	0.37	6.11	3.08	1.34	3.98	0.09	0.06	3.01	0.19	0.21	0.25	0	0.23	0.49	0.44	0.62	0.33	7.96	0.65	0.61	16.19	10.8	0	0		-2.66	39.24	6.98	62.95	32.24	1042.68	507.08	1112.75	582.62	1063.81	521.72	1096.03	523.11
23.59	2	0.66	0.18	0.52	0.41	0.03	67.56	0.33	18.54	1.49	7.44	85.3	-58.81	47.54	18.54	4.3	0.81	1.64	2.19	1.49	0.99	2.44	0.32	90.64	96.68	0	25.57	71.21	0	18.25	0	0.02	0.32	0.25	0	0	9.14	22.49	5.49	72.32	28.54	667.67	438.14	712.44	485.28	676.98	449.99	705.49	448.66
23.59	4	0.11	0.06	0.02	0.12	0.16	0.08	0.07	0.82	0.43	99.68	0.62	10.76	91.94	1.34	3.22	0.13	0.04	4.85	0.21	0.19	0.27	0	0.11	0.77	0.43	0.39	0.41	14.66	0.36	0.82	42.44	14.5	0	0		-11.1	9.83	0.9	57.83	45.43	1041.89	507.68	1109.25	578.32	1052.88	521.43	1098.29	522.85
23.623	2	0.66	0.17	0.61	0.39	0.03	65.93	0.27	15.03	1.6	9.07	81.7	-57.53	48.34	15.03	5.35	0.81	1.83	2.45	1.6	1.24	4.19	0.23	92.5	96.93	0	28.64	66.06	0	16.33	0	0.03	0.31	0.17	0	0	5.71	22.33	6.79	72.91	28.04	666.97	438.63	711.68	485.45	676.77	450.08	704.8	449.2
23.623	4	0.12	0.06	0.03	0.13	0.15	0.08	0.07	0.75	0.44	99.7	0.59	10.47	89.67	0.98	3.15	0.12	0.03	4.72	0.19	0.13	0.21	0	0.13	0.65	0.44	0.29	0.46	17.81	0.44	0.75	28.13	14.16	0	0		-8.48	11.19	3.19	57.48	44.22	1040.32	507.12	1106.61	577.14	1052.18	520.79	1096.38	522.1
23.656	2	0.54	0.16	0.59	0.42	0.03	67.17	0.28	16.8	1.49	7.83	82.39	-55.93	42.96	16.8	6.71	0.62	2.03	2.2	1.45	1.49	4.59	0.17	93.15	95.73	0	25.58	56.96	0	13.1	0	0.03	0.3	0.11	0	0	6.79	23.42	6.56	72.86	27.77	666.19	438.42	710.95	485.05	676.13	450.54	703.83	448.59
23.656	4	0.09	0.05	0.02	0.11	0.19	0.08	0.07	0.96	0.54	99.63	0.74	12.4	88.62	0.77	4.09	0.11	0.03	5.3	0.18	0.12	0.24	0	0.13	0.67	0.54	0.33	0.44	9.11	0.51	0.96	37.57	15.71	0	0		-8.54	11.74	4.15	57.13	44.41	1039.44	506.76	1105.76	576.3	1051.57	520.9	1095.97	521.76
23.69	2	0.41	0.16	0.69	0.36	0.03	65.94	0.23	13.02	1.38	9.06	77.91	-50.31	42.02	13.02	7.96	0.52	2.29	1.89	1.38	1.17	7.2	0	96	95.01	0	20.76	33.03	0	10.48	0	0.03	0.31	0.02	0	0	7.54	23.61	6.7	72.37	27.51	666.1	438.37	710.76	485.03	676.13	450.41	703.59	448.64
23.69	4	0.09	0.06	0.02	0.1	0.19	0.08	0.07	1.08	0.42	99.62	0.72	12.53	88.05	0.68	2.86	0.13	0.02	5.93	0.17	0.1	0.23	0	0.1	0.52	0.42	0.34	0.41	7.96	0.69	1.08	37.18	15.51	0	0		-7.08	12.02	6.25	57.43	42.91	1039.23	506.66	1104.47	575.43	1052.28	519.56	1095.09	522.58
23.723	2	0.32	0.15	0.63	0.35	0.03	63.63	0.22	11.18	1.37	11.37	75.69	-46.38	46.68	11.18	9.88	0.49	2.62	1.64	1.37	0.67	5.59	0	96.29	94.64	0	16.37	18.25	0	9.83	0	0.05	0.31	0	0	0	5.79	22.67	7.71	72.59	27.51	665.61	438.75	709.75	484.4	675.6	450.78	703.05	448.87
23.723	4	0.09	0.06	0.02	0.1	0.17	0.08	0.07	0.75	0.45	99.65	0.63	11.7	88.55	0.6	3.1	0.15	0.02	6.15	0.2	0.1	0.3	0	0.08	0.43	0.45	0.28	0.28	6.58	0.71	0.75	27.08	14.59	0	0		-10.07	11.77	5.66	57.11	41.81	1039.5	506.57	1102.52	572.8	1051.74	518.87	1093.47	521.56
23.757	2	0.26	0.14	0.52	0.36	0.03	65.78	0.22	12.87	1.17	9.22	79.31	-44.96	44.93	12.87	11.02	0.36	2.6	1.57	1.17	0.35	2.88	0	97.19	94.02	0	11.44	10.19	0	6.46	0.01	0.11	0.26	0	0	0	6.33	23.02	7.77	73.25	28.23	664.61	438.86	709.68	485.18	674.8	451.63	702.91	448.96
23.757	4	0.09	0.06	0.02	0.1	0.15	0.08	0.07	0.58	0.52	99.7	0.56	10.48	87.04	0.52	2.85	0.17	0.03	5.5	0.2	0.14	0.53	0	0.09	0.45	0.61	0.29	0.3	6	0.6	0.58	27.9	13.72	0	0		-9.5	12.48	5.07	57.06	43.11	1040.19	506.61	1102.11	571.35	1051.08	519.13	1094.13	521.37
23.79	2	0.27	0.14	0.51	0.35	0.03	62.61	0.19	10.35	1.09	12.39	77.27	-43.99	44.41	10.35	11.27	0.4	3.17	1.37	1.09	0.35	2.59	0	97.29	92.64	0	12.62	9.27	0	5.25	0.01	0.19	0.27	0	0	0	3.81	23.12	9.43	72.92	28.87	664.52	439.19	709.16	485.02	674.57	450.72	703.43	450.24
23.79	4	0.09	0.07	0.02	0.11	0.12	0.09	0.06	0.55	0.45	99.75	0.43	8.51	89.17	0.45	2.67	0.18	0.03	5.45	0.2	0.15	0.69	0	0.11	0.55	0.76	0.3	0.52	5.27	0.56	0.49	42.89	11.94	0	0		-9.58	11.46	5.83	57.89	42.09	1040.81	506.81	1102.12	570.55	1052.09	519.65	1094.16	521.26
23.823	2	0.27	0.14	0.45	0.38	0.03	60.28	0.21	10.19	1.06	14.72	79.09	-43.38	35.67	10.19	12.83	0.42	4.2	1.35	1.06	0.37	2.12	0	97.06	89.76	0	12.11	9.83	0	4.75	0.02	0.67	0.27	0	0	0	1.17	24.95	9.79	72.69	28.09	663.14	438.95	709.42	486.5	674.48	450.86	702.55	449.89
23.823	4	0.09	0.07	0.02	0.1	0.13	0.09	0.06	0.51	0.34	99.74	0.45	9.08	90.98	0.34	2.45	0.18	0.02	5.87	0.2	0.15	1.05	0	0.11	0.51	0.83	0.27	0.48	5.01	0.51	0.41	37.29	12.27	0	0		-8.8	10.45	6.35	57.65	41.63	1040.57	506.93	1101.47	570.54	1052.05	519.18	1093.59	521.75
23.857	2	0.23	0.13	0.38	0.43	0.03	58.7	0.23	11.64	0.93	16.3	81.17	-42.12	31.4	11.64	14.79	0.45	4.29	1.47	0.93	0.54	1.72	0.02	96.72	85.48	0	12.89	7.78	0	3.51	0.04	1.83	0.33	0	0	0	4.4	25.91	10.89	72.17	29.3	663.54	438.63	709.23	485.49	674.38	450.08	703.68	450.61
23.857	4	0.09	0.07	0.02	0.1	0.13	0.09	0.06	0.66	0.27	99.73	0.46	9.18	90.84	0.27	2.29	0.19	0.02	5.74	0.22	0.13	1.19	0	0.11	0.43	0.95	0.3	0.66	4.7	0.53	0.35	34.02	12.42	0	0		-9.2	10.53	6	57.62	41.59	1040.8	507.07	1101.38	570.36	1052.01	519.23	1093.53	521.71
23.89	2	0.22	0.14	0.31	0.37	0.03	53.6	0.2	10.24	0.86	21.4	77.68	-38.99	32.69	10.24	12.61	0.46	4.15	1.48	0.86	0.69	2.56	0.08	96.24	77.15	0	11.63	4.35	0	3.35	0.05	1.14	0.34	0	0	0	1.48	25.61	11.91	72.55	28.88	663.73	439.7	708.02	484.36	674.29	450.98	703.16	451.32
23.89	4	0.09	0.07	0.02	0.1	0.13	0.09	0.06	0.51	0.23	99.73	0.45	9.22	89.89	0.23	1.83	0.18	0.02	6.15	0.24	0.1	1.21	0	0.1	0.41	0.93	0.38	0.51	4.29	0.54	0.28	38.16	12.23	0	0		-9.95	11.07	5.81	57.44	41.75	1041.06	507.39	1101.15	570.09	1051.9	519.39	1093.57	521.9
23.923	2	0.22	0.14	0.3	0.33	0.03	50.97	0.17	9	1.06	24.03	75.62	-37.96	26.8	9	11.36	0.52	3.95	1.4	1.06	1.03	3.56	0.21	96.06	73.99	0	9.37	3.36	0	2.92	0.06	0.39	0.3	0	0	0	3.08	27.02	11.01	72.96	29.02	661.58	439.41	708.14	486.77	673.03	451.68	702.04	450.94
23.923	4	0.1	0.08	0.02	0.1	0.13	0.09	0.06	0.38	0.23	99.74	0.43	9.12	86.95	0.23	1.3	0.19	0.02	6.77	0.27	0.07	1	0	0.09	0.38	0.92	0.4	0.37	4.12	0.55	0.25	44.13	11.84	0	0		-11.45	12.52	5.59	57.28	42.28	1041.4	507.51	1101.35	569.81	1051.86	519.5	1094.08	521.86
23.957	2	0.22	0.15	0.25	0.29	0.03	47.87	0.15	8.3	1.4	27.13	72.13	-36	28.49	8.3	9.19	0.56	3.55	1.53	1.4	1.23	3.86	0.36	95.98	67.15	0	9.62	2.05	0	2.72	0.1	0.43	0.26	0	0	0	2.62	26.6	9.41	72.07	27.91	661.37	439.53	706.86	486.6	672.33	450.92	700.24	450.65
23.957	4	0.1	0.08	0.02	0.1	0.13	0.09	0.06	0.49	0.21	99.75	0.41	8.74	90.6	0.21	1.31	0.19	0.02	6.81	0.3	0.06	0.81	0	0.08	0.41	0.86	0.45	0.49	4.03	0.55	0.23	44.81	11.5	0	0		-9.55	10.67	5.96	57.3	41.56	1041.54	507.78	1100.64	569.5	1052.03	519.36	1093.48	522.33
23.99	2	0.19	0.16	0.15	0.24	0.03	40.17	0.12	7.18	1.11	34.83	66.69	-31.95	32.29	7.18	5.97	0.52	2.81	1.12	1.11	0.81	2.93	0.32	94.8	53.28	0	8.01	1.29	0	2.73	0.1	0.33	0.27	0	0	0	3.17	25.7	10.44	71.92	27.62	661.92	441.05	705.7	485.82	672.37	452.36	699.99	451.97
23.99	4	0.1	0.08	0.02	0.1	0.11	0.09	0.06	0.58	0.21	99.77	0.38	7.78	86.31	0.21	1.08	0.19	0.01	5.81	0.29	0.05	0.66	0	0.08	0.47	0.8	0.55	0.58	3.79	0.55	0.22	41.24	11.01	0	0		-13.32	12.79	5.61	57.03	42.23	1041.84	507.7	1100.55	568.47	1051.72	519.25	1093.88	521.8
24.023	2	0.17	0.17	0.09	0.22	0.03	34.11	0.11	6.9	0.79	40.89	64.33	-28.93	29.68	6.9	4.89	0.54	2.2	0.65	0.79	0.56	1.55	0.27	93.78	41.69	0	5.29	0.87	0	2.37	0.11	0.16	0.23	0	0	0	4.03	26.31	9.71	72.32	26.43	661.59	443.03	702.79	485.52	671.09	453.32	697.52	453.58
24.023	4	0.1	0.09	0.02	0.1	0.11	0.1	0.06	0.56	0.2	99.78	0.36	7.32	90.44	0.2	0.96	0.2	0.01	5.55	0.35	0.06	0.61	0	0.07	0.4	0.75	0.57	0.56	3.73	0.52	0.2	33.14	10.66	0	0		-10.19	10.76	5.25	57.52	41.49	1042.38	508.46	1100.71	569.41	1052.28	519.85	1093.68	522.64
24.057	2	0.15	0.17	0.07	0.21	0.03	27.98	0.1	7.15	0.57	47.02	60.34	-25.85	34.08	7.15	4.52	0.55	1.51	0.64	0.57	0.49	0.88	0	91.41	31.88	0	2.92	0.61	0	1.99	0.14	1.38	0.23	0	0	0	-5.47	25.3	8.68	72.69	27.94	659.12	442.97	702.04	486.84	668.57	453.15	696.51	453.25
24.057	3	0.16	0.21	0.03	0.15	0.04	0.21	0.06	3.46	2.46	99.57	0.33	0	97.93	1.3	0.19	6.49	0.01	5	2.46	1.86	2.11	0.97	3.46	1.05	5.87	0.09	0.05	0.03	2.28	1.06	0.03	1.66	0.32	0		8.75	2.71	0.1	75.37	120	828.03	509.38	960.03	641.37	833.22	548.01	953.14	543.84
24.057	4	0.1	0.09	0.02	0.1	0.1	0.1	0.06	0.43	0.23	99.79	0.33	6.29	84.88	0.23	0.94	0.23	0.01	4.81	0.36	0.08	0.71	0	0.06	0.35	0.61	0.63	0.43	3.24	0.47	0.17	36.77	9.98	0	0		-13.52	13.37	4.81	56.94	42.67	1042.26	507.82	1100.69	567.96	1051.51	520.07	1094.16	521.32
24.09	2	0.13	0.18	0.04	0.19	0.03	18.75	0.09	6.45	0.57	62.49	51.25	-20.61	28.37	6.45	3.46	0.57	1.1	0.37	0.4	0.41	0.51	0	87.51	15.58	0	1.43	0.16	0	1.88	0.12	0.8	0.22	0	0	0	1.29	26.63	9.13	71.99	29.14	658.07	443.33	701.95	488.41	667.64	454.01	696.77	454.58
24.09	4	0.1	0.09	0.02	0.1	0.09	0.1	0.06	0.35	0.26	99.79	0.33	5.68	87.89	0.26	0.87	0.25	0.01	4.14	0.38	0.09	0.8	0	0.06	0.35	0.5	0.71	0.26	3.28	0.42	0.16	34.8	9.66	0	0		-12.95	12.09	5.91	57.23	42.3	1042.63	507.79	1100.57	567.66	1052.2	519.11	1094.41	521.97
24.124	2	0.12	0.18	0.03	0.18	0.03	8.68	0.09	6.21	1	82.65	25.44	-14.06	27	6.21	2.15	0.58	1.01	0.46	0.28	1	0.98	0	73.73	7.1	0	0.77	0.05	0.01	1.89	0.18	0.35	0.23	0	0	0	-3.6	26.97	7.19	71.16	27.91	658.17	444.72	700.54	488.68	667.04	454.34	694.94	455.09
24.124	4	0.1	0.1	0.02	0.11	0.07	0.1	0.06	0.34	0.27	99.79	0.33	4.02	88.17	0.27	0.87	0.26	0.01	3.44	0.34	0.1	1.07	0	0.06	0.34	0.39	0.77	0.11	2.21	0.42	0.12	48.01	8.35	0	0		-13.51	11.96	5.99	56.77	41.34	1042.39	507.44	1099.16	566.09	1051.84	518.45	1093.08	521.31
24.157	2	0.12	0.18	0.03	0.18	0.03	3.64	0.09	7	0.92	92.71	8.53	-7.52	15.25	7	1.67	0.64	0.77	0.53	0.17	0.92	1.4	0	56.82	3.5	0	0.62	0.04	0.01	1.92	0.21	3.08	0.26	0	0	0	-4.76	30.58	7.53	70.24	26.52	657.99	446.16	699.34	489.1	667.12	455.33	693.63	456.31
24.157	4	0.11	0.1	0.02	0.11	0.07	0.1	0.06	0.36	0.3	99.78	0.33	3.7	90.58	0.28	0.88	0.3	0.01	3.75	0.35	0.1	1.1	0	0.05	0.36	0.3	0.92	0.13	2.38	0.36	0.1	22.46	7.95	0	0		-10.1	10.69	6.03	57.17	41.2	1042.91	508.65	1099.81	567.63	1052.48	520.1	1093.6	522.67
24.19	2	0.12	0.19	0.03	0.17	0.03	2.6	0.08	6.28	0.8	94.8	5.36	-4.96	20.46	6.28	1.09	0.61	0.69	0.55	0.1	0.8	1.87	0	51.31	1.77	0	0.53	0.02	0.02	1.91	0.22	1.68	0.28	0	0	0	-1.52	28.79	8.78	69.86	26.53	656.25	446.75	698.36	490.39	666.01	456.51	692.54	457.25
24.19	4	0.11	0.11	0.02	0.11	0.07	0.1	0.06	0.39	0.3	99.78	0.33	3.24	91.47	0.31	1	0.3	0.01	3.31	0.32	0.07	1.01	0	0.05	0.39	0.26	0.96	0.12	2.27	0.35	0.1	28.38	7.7	0	0		-13.16	10.14	6.06	56.79	41.49	1042.32	508.26	1099.63	567.52	1051.96	519.42	1093.36	522.24
24.224	2	0.12	0.19	0.03	0.17	0.03	0.78	0.09	7.65	0.76	98.44	0.95	0	16.06	7.65	0.86	0.71	0.7	0.75	0.05	0.76	2.06	0	27.31	1.06	0	0.37	0.02	0.02	1.57	0.24	1.22	0.28	0	0	0	-4.84	30.27	8.1	69.67	26.68	656.01	447.55	697.37	490.44	665.22	456.6	691.87	457.92
24.224	4	0.11	0.12	0.02	0.11	0.06	0.11	0.06	0.39	0.3	99.77	0.33	2.03	91.19	0.3	0.92	0.32	0.01	3.24	0.34	0.08	1.3	0	0.06	0.39	0.22	0.93	0.12	1.95	0.28	0.07	28.18	6.6	0	0		-12.01	10.32	5.38	56.83	41.7	1042.75	508.54	1099.75	567.56	1051.92	519.91	1093.55	522.31
24.257	2	0.12	0.19	0.02	0.17	0.03	0.62	0.09	7.88	0.66	98.75	0.71	0	11.87	7.88	0.73	0.66	0.69	0.69	0.04	0.54	0.89	0	22.86	0.82	0	0.32	0.03	0.02	1.37	0.27	0.4	0.27	0	0	0	-0.68	32.02	8.93	69.53	26.23	655.02	448.08	696.85	491.5	664.89	457.71	691.1	458.74
24.257	4	0.11	0.12	0.02	0.11	0.06	0.11	0.06	0.41	0.28	99.76	0.33	1.81	91.93	0.28	0.82	0.33	0.01	3.2	0.35	0.09	1.55	0	0.06	0.41	0.2	1	0.17	1.85	0.28	0.07	30.87	6.42	0	0		-12.39	9.84	5.3	56.56	41.9	1042.63	508.61	1099.49	567.47	1051.6	519.84	1093.43	522.38
24.29	2	0.12	0.19	0.02	0.17	0.03	0.42	0.08	6.55	0.6	99.16	0.41	0	12.71	6.55	0.72	0.6	0.78	0.55	0.04	0.45	0.34	0	16.7	0.6	0	0.37	0.02	0.03	1.23	0.3	0.46	0.27	0	0	0	-5.65	31.64	9.82	69.97	25.44	653.97	448.76	695.72	492.03	664.36	457.73	689.74	459.35
24.29	4	0.11	0.12	0.02	0.11	0.06	0.11	0.06	0.5	0.29	99.76	0.33	1.21	91.24	0.27	0.77	0.33	0.01	2.89	0.34	0.09	1.71	0	0.05	0.5	0.16	1.13	0.16	1.65	0.29	0.07	24.5	5.99	0	0		-11.42	10.28	5.53	56.15	41.88	1042.12	508.51	1098.95	567.35	1051.17	519.81	1092.97	522.41
24.324	2	0.12	0.19	0.02	0.17	0.03	0.28	0.08	6.83	0.59	99.43	0.33	0	23.35	6.83	0.68	0.59	0.91	0.45	0.06	0.47	0.17	0	9.08	0.46	0	0.33	0.01	0.03	1.05	0.29	0.2	0.27	0	0	0	-8.52	27.94	10.51	70.64	25.84	652.1	448.08	695.1	492.35	662.98	457.37	688.79	458.64
24.324	4	0.12	0.13	0.02	0.12	0.05	0.11	0.06	0.52	0.29	99.75	0.33	0.81	89.18	0.26	0.72	0.38	0.01	3.22	0.39	0.09	2.25	0	0.04	0.52	0.11	1.17	0.17	1.42	0.29	0.06	20.32	5.51	0	0		-11.9	11.46	5.19	56.06	41.7	1042.19	508.71	1098.52	567.06	1050.97	519.89	1092.6	522.42
24.357	2	0.12	0.19	0.02	0.17	0.03	0.28	0.08	6.58	0.61	99.44	0.33	0	18.03	6.58	0.6	0.61	0.82	0.42	0.08	0.41	0.1	0	8.99	0.67	0	0.33	0.01	0.04	0.91	0.31	0.08	0.27	0	0	0	-12.63	29.57	10.75	71.77	26.05	650.11	447.57	694.53	493.13	661.72	456.89	687.74	458.19
24.357	4	0.12	0.13	0.02	0.12	0.05	0.11	0.06	0.64	0.32	99.74	0.33	0.84	87.08	0.24	0.68	0.39	0.01	3.67	0.41	0.08	2.9	0	0.05	0.64	0.12	1.21	0.23	1.47	0.32	0.06	11.83	5.39	0	0		-10.03	12.46	5.19	56.39	40.31	1042.37	509.2	1098.38	567.31	1051.64	520.81	1091.9	522.58
24.391	2	0.12	0.19	0.02	0.17	0.03	0.23	0.08	4.99	0.71	99.53	0.33	0	14.83	7.03	0.7	0.71	0.61	0.7	0.13	0.41	0.17	0	4.99	1.04	0	0.32	0	0.04	0.68	0.25	0.07	0.25	0	0	0	-11.66	30.74	13.69	71.83	27.77	648.65	446.2	695.16	493.51	661.45	455.58	689.06	458.6
24.391	4	0.12	0.14	0.03	0.12	0.05	0.12	0.06	0.77	0.3	99.73	0.33	0	78.93	0.21	0.77	0.4	0.01	4.06	0.49	0.09	4.68	0	0.05	0.77	0.09	1.17	0.32	1.37	0.3	0.07	20.87	4.49	0	0		-9.17	15.4	4.48	55.75	40.9	1041.85	508.86	1098.19	567.49	1050.82	520.59	1091.68	522.3
24.424	2	0.12	0.19	0.02	0.17	0.03	0.21	0.08	2.96	0.74	99.58	0.33	0	19.32	6.92	0.8	0.74	0.58	1.04	0.25	0.38	0.35	0	2.96	1.58	0	0.3	0.01	0.06	0.58	0.29	0.05	0.31	0	0	0	-9.03	29.15	14.05	72.22	28.05	648.38	445.43	695.37	492.99	661.31	455.63	689.28	457.83
24.424	4	0.13	0.14	0.03	0.12	0.05	0.12	0.06	0.88	0.31	99.72	0.33	0	75.99	0.18	1.16	0.38	0.02	3.5	0.47	0.09	5.21	0	0.07	0.88	0.1	0.95	0.4	1.31	0.31	0.07	25.13	4.1	0	0		-8.96	16.24	4.45	56.05	39	1041.99	509.12	1098.07	567.87	1051.72	520.56	1090.68	522.38
24.457	2	0.12	0.19	0.02	0.18	0.03	0.23	0.08	2.84	0.95	99.54	0.33	0	12.6	8.39	0.81	0.95	0.41	2.02	0.56	0.36	1.01	0	2.84	1.93	0	0.33	0.01	0.07	0.6	0.27	0.1	0.33	0	0	0	-4.22	31.68	13.69	72.04	25.77	649.24	445.23	695.56	492.83	662.7	455.67	688.43	457.13
24.457	4	0.13	0.14	0.03	0.12	0.04	0.12	0.06	1.12	0.33	99.72	0.33	0	57.79	0.15	1.76	0.35	0.03	2.99	0.44	0.11	4.63	0	0.08	1.12	0.13	0.88	0.85	1.23	0.33	0.07	39.91	3.98	0	0		-6.75	20.43	3.41	56.31	39.08	1042.3	509.13	1098.95	568.84	1052.01	520.94	1091.06	522.38
24.491	2	0.12	0.19	0.03	0.18	0.03	0.23	0.09	2.02	1.35	99.54	0.33	0	14.99	8.79	0.93	1.35	0.33	3.55	1.31	0.49	2.33	0	1.77	2.02	0	0.29	0.02	0.1	0.43	0.21	0.19	0.36	0	0	0	-10.62	30.68	15.06	72.75	27.57	649.39	444.9	695.84	491.9	662.6	454.42	689.98	457.67
24.491	4	0.13	0.14	0.03	0.13	0.04	0.12	0.06	1.71	0.34	99.72	0.33	0	76.84	0.13	2.65	0.35	0.05	2.33	0.4	0.14	4.9	0	0.13	1.71	0.13	0.98	1.38	0.97	0.34	0.07	31.55	3.46	0	0		-9.54	16	1.61	54.65	41.11	1042.24	509.95	1097.51	567.64	1049.62	522	1090.73	522.2
24.524	2	0.14	0.19	0.03	0.2	0.03	0.26	0.09	2.37	1.96	99.49	0.33	0	19.8	10.92	1.28	1.96	0.24	4.87	3.65	0.8	4.44	0	1.4	2.37	0	0.25	0.04	0.16	0.44	0.19	0.17	0.41	0	0	0	-5.37	28.99	14.38	73.75	26.88	649.46	444.54	695.37	491.57	662.4	454.32	689.14	457.03
24.524	4	0.13	0.14	0.03	0.13	0.04	0.12	0.07	2.49	0.33	99.72	0.33	0	80.92	0.1	3.33	0.33	0.08	2.04	0.31	0.14	3.65	0	0.18	2.49	0.15	1.1	2.27	0.82	0.41	0.09	30.28	3.09	0	0		-10.76	14.77	2.17	54.67	40.18	1042.41	510.58	1096.63	566.86	1049.89	522.53	1090.07	522.49
24.557	2	0.16	0.19	0.03	0.2	0.03	0.26	0.09	3.05	2.43	99.47	0.33	0	15.85	10.91	1.32	2.43	0.18	4.65	6.76	1.45	6.31	0	1.57	3.05	0	0.24	0.08	0.16	0.41	0.16	0.07	0.39	0	0	0	-8.53	30.35	17.12	73.06	25.14	649.29	443.87	696.13	491.13	664.02	454.4	689.1	456.03
24.557	4	0.12	0.14	0.03	0.14	0.04	0.12	0.07	2.82	0.3	99.72	0.33	0	82.68	0.09	4	0.3	0.11	1.76	0.21	0.11	2.54	0	0.2	3.34	0.17	1.23	2.26	0.71	0.42	0.1	24.99	2.82	0	0		-15.47	14.18	1.78	53.71	39.42	1042.41	510.99	1094.91	565.27	1049.29	521.38	1088.67	523.11
24.591	2	0.18	0.2	0.04	0.22	0.03	0.3	0.1	4.07	3.84	99.4	0.33	0	17.84	12.64	1.47	3.84	0.14	4.59	9.65	2.37	7.13	0	1.52	4.07	0	0.3	0.16	0.22	0.4	0.18	0.08	0.4	0	0	0	-4.59	29.64	15.93	72.93	26.08	649.6	442.26	697.88	491.12	664.38	453.87	690.46	454.41
24.591	4	0.12	0.14	0.03	0.14	0.03	0.12	0.07	2.34	0.26	99.71	0.33	0	69.09	0.09	4.67	0.26	0.13	1.55	0.16	0.08	2.69	0	0.29	3.71	0.24	1.29	1.13	0.57	0.51	0.11	13.32	2.34	0	0		-15.33	17.98	4.56	54.27	38.84	1042.52	511.25	1094.35	564.8	1050.28	521.19	1089.04	523.7
24.624	2	0.24	0.2	0.05	0.22	0.03	0.32	0.11	4.83	4.67	99.37	0.33	0	18.35	13.04	2.01	4.67	0.12	4.48	14.79	3.9	13.82	0	1.7	4.83	0	0.38	0.39	0.22	0.42	0.14	0.13	0.4	0	0	0	-7.03	29.46	17.1	73.24	26.74	649.76	442.34	698.82	491.93	665	453.36	691.67	455.32
24.624	4	0.12	0.14	0.03	0.15	0.03	0.12	0.07	2.08	0.27	99.7	0.33	0	70.32	0.09	5.89	0.27	0.15	1.49	0.16	0.07	2.59	0	0.35	4.28	0.28	1.28	0.54	0.58	0.5	0.13	11	2.08	0	0		-16.86	17.69	5.03	53.58	38.55	1042.34	511.36	1093.17	563.91	1049.93	520.25	1088.28	524.19
24.657	2	0.38	0.21	0.12	0.21	0.03	0.3	0.1	5.34	6.37	99.25	0.33	0	16.23	10.88	2.15	6.37	0.1	4.59	19.88	5.95	26.27	0	1.85	5.34	0	0.43	0.52	0.28	0.45	0.13	0.33	0.41	0	0	0	-4.92	30.2	17.58	73.1	27.68	650.5	441.99	700.39	492.15	665.99	453.49	693.59	455.6
24.657	4	0.12	0.15	0.03	0.15	0.03	0.12	0.07	1.82	0.31	99.7	0.33	0	75.47	0.09	5.36	0.31	0.15	1.45	0.15	0.07	3.07	0	0.41	4.12	0.34	1.15	0.2	0.56	0.52	0.14	7.85	1.82	0	0		-18.76	16.38	4.87	53.18	39.2	1042.33	511.17	1092.85	563.17	1049.39	519.96	1088.4	523.79
24.691	2	0.74	0.23	0.27	0.24	0.03	0.4	0.1	7.98	10.42	98.52	0.33	0	13.35	10.42	2.65	10.74	0.07	5.62	27.33	5.73	40.81	0	2.62	7.98	0	0.37	0.54	0.27	0.38	0.11	0.66	0.34	0	0	0	-7.37	31.35	16.77	73.31	27.43	651.41	441.3	701.18	492.25	666.84	451.4	694	455.19
24.691	4	0.13	0.16	0.03	0.14	0.03	0.13	0.07	1.4	0.31	99.68	0.33	0	65.27	0.13	3.66	0.31	0.13	1.4	0.16	0.07	3.14	0	0.54	3.7	0.45	1.16	0.11	0.47	0.65	0.17	5.83	1.38	0	0		-21.17	18.85	4.71	53.25	39.56	1042.52	511.55	1092.81	562.97	1049.3	520.05	1088.64	524.26
24.724	2	1.15	0.24	0.41	0.23	0.04	0.43	0.09	8.13	8.13	97.7	0.44	0	14.69	8.13	2.88	12.95	0.05	6.52	33.64	6.22	46.03	0	2.9	11.22	0	0.32	0.62	0.28	0.44	0.1	0.5	0.34	0	0	0	-3.36	30.8	16.36	73.52	27.76	651.28	440.48	702.33	492.77	667.05	451.75	694.68	454.34
24.724	4	0.13	0.17	0.03	0.14	0.03	0.13	0.06	1.36	0.32	99.67	0.33	0	71.49	0.14	2.38	0.32	0.11	1.36	0.17	0.09	2.49	0	0.53	2.88	0.41	1.19	0.08	0.48	0.67	0.19	6.05	1.28	0	0		-19.69	17.4	5.12	53.34	39.66	1042.61	511.54	1092.76	562.93	1049.39	520.04	1088.81	524.39
24.758	2	1.91	0.29	0.53	0.27	0.04	0.69	0.08	5.97	5.94	96.17	1.21	-3.13	10.55	5.94	2.84	20.38	0.03	5.97	36.28	4.29	47.55	0	4.82	17.95	0	0.29	0.69	0.33	0.53	0.06	0.56	0.35	0	0	0	-3.22	32.69	16.27	73.29	28.12	651.21	439.73	703.61	493.08	667.57	451.86	695.64	453.59
24.758	4	0.13	0.17	0.03	0.14	0.03	0.13	0.06	1.24	0.32	99.66	0.33	0	73.65	0.2	2.07	0.32	0.09	1.24	0.16	0.11	1.2	0	0.81	2.21	0.53	1.05	0.11	0.42	0.81	0.31	7.23	1.09	0	0		-18.11	16.86	4.58	53.73	39.98	1042.83	511.57	1093.32	563.27	1049.39	520.92	1089.26	523.96
24.791	2	1.85	0.34	0.34	0.3	0.03	1.02	0.07	4.48	6.42	96.31	3.29	-8.56	5.39	3.82	2.7	26.45	0.03	4.48	31.45	3.44	34.6	0	6.42	24.81	0	0.31	0.81	0.39	0.64	0.04	0.83	0.35	0	0	0	-1.07	36.33	16.89	73.15	27.1	651.92	439.93	704.38	493.32	669.04	452.45	696.1	453.88
24.791	4	0.13	0.17	0.03	0.14	0.03	0.13	0.06	1.3	0.35	99.66	0.33	0	73.73	0.25	2.06	0.35	0.06	1.3	0.19	0.13	1.58	0	1.09	1.75	0.6	0.9	0.11	0.43	0.89	0.4	11.4	1.02	0	0		-18.72	16.84	4.66	53.91	40.17	1042.77	511.32	1093.5	563.15	1049.38	520.8	1089.45	523.69
24.824	2	1.3	0.34	0.18	0.28	0.03	1.06	0.07	3.73	6.7	97.41	4.58	-9.61	5.96	3.3	2.13	25.38	0.02	3.73	27.89	3.62	17.88	0	6.7	30.17	0	0.38	0.97	0.37	0.81	0.03	0.67	0.36	0.01	0	0	0.54	35.79	19.01	73.19	26.81	652.22	440.13	704.81	493.28	670.06	452.92	696.82	454.65
24.824	4	0.13	0.17	0.03	0.14	0.03	0.14	0.06	1.45	0.39	99.66	0.33	0	84.05	0.29	1.94	0.39	0.05	1.64	0.28	0.14	1.74	0	1.17	1.45	0.54	0.8	0.15	0.42	0.97	0.42	18.61	1.09	0	0		-20.62	13.69	4.69	54.41	40.16	1043.12	511.83	1094.32	564.09	1049.93	521.24	1089.99	524.07
24.858	2	1.61	0.42	0.19	0.33	0.03	1.85	0.07	3.01	8.59	96.3	14.98	-16.87	4.27	2.18	1.49	33.44	0.02	3.01	24.83	3.57	13.21	0	8.59	38.29	0	0.51	1.42	0.46	1.09	0.02	2.86	0.39	0	0	0	-6.05	37.54	18.75	71.9	25.27	653.18	439.75	706.92	494.27	672.12	452.28	697.37	453.35
24.858	4	0.13	0.17	0.03	0.14	0.03	0.14	0.06	1.91	0.37	99.66	0.33	0	81.77	0.31	2.05	0.37	0.04	2.21	0.31	0.15	3.05	0	1.91	1.69	0.59	0.7	0.22	0.41	1.16	0.59	6.98	1	0	0		-17.1	14.49	3.82	53.86	41	1043.12	512.17	1094.24	564.34	1049.2	522.43	1090.16	524.23
24.891	2	1.63	0.4	0.28	0.31	0.03	2.02	0.07	3.61	10.26	95.96	19.69	-18.21	5.57	1.71	1.43	31.76	0.01	3.61	24.27	4.55	15.47	0	10.26	44.07	0	0.67	3.02	0.44	1.22	0.01	3.04	0.42	0	0	0	-0.72	36.15	15.77	71.75	27.51	654.03	439.2	709.85	496.29	672.36	453.08	699.87	452.88
24.891	4	0.13	0.17	0.03	0.14	0.03	0.14	0.06	1.96	0.37	99.66	0.33	0	81.87	0.34	2	0.37	0.04	3.13	0.29	0.12	4.73	0	1.96	1.73	0.6	0.6	0.23	0.46	1.39	0.57	16.29	1.09	0	0		-16.92	14.46	3.8	53.58	41.58	1042.88	512.25	1094.44	565.09	1048.92	522.15	1090.42	524.7
24.924	2	2.1	0.4	0.96	0.28	0.03	3.08	0.07	4.75	13.53	93.84	50.49	-26.77	12.64	1.49	1.03	31.46	0.01	4.75	21.27	8.5	24.54	0	13.53	62.12	0	0.88	12.84	0.35	1.36	0.01	0.71	0.44	0.02	0	0	-1.99	31.67	15.77	71.47	29.78	654.23	437.92	713.57	499.25	673.28	451.6	703.03	452.92
24.924	4	0.14	0.17	0.03	0.14	0.04	0.15	0.07	2.33	0.43	99.66	0.33	0	86.95	0.39	1.78	0.43	0.03	4.66	0.36	0.1	5.12	0	2.05	2.33	0.68	0.67	0.3	0.47	1.71	0.63	10.44	1.08	0	0		-15.2	12.52	4.27	54.55	39.43	1043.81	512.27	1095.51	565.74	1051.06	522.11	1090.41	524.7
24.958	2	3.74	0.42	4.06	0.26	0.04	4.62	0.06	6.1	19.82	90.77	64.62	-36.99	37.33	1.31	0.84	33.42	0.02	6.1	23.25	15.03	43.99	0	19.82	67.41	0	0.96	27.51	0.25	1.56	0.01	0.23	0.42	0.08	0	0	-3.74	24.59	12.81	71.74	32.61	655.27	436.8	716.37	500.31	672.96	450.67	705.56	451.56
24.958	4	0.14	0.17	0.04	0.14	0.04	0.16	0.07	3.32	0.58	99.65	0.33	0	84.58	0.35	1.88	0.58	0.03	5.7	0.42	0.1	6.37	0	2.22	3.32	0.59	0.62	0.41	0.45	2.17	0.71	10.68	1.01	0	0		-16.86	13.49	5.11	54.42	40.1	1043.34	512.03	1095.64	565.77	1050.87	521.83	1090.86	524.79
24.991	2	3.22	0.38	5.64	0.22	0.04	3.22	0.07	5.92	17.51	88.73	54.92	-36.74	42.36	1.38	1.04	28.65	0.03	5.92	18.35	16.81	49.33	0	17.51	67.14	0	0.92	38.02	0.21	1.59	0.01	0.1	0.41	0.12	0	0	-0.66	23.54	12.45	71.16	33.82	656.75	435.55	719.43	500.63	674.61	450.55	708.43	450.57
24.991	4	0.14	0.17	0.03	0.14	0.04	0.16	0.07	4.15	0.56	99.66	0.33	0	88.1	0.31	2.35	0.56	0.03	6.84	0.46	0.09	4.22	0	2.1	4.15	0.57	0.55	0.39	0.51	2.46	0.63	19.04	1.1	0	0		-15.56	11.99	3.48	54.43	40.81	1043.87	512.17	1096.52	566.43	1050.67	522.65	1091.44	524.43
25.024	2	1.88	0.32	1.26	0.21	0.03	2.39	0.07	4.6	14.32	95.22	36.1	-31.76	54.34	1.65	1.34	21.37	0.05	4.6	14.32	10.68	26.31	0	16.86	64.86	0	1.24	47.09	0.15	1.77	0.01	0.04	0.4	0.22	0	0	0.24	21.13	11.19	71.45	34.23	657.69	434.98	721.41	501.6	675.46	450.28	709.69	449.93
25.024	4	0.14	0.17	0.03	0.14	0.04	0.16	0.07	4.68	0.67	99.66	0.33	0	88.06	0.26	2.42	0.62	0.03	7.71	0.67	0.12	3.87	0	1.87	4.68	0.49	0.55	0.35	0.68	2.99	0.55	17.51	1.1	0	0		-15.73	12.01	3.55	54.91	40.3	1044.43	512.59	1096.96	566.62	1051.42	523.28	1091.7	524.63
25.058	2	1	0.27	0.54	0.19	0.03	1.78	0.07	4.71	16.35	96.44	20.7	-21.31	46.43	2.04	1.35	15.58	0.06	4.71	16.53	8.36	14.28	0	16.35	61.04	0	1.35	25.15	0.1	2.12	0.01	0.12	0.42	0.27	0	0	-0.36	22.72	12.51	71.32	36.02	658.3	433.54	723.23	500.71	676.4	449.23	712.42	449.27
25.058	3	0.14	0.21	0.02	0.16	0.03	0.23	0.08	4.34	4.06	99.54	0.33	0	98.36	4.36	0.27	4.06	0	0.9	0.49	0.3	2.06	0.69	4.34	0.16	0.79	0.06	0.09	0.14	5.58	1.02	0.01	0.73	0.38	0		9.23	1.53	-2.38	75.42	107.38	838.54	516.7	967.81	651.53	847.08	556.21	953.63	542.9
25.058	4	0.14	0.17	0.04	0.14	0.04	0.16	0.07	5.01	0.75	99.67	0.33	0	83.03	0.25	3	0.75	0.03	7.45	0.68	0.13	4.31	0	2.03	5.01	0.36	0.47	0.25	1.03	3.66	0.5	10.34	1.16	0	0		-16.26	14.06	2.88	54.65	40.88	1044.83	512.96	1096.67	566.03	1051	523.83	1091.87	524.62
25.091	2	1.19	0.27	0.38	0.2	0.03	1.93	0.07	4.27	15.65	96.14	26.03	-21.67	42.99	2.66	1.52	14.94	0.08	4.27	21.2	5.53	7.34	0	15.65	65.4	0	1.28	29.11	0.08	1.84	0.01	0.11	0.41	0.34	0	0	1.95	23.41	11.27	71.54	36.49	659.67	433.21	724.57	500.43	677.21	449.56	713.68	448.61
25.091	3	0.16	0.21	0.03	0.16	0.03	0.28	0.07	3.01	5.56	99.45	0.33	0	97.26	3.01	0.11	7.36	0.02	1.42	0.62	0.49	3.19	5.56	6.37	0.41	0.4	0.12	0.05	0.12	3.68	1.37	0	1.23	0.03	0		-9.15	4.15	0.88	76.62	112.28	834.82	518.78	962.3	649.34	842.33	548.12	954.61	548.23
25.091	4	0.13	0.16	0.03	0.15	0.04	0.15	0.08	4.02	0.7	99.67	0.33	0	86.64	0.19	3.8	0.7	0.04	6.06	0.57	0.11	3.77	0	1.97	4.02	0.27	0.42	0.15	1.18	4.14	0.46	2.15	1.22	0	0		-17.33	12.65	3.66	54.56	40.9	1045.23	513.88	1095.82	565.3	1051.01	524.39	1091.89	525.59
25.125	2	1.35	0.25	0.42	0.19	0.03	1.92	0.08	5.37	15.76	96.17	26.14	-22.65	51.95	4.43	1.85	11.89	0.1	5.37	26.01	6.66	6.81	0	15.76	68.51	0	0.8	35.72	0.07	1.95	0.01	0.07	0.38	0.48	0	0	0.79	21.61	10.43	71.21	35.89	661.2	432.84	725.7	500.32	678.46	448.25	714.35	448.18
25.125	3	0.17	0.22	0.03	0.17	0.03	0.38	0.07	3.2	7.28	99.25	0.33	0	98.23	3.2	0.14	8.75	0.03	1.39	0.55	0.5	3.67	7.28	10.7	0.61	0.4	0.12	0.04	0.13	3.18	2.06	0	1.12	0.09	0		-7.89	1.91	0.28	76.43	113.73	834.65	519.67	961.51	648.86	840.55	549.67	954.28	549.5
25.125	4	0.14	0.16	0.04	0.15	0.04	0.14	0.09	2.59	0.71	99.68	0.33	0	80.61	0.15	4.13	0.71	0.05	3.99	0.61	0.09	5.77	0	1.86	2.59	0.18	0.39	0.06	1.95	6.5	0.44	4.06	1.52	0	0		-16.75	14.88	3.39	54.01	40.44	1044.95	513.53	1095.23	564.87	1050.74	523.78	1091.15	525.24
25.158	2	1.12	0.24	0.49	0.19	0.03	2.16	0.09	6.8	16.72	95.68	29.84	-23.46	57.18	6.8	1.87	9.61	0.13	5.51	24.25	7.67	6.43	0	16.72	73.08	0	0.55	34.73	0.05	1.58	0.01	0.05	0.36	0.6	0	0	4.67	20.55	10.29	72.11	35.84	662.61	434.17	725.61	500.06	679.08	449.94	714.91	449.32
25.158	3	0.19	0.23	0.03	0.18	0.03	0.49	0.07	2.48	5.74	99.01	0.49	0	98.17	2.48	0.15	10.95	0.03	1.41	0.65	0.56	3.79	5.74	14.76	0.68	0.57	0.08	0.04	0.14	3.24	2.26	0	1.34	0.03	0		-9.94	2.1	-0.04	76.47	111.41	833.5	519.84	959.85	648.75	840.09	551.26	951.41	546.8
25.158	4	0.14	0.16	0.04	0.15	0.04	0.14	0.09	1.75	0.64	99.69	0.33	0	84.07	0.09	3.72	0.64	0.04	3.8	0.61	0.09	6.62	0	1.75	1.58	0.16	0.4	0.04	2.69	8.55	0.37	4.24	1.8	0	0		-20.11	13.68	2.89	54.08	41.14	1044.79	513.51	1095.55	565.05	1050.3	523.92	1091.43	524.84
25.191	2	1.02	0.23	0.38	0.22	0.04	2.04	0.11	10.74	15.69	95.93	21.24	-22.09	71.12	10.74	3	8.96	0.18	6.74	26.95	9.01	5.97	0	15.69	66.28	0	0.4	34.63	0.05	1.55	0.01	0.05	0.36	0.39	0	0	0.63	17.49	8.16	71.71	37.7	664.51	433.02	728.58	500.21	679.99	448.39	717.68	447.95
25.191	3	0.18	0.21	0.03	0.17	0.03	0.48	0.07	2.48	2.74	99.05	0.46	0	98.39	2.48	0.16	9.11	0.03	1.45	0.62	0.52	4.21	2.74	15.6	0.92	0.34	0.1	0.03	0.14	2.61	2.74	0	1.53	0	0		-11.99	1.44	0.28	76.38	114.24	832.07	517.59	961.71	649.45	839.09	547.51	953.33	547.02
25.225	2	0.52	0.2	0.36	0.24	0.04	2.12	0.13	15.18	15.52	95.75	31.05	-18.86	62.25	15.18	3.9	5.19	0.23	7.47	18.82	9.37	4.39	0	15.52	68.22	0	0.33	24.66	0.03	1.44	0.01	0.04	0.38	0.21	0	0	2.96	19.5	9.35	72.31	36.38	664.29	433.15	728.04	500.19	680.58	448.49	716.96	448.4
25.225	3	0.16	0.21	0.03	0.16	0.03	0.38	0.07	2.43	2.43	99.24	0.33	0	98.41	2.43	0.18	7.4	0.03	1.15	0.43	0.31	2.63	1.62	12.85	0.89	0.32	0.1	0.03	0.12	1.92	2.44	0.01	1.55	0	0		-11.79	1.36	-0.13	76.65	109.06	831.91	517.09	960.6	649.27	840.76	547.61	949.77	544.24
25.258	2	0.41	0.19	0.42	0.27	0.04	2.86	0.16	19.39	16.04	94.28	52.25	-19.02	63.7	19.39	5.03	4.79	0.24	8.91	17.78	10.23	3.65	0	16.04	75.06	0	0.25	15.66	0.03	1.5	0.01	0.02	0.37	0.18	0	0	2.92	19.19	9.08	72.42	37.41	664.22	432.68	727.39	499.03	679.69	447.71	717.1	448.07
25.258	3	0.16	0.2	0.02	0.16	0.03	0.31	0.07	2.03	2.03	99.37	0.33	0	98.24	2.03	0.17	6.93	0.02	1.1	0.4	0.26	1.4	1.72	10.12	0.82	0.25	0.1	0.03	0.11	1.77	2.64	0.01	1.63	0	0		-8.72	1.88	1.9	76.86	112.67	832.56	514.19	963.73	648.38	842.56	544.73	955.23	544.52
25.291	2	0.41	0.18	0.47	0.31	0.04	3.29	0.19	22.44	14.55	93.42	70.53	-19.17	71.33	22.44	5.73	3.79	0.21	9.59	19.52	9.41	3.21	0	14.55	81.75	0	0.2	14.35	0.03	1.42	0.01	0.03	0.39	0.13	0	0	-0.54	17.44	9.03	72.62	37.1	665.1	432.74	728.19	498.88	680.61	447.32	717.71	447.82
25.291	3	0.15	0.2	0.02	0.15	0.03	0.29	0.06	1.73	1.7	99.43	0.33	0	98.46	1.7	0.18	5.89	0.02	1.02	0.36	0.2	0.72	1.02	9.55	0.82	0.19	0.11	0.04	0.09	1.34	2.98	0.01	1.73	0	0		-11.79	1.21	1.14	76.48	110.73	831.28	512.36	965.46	649.83	843.1	543.98	953.79	541.24
25.325	2	0.38	0.17	0.56	0.38	0.04	4.94	0.25	27.18	16.04	90.13	88.08	-24.58	63.42	27.18	7.59	3.12	0.29	8.01	16.04	8.7	3.04	0	16.49	91.04	0	0.2	20.82	0.02	0.96	0.01	0.02	0.36	0.13	0	0	2.36	19.25	9.13	73.07	37.52	665.4	432.52	729.06	499.23	681.09	447.85	718.6	447.82
25.325	3	0.14	0.19	0.02	0.14	0.03	0.22	0.06	1.81	1.27	99.56	0.33	0	95.85	1.27	0.18	4.22	0.02	1.19	0.37	0.2	0.35	0.58	6.29	0.82	0.23	0.14	0.05	0.11	1.05	2.99	0.01	1.81	0.02	0		-12.02	6.31	1.16	75.81	112.28	828.23	508.7	968.11	652.15	842.25	541.76	954.48	538.34
25.358	2	0.35	0.15	0.69	0.45	0.04	5.4	0.31	26.96	13.13	89.2	90.17	-28.55	72.74	26.96	12.93	2.97	0.39	6.94	13.13	9.54	4.21	0	19.7	93.95	0	0.14	27.03	0.02	0.92	0.01	0.01	0.32	0.15	0	0	3.21	17.09	9.82	73.14	38.31	665.09	431.66	728.79	498.52	680.63	446.54	718.93	447.64
25.358	3	0.13	0.18	0.02	0.14	0.03	0.19	0.06	1.81	1.16	99.63	0.33	0	97.76	1.16	0.27	2.97	0.02	1.53	0.34	0.21	0.21	0	4.39	0.57	0.23	0.13	0.06	0.12	1.05	2.75	0.01	1.81	0.07	0		-11.08	3.12	1.46	75.89	112.31	828.48	507.59	970.36	654.05	843.66	539.89	955.96	538.49
25.392	2	0.37	0.13	0.69	0.53	0.03	4.35	0.39	27.61	10.44	91.29	91.03	-33.56	76.61	27.61	18.32	2.51	0.48	5.16	10.44	10.42	3.19	0	17.33	94.57	0	0.12	46.7	0.01	0.74	0.01	0.01	0.26	0.24	0	0	-0.39	16.07	10.18	72.69	37.39	665.33	430.68	728.73	496.96	681.2	445.23	718.57	446.18
25.392	3	0.13	0.18	0.02	0.13	0.03	0.17	0.06	2.25	0.96	99.63	0.33	0	97.61	0.96	0.29	2.55	0.02	2.25	0.41	0.17	0.16	0	3.21	0.41	0.19	0.16	0.1	0.12	0.88	2.66	0	1.77	0.24	0		-8.18	3.45	0.94	76.66	111.71	829.99	509	969.1	653.13	843.64	541.34	955.33	539.59
25.425	2	0.34	0.12	0.65	0.69	0.03	4.74	0.53	30.24	9.51	90.52	93.15	-34.4	68.46	30.24	23.03	2.24	0.49	5.51	9.51	9.43	3.06	0	17.74	95.57	0	0.11	49.29	0.02	0.82	0.01	0.01	0.23	0.31	0	0	-1.43	18.12	10.75	72.77	38.14	665.27	430.33	729.21	496.59	681.32	445.35	719.45	445.93
25.425	3	0.13	0.18	0.02	0.13	0.03	0.16	0.06	2.2	0.86	99.63	0.33	0	95.39	0.86	0.4	1.97	0.02	2.2	0.34	0.15	0.15	0	2.25	0.27	0.2	0.19	0.08	0.12	0.8	2.17	0	1.66	0.32	0		-13.25	6.85	1.44	75.06	114.33	828.04	507.42	972.55	655.92	843.59	540.34	957.9	538.3
25.458	2	0.31	0.11	0.64	0.78	0.03	4.79	0.62	29.22	8.65	90.42	93.13	-35.1	80.56	29.22	27.57	2.18	0.43	5.98	7.35	8.65	2.76	0	19.6	96.56	0	0.1	52.2	0.02	0.88	0.01	0.03	0.23	0.47	0	0	-1.77	14.89	10.51	72.76	38.92	665.57	429.9	729.6	496.25	681.19	444.8	720.1	445.57
25.458	3	0.13	0.18	0.02	0.13	0.03	0.15	0.06	1.86	0.89	99.63	0.33	0	97.26	0.89	0.53	1.64	0.02	2.2	0.37	0.15	0.13	0	1.6	0.14	0.22	0.18	0.07	0.13	0.77	1.86	0	1.6	0.38	0		-7.83	4.15	2.26	76.34	111.56	829	506.27	975.05	658.02	847.34	539.3	958.9	539.11
25.492	2	0.33	0.1	0.58	0.9	0.03	6.43	0.72	28.35	6.93	87.15	94.82	-38.38	63.67	28.35	31.97	1.95	0.46	6.23	6.93	6.84	1.5	0	26.76	97.55	0	0.1	60.12	0.02	0.91	0.01	0.03	0.19	0.64	0	0	2.59	19.2	7.67	73.51	37.61	667.5	431.08	731.37	498.23	682.8	446.7	720.4	445.97
25.492	3	0.13	0.18	0.02	0.13	0.03	0.15	0.06	1.7	0.98	99.64	0.33	0	98.22	0.98	0.66	1.34	0.02	2.17	0.53	0.16	0.14	0	1.28	0.09	0.23	0.19	0.05	0.13	0.75	1.7	0	1.48	0.35	0		-5.41	1.96	0.29	76.82	112.66	831.3	506.57	976.75	658.39	847.05	539.71	959.71	539.6
25.525	2	0.37	0.1	0.63	0.89	0.04	12.26	0.71	26.99	7.11	75.49	95.56	-45.04	69.17	26.99	32.87	2.19	0.48	6.88	5.93	7.11	1.72	0	40.87	98.65	0	0.13	68.3	0.01	0.92	0	0.01	0.16	0.71	0	0	3.49	17.96	8.35	73.53	38.46	667.71	430.94	730.69	497.04	682.37	446.11	720.83	446.25
25.525	3	0.13	0.19	0.02	0.13	0.03	0.14	0.06	1.39	1.09	99.63	0.33	0	97.21	1.09	0.9	1.15	0.03	1.87	0.5	0.14	0.09	0	1	0.07	0.24	0.21	0.04	0.12	0.64	1.39	0	1.32	0.5	0		-4.49	4.25	-0.23	76.92	111.22	832.06	508.27	976.35	659.27	847.59	543.21	958.74	539.03
25.558	2	0.37	0.09	0.61	0.94	0.04	14.92	0.75	26.88	6.53	70.16	96.15	-47.07	73.87	26.88	34.35	2.15	0.51	7.04	4.95	6.53	1.37	0	45.37	99.03	0	0.13	71.7	0.01	0.93	0	0.01	0.16	0.8	0	0	1.83	16.8	8.51	73.4	37.19	667.8	430.64	731.36	497.53	683.33	445.69	720.52	445.76
25.558	3	0.12	0.19	0.02	0.14	0.03	0.14	0.06	1.21	1.03	99.63	0.33	0	96.91	1.29	1.05	1.03	0.04	1.67	0.55	0.18	0.08	0	0.85	0.04	0.23	0.2	0.04	0.11	0.57	1.21	0	1.23	0.5	0		-2.27	4.77	0.78	77.21	109.81	833.27	509.18	975.62	658.56	849.38	542.85	959.18	541.14
25.592	2	0.38	0.09	0.62	0.98	0.04	28.44	0.8	24.71	5.92	46.56	97.04	-53.23	68.32	24.71	37.82	1.97	0.44	6.69	5.48	5.92	1.41	0	63.67	98.97	0.01	0.11	74.17	0.02	1.21	0	0.02	0.13	0.83	0	0	3.39	18.16	8.86	73.46	37.53	667.96	430.3	730.85	496.28	683.15	445.53	720.68	445.51
25.592	3	0.12	0.18	0.02	0.14	0.03	0.14	0.06	1.06	0.77	99.64	0.33	0	96.18	1.46	1.19	0.77	0.04	1.48	0.56	0.19	0.09	0	0.59	0.04	0.2	0.18	0.04	0.11	0.39	1.06	0	1.2	0.32	0		-3.69	5.87	1.41	77.41	111.21	832.98	510.67	974.49	657.73	848.55	544.94	959.73	542.3
25.625	2	0.38	0.09	0.61	0.95	0.04	37.3	0.78	27.23	6.37	37.7	96.3	-54.99	78.04	27.23	34.72	1.93	0.41	7.69	5.54	6.37	1.51	0	68.03	99.19	0.01	0.12	73.75	0.02	1.25	0	0.02	0.13	0.92	0	0	2.58	15.66	7.4	73.67	37.8	668.81	430.95	731.98	497.49	683.52	446.16	721.32	445.78
25.625	3	0.12	0.18	0.02	0.14	0.03	0.14	0.06	1.03	0.72	99.64	0.33	0	97.89	1.47	1.31	0.72	0.04	1.27	0.53	0.18	0.08	0	0.53	0.05	0.21	0.17	0.05	0.12	0.39	1.03	0	1.17	0.39	0		-10.37	2.81	0.09	76.12	114.38	831.51	509.44	973.33	655.76	844.46	543.51	958.75	539
25.658	2	0.37	0.09	0.58	1.05	0.04	48.63	0.87	27.75	5.45	26.37	96.91	-57.6	70.64	27.75	36.63	1.69	0.46	7.83	5.45	5.3	1.44	0	76.62	99.58	0.01	0.14	74.36	0.01	1.43	0	0.01	0.13	0.82	0	0	2.17	17.61	7.99	73.59	38.23	669.59	430.9	732.47	496.92	684.19	445.91	722.42	445.97
25.658	3	0.12	0.18	0.02	0.14	0.03	0.13	0.06	0.98	0.57	99.64	0.33	0	98	1.55	1.63	0.57	0.05	1.37	0.44	0.2	0.12	0	0.37	0.05	0.21	0.15	0.05	0.13	0.34	0.98	0	1.17	0.34	0		-11.27	2.54	-0.16	76.08	113.09	832.17	510.21	971.64	654.28	844.36	543.04	957.38	539.29
25.692	2	0.35	0.08	0.59	1.14	0.04	56.54	0.97	25.51	5.42	18.46	97.83	-59.05	63.93	25.51	41.06	1.48	0.49	7.79	5.42	4.57	1.78	0	85.77	99.65	0.01	0.13	70.97	0.01	1.8	0	0.02	0.11	0.74	0	0	5.43	19.14	8.11	73.75	37.53	669.54	430.79	731.65	496.14	684.12	446.06	721.66	445.85
25.692	3	0.12	0.18	0.02	0.14	0.03	0.13	0.06	0.72	0.37	99.64	0.33	0	97.09	1.68	1.72	0.37	0.04	1.41	0.46	0.18	0.14	0	0.18	0.05	0.2	0.16	0.05	0.13	0.26	0.72	0	0.99	0.44	0		-10.8	4.45	1.29	75.93	114.41	831.33	508.64	974.97	656.82	846.22	541.66	960.61	539.83
25.725	2	0.36	0.08	0.57	1.09	0.04	59.62	0.91	25.74	5.67	15.38	97.51	-58.94	65.17	25.74	39.23	1.43	0.49	8.19	5.67	3.71	1.82	0	87.03	99.76	0.01	0.13	70.83	0.01	2	0	0.01	0.11	0.7	0	0	4.4	18.87	7.89	73.94	37.74	670.24	431.22	732.26	496.46	684.62	446.29	722.36	446.22
25.725	3	0.12	0.19	0.02	0.14	0.03	0.13	0.06	0.71	0.37	99.62	0.33	0	98.06	1.55	1.49	0.37	0.04	1.53	0.46	0.18	0.12	0	0.17	0.06	0.21	0.18	0.06	0.12	0.25	0.71	0	0.92	0.67	0		-7.26	2.38	0.08	76.55	112.34	833.52	508.34	977.01	658.14	848.29	541.66	960.6	539.26
25.759	2	0.32	0.08	0.5	1.21	0.04	70.3	1.02	29.96	5.47	4.7	97.17	-58.66	71.89	29.96	37.54	1.29	0.43	9.52	5.47	2.43	1.73	0	91.25	99.79	0.01	0.14	64.6	0.01	2.18	0	0.01	0.1	0.73	0	0	4.62	17.31	8.36	74.1	38.04	670.64	431.36	733.13	497.11	685.24	446.41	723.28	446.67
25.759	3	0.12	0.2	0.02	0.14	0.03	0.13	0.06	0.58	0.29	99.61	0.33	0	97.71	1.49	1.23	0.29	0.03	1.76	0.47	0.27	0.14	0	0.11	0.08	0.22	0.19	0.05	0.11	0.2	0.58	0.01	0.83	0.93	0		-2.36	3.22	-0.2	77.38	110.64	835.2	510.09	975.48	656.96	849.02	544.5	959.6	540.6
25.792	2	0.29	0.09	0.45	1.4	0.04	76.66	1.25	35.63	5.57	0	96.94	-60.39	77.35	35.63	36.59	1.14	0.39	9.55	5.57	2.49	1.54	0	92.46	99.76	0.02	0.16	64.97	0.01	2.47	0	0.01	0.09	0.81	0	0	6.11	15.86	8.37	74.27	38.02	670.63	431.27	733.16	497.25	685.23	446.35	723.25	446.72
25.792	3	0.12	0.2	0.02	0.14	0.03	0.14	0.06	0.43	0.34	99.61	0.33	0	94.8	1.57	0.9	0.34	0.02	1.94	0.73	0.44	0.27	0	0.09	0.08	0.26	0.2	0.05	0.13	0.19	0.43	0.3	0.73	0.82	0		-4.3	7.48	2.26	77.56	112.2	833.47	511.13	975.59	657.7	849.63	546.14	961.79	543.07
25.825	2	0.31	0.09	0.44	1.36	0.04	78.67	1.21	37.14	5.79	0	97.08	-61.07	78.2	37.14	34.36	1.06	0.35	10.6	5.79	2.59	1.37	0	92.56	99.78	0.01	0.16	68.38	0.01	2.59	0	0.01	0.1	0.82	0	0	6.25	15.61	8.36	74.32	38.04	670.61	431.19	733.16	497.17	685.2	446.39	723.24	446.6
25.825	3	0.13	0.2	0.02	0.14	0.03	0.14	0.06	0.45	0.45	99.61	0.33	0	96.76	2.13	0.8	0.45	0.01	2.33	1.07	0.71	0.51	0	0.1	0.08	0.28	0.17	0.03	0.15	0.18	0.35	0.4	0.72	0.71	0		-7.6	5.02	0.98	77.04	114.39	833.82	514.68	973.71	659.38	846.59	547.39	960.96	545.8
25.859	2	0.3	0.1	0.4	1.49	0.05	83.31	1.43	42.39	5.7	0	98.07	-62.48	79.28	42.39	32.26	0.96	0.33	11.54	5.7	3.11	1.09	0	93.2	99.82	0.02	0.18	69.35	0.01	3.44	0	0.01	0.1	0.87	0	0	6.85	15.29	8.04	74.4	37.88	670.76	430.99	733.34	497.1	685.33	446.33	723.21	446.29
25.859	3	0.13	0.2	0.03	0.14	0.03	0.14	0.06	0.59	0.64	99.6	0.33	0	97.6	2.35	0.69	0.64	0.01	2.41	1.57	0.93	1.02	0	0.1	0.08	0.28	0.15	0.02	0.13	0.15	0.24	0.25	0.59	0.75	0		-3.23	3.46	-2.27	77.38	117.33	831.7	513.22	972.27	658.58	840.48	550.03	957.58	542.73
25.892	2	0.31	0.1	0.42	1.43	0.05	82.72	1.36	41.2	5.79	0	97.88	-62.4	70.22	41.2	32.32	0.91	0.27	12.4	5.79	3.21	1.48	0	93.36	99.82	0.02	0.21	71.64	0.01	3.35	0	0.05	0.11	0.91	0	0	6.33	17.71	8.33	74.78	37.77	671.23	431.7	732.59	496.2	685.37	446.82	723.15	446.82
25.892	3	0.13	0.2	0.03	0.14	0.03	0.15	0.06	0.59	0.75	99.6	0.33	0	97.13	2.9	0.64	0.75	0.01	2.33	2.01	0.85	1.75	0	0.11	0.07	0.32	0.15	0.02	0.14	0.13	0.22	0.13	0.59	0.64	0		-5.96	4.39	-0.7	77.17	116.89	831.62	516.4	970.08	659.45	840.96	551.25	957.72	545.66
25.925	2	0.31	0.1	0.38	1.54	0.05	86.1	1.49	45.21	6.14	0	98.44	-62.98	77.31	45.21	30.44	0.85	0.21	13.52	6.14	2.59	1.42	0	93.9	99.73	0.02	0.27	73.12	0.01	3.53	0.01	0.04	0.12	1.06	0	0	5.11	15.87	7.95	74.37	39.09	671.29	431.24	733.35	496.62	685.05	445.96	724.14	446.74
25.925	3	0.14	0.2	0.02	0.14	0.03	0.15	0.07	0.55	0.87	99.6	0.33	0	94.85	3.27	0.52	0.87	0.01	2.24	2.79	0.58	1.13	0	0.13	0.07	0.37	0.13	0.02	0.14	0.13	0.19	0.13	0.55	0.74	0		-2.27	7.44	-1.12	77.69	109.75	831.21	515.73	967.93	657.77	843.12	551.85	952.57	543.78
25.959	2	0.3	0.12	0.33	1.65	0.06	90.5	1.62	51.84	6.11	0	99.08	-63.56	82.64	51.84	25.73	0.76	0.19	14.85	6.11	2.05	1.03	0	94.58	99.71	0.02	0.38	72.03	0.01	3.69	0.01	0.03	0.12	1.22	0	0	7.82	14.2	6.06	74.61	39.08	671.93	431.72	733.71	497.45	684.93	446.58	724.01	446.91
25.959	3	0.14	0.21	0.02	0.14	0.03	0.15	0.06	0.51	1.16	99.59	0.33	0	97.77	3.05	0.41	1.16	0	1.84	3.29	0.4	0.78	0	0.17	0.09	0.36	0.12	0.04	0.14	0.11	0.19	0.06	0.51	0.78	0		-7.96	3.11	-0.93	77.35	108.52	830.44	517.45	962.12	653.68	840.45	549.57	948.88	545.16
25.992	2	0.29	0.12	0.3	1.87	0.06	91.21	1.86	54.21	6.08	0	99.24	-63.98	74.41	54.21	26.72	0.78	0.19	15.17	6.08	1.43	0.95	0	94.23	99.69	0.02	0.53	73.9	0.01	3.68	0.01	0.02	0.13	1.4	0	0	4.32	16.66	7.9	74.31	38.9	671.3	431.45	733.34	496.56	685.14	446.47	724.03	446.64
25.992	3	0.14	0.2	0.02	0.14	0.03	0.15	0.06	0.51	1.2	99.6	0.33	0	96.79	2.63	0.41	1.2	0	1.42	3.04	0.38	0.54	0	0.21	0.11	0.34	0.1	0.05	0.13	0.12	0.21	0.08	0.51	0.62	0		-5.45	4.97	-0.72	77.43	110.11	828.9	517.4	960	652.91	838.02	550.61	947.99	545.03
26.025	2	0.3	0.12	0.29	1.89	0.06	90.98	1.87	54.52	6.64	0	99.25	-63.81	73.31	54.52	26.62	0.79	0.2	14.57	6.64	1.12	0.56	0	93.45	99.63	0.02	0.65	73.5	0.01	3.6	0.01	0.02	0.14	1.71	0	0	6.21	16.95	6.82	74.42	38.25	671.95	431.89	733.54	497.09	685.51	446.8	723.76	446.89
26.025	3	0.14	0.2	0.02	0.14	0.03	0.15	0.06	0.5	1.4	99.59	0.33	0	96.76	1.95	0.43	1.4	0	1.2	2.66	0.36	0.39	0	0.27	0.14	0.33	0.1	0.06	0.13	0.11	0.22	0.06	0.5	0.6	0		-9.04	5.02	-0.72	76.99	111.64	827.64	517.56	959.52	652.98	836.39	550.85	947.85	544.64
26.059	2	0.28	0.12	0.28	1.95	0.06	89.95	1.99	54.62	7.44	0	99.25	-61.9	68.68	54.62	27.39	0.72	0.18	15.19	7.44	1.03	0.43	0	91.31	99.54	0.03	0.74	70.05	0.01	4.34	0.01	0.02	0.15	1.89	0	0	5.69	18.07	7.67	74.26	38.81	671.4	431.69	733.13	496.63	685.07	446.72	723.88	446.92
26.059	3	0.14	0.21	0.02	0.14	0.03	0.15	0.06	0.54	1.37	99.58	0.33	0	97.44	1.37	0.5	1.99	0	1.13	2.32	0.42	0.55	0	0.42	0.21	0.37	0.1	0.08	0.13	0.13	0.25	0.11	0.54	0.75	0		-3.49	3.8	-1.91	77.29	111.23	826.46	517.89	957.23	653.19	833.86	552.35	944.84	544.92
26.092	2	0.29	0.12	0.28	2.01	0.06	89.39	2.08	55.16	8.62	0	99.27	-61.54	70.45	55.16	27.73	0.74	0.17	14.82	8.62	0.91	0.41	0	89.91	99.38	0.03	0.88	69.67	0.01	4.47	0.01	0.03	0.16	2.21	0	0	5.64	17.66	7.48	74.17	38.99	671.38	431.66	733.16	496.65	684.93	446.73	723.91	446.84
26.092	3	0.14	0.21	0.03	0.14	0.03	0.14	0.06	0.55	0.7	99.57	0.33	0	97.14	0.7	0.49	2.03	0	1.05	1.53	0.5	0.63	0	0.47	0.27	0.38	0.1	0.06	0.13	0.13	0.23	0.1	0.55	1.03	0		-9.33	4.38	-0.64	76.96	110.28	824.44	517.83	953.97	650.65	832.76	550.55	942.88	544.47
26.126	2	0.26	0.12	0.27	2.19	0.06	87.99	2.33	56.3	9.32	0	99.33	-58.58	71.55	56.3	29.13	0.69	0.17	16.11	9.32	0.77	0.47	0	86.58	99.23	0.02	1.09	63.83	0.01	4.78	0.01	0.04	0.18	2.65	0	0	6.07	17.39	7.11	74.3	38.82	671.53	431.88	733.08	496.72	684.92	446.99	723.74	446.9
26.126	3	0.14	0.22	0.03	0.14	0.03	0.15	0.06	0.62	0.62	99.55	0.33	0	96.38	0.51	0.53	2.42	0	1.16	0.82	0.53	0.98	0	0.62	0.32	0.38	0.11	0.06	0.13	0.14	0.2	0.15	0.53	1.29	0		-10.43	5.59	0.28	76.64	113.04	822.4	516.92	953.6	650.69	830.94	549.53	943.87	544.69
26.159	2	0.23	0.14	0.26	2.1	0.06	86.98	2.18	58.77	9.79	0	99.42	-55.97	70.45	58.77	25.25	0.77	0.15	14.23	9.79	0.86	0.68	0	82.07	98.67	0.03	1.26	53.3	0.01	4.59	0.01	0.21	0.2	2.73	0	0	2.62	17.65	7.65	74.24	38.86	671.78	432.07	733.11	496.55	685.22	446.36	724.07	447.23
26.159	3	0.14	0.23	0.03	0.14	0.03	0.15	0.06	0.78	0.57	99.53	0.33	0	96.59	0.29	0.45	2.76	0	1.13	0.57	0.56	0.91	0	0.78	0.37	0.35	0.1	0.05	0.11	0.14	0.17	0.17	0.52	1.66	0		-10.17	5.27	0.69	76.92	107.33	821.69	517.43	952.37	651.06	833.2	550.03	940.4	544.7
26.192	2	0.24	0.15	0.27	1.79	0.05	85.04	1.78	56.59	10.6	0	99.3	-54.03	75.04	56.59	22.65	0.74	0.13	13.51	10.6	0.97	0.84	0	80.39	98.36	0.04	1.5	48.39	0.01	4.35	0.01	0.44	0.23	2.8	0	0	4.29	16.5	7.53	74.37	38.14	671.05	432.15	733.29	497.9	685.2	446.9	723.33	447.32
26.192	3	0.14	0.23	0.03	0.14	0.03	0.15	0.06	0.8	0.45	99.53	0.33	0	97.06	0.21	0.49	2.72	0	1.06	0.35	0.45	0.94	0.02	0.8	0.37	0.33	0.11	0.03	0.11	0.15	0.16	0.06	0.53	1.68	0		-7.26	4.51	1.63	77.1	106.72	819.7	516.62	950.88	651.02	832.5	549.34	939.14	545.16
26.226	2	0.24	0.15	0.27	1.68	0.05	80.12	1.61	56.16	12.72	0	99.25	-49.61	77.04	56.16	21.11	0.72	0.11	13.82	12.72	1.09	1.03	0	73.98	97.98	0.04	1.66	40.27	0.02	3.94	0.01	0.7	0.28	2.6	0	0	5.14	15.95	5.95	74.37	38.58	671.49	432.57	733.91	498.63	685.03	447.85	723.61	447.28
26.226	3	0.14	0.24	0.03	0.14	0.03	0.16	0.06	1.02	0.41	99.52	0.33	0	97.29	0.2	0.46	3.44	0	1.02	0.25	0.41	0.85	0.09	1.11	0.32	0.32	0.1	0.02	0.12	0.17	0.14	0.1	0.56	1.76	0		-7.14	4.1	1.26	77.12	106.79	818.93	516.99	950.26	651.82	831.47	549.77	938.16	545.35
26.259	2	0.21	0.15	0.25	1.8	0.05	79.64	1.79	59.05	13.99	0	99.37	-47.99	79.23	59.05	20.42	0.73	0.12	13.29	13.99	1.18	0.87	0	71.16	97.17	0.04	1.61	34.13	0.02	4.31	0.01	0.19	0.29	2.59	0	0	6.77	15.3	5.85	74.26	38.56	671.45	432.48	734.1	498.96	685.08	447.98	723.63	447.31
26.259	3	0.14	0.25	0.03	0.14	0.03	0.15	0.06	1.07	0.45	99.51	0.33	0	97.66	0.17	0.44	3.18	0	1.07	0.21	0.45	0.83	0.26	1.11	0.26	0.31	0.1	0.02	0.11	0.18	0.14	0.11	0.56	2.08	0		-7.39	3.35	1.05	77.09	107.17	818.8	516.63	950.27	651.52	831.05	549.72	938.1	544.71
26.292	2	0.25	0.15	0.24	1.82	0.06	73.84	1.85	58.88	15.86	1.16	99.32	-45.89	80.04	58.88	21.01	0.77	0.12	15.68	15.86	1.21	0.6	0	65.16	96.45	0.04	1.51	39.59	0.02	4.75	0.01	0.05	0.31	2.47	0	0	6.82	15.06	6.59	74.19	38.61	671.35	432.5	733.93	498.72	685.14	447.97	723.75	447.49
26.292	3	0.14	0.25	0.03	0.14	0.03	0.16	0.06	1.17	0.69	99.5	0.33	0	97.9	0.17	0.43	3.23	0	1.17	0.2	0.45	0.96	0.69	1.29	0.2	0.33	0.1	0.03	0.13	0.22	0.13	0.06	0.59	2.13	0		-8.45	2.8	2.21	76.97	107.44	816.61	515.71	949.18	651.9	830.17	546.91	937.6	545.55
26.326	2	0.3	0.16	0.24	1.7	0.07	66.77	1.73	59.45	18.21	8.23	99.34	-43.14	79.43	59.45	18.29	0.92	0.13	18.01	18.21	1.29	0.6	0	57.02	96.27	0.06	1.51	43.78	0.02	5.13	0.01	0.04	0.35	2.3	0	0	5.53	15.24	6.91	73.97	38.43	671.5	432.74	733.73	498.42	685.3	448.01	723.73	447.64
26.326	3	0.14	0.25	0.03	0.13	0.03	0.15	0.06	1.38	1.41	99.51	0.33	0	98.07	0.18	0.51	2.4	0.01	1.38	0.18	0.53	1.02	1.41	1.58	0.15	0.31	0.1	0.04	0.1	0.3	0.16	0.08	0.66	2.31	0		-8.08	2.36	3.1	76.69	110.64	814.68	513.8	949.61	651.9	828.59	545.18	939.23	545.26
26.359	2	0.35	0.16	0.24	1.58	0.07	63.61	1.61	58.79	19.39	11.39	99.28	-43.02	79.75	58.79	16.78	0.93	0.14	19.19	19.39	1.54	0.56	0	54.47	95.85	0.05	1.44	49.89	0.02	5.54	0.01	0.03	0.34	2.08	0	0	4.95	15.15	6.92	73.72	38.51	671.43	432.77	733.76	498.43	685.25	448.17	723.75	447.56
26.359	3	0.14	0.24	0.03	0.13	0.03	0.15	0.06	1.58	2.29	99.52	0.33	0	97.38	0.2	0.61	2.29	0.01	1.8	0.19	0.61	1.08	2.45	1.58	0.15	0.33	0.11	0.05	0.1	0.32	0.16	0.12	0.68	2.11	0		-7.19	3.93	2.76	76.82	105.95	813.78	513.96	948.61	652.98	829.66	545.48	935.61	544.63
26.393	2	0.39	0.16	0.26	1.3	0.08	41.64	1.32	54.15	20.35	33.36	98.83	-37.02	77.25	54.15	16	1.03	0.15	20.55	20.35	2.22	0.72	0	41.73	94.39	0.06	1.32	50.21	0.02	6.16	0.01	0.03	0.37	1.83	0	0	4.83	15.89	6.84	73.61	38.67	671.63	432.98	733.56	498.27	685.16	448.06	723.83	447.85
26.393	3	0.13	0.23	0.03	0.13	0.03	0.15	0.06	1.79	1.78	99.53	0.33	0	97.66	0.19	0.71	1.78	0.01	2.61	0.23	0.71	1.24	3.62	1.79	0.16	0.28	0.12	0.08	0.08	0.46	0.19	0.17	0.75	2.08	0		-6.32	3.35	2.75	76.84	105.77	813.34	514.31	947.76	653.04	829.1	545.92	934.86	545.03
26.426	2	0.42	0.15	0.26	1.35	0.08	32.47	1.45	52.51	24.05	42.53	98.64	-33.85	65.73	52.51	18.67	1.09	0.19	21.09	24.05	2.04	0.74	0	36.45	94.14	0.05	1.21	47.6	0.02	7.33	0.01	0.02	0.39	1.93	0	0	4.83	18.74	7.04	73.58	39.16	671.78	433.11	733.28	497.68	684.99	448.23	724.15	448.03
26.426	3	0.13	0.23	0.03	0.13	0.03	0.15	0.06	1.82	1.59	99.54	0.33	0	92.4	0.22	0.67	1.59	0.01	2.8	0.27	0.78	1.06	4.68	1.82	0.15	0.26	0.13	0.08	0.08	0.49	0.2	0.14	0.79	1.98	0		-12.71	9.51	2.85	75.28	114.11	811.11	514.46	949.22	654.58	824.88	546.49	938.99	545.61
26.459	2	0.39	0.14	0.26	1.55	0.08	31.27	1.73	53.18	25.74	43.73	98.72	-32.77	70.59	53.18	22.13	1.05	0.25	21.15	25.74	2.03	0.73	0	35.9	94.24	0.05	0.93	43.14	0.02	7.52	0.01	0.02	0.38	1.9	0	0	5.12	17.62	7.11	73.53	38.15	671.34	433.25	733.54	498.8	685.36	448.56	723.51	448.1
26.459	3	0.13	0.23	0.03	0.13	0.03	0.15	0.06	1.43	1.49	99.54	0.33	0	92.66	0.21	0.6	1.49	0.01	2.8	0.32	0.71	0.79	4.35	1.43	0.15	0.25	0.18	0.1	0.08	0.46	0.19	0.23	0.82	1.96	0		-6.37	9.32	2	76.32	111.26	809.33	514.54	951.27	660.54	825.68	549.62	936.86	545.53
26.493	2	0.35	0.12	0.26	1.9	0.1	24.39	2.31	53.78	25.99	51.22	98.82	-28.94	77.75	53.78	27.64	1.01	0.33	24.51	25.99	1.9	0.73	0	29.91	94.63	0.04	0.85	41.61	0.02	8.38	0.01	0.03	0.4	2.15	0	0	3.91	15.75	6.1	73.51	38.14	671.62	433.72	733.61	499.22	685.19	448.78	723.33	448.24
26.493	3	0.13	0.22	0.03	0.13	0.03	0.14	0.06	1.15	1.36	99.55	0.33	0	94.94	0.24	0.63	1.36	0.01	2.55	0.42	0.64	0.68	3.47	1.15	0.14	0.28	0.22	0.11	0.07	0.49	0.16	0.11	0.85	1.89	0		-10.73	7.34	0.38	75.46	111.64	809.67	516.15	951.49	662.96	824.31	549.08	935.92	546.07
26.526	2	0.34	0.11	0.26	2.06	0.11	21.21	2.63	52.83	26.64	57.59	98.71	-27.29	70.88	52.83	31.02	0.98	0.38	25.29	26.64	1.71	0.76	0	28.26	94.47	0.04	0.8	40.1	0.02	9.13	0.01	0.02	0.41	2.16	0	0	3.97	17.55	7.14	73.38	37.8	671.52	433.44	733.5	498.75	685.59	448.52	723.38	448.17
26.526	3	0.13	0.23	0.02	0.13	0.03	0.14	0.06	0.9	1.29	99.55	0.33	0	97.29	0.32	0.7	1.29	0.01	2.53	0.53	0.61	0.57	3.24	0.87	0.13	0.29	0.31	0.1	0.07	0.49	0.14	0.11	0.9	1.97	0		-6.58	4.09	-0.46	76.11	111.35	809.99	518.91	949.88	664.6	823.03	552.15	934.34	549.01
26.559	2	0.32	0.11	0.26	2.04	0.11	17.59	2.66	50.74	26.15	64.81	98.37	-25.25	73.13	50.74	32.82	0.96	0.39	25.56	26.15	1.76	0.75	0	26.53	93.62	0.04	0.86	37.26	0.02	9.62	0.01	0.03	0.43	2.12	0	0	4.23	16.99	7.1	73.22	38.33	671.4	433.33	733.48	498.63	685.26	448.58	723.59	448.09
26.559	3	0.13	0.22	0.03	0.13	0.03	0.14	0.06	0.92	1.39	99.55	0.33	0	92.42	0.32	0.58	1.39	0.01	2.22	0.55	0.74	0.65	3.21	0.88	0.12	0.26	0.3	0.07	0.08	0.44	0.12	0.2	0.92	1.82	0		-8.14	9.5	2.26	76.28	113.08	811.27	524.47	945.85	663.26	823.26	553.96	936.3	556.74
26.593	2	0.28	0.1	0.24	2.53	0.11	16.62	3.54	53.7	23.95	66.76	98.63	-24.67	79.03	53.7	36.38	0.95	0.44	26.25	25.21	1.58	0.69	0	23.95	92.86	0.04	0.84	38.28	0.03	10.16	0.01	0.02	0.45	2.26	0	0	4.37	15.36	6.32	73.32	37.93	671.66	433.77	733.58	499.2	685.36	448.9	723.28	448.31
26.593	3	0.13	0.21	0.03	0.13	0.03	0.14	0.06	1.01	1.51	99.57	0.33	0	95.33	0.38	0.33	1.51	0.01	1.85	0.59	1.02	1.17	2.57	0.74	0.12	0.21	0.27	0.03	0.09	0.44	0.12	0.44	1.01	1.42	0		-13.66	6.92	-0.12	76.55	108.1	814.91	530.37	942.37	660.76	823.74	560.47	931.78	556.9
26.626	2	0.23	0.09	0.21	3.1	0.09	16.1	4.7	57.35	22.22	67.81	98.81	-24.56	74.89	57.35	38.93	0.94	0.45	22.81	25.42	1.46	0.67	0	22.22	91	0.04	0.85	32.09	0.03	11.07	0.01	0.03	0.46	2.26	0	0	4.62	16.53	7.19	73.07	38.27	671.3	433.29	733.45	498.69	685.24	448.59	723.51	448.09
26.626	3	0.13	0.21	0.03	0.13	0.03	0.14	0.06	1.06	1.77	99.58	0.33	0	97.65	0.59	0.23	1.77	0	2.1	0.69	1.35	2	2.01	0.81	0.12	0.21	0.21	0.01	0.1	0.41	0.12	0.91	1.06	1.17	0		-15.03	3.36	1.34	76.39	110.61	814.33	531.28	940.36	659.23	822.33	559.71	932.93	559.36
26.659	2	0.2	0.09	0.18	4.24	0.1	19.61	6.99	65.69	19.88	60.78	99.4	-25.66	79.5	65.69	40.31	0.89	0.47	23.55	25.43	1.27	0.58	0	19.88	91.24	0.03	0.82	33.82	0.03	11.4	0.01	0.02	0.47	2.38	0	0	4.17	15.22	6.19	73.29	37.82	671.73	433.82	733.5	499.15	685.36	448.85	723.17	448.31
26.659	3	0.14	0.2	0.03	0.13	0.03	0.14	0.06	1.15	1.33	99.6	0.33	0	98.07	0.69	0.15	2.08	0	1.91	0.64	1.74	3.85	1.33	0.83	0.11	0.22	0.2	0.01	0.1	0.36	0.13	0.19	1.15	0.79	0		-13.59	2.35	0.43	76.36	109.39	812.96	531.24	939.17	659.89	820.87	559.86	930.25	559.33
26.693	2	0.19	0.09	0.18	4.58	0.09	19.82	8.84	68.36	17.83	60.36	99.54	-26.85	75.54	68.36	40.02	0.82	0.48	22.46	24.09	1.21	0.53	0	17.83	91.8	0.02	0.83	36.84	0.03	15.14	0.01	0.03	0.45	2.27	0	0	3.88	16.36	6.99	73.14	38.34	671.32	433.32	733.37	498.63	685.12	448.47	723.46	448.06
26.693	3	0.15	0.2	0.03	0.13	0.03	0.14	0.06	1.26	1.39	99.6	0.33	0	96.52	0.7	0.11	2.23	0	1.78	0.73	1.6	6.82	1.39	0.89	0.14	0.24	0.2	0.01	0.1	0.36	0.16	0.17	1.26	0.64	0		-8.32	5.38	0.23	76.58	108.88	811.6	529.09	938.79	659.31	820.18	560.84	928.97	556.31
26.726	2	0.18	0.09	0.17	5.1	0.1	22.49	9.79	71.7	17.94	55.03	99.64	-26.2	80.58	71.7	40.07	0.8	0.48	23.58	25.4	1.18	0.61	0	17.94	91.46	0.02	0.84	33.25	0.03	14.45	0.01	0.03	0.45	2.36	0	0	3.72	14.88	5.94	73.48	37.74	671.7	433.93	733.39	499.16	685.24	448.92	722.98	448.28
26.726	3	0.14	0.2	0.03	0.13	0.03	0.15	0.06	1.29	1.67	99.61	0.33	0	97.37	0.83	0.08	2.39	0	2.07	0.71	1.21	5.55	1.67	0.9	0.18	0.24	0.17	0.02	0.1	0.36	0.19	0.14	1.29	0.52	0		-11.07	3.95	0.36	76.41	109.52	810.08	526.87	939.34	659.24	819.44	557.96	928.9	554.43
26.76	2	0.2	0.1	0.17	4.58	0.09	22.54	8.99	71.27	17.41	54.92	99.62	-27.02	77.04	71.27	37.07	0.77	0.47	23.39	25.2	0.99	0.65	0	17.41	91.47	0.02	0.77	38.02	0.02	15.64	0.01	0.02	0.44	2.21	0	0	3.9	15.95	6.55	73.4	38.25	671.52	433.52	733.34	498.73	685.1	448.51	723.34	448.15
26.76	3	0.14	0.2	0.03	0.13	0.03	0.15	0.06	1.4	1.85	99.61	0.33	0	97.54	0.65	0.05	2.71	0	1.64	0.61	0.87	2.6	1.85	0.93	0.26	0.24	0.16	0.07	0.09	0.35	0.21	0.07	1.4	0.53	0		-8.56	3.61	0.63	76.74	107.3	808.69	525.59	938.75	658.63	819.85	558.77	926.98	552.76
26.793	2	0.2	0.1	0.17	4.42	0.09	25.57	8.42	72.24	18.89	49.43	99.68	-29.1	74.33	72.24	34.94	0.75	0.48	22.15	22.98	0.85	0.54	0	18.89	92.47	0.02	0.75	40.67	0.02	15.06	0.01	0.01	0.42	2.24	0	0	4.73	16.68	6.39	73.51	37.8	671.45	433.49	733.26	498.78	685.19	448.66	722.99	448.02
26.793	3	0.14	0.2	0.03	0.13	0.03	0.15	0.06	1.35	1.9	99.61	0.33	0	95.14	0.51	0.04	2.72	0	1.69	0.54	0.76	1.7	1.9	0.92	0.39	0.23	0.15	0.09	0.08	0.31	0.23	0.05	1.35	0.44	0		-12.46	7.13	0.54	75.79	106.99	806.73	524.03	938.89	659.32	819.05	556.01	925.93	551.25
26.826	2	0.2	0.11	0.17	4.33	0.08	28.54	7.99	73.64	19.64	46.46	99.74	-31	74.57	73.64	32.81	0.79	0.43	20.27	22.15	0.66	0.53	0	19.64	93.88	0.01	0.69	41.47	0.02	14.47	0.01	0.02	0.41	2.31	0	0	5.46	16.62	6.35	73.5	37.53	671.47	433.35	733.27	498.81	685.31	448.46	722.84	447.96
26.826	3	0.14	0.2	0.02	0.13	0.03	0.15	0.06	1.33	1.8	99.61	0.33	0	95.03	0.59	0.03	2.56	0	1.64	0.49	0.52	0.69	1.8	0.92	0.48	0.2	0.17	0.11	0.07	0.3	0.24	0.05	1.33	0.57	0		-14.51	7.24	2.19	75.02	109.49	804.8	522.8	939.16	659.39	818.33	553.97	927.79	551.87
26.86	2	0.22	0.1	0.17	4.42	0.07	26.57	8.03	73.06	19.13	48.43	99.73	-32.54	78.02	73.06	34.11	0.72	0.42	18.08	23.58	0.63	0.4	0	19.13	93.96	0.01	0.69	45.47	0.02	13.88	0.01	0.02	0.44	2.36	0	0	5.02	15.67	6.62	73.59	37.96	671.39	433.36	733.29	498.88	685.16	448.3	723.11	448.16
26.86	3	0.14	0.2	0.02	0.13	0.03	0.15	0.06	1.34	1.63	99.59	0.33	0	93.74	0.54	0.05	2.61	0	1.8	0.45	0.43	0.5	1.63	0.73	0.49	0.17	0.24	0.14	0.08	0.24	0.24	0.18	1.34	0.89	0		-14.09	8.47	1.88	73.04	113.01	800	520.11	941.7	663.61	815.29	555.24	928.14	549.11
26.893	2	0.2	0.1	0.17	4.82	0.07	26.37	8.59	74.58	17.89	48.63	99.77	-30.92	79.23	74.58	35.34	0.7	0.42	18.32	24.39	0.68	0.33	0	17.89	94.35	0.01	0.68	38.81	0.02	12.92	0.01	0.05	0.45	2.47	0	0	5.11	15.31	6.75	73.64	38.2	671.18	433.17	733.55	499.15	685.11	448.25	723.31	448.09
26.893	3	0.13	0.21	0.02	0.13	0.03	0.15	0.06	1.32	1.45	99.58	0.33	0	92.12	0.39	0.06	2.46	0	2.09	0.35	0.53	0.48	1.45	0.74	0.54	0.19	0.39	0.16	0.08	0.23	0.22	0.39	1.32	1.16	0		-15.11	9.7	3.03	73.91	109.83	801.84	519.8	941.61	661.73	818.68	552.08	928.49	549.99
26.926	2	0.19	0.1	0.17	4.84	0.08	26.26	8.13	73.56	18.91	48.74	99.75	-29.61	80.04	73.56	36.62	0.69	0.39	19.28	24.54	0.85	0.47	0	18.91	94.5	0.01	0.9	34.25	0.02	11.24	0.01	0.41	0.48	2.56	0	0	4.84	15.06	6.18	74.1	38.06	672.12	433.4	734.37	499.3	685.87	448.58	723.93	448.05
26.926	3	0.13	0.22	0.02	0.13	0.03	0.14	0.06	1.35	1.7	99.57	0.33	0	96.13	0.36	0.07	2.36	0.01	2.48	0.42	0.67	0.48	1.7	0.58	0.45	0.2	0.43	0.09	0.09	0.2	0.19	0.13	1.35	1.5	0		-11.46	5.93	3.16	75.5	109.26	802.76	520.54	941.88	663.57	819.56	551.15	928.81	552.36
26.96	2	0.17	0.1	0.17	5.04	0.1	28.09	8.03	74.82	18.94	46.91	99.78	-26.35	76.95	74.82	36.76	0.68	0.35	23.61	25.25	1.07	0.63	0	18.94	94.38	0.02	0.93	27.16	0.03	9.57	0.01	0.59	0.5	2.63	0	0	5.21	15.97	4.81	74.3	38.49	673.08	433.77	734.51	499.01	685.82	448.74	724.31	448.13
26.96	3	0.13	0.21	0.02	0.13	0.03	0.15	0.06	1.46	1.42	99.57	0.33	0	97.43	0.4	0.1	2.47	0.01	3.25	0.37	0.8	0.5	1.42	0.64	0.31	0.2	0.49	0.08	0.09	0.23	0.19	0.45	1.46	1.4	0		-12.15	3.82	2.7	75.7	109.87	806.14	520.61	944.1	662.71	821.64	550.33	931.49	552.18
26.993	2	0.18	0.11	0.19	4.2	0.1	31.29	6.24	73.04	21.5	43.71	99.76	-26.97	83.2	73.04	32.88	0.7	0.27	24.7	24.57	1.16	0.96	0	21.5	95.55	0.02	1.03	28.57	0.03	8.79	0.01	0.66	0.5	2.52	0	0	5.26	14	3.6	74.16	39.34	673.47	433.64	734.31	498.21	685.11	448.73	724.44	447.6
26.993	3	0.13	0.21	0.02	0.13	0.03	0.14	0.06	1.45	1.59	99.57	0.33	0	97.27	0.38	0.16	2.35	0.01	2.88	0.38	1.04	0.45	1.59	0.62	0.3	0.2	0.56	0.08	0.08	0.23	0.2	0.37	1.45	1.47	0		-10.73	4.12	0.23	76.2	107.39	809.63	522.83	943.94	661.57	822.49	554.55	929.82	550.98
27.026	2	0.22	0.12	0.2	3.96	0.09	32.93	5.68	72.67	22.78	42.07	99.77	-31.12	80.77	72.67	31.31	0.76	0.22	22.35	23.99	1.04	1.22	0	22.78	96.41	0.02	1.1	39.48	0.03	8.37	0.01	0.07	0.46	2.67	0	0	5.61	14.82	5.76	74.05	38.73	672.83	433.21	733.8	497.77	685.5	448.01	724.23	447.81
27.026	3	0.13	0.21	0.02	0.13	0.03	0.15	0.06	1.52	2.09	99.58	0.33	0	90.35	0.42	0.26	2.45	0.01	2.92	0.42	0.86	0.5	2.09	0.72	0.27	0.19	0.72	0.07	0.09	0.23	0.22	0.18	1.52	1.44	0		-9.33	10.82	2.05	75.76	110.27	805.57	520.5	944.32	662.31	820.89	554.52	931.08	550.42
27.06	2	0.24	0.12	0.18	3.96	0.08	35.43	5.45	74.1	23.66	39.57	99.79	-32.42	78.84	74.1	29.82	0.75	0.21	20.7	26.49	0.91	1.01	0	23.66	95.79	0.02	1.12	39.89	0.03	7.37	0.01	0.02	0.44	2.53	0	0	5.36	15.42	6.76	73.95	39.25	672.11	432.87	734	498.27	685.33	447.67	724.58	448.02
27.06	3	0.13	0.21	0.02	0.13	0.03	0.14	0.06	1.6	2.09	99.59	0.33	0	97.29	0.49	0.42	2.22	0.01	2.96	0.47	0.76	0.43	2.09	0.75	0.18	0.2	0.73	0.09	0.08	0.27	0.25	0.11	1.6	1.4	0		-13.89	4.09	3.12	75.13	110.66	807.48	518.74	946.64	661.36	823.56	548.68	934.2	550.41
27.06	4	0.03	0.01	0.01	0.49	0.83	0.03	1.22	0.97	0.06	97.55	6.85	24.54	88.77	0.05	59.7	0.03	0.87	21.71	1.27	0.87	0.31	0	0.06	0.43	0.2	0.22	0.97	1.15	14.02	0.1	25.93	20.76	0	0		3.85	11.66	0.43	53.63	36.07	1037.22	516.85	1097.2	581.37	1049.08	531.39	1085.12	529.79
27.093	2	0.29	0.12	0.18	4.1	0.07	38.29	5.64	75.12	25.03	36.71	99.82	-38.54	76.97	75.12	29.81	0.73	0.22	16.92	25.03	0.77	0.8	0	25.52	96.51	0.02	1.08	54.6	0.03	7.23	0.01	0.01	0.41	2.62	0	0	4.45	15.97	5.92	74.09	38.51	672.68	432.73	734.25	497.7	685.82	447.87	724.33	447.18
27.093	3	0.13	0.2	0.02	0.13	0.03	0.14	0.06	1.57	1.7	99.59	0.33	0	95.18	0.44	0.53	2.05	0.01	2.57	0.55	0.85	0.36	1.7	0.67	0.15	0.19	0.75	0.09	0.08	0.26	0.24	0.17	1.57	1.3	0		-13.45	7.08	1.63	75.47	109.09	810.03	520.65	946.36	660.62	824.25	551.33	933.34	550.23
27.093	4	0.04	0.02	0.02	0.42	0.27	0.04	0.96	0.56	0.12	98.09	3.28	14.56	77.67	0.05	49.83	0.07	0.56	13.77	1.15	1.54	0.45	0	0.12	0.51	0.42	0.13	0.56	1.38	18.21	0.05	23.88	14.75	0	0		-5.87	15.77	5.4	53.76	40.36	1036.42	516.15	1095.68	577.43	1047.39	530.16	1087.74	529.56
27.127	2	0.27	0.12	0.18	4.41	0.06	47.71	5.91	77.56	22.18	27.29	99.86	-43	79.59	77.56	29.55	0.73	0.23	15.38	22.18	0.68	0.47	0	30.55	97.37	0.02	1.05	60.15	0.02	6.25	0.01	0.01	0.37	2.69	0	0	4.23	15.2	5.54	73.97	38.02	672.9	432.71	734.13	497.49	685.97	447.64	723.98	446.98
27.127	3	0.13	0.19	0.02	0.13	0.03	0.14	0.06	1.41	1.41	99.61	0.33	0	94.97	0.46	0.52	1.41	0.01	2.73	0.51	0.78	0.23	1.72	0.53	0.16	0.16	0.68	0.07	0.06	0.26	0.24	0.06	1.52	0.93	0		-13.35	7.31	2.58	75.77	107.53	810.18	521.6	945.3	659.73	825.37	552.23	932.9	551.41
27.127	4	0.04	0.02	0.02	0.34	0.24	0.04	0.61	0.57	0.14	98.78	1.98	13.6	71.3	0.06	42.95	0.09	0.4	12.25	1.02	1.78	0.54	0	0.14	0.57	0.39	0.11	0.4	1.82	14.33	0.04	37.01	14.54	0	0		-3.92	17.45	5.2	53.53	39.52	1036.24	516.35	1095.59	578.12	1047.61	530.34	1087.12	529.85
27.16	2	0.27	0.12	0.18	4.36	0.06	53.81	5.76	77.57	19.76	21.19	99.87	-45.45	73.34	77.57	29.2	0.72	0.23	16.18	19.76	0.67	0.4	0	34.56	98.22	0.02	1.04	65.48	0.02	5.94	0.01	0.01	0.35	2.83	0	0	2.06	16.94	6.3	73.78	38.74	672.78	432.59	734.07	496.91	685.81	447.51	724.55	446.93
27.16	3	0.13	0.19	0.02	0.13	0.03	0.13	0.06	1.22	1.22	99.61	0.33	0	90.83	0.38	0.56	1.22	0.01	2.78	0.61	0.86	0.31	1.78	0.47	0.15	0.16	0.63	0.08	0.06	0.27	0.23	0.18	1.45	0.92	0		-12.91	10.54	3.2	75.14	111.43	807.54	519.2	946	659.81	823.11	551.31	934.54	550.19
27.16	4	0.04	0.02	0.02	0.29	0.3	0.04	0.5	0.54	0.13	99.01	1.67	15.19	78.12	0.08	40.52	0.13	0.38	12.95	1.4	2.35	0.69	0	0.1	0.54	0.46	0.1	0.33	2.06	11.83	0.04	25.94	15.99	0	0		-7.04	15.64	6.3	53.57	39.63	1036.03	515.82	1095.54	577.38	1047.74	529.46	1087.37	529.47
27.193	2	0.32	0.13	0.18	4.13	0.07	56.78	5.39	77.74	19.1	18.22	99.87	-48.1	79.47	77.74	27.38	0.71	0.25	17.24	19.1	0.71	0.34	0	35.77	98.66	0.02	0.83	76.64	0.02	5.88	0.01	0.01	0.34	2.7	0	0	3.16	15.23	6.29	73.96	39.05	672.97	432.48	734.14	496.87	685.76	447.19	724.82	447.07
27.193	3	0.13	0.19	0.02	0.13	0.03	0.13	0.06	1.11	1.11	99.61	0.33	0	91.12	0.36	0.55	1.11	0.01	3.05	0.58	0.95	0.37	1.16	0.39	0.17	0.18	0.79	0.1	0.06	0.26	0.21	0.33	1.48	1.03	0		-12.85	10.36	3.02	73.92	110.15	803.19	517.73	946.96	664.81	821.88	550.77	932.01	549.06
27.193	4	0.04	0.02	0.02	0.29	0.34	0.04	0.5	0.63	0.12	99.01	1.78	16.06	86.33	0.08	41.43	0.12	0.46	12.9	1.64	3.13	1.01	0	0.11	0.63	0.47	0.12	0.27	2	10.78	0.04	9.76	17.14	0	0		-5.83	12.79	4.45	52.64	40.25	1036.43	515.17	1095.5	576.9	1047	528.41	1087.25	528.67
27.227	2	0.29	0.13	0.18	4.33	0.07	65.23	5.53	78.63	15.24	9.77	99.89	-50.51	84.26	78.63	27.89	0.7	0.3	18.59	15.24	0.71	0.26	0	41.43	99.11	0.02	0.78	79.88	0.02	5.07	0.01	0.01	0.3	2.8	0	0	3.49	13.61	6.09	73.94	39.21	673	432.28	734.35	496.96	685.73	447.01	724.94	446.9
27.227	3	0.13	0.2	0.02	0.13	0.04	0.13	0.06	0.77	0.66	99.61	0.33	0	95.45	0.4	0.58	0.77	0.01	3.81	0.66	1.02	0.62	0.66	0.28	0.19	0.21	0.91	0.1	0.06	0.26	0.14	0.22	1.5	1.15	0		-13.16	6.78	4.59	73.04	116.9	803.19	516.1	948.12	663.89	820.57	546.45	937.37	551.25
27.227	4	0.04	0.02	0.02	0.27	0.48	0.04	0.48	0.69	0.13	99.03	1.62	19.02	77.22	0.07	40.5	0.13	0.5	16.4	1.69	3.27	1.23	0	0.1	0.69	0.43	0.15	0.32	1.71	10.96	0.04	11.45	18.62	0	0		-4.64	15.9	3.97	53.18	40.23	1036.72	515.52	1095.96	577.19	1047.28	529.64	1087.49	528.61
27.26	2	0.24	0.12	0.18	5.23	0.08	71.41	6.97	81.34	12.94	3.59	99.91	-51.64	86.84	81.34	31.14	0.72	0.39	20.74	12.94	0.87	0.31	0.02	45.1	99.24	0.02	0.65	80.26	0.02	4.94	0.01	0.02	0.28	2.89	0	0	6.56	12.56	4.69	74.33	38.92	673.43	432.26	734.8	497.44	685.86	447.44	724.77	446.64
27.26	3	0.13	0.19	0.02	0.13	0.04	0.13	0.06	0.72	0.42	99.61	0.33	0	96.51	0.42	0.72	0.72	0.01	5.09	0.82	0.97	0.68	0.39	0.24	0.14	0.24	0.96	0.11	0.07	0.28	0.13	0.17	1.53	1.18	0		-9.21	5.41	2.6	75.21	112.36	804.31	515.75	950.39	667.11	822.6	548.21	934.96	548.87
27.26	4	0.04	0.02	0.02	0.24	0.54	0.04	0.42	0.8	0.16	98.91	1.28	19.69	75	0.07	37.52	0.16	0.51	19.52	1.62	3.31	1.62	0	0.11	0.8	0.45	0.16	0.44	1.69	10.6	0.04	10.07	18.07	0	0		-4.87	16.51	5.05	53.65	39.79	1036.63	515.3	1096.15	577.14	1047.89	529.37	1087.67	528.68
27.293	2	0.2	0.11	0.17	6.36	0.09	77.89	8.7	83.5	10.98	0	99.92	-53.59	87.38	83.5	35.19	0.73	0.48	21.9	10.98	1.04	0.38	0.07	50.77	99.35	0.02	0.54	79.88	0.02	4.4	0.01	0.01	0.26	2.82	0	0	6.78	12.33	4.71	74.4	38.81	673.48	432.2	734.84	497.35	685.95	447.5	724.75	446.53
27.293	3	0.12	0.19	0.02	0.13	0.04	0.13	0.06	0.6	0.48	99.62	0.33	0	96.55	0.48	0.82	0.6	0.01	6.27	0.79	0.64	0.47	0.31	0.18	0.12	0.27	1	0.14	0.07	0.27	0.12	0.11	1.61	1.12	0		-11.29	5.34	1.47	74.31	111.89	804.57	515.45	951.71	667.78	822.64	548.95	934.51	546.89
27.293	4	0.05	0.02	0.02	0.22	0.58	0.05	0.33	0.9	0.2	98.84	0.93	20.27	81.05	0.08	32.9	0.2	0.52	22.38	2.01	2.38	1.45	0	0.13	0.9	0.58	0.18	0.65	1.73	9.67	0.04	7.23	17.2	0	0		-7.14	14.73	6.12	53.59	39.2	1036.17	514.84	1095.84	577	1048.09	527.98	1087.29	528.67
27.327	2	0.18	0.1	0.17	7.19	0.09	83.52	9.91	84.4	8.97	0	99.93	-55.62	88	84.4	38.25	0.72	0.53	22.93	8.97	1.08	0.43	0.11	57.51	99.61	0.02	0.47	79.35	0.02	3.83	0.01	0.01	0.25	2.77	0	0	6.5	12.04	4.92	74.43	38.74	673.54	432.19	734.87	497.32	686.1	447.35	724.83	446.59
27.327	3	0.12	0.19	0.02	0.13	0.04	0.13	0.06	0.53	0.53	99.63	0.33	0	96.05	0.53	0.88	0.53	0.01	6.56	0.82	0.46	0.37	0.41	0.12	0.13	0.4	1.22	0.16	0.1	0.31	0.09	0.23	1.73	1.02	0		-8.41	6.04	2.4	75.53	109.71	804.57	515.63	950.88	667.77	824.1	548.47	933.81	548.34
27.327	4	0.05	0.03	0.02	0.19	0.67	0.06	0.27	1.02	0.22	98.67	0.87	21.2	83.94	0.07	27.85	0.22	0.52	25.5	2.69	2.38	1.58	0	0.14	1.02	0.62	0.2	0.59	2.13	10.1	0.04	3.79	16.86	0	0		-7.33	13.73	6.48	53.37	40.33	1036.55	514.43	1095.83	575.82	1047.86	527.56	1088.18	528.43
27.36	2	0.17	0.09	0.17	7.68	0.1	85.81	10.75	85.5	8.79	0	99.94	-55.85	87.58	85.5	39.3	0.73	0.57	24.65	8.79	1.23	0.47	0.14	59.92	99.65	0.01	0.43	78.64	0.02	3.85	0.01	0.01	0.23	2.55	0	0	5.95	12.23	5.17	74.41	38.78	673.63	432.19	734.99	497.28	686.25	447.25	725.03	446.64
27.36	3	0.12	0.19	0.02	0.13	0.04	0.13	0.06	0.5	0.5	99.63	0.33	0	96.39	0.59	1.12	0.5	0.01	6.67	0.76	0.28	0.21	0.33	0.11	0.13	0.44	1.49	0.24	0.1	0.34	0.1	0.14	1.75	1.09	0		-9.7	5.57	1.63	75.05	110.55	804.34	515.65	950.81	667.73	822.88	549	933.42	547.39
27.36	4	0.06	0.03	0.02	0.16	0.81	0.06	0.24	1.1	0.23	98.38	0.91	22.78	80.44	0.07	23.67	0.23	0.52	28.38	3.63	2.38	2.14	0	0.17	1.1	0.63	0.23	0.43	2.4	10.52	0.03	2.52	17.19	0	0		-6.66	14.93	5.11	53.3	39.96	1037.28	515.11	1095.76	576.01	1047.94	528.09	1087.89	528.66
27.394	2	0.17	0.1	0.17	7.4	0.1	91.01	10.15	84.95	8.2	0	99.93	-58.72	87.89	84.95	38.56	0.76	0.56	25.5	8.2	1.12	0.34	0.18	69.57	99.69	0.01	0.39	78.87	0.01	3.59	0.01	0.01	0.2	2.39	0	0	5.72	12.09	5.24	74.5	38.87	673.51	432.1	735.07	497.35	686.22	447.22	725.08	446.56
27.394	3	0.12	0.18	0.02	0.13	0.04	0.13	0.06	0.43	0.49	99.63	0.33	0	94.52	0.54	1.27	0.43	0.01	6.68	0.78	0.27	0.17	0.2	0.08	0.12	0.49	1.79	0.26	0.09	0.38	0.09	0.16	1.85	1.07	0		-12.75	7.77	1.81	73.63	111.21	804.07	516.26	950.74	667.52	822.59	549.53	933.78	547.43
27.394	4	0.06	0.03	0.02	0.15	0.91	0.07	0.21	1.03	0.22	98.18	0.97	23.45	70.96	0.07	21.16	0.22	0.52	29.62	4.4	3.2	3.19	0	0.17	1.03	0.69	0.24	0.24	2.49	10.4	0.03	10.23	17.6	0	0		-6.43	17.53	4.65	54.03	39.3	1037.92	515.81	1096.18	576.44	1048.66	529.12	1087.96	528.95
27.427	2	0.17	0.1	0.17	7.28	0.11	92.28	10.02	85.6	7.3	0	99.94	-59.5	88.98	85.6	37.3	0.76	0.59	25.87	7.3	1.06	0.27	0.21	71.63	99.71	0.01	0.36	79.23	0.01	3.83	0.01	0.01	0.17	2.31	0	0	5.77	11.55	5.09	74.54	38.85	673.85	432.08	735.38	497.4	686.49	447.11	725.34	446.56
27.427	3	0.12	0.18	0.02	0.13	0.04	0.13	0.06	0.39	0.54	99.64	0.33	0	93.96	0.61	1.57	0.39	0.01	6.08	0.69	0.26	0.18	0.21	0.08	0.11	0.54	1.93	0.22	0.1	0.39	0.1	0.19	1.83	1.04	0		-10.23	8.28	1.57	74.93	111.41	804.94	516.71	950.7	667.86	822.7	549.65	934.1	548.44
27.427	4	0.07	0.03	0.02	0.13	0.79	0.07	0.17	1.01	0.19	98.41	0.98	22.53	74.98	0.06	17.16	0.19	0.41	27.02	4.65	3.01	2.4	0	0.17	1.01	0.67	0.23	0.28	2.92	9.94	0.03	41.64	17.68	0	0		-6.5	16.51	5.56	53.98	39.51	1037.9	515.94	1095.93	576.36	1048.71	528.74	1088.21	529.57
27.46	2	0.16	0.1	0.17	7.51	0.11	92.54	10.42	86.23	6.7	0	99.94	-59.24	87.96	86.23	37.65	0.75	0.58	26.71	6.7	0.96	0.2	0.22	71.71	99.73	0.01	0.34	79.23	0.01	3.92	0.01	0.01	0.17	2.38	0	0	6.14	12.06	5.32	74.41	38.91	673.71	432.01	735.34	497.46	686.45	447.01	725.36	446.65
27.46	3	0.12	0.18	0.02	0.14	0.04	0.13	0.06	0.36	0.57	99.64	0.33	0	95.11	0.65	1.94	0.36	0.01	5.02	0.54	0.26	0.13	0.56	0.07	0.09	0.57	1.95	0.16	0.1	0.37	0.09	0.62	1.73	0.83	0		-11.11	7.16	1.71	73.86	112.4	803.09	516.89	951.9	670.98	821.99	550.66	934.37	548.88
27.46	4	0.07	0.04	0.02	0.12	0.53	0.07	0.15	0.8	0.18	98.93	0.95	19.38	83.25	0.07	13.94	0.18	0.3	20.39	4.75	3.44	2.11	0	0.16	0.8	0.6	0.22	0.25	3.06	10.04	0.03	76.13	17.48	0	0		-8.69	13.98	5.3	53.73	39.89	1038.28	516.28	1095.56	575.75	1048.42	528.63	1088.3	529.68
27.494	2	0.16	0.1	0.17	7.52	0.11	93.77	10.61	86.63	6.88	0	99.94	-59.89	89.24	86.63	37.3	0.72	0.55	27.02	6.88	0.87	0.17	0.27	74.8	99.73	0.01	0.35	77.74	0.01	4.39	0.01	0.01	0.14	2.37	0	0	6.65	11.42	5.06	74.57	39.58	673.66	431.95	735.51	497.54	686.12	447.23	725.69	446.57
27.494	3	0.12	0.18	0.02	0.14	0.04	0.13	0.06	0.33	0.68	99.65	0.33	0	92.2	0.68	2.09	0.33	0.01	4.31	0.47	0.3	0.13	0.85	0.05	0.08	0.73	1.97	0.11	0.12	0.38	0.07	1.76	1.64	0.72	0		-9.99	9.65	1.65	74.95	109.97	804.27	517.45	950.62	669.69	823.14	550.02	933.11	549.47
27.494	4	0.07	0.04	0.02	0.11	0.37	0.07	0.13	0.73	0.18	99.26	0.88	16.58	89.89	0.07	11.05	0.17	0.22	14.97	4.59	3.29	1.15	0	0.18	0.73	0.55	0.24	0.41	2.58	10.04	0.03	63.19	16.96	0	0		-9.99	11.08	5.65	53.48	40.08	1038.74	516.36	1095.09	574.51	1048.4	528.6	1088.47	529.57
27.527	2	0.18	0.1	0.17	6.49	0.11	93.58	9.02	83.61	6.65	0	99.93	-60.9	81.07	83.61	35.57	0.73	0.51	26.07	6.65	0.92	0.2	0.3	76.42	99.7	0.01	0.41	80.77	0.01	4.83	0.01	0.01	0.14	2.17	0	0	3.9	14.73	5.69	73.98	39.18	673.93	431.53	735.45	496.41	686.64	446.53	725.82	446.01
27.527	3	0.12	0.18	0.02	0.13	0.04	0.13	0.06	0.32	0.64	99.65	0.33	0	91.81	0.64	1.57	0.32	0.01	3.73	0.36	0.38	0.18	0.73	0.04	0.08	0.82	1.86	0.07	0.14	0.36	0.05	2.23	1.62	0.6	0		-8.5	9.91	3.69	75.51	113.67	804.62	517.37	950.14	667.7	823.09	548.95	936.71	552.12
27.527	4	0.08	0.05	0.02	0.1	0.3	0.07	0.12	0.54	0.19	99.39	0.85	15.1	90.93	0.08	8.02	0.17	0.17	11.84	4.67	3.09	0.64	0	0.19	0.54	0.51	0.3	0.54	2.52	10.2	0.03	54.65	16.73	0	0		-11.68	10.48	5.32	53.16	40.31	1039.54	517.24	1094.35	573.67	1048.22	528.79	1088.5	530.22
27.56	2	0.21	0.11	0.18	5.16	0.1	92.99	6.89	80.68	6.67	0	99.91	-61.24	79.61	80.68	31.21	0.76	0.48	24.72	6.67	0.96	0.25	0.31	76.02	99.66	0.01	0.48	82.95	0.01	5.12	0.01	0.01	0.13	2.14	0	0	3.89	15.19	5.77	73.93	39.26	673.98	431.57	735.58	496.48	686.73	446.65	725.99	446.06
27.56	3	0.12	0.18	0.02	0.13	0.03	0.13	0.06	0.33	0.6	99.64	0.33	0	94.88	0.6	1.2	0.33	0.01	3	0.32	0.47	0.18	0.41	0.04	0.07	0.92	1.57	0.05	0.15	0.35	0.05	2	1.55	0.54	0	0	-6.73	7.41	2.61	76.3	111.06	805.84	517.64	947.86	665.27	822.79	549.02	933.83	550.9
27.56	4	0.08	0.05	0.02	0.1	0.23	0.07	0.11	0.58	0.2	99.54	0.75	13.14	86.94	0.09	6.72	0.16	0.14	8.84	3.49	2.51	0.54	0	0.2	0.42	0.42	0.4	0.58	2.52	10.03	0.03	50.53	15.83	0	0		-13.61	12.52	4.5	53.44	40.08	1040.44	517.76	1094.27	572.85	1048.49	529.56	1088.56	529.95
27.594	2	0.24	0.13	0.2	3.93	0.09	93.19	4.95	76.41	6.78	0	99.87	-62.61	81.47	76.41	26.97	0.83	0.41	22.16	6.78	1.05	0.35	0.36	79.33	99.61	0.01	0.6	82.75	0.01	5.31	0.01	0.02	0.12	2.21	0	0	3.63	14.59	5.97	74.11	38.9	674.13	431.72	735.73	496.69	687.1	446.66	726	446.24
27.594	3	0.12	0.18	0.02	0.13	0.03	0.13	0.06	0.36	0.6	99.63	0.33	0	93.12	0.6	0.91	0.36	0	3.27	0.36	0.67	0.28	0.31	0.03	0.09	1.26	1.29	0.05	0.15	0.32	0.04	1.43	1.48	0.71	0	0	-8.37	8.97	3.41	75.7	113.35	804.4	516.39	947.29	662.86	821.4	549.51	934.76	549.47
27.594	4	0.08	0.05	0.02	0.09	0.2	0.08	0.1	0.66	0.24	99.6	0.7	12.23	91.37	0.12	4.92	0.17	0.11	7.46	2.58	1.79	0.63	0	0.24	0.38	0.33	0.53	0.66	2.63	8.63	0.03	19.98	15.27	0	0		-11.28	10.2	3.21	52.26	40.59	1041.34	518.43	1093.07	571.46	1047.66	530.09	1088.25	530.18
27.627	2	0.27	0.14	0.22	2.67	0.06	92.52	3	70.66	5.7	0	99.79	-64.77	81.53	70.66	20.76	0.91	0.3	15.46	5.7	1.22	0.55	0.38	81.57	99.63	0.01	0.77	80.55	0.01	4.88	0.01	0.43	0.12	1.99	0	0	3.67	14.58	5.45	74.15	38.73	675.17	432.04	735.9	496.36	687.62	446.4	726.36	446.51
27.627	3	0.12	0.18	0.02	0.13	0.03	0.13	0.06	0.36	0.49	99.63	0.33	0	95.38	0.49	0.75	0.36	0	3.05	0.39	0.8	0.34	0.37	0.04	0.08	1.18	1.12	0.05	0.14	0.3	0.04	0.17	1.44	0.64	0	0	-10.42	6.86	4.36	75.68	113.48	806.58	516.31	949.83	662.46	824.49	548.6	937.96	550.07
27.627	4	0.08	0.05	0.02	0.09	0.19	0.08	0.1	0.43	0.23	99.62	0.7	12	88.81	0.16	4.63	0.15	0.1	6.42	1.77	1.6	1.09	0	0.23	0.32	0.26	0.76	0.43	2.51	8.75	0.03	13.81	15.33	0	0		-8.37	11.64	4.62	51.95	39.41	1041.48	518.88	1091.82	570.37	1048.12	530.28	1087.53	530.94
27.66	2	0.32	0.16	0.26	1.78	0.05	90.8	1.77	61.63	5.4	0	99.58	-64.59	88.22	61.63	17.45	0.99	0.22	12.89	5.4	1.3	0.63	0.49	84.36	99.64	0.01	0.99	79.1	0.01	4.33	0.01	0.36	0.12	1.99	0	0	4.39	11.93	4.1	74.34	40.18	675.15	432.18	736.12	496.61	686.59	447.25	726.76	446.27
27.66	3	0.12	0.18	0.02	0.13	0.03	0.13	0.06	0.35	0.47	99.63	0.33	0	93.63	0.47	0.62	0.35	0.01	3.21	0.47	0.93	0.39	0.2	0.03	0.08	1.6	1.02	0.07	0.16	0.31	0.04	0.22	1.48	0.63	0	0	-12.55	8.56	3.45	74.6	113.8	806.63	516.68	950.18	663.6	823.78	548.22	937.57	549.7
27.66	4	0.08	0.05	0.02	0.09	0.19	0.07	0.1	0.35	0.23	99.62	0.74	12.06	85.83	0.19	4.11	0.15	0.11	5.58	1.46	1.59	2.38	0	0.23	0.34	0.23	1.31	0.35	2.32	8.9	0.04	10.9	15.71	0	0		-7.96	12.99	4.14	51.68	39.2	1041.41	519.13	1091.62	570.46	1047.95	530.86	1087.15	530.87
27.694	2	0.36	0.16	0.3	1.38	0.05	89.48	1.25	54.11	5.68	0	99.23	-64.29	86.78	54.11	17	1.19	0.18	11.7	5.68	1.57	0.81	0.59	87.91	99.67	0.01	1.25	76.55	0.01	3.78	0.01	0.21	0.12	1.97	0	0	4.74	12.59	4.52	74.39	40.65	675.27	432.22	736.41	496.63	686.72	447.51	727.36	446.45
27.694	3	0.12	0.19	0.02	0.13	0.04	0.13	0.06	0.32	0.49	99.63	0.33	0	95.19	0.49	0.55	0.32	0.01	4.57	0.64	0.98	0.5	0.23	0.03	0.07	1.93	0.91	0.08	0.18	0.35	0.04	0.48	1.46	0.8	0	0	-13.7	7.07	3.1	74.07	112.65	805.67	515.1	950.96	664.29	823.9	546.68	936.55	547.68
27.694	4	0.08	0.06	0.02	0.09	0.17	0.08	0.1	0.31	0.25	99.66	0.67	10.85	80.33	0.21	3.56	0.14	0.14	4.83	0.99	1.98	4.33	0	0.25	0.31	0.16	2.38	0.3	2.14	9.92	0.04	5.86	15.01	0	0		-4.33	14.96	3.28	51.19	38.18	1041.58	520.24	1090.56	570.86	1047.75	531.68	1085.94	531.82
27.727	2	0.39	0.16	0.34	1.15	0.05	87.18	0.99	48.38	5.7	0	98.78	-62.79	88.82	48.38	17.12	1.29	0.14	12.68	5.7	1.72	0.86	0.82	88.37	99.65	0.01	1.39	76.5	0.01	3.75	0.02	0.12	0.13	2.08	0	0	2.87	11.64	4.94	73.99	40.19	675.49	431.95	737.09	496.67	687.51	447.29	727.68	446.07
27.727	3	0.12	0.19	0.02	0.13	0.04	0.13	0.06	0.33	0.48	99.62	0.33	0	95.09	0.48	0.5	0.33	0	4.62	0.8	0.77	0.57	0	0.03	0.09	2.03	0.9	0.09	0.19	0.37	0.04	0.25	1.44	0.83	0	0	-10.92	7.19	3.02	75.09	110.89	805.43	516.29	950.83	666.46	824.5	548.31	935.38	549.12
27.727	4	0.08	0.06	0.02	0.09	0.17	0.08	0.1	0.25	0.25	99.67	0.69	10.65	67.87	0.26	3.08	0.14	0.17	4.24	0.76	2.4	6.52	0	0.25	0.25	0.13	3.44	0.2	2.05	9.58	0.04	2.93	15.2	0	0		-9.89	18.26	2.38	50.6	38.14	1041.82	521.12	1088.34	569.23	1046.56	530.7	1084.66	532.56
27.761	2	0.43	0.16	0.35	1.05	0.07	85.56	0.88	44.51	5.32	0	98.33	-59.54	91.24	44.51	18.1	1.49	0.13	18.59	5.32	1.36	0.85	0.99	88.03	99.51	0.01	1.49	78.95	0.01	3.76	0.02	0.1	0.14	2.28	0	0	3.18	10.28	4.45	73.68	41.35	676.49	431.91	737.91	496.55	687.69	446.96	729.04	446.22
27.761	3	0.13	0.19	0.02	0.13	0.04	0.13	0.06	0.35	0.42	99.62	0.33	0	94.97	0.42	0.5	0.35	0	6.49	0.94	0.57	0.56	0.15	0.03	0.09	1.85	0.9	0.11	0.17	0.36	0.04	0.39	1.39	0.96	0	0	-8.18	7.31	3.75	75.39	111.22	802.87	514.64	952.04	668.82	824.3	548.48	935.51	548.71
27.761	4	0.1	0.06	0.04	0.09	0.15	0.08	0.09	0.23	0.23	99.71	0.59	9.26	25.44	0.31	2.17	0.14	0.12	4.03	0.74	2.72	13.02	0	0.23	0.19	0.09	2.87	0.06	3.02	7.84	0.03	5.39	14.07	0	0		-26.38	27.38	1.54	48.9	34.92	1040.45	521.42	1085.76	566.73	1046.33	528.15	1080.54	535.18
27.794	2	0.4	0.16	0.35	1.07	0.07	82.04	0.92	43.52	5.5	0	98.13	-56.95	92.65	43.52	19.69	1.4	0.12	18.93	5.5	1.16	0.81	1.12	84.59	99.07	0.01	1.39	75.63	0.01	4.26	0.02	0.08	0.16	2.58	0	0	2.65	9.33	3.5	73.42	42.9	677.74	432.09	738.72	496.32	687.66	446.79	730.56	446.39
27.794	3	0.13	0.2	0.02	0.13	0.04	0.13	0.06	0.33	0.42	99.61	0.33	0	94.4	0.42	0.62	0.33	0.01	6.35	0.94	0.41	0.41	0.51	0.03	0.09	1.8	1.07	0.13	0.16	0.36	0.04	0.45	1.38	1.16	0	0	-7.58	7.87	1.86	75.33	110.64	802.88	514.49	952.11	669.86	823	548.91	933.62	547.11
27.794	4	0.1	0.07	0.04	0.09	0.13	0.08	0.08	0.21	0.21	99.73	0.52	8.12	10.39	0.34	1.81	0.15	0.09	4.19	0.7	3.6	13.89	0	0.21	0.18	0.06	2.93	0.04	3.63	6.58	0.03	2.26	13.28	0	0		-29.67	32.77	-0.09	48.12	31.67	1039.28	519.3	1084.39	564.4	1046.17	525.99	1077.28	531.92
27.827	2	0.4	0.16	0.33	1.13	0.08	81.25	0.99	44.43	6.03	0	98.17	-55.85	97.27	44.43	20.22	1.39	0.11	20.03	6.03	0.87	0.6	1.15	82.95	98.44	0.01	1.28	75.9	0.01	4.59	0.02	0.04	0.17	2.68	0	0	2.03	4.12	3.36	73.42	42.68	678.44	432.25	739.35	496.47	688.33	446.83	731.01	446.42
27.827	3	0.13	0.2	0.02	0.13	0.04	0.13	0.06	0.32	0.39	99.6	0.33	0	91.82	0.39	0.73	0.32	0.01	5.96	1.13	0.33	0.33	1.35	0.03	0.1	1.81	1.25	0.16	0.16	0.37	0.04	0.15	1.38	1.39	0	0	-8.37	9.91	1.72	74.81	110.41	802.49	514.56	951.99	669.87	822.79	549.42	933.17	546.69
27.827	4	0.11	0.08	0.06	0.09	0.12	0.08	0.07	0.21	0.21	99.77	0.44	6	3.99	0.32	1.18	0.18	0.05	3.89	0.62	5.37	18.84	0	0.21	0.18	0.07	2.66	0.03	3.6	5.15	0.03	0.88	12.12	0	0		-21.62	37.91	-0.99	46.25	29.49	1038.26	517.55	1082.91	562.2	1045.88	524.6	1074.66	531.04
27.861	2	0.38	0.16	0.3	1.25	0.08	80.28	1.15	46.43	7.06	0	98.31	-54.17	97.03	46.43	21.28	1.48	0.12	20.94	7.06	0.75	0.56	1.47	80.48	97.47	0.02	1.07	73.24	0.01	5.38	0.02	0.03	0.19	2.96	0	0	2.51	4.57	2.8	73.27	43.11	679.36	432.43	740.17	496.68	688.82	446.96	731.93	446.58
27.861	3	0.13	0.19	0.02	0.13	0.04	0.13	0.06	0.32	0.32	99.62	0.33	0	95.82	0.32	0.85	0.32	0.01	6.45	1.02	0.31	0.39	1.3	0.03	0.09	1.65	1.55	0.17	0.14	0.34	0.03	0.12	1.31	1.03	0	0	-5.24	6.34	3.9	76.28	108.24	804.03	515.21	951.69	668.9	826.23	548.58	934.46	549.62
27.861	4	0.12	0.09	0.1	0.09	0.1	0.08	0.07	0.23	0.23	99.75	0.35	3.08	4.95	0.38	1.03	0.23	0.03	4.11	0.7	8.26	24.7	0	0.17	0.15	0.05	1.85	0.03	3.38	3.85	0.03	1.28	10.44	0	0		-25.06	36.77	-2.7	44.5	27.58	1036.82	516.65	1081.32	561.14	1044.86	523.57	1071.79	529.54
27.894	2	0.31	0.15	0.26	1.62	0.09	80.22	1.64	49.8	7.89	0	98.47	-51.78	96.8	49.8	25.94	1.36	0.14	23.27	7.89	0.52	0.38	1.74	79.35	95.33	0.02	0.83	68.8	0.02	5.82	0.02	0.02	0.21	3.86	0	0	2.73	4.95	2.29	73.49	44.14	680.5	432.73	740.93	496.54	689.09	447.21	733.23	446.85
27.894	3	0.13	0.19	0.02	0.13	0.04	0.13	0.06	0.34	0.35	99.62	0.33	0	95.19	0.35	0.94	0.34	0.01	6.56	1.15	0.28	0.39	1.4	0.03	0.1	1.68	1.79	0.18	0.14	0.38	0.03	0.25	1.33	0.92	0	0	-5.58	7.08	2.77	76.43	107.15	806.56	515.84	951.23	666.71	826.85	548.84	934	548.76
27.927	2	0.31	0.15	0.23	1.95	0.09	79.83	2.09	51.49	8.87	0	98.34	-52.57	97.47	51.49	29.95	1.33	0.17	23.76	8.87	0.41	0.21	2.13	79.57	92.6	0.03	0.59	74.33	0.02	6.1	0.03	0.01	0.23	4.45	0	0	2.41	3.74	1.08	73.46	43.75	681.44	432.92	740.86	495.61	689.32	447.67	733.04	446.25
27.927	3	0.13	0.18	0.02	0.13	0.04	0.13	0.06	0.35	0.39	99.63	0.33	0	95.42	0.39	1.15	0.35	0.01	6.72	1.1	0.36	0.59	1.13	0.03	0.11	1.75	1.91	0.13	0.15	0.41	0.03	0.17	1.3	0.72	0	0	-6.05	6.81	4.07	76.37	106.79	805.55	514.94	951.3	666.53	827.64	547.51	934.42	549
27.961	2	0.33	0.14	0.22	1.88	0.1	78.2	2.04	47.54	8.69	0	97.05	-52.82	98.26	47.54	32.83	1.31	0.22	24.55	8.69	0.33	0.11	2.19	82.96	89.27	0.04	0.4	79.53	0.02	6.47	0.04	0.01	0.26	4.62	0	0	5.08	1.82	0.62	72.66	43.63	682.19	432.64	741.08	495.08	689.69	447.42	733.3	445.99
27.961	3	0.13	0.18	0.02	0.13	0.04	0.13	0.06	0.42	0.44	99.65	0.33	0	95.6	0.44	1.33	0.42	0.01	6.67	1.07	0.35	0.76	0.82	0.04	0.11	1.78	2.03	0.1	0.17	0.49	0.03	0.21	1.35	0.37	0	0	-3.37	6.61	4.87	76.65	106.17	805.03	514.34	950.79	666.44	828.08	546.55	934.21	549.75
27.994	2	0.39	0.14	0.2	1.6	0.08	72.15	1.66	43.09	9.72	2.85	94.1	-52.99	98.09	43.09	32.34	1.21	0.26	21.67	9.72	0.23	0.05	1.9	82.64	84.71	0.04	0.26	84.49	0.02	6.42	0.04	0.01	0.27	4.35	0	0	5.9	2.31	-0.03	72.7	43.96	683.49	432.7	741.27	493.97	690.05	447.39	733.98	445.77
27.994	3	0.13	0.17	0.02	0.13	0.04	0.13	0.06	0.42	0.5	99.65	0.33	0	95.61	0.5	1.49	0.42	0.01	6.75	1.11	0.33	0.71	0.65	0.04	0.11	1.78	2.24	0.09	0.18	0.53	0.03	0.2	1.4	0.26	0	0	-4.26	6.6	4.9	76.61	106.55	804.8	514.3	950.81	666.26	827.83	546.77	934.35	549.48
28.027	2	0.47	0.14	0.2	1.25	0.08	67.09	1.23	38.95	11.61	7.91	92.93	-52.61	96.99	38.95	29.09	1.22	0.27	19.62	11.61	0.22	0.03	2.1	81.77	82.47	0.03	0.15	86.44	0.02	6.33	0.04	0.02	0.28	4.01	0	0	3.17	4.64	0.17	72.67	44.24	683.83	432.64	741.24	493.29	690.15	446.86	734.37	445.64
28.027	3	0.13	0.17	0.02	0.13	0.04	0.13	0.06	0.41	0.49	99.65	0.33	0	94.9	0.49	1.41	0.41	0.01	5.96	1.13	0.33	0.64	0.49	0.04	0.11	1.8	2.09	0.07	0.18	0.56	0.03	0.31	1.45	0.31	0	0	-4.75	7.38	5.11	76.68	105.63	805.74	515.62	949.82	665.22	828.43	547.65	934.02	550.45
28.061	2	0.56	0.15	0.21	1.07	0.08	64.09	0.99	36.35	14.82	10.91	89.88	-50.7	97.07	36.35	26.83	1.19	0.35	20.35	14.82	0.2	0.02	2.2	80.62	82.64	0.04	0.1	84.16	0.02	5.89	0.03	0.01	0.34	3.7	0	0	1.99	4.51	0.56	72.81	43.67	683.85	432.77	741.07	493.11	690.49	446.82	734.15	445.7
28.061	3	0.13	0.17	0.02	0.13	0.04	0.13	0.06	0.37	0.52	99.66	0.33	0	96.03	0.52	1.5	0.37	0.01	5.37	1.3	0.32	0.53	0.19	0.04	0.1	1.76	1.79	0.06	0.15	0.68	0.03	0.35	1.51	0.24	0	0	-8.54	6.07	4.06	75.58	111.47	805.88	514.84	951.66	665.59	825.74	546.45	937.18	549.43
28.094	2	0.55	0.13	0.2	1.04	0.08	54.49	0.98	33.03	18.29	20.51	84.05	-46.27	98.32	33.03	29.38	1.19	0.36	20.06	18.29	0.14	0.01	1.97	77.35	80.98	0.03	0.06	74.39	0.02	6.48	0.03	0.01	0.37	3.25	0	0	4.78	1.64	-0.04	72.98	43.13	685.1	433.24	741.02	492.38	691.15	447.4	734.25	445.85
28.094	3	0.12	0.17	0.02	0.13	0.04	0.13	0.06	0.34	0.52	99.66	0.33	0	94.56	0.52	1.71	0.34	0.02	4.64	1.18	0.36	0.35	0	0.04	0.08	1.78	1.58	0.06	0.13	0.66	0.03	0.33	1.5	0.21	0	0	-6.96	7.72	3.42	75.86	112.32	806.75	516.28	950.02	665.01	824.45	547.07	936.71	550.86
28.128	2	0.54	0.11	0.23	0.94	0.09	39.15	0.93	26.39	20.87	35.85	84.04	-39.14	97.91	26.39	33.28	1.04	0.33	23.2	20.87	0.1	0.02	1.17	72.22	80.73	0.03	0.04	65.24	0.02	7.88	0.03	0.02	0.49	2.44	0	0	3.99	2.77	0.1	73.1	43.11	685.68	433.33	740.76	491.4	691.37	447.26	734.45	445.77
28.128	3	0.12	0.17	0.02	0.13	0.04	0.13	0.06	0.31	0.46	99.66	0.33	0	95.56	0.46	1.65	0.31	0.02	3.77	1	0.41	0.24	0	0.03	0.09	2.12	1.48	0.07	0.16	0.78	0.03	0.2	1.63	0.32	0	0	-10.8	6.66	2.57	75.02	112.83	807.67	516.98	952.36	666.12	825.03	549.41	937.86	549.43
28.161	2	0.76	0.1	0.24	0.82	0.11	24.44	0.87	25.21	27.57	51.12	85.05	-34.72	98.23	20.03	35.72	0.89	0.29	25.21	27.57	0.1	0.02	1.14	65.78	79.25	0.03	0.03	68.32	0.02	10.42	0.03	0.01	0.58	2	0	0	0.57	1.92	-0.06	73.83	42.58	686.34	433.92	740.92	491.38	691.99	447.32	734.55	446.06
28.161	3	0.12	0.18	0.02	0.13	0.04	0.13	0.06	0.29	0.46	99.65	0.33	0	96.63	0.46	1.61	0.29	0.02	4.38	0.86	0.41	0.23	0	0.03	0.09	2.24	1.4	0.1	0.15	0.83	0.03	0.18	1.59	0.54	0	0	-12.69	5.23	2.39	74.45	110.18	807.33	516.33	952.45	665.82	826.02	549.06	936.19	547.68
28.194	2	0.81	0.08	0.23	0.88	0.11	16.79	1.05	25.66	31.56	66.42	88.63	-31.87	97.93	15.41	42.58	0.78	0.35	25.66	31.56	0.08	0.02	0.74	64	76.31	0.02	0.02	67.51	0.02	12.47	0.03	0	0.61	1.62	0	0	-0.28	2.72	0.19	73.59	42.68	686.67	433.49	741.02	490.55	692.24	446.8	734.9	445.6
28.194	3	0.12	0.18	0.02	0.13	0.04	0.13	0.06	0.29	0.43	99.64	0.33	0	95.85	0.43	1.53	0.29	0.01	5.2	0.8	0.39	0.19	0.4	0.03	0.09	2.34	1.41	0.14	0.15	0.8	0.04	0.18	1.6	0.85	0	0	-12.48	6.3	2.63	74.46	110.01	807.14	516.33	952.2	665.76	826.1	548.85	936.11	547.98
28.228	2	1.01	0.07	0.21	0.96	0.12	8.17	1.5	26.22	37.07	83.65	90.72	-27.92	98.19	13.69	47.18	0.55	0.36	26.22	37.07	0.07	0.01	0.44	52.95	72.67	0.02	0.02	74.53	0.02	18.35	0.02	0	0.73	1.45	0	0	-0.75	2.02	0.21	73.72	42.58	686.59	433.46	741	490.62	692.24	446.65	734.81	445.59
28.228	3	0.12	0.19	0.02	0.13	0.04	0.13	0.06	0.27	0.37	99.62	0.33	0	96.07	0.37	1.34	0.27	0.01	6.63	0.73	0.35	0.22	1	0.03	0.1	2.37	1.5	0.23	0.14	0.8	0.04	0.16	1.64	1.27	0	0	-11.95	6.02	2.8	74.74	109.6	807.1	516.29	952.22	665.83	826.44	548.91	936.03	548.1
28.261	2	1.06	0.05	0.21	1.22	0.12	5.95	2.17	26.9	39.9	88.09	96.94	-27.55	98.25	11.19	56.86	0.5	0.45	26.9	39.9	0.06	0.01	0.3	51.89	71.9	0.02	0.02	79.5	0.01	20.15	0.02	0	0.77	1.42	0	0	-0.05	1.86	0.26	73.65	42.81	686.54	433.32	741.15	490.69	692.19	446.66	734.98	445.54
28.261	3	0.12	0.2	0.02	0.13	0.05	0.13	0.06	0.27	0.33	99.6	0.33	0	95.85	0.33	1.17	0.27	0.01	7.92	0.67	0.31	0.21	1.87	0.03	0.1	2.45	1.37	0.22	0.14	0.77	0.04	0.15	1.63	1.64	0	0	-12.26	6.3	2.85	74.54	109.32	807.15	516.2	952.61	666.07	826.84	548.85	936.16	547.98
28.294	2	1.09	0.04	0.22	1.6	0.11	3.87	3.5	25.82	44.33	92.26	98.77	-26.57	98.24	8.78	67.61	0.43	0.51	25.82	44.33	0.05	0.01	0.04	49.19	71.68	0.01	0.02	80.26	0.01	23.49	0.02	0	0.84	1.37	0	0	0.61	1.9	0.31	73.61	42.93	686.5	433.27	741.19	490.75	692.15	446.69	735.07	445.56
28.294	3	0.12	0.19	0.02	0.13	0.04	0.13	0.06	0.26	0.34	99.61	0.33	0	94.73	0.34	1.41	0.26	0.01	7.03	0.56	0.26	0.25	1.82	0.03	0.11	2.65	1.42	0.2	0.14	0.75	0.04	0.16	1.59	1.42	0	0	-10.29	7.55	3.18	74.92	110.28	806.83	516.19	952.94	667.53	826.69	547.95	936.96	549.51
28.328	2	1.05	0.03	0.25	2.01	0.11	3.31	5.56	25.59	44.72	88.88	99.53	-27.61	98.66	6.89	76.5	0.38	0.52	25.59	44.72	0.05	0.01	0	49.78	74.2	0.01	0.02	83.48	0.01	28.11	0.02	0	0.95	1.25	0	0	3.61	0.5	0.01	73.35	42.81	686.68	433.24	741.09	490.6	692.15	446.94	734.93	445.52
28.328	3	0.12	0.19	0.02	0.13	0.04	0.13	0.06	0.3	0.3	99.62	0.33	0	94	0.28	1.3	0.3	0.01	6.39	0.53	0.3	0.32	1.57	0.04	0.12	3.09	1.47	0.17	0.15	0.77	0.04	0.29	1.62	1.2	0	0	-8.52	8.24	2.95	75.53	109	807.33	517.33	951.83	667.38	826.83	549.23	935.82	550.38
28.361	2	0.95	0.03	0.25	2.29	0.12	2.37	7.34	27.01	45.76	85.31	99.55	-24.09	98.27	5.1	82.2	0.35	0.67	27.01	45.76	0.05	0.01	0	46.61	73.78	0	0.02	78.36	0.01	31.2	0.02	0	1.01	1.3	0	0	0.08	1.79	0.12	73.67	42.5	686.65	433.36	741.19	490.7	692.38	446.73	734.86	445.49
28.361	3	0.12	0.18	0.02	0.13	0.04	0.13	0.06	0.32	0.32	99.63	0.33	0	94.81	0.27	1.07	0.32	0.01	5.52	0.58	0.36	0.43	1.57	0.04	0.15	3.19	1.6	0.15	0.15	0.71	0.04	0.2	1.62	0.9	0	0	-12.54	7.48	4.19	73.93	110.36	805.44	516.74	952.32	667.5	826.52	548.97	936.87	550.1
28.395	2	0.85	0.03	0.24	2.53	0.12	1.82	10.35	26.82	42.69	79.3	99.43	-20.9	97.81	5.33	84.94	0.3	0.84	26.82	47.17	0.05	0.01	0.14	42.69	72.7	0	0.02	71.28	0	37.07	0.01	0	1.08	1.58	0	0	0.58	3.01	0.33	73.42	42.21	686.82	433.73	740.9	490.5	692.54	447.16	734.73	445.78
28.395	3	0.12	0.18	0.02	0.13	0.04	0.13	0.06	0.3	0.33	99.64	0.33	0	95.37	0.33	1.27	0.3	0.01	5.23	0.6	0.41	0.53	1.59	0.04	0.16	3.38	1.66	0.14	0.15	0.69	0.05	0.16	1.63	0.74	0	0	-4.15	6.88	4.09	76.54	106.45	806.14	516.23	952.69	669.22	828.81	549.09	935.25	550.81
28.428	2	0.95	0.03	0.24	2.39	0.12	1.64	12.84	26.68	40.1	74.31	99.35	-19.76	97.82	5.5	83.19	0.32	0.77	26.68	50.16	0.06	0.02	0.07	40.1	72.64	0	0.02	69.85	0	44.58	0.01	0	1.12	1.58	0	0	0.42	2.98	0.12	73.23	41.89	687.05	434.28	740.39	490.29	692.5	447.48	734.37	446.14
28.428	3	0.12	0.18	0.02	0.13	0.04	0.13	0.06	0.29	0.32	99.65	0.33	0	94.37	0.32	1.39	0.29	0.01	5.18	0.57	0.38	0.47	0.97	0.04	0.14	3.39	1.7	0.15	0.14	0.67	0.05	0.15	1.64	0.54	0	0	-8.79	7.9	2.56	75.32	108.71	806.7	516.72	952.27	668.17	826.53	548.92	935.24	549.48
28.461	2	1.19	0.03	0.24	2.05	0.1	2.69	11.68	22.87	46.07	76.64	98.99	-23.44	96.84	7.44	76.63	0.37	0.56	22.87	55.86	0.08	0.02	0.3	46.07	73.74	0	0.02	65.56	0	46.82	0.01	0.01	1	1.58	0	0	2.76	4.88	0.56	73.16	40.8	687.14	435.63	739.31	490.7	692.7	448.27	733.49	447.7
28.461	3	0.12	0.17	0.02	0.13	0.04	0.13	0.06	0.29	0.34	99.65	0.33	0	96.19	0.34	1.42	0.29	0.01	5.51	0.58	0.31	0.43	0.46	0.03	0.13	3.4	1.73	0.17	0.14	0.7	0.05	0.17	1.64	0.42	0	0	-9.36	5.85	2.9	75.23	108.66	805.92	516.2	952.54	668.3	826.54	549.01	935.2	548.9
28.495	2	0.78	0.04	0.14	1.54	0.08	1.72	12.58	18.41	39.45	74.84	93.13	-12.52	95.2	8.72	66.98	0.39	0.25	18.41	57.75	0.13	0.03	0.23	39.45	58.79	0	0.02	32.46	0.01	57.53	0.01	0	1	1.38	0	0	6.43	7.06	1.18	72.23	41.17	686.51	436.07	737.94	490.25	691.72	448.89	732.89	448.4
28.495	3	0.12	0.17	0.02	0.13	0.04	0.13	0.06	0.28	0.36	99.66	0.33	0	95.49	0.36	1.74	0.28	0.01	5.99	0.55	0.25	0.4	0.19	0.04	0.13	3.48	1.83	0.17	0.11	0.66	0.05	0.19	1.6	0.29	0	0	-7.9	6.74	3.37	75.58	109.5	806.06	515.99	952.78	668.63	826.76	547.98	936.23	550
28.528	2	0.5	0.06	0.07	0.85	0.07	1.33	8.54	15.68	34.61	82.91	30.96	-1.03	95.22	10.88	46.91	0.44	0.11	15.68	54.46	0.25	0.08	0.11	34.61	36.45	0	0.01	3.83	0.01	65.2	0.01	0	0.97	0.92	0	0	6.44	7.05	0.19	70.83	39.9	684.68	436.73	735.53	490.29	689.95	450.01	729.8	448.27
28.528	3	0.12	0.17	0.02	0.13	0.04	0.13	0.06	0.27	0.36	99.66	0.33	0	94.23	0.36	1.63	0.27	0.01	6.26	0.58	0.3	0.52	0	0.04	0.14	3.14	1.81	0.14	0.1	0.64	0.05	0.63	1.64	0.22	0	0	-4.33	8.03	5.04	76.49	105.57	804.87	516.83	948.61	666.66	827.4	547.92	932.88	552.15
28.561	2	0.43	0.11	0.04	0.46	0.05	1.49	3.94	15.46	32.12	92.12	4.61	0	94.39	15.46	23.5	0.51	0.07	11.22	47	0.35	0.12	0.31	32.12	19.39	0	0.01	0.34	0.01	64.33	0.01	0	0.88	0.63	0	0	13.02	7.89	1.16	69.09	39.6	683.84	438.24	733.33	490.61	688.87	451.36	728.45	450.31
28.561	3	0.12	0.17	0.02	0.13	0.04	0.13	0.06	0.27	0.35	99.65	0.33	0	94.43	0.35	1.22	0.27	0.01	6.5	0.66	0.29	0.51	0	0.04	0.14	3.16	1.63	0.13	0.11	0.65	0.05	0.31	1.6	0.35	0	0	-7.12	7.85	3.5	75.68	113.14	805.84	516.57	950.68	665.93	823.97	549.54	937.11	550.52
28.595	2	0.29	0.15	0.02	0.31	0.05	1.6	2.71	18.02	30.22	94.57	2.6	0	92.66	18.02	9.03	0.46	0.05	10.76	33.33	0.32	0.25	0.54	30.22	9.79	0	0.02	0.03	0.02	67.01	0.01	0	0.89	0.4	0	0	4.84	9.32	1.18	69.07	39.22	683.47	438.84	732.83	490.61	688.64	451.35	727.85	450.39
28.595	3	0.12	0.17	0.02	0.13	0.04	0.13	0.06	0.29	0.41	99.65	0.33	0	93.07	0.41	1.35	0.29	0.01	5.42	0.68	0.31	0.51	0	0.04	0.13	3.21	1.43	0.09	0.11	0.65	0.05	0.46	1.63	0.38	0	0	-7.94	9.01	5.39	75.8	110.24	805.68	515.73	951.33	665.95	827.31	546.89	937.46	551.57
28.628	2	0.19	0.17	0.02	0.27	0.05	1.17	2.06	19.4	21.01	95.88	1.67	0	94.96	19.4	3.42	0.42	0.04	12.08	21.01	0.34	0.27	0.46	23.2	3.86	0	0.02	0.01	0.02	64.44	0.01	0	0.94	0.13	0	0	5.31	7.32	0.61	67.9	39.77	682.83	439.54	732.25	491.1	687.59	452.8	727.31	450.66
28.628	3	0.12	0.17	0.02	0.13	0.04	0.13	0.06	0.28	0.52	99.65	0.33	0	91.23	0.52	1.59	0.28	0.02	4.67	0.7	0.32	0.43	0	0.05	0.11	3.06	1.36	0.06	0.11	0.65	0.05	0.44	1.64	0.47	0	0	-6.97	10.29	5.49	75.81	112.04	805.38	515.36	951.54	666.17	826.58	546.4	938.47	552.1
28.661	2	0.16	0.17	0.02	0.25	0.06	1.01	1.83	19.22	15.33	96.35	1.32	0	96.38	19.22	1.56	0.39	0.03	14.27	15.33	0.41	0.29	0.28	20.41	1.82	0	0.03	0.01	0.03	63.55	0	0	0.99	0	0	0	4.43	5.6	1.38	67.5	38.75	682.27	440.24	731.6	491.81	687.71	453.04	726.42	451.54
28.661	3	0.12	0.17	0.02	0.13	0.04	0.13	0.06	0.27	0.63	99.65	0.33	0	94.86	0.63	1.52	0.27	0.02	4.37	0.76	0.29	0.32	0	0.05	0.11	2.77	1.19	0.05	0.1	0.68	0.05	0.47	1.66	0.45	0	0	-6.79	7.43	5.64	76.13	108.9	805.21	515.95	950.93	666.97	827.7	546.49	936.45	552.33
28.695	2	0.13	0.18	0.02	0.22	0.07	0.93	1.3	17.26	9.55	97.4	1.11	0	95.68	17.09	0.8	0.42	0.04	17.26	9.55	0.53	0.33	0.44	19.95	1.24	0	0.04	0.01	0.03	58.17	0	0	0.94	0	0	0	1.93	6.51	2.01	67.39	39	681.93	440.83	731	491.97	687.3	453.03	726.29	452.33
28.695	3	0.12	0.18	0.02	0.13	0.04	0.13	0.06	0.27	0.84	99.65	0.33	0	91.24	0.84	1.42	0.27	0.02	4.28	0.88	0.35	0.38	0	0.07	0.12	2.52	1.02	0.03	0.1	0.67	0.04	0.76	1.66	0.55	0	0	-8.6	10.28	5.58	75.39	112.68	805.39	516.2	950.82	665.73	826.03	546.68	938.54	552.83
28.728	2	0.11	0.18	0.02	0.25	0.06	1.07	1.23	20	4.6	97.55	1.45	0	97.03	20	0.56	0.4	0.06	14.85	4.6	0.58	0.22	0.67	20.82	0.65	0	0.05	0.02	0.02	54.07	0	0	0.91	0	0	0	4.94	4.56	1.22	66.77	37.87	682.35	441.8	730.65	492.43	687.65	454.25	725.49	452.91
28.728	3	0.12	0.17	0.02	0.13	0.04	0.13	0.06	0.27	0.84	99.65	0.33	0	94.06	0.84	1.53	0.27	0.03	4.11	0.84	0.32	0.45	0	0.07	0.12	2.37	0.93	0.04	0.1	0.66	0.04	0.2	1.6	0.43	0	0	-8.31	8.19	5.08	75.69	108.53	804.91	516.52	951.59	667.78	827.54	548.92	936.04	551.28
28.762	2	0.09	0.18	0.02	0.28	0.04	1.09	1.2	19.04	2.35	97.61	1.67	0	95.77	23.59	0.5	0.39	0.08	8.87	2.35	0.25	0.1	1.34	19.04	0.61	0	0.08	0.12	0.03	49.88	0	0.04	0.82	0	0	0	3.31	6.4	0.55	66.59	38.68	682.64	442.52	730.06	491.9	686.92	455	725.55	453.19
28.762	3	0.12	0.18	0.02	0.13	0.04	0.13	0.06	0.26	0.82	99.65	0.33	0	95.26	0.82	1.35	0.26	0.03	4.64	0.88	0.44	0.8	0	0.07	0.12	2.13	0.84	0.07	0.11	0.74	0.03	0.43	1.62	0.51	0	0	-7.84	6.99	5.62	75.65	109.4	802.94	515.82	950.36	667.84	825.97	547.88	935.31	551.56
28.795	2	0.09	0.18	0.02	0.25	0.04	0.79	0.78	16.86	1.17	98.41	1.09	0	93.86	19.99	0.92	0.34	0.13	6.21	1.17	0.32	0.13	1.51	16.86	0.55	0	0.14	0.07	0.03	42.67	0	1.62	0.76	0	0	0	2.35	8.36	1.21	66.15	38.02	682.39	442.45	730.32	492.23	687.46	455.1	725.43	453.14
28.795	3	0.12	0.17	0.02	0.13	0.04	0.13	0.06	0.29	0.85	99.65	0.33	0	93.03	0.85	1.47	0.29	0.02	5.45	1.02	0.48	0.86	0	0.07	0.12	2.17	0.84	0.08	0.11	0.76	0.03	2.33	1.65	0.53	0	0	-4.89	9.04	5.77	76.28	107.38	801.78	515.39	948.75	667.39	825.7	548.33	933.04	551.21
28.828	2	0.1	0.18	0.02	0.21	0.03	0.5	0.47	13.63	0.58	99.01	0.57	0	94.7	13.63	1.76	0.28	0.17	3.58	0.58	0.24	0.09	1.05	14.17	0.41	0	0.2	0.03	0.03	35.7	0	4.34	0.75	0	0	0	-1.5	7.58	1.09	65.66	39.21	682.39	442.58	730.68	492.37	687.01	455.22	726.17	453.15
28.862	2	0.09	0.17	0.02	0.23	0.03	0.42	0.36	10	0.41	99.15	0.49	0	93.26	15.51	2.68	0.29	0.14	3.08	0.41	0.21	0.09	0.62	10	0.23	0	0.29	0.01	0.06	26.63	0	3.07	0.69	0.11	0	0	-3.73	8.86	1.02	64.95	40.95	682.46	442.92	730.83	492.64	686.22	455.09	727.16	453.79
28.895	2	0.09	0.18	0.02	0.24	0.03	0.39	0.34	8.13	0.27	99.22	0.44	0	94	16.08	3.11	0.26	0.13	2.56	0.25	0.27	0.13	0.52	8.13	0.23	0	0.48	0.01	0.06	24.33	0	0.15	0.65	0.27	0	0	1.16	8.24	0.3	63.89	40.01	682.82	443.8	731	493.75	686.74	456.44	726.7	454.49
28.928	2	0.09	0.18	0.02	0.24	0.03	0.35	0.26	6.3	0.26	99.29	0.38	0	94.74	15.85	2.92	0.26	0.08	3.19	0.12	0.17	0.11	0.29	6.3	0.17	0	0.5	0	0.06	18.49	0	0.32	0.63	0.26	0	0	-3.35	7.55	0.26	64.11	41.58	682.4	444.09	731.22	494.38	685.83	456.54	727.37	454.83
28.962	2	0.09	0.17	0.02	0.27	0.03	0.35	0.23	3.01	0.2	99.3	0.4	0	95.02	19.6	3.3	0.2	0.06	4.56	0.08	0.13	0.1	0.03	3.01	0.1	0	0.56	0.01	0.07	11.19	0	0.09	0.69	0.24	0	0	-5.22	7.25	-0.09	64.54	39.67	681.94	444.94	731.33	496.16	686.51	457.24	726.14	455.42
28.995	2	0.09	0.17	0.02	0.22	0.04	0.26	0.17	2.84	0.2	99.48	0.33	0	94.72	13.41	4.07	0.2	0.04	5.49	0.06	0.13	0.09	0	2.84	0.09	0	0.5	0.01	0.06	9.15	0	0.15	0.72	0.11	0	0	-4.79	7.57	1.26	63.94	40.06	682	445.21	731.41	496.45	686.78	456.94	726.84	456.41
29.028	2	0.1	0.16	0.02	0.21	0.04	0.21	0.14	2.08	0.16	99.57	0.33	0	93.74	9.77	5.58	0.16	0.05	9.03	0.05	0.11	0.08	0	2.08	0.1	0	0.5	0.02	0.05	6.41	0	0.02	0.89	0	0	0	-3.04	8.46	1.31	64.48	40.32	681.15	445.49	732.64	498.64	686.9	458.78	727.15	456.57
29.062	2	0.09	0.15	0.02	0.21	0.06	0.23	0.12	1.92	0.09	99.55	0.33	0	93.52	10.59	5.41	0.08	0.05	12.71	0.05	0.09	0.05	0	1.92	0.19	0	0.68	0.07	0.03	3.17	0.01	0.01	1.2	0	0	0	0.81	8.65	1.52	63.6	39.7	680.46	445.1	732.84	499.47	687.03	458.99	726.65	456.44
29.095	2	0.1	0.15	0.02	0.21	0.07	0.22	0.12	1.62	0.06	99.56	0.33	0	95.47	9.87	5.46	0.06	0.05	15.37	0.05	0.05	0.02	0	1.62	0.36	0	0.79	0.23	0.03	2.39	0.01	0.01	1.37	0	0	0	-1.07	6.76	1.57	63.67	39.57	680.2	445.07	733.54	500.52	687.32	458.9	726.82	456.5
29.129	2	0.1	0.14	0.02	0.19	0.07	0.18	0.1	2.13	0.05	99.63	0.33	0	94.76	5.11	7.5	0.04	0.08	15.09	0.05	0.03	0.01	0	1.85	1.05	0	0.77	2.13	0.02	1.3	0.01	0.01	1.39	0	0	0	-1.72	7.53	1.32	63.86	39.92	680.12	445.35	734.17	502.02	687.32	458.46	727.22	457.29
29.162	2	0.1	0.13	0.02	0.19	0.06	0.15	0.1	2.59	0.07	99.62	0.33	0	94.35	2.7	10.66	0.03	0.08	14.74	0.07	0.03	0.01	0	1.76	2.14	0	0.72	2.59	0.02	0.8	0.01	0.01	1.32	0	0	0	-4.35	7.92	0.38	64.33	39.92	680.57	445.74	734.65	502.51	687.5	458.59	727.4	457.35
29.195	2	0.1	0.11	0.03	0.24	0.06	0.13	0.13	4.03	0.11	99.53	0.38	0	95	1.46	18.16	0.03	0.1	13.83	0.11	0.03	0.01	0.06	1.68	4.03	0	0.8	2.9	0.02	0.66	0.01	0.02	1.38	0	0	0	-3.47	7.28	0.37	64.32	40.37	680.67	445.84	734.76	502.68	687.36	458.7	727.72	457.6
29.229	2	0.07	0.08	0.03	0.38	0.06	0.09	0.23	4.74	0.14	99.25	1.15	0	94.62	0.79	32.97	0.02	0.12	13.29	0.14	0.02	0.02	0.1	0.98	4.74	0	0.78	2.04	0.03	0.44	0.01	0.02	1.55	0	0	0	-3.14	7.67	0.59	64.52	40.72	680.81	445.91	734.77	502.5	687.34	458.81	728.05	457.73
29.262	2	0.06	0.06	0.03	0.57	0.06	0.08	0.38	5.75	0.15	98.87	3.29	0	96.03	0.57	45.51	0.02	0.15	13.83	0.15	0.02	0.03	0.63	0.98	5.75	0	0.73	1.11	0.03	0.4	0	0.02	1.57	0	0	0	-1.83	6.07	1.59	64.34	40.09	680.62	445.72	734.45	502.28	687.69	458.38	727.78	457.9
29.295	2	0.05	0.05	0.03	0.71	0.06	0.07	0.51	6.66	0.19	98.59	5.97	0	95.45	0.49	52.36	0.02	0.15	13.8	0.19	0.01	0.03	0.98	0.93	6.66	0	0.65	0.64	0.04	0.29	0	0.04	1.67	0	0	0	-2.04	6.79	2.36	64.85	40.43	680.51	445.84	734.3	502.17	687.64	458.39	728.07	458.28
29.329	2	0.05	0.04	0.03	0.88	0.07	0.06	0.67	7.14	0.28	98.25	10.3	0	93.28	0.49	59.26	0.02	0.14	13.72	0.28	0.01	0.03	1.19	1.01	7.14	0	0.6	1.05	0.04	0.23	0	0.04	2.06	0	0	0	-2.33	8.85	2.25	65.58	41.11	679.93	445.33	734.92	502.75	687.31	458.47	728.42	457.8
29.362	2	0.05	0.03	0.03	0.99	0.06	0.06	0.79	8.04	0.32	98.01	14.42	0	94.3	0.54	63.12	0.02	0.13	11.65	0.32	0.01	0.02	2.06	1.09	8.04	0	0.65	1.72	0.05	0.2	0.01	0.3	2.14	0	0	0	2.11	7.97	2.7	65.82	39.68	679.39	445.12	734.72	503.15	687.78	458.99	727.44	457.66
29.396	2	0.04	0.03	0.03	1.11	0.06	0.05	0.92	6.25	0.41	97.78	16.18	0	93.85	0.85	66.62	0.02	0.14	11.84	0.41	0.02	0.01	0.97	1.51	6.25	0	0.72	3.2	0.04	0.12	0	0.24	2.65	0	0	0	0.68	8.37	1.95	67.09	39.56	678.76	444.26	736.35	504.77	688.13	458.87	727.63	456.69
29.429	2	0.03	0.02	0.02	1.66	0.05	0.04	1.53	4.17	0.37	96.68	28.45	0	83.83	2.1	77.68	0.01	0.25	8.69	0.37	0.02	0.01	0.56	1.61	4.17	0	0.65	2.66	0.05	0.09	0	0.02	2.81	0	0	0	-0.84	13.77	3.04	67.66	39.35	678.52	443.9	736.47	504.74	688.54	457.98	727.87	456.77
29.462	2	0.03	0.02	0.02	2.17	0.05	0.04	2.15	2.52	0.35	95.66	34.34	0	84.62	5.02	82.75	0.01	0.51	7.93	0.35	0.02	0.02	0	1.36	2.52	0	0.52	0.96	0.07	0.11	0	0	2.89	0	0	0	-3.06	13.47	3.11	67.76	38.85	678.63	443.11	735.93	503.16	688.58	456.75	727.42	455.75
29.496	2	0.03	0.02	0.02	2.32	0.05	0.06	2.37	1.79	0.36	95.27	26.8	0	86.93	10.8	79.04	0.01	0.78	7.19	0.36	0.03	0.03	0	1.3	1.79	0	0.47	0.47	0.13	0.09	0	0.01	3.26	0	0	0	-0.42	12.53	3.18	69.01	39.47	678.55	442.93	735.51	502.39	688.06	457.23	727.49	455.49
29.529	2	0.03	0.02	0.02	2.78	0.05	0.09	2.92	1.18	0.4	94.17	19.49	0	89.87	20.14	74.5	0.01	1.13	5.31	0.4	0.03	0.03	0	1.09	1.18	0	0.42	0.3	0.2	0.09	0	0	2.96	0	0	0	-1.91	11.08	2.62	69.45	40.02	678.2	441.84	735.54	501.75	687.44	456.03	727.42	454.35
29.562	2	0.02	0.03	0.01	3.34	0.05	0.14	3.64	1.01	0.41	92.71	15.61	0	82.1	28.31	71.33	0.01	1.65	6.26	0.41	0.06	0.04	0	1.01	0.77	0	0.35	0.19	0.26	0.11	0	0	2.82	0	0	0	-1.17	14.38	3.71	69.79	39.82	678	440.71	735.62	501.17	687.84	454.28	727.66	453.97
29.596	2	0.03	0.03	0.01	3.38	0.05	0.26	3.6	1.06	0.56	92.79	7.76	0	86.52	37.18	61.48	0.01	2.33	7.07	0.56	0.1	0.07	0	1.06	0.55	0	0.25	0.38	0.46	0.14	0	0	2.36	0	0	0	-2.47	12.7	3.74	70.02	39.5	678.08	439.86	735.68	500.35	688.05	453.16	727.55	453.07
29.629	2	0.02	0.03	0.01	4.97	0.06	0.43	5.79	1.47	0.98	88.42	8.2	0	82.74	47.76	61.82	0.01	3.31	10.56	0.98	0.27	0.16	0	1.28	0.68	0	0.17	1.47	0.44	0.17	0	0.01	2.29	0	0	0	-1.89	14.16	4.01	70.34	39.4	677.46	438.84	735.68	499.87	687.89	452.58	727.29	452.08
29.662	2	0.02	0.03	0.01	7.45	0.06	0.76	9.49	5.31	1.13	81.02	10.95	0	83.18	59.78	61.94	0.01	3.94	12.9	1.13	0.5	0.36	0	1.3	0.93	0	0.11	5.31	0.51	0.22	0	0	2.16	0	0	0	0.4	14.01	5.28	71.16	38.5	677.49	438.19	735.74	499.07	688.75	452.47	727.24	451.57
29.696	2	0.03	0.05	0.01	4.63	0.08	1.27	5.39	17.37	1.4	89.22	27.33	0	76.2	63.8	44.68	0.01	2.42	17.51	1.5	0.59	0.47	0	1.4	1.46	0	0.13	17.37	0.61	0.33	0	0	2.28	0	0	0	1.92	16.18	4.6	72.2	39.43	677.72	438.05	736.31	499.26	688.54	452.82	727.95	451.41
29.729	2	0.04	0.07	0.01	3.35	0.09	1.75	3.65	19.17	1.48	92.69	51.53	0	80.18	65.79	33.63	0.01	1.7	19.17	1.88	0.63	0.41	0	1.48	3.09	0	0.16	28.31	0.53	0.35	0	0	2.4	0	0	0	-0.15	15.01	3.19	72.36	38.58	677.77	437.73	736.4	499.24	688.58	452.36	727.11	450.48
29.763	2	0.05	0.07	0.01	3.09	0.11	1.87	3.3	21.69	1.68	93.4	66.4	0	80.18	64.36	32.22	0.01	1.91	21.69	2.25	0.41	0.34	0	1.68	7	0	0.24	37.45	0.44	0.45	0	0	2.42	0	0	0	2.06	15.01	3.82	72.72	39	677.58	437.18	735.98	498.39	688.26	451.96	727.22	450.24
29.796	2	0.06	0.07	0.01	3	0.1	2.19	3.2	20.76	1.84	93.6	74.03	-2.27	82.83	63.7	32.15	0.02	1.83	20.76	2.62	0.5	0.38	0	1.84	17.36	0	0.36	42.67	0.38	0.5	0	0	2.42	0	0	0	-1.19	14.13	3.22	72.73	38.42	677.62	436.6	736.44	498.27	688.59	451.22	726.97	449.28
29.829	2	0.08	0.07	0.03	3.29	0.09	3.5	3.56	35.4	2.23	92.89	86.43	-10.33	84.87	66.85	31.66	0.02	1.78	18.34	3.04	0.68	0.46	0	2.23	35.4	0	0.53	49.52	0.29	0.51	0	0.01	2.16	0.06	0	0	0.26	13.38	4.73	72.57	40.19	676.61	435.01	736.16	497.27	687.55	449.58	727.73	448.67
29.863	2	0.11	0.08	0.05	3.23	0.07	4.45	3.46	53.97	2.21	91.1	94.87	-19.48	80.3	65.49	32.23	0.02	1.68	15.42	2.86	0.83	0.45	0	2.21	53.97	0	0.76	64.14	0.25	0.67	0	0.01	1.77	0.46	0	0	2.05	14.97	4.4	72.82	38.64	676.61	434.58	736.18	497.16	688.22	449.43	726.83	448
29.896	2	0.18	0.1	0.08	2.25	0.07	5.11	2.19	61.07	2.66	89.78	96.48	-23.72	84.41	61.07	25.29	0.03	1.82	15.66	3.2	1.38	0.6	0	2.66	65.09	0	1.02	73.48	0.19	0.68	0	0.01	1.54	0.77	0	0	4.07	13.55	4.85	73.27	38.77	676.4	434.11	735.55	496.29	687.85	449	726.6	447.74
29.929	2	0.23	0.12	0.12	1.96	0.07	6.63	1.83	60.57	3.12	86.75	97.17	-27.49	84.45	60.57	21.13	0.04	1.88	15.49	3.91	1.55	0.57	0	3.12	75.93	0	1.31	76.75	0.14	0.88	0	0	1.26	1.25	0	0	0.7	13.54	4.8	73.22	39.57	676.45	434.01	736.26	496.63	687.84	448.71	727.4	447.63
29.963	2	0.29	0.12	0.18	1.71	0.07	6.5	1.55	54.5	4.96	87.01	97.57	-29.07	80.78	54.5	22.33	0.08	2.5	16.31	5.48	1.89	0.6	0	4.96	84.78	0	1.09	77.76	0.07	1.12	0	0	1.02	1.62	0	0	2.15	14.82	4.71	73.29	39.71	676.06	433.42	736.37	496.69	687.63	448.4	727.32	447.21
29.996	2	0.29	0.11	0.23	1.91	0.07	6.55	1.79	52.77	5.79	86.91	98.25	-29.12	81.77	52.77	27.08	0.09	2.91	17.67	6.42	2.17	0.71	0	5.79	90.69	0	0.87	74.32	0.06	1.17	0	0.02	0.94	1.74	0	0	4.29	14.5	4.42	73.69	39.59	676.01	433.15	736.68	496.8	687.74	448.88	727.27	446.77
30.029	2	0.25	0.11	0.23	2.28	0.08	8.81	2.23	56.56	7.07	82.38	99	-29.19	88.01	56.56	29.1	0.12	2.39	18.55	7.07	1.67	0.58	0	7.71	94.01	0	0.73	66.8	0.03	1.28	0	0.01	0.83	1.97	0	0	5.73	12.03	4.11	73.86	39.64	675.59	433.04	736.66	497.86	687.34	448.07	726.98	447.29
30.063	2	0.22	0.11	0.22	2.77	0.09	13.17	2.87	60.78	9.56	73.66	99.33	-28.76	85.13	60.78	30.99	0.2	2.22	21.39	9.56	1.53	0.65	0	12.25	94.75	0	0.55	58.53	0.02	1.49	0	0.01	0.76	2.49	0	0	4.81	13.28	5.5	73.81	39.5	674.84	432.72	736.58	497.95	687.43	447.83	726.93	447.31
30.096	2	0.21	0.11	0.22	2.84	0.1	13.5	2.96	60.96	10.49	72.99	99.36	-27.01	80.29	60.96	31.58	0.21	2.04	23.01	10.49	1.11	0.49	0	12.22	95.14	0	0.49	54.29	0.02	1.67	0	0.01	0.73	2.67	0	0	2.46	14.98	5.68	73.65	39.51	674.97	432.46	736.79	497.46	687.69	447.57	727.19	446.84
30.13	2	0.16	0.1	0.2	3.6	0.12	15.77	3.98	63.98	11.01	68.45	99.49	-24.08	81.41	63.98	35.84	0.29	1.85	26.51	11.01	0.81	0.47	0	13.62	94.96	0	0.4	43.64	0.01	1.95	0	0.02	0.67	2.74	0	0	2.9	14.62	5.54	73.67	39.57	674.94	432.43	736.77	497.45	687.59	447.61	727.15	446.79
30.163	2	0.12	0.09	0.18	5.34	0.12	19.98	6.57	70.45	9.44	60.03	99.68	-26.09	81.98	70.45	42.19	0.39	1.42	27.11	9.44	0.78	0.53	0	15.5	94.44	0	0.3	44.49	0.01	2.22	0	0.02	0.64	2.94	0	0	2.83	14.42	5.55	73.7	39.49	674.96	432.48	736.73	497.39	687.61	447.75	727.09	446.76
30.196	2	0.13	0.08	0.19	5.6	0.13	18.9	7.02	69.08	9.19	62.21	99.65	-26.55	81.45	69.08	45.36	0.45	1.14	28.21	9.19	0.82	0.61	0	16.1	94.42	0	0.31	48.93	0.01	2.44	0.01	0.05	0.63	2.84	0	0	3.36	14.6	5.48	73.79	39.2	674.87	432.54	736.47	497.25	687.56	447.97	726.74	446.66
30.23	2	0.11	0.07	0.18	7.15	0.14	22.11	9.56	30.12	8.9	55.79	99.69	-27.88	81.9	71.22	51.09	0.68	0.88	30.12	8.9	0.91	0.82	0	19.33	93.92	0	0.29	50.52	0.01	2.88	0.01	0.08	0.48	2.88	0	0	4.13	14.45	5.36	73.89	39.23	674.97	432.62	736.31	497.14	687.48	448.02	726.69	446.77
30.263	2	0.11	0.07	0.17	6.86	0.14	22.06	9.17	71.93	9.23	55.88	99.67	-27.38	82.03	71.93	49.26	0.74	0.67	30.34	9.23	0.96	0.97	0	18.51	92.58	0	0.29	50.46	0.01	3.11	0.01	0.06	0.49	2.84	0	0	4.07	14.41	5.51	73.86	39.29	674.84	432.63	736.18	497.14	687.36	447.99	726.63	446.84
30.296	2	0.11	0.07	0.18	6.63	0.14	20.55	8.9	29.79	9.05	58.9	99.56	-27.31	81.48	69.26	50.83	0.93	0.61	29.79	9.05	1.12	1.01	0	19.86	91.6	0	0.24	49.65	0.01	3.48	0.01	0.05	0.45	2.52	0	0	3.7	14.59	5.54	73.78	39.16	674.8	432.57	736.19	497.08	687.42	447.95	726.56	446.73
30.33	2	0.11	0.07	0.18	5.75	0.12	16.62	7.78	65.14	8.31	66.76	99.38	-26.17	82.26	65.14	50.12	1.28	0.55	27.72	8.31	1.09	0.88	0	18.41	91.3	0	0.24	46.2	0.01	4.84	0.01	0.04	0.42	2.18	0	0	3.25	14.33	5.4	73.65	39.18	674.77	432.55	736.16	497.12	687.33	447.77	726.5	446.71
30.363	2	0.12	0.07	0.19	4.87	0.12	15.34	6.37	62.5	8.54	69.31	99.23	-25.52	83.52	62.5	47.6	1.33	0.46	27.56	8.54	1.05	0.8	0	18.04	91.3	0	0.25	46.24	0.01	4.95	0.01	0.05	0.44	1.92	0	0	4.11	13.89	5.26	73.79	39.05	674.81	432.6	736.15	497.2	687.36	447.94	726.39	446.73
30.397	2	0.12	0.08	0.19	3.75	0.1	14.03	4.89	59.83	8.71	71.94	98.97	-23.93	82.86	59.83	42.05	1.51	0.37	23.7	8.71	1	0.76	0	17.51	90.36	0.01	0.31	35.93	0.01	6.52	0.01	1.13	0.49	1.67	0	0	3.07	14.12	5.57	73.81	38.39	675.03	432.75	736.07	497.1	687.83	447.71	726.21	446.87
30.43	2	0.13	0.08	0.19	3.07	0.08	11.22	3.86	55.77	9.91	77.57	98.28	-22.45	81.3	55.77	39.93	1.61	0.32	20.54	9.91	1.03	0.79	0.1	16.85	87.93	0.01	0.36	30.61	0.02	6.78	0.02	0.72	0.54	1.49	0	0	4.46	14.65	4.91	73.81	39.06	675.35	432.56	736.13	496.53	687.52	447.94	726.56	446.48
30.463	2	0.12	0.08	0.18	2.98	0.07	10.09	3.66	54.17	10.29	79.82	97.69	-22.29	79.9	54.17	40.68	1.63	0.28	17.11	10.29	1.09	0.88	0.33	17.61	85.79	0.01	0.39	25.56	0.02	6.35	0.02	0.52	0.55	1.37	0	0	5.37	15.1	4.98	73.86	39.31	675.34	432.6	736.14	496.51	687.43	448.21	726.71	446.55
30.497	2	0.12	0.08	0.18	2.74	0.06	9.13	3.4	53.61	11.22	81.75	97.28	-21.03	79.64	53.61	38.54	1.86	0.24	15.62	11.22	1.19	0.99	0.45	16.01	84.25	0.01	0.39	21.1	0.03	7.29	0.02	0.15	0.62	1.28	0	0	5.85	15.18	4.82	73.92	39.73	675.33	432.46	736.21	496.52	687.22	448.07	726.91	446.52
30.53	2	0.13	0.08	0.18	2.65	0.06	8.24	3.3	52.2	11.73	83.52	96.77	-20.58	80.15	52.2	38.86	2.1	0.23	16.13	11.73	1.29	1.09	0.67	15.23	83.44	0.01	0.37	22.87	0.03	7.61	0.02	0.08	0.64	1.24	0	0	5.84	15.02	4.77	73.85	39.7	675.32	432.36	736.3	496.57	687.25	447.96	726.92	446.44
30.563	2	0.13	0.08	0.16	2.87	0.07	8.02	3.63	52.85	13.55	83.97	96.38	-19.89	79.98	52.85	40.53	2.3	0.22	17.75	13.55	1.22	1.12	0.94	14.88	81.32	0.02	0.34	24.72	0.04	7.73	0.02	0.05	0.64	1.28	0	0	5.07	15.08	4.72	73.66	39.83	675.26	432.35	736.27	496.54	687.13	447.88	726.93	446.39
30.597	2	0.14	0.08	0.15	3.42	0.08	9.52	4.39	55.68	15.17	80.95	96.94	-21.05	78.87	55.68	42.47	3.02	0.19	19.07	15.17	1.08	1.04	1.37	15.98	80.64	0.02	0.3	27.11	0.04	7.72	0.03	0.03	0.64	1.33	0	0	4.61	15.41	4.7	73.6	39.47	675.37	432.42	736.23	496.44	687.33	447.89	726.78	446.35
30.63	2	0.15	0.07	0.14	4.13	0.07	10.11	5.52	57.7	16.29	79.78	97.29	-23.46	78.79	57.7	46.24	3.11	0.2	18.52	16.29	1	0.87	1.88	16.83	80.2	0.02	0.26	33.52	0.04	7.68	0.03	0.02	0.62	1.43	0	0	3.97	15.44	4.55	73.45	39.49	675.44	432.45	736.27	496.44	687.33	447.83	726.79	446.31
30.663	2	0.15	0.06	0.15	5.38	0.07	10.19	7.39	18.66	16.56	79.61	97.79	-26.99	76.41	57.94	54	3.43	0.22	18.66	16.56	0.96	0.71	2.53	18.1	82.56	0.02	0.21	43.93	0.04	7.17	0.03	0.02	0.62	1.58	0	0	3.58	16.12	4.8	73.42	39.13	675.42	432.52	736.28	496.5	687.58	447.87	726.68	446.36
30.697	2	0.15	0.05	0.16	7.37	0.07	10.87	10.67	18.65	15.46	78.25	98.63	-30.93	77.57	61.25	60.77	3.46	0.24	18.65	15.46	0.96	0.57	2.59	17.81	85.31	0.02	0.17	55.42	0.04	6.75	0.04	0.01	0.62	1.67	0	0	4.48	15.8	4.39	73.57	39.12	675.51	432.63	736.11	496.45	687.42	448.03	726.5	446.39
30.73	2	0.19	0.05	0.17	7.55	0.08	10.32	11.02	20.28	16.43	77.96	99.03	-33.23	78.12	58.86	63.98	3.45	0.3	20.28	16.43	1.15	0.42	2.47	18.91	86.99	0.02	0.14	67.28	0.04	6.73	0.04	0.03	0.59	1.54	0	0	3.82	15.64	4.52	73.65	38.78	675.84	433.03	735.2	495.3	687.33	448.25	726.07	446.45
30.764	2	0.17	0.05	0.18	7.95	0.09	12.26	11.49	21.5	15.76	75.47	99.2	-33.27	82.07	59.95	64.44	3.6	0.3	21.5	15.76	1.19	0.36	2.18	20.79	88.82	0.02	0.13	63.54	0.04	6.31	0.04	0.04	0.56	1.5	0	0	2.45	14.4	4.93	73.58	38.46	675.57	433.22	735.61	496.34	687.65	448.16	726.09	446.86
30.797	2	0.18	0.05	0.21	6.34	0.07	15.39	8.45	25.52	14.13	69.21	99.1	-36.21	75.23	57.59	59.43	3.6	0.32	18.3	14.13	1.31	0.43	1.8	25.52	92.44	0.02	0.18	61.15	0.03	5.48	0.04	0.47	0.52	1.41	0	0	2.14	16.45	5.34	73.61	37.83	675.85	433.49	735.93	496.55	688.4	448.5	726.2	447.07
30.83	2	0.2	0.06	0.26	4.41	0.06	16.48	5.34	28.83	12.01	67.05	98.77	-37.76	76.94	52.81	52.91	3.46	0.31	15.57	12.01	1.51	0.44	1.55	28.83	94.97	0.02	0.25	59.56	0.03	4.98	0.04	0.4	0.5	1.39	0	0	3.17	15.98	5.46	73.64	38.26	675.72	433.45	736.02	496.75	688.21	448.62	726.45	447.22
30.864	2	0.23	0.08	0.29	2.95	0.06	20.05	3.14	48.51	11.74	59.91	98.4	-38.23	79.18	48.51	44.48	3.67	0.31	13.68	11.74	1.51	0.57	1.32	34.11	96.1	0.02	0.35	52.46	0.03	4.4	0.04	0.39	0.48	1.41	0	0	3.34	15.32	5.02	73.58	38.57	675.75	433.75	735.7	496.85	687.77	448.61	726.32	447.56
30.897	2	0.35	0.09	0.34	1.91	0.05	19.1	1.79	41.52	12.16	61.8	97.38	-41.71	89.44	41.52	38.23	3.83	0.29	12.12	12.16	2.03	0.58	1.06	36.98	96.82	0.02	0.46	64.94	0.02	3.81	0.04	0.3	0.46	1.27	0	0	7.15	11.32	3.84	73.04	37.43	676.44	433.95	734.76	495.85	687.79	448.79	725.18	447.32
30.93	2	0.47	0.11	0.36	1.4	0.06	22.46	1.19	39.36	13.59	55.08	96.95	-42.84	90.8	39.36	30.73	4.29	0.26	14.17	13.59	2.41	0.44	0.72	39.55	97.03	0.02	0.54	69.99	0.02	3.66	0.04	0.23	0.43	1.22	0	0	8.07	10.55	2.87	72.8	38.83	677.45	434.3	735.52	495.93	687.7	449.29	726.5	447.6
30.964	2	0.64	0.14	0.38	0.93	0.07	24.6	0.7	34.53	14.78	50.8	95.52	-41.63	91.65	34.53	22.75	4.58	0.25	18.07	14.78	2.1	0.35	0.46	42.31	96.89	0.03	0.64	73.02	0.02	3.53	0.04	0.12	0.38	1.25	0	0	3.12	10.02	2.85	73.25	39.32	678.89	435.46	735.55	495.3	688.18	449.31	727.49	448.49
30.997	2	0.83	0.15	0.38	0.74	0.09	24.57	0.51	31.72	15.29	50.85	94.22	-40.55	94.76	31.72	18.35	4.49	0.22	22.63	15.29	1.74	0.21	0.43	42.57	96.36	0.03	0.81	81.4	0.02	3.24	0.03	0.04	0.39	1.34	0	0	3.4	7.52	3.35	72.4	39.41	678.75	435.02	735.38	494.82	688.11	448.73	727.52	448.24
31.03	2	1	0.16	0.4	0.62	0.13	24.63	0.4	28.56	18.13	50.75	92.41	-37.12	96.78	26.86	17.81	4.46	0.23	28.56	18.13	1.22	0.22	0.49	45.46	95.88	0.03	0.92	80.29	0.02	2.89	0.03	0.05	0.37	1.37	0	0	2.47	4.99	3.8	72.23	39.86	678.62	434.72	735.74	495.01	688.12	448.24	727.98	448.23
31.064	2	1.03	0.16	0.37	0.55	0.14	27.83	0.34	30.81	21.55	47.17	91.9	-34.86	97.85	23.5	17.38	4.17	0.2	30.81	21.55	1	0.25	0.82	52.09	92.75	0.03	0.68	72.58	0.01	2.42	0.02	0.06	0.36	1.44	0	0	4	2.9	3.15	71.45	41.18	678.93	434	736.69	494.91	687.9	448.14	729.08	447.52
31.064	3	0.01	0	0	0.03	97.16	0.03	2.89	0.04	0.04	0	99.87	95.21	97.14	22.37	0.5	0.04	0.54	36.12	2.64	0.06	0.45	0	0	0	0.02	1.3	0	39.41	72.23	0	0.66	87.92	0	0	0	-0.24	4.37	1.23	68.25	107.13	780.36	499.84	1014.08	754.53	843.87	548.76	950.97	551.43
31.097	2	1.3	0.15	0.37	0.51	0.16	26.41	0.31	32.6	26.95	48.59	91.38	-34.16	96.32	20.62	18.46	4.09	0.2	32.6	26.95	1.45	0.38	0.87	54.32	90.12	0.03	0.5	74.74	0.02	2.46	0.02	0.04	0.39	1.36	0	0	3.67	5.67	3.24	71.31	41.82	678.43	432.86	737.51	494.99	687.81	447.6	729.61	446.51
31.131	2	1.49	0.14	0.4	0.49	0.13	30.35	0.3	28.41	30.81	44.65	88	-38.48	97.09	18.04	20.64	3.83	0.2	28.41	30.81	2.21	0.73	1.14	62.19	89.72	0.03	0.45	75.5	0.01	1.89	0.01	0.02	0.39	1.35	0	0	4.22	4.46	2.93	72.11	41.79	680.03	433.48	738.61	495.27	689.06	447.91	730.84	447.14
31.164	2	1.44	0.15	0.41	0.45	0.1	34.39	0.27	23.86	28.08	40.61	83.56	-42.61	97.12	16.48	19.64	3.41	0.19	23.86	28.08	2.23	0.5	1.33	67.87	89.7	0.04	0.38	78.48	0.01	1.75	0.01	0.04	0.39	1.52	0	0	2.69	4.41	2.01	72.41	42.87	680.74	433.18	740.12	495.74	689.35	447.92	732.19	446.65
31.197	2	1.37	0.14	0.4	0.44	0.08	34.72	0.27	20.93	24.14	40.28	79.91	-45.74	97.18	16.42	19.79	3.08	0.19	20.93	24.14	2.08	0.3	1.41	69.07	89.59	0.04	0.3	85.78	0.01	1.91	0.01	0.02	0.4	1.46	0	0	3.84	4.29	1.76	72.52	42	680.56	432.95	740.58	496.47	689.83	447.98	731.81	446.42
31.231	2	1.31	0.15	0.38	0.44	0.07	39.56	0.27	17.58	21.94	35.44	77.81	-48.59	97.13	16.87	19.1	2.89	0.22	17.58	21.94	1.29	0.14	2.09	72.83	89.84	0.04	0.28	87.35	0.01	1.58	0.01	0.01	0.42	1.46	0	0	5.21	4.39	1.38	72.28	42.22	681.66	433.25	740.39	495.61	690.05	447.76	732.26	446.74
31.264	2	1.02	0.15	0.37	0.46	0.06	43.83	0.28	20.24	17.09	31.17	80.73	-49.4	98.24	20.24	16.99	2.62	0.19	15.28	17.09	0.92	0.06	1.86	72.8	90.93	0.04	0.23	83.31	0.01	1.58	0.01	0.01	0.43	1.55	0	0	5.65	1.88	2.69	72.36	42.46	681.37	432.6	741.15	495.74	690.58	447.69	733.02	446.43
31.297	2	0.95	0.16	0.36	0.48	0.07	51.51	0.29	22.68	13.55	23.49	85.01	-50.88	97.96	22.68	15.41	2.62	0.21	17.37	13.55	0.65	0.05	2.49	75.12	92.25	0.05	0.22	87.36	0.01	1.35	0.01	0	0.45	1.58	0	0	6.14	2.64	2.18	72.6	42.46	682.77	432.96	741.02	494.61	691.05	447.43	733.5	446.62
31.331	2	0.95	0.16	0.37	0.55	0.08	55.91	0.34	26.25	12.82	19.09	90.37	-51.49	97.99	26.25	15.68	2.76	0.31	20.01	12.82	0.51	0.04	2.28	73.96	94.94	0.06	0.22	90.98	0.01	1.34	0.01	0	0.5	1.49	0	0	4.66	2.56	2.09	72.77	42.73	683.15	432.8	741.48	494.28	691.31	447.48	734.02	446.22
31.364	2	0.86	0.16	0.36	0.59	0.08	60.15	0.37	28.77	10.67	14.85	92.51	-52.1	97.28	28.77	15.45	2.64	0.38	20.88	10.67	0.39	0.03	2.3	74.62	95.84	0.06	0.18	91.49	0.01	1.32	0.01	0	0.5	1.5	0	0	2.44	4.12	1.13	73.11	42.96	684.3	433.02	742.2	494.2	691.82	447.14	734.78	446.2
31.398	2	0.78	0.15	0.34	0.67	0.1	64.94	0.44	32.44	10.07	10.06	94.15	-51.6	94.3	32.44	15.58	2.36	0.5	23.71	10.07	0.27	0.03	1.97	75.22	95.46	0.07	0.12	91.85	0.01	1.46	0.01	0.01	0.52	1.32	0	0	-0.99	7.97	2.95	73.56	42.07	684.61	433.29	741.74	493.11	692.81	446.76	734.88	446.57
31.431	2	0.85	0.15	0.33	0.71	0.1	69.83	0.48	34.05	12.68	5.17	94.77	-52.78	98.67	34.05	15.85	2.13	0.77	24.31	12.68	0.3	0.03	1.63	78.26	95.33	0.06	0.09	92.73	0.01	1.48	0.01	0	0.54	1.17	0	0	2.69	0.45	1.4	73.3	43.14	684.62	432.97	742.35	493.85	692.04	447.14	735.17	446.16
31.464	2	0.98	0.15	0.35	0.63	0.1	64.93	0.42	29.04	15.29	10.07	92.18	-51.08	96.76	29.04	16.95	2.08	1.14	24.86	15.29	0.26	0.04	1.85	78.68	95	0.05	0.07	91.26	0.01	1.53	0.01	0	0.52	1.19	0	0	0.23	5.02	1.43	72.99	43.93	684.78	432.44	742.51	493.18	691.84	446.11	735.77	445.75
31.498	2	1.2	0.14	0.37	0.56	0.13	65.41	0.36	28.18	19.13	9.59	91.76	-49.71	97.15	25.37	16.95	1.97	1.31	28.18	19.13	0.27	0.05	1.63	81.61	95.14	0.03	0.06	91.42	0.01	1.7	0.01	0	0.54	1.19	0	0	0.14	4.36	1.36	73.04	43.73	684.76	432.3	742.64	493.13	691.97	446.25	735.69	445.45
31.531	2	1.61	0.14	0.39	0.5	0.15	62.89	0.32	31.52	25.05	12.11	93.52	-47.34	97.32	21.75	16.49	1.84	1.72	31.52	25.05	0.28	0.04	1.54	82.01	95.03	0.03	0.05	91.35	0	1.9	0.01	0	0.57	1.17	0	0	0.34	4.05	1.63	73.06	43.79	684.81	432.17	742.9	493.12	692.18	446.33	735.96	445.36
31.564	2	1.75	0.15	0.42	0.41	0.14	59.71	0.25	29.8	26.81	15.29	92.52	-46.02	98.61	17.72	14.28	1.74	1.96	29.8	26.81	0.24	0.05	0.96	82.66	94.83	0.03	0.03	85.67	0	2.02	0.01	0	0.56	1.11	0	0	1.89	0.67	1.37	73.4	43.35	684.96	432.34	743.91	494.48	692.87	446.87	736.21	445.61
31.598	2	1.54	0.15	0.42	0.36	0.12	55.08	0.22	26.69	24.88	19.92	89.67	-45.19	98.71	14.64	14.32	1.33	1.78	26.69	24.88	0.19	0.05	0.87	83.06	93.53	0.02	0.03	80.57	0	2.04	0.02	0	0.52	1.22	0	0	5.25	0.31	1.77	72.93	43.69	685.39	432.19	743.96	494.19	693.07	446.5	736.75	445.96
31.631	2	1.27	0.15	0.41	0.34	0.09	49.35	0.2	22.72	24.46	25.65	85.02	-42.79	97.56	13.14	14.13	1.09	1.6	22.72	24.46	0.15	0.04	0.68	81.33	92.22	0.02	0.02	68.24	0	2.12	0.02	0.01	0.52	1.31	0	0	1.1	3.55	0.73	73.61	44.13	685.79	432.39	744.68	494.49	693.08	446.77	737.2	445.59
31.664	2	1.04	0.16	0.43	0.3	0.08	43.36	0.18	20.85	20.68	31.64	82.95	-40.51	98.21	10.28	13.63	0.87	1.76	20.85	20.68	0.14	0.04	0.61	79.63	92.17	0.02	0.02	60.7	0	2.46	0.02	0	0.54	1.39	0	0	5.16	1.99	0.61	73.07	43.51	685.61	432.21	744.24	494.32	693.04	447.02	736.52	445.47
31.698	2	0.88	0.15	0.41	0.31	0.08	33.85	0.18	21.09	17.52	41.15	81.01	-37.51	97.61	8.73	15.7	0.73	1.61	21.09	17.52	0.11	0.03	0.57	74.76	90.3	0.01	0.02	59.33	0	2.5	0.02	0	0.57	1.51	0	0	1.22	3.45	1.21	73.75	43.91	685.8	432.26	744.95	494.5	693.49	446.86	737.39	445.5
31.731	2	0.81	0.16	0.42	0.3	0.08	31.95	0.18	20.49	13.4	43.05	80.34	-38.29	97.43	8.62	15.46	0.61	1.35	20.49	13.4	0.1	0.02	0.7	73.36	90.36	0.01	0.02	64.1	0	2.51	0.02	0	0.59	1.92	0	0	0.65	3.83	1.65	73.78	44.57	685.93	432.16	745.7	495.05	693.76	446.54	738.32	445.81
31.765	2	0.84	0.15	0.42	0.32	0.08	31.68	0.2	19.32	10.05	43.32	79.6	-41.95	96.94	9.35	16.75	0.53	1.28	19.32	10.05	0.09	0.01	0.82	73	90.95	0.01	0.02	77.28	0	2.92	0.02	0	0.6	2.03	0	0	3.35	4.72	1.48	73.68	44.25	685.38	431.73	745.72	495.37	693.61	446.78	737.84	445.41
31.798	2	0.71	0.14	0.42	0.34	0.08	26.31	0.22	19.93	8.03	48.69	81.16	-39.72	97.17	7.87	20.89	0.39	1.29	19.93	8.03	0.09	0.01	0.63	70.77	90.61	0.01	0.02	74.28	0	3.54	0.02	0	0.61	1.92	0	0	4.52	4.32	0.53	73.87	43.36	686.48	432.4	745.22	494.65	694.03	447.11	737.36	445.64
31.831	2	0.61	0.12	0.41	0.4	0.08	21.3	0.27	20.15	7.17	57.39	85.58	-37.88	97.37	7.13	26.03	0.36	1.13	20.15	7.17	0.09	0.01	0.41	68.2	89.47	0.01	0.02	72.62	0	3.72	0.02	0	0.63	2.02	0	0	4.11	3.95	0.59	73.82	43.84	686.26	431.97	745.47	494.54	693.83	446.99	737.63	445.19
31.865	2	0.58	0.13	0.41	0.36	0.1	15.98	0.25	23.51	7.4	68.04	83.16	-32.26	96.74	6.19	24.46	0.24	0.98	23.51	7.4	0.09	0.01	0.33	61.62	88.75	0	0.02	66.82	0	4.8	0.02	0	0.66	2.26	0	0	3.6	5.05	0.64	73.99	44.87	687.33	432.06	746.01	494.14	694.13	446.36	738.99	445.59
31.898	2	0.54	0.13	0.42	0.35	0.1	14.91	0.24	24.55	6.96	70.18	84.07	-29.77	97.1	6.45	23.07	0.23	0.93	24.55	6.96	0.09	0.01	0.38	59	89.49	0	0.03	61.03	0	4.83	0.02	0	0.66	2.31	0	0	3.96	4.44	0.63	74.23	44.64	687.19	431.75	746.24	494.17	694.28	446.46	738.91	445.18
31.931	2	0.53	0.14	0.42	0.35	0.11	14.52	0.24	25.63	7.81	70.97	85.93	-28.33	96.82	7.8	21.87	0.21	0.74	25.63	7.81	0.08	0.01	0.22	56.44	90.22	0	0.03	58.67	0	5.1	0.02	0	0.65	2.62	0	0	3.92	4.92	0.37	74.65	43.98	688.32	432.05	746.39	493.5	695.17	446.46	739.13	445.23
31.965	2	0.64	0.16	0.43	0.31	0.13	11.12	0.23	28.08	8.31	77.76	89.47	-26.53	95.99	9.05	18.19	0.15	0.51	28.08	8.31	0.05	0	0.18	47.55	91.88	0	0.03	66.56	0	6.13	0.02	0	0.7	3.16	0	0	2.42	6.12	0.52	75.11	42.99	688.51	432.19	746.66	493.55	695.97	446.78	738.92	445.06
31.998	2	0.72	0.19	0.44	0.29	0.13	12.3	0.2	28.43	9.24	75.41	90.52	-27.47	96.28	9.87	14.64	0.15	0.35	28.43	9.24	0.05	0.01	0.15	47.46	92.98	0	0.03	69.73	0	6.34	0.02	0	0.72	3.64	0	0	1.79	5.73	0.47	75.33	43.58	688.74	432.37	746.69	493.57	695.77	446.54	739.33	445.39
32.031	2	0.74	0.21	0.45	0.26	0.14	11.62	0.18	29.65	9.37	76.76	91.56	-26.03	96.12	8.73	13.29	0.11	0.29	29.65	9.37	0.04	0.01	0.3	46.5	93.35	0	0.03	68.49	0	6.68	0.01	0	0.77	4.33	0	0	-0.23	5.95	0.59	75.3	43.92	688.25	432.14	745.51	492.15	694.82	446.38	738.71	444.78
32.065	2	0.86	0.25	0.46	0.23	0.18	10.82	0.16	33.86	11.33	78.36	94.23	-23.3	96.6	9.47	9.46	0.08	0.18	33.86	11.33	0.04	0.02	0.65	42.14	94.22	0	0.04	70.26	0	7.14	0.01	0	0.83	5.38	0	0	0.07	5.26	0.35	75.32	43.4	688.86	431.89	746	492.13	695.53	445.7	738.91	444.65
32.098	2	0.81	0.27	0.46	0.22	0.18	11.14	0.16	34.33	13.73	77.72	94.51	-20.56	97.51	9.85	7.84	0.08	0.15	34.33	13.73	0.07	0.03	1.12	41.78	94.43	0	0.04	59.14	0	7.17	0.01	0	0.83	5.49	0	0	2.71	3.66	0.09	75.36	43.52	689.02	431.19	745.54	490.84	695.23	445.27	738.72	443.87
32.132	2	0.87	0.25	0.48	0.23	0.25	11.25	0.17	39.71	14.98	77.49	96.53	-18.48	97.64	8.86	9.36	0.07	0.15	39.71	14.98	0.17	0.03	1.43	42.17	95.03	0	0.04	60.79	0	8.34	0.01	0	0.89	5.28	0	0	3.61	3.39	-0.92	75.45	43.27	690.01	431.35	745.18	489.66	695.34	445.37	738.57	443.53
32.165	2	1.07	0.25	0.49	0.22	0.22	10.41	0.17	37.54	19.28	79.19	95.84	-19.84	96.72	7.46	9.86	0.09	0.12	37.54	19.28	0.18	0.03	2.07	42.33	94.83	0	0.05	63.64	0	8.95	0.01	0	0.89	5.36	0	0	-0.69	5.08	-1.6	75.72	42.33	690.78	431.42	745.86	489.16	696.33	445.04	738.63	443.56
32.198	2	1.22	0.24	0.49	0.21	0.2	11.19	0.16	36.04	22.43	77.62	95.13	-21	96.69	5.98	9.24	0.1	0.09	36.04	22.43	0.19	0.03	3.96	45.36	94.28	0	0.07	63.12	0	10.44	0.01	0.02	0.88	4.97	0	0	0.51	5.12	-1.73	76	42.28	690.8	431.61	745.8	489.38	696.3	445.39	738.54	443.67
32.232	2	1.38	0.23	0.5	0.2	0.19	13.85	0.17	34.79	23.39	72.29	94.68	-24.09	97.1	4.95	8.68	0.11	0.06	34.79	23.39	0.16	0.04	6.35	50.81	94.37	0	0.08	66.85	0	13.4	0.01	0.01	0.87	4.33	0	0	2.42	4.45	-1.61	76.18	42.35	690.69	431.61	745.74	489.51	696.2	445.43	738.53	443.97
32.265	2	1.51	0.21	0.51	0.19	0.16	17.55	0.18	31.65	27.92	64.9	93.45	-26.37	97.06	4.22	8.87	0.11	0.05	31.65	27.92	0.12	0.07	9.44	57.17	94.75	0	0.08	61.24	0	14.73	0.01	0.01	0.84	3.48	0	0	3.44	4.51	-1.54	76.29	42.5	690.69	431.69	745.71	489.57	696.13	445.54	738.61	444.2
32.298	2	1.77	0.21	0.52	0.19	0.14	23.13	0.19	30.05	34.32	53.74	92.75	-28.03	97.26	4.04	8.24	0.12	0.03	30.05	34.32	0.08	0.13	12.09	63.79	95	0	0.09	55.15	0	17.12	0.01	0.01	0.8	3.08	0	0	3.29	4.15	-1.26	76.39	42.29	690.62	431.75	745.46	489.5	696.17	445.44	738.44	444.25
32.332	2	2	0.18	0.53	0.19	0.13	27.49	0.2	28.58	34.55	47.51	91.84	-32.5	97.33	3.11	9.86	0.14	0.04	28.58	34.55	0.08	0.08	12.73	69.68	94.88	0	0.08	63.6	0	18.41	0.01	0.03	0.76	2.4	0	0	2.22	4.01	-1.15	75.81	41.92	689.76	430.83	744.37	488.32	695.42	444.35	737.32	443.21
32.365	2	2.05	0.17	0.53	0.21	0.14	25.47	0.23	30.07	35.82	49.53	92.44	-31.54	96.93	2.53	12.45	0.16	0.04	30.07	35.82	0.12	0.06	14.08	68.9	94.42	0	0.08	64.42	0	18.93	0.01	0.01	0.74	2.43	0	0	1.76	4.74	-0.76	75.52	42.02	689.51	430.58	743.45	487.42	694.92	443.95	736.91	442.65
32.399	2	2.67	0.17	0.53	0.2	0.22	34	0.28	37.29	39.17	41	95.66	-32.65	98.76	2.31	12.02	0.18	0.03	37.29	39.17	0.31	0.03	13.99	75.27	94.54	0	0.07	73.69	0	24.63	0.01	0.01	0.72	2.17	0	0	8.9	0.1	-1.57	75.65	41.86	689.78	430.79	742.78	486.75	694.51	444.67	736.35	443.19
32.432	2	2.29	0.18	0.53	0.19	0.22	35.75	0.34	37.72	37.77	39.25	95.65	-30.8	98.78	2.08	10.67	0.18	0.03	37.72	37.77	0.35	0.03	15.23	76.64	94.07	0	0.05	65.45	0	31.17	0.02	0.01	0.8	2.3	0	0	9.29	0.03	-1.11	75.48	41.78	690.04	430.99	741.84	485.84	694.37	444.74	736.11	442.84
32.465	2	1.52	0.18	0.53	0.18	0.2	34.88	0.39	36.02	34.44	40.12	94.83	-26.62	98.07	1.53	10.02	0.18	0.04	36.02	34.44	0.46	0.04	13.02	76.72	93.52	0	0.04	44.54	0	35.62	0.02	0.01	0.79	2.44	0	0	8.03	2.37	-1.12	75.19	42.53	690.22	430.89	741.03	484.28	693.68	444.43	736.17	442.61
32.499	2	1.19	0.17	0.49	0.19	0.2	39.13	0.6	35.97	33.27	35.87	93.8	-25.28	98.67	1.09	11.32	0.18	0.06	35.97	33.27	0.56	0.04	9.28	81.75	91.16	0	0.03	33.47	0	45.04	0.02	0	0.75	1.93	0	0	12.41	0.45	-1.01	74.58	42.32	690.89	431.42	740.08	483.29	693.68	445.06	735.94	442.86
32.532	2	0.91	0.16	0.41	0.18	0.17	37.24	0.82	32.96	32.59	37.76	88.08	-22.72	98.25	0.81	11.23	0.2	0.08	32.96	32.59	0.74	0.04	6.2	83.07	85.27	0	0.02	19.96	0	52.7	0.03	0.01	0.73	1.46	0	0	10.37	-1.86	-0.16	74.81	42.97	690.89	431.58	739.76	482.76	693.43	444.84	736.37	443.19
32.565	2	0.72	0.15	0.33	0.19	0.18	35.16	1.01	33.8	30.1	39.84	87.85	-19.99	98.52	0.63	12.23	0.18	0.12	33.8	30.1	0.96	0.05	3.36	84.15	78.39	0	0.02	14.93	0	57.05	0.03	0.01	0.76	1.03	0	0	10.93	-1.02	-0.12	74.67	42.61	690.74	431.63	739.56	482.78	693.46	444.96	736.04	443.21
32.565	3	0.11	0.15	0.02	0.14	0.04	0.17	0.07	3.48	1.92	99.66	0.33	0	95.74	3.86	0.82	1.05	0.07	3.48	0.49	0.69	0.3	0	3.1	0.76	1.92	0.13	0.16	0.01	2.36	4.3	0.02	3.2	0	0	0	3.15	6.44	-0.64	75.67	122.83	840.55	495.77	975.66	630.88	845.24	534.84	967.97	529.99
32.565	4	0.21	0.02	0.08	3.5	2.88	1.57	1.41	5.14	30.78	93	99.76	17.11	88.82	72.15	1.1	5.14	0.03	21.72	12.1	5.01	1.34	0	0.01	0.18	30.78	0.1	0.03	96.14	4.82	0	1.74	32.11	0	0		0.78	-11.64	0.58	53.71	17.12	1033.69	510.38	1086.98	568.9	1051.69	521.26	1068.79	522.06
32.599	2	0.65	0.16	0.27	0.18	0.2	37.44	1.47	35.77	29.33	37.56	91.53	-17.89	98.16	0.64	9.94	0.22	0.14	35.77	29.33	1.16	0.05	2.57	87.19	71.82	0	0.02	11.16	0	68.34	0.03	0.01	0.74	0.89	0	0	12.82	-2.11	-0.56	74.66	42.03	691.09	432.23	739.39	483.1	693.7	445.46	735.7	443.79
32.632	2	0.55	0.17	0.25	0.16	0.17	38.44	1.49	33.29	25.21	36.56	90.76	-18.67	98.6	0.79	7.33	0.24	0.16	33.29	25.21	1.44	0.05	2.45	88.47	69.22	0	0.02	9.53	0	71.21	0.03	0	0.75	0.89	0	0	7.06	-0.74	-0.15	74.76	42	691.19	432.08	739.6	482.7	694.01	444.91	735.98	443.38
32.665	2	0.38	0.18	0.13	0.15	0.15	28.46	1.61	30.34	20.29	46.54	86.72	-13.6	97.58	1.23	4.87	0.28	0.17	30.34	20.29	1.4	0.07	2	86.34	49.04	0.01	0.02	4.55	0	74.96	0.03	0.1	0.77	0.94	0	0	15.48	-3.51	-1.97	71.22	41.15	692.05	432.57	739.45	482.58	694.24	446.45	735.28	443.45
32.699
32.732
32.766
32.799
32.832
32.866
32.899
32.932
32.966
32.999
33.032
33.066
33.099
33.133
33.166
33.199
33.233
33.266
33.299
33.333
33.366
33.4
33.433
33.466
33.5
33.533
33.566
33.6
33.633
33.666
33.7
33.733
33.767
33.8
33.833
33.867
33.9
33.933
33.967
34
34.033
34.067
34.1
34.134
34.167
34.2
34.234
34.267
34.3
34.334
34.367
34.401
34.434
34.467
34.501
34.534
34.567
34.601
34.634
34.667
34.701
34.734
34.768
34.801
34.834
34.868
34.901
34.934
34.968
35.001
35.034
35.068
35.101
35.135
35.168
35.201
35.235
35.268
35.301
35.335
35.368
35.402
35.435
35.468
35.502
35.535
35.568
35.602
35.635
35.668
35.702
35.735
35.769
35.802
35.835
35.869
35.902
35.935
35.969
36.002
36.035
36.069
36.102
36.136
36.169
36.202
36.236
36.269
36.302
36.336
36.369
36.403
36.436
36.469
36.503
36.536
36.569
36.603
36.636
36.669
36.703
36.736
36.77
36.803
36.836
36.87
36.903
36.936
36.97
37.003
37.036
37.07
37.103
37.137
37.17
37.203
37.237
37.27
37.303
37.337
37.37
37.404
37.437
37.47
37.504
37.537
37.57
37.604
37.637
37.67
37.704
37.737
37.771
37.804
37.837
37.871
37.904
37.937
37.971
38.004
38.037
38.071
38.104
38.138
38.171
38.204
38.238
38.271
38.304
38.338
38.371
38.405
38.438
38.471
38.505
38.538
38.571
38.605
38.638
38.671
38.705
38.738
38.772
38.805
38.838
38.872
38.905
38.938
38.972
39.005
39.038
39.072	2	0.29	0.13	0.05	0.46	0.1	0.46	0.12	11.14	14.6	99.08	2.32	0	89.36	14.6	2.57	18.99	1.03	3.7	0.86	1.31	0.77	0	0.03	9.2	0.4	0.33	0.41	27.78	0.02	0.43	2.08	11.14	0	0	0	-2.25	11.36	-0.62	62.81	41.55	673.66	449.23	747.04	527.7	689.12	464.79	730.64	466.19
39.072	3	0.13	0.21	0.02	0.16	0.03	0.18	0.07	0.44	4.68	99.58	0.33	0	95.78	4.68	0.73	3.33	0.04	1.93	0.89	0.85	0.16	0.39	0.11	0.12	10.74	0.01	0.08	0.1	0.2	0.06	0.06	0.44	0.46	0	0	6.12	6.39	-4.91	75.17	120.85	827.5	508.11	967.19	650.89	831.69	549.62	952.03	538.51
39.105	2	0.42	0.22	0.04	0.55	0.08	0.92	0.11	9.21	14.42	98.15	3.47	0	95.97	14.42	0.57	33.93	0.49	2.93	0.44	1.44	0.86	0	0.04	6.8	0.15	0.61	0.34	18.03	0.01	0.31	6.78	9.21	0	0	0	-5.11	6.15	-0.93	59.59	47.73	679.31	454.08	744.74	522.78	687.47	469.25	735.19	468.36
39.139	2	0.35	0.25	0.02	1.17	0.09	2.69	0.23	10.02	34.08	94.63	5.3	-4.47	97.39	34.08	0.34	40.49	0.29	3.29	0.57	1.13	0.99	0	0.02	2.49	0.08	0.57	0.09	16.96	0	0.3	25.51	10.02	0	0	0	-11.27	3.91	-0.56	57.09	47.24	682.85	459.5	744.87	523.68	689.68	473.3	736.91	473.12
39.172	2	0.39	0.24	0.04	0.52	0.06	0.72	0.1	6.75	13.6	98.56	2.89	0	97.23	13.6	0.2	29.4	0.19	3.1	0.29	1.47	0.86	0	0.01	1.47	0.08	0.42	0.05	20.2	0	0.25	10.63	6.75	0	0	0	-13.17	4.22	-0.54	54.56	47.03	684.46	464.33	743.52	524.73	689.92	477.3	736.95	477.82
39.205	2	0.29	0.18	0.04	0.29	0.07	0.33	0.07	8.24	5.58	99.34	1.3	0	98.34	5.58	0.12	21.32	0.12	3.77	0.17	2.11	1.24	0	0.01	1.34	0.08	0.57	0.02	18.04	0.01	0.3	15	8.24	0	0	0	-12.23	1.59	-0.92	53.15	44.25	683.86	469.56	741.79	529.09	690.03	482.29	734.28	482.66
39.239	2	0.39	0.22	0.05	0.31	0.05	0.32	0.06	5.6	1.96	99.22	2.07	0	97.55	1.96	0.1	22.28	0.1	3.52	0.09	2.49	1.35	0	0.01	0.72	0.16	0.47	0	23.04	0.01	0.31	11.97	5.6	0	0	0	-12.46	3.58	-1.35	51.1	45.2	685.3	471.78	740.74	528.45	689.61	484.72	734.8	483.8
39.272	2	0.37	0.23	0.05	0.3	0.04	0.28	0.06	4.27	1.55	99.26	1.71	0	97.56	1.55	0.09	19.37	0.09	2.62	0.04	2.29	0.77	0	0	0.4	0.24	0.37	0	23.54	0.01	0.38	13.27	4.27	0	0	0	-21.97	3.55	-1.78	51.65	46.71	685.39	474.42	740.23	529.66	688.48	487.32	735.13	484.98
39.305	2	0.37	0.23	0.05	0.3	0.04	0.28	0.06	3.83	1.05	99.27	1.54	0	97.38	1.05	0.06	19.14	0.07	2.32	0.02	1.98	0.58	0	0	0.29	0.36	0.39	0	22.49	0.01	0.38	9.37	3.83	0	0	0	-13.52	3.92	-1.16	50.54	42.85	686.08	478.46	739.51	533.47	690.67	490.99	733.49	489.34
39.339	2	0.3	0.21	0.04	0.25	0.04	0.23	0.06	3.59	0.65	99.41	0.87	0	96.8	0.65	0.02	15	0.04	1.43	0.01	0.75	0.2	0	0	0.11	0.56	0.37	0	18.77	0.01	0.41	22.01	3.59	0	0	0	-10.87	4.95	-3.09	49.84	46.54	686.14	479.45	739.33	533.63	688.12	493.87	734.44	489.42
39.372	2	0.28	0.21	0.04	0.23	0.04	0.21	0.06	3.6	0.39	99.45	0.73	0	96.33	0.39	0.01	13.39	0.02	1.52	0	0.38	0.1	0	0	0.04	0.59	0.4	0	17.78	0.01	0.44	38.43	3.6	0	0	0	-9.66	5.66	-2.86	48.62	45.3	685.73	480.96	737.82	534.08	687.87	494.89	733	491.07
39.406	2	0.24	0.19	0.04	0.21	0.04	0.19	0.06	3.63	0.16	99.51	0.54	0	95.62	0.16	0.01	11.34	0.01	2.15	0	0.15	0.07	0	0	0.03	0.54	0.42	0	15.68	0.01	0.51	60.01	3.63	0	0	0	-14.83	6.58	-3.05	50.04	47.81	685.31	481.06	737.91	533.72	686.33	495.38	733.94	490.97
39.439	2	0.22	0.18	0.03	0.19	0.04	0.18	0.06	3.84	0.12	99.57	0.41	0	95.88	0.12	0.01	9.32	0.01	2.63	0	0.18	0.09	0	0	0.02	0.49	0.46	0	13.65	0.01	0.48	69.54	3.84	0	0	0	-15.03	6.26	-2.32	50.3	48.06	684.83	481.52	737.75	534.73	686.11	495.33	734.04	491.86
39.472	2	0.2	0.17	0.03	0.18	0.05	0.16	0.06	4.22	0.09	99.61	0.35	0	96.2	0.09	0.01	7.28	0.01	4.75	0	0.24	0.14	0	0	0.01	0.45	0.4	0	13.49	0.01	0.44	61.07	4.22	0	0	0	-16.26	5.85	-2.05	50.52	48.23	684.26	480.98	738.07	535.03	685.97	494.52	734.13	491.85
39.506	2	0.17	0.16	0.03	0.16	0.05	0.14	0.06	4.23	0.09	99.65	0.33	0	96.55	0.09	0.01	4.55	0.01	6.25	0	0.28	0.14	0	0	0.01	0.39	0.47	0	12.42	0.01	0.43	11.61	4.23	0	0	0	-14.11	5.35	-2.18	51.43	48.29	683.43	479.99	738.86	535.96	685.86	493.82	734.09	491.46
39.539	2	0.18	0.15	0.04	0.17	0.05	0.14	0.06	3.75	0.11	99.64	0.37	0	98.5	0.11	0.02	3.75	0.01	5.95	0	0.64	0.45	0	0	0.03	0.39	0.53	0	15.75	0.01	0.48	58.33	4.34	0	0	0	-19.15	1.08	-2.22	53.12	44.55	680.46	477.42	738.9	536.37	686.29	489.85	730.83	490.64
39.572	2	0.19	0.15	0.04	0.17	0.05	0.14	0.06	3.74	0.15	99.63	0.39	0	96.7	0.15	0.03	3.74	0.02	5.25	0	0.99	0.99	0	0	0.05	0.42	0.6	0.01	17.17	0.01	0.48	9.97	4.53	0	0	0	-16.83	5.11	-1.51	55.07	44.6	680.25	475.93	739.06	536.11	686.5	488.78	731.1	488.53
39.572	3	0.12	0.15	0.02	0.23	0.16	0.36	0.13	1.61	3.11	99.29	0.55	4	0.51	18.59	1.08	1.61	0.22	26.45	8.66	0.29	0.45	0	0.01	0.11	3.11	0.02	0.27	0.7	0.37	0.03	3.43	3.51	0	0	0	-4	48.35	-0.04	68.47	61.59	800.82	508.14	974.55	695.36	857.14	546.94	918.38	540.47
39.606	2	0.18	0.15	0.04	0.17	0.04	0.12	0.06	1.84	0.14	99.64	0.34	0	97.28	0.14	0.08	1.84	0.04	2.34	0	1.09	1.41	0	0	0.1	0.61	0.57	0.01	17.97	0.01	0.51	0.86	4.17	0	0	0	-16.46	4.11	-2.12	57.17	46.64	679.13	470.92	739.98	533.33	685.13	484.86	731.74	483.21
39.606	3	0.05	0.03	0.01	0.15	2.46	0.25	0.19	0.42	0.42	95.08	3.77	28.54	84.31	27.82	1.44	0.42	0.24	29.88	8.35	0.18	0.53	0	0	0.1	0.33	0.06	0.26	3.97	0.79	0.02	1.2	26.51	0	0	0	-11.68	13.59	-2.45	69	110.51	795.37	508.32	968.6	690.85	823.96	546.81	934.37	542.26
39.639	2	0.19	0.14	0.05	0.17	0.04	0.12	0.06	1.3	0.14	99.63	0.34	0	96.82	0.14	0.2	1.3	0.08	1.56	0	1.38	4.54	0	0	0.23	0.61	0.41	0.02	18.97	0.01	0.55	0.08	4.43	0	0	0	-17.02	4.92	-3.34	58.97	45.27	677.42	466.17	739.8	530.12	684.47	480.33	729.72	478.77
39.639	3	0.05	0.03	0.01	0.12	1.55	0.18	0.14	0.32	0.29	96.9	2.68	26.21	79.32	20.21	1.35	0.29	0.23	25.89	5.33	0.14	0.36	0	0	0.11	0.22	0.12	0.32	2.45	1.03	0.03	1.49	24.32	0	0	0	-6.41	15.28	-0.9	70.58	109.59	793.5	509.12	963.74	690.09	822.43	547.67	931.95	543.78
39.672	2	0.19	0.14	0.05	0.18	0.04	0.11	0.06	0.77	0.16	99.62	0.43	0	98.7	0.16	0.7	0.77	0.17	1.74	0.01	0.78	2.79	0	0	0.53	0.58	0.47	0.06	21.91	0.02	0.54	0.07	4.61	0	0	0	-15.38	0.36	-2.6	60.9	45.59	677.38	461.27	741.36	527.43	685.3	475.72	730.86	474.13
39.672	3	0.06	0.04	0.01	0.14	0.93	0.18	0.15	0.32	0.25	98.13	1.76	21.87	82.34	19.89	1.76	0.25	0.3	22.09	3.79	0.12	0.28	0	0	0.08	0.2	0.18	0.32	3.74	1.3	0.03	1.84	21.64	0	0	0	-3.89	14.3	1.29	71.64	109.73	792.07	509.04	963.39	690.29	823.37	549.29	933.02	545.05
39.706	2	0.18	0.13	0.05	0.18	0.05	0.11	0.06	1.71	0.31	99.65	0.36	0	98.48	0.31	2.01	0.5	0.4	2.37	0.01	0.52	2.42	0	0	1.71	0.5	0.59	0.21	19.05	0.02	0.51	0.16	4.91	0	0	0	-12.09	-1.14	-2.13	62.43	45.44	676.67	456.26	740.07	521.93	684.52	470.54	729.95	469.73
39.706	3	0.06	0.04	0.01	0.15	0.64	0.18	0.14	0.31	0.24	98.72	1.37	18.8	78.41	19.28	1.87	0.24	0.33	18.5	3.81	0.08	0.18	0	0	0.08	0.2	0.28	0.31	4.09	1.31	0.02	1.27	20.04	0	0	0	-6.55	15.55	1.55	70.87	110.72	794.03	508.65	963.66	687.7	824.23	546.93	934.92	544.63
39.739	2	0.16	0.12	0.04	0.18	0.05	0.12	0.07	4.88	0.37	99.64	0.33	0	98.28	0.44	4.47	0.37	0.76	4.02	0.02	0.36	1.73	0	0	4.88	0.32	0.57	1.51	15.4	0.03	0.43	0.01	5.04	0	0	0	-14.13	1.79	-1.5	64.3	45.43	676.75	454.44	739.27	519.57	684.43	468.7	729.81	466.65
39.739	3	0.07	0.05	0.01	0.15	0.43	0.17	0.13	0.28	0.28	99.14	0.95	15.76	90.13	16.77	1.67	0.28	0.28	16.45	5.3	0.12	0.26	0	0	0.07	0.15	0.29	0.2	4.33	1.34	0.02	1.16	17.49	0	0	0	-2.23	10.94	1.92	73.39	108.39	796.73	511.16	960.52	685.9	825.36	546.16	933.72	549.18
39.773	2	0.15	0.1	0.04	0.17	0.07	0.12	0.08	6.28	0.15	99.65	0.33	0	98.73	0.82	6.87	0.15	0.92	5.46	0.04	0.14	0.26	0	0	9.66	0.15	0.57	7.58	11.07	0.03	0.28	0	6.28	0	0	0	-12.01	-0.23	-0.83	65.54	46.34	677.89	451.83	740.02	516.45	685.11	465.9	731.43	464.73
39.773	3	0.08	0.05	0.01	0.13	0.49	0.16	0.11	0.3	0.3	99.01	0.9	17.36	84.11	13.59	1.47	0.3	0.25	19.79	5.58	0.25	1.22	0	0	0.06	0.14	0.37	0.07	3.9	1.22	0.01	0.67	17.07	0	0	0	-9.79	13.67	3.12	70.6	106.88	795.68	511.14	956.65	681.15	824.74	543.68	931.56	547.4
39.806	2	0.15	0.1	0.04	0.16	0.07	0.14	0.08	6.82	0.08	99.68	0.39	0	97.56	1.01	6.08	0.08	0.93	5.92	0.05	0.09	0.08	0	0.01	16.37	0.07	0.72	10.24	8.47	0.03	0.21	0	6.82	0	0	0	-13.01	3.57	0.03	66.74	45.51	678.15	450.24	739.58	514.31	685.77	463.78	731.27	462.9
39.806	3	0.09	0.06	0.02	0.14	0.35	0.15	0.1	0.36	0.36	99.31	0.66	14.51	88.58	11.81	1.7	0.36	0.2	17.88	6.49	0.37	2.04	0	0	0.06	0.13	0.4	0.07	4.46	1.21	0.01	1.22	14.86	0	0	0	-9.07	11.76	2.03	71.19	109.71	795.05	509.23	955.31	677.55	821.37	544.21	931.08	543.9
39.839	2	0.16	0.09	0.05	0.17	0.07	0.15	0.09	7.1	0.06	99.66	0.57	0	97.94	1.98	7.96	0.06	1.41	6.1	0.07	0.05	0.02	0	0.01	19.71	0.05	0.54	15.37	7.33	0.04	0.16	0.02	7.1	0	0	0	-6.86	2.69	-1.41	67.39	45.24	679.06	447.3	739.63	510.73	685.9	461.74	731.09	459.87
39.839	3	0.1	0.07	0.02	0.14	0.28	0.16	0.1	0.45	0.45	99.45	0.51	12.51	94.28	10.64	1.64	0.45	0.17	17.37	6.41	0.57	4.37	0	0	0.05	0.15	0.55	0.05	4.95	0.97	0.01	3.15	13.06	0	0	0	-6.12	7.99	1.61	73.76	110.07	797.23	508.17	955.07	675.05	821.72	541.8	931.78	543.92
39.873	2	0.16	0.09	0.05	0.16	0.1	0.18	0.09	8.62	0.05	99.65	0.99	0	97.54	3.11	7.44	0.03	1.21	8.62	0.15	0.03	0.01	0	0.05	26.93	0.02	0.48	19.41	5.87	0.06	0.1	0	8.32	0	0	0	-7.18	3.61	-1.38	68.29	45.42	679.28	445.49	739.57	508.63	685.92	460.09	731.27	457.66
39.873	3	0.12	0.08	0.02	0.14	0.17	0.15	0.09	0.52	0.52	99.66	0.39	8.74	81.83	9	1.69	0.52	0.14	12.33	6.45	0.63	4.51	0	0	0.04	0.16	0.51	0.04	6.24	0.89	0.01	3.77	11.25	0	0	0	-7.48	14.48	3.72	73.65	105.31	800.85	508.25	955.69	671.66	828.15	539.96	933.37	544.36
39.906	2	0.2	0.08	0.06	0.2	0.11	0.22	0.12	10.43	0.06	99.55	2.15	0	96.47	5.79	10.39	0.03	1.6	10.43	0.25	0.04	0.01	0	0.06	34.81	0.02	0.41	35.41	4.57	0.07	0.07	0	7.93	0	0	0	-6.28	5.46	-0.11	69.04	45.1	679.21	443.71	739.74	507.23	686.56	457.84	731.65	456.55
39.906	3	0.14	0.09	0.02	0.15	0.13	0.15	0.09	0.62	0.62	99.7	0.35	6.6	91.31	9.23	1.54	0.62	0.12	9.31	8.87	0.61	4.52	0	0	0.02	0.19	0.42	0.03	7.84	0.86	0.01	5.34	10.52	0	0	0	-4.08	10.24	1.36	74.78	110.59	799.2	503.59	956.82	670.49	823.16	538.53	933.75	538.86
39.939	2	0.23	0.09	0.06	0.2	0.1	0.31	0.12	11.16	0.14	99.38	3.91	0	93.86	10.03	6.59	0.02	1.48	11.16	0.36	0.06	0.01	0	0.14	37.42	0.01	0.26	42.33	3.72	0.1	0.04	0	7.44	0	0	0	-6.3	8.36	1.53	69.92	43.44	679.1	442.34	739.18	505.4	687.64	455.9	731.08	455.56
39.939	3	0.17	0.09	0.03	0.15	0.13	0.15	0.09	0.73	0.73	99.66	0.34	6.73	94.33	8.77	1.29	0.73	0.09	10.1	13.51	0.51	4.96	0	0	0.02	0.21	0.31	0.02	8.3	0.88	0.01	2.04	10.24	0	0	0	-4.61	7.95	2.55	73.76	106.15	801.06	499.96	961.98	669.7	829.8	536.8	935.94	535.03
39.973	2	0.23	0.11	0.06	0.23	0.08	0.42	0.14	15.48	0.42	99.15	7.77	0	94.59	15.48	5.32	0.01	1.43	9.81	0.42	0.09	0.03	0	0.8	36.48	0.01	0.16	47.06	2.59	0.13	0.03	0.01	6.25	0	0	0	-3.22	7.69	1.99	70.71	43.8	679.06	440.95	739.38	504.3	687.69	454.94	731.49	454.51
39.973	3	0.21	0.09	0.03	0.16	0.12	0.15	0.09	0.81	0.81	99.58	0.33	6.18	97.44	8.07	1.29	0.81	0.07	10.62	17.99	0.42	5.63	0	0	0.02	0.21	0.16	0.01	9.11	0.97	0.01	1.12	9.38	0	0	0	-4.16	3.81	0.12	73.05	108.17	807.81	496.56	973.93	671.78	836.19	537.63	944.09	529.91
40.006	2	0.17	0.11	0.04	0.44	0.09	1.05	0.32	34.45	0.66	97.9	33.5	-1.42	93.23	35.74	4.74	0.01	1.56	10.76	0.66	0.18	0.08	0	0.95	34.45	0.01	0.12	49.07	1.98	0.15	0.02	0	5.87	0	0	0	-2.49	8.89	2.44	71.14	44.29	678.66	438.8	740.26	503.33	687.86	453.44	732.14	452.61
40.006	3	0.22	0.09	0.03	0.17	0.17	0.17	0.09	0.85	0.85	99.55	0.49	8.01	94.61	9.33	1.74	0.85	0.08	15.63	18.93	0.33	6.73	0	0	0.02	0.21	0.12	0.01	9.98	1.09	0.01	0.45	9.35	0	0	0	-5.24	7.67	2.26	72.17	108	808.72	492.65	978.26	671.36	840.66	532.39	948.58	528.3
40.039	2	0.14	0.11	0.04	0.8	0.12	2.96	0.68	41.95	1.11	94.09	66.19	-4.56	95.6	53.07	4.75	0.01	2.47	16.77	1.11	0.29	0.24	0	2.61	41.95	0.01	0.1	48.62	1.4	0.19	0.01	0	6.15	0	0	0	-4.75	6.6	1.19	71.13	44.71	678.81	437.29	741.25	502.96	687.76	451.73	732.47	450.9
40.039	3	0.23	0.09	0.03	0.18	0.2	0.18	0.1	0.78	0.78	99.54	0.65	9.37	69.76	11.42	2.34	0.78	0.1	18.21	21.65	0.27	4.62	0	0	0.02	0.18	0.09	0.01	11.32	1.16	0.01	0.74	9.95	0	0	0	-7.77	17.82	11.02	71.33	95.45	815.9	491.71	982.47	666.84	859.72	524.03	954.71	533.4
40.073	2	0.11	0.11	0.03	1.2	0.14	5.32	1.13	43.37	1.42	89.37	76.63	-5.93	96.1	63.52	5.37	0.01	3.6	20.19	1.42	0.4	0.4	0	4.02	43.37	0	0.07	44.59	0.53	0.28	0	0	5.62	0	0	0	-1.43	5.98	1.45	72.13	44.26	679.29	437.29	741.19	502.42	688.29	452.26	732.53	450.89
40.073	3	0.25	0.09	0.03	0.22	0.17	0.2	0.12	0.74	0.74	99.5	0.7	7.61	94.6	13.59	2.7	0.74	0.13	16.85	23.34	0.19	3.02	0	0	0.02	0.14	0.05	0	13.82	1.27	0.01	1.1	9.21	0	0	0	-11.63	7.69	7.01	70.76	100.35	820.83	493.22	985.87	666.38	858	526.05	958.24	530.88
40.106	2	0.13	0.12	0.05	1.4	0.15	7.86	1.33	54.72	1.97	84.27	89.9	-8.98	95.72	65.83	6.18	0.01	4.33	23	1.97	0.4	0.63	0	5.25	54.72	0	0.05	43.98	0.42	0.33	0	0	4.82	0	0	0	-0.62	6.47	2.25	73	44.08	679.94	436.75	741.63	501.58	689.2	451.59	733.27	450.61
40.106	3	0.31	0.09	0.03	0.23	0.17	0.21	0.12	0.74	0.74	99.37	0.7	7.45	61.21	14.7	3.38	0.74	0.18	16.48	30.39	0.18	2.9	0	0	0.02	0.13	0.04	0.01	14.08	1.28	0.01	0.88	9.43	0	0	0	-7.12	19.72	12.02	71.83	91.69	829.96	494.76	988.7	661.54	872.42	524.86	963.42	536.05
40.14	2	0.12	0.12	0.06	2.2	0.08	18.04	2.27	69.6	2.06	63.92	98.61	-22.6	96.12	76.77	8.3	0.01	4.12	12.96	2.06	0.16	0.24	0	10.58	69.6	0	0.06	45.51	0.18	0.55	0	0	3.93	0	0	0	-1.71	5.95	2.25	72.48	44.73	678.81	435	742.37	501.83	688.69	450.17	733.4	449.14
40.14	3	0.39	0.1	0.03	0.26	0.14	0.2	0.12	0.89	0.89	99.22	0.86	5.65	96.51	13.31	4	0.89	0.2	14.44	32.17	0.17	2.23	0	0	0.03	0.11	0.04	0	19.07	1.22	0.01	0.4	8.34	0	0	0	-8.35	5.4	3	71.59	106.87	833.34	493.76	996.32	665.2	863.08	529.49	969.96	529.07
40.173	2	0.13	0.12	0.07	2.7	0.07	31.2	2.89	78.28	2.08	43.8	99.58	-29.32	94.98	83.22	8.33	0.01	3.48	13.74	2.08	0.16	0.18	0	15.12	78.28	0	0.08	50.87	0.09	0.65	0	0	3.22	0	0	0	2.05	7.3	2.79	72.7	43.8	678.25	434.29	741.89	501.57	688.81	449.58	732.6	448.85
40.173	3	0.39	0.1	0.03	0.27	0.14	0.19	0.12	1	1	99.22	0.91	5.62	97.17	12.35	5.2	1	0.22	14.8	31.58	0.16	2.07	0	0	0.04	0.09	0.03	0	19.48	1.12	0.01	0.21	8.02	0	0	0	-1.88	4.31	2.14	73.77	108.72	838.05	492.31	1000.03	663.71	865.66	530.06	974.36	528.06
40.206	2	0.17	0.12	0.11	3.06	0.07	38.11	3.32	82.99	2.18	36.89	99.81	-37.61	95.61	82.99	11.33	0.01	4.04	12.17	2.18	0.14	0.11	0	18.66	88.24	0	0.1	67.25	0.08	0.7	0	0	2.89	0.33	0	0	4.54	6.6	3.28	72.82	44.94	678.01	433.33	742.45	501.27	688.58	449.42	733.51	448.25
40.206	3	0.38	0.09	0.03	0.28	0.13	0.17	0.13	0.98	0.98	99.25	0.93	5.67	96.17	10.94	7.26	0.98	0.24	13.97	30.31	0.16	1.9	0	0	0.04	0.08	0.02	0	20.64	1.16	0.01	0.39	8.12	0	0	0	-0.02	5.88	4.53	74.84	105.28	842.92	492.77	1002.42	661.78	872.96	528.5	978.22	530.42
40.24	2	0.22	0.14	0.12	3.26	0.07	45.94	3.54	81.17	2.35	29.06	99.83	-42.08	95.61	81.17	13.98	0.01	4.46	15.01	2.35	0.12	0.04	0	24.92	91.75	0	0.13	78.29	0.05	1.09	0	0	2.27	1.68	0	0	6.96	6.59	1.35	72.5	45.49	679.31	433.04	743.45	501.43	688.79	448.88	734.27	447.93
40.24	3	0.38	0.09	0.04	0.32	0.13	0.17	0.13	1.08	1.08	99.24	1.35	5.51	95.67	11	8.27	1.08	0.26	14.1	27.76	0.13	1.41	0	0	0.05	0.07	0.02	0	25.86	1.15	0	0.2	7.96	0	0	0	-3.88	6.52	5.96	73.38	106.56	846	491.27	1005.53	658.49	876.67	526.24	983.18	529.22
40.273	2	0.25	0.17	0.14	2.93	0.09	53.78	3.12	80.32	2.23	21.22	99.86	-43.24	95.08	80.32	12.07	0.02	3.92	19.71	2.23	0.13	0.03	0	28.83	95.05	0	0.16	83.62	0.05	1.23	0	0	2.12	3.27	0	0	7.48	7.2	0.45	72.84	44.96	680.57	433.9	743.15	500.84	689.22	449.35	734.17	448.37
40.273	3	0.37	0.09	0.04	0.33	0.12	0.15	0.13	1.04	1.04	99.26	1.49	5.12	95.45	9.5	9.15	1.04	0.25	12.38	24.83	0.1	1.18	0	0	0.03	0.06	0.02	0	28.82	1.12	0	0.16	7.95	0	0	0	-2.44	6.78	5.27	73.87	102.31	851	491.72	1008.51	658.21	882.07	526.05	984.34	528.9
40.306	2	0.28	0.23	0.16	2.42	0.09	61.88	2.49	76.45	2.44	13.12	99.84	-46.98	95.27	76.45	11.31	0.02	2.62	19.62	2.44	0.12	0.01	0	37.41	96.64	0	0.15	87.94	0.04	1.56	0	0	1.88	5.51	0	0	5.06	6.98	0.55	73.32	44.29	681.68	434.39	742.21	498.73	689.67	449.34	733.94	448.18
40.306	3	0.38	0.09	0.05	0.36	0.1	0.14	0.12	1.03	1.03	99.24	1.9	4.21	95.47	7.7	10.1	1.03	0.24	10.46	21.71	0.09	0.98	0	0	0.03	0.06	0.01	0	33.79	1.04	0.01	0.14	7.49	0	0	0	-1.91	6.76	3.91	74.04	101.72	854.91	490.16	1012.25	657.32	885.08	524.63	986.78	526.54
40.34	2	0.29	0.27	0.18	1.99	0.09	61.8	1.95	69.01	3.33	13.2	99.71	-46.01	95.52	69.01	13.05	0.03	1.91	21.26	3.33	0.1	0.01	0	43.45	96.81	0	0.11	82.55	0.02	2.03	0	0.01	1.34	7.34	0	0	2.13	6.7	1.35	73.19	44.58	681.81	434.3	741.33	497.07	689.43	448.75	734	447.96
40.34	3	0.4	0.08	0.07	0.4	0.1	0.13	0.12	0.91	0.91	99.19	3.17	4.73	95.25	6.97	10.48	0.91	0.26	10.23	19.44	0.08	0.84	0	0	0.04	0.05	0.01	0	40.31	1.08	0.01	0.19	7.86	0	0	0	-4.59	7.01	3.98	73.14	103.06	855.55	487.53	1013.61	654.59	885.5	521.99	988.55	523.51
40.373	2	0.32	0.29	0.21	1.5	0.09	52.32	1.39	60.84	4.92	22.68	99.43	-43.32	96.46	60.84	13.41	0.04	1.24	20.81	4.92	0.1	0.01	0	43.21	96.75	0	0.1	77.89	0.02	2.18	0	0.01	1.22	7.88	0	0	5.52	5.48	1.01	72.8	43.94	681.54	434.29	740.46	496.82	689.05	448.75	732.99	448
40.373	3	0.35	0.08	0.07	0.45	0.09	0.12	0.13	0.91	0.91	99.09	4.58	3.96	90.93	6.99	11.95	0.91	0.23	8.61	14.28	0.11	0.82	0	0	0.04	0.06	0.01	0	43.58	1	0.01	0.92	7.8	0	0	0	-0.19	10.47	4.45	74.81	106.31	857.39	488.3	1014.32	655.06	885.75	521.87	991.96	526.63
40.407	2	0.39	0.27	0.26	1.05	0.1	55.09	0.89	47.12	7.01	19.91	98.24	-42.41	96.52	47.12	15.64	0.05	1.35	23.89	7.01	0.11	0.01	0	56.92	96.28	0	0.08	71.96	0.02	2.87	0	0	0.88	7.59	0	0	5.53	5.38	0.56	72.41	44.3	681.07	433.68	740.29	496.49	688.4	448.5	732.68	447.23
40.407	3	0.31	0.08	0.07	0.46	0.08	0.13	0.13	0.82	0.82	99.08	4.63	2.75	89.95	8.37	11.04	0.82	0.27	5.25	10.6	0.21	0.69	0	0	0.03	0.05	0.01	0	44.65	0.95	0.01	3.37	8.27	0	0	0	-2.3	11.04	5.93	74.66	106.42	860.75	490.64	1012.1	650.76	887.67	520.51	993.67	529.9
40.44	2	0.52	0.23	0.3	0.87	0.12	52.81	0.72	39.03	10.94	22.19	96.62	-41.92	96.91	39.03	18.14	0.06	1.18	27.16	10.94	0.1	0.01	0	62.24	96.05	0	0.05	76.42	0.01	3.26	0	0	0.82	6.42	0	0	5.12	4.78	0.02	72.94	44.1	682.33	434.27	740.21	495.56	688.9	448.9	732.98	447.34
40.44	3	0.3	0.08	0.08	0.5	0.08	0.13	0.13	0.76	0.76	99	5.49	2.38	97.98	9.16	10.92	0.76	0.3	5.31	8.41	0.23	0.68	0	0	0.03	0.05	0.01	0.01	47	0.85	0.01	1.01	8.03	0	0	0	-5.98	2.59	0.19	73.84	104.35	859.18	489.73	1010.48	649.82	881.99	523.41	986.33	522.38
40.473	2	0.78	0.2	0.32	0.71	0.16	44.78	0.56	32.59	16.29	30.22	93.99	-39.52	94.17	32.59	18.91	0.06	0.89	32.28	16.29	0.1	0	0.25	61.29	94.96	0	0.04	85.21	0.01	3.52	0	0.01	0.83	5.45	0	0	-0.86	8.09	0.84	73.16	42.29	682.61	434.28	739.41	494.01	689.85	448.03	732.13	446.87
40.473	3	0.29	0.09	0.07	0.46	0.08	0.15	0.13	0.89	0.89	99.08	4.73	1.49	90.35	10.94	7.61	0.89	0.31	4.92	7.72	0.29	0.64	0	0	0.04	0.05	0.01	0.02	45.02	0.75	0.01	1.42	7.8	0	0	0	-1.51	10.82	-1.03	75.51	98.24	857.63	490.42	1005.84	648.5	881.22	525.53	979.37	521.41
40.507	2	1.02	0.18	0.35	0.58	0.2	47.63	0.46	35.73	20.79	27.37	95.19	-39.08	97.33	27.06	18.64	0.07	0.71	35.73	20.79	0.08	0	0.79	67.38	94.75	0	0.02	86.4	0.01	4.35	0	0.01	0.75	4.34	0	0	3.63	4.02	-0.06	73.03	43.16	682.7	434.2	739.79	494.65	689.33	448.43	732.46	446.98
40.507	3	0.27	0.09	0.07	0.36	0.08	0.13	0.1	0.73	0.73	99.27	2.98	2.48	95.29	7.77	6.03	0.73	0.25	4.49	5.96	0.33	0.68	0	0.01	0.04	0.05	0.02	0.05	42.21	0.57	0.01	0.34	8.21	0	0	0	-3.7	6.96	-1.59	75.54	101.9	852.97	489.59	998.51	643.87	872.86	524.4	974.64	519.45
40.54	2	1.46	0.15	0.4	0.5	0.24	39.73	0.38	39.09	28.77	35.27	96.06	-36.4	96.92	17.87	23.28	0.09	0.66	39.09	28.77	0.08	0.01	1.66	70.09	93.99	0	0.02	86.59	0.01	4.68	0	0	0.62	3.58	0	0	2.99	4.75	0.24	73.26	43.19	682.62	434.16	739.88	494.77	689.42	448.24	732.59	447.07
40.573	2	1.71	0.13	0.4	0.55	0.22	35.17	0.43	38.1	35.66	39.83	95.15	-35.65	97.18	15.38	28.45	0.09	0.71	38.1	35.66	0.08	0.01	3.34	70.91	92.29	0	0.01	84.28	0.01	4.85	0	0	0.61	3.04	0	0	2.53	4.31	-0.02	73.16	43.16	682.53	434.06	739.83	494.74	689.27	448.13	732.41	446.88
40.607	2	1.65	0.11	0.41	0.6	0.2	36.26	0.49	36.12	39.1	38.74	94.62	-35.55	97.58	14.62	31.92	0.08	0.71	36.12	39.1	0.09	0.01	5.34	73.68	92.88	0	0.02	75.71	0	5.09	0	0.21	0.57	2.73	0	0	2.36	3.51	-0.18	73.73	42.1	682.7	434.44	739.46	494.6	689.66	448.42	731.73	446.99
40.64	2	1.51	0.09	0.42	0.7	0.15	35.87	0.59	31.17	41.14	39.13	95.16	-37.33	97.85	13.71	37.31	0.08	0.78	31.17	41.14	0.11	0.02	5.74	76.69	93.09	0	0.02	69.77	0	5.09	0.01	1.56	0.59	2.37	0	0	1.58	2.9	-0.9	73.74	42.08	682.78	434.42	739.49	494.49	689.5	448.62	731.53	446.62
40.673	2	1.69	0.09	0.42	0.76	0.1	37.78	0.67	24.78	47.7	37.22	96.09	-40.11	97.84	14.3	39.32	0.09	0.62	24.78	47.7	0.11	0.02	5.86	79.29	93.84	0.01	0.02	63.92	0	5.64	0.01	2.76	0.6	2.05	0	0	1.92	2.94	-0.84	73.75	42.22	682.66	434.41	739.41	494.49	689.34	448.69	731.52	446.64
40.707	2	1.51	0.08	0.44	0.77	0.09	36.74	0.71	21.38	45.88	38.26	96.75	-41.36	97.56	13.06	41.2	0.1	0.58	21.38	45.88	0.11	0.03	5.83	80.54	94.35	0.01	0.02	61.29	0	6.56	0.01	0.45	0.58	2.01	0	0	1.16	3.55	-0.38	73.73	42.21	682.46	434.25	739.57	494.63	689.48	448.5	731.65	446.6
40.74	2	1.38	0.07	0.44	0.88	0.07	36.49	0.83	18.73	44.52	38.51	97.56	-43.19	97.54	13.25	44.58	0.1	0.74	18.73	44.52	0.1	0.02	5.01	81.62	94.63	0.01	0.02	61.82	0	6.63	0.01	0.05	0.56	1.74	0	0	0.26	3.6	-0.08	73.42	42.91	682.21	433.98	739.73	494.65	689.18	448.22	732.05	446.48
40.774	2	1.15	0.06	0.45	1.17	0.09	32.34	1.24	22.39	40.5	42.66	98.83	-42.69	94.49	12.15	54.13	0.09	0.98	22.39	40.5	0.08	0.02	4.22	81.47	94.38	0.01	0.02	68.46	0	7.63	0.01	0.03	0.54	1.84	0	0	2.61	7.79	0.38	72.93	42.97	682.55	433.64	739.49	493.55	689.38	448.15	732.31	446.21
40.807	2	0.87	0.05	0.44	1.41	0.09	27.4	1.61	22.41	35.94	47.6	99.25	-41.55	97.09	11.03	60.76	0.09	1.02	22.41	35.94	0.09	0.01	2.96	80.43	93.29	0.02	0.02	67.33	0	8.47	0.02	0.02	0.54	1.66	0	0	3.16	4.46	0.26	72.58	43.74	682.8	433.73	739.36	493.33	688.98	447.96	732.69	446.45
40.84	2	0.67	0.04	0.44	1.69	0.1	23.74	2.1	23.26	31.61	52.53	99.52	-40.32	96.73	10.55	66.89	0.09	1.02	23.26	31.61	0.08	0.01	1.6	79.17	92.72	0.01	0.01	66.63	0	9.32	0.02	0.01	0.55	1.5	0	0	3.95	5.07	0.42	72.29	43.56	682.72	433.8	738.64	492.62	688.73	448.05	732.26	446.43
40.874	2	0.62	0.04	0.43	1.81	0.09	26.41	2.47	22.94	30.25	48.59	99.59	-41.97	97.83	9.42	69.92	0.09	1.16	22.94	30.25	0.1	0.02	1.05	84.13	91.85	0.01	0.01	67.88	0	11.27	0.02	0.01	0.58	1.27	0	0	6.06	2.95	-0.04	72.24	43.07	683.12	434.3	737.32	491.56	688.35	448.1	731.4	446.75
40.907	2	0.54	0.03	0.42	1.95	0.09	23.17	2.84	21.19	27.31	53.65	99.65	-42.07	97.02	8.44	73.18	0.1	1.17	21.19	27.31	0.08	0.01	0.94	83.57	90.32	0.01	0.01	68.21	0	12.45	0.02	0	0.58	1.34	0	0	-0.51	4.58	0.47	72.41	42.44	683.46	434.49	737.92	491.56	689.32	447.91	731.73	446.59
40.94	2	0.44	0.03	0.36	1.91	0.08	20.54	3.01	19.9	25.05	58.93	99.49	-40.09	96.7	7.9	73.14	0.1	1.12	19.9	25.05	0.07	0.02	0.7	82.94	85.7	0.01	0	63.24	0	14.51	0.02	0	0.61	1.3	0	0	0.22	5.12	0.78	72.12	42.39	683.24	434.39	737.91	491.63	689.33	448.01	731.69	446.58
40.974	2	0.33	0.04	0.3	1.82	0.07	19.47	3.29	17.57	23.27	61.05	99.34	-36.94	97.06	7.77	71.99	0.1	0.9	17.57	23.27	0.07	0.02	0.54	83.71	80.38	0.01	0	49.03	0	18.17	0.02	0	0.59	1.3	0	0	5.8	4.52	0.92	72	44.09	683.13	434.64	737.05	491.13	688.03	448.48	732.11	447.31
41.007	2	0.22	0.03	0.23	1.83	0.08	15.7	3.89	20.16	22.11	68.6	99.34	-29.34	97.73	6.87	73.32	0.1	0.72	20.16	22.11	0.06	0.01	0.37	82.47	71.79	0.01	0	32.62	0	22.15	0.02	0	0.62	1.58	0	0	6.59	3.18	0.95	71.7	43.33	683.63	434.88	736.51	490.12	688.41	448.88	731.7	447.17
41.04	2	0.15	0.04	0.17	1.7	0.08	13.08	4.14	20.32	19.04	73.84	99.26	-23.21	98.2	6.15	72.05	0.08	0.56	20.32	19.04	0.05	0.01	0.31	82.19	61.6	0.01	0	17.77	0	25.84	0.02	0	0.66	1.63	0	0	9.92	2	-0.32	71.07	41.77	684	435.68	735.05	489.52	688.23	449.46	729.95	447.43
41.074	2	0.12	0.04	0.12	1.68	0.09	10.51	5.08	21.47	17.24	78.97	99.22	-18.02	98.33	5.62	72.31	0.07	0.57	21.47	17.24	0.05	0.01	0.59	81.27	51.78	0.01	0	9.42	0.01	31.22	0.01	0	0.7	1.99	0	0	6.36	1.63	0.28	71.19	41.99	684.19	435.83	735.34	489.41	688.54	449.38	730.49	447.55
41.107	2	0.1	0.05	0.07	1.36	0.09	8.17	4.32	22.18	15.63	83.66	98.54	-12.45	97.69	5.24	66.18	0.08	0.54	22.18	15.63	0.05	0.01	1.18	79.58	36.47	0.01	0	4.67	0	33.71	0.01	0	0.68	2.61	0	0	5.56	3.27	-0.39	70.33	41.53	684.87	435.85	735.69	489.16	689.1	449.33	730.58	447.23
41.141	2	0.1	0.07	0.04	0.84	0.07	5.69	3.44	17.9	14.33	88.63	93.07	-7.68	98.65	5.56	51.46	0.09	0.39	17.9	14.33	0.1	0.03	1.83	74.2	19.1	0	0.01	0.37	0.01	42.59	0.01	0	0.7	3.58	0	0	7.53	0.55	-0.23	70.75	40.67	685.38	438.31	734.52	490.01	689.22	450.89	729.88	449.98
41.174	2	0.1	0.12	0.03	0.52	0.08	3.56	2.64	19.03	10.99	92.88	56.4	-0.52	96.95	7.82	34.76	0.1	0.31	19.03	10.99	0.08	0.05	2.16	61.77	7.26	0	0.01	0.12	0.01	50.56	0.01	0.02	0.79	4.14	0	0	6.61	4.71	1.64	69.18	41.01	684.38	438.11	733.85	489.42	688.84	451.44	729.81	449.72
41.207	2	0.11	0.17	0.02	0.32	0.08	3.49	1.51	19.36	8.74	93.02	19.62	0	96.53	9.41	18.93	0.1	0.25	19.36	8.74	0.11	0.13	2.73	56.43	3.48	0	0.01	0.03	0.01	51.14	0.01	0.02	0.91	4.09	0	0	4.81	5.38	1.68	68.21	41.49	683.89	438.95	733.57	490.56	688.22	451.75	729.7	450.81
41.241	2	0.11	0.2	0.02	0.24	0.08	2.08	1.6	20.04	6.29	95.84	8.34	0	97.42	10.39	10.02	0.1	0.22	20.04	6.29	0.09	0.17	3.36	43.47	1.73	0	0.03	0.01	0.02	60.55	0.01	0.01	1.15	3.51	0	0	8.43	3.84	1.4	66.45	42.16	683.41	438.7	733.9	491.46	687.71	451.95	729.86	450.9
41.274	2	0.12	0.2	0.02	0.21	0.08	2	1.43	19.78	5.46	96	6.49	0	97.07	11.43	4.34	0.09	0.16	19.78	5.46	0.05	0.09	3.04	40.36	1.07	0	0.04	0.03	0.02	62.48	0.01	0.03	1.2	2.36	0	0	8.96	4.49	0.65	65.82	42.18	683.7	439.03	733.95	491.27	687.67	453.11	729.77	450.56
41.307	2	0.12	0.21	0.02	0.22	0.06	2.73	1.39	15.64	6.23	94.54	5.75	0	97.61	15.64	2.06	0.1	0.18	15.16	6.23	0.05	0.06	4.79	42.9	1.19	0	0.07	0.14	0.01	59.86	0.01	0	1.21	2.31	0	0	4.37	3.46	1.3	66.99	41.75	683.33	440.22	733.37	492.31	687.58	453.08	729.31	452.03
41.341	2	0.12	0.21	0.02	0.23	0.05	3.06	1.51	17.17	6.38	93.88	7.03	0	97.01	17.17	1.02	0.1	0.16	11.77	6.38	0.03	0.03	6.11	44.04	1.42	0	0.1	0.53	0.01	61.44	0.01	0	1.25	1.99	0	0	3.16	4.6	2.45	67.57	42.67	683.45	440.15	734.41	492.69	688.09	453.31	730.75	452.36
41.374	2	0.12	0.2	0.02	0.23	0.05	3.9	1.51	18.61	7.1	92.2	10.07	-0.64	97.95	18.61	0.76	0.1	0.13	10.35	7.1	0.03	0.02	7.39	47.48	2.06	0	0.1	1.25	0.01	60.23	0.01	0.01	1.19	1.53	0	0	5.54	2.66	1.64	67.14	43.16	683.05	439.82	734.25	492.94	687.28	453.23	730.42	452.02
41.408	2	0.12	0.19	0.02	0.23	0.05	3.67	1.49	18.35	6.67	92.66	8.81	-0.48	97.45	18.35	0.82	0.09	0.15	10.93	6.67	0.02	0.01	9.07	45.89	3.92	0.01	0.11	3.32	0.01	60.1	0.01	0	1.35	0.96	0	0	1.56	3.78	1.35	68.09	41.68	683.85	439.67	735.08	492.92	688.75	452.72	730.41	451.43
41.441	2	0.15	0.18	0.02	0.21	0.06	4.17	1.15	15.19	8.08	91.66	8.6	-1.42	97.29	15.19	0.8	0.08	0.16	12.69	8.08	0.02	0.01	9.35	48.74	9.71	0.01	0.08	4.15	0.01	56.89	0.01	0	1.37	0.67	0	0	2.17	4.1	0.76	68.27	41.91	683.6	439.35	735.44	493.44	688.51	452.62	730.39	451.11
41.474	2	0.18	0.19	0.03	0.2	0.06	5.05	0.94	14.06	9.62	89.91	9.09	-3.79	98.13	13.29	1.01	0.07	0.19	14.06	9.62	0.02	0	10.13	50.61	19.16	0.01	0.06	6.55	0	53.69	0.01	0.01	1.3	0.96	0	0	6.11	2.19	0.4	67.86	41.89	683.63	439.46	734.62	493.09	687.98	452.42	729.86	451.43
41.508	2	0.24	0.2	0.06	0.18	0.07	6.23	0.57	15.9	12.63	87.54	12.41	-6.35	98.69	10.14	1.34	0.06	0.26	15.9	12.63	0.03	0	14.74	53.12	31.39	0.01	0.05	9.43	0	44.58	0.01	0.01	1.47	1.58	0	0	5.94	-0.4	0.08	68.1	42.31	683.75	439.67	733.74	492.12	687.27	452.43	729.56	451.45
41.541	2	0.29	0.22	0.09	0.17	0.08	8.26	0.49	17.77	13.99	83.48	16.18	-8.89	98.61	8.26	1.74	0.06	0.33	17.77	13.99	0.04	0	27.28	55.09	46.3	0.01	0.04	8.4	0	41.92	0.02	0.01	1.5	2.77	0	0	5.22	0.7	0.74	68.36	42.67	683.9	439.82	733.46	491.55	687.24	452.39	729.91	451.7
41.574	2	0.35	0.22	0.12	0.16	0.08	9.89	0.41	17.88	14.89	80.22	20.86	-12.03	98.63	5.47	2.1	0.06	0.3	17.88	14.89	0.05	0	30.13	58.86	53.15	0.01	0.03	12.29	0	40.11	0.02	0.01	1.44	2.89	0	0	5.01	0.61	0.34	68.57	42.06	683.94	439.56	733.96	492.01	687.69	452.06	729.75	451.48
41.608	2	0.32	0.23	0.12	0.16	0.09	9.83	0.33	19.89	13.44	80.34	25.7	-10.43	98.32	4.17	3.19	0.04	0.3	19.89	13.44	0.06	0.01	29.56	60.23	52.4	0.02	0.03	10.59	0	35.17	0.02	2.7	1.69	3.43	0	0	5.96	1.66	0.45	69.55	42.25	683.67	439.46	734.79	492.96	687.93	452.88	730.15	451.27
41.641	2	0.3	0.23	0.11	0.16	0.09	9.37	0.35	20.08	13.03	81.25	27.75	-9.71	97.62	3.23	4.42	0.03	0.29	20.08	13.03	0.06	0.01	32.23	61.35	49.79	0.02	0.03	10.24	0	36.15	0.02	9.28	1.79	3.9	0	0	1.9	3.43	1.5	70.08	43.52	683.28	439.38	735.74	493.89	687.92	452.55	731.43	451.71
41.674	2	0.3	0.23	0.11	0.16	0.09	9.64	0.33	18.71	13.93	80.71	27.69	-10.24	97.39	3.24	5.01	0.02	0.24	18.71	13.93	0.04	0.01	32.08	62.68	49.19	0.02	0.03	9.22	0	34.09	0.03	4.44	1.95	4.24	0	0	4.22	3.9	2.22	70.02	44.86	682.66	438.62	736.7	494.72	687.68	452.32	732.53	451.69
41.708	2	0.33	0.24	0.13	0.17	0.1	19.29	0.27	20.96	15.4	61.43	57.1	-15.43	95.43	3.02	6.36	0.02	0.23	20.96	15.4	0.04	0.01	32.54	75.93	54.8	0.02	0.03	10.16	0	28.66	0.03	0.4	1.76	4.63	0	0	0.03	6.81	0.86	69.94	43.75	682.55	438.4	737.5	495.65	688.14	452.27	731.86	450.69
41.741	2	0.36	0.21	0.15	0.18	0.12	19.18	0.31	24.18	17.16	61.65	61.39	-15.02	97.27	3.22	8.98	0.02	0.21	24.18	17.16	0.05	0.01	27.55	74.93	57.59	0.01	0.03	13.63	0	29.24	0.02	0.2	1.83	4.35	0	0	2.06	4.13	1.21	69.25	44.32	681.85	438.04	737.28	495.93	687.49	451.96	731.8	450.79
41.775	2	0.44	0.19	0.17	0.22	0.17	28.1	0.3	31.38	17.11	46.9	83.52	-19.17	97.95	3.97	13.51	0.02	0.19	31.38	17.11	0.08	0.02	20.54	82.15	61.75	0.02	0.03	29.16	0	22.87	0.03	0.08	1.59	4.11	0	0	1.37	2.68	1.87	68.73	43.91	680.92	438.08	737.4	497.12	687.5	452.04	731.4	451.13
41.808	2	0.28	0.16	0.09	0.24	0.18	14.21	0.41	32.19	18.58	71.59	68.26	-6.54	98.62	6.28	14	0.02	0.14	32.19	18.58	0.09	0.02	11.97	70.67	42.95	0.01	0.02	10.25	0	27.53	0.02	0.04	1.76	2.97	0	0	4.24	-0.65	1.81	67.49	42.85	680.74	438.82	736.82	497.85	687.6	452.74	730.44	451.92
41.841	2	0.22	0.17	0.05	0.24	0.18	7.95	0.44	32.24	19.16	84.1	50.64	0	97.97	8.97	11.28	0.02	0.09	32.24	19.16	0.1	0.04	5.72	61.41	25.4	0.01	0.02	2.44	0.01	29.32	0.02	0.01	1.83	2.52	0	0	7.57	2.61	1.63	66.9	43.22	681.39	439.73	736.69	498.17	687.63	453.48	730.85	453.07
41.875	2	0.19	0.16	0.03	0.22	0.16	3.23	0.42	29.45	17.78	93.54	17.38	0	97.74	12.3	6.63	0.02	0.05	29.45	17.78	0.07	0.04	2.28	44.48	12.81	0.01	0.02	0.62	0.01	29.66	0.01	0.03	2.3	1.18	0	0	2.22	3.18	1.3	66.1	44.38	682.15	440.33	736.86	497.51	687.42	453.82	731.79	453.16
41.908	2	0.13	0.16	0.02	0.24	0.11	2.75	0.4	22.19	10.54	94.51	6.64	0	98.09	18.02	3.69	0.01	0.04	22.19	10.54	0.03	0.02	0	38.26	8.81	0.02	0.02	0.18	0.01	26.11	0.01	0.01	2.22	0.64	0	0	2.14	2.29	1.06	65.7	43.68	682.73	440.96	736.56	497.27	687.82	454.28	731.49	453.5
41.941	2	0.11	0.16	0.02	0.26	0.08	2.62	0.39	20.64	6.37	94.77	5.11	0	98.04	20.64	3.05	0.01	0.05	17.5	6.37	0.02	0.02	0	36.34	7.11	0.02	0.02	0.24	0.02	23.52	0.01	0	2.16	0.57	0	0	1.64	2.45	1.23	65.77	43.02	683.83	442.03	735.84	496.36	688.39	454.69	731.41	454.35
41.975	2	0.1	0.16	0.02	0.26	0.07	2.11	0.37	20.88	3.87	95.77	4.1	0	98.36	20.88	3.04	0.01	0.06	14.27	3.87	0.01	0.01	0	33.22	5.82	0.02	0.02	0.72	0.03	21.63	0.01	0	2.36	0.34	0	0	-5.39	1.52	0	66.4	43.4	683.09	441.61	736.77	497.18	687.91	455.13	731.25	452.96
42.008	2	0.1	0.16	0.02	0.23	0.06	1.84	0.29	16.76	2.3	96.32	3.37	0	96.9	16.76	2.64	0.01	0.06	11	2.3	0.01	0.01	0	34.8	4.84	0.02	0.02	2.2	0.02	20.51	0.01	0.01	2.25	0.29	0	0	-0.65	4.8	0.87	66.6	42.59	683.87	441.79	736.9	496.89	689.08	455.29	731.63	453.57
42.041	2	0.11	0.16	0.02	0.21	0.06	1.67	0.29	15.33	1.83	96.67	2.84	0	96.8	15.33	2.29	0.01	0.06	11.73	1.83	0.01	0	0	34.06	4.07	0.02	0.02	7.54	0.03	21.79	0.01	0.01	2.13	0.21	0	0	0.55	4.95	1.31	66.82	42.75	683.54	441.8	736.25	496.77	688.64	454.72	731.38	454.06
42.075	2	0.13	0.16	0.02	0.18	0.05	0.97	0.25	10.29	1.31	98.06	1.19	0	96.59	9.68	2.88	0.01	0.07	10.29	1.31	0.01	0	0	27.89	7.17	0.02	0.02	14.46	0.04	23.73	0	0.02	2.08	0.41	0	0	-0.31	5.28	1.89	67.1	42.74	683.8	442.02	735.71	495.88	688.69	454.66	731.43	454.28
42.075	3	0.14	0.15	0.02	0.12	0.05	0.13	0.07	0.57	1.34	99.7	0.33	0	96.84	1.78	0.23	0.57	0	6.7	6.42	0.65	0.11	0	0	0.03	1.34	0.12	0.06	0.12	2.47	0.03	0.13	3.26	0	0	0	6.25	4.88	2.08	75.1	123.27	825.23	493.57	970.27	642.03	837.29	534.68	960.32	527.13
42.108	2	0.15	0.15	0.03	0.18	0.05	1.08	0.27	9.52	1.09	97.84	1.52	0	97.35	6.26	5.2	0.01	0.11	9.52	1.09	0.01	0	0	31.9	12.25	0.02	0.02	17.97	0.03	26.31	0	0.02	1.97	0.53	0	0	-1.92	3.97	1.62	67.31	43.48	683.07	442.1	735.04	496.02	687.52	454.45	731	454.4
42.142	2	0.16	0.14	0.05	0.2	0.05	1.12	0.36	10.27	1.38	97.75	1.58	-0.62	96.9	4.56	10.82	0.01	0.19	10.27	1.38	0.01	0	0	31.13	25.11	0.02	0.02	19.51	0.03	29.81	0	0.02	1.73	0.87	0	0	-2.13	4.79	1.71	67.28	43.83	682.65	441.85	735.08	496.25	687.2	454.21	731.02	454.32
42.175	2	0.18	0.12	0.08	0.26	0.05	1.36	0.55	11.08	2.32	97.29	6.07	-5.18	97.95	3.13	19.76	0.01	0.28	11.08	2.32	0.01	0	0	33.54	39.47	0.02	0.02	23.91	0.02	32.11	0	0.01	1.63	1.42	0	0	2.64	2.66	1.61	67.04	43.26	682.49	441.79	734.56	496.12	687.09	454.48	730.35	454.32
42.208	2	0.19	0.1	0.11	0.34	0.06	1.51	0.85	12.28	3.57	96.99	19.77	-8.74	97.35	2.35	28.83	0.01	0.36	12.28	3.57	0.02	0	0	36.18	47.07	0.02	0.02	30.99	0.02	34.27	0	0.01	1.62	1.91	0	0	2.64	3.98	1.96	67.3	43.47	682.37	441.54	734.74	496.06	687.14	454.35	730.61	454.22
42.242	2	0.2	0.1	0.11	0.4	0.06	1.43	1.13	13.78	4.9	97.13	28.76	-9.05	97.02	1.91	33.27	0.01	0.39	13.78	4.9	0.03	0	0	36.02	48.77	0.03	0.02	33.6	0.01	37.05	0	0.02	1.47	2.9	0	0	1.94	4.59	2.05	67.4	43.81	682.35	441.41	734.64	495.74	686.95	454.15	730.76	454.12
42.275	2	0.22	0.1	0.13	0.46	0.06	1.48	1.37	14.41	6.96	97.03	43.43	-10.67	96.87	1.83	37.67	0.01	0.48	14.41	6.96	0.03	0	0	36.76	52.38	0.03	0.01	37.2	0.01	37.45	0	0	1.45	3.84	0	0	1.26	4.83	1.89	67.19	43.49	682.06	440.94	734.8	495.68	687	454.04	730.48	453.43
42.308	2	0.21	0.09	0.15	0.58	0.06	1.44	1.87	14.19	7.1	96.25	65	-12.27	95.63	1.59	44.7	0.01	0.58	14.19	7.1	0.03	0	0	37.24	56.34	0.04	0.01	39.03	0.01	38.12	0	0.11	1.41	4.57	0	0	3.74	6.57	1.96	67.52	41.89	682.48	441.13	735.15	496.19	688.2	454.27	730.09	453.63
42.342	2	0.19	0.08	0.17	0.75	0.05	4.44	1.9	11.04	6.19	91.12	82.72	-23.06	94.62	1.31	52.2	0	0.75	11.04	6.19	0.04	0	0	60.62	60.25	0.05	0.02	39.77	0	31.03	0.01	0.3	1.14	4.32	0	0	-2.02	7.66	0.77	67.84	42.88	682.12	441.27	734.91	496.29	687.03	454.01	729.9	453.28
42.375	2	0.15	0.07	0.15	0.86	0.04	3.96	2.09	8.13	5.2	92.09	87.54	-22.09	93.71	1.41	56.29	0	0.85	8.13	5.2	0.05	0	0	61.3	56.71	0.05	0.02	32.03	0	29.11	0.01	0.83	1.13	4.46	0	0	-2.71	8.5	1	68.02	42.52	681.88	441.36	734.56	496.23	687	453.94	729.52	453.38
42.409	2	0.11	0.08	0.11	0.8	0.04	7.55	2.08	4.95	4.33	84.9	95.38	-23.12	93.52	1.42	54.17	0	0.8	4.95	4.33	0.09	0.01	0	76.83	48.47	0.05	0.03	14.47	0	31.14	0.01	0.71	1.02	4.6	0	0	-2.23	8.65	1.87	68.23	42.33	681.05	441.77	733.27	496.14	686.32	453.93	728.65	454.14
42.442	2	0.1	0.07	0.09	0.8	0.04	6.89	2.43	4.89	3.46	86.22	95.47	-21.03	95.83	1.26	53.95	0	0.82	4.89	3.46	0.09	0.01	0	77.31	41.83	0.05	0.03	10.99	0	35.3	0.01	0.04	0.96	4.18	0	0	-3.2	6.33	3.18	68	42.47	679.62	441.43	731.89	495.65	685.27	453.15	727.72	454.31
42.475	2	0.07	0.06	0.07	0.99	0.03	5.16	3.29	4.38	2.29	89.68	96.93	-18.08	94.78	1.23	60.1	0	1.08	4.38	2.29	0.09	0.01	0	76.19	34.08	0.05	0.03	6.15	0	36.46	0.01	0.01	0.87	3.11	0	0	-2.64	7.51	2.55	67.83	41.87	679.15	441.23	730.87	494.95	684.6	453.15	726.47	453.67
42.509	2	0.06	0.05	0.05	1.06	0.03	3.61	5.59	4.51	1.93	88.82	96.81	-13.7	94.04	1.45	62.04	0.01	1.09	4.51	1.93	0.08	0.01	0	73.75	21.93	0.05	0.03	2.66	0	47.59	0.01	0.01	0.83	2.42	0	0	-2.92	8.21	4.04	68.5	41.79	678.24	441.08	730.1	494.82	684.32	452.52	726.08	454.21
42.542	2	0.05	0.05	0.03	1.07	0.03	2.19	6.7	4.47	1.58	86.6	95.14	-8.78	94.03	1.53	62.38	0.01	0.99	4.47	1.58	0.07	0.01	0	67.96	10.65	0.04	0.04	1.1	0	51.9	0.01	0	0.83	1.86	0	0	-2.27	8.21	4.92	68.47	41.72	676.98	440.38	729.81	494.95	683.86	452.25	725.55	453.81
42.575	2	0.05	0.05	0.03	1	0.03	1.3	7.1	4.82	1.45	85.8	89.7	-3.92	94	1.63	60.49	0.01	0.76	4.82	1.45	0.05	0.02	0	59.78	3.69	0.03	0.03	0.2	0.01	55.4	0.01	0.01	0.91	1.29	0	0	-0.57	8.25	5.89	68.79	42.19	676	440.28	729.31	495.33	683.23	452.03	725.35	454.42
42.609	2	0.05	0.04	0.02	1.11	0.04	0.69	9.03	5.99	1.6	81.93	81.63	0	92.84	2.34	63.27	0.01	0.68	5.99	1.6	0.04	0.03	0	48.63	1.4	0.02	0.02	0.04	0.01	58.28	0.01	0	1.07	0.97	0	0	-3.38	9.19	5.08	69.61	41.05	676.2	440.57	728.92	495.21	683.41	451.97	724.4	454.05
42.642	2	0.04	0.04	0.02	1.28	0.04	0.49	12.06	6.97	2.07	75.88	78.93	0	91.73	2.96	66.96	0.01	0.77	6.97	2.07	0.04	0.03	0	42.82	0.64	0.02	0.01	0.02	0.02	61.63	0	0	1.16	0.51	0	0	-4.87	9.97	4.71	69.62	40.66	675.66	439.92	729.46	495.78	683.46	451.65	724.1	453.17
42.675	2	0.04	0.03	0.02	1.69	0.05	0.28	17.66	9.12	2.64	64.67	74.86	0	91.53	4.59	73.68	0.01	0.98	9.12	2.64	0.05	0.04	0	33.23	0.38	0.01	0.01	0.02	0.03	63.81	0	0	1.27	0.19	0	0	-2.81	10.1	5.11	69.67	40.6	674.83	439.15	729.43	495.79	683.19	451.56	723.78	452.54
42.709	2	0.03	0.02	0.02	2.42	0.05	0.16	26.65	11.65	3.66	48.35	68.37	0	92.96	7.65	81.02	0.01	1.41	11.65	3.66	0.09	0.07	0	21.91	0.25	0.01	0.01	0.06	0.06	65.62	0	0	1.29	0.09	0	0	-2.88	9.09	5.45	69.82	39.79	673.85	438.23	730.04	496.55	683.47	451.38	723.27	451.54
42.742	2	0.03	0.02	0.02	2.97	0.05	0.14	33.27	11.77	5.29	41.73	70.56	0	92.06	9.71	84.89	0.01	1.75	11.77	5.29	0.16	0.1	0	19.32	0.2	0.01	0	0.19	0.06	66.95	0	0	1.27	0.06	0	0	-0.22	9.74	5.48	69.93	39.4	673.34	437.85	730.52	497.65	683.65	451.25	723.05	451.51
42.776	2	0.03	0.02	0.02	3.43	0.05	0.1	39.4	10.9	6.88	35.6	65.36	0	89.72	10	88.4	0.01	2.38	10.9	6.88	0.33	0.2	0	12.83	0.18	0.01	0	0.5	0.13	68.88	0	0	1.28	0	0	0	0.88	11.16	4.85	69.58	39.87	673.64	437.18	730.92	497.31	683.61	450.52	723.47	450.95
42.809	2	0.03	0.02	0.02	4.12	0.05	0.09	47.2	10.04	8.14	27.8	65.62	0	89.25	12.05	91.34	0.02	2.96	10	8.14	0.33	0.18	0	10.04	0.22	0.01	0	0.49	0.16	70.96	0	0	1.3	0	0	0	1.75	11.42	4.91	69.92	39.33	673.78	437.3	730.89	497.5	683.94	450.43	723.26	451.18
42.842	2	0.03	0.02	0.02	5.18	0.04	0.09	53.64	9.83	9.83	21.36	69.15	0	89.68	14.99	93.55	0.02	4.65	7.74	9.9	0.37	0.22	0	9.83	0.37	0.01	0	0.47	0.17	70.32	0	0.01	1.24	0	0	0	2.85	11.19	4.96	70.1	39.33	673.77	437.38	730.9	497.66	683.95	450.61	723.28	451.35
42.876	2	0.04	0.02	0.02	5.97	0.04	0.08	64.75	6.01	6.01	10.25	64.22	0	87.95	16.89	94.6	0.02	5.93	7.41	11.94	0.4	0.26	0	6.01	0.56	0	0	0.42	0.24	77.17	0	0.01	1.26	0	0	0	2.71	12.06	4.7	70.16	39.45	673.79	437.29	731.2	497.88	683.98	450.67	723.43	451.2
42.909	2	0.04	0.02	0.02	6.21	0.04	0.08	63.9	6.24	6.24	11.1	64.93	0	85.58	17.66	94.76	0.02	6.12	6.01	11.8	0.37	0.32	0	6.24	1.16	0	0	0.82	0.25	75.17	0	0.02	1.17	0	0	0	0.46	13.1	6.58	70.16	40.43	672.83	437.02	731.27	497.91	683.7	450.62	724.12	451.47
42.942	2	0.04	0.02	0.02	5.78	0.04	0.08	62.15	5.59	5.59	12.85	63.37	0	88.05	16.32	94.56	0.03	5.44	6.58	11.16	0.4	0.54	0	5.59	2.24	0	0	1.45	0.34	75.58	0	0.02	1.15	0.07	0	0	2.21	12.01	7.38	70.31	39.61	672.06	436.73	732.15	499.64	684.36	450.82	723.96	451.58
42.976	2	0.04	0.02	0.02	5.04	0.04	0.07	59.01	3.52	3.52	15.99	56.49	0	83.42	15.14	93.06	0.04	4.1	7.56	11.7	0.43	0.82	0	3.52	3.3	0	0.01	2.22	0.64	76.44	0	0.02	1.4	0	0	0	3.86	13.92	5.68	70.02	39.86	672.23	436.43	732.08	499.4	683.78	450.85	723.64	450.87
43.009	2	0.04	0.02	0.02	4.18	0.04	0.08	48.94	4.46	3.78	26.06	51.71	0	84.76	15	89.72	0.04	2.09	7.73	13.03	0.47	0.76	0	3.78	4.46	0	0.01	3.26	0.56	72.17	0	1.11	1.37	0.01	0	0	3.66	13.42	5.55	69.78	39.93	672.44	436.42	731.74	498.66	683.64	450.86	723.57	450.64
43.042	2	0.04	0.02	0.02	4.06	0.05	0.08	42.27	5.8	3.36	32.73	53.34	0	85.85	15.56	89.2	0.06	1.38	8.69	12.26	0.48	0.53	0	3.36	5.8	0	0.01	2.45	0.55	66.38	0	2	1.43	0	0	0	4.77	12.99	4.93	70.01	39.29	673.27	437.47	731.49	498.76	684.03	451.78	723.31	451.34
43.076	2	0.04	0.02	0.02	3.71	0.05	0.08	28.04	6.45	3.86	46.96	53.41	0	84.77	13.87	88.58	0.08	0.99	8.45	11.39	0.49	0.28	0	3.86	6.45	0.01	0.01	1.56	0.53	53.93	0	3.95	1.44	0.02	0	0	5.87	13.42	4.05	69.86	39.44	673.95	437.98	731.59	498.82	684.07	452.32	723.51	451.63
43.109	2	0.04	0.02	0.02	3.35	0.04	0.08	22.15	6.4	4.21	55.7	50.13	0	83.77	12.57	87	0.09	0.67	6.82	10.95	0.38	0.19	0	4.21	6.4	0.01	0.02	0.81	0.55	49.59	0	0.56	1.44	0.14	0	0	4.27	13.79	4.69	69.36	40.23	673.46	437.62	730.67	497.65	683.2	451.58	723.43	451.45
43.143	2	0.04	0.02	0.02	3.07	0.04	0.09	13.24	5.79	5.01	73.52	40.66	0	88.01	13.95	82.84	0.13	0.49	6.22	10.68	0.28	0.24	0	5.01	5.79	0.01	0.02	0.31	0.58	37.59	0	0.15	1.23	0.45	0	0	5.8	12.03	4.68	68.7	40.36	673.56	438.07	729.85	497.4	682.76	451.49	723.12	452.13
43.176	2	0.04	0.03	0.02	2.82	0.04	0.1	9.29	5.15	5.15	81.41	33.1	0	87.58	14.76	79.43	0.14	0.41	6.29	10.1	0.26	0.23	0	5.15	3.86	0.01	0.03	0.28	0.56	30.72	0	0.04	1.16	0.55	0	0	2.19	12.24	5.61	69.21	38.86	673.03	438.25	729.67	497.73	683.4	451.49	722.25	452.09
43.209	2	0.04	0.03	0.02	2.8	0.04	0.11	8.93	5.35	5.35	82.14	29.63	0	87.93	16.64	77.22	0.14	0.41	5.24	9.25	0.23	0.3	0	5.35	2.81	0.01	0.02	0.22	0.61	29.99	0	0.04	1.17	0.49	0	0	2.69	12.07	5.45	68.83	39.11	673.15	438.25	729.73	497.6	683.32	451.66	722.42	452.04
43.243	2	0.03	0.03	0.02	3.03	0.04	0.12	7.42	6.35	6.35	85.16	31.97	0	89.02	18.62	77.58	0.17	0.39	5.41	7.76	0.26	0.31	0	6.35	1.96	0.01	0.02	0.18	0.72	22.83	0	0.03	1.1	0.47	0	0	1.57	11.53	5.4	68.79	38.95	673.11	438.19	729.77	497.55	683.37	451.62	722.32	451.82
43.276	2	0.03	0.03	0.02	3.55	0.04	0.14	9.39	6.27	6.27	81.21	34.09	0	86.9	22.1	78.86	0.16	0.5	5.51	6.67	0.26	0.23	0	6.27	1.37	0.01	0.02	0.2	0.83	24.15	0	0.02	1.1	0.46	0	0	2.06	12.54	5.37	68.91	39.15	673.1	438.34	729.69	497.65	683.24	451.75	722.39	452.06
43.309	2	0.03	0.03	0.02	3.74	0.04	0.17	9.3	6.71	6.17	81.41	30.6	0	88.06	25.91	76.43	0.17	0.59	5.65	6.17	0.26	0.21	0	6.71	1.2	0.02	0.02	0.2	0.97	22.39	0	0.01	1.06	0.48	0	0	2.16	12.01	5.19	68.77	39.21	673.12	438.21	729.79	497.55	683.21	451.84	722.41	451.79
43.343	2	0.03	0.03	0.02	4.17	0.04	0.2	9.51	6.04	6.04	80.97	28.77	0	86.04	29.58	76.02	0.17	0.73	6.82	6.26	0.2	0.14	0	6.04	1.07	0.02	0.01	0.23	1.03	19.62	0	0.01	1.15	0.4	0	0	1.81	12.91	4.81	69.29	40.52	673.3	438.48	730.61	498.49	682.98	452.13	723.5	452.31
43.376	2	0.03	0.03	0.02	4.11	0.04	0.19	9.53	5.3	5.3	80.94	26.52	0	85.94	29.64	75.34	0.17	0.87	8.05	5.94	0.15	0.1	0	5.3	0.98	0.02	0.01	0.31	1	20.13	0	0.01	1.19	0.27	0	0	1.55	12.95	4.97	69.27	40.29	673.3	438.51	730.55	498.46	683.12	452.04	723.4	452.36
43.41	2	0.03	0.03	0.02	3.76	0.05	0.17	8.32	4.39	4.39	83.36	25.41	0	86.5	26.8	75.54	0.17	0.93	10.89	5.78	0.09	0.07	0	4.39	1	0.02	0.01	0.53	1.02	19.14	0	0.01	1.44	0.04	0	0	1.83	12.71	5.01	69.27	40.49	673.23	438.45	730.57	498.47	683.01	452.06	723.5	452.35
43.443	2	0.03	0.03	0.02	3.18	0.05	0.13	7.17	4.06	4.06	85.65	25.07	0	83.3	21.55	75.65	0.18	0.97	11.52	5.8	0.11	0.07	0	4.06	1.15	0.01	0.01	0.71	0.9	20.37	0	0	1.47	0	0	0	-0.59	13.96	4.53	68.87	39.17	673.12	438.21	730.94	498.98	683.61	451.62	722.79	451.77
43.476	2	0.04	0.03	0.02	2.57	0.06	0.1	6.38	3.62	3.62	87.25	22.71	0	84.27	16.21	74.47	0.18	0.99	13.14	6.53	0.12	0.08	0	3.62	1.02	0.01	0.01	0.71	0.9	23.86	0	0.01	1.55	0	0	0	0.29	13.61	4.67	68.88	39.11	673.05	438.14	730.8	498.84	683.58	451.67	722.69	451.74
43.51	2	0.04	0.03	0.02	2.3	0.06	0.09	6.28	3.36	3.36	87.44	21.35	0	80.91	13.42	73.75	0.15	1.1	13.53	6.48	0.13	0.07	0	3.36	0.98	0.01	0.01	0.59	1.1	26.85	0	0.01	1.68	0	0	0	-0.08	14.78	4.46	68.81	39.02	673.15	438.09	730.94	498.69	683.69	451.89	722.71	451.45
43.543	2	0.04	0.03	0.02	2.48	0.06	0.08	7.78	3.56	3.56	84.44	26.05	0	83.72	12.18	76.79	0.14	1.4	13.27	6.3	0.12	0.07	0	3.56	1.17	0.01	0.01	0.49	1.24	30.29	0	0.05	1.66	0	0	0	3.79	13.81	4.07	68.46	39.51	673.37	438.47	730.57	498.52	683.25	452.73	722.76	451.82
43.576	2	0.04	0.03	0.02	1.98	0.06	0.08	5.9	3.03	3.03	88.19	18.65	0	89.61	10.47	71.97	0.14	1.1	12.34	6.37	0.11	0.1	0	3.03	0.78	0.01	0.01	0.12	1.65	30.01	0	0.92	1.82	0	0	0	4.1	11.23	5.09	67.47	39.73	673.64	439.33	730.07	498.68	683.33	452.68	723.05	453.26
43.576	3	0.11	0.01	0.05	1.43	5.67	0.49	1.52	0.34	1.53	88.67	99.1	32.22	4.43	58.98	0.29	0.06	0.47	13.16	2.14	0.28	1.69	0	0	0.03	1.53	0.55	0.34	92.89	20.08	0.01	0.69	42.76	0	0	0	5.54	37.36	-1.88	71.91	63.27	785.9	507.22	984.67	727.12	852.47	549.91	915.6	554.08
43.61	2	0.05	0.03	0.02	1.54	0.06	0.08	4.86	2.39	2.39	90.27	10.5	0	80.84	10.42	63.98	0.14	1.02	10.71	6.1	0.14	0.15	0	2.39	0.51	0.01	0.02	0.08	2.69	33.22	0	6.15	2.05	0	0	0	0.88	14.8	4.45	67.83	40.28	674.09	441.07	731.91	501.61	684.05	454.94	724.33	454.69
43.61	3	0.04	0	0.02	0.36	20.92	0.22	0.61	0.49	2.01	58.16	75.27	47.91	15.62	48.07	0.53	0.11	0.42	18.37	1.35	0.33	3.34	0	0	0.05	2.01	0.73	0.49	59.11	8.55	0.04	2.03	53.39	0	0	0	-2.35	30.43	1.61	68.11	109.62	772.45	497.93	967.61	708.42	816.46	539.7	926.07	540.92
43.643	2	0.05	0.04	0.02	1.03	0.06	0.09	2.36	2.2	2.2	95.28	4.73	0	87.48	9.25	53.47	0.15	0.78	11.8	5.02	0.16	0.27	0	2.2	0.44	0.01	0.04	0.06	2.49	27.17	0	1.47	2.3	0	0	0	3.02	12.28	3.28	64.91	40.33	675.31	442.58	730.56	500.44	683.56	456.27	723.88	455.54
43.643	3	0.04	0.01	0.01	0.31	11.79	0.25	0.54	0.44	1.88	76.41	49.76	41.95	36.1	45.02	0.52	0.15	0.54	19.71	1.49	0.29	3.12	0	0	0.05	1.88	0.81	0.44	44.61	8.72	0.03	2.19	46.61	0	0	0	-9.96	24.85	3.46	67.16	109.26	772.05	500.71	962.24	701.81	815.27	540.9	924.52	540.76
43.676	2	0.07	0.06	0.02	0.56	0.05	0.11	0.92	1.68	1.68	98.15	1.31	0	85.52	8.02	37.08	0.19	0.47	9.85	3.68	0.18	0.44	0	1.68	0.29	0.01	0.08	0.03	2.43	22.21	0	0.45	2.37	0	0	0	0.25	13.12	6.3	62.98	40.98	676.08	444.58	730.63	501.34	684.69	456.49	725.59	459.01
43.676	3	0.04	0.01	0.01	0.37	8.98	0.32	0.59	0.36	1.86	82.04	45.39	38.2	48.56	49.64	0.52	0.15	0.6	18.87	1.19	0.3	2.94	0	0	0.04	1.86	0.95	0.36	41.39	6.1	0.02	0.98	44.31	0	0	0	-9.49	22.29	2.34	66.51	111.85	772.8	504.21	958.12	700.9	811.19	542.66	923.03	543.82
43.71	2	0.08	0.09	0.02	0.39	0.06	0.15	0.51	1.04	1.04	98.97	0.52	0	86.75	10.8	23.74	0.25	0.3	10.69	3.61	0.4	0.47	0	1.04	0.17	0.01	0.12	0.02	2.73	18.77	0	0.09	2.69	0	0	0	-1.4	12.6	4.71	60.66	40.6	677.58	447.77	729.1	501.57	684.34	458.59	724.85	461.36
43.71	3	0.04	0.01	0.01	0.39	7.86	0.32	0.55	0.31	2.28	84.28	47.65	37.03	62.25	48.14	0.54	0.14	0.63	19.76	1.06	0.34	2.56	0	0	0.04	2.28	0.94	0.31	44.02	5.9	0.02	1.12	42.56	0	0	0	-6.77	19.5	4	67.78	111.71	772.9	503.54	956.91	698.81	812.14	542.2	923.82	544.7
43.743	2	0.08	0.11	0.02	0.35	0.05	0.21	0.39	0.87	0.87	99.21	0.33	0	93.76	15.94	15.17	0.34	0.19	7.15	2.07	0.48	0.34	0	0.87	0.11	0.01	0.18	0.01	2.95	15.84	0	0.64	2.5	0	0	0	-10.89	8.45	3.27	60.67	41.54	678.93	452.46	728.31	503.32	683.65	462.39	725.12	464.8
43.743	3	0.06	0.01	0.02	0.49	2.58	0.36	0.56	0.17	1.94	94.85	47.45	26.96	43.85	46.4	0.7	0.17	0.66	13.83	1.06	0.38	1.93	0	0	0.03	1.94	0.89	0.17	45.66	8.1	0.01	2.12	35.08	0	0	0	-6.1	23.24	3.31	66.82	109.47	772.72	507.17	949.62	695.72	809.11	541.92	918.31	549.53
43.777	2	0.08	0.13	0.02	0.32	0.04	0.27	0.28	0.51	0.51	99.37	0.4	0	93.48	19.93	8.01	0.51	0.11	2.7	1.68	1.08	0.22	0	0.47	0.08	0.01	0.2	0	2.66	11.25	0	1.78	2.31	0	0	0	-11.81	8.69	4.45	58.23	41.06	679.83	455.01	728.29	504.45	684.8	463.8	725.59	468.48
43.777	3	0.06	0.02	0.02	0.65	1.38	0.43	0.67	0.15	2.02	97.24	61.06	20.78	79.01	50.34	1.06	0.15	0.67	7.36	0.77	0.58	1.65	0	0	0.03	2.02	0.98	0.1	48.59	8.04	0.01	0.47	32.67	0	0	0	-9.31	15.37	5.48	66.36	119.57	777	511.65	950.86	694.95	808.95	543.72	927.97	555.22
43.81	3	0.06	0.02	0.02	0.69	1.6	0.45	0.71	0.21	1.84	96.79	68.65	21.86	65.77	51.13	1.11	0.21	0.52	8.74	0.95	0.57	1.61	0	0	0.03	1.84	1.16	0.07	51.95	8.73	0.01	3.39	33.32	0	0	0	-10.18	18.74	4.03	65.55	117.26	776.94	512.86	949.8	694.13	808.01	548.15	925.18	552.59
43.843	3	0.08	0.02	0.03	0.83	0.9	0.49	0.68	0.27	1.75	98.21	71.5	16.62	95.15	50.58	1.56	0.27	0.47	6.44	1.09	0.6	1.69	0	0	0.03	1.75	1.68	0.06	54.2	7.91	0.01	2.6	29.22	0	0	0	-10.81	7.11	3.44	66.28	117.06	779.1	515.69	948.76	694.25	807.74	549.24	924.68	554.53
43.877	3	0.09	0.03	0.03	0.92	0.42	0.54	0.61	0.23	1.52	98.17	62.7	9.96	87.01	48.6	1.84	0.23	0.44	5.21	0.97	0.41	0.74	0	0	0.02	1.52	1.9	0.03	51.2	7.07	0	4.17	22.93	0	0	0	-11.32	12.49	3.98	66.27	119.52	782.8	518.42	944.75	687.17	807.1	550.66	926.45	556.94
43.91
43.943
43.977
44.01
44.043
44.077
44.11
44.144
44.177
44.21
44.244
44.277
44.31
44.344
44.377
44.411
44.444
44.477
44.511
44.544
44.577	2	0.28	0.03	0.2	2.84	0.15	0.1	0.74	6.74	0.32	94.33	83.87	5.66	48.38	10.5	45.15	0.01	4.27	17.03	4.2	0.35	0.21	0	0.01	6.74	0.32	0.36	1.26	68.7	2.45	0.02	0.03	7.98	0	0	0	-10.22	22.32	0.95	63.94	38.61	673.4	450.59	740.87	522.6	687.96	464.25	726.56	464.76
44.611	2	0.15	0.05	0.08	3.13	0.07	0.2	1.13	5.19	0.29	93.75	45.95	0	66.12	24.85	43.67	0.03	3.41	10.31	3.98	0.46	0.15	0	0.01	5.19	0.29	0.4	1.03	47.64	0.85	0.01	0.01	4.17	0	0	0	-11.42	18.66	3.96	64.34	41.53	672.67	448.78	738.95	518.88	686.22	461.18	727.63	464.38
44.644	2	0.07	0.04	0.04	7.73	0.06	0.41	4.79	7.64	0.14	84.55	43.77	0	65.46	44.76	57.08	0.03	5.9	8.38	3.03	0.39	0.13	0	0.02	7.64	0.14	0.51	1.46	33.14	0.53	0.01	0	3.24	0	0	0	-3.9	18.8	3.77	64.56	41.73	673.04	447.71	738	517.12	685.75	460.77	727.4	463.28
44.677	2	0.05	0.04	0.02	6.77	0.05	0.58	5.43	7.07	0.08	86.47	14.94	0	77.07	50.95	53.33	0.05	6.87	7.17	2.24	0.39	0.13	0	0.02	7.07	0.08	0.52	1.44	18.37	0.28	0	0.01	2.3	0.02	0	0	-6.94	15.94	3.52	64.15	42.83	673.23	446.29	736.65	513.26	684.55	458.64	727.25	461.98
44.711	2	0.04	0.05	0.02	6.47	0.04	0.74	6.17	3.62	0.05	87.05	9.8	0	77.1	56.18	51.78	0.05	6.54	3.62	1.5	0.28	0.08	0	0.03	6.8	0.04	0.56	1.8	9.53	0.19	0	0	1.77	0.11	0	0	-5.33	15.93	3.56	64.15	39.97	674.01	446.08	735.43	511.4	685.66	458.69	725.6	460.4
44.744	2	0.03	0.05	0.01	6.38	0.03	0.81	6.49	2.69	0.04	87.01	9.97	0	77.84	57.63	52.31	0.04	5.9	2.69	1.07	0.22	0.04	0	0.04	8.32	0.03	0.6	4.21	6.12	0.15	0.01	0.01	1.45	0.14	0	0	-2.2	15.72	4.15	64.59	41.18	674	446.03	735.22	510.65	685.15	459.62	726.32	460.42
44.778	2	0.03	0.04	0.01	7.76	0.03	0.7	8.54	2	0.06	82.93	13.68	-0.4	72.78	57.06	60.08	0.04	5.79	2	1.04	0.14	0.03	0	0.06	9.02	0.03	0.58	10.33	4.78	0.15	0	0	1.42	0.18	0	0	-1.91	17.08	5.62	64.86	39.59	673.13	445.84	733.91	509.8	685.31	459.48	724.89	460.28
44.811	2	0.03	0.04	0.02	7.87	0.03	0.69	8.93	1.98	0.12	82.15	23.08	-2.35	85.46	56.29	62.88	0.03	4.98	1.98	1	0.15	0.04	0	0.12	12.17	0.03	0.68	15.47	3.5	0.12	0.01	0.74	1.26	0.45	0	0	-1.41	13.14	4.51	65.03	39.72	673.62	445.32	733.92	509.11	685.09	458.74	724.8	459.52
44.844	2	0.03	0.04	0.02	9.92	0.03	0.9	12.15	2.16	0.21	75.71	53.79	-7.8	83.17	61.64	66.34	0.03	4.43	2.16	0.84	0.18	0.06	0	0.21	16.81	0.04	0.85	28.88	2.31	0.1	0.01	1.11	1.15	0.63	0	0	-0.76	14.01	4.33	65.37	39.28	673.7	445.46	733.06	508.23	684.85	458.83	724.13	459.4
44.878	2	0.03	0.03	0.02	10.07	0.03	0.78	12.5	2.36	0.29	75	46.43	-5.7	83.24	59.14	70.65	0.03	3.4	2.36	0.75	0.18	0.14	0	0.29	18.28	0.04	1.06	20.91	2.03	0.1	0.01	1.93	1.13	0.8	0	0	-0.06	13.99	4.52	65.35	40.37	673.12	444.88	732.57	507.59	683.86	458.39	724.23	459.06
44.911	2	0.03	0.03	0.02	7.7	0.03	0.46	9.1	2.83	0.34	81.8	44.44	-1.84	82.99	48.77	73.53	0.03	2.36	2.83	0.66	0.21	0.16	0	0.34	16.85	0.03	1.3	17.03	1.84	0.11	0	0.12	1.2	1.1	0	0	-1.27	14.08	4.7	65.49	39.9	673.33	444.41	731.7	506.01	683.83	457.24	723.7	458.53
44.944	2	0.02	0.03	0.02	9.28	0.03	0.35	11.43	3.74	0.38	77.14	55.55	0	87.48	46.97	81.87	0.03	1.9	3.74	0.62	0.2	0.24	0	0.38	14.23	0.03	1.5	6.82	1.87	0.11	0	0.04	1.19	1.28	0	0	-4.96	12.28	3.19	65.45	41.03	673.54	444.82	730.63	505.03	682.36	456.81	723.36	458.41
44.978	2	0.02	0.02	0.02	9.52	0.04	0.26	11.75	5.42	0.46	76.5	62.78	0	82.18	42.49	87.46	0.03	1.55	5.42	0.6	0.2	0.26	0	0.46	12.37	0.03	1.6	2.47	2.19	0.11	0	0.08	1.23	1.27	0	0	-1.65	14.36	3.36	65.56	40.73	673.01	443.96	730.22	504.37	682.1	456.54	722.82	457.67
45.011	2	0.02	0.02	0.02	7.99	0.04	0.19	9.48	6.59	0.47	81.05	55.07	0	90.56	36.96	87.79	0.03	0.96	6.59	0.67	0.1	0.15	0	0.47	8.07	0.02	1.88	1.25	2.16	0.12	0	0.03	1.24	1.3	0	0	-0.47	10.7	3.48	65.27	40.76	673.85	444.19	728.77	502.19	681.79	456.01	722.51	457.82
45.044	2	0.02	0.02	0.02	7.13	0.04	0.16	8.22	6.09	0.51	83.57	49.35	0	88.39	34.37	86.92	0.03	0.66	6.66	0.51	0.05	0.09	0	0.53	6.09	0.02	2.28	0.67	2.22	0.14	0	0.01	1.33	1.09	0	0	-3.01	11.85	4.87	65.79	41.15	672.24	443.57	727.82	501.25	680.78	456.25	721.92	457.08
45.078	2	0.02	0.02	0.02	5.46	0.04	0.12	6.03	3.21	0.47	87.94	42.55	0	89.61	27.08	86.38	0.03	0.47	8.06	0.47	0.03	0.05	0	0.72	3.21	0.01	1.81	0.4	1.68	0.15	0	0.02	1.3	0.69	0	0	-1.64	11.23	6.37	65.56	40.52	671.3	443.14	727.15	501.13	680.75	455.65	721.23	457.25
45.111	2	0.02	0.02	0.02	4.18	0.05	0.08	4.39	1.42	0.46	91.21	38.66	0	91.76	19.64	85.86	0.03	0.37	9.73	0.46	0.02	0.03	0	0.7	1.42	0.01	1.27	0.19	1.73	0.21	0	0.01	1.47	0.23	0	0	0.09	9.95	7.14	65.53	40.64	670.8	442.99	726.78	501.1	680.49	455.51	721.09	457.53
45.145	2	0.02	0.02	0.02	3.4	0.06	0.07	3.49	1.01	0.4	93.03	36.3	0	94.28	14.57	85.07	0.02	0.37	13.51	0.4	0.02	0.02	0	1.01	0.94	0.01	0.94	0.13	1.27	0.28	0	0.01	1.62	0	0	0	-1.86	7.99	7.32	65.65	40.02	671.11	443.28	726.88	501.03	681.01	455.7	720.98	457.51
45.178	2	0.03	0.02	0.02	2.69	0.06	0.07	2.64	1.21	0.37	94.63	28.68	0	93.73	12.04	80.67	0.02	0.32	12.16	0.37	0.02	0.02	0	1.21	0.57	0	0.61	0.1	1.32	0.41	0	0.01	1.84	0	0	0	-3.05	8.48	7.13	65.3	39.94	671.5	443.93	726.71	501.29	681.12	455.64	720.98	458.21
45.211	2	0.03	0.03	0.02	1.65	0.07	0.07	1.45	1.17	0.34	96.71	14.21	0	90.5	8.31	69.76	0.02	0.23	14.01	0.34	0.04	0.03	0	1.17	0.55	0	0.51	0.12	1.19	0.46	0	0.02	1.95	0	0	0	-1.67	10.73	7.03	64.7	39.75	671.95	444.06	727.19	501.45	681.65	456.13	721.35	458.28
45.245	2	0.04	0.04	0.02	0.98	0.07	0.08	0.77	1.75	0.27	98.05	5.45	0	91.32	6.4	56.06	0.02	0.2	13.38	0.27	0.06	0.08	0	1.75	0.63	0	0.67	0.38	1.14	0.66	0	0	2.25	0	0	0	-3.2	10.23	7.63	64.62	39.26	672.05	444.83	727.47	502.15	682.25	457.06	721.46	458.92
45.278	2	0.05	0.04	0.02	0.85	0.06	0.08	0.65	1.62	0.25	98.29	4.4	0	91.46	5.07	53.4	0.02	0.23	12.64	0.25	0.09	0.17	0	1.62	0.62	0	0.69	0.46	1.02	0.7	0	0.01	2.25	0	0	0	0.56	10.15	8.21	63.59	38.24	672.79	444.86	727.72	501.9	683.36	457.25	721.56	459.1
45.311	2	0.06	0.05	0.02	0.64	0.06	0.08	0.46	2.17	0.3	98.71	2.68	0	92.88	3.53	46.48	0.02	0.27	12.88	0.3	0.15	0.5	0	1.96	0.81	0	0.74	2.17	0.84	0.76	0	0	2.25	0	0	0	-0.06	9.16	8.33	63.6	38.78	672.73	444.72	729.05	503.02	683.78	457.72	722.53	459.02
45.345	2	0.06	0.05	0.02	0.57	0.06	0.08	0.4	7.27	0.28	98.87	3.01	0	91.05	3.32	42.85	0.03	0.35	10.03	0.28	0.15	0.68	0	1.98	1.74	0	1.04	7.27	0.82	1.06	0	0	2.52	0	0	0	-1.25	10.4	8.7	64.03	38.24	672.99	445.07	729.31	503.53	684.42	457.57	722.61	459.53
45.378	2	0.06	0.05	0.02	0.64	0.05	0.08	0.45	6.52	0.26	98.73	3.58	0	89.91	3.51	45.83	0.03	0.33	8.52	0.26	0.12	0.64	0	2.16	2.48	0	1.59	6.52	0.84	0.99	0	0.01	2.38	0	0	0	-3.16	11.06	8.15	65.43	38.29	673.54	446.45	730.24	505.73	685	458.25	723.19	461.04
45.412	2	0.06	0.05	0.03	0.66	0.05	0.08	0.48	4.26	0.3	98.68	3.08	0	81.26	4.31	46.16	0.03	0.35	8.72	0.3	0.14	1.76	0	1.89	2.81	0	1.62	4.26	0.94	1.08	0	0.02	2.51	0	0	0	-9.62	14.67	8.1	65.27	38.93	672.46	445.37	731.18	506.9	684.74	456.23	723.45	460.38
45.445	2	0.05	0.04	0.03	0.92	0.04	0.07	0.72	4.82	0.34	98.17	6.49	0	72.21	4.89	55.32	0.03	0.49	5.41	0.34	0.2	1.77	0	1.8	3.87	0	1.69	4.82	0.75	1.13	0	0.03	2.32	0	0	0	-3.79	17.23	7.39	65.28	37.24	671.58	443.94	732.29	507.87	685.35	456.99	722.56	458.5
45.478	2	0.04	0.03	0.03	1.26	0.04	0.06	1.07	4.03	0.41	97.47	11.71	0	60.21	5.45	64.08	0.03	0.78	4.03	0.41	0.39	2.2	0	1.57	4.11	0	1.79	2.52	0.73	1.09	0	0.02	2.23	0	0	0	-2.04	19.93	7.49	65.5	37.94	671.25	443.01	733.18	508.18	685.39	456.72	723.32	457.93
45.512	2	0.04	0.02	0.03	2.01	0.04	0.05	1.97	3.27	0.81	95.99	26.65	0	39.38	6.34	77.46	0.04	1.08	3.86	0.63	0.81	4.48	0	1.29	3.27	0	1.18	1.42	0.71	1.37	0	0.01	2.29	0	0	0	-2.44	24.16	8.12	66	36.38	671.3	443.1	733.44	509.22	686.58	455.76	722.84	458.63
45.545	2	0.03	0.02	0.03	2.72	0.04	0.05	2.89	3.24	0.97	94.23	38.93	0	33.91	8.83	84.06	0.04	1.35	3.24	0.79	0.97	3.05	0	1.14	3.67	0	0.95	1.52	0.86	1.39	0	0.05	2.23	0	0	0	-2.74	25.34	8.9	66.37	35.8	671.98	443.17	733.55	508.84	687.53	455.22	723.13	459.01
45.578	2	0.03	0.02	0.03	3.79	0.04	0.05	4.35	3.11	1.06	91.3	49.5	0	37.05	12.75	89.97	0.05	1.69	4.94	0.83	1.12	3.85	0	1.06	3.11	0	0.66	0.81	1.02	1.42	0	0.02	2.14	0	0	0	-2.64	24.65	8.78	66.5	37.02	671.48	442.29	733.51	508.09	686.66	454.8	723.53	458.17
45.612	2	0.02	0.02	0.02	5.39	0.04	0.08	6.48	1.86	1.04	87.05	51.71	0	35.96	20.71	92.33	0.07	1.86	5.73	1.04	0.83	3.68	0	1.08	1.86	0	0.47	0.52	1.03	1.02	0.01	0.06	1.65	0	0	0	-4.47	24.88	8.08	66.98	36.44	672	442.13	733.48	507.64	686.96	453.97	723.2	457.73
45.645	2	0.02	0.02	0.02	7.3	0.04	0.11	9.32	2.16	1.06	81.36	53.93	0	40.69	28.58	93.14	0.08	2.64	5.42	1.14	0.77	2.13	0	1.06	2.16	0.01	0.37	0.74	0.98	1.03	0.01	0.05	1.55	0	0	0	-3.22	23.88	8.82	67.22	36.3	671.54	441.44	732.79	506.52	686.64	453.56	722.77	457.12
45.678	2	0.02	0.02	0.02	9.68	0.04	0.14	12.92	2.89	1.08	74.16	58.54	0	43.39	34.68	94.74	0.1	3.94	6.38	1.28	0.9	1.92	0	1.08	2.89	0.01	0.39	1.2	0.84	0.86	0.01	0.01	1.42	0	0	0	-2.71	23.33	9.52	67.08	35.54	670.77	440.26	731.99	505.1	686.36	452.78	721.77	455.76
45.712	2	0.02	0.02	0.02	11.18	0.04	0.19	15.03	4.6	1.27	69.94	58.6	0	41.43	40.01	93.06	0.14	4.71	6.29	1.38	0.82	1.46	0	1.27	4.6	0.01	0.51	3.49	0.65	0.65	0.01	0.01	1.2	0	0	0	-1.27	23.73	9.62	67.22	36.16	669.85	439.35	732.47	505.18	685.88	453.22	722.01	454.76
45.745	2	0.02	0.02	0.02	12.59	0.04	0.29	17.48	7.03	1.37	65.03	64.87	0	43.22	46.83	90.8	0.15	4.49	7.03	1.43	1.26	1.55	0	1.37	8.41	0.01	0.57	10.16	0.58	0.63	0.01	0.01	1.21	0	0	0	0.6	23.36	9.87	66.99	36.49	669	438.26	732.83	505.52	685.56	452.59	722.02	454.09
45.779	2	0.03	0.02	0.02	10.17	0.04	0.34	13.64	7.19	1.31	72.72	87.69	-3.27	46.78	45.67	85.46	0.19	4.02	7.19	1.65	1.83	2.01	0	1.31	14.33	0.02	0.62	32.3	0.57	0.55	0.01	0.01	1.15	0	0	0	-3.16	22.64	10.34	66.48	37.1	668.65	437.38	731.71	503.5	684.72	450.76	721.74	453.29
45.812	2	0.04	0.02	0.03	7.67	0.04	0.37	9.66	6.37	1.21	80.69	75.52	-4.05	44.51	41.89	79.63	0.2	4.32	6.37	1.61	1.98	1.63	0	1.21	24.07	0.02	0.63	27.72	0.55	0.48	0.01	0.01	1.11	0.04	0	0	-1.85	23.1	9.78	66.87	36.64	669.48	437.59	732.98	504.56	685.8	451.17	722.37	453.45
45.845	2	0.05	0.03	0.05	5.05	0.04	0.37	5.87	5.36	1.35	88.26	79.06	-5.94	35.17	35.14	73.81	0.21	4.02	5.36	1.67	2.94	1.28	0	1.35	36.06	0.02	0.71	26.28	0.46	0.45	0.01	0.01	1.06	0.19	0	0	-0.85	25.06	9.27	66.57	37.17	669.19	436.52	733.31	504.06	685.47	450.66	722.61	452.38
45.879	2	0.06	0.03	0.09	3.44	0.04	0.33	3.66	4.72	0.95	92.68	89.14	-6.25	46.09	26.98	70.4	0.26	3.65	4.72	1.51	2.97	0.97	0	0.95	49.12	0.02	0.76	21.93	0.44	0.47	0.01	0.01	1.08	0.25	0	0	-0.67	22.78	10.31	66.65	37.44	669.42	436.45	733.65	504.14	685.93	450.24	723.28	452.83
45.912	2	0.08	0.04	0.18	2.34	0.03	0.42	2.27	4.18	1.24	95.32	94.83	-9.76	37.37	22.55	63.53	0.26	3.23	4.18	1.4	3.27	0.73	0	1.24	66	0.02	0.87	22.62	0.38	0.42	0.02	0.03	1.06	0.2	0	0	-0.11	24.58	9.82	66.86	37.24	669.47	436.31	734.09	504.4	686.14	450.58	723.34	452.47
45.945	2	0.14	0.05	0.33	1.44	0.04	0.59	1.25	4.87	1.77	97.12	96.83	-15.68	36.37	18.94	53.2	0.27	2.52	4.87	1.17	3.61	0.7	0	1.77	82.68	0.02	1.06	34.95	0.28	0.38	0.02	0.02	1	0.17	0	0	-1.13	24.8	9.95	66.99	37.33	669.64	436.23	734.49	504.57	686.45	450.27	723.71	452.52
45.979	2	0.16	0.05	0.44	1.22	0.04	0.68	1.03	5.63	2.86	97.57	97.7	-18.38	38.09	17.3	50.94	0.3	1.82	5.5	1.14	4.24	0.9	0	2.86	89.07	0.02	0.84	40.14	0.26	0.39	0.03	0.02	0.98	0.14	0	0	0.49	24.43	8.29	66.95	38.31	669.86	435.79	734.77	504.27	685.71	450.46	724	451.67
46.012	2	0.18	0.04	0.53	1.34	0.04	0.62	1.18	5.36	3.46	97.31	98.83	-21.89	39.9	15.59	56.53	0.34	1.24	5.36	1.35	4.67	1.45	0	3.46	92.06	0.02	0.82	51.66	0.26	0.35	0.04	0.51	0.9	0.14	0	0	0.06	24.05	9.36	66.51	37.27	670.14	435.25	734.53	503.28	686.52	449.38	723.74	451.33
46.045	2	0.18	0.04	0.57	1.38	0.04	0.63	1.2	5.35	4.17	97.25	99.18	-22.12	66.46	14.07	58.85	0.34	0.92	5.35	1.24	4.17	1.75	0	4.95	94.1	0.02	0.91	50.55	0.2	0.3	0.05	0.33	0.84	0.05	0	0	0.46	18.58	10.68	66.69	37.97	671.1	436.15	734.52	502.91	686.99	449.73	724.85	452.65
46.079	2	0.16	0.04	0.65	1.5	0.03	0.64	1.34	7.86	4.64	97.01	99.5	-22.53	63	12.24	63.63	0.34	0.67	4.55	1.31	4.64	2.36	0	7.86	95.51	0.02	1.14	45.48	0.11	0.23	0.08	0.45	0.77	0.04	0	0	-3.59	19.34	10.47	66.42	39.03	671.41	435.65	736.17	503.27	687.47	449.51	726.42	452
46.112	2	0.17	0.03	0.75	1.63	0.04	0.64	1.52	8.74	5.86	96.74	99.64	-24.74	59.61	12.28	66.84	0.35	0.51	5.12	1.58	5.86	3.31	0	8.74	96.44	0.02	1.48	51.55	0.13	0.24	0.09	0.18	0.77	0	0	0	-2.39	20.05	10.47	66.2	39.75	671.89	435.25	737.05	503.38	687.88	449.12	727.52	452.02
46.146	2	0.19	0.03	0.99	1.58	0.04	0.69	1.61	11.36	10.89	96.78	99.72	-30.12	68.46	11.36	69.36	0.33	0.39	7.9	2.18	10.89	3.33	0	12.65	97.03	0.02	1.76	65.22	0.1	0.2	0.17	0.15	0.82	0	0	0	-4.75	18.12	10.15	65.98	40.74	672.37	435.35	737.65	503.38	687.85	448.99	728.47	452.04
46.179	2	0.19	0.03	0.99	1.69	0.05	0.76	1.77	11.06	11.4	96.47	99.76	-29.99	69.53	11.06	72.02	0.34	0.3	10.45	3.55	11.4	2.91	0	15.31	96.57	0.03	1.78	65.24	0.11	0.19	0.22	0.08	0.77	0.01	0	0	-3.93	17.87	10.31	65.86	41.31	673.12	435.38	738.63	503.47	688.51	449.36	729.73	452.21
46.212	2	0.18	0.03	0.95	1.83	0.06	0.65	2.02	15.59	12.69	95.96	99.8	-27.6	72.94	10.78	75.59	0.33	0.23	15.59	5.17	12.69	1.88	0	13.76	94.75	0.03	1.59	67.04	0.12	0.2	0.22	0.08	0.78	0.03	0	0	1.21	17.04	8.85	66.02	41.45	674.5	436	740.15	505.01	689.37	450.5	730.75	452.79
46.246	2	0.19	0.03	0.76	2.02	0.09	0.67	2.16	21.21	10.23	95.69	99.8	-23.23	79.34	9.95	78.08	0.3	0.2	21.21	7.01	10.23	1.03	0	14.8	92.6	0.04	2.11	65.39	0.15	0.2	0.27	0.04	0.73	0.11	0	0	2.02	15.27	8.76	65.92	41.08	675.64	436.39	740.67	505.01	690.3	450.56	731.29	453.17
46.279	2	0.21	0.03	0.7	1.9	0.12	0.7	1.95	26.96	9.4	96.09	99.75	-20.06	67.5	9	76.55	0.3	0.23	26.96	8.12	9.4	0.78	0	15.21	91.36	0.04	2.32	66.28	0.16	0.23	0.27	0.02	0.72	0.16	0	0	-0.84	18.35	8.48	65.59	42.03	675.76	436.22	740.79	504.47	689.99	450.16	731.92	452.96
46.312	2	0.23	0.03	0.62	2.01	0.18	0.85	2.06	33.95	10.75	95.88	99.71	-17.65	69.4	10.52	76.25	0.29	0.27	33.95	10.75	8.62	0.49	0	16.52	89.68	0.05	2.55	69.49	0.17	0.27	0.3	0.01	0.72	0.29	0	0	-1.17	17.91	9	65.58	41.55	676.14	436.34	741.24	504.41	690.76	450.58	732.25	452.92
46.346	2	0.28	0.03	0.53	1.95	0.27	1.1	1.98	41.2	14.33	96.04	99.52	-15.53	69.5	12.47	73.2	0.29	0.31	41.2	14.33	8.19	0.38	0	18.28	86.62	0.06	2.44	74.4	0.22	0.35	0.35	0.01	0.78	0.41	0	0	0.88	17.88	7.87	65.48	42.66	676.54	436.48	741.6	504.8	690.26	450.83	732.87	453.14
46.379	2	0.34	0.04	0.43	1.72	0.34	1.29	1.66	45.25	15.72	96.56	98.98	-13.59	80.34	14.36	66.95	0.3	0.36	45.25	15.72	7.17	0.27	0	17.8	83.35	0.06	2.31	78.24	0.21	0.4	0.36	0.01	0.8	0.68	0	0	0.84	14.96	7.87	65.15	42.87	676.67	436.41	741.75	504.81	690.26	450.66	733.05	453.08
46.413	2	0.36	0.04	0.32	1.76	0.31	1.53	1.63	43.64	16.62	96.48	98.14	-13.26	83.97	17.89	62.79	0.35	0.41	43.64	16.62	4.81	0.14	0	17.56	79.9	0.08	2.38	78.56	0.27	0.52	0.39	0.02	0.82	0.93	0	0	0.6	13.72	7.89	65.15	42.42	677	436.36	742.23	505.01	690.84	450.6	733.19	452.94
46.446	2	0.33	0.05	0.28	1.86	0.26	1.56	1.73	40.26	14.65	96.28	97.91	-14.67	84.25	20.89	61.06	0.4	0.46	40.26	14.65	4.27	0.12	0	15.89	78.2	0.1	2.51	80.17	0.32	0.66	0.43	0.02	0.83	1.33	0	0	-0.05	13.62	8.1	65.1	42.05	677.1	436.3	742.43	504.99	691.22	450.55	733.21	452.8
46.479	2	0.36	0.05	0.27	1.86	0.21	1.93	1.68	36.82	14.11	96.13	97.9	-17.89	83.45	24.31	56.87	0.4	0.51	36.82	14.11	3.4	0.11	0	15.38	80.36	0.1	3.19	84.27	0.29	0.65	0.39	0.02	0.83	1.61	0	0	3.51	13.91	7.75	65.63	42.52	677.68	436.95	742.81	505.78	691.39	451.35	733.83	453.78
46.513	2	0.36	0.05	0.28	2.1	0.17	2.13	1.95	33.01	12.92	95.74	98.49	-21.14	81.65	27.39	57.27	0.38	0.46	33.01	12.92	2.72	0.13	0	14.11	83.82	0.12	3.2	88.02	0.31	0.81	0.37	0.02	0.92	1.91	0	0	3.8	14.54	7.11	65.57	42.44	677.62	436.53	742.54	505.03	691.03	451.38	733.44	452.9
46.546	2	0.34	0.05	0.26	2.32	0.15	2.13	2.21	30.9	12.23	95.36	98.83	-22.36	84.17	28.76	58.85	0.45	0.44	30.9	12.23	2.29	0.17	0	14.07	82.57	0.15	2.9	89.74	0.3	1.01	0.38	0.02	0.92	2.41	0	0	3.01	13.64	7.68	65.54	42.77	677.53	436.39	742.67	504.93	691.08	451.12	733.81	452.98
46.579	2	0.32	0.05	0.26	2.58	0.16	2.13	2.54	31.31	11.8	94.84	99	-22.1	86.33	29.36	61.58	0.49	0.37	31.31	11.8	1.97	0.24	0	14.04	83.08	0.16	2.44	88.93	0.3	1.11	0.36	0.02	0.92	2.68	0	0	2.83	12.79	7.64	65.45	42.71	677.63	436.37	742.79	504.95	691.19	451.1	733.86	452.9
46.613	2	0.28	0.05	0.26	3.05	0.15	1.85	3.17	30.82	11.13	93.66	99.23	-21.51	85.89	29.63	66.51	0.57	0.37	30.82	11.13	1.63	0.34	0	12.25	84.19	0.19	2.06	87.27	0.26	1.44	0.31	0.03	0.95	3.07	0	0	1.42	12.97	7.74	65.57	42.92	677.62	436.4	742.7	504.71	691.09	450.98	733.97	452.88
46.646	2	0.25	0.04	0.27	3.54	0.16	1.48	3.85	31.57	11.31	92.3	99.47	-19.97	84.79	27.29	73.52	0.55	0.39	31.57	11.31	1.64	0.36	0	12.1	84.01	0.21	1.78	84.88	0.27	1.56	0.29	0.03	0.96	3.16	0	0	0.78	13.41	7.58	65.64	42.95	677.59	436.36	742.62	504.61	690.97	450.87	733.88	452.76
46.679	2	0.24	0.04	0.29	3.5	0.17	1.12	3.86	33.06	11.09	92.29	99.56	-17.37	82.38	23.19	77.32	0.57	0.44	33.06	11.09	1.59	0.44	0	11.37	83.56	0.25	1.62	82.37	0.27	1.86	0.26	0.04	0.99	3	0	0	0.45	14.29	7.44	65.75	42.38	677.69	436.42	742.58	504.58	691.22	450.94	733.57	452.62
46.713	2	0.27	0.03	0.31	3.38	0.18	0.88	3.78	33.75	11.93	92.44	99.72	-16.84	76.52	18.16	81.16	0.6	0.54	33.75	12.35	1.68	0.41	0	11.93	83.8	0.29	1.72	85.35	0.23	2.45	0.26	0.07	1.02	2.78	0	0	1.07	16.09	6.45	66	42.08	677.73	436.68	742.46	504.79	691	451.54	733.07	452.44
46.746	2	0.3	0.03	0.35	3.31	0.18	0.68	3.74	33.47	12.01	92.52	99.84	-16.92	72.14	13.86	84.99	0.56	0.58	33.47	13.53	1.99	0.41	0	12.01	84.37	0.3	1.73	88.21	0.23	2.6	0.27	0.1	1.03	2.89	0	0	2.29	17.24	5.76	66.12	41.89	677.79	436.86	742.26	504.89	690.8	451.89	732.69	452.41
46.78	2	0.29	0.03	0.28	3.09	0.16	0.52	3.48	30.93	10.92	93.05	99.69	-13.89	83.58	12.01	84.49	0.57	0.7	30.93	15.83	1.78	0.44	0	10.92	77.55	0.33	1.64	80.83	0.21	3.02	0.2	0.06	1.07	3.03	0	0	0.97	13.87	8.08	66.23	41.88	678.24	437.45	741.21	503.52	691.26	451.24	733.07	453.71
46.813	2	0.32	0.03	0.26	2.78	0.18	0.48	3.08	33.49	10.51	93.84	99.4	-9.81	85.38	10.74	82.35	0.59	0.69	33.49	20.91	1.67	0.7	0	10.51	74.63	0.39	2.05	73.41	0.21	3.42	0.15	0.06	1.12	2.94	0	0	1.66	13.18	7.45	66.11	41.7	678.34	437.66	740.06	502.51	690.59	451.26	732.23	453.57
46.846	2	0.27	0.03	0.21	2.46	0.17	0.36	2.68	32.22	8.97	94.63	98.73	-2.58	83.98	8.79	80.34	0.57	0.68	32.22	24.07	1.44	0.88	0	8.97	67.19	0.37	2.51	51.92	0.22	4.02	0.12	0.07	1.2	2.73	0	0	3.89	13.72	6.37	65.89	40.93	678.7	438.21	739.27	502.35	690.37	451.64	731.24	453.76
46.88	2	0.21	0.03	0.14	2.09	0.17	0.29	2.24	32.28	8.03	95.53	95.42	0	90.84	7.85	76.04	0.62	0.53	32.28	29.86	0.95	1.3	0	8.03	55.08	0.39	2.87	22.98	0.27	4.91	0.08	0.05	1.23	2.11	0	0	4.9	10.53	6.1	65.58	39.66	678.63	439.05	737.88	501.89	690.08	452.47	729.7	454.03
46.913	2	0.22	0.04	0.11	1.7	0.2	0.26	1.77	34.64	7.69	96.45	86.24	0	87.85	7.44	70.27	0.56	0.41	34.64	33.69	0.67	1.6	0	7.69	45.9	0.35	2.73	15.29	0.27	5.53	0.06	0.03	1.27	2.02	0	0	0.76	12.11	5.92	66.21	40.76	678.01	439.74	737.65	502.13	689.1	453.7	729.86	454.19
46.946	2	0.2	0.04	0.07	1.56	0.14	0.21	1.63	28.98	7.88	96.74	69.74	0	85.55	6.89	68.19	0.52	0.35	28.98	34.5	0.49	1.22	0	7.88	35.53	0.33	2.68	8.52	0.29	6.13	0.04	0.01	1.27	1.8	0	0	7.53	13.11	5.46	65.7	39.83	678.07	440	736.93	502.1	689.06	454.56	728.89	454.44
46.98	2	0.16	0.04	0.05	1.36	0.12	0.19	1.5	25.45	7.79	97	43.79	0	86.72	7.29	64.02	0.46	0.26	25.45	31.08	0.27	0.86	0	7.79	26.2	0.32	1.74	5.93	0.34	7.97	0.02	0.03	1.27	1.24	0	0	6.91	12.62	4.59	65.24	40.67	678.48	440.45	735.76	501	688	454.14	728.67	454.78
47.013	2	0.14	0.05	0.04	1.1	0.11	0.19	1.12	17.56	8.78	97.76	18.47	0	92.7	7.83	57.3	0.4	0.17	23.6	26.93	0.16	0.44	0	8.78	17.56	0.28	1.3	5.55	0.37	7.22	0.02	0.02	1.29	1.04	0	0	4.39	9.29	4.91	65.54	40.36	678.3	440.83	734.99	500.23	687.74	454.68	728.11	454.62
47.046	2	0.12	0.05	0.03	1.04	0.09	0.18	1.06	15.19	8.35	97.88	13.55	0	92.99	8.63	55.08	0.32	0.11	19.92	23.14	0.1	0.17	0	8.35	15.19	0.26	1.23	5.81	0.46	7.31	0.01	0.1	1.46	0.93	0	0	0.71	9.07	4.33	65.54	39.97	678.27	440.97	734.33	499.73	687.39	454.14	727.36	454.37
47.08	2	0.09	0.05	0.03	0.97	0.08	0.17	0.97	11.91	7.63	98.05	9.17	0	93.16	9.09	52.89	0.22	0.07	19.06	14.86	0.06	0.06	0	7.63	11.91	0.24	0.9	5.02	0.5	7.05	0.01	0.21	1.61	0.87	0	0	4.74	8.95	3.76	65.26	39.16	678.32	441.15	733.38	499.5	687.15	453.98	726.3	454.65
47.113	2	0.08	0.05	0.03	0.86	0.09	0.17	0.82	9.24	7.62	98.29	5.69	0	90.45	9.19	49.15	0.21	0.05	19.15	10.87	0.04	0.04	0	7.62	9.24	0.23	0.72	3.23	0.46	6.52	0.01	0.05	1.68	0.81	0	0	-3.99	10.76	4.66	66.23	41.04	678.07	441.97	732.98	499.26	686.25	453.77	727.25	455.59
47.147	2	0.07	0.06	0.03	0.78	0.08	0.17	0.72	9.97	6.6	98.44	5.26	0	92.97	8.34	47.39	0.16	0.03	18.12	6.6	0.03	0.02	0	7.73	9.97	0.2	0.57	2.03	0.48	5.95	0	0.1	1.8	0.96	0	0	3.06	9.09	5.15	65.31	40.01	677.18	440.77	732.57	498.75	686.2	453.88	726.21	454.48
47.18	2	0.07	0.06	0.03	0.72	0.08	0.19	0.63	10.09	4.26	98.55	4.5	0	92.36	8.33	45.21	0.13	0.02	18.33	4.26	0.03	0.02	0	8.62	10.09	0.19	0.53	2.18	0.46	5.1	0	0.06	1.78	0.75	0	0	3.9	9.54	4.81	65	40.15	676.86	440.61	732.39	498.86	685.79	453.81	725.94	454.34
47.213	2	0.07	0.06	0.03	0.68	0.07	0.23	0.57	14.79	2.75	98.64	5.52	0	92.4	8.47	43.21	0.11	0.02	16.56	2.75	0.03	0.02	0	10.59	14.79	0.19	0.41	4.5	0.4	4.24	0	0.09	1.67	0.75	0	0	2.69	9.51	5.54	64.94	39.96	676.3	440.7	731.59	498.46	685.43	453.72	725.38	454.5
47.247	2	0.08	0.07	0.03	0.61	0.06	0.27	0.48	14.3	2.02	98.78	5.04	0	91.55	7.95	40.43	0.09	0.01	14.3	2.02	0.03	0.01	0	12.49	16.37	0.14	0.45	9.38	0.4	3.36	0	0.09	1.62	0.96	0	0	2.65	10.09	5.87	64.99	39.9	676.71	441.41	731.5	498.7	685.74	453.96	725.61	455.42
47.28	2	0.09	0.07	0.04	0.57	0.06	0.31	0.43	13.43	1.45	98.87	6.47	0	91.31	7.1	38.99	0.08	0.01	13.43	1.45	0.03	0.01	0	14.32	21.1	0.13	0.39	15.61	0.34	3.04	0	0.05	1.62	0.93	0	0	2.92	10.24	6.36	64.73	40.58	675.91	441.17	731.4	498.83	685.13	454.27	725.69	455.33
47.313	2	0.09	0.07	0.04	0.54	0.06	0.37	0.4	13.61	1.37	98.93	6.53	0	93.18	6.38	38.29	0.06	0.01	13.61	1.37	0.04	0.01	0	17.83	21.92	0.1	0.3	16.5	0.37	2.86	0	0.04	1.77	0.59	0	0	0.49	8.93	7.03	65.25	40.17	675.37	441.86	731	499.49	685.04	454.72	725.19	456.02
47.347	2	0.08	0.06	0.05	0.64	0.08	0.5	0.48	16.98	1.61	98.72	11.34	0	93.32	6.2	43.8	0.04	0.02	16.98	1.61	0.04	0.02	0	23.94	23.36	0.06	0.27	10.19	0.41	2.07	0	0.02	1.74	0.34	0	0	0.45	8.81	7.32	65.3	40.07	675.65	442.01	731.42	499.69	685.53	454.97	725.58	456.21
47.38	2	0.06	0.04	0.06	1.02	0.1	0.45	0.87	21.66	1.74	97.96	38.33	0	92	6.64	57.54	0.04	0.03	21.66	1.74	0.05	0.03	0	23.01	29.87	0.06	0.24	8.54	0.4	2.19	0	0.02	1.84	0.23	0	0	-0.1	9.79	7.94	65.52	39.93	674.85	442.03	731.68	500.97	685.54	454.85	725.43	456.67
47.414	2	0.06	0.03	0.06	1.3	0.09	0.52	1.14	19.68	2.09	97.4	59.2	0	91.9	6.67	64.79	0.03	0.06	19.68	2.09	0.08	0.1	0	26.89	33.18	0.06	0.25	5.79	0.33	1.28	0	0.04	1.66	0.18	0	0	-1.86	9.86	8.07	65.48	39.95	673.97	441.41	733.79	503.79	686.18	454.56	726.1	456.44
47.447	2	0.06	0.03	0.08	1.46	0.08	0.54	1.29	18.57	2.47	97.08	77.78	0	88.88	6.7	68.18	0.03	0.1	18.57	2.47	0.15	0.13	0	26.43	40.74	0.06	0.28	7.41	0.25	0.95	0	0.02	1.57	0.39	0	0	-0.05	11.61	7.22	65.16	39.62	673.48	440.51	734.66	504.69	686.26	454.43	725.87	455.42
47.48	2	0.06	0.03	0.07	1.39	0.07	0.36	1.21	16.73	3.21	97.23	66.32	0	81.84	5.54	67.72	0.03	0.15	16.73	3.21	0.38	0.24	0	22.5	34.05	0.05	0.35	6.93	0.23	0.91	0	0.01	1.51	0.63	0	0	0.02	14.47	6.37	64.86	39.02	674.03	440.08	735.35	504.85	686.94	453.79	725.94	454.9
47.514	2	0.07	0.04	0.08	1.36	0.06	0.32	1.18	14.02	3.85	97.28	70.6	0	72.36	5.52	67.14	0.03	0.26	14.02	3.85	0.62	0.22	0	19.32	37.09	0.05	0.39	10.25	0.16	0.72	0	0.01	1.51	1.01	0	0	1.25	17.19	5.9	65.13	39.49	674.75	440.57	735.44	504.59	687.02	454.48	726.5	455.27
47.547	2	0.07	0.04	0.07	1.41	0.07	0.27	1.23	15.55	4.98	97.17	66.3	0	72.26	5.71	67.95	0.04	0.39	15.55	4.98	0.71	0.15	0	17.04	33.81	0.05	0.47	16.8	0.12	0.65	0	0.01	1.39	1.4	0	0	0.62	17.21	6	65.11	39.4	674.78	440.62	735.33	504.46	687.05	454.38	726.44	455.3
47.58	2	0.08	0.04	0.07	1.35	0.08	0.25	1.15	18.45	5.14	97.31	63.86	0	83.76	5.69	66.13	0.04	0.59	18.45	5.14	0.57	0.14	0	14.4	34.29	0.04	0.67	15.6	0.11	0.64	0	0.01	1.44	1.95	0	0	0.73	13.8	6.72	64.91	40.15	674.44	440.24	735.24	504.2	686.68	453.91	726.8	455.3
47.614	2	0.11	0.05	0.08	1.17	0.08	0.31	0.95	19.21	4.58	97.66	67.5	0	66.07	5.36	61.65	0.05	0.86	19.21	4.58	0.48	0.11	0	14.69	40.78	0.03	0.96	29.57	0.09	0.54	0	0.01	1.31	3.08	0	0	0.37	18.67	5.89	64.92	39.78	674.76	440.72	735.44	504.69	686.92	454.43	726.69	455.5
47.647	2	0.15	0.08	0.1	0.73	0.1	0.43	0.52	22.17	4.62	98.54	50.23	0	63.01	5.15	47.3	0.05	0.88	22.17	4.62	0.53	0.14	0	14.05	46.15	0.03	1.28	32.32	0.08	0.54	0	0.01	1.29	3.85	0	0	0.57	19.34	6.36	64.74	39.74	674.62	440.68	735.29	504.56	686.96	454.36	726.68	455.62
47.68	2	0.17	0.11	0.11	0.58	0.11	0.47	0.39	23.98	4.46	98.83	38.4	0	64.8	5.62	40.03	0.06	0.85	23.98	4.46	0.57	0.16	0	12.49	47.42	0.02	1.57	32.87	0.07	0.53	0	0.02	1.24	4.8	0	0	0.26	18.95	6.3	64.81	40	674.71	440.88	735	504.32	686.71	454.36	726.69	455.82
47.714	2	0.16	0.1	0.09	0.6	0.09	0.33	0.4	19.87	4.42	98.8	30.69	0	77.22	5.01	41.36	0.08	0.77	19.87	4.42	0.48	0.16	0	9.24	41.84	0.02	1.72	35.32	0.06	0.52	0	0.02	1.25	4.25	0	0	2.59	15.9	7.31	64.92	39.11	674.43	441.47	733.57	503.82	686.54	454.65	725.6	456.61
47.747	2	0.16	0.09	0.1	0.7	0.08	0.33	0.49	18.18	5.26	98.6	45.95	0	74.2	5.91	45.09	0.08	0.84	18.18	5.26	0.5	0.19	0	8.79	46.22	0.02	1.81	32.12	0.06	0.53	0	0.03	1.16	4.48	0	0	-2.06	16.72	6.72	64.78	40.5	673.75	441.42	734.16	504.6	685.69	454.84	726.16	456.3
47.781	2	0.15	0.08	0.11	0.8	0.06	0.27	0.57	14.57	5.51	98.4	57.21	0	74.1	5.48	49.17	0.11	1.02	14.57	5.51	0.78	0.28	0	6.35	47.78	0.02	2.07	32.7	0.05	0.48	0	0.01	1.1	4.35	0	0	-2.55	16.74	7.17	64.45	39.3	672.67	440.42	734.51	505.46	686.01	453.87	725.27	455.5
47.814	2	0.18	0.08	0.14	0.9	0.06	0.28	0.65	13.23	5.77	98.21	73.25	-4.24	61.47	5.45	52.09	0.12	1.32	13.23	5.77	0.96	0.3	0	6.1	53.78	0.02	2.49	42.91	0.04	0.38	0	0.01	0.92	4.63	0	0	-1.76	19.66	7.27	64.93	39.45	672.92	440.59	734.48	505.45	686.15	453.8	725.54	455.96
47.847	2	0.19	0.07	0.15	0.99	0.06	0.26	0.74	13.66	5.79	98.01	80.28	-5.45	59.41	5.13	55.43	0.13	1.59	13.66	5.79	1.55	0.4	0	5.98	55.38	0.02	2.72	46.87	0.04	0.38	0	0.01	0.94	3.97	0	0	-1.32	20.1	6.44	65.26	39.57	672.51	440.29	734.96	506.21	685.86	454.01	725.4	455.46
47.881	2	0.16	0.06	0.13	1.09	0.06	0.21	0.83	13.71	4.62	97.82	77.65	-2.85	68.7	5.01	58.04	0.19	1.73	13.71	6.83	1.95	0.52	0	4.62	50.79	0.01	2.91	40.7	0.03	0.29	0	0.01	0.79	3.02	0	0	-0.97	18.07	8.01	65.66	38.99	672.15	440.4	734.64	506.52	686.27	453.51	725.17	456.23
47.914	2	0.14	0.05	0.12	1.34	0.06	0.19	1.06	14.49	4.26	97.32	81.76	0	61.44	5.27	63.68	0.2	1.87	14.49	7.5	1.48	0.59	0	4.26	48.33	0.02	3.1	33.32	0.03	0.3	0	0.02	0.83	2.31	0	0	-1.11	19.67	8.04	66.16	38.25	672.13	440.45	734.52	506.64	686.58	453.4	724.72	456.25
47.947	2	0.11	0.04	0.12	1.64	0.07	0.19	1.36	17.5	4.06	96.72	88.42	0	55.23	5.89	68.87	0.24	2.01	17.5	9.57	1.27	0.84	0	4.06	49.76	0.02	3.33	18.24	0.04	0.33	0	0.28	0.9	1.83	0	0	0.9	20.95	8.25	66.48	37.52	672.14	440.4	734.34	506.64	686.91	453.38	724.31	456.34
47.981	2	0.12	0.04	0.13	1.75	0.08	0.21	1.45	19.5	4.07	96.49	90.45	0	51.37	7.33	68.9	0.25	2.18	19.5	13	1.12	1.14	0	4.07	52.41	0.02	4.26	16.19	0.04	0.39	0	0.31	1	1.77	0	0	1.82	21.73	7.96	66.59	37.34	672.17	440.48	734.14	506.49	686.82	453.75	724.07	456.25
48.014	2	0.12	0.04	0.12	1.61	0.08	0.23	1.3	20.18	3.97	96.78	85.5	0	56.66	8.57	65.55	0.28	1.65	20.18	13.74	1.12	1.16	0	3.97	49.86	0.02	4.57	13.14	0.05	0.39	0	0.71	1.02	1.47	0	0	1.15	20.66	8.34	66.22	37.04	671.97	440.05	733.63	505.34	686.67	453.58	723.66	455.48
48.047	2	0.13	0.04	0.1	1.6	0.1	0.25	1.31	22.32	3.83	96.8	78.21	0	65.1	11.52	63.05	0.31	1.17	22.32	19.48	1.35	1.45	0	3.83	46.18	0.02	4.82	10.24	0.07	0.46	0	0.13	1.12	1.04	0	0	-0.99	18.88	9.29	65.96	37.65	670.63	439.72	733.03	505.66	685.72	452.81	723.26	455.64
48.081	2	0.14	0.04	0.07	1.59	0.1	0.24	1.32	23.29	3.77	96.82	56.99	0	54.14	13.96	61.19	0.36	0.75	23.29	25.05	1.65	1.47	0	3.77	35.65	0.03	4.4	7.79	0.1	0.57	0	0.11	1.13	0.64	0	0	0.06	21.17	9.13	65.63	37.21	670.3	439.62	732.69	505.63	685.57	452.96	722.7	455.47
48.114	2	0.15	0.04	0.07	1.79	0.08	0.27	1.56	20.05	3.72	96.42	63.4	0	47.87	16.66	62.71	0.37	0.56	20.05	29.41	2.06	1.25	0	3.72	37.45	0.03	3.86	6.3	0.12	0.64	0	0.16	1.1	0.5	0	0	-0.57	22.43	8.43	65.58	37.52	670.2	439.45	732.77	505.67	685.23	452.84	722.68	455.15
48.148	2	0.15	0.04	0.07	2.18	0.07	0.3	2.04	17.84	3.25	95.65	71.57	0	45.52	20.68	65.1	0.35	0.49	17.84	31.41	1.85	1.17	0	3.25	39.73	0.05	2.81	6.56	0.2	0.76	0	0.1	1.12	0.41	0	0	0.71	22.9	8.46	65.42	37.39	670.03	439.56	732.44	505.77	685.06	452.93	722.37	455.4
48.181	2	0.14	0.03	0.08	2.58	0.07	0.35	2.55	16.93	3.31	94.83	80.84	0	41.92	23.33	67.88	0.36	0.48	16.93	31.34	1.64	1.05	0	3.31	43.37	0.07	2.08	7.88	0.23	0.85	0.01	0.07	1.11	0.42	0	0	0.96	23.63	8.2	65.3	37.18	670	439.75	732.16	505.84	684.94	453.01	722.03	455.54
48.214	2	0.15	0.04	0.09	2.66	0.06	0.42	2.65	14.58	3.43	94.68	85.93	0	48.64	25.25	66.93	0.39	0.46	14.58	30.67	1.42	1.11	0	3.43	48.92	0.08	1.45	13.34	0.24	0.89	0.01	0.08	1.07	0.5	0	0	2.35	22.27	8.75	65.1	37.39	668.97	439.62	732.02	506.57	684.39	453.41	721.71	455.66
48.248	2	0.15	0.04	0.12	2.54	0.06	0.49	2.53	14.09	3.55	94.93	91.05	-2.17	48.8	25.05	65.93	0.47	0.43	14.09	26.1	1.54	1.24	0	3.55	56.27	0.11	0.89	16.36	0.34	1	0.01	0.08	1.13	0.47	0	0	3.08	22.24	9.18	64.91	37.41	668.02	439.59	732.03	507.68	684.05	453.55	721.38	456.01
48.281	2	0.15	0.04	0.15	2.28	0.05	0.51	2.23	11.97	3.53	95.44	93.82	-5.42	46.69	23.58	64.37	0.45	0.43	11.97	21.65	1.99	0.95	0	3.53	62.8	0.11	0.75	20.29	0.35	0.92	0.01	0.06	1.1	0.52	0	0	4.69	22.66	7.84	64.28	37.16	667.65	439.26	732.65	508.54	683.85	454.26	721	455.19
48.314	2	0.11	0.03	0.18	2.46	0.05	0.41	2.5	9.83	3.07	95.01	96.71	-7.44	38.62	20.82	69.62	0.48	0.55	9.83	13.74	2.65	0.79	0	3.07	65.81	0.13	0.65	24.19	0.48	1.06	0.02	0.04	1.16	0.55	0	0	0.77	24.32	7.28	62.83	37.72	667.2	438.71	731.94	507.7	682.9	452.82	720.57	454.57
48.348	2	0.11	0.04	0.24	2.16	0.04	0.42	2.14	8.14	2.46	95.68	97.97	-9.5	36.11	18.57	67.8	0.5	0.56	8.14	8.24	2.52	0.52	0	2.46	73.79	0.18	0.63	25.63	0.67	1.34	0.04	0.13	1.24	0.77	0	0	3.52	24.85	5.75	61.93	36.23	667.67	438.82	731.54	507.05	683.11	453.76	719.34	453.72
48.381	2	0.1	0.04	0.2	1.55	0.04	0.31	1.39	7.53	2.1	96.9	95.42	-4.43	39.35	12.73	63.21	0.43	0.43	7.53	5.21	1.65	0.42	0	2.1	67.9	0.2	0.68	16.72	0.81	1.26	0.04	0.16	1.3	0.89	0	0	1.73	24.16	8.34	61.37	37.92	667.49	439.01	729.26	504.88	682.01	451.76	719.76	455.32
48.415	2	0.08	0.05	0.18	1.28	0.04	0.27	1.06	7.61	2.16	97.43	91.63	0	65.86	9.98	59.72	0.39	0.34	7.61	3.27	0.79	0.7	0	2.16	63.39	0.3	0.82	5.69	1.19	1.19	0.06	0.12	1.37	1.38	0	0	-4.83	18.72	9.9	62.41	39.73	667.89	441.04	729.04	504.62	681.68	453.62	721.25	457.06
48.448	2	0.1	0.06	0.15	0.83	0.04	0.24	0.62	7.74	1.97	98.33	72.37	0	54.85	7.19	49.58	0.34	0.29	7.74	2.47	1.03	0.61	0	1.97	55.74	0.3	0.96	7.04	1.33	1.12	0.07	0.17	1.44	1.48	0	0	-2.18	21.03	9.1	62.33	37.83	666.95	441.07	729.35	506.44	681.92	454.78	719.72	456.51
48.481	2	0.1	0.07	0.12	0.64	0.04	0.2	0.44	7.25	1.72	98.72	45.2	0	42.61	4.9	43.83	0.31	0.27	7.25	1.94	1.05	0.61	0	1.72	47.11	0.28	1.4	5.47	1.3	1.13	0.07	0.16	1.44	1.26	0	0	0.11	23.49	9.37	62.84	36.87	666.62	441.75	729.93	508.44	682.61	455.9	719.45	457.44
48.515	2	0.11	0.08	0.1	0.54	0.04	0.2	0.35	6.46	1.43	98.93	25.89	0	32.45	4.73	38.32	0.25	0.28	6.46	1.46	1.06	0.51	0	1.43	41.93	0.33	1.82	10.45	1.53	1.12	0.1	0.07	1.42	1.47	0	0	-1.14	25.67	8.67	62.79	35.63	666.41	441.29	730.28	509.19	683.06	454.92	718.64	456.93
48.548	2	0.1	0.07	0.08	0.65	0.04	0.15	0.45	6.58	1.18	98.7	24.59	0	22.76	4.75	44.2	0.19	0.35	6.58	1.34	1.07	0.36	0	1.18	35.19	0.4	1.79	14.9	1.56	1.03	0.15	0.02	1.46	1.47	0	0	-3.49	28.11	6.79	62.76	35.68	666.78	440.58	729.33	507.47	682.25	453.18	717.84	455.8
48.581	2	0.09	0.07	0.06	0.65	0.04	0.14	0.44	5.88	1.06	98.71	16.1	0	34.71	5.2	43.52	0.16	0.38	5.88	1.16	0.89	0.35	0	1.06	29.27	0.43	1.72	15.11	1.52	1	0.16	0.01	1.54	1.2	0	0	-2	25.16	9.22	63.14	35.06	666.35	440.21	728.87	506.47	682.73	453.47	717.72	455.6
48.615	2	0.08	0.06	0.05	0.74	0.04	0.12	0.52	6.64	0.9	98.53	11.48	0	30.07	6.24	46.65	0.13	0.45	6.64	1.11	0.88	0.38	0	0.9	21.26	0.48	1.47	10.89	1.6	0.78	0.23	0.02	1.79	0.81	0	0	-5.17	26.22	8.57	63.35	35.82	666.47	439.73	728.79	505.84	682.28	452.13	717.98	455.16
48.648	2	0.06	0.05	0.04	0.97	0.04	0.14	0.75	11.37	0.82	98.07	15.67	0	29.83	11.37	49.82	0.12	0.69	6.54	0.97	0.86	0.27	0	0.82	22.57	0.46	1.17	6.46	1.58	0.74	0.25	0.01	1.99	0.57	0	0	-3.11	26.28	9.4	63.67	35.12	666.13	438.77	729.21	505.49	682.85	452.09	717.91	454.21
48.681	2	0.06	0.05	0.04	1.01	0.04	0.18	0.8	14.77	0.74	97.97	16.08	0	23.4	14.77	47.88	0.11	0.92	6.31	0.92	0.77	0.24	0	0.74	24.9	0.41	0.9	6.41	1.49	0.67	0.29	0.03	2.13	0.22	0	0	-3.51	27.93	8.79	63.89	35.21	666.47	438.42	729.6	505.65	683.07	451.14	718.15	454.11
48.715	2	0.06	0.05	0.05	1.32	0.05	0.23	1.11	11.89	0.58	97.36	27.29	0	21.15	19.77	50.88	0.08	1.12	6.61	0.63	0.63	0.16	0	0.58	30.25	0.36	0.75	7.58	1.58	0.5	0.38	0.02	2.47	0.09	0	0	-4.3	28.58	7.72	64.26	35.72	666.92	438.14	729.14	504.49	682.53	450.43	718.11	453.59
48.748	2	0.06	0.04	0.05	1.63	0.04	0.29	1.46	5.93	0.45	96.74	36.8	0	18.16	23.89	52.91	0.08	1.54	5.93	0.35	0.45	0.13	0	0.6	33.69	0.35	0.58	11.59	1.41	0.49	0.36	0.01	2.54	0.17	0	0	-6.18	29.53	9.06	64.59	35.13	667.11	438.11	728.06	502.62	682.81	450.01	717.77	453.47
48.782	2	0.06	0.04	0.04	1.95	0.05	0.25	1.86	4.91	0.32	96.09	42.31	0	17.2	24.29	57.69	0.06	2.35	4.91	0.21	0.27	0.13	0	0.46	31.79	0.32	0.51	18.93	1.26	0.5	0.41	0	3.14	0	0	0	-5.87	29.86	10.55	64.92	34.5	667.08	437.78	727.56	501.43	683.29	449.79	717.61	453.29
48.815	2	0.08	0.04	0.07	1.62	0.05	0.4	1.5	26.36	0.44	96.76	52.13	-2.51	22.06	26.36	49.82	0.06	2.92	5.8	0.17	0.44	0.26	0	0.5	44.58	0.28	0.59	31.11	0.93	0.44	0.43	0.01	3.45	0	0	0	-4.01	28.31	11.33	65.59	33.5	666.53	436.39	727.61	500.38	683.58	449.5	717.01	451.54
48.848	2	0.14	0.06	0.12	1.12	0.05	0.71	0.94	27.6	0.62	97.76	60.79	-9.82	26.99	27.6	37.11	0.07	3.19	5.73	0.16	0.63	0.69	0	0.62	61.68	0.24	0.57	43.36	0.71	0.41	0.52	0.01	3.34	0	0	0	-6.27	26.98	12.8	65.59	34.3	665.94	435.27	727.84	499.68	683.5	448.18	717.69	450.98
48.882	2	0.26	0.07	0.22	0.78	0.05	0.99	0.61	25.58	0.73	98.02	73.6	-17.48	20.23	25.58	28.45	0.09	3.56	5.89	0.15	1.29	1.74	0	0.73	77.64	0.2	0.58	62.57	0.48	0.35	0.59	0.01	3.54	0	0	0	-7.41	28.86	13.5	65.9	34.44	664.92	433.59	728.18	499.15	683.4	446.81	717.73	449.61
48.915	2	0.42	0.08	0.4	0.61	0.05	0.95	0.45	20.1	0.91	98.09	83.28	-22.84	23.92	20.1	26.19	0.1	4.01	5.99	0.14	2.48	4.23	0	0.91	87.13	0.16	0.59	78.67	0.35	0.3	0.67	0.01	3.38	0	0	0	-5.6	27.78	14.16	66.53	34.96	664.29	431.86	729.3	499.07	683.59	446.03	718.48	448.25
48.948	2	0.5	0.08	0.55	0.57	0.04	0.89	0.42	16.73	1.15	98.22	89.25	-25.6	17.64	16.73	27.2	0.11	4.47	4.72	0.12	3.15	5.3	0	1.15	92.47	0.12	0.56	82.74	0.22	0.28	0.87	0	3.03	0	0	0	-4.04	29.71	14.22	67.09	35.7	664.23	430.58	729.44	497.97	683.48	444.82	719.09	447.53
48.982	2	0.58	0.08	0.63	0.49	0.04	0.81	0.34	12.92	1.59	98.38	90.54	-27.26	22.65	12.92	26.47	0.12	4.38	4.09	0.11	3.7	4.66	0	1.59	94.97	0.11	0.6	86.99	0.14	0.25	1.23	0.01	2.79	0	0	0	-3.84	28.14	14.13	67.23	35.73	664.52	429.75	729.41	497.08	683.51	443.63	719.1	446.76
49.015	2	0.65	0.09	0.77	0.41	0.04	0.83	0.28	10.87	2.38	98.34	90.89	-29.26	34.11	10.87	24.39	0.13	3.33	3.79	0.14	4.49	5.05	0	2.38	97.56	0.1	0.6	90.2	0.11	0.24	1.29	0.03	2.47	0	0	0	-1.04	25.29	14.64	67.42	35.57	664.71	429.66	729.8	497.25	683.88	444.08	719.35	446.74
49.048	2	0.74	0.1	0.99	0.29	0.04	0.94	0.19	9.31	4.04	98.01	87.16	-31.72	37.02	9.31	18.21	0.16	2.03	4.32	0.22	6.81	6.42	0	4.04	98.95	0.07	0.68	93.96	0.07	0.22	1.4	0.05	2.28	0.02	0	0	-1.15	24.66	14.81	67.89	36.2	664.75	429.35	730.02	496.9	683.8	443.91	719.9	446.57
49.082	2	0.79	0.11	1.41	0.24	0.04	1.09	0.16	6.74	9.01	97.18	86.61	-34.5	34.44	6.74	17.27	0.26	1.3	5.18	0.28	9.6	9.47	0	9.01	99.29	0.05	0.61	95.11	0.04	0.17	1.46	0.02	1.94	0.33	0	0	-2.67	25.22	14.49	68.1	36.73	665.32	429.57	730.4	496.69	683.99	443.97	720.62	446.7
49.115	2	0.75	0.11	1.89	0.24	0.04	1.04	0.17	5.61	11.07	96.22	89.74	-35.79	24.06	5.1	20.9	0.29	0.8	5.61	0.32	11.97	12.25	0	11.07	99.43	0.04	0.51	94.18	0.04	0.17	1.36	0.04	1.74	0.71	0	0	-3.47	27.75	15.34	68.09	35.87	666.11	429.45	730.94	496.63	685.43	442.98	721.06	447.12
49.149	2	0.65	0.1	2.26	0.31	0.04	1.61	0.23	6.25	13.31	95.49	94.25	-39.56	27.07	4.32	28.67	0.41	0.61	6.25	0.42	13.31	13.93	0	22.41	99.48	0.03	0.46	90.23	0.02	0.14	1.42	0.04	1.26	1.35	0	0	-3.18	26.96	15.46	68.09	35.55	666.78	429.4	731.62	496.6	686.21	443.09	721.55	446.91
49.182	2	0.59	0.1	2.04	0.36	0.04	2.36	0.27	6.65	12.27	95.27	96	-41.58	34.35	3.77	33.34	0.51	0.43	6.65	0.66	12.27	12.62	0	31.1	99.53	0.03	0.37	88.27	0.02	0.14	1.36	0.06	1.09	1.91	0	0	-4.24	25.24	15.34	68.33	36.58	667.36	429.63	732.16	496.51	686.27	443.22	722.64	447.22
49.215	2	0.51	0.09	1.63	0.44	0.04	2.6	0.33	6.46	10.34	94.8	97.37	-40.83	37.03	3.98	38.74	0.54	0.34	6.46	0.98	10.34	10.01	0	33.82	99.53	0.03	0.36	83.96	0.02	0.15	1.29	0.05	1.06	2.33	0	0	-2.18	24.66	16.12	68.03	36.45	668.51	429.61	733.41	496.54	687.75	443.48	723.98	447.52
49.249	2	0.47	0.08	1.68	0.54	0.04	5.37	0.43	7.8	11.05	89.27	98.26	-46.09	39.84	4.93	44.01	0.8	0.28	7.8	1.83	11.05	10.06	0	48.45	99.55	0.03	0.3	83.84	0.01	0.17	1.63	0.07	0.91	2.54	0	0	-1.76	24.06	15.96	67.78	36.21	669.49	429.98	734.52	497.39	688.81	443.66	724.77	447.91
49.282	2	0.45	0.07	1.46	0.61	0.04	5.34	0.51	8.21	12.37	89.33	98.67	-48.02	39.7	5.48	47.41	0.87	0.3	8.21	2.57	12.37	6.16	0	49.22	99.49	0.03	0.27	88.51	0.02	0.19	1.63	0.03	0.89	2.52	0	0	-1.49	24.09	16.23	67.27	36.64	670.56	430.52	734.96	497.53	689.57	443.34	725.77	449.05
49.315
49.349
49.382
49.416
49.449
49.482
49.516
49.549
49.582	3	0.31	0.32	0.04	0.25	0.04	0.59	0.09	2.72	10.12	98.82	0.87	-3.09	97.51	2.36	0.09	26.36	0.01	2.72	0.64	6.66	2.91	0.69	7.42	0.38	0.15	0.02	0.15	3.31	10.12	0.1	1.05	2.07	0	0	0	-0.26	3.66	-6.71	71.96	94.22	889.34	513.75	1006.54	631.96	895.31	546.7	989.31	540.25
49.616
49.649
49.682
49.716
49.749
49.783
49.816
49.849
49.883
49.916
49.949
49.983
50.016
50.049
50.083
50.116
50.15
50.183
50.216
50.25
50.283
50.316
50.35
50.383
50.417
50.45
50.483
50.517
50.55
50.583	2	0.03	0.02	0.08	24.92	0.04	5	37.14	6.67	1.26	37.86	99.49	-27.64	90.51	77.9	86.44	0.03	2.34	6.67	1.26	0.16	0.05	0	6.06	72.47	1.06	0.61	46.92	2.27	0.69	0.03	0.04	1.78	0.79	0	0	-3.98	10.73	5.62	64.62	49.8	680.33	435.14	752.1	510.04	693.19	451.05	742.97	452.37
50.617	2	0.03	0.02	0.1	29.96	0.03	6.27	43.94	9.71	2.39	31.06	99.83	-33.51	90.75	78.43	92.47	0.03	2.85	3.21	0.18	0.1	0.05	0	9.71	80.34	2.39	0.49	50.14	2.47	0.41	0.1	0.02	1.44	2.24	0	0	-3.54	10.58	8.31	64.28	47.25	678.45	432.92	752.38	510.64	694.62	448.19	741.75	451.48
50.65	2	0.03	0.03	0.1	30.96	0.03	7	45.44	11.59	3.75	29.56	99.85	-34.75	91.59	79.15	93.2	0.02	2.89	2.98	0.13	0.08	0.05	0	11.59	80.9	3.75	0.52	52.55	2.81	0.37	0.15	0.02	1.74	3.96	0	0	1.67	10.06	8.74	64.53	48.5	678.32	431.69	752.9	510.14	694.41	447.85	742.81	451.03
50.683	2	0.04	0.03	0.11	31.86	0.04	7.18	46.97	12.72	3.07	28.03	99.89	-36.21	93.57	78.41	94.98	0.02	3.33	3.02	0.11	0.09	0.05	0	12.72	82.87	3.07	0.51	57.1	2.65	0.37	0.15	0.02	1.96	4.68	0	0	1.61	8.61	8.93	64.26	47.53	678.63	431.38	752.68	509.71	694.96	446.73	742.32	450.84
50.717	2	0.04	0.03	0.11	30.8	0.04	6.31	45.85	11.92	2.26	29.15	99.9	-36.32	92.43	76.57	95.59	0.02	3.43	2.74	0.13	0.1	0.06	0	11.92	83.13	2.26	0.5	60.65	2.34	0.42	0.13	0.04	2.13	4.9	0	0	1.94	9.49	9.01	64.54	47.34	678.75	431.37	752.63	509.62	695.13	446.6	742.27	450.91
50.75	2	0.04	0.02	0.11	28.94	0.04	5.25	43.39	11.09	1.89	31.61	99.89	-34.83	92.52	73.69	96.19	0.02	3.28	3.55	0.14	0.13	0.06	0	11.09	82.35	1.89	0.47	61.29	2.27	0.46	0.12	0.05	2.27	4.72	0	0	1.48	9.43	9	64.68	48.25	679.19	431.42	752.86	509.1	695.06	446.77	743.13	450.96
50.784	2	0.04	0.02	0.11	27.57	0.04	4.39	41.28	10.34	1.76	33.72	99.88	-30.59	92.28	71.17	96.72	0.02	3.17	4.01	0.13	0.16	0.07	0	10.34	80.81	1.76	0.39	49.08	2.57	0.48	0.1	0.06	2.3	4.44	0	0	3.18	9.6	8.9	64.6	48.72	679.39	431.38	753.23	509.5	695.12	446.69	743.63	451.29
50.817	2	0.03	0.02	0.11	25.93	0.04	3.64	38.86	9.66	1.58	36.14	99.87	-28.34	93.03	68.55	97.08	0.02	2.97	3.81	0.13	0.14	0.06	0	9.66	79.22	1.58	0.34	44.58	2.71	0.52	0.09	0.09	2.4	3.88	0	0	3.11	9.05	8.3	64.52	48.79	679.73	431.43	753.36	509.52	695.08	446.6	743.66	451.15
50.85	2	0.03	0.02	0.12	23.23	0.04	2.94	34.78	9.72	1.48	40.22	99.88	-26.35	94.29	63.81	97.85	0.02	2.71	3.7	0.1	0.11	0.04	0	9.72	79.53	1.48	0.28	40.61	2.75	0.53	0.08	0.06	2.51	4.09	0	0	3.33	7.98	8.27	64.5	49.1	679.84	431.32	753.65	509.55	695.11	446.63	744.01	451.06
50.884	2	0.03	0.02	0.12	20.36	0.04	2.26	30.22	9.74	1.35	44.78	99.86	-23.69	94.79	58.81	98.18	0.02	2.37	3.57	0.13	0.1	0.04	0	9.74	77.36	1.35	0.25	36.15	2.88	0.56	0.08	0.06	2.55	3.52	0	0	3.56	7.49	8.34	64.38	49.21	679.88	431.41	753.53	509.46	695.05	446.62	744.05	451.21
50.917	2	0.04	0.02	0.13	16.2	0.04	1.49	23.39	9.98	1.25	53.21	99.85	-21.87	95.04	50.13	98.54	0.02	2.31	3.48	0.13	0.09	0.03	0	9.98	75.45	1.25	0.21	38.23	2.89	0.55	0.07	0.05	2.54	2.58	0	0	1.99	7.24	8.23	64.68	49.16	680.18	431.46	753.82	509.3	695.3	446.71	744.28	450.98
50.95	2	0.04	0.02	0.14	13.25	0.04	1.11	18.51	10.92	1.15	62.99	99.83	-20.03	94.54	43.1	98.72	0.02	2.05	3.36	0.14	0.1	0.04	0	10.92	73.71	1.15	0.17	37.14	3.01	0.54	0.06	0.11	2.51	2.17	0	0	3.88	7.74	8.11	64.78	48.91	680.92	431.64	754.17	509.44	695.94	446.69	744.63	451.35
50.984	2	0.04	0.02	0.17	10.46	0.04	0.91	14.05	12.63	1.12	71.89	99.85	-19.1	95.33	35.89	98.55	0.02	1.55	2.95	0.15	0.11	0.03	0	12.63	75.68	1.12	0.15	34.66	2.83	0.54	0.06	0.6	2.45	2.15	0	0	8.22	6.92	7.61	64.9	47.85	681.7	431.77	754.01	508.92	696.48	447.53	744.2	451.13
51.017	2	0.05	0.02	0.22	8.7	0.04	0.91	11.31	15.25	1.07	77.38	99.9	-21.42	95.38	30.45	98.28	0.02	1.29	2.6	0.14	0.13	0.03	0	15.25	81.19	1.07	0.15	39.72	2.64	0.55	0.07	1.14	2.39	2.42	0	0	5.39	6.86	8.45	64.96	47.03	682.02	431.86	754.02	508.2	697.32	447.4	744.22	450.94
51.05	2	0.07	0.02	0.27	8.22	0.04	1.04	10.51	17.05	0.96	78.98	99.93	-25.05	91.75	28.97	98.04	0.02	1.06	2.41	0.16	0.13	0.02	0	17.05	86.51	0.96	0.17	48.32	2.71	0.53	0.07	2.33	2.33	2.94	0	0	5.18	9.96	7.74	64.6	45.88	682.74	431.95	753.48	507.04	697.69	447.49	743.48	450.34
51.084	2	0.08	0.02	0.29	7.93	0.04	1.06	10.09	17.87	0.82	79.83	99.94	-27.87	90.67	27.91	98.08	0.01	0.94	3.12	0.19	0.13	0.01	0	17.87	87.97	0.82	0.21	61.04	2.91	0.57	0.08	0.49	2.45	4.01	0	0	6.18	10.63	8.02	63.67	45.97	682.06	431.51	752.14	505.95	696.76	446.81	742.61	450.12
51.117	2	0.1	0.03	0.31	8.08	0.04	1.21	10.34	18.47	0.71	79.31	99.95	-31.3	93.48	28.94	97.83	0.01	0.8	3.91	0.21	0.12	0.01	0	18.47	90.26	0.71	0.26	73.56	2.95	0.59	0.08	0.7	2.49	5.64	0	0	6.84	8.69	8.47	64.06	44.41	682.92	432.1	752.87	506.44	698.36	447.68	742.69	450.4
51.151	2	0.11	0.03	0.34	7.9	0.05	1.45	10.17	20.49	0.5	79.66	99.96	-32.37	96.2	28.79	97.51	0.01	0.73	6.26	0.23	0.14	0.01	0	20.49	93.34	0.5	0.25	77.26	2.78	0.68	0.07	0.23	2.56	6.98	0	0	5.67	5.84	8.6	63.85	45.73	682.17	432.06	753.6	507.89	697.79	447.62	743.41	450.81
51.184	2	0.1	0.03	0.33	8.83	0.04	1.66	11.63	19.53	0.49	76.73	99.96	-32.74	95.4	32.6	97.43	0.01	0.61	5.12	0.28	0.13	0.01	0	19.53	94.5	0.49	0.26	72.97	2.84	0.71	0.07	0.17	2.53	8.53	0	0	4.99	6.84	8.14	64	46.08	682.87	432.65	753.87	508.3	698	447.48	743.9	451.52
51.217	2	0.09	0.04	0.31	10.59	0.04	2.11	14.44	18.47	0.49	71.13	99.97	-34.54	94.64	38.91	97.18	0.01	0.47	4.94	0.3	0.13	0.01	0	18.47	95.41	0.49	0.31	74.71	2.98	0.74	0.07	0.29	2.5	10.11	0	0	4.16	7.64	8.47	63.4	45.84	682.28	432.08	752.78	507.1	697.41	446.61	743.04	450.95
51.251	2	0.08	0.05	0.29	13.15	0.04	3.12	18.51	20.53	0.45	62.98	99.97	-36.6	96.77	45.35	97.81	0.01	0.49	4.55	0.29	0.11	0.01	0	20.53	95.99	0.45	0.32	72.19	3.18	0.78	0.08	0.09	2.38	11	0	0	4.36	5	7.91	63.69	46.2	683.11	432.47	753.8	507.66	697.92	447.34	743.97	451.08
51.284	2	0.07	0.05	0.24	17.17	0.04	4.21	25.17	19.13	0.45	49.83	99.97	-38	92.89	54.38	98.14	0.01	0.48	4.77	0.3	0.08	0	0	19.13	95.05	0.45	0.3	72.75	3.29	0.86	0.09	0.14	2.37	11.75	0	0	4.83	9.15	8.18	63.49	46.55	683.07	432.16	753.35	506.88	697.68	446.8	744.04	451.09
51.317	2	0.06	0.05	0.21	20.23	0.04	5.23	30.23	18.41	0.4	44.77	99.97	-39.36	94.4	60.35	98.18	0	0.46	5.76	0.32	0.06	0	0	18.41	94.48	0.4	0.32	76.46	3.41	0.93	0.1	0.2	2.39	11.65	0	0	3.06	7.88	7.67	64.25	46.52	683.97	432.68	753.95	506.9	698.22	447.38	744.6	451.08
51.351	2	0.06	0.05	0.2	23.11	0.04	7.15	34.88	19.21	0.37	40.12	99.97	-41.71	96.18	66.04	97.61	0	0.39	5.94	0.34	0.06	0	0	19.21	95.56	0.37	0.33	78.8	3.39	0.97	0.11	0.62	2.32	11.61	0	0	3.12	5.86	7.05	64.7	46.3	683.97	432.45	754.07	507.04	698.12	447.12	744.29	450.63
51.384	2	0.05	0.04	0.18	24.04	0.04	6.72	36.25	17.03	0.53	38.75	99.96	-37.8	93.78	68.12	96.85	0	0.37	4.71	0.39	0.08	0.01	0	17.03	93.11	0.53	0.23	62.85	3.86	1.1	0.09	10.78	2.31	8.6	0	0	1.25	8.43	6.82	66.32	46.16	684.76	432.8	754.57	506.87	698.77	447.49	744.83	450.63
51.418	2	0.03	0.03	0.16	22.31	0.04	6.48	33.52	17.83	0.73	41.48	99.93	-31.78	93.03	67.5	94.58	0	0.31	2.86	0.37	0.16	0.02	0	17.83	89.43	0.73	0.22	36.5	4.24	1.17	0.1	10.88	2.44	4.75	0	0	-1.37	9.05	7.47	67.23	45.2	684.01	431.02	755.35	506.47	699.45	446.02	744.57	448.74
51.451	2	0.03	0.02	0.15	20.8	0.04	6.58	30.83	16.65	0.96	44.17	99.87	-29.69	93.4	69.06	90.09	0	0.28	2.52	0.34	0.17	0.02	0	16.65	86.16	0.96	0.2	30.4	4.84	1.19	0.11	13.12	2.49	2.69	0	0	-1.16	8.75	8.89	67.65	45.57	682.97	429.45	756	506.41	699.61	444.86	745.07	447.86
51.484	2	0.03	0.02	0.14	14.92	0.04	7.09	21.34	18.31	1	57.31	99.69	-27.58	96.98	66.45	80.94	0	0.26	1.92	0.31	0.17	0.04	0	18.31	84.31	1	0.18	22.41	4.43	1.04	0.1	0.23	2.59	1.49	0	0	6.61	4.66	7.78	68.11	47.26	683.76	427.4	756.56	504.93	699.07	443.27	746.22	446.48
51.518	2	0.04	0.03	0.11	12.17	0.04	7.78	16.7	15.09	1.07	66.6	98.94	-27.85	95.28	70.37	69.73	0.01	0.26	2.39	0.28	0.16	0.07	0	15.09	79.39	1.07	0.18	31.2	5.06	1.06	0.09	0.05	2.75	0.52	0	0	4.19	6.97	7.9	68.65	46.41	683.86	426.41	756.32	503.69	699.48	441.55	745.73	445.39
51.551	2	0.06	0.04	0.1	8.79	0.04	10.43	11.51	14.98	1.16	76.97	99.05	-30.45	95.31	73.21	56.48	0.01	0.27	3.47	0.3	0.21	0.12	0	14.98	77.9	1.16	0.21	44.01	4.49	1.09	0.09	0.07	2.86	0	0	0	2.21	6.94	8.31	68.83	45.93	683.47	425.11	756.11	502.29	699.53	440.29	745.32	443.87
51.584	2	0.08	0.05	0.09	6.44	0.04	15.16	7.98	75.31	1.11	69.68	99.11	-33.88	93.58	76.63	43.4	0.01	0.29	4.54	0.28	0.32	0.17	0	16.66	75.31	1.11	0.2	56.75	3.58	0.99	0.08	0.04	2.71	0	0	0	3.46	8.6	9.08	68.92	46.49	682.9	424.19	756	501.39	699.24	440.12	745.62	443.22
51.618	2	0.08	0.07	0.07	5.38	0.04	18.96	6.44	70.91	1.29	62.08	98.99	-33.19	95.49	79.53	35.06	0.02	0.36	5.51	0.24	0.63	0.22	0	17.88	70.91	1.29	0.16	53.11	2.65	0.84	0.08	0.02	2.39	0	0	0	6.44	6.73	8.69	69.09	46.62	683.28	423.64	756.17	501.02	699.28	439.68	745.8	442.83
51.651	2	0.08	0.07	0.08	5.52	0.05	23.24	6.73	76.45	1.1	53.52	99.43	-35.94	94.01	81.2	34.52	0.02	0.41	6.49	0.24	1.03	0.26	0	19.18	76.45	1.1	0.21	57.12	2.37	0.79	0.08	0.04	2.4	0	0	0	6.23	8.23	9.63	69.25	47.06	683.56	423.79	755.71	500.4	699.44	438.79	746.24	443.73
51.684	2	0.07	0.06	0.08	7.54	0.04	28.96	9.9	80.09	1.12	46.04	99.75	-38.79	96.4	87.65	38.09	0.03	0.44	6.38	0.3	1.01	0.17	0	19.15	80.09	1.12	0.22	59.04	2.1	0.82	0.08	0.04	2.34	0	0	0	9.73	5.56	7.61	68.97	45.97	684.8	424.01	755.8	500.33	699.77	439.2	745.57	443.17
51.718	2	0.07	0.06	0.09	8.65	0.05	37.64	11.76	84.69	1.15	37.36	99.85	-42.21	93.98	89.93	40.36	0.05	0.49	7.88	0.38	0.94	0.12	0	23.33	84.69	1.15	0.28	63.38	1.63	0.86	0.08	0.02	2.24	0.2	0	0	8.94	8.26	8.06	68.66	45.18	684.85	424.64	755.19	499.75	700.01	440.23	745.08	443.34
51.751	2	0.08	0.05	0.1	12.82	0.05	42.48	18.67	87.83	0.96	32.52	99.91	-47.12	96.89	93.41	49.82	0.05	0.53	8.63	0.49	0.55	0.07	0	25.71	87.83	0.96	0.32	76.34	1.46	0.93	0.08	0.03	2.13	0.72	0	0	10.99	4.81	6.77	68.79	46.08	686.94	426.07	755.5	499.44	700.29	441.5	746.28	444.38
51.785	2	0.1	0.05	0.1	13.39	0.06	48.54	19.56	29.19	0.88	26.46	99.93	-50.93	96.83	93.34	51.37	0.09	0.44	11.65	0.64	0.31	0.03	0	29.19	90.56	0.88	0.37	91.17	1.27	0.91	0.07	0.06	2.07	1.41	0	0	12.23	4.9	7.24	69.04	46.06	688.5	427.44	755.94	499.11	701.45	443.3	747.46	445.48
51.818	2	0.09	0.06	0.11	15.05	0.06	55.75	22.26	33.89	0.78	19.25	99.95	-54	95.87	94.32	54.44	0.13	0.35	11.08	0.74	0.27	0.03	0	33.89	92.92	0.78	0.38	92.02	1.08	0.87	0.06	0.04	1.88	2.54	0	0	10.34	6.28	8.09	68.65	44.89	688.81	427.24	757.05	499.84	703.02	442.82	747.83	445.48
51.851	2	0.09	0.06	0.12	17.36	0.06	56.41	26.06	34.78	0.93	18.59	99.96	-55.01	96.95	94.44	59.34	0.13	0.26	12.49	0.93	0.15	0.03	0	34.78	94.91	0.69	0.47	95.54	1.07	0.92	0.07	0.08	1.77	4.56	0	0	11.31	4.7	7.85	68.73	45.51	689.71	427.8	757.74	500.21	703.44	443.37	748.86	446.12
51.885	2	0.08	0.07	0.12	19.7	0.07	67.32	29.94	43.91	1.07	7.68	99.96	-56.92	97.06	94.44	64.07	0.2	0.2	15.4	1.07	0.19	0.06	0	43.91	96	0.43	0.55	93.96	0.75	0.89	0.07	0.08	1.63	6.26	0	0	8.65	4.52	7.67	68.48	45.99	690.18	426.91	759.44	500.43	704.23	442.68	750.15	445.12
51.918	2	0.08	0.07	0.12	21.27	0.06	66.15	32.51	42.62	0.95	8.85	99.96	-57.1	95.97	95.51	65.89	0.18	0.15	13.64	0.95	0.18	0.06	0	42.62	96.78	0.38	0.55	91.07	0.75	0.93	0.07	0.02	1.57	6.73	0	0	7.9	6.15	8.13	69.02	45.04	691.63	426.87	760.28	499.65	705.99	442.42	750.95	444.94
51.951	2	0.07	0.07	0.12	23.28	0.07	70.68	35.65	46.88	0.72	4.32	99.97	-57.61	95.66	95.44	69.33	0.18	0.12	16.31	0.72	0.19	0.07	0	46.88	97.39	0.23	0.74	90.81	0.62	0.94	0.07	0.03	1.4	8.06	0	0	6.95	6.54	7.44	68.94	44.38	692.41	426.56	760.97	499.29	706.76	442.33	751.11	444.07
51.985	2	0.07	0.07	0.13	25.42	0.08	72.94	39.26	49.45	0.67	2.06	99.97	-57.55	96.2	95.5	72.75	0.21	0.08	17.98	0.67	0.24	0.06	0	49.45	97.78	0.12	0.75	88.68	0.45	1.2	0.07	0.04	1.25	8.39	0	0	6.25	5.84	8.14	68.65	44.98	692.65	426.31	761.21	498.85	706.99	441.68	751.9	444.21
52.018	2	0.07	0.07	0.13	25.04	0.09	76.72	38.66	53.22	0.7	0	99.97	-58.72	97.3	94.64	72.93	0.19	0.07	21.24	0.7	0.21	0.04	0	53.22	98.23	0.1	0.88	95.03	0.46	1.29	0.07	0.04	1.22	8.38	0	0	6.82	4.07	7.01	68.97	45.21	694.09	426.97	762.02	499.05	707.58	442.34	752.74	444.48
52.051	2	0.08	0.07	0.13	25.43	0.12	82.34	39.23	58.75	0.64	0	99.97	-58.95	97.44	94.48	73.67	0.18	0.06	26.81	0.64	0.24	0.06	0	58.75	98.87	0.07	0.86	97.59	0.37	1.29	0.07	0.03	1.07	8.3	0	0	8.1	3.81	7.87	68.57	44.53	694.58	426.55	761.85	497.9	708.36	441.76	752.81	444.25
52.085	2	0.08	0.07	0.14	25.76	0.13	83.27	39.88	62.06	0.61	0	99.96	-59.74	96.56	92.54	75.99	0.15	0.06	27.33	0.61	0.19	0.05	0	62.06	99.18	0.05	0.9	98.26	0.34	1.56	0.07	0.03	0.94	8.85	0	0	5.26	5.32	8.32	68.2	45.57	694.73	426.67	762.02	497.76	708.27	441.13	753.69	444.74
52.118	2	0.08	0.06	0.14	24.93	0.12	83.88	38.58	65.05	0.53	0	99.96	-60.79	96.41	90.37	76.84	0.14	0.07	26.58	0.53	0.18	0.05	0	65.05	99.36	0.04	0.85	98.71	0.28	1.56	0.07	0.02	0.9	7.78	0	0	5.01	5.55	7.88	68.16	45.76	694.77	426.57	762.03	497.77	708.05	440.88	753.66	444.59
52.152	2	0.08	0.06	0.15	23.74	0.1	86.16	36.94	70.26	0.49	0	99.95	-63.19	95.36	88.51	76.66	0.1	0.08	24.22	0.49	0.12	0.03	0	70.26	99.57	0.03	0.92	98.07	0.25	1.91	0.07	0.04	0.82	7.33	0	0	5.76	6.89	7.25	68.34	45.27	694.97	426.84	761.56	497.69	707.93	440.91	753.04	444.67
52.185	2	0.09	0.07	0.16	19.38	0.13	86.97	29.78	73.69	0.56	0	99.93	-61.65	96.87	83.94	73.45	0.09	0.09	27.88	0.56	0.14	0.03	0	73.69	99.71	0.02	1.01	97.92	0.22	1.93	0.06	0.05	0.8	7.84	0	0	6.38	4.85	6.53	68.39	44.36	695.19	426.97	760.71	496.95	707.73	440.9	751.97	444.29
52.218	2	0.1	0.07	0.18	15.66	0.13	85.4	23.57	76.48	0.64	0	99.88	-60.54	95.74	77.19	72.45	0.08	0.14	28.5	0.64	0.14	0.04	0	76.48	99.73	0.02	0.95	96.87	0.19	1.99	0.06	0.02	0.81	7.73	0	0	5.2	6.44	5.55	68.47	42.39	696.25	427.43	759.98	495.63	708.48	441.13	750.78	443.72
52.252	2	0.12	0.09	0.18	12.47	0.15	87.42	18.4	76.4	0.63	0	99.87	-59.9	94.9	76.4	65.33	0.07	0.16	30.35	0.63	0.13	0.03	0	77.81	99.77	0.01	0.84	96.63	0.15	2.36	0.05	0.01	0.81	8.94	0	0	8.9	7.39	5.18	68.19	42.97	696.43	428.16	757.98	493.97	707.18	441.96	750.08	444.27
52.285	2	0.15	0.12	0.21	7.99	0.13	83.51	10.9	68.62	0.52	0	99.76	-58.51	95.12	68.62	58.35	0.07	0.18	27.84	0.52	0.08	0.03	0	76.76	99.71	0.01	0.65	95.17	0.12	2.42	0.05	0	0.84	9.69	0	0	4.47	7.15	4.61	68.75	42.87	697.08	429.53	757.14	493.33	706.93	442.78	749.75	444.83
52.318	2	0.18	0.14	0.24	4.96	0.07	76.79	6.04	60.13	0.6	0	99.51	-60.04	95.16	60.13	51.54	0.07	0.18	18.24	0.6	0.05	0.02	0	75.65	99.43	0.01	0.57	92.8	0.08	2.3	0.04	0.02	0.77	9.45	0	0	4.55	7.1	3.89	68.73	44.42	697.1	430.06	756.21	492.55	705.49	443.4	749.87	445.12
52.352	2	0.25	0.17	0.26	2.75	0.05	78.18	2.89	54.07	0.56	0	99.19	-63.17	93.33	54.07	39.22	0.06	0.16	11.83	0.56	0.04	0.01	0	79.67	99.17	0.01	0.64	93.71	0.04	2.18	0.03	0.13	0.72	8.36	0	0	0.61	8.81	4.23	69.38	42.8	697.39	431.69	755.24	492.53	706.05	444.54	748.82	446.11
52.385	2	0.35	0.21	0.3	1.44	0.04	76.83	1.28	45.8	0.64	0	98.42	-64.07	92.7	45.8	27.61	0.07	0.15	7.46	0.64	0.04	0.01	0.22	82.45	98.91	0.01	0.79	93.08	0.04	2.1	0.03	0.5	0.69	7.74	0	0	4.23	9.29	2.65	69.37	42.14	697.45	432.1	753.62	491.4	705.05	445.44	747.19	445.72
52.419	2	0.5	0.24	0.37	0.73	0.04	72.35	0.54	31.26	0.88	2.65	94.91	-64.04	97.45	31.26	21.31	0.07	0.15	5.66	0.88	0.11	0.04	1.1	88.79	98.48	0.01	0.87	94.47	0.02	1.95	0.03	2.31	0.64	7.63	0	0	2.72	3.78	2.81	69.73	41.46	697.15	432.66	752.56	491.48	704.72	444.9	746.15	446.39
52.452	2	0.6	0.26	0.4	0.5	0.04	71.65	0.34	26.26	1.23	3.35	92.23	-62.21	97.39	26.26	15.11	0.08	0.15	7.48	1.23	0.12	0.05	2.43	90.26	97.87	0.01	0.87	93.37	0.02	2	0.03	0.18	0.62	6.66	0	0	4.5	3.9	2.7	69.56	41.18	696.96	432.46	751.92	490.76	704.4	445.07	745.57	446
52.485	2	0.66	0.27	0.43	0.37	0.05	66.75	0.23	20.61	1.69	8.25	87.57	-57.73	96.97	20.61	11.58	0.07	0.14	11.24	1.69	0.18	0.09	3.48	89.24	97.02	0.01	0.89	89.41	0.02	2.13	0.03	0.06	0.65	6.34	0	0	0.22	4.68	4.86	69.93	41.86	695.32	431.87	750.83	490.03	703.43	443.97	745.24	446.01
52.519	2	0.66	0.22	0.45	0.33	0.06	61.38	0.2	16.08	2.48	13.62	81.57	-52.86	97.06	15.58	13.38	0.07	0.18	16.08	2.48	0.24	0.09	3.64	89.18	95.76	0.01	0.87	83.89	0.01	2.16	0.04	0.01	0.6	4.86	0	0	0.9	4.52	4.56	69.49	41.72	694.84	431.22	750.39	489.44	702.92	443.64	744.62	445.18
52.552	2	0.59	0.17	0.42	0.36	0.09	55.42	0.23	21.17	4.08	19.58	84.97	-47.04	97.15	14.48	16.62	0.06	0.22	21.17	4.08	0.23	0.06	3.52	86.28	93.72	0.01	0.85	76.34	0.01	2.69	0.03	0.02	0.62	3.43	0	0	2.32	4.36	5.55	69.57	40.72	694.23	431.17	749.91	489.61	703.17	443.58	743.85	445.4
52.585	2	0.54	0.15	0.43	0.39	0.12	52.64	0.26	26.86	5.51	22.36	89.84	-42.24	97.08	13.86	20.22	0.06	0.31	26.86	5.51	0.26	0.06	3.91	84.84	93.6	0.01	0.84	69.79	0.01	2.95	0.03	0.01	0.66	2.85	0	0	1.49	4.48	5.91	69.43	40.59	693.9	431.16	749.33	489.22	702.89	443.37	743.43	445.42
52.619	2	0.54	0.11	0.41	0.5	0.17	44.43	0.37	33.36	9.51	30.57	92.63	-37.21	96.59	12.72	28.49	0.07	0.44	33.36	9.51	0.3	0.09	2.75	81.77	91.47	0.02	0.61	68.98	0.01	3.77	0.03	0.01	0.73	2.33	0	0	3.81	5.28	6.27	69.2	39.65	692.92	430.97	748.67	489.64	702.62	443.38	742.22	445.39
52.652	2	0.45	0.09	0.32	0.69	0.26	40.15	0.58	40.18	15.78	34.85	92.96	-29.46	96.98	14.12	37.02	0.08	0.59	40.18	15.78	0.34	0.19	1.41	80.88	85.26	0.03	0.4	55.34	0.01	4.83	0.03	0.01	0.82	1.74	0	0	3.39	4.65	6.99	68.8	40.38	692.05	430.5	747.3	488.18	701.4	442.88	741.72	445.09
52.685	2	0.36	0.07	0.23	0.94	0.29	35.4	0.89	42.47	17.69	39.6	90.2	-25.41	96.25	17.78	42.56	0.09	0.62	42.47	17.69	0.37	0.25	0.61	78.39	76.46	0.03	0.3	51.52	0.01	5.92	0.03	0.01	0.91	1.22	0	0	2.81	5.77	6.25	69.36	39.12	692.9	431.2	747.24	488.34	702.15	443.08	741.2	445.36
52.719	2	0.31	0.06	0.16	1.07	0.3	24.09	1.13	42.75	19.86	51.83	89.32	-19.66	92.79	17.92	46.59	0.11	0.63	42.75	19.86	0.38	0.26	0.58	73.17	65.05	0.06	0.26	46.31	0.01	7.58	0.03	0.01	0.97	0.97	0	0	-1.6	9.23	6.68	69.77	39.95	691.97	431.13	746.48	487.9	701.1	442.78	740.97	445.32
52.752	2	0.25	0.05	0.1	1.36	0.24	19.41	1.59	38.53	24.59	61.18	90.45	-16.75	93.23	21.18	50.49	0.12	0.61	38.53	24.59	0.36	0.17	0.34	70.82	54.71	0.06	0.19	35.95	0.02	8.72	0.03	0.01	1	0.7	0	0	-1.24	8.88	6.39	69.64	40.99	691.37	430.73	746.48	488.07	700.23	442.63	741.14	445.08
52.786	2	0.28	0.05	0.08	1.33	0.15	15.06	1.58	30.67	27.43	69.88	90.3	-19.17	95.86	20.19	50.92	0.15	0.47	30.67	27.43	0.26	0.07	0.3	70.18	46.72	0.11	0.16	40.6	0.02	9.33	0.03	0.02	0.95	0.53	0	0	4.19	6.28	5.09	69.45	40.21	691.74	431.11	746.12	488.48	700.14	443.14	740.3	445.23
52.819	2	0.35	0.06	0.08	1.1	0.11	19.65	1.35	24.89	29.01	60.7	88.43	-24.61	94.32	21.28	44.38	0.18	0.33	24.89	29.01	0.34	0.11	0.07	74.26	47.13	0.18	0.19	45.5	0.03	11.04	0.04	0.51	1.06	0.32	0	0	1.5	7.96	5.21	70.24	40	691.05	431.43	745.12	487.98	699.44	443.74	739.42	445.08
52.852	2	0.39	0.07	0.07	0.99	0.07	20.4	1.19	22.12	28.45	59.2	86.61	-30.3	94.17	22.12	40.49	0.2	0.26	15.62	28.45	0.4	0.15	0.07	76.08	43.94	0.19	0.21	51.37	0.03	11.12	0.05	1.33	1.1	0.19	0	0	1.01	8.09	4.99	70.1	39.34	690.55	431.7	744.15	487.8	698.94	443.91	738.27	445.07
52.886	2	0.32	0.08	0.06	0.75	0.06	17.34	1.09	23.25	25.36	65.31	68.57	-26.58	95.8	23.25	31.33	0.26	0.16	12.17	25.36	0.51	0.26	0.53	71.71	36.94	0.27	0.23	41.62	0.06	17.15	0.05	1.21	1.37	0.01	0	0	4.41	6.36	4.53	69.36	39.67	690.63	432.69	742.41	487.18	697.82	444.27	737.44	446.18
52.919	2	0.19	0.1	0.04	0.58	0.05	17.58	0.82	24.89	20.44	64.85	54.69	-20.01	95.43	24.89	21.75	0.32	0.14	10.13	20.44	0.77	0.48	2.16	70.78	28.93	0.29	0.16	15.89	0.06	18.26	0.04	0.55	1.34	0.07	0	0	9.97	6.81	4.09	68.47	39.69	690.79	433.66	740.19	485.85	696.65	444.95	736.28	447.12
52.952	2	0.19	0.13	0.03	0.46	0.06	16.69	0.77	28.93	23.11	66.61	50.38	-12.61	96.08	28.93	11.25	0.38	0.13	13.83	23.11	0.82	0.7	3.47	64.59	22.29	0.39	0.16	3.48	0.09	23.19	0.03	0.1	1.51	0.17	0	0	8.57	6.01	5.03	67.99	39.76	690.19	434.56	738.74	485.24	695.87	445.81	735.57	447.95
52.986	2	0.23	0.15	0.03	0.3	0.08	8.75	0.62	21.8	26.46	82.5	24.88	-3.14	97.49	21.8	5.81	0.57	0.08	18.89	26.46	1.03	1.27	2.07	57.78	11.75	0.47	0.13	0.25	0.14	30.37	0.02	0.13	1.7	0	0	0	12.92	3.7	4.64	66.69	40.24	690.32	435.56	737.36	484.9	694.9	446.35	735.04	449.14
53.019	2	0.28	0.16	0.03	0.23	0.11	6.88	0.51	24.23	29.87	86.25	26.2	0	96.94	16.94	2.73	0.73	0.04	24.23	29.87	1.52	1.43	1.34	56.22	8.33	0.38	0.13	0.05	0.13	33.71	0.02	0.09	1.71	0	0	0	6.79	4.73	3.43	67.81	39.11	690.32	436.98	736.34	485.18	694.54	447.39	733.6	449.44
53.052	2	0.32	0.17	0.03	0.19	0.16	7.89	0.49	29.55	30.68	84.22	45.46	0	97.75	12.4	1.32	0.91	0.04	29.55	30.68	1.84	1.37	1.64	61.51	7.93	0.32	0.16	0.06	0.12	38.8	0.02	0.19	1.77	0	0	0	3.57	3.14	3.88	67.93	40.74	689.76	436.88	736.29	485.09	693.59	447.23	734.26	449.61
53.086	2	0.37	0.17	0.03	0.17	0.11	9.39	0.57	23.94	33.15	81.22	48.45	-1.15	97.89	9.55	0.87	1.63	0.03	23.94	33.15	1.86	0.73	3.42	68.62	5.64	0.21	0.14	0.07	0.11	45.49	0.02	0.09	1.82	0	0	0	4.65	2.81	3.22	68.05	40.98	689.12	437.15	735.33	485.21	692.46	447.43	733.37	449.77
53.119	2	0.45	0.18	0.03	0.17	0.1	9.2	0.55	21.87	37.67	81.6	45.89	-1.97	97.29	8.6	0.52	1.82	0.02	21.87	37.67	1.58	0.36	5.68	69.41	4.47	0.17	0.11	0.3	0.1	46.23	0.02	0.02	1.77	0.27	0	0	4.14	4.1	3.38	69.22	41.92	688.35	437.44	734.63	485.06	691.32	448.22	733.2	450
53.153	2	0.48	0.19	0.02	0.17	0.07	10.23	0.53	15.11	38.08	79.54	39.5	-6.16	96.35	7.8	0.39	2.27	0.03	15.11	38.08	0.59	0.11	6.71	72.91	3.99	0.11	0.11	1.34	0.07	45.98	0.01	0.01	1.66	0.83	0	0	1.1	5.63	3.61	69.98	43.27	686.97	436.54	734.6	485.26	690.06	447.49	733.29	449.41
53.186	2	0.54	0.21	0.02	0.17	0.07	9.76	0.58	15.97	40.86	80.47	38.16	-5.38	97.79	7.93	0.32	2.64	0.01	15.97	40.86	0.54	0.1	7.05	71.35	4.02	0.1	0.14	1.34	0.07	48.08	0.01	0	1.72	1.37	0	0	1.73	3.05	3.96	70.58	40.55	685.76	436.37	732.64	485.03	689.89	446.44	730.35	449.14
53.219	2	0.53	0.2	0.02	0.18	0.09	9.13	0.58	19.5	41.7	81.75	39.69	-2.62	97.97	9.24	0.47	2.64	0.01	19.5	41.7	0.53	0.15	10.68	68.63	3.32	0.09	0.14	1.04	0.07	46.66	0.01	0	1.95	1.25	0	0	2.5	2.62	3.73	71.08	39.7	684.2	435.68	731.46	484.95	688.87	445.63	728.45	448.68
53.253	2	0.48	0.22	0.02	0.21	0.1	10.24	0.72	20.74	40.76	79.53	36.03	-2.72	97.63	14.78	0.52	2.85	0.02	20.74	40.76	0.58	0.1	17.33	65.45	5.06	0.07	0.18	1.53	0.08	46.57	0.01	0.01	2.1	1.99	0	0	1.1	3.4	2.79	71.73	39.99	684.51	435.67	731.42	484.49	688.54	446.22	728.5	447.74
53.286	2	0.38	0.26	0.02	0.29	0.11	16.45	1.04	24.23	37.6	67.1	43.72	-5.4	98.14	24.23	0.65	2.91	0.04	22.54	37.6	0.77	0.13	24.69	65.96	9.1	0.08	0.21	1.46	0.06	45.73	0.01	0	1.99	3.58	0	0	2.84	2.18	2.61	71.42	39.42	683.69	434.91	730.46	483.64	687.88	445.24	727.24	447.37
53.319	2	0.28	0.31	0.02	0.44	0.1	30.47	1.81	36.76	33.68	44.53	74.15	-10.6	98.75	36.76	0.84	2.8	0.08	21.93	33.68	0.65	0.13	33.56	69.69	11.93	0.08	0.2	2.87	0.05	46.55	0.01	0	2.06	5.37	0	0	9.07	-0.15	2.35	70.53	40.01	683.24	434.17	729.93	483.25	686.98	445.23	726.97	446.46
53.353	2	0.31	0.37	0.02	0.53	0.1	36.64	2.66	41.61	35.16	38.36	79.54	-14.65	98.75	41.61	0.92	2.84	0.14	20.94	35.16	0.56	0.13	38.72	68.62	18.68	0.06	0.19	8.52	0.03	50.92	0	0	2.04	7.19	0	0	7.86	-0.17	2.25	70.81	40.27	682.89	433.98	730.08	483.42	686.73	444.96	726.97	446.56
53.386	2	0.35	0.39	0.03	0.53	0.11	44.38	2.64	41.64	36.02	30.62	83.39	-16.85	98.75	41.64	1.22	2.73	0.26	22.63	36.02	0.46	0.18	40.18	71.78	26.43	0.07	0.19	9.21	0.02	50.28	0	0	1.99	7.6	0	0	6.87	0.14	2.03	70.89	39.94	682.91	433.99	729.96	483.33	686.76	445.05	726.69	446.18
53.42	2	0.51	0.35	0.04	0.49	0.15	51.33	2.45	38.38	42.02	23.67	83.64	-17.7	98.69	38.38	1.68	2.56	0.37	28.15	42.02	0.47	0.24	37.79	75.26	37.42	0.06	0.16	11.64	0.01	51.17	0	0	2.04	6.88	0	0	6.59	-0.38	2.02	71.1	39.69	683.02	434.17	729.76	483.24	686.84	445.26	726.52	446.12
53.453	2	0.91	0.3	0.12	0.31	0.15	50.86	1.36	28.2	41.88	24.14	75.7	-23.27	97.72	23.84	1.99	2.5	0.68	28.2	41.88	0.44	0.17	37.9	79.28	60.47	0.04	0.14	20.78	0.01	50.75	0.01	0.01	1.86	5.34	0	0	6.97	-3.22	0.94	71.54	39.27	683.71	434.25	730.82	483.8	687.57	446.03	726.84	445.65
53.486	2	0.99	0.3	0.24	0.21	0.11	43.83	0.92	24.07	34.92	31.17	70.77	-26.4	97.73	11.64	2.42	2.1	0.92	24.07	34.92	0.47	0.13	33.46	80.27	75.63	0.04	0.16	22.34	0.01	52.66	0.01	0.02	1.8	5.58	0	0	3.19	-3.18	3.07	71.84	40.72	683.96	433.99	732.77	484.59	688.61	445.84	729.33	446.17
53.52	2	0.74	0.34	0.31	0.2	0.08	46.56	0.82	17.41	23.83	28.44	68.35	-32.56	97.95	8.2	4.27	1.27	1.06	17.41	23.83	0.49	0.14	43.69	85.51	82.04	0.05	0.19	26.6	0	51.44	0.01	0.6	1.69	7.27	0	0	8.12	-2.66	3.53	71.6	40.14	685.32	433.54	735.05	485.7	690.87	445.51	731	446.37
53.553	2	0.67	0.36	0.33	0.17	0.06	39.56	0.63	12.82	16.71	35.44	55.77	-34.95	96.92	5.45	3.62	1.09	0.79	12.82	16.71	0.54	0.12	43.38	83.4	81.89	0.06	0.32	34.64	0	48.65	0.02	4.51	1.78	7.68	0	0	8.28	-4.75	3.64	71.2	41.83	687.4	433.43	737.93	486.21	692.56	445.63	734.37	446.63
53.586	2	0.55	0.29	0.35	0.15	0.05	38.55	0.5	9.39	12.07	36.45	49.27	-35.42	97.15	4.2	2.05	1.04	0.33	9.39	12.07	0.67	0.13	32.14	83.58	83.05	0.05	0.55	30.23	0	46.47	0.02	3.8	1.92	5.59	0	0	9.21	-4.35	3.49	71.23	41.61	690.28	434.12	741.16	487.33	695.66	446.72	737.27	447.23
53.62	2	0.51	0.26	0.33	0.15	0.04	36.26	0.49	6.91	8.54	38.74	41.41	-37.27	96.74	4.77	1.45	0.94	0.18	6.91	8.54	0.85	0.12	25.25	82.1	81.94	0.07	0.82	36.36	0	45.9	0.02	4.1	1.99	4.19	0	0	13.67	-5.05	2.63	69.97	41.42	694.13	434.43	744.89	488.17	699.27	447.08	740.68	447.67
53.653	2	0.41	0.23	0.33	0.15	0.04	38.29	0.54	6.52	5.31	36.71	42.44	-36.79	96.8	5.78	1.12	0.96	0.09	6.52	5.31	1.07	0.14	19.16	83.02	81.33	0.08	1.07	30.44	0	47.97	0.03	0.27	1.83	3.2	0	0	17.63	-4.95	1.36	69.14	43.13	698.48	435.18	748.48	488.21	701.98	448.1	745.11	448.43
53.686	2	0.35	0.24	0.33	0.19	0.04	47.99	0.73	11.78	3.59	27.01	55.25	-38.88	93.65	11.78	0.64	1.36	0.06	6.33	3.59	1.2	0.2	15.29	83.87	84.18	0.12	1.55	26.72	0	49.74	0.04	0.31	1.62	2.94	0	0	9.96	-8.54	2.12	69.22	42.12	701.54	435.3	750.67	486.95	705.34	447.23	747.45	448.04
53.72	2	0.27	0.25	0.24	0.29	0.04	65.6	1.23	23.72	2.78	9.4	81.79	-42.01	93.97	23.72	0.36	1.55	0.03	6.65	2.78	1.11	0.28	9.74	88.31	79.89	0.21	1.79	24.47	0	50.61	0.1	0.13	1.23	2.98	0	0	12.4	-8.27	1	68.85	41.74	705.43	434.98	754.47	486.55	709.01	447.27	750.74	447.77
53.753	2	0.26	0.25	0.22	0.43	0.05	79.13	1.91	35.71	3.26	0	92.21	-46.02	95.95	35.71	0.12	2.19	0.02	9.82	3.26	0.69	0.21	6.04	88.38	83.91	0.28	2.25	31.63	0	49.61	0.11	0.02	1.28	2.85	0	0	12.81	-6.17	0.37	69.33	43.68	708.28	434.73	757.72	486.13	710.88	447.32	754.56	448.02
53.787	2	0.39	0.24	0.23	0.53	0.05	87.38	2.49	41.48	3.79	0	96.34	-55.81	95.04	41.48	0.04	2.35	0.01	10.92	3.79	0.35	0.06	1.35	92.55	88.79	0.48	1.86	59.09	0	50.49	0.22	0.01	1.12	2.18	0	0	13.69	-7.23	-0.11	69.01	44.15	709.08	433.47	760.27	486.77	712.15	446.55	756.3	447.28
53.82	2	0.49	0.23	0.25	0.54	0.05	87.88	2.4	42.6	3.17	0	96.48	-60.95	94.23	42.6	0.04	2.14	0	9.34	3.17	0.27	0.02	0.67	91.77	91.93	0.52	1.39	75.48	0	48.47	0.23	0.02	1.02	1.89	0	0	12.93	-8.03	-0.08	69.89	44.38	711.09	433.58	763.29	488.08	714.55	446.89	758.93	447.4
53.853	2	0.56	0.23	0.25	0.5	0.04	85.56	2.02	40.41	2.76	0	95.82	-61.96	95.85	40.41	0.05	1.73	0	8.62	2.76	0.16	0	0.47	90.31	91.9	0.46	0.92	84.18	0	46.35	0.21	0.12	1.05	1.83	0	0	8.68	-6.31	1.24	70.45	44.21	712.14	433.74	765.31	489.3	716.65	446.28	760.83	447.94
53.887	2	0.59	0.22	0.28	0.42	0.04	81.04	1.62	35.97	2.14	0	94.52	-60.83	95.78	35.97	0.07	1.32	0	7.32	2.14	0.1	0	0.38	88.24	92.82	0.46	0.74	84.73	0	45.44	0.27	0.34	1.1	1.8	0	0	3.67	-6.39	2.42	70.05	44.94	712.67	433.64	766.46	489.73	717.55	445.65	762.44	447.81
53.92	2	0.64	0.22	0.3	0.38	0.04	78.64	1.42	33.22	2.2	0	93.74	-60.79	95.5	33.22	0.08	1.04	0	6.94	2.2	0.06	0	0.3	87.73	93.79	0.42	0.79	87.22	0	45	0.28	0.19	1.13	1.68	0	0	2.79	-6.72	2.98	69.75	44.77	713.1	433.73	767.52	490.54	718.59	445.51	763.28	448.18
53.953	2	0.66	0.21	0.36	0.26	0.04	64.86	0.85	21.92	2.09	10.14	85.1	-54.42	96.85	21.92	0.13	0.78	0	7.55	2.09	0.04	0	0.03	84.69	93.1	0.37	0.77	78.06	0	43.86	0.29	0.19	1.16	1.37	0	0	1.26	-4.87	2.7	69.23	43.79	713.57	433.1	768.13	489.9	719.53	444.64	763.21	447.72
53.987	2	0.68	0.2	0.41	0.21	0.04	52.03	0.59	15.36	1.88	22.97	78.02	-50.32	96.79	15.36	0.28	0.61	0	7.91	1.88	0.04	0	0	80.22	93.74	0.42	0.94	74.4	0	41.21	0.25	0.18	1.25	1.28	0	0	1.8	-4.98	3.44	69	43.66	713.91	433.1	768.5	490.15	720.2	444.5	763.74	447.79
54.02	2	0.72	0.19	0.43	0.19	0.04	45.18	0.51	11.62	1.34	29.82	72.15	-49.36	97.22	11.62	0.98	0.43	0.01	7.71	1.34	0.04	0	0	78.69	93.55	0.3	0.84	76.39	0	40.98	0.21	0.11	1.23	1.07	0	0	0.75	-4.22	4.07	68.76	43.61	714.59	433.29	768.86	489.95	720.97	444.34	764.43	448
54.053	2	0.69	0.18	0.44	0.2	0.05	41.48	0.51	10.4	1.37	33.52	70.87	-47.66	96.77	10.4	3.42	0.38	0.01	9.27	1.37	0.05	0	0.1	77.24	93.99	0.23	0.91	75.02	0	39.7	0.16	0.14	1.2	0.89	0	0	1.83	-5	2.93	68.15	43.44	714.5	433.03	769.24	489.95	720.82	444.32	764.1	448.14
54.087	2	0.65	0.16	0.44	0.23	0.05	40.25	0.65	10.77	1.73	34.75	71.39	-47.6	96.36	10.77	7.9	0.29	0.02	10.02	1.73	0.08	0	0.05	77.22	93.95	0.19	0.87	75.29	0	40.79	0.12	0.17	1.03	0.52	0	0	3.87	-5.62	4.26	68.46	43.68	715.55	433.67	770.5	491.49	722.29	445.15	765.85	448.44
54.12	2	0.58	0.12	0.45	0.32	0.05	37.12	0.9	10.8	2.19	37.88	81.46	-47.71	95.99	10.8	17.16	0.23	0.03	10.46	2.19	0.11	0	0	77.39	94.59	0.12	0.83	75.89	0	39.3	0.11	0.15	1.05	0.27	0	0	5.69	-6.12	2.96	68.56	43.9	716.09	433.82	770.98	491.49	722.23	445.82	766.04	448.5
54.154	2	0.45	0.09	0.45	0.5	0.05	34.17	1.18	12.55	2.39	40.83	92.66	-48.07	94.2	12.55	29.42	0.14	0.06	9.75	2.39	0.15	0	0	77.28	95.48	0.07	0.7	74.04	0	31.61	0.08	0.11	1.11	0.04	0	0	6.64	-8.06	1.54	68.25	43.97	716.42	433.22	772.28	491.73	722.5	445.79	766.41	448.15
54.187	2	0.37	0.06	0.46	0.76	0.05	30.04	1.54	13.24	2.08	44.96	97.21	-48.32	95.42	13.24	41.46	0.07	0.12	9.7	2.08	0.12	0	0	76.84	96.08	0.04	0.58	75.29	0	25.45	0.07	0.24	1.24	0	0	0	4.79	-6.82	1.81	68.05	44.26	716.39	433.28	772.35	491.91	722.47	445.8	766.68	447.95
54.22	2	0.28	0.05	0.44	1.27	0.04	28	2.72	15.69	1.79	47	99.02	-49.4	95.13	15.69	54.56	0.07	0.17	8.45	1.79	0.11	0	0	77.18	96.25	0.03	0.5	74.35	0	23.77	0.06	0.21	1.23	0	0	0	2.07	-7.14	1.98	68.34	44.24	716.7	433.05	773	491.95	723.02	445.41	767.21	447.57
54.254	2	0.21	0.04	0.39	2.2	0.04	27.55	4.73	22.82	1.92	47.45	99.54	-50.38	93.08	22.82	64.18	0.02	0.22	7.53	1.92	0.09	0	0	73.99	96.11	0.01	0.45	74.62	0	20.69	0.05	0.1	1.21	0	0	0	5.93	-9.01	2.17	68.59	44.02	716.79	433.08	773.55	492.72	723.51	445.59	767.46	448.17
54.287	2	0.19	0.03	0.33	3.41	0.04	37.5	7.53	33.48	2.01	37.5	99.63	-54.04	94.54	33.48	66.93	0.03	0.25	8.52	2.01	0.09	0	0	74.25	96.02	0.01	0.51	81.57	0	19.15	0.05	0.11	1.2	0	0	0	1.6	-7.74	1.73	69.16	44.47	716.68	432.46	775.45	493.95	724.04	445.11	768.43	447.73
54.32	2	0.15	0.03	0.26	5.29	0.05	43.94	11.97	45.18	1.59	31.06	99.67	-55.74	94.78	45.18	69.08	0.02	0.26	8.81	1.59	0.1	0	0	70.35	95.19	0.01	0.52	84.91	0	17.6	0.05	0.02	1.28	0	0	0	8.94	-7.51	1.98	68.87	43.51	716.62	432.14	775.79	495.01	724.74	445.48	768.19	447.63
54.354	2	0.14	0.03	0.23	6.98	0.06	49.28	16.8	51.88	1.42	25.72	99.71	-55.92	96.42	51.88	71.16	0.02	0.39	11.94	1.42	0.11	0	0	68.99	94.75	0.01	0.5	88.19	0.01	18.18	0.05	0.01	1.37	0	0	0	2.8	-5.54	2.69	69.33	44.08	716.33	432.15	776.21	495.09	724.81	444.63	768.75	448.12
54.387	2	0.12	0.03	0.2	10.06	0.06	56.26	24.68	60.92	1.18	18.74	99.76	-57.75	95.52	60.92	73.93	0.02	0.51	12.5	1.18	0.1	0.01	0	67.45	94.53	0.01	0.52	90.71	0.01	17.87	0.05	0.01	1.35	0	0	0	5.85	-6.7	2.29	69	44.18	716.32	432.01	776.27	495.44	724.61	445.13	768.72	447.67
54.421	2	0.1	0.03	0.18	12.14	0.05	58.23	28.74	64.32	1.04	16.77	99.79	-58.21	95.87	64.32	76.52	0.02	0.66	11.26	1.04	0.07	0.01	0	67.32	93.74	0.01	0.58	87.25	0.01	16.71	0.04	0.01	1.23	0	0	0	4.78	-6.28	3.22	68.86	44.39	716.33	431.96	775.96	495.05	724.7	444.69	768.99	447.62
54.454	2	0.1	0.03	0.17	12.43	0.05	59.87	28.84	65.53	1.23	15.13	99.76	-57.96	96.33	65.53	75.93	0.02	0.77	11.16	1.23	0.06	0	0.24	67.9	92.24	0.01	0.68	85.3	0.01	16.09	0.04	0.01	1.22	0	0	0	8.62	-5.66	2.74	68.24	43.96	716.69	431.6	775.61	494.02	724.76	444.46	768.61	447.57
54.487	2	0.1	0.03	0.17	11.48	0.05	57.59	26.91	63.58	1.27	17.41	99.73	-57.77	96.42	63.58	74.9	0.02	0.98	9.37	1.27	0.06	0	0.56	67.95	91.85	0.01	0.76	83.35	0.01	16.55	0.04	0.01	1.25	0	0	0	8.35	-5.54	3.1	68.06	43.69	716.17	431.29	774.87	493.56	724.38	444.03	767.96	447.12
54.521	2	0.1	0.03	0.19	8.99	0.05	47.7	19.86	54.55	1.2	27.3	99.72	-53.65	96.91	54.55	75.56	0.02	1.11	10.29	1.2	0.06	0	0.54	68.41	90.94	0.01	0.76	76.13	0.01	15.31	0.05	0.06	1.18	0	0	0	9.62	-4.76	2.93	68.22	44.06	716.17	431.4	774.55	493.19	724	444.09	767.92	447.55
54.554	2	0.11	0.03	0.21	7.03	0.05	44.37	14.54	49.71	1.27	30.63	99.65	-50.6	97.67	49.71	72.51	0.02	1.04	11.73	1.27	0.07	0	0	68.74	90.98	0.01	0.59	69.91	0.01	14.23	0.06	0.1	1.17	0	0	0	6.55	-3.33	1.24	68.73	43.41	716.94	432.01	774.39	492.31	724.04	444.74	767.36	447.52
54.587	2	0.12	0.03	0.24	4.71	0.05	37.55	9.08	41.88	1.33	37.45	99.49	-48.24	97.63	41.88	67.81	0.02	0.85	9.4	1.33	0.08	0	0	69.01	91.03	0.01	0.61	62.38	0.01	14.16	0.06	1.21	1.18	0	0	0	4.99	-3.41	1.39	69.01	43.76	716.03	432.35	772.86	491.52	722.72	444.57	766.34	448.15
54.621	2	0.11	0.04	0.26	3.03	0.04	28.85	4.91	34.78	1.23	46.15	99.06	-43.56	97.47	34.78	61.42	0.02	0.61	5.97	1.23	0.07	0	0	66.64	89.88	0.03	0.74	46.97	0.01	12.04	0.07	0.58	1.18	0	0	0	7.38	-3.75	1.4	69.37	43.73	716.11	432.64	772.19	491.5	722.41	445.31	766.07	447.68
54.654	2	0.15	0.05	0.3	1.37	0.04	25.77	1.71	24.56	1.23	49.23	96.99	-40.65	97.76	24.56	47.54	0.02	0.41	4.27	1.23	0.09	0	0	68.68	89	0.02	0.87	39.08	0.01	10.2	0.07	3.68	1.23	0.02	0	0	8.67	-3.11	1.19	69.4	43.57	715.97	432.67	771.31	490.73	721.9	445.34	765.41	447.64
54.687	2	0.19	0.09	0.33	0.56	0.03	24.65	0.57	18.25	1.14	50.71	85.95	-36.94	98.19	18.25	26.99	0.02	0.2	2.61	1.14	0.08	0	0	66.76	88.88	0.04	0.97	28.51	0.01	10.64	0.08	5.86	1.15	0.35	0	0	10.9	-2.03	2.34	69.12	43.9	714.95	433.07	768.9	489.87	720.43	445.4	764.25	447.97
54.721	2	0.23	0.13	0.34	0.32	0.03	20.89	0.28	13.8	0.74	58.22	66.66	-33.42	97.86	13.8	14.19	0.02	0.1	1.99	0.74	0.08	0	0	62.95	87.76	0.07	1.03	22.85	0.01	11.26	0.1	0.24	1.07	0.68	0	0	5.87	-2.88	3.13	70.1	43.36	713.63	433.32	766.9	489.23	719.3	444.96	762.57	447.74
54.754	2	0.24	0.17	0.31	0.21	0.03	17.1	0.17	9.64	0.63	65.81	47.68	-29.2	98.61	9.64	6.35	0.03	0.06	1.97	0.63	0.07	0	0	61.13	82.54	0.08	0.87	16.18	0.01	10.38	0.1	0.07	1	0.94	0	0	4.79	-0.67	3.25	70.45	43.91	712.59	433.21	765.06	488.2	717.64	444.76	761.48	447.24
54.788	2	0.23	0.19	0.27	0.17	0.03	13.33	0.14	7.18	0.42	73.35	32.18	-24.86	98.39	7.18	2.65	0.02	0.04	1.76	0.42	0.06	0	0	58.5	76.87	0.12	0.74	8.71	0.01	12.28	0.11	0.06	0.95	1.12	0	0	6.91	-1.44	3.15	70.64	43.78	711.38	433.11	763.09	487.36	716.06	444.72	759.78	447.05
54.821	2	0.21	0.21	0.18	0.15	0.03	8.62	0.13	4.42	0.24	82.75	11.42	-19.65	98.27	4.42	1.42	0.02	0.02	1.89	0.24	0.06	0	0	55.85	63.41	0.15	0.61	6.06	0.01	13.74	0.1	0.02	0.88	1.57	0	0	7.08	-1.81	2.65	71.29	43.64	710.17	433.05	761.4	486.78	714.5	444.83	758.1	446.63
54.854	2	0.2	0.22	0.13	0.14	0.03	6.59	0.11	2.58	0.16	86.83	5.43	-16.47	98.63	2.58	0.64	0.02	0.02	1.57	0.15	0.05	0	0	55.19	53.21	0.16	0.5	4.04	0.01	14.07	0.09	0.01	0.76	1.74	0	0	3.45	0.6	0.96	72.02	44.76	709.71	433.46	760.39	485.8	712.64	445.59	757.39	446.54
54.888	2	0.19	0.23	0.12	0.14	0.03	7.42	0.12	2.27	0.18	85.17	7.04	-17.05	98.65	2.27	0.43	0.02	0.01	1.7	0.12	0.05	0	0	58.95	49.51	0.18	0.39	4.63	0	16.07	0.09	0.02	0.65	2.28	0	0	7.6	0.53	2.36	71.08	44.63	707.58	432.78	758.27	485.53	711.06	445.16	755.68	445.99
54.921	2	0.23	0.25	0.16	0.14	0.03	9.53	0.12	2.29	0.24	80.94	8.25	-21.33	98.1	2.29	0.24	0.02	0.01	2.18	0.1	0.05	0	0	61.07	57.71	0.24	0.31	12.58	0	16.6	0.1	0.02	0.6	3.1	0	0	12.62	-2.27	0.45	69.95	44.05	706.15	431.71	757.22	485.09	709.43	444.6	753.48	445.29
54.954	2	0.32	0.26	0.17	0.14	0.03	10.04	0.12	2.75	0.29	79.92	8.66	-26.06	98.25	2.2	0.18	0.03	0.01	2.75	0.11	0.05	0	0.13	61.26	60	0.29	0.27	31.54	0	16.63	0.11	0.01	0.53	3.36	0	0	12.97	-1.86	0.47	70.1	44.53	705.3	431.83	756.29	485.06	708.31	444.77	752.84	445.45
54.988	2	0.52	0.27	0.23	0.14	0.03	14.98	0.11	4.66	0.51	70.04	18.03	-35.44	98.55	2.31	0.14	0.03	0.01	4.66	0.15	0.05	0.01	0.14	65.9	69.83	0.51	0.24	58.68	0	15	0.13	0.01	0.4	3.6	0	0	14.03	-0.91	1.92	69.74	44.55	703.78	431.87	753.97	484.49	706.89	444.2	751.42	445.66
55.021	2	0.59	0.27	0.27	0.14	0.04	15.58	0.11	6.75	0.63	68.84	26.11	-36.51	98.28	2.45	0.11	0.04	0.01	6.75	0.19	0.07	0.01	0.16	64.94	73.63	0.63	0.26	64.89	0	14.56	0.15	0.04	0.39	3.4	0	0	9.71	-1.77	0.79	71.1	43.95	702.58	431.82	752.6	483.98	705.51	444.34	749.46	444.83
55.054	2	0.42	0.28	0.28	0.14	0.04	16.08	0.11	8.31	0.79	67.84	31.79	-30.58	98.71	2.45	0.07	0.06	0.01	8.31	0.29	0.08	0.01	0.25	64.66	75.53	0.79	0.32	40.54	0	13.09	0.16	0.02	0.37	3.65	0	0	11.66	-0.3	0.17	70.99	43.53	701	431.99	750.73	484.02	703.79	444.91	747.32	444.64
55.088	2	0.34	0.29	0.3	0.14	0.04	17.82	0.12	10.33	1.16	64.35	40.56	-27.07	98.01	3.91	0.06	0.09	0.01	10.33	0.51	0.08	0.02	0.74	64.39	78.25	1.16	0.42	25.21	0	13.83	0.17	0.03	0.34	4.14	0	0	10.19	-2.52	0.94	71.11	42.67	699.31	432.04	748.45	483.27	702.49	444.11	745.15	445.11
55.121	2	0.26	0.33	0.29	0.15	0.04	20.17	0.12	9.72	1.1	59.66	39.22	-24.68	98.57	5.79	0.05	0.1	0.01	9.72	0.69	0.08	0.02	1.51	65.81	78.16	1.1	0.52	9.75	0	13.62	0.18	0.12	0.35	5.19	0	0	9.85	-0.83	1.4	71.93	43.04	698.48	432.27	747.46	483.38	701.56	444.24	744.58	445.28
[truncated: 32,293 more rows]
[truncated: 4 more columns]
