# Supplementary material for: Exploring emotion recognition in patients with mild cognitive impairment and Alzheimer’s dementia undergoing a rehabilitation program
Source: PLoS One. 2025 Apr 24;20(4):e0322213. doi: 10.1371/journal.pone.0322213 (PMC12021228; doi:10.1371/journal.pone.0322213)
Supplement: S2 Data — (ZIP) [file pone.0322213.s004.zip › raw data11-20/No12 Aerobic exercise.csv]

time stamp	face id	anger	contempt	disgust	fear	joy	sadness	surprise	sentimentality	confusion	neutral	engagement	valence	attention	inner brow raise	brow raise	brow furrow	eye widen	cheek raise	lid tighten	nose wrinkle	upper lip raise	dimpler	lip corner depressor	chin raise	lip pucker	lip stretch	lip press	mouth open	jaw drop	lip suck	eye closure	smile	smirk	blink	blink rate	pitch	yaw	roll	brightness	interocular distance	topleft_x	topleft_y	bottomright_x	bottomright_y	outer_right_eye_X	outer_right_eye_Y	outer_left_eye_X	outer_left_eye_Y
0.033	0	0.16	0.17	0.03	0.21	0.03	0.14	0.1	2.14	0.16	99.59	0.33	0	97.42	2.14	4.7	0	6.6	1.92	0.07	0.05	0.03	0	0.25	4.81	0.16	0.08	6.06	0.18	0.11	0.22	0	0.26	0.12	0		11.57	-3.84	0.54	69.59	109.99	855.69	434.4	1050.34	646.67	897.52	478.99	1007.47	482.05
0.066	0	0.17	0.17	0.03	0.2	0.03	0.15	0.09	2.85	0.25	99.6	0.33	0	98.67	2.85	4.09	0	5.75	2.24	0.13	0.05	0.03	0	0.11	3.33	0.25	0.06	11.18	0.57	0.28	0.21	0	0.26	0.12	0		14.3	0.45	2.68	70.41	114.1	857.54	435.3	1047.84	643.44	897.06	480.73	1011.15	481.66
0.1	0	0.16	0.17	0.03	0.19	0.03	0.15	0.09	3.02	0.32	99.61	0.33	0	97.51	2.98	4.5	0	3.96	3.02	0.16	0.04	0.03	0	0.06	3.04	0.32	0.06	12.24	1.03	0.45	0.21	0	0.38	0.15	0		13.9	3.66	1.73	70.43	114.56	859.24	435.9	1046.4	640.78	896.19	480.44	1010.75	481.27
0.133	0	0.17	0.17	0.03	0.19	0.03	0.14	0.09	2.89	0.23	99.62	0.33	0	97.07	2.19	4.42	0	4.45	2.89	0.13	0.04	0.02	0	0.03	2.68	0.23	0.06	13.39	1	0.45	0.23	0	0.49	0.16	0		16.26	4.51	2.56	70.67	115.89	859.83	436.16	1044.73	638.26	895.76	481.1	1011.64	482.1
0.166	0	0.18	0.17	0.03	0.19	0.03	0.14	0.09	2.95	0.17	99.61	0.35	0	97.57	2.12	4.72	0	5.03	2.95	0.12	0.02	0.02	0	0.03	2.62	0.17	0.05	16.09	0.74	0.48	0.21	0	0.53	0.25	0		16.67	3.53	1.42	71.1	114.82	859.46	436.08	1043.06	637.49	894.22	480.83	1009.04	481.18
0.2	0	0.19	0.17	0.03	0.2	0.03	0.14	0.09	2.66	0.1	99.6	0.44	0	97.68	2.05	4.64	0	5.7	2.66	0.09	0.02	0.01	0	0.03	3.34	0.1	0.04	19.36	0.58	0.43	0.22	0	0.58	0.33	0		16.92	3.3	2.02	71.29	114.43	858.98	435.78	1040.37	634.23	893.36	480.39	1007.79	480.59
0.233	0	0.21	0.17	0.03	0.21	0.03	0.14	0.1	1.96	0.1	99.58	0.66	0	97.74	1.96	5.44	0	6.02	1.86	0.08	0.01	0.01	0	0.03	3.95	0.1	0.04	24.25	0.64	0.46	0.24	0	0.54	0.44	0		17.24	3.16	1.36	71.14	113.12	858.51	435.14	1038.68	632.36	892.34	480.22	1005.46	478.99
0.266	0	0.22	0.17	0.03	0.22	0.03	0.14	0.1	1.98	0.1	99.56	0.86	0	98.25	1.98	6.28	0	6.46	1.64	0.07	0.01	0.01	0	0.04	4.75	0.1	0.04	27.22	0.57	0.46	0.23	0	0.52	0.57	0		19.08	1.86	1.26	71.43	110.21	857.96	434.48	1037.37	631.55	892.76	480.01	1002.95	478.25
0.3	0	0.25	0.17	0.03	0.23	0.03	0.14	0.11	2.2	0.1	99.49	1.68	0	97.35	2.2	6.89	0	7.52	1.59	0.06	0.02	0.01	0	0.03	4.61	0.1	0.04	35.83	0.56	0.49	0.22	0	0.56	0.85	0		19.34	3.99	1.89	71.49	109.03	857.45	433.39	1037.3	631.1	893.62	478.66	1002.64	477.77
0.333	0	0.23	0.17	0.03	0.26	0.03	0.14	0.13	2.43	0.13	99.48	1	0	98.1	2.43	8.04	0	9.24	1.83	0.06	0.02	0.01	0	0.03	4.9	0.13	0.04	27.61	0.57	0.54	0.23	0	0.62	1.14	0		20.55	2.27	2.88	71.36	111.36	856.58	432.64	1036.97	630.72	892.69	477.97	1004.04	478.27
0.367	0	0.19	0.17	0.03	0.28	0.03	0.14	0.14	3.13	0.15	99.45	0.4	0	98.03	3.13	9.03	0	9.6	2.59	0.05	0.02	0.01	0	0.02	3.9	0.15	0.03	13.8	0.6	0.55	0.24	0	0.65	1.14	0		19.78	2.46	3.25	70.97	114.98	856.62	433.42	1036.87	630.9	891.24	477.75	1006.2	479.8
0.4	0	0.18	0.15	0.03	0.34	0.03	0.14	0.18	3.81	0.15	99.31	0.45	0	97.15	4.39	12.14	0	11.34	2.18	0.04	0.02	0.02	0	0.02	3.81	0.15	0.03	12.4	0.72	0.62	0.25	0	0.61	0.99	0		19.16	4.36	3.16	70.66	113.09	856.38	434.17	1036.59	631.69	891.84	478.46	1004.92	480.14
0.433	0	0.16	0.14	0.02	0.42	0.03	0.14	0.23	3.39	0.16	99.16	0.42	0	96.19	5.66	15.41	0	12.52	2.26	0.04	0.02	0.02	0	0.01	3.39	0.16	0.03	8.17	0.87	0.7	0.27	0	0.64	0.84	0		19.1	5.86	3.79	70.4	111.49	855.64	434.69	1036.24	632.71	892.66	478.7	1004.12	481.12
0.467	0	0.16	0.11	0.02	0.6	0.03	0.13	0.35	3.25	0.17	98.79	0.63	0	95.43	6.8	21.64	0	15.37	1.68	0.03	0.01	0.02	0	0.01	3.25	0.17	0.03	7.52	0.99	0.67	0.28	0	0.61	0.58	0		18.13	6.8	4.02	70.11	113.72	854.63	434.61	1035.28	631.85	890.84	478.66	1004.53	481.05
0.5	0	0.18	0.1	0.02	0.94	0.03	0.12	0.58	3.13	0.17	98.13	1.18	0	96.3	8.3	26.85	0	20.8	1.38	0.02	0.01	0.02	0	0.02	3.13	0.17	0.04	11.13	1.02	0.63	0.29	0	0.57	0.43	0		17.28	5.71	3.53	70.04	114.2	854.37	435.06	1034.87	632.02	889.81	479.03	1003.99	480.9
0.533	0	0.18	0.09	0.02	1.25	0.03	0.12	0.81	2.46	0.17	97.51	1.79	0	96.32	9.18	31.83	0	23.06	1.5	0.02	0.01	0.02	0	0.01	2.46	0.17	0.04	11.65	1.14	0.66	0.3	0	0.56	0.19	0		16.82	5.68	3.76	70.01	112.13	854.29	436.02	1034.46	632.91	890.75	479.25	1002.86	481.87
0.567	0	0.18	0.08	0.02	1.23	0.03	0.11	0.81	2.35	0.16	97.54	2.11	0	97.19	8.47	32.96	0	22.4	1.49	0.02	0.01	0.03	0	0.01	2.35	0.16	0.04	12.65	1.28	0.74	0.31	0	0.64	0.04	0		17.77	4.28	3.89	70.2	111.83	853.91	436.23	1034.38	633.02	890.75	480.9	1002.57	481.72
0.6	0	0.2	0.08	0.02	1.33	0.03	0.11	0.88	2.43	0.19	97.34	3.13	0	97.58	8.47	34.06	0	23.44	2.05	0.02	0.01	0.03	0	0.01	2.43	0.19	0.04	16.55	1.35	0.73	0.32	0	0.63	0	0		17.38	3.52	4.04	70.22	111.87	852.9	435.56	1034.62	633.34	890.45	480.94	1002.32	480.96
0.633	0	0.25	0.08	0.02	1.61	0.03	0.11	1.07	3.48	0.18	96.77	2.36	0	97.79	7.33	33.36	0	29.84	2.61	0.02	0.02	0.05	0	0.01	3.48	0.18	0.04	13.65	1.35	0.73	0.33	0	0.62	0	0		17.02	3.04	3.53	70.1	111.1	852.78	435.38	1034.9	634.01	890.45	480.59	1001.55	480.51
0.667	0	0.32	0.08	0.03	1.8	0.03	0.12	1.17	4.94	0.2	96.41	2.08	0	97.63	6.95	31.01	0	34.72	3.46	0.03	0.03	0.1	0	0.01	4.94	0.2	0.05	14.38	1.61	0.75	0.33	0	0.64	0.01	0		16.29	3.41	3.06	70.06	110.26	852.83	435.27	1035.43	634.24	890.75	481.15	1001	479.61
0.7	0	0.39	0.09	0.03	1.9	0.03	0.12	1.21	6.37	0.2	96.21	1.62	0	97.66	6.37	28.41	0	38.84	4.22	0.03	0.03	0.13	0	0.01	7.01	0.2	0.05	13.82	1.48	0.66	0.32	0	0.66	0.06	0		16.2	3.34	3.18	70.04	110.49	852.63	435.24	1035.17	634.11	890.51	480.94	1001	479.7
0.734	0	0.42	0.1	0.03	1.6	0.04	0.14	0.97	6.34	0.25	96.8	1.03	0	97.6	6.34	23.26	0	38.76	5.41	0.06	0.03	0.21	0	0.01	7.62	0.25	0.06	12.82	1.78	0.72	0.3	0	0.74	0.14	0		16.57	3.47	3.2	70.05	110.58	852.58	435.06	1035.56	634.45	890.66	481.06	1001.24	479.66
0.767	0	0.3	0.12	0.03	0.83	0.03	0.14	0.47	5.65	0.28	98.34	0.82	0	97.27	5.65	18.66	0	26.43	4.81	0.1	0.03	0.13	0	0.01	7.83	0.28	0.06	14.2	2.13	0.72	0.31	0	0.77	0.13	0		17.28	4.14	4.37	70.17	111.99	851.72	435.04	1035.37	635.08	890.48	480.45	1002.47	481.21
0.8	0	0.24	0.13	0.03	0.55	0.03	0.15	0.3	5.54	0.26	98.9	0.59	0	96.43	5.54	15.29	0	19.02	4.74	0.16	0.04	0.11	0	0.01	9.01	0.26	0.07	12.93	2.11	0.68	0.3	0	0.82	0.21	0		17.09	5.52	3.49	69.91	113.43	851.77	435.62	1036.07	636.21	889.43	482.03	1002.86	481.12
0.834	0	0.21	0.14	0.03	0.41	0.03	0.17	0.21	6.42	0.23	99.19	0.38	0	97.76	6.42	11.14	0	13.78	4.8	0.29	0.05	0.05	0	0.01	8.11	0.23	0.08	10.77	2.76	0.69	0.33	0	0.82	0.27	0		15.02	3.12	3.73	69.11	108.91	851.43	435.68	1034.47	635.02	890.78	480.64	999.69	480.33
0.867	0	0.17	0.15	0.03	0.32	0.03	0.17	0.16	6.52	0.21	99.35	0.33	0	94.31	7.12	8.67	0	9.58	4.69	0.37	0.04	0.02	0	0.01	6.52	0.21	0.1	8.38	2.87	0.72	0.3	0	0.84	0.35	0		16.37	7.96	4.34	69.04	114.97	852.41	437.01	1035.35	636.08	889.48	481.27	1004.42	483.73
0.9	0	0.16	0.15	0.03	0.31	0.04	0.18	0.15	5.61	0.17	99.39	0.33	0	95.26	7.93	8.01	0	7.95	4.98	0.5	0.03	0.01	0	0.01	5.61	0.17	0.11	7.04	2.78	0.68	0.28	0	0.85	0.4	0		16.13	7	4.27	69.08	114.59	852.45	437.84	1035.63	637.05	889.73	482.37	1004.3	484.24
0.934	0	0.15	0.15	0.03	0.28	0.04	0.18	0.14	5.21	0.14	99.44	0.33	0	94.97	8.15	7.55	0	6.15	5.21	0.66	0.03	0.01	0	0.01	4.19	0.14	0.12	6.42	2.7	0.57	0.21	0	0.99	0.2	0		16.36	7.31	3.63	69.15	112.62	853.79	438.69	1036.25	637.67	891.09	483.24	1003.7	484.4
0.967	0	0.15	0.15	0.02	0.27	0.04	0.17	0.13	5.02	0.12	99.47	0.33	0	96.41	7.48	7.1	0	5.91	5.02	0.69	0.03	0.01	0	0.01	3.11	0.12	0.13	7.23	2.71	0.52	0.2	0	1.08	0.04	0		16.43	5.55	3.03	69.19	112.76	854.17	439.01	1036.75	638.22	890.89	484.03	1003.65	484.17
1	0	0.15	0.15	0.02	0.26	0.04	0.16	0.13	4.73	0.11	99.48	0.33	0	97.3	6.89	7.13	0	5.93	4.73	0.74	0.04	0.01	0	0.01	2.49	0.11	0.14	8.09	2.86	0.56	0.18	0	1.21	0	0		15.44	4.07	3.23	69.11	112.46	853.79	439	1036.99	638.39	891.11	484.28	1003.57	483.84
1.034	0	0.16	0.15	0.02	0.28	0.04	0.16	0.14	4.63	0.09	99.44	0.33	0	97.6	7.1	6.64	0	8.14	4.63	0.91	0.05	0.01	0	0.01	2.16	0.09	0.16	7.73	2.95	0.53	0.17	0	1.45	0	0		13.66	3.48	3.37	68.89	112.67	853.08	438.84	1036.77	638.25	890.64	483.8	1003.32	483.39
1.067	0	0.18	0.14	0.02	0.33	0.04	0.16	0.17	4.87	0.09	99.34	0.33	0	96.62	7.7	7.46	0	10.87	4.87	1.17	0.06	0.01	0	0.01	1.88	0.09	0.15	8.78	3.14	0.54	0.17	0	1.5	0	0		16.26	5.24	3.72	69.38	110.15	853.73	439.19	1036.26	638.62	892.28	483.43	1002.42	484.75
1.101	0	0.21	0.13	0.02	0.44	0.04	0.15	0.23	5.12	0.06	99.13	0.33	0	97.46	7.48	10.41	0	15.59	5.12	1.07	0.06	0.01	0	0.02	2.22	0.06	0.14	8.97	3.61	0.56	0.17	0	1.72	0	0		15.56	3.77	3.31	69.32	111.84	852.81	438.88	1036.19	638.66	890.58	484.01	1002.42	483.88
1.134	0	0.22	0.12	0.02	0.52	0.04	0.14	0.28	5.17	0.06	98.96	0.43	0	96.68	6.32	14.2	0	17.92	5.17	1.13	0.06	0.01	0	0.02	2.44	0.06	0.13	9.5	3.61	0.59	0.16	0	1.9	0	0		16.01	5.15	3.76	69.37	109.55	852.71	439.13	1034.98	638.39	891.45	482.98	1000.98	484.68
1.167	0	0.25	0.11	0.03	0.67	0.04	0.13	0.37	5.37	0.05	98.66	0.49	0	97.36	5.44	16.82	0	22.75	5.37	1.2	0.05	0.01	0	0.02	2.53	0.05	0.11	8.9	3.83	0.6	0.17	0	1.89	0	0		14.81	3.96	3.72	69.48	110.99	851.94	439.15	1035.2	638.3	890.41	484.37	1001.4	483.87
1.201	0	0.28	0.11	0.03	0.76	0.04	0.12	0.42	4.55	0.04	98.47	0.5	0	97.45	5.24	17.27	0	25.49	4.55	1.05	0.04	0.01	0	0.01	2.69	0.04	0.09	8.59	4.65	0.63	0.17	0	1.88	0	0		14.38	3.78	3.89	69.44	111.74	850.89	439.08	1035.09	639.12	889.62	484.25	1001.36	484.13
1.234	0	0.27	0.11	0.03	0.65	0.04	0.13	0.35	4.14	0.03	98.69	0.57	0	97.38	5.5	16.07	0	22.43	4.14	1.04	0.04	0.01	0	0.01	3.32	0.03	0.09	11.67	4.29	0.55	0.17	0	1.8	0	0		13.83	3.93	3.34	69.19	107.88	851.14	439.51	1032.83	637.6	890	483.31	997.88	483.64
1.267	0	0.25	0.11	0.03	0.68	0.04	0.12	0.37	3.78	0.03	98.64	0.59	0	97.39	5.22	17.9	0	22.08	3.78	1.02	0.05	0.01	0	0.01	3.3	0.03	0.07	10.35	4.29	0.48	0.17	0	1.78	0	0		16.84	3.91	3.25	69.5	113.26	851.96	439.59	1034.44	638.61	888.55	484.65	1001.81	484.96
1.301	0	0.27	0.1	0.03	0.75	0.04	0.12	0.41	3.82	0.02	98.5	0.72	0	97.75	5.55	18.75	0	23.57	3.82	0.96	0.05	0.01	0	0.01	3.5	0.02	0.07	12.34	4.52	0.48	0.17	0	1.88	0	0		15.33	3.14	3.31	69.44	110.81	851.36	439.25	1034.2	638.46	889.34	484.19	1000.15	483.96
1.334	0	0.3	0.11	0.03	0.68	0.04	0.13	0.37	4.18	0.02	98.63	0.73	0	97.24	5.44	15.54	0	24.18	4.18	0.91	0.06	0.01	0	0.01	3.53	0.02	0.09	15.63	4.43	0.48	0.16	0	1.98	0	0		14.92	4.19	2.86	69.33	110.53	851.23	438.49	1034.49	638.34	889.2	483.45	999.73	482.96
1.368	0	0.31	0.11	0.03	0.71	0.04	0.13	0.39	3.86	0.02	98.58	0.85	0	97.19	5.59	16.07	0	24.83	3.86	0.76	0.04	0.01	0	0.02	3.19	0.02	0.09	17.29	3.83	0.38	0.15	0	2.02	0	0		15.56	4.28	3.32	69.56	111.71	851.6	438.55	1033.98	637.06	888.95	483.64	1000.66	483.25
1.401	0	0.35	0.12	0.03	0.77	0.04	0.14	0.42	3.64	0.03	98.47	0.68	0	97.43	6.31	13.96	0	28.23	3.64	0.73	0.04	0.01	0	0.03	3.43	0.01	0.09	16.17	3.32	0.32	0.16	0	2.04	0	0		15.78	3.82	3.27	69.54	111.12	851.54	438.28	1033.67	636.75	889	483.17	1000.12	483
1.434	0	0.33	0.12	0.02	0.69	0.04	0.15	0.38	3.61	0.03	98.62	0.64	0	97.4	7.21	12.16	0	26.45	3.07	0.59	0.04	0.01	0	0.03	3.61	0.01	0.09	17.13	3.02	0.31	0.17	0	1.99	0	0		15.93	3.88	3.31	69.52	110.9	851.6	438.32	1033.6	636.81	889.14	483.02	1000.04	483.17
1.468	0	0.29	0.12	0.02	0.68	0.03	0.15	0.37	3.23	0.04	98.64	0.44	0	96.64	7.26	12.97	0	25.36	2.36	0.59	0.04	0.01	0	0.04	3.23	0.01	0.07	11.01	2.73	0.31	0.18	0	1.8	0	0		15.73	5.2	3.75	69.48	110.33	851.41	438.8	1033.45	637.29	889.64	483.14	999.97	483.98
1.501	0	0.29	0.12	0.02	0.81	0.03	0.14	0.46	2.54	0.03	98.38	0.45	0	94.56	7.48	15.27	0	27.74	2.54	0.7	0.03	0.01	0	0.03	2.32	0.01	0.06	9.13	2.46	0.3	0.17	0	1.75	0	0		16.1	7.72	3.15	69.3	112.46	852.14	439.34	1033.56	637.4	888.58	483.44	1001.04	484.61
1.534	0	0.27	0.12	0.02	0.75	0.03	0.15	0.42	2.48	0.03	98.5	0.47	0	94.11	8.38	14.75	0	25.41	2.48	0.66	0.02	0.01	0	0.03	2.1	0.02	0.07	10.17	2.43	0.31	0.15	0	1.69	0	0		15.95	8.14	3.85	69.2	113.12	852.81	439.96	1033.44	636.46	889.17	484.07	1002.28	485.38
1.568	0	0.25	0.12	0.02	0.8	0.03	0.15	0.46	2.5	0.02	98.41	0.49	0	95.46	9.63	15.88	0	25.04	2.5	0.62	0.01	0	0	0.02	1.61	0.01	0.08	9.65	1.95	0.26	0.15	0	1.52	0	0		14.86	6.77	3	68.89	114.11	852.79	440.11	1032.73	636.02	887.54	483.52	1001.64	484.87
1.601	0	0.26	0.11	0.02	0.87	0.03	0.15	0.51	3.3	0.02	98.26	0.64	0	96.14	9.68	17.15	0	26.19	3.3	0.59	0.01	0	0	0.02	1.4	0.01	0.07	12.13	1.99	0.25	0.15	0	1.51	0	0		15.71	5.92	3.69	68.8	115	851.92	440.11	1032.11	635.82	886.96	484.1	1001.96	485.4
1.634	0	0.28	0.11	0.02	0.95	0.03	0.14	0.56	3.39	0.02	98.1	0.72	0	95.31	9.2	17.87	0	28.28	3.39	0.52	0.01	0	0	0.02	1.45	0.01	0.06	13.07	1.82	0.23	0.13	0	1.53	0	0		15.24	6.94	3.47	68.64	114.12	851.21	439.47	1033.52	637.2	887.56	484.9	1001.68	484.25
1.668	0	0.29	0.11	0.02	1.06	0.04	0.13	0.63	3.78	0.01	97.89	0.69	0	96.51	8.2	19.69	0	30.4	3.78	0.47	0.01	0	0	0.01	1.55	0.01	0.07	10.67	1.48	0.18	0.12	0	1.49	0	0		14.59	5.4	3.32	68.8	113.85	851.21	439.03	1034.84	638.39	888.18	484.39	1002.03	483.86
1.701	0	0.27	0.1	0.02	1.02	0.04	0.12	0.61	3.97	0.01	97.96	0.67	0	96.46	6.7	21.25	0	29.52	3.97	0.42	0.01	0	0	0.01	1.42	0.01	0.07	8.73	1.38	0.17	0.12	0	1.5	0	0		15.01	5.48	3.63	68.81	112.77	850.58	438.63	1034.67	638.88	888.57	483.65	1001.34	484
1.735	0	0.28	0.11	0.02	0.93	0.04	0.12	0.55	3.73	0.01	98.13	0.54	0	95.83	6.34	18.92	0	29.66	3.73	0.37	0.02	0	0	0.01	1.44	0.01	0.09	8.15	1.31	0.17	0.1	0	1.58	0	0		14.81	6.33	2.39	68.67	110.32	851.04	438.66	1032.49	636.87	887.84	482.82	998.16	482.77
1.768	0	0.3	0.11	0.02	0.92	0.04	0.13	0.54	4.07	0.01	98.15	0.58	0	95.28	6.23	18.06	0	30.2	4.07	0.39	0.02	0	0	0.01	1.6	0.01	0.1	10	1.36	0.18	0.1	0	1.62	0	0		15.68	6.97	3.73	68.76	113.74	851.27	438.44	1033.03	636.17	887.75	482.74	1001.49	483.95
1.801	0	0.34	0.11	0.02	1.01	0.04	0.13	0.59	4.5	0.01	97.99	0.75	0	95.11	6.02	18.34	0	32.28	4.5	0.45	0.02	0	0	0.01	1.76	0.01	0.09	13.24	1.41	0.19	0.09	0	1.64	0	0		15.94	7.16	3.73	68.76	113.83	850.95	438.23	1033.39	636.68	887.74	482.99	1001.56	483.83
1.835	0	0.34	0.11	0.02	0.97	0.04	0.13	0.56	4.66	0.01	98.06	1.02	0	94.72	5.85	18.84	0	31.02	4.66	0.46	0.01	0	0	0.01	2.16	0.01	0.08	17.08	1.42	0.17	0.09	0	1.51	0	0		15.37	7.56	3.66	68.66	113.52	850.09	438.29	1033.18	637.31	887.3	483.3	1000.82	483.67
1.868	0	0.42	0.1	0.02	1.21	0.04	0.13	0.72	5.08	0.01	97.58	1.6	0	95.01	6.39	20.19	0	34.95	5.08	0.38	0.01	0	0	0.01	2.91	0.01	0.08	21.89	1.39	0.16	0.09	0	1.47	0	0		14.47	7.27	3.75	68.65	113.93	850.43	438.1	1034.96	638.13	888.23	483.8	1002.17	483.26
1.901	0	0.35	0.12	0.02	0.86	0.04	0.14	0.49	5.94	0.01	98.27	1.09	0	97.24	6.88	16.3	0	29.19	5.94	0.51	0.01	0	0	0.01	3.36	0.01	0.09	20.62	1.53	0.18	0.09	0	1.45	0	0		14.61	4.18	2.96	68.57	111.61	850.07	437.56	1033.28	637.18	887.57	482.3	999.18	482.16
1.935	0	0.32	0.12	0.02	0.78	0.04	0.15	0.44	6.15	0.02	98.44	1.22	0	95.27	7.71	16.08	0	25.99	6.15	0.56	0.01	0	0	0	3.7	0.02	0.09	22.43	1.79	0.2	0.07	0	1.46	0	0		15.12	6.99	4.19	68.67	114.11	850.92	437.12	1034.98	636.7	888.79	482.49	1002.89	482.82
1.968	0	0.32	0.13	0.02	0.71	0.04	0.17	0.39	7.31	0.02	98.58	0.84	0	97.58	8.79	12.82	0	25.27	7.31	0.74	0.02	0	0	0	4.02	0.02	0.1	20.33	1.88	0.21	0.08	0	1.38	0.08	0		13.64	3.51	4.14	68.55	110.64	849.31	435.84	1034.36	636.83	889.2	480.78	999.84	480.99
2.001	0	0.29	0.13	0.02	0.6	0.04	0.18	0.33	8.01	0.02	98.8	0.68	0	96.05	9.33	10.95	0	22.14	8.01	0.89	0.02	0.01	0	0	5.1	0.02	0.11	19.3	1.93	0.21	0.08	0	1.4	0.04	0		16.9	6.04	3.67	68.63	117.7	849.85	434.65	1036.82	637.81	886.97	481.4	1004.67	481.3
2.035	0	0.27	0.14	0.03	0.52	0.04	0.2	0.28	7.44	0.02	98.95	0.67	0	95.55	10.25	9.78	0	18.96	7.44	0.93	0.02	0.01	0	0	5.76	0.02	0.11	19.72	1.99	0.2	0.1	0	1.38	0.04	0		17.71	6.67	3.66	68.48	118.1	849.69	433.61	1037.8	638.46	887.2	480.56	1005.3	480.93
2.068	0	0.27	0.14	0.03	0.53	0.04	0.22	0.29	7.65	0.02	98.93	0.86	0	96.87	11.64	9.03	0	18.94	7.65	0.78	0.03	0.01	0	0	6.66	0.02	0.13	21.84	1.93	0.2	0.1	0	1.36	0.13	0		16.97	4.84	3.62	68.88	115.43	850.57	434.36	1038.34	639.25	889.11	480.5	1004.54	481.33
2.102	0	0.31	0.14	0.03	0.49	0.04	0.21	0.26	7.92	0.02	99.02	1.23	0	97.09	10.66	7.67	0	18.72	7.6	0.74	0.04	0.01	0	0.01	7.92	0.02	0.13	27.97	1.9	0.21	0.09	0	1.42	0.01	0		17.15	4.46	3.14	68.91	115.51	851.32	434.79	1039.21	639.9	889.44	481.45	1004.95	481.35
2.135	0	0.27	0.15	0.03	0.39	0.04	0.21	0.2	8.22	0.03	99.22	0.96	0	96.99	9.91	6.4	0	14.61	6.73	0.83	0.04	0.01	0	0.01	8.22	0.03	0.12	25.24	1.9	0.18	0.1	0	1.35	0.08	0		16.13	4.63	3.21	68.85	114.82	852.69	435.39	1038.72	638.41	890.28	480.74	1005.1	481.62
2.168	0	0.26	0.14	0.03	0.4	0.04	0.2	0.21	7.11	0.02	99.19	0.75	0	97.15	9.04	7.29	0	15.58	6.48	0.79	0.04	0.01	0	0	7.11	0.02	0.09	22.48	1.9	0.17	0.1	0	1.41	0	0		16.23	4.36	3.62	69.02	113.53	853.04	436.26	1039.07	639.12	891.6	481.83	1005.14	482.47
2.202	0	0.23	0.15	0.03	0.33	0.04	0.19	0.16	7.19	0.02	99.35	0.45	0	97.16	7.8	5.02	0	12.9	6.26	0.87	0.03	0.01	0	0	7.19	0.02	0.08	16.73	2.35	0.19	0.11	0	1.41	0	0		16.14	4.34	3.56	69.09	115.11	853.23	435.99	1040.32	639.7	891.51	482.18	1006.62	482.3
2.235	0	0.21	0.15	0.03	0.27	0.04	0.18	0.13	6.33	0.02	99.45	0.35	0	96.33	6.33	4.63	0	9.99	5.92	0.75	0.03	0.02	0	0.01	7.29	0.02	0.08	14.51	2.43	0.19	0.12	0	1.46	0	0		17.39	5.67	1.76	69.03	114.99	854.87	436.53	1040.39	639.73	890.85	482.73	1005.83	481.98
2.268	0	0.22	0.15	0.03	0.29	0.04	0.17	0.14	5.4	0.02	99.41	0.37	0	95.3	5.16	6.65	0	11.09	5.4	0.62	0.02	0.02	0	0.01	8.58	0.02	0.06	15.16	2.39	0.19	0.13	0	1.34	0	0		15.7	6.96	2.66	68.91	112.4	853.4	437.02	1035.61	636.42	889.83	480.79	1002.21	482.31
2.302	0	0.22	0.15	0.03	0.28	0.03	0.17	0.14	4.08	0.02	99.44	0.39	0	96.54	3.84	6.99	0	10.55	4.08	0.49	0.02	0.02	0	0.01	11.31	0.02	0.06	15.53	2.14	0.19	0.14	0	1.19	0	0		15.69	5.36	2.85	69.04	113.62	852.84	436.27	1036.18	636.13	889.36	481.34	1002.99	481.34
2.335	0	0.2	0.15	0.03	0.26	0.03	0.16	0.12	3.3	0.02	99.49	0.33	0	96.49	3.3	6.94	0	8.81	2.62	0.41	0.02	0.02	0	0.01	10.74	0.02	0.05	12.24	2.15	0.19	0.15	0	1.15	0	0		16.19	5.43	3.59	69.04	112.64	851.23	435.19	1035.45	635.94	889.32	480.54	1001.96	480.86
2.369	0	0.19	0.14	0.03	0.26	0.03	0.15	0.13	2.9	0.02	99.47	0.33	0	94.45	2.9	8.14	0	8.97	1.84	0.36	0.03	0.02	0	0.01	11.19	0.02	0.04	10.72	1.96	0.21	0.17	0	1.1	0	0		13.58	7.83	3.42	68.9	112.6	851.61	435.33	1033.25	632.77	888.33	478.98	1000.92	480.09
2.402	0	0.19	0.15	0.03	0.25	0.03	0.15	0.12	2.56	0.02	99.51	0.33	0	96.65	2.56	7.57	0	8.09	1.71	0.29	0.03	0.02	0	0.02	10.69	0.01	0.04	10.85	1.78	0.19	0.19	0	1.01	0	0		15.76	5.19	3.9	69.16	112.29	851.2	434.03	1034.85	633.95	889.43	479	1001.71	479.67
2.435	0	0.18	0.15	0.04	0.23	0.03	0.16	0.11	2.67	0.02	99.54	0.33	0	97.68	2.67	6.9	0	6.73	1.44	0.22	0.04	0.02	0	0.02	11.94	0.01	0.04	10.72	1.71	0.19	0.2	0	0.98	0	0		17.13	3.31	3.7	69.39	111.07	850.71	432.93	1035.76	635.07	890.01	478.62	1001.08	478.88
2.469	0	0.17	0.15	0.03	0.23	0.03	0.15	0.11	2.58	0.02	99.53	0.33	0	98.13	2.58	8.51	0	5.99	1.34	0.18	0.04	0.02	0	0.02	11.55	0.01	0.04	10.33	1.55	0.17	0.22	0	0.93	0	0		17	2.21	3.71	69.74	110.13	850.51	431.83	1036.05	634.55	890.49	477.72	1000.62	477.64
2.502	0	0.16	0.14	0.03	0.25	0.03	0.15	0.12	3	0.03	99.5	0.35	0	96.54	3	9.43	0	6.44	1.57	0.21	0.04	0.04	0	0.03	11.43	0.01	0.04	6.85	1.51	0.18	0.24	0	0.97	0	0		15.26	5.35	2.69	69.65	111.67	851.32	431.28	1035.41	631.76	889.02	477.25	1000.68	475.65
2.535	0	0.16	0.15	0.03	0.21	0.03	0.15	0.1	2.94	0.03	99.58	0.33	0	96.5	2.94	5.8	0	5.38	1.97	0.23	0.05	0.04	0	0.03	8.39	0.01	0.05	5.36	1.48	0.19	0.25	0	1.04	0	0		14.34	5.41	3.36	69.82	110.71	851.64	430.61	1034.59	629.13	889.82	476.3	1000.52	474.62
2.569	0	0.16	0.16	0.03	0.2	0.03	0.16	0.09	3.04	0.05	99.61	0.33	0	97.5	3.04	4.36	0	4.82	2.65	0.23	0.05	0.06	0	0.05	7.99	0.01	0.05	7.77	1.33	0.19	0.24	0	1.1	0	0		17.02	3.67	3.29	70.07	115.35	851.91	429.73	1036.15	630.28	888.4	475.77	1003.75	475.43
2.602	0	0.16	0.16	0.03	0.19	0.03	0.16	0.09	3.73	0.05	99.61	0.33	0	98.01	3.14	4	0	4.71	3.73	0.29	0.05	0.06	0	0.05	7.8	0.01	0.08	8.15	1.46	0.22	0.28	0	1.17	0.04	0		15.61	2.52	3.29	70.2	108.25	851.73	428.64	1034.72	627.98	891	474.46	999.24	472.75
2.635	0	0.16	0.17	0.03	0.17	0.03	0.16	0.08	3.03	0.05	99.66	0.33	0	97.63	2.91	2.64	0	3.21	3.03	0.3	0.04	0.03	0	0.05	7.24	0.01	0.14	10.45	1.52	0.26	0.31	0	1.25	0.17	0		17.02	3.41	4.24	70.27	114.62	851.9	427.89	1036.12	628.07	889.57	473.71	1004.19	474.11
2.669	0	0.17	0.17	0.03	0.17	0.03	0.16	0.08	3.45	0.08	99.65	0.33	0	97.82	2.82	2.25	0	2.93	3.45	0.42	0.03	0.02	0	0.08	8.68	0.02	0.23	12.46	1.55	0.37	0.44	0	1.34	0.47	0		18.18	2.98	3.79	70.62	108.34	852.42	427.73	1034.47	626.99	891.59	472.84	999.94	473.2
2.702	0	0.16	0.18	0.03	0.17	0.03	0.16	0.08	3.68	0.06	99.65	0.33	0	97.88	2.83	2.07	0	3.24	3.68	0.44	0.01	0.01	0	0.06	8.16	0.02	0.3	7.42	1.64	0.45	0.47	0	1.46	0.74	0		16.94	2.83	4.07	70.75	112.37	853.66	428.45	1035.86	627.05	891.23	473.01	1003.59	474.34
2.736	0	0.15	0.18	0.03	0.17	0.04	0.16	0.08	4.6	0.06	99.64	0.33	0	96.8	3.13	2.1	0	3.43	4.6	0.52	0.01	0.01	0	0.06	7.49	0.02	0.33	5.12	1.42	0.57	0.46	0	1.42	0.76	0		17.84	4.96	3.58	70.87	110.01	854.77	429.09	1036.46	628.18	892.84	473.29	1002.84	474.95
2.769	0	0.16	0.17	0.03	0.17	0.04	0.16	0.08	4.24	0.06	99.65	0.33	0	96.74	3.16	2.28	0	3.66	4.24	0.41	0.01	0.01	0	0.06	8.39	0.02	0.31	6.12	1.34	0.67	0.48	0	1.58	0.66	0		18.25	5.05	3.93	71.01	109.93	854.26	428.71	1036.71	628.05	893.03	474.2	1002.96	474.42
2.802	0	0.15	0.17	0.03	0.18	0.04	0.17	0.09	4.1	0.06	99.65	0.33	0	97.5	3.64	2.81	0	3.54	4.1	0.47	0.01	0.01	0	0.06	9.28	0.02	0.25	4.65	1.43	0.8	0.45	0	1.63	0.57	0		19.31	3.69	3.07	71.16	111.16	855.89	429.22	1036.98	627.88	892.63	474.11	1003.79	474.94
2.836	0	0.14	0.16	0.03	0.19	0.04	0.16	0.09	4.3	0.05	99.63	0.33	0	97.73	4.3	3.66	0	3.63	3.83	0.53	0.02	0.02	0	0.05	7.63	0.03	0.21	4.45	1.68	1.15	0.45	0	2.01	0.28	0		19.51	3.18	3.02	71.21	109.74	855.72	429.72	1036.12	627.6	892.76	474.86	1002.5	474.97
2.869	0	0.14	0.15	0.03	0.18	0.04	0.17	0.09	4.33	0.06	99.63	0.33	0	98.22	4.33	3.7	0	3.09	3.67	0.52	0.02	0.02	0	0.06	8.54	0.03	0.13	5.23	1.95	1.29	0.45	0	2.01	0.07	0		18.61	1.93	3.22	71.25	111.12	855.3	429.36	1035.92	627.11	891.92	474.12	1003.04	474.73
2.902	0	0.14	0.14	0.03	0.19	0.04	0.16	0.1	4.58	0.05	99.62	0.33	0	97.39	4.58	4.64	0	3.32	3.97	0.62	0.01	0.03	0	0.05	7.19	0.05	0.1	5.36	2.22	1.49	0.47	0	2.25	0	0		19.24	3.91	3.52	71.08	110.49	856.13	430.39	1035.12	626.76	892.55	474.08	1003.02	476.21
2.936	0	0.14	0.14	0.03	0.2	0.04	0.15	0.11	4.21	0.05	99.6	0.33	0	95.89	4.21	6.58	0	3.44	2.94	0.47	0.01	0.01	0	0.05	6.08	0.05	0.06	8.97	2.46	1.97	0.45	0	2.53	0	0		17.68	6.26	2.87	70.61	114.23	856.08	430.57	1035.33	626.14	890.3	475.08	1004.53	475.53
2.969	0	0.16	0.14	0.03	0.2	0.04	0.15	0.1	3.87	0.04	99.61	0.33	0	93.99	3.87	5.3	0	4.02	3.26	0.7	0.01	0.01	0	0.04	5.57	0.04	0.05	12.31	2.58	1.87	0.41	0	2.64	0	0		16.67	8.25	4.09	69.96	116.74	856.48	431.6	1034.81	625.6	890.21	474.22	1006.89	477.99
3.002	0	0.16	0.14	0.03	0.18	0.04	0.14	0.1	3.4	0.05	99.63	0.33	0	95.72	3.4	4.11	0	3.94	3.12	0.99	0.01	0.01	0	0.03	5.27	0.05	0.04	10.21	2.96	1.94	0.36	0	2.9	0	0		17.65	6.46	3.34	69.53	116.21	856.63	437.25	1033.61	630.27	889.2	480.05	1005.38	482.92
3.036	0	0.17	0.14	0.03	0.18	0.04	0.14	0.09	3.2	0.04	99.63	0.33	0	96.29	3.2	3.7	0	4.05	2.6	1.07	0.01	0.01	0	0.03	5.34	0.04	0.04	11.33	3.06	1.75	0.39	0	2.68	0	0		16.33	5.72	3.5	68.79	116.96	856.21	438.25	1033.43	630.66	888.65	481.41	1005.6	483.42
3.069	0	0.16	0.15	0.03	0.19	0.04	0.14	0.09	2.82	0.04	99.63	0.33	0	97.08	2.79	3.67	0	4.6	2.82	1.05	0.01	0.01	0	0.04	5.23	0.03	0.04	7.68	3.19	1.64	0.38	0	2.53	0	0		15.2	4.48	4.22	68.96	115.02	855.65	438.5	1033.54	631.34	889.98	481.34	1004.97	483.75
3.103	0	0.17	0.14	0.03	0.19	0.04	0.14	0.1	3.1	0.03	99.62	0.33	0	97.91	2.42	3.73	0	5.5	3.1	1.3	0.01	0.01	0	0.03	4.86	0.03	0.04	7.93	3.2	1.52	0.33	0	2.67	0	0		15.67	2.77	3.72	68.88	114.2	854.71	438.12	1034.16	633.05	889.72	481.9	1003.92	483.1
3.136	0	0.17	0.14	0.03	0.2	0.04	0.13	0.1	3.68	0.03	99.59	0.33	0	98	2.19	3.95	0	7.37	3.68	1.73	0.02	0.01	0	0.03	3.8	0.03	0.03	4.33	3.28	1.38	0.27	0	2.6	0	0		15.9	2.55	3.67	68.88	115.09	853.89	436.64	1035.87	634.28	889.69	481.47	1004.78	481.98
3.169	0	0.19	0.14	0.03	0.22	0.04	0.14	0.11	3.69	0.03	99.55	0.33	0	97.46	2.21	3.94	0	9.57	4.9	2.61	0.02	0.02	0	0.03	3.69	0.03	0.03	2.43	3.49	1.34	0.25	0	2.61	0	0		17.61	3.76	3.82	68.99	115.23	853.76	436.08	1036.42	635.13	890	481	1005.22	482.39
3.203	0	0.21	0.15	0.03	0.23	0.05	0.14	0.12	3.26	0.04	99.53	0.33	0	97.47	2.55	3.25	0	10.64	6.75	4.63	0.05	0.02	0	0.04	3.26	0.04	0.02	1.77	3.63	1.17	0.16	0	2.33	0	0		17.92	3.75	3.82	69.03	114.41	854.11	436.88	1036.21	635.59	890.45	481.51	1004.85	483.21
3.236	0	0.2	0.14	0.03	0.24	0.05	0.14	0.12	3.1	0.05	99.52	0.33	0	97.62	2.77	4.83	0	9.86	7.15	4.84	0.06	0.04	0	0.03	3.1	0.05	0.02	1.29	3.86	1.19	0.16	0	2.47	0	0		17.82	3.42	3.7	69.02	114.34	855.25	437.57	1036.72	635.93	891.21	481.44	1005.52	484
3.269	0	0.2	0.14	0.03	0.27	0.05	0.14	0.14	2.84	0.05	99.45	0.33	0	96.94	2.89	6.64	0	11.24	7.25	3.81	0.04	0.03	0	0.03	2.84	0.05	0.03	1.49	4.22	1.11	0.14	0	2.52	0	0		17.07	4.72	4.46	69.05	113.82	855.56	438.12	1036.53	635.43	892.23	481.48	1006	484.77
3.303	0	0.22	0.13	0.03	0.31	0.05	0.13	0.16	2.05	0.06	99.38	0.33	0	97.03	2.96	8.03	0	13.13	6.96	4.9	0.03	0.02	0	0.03	2.05	0.06	0.03	1.41	4.75	0.78	0.12	0	2.61	0	0		16.72	4.56	4.13	68.92	114.01	855.15	438.19	1036.86	635.78	891.78	482.84	1005.78	484.06
3.336	0	0.24	0.13	0.03	0.34	0.05	0.13	0.17	1.64	0.06	99.32	0.33	0	96.8	3.22	8.85	0	14.52	6.93	6.31	0.02	0.02	0	0.03	1.64	0.06	0.03	1.4	4.9	0.75	0.11	0	2.79	0	0		16.82	4.95	4.03	68.8	113.6	855.18	438.73	1037.17	636.99	892.07	483.11	1005.66	484.8
3.37	0	0.23	0.12	0.03	0.33	0.05	0.13	0.17	1.6	0.06	99.34	0.33	0	96.32	3.59	8.77	0	13.98	6.64	6.57	0.04	0.03	0	0.02	1.44	0.06	0.03	1.6	4.38	0.57	0.1	0	2.86	0	0		16.56	5.67	4.07	68.56	116.78	855.11	438.03	1038.44	637.14	891.21	483.05	1007.98	484.47
3.403	0	0.22	0.13	0.02	0.29	0.05	0.13	0.15	2.72	0.05	99.43	0.33	0	97.41	3.65	6.66	0	12.44	7.15	6.11	0.05	0.02	0	0.03	1.6	0.05	0.03	2.72	3.65	0.46	0.09	0	2.99	0	0		15.39	3.86	4.51	68.47	116.95	855.62	438.55	1039.55	637.71	892.29	483.49	1009.23	484.95
3.436	0	0.2	0.13	0.02	0.25	0.06	0.14	0.13	4.92	0.05	99.5	0.33	0	97.76	3.83	5.4	0	10.54	8.24	5.02	0.08	0.02	0	0.03	1.92	0.05	0.04	4.92	3.33	0.41	0.09	0	3.28	0	0		14.14	3.13	4.71	68.19	118.82	856.83	438.31	1041.47	638.2	893.16	482.03	1011.93	485.44
3.47	0	0.2	0.13	0.02	0.27	0.05	0.13	0.14	7.14	0.06	99.46	0.33	0	97.87	3.72	6.46	0	12.08	7.14	3.49	0.09	0.01	0	0.04	2.01	0.06	0.04	7.15	2.91	0.33	0.08	0	3.49	0	0		15.2	2.86	5.91	68.61	111.45	856.7	437.57	1040.72	637.4	897.23	481.2	1008.62	484.69
3.503	0	0.22	0.13	0.02	0.27	0.05	0.13	0.14	6.71	0.05	99.46	0.33	0	97.6	3.08	6.33	0	12.91	6.71	2.79	0.13	0.01	0	0.04	2.03	0.05	0.04	11.76	2.4	0.27	0.09	0	3.5	0	0		15.11	3.47	5.96	68.82	111.94	856.37	435.84	1041.83	637.06	897.44	480.13	1009.35	483.14
3.536	0	0.22	0.13	0.02	0.27	0.05	0.13	0.14	4.94	0.05	99.46	0.33	0	97.93	2.81	6.38	0	13.04	4.94	2.27	0.13	0.02	0	0.04	1.87	0.05	0.04	13.48	2.55	0.25	0.09	0	3.41	0	0		16.21	2.71	5.41	68.76	112.01	856.87	434.75	1043.71	637.95	898.09	480.07	1010.09	482.03
3.57	0	0.21	0.12	0.02	0.25	0.05	0.12	0.13	3.9	0.07	99.5	0.37	0	98.18	2.96	6.13	0	11.49	3.7	1.53	0.1	0.02	0	0.03	1.86	0.07	0.05	15.53	2.65	0.24	0.08	0	3.9	0	0		15.66	2.07	4.59	68.71	117.39	858.12	435.76	1044.99	638.91	896.1	480.42	1013.46	483.38
3.603	0	0.2	0.12	0.02	0.25	0.05	0.13	0.13	3.85	0.08	99.5	0.38	0	98.16	3.16	6.34	0	10.82	3.85	1.22	0.12	0.03	0	0.03	1.78	0.08	0.04	15.79	2.91	0.26	0.1	0	3.7	0	0		15.81	2.13	4.55	68.98	115.1	859.15	435.74	1045.65	638.81	897.99	480.39	1013.06	483.02
3.636	0	0.21	0.12	0.02	0.27	0.05	0.12	0.14	4.25	0.1	99.47	0.33	0	97.96	2.85	6.57	0	11.95	4.25	1.1	0.15	0.04	0	0.02	1.9	0.1	0.04	13.32	3.45	0.27	0.1	0	3.62	0	0		15.97	2.63	4.62	69.04	113.83	860.32	436.32	1045.97	638.53	899.41	480.84	1013.2	483.37
3.67	0	0.2	0.11	0.02	0.3	0.05	0.12	0.16	4.88	0.08	99.39	0.41	0	98.17	3.38	9.75	0	12.48	4.88	1.14	0.15	0.04	0	0.02	1.65	0.08	0.03	13.34	3.05	0.23	0.11	0	3.75	0	0		15.85	2.09	3.48	68.93	110.04	861.12	436.96	1045.41	638.82	900.34	480.85	1010.36	482.89
3.703	0	0.17	0.1	0.02	0.42	0.05	0.11	0.24	5.51	0.08	99.16	0.43	0	98.17	4.33	16.31	0	14.41	5.51	1.2	0.15	0.04	0	0.02	1.04	0.08	0.02	7.35	3.16	0.24	0.1	0	3.72	0	0		15.9	2.09	3.9	68.84	111.26	861.7	437.07	1044.82	637.34	900.11	480.45	1011.34	483.25
3.737	0	0.16	0.09	0.02	0.44	0.05	0.11	0.26	4.73	0.06	99.13	0.46	0	97.03	5.02	17.72	0	13.82	4.73	1.44	0.04	0.01	0	0.02	0.83	0.06	0.02	7	2.75	0.2	0.11	0	3.91	0	0		16.27	4.57	3.99	68.55	115.32	862.19	438.13	1046.03	638.36	899.14	482.56	1014.44	484.7
3.77	0	0.15	0.09	0.02	0.43	0.05	0.11	0.25	4.81	0.05	99.15	0.47	0	96.42	5.3	18.11	0	12.89	4.81	1.53	0.04	0.01	0	0.02	0.82	0.05	0.02	6.81	2.41	0.19	0.11	0	3.99	0	0		15.06	5.53	4	68.33	117.28	862.91	438.94	1046.77	638.97	898.98	482.44	1016.22	485.81
3.803	0	0.14	0.08	0.02	0.5	0.05	0.11	0.31	4.25	0.05	99	0.49	0	97	5.68	21.31	0	14.15	5.12	1.89	0.02	0.01	0	0.01	0.77	0.05	0.02	4.25	2.22	0.21	0.11	0	4.21	0	0		14.42	4.63	3.55	68.25	117.75	863.55	439.2	1047.11	638.91	898.82	482.52	1016.53	485.59
3.837	0	0.15	0.08	0.02	0.56	0.05	0.1	0.36	5.04	0.04	98.87	0.8	0	97.7	5.24	24.66	0	14.91	5.04	2.42	0.02	0.01	0	0.02	0.88	0.04	0.01	7.84	1.72	0.22	0.12	0	4.03	0	0		16.83	3.25	3.93	68.42	112.97	863.23	439.25	1047.71	641.01	901.54	483.42	1014.49	486.04
3.87	0	0.15	0.07	0.02	0.62	0.05	0.09	0.41	5.67	0.04	98.76	0.94	0	98.51	4.72	27.05	0	15.93	5.67	2.92	0.03	0.01	0	0.02	0.93	0.04	0.02	7.69	1.63	0.24	0.11	0	4.19	0	0		16.63	1.04	3.48	68.58	110.37	862.88	439.01	1046.13	639.48	901.39	483.49	1011.75	484.61
3.903	0	0.15	0.07	0.02	0.59	0.05	0.09	0.38	5.07	0.03	98.82	0.91	0	98.06	4.28	26.86	0	15.16	5.07	2.4	0.04	0.01	0	0.02	0.8	0.03	0.02	7.55	1.47	0.22	0.11	0	4.12	0	0		15.85	2.4	3.73	68.73	113.1	862.76	439.01	1046.78	639.97	900.6	483	1013.67	485.25
3.937	0	0.16	0.08	0.02	0.54	0.05	0.09	0.34	5.2	0.03	98.91	0.97	0	98.77	3.64	24.51	0	15.29	5.2	2.24	0.06	0.01	0	0.01	0.78	0.03	0.02	10.7	1.55	0.25	0.1	0	3.72	0	0		15.21	0.07	3.04	68.63	108.28	862.31	439.22	1044.63	639.02	900.97	482.57	1009.24	484.14
3.97	0	0.16	0.09	0.02	0.36	0.05	0.1	0.21	4.05	0.04	99.28	0.5	0	98.54	2.14	17.22	0	12.57	4.05	1.59	0.07	0.01	0	0.01	0.98	0.04	0.03	8.54	1.53	0.26	0.1	0	3.85	0	0		14.73	0.95	3.78	68.97	113.83	862.54	440.13	1044.2	637.91	898.86	483.29	1012.66	485.7
4.003	0	0.16	0.1	0.02	0.27	0.05	0.1	0.15	4.09	0.05	99.45	0.38	0	98.64	1.43	13.11	0	9.78	3.27	1.42	0.07	0.01	0	0.01	1.12	0.05	0.04	8.93	1.61	0.28	0.1	0	4.09	0	0		15.66	0.59	3.18	68.96	114.38	862.54	440.77	1043.29	637.99	897.6	483.97	1011.96	486.14
4.037	0	0.14	0.1	0.02	0.25	0.05	0.1	0.14	4.44	0.06	99.5	0.35	0	98.62	1.11	13.16	0	8.23	3.45	1.27	0.07	0	0	0.01	1.29	0.06	0.03	7.8	1.51	0.37	0.09	0	4.44	0	0		15.88	0.64	3.4	68.89	113.59	862.43	440.81	1042.39	637.11	897.67	483.91	1011.24	486.1
4.07	0	0.13	0.1	0.02	0.24	0.05	0.1	0.13	4.1	0.06	99.52	0.33	0	97.85	0.89	12.89	0	7.26	2.66	1.16	0.06	0	0	0.01	1.49	0.06	0.03	4.1	1.74	0.4	0.09	0	4.52	0	0		16.06	2.9	3.14	68.88	114.35	861.99	440.2	1042.28	636.84	896.84	483.73	1011.18	485.44
4.104	0	0.12	0.09	0.02	0.22	0.05	0.09	0.13	1.02	0.07	99.55	0.33	0.25	97.82	0.74	13.59	0	5.82	2.94	1.08	0.03	0	0	0.01	0.99	0.07	0.02	1.02	1.67	0.53	0.07	0	5.23	0	0		16.79	2.99	3.29	68.82	114.5	860.89	439.9	1042.31	637.91	896.37	483.94	1010.85	485.6
4.137	0	0.11	0.09	0.02	0.23	0.05	0.09	0.14	0.82	0.07	99.55	0.33	0.83	98.17	0.77	15.27	0	4.96	3.4	0.91	0.03	0	0	0.01	0.82	0.07	0.02	0.72	1.67	0.69	0.07	0	5.5	0	0		17.72	2.08	3.99	68.75	112.18	859.99	439.31	1041.87	638.13	897.41	483.43	1009.57	485.56
4.17	0	0.1	0.08	0.02	0.24	0.05	0.09	0.15	0.7	0.07	99.52	0.33	1.03	98.02	0.99	17.33	0	4.1	3.58	1.13	0.03	0.01	0	0.01	0.7	0.07	0.01	0.31	1.93	0.8	0.07	0	5.56	0	0		16.71	2.48	4.21	68.88	112.94	859.13	438.6	1042.05	638.19	896.91	482.63	1009.82	485.04
4.204	0	0.09	0.07	0.02	0.25	0.06	0.08	0.16	0.61	0.09	99.5	0.37	2.08	98.08	1.01	19.43	0	3.72	4.48	1.27	0.03	0.01	0	0.01	0.61	0.09	0.01	0.19	2.26	1.09	0.06	0	6.15	0	0		16.81	2.34	4.09	68.86	112.33	859.27	437.87	1042.11	637.56	897.19	481.86	1009.49	484.21
4.237	0	0.09	0.06	0.02	0.31	0.07	0.08	0.2	0.45	0.12	99.39	0.58	2.64	98.27	1.3	25.08	0	3.85	5.4	1.67	0.05	0.02	0	0.01	0.45	0.12	0.01	0.16	2.87	1.19	0.06	0	6.33	0	0		17.56	1.81	4.05	68.78	111.28	859.33	437.66	1041.26	636.97	897.26	481.02	1008.5	484.2
4.27	0	0.08	0.05	0.02	0.38	0.07	0.07	0.26	0.33	0.17	99.25	0.93	2.94	98.53	1.64	30.71	0	3.78	5.69	2	0.06	0.04	0	0.01	0.33	0.17	0.01	0.14	3.92	1.48	0.05	0	6.55	0	0		17.66	0.99	3.75	68.79	110.08	860	438.1	1040.84	636.46	897.68	481.26	1007.73	484.15
4.304	0	0.08	0.05	0.02	0.44	0.07	0.07	0.31	0.22	0.29	99.12	1.39	3.33	98.27	2.1	33.83	0	3.61	6.14	2.54	0.07	0.04	0	0.01	0.22	0.29	0.01	0.16	6.46	2.07	0.05	0	6.82	0	0		17.34	1.81	4.17	68.85	109.62	860.19	438.5	1040.95	636.31	898.43	481.88	1008.01	484.44
4.337	0	0.08	0.05	0.02	0.48	0.08	0.07	0.35	0.23	0.33	99.03	1.81	3.62	98.06	2.7	35.85	0	3.46	6.42	3.06	0.06	0.04	0	0.01	0.18	0.33	0.01	0.23	7.8	2.32	0.05	0	7.1	0	0		17.72	2.38	3.61	68.76	110.49	860.84	438.88	1041.19	636.51	897.98	482.31	1008.45	484.66
4.371	0	0.09	0.04	0.03	0.66	0.08	0.06	0.45	0.22	0.49	98.69	4	3.6	97.73	3.35	39.8	0	4.25	6.23	3.78	0.04	0.03	0	0.01	0.16	0.49	0.01	0.22	13.99	2.96	0.05	0	7.27	0	0		16.3	3.19	2.86	68.63	112.17	860.75	438.4	1041.94	636.58	896.86	482.21	1009.03	483.52
4.404	0	0.1	0.04	0.03	0.77	0.08	0.06	0.5	0.26	0.73	98.46	6.65	3.5	97.81	3.32	41.64	0	4.51	5.84	3.99	0.04	0.02	0	0.01	0.17	0.73	0.01	0.26	18.81	3.65	0.05	0	7.34	0	0		17.37	3.02	2.93	68.58	111.45	861.11	439.05	1041.63	636.88	897.3	482.73	1008.74	484.4
4.437	0	0.1	0.04	0.04	0.94	0.07	0.06	0.62	0.45	0.72	98.12	10.73	2.58	97.98	2.72	46.79	0	4.64	4.63	3.24	0.03	0.02	0	0.01	0.22	0.72	0.01	0.45	20.17	3.98	0.05	0	6.88	0	0		17.27	2.59	3.31	68.59	110.79	861.42	440	1040.75	636.64	897.66	482.75	1008.42	485.55
4.471	0	0.12	0.03	0.05	1.21	0.06	0.05	0.7	0.48	0.98	97.57	25.35	2.25	98.1	2.26	48.6	0	4.35	3.85	2.75	0.02	0.01	0	0.01	0.27	0.98	0.01	0.48	31.3	5.73	0.05	0	6.8	0	0		16.54	2.27	3.49	68.88	111.94	860.33	439.64	1040.68	636.47	896.67	483.47	1008.6	484.84
4.504	0	0.15	0.04	0.07	1.22	0.06	0.05	0.62	0.63	0.91	97.57	30.2	1.7	98.06	1.8	44.98	0	4.15	3.33	2.13	0.02	0.01	0	0.01	0.28	0.91	0.01	0.63	37.92	7.12	0.05	0	6.43	0	0		15.94	2.4	3.24	69.08	111.8	859.36	438.36	1040.87	636.05	896.13	483.22	1007.93	482.99
4.537	0	0.14	0.04	0.06	1.19	0.06	0.05	0.62	0.47	0.81	97.62	27.21	1.18	98.52	1.79	45.31	0	4.09	2.89	1.57	0.02	0.01	0	0.01	0.34	0.81	0	0.47	35.78	6.89	0.04	0	6.09	0	0		16.61	1.02	1.67	69.3	111.3	859.23	437.88	1040.58	636.52	894.79	482.76	1006.08	481.91
4.571	0	0.19	0.05	0.09	1.04	0.05	0.06	0.46	0.44	0.89	97.91	28.39	0.53	98.07	1.6	37.17	0	2.72	3.07	1.7	0.03	0.01	0	0.01	0.44	0.89	0	0.2	44.65	9.63	0.04	0	5.34	0	0		17.62	2.35	0.59	70.03	113.18	860.31	438.07	1040.02	635.25	893.2	482.42	1006.37	482.28
4.604	0	0.22	0.07	0.09	0.78	0.05	0.07	0.32	0.51	0.73	98.44	18.23	0.33	97.64	1.38	28.44	0	1.73	3.36	1.85	0.04	0.02	0	0.01	0.51	0.73	0	0.12	46.22	10.63	0.05	0	4.99	0	0		17	3.39	0.86	70.37	114.54	860.22	438.42	1037.79	632.69	891.61	481.91	1006.15	482.53
4.637	0	0.28	0.08	0.12	0.65	0.05	0.09	0.22	0.82	0.6	98.71	15.13	0	96.99	1.14	20.1	0	1.02	2.93	1.24	0.04	0.03	0	0.01	0.82	0.6	0	0.12	51.77	10.56	0.05	0	4.54	0	0		17.94	4.64	2.3	70.53	113.49	859.89	438.79	1035.74	631.5	892.24	481.4	1005.72	483.41
4.671	0	0.37	0.1	0.15	0.57	0.04	0.1	0.16	1.11	0.63	98.86	13.62	0	96.34	1.05	12.6	0	0.7	2.62	0.97	0.04	0.04	0	0.01	1.11	0.63	0	0.23	57.74	11.19	0.06	0	4.06	0	0		17.79	5.65	3.41	70.83	112.77	857.66	436.75	1033.68	628.63	891.43	480.13	1004.19	481.45
4.704	0	0.39	0.11	0.15	0.51	0.04	0.1	0.14	1.2	0.5	98.97	10.97	0	94.83	0.94	9.51	0	0.59	2.11	0.77	0.03	0.03	0	0.01	1.2	0.5	0	0.44	57.77	12.03	0.07	0	3.75	0	0		16.25	7.46	3.45	70.8	110.66	855.85	434.66	1033.66	628.14	891.6	478.72	1002.26	478.8
4.738	0	0.45	0.13	0.18	0.53	0.04	0.11	0.15	1.48	0.35	98.95	12.29	0	95.98	1.01	7.16	0	0.53	1.52	0.56	0.03	0.04	0	0.01	1.48	0.35	0.01	1.11	61.72	14.82	0.09	0	3.08	0	0		18.25	6.13	3.3	70.99	109.99	854.27	432.75	1033.94	629.02	891.12	477.87	1001.1	477.5
4.771	0	0.46	0.13	0.18	0.53	0.04	0.12	0.16	2.14	0.24	98.94	11.93	0	97.3	1.36	6.85	0	0.49	2.17	0.6	0.04	0.05	0	0.02	2.14	0.24	0.01	1.48	61.6	16.73	0.12	0	2.75	0	0		17.95	4.08	3.19	71.19	107.83	853.69	430.83	1034.78	628.89	892.16	476.37	999.99	475.36
4.804	0	0.5	0.14	0.2	0.54	0.04	0.12	0.17	2.61	0.23	98.92	13.2	0	97.73	1.45	5.74	0	0.45	2.3	0.53	0.02	0.03	0	0.02	2.78	0.23	0.02	1.92	64.15	19.46	0.13	0	2.61	0	0		18.44	3.18	2.26	71.19	107.53	854.41	430.09	1035.33	628.91	892.14	475.11	999.68	474.59
4.838	0	0.53	0.14	0.22	0.6	0.04	0.13	0.21	2.86	0.14	98.81	15.42	0	97.94	1.95	6.45	0	0.59	2.86	0.33	0.01	0.04	0	0.02	3.07	0.14	0.03	2.61	65.7	22.72	0.18	0	2.05	0	0		19.21	2.69	2.31	71.43	107.87	855.44	430.13	1035.77	628.4	892.75	475.23	1000.61	474.75
4.871	0	0.55	0.14	0.23	0.64	0.04	0.13	0.24	3.54	0.14	98.71	17.45	0	98.19	2.7	6.91	0	0.76	3.54	0.23	0.01	0.02	0	0.02	3.81	0.14	0.04	3.42	67.09	24.83	0.21	0	1.91	0	0		19.02	2.02	2.34	71.74	107.81	855.97	430.21	1035.41	627.47	892.87	474.89	1000.67	474.68
4.904	0	0.54	0.14	0.23	0.66	0.03	0.14	0.27	3.36	0.12	98.68	17.1	0	98.19	3.36	6.72	0	0.81	3.16	0.25	0	0.02	0	0.02	3.84	0.12	0.05	2.99	66.97	26.82	0.28	0	1.68	0	0		18.95	2.02	2.67	71.86	108.36	856.05	429.62	1035.39	626.61	892.91	474.08	1001.27	474.35
4.938	0	0.56	0.14	0.25	0.74	0.03	0.15	0.37	3.93	0.1	98.53	21.15	0	97.84	4.36	7	0	0.83	3.45	0.23	0	0.02	0	0.02	3.93	0.1	0.04	2.04	69.95	33.36	0.43	0	1.49	0	0		20.55	2.92	2.73	72.03	108.46	857.22	429.65	1035.5	625.84	893.56	474.17	1002.02	474.71
4.971	0	0.57	0.15	0.26	0.79	0.03	0.15	0.45	3.85	0.13	98.42	23.29	0	97.83	5.65	6.89	0	0.78	3.11	0.24	0	0.02	0	0.01	3.85	0.13	0.04	1.24	71.61	36.96	0.45	0	1.42	0	0		19.36	2.96	3.28	72.35	106.88	858.65	430.08	1035.2	623.85	895.36	473.82	1002.23	474.61
5.004	0	0.56	0.14	0.26	0.85	0.03	0.16	0.65	3.07	0.13	98.3	25.73	0	97.31	6.53	7.55	0	0.72	2.82	0.27	0.01	0.02	0	0.01	3.07	0.13	0.03	0.77	72.59	44.58	0.51	0	1.3	0	0		18.72	4.06	3.26	72.36	108.41	858.51	429.53	1035.53	622.73	894.72	474.65	1003.12	473.36
5.038	0	0.63	0.15	0.3	0.93	0.03	0.15	1.07	2.7	0.17	97.86	33.99	0	97.56	6.26	7.4	0	0.59	2.14	0.21	0.01	0.02	0	0.01	2.7	0.17	0.02	0.63	77.67	57.11	0.85	0	1.1	0	0		19.95	3.55	3.27	72.42	110.01	858.88	428.88	1036.62	623.35	894.67	473.93	1004.68	473.63
5.071	0	0.65	0.15	0.31	0.94	0.03	0.15	1.24	2.26	0.22	97.53	35.6	0	97.77	6.42	7.07	0	0.52	2	0.24	0.01	0.03	0	0.01	2.26	0.22	0.01	0.62	78.88	60.83	0.87	0	1.05	0	0		20.45	3.1	3.7	72.65	109.15	859.12	428.7	1036.71	623.15	895.61	473.54	1004.75	473.82
5.105	0	0.72	0.15	0.35	0.94	0.03	0.15	1.62	2.07	0.3	96.75	40.66	0	98.14	5.13	6.51	0	0.42	1.8	0.24	0.01	0.02	0	0.01	2.07	0.3	0.01	0.87	82.12	69.45	1.03	0	0.98	0	0		20.4	2.17	3.48	72.72	108.28	860.45	429.05	1037.34	623.13	896.81	473.28	1005.08	474.05
5.138	0	0.73	0.15	0.35	0.9	0.03	0.14	1.88	2.29	0.47	96.25	38.43	0	97.72	4.39	6.14	0.01	0.36	2.05	0.24	0.01	0.03	0	0.01	2.29	0.47	0.01	1.11	81.33	74.15	1.2	0	0.89	0	0		20.23	3.21	3.29	72.6	108.23	861.15	429.37	1038.02	623.56	897.38	473.44	1005.61	474.32
5.171	0	0.74	0.16	0.34	0.84	0.03	0.15	1.7	2.43	0.45	96.61	34.53	0	97.9	3.9	5.17	0.01	0.37	2.88	0.24	0.01	0.04	0	0.01	2.43	0.45	0.01	1.88	80.2	73.12	1.12	0	0.9	0	0		21.31	2.78	2.85	72.92	107.36	862.49	429.63	1038.7	623.87	898.43	473.47	1005.79	474.64
5.205	0	0.79	0.16	0.38	0.87	0.03	0.14	2.03	2.08	0.6	95.94	39.87	0	97.38	3.19	5.22	0.01	0.36	2.9	0.26	0	0.03	0	0.01	2.08	0.6	0	1.98	83	78.21	1.2	0	0.84	0	0		21.88	3.92	3.35	73.1	107.11	863.21	429.61	1038.31	622.56	899.16	473.14	1006.26	474.88
5.238	0	0.78	0.16	0.36	0.81	0.03	0.14	1.96	2.04	0.56	96.08	36.09	0	98.24	2.78	4.67	0.01	0.3	2.64	0.26	0	0.02	0	0	1.92	0.56	0	2.04	81.55	78.36	1.14	0	0.81	0	0		22.52	1.89	2.39	73.07	107.33	864.48	430.42	1037.78	621.61	898.59	474.2	1005.92	474.74
5.271	0	0.76	0.16	0.34	0.76	0.03	0.14	2.05	1.75	0.67	95.91	31.97	0	98.28	2.45	3.87	0.01	0.2	2.34	0.28	0	0.01	0	0	1.75	0.67	0	1.41	80.06	80.64	1.06	0	0.8	0	0		22.37	1.78	2.96	73.25	106.97	864.46	430.06	1037.34	620.31	899	473.93	1005.97	474.34
5.305	0	0.72	0.17	0.32	0.7	0.03	0.14	2.13	1.47	0.8	95.75	27	0	98.55	2.19	3.24	0.01	0.13	1.71	0.32	0	0.01	0	0	1.47	0.8	0	0.72	77.72	82.54	0.98	0	0.74	0	0		22.76	0.91	2.91	73.31	107	864.7	430.25	1037.19	620.16	898.98	474.15	1005.97	474.5
5.338	0	0.69	0.17	0.3	0.67	0.03	0.13	2.21	1.51	0.73	95.59	24.38	0	98.4	1.79	3.2	0.01	0.09	1.46	0.28	0	0.01	0	0	1.51	0.73	0	0.51	76.05	83.93	0.91	0	0.77	0	0		21.6	1.39	3.34	73.34	107.85	864.69	430.31	1036.14	618.38	898.4	473.61	1006.24	474.37
5.372	0	0.65	0.17	0.27	0.62	0.03	0.13	2.4	1.48	0.92	95.2	19.95	0	98.1	1.55	3	0.01	0.07	1.5	0.25	0	0	0	0	1.48	0.92	0	0.39	73.03	86.44	0.75	0	0.79	0	0		21.11	2.28	3.69	73.51	108.21	864.14	429.95	1035.9	618.05	898.14	473.14	1006.35	474.22
5.405	0	0.64	0.17	0.26	0.6	0.03	0.13	2.57	1.18	0.88	94.86	18.28	0	98.59	1.44	2.66	0.01	0.05	1.89	0.28	0	0.01	0	0	1.18	0.88	0	0.44	72.04	88.6	0.68	0	0.82	0	0		22.85	0.76	2.89	73.6	108.86	865.14	429.56	1035.81	617.53	897.59	472.3	1006.44	474.05
5.438	0	0.64	0.17	0.26	0.59	0.03	0.13	2.62	0.9	0.72	94.77	18.4	0	98.52	1.28	2.64	0.01	0.04	2.04	0.28	0	0.01	0	0	0.9	0.72	0	0.4	72.16	89.25	0.66	0	0.86	0	0		23.14	1	3.12	73.53	106.34	866.67	430.67	1034.54	615.44	899.13	473.06	1005.46	474.38
5.472	0	0.58	0.17	0.23	0.55	0.03	0.13	2.67	0.89	0.57	94.66	13.97	0	97.99	1.07	2.84	0.01	0.02	1.97	0.24	0.01	0.01	0	0	0.89	0.57	0.01	0.52	67.86	89.76	0.57	0	0.84	0	0		23.69	2.58	4.04	73.72	105.99	866.23	430.56	1032.69	613.23	898.94	472.92	1004.92	474.48
5.505	0	0.56	0.17	0.22	0.54	0.03	0.13	2.68	0.87	0.47	94.65	13.26	0	97.58	1.08	3.01	0.01	0.02	1.96	0.25	0.01	0.01	0	0	0.87	0.47	0.01	0.68	66.95	89.64	0.56	0	0.83	0	0		22.41	3.52	3.96	73.61	105.25	866.68	431.2	1031.78	612.18	899.02	472.73	1004.26	474.54
5.538	0	0.56	0.17	0.22	0.54	0.03	0.13	2.72	0.91	0.43	94.57	13.13	0	97.49	0.96	3.28	0.01	0.02	1.44	0.23	0.01	0.01	0	0	0.91	0.43	0.01	0.71	66.54	89.87	0.56	0	0.83	0	0		21.87	3.71	3.65	73.53	104.09	866.04	431.51	1030.83	612.23	898.53	472.99	1002.61	474.3
5.572	0	0.5	0.17	0.19	0.49	0.03	0.13	2.65	1.09	0.26	94.7	9.58	0	97.63	0.87	3.35	0.01	0.02	1.23	0.21	0.01	0.02	0	0	1.09	0.26	0.01	0.99	62.04	89.24	0.5	0	0.85	0	0		21.96	3.41	3.7	73.65	104.3	866.21	431.74	1030.34	611.66	898.3	473.06	1002.59	474.46
5.605	0	0.47	0.17	0.17	0.45	0.03	0.13	2.48	1.37	0.26	95.03	7.13	0	97.28	0.87	3.08	0.01	0.03	1.37	0.22	0.01	0.02	0	0	1.24	0.26	0.01	1.56	58.3	87.94	0.49	0	0.85	0	0		21.43	4.11	3.65	73.56	104.35	866.2	431.88	1029.32	610.38	897.74	473.04	1002.08	474.16
5.638	0	0.4	0.17	0.13	0.38	0.03	0.13	2.25	1.33	0.19	95.5	3.84	0	96.66	0.89	2.84	0	0.03	1.33	0.21	0.01	0.02	0	0	1.67	0.19	0.01	2.44	50.43	85.73	0.45	0	0.87	0	0		20.66	5.18	3.57	73.55	104.31	866.39	432.16	1028.86	609.88	897.58	472.81	1001.87	474.23
5.672	0	0.35	0.17	0.11	0.35	0.03	0.13	2.36	1.49	0.15	95.27	2.64	0	97.49	0.9	3.31	0	0.04	1.49	0.17	0.01	0.02	0	0	1.79	0.15	0.01	3.26	45.14	86.45	0.39	0	0.92	0	0		21.74	3.69	3.86	73.59	103.58	866.1	432.9	1028.14	610.71	897.64	472.93	1001.19	475.58
5.705	0	0.32	0.16	0.1	0.33	0.03	0.13	2.35	1.62	0.16	95.3	2.09	0	97.38	0.95	4.13	0	0.05	1.62	0.18	0.01	0.02	0	0	2.09	0.16	0.01	3.6	41.35	85.44	0.36	0	0.91	0	0		21.48	3.93	4.28	73.52	102.86	865.93	433.19	1027.81	610.55	898.07	473.23	1000.9	475.84
5.739	0	0.27	0.16	0.08	0.29	0.03	0.13	2.26	1.73	0.15	95.48	1.21	0	97.37	0.92	3.56	0	0.06	1.73	0.19	0	0.02	0	0	2.32	0.15	0.01	2.33	34.77	85.07	0.33	0	0.95	0	0		21.37	3.94	4.95	73.4	102.08	864.07	432.01	1028.42	611.74	898.35	473.05	1000.4	475.09
5.772	0	0.27	0.17	0.08	0.27	0.03	0.13	2.09	1.75	0.14	95.82	1.07	0	97.69	0.7	3.19	0	0.07	1.75	0.21	0	0.01	0	0	2.38	0.14	0.01	2.12	33.4	83.74	0.36	0	0.96	0	0		20.45	3.28	4.83	73.42	102.37	863.26	431.7	1028.77	612.51	897.86	472.97	1000.21	474.64
5.805	0	0.26	0.17	0.07	0.27	0.03	0.13	2.06	1.99	0.13	95.88	1.03	0	97.71	0.71	3.22	0	0.08	1.99	0.28	0	0.01	0	0	2.33	0.13	0.01	1.54	32.93	83.33	0.37	0	1	0	0		21.5	3.24	4.86	73.42	103.74	862.51	431.21	1029.04	613.23	897	473.06	1000.72	474.73
5.839	0	0.25	0.16	0.07	0.27	0.03	0.13	1.81	2.32	0.12	96.39	0.95	0	97.5	0.7	3.31	0	0.08	2.42	0.35	0	0.01	0	0	2.32	0.12	0.01	1.44	31.66	80	0.4	0	1.01	0	0		19.82	3.69	5.33	73.25	103.3	861.6	431.2	1029.33	614.04	897.28	472.92	1000.57	474.74
5.872	0	0.24	0.16	0.06	0.26	0.03	0.13	1.7	1.81	0.11	96.59	0.81	0	97.99	0.76	3.72	0	0.11	3.28	0.52	0	0.01	0	0	1.81	0.11	0.01	1.26	29.02	78.07	0.41	0	1.1	0	0		19.29	2.57	5.4	73.11	105.27	860.29	430.69	1028.93	613.89	895.54	472.94	1000.81	474.27
5.905	0	0.22	0.16	0.06	0.24	0.04	0.13	1.46	1.45	0.11	97.08	0.69	0	97.13	0.9	4.03	0	0.14	4.64	0.85	0	0.01	0	0	1.2	0.11	0.01	1.45	25.74	73.81	0.4	0	1.15	0	0		20.06	4.39	4.75	73.05	106.97	860.6	430.73	1029.21	614.27	894.54	473.1	1001.5	474.46
5.939	0	0.2	0.16	0.05	0.22	0.04	0.13	1.08	1.56	0.12	97.83	0.5	0	97.64	0.98	3.8	0	0.16	5.51	1.16	0	0.01	0	0	0.92	0.12	0.01	1.56	20.34	66.73	0.36	0	1.18	0	0		20.54	3.38	4.57	72.78	108.19	860.51	431.04	1028.76	614.14	893.52	473.55	1001.71	474.78
5.972	0	0.2	0.16	0.05	0.21	0.04	0.13	1.03	1.36	0.11	97.94	0.53	0	97.31	1.08	3.07	0	0.19	5.97	1.48	0	0.01	0	0	0.77	0.11	0.01	1.36	20.71	66.12	0.33	0	1.21	0	0		19.52	4.06	4.27	72.37	107.86	860.25	431.32	1029.1	615.13	893.48	473.71	1001.34	474.76
6.005	0	0.2	0.16	0.05	0.22	0.04	0.13	0.95	0.98	0.13	98.1	0.52	0	98.28	1.31	3.23	0	0.22	5.78	1.96	0.01	0.01	0	0	0.6	0.13	0	0.98	20.62	63.79	0.29	0	1.33	0	0		18.66	1.76	4.03	72.15	108.16	860.29	432.07	1029.09	616.01	893.11	473.68	1001.26	475.45
6.039	0	0.19	0.16	0.04	0.2	0.04	0.13	0.73	0.68	0.14	98.53	0.38	0	97.76	1.75	2.94	0	0.24	4.9	2.33	0.01	0.01	0	0	0.5	0.14	0	0.68	17.11	57.3	0.25	0	1.48	0	0		17.55	3.11	3.99	71.72	106.77	860.26	432.79	1029.29	616.71	893.85	474.63	1000.62	475.57
6.072	0	0.19	0.16	0.04	0.2	0.04	0.13	0.77	0.72	0.15	98.46	0.41	0	97.88	2.04	2.61	0	0.26	4.82	2.41	0.01	0.01	0	0	0.47	0.15	0	0.72	18.15	58.49	0.24	0	1.55	0	0		18	2.85	3.86	71.58	106.3	860.17	432.98	1029.46	617.8	894.01	474.35	1000.29	476.15
6.106	0	0.18	0.16	0.04	0.2	0.04	0.13	0.58	1.25	0.14	98.83	0.34	0	98.39	2.57	2.66	0	0.28	3.51	2.36	0.01	0.01	0	0	0.5	0.14	0	1.25	17.03	51.22	0.23	0	1.74	0	0		18.72	1.45	3.17	71.3	109.27	860.92	433.58	1029.46	618.06	892.36	474.27	1001.6	477.08
6.139	0	0.2	0.15	0.05	0.23	0.04	0.14	0.57	0.94	0.15	98.86	0.5	0	97.75	3.17	2.93	0	0.25	3.72	2.36	0.01	0.01	0	0	0.44	0.15	0	0.94	22.04	49.71	0.2	0	1.99	0	0		18.66	3.13	3.92	71.05	109.77	859.38	433.16	1029.14	618.36	891.86	474.5	1001.6	477.16
6.172	0	0.2	0.15	0.05	0.23	0.04	0.13	0.52	0.87	0.13	98.95	0.5	0	96.88	3.2	3.32	0	0.25	2.92	2.01	0.01	0.01	0	0	0.4	0.13	0	0.87	22.54	47.36	0.17	0	2	0	0		17.06	4.82	3.46	70.47	112.75	859.55	434.32	1029.82	619.5	890.49	475.66	1003.22	478.05
6.206	0	0.21	0.15	0.05	0.25	0.03	0.14	0.4	0.6	0.1	99.2	0.64	0	96.76	3.66	3.14	0	0.27	2.21	2.12	0	0.01	0	0	0.38	0.1	0	0.6	25.64	40.55	0.14	0	2.22	0	0		17.16	5.02	3.47	70.34	112.32	859.37	435.41	1029.89	620.98	890.65	476.79	1002.95	479.2
6.239	0	0.2	0.15	0.05	0.23	0.04	0.14	0.28	0.69	0.09	99.45	0.55	0	97.56	3.71	2.4	0	0.34	2.43	2.2	0.01	0.01	0	0	0.39	0.09	0.01	0.69	23.55	32.14	0.11	0	2.3	0	0		17.53	3.57	3.3	69.88	113.38	860.9	438.87	1028.78	621.64	890.18	479.24	1003.52	482.49
6.272	0	0.22	0.15	0.05	0.25	0.04	0.14	0.22	0.74	0.08	99.5	0.72	0	97.97	4.51	2.3	0	0.4	2.03	2.74	0.01	0.01	0	0	0.36	0.08	0.01	0.74	26.49	26.2	0.09	0	2.72	0	0		15.52	2.62	3.92	69.15	114.91	860.85	441.78	1029.14	623.92	890.13	481.82	1004.99	485.49
6.306	0	0.21	0.14	0.05	0.25	0.04	0.14	0.16	1.07	0.08	99.5	0.69	0	97.42	5.08	2.4	0	0.49	2.28	2.87	0.01	0.01	0	0	0.42	0.08	0.01	1.07	25.39	17.35	0.06	0	3.18	0	0		16.15	3.85	4.08	69	114.01	860.7	442.85	1029.64	625.98	890.91	483.08	1004.86	486.9
6.339	0	0.21	0.14	0.05	0.26	0.04	0.14	0.16	1.84	0.08	99.48	0.71	0	97.13	5.68	3.06	0	0.81	2.89	2.8	0.02	0.01	0	0	0.44	0.08	0.01	1.84	25.12	15.67	0.05	0	3.4	0	0		15.42	4.39	3.58	68.72	109.57	860.54	443.77	1029.47	627.88	892.45	483.42	1001.95	487.1
6.373	0	0.24	0.13	0.05	0.27	0.05	0.14	0.14	3.98	0.07	99.46	0.86	0	96.88	5.4	2.66	0	1.34	4.7	3.21	0.02	0.01	0	0	0.4	0.07	0.01	3.98	28.16	12.25	0.04	0	3.98	0	0		13.68	4.81	3.46	68.21	111.33	860.6	445.34	1029.4	628.22	891.48	485.47	1002.79	487.88
6.406	0	0.28	0.13	0.06	0.3	0.05	0.14	0.14	4.76	0.04	99.39	1.2	0	96.89	4.67	2.38	0	2.95	5.06	2.56	0.02	0.01	0	0	0.37	0.04	0.01	4.76	33.19	12.52	0.03	0	4.2	0	0		13.39	4.81	3.18	68.03	112.17	860.65	446.83	1029.26	629.48	890.8	486.87	1002.95	489.22
6.439	0	0.34	0.13	0.06	0.37	0.06	0.15	0.17	5.9	0.04	99.25	1.65	0	96.84	5.57	2.35	0	6.47	7.12	3.08	0.03	0	0	0	0.35	0.04	0.01	5.9	35.33	12.66	0.03	0	4.39	0	0		13.16	4.89	3.27	68.06	112.11	860.45	448.28	1028.72	630.22	890.53	488.58	1002.62	490.38
6.473	0	0.46	0.12	0.07	0.49	0.07	0.14	0.19	8.86	0.03	99.01	2.83	0.31	96.53	5.49	2.89	0	11.26	9.13	3.15	0.03	0	0	0	0.37	0.03	0.01	8.86	40.19	9.94	0.03	0	5.2	0	0		13.62	5.37	2.62	68.25	109.99	859.83	448.87	1028.26	631.94	890.47	488.95	1000.44	490.73
6.506	0	0.53	0.12	0.07	0.57	0.07	0.14	0.21	7.61	0.03	98.86	2.25	0	95.89	5.1	3.73	0	15.23	7.61	2.98	0.02	0	0	0	0.54	0.03	0.01	12.17	38.8	7.58	0.03	0	5.24	0	0		13.63	6.25	3.64	68.66	110.73	858.41	448.33	1027.13	630.93	889.74	488.71	1000.45	490.78
6.539	0	0.61	0.12	0.07	0.69	0.06	0.13	0.25	6.64	0.03	98.62	2.04	0	97.65	4.21	4.64	0	20.02	6.64	2.58	0.02	0	0	0	0.78	0.03	0.02	10.16	38.51	7.39	0.03	0	5	0	0		13.61	3.37	3.69	69	110.07	856.64	447.26	1027.24	631.76	889.19	488.7	999.26	489.55
6.573	0	0.7	0.11	0.07	0.83	0.06	0.12	0.29	5.56	0.02	98.33	1.64	0	97.77	3.78	5.22	0	25.94	5.49	2.35	0.03	0	0	0.01	0.78	0.02	0.03	9.37	36.87	4.59	0.02	0	5.56	0	0		13.3	3.1	3.99	69.13	107.63	855.27	446.5	1027.65	633.16	890.12	488.26	997.75	488.92
6.606	0	0.74	0.11	0.06	0.92	0.06	0.12	0.33	5.57	0.03	98.16	1.32	0	97.5	3.52	5.19	0	29.81	4.06	2.55	0.03	0	0	0.01	0.94	0.03	0.04	7.18	34.43	4.5	0.02	0	5.57	0	0		14.58	3.69	3.26	69.24	109.13	854.94	445.64	1028.56	634.01	889.08	488.45	998.21	488.14
6.639	0	0.74	0.1	0.06	1.1	0.06	0.11	0.42	4.02	0.03	97.8	1.56	0.5	97.28	3.4	7.99	0	32.99	4.01	2.6	0.03	0.01	0	0.01	1.02	0.03	0.05	4.02	33.78	4.52	0.02	0	6.18	0	0		16.81	4.11	2.95	69.42	110.01	855.22	445.96	1028.61	635	888.58	488.66	998.58	489.24
6.673	0	0.59	0.09	0.05	0.97	0.07	0.11	0.4	3.52	0.04	98.07	1.33	1.37	97.29	4.42	9.59	0	29.85	4.89	3.74	0.04	0.01	0	0.01	1.33	0.04	0.07	3.52	30.14	3.77	0.02	0	6.81	0	0		17.22	4.09	3.1	69.43	107.63	855.9	446.25	1028.49	634.96	890.14	488.31	997.76	489.6
6.706	0	0.53	0.09	0.05	0.85	0.08	0.11	0.35	4.58	0.04	98.3	1.52	2.06	97.78	3.76	10.81	0	25.99	6.82	4	0.04	0.02	0	0.01	1.9	0.04	0.11	4.58	30.58	3.95	0.02	0	6.88	0	0		15.91	3.07	3.84	69.36	109.06	855.32	446.95	1027.07	634.02	889.06	488.02	998.09	490.58
6.74	0	0.53	0.08	0.06	0.93	0.1	0.11	0.39	5.51	0.05	98.14	2.37	4.28	98.09	3.86	13.23	0	25.27	10.42	4.12	0.04	0.03	0	0.01	2.16	0.05	0.17	5.51	33.85	4.57	0.03	0	7.8	0	0		13.86	2.31	2.79	69.09	109.69	855.82	446.67	1027.86	633.88	888.49	487.77	998.17	489.15
6.773	0	0.52	0.07	0.05	1.15	0.1	0.1	0.53	6.8	0.05	97.7	3.02	4	97.97	4.01	18.07	0	27.14	10.9	4.92	0.04	0.02	0	0.02	1.74	0.05	0.21	6.8	32.1	5.19	0.04	0	7.55	0	0		15.41	2.61	3.59	69.26	109.34	855.68	447.37	1026.81	633.74	888.76	488.11	998.07	490.69
6.806	0	0.63	0.07	0.05	1.36	0.13	0.1	0.64	9.31	0.06	97.28	3.17	4.92	97.7	4.43	18.68	0	30.73	13.55	5.98	0.04	0.02	0	0.02	1.6	0.06	0.29	9.31	32.1	5.01	0.04	0	7.92	0	0		14.91	3.25	3.71	69.35	107.6	855.07	447.6	1027.07	634.48	889.52	489.42	997.11	490.31
6.84	0	0.65	0.06	0.06	1.36	0.13	0.1	0.62	8.26	0.06	97.28	4.26	5.57	97.43	4.4	19	0	28.99	13.79	7.52	0.05	0.02	0	0.02	1.68	0.06	0.36	8.26	35.62	5.91	0.04	0	8.23	0	0		15.19	3.83	3.69	69.36	108.18	854.79	447.44	1026.4	634.13	888.77	488.77	996.93	490.47
6.873	0	0.64	0.06	0.06	1.33	0.16	0.1	0.6	8.05	0.06	97.33	5.01	6.83	97.99	4.46	19.71	0	27.16	16.72	8.5	0.05	0.03	0	0.02	1.69	0.06	0.45	8.05	37	5.94	0.04	0	8.23	0	0		15.3	2.57	3.72	69.29	109.54	853.53	447.07	1025.75	634.27	887.15	488.64	996.68	490.33
6.906	0	0.65	0.07	0.07	1.18	0.16	0.11	0.5	5.91	0.08	97.64	4.94	7.34	97.58	4.66	17.49	0	24.55	17.91	9.75	0.06	0.03	0	0.02	1.65	0.08	0.49	5.91	38.63	6.21	0.05	0	7.84	0	0		14.69	3.52	3.56	69.24	109.89	853	447.59	1025.1	634.7	886.29	488.71	996.15	490.82
6.94	0	0.57	0.07	0.06	1.05	0.15	0.1	0.46	4.77	0.16	97.9	3.6	7.43	98.04	3.65	17.86	0	24.28	16.79	9.64	0.06	0.03	0	0.04	1.85	0.16	0.51	4.77	34.57	5.23	0.05	0	7.99	0	0		14.35	2.44	3.59	69.04	110.93	851.52	446.83	1025.45	635.64	885.22	488.7	996.14	490.2
6.973	0	0.54	0.06	0.06	1.01	0.16	0.1	0.46	3.85	0.17	97.98	3.74	8.23	98	3.44	18.81	0	23.35	17.2	10.04	0.09	0.05	0	0.04	1.83	0.17	0.44	3.85	34.11	5.49	0.05	0	8.36	0	0		14.72	2.55	3.63	69.04	111.52	851.5	446.83	1025.52	635.79	885	488.7	996.51	490.45
7.006	0	0.47	0.07	0.05	0.8	0.15	0.1	0.38	3.35	0.2	98.39	2.72	7.71	97.72	2.64	17.82	0	20.44	16.01	10.58	0.11	0.06	0	0.05	2.04	0.2	0.41	3.35	31.02	5.6	0.05	0	8.14	0	0		14.81	3.2	3.67	69.11	110.72	851.87	447	1025.84	636.07	885.78	488.76	996.48	490.65
7.04	0	0.45	0.06	0.05	0.77	0.17	0.1	0.42	4.3	0.25	98.45	2.3	8.74	97.6	3.02	18.18	0	21.14	16.24	10.92	0.14	0.08	0	0.05	2.41	0.25	0.33	4.3	28.5	6.35	0.05	0	9.37	0	0		14.45	3.48	4.27	69.02	110.23	850.88	446.78	1026.34	636.74	886.28	489.65	996.5	490.4
7.073	0	0.37	0.06	0.04	0.64	0.2	0.1	0.36	4.64	0.27	98.72	2.05	9.72	97.86	3.29	17.74	0	17.59	18.65	10.78	0.17	0.08	0	0.05	2.65	0.27	0.26	4.64	26.58	6.69	0.05	0	9.52	0	0		14.36	2.89	3.98	68.84	112.28	850.06	445.82	1026.7	637.32	884.81	488.43	997.09	489.99
7.107	0	0.39	0.06	0.05	0.66	0.26	0.1	0.39	6.1	0.34	98.68	3.11	11.39	98.14	3.98	17.96	0.01	17.21	21.88	11.36	0.23	0.07	0	0.05	2.75	0.34	0.21	6.1	28.65	7.96	0.04	0	10.28	0	0		14.67	2.17	3.67	68.92	110.97	850.71	446.01	1026.48	637.23	885.38	487.96	996.33	490.06
7.14	0	0.4	0.06	0.05	0.56	0.3	0.11	0.34	6.35	0.33	98.87	3.36	12.37	97.54	4.09	15.57	0.01	15.89	23.14	12.65	0.25	0.07	0	0.06	3.07	0.33	0.16	6.35	28.4	8.37	0.04	0	10.85	0	0		14.48	3.59	4.04	68.83	112.12	850.37	445.81	1027.19	637.47	885.36	488.62	997.47	490.01
7.173	0	0.4	0.06	0.04	0.52	0.31	0.12	0.33	5.77	0.29	98.96	2.9	12.5	97.78	4.2	13.67	0.01	16.46	23.66	13.21	0.29	0.07	0	0.06	3.58	0.29	0.14	5.77	25.96	8.27	0.04	0	10.78	0	0		15.37	3.07	3.42	69.04	112	851.03	445.85	1027.89	638.23	885.54	488.77	997.53	489.98
7.207	0	0.38	0.06	0.04	0.45	0.3	0.12	0.3	7.5	0.27	99.11	2.07	12	97.85	4.48	12.13	0.01	15.72	22.8	13.84	0.25	0.06	0	0.07	4.06	0.27	0.13	7.5	22.55	8.02	0.04	0	11.13	0	0		14.96	2.91	3.72	69.09	110.66	852.21	446.17	1028.26	637.73	887.22	488.37	997.87	490.29
7.24	0	0.38	0.07	0.04	0.39	0.29	0.13	0.26	8.24	0.27	99.21	1.77	11.41	98.06	4.94	9.56	0.01	15.08	22.29	13.91	0.23	0.06	0	0.07	4.71	0.27	0.12	8.24	21.08	7.99	0.04	0	11.16	0	0		15.77	2.37	4.34	69.2	110.24	852.29	446.05	1028.53	637.7	888.12	488.53	998.34	490.63
7.273	0	0.36	0.06	0.03	0.38	0.3	0.14	0.28	9.14	0.27	99.24	1.29	11.12	98.3	6.34	8.05	0.01	16.36	21.15	12.95	0.21	0.07	0	0.08	4.99	0.27	0.13	9.14	18.12	8.1	0.04	0	11.84	0	0		15.16	1.72	3.95	69.16	110.52	852.15	445.45	1029.58	638.09	888.09	488.86	998.61	489.48
7.307	0	0.3	0.06	0.03	0.31	0.31	0.13	0.24	7.99	0.32	99.37	1.03	12.04	97.86	5.8	7.16	0.01	14.27	21.02	12.43	0.23	0.08	0	0.08	4.53	0.32	0.13	7.99	15.01	7.91	0.03	0	12.34	0	0		16.38	2.88	4.65	69.37	108.13	852.58	445.33	1029.78	638.28	890.16	488.32	998.27	490.1
7.34	0	0.28	0.06	0.03	0.31	0.32	0.13	0.24	6.59	0.31	99.37	0.9	12.6	98.12	5.57	6.59	0.01	16.07	20.25	10.52	0.26	0.09	0	0.08	4.37	0.31	0.14	6.59	14	7.53	0.03	0	12.83	0	0		14.71	2.22	4.17	69.11	109.58	852.26	444.51	1030.17	637.53	889.08	488.06	998.66	488.46
7.374	0	0.26	0.06	0.02	0.32	0.28	0.12	0.27	4.4	0.35	99.36	0.62	12.47	98.33	5.53	6.95	0.01	17.92	17.94	9.47	0.31	0.09	0	0.09	4.4	0.35	0.13	3.23	11.08	7.54	0.03	0	12.98	0	0		15.5	1.61	4.35	69.36	108.63	852.81	444.3	1029.93	636.76	889.83	487.55	998.45	488.43
7.407	0	0.24	0.06	0.02	0.33	0.27	0.12	0.28	3.83	0.39	99.35	0.54	12.26	98.23	6.1	7.57	0.01	18.29	17.83	9.24	0.33	0.09	0	0.09	3.83	0.39	0.1	2.6	9.14	7.15	0.03	0	12.71	0	0		16.86	1.91	4.1	69.37	110.6	852.95	443.61	1030.14	636.25	888.86	487.44	999.46	488.06
7.44	0	0.23	0.06	0.02	0.36	0.23	0.12	0.31	2.8	0.41	99.27	0.48	11.05	97.99	7.03	8.7	0.01	18.79	15.52	8.51	0.3	0.07	0	0.08	2.8	0.41	0.09	2.13	9.8	7	0.03	0	12.36	0	0		15.98	2.58	3.47	69.28	111.05	853.06	443.04	1030.34	635.84	888.28	486.76	999.32	487.01
7.474	0	0.23	0.07	0.02	0.36	0.18	0.12	0.29	1.97	0.48	99.27	0.39	9.15	98.06	7.23	8.66	0.01	17.95	12.93	8.46	0.26	0.09	0	0.07	1.97	0.48	0.07	1.24	9.17	6.37	0.03	0	11.28	0	0		14.29	2.39	3.32	69.68	108.15	853.52	442.28	1031.08	635.09	890.14	486.26	998.28	485.17
7.507	0	0.22	0.07	0.02	0.3	0.18	0.12	0.23	1.63	0.42	99.4	0.41	9.39	97.98	6.27	7.83	0.01	14.41	13.16	9.65	0.26	0.11	0	0.06	1.63	0.42	0.05	1.07	9.78	5.86	0.03	0	11.13	0	0		14	2.59	3.02	70.07	104.65	853.61	441.87	1030.66	635.04	891.42	484.81	996.07	484.58
7.54	0	0.2	0.07	0.03	0.25	0.16	0.11	0.18	1.53	0.37	99.49	0.44	8.79	98.39	4.44	7.44	0.01	10.28	12.11	9.15	0.23	0.12	0	0.07	1.53	0.37	0.04	1.09	11.93	5.96	0.03	0	10.58	0	0		13.98	1.43	2.16	70.22	104.02	853.62	441.18	1030.2	634.16	890.8	484.2	994.82	483.24
7.574	0	0.19	0.07	0.03	0.24	0.16	0.11	0.15	1.71	0.35	99.53	0.62	9.32	97.97	3.53	6.7	0.01	7.92	13.35	6.97	0.23	0.15	0	0.07	1.71	0.35	0.04	1.09	15.59	6.03	0.04	0	10.44	0	0		15.93	2.62	3.05	70.62	106.23	852.02	439.75	1029.85	633.86	889.49	483.81	995.71	483
7.607	0	0.2	0.08	0.04	0.22	0.17	0.11	0.13	1.85	0.36	99.56	0.96	9.49	98.2	2.5	6.05	0.01	4.73	14.68	5.96	0.18	0.13	0	0.07	1.85	0.36	0.03	1.63	20.38	7.14	0.05	0	9.98	0	0		17.62	2.01	1.96	70.83	106.73	853.12	438.86	1031.28	634.19	889.61	483.54	996.32	482.1
7.64	0	0.22	0.08	0.05	0.23	0.15	0.11	0.12	1.62	0.36	99.54	1.49	8.93	98.42	1.7	5.5	0.01	3.05	13.48	4.97	0.1	0.1	0	0.07	1.58	0.36	0.03	1.62	27.67	8.42	0.06	0	9.68	0	0		18.32	1.33	2.02	70.98	106.59	854.5	438.38	1032.12	633.37	890.82	482.92	997.4	481.8
7.674	0	0.28	0.09	0.07	0.27	0.13	0.11	0.12	1.73	0.53	99.45	3.45	7.72	97.9	1.14	4.61	0.01	2.13	12.18	3.41	0.09	0.09	0	0.06	1.73	0.53	0.02	1.68	39.68	10.61	0.06	0	8.98	0	0		17.5	2.78	3	71.3	106.5	854.78	437.39	1032.82	631.88	892.18	482.38	998.67	480.81
7.707	0	0.28	0.09	0.08	0.28	0.1	0.11	0.12	2.38	0.57	99.43	3.21	5.45	98	0.78	4.02	0.01	1.31	9.06	2.08	0.05	0.08	0	0.06	2.29	0.57	0.02	2.38	41.86	12.67	0.07	0	8.24	0	0		16.28	2.54	3.85	71.51	106.27	855.17	436.58	1033.91	631.63	893.72	480.54	999.99	480.66
7.741	0	0.36	0.1	0.12	0.34	0.07	0.11	0.14	2.72	0.55	99.27	5.57	2.94	98.69	0.55	3.61	0.01	0.8	5.26	1.43	0.05	0.09	0	0.04	2.72	0.65	0.02	1.64	52.85	16.97	0.09	0	7.29	0	0		17.18	-0.39	3.54	71.75	108.97	857.72	435.02	1036.04	630.18	894.47	478.11	1003.42	479.86
7.774	0	0.42	0.11	0.15	0.4	0.06	0.11	0.17	2.57	0.52	99.15	9.03	1.78	98.15	0.52	3.58	0.01	0.59	5.29	0.86	0.04	0.09	0	0.03	2.57	0.55	0.02	1.03	59.29	21.79	0.11	0	6.02	0	0		16.91	-2.15	5.28	72.44	105.88	858.15	434.36	1036.12	628.2	897.6	477.78	1003.47	479.24
7.807	0	0.41	0.12	0.15	0.39	0.06	0.11	0.17	2.73	0.46	99.17	7.48	0.73	98.5	0.49	3.13	0.01	0.45	4.37	0.67	0.03	0.09	0	0.03	2.73	0.46	0.01	0.98	57.65	23.54	0.12	0	5.4	0	0		20.65	1.07	5.21	73.17	107.68	859.41	432.66	1037.74	627.73	898.19	477.06	1005.86	478.85
7.841	0	0.56	0.13	0.22	0.49	0.05	0.12	0.24	2	0.42	98.88	16.8	0	98.75	0.46	2.31	0.01	0.34	4.09	0.7	0.03	0.1	0	0.02	2	0.42	0.01	0.3	69.33	32.44	0.18	0	4.43	0	0		21.54	-0.13	4.35	73.45	105.71	861.03	431.59	1039.25	627.86	899.96	475.56	1005.65	477.71
7.874	0	0.56	0.13	0.22	0.47	0.05	0.12	0.25	1.51	0.32	98.88	16.79	0.11	98.34	0.46	1.58	0.01	0.27	4.32	0.84	0.04	0.14	0	0.02	1.51	0.32	0.01	0.2	69.1	34.33	0.19	0	4.44	0	0		22.51	1.6	4.82	73.94	106.11	862.23	430.94	1040.85	627.64	901.58	475.26	1007.67	477.69
7.907	0	0.62	0.14	0.25	0.5	0.05	0.12	0.32	1.46	0.25	98.76	20.96	0	97.99	0.46	1.12	0.01	0.18	3.83	0.85	0.05	0.14	0	0.01	1.46	0.25	0.01	0.19	72.99	40.07	0.25	0	4.13	0	0		21.39	2.57	5.38	74.02	104.68	863.5	431.06	1040.53	625.42	903.22	474.79	1007.86	477.29
7.941	0	0.72	0.14	0.31	0.56	0.05	0.12	0.48	1.56	0.18	98.55	29.45	0	98.74	0.44	0.83	0.01	0.13	3.93	0.88	0.05	0.17	0	0.01	1.56	0.18	0.02	0.17	78.53	50.42	0.37	0	3.65	0	0		20.66	-0.19	5.29	74.04	105.65	863.71	430.79	1040.53	624.57	902.74	474.31	1008.36	476.74
7.974	0	0.72	0.15	0.3	0.55	0.05	0.12	0.47	1.59	0.15	98.55	28.67	0	98.57	0.4	0.57	0.01	0.1	4.1	1.1	0.05	0.2	0	0.01	1.59	0.15	0.02	0.24	77.9	50.52	0.39	0	3.55	0	0		19.45	-0.82	5.9	74.19	105.92	863.98	429.77	1040.43	622.54	903.2	472.66	1009.07	475.77
8.007	0	0.76	0.15	0.32	0.57	0.04	0.12	0.57	1.87	0.1	98.49	30.43	0	98.54	0.45	0.4	0.01	0.09	3.86	1.15	0.04	0.2	0	0.01	1.87	0.1	0.02	0.41	79.18	55.24	0.49	0	3.44	0	0		21.42	-0.94	5.29	74.29	106.91	865.07	429.38	1040	621.23	902.56	472.15	1009.42	475.56
8.041	0	0.78	0.15	0.33	0.58	0.04	0.13	0.86	2.12	0.12	98.27	31.97	0	98.4	0.43	0.32	0.01	0.08	4.16	1.41	0.03	0.26	0	0.01	2.12	0.12	0.02	0.43	79.77	65.35	0.54	0	3.22	0	0		21.64	-1.41	5.53	74.33	106.09	866.04	429	1039.89	619.35	903.56	472.02	1009.62	474.79
8.074	0	0.77	0.15	0.32	0.56	0.04	0.13	0.85	2.4	0.12	98.31	29.23	0	98.46	0.45	0.27	0.01	0.08	3.91	1.68	0.03	0.28	0	0.01	2.4	0.12	0.02	0.5	78.41	64.87	0.53	0	3.25	0	0		22.09	1.22	6.05	74.58	104.77	867.07	429.28	1039.65	618.35	905.04	471.72	1009.76	475.32
8.108	0	0.68	0.16	0.27	0.5	0.04	0.13	0.9	3.51	0.09	98.2	18.84	0	98.49	0.41	0.23	0.01	0.07	3.51	1.72	0.02	0.26	0	0.01	3.56	0.09	0.02	0.73	71.65	66.41	0.6	0	2.8	0	0		21.97	1.1	4.96	74.64	105.26	868.85	429.52	1039.54	616.66	904.76	471.86	1009.99	474.48
8.141	0	0.59	0.16	0.23	0.45	0.04	0.13	0.9	2.73	0.06	98.21	11.93	0	98.62	0.43	0.26	0.01	0.08	2.73	1.32	0.02	0.26	0	0.01	4.18	0.06	0.02	0.54	65.72	66.3	0.66	0	2.45	0	0		25.22	-0.65	3.69	75.03	105.91	869.29	429.24	1038.72	616.49	903.19	471.95	1009.07	474.33
8.174	0	0.6	0.16	0.24	0.45	0.03	0.13	0.89	2.3	0.06	98.23	11.62	0	98.45	0.4	0.25	0.01	0.09	1.78	1.12	0.01	0.18	0	0.01	5.21	0.06	0.01	0.51	66.31	66.04	0.66	0	2.3	0	0		23.02	1.24	3.02	74.77	103.71	870.8	430.15	1038.29	615.32	904.28	471.53	1007.96	473.95
8.208	0	0.55	0.16	0.22	0.42	0.03	0.14	0.78	2.01	0.03	98.43	8.31	0	97.9	0.4	0.27	0.01	0.09	1.27	0.99	0.01	0.12	0	0	5.94	0.03	0.01	0.45	62.19	63.06	0.72	0	2.01	0	0		23.09	2.79	4.34	74.83	104.24	870.09	429.63	1037.41	613.66	904.32	471.31	1008.53	473.94
8.241	0	0.58	0.17	0.23	0.44	0.03	0.14	0.81	1.96	0.03	98.38	9.62	0	98.1	0.43	0.32	0.01	0.1	1.1	0.85	0.01	0.09	0	0	6.09	0.03	0.01	0.37	64.35	63.74	0.65	0	1.96	0	0		22.53	2.27	3.44	74.8	102.71	871.6	430.31	1036.66	612.27	904.7	471.18	1007.39	473.5
8.274	0	0.58	0.17	0.24	0.44	0.03	0.14	0.85	1.85	0.02	98.31	9.71	0	98.55	0.34	0.41	0.01	0.08	1.16	0.74	0.01	0.06	0	0.01	6.69	0.02	0.01	0.5	64.41	64.85	0.6	0	1.85	0	0		21.59	0.9	4.14	74.9	104.35	872.09	431.38	1034.56	609.51	903.66	471.24	1007.96	474.37
8.308	0	0.63	0.17	0.27	0.48	0.03	0.14	0.96	1.88	0.02	98.08	12.79	0	97.98	0.29	0.48	0.02	0.05	1.39	0.66	0.01	0.06	0	0.01	6.61	0.02	0.01	0.44	68.05	67.85	0.54	0	1.88	0	0		20.12	2.59	3.89	74.88	104.13	872.87	432.42	1033.24	607.79	903.31	471.63	1007.4	474.45
8.341	0	0.61	0.17	0.25	0.47	0.03	0.13	1.06	1.79	0.02	97.88	12.37	0	97.88	0.27	0.56	0.02	0.03	1.45	0.64	0.01	0.05	0	0.01	5.07	0.02	0	0.22	67.52	70.25	0.51	0	1.79	0	0		17.9	2.83	4.68	74.69	101.56	871.5	432.5	1031.35	606.71	903.54	470.95	1005.06	474.08
8.375	0	0.61	0.17	0.25	0.48	0.03	0.13	1.22	1.54	0.01	97.56	12.44	0	98.07	0.28	0.79	0.01	0.02	1.2	0.51	0.01	0.03	0	0.01	3.91	0.01	0	0.11	67.85	73.43	0.5	0	1.54	0	0		17.73	2.35	6.19	74.71	102.27	870.16	431.72	1030.79	605.6	903.45	470.7	1005.66	474.02
8.408	0	0.63	0.17	0.26	0.51	0.03	0.13	1.35	1.47	0.01	97.29	14.33	0	97.83	0.21	1.06	0.01	0.02	1.29	0.53	0	0.04	0	0.01	3.66	0.01	0	0.12	69.79	75.77	0.48	0	1.47	0	0		19.44	2.96	5.48	74.75	102.87	869.51	431.43	1030.85	606.63	902.31	471.43	1005.15	473.74
8.441	0	0.62	0.17	0.26	0.51	0.03	0.13	1.36	1.48	0.01	97.28	14.02	0	97.92	0.19	1.45	0.01	0.01	1.2	0.52	0	0.04	0	0.01	4.16	0.01	0	0.14	69.31	75.56	0.49	0	1.48	0	0		18.54	2.73	6.23	74.6	102.45	868.68	431.24	1031.78	608.19	903.16	470.97	1005.56	474.25
8.475	0	0.64	0.17	0.27	0.53	0.03	0.13	1.45	1.43	0.01	97.1	15.46	0	98.06	0.19	1.75	0.01	0.01	1.35	0.54	0	0.06	0	0.01	3.83	0.01	0	0.24	70.44	76.8	0.46	0	1.43	0	0		19.22	2.38	5.38	74.63	103.59	868.64	431.24	1032.22	609.14	902.13	471.44	1005.69	474.09
8.508	0	0.62	0.17	0.26	0.51	0.03	0.13	1.56	1.31	0.01	96.89	13.93	0	98.36	0.16	1.83	0.01	0.01	1.3	0.51	0	0.09	0	0.01	4.47	0.01	0	0.35	68.85	78.48	0.44	0	1.31	0	0		18.32	1.53	5.79	74.53	102.96	868.33	431.25	1032.22	609.36	902.59	470.96	1005.5	474.24
8.541	0	0.6	0.17	0.26	0.5	0.03	0.13	1.56	1.23	0.01	96.89	12.32	0	98.27	0.16	1.77	0.01	0.01	1.11	0.47	0	0.09	0	0.01	5.03	0.01	0	0.57	67.14	78.51	0.42	0	1.23	0	0		18.33	1.82	6.01	74.45	102.84	868.22	431.25	1032.69	609.8	903.01	471.33	1005.81	474.32
8.575	0	0.61	0.17	0.27	0.5	0.03	0.14	1.58	1.24	0.02	96.84	12.24	0	97.88	0.17	1.9	0.01	0.02	1.24	0.38	0	0.11	0	0.02	6.26	0.01	0	0.78	66.91	78.76	0.39	0	1.04	0	0		17.66	2.84	6.21	74.42	103.29	868.43	430.82	1033.78	610.01	903.62	471.08	1006.88	474.02
8.608	0	0.61	0.17	0.28	0.49	0.03	0.14	1.43	1.41	0.02	97.14	11.17	0	97.99	0.17	1.9	0.01	0.03	1.41	0.3	0	0.16	0	0.02	9.13	0.01	0	1.03	65.62	76.31	0.38	0	1.09	0	0		18.01	2.56	6.13	74.41	104.16	868.61	430.69	1034.26	610.27	903.49	471.02	1007.6	474.14
8.641	0	0.66	0.17	0.33	0.51	0.03	0.15	1.46	1.57	0.03	97.08	13.3	0	97.31	0.19	1.89	0.01	0.05	1.57	0.27	0	0.25	0	0.03	11.68	0.01	0	0.99	68.11	76.75	0.35	0	1.07	0	0		18.15	4.06	6.54	74.27	103.56	868.3	430.63	1034.28	610.38	903.98	471.26	1007.5	474.26
8.675	0	0.68	0.17	0.35	0.53	0.03	0.15	1.52	1.89	0.04	96.95	14.87	0	97.47	0.21	1.82	0	0.06	1.89	0.23	0	0.28	0	0.04	11.83	0.01	0	0.65	69.73	77.85	0.3	0	1.15	0	0		18.67	3.73	6.97	74.24	103.42	868.1	431	1033.24	609.91	903.78	471.05	1007.13	475.08
8.708	0	0.68	0.17	0.32	0.54	0.03	0.14	1.53	1.83	0.03	96.95	16.74	0	98.41	0.23	1.67	0	0.07	1.83	0.25	0	0.19	0	0.03	7.15	0.01	0	0.34	71.53	78.02	0.3	0	1.21	0	0		19.17	1.39	5.79	74.11	105.26	868.7	431.27	1033.84	610.49	902.51	471.88	1007.74	474.76
8.742	0	0.64	0.17	0.28	0.53	0.03	0.13	1.66	1.52	0.02	96.69	15.31	0	98.48	0.22	1.75	0	0.08	1.52	0.22	0	0.04	0	0.02	4.7	0.01	0	0.11	70.29	79.93	0.3	0	1.27	0	0		18.38	1.14	5.73	73.87	105.25	869.17	432.06	1034.75	611.84	903.17	472.22	1008.36	475.61
8.775	0	0.63	0.17	0.27	0.53	0.03	0.13	1.59	1.5	0.02	96.82	15.79	0	98.43	0.21	1.74	0	0.09	1.5	0.24	0	0.03	0	0.02	2.75	0.01	0	0.14	70.76	78.91	0.32	0	1.36	0	0		16.36	1.3	5.16	73.41	103.37	869.74	432.8	1035.34	613.02	904.17	472.03	1007.48	475.61
8.808	0	0.62	0.17	0.25	0.53	0.03	0.12	1.56	1.45	0.01	96.89	15.54	0	97.7	0.26	1.74	0	0.09	1.52	0.32	0	0.02	0	0.01	1.45	0.01	0	0.17	70.53	78.39	0.31	0	1.35	0	0		20.86	3.27	4.81	73.41	102.19	869.83	432.84	1035.4	614.6	904.55	472.94	1006.68	476.59
8.842	0	0.62	0.17	0.24	0.53	0.03	0.12	1.37	0.76	0.01	97.25	15.21	0	97.87	0.28	1.78	0	0.1	1.33	0.3	0	0.01	0	0.01	0.76	0.01	0	0.27	70.18	75.28	0.31	0	1.36	0	0		19.9	2.85	4.92	73.11	104.95	869.11	432.86	1035.43	614.33	902.98	473.76	1007.9	476.41
8.875	0	0.58	0.17	0.22	0.5	0.03	0.12	1.33	0.52	0.01	97.35	12.83	0	98.01	0.35	1.64	0	0.08	1.69	0.31	0	0.01	0	0.01	0.4	0.01	0	0.52	67.8	74.52	0.28	0	1.32	0	0		21.32	2.52	4.21	72.8	103.95	869.38	433.4	1035.05	615.34	902.82	473.91	1006.72	477.03
8.908	0	0.57	0.17	0.22	0.5	0.03	0.12	1.19	0.48	0.01	97.61	12.68	0	98.46	0.46	1.77	0	0.08	2.08	0.36	0	0.01	0	0.01	0.22	0.01	0	0.48	67.24	71.74	0.24	0	1.34	0	0		18.74	1.22	4.35	72	107.03	869.18	434.85	1034.1	614.95	900.89	474.18	1007.84	478.29
8.942	0	0.54	0.17	0.2	0.49	0.03	0.13	0.98	0.73	0.02	98.03	11.08	0	97.65	0.78	1.91	0	0.09	2.44	0.39	0	0.01	0	0	0.19	0.02	0	0.73	64.98	66.53	0.19	0	1.38	0	0		17.61	3.36	4.36	71.18	109.79	869.26	435.97	1033.91	615.35	899.6	474.57	1009.27	479.74
8.975	0	0.53	0.17	0.19	0.48	0.03	0.13	0.88	0.6	0.02	98.25	10.66	0	97.22	1.03	1.95	0	0.09	2.74	0.3	0.01	0.01	0	0	0.2	0.02	0	0.6	64.14	63.43	0.16	0	1.37	0	0		18.07	4.22	4.6	70.71	106.74	870.14	438.66	1032.16	615.35	900.82	476.72	1007.44	481.85
9.008	0	0.49	0.17	0.17	0.46	0.03	0.13	0.7	0.46	0.02	98.61	8.24	0	95.29	1.42	1.9	0	0.1	2.34	0.33	0.01	0.01	0	0	0.17	0.02	0	0.46	60.99	57.53	0.11	0	1.38	0	0		16.6	6.96	4.97	70.06	104.85	869.6	439.91	1032	616.5	901.71	478.25	1006.47	482.62
9.042	0	0.46	0.16	0.16	0.45	0.03	0.13	0.45	0.75	0.03	99.08	7.09	0	96.77	1.95	1.96	0	0.13	2.14	0.3	0.01	0.01	0	0	0.17	0.03	0	0.75	59.17	46.16	0.09	0	1.68	0	0		16.15	5	4.77	69.61	107.51	868.72	440.41	1031.39	616.94	899.5	478.68	1006.91	483.24
9.075	0	0.42	0.16	0.14	0.42	0.03	0.13	0.34	0.62	0.03	99.16	5.52	0	98.1	2.05	2.03	0	0.17	2.35	0.25	0.02	0.01	0	0	0.2	0.03	0	0.62	55.63	39.56	0.08	0	1.8	0	0		15.81	2.29	3.55	69.18	108.03	868.35	441.57	1030.26	617.78	897.42	479.53	1005.38	483.5
9.109	0	0.41	0.16	0.13	0.41	0.04	0.14	0.27	1.06	0.03	99.19	5.57	0	97.04	2.53	1.71	0	0.22	4.22	0.36	0.04	0.03	0	0	0.29	0.03	0	1.06	53.88	33.8	0.06	0	1.89	0	0		15.21	4.55	4.18	69.15	106.77	867.1	442.13	1029.89	618.45	897.77	481.25	1004.51	483.75
9.142	0	0.4	0.16	0.13	0.41	0.04	0.14	0.25	0.76	0.04	99.19	5.47	0	97.34	3.08	1.62	0	0.34	4.66	0.5	0.04	0.04	0	0	0.34	0.04	0	0.76	53.19	31.06	0.05	0	2.06	0	0		15.63	4.01	3.31	68.99	108.22	866.68	444.12	1028.96	620.47	895.67	482.83	1003.85	485.65
9.175	0	0.39	0.16	0.12	0.4	0.04	0.14	0.21	0.55	0.03	99.21	5.34	0	96.75	3.4	1.25	0	0.57	5.73	0.77	0.06	0.04	0	0	0.39	0.03	0	0.55	51.82	26.83	0.05	0	2.15	0	0		14.62	5.03	3.5	68.73	108.21	866.06	445.78	1028.12	621.4	895.12	484.48	1003.29	487.03
9.209	0	0.36	0.16	0.11	0.37	0.04	0.15	0.15	0.43	0.04	99.27	4.03	0	96.56	3.51	1.05	0.01	0.72	6.03	1.27	0.05	0.05	0	0	0.43	0.04	0	0.38	47.85	18.49	0.03	0	2.22	0	0		14.02	5.33	3.93	68.47	107.4	865.49	447.35	1028.83	624.38	895.95	485.88	1003.31	489.03
9.242	0	0.4	0.16	0.11	0.4	0.04	0.15	0.15	0.55	0.05	99.2	4.92	0	97.23	4.19	0.93	0.01	1.12	5.98	2.31	0.04	0.05	0	0	0.55	0.05	0	0.36	50.5	17.17	0.04	0	2.41	0	0		13.93	4.2	3.88	68.18	108.51	865.24	449.67	1028.89	627.21	895.27	487.69	1003.71	491.75
9.275	0	0.45	0.15	0.12	0.42	0.05	0.15	0.14	0.7	0.07	99.1	6.55	0	97.27	4.07	1.05	0.01	1.88	7.89	3.82	0.08	0.09	0	0	0.7	0.07	0	0.37	52.37	15.78	0.03	0	2.68	0	0		11.89	4.14	3.4	67.4	109.62	864.73	450.94	1028.39	628.12	893.82	488.65	1003.38	492.37
9.309	0	0.54	0.15	0.12	0.43	0.06	0.15	0.13	0.81	0.08	98.93	8.73	1.09	96.92	3.55	0.99	0.01	3.11	11.23	7.14	0.18	0.25	0	0.01	0.81	0.08	0	0.54	52.9	12.43	0.02	0	3.2	0	0		10.19	4.76	2.61	66.78	106.87	864.07	452.22	1026.83	628.46	893.38	489.93	1000.22	492.11
9.342	0	0.72	0.14	0.14	0.45	0.09	0.15	0.13	0.94	0.07	98.55	14.98	3.19	97.2	2.75	0.76	0.01	3.98	15.27	12.03	0.44	0.42	0	0.01	0.82	0.07	0	0.94	56.46	12.7	0.02	0	3.59	0	0		10.61	4.27	2.02	66.47	108.02	862.99	453.29	1026.05	629.59	891.37	492.19	999.39	492.59
9.376	0	0.89	0.13	0.16	0.48	0.14	0.14	0.11	1.74	0.06	98.22	27.38	6.75	96.74	2.31	0.88	0.01	4.84	20.64	15.09	0.84	0.66	0	0.02	0.8	0.06	0	1.74	60.56	9.33	0.01	0	5.04	0	0		10.84	5.04	1.61	66.5	110.04	862.13	454.48	1025.05	630.35	889.12	493.96	999.16	493.51
9.409	0	1.14	0.12	0.17	0.49	0.15	0.14	0.11	1.58	0.05	97.72	30.14	8.04	96.49	1.73	0.93	0.01	6.05	21.12	20.56	0.79	0.62	0	0.03	0.88	0.05	0	1.58	61.75	8.4	0.01	0	5.9	0	0		10.91	5.44	2	66.47	109.48	860.72	454.07	1024.45	630.72	888.73	493.8	998.21	493.38
9.442	0	1.15	0.12	0.17	0.5	0.16	0.13	0.12	2.5	0.04	97.71	31.33	8.29	96.45	1.31	0.95	0.01	6.99	21.08	19.19	0.74	0.34	0	0.04	1.07	0.04	0.01	2.5	62.48	8.69	0.01	0	6.28	0	0		10.92	5.49	2.26	66.28	111.8	858.86	453.96	1023.47	631.6	886.39	493.2	998.19	494.2
9.476	0	1.3	0.11	0.19	0.61	0.16	0.12	0.13	2.83	0.07	97.4	37.5	8.9	97.13	0.82	1	0.01	10.36	19.05	16.48	0.48	0.29	0	0.07	1.15	0.02	0.01	2.83	67.92	8.2	0.01	0	7.55	0	0		8.17	4.4	2.99	66.18	111.78	856.54	452.95	1022.06	631.17	885.15	490.83	996.9	493.64
9.509	0	1.65	0.1	0.2	0.71	0.18	0.12	0.15	3.9	0.09	96.71	42.2	9.77	97.13	0.55	1.13	0.01	13.65	18.4	18.38	0.38	0.15	0	0.09	1.09	0.02	0.02	3.9	71.02	9.26	0.02	0	8.76	0	0		9.06	4.38	3.1	66.4	110.24	855.08	452.08	1021.63	632.11	885.06	489.84	995.25	493.31
9.542	0	1.61	0.1	0.19	0.64	0.17	0.12	0.14	6.69	0.1	96.79	35.8	8.63	97.7	0.52	0.95	0.01	12.28	17.18	19.16	0.32	0.1	0	0.1	1.28	0.02	0.03	6.69	68.88	8.91	0.02	0	8.74	0	0		6.73	3.27	3.49	66.21	108.22	854.16	451.11	1022.81	632.87	886.46	489.24	994.65	491.91
9.576	0	1.75	0.09	0.23	0.65	0.17	0.11	0.14	6.01	0.17	96.51	45.81	9.11	97.72	0.53	1.11	0.01	9.74	15.17	20.78	0.25	0.09	0	0.17	1.36	0.02	0.05	6.01	76.07	11.35	0.02	0	9.87	0	0		8.63	3.22	3.58	66.08	113.46	852.83	449.65	1024.13	633.55	884.01	489.93	997.46	491.36
9.609	0	1.63	0.08	0.21	0.7	0.2	0.11	0.16	9.29	0.2	96.73	44.24	9.49	97.62	0.73	1.97	0.01	12.54	16.64	17.16	0.3	0.09	0	0.2	1.62	0.02	0.07	9.29	73.81	10.42	0.02	0	10.42	0	0		8.86	3.43	5.28	66.06	111.93	850.76	447.88	1025.63	635.24	885.94	488.91	997.85	491.09
9.642	0	1.65	0.07	0.21	0.74	0.24	0.11	0.18	12.36	0.19	96.71	49.11	10.5	98.76	1.13	2.86	0.01	13.03	17.3	16.4	0.39	0.1	0	0.19	1.56	0.02	0.11	12.36	75.59	11.73	0.02	0	11.82	0	0		10.07	0.13	4.06	65.77	112.37	850.93	446.04	1028.62	638.03	886.19	487.27	998.54	489.69
9.676	0	1.33	0.06	0.2	0.71	0.38	0.1	0.2	18.13	0.23	97.34	56.03	13.29	98.5	1.49	4.28	0.01	12.59	19.79	11.45	0.42	0.1	0	0.23	1.72	0.02	0.16	18.13	76.56	12.99	0.02	0	14.74	0	0		9.14	1.08	4.74	65.69	112.8	851.12	445.66	1030.85	639.44	887.81	486.94	1000.58	489.98
9.709	0	1.12	0.05	0.18	0.63	0.5	0.1	0.2	23.05	0.22	97.77	56.74	14.3	98.58	1.77	5.75	0.01	10.09	23.05	10.25	0.41	0.1	0	0.22	1.54	0.02	0.19	23.38	73.66	13.05	0.02	0	15.45	0	0		9.89	0.8	5.18	65.78	112.76	851.66	444.6	1032.61	640.12	889.38	485.57	1002.06	489.92
9.743	0	0.75	0.04	0.15	0.51	0.76	0.09	0.22	17.35	0.23	98.48	56.94	19.26	98.46	2.28	7.08	0.01	6.72	25.85	9.9	0.35	0.09	0	0.23	1.36	0.01	0.19	17.35	70.96	17.05	0.02	0	17.85	0	0		10.01	1.22	5.19	65.68	112.08	852.4	444.21	1034.42	641.26	891	485.16	1002.98	489.85
9.776	0	0.47	0.04	0.11	0.39	0.94	0.09	0.19	13.58	0.23	98.12	42.96	22.16	98.07	2.49	7	0.01	4.88	25.12	6.81	0.4	0.09	0	0.23	1.29	0.01	0.18	13.58	64.68	15.4	0.02	0	20.17	0	0		9.37	2.36	6.03	65.58	112.76	852.96	443.82	1036.99	642.24	893	485.51	1005.67	490.01
9.809	0	0.38	0.03	0.09	0.36	1.04	0.08	0.2	10.79	0.24	97.91	35.51	23.67	97.52	3.01	7.17	0.01	4.7	24.74	5.7	0.45	0.1	0	0.24	1.24	0.01	0.21	10.79	61.17	15.64	0.02	0	21.31	0	0		9.7	3.65	6.93	65.53	109.46	852.61	443.24	1035.43	640.79	894.4	483.78	1003.68	489.91
9.843	0	0.26	0.03	0.06	0.27	1.23	0.08	0.19	9.88	0.28	97.54	17.73	25.46	98.66	3.54	6.25	0.01	4.87	23.43	3.77	0.46	0.12	0	0.28	1.19	0.01	0.21	9.88	50.8	14.51	0.02	0	23.45	0	0		10.29	0.51	5.1	65.36	112.68	855.12	443.57	1038.35	642.63	893.98	483.82	1006.49	490.02
9.876	0	0.24	0.03	0.05	0.23	1.13	0.08	0.17	14.99	0.31	97.75	11.63	23.73	98.24	3.75	5.14	0.01	3.88	21.1	3.31	0.46	0.16	0	0.31	1.29	0.01	0.2	14.99	47	14.52	0.02	0	23.85	0	0		10.05	1.88	6.52	65.35	113.33	854.93	442.68	1040.06	642.58	895.71	483.97	1008.88	489.99
9.909	0	0.21	0.03	0.04	0.18	1.24	0.07	0.15	15.95	0.33	97.52	7.15	24.7	98.23	2.48	3.93	0.01	3.78	20.42	2.85	0.61	0.19	0	0.33	1.45	0	0.19	15.95	41.01	13.63	0.02	0	25.07	0	0		10.13	1.92	6.39	65.42	112.6	854.37	441.97	1039.83	642.17	895.51	483.93	1008	488.88
9.943	0	0.18	0.03	0.04	0.15	1.02	0.07	0.14	11.88	0.36	97.96	3.78	24.16	98.07	2.09	3.12	0.01	3.63	16.67	3.19	0.64	0.23	0	0.36	1.45	0.01	0.16	11.88	36.37	14.17	0.02	0	25.19	0	0		10.24	2.36	5.82	65.49	108.33	854.65	441.07	1038.76	641.14	896.62	481.9	1004.81	487.37
9.976	0	0.18	0.03	0.04	0.16	0.85	0.07	0.14	7.54	0.38	98.29	3.54	23.54	98.15	1.68	2.58	0.01	4.32	15.06	3.15	0.86	0.3	0	0.38	1.52	0.01	0.13	7.54	37.13	14.1	0.02	0	24.41	0	0		11.12	2.13	6.78	65.82	110.14	854.01	439.77	1038.59	639.88	896.21	480.73	1006.16	487.21
10.009	0	0.15	0.03	0.03	0.14	0.8	0.07	0.14	3.39	0.4	98.4	2.85	23.94	98.09	1.48	2.11	0.01	5.19	13.36	3.16	1.15	0.27	0	0.4	1.45	0.01	0.1	3.39	31.08	13.38	0.01	0	24.7	0	0		10.52	2.31	6.6	65.98	109.73	854.7	438.45	1038.59	637.62	896.59	479.4	1006.16	485.33
10.043	0	0.15	0.02	0.03	0.13	0.91	0.06	0.14	2.46	0.47	98.19	3.81	25.43	98.35	1.37	2.14	0.01	5.63	11.83	3.76	1.18	0.45	0	0.47	1.56	0.01	0.08	2.46	30.93	12.93	0.01	0	26.57	0	0	0	11.37	-1.55	6.67	66.17	113.12	856.18	437.81	1040.65	637.95	896.85	477.76	1009.68	486.01
10.076	0	0.15	0.02	0.03	0.14	0.91	0.06	0.14	1.24	0.43	98.17	3.81	25.88	98.55	1.06	2.4	0.01	5.45	12.01	3.77	1.33	0.72	0	0.43	1.08	0.01	0.06	1.24	33.29	12.73	0.01	0	26.57	0	0	0	8.49	0.9	5.41	66.53	107.8	857.04	437.44	1039.46	635.28	898.03	477.66	1005.71	482.59
10.11	0	0.16	0.02	0.03	0.14	0.86	0.06	0.15	0.71	0.23	98.28	4.21	26.04	98.71	0.76	2.57	0.01	5.87	9.63	3.41	0.99	0.8	0	0.23	0.65	0.01	0.05	0.71	34.75	14.25	0.01	0	27.23	0	0	0	7.61	0.31	5.57	66.78	110.04	857.77	436.72	1041.02	634.62	898.24	477.48	1008.19	481.85
10.143	0	0.15	0.02	0.03	0.13	0.99	0.05	0.14	0.68	0.17	98.01	4.86	27.54	98.3	0.57	2.46	0.01	4.27	10.36	4.24	0.83	0.59	0	0.17	0.33	0.01	0.03	0.68	36.66	14.23	0.01	0	28.16	0	0	0	11.3	-1.72	5.12	67.21	110.19	858.95	436.55	1040.2	633.92	897.98	476.47	1007.99	482.6
10.176	0	0.16	0.02	0.04	0.14	0.83	0.06	0.12	0.72	0.13	98.34	4.14	26.12	97.8	0.5	2.3	0.01	3.21	9.16	4.74	0.49	0.36	0	0.13	0.24	0.01	0.02	0.72	38.72	13.51	0.01	0	27.12	0	0	0	11.04	-3.03	5.85	67.63	107.85	858.73	435.6	1038.19	630.71	898.56	475.01	1006.22	481.34
10.21	0	0.19	0.03	0.04	0.15	0.63	0.06	0.12	1.14	0.12	98.74	3.32	23.54	98.7	0.37	1.81	0.01	2.48	8.66	5.15	0.36	0.24	0	0.12	0.23	0.01	0.02	1.14	42.7	13.14	0.01	0	24.89	0	0	0	10.96	-0.36	6.67	68.14	108.05	857.89	433.69	1037.13	627.68	898.23	473.69	1006.11	479.56
10.243	0	0.22	0.03	0.05	0.17	0.59	0.06	0.12	1.36	0.11	98.82	4.9	22.8	98.58	0.36	2.05	0.01	2.12	9.76	5.41	0.29	0.25	0	0.11	0.2	0.02	0.01	1.36	46.67	13.42	0.01	0	23.76	0	0	0	12.17	0.8	4.99	68.58	108.8	858.17	432.66	1035.62	625.58	895.85	472.83	1004.54	477.61
10.276	0	0.25	0.04	0.06	0.19	0.46	0.07	0.11	0.63	0.1	99.08	6.16	20.71	98.59	0.33	2.22	0.01	1.28	8.73	5.47	0.2	0.28	0	0.1	0.2	0.02	0.01	0.63	50.72	13.22	0.01	0	22.01	0	0	0	14.22	-0.76	4.78	69.71	110.36	858.72	430.41	1035.21	622.46	894.98	471.13	1005.24	475.58
10.31	0	0.33	0.05	0.1	0.26	0.3	0.08	0.12	0.28	0.07	99.33	12.59	16.72	98.42	0.35	2.08	0.01	0.97	9.31	4.37	0.13	0.37	0	0.07	0.18	0.03	0.01	0.28	59.91	14.42	0.02	0	17.9	0	0	0	16.59	1.34	4.21	71	111.09	857.91	428.2	1033.8	619.91	893.04	470.23	1004.1	473.23
10.343	0	0.33	0.05	0.1	0.26	0.29	0.08	0.13	0.21	0.06	99.33	12.47	16.31	98.69	0.3	1.58	0.01	0.71	9.29	4.1	0.08	0.39	0	0.06	0.21	0.02	0.01	0.15	59.8	18.25	0.02	0	17.46	0	0	0	19.43	0.39	4.92	72.54	108.94	856.95	425.35	1032.73	617.74	893.64	467.63	1002.51	471.38
10.377	0	0.5	0.07	0.17	0.37	0.17	0.09	0.17	0.28	0.04	99	24.61	11.36	98.29	0.31	1.4	0.01	0.46	7.42	4.1	0.04	0.44	0	0.03	0.28	0.04	0.01	0.09	71.98	24.35	0.02	0	13.53	0	0	0	15.44	1.75	4.17	73.44	107.47	857.96	425.27	1030.44	613.24	893.08	466.15	1000.51	469.01
10.41	0	0.61	0.09	0.24	0.46	0.1	0.1	0.21	0.58	0.06	98.77	30.2	6.87	98.28	0.28	1.23	0.01	0.36	4.98	2.82	0.04	0.43	0	0.03	0.58	0.06	0.01	0.11	77.92	30.01	0.03	0	10.31	0	0	0	15.56	1.76	4.33	74.11	110.68	858.51	423.69	1027.7	607.25	890.61	463.9	1001.23	467.27
10.443	0	0.64	0.1	0.27	0.49	0.08	0.1	0.28	0.87	0.06	98.71	29.68	4.23	98.22	0.27	1.16	0.01	0.23	3.3	1.7	0.05	0.36	0	0.03	0.87	0.06	0.01	0.14	79.3	37.73	0.03	0	8.56	0	0	0	17.9	1.95	3.69	75.17	107.84	860	422.9	1026.25	604.26	891.43	463.06	999.23	465.77
10.477	0	0.8	0.12	0.36	0.61	0.05	0.11	0.52	0.92	0.11	98.4	40.18	1.32	97.94	0.3	1.44	0.01	0.16	1.99	1.39	0.07	0.5	0	0.01	0.92	0.11	0.01	0.1	86.39	52.08	0.04	0.01	6.34	0	0	0	19.07	2.7	2.99	75.6	106.08	861.37	422.62	1025.62	602.79	892.09	462.14	998.13	465.13
10.51	0	0.93	0.13	0.45	0.7	0.04	0.11	0.95	1.2	0.11	98.1	47.69	0	97.66	0.31	1.37	0.01	0.08	1.58	1.25	0.1	0.81	0	0.01	1.2	0.11	0.01	0.11	90.61	66.71	0.06	0.02	4.76	0	0	0	20.32	3.34	3.31	75.87	102.54	861.51	422.2	1024.01	600.8	893.34	461.75	995.84	464.39
10.543	0	0.99	0.14	0.5	0.74	0.04	0.12	1.28	1.45	0.1	97.43	50.11	0	96.78	0.34	1.26	0.01	0.07	1.48	0.96	0.12	1.1	0	0.01	1.45	0.1	0.01	0.09	91.91	74.12	0.07	0.01	3.78	0	0	0	19.6	4.99	2.84	75.92	106.93	861.86	421.9	1023.08	598.51	890.57	461.01	997.46	463.95
10.577	0	1.12	0.16	0.61	0.82	0.03	0.12	2.13	1.74	0.08	95.74	55.19	0	97.62	0.31	1.23	0.02	0.05	1.22	0.76	0.16	1.93	0	0.01	1.74	0.08	0.01	0.04	94.7	86.55	0.11	0.02	2.16	0	0	0	22.99	3.42	3.43	76.13	103.3	861.49	421.22	1020.86	596.86	891.49	460.22	994.73	463.84
10.61	0	1.18	0.16	0.71	0.84	0.03	0.13	2.46	1.75	0.08	95.07	56.63	0	97.67	0.37	1.24	0.02	0.04	1.41	0.69	0.21	3.93	0	0.01	2.27	0.08	0.01	0.02	95.24	90.07	0.13	0.01	1.75	0	0	0	21.55	3.31	3.62	76.33	103.8	861.19	420.23	1020.15	594.57	890.88	459.25	994.64	462.29
10.643	0	1.25	0.17	0.78	0.88	0.03	0.13	2.99	1.51	0.09	94.03	59.53	0	98.13	0.42	1.17	0.02	0.03	1.51	0.72	0.24	4.4	0	0.01	2.47	0.09	0	0.01	96.63	94.84	0.18	0.02	1.29	0	0	0	23.44	2.2	4.18	76.36	101.58	861.35	419.15	1019.45	593.11	892.11	458.03	993.62	461.68
10.677	0	1.3	0.18	0.81	0.91	0.03	0.13	3.41	1.67	0.09	93.18	61.99	0	97.94	0.53	1.09	0.03	0.03	1.76	0.84	0.31	4.64	0	0.01	1.67	0.09	0	0.01	97.66	98.1	0.31	0.03	0.72	0	0	0	21.35	2.69	2.48	76.67	102.86	862.75	419.09	1019.28	591.21	890.75	457.57	993.59	459.92
10.71	0	1.31	0.18	0.8	0.91	0.03	0.13	3.4	1.31	0.07	93.2	62.26	0	97.9	0.49	0.8	0.04	0.03	1.85	0.93	0.3	4.42	0	0.01	1.31	0.07	0	0.01	97.71	98.35	0.34	0.02	0.61	0	0	0	20.93	2.8	3.21	76.75	100.93	863.27	418.41	1018.26	588.33	892.02	456.62	992.92	458.86
10.744	0	1.27	0.18	0.68	0.91	0.03	0.13	3.5	1.05	0.05	93.01	62.98	0	98.49	0.43	0.56	0.05	0.02	1.9	0.83	0.14	1.07	0	0.01	1.05	0.04	0	0.03	98.05	99.35	0.38	0.01	0.37	0	0	0	18.39	1.13	3.64	76.75	100.95	863.42	417.14	1016.15	583.43	891.33	454.5	992.26	456.6
10.777	0	1.27	0.19	0.67	0.91	0.03	0.13	3.49	1.01	0.06	93.02	62.96	0	97.97	0.4	0.37	0.06	0.03	2.11	0.76	0.1	1.14	0	0	1.01	0.03	0	0.05	97.82	99.54	0.34	0	0.28	0	0	0	26.58	2.63	2.44	76.52	100.93	864.23	416.31	1016.37	584.78	890.96	454.89	991.86	457.35
10.81	0	1.27	0.19	0.66	0.9	0.03	0.13	3.49	1.17	0.07	93.02	61.53	0	97.47	0.48	0.33	0.07	0.02	2.01	0.96	0.06	1.19	0	0	1.17	0.03	0	0.07	97.16	99.5	0.36	0	0.25	0	0	0	25.68	3.74	3.54	76.34	101.21	864.6	415.83	1016.19	582.27	891.78	454.92	992.98	456.6
10.844	0	1.29	0.19	0.65	0.91	0.03	0.14	3.54	1.03	0.08	92.92	62.28	0	96.93	0.63	0.32	0.08	0.01	2.24	1.45	0.04	0.64	0	0	1.03	0.02	0	0.06	97.34	99.7	0.42	0.01	0.14	0	0	0	27.81	4.74	3.79	76.39	102.75	863.59	413.97	1016.42	581.67	890.88	454.57	993.62	455.47
10.877	0	1.27	0.19	0.64	0.9	0.03	0.14	3.55	1.03	0.09	92.9	60.39	0	98.11	0.7	0.35	0.09	0.01	1.76	1.46	0.05	0.8	0	0.01	1.03	0.02	0	0.04	96.82	99.68	0.45	0	0.14	0	0	0	24.71	2.26	4.48	76.26	102.82	862.95	412.24	1017.86	581.32	891.74	452.43	994.55	453.74
10.91	0	1.27	0.19	0.64	0.91	0.03	0.14	3.61	0.97	0.1	92.78	59.84	0	97.97	0.97	0.45	0.1	0.01	1.71	1.67	0.04	0.94	0	0	0.97	0.02	0	0.02	96.58	99.72	0.52	0.01	0.12	0	0	0	21.67	2.62	3.79	75.99	99.83	861.28	411	1016.55	581.05	891.14	449.8	990.95	451.62
10.944	0	1.26	0.19	0.63	0.92	0.03	0.14	3.66	0.99	0.11	92.68	59.28	0	98.47	1.13	0.56	0.11	0.01	1.53	1.7	0.04	0.74	0	0	0.99	0.02	0	0.01	96.48	99.8	0.61	0	0.1	0	0	0	19.51	1.17	4.78	75.78	102.03	860.12	409.58	1017.15	580.77	890.59	447.57	992.55	451.14
10.977	0	1.26	0.19	0.61	0.93	0.03	0.14	3.74	0.89	0.1	92.52	58.73	0	97.92	1.35	0.92	0.1	0.01	1.64	2.27	0.04	0.7	0	0	0.89	0.02	0	0.01	96.08	99.79	0.6	0.01	0.11	0	0	0	21.46	2.73	4.48	75.75	105.1	862.46	407.88	1022.65	581.45	892.82	449.84	997.91	449.2
11.01	0	1.25	0.19	0.58	0.94	0.03	0.14	3.87	0.77	0.1	92.25	57.74	0	97.5	1.95	1.22	0.1	0.01	2.02	3.06	0.02	0.46	0	0	0.77	0.01	0	0.01	95.19	99.75	0.69	0.01	0.13	0	0	0	20.44	3.69	5.19	75.63	106.95	861.53	405.12	1024.66	581.74	893.09	446.67	1000.04	447.9
11.044	0	1.21	0.18	0.53	0.94	0.03	0.14	4.02	0.77	0.09	91.95	54.99	0	97.57	2.23	1.95	0.09	0.01	1.89	3.96	0.02	0.2	0	0	0.51	0.01	0	0.01	93.59	99.69	0.77	0	0.15	0	0	0	18.82	3.54	5.71	75.36	107.42	861	403.94	1026.22	582.51	893.82	445.18	1001.22	447.31
11.077	0	1.26	0.18	0.52	0.93	0.03	0.14	4.02	0.85	0.09	91.95	54.33	0	98.36	2.14	2.1	0.09	0.02	2.49	5.58	0.03	0.18	0	0	0.38	0.01	0	0.01	93	99.63	0.85	0	0.17	0	0	0	17.3	1.54	6.07	75.21	110.12	860.93	401.81	1028.91	582.28	894.15	443.95	1004.25	445.49
11.111	0	1.24	0.18	0.46	0.86	0.03	0.14	4	0.86	0.09	92	49.44	0	98.37	1.97	2.24	0.09	0.02	3.58	7.43	0.03	0.21	0	0	0.34	0.01	0	0.01	89.48	99.51	0.86	0	0.26	0	0	0	18.8	1.5	5.41	75.13	111.5	862.26	399.96	1031.44	582.42	894.86	442.8	1006.35	443.98
11.144	0	1.2	0.18	0.41	0.8	0.03	0.14	3.92	0.89	0.09	92.16	41.09	0	98.14	1.77	2.2	0.09	0.03	3.12	8.65	0.03	0.24	0	0	0.29	0.01	0	0.02	85.73	99.22	0.89	0	0.3	0	0	0	21.05	2.17	6.18	75.02	112.03	861.37	398.43	1032.59	584.19	895.45	440.64	1007.4	444.83
11.177	0	1.26	0.18	0.4	0.75	0.03	0.13	3.71	0.88	0.09	92.58	39.27	0	97.86	1.17	1.62	0.09	0.04	3.31	10.25	0.04	0.28	0	0	0.31	0.01	0	0.08	84.6	99.03	0.88	0	0.35	0	0	0	20.25	2.88	6.41	74.48	112.43	860.12	397.38	1034.11	585.62	895.61	440.75	1007.99	443.91
11.211	0	1.25	0.18	0.33	0.65	0.03	0.13	3.57	0.77	0.08	92.86	29.36	0	98.67	0.99	1.33	0.08	0.04	3.48	13.64	0.03	0.18	0	0	0.26	0.01	0	0.09	78.93	98.54	0.77	0	0.53	0	0	0	20.21	-0.47	4.83	74.16	114.17	860.85	396.54	1037.24	588.4	895.27	440.52	1009.42	442.71
11.244	0	1.3	0.18	0.32	0.64	0.03	0.13	3.54	0.74	0.08	92.93	27.39	0	98.24	1.09	1.05	0.08	0.04	2.98	15.18	0.02	0.17	0	0	0.24	0.01	0	0.12	78.22	98.47	0.74	0	0.6	0	0	0	22.33	1.9	5.28	73.88	113.98	860.21	395.67	1038.96	590.84	896.34	440.41	1010.28	443.33
11.277	0	1.21	0.18	0.3	0.62	0.03	0.13	3.45	0.8	0.07	93.1	25.63	0	97.81	0.97	0.93	0.07	0.05	3.09	13.91	0.02	0.12	0	0	0.26	0.01	0	0.18	76.99	98.08	0.8	0	0.71	0	0	0	21.63	3	5.68	73.46	115.28	859.46	395.02	1040.43	592.32	896.49	439.88	1011.71	443.47
11.311	0	1.17	0.17	0.31	0.61	0.03	0.13	3.33	0.9	0.05	93.33	26.94	0	97.62	0.89	0.73	0.05	0.05	3.12	12.63	0.02	0.14	0	0	0.31	0.02	0	0.24	77.8	97.52	0.9	0	1.11	0	0	0	21.87	3.42	5.94	73.28	115.46	858.27	394.85	1041.11	594.23	896.39	440.24	1011.8	443.9
11.344	0	1.04	0.17	0.3	0.6	0.03	0.13	3.25	0.87	0.05	93.51	25.68	0	96.55	0.72	0.66	0.05	0.05	2.96	9.8	0.02	0.23	0	0	0.34	0.02	0	0.6	77.14	97.11	0.87	0	1.19	0	0	0	21.15	5.34	6.33	73.16	116.73	857.39	394.15	1041.95	595.04	896.2	439.61	1012.85	443.92
11.378	0	1.01	0.16	0.33	0.62	0.04	0.13	3.09	1.02	0.04	93.82	31.94	0	98.45	0.67	0.57	0.04	0.07	3.35	7.29	0.02	0.33	0	0	0.36	0.02	0	1.02	80.57	95.98	0.71	0	2.02	0	0	0	20.69	1.24	5.99	72.79	112.91	856.75	393.54	1041.71	596.05	897.13	438.06	1009.94	442.86
11.411	0	0.98	0.16	0.32	0.6	0.04	0.12	2.88	0.9	0.04	94.24	30.94	0	97.37	0.68	0.56	0.04	0.08	3.48	7.34	0.02	0.47	0	0	0.37	0.02	0	0.9	79.86	94.26	0.68	0	2.64	0	0	0	21.92	3.94	6.16	73.01	117.53	857.05	394.66	1042.25	596.6	895.62	440.32	1013.06	444.79
11.444	0	0.87	0.16	0.31	0.58	0.04	0.12	2.84	0.86	0.04	94.32	28.05	0	97.62	0.71	0.61	0.04	0.11	3.23	5.16	0.02	0.42	0	0	0.43	0.02	0	0.86	78.38	93.78	0.67	0	2.7	0	0	0	21.23	3.44	5.73	72.99	115.86	857.24	395.89	1042.43	597.95	896.17	441.73	1011.98	445.12
11.478	0	0.74	0.14	0.26	0.52	0.04	0.12	2.42	0.92	0.04	95.15	21.89	0	97.97	0.72	0.65	0.04	0.13	3.05	3.88	0.02	0.31	0	0	0.58	0.01	0	0.92	74.46	89.81	0.65	0	3.66	0	0	0	20.96	2.62	6.09	73.01	113.68	858.26	396.41	1042.33	597.44	897.95	441.39	1011.55	445.54
11.511	0	0.67	0.14	0.23	0.48	0.05	0.12	2.2	1.17	0.04	95.61	17.17	0	98.31	0.65	0.65	0.04	0.18	3.05	3.59	0.02	0.38	0	0	0.81	0.01	0	1.17	70.7	87.4	0.61	0	4.1	0	0	0	15.17	1.69	6.29	72.37	111.77	857.45	395.82	1041.23	595.6	898.04	438.41	1009.69	443.62
11.544	0	0.65	0.14	0.22	0.47	0.04	0.12	2.08	1.24	0.04	95.84	15.7	0	97.49	0.61	0.68	0.04	0.23	2.53	3.22	0.02	0.22	0	0	1.01	0.01	0.01	1.24	69.88	86.03	0.56	0	4.03	0	0	0	24.18	3.69	6.49	73.25	114.54	858.08	396.2	1042.04	597.91	897.71	441.54	1012.12	446.87
11.578	0	0.56	0.13	0.19	0.42	0.05	0.11	1.75	1.41	0.03	96.49	11.86	0	98.31	0.59	0.67	0.03	0.26	2.81	2.85	0.01	0.2	0	0	0.98	0.01	0.01	1.41	65.57	81.87	0.41	0	4.92	0	0	0	21.62	1.69	5.8	73.18	114.5	858.81	397.13	1042.46	597.82	897.63	442.33	1012.06	446.18
11.611	0	0.56	0.13	0.19	0.42	0.05	0.11	1.78	1.16	0.03	96.44	12.41	0.31	98.61	0.6	0.7	0.03	0.26	3.26	2.9	0.01	0.21	0	0	0.83	0.01	0.01	1.16	65.75	82.19	0.37	0	5.13	0	0	0	20.68	0.68	5.56	73.13	114.63	858.89	398.01	1042.19	598.12	897.23	442.94	1011.81	446.54
11.644	0	0.52	0.13	0.18	0.4	0.05	0.11	1.64	1.09	0.03	96.72	10.85	0.37	98.64	0.59	0.71	0.03	0.26	3.17	2.29	0.01	0.12	0	0	1.09	0.01	0.01	1.01	63.95	80.2	0.32	0	5.24	0	0	0	17	0.57	5.96	72.64	112.99	858.57	398.08	1043.28	598.88	898.73	442.36	1011.66	445.92
11.678	0	0.48	0.12	0.16	0.38	0.06	0.11	1.65	1.02	0.03	96.7	10.21	1.51	98.52	0.61	0.66	0.03	0.32	3.51	1.68	0.02	0.13	0	0	1.02	0	0.01	0.82	62.77	80.3	0.24	0	6.13	0	0	0	19.36	1.01	6.25	72.79	114.23	857.59	398.06	1043.57	600.86	898.09	442.82	1012.24	447.33
11.711	0	0.5	0.12	0.17	0.4	0.06	0.11	1.71	0.9	0.03	96.58	11.72	1.59	98.39	0.63	0.59	0.03	0.25	3.47	1.83	0.02	0.16	0	0	0.9	0.01	0.01	0.54	64.74	81.31	0.24	0	6.15	0	0	0	16.47	1.43	5.21	72.38	113.5	856.91	398.19	1041.68	599.67	896.23	441.74	1009.65	445.92
11.745	0	0.5	0.12	0.17	0.4	0.06	0.11	1.5	0.78	0.03	97.01	11.49	1.7	98.19	0.61	0.58	0.03	0.25	2.85	1.77	0.03	0.24	0	0	0.78	0.01	0.01	0.32	65.07	78.08	0.23	0	6.44	0	0	0	19.42	2.04	6.09	72.53	113.31	855.92	399.34	1041.12	601.19	896.32	444.45	1009.58	448.03
11.778	0	0.52	0.11	0.19	0.41	0.06	0.11	1.56	0.64	0.03	96.88	14.65	2.62	98	0.65	0.55	0.03	0.24	3.2	1.44	0.03	0.25	0	0	0.64	0.01	0.01	0.31	68.2	79.09	0.2	0	7.14	0	0	0	18.96	2.54	5.61	72.13	114.82	855.28	400.33	1041.13	602.99	894.9	445.37	1009.65	449.02
11.811	0	0.52	0.11	0.19	0.41	0.07	0.11	1.61	0.41	0.03	96.77	15.54	3.2	97.66	0.73	0.44	0.03	0.25	3.47	1.41	0.03	0.21	0	0	0.41	0.01	0.01	0.32	68.8	79.95	0.19	0	7.55	0	0	0	16.75	3.35	4.67	71.57	112.98	855.63	400.2	1040.39	602	894.75	444.1	1007.67	447.58
11.845	0	0.51	0.1	0.19	0.4	0.08	0.1	1.68	0.39	0.03	96.65	17.66	5.06	97.51	0.78	0.34	0.03	0.23	3.81	1.45	0.02	0.11	0	0	0.33	0.01	0.01	0.39	70.37	80.95	0.15	0	9.18	0	0	0	21.5	3.66	5.67	71.71	114.47	854.61	401.05	1039.78	603.97	894.14	446.02	1008.51	450.68
11.878	0	0.46	0.09	0.16	0.37	0.09	0.1	1.58	0.59	0.03	96.84	14.69	5.82	98.75	0.88	0.26	0.03	0.26	4.72	1.28	0.02	0.07	0	0	0.35	0.01	0.01	0.59	66.73	79.4	0.17	0	9.59	0	0	0	21.08	-0.15	4.65	71.5	117.46	854.69	403.06	1040.53	606.75	892.15	448.22	1009.54	452.27
11.911	0	0.41	0.09	0.14	0.34	0.1	0.1	1.6	0.8	0.03	96.8	10.9	6.13	98.49	1.24	0.19	0.03	0.26	5.06	1.73	0.01	0.03	0	0	0.22	0.01	0.01	0.8	62.12	79.43	0.16	0	9.83	0	0	0	20.49	1.1	5.05	70.83	111.56	855.18	405.5	1037.87	606.43	894.24	448.79	1005.68	454.03
11.945	0	0.37	0.09	0.11	0.31	0.1	0.1	1.77	0.77	0.02	96.46	7.71	6.4	98.24	2.07	0.17	0.02	0.21	4.62	2.16	0.01	0.02	0	0	0.19	0.01	0.01	0.77	57.82	81.15	0.15	0	10.42	0	0	0	17.98	1.88	3.94	70.34	119.49	857.17	408.87	1037.71	605.92	890.42	451.5	1009.81	456.41
11.978	0	0.37	0.09	0.11	0.32	0.1	0.11	1.59	0.54	0.02	96.82	7.84	6.27	98.24	2.99	0.15	0.02	0.24	5.09	2.96	0.01	0.01	0	0	0.14	0.01	0.01	0.54	57.58	77.61	0.12	0	10.23	0	0	0	14.83	1.89	2.34	69.64	117.3	863.83	417	1034.61	602.58	891.76	457.52	1009.03	460.31
12.011	0	0.35	0.08	0.1	0.3	0.13	0.11	1.48	0.25	0.02	97.03	7.45	8.43	96.82	3.79	0.13	0.02	0.22	6.71	4.97	0.01	0.01	0	0	0.13	0.02	0.01	0.25	55.26	75.18	0.08	0	11.73	0	0	0	14.2	4.92	4.56	68.58	114.88	861.85	421.44	1033.44	606.93	893.44	461.66	1008.24	466.05
12.045	0	0.35	0.06	0.08	0.26	0.25	0.11	1.43	0.22	0.02	97.13	8.82	13.85	97.97	5.07	0.11	0.02	0.2	11.25	9.57	0.04	0.01	0	0	0.14	0.02	0.01	0.22	53.01	73.06	0.06	0	15.28	0	0	0	12.28	2.62	4	67.69	116.57	861.97	427.52	1032.64	611.62	891.75	467.03	1008.23	471.34
12.078	0	0.45	0.05	0.07	0.25	0.53	0.11	1.26	0.21	0.03	97.49	15.95	19.76	98.67	5.86	0.11	0.03	0.13	20.86	19.68	0.13	0.05	0	0	0.16	0.02	0	0.21	51.79	69.14	0.04	0	17.22	0	0	0	11.42	0.48	3.91	66.77	116.57	862.31	434.11	1031.35	616.39	891.15	472.6	1007.62	477.56
12.112	0	0.51	0.04	0.06	0.22	1.68	0.12	1.01	0.81	0.03	96.64	34.1	28.63	96.83	6.61	0.12	0.02	0.12	34.4	27.15	0.79	0.98	0	0	0.19	0.03	0	0.81	50.74	63.03	0.03	0	20.72	0	0	0	11.73	4.9	4.23	65.59	115.32	862.22	440.02	1030.68	621.39	891.74	478.97	1006.98	483.37
12.145	0	0.66	0.04	0.05	0.19	1.64	0.11	0.71	2.25	0.03	96.72	22.67	28.59	98.25	6.37	0.1	0.02	0.12	30.72	37.29	0.75	0.57	0	0	0.24	0.03	0	2.25	47.34	54.81	0.03	0	22.38	0	0	0	8.71	1.85	3.26	64.2	114.45	862.7	447.19	1029.09	626.5	890.68	484.48	1005.04	489.01
12.178	0	0.71	0.03	0.05	0.17	1.21	0.09	0.55	8.82	0.02	97.58	11.89	25.45	97.85	4.62	0.08	0.02	0.13	23.83	38.34	0.64	0.24	0	0	0.31	0.02	0	8.82	44.58	50.29	0.03	0	23.11	0	0	0	5.28	2.9	1.8	63	116.32	863.62	453.74	1029.74	631.81	889.23	491.57	1005.54	493.62
12.212	0	1.04	0.03	0.04	0.12	1.22	0.07	0.35	23.17	0.03	97.56	4.65	23.49	97.37	2.99	0.07	0.03	0.15	17.86	49.15	0.66	0.1	0	0	0.33	0.02	0	23.17	37.87	41.08	0.02	0	26.21	0	0	0	3.74	3.94	2.44	61.94	114.42	863.1	460.74	1028.16	637.38	889.73	497.13	1004.08	500.94
12.245	0	1.25	0.03	0.04	0.12	1.06	0.07	0.33	25.67	0.03	97.5	4.09	22.08	97.8	2.37	0.08	0.03	0.2	14.02	52.21	0.81	0.06	0	0	0.38	0.02	0	25.67	40.06	40.4	0.02	0	26.85	0	0	0	1.81	3.02	3.07	61.05	114.1	861.87	467.5	1025.14	641.83	888.31	502.75	1002.32	507.18
12.278	0	0.78	0.02	0.04	0.12	1.08	0.06	0.3	13.04	0.02	97.83	5.07	25.18	97.94	2.1	0.08	0.02	0.26	11.35	45.15	1.24	0.07	0	0	0.35	0.02	0	13.04	41.07	38.34	0.01	0	28.44	0	0	0	0.26	2.7	3.09	60.16	114.83	860.99	472.62	1024.41	646.18	887.14	508.54	1001.93	511.59
12.312	0	0.35	0.02	0.03	0.1	1.4	0.05	0.21	4.26	0.02	97.2	7.06	29.2	97.46	1.66	0.09	0.02	0.36	11.63	32.32	2.19	0.1	0	0	0.24	0.02	0	4.26	35.24	29.83	0.01	0	30.63	0	0	0	-1.78	3.77	3.22	59.23	115.37	859.93	479.79	1023.05	652.52	885.81	515.1	1001.13	518.55
12.345	0	0.2	0.02	0.03	0.1	1.19	0.05	0.21	2.52	0.02	97.62	6.17	28.12	96.98	1.23	0.1	0.02	0.77	10.52	15.76	2.46	0.1	0	0	0.23	0.02	0.01	2.52	36.46	30	0.01	0	29.73	0	0	0	-1.43	4.65	3.85	58.69	112.1	858.48	482.03	1022.27	655.96	886.85	516.93	998.87	521.27
12.379	0	0.16	0.02	0.03	0.11	0.95	0.05	0.18	2.12	0.02	98.11	5.76	26.74	98.01	1.22	0.11	0.02	1.35	7.28	8.59	1.57	0.03	0	0	0.2	0.02	0.01	2.12	36.33	25.99	0.01	0	29.28	0	0	0	-3.28	2.5	2.99	58.08	114.35	857.8	486.71	1020.83	659.39	883.9	521.51	998.2	524.94
12.412	0	0.15	0.02	0.03	0.12	0.89	0.05	0.18	2.51	0.02	98.22	5.46	26.3	97.47	1.14	0.15	0.02	2.1	6.94	4.22	1.26	0.03	0	0	0.12	0.02	0.01	2.51	38.66	24.48	0.01	0	28.92	0	0	0	-1.81	3.74	3.63	57.84	113.25	857.2	488.79	1019.91	661.76	884.3	522.68	997.42	528.14
12.445	0	0.16	0.02	0.04	0.13	0.79	0.05	0.19	3.58	0.02	98.43	4.85	25.09	97.93	1.03	0.2	0.01	3.05	6.23	3.07	1.01	0.03	0	0	0.1	0.02	0.01	3.58	40.1	24.93	0.01	0	28.15	0	0	0	-2.66	2.73	3.93	57.58	113.6	856.37	490.31	1019.15	663	883.61	523.39	997	530.28
12.479	0	0.15	0.02	0.04	0.12	1.41	0.05	0.18	4.64	0.01	97.17	9.46	30.31	97.99	0.85	0.28	0.01	4.91	7.88	1.62	1.04	0.03	4.15	0.01	0.11	0.01	0.02	4.64	42.62	22.39	0.01	0	32.61	0	0	0	-1.43	2.57	3.79	57.67	114.26	854.77	489.8	1019.83	665.43	882.69	523.85	996.79	530.06
12.512	0	0.2	0.02	0.04	0.16	1.3	0.05	0.2	7.2	0.01	97.39	6.97	28.66	98.41	0.81	0.36	0.01	6.93	10.53	0.87	1.17	0.04	20.46	0.01	0.13	0.01	0.03	7.2	47.13	22.67	0.02	0	30.54	0	0	0	1.17	1.37	4.06	57.66	115.47	853.35	489.02	1019.89	666.26	881.62	524.7	996.97	529.87
12.545	0	0.22	0.02	0.05	0.18	1.41	0.05	0.22	7.02	0.01	97.17	7.09	29.28	97.96	0.67	0.53	0.01	9.06	11.75	0.64	1.34	0.05	22.19	0	0.12	0.01	0.04	7.02	49.57	22.72	0.02	0	30.65	0	0	0	3.51	2.64	4.33	57.65	115.07	850.94	488.24	1021.01	670.21	881.45	524.71	996.38	530.52
12.579	0	0.3	0.02	0.07	0.25	1.04	0.06	0.25	6.57	0.01	97.92	11.89	26.2	96.9	0.66	0.85	0.01	11.25	12.64	0.61	1.67	0.03	13.53	0	0.13	0.01	0.04	6.57	55.77	23.34	0.02	0	27.42	0	0	0	2.91	4.79	4.5	57.84	116	848.83	487.36	1022.42	672.85	880.85	524.87	996.72	530.17
12.612	0	0.3	0.02	0.07	0.26	1.23	0.05	0.25	5.87	0.01	97.55	12.5	27.69	96.99	0.81	1.35	0.01	12.92	13.12	0.8	2.02	0.04	6.03	0	0.14	0.01	0.05	5.87	56	21.44	0.02	0	28.67	0	0	0	4.13	4.64	5.54	57.88	115.39	846.39	487.28	1021.47	674.38	880.4	525.01	995.61	531.35
12.645	0	0.31	0.02	0.07	0.27	1.3	0.06	0.24	3.97	0.01	97.4	15.57	28.07	97.79	0.7	1.88	0.01	13.11	15.18	1.14	2.86	0.05	9.17	0	0.16	0.01	0.05	3.97	57.11	19.75	0.03	0	28.14	0	0	0	1.69	3.04	6.29	57.88	114.18	844.87	486.78	1021.87	675.23	881.02	524.44	995.02	530.81
12.679	0	0.39	0.02	0.1	0.37	1.28	0.06	0.3	2.97	0.02	97.44	30.32	27.81	97.85	0.79	3.68	0.01	14.02	17.29	1.69	2.98	0.11	3.41	0	0.19	0.02	0.04	2.97	65.69	21.95	0.03	0	26.93	0	0	0	1.9	2.92	7.26	57.91	114.74	842.49	485.69	1020.21	674.38	879.63	523.35	994.13	530.68
12.712	0	0.36	0.02	0.09	0.41	1.76	0.05	0.32	3.45	0.02	96.47	34.18	30.57	98.36	0.99	7.64	0.01	14.49	20.41	2.15	2.61	0.2	0	0	0.22	0.02	0.05	3.45	64.76	19.37	0.03	0	28.27	0	0	0	2.59	1.54	6.91	58.05	113.51	842.08	485.07	1021.43	675.72	880.21	524.21	993.6	529.5
12.746	0	0.33	0.02	0.09	0.5	2.06	0.05	0.35	3.39	0.03	95.87	37.51	32.41	98.42	1.32	13.38	0.01	14.06	21.92	2.89	1.29	0.21	0	0	0.21	0.03	0.06	3.39	65.06	15.27	0.03	0	28.94	0	0	0	3.62	1.36	7.64	58.04	111.86	840.67	484.72	1021.07	676.97	880.73	523.67	992.41	530.08
12.779	0	0.26	0.01	0.07	0.49	3.01	0.04	0.36	3.76	0.03	93.99	34.12	35.61	98.55	1.67	18.84	0.01	12.9	24.04	4.27	1.45	0.17	0	0.01	0.19	0.03	0.06	3.76	61.1	11.64	0.04	0	31.31	0	0	0	1.45	0.89	6.04	58.07	113.61	840.52	484.31	1021.93	677.61	878.84	523.68	992.35	528.23
12.812	0	0.24	0.01	0.06	0.53	5.08	0.04	0.44	4.83	0.04	89.85	39.76	39.72	98.5	2.01	22.81	0.01	14.46	29.06	6.32	1.92	0.11	0	0.01	0.2	0.04	0.08	4.83	59.1	10.59	0.04	0	33.65	0	0	0	1.16	1.06	5.93	58.12	113.94	841.53	484.04	1024.05	678.86	880.17	523.05	993.99	528.32
12.846	0	0.2	0.01	0.05	0.46	6.9	0.03	0.41	4.09	0.04	86.2	31.22	42.97	98.36	1.82	23.22	0.01	15.31	27.82	6.38	2.34	0.09	0	0.01	0.23	0.04	0.1	4.09	55.69	7.54	0.04	0	37.21	0	0	0	0.89	1.53	6.92	58.2	112.82	841.48	483.88	1024.5	679.07	881.8	522.37	994.42	528.91
12.879	0	0.17	0.01	0.04	0.34	7.84	0.03	0.34	5.09	0.05	84.31	23.7	43.56	98.42	1.34	21.25	0.01	14	27.33	6.36	3.91	0.12	0	0.01	0.26	0.05	0.14	5.09	51.45	6.83	0.03	0	38.7	0	0	0	1.32	1.34	6.51	58.34	111.96	841.01	482.77	1026	680.53	882.31	522.15	994.13	527.65
12.912	0	0.16	0.01	0.04	0.29	8.03	0.03	0.31	5.65	0.06	83.94	29.52	43.93	98.7	0.99	19.37	0.01	15.36	22.74	5.86	4.73	0.16	0	0.01	0.27	0.06	0.19	5.65	48.71	5.52	0.03	0	41.25	0	0	0	3.42	0.37	6.64	58.62	112.28	841.28	481.19	1027.39	680.69	883.1	521.12	995.23	526.92
12.946	0	0.14	0	0.03	0.16	13.19	0.03	0.2	7.49	0.09	73.62	49.17	48.46	98.61	0.69	11.94	0.01	14.7	22.25	6.86	5.77	0.24	0	0.02	0.32	0.09	0.3	7.49	43.19	3.76	0.03	0	46.46	0	0	0	1.49	-0.7	6.46	58.36	113.15	841.17	480.11	1029.16	681.35	883.36	519.88	996.36	525.71
12.979	0	0.13	0.01	0.03	0.12	13.28	0.03	0.15	7.86	0.09	73.44	48.36	48.45	98.61	0.5	6.8	0.01	13.11	22.79	7.64	5.75	0.3	0	0.02	0.29	0.09	0.37	7.86	39.87	3.75	0.02	0	46.26	0	0	0	1.55	-0.7	6.1	58.69	114.02	842.12	478.45	1030.31	679.7	883.67	518.92	997.59	523.69
13.012	0	0.13	0	0.02	0.09	15.12	0.03	0.12	6.82	0.1	69.76	54.74	50.89	98.72	0.33	3.37	0.01	11.07	22.32	8.73	4.08	0.19	0	0.03	0.31	0.1	0.45	6.82	38.11	3.46	0.02	0	47.85	0	0	0	1.89	-0.29	5.96	59.03	111.77	842.86	477.14	1031.68	679.63	885.64	517.76	997.32	522.23
13.046	0	0.11	0	0.02	0.07	27.21	0.03	0.1	8.8	0.12	47.79	71.38	57.1	98.63	0.22	1.64	0.01	10.28	26.52	10.65	3.93	0.13	0	0.04	0.33	0.12	0.66	8.8	32.94	2.75	0.02	0	52.35	0	0	0	4.74	0.63	5.29	59.18	117.31	843.31	474.72	1034.18	679.37	883.94	517.58	1001.21	520.65
13.079	0	0.1	0	0.01	0.06	22.43	0.03	0.1	9.92	0.11	55.15	71.57	55.83	98.5	0.19	1.03	0.01	8.54	21.88	8.07	1.85	0.07	0	0.04	0.38	0.11	0.9	9.92	33.44	3.32	0.02	0	52.41	0	0	0	6.09	1.07	5.49	60.18	115.78	845.17	471.18	1036.87	677.48	887.12	514.04	1002.85	517.77
13.113	0	0.08	0	0.01	0.05	27.26	0.02	0.09	13.8	0.09	47.74	79.47	58.01	98.46	0.18	0.58	0.01	6.71	21.18	6.22	0.81	0.04	0	0.05	0.3	0.09	1.23	13.8	28.35	3.8	0.02	0	55.09	0	0	0	7.51	1.2	4.09	60.95	116.66	848.98	468.68	1039.69	675.12	888.78	511.23	1005.37	515.02
13.146	0	0.06	0	0.01	0.04	34.68	0.02	0.09	10.43	0.06	40.32	86.61	62.11	98.21	0.2	0.47	0.01	7.37	21.03	4.64	0.69	0.04	0	0.05	0.21	0.06	1.7	10.43	24.25	4.73	0.02	0	58.29	0	0	0	6.7	1.97	5.69	61.7	115.56	849.91	465.09	1040.16	670.05	891.45	507.25	1006.91	511.98
13.179	0	0.05	0	0.01	0.04	42.53	0.02	0.1	5.7	0.05	32.47	91.97	66.54	98.35	0.28	0.6	0.01	7.24	19.88	4.37	0.35	0.04	0	0.04	0.16	0.05	1.68	5.7	24.57	5.37	0.02	0	61.84	0	0	0	8.79	1.55	5.79	63.26	113.76	855.44	460.73	1042.63	663.12	896.39	502.19	1010.02	507.7
13.213	0	0.04	0	0.01	0.03	48.65	0.02	0.11	2.34	0.04	26.35	94.89	69.8	98.59	0.33	0.84	0.01	6.99	18.32	2.86	0.28	0.05	0	0.04	0.1	0.03	1.4	2.34	21.55	7.25	0.01	0	64.85	0	0	0	7.42	0.78	5.42	64.09	109.63	856.48	459.77	1041.94	660.46	898.13	500.71	1007.66	505.25
13.246	0	0.04	0	0.01	0.03	41.48	0.02	0.12	1.46	0.04	33.52	94.08	67.57	98.59	0.32	1.16	0.01	7.75	15.12	1.91	0.36	0.08	0	0.04	0.07	0.03	1.24	1.46	21.82	9.03	0.01	0	63.87	0	0	0	7.54	0.75	5.11	64.68	108.22	858.33	457.36	1041.12	655.35	899.04	497.72	1007.17	502.09
13.279	0	0.03	0	0.01	0.03	36.9	0.02	0.13	1.06	0.04	38.1	93.46	66.01	98.4	0.41	1.47	0.01	6.74	13.03	1.53	0.46	0.12	0	0.04	0.06	0.03	0.74	1.06	21.67	11.89	0.01	0	63.21	0	0	0	9.31	1.4	2.7	65.82	111.45	862.91	454.84	1045.23	652.62	899.76	497.43	1011.21	498.11
13.313	0	0.03	0	0.01	0.04	23.86	0.02	0.17	0.39	0.03	52.28	90.03	60.83	98.16	0.61	2.9	0.01	5.46	7.64	1.01	0.44	0.11	0	0.03	0.03	0.02	0.33	0.39	22.66	17.6	0.01	0	60.36	0	0	0	10.37	2.12	3.96	67.01	109.93	863.99	451.71	1044.81	647.88	901.92	493.55	1011.84	495.8
13.346	0	0.03	0	0.01	0.04	19.57	0.02	0.18	0.32	0.03	60.86	87.04	58.51	98.77	0.72	4.15	0	4.66	6.8	0.81	0.47	0.12	0	0.03	0.03	0.03	0.18	0.32	23.14	18.89	0.01	0	58.52	0	0	0	11.34	0.08	3.8	67.95	107.74	864.75	447.43	1044.67	643.4	903.12	488.76	1010.83	491.5
13.38	0	0.04	0	0.01	0.06	10.65	0.02	0.31	0.04	0.02	78.71	75.34	52.25	98.31	0.82	6.64	0	3.56	3.86	0.84	0.15	0.07	0	0.01	0.02	0.02	0.07	0.04	28.97	30.3	0.01	0	53.62	0	0	0	14.47	1.7	4.24	69.72	108.3	866.61	442.07	1044.35	635.59	904.01	484.33	1012.29	486.46
13.413	0	0.05	0	0.01	0.07	9.03	0.02	0.47	0.03	0.02	81.94	68.82	50.41	98.47	1	10.37	0	2.75	4.63	0.8	0.12	0.06	0	0.01	0.02	0.02	0.03	0.03	32.51	37.56	0.01	0	51.59	0	0	0	13.46	1.17	4.81	70.98	109.2	867.51	438.99	1043.72	630.28	904.21	480.19	1013.36	483.47
13.446	0	0.05	0	0.02	0.08	7.46	0.02	0.5	0.03	0.02	85.07	60.29	48.37	98.43	0.9	9.41	0	1.75	5.55	0.71	0.09	0.06	0	0.01	0.01	0.02	0.02	0.03	36.36	40.8	0.01	0	49.26	0	0	0	13.32	-1.3	4.16	71.9	105.47	868.84	436.72	1043.42	627.14	905.91	477.08	1011.34	480.29
13.48	0	0.08	0.01	0.03	0.11	4.13	0.03	0.91	0.02	0.02	91.73	38.76	42.45	98.16	0.96	8.85	0	1.17	5.23	0.7	0.07	0.11	0	0.01	0.02	0.02	0.02	0.02	45.83	56.43	0.01	0	43.82	0	0	0	12.39	2.12	4.6	72.54	109.1	870.09	435.13	1041.79	621.38	904.44	474.43	1013.45	478.79
13.513	0	0.1	0.01	0.04	0.14	2.11	0.03	1.25	0.05	0.02	95.79	19.07	35.81	98.74	1.23	9.42	0	0.79	5.07	0.66	0.07	0.2	0	0.01	0.04	0.02	0.02	0.05	49.71	63.66	0.01	0	37.67	0	0	0	15.48	0.19	5.32	73.47	108.4	869.6	432.52	1040.21	617.94	904.31	472.11	1012.6	477.02
13.546	0	0.13	0.01	0.05	0.18	0.94	0.04	1.27	0.08	0.02	97.45	7.55	28.21	98.35	1.28	10.24	0	0.75	3.69	0.5	0.09	0.48	0	0.01	0.07	0.02	0.02	0.08	49.9	63.33	0.02	0	31.08	0	0	0	17.72	1.57	5.43	74.17	105.58	869.94	430.1	1039.85	615.47	905.72	470.27	1011.21	474.65
13.58	0	0.2	0.03	0.07	0.24	0.35	0.06	1.66	0.13	0.02	96.67	7.61	18.89	98.57	0.79	7.53	0	0.67	2.82	0.39	0.11	0.75	0	0.01	0.13	0.02	0.02	0.1	54.73	73.1	0.01	0	22.55	0	0	0	19.63	0.83	5.72	74.74	105.16	869.91	427.64	1040.2	613.48	906.28	468.95	1011.38	472.47
13.613	0	0.23	0.04	0.08	0.25	0.24	0.06	1.61	0.24	0.03	96.78	6.5	15.22	98.01	0.65	5.74	0	0.6	2.53	0.41	0.11	0.68	0	0.01	0.24	0.03	0.03	0.11	54.42	74.33	0.01	0	19.2	0	0	0	21.84	2.52	5.99	74.96	102.58	870.23	427.11	1039.71	612.87	907.65	468.63	1010.16	472.3
13.646	0	0.28	0.06	0.1	0.3	0.13	0.08	1.81	0.42	0.04	96.39	7.09	9.73	98.37	0.48	4.76	0	0.53	2.39	0.38	0.1	0.52	0	0.01	0.42	0.04	0.03	0.1	56.55	78.33	0.01	0	14.07	0	0	0	20.78	1.49	4.63	75.12	102.56	871.69	427.51	1038.29	610.49	906.59	467.82	1009.08	471.33
13.68	0	0.44	0.11	0.17	0.42	0.06	0.1	2.14	1.01	0.08	95.71	10.71	2.16	98.68	0.39	3.53	0	0.38	3.14	0.43	0.09	0.44	0	0.01	1.01	0.08	0.03	0.1	63.42	84	0.02	0.01	6.73	0	0	0	22.75	0.43	5.49	75.45	105.52	871.21	424.82	1038.79	608.75	905.89	465.47	1011.3	470.27
13.713	0	0.46	0.12	0.18	0.41	0.06	0.11	2.02	2.61	0.09	95.96	10.25	0.92	97.86	0.32	2.38	0	0.33	3.68	0.42	0.09	0.39	0	0.01	2.61	0.09	0.03	0.19	62.65	83.83	0.02	0	5.66	0	0	0	23.24	2.88	4.8	75.46	100.87	871.61	423.86	1038.2	607.6	907.45	464.8	1008.26	468.23
13.747	0	0.56	0.14	0.23	0.47	0.05	0.12	2.13	3.01	0.2	95.74	15.72	0	98.04	0.33	1.63	0.01	0.26	5.27	0.44	0.14	0.45	0	0	3.01	0.2	0.02	0.19	67.16	85.91	0.03	0.01	3.35	0	0	0	24.35	2.45	4.75	75.52	102	872.01	423.41	1036.87	605.64	906.43	463.55	1008.32	468.18
13.78	0	0.61	0.15	0.25	0.5	0.04	0.13	2.36	2.41	0.2	95.27	19.18	0	96.99	0.33	1.35	0.01	0.2	5.28	0.5	0.16	0.44	0	0	2.41	0.2	0.02	0.16	70.15	88.81	0.03	0.02	2.54	0	0	0	24.34	4.64	4.44	75.62	100.25	873.5	423.58	1035.75	603	907.23	463.35	1007.39	467.44
13.813	0	0.63	0.16	0.26	0.51	0.04	0.13	2.47	1.59	0.16	95.07	18.7	0	97.9	0.36	1.03	0.01	0.15	4.2	0.56	0.16	0.4	0	0	1.59	0.16	0.01	0.14	70.84	90.2	0.03	0.01	2.17	0	0	0	23.93	2.79	5.16	75.8	105.17	873.97	423.36	1034.28	599.56	904.99	461.9	1009.98	467.94
13.847	0	0.67	0.17	0.28	0.54	0.04	0.13	2.72	1.91	0.14	94.56	20.78	0	98.15	0.51	0.92	0.01	0.13	4.36	0.63	0.14	0.53	0	0	1.91	0.14	0.01	0.13	72.32	92.61	0.04	0.01	1.26	0	0	0	23.78	2.15	4.02	75.82	104.02	874.04	422.21	1033.01	597.38	903.97	460.8	1007.88	465.52
13.88	0	0.63	0.17	0.26	0.51	0.03	0.14	2.77	2.39	0.1	94.46	16.61	0	97.51	0.74	0.74	0.01	0.11	3.99	0.67	0.14	0.47	0	0	2.39	0.1	0.01	0.27	69.26	92.99	0.04	0	1.11	0	0	0	26.02	3.67	5.68	75.73	99.42	874.56	422.39	1030.95	594.33	906.68	461.63	1006.02	465.66
13.913	0	0.61	0.18	0.24	0.5	0.03	0.14	2.89	3.18	0.08	94.22	13.76	0	97	1.2	0.56	0.01	0.11	3.73	0.86	0.12	0.51	0	0	3.18	0.08	0.01	0.56	66.76	93.78	0.05	0	0.86	0	0	0	24.84	4.62	4.87	75.79	98.34	875.17	422.8	1028.99	592.06	905.9	461.08	1004.17	464.82
13.947	0	0.6	0.18	0.23	0.49	0.03	0.15	3.06	3.12	0.11	93.87	12.97	0	97.37	1.67	0.42	0.02	0.09	4.73	1.15	0.13	0.71	0	0.01	3.12	0.11	0.01	0.71	64.91	94.92	0.07	0	0.55	0	0	0	26.14	3.94	4.2	75.83	98.96	876.86	423.32	1028.13	589.97	905.49	461.53	1004.4	464.73
13.98	0	0.59	0.18	0.22	0.51	0.03	0.16	3.21	3.04	0.1	93.57	12.86	0	97.49	2.8	0.42	0.02	0.09	4.66	1.54	0.14	0.63	0	0.01	3.04	0.1	0.01	0.82	64.86	94.97	0.1	0	0.52	0	0	0	25.45	3.71	4.68	75.83	98.45	876.63	423.94	1026.94	589.42	905.41	461.17	1003.77	465.49
14.013	0	0.56	0.18	0.21	0.5	0.03	0.16	3.38	3.87	0.09	93.24	10.28	0	97.6	3.55	0.49	0.02	0.09	4.11	1.7	0.14	0.58	0	0.01	3.87	0.09	0	0.7	62.25	95.4	0.13	0	0.43	0.02	0	0	26.88	3.48	5.39	75.89	98.17	876.01	424.05	1025.86	588.75	905.22	461.82	1003.3	465.97
14.047	0	0.54	0.19	0.2	0.49	0.03	0.17	3.62	4.4	0.07	92.76	9.29	0	97.84	4.4	0.4	0.03	0.08	3.69	1.95	0.12	0.6	0	0	5.07	0.07	0	0.57	60.58	96.35	0.18	0	0.37	0.01	0	0	26.3	2.93	5.81	75.97	99.7	875.51	423.45	1026.24	588.77	904.78	460.9	1004.35	466
14.08	0	0.54	0.19	0.21	0.51	0.03	0.18	3.73	4.88	0.06	92.54	9.8	0	98.51	4.88	0.48	0.03	0.07	2.71	1.77	0.06	0.54	0	0	6.25	0.06	0	0.54	60.84	96.56	0.19	0	0.35	0.02	0	0	29.79	-1.04	5.3	77.01	101.39	874.26	422.28	1026.38	589.83	902.96	461.46	1004.26	465.48
14.114	0	0.55	0.19	0.21	0.53	0.03	0.18	3.99	5.51	0.04	92.01	11.08	0	98.75	5.75	0.54	0.04	0.07	2.7	1.93	0.03	0.91	0	0	5.51	0.04	0	0.33	61.67	97.33	0.26	0	0.3	0.03	0	0	29.64	-0.15	5.32	76.95	101.58	873.79	421.87	1027.12	590.44	903.01	461.99	1004.55	464.98
14.147	0	0.56	0.19	0.22	0.55	0.03	0.18	4.02	4.81	0.05	91.97	11.92	0	98.63	5.49	0.74	0.05	0.07	3.24	2.03	0.03	1.08	0	0	4.81	0.04	0	0.38	62.95	97.53	0.33	0	0.28	0.05	0	0	28.14	0.63	5.71	76.51	102.82	873	420.97	1027.92	590.26	902.75	461.75	1005.54	464.03
14.18	0	0.54	0.18	0.21	0.52	0.03	0.18	4.02	4.16	0.05	91.96	10.12	0	97.77	5.01	0.91	0.05	0.06	4.6	2.08	0.04	1.49	0	0	4.16	0.04	0	0.26	61.14	97.88	0.37	0.02	0.3	0	0	0	25.82	3.1	5.69	76.17	98.17	872.71	420.08	1027.28	588.53	904.46	461.28	1002.63	461.34
14.214	0	0.51	0.18	0.2	0.49	0.04	0.18	4.15	4.37	0.06	91.71	9.59	0	97.76	5.16	0.87	0.06	0.06	6.99	1.87	0.09	1.9	0	0	4.37	0.02	0	0.22	58.42	98.53	0.48	0.02	0.32	0	0	0	25.33	3.13	4.81	75.89	98.65	877.67	424.25	1032.2	592.63	908.51	465.91	1007.15	464.69
14.247	0	0.46	0.18	0.17	0.45	0.04	0.18	4.13	4.09	0.06	91.74	8.17	0	93.39	4.9	0.85	0.06	0.06	8.93	1.91	0.13	1.7	0	0	4.09	0.02	0	0.22	54.29	98.72	0.48	0.03	0.34	0	0	0	21.31	8.76	8.38	76.15	95.74	877.73	422.63	1034.3	591.5	913.77	462.84	1009.5	464.73
14.28	0	0.44	0.18	0.15	0.42	0.04	0.18	4.14	2.91	0.08	91.73	7.43	0	93.52	4.81	0.7	0.08	0.05	10.32	2.77	0.2	1.41	0	0.01	2.91	0.01	0	0.13	51.62	99	0.57	0.08	0.34	0	0	0	24.34	8.65	7.18	76.12	101.56	879.21	422.35	1037.31	592.53	912.47	465.23	1014.03	464.74
14.314	0	0.4	0.19	0.12	0.37	0.05	0.18	4.05	2.94	0.09	91.9	4.91	0	93.89	4.2	0.6	0.09	0.06	10.76	3.43	0.21	0.97	0	0.01	2.94	0.01	0	0.24	45.7	99.19	0.75	0.06	0.35	0	0	0	25.72	8.34	8.91	76.12	101.79	878.79	421.56	1039.94	594.86	914.86	465	1016.64	466.19
14.347	0	0.46	0.19	0.13	0.39	0.04	0.17	3.94	1.72	0.11	92.13	6.15	0	96.38	3.44	0.47	0.11	0.06	9.67	5.19	0.2	0.62	0	0.01	1.72	0.01	0	0.1	49.74	99.36	0.71	0.25	0.39	0.01	0	0	19.69	5.59	7.64	76.15	97.62	883.57	425.62	1044.91	599.65	920.5	467.04	1018.12	467.69
14.381	0	0.54	0.19	0.15	0.42	0.04	0.16	3.84	1.13	0.13	92.31	7.68	0	94.77	2.78	0.31	0.13	0.06	7.53	6.07	0.19	0.24	0	0	1.13	0.01	0	0.05	54.85	99.59	0.87	0.15	0.44	0.02	0	0	19.19	7.52	5.93	76.03	100.25	885.18	426.09	1046.08	599.32	919.43	468.61	1019.66	466.77
14.414	0	0.64	0.19	0.18	0.46	0.04	0.15	3.81	0.8	0.14	92.37	11.31	0	95.75	2.57	0.19	0.14	0.05	6.84	6.78	0.15	0.3	0	0	0.66	0.02	0	0.03	60.87	99.73	0.8	0.11	0.46	0	0	0	22.28	6.43	6.21	75.99	100.65	885.24	426.14	1045.54	598.92	919.21	469.6	1019.83	467.37
14.447	0	0.68	0.19	0.19	0.49	0.03	0.15	3.83	0.77	0.14	92.33	11.9	0	96.83	2.71	0.13	0.14	0.04	5.05	6.9	0.14	0.3	0	0	0.5	0.02	0.01	0.01	63.37	99.79	0.77	0.16	0.47	0.03	0	0	23.51	4.9	5.9	75.8	100.8	885.29	427.48	1043.99	599.32	918.08	469.96	1018.88	469.01
14.481	0	0.61	0.19	0.17	0.46	0.03	0.15	3.82	0.67	0.12	92.36	8.83	0	97.58	2.53	0.14	0.12	0.05	4.01	6.01	0.1	0.28	0	0	0.49	0.02	0	0.04	60.28	99.85	0.67	0.05	0.47	0.04	0	0	23.63	3.52	4.88	75.73	103.24	885.09	429.09	1042.62	599.46	915.34	471.92	1018.56	469.84
14.514	0	0.61	0.19	0.18	0.46	0.03	0.15	3.77	0.63	0.11	92.46	9.92	0	95.27	2.21	0.15	0.11	0.04	4.2	4.93	0.12	0.31	0	0	0.43	0.02	0	0.06	61.68	99.87	0.63	0.04	0.51	0.04	0	0	22.93	6.98	2.42	75.52	98.07	886.39	431.09	1040.86	599.68	915.76	473.08	1013.76	469.41
14.547	0	0.57	0.18	0.18	0.44	0.03	0.14	3.68	0.75	0.1	92.63	9.02	0	96.38	1.62	0.15	0.1	0.04	4.28	3.87	0.14	0.19	0	0	0.45	0.02	0	0.08	60.29	99.86	0.75	0.05	0.56	0	0	0	23.21	5.6	2.11	75.35	99.05	886.04	433.21	1036.59	597.54	912.69	473.86	1011.7	471
14.581	0	0.52	0.18	0.16	0.42	0.03	0.14	3.68	0.84	0.08	92.64	7.67	0	93.73	1.52	0.19	0.08	0.04	4.01	2.61	0.15	0.11	0	0	0.33	0.02	0	0.09	58.36	99.9	0.84	0.01	0.66	0	0	0	21.88	8.48	3.52	75.25	98.76	883.64	433.93	1033.14	596.07	911.04	473.91	1009.78	471.98
14.614	0	0.45	0.18	0.14	0.38	0.03	0.14	3.7	1.01	0.07	92.6	5.13	0	92.61	1.66	0.2	0.07	0.03	3.76	1.79	0.17	0.07	0	0	0.54	0.03	0	0.08	53.28	99.88	1.01	0.01	0.66	0	0	0	22.21	9.36	3.58	75.16	99.02	881.25	433.97	1030.22	595.21	908.34	474.34	1007.32	471.8
14.647	0	0.42	0.18	0.13	0.37	0.03	0.14	3.72	1.15	0.06	92.56	4.12	0	94.91	1.8	0.22	0.06	0.03	3.05	1.54	0.15	0.08	0	0	0.88	0.03	0	0.12	51.11	99.87	1.15	0.03	0.7	0	0	0	23.04	7.37	2.33	75.19	97.65	878.35	433.95	1025.79	594.98	904.32	473.15	1001.96	471.46
14.681	0	0.38	0.18	0.12	0.34	0.03	0.14	3.74	1.45	0.05	92.51	2.85	0	90.59	1.94	0.25	0.05	0.02	2.14	1.12	0.15	0.13	0	0	1.45	0.04	0	0.18	47.28	99.87	1.1	0.01	0.72	0	0	0	21.54	10.67	4.42	75.09	97.74	874.37	434.23	1021.71	592.97	901.93	474.26	999.64	471.8
14.714	0	0.34	0.18	0.1	0.31	0.03	0.14	3.75	1.95	0.05	92.5	1.99	0	93.02	1.95	0.31	0.05	0.02	1.83	0.78	0.14	0.14	0	0	2.17	0.04	0	0.42	42.86	99.83	1.14	0	0.7	0	0	0	20.88	9.05	3.6	75.18	99.09	871.94	434.82	1018.9	593.54	897.99	474.12	997.06	472.17
14.748	0	0.34	0.18	0.1	0.31	0.03	0.14	3.74	1.93	0.04	92.51	1.89	0	92.98	1.93	0.32	0.04	0.01	1.45	0.69	0.12	0.17	0	0	1.98	0.04	0	0.6	42.24	99.8	1.3	0	0.66	0	0	0	24.69	9.08	3.24	75.25	100.31	869.05	434.57	1015.39	593.18	893.92	474.97	994.2	472.35
14.781	0	0.3	0.18	0.09	0.29	0.03	0.14	3.78	1.77	0.05	92.44	1.34	0	94.72	2.16	0.38	0.03	0.01	1.44	0.61	0.11	0.17	0	0	1.77	0.05	0	0.52	37.66	99.76	1.37	0.01	0.63	0	0	0	22.81	7.56	3.56	75.19	100.02	865.88	435.34	1012.22	593.33	891.11	475.41	991.1	472.73
14.814	0	0.28	0.18	0.08	0.28	0.03	0.15	3.85	1.89	0.05	92.31	1.13	0	94.74	2.58	0.42	0.03	0.01	1.42	0.46	0.1	0.13	0	0	1.89	0.05	0	0.61	34.85	99.74	1.34	0.01	0.61	0	0	0	23.02	7.54	2.48	75.17	99.8	863.71	436.14	1009.73	594.6	888.05	475.91	987.82	473.12
14.848	0	0.24	0.18	0.06	0.24	0.03	0.15	3.81	2.53	0.06	92.37	0.69	0	95.08	2.53	0.41	0.02	0.01	1.42	0.43	0.09	0.16	0	0	2.58	0.06	0	0.6	27.93	99.59	1.56	0	0.58	0	0	0	23.34	7.2	2.23	75.11	99.93	861.73	436.92	1007.5	595.5	885.68	476.3	985.59	474.05
14.881	0	0.23	0.18	0.06	0.23	0.03	0.15	3.79	2.4	0.06	92.43	0.64	0	95.93	2.4	0.42	0.02	0.01	1.24	0.46	0.07	0.15	0	0	2.76	0.06	0	0.59	26.9	99.52	1.43	0	0.54	0	0	0	19.48	6.2	2.08	74.77	100.91	859.7	436.71	1005.35	594.44	882.97	474.95	983.86	473.16
14.914	0	0.22	0.18	0.06	0.22	0.03	0.15	3.75	2.26	0.06	92.5	0.51	0	97	2.26	0.54	0.02	0.01	1.48	0.56	0.06	0.14	0	0	2.85	0.06	0	0.81	23.87	99.29	1.44	0	0.56	0	0	0	20.05	4.61	0.95	74.79	102.49	858.31	436.36	1004.94	596.37	880.35	473.93	982.84	473.29
14.948	0	0.18	0.18	0.04	0.19	0.03	0.14	3.59	1.91	0.06	92.82	0.33	0	96.44	2.27	0.53	0.01	0.01	1.97	0.99	0.06	0.14	0	0	1.91	0.06	0	0.43	15.85	98.24	1.45	0	0.66	0	0	0	18.48	5.51	1.32	74.82	104.29	856.87	436.3	1004.69	596.36	878.94	474.93	983.2	472.87
14.981	0	0.2	0.18	0.04	0.2	0.03	0.14	3.53	1.36	0.05	92.95	0.35	0	98.63	2.24	0.53	0.01	0.01	2.27	1.83	0.04	0.09	0	0	1.36	0.05	0	0.29	18.67	97.81	1.24	0.11	0.73	0	0	0	20.27	0.62	1.15	74.96	104.78	856.48	436.79	1004.97	598.01	878.42	476.08	983.18	473.7
15.014	0	0.22	0.18	0.05	0.22	0.03	0.15	3.58	0.93	0.06	92.84	0.47	0	97.77	3.29	0.61	0.01	0.01	3.55	3.65	0.06	0.07	0	0	0.75	0.06	0	0.26	21.57	97.05	0.93	0.43	0.89	0	0	0	21.16	3.1	0.87	74.11	105.34	857.38	437.65	1003.77	596.66	877.8	476.62	983.12	474.29
15.048	0	0.24	0.17	0.04	0.21	0.04	0.16	3.4	0.67	0.08	93.19	0.44	0	97.65	4.82	0.51	0.02	0	5.25	8.18	0.1	0.09	0	0.01	0.61	0.08	0	0.26	18.87	94.37	0.67	0.04	1.17	0	0	0	14.33	3.36	3.16	70.89	107.01	859.83	444.12	1006.62	601.13	881.49	480.85	988.51	481.35
15.081	0	0.34	0.17	0.04	0.24	0.05	0.19	3.4	0.76	0.09	93.2	0.56	0	98.19	8.47	0.4	0.02	0	8.18	19.53	0.15	0.07	0	0.01	0.55	0.09	0	0.76	19.08	90.79	0.64	0	1.53	0	0	0	9.53	2.03	4.06	68.51	109.58	861.18	447.73	1012.05	607.67	884.39	484.44	993.96	485.57
15.115	0	0.67	0.16	0.03	0.27	0.08	0.25	2.94	3.54	0.08	94.11	0.94	0	98.66	13.37	0.31	0.03	0.01	16.38	40.49	0.44	0.14	0	0.01	0.44	0.08	0	3.54	18.4	82.43	0.38	0	2.15	0	0	0	8.22	-0.5	4.23	66.39	110.08	860.3	449.61	1015.46	614.65	885.52	486.13	995.58	488.46
15.148	0	1.48	0.15	0.03	0.28	0.11	0.29	2.52	2.28	0.07	94.96	1.2	1.96	97.91	15.93	0.28	0.03	0.01	20.7	65.42	0.54	0.19	0	0.01	0.26	0.07	0	2.28	17.56	76.04	0.27	0	3.1	0	0	0	5.64	2.76	3.51	64.8	112.82	857.84	447.68	1017.92	618.41	883.66	484.09	996.44	487.17
15.181	0	1.86	0.14	0.03	0.33	0.11	0.36	2.92	4.68	0.06	94.17	1.35	0.53	98.6	21.8	0.25	0.03	0.02	19.8	73.73	0.55	0.22	0	0.02	0.21	0.06	0	4.68	18.07	73.81	0.23	0	3.76	0	0	0	3.04	-0.74	3.8	63.98	117.82	857.63	448.9	1023.57	624.48	884.16	487.16	1001.96	488.96
15.215	0	2.11	0.12	0.03	0.35	0.15	0.37	2.36	4.21	0.06	95.27	1.91	2.82	98.48	23.64	0.26	0.03	0.05	20.52	78.42	0.44	0.34	0	0.02	0.23	0.06	0	4.21	20.66	66.73	0.13	0	5.87	0	0	0	5.98	1.14	3.11	63.53	120.5	855.88	446.5	1027.38	629.15	883.29	486.82	1003.79	487.89
15.248	0	2.12	0.12	0.03	0.37	0.18	0.41	2.57	3.56	0.05	94.86	2.32	4	98.24	25.69	0.3	0.03	0.13	22.77	79.78	0.44	0.47	0	0.02	0.29	0.05	0	3.56	21.08	66.62	0.11	0	6.37	0	0	0	4.92	1.88	2.96	63.19	122.49	855.45	445.72	1031.2	632.52	883.89	487.52	1006.39	487.33
15.281	0	2.33	0.1	0.03	0.28	0.19	0.24	1.18	5.9	0.04	95.35	2	6.43	98.47	16.49	0.35	0.03	0.31	19.72	76.46	0.38	0.37	0	0.02	0.43	0.04	0	5.9	25.16	56.63	0.08	0	8.52	0	0	0	5.7	1.18	3.85	63.17	123.86	854.97	444.3	1034.33	635.4	885.41	485.67	1009.24	488.12
15.315	0	2.07	0.06	0.04	0.23	0.5	0.16	0.47	4.57	0.03	95.87	6.02	16.52	98.75	10.89	0.5	0.03	0.87	25.12	70.54	0.41	0.25	0	0.03	0.52	0.03	0	4.57	34	38.98	0.04	0	14.52	0	0	0	5.38	-0.14	4.18	63.26	124.27	854.81	442.63	1037.7	637.88	887.12	483.96	1011.34	487.56
15.348	0	1.75	0.05	0.05	0.23	0.64	0.12	0.42	3.73	0.03	96.49	11.26	19.99	98.72	6.33	0.95	0.02	1.99	25.21	60.03	0.48	0.16	0	0.02	0.45	0.03	0.01	3.73	42.44	39.44	0.03	0	16.7	0	0	0	6.79	0.28	4.95	63.46	124.32	854.49	440.58	1041.36	640.37	889.52	482.88	1013.77	487.12
15.382	0	1.07	0.02	0.05	0.19	3.85	0.08	0.28	1.43	0.03	92.3	35.65	37.5	98.73	3.87	1.53	0.02	2.83	32.04	50.06	0.55	0.12	0	0.02	0.37	0.03	0.01	1.43	53.94	30.36	0.02	0	29.55	0	0	0	5.05	0.22	5.48	63.54	124.82	855.5	439.27	1046.52	643.15	892.89	481.89	1017.62	486.57
15.415	0	0.46	0.01	0.05	0.16	7.87	0.05	0.25	1.06	0.02	84.26	41.4	45.33	98.28	2.91	1.89	0.02	3.09	29	30.1	0.49	0.1	0	0.02	0.41	0.02	0.01	1.06	60.01	27.95	0.01	0	37.88	0	0	0	5.92	-1.77	5.53	63.46	126.77	855.26	438.09	1050.25	646.45	893.74	481.82	1020.42	486.46
15.448	0	0.35	0.01	0.06	0.16	9.27	0.05	0.26	0.59	0.02	81.46	50.44	47.56	98.36	1.7	1.93	0.02	2.9	28.09	20.87	0.37	0.08	0	0.02	0.35	0.02	0.01	0.59	65.47	31.11	0.01	0	39.95	0	0	0	5.92	-1.52	5.06	63.26	126.98	855.08	437.47	1053.35	649.98	894.63	481.9	1021.55	486.12
15.482	0	0.2	0	0.04	0.11	29.55	0.03	0.25	0.25	0.02	45.45	76.54	61.43	98.75	1.58	2.27	0.01	2.27	25.26	14.15	0.28	0.05	0	0.01	0.25	0.02	0.01	0.25	72.45	29.83	0.01	0	54.03	0	0	0	7.92	-0.15	4.3	62.76	127.76	856.29	438.71	1054.99	652.65	894.96	483.76	1022.66	487.59
15.515	0	0.15	0	0.04	0.09	45.82	0.02	0.29	0.14	0.01	29.18	92.12	68.51	98.64	1.77	2.47	0.01	2.14	21.99	11.4	0.18	0.03	0	0.01	0.12	0.01	0.01	0.14	76.5	33.14	0.01	0	61.97	0	0	0	10.18	-0.6	4.52	62.78	125.12	856.28	439.04	1055.58	654.71	896.72	484.36	1021.76	488.65
15.548	0	0.13	0	0.04	0.08	57.84	0.02	0.31	0.08	0.01	17.16	95.32	72.9	98.74	1.99	1.82	0.01	1.56	23.73	9.49	0.13	0.02	0	0.01	0.08	0.01	0.01	0.07	78.65	35.68	0	0	65.41	0	0	0	6.84	0.19	4.71	62.5	128.02	856.65	440.61	1055.31	653.94	895.6	485.32	1023.55	489.54
15.582	0	0.11	0	0.04	0.08	73.48	0.02	0.54	0.04	0.01	1.52	98.1	79.43	98.6	2.23	1.44	0	1.23	24.7	7.41	0.12	0.02	0	0.01	0.04	0.01	0.02	0.04	84.68	49.93	0	0	71.22	0	0	0	6.02	-0.72	5.11	62.33	130.22	856.3	440.93	1054.93	653.67	894.59	484.94	1024.7	490.41
15.615	0	0.1	0	0.03	0.07	83.15	0.02	0.6	0.04	0.01	0	98.82	84.4	98.76	2.34	1.02	0	1.04	29.02	6.54	0.11	0.02	0	0	0.03	0.01	0.02	0.04	85.76	52.82	0	0	74.2	0	0	0	5.08	0.1	5.16	62.28	129.77	856.42	440.61	1055.37	653.53	895.16	484.43	1024.81	489.92
15.648	0	0.09	0	0.04	0.07	86.57	0.01	0.8	0.05	0	0	99.28	87.09	98.29	2.34	0.79	0	0.95	27.6	5.14	0.13	0.02	0	0	0.02	0	0.02	0.05	89.71	60.11	0	0	77.31	0	0	0	7.17	-1.75	5.23	62.52	128.78	855.52	438.96	1056.53	654.9	895.78	483.77	1024.45	488.99
15.682	0	0.09	0	0.04	0.07	89.7	0.01	1.03	0.12	0	0	99.57	89.96	98.65	2.59	0.72	0	0.95	26.67	6.24	0.2	0.04	0	0	0.03	0	0.03	0.12	93.31	66.28	0	0	80.48	0	0	0	6.46	-0.55	5.73	62.62	129.51	854.69	437.55	1057.18	654.51	895.88	482.58	1025.28	488.07
15.715	0	0.1	0	0.04	0.06	90.34	0.01	1.11	0.35	0	0	99.56	90.32	98.23	2.84	0.54	0	0.83	27.99	7.36	0.34	0.05	0	0	0.03	0	0.04	0.35	92.8	67.95	0	0	80.44	0	0	0	7.08	-1.91	5.84	62.88	127.1	854.27	437.41	1056.93	655.11	896.75	482.43	1023.73	487.93
15.749	0	0.09	0	0.03	0.06	93.75	0.01	1.22	1.88	0	0	99.78	94.46	98.24	2.54	0.33	0	0.98	28	7.75	0.54	0.08	0	0	0.04	0	0.07	1.88	94.77	70.63	0	0	84.67	0	0	0	6.66	-1.89	6.8	62.89	125.94	853.72	437.15	1056.21	654.32	897.62	481.45	1023.38	488.29
15.782	0	0.1	0	0.03	0.05	94.54	0.01	1.55	1.08	0	0	99.81	96.1	98.18	2.05	0.25	0	0.96	28.37	9.31	0.42	0.06	0	0	0.05	0	0.11	1.08	95.46	77.09	0	0	85.78	0	0	0	8.17	-2.07	7.2	63.22	125.61	851.71	436.71	1054.97	655.29	896.57	480.9	1021.92	488.92
15.815	0	0.1	0	0.03	0.06	94.33	0.01	1.44	1.32	0	0	99.79	95.48	98.4	2.44	0.23	0	0.96	29.24	10.26	0.39	0.07	0	0	0.1	0	0.15	1.32	94.82	74.89	0	0	84.97	0	0	0	8.85	-1.41	6.28	63.66	122	850.8	435.76	1054.21	655.64	896.46	480.66	1018.3	486.86
15.849	0	0.1	0	0.03	0.05	95.23	0.01	1.67	0.8	0	0	99.84	97.24	98.65	2.93	0.22	0	0.73	29.22	12.03	0.34	0.13	0	0	0.15	0	0.15	0.8	94.01	78.37	0	0	86.62	0	0	0	9.62	-0.53	5.22	64.15	121.92	849.69	434.1	1053.77	655.23	894.7	480.22	1016.54	484.49
15.882	0	0.1	0	0.03	0.05	94.85	0.01	1.79	0.38	0	0	99.82	96.4	98.56	3.73	0.2	0	0.48	28.99	12.19	0.35	0.37	0	0	0.19	0	0.12	0.38	93.84	79.43	0	0	86.01	0	0	0	13.07	0.87	4	65.4	118.73	848.83	432.82	1052.41	655.43	893.97	479.83	1012.66	483.08
15.915	0	0.11	0	0.03	0.06	95.56	0.01	1.96	0.49	0	0	99.82	97.16	98.33	4.97	0.18	0	0.34	31.98	16.04	0.51	1.27	0	0	0.28	0	0.13	0.49	93.29	80.62	0	0.01	85.88	0	0	0	12.41	-1.63	3.34	66.07	119.96	848.74	431.37	1051.45	653.15	892.21	477.71	1012.12	481.16
15.949	0	0.11	0	0.03	0.05	97.03	0.01	2.05	0.53	0	0	99.86	98.38	98.67	5.65	0.14	0	0.26	35.95	17.23	0.57	2.62	0	0	0.3	0	0.17	0.53	92.01	81.18	0	0.01	87.6	0	0	0	10.73	-0.48	2.97	66.2	118.46	849.03	431.15	1048.98	649.76	891.52	476.21	1009.92	479.77
15.982	0	0.09	0	0.03	0.05	96.64	0.01	1.99	1.05	0	0	99.87	98.2	98.69	5.88	0.16	0	0.25	33.27	14.58	0.63	2.05	0	0	0.27	0	0.21	1.05	90.41	80.13	0	0	87.83	0	0	0	12.23	-0.39	2.44	66.89	118.29	849.13	429.46	1047.73	646.73	890.54	474.89	1008.79	478.13
16.015	0	0.08	0	0.03	0.05	95.07	0.01	1.85	2.01	0.01	0	99.84	96.15	98.78	5.2	0.22	0	0.25	28.72	11.88	0.47	1.44	0	0	0.23	0.01	0.21	2.01	87.61	79.03	0	0	86.56	0	0	0	12.31	0.03	2.01	67.5	116.89	850.69	428.07	1046.59	642.36	891.05	473.27	1007.91	475.78
16.049	0	0.07	0	0.02	0.05	92.89	0.01	1.62	2.64	0.01	0	99.77	92.8	98.66	4.87	0.25	0	0.25	25.78	8.76	0.3	0.74	0	0.01	0.21	0.01	0.24	2.64	83.24	76.03	0	0	84.56	0	0	0	13.52	0.5	1.49	68.54	113.49	850.99	426.29	1042.36	635.75	890.32	470.9	1003.78	473.29
16.082	0	0.07	0	0.02	0.05	88.76	0.01	1.4	1.51	0.01	0	99.71	89.31	98.49	3.26	0.22	0	0.23	20.14	6.44	0.2	0.4	0	0.01	0.15	0.01	0.25	1.51	81.18	74.12	0	0	82.92	0	0	0	13.91	-1.11	2.25	69.69	115.45	851.99	426.2	1039.1	630.95	888.86	469.86	1004.28	472.38
16.116	0	0.07	0	0.03	0.05	77.37	0.01	1.17	0.22	0.01	0	99.22	82.23	98.47	2.16	0.23	0	0.26	17.35	4.13	0.1	0.2	0	0.01	0.1	0.01	0.34	0.22	79.06	70.87	0.01	0	76.83	0	0	0	9.42	1.16	2.2	69.75	113.56	852.91	424.84	1036.75	624.58	889.06	467.53	1002.61	468.51
16.149	0	0.08	0	0.03	0.06	59.28	0.01	0.98	0.17	0.01	15.72	98.04	74.77	98.12	1.11	0.24	0.01	0.25	13.78	2.93	0.11	0.21	0	0.01	0.12	0.01	0.51	0.17	77.86	67.59	0.01	0	71	0	0	0	10.67	2.21	2.71	70.88	111.67	852.84	424.2	1032.48	619.47	888.28	465.98	999.93	467.64
16.182	0	0.1	0	0.04	0.08	32.76	0.02	1.03	0.12	0.01	42.24	94.3	65.18	97.72	0.53	0.27	0.01	0.3	8	1.28	0.1	0.26	0	0.01	0.12	0.01	0.65	0.11	78.72	69.39	0.01	0	64.13	0	0	0	10.81	3.22	2.14	71.3	112.03	853.54	423.43	1029	613.88	886.24	464.77	998.27	465.68
16.216	0	0.15	0	0.06	0.12	7.61	0.02	0.99	0.15	0.01	84.77	64.31	48.85	97.22	0.28	0.32	0.01	0.34	3.83	0.48	0.1	0.28	0	0.01	0.15	0.01	0.45	0.1	78.23	68.41	0.01	0	50.33	0	0	0	16	4.22	3.08	73.52	110.23	854.49	421.9	1028.15	610.82	887.98	464.73	998.22	464.98
16.249	0	0.22	0.01	0.1	0.17	2.72	0.03	1.17	0.18	0.01	94.56	32.61	38.79	97.4	0.19	0.39	0.01	0.27	2.19	0.29	0.12	0.47	0	0.01	0.18	0.01	0.27	0.08	82.11	72.6	0.02	0	41.49	0	0	0	16.95	3.89	2.76	74.1	108.36	855.59	421.17	1027.11	608.04	888.65	464.04	997.01	463.54
16.282	0	0.33	0.02	0.15	0.25	0.85	0.05	1.27	0.32	0.02	97.47	35.21	27.62	96.81	0.17	0.45	0.01	0.17	1.57	0.2	0.17	0.91	0	0.02	0.32	0.02	0.16	0.06	84.18	74.63	0.02	0.01	31.23	0	0	0	15.49	4.94	3.45	74.6	107.76	856.29	419.85	1025.81	603.6	889.24	462.09	997	461.69
16.316	0	0.48	0.04	0.24	0.36	0.27	0.06	1.58	0.63	0.03	96.84	39	16.56	97.62	0.12	0.45	0.01	0.11	1.49	0.15	0.23	1.47	0	0.02	0.63	0.03	0.12	0.05	86.28	80.14	0.04	0.03	20.89	0	0	0	17.31	3.43	2.77	75.34	105.85	857.49	419.43	1024.77	602.1	889.65	460.68	995.5	461.21
16.349	0	0.61	0.05	0.32	0.44	0.17	0.08	1.82	0.94	0.03	96.36	45.6	12.04	96.33	0.1	0.6	0.01	0.09	1.86	0.11	0.33	2.45	0	0.01	0.94	0.03	0.08	0.02	89.27	83.51	0.04	0.04	16.57	0	0	0	18.24	5.66	2.2	75.5	102.8	859.08	419.53	1023.89	600.18	891.08	460.42	993.88	460.56
16.383	0	0.86	0.1	0.53	0.59	0.08	0.1	2.17	1.45	0.04	95.65	52.73	4.5	97.07	0.09	0.54	0.01	0.06	2.85	0.12	0.49	5.35	0	0.01	1.45	0.04	0.05	0.02	91.84	87.96	0.06	0.05	9.22	0	0	0	18.83	4.5	2.22	75.81	102.84	859.75	419.1	1023.22	598.45	891.05	459.51	993.88	460.15
16.416	0	1	0.13	0.61	0.69	0.05	0.11	2.4	1.49	0.04	95.2	55.83	0.5	97.29	0.1	0.54	0.01	0.05	2.58	0.12	0.54	4.67	0	0.01	1.49	0.04	0.03	0.01	93.67	90.4	0.05	0.03	5.58	0	0	0	18.89	4.1	2.68	75.91	102.24	859.87	418.67	1021.98	596.28	891.14	458.75	993.38	459.61
16.449	0	1.05	0.13	0.64	0.73	0.05	0.11	2.59	1.41	0.03	94.83	57.68	0	97.43	0.14	0.49	0.02	0.04	2.57	0.16	0.62	4.28	0	0.01	1.41	0.03	0.02	0.01	94.62	92.22	0.06	0.03	4.65	0	0	0	19.9	3.82	3.63	75.91	101.21	860.05	418.55	1020.95	594.63	891.96	458.53	993.17	459.84
16.483	0	1.19	0.16	0.74	0.82	0.04	0.12	2.93	1.16	0.03	94.14	61.98	0	97.19	0.23	0.49	0.03	0.03	3	0.33	0.88	4.33	0	0	1.16	0.02	0.02	0.01	96.41	95.23	0.06	0.05	2.04	0	0	0	18.51	4.28	3.35	75.94	101.14	860.75	418.36	1020.26	592.63	891.79	457.71	992.92	458.91
16.516	0	1.23	0.17	0.74	0.85	0.03	0.13	3.09	1.06	0.04	93.83	64.26	0	96.23	0.32	0.41	0.04	0.02	3.47	0.53	0.77	3.56	0	0	1.06	0.01	0.01	0.01	97.16	96.54	0.06	0.03	1.39	0	0	0	22.22	5.8	3.89	75.93	100.59	860.18	417.9	1018.65	591.52	891.41	458.01	992	459.29
16.549	0	1.21	0.17	0.69	0.85	0.04	0.13	3.14	0.76	0.04	93.72	66.2	0	96.93	0.4	0.33	0.04	0.02	4.71	0.73	0.72	2.48	0	0	0.76	0.01	0.01	0.03	96.99	96.96	0.06	0.01	1.38	0	0	0	23.13	4.74	4.58	75.91	101.31	860.42	417.02	1017.5	588.69	891.13	457.03	992.43	458.71
16.583	0	1.27	0.18	0.71	0.9	0.03	0.13	3.34	0.58	0.06	93.32	68.01	0	96.96	0.7	0.29	0.06	0.02	4.77	0.88	0.55	2.2	0	0	0.58	0.01	0.01	0.03	97.94	98.21	0.06	0.01	0.69	0	0	0	23.26	4.69	4.03	75.92	99.14	860.95	416.81	1016.37	587.33	891.44	456.15	990.57	457.87
16.616	0	1.29	0.18	0.71	0.92	0.04	0.14	3.45	0.76	0.07	93.1	68.53	0	97.71	1.51	0.25	0.07	0.02	5.54	1.51	0.34	3.09	0	0	0.76	0.01	0.01	0.07	97.48	98.26	0.08	0	0.65	0	0	0	25.24	3.24	4.72	75.97	99.44	859.83	415.41	1014.61	585.02	890.36	455.38	989.78	456.94
16.649	0	1.29	0.18	0.69	0.94	0.03	0.15	3.62	0.87	0.09	92.76	67.67	0	97.91	2.27	0.27	0.09	0.02	5.26	1.79	0.21	2.66	0	0	0.87	0.01	0	0.16	97.26	98.66	0.1	0.01	0.51	0	0	0	23.81	2.78	4.26	76	99.42	859.25	414.39	1012.67	582.42	888.74	453.46	988.15	455.2
16.683	0	1.32	0.19	0.73	1.01	0.03	0.16	3.98	1.08	0.13	92.03	68.42	0	97.03	4.06	0.28	0.13	0.02	5.38	2.2	0.14	4.19	0	0	1.08	0.01	0	0.16	97.57	99.27	0.15	0.01	0.4	0.06	0	0	28.48	4.57	4.47	76.35	100.9	859.26	414.42	1013.74	583.9	888.77	455.98	989.67	456.29
16.716	0	1.29	0.19	0.76	1.09	0.03	0.18	4.37	1.5	0.13	91.26	69.61	0	96.61	6.33	0.31	0.13	0.02	5.78	2.13	0.1	5.74	0	0	1.5	0.01	0	0.22	97.32	99.28	0.19	0	0.39	0.1	0	0	26.82	5.25	4.17	76.18	100.59	859.3	414.13	1014.79	584.43	889.25	455.89	989.84	455.43
16.75	0	1.2	0.19	0.68	1.17	0.04	0.2	4.8	1.48	0.18	90.4	73.37	0	97.63	8.39	0.39	0.18	0.02	6.08	1.64	0.08	3.84	0	0	1.48	0.01	0	0.07	97.56	99.52	0.24	0.01	0.41	0.05	0	0	30.33	3.41	3.18	77.13	102.94	858.93	413.41	1016.07	586.77	887.76	456.64	990.69	455.62
16.783	0	1.15	0.18	0.65	1.33	0.04	0.23	5.48	1.28	0.21	89.05	78.96	0	96.5	11.44	0.53	0.21	0.02	6.73	1.58	0.07	3.83	0	0	1.28	0.01	0	0.02	98.35	99.64	0.26	0.02	0.46	0	0	0	25.49	5.41	3.24	76.38	102.92	858.03	412.58	1016.66	586.73	887.7	454.41	990.61	454.22
16.816	0	1.2	0.18	0.77	1.39	0.04	0.25	5.79	1.06	0.2	88.41	80.95	0	97.25	12.64	0.74	0.2	0.04	9.24	1.86	0.06	7.4	0	0	1.06	0.01	0	0.01	98.7	99.65	0.23	0.01	0.54	0	0	0	25.93	4.17	3.2	76.52	103.89	859.32	412.72	1018.86	587.97	888.92	454.86	992.81	454.73
16.85	0	1.2	0.18	0.77	1.42	0.06	0.26	5.93	0.85	0.23	88.13	84.91	0	98.02	12.92	1	0.23	0.05	15.87	2.04	0.06	7.55	0	0	0.85	0.01	0	0	98.96	99.71	0.25	0.02	0.69	0	0	0	26.82	2.49	3.02	76.6	105.22	859.72	412.45	1020.58	589.25	889.16	455.46	994.38	454.77
16.883	0	1.34	0.18	1.09	1.36	0.08	0.25	5.62	0.5	0.22	88.75	88.16	0.34	96.93	11.32	1.24	0.22	0.06	19.13	1.74	0.08	14.28	0	0	0.5	0.01	0	0	99.19	99.7	0.22	0.04	0.77	0	0	0	25.48	4.74	3.51	76.2	101.25	858.69	412.12	1019.92	589.36	890.67	454.73	991.91	454.15
16.916	0	1.42	0.18	1.37	1.4	0.09	0.26	5.81	0.53	0.24	88.37	89.64	1.05	97.91	11.92	1.48	0.24	0.08	20.99	1.77	0.12	19.03	0	0	0.53	0.01	0	0	99.21	99.69	0.23	1.19	0.85	0	0	0	29.12	2.77	1.95	77.29	103.13	858.66	413.38	1018.26	589.54	887.66	457.73	990.75	454.78
16.95	0	1.29	0.17	0.88	1.24	0.07	0.21	5.11	0.37	0.23	89.78	85.35	0	97.88	8.59	1.48	0.23	0.07	15.86	1.85	0.18	9.1	0	0	0.37	0.01	0	0	99.41	99.73	0.28	9.05	1.14	0	0	0	25.32	2.83	0.59	76.77	100.1	858.31	413.78	1017.75	589.61	887.7	457.38	987.71	453.21
16.983	0	1.25	0.17	0.76	1.25	0.05	0.19	5.13	0.29	0.23	89.74	79.31	0	92.6	8.35	1.88	0.23	0.05	10.53	2.32	0.25	5.89	0	0	0.25	0.01	0	0	99.53	99.7	0.29	46.59	1.15	0	0	0	25.29	9.37	-2.58	76.27	95.68	859.7	415.97	1014.38	586.91	886.79	460.01	982.14	452.09
17.016	0	1.2	0.17	0.66	1.19	0.04	0.17	4.82	0.32	0.19	90.36	74.01	0	91.47	6.8	1.92	0.19	0.05	4.92	1.99	0.32	2.5	0	0	0.22	0.01	0	0.01	99.56	99.65	0.32	10.67	1.06	0	0	0	25.11	10.14	-2.43	75.3	100.32	851.67	419.23	1004.17	585.75	875.52	465.15	975.19	453.67
17.05	0	1.22	0.17	0.66	1.13	0.03	0.16	4.48	0.42	0.18	91.03	71.87	0	87.37	5.36	1.69	0.18	0.04	2.96	1.68	0.31	1.93	0	0	0.23	0.01	0	0.01	99.65	99.5	0.42	6.15	1.02	0	0	0	21.99	12.33	-2.46	73.86	96.56	849.43	420.81	999.98	584.63	874.3	465.45	970.17	453.9
17.083	0	1.19	0.18	0.63	1.1	0.03	0.15	4.3	0.4	0.16	91.4	71.11	0	78.24	4.91	1.24	0.16	0.04	1.65	1.07	0.19	0.93	0	0	0.21	0.01	0	0.02	99.64	99.37	0.4	0.38	0.9	0	0	0	20.81	15.6	-1.42	72.73	94.6	846.34	423.18	995.55	585.49	872.27	466.22	966.39	456.58
17.117	0	1.2	0.18	0.63	1.08	0.03	0.15	4.18	0.43	0.12	91.63	70.75	0	82.2	4.51	0.98	0.12	0.03	1.24	0.89	0.13	0.7	0	0	0.19	0.02	0	0.02	99.81	99.32	0.43	0.42	0.92	0	0	0	19.85	14.35	-2.09	71.85	91.31	843.74	422.94	992.55	584.13	870.88	467.24	961.31	454.62
17.15	0	1.2	0.18	0.63	1.06	0.03	0.15	4.03	0.39	0.11	91.93	69.99	0	73.65	4	0.74	0.11	0.03	1.12	0.65	0.15	0.52	0	0	0.18	0.02	0	0.02	99.88	99.18	0.39	0.19	0.85	0	0	0	18.67	16.86	-0.77	71.09	92.77	839.9	420.35	993.08	585.8	869.41	465.32	961.4	453.27
17.183	0	1.21	0.18	0.63	1.04	0.03	0.15	3.94	0.43	0.11	92.12	69.37	0	72.8	3.64	0.64	0.11	0.05	1.18	0.65	0.16	0.29	0	0	0.11	0.03	0	0.02	99.87	99.04	0.43	0.01	0.87	0	0	0	17.29	17.08	-1.59	70.74	98.21	838.12	421.17	995.52	589.74	866.57	469.07	963.51	453.3
17.217	0	1.19	0.18	0.63	1.07	0.03	0.15	4.05	0.31	0.1	91.89	70.81	0	55.57	4.44	0.76	0.1	0.1	1.58	0.59	0.26	0.55	0	0	0.11	0.04	0	0.02	99.92	98.78	0.31	0.01	0.98	0	0	0	17.75	20.88	-2.44	70.73	95.33	838.13	420.19	997.13	591.16	868.32	468.59	962.23	452.23
17.25	0	1.19	0.18	0.64	1.06	0.03	0.15	3.97	0.32	0.09	92.06	70.2	0	58.6	4.08	0.67	0.09	0.17	1.77	0.43	0.3	0.66	0	0	0.1	0.04	0	0.02	99.91	98.63	0.32	0.02	0.99	0	0	0	17.36	20.26	-1.89	70.72	96.48	837.67	419.21	996.96	590.66	867.68	466.78	963.03	452.02
17.283	0	1.18	0.18	0.64	1.09	0.03	0.16	4.06	0.32	0.09	91.88	71.93	0	54.29	5.13	0.59	0.09	0.21	2.38	0.55	0.39	1.03	0	0	0.1	0.06	0	0.02	99.91	98.17	0.32	0.02	1.02	0	0	0	18.68	21.14	-1.8	70.69	95.95	837.18	419.17	996.19	590.71	867.39	466.82	962.24	452.33
17.317	0	1.18	0.18	0.64	1.14	0.03	0.17	4.09	0.41	0.08	91.82	73.86	0	62.52	6.38	0.65	0.08	0.27	2.32	0.66	0.45	1.46	0	0	0.09	0.07	0	0.01	99.87	96.97	0.41	0.02	0.87	0	0	0	18.45	19.44	-2.66	70.5	97.57	837.05	419.17	995.77	590.12	865.68	467.37	961.96	451.59
17.35	0	1.15	0.18	0.61	1.23	0.03	0.18	4.36	0.4	0.08	91.29	76.59	0	58.69	8.22	0.83	0.08	0.34	2.23	0.93	0.36	0.99	0	0	0.09	0.07	0	0.02	99.86	96.46	0.4	0.01	0.89	0	0	0	16.88	20.25	-2.13	69.97	97.29	835.87	419.07	994.28	589.91	864.73	465.53	961.08	452.07
17.384	0	1.15	0.18	0.6	1.24	0.03	0.18	3.97	0.57	0.1	92.07	76.33	0	70.23	8.12	0.84	0.08	0.44	1.37	0.94	0.24	0.65	0	0	0.08	0.1	0	0.02	99.79	94.11	0.57	0.01	0.67	0.23	0	0	15.63	17.71	-1.98	69.71	95.23	833.45	418.1	994.85	593	864.85	463.7	959.38	452.17
17.417	0	1.18	0.18	0.59	1.24	0.03	0.18	3.61	0.57	0.12	92.77	76.22	0	78.73	8.14	0.9	0.08	0.42	1.49	1.71	0.22	0.67	0	0	0.07	0.12	0	0.02	99.69	91.73	0.57	0	0.68	0.2	0	0	12.77	15.46	-1	69.27	100.18	832.49	418.06	993.77	591.22	861.99	463.38	961.52	451.89
17.45	0	1.18	0.18	0.59	1.22	0.03	0.18	3.39	0.5	0.11	93.23	75.52	0	79.31	7.69	0.97	0.07	0.38	1.54	1.75	0.18	0.42	0	0	0.05	0.11	0	0.02	99.66	90.53	0.5	0	0.74	0.12	0	0	14.46	15.28	-0.55	68.98	101.27	830.72	417.57	993.38	592.54	860.68	463.43	961.36	452.41
17.484	0	1.2	0.18	0.59	1.18	0.03	0.17	2.39	0.47	0.11	95.22	73.86	0	82.01	6.93	0.98	0.06	0.35	1.91	2.13	0.23	0.49	0	0	0.04	0.11	0	0.01	99.33	82.73	0.47	0	0.74	0.15	0	0	14.73	14.42	0.75	68.67	102.61	829.06	416.46	993.87	593.15	860.44	463.12	962.48	452.28
17.517	0	1.24	0.18	0.6	1.13	0.03	0.16	2	0.43	0.12	95.99	72.04	0	82.53	5.86	1.07	0.06	0.39	2.61	2.65	0.25	0.47	0	0	0.03	0.12	0	0.01	99.25	79.32	0.43	0	0.95	0.05	0	0	15.02	14.24	-0.45	68.44	105.79	829.04	415.44	995.22	593.89	858.55	462.79	963.69	451.17
17.55	0	1.27	0.18	0.59	1.1	0.03	0.15	1.73	0.43	0.11	96.55	70.26	0	84.67	4.95	1.17	0.05	0.47	2.84	3.16	0.23	0.32	0	0	0.02	0.11	0	0.01	99.08	76.39	0.43	0	1.06	0.16	0	0	15.32	13.46	-0.35	68.49	105.88	829.6	414.87	995.76	593.71	859.06	461.61	964.42	451.12
17.584	0	1.26	0.17	0.59	1.05	0.03	0.15	1.49	0.41	0.14	97.02	68.39	0	87.91	4.05	1.07	0.04	0.52	2.96	3.06	0.18	0.29	0	0	0.02	0.14	0	0.02	98.88	73.77	0.41	0	1.43	0.09	0	0	13.59	12.08	-0.73	68.27	108.13	829.6	414.1	996.19	592.76	857.82	461.05	965.36	449.75
17.617	0	1.29	0.17	0.59	1.01	0.03	0.14	1.39	0.41	0.12	97.22	66.25	0	90.65	3.01	1.09	0.03	0.57	2.82	3.38	0.12	0.24	0	0	0.01	0.12	0	0.02	98.72	73.02	0.41	0	1.61	0.17	0	0	13.68	10.64	0.08	68.19	109.12	829.79	413.94	996.44	592.58	858.13	460.35	966.8	450.42
17.65	0	1.32	0.16	0.58	0.99	0.04	0.14	1.31	0.36	0.09	97.35	67	0	90.18	2.95	1.14	0.03	0.53	3.65	4.58	0.11	0.22	0	0	0.01	0.09	0	0.02	98.5	71.63	0.36	0	1.96	0	0	0	14.1	10.91	0.96	68.56	106.7	829.32	412.16	999.17	594.45	861.22	459.31	967.48	449.58
17.684	0	1.27	0.15	0.56	0.98	0.04	0.14	1.4	0.28	0.08	97.19	68.72	0	90.79	3.32	1.38	0.03	0.61	5	4.52	0.16	0.22	0	0	0.01	0.08	0	0.01	98.13	72.65	0.28	0	2.61	0	0	0	13.44	10.56	1.6	68.42	110.77	829.13	411.2	1001.34	595.13	860.71	459.12	971.06	449.37
17.717	0	1.28	0.15	0.55	1.01	0.05	0.14	1.74	0.3	0.07	96.51	70.73	0	92.6	3.99	1.53	0.02	0.67	5.92	5.11	0.17	0.14	0	0	0.01	0.07	0	0	98.4	77.05	0.3	0	2.96	0	0	0	12.35	9.37	3.48	68.23	112.93	828.8	411.17	1003.86	597.99	862.23	457.53	975.02	451.96
17.751	0	1.23	0.14	0.52	1.01	0.06	0.15	2.04	0.31	0.06	95.93	76.07	1.12	93.3	4.95	1.68	0.02	0.64	9.36	5.68	0.23	0.08	0	0	0.01	0.06	0.01	0	98.37	79.78	0.31	0	4.01	0	0	0	12.91	8.83	2.72	67.97	112.68	828.65	411.58	1006.52	602.5	862.93	458.34	975.47	452.79
17.784	0	1.2	0.13	0.5	0.97	0.08	0.15	2.44	0.33	0.05	95.13	77.73	2.82	94.12	5.16	1.5	0.02	0.61	10.48	6.16	0.19	0.1	0	0	0.01	0.05	0.01	0.01	98.41	84.16	0.33	0	5.19	0	0	0	12.46	8.14	3.13	67.81	110.62	828.32	411.7	1008.14	605.27	864.88	457.95	975.41	453.62
17.817	0	1.16	0.12	0.49	0.91	0.1	0.14	2.58	0.33	0.04	94.84	80.81	5.05	93.31	4.49	1.38	0.02	0.48	12.76	5.81	0.13	0.09	0	0	0.02	0.04	0.01	0.01	98.46	86.49	0.33	0	6.23	0	0	0	11.04	8.82	2.8	67.77	109	830.91	414.53	1010.22	608.14	867.71	459.24	976.67	456.32
17.851	0	1.03	0.09	0.44	0.82	0.17	0.13	2.69	0.31	0.04	94.62	84.46	9.71	94.11	4.49	1.22	0.01	0.53	16.27	5.31	0.13	0.1	0	0	0.02	0.04	0.02	0.04	98.14	87.61	0.31	0	9.23	0	0	0	14.61	8.14	2.57	67.87	112.06	830.98	414.24	1012.57	611.23	867.22	460.24	979.24	457.58
17.884	0	0.96	0.09	0.41	0.79	0.17	0.13	2.75	0.3	0.03	94.5	82.38	10.02	93.93	5.06	0.89	0.01	0.54	14.62	4.65	0.07	0.07	0	0	0.02	0.03	0.02	0.11	97.9	87.92	0.3	0	10.28	0	0	0	12.85	8.3	3.18	67.79	111.3	831.09	414.83	1013.39	612.21	868.57	460.1	979.86	458.35
17.917	0	0.82	0.07	0.36	0.66	0.26	0.11	2.68	0.3	0.02	94.63	80.93	14.21	95.02	4.03	0.77	0.01	0.65	14.23	3.49	0.05	0.05	0	0	0.03	0.02	0.05	0.16	97.09	88.38	0.3	0	14.19	0	0	0	14.18	7.26	4.48	68.2	112.22	832.1	415.73	1014.41	612.68	870.26	461.18	982.47	460.42
17.951	0	0.68	0.05	0.31	0.55	0.35	0.09	2.85	0.37	0.02	94.31	74.81	17.43	95.06	3.18	0.58	0.01	0.74	10.54	2.42	0.05	0.03	0	0	0.04	0.02	0.08	0.28	96.34	90.78	0.37	0	18.56	0	0	0	13.05	7.21	4.97	68.26	112.16	833.22	416.48	1016.14	613.33	872.14	462.25	984.29	460.99
17.984	0	0.66	0.05	0.31	0.53	0.27	0.08	2.74	0.34	0.01	94.52	67.3	15.71	96	2.24	0.47	0.01	0.68	6.23	1.33	0.04	0.02	0	0	0.04	0.01	0.09	0.16	96.09	90.95	0.34	0	18.45	0	0	0	14.68	6.11	3.84	68.96	111.97	838.98	421.54	1018.3	615.45	875.17	466.57	987.13	465.31
18.017	0	0.64	0.05	0.3	0.51	0.25	0.08	2.88	0.31	0.01	94.24	62.56	15.46	95.35	2.14	0.33	0.01	0.52	3.76	0.95	0.03	0.02	0	0	0.03	0.01	0.07	0.07	95.97	92.57	0.31	0	19.15	0	0	0	14.75	6.9	4.06	69.14	113.59	839.65	422.05	1020.21	617.03	875.9	467.48	989.48	466.35
18.051	0	0.56	0.04	0.27	0.44	0.35	0.07	3.08	0.26	0.01	93.83	59.99	18.61	96.66	2.02	0.23	0.01	0.44	2.89	0.79	0.03	0.02	0	0	0.02	0.01	0.06	0.03	95.48	94.56	0.26	0	22.44	0	0	0	13.93	5.17	5.21	69.3	112.66	842.71	427.26	1020.27	618.7	878.87	470.43	991.52	472.04
18.084	0	0.54	0.03	0.25	0.43	0.39	0.07	3.1	0.22	0.01	93.79	60.41	19.65	95.81	2.45	0.2	0.01	0.41	3.33	0.85	0.03	0.01	0	0	0.02	0.01	0.05	0.02	95.26	94.37	0.22	0	23.33	0	0	0	14.07	6.35	4.12	69.07	110.74	845.07	431.11	1020.17	621.27	880	472.59	990.71	475.33
18.118	0	0.46	0.02	0.22	0.36	0.95	0.06	3.33	0.17	0.01	93.35	70.86	27.68	96.42	2.06	0.18	0.01	0.27	8.34	0.93	0.02	0.02	0	0	0.01	0.01	0.04	0.03	96.05	96.61	0.17	0	28.83	0	0	0	14.74	5.53	4.52	68.9	113.03	846.07	433.75	1021.57	623.49	880.43	476.35	993.45	478.19
18.151	0	0.42	0.02	0.2	0.33	1.37	0.05	3.41	0.14	0.01	93.18	71.78	31	96.11	2.3	0.22	0.01	0.23	8.96	1.26	0.03	0.02	0	0	0.01	0.01	0.03	0.03	95.99	97.01	0.14	0	31.77	0	0	0	14.61	5.97	3.99	68.55	114.2	846.49	435.48	1022.1	626.12	879.91	476.99	994.06	480.38
18.184	0	0.44	0.02	0.2	0.35	1.27	0.06	3.43	0.12	0.01	93.15	73.45	30.02	95.53	2.87	0.22	0.01	0.18	10.13	1.8	0.04	0.04	0	0	0.01	0.01	0.02	0.05	95.87	96.6	0.12	0	30.5	0	0	0	14.24	6.69	4.87	68.57	114.3	845.48	436.89	1021.13	626.59	879.67	478.9	993.93	481.93
18.218	0	0.43	0.02	0.19	0.34	1.09	0.06	3.28	0.11	0.01	93.43	65.95	28.65	96.23	3.29	0.22	0.01	0.16	8.21	2.47	0.05	0.06	0	0	0.01	0.01	0.01	0.09	93.35	95.14	0.11	0	30.07	0	0	0	14.03	5.8	5.78	68.73	112.34	844.74	437.86	1019.74	626.71	880.31	479.18	992.57	483.25
18.251	0	0.51	0.02	0.2	0.36	0.85	0.06	3.19	0.15	0.02	93.62	63.68	26.21	96.43	3.72	0.19	0.01	0.19	7.49	5.78	0.09	0.12	0	0	0.01	0.02	0.01	0.15	92.83	94.01	0.11	0	28.17	0	0	0	13.57	5.52	6.16	68.66	114.26	843.47	438.11	1019.81	627.47	879.14	480.35	993.36	483.71
18.284	0	0.6	0.03	0.2	0.38	0.59	0.07	2.76	0.23	0.02	94.48	58.14	23.02	97.03	3.3	0.18	0.02	0.22	6.23	9.07	0.07	0.13	0	0	0.01	0.02	0.01	0.23	91.19	90.84	0.09	0	25.59	0	0	0	13.43	4.58	3.24	68.62	116.2	845.74	440.39	1022.64	631.51	878.12	483.61	994.32	484.06
18.318	0	0.69	0.04	0.19	0.39	0.38	0.08	2.02	0.36	0.03	95.96	46.48	18.79	95.97	3.88	0.18	0.02	0.24	5.64	12.9	0.06	0.13	0	0	0.03	0.03	0.01	0.36	85.94	82.51	0.08	0	21.97	0	0	0	16.8	6.15	5.74	69.31	112.4	844.23	441.47	1020.91	633.42	880.61	483.15	992.89	488.23
18.351	0	0.7	0.04	0.18	0.41	0.32	0.09	1.81	0.65	0.04	96.38	41.58	16.66	96.07	4.84	0.17	0.02	0.26	5.79	13.56	0.04	0.08	0	0	0.06	0.04	0.01	0.65	83.31	78.91	0.1	0	20.15	0	0	0	16.68	6.02	5.42	69.38	112.47	845.59	444.43	1020.84	635.15	880.96	485.23	993.28	491
18.385	0	0.74	0.06	0.17	0.46	0.19	0.11	1.58	1.32	0.05	96.84	35.55	11.38	95.69	7.77	0.19	0.03	0.29	4.66	16.01	0.01	0.02	0	0	0.1	0.05	0.01	1.32	78.16	72.61	0.1	0	16.34	0	0	0	17.05	6.5	5.26	69.69	112.07	847.04	448.43	1019.97	636.64	881.3	488.81	993.22	494.53
18.418	0	0.83	0.07	0.18	0.49	0.15	0.12	1.13	1.09	0.05	97.74	34.45	9	96.54	7.32	0.16	0.03	0.24	4.81	17.09	0.01	0.01	0	0	0.17	0.05	0.01	1.09	78.01	64.97	0.1	0	13.91	0	0	0	14.21	5.36	3.59	69.28	111.94	849.85	453.9	1019.77	638.2	881.13	494.19	993.03	497.05
18.451	0	0.94	0.07	0.19	0.49	0.15	0.12	1	0.52	0.05	98	34.03	9.08	96.02	6.95	0.19	0.04	0.17	5.75	20.15	0.02	0.01	0	0	0.18	0.05	0.01	0.52	78.15	62.45	0.09	0	13.43	0	0	0	13.66	6.08	4.15	69	110.53	850.48	459.63	1019.27	642.68	882.39	498.91	992.85	502.97
18.485	0	1.41	0.07	0.2	0.51	0.18	0.12	0.66	0.22	0.07	97.18	42.62	10.67	95.41	6.79	0.22	0.06	0.12	10.08	30.17	0.04	0.02	0	0	0.16	0.07	0	0.22	79.56	52.53	0.07	0.03	13.12	0	0	0	17.1	6.82	4.02	69.21	111.14	851.36	463.59	1018.76	645.85	882.2	503.29	993.25	507.56
18.518	0	1.48	0.07	0.18	0.47	0.34	0.13	0.42	0.15	0.08	97.05	56.26	15.37	96.54	6.67	0.22	0.07	0.06	18.99	33.66	0.17	0.04	0	0	0.15	0.08	0	0.12	77.47	42.05	0.07	2.97	14.01	0	0	0	15.07	5.35	3.95	69.14	111.88	850.85	470.01	1016.97	650.24	880.6	508.86	992.39	513.3
18.551	0	1.83	0.06	0.18	0.47	0.8	0.14	0.38	0.14	0.08	96.35	80.16	22	95.72	7.25	0.25	0.07	0.04	31.48	40.09	0.34	0.17	0	0	0.14	0.08	0	0.08	79.23	38.52	0.06	1.39	15.44	0	0	0	12.67	6.46	4.77	68.54	109.16	850.06	474.93	1015.08	653.86	881.33	511.87	990.3	518.27
18.585	0	2.8	0.06	0.21	0.52	1.29	0.16	0.25	0.1	0.1	94.41	91.8	25.41	97.52	7.65	0.27	0.1	0.02	40.97	49.71	0.53	0.49	0	0	0.09	0.08	0	0.08	82.42	28.53	0.05	0.11	15.02	0	0	0	13.96	3.64	5.57	68.24	108.05	848	479.47	1011.97	657.31	879.89	516	987.7	523.33
18.618	0	4.35	0.06	0.22	0.49	1.26	0.15	0.2	0.1	0.1	91.3	90.58	25.35	97.51	6.81	0.23	0.1	0.01	39.06	62.39	0.9	1.04	0	0	0.08	0.06	0	0.08	82.44	24.26	0.04	0	15.72	0	0	0	10.51	3.67	6.32	67.56	110.98	846.48	484.38	1009.29	658.84	877.09	520.38	987.81	527.93
18.651	0	7.08	0.06	0.24	0.46	1	0.14	0.14	0.14	0.14	85.84	86.71	23.5	96.87	5.83	0.2	0.14	0.01	35.97	76.14	1.4	2.76	0	0	0.09	0.06	0	0.08	80.7	17.11	0.04	0	15.23	0	0	0	9.55	4.84	7.09	67.03	110.98	845.03	488.8	1007.13	662.13	876.03	523.64	986.62	533.02
18.685	0	7.83	0.05	0.22	0.39	1.68	0.13	0.12	0.17	0.17	84.34	88.8	27.57	96.91	5.42	0.17	0.17	0.01	40.76	82.91	2.39	2.69	0	0	0.08	0.04	0	0.08	78.33	12.99	0.03	0	17.48	0	0	0	9.53	4.78	6.58	66.63	113.17	844.56	492.29	1006.69	666.18	874.19	526.19	986.85	537.02
18.718	0	8.36	0.04	0.21	0.35	3.25	0.13	0.13	0.16	0.16	83.28	93.13	32.78	96.11	5.39	0.13	0.16	0.01	47.23	87.85	3.56	2.47	0	0	0.1	0.03	0	0.13	78.54	14.46	0.02	0	20.28	0	0	0	8.79	5.97	6.41	66.14	114.95	843.96	494.92	1007.39	670.16	873.33	528.75	987.72	540.05
18.752	0	7.09	0.02	0.17	0.27	19.78	0.12	0.12	0.33	0.17	60.45	98.69	48.89	96.34	5.01	0.11	0.17	0.01	68.25	89.68	4.54	1.85	0	0	0.13	0.01	0	0.33	78.91	14.25	0.01	0	27.45	0	0	0	9.58	5.65	6.14	66.04	114.17	844.52	496.77	1008.2	672.71	874.1	530.96	987.76	541.7
18.785	0	5.64	0.02	0.11	0.21	35.27	0.1	0.13	0.54	0.16	39.73	98.29	56.05	97.48	5.99	0.1	0.16	0.02	69.71	92.2	4.4	1.74	0	0	0.18	0.01	0	0.54	74.07	14.99	0.01	0	33.81	0	0	0	9.59	3.72	7.62	66.22	116.25	842.95	496.41	1007.99	673.1	873.68	529.71	989.11	543.45
18.818	0	5.9	0.01	0.13	0.2	40.86	0.09	0.14	0.69	0.15	34.14	98.52	58.2	98.74	5.53	0.1	0.15	0.02	68.65	93.71	5.1	2.81	0	0.01	0.19	0.01	0	0.69	76.93	16.43	0.01	0	36.48	0	0	0	8.18	0.21	8.49	66.12	115.39	840.76	496.03	1008.37	674.87	873.87	529.58	988.43	543.39
18.852	0	4.62	0.01	0.11	0.14	61.32	0.06	0.13	1.19	0.12	13.68	98.35	66.46	98.34	4.02	0.1	0.12	0.03	65.11	93	5.7	3.04	0	0.01	0.2	0	0.01	1.19	79.11	16.25	0	0	45.71	0	0	0	8.48	1.58	7.64	65.97	116.52	839.36	495.22	1011.25	679.7	873.33	529.77	989.1	542.95
18.885	0	4.56	0.01	0.09	0.13	58.71	0.05	0.12	1.44	0.1	16.29	97.48	66.79	98.5	2.96	0.12	0.1	0.04	60.38	93.4	4.18	2.35	0	0.01	0.21	0	0.01	1.44	78.44	15.47	0	0	47.14	0	0	0	9.69	-1.09	8.58	66.23	115.55	838.34	494.67	1013.24	682.32	875.04	530.25	989.84	543.42
18.918	0	4.09	0	0.08	0.11	65.28	0.04	0.11	0.91	0.09	9.72	96.86	71	98.49	1.91	0.14	0.09	0.05	52.79	92.44	3.35	2.16	0	0.01	0.17	0	0.01	0.91	83.23	15.27	0	0	53.49	0	0	0	10.28	-1.11	8.82	66.37	115.49	839	494.73	1015.43	684.42	876.75	530.35	991.41	544.23
18.952	0	3.34	0	0.06	0.09	80.73	0.03	0.11	1.18	0.07	0	97.02	79.22	98.49	1.45	0.19	0.07	0.08	51.34	92.07	2.37	1.56	0	0.01	0.22	0	0.02	1.18	85.32	15.61	0	0	61.41	0	0	0	10.56	-1.13	9.88	66.3	114.94	837.68	493.77	1017.19	686.59	878.21	529.98	992.22	544.54
18.985	0	3.03	0	0.06	0.09	81.06	0.03	0.1	0.83	0.06	0	96.76	79.63	98.65	0.94	0.23	0.06	0.11	51.65	90.1	2.22	1.52	0	0.01	0.26	0	0.02	0.83	83.94	14.03	0	0	61.44	0	0	0	11.22	-0.53	8.58	66.28	118.79	838.31	493.53	1019.79	688.8	876.89	530.9	994.92	544.29
19.018	0	2.46	0	0.06	0.08	88.53	0.03	0.1	0.52	0.05	0	97.77	84.91	98.58	0.61	0.25	0.05	0.14	55.76	86.83	2.18	1.18	0	0.01	0.27	0	0.02	0.52	84.6	13.45	0	0	64.63	0	0	0	11.21	0.79	8.67	66.4	117.38	838.35	492.76	1021.95	691.11	878.76	530.05	995.3	544.03
19.052	0	1.97	0	0.05	0.07	96.19	0.02	0.11	0.6	0.04	0	99.24	94.9	98.14	0.34	0.3	0.04	0.18	67.17	83.55	2.22	1.01	0	0.01	0.28	0	0.02	0.6	86.85	15.4	0	0	69.46	0	0	0	11.93	2.18	8.64	66.34	117.88	838.16	491.87	1023.61	692.37	879.23	530.17	996.35	543.58
19.085	0	1.6	0	0.05	0.07	96.41	0.02	0.11	0.44	0.03	0	99.37	95.52	98.01	0.26	0.34	0.03	0.23	68.57	76.89	1.82	0.87	0	0.01	0.32	0	0.02	0.44	87.73	15.24	0	0	69.3	0	0	0	10.02	2.51	9.19	66.67	112.8	838.21	490.38	1024.12	691.36	882.22	528.53	994.32	541.1
19.119	0	1.54	0	0.05	0.07	97.07	0.02	0.13	0.25	0.03	0	99.3	97.73	97.61	0.25	0.52	0.03	0.35	65.71	77.85	2.29	1.62	0	0.01	0.25	0	0.02	0.12	89.25	20.11	0	0	72.63	0	0	0	12.13	3.45	9.47	66.94	111.64	838.44	488.93	1024.37	690.26	883.21	528.04	994.2	540
19.152	0	1.45	0	0.05	0.06	97.6	0.02	0.16	0.18	0.03	0	99.27	98.73	98.42	0.23	0.64	0.03	0.35	63.76	77.88	2.72	2.23	0	0	0.18	0	0.02	0.05	90.79	24.48	0	0	75.45	0	0	0	12.24	1.35	9.71	67.01	115.46	838.54	484.07	1026.66	686.79	882.89	524.15	997.74	535.95
19.185	0	1.34	0	0.06	0.07	95.78	0.02	0.18	0.17	0.03	0	99.07	95.68	97.94	0.22	0.61	0.03	0.31	52.96	73.77	2.21	3.02	0	0	0.17	0	0.03	0.01	93.31	27.5	0	0.01	75.72	0	0	0	17.04	2.68	8.35	68.27	113.25	842.51	479.9	1031.29	686.7	887	520.33	999.59	532.58
19.219	0	1.24	0	0.07	0.07	94.57	0.02	0.18	0.14	0.03	0	99	93.42	98.26	0.29	0.69	0.03	0.25	49.26	69.77	2.59	4.21	0	0	0.14	0	0.02	0	95.35	27.45	0	0.01	75.23	0	0	0	16.75	1.82	8.79	68.92	113.52	844.01	472.8	1033.19	679.74	888.98	513.02	1001.78	525.84
19.252	0	1.01	0	0.09	0.07	89.6	0.02	0.18	0.11	0.03	0	98.45	86.57	98.15	0.37	0.61	0.03	0.23	42.2	61.85	4.85	5.56	0	0	0.11	0	0.01	0	95.65	27.43	0	0.01	72.5	0	0	0	16.49	2.14	8.72	70.14	113.45	843.88	468.12	1033.81	675.21	889.11	509.73	1002.05	520.51
19.285	0	0.57	0	0.08	0.08	76.68	0.02	0.18	0.06	0.03	0	97.7	79.46	98.02	0.41	0.79	0.03	0.19	30.12	44.42	3.34	2.44	0	0	0.06	0	0.01	0.01	96.21	27.44	0	0.03	70	0	0	0	14.58	2.48	6.18	71.02	112.74	851.18	460.21	1038.29	664.65	893.12	499.99	1005.29	511.28
19.319	0	0.34	0	0.08	0.1	58	0.02	0.15	0.04	0.03	17	96.22	72.67	98.22	0.62	0.89	0.03	0.15	21.11	27.17	2.24	1.22	0	0	0.04	0	0.01	0.01	96.8	23.06	0.01	0.05	66.8	0	0	0	16.71	1.94	8.45	72.57	110.59	853.27	453.51	1034.63	652.18	895.37	491.43	1005.15	504.75
19.352	0	0.25	0	0.07	0.11	39.91	0.02	0.16	0.03	0.03	35.09	94.4	67.16	98.59	0.89	0.71	0.03	0.13	13.24	16.61	0.84	0.42	0	0	0.03	0	0.01	0.02	96.67	23.68	0.01	0.17	64.24	0	0	0	15.71	0.77	8.02	74.15	107.03	857.46	445.05	1034.3	638.32	898.39	482.77	1004.85	493.8
19.386	0	0.23	0	0.09	0.13	22.75	0.02	0.23	0.05	0.05	54.49	88.6	60.24	97.42	1.25	0.43	0.05	0.07	8.39	7.91	0.07	0.08	0	0	0.02	0	0.01	0.02	98.11	32.78	0.01	0.14	59.42	0	0	0	10.72	3.83	7.53	73.97	107.27	858.9	438.87	1031.7	626.12	897.31	475.16	1004.1	485.31
19.419	0	0.25	0	0.11	0.17	12	0.03	0.34	0.07	0.07	75.99	74.81	52.62	98.29	2.36	0.45	0.07	0.06	8.99	4.23	0.09	0.22	0	0	0.03	0.01	0	0.02	97.89	40.57	0.02	0.34	52.23	0	0	0	19.87	1.75	7.11	76.27	106.71	863.19	430.55	1030.95	613.6	898.87	469.06	1005.27	477.19
19.452	0	0.28	0.01	0.14	0.23	4.87	0.03	0.53	0.07	0.07	90.26	70.38	43.45	98.21	3.07	0.57	0.07	0.05	6.53	1.9	0.07	0.22	0	0	0.03	0.01	0	0.03	97.58	50.6	0.02	0.56	44.69	0	0	0	19.87	1.96	7.35	76.81	103.41	865.47	429.43	1029.09	607.21	900.71	468.23	1003.94	474.29
19.486	0	0.39	0.01	0.2	0.33	1.43	0.05	1.17	0.12	0.12	97.15	69.17	31.55	98.57	3.14	0.49	0.12	0.04	5.26	0.66	0.11	0.59	0	0	0.03	0.02	0	0.04	98.13	69.84	0.03	0.5	34.02	0	0	0	17.61	0.85	7.13	77.12	102.38	867.4	425.63	1026.57	597.47	900.65	463.6	1002.92	468.46
19.519	0	0.49	0.02	0.26	0.4	0.8	0.06	1.83	0.17	0.17	96.34	71.83	25.84	98.56	3.04	0.43	0.17	0.03	6.58	0.47	0.14	1.9	0	0	0.02	0.04	0.01	0.07	98.4	80.95	0.04	0.41	28.13	0	0	0	16.6	0.88	7.37	78.65	99.15	869.54	420.39	1024.85	587.54	902.5	457.73	1001.57	461.72
19.552	0	0.54	0.03	0.29	0.43	0.6	0.07	2.03	0.23	0.23	95.93	71.77	23.11	97.93	2.86	0.32	0.23	0.02	6.69	0.52	0.18	2.17	0	0	0.03	0.04	0.01	0.1	98.26	83.82	0.05	0.25	25.53	0	0	0	17.05	-2.72	4.6	80.07	93.53	873.06	419.28	1020.42	579.45	902.49	455.05	996	456.97
19.586	0	0.8	0.06	0.54	0.58	0.24	0.09	2.67	0.47	0.47	94.66	74.05	13.82	98.42	2.63	0.28	0.47	0.02	8.07	0.6	0.52	7.93	0	0	0.04	0.12	0.01	0.1	98.32	90.75	0.09	0.13	16.42	0	0	0	21.16	-1.34	8.47	81.19	94.83	875.52	417.66	1021.23	575.24	906.49	452.04	1001.07	458.99
19.619	0	0.94	0.07	0.77	0.61	0.2	0.1	2.72	0.62	0.62	94.55	77.19	11.89	97.95	2.08	0.33	0.62	0.03	10.17	0.74	1.18	12.78	0	0	0.05	0.15	0	0.09	98.33	91.75	0.11	0.19	13.98	0	0	0	20.66	-2.66	9.85	81.25	90.53	877.82	416.08	1020.49	570.61	910.22	448.28	1000.29	457.43
19.652	0	1.13	0.1	1.12	0.68	0.11	0.11	2.87	0.84	0.84	94.25	74.44	5.86	98.36	1.49	0.38	0.84	0.06	8.83	0.85	2.67	15.92	0	0	0.14	0.16	0	0.17	97.81	93.59	0.19	0.12	9.45	0	0	0	24.22	-1.55	8.11	81.78	92.56	881.3	415.9	1020.32	567.16	909.71	448.52	1001.92	456.55
19.686	0	1.31	0.14	1.45	0.74	0.06	0.12	2.77	0.63	1.33	94.46	67.97	0	97.18	0.63	0.25	1.33	0.05	7.23	0.69	4.07	17.45	0	0	0.27	0.18	0	0.26	95.47	93.68	0.4	0.17	4.36	0	0	0	25.22	4.3	4.28	81.56	95.64	883.91	416.21	1020.24	564.09	906.69	452.32	1002.33	453.09
19.719	0	1.17	0.15	0.86	0.73	0.06	0.13	2.69	0.52	1.51	94.61	64.84	0	98.65	0.44	0.13	1.51	0.04	7.62	0.82	2.72	9.2	0	0	0.35	0.13	0	0.25	93.33	93.3	0.52	0.07	3.78	0	0	0	27.23	-0.54	5.76	80.79	97.66	883.76	415.19	1019.45	562.23	906.34	450.11	1003.92	454.08
19.753	0	1.03	0.17	0.66	0.64	0.05	0.14	2.65	0.97	2.43	94.7	47.06	0	98.63	0.26	0.06	2.43	0.03	9.1	1.34	2.81	9.48	0	0	0.78	0.1	0	0.37	82.77	93.19	0.97	0.05	2.08	0	0	0	24.6	-0.63	5.08	79.81	94.58	886.43	417.11	1019.49	561.89	908.64	449.96	1003.1	454.65
19.786	0	0.87	0.19	0.49	0.54	0.06	0.16	2.69	2.3	3.98	94.61	34.85	0	98.7	0.19	0.04	3.98	0.03	12.51	1.61	3.73	7.74	0	0	2.3	0.07	0	0.48	73.03	93.66	1.35	0.1	1.7	0	0	0	25.6	-0.34	7.26	79.29	93.58	889.47	417.93	1019.02	557.7	912.04	449.52	1005.37	456.38
19.819	0	0.75	0.19	0.4	0.5	0.07	0.17	2.58	4.48	4.18	94.84	33.38	0	98.19	0.15	0.02	4.18	0.02	15.23	1.33	4.68	3.72	0	0	4.48	0.06	0	0.67	69.51	92.65	1.35	0.01	1.85	0	0	0	22.71	2.04	5.31	80.01	94.04	889.21	414.88	1015.56	550.32	908.5	447.14	1002.49	450.21
19.853	0	0.68	0.21	0.4	0.42	0.08	0.21	2.72	8.32	7.24	94.56	20.87	0	98	0.12	0.01	7.24	0.01	18.13	1.32	7.84	4.93	0	0	8.32	0.04	0	2.1	58.61	94.02	1.76	0.07	1.24	0	0	0	27.23	2.55	5.32	79.12	93.9	889.78	414.76	1015.66	550.31	908.9	448.1	1002.77	450.67
19.886	0	0.74	0.22	0.39	0.44	0.06	0.23	2.62	10.95	8.87	94.77	15.17	0	97.1	0.1	0	8.87	0.01	14.2	1.19	6.08	4.99	0	0	10.95	0.03	0	1.47	57.71	93.09	2	0.1	1.18	0	0	0	27.74	4.44	4.78	80.28	96.18	890.04	414.58	1014.22	547.79	906.88	448.13	1003.03	450.09
19.919	0	0.88	0.25	0.58	0.46	0.05	0.25	2.69	8.27	13.02	94.61	11.29	0	96.45	0.09	0	13.02	0	9.47	1.28	7.71	14.96	0	0	8.27	0.03	0	0.45	54.66	93.82	2.23	0.22	0.99	0	0	0	31.07	5.48	3.9	80.56	95.44	888.91	415.11	1012.59	548.22	905.21	450.74	1000.64	449.74
19.953	0	2.25	0.31	5.58	0.59	0.04	0.31	2.59	3.76	22.02	88.84	28.76	0	98.18	0.09	0	22.02	0	8.89	1.86	12.76	55.48	0	0	3.76	0.02	0	0.05	60.02	92.81	2.35	1.31	0.94	0.08	0	0	26.01	2.05	3.2	81.49	96.28	885.28	414.16	1010.8	548.83	901.52	449.26	997.79	447.77
19.986	0	3.48	0.32	11.86	0.72	0.04	0.32	2.67	2.23	23.2	76.27	43.92	-0.6	97.04	0.12	0	23.2	0	5.77	2.4	11.34	69.68	0	0	2.23	0.02	0	0.01	67.1	93.57	2.18	0.45	0.97	0.1	0	0	29.17	4.54	4.49	81.42	94.45	885.66	414.38	1011.79	550.61	904.07	449.02	998.51	449.94
20.019	0	5.26	0.4	18.91	0.91	0.04	0.43	2.63	2.45	32.11	62.17	67.94	-7.25	97.08	0.16	0.01	32.11	0	6.11	3.41	15.87	74.79	0	0	0.92	0.02	0	0	70.57	93.15	2.45	0.39	1.06	0.12	0	0	27.76	4.49	4.63	81.59	98.41	884.67	414.03	1012.05	550.39	901.93	449.2	1000.34	449.9
20.053	0	4.96	0.45	8.27	1.04	0.04	0.55	2.5	3.53	36.44	83.45	73.02	-8.97	94.67	0.23	0.01	36.44	0	5.77	3.54	13.58	59.12	0	0	0.49	0.01	0	0	69.28	91.87	3.53	0.53	0.87	0.13	0	0	29.21	7.62	5.3	81.4	97.95	881.82	412.95	1011.52	551.77	901.04	449.52	998.99	449.7
20.086	0	4.82	0.47	2.37	1.35	0.03	0.65	2.64	3.49	38.1	90.37	82.75	-7.59	96.73	0.36	0.02	38.1	0	4.36	4.26	7.13	35.8	0	0	0.29	0.01	0	0	74.75	93.06	3.49	1.36	0.87	0	0	0	26.12	5.06	4.72	81.38	95.73	880.31	412.47	1009.65	551.55	899.89	447.42	995.62	448.27
20.12	0	3.31	0.47	0.84	1.22	0.03	0.65	2.56	3.28	38.2	93.38	75.47	-8.03	96.17	0.4	0.04	38.2	0.01	3.28	3.77	6.74	19.05	0	0	0.16	0.01	0	0.01	69.11	92.23	3.8	0.61	0.8	0	0	0	23.71	5.89	4.89	81.26	94.05	879.54	412.41	1009.26	552.01	900.26	446.39	994.3	448.04
20.153	0	4.88	0.47	1.97	1.48	0.04	0.67	2.56	2.98	38.43	90.24	86.27	-6.76	96.47	0.4	0.05	38.43	0	4.66	3.53	5.61	31.76	0	0	0.09	0.01	0	0	77.77	92.17	2.98	1.6	1	0	0	0	27.68	5.46	5.45	80.91	92.74	879.75	411.42	1010.39	553.3	901.95	445.64	994.64	448.57
20.186	0	8.54	0.5	6.02	1.88	0.04	0.78	2.62	2.26	41.54	82.91	93.98	-7.74	97.91	0.34	0.05	41.54	0	5.82	4.18	5.4	49.81	0	0	0.04	0.01	0	0	85.99	92.88	2.26	0.82	1.13	0	0	0	29.7	2.75	4.94	80.94	95.06	878.88	411	1011.2	554.2	900.38	447.82	995.45	447.83
20.22	0	14.3	0.54	17.18	2.48	0.05	0.95	2.91	1.17	46.35	65.64	98.02	-9.56	98.59	0.32	0.08	46.35	0	8.1	3.54	6.77	65.86	0	0	0.03	0.01	0	0	95.57	95.39	1.17	0.84	1.58	0	0	0	33.32	0.75	5.55	82.35	94.29	876.57	408.55	1011.93	556.85	900.38	445.6	994.65	447.76
20.253	0	17.19	0.55	32.1	2.49	0.05	0.95	3.05	1.03	46.65	42.9	98.27	-9.71	98.73	0.28	0.08	46.65	0	10.28	3.64	8.76	79.39	0	0	0.02	0.01	0	0	96.94	96.6	1.03	0.1	1.51	0	0	0	29.11	0.25	6.15	81.7	95.99	873.56	406.25	1013.17	558.39	899.16	442.82	995.09	446.16
20.286	0	17.44	0.57	36.12	2.54	0.05	0.97	3.21	0.86	48.98	38.88	98.76	-12.81	97.12	0.22	0.07	48.98	0	10	3.31	12.89	77.71	0	0	0.01	0.02	0	0	98.82	97.95	0.86	0.28	1.72	0	0	0	32.93	4.42	5.62	81.92	91.27	873.89	407.76	1011.99	559.07	900.58	446.73	991.85	446.45
20.32	0	18.81	0.68	26.99	3.01	0.04	1.23	3.33	0.73	54.78	48.01	99.27	-17.45	98.12	0.17	0.08	54.78	0	8.16	3.33	13.25	68.08	0	0	0.01	0.03	0	0	99.69	98.87	0.73	0.28	1.45	0	0	0	25.59	-2.22	5.12	80.57	94.42	874.01	408.9	1010.34	557.54	897.91	443.26	992.27	446.94
20.353	0	15.45	0.62	21.41	2.74	0.04	1.02	3.35	0.76	50.93	57.19	99.01	-16.2	98.11	0.14	0.09	50.93	0	6.04	2.97	13.05	62.08	0	0	0.01	0.03	0	0	99.71	99.05	0.76	0.16	1.38	0	0	0	31.61	2.26	6.07	81.21	95.1	872.05	407.48	1014.09	563.04	899.23	445.89	994.31	448.01
20.387	0	15.79	0.62	11.57	3.09	0.03	1.13	3.41	0.71	51.24	68.42	99.05	-14.36	98.56	0.14	0.13	51.24	0	3.88	3.6	6.45	53.92	0	0	0.01	0.06	0	0	99.86	99.52	0.71	1.41	1.36	0	0	0	28.81	-0.89	6.55	80.67	96.83	874.21	410.46	1014.73	563.11	900.16	447.35	996.94	450.66
20.42	0	9.45	0.51	3.21	2.67	0.03	0.83	3.44	0.76	42.79	81.09	98.13	-7.88	98.1	0.17	0.17	42.79	0	3.37	3.64	2.2	30.68	0	0	0	0.07	0	0	99.85	99.63	0.76	9.42	1.29	0	0	0	26.52	2.29	5.22	80.38	98.11	873.04	411.4	1016.51	567.48	898.91	449.06	997	450.95
20.453	0	4.52	0.39	0.9	2.08	0.03	0.53	3.47	0.68	32.16	90.96	95.71	-1.4	98.68	0.23	0.25	32.16	0	2.69	1.96	0.61	6.41	0	0	0.01	0.06	0	0.01	99.82	99.72	0.68	26.02	1.28	0	0	0	23.03	0.43	5.58	78.23	98.05	877.19	418.8	1019.76	574.41	902.97	452.65	1000.8	459.08
20.487	0	2.54	0.28	0.66	1.48	0.03	0.29	3.49	0.68	18.78	93.03	88.37	0	98.43	0.27	0.25	18.78	0	2.17	1.34	0.17	0.68	0	0	0.01	0.04	0	0.01	99.79	99.77	0.68	34.05	1.38	0	0	0	23.17	1.31	4.26	77.78	99.37	879.36	423.2	1019.33	576.26	902.21	456.59	1001.4	462.48
20.52	0	1.77	0.21	0.63	1.15	0.03	0.19	3.5	0.47	9.57	93.01	78.36	0	97.99	0.27	0.32	9.57	0	2.47	0.97	0.09	0.13	0	0	0.01	0.03	0	0.02	99.77	99.78	0.47	24.27	1.67	0	0	0	15.9	2.57	4.96	76.28	102.12	883.89	431.72	1021.3	579.42	904.76	462.95	1006.63	469.99
20.553	0	1.5	0.19	0.62	1.02	0.04	0.16	3.5	0.37	5.74	93.01	72.56	0	98.54	0.24	0.41	5.74	0	2.97	0.79	0.1	0.04	0	0	0.01	0.02	0	0.02	99.7	99.71	0.37	54.55	2.14	0	0	0	15.35	0.95	4.27	75.57	102.95	886.8	440.02	1021.69	584.89	905.45	470.32	1008.13	477.69
20.587	0	1.29	0.16	0.6	0.92	0.05	0.14	3.51	0.34	2.5	92.97	71.98	0	97.37	0.34	0.5	2.5	0	5.46	0.73	0.19	0.06	0	0	0.02	0.02	0	0.03	99.62	99.65	0.22	34.49	2.91	0	0	0	12.78	3.93	3.8	73.58	102.25	891.5	448.39	1028.73	595.42	911.33	478.82	1013.31	486.25
20.62	0	1.21	0.15	0.59	0.89	0.06	0.13	3.53	0.45	1.74	92.93	75.4	0	98.23	0.45	0.69	1.74	0	7.79	0.69	0.36	0.1	0	0	0.01	0.01	0	0.07	99.49	99.48	0.22	1.37	3.61	0	0	0	7.55	1.93	4.62	70.8	105.72	895.1	458.97	1027.83	599.47	911.69	487.19	1017.08	495.63
20.653	0	1.11	0.13	0.57	0.83	0.06	0.12	3.53	0.47	1.06	92.95	74.29	1.46	98.2	0.47	0.86	1.06	0	7.34	0.5	0.57	0.09	0	0	0.02	0.02	0	0.18	99.2	99.25	0.21	0.16	4.93	0	0	0	4.85	1.99	5.8	68.59	108.73	897.21	468.77	1032.46	611.02	914.75	495.9	1022.88	507.29
20.687	0	1.01	0.12	0.55	0.75	0.08	0.11	3.48	0.48	0.48	93.05	75.89	3.75	98.48	0.51	0.76	0.48	0	9.67	0.58	1.4	0.2	0	0	0.02	0.01	0	0.21	97.93	98.95	0.23	0.08	6.22	0	0	0	3.93	1.16	5.16	66.72	109.26	899.8	477.42	1037.92	622.78	917.94	505.19	1026.66	516.07
20.72	0	0.91	0.1	0.52	0.66	0.13	0.11	3.37	0.45	0.45	93.26	79.28	7.42	98.36	0.56	0.55	0.45	0	12.35	1.27	2.65	0.17	0	0	0.02	0.01	0	0.14	97.68	98.34	0.21	0.03	9.1	0	0	0	-4.45	-1.52	4.85	64.66	112.96	902.82	487.37	1038.37	627.36	917.67	513.22	1030.01	524.95
20.754	0	0.65	0.06	0.45	0.46	0.82	0.1	3.09	0.24	0.24	93.82	92.76	20.86	98.42	0.75	0.42	0.24	0	31.44	2.4	6.78	0.26	0	0	0.02	0.01	0	0.02	93.63	96.12	0.16	0.01	15.7	0	0	0	-6.33	-1.35	4.8	63.24	113.47	908.26	499.92	1041.72	637.4	921.74	525.46	1034.69	536.3
20.787	0	0.5	0.04	0.32	0.34	1.82	0.08	2.7	0.16	0.16	94.61	91.22	28.41	97.91	0.94	0.25	0.16	0	32.08	3.94	6.97	0.2	0	0	0.01	0	0	0.01	90.38	92.73	0.13	0.05	22.65	0	0	0	-10.66	-2.76	5.47	61.52	114.42	910.53	513.16	1042.94	648.33	923.65	537.5	1037.46	549.25
20.82	0	0.42	0.02	0.25	0.29	4.73	0.07	2.63	0.15	0.15	90.54	94.68	37.21	97.79	1.44	0.27	0.15	0	39.39	4.27	6.03	0.19	0	0	0.01	0	0	0.01	89.77	91.62	0.1	1.79	27.74	0	0	0	-12.78	-3.06	4.68	60.2	114.24	912.19	525.29	1042.96	658.05	923.87	549.06	1037.5	560.87
20.854	0	0.21	0.01	0.1	0.15	11.83	0.04	1.96	0.07	0.07	76.34	76.05	49.18	97.94	1.34	0.32	0.07	0	27.59	3.14	3.37	0.27	0	0	0.01	0	0	0.01	80.12	84.42	0.07	58.6	42.64	0	0	0	-12.86	-2.68	4.69	59.16	114.22	912.26	535.9	1043.55	668.64	924.34	559.07	1037.72	572.87
20.887	0	0.19	0.01	0.09	0.14	10.8	0.03	1.8	0.07	0.07	78.4	65.19	49.42	97.73	1.26	0.33	0.07	0	19.35	2.69	2.74	0.44	0	0	0	0	0	0.01	81.79	82.38	0.06	70.25	45.9	0	0	0	-13.54	-3.2	5.19	57.95	113.92	913.2	544.2	1044.15	676.94	925.65	567.11	1038.78	580.5
20.92	0	0.15	0	0.07	0.11	16.81	0.02	1.43	0.05	0.05	66.38	75.04	55	98.68	1.23	0.28	0.05	0	13.38	2.76	2.68	1.08	0	0	0	0	0	0.01	81.11	76.83	0.04	76.64	53.52	0	0	0	-14.15	-0.45	5.26	56.74	120.33	911.81	547.34	1046.81	683.81	923.3	572.07	1043.03	584.02
20.954	0	0.07	0	0.04	0.05	65.25	0.01	0.42	0.05	0.05	9.75	98.55	75.66	98.74	0.82	0.23	0.05	0	14.48	3.22	3.73	2.07	0	0.01	0	0	0	0.01	76.02	47.76	0.03	10.86	72.92	0	0	0	-16.07	-0.18	5.07	55.84	123.58	911.1	552.94	1047.03	689.32	921.44	577.05	1044.26	590.77
20.987	0	0.07	0	0.04	0.05	67.85	0.01	0.34	0.06	0.06	7.15	98.44	75.01	98.67	0.61	0.23	0.06	0	17.48	3	7.18	2.86	0	0.01	0	0	0	0.01	74.05	42.59	0.03	1.02	72.45	0	0	0	-16.17	0.46	5.42	55.04	125.15	910.44	554.41	1048.66	693.64	921.55	578.61	1045.91	592.61
21.02	0	0.04	0	0.03	0.03	93.22	0.01	0.19	0.08	0.08	0	99.57	89.05	98.23	0.47	0.25	0.08	0	34.66	3.52	11.42	2.19	0	0.01	0	0	0.01	0	68.27	29.05	0.02	0.03	80.51	0	0	0	-14.6	1.91	3.25	54.66	118.57	911.91	557.82	1045.79	691.71	921.98	582.08	1039.73	596.01
21.054	0	0.03	0	0.02	0.02	97.54	0.01	0.11	0.18	0.18	0	99.78	95.84	98.32	0.5	0.28	0.18	0	44.84	3.94	9.32	1.43	0	0.02	0	0	0.01	0.01	60	16	0.03	0	84.83	0	0	0	-18.57	-1.65	3.95	53.74	122.44	909.17	560.72	1047.03	698.94	919.86	585.32	1041.68	597.61
21.087	0	0.03	0	0.01	0.02	97.62	0.01	0.11	0.21	0.21	0	99.8	97.27	98.54	0.54	0.2	0.21	0	44.4	4.94	5.89	0.82	0	0.02	0	0	0.01	0.01	57.7	14.74	0.04	0	85.35	0	0	0	-17.2	0.93	4.46	53.56	122.83	906.87	561.87	1046.57	702.85	918.83	586.74	1041.02	599.3
21.121	0	0.03	0	0.01	0.02	98.17	0.01	0.09	0.36	0.36	0	99.89	98.93	98.62	0.56	0.15	0.36	0	42.28	9.81	1.76	0.65	0	0.02	0	0	0.01	0.05	53.72	9.87	0.04	0	88.84	0	0	0	-17.12	0.66	4.27	53.26	128.1	905.37	562.5	1047.55	705.87	915.82	588.58	1043.42	599.97
21.154	0	0.04	0	0.01	0.02	98.01	0.01	0.08	0.46	0.46	0	99.91	99.03	98.76	0.79	0.09	0.46	0	38.3	14.63	1.28	0.51	0	0.01	0	0	0.02	0.05	56.09	7.96	0.04	0	90.1	0	0	0	-16.19	0.13	4.06	53.2	125.32	904.47	563.54	1047.48	707.89	916.5	589.5	1041.21	601.81
21.187	0	0.05	0	0.01	0.02	98.3	0.01	0.08	0.52	0.52	0	99.9	98.83	98.65	1.13	0.06	0.52	0	42.24	24.91	1.49	0.62	0	0.01	0	0	0.02	0.09	52.73	7.32	0.05	0	89.52	0	0	0	-17.09	-0.53	5.31	53.12	127.76	901.88	564.43	1047.53	711.72	915.31	590.1	1042.39	603.27
21.221	0	0.05	0	0.01	0.02	99	0.01	0.08	0.71	0.71	0	99.91	98.01	98.58	2.14	0.06	0.71	0	50.5	27.94	2.69	0.74	0	0.01	0	0	0.02	0.08	49.54	7.12	0.05	0	90.14	0	0	0	-16.78	-0.8	4.8	52.99	127.39	899.76	564.83	1049.19	716.35	914.6	592.96	1041.61	602.69
21.254	0	0.05	0	0.01	0.02	99.31	0.01	0.09	0.74	0.74	0	99.91	95.89	98.69	3.6	0.05	0.74	0	56.7	30.85	6.92	0.93	0	0.01	0.01	0	0.02	0.09	50.37	7.44	0.05	0	90.38	0	0	0	-18.96	-0.38	4.83	52.93	129.22	898.49	563.44	1052.13	719.61	914.67	590.83	1043.39	602.12
21.287	0	0.04	0	0.02	0.01	99.68	0.01	0.09	0.77	0.77	0	99.91	89.91	98.7	4.84	0.04	0.77	0	70.21	31.06	20.35	1.47	0	0.01	0.02	0	0.02	0.12	48.76	7.17	0.06	0	90.35	0	0	0	-19.38	-0.33	5.05	52.86	130.47	897.06	562.49	1054.78	722.96	914.97	589.74	1044.81	602.59
21.321	0	0.04	0	0.03	0.01	99.83	0.01	0.08	1.02	1.02	0	99.91	82.79	98.46	4.27	0.05	1.02	0	81.12	35.76	37.16	1.87	0	0.01	0.02	0.01	0.02	0.04	44.75	5.61	0.06	0	90.54	0	0	0	-20.93	1.21	5.04	52.51	130.72	893.65	558.99	1058.82	727.55	915.21	587.05	1045.28	600.01
21.354	0	0.04	0	0.08	0.01	99.88	0.01	0.08	1.06	1.06	0	99.93	75.5	98.76	3.93	0.06	1.06	0	85.51	48.11	54.52	3.08	0	0.01	0.02	0.01	0.02	0.01	44.1	5.01	0.05	0	91.54	0	0	0	-15.9	0.11	4.91	52.74	131.19	891.68	557.47	1061.32	732.38	914.98	588.62	1045.78	598.78
21.388	0	0.05	0	0.2	0	99.95	0.01	0.07	1.66	1.66	0	99.95	67.81	98.79	3.5	0.06	1.66	0	95.17	61.28	72.12	7.38	0	0.01	0.02	0.02	0.02	0	40.13	3.13	0.03	0	93.56	0	0	0	-9.9	0	6.73	53.01	133.09	880.8	548.25	1069.08	745.38	914.54	582.24	1046.92	595.99
21.421	0	0.05	0	0.1	0.01	99.95	0.01	0.07	1.57	1.57	0	99.96	72.9	98.57	2.27	0.11	1.57	0.01	93.04	61.8	60.83	4.65	0	0	0.02	0.03	0.04	0	41.86	2.47	0.03	0.03	94.83	0	0	0	-3.43	-0.83	7.27	53.52	131.99	871.43	539.38	1077.66	757.79	915.04	580.35	1046.64	590.51
21.454	0	0.07	0	0.09	0.01	99.96	0.01	0.07	1.39	1.39	0	99.96	75.31	97.86	1.45	0.12	1.39	0.01	94.6	61.48	55.8	2.91	0	0	0.01	0.03	0.05	0	48.95	2.41	0.02	0	96.03	0	0	0	-0.64	-2.89	9.06	53.26	130.85	869.96	537.84	1078.6	759.65	917.25	577.8	1047.31	592.16
21.488	0	0.08	0	0.05	0.01	99.96	0.01	0.06	0.79	1.02	0	99.97	80.72	98.74	0.79	0.15	1.02	0.02	94.99	58.22	43.82	0.92	0	0	0.01	0.06	0.08	0	54.89	2.11	0.01	0.03	97.47	0	0	0	-0.23	-0.18	8.3	53.63	128.2	872.14	531.54	1082.49	756.1	920.64	572.92	1048.27	584.92
21.521	0	0.1	0	0.03	0.01	99.96	0.01	0.06	0.43	0.89	0	99.97	88.35	98.62	0.43	0.17	0.89	0.02	90.67	54.02	26.16	0.23	0	0	0	0.09	0.12	0	63.95	2.32	0.01	0.01	97.78	0	0	0	2.72	-0.66	9.14	55.96	127.51	875.54	517.79	1082.4	740	923.66	556.45	1050.06	573.22
21.554	0	0.11	0	0.03	0.01	99.96	0.01	0.06	0.28	0.76	0	99.97	90.42	98.63	0.28	0.17	0.76	0.02	91.81	51.44	21.51	0.08	0	0	0	0.11	0.16	0	68.85	2.55	0.01	0.01	98.19	0	0	0	2.24	0.61	7.95	56.65	122.15	875.41	506.8	1083.56	731.02	925.17	547.82	1046.76	559.64
21.588	0	0.17	0	0.03	0.02	99.96	0.01	0.06	0.24	0.57	0	99.98	92.52	98.76	0.24	0.16	0.57	0.02	89.55	55.09	16.83	0.05	0	0	0	0.24	0.18	0	78.16	2.25	0	0.01	98.84	0	0	0	5.81	0.11	8.47	58.65	122.51	876.44	491.27	1082.85	713.97	925.92	530.6	1047.27	547.45
21.621	0	0.15	0	0.03	0.02	99.95	0.01	0.06	0.18	0.52	0	99.98	93.11	98.36	0.18	0.15	0.52	0.02	87.03	49.89	15.51	0.05	0	0	0	0.27	0.32	0.01	81.28	2.04	0	0.01	98.89	0	0	0	8.58	-1.52	9.26	60.4	123.15	875.72	478.63	1080.81	700.89	924.97	518.33	1047	534.92
21.654	0	0.12	0	0.04	0.02	99.95	0.01	0.06	0.16	0.48	0	99.98	91.69	98.42	0.16	0.13	0.48	0.02	87.8	40.36	18.92	0.1	0	0	0	0.34	0.41	0.02	86.99	2.23	0	0.01	99.04	0	0	0	14.66	-1.34	9.8	62.62	122.11	877.15	464.03	1079.58	684.68	926.14	504.2	1046.9	522.3
21.688	0	0.15	0	0.05	0.02	99.96	0.01	0.06	0.14	0.36	0	99.98	91.46	98.5	0.14	0.09	0.36	0.02	87.47	44.23	19.62	0.38	0	0	0.01	0.38	0.3	0.02	93.63	2.59	0	0.05	99.43	0	0	0	13.15	-1.09	7.94	64.19	116.59	875.48	451.46	1077.35	672	924.68	492.77	1040.43	506.71
21.721	0	0.15	0	0.08	0.02	99.95	0.01	0.06	0.15	0.37	0	99.98	89.13	98.63	0.15	0.11	0.37	0.04	83.74	44.54	25.1	1.55	0	0	0.01	0.3	0.21	0.03	95.03	2.99	0	0.02	99.38	0	0	0	11.96	-0.62	8.4	65.97	116.48	874.09	439.39	1074.33	658.08	922.89	480.36	1038.64	493.37
21.755	0	0.19	0	0.16	0.02	99.93	0.01	0.06	0.17	0.29	0	99.98	85.9	98.55	0.17	0.13	0.29	0.06	78.87	50.79	32.82	6.14	0	0	0.01	0.17	0.11	0.01	97.74	3.33	0	0.03	99.48	0	0	0	14.62	0.91	8.21	67.99	114.93	873.62	426.94	1070.31	641.83	921.1	469.17	1035.51	480.08
21.788	0	0.22	0	0.1	0.02	99.89	0.01	0.07	0.17	0.28	0	99.98	88.66	98.43	0.17	0.18	0.28	0.1	71.55	53.41	26.31	3.73	0	0	0.01	0.1	0.07	0	98.63	4.44	0	0.01	99.49	0	0	0	17.5	-1.29	7.73	70.1	112.57	871.96	416.8	1061.57	625.01	916.51	457.71	1028.51	468.97
21.821	0	0.25	0	0.14	0.02	99.83	0.01	0.07	0.22	0.32	0	99.98	88.66	98.78	0.22	0.24	0.32	0.15	63.38	53.81	26.25	8.76	0	0	0.01	0.08	0.04	0.01	98.78	5.58	0	0.06	99.32	0	0	0	18.33	0.02	7.72	72.45	114.59	870.93	410.52	1061.51	618.51	914.95	454.19	1029.26	462.23
21.855	0	0.19	0	0.16	0.03	99.62	0.01	0.08	0.26	0.29	0	99.98	91.84	98.51	0.26	0.28	0.29	0.2	50.25	38.52	18.76	18.5	0	0	0.02	0.05	0.02	0	99.38	9.13	0	0.01	98.97	0	0	0	14.24	1.05	6.72	73.17	117.82	871.08	407.8	1055.74	607.55	909.76	449.61	1027.35	456.99
21.888	0	0.21	0	0.19	0.03	99.13	0.01	0.09	0.31	0.32	0	99.98	96.07	97.93	0.31	0.29	0.32	0.19	36.89	30.25	8.7	32.46	0	0	0.02	0.04	0.01	0.01	99.39	11.32	0	0.09	98.34	0	0	0	15.97	2.71	4.32	74.6	111.76	871.48	403.8	1049.79	598.15	907.62	446.08	1019.33	449.38
21.921	0	0.33	0	1.18	0.03	98.84	0.01	0.11	0.35	0.35	0	99.97	96.6	98.62	0.37	0.36	0.35	0.19	33.91	25.8	7.37	69.33	0	0	0.04	0.03	0.01	0.01	99.47	15.99	0	0.08	97.25	0	0	0	17.08	0.67	5.28	75.31	112.16	869.71	400.61	1047.47	595.02	906.26	441.04	1018.21	447.92
21.955	0	0.33	0	1.22	0.04	97.98	0.01	0.2	0.42	0.42	0	99.95	96.68	98.65	0.52	0.45	0.42	0.2	29.29	23.48	7.02	68.44	0	0	0.07	0.03	0.01	0.01	99.6	30.25	0	0.18	94.51	0	0	0	14.25	-0.55	6.33	74.35	106.15	867.95	399.75	1044.81	592.42	907.69	439.64	1013.66	445.75
21.988	0	0.29	0	0.94	0.04	97.2	0.01	0.33	0.46	0.46	0	99.93	96.99	98.18	0.57	0.48	0.46	0.16	28.5	19.48	6.2	62.33	0	0	0.09	0.03	0.01	0.01	99.59	41.43	0	0.17	91.94	0	0	0	17.62	2.07	6.01	75.66	115.43	865.34	396.57	1043.06	589.37	900.98	438.44	1016.27	444.22
22.021	0	0.33	0	1.51	0.05	94.66	0.01	0.54	0.6	0.6	0	99.82	93.71	98.74	0.77	0.5	0.6	0.16	28.58	15.86	6.87	67.16	0	0	0.15	0.03	0.01	0.01	99.69	53.6	0	0.22	85.86	0	0	0	19.15	0.19	7.67	76.27	111.3	864.55	391.39	1041.58	583.67	903.2	432.73	1014.26	440
22.055	0	0.48	0	2.53	0.09	63.48	0.02	1.1	0.68	0.68	11.52	96.81	72.42	98.75	1.01	0.56	0.68	0.18	23.03	10.28	6.32	66.23	0	0.01	0.31	0.02	0.01	0	99.77	70.34	0	0.36	67.89	0	0	0	20.67	0.16	7.71	76.63	111.07	864.12	389.89	1039.6	580.08	902.1	432.34	1013.03	438.01
22.088	0	0.68	0	6.01	0.12	40.22	0.02	1.42	0.76	0.76	34.78	91.1	63.97	98.66	1.06	0.55	0.76	0.18	19.58	7.52	5.78	80.25	0	0.01	0.41	0.03	0.01	0	99.74	76.43	0	0.24	61.14	0	0	0	18.39	0.5	5.81	76.26	109.19	864.75	389.16	1038.12	577.71	900.87	430.85	1010	434.84
22.122	0	1.58	0.01	21.5	0.24	5.8	0.04	2.42	0.83	0.97	57.01	90.48	39.79	98.02	0.83	0.44	0.97	0.21	21.56	6.68	8.57	91.43	0	0.02	0.48	0.02	0.01	0	99.8	89.84	0.01	0.09	38.72	0	0	0	16.74	2.49	5.47	75.79	107.03	863.9	388.05	1036.82	575.61	900.53	430.31	1007.55	432.27
22.155	0	2.19	0.03	27.91	0.35	1.79	0.06	2.79	0.78	1.24	47.09	91.32	27.2	97.88	0.78	0.61	1.24	0.36	22.83	6.62	10.35	88.85	0	0.03	0.53	0.03	0.02	0	99.78	93.04	0.01	0.07	27.17	0	0	0	9.19	2.84	6.82	75.26	108.83	864.64	388.41	1033.97	569.11	899.81	427.75	1008.57	431.52
22.188	0	2.2	0.03	40.96	0.35	1.74	0.06	2.85	0.65	1.28	34.04	94.19	23.63	97.94	0.65	0.61	1.28	0.49	28.21	5.47	16.79	92.09	0	0.03	0.46	0.04	0.01	0.01	99.78	93.52	0.01	0.23	24.21	0	0	0	10	2.7	5.96	75.87	106.41	866.71	389.01	1031.77	565.66	900.11	427.81	1006.49	430.59
22.222	0	2.61	0.08	66.74	0.41	0.81	0.08	3.2	0.47	1.81	8.26	97.17	9.1	97.34	0.47	0.45	1.81	0.46	37.54	5.49	30.65	91.71	0	0.03	0.31	0.06	0.01	0.01	99.78	96.83	0.02	0.06	12.5	0	0	0	11.52	4.01	5.63	76.73	105.56	869.16	388.75	1029.39	560.26	900.3	427	1005.83	429.47
22.255	0	2.23	0.08	73.26	0.35	1.24	0.08	3.17	0.32	1.82	1.74	98.31	9.71	97.71	0.32	0.31	1.82	0.42	44.1	4.58	37.3	91.64	0	0.02	0.29	0.05	0.01	0	99.78	96.88	0.02	0.05	13.08	0	0	0	12.59	3.23	1.55	77.34	104.85	870.71	388.66	1028.89	560	897.81	427.46	1002.66	426.6
22.288	0	2.15	0.09	83.55	0.33	1.88	0.08	3.11	0.27	2.16	0	99.35	8.6	97.97	0.2	0.2	2.16	0.34	56.25	3.89	45.68	94.01	0	0.03	0.27	0.07	0.01	0	99.72	96.76	0.03	0.14	10.67	0	0	0	19.24	2.61	4.1	79.02	104.28	872.21	388.94	1027.08	558.07	900.04	425.49	1004.2	430.48
22.322	0	2.39	0.13	87.87	0.35	1.85	0.09	3.18	0.25	2.64	0	99.65	4.92	98.67	0.16	0.13	2.64	0.23	64.08	5.78	51.35	92.73	0	0.04	0.25	0.09	0.01	0	99.67	97.53	0.03	0.1	6.57	0	0	0	20.85	0.48	4.32	79.89	102.06	870.34	384.75	1024.12	551.36	898.76	424.57	1000.82	424.48
22.355	0	2.69	0.13	86.08	0.38	1.16	0.1	3.18	0.24	3.16	0	99.33	2.87	96.92	0.12	0.09	3.16	0.21	56.03	6.2	47.12	93.79	0	0.04	0.24	0.08	0.01	0	99.53	97.59	0.04	0.08	6.41	0	0	0	21.83	4.76	3.87	80.05	103.94	869.03	383.59	1024.14	550.82	896.97	426.02	1000.86	422.71
22.389	0	2.91	0.14	87.58	0.38	0.29	0.08	3.24	0.21	4.31	0	98.84	0	98.74	0.13	0.08	4.31	0.21	32.73	7.63	49.26	93.96	0	0.04	0.21	0.13	0	0.02	99.41	98.1	0.04	0.02	5.79	0	0	0	18.96	0.21	2.69	79.85	104.35	872.1	383.67	1023.77	547.48	897.07	423.56	1001.4	421.51
22.422	0	3.35	0.14	87.77	0.39	0.31	0.08	3.24	0.14	5.37	0	98.81	0	98.21	0.11	0.05	5.37	0.13	34.08	10.12	48.95	94.62	0	0.03	0.14	0.14	0	0.01	99.4	98.22	0.05	0.04	5.7	0	0	0	25.88	1.99	4.31	80.23	101.07	872.23	383.63	1022.06	545.97	899.17	425.09	1000.22	422.82
22.455	0	3.9	0.15	89.9	0.39	0.34	0.09	3.2	0.13	6.8	0	99.07	0	97.46	0.1	0.03	6.8	0.1	35.54	14.12	52.14	95.86	0	0.03	0.13	0.12	0	0.02	99.34	97.99	0.05	0.06	5.85	0	0	0	24.63	3.76	4.93	80.2	101.76	872.81	383.93	1021.43	543.91	899.35	425.01	1001.08	422.93
22.489	0	4.25	0.16	89.11	0.41	0.33	0.09	3.08	0.16	8.91	0	99.05	0	98.64	0.1	0.03	8.91	0.09	35.1	14.97	51.95	94.35	0	0.03	0.16	0.11	0	0.01	99.28	96.98	0.06	0.12	5.76	0	0	0	20.96	0.57	4.36	80.12	104.04	872.59	382.64	1020.88	541.94	897.37	421.99	1001.4	421.2
22.522	0	5.26	0.17	88.35	0.44	0.57	0.12	3	0.19	10.95	0	99.02	0	97.84	0.12	0.03	10.95	0.08	45.24	19.29	51.7	92.96	0	0.02	0.19	0.08	0	0.01	99.09	96.36	0.07	0.09	5.42	0	0	0	25.05	2.93	4.28	79.93	98.41	871.47	382.58	1018.94	542.53	898.49	422.89	996.88	421.02
22.555	0	5.67	0.18	89	0.43	0.64	0.12	2.98	0.24	12.16	0	99.27	0	97.93	0.12	0.03	12.16	0.08	48.1	22.69	55.35	90.36	0	0.02	0.24	0.07	0	0.01	99.07	96.2	0.08	0.1	5.09	0	0	0	24.74	2.71	5	80.03	101.75	871.54	381.23	1020.96	542.41	898.51	422.07	1000.25	420.69
22.589	0	8.46	0.21	71.5	0.68	0.27	0.19	2.66	0.36	18.88	3.5	97.16	0	97.88	0.11	0.03	18.88	0.13	33.04	22.84	38.58	83.83	0	0.02	0.36	0.03	0	0.01	98.72	93.35	0.1	0.01	5.03	0	0	0	23.19	2.85	5.47	80.21	104.64	871.15	381.3	1021.86	543.29	897.79	421.41	1002.43	421.71
22.622	0	10.32	0.23	63.99	0.8	0.19	0.22	2.62	0.39	20.59	11.01	95.33	0	97.76	0.12	0.04	20.59	0.16	28.26	24.18	32.39	82.77	0	0.02	0.39	0.03	0	0.02	98.49	92.95	0.12	0.02	4.3	0	0	0	23.68	3.11	5.78	80.25	105.82	870.55	380.44	1023.06	543.64	897.8	422.25	1003.62	420.98
22.655	0	13.21	0.28	64.12	0.94	0.11	0.26	2.52	0.45	25.84	10.88	95.05	-1.59	97.31	0.12	0.04	25.84	0.16	20.53	25.91	32.1	82.92	0	0.02	0.45	0.02	0	0.03	97.99	91.95	0.13	0.03	3.49	0	0	0	23.81	4.07	5.58	80.23	107.26	869.75	379.65	1024.4	544.7	897.27	423.16	1004.49	420.06
22.689	0	15.13	0.35	55.67	1.22	0.08	0.38	2.37	0.65	33.37	19.33	95.23	-6.57	97.95	0.12	0.04	33.37	0.17	15.94	22.29	28.17	80	0	0.02	0.65	0.01	0	0.05	97.21	90.45	0.15	0.1	3.22	0	0	0	25.84	2.67	6.69	80.22	107.71	869.78	379.54	1024.99	545.1	898.26	423.17	1005.96	421.48
22.722	0	15.36	0.38	79.77	1.12	0.11	0.39	2.45	0.61	36.31	0	96.91	-11.09	97.86	0.14	0.07	36.31	0.15	20.7	19.31	38.64	92.09	0	0.02	0.61	0.01	0	0.05	97.57	91.21	0.16	0.04	3.03	0	0	0	21.34	2.88	3.89	79.95	102.9	868.87	379.76	1023.89	546.18	897.29	423.41	1000.03	417.84
22.756	0	21.53	0.53	78.82	1.56	0.16	0.73	2.35	0.67	47.11	0	98.29	-13.63	97.46	0.14	0.08	47.11	0.14	29.07	18.33	36.69	92.82	0	0.03	0.67	0.01	0	0.03	96.64	90.21	0.24	0.03	2.1	0	0	0	21.33	3.76	3.97	79.84	102.62	868.08	379.83	1023.17	546.77	896.71	422.64	999.24	418.42
22.789	0	26.66	0.64	72.37	1.97	0.16	1.05	2.51	0.62	53.12	2.63	98.9	-15.16	97.53	0.17	0.1	53.12	0.14	30.31	19.15	32.54	89.95	0	0.04	0.62	0.01	0	0.04	96.23	91.72	0.32	0.05	1.61	0	0	0	23.67	3.62	3.72	79.82	102.24	868.88	380.01	1023.57	547.33	897.3	423.07	999.45	419.01
22.822	0	28.4	0.63	70.76	2.01	0.25	1.14	2.54	0.41	52.83	4.24	98.87	-10.62	97.04	0.23	0.12	52.83	0.14	38.1	21.22	31	90.12	0	0.03	0.41	0.01	0	0.02	96.19	91.95	0.31	0.04	1.66	0	0	0	23.78	4.55	4.28	79.77	102.51	868.69	380.13	1023.23	547.52	897.33	422.11	999.82	420.07
22.856	0	32.12	0.71	64.54	2.26	0.31	1.44	2.47	0.39	56.34	10.46	99.15	-10.42	97.63	0.3	0.13	56.34	0.09	42.8	23.86	30.03	85.27	0	0.04	0.34	0.01	0	0.03	96.15	91.28	0.39	0.03	1.32	0	0	0	25.25	3.41	4.25	79.74	103.78	868.84	380.06	1024.53	548.88	897.41	422.89	1001.16	420.55
22.889	0	29.44	0.64	60.07	2.01	0.48	1.3	2.43	0.42	52.79	14.93	98.81	-5.21	98.6	0.36	0.13	52.79	0.08	49.86	26.33	30.54	81.49	0	0.04	0.35	0.01	0	0.04	95.52	90.77	0.42	0.02	1.48	0	0	0	21.06	0.74	3.97	79.56	102.61	869.85	381.69	1025.75	550.76	898.8	422.48	1001.41	421.54
22.922	0	31.04	0.6	73.19	1.75	1.11	1.27	2.45	0.45	51.43	1.81	99.53	-0.05	98.57	0.45	0.15	51.43	0.07	64.22	30.12	36.32	87.92	0	0.03	0.21	0.01	0	0.03	95.65	90.93	0.42	0.04	1.86	0	0	0	22.76	0.84	3.64	79.34	107.04	869.57	381.51	1025.26	550.11	896.03	422.99	1003.06	421.87
22.956	0	30.23	0.49	74.55	1.45	1.86	1.01	2.59	0.56	44.09	0.45	99.76	0	97.42	0.56	0.19	44.09	0.09	72.92	35.37	35.38	90.8	0	0.02	0.11	0	0	0.02	95.24	92.08	0.39	0.05	2.09	0	0	0	22.87	3.83	2.66	78.77	102.2	869.65	382.51	1023.91	551.07	896.99	422.93	999.19	422.08
22.989	0	31.91	0.43	64.94	1.49	2.04	0.96	2.71	0.56	40.09	10.06	99.78	0	98.55	0.56	0.19	40.09	0.13	73.98	38.34	27.31	89.7	0	0.02	0.09	0	0.01	0.01	95.58	93.18	0.34	0.01	2.42	0	0	0	25.33	0.9	5.15	78.71	105.07	868.78	382.75	1023.4	550.8	896.88	423.1	1001.93	424.88
23.022	0	34.65	0.38	54.01	1.52	1.47	0.86	2.79	0.55	36.02	20.99	99.62	0	97.66	0.55	0.21	36.02	0.17	67.45	42.21	18.53	89.83	0	0.02	0.08	0	0.01	0.01	95.21	93.87	0.37	0.01	2.72	0	0	0	24.66	3.35	4.66	78.44	105.45	869.16	384.31	1022.7	551.39	896.2	423.88	1001.62	426.15
23.056	0	25.62	0.3	29.24	1.44	0.87	0.62	2.96	0.51	27.66	45.76	99.11	3.65	98.78	0.51	0.28	27.66	0.3	56.7	38.33	7.71	80.17	0	0.02	0.06	0	0.01	0	95.26	95.16	0.34	0	3.41	0	0	0	27.53	-0.05	5.61	78.71	105.59	869.2	385.57	1023.69	554.39	897.39	424.98	1002.89	429.3
23.089	0	20.31	0.28	13.53	1.44	0.28	0.49	3.04	0.54	25.46	59.38	95.69	0	98.22	0.54	0.3	25.46	0.31	36.55	37.15	4.07	64.42	0	0.01	0.06	0	0	0	95.37	95.75	0.31	0.01	3.52	0	0	0	27.12	1.95	4.5	78.28	105.77	870.6	388.48	1023.42	555.52	896.97	428.1	1002.71	430.88
23.123	0	8.24	0.2	1.17	1.15	0.22	0.31	3.18	0.4	18.21	83.52	91.99	1.01	98.4	0.4	0.32	18.21	0.22	28.29	36.67	2.24	15.72	0	0.01	0.04	0	0	0	95.41	97.06	0.27	0.33	5.33	0	0	0	26.65	-1.42	4.1	78.16	107.15	872.35	392.39	1021.95	555.7	896.08	430.67	1003.17	434.14
23.156	0	5.25	0.15	0.76	0.93	0.23	0.22	3.21	0.34	12.41	89.5	90.5	5.06	98.49	0.34	0.25	12.41	0.13	25.04	33.9	2.17	7.92	0	0.01	0.02	0	0	0	96.35	97.55	0.2	0.43	7.51	0	0	0	19.95	1.1	2.79	76.67	109.04	876.24	400.46	1021.5	557.46	895.83	436.61	1004.83	439.27
23.189	0	3.85	0.12	0.58	0.83	0.21	0.18	3.19	0.41	10.63	92.3	86.28	5.25	97.69	0.41	0.24	10.63	0.07	19.35	30.9	3	2.47	0	0.01	0.01	0	0	0	96.86	97.41	0.15	7.05	9.41	0	0	0	17.05	3.28	2.03	75.85	103.76	879.87	412.01	1024.16	568.4	900.97	446.89	1004.69	449.62
23.223	0	2.35	0.07	0.43	0.62	0.35	0.12	3.16	0.5	6.39	93.68	84.48	12.84	98	0.5	0.2	6.39	0.03	17.51	27.16	2.81	0.61	0	0	0.01	0	0	0	96.91	97.14	0.1	21.58	15.13	0	0	0	11.87	2.55	1.55	74.82	110.31	881.73	424.41	1025.32	577.91	898.82	459.68	1009.13	460.24
23.256	0	1.9	0.07	0.44	0.57	0.39	0.11	3.11	0.6	5.54	93.79	84.36	13.81	97.71	0.6	0.18	5.54	0.01	17.39	23.68	3.97	0.65	0	0	0.01	0	0	0	96.91	96.64	0.11	2.64	16.17	0	0	0	10.21	3.23	0.95	71.9	111.76	885.66	440.83	1028.39	592.96	901.09	475.93	1012.85	475.89
23.289	0	1.19	0.04	0.32	0.42	1.04	0.08	3.06	1.04	4.3	93.89	85.19	23.43	97.09	1.04	0.19	4.3	0.01	19.36	20.16	4.15	0.49	0	0	0.01	0	0	0.01	95.74	95.79	0.1	4.83	23.99	0	0	0	-0.09	4.47	3.02	68.18	111.91	884.76	456.61	1029.49	608.61	902.96	488.96	1014.82	492.14
23.323	0	0.58	0.01	0.23	0.26	3.84	0.05	2.9	1.33	2.53	92.31	84.42	36.38	98.5	1.33	0.13	2.53	0	19.7	14.03	5.47	0.52	0	0.01	0.01	0	0	0.08	94.67	94.29	0.08	18.95	35.8	0	0	0	-7.06	1.08	2.58	64.64	113.31	885.84	475.91	1030.47	626.27	902.91	505.76	1016.07	511.57
23.356	0	0.36	0.01	0.23	0.21	8.15	0.04	2.65	1.42	2.16	83.7	89.15	41.98	98.26	1.42	0.11	2.16	0	25.62	7.17	8.69	0.76	0	0.01	0.01	0	0	0.56	93.93	91.95	0.08	12.64	39.93	0	0	0	-12.1	1.84	2.71	61.62	115.2	886.77	496.37	1031.16	645.2	902.94	525.14	1017.96	531.6
23.39	0	0.19	0	0.17	0.13	19.7	0.03	2.39	1.42	1.22	60.6	83.69	51.61	98.55	1.65	0.09	1.22	0	19.57	2.08	10.98	0.98	0	0.01	0.01	0	0	1.42	94.11	89.28	0.06	47.93	52.11	0	0	0	-16.05	-0.91	2.5	58.66	116.38	887.75	515.59	1031.63	662.6	902.86	543.62	1019.04	550.34
23.423	0	0.15	0	0.12	0.12	28.23	0.02	2.02	0.89	0.77	46.77	84.62	57.84	98.48	1.71	0.11	0.77	0	17.73	0.8	8.12	0.77	0	0.01	0.02	0	0.01	0.89	93.57	84.98	0.06	52.14	57.27	0	0	0	-20.4	1.15	3.05	55.74	117.87	888.3	534.91	1031.51	680.52	902.89	561.78	1020.55	568.87
23.456	0	0.14	0	0.11	0.11	31.64	0.02	1.65	0.9	0.69	43.36	86.71	59.67	98.24	1.23	0.1	0.69	0	18.51	0.31	7.56	0.76	0	0.01	0.05	0	0.02	0.9	92.27	80.54	0.05	84.15	58.34	0	0	0	-16.93	-1.88	4.23	53.5	120.24	889.87	553.59	1029.47	695.44	902.6	579.66	1022.5	588.68
23.49	0	0.1	0	0.09	0.08	46.8	0.02	0.67	0.46	0.46	28.2	93.86	64.91	98.35	0.92	0.09	0.46	0	19.4	0.17	10.06	0.97	0	0.01	0.05	0	0.03	0.35	88.35	59.12	0.05	68.88	63.63	0	0	0	-19.13	-1.58	4.23	51.09	122.53	891.45	568.48	1027.91	704.94	901.45	596.02	1023.82	602.29
23.523	0	0.07	0	0.13	0.05	68.76	0.01	0.31	0.46	0.46	6.24	97.43	67.89	98.57	0.78	0.07	0.46	0	24.45	0.14	22.3	1.73	0	0.02	0.05	0	0.05	0.29	85.3	40.61	0.04	61.48	69.28	0	0	0	-24.52	0.83	4.07	48.53	126.89	890.35	576.83	1029.93	716.41	899.78	604.98	1026.38	613.51
23.556	0	0.03	0	0.87	0.02	85.01	0.01	0.19	0.56	0.57	0	97.95	59.87	98.71	0.56	0.06	0.57	0	38.29	0.16	58.69	5.49	0	0.02	0.06	0	0.07	0.24	82.61	28.59	0.04	22.1	70.74	0	0	0	-24.01	0.31	4.74	46.31	127.35	889.54	586.21	1029.62	726.29	899.62	614.94	1026.74	622.57
23.59	0	0.02	0	2.74	0.01	95.48	0	0.09	0.52	0.52	0	99.38	61.32	98.78	0.55	0.07	0.52	0	46.71	0.23	82.47	17.49	0	0.04	0.1	0	0.1	0.22	71.34	10.27	0.05	6.09	78.24	0	0	0	-24.15	0.04	2.71	45.2	129.03	889.31	589.13	1031.24	731.06	897.45	618.02	1026.37	623.36
23.623	0	0.01	0	5.22	0.01	97.26	0	0.08	0.52	0.6	0	99.49	61.51	98.47	0.52	0.08	0.6	0	53.55	0.41	89.48	28.22	0	0.06	0.13	0	0.1	0.51	66.04	6.9	0.06	4.98	79.43	0	0	0	-17.51	1.17	4.24	45.36	121.64	887.98	592.58	1026.29	732.38	899.46	618.79	1020.77	627.66
23.656	0	0.01	0	7.99	0.01	99.29	0	0.07	0.61	0.69	0	99.72	59.03	98.14	0.52	0.09	0.69	0	70.3	1.55	95.1	36.36	0	0.09	0.19	0	0.11	0.61	62.84	3.57	0.05	22.31	83.26	0	0	0	-18.39	2.16	3.59	45.08	124.24	884.94	590.62	1029.69	737.63	897.76	618.37	1021.77	625.8
23.69	0	0.01	0	5.25	0	99.68	0	0.06	0.91	0.88	0	99.84	58.49	98.41	0.48	0.08	0.88	0	77.26	4.74	95.88	39.72	0	0.17	0.3	0.01	0.17	0.91	46.5	1.15	0.08	1.81	86.77	0	0	0	-19.81	1.36	4.57	44.23	130.35	879.96	588.24	1033.72	743.32	895.32	617.78	1025.42	625.78
23.723	0	0.01	0	5.89	0	99.85	0	0.06	1.08	0.94	0	99.88	58.23	98.54	0.36	0.11	1.08	0	87.74	14.73	96.56	40.57	0	0.15	0.36	0.02	0.27	0.38	49.32	0.94	0.06	3.67	88.31	0	0	0	-13.74	0.95	4.86	44.71	128.71	871.95	582.73	1039.51	754.94	895.22	616.47	1023.78	622.69
23.757	0	0.04	0	22.2	0	99.93	0	0.06	1.31	0.38	0	99.92	57.51	98.63	0.26	0.13	1.31	0	95.35	33.27	98	73.12	0	0.15	0.72	0.08	0.56	0.05	46.48	0.38	0.05	5.29	91.37	0	0	0	-10.1	-0.62	6.53	44.91	126.83	865.39	578.9	1041.9	761.74	895.69	614.07	1022.25	622.22
23.79	0	0.09	0	24.12	0	99.93	0	0.06	0.87	0.25	0	99.93	57.31	98.61	0.22	0.18	1.56	0	94.66	51.4	98.16	66.82	0	0.13	0.87	0.1	0.81	0.02	58.86	0.25	0.03	8.35	91.46	0	0	0	-10.27	-0.69	8.48	45.2	128.91	861.54	576.11	1042.26	761.41	894.96	612.77	1023.57	621.67
23.823	0	0.1	0	21.24	0	99.93	0	0.06	1.17	0.23	0	99.93	57.18	97.95	0.18	0.2	1.62	0.01	94.74	55.25	98.27	59.38	0	0.1	1.17	0.14	1.38	0.01	65.28	0.23	0.03	2.75	92.16	0	0	0	-7.73	-2.68	6.05	45.49	126.31	861.61	575.54	1045.28	767.14	895.16	613.73	1021.35	619.25
23.857	0	0.08	0	7.49	0	99.93	0	0.06	0.7	0.13	0	99.94	57.45	98.43	0.1	0.18	1.75	0.01	92.58	56.61	97.79	33.06	0	0.06	0.7	0.37	1.7	0	70.83	0.13	0.02	5.14	93.19	0	0	0	-9.4	-1.32	6.3	45.25	127.19	860.22	574.12	1045.62	767.63	894.55	611.01	1021.5	618.64
23.89	0	0.06	0	2.33	0.01	99.9	0	0.06	0.61	0.12	0	99.95	58.63	98.26	0.07	0.18	1.67	0.02	84.37	55.37	95.16	9.02	0	0.05	0.61	0.4	1.56	0.01	74.58	0.12	0.02	7.24	93.43	0	0	0	-11.97	1.83	6.34	45.77	118.96	859.07	574.08	1043.13	767.41	896.64	608.79	1015.29	617.29
23.923	0	0.05	0	1.81	0.01	99.9	0	0.06	0.51	0.09	0	99.95	59.86	98.75	0.07	0.2	1.86	0.02	82.63	50.61	92.1	4.96	0	0.03	0.51	0.89	1.84	0.01	78.53	0.09	0.01	2.06	94.38	0	0	0	-10.4	-0.14	5.73	45.68	124.11	858.72	572.87	1042.72	766	893.26	608.17	1017.08	616.61
23.957	0	0.06	0	1.3	0.01	99.92	0	0.06	0.43	0.07	0	99.96	62.78	98.47	0.07	0.18	2.68	0.02	83.39	47.7	84.22	3.41	0	0.03	0.43	2.87	1.65	0.01	84.09	0.06	0.01	8.96	95.78	0	0	0	-4.14	-1.17	5.26	46.95	124.17	859.91	566.07	1048.06	764.88	895.94	605.46	1020	610.66
23.99	0	0.04	0	1.14	0.01	99.92	0	0.06	0.4	0.07	0	99.96	65.35	98.39	0.07	0.12	2.27	0.02	82.92	29.4	78.67	4.74	0	0.03	0.4	2.54	1.59	0.02	86.56	0.06	0.01	8.07	95.99	0	0	0	-5.04	-1.45	6.06	47.66	121.26	859.39	561.19	1049.31	762.48	898.47	599.17	1019.49	606.68
24.023	0	0.02	0	1.31	0.01	99.94	0	0.06	0.28	0.07	0	99.97	65.27	98.75	0.07	0.09	2.14	0.01	88.93	16.33	79.08	4.91	0	0.02	0.28	3.11	0.92	0.01	90.68	0.07	0.01	11.44	96.67	0	0	0	-1.27	-0.15	6.37	49.12	121.45	861.99	552.84	1050.86	753.26	900.76	592.19	1022.01	599.05
24.057	0	0.02	0	0.94	0.01	99.96	0	0.06	0.21	0.08	0	99.97	67.96	98.41	0.04	0.05	1.52	0.01	90.87	8.8	73.57	1.95	0	0.01	0.21	2.63	0.95	0.01	94.6	0.08	0.01	8.56	97.75	0	0	0	-4.18	1.38	7.01	50.32	117.46	862.23	542.39	1052.97	744.46	904.37	581.46	1021.64	588.04
24.09	0	0.02	0	0.8	0.01	99.96	0	0.06	0.11	0.09	0	99.97	69.23	98.32	0.03	0.04	1.25	0.01	90.93	6.53	70.97	0.89	0	0.01	0.11	2.46	0.58	0.01	95.62	0.09	0.01	0.82	98.08	0	0	0	-2.56	1.65	8.05	51.84	116.66	861.33	530.38	1052.31	733.76	905.04	567.57	1021.21	578.15
24.124	0	0.02	0	0.56	0.01	99.97	0	0.06	0.08	0.11	0	99.98	72.6	98.22	0.02	0.02	1	0	93.07	7.09	63.36	0.17	0	0	0.08	1.89	0.47	0.01	98.08	0.11	0	0.12	98.73	0	0	0	2.07	1.96	6.38	54.01	115.9	863.82	517.67	1054.16	722.51	906	556.12	1021.54	565.21
24.157	0	0.03	0	0.23	0.02	99.97	0.01	0.06	0.03	0.12	0	99.98	80.45	98.77	0.02	0.02	0.66	0	93.03	8.45	45.28	0.08	0	0	0.03	1.09	0.51	0.01	98.73	0.12	0	0.05	99.08	0	0	0	3.22	0.07	7.83	55.24	116.87	861.48	505.14	1052.32	709.74	904.76	543.89	1021.2	554.01
24.19	0	0.04	0	0.1	0.02	99.97	0.01	0.06	0.02	0.14	0	99.98	87.81	98.46	0.02	0.02	0.54	0	92.2	9.2	28.07	0.07	0	0	0.02	0.66	0.57	0.01	98.48	0.14	0	0.01	99.2	0	0	0	5.43	1.2	3.94	57.26	114.02	867.55	492.18	1056.93	697.26	907.86	532.31	1021.7	538.76
24.224	0	0.04	0	0.08	0.02	99.97	0.01	0.06	0.02	0.22	0	99.98	89.49	98.65	0.02	0.03	0.3	0	91.81	9.44	24.41	0.11	0	0	0.01	0.45	0.56	0.01	98.9	0.22	0	0.05	99.38	0	0	0	10.3	-0.56	5.67	59.54	114.72	867.17	478.17	1056.51	684.12	908.73	517.98	1023.05	527.67
24.257	0	0.05	0	0.06	0.03	99.96	0.01	0.06	0.03	0.27	0	99.98	92.77	98.78	0.03	0.04	0.27	0.01	89.36	11.17	16.71	0.15	0	0	0.01	0.43	0.42	0.01	99.02	0.29	0	0.06	99.39	0	0	0	16.59	0.01	5.19	62.24	115.32	866.84	462.08	1056.49	670.01	907.82	504	1022.8	512.92
24.29	0	0.05	0	0.07	0.02	99.95	0.01	0.06	0.05	0.2	0	99.98	91.37	98.46	0.05	0.06	0.2	0.01	84.3	12.52	20.07	0.54	0	0	0.01	0.32	0.37	0.01	99.07	0.46	0	0.16	99.46	0	0	0	16.68	-1.22	5.02	64.46	111.45	866.71	449.96	1055.05	657.18	908.62	492.34	1019.87	499.08
24.324	0	0.05	0	0.07	0.02	99.92	0.01	0.06	0.1	0.11	0	99.98	90.92	98.75	0.1	0.12	0.11	0.03	77.02	12.59	21.23	0.8	0	0	0	0.18	0.24	0.01	99.11	0.89	0	0.11	99.57	0	0	0	15.99	-0.16	2.95	66.85	109.76	869.6	438.37	1056.16	643.44	909.62	481.4	1019.3	485.69
24.357	0	0.06	0	0.03	0.03	99.75	0.01	0.06	0.12	0.14	0	99.98	96.84	98.6	0.19	0.22	0.12	0.05	56.86	12.06	7.22	0.45	0	0	0	0.14	0.23	0	99.23	1.41	0	0.02	99.51	0	0	0	17.64	-0.73	2.71	69.74	109.59	872	427.3	1052.46	624.96	908.89	468.9	1018.32	474.86
24.391	0	0.07	0	0.03	0.03	99.37	0.01	0.07	0.1	0.1	0	99.98	99.13	98.6	0.37	0.44	0.1	0.09	40.17	11.61	1.74	0.34	0	0	0	0.08	0.18	0.01	99.41	3.2	0	0.04	99.5	0	0	0	18.29	-0.71	5.35	72.64	109.27	872.79	420.61	1049.41	613.73	910.11	462.16	1019.27	467.07
24.424	0	0.06	0	0.03	0.03	99.01	0.01	0.08	0.11	0.11	0	99.98	98.93	98.42	0.54	0.66	0.11	0.14	32.77	6.61	2.1	1.22	0	0	0.01	0.05	0.12	0.01	99.58	6.9	0	0.02	99.25	0	0	0	13.24	-1.36	3.98	73.05	108.2	875.07	418.55	1049.13	607.8	910.41	459.35	1018.58	461.92
24.457	0	0.06	0	0.03	0.04	98.49	0.01	0.09	0.15	0.15	0	99.98	99.22	98.14	0.69	0.63	0.15	0.22	25.91	5.48	1.3	5.3	0	0	0.01	0.05	0.06	0.01	99.6	10.36	0	0.03	98.86	0	0	0	19.15	-2.17	3.89	75.27	107.56	876.6	412.97	1044.4	596.88	909.06	452.83	1016.54	456.9
24.491	0	0.09	0	0.13	0.04	98.22	0.01	0.17	0.19	0.19	0	99.97	98.44	97.76	0.96	0.7	0.19	0.3	24.91	5.04	2.97	29.18	0	0	0.01	0.04	0.04	0.01	99.68	25.49	0	0.06	97.89	0	0	0	21.38	-3.12	5.33	75.88	106.2	877.41	411.47	1042.89	592.46	910.54	451.37	1016.64	456.01
24.524	0	0.17	0	1.16	0.04	97	0.01	0.35	0.28	0.28	0	99.96	97.05	98.27	1.26	0.85	0.28	0.4	19.14	5.52	5.96	69.75	0	0	0.02	0.04	0.02	0	99.75	41.9	0	0.11	96.04	0	0	0	19.05	-1.81	4.69	76.01	103.25	877.76	409.32	1040.22	587.43	910.29	447.16	1013.4	452.51
24.557	0	0.2	0	2.57	0.04	96.49	0.01	0.51	0.4	0.4	0	99.95	95.44	98.61	1.03	0.69	0.4	0.46	20.69	5.81	9.74	80.6	0	0	0.03	0.04	0.02	0	99.76	51.19	0	0.05	93.81	0	0	0	16.78	0.67	5.52	75.62	101.44	879.08	409.32	1038.87	583.18	911.8	446.67	1013.13	451.4
24.591	0	0.25	0	9.5	0.04	93.89	0.01	1.45	0.64	0.64	0	99.84	85.83	98.34	0.87	0.48	0.64	0.42	24.63	6.83	23.31	89.74	0	0	0.05	0.03	0.02	0	99.78	76.96	0	0.07	86.6	0	0	0	13.09	1.61	4.74	75.18	102.57	880.66	410.01	1037.01	578.97	910.51	446.39	1013.01	450.13
24.624	0	0.24	0	24.04	0.03	93.93	0.01	1.62	0.6	0.79	0	99.71	77.77	98.54	0.6	0.3	0.79	0.45	31.76	9.12	40.48	92.16	0	0	0.08	0.03	0.02	0	99.78	80.08	0	0.03	83.03	0	0	0	12.38	0.93	3.93	76	99.05	883.27	410.79	1034.65	574.5	911.65	446.26	1010.66	448.84
24.657	0	0.25	0	53.15	0.03	91.43	0.01	2.35	0.43	0.93	0	99.44	65.61	97.09	0.43	0.26	0.93	0.49	41.91	9.64	58.03	94.42	0	0	0.1	0.02	0.02	0	99.79	89.37	0	0.02	74.56	0	0	0	13.72	4.46	3.32	76.56	97.92	883.17	410.36	1033.09	572.51	910.94	446.88	1008.86	447.5
24.691	0	0.62	0	83.31	0.06	52.83	0.01	3.06	0.27	1.84	0	99.76	38.36	97.22	0.27	0.15	1.84	0.51	51.3	13.87	68.3	97.05	0	0	0.1	0.03	0.02	0	99.86	96.14	0	0.02	49.61	0	0	0	14.99	4.22	3.1	77.16	99.09	883.57	410.1	1033.25	572.68	910.5	445.96	1009.57	447.95
24.724	0	0.71	0.01	84.91	0.08	36.21	0.02	3.1	0.24	2.15	0	99.71	32.92	97.83	0.24	0.16	2.15	0.46	48.64	11.72	66.3	98.28	0	0	0.06	0.03	0.01	0	99.88	96.55	0	0.02	44.88	0	0	0	25.64	2.97	2.28	77.4	98.29	883.21	409.55	1031.69	573.32	909.27	447.91	1007.55	448.77
24.758	0	1.7	0.04	89.6	0.19	3.17	0.04	3.32	0.21	3.75	0	99.47	8.92	98.49	0.21	0.11	3.75	0.45	42.77	9.79	58.65	99.37	0	0.01	0.05	0.01	0.01	0	99.93	98.32	0.01	0.01	22.3	0	0	0	26.67	1.11	1.84	77.04	95.8	883.55	410	1028.46	570.38	908.7	447	1004.48	448.89
24.791	0	2.23	0.07	88.04	0.28	1.14	0.06	3.34	0.14	4.79	0	99.08	1.88	97.98	0.14	0.07	4.79	0.3	38.8	6.88	51.63	98.31	0	0.01	0.04	0.01	0	0	99.94	98.74	0.01	0.02	14.94	0	0	0	23.26	2.59	4.26	78.84	99.58	883.4	409.53	1028.48	568.28	908.69	444.97	1008.16	449.44
24.824	0	2.44	0.08	85.01	0.32	0.69	0.06	3.32	0.1	4.78	0	98.53	0.33	95.58	0.1	0.06	4.78	0.22	32.3	5.83	45.73	98.15	0	0.01	0.04	0.01	0	0	99.94	98.7	0.01	0.03	13.7	0	0	0	25.93	6.63	3.33	78.6	98.17	883.26	409.38	1028.54	567.82	908.65	448.81	1006.81	447.54
24.858	0	3.21	0.15	87.82	0.44	0.27	0.09	3.36	0.1	7.78	0	98.62	0	95.79	0.1	0.05	7.78	0.19	30.64	4.34	46.53	97	0	0.02	0.05	0.01	0	0	99.94	99.08	0.01	0.02	5.97	0	0	0	24.73	6.37	1.92	78.4	97.18	884.23	410.35	1027.17	566.44	907.86	449.26	1005.01	446.82
24.891	0	3.01	0.15	88.67	0.43	0.22	0.09	3.35	0.11	8.07	0	98.82	0	96.09	0.11	0.06	8.07	0.19	28.12	3.12	48.54	96.41	0	0.02	0.09	0.01	0	0	99.94	98.98	0.02	0.02	5.68	0	0	0	24.8	5.99	2.04	78.71	95.7	884.33	410.55	1025.75	565.25	908	448.62	1003.69	446.91
24.924	0	2.86	0.18	94.03	0.4	0.18	0.09	3.36	0.11	10.33	0	99.51	-1.15	97.46	0.11	0.05	10.33	0.15	27.3	2.19	59.43	98.54	0	0.02	0.1	0.01	0	0	99.95	99.05	0.02	0.01	4.26	0	0	0	20.41	3.77	0.72	78.65	93.94	884.53	413.42	1020.66	561.96	905.43	448.95	999.36	447.23
24.958	0	2.47	0.19	96.74	0.34	0.27	0.08	3.35	0.14	12.04	0	99.82	-4.88	98.3	0.14	0.05	12.04	0.13	34.67	2.24	72.28	98.27	0	0.03	0.11	0.01	0	0	99.95	98.99	0.02	0.04	4.06	0	0	0	31.11	1.7	2.96	79.27	99.14	884.19	410.24	1020.03	559.32	904.01	447.14	1003.14	448.26
24.991	0	2.33	0.19	97.56	0.31	0.3	0.08	3.34	0.22	12.63	0	99.89	-7.14	97.89	0.12	0.05	12.63	0.11	36.48	2.76	78.28	98.16	0	0.03	0.22	0.01	0	0	99.95	98.92	0.02	0.02	4.08	0	0	0	26.05	2.81	1.59	77.78	94.79	884.51	409.79	1019.74	557.38	905.17	447.18	999.92	444.48
25.024	0	2.07	0.19	98.34	0.27	0.46	0.07	3.28	0.35	12.88	0	99.94	-7.46	97.37	0.11	0.05	12.88	0.07	42.98	3.78	86.76	97.9	0	0.04	0.35	0.01	0	0	99.95	98.52	0.01	0.02	4.75	0	0	0	27.12	3.94	2.53	77.85	94.94	884.51	409.21	1019.64	556.35	905.75	446.87	1000.66	444.51
25.058	0	1.95	0.16	98.62	0.23	0.9	0.07	3.17	0.52	12.02	0	99.96	-3.44	96.73	0.12	0.05	12.02	0.06	51.82	6.67	91.6	97.75	0	0.07	0.52	0	0	0	99.94	97.68	0.01	0.02	6.27	0	0	0	26.37	5.07	2.28	77.82	95.69	884.83	409.13	1019.65	555.73	905.38	446.62	1001.04	444.16
25.091	0	2.06	0.16	98.76	0.22	0.99	0.07	3.15	0.56	12.42	0	99.97	-3.83	97.38	0.17	0.06	12.42	0.06	52.79	8.8	93.6	98.1	0	0.08	0.56	0	0	0	99.94	97.47	0.01	0.02	6.56	0	0	0	31.57	3.91	1.68	79.62	95.39	884.89	408.54	1018.79	554.93	904.71	448.06	999.99	443.57
25.125	0	2.19	0.16	98.88	0.22	1.03	0.06	3.08	0.35	12.8	0	99.97	-4.35	98.46	0.2	0.07	12.8	0.04	53.4	10.57	95.08	98.86	0	0.11	0.35	0	0	0	99.94	96.89	0.01	0.05	6.63	0	0	0	31.44	1.23	2.38	79.84	96.92	885.82	409.08	1016.65	552.21	903.77	445.86	1000.69	444.97
25.158	0	2.71	0.18	98.65	0.25	0.55	0.07	2.97	0.23	14.15	0	99.96	-8.71	98.42	0.23	0.09	14.15	0.03	43.63	13.18	91.46	98.3	0	0.1	0.21	0	0	0	99.94	95.96	0.01	0.01	5.93	0	0	0	29.95	1.35	2.58	80.01	96.17	885.34	408.65	1016.36	552.38	903.9	443.91	1000.06	444.98
25.191	0	3.33	0.17	97.26	0.29	0.32	0.07	2.98	0.29	13.83	0	99.91	-7.66	98.72	0.29	0.12	13.83	0.03	33.35	15.86	80.28	95.39	0	0.08	0.12	0	0	0	99.94	95.99	0.01	0.02	6.32	0	0	0	30.26	0.26	1.95	79.95	97.51	886.11	408.93	1017.7	553.54	903.81	444.52	1001.32	445.21
25.225	0	4.27	0.15	83.45	0.45	0.17	0.09	2.92	0.33	11.94	0	98.94	0	98.11	0.33	0.16	11.94	0.03	21.14	14.93	49.89	87.18	0	0.06	0.06	0	0	0	99.94	95.38	0	0.01	6.9	0	0	0	26.69	2.25	2.73	79.18	96.57	886.37	409.48	1018.02	553.16	905.18	444.16	1001.74	445.4
25.258	0	4.41	0.15	19.49	0.77	0.11	0.15	2.92	0.51	11.62	61.03	87.81	0	98.69	0.51	0.21	11.62	0.04	14.13	13.45	17.98	58.38	0	0.04	0.03	0	0	0	99.92	95.14	0	0	6.79	0	0	0	27.07	0.37	1.7	79.47	96.54	887.72	411.43	1016.62	552.56	904.37	445.36	1000.91	446.43
25.291	0	2.64	0.15	1.71	0.92	0.1	0.17	3	0.73	11.1	94	80.54	0	98.39	0.73	0.25	11.1	0.04	10.89	10.93	5.92	18.08	0	0.02	0.01	0	0	0	99.9	95.54	0	0.02	7.12	0	0	0	27.78	1.44	1.97	79.58	96.53	886.89	412.84	1017.54	555.95	904.64	447.55	1001.17	448.37
25.325	0	2.56	0.15	1.16	1.04	0.11	0.21	3.09	1.48	14.07	93.82	83.97	0	98.67	1.48	0.33	14.07	0.03	11.53	9.64	4.48	12.3	0	0.02	0	0	0	0	99.87	95.47	0	0.18	7.55	0	0	0	26.5	0.48	1.01	79.05	97.96	887.29	414.44	1017.31	556.57	903.28	449.06	1001.24	449.19
25.358	0	2.45	0.14	1.03	1.03	0.17	0.22	3.33	2.77	14.4	93.34	87.39	0.33	98.13	2.77	0.36	14.4	0.02	17.55	10.98	5.3	10.28	0	0.01	0	0	0	0	99.88	96	0	0.23	8.77	0	0	0	25.43	2.2	0.75	78.5	96.71	888.94	416.17	1017.57	556.44	904.69	450.25	1001.4	450.41
25.392	0	2.71	0.12	3.97	0.85	1.19	0.26	3.72	5.68	15.52	92.06	98.55	8.47	97.71	5.68	0.45	15.52	0.02	45.95	16.04	18.98	27.09	0	0.01	0	0	0	0	99.87	95.75	0	0.05	11.7	0	0	0	23.3	3.23	1.42	77.9	96.26	888.75	417.73	1016.61	556.95	904.86	450.83	1001.12	451.57
25.425	0	3.33	0.08	8.52	0.76	3.77	0.28	4.76	11.63	15.18	82.96	99.47	12.95	98.26	11.63	0.5	15.18	0.02	58.64	28.72	28.93	38.14	0	0.01	0	0	0	0	99.85	95.97	0	0.01	15.86	0	0	0	19.91	1.83	0.96	76.67	100.47	888.25	421.59	1017.85	561.53	902.76	455.04	1003.23	455.11
25.458	0	2.72	0.06	8.22	0.6	8.93	0.23	4.98	12.27	12.27	82.14	99.77	19.2	97.15	12.57	0.53	12.27	0.02	69.27	33.63	35.05	33.46	0	0	0	0	0	0	99.83	96.09	0	0.01	18.68	0	0	0	21.42	4.35	1.62	77.17	97.26	889.24	422.6	1018.65	563.15	905.8	455.38	1003.04	456.92
25.492	0	2.83	0.05	6.94	0.53	15.15	0.22	6.07	10.93	10.93	69.7	99.82	21.38	96.83	17.5	0.42	10.93	0.01	71.86	47.58	41.81	27.4	0	0	0	0	0	0	99.75	96.32	0	0.01	22.73	0	0	0	14.87	4.91	1.99	75.44	98.51	889.5	429.19	1017.85	566.59	905.2	461.35	1003.71	461.92
25.525	0	3.1	0.03	2.49	0.44	19.84	0.17	6.11	8.68	8.68	60.31	99.74	27.32	98.02	17.22	0.34	8.68	0	67.82	61.9	39.15	11.93	0	0	0	0	0	0	99.73	96.88	0	1.6	27.71	0	0	0	17.55	2.48	4.21	75.51	99.88	886.64	433.74	1019.65	575.9	905.68	466.83	1005.52	469.42
25.558	0	3.54	0.02	0.75	0.46	9.68	0.13	5.55	6.62	6.62	80.64	98.87	29.22	98.29	14.95	0.34	6.62	0	49.28	65.61	24.63	2.67	0	0	0	0	0	0	99.72	96.7	0	14.33	29.62	0	0	0	15.7	1.76	2.14	74.1	100	890.07	442.5	1023.12	585.86	907.45	474.89	1007.43	476.91
25.592	0	3.55	0.02	0.4	0.38	9.86	0.09	4.69	4.9	4.9	80.28	97.83	36.3	98.68	10.32	0.37	4.9	0	41.03	65.61	15.05	1.01	0	0	0	0	0	0	99.68	97.02	0	29.13	33.99	0	0	0	6.99	-0.45	1.77	71.55	103.59	893.68	452.58	1021.88	588.06	906.55	482.85	1010.11	484.82
25.625	0	3.02	0.01	0.29	0.36	7.09	0.08	4.14	4.87	4.87	85.82	95.39	37	98.39	7.84	0.41	4.87	0	31.41	59.12	9.21	0.32	0	0	0	0	0	0	99.62	96.33	0	58.4	35.65	0	0	0	4.88	1.43	2.56	69.12	105.25	894.9	463.62	1021.51	596.5	906.85	492.29	1012.01	496.61
25.658	0	1.39	0.01	0.19	0.27	17.85	0.06	3.81	4.08	4.08	64.29	95.87	48.47	98.58	6.6	0.39	4.08	0	32.93	44.54	6.74	0.17	0	0	0	0	0	0.02	99.53	95.49	0	12.3	44.25	0	0	0	0.67	0.8	2.45	66.5	107.89	895.88	473.49	1022.53	604.6	906.51	501.08	1014.22	507.35
25.692	0	0.52	0	0.12	0.16	55.05	0.03	3.38	3.49	3.49	19.95	97.01	65.39	98.64	4.26	0.38	3.49	0	37.38	29.21	6.21	0.08	0	0	0	0	0	0.06	99.26	94.86	0	2.64	57.47	0	0	0	-3.16	-0.59	2.71	64.28	107.6	898.08	483.87	1021.85	610.84	907.64	509.86	1014.98	517.32
25.725	0	0.39	0	0.11	0.13	72.02	0.03	3.37	3.38	3.38	2.98	97.78	71.15	98.73	5.31	0.34	3.38	0	41.51	26.49	7.73	0.06	0	0	0	0	0	0.1	98.92	93.8	0.01	1.72	62.03	0	0	0	-9.03	-0.23	2.68	62.2	106.17	899.1	493.56	1020.4	616.82	908.12	518.04	1014	526
25.759	0	0.17	0	0.07	0.09	94.84	0.02	2.99	3.07	3.07	0	98.99	89.59	98.16	4.85	0.38	3.07	0	50.23	16.37	6.48	0.03	0	0	0	0	0	0.14	98.19	91.29	0.01	0.53	75.2	0	0	0	-10.45	-2.12	3.53	61.03	106.04	900.85	504.42	1019.93	625.74	909.42	528.8	1015.29	534.88
25.792	0	0.1	0	0.05	0.07	97.97	0.02	2.45	2.93	2.93	0	99.68	94.3	97.38	5.38	0.47	2.93	0	53.15	8.82	7.02	0.03	0	0	0.01	0	0	0.15	97.15	85.74	0.01	0.18	82.39	0	0	0	-14.57	-3.93	3.75	59.55	105.22	901.83	515.12	1019.56	634.29	910.34	537.72	1015.27	545.58
25.825	0	0.08	0	0.05	0.06	97.94	0.02	1.97	3.13	3.13	0	99.74	93.59	98.27	6.07	0.46	3.13	0	50.26	6.11	8.1	0.05	0	0	0.01	0	0.01	0.16	96.33	79.76	0.01	1.33	83.72	0	0	0	-15.85	-1.79	4.64	58.37	107.87	903.39	525.61	1022.05	644.47	911.91	548.1	1019.38	557.43
25.859	0	0.06	0	0.04	0.05	98.38	0.01	0.85	2.3	2.3	0	99.88	93.74	98.03	5.91	0.4	2.3	0	45.34	4.43	8.9	0.06	0	0.01	0.01	0	0.03	0.09	92.38	59.51	0.01	0.63	88.4	0	0	0	-17.23	-2.47	5.25	56.68	105.2	904.4	539.38	1022.78	658.08	914.51	561.7	1019.35	570.44
25.892	0	0.05	0	0.05	0.04	96.9	0.01	0.53	2.32	2.32	0	99.88	92.29	98.67	4.92	0.36	2.32	0	33.57	2.32	12.8	0.1	0	0.01	0	0	0.05	0.07	90.44	49.15	0.01	0.55	88.43	0	0	0	-18.26	-0.48	5.41	54.87	105.04	905.71	553.34	1023.95	671.58	915.98	575.68	1020.67	584.35
25.925	0	0.04	0	0.05	0.03	93.65	0.01	0.26	2.14	2.14	0	99.89	87.76	98.75	3.43	0.36	2.14	0	19.16	1.32	16.12	0.16	0	0.01	0	0	0.1	0.04	87.08	33.52	0.01	6.35	89	0	0	0	-18.72	-0.17	5.43	53.11	105.14	906.07	567.58	1026.47	688.16	917.38	590.44	1022.2	598.63
25.959	0	0.03	0	0.04	0.03	88.26	0.01	0.12	1.96	2.35	0	99.85	82.31	98.41	1.96	0.32	2.35	0	11.05	0.67	16.57	0.2	0	0.01	0	0	0.13	0.03	76.76	16.38	0.02	54.43	87.09	0	0	0	-19.27	1.39	5.63	51	110.86	905.72	580.38	1027.67	702.33	915.52	601.97	1025.67	614.52
25.992	0	0.03	0	0.07	0.02	86.5	0.01	0.09	0.99	2.45	0	99.83	75.3	97.84	0.99	0.24	2.45	0	9.97	0.45	30.17	0.75	0	0.01	0	0	0.11	0.03	73.63	11.66	0.02	56.08	86.2	0	0	0	-28.31	2.94	7	48.05	113.93	902.83	590.15	1028.16	715.47	914.23	612.16	1027.24	626.58
26.025	0	0.01	0	0.28	0.01	85.17	0	0.07	0.68	2.72	0	99.79	62.14	98.21	0.68	0.2	2.72	0	10.4	0.53	58.48	4.67	0	0.02	0	0	0.08	0.03	64.05	5.73	0.03	19.77	85	0	0	0	-21.23	1.97	4.74	45.65	116.55	902.05	596.17	1030.26	724.38	911.43	621.07	1027.52	631.45
26.059	0	0.01	0	1.55	0.01	89.03	0	0.06	4.59	1.93	0	99.75	52.04	98.73	0.45	0.18	4.59	0	18.39	0.66	85.67	23.56	0	0.06	0	0	0.06	0.04	45.96	1.93	0.03	11.64	84.05	0	0	0	-22.09	0.23	6.53	43.8	118.81	899.83	600.63	1030.52	731.32	911.07	624.86	1029.25	636.99
26.092	0	0.01	0	10.61	0	95.44	0	0.06	5.15	1.48	0	99.74	54.7	98.01	0.31	0.11	5.15	0	35.95	1.03	95.22	55.5	0	0.07	0.01	0	0.08	0.06	43.74	1.48	0.04	6.1	83.61	0	0	0	-29.5	2.52	5.73	42.22	122.07	899.01	602.34	1033.29	736.62	909.81	625.93	1031.34	637.38
26.126	0	0.01	0	7.32	0	98.16	0	0.06	6.23	0.62	0	99.81	55.58	98.5	0.26	0.08	6.23	0	48.62	1.43	96.76	55.84	0	0.11	0.02	0	0.09	0.12	30.65	0.62	0.03	4.79	85.58	0	0	0	-22.1	1.08	4.12	42.82	115.18	901.68	605.3	1034.57	739.37	913.43	629.07	1028.25	638.15
26.159	0	0.01	0	4.08	0	97.42	0	0.06	7.3	0.36	0	99.77	55.22	98.27	0.22	0.05	7.3	0	44.84	3.18	96.22	46.94	0	0.15	0.05	0	0.11	0.16	24.97	0.36	0.04	1.55	84.39	0	0	0	-26.57	1.8	5.19	42.02	118.81	901.11	606.03	1036.31	741.23	913.33	629.4	1031.68	639.84
26.192	0	0.01	0	1.64	0	98.78	0	0.06	7.19	0.27	0	99.81	55.58	98.45	0.2	0.04	7.19	0	55.92	8.14	95.34	29.83	0	0.17	0.17	0	0.17	0.36	24.88	0.27	0.04	0.34	85.58	0	0	0	-23.63	1.25	7.97	41.71	117.16	894.83	606.69	1035.65	747.52	913.31	630.32	1029.63	644.36
26.226	0	0.01	0	1.85	0	99.21	0	0.06	9.72	0.14	0	99.76	54.25	97.47	0.27	0.04	9.72	0	66.21	17.12	95.12	30.95	0	0.14	0.51	0	0.34	0.41	25.69	0.1	0.02	0.74	84.29	0	0	0	-19.96	3.75	7.88	41.5	121.99	891.44	602.23	1041.38	752.67	912.28	628.49	1033.48	642.32
26.259	0	0.03	0	7.24	0	99.67	0.01	0.06	12.26	0.13	0	99.78	51.61	97.94	0.26	0.04	12.26	0	81.06	32.58	97.93	53.69	0	0.13	1.14	0.01	0.65	0.28	29.79	0.09	0.02	0.38	84.74	0	0	0	-14.56	2.69	8.31	41.91	119.49	888.39	599.44	1046.51	761.29	914.84	627.24	1033.48	641.48
26.292	0	0.08	0	19.86	0	99.82	0.01	0.06	15.72	0.11	0	99.78	49.44	98.59	0.18	0.03	15.72	0.01	91.46	40.41	98.81	70.31	0	0.11	1.28	0.02	1.49	0.09	37.92	0.06	0.01	2.55	84.64	0	0	0	-15.4	0.77	9.84	42.1	117.1	884.28	596.09	1049.25	765.18	916.61	624.57	1032.76	639.5
26.326	0	0.15	0	31.75	0.01	99.78	0.01	0.06	18.85	0.1	0	99.7	47.73	98.72	0.11	0.02	18.85	0.01	92.11	45.9	99.05	75.51	0	0.1	1.21	0.06	2.51	0.02	46.91	0.04	0.01	2.02	82.85	0	0	0	-11.04	-0.28	9.53	42.39	117.04	882.16	594.68	1051.74	770.16	916.44	625.32	1032.69	638.98
26.359	0	0.22	0	39.59	0.01	99.82	0.01	0.06	0.94	0.08	0	99.76	46.96	98.78	0.08	0.02	20.15	0.01	92.76	50.6	99.4	79.26	0	0.08	0.94	0.09	2.97	0.01	52.62	0.04	0.01	1.54	84.19	0	0	0	-7.14	-0.03	9.69	42.68	117.54	880.33	592.47	1053.25	772.36	916.2	624.86	1033	638.14
26.393	0	0.31	0	30.61	0.01	99.8	0.01	0.06	0.72	0.07	0	99.77	44.62	98.52	0.06	0.03	24.9	0.01	89.97	54.16	99.13	64.67	0	0.07	0.72	0.5	4.11	0	63.46	0.03	0.01	0.98	84.39	0	0	0	-7.44	-1	9.92	42.46	121.62	879.81	591.79	1054.15	772.5	914.91	623.78	1035.59	638.83
26.426	0	0.34	0	31.09	0.01	99.82	0.01	0.06	0.56	0.07	0	99.82	43.49	98.5	0.04	0.03	27.22	0.02	88.95	53.28	98.97	63.42	0	0.07	0.56	1.41	5.4	0	68.01	0.03	0	0.8	86.02	0	0	0	-8.77	-1.07	10.19	42.3	121.69	879.34	591.42	1054.72	772.83	915.2	623.3	1035.92	638.56
26.459	0	0.21	0	21.28	0.01	99.82	0.01	0.06	0.42	0.05	0	99.85	45.16	98.38	0.02	0.03	24.66	0.02	87.44	46.49	98.34	53.98	0	0.05	0.42	1.63	5.97	0.01	68.91	0.03	0	1.48	87.05	0	0	0	-7.15	-1.45	9.68	42.41	122.51	878.74	590.67	1055.98	775.08	914.68	622.91	1036.23	638.23
26.493	0	0.17	0	16.73	0.01	99.87	0.01	0.06	0.38	0.05	0	99.92	43.35	98.25	0.01	0.03	28.61	0.02	85.64	38.87	97.69	46.29	0	0.05	0.38	7.39	6.02	0.01	76.27	0.03	0	1.61	90.75	0	0	0	-6.31	-1.85	9.4	42.66	122.94	877.94	589.95	1056.71	776.47	914.16	622.69	1036.19	637.69
26.526	0	0.09	0	12.28	0.01	99.88	0.01	0.06	0.3	0.03	0	99.94	45.11	98.35	0.01	0.02	26.29	0.02	83.45	24.6	96.49	38.33	0	0.03	0.3	9.01	6.02	0.02	80.97	0.03	0	1.19	92.47	0	0	0	-7.2	-1.57	9.38	42.55	123.58	876.89	589.53	1057.02	777.45	913.52	622.16	1036.15	637.45
26.559	0	0.07	0	12.28	0.01	99.88	0.01	0.06	0.26	0.03	0	99.94	45.56	97.86	0.01	0.02	25.55	0.02	84	19.21	96.37	37.4	0	0.03	0.26	9.53	5.63	0.03	82.67	0.03	0	1.32	92.56	0	0	0	-7.34	-2.88	8.67	42.3	124.43	876.55	589.63	1055.99	777.03	911.72	622.18	1035.27	636.88
26.593	0	0.07	0	20.64	0.01	99.91	0.01	0.06	0.21	0.03	0	99.95	46.76	97.95	0.01	0.02	22.76	0.02	85.17	15.88	97.05	47.03	0	0.01	0.21	10.37	5.93	0.04	87.89	0.03	0	1.58	94.61	0	0	0	-5.86	-2.68	9.67	42.92	122.8	875.33	588.92	1055.95	777.48	912.78	622.15	1034.67	637.12
26.626	0	0.06	0	19.16	0.01	99.92	0.01	0.06	0.21	0.03	0	99.96	47.19	98.01	0.01	0.03	22.17	0.02	86.2	11.7	96.77	45.21	0	0.01	0.21	10.1	6.18	0.06	88.27	0.03	0	1.23	94.64	0	0	0	-5.73	-2.52	9.5	43.05	122.38	874.62	588.09	1055.3	777.02	912.12	621.34	1033.6	636.13
26.659	0	0.05	0	19.92	0.01	99.92	0.01	0.06	0.2	0.03	0	99.96	48.67	98.25	0.01	0.03	19.78	0.02	86.39	8.33	96.27	45.87	0	0.01	0.2	11.99	5.98	0.05	89.98	0.03	0	0.45	95.12	0	0	0	-9.66	-1.87	9.89	43.1	117.52	874.31	588.9	1053.29	775.6	913.42	621	1030.09	635.17
26.693	0	0.04	0	11.9	0.01	99.92	0.01	0.06	0.19	0.03	0	99.96	49.52	98.35	0.01	0.04	19.6	0.03	83.97	5.98	94.52	33.32	0	0	0.19	14.78	5.96	0.06	93.6	0.03	0	0.71	95.62	0	0	0	-5.18	-1.58	10.08	43.73	116.97	873.65	587.7	1053.59	776.53	913.66	620.97	1029.77	635.17
26.726	0	0.04	0	8.32	0.01	99.89	0.01	0.06	0.16	0.02	0	99.96	51.78	98.65	0.01	0.03	18.26	0.03	79.25	4.67	90.86	29.56	0	0	0.16	13.33	5.33	0.06	92.8	0.02	0	0.8	95.59	0	0	0	-7.55	-0.55	10.67	43.84	117.96	872.68	585.34	1054.89	775.63	913.99	618.59	1031.03	633.27
26.76	0	0.03	0	3.6	0.01	99.85	0	0.06	0.11	0.02	0	99.97	56.43	98.62	0.01	0.03	13.27	0.03	72.03	4.12	86.19	16.29	0	0	0.11	10.6	4.71	0.02	93.77	0.02	0	1.21	96.2	0	0	0	-10.36	0.65	11.13	43.58	118.17	871.33	583.64	1056.06	775.72	914.25	616.99	1031.51	631.59
26.793	0	0.02	0	3.14	0.01	99.84	0	0.06	0.08	0.02	0	99.97	58.32	98.49	0.01	0.02	10.94	0.03	70.78	3.76	84.64	15.24	0	0	0.08	8.49	3.9	0.02	93.43	0.02	0	1.47	96.21	0	0	0	-9.38	-1.11	10.92	44.01	117.41	869.79	580.99	1056.49	775.46	913.71	615.74	1030.41	628.6
26.826	0	0.02	0	3.18	0.01	99.83	0	0.06	0.05	0.02	0	99.97	59.65	98.19	0.01	0.02	10.54	0.03	70.22	3.05	82.01	18.39	0	0	0.05	8.43	2.74	0.01	93.22	0.02	0	0.58	96.34	0	0	0	-9.73	-2.04	10.45	44.38	117.51	868.8	578.03	1056.68	774.58	912.86	611.95	1029.56	625.74
26.86	0	0.02	0	5.43	0.01	99.85	0	0.06	0.03	0.01	0	99.97	57.02	98.76	0.01	0.02	9.53	0.03	72.46	3.61	89.5	22.61	0	0	0.03	8.63	2.16	0	92.47	0.01	0	0.42	96.37	0	0	0	-5.85	-0.12	11.36	45.01	116.74	867.45	575.66	1055.21	772.47	912.68	610.59	1028.54	624.89
26.893	0	0.03	0	13.21	0.01	99.9	0	0.06	0.03	0.02	0	99.97	55.07	98.57	0.01	0.01	9.97	0.03	78.52	3.63	93.55	37.49	0	0	0.03	10.12	1.33	0	93.22	0.02	0	2.18	96.29	0	0	0	-0.31	0.82	8.48	47.21	114.21	875.16	569.05	1060.07	766.37	917.35	604.86	1030.95	616.64
26.926	0	0.03	0	20.26	0.01	99.93	0	0.06	0.03	0.01	0	99.97	54.47	98.77	0.01	0.01	9.22	0.03	84.33	4.58	95.91	44.79	0	0	0.03	9.83	0.84	0	94.19	0.01	0	0.68	96.38	0	0	0	-8.5	-0.08	9.11	47.41	112.98	873.49	564.94	1058.82	760.32	916.95	599.37	1029.37	610.59
26.96	0	0.02	0	9.47	0.01	99.94	0	0.06	0.03	0.01	0	99.97	55.24	98.49	0.01	0.01	7.95	0.02	87.76	5.72	95.67	26.97	0	0	0.03	10.36	0.62	0	94.87	0.01	0	0.33	96.58	0	0	0	-4.59	-1.12	7.92	48.7	114.79	874.87	557.6	1059.09	753.25	915.89	592.42	1030.13	603.62
26.993	0	0.02	0	3.55	0.01	99.96	0	0.06	0.02	0.02	0	99.97	57.14	98.72	0.01	0.01	7.15	0.02	92.89	8.62	92.19	9.24	0	0	0.02	8.99	0.52	0	95.81	0.02	0	0.12	97.07	0	0	0	-3.42	0.28	9.33	50.28	109.34	871.78	547.46	1055.2	742.77	916.12	581.87	1024.79	593.96
27.026	0	0.02	0	1.9	0.01	99.96	0	0.06	0.02	0.03	0	99.97	60.29	98.55	0.01	0.01	5.96	0.02	94.47	11.53	86.27	2.13	0	0	0.02	6.71	0.42	0	96.56	0.03	0	0.26	97.57	0	0	0	-2.71	-0.89	8.68	51.33	110.85	873.52	541.03	1058.37	737.48	917.22	577.48	1027.67	586.95
27.06	0	0.03	0	1.01	0.01	99.97	0	0.06	0.01	0.04	0	99.97	65.92	98.77	0.01	0.01	4.38	0.02	94.94	13.58	74.93	0.63	0	0	0.01	4.99	0.32	0	97.27	0.04	0	0.05	98.16	0	0	0	2.88	-0.07	7.8	53.57	111.91	875.69	529.58	1058.86	726.93	917.45	564.86	1028.67	577.26
27.093	0	0.04	0	0.49	0.01	99.97	0.01	0.06	0.02	0.05	0	99.98	72.33	98.7	0.02	0.01	3.74	0.02	95.01	16.52	60.62	0.2	0	0	0.01	3.94	0.37	0	97.74	0.05	0	0.05	98.33	0	0	0	1.07	0.34	6.49	54.5	108.2	873.59	518.86	1058.22	717.48	916.62	554.54	1024.22	565.83
27.127	0	0.04	0	0.37	0.01	99.97	0.01	0.06	0.03	0.07	0	99.98	75.26	98.28	0.03	0.01	2.77	0.02	93.96	19.82	54.9	0.16	0	0	0.01	2.93	0.44	0.01	98.42	0.07	0	0.01	98.78	0	0	0	6.7	-1.76	9.53	56.66	107.83	870.73	506.2	1053.33	703.74	915.55	541.46	1022.48	555.37
27.16	0	0.05	0	0.37	0.01	99.97	0.01	0.06	0.03	0.11	0	99.98	75.54	98.15	0.03	0.01	2.26	0.03	93.78	25.29	54.87	0.25	0	0	0.01	1.93	0.72	0.02	98.41	0.11	0	0.01	99.02	0	0	0	6.55	2.15	6.73	58.72	106.88	876.5	494.43	1058.09	691.18	918.84	530.8	1025.13	541.97
27.193	0	0.05	0	0.63	0.01	99.97	0	0.06	0.05	0.18	0	99.98	71.17	98.41	0.05	0.01	2.23	0.03	93.14	28.99	65.2	0.52	0	0	0.01	1.34	1.03	0.02	98.69	0.18	0	0.01	99.12	0	0	0	16.58	-1.38	8.6	61.31	106.97	874.28	479.64	1055.09	677.77	917.79	517.07	1023.9	530.62
27.227	0	0.05	0	0.9	0.01	99.97	0	0.06	0.08	0.5	0	99.98	69.13	98.38	0.08	0.01	1.63	0.04	92.05	29.52	70.77	1.9	0	0	0	0.66	0.72	0.01	99.26	0.5	0	0.01	99.33	0	0	0	14.24	-1.48	7.73	63.2	109.02	872.91	468.87	1053.8	666.53	914.74	506.42	1023.08	518.53
27.26	0	0.05	0	0.62	0.01	99.96	0	0.06	0.11	0.82	0	99.98	73.41	98.74	0.11	0.02	1.43	0.05	87.84	26.44	60.89	4.29	0	0	0	0.51	0.46	0.01	99.32	0.82	0	0.04	99.34	0	0	0	15.91	-0.2	6.44	65.95	105.25	875.3	456.74	1053.43	652.23	916.3	495.15	1021.11	504.77
27.293	0	0.06	0	0.51	0.01	99.95	0	0.06	0.19	1.25	0	99.98	76.65	98.43	0.19	0.02	1.25	0.06	84.61	26.89	53.45	7.84	0	0	0	0.33	0.32	0	99.5	1.92	0	0.02	99.37	0	0	0	18.82	-1.3	6.43	68.95	104.14	877.01	448.3	1048.35	636.74	915.07	486.33	1018.84	495.06
27.327	0	0.11	0	0.1	0.03	99.92	0.01	0.07	0.36	1.06	0	99.98	90.42	98.55	0.36	0.03	1.06	0.07	78.18	28.31	21.11	6.78	0	0	0.01	0.13	0.23	0	99.66	6.17	0	0.06	99.35	0	0	0	20.72	-0.9	5.25	72.55	103.95	878.58	440.55	1043.95	622.57	912.74	478.58	1016.45	485.55
27.36	0	0.09	0	0.05	0.03	99.78	0.01	0.09	0.41	1.03	0	99.98	95.62	98.43	0.41	0.05	1.03	0.07	59.7	16.63	8.83	5.44	0	0	0	0.09	0.11	0	99.72	9.95	0	0.13	99.03	0	0	0	19.18	-1.32	5.09	75.12	101.24	880.39	436.72	1040.16	611.36	912.82	474.64	1013.96	479.04
27.394	0	0.09	0	0.05	0.04	98.96	0.01	0.22	0.49	0.77	0	99.98	98.58	98.65	0.49	0.07	0.77	0.08	32.82	13.03	2.15	13.66	0	0	0	0.03	0.04	0	99.81	32.7	0	0.05	98.78	0	0	0	20.68	0.56	5.43	76.3	101.34	882.97	430.92	1034.28	595.72	911.44	466.98	1012.64	472.35
27.427	0	0.14	0	0.45	0.03	99.13	0.01	0.54	0.66	0.97	0	99.97	96.74	98.6	0.66	0.09	0.97	0.11	37.27	8.99	6.15	51.38	0	0	0	0.02	0.01	0	99.84	54.05	0	0.06	98.07	0	0	0	22.03	-0.74	4.5	77.15	101.69	885.16	430.39	1030.13	588.56	909.55	464.96	1011.08	470.6
27.46	0	0.17	0	3.15	0.03	98.49	0.01	0.73	0.6	1.23	0	99.97	92.1	98.53	0.6	0.09	1.23	0.14	29.49	6.67	16.8	79.7	0	0	0	0.01	0.01	0	99.84	61.25	0	0.08	97.07	0	0	0	14.23	-0.98	5.16	77.9	95.25	888.09	429.25	1027.71	580.03	913.33	461.05	1008.43	466.37
27.494	0	0.12	0	35.55	0.02	99.04	0	1.85	0.52	1.45	0	99.96	76.18	98.48	0.52	0.1	1.45	0.15	41.68	5	54.15	97.49	0	0	0	0	0	0	99.89	83.86	0	0.04	94.95	0	0	0	23.24	1.13	4.1	78.7	91.09	889.57	427.78	1025.15	575.81	913.97	462.1	1005.04	464.04
27.527	0	0.09	0	65.85	0.01	97.58	0	2.37	0.36	1.46	0	99.91	66.38	97.9	0.36	0.11	1.46	0.14	34.66	3.43	77.33	96.09	0	0	0.01	0.01	0	0	99.88	90.12	0	0.12	90.14	0	0	0	25.68	-2.79	3.29	82.16	92.11	889.95	428.5	1022.28	573.26	911.6	462.85	1003.7	464.14
27.56	0	0.09	0	63.56	0.02	92	0	2.39	0.3	1.69	0	99.91	58.55	98.76	0.3	0.12	1.69	0.12	22.57	2.4	80.73	87.3	0	0	0.01	0.01	0	0.01	99.83	90.46	0	0.25	85.05	0	0	0	26.41	0.13	3.96	82.63	89.6	889.45	429.25	1019.07	570.42	911.45	463.93	1001.06	464.08
27.594	0	0.14	0	63.21	0.03	57.61	0	3	0.21	2.73	11.79	99.87	40.54	97.58	0.21	0.12	2.73	0.1	15.83	1.66	75.98	81.26	0	0	0.01	0.01	0	0.01	99.82	96.16	0	0.14	69.34	0	0	0	20.92	3.51	2.95	81.94	89.62	891.18	430.64	1016.1	565.01	910.18	464.27	999.79	462.49
27.627	0	0.18	0	9.59	0.06	25.53	0.01	3.09	0.2	2.66	49.47	98.82	40.11	97.3	0.2	0.12	2.66	0.13	6.96	1.54	48.64	47.69	0	0	0.03	0.01	0	0.02	99.78	96.86	0	0.02	61.51	0	0	0	27.01	-4.08	0.84	82.41	84.76	892.62	432.24	1014.07	566.19	910.77	464.65	995.52	463.99
27.66	0	0.38	0.01	21.75	0.11	3.55	0.02	3.2	0.18	3.12	56.49	98.71	19.32	98.7	0.18	0.12	3.12	0.08	5.36	0.74	47.59	55.25	0	0	0.07	0.01	0	0.02	99.7	97.8	0	0.2	42.34	0	0	0	27.82	0.34	3.36	83.16	86.17	892.73	433.13	1013.72	564.93	911.66	466.08	997.83	465.8
27.694	0	1.15	0.06	34.38	0.32	0.2	0.05	3.31	0.18	4.33	40.62	97.25	0	98.44	0.16	0.11	4.33	0.03	4.25	0.57	38.02	60.5	0	0	0.18	0.01	0	0.03	99.7	98.73	0.01	0.12	16.98	0	0	0	25.09	1.28	2.92	83.41	86.94	891.27	434.47	1011.64	564.77	909.24	467.39	996.17	466.05
27.727	0	1.36	0.08	48.31	0.35	0.13	0.05	3.31	0.43	4.87	26.69	97.88	0	97.58	0.17	0.11	4.87	0.02	3.88	0.4	41.35	66.16	0	0	0.43	0.01	0	0.07	99.65	98.69	0.01	0.11	13.29	0	0	0	24.27	-3.51	2.79	83.43	84.12	892	434.84	1009.96	563.8	910	464.82	994.1	466.58
27.761	0	2.23	0.17	54.47	0.54	0.05	0.09	3.37	1.32	7.84	20.53	97.13	-1.07	98.19	0.26	0.15	7.84	0.01	3.68	0.3	37.66	68.21	0	0.01	1.32	0.02	0	0.19	99.52	99.03	0.03	0.04	4.14	0	0	0	26.51	-2.03	3.63	83.49	87.39	891.66	434.67	1010.42	563.75	909.05	465.8	996.42	467.43
27.794	0	2.4	0.2	52.12	0.6	0.04	0.11	3.39	3.39	8.51	22.88	96.75	-2.89	98.7	0.37	0.17	8.51	0.01	4.84	0.25	36.25	65.32	0	0.02	3.39	0.03	0	0.36	99.31	99.04	0.05	0.03	2.33	0	0	0	27.78	-0.34	3.28	83.2	87.41	892.29	435.26	1008.74	561.67	908.29	466.61	995.7	467.38
27.827	0	2.27	0.19	42.71	0.61	0.06	0.13	3.38	7.98	8.18	32.29	96.05	-0.22	98.71	0.52	0.16	8.18	0.01	9.91	0.23	33.85	57.38	0	0.03	7.98	0.04	0	0.87	99.19	98.81	0.07	0.05	2.56	0	0	0	23.85	0.32	2.78	83.02	87.75	892.91	435.89	1007.86	559.68	907.67	466.77	995.42	466.52
27.861	0	3.14	0.23	72.48	0.62	0.1	0.2	3.38	22.05	11.11	2.52	97.33	-3.77	98.59	0.82	0.16	11.11	0.01	22.05	0.29	39.34	67.44	0	0.11	22.15	0.1	0	2.87	98.72	98.54	0.14	0.01	1.59	0.32	0	0	22.88	-0.76	3.14	82.89	84.66	892.37	435.03	1006.02	557.17	908.2	465.79	992.86	464.82
27.894	0	3.82	0.23	88.11	0.58	0.21	0.31	3.44	35.35	10.2	0	98.01	-4.85	98.31	1.31	0.19	10.2	0.01	35.35	0.38	43.07	71.09	1.08	0.16	42.38	0.12	0.01	8.49	98.76	98.42	0.17	0.02	1.64	0.3	0	0	25.74	1.69	4.34	83.13	87.58	891.72	434.32	1007.46	558.6	908.04	465.51	995.61	466.29
27.927	0	4.65	0.24	94.17	0.57	0.34	0.42	3.44	43.77	9.76	0	98.18	-5.48	98.43	1.66	0.22	9.76	0.01	43.77	0.5	44.49	76.86	5.67	0.32	55.33	0.18	0.01	12.17	98.45	98.06	0.22	0.01	1.52	0.73	0	0	28.64	1.31	3.23	82.78	83.75	892.46	435.05	1006.1	559.29	908.82	465.02	992.55	466.83
27.961	0	4.63	0.23	97.15	0.51	0.19	0.39	3.49	34.28	7.28	0	98.49	-12.31	98.67	2.41	0.29	7.28	0.02	34.28	0.44	47.84	84.01	12.22	0.86	63.15	0.41	0.02	12.16	97.49	97.62	0.42	0.02	1.33	0.77	0	0	27.48	-0.47	3.5	83.04	87.16	892.69	435.09	1006.68	558.69	907.74	465.19	994.87	467.08
27.994	0	4.76	0.23	96.26	0.59	0.09	0.43	3.6	20.55	7.97	0	97.62	-15.84	98.27	2.98	0.38	7.97	0.03	20.55	0.48	42.01	82.57	17.37	1.05	65.84	0.39	0.02	6.44	97.53	97.73	0.39	0.02	1.32	0.67	0	0	27.15	-1.79	3.25	83.03	84.71	892.64	435.7	1005.9	558.99	908.32	465.36	993.01	467.15
28.027	0	4.36	0.23	95.99	0.58	0.07	0.37	3.56	16.78	8.24	0	97.56	-15.63	98.09	3.22	0.36	8.24	0.03	16.78	0.7	42.78	86.38	27.28	1.48	57.93	0.57	0.03	2.22	96.45	97.18	0.52	0.02	1.21	0.67	0	0	25.7	-2.31	2.96	83.34	84.99	892.71	435.31	1005.2	557.5	907.68	464.6	992.65	466.21
28.061	0	4.12	0.24	92.19	0.64	0.05	0.3	3.68	10.98	9.68	0	97.06	-13.98	98.77	3.72	0.34	9.68	0.03	10.98	0.97	39.99	85.93	26.49	2.24	41.42	0.43	0.03	0.68	96.88	97.53	0.39	0.01	1.29	0.82	0	0	26.07	-0.09	3.32	83.07	82.47	892.22	434.74	1004.69	557.24	908.65	463.95	991.1	465.68
28.094	0	3.38	0.24	85.54	0.64	0.05	0.22	3.73	8.87	9.68	0	97.16	-11.43	98.09	3.96	0.35	9.68	0.02	8.87	0.95	40.47	82.62	18.14	2.11	25.07	0.48	0.02	0.21	96.82	97.64	0.29	0.03	1.2	0.74	0	0	26.03	2.3	2.47	83.14	81.86	891.85	434.36	1004.25	556.88	908.03	464.3	989.89	464.48
28.128	0	2.98	0.24	67.84	0.7	0.04	0.22	3.6	6.02	10.28	7.16	95.83	-9.22	97.58	3.77	0.44	10.28	0.03	6.02	0.79	35.8	74.49	12.63	4.95	13.46	0.55	0.01	0.06	96.53	96.89	0.21	0.03	1.15	0.64	0	0	24.53	3.51	2.11	83.34	81.67	892.18	433.47	1004.71	555.96	908.31	463.39	989.98	463.1
28.161	0	2.4	0.24	32.95	0.77	0.03	0.19	3.64	3.44	9.71	42.05	92.96	-4.56	98.51	3.44	0.42	9.71	0.03	3.01	0.53	28.75	57.88	7.27	3.6	4.89	0.46	0.01	0.09	96.71	97.49	0.24	0.02	1.13	0.59	0	0	30.02	-1.04	5.82	83.28	83.6	890.18	429.89	1004.05	553.01	908.38	460.43	991.94	462.88
28.194	0	1.73	0.23	15.26	0.73	0.03	0.16	3.54	2.83	9.49	69.48	93.1	-4.61	97.79	2.83	0.43	9.49	0.03	1.84	0.4	29.59	38.69	5.38	2.91	2.39	0.43	0.01	0.09	96.13	97.42	0.26	0.06	0.96	0.31	0	0	29.17	3.04	4.14	83.49	88.59	888.77	428.5	1007.21	555.6	905.84	462.82	994.41	460.6
28.228	0	1.33	0.23	6.37	0.73	0.03	0.15	3.54	2.19	8.83	87.26	92.12	-3.2	97.69	2.74	0.44	8.83	0.04	1.01	0.33	28.01	21.86	4.64	2.19	1.1	0.45	0.01	0.1	95.92	97.43	0.31	0.08	1.07	0.44	0	0	27.15	-3.28	3.2	83.55	85.15	889.4	430.59	1003.73	554.25	905.35	462.14	990.49	461.37
28.261	0	1.11	0.22	3.2	0.76	0.03	0.15	3.59	1.38	8.5	92.82	90.61	-1.66	97.23	3.25	0.52	8.5	0.04	0.93	0.25	25.94	10.27	2.94	1.38	0.59	0.34	0.01	0.16	95.61	97.21	0.35	0.08	1.23	0.42	0	0	24.82	-4.2	4.72	83.52	85.97	890.24	430.69	1001.95	549.34	905.48	461.88	991.45	461.01
28.294	0	0.99	0.23	6.31	0.62	0.03	0.12	3.42	1.28	8.79	87.37	96	-6.19	95.7	2.69	0.46	8.79	0.05	1.82	0.25	37.16	13.17	0.65	0.91	0.49	0.36	0	0.19	95.73	96.61	0.28	0.04	1.28	0.7	0	0	27.88	-6.49	2.65	82.74	85.35	889.37	429.02	1003.6	554.1	904.8	458.16	990.09	461.23
28.328	0	1.21	0.25	6.82	0.67	0.03	0.12	3.38	1.04	8.93	86.35	94.34	-3.72	93.89	1.74	0.48	8.93	0.08	2.17	0.19	32.16	19.05	0	0.46	0.47	0.36	0	0.17	96.19	97.22	0.25	0.08	1.04	1.04	0	0	29.88	-8.34	2.2	82.57	80.7	888.44	428.49	1004.53	556.17	906.8	457.89	987.39	462.05
28.361	0	1.6	0.26	10.2	0.74	0.03	0.14	3.41	0.97	10.97	79.59	93.74	-3.81	95.41	1.63	0.54	10.97	0.15	2.46	0.16	30.18	29.41	0	0.35	0.32	0.32	0.01	0.1	96.83	97.44	0.26	0.09	0.97	1.14	0	0	19.92	-6.83	2.97	81.79	75.76	891.46	429.92	1004.11	552.85	910.95	457.88	986.7	459.01
28.395	0	2.22	0.26	12.29	0.86	0.03	0.16	3.45	0.85	12.88	75.42	91.16	-2.71	97.32	1.05	0.45	12.88	0.19	1.27	0.12	24.53	38.45	0	0.12	0.11	0.14	0.01	0.01	97.84	98.35	0.14	0.16	0.85	0.62	0	0	26.92	-4.03	1.14	81.15	85.94	890.87	427	1006.01	552.85	905.46	457.42	991.39	458.2
28.428	0	2.15	0.27	10.21	0.88	0.03	0.17	3.41	0.68	16.3	79.57	93.6	-5.87	98.64	0.68	0.26	16.3	0.1	2.02	0.28	28.17	30.09	0	0.06	0.05	0.08	0	0	98.55	98.67	0.1	1.58	0.86	0	0	0	27.22	-0.59	1.87	80.83	91.82	887.96	423.76	1009.72	556.24	903.49	457.07	995.3	456.28
28.461	0	2.03	0.3	32.12	0.7	0.03	0.15	3.41	0.74	20.56	42.88	98.75	-16.71	97.99	0.74	0.15	20.56	0.06	3.81	0.68	48.84	37.88	0	0.04	0.02	0.07	0	0	98.9	98.77	0.07	0.43	1.09	0	0	0	24.57	2.58	1.71	79.23	90.94	891.67	427.42	1011.25	556.88	906.48	459.84	997.41	458.82
28.495	0	2.42	0.35	27.91	0.82	0.04	0.2	3.47	1.07	26.98	47.09	98.9	-19.72	98.37	1.23	0.11	26.98	0.03	6.88	1.99	50.2	32.53	0	0.01	0.01	0.03	0	0	99.12	98.84	0.04	0.63	1.07	0	0	0	23.76	1.5	2	79.22	90.95	895.52	432.41	1010.83	557.13	908.37	462.4	999.31	463.66
28.528	0	2.19	0.34	10.62	0.91	0.05	0.23	3.53	1.13	26.31	78.76	98.17	-15	97.92	1.74	0.08	26.31	0.02	10.15	4.4	43.9	15.5	0	0.01	0.01	0.01	0	0	98.98	98.77	0.05	0.51	1.13	0	0	0	25.49	-2.73	1.17	79.92	91.6	896.66	434.14	1011.05	558.12	908.09	464.83	999.69	464.81
28.561	0	2.37	0.3	5.45	1.01	0.07	0.26	3.67	1.53	22.99	89.09	95.74	-5.11	98.65	2.48	0.06	22.99	0.01	16.02	6.85	33.01	12.4	0	0.01	0.01	0.01	0	0	99.07	99	0.04	3.59	1.53	0	0	0	19.75	0.54	3.26	76.85	98.35	891.65	435.43	1019.81	573.38	908.24	467.16	1006.55	470.22
28.595	0	2.73	0.26	1.29	1.3	0.09	0.32	3.93	2.46	19.46	92.13	88.47	0	98.22	4.26	0.05	19.46	0.01	18.44	10.89	13.75	3.09	0	0.01	0	0	0	0	99.23	99	0.05	17.8	2.46	0	0	0	16.54	1.94	2.76	75.73	97.91	894.71	443.91	1023.11	582.24	911.3	474.54	1009.13	478.22
28.628	0	2.76	0.22	0.91	1.2	0.11	0.28	3.86	3.2	14.89	92.29	89.29	0	98.6	3.86	0.04	14.89	0	20.53	15.01	9	1.12	0	0.01	0	0	0	0	99.19	98.92	0.05	67.53	3.2	0	0	0	12.73	0.73	2.47	74.22	99.45	893.79	449.55	1026.17	591.46	911.37	480.44	1010.75	484.25
28.661	0	3.2	0.18	0.78	1.11	0.2	0.26	3.98	4.5	11.14	92.04	93.95	0.9	98.71	4.79	0.04	11.14	0	28.2	23.59	7.02	1.1	0	0.01	0	0	0	0	99.26	98.76	0.06	60.58	4.5	0	0	0	9.21	0.33	3.41	71.37	102.17	897.13	460.78	1030.15	602.62	914.45	490.65	1016.5	495.72
28.695	0	2.45	0.14	0.59	1.1	0.18	0.25	4.43	7.6	10.87	91.13	88.74	1.37	98.67	7.6	0.07	10.87	0	19.58	20.46	5.44	0.38	0	0	0.01	0	0	0.01	99.44	98.63	0.05	58.22	8.2	0	0	0	2.89	-0.46	2.82	68.52	106.47	898.94	473.4	1030.15	610.54	912.84	501.72	1019.1	508.51
28.728	0	1.62	0.12	0.51	1.14	0.16	0.24	4.84	9.12	9.35	90.33	84.6	1.32	98.78	10.03	0.12	9.35	0	15.21	11.97	4.14	0.23	0	0.01	0.01	0	0	0.07	99.32	98.34	0.06	95.44	9.12	0	0	0	2.55	0.05	3.22	66.47	110.06	899.65	484.74	1033.67	624.33	913.62	512.96	1023.34	521.6
28.762	0	1.11	0.09	0.4	0.93	0.22	0.18	4.44	7.93	8.08	91.11	81.41	6.75	98.73	7.93	0.17	8.08	0	12.31	4.4	1.64	0.06	0	0.01	0.02	0	0	0.55	99.4	98.25	0.04	98.07	13.45	0	0	0	-6.22	0.23	2.84	63.7	106.04	899.49	498.49	1033.35	636.35	915.07	524.73	1020.65	534.57
28.795	0	0.77	0.05	0.34	0.65	0.45	0.12	3.96	5.16	5.78	92.08	82.4	15.31	97.75	5.16	0.2	5.78	0	13.4	1.13	1.81	0.06	0	0.01	0.03	0	0	0.84	99.14	98.12	0.05	87.63	19.52	0	0	0	-10.54	-3.15	3.54	61.34	107.12	904.08	517.19	1035.1	651.35	918.23	542.09	1024.91	551.75
28.828	0	0.7	0.05	0.33	0.59	0.43	0.1	3.77	4.32	4.32	92.45	78.37	16.22	98.31	4.35	0.3	4.32	0	10.56	0.25	1.46	0.07	0	0.01	0.04	0	0	1.36	98.8	97.62	0.05	88.68	20.59	0	0	0	-17.25	-1.67	3.04	58.17	106.51	903.97	534.85	1035.54	668.56	918.27	559.14	1024.41	568.05
28.862	0	0.44	0.02	0.22	0.37	1.32	0.06	3.46	2.07	2.07	93.09	73.51	28.72	97.94	3.32	0.49	2.07	0	7.77	0.05	1.24	0.07	0	0.02	0.04	0	0	1.27	98.26	96.27	0.03	90.27	32.06	0	0	0	-19.95	-2.69	3.86	54.98	110.59	903.45	552.22	1034.46	684.62	916.19	575.68	1026.36	585.25
28.895	0	0.44	0.02	0.24	0.37	0.92	0.06	3.23	1.65	1.65	93.53	67.04	25.45	98.18	3.22	0.66	1.65	0	4.44	0.01	2.37	0.18	0	0.02	0.05	0	0.01	1.05	97.73	94.55	0.03	87.87	30.49	0	0	0	-19.15	-2.07	4.36	51.87	115.23	904.03	568.51	1033.51	698.61	914.18	592.96	1029.12	601.22
28.928	0	0.34	0.01	0.21	0.28	1.47	0.04	2.51	1.07	1.07	94.99	61.76	29.9	98.54	2.36	0.69	1.07	0	3.79	0.01	3.9	0.42	0	0.03	0.04	0	0.01	0.76	95.4	89.07	0.03	75	35.04	0	0	0	-24.15	-0.95	4.79	48.53	115.26	904.87	583.16	1031.66	709.94	914.1	606.76	1028.98	616.04
28.962	0	0.2	0.01	0.19	0.16	3.24	0.03	1.17	0.51	0.51	93.52	56.91	34.78	98.11	1.64	0.47	0.51	0	6.64	0	10.9	1.31	0	0.04	0.03	0	0.03	0.48	85.89	71.43	0.04	71.92	40.84	0	0	0	-21.62	-2.27	5.13	45.49	115.42	905.66	594.84	1032.62	721.8	915.08	620.97	1030.33	627.06
28.995	0	0.12	0.01	0.61	0.09	6.94	0.02	0.64	0.55	0.55	86.11	87.71	31.45	98.23	1.09	0.3	0.55	0	13.7	0.01	35.06	4.53	0	0.04	0.03	0	0.05	0.42	82.72	57.48	0.04	9.95	44.43	0	0	0	-27.49	1.92	4.92	42.66	117.62	905.7	604.96	1035.08	734.34	915.22	630.63	1032.59	638.26
29.028	0	0.05	0	3.21	0.03	32.32	0.01	0.3	0.36	0.36	42.68	98.53	31.69	98.7	0.7	0.25	0.36	0	32.48	0.01	71.46	12.12	0	0.07	0.04	0	0.1	0.33	74.24	39.85	0.06	3.62	51.53	0	0	0	-29.52	0.35	3.83	40.38	122.27	902.98	607.93	1037.47	742.42	911.72	637.04	1033.93	640.74
29.062	0	0.03	0	9.61	0.01	73.01	0.01	0.11	0.34	0.34	1.99	99.11	38.1	98.63	0.62	0.16	0.34	0	49.55	0.04	90.61	29.45	0	0.13	0.07	0	0.14	0.31	61.31	15.09	0.07	2.68	58.4	0	0	0	-27.6	0.63	4.09	38.97	122.62	903.89	615.73	1038.77	750.61	912.9	644.13	1035.48	647.47
29.095	0	0.02	0	12.1	0.01	82.38	0.01	0.09	0.51	0.37	0	99.08	40.14	98.6	0.59	0.1	0.37	0	58.73	0.14	95.38	33.42	0	0.17	0.12	0	0.21	0.51	56.13	9.83	0.08	3.09	58.63	0	0	0	-27.14	-0.73	4.91	38.01	124.38	904.65	619.52	1041.47	756.34	914.61	646.55	1038.83	652.85
29.129	0	0.01	0	7.54	0.01	86.55	0.01	0.06	0.76	0.45	0	96.69	41.6	98.49	0.6	0.05	0.45	0	64.11	0.72	97.28	33.1	0	0.25	0.25	0.02	0.33	0.76	38.04	2.61	0.09	4.34	58.77	0	0	0	-20.74	1.1	5.02	37.9	124.56	898.21	617.34	1045.43	764.69	913.43	646.69	1037.83	652.93
29.162	0	0.01	0	4.88	0.01	87.73	0.01	0.06	0.8	0.58	0	92.82	43.62	98.43	0.4	0.03	0.58	0	60.96	3.21	95.52	32.67	0	0.27	0.46	0.03	0.75	0.8	29.66	1.09	0.08	6.21	61.3	0	0	0	-23.26	1.32	5.87	36.82	130.59	894.05	615.21	1051.34	772.5	912.4	644.82	1042.7	653.64
29.195	0	0.02	0	4.23	0.01	93.66	0.01	0.06	0.94	0.71	0	95.19	50.72	98.72	0.35	0.02	0.71	0	66	10.42	93.43	32.86	0	0.3	0.94	0.04	1.09	0.46	31.48	0.73	0.06	5.41	65.25	0	0	0	-18.64	0.28	6.18	37.05	129.91	893.35	615.25	1056.04	779.56	915.01	646.67	1044.63	655.28
29.229	0	0.02	0	8.36	0	98.5	0.01	0.06	2.18	0.41	0	98.59	59.44	98.26	0.29	0.01	0.92	0	76.83	18.15	92.93	55.9	0	0.41	2.18	0.08	2.16	0.21	25.99	0.19	0.03	4.35	73.1	0	0	0	-16.15	1.83	6.62	37.17	128.56	892.37	614.92	1058.84	784.37	917.03	646.91	1045.24	656.35
29.262	0	0.03	0	21.56	0	99.14	0.01	0.06	4.3	0.45	0	99.02	59.84	98.76	0.18	0.01	1.05	0	82.19	21.1	90.79	78.34	0	0.45	4.3	0.1	4.17	0.17	28.76	0.15	0.03	4.46	75.4	0	0	0	-15.01	-0.11	9.49	36.93	129.6	886.65	610.99	1062.38	788.64	918.41	644.89	1047.48	656.53
29.295	0	0.03	0	26.31	0	99.6	0.01	0.06	4.63	0.53	0	99.42	58.67	98.37	0.13	0.01	1.26	0	89.32	24.69	93.11	84.58	0	0.53	4.63	0.19	6.71	0.14	26.69	0.07	0.02	4.01	78.68	0	0	0	-13.81	-1.51	9.5	37	129.21	884.36	609	1066.19	794.24	919.29	644.16	1048.02	655.28
29.329	0	0.03	0	27.21	0	99.65	0.01	0.06	4.42	0.54	0	99.64	58.39	98.69	0.06	0.01	1.97	0	86.25	20.93	93.01	86.45	0	0.54	4.42	0.75	6.75	0.19	28.48	0.02	0.01	1.82	81.58	0	0	0	-11.31	-0.38	9.42	37.21	127.45	884.26	609.15	1069.19	799.65	921.49	644.33	1048.37	656.43
29.362	0	0.02	0	19.14	0	99.65	0	0.06	4.12	0.58	0	99.74	58.68	98.77	0.03	0.01	1.91	0.01	82.1	17.23	92.46	79.73	0	0.58	4.12	0.76	11.11	0.29	28.05	0.01	0.01	4.03	83.66	0	0	0	-11.96	0.07	8.97	36.98	128.61	883.92	608.21	1070.46	799.89	920.91	644.99	1049.16	654.72
29.396	0	0.01	0	3.78	0	99.52	0	0.06	4.61	0.87	0	99.89	59.46	98.65	0.01	0.01	3.57	0.01	65.74	10.68	88.07	52.58	0	0.87	4.61	1.71	16.78	0.35	26.35	0	0.01	3.43	89	0	0	0	-13.81	-0.52	9.48	36.76	130.23	881.97	607.06	1070.64	800.09	919.87	643.6	1049.66	654.25
29.429	0	0.01	0	2.68	0	99.66	0	0.06	5.68	0.98	0	99.92	59.04	98.74	0.01	0.01	4.45	0.01	67.86	7.39	87.28	48.99	0	0.98	5.68	2.41	21.31	0.48	23.24	0	0.01	3.02	91.08	0	0	0	-13.89	-0.18	10.12	36.8	129.37	879.69	605.34	1071.51	802.01	920.24	641.73	1049.07	653.6
29.462	0	0.01	0	1.06	0	99.7	0	0.06	6.27	0.92	0	99.93	59.16	98.39	0.01	0.01	4.36	0.01	68.99	4.31	86.84	30.72	0	0.92	6.27	2.35	27.89	0.54	22.67	0	0.01	4.71	91.47	0	0	0	-12.77	-1.44	9.82	36.86	128.86	879.42	604.48	1073.13	803.72	920.76	641.98	1049.19	652.54
29.496	0	0.01	0	0.6	0	99.67	0	0.06	6.13	1.31	0	99.94	61.49	98.28	0	0.01	4.11	0.01	64.73	2.14	81.42	24.21	0	1.31	6.13	3.25	26.07	0.53	25.05	0	0.01	3.24	92.97	0	0	0	-14.24	-1.77	10.29	36.79	129.48	877.64	602.71	1073.61	804.09	920.37	639.41	1049.28	651.57
29.529	0	0	0	0.48	0	99.78	0	0.06	6.05	1.03	0	99.95	62.69	97.94	0	0.01	3.42	0.01	69.72	1.14	79.62	24.02	0	1.03	6.05	2.4	32.69	0.71	22.46	0	0.01	1.06	94.2	0	0	0	-9.22	-2.7	10.58	37.37	128.07	876.17	601.06	1071.3	803.26	919.44	637.79	1046.78	651.45
29.562	0	0	0	0.37	0	99.74	0	0.06	5.7	0.99	0	99.95	64.24	98.61	0	0.01	3.2	0.01	66.22	0.7	76.5	22.05	0	0.99	5.7	2.57	32.97	0.61	22.9	0	0.01	4.88	94.19	0	0	0	-13.14	-0.67	10.71	37.04	129.26	876.47	601.19	1072.5	803.05	919.84	637.37	1048.37	651.1
29.596	0	0.01	0	0.3	0.01	99.7	0	0.06	5.98	0.66	0	99.96	67.12	98.78	0	0.01	2.67	0.01	61.94	0.41	70.45	21.01	0	0.66	5.98	2.05	40.37	0.65	27.71	0	0	6.99	95.12	0	0	0	-10.07	-0.01	10	37.46	129.63	875.73	600.35	1073.54	805.72	919.1	637.42	1048.04	650.78
29.629	0	0	0	0.33	0.01	99.7	0	0.06	5.58	0.61	0	99.96	65.25	98.73	0	0.01	2.55	0.02	62.08	0.34	75.24	17.91	0	0.61	5.58	2.27	43.58	0.66	28.54	0	0	2.32	95.14	0	0	0	-9.44	0.23	9.08	37.72	128.55	875.9	598.99	1074.62	806.45	919.22	636.66	1047.21	648.59
29.662	0	0	0	0.46	0.01	99.67	0	0.06	5.14	0.55	0	99.96	63.04	98.34	0	0.01	2.59	0.03	59.56	0.38	80.78	16.64	0	0.55	5.14	2.18	45.11	0.42	33.19	0	0	4.18	95.49	0	0	0	-11.12	1.58	8.66	37.75	129.63	875.7	596.81	1073.58	802.88	917.7	634.2	1046.82	645.68
29.696	0	0	0	0.31	0.01	99.7	0	0.06	4.46	0.46	0	99.96	64.15	98.7	0	0.01	1.98	0.04	61.52	0.31	79.35	11.42	0	0.46	4.46	1.95	47.43	0.38	31.81	0	0	13.5	95.52	0	0	0	-8.94	-0.37	10.02	38.78	125.79	875.43	594.68	1073.26	801.34	920.49	631.57	1045.57	644.83
29.729	0	0	0	0.6	0	99.76	0	0.06	2.82	0.32	0	99.96	61	98.43	0	0.01	2.06	0.04	65.97	0.29	87.73	14.49	0	0.32	2.82	1.72	44.62	0.19	35.95	0	0	30.47	95.16	0	0	0	-8.58	1.32	9.56	38.89	128.91	874.58	589.73	1072.72	796.06	917.95	627.94	1046.31	639.82
29.763	0	0	0	0.3	0	99.64	0	0.06	1.74	0.16	0	99.95	63.33	98.55	0	0.01	1.57	0.04	59.88	0.36	83.55	6.96	0	0.16	1.74	1.52	38.89	0.06	32.79	0	0	21.47	94.56	0	0	0	1.31	0.9	8.01	41.44	126	880.48	577.07	1071.56	780.66	920.15	613.82	1045.36	627.96
29.796	0	0	0	0.49	0	99.76	0	0.06	1.34	0.11	0	99.96	62.19	98.72	0	0	1.34	0.03	66.22	0.46	86.91	13.07	0	0.11	1.05	1.58	35.09	0.06	34.61	0	0	1.78	94.9	0	0	0	0.61	-0.26	7.36	44.33	119.55	883.47	562.42	1070.06	761.94	923.08	598.44	1042	610.7
29.829	0	0	0	0.56	0	99.8	0	0.06	1.2	0.08	0	99.96	62.08	98.63	0	0	1.2	0.03	68.61	0.49	87.64	11.97	0	0.08	0.53	1.56	35.55	0.02	40.47	0	0	0.44	95.58	0	0	0	1.99	0.6	6.66	47.3	115.99	884.75	546.41	1068.76	744.05	924.04	582.31	1039.46	593.85
29.863	0	0.01	0	0.19	0.01	99.86	0	0.06	0.91	0.04	0	99.97	69.9	98.11	0	0	0.91	0.03	72.83	0.72	69.73	4.56	0	0.04	0.22	1.45	32.49	0.03	47.38	0	0	0.12	96.52	0	0	0	0.48	-2.24	8.06	50.1	112.98	881.94	527.93	1065.83	724.19	923.67	564.58	1036.21	574.5
29.896	0	0.01	0	0.15	0.01	99.91	0	0.06	0.1	0.03	0	99.97	73.68	97.79	0	0.01	0.85	0.02	80.51	1.06	60.95	3	0	0.03	0.1	1.1	24.38	0.04	56.78	0	0	0.22	97.01	0	0	0	3.95	-3.06	7.63	52.66	113.25	882.18	511.58	1065.31	708.74	923.09	547.46	1035.73	559.27
29.929	0	0.01	0	0.06	0.01	99.92	0.01	0.06	0.1	0.02	0	99.97	83.45	98.19	0.01	0.01	0.68	0.01	79.81	1.41	38.1	0.46	0	0.02	0.07	0.94	24.5	0.1	65.41	0.01	0	0.02	97.49	0	0	0	4.31	-2.04	5.27	54.98	112.65	881.41	494.42	1063.34	690.87	919.8	531.83	1032.16	539.86
29.963	0	0.02	0	0.06	0.02	99.92	0.01	0.06	0.47	0.02	0	99.97	85.8	98.45	0.01	0.01	0.48	0.01	80.56	2.5	32.63	0.19	0	0.01	0.05	0.9	20.27	0.47	75.7	0.02	0	0	98.03	0	0	0	9.19	-1.25	6.24	57.74	111.3	878.79	477.82	1059.96	674.62	918.34	515.43	1029.22	525.07
29.996	0	0.02	0	0.09	0.02	99.93	0.01	0.06	0.72	0.03	0	99.98	83.04	98.31	0.01	0.01	0.45	0.01	82.23	3.9	39.06	0.6	0	0.01	0.06	0.6	15.8	0.72	79.64	0.03	0	0	98.34	0	0	0	13.51	1.68	4.46	60.73	109.85	879.74	462.12	1061.07	659.89	918.53	501.63	1028.06	510.07
30.029	0	0.02	0	0.14	0.02	99.94	0.01	0.06	0.21	0.06	0	99.98	82.37	98.51	0.03	0.02	0.42	0.01	82.56	6.21	40.92	1.37	0	0.01	0.03	0.44	10.19	0.21	88.39	0.06	0	0.01	98.71	0	0	0	13.45	1.03	4.73	63.25	109.37	875.49	451.3	1056.99	649.63	914.8	490.96	1023.89	498.77
30.063	0	0.04	0	0.19	0.02	99.94	0.01	0.06	0.07	0.23	0	99.98	82.89	98.66	0.07	0.05	0.44	0.02	83.64	12.39	39.76	3.86	0	0	0.01	0.25	4.04	0.02	95.77	0.23	0	0.03	99.05	0	0	0	18.97	-0.5	3.38	66.33	108.9	873.34	440.48	1055.49	640.95	911.97	482.65	1020.71	488.5
30.096	0	0.07	0	0.17	0.02	99.94	0.01	0.06	0.15	0.45	0	99.98	85.98	98.79	0.15	0.08	0.45	0.03	82.21	22.81	32.44	8.02	0	0	0.01	0.19	1.49	0	96.66	0.45	0	0.05	99.05	0	0	0	17.1	0	4.08	68.84	107.87	873.12	434.06	1052.73	631.18	911.51	476.32	1019.33	479.87
30.13	0	0.13	0	0.05	0.03	99.92	0.01	0.06	0.3	0.4	0	99.98	94.43	98.53	0.3	0.1	0.4	0.05	77.91	32.93	12.47	3.38	0	0	0.01	0.1	0.71	0	98.43	1.89	0	0.02	99.16	0	0	0	16.14	-0.99	3.91	71.5	105.04	875.51	427.89	1048.12	617.16	911.62	467.92	1016.58	471.89
30.163	0	0.14	0	0.07	0.03	99.9	0.01	0.07	0.42	0.42	0	99.98	95.15	98.45	0.6	0.12	0.42	0.11	72.93	31.09	10.61	9.68	0	0	0.01	0.05	0.42	0	99.19	4.61	0	0.01	99.05	0	0	0	12.92	-1.23	4	72.54	104.86	876.21	426.04	1046.62	611.87	911.36	464.96	1016.15	468.8
30.196	0	0.21	0	0.13	0.03	99.76	0.01	0.08	0.5	0.5	0	99.98	96.93	98.1	0.71	0.14	0.5	0.23	58.99	31.46	6.25	26.88	0	0	0.01	0.06	0.15	0.01	99.31	7.93	0	0.01	98.66	0	0	0	20.12	-2.28	6.53	75.26	103.53	877.84	421.7	1040.75	599.37	911.94	459.96	1015.29	466.12
30.23	0	0.33	0	0.6	0.03	99.47	0.01	0.18	0.49	0.49	0	99.98	97.07	98.56	0.77	0.2	0.49	0.44	45.74	30.49	5.91	57.91	0	0	0.01	0.04	0.04	0.01	99.69	27.21	0	0.04	98.36	0	0	0	22.12	-0.88	5.42	76.05	106.54	881.76	419.01	1041.97	593.02	912.17	459.2	1018.67	462.15
30.263	0	0.41	0	2.16	0.04	98.48	0.01	0.31	0.49	0.49	0	99.97	97.28	98.2	0.98	0.26	0.49	0.83	28.88	24.38	5.31	83.8	0	0	0.01	0.04	0.02	0.01	99.71	39.25	0	0.02	97.31	0	0	0	19.33	2.01	3.92	75.92	98.87	883.67	420.71	1038.81	590.01	914	459.19	1012.87	460.58
30.296	0	0.36	0	2.95	0.04	97.48	0.01	0.71	0.46	0.46	0	99.97	96.06	97.84	0.81	0.24	0.46	1.39	21.41	19.73	8.32	86.51	0	0	0.01	0.03	0.02	0	99.82	58.85	0	0.04	96.48	0	0	0	14.23	2.94	4.93	76.1	92.81	887.77	422.84	1033.31	581.27	917.01	455.77	1009.68	460.83
30.33	0	0.29	0	4.69	0.04	97.59	0.01	1.96	0.52	0.52	0	99.95	93.22	98.75	0.67	0.22	0.52	1.81	26.79	13.72	15	87.81	0	0	0.02	0.02	0.01	0.01	99.89	83.46	0	0.01	94.16	0	0	0	17.8	-0.14	4.59	77.95	94.68	890.41	422.41	1031.88	576.08	916.41	456.12	1011.02	459.82
30.363	0	0.3	0	6.75	0.04	97.41	0.01	2.15	0.44	0.63	0	99.92	91.65	98.02	0.44	0.19	0.63	2.67	31.31	11.66	18.67	89.85	0	0	0.03	0.01	0.01	0.01	99.86	85.12	0	0.03	91.23	0	0	0	19.71	-2.49	3.44	78.79	91.43	892.5	422.26	1027.85	569.64	916.1	455.75	1007.52	457.49
30.397	0	0.3	0	22.07	0.04	92.79	0.01	3.24	0.38	0.93	0	99.53	77.61	98.78	0.38	0.19	0.93	3.17	34.53	7.7	35.95	92.32	0	0	0.05	0.01	0	0.01	99.89	94.76	0	0.01	79.99	0	0	0	28.65	0.04	6.5	79.11	94.76	893.1	418.9	1029.31	566.82	917.83	454.42	1012.52	458.09
30.43	0	0.41	0	28.23	0.06	81.7	0.01	3.44	0.27	1.4	0	97.75	67.06	98.39	0.27	0.17	1.4	1.98	35.24	8.12	36.4	91.79	0	0	0.06	0.01	0	0.01	99.93	97.52	0	0.08	70.14	0	0	0	25.69	1.42	5.6	78.47	93.81	894.82	418.95	1028.42	563.91	918.04	453.09	1011.79	456.53
30.463	0	0.4	0	23.97	0.07	48.99	0.01	3.44	0.34	1.43	26.01	96.56	54.86	97.61	0.34	0.22	1.43	1.31	19.79	4.97	34.89	84.95	0	0	0.06	0.01	0	0.01	99.93	98.1	0	0.06	64.22	0	0	0	24.14	-3.46	4.16	80.6	88.95	897.21	420.62	1025.51	561.4	919.04	451.19	1007.82	456.61
30.497	0	0.83	0.01	19.45	0.19	2.94	0.03	3.61	0.53	2.09	61.11	93.5	26.21	96.63	0.53	0.2	2.09	0.95	11.02	2.75	26.55	70.32	0	0	0.09	0.01	0	0.01	99.97	99.5	0.01	0.02	37.73	0	0	0	28.23	-5.23	0.35	80.63	87.49	898.58	420.33	1026.54	560.32	918.29	453.21	1005.72	456.51
30.53	0	1.22	0.04	9.99	0.37	0.6	0.06	3.61	0.76	2.65	80.02	87.53	14.21	98.41	0.76	0.17	2.65	0.61	11.35	2.46	17.62	53.95	0	0.01	0.14	0.01	0	0.01	99.96	99.63	0.01	0.07	23.03	0	0	0	27.55	1.37	2.37	79.12	92.04	899.44	424.04	1021.63	557.74	915.46	455.8	1007.48	457.96
30.563	0	1.16	0.06	2.23	0.53	0.2	0.08	3.6	0.78	2.51	92.8	73.52	9.71	97.85	0.78	0.21	2.51	0.41	3.32	0.79	6.07	30.01	0	0.01	0.19	0.01	0	0.02	99.97	99.69	0.01	0.01	17.32	0	0	0	26.77	-2.92	-0.52	79.66	84.38	900.75	425.93	1020.21	557.31	917.23	458.66	1001.58	456.51
30.597	0	1.88	0.13	3.7	0.81	0.06	0.12	3.64	1.1	3.16	92.6	69.92	0	95.42	1.1	0.21	3.16	0.28	3.18	0.52	3.87	35.29	0	0.01	0.4	0.01	0	0.04	99.95	99.75	0.03	0.01	6.33	0	0	0	14.22	-6.82	1.42	79.32	79.84	900.19	427.18	1018.6	555.12	919.64	454.98	999.43	457.69
30.63	0	2.19	0.13	5.67	0.84	0.06	0.13	3.68	1.39	3	88.67	69.96	0	94.85	1.39	0.29	3	0.23	3.91	0.26	2.72	45.25	0	0.01	0.58	0.01	0.01	0.07	99.94	99.76	0.05	0	6.16	0	0	0	18.2	-7.43	0.87	80.16	80.14	900.92	428.8	1017.09	555.37	918.72	458.52	998.85	457.4
30.663	0	2.54	0.15	7.23	0.92	0.04	0.14	3.71	1.53	3.11	85.53	68.58	0	95.42	1.53	0.29	3.11	0.22	2.76	0.2	2.02	49.39	0	0.01	1.15	0.01	0.01	0.16	99.93	99.78	0.08	0	3.99	0	0	0	22.13	-6.82	0.99	80.76	84.62	900.24	428.94	1016.3	555.21	915.82	458.74	1000.44	459.34
30.697	0	3.08	0.17	14.1	0.96	0.04	0.15	3.81	2.11	2.47	71.8	71.69	0	94.39	2.1	0.33	2.47	0.29	5.01	0.11	2.89	61.99	0	0.02	2.11	0.01	0.01	0.46	99.88	99.77	0.19	0	2.48	0	0	0	16.07	-7.88	-0.3	79.31	84.34	899.31	428.54	1016.64	554.97	914.81	458.33	999.15	457.83
30.73	0	3.15	0.17	14.8	0.95	0.04	0.15	3.76	3.68	2.38	70.39	69.4	0	96.18	1.78	0.3	2.38	0.35	3.68	0.11	2.94	61.7	0	0.02	3.81	0.01	0.01	0.44	99.84	99.77	0.25	0.01	2.22	0	0	0	14.76	-5.87	-0.1	78.97	80.29	898.55	428.78	1016.29	556.61	916.47	458.39	996.75	457.03
30.764	0	2.95	0.18	11.24	0.96	0.03	0.15	3.69	1.84	2.17	77.53	66.7	0	97.99	1.19	0.35	2.17	0.43	1.54	0.07	2.11	54.53	0	0.02	5.67	0.01	0.01	0.34	99.81	99.74	0.43	0	1.84	0	0	0	23.2	2.58	0.61	80.14	81.57	897.51	428.47	1014.2	555.74	914.83	460.26	996.35	457.49
30.797	0	3.41	0.18	16.41	0.98	0.03	0.16	3.72	1.68	2.35	67.18	66.99	0	94.28	1.07	0.56	2.35	0.52	1.68	0.05	1.96	62.64	0	0.03	6.59	0	0.01	0.28	99.79	99.74	0.61	0.01	1.57	0	0	0	30.16	7.99	0.98	78.49	86.7	896.71	427.57	1013.5	554.35	911.89	462.59	998.44	457.47
30.83	0	4.15	0.18	33.96	0.95	0.03	0.17	3.73	2.41	3.04	41.04	71.35	0	97.31	1.36	0.5	3.04	0.37	2.41	0.13	4.87	76.47	0	0.04	10.61	0	0.01	0.14	99.82	99.73	0.61	0.17	1.72	0	0	0	21.73	4.06	3.19	79.05	85.04	894.93	427.07	1013.55	555.45	913.16	457.81	998.2	458.32
30.864	0	4.69	0.18	52.09	0.89	0.04	0.16	3.68	4.58	3.55	22.91	77.31	0	96.82	1.05	0.49	3.55	0.32	4.58	0.15	8.7	88	0	0.09	9.72	0.01	0.01	0.09	99.88	99.8	0.87	0.08	1.62	0	0	0	22.29	4.93	3.84	79.01	87.48	893.28	426.63	1014.09	557.31	911.89	457.51	999.36	459.3
30.897	0	4.25	0.19	74.09	0.73	0.05	0.14	3.68	10.16	4.43	0.91	90.87	0	97.6	1.25	0.39	4.43	0.22	10.35	0.27	22.04	93.85	0	0.09	10.16	0.01	0.01	0.05	99.89	99.79	0.76	0.19	1.74	0	0	0	23.33	3.48	2.53	78.95	90.8	893.15	425.64	1014.04	556.15	909.27	457.88	1000.07	457.6
30.93	0	2.99	0.19	87.76	0.52	0.07	0.1	3.67	6.21	5.42	0	98.25	-0.61	98.1	1.28	0.34	5.42	0.11	16.31	0.44	43.58	93.38	0	0.12	6.21	0.01	0.01	0.02	99.91	99.83	0.78	0.13	1.83	0	0	0	21.92	2.28	0.7	78.85	91.57	892.85	425.21	1013.95	556.02	907.4	458.34	998.93	455.58
30.964	0	3.22	0.2	87.31	0.55	0.07	0.11	3.64	4.73	7.22	0	98.24	-2.41	98.22	1.17	0.32	7.22	0.08	14.56	0.74	43.54	93.38	0	0.18	4.73	0.01	0	0.02	99.87	99.8	0.87	0.06	1.54	0	0	0	20.91	1.95	1.71	78.76	93.19	891.21	423.21	1014.58	556.1	906.79	456.2	999.96	454.75
30.997	0	3.16	0.22	89.83	0.52	0.06	0.1	3.63	4.05	9.57	0	98.95	-7.37	98.7	1.18	0.28	9.57	0.05	12.87	1.35	50.01	92.36	0	0.2	4.05	0.01	0	0.01	99.88	99.8	0.79	0.12	1.52	0	0	0	23.71	0.33	2.12	78.42	90.99	890.05	422.98	1014.3	557.48	907.42	456.72	998.4	455.09
31.03	0	2.93	0.23	87.99	0.51	0.05	0.1	3.65	1.82	11.85	0	99.33	-12.64	98.49	1.47	0.2	11.85	0.03	8.85	3.5	55.76	84.49	0	0.18	1.82	0.01	0	0.01	99.87	99.76	0.61	0.08	1.58	0	0	0	26.92	-1.12	2.09	78.4	91.72	892.45	422.92	1013.56	554.88	907.85	455.23	999.56	455.78
31.064	0	3.1	0.25	85.94	0.52	0.04	0.1	3.58	1.11	15.28	0	99.48	-16.91	98.58	1.11	0.11	15.28	0.02	5.47	5.71	58.82	78.67	0	0.13	0.62	0.01	0	0	99.84	99.72	0.61	0.05	1.82	0	0	0	29.73	0.81	1.74	79.6	92.41	893.65	421.96	1013.48	552.52	907.85	455.38	1000.25	454.56
31.097	0	2.77	0.26	74.6	0.55	0.04	0.11	3.59	1.17	18.26	0.4	99.53	-19.95	98.77	1.17	0.1	18.26	0.02	3.72	6.67	60.14	62.96	0	0.1	0.22	0.01	0	0	99.85	99.71	0.43	0.01	1.81	0	0	0	28	-0.07	2.37	79.69	92.23	892.98	420.38	1013.31	550.84	907.95	453.62	1000.18	452.98
31.131	0	2.68	0.31	54.82	0.63	0.03	0.14	3.59	1.24	24.91	20.18	99.6	-25.08	98.75	1.24	0.1	24.91	0.02	2.74	8.05	62.04	43.46	0	0.09	0.06	0	0	0	99.9	99.68	0.17	0.04	1.8	0	0	0	26.07	0.15	1.91	79.17	92.87	893.15	420.76	1013.96	551.51	907.72	453.96	1000.59	452.84
31.164	0	2.89	0.37	64.43	0.63	0.04	0.17	3.55	0.94	33.35	10.57	99.85	-34.56	98.19	0.94	0.07	33.35	0.01	3.98	9.52	74.68	39.03	0	0.07	0.03	0	0	0	99.93	99.73	0.1	0.22	2.23	0	0	0	27.97	2.03	1.45	80.5	90.96	894.06	419.65	1014.69	550.79	909.2	453.6	1000.13	451.41
31.197	0	3.72	0.39	73.76	0.67	0.05	0.19	3.56	1	36.35	1.24	99.85	-34.82	98.26	1	0.06	36.35	0.01	6.51	10.27	74.72	48	0	0.05	0.01	0	0	0	99.93	99.74	0.08	0.37	2.51	0	0	0	26.33	1.83	1.44	80.1	92.87	894.35	420.64	1013.74	550.26	907.9	453.06	1000.77	452.57
31.231	0	7.26	0.58	70.15	1.07	0.05	0.42	3.65	1.63	52.25	4.85	99.84	-42.65	98.26	1.63	0.06	52.25	0	8.14	14.21	73.44	45.95	0	0.05	0.01	0	0	0	99.95	99.76	0.03	0.15	2.6	0	0	0	25.17	1.84	0.98	79.54	93.97	896.87	424.43	1013.53	550.6	908.18	456.03	1002.14	455.47
31.264	0	7.36	0.59	32.25	1.41	0.05	0.56	3.93	2.33	51.96	42.75	99.55	-37.48	98.65	3.5	0.08	51.96	0	7.74	17.24	60.54	27.38	0	0.05	0.01	0	0	0	99.93	99.72	0.03	0.48	2.33	0	0	0	26.12	0.55	0.77	79.23	91.92	898.86	427.78	1012.9	551.42	909.71	458.82	1001.63	458.19
31.297	0	17.4	0.66	8.39	2.91	0.06	1.39	4.39	3.01	58.54	65.21	99.47	-26	98.36	6.18	0.12	58.54	0	10.8	26.29	30.71	25.59	0	0.03	0	0	0	0	99.92	99.73	0.02	0.46	3.01	0	0	0	26.02	1.53	0.95	78.97	91.76	896.08	425.73	1018.07	558.87	911.13	458	1002.89	458.47
31.331	0	19.03	0.58	3.3	3.88	0.11	2.13	5.82	4.28	57.55	61.93	99.42	-18.79	97.87	13.27	0.16	57.55	0	17.87	34.72	22.94	16.87	0	0.01	0	0	0	0	99.9	99.77	0.01	0.74	4.28	0	0	0	25.93	2.86	0.41	78.28	94.34	896.99	427.14	1021.16	562.52	911.47	460.58	1005.81	459.94
31.364	0	15.45	0.46	1.72	4.88	0.19	2.96	9.1	5.03	50.64	69.1	99	-10.66	98.32	24.79	0.21	50.64	0	26.89	41.03	19	11.81	0	0.02	0.01	0	0	0	99.86	99.77	0.01	0.12	5.03	0	0	0	23.29	1.66	1.97	76.84	97.92	896.5	429.4	1022.8	565.87	911.4	462.73	1009.31	463.03
31.398	0	14.31	0.35	1.6	5.38	0.84	4.07	13.76	6.14	43.02	71.38	98.99	0	98.43	35.93	0.23	43.02	0	50.67	52.51	20.66	13.18	0	0.01	0.01	0	0	0	99.78	99.79	0.01	0.05	6.14	0	0	0	21.52	1.31	1.74	75.88	98.88	896.67	432.31	1027.53	574.13	913.18	466.03	1012.07	466.66
31.431	0	8.6	0.24	1.01	6.27	1.01	4.68	22.39	8.19	34.01	55.21	98.93	0	97.98	49.96	0.44	34.01	0	50.02	55.62	20.75	9.97	0	0.01	0.01	0	0	0	99.67	99.77	0.01	0.01	8.19	0	0	0	17.35	2.59	2.37	74.37	100.58	898.29	436.72	1030.5	578.63	915.16	470.19	1015.73	470.97
31.464	0	8.81	0.16	0.6	5.29	1.51	3.6	24.12	10.99	26.73	51.77	99.1	0	98.78	52.22	0.53	26.73	0	51.66	68.94	18.95	3.91	0	0.01	0.01	0	0	0	99.61	99.74	0.01	0	10.99	0	0	0	14.83	0.03	4.75	72.39	102.01	894.64	438.51	1033.9	587.23	916.19	472.02	1018.14	475.56
31.498	0	6.63	0.06	0.4	2.61	10.92	1.65	21.88	14.14	14.14	56.24	99.78	19.55	97.46	49.4	0.42	14.14	0	70.21	80.92	18.19	1.63	0	0	0.01	0	0	0	99.38	99.63	0	0	20.2	0	0	0	10.24	3.77	3.05	69.69	103.7	899.02	446.35	1039.33	596.72	919	478.54	1022.63	482.48
31.531	0	6.6	0.03	0.29	1.33	25.85	0.71	15.69	10.24	10.24	49.15	99.79	34.4	98.64	39.86	0.33	10.24	0	71.34	88.01	15.89	0.35	0	0	0.01	0	0	0.02	98.97	99.46	0.01	0	28.99	0	0	0	7.64	-0.56	4	67.55	108.09	900.7	453.36	1040.15	600.94	918.86	484.86	1026.83	489.96
31.564	0	6.44	0.02	0.23	0.87	48.57	0.45	12.41	8.69	8.69	26.43	99.86	46.2	98.5	33.66	0.24	8.69	0	76.88	90.99	13.87	0.09	0	0	0.01	0	0	0.06	98.56	99.19	0.01	0	35.1	0	0	0	3.92	-1.07	4.04	65.51	111.34	901.6	461.36	1042.31	609.25	918.88	492.44	1030.07	498.03
31.598	0	3.75	0	0.13	0.3	91.14	0.14	8.8	4.69	4.69	0	99.89	72.14	98.26	24.88	0.21	4.69	0	81.71	93.84	14.14	0.05	0	0	0.01	0	0	0.14	96.83	98.78	0.01	0	54.03	0	0	0	0.41	-1.82	4.93	63.57	112.56	901.53	469.36	1044.86	618.71	920.3	500.65	1032.71	506.45
31.631	0	3.75	0	0.14	0.17	92.93	0.06	5.66	4.22	4.22	0	99.81	77.36	98.61	14.09	0.16	4.22	0	74.68	95.44	15.18	0.05	0	0.01	0.01	0	0	0.21	96.35	98.21	0.01	0	59.8	0	0	0	-5.09	-0.69	3.69	61.83	115.18	906.18	479.73	1050.53	629.96	923.14	510.02	1038.18	515.65
31.664	0	2.28	0	0.15	0.09	97.87	0.03	4.85	3.23	3.23	0	99.81	85.46	98.59	11.48	0.14	3.23	0	77.06	96.01	24.42	0.15	0	0.01	0.02	0	0	0.2	93.94	96.94	0.01	0	69.79	0	0	0	-5.42	-0.77	3.41	60.25	116.64	909.94	491.34	1052.94	639.76	925.31	520.61	1041.73	527.86
31.698	0	1.05	0	0.14	0.04	98.67	0.02	3.91	1.71	1.71	0	99.4	81.77	98.54	10.75	0.11	1.71	0	68.42	94.92	35.35	0.29	0	0.01	0.04	0	0	0.26	83.61	92.32	0.01	0	78.48	0	0	0	-14.96	0.93	3.49	58.42	118.23	914.48	503.88	1054.13	646.76	927.51	531.09	1045.53	538.13
31.731	0	0.78	0	0.13	0.03	97.57	0.01	3.55	1.79	1.79	0	99.54	81.42	98.18	10.11	0.12	1.79	0	54.33	90.75	36.36	0.57	0	0.02	0.07	0	0	0.3	79.76	90.53	0.01	0	80.12	0	0	0	-17.56	-2.06	3.77	56.89	117.26	919.55	517.21	1056.1	655.36	931.8	542.29	1048.64	552.24
31.765	0	0.25	0	0.05	0.02	95.63	0.01	2.45	1.01	1.01	0	99.92	85.07	98.21	7.74	0.15	1.01	0	22.43	69.79	29.53	0.74	0	0.02	0.07	0	0	0.24	73.75	83.69	0.01	0.69	90.87	0	0	0	-18.43	-1.98	4.69	55.49	115.71	924.47	531.71	1058.33	666.83	936.9	556.8	1052.29	565.42
31.798	0	0.05	0	0.03	0.02	94.63	0.01	1.3	0.78	0.78	0	99.93	87.41	98.53	5.11	0.18	0.78	0	16.11	24.34	22.46	1.12	0	0.02	0.04	0	0.01	0.33	68.18	70.89	0.01	36.75	92.14	0	0	0	-19.34	-0.97	6.82	53.73	115.07	926.8	547.34	1060.71	681.25	941.55	571.89	1056.09	582.99
31.831	0	0.03	0	0.01	0.02	89.95	0.01	1.02	0.64	0.64	0	99.91	87.7	98.45	4.09	0.23	0.64	0	7.84	3.11	9.41	1.22	0	0.02	0.04	0	0.01	0.5	62.13	65.98	0.01	65.62	90.27	0	0	0	-21.62	-1.26	7.14	51.19	113.99	926.56	565.22	1063.7	702.37	943.64	590.92	1057.24	600.31
31.865	0	0.02	0	0.01	0.02	88.18	0.01	0.34	0.8	0.47	0	99.91	87.62	98.27	2.66	0.26	0.47	0	3.92	0.45	7.38	1.6	0	0.03	0.03	0	0.03	0.8	47.65	40.41	0.01	49.27	90.63	0	0	0	-22.11	1.79	6.74	47.83	116.41	926.36	583.04	1060.84	717.79	940.97	604.68	1056.41	619.72
31.898	0	0.02	0	0.01	0.02	86.21	0.01	0.28	1.56	0.41	0	99.89	85.8	97.29	1.93	0.36	0.41	0	3.98	0.09	7.74	2.07	0	0.03	0.04	0	0.06	1.56	44.1	36.46	0.01	26.85	89.02	0	0	0	-28.22	4.09	6.6	43.47	119.38	926.78	600.55	1059.79	733.56	939.22	621.47	1057.65	636.48
31.931	0	0.01	0	0.01	0.01	84.84	0.01	0.14	2.51	0.36	0	99.86	83.5	97.66	1.35	0.41	0.36	0	4.59	0.02	10.41	1.29	0	0.04	0.04	0	0.14	2.51	36.35	20.7	0.01	63.8	87.72	0	0	0	-30.3	3.34	6.76	39.48	124.37	924.29	615.24	1063.86	754.82	937.67	639.78	1061.52	651.17
31.965	0	0.01	0	0.02	0.01	78.9	0.01	0.08	3.46	0.45	0	99.71	72.29	97.81	0.75	0.39	0.45	0	6.74	0.01	26.93	4.37	0	0.06	0.05	0	0.37	3.46	31.2	7.81	0.02	97.7	83.01	0	0	0	-28.7	3	8.16	37.02	124.82	922.69	623.94	1065.26	766.5	938.89	647.62	1062.79	662.77
31.998	0	0.01	0	0.14	0.01	69.84	0	0.07	2.32	0.52	5.16	99.38	56.57	95.83	0.45	0.36	0.52	0	7.65	0.01	53.69	8.63	0	0.07	0.05	0	0.58	2.32	37.43	5.61	0.02	91.25	78.26	0	0	0	-30.41	6.32	8.1	35	122.33	926.48	637.64	1068.13	779.29	943.39	660.29	1064.74	675.79
32.031	0	0.01	0	0.83	0.01	41.92	0	0.06	1.98	0.63	33.08	96.98	36.47	98.32	0.26	0.24	0.63	0	6.79	0.01	75.32	18.68	0	0.12	0.1	0.01	0.77	1.98	33.95	3.2	0.02	82.85	68.26	0	0	0	-23.7	1.66	6.38	33.72	125.09	924.79	640.83	1067.92	783.96	939.21	666.7	1063.79	678.1
32.065
32.098
32.132
32.165
32.198
32.232
32.265
32.298
32.332
32.365
32.399
32.432
32.465
32.499
32.532
32.565	0	0.01	0	7.81	0	99.67	0	0.06	1.55	1.04	0	99.92	58.01	97.62	0.05	0.01	1.55	0.01	68.18	12.94	96.09	79.47	0	1.04	0.44	4.58	71.06	0.09	3.39	0	0	0.62	91.2	0	1	6	-17.34	3.42	7.87	34.49	113.33	921.83	633.49	1074.66	789.43	947.85	661.26	1060.66	672.11
32.599	0	0.01	0	17.32	0	99.76	0	0.06	4.14	4.14	0	99.95	56.8	98.27	0.02	0.02	1.5	0	67.25	7.92	96.17	92.54	0	4.14	1.49	1.3	70.01	0.09	13.17	0	0	6.31	94.59	0	0	6	-15.62	1.8	8.64	34.22	120.27	908.94	621.54	1080.01	796.89	941.64	653.43	1061.43	664.17
32.632	0	0.01	0	13.31	0	99.79	0	0.06	3.6	3.6	0	99.96	56.88	98.26	0.01	0.01	1.45	0	67.59	4.45	95.78	87.49	0	3.6	2.58	0.35	74.05	0.32	11.88	0	0	21	95.58	0	0	6	-9.84	1.84	8.4	35.27	124.26	900.48	606.98	1087.81	801.82	939.27	643.61	1063.16	653.21
32.665	0	0.01	0	12.17	0	99.75	0	0.06	2.82	2.19	0	99.95	57.04	98.48	0.01	0.01	1.86	0	67.1	3.72	95.84	79.13	0	2.19	2.82	0.39	73.38	0.3	19.72	0	0	10.39	94.3	0	0	6	-3.58	1.13	7.43	37.31	125.63	902.18	594.51	1087.15	789.23	938.27	630.89	1063.41	641.92
32.699	0	0.01	0	6.87	0	99.67	0	0.06	2.2	1.1	0	99.94	57.44	98.71	0	0.01	1.81	0	64.1	2.57	96.06	63.13	0	1.1	2.2	0.47	68.07	0.37	23.97	0	0	1.31	93.16	0	0	6	-5.13	-0.3	8.65	39.24	120.67	897.97	583.37	1082.73	777.55	937.34	619.04	1057.46	630.51
32.732	0	0	0	2.3	0	99.62	0	0.06	1.75	0.5	0	99.94	57.37	98.78	0	0.01	1.75	0	62.18	2.75	97.09	34.44	0	0.5	1.52	0.54	59.93	0.37	31.76	0	0	0.43	93.04	0	0	6	-1.35	0.04	7.24	41.58	124.31	897.77	569	1083.13	764.71	934.39	606.62	1058.33	616.24
32.766	0	0.01	0	2.94	0.01	99.79	0	0.06	1.93	0.25	0	99.95	56.88	98.73	0	0.01	1.93	0	71.12	3.8	98.47	29.57	0	0.25	1.3	0.57	55.02	0.09	45.6	0	0	0.46	93.89	0	0	6	-7.87	0.25	6.94	42.36	119.61	891.24	558.79	1077.27	754.41	929.99	595.7	1049.36	603.29
32.799	0	0.01	0	6.27	0.01	99.84	0	0.06	1.39	0.18	0	99.95	56.97	97.73	0	0.01	2.07	0.01	75.38	4.08	98.08	38.27	0	0.18	1.39	0.79	51.22	0.09	57.23	0	0	0.07	94.26	0	0	6	-2.9	3.18	3.89	44.89	120.01	895.1	549.48	1081.83	748.91	931.19	587.93	1051.07	593.35
32.832	0	0.01	0	7.42	0.01	99.9	0	0.06	1.22	0.11	0	99.96	57.81	98	0	0.01	1.51	0	81.06	3.22	96.96	38.77	0	0.11	1.22	0.69	44.19	0.05	64.7	0	0	0.1	95.22	0	0	6	-6.16	2.55	5.31	45.59	119.94	889.53	541.7	1079.3	743.12	928.5	579.69	1048.26	586.23
32.866	0	0.01	0	6.09	0.01	99.94	0	0.06	0.77	0.09	0	99.96	58.91	97.78	0	0.01	1.32	0.01	88.24	4.06	94.86	34.1	0	0.09	0.77	0.56	32.69	0.03	69.86	0.01	0	0.03	96.12	0	0	6	0.41	3.06	6.05	48.29	118.42	886.83	530.12	1076.74	733.97	927.36	568.01	1045.41	577.43
32.899	0	0.01	0	2.26	0.01	99.95	0	0.06	0.53	0.07	0	99.97	61.36	98	0	0.01	0.95	0.01	90.17	5.48	89.66	19.32	0	0.07	0.53	0.41	23.44	0.03	70.03	0.01	0	0.03	96.98	0	0	6	-1.2	2.54	6.32	49.15	119.27	882.57	522.19	1074.56	727	923.93	561.51	1042.96	569
32.932	0	0.01	0	0.76	0.01	99.95	0	0.06	0.31	0.05	0	99.97	66.66	98.2	0	0.02	0.7	0.01	89.93	5.83	77.6	5.95	0	0.05	0.31	0.32	14.04	0.02	75.51	0.02	0	0.06	97.48	0	0	6	1.7	2.01	6.13	51.07	118.29	879.41	512.38	1072.38	719.69	921.54	551.85	1039.54	560.15
32.966	0	0.02	0	0.37	0.01	99.95	0	0.06	0.21	0.04	0	99.97	73.06	98.57	0.01	0.04	0.54	0.01	89.43	8.1	62.76	2.27	0	0.04	0.21	0.26	9.64	0.02	81.83	0.03	0	0.09	97.56	0	0	6	4.59	0.85	5.72	53.25	116.84	877.05	502.92	1070.98	712.69	919.93	542.98	1036.48	551.26
32.999	0	0.03	0	0.1	0.02	99.94	0.01	0.06	0.16	0.05	0	99.97	84.53	98.49	0.01	0.07	0.42	0.01	86.88	9.96	35.87	0.71	0	0.03	0.16	0.16	5.97	0.03	85.4	0.05	0	0.03	97.69	0	0	6	6.25	-1.12	4.58	54.77	117.97	875.33	494.58	1069.81	705.4	916.86	535.63	1034.61	542.88
33.032	0	0.04	0	0.05	0.02	99.94	0.01	0.06	0.11	0.06	0	99.97	90.28	98.68	0.01	0.09	0.37	0.01	85.49	14	22.38	0.38	0	0.02	0.11	0.14	3.9	0.04	85.82	0.06	0	0.01	97.85	0	0	6	8.6	-0.42	5.34	56.76	117.58	874.94	483.77	1068.06	693.71	916.71	524.57	1033.99	532.89
33.066	0	0.06	0	0.06	0.02	99.95	0.01	0.06	0.08	0.15	0	99.97	89.73	98.34	0.02	0.08	0.35	0.01	87.51	19.73	23.71	0.7	0	0.02	0.08	0.09	3.02	0.07	90.91	0.15	0	0.02	98.08	0	0	6	8.84	-1.58	4.01	58.1	114.66	871.76	476.91	1066.03	688.42	914.21	518.9	1028.69	525.25
33.099	0	0.08	0	0.09	0.02	99.95	0.01	0.06	0.09	0.22	0	99.97	87.99	98.5	0.04	0.1	0.35	0.02	89.19	29.71	27.79	1.62	0	0.02	0.07	0.09	2.37	0.09	93	0.22	0	0.01	98.02	0	0	6	12.87	-1.09	2.83	60.29	114.39	872.91	464.74	1066.53	675.82	914.15	507.83	1028.34	514.45
33.133	0	0.09	0	0.11	0.02	99.93	0.01	0.06	0.07	0.26	0	99.97	89.36	98.67	0.07	0.12	0.26	0.04	82.54	25.42	24.7	5.95	0	0.01	0.04	0.08	1.76	0.04	97.02	1.23	0	0.02	98.03	0	0	6	12.77	0.47	3.04	62.16	112.62	869.92	458.4	1063.89	670.39	912.39	501.62	1024.85	507.72
33.166	0	0.11	0	0.11	0.02	99.93	0.01	0.06	0.1	0.22	0	99.98	90.27	98.01	0.1	0.19	0.22	0.05	80.56	28.69	22.6	8.07	0	0.01	0.03	0.07	1.08	0.03	98.4	2.47	0	0.04	98.32	0	0	6	14.3	-2.51	2.79	64.14	110.46	870.15	447.39	1058.66	653.9	910.64	490.28	1021	495
33.199	0	0.16	0	0.08	0.03	99.93	0.01	0.07	0.14	0.21	0	99.98	92.64	98.42	0.14	0.25	0.21	0.06	80.01	38.69	17.01	6.64	0	0.01	0.02	0.06	0.78	0.01	98.78	3.7	0	0.11	98.52	0	0	6	17.64	-1.35	1.62	67.18	110.76	874.43	439.13	1057.06	639.96	910.82	482.97	1021.56	484.87
33.233	0	0.25	0	0.08	0.03	99.93	0.01	0.09	0.16	0.16	0	99.98	94.91	98.57	0.16	0.23	0.16	0.07	79.54	45.34	11.71	10.91	0	0	0.01	0.03	0.39	0.01	99.37	11.37	0	0.26	98.8	0	0	6	19.79	-0.83	2.37	70.43	109.43	876.3	432.09	1050.92	624.31	909.99	474.14	1019.38	477.08
33.266	0	0.24	0	0.1	0.03	99.93	0.01	0.11	0.16	0.16	0	99.98	95.55	98.32	0.19	0.23	0.16	0.06	81.69	40.89	10.19	17.05	0	0	0.01	0.02	0.23	0	99.45	16.2	0	0.23	98.5	0	0	6	17.65	-1.64	2.46	73.25	107.92	878.09	427.44	1046.93	612.65	909.69	467.73	1017.58	470.36
33.299	0	0.22	0	0.14	0.03	99.92	0.01	0.21	0.14	0.14	0	99.97	97.01	98.68	0.26	0.27	0.14	0.05	79.64	33.27	6.74	27	0	0	0.01	0.02	0.1	0	99.63	31.55	0	0.19	98.07	0	0	6	23.5	-0.41	2.01	75.52	107.84	879.33	421.29	1042.66	600.81	907.88	461.58	1015.65	465.19
33.333	0	0.38	0	0.96	0.03	99.82	0.01	0.61	0.16	0.16	0	99.97	96.91	98.1	0.34	0.39	0.16	0.06	67.57	31.43	6.92	65.35	0	0	0.01	0.01	0.03	0	99.8	56.95	0	0.18	97.07	0	0	6	24.31	-2.27	4.22	76.21	105.79	880.14	418.47	1039.82	594.16	909.73	456.22	1015.28	463.33
33.366	0	0.4	0	2.34	0.04	99.43	0.01	0.87	0.18	0.18	0	99.96	96.93	98.7	0.4	0.46	0.18	0.07	49.78	23.83	6.82	82.52	0	0	0.01	0.01	0.01	0	99.85	65.3	0	0.14	95.57	0	0	6	25.77	-0.37	3.53	76.48	100.65	880.67	416.4	1035.88	588.03	909.87	455.01	1010.47	458.52
33.4	0	0.61	0	6.15	0.04	97.39	0.01	2.14	0.22	0.22	0	99.93	92.79	98.75	0.41	0.54	0.22	0.06	30.52	33.12	16.52	90.19	0	0	0.01	0.01	0	0	99.93	87.22	0	0.02	91.54	0	0	6	34.28	-0.15	5.8	81.67	108.08	881.92	414.98	1025.73	572.15	903.81	452.81	1011.71	459.15
33.433	0	0.75	0	6.26	0.04	96.69	0.01	2.79	0.28	0.28	0	99.84	92.41	98.67	0.43	0.46	0.28	0.06	35.65	36.23	17.35	86.51	0	0	0.01	0.01	0	0	99.94	93.79	0	0.01	86.74	0	0	6	26.15	0.49	2.81	78.56	100.47	880.78	412.82	1024.72	570.77	903.87	450.04	1004.33	451.7
33.466	0	0.77	0	5.73	0.05	93.32	0.01	2.99	0.32	0.32	0	99.69	87.73	98.69	0.5	0.49	0.32	0.06	30.97	33.77	15.58	83.61	0	0	0.01	0.01	0	0	99.94	95.42	0	0.02	82.53	0	0	6	23.27	0.41	1.83	78.66	98.3	881.33	412.94	1022.26	567.18	903.23	449.37	1001.53	449.6
33.5	0	0.67	0	13.31	0.06	74.21	0.01	3.27	0.49	0.49	0.79	97.83	67.12	98.75	0.59	0.51	0.49	0.05	27.04	26.5	29.64	80.01	0	0	0.03	0.01	0	0	99.96	97.57	0	0.02	70.37	0	0	6	23.77	-0.16	1.75	78.16	95.63	882.52	412.72	1020.96	564.37	904.42	448.8	1000.05	448.59
33.533	0	1.02	0	47.91	0.06	40.18	0.01	3.42	0.61	0.61	27.09	98.8	45.59	98.33	0.65	0.51	0.61	0.06	25.09	31.85	48.22	89.21	0	0	0.04	0.01	0	0	99.97	98.58	0	0.02	58.33	0	0	6	27.65	-1.61	0.05	78.17	95.12	881.02	410.35	1016.45	559.43	900.4	446.87	995.51	445.99
33.566	0	0.64	0	77.8	0.05	23.49	0.01	3.42	0.51	0.62	0	99.79	29.7	98.58	0.51	0.59	0.62	0.08	18.47	24.54	70.01	91.66	0	0	0.08	0.01	0	0	99.97	98.62	0	0.01	54.68	0	0	6	26.19	0.8	1.04	78.12	97.09	882.72	410.79	1015.09	555.24	900.36	447.11	997.43	445.11
33.6	0	0.68	0.01	89.03	0.08	3.56	0.01	3.5	0.46	0.68	0	99.88	7.05	98.56	0.46	0.61	0.68	0.1	12.87	15.11	77.46	90.22	0	0	0.1	0	0	0	99.98	99.26	0	0	38.54	0	0	6	29.84	-0.86	0.99	78.66	96.68	883.31	410.25	1014.32	553.85	900.42	447.21	997.07	444.9
33.633	0	0.67	0.01	79.1	0.1	2.06	0.01	3.55	0.52	0.78	0	99.81	4.57	98.58	0.52	0.73	0.78	0.08	10.55	12.99	71.13	78.7	0	0	0.14	0	0	0	99.98	99.41	0	0.01	34.67	0	0	6	26.93	-0.8	0.15	77.81	98.47	883.71	411.95	1012.05	552.08	897.94	447.33	996.39	445.44
33.666	0	0.71	0.03	38.86	0.18	0.66	0.03	3.61	0.77	1.01	36.14	98.99	2.61	98.76	0.77	0.69	1.01	0.08	6.84	6.13	50.42	58.12	0	0.01	0.21	0	0	0.02	99.98	99.61	0	0.02	26.21	0	0	6	22.9	0.13	-0.66	78.42	97.23	882.86	412.05	1009.71	548.77	896.38	446.1	993.6	445.26
33.7	0	1.32	0.08	18.68	0.43	0.11	0.06	3.65	0.87	1.5	62.63	94.51	0	95.72	0.87	0.66	1.5	0.06	4.63	2.81	28.76	49.64	0	0.01	0.25	0	0	0.02	99.98	99.82	0.01	0.03	11.51	0	0	6	29.18	6.47	1	78.64	96.85	879.08	410.54	1007.33	549.54	894.9	448.46	991.62	443.51
33.733	0	1.31	0.09	11.56	0.5	0.11	0.07	3.67	1.16	1.78	76.88	91.36	0	98.72	1.16	0.52	1.78	0.06	4.68	1.46	22.7	44.05	0	0.01	0.32	0	0	0.02	99.99	99.82	0.01	0.08	10.91	0	0	6	28.81	-0.29	2.14	78.98	92.88	880.34	410.64	1007.34	548.86	898.18	446.66	991.02	444.17
33.767	0	1.87	0.13	4.65	0.8	0.05	0.11	3.71	1.23	2	90.71	71.79	0	98.78	1.23	0.6	2	0.13	2.31	0.47	4.97	38.6	0	0.02	0.25	0	0	0.01	99.99	99.9	0.02	0.01	5.63	0	0	6	23.65	0.03	2.31	79.3	91.01	878.56	412.57	1004.45	549.08	896.87	446.4	987.87	445.23
33.8	0	1.69	0.15	2.42	0.87	0.04	0.12	3.71	1.25	1.84	92.57	67.55	0	92.91	1.25	0.54	1.84	0.19	1.82	0.17	2.47	26.6	0	0.03	0.35	0	0	0.01	99.99	99.9	0.03	0.04	4.21	0	0	6	26.68	-9.13	1.45	80.7	88.34	879.65	413.91	1004.08	550.79	897.84	446.47	986.18	447.17
33.833	0	1.57	0.15	1.63	0.92	0.04	0.13	3.77	1.57	1.81	92.45	66.36	0	95.93	1.57	0.56	1.81	0.26	1.21	0.11	1.23	19.6	0	0.03	0.36	0	0	0.02	99.98	99.89	0.04	0.02	3.77	0	0	6	26.72	-6.2	0.15	81.15	88.02	882.34	415.72	1003.29	548.49	898.1	448.69	986.1	447.06
33.867	0	1.41	0.15	1.09	0.92	0.04	0.13	3.77	1.61	1.72	92.45	66.16	0	97.44	1.61	0.45	1.72	0.31	1.06	0.11	0.86	11.66	0	0.03	0.5	0	0.01	0.06	99.96	99.91	0.08	0.04	3.61	0	0	6	27.02	-3.81	1.61	81.26	84.91	883.89	416.29	1003.85	548.34	901.72	447.51	986.62	448.57
33.9	0	1.67	0.16	1.98	0.92	0.04	0.13	3.78	1.57	1.93	92.45	66.51	0	98.33	1.57	0.43	1.93	0.39	1.22	0.08	1.85	22.49	0	0.03	0.61	0	0.01	0.17	99.94	99.89	0.11	0.01	3.36	0	0	6	23.59	-1.61	1.42	81.77	88.02	886.7	417.24	1003.4	543.9	901.25	448.35	989.27	447.65
33.933	0	2.45	0.16	9.27	0.89	0.04	0.13	3.79	1.68	2.36	81.46	73.03	0	97.15	1.68	0.36	2.36	0.47	1.52	0.09	5.81	50.72	0	0.04	0.57	0.01	0.01	0.26	99.92	99.88	0.14	0.01	2.88	0	0	6	23.21	-4.35	0.4	81.43	84.72	890.1	419.16	1004.23	543.56	904.32	449.72	989.03	448.2
33.967	0	2.57	0.18	9.35	0.94	0.03	0.14	3.83	1.83	3.08	81.3	72.81	0	97.66	1.83	0.36	3.08	0.61	1.27	0.09	5.69	50.67	0	0.05	0.55	0.01	0.03	0.21	99.9	99.87	0.22	0.02	2.21	0.05	0	6	21.63	-3.35	1.54	81.22	82.87	890.92	419.28	1004.49	542.47	906.54	447.57	989.38	449.93
34	0	2.04	0.19	3.53	0.98	0.03	0.14	3.83	1.5	2.65	92.35	68.97	0	95.5	1.5	0.4	2.65	0.83	0.53	0.05	3.37	32.03	0	0.04	0.4	0.01	0.03	0.17	99.9	99.89	0.25	0.02	1.88	0.71	0	6	18.87	-6.73	2.9	81.03	82.19	890.53	419.23	1005.2	543.91	907.88	446.81	990.02	449.56
34.033	0	1.61	0.22	1.34	1.02	0.03	0.14	3.86	1.42	2.67	92.27	67.75	0	96.72	1.7	0.39	2.67	0.84	0.21	0.06	1.85	13.51	0	0.03	0.27	0.01	0.03	0.16	99.9	99.92	0.3	0.15	1.42	1.58	0	6	22.44	-5.08	2.83	80.96	81.76	890.73	418.3	1005.12	543.18	908.11	446.72	989.84	448.95
34.067	0	1.52	0.22	1	1.04	0.03	0.15	3.84	1.03	3.02	92.32	68.35	0	95.21	1.7	0.36	3.02	0.69	0.12	0.07	1.58	7.79	0	0.03	0.15	0.01	0.02	0.06	99.9	99.95	0.4	0.11	1.03	1.15	0	6	24.23	-7.05	-0.13	80.9	87.07	894.13	419.11	1008.5	542.71	906.88	449.59	993.95	449.68
34.1	0	1.48	0.19	1.11	1.02	0.03	0.15	3.84	0.98	2.79	92.32	68.02	0	98.74	1.91	0.39	2.79	0.46	0.11	0.04	2.63	8.9	0	0.02	0.06	0.01	0.01	0.01	99.93	99.96	0.33	0.01	0.98	0.24	0	6	27.31	-0.19	1.18	80.77	89.53	893.69	418.44	1009.76	545.13	907.03	449.49	996.56	449.87
34.134	0	2.18	0.2	12.34	0.87	0.03	0.13	3.93	0.75	3.57	75.32	84.79	0	98.71	2.55	0.44	3.57	0.3	0.44	0.05	14.78	47.39	0	0.02	0.02	0.01	0.01	0	99.94	99.96	0.32	0.02	0.75	0	0	6	28.27	0.3	3.11	80.74	90.36	891.25	416.4	1011.52	547.24	907.63	448.71	997.98	449.72
34.167	0	2.1	0.2	16.95	0.8	0.03	0.12	3.86	0.71	4.24	66.1	89.82	0	98.66	2.31	0.38	4.24	0.17	0.83	0.08	20.47	49.01	0	0.02	0.01	0.01	0	0	99.96	99.97	0.24	1.51	0.71	0	0	6	30.12	0.51	3.08	81.63	91.19	889.35	414.61	1014.04	551.16	907.52	448.27	998.7	449.35
34.2	0	1.76	0.2	7.51	0.81	0.03	0.12	3.73	0.77	4.1	84.98	87.29	0	97.61	1.51	0.37	4.1	0.1	1.5	0.09	17.34	33.47	0	0.01	0	0.01	0	0	99.96	99.97	0.2	1.28	0.77	0	0	6	31.49	3.44	3.14	81.82	92.95	888.54	413.65	1018.74	556.71	908.7	449.35	1001.64	449.94
34.234	0	1.6	0.2	12.23	0.7	0.03	0.11	3.67	0.74	3.73	75.53	92.84	0	97.69	1.28	0.25	3.73	0.06	4.19	0.16	25.26	36.28	0	0.01	0	0.01	0	0	99.95	99.97	0.22	3.49	0.74	0	0	6	29.29	3.29	2.8	80.78	91.83	888.54	414.46	1020.22	558.73	909.73	450.82	1001.56	449.83
34.267	0	1.63	0.2	6.56	0.79	0.03	0.12	3.7	0.78	4.19	86.88	88.63	0	97.58	1.58	0.22	4.19	0.02	4.94	0.45	18.94	29.02	0	0.01	0	0.01	0	0	99.94	99.97	0.21	42.66	0.78	0	0	6	27.03	3.52	2.64	79.87	94.81	891.97	420.26	1020.49	561.05	910.05	453.37	1004.82	455.92
34.3	0	1.63	0.2	2.4	0.93	0.04	0.15	3.77	0.96	4.76	92.46	79.87	0	97.76	2.11	0.17	4.76	0.01	6.64	1.44	10.55	16.73	0	0	0	0.01	0	0.01	99.93	99.96	0.17	69.8	0.96	0	0	6	27.02	3.11	2.83	79.94	92.63	892.79	422.29	1022.36	564.49	912.58	455.71	1005.18	457.94
34.334	0	1.74	0.2	2.33	0.96	0.06	0.17	3.97	1.32	5.55	92.05	82.25	0	98.37	3.4	0.19	5.55	0	12.46	4.22	11.48	15.81	0	0	0	0.01	0	0	99.95	99.97	0.1	19.36	1.32	0	0	6	24.27	1.49	2.86	78.44	92.89	894.09	425.48	1022.28	565.35	913.09	456.85	1005.87	461.5
34.367	0	2.13	0.19	1.08	1.04	0.07	0.18	4.02	1.79	4.15	91.97	84.15	0	98.31	3.69	0.17	4.15	0	14.15	11.8	4.25	7.92	0	0	0	0	0	0	99.96	99.97	0.07	23.93	1.79	0	0	6	19.2	1.68	3.6	76.05	97.65	898.05	434.13	1027.92	574.33	916.19	464.36	1013.63	470.73
34.401	0	2.1	0.17	0.72	1.01	0.1	0.19	4.01	2.23	2.73	91.98	90.49	2.15	98.37	3.67	0.15	2.73	0	21.39	15	2.64	1.49	0	0	0	0	0	0	99.98	99.98	0.05	28.09	2.23	0	0	6	21.22	1.51	3.03	76.17	97.47	898.81	437.32	1029.59	579.39	917	469.03	1014.38	473.21
34.434	0	1.87	0.16	0.68	0.96	0.1	0.17	3.99	1.63	1.63	92.01	88.52	2.5	98.55	3.55	0.17	1.63	0	18.77	13.4	2.21	1.17	0	0	0	0	0	0	99.98	99.98	0.05	33.78	2.87	0	0	6	12.22	-0.9	3.19	72.79	104.06	901.44	449.39	1033.8	589.56	917.43	478.73	1021.17	486.79
34.467	0	1.82	0.15	0.59	1.04	0.08	0.18	4.41	1.27	1.27	91.18	83.73	0.92	98.75	5.96	0.24	1.27	0	13.75	14.52	1.28	0.29	0	0	0	0	0	0.01	99.97	99.97	0.05	30.92	3.31	0	0	6	8.12	0.13	3.37	69.73	105.02	902.5	460.96	1035.59	601.77	918.5	490.21	1023.3	497.01
34.501	0	1.52	0.12	0.51	1.04	0.11	0.18	5.02	1.06	1.06	89.97	84.8	3.64	98.55	9.08	0.39	1.06	0	14.76	13.93	1.62	0.07	0	0	0.01	0	0	0.04	99.96	99.95	0.04	80.01	6.14	0	0	6	1.57	-0.9	3.25	66.61	107.44	902.71	474.01	1039.12	616.42	919.17	502.16	1026.22	511.24
34.534	0	1.05	0.09	0.43	0.89	0.21	0.16	4.98	0.81	0.81	90.04	87.19	9.8	97.71	8.87	0.46	0.81	0	17.27	7.77	1.12	0.04	0	0	0.01	0	0	0.32	99.93	99.9	0.03	97.38	10.64	0	0	6	-1.08	3.22	1.89	63.74	107.45	903.27	487.84	1042.81	633.01	920.19	517.02	1027.35	524.95
34.567	0	0.86	0.08	0.41	0.83	0.27	0.15	4.9	2.27	0.6	90.19	88.4	11.97	98.71	8.35	0.64	0.6	0	18.72	3.05	1.15	0.02	0	0.01	0.02	0	0	2.27	99.88	99.84	0.03	98.75	12.3	0	0	6	-7.84	0.33	2.78	60.66	111.5	903.29	505.65	1044.4	651.11	919.75	533.47	1030.87	542.56
34.601	0	0.62	0.04	0.31	0.57	0.91	0.1	4.52	5.3	0.45	90.96	90.67	22.88	98.64	6.5	0.69	0.45	0	21.96	0.83	1.27	0.04	0	0.01	0.04	0	0	5.3	99.67	99.61	0.03	98.33	21.52	0	0	6	-12.26	0.6	2.94	57.76	112.84	904.43	524.89	1044.38	668.52	919.75	552.13	1032.31	560.19
34.634	0	0.61	0.03	0.29	0.5	1.21	0.09	4.31	10.81	0.4	91.38	90	24.63	98.69	5.56	0.61	0.4	0	21.14	0.28	1.39	0.09	0	0.01	0.08	0	0.01	10.81	99.54	99.41	0.03	95.17	24.45	0	0	6	-16.65	-0.37	3.64	54.25	108.76	905.28	547.01	1043.69	688.43	922.48	572.01	1030.77	582.06
34.667	0	0.5	0.02	0.24	0.37	2.06	0.06	4.13	15.98	0.24	91.75	85.68	29.12	98.76	4.71	0.94	0.24	0	16.82	0.08	2.16	0.15	0	0.01	0.16	0	0.03	15.98	98.77	98.85	0.03	95.99	31.52	0	0	6	-23.07	-0.12	4.65	50.07	109.53	906.97	567.18	1039.73	701.73	921.8	589.96	1030.91	599.63
34.701	0	0.27	0.01	0.16	0.23	6.24	0.04	3.89	10.38	0.14	87.52	78.09	40.11	98.66	5.87	0.82	0.14	0	14.48	0.03	4.95	0.48	0	0.02	0.19	0	0.11	10.38	94.67	96.37	0.04	85.3	43.02	0	0	6	-24.03	0.52	6.38	45.24	110.09	908.09	586.35	1038.87	717.13	923.21	608.76	1032.75	619.8
34.734	0	0.21	0.01	0.29	0.17	8.92	0.03	3.54	10.79	0.15	82.15	80.18	38.14	98.49	5.82	0.6	0.15	0	17.62	0.02	17.17	2.2	0	0.02	0.25	0	0.36	10.79	93.1	94.25	0.04	78.74	44.88	0	0	6	-26.67	1.12	7.37	41.15	109.79	909.84	601.82	1038.42	730.4	924.91	623.46	1034.03	635.54
34.768	0	0.05	0	4.73	0.04	28.19	0.01	2.08	2.5	0.09	46.81	99.43	29.75	97.89	4.59	0.48	0.09	0	19.84	0.01	72.29	16.27	0	0.03	0.25	0	0.75	2.5	85.33	82.48	0.03	50.53	56.18	0	1	12	-31.92	2.82	8.08	37.63	111.55	909.62	611.4	1038.67	740.44	924.76	633.12	1035.67	645.05
34.801	0	0.04	0	3.36	0.03	41.3	0.01	1.02	1.19	0.08	33.7	99.11	34.86	97.41	4.45	0.44	0.08	0	21.01	0.02	73.7	15.54	0	0.06	0.22	0.01	1.62	1.19	78.22	65.37	0.03	28.24	60.82	0	0	12	-28.8	3.86	7.1	35.69	109.91	910.47	618.54	1040.48	748.55	925.91	641.61	1035.4	651.18
34.834	0	0.03	0	7.08	0.02	57.22	0.01	0.59	0.42	0.1	17.78	99.61	35.17	97.39	3.83	0.43	0.1	0	31.26	0.04	85.32	20.65	0	0.05	0.17	0.01	2.91	0.42	76.93	52.69	0.02	6.77	61.37	0	0	12	-30.55	3.91	8.82	33.65	109.94	906.35	623.59	1039.03	756.27	924.64	646.79	1034.03	657.77
34.868	0	0.02	0	2.85	0.01	66.92	0.01	0.13	0.2	0.1	8.08	97.71	39.03	97.95	2.78	0.36	0.1	0	31.96	0.09	85.86	18.07	0	0.1	0.19	0.03	6.03	0.2	54.16	18.04	0.03	4.27	64.72	0	0	12	-25.88	2.68	9.05	32.91	109.49	904.05	625.49	1042.08	763.51	925.27	652.15	1034.47	660.12
34.901	0	0.02	0	2.72	0.01	72.19	0.01	0.1	0.24	0.11	2.81	96.71	42.22	98.36	2.04	0.37	0.11	0	35.07	0.2	83.39	21.17	0	0.11	0.21	0.05	8.21	0.24	52	11.72	0.03	7.5	65.37	0	0	12	-23.75	1.54	8.67	32.31	111.63	900.26	625.72	1042.65	768.1	922.36	653.25	1033.7	661.23
34.934	0	0.01	0	4.59	0.01	78.24	0	0.07	0.31	0.17	0	96.9	44.2	97.64	1.08	0.25	0.15	0	35.47	0.65	86.26	38.2	0	0.17	0.23	0.11	11.06	0.31	40.67	4.34	0.02	34.15	68.09	0	0	12	-24.3	3.39	6.84	31.79	115.49	901.34	626.69	1047.29	772.64	921.85	655.55	1037.2	661.22
34.968	0	0.01	0	4.28	0.01	88.2	0	0.06	0.25	0.29	0	99.09	52.03	98.19	0.47	0.24	0.23	0	33.12	1.58	84.96	53.33	0	0.24	0.25	0.29	13.92	0.25	25.13	0.81	0.01	23.11	75.83	0	0	12	-21.07	2.04	8.3	31.52	116.28	896.34	625.2	1048.57	777.45	920.99	654.64	1036.98	662.87
35.001	0	0.01	0	7.83	0.01	88.41	0	0.06	0.28	0.28	0	99.28	53.69	98.42	0.19	0.24	0.24	0	30.59	1.85	82.3	69.97	0	0.28	0.27	0.36	20.95	0.2	24.77	0.52	0.01	12.11	77.3	0	0	12	-20.05	1.33	7.52	31.4	117.13	894.17	624.03	1052.09	783.27	920.5	655.37	1037.47	661.5
35.034	0	0.01	0	7.39	0.01	93.46	0	0.06	0.51	0.42	0	99.56	60.37	98.72	0.08	0.26	0.22	0	35.45	2.26	79.15	75.88	0	0.42	0.51	0.67	33.38	0.19	21.61	0.2	0.01	16.17	80.46	0	0	12	-19.87	0.28	8.96	31.24	118.62	890.3	622.51	1054.71	787.98	920.55	654.74	1038.93	662.31
35.068	0	0.01	0	3.12	0.01	95.95	0	0.06	0.91	0.48	0	99.73	69.09	98.67	0.04	0.24	0.34	0	38.68	2.86	68.64	71.38	0	0.48	0.91	2.53	42.81	0.19	19.3	0.06	0.01	34.85	83.34	0	0	12	-17.07	-0.45	8.24	31.2	119.18	890.83	623.41	1056.9	791.59	920.95	657.19	1039.99	663.13
35.101	0	0.01	0	1.03	0.01	95.12	0	0.06	1.47	0.53	0	99.75	73.47	98.59	0.02	0.21	0.33	0	34.23	1.85	54.75	63.46	0	0.53	1.47	3.12	46.61	0.31	18.14	0.04	0.01	25.51	83.85	0	0	12	-20.29	0.76	8.78	31.07	120.34	888.54	621.8	1058.58	792.94	920.65	656.17	1040.87	661.72
35.135	0	0.01	0	0.26	0.01	95.73	0.01	0.06	2.15	0.73	0	99.82	80.14	98.78	0.01	0.22	0.39	0	32.44	1.57	41.88	51.87	0	0.73	2.15	14.19	48.96	0.76	14.59	0.01	0.01	18.53	86.02	0	0	12	-14.22	-0.04	10.02	31.24	120.58	886.5	620.6	1059.65	796.27	921.29	655.51	1041.58	663.91
35.168	0	0.01	0	0.09	0.01	96.83	0.01	0.06	2.86	0.77	0	99.87	84.76	98.22	0.01	0.16	0.42	0	33.82	1.09	32.89	40.56	0	0.77	2.86	17.35	54.09	1.11	13.77	0	0.01	4.39	88.08	0	0	12	-13.8	1.95	10.05	31.27	119.6	888.27	620.83	1063.57	799.39	924.62	656.09	1043.93	664.42
35.201	0	0.01	0	0.04	0.01	95.92	0.01	0.06	3.73	0.91	0	99.88	86.71	98.51	0	0.15	0.38	0	28.78	0.64	26.77	32.18	0	0.91	3.73	15.7	57.08	2.14	12.48	0	0.01	11.97	88.29	0	0	12	-16.88	-1.03	9.25	30.86	123.19	888.81	620.9	1062.19	795.91	921.79	656.14	1044.78	663.09
35.235	0	0.01	0	0.02	0.01	96.25	0.01	0.06	5.8	1.19	0	99.91	87.45	98.64	0	0.13	0.35	0	26.64	0.39	23.76	25.89	0	1.19	5.8	18.45	57.26	3.28	10.64	0	0.01	14.83	90.16	0	0	12	-14.55	0.58	8.09	30.85	123.06	888.52	619.97	1064.25	799.34	921.61	656.05	1044.54	661.96
35.268	0	0.01	0	0.02	0.01	95.09	0.01	0.06	8.85	1.41	0	99.91	87.85	98.72	0	0.11	0.31	0	21.59	0.27	18	21.02	0	1.41	8.85	16.75	55.27	3.82	9.89	0	0.01	16.54	90.2	0	0	12	-14.01	-0.26	8.18	30.6	125.05	888.62	619.4	1064.67	799.06	921.08	655.15	1045.93	662.22
35.301	0	0.01	0	0.01	0.01	94.84	0.01	0.06	8.96	1.78	0	99.92	87.6	98.76	0	0.09	0.28	0	19.02	0.21	17.94	21.16	0	1.78	8.96	14.56	51.68	3.55	8.13	0	0.01	4.45	91.04	0	0	12	-15.72	0.1	8.89	30.9	122.55	887.84	618.77	1064.69	798.5	922.48	655.04	1044.88	661.08
35.335	0	0.01	0	0.01	0.01	96.07	0.01	0.06	10.03	2.97	0	99.93	89.47	97.54	0	0.08	0.24	0	21.62	0.16	15.92	21.29	0	2.97	10.03	11.11	51.29	2.76	5.67	0	0.01	3.97	92.28	0	0	12	-18.49	-3.61	9.29	31.13	121.31	887.24	617.54	1065.96	798.89	923.71	652.96	1044.84	659.57
35.368	0	0.01	0	0.01	0.01	96.5	0.01	0.06	10.96	2.39	0	99.93	90.79	98.69	0	0.07	0.23	0	23.82	0.13	12.84	22.64	0	2.39	10.96	9.55	50.14	2.68	4.76	0	0.01	31.56	92.24	0	0	12	-14.96	0.37	10.7	31.93	118.95	887.55	614.09	1065.43	795.63	926.12	648.26	1044.62	658.62
35.402	0	0.01	0	0.01	0.01	96.08	0.01	0.06	8.24	2.5	0	99.94	88.93	98.49	0	0.05	0.21	0	20.44	0.09	19.31	21.08	0	2.5	8.24	7.39	41.03	1.1	3.79	0	0.01	22.01	92.92	0	0	12	-7.21	-1.1	9.58	33.87	114.87	892.22	607.32	1067.1	789.79	930.05	640.66	1044.33	652.25
35.435	0	0.01	0	0.02	0.01	95.98	0.01	0.06	6.47	2.12	0	99.94	85.6	98.67	0	0.04	0.21	0	20.76	0.1	28.49	17.35	0	2.12	6.47	5.89	33.41	0.82	3.71	0	0.01	84.61	92.5	0	0	12	-5.77	0.48	10.01	35.54	111.82	891.09	600.46	1065.76	783.17	930.52	634.38	1041.8	645.34
35.468	0	0	0	0.02	0.01	94.9	0	0.06	4.11	1.76	0	99.92	81.07	98.32	0	0.03	0.2	0	18.5	0.1	37.84	11.19	0	1.76	4.11	5.56	26.29	0.51	4.42	0	0.01	82.94	91.42	0	0	12	-2.28	1.66	10.65	37.31	109.51	891.32	591.3	1064.71	773.73	931.73	624.91	1040.56	637.21
35.502	0	0	0	0.03	0	95.04	0	0.06	1.62	1.28	0	99.91	75.23	98.63	0	0.02	0.16	0	20.99	0.11	53.5	8.09	0	1.28	1.62	4.24	18.2	0.11	5.02	0	0.01	91.44	90.43	0	0	12	-1.21	0.61	10.09	39.04	111.43	890.71	581.98	1062.04	762.59	928.82	614.68	1039.44	628.11
35.535	0	0	0	0.04	0	96.91	0	0.06	0.76	0.76	0	99.89	75.3	98.54	0	0.02	0.17	0	31.95	0.17	57.1	7.19	0	0.76	0.74	3.78	15.28	0.06	6.71	0	0.01	58.82	89.26	0	0	12	-1.76	0.95	9.9	40.81	109.37	889.2	571.78	1061.56	753.34	928.44	605.91	1037.27	616.78
35.568	0	0	0	0.05	0	98.81	0	0.06	0.55	0.55	0	99.9	74.21	98.74	0	0.02	0.2	0.01	48.34	0.31	59.95	8.48	0	0.55	0.48	3.96	10.38	0.04	8.91	0	0.01	5.13	89.71	0	0	12	-1.57	0.19	7.67	42.52	110.07	887.39	560.99	1059.7	743.98	924.32	595.01	1033.96	604.66
35.602	0	0	0	0.07	0	99.59	0	0.06	0.31	0.31	0	99.91	71.82	98.41	0	0.02	0.19	0.01	66.04	0.43	65.88	8.57	0	0.31	0.3	2.15	7.09	0.02	12.26	0	0.01	0.29	90.23	0	0	12	-1.18	1.36	6.15	45.31	108.68	887.74	549.2	1058.38	730.98	923.11	584.03	1031.56	591.1
35.635	0	0	0	0.07	0	99.8	0	0.06	0.23	0.23	0	99.91	71.73	98.3	0	0.02	0.19	0.01	78.13	0.83	66.21	5.9	0	0.23	0.15	1.57	4.6	0.05	16.01	0	0.01	0.06	90.58	0	0	12	-1.06	1.71	5.12	47.29	107.64	882.9	536.42	1051.21	716.41	916.78	569.72	1024.08	578.23
35.668	0	0	0	0.08	0	99.86	0	0.06	0.17	0.14	0	99.92	71.55	98.66	0	0.02	0.17	0.01	84.48	1.83	66.73	2.46	0	0.14	0.1	0.78	4.25	0.08	23.91	0.01	0.01	0.02	90.72	0	0	12	0.63	0.5	4.61	50.56	106.11	883.02	525.12	1050.06	703.7	916.43	560.86	1022.46	564.97
35.702	0	0.01	0	0.09	0.01	99.88	0.01	0.06	0.15	0.06	0	99.92	75.18	98.65	0	0.03	0.15	0.01	85.26	3.41	58.29	0.68	0	0.06	0.06	0.39	2.69	0.07	42.3	0.01	0	0.01	91.24	0	0	12	3.47	-0.54	3.64	52.34	107.67	877.47	513.75	1044.76	693.43	909.5	548.92	1016.98	555.23
35.735	0	0.01	0	0.04	0.01	99.9	0.01	0.06	0.13	0.05	0	99.94	81.43	98.72	0	0.03	0.12	0.01	86.3	7.15	43.56	0.28	0	0.05	0.05	0.28	2	0.13	43.54	0.02	0	0	92.6	0	0	12	5.67	0.26	2.92	54.97	105.1	875.48	503.29	1042.62	683.67	908.05	539.51	1013.04	544.28
35.769	0	0.02	0	0.08	0.01	99.92	0.01	0.06	0.23	0.05	0	99.95	79.19	98.3	0	0.03	0.11	0.01	88.24	15.5	48.77	0.87	0	0.03	0.1	0.17	2.24	0.23	56.04	0.05	0	0	94.02	0	0	12	4.97	1.71	3.48	56.83	105.04	870.59	494.67	1038.29	675.6	903.97	530.42	1008.87	536.07
35.802	0	0.03	0	0.14	0.01	99.94	0.01	0.06	0.22	0.1	0	99.96	77.35	97.3	0.01	0.03	0.1	0.01	90.94	25.43	53.14	2.35	0	0.02	0.11	0.13	2.06	0.22	65.78	0.13	0	0	95.42	0	0	12	9.35	4.08	1.58	59.13	105.68	868.41	485.58	1038.11	669.84	900.92	524.38	1006.57	526.66
35.835	0	0.05	0	0.2	0.01	99.96	0.01	0.06	0.26	0.09	0	99.97	79.28	98.09	0.02	0.04	0.09	0.01	94.16	35.27	48.59	10.48	0	0.02	0.09	0.1	1.75	0.26	70.74	0.23	0	0	96.25	0	0	12	13.07	2.3	0.04	61.07	103.11	863.78	477.68	1034.55	663.85	896.83	518.26	999.93	519.22
35.869	0	0.12	0	0.73	0.01	99.96	0.01	0.06	0.06	0.07	0	99.97	78.76	98.08	0.04	0.04	0.07	0.01	94.74	42.09	49.96	23.14	0	0.01	0.05	0.05	1.19	0.06	89.93	1.08	0	0.01	97.17	0	0	12	11.68	2.33	0.88	63.09	106.69	860.38	472.62	1031.21	658.68	892.33	512.96	999.02	513.65
35.902	0	0.2	0	0.25	0.02	99.96	0.01	0.06	0.07	0.07	0	99.97	86.5	97.87	0.08	0.05	0.07	0.02	93.37	49.31	31.7	18.85	0	0.01	0.05	0.05	0.8	0.03	91.81	1.77	0	0.02	97.21	0	0	12	11.88	2.87	1.15	64.75	105.96	858.44	468.37	1027.96	653.35	890.33	508.56	996.29	508.76
35.935	0	0.32	0	0.15	0.02	99.94	0.01	0.07	0.07	0.07	0	99.97	90.97	97.03	0.18	0.08	0.07	0.02	87.47	55.74	21.09	16.74	0	0.01	0.05	0.04	0.36	0.02	94.88	4.82	0	0.05	97.23	0	0	12	13.99	4.56	-0.84	66.68	106.04	857.48	465.61	1026.53	649.82	887.49	507.3	993.52	505.9
35.969	0	0.34	0	0.08	0.03	99.86	0.01	0.1	0.07	0.06	0	99.97	93.68	97.07	0.36	0.16	0.06	0.02	71.36	56.68	14.61	9.67	0	0.01	0.07	0.04	0.22	0.03	97.1	14.25	0	0.12	97.55	0	0	12	15.5	4.5	0.45	68.51	104.05	857.78	465.18	1023.99	647.01	888.43	505.62	992.48	505.76
36.002	0	0.32	0	0.04	0.03	99.47	0.01	0.13	0.12	0.06	0	99.97	97.06	98.07	0.52	0.33	0.06	0.03	49.27	52.34	6.5	5.38	0	0.01	0.08	0.04	0.13	0.12	97.2	18.87	0	0.06	96.5	0	0	12	17.01	2.35	-0.53	69.9	101.33	856.56	463.63	1020.16	642.92	886.48	504.47	987.8	503.17
36.035	0	0.22	0	0.03	0.04	98.02	0.01	0.22	0.14	0.05	0	99.96	98.85	96.36	0.77	0.78	0.05	0.03	27.33	40.64	2.16	2.05	0	0.01	0.07	0.03	0.06	0.14	97.36	31.12	0	0.1	95.69	0	0	12	19.99	5.62	1.55	70.77	101.59	856.06	463.27	1018.75	642.34	887.08	503.99	988.67	503.95
36.069	0	0.17	0	0.03	0.04	96.39	0.01	0.56	0.12	0.04	0	99.95	99.16	95.71	0.92	1.39	0.04	0.03	18.76	33.08	1.36	0.79	0	0.01	0.08	0.01	0.03	0.12	97.52	53.35	0	0.2	94.52	0	0	12	17.79	6.47	0.2	71.11	99.91	856.04	463.91	1016.85	640.01	885.95	505.46	985.81	502.01
36.102	0	0.12	0	0.03	0.05	93.55	0.01	0.66	0.09	0.04	0	99.94	96.51	94.12	1.04	2.5	0.04	0.03	12.2	22.59	0.71	0.44	0	0.01	0.08	0.02	0.01	0.09	97.16	55.96	0	0.71	92.38	0	0	12	20.17	8.13	-0.74	71.34	97.06	856.45	464.88	1014.75	638.45	885.93	507.81	982.79	501.67
36.136	0	0.13	0	0.03	0.05	91.26	0.01	1.55	0.12	0.04	0	99.88	93.06	95.48	1.29	3.94	0.04	0.02	13.97	20.66	0.93	0.76	0	0.01	0.12	0.02	0.01	0.06	97.3	75.06	0	1.05	88.55	0	0	12	18.7	6.75	0.41	71.04	100.56	854.55	467.73	1009.29	636.88	881.26	507.91	981.77	505.04
36.169	0	0.13	0	0.04	0.07	83.49	0.01	2.36	0.1	0.04	0	99.69	86.49	93.78	1.14	5.52	0.04	0.01	12.75	16.57	0.6	0.31	0	0.01	0.1	0.03	0	0.09	96.63	83.97	0	1.37	82.67	0	0	12	18.82	8.44	-0.75	70.13	96.3	852.28	469.37	1003.39	635.23	878.49	508.7	974.72	505.24
36.202	0	0.14	0	0.05	0.08	67.7	0.01	2.43	0.18	0.04	7.3	99.1	78.51	91.26	1.3	4.64	0.04	0.01	10.47	13.8	0.2	0.13	0	0.01	0.1	0.03	0	0.18	96.13	85.4	0.01	0.95	75.94	0	0	12	16.01	10.27	1.89	68.79	97.25	849.54	474.16	1000.95	638.01	877.45	513.79	974.63	510.15
36.236	0	0.27	0	0.09	0.16	17.7	0.02	3.24	0.36	0.06	64.6	81.92	57.02	91.82	1.21	3.99	0.04	0.01	9.46	13.12	0.16	0.07	0	0.01	0.09	0.06	0	0.36	95.74	93.25	0.01	1.13	56.07	0	0	12	14.49	9.91	1.31	66.97	99.4	846.06	479.04	999.23	644.5	873.34	519.08	972.65	514.82
36.269	0	0.36	0	0.11	0.2	7.46	0.03	3.32	0.48	0.05	85.07	65.59	48.13	90.57	1.27	3.65	0.03	0.01	5.85	14.44	0.09	0.02	0	0.01	0.05	0.05	0	0.48	95.51	94.17	0.01	4.35	49.11	0	0	12	14.21	10.69	1.09	65.18	99.25	842.68	483.16	996.27	648.9	870.11	523.73	969.22	518.57
36.302	0	0.65	0.01	0.18	0.3	1.44	0.04	3.34	0.66	0.04	93.31	62.1	32.12	91.2	1.37	2.23	0.03	0.01	3.52	16.66	0.08	0.01	0	0	0.04	0.04	0	0.66	95.95	95.66	0.01	3.07	34.97	0	0	12	9.27	10.31	-0.04	63.15	100.59	840.36	488.17	993.92	653.35	866.21	527.52	966.67	522.3
36.336	0	1.3	0.06	0.34	0.55	0.16	0.08	3.32	0.57	0.03	93.35	60.12	11.54	91.81	1.33	1.3	0.03	0	2.89	18.32	0.12	0.01	0	0	0.03	0.03	0	0.57	95.55	96.48	0.01	3.79	15.79	0	0	12	7.64	9.92	-1.17	61.64	101.83	838.3	493.19	993.01	659.49	863.23	532.89	964.86	526.57
36.369	0	1.31	0.06	0.32	0.53	0.18	0.08	3.22	0.55	0.03	93.56	59.29	12.23	90.96	1.45	0.83	0.03	0	3.31	19.46	0.19	0.01	0	0	0.03	0.03	0	0.55	94.7	96.06	0.01	2.86	16.32	0	0	12	7.27	10.46	-1.69	60.37	98.95	834.64	496.29	988.14	662.03	860.03	534.82	958.83	529.44
36.403	0	1.47	0.11	0.37	0.64	0.07	0.11	3.08	1.71	0.03	93.84	50.11	2.51	90.37	1.6	0.62	0.03	0	4.25	17.22	0.34	0.01	0	0	0.05	0.03	0	1.71	89.14	95.01	0.02	3.16	7.09	0	0	12	4.05	10.8	-0.33	59.84	101.1	834.72	504.07	987.28	667.36	859.58	541.72	960.58	537.14
36.436	0	1.35	0.13	0.34	0.63	0.06	0.12	3.1	2.33	0.02	93.8	41.96	0.52	89.05	2.15	0.44	0.02	0	4.03	15.83	0.38	0.02	0	0	0.09	0.02	0	2.33	85.27	94.8	0.03	3.48	5.56	0	0	12	5.63	11.52	-1.12	59.07	101.27	831.69	504.62	985.97	669.85	856.77	544.14	957.8	537.31
36.469	0	1.32	0.12	0.32	0.6	0.06	0.12	3.09	2.71	0.02	93.83	40.98	1.2	90.44	2.13	0.46	0.02	0	4.62	16.24	0.41	0.04	0	0	0.11	0.02	0	2.71	84.17	94.69	0.03	5.31	6.05	0	0	12	4.39	10.77	-0.34	58.37	103.54	829.25	507.14	984.18	672.55	854.07	546.21	957.45	540.42
36.503	0	1.09	0.12	0.25	0.53	0.06	0.12	3.16	2.68	0.01	93.69	26.96	0.71	93.7	2.44	0.5	0.01	0	3.9	15.61	0.32	0.06	0	0	0.11	0.01	0	2.68	77.03	94.89	0.03	2.47	5.89	0	0	12	6.32	8.5	-2.07	57.97	101.86	827.16	506.98	982.28	673.49	851.6	547.2	953.16	539.43
36.536	0	0.89	0.12	0.22	0.49	0.06	0.12	3.09	1.42	0.01	93.82	21.97	1.57	92.58	2.98	0.48	0.01	0	4.47	13.51	0.4	0.09	0	0	0.13	0.01	0	1.42	73.1	93.83	0.03	1.98	6.36	0	0	12	6.55	9.38	-2.29	57.88	101.93	825.83	506.51	981.8	673.96	850.51	547.22	952.1	538.93
36.569	0	0.91	0.11	0.23	0.5	0.07	0.12	3.04	0.52	0.01	93.92	25.09	2.62	94.11	2.78	0.64	0.01	0	4.9	14.24	0.48	0.12	0	0	0.11	0.01	0	0.52	74.82	93.48	0.03	0.57	6.99	0	0	12	5.76	8.14	-2.07	57.66	105.91	822.66	504.13	981.77	674.03	847.05	546.54	952.5	536.69
36.603	0	0.8	0.1	0.21	0.47	0.08	0.11	3.08	0.34	0	93.84	24.79	4.33	92.35	2.46	1.14	0	0	5.82	12.54	0.52	0.08	0	0	0.11	0	0	0.34	73.7	93.61	0.03	0.02	8.15	0	0	12	3.69	9.54	-2.26	58.41	98.14	820.51	503.77	980.8	676.21	849.33	544.12	947.18	536.58
36.636	0	0.75	0.09	0.19	0.42	0.12	0.11	3.05	0.38	0	93.9	25.93	7.43	86.16	2.05	1.53	0	0.01	8.81	13.78	0.71	0.08	0	0	0.11	0	0.01	0.38	71.46	93.4	0.03	0.01	9.88	0	0	12	3.49	12.86	-3.51	58.44	102.27	817.13	499.06	983.07	676.64	845.84	542.96	947.44	531.29
36.669	0	0.62	0.08	0.15	0.35	0.18	0.1	2.95	0.83	0	94.1	23.54	11.19	80.14	1.48	1.73	0	0.02	12.66	13.59	0.69	0.09	0	0	0.14	0	0.02	0.83	66.01	92.94	0.04	0	11.86	0	0	12	5.66	15.02	-4.06	59.16	101.14	816.83	495.37	984.47	675.42	846.6	540.27	946.99	528
36.703	0	0.41	0.04	0.09	0.25	0.59	0.08	2.85	1.81	0	94.29	21.96	21.65	87.83	1.26	2.63	0	0.03	17.93	13.14	0.42	0.04	0	0	0.13	0	0.05	1.81	59.62	91.41	0.05	0	19.68	0	0	12	5.33	12.12	-3.8	59.53	100.55	815.46	492.45	984.58	674.06	846.5	537.76	946.28	525.34
36.736	0	0.31	0.03	0.07	0.21	1.54	0.07	2.97	1.64	0	94.06	28.24	30.23	88.24	1.16	3.81	0	0.04	23.63	12.17	0.31	0.04	0	0	0.12	0	0.12	1.64	58.1	91.3	0.05	0	25.4	0	0	12	7.21	11.92	-3.59	60.04	102.69	814.71	489.01	985.42	672.52	845.57	535.35	947.48	522.66
36.77	0	0.16	0.01	0.04	0.12	7.43	0.04	2.92	0.6	0	85.14	27.81	46.3	90.44	0.79	5.06	0	0.07	22.28	10.9	0.09	0.02	0	0	0.12	0	0.27	0.6	55.3	89.99	0.08	0	40.73	0	0	12	8.72	10.77	-3.03	60.18	101.52	812.79	485.9	985.76	672.75	845.75	532.18	946.66	521
36.803	0	0.11	0	0.03	0.08	19.35	0.03	3.03	0.47	0	61.31	69.05	57.05	93.44	0.44	4.84	0	0.11	20.07	9.29	0.06	0.03	0	0	0.1	0	0.59	0.47	56.12	91.41	0.09	0	51.66	0	0	12	9.86	8.72	-1.69	60.51	101.79	812.53	483.04	986.99	671.56	847.08	529.62	948.36	519.34
36.836	0	0.09	0	0.03	0.08	27.75	0.02	3.25	0.39	0	47.25	81.85	61.58	91.82	0.43	5.09	0	0.18	19.74	7.59	0.05	0.04	0	0	0.11	0	1.64	0.39	57.73	92.86	0.09	0	56.04	0	0	12	11.65	9.91	-2.44	61.11	102.42	816.43	481.04	990.37	669.24	849.89	528.57	951.66	517.07
36.87	0	0.06	0	0.02	0.05	53.27	0.02	3.22	0.51	0	21.73	96.44	72.23	92.02	0.34	3.46	0	0.22	16.94	6.02	0.03	0.03	0	0	0.09	0	3.29	0.51	56.57	94.3	0.1	0	67.2	0	0	12	10.15	9.78	-1.54	60.72	103.99	815.67	479.32	991.28	668.63	849.84	526.91	953.22	515.71
36.903	0	0.05	0	0.02	0.05	56.82	0.01	3.21	0.82	0	18.18	97.13	73.55	93.77	0.28	2.82	0	0.24	16.78	4.16	0.03	0.03	0	0	0.09	0	4.5	0.82	56.72	94.89	0.1	0	68.57	0	0	12	10.33	8.44	-1.9	60.78	105.26	817.64	477.87	993.2	667.28	850.81	525.43	955.48	514.3
36.936	0	0.05	0	0.01	0.04	77.65	0.01	3.27	1.23	0	0	98.99	82.22	90.74	0.27	2.49	0	0.23	20.85	4.69	0.03	0.05	0	0	0.05	0	5.55	1.23	58.76	95.75	0.12	0	75.2	0	0	12	10.34	10.59	0.39	60.7	107.06	816.91	476.09	994.8	667.32	852.15	523.68	958.79	514.25
36.97	0	0.04	0	0.01	0.03	91.46	0.01	3.31	1.31	0	0	99.73	92.46	89.89	0.24	1.87	0	0.23	24.67	5.68	0.03	0.06	0	0	0.04	0	5.71	1.31	61.71	96.67	0.13	0	83.34	0	0	12	10.23	11.07	0.08	60.53	108.16	819.2	475.88	997.26	667.64	853.69	522.9	961.51	514.35
37.003	0	0.04	0	0.01	0.03	94.12	0.01	3.26	1.48	0	0	99.78	95.74	91.45	0.19	1.21	0	0.24	29.01	5.94	0.04	0.08	0	0	0.04	0	5.35	1.48	61.38	96.97	0.14	0	84.74	0	0	12	10.16	10.15	-0.48	60.54	109.36	821.13	475.38	1000.45	668.63	855.16	522.89	964.14	513.81
37.036	0	0.04	0	0.01	0.03	96.71	0.01	3.22	2.19	0	0	99.86	99.45	88.67	0.25	0.9	0	0.2	34.16	6.7	0.04	0.07	0	0	0.05	0	6.19	2.19	60.45	96.98	0.18	0	87.56	0	0	12	9.02	11.71	-0.16	60.85	107.04	824.04	475.41	1003.22	668.5	859.45	522.12	966.16	513.77
37.07	0	0.03	0	0.01	0.02	97.69	0.01	3.29	5.44	0	0	99.92	98.74	91.93	0.33	0.71	0	0.18	33.25	7.27	0.06	0.04	0	0	0.07	0	6.06	5.44	56.16	97.62	0.27	0	91.27	0	0	12	7.66	9.84	0.31	60.75	105.89	826	475.38	1005.27	668.65	862.34	520.95	968.01	514.02
37.103	0	0.04	0	0.01	0.02	97.19	0.01	3.19	14.97	0	0	99.91	96.69	92.15	0.33	0.51	0	0.17	31.06	8.88	0.1	0.05	0	0	0.12	0	4.96	14.97	54.1	97.07	0.32	0	90.58	0	0	12	7.07	9.68	1.46	60.81	104.96	826.41	475.24	1005.56	668.27	864.06	519.84	968.88	514.58
37.137	0	0.06	0	0.01	0.02	97.11	0.01	3.23	46.77	0	0	99.93	89.89	90.1	0.42	0.42	0	0.12	28.62	10.52	0.13	0.06	0	0	0.25	0	5.13	46.77	50.56	97.45	0.5	0	91.59	0	0	12	6.82	10.96	1.8	60.56	107.19	826.33	475.29	1007.28	669.92	864.08	520.28	971.16	515.23
37.17	0	0.07	0	0.01	0.02	97.02	0.01	3.19	54.35	0	0	99.93	88.22	93.17	0.56	0.34	0	0.11	28.28	12.84	0.12	0.05	0	0	0.43	0	5.14	54.35	48.34	97.06	0.57	0	91.48	0	0	12	7.82	8.93	2.22	60.4	111.97	827.91	476.14	1010.35	671.88	864.37	522.04	976.22	517.03
37.203	0	0.07	0	0.01	0.02	95.72	0.01	3.15	71.5	0	0	99.91	84.3	95.17	0.65	0.28	0	0.13	24.19	11.09	0.17	0.08	0	0	0.91	0	4.59	71.5	42.71	96.69	0.61	0	90.18	0	0	12	9.44	7.1	1.96	60.43	111.52	829.16	477.46	1012.68	675.13	866.11	523.83	977.52	518.84
37.237	0	0.08	0	0.01	0.02	93.91	0.01	3.22	71.53	0	0	99.86	80.68	95.27	0.98	0.25	0	0.13	23.18	10.27	0.16	0.06	0	0	1.56	0	3.62	71.53	42.07	96.95	0.68	0	87.37	0	0	12	9.63	6.98	2.92	60.41	112.75	832.06	479.71	1015.42	677.53	869.12	524.38	981.85	522.65
37.27	0	0.08	0	0.01	0.02	90.19	0.01	3.25	75.78	0	0	99.79	75.05	93.61	1.51	0.25	0	0.15	18.87	9.11	0.14	0.04	0	0	2.49	0	2.51	75.78	39.76	96.61	0.64	0	84.91	2.53	0	12	9.07	8.58	4.29	60.33	110.48	832.7	481.05	1015.16	677.93	871.62	524.12	982.09	524.9
37.303	0	0.08	0	0.01	0.02	85.56	0.01	3.24	68.12	0.01	0	99.69	72.62	95.24	2.01	0.24	0	0.16	15.84	9.42	0.1	0.04	0	0	3.17	0.01	1.68	68.12	37.2	96.09	0.63	0.01	82.52	1.95	0	12	6.94	7.02	4.23	59.93	112.02	832.54	482.49	1014.68	678.12	870.48	525.34	982.5	525.67
37.337	0	0.08	0	0.01	0.02	77.75	0.01	3.09	71.04	0.01	0	99.23	66.11	95.76	2.93	0.22	0	0.18	17.58	11.14	0.07	0.02	0	0	5.57	0.01	1.73	71.04	26.55	94.02	0.86	0.01	76.91	3.19	0	12	5.49	6.42	3.46	59.65	112.65	833.43	483.8	1015.19	678.79	870.19	526.65	982.84	526
37.37	0	0.1	0	0.01	0.02	69.15	0.02	3.08	73.42	0.01	5.85	98.66	58.08	96.3	4.26	0.18	0	0.17	16.63	11.17	0.04	0.01	0	0	8.06	0.01	1.84	85.78	21.42	92.6	1.01	0.01	73.42	1.53	0	12	4.87	5.7	2.28	59.15	115.28	835.99	485.98	1015.64	678.81	869.35	528.07	984.63	527.39
37.404	0	0.14	0	0.01	0.02	48.1	0.03	2.48	64.12	0.02	26.9	94.3	46.13	95.59	4.96	0.14	0	0.17	19.36	12.8	0.04	0	0	0	11.76	0.02	1.62	96.8	13.68	86.6	1.59	0	64.12	0	0	12	4.35	6.62	1.87	58.98	113.86	838.93	489.83	1015.38	679.3	871.05	530.97	984.91	530.31
37.437	0	0.17	0	0.01	0.03	34.36	0.04	1.93	58.31	0.03	40.64	86.66	40.77	95.63	5.27	0.12	0	0.16	20.73	15.69	0.05	0	0	0	11.73	0.03	1.32	95.47	9.6	80.19	1.92	0.01	58.31	0	0	12	5.68	6.57	1.43	59.04	113.31	841.38	493.34	1015.36	680.45	872.15	534.45	985.45	533.29
37.47	0	0.2	0	0.01	0.03	23.53	0.04	1.81	55.13	0.04	52.93	81.07	36.31	95.45	6.07	0.11	0	0.14	17.63	18.56	0.04	0	0	0	11.56	0.04	1.02	93.81	8.3	77.77	2.09	0	55.13	0	0	12	4.66	6.78	2	59	110.31	839.46	493.26	1015.06	681.84	873.02	534.84	983.31	533.07
37.504	0	0.29	0.01	0.01	0.04	7.53	0.06	0.93	43.14	0.12	84.93	76.97	24.4	94.91	4.71	0.08	0	0.13	17.79	20.71	0.05	0.01	0	0	12.76	0.12	0.86	90.55	5.52	62.97	2.67	0.01	43.14	0	0	12	4.11	7.37	2.03	59.06	109.38	838.1	492.79	1015.59	683.57	873.11	534.52	982.47	532.81
37.537	0	0.43	0.01	0.01	0.05	3.43	0.07	0.65	36.03	0.23	93.15	76.81	15.95	95.44	4.1	0.07	0	0.13	17.14	24.22	0.08	0.01	0	0	15.81	0.23	1.07	91.09	4.5	55.09	2.69	0	36.03	0	0	12	5.83	6.8	1.92	59.09	110.4	836.83	491.98	1015.89	684.95	872.01	534.36	982.41	532.75
37.57	0	0.65	0.01	0.02	0.05	3.19	0.07	0.55	35.45	0.3	93.62	79.4	14.34	96.13	2.95	0.05	0	0.15	16.99	32.72	0.11	0.01	0	0	19.19	0.3	1.4	93.14	4.37	52.07	2.65	0	35.45	0	0	12	3.8	5.94	2.7	58.98	112.5	835.95	491.83	1014.42	683.67	870.46	532.41	982.96	533.27
37.604	0	1.32	0.02	0.02	0.06	2.05	0.1	0.37	28.85	0.58	95.9	87.4	8.76	95.63	2.41	0.06	0	0.19	21.97	45.66	0.23	0.01	0	0	20.51	0.58	1.42	95.47	3.32	43.12	2.61	0	28.85	0	0	12	1.81	6.57	3.23	58.98	113.3	835.15	491.61	1013.44	682.44	869.66	531.68	982.96	532.97
37.637	0	1.71	0.02	0.02	0.06	1.97	0.1	0.31	28.64	0.66	96.06	88.86	8.03	95.08	1.64	0.06	0	0.25	21.66	51.3	0.23	0.01	0	0	20.95	0.66	1.56	97.52	3.09	39.31	2.75	0	28.64	0	0	12	2.17	7.19	3.29	59.17	112.32	834.31	491.32	1013.19	682.7	869.66	532.12	981.97	532.51
37.67	0	2.2	0.03	0.02	0.06	1.78	0.1	0.23	26.78	0.92	95.6	90.35	7.12	95.66	1.49	0.07	0	0.34	23.53	56.99	0.25	0.01	0	0	19.73	0.92	1.57	97.65	2.72	32.45	2.69	0	26.78	0	0	12	2.88	6.54	3.64	59.17	113.34	832.47	490.46	1011.81	682.24	867.85	531.47	981.19	532.21
37.704	0	2.8	0.03	0.03	0.07	1.25	0.12	0.18	23.84	1.39	94.41	90.49	2.78	95.74	1.39	0.08	0.01	0.48	22.98	59.72	0.2	0.01	0	0	23.82	1.55	1.89	98.39	2.49	25.91	2.78	0	23.84	0	0	12	3.34	6.44	3.97	59.64	112.55	830.38	489.16	1011.39	682.61	867.25	531.15	979.8	531.1
37.737	0	3.27	0.03	0.03	0.07	0.93	0.12	0.15	23.59	1.18	93.47	87.21	0	95.56	1.18	0.07	0.01	0.6	18.14	62.7	0.17	0.01	0	0	27.57	1.39	2.3	99.09	2.17	22.66	2.95	0	23.59	0	0	12	5.03	6.66	2.58	60.17	111	829.76	489.16	1010.98	683.91	866.3	532.05	977.28	530.38
37.771	0	3.13	0.04	0.03	0.07	0.65	0.12	0.11	22.24	0.96	93.73	83.66	0	95.92	0.96	0.07	0.01	0.71	14.36	59.96	0.17	0.01	0	0.01	29.41	1.42	2.95	99.3	1.6	15.14	3.82	0	22.24	0	0	12	4	6.22	2.39	60.22	111.52	828.37	489.14	1009.12	683.13	864.23	531.76	975.74	529.96
37.804	0	2.58	0.04	0.03	0.07	0.48	0.13	0.09	20.78	0.7	94.83	80.6	0	95.94	0.7	0.07	0.01	0.82	11.85	53.1	0.15	0.01	0	0.01	30.7	0.99	3.47	99.21	1	11.18	4.51	0	20.78	0	0	12	5.35	6.18	1.37	60.61	111.01	827.41	489.27	1007.98	683.86	862.58	532.28	973.56	529.77
37.837	0	1.45	0.04	0.03	0.07	0.41	0.12	0.09	21.06	0.58	97.09	75.83	0	95.06	0.58	0.07	0.01	0.69	8.57	37.55	0.14	0.01	0	0.01	30.77	0.79	3.57	98.99	0.94	10.94	4.27	0	21.06	0	0	12	6.12	7.21	0.91	60.96	109.48	826.68	490.02	1005.46	683.22	861.33	532.59	970.78	530.17
37.871	0	0.78	0.04	0.03	0.07	0.41	0.11	0.08	21.84	0.48	98.43	71.97	0	95.23	0.48	0.07	0.01	0.54	6.89	22.36	0.13	0.01	0	0.01	28.18	0.87	3.13	98.18	0.79	8.24	3.74	0	21.84	0	0	12	7.55	7.04	0.19	61	108.45	825.8	490.91	1002.76	682.74	859.46	533.49	967.87	530.62
37.904	0	0.65	0.04	0.03	0.07	0.37	0.11	0.08	21.65	0.49	98.7	69.51	0	94.34	0.49	0.08	0.01	0.4	5.86	17.4	0.13	0.02	0	0.01	28.05	0.87	2.52	97.73	0.69	8.34	3.59	0	21.65	0	0	12	7.99	7.93	0.59	61.24	108.74	824.67	491.01	1001.05	681.69	858.25	534.21	966.93	530.56
37.937	0	0.51	0.04	0.03	0.07	0.38	0.11	0.08	22.05	0.49	98.97	68.48	0	93.13	0.49	0.07	0.01	0.29	5.36	11.22	0.15	0.02	0	0.01	29.31	1.04	2.27	97.63	0.64	8.78	3.23	0	22.05	0	0	12	7.64	8.96	0.69	61.32	107.82	823.52	491.82	999.55	682	857.49	534.96	965.25	531.14
37.971	0	0.46	0.04	0.03	0.07	0.35	0.11	0.08	21.57	0.49	99.09	67.17	0	94.52	0.49	0.08	0.01	0.22	4.68	7.91	0.16	0.02	0	0.01	28.38	0.79	1.74	97.56	0.55	7.74	2.97	0	21.57	0	0	12	8.96	7.76	0.33	61.24	108.88	822.59	491.88	998.54	682.34	855.67	535.33	964.48	531.4
38.004	0	0.44	0.04	0.03	0.07	0.31	0.12	0.08	21.02	0.54	99.11	65.95	0	95.43	0.54	0.09	0.01	0.17	4.04	6.43	0.16	0.03	0	0.01	30.05	0.85	1.27	97.52	0.56	8.49	3.06	0	21.02	0	0	12	9.03	6.8	-0.66	61.03	110.03	821.91	491.8	996.88	681.06	853.09	535.86	962.98	530.36
38.037	0	0.46	0.04	0.04	0.07	0.27	0.13	0.08	19.67	0.69	99.08	64.42	0	95.75	0.69	0.12	0	0.19	3.72	5.54	0.15	0.03	0	0.01	34.29	0.69	1.08	97	0.47	8.8	3.09	0	19.67	0	0	12	7.74	6.43	-0.09	60.97	110.83	821.71	492.18	995.4	679.64	852.29	535.14	963.04	530.8
38.071	0	0.48	0.05	0.04	0.07	0.25	0.14	0.08	19.2	0.51	99.04	61.45	0	95.4	0.91	0.14	0	0.14	3.7	6.42	0.15	0.03	0	0.01	37.77	0.51	0.77	95.43	0.39	9.03	3.05	0	19.2	0	0	12	7.55	6.84	-0.58	61.06	109.3	821.08	492.92	994.91	680.41	852.14	536.66	961.29	530.76
38.104	0	0.53	0.05	0.05	0.07	0.25	0.16	0.09	19.03	0.62	98.94	59.22	0	95.49	1.22	0.16	0	0.12	3.67	8.23	0.14	0.04	0	0.01	43.75	0.62	0.63	94.31	0.42	9.59	3.16	0	19.03	0	0	12	7.01	6.74	-1.69	61.15	109.3	822.05	493.59	994.64	679.93	851.58	537.12	960.67	530.51
38.138	0	0.61	0.05	0.06	0.07	0.22	0.18	0.09	18.08	0.6	98.79	59.41	0	94.76	1.42	0.14	0	0.1	3.78	10.43	0.11	0.02	0	0.01	46.54	0.6	0.57	94.29	0.38	10.4	3.07	0	18.08	0	0	12	6.83	7.53	-1.32	61.37	108.07	821.87	493.71	994.63	680.27	852.43	536.97	960.33	530.84
38.171	0	0.68	0.05	0.06	0.08	0.2	0.18	0.1	16.93	0.61	98.64	59.21	0	93.29	1.6	0.16	0	0.09	3.93	13.03	0.11	0.02	0	0.01	45.27	0.61	0.49	94.04	0.43	11.39	3.34	0.01	16.93	0	0	12	6.78	8.84	-1.39	61.07	109.48	821.66	493.85	995.09	681.06	851.78	537.26	961.09	531.16
38.204	0	0.76	0.05	0.05	0.08	0.2	0.17	0.1	16.84	0.6	98.49	56.68	0	93.33	1.99	0.21	0	0.09	3.97	17.62	0.1	0.01	0	0.01	40.33	0.6	0.36	92.71	0.56	12.76	3.36	0	16.84	0	0	12	7.17	8.81	-1.57	61.08	108.98	821.21	493.77	995.63	682.19	851.95	537.72	960.73	531.11
38.238	0	0.84	0.06	0.05	0.08	0.18	0.17	0.13	16.01	0.66	98.31	56.06	0	92.93	2.32	0.22	0	0.08	4.41	21.09	0.09	0.01	0	0.01	36.46	0.66	0.33	91.95	0.74	17.26	3.13	0.01	16.01	0	0	12	6.53	9.12	-0.54	61.14	109.08	820.81	493.59	996.24	682.74	852.86	537.3	961.79	531.58
38.271	0	0.8	0.06	0.04	0.08	0.2	0.14	0.14	16.58	0.65	98.41	47.1	0	93.36	2.71	0.24	0	0.07	4.49	23.85	0.09	0	0	0.01	28.15	0.65	0.33	87.39	0.98	19.36	2.86	0	16.58	0	0	12	6.82	8.79	-0.6	60.86	109.64	819.74	493.3	995.97	683.39	851.84	537.3	961.33	531.5
38.304	0	0.75	0.05	0.03	0.08	0.24	0.12	0.18	17.99	0.78	98.51	42.1	0	93.22	3.08	0.25	0	0.05	4.88	26.08	0.08	0	0	0	20.85	0.78	0.34	84.49	1.46	24.54	2.64	0.01	17.99	0	0	12	5.22	8.9	0	60.67	109.38	818.91	493.33	995.92	684.02	852.02	536.55	961.3	531.87
38.338	0	0.62	0.05	0.02	0.08	0.23	0.11	0.27	18.02	1.04	98.77	38.66	0	94.44	3.54	0.29	0	0.07	4.56	22.53	0.07	0.01	0	0	14.17	1.04	0.38	83.03	2.52	33.8	2.25	0	18.02	0	0	12	4.98	7.84	0.37	60.36	110.15	817.9	493.36	995.79	685.21	851.33	535.94	961.43	532.66
38.371	0	0.54	0.05	0.02	0.09	0.22	0.1	0.3	17.85	0.85	98.92	38.95	0	95.15	3.78	0.3	0	0.09	4.26	19.1	0.07	0.01	0	0	10.06	0.85	0.44	83.48	3.24	36.38	1.97	0	17.85	0	0	12	4.65	7.12	1.14	60.17	111.05	816.84	493.31	995.4	685.33	850.8	536.09	961.8	532.98
38.405	0	0.5	0.05	0.02	0.09	0.23	0.1	0.46	18.1	0.91	98.99	44.42	0	95.54	4.47	0.37	0	0.12	3.89	15.26	0.06	0.02	0	0	7.23	0.91	0.5	86.07	6.42	46.11	1.61	0	18.1	0	0	12	3.51	6.67	2.05	60.21	110.51	815.83	493.63	994.48	684.94	850.88	536.46	961.35	533.28
38.438	0	0.42	0.04	0.02	0.1	0.28	0.09	0.61	19.9	0.72	98.78	43.41	0	96.1	4.83	0.43	0	0.15	4.06	10.38	0.05	0.02	0	0	4.64	0.72	0.53	85.21	10.9	52.31	1.27	0	19.9	0	0	12	4.57	5.97	1.54	60.26	108.87	815.01	494	993.44	685.52	850.33	537.41	959.12	533.24
38.471	0	0.41	0.04	0.02	0.1	0.31	0.09	0.66	20.63	0.58	98.68	48.59	0	95.05	4.46	0.39	0	0.17	4.66	8.28	0.05	0.02	0	0	3.65	0.58	0.67	87.97	11.84	54.59	1.08	0.01	20.63	0	0	12	6.17	7.22	-0.03	60.29	108.97	816.03	494.97	992.71	685.48	849.14	538.49	958	533.52
38.505	0	0.39	0.04	0.02	0.11	0.38	0.08	0.95	22.15	0.42	98.11	27.07	2.04	94.42	4.4	0.38	0	0.18	5	7.14	0.05	0.02	0	0	2.58	0.42	0.6	76	21.56	63.44	0.75	0.01	22.15	0	0	12	6.32	7.85	-0.53	60.52	109.59	815.76	494.71	992.85	685.42	848.38	539.22	957.77	532.72
38.538	0	0.33	0.03	0.03	0.12	0.47	0.08	1.26	23.87	0.36	97.48	7.07	8.53	93.2	4.09	0.37	0	0.18	5.51	6.82	0.06	0.03	0	0	2.13	0.36	0.52	55.76	30.04	70.69	0.54	0	23.87	0	0	12	8.78	8.91	-1.1	60.7	108.54	814.53	494.37	991.62	685.87	847.24	539.62	955.55	532.55
38.571	0	0.26	0.03	0.03	0.12	0.54	0.07	1.46	24.63	0.35	97.08	2.82	13.58	92.33	3.61	0.31	0	0.17	6.5	7.06	0.11	0.03	0	0	1.71	0.35	0.48	38.5	32.22	74.83	0.49	0	24.63	0	0	12	8.79	9.56	-1.27	60.68	107.27	814.31	495.12	989.74	685.02	846.71	539.76	953.76	532.97
38.605	0	0.27	0.03	0.05	0.15	0.69	0.07	2.02	21.63	0.22	95.97	3.94	19.59	94.03	3.1	0.29	0	0.14	6.45	7.1	0.15	0.04	0	0	1.36	0.22	0.46	21.63	46.9	83.26	0.31	0	26.79	0	0	12	8.67	8.22	-2.35	60.45	106.95	814.36	496.27	987.89	684.59	845.05	540.16	951.79	533.47
38.638	0	0.26	0.03	0.05	0.16	0.63	0.07	2.26	13.45	0.2	95.49	4.96	20.62	93.37	3.13	0.3	0	0.1	5.88	6.8	0.14	0.04	0	0	0.84	0.2	0.3	13.45	50.7	86.01	0.27	0.01	26.26	0	0	12	7.44	8.78	-2.38	60.33	105.33	814.15	497.87	986.27	684.11	845.01	541.69	950.07	534.1
38.671	0	0.27	0.02	0.07	0.19	0.84	0.06	2.67	7.48	0.15	94.66	11.27	24.68	88.51	3.34	0.34	0	0.1	6.39	6.42	0.1	0.03	0	0	0.47	0.15	0.21	7.48	61.27	89.91	0.17	0	28.65	0	0	12	8.57	11.79	-1.85	60.38	101.47	813.64	498.61	984.71	684.61	846.39	541.28	947.7	535.52
38.705	0	0.29	0.02	0.09	0.21	1.04	0.06	3.11	4.25	0.12	93.78	20	27.42	89.65	3.78	0.35	0	0.08	5.71	5.95	0.06	0.02	0	0	0.33	0.12	0.14	4.25	70.37	93.28	0.09	0.04	30.89	0	0	12	10.33	11.21	-0.33	60.29	103.66	813.3	500.63	982.53	684.44	845.18	542.84	948.76	538.58
38.738	0	0.28	0.02	0.09	0.23	1.12	0.06	3.41	2.67	0.14	93.19	23.06	28.16	92.88	5.15	0.48	0	0.06	6.31	5.1	0.04	0.02	0	0	0.24	0.14	0.1	2.67	72.03	94.04	0.08	0.07	31.28	0	0	12	9.19	9.16	-0.42	60.11	105.98	813.13	501.65	980.97	683.41	843.03	543.36	948.93	539.16
38.772	0	0.31	0.02	0.1	0.26	1.08	0.06	3.83	4.65	0.12	92.35	31.18	27.29	92.73	5.96	0.72	0	0.06	6.24	4.1	0.04	0.02	0	0	0.22	0.12	0.09	4.65	77.24	95.88	0.05	0.14	31.04	0	0	12	7.23	9.27	-1.53	59.87	105.26	813.31	502.04	980.58	682.65	842.43	544.22	947.51	537.92
38.805	0	0.3	0.02	0.11	0.29	1.16	0.07	4.19	2.56	0.09	91.62	39.92	28.05	94.23	7.45	0.87	0	0.04	6.31	3.52	0.05	0.02	0	0	0.14	0.09	0.09	2.56	80.79	96.53	0.03	0.17	31.61	0	0	12	6.27	8.04	-1.05	60.01	104.79	812.84	502.55	981.36	683.76	843.26	545.69	947.77	538.1
38.838	0	0.29	0.02	0.11	0.33	1.18	0.07	4.67	1.24	0.08	90.66	49.49	28.15	94.5	9.51	1.3	0	0.04	5.51	2.76	0.07	0.03	0	0	0.08	0.08	0.07	1.24	83.57	96.76	0.03	0.14	32.16	0	0	12	7.1	7.78	-0.99	59.98	104.96	811.92	501.97	981.99	685.13	843.06	545.58	947.75	538.07
38.872	0	0.27	0.01	0.11	0.37	1.62	0.07	5.61	0.45	0.08	88.78	65.03	30.76	90.06	12.77	1.67	0	0.03	4.82	2.79	0.08	0.04	0	0	0.04	0.08	0.05	0.45	88.29	97.79	0.02	0.1	35.4	0	0	12	7.8	10.98	-0.44	59.48	107.27	812.75	502.57	984.02	687.06	843.77	546.13	950.85	539.71
38.905	0	0.25	0.01	0.11	0.39	1.97	0.07	6.17	0.18	0.08	87.65	69.79	32.36	93.05	14.25	2.41	0	0.03	5.3	2.61	0.06	0.03	0	0	0.03	0.08	0.04	0.18	89.5	98	0.02	0.12	36.94	0	0	12	9.56	9.03	-0.34	58.85	110.37	813.94	503.84	986.46	689.98	844.05	547.91	954.25	541.99
38.938	0	0.23	0.01	0.11	0.4	2.15	0.07	6.72	0.21	0.08	86.56	72.87	32.97	93.47	15.65	2.9	0	0.02	4.76	2.41	0.04	0.02	0	0	0.03	0.08	0.04	0.21	89.98	98.29	0.01	0.66	38.01	0	0	12	9.73	8.7	-0.46	58.62	110.27	816.92	507.09	986.92	690.55	845.7	550.41	955.83	544.88
38.972	0	0.23	0.01	0.11	0.45	2.36	0.07	7.64	0.19	0.1	84.72	77.49	33.68	94.5	16.41	4.83	0	0.02	5.34	2.57	0.03	0.02	0	0	0.02	0.1	0.04	0.19	92.31	98.92	0.01	0.66	38.6	0	0	12	8.7	7.78	1.24	58.17	111.67	816.39	507.31	989.65	693.4	847.52	551	959.1	546.44
39.005	0	0.22	0.01	0.1	0.41	3.32	0.06	7.48	0.17	0.11	85.04	75.7	37.23	93.92	14.76	5.86	0	0.01	6.4	2.8	0.04	0.02	0	0	0.02	0.11	0.03	0.17	92.72	99	0.01	0.98	41.18	0	0	12	7.63	8.32	1.38	58.29	110.07	817.52	508.73	992.23	696.22	850.31	552.76	960.26	547.66
39.038	0	0.2	0.01	0.1	0.36	4.54	0.05	7.33	0.26	0.13	85.35	72.58	40.63	94.45	12.99	6.94	0	0.01	6.77	3.02	0.06	0.03	0	0	0.01	0.13	0.03	0.26	92.46	99.15	0.01	0.76	43.92	0	0	12	7.25	7.83	2.78	58.25	108.45	817.26	508.94	994.06	698.47	853.04	552.86	961.43	548.93
39.072	0	0.18	0	0.09	0.3	10.02	0.04	7.06	0.22	0.12	79.96	71.34	48.68	94.28	10.88	7.88	0	0.02	10.67	3.6	0.12	0.06	0	0	0.01	0.12	0.03	0.22	93.81	99.35	0.01	0.48	49.56	0	0	12	7.08	7.99	3.4	58.26	109.17	818.15	509.52	996.76	700.86	855.01	553.5	964.14	550.34
39.105	0	0.17	0	0.08	0.24	17.51	0.03	6.39	0.6	0.12	64.98	77.48	54.58	95	8.74	7.47	0	0.01	15.52	4.49	0.19	0.17	0	0	0.02	0.12	0.03	0.6	93.19	99.33	0.01	0.22	52.87	0	0	12	5.08	7.27	3.34	57.86	111.09	819.09	510.49	998	702.01	855.1	553.18	966.18	551.57
39.139	0	0.16	0	0.07	0.18	41.62	0.03	5.52	1.88	0.15	33.38	88.66	65.19	94	6.51	5.89	0	0.01	24.66	5.46	0.3	0.59	0	0	0.03	0.15	0.04	1.88	94.27	99.42	0.01	0.14	59.08	0	0	12	5.14	8.24	3.38	58.09	109.92	820.75	510.96	999.47	702.53	857.28	553.37	967.19	552.08
39.172	0	0.17	0	0.07	0.15	49.6	0.03	4.98	2.53	0.15	25.4	90.84	68.08	94.46	5.57	4.13	0	0.01	26.68	6.64	0.29	0.45	0	0	0.04	0.15	0.05	2.53	94.09	99.53	0.01	0.27	60.94	0	0	12	6.2	7.82	2.34	58.8	106.34	822.82	509.46	1001.8	702.07	860.35	552.94	966.64	549.56
39.205	0	0.2	0	0.07	0.14	52.43	0.02	4.82	3.71	0.2	22.57	91.96	68.99	95.26	4.89	3.88	0	0.02	26.93	10.04	0.37	0.43	0	0	0.05	0.2	0.05	3.71	95.04	99.62	0.01	0.25	61.83	0	0	12	8.4	7	1.61	59.78	106.79	826.17	506.6	1005.09	700.32	862.81	549.9	969.58	547.28
39.239	0	0.21	0	0.06	0.11	74.44	0.02	4.47	1.4	0.18	0.56	97.17	78.41	96.16	4.07	2.69	0	0.02	30.6	17.68	0.48	0.42	0	0	0.05	0.18	0.06	1.4	95.8	99.71	0.01	0.37	68.67	0	0	12	7.97	5.9	2.05	59.75	107.03	825.5	504.81	1004.59	698.32	862.46	548.19	969.46	545.53
39.272	0	0.2	0	0.06	0.11	67.95	0.02	4.44	0.44	0.16	7.05	97.14	76.34	96.25	3.68	2.86	0	0.03	25.13	16.34	0.39	0.22	0	0	0.04	0.16	0.06	0.44	96.63	99.74	0.01	0.28	68.6	0	0	12	8.71	5.78	1.26	60.39	108.89	829.82	501.92	1008.05	694.61	864.78	545.65	973.61	542.28
39.305	0	0.18	0	0.05	0.1	68.24	0.02	4.4	0.15	0.1	6.76	98.39	77.41	94.85	3.58	2.74	0	0.03	18.16	15.67	0.24	0.2	0	0	0.03	0.1	0.06	0.15	97.15	99.78	0.01	0.19	72.26	0	0	12	10.45	7.44	1.97	60.73	106.46	829.38	501.8	1006.97	694.43	865.83	545.15	972.26	542.95
39.339	0	0.16	0	0.05	0.08	76.66	0.01	4.31	0.06	0.11	0	99.16	81.6	95.58	3.32	2.4	0	0.03	17.65	15.52	0.17	0.23	0	0	0.03	0.11	0.05	0.06	97.23	99.82	0.01	0.47	76.32	0	0	12	10	6.63	3.37	60.56	106.77	828.29	499.98	1008.08	694.41	866.82	543.55	973.58	542.16
39.372	0	0.15	0	0.04	0.08	79.34	0.01	4.3	0.07	0.1	0	99.32	83.05	95.21	3.49	2.2	0	0.04	17.82	15.71	0.12	0.23	0	0	0.02	0.1	0.04	0.07	97.38	99.82	0.01	0.21	77.64	0	0	12	8.38	7.05	5.24	60.48	108.97	829.32	498.96	1011.38	694.2	869.52	542.94	978.49	542.19
39.406	0	0.13	0	0.04	0.08	90.83	0.01	4.47	0.06	0.11	0	99.56	90.6	95.47	3.85	2.76	0	0.05	29.14	15.24	0.29	0.75	0	0	0.01	0.11	0.03	0.06	97.44	99.85	0.01	0.16	80.37	0	0	12	8.34	6.76	4.6	60.35	109.35	830.32	497.61	1014.53	695.61	870.86	542.15	980.21	540.86
39.439	0	0.12	0	0.04	0.07	92.95	0.01	4.55	0.04	0.11	0	99.69	93.22	96.67	3.83	3.19	0	0.06	29.7	15.07	0.39	0.78	0	0	0.01	0.11	0.02	0.04	98.07	99.87	0.01	0.19	82.65	0	0	12	8.1	5.16	3.65	60.58	106.33	833.04	496.15	1014.95	692.79	873.03	539.23	979.37	538.59
39.472	0	0.11	0	0.04	0.07	94.7	0.01	4.42	0.02	0.08	0	99.73	95.74	96.51	3.46	2.86	0	0.05	33.29	12.83	0.46	0.71	0	0	0.01	0.08	0.02	0.02	98.37	99.87	0.01	0.75	83.54	0	0	12	8.66	5.4	4.02	61.24	105.26	837.43	495	1018.73	690.85	877.95	538.35	983.21	537.39
39.506	0	0.09	0	0.04	0.06	96.38	0.01	4.49	0.01	0.05	0	99.82	98.91	96.5	3.59	3.09	0	0.04	35.39	10.33	0.78	0.72	0	0	0.01	0.05	0.02	0.01	98.8	99.89	0.01	0.97	86.05	0	0	12	8.27	5.41	3.39	61.17	109.35	840.4	493.92	1021.42	689.1	878.3	537.27	987.64	536.21
39.539	0	0.09	0	0.04	0.06	96.58	0.01	4.46	0.01	0.04	0	99.84	98.88	94.84	3.76	2.78	0	0.03	34.85	10.39	0.76	0.51	0	0	0.01	0.04	0.02	0.01	99.13	99.9	0	0.63	86.86	0	0	12	9.03	7.44	4.19	61.21	109.35	841.04	492.55	1024.23	690.13	880.75	536.34	990.1	535.99
39.572	0	0.1	0	0.03	0.06	97.75	0.01	4.46	0.01	0.03	0	99.87	98.77	93.63	4.18	2.37	0	0.03	40.2	12.38	0.8	0.44	0	0	0.01	0.03	0.02	0.01	99.2	99.89	0	0.36	88.02	0	0	12	8.2	8.56	3.96	61.1	108.04	843.83	494.4	1025.75	691.27	883.36	536.5	991.39	537.86
39.606	0	0.08	0	0.03	0.06	97.87	0.01	4.37	0.01	0.02	0	99.89	99	94.64	3.76	2.26	0	0.02	39.14	9.13	0.46	0.39	0	0	0.01	0.02	0.02	0.01	99.57	99.91	0	0.27	89.05	0	0	12	9.81	7.65	6.13	60.9	111.47	844.03	495.33	1026.99	692.81	884.36	536.82	995.73	541.59
39.639	0	0.08	0	0.03	0.06	97.65	0.01	4.23	0.01	0.02	0	99.9	99.22	92.04	3.11	2.1	0	0.02	35.99	7.86	0.26	0.31	0	0	0.01	0.02	0.02	0.01	99.61	99.9	0	0.37	89.72	0	0	12	10.57	9.76	6.69	60.69	113.05	844.4	495.92	1028.49	694.99	885.18	536.78	998.01	543.84
39.672	0	0.08	0	0.03	0.05	98.57	0.01	4.27	0.02	0.01	0	99.91	99.16	97.35	3.41	2.03	0	0.02	43.58	8.63	0.25	0.41	0	0	0.01	0.01	0.02	0.02	99.66	99.89	0	0.58	90.4	0	0	12	8.75	3.98	5.09	60.53	107.06	844.27	495.28	1027.47	694.39	885.78	535.76	992.74	540.49
39.706	0	0.08	0	0.03	0.05	98.96	0.01	4.3	0.03	0.01	0	99.93	99.12	94.09	3.81	1.88	0	0.01	45.58	9.25	0.15	0.4	0	0	0.01	0.01	0.02	0.03	99.75	99.86	0	0.17	92.32	0	0	12	9.34	8.16	6.38	60.58	111.75	845.31	495.34	1030.28	695.38	886.78	536.27	998.35	542.55
39.739	0	0.08	0	0.03	0.05	99.53	0.01	4.3	0.05	0.01	0	99.94	99.02	94.23	4.03	1.66	0	0.01	57.93	10.8	0.26	0.57	0	0	0.01	0.01	0.03	0.05	99.76	99.85	0	0.22	93.11	0	0	12	9.16	8.03	5.32	60.69	108.8	846.19	496.06	1030.13	696.29	887.6	536.01	996.21	542.44
39.773	0	0.08	0	0.03	0.05	99.82	0.01	4.31	0.04	0.01	0	99.96	98.91	95.27	4.45	1.3	0.01	0.01	71.92	11.68	0.32	0.51	0	0	0.01	0	0.04	0.04	99.76	99.81	0	0.17	94.66	0	0	12	8.85	6.98	5.15	60.59	108.77	846.18	496.07	1029.55	695.07	887.1	536.85	995.77	541.58
39.806	0	0.09	0	0.03	0.05	99.85	0.01	4.18	0.05	0.01	0	99.96	98.96	94.55	4.2	0.82	0.01	0.01	73.58	15.58	0.31	0.57	0	0	0.01	0.01	0.06	0.05	99.75	99.78	0	0.16	95.8	0	0	12	7.88	7.73	5.14	60.72	108.1	846.46	496.82	1028.69	694.36	887.13	537.07	995.13	541.85
39.839	0	0.09	0	0.03	0.04	99.88	0.01	4.12	0.07	0.01	0	99.96	98.99	94.76	4.08	0.65	0.01	0.01	76.08	16.37	0.3	0.59	0	0	0.01	0.01	0.07	0.07	99.73	99.76	0	0.1	96.07	0	0	12	6.95	7.53	4.48	60.69	108.05	847.02	497.74	1027.86	693.84	886.46	537.41	994.42	541.98
39.873	0	0.11	0	0.03	0.05	99.87	0.01	4.34	0.09	0.01	0	99.97	98.71	94.59	5.43	0.62	0.01	0.01	74.38	24.13	0.26	0.59	0	0	0.01	0	0.09	0.09	99.76	99.71	0	0.11	96.73	0	0	12	6.11	7.69	4.39	60.52	107.73	847.37	498.33	1026.99	692.68	886.26	537.95	993.93	541.85
39.906	0	0.14	0	0.02	0.05	99.85	0.01	4.64	0.1	0.01	0	99.97	98.37	94.95	7.14	0.61	0.01	0.01	71.25	30.12	0.2	0.55	0	0	0.02	0	0.13	0.1	99.73	99.67	0	0.12	96.85	0	0	12	6.39	7.33	4.13	60.67	107.92	846.76	498.28	1026.55	692.79	885.41	538.37	993.29	541.57
39.939	0	0.13	0	0.02	0.05	99.81	0.01	4.64	0.11	0	0	99.97	98.36	94.74	7.24	0.63	0	0.01	65.58	27.99	0.18	0.7	0	0	0.02	0	0.17	0.11	99.72	99.57	0	0.06	97.22	0	0	12	6.88	7.54	4.64	60.75	107.6	845.5	498.26	1024.79	692.3	884.5	537.96	992.03	542.02
39.973	0	0.13	0	0.02	0.05	99.75	0.01	4.59	0.08	0	0	99.97	98.38	95.78	7.13	0.62	0	0.01	60.39	29.03	0.2	0.77	0	0	0.02	0	0.18	0.08	99.71	99.4	0	0.23	97.66	0	0	12	8.36	6.38	4.22	60.71	108.78	844.89	498.71	1024.38	692.98	883.02	539.57	991.77	542.32
40.006	0	0.11	0	0.02	0.05	99.68	0.01	4.61	0.08	0	0	99.97	98.37	96.02	7.27	0.63	0	0.01	55.69	25.11	0.16	0.79	0	0	0.02	0	0.17	0.08	99.72	99.37	0	0.07	97.7	0	0	12	9.98	6.08	4.74	61.08	108.01	844.74	499.29	1023.71	693.34	883.43	540.08	991.38	543.55
40.039	0	0.08	0	0.02	0.05	99.48	0.01	4.53	0.05	0	0	99.97	98.47	96.09	6.89	0.64	0	0.01	47.07	16.08	0.11	0.76	0	0	0.02	0	0.18	0.05	99.7	99.28	0	0.04	97.76	0	0	12	8.78	5.99	4.28	61	107.71	845.38	500.08	1024.02	693.57	883.64	540.82	991.32	543.55
40.073	0	0.08	0	0.02	0.05	99.42	0.01	4.62	0.04	0	0	99.97	98.34	94.92	7.5	0.73	0	0.01	44.97	14.7	0.14	0.64	0	0	0.02	0	0.15	0.04	99.72	99.11	0	0.19	97.91	0	0	12	9.77	7.36	3.94	61.05	106.75	846.69	501.07	1025.75	695.51	885.36	542.31	992.09	544.53
40.106	0	0.08	0	0.02	0.05	99.54	0.01	4.6	0.03	0	0	99.97	98.34	96.77	7.4	0.75	0	0.01	48.87	16	0.18	0.73	0	0	0.02	0	0.14	0.03	99.74	99.07	0	0.3	98.02	0	0	12	8.65	5	5.08	61.06	106.52	847.36	502.47	1025.67	695.32	886.66	543.02	993.14	546.13
40.14	0	0.08	0	0.03	0.04	99.76	0.01	4.43	0.02	0.01	0	99.97	98.31	95.55	6.58	0.83	0.01	0.01	60.01	14.81	0.68	1.52	0	0	0.02	0	0.1	0.02	99.71	98.85	0	0.19	98.19	0	0	12	8.68	6.67	6.16	61.12	107.64	849.32	502.74	1028.3	695.62	889.4	543.42	996.97	547.31
40.173	0	0.08	0	0.03	0.05	99.76	0.01	4.51	0.02	0.01	0	99.97	98.18	96.33	6.95	0.88	0.01	0.01	60.04	15.29	0.79	1.52	0	0	0.01	0.01	0.08	0.02	99.74	98.92	0	0.16	98.22	0	0	12	9.85	5.66	6.33	61.07	107.97	850.8	501.54	1031.2	696.15	891.55	542.9	999.45	546.67
40.206	0	0.09	0	0.03	0.04	99.82	0.01	4.3	0.02	0.01	0	99.97	98.16	97.59	5.82	0.58	0.01	0.01	65.51	17.53	1.41	2.19	0	0	0.01	0.01	0.06	0.02	99.77	99.12	0	0.12	98.18	0	0	12	9.53	3.49	8.05	61.19	107.48	851.83	499.89	1032.78	694.39	894.5	540.76	1001.84	546.13
40.24	0	0.08	0	0.03	0.04	99.75	0.01	4.15	0.02	0.01	0	99.97	98.37	97.79	4.95	0.56	0.01	0.01	59.92	14.7	1.34	2.48	0	0	0.02	0.01	0.05	0.02	99.74	99.09	0	0.03	98.03	0	0	12	10.79	3.05	8.83	61.25	107.53	854.7	500.18	1034.92	694.66	897.73	539.27	1004.9	548.04
40.273	0	0.08	0	0.03	0.04	99.75	0.01	4.14	0.03	0.01	0	99.97	98.45	97.8	4.8	0.54	0.01	0.02	59.4	16.28	1.21	2.27	0	0	0.02	0.01	0.04	0.03	99.72	99.22	0	0.15	97.94	0	0	12	11.45	3.02	8.57	60.96	110.26	858.15	500.83	1038.42	695.29	899.79	539.96	1009.66	549.2
40.306	0	0.11	0	0.03	0.04	99.75	0.01	4.05	0.03	0.01	0	99.97	98.45	97.33	4.17	0.5	0.01	0.02	60.06	22.69	1.54	3.5	0	0	0.02	0	0.03	0.03	99.74	99.33	0	0.08	97.76	0	0	12	8.17	4.02	7.52	61.11	106.4	865.92	505.09	1042.4	695.39	906.47	543.1	1012.6	550.64
40.34	0	0.12	0	0.03	0.04	99.76	0.01	3.96	0.02	0.01	0	99.97	98.36	97.73	3.54	0.45	0.01	0.02	61.05	24.73	2.06	3.28	0	0	0.02	0	0.02	0.01	99.83	99.49	0	0.7	97.58	0	0	12	11.36	3.18	7.1	60.83	109.31	868.5	506.59	1044.77	697.47	907.29	544.77	1016.27	553.28
40.373	0	0.12	0	0.04	0.04	99.81	0.01	4.01	0.02	0.01	0	99.97	97.44	96.67	3.76	0.49	0.01	0.02	65.06	25.15	4.13	4.38	0	0	0.02	0.01	0.02	0.01	99.84	99.52	0	0.38	97.57	0	0	12	10.34	5.16	7.49	60.73	106.85	872.63	508.93	1047.11	697.47	912	546.8	1018.54	554.88
40.407	0	0.1	0	0.04	0.04	99.65	0.01	4	0.02	0.01	0	99.97	96.32	96.45	3.7	0.43	0.01	0.02	55.34	21.58	6.8	4.75	0	0	0.02	0.01	0.01	0.01	99.88	99.6	0	0.09	97.18	0	0	12	10.82	5.49	8.61	60.43	106.35	873.51	509.2	1047.81	697.51	914.03	546.3	1019.91	556.29
40.44	0	0.11	0	0.05	0.04	99.72	0.01	3.97	0.02	0.01	0	99.97	95.83	97.27	3.49	0.39	0.01	0.01	59.59	22.68	8.06	6.55	0	0	0.02	0.01	0.01	0.01	99.91	99.64	0	0.51	97.13	0	0	12	11.89	4.14	8.63	60.69	107.29	876.48	510.75	1051.04	699.41	916.69	548.12	1023.51	558.21
40.473	0	0.1	0	0.04	0.04	99.54	0.01	4.01	0.01	0.01	0	99.97	96.74	97.88	3.59	0.54	0.01	0.02	50.31	21.91	5.87	4.81	0	0	0.01	0.01	0.01	0	99.93	99.65	0	0.43	97.19	0	0	12	15.01	2.85	10.8	61.17	105.83	875.97	509.62	1050.79	699.02	918.89	546.22	1023.87	559.7
40.507	0	0.16	0	0.04	0.04	99.62	0.01	4.14	0.01	0.01	0	99.97	96.36	98.09	4.36	0.44	0.01	0.02	53.72	34.28	6.4	3.26	0	0	0.01	0.01	0.01	0	99.94	99.76	0	0.31	97.29	0	0	12	11.08	2.32	10.38	61.36	105.42	877.87	509.1	1053.51	698.5	920.94	545.61	1025.67	557.66
40.54	0	0.21	0	0.04	0.04	99.8	0.01	4.12	0.01	0.01	0	99.97	96.4	98.54	4.27	0.37	0.01	0.02	64.32	42.61	6.33	2.46	0	0	0.01	0.01	0.01	0	99.94	99.78	0	0.72	97.48	0	0	12	10.53	0.93	10.25	61.06	107.52	877.36	508.05	1053.81	698.14	919.84	544.23	1026.59	557.02
40.573	0	0.32	0	0.03	0.04	99.8	0.01	4.21	0.02	0.01	0	99.97	96.53	98.47	4.92	0.31	0.01	0.02	64.53	54.76	5.7	1.34	0	0	0.02	0.01	0.01	0	99.93	99.77	0	0.42	97.54	0	0	12	10.85	1.16	9.12	61.27	108.49	879.9	508.46	1055.61	698.25	920.6	544.71	1028.42	556.77
40.607	0	0.39	0	0.03	0.04	99.85	0.01	4.5	0.03	0.01	0	99.97	96.67	98.44	6.49	0.36	0.01	0.02	69.81	60.18	4.57	1.04	0	0	0.03	0.01	0.01	0.03	99.91	99.79	0	0.48	97.55	0	0	12	10.99	1.28	8.61	61.47	107.02	881.06	508.83	1055.55	697.88	921.35	544.73	1027.73	556.49
40.64	0	0.37	0	0.03	0.05	99.79	0.01	4.63	0.1	0.01	0	99.97	97.53	97.99	7.29	0.35	0.01	0.02	64.16	58.29	2.09	0.68	0	0	0.04	0.01	0.01	0.1	99.87	99.76	0	0.18	97.36	0	0	12	11.08	2.57	8.29	61.12	107.88	881.8	510.96	1052.14	695.68	919.47	545.17	1026.53	558.39
40.673	0	0.43	0	0.02	0.05	99.64	0.01	4.72	0.15	0.01	0	99.97	97.91	97.65	7.73	0.41	0.01	0.02	55.09	62.05	0.94	0.36	0	0	0.04	0.01	0.02	0.15	99.82	99.72	0	0.1	97.02	0	0	12	10.77	3.36	7.96	61.12	105.48	881.94	513.16	1048.32	693.61	918.41	546.73	1023.15	559.18
40.707	0	0.37	0	0.02	0.05	99.31	0.01	4.73	0.22	0.01	0	99.97	98.15	97.18	7.88	0.45	0.01	0.02	44.04	57.19	0.27	0.17	0	0	0.04	0	0.02	0.22	99.73	99.59	0	0.13	96.73	0	0	12	9.81	4.3	7.55	60.69	107.11	881.03	515.77	1044.22	691.81	914.81	549.15	1021.29	560.77
40.74	0	0.39	0	0.02	0.05	99.05	0.01	4.73	0.36	0.01	0	99.97	98.1	97.16	8.08	0.37	0.01	0.02	39.24	58.27	0.21	0.13	0	0	0.08	0	0.04	0.36	99.67	99.48	0.01	0.23	96.33	0	0	12	7.95	4.33	6.55	60.43	107.96	881.29	518.18	1041.56	690.47	912.31	551.29	1019.8	561.43
40.774	0	0.24	0	0.02	0.05	98.3	0.01	4.62	0.98	0.01	0	99.96	98.07	97.71	7.62	0.44	0.01	0.02	30.01	44.78	0.19	0.14	0	0	0.1	0	0.06	0.98	99.6	99.26	0.01	0.1	95.71	0	0	12	8.75	3.22	6.54	60.51	107.28	880.1	519.12	1039.81	691.07	911.13	552.18	1017.93	562.32
40.807	0	0.23	0	0.03	0.05	98.58	0.01	4.53	0.85	0.01	0	99.96	98.12	97.64	7.35	0.5	0.01	0.02	33.87	42.58	0.28	0.17	0	0	0.1	0	0.07	0.85	99.54	98.98	0.01	0.43	95.4	0	0	12	8.47	3.38	6.89	60.98	106.15	879.11	519.24	1038.99	690.87	910.98	553.04	1016.75	562.05
40.84	0	0.22	0	0.03	0.05	98.73	0.01	4.5	0.7	0.01	0	99.96	98.12	96.95	7.22	0.62	0.01	0.03	35.91	41.7	0.44	0.25	0	0	0.07	0	0.07	0.7	99.4	98.8	0.01	0.53	95.38	0	0	12	8.69	4.7	7.51	61.74	101.74	877.66	518.93	1038.03	691.78	912.33	552.48	1013.64	561.82
40.874	0	0.28	0	0.03	0.05	98.58	0.01	3.9	1.17	0.01	0	99.95	98.43	97.01	5.09	0.45	0.01	0.03	35.54	46.85	0.52	0.31	0	0	0.1	0	0.08	1.17	98.52	97.5	0.02	0.35	94.54	0	0	12	7.25	4.61	8.28	62.17	101.89	874.97	517.03	1037.09	690.76	911.02	551.32	1012.54	560.02
40.907	0	0.36	0	0.03	0.05	98.46	0.01	3.6	1.24	0.01	0	99.95	98.54	98.71	3.69	0.37	0.01	0.02	35.91	52.47	0.9	0.39	0	0	0.13	0	0.08	1.24	97.99	96.99	0.02	0.37	93.64	0	0	12	7.18	0.31	6.71	62.64	103.65	873.92	516.65	1038.03	692.99	908.77	551.96	1012.19	558.81
40.94	0	0.4	0	0.03	0.04	97	0.01	3.26	2.89	0.01	0	99.94	98.22	98.54	2.84	0.29	0.01	0.02	25.57	54.59	1.2	0.4	0	0	0.25	0	0.08	2.89	96.59	95.47	0.03	0.8	92.77	0	0	12	7.73	0.95	6.69	63.32	101.96	872.34	515.79	1037.19	693.28	908.32	551.56	1010.08	557.86
40.974	0	0.45	0	0.03	0.04	95.6	0.01	2.82	8.09	0.01	0	99.91	96.81	97.79	2.16	0.23	0.01	0.02	23.06	56.52	1.43	0.31	0	0	0.45	0	0.1	8.09	91.89	92.67	0.04	0.42	90.49	0	0	12	9.66	3.04	6.64	63.55	99.88	870.89	514.07	1036.51	693.4	908.2	550.19	1007.87	556.58
41.007	0	0.38	0	0.03	0.04	93.79	0.01	2.93	1.25	0.01	0	99.9	95.5	97.45	2.09	0.24	0.01	0.02	17.93	53.05	1.34	0.39	0	0	0.28	0.01	0.09	1.25	93.88	93.67	0.04	0.6	89.85	0	0	12	12.25	3.78	4.87	63.74	99.37	869.33	513.06	1036.82	695.77	906.41	550.9	1005.69	555.22
41.04	0	0.44	0	0.03	0.05	93.18	0.01	2.71	0.6	0.01	0	99.87	94.71	97.25	1.69	0.23	0.01	0.01	20.19	55.95	0.89	0.42	0	0	0.25	0.01	0.08	0.6	92.56	92.13	0.05	0.48	87.8	0	0	12	10.06	4.16	4.9	63.53	103.2	867.94	511.64	1035.49	693.99	903.33	547.97	1006.34	554.36
41.074	0	0.42	0	0.03	0.05	93.03	0.01	2.38	0.24	0.01	0	99.78	94.03	97.84	1.61	0.22	0.01	0.01	25.78	52.27	0.72	0.62	0	0	0.24	0.01	0.09	0.17	91.08	89.04	0.06	0.55	84.75	0	0	12	12.05	2.93	5.08	63.82	104.64	865.75	507.66	1033.88	690.71	900.87	544.75	1005.32	551.04
41.107	0	0.28	0	0.03	0.05	92.97	0.01	2.39	0.32	0.01	0	99.78	94	97.92	1.2	0.2	0.01	0.01	25.52	40.21	0.87	1.15	0	0	0.32	0.01	0.08	0.05	92.09	89.6	0.06	0.61	84.79	0	0	12	11.79	2.75	4.3	64.41	102.9	863.83	504.6	1032.62	688.69	899.48	541.55	1002.18	547.99
41.141	0	0.21	0	0.04	0.05	94.42	0.01	2.28	0.22	0.01	0	99.73	95.29	97.2	1.18	0.23	0.01	0.01	32.43	31.91	1.55	1.29	0	0	0.22	0.01	0.08	0.07	92.82	88.37	0.06	0.5	83.51	0	0	12	9.66	4.26	3.69	64.4	101.6	862.51	503.31	1031.13	686.69	898.23	539.95	999.65	546.06
41.174	0	0.19	0	0.04	0.05	95.77	0.01	2.53	0.13	0.02	0	99.75	97.34	97.68	1.39	0.26	0.01	0.01	36.73	27.97	2.03	1.64	0	0	0.13	0.02	0.1	0.04	95.06	90.7	0.06	0.94	83.92	0	0	12	11.08	3.29	1.94	64.3	103.95	861.19	503.21	1029.06	685.54	893.94	541.25	997.81	545.28
41.207	0	0.23	0	0.04	0.05	96.79	0.01	2.76	0.06	0.02	0	99.79	98.59	96.83	1.72	0.3	0.01	0.01	39.62	34.03	2.4	1.78	0	0	0.06	0.02	0.09	0.02	96.26	92.46	0.05	1.54	85.02	0	0	12	10.37	4.9	2.03	63.82	102.18	860.54	504.45	1026.78	685.38	893.42	542.27	995.56	545.2
41.241	0	0.33	0	0.05	0.05	97.88	0.01	3.01	0.04	0.03	0	99.8	98.37	96.06	1.92	0.35	0.02	0.01	46.3	42.45	2.85	2.29	0	0	0.03	0.03	0.08	0.01	97.82	94.37	0.04	1.59	85.45	0	0	12	11.3	6.04	1.88	63.44	104.03	860.45	507.38	1023.78	685.07	890.86	545.17	994.87	547.47
41.274	0	0.49	0	0.05	0.05	97.91	0.01	3.13	0.04	0.03	0	99.8	98.22	94.05	2.16	0.36	0.02	0.02	46.86	53.26	3.08	2.81	0	0	0.03	0.03	0.07	0	98.46	95.13	0.04	2.54	85.27	0	0	12	10.91	8.19	1.16	62.97	104.3	860.25	510.29	1020.77	684.37	888.58	547.84	992.86	549.6
41.307	0	0.57	0	0.05	0.05	97.76	0.01	3.26	0.03	0.04	0	99.83	98.11	94.33	2.62	0.39	0.03	0.02	43.81	58.16	3.1	2.43	0	0	0.02	0.04	0.06	0.01	98.96	95.63	0.03	1.97	86.19	0	0	12	8.46	7.94	2.13	62.39	106.56	859.28	512.55	1018.63	684.58	886.71	548.71	993.22	551.93
41.341	0	0.61	0	0.05	0.06	97.44	0.01	3.39	0.04	0.06	0	99.8	98.21	93.11	2.76	0.43	0.04	0.02	43.23	59.27	2.78	1.79	0	0	0.02	0.06	0.06	0	99.38	96.43	0.02	1	85.26	0	0	12	9.17	8.98	1.55	62.5	102.49	857.98	513.17	1017.55	685.84	887.08	549.53	989.52	552.57
41.374	0	0.71	0	0.04	0.06	97.2	0.01	3.59	0.04	0.05	0	99.82	98.42	93.57	3.55	0.55	0.04	0.02	40.09	64.17	1.9	1.37	0	0	0.01	0.05	0.07	0	99.52	96.91	0.02	0.66	86.05	0	0	12	7.88	8.61	2.83	62.38	101.52	855.79	514.02	1015.02	686.62	886.21	549.41	987.66	553.18
41.408	0	0.86	0	0.04	0.06	98.48	0.01	3.95	0.05	0.05	0	99.88	98.44	94.11	4.59	0.56	0.05	0.02	46.44	71.37	1.32	1.57	0	0	0.01	0.05	0.07	0	99.84	98.22	0.01	1.1	88.44	0	0	12	6.26	8.14	3.35	62.1	101.35	853.75	514.92	1012.75	686.27	884.52	550.9	985.84	553.21
41.441	0	0.89	0	0.04	0.05	98.41	0.01	4.03	0.05	0.05	0	99.9	98.48	96.56	4.35	0.65	0.05	0.01	42.7	73.43	1.34	1.74	0	0	0.01	0.03	0.06	0	99.91	98.88	0.01	0.99	89.9	0	0	12	6.57	5.33	1.22	61.52	106.97	852.03	514.76	1012.24	687.27	878.86	552.45	985.83	552.05
41.474	0	0.87	0	0.04	0.05	98.41	0.01	4.07	0.05	0.05	0	99.91	98.31	95.54	4.62	0.67	0.05	0.01	42.55	72.7	1.61	2.83	0	0	0	0.03	0.06	0	99.91	98.88	0	2.37	89.97	0	0	12	6.17	6.68	0.75	61.38	105.28	851.53	515.89	1011.19	688.07	878.57	552.99	983.84	553.1
41.508	0	0.76	0	0.04	0.05	98.78	0.01	4.24	0.05	0.05	0	99.93	98.09	95.31	5.36	0.77	0.05	0.01	43.53	71.04	1.75	3.25	0	0	0	0.03	0.06	0	99.94	99.03	0	1.46	91.86	0	0	12	7	6.94	-0.17	60.72	105.17	849.79	515.95	1010.38	689.14	876.61	554.02	981.78	553.09
41.541	0	0.6	0	0.03	0.05	98.47	0.01	4.29	0.05	0.05	0	99.94	98.34	94.12	5.47	1.03	0.05	0.01	38.2	65.5	1.13	2.36	0	0	0	0.02	0.05	0	99.94	98.98	0	0.51	92.54	0	0	12	6.84	8.13	0.36	60.35	104.68	848.1	516.34	1008.95	690.22	875.74	554.2	980.42	553.34
41.574	0	0.52	0	0.03	0.05	98.23	0.01	4.21	0.04	0.04	0	99.93	98.66	93.4	4.86	1.2	0.04	0.01	36.07	60.84	0.68	2.15	0	0	0	0.01	0.04	0	99.95	98.93	0	0.25	92.28	0	0	12	7.08	8.75	1.17	60.11	104.56	847.48	518.12	1007.91	691.64	875.64	555.23	980.2	555.82
41.608	0	0.53	0	0.03	0.05	98.08	0.01	4.28	0.05	0.05	0	99.94	98.71	92.45	5.19	1.22	0.05	0.01	34.21	61.82	0.39	1.58	0	0	0	0.01	0.02	0	99.97	99	0	0.15	92.48	0	0	12	4.95	9.48	2.76	59.29	106.5	846.16	520.68	1006.87	693.27	874.84	557.08	981.32	559.16
41.641	0	0.51	0	0.03	0.05	97.54	0.01	4.11	0.04	0.04	0	99.93	98.89	94.18	4.37	1.08	0.04	0.01	30.4	60.16	0.39	1.1	0	0	0	0.01	0.02	0	99.97	98.96	0	0.36	92.14	0	0	12	5.24	8.08	2.39	58.69	107.73	845.07	526.09	1006.98	699.5	873.41	564.06	981.14	564.04
41.674	0	0.31	0	0.03	0.05	96.34	0.01	4.1	0.04	0.04	0	99.92	99.02	90.84	3.95	1.33	0.04	0.01	24.83	46.39	0.29	0.46	0	0	0	0.01	0.01	0	99.97	99.05	0	0.48	91.3	0	0	12	5.57	10.53	2.27	58.23	106.1	844.09	527.27	1008.53	704.2	874.45	565.32	980.54	565.85
41.708	0	0.35	0	0.03	0.05	97.46	0.01	4.07	0.03	0.03	0	99.92	99	89.93	3.7	1.63	0.03	0.01	31.96	49.09	0.46	0.24	0	0	0	0	0.01	0	99.97	98.83	0	0.7	91.09	0	0	12	5.53	11.05	1.69	57.5	106.86	842.84	531.13	1008.36	709.29	872.89	569.8	979.75	569.46
41.741	0	0.22	0	0.03	0.05	96.92	0.01	4.09	0.03	0.03	0	99.92	99.14	93.55	3.02	2.32	0.03	0.01	29.1	35.97	0.48	0.12	0	0	0	0	0	0	99.98	98.96	0	2.38	90.75	0	0	12	1.26	8.63	0.72	57	104.88	842.07	532.59	1007.08	709.58	872	570.85	976.86	568.88
41.775	0	0.12	0	0.03	0.05	96.79	0.01	4.11	0.02	0.02	0	99.91	99.26	92.08	2.4	3.02	0.02	0.01	28.59	20.15	0.52	0.05	0	0	0	0	0	0	99.97	98.97	0	4.83	90.62	0	0	12	1.11	9.73	0.47	56.89	102.14	842.06	533.34	1006.12	709.83	872.71	570.89	974.84	569.36
41.808	0	0.1	0	0.03	0.05	96.75	0.01	4.03	0.01	0.01	0	99.91	99.38	92.41	1.71	3.13	0.01	0.01	28.46	14.51	0.58	0.08	0	0	0	0	0	0	99.97	99.09	0	2.5	90.58	0	0	12	0.64	9.5	0.91	56.52	105.27	841.43	533.45	1004.81	708.23	870.53	571.39	975.78	569.38
41.841	0	0.09	0	0.03	0.05	95.95	0.01	4.07	0.01	0.01	0	99.92	99.35	93.27	1.77	3.36	0.01	0.01	23.95	12.35	0.63	0.11	0	0	0	0	0.01	0.01	99.96	99.05	0	2.34	90.81	0	0	12	1.16	8.86	2.53	56.53	105.37	839.33	531.63	1003.86	707.67	870.26	568.79	975.63	569.27
41.875	0	0.08	0	0.03	0.05	96.95	0.01	4.12	0.01	0.01	0	99.92	99.4	95.05	1.39	4.11	0.01	0.01	29.05	9.55	0.71	0.18	0	0	0	0	0.01	0.01	99.94	98.96	0	0.99	90.85	0	0	12	0.18	7.22	2.02	56.31	103.74	838.31	531.7	1002.06	707.02	869.19	568.57	972.94	568.5
41.908	0	0.07	0	0.03	0.06	98.35	0.01	4.55	0.03	0.01	0	99.92	99.39	94.49	1.63	6.36	0.01	0.01	39.67	8.04	0.61	0.24	0	0	0	0.01	0.02	0.03	99.92	98.97	0	3.99	91.11	0	0	12	-0.46	7.79	1.93	55.95	103.84	837.23	531.44	1001.64	707.65	868.34	567.88	972.18	568.43
41.941	0	0.08	0	0.03	0.06	98.9	0.01	4.72	0.02	0.01	0	99.92	99.4	95.32	1.89	7.05	0.01	0.01	47.34	9.98	0.45	0.18	0	0	0	0.01	0.02	0.02	99.91	98.91	0	13.85	90.92	0	0	12	0.75	6.93	2.54	56.09	108.8	836.38	531.56	1002.03	707.85	866.17	569.91	974.96	569.08
41.975	0	0.07	0	0.03	0.06	99.24	0.01	4.79	0.01	0.01	0	99.92	99.43	96.35	2.1	7.29	0.01	0.01	53.04	8.3	0.27	0.09	0	0	0	0.01	0.03	0.01	99.9	98.87	0	13.66	91.36	0	0	12	2.39	5.63	1.74	55.99	110.03	836.86	533.05	1001.96	709.54	865.06	571.29	975.1	570.7
42.008	0	0.08	0	0.03	0.06	99.42	0.01	4.75	0.01	0.01	0	99.93	99.44	96.02	2.17	6.97	0.01	0.01	57.01	9.94	0.21	0.06	0	0	0	0.01	0.03	0	99.91	98.86	0	11.23	91.72	0	0	12	1.99	6.09	2.67	55.78	108.09	836.26	534.73	1000.82	710.53	865.94	572.25	974.02	572.78
42.041	0	0.08	0	0.03	0.06	99.36	0.01	4.97	0	0.01	0	99.93	99.36	96.15	2.55	7.76	0	0.01	55.03	13.35	0.23	0.06	0	0	0	0.01	0.03	0	99.9	98.84	0	15.81	91.89	0	0	12	2.63	5.92	1.69	55.78	107.67	837.55	535.99	1001.08	711.15	866.1	573.65	973.77	573.32
42.075	0	0.08	0	0.03	0.06	99.51	0.01	5.02	0.01	0.01	0	99.94	99.26	94.94	3.09	7.61	0	0.01	57.84	14.09	0.18	0.03	0	0	0	0.01	0.04	0.01	99.85	98.7	0.01	3.48	92.92	0	0	12	3.35	7.34	2.9	55.69	109.61	838.22	537.03	1003.01	713.19	867.5	574.63	977.1	575.86
42.108	0	0.09	0	0.03	0.06	99.64	0.01	4.86	0.02	0.01	0	99.95	99.22	96.53	3.23	6.78	0	0.01	62.21	16.89	0.22	0.04	0	0	0	0.01	0.05	0.02	99.8	98.6	0.01	9.24	93.43	0	0	12	1.04	5.37	3.84	55.63	109.08	837.83	537.17	1004.98	715.26	869.31	574.49	978.37	576.46
42.142	0	0.1	0	0.03	0.05	99.75	0.01	4.74	0.14	0.02	0	99.95	99.05	96.65	3.68	5.53	0	0.01	67.13	18.9	0.32	0.09	0	0	0	0.02	0.05	0.14	99.69	98.78	0.01	11.24	94.06	0	0	12	0.22	5.19	4.54	55.66	104.29	838.42	537.52	1006.14	716.62	873.04	574.21	977.3	576.8
42.175	0	0.1	0	0.03	0.05	99.59	0.01	4.5	0.19	0.04	0	99.95	99.07	97.41	3.36	4.67	0	0.01	59.53	19.5	0.42	0.15	0	0	0	0.04	0.04	0.19	99.53	98.62	0.01	10.43	93.64	0	0	12	5.53	3.86	2.42	57.34	104.38	845.46	534.11	1012.34	714.39	877.86	571.9	982.23	573.25
42.208	0	0.1	0	0.03	0.05	98.92	0.01	4.12	0.46	0.05	0	99.93	99.12	96.93	2.35	3.62	0	0.01	45.22	16.65	0.66	0.19	0	0	0.01	0.05	0.05	0.46	99.27	98.5	0.02	14.46	92.11	0	0	12	3.47	4.73	3.87	57.92	105.17	846.27	530.53	1014.43	711.09	880.13	568.03	985.27	570.33
42.242	0	0.1	0	0.03	0.05	97.66	0.01	3.72	2.12	0.07	0	99.91	98.83	96.63	2.07	2.15	0	0.01	34.85	15.8	0.66	0.08	0	0	0.03	0.07	0.11	2.12	97.8	97.7	0.03	7.17	90.37	0	0	12	5.68	5.22	2.4	59.1	104.06	850.87	525.69	1018.18	706.13	883.65	564.39	987.71	564.51
42.275	0	0.14	0	0.03	0.05	95.31	0.01	3.54	19.22	0.07	0	99.87	93.94	97.07	2.1	1.17	0	0.01	26.72	14.76	0.39	0.03	0	0	0.12	0.07	0.34	19.22	96.2	97.39	0.06	2.27	88.04	0	0	12	6.16	4.49	3.12	59.22	105.57	850.87	525.04	1018.37	704.76	883.58	564.85	989.14	563.96
42.308	0	0.22	0	0.03	0.05	92.99	0.01	3.35	49.09	0.09	0	99.82	83.99	97.65	2.07	0.72	0	0.01	23.08	15.8	0.23	0.01	0	0	0.42	0.09	0.8	49.09	92.2	96.47	0.1	8.64	86.06	0	0	12	9.16	3.36	3.4	59.86	105.96	854.36	522.45	1022.6	703.51	887.46	563	993.42	562.34
42.342	0	0.24	0	0.03	0.05	91.62	0.01	3.17	42.96	0.11	0	99.74	83.26	97.44	2.15	0.51	0	0.01	24.48	20.96	0.2	0.01	0	0	0.56	0.11	0.77	42.96	87.16	95.29	0.13	2.4	83.62	0	0	12	4.71	3.8	5.38	58.65	106.83	852.45	521.17	1023.32	703.89	888.11	559.88	994.91	562.47
42.375	0	0.18	0	0.03	0.05	89.75	0.01	3.13	23.26	0.12	0	99.69	85.55	98.61	2.17	0.45	0	0.02	22.59	21.7	0.19	0.04	0	0	0.59	0.12	0.57	23.26	85.88	95.02	0.13	8.14	82.6	0	0	12	6.77	0.7	4.78	57.91	109.95	854.59	520.57	1027.06	705.7	889.02	559.73	998.93	562.74
42.409	0	0.13	0	0.02	0.05	91.42	0.01	2.87	2.69	0.11	0	99.56	90.78	98.04	1.93	0.39	0	0.02	30.34	22.49	0.4	0.16	0	0	0.83	0.11	0.53	2.69	80.85	93.14	0.17	20.03	80.41	0	0	12	6.67	2.43	3.82	57.01	111.27	859.58	522.24	1031.36	707.24	892.26	560.63	1003.48	564.28
42.442	0	0.14	0	0.02	0.04	94.24	0.01	2.8	2.26	0.11	0	99.51	93.92	97.76	1.92	0.31	0	0.03	39.28	27.53	0.45	0.21	0	0	0.77	0.11	0.69	2.26	75.9	92.62	0.19	28.4	79.72	0	0	12	5.46	3.11	4.35	56.35	112.02	863.96	524.31	1035.49	708.71	896.66	561.73	1008.57	566.8
42.475	0	0.17	0	0.02	0.04	97.55	0.02	2.81	3.02	0.13	0	99.57	98.39	98.18	2.43	0.37	0	0.03	53.43	34.08	0.64	0.52	0	0	0.87	0.13	0.86	3.02	73.12	92.11	0.2	48.93	80.51	0	0	12	4.24	2.06	5.24	55.87	110.93	867.86	525.88	1039.13	709.42	901.7	562.77	1012.49	568.49
42.509	0	0.11	0	0.01	0.03	98.12	0.02	2.52	2.73	0.23	0	99.35	98.42	96.44	2.58	0.52	0	0.03	63.3	34.47	0.8	0.95	0	0	0.54	0.23	0.64	2.73	50.96	89.19	0.39	9.42	77.93	0	0	12	2.5	5.51	5.69	55.83	107.45	870.66	526.47	1041.76	710.23	906.54	561.97	1013.75	569.11
42.542	0	0.1	0	0.01	0.02	98.75	0.02	2.49	2.74	0.29	0	99.39	98.32	97.74	2.92	0.74	0	0.03	69.74	40.43	0.98	1.75	0	0	0.29	0.29	0.38	2.74	40.06	88.3	0.53	9.98	78.34	0	0	12	2.9	3.17	5.62	55.84	106.41	873.08	527.56	1044.17	711.56	909.32	563.11	1015.5	570
42.575	0	0.1	0	0.01	0.02	98.89	0.02	2.44	1.83	0.27	0	99.56	98.55	98.58	2.85	0.77	0	0.03	67.82	41.72	0.98	2.13	0	0	0.19	0.27	0.25	1.83	40.76	87.88	0.5	10.77	80.43	0	0	6	3.53	0.8	6.93	55.97	104.28	875.12	528.53	1044.82	710.87	912.72	563.39	1016.68	571.49
42.609	0	0.08	0	0.01	0.02	98.28	0.02	2.33	0.92	0.28	0	99.16	98.8	98.42	2.86	0.87	0	0.02	67.95	38.27	0.82	2.14	0	0	0.22	0.28	0.23	0.92	31.16	86.63	0.53	12.44	76.38	0	0	6	3.5	1.34	6.97	55.96	104.74	876.81	529.01	1045.99	711.18	914.03	562.74	1018.32	572.49
42.642	0	0.08	0	0.01	0.02	98.64	0.02	2.38	0.5	0.22	0	99.36	98.91	98.42	2.56	0.88	0	0.02	68.82	37.91	0.92	2.09	0	0	0.25	0.22	0.23	0.5	31.06	87.37	0.46	2.98	78.1	0	0	6	5.45	1.34	10.06	55.92	107.11	875.51	528.74	1044.96	709.7	914.54	562.08	1020.82	575.4
42.675	0	0.06	0	0	0.02	98.7	0.02	2.26	0.52	0.15	0	99.41	98.94	98.1	2.81	0.74	0	0.01	68.6	34.86	0.75	1.55	0	0	0.32	0.15	0.24	0.35	27.92	86.05	0.52	10.96	78.59	0	0	6	5.01	2.29	11.01	55.81	108.09	875.57	528.5	1045.37	708.91	915.22	561.84	1022.37	576.03
42.709	0	0.05	0	0	0.01	99.63	0.02	2.1	0.37	0.08	0	99.8	98.66	98.14	3.11	0.62	0	0.02	78.09	36.54	1.28	1.73	0	0	0.37	0.08	0.27	0.28	27.14	83.99	0.37	15.59	85.18	0	0	6	4.4	2.18	8.82	56	107.89	878.34	527.37	1049	709.98	916.53	561.27	1023.77	573.11
42.742	0	0.05	0	0	0.01	99.78	0.02	2.06	0.36	0.09	0	99.85	98.4	97.6	2.81	0.42	0	0.02	83.41	35.11	2.05	2.47	0	0.01	0.36	0.09	0.28	0.29	28.83	84.07	0.3	6.99	87.03	0	0	6	4.34	3.48	8.81	56.06	105.46	878.77	527.41	1049.18	710.43	917.95	560.81	1022.71	572.96
42.776	0	0.06	0	0.01	0.01	99.92	0.02	2.19	0.32	0.08	0	99.94	97.5	97.79	2.8	0.3	0.01	0.02	90.78	37.32	4.19	5.21	0	0.01	0.32	0.08	0.32	0.29	44.19	85.72	0.12	4.71	92.34	0	0	6	3.96	3.05	9.2	55.68	106.19	878.6	527.1	1049.81	710.58	918.18	560.61	1023.64	573.02
42.809	0	0.07	0	0.01	0.02	99.94	0.01	2.24	0.31	0.09	0	99.96	97.72	98.45	2.58	0.21	0.01	0.01	91.37	38.58	3.81	6.48	0	0.01	0.31	0.09	0.38	0.25	52.46	86.55	0.08	5.07	94.86	0	0	6	3.36	1.23	9.55	55.88	106.6	879.44	526.55	1051.02	709.84	919.27	560.2	1025.16	572.48
42.842	0	0.1	0	0.01	0.02	99.94	0.01	2.24	0.35	0.08	0	99.96	97.75	98.29	2.56	0.17	0.01	0.02	91.48	43.57	3.69	7.89	0	0.01	0.35	0.08	0.53	0.31	54.54	86.64	0.07	3.86	95.28	0	0	6	6.09	1.75	7.84	56.77	107.55	883.31	525.42	1054.99	710.21	921.28	560.07	1028.28	570.92
42.876	0	0.12	0	0.01	0.02	99.95	0.01	2.23	0.31	0.05	0	99.97	98.05	98.25	2.25	0.14	0.01	0.02	90.45	46	3.23	7.59	0	0.02	0.31	0.05	0.64	0.13	61.71	86.85	0.05	2.28	96.96	0	0	6	6.23	1.87	8.66	56.98	106.76	884.35	525.01	1055.47	709.22	923.16	558.79	1029.2	571.22
42.909	0	0.14	0	0.01	0.02	99.95	0.01	2.29	0.26	0.04	0	99.97	98.18	98.62	2.18	0.12	0.01	0.02	90.81	48.86	3.02	7.02	0	0.02	0.26	0.04	0.82	0.06	64.81	87.55	0.04	0.53	97.29	0	0	6	7.13	0.65	9.53	57.89	102.44	884.34	523.63	1055.63	708.49	925.82	557.53	1027.51	569.84
42.942	0	0.17	0	0.01	0.02	99.95	0.01	2.44	0.18	0.03	0	99.97	98.39	98.78	2.15	0.13	0.01	0.03	89.14	53.8	2.59	5.28	0	0.02	0.18	0.03	1.02	0.03	68.11	89.13	0.03	0.7	97.74	0	0	6	7.32	-0.01	10.37	58.22	104.58	885.68	521.86	1057.11	706.11	927.03	555.52	1030.73	569.13
42.976	0	0.16	0	0.01	0.02	99.95	0.01	2.5	0.14	0.02	0	99.98	98.67	98.52	1.98	0.13	0.01	0.03	87.52	50.68	2.03	3.86	0	0.02	0.14	0.02	1.07	0.01	72.03	89.9	0.02	1.6	98.32	0	0	6	8.51	1.01	8.69	58.33	104.81	887.49	521.36	1058.15	705.94	926.94	555.36	1031.02	567.74
43.009	0	0.17	0	0.01	0.02	99.95	0.01	2.47	0.12	0.03	0	99.98	98.53	97.37	1.71	0.14	0.01	0.04	87	51.53	2.52	3.18	0	0.03	0.12	0.02	1.06	0.02	72.91	89.88	0.02	1.03	98.32	0	0	6	7.48	3.95	8.19	58.46	104.99	889.61	521.65	1059.67	705.69	928.34	555.26	1032.59	567.64
43.042	0	0.17	0	0.01	0.02	99.95	0.01	2.49	0.14	0.03	0	99.98	98.32	97.43	1.37	0.13	0.01	0.04	85.59	52.49	3.14	2.75	0	0.03	0.14	0.01	1.27	0.05	72.15	90.42	0.02	1.15	98.44	0	0	6	6.77	3.81	8.41	58.56	100.71	889.66	522.44	1058.43	705.2	929.84	555.29	1029.74	568.01
43.076	0	0.18	0	0.02	0.02	99.95	0.01	2.44	0.19	0.04	0	99.98	96.95	97.07	1.18	0.15	0.01	0.05	85.47	50.86	6.41	6.01	0	0.04	0.19	0.01	1.54	0.13	76.31	90.08	0.01	0.66	98.51	0	0	6	5.59	4.5	7.58	58.11	101.52	888.3	521.6	1056.7	703.03	927.35	553.96	1027.94	567.68
43.109	0	0.16	0	0.03	0.02	99.95	0.01	2.34	0.38	0.05	0	99.98	94.95	96.75	0.9	0.12	0.01	0.05	86.54	48.09	11.11	11.51	0	0.05	0.23	0.01	1.57	0.38	75.98	89.42	0.02	0.32	98.46	0	0	6	6.83	5.03	7.88	58.42	102.75	887.7	521.7	1053.38	700.38	925.09	553.78	1026.92	567.45
43.143	0	0.21	0	0.08	0.02	99.96	0.01	2.37	0.25	0.04	0	99.98	93.5	97.28	0.73	0.11	0.01	0.05	89.99	49.68	14.73	17.99	0	0.04	0.17	0.01	1.77	0.25	84.6	89.89	0.01	1.86	98.74	0	0	6	5.68	4.12	6.88	58.4	100.24	886.37	521.42	1050.18	698.04	923.05	553.57	1022.59	565.42
43.176	0	0.21	0	0.05	0.02	99.96	0.01	2.33	0.13	0.03	0	99.98	95.18	95.38	0.66	0.11	0.01	0.04	90.11	48.59	10.9	10.88	0	0.03	0.13	0.01	1.83	0.09	88.36	89.58	0.01	0.88	98.93	0	0	6	6.19	6.86	7	58.28	102.11	884.6	521.79	1046.93	697.04	919.83	554	1021.3	565.37
43.209	0	0.28	0	0.04	0.03	99.96	0.01	2.27	0.13	0.03	0	99.98	95.57	96.98	0.59	0.11	0.01	0.03	90.84	56.54	10.04	6.4	0	0.03	0.13	0.01	1.63	0.04	89.76	88.95	0.01	2.53	98.96	0	0	6	5.74	4.65	6.19	58.15	102.5	883.93	523.04	1044.01	695.53	917.09	555.22	1019.08	565.44
43.243	0	0.37	0	0.04	0.03	99.96	0.01	2.13	0.13	0.03	0	99.98	95.87	95.94	0.52	0.11	0.01	0.02	91.67	62.92	9.39	4.2	0	0.03	0.13	0.01	1.5	0.02	92.77	87.45	0.01	3.51	99.02	0	0	6	5.92	6.19	5.57	57.81	103.02	881.84	524.06	1040.86	695.17	913.76	556.32	1016.3	566.33
43.276	0	0.49	0	0.04	0.03	99.96	0.01	2.15	0.09	0.02	0	99.98	95.7	96.6	0.51	0.15	0.01	0.02	90.87	69.53	9.8	5.05	0	0.02	0.09	0.01	1.12	0.02	94.03	87.73	0.01	2	99.04	0	0	6	3.2	5.26	5.34	57.03	102.55	879.33	525.67	1037.58	695	910.91	556.99	1012.9	567.71
43.309	0	0.61	0	0.05	0.03	99.96	0.01	2.16	0.05	0.02	0	99.98	95.51	96.93	0.56	0.2	0.01	0.02	92.04	74.98	10.25	5.29	0	0.02	0.05	0.01	0.68	0.02	95.38	87.69	0.01	1.11	99.12	0	0	6	2.09	4.74	5.52	56.57	104.56	878.14	527.54	1034.63	694.53	908.04	558.31	1012.05	569.05
43.343	0	0.77	0	0.04	0.03	99.97	0.01	1.93	0.02	0.01	0	99.98	96.53	96.14	0.53	0.2	0.01	0.02	93.36	81.17	7.88	2.54	0	0.01	0.02	0.01	0.38	0.01	96.12	85.02	0	0.33	99.23	0	0	6	0.38	5.92	5.83	56.09	104.63	875.17	527.71	1031.36	693.94	905.21	557.76	1009.19	569.35
43.376	0	0.94	0	0.03	0.03	99.97	0.01	1.83	0.01	0.01	0	99.98	96.73	95.98	0.62	0.31	0.01	0.02	94.03	86.76	7.39	1.6	0	0.01	0.01	0.01	0.22	0	96.36	83.51	0	1.01	99.29	0	0	6	3.05	6.14	6.13	56.39	102.46	874.16	528.07	1030.28	695.66	905.33	559.11	1007.33	568.85
43.41	0	0.99	0	0.03	0.03	99.97	0.01	1.56	0.01	0.01	0	99.98	97.09	95.3	0.74	0.39	0.01	0.02	94.1	88.3	6.48	0.44	0	0	0.01	0.01	0.14	0	96.55	79.37	0	1.07	99.34	0	0	6	2.96	6.95	6.26	56.3	103.48	872.76	527.86	1030.76	697.06	904.48	560.07	1007.6	568.67
43.443	0	1.11	0	0.03	0.03	99.97	0.01	1.31	0.01	0.01	0	99.98	97.18	94.25	0.83	0.48	0.01	0.02	94.32	91.16	6.21	0.71	0	0	0.01	0.01	0.09	0	96.82	74.98	0	0.94	99.36	0	0	6	3.18	8.01	7.03	56.19	103.45	870.74	526.78	1031.04	697.97	904.26	560.06	1007.38	568.23
43.476	0	1.13	0	0.03	0.03	99.97	0.01	1.21	0.01	0.01	0	99.98	97.23	96.42	0.89	0.57	0.01	0.02	93.9	91.31	6.07	1.22	0	0	0.01	0.01	0.07	0.01	97.15	72.78	0	1.01	99.38	0	0	6	3.01	5.54	6.26	55.75	106.33	869.33	526.38	1031.05	699.38	901.55	559.55	1007.55	568.06
43.51	0	1.19	0	0.03	0.03	99.97	0.01	0.95	0.01	0.02	0	99.98	97.59	95.91	1.02	0.65	0.01	0.03	93.59	91.8	5.16	2.2	0	0	0.01	0.02	0.06	0.01	97.67	66.64	0	0.94	99.43	0	0	6	3.62	6.22	6.91	56.01	104.55	868.35	526.19	1031.84	701.37	902.84	559.73	1007.02	568.49
43.543	0	1.19	0	0.04	0.03	99.97	0.01	0.82	0.01	0.02	0	99.98	97.49	96.79	1.1	0.56	0.01	0.04	93.73	90.31	5.34	4.88	0	0	0.01	0.02	0.06	0.01	98.17	63.34	0	0.69	99.49	0	0	6	2.7	4.96	7.67	55.85	105.42	867.73	525.84	1032.76	701.92	903.2	559.6	1008.22	568.66
43.576	0	1.2	0	0.04	0.03	99.97	0.01	0.87	0.02	0.03	0	99.98	97.66	96.31	1.3	0.45	0.01	0.05	93	89.93	4.84	6.24	0	0	0.02	0.03	0.07	0.01	98.2	64.63	0	1.97	99.48	0	0	6	4.77	5.69	7.07	56.07	105.24	867.97	525.35	1034.88	704.13	903.92	560.64	1008.89	568.2
43.61	0	1.2	0	0.05	0.03	99.97	0.01	0.89	0.05	0.04	0	99.98	97.37	96.48	1.74	0.46	0.01	0.06	93.32	88.52	5.29	10.39	0	0	0.04	0.04	0.09	0.05	98.47	64.51	0	0.87	99.58	0	0	6	5.25	5.45	7.55	56.54	104.12	868.85	524.56	1037.17	705.23	906.43	559.8	1010.22	568.07
43.643	0	1.1	0	0.06	0.03	99.97	0.01	0.88	0.12	0.04	0	99.98	97.13	96.58	2.08	0.35	0.01	0.08	91.83	85.15	5.62	13.64	0	0	0.07	0.04	0.14	0.12	98.19	63.98	0	0.73	99.54	0	0	6	4.92	5.3	7.76	56.69	103.44	870.05	523.74	1039.65	705.61	908.72	559.53	1011.88	567.2
43.676	0	1.18	0	0.07	0.03	99.97	0.01	0.84	0.23	0.06	0	99.98	95.94	97.59	2.67	0.27	0.02	0.11	92.66	87.74	8.04	16.03	0	0.01	0.13	0.06	0.2	0.23	97.6	62.36	0	0.64	99.55	0	0	6	5.44	3.49	7.17	56.71	103.8	871.54	522.44	1043.06	706.95	910.47	558.72	1014.01	565.97
43.71	0	1.11	0	0.11	0.03	99.96	0.01	0.72	0.37	0.08	0	99.98	94.98	97.48	2.48	0.23	0.02	0.16	90.67	84.55	10.27	21.75	0	0.01	0.24	0.08	0.24	0.37	97.06	58.99	0	0.53	99.48	0	0	6	5.6	3.72	8.24	56.87	104.12	871.01	521.08	1044.48	708	911.75	556.43	1015.39	566.33
43.743	0	0.88	0	0.07	0.03	99.96	0.01	0.77	0.38	0.08	0	99.98	95.59	98.06	2.67	0.17	0.02	0.21	87.84	80.73	8.67	14.74	0	0.01	0.38	0.08	0.3	0.34	96.73	60.33	0	0.36	99.46	0	0	6	2.62	2.38	6.9	56.38	104.71	871.72	520.27	1046.03	707.78	911.42	555.82	1015.82	563.92
43.777	0	0.79	0	0.07	0.03	99.95	0.01	0.7	0.67	0.08	0	99.98	95.56	98.34	2.54	0.12	0.03	0.19	85.87	77.7	8.63	16.74	0	0.02	0.67	0.08	0.42	0.39	94.95	58.14	0	0.67	99.43	0	0	6	5.34	1.59	7.7	56.96	104.38	871.23	518.37	1046.45	707.48	912.22	554.1	1016.18	563.45
43.81	0	0.67	0	0.07	0.03	99.95	0.01	0.66	1.04	0.07	0	99.98	94.71	97.36	2.4	0.09	0.04	0.15	84.99	75.04	10.44	14.28	0	0.03	1.04	0.07	0.48	0.48	94.66	56.88	0	0.52	99.35	0	0	6	5.09	3.96	7.25	57.63	105.12	871.98	516.61	1046.63	705.1	912.03	552.31	1016.75	561.44
43.843	0	0.57	0	0.07	0.03	99.96	0.01	0.78	0.98	0.05	0	99.98	94.35	97.35	2.01	0.08	0.04	0.12	87.46	71.77	11.69	11.71	0	0.03	0.98	0.05	0.43	0.18	95.51	61.37	0	0.21	99.37	0	0	6	8.2	3.98	6.36	58.84	104.24	871.45	513.49	1045.45	702.46	910.81	549.99	1014.73	558.21
43.877	0	0.46	0	0.06	0.03	99.96	0.01	1.07	0.55	0.07	0	99.98	95.07	98.25	1.72	0.06	0.05	0.08	88.67	65.71	10.36	10.55	0	0.07	0.55	0.04	0.4	0.04	95.48	69.42	0	0.1	99.29	0	0	6	10.47	1.85	5.48	59.44	106.85	871.48	510.02	1045.31	699.13	908.75	547.49	1015.36	554.77
43.91	0	0.45	0	0.05	0.03	99.96	0.01	1.24	0.23	0.06	0	99.98	95.92	98.18	1.57	0.06	0.05	0.06	88.77	64.61	8.61	9.22	0	0.06	0.23	0.03	0.31	0.01	96.22	73.19	0	0.15	99.37	0	0	6	10.18	2.06	5.58	60.64	106.26	871.86	506.33	1044.93	694.48	909.11	543.63	1015.12	550.83
43.943	0	0.35	0	0.05	0.03	99.96	0.01	1.51	0.13	0.07	0	99.98	96.82	98.54	1.31	0.07	0.06	0.05	90.79	56.5	6.66	9.49	0	0.07	0.13	0.02	0.27	0	96.53	78.3	0	0.1	99.41	0	0	6	7.42	0.94	4.63	60.48	104.94	870.13	503.79	1043.77	692.23	907.43	541.36	1012.24	546.67
43.977	0	0.39	0	0.05	0.03	99.97	0.01	1.95	0.1	0.1	0	99.98	96.84	98.22	1.51	0.07	0.07	0.04	92.41	58.66	6.5	10.89	0	0.1	0.07	0.02	0.28	0	96.43	84.33	0	0.09	99.48	0	0	6	11.12	1.95	4.43	61.49	103.95	869.98	502.81	1043.43	692.07	907.51	541.29	1011.34	546.28
44.01	0	0.45	0	0.09	0.03	99.97	0.01	2.08	0.07	0.07	0	99.98	94.68	97.94	1.62	0.07	0.07	0.04	94.18	61.75	11.58	17.66	0	0.07	0.03	0.02	0.28	0	97.05	85.86	0	0.13	99.55	0	0	6	11.47	2.68	2.22	61.45	104.1	868.6	502.18	1042.05	691.11	904.29	541.28	1008.3	545.59
44.043	0	0.46	0	0.12	0.03	99.97	0.01	2.31	0.08	0.08	0	99.98	93.52	97.58	1.76	0.08	0.08	0.04	94.78	63	14.26	19.27	0	0.07	0.01	0.01	0.22	0	97.54	88.29	0	0.12	99.6	0	0	6	11.34	3.51	0.13	61.1	104.89	866.77	502.08	1041.71	692.15	901.1	542.76	1005.97	544.97
44.077	0	0.57	0	0.14	0.03	99.97	0.01	2.62	0.1	0.1	0	99.98	92.46	97.92	2.04	0.08	0.1	0.04	94.88	68.93	16.6	20.56	0	0.07	0.01	0.01	0.2	0	98.2	91.05	0	0.23	99.67	0	0	6	11.14	2.75	-0.37	60.89	104.7	864.78	503.23	1039.45	692.64	898.65	543.95	1003.33	546.1
44.11	0	0.56	0	0.07	0.03	99.97	0.01	2.82	0.1	0.1	0	99.98	94.64	95.75	2.18	0.1	0.1	0.03	93.53	69.34	11.38	12.82	0	0.06	0	0.01	0.26	0	98.37	92.75	0	0.14	99.67	0	0	6	9.92	6.42	-1.9	60.81	103.68	864.47	505.69	1036.9	692.38	896.55	547.03	1000.24	546.35
44.144	0	0.61	0	0.05	0.03	99.97	0.01	3.06	0.11	0.11	0	99.98	96.24	97.54	2.1	0.1	0.11	0.04	92.21	72.56	7.67	6.33	0	0.02	0	0	0.32	0	98.98	94.86	0	0.23	99.75	0	0	6	8.26	3.6	0.54	60.28	105.4	858.86	508.06	1029.78	693.07	891.25	547.31	996.64	549.03
44.177	0	0.65	0	0.06	0.03	99.97	0.01	3.19	0.1	0.1	0	99.98	95.64	95.86	2.16	0.07	0.1	0.04	93.04	73.42	9.08	8.93	0	0.02	0	0	0.4	0	99.39	95.82	0	0.21	99.77	0	0	6	9.79	6.29	-0.61	60.5	102.45	855.71	507.43	1028.33	694.98	889.57	547.98	992.02	548.32
44.21	0	0.63	0	0.05	0.03	99.97	0.01	3.24	0.1	0.1	0	99.98	96.09	95.8	2.18	0.06	0.1	0.04	93.48	72.04	7.99	9.17	0	0.01	0	0	0.51	0	99.4	96.18	0	0.08	99.78	0	0	6	11.32	6.36	-0.42	60.95	104.9	853.76	507.56	1025.52	694.55	886.08	548.7	990.98	548.12
44.244	0	0.61	0	0.07	0.03	99.97	0.01	3.43	0.08	0.08	0	99.98	94.75	95.94	2.19	0.06	0.08	0.03	94.52	71.98	11.18	10.5	0	0.01	0	0	0.64	0	99.58	97.59	0	0.22	99.83	0	0	6	10.36	6.18	-2.42	60.95	104.16	851.66	507.06	1023.48	693.2	882.78	549.08	986.92	546.9
44.277	0	0.52	0	0.06	0.03	99.97	0.01	3.42	0.07	0.07	0	99.98	95.27	97.02	1.83	0.06	0.07	0.02	94.34	67.52	10.16	9.16	0	0.01	0	0	0.76	0	99.58	97.89	0	0.15	99.84	0	0	6	10.09	4.58	-2.96	60.94	102.73	849.44	507.08	1021.13	692.7	880.79	548.93	983.51	547.17
44.31	0	0.4	0	0.04	0.03	99.97	0.01	3.54	0.06	0.06	0	99.98	95.83	96.91	1.97	0.07	0.06	0.02	93.41	61.97	8.77	4.28	0	0.01	0	0	0.94	0	99.7	98.61	0	0.26	99.86	0	0	6	10.8	4.77	-4.06	61.05	101.62	846.94	507.16	1019.09	693.38	878.27	549.96	979.84	546.89
44.344	0	0.3	0	0.04	0.03	99.97	0.01	3.63	0.06	0.06	0	99.98	95.05	96.88	2.1	0.08	0.06	0.02	93.2	56.12	10.56	1.92	0	0	0	0	1.3	0	99.75	99.11	0	0.21	99.9	0	0	6	10.77	4.83	-4.16	60.91	101.01	843.77	507.48	1016.44	694.53	875.61	550.55	976.56	546.91
44.377	0	0.26	0	0.04	0.03	99.97	0.01	3.68	0.05	0.05	0	99.98	94.74	95.61	2.3	0.07	0.05	0.03	92.85	52.84	11.19	1.26	0	0	0.01	0	1.26	0	99.75	99.22	0	0.18	99.89	0	0	6	10.39	6.59	-4.04	60.72	101.71	841.09	508.09	1013.36	694.93	872.5	551.38	974.09	546.63
44.411	0	0.23	0	0.04	0.03	99.97	0.01	3.75	0.06	0.06	0	99.98	94.79	95.12	2.58	0.09	0.06	0.03	93.04	49.87	10.94	0.64	0	0	0.01	0	1.15	0	99.76	99.41	0	0.09	99.89	0	0	6	10.33	7.15	-3.02	60.38	102.08	839.07	509.48	1010.04	695.18	870.43	551.97	972.42	547.93
44.444	0	0.22	0	0.04	0.03	99.97	0.01	3.76	0.06	0.06	0	99.98	95.12	94.95	2.6	0.1	0.06	0.03	92.27	48.12	10.14	0.59	0	0	0.01	0	1.19	0	99.76	99.48	0	0.12	99.88	0	0	6	8.7	7.33	-2.57	59.96	102.12	836.77	509.84	1007.89	695.18	868.51	551.39	970.6	548.75
44.477	0	0.19	0	0.03	0.03	99.97	0.01	3.82	0.05	0.05	0	99.98	96.26	94.8	2.99	0.11	0.05	0.03	90.9	43.2	7.25	0.43	0	0	0.01	0	1.29	0	99.71	99.43	0	0.07	99.87	0	0	6	10.41	7.49	-3.18	59.87	101.65	835.3	510.27	1006.69	696.11	866.95	552.54	968.56	549.54
44.511	0	0.15	0	0.03	0.03	99.96	0.01	3.86	0.05	0.05	0	99.98	96.55	95.43	3.23	0.11	0.05	0.03	88.82	35.39	6.45	0.48	0	0	0.01	0	1.29	0.01	99.71	99.5	0	0.11	99.84	0	0	6	9.76	6.8	-2.24	59.43	103.01	834.44	510.89	1004.7	695.71	865.55	552.66	968.52	549.48
44.544	0	0.16	0	0.03	0.04	99.96	0.01	4.09	0.04	0.04	0	99.98	96.4	95.98	4.61	0.11	0.04	0.03	90.17	37.72	6.12	0.62	0	0	0.01	0	1.31	0.01	99.68	99.51	0	0.07	99.82	0	0	6	8.64	6.14	-1.53	59.17	100.07	832.89	510.34	1004.36	696.55	866.67	550.99	966.73	549.88
44.577	0	0.16	0	0.03	0.04	99.97	0.01	4.06	0.04	0.04	0	99.98	96.76	97.15	4.54	0.08	0.04	0.03	91.93	37.01	5.31	0.61	0	0	0.01	0	1.48	0.01	99.63	99.44	0	0.12	99.82	0	0	6	5.24	4.36	-0.82	57.97	103.99	831.77	510.8	1002.56	695.39	863.72	550.7	967.7	549.33
44.611	0	0.13	0	0.03	0.04	99.97	0.01	4.07	0.04	0.04	0	99.98	96.32	94.84	4.7	0.06	0.04	0.02	93.4	32.16	6.27	0.75	0	0	0.01	0	1.36	0.01	99.53	99.39	0	0.06	99.81	0	0	6	4.46	7.44	0.23	57.49	105.07	831.25	510.31	1003.35	696.45	864.2	549.69	969.27	549.37
44.644	0	0.14	0	0.03	0.04	99.97	0.01	4.07	0.03	0.03	0	99.98	95.99	97.16	4.8	0.05	0.03	0.02	95.8	35.04	7.02	0.78	0	0	0.01	0	1.69	0.01	99.49	99.28	0	0.15	99.8	0	0	6	4.06	4.33	-0.13	57.21	105.84	830.95	511.15	1002.1	695.86	862.69	550.57	968.53	549.78
44.677	0	0.16	0	0.04	0.04	99.97	0.01	4.15	0.03	0.03	0	99.98	95.19	95.91	5.35	0.05	0.03	0.01	96.38	39.55	8.62	1.09	0	0	0.02	0	2.07	0.01	99.44	99.22	0	0.14	99.8	0	0	6	2.86	6.22	0.45	56.61	106.23	830.52	512.76	1000.36	696.01	861.92	551.48	968.15	550.82
44.711	0	0.17	0	0.04	0.04	99.97	0.01	4.23	0.03	0.03	0	99.98	94.7	96.26	5.8	0.04	0.03	0.01	95.86	40.86	9.56	1.9	0	0.01	0.02	0	2.48	0.01	99.41	99.25	0	0.06	99.77	0	0	6	3.64	5.76	1.02	56.39	104.85	831.21	514.99	997.57	694.54	862.02	552.89	966.87	552.74
44.744	0	0.25	0	0.04	0.04	99.97	0.01	4.11	0.03	0.03	0	99.98	94.92	95.06	5.22	0.05	0.03	0.01	96.15	51.2	9.33	3.57	0	0.01	0.03	0	2.51	0.02	99.34	99.14	0	0.14	99.77	0	0	6	1.81	7.22	1.02	55.66	105.79	831.47	516.46	996.13	693.41	860.98	553.28	966.77	554.15
44.778	0	0.39	0	0.04	0.04	99.97	0.01	3.99	0.03	0.03	0	99.98	95.6	94.54	4.79	0.05	0.03	0.01	94.34	62.03	7.92	3.68	0	0	0.03	0.01	2.61	0.02	99.32	98.81	0	0.12	99.75	0	0	0	0.83	7.74	1.82	55.18	106.7	830.49	517.11	994.46	692.62	859.88	554.12	966.58	554.33
44.811	0	0.44	0	0.04	0.03	99.97	0.01	3.72	0.03	0.03	0	99.98	95.29	94.73	3.53	0.05	0.03	0.01	94.29	65.79	9.28	3.39	0	0	0.03	0.02	2.81	0.03	99.11	98.34	0	0.04	99.74	0	0	0	0.69	7.56	1.86	54.79	107.28	829.1	517.92	992.37	692.71	857.89	554.42	965.16	555.25
44.844	0	0.51	0	0.04	0.03	99.97	0.01	3.59	0.03	0.03	0	99.98	95.29	95.4	2.9	0.06	0.03	0.01	93.93	69.76	9.59	3.19	0	0	0.03	0.02	2.56	0.02	99.02	98.07	0	0.04	99.73	0	0	0	0.45	6.84	1.83	54.75	106.32	828.84	518.76	991.01	692.53	857.51	554.66	963.82	555.9
44.878	0	0.6	0	0.04	0.03	99.97	0.01	3.29	0.04	0.03	0	99.98	95.61	95.72	2.12	0.07	0.03	0.01	92.54	74.6	9.23	2.28	0	0	0.04	0.03	3.57	0.03	98.58	96.68	0	0.02	99.71	0	0	0	-1.04	6.47	1.38	54.34	104.76	828.03	519.68	989.33	692.29	856.66	555.53	961.42	555.74
44.911	0	0.57	0	0.04	0.03	99.97	0.01	3.19	0.04	0.03	0	99.98	95.54	95.08	1.64	0.09	0.02	0.01	91.12	73.32	9.64	1.93	0	0	0.04	0.03	3.56	0.04	98.4	96.34	0	0.05	99.71	0	0	0	-0.41	7.19	1.13	54.46	104.36	827.86	520.39	987.97	691.89	855.9	556.22	960.26	556.19
44.944	0	0.51	0	0.04	0.03	99.96	0.01	2.91	0.04	0.04	0	99.98	95.74	95.25	1.15	0.1	0.02	0.01	90.48	70.33	9.41	1.8	0	0	0.04	0.04	3.28	0.03	98.16	94.56	0	0.03	99.7	0	0	0	-0.79	7.01	0.27	54.45	104.41	826.75	520.83	986.33	691.73	853.81	557	958.21	555.79
44.978	0	0.45	0	0.04	0.03	99.96	0.01	2.67	0.04	0.07	0	99.98	95.64	94.74	0.85	0.11	0.02	0.01	88.98	67.21	9.79	1.46	0	0	0.04	0.07	2.8	0.04	97.99	92.75	0	0.02	99.68	0	0	0	-0.22	7.54	1.44	54.71	104.28	825.77	520.67	984.68	690.62	853.51	556.39	957.79	556.39
45.011	0	0.33	0	0.03	0.03	99.95	0.01	2.63	0.04	0.06	0	99.98	96.59	94.2	0.63	0.12	0.02	0.02	85.5	58.1	7.68	1.2	0	0	0.03	0.06	2.94	0.04	97.77	92.55	0	0	99.66	0	0	0	-1	8.07	1	55.03	104.81	824.13	519.5	984.09	690.19	851.79	556.12	956.59	554.64
45.044	0	0.26	0	0.04	0.03	99.95	0.01	2.56	0.05	0.07	0	99.98	96.42	95	0.49	0.13	0.02	0.02	83.74	51.79	8.13	1.57	0	0	0.04	0.07	3.19	0.05	97.16	91.99	0	0.01	99.64	0	0	0	0.17	7.28	1.42	55.46	104.28	822.47	518.26	983.76	690.59	851.38	555.38	955.65	554
45.078	0	0.2	0	0.03	0.03	99.94	0.01	2.41	0.08	0.09	0	99.98	96.68	95.1	0.47	0.14	0.01	0.03	81.52	44.55	7.52	1.6	0	0	0.04	0.09	3.28	0.08	96.58	90.5	0	0	99.61	0	0	0	2.52	7.17	1.71	56.16	105.27	822.59	516.81	985.43	691.59	852.03	553.95	957.3	553.98
45.111	0	0.19	0	0.04	0.03	99.95	0.01	2.38	0.1	0.11	0	99.98	96.51	96.19	0.54	0.17	0.01	0.03	84.47	43.38	7.88	3	0	0	0.04	0.11	3.75	0.1	96.34	90.15	0	0.07	99.6	0	0	0	3.38	5.85	3.25	56.46	104.98	820.71	514.3	987.06	692.45	853.26	552.58	958.24	552.82
45.145	0	0.19	0	0.04	0.03	99.96	0.01	2.29	0.2	0.21	0	99.98	96.4	96.16	0.72	0.15	0.01	0.03	88.99	42.74	8	4.85	0	0	0.04	0.21	2.97	0.2	95.2	89.01	0.01	0.02	99.55	0	0	0	2.73	5.89	4.57	56.15	104.48	819.99	513.24	989.72	694.99	855.56	551.23	960.02	553.28
45.178	0	0.18	0	0.03	0.03	99.96	0.01	2.29	0.16	0.22	0	99.98	97.08	95.6	0.91	0.13	0.01	0.03	89.32	41.27	6.32	3.5	0	0	0.04	0.22	2.78	0.16	93.94	88.88	0.01	0.02	99.53	0	0	0	2.4	6.61	4.04	55.74	107.46	820.73	512.23	994.06	697.79	856.26	551.27	963.71	552.71
45.211	0	0.19	0	0.03	0.03	99.96	0.01	2.34	0.12	0.18	0	99.98	97.92	95.86	1.07	0.12	0.01	0.03	90.31	43.01	4.29	2.76	0	0	0.03	0.18	2.64	0.12	92.93	89.27	0.01	0.03	99.55	0	0	0	2.67	6.29	3.64	55.76	109.23	822.32	511.78	997.29	699.23	857.47	551.35	966.7	552.52
45.245	0	0.21	0	0.02	0.03	99.97	0.01	2.12	0.11	0.17	0	99.98	97.96	96.39	1.39	0.1	0.01	0.03	91.67	49.24	4.03	2.28	0	0	0.03	0.17	2.78	0.11	88.39	86.46	0.01	0.03	99.54	0	0	0	3.05	5.57	4.15	56.53	108.26	822	509.28	999.81	699.97	859.45	549.44	967.71	550.75
45.278	0	0.25	0	0.02	0.03	99.97	0.01	2.21	0.05	0.18	0	99.98	97.08	97.84	2.22	0.08	0.01	0.03	92.09	55.16	5.72	1.9	0	0	0.04	0.18	2.23	0.05	88.64	86.68	0.01	0.04	99.56	0	0	0	5.68	2.93	3.69	57.53	105.47	821.77	507.59	1000.53	700.7	860.59	548.25	966.06	549.39
45.311	0	0.21	0	0.03	0.03	99.96	0.01	2.36	0.03	0.15	0	99.98	95.76	97.15	2.65	0.07	0.01	0.03	90.74	52.26	8.64	1.57	0	0	0.03	0.15	1.7	0.03	88.39	87.91	0	0.02	99.55	0	0	0	8.01	4.35	1.24	58.86	107.17	826.29	504.93	1004.57	698.47	862.06	547.08	969.22	545.74
45.345	0	0.2	0	0.03	0.03	99.96	0.01	2.65	0.02	0.11	0	99.98	95.82	97.24	3.03	0.06	0.01	0.02	89.24	49.72	8.32	1.48	0	0	0.02	0.11	0.99	0.01	90.61	90.38	0	0.05	99.52	0	0	0	8.4	4.19	0.2	59.81	106.16	829.86	502.93	1008.54	697.59	865.48	544.74	971.63	543.93
45.378	0	0.19	0	0.03	0.03	99.95	0.01	2.76	0.01	0.08	0	99.98	96.81	96.44	2.89	0.06	0.01	0.03	84.39	46.16	6.06	0.8	0	0	0.01	0.08	0.61	0	92.24	91.49	0	0.06	99.54	0	0	0	7.4	5.5	1.09	60.25	103.93	831.24	501.3	1009.44	694.84	868.49	543.53	972.4	541.51
45.412	0	0.22	0	0.02	0.03	99.93	0.01	3.03	0.01	0.07	0	99.98	97.86	96.48	3.08	0.08	0.01	0.03	79.41	48.5	3.49	0.88	0	0	0	0.07	0.44	0	93.83	93.67	0	0.12	99.48	0	0	0	6.65	5.44	1.46	60.4	105.48	834.61	499.65	1012.98	692.95	871.47	541.66	976.94	540.04
45.445	0	0.23	0	0.02	0.03	99.93	0.01	3.43	0.01	0.05	0	99.98	98.04	96.1	4.13	0.11	0.01	0.04	78.9	49.36	2.54	0.6	0	0	0	0.05	0.3	0	94.96	95.63	0	0.11	99.48	0	0	0	9.62	5.98	2.95	61.48	106.48	838.77	498.4	1017.41	691.82	876.5	541.32	982.98	540.21
45.478	0	0.25	0	0.02	0.04	99.93	0.01	3.76	0.02	0.04	0	99.98	97.76	97	5.99	0.15	0.02	0.05	79.73	51.21	2.27	0.73	0	0	0	0.04	0.23	0	96.01	95.98	0	0.06	99.5	0	0	0	9.04	4.63	4.15	61.24	108.24	842.46	497.76	1022.43	692.25	880.99	539.95	989.23	540.88
45.512	0	0.24	0	0.02	0.04	99.94	0.01	4.19	0.02	0.03	0	99.98	97.36	97.97	7.58	0.19	0.02	0.05	82.67	50.34	2.41	1.23	0	0	0	0.03	0.17	0	97.11	97.07	0	0.19	99.56	0	0	0	10.97	2.61	2.33	62.13	108.56	853.71	498.73	1031.01	690.99	889.18	541.73	997.73	540.43
45.545	0	0.35	0	0.02	0.04	99.96	0.01	4.13	0.03	0.03	0	99.98	97.65	98.44	6.92	0.2	0.03	0.05	87.26	59.08	2.06	2.02	0	0	0	0.03	0.16	0	97.93	97.35	0	0.15	99.61	0	0	0	10.14	1.28	3.98	61.8	108.9	859.54	501.06	1035.66	692.22	895.63	541.03	1004.48	544.52
45.578	0	0.46	0	0.03	0.04	99.96	0.02	4.34	0.03	0.03	0	99.98	96.84	97.38	8.14	0.19	0.03	0.05	89.69	66.5	3.36	5.18	0	0	0	0.02	0.13	0	98.06	97.4	0	0.05	99.64	0	0	0	10.71	3.93	5.1	61.98	107.48	868.94	502.86	1044.56	692.92	906.45	543.26	1013.87	546.63
45.612	0	0.63	0	0.04	0.04	99.96	0.01	4.32	0.03	0.03	0	99.98	96.96	98.15	7.46	0.22	0.03	0.07	89.4	73.21	3.41	7.99	0	0	0	0.01	0.15	0	98.5	97.91	0	0.12	99.68	0	0	0	11.69	2.14	7.5	61.93	106.03	876.73	505.68	1050.76	693.9	916.15	544.07	1021.93	551.42
45.645	0	0.72	0	0.05	0.04	99.96	0.01	4.37	0.03	0.03	0	99.98	96.63	98.1	7.63	0.19	0.03	0.07	87.73	75.33	4.08	12.85	0	0	0	0.01	0.13	0	98.95	98.08	0	0.03	99.68	0	0	0	12.75	2.29	8.78	61.08	107.94	880.17	506.2	1054.82	694.52	920.18	544.49	1027.74	553.61
45.678	0	0.68	0	0.04	0.04	99.95	0.01	4.62	0.04	0.04	0	99.98	96.43	96.54	8.68	0.17	0.04	0.07	83.13	74.49	4.04	11.13	0	0	0	0	0.13	0	99.28	98.42	0	0.04	99.68	0	0	0	11.29	5.36	7.74	61.77	104.75	888.05	505.81	1062.17	694.61	928.41	543.37	1032.8	551.99
45.712	0	0.94	0	0.06	0.04	99.93	0.01	4.57	0.05	0.05	0	99.98	96.39	98.46	7.9	0.14	0.05	0.08	79.39	81.09	4.49	15.34	0	0	0	0	0.11	0	99.66	98.93	0	0.11	99.64	0	0	0	15.17	-1.21	7.82	62.18	106.07	892.02	505.31	1065.27	693.87	931.31	543.04	1036.97	552.44
45.745	0	1.14	0	0.09	0.04	99.92	0.01	4.27	0.06	0.06	0	99.98	95.59	98.54	6.1	0.11	0.06	0.09	77.63	84.58	7.27	20.77	0	0	0	0	0.07	0	99.73	99.07	0	0.39	99.61	0	0	0	16.23	0.92	8.42	62.95	103.79	895.3	504.73	1067.19	691.99	935.46	542.41	1038.81	551.96
45.779	0	1.18	0	0.08	0.04	99.91	0.01	4.11	0.06	0.06	0	99.98	96.23	98.73	4.7	0.11	0.06	0.08	75.04	85.72	6.47	17.78	0	0	0.01	0	0.06	0	99.88	99.51	0	0.2	99.56	0	0	0	16.42	-0.25	8.13	62.77	105.11	897.66	504.1	1069.38	691.25	936.92	541.59	1041.56	551.45
45.812	0	0.99	0	0.06	0.04	99.89	0.01	4.17	0.06	0.06	0	99.98	95.81	98.39	4.96	0.11	0.06	0.09	71.85	84	7.33	11.25	0	0	0.01	0	0.03	0	99.91	99.64	0	0.26	99.54	0	0	0	15.5	1.45	9.3	63.55	101.05	899.1	504.2	1070.69	691.13	941.07	541.22	1041.6	551.51
45.845	0	0.91	0	0.04	0.04	99.83	0.01	4.11	0.06	0.06	0	99.98	96.95	98.18	4.48	0.14	0.06	0.09	63.51	82.21	4.86	6.33	0	0	0.02	0	0.03	0.01	99.91	99.68	0	0.08	99.51	0	0	0	15.14	2.05	9.65	63.78	102.03	901.68	504.65	1072.78	690.95	943.35	540.74	1044.69	552.56
45.879	0	0.78	0	0.03	0.04	99.67	0.01	4.25	0.07	0.07	0	99.98	97.2	97.84	5.29	0.16	0.07	0.09	52.11	79.33	3.85	3.02	0	0	0.03	0	0.02	0.01	99.92	99.73	0	0.21	99.43	0	0	0	14.53	2.93	9.45	63.6	101.29	902.72	504.93	1073.55	690.81	944.39	541.21	1045.08	552.26
45.912	0	0.85	0	0.04	0.04	99.6	0.01	4.41	0.08	0.08	0	99.98	96.27	97.66	6.14	0.2	0.08	0.09	48.63	82.53	5.61	3.87	0	0	0.05	0	0.02	0.01	99.92	99.74	0	0.32	99.36	0	0	0	13.75	3.34	10.34	63.48	104.08	903.91	505.68	1074.49	690.03	945.02	541.65	1048.39	553.86
45.945	0	1.05	0	0.04	0.04	99.61	0.01	4.35	0.08	0.08	0	99.98	97.1	98.06	5.7	0.25	0.08	0.09	49.21	86.57	3.86	5.38	0	0	0.04	0	0.01	0.01	99.94	99.79	0	0.37	99.34	0	0	0	14.66	2.39	9.82	63.63	105.47	905.84	506.17	1075.71	690.08	945.56	541.94	1050.29	554.45
45.979	0	1.03	0	0.04	0.04	99.73	0.01	4.34	0.08	0.08	0	99.98	96.62	98.4	5.47	0.38	0.08	0.09	56	85.74	5.13	7.26	0	0	0.03	0	0.01	0	99.96	99.85	0	0.32	99.24	0	0	0	16.01	1.4	10.15	64.01	101.29	907.56	506.31	1077.25	690.89	949.23	542.33	1049.81	554.28
46.012	0	0.94	0	0.04	0.04	99.81	0.01	4.22	0.09	0.09	0	99.98	96.88	97.93	4.75	0.37	0.09	0.09	62.53	82.19	4.86	8.57	0	0	0.03	0	0.01	0	99.96	99.85	0	0.18	99.18	0	0	0	14.98	2.72	10.63	63.48	101.59	907.16	507.16	1074.87	689.63	948.26	541.12	1048.8	555.68
46.045	0	0.82	0	0.06	0.04	99.69	0.01	4.1	0.11	0.11	0	99.98	95.33	81.92	4.12	0.4	0.11	0.09	54.1	79.62	8.77	8.5	0	0	0.1	0	0.01	0.01	99.93	99.73	0	0.14	98.79	0	0	0	15.22	-14.45	-1.06	69.14	87.93	924.36	506.17	1084.73	677.9	959.31	540.44	1046.47	552.05
46.079	0	0.54	0	0.07	0.03	99.27	0.01	3.84	0.13	0.13	0	99.97	93.39	31.78	2.38	0.56	0.13	0.07	40.45	70.5	14.14	5.72	0	0.01	0.13	0	0.03	0.05	99.91	99.7	0	0.3	98.06	0	0	0	2.3	25.82	2.59	57.31	85.19	927.47	509.99	1080.17	674.94	962.92	541.37	1047.8	548.67
46.112
46.146
46.179
46.212
46.246
46.279
46.312
46.346
46.379
46.413
46.446
46.479
46.513
46.546
46.579	0	1.55	0	0.03	0.03	99.96	0.01	2.04	0.21	0.21	0	99.98	97.3	98.28	1.22	0.22	0.21	0.05	92.21	98.2	5.49	0.55	0	0	0.01	0	0.39	0.01	98.37	85.6	0	0.04	98.5	0	0	0	13.09	1.77	6.62	62.46	99.01	909.02	512.33	1069.98	687.45	944.55	545.73	1042.94	556.73
46.613	0	1.49	0	0.03	0.03	99.96	0.01	2.49	0.03	0.02	0	99.98	97.8	97.72	0.52	0.09	0.02	0.03	90.55	97.19	4.87	0.43	0	0	0.03	0.01	0.61	0.01	99.35	91.38	0	0.01	99.82	0	0	0	10.37	3.22	8.48	62.34	101.58	909.42	513.58	1067.38	684.3	943.84	545.25	1044.64	557.78
46.646	0	1.48	0	0.03	0.03	99.96	0.01	2.31	0.04	0.02	0	99.98	97.7	98.45	0.61	0.09	0.02	0.03	90.74	97.24	5.06	0.63	0	0	0.04	0.01	0.81	0.02	99.04	89.38	0	0.01	99.79	0	0	0	8.03	1.24	8.1	62	101.06	908.65	513.58	1066.55	683.84	942.89	545.01	1043.27	556.7
46.679	0	1.53	0	0.03	0.03	99.97	0.01	2.5	0.04	0.03	0	99.98	98.06	98.61	0.73	0.08	0.03	0.03	91.24	97.72	4.15	0.76	0	0	0.04	0.01	0.78	0.01	99.14	91.2	0	0.02	99.81	0	0	0	9.01	0.68	8.24	61.9	101.63	907.77	513.58	1066.15	684.59	942.13	545	1043.01	557.3
46.713	0	1.58	0	0.03	0.03	99.97	0.01	2.65	0.03	0.03	0	99.98	98.23	98.58	0.64	0.09	0.03	0.04	91.77	98.07	3.8	1.19	0	0	0.03	0.01	0.73	0.01	99.41	92.77	0	0.01	99.82	0	0	0	8.15	-0.79	9.13	61.92	102.93	906.47	512.91	1066.15	684.28	941.6	544.65	1043.76	557.22
46.746	0	1.59	0	0.04	0.03	99.97	0.01	2.86	0.04	0.04	0	99.98	97.57	98.45	0.57	0.09	0.04	0.05	92.48	98.28	5.38	2.45	0	0	0.02	0.01	0.61	0	99.7	94.72	0	0.01	99.8	0	0	0	11.59	1.24	8.71	62.78	99.95	905.01	511	1066.53	686.43	942.11	543.1	1041.19	556.27
46.78	0	1.5	0	0.06	0.03	99.96	0.01	3.04	0.05	0.05	0	99.98	94.62	98.25	0.56	0.11	0.05	0.06	89.62	98.4	12.35	5.65	0	0	0.02	0.01	0.39	0	99.74	96.14	0	0.04	99.75	0	0	0	12.24	1.87	8.48	63.25	99.94	903.59	506.09	1067.9	684.88	941.83	539.79	1041.11	551.28
46.813	0	1.41	0	0.07	0.03	99.96	0.01	3.2	0.06	0.06	0	99.98	92.92	98	0.67	0.15	0.06	0.06	88.5	98.62	16.3	5.3	0	0	0.02	0.01	0.27	0	99.84	97.3	0	0.08	99.73	0	0	0	13.36	2.55	8.33	64.01	98.75	902.07	502.91	1067.36	683.09	941.17	537.65	1039.38	548
46.846	0	1.31	0	0.09	0.02	99.95	0.01	3.35	0.05	0.05	0	99.98	91.06	98.33	0.59	0.19	0.05	0.05	85.71	98.38	20.73	5.58	0	0	0.01	0	0.16	0	99.91	98.47	0	0.03	99.72	0	0	0	13.71	1.64	5.9	64.39	100.97	901.65	501.24	1066.36	681.07	937.49	536.49	1038.07	545.44
46.88	0	1.31	0	0.08	0.03	99.95	0.01	3.46	0.04	0.04	0	99.98	91.68	97.83	0.75	0.27	0.04	0.06	84.85	98.54	19.21	3.94	0	0	0	0	0.1	0	99.95	99.04	0	0.02	99.74	0	0	0	13.24	2.97	2.89	64.39	102.82	898.98	498.66	1065.56	679.59	932.47	535.57	1035.04	542.65
46.913	0	1.36	0	0.06	0.03	99.96	0.01	3.51	0.04	0.04	0	99.98	92.95	97.73	0.83	0.33	0.04	0.06	86.72	98.54	16.16	3.08	0	0	0	0	0.05	0	99.97	99.27	0	0.03	99.72	0	0	0	13	3.18	2.21	64.63	101.09	896.21	496.84	1064.85	680.24	931.01	534.53	1031.91	540.69
46.946	0	1.45	0	0.05	0.03	99.96	0.01	3.58	0.04	0.04	0	99.98	95.22	98.55	1	0.47	0.04	0.07	87.89	98.17	10.71	2.73	0	0	0	0	0.03	0	99.98	99.43	0	0.1	99.71	0	0	0	16.09	0.92	1.02	64.6	99.37	892.96	495.73	1063.22	681.87	928.42	535.29	1027.7	539.57
46.98	0	1.4	0	0.05	0.03	99.96	0.01	3.63	0.05	0.05	0	99.98	95.3	97.4	1.06	0.58	0.05	0.08	87.43	97.08	10.51	2.84	0	0	0	0	0.02	0	99.99	99.57	0	0.07	99.69	0	0	0	17.08	3.89	2.92	64.6	103.37	890.52	497.33	1059.63	682.33	925.03	535.95	1028.2	542.33
47.013	0	1.36	0	0.04	0.03	99.94	0.01	3.69	0.05	0.05	0	99.98	95.87	98.25	1.3	0.74	0.05	0.07	83.05	95.69	9.04	2.79	0	0	0	0	0.02	0	99.99	99.64	0	0.06	99.68	0	0	0	14.91	1.85	1.89	63.87	101.7	888.08	498.88	1055.77	681.75	921.8	537.32	1023.39	542.27
47.046	0	1.31	0	0.04	0.03	99.94	0.01	3.71	0.04	0.04	0	99.98	96.79	96.89	1.46	0.68	0.04	0.06	81.89	94.02	6.8	2.27	0	0	0	0	0.02	0	99.98	99.64	0	0.02	99.69	0	0	0	13.01	4.8	1.17	63.23	104.92	886.43	500.83	1052.4	681.03	917.15	539.38	1022.01	542.8
47.08	0	1.26	0	0.04	0.03	99.94	0.01	3.7	0.05	0.05	0	99.98	97.01	97.75	1.53	0.55	0.05	0.06	82.04	92.4	6.23	2.76	0	0	0	0	0.03	0	99.98	99.67	0	0.02	99.69	0	0	0	10.74	3.14	0.76	62.7	104.23	883.28	502.78	1048.27	681.33	913.48	540.9	1017.67	543.72
47.113	0	1.27	0	0.04	0.03	99.95	0.01	3.76	0.05	0.05	0	99.98	96.91	98.3	1.9	0.52	0.05	0.08	83.24	92.35	6.29	3.89	0	0	0	0	0.05	0	99.98	99.65	0	0.03	99.69	0	0	0	9.1	1.71	0.91	62.52	104.81	879.13	503.76	1043.76	681.55	908.95	541.48	1013.72	544.18
47.147	0	1.34	0	0.06	0.03	99.96	0.01	3.83	0.06	0.06	0	99.98	96.72	97.65	2.15	0.57	0.06	0.08	88.26	90.51	6.6	12.44	0	0	0	0	0.06	0	99.98	99.8	0	0.04	99.67	0	0	0	9.06	3.36	-0.33	62.63	101.81	875.72	503.98	1039.86	681.59	905.83	542.51	1007.64	543.04
47.18	0	1.27	0	0.06	0.03	99.96	0.01	3.89	0.06	0.06	0	99.98	96.62	97.63	2.5	0.61	0.06	0.08	88.59	88.69	6.66	13.57	0	0	0	0	0.08	0	99.99	99.84	0	0.08	99.64	0	0	0	10.34	3.41	-0.91	62.58	101.74	872.15	503.79	1036.48	681.78	901.94	543.04	1003.68	542.84
47.213	0	1.21	0	0.07	0.03	99.95	0.01	3.75	0.05	0.05	0	99.98	96.72	97.9	1.76	0.47	0.05	0.05	86.56	86.82	6.8	14.56	0	0	0.01	0	0.09	0	99.98	99.82	0	0.06	99.61	0	0	0	10.54	2.79	-0.19	62.74	101.41	868.27	504.01	1032.93	682.4	898.96	542.6	1000.36	543.98
47.247	0	1.3	0	0.08	0.03	99.95	0.01	3.78	0.05	0.05	0	99.98	96.48	97.78	1.97	0.44	0.05	0.04	85.31	88.04	7.26	16.71	0	0	0.01	0	0.1	0	99.98	99.85	0	0.06	99.55	0	0	0	10.85	3.08	-0.82	62.8	99.91	867.11	504.54	1031.44	682.86	897.91	543.64	997.82	543.76
47.28	0	1.28	0	0.07	0.03	99.94	0.01	3.74	0.05	0.05	0	99.98	96.2	97.13	1.86	0.33	0.05	0.03	81.86	89.47	7.96	12.89	0	0	0.02	0	0.1	0	99.97	99.82	0	0.07	99.48	0	0	0	12.84	4.4	-0.07	62.55	103.46	865.94	505.64	1029.89	683.59	895.34	544.78	998.79	545.94
47.313	0	1.28	0	0.06	0.03	99.9	0.01	3.75	0.05	0.05	0	99.98	96.11	96.3	1.97	0.3	0.05	0.02	73.94	91	8.1	8.9	0	0	0.03	0	0.08	0.03	99.97	99.8	0	0.09	99.37	0	0	0	11.01	5.71	2.28	62.22	103.2	864.38	508.35	1024.96	683.01	894.15	545.29	997.31	547.83
47.347	0	1.32	0	0.05	0.03	99.85	0.01	3.74	0.09	0.05	0	99.98	96.22	97.35	2.07	0.27	0.05	0.01	66.44	91.91	7.76	7.79	0	0	0.05	0	0.05	0.09	99.94	99.7	0	0.03	99.08	0	0	0	10.18	3.99	2.61	62.18	102.44	863.71	509.49	1022.23	681.58	893.05	545.73	995.45	548.4
47.38	0	1.36	0	0.05	0.03	99.75	0.01	3.71	0.39	0.05	0	99.98	95.99	97.61	2.05	0.19	0.05	0.01	58.23	93.53	8.14	5.11	0	0	0.09	0	0.04	0.39	99.93	99.59	0	0.11	98.83	0	0	0	9.66	3.46	3.64	62.07	101.02	861.68	509.69	1020.61	681.87	892.72	545.76	993.69	548.96
47.414	0	1.53	0	0.04	0.04	99.16	0.01	3.65	1.3	0.06	0	99.97	96.79	98.07	2.22	0.13	0.06	0.01	38.4	94.42	5.64	5.87	0	0.01	0.2	0.02	0.03	1.3	99.77	99.11	0	0.04	97.89	0	0	0	12.47	2.36	4.52	62.05	101.87	859.12	508.37	1019.61	682.52	891.22	545.15	993.01	549.14
47.447	0	1.7	0	0.05	0.04	99.1	0.01	3.52	1.43	0.06	0	99.97	96.68	98.33	2.04	0.09	0.06	0	39.02	95.54	5.76	7.89	0	0.02	0.53	0.06	0.02	1.43	99.56	98.42	0	0.16	96.96	0	0	0	10.51	1.63	4.64	61.83	102.21	858.27	508.56	1019.06	682.63	890.44	544.76	992.56	549.15
47.48	0	1.89	0	0.06	0.04	98.93	0.01	3.5	2.24	0.14	0	99.97	96.35	98.17	2.46	0.07	0.06	0	37.04	96.77	5.49	9.78	0	0.02	1.37	0.14	0.01	2.24	99.49	97.9	0	0.31	96.35	0	0	0	11.14	2.09	5.22	61.7	102.97	856.78	508.17	1018.9	683.52	889.73	544.84	992.59	549.53
47.514	0	2.22	0	0.06	0.04	98.41	0.01	3.18	2.96	1.25	0	99.95	96.67	98.04	2.63	0.05	0.07	0	34.24	97.84	3.85	11.79	0	0.03	2.96	1.25	0.01	2.19	98.87	95.29	0	0.14	94.21	0	0	0	10.49	2.44	5.82	61.17	102.61	855.06	508.3	1018.02	684.28	889.1	544.83	991.58	550.04
47.547	0	2.47	0	0.07	0.05	98.19	0.01	2.88	4.87	2.6	0	99.92	96.32	98.53	2.6	0.05	0.08	0	38.1	97.91	3.76	11.22	0	0.04	4.87	5.09	0.01	2.1	98.54	92.93	0	0.15	91.07	0	0	0	10.13	0.98	5.81	60.35	103.3	853.92	508.62	1015.88	683.56	887.13	544.27	990.25	550.44
47.58	0	2.55	0	0.06	0.05	97.67	0.01	2.65	7.7	2.26	0	99.9	96.28	98.61	2.26	0.04	0.07	0	36.4	97.97	2.24	5.94	0	0.04	7.7	8.92	0.01	2.9	98.38	91.23	0	0.05	89.6	0	0	0	9.73	0.7	5.28	59.55	103.95	852.84	509.34	1014.92	684.44	885.37	545.13	989.16	550.79
47.614	0	3.36	0	0.07	0.06	90.79	0.02	2.02	9.64	1.85	0	99.54	87.61	98.28	1.85	0.03	0.07	0	29.6	97.62	1.25	1.99	0	0.04	9.64	33.86	0.01	3.93	97.69	84.95	0.01	0.07	80.1	0	0	0	8.19	1.77	5.59	58.9	104.45	851.94	510.32	1013.86	684.59	884.42	545.86	988.71	551.63
47.647	0	3.88	0	0.08	0.07	87.56	0.02	1.68	13.68	1.63	0	99.33	83.07	98.45	1.63	0.03	0.07	0	28.16	97.2	0.94	1.36	0	0.04	13.68	40.26	0.01	7.88	97.47	80.69	0.01	0.03	77.81	0	0	0	7.93	1.24	5.07	58.48	104.19	850.91	510.95	1012.82	685.44	883.07	546.54	987.13	551.81
47.68	0	4.87	0	0.09	0.08	79.2	0.02	1.16	12.74	1.26	0	98.17	76.77	98.14	1.26	0.02	0.06	0	29.85	97.16	0.73	0.62	0	0.04	12.74	58.49	0.01	10.91	97.15	71.94	0.01	0.17	71.45	0	0	0	6.98	2.17	4.78	58.23	103.91	850.54	511.96	1011.22	685.15	882	546.84	985.76	552.38
47.714	0	7.34	0	0.14	0.13	54.48	0.03	0.61	12.74	0.97	20.52	95.57	64.65	97.56	0.97	0.02	0.06	0	36.07	97.18	1.09	0.55	0	0.05	12.74	89.13	0.01	12.56	95.49	56.83	0.02	0.02	57.93	0	0	0	6.03	3.55	4.12	58.07	104.25	850.72	513.25	1010.03	684.95	880.82	547.75	984.94	552.93
47.747	0	7.08	0	0.14	0.12	75.39	0.04	0.57	13.29	0.7	0	98.62	71.48	97.68	0.7	0.02	0.05	0	51.74	96.96	1.83	0.82	0	0.06	12.2	85.12	0.02	13.29	94.7	55.29	0.02	0	58.4	0	0	0	6.18	3.3	3.78	58.21	103.71	850.32	514.11	1008.78	684.69	879.95	549.23	983.59	553.03
47.781	0	9.02	0.01	0.19	0.15	71.53	0.06	0.37	17.33	0.47	3.47	99.53	66.43	97.83	0.47	0.01	0.05	0	67.64	95.61	3.08	0.49	0	0.07	12.32	93.09	0.03	17.33	92.41	45.52	0.03	0	48.55	0	0	0	5.8	2.96	2.7	57.98	106.83	849	515.04	1006.82	684.83	875.91	550.24	982.69	553.42
47.814	0	7.6	0	0.16	0.15	72.49	0.06	0.34	11.21	0.4	2.51	99.46	68.78	97.28	0.4	0.01	0.04	0	67.88	94.9	2.66	0.38	0	0.07	10.3	92.74	0.03	11.21	90.31	43.03	0.03	0	48.86	0	0	0	3.75	4.12	1.8	58.12	105.43	847.44	515.91	1004.49	684.64	873.92	551.18	979.33	552.85
47.847	0	5.96	0	0.13	0.13	78.92	0.05	0.4	7.61	0.35	0	99.44	73.41	97.75	0.35	0.02	0.04	0	68.38	93.35	2.8	0.26	0	0.06	7.61	88.58	0.03	7.24	89.36	47.34	0.03	0	51.75	0	0	0	4.29	3.13	0.96	58.64	103.91	845.63	515.2	1003.2	684.42	872.43	550.97	976.33	552.26
47.881	0	4.44	0	0.1	0.11	86.86	0.04	0.37	6.75	0.33	0	99.38	79.11	97.19	0.33	0.02	0.03	0.01	70.25	92.2	3.33	0.22	0	0.07	6.75	85.22	0.04	4.6	86.18	45.56	0.04	0	55.89	0	0	0	2.74	4.28	1.8	58.7	105.77	843.65	514.94	1001.44	684.25	870.33	550.14	976.08	551.92
47.914	0	3.5	0	0.08	0.09	93.43	0.04	0.41	4.67	0.28	0	99.54	86.76	97.57	0.28	0.02	0.03	0.01	73.92	91.55	3.76	0.25	0	0.06	4.67	75.38	0.06	2.15	86.33	47.6	0.04	0	60.9	0	0	0	2.9	3.54	2.26	59.16	106.33	842.08	514.46	999.23	682.96	868.54	549.37	974.84	551.64
47.947	0	2.78	0	0.07	0.07	96.76	0.03	0.45	4.15	0.21	0	99.56	93.11	98.22	0.21	0.02	0.02	0.01	75.69	91.4	4.85	0.31	0	0.06	4.15	63.01	0.08	2.93	85	50.2	0.03	0	66.65	0	0	0	1.93	1.94	2.6	59.62	103.75	841.24	514.15	997.61	681.68	868.82	548.69	972.54	550.85
47.981	0	2.1	0	0.05	0.06	98.39	0.02	0.5	2.76	0.18	0	99.56	96.34	98.42	0.18	0.03	0.02	0.01	77.82	90.52	5.83	0.41	0	0.04	2.76	32.26	0.1	2.57	83	52.59	0.03	0	71.94	0	0	0	2.3	1.33	3.53	59.83	102.54	839.21	512.84	997.11	681.8	868.87	547.89	971.38	550.12
48.014	0	1.82	0	0.05	0.05	98.57	0.02	0.45	1.91	0.18	0	99.45	97.02	97.68	0.18	0.04	0.02	0.02	74.36	88.79	5.15	0.5	0	0.04	1.59	21.27	0.1	1.91	83.71	50.13	0.02	0	74.83	0	0	0	4.51	3.3	4.71	60.34	102.78	837.59	511.44	996.96	682.67	868.88	545.79	971.54	550.86
48.047	0	1.45	0	0.04	0.04	98.96	0.02	0.38	1.46	0.17	0	99.5	97.22	97.9	0.17	0.05	0.01	0.04	70.43	87.77	5.23	0.64	0	0.04	0.97	8.84	0.11	1.46	82.99	46.18	0.02	0	79.65	0	0	0	6.14	2.78	3.74	60.32	104.25	835.55	510.09	998.02	684.73	866.86	547.07	971.1	549.19
48.081	0	1.11	0	0.03	0.03	99.64	0.01	0.4	0.74	0.18	0	99.85	97.72	98.51	0.18	0.05	0.01	0.05	74.39	87.53	4.56	0.56	0	0.04	0.67	1.71	0.17	0.74	82.49	47.31	0.01	0	87.13	0	0	0	7.66	1.04	2.68	60.59	104.45	834.52	510	998.91	687.87	865.81	547.4	970.24	549.38
48.114	0	1.16	0	0.03	0.03	99.76	0.01	0.4	0.36	0.21	0	99.9	98.45	98.33	0.21	0.06	0.01	0.07	77.33	88.12	3.21	0.5	0	0.03	0.36	1.23	0.24	0.23	86.34	47.27	0.01	0	89.41	0	0	0	7.16	1.63	3.15	61.44	104.73	833.47	509.02	999.37	688.04	865.76	547.08	970.48	548.61
48.148	0	1.08	0	0.02	0.03	99.89	0.01	0.57	0.18	0.23	0	99.95	99.21	98.34	0.23	0.07	0.01	0.12	81.87	88.08	1.62	0.37	0	0.02	0.18	0.24	0.34	0.03	89.41	55.56	0	0	94.28	0	0	0	7.36	1.59	1.5	62.36	100.95	833.19	507.35	1001.28	689.9	867.12	546.39	968.07	546.04
48.181	0	1.07	0	0.02	0.03	99.9	0.01	0.88	0.08	0.1	0	99.96	99.38	98.75	0.34	0.1	0.01	0.19	80.19	87.26	1.22	0.34	0	0.02	0.08	0.1	0.38	0.01	92.62	66.1	0	0	96.1	0	0	0	11.07	-0.14	1.56	63.26	103.99	832.93	504.26	1003.55	689.88	866.64	545.39	970.62	544.16
48.214	0	1.09	0	0.02	0.03	99.9	0.01	1.22	0.03	0.08	0	99.97	99.55	98.77	0.5	0.12	0.01	0.28	77.77	86.8	0.78	0.38	0	0.01	0.03	0.08	0.32	0	94.68	73.55	0	0	96.68	0	0	0	11.8	0.06	1.96	63.89	102.9	830.78	501.02	1004.07	690.12	866.68	542.35	969.58	541.96
48.248	0	1.05	0	0.02	0.03	99.89	0.01	1.71	0.02	0.03	0	99.97	99.62	98.07	0.66	0.17	0.01	0.4	73.82	85.56	0.54	0.36	0	0.01	0.02	0.03	0.39	0	96.49	81.57	0	0.01	98.08	0	0	0	10.72	2.37	2.83	64.49	100.62	830.28	499.73	1005.25	690.33	868.86	541.23	969.47	540.89
48.281	0	0.81	0	0.02	0.04	99.84	0.01	2.04	0.01	0.02	0	99.97	99.65	97.37	0.91	0.16	0.01	0.37	67.03	78.6	0.34	0.34	0	0	0.01	0.02	0.47	0.01	96.83	85.61	0	0.01	98.22	0	0	0	13.9	3.95	2.62	64.57	102.63	830.82	497.72	1008.01	691.33	869.39	540.84	972.02	540
48.314	0	0.71	0	0.02	0.04	99.75	0.01	2.37	0.02	0.02	0	99.98	99.63	96.81	1.18	0.18	0.01	0.34	59.04	74.63	0.25	0.62	0	0	0.01	0.02	0.36	0.02	97.44	89.08	0	0.01	98.47	0	0	0	13.88	4.93	3.6	64.5	104.88	831.79	496.11	1011.28	691.67	871.23	539.8	976.11	539.46
48.348	0	0.54	0	0.02	0.04	99.66	0.01	2.74	0.05	0.01	0	99.98	99.54	97.2	1.79	0.23	0.01	0.39	52.42	67.25	0.15	0.39	0	0	0.01	0.01	0.32	0.05	98.42	91.94	0	0.01	98.98	0	0	0	13.68	4.26	3.09	64.53	106.72	837.29	498.48	1016.93	693.78	875.49	542.9	982.2	541.34
48.381	0	0.38	0	0.02	0.04	99.59	0.01	2.94	0.05	0.01	0	99.98	99.5	97.59	2.05	0.28	0.01	0.45	49.13	57.89	0.11	0.62	0	0	0.01	0.01	0.21	0.05	98.41	93.26	0	0	98.99	0	0	0	12.87	3.49	5.54	63.95	106.25	838.29	498.1	1019.22	694.65	879.38	540.49	985.59	543.25
48.415	0	0.25	0	0.02	0.04	99.73	0.01	3.26	0.02	0.01	0	99.98	99.41	98.19	2.58	0.31	0.01	0.46	55.8	46.35	0.07	0.28	0	0	0	0.01	0.14	0.02	98.99	95.31	0	0.01	99.19	0	0	0	10.22	2.04	4.88	63.61	106.89	845.3	501.55	1024.55	695.86	884.66	542.76	991.52	545.55
48.448	0	0.18	0	0.02	0.04	99.71	0.01	3.42	0.03	0.01	0	99.98	99.38	98.37	2.7	0.3	0.01	0.41	54.35	37.03	0.07	0.44	0	0	0.01	0.01	0.1	0.03	99.27	96.42	0	0.01	99.32	0	0	0	10.77	1.49	6.56	63.6	106.46	849.93	502.44	1027.64	694.86	890.16	542.14	996.47	547.75
48.481	0	0.15	0	0.02	0.04	99.81	0.01	3.56	0.03	0.02	0	99.98	99.2	98.48	3.49	0.28	0.02	0.32	61.74	32.48	0.11	1.21	0	0	0.01	0	0.1	0.03	99.27	96.71	0	0.01	99.34	0	0	0	12.37	1.16	6.11	63.88	107.76	858.43	504.25	1034.82	695.29	897	544.58	1004.66	549.35
48.515	0	0.14	0	0.02	0.04	99.83	0.01	4.04	0.02	0.02	0	99.98	98.83	98.6	5.13	0.27	0.02	0.3	63.58	30.67	0.17	1.43	0	0	0.01	0	0.06	0.01	99.46	98.26	0	0.02	99.46	0	0	0	14.78	-0.74	5.82	64.02	107.83	867.86	504.66	1042.04	694.55	905.07	543.71	1012.69	550.44
48.548	0	0.17	0	0.03	0.04	99.86	0.01	4.24	0.02	0.02	0	99.98	98.59	98.44	5.63	0.27	0.02	0.32	67.13	36.65	0.49	3.04	0	0	0.01	0	0.04	0.01	99.59	98.99	0	0.01	99.47	0	0	0	14.12	-1.28	9.25	64.14	102.8	870.51	504.17	1044.84	693.67	912.99	541.43	1015.28	551.75
48.581	0	0.15	0	0.03	0.04	99.81	0.01	4.55	0.02	0.02	0	99.98	98	98.78	7.36	0.25	0.02	0.31	61.76	33.24	1	2.42	0	0	0	0	0.03	0.01	99.57	99.04	0	0.02	99.39	0	0	0	11.44	-0.03	8.04	64.67	102.41	882.27	502.8	1053.87	689.55	922.73	537.39	1024.37	549.86
48.615	0	0.17	0	0.03	0.04	99.67	0.01	4.46	0.04	0.04	0	99.98	97.93	98.54	6.42	0.2	0.04	0.27	52.07	38.36	1.63	1.64	0	0	0	0	0.02	0	99.6	99.58	0	0.05	99.28	0	0	0	16.56	-0.94	9.03	64.99	100.48	884.1	502.56	1054.19	688.71	925.38	538.51	1025.2	550
48.648	0	0.23	0	0.02	0.04	99.62	0.01	4.89	0.04	0.04	0	99.98	97.22	98.52	8.75	0.17	0.04	0.22	49.8	47.5	2.13	0.99	0	0	0	0	0.03	0.01	99.58	99.6	0	0.03	99.25	0	0	0	14.72	-0.99	9.8	65.27	98.06	886.92	502.43	1056.13	687.31	929.58	536.2	1026.58	550.61
48.681	0	0.35	0	0.02	0.04	99.57	0.01	4.91	0.04	0.04	0	99.98	97.06	98.6	8.82	0.14	0.04	0.2	47.64	59.48	2.46	0.74	0	0	0.01	0	0.03	0.01	99.53	99.73	0	0.02	99.19	0	0	0	15.81	-0.71	10.33	65.54	98.58	890.52	502.72	1057.91	685.74	932.5	536.11	1029.93	551.07
48.715	0	0.42	0	0.03	0.04	99.6	0.01	5.02	0.04	0.04	0	99.98	96.65	98.51	9.37	0.13	0.04	0.21	49.33	64.43	3.14	0.84	0	0	0.01	0	0.03	0.03	99.21	99.72	0	0.02	98.98	0	0	0	16.3	-1.03	10.94	66.17	98.55	893.29	501.37	1059.95	683.57	935.43	534.36	1032.72	550.08
48.748	0	0.43	0	0.03	0.04	99.66	0.01	4.7	0.04	0.04	0	99.98	97.08	98.65	7.63	0.14	0.04	0.23	52.21	64.23	3.02	0.9	0	0	0.01	0	0.02	0.03	99.13	99.75	0	0.01	98.93	0	0	0	16.35	-0.54	9.56	66.78	99.57	897.4	501.16	1063.42	682.43	937.68	534.47	1036.1	549.5
48.782	0	0.43	0	0.03	0.04	99.7	0.01	4.38	0.04	0.04	0	99.98	97.25	98.37	5.91	0.12	0.04	0.21	55.11	63.18	3.48	1.96	0	0	0.01	0	0.02	0.04	99.04	99.77	0	0	98.77	0	0	0	17.17	-1.51	10.26	66.74	98.58	898.82	501.66	1063.77	682.24	939.47	535.06	1037	549.42
48.815	0	0.43	0	0.03	0.04	99.69	0.01	4.29	0.04	0.03	0	99.98	97.76	98.32	5.38	0.12	0.03	0.24	54.24	62.31	2.54	1.98	0	0	0.01	0	0.02	0.04	99.06	99.76	0	0	98.66	0	0	0	17.61	-1.65	9.63	66.97	100.56	902.48	501	1066.54	680.13	941.4	534.02	1040.77	549.42
48.848	0	0.54	0	0.03	0.04	99.74	0.01	4.31	0.03	0.03	0	99.98	97.87	98.36	5.31	0.18	0.03	0.28	57.52	68.46	2.3	2.33	0	0	0.02	0	0.02	0.02	99.21	99.8	0	0.01	98.57	0	0	0	18.22	-1.53	11.09	66.82	98.23	902.26	500.18	1065.83	678.94	943.18	532.5	1039.96	549.34
48.882	0	0.55	0	0.03	0.04	99.65	0.01	4.39	0.04	0.04	0	99.97	97.87	97.85	5.57	0.29	0.04	0.35	52.9	68.62	2.19	2.27	0	0	0.02	0	0.02	0.01	99.48	99.83	0	0.01	98.27	0	0	0	17.33	-2.92	12.18	66.66	97.76	902.35	500.46	1064.65	677.22	943.65	532.45	1039.99	549.07
48.915	0	0.32	0	0.03	0.04	99.11	0.01	4.16	0.04	0.04	0	99.97	98.7	96.84	4.09	0.35	0.04	0.41	36.69	53.09	0.96	0.94	0	0	0.01	0	0.02	0.01	99.52	99.85	0	0	98.22	0	0	0	18.01	-4.88	10.38	66.31	98.49	901.79	499.39	1066.75	679.1	942.78	531.69	1039.7	549.22
48.948	0	0.14	0	0.03	0.04	96.69	0.01	4.01	0.04	0.04	0	99.97	98.82	97.3	3.43	0.41	0.04	0.27	15.01	28.85	0.98	0.51	0	0	0.03	0.01	0.02	0.02	98.97	99.67	0	0.02	97.23	0	0	0	6.14	-4.07	9.17	68.05	96.41	906.5	499.5	1066.01	669.79	944.84	527.83	1039.46	546.37
48.982	0	0.1	0	0.03	0.04	93.81	0.01	3.78	0.06	0.06	0	99.96	97.39	84.33	1.94	0.53	0.06	0.23	7.46	18.97	0.53	0.4	0	0	0.02	0.01	0.02	0.03	98.89	99.62	0	0.02	95.18	0	0	0	7.43	13.59	11.74	57.41	89.2	908.48	502.33	1063	670	949.55	531.07	1037.36	546.74
49.015	0	0.08	0	0.03	0.04	93.79	0.01	3.69	0.17	0.05	0	99.96	97.48	97.7	1.59	0.42	0.05	0.21	7.53	11.54	0.33	0.16	0	0	0.02	0.01	0.02	0.17	98.68	99.51	0	0	95.12	0	0	0	14.08	3.26	7.33	62.9	92.99	909.08	505.62	1060.2	670.36	942.99	536.91	1035.34	547.82
49.048	0	0.07	0	0.03	0.04	96.15	0.01	3.63	0.67	0.04	0	99.96	99.4	97.96	1.39	0.32	0.04	0.17	16.53	9.42	0.32	0.22	0	0	0.04	0.01	0.03	0.67	98.88	99.42	0	0	95.06	0	0	0	14.2	2.63	7.74	63.13	99.79	908.61	508.6	1056.84	669.22	938.38	538.84	1037.38	551.35
49.082	0	0.08	0	0.03	0.04	99.23	0.01	3.58	0.59	0.04	0	99.95	99.42	97.33	1.45	0.19	0.04	0.11	46.65	10.05	0.28	0.61	0	0	0.07	0.02	0.05	0.59	98.73	99.19	0	0	94.51	0	0	0	11.42	4.02	7.42	62.01	96.25	905.99	509.01	1052.81	667.46	936.47	538.24	1031.85	551.2
49.115	0	0.08	0	0.03	0.04	99.84	0.01	3.52	3.6	0.03	0	99.95	98.74	98.74	1.35	0.13	0.03	0.11	74.58	10.08	0.35	0.6	0	0	0.19	0.01	0.06	3.6	98.68	98.93	0	0	94.49	0	0	0	12.6	0.2	7.48	61.66	97.27	903.09	509.89	1050.08	668.66	933.01	540.78	1029.77	550.69
49.149	0	0.11	0	0.03	0.04	99.9	0.01	3.36	18.89	0.02	0	99.95	95.19	98.44	1.22	0.07	0.02	0.08	83.25	9.75	0.94	2.69	0	0	0.67	0.02	0.07	18.89	98.38	98.05	0	0	93.86	0	0	0	10.77	-1.26	6.7	61.16	97.26	902.51	510.85	1049.68	669.6	931.85	541.97	1028.73	550.55
49.182	0	0.15	0	0.04	0.04	99.92	0.01	3.21	20.73	0.02	0	99.95	94.27	98.42	1.26	0.05	0.02	0.06	86.78	18.6	1.26	3.07	0	0.01	2.49	0.02	0.08	20.73	98.34	96.92	0	0	93.91	0	0	0	14.01	-1.33	7.24	61.52	97.68	901.92	511.78	1048.61	670.76	931.32	542.41	1028.43	552.91
49.215	0	0.42	0	0.04	0.04	99.93	0.01	3.16	24.92	0.02	0	99.95	92.78	98.54	1.21	0.03	0.02	0.07	90.18	44.69	2.22	4.21	0	0.01	3.42	0.02	0.09	24.92	98.25	96.51	0	0	94.2	0	0	0	13.72	-0.95	8.14	61.44	97.91	900.18	511.52	1046.93	669.76	930.2	542.37	1027.53	553.03
49.249	0	0.96	0	0.09	0.04	99.94	0.02	2.99	19.23	0.04	0	99.96	91.4	98.36	1.85	0.02	0.02	0.07	93.12	65.31	3.82	11.87	0	0.04	11.77	0.02	0.12	19.23	98.44	94.55	0	0	94.09	0	0	0	13.13	-1.53	8	61.46	98.62	899.86	511.78	1047.55	670.77	929.89	543.07	1028	553.16
49.282	0	1.43	0	0.11	0.04	99.94	0.02	2.85	18.32	0.04	0	99.96	91.66	98.25	2.33	0.01	0.02	0.07	92.91	77.3	3.1	13.33	0	0.04	18.32	0.01	0.14	12.38	98.25	92.91	0	0	94.35	0	0	0	14.44	-1.87	7.69	61.62	97.61	899.93	511.88	1048.42	672.78	930.6	543.05	1027.64	553.58
49.315	0	1.32	0	0.12	0.04	99.92	0.02	2.53	17.19	0.06	0	99.95	93.43	98.59	2.67	0.02	0.03	0.07	87.54	76.14	2.69	16.44	0	0.06	17.19	0.01	0.1	5.64	98.36	89.57	0.01	0.01	93.65	0	0	0	11.02	0.75	9.08	60.34	91.42	899.09	512.26	1045.73	671.05	932.7	541.65	1023.39	553.17
49.349	0	1.05	0	0.08	0.04	99.8	0.02	1.77	13.87	0.12	0	99.94	94.6	73.94	3.17	0.03	0.04	0.06	74.42	74.14	2.54	8.27	0	0.12	13.87	0.01	0.09	3.09	98.38	80.31	0.01	0.99	92.55	0	0	0	8.11	16.78	17.82	59.36	73.86	904.32	514.58	1051.69	670.17	951.65	547.99	1025.2	554.76
49.382	0	0.63	0	0.04	0.05	96.83	0.01	1.6	5.64	0.1	0	99.91	97.47	97.21	3.65	0.03	0.05	0.06	29.77	62.17	0.75	3	0	0.1	5.64	0.01	0.08	0.86	98.25	77.46	0.01	0.39	90.13	0	0	0	17.61	-4.25	6.96	50.78	85.08	904.67	516.44	1052.55	677.13	939.9	552.92	1024.98	554.02
49.416	0	0.47	0	0.04	0.05	80.11	0.01	0.42	4.13	0.28	0	99.8	83.33	98.68	3.75	0.06	0.1	0.04	3.81	52.71	1.4	3.18	0	0.28	4.13	0.01	0.07	0.8	94.32	44.98	0.03	1.04	85.17	0	0	0	-8.07	0.42	-0.26	63.72	71.35	914.13	520.08	1054.34	666.05	948.62	544.08	1018.43	558.84
49.449	0	0.25	0	0.04	0.05	87.71	0.01	0.64	3.08	0.26	0	99.89	88.28	93.9	4.02	0.08	0.07	0.02	6.54	39.55	2.29	2.28	0	0.26	3.08	0.01	0.03	0.67	95.91	54.97	0.02	0.31	88.91	0	0	0	11.89	8.33	3.63	65.54	94.44	898.63	517.93	1043.42	674	926.03	548.92	1020.02	558.03
49.482	0	0.18	0	0.04	0.05	89.95	0.01	0.77	1.63	0.25	0	99.9	90.57	96.04	4.64	0.12	0.07	0.02	9.1	30.73	1.84	2.2	0	0.25	1.63	0.02	0.03	0.42	95.97	58.64	0.02	2.53	89.64	0	0	0	11.03	6.06	6.98	63.29	100.72	892.75	519.58	1037.71	675.11	919.8	550.32	1020.05	560.03
49.516	0	0.12	0	0.04	0.05	95.31	0.01	0.78	0.82	0.46	0	99.92	95.66	96.51	4.69	0.19	0.06	0.02	20.47	23.49	5.26	3.78	0	0.46	0.82	0.02	0.02	0.61	96.5	58.78	0.02	0.32	91.22	0	0	0	9.8	5.41	6.56	62.03	100.23	888.74	521.28	1033.67	676.98	915.66	551.61	1015.43	561.2
49.549	0	0.12	0	0.04	0.05	98.41	0.01	0.85	0.48	0.44	0	99.91	97.43	96	4.56	0.29	0.07	0.01	42.15	21.22	3.04	3.45	0	0.44	0.48	0.01	0.01	0.19	95.97	60.87	0.02	0.06	90.16	0	0	0	7.54	6.11	6.87	60.96	100.08	885.29	521.63	1030.65	677.46	912.78	551.26	1012.32	561.58
49.582	0	0.12	0	0.04	0.05	98.59	0.01	0.95	0.35	0.33	0	99.91	98.1	95.52	4.49	0.35	0.06	0.01	44.29	20.97	1.7	4.53	0	0.33	0.35	0.01	0.01	0.11	96.46	63.71	0.02	0.04	90.21	0	0	0	8.06	6.7	7.05	60.76	98.48	882.88	521.52	1029.83	679.42	912.02	551.77	1010.01	561.61
49.616	0	0.13	0	0.04	0.05	98.34	0.01	0.89	0.22	0.19	0	99.91	98.21	94.08	3.67	0.33	0.06	0.01	41.26	20.88	2.03	5.82	0	0.19	0.22	0.01	0.01	0.06	96.32	62.83	0.02	0.02	90.24	0	0	0	6.64	8.17	6.51	60.57	99.29	879.42	519.18	1030.73	682.2	909.99	550.04	1008.82	559.61
49.649	0	0.15	0	0.04	0.05	98.41	0.01	0.86	0.19	0.12	0	99.92	98.39	95.79	2.84	0.33	0.05	0.01	40.97	25.06	2.14	4.48	0	0.12	0.19	0.01	0.01	0.02	96.79	62.88	0.01	0.02	90.76	0	0	0	3	6.38	7.48	60.5	100.81	876.9	518.42	1029.81	681.94	908.35	548.52	1008.58	559.29
49.682	0	0.18	0	0.04	0.04	98.36	0.01	0.9	0.08	0.06	0	99.92	98.26	95.86	2.43	0.27	0.05	0.01	40.15	30.88	2.73	3.47	0	0.06	0.08	0.01	0.01	0.01	96.96	64.57	0.01	0.05	90.92	0	0	0	4.4	6.29	5.5	60.54	101.95	872.89	515.02	1032.43	686.93	905.42	547.96	1007.08	555.63
49.716	0	0.2	0	0.04	0.05	98.7	0.01	0.98	0.05	0.05	0	99.91	98.47	93.5	2.07	0.22	0.05	0.02	46.07	33.25	2.47	3.9	0	0.03	0.04	0.01	0.01	0.01	96.98	66.92	0.01	0.02	90.05	0	0	0	5.82	8.67	5.11	60.77	100.69	870.34	514.07	1031.8	688.89	904.17	547.74	1004.59	555.07
49.749	0	0.16	0	0.04	0.04	98.93	0.01	1.13	0.04	0.04	0	99.92	98.56	96.08	1.96	0.2	0.04	0.02	47.76	27.97	2.32	4.69	0	0.02	0.03	0.01	0.01	0	97.15	70.44	0.01	0.03	90.94	0	0	0	3.7	6.01	3.72	60.47	104.53	868.7	514.24	1030.34	687.95	899.6	548.2	1003.93	554.76
49.783	0	0.15	0	0.04	0.05	99.08	0.01	1.36	0.04	0.04	0	99.9	98.97	91.74	2	0.22	0.04	0.02	53.32	23.8	1.35	4.9	0	0.01	0.03	0.01	0.02	0.01	97.62	75.01	0.01	0.03	89.48	0	0	0	7.51	9.96	3.68	59.91	107.66	865.04	516.34	1025.18	689.02	893.74	551.11	1001.22	557.33
49.816	0	0.14	0	0.04	0.05	99.04	0.01	1.57	0.03	0.03	0	99.91	98.99	88.96	1.93	0.24	0.03	0.03	50.88	23.46	1.36	3.4	0	0.01	0.02	0.01	0.02	0.01	97.45	78.41	0.01	0.04	90.34	0	0	0	8.2	11.57	4.05	59.32	105.99	858.93	518.66	1018.33	690.93	888.41	553.46	994.23	559.47
49.849	0	0.14	0	0.04	0.05	98.78	0.01	1.5	0.03	0.03	0	99.92	98.88	92.3	2	0.27	0.03	0.04	45.5	24.71	1.59	2.54	0	0.01	0.02	0.01	0.02	0.02	97.48	77.26	0.01	0.03	90.92	0	0	0	6.28	9.58	2.46	58.8	106.32	856.7	519.99	1014.71	690.21	883.9	555.23	990.15	558.77
49.883	0	0.13	0	0.03	0.04	99.22	0.01	1.72	0.02	0.01	0	99.96	98.84	93.32	2.04	0.29	0.01	0.04	46.07	26.71	1.67	1.66	0	0.01	0.02	0.01	0.01	0.02	97.09	80.56	0.01	0.02	94.66	0	0	0	7.7	8.81	3.01	58.44	105.13	851.86	522.27	1009.97	692.79	880.1	558.07	985.19	561.17
49.916	0	0.13	0	0.03	0.04	99.32	0.01	1.67	0.02	0.01	0	99.96	98.93	91.98	2.23	0.29	0.01	0.04	47.64	26.43	1.36	1.08	0	0.01	0.02	0.01	0.01	0.02	97.31	79.65	0.01	0.02	95.07	0	0	0	4.91	9.8	1.82	58.33	101.75	849.68	523.21	1008.38	694.49	878.92	559.13	980.66	560.37
49.949	0	0.11	0	0.03	0.04	99.44	0.01	1.93	0.02	0	0	99.97	98.94	92.57	2.46	0.32	0	0.04	48.1	23.14	1.24	1.07	0	0	0.02	0	0.01	0.01	98.62	82.89	0.01	0.03	96.52	0	0	0	5.31	9.39	1.54	58.31	102.36	846.92	523.35	1006.26	695.38	875.95	559.75	978.31	560.49
49.983	0	0.1	0	0.03	0.04	99.5	0.01	1.98	0.02	0	0	99.97	98.93	91.66	2.53	0.48	0	0.04	50.18	20.63	1.23	0.84	0	0	0.02	0	0.01	0.01	99.02	83.25	0.01	0.05	96.57	0	0	0	4.54	10.01	0.95	58.06	102.8	844.06	523.29	1004.6	696.59	873	559.92	975.8	560.28
50.016	0	0.09	0	0.03	0.04	99.15	0.01	2.04	0.02	0	0	99.97	99.25	87.14	2.02	0.66	0	0.04	40.71	17.75	0.75	0.57	0	0	0.02	0	0.01	0.01	98.97	84.33	0.01	0.01	96.54	0	0	0	6.56	12.43	1.65	58.65	98.19	841.5	523.23	1003.25	698.59	873.94	560.58	972.13	560.69
50.049	0	0.08	0	0.03	0.04	98.92	0.01	2.19	0.02	0	0	99.97	99.16	92.78	1.9	0.92	0	0.04	35.87	14.93	1.02	0.72	0	0	0.02	0	0.01	0.01	98.99	85.93	0.01	0.02	96.88	0	0	0	3.98	9.23	0.15	58.34	100.3	839.09	523.19	1002.08	699.53	869.87	560.81	970.16	559.5
50.083	0	0.07	0	0.03	0.04	98.58	0.01	2.35	0.01	0	0	99.97	99.3	90.73	1.73	1.26	0	0.04	30.16	9.87	0.78	0.36	0	0	0.01	0	0.01	0.01	98.95	87.53	0.01	0.02	97.29	0	0	0	3.96	10.59	0.37	58.19	100.59	836.59	523.32	999.66	699.69	867.46	560.83	968.05	559.84
50.116	0	0.06	0	0.03	0.04	98.61	0.01	2.51	0.01	0	0	99.97	99.27	90.79	1.52	1.32	0	0.03	30.44	7.29	0.94	0.39	0	0	0.01	0	0.01	0.01	99.02	89.31	0.01	0.06	97.32	0	0	0	4.39	10.56	-0.71	58.08	100.87	834.25	524.74	997.18	700.98	864.07	563.1	964.9	560.53
50.15	0	0.05	0	0.03	0.04	98.85	0.01	2.93	0.01	0	0	99.97	99.39	87.6	1.66	1.65	0	0.03	33.56	4.17	0.6	0.11	0	0	0.01	0	0.01	0.01	99.04	92.62	0.01	0.03	97.51	0	0	0	6.83	12.23	-0.44	58.16	102.2	831.23	524.45	994.4	700.97	860.75	563.99	962.89	560.65
50.183	0	0.05	0	0.03	0.04	98.94	0.01	3.27	0.01	0	0	99.97	99.35	87.77	1.87	2.17	0	0.03	35	3.55	0.58	0.12	0	0	0.01	0	0.01	0.01	99.18	94.66	0.01	0.06	97.5	0	0	0	6.87	12.15	-0.95	58.23	98.92	829.53	525.92	991.96	702.11	859.95	565.24	958.8	561.57
50.216	0	0.05	0	0.03	0.04	98.81	0.01	3.34	0.02	0	0	99.97	99.4	89.86	1.92	2.2	0	0.03	33.04	2.49	0.44	0.12	0	0	0.01	0	0.02	0.02	99.1	95.07	0.01	0.05	97.44	0	0	0	6.22	11.09	0.02	58.14	101.19	827.2	526.76	989.02	701.65	856.89	565.61	958.04	562.81
50.25	0	0.05	0	0.03	0.04	98.33	0.01	3.44	0.02	0	0	99.97	99.43	92.2	2.13	2.15	0	0.03	27.51	2.01	0.26	0.11	0	0	0.01	0	0.02	0.02	99.13	95.68	0.01	0.06	97.14	0	0	0	7.35	9.65	-0.58	58.03	99.77	824.95	527.95	985.91	702.4	854.45	566.97	954.16	563.65
50.283	0	0.05	0	0.03	0.04	97.68	0.01	3.46	0.02	0	0	99.97	99.33	93.19	2.69	1.91	0	0.02	22.14	1.69	0.23	0.21	0	0	0.01	0	0.02	0.02	99.11	95.51	0.01	0.13	96.9	0	0	0	6.44	8.92	-0.94	57.81	98.2	823.23	528.36	983.71	702.31	853	567.12	951.14	563.49
50.316	0	0.05	0	0.03	0.04	97.19	0.01	3.48	0.02	0.01	0	99.97	99.26	93.23	3.07	1.74	0	0.02	18.58	1.58	0.2	0.25	0	0	0.01	0.01	0.03	0.02	98.99	95.42	0.01	0.22	96.93	0	0	0	5.4	8.89	-1.02	57.76	96.7	821.77	528.88	982.34	702.58	852.33	567.95	948.92	563.39
50.35	0	0.05	0	0.02	0.04	97.83	0.01	3.79	0.01	0.01	0	99.97	98.97	93.28	4.37	1.62	0	0.02	22.97	1.73	0.24	0.41	0	0	0.01	0.01	0.03	0.01	98.98	96.38	0.01	0.12	97.08	0	0	0	4.34	8.85	-1.33	57.61	97.84	820.65	528.94	981.59	702.56	850.59	568.4	948.28	562.96
50.383	0	0.05	0	0.02	0.05	98.26	0.01	4.04	0.01	0.01	0	99.97	98.63	92.31	5.91	1.77	0	0.02	26.79	1.84	0.26	0.49	0	0	0.01	0.01	0.03	0.01	98.97	96.27	0.01	0.26	97.16	0	0	0	3.89	9.58	-0.84	57.38	98.2	819.3	528.69	981.22	703.25	849.91	568.04	947.98	563.14
50.417	0	0.05	0	0.02	0.05	99.42	0.01	4.54	0.03	0.01	0	99.97	98.16	92.12	7.73	1.72	0	0.01	46.75	2.38	0.45	0.89	0	0	0.01	0.01	0.04	0.03	98.74	97.43	0.02	0.16	97.03	0	0	0	4.23	9.7	-1.21	57.49	98.14	819.18	529.08	981.69	704.66	849.83	568.39	947.85	563.7
50.45	0	0.05	0	0.02	0.05	99.43	0.01	4.75	0.03	0.01	0	99.97	97.99	91.83	8.37	1.59	0	0.01	47.05	2.34	0.54	1.04	0	0	0.02	0.01	0.04	0.03	98.47	98.09	0.02	0.66	96.92	0	0	0	4.28	9.9	0.09	57.38	100.3	818.27	528.96	982.67	705.62	849.78	569.46	949.95	564.17
50.483	0	0.05	0	0.02	0.05	99.64	0.01	4.76	0.03	0.01	0	99.97	97.85	91.56	8.68	1.31	0	0.01	54.73	3	0.7	0.88	0	0	0.01	0.01	0.05	0.03	98.47	98.07	0.02	0.09	97.12	0	0	0	5.73	10.08	0.57	57.39	104.07	817.41	527.4	984.31	706.73	848.65	568.69	952.61	563.93
50.517	0	0.05	0	0.02	0.05	99.7	0.01	5.01	0.04	0.02	0	99.97	97.61	87.95	9.49	1.34	0	0.01	58.41	3.18	0.88	0.75	0	0	0.02	0.02	0.05	0.04	98.65	98.57	0.01	0.18	97.11	0	0	0	7.83	12.06	-0.54	58.3	101.49	819.64	525.04	987.75	706.99	851.93	566.88	953.29	561.71
50.55	0	0.05	0	0.02	0.05	99.47	0.01	4.78	0.04	0.02	0	99.97	97.88	91.77	8.52	1.25	0	0.01	48.47	2.99	0.72	0.57	0	0	0.02	0.02	0.06	0.04	98.54	98.41	0.01	0.52	96.98	0	0	0	7.95	9.94	-0.42	58.23	102.71	818.19	523.35	988.25	707.15	850.92	566.15	953.46	560.24
50.583	0	0.05	0	0.02	0.05	99.37	0.01	4.57	0.06	0.02	0	99.97	97.93	93.94	7.63	1.14	0	0.01	45.81	3.36	1.03	0.63	0	0	0.03	0.02	0.06	0.06	98.48	98.31	0.01	1.14	96.72	0	0	0	8.87	8.3	-1.97	58.34	103.36	820.69	522.72	989.82	706.21	851.37	565.58	954.53	559.08
50.617	0	0.05	0	0.02	0.05	98.67	0.01	4.25	0.13	0.03	0	99.96	98.18	93.58	6.21	0.85	0	0.01	33.5	2.62	1.09	0.57	0	0	0.04	0.03	0.06	0.13	97.92	98.15	0.01	1.08	96.17	0	0	0	7.63	8.6	0.5	58.4	103.81	820.2	521.18	988.96	703.41	852.4	562.8	956.13	558.69
50.65	0	0.05	0	0.03	0.04	98.13	0.01	4.08	0.23	0.04	0	99.96	98.23	94.64	5.49	0.72	0	0.01	27.9	2.48	1.28	0.7	0	0	0.06	0.04	0.05	0.23	97.56	98.01	0.01	1.04	95.93	0	0	0	6.95	7.65	1.58	58.29	104.53	820	520.41	989.66	702.85	853.14	562.28	957.6	558.33
50.683	0	0.05	0	0.03	0.04	98.75	0.01	3.85	0.28	0.07	0	99.96	97.9	94.91	4.38	0.65	0	0.01	35.65	2.66	2.58	0.97	0	0	0.07	0.07	0.05	0.28	96.87	97.76	0.02	14.35	95.64	0	0	0	5.14	7.37	1.31	57.98	101.41	820.71	520.63	990.76	703.92	855.37	561.51	956.72	558.2
50.717	0	0.05	0	0.03	0.04	98.96	0.01	3.75	0.26	0.12	0	99.96	97.99	94.76	4.38	0.51	0	0.01	39.66	3.33	2.38	0.46	0	0	0.07	0.12	0.05	0.26	95.66	97.21	0.02	39.79	95.3	0	0	0	7.41	7.53	3.79	57.7	108.72	820.51	521.16	992.24	705.17	854.45	562.38	963.17	561.74
50.75	0	0.05	0	0.03	0.04	99.41	0.01	3.7	0.43	0.15	0	99.96	97.52	96.56	4.4	0.53	0	0.01	50.26	4.08	3.38	0.53	0	0	0.12	0.15	0.05	0.43	95.38	96.82	0.02	73.99	95.02	0	0	0	7.22	5.32	2.38	57.42	106.94	822.37	524.04	993.71	708.49	855.76	565.2	962.68	563.53
50.784	0	0.05	0	0.02	0.04	99.58	0.01	3.62	0.83	0.24	0	99.96	97.87	96.83	4.17	0.38	0	0.01	56.96	4.37	2.44	0.25	0	0	0.15	0.24	0.05	0.83	93.28	96.65	0.02	34.44	94.75	0	0	0	5.62	4.9	4.92	57	105.89	821.91	524.58	994.14	709.56	858.33	563.58	964.19	566.07
50.817	0	0.05	0	0.03	0.04	99.65	0.01	3.76	0.76	0.33	0	99.95	97.38	97.12	4.97	0.28	0	0.01	60.71	6.8	3.24	0.31	0	0	0.16	0.33	0.05	0.76	93.44	96.91	0.02	70.09	94.48	0	0	0	5.6	4.4	4.23	56.73	109.17	826.09	527.45	996.68	710.81	859.57	565.51	968.68	569
50.85	0	0.06	0	0.03	0.04	99.77	0.01	3.83	1.04	0.43	0	99.95	96.75	95.45	5.8	0.2	0	0.01	68.22	9.34	4.17	0.51	0	0	0.12	0.43	0.04	1.04	93.36	96.64	0.02	51.78	94.38	0	0	0	2.21	6.79	3.43	56.3	104.59	827.19	528.73	996.11	710.42	861.4	565.68	965.95	568.38
50.884	0	0.07	0	0.03	0.04	99.73	0.01	3.98	0.69	0.71	0	99.94	96.86	95.22	7.07	0.22	0	0.01	68.34	13.09	3.46	0.5	0	0	0.11	0.71	0.04	0.69	93.53	96.31	0.02	48.5	92.95	0	0	0	4.71	7.04	3.08	56.34	104.94	828.37	529.64	996.98	711.71	861.98	566.98	966.88	569.7
50.917	0	0.08	0	0.03	0.05	99.67	0.01	3.93	0.31	0.7	0	99.94	97.27	96.82	7.24	0.21	0	0.01	65.46	14.75	2.64	0.29	0	0	0.08	0.7	0.03	0.31	95.04	95.8	0.02	75.01	92.66	0	0	0	5.8	4.91	3.46	55.94	107.23	828.31	529.98	996.81	711.75	861.03	567.42	968.22	570.72
50.95	0	0.08	0	0.03	0.05	99.4	0.01	3.99	0.11	0.77	0	99.92	97.81	97.49	7.97	0.22	0	0.01	57.19	14.48	1.09	0.14	0	0	0.04	0.77	0.01	0.11	96.66	95.47	0.02	79.59	91.43	0	0	0	6.78	3.7	3.11	55.2	113.48	829.07	531.47	997.24	712.04	858.28	569.91	971.73	572.41
50.984	0	0.1	0	0.03	0.06	99	0.01	3.54	0.07	1.18	0	99.9	98.22	97.24	6.93	0.2	0	0.01	52.11	17.16	0.69	0.11	0	0	0.04	1.18	0.01	0.07	97.11	93.52	0.02	69.59	89.36	0	0	0	6.78	4.19	3.8	55.76	109.29	829.86	533.52	995.54	711.59	860.45	570.86	969.69	574.21
51.017	0	0.11	0	0.03	0.06	98.91	0.02	3.29	0.12	1.46	0	99.88	98.16	95.83	7.21	0.2	0	0	51.74	19.14	0.64	0.11	0	0	0.05	1.46	0.01	0.12	96.79	91.47	0.03	74.92	88.71	0	0	0	4.61	6.32	3.64	55.74	106.92	829.91	536.37	993.3	712.08	860.42	572.15	967.26	576.25
51.05	0	0.14	0	0.03	0.06	98.85	0.02	2.66	0.34	2.19	0	99.85	98.29	96.16	5.89	0.19	0	0	53.97	23.83	0.87	0.18	0	0	0.06	2.19	0.01	0.34	95.97	87.53	0.04	56.34	87.15	0	0	0	6.03	5.9	3.96	55.78	109.26	829.01	537.72	992.2	712.55	858.54	574.58	967.76	577.87
51.084	0	0.15	0	0.03	0.06	99.27	0.02	1.97	1.74	2.74	0	99.84	97.88	97.48	6.11	0.21	0	0	63.05	24.82	1.02	0.22	0	0	0.09	2.74	0.01	1.74	94.89	79.94	0.05	82.95	86.58	0	0	0	1.43	3.72	2.96	55.28	112.28	830.16	541.83	990.4	712.16	855.85	577.72	968.11	579.98
51.117	0	0.15	0	0.03	0.05	99.3	0.02	1.42	6.16	2.64	0	99.84	97.29	97.09	4.77	0.16	0	0	63.72	23.05	0.85	0.12	0	0	0.13	2.64	0.01	6.16	93.7	73.25	0.06	80.47	86.67	0	0	0	3.25	4.47	2.87	56.07	108.2	829.52	544.69	986.57	712.21	855.53	580.34	963.71	582.11
51.151	0	0.17	0	0.03	0.05	99.3	0.02	0.73	12.22	3.63	0	99.83	96.16	97.81	4.15	0.11	0.01	0	64.29	24.7	0.77	0.06	0	0	0.19	3.63	0.01	12.22	93.8	57.96	0.07	84.98	86.33	0	0	0	2.06	3.02	3.51	56.41	105.69	827.44	544.63	984.38	711.53	855.1	580.44	960.79	581.6
51.184	0	0.16	0	0.03	0.05	98.91	0.01	0.51	3.48	3.29	0	99.81	98.03	97.26	3.31	0.09	0.01	0	57.8	23.56	1.13	0.07	0	0	0.25	3.29	0.01	3.48	95.08	49.89	0.07	67.6	85.67	0	0	0	2.82	4.15	1.32	56.41	108.57	826.28	543.61	985.07	713.53	851.66	580.17	960.23	580.11
51.217	0	0.14	0	0.04	0.05	97.57	0.01	0.53	0.86	2.49	0	99.79	98.57	96.77	2.49	0.09	0.01	0	44.53	21.03	1.55	0.06	0	0	0.28	2.65	0.01	0.86	96.38	51.66	0.06	65.37	85.1	0	0	0	1.74	5	0.42	56.99	104.43	824.96	540.19	986.18	713.37	852.91	577.35	957.34	575.91
51.251	0	0.13	0	0.04	0.06	93.49	0.01	0.39	0.21	2.17	0	99.69	93.42	97.38	2.38	0.14	0.01	0	31.48	16.08	1.92	0.1	0	0	0.21	2.17	0.01	0.12	97.93	44.15	0.07	33.25	82.51	0	0	0	3.62	3.93	0.68	57.45	101.88	823.83	537.26	986.67	712.98	854.07	574.85	955.94	573.71
51.284	0	0.12	0	0.04	0.06	89.89	0.01	0.4	0.12	1.99	0	99.61	89.88	98.05	2.39	0.17	0.01	0	25.61	10.93	1.23	0.15	0	0	0.12	1.99	0.01	0.03	97.68	44.95	0.07	23.34	81.2	0	0	0	5.73	2.42	2.2	56.99	110.2	822.15	534.96	988.72	713.24	851.34	574.9	961.53	573.4
51.317	0	0.1	0	0.04	0.06	91.44	0.01	0.33	0.07	1.94	0	99.63	91.33	98.12	2.84	0.26	0.01	0.01	28.29	8.2	0.97	0.15	0	0	0.07	1.94	0.01	0.05	97.87	40.03	0.06	61.89	81.49	0	0	0	5.24	2.23	2.87	56.58	108.96	825.8	535.34	994.97	716.55	857.45	575.26	966.41	574.59
51.351	0	0.1	0	0.04	0.07	92.49	0.01	0.22	0.06	1.31	0	99.55	92.07	97.79	2.73	0.37	0.01	0.01	33.23	6.64	1.14	0.18	0	0	0.03	1.31	0	0.06	98.18	29.69	0.06	75.36	80.25	0	0	0	5.49	3.04	2.42	56.05	110.72	835.93	539.55	1003.95	720.03	865.79	578.32	976.51	579.13
51.384	0	0.09	0	0.04	0.06	96.94	0.01	0.26	0.05	0.85	0	99.68	98.94	97.97	2.86	0.6	0.01	0.01	45.55	5.43	1.04	0.09	0	0	0.01	0.85	0	0.03	98.4	33.99	0.05	46.16	82.45	0	0	0	5.53	2.62	5.57	55.35	108.03	841.68	541.01	1011.12	722.91	876.25	577.8	984.13	583.42
51.418	0	0.08	0	0.04	0.06	99.16	0.02	0.25	0.04	0.5	0	99.76	98.65	98.55	2.51	1.06	0.01	0.01	65.58	4.53	1.92	0.05	0	0	0	0.5	0	0	98.09	32.35	0.04	36.19	84.07	0	0	0	6.38	0.89	5.33	54.64	107.2	850.59	543.25	1019.2	725.14	884.94	579.05	991.92	585.9
51.451	0	0.07	0	0.04	0.06	99.43	0.02	0.25	0.04	0.36	0	99.83	98.86	98.36	2.68	1.39	0.01	0.01	67.83	4.29	1.35	0.04	0	0	0	0.36	0	0	97.4	31.83	0.04	27.3	86.44	0	0	0	8.72	1.52	6.98	54.79	105.31	858.14	544.24	1026.39	725.83	894.59	579.94	999.57	588.3
51.484	0	0.07	0	0.03	0.05	99.71	0.02	0.3	0.03	0.28	0	99.87	99.09	98.66	2.62	1.13	0.01	0.01	77.12	4.39	0.82	0.03	0	0	0	0.28	0	0	97.49	36.72	0.03	31.83	87.91	0	0	0	5.95	-0.51	6.54	53.9	106.64	861.76	543.61	1031.31	726.23	897.87	578.79	1004.17	587.22
51.518	0	0.07	0	0.03	0.05	99.77	0.02	0.42	0.02	0.1	0	99.9	99.22	98.27	2.64	0.66	0.01	0	77.23	3.63	0.51	0.03	0	0	0	0.1	0	0	97.77	45.16	0.02	28.19	89.64	0	0	0	4.37	-1.82	8.06	53.19	107.17	863.48	542.81	1034.72	726.01	901.46	577.96	1008.23	587.28
51.551	0	0.06	0	0.03	0.05	99.76	0.01	0.55	0.02	0.05	0	99.93	99.48	97.88	1.95	0.48	0	0	73.14	3.14	0.25	0.01	0	0	0	0.05	0	0	98.28	53.01	0.02	11.05	91.61	0	0	0	3.86	-2.84	8.28	52.81	108.84	867.01	542.17	1039.64	726.67	905.16	577.04	1013.51	587.33
51.584	0	0.06	0	0.03	0.04	99.82	0.01	0.67	0.02	0.04	0	99.94	99.58	97.9	1.48	0.39	0	0	74.79	2.93	0.23	0.02	0	0	0	0.04	0	0	98.58	58.16	0.02	13.9	93.02	0	0	0	3.58	-2.78	10.25	52.33	109.28	868.9	541.99	1043.06	727.3	909.43	576.1	1017.93	589.15
51.618	0	0.06	0	0.03	0.04	99.86	0.01	1.32	0.01	0.02	0	99.96	99.69	98.22	1.01	0.29	0	0	76.11	2.95	0.21	0.02	0	0	0	0.02	0	0	99.22	75.18	0.01	17.5	94.65	0	0	0	3.48	-1.95	9.1	52.33	106.82	874.36	542.71	1047.48	728.62	914.5	575.6	1020.47	589.03
51.651	0	0.06	0	0.03	0.04	99.9	0.01	1.46	0.01	0.02	0	99.96	99.71	97.87	0.71	0.29	0	0	80.49	2.56	0.32	0.01	0	0	0	0.02	0	0	99.2	77.97	0.01	27.61	95.23	0	0	0	2.01	-2.87	8.7	51.78	108.72	878.35	543.55	1050.53	727.7	916.8	576.32	1024.76	589.23
51.684	0	0.06	0	0.03	0.04	99.93	0.01	1.8	0.01	0.01	0	99.97	99.64	98.13	0.77	0.24	0	0	85.17	2.85	0.47	0.02	0	0	0	0.01	0	0	99.36	83	0.01	45.49	96.27	0	0	0	1.39	-2.21	8.9	51.92	106.41	881.41	543.76	1054.04	728.73	921.29	576.24	1026.91	589.26
51.718	0	0.06	0	0.03	0.04	99.95	0.01	2.24	0.01	0.01	0	99.97	99.56	98.13	0.63	0.21	0	0	88.25	3.89	0.71	0.02	0	0	0	0.01	0	0	99.06	88.51	0.01	42.42	97.16	0	0	0	1.91	-2.18	9.68	51.92	106.96	884.01	544.16	1054.9	727.23	923.58	575.16	1029.41	590.68
51.751	0	0.06	0	0.03	0.04	99.95	0.01	2.4	0.01	0.01	0	99.97	99.45	97.4	0.5	0.23	0	0	88.46	4.49	1.04	0.02	0	0	0	0.01	0	0	99.06	90.37	0.01	38.96	97.24	0	0	0	4.36	-3.87	11.68	52.29	106.54	885.5	543.89	1055.91	725.93	926.82	574.57	1031.87	592.34
51.785	0	0.06	0	0.03	0.03	99.95	0.01	2.73	0	0	0	99.97	99.34	97.13	0.41	0.29	0	0	89.2	5.2	1.35	0.04	0	0	0	0	0	0	98.93	93.59	0	10.06	98.26	0	0	0	5.55	-4.39	13.52	52.91	104.27	888.71	544.05	1058.06	724.82	932.16	573.64	1034.46	593.85
51.818	0	0.06	0	0.03	0.04	99.95	0.01	2.95	0	0	0	99.98	99.57	97.84	0.45	0.3	0	0	86.3	6.86	0.78	0.02	0	0	0	0	0	0	99.1	95.42	0	17.24	98.52	0	0	0	3.2	-2.93	11.36	52.83	105.31	892.73	544.53	1061.78	725.39	933.64	574.42	1037.43	592.23
51.851	0	0.06	0	0.03	0.04	99.94	0.01	2.95	0	0	0	99.98	99.62	98.54	0.44	0.3	0	0	83.24	7.69	0.68	0.02	0	0	0	0	0	0	99.09	95.45	0	24.23	98.54	0	0	0	4.72	0.93	11.25	53.13	105.82	895.37	544.59	1064.88	725.67	936.12	576.39	1040.73	592.3
51.885	0	0.06	0	0.03	0.03	99.92	0.01	3.1	0	0	0	99.98	99.56	98.35	0.52	0.4	0	0	79.42	7.29	0.77	0.02	0	0	0	0	0	0	99.13	96.47	0	13.24	98.75	0	0	0	3.93	-1.56	11.51	52.99	104.92	896.22	544.66	1065.45	725.39	937.43	575.73	1041.05	592.22
51.918	0	0.06	0	0.03	0.04	99.91	0.01	3.04	0	0	0	99.98	99.5	98.28	0.65	0.4	0	0	76.58	8.57	0.85	0.02	0	0	0	0	0	0	99.25	95.89	0	24.61	98.7	0	0	0	5.17	-1.78	12.64	53.51	104.23	897.37	544.77	1065.69	724.44	939.47	575.17	1042.08	593.42
51.951	0	0.06	0	0.03	0.03	99.91	0.01	2.95	0	0.01	0	99.98	99.28	98.28	0.57	0.46	0	0	77.2	8.86	1.41	0.03	0	0	0	0.01	0	0	99.24	95.11	0	25.68	98.68	0	0	0	5.2	-1.76	11.8	53.62	104.92	899.02	544.57	1066.8	724.24	939.87	574.53	1043.17	592.87
51.985	0	0.06	0	0.03	0.04	99.9	0.01	2.87	0	0.01	0	99.98	99.21	98.32	0.62	0.56	0	0	75.18	8.45	1.54	0.04	0	0	0	0.01	0	0	99.3	94.32	0	18.95	98.66	0	0	0	4.88	-1.65	12.02	53.55	106.23	899.34	543.75	1066.89	722.36	939.69	574.05	1044.36	592.18
52.018	0	0.06	0	0.03	0.04	99.89	0.01	2.72	0	0.01	0	99.98	99.35	98.3	0.78	0.72	0	0	72.73	8.27	1.14	0.04	0	0	0	0.01	0	0	99.2	92.63	0	21.38	98.59	0	0	0	5.74	-1.7	12.38	53.66	107.29	898.92	542.78	1066.75	721.25	939.27	573.55	1045	591.81
52.051	0	0.06	0	0.02	0.04	99.88	0.01	2.39	0	0.01	0	99.98	99.48	97.64	0.84	0.76	0	0	71.93	9.29	0.81	0.02	0	0	0	0.01	0	0	99.03	89.39	0	13.76	98.72	0	0	0	7.06	-3.38	11.82	54.06	104.94	900.48	542.72	1068.45	722.69	941.37	573.56	1044.81	591.17
52.085	0	0.06	0	0.02	0.04	99.86	0.01	2.02	0.01	0.02	0	99.98	99.54	98.37	0.8	0.97	0	0.01	69.33	8.98	0.69	0.02	0	0	0	0.02	0	0.01	98.76	85.09	0	13.33	98.56	0	0	0	7.33	-1.49	12.09	53.84	104.61	900.25	543.38	1066.18	720.86	940.51	573.95	1043.59	591.77
52.118	0	0.06	0	0.02	0.04	99.84	0.01	1.69	0.02	0.02	0	99.98	99.58	98.72	0.86	1.14	0	0.01	66.15	8.91	0.54	0.01	0	0	0	0.02	0	0.02	98.77	80.4	0	15.71	98.51	0	0	0	3.78	-0.26	11.88	53.38	107.54	899.69	543.32	1065.45	719.11	938.47	573.58	1044.54	591.31
52.152	0	0.07	0	0.02	0.04	99.82	0.01	1.12	0.02	0.02	0	99.97	99.6	98.72	0.71	0.9	0	0.01	65.18	9.2	0.58	0.02	0	0	0	0.02	0	0.02	98.67	70.84	0	14.23	98.25	0	0	0	5.03	-0.28	11.57	53.46	105.41	899.77	544.65	1064.21	720.04	938.51	574.55	1042.44	592.17
52.185	0	0.06	0	0.03	0.04	99.77	0.01	0.85	0.04	0.04	0	99.97	99.63	98.41	0.57	0.97	0	0	61.41	8.14	0.58	0.02	0	0	0	0.04	0	0.04	98.62	64.17	0	33.22	97.69	0	0	0	7.86	-1.36	9.21	53.37	105.79	900.41	547.07	1062.95	721.66	935.98	577.53	1040.54	593.64
52.218	0	0.06	0	0.03	0.04	99.76	0.01	0.69	0.06	0.06	0	99.97	99.58	98.54	0.5	0.96	0	0	61.72	7.46	0.7	0.02	0	0	0	0.06	0	0.06	98.47	59.25	0	42.04	97.32	0	0	0	3.86	-0.94	9.93	53.73	103.34	899.6	549.48	1058.53	719.4	935	578.47	1037.14	594.19
52.252	0	0.06	0	0.03	0.04	99.76	0.01	0.33	0.07	0.08	0	99.97	99.59	98.34	0.5	0.93	0	0	62.48	5.99	0.69	0.01	0	0	0.01	0.08	0	0.07	98.09	41.22	0	56.24	96.82	0	0	0	1.06	1.59	8.5	53.8	102.75	898.23	551.26	1052.85	715.94	930.58	579.35	1032.27	594.08
52.285	0	0.06	0	0.03	0.04	99.7	0.01	0.26	0.69	0.13	0	99.96	99.33	97.63	0.53	0.66	0	0	59.91	4.54	0.97	0.02	0	0	0.02	0.13	0	0.69	97.01	36.08	0	49.73	96.12	0	0	0	-2.54	3.41	6.1	54.18	101.09	895.6	552.05	1048.9	713.87	926.15	579.86	1026.24	594.03
52.318	0	0.06	0	0.03	0.04	99.6	0.01	0.16	2.87	0.24	0	99.96	98.75	97.44	0.43	0.51	0	0	57.51	3.54	1.27	0.02	0	0	0.05	0.24	0	2.87	95.79	24.8	0	35.54	94.82	0	0	0	-0.04	3.8	7.68	55.35	101.3	889.82	551.02	1042.75	713.7	921.31	579.04	1021.66	592.91
52.352	0	0.07	0	0.03	0.04	99.06	0.01	0.1	13.98	0.42	0	99.93	96.42	98.22	0.42	0.32	0	0	47.74	2.98	1.18	0.02	0	0	0.11	0.65	0	13.98	93.94	12.54	0.01	18.26	92.12	0	0	0	1.47	1.96	8.4	56.98	97.99	884.32	547.03	1036.62	709.93	917.41	575.66	1014.64	587.83
52.385	0	0.13	0	0.03	0.04	97.99	0.01	0.09	55.36	0.39	0	99.91	87.5	98.38	0.39	0.27	0	0	38.14	2.72	1.5	0.03	0	0	0.22	0.9	0	55.36	92.68	11.88	0.01	29.06	90.07	0	0	0	1.78	1.46	7.74	57.64	99.52	879.15	543.6	1031.26	706.15	910.88	572.85	1009.78	584
52.419	0	0.18	0	0.03	0.04	93.56	0.01	0.07	74.83	0.53	0	99.78	78.73	97.82	0.53	0.21	0	0	27.1	2.62	1.42	0.05	0	0	0.57	1.84	0	74.83	84.28	6.12	0.04	24.87	84.84	0	0	0	1.24	2.97	7.63	58.11	100.95	874.29	541.06	1026.27	703.25	905.34	569.51	1005.48	582.22
52.452	0	0.17	0	0.02	0.04	90.66	0.01	0.07	71.84	0.82	0	99.59	75.3	97.97	0.82	0.2	0	0	28.01	3.3	1.36	0.06	0	0	1.04	3.52	0.01	71.84	78.25	5.01	0.09	40.09	80.77	0	0	0	1.75	2.61	5.69	58.4	101.96	870.85	540.06	1022.45	701.53	899.63	569.55	1001	580.54
52.485	0	0.19	0	0.02	0.04	87.26	0.01	0.07	75.4	1.32	0	99.41	71.24	97.74	1.32	0.17	0	0	26.1	3.24	1.27	0.08	0	0	1.76	4.93	0.01	75.4	76.35	4.61	0.12	59.44	78.61	0	0	0	0.77	3.17	6.02	58.04	103.57	867.16	539.45	1018.25	700.19	895.2	568.65	998.18	579.64
52.519	0	0.18	0	0.02	0.05	75.33	0.02	0.07	68.64	1.87	0	98.05	64.67	97.51	1.87	0.15	0	0	26.78	2.91	0.85	0.05	0	0	3.26	11.56	0.02	68.64	67.48	3.46	0.44	44.39	71.03	0	0	0	-1.59	3.67	4.72	57.59	102.97	862.81	537.95	1015.66	700.49	890.87	568.18	993.5	576.63
52.552	0	0.2	0	0.03	0.06	64.42	0.02	0.07	64.15	1.56	10.58	94.32	60.01	98	1.56	0.14	0	0	31.12	3.34	0.8	0.05	0	0.01	3.47	19.95	0.03	65.08	64.92	3.37	0.82	36.21	64.15	0	0	0	-0.46	2.55	4.45	57.18	101.5	860.4	536.82	1013.61	700.33	889.07	567.72	990.31	575.01
52.585	0	0.2	0	0.02	0.05	73.82	0.03	0.07	64.31	1.81	1.18	94.46	62.92	98.07	1.81	0.14	0	0	38.63	4.63	0.59	0.05	0	0.01	3.35	20.78	0.04	67.48	60.56	3.77	0.69	48.07	64.31	0	0	0	0.56	2.37	3.96	55.5	106.01	859.02	538.75	1009.22	698.14	883.56	571.09	989.48	575.56
52.619	0	0.14	0	0.02	0.05	70.37	0.04	0.07	44.64	2.25	4.63	83.72	64.96	98.14	2.25	0.17	0	0	50.29	6.06	0.47	0.03	0	0.01	2.43	34.26	0.04	44.64	48.72	4.18	1.18	63.22	56.85	0	0	0	-0.81	2.16	4.33	54.89	104.63	856.52	545.11	1003.1	700.13	880.22	576.18	984.73	581.28
52.652	0	0.12	0	0.02	0.06	85.4	0.04	0.08	29.82	3.13	0	88.03	75.29	97.43	3.13	0.19	0	0	61.81	7.84	0.43	0.05	0	0.01	1.81	31.69	0.05	29.82	51.88	4.94	1.23	87.16	59.08	0	0	0	-3.45	3.83	3.09	54.08	106.05	854.64	545.44	1001.81	700.96	876.95	576.66	982.94	580.46
52.685	0	0.1	0	0.02	0.05	87.58	0.04	0.08	16.01	3	0	86.13	79.44	97.9	3	0.22	0	0	68.95	8.82	0.28	0.04	0	0.01	1.01	37.84	0.04	16.01	47.12	5.58	1.58	86.72	57.13	0	0	0	-3.62	2.79	3.09	54.11	105.15	855.22	548.53	998.26	699.47	875.9	578.41	980.94	583.13
52.719	0	0.06	0	0.01	0.04	86.84	0.04	0.08	4.04	2.5	0	83.87	81.63	97.82	2.5	0.26	0	0	68.18	8.41	0.28	0.06	0	0.01	0.57	43.61	0.03	4.04	37.76	7.5	2.73	43.24	56.92	0	0	0	-6.35	2.98	1.73	54.03	105.34	856.09	551.49	994.8	696.5	873.38	581.12	978.68	584.32
52.752	0	0.06	0	0.01	0.04	87.41	0.04	0.08	2.87	1.62	0	88.85	83.08	97.49	1.62	0.36	0	0	63.85	8.35	0.31	0.13	0	0.01	0.35	39.51	0.02	2.87	39.67	8.26	2.71	55.2	59.58	0	0	0	-5.97	3.7	1.59	54.28	106.36	855.65	553.31	991.01	694.39	870.66	582.73	976.98	585.48
52.786	0	0.07	0	0.02	0.05	69.99	0.03	0.09	4.05	1.11	5.01	88.54	75.24	97.38	1.11	0.48	0	0	44.97	8.73	0.42	0.2	0	0.01	0.24	41.5	0.01	1.54	47.04	10.39	4.05	33.73	59.39	0	0	0	-11.3	3.93	3.27	54.02	104.8	851.17	554.69	984.76	693.42	867.47	581.39	972.14	586.64
52.819	0	0.08	0	0.02	0.05	65.82	0.03	0.1	4.06	1.28	9.18	90.98	74.02	97.75	1.28	0.81	0	0.01	38.32	7.96	0.42	0.23	0	0.01	0.19	42.63	0.01	2.19	53.1	11.79	4.06	35.83	61.05	0	0	0	-12.1	3.15	2.31	54.48	102.59	848.84	555.65	981.5	693.44	864.92	583.23	967.48	585.79
52.852	0	0.08	0	0.02	0.06	44.73	0.02	0.1	4.94	1.47	30.27	88.44	66.45	97.89	1.47	1.48	0	0.01	26.42	5.11	0.59	0.26	0	0.01	0.2	48.21	0	4.94	54.14	11.53	4.46	48.4	59.32	0	0	0	-11.11	2.8	1.16	54.69	101.11	847.28	555.8	978.65	692.1	862.53	583.74	963.63	585.67
52.886	0	0.07	0	0.02	0.05	55.9	0.02	0.11	7.08	1.39	19.1	95.22	70.52	97.85	1.39	1.94	0	0.01	22.59	4.22	1.02	0.4	0	0.01	0.25	50.02	0	7.08	59.35	12.9	3.3	32.25	65.29	0	0	0	-9.53	2.91	0.83	54.4	102.77	845.01	556.28	976.01	691.78	858.99	584.55	961.74	586.87
52.919	0	0.08	0	0.03	0.06	48.07	0.02	0.11	7.17	1.07	26.93	93.61	67.59	98.29	1.07	2.5	0	0.01	20.83	2.81	1.46	0.8	0	0.01	0.25	50.22	0	7.17	61.94	12.51	3.91	68.61	63.36	0	0	0	-9.91	1.73	0.05	54.25	102.48	844.7	557.63	974.56	691.39	857.61	586.19	960.08	587.8
52.952	0	0.07	0	0.03	0.06	68.86	0.02	0.12	5.81	1.15	6.14	96.91	75.05	97.38	1.15	2.96	0	0.01	26.84	2.41	2.38	0.96	0	0.01	0.27	48.73	0	5.81	68.61	14.39	3.67	82.26	68.12	0	0	0	-12.27	3.92	0.77	53.68	102.7	843.08	557.36	974.01	692.59	857.02	585.47	959.71	586.92
52.986	0	0.06	0	0.03	0.05	87.39	0.02	0.14	3.4	1.35	0	98.6	85.17	98.57	1.35	2.46	0	0	37.11	2.07	2.9	1.07	0	0.01	0.37	38.73	0	2.34	73.61	18.74	3.4	81.2	73.13	0	0	0	-11.47	0.84	1.78	53.14	106.42	842.88	557.6	973.63	692.43	855.65	585.26	962.03	588.12
53.019	0	0.06	0	0.03	0.05	90.55	0.02	0.14	3.95	1.61	0	98.74	87.89	98.72	1.61	1.96	0	0	41.51	1.85	2.78	1.38	0	0.01	0.54	37.84	0	1.4	74.15	18.39	3.95	88.53	73.79	0	0	0	-12.5	-0.27	2.91	52.76	107.65	842.34	558.09	973.01	692.31	855.4	585.52	963	588.84
53.052	0	0.06	0	0.03	0.05	95.05	0.02	0.14	4.16	1.99	0	99.2	93.51	98.27	1.99	1.72	0	0	48.16	1.89	3.24	1.78	0	0.01	0.7	32.67	0	1.04	77.39	19	4.16	68.46	76.65	0	0	0	-12.96	-1.81	3	52.58	106.92	840.51	557.55	974.61	695.58	855.67	585.8	962.56	588.42
53.086	0	0.07	0	0.04	0.05	94.59	0.02	0.15	7.06	1.49	0	99.26	93.38	98.59	1.49	1.15	0	0	45.5	2.61	2.32	2.22	0	0.01	0.82	27.5	0	1.1	82.77	21.61	7.06	84.58	77.16	0	0	0	-5.99	0.77	3.38	53.19	104.58	834.17	551.57	982.35	707.53	857.86	583.03	962.4	585.9
53.119	0	0.07	0	0.03	0.05	92.13	0.02	0.13	9.2	1.28	0	99.14	90.57	98.58	1.28	0.56	0	0	40.28	2.89	1.1	0.63	0	0.01	0.67	26.2	0	2.01	81.62	19.04	9.2	91.11	76.22	0	0	0	1.37	0.79	2.7	53.68	105.99	825.56	541.94	991.78	720.52	857.03	578.17	962.99	580.58
53.153	0	0.08	0	0.03	0.06	79.59	0.02	0.1	12.16	1.14	0	98.22	80.92	98.26	1.14	0.46	0	0	29.92	3.2	0.53	0.05	0	0.01	0.75	32.9	0	5.06	77.71	13.14	12.16	95.77	71.63	0	0	0	2.72	-1.83	3.56	54.52	107.25	826.66	540.16	994.83	719.65	859.14	579.1	966.39	578.91
53.186	0	0.1	0	0.04	0.07	60.76	0.02	0.09	14.59	1.07	14.24	94.84	72.37	98.21	1.07	0.29	0	0	27.12	4.05	0.62	0.05	0	0.01	0.84	42.89	0	5.37	75.42	10.49	14.59	86.35	64.78	0	0	0	3.02	-1.97	5.11	54.79	107.47	826.04	538.22	996.12	720.43	860.7	575	968.08	579.5
53.219	0	0.12	0	0.04	0.07	46.3	0.02	0.08	12.96	0.92	28.7	90.84	66.91	98.13	0.92	0.24	0	0	24.35	5.13	0.72	0.03	0	0.01	1.35	49.43	0	5.84	73.41	9.09	12.96	81.61	60.94	0	0	0	2.08	-2.21	4.8	54.92	108.35	828.47	535.88	1000.28	720.4	863.35	571.87	971.55	577.63
53.253	0	0.15	0	0.05	0.09	24.46	0.03	0.07	15.81	0.75	51.08	72.85	56.94	98.6	0.75	0.18	0.01	0	23.09	5.78	1.53	0.04	0	0.01	1.86	56.7	0	7.79	70.19	5.94	15.81	64.36	52.81	0	0	0	4.06	0.71	5.85	54.57	108.93	828.11	533.77	1001.93	720.04	864.64	571.37	973.44	576.68
53.286	0	0.17	0	0.05	0.09	24.83	0.03	0.07	15.51	0.58	50.34	68.9	57.46	98.51	0.58	0.13	0.01	0	25.8	7.01	0.84	0.03	0	0.01	1.91	49.33	0.01	6.25	70.44	5.93	15.51	82.69	51.62	0	0	0	1.8	1.06	5.57	53.12	114.89	833.34	536.12	1008.02	722.55	867.34	572.71	982.02	579.69
53.319	0	0.17	0	0.05	0.1	26.72	0.03	0.07	16.01	0.33	48.28	67.61	59.05	98.71	0.33	0.09	0.01	0	29.03	6.85	0.45	0.02	0	0	1.43	46	0.01	2.96	73.46	5.42	16.01	68.16	50.86	0	0	0	2.04	-0.3	4.32	52.19	115.31	837.7	538.17	1012	724.77	870.14	575.04	985.31	580.82
53.353	0	0.16	0	0.06	0.1	41.84	0.03	0.07	15.55	0.3	33.16	82.65	65.27	98.65	0.3	0.09	0	0	35.28	5.71	0.24	0.01	0	0	1.07	27.31	0.01	1.47	77.48	5.89	15.55	76.56	53.77	0	0	0	1.82	0.56	6.81	51.27	115	838.59	540.16	1010.64	723.23	872.4	575.1	987	584.67
53.386	0	0.18	0	0.06	0.1	60.57	0.03	0.08	13.6	0.25	14.43	94.07	71.48	98.58	0.25	0.12	0	0	45.96	6.87	0.17	0.01	0	0	1	22.4	0.01	0.65	81.77	7.2	13.6	83.72	55.15	0	0	0	1.47	-0.8	4.94	50.61	113.71	840.65	542.32	1012.19	725.6	873.04	578.16	986.56	584.72
53.42	0	0.16	0	0.06	0.1	84.65	0.03	0.08	9.9	0.2	0	98.5	81.97	98.61	0.2	0.13	0	0	61.41	6.63	0.34	0.05	0	0	0.64	14.93	0.01	0.15	83.97	8.55	9.9	90.38	58.75	0	0	0	4.48	0.69	6.58	49.95	116.73	839.4	542.38	1011.58	726.07	872.29	577.91	988.61	587.63
[truncated: 37,900 more rows]
[truncated: 4 more columns]
