# Supplementary material for: Exploring emotion recognition in patients with mild cognitive impairment and Alzheimer’s dementia undergoing a rehabilitation program
Source: PLoS One. 2025 Apr 24;20(4):e0322213. doi: 10.1371/journal.pone.0322213 (PMC12021228; doi:10.1371/journal.pone.0322213)
Supplement: S2 Data — (ZIP) [file pone.0322213.s004.zip › raw data11-20/No14 Cognitive training.csv]

time stamp	face id	anger	contempt	disgust	fear	joy	sadness	surprise	sentimentality	confusion	neutral	engagement	valence	attention	inner brow raise	brow raise	brow furrow	eye widen	cheek raise	lid tighten	nose wrinkle	upper lip raise	dimpler	lip corner depressor	chin raise	lip pucker	lip stretch	lip press	mouth open	jaw drop	lip suck	eye closure	smile	smirk	blink	blink rate	pitch	yaw	roll	brightness	interocular distance	topleft_x	topleft_y	bottomright_x	bottomright_y	outer_right_eye_X	outer_right_eye_Y	outer_left_eye_X	outer_left_eye_Y
0.033
0.066
0.1
0.133
0.166
0.2
0.233
0.266
0.3
0.333
0.367
0.4
0.433
0.467
0.5
0.533
0.567
0.6
0.633
0.667
0.7
0.734
0.767
0.8
0.834
0.867
0.9
0.934
0.967
1
1.034
1.067
1.101
1.134
1.167
1.201
1.234
1.267
1.301
1.334
1.368
1.401
1.434
1.468
1.501
1.534
1.568
1.601
1.634
1.668
1.701
1.735
1.768
1.801
1.835
1.868
1.901
1.935
1.968
2.001
2.035
2.068
2.102
2.135
2.168
2.202
2.235
2.268
2.302
2.335
2.369
2.402
2.435
2.469
2.502
2.535
2.569
2.602
2.635
2.669
2.702
2.736
2.769
2.802
2.836
2.869
2.902
2.936
2.969
3.002
3.036
3.069
3.103
3.136
3.169
3.203
3.236
3.269
3.303
3.336
3.37
3.403
3.436
3.47
3.503
3.536
3.57
3.603
3.636
3.67
3.703
3.737
3.77
3.803
3.837
3.87
3.903
3.937
3.97
4.003
4.037
4.07
4.104
4.137
4.17
4.204
4.237
4.27
4.304
4.337
4.371
4.404
4.437
4.471
4.504
4.537	0	0.16	0.18	0.04	0.16	0.03	0.15	0.06	0.69	2.74	99.64	0.33	0	0.48	0.07	0.63	0.27	0.12	0.51	0.01	2.74	0.75	0	4.2	0.74	49.45	0	0.01	13.03	0.03	0.58	5.66	0.69	0	0		4.45	48.71	-5.39	54.68	47.36	739.31	424.14	873.3	567.03	781.12	461.25	825.97	446.04
4.571	0	0.14	0.16	0.04	0.13	0.03	0.18	0.06	2.1	5.39	99.65	0.33	0	0.53	0.06	0.46	0.28	0.18	0.91	0.02	5.39	0.53	0	8.69	0.6	33.97	0.01	0	8.68	0.05	0.36	6.03	2.1	0	0		5.08	48.14	-3.93	52.67	49.87	745.77	428.64	874.1	563.78	784.61	466.25	831.17	448.39
4.604	0	0.12	0.14	0.03	0.12	0.04	0.13	0.06	3.48	3.29	99.71	0.33	0	4.38	0.04	0.36	0.19	0.1	0.81	0.01	3.29	0.43	0	3.48	0.51	20.31	0.01	0	5.12	0.03	1.08	2.56	3.85	0	0		5.46	37.42	-5.29	50.96	56.83	752.48	428.48	874.45	557.68	783.28	464.2	837.85	448.37
4.637	0	0.11	0.13	0.03	0.11	0.05	0.13	0.06	4.92	3.93	99.73	0.33	0	0.02	0.02	0.33	0.21	0.1	1.03	0.01	3.93	0.44	0	4.92	0.82	18.61	0.03	0.02	2.96	0.02	0.86	0.84	5.29	0	0		6.68	65.81	-4.73	52.13	31.29	750.23	425.22	861.36	544.38	789.07	455.59	817.99	443.64
4.671	0	0.1	0.12	0.03	0.1	0.05	0.2	0.06	5.95	6.38	99.59	0.33	0	0	0.02	0.3	0.27	0.07	1.47	0	6.38	0.62	0	13.44	2.38	14.7	0.06	0.13	1.45	0.01	0.59	0.33	5.95	0	0		4.91	76	-3.91	52.35	15.6	752.46	421.76	852.74	531.3	794.17	446.89	808.25	440.18
4.704
4.738
4.771
4.804
4.838
4.871
4.904
4.938
4.971
5.004
5.038
5.071
5.105
5.138
5.171
5.205
5.238
5.271
5.305
5.338
5.372
5.405
5.438
5.472
5.505
5.538	1	0.12	0.17	0.06	0.1	0.03	0.14	0.06	2.13	4.67	99.65	0.33	0	0.01	0.05	0.5	0.19	0.09	2.13	0.04	11.33	7.32	0	4.67	1.9	0.04	0.01	0.33	0.41	0.28	0.27	0.25	1.33	0	0		2.9	67.34	-7.84	48.08	30.55	840.22	425.7	980.36	573.84	893.45	462.38	919.51	446.45
5.572	1	0.11	0.13	0.04	0.1	0.05	0.16	0.06	5.17	6.8	99.69	0.33	0	0.25	0.11	0.17	0.11	0.05	1.79	0.03	6.8	1.42	0	7.92	2.31	0.2	0.02	0.22	3.44	0.89	2.21	0.88	5.17	0	0		11.08	52.01	-1.56	49.28	45.73	841.38	416.13	973.05	557.11	885.13	455.16	927.9	438.97
5.605	1	0.13	0.14	0.04	0.12	0.04	0.12	0.06	2.72	2.72	99.71	0.33	0	0.6	0.21	0.16	0.19	0.02	1.19	0.04	5.19	0.53	0	2.72	1.21	0.9	0.01	0.08	8.6	1.31	2.55	0.52	3.87	0	0		3.98	47.55	2.31	48.49	46.67	838.98	413.86	967.02	550.94	881.45	447.43	927.09	437.63
5.638	1	0.13	0.14	0.03	0.13	0.04	0.12	0.06	1.91	0.79	99.72	0.33	0	0.17	0.63	0.21	0.15	0.03	0.96	0.03	3.04	0.29	0	0.79	0.68	4.4	0.01	0.06	9.89	2.24	1.91	0.92	4.07	0	0		2.06	53.97	7.47	46.9	42.42	832.96	408.13	958.71	543.67	879.01	438.05	921.29	434.55
5.672	1	0.14	0.15	0.04	0.14	0.04	0.12	0.06	1.86	1.28	99.7	0.33	0	1.02	0.75	0.23	0.14	0.04	0.69	0.02	1.89	0.1	0	1.28	0.76	8.76	0.01	0.04	11.51	2.61	1.86	0.99	3.32	0	0		12.82	44.86	8.71	47.25	49.13	828.66	413.14	951.47	543.2	870.75	449.56	918.52	438.08
5.705	1	0.17	0.16	0.04	0.16	0.03	0.13	0.06	1.72	1.34	99.67	0.33	0	0.28	0.88	0.19	0.17	0.03	0.49	0.02	1.6	0.1	0	1.34	0.73	13.06	0.01	0.03	16.13	2.31	1.72	0.62	2.51	0	0		8.68	51.31	9.92	47.22	40.91	816.6	411.38	942.51	544.57	864.92	447.4	904.02	435.37
5.739	1	0.18	0.16	0.05	0.17	0.03	0.13	0.06	1.95	1.23	99.65	0.37	0	0.84	0.89	0.21	0.16	0.03	0.53	0.02	2.37	0.27	0	1.23	0.64	11.44	0.01	0.05	19.39	2.49	1.95	1.61	2.59	0	0		5.52	45.88	4.31	48.18	49.65	812.83	418.04	934.84	547.21	851.97	451.78	900.4	440.79
5.772	1	0.17	0.15	0.05	0.17	0.03	0.13	0.06	1.74	1.36	99.67	0.35	0	1.18	1.09	0.25	0.16	0.03	0.64	0.02	2.88	0.29	0	1.36	0.63	12.87	0.01	0.05	18.18	1.96	1.74	1.47	2.91	0	0		6.46	44.14	4.51	48.33	46.98	803.95	416.98	927.66	549.02	845.11	450.69	890.98	440.54
5.805	1	0.15	0.15	0.04	0.15	0.03	0.13	0.06	1.74	1.74	99.69	0.33	0	0.1	1.37	0.23	0.14	0.03	0.57	0.02	3.79	0.57	0	1.74	0.59	15.53	0.01	0.04	14.91	1.67	1.07	0.93	2.99	0	0		6.36	56.74	3.97	48.09	36.32	794.47	419.55	915.51	549.04	839.77	452.44	874.44	441.59
5.839	1	0.14	0.15	0.05	0.14	0.04	0.13	0.06	2.53	2.53	99.69	0.33	0	0.22	1.44	0.32	0.13	0.04	0.7	0.02	6.07	1.1	0	2.53	0.55	18.48	0.01	0.03	11.41	1.59	0.98	2.49	3.05	0	0		3.88	52.6	3.38	48.83	37.2	784.51	423.16	905.54	553	828.66	454.56	864.72	445.41
5.872	1	0.12	0.15	0.04	0.13	0.04	0.13	0.06	2.59	2.59	99.7	0.33	0	1.33	1.02	0.4	0.12	0.06	0.74	0.02	4.51	0.95	0	2.59	0.62	14.8	0.01	0.03	6.87	1.33	0.76	5.07	3.3	0	0		-2.04	43.55	-0.29	51.4	51.45	774.31	429.82	897.28	558.8	810.76	462.75	860.54	449.72
5.905	1	0.13	0.15	0.04	0.13	0.04	0.13	0.06	2.63	2.63	99.71	0.33	0	0.84	0.5	0.42	0.12	0.08	0.68	0.02	4.1	0.96	0	2.63	1.05	18.28	0.01	0.01	7.27	1.17	0.72	9.69	3.47	0	0		2.61	45.84	-4.6	51.97	53.23	764.87	429.98	892.94	563.96	801.48	467.54	851.32	448.84
5.939	1	0.13	0.15	0.03	0.13	0.04	0.13	0.06	1.98	1.98	99.7	0.33	0	0.14	0.49	0.47	0.14	0.1	0.8	0.03	2.83	0.5	0	1.98	1.06	25.76	0.01	0.01	7.47	1.2	0.8	2.73	3.25	0	0		-1.02	54.74	-3.69	51.04	44.85	758.93	434.7	887.02	572.5	798.91	465.17	843.04	457.18
5.972	1	0.14	0.15	0.03	0.14	0.04	0.13	0.06	1.73	1.31	99.7	0.33	0	0.06	0.45	0.59	0.15	0.13	0.9	0.04	1.31	0.19	0	1.73	1.34	27.91	0.01	0.02	7.98	1.24	1.13	1.96	3.29	0	0		0.16	59.18	-0.2	49.79	38.81	753.24	435.97	877.66	569.79	796.54	465.73	834.64	458.36
6.005	1	0.13	0.14	0.03	0.14	0.04	0.12	0.06	1.33	1.21	99.71	0.33	0	0.09	0.49	0.82	0.14	0.16	0.96	0.05	1.21	0.16	0	1.28	1.33	34.09	0.02	0.03	8.03	1.29	1.27	2.5	3.78	0	0		2.76	57.02	-0.21	48.75	38.57	749.84	439.15	872.69	571.95	792.45	469.55	830.26	461.93
6.039	1	0.13	0.14	0.03	0.14	0.04	0.12	0.06	1.45	0.91	99.73	0.33	0	0.21	0.43	0.77	0.14	0.19	1.1	0.05	0.99	0.1	0	0.91	1.37	53.2	0.03	0.06	9.25	1.36	1.45	2.73	4.52	0	0		4.07	52.72	-0.09	48.78	45.13	745.79	444.35	867.83	574.4	785.08	477.12	828.74	465.68
6.072	1	0.13	0.13	0.03	0.14	0.04	0.12	0.06	1.64	0.75	99.72	0.33	0	0.22	0.62	0.91	0.14	0.17	1.09	0.07	0.89	0.12	0	0.75	1.3	53.37	0.04	0.07	9.48	1.46	1.64	1.14	4.73	0	0		-5.52	52.54	-4.02	49.01	42.02	741.44	447.45	861.72	575.67	778.95	475.07	820.25	467.32
6.106	1	0.13	0.14	0.03	0.13	0.04	0.12	0.06	1.53	0.75	99.73	0.33	0	0.13	0.68	0.96	0.15	0.15	0.71	0.07	1.2	0.3	0	0.75	1.53	70.98	0.03	0.09	7.17	1.43	1.33	0.73	4.3	0	0		4.44	55.37	-2.42	49.63	39.95	733.61	446.62	856.14	576.46	775.21	480.69	812.42	466.14
6.139	1	0.13	0.14	0.03	0.13	0.04	0.12	0.06	2.1	1.23	99.72	0.33	0	0.12	0.79	0.94	0.17	0.11	0.71	0.09	1.53	0.5	0	1.23	2.1	71.61	0.02	0.09	6.27	1.27	1.24	0.88	4.12	0	0		5.77	55.83	-3.73	49.49	40.3	730.85	447.44	854.12	578.19	772.14	482.4	809.36	466.93
6.172	1	0.13	0.14	0.03	0.13	0.04	0.13	0.06	2.89	1.69	99.72	0.33	0	0.12	1.17	1.11	0.18	0.06	0.57	0.15	2.03	1.1	0	1.69	2.89	71.28	0.02	0.12	5.75	1.15	1.19	0.62	4.06	0	0		2.79	55.57	-1.96	48.33	38.93	728.97	449.1	853.41	581.38	772.03	482.34	808.73	469.39
6.206	1	0.12	0.14	0.03	0.12	0.04	0.13	0.06	3.62	2.07	99.73	0.33	0	0.12	1.01	1.11	0.2	0.04	0.5	0.16	2.87	1.54	0	2.07	3.62	70.17	0.02	0.13	3.31	0.9	1	0.44	4.38	0	0		1.43	55.8	-3.64	49.14	40.17	726.17	447.43	851.52	580.26	768.21	480.62	806.05	467.14
6.239	1	0.12	0.14	0.04	0.12	0.04	0.14	0.06	4.31	3.01	99.72	0.33	0	0.07	1.07	1.42	0.2	0.02	0.59	0.16	3.89	1.71	0	3.01	4.88	67.12	0.02	0.19	3	0.86	0.98	1.44	4.31	0	0		5.82	58.62	-2.51	48.62	37.21	724.94	448.05	851.9	582.44	770.64	484.05	804.13	467.83
6.272	1	0.12	0.14	0.04	0.12	0.04	0.15	0.06	4.02	3.46	99.7	0.33	0	0.41	1.02	1.17	0.22	0.02	0.45	0.17	3.46	1.42	0	3.81	7.05	70.82	0.01	0.17	2.31	0.81	0.86	1.22	4.02	0	0		-0.59	49.46	-6.06	50.23	44.65	724.91	449.06	848.98	579.6	763.02	482.74	804.98	467.47
6.306	1	0.12	0.14	0.03	0.13	0.04	0.15	0.06	3.78	2.12	99.69	0.33	0	0.11	1.3	1.39	0.26	0.01	0.43	0.16	2.12	1.03	0	3.07	7.33	77.92	0.01	0.17	2.42	0.94	1.37	1.04	3.78	0	0		-6.66	56.12	-0.11	47.67	35.48	725.93	449.24	848.41	580.16	769.76	475.72	804.82	470.26
6.339	1	0.12	0.14	0.03	0.13	0.04	0.15	0.06	3.59	1.38	99.69	0.33	0	0.17	1.33	1.44	0.27	0.01	0.37	0.14	1.38	0.86	0	2.76	7.18	78.99	0.01	0.19	2.39	0.97	1.48	0.44	3.59	0	0		-6.68	53.79	-1.01	48.01	38.45	727.15	448.06	848.98	577.61	768.82	475.42	806.6	468.3
6.373	1	0.12	0.15	0.03	0.14	0.03	0.15	0.07	3.17	1.79	99.71	0.33	0	0.37	1.79	1.72	0.33	0.01	0.35	0.12	0.63	0.64	0	1.78	5.38	85.31	0.01	0.11	2.74	0.88	1.77	1.07	3.17	0	0		-5.69	50	-1.07	48.66	40.61	729.88	447.92	849.16	576.01	768.95	474.24	809.24	469.23
6.406	1	0.12	0.15	0.03	0.14	0.03	0.14	0.07	3.11	2.51	99.71	0.33	0	0.41	2.51	1.8	0.34	0.01	0.39	0.1	0.68	0.53	0	1.4	3.71	85.25	0.01	0.07	2.35	0.77	1.97	1.88	3.11	0	0		-2.13	49.44	0.61	48.75	38.78	733.59	450.66	846.77	572.87	771.28	476.48	809.8	472
6.439	1	0.12	0.15	0.03	0.14	0.03	0.14	0.07	2.57	2.45	99.7	0.33	0	1.56	2.45	1.35	0.35	0.02	0.31	0.07	0.86	0.45	0	1.46	2.57	85.48	0.01	0.04	2.2	0.7	1.85	0.55	2.87	0	0		-3.38	42.73	-0.72	49.81	43.07	734.89	449.32	847.98	569.35	770.05	477.54	812.17	468.53
6.473	1	0.11	0.15	0.03	0.13	0.03	0.14	0.07	1.94	2.21	99.7	0.33	0	0.74	2.21	1.27	0.3	0.02	0.37	0.05	1.01	0.32	0	1.82	1.94	84.48	0.01	0.02	1.79	0.69	1.52	0.62	3.1	0	0		-0.71	46.52	-1.55	49.87	39.95	735.79	450.29	849.13	570.63	772.57	479.66	811.09	469.07
6.506	1	0.12	0.15	0.03	0.13	0.03	0.14	0.06	2.75	1.55	99.69	0.33	0	0.13	1.33	1.01	0.31	0.02	0.39	0.04	1.55	0.2	0	2.88	1.66	84.94	0.01	0.03	1.46	0.65	1.5	1.12	2.75	0	0		3.85	55.4	0.38	49.09	31.91	735.71	451.44	850.24	573.11	778.58	482.62	807.95	470.16
6.539	1	0.11	0.15	0.03	0.12	0.03	0.14	0.06	2.79	2.63	99.69	0.33	0	0.7	0.71	0.82	0.29	0.02	0.4	0.04	2.63	0.16	0	3.01	1.66	84.85	0.02	0.04	1.35	0.66	1.62	1.69	2.79	0	0		4.43	46.79	-1.71	50.29	41.57	736.28	452.12	852.83	574.52	774.77	486.38	812.95	469.94
6.573	1	0.12	0.16	0.03	0.12	0.03	0.16	0.06	2.29	3.16	99.68	0.33	0	0.78	0.3	0.59	0.29	0.02	0.52	0.03	3.16	0.12	0	5.37	1.99	85.25	0.02	0.07	1.1	0.63	1.5	0.97	2.29	0	0		5.83	46.21	1.29	49.4	42.61	739.13	452.12	856.41	575.34	778.61	486.8	818.15	470.93
6.606	1	0.11	0.16	0.03	0.11	0.03	0.15	0.06	2.53	4.34	99.68	0.33	0	0.54	0.15	0.45	0.27	0.02	0.64	0.03	4.34	0.14	0	5.1	2.47	86.76	0.02	0.12	1.13	0.69	1.61	1.05	2.53	0	0		2.4	48.04	2.92	48.28	35.86	742.69	456.03	856.97	576.74	784.22	487.43	817.8	474.87
6.639	1	0.11	0.16	0.03	0.11	0.03	0.15	0.06	2.82	5.04	99.69	0.33	0	0.92	0.07	0.33	0.26	0.02	0.84	0.03	5.41	0.14	0	5.04	3.52	86.27	0.02	0.11	1.15	0.65	1.77	2.18	2.82	0	0		5.76	45.42	1.56	49.01	41.01	743.45	454.18	857.91	574.25	782.47	488.3	820.24	472.33
6.673	1	0.11	0.15	0.04	0.11	0.04	0.14	0.06	3.09	3.67	99.69	0.33	0	0.47	0.03	0.28	0.23	0.02	1.04	0.03	6.07	0.19	0	3.67	4.3	89.96	0.02	0.06	1.13	0.7	1.99	1.61	3.09	0	0		7.03	48.79	0.9	48.96	39.72	745.24	455.06	859.23	575.72	784.14	488.22	821.24	474.03
6.706	1	0.11	0.15	0.04	0.11	0.04	0.14	0.06	3.28	4.24	99.7	0.33	0	0.66	0.02	0.3	0.24	0.02	1.22	0.04	7.07	0.31	0	4.24	5.45	90.3	0.03	0.05	1.19	0.68	2.02	5.57	3.28	0	0		6.2	47.04	-0.02	49.36	40.9	745.8	454.75	860.16	574.69	784.35	489.15	821.68	472.43
6.74	1	0.11	0.14	0.05	0.1	0.04	0.13	0.06	3.86	2.89	99.71	0.33	0	0.55	0.02	0.26	0.23	0.03	1.43	0.04	8.67	0.56	0	2.89	7.55	93.63	0.02	0.03	1.33	0.75	2.62	4.67	3.86	0	0		7.95	48.02	0.7	49.11	38.66	747.22	454.68	861.34	574.9	787.09	489.14	822.14	472.83
6.773	1	0.11	0.14	0.04	0.1	0.04	0.13	0.06	4.26	2.97	99.72	0.33	0	1.04	0.02	0.27	0.22	0.03	1.23	0.04	7.95	0.45	0	2.97	7.1	94.63	0.02	0.03	1.56	0.74	3.17	6.34	4.26	0	0		8.25	44.77	1.16	49.7	40.33	748.22	453.27	862.29	573.62	787.19	487.69	824.3	471.88
6.806	1	0.11	0.14	0.03	0.11	0.04	0.13	0.06	4.53	2.85	99.73	0.33	0	1.26	0.02	0.33	0.21	0.04	1.04	0.04	5.13	0.38	0	2.85	5.44	95.25	0.03	0.02	1.75	0.74	3.1	4.77	4.53	0	0		6.77	43.82	3.1	50.13	44.44	750.72	450.38	865.53	572.44	788.08	482.66	831.04	471.29
6.84	1	0.11	0.13	0.03	0.11	0.05	0.14	0.06	5.09	3.5	99.72	0.33	0	0.68	0.03	0.36	0.18	0.04	0.94	0.04	3.5	0.22	0	3.97	5.09	95.67	0.04	0.01	1.8	0.71	3.08	7.07	5.25	0	0		3.07	46.9	2.82	49.04	39.74	753.46	448.85	868.01	570.03	793.03	480.29	830.94	468.4
6.873	1	0.11	0.13	0.03	0.11	0.05	0.14	0.06	5.35	3.46	99.71	0.33	0	1.09	0.02	0.38	0.18	0.04	0.94	0.02	3.46	0.2	0	4.77	5.36	95.45	0.02	0.01	1.84	0.58	2.66	2.93	5.35	0	0		6.26	44.55	-1.24	50.16	40.89	753.95	449.4	870.33	571.53	793.22	484.76	830.1	467.11
6.906	1	0.11	0.12	0.03	0.1	0.05	0.15	0.06	5.86	4.4	99.7	0.33	0	0.77	0.02	0.41	0.19	0.05	1.33	0.02	4.4	0.23	0	6.51	4.45	95.77	0.01	0.01	1.82	0.51	2.37	5.31	5.86	0	0		12.67	46.31	-4.15	51.21	44.6	753.99	446.29	871.2	569.47	791.1	484.78	830.5	463.88
6.94	1	0.11	0.12	0.03	0.1	0.05	0.17	0.06	6.22	3.32	99.66	0.33	0	0.18	0.03	0.42	0.17	0.06	1.21	0.01	3.32	0.18	0	8.56	4.4	97.04	0.01	0.01	1.95	0.63	2.67	1.44	6.22	0	0		-3.27	53.55	-1.51	51.27	37.52	759.12	446.94	874.45	569.87	797.88	474.37	834.53	466.34
6.973	1	0.1	0.13	0.03	0.1	0.05	0.18	0.06	5.64	5.23	99.64	0.33	0	0.23	0.02	0.45	0.16	0.07	1.13	0.01	5.23	0.23	0	10.35	3.58	96.41	0.01	0.01	2.04	0.49	2.4	5.33	5.64	0	0		3.58	52.28	-3.42	50.32	40	761.31	449.85	878.56	572.57	800.41	483.97	836.57	466.86
7.006	1	0.11	0.13	0.03	0.11	0.05	0.2	0.06	5.42	2.12	99.61	0.33	0	1.43	0.02	0.52	0.15	0.07	0.82	0.01	2.12	0.13	0	11.1	2.47	96.14	0.01	0.01	2	0.42	2.32	1.85	5.42	0	0		3.44	43.16	-2.31	49.64	56.91	765.65	442.8	884.47	568.06	796.1	476.43	851.32	462.64
7.04	1	0.11	0.13	0.03	0.11	0.05	0.2	0.06	5.45	1.37	99.6	0.33	0	0.52	0.02	0.42	0.15	0.06	0.66	0.01	1.37	0.13	0	11.7	2.03	95.36	0.01	0	2.55	0.36	1.72	0.96	5.45	0	0		2.46	48.27	-6.45	50.15	45.29	767.88	444.31	887.54	569.54	803.84	479.26	845.45	461.38
7.073	1	0.11	0.13	0.03	0.11	0.05	0.2	0.06	5.25	2.04	99.59	0.33	0	0.77	0.02	0.36	0.15	0.06	0.76	0.01	2.04	0.17	0	11.87	2.19	94.3	0	0	2.63	0.36	1.48	1.39	5.25	0	0		4.67	46.28	-5.82	49.84	48.83	767.3	442.88	890.76	572.68	803.46	479.5	848.77	461.31
7.107	1	0.11	0.13	0.03	0.11	0.04	0.23	0.06	4.99	1.94	99.55	0.33	0	0.77	0.02	0.47	0.16	0.08	0.94	0.01	1.94	0.44	0	13.85	1.56	93.79	0	0	3.07	0.27	1.22	3.73	4.99	0	0		-0.82	46.29	-8.72	50.43	45.55	768.74	443.17	889.22	571.17	802.87	474.86	846.57	462.01
7.14	1	0.12	0.14	0.03	0.12	0.04	0.24	0.06	4.58	1.64	99.51	0.33	0	0.58	0.03	0.46	0.16	0.07	0.79	0.01	1.64	0.53	0	14.9	1.32	93.2	0	0.01	3.17	0.27	1.14	2.58	4.58	0	0		3.3	47.69	-3.12	48.6	52.89	775.76	443.12	896.65	570.02	809.25	477.88	859.69	461.97
7.173	1	0.12	0.14	0.03	0.12	0.04	0.26	0.06	4.55	1.29	99.49	0.33	0	1.89	0.04	0.44	0.16	0.07	0.78	0.01	1.29	0.7	0	15.69	1.36	91.81	0.01	0	2.95	0.26	1.14	1.96	4.55	0	0		3.21	41.73	-4.06	49.22	49.41	775.73	442.52	898.05	571.63	811.5	477.66	858.3	461.8
7.207	1	0.12	0.14	0.03	0.12	0.04	0.3	0.06	4.18	1.17	99.4	0.33	0	3.18	0.04	0.39	0.15	0.06	0.93	0.02	1.17	0.95	0	18.29	1.43	86.81	0.01	0.01	2.97	0.21	1.13	2.33	4.18	0	0		0.6	39.09	-5.09	48.45	53.3	776.13	441.01	900.08	571.04	810.22	476.7	860.75	459.71
7.24	1	0.12	0.14	0.03	0.12	0.04	0.37	0.06	4.29	1.45	99.27	0.42	0	0.84	0.07	0.34	0.15	0.07	1.06	0.03	1.45	1.22	0	22.15	1.65	84.85	0.01	0.01	2.99	0.22	1.18	3.23	4.29	0	0		4.08	45.83	-4.5	48.49	49.88	779.3	439.2	902.14	568.87	814.8	474.59	862	458.44
7.273	1	0.12	0.14	0.03	0.12	0.04	0.46	0.06	4	1.85	99.07	0.58	0	1.69	0.07	0.32	0.15	0.08	1.53	0.03	1.85	1.12	0	26.18	2.5	78.84	0.01	0.01	2.84	0.2	1.09	2.4	4	0	0		-0.02	42.33	-5.89	48.37	48.84	780	441.03	903.05	570.28	815.68	475.79	861.67	459.36
7.307	1	0.12	0.15	0.03	0.12	0.04	0.61	0.06	3.5	2.07	98.77	0.84	0	1.48	0.09	0.39	0.14	0.12	1.36	0.03	2.07	1.15	0	31.19	2.8	67.51	0.01	0.01	2.44	0.17	0.92	1.45	3.5	0	0		9.66	43	-2.03	50.5	48.28	781.28	432.45	903.81	564.77	818.09	466.68	865	455.27
7.34	1	0.12	0.15	0.03	0.12	0.04	0.63	0.06	3.55	2.02	98.74	0.86	0	0.85	0.1	0.44	0.14	0.15	1.36	0.03	2.02	1.15	0	31.45	3.42	58.19	0.01	0.02	2.49	0.19	0.94	1.81	3.55	0	0		1.48	45.81	-2.17	49.06	44.94	782.14	434.48	904.4	564.29	820.71	467.34	863.84	454.71
7.374	1	0.12	0.15	0.03	0.12	0.04	0.65	0.06	3.13	1.79	98.71	0.82	0	2.34	0.11	0.35	0.14	0.15	1.04	0.03	1.79	1.04	0	31.12	4.91	43.31	0.02	0.02	2.07	0.19	0.86	1.4	3.13	0	0		-2	40.65	-3.37	49.2	47.88	783.16	436.78	904.7	565.49	819.16	468.69	865.47	456.53
7.407	1	0.12	0.15	0.03	0.12	0.04	0.81	0.06	2.92	2.52	98.38	1.16	0	2.18	0.09	0.39	0.13	0.17	1.11	0.03	2.52	1.29	0	35.25	5.69	30.28	0.01	0.01	2.03	0.22	0.89	0.97	2.92	0	0		-2.02	41.01	-4.12	48.62	50.9	781.05	437.05	905.34	568.07	816.61	470.46	865.57	456.55
7.44	1	0.12	0.16	0.04	0.12	0.03	0.74	0.06	2.77	3.05	98.53	1.07	0	1.47	0.08	0.41	0.13	0.17	1.1	0.03	3.05	1.39	0	33.55	5.52	26.23	0.01	0.01	2.1	0.25	0.86	1.49	2.77	0	0		-0.43	43.01	-4.56	48.65	50.07	783.18	435.73	909.17	569.17	819.75	469.46	867.95	455.93
7.474	1	0.12	0.15	0.04	0.12	0.04	0.69	0.06	2.95	3.14	98.63	1	0	0.65	0.08	0.49	0.15	0.17	0.87	0.03	3.14	1.46	0	32.59	5.19	15.16	0.01	0.01	2.25	0.32	0.77	1.3	2.95	0	0		2.1	47.12	-2.73	49.23	46.87	784.2	436.66	908.08	568.83	822.09	469.42	867.49	457.77
7.507	1	0.12	0.15	0.03	0.12	0.03	0.77	0.06	2.85	3.22	98.46	1.21	0	4.29	0.09	0.62	0.15	0.15	0.8	0.03	3.22	1.41	0	35.14	4	11.27	0.01	0.01	2.3	0.35	0.66	1.77	2.85	0	0		0.01	37.52	-2.31	48.23	55.76	784.14	434.79	908.32	566.29	817.73	468.16	872.11	455.82
7.54	1	0.12	0.16	0.03	0.12	0.03	0.57	0.06	2.67	2.04	98.86	0.74	0	1.21	0.11	0.71	0.14	0.15	0.63	0.03	2.04	0.96	0	29.47	2.59	8.84	0.01	0.01	2.29	0.37	0.67	1.88	2.67	0	0		-1.08	44.02	-3.31	49.41	50.01	783.87	435.3	909.21	568.9	820.38	467.19	869.25	456.59
7.574	1	0.12	0.16	0.03	0.12	0.03	0.45	0.06	2.44	1.3	99.1	0.52	0	3.75	0.12	0.79	0.15	0.14	0.53	0.03	1.3	0.67	0	25.08	1.72	5.61	0.01	0.01	2.22	0.41	0.79	1.65	2.44	0	0		-0.99	38.22	-3.12	48.92	53.06	782.56	436.63	908.43	570.25	818	469.76	869.68	457.75
7.607	1	0.12	0.16	0.03	0.13	0.03	0.37	0.06	2.34	1.21	99.26	0.4	0	1.49	0.12	0.76	0.16	0.14	0.47	0.03	1.21	0.53	0	21.39	1.2	4.62	0	0	2.35	0.44	0.79	0.98	2.34	0	0		-0.25	42.97	-3.15	49.21	50.03	782.98	438.37	908.7	571.87	819.98	471.5	868.48	459.24
7.64	1	0.12	0.16	0.03	0.13	0.03	0.35	0.06	2.09	1.12	99.3	0.36	0	0.95	0.14	0.81	0.16	0.15	0.41	0.03	1.12	0.53	0	20.32	1.06	2.92	0	0	2.35	0.48	0.84	0.56	2.09	0	0		-1.08	45.21	-3.85	48.8	48.25	784.39	438.95	909.06	571.83	821.26	470.7	868.27	459.87
7.674	1	0.13	0.16	0.03	0.13	0.03	0.28	0.06	1.91	1.08	99.44	0.33	0	2.28	0.19	0.8	0.16	0.15	0.41	0.03	1.08	0.79	0	15.94	0.72	2.33	0	0.01	2.67	0.53	0.72	3.09	1.91	0	0		-3.38	40.78	-4.76	48.95	51.73	783.82	437.86	907.91	570.43	817.9	468.29	868.8	459.05
7.707	1	0.13	0.16	0.03	0.13	0.03	0.27	0.06	1.85	1.34	99.47	0.33	0	2.74	0.21	0.95	0.16	0.14	0.54	0.04	1.34	1.14	0	15.19	0.62	2.37	0.01	0.01	2.5	0.55	0.74	1.89	1.85	0	0		4.82	39.84	-2.48	49.51	52.19	783.07	434.16	907.71	567.66	818.64	468.01	869.52	456.41
7.741	1	0.13	0.17	0.03	0.13	0.03	0.2	0.06	1.67	1.38	99.59	0.33	0	1.62	0.22	0.99	0.17	0.15	1.15	0.05	1.38	1.73	0	9.92	0.55	1.65	0.01	0.03	2.45	0.67	0.72	1.78	1.67	0	0		-3.97	42.54	-5.08	48.6	48.51	784.35	435.46	907.85	565.8	820.21	467.49	866.99	454.66
7.774	1	0.13	0.17	0.03	0.13	0.03	0.17	0.06	1.64	1.17	99.66	0.33	0	2.47	0.2	0.86	0.17	0.18	1.15	0.05	1.17	2.13	0	6.22	0.42	1.84	0.01	0.02	2.83	0.73	0.69	1.6	1.64	0	0		-5.15	40.38	-3.42	48.9	53.23	781.17	437.32	905.85	568.71	815.75	469.23	867.6	457.21
7.807	1	0.13	0.17	0.03	0.13	0.03	0.17	0.06	1.72	1.13	99.67	0.33	0	2.38	0.19	0.85	0.19	0.18	1.29	0.07	1.13	2.4	0	6.14	0.39	2.18	0.01	0.02	3.23	0.75	0.64	3.63	1.72	0	0		1.72	40.57	-4.56	49.3	53.95	781.05	437.79	904.93	569.72	814.27	471.14	866.76	458.68
7.841	1	0.14	0.17	0.03	0.13	0.03	0.16	0.06	1.71	1.55	99.67	0.33	0	1.53	0.15	0.92	0.2	0.16	1.43	0.08	1.55	3.68	0	5.13	0.54	2.52	0.01	0.02	3.64	0.83	0.62	6.03	1.71	0	0		0.44	42.83	-6.03	49.72	55.18	779.56	438.04	902.93	567.58	811.53	472.99	864.22	456.62
7.874	1	0.13	0.16	0.03	0.13	0.03	0.17	0.06	1.85	2.05	99.67	0.33	0	0.88	0.13	0.92	0.2	0.17	1.33	0.09	2.05	3.67	0	6.46	0.76	2.74	0.02	0.02	3.45	0.72	0.62	5.31	1.85	0	0		4.27	45.65	-5.69	50.52	51.96	776.06	437.92	900.9	569.49	810.93	474.34	859.93	457.04
7.907	1	0.13	0.17	0.03	0.13	0.03	0.16	0.06	1.74	1.72	99.67	0.33	0	1.26	0.11	1.04	0.2	0.21	1.21	0.1	1.72	3.35	0	6	0.64	3.16	0.02	0.02	3.61	0.67	0.51	4.88	1.74	0	0		-4.85	43.79	-6.95	50.33	48.69	777.86	443.55	897.52	570.35	810.45	473.48	857.86	462.35
7.941	1	0.13	0.16	0.03	0.13	0.03	0.15	0.06	1.81	2.03	99.67	0.33	0	2.96	0.08	1.18	0.21	0.21	1.5	0.12	2.03	3.37	0	4.66	0.71	4.27	0.02	0.02	3.76	0.63	0.46	3.73	1.81	0	0		-2.16	39.46	-5.08	50.48	51.14	775.09	443.27	895.47	570.09	808.12	475.9	857.33	461.97
7.974	1	0.13	0.16	0.03	0.13	0.03	0.16	0.06	1.92	2.63	99.67	0.33	0	1.71	0.06	0.95	0.21	0.25	1.72	0.1	2.63	2.35	0	5.5	0.79	4.51	0.02	0.02	3.64	0.55	0.48	2.13	1.92	0	0		1.99	42.26	-5.92	50.98	47.14	773.98	444.08	893.89	570.33	809.07	478.53	853.29	462.21
8.007	1	0.13	0.16	0.04	0.12	0.03	0.16	0.06	2.1	3.62	99.67	0.33	0	2.98	0.05	0.77	0.21	0.26	2.1	0.08	3.62	3.1	0	6.4	0.96	5.29	0.03	0.02	3.37	0.52	0.51	4.43	2.04	0	0		-1.64	39.41	-6.87	51.19	51.8	773.04	442.57	895.01	570.14	806.17	477.35	855.03	460.17
8.041	1	0.12	0.16	0.05	0.11	0.04	0.17	0.06	3.29	8.43	99.66	0.33	0	1.79	0.03	0.7	0.26	0.27	3.29	0.09	8.7	3.57	0	8.43	1.41	8.24	0.02	0.03	3.64	0.51	0.48	2.36	2.36	0	0		-2.45	42.01	-9.12	51.1	45.81	774.99	447.5	894.04	572.57	808.83	480.26	851.92	464.73
8.074	1	0.12	0.16	0.05	0.12	0.04	0.17	0.06	3.25	8.01	99.65	0.33	0	3.13	0.03	0.86	0.27	0.4	3.25	0.09	8.01	3.91	0	8.83	1.41	10.17	0.03	0.04	3.62	0.5	0.44	6.11	2.36	0	0		-2.63	39.16	-5.18	51.83	53.31	774.97	446.31	893.09	572.14	805.07	476.16	857.46	466.26
8.108	1	0.13	0.16	0.04	0.13	0.04	0.21	0.06	2.53	3.71	99.58	0.33	0	1.81	0.05	1.05	0.29	0.62	2.41	0.1	3.71	6.35	0	11.6	1.11	21.16	0.03	0.05	3.44	0.45	0.36	4.46	2.53	0	0		-7.07	41.98	-4.29	50.78	47.38	775.75	447.04	892.54	571.34	808.68	474.4	855.4	466.54
8.141	1	0.13	0.15	0.04	0.13	0.04	0.23	0.06	2.9	2.9	99.53	0.33	0	2.38	0.07	1.26	0.3	0.75	2.55	0.12	2.9	5.06	0	13.52	0.88	29.16	0.05	0.06	3.53	0.47	0.34	3.06	2.9	0	0		-4.31	40.57	-5.05	51.33	48.92	775.04	446.03	891.02	569.54	806.5	474.6	854.55	465.41
8.174	1	0.13	0.15	0.04	0.13	0.04	0.24	0.06	2.88	2.29	99.51	0.33	0	1.49	0.07	1.43	0.28	0.78	1.89	0.12	2.29	4.77	0	14.3	0.93	30.81	0.05	0.07	3.6	0.47	0.33	2.67	2.88	0	0		-6.79	42.97	-8.64	51.55	41.03	775.41	449.58	890.08	571.09	809.24	477.61	848.93	467.22
8.208	1	0.13	0.15	0.04	0.13	0.04	0.32	0.06	3.23	2.6	99.36	0.39	0	6.38	0.09	1.39	0.29	0.95	1.96	0.12	2.6	5.29	0	19.68	0.93	40.12	0.06	0.08	3.86	0.46	0.32	1.97	3.23	0	0		-8.69	35.43	-6.46	52.52	55.46	776.98	447.94	891.59	568.2	803.74	477.12	857.94	465.37
8.241	1	0.13	0.15	0.03	0.14	0.04	0.3	0.07	2.76	2	99.41	0.34	0	5.31	0.15	2.17	0.28	1.17	1.29	0.14	2	3.54	0	18.11	0.69	38.42	0.05	0.05	3.73	0.48	0.32	4.93	2.76	0	0		-6.28	36.4	-3.07	50.75	59.45	779.49	445.59	897.9	569.44	807.78	476.59	865.97	464.43
8.274	1	0.13	0.15	0.03	0.14	0.03	0.33	0.07	2.44	1.78	99.35	0.41	0	3.88	0.21	3.06	0.27	1.32	1.06	0.15	1.78	4.55	0	19.88	0.63	45.41	0.05	0.03	3.61	0.46	0.27	2.61	2.44	0	0		-3.05	38.05	-4.71	50.2	48.3	779.22	446.16	896.12	570.74	811.76	475.59	859.07	465.82
8.308	1	0.13	0.15	0.03	0.15	0.03	0.45	0.07	2.16	1.77	99.11	0.66	0	3.48	0.28	3.97	0.27	1.35	0.94	0.15	1.77	4.69	0	25.9	0.57	52.36	0.04	0.02	2.75	0.43	0.27	4.46	2.16	0	0		-5.17	38.62	-4.69	49.71	58.16	780.84	445.42	901.99	571.03	810.9	479.42	866.61	462.7
8.341	1	0.13	0.15	0.03	0.15	0.03	0.42	0.07	2.02	1.44	99.15	0.59	0	2.83	0.25	3.49	0.26	1.11	0.71	0.16	1.44	4.49	0	24.67	0.58	53.61	0.04	0.02	2.52	0.5	0.26	2.13	2.02	0	0		1.52	39.67	-4.13	50.97	61.12	782.46	443.97	902.11	570.46	809.88	476.94	869.61	463.99
8.375	1	0.13	0.16	0.04	0.13	0.03	0.38	0.07	1.89	3.33	99.23	0.51	0	0.91	0.17	2.46	0.27	0.83	1.14	0.16	3.33	5.4	0	22.92	0.74	60.64	0.03	0.02	2.3	0.57	0.24	2.54	1.89	0	0		-1.3	45.47	-4.68	49.19	43.77	783.92	444.76	903.63	571.03	820.87	476.9	862.44	463.17
8.408	1	0.13	0.16	0.04	0.13	0.03	0.36	0.07	1.9	3.14	99.27	0.47	0	1.52	0.11	2.54	0.28	0.64	1.07	0.18	3.14	5.73	0	22	0.55	64.11	0.02	0.02	2.22	0.72	0.24	2.08	1.9	0	0		-6.61	42.85	-4.3	48.52	46.5	785.5	447.58	903.99	572.36	820.15	477.27	865.24	465.89
8.441	1	0.13	0.16	0.03	0.13	0.03	0.31	0.06	1.75	2.03	99.39	0.34	0	2.61	0.1	2.28	0.26	0.58	0.88	0.19	2.03	4.99	0	18.3	0.47	66.01	0.02	0.02	2.06	0.75	0.24	2.24	1.75	0	0		-1.67	40.1	-3.72	48.68	56.57	788.21	444.02	906.65	570.17	817.38	473.98	873.18	464.66
8.475	1	0.13	0.16	0.03	0.13	0.03	0.28	0.06	1.63	2.81	99.44	0.33	0	0.48	0.07	2.05	0.26	0.45	1.08	0.16	2.81	4.09	0	16.77	0.48	67.38	0.02	0.02	2.02	1.03	0.26	0.74	1.63	0	0		2.95	48.71	-6.19	47.91	43.97	789.61	443.58	909.34	571.12	825.53	476.18	867.46	462.94
8.508	1	0.13	0.17	0.04	0.13	0.03	0.29	0.06	1.49	3.07	99.42	0.33	0	0.63	0.05	1.38	0.26	0.32	0.97	0.17	3.07	4.23	0	17.04	0.68	63.95	0.02	0.02	1.77	1.06	0.24	1.34	1.49	0	0		4.5	47.32	-4.19	47.26	46.63	791.43	443.23	909.67	569.5	825.98	475.63	870.94	463.24
8.541	1	0.12	0.17	0.03	0.12	0.03	0.31	0.06	1.58	3.75	99.37	0.39	0	1.37	0.03	0.91	0.25	0.27	1.2	0.16	3.75	2.92	0	18.66	0.67	55.97	0.01	0.03	1.48	1.05	0.26	0.54	1.58	0	0		6.74	43.37	-5.15	46.99	47.65	793.39	443.24	911.24	568.63	827.21	477.47	872.47	462.58
8.575	1	0.12	0.17	0.04	0.12	0.03	0.3	0.06	1.58	6.17	99.4	0.45	0	7.03	0.03	0.68	0.24	0.23	1.58	0.16	6.17	2.68	0	18.21	0.8	46.5	0.01	0.04	1.16	1.12	0.27	0.62	1.37	0	0		-1.26	34.91	-5.88	45.74	58.12	795.48	442.22	913.79	566.3	823.39	475.79	879.41	460.31
8.608	1	0.12	0.17	0.04	0.11	0.03	0.38	0.06	1.6	7.8	99.23	0.72	0	4.71	0.02	0.5	0.24	0.17	1.6	0.12	7.8	1.94	0	23.18	1.48	39.29	0.01	0.07	1.04	1.04	0.3	1.18	1.4	0	0		5.32	37.04	-4.92	45.69	53	797.08	440.01	916.28	565.96	828.97	475.34	879.41	459.07
8.641	1	0.11	0.17	0.04	0.11	0.03	0.57	0.06	1.56	7.65	98.87	1.18	0	1.29	0.02	0.43	0.21	0.15	1.56	0.09	7.65	1.23	0	30.33	1.96	27.23	0.01	0.05	0.97	1.05	0.36	0.63	1.43	0	0		2.93	43.69	-3.87	46.17	43.94	797.11	442.43	916.27	568.45	834.32	476.13	875.66	461.25
8.675	1	0.11	0.17	0.04	0.11	0.03	0.63	0.06	1.44	8.69	98.73	1.46	0	1.26	0.02	0.3	0.23	0.12	1.44	0.07	8.69	1.37	0	32.2	3.35	19	0	0.04	0.81	1.13	0.37	0.98	1.33	0	0		2.26	43.82	-6.24	45.37	48.08	800.24	443.24	917.33	567.07	832.82	476.16	878.62	461.52
8.708	1	0.11	0.17	0.06	0.1	0.03	1.01	0.06	2.05	11.34	97.98	3.38	-3.74	3.95	0.01	0.19	0.23	0.1	2.05	0.06	11.34	1.06	0	40.26	7.7	14.04	0.01	0.07	0.76	0.96	0.38	0.69	1.4	0	0		-1.07	37.95	-8.97	45.08	47.05	801.8	444.31	918.41	566.28	834.33	478.24	878	460.74
8.742	1	0.1	0.17	0.1	0.09	0.04	1.7	0.06	3.46	19.31	96.6	13.75	-11.13	0.85	0.01	0.16	0.24	0.11	3.46	0.06	19.31	1.58	0	51.17	11.58	8.12	0.01	0.09	0.71	0.91	0.41	0.78	1.64	0	0		1.17	45.82	-5.96	44.79	43.88	805.45	444.76	921.13	566.72	839.93	477.12	881.23	462.3
8.775	1	0.1	0.17	0.1	0.09	0.03	2.1	0.06	2.26	19.74	95.8	18.91	-13.38	0.95	0.01	0.16	0.26	0.09	2.26	0.05	19.74	1.98	0	55.48	11.95	5.5	0	0.07	0.69	0.78	0.44	0.39	1.7	0	0		1.13	45.23	-4.61	44.94	43.03	806.77	445.77	920.02	565.82	840.78	476.55	881.9	463.88
8.808	1	0.1	0.17	0.15	0.08	0.03	2.99	0.06	2.91	23.23	94.01	32.61	-18.03	0.88	0.01	0.17	0.26	0.11	2.91	0.04	23.23	2.15	0	61.07	18.57	4.24	0.01	0.17	0.71	0.75	0.45	0.18	1.81	0	0		6.64	45.64	-4.89	43.73	47	808.85	442.82	924.53	564.46	842.57	477.96	886.15	460.34
8.842	1	0.1	0.17	0.14	0.09	0.03	4.8	0.06	2.35	21.47	90.4	46.97	-20.11	1.21	0.01	0.17	0.25	0.11	2.35	0.03	21.47	3.21	0	70.35	17.51	1.84	0.01	0.12	0.64	0.59	0.44	0.44	2.07	0	0		-1.12	44.03	-4.88	43.83	47.37	809.01	440.07	924.53	560.82	842.08	472.61	886.78	456.92
8.875	1	0.11	0.17	0.07	0.1	0.03	3.08	0.06	2.06	13.5	93.84	20.55	-12	0.75	0.01	0.19	0.24	0.09	1.3	0.03	13.5	3.09	0	63.01	7.02	1.59	0	0.03	0.69	0.58	0.38	1.2	2.06	0	0		-2.64	46.4	-3.88	44.83	45.36	810.67	441.39	922.39	560.02	842.49	469.5	886.8	459.81
8.908	1	0.11	0.17	0.06	0.1	0.03	4	0.06	1.97	11.02	92	23.28	-12.06	0.43	0.01	0.18	0.22	0.1	1.82	0.02	11.02	2.78	0	67.47	6.2	1.01	0	0.05	0.68	0.54	0.33	0.29	1.97	0	0		-2.37	49.25	-6.26	43.73	38.67	811.44	440.16	922.77	557	846.38	469.93	882.58	456.31
8.942	1	0.11	0.16	0.04	0.11	0.03	7.23	0.06	2.23	7.5	85.54	36.25	-14	1.31	0.02	0.2	0.22	0.11	1.28	0.02	7.5	2.07	0	78.81	4.94	0.4	0.01	0.03	0.64	0.39	0.34	0.46	2.23	0	0		-4.77	43.62	-5.45	44.34	42.5	813.18	441.88	922.53	556.8	845.12	470.42	885.85	458.28
8.975
9.008
9.042
9.075
9.109
9.142
9.175
9.209
9.242
9.275
9.309
9.342
9.376
9.409
9.442
9.476
9.509
9.542
9.576
9.609
9.642
9.676
9.709
9.743
9.776
9.809
9.843
9.876
9.909
9.943
9.976
10.009
10.043	1	0.19	0.15	0.37	0.11	0.04	32.63	0.06	4.64	12.91	42.37	80.13	-32.56	0.06	0.1	0.89	0.07	1.33	4.64	0.02	12.91	3.37	0	97.78	54.74	93.15	0.01	2.87	6.3	0.59	0.33	2.52	3.02	0	0		12.5	59.35	-9.05	49.77	43.14	782.57	423.04	928.73	578.55	832.51	468.56	869.11	445.73
10.076	1	0.16	0.16	0.06	0.15	0.03	0.62	0.06	2.21	5.45	98.75	1	0	2.29	0.29	0.82	0.18	0.61	2.21	0.07	5.45	3.88	0	30.26	5.82	73.64	0.01	0.32	11.44	0.65	0.32	3.85	1.92	0	0		-1.64	40.77	-1.65	48.08	56.47	784.84	428.88	926.74	580.09	827.16	464.74	882.5	453.49
10.11	1	0.14	0.17	0.04	0.14	0.03	0.22	0.06	1.62	3.51	99.56	0.33	0	11.84	0.3	1.37	0.32	0.6	1.62	0.14	3.51	3.15	0	11.06	2.74	74.28	0.01	0.15	5.78	0.5	0.24	3.34	1.3	0	0		-0.66	32.04	-3.71	47.97	63	788.54	434.47	922.91	577.71	822.48	469.44	884.43	457.98
10.143
10.176
10.21
10.243
10.276
10.31
10.343
10.377
10.41
10.443
10.477
10.51
10.543
10.577
10.61
10.643
10.677
10.71
10.744
10.777
10.81
10.844
10.877
10.91
10.944
10.977
11.01
11.044
11.077
11.111
11.144
11.177
11.211
11.244
11.277
11.311
11.344
11.378
11.411
11.444
11.478
11.511
11.544
11.578
11.611
11.644
11.678
11.711
11.745
11.778
11.811
11.845
11.878
11.911
11.945
11.978
12.011
12.045
12.078
12.112
12.145
12.178
12.212
12.245
12.278
12.312
12.345
12.379
12.412
12.445
12.479
12.512
12.545
12.579
12.612
12.645
12.679
12.712
12.746
12.779
12.812
12.846
12.879
12.912
12.946
12.979
13.012
13.046
13.079
13.113
13.146
13.179
13.213
13.246
13.279
13.313
13.346
13.38
13.413
13.446
13.48
13.513
13.546
13.58
13.613
13.646
13.68
13.713
13.747
13.78
13.813
13.847
13.88
13.913
13.947
13.98
14.013
14.047
14.08
14.114
14.147
14.18
14.214
14.247
14.28
14.314
14.347
14.381
14.414
14.447
14.481
14.514
14.547
14.581
14.614
14.647
14.681
14.714
14.748
14.781
14.814
14.848
14.881
14.914
14.948
14.981
15.014
15.048
15.081
15.115
15.148
15.181
15.215
15.248
15.281
15.315
15.348
15.382
15.415
15.448
15.482
15.515
15.548
15.582
15.615
15.648
15.682
15.715
15.749
15.782
15.815
15.849
15.882
15.915
15.949
15.982
16.015
16.049
16.082
16.116
16.149
16.182
16.216
16.249
16.282
16.316
16.349
16.383
16.416
16.449
16.483
16.516
16.549
16.583
16.616
16.649
16.683
16.716
16.75
16.783
16.816
16.85
16.883
16.916
16.95
16.983
17.016
17.05
17.083
17.117
17.15
17.183
17.217
17.25
17.283
17.317
17.35
17.384
17.417
17.45
17.484
17.517
17.55	2	0.14	0.18	0.03	0.14	0.03	0.12	0.06	0.46	0.46	99.63	0.33	0	0	0.06	0.44	0.46	0.2	0.37	0.06	1.97	0.06	0	0.05	0.13	8.57	0	0	4.18	0.59	0.46	1.15	0.7	0	0		1.42	72.3	-12.05	48.02	29.94	757.17	441.48	943.52	643.25	828.11	484.89	856.08	474.19
17.584	2	0.14	0.17	0.03	0.14	0.03	0.12	0.06	1.5	0.53	99.66	0.33	0	0.16	0.25	0.55	0.53	0.13	0.44	0.16	0.92	0.04	0	0.09	0.18	6.35	0.01	0.01	4.67	1.19	1.67	1.09	1.5	0	0		0.98	54.12	-4.43	47.57	59.37	762.63	446.37	932.03	628.9	815.07	488.09	873.23	476.13
17.617	2	0.13	0.18	0.03	0.14	0.03	0.13	0.06	1	0.56	99.65	0.33	0	0.31	0.56	0.89	0.32	0.11	0.35	0.08	0.67	0.03	0	0.09	0.19	5.89	0.01	0.01	4.43	1.5	3.21	1.27	1	0	0		-3.8	50.91	-3.1	48.25	60.6	767.63	450.19	917.91	613.18	810.39	482.7	870.86	478.66
17.65	2	0.14	0.18	0.03	0.14	0.03	0.13	0.06	1.04	0.63	99.64	0.33	0	0.45	0.63	0.4	0.3	0.07	0.32	0.04	0.64	0.05	0	0.12	0.34	2.89	0	0.01	5.64	1.49	3.02	0.91	1.04	0	0		2.38	48.95	-4.12	48.42	57.53	763.29	452.34	905.07	603.37	803.7	490.22	859.46	476.05
17.684	2	0.14	0.17	0.03	0.14	0.03	0.13	0.06	1.27	0.89	99.65	0.33	0	0.19	0.89	0.36	0.3	0.08	0.37	0.03	0.6	0.13	0	0.47	0.83	2.99	0.01	0.02	5.43	1.27	2.7	2.36	1.27	0	0		1.18	53.25	-3.45	47.95	53.61	760.82	450.94	896.57	595.09	800.59	486.53	852.54	473.25
17.717	2	0.13	0.18	0.03	0.14	0.03	0.15	0.06	1.12	1.12	99.64	0.33	0	0.48	1.12	0.36	0.34	0.07	0.29	0.03	0.88	0.34	0	1.79	1.82	2.63	0.01	0.02	3.57	0.85	2.39	0.95	1.08	0	0		0.07	48.69	-1.13	48.96	51.55	752.16	451.42	886.95	593.71	794.16	487.31	843.8	473.38
17.751	2	0.13	0.18	0.03	0.13	0.03	0.16	0.06	1.4	2.32	99.64	0.33	0	0.1	1.4	0.38	0.41	0.06	0.37	0.03	2.32	1.99	0	2.86	2.38	2.72	0.01	0.02	3.06	0.55	1.84	1.08	1.06	0	0		-4.72	56.78	0.74	47.21	43.36	748.23	447.31	884.17	591.28	795.66	478.99	838.06	469.9
17.784	2	0.13	0.18	0.03	0.14	0.03	0.17	0.06	1.7	2.33	99.65	0.33	0	0.37	1.7	0.43	0.46	0.05	0.53	0.04	2.33	2.19	0	4.44	3.46	2.82	0.01	0.03	2.88	0.45	2.28	0.7	1.24	0	0		-4.31	50	0.91	48.76	50.99	745.1	451.04	878.7	593.47	787.3	482	837.82	475.11
17.817	2	0.13	0.18	0.04	0.14	0.03	0.23	0.06	2.85	2.3	99.53	0.33	0	0.21	2.85	0.45	0.51	0.04	0.45	0.03	2.2	1.73	0	7.68	7.02	2.3	0.01	0.02	2.73	0.36	2.19	1.12	1.26	0	0		-0.38	52.77	0.12	49.14	48.62	741.17	454.9	874.78	596.9	784.48	488.58	831.92	477.92
17.851	2	0.14	0.18	0.05	0.14	0.03	0.33	0.06	2.62	3.02	99.34	0.33	0	0.28	2.62	0.38	0.5	0.03	0.64	0.02	3.02	1.71	0	12.58	13.07	1.89	0.01	0.02	2.75	0.34	1.8	0.92	1.23	0	0		1.66	51.29	-1.61	49.83	43.46	737.71	457.2	872.02	599.68	783.62	493.12	824.71	478.98
17.884	2	0.15	0.18	0.06	0.13	0.03	0.44	0.06	1.52	2.52	99.12	0.4	0	0.71	1.52	0.28	0.46	0.02	0.7	0.02	2.52	0.93	0	16.2	20.31	1.44	0.01	0.03	2.58	0.31	1.35	0.58	1.19	0	0		3.71	46.7	-5.4	50.33	49.52	738.41	458.55	869.18	596.37	777.96	496.38	824.1	478.41
17.917	2	0.16	0.17	0.09	0.13	0.03	0.65	0.06	1.35	3.46	98.7	1.12	0	0.03	1.19	0.35	0.38	0.03	0.87	0.02	3.46	0.88	0	19.59	33.85	1.47	0.01	0.08	2.04	0.27	1.24	0.11	1.35	0	0		2.28	62.66	-4.28	49.92	31.92	739.17	454.84	868.81	590.59	788.82	490.15	815.75	473.02
17.951	2	0.19	0.17	0.27	0.11	0.03	1.2	0.06	1.76	7.9	97.59	10.86	-8.94	0.03	0.59	0.38	0.33	0.04	1.76	0.02	7.9	1.42	0	24.45	59.23	1.16	0.01	1.05	1.32	0.17	1.12	0.1	1.54	0	0		4.41	61.82	-10.99	51.27	33.61	739.02	453.04	867.05	585.64	785.59	490.73	811.44	469.26
17.984	2	0.19	0.17	0.25	0.11	0.03	1.17	0.06	1.89	7.65	97.67	9.63	-8.88	0.09	0.38	0.32	0.29	0.04	1.89	0.02	7.65	1.28	0	24.38	57.83	1.27	0.01	3.3	1.29	0.18	0.96	0.21	1.52	0	0		3.34	56.82	-3.83	50.48	38.09	745.06	448.04	872.7	582.34	790.14	483.82	824.28	466.94
18.017	2	0.2	0.17	0.4	0.1	0.03	1.48	0.06	2.18	11.59	97.04	19.5	-13.8	0.06	0.18	0.28	0.28	0.03	2.18	0.02	11.59	2.26	0	28.05	64.1	1.3	0.01	5.61	1.24	0.17	0.8	0.6	1.46	0	0		4.33	58.86	-1.19	50.39	34.7	748.14	447.56	875.54	582.15	796.02	482.97	826.95	467.23
18.051	2	0.19	0.17	0.26	0.11	0.03	2.2	0.06	1.43	8.01	95.61	10.29	-13.53	0.21	0.1	0.22	0.26	0.03	1.22	0.01	8.01	1.03	0	36.69	58.38	1.27	0	2.44	1.08	0.15	0.76	0.62	1.43	0	0		-0.66	52.89	-2.96	50.53	37.83	754.25	446.19	879.42	578.55	797.89	478.85	833.34	465.63
18.084	2	0.19	0.17	0.18	0.12	0.03	1.85	0.06	1.57	3.57	96.31	6.03	-9.16	0.42	0.07	0.19	0.25	0.03	0.82	0.01	3.57	0.49	0	33.12	55.59	1.64	0	0.31	1.13	0.17	0.77	1.4	1.57	0	0		4.6	49.31	1.04	49.89	45.48	760.25	447.21	887.18	580.76	803.03	483.67	845.62	467.71
18.118	2	0.18	0.17	0.14	0.12	0.03	3.38	0.06	1.73	2.71	93.23	3.64	-11.89	1.56	0.05	0.19	0.25	0.03	0.72	0.01	2.71	0.33	0	46.6	49.87	1.66	0	0.07	0.93	0.13	0.63	1.21	1.73	0	0		2.26	42.71	-4.06	50.68	45.87	759.7	447.8	884.46	579.33	798.82	483.41	841.67	467.03
18.151	2	0.17	0.17	0.12	0.12	0.03	3.72	0.06	1.95	3.5	92.57	4.18	-12.05	0.23	0.04	0.18	0.25	0.04	0.82	0.01	3.5	0.39	0	50.84	43.97	2.2	0	0.05	0.87	0.11	0.56	2.63	1.95	0	0		4.98	52.47	-1.78	50.64	39.32	768.04	446.67	891.17	577.28	810.68	481.29	847.12	466.51
18.184	2	0.15	0.16	0.09	0.11	0.03	2.68	0.06	2.13	5.36	94.63	4.19	-9.24	0.12	0.03	0.18	0.23	0.03	1.33	0.01	5.36	0.42	0	49.04	32.66	2.64	0	0.05	0.98	0.12	0.46	0.75	2.13	0	0		9.36	55.42	-2.84	50.46	42.25	771.87	446.27	895.62	576.5	813.67	484.28	851.26	465
18.218	2	0.12	0.16	0.04	0.11	0.03	0.78	0.06	2.35	5.22	98.45	1.25	0	1.02	0.03	0.15	0.18	0.02	1.15	0.01	5.22	0.19	0	33.65	9.2	3.04	0	0.02	0.9	0.09	0.34	2.11	2.35	0	0		6.47	44.86	-2.1	49.76	52.06	777.14	443.02	899.2	570.39	812.92	480.76	861.26	461.43
18.251	2	0.12	0.16	0.03	0.11	0.03	0.6	0.06	2.43	4.02	98.8	0.86	0	0.13	0.03	0.2	0.18	0.03	1.21	0	4.02	0.11	0	29.52	5.94	3.39	0	0.01	1.01	0.09	0.31	1.54	2.43	0	0		-0.2	55.12	-8.56	50.63	41.37	784.29	440.5	906.17	568.69	821.63	473.16	860.15	458.06
18.284	2	0.12	0.15	0.03	0.11	0.04	0.54	0.06	2.95	2.17	98.92	0.68	0	2.28	0.04	0.19	0.16	0.03	1.21	0.01	2.17	0.11	0	27.96	4.16	4.02	0	0.01	1.03	0.1	0.32	1.04	2.95	0	0		1.48	40.78	-2.54	48.99	55.13	791.99	437.2	911.13	564.15	823.04	468.56	877.21	458.26
18.318	2	0.12	0.15	0.03	0.12	0.04	0.38	0.06	3.32	1.18	99.25	0.39	0	3.31	0.05	0.19	0.12	0.03	0.95	0.01	1.18	0.12	0	21.19	4.1	3.71	0	0.01	0.98	0.1	0.22	1.89	3.32	0	0		0.61	38.88	-2.83	49.8	52.06	795.7	434.61	917.87	563.88	830.13	467.97	880.49	454.78
18.351	2	0.12	0.15	0.03	0.11	0.04	0.37	0.06	3.63	1.18	99.26	0.39	0	2.61	0.04	0.2	0.12	0.03	1.02	0.01	1.18	0.23	0	21.29	3.74	3.18	0	0.01	1.13	0.11	0.23	0.7	3.63	0	0		-1.16	40.1	-0.7	50.31	49.16	799.33	433.54	923.95	565.58	837.37	466.21	885.14	454.6
18.385	2	0.11	0.14	0.03	0.11	0.04	0.24	0.06	4.33	1.35	99.52	0.33	0	2.04	0.04	0.21	0.1	0.03	0.78	0.01	1.35	0.18	0	13.67	3.76	3.61	0	0.02	1	0.09	0.23	0.54	4.33	0	0		-1.33	41.36	2.01	50.06	51.14	803.52	430.19	929.93	563.93	842.69	462.78	892.78	452.48
18.418	2	0.11	0.14	0.03	0.11	0.04	0.2	0.06	4.38	1.26	99.59	0.33	0	8.48	0.05	0.2	0.1	0.02	0.73	0.01	1.26	0.17	0	10.51	4.06	3.35	0	0.02	1	0.1	0.22	0.5	4.38	0	0		-2.23	33.9	-1.88	48.81	55.77	808.21	429.66	931.3	560.41	841.24	461.26	896.09	451.15
18.451	2	0.11	0.14	0.03	0.11	0.04	0.22	0.06	4.63	1.91	99.55	0.33	0	9.22	0.06	0.18	0.1	0.01	0.63	0.01	1.91	0.14	0	12.1	5.33	2.18	0	0.03	0.92	0.09	0.22	0.69	4.63	0	0		-1.73	33.44	-1.5	47.77	62.1	814.29	432.41	935.65	558.92	843.83	466.77	904.15	452
18.485	2	0.11	0.13	0.03	0.11	0.04	0.22	0.06	5.14	3	99.56	0.33	0	5.87	0.05	0.19	0.09	0.01	0.68	0.02	3	0.11	0	11.26	9.33	1.8	0	0.05	1.55	0.12	0.22	0.42	5.14	0	0		7.08	35.88	3.18	49.96	47.93	815.35	432.74	938.37	562.37	855.51	469.5	900.77	453.71
18.518	2	0.11	0.12	0.05	0.1	0.05	0.26	0.06	5.98	5.56	99.49	0.36	0	2.01	0.04	0.19	0.09	0.01	0.98	0.03	5.56	0.18	0	13.14	15.55	1.27	0	0.1	1.66	0.12	0.22	0.77	5.98	0	0		4.12	41.44	-1.16	49.89	47.5	818.36	433.84	941.15	563.4	856.77	469.31	901.64	453.72
18.551	2	0.11	0.12	0.06	0.09	0.05	0.29	0.06	6.12	9.22	99.41	0.6	0	1.06	0.02	0.2	0.1	0.01	1.19	0.03	9.22	0.21	0	15.67	19.16	0.95	0	0.2	1.58	0.12	0.21	0.87	6.12	0	0		2.89	44.7	-2.42	50.14	46.09	820.05	433.41	938.63	558.98	856.18	466.38	900.23	452.81
18.585	2	0.1	0.11	0.06	0.09	0.06	0.3	0.06	7.71	10.04	99.4	0.66	0	3.29	0.02	0.19	0.08	0.01	1.89	0.04	10.04	0.27	0	17.02	19.72	0.43	0	0.22	1.76	0.09	0.19	1.74	7.71	0	0		3.58	38.91	2.13	50.08	46.04	822.67	434.66	939.89	557.69	860.35	468.74	903.95	453.96
18.618	2	0.1	0.11	0.08	0.09	0.06	0.37	0.06	7.29	11.36	99.25	0.95	0	0.41	0.02	0.15	0.08	0.01	2.26	0.03	11.36	0.25	0	19.77	23.66	0.31	0	0.24	1.4	0.07	0.2	0.5	7.29	0	0		2.75	49.45	-0.61	50.55	32.12	824.59	433.73	938.9	555.25	866.8	464.81	896.39	452.32
18.651	2	0.1	0.11	0.07	0.08	0.06	0.38	0.06	7.7	10.87	99.24	0.77	0	0.56	0.01	0.13	0.08	0.01	2.36	0.03	10.87	0.19	0	21.19	20.43	0.16	0	0.19	1.09	0.05	0.17	0.39	7.7	0	0		5.81	47.93	-4.97	51.31	36.4	826.27	433.29	936.07	550.17	862.41	464.62	896.15	450.98
18.685
18.718
18.752
18.785
18.818
18.852
18.885
18.918
18.952
18.985
19.018
19.052
19.085
19.119
19.152
19.185
19.219
19.252
19.285
19.319
19.352
19.386
19.419
19.452
19.486
19.519
19.552	2	0.13	0.13	0.03	0.13	0.06	0.12	0.32	0.66	0.66	99.36	0.33	1.52	0	0.37	0.06	0.66	2.51	5.2	0.05	0.5	2.62	0	0.01	0.21	0.02	0.02	0.01	2.51	39.39	0.38	0.01	5.61	0	0		1.93	90.27	-6.35	70.06	6.01	762.42	401.35	931.47	585.97	844.21	438.56	843.63	432.58
19.586	2	0.15	0.12	0.03	0.15	0.05	0.11	0.08	1.05	0.74	99.69	0.33	0.16	0	0.14	0.52	0.36	7.12	2.24	0.01	0.74	6.27	0	1.05	0.77	2.65	0.04	0.03	1.43	1.13	0.1	0.93	5.83	0	0		5.97	77.66	-6.85	51.87	22.62	770.69	412.93	937.19	592.07	842.14	456.3	858.54	440.73
19.619	2	0.14	0.15	0.03	0.14	0.04	0.12	0.07	0.83	0.83	99.7	0.33	0	0.47	0.29	1.11	0.39	3.07	1.42	0.02	1.01	1.55	0	0.83	0.45	18.3	0.05	0.01	2.97	1.8	0.37	2.24	3	0	0		4.89	48.78	-1.8	53.69	49.87	779.96	423.95	925.07	580.42	827.35	462.05	875.81	450.25
19.652	2	0.14	0.16	0.03	0.15	0.03	0.12	0.07	0.6	0.6	99.68	0.33	0	1.91	0.47	2.24	0.38	2.1	0.96	0.05	0.94	1.16	0	0.6	0.29	35.33	0.03	0.01	4.18	1.55	0.42	3.65	1.84	0	0		-1.27	41.7	-5.88	55.07	58.63	785.14	428.93	922.84	576.33	821.66	463.54	879.24	452.47
19.686	2	0.14	0.15	0.03	0.16	0.03	0.12	0.07	0.52	0.52	99.68	0.33	0	0.92	0.48	3.28	0.31	1.71	0.6	0.07	0.91	0.94	0	0.52	0.28	50.63	0.02	0.01	4.86	1.22	0.49	0.88	1.98	0	0		-0.86	45.37	-5.88	53.56	47.95	790.73	435.36	917.69	572.2	827.58	466.19	874.77	457.7
19.719	2	0.13	0.15	0.03	0.16	0.03	0.12	0.07	0.81	0.81	99.68	0.33	0	2.21	0.54	3.83	0.24	1.29	0.54	0.06	1.02	0.53	0	0.81	0.27	64.08	0.03	0	5.33	0.86	0.42	4.29	2.28	0	0		-4.68	40.95	-4.04	55.04	51.09	791.46	436.43	913.29	566.02	825.16	466.28	875.38	456.87
19.753	2	0.13	0.15	0.03	0.15	0.03	0.12	0.07	0.85	0.85	99.7	0.33	0	2.38	0.53	3.73	0.18	0.89	0.48	0.06	1.07	1.76	0	0.85	0.27	75.43	0.03	0	4.78	0.67	0.38	1	2.36	0	0		-8.66	40.57	-3.26	55.04	55.37	796.81	434.01	917.91	562.56	828.04	461.78	882.95	454.67
19.786	2	0.13	0.15	0.03	0.14	0.03	0.12	0.07	1.28	1.28	99.7	0.33	0	1.94	0.37	2.87	0.18	0.53	0.52	0.06	1.59	1.64	0	1.28	0.32	75.3	0.02	0	4.84	0.7	0.38	5.81	2.46	0	0		0.93	41.6	-1.48	52.91	52.98	798.22	432	921.58	562.06	833.49	465.96	884.7	452.34
19.819	2	0.12	0.14	0.03	0.15	0.03	0.12	0.07	1.45	1.45	99.71	0.33	0	2.27	0.34	4.43	0.15	0.3	0.44	0.07	2.04	1.47	0	1.45	0.38	77.53	0.02	0.01	4.5	0.63	0.37	3.81	2.59	0	0		0.34	40.8	-1.19	52.82	51.16	798.22	430.11	921.32	561.54	834	461.64	884.26	452.07
19.853	2	0.12	0.14	0.03	0.14	0.03	0.12	0.07	1.28	1.28	99.71	0.33	0	1.53	0.41	3.57	0.15	0.12	0.39	0.12	2.22	0.88	0	1.28	0.29	77.68	0.01	0.01	4.46	0.65	0.41	2.14	2.72	0	0		2.93	42.81	-2.82	52.56	50.74	803	430.56	924.2	560.42	837.28	462.43	886.96	452.14
19.886	2	0.12	0.15	0.03	0.13	0.03	0.12	0.06	1.62	1.62	99.71	0.33	0	0.25	0.33	2.59	0.15	0.08	0.56	0.12	3.22	0.46	0	1.62	0.5	76.64	0.01	0.01	4.12	0.63	0.53	1.88	2.93	0	0		3.27	51.91	0.99	52.02	41.11	805.09	430.31	927.38	561.47	846.85	461.92	886.86	452.46
19.919	2	0.12	0.15	0.03	0.13	0.03	0.13	0.06	2.43	2.43	99.71	0.33	0	1.09	0.16	1.75	0.14	0.05	0.54	0.07	2.56	0.26	0	2.43	0.88	71.4	0.01	0.01	3.95	0.54	0.58	1.25	3.04	0	0		4.56	44.52	-2.38	52.62	44.03	806.62	430.08	927.63	558.58	845.24	464.25	886.9	450
19.953	2	0.12	0.15	0.03	0.12	0.04	0.14	0.06	3.04	4.22	99.7	0.33	0	0.31	0.09	1.02	0.13	0.04	0.71	0.06	4.22	0.2	0	4.28	1.6	57.35	0.01	0.02	3.4	0.41	0.56	0.42	3.04	0	0		2.46	50.84	-3.94	52.05	42.04	809.52	432.62	929.77	559.59	848.18	466.01	887.52	451.21
19.986	2	0.11	0.15	0.03	0.11	0.04	0.15	0.06	3.17	5.18	99.7	0.33	0	3.42	0.04	0.68	0.13	0.03	0.88	0.06	5.18	0.2	0	5.79	2.05	47.8	0	0.02	3.07	0.34	0.55	1.17	3.17	0	0		2.19	38.7	-4.94	50.72	50.99	809.76	433.8	925.43	555.46	840.9	467.36	889.42	451.68
20.019	2	0.12	0.15	0.04	0.11	0.04	0.18	0.06	3.12	5.63	99.64	0.33	0	2.94	0.04	0.5	0.12	0.02	0.77	0.05	5.63	0.24	0	8.67	3.67	39.82	0	0.03	2.91	0.32	0.56	1.1	3.12	0	0		9.74	39.49	1.49	50.03	61.81	818.58	424.99	938.18	549.28	849.57	462.9	908.85	445.4
20.053	2	0.11	0.15	0.04	0.11	0.04	0.27	0.06	3.17	8.17	99.46	0.46	0	4.47	0.04	0.43	0.11	0.02	1	0.06	8.17	0.44	0	16.56	5.29	41.86	0	0.04	2.82	0.2	0.56	1.05	3.17	0	0		5.26	37.31	0.09	50.63	51.25	819.17	429.25	938.12	554.26	854.22	464.57	903.01	448.89
20.086	2	0.11	0.15	0.05	0.1	0.04	0.35	0.06	3.41	8.98	99.3	0.67	0	7.53	0.03	0.27	0.11	0.02	1.41	0.06	8.98	0.76	0	21.08	7.76	29.68	0	0.05	2.57	0.2	0.47	0.41	3.41	0	0		3.86	34.54	-1.72	49.5	56.1	819.19	429.74	940.02	555.35	852.3	467.31	904.99	448.04
20.12	2	0.11	0.15	0.07	0.1	0.04	0.55	0.06	3.52	12.84	98.91	1.63	0	3.91	0.02	0.28	0.1	0.03	2.18	0.04	12.84	2.19	0	29.48	10.78	15.11	0	0.07	2.38	0.17	0.45	0.54	3.52	0	0		-0.92	38.01	-2.7	49.9	50.33	823.2	429.77	944.35	556.55	858.59	464.22	906.3	448.22
20.153	2	0.11	0.14	0.05	0.1	0.04	1.06	0.06	3.8	9.95	97.88	3.53	-1.31	0.5	0.02	0.24	0.09	0.03	1.64	0.02	9.95	1.27	0	42.23	8.46	8.1	0	0.06	1.9	0.14	0.37	0.33	3.8	0	0		7.87	48.45	-3.5	50.42	49.81	820.43	425.32	940.08	551.4	855.09	461.5	901.76	444.1
20.186	2	0.11	0.15	0.05	0.1	0.04	0.7	0.06	3.59	9.81	98.6	2.01	0	10.29	0.03	0.19	0.1	0.02	1.32	0.03	9.81	1.13	0	35.15	5.82	6.01	0	0.03	1.88	0.15	0.34	0.31	3.59	0	0		-2.18	32.83	1.5	51.03	48.63	822.05	426.73	940.75	552.73	858.06	457.12	905.81	447.87
20.22	2	0.1	0.15	0.04	0.1	0.04	1.15	0.06	3.3	10.2	97.69	4.61	-2.34	3.81	0.04	0.21	0.11	0.02	0.75	0.03	10.2	0.92	0	45.45	3.33	2.13	0	0.01	1.46	0.14	0.29	0.17	3.3	0	0		-2.1	38.15	-3.07	50.77	50.69	821.94	426.18	943.31	554.33	856.56	458.58	905.61	445.8
20.253	2	0.11	0.16	0.04	0.1	0.03	0.97	0.06	2.86	9.26	98.06	3.25	-1.17	4.62	0.07	0.22	0.12	0.02	0.45	0.02	9.26	0.71	0	41.83	2.69	1.77	0	0.01	1.55	0.14	0.26	0.43	2.86	0	0		-1.21	37.14	-0.73	50.46	54.65	823.33	424.11	945.96	553.6	857.49	456.72	910.87	445.03
20.286	2	0.1	0.16	0.05	0.1	0.03	0.99	0.06	2.68	12.63	98.01	4.82	-3.29	1.9	0.06	0.2	0.14	0.01	0.46	0.03	12.63	1.54	0	43.59	1.58	1	0	0	1.58	0.15	0.24	0.33	2.68	0	0		-0.24	41.72	-0.94	50.8	50.58	824.03	422.48	945.66	551.9	859.56	453.85	909.13	443.8
20.32	2	0.1	0.16	0.06	0.09	0.03	1.12	0.06	2.45	16.6	97.77	8.44	-6.45	9.15	0.07	0.24	0.16	0.02	0.46	0.02	16.6	2.08	0	47.06	1.03	0.41	0	0	1.54	0.13	0.22	0.32	2.45	0	0		-0.13	33.48	2.4	50.17	62.84	821.15	419.2	946.97	550.16	854.6	454.72	915.93	441.05
20.353	2	0.1	0.16	0.06	0.1	0.03	0.65	0.06	2.23	14.6	98.69	3.23	-2.05	5.43	0.1	0.35	0.17	0.02	0.38	0.02	14.6	2.46	0	36.41	0.47	0.5	0	0	1.75	0.14	0.21	1.13	2.23	0	0		-0.69	36.28	0.55	51.28	53.76	819.91	419.62	946.44	554.6	856.84	451.55	909.88	442.81
20.387	2	0.11	0.17	0.05	0.1	0.03	0.87	0.06	1.76	11.67	98.27	3.53	-2.65	0.69	0.13	0.34	0.18	0.01	0.37	0.03	11.67	2.63	0	40.51	0.36	0.26	0	0	1.74	0.13	0.16	0.47	1.76	0	0		-3.2	46.82	1.4	50.56	44.54	818.89	417.78	946.99	554.55	861.74	448.34	905.61	440.63
20.42	2	0.11	0.17	0.05	0.1	0.03	0.71	0.06	1.47	12	98.57	2.71	-1.87	2.76	0.15	0.37	0.19	0.01	0.34	0.05	12	1.47	0	36.79	0.36	0.21	0	0	1.6	0.13	0.14	0.23	1.47	0	0		-0.03	39.8	-1.15	51.6	49.6	816.68	420.2	945.76	557.52	856.52	454.03	904.72	442.32
20.453	2	0.11	0.17	0.05	0.11	0.03	0.88	0.06	1.47	11.11	98.23	3.38	-2.77	1.07	0.16	0.41	0.19	0.02	0.36	0.06	11.11	1.53	0	40.51	0.54	0.26	0	0	1.45	0.12	0.16	0.25	1.47	0	0		1.59	44.61	1.51	50.97	46.23	815.99	416.87	945.25	554.05	859.08	451.37	903.66	439.14
20.487	2	0.1	0.17	0.05	0.1	0.03	0.65	0.06	1.32	13.41	98.7	2.64	-2.13	1.2	0.14	0.38	0.19	0.03	0.63	0.06	13.41	0.69	0	35.03	1.13	0.21	0	0.02	1.46	0.16	0.16	0.27	1.32	0	0		-3.51	44.05	-6.82	51.46	47.26	817.68	423.16	943.52	553.89	855.67	458.68	899.14	440.13
20.52	2	0.1	0.17	0.05	0.1	0.03	0.49	0.06	1.35	13.66	99.02	1.78	-0.33	1.37	0.11	0.42	0.2	0.04	0.8	0.08	13.66	0.52	0	29.73	1.24	0.19	0	0.02	1.56	0.18	0.15	0.46	1.35	0	0		-0.74	43.37	-1.02	51.75	48.17	816.82	423.29	943.08	556.33	856.38	457.38	902.54	443.61
20.553	2	0.1	0.17	0.05	0.1	0.03	0.47	0.06	1.3	14.01	99.05	1.74	-0.36	4.64	0.12	0.42	0.22	0.04	0.83	0.08	14.01	0.62	0	29.14	1.33	0.21	0	0.02	1.66	0.19	0.15	0.52	1.3	0	0		-6.17	37.11	-3.01	51.55	52.8	820.24	425.04	942.85	554.57	854.09	455.73	905.81	445.12
20.587	2	0.11	0.18	0.04	0.11	0.03	0.23	0.06	1	9.87	99.54	0.44	0	1.56	0.14	0.41	0.24	0.04	0.65	0.11	9.87	0.42	0	14.22	1.13	0.35	0	0.01	2.12	0.23	0.16	0.71	1	0	0		-0.91	42.73	0.38	51.98	53.84	821.65	420.32	946.3	552.84	857.64	451.81	910.72	442.82
20.62	2	0.12	0.18	0.04	0.12	0.03	0.21	0.06	0.98	8.13	99.59	0.33	0	0.59	0.17	0.39	0.25	0.04	0.42	0.13	8.13	0.73	0	11.42	1.46	0.4	0	0	2.42	0.25	0.16	0.96	0.98	0	0		-2.84	47.67	1.21	51.74	47.14	818.33	420.24	945.86	556.11	859.58	450.98	906.03	442.98
20.653	2	0.12	0.18	0.04	0.12	0.03	0.17	0.06	0.97	6.66	99.64	0.33	0	1.08	0.2	0.4	0.28	0.04	0.39	0.17	6.66	0.48	0	7.02	1.19	0.55	0	0	2.66	0.32	0.18	1.33	0.97	0	0		-5.93	44.57	1.78	51.83	49.41	819.4	418.17	946.89	554.41	859.54	446.8	908.69	441.82
20.687	2	0.13	0.18	0.03	0.13	0.03	0.16	0.06	0.95	3.18	99.64	0.33	0	0.48	0.4	0.55	0.27	0.04	0.42	0.18	3.18	0.51	0	4.63	0.75	1.09	0	0	3.23	0.43	0.23	2.74	0.95	0	0		-4.4	48.64	-0.08	53.09	48.34	818.05	412.08	945.13	549.19	857.53	439.87	905.73	436.23
20.72	2	0.13	0.18	0.03	0.13	0.03	0.15	0.06	0.96	3.02	99.65	0.33	0	0.69	0.54	0.73	0.26	0.04	0.46	0.2	3.02	0.46	0	3.85	0.45	1.44	0	0	3.17	0.44	0.22	0.99	0.96	0	0		-6.66	46.81	1.16	51.9	51.99	821.77	418.35	945.96	549.88	858.81	446.96	910.39	440.5
20.754	2	0.13	0.18	0.03	0.14	0.03	0.14	0.06	1.02	2.11	99.65	0.33	0	0.17	0.9	0.98	0.24	0.02	0.41	0.28	2.11	0.49	0	2.63	0.21	2.49	0	0	3.52	0.51	0.29	2.09	1.02	0	0		-4.39	53.88	-0.83	51.15	37.53	822.69	422.89	943.38	553.23	864.13	449.14	901.42	444.97
20.787	2	0.13	0.17	0.03	0.14	0.03	0.14	0.06	1.37	2.26	99.65	0.33	0	1.19	1.37	0.99	0.23	0.02	0.38	0.34	3.21	0.52	0	2.26	0.19	3.02	0	0	3.58	0.53	0.32	0.37	1.04	0	0		-7.43	44.08	-0.34	53.91	45.89	821.64	426.72	938.57	551.5	857.16	452.81	902.75	447.58
20.82	2	0.12	0.17	0.04	0.13	0.03	0.13	0.06	1.14	2.7	99.65	0.33	0	4.15	1.07	1.05	0.23	0.02	0.41	0.33	7.93	0.51	0	2.7	0.21	2.81	0	0	3.96	0.59	0.36	0.32	1.14	0	0		-2.09	37.69	-1.51	52.72	54.22	819.14	423.24	940.57	550.64	852.75	456.37	905.26	442.83
20.854	2	0.11	0.17	0.05	0.11	0.03	0.12	0.06	1.31	3.59	99.66	0.33	0	2.06	0.73	1	0.2	0.02	0.45	0.24	12.36	0.44	0	3.59	0.29	2.4	0	0	3.7	0.67	0.49	0.71	1.31	0	0		0.71	41.32	-0.54	52.73	50.73	821.68	421.93	943.07	549.74	857.63	455.41	906.53	441.93
20.887	2	0.1	0.17	0.06	0.1	0.03	0.11	0.06	1.27	3.47	99.66	0.36	0	0.89	0.62	1.09	0.19	0.02	0.41	0.24	17.62	0.49	0	3.47	0.31	2.49	0	0	3.77	0.65	0.5	0.76	1.27	0	0		-1.72	45.59	2.72	53.23	45.62	819.28	421.37	942.29	552.08	859.75	451.95	904.57	443.44
20.92	2	0.1	0.17	0.07	0.1	0.03	0.11	0.06	1.46	3.56	99.66	0.4	0	1.56	0.6	1.14	0.2	0.02	0.59	0.26	18.89	0.49	0	3.56	0.37	2.52	0	0	3.87	0.64	0.5	0.84	1.46	0	0		-3.79	42.72	0.5	53.52	47.73	822.69	420.42	943.28	548.88	859.65	449.41	906.8	441.98
20.954	2	0.11	0.17	0.06	0.11	0.03	0.11	0.06	1.65	2.24	99.67	0.33	0	1.62	0.37	0.93	0.21	0.02	0.72	0.29	14.72	0.43	0	2.24	0.57	2.87	0	0.01	4.91	0.83	0.59	1.69	1.65	0	0		-5.13	42.52	-0.07	53.41	48.07	823.18	419.11	943.28	546.57	859.5	448.05	906.88	439.96
20.987	2	0.11	0.17	0.05	0.11	0.03	0.12	0.06	1.73	2.29	99.67	0.33	0	0.57	0.43	0.79	0.2	0.02	0.81	0.35	11.36	0.59	0	2.29	0.57	3.11	0	0.01	4.75	0.9	0.63	3.46	1.73	0	0		-3.39	47.83	4.24	52.16	44.99	822.59	413.99	946.05	545.93	864.2	442.47	908.92	437.53
21.02	2	0.12	0.17	0.04	0.12	0.03	0.12	0.06	1.35	1.35	99.67	0.33	0	0.09	0.46	0.64	0.22	0.02	0.98	0.35	8.16	0.53	0	1.35	0.49	4.9	0	0.01	5.52	1.08	0.64	1.01	1.76	0	0		-4.14	57.24	3.35	51.26	36.22	825.92	420.02	944.26	547.4	868.97	445.64	905.05	442.49
21.054	2	0.12	0.17	0.04	0.12	0.03	0.11	0.06	0.89	0.89	99.67	0.33	0	0.87	0.39	0.66	0.2	0.02	0.97	0.36	7.58	0.48	0	0.89	0.58	7.47	0	0.01	5.81	1.24	0.79	1.93	1.81	0	0		0.52	45.65	2.07	52.97	43.25	822.89	420	943.52	549.23	862.93	449.99	905.49	442.29
21.087	2	0.12	0.17	0.05	0.12	0.03	0.11	0.06	1.17	1.17	99.67	0.33	0	1.22	0.39	0.67	0.19	0.02	0.83	0.32	10.05	0.53	0	1.17	0.61	6.56	0	0.01	6.01	1.3	0.82	1.21	1.87	0	0		4.09	43.95	0.8	53.42	42.45	821.16	418.47	943.07	549.1	861.91	450.9	903.05	440.4
21.121	2	0.09	0.16	0.08	0.1	0.03	0.09	0.06	1.89	1.89	99.68	0.54	0	5.21	0.44	0.73	0.17	0.02	0.9	0.4	21.71	0.58	0	1.89	0.57	6.82	0	0.01	5.24	1.37	0.97	0.59	2.2	0	0		3.8	36.5	2.97	53.64	49.57	820.43	417.96	944.52	549.89	859.61	451.72	907.92	440.62
21.154	2	0.09	0.16	0.1	0.09	0.03	0.09	0.06	2.48	3.08	99.68	0.76	0	3.47	0.32	0.67	0.15	0.02	0.92	0.37	26.35	0.56	0	3.08	0.63	6.89	0	0.01	5.43	1.27	0.95	0.68	2.48	0	0		1.75	38.63	-0.22	53.38	48.08	819.75	417.82	944.71	549.62	859.19	452.95	904.97	438.26
21.187	2	0.07	0.15	0.16	0.07	0.04	0.08	0.06	2.8	4.01	99.67	1.44	0	1.83	0.19	0.52	0.15	0.01	1.39	0.24	35.79	0.78	0	4.01	0.91	5.35	0.01	0.01	4.91	1.18	0.89	0.58	2.8	0	0		0.36	41.92	-5.63	53.11	45.09	822.8	422.55	944.58	550.54	860.23	457.15	902.2	440.67
21.221	2	0.07	0.15	0.16	0.07	0.04	0.1	0.06	3.51	8.1	99.68	1.85	-0.01	1.18	0.14	0.51	0.14	0.02	1.85	0.16	35.78	0.63	0	8.1	1.07	3.21	0.01	0.02	5.03	0.99	0.95	1.2	3.51	0	0		11.03	44.15	-1.98	53.04	48.38	823.07	417.85	944.56	546.54	860.34	455.47	905.4	437.87
21.254	2	0.08	0.15	0.14	0.07	0.04	0.11	0.06	3.52	8.17	99.71	1.45	0	1.38	0.1	0.45	0.14	0.01	1.91	0.11	32.61	0.45	0	8.17	1.63	3.33	0	0.02	5	1.01	1.03	2.27	3.52	0	0		6.06	43.34	2.36	52.44	47.84	823.78	412.16	947.8	544.85	863.62	445.81	910.3	435.35
21.287	2	0.08	0.14	0.13	0.08	0.04	0.15	0.06	4.01	13.2	99.7	1.75	0	0.15	0.07	0.42	0.15	0.02	2.64	0.1	29.98	0.62	0	13.2	3.41	2.54	0.01	0.06	4.99	0.92	1.01	0.83	4.01	0	0		6.81	54.39	1.6	51.41	42.36	826.81	419.71	948.5	548.77	868.62	454.26	908.71	440.57
21.321	2	0.09	0.14	0.1	0.08	0.04	0.18	0.06	3.99	14.44	99.65	1.24	0	1.34	0.07	0.46	0.15	0.02	1.64	0.13	24.3	0.84	0	14.44	3.83	2.41	0.01	0.03	5.29	1	1.11	1.06	3.99	0	0		-0.58	43.48	-0.83	52.65	46.36	826.05	420.51	948.07	551.28	863.85	450.72	909.48	442.47
21.354	2	0.09	0.14	0.1	0.09	0.04	0.18	0.06	3.96	14.3	99.65	1.19	0	0.06	0.07	0.42	0.15	0.02	1.5	0.13	23.8	1.02	0	14.3	3.93	2.07	0.01	0.02	5.4	0.98	1.08	0.42	3.96	0	0		2	58.81	-3.8	51.35	31.38	827.83	421.05	946.62	549.26	870.63	450.46	900.79	441.78
21.388	2	0.11	0.14	0.05	0.11	0.04	0.18	0.06	4.43	10.04	99.65	0.35	0	3.16	0.11	0.41	0.18	0.02	1.3	0.15	10.04	0.74	0	10.74	2.6	3.31	0.01	0.01	5.23	1.41	1.07	1.27	4.43	0	0		-7.79	39.11	3.08	53.06	45.21	827.6	424.33	943.12	547.97	864.14	449.3	909.25	446.37
21.421	2	0.11	0.13	0.05	0.1	0.04	0.16	0.06	4.79	9.73	99.67	0.33	0	11	0.18	0.39	0.18	0.03	1.55	0.17	10.23	0.55	0	9.73	2.17	3.56	0.01	0.01	5.41	1.73	1.03	2.63	4.79	0	0		-4.83	32.45	1.65	52.66	55.86	827.54	421.17	944.23	543.83	859	450.87	914.14	441.97
21.454	2	0.11	0.13	0.04	0.11	0.05	0.14	0.06	4.88	6.47	99.72	0.33	0	1.63	0.32	0.44	0.19	0.03	2.05	0.23	7.85	0.21	0	6.47	1.14	4.65	0.01	0.02	5.74	2.11	1.02	0.86	4.88	0	0		-5.01	42.5	2.05	52.79	44.7	827.82	423.75	943.13	547.07	864.2	450.07	908.64	445.28
21.488	2	0.11	0.12	0.03	0.11	0.05	0.14	0.06	5.81	6.3	99.72	0.33	0	1.01	0.44	0.29	0.21	0.03	3	0.28	6.36	0.18	0	6.3	0.78	3.97	0.02	0.03	5.91	1.87	0.77	1	5.81	0	0		-4.61	44.93	-6.75	54.23	43.17	830.75	425.78	936.72	538.36	859.54	451.91	901.72	442.75
21.521	2	0.1	0.12	0.04	0.1	0.06	0.14	0.06	6.06	7.24	99.72	0.33	0	18.82	0.46	0.21	0.2	0.03	3.41	0.24	9.92	0.29	0	7.24	0.51	4.17	0.02	0.03	5.94	1.68	0.6	4.11	6.06	0	0		-3.6	29.31	0.55	52.5	56.11	830.73	425.53	937.36	537.23	856.47	453.77	911.79	444.41
21.554	2	0.1	0.12	0.04	0.1	0.06	0.13	0.06	6.07	6.28	99.74	0.33	0	6.47	0.52	0.15	0.2	0.03	3.12	0.19	10.17	0.33	0	6.28	0.25	4.12	0.02	0.03	5.18	1.45	0.49	1.51	6.07	0	0		-4	35.35	2.8	52.66	54.07	829.79	425.89	938.41	538.75	858.85	455.02	911.95	444.82
21.588	2	0.09	0.11	0.04	0.09	0.06	0.12	0.06	4.94	4.94	99.77	0.33	0	3.25	0.51	0.1	0.22	0.02	3.2	0.12	10.99	0.39	0	4.94	0.2	4.05	0.03	0.03	4.29	1.26	0.39	0.53	7.1	0	0		-4.68	38.96	0.94	52.97	51.93	828.99	425.51	939.54	540.52	859.36	455.08	910.01	443.6
21.621	2	0.1	0.11	0.04	0.1	0.06	0.11	0.06	4.11	4.11	99.77	0.33	0	6.79	0.81	0.1	0.22	0.02	2.33	0.12	9.41	0.6	0	4.11	0.13	4.5	0.04	0.03	4.4	1.46	0.4	0.92	7.11	0	0		-9.78	35.1	0.9	53.49	51.17	830.07	424.99	940.23	541.43	860.03	450.09	910.93	444.84
21.654	2	0.1	0.11	0.04	0.1	0.06	0.11	0.06	3.06	3.06	99.77	0.33	0	0.67	0.74	0.08	0.24	0.02	1.91	0.11	10.03	0.68	0	3.06	0.13	5.03	0.04	0.03	4.37	1.67	0.36	0.63	7.02	0	0		-5.7	46.97	2.82	52.54	41.96	829.07	424.76	940.68	543.19	865.47	450.68	907.02	444.83
21.688	2	0.1	0.12	0.04	0.1	0.06	0.1	0.06	1.84	1.84	99.76	0.33	0	4.32	0.55	0.07	0.26	0.02	2.13	0.08	10.03	0.7	0	1.84	0.19	5.59	0.04	0.04	4.05	1.76	0.38	0.37	6.47	0	0		3.42	37.49	0.82	53.56	48.5	827.07	422.09	942.17	543.91	861.43	454.18	908.42	442.16
21.721	2	0.1	0.12	0.04	0.1	0.06	0.1	0.06	1.88	1.88	99.76	0.33	0	1.64	0.51	0.07	0.25	0.01	2.02	0.07	10.43	0.76	0	1.88	0.24	5.64	0.04	0.04	4.34	1.82	0.39	1.12	6.47	0	0		-5.96	42.48	1.31	53.15	45.76	828.34	423.33	941.48	542.63	863.01	450.96	908.02	442.7
21.755	2	0.09	0.12	0.05	0.09	0.05	0.09	0.06	1.18	1.18	99.75	0.33	0	1.23	0.44	0.09	0.3	0.02	1.82	0.07	14.03	0.45	0	1.18	0.28	5.77	0.03	0.03	4.53	2.3	0.33	0.17	6	0	0		1.37	43.92	-1.48	53.84	41.69	825.39	423.2	940.46	546.39	861.99	452.89	902.59	443.41
21.788	2	0.1	0.13	0.05	0.1	0.05	0.09	0.06	0.91	0.91	99.75	0.33	0	4.22	0.45	0.13	0.31	0.01	1.66	0.1	12.8	0.52	0	0.91	0.36	6.87	0.02	0.02	4.46	2.81	0.31	0.48	5.7	0	0		-3.7	37.61	2.3	53.29	53.85	826.01	418.83	943.58	542.78	859.29	448.35	912.52	440.18
21.821	2	0.09	0.13	0.06	0.09	0.05	0.09	0.06	1.06	1.06	99.74	0.4	0	1.68	0.46	0.2	0.31	0.01	1.35	0.15	18.21	0.81	0	1.06	0.52	7.72	0.02	0.01	4.66	3.05	0.34	2.16	5.46	0	0		-3.59	42.34	0.62	52.91	51.82	827.6	420.77	947.91	548.24	862.5	450.42	913.66	442.14
21.855	2	0.08	0.13	0.08	0.08	0.05	0.08	0.07	0.87	0.87	99.74	0.51	0	1.44	0.47	0.27	0.31	0.02	1.01	0.2	22.22	1.56	0	0.87	0.6	9.87	0.01	0	4.09	3.25	0.31	0.38	5.41	0	0		-2.41	43.13	-1.72	53.21	45.09	825.16	420.1	946.99	550.28	863.15	450.02	907.39	441.29
21.888	2	0.09	0.14	0.07	0.09	0.04	0.09	0.06	0.97	0.97	99.73	0.44	0	0.34	0.38	0.42	0.33	0.01	0.77	0.24	20.25	1.55	0	0.97	0.7	9.31	0	0	4	2.84	0.31	1.34	4.56	0	0		-1.02	50.45	3.37	52.32	39.53	824.62	423.37	944.63	552.27	866.76	451.76	905.87	445.99
21.921	2	0.09	0.14	0.08	0.09	0.04	0.09	0.06	1.25	1.25	99.73	0.47	0	2.37	0.32	0.61	0.32	0.02	0.84	0.29	20.8	1.81	0	1.25	0.89	7.99	0	0	4.31	2.44	0.29	1.29	4.47	0	0		-1.78	40.58	3.95	53.31	51.13	824.76	420.01	946.2	548.79	862.17	450.11	912.78	442.92
21.955	2	0.09	0.14	0.07	0.09	0.04	0.1	0.06	2.3	2.3	99.72	0.4	0	0.16	0.28	0.65	0.3	0.02	0.93	0.34	19.06	1.79	0	2.3	0.97	5.56	0	0.01	3.83	1.66	0.28	1.31	4.02	0	0		1.32	54.32	2.23	51.62	39.1	825.82	422.06	947.73	551.69	869.17	453.47	906.9	443.2
21.988	2	0.1	0.14	0.05	0.1	0.04	0.11	0.06	1.82	1.82	99.71	0.33	0	2.84	0.36	0.64	0.31	0.02	1.03	0.39	11.49	1.27	0	1.82	0.78	6.59	0	0.01	3.53	2.13	0.3	1.41	3.73	0	0		-9.28	39.67	2.48	52.97	48.1	828.22	421.81	947.31	549.5	864.88	446.5	912.95	444.77
22.021	2	0.1	0.15	0.07	0.09	0.04	0.1	0.06	1.98	1.98	99.7	0.38	0	1.94	0.36	0.71	0.34	0.01	1.81	0.52	18.27	2.13	0	1.98	0.88	7.25	0	0.01	3.91	2.54	0.34	1.04	3.39	0	0		-5.3	41.6	1.3	53.11	43.97	823.84	422.4	944.38	549.57	863.26	452.52	906.06	442.44
22.055	2	0.1	0.15	0.09	0.09	0.04	0.1	0.07	2.33	2.33	99.7	0.5	0	1.03	0.3	0.84	0.38	0.01	1.49	0.62	21.34	2.77	0	2.33	0.88	6.51	0	0.01	4.63	3.25	0.48	1.49	3.03	0	0		-0.35	44.82	0.89	53.71	48.98	822.34	418.8	944.18	548.32	859.71	449.83	907.79	440.53
22.088	2	0.1	0.15	0.08	0.09	0.04	0.1	0.07	2.52	2.52	99.7	0.46	0	0.1	0.25	0.73	0.34	0.01	1.2	0.53	19.71	2.38	0	2.52	0.74	6.17	0	0.01	4.93	2.92	0.48	0.32	3.2	0	0		0.84	56.51	2.3	52.56	35.44	820.7	416.84	942.52	546.77	865.81	447.49	899.96	438.02
22.122	2	0.1	0.15	0.07	0.1	0.03	0.11	0.06	2.88	3.62	99.69	0.37	0	0.46	0.3	0.82	0.35	0.01	0.88	0.47	16.47	1.82	0	3.62	0.8	6.4	0	0.01	5.19	2.74	0.56	2.1	2.88	0	0		1.15	48.94	5.92	52.66	42.52	817.74	411.16	941.53	543.59	861.63	441.72	903.64	435.12
22.155	2	0.11	0.15	0.05	0.11	0.03	0.13	0.06	2.96	4.47	99.69	0.33	0	1.15	0.47	0.77	0.3	0.01	0.77	0.43	10.9	1.42	0	4.47	0.95	7.01	0.01	0.01	4.84	2.32	0.66	2.4	2.96	0	0		2.21	44.28	7.73	54.59	50.7	811.38	404.41	936.49	538.57	852.87	434.39	903.48	431.37
22.188	2	0.11	0.15	0.04	0.11	0.04	0.14	0.06	3.38	5.47	99.7	0.33	0	1.83	0.48	0.69	0.26	0.01	1.01	0.34	7.86	0.88	0	5.47	1.49	7.31	0.01	0.02	4.84	2.04	0.71	2.34	3.38	0	0		6.79	41.92	6.97	53.76	54.44	809.69	411.24	931.59	538.86	847.85	446.18	901.09	434.8
22.222	2	0.12	0.15	0.04	0.12	0.04	0.15	0.06	3.51	6.31	99.7	0.33	0	0.58	0.72	0.75	0.25	0.01	1.52	0.35	7.12	0.71	0	6.31	1.62	8.15	0.01	0.03	5.28	2.12	0.69	3.85	3.51	0	0		-3.3	47.72	-0.55	53.99	43.93	807.64	419.26	923.24	541.48	843.81	448.21	886.66	438.47
22.255
22.288
22.322
22.355
22.389
22.422
22.455
22.489
22.522
22.555	2	0.1	0.12	0.02	0.15	0.05	0.27	0.08	7.6	7.6	99.45	0.33	0	0.02	7.6	0.95	0.13	0.07	0.86	0.65	0.4	0.08	0	11.66	0.09	8.25	0.6	0.06	3.41	1.04	1.31	0.19	5.57	0	0		-1.81	63.85	0.14	57.07	45.49	765.45	411.85	934.26	597.98	827.74	445.96	873.09	449.45
22.589	2	0.09	0.13	0.02	0.2	0.04	0.3	0.12	6.53	14.18	99.39	0.38	0	0.14	15.41	1.17	0.17	0.09	0.82	1.04	0.46	0.12	0	6.53	0.12	14.18	0.38	0.05	2.6	1.21	3.21	0.54	4.87	0	0		-4.33	55.02	-3.56	56.98	52.18	771.96	415.79	927.13	584.83	821.18	447.66	873.34	446.51
22.622	2	0.11	0.15	0.02	0.17	0.04	0.22	0.09	5	9.01	99.56	0.33	0	1.9	9.01	0.94	0.2	0.1	0.72	0.65	0.51	0.17	0	5	0.32	20.99	0.36	0.08	2.89	1.56	5.47	2.05	3.5	0	0		0.38	41.72	-2.63	57.74	54.45	773.41	418.04	918.35	575.25	817.4	452.49	871.38	445.42
22.655	2	0.12	0.15	0.03	0.14	0.04	0.16	0.07	3.4	2.84	99.67	0.33	0	0.01	2.84	1.15	0.19	0.19	0.95	0.49	1.5	0.47	0	4.8	0.6	47.41	0.16	0.07	3.55	1.84	6.52	4.61	3.4	0	0		1.83	69.82	-9.29	57.05	21.02	777.01	422.56	911.58	568.03	831.06	454.65	850.08	445.71
22.689	2	0.12	0.15	0.03	0.14	0.03	0.14	0.07	2.63	2.37	99.69	0.33	0	0.21	2.37	1.12	0.26	0.17	1.18	0.44	2.24	1.47	0	1.53	0.53	62.91	0.19	0.05	3.04	1.95	6.54	3.39	2.63	0	0		-4.87	52.73	0.85	57.08	39.52	783.72	428.88	907.33	563.11	826.34	454.58	865.82	452.81
22.722	2	0.12	0.16	0.03	0.13	0.03	0.13	0.07	2.63	1.57	99.69	0.33	0	0.36	1.14	0.85	0.25	0.12	1.38	0.35	3.07	3.47	0	1.57	0.58	69.54	0.2	0.03	3.02	2.14	4.03	1.44	2.63	0	0		-5.27	50.07	-5.18	57.9	40.95	787.08	431.09	905.9	558.88	823.8	457.65	864.3	451.63
22.756	2	0.13	0.17	0.03	0.13	0.03	0.13	0.06	1.63	0.96	99.66	0.33	0	0.28	0.64	0.76	0.25	0.11	0.97	0.22	1.81	4.77	0	0.96	0.54	86.52	0.17	0.01	2.29	2.15	3.45	3.7	1.63	0	0		-10.39	51.29	-11.43	56.13	32.55	795.19	438.15	908.61	559.54	831.29	461.48	863.45	456.46
22.789	2	0.13	0.17	0.03	0.13	0.03	0.13	0.06	1.85	1.82	99.67	0.33	0	0.35	0.33	0.75	0.25	0.08	1	0.21	2.69	3.94	0	1.82	0.73	82.49	0.13	0.01	2.47	1.45	2.69	1.84	1.85	0	0		-2.69	50.24	-4.98	54.65	39.93	797.45	437.16	913.05	559.64	833.84	466.38	872.2	455.3
22.822	2	0.12	0.16	0.04	0.12	0.03	0.13	0.06	2.3	2.48	99.68	0.33	0	0.28	0.13	0.73	0.28	0.07	1.3	0.2	4.91	2.46	0	2.48	1.3	76.78	0.1	0.02	2.17	1.06	2.54	1.43	2.3	0	0		-6.31	51.36	-8.5	55.64	38.12	797.67	436.66	912.28	556.79	833.22	465.21	869.27	452.82
22.856	2	0.11	0.16	0.04	0.11	0.03	0.14	0.06	2.51	4.69	99.68	0.33	0	0.68	0.04	0.64	0.29	0.06	1.38	0.15	8.45	2.09	0	4.69	2.65	71.41	0.08	0.04	1.97	0.81	2.28	2.05	2.51	0	0		-2.06	46.93	-3.28	53.84	42.84	801.21	433.57	919.73	558.35	838.63	465.01	879.38	451.8
22.889	2	0.11	0.16	0.05	0.1	0.03	0.14	0.06	2.3	5.81	99.68	0.33	0	0.96	0.03	0.56	0.28	0.04	1.32	0.12	11.39	1.44	0	5.81	2.48	64.65	0.05	0.03	1.67	0.65	2.01	1.89	2.3	0	0		-2.8	45.16	-0.67	54.18	57.27	804.53	430.43	923.72	556.71	835.39	459.83	892.1	451.82
22.922	2	0.1	0.16	0.06	0.1	0.03	0.17	0.06	2.35	9.61	99.67	0.43	0	0.76	0.02	0.5	0.27	0.02	1.34	0.1	14.11	1.48	0	9.61	3.17	59	0.05	0.03	1.68	0.58	1.89	1.5	2.35	0	0		4.68	46.34	-1.7	52.79	52.5	806.56	427.75	928.84	556.53	841.7	463.02	891.89	447.64
22.956	2	0.1	0.16	0.07	0.09	0.03	0.2	0.06	2.32	13.61	99.59	0.66	0	1.15	0.01	0.44	0.3	0.01	0.68	0.1	16.29	2.08	0	13.61	4.79	50.62	0.02	0.02	1.66	0.47	1.73	0.86	2.32	0	0		3.85	44.25	-1.9	53	46.74	806.64	428.87	928.19	559.06	843.78	461.3	889.22	450.38
22.989	2	0.1	0.16	0.07	0.1	0.03	0.22	0.06	2.22	15.08	99.55	0.73	0	0.59	0.01	0.42	0.29	0.01	0.5	0.11	16.21	1.7	0	15.08	5.24	47.52	0.01	0.01	1.76	0.42	1.31	2.52	2.22	0	0		-0.49	47.65	-0.67	52.84	50.21	807.81	428.19	929.62	558.17	843.67	458.54	893.15	450.03
23.022	2	0.09	0.16	0.13	0.08	0.03	0.23	0.06	2.21	18.27	99.53	1.88	-2.43	1.48	0.01	0.36	0.31	0.01	0.62	0.16	25.83	3.49	0	18.27	7.06	41.53	0.01	0.01	1.71	0.4	1.14	0.65	2.21	0	0		4.12	43	-0.38	52.58	54.31	807.54	426.44	932.3	559.09	843.21	460.55	896.2	448.65
23.056	2	0.09	0.16	0.1	0.08	0.03	0.25	0.06	2.32	19.55	99.5	1.66	-0.97	4.06	0.02	0.32	0.27	0.01	0.54	0.18	23.01	3	0	19.55	4.89	43.96	0.01	0	1.93	0.33	0.73	1.7	2.32	0	0		-2.73	37.81	-0.91	52.76	52.03	807.32	426.99	928.06	556.11	841.4	456.24	892.92	449.03
23.089	2	0.1	0.16	0.07	0.09	0.03	0.24	0.06	2.37	17.63	99.53	1	0	2.79	0.02	0.23	0.26	0.01	0.65	0.17	18.04	2.11	0	17.63	2.66	39.88	0	0	1.91	0.32	0.57	1.78	2.37	0	0		-7.54	39.76	-2.54	53.07	51.86	808.5	428.29	926.56	553.4	840.55	456.26	891.79	448.26
23.123	2	0.1	0.16	0.05	0.1	0.03	0.42	0.06	2.71	12.71	99.16	1.37	0	4.06	0.03	0.19	0.22	0.01	0.52	0.16	12.71	1.28	0	27.41	1.32	31.24	0	0	1.38	0.18	0.23	0.51	2.71	0	0		-5.11	37.81	-4.2	53.54	56.46	809.38	430.11	927.38	555	838.23	459.7	893.8	449.75
23.156	2	0.1	0.16	0.05	0.1	0.03	0.39	0.06	2.53	13.86	99.23	1.36	0	1.94	0.04	0.19	0.23	0.01	0.51	0.2	13.86	1.65	0	26.2	1.15	21.09	0	0	1.35	0.15	0.16	0.37	2.53	0	0		-4.26	41.62	-1.88	52.09	54.69	815.31	428.36	931.17	551.17	845.14	456.8	899.2	448.58
23.189	2	0.09	0.16	0.06	0.09	0.03	0.48	0.06	2.67	17.79	99.05	2.8	-1.27	1.07	0.03	0.18	0.22	0.01	0.75	0.19	17.79	1.52	0	31.4	1.14	16.45	0	0.01	1.33	0.15	0.16	0.56	2.67	0	0		3.36	44.64	0.49	52.4	46.52	812.91	428.58	931.07	552.34	850.32	462.89	894.16	447.34
23.223	2	0.09	0.16	0.07	0.09	0.03	1.31	0.06	2.51	18.52	97.38	12.45	-8.33	2.24	0.03	0.21	0.22	0.01	0.93	0.22	18.52	1.7	0	50.54	1.26	8.77	0	0.02	1.45	0.12	0.14	1.56	2.51	0	0		3.56	40.88	-0.19	51.3	58.4	817.47	424.53	939.61	551.67	850.43	460.94	906.35	444.1
23.256	2	0.09	0.16	0.07	0.09	0.03	1.37	0.06	2.66	19.47	97.26	14.43	-8.95	0.83	0.03	0.23	0.22	0.01	1.15	0.23	19.47	1.4	0	51.71	1.53	8.15	0	0.03	1.52	0.12	0.16	0.31	2.66	0	0		-3.03	45.91	2.25	52.5	39.52	816.26	423.13	936.51	550.9	858.13	452.79	896.62	443.86
23.289	2	0.1	0.16	0.04	0.1	0.03	0.92	0.06	2.7	10.73	98.17	3.57	-1.26	2.27	0.05	0.28	0.23	0.01	1.17	0.23	10.73	0.68	0	41.59	0.8	6.23	0	0.05	1.43	0.12	0.15	2.01	2.7	0	0		-3.82	40.8	1.19	50.91	53.93	824.07	427.59	938.05	549.56	854.77	453.56	908.59	450.01
23.323	2	0.11	0.16	0.04	0.11	0.03	1.06	0.06	2.44	9.27	97.89	3.75	-1.86	2.76	0.04	0.32	0.18	0.02	0.74	0.14	9.27	0.34	0	43.69	1.15	3.22	0	0.04	1.49	0.1	0.13	0.67	2.44	0	0		5.07	39.81	-0.55	51.43	47.39	825.67	428.39	939.44	547.57	860.01	462.63	904.52	446.38
23.356	2	0.11	0.16	0.04	0.11	0.03	0.94	0.06	2.59	7.91	98.13	2.69	-0.39	0.81	0.04	0.31	0.16	0.02	0.46	0.08	7.91	0.14	0	40.79	2.1	2.59	0	0.03	1.45	0.1	0.16	0.37	2.59	0	0		-0.07	46.05	0.11	51.18	36.9	832.17	426.87	941.73	543.66	869.16	454.93	904.89	445.72
23.39	2	0.11	0.16	0.04	0.11	0.03	0.48	0.06	2.58	7.75	99.05	1	0	0.68	0.05	0.28	0.14	0.03	0.35	0.06	7.75	0.06	0	27.93	2.42	1.65	0	0.02	1.69	0.13	0.13	0.41	2.58	0	0		-4.03	46.89	-1.73	52.08	38.41	833.79	429.68	942.01	544.7	868.47	456.08	905.96	447.73
23.423
23.456
23.49
23.523
23.556
23.59
23.623
23.656
23.69
23.723
23.757
23.79
23.823
23.857
23.89
23.923
23.957
23.99
24.023
24.057	2	0.11	0.18	0.03	0.16	0.02	0.12	0.11	0.24	1.42	99.65	0.33	0	0.11	1.42	5.97	0.36	0.01	0.24	0.17	2.46	0	0	0.01	0	42.66	0.02	0	1.31	8.57	1.41	0.68	0.11	0.52	0		0.54	56.26	-3.23	40.76	65.51	782.97	409.59	965.2	606.95	839.1	452.72	903.9	443.13
24.09
24.124
24.157
24.19
24.224
24.257
24.29
24.324
24.357
24.391
24.424
24.457
24.491
24.524
24.557
24.591
24.624
24.657
24.691
24.724
24.758
24.791
24.824
24.858
24.891
24.924
24.958
24.991
25.024
25.058
25.091
25.125
25.158
25.191
25.225
25.258
25.291
25.325
25.358
25.392
25.425
25.458
25.492
25.525
25.558	2	0.13	0.16	0.04	0.15	0.03	0.11	0.09	1.67	0.36	99.68	0.43	0	0.67	0.36	3.85	0.08	1.37	0.75	0.63	5.07	1.05	0	0.33	0.45	74.12	0.06	0.02	5.07	6.75	18.65	5.42	1.67	0.34	0		0.53	47	-12.83	55.96	46.7	780.78	399.1	919	545.11	821.95	437.31	865.12	419.48
25.592	2	0.14	0.16	0.08	0.14	0.03	0.11	0.07	1.51	2.11	99.68	0.34	0	0.35	0.46	3.06	0.36	1.05	0.95	0.41	11.15	7.84	0	2.11	0.86	89.6	0.1	0.03	8.89	1.24	9.46	1.4	1.51	0.06	0		-3.08	50.29	-10.03	59.97	48.3	782.68	399.4	909.25	533.35	817.12	431.59	863.6	418.47
25.625	2	0.14	0.17	0.08	0.13	0.03	0.13	0.07	1.18	3.8	99.66	0.33	0	0.05	0.56	1.71	0.39	0.79	1.03	0.17	10.69	9.3	0	3.8	1.19	92.6	0.1	0.05	5.59	0.84	7.61	0.76	1.18	0	0		-0.9	59.67	0.9	57.58	39.9	782.73	392.98	904.41	523.22	824.74	421.81	864.02	414.83
25.658	2	0.15	0.17	0.08	0.14	0.03	0.14	0.07	1.07	4.34	99.65	0.33	0	0.01	0.98	1.78	0.37	1.05	1.07	0.11	8.97	9.61	0	4.34	0.96	91.36	0.11	0.05	6.9	0.55	4.2	0.48	0.96	0	0		0.87	68.62	3.77	57.98	26.2	784.59	389.51	897.65	511.82	830.65	415.74	856.42	411.04
25.692	2	0.15	0.17	0.11	0.15	0.03	0.14	0.07	2.03	4.58	99.65	0.33	0	0	2.03	2.66	0.43	1.99	1.07	0.07	11.02	15.03	0	4.58	0.97	93.6	0.13	0.14	6.65	0.31	3.87	0.74	0.99	0.27	0		3.06	79.23	8.28	56.43	16.08	781.42	384.43	893.58	506.15	835.61	411.86	851.05	407.36
25.725	2	0.15	0.17	0.06	0.17	0.03	0.28	0.08	1.95	5.71	99.43	0.35	0	0	1.95	3.68	0.39	3.24	1.2	0.04	5.71	6.72	0	15.3	4.12	92.82	0.12	0.91	4.71	0.24	5.28	4.53	1.42	0.36	0		5.49	82.56	5.18	62.3	12.43	778.72	379.94	890.05	500.96	833.09	408.79	842.72	400.93
25.759
25.792
25.825
25.859
25.892
25.925
25.959
25.992
26.025
26.059
26.092
26.126
26.159
26.192
26.226
26.259
26.292
26.326
26.359
26.393
26.426
26.459
26.493
26.526
26.559
26.593
26.626
26.659
26.693
26.726
26.76
26.793
26.826
26.86
26.893
26.926
26.96
26.993
27.026
27.06
27.093
27.127
27.16
27.193
27.227
27.26
27.293
27.327
27.36
27.394
27.427
27.46
27.494
27.527
27.56
27.594
27.627
27.66
27.694
27.727
27.761
27.794
27.827
27.861
27.894
27.927
27.961
27.994
28.027
28.061
28.094
28.128
28.161
28.194
28.228
28.261
28.294
28.328
28.361
28.395
28.428
28.461
28.495
28.528
28.561
28.595
28.628
28.661
28.695
28.728
28.762
28.795
28.828
28.862
28.895
28.928
28.962
28.995
29.028
29.062
29.095
29.129
29.162
29.195
29.229
29.262
29.295
29.329
29.362
29.396
29.429
29.462
29.496
29.529
29.562	2	0.34	0.18	8.09	0.11	0.05	21.24	0.08	9.04	40.73	57.51	91.92	-52.09	0.01	0.05	8.44	8.91	1	9.04	5.01	40.73	30.53	0	82.86	71	40.55	0.02	15.91	0.4	0.55	0.64	0.96	1.16	0	0	0	2.59	66.16	-16.57	53.84	35.23	811.82	419.06	953.72	566.34	859.03	458	888.04	438.01
29.596	2	0.12	0.15	0.2	0.1	0.03	4.15	0.07	2.45	24.32	91.69	49.74	-21.51	0.34	0.24	4.13	1.42	0.34	2.45	3.5	24.32	7.4	0	68.89	16.15	73.1	0.01	0.85	1.35	0.5	1.31	3.27	2.02	0	0	0	-5.4	50.39	-3.5	52.77	56.22	812.29	409.41	946.4	549.58	849.95	443.5	904.39	429.43
29.629	2	0.12	0.15	0.08	0.11	0.04	0.34	0.07	2.49	16.71	99.31	1.4	0	0.74	0.48	3.25	0.84	0.16	2	3.51	16.71	5.65	0	23.72	3.6	85.92	0.01	0.32	1.99	0.79	0.65	4.46	2.49	0	0	0	-3.57	46.46	-2.35	53.35	52.64	813.04	413.41	940.93	550.08	849.64	443.77	901.69	435.93
29.662	2	0.11	0.15	0.06	0.11	0.03	0.22	0.07	2.46	12.41	99.55	0.57	0	1.24	0.33	3.02	0.64	0.12	1.78	2.33	12.41	4.42	0	15.27	1.71	75.09	0.01	0.13	1.72	0.86	0.32	0.97	2.46	0	0	0	-5.98	43.89	-3.79	53.74	45.23	818.82	425.38	933.15	546.95	851.95	452.6	896.43	444.4
29.696	2	0.11	0.15	0.05	0.11	0.04	0.56	0.06	3.18	9.91	98.88	1.57	0	2.36	0.15	2.32	0.51	0.12	1.28	1.77	9.91	2.96	0	31.9	2.95	60.66	0.01	0.02	1.31	0.96	0.47	0.54	3.18	0	0	0	6.76	40.62	-2.19	53.01	55.06	816.71	421.44	935.22	546.03	848.5	457.2	901.03	440.71
29.729	2	0.11	0.14	0.05	0.1	0.04	1.18	0.06	3.93	10.38	97.65	4.88	-1.73	0.84	0.09	1.95	0.38	0.12	1.96	1.43	10.38	3.67	0	45.99	4.26	51.94	0.01	0.02	1.22	1.24	0.78	0.61	3.93	0	0	0	5.37	45.84	-2.4	53.1	46.89	816.09	422.03	935.31	547.76	852.51	456.9	896.62	440.99
29.763	2	0.1	0.14	0.09	0.09	0.04	1.94	0.06	4.05	19.12	96.12	21.22	-9.37	1.3	0.07	1.57	0.4	0.11	2.88	1.29	19.12	5.94	0	57.89	4.69	45.32	0.01	0.03	1.11	1.27	0.98	0.57	4.05	0	0	0	4.62	43.66	-0.98	52.78	47.24	816.24	424.08	934.89	549.28	852.66	458.26	897.54	443.5
29.796	2	0.1	0.14	0.08	0.09	0.04	1.89	0.06	3.79	18.3	96.22	19.41	-9.2	2.52	0.06	1.49	0.35	0.09	2.31	1.23	18.3	4.8	0	57.32	4.16	37.67	0.01	0.02	1.18	1.33	0.9	1.75	3.79	0	0	0	0.67	40.28	-4.87	52.62	53.01	816.96	424.59	935.13	548.93	848.06	457.94	898.92	442.98
29.829	2	0.09	0.15	0.09	0.09	0.04	2.08	0.06	3.4	20.73	95.83	26.82	-11.46	1.98	0.05	1.08	0.39	0.06	2.1	1.06	20.73	4.56	0	60.11	2.52	32.91	0.01	0.02	1.17	1.49	0.9	1.45	3.4	0	0	0	1.08	41.5	-4.86	52.61	52.9	816.93	424.68	935.33	548.96	848.33	458.56	898.81	442.76
29.863	2	0.09	0.15	0.11	0.08	0.04	2.13	0.06	3.5	25.58	95.74	38.83	-14.48	1.29	0.02	0.93	0.39	0.05	1.72	0.92	25.58	4.98	0	62.09	2.72	31.14	0.01	0.02	1.29	1.48	0.96	0.82	3.5	0	0	0	2.09	43.69	-4.58	52.42	51.65	817.63	424.88	935.94	548.99	849.88	459.08	898.9	442.84
29.896	2	0.09	0.15	0.08	0.09	0.04	1.91	0.06	3.23	20.46	96.17	23.74	-11.46	3.5	0.01	0.84	0.33	0.05	1.09	0.69	20.46	2.72	0	58.34	2.97	25.91	0.01	0.01	1.4	1.56	0.86	0.8	3.23	0	0	0	-0.1	38.59	-3.92	52.1	53.81	818.31	425.2	936.52	549.31	849.49	458.55	901.2	443.65
29.929	2	0.09	0.15	0.08	0.09	0.04	1.79	0.06	3.13	19.81	96.42	20.48	-10.88	1.75	0.01	0.79	0.31	0.05	0.93	0.55	19.81	2.9	0	56.65	3.58	22.63	0.01	0.01	1.55	1.56	0.79	0.74	3.13	0	0	0	3.43	42.13	-2.91	51.97	50.84	819.73	425.71	937.35	549.62	852.78	459.58	901.33	444.54
29.963	2	0.1	0.15	0.05	0.1	0.03	1.4	0.06	2.93	13.33	97.2	8.44	-5.72	4.41	0.01	0.71	0.29	0.04	0.69	0.52	13.33	1.51	0	50.34	2.07	20.22	0.01	0.01	1.48	1.57	0.76	0.92	2.93	0	0	0	-0.95	37.38	-5.67	51.67	54.68	820.85	427.7	935.9	549.2	848.8	459.1	901.91	446.09
29.996	2	0.11	0.15	0.04	0.11	0.04	1.57	0.06	3.06	8.74	96.85	6.5	-3.74	1.85	0.02	0.62	0.28	0.04	0.61	0.43	8.74	0.81	0	51.41	1.52	14.69	0.01	0.01	1.45	1.56	0.73	0.49	3.06	0	0	0	7.67	41.87	-3.47	51.91	52.66	821.78	423.05	937.25	544.88	852.64	457.96	902.74	441.74
30.029	2	0.1	0.15	0.04	0.1	0.04	1.53	0.06	3.21	9.62	96.94	6.88	-3.8	4.61	0.02	0.6	0.27	0.03	0.75	0.37	9.62	1	0	51.29	1.29	11.99	0.01	0.02	1.46	1.63	0.75	0.52	3.21	0	0	0	3.1	37.14	-2.14	51.42	55.79	821.17	422.31	939.24	546.1	852.24	456.95	905.78	441.3
30.063	2	0.1	0.15	0.04	0.1	0.04	1.35	0.06	3.22	9.75	97.3	5.87	-3.09	2.05	0.03	0.67	0.2	0.03	0.71	0.35	9.75	0.77	0	49.05	1.34	9.42	0.01	0.03	1.71	1.62	0.72	1.4	3.22	0	0	0	2.21	41.33	-4.89	51.28	53.76	823.2	423.69	941.08	548.43	853.51	456.6	905.47	442.8
30.096	2	0.11	0.15	0.04	0.11	0.03	0.91	0.06	2.96	9.05	98.19	3.04	-0.22	6.68	0.04	0.68	0.21	0.03	0.81	0.32	9.05	0.76	0	41.2	0.84	8.55	0.01	0.03	1.68	1.82	0.64	0.45	2.96	0	0	0	-4.35	35.18	-3.91	51.11	55.22	823.21	425.48	938.92	548.15	851.76	454.72	906.13	445.05
30.13	2	0.11	0.15	0.04	0.11	0.03	1.2	0.06	2.95	8.08	97.61	4.16	-1.52	4.24	0.05	0.7	0.19	0.03	0.72	0.29	8.08	0.7	0	46.22	0.76	3.78	0	0.02	1.55	1.93	0.64	0.85	2.95	0	0	0	0.82	37.59	-3.54	51.39	56.5	821.89	420.52	942.68	547.82	852.97	454.3	907.66	440.13
30.163	2	0.11	0.15	0.03	0.11	0.03	0.71	0.06	2.85	6.84	98.58	1.7	0	2.84	0.09	0.68	0.19	0.03	0.74	0.32	6.84	0.87	0	36	0.54	4.23	0	0.02	1.52	2.42	0.69	1.54	2.85	0	0	0	-5.45	39.67	-0.77	52.48	49.12	826.01	421.95	940.86	545.61	858.51	447.22	907.51	443.83
30.196	2	0.11	0.15	0.03	0.11	0.03	0.84	0.06	2.83	7.12	98.33	2.21	0	0.2	0.08	0.58	0.19	0.03	0.93	0.3	7.12	0.87	0	39.03	0.58	3.24	0	0.02	1.5	2.15	0.68	0.38	2.83	0	0	0	1.25	53.12	-3.8	52.03	38.44	819.16	422.54	937.56	547.84	858.69	454.31	894.75	441
30.23	2	0.11	0.16	0.04	0.11	0.03	0.52	0.06	2.42	9.39	98.95	1.36	0	1.95	0.08	0.66	0.19	0.04	1.07	0.29	9.39	1.51	0	30.64	0.67	2.52	0.01	0.02	1.63	2.09	0.51	0.53	2.42	0	0	0	-2.74	41.58	-3.76	51.35	53.69	818.74	420.36	942.81	549.88	853.14	454.82	904.38	438.79
30.263	2	0.11	0.16	0.04	0.11	0.03	0.41	0.06	2.2	10.02	99.18	1.03	0	1.37	0.11	0.72	0.2	0.03	0.84	0.36	10.02	1.89	0	26.09	0.58	2.54	0	0.01	1.81	1.96	0.47	0.81	2.2	0	0	0	-3.69	43.37	-2.2	52.04	50.19	818.74	420.14	941.34	550.13	854.31	450.75	903.49	440.71
30.296	2	0.11	0.16	0.05	0.11	0.03	0.32	0.06	1.97	11.43	99.36	0.84	0	1.09	0.11	0.8	0.18	0.03	0.66	0.35	11.43	1.2	0	21.74	0.6	1.85	0	0.01	1.89	1.69	0.42	0.35	1.97	0	0	0	-1.96	44.53	-5.31	52.08	51.24	820.82	421.1	940.82	548.21	853.05	452.31	902.87	440.35
30.33	2	0.11	0.16	0.04	0.11	0.03	0.28	0.06	1.94	10.54	99.45	0.64	0	3.03	0.11	0.71	0.17	0.03	0.52	0.3	10.54	0.96	0	18.75	0.64	1.24	0	0.01	1.97	1.45	0.38	0.28	1.94	0	0	0	-2.09	39.33	-3.4	51.93	52.68	819.14	420.56	940.31	548.22	852.44	453.14	903.44	439.92
30.363	2	0.11	0.16	0.04	0.11	0.03	0.28	0.06	1.85	7.41	99.44	0.48	0	0.65	0.11	0.84	0.16	0.04	0.34	0.24	7.41	0.56	0	18.01	0.9	1.49	0	0.01	2.06	1.47	0.35	0.43	1.85	0	0	0	0	47.12	-0.49	51.94	44.74	815.09	419	936.37	548.05	853.78	450.18	897.31	439.85
30.397	2	0.12	0.17	0.03	0.12	0.03	0.23	0.06	1.59	4.31	99.53	0.33	0	4.89	0.15	1.01	0.16	0.04	0.31	0.21	4.31	0.34	0	13.42	0.94	1.42	0	0	2.12	1.26	0.31	1.79	1.59	0	0	0	-4.83	36.84	-0.82	52.24	53.46	813.88	420.61	936.73	550.93	848.44	450.86	901.17	442.05
30.43	2	0.12	0.17	0.03	0.12	0.03	0.23	0.06	1.44	4.43	99.54	0.33	0	3.78	0.11	1.15	0.16	0.03	0.29	0.14	4.43	0.34	0	12.82	1.86	1.44	0	0	1.97	1.23	0.29	1.12	1.44	0	0	0	0.3	38.19	-1.77	51.14	58.58	810.15	421.59	937.07	555.39	844.06	456.4	901.04	442.81
30.463	2	0.12	0.17	0.03	0.13	0.03	0.27	0.06	1.38	3.33	99.46	0.33	0	2.6	0.16	1.22	0.17	0.03	0.31	0.16	3.33	0.3	0	15.16	2.7	1.39	0	0.01	1.73	1.12	0.33	0.81	1.38	0	0	0	0.26	40.12	-4.51	51.74	57.04	806.87	420.92	934.7	555.85	840.69	456.18	895.76	441.35
30.497	2	0.12	0.17	0.03	0.13	0.03	0.26	0.06	1.2	3.46	99.48	0.33	0	6.09	0.17	1.05	0.16	0.03	0.33	0.13	3.46	0.26	0	14.26	3.34	1.67	0	0.01	1.78	0.94	0.36	0.99	1.2	0	0	0	-5.98	35.68	-5.12	52	58.91	803.98	421.74	931.64	555.57	836.36	455.64	893.47	441.23
30.53	2	0.12	0.17	0.04	0.12	0.03	0.24	0.06	1.12	4.63	99.53	0.33	0	8.42	0.12	1.15	0.17	0.04	0.44	0.12	4.63	0.5	0	12.63	3.43	2.19	0	0.01	1.79	0.79	0.34	1.85	1.12	0	0	0	-8.15	33.93	-9.06	55.04	60.4	803.27	429.57	924.41	556.74	829.26	461.08	888.12	447.51
30.563	2	0.12	0.17	0.04	0.12	0.03	0.23	0.06	1.17	5.81	99.54	0.33	0	1.16	0.11	1.06	0.18	0.04	0.51	0.1	5.81	0.45	0	12.5	3.19	2.08	0	0.01	1.88	0.68	0.36	0.87	1.17	0	0	0	-0.16	44.23	-5.36	52.28	47.79	805.64	429.37	927.3	558.69	840.73	461.48	886.89	449.13
30.597	2	0.11	0.17	0.04	0.12	0.03	0.27	0.06	1.24	8.26	99.46	0.45	0	1.19	0.09	1.09	0.18	0.05	0.61	0.1	8.26	0.59	0	16.06	3.74	2.11	0	0.01	1.81	0.61	0.45	0.97	1.24	0	0	0	0.52	44.1	-4.07	51.63	50.43	803.78	424.91	932.35	560.36	842.02	460.58	889.93	444.83
30.63	2	0.11	0.17	0.04	0.11	0.03	0.25	0.06	1.2	8.13	99.5	0.4	0	8.6	0.07	0.9	0.18	0.05	0.53	0.1	8.13	0.44	0	14.79	3.25	2.19	0	0	1.72	0.55	0.42	1.97	1.2	0	0	0	-5.85	33.82	-5.48	51.64	55.84	803.41	426.81	928.31	558.77	835.7	458.9	890.2	446.74
30.663	2	0.12	0.17	0.04	0.12	0.03	0.26	0.06	1.09	7.91	99.48	0.41	0	3.41	0.05	0.79	0.19	0.06	0.48	0.08	7.91	0.28	0	15.23	3.65	2.03	0	0	1.62	0.52	0.44	0.93	1.09	0	0	0	1.29	38.72	-3.28	51.65	54.78	802.6	425.71	929.67	560.09	837.93	460.92	890.78	446.52
30.697	2	0.12	0.18	0.04	0.12	0.03	0.32	0.06	1	5.25	99.36	0.43	0	3.74	0.06	0.64	0.19	0.07	0.47	0.07	5.25	0.25	0	18.59	3.13	2.1	0	0.01	1.52	0.35	0.51	0.48	1	0	0	0	-2.6	38.24	-1.94	51	58.84	802.88	424.44	929.46	557.97	836.19	457.63	893.81	445.71
30.73	2	0.12	0.18	0.03	0.12	0.03	0.34	0.06	1.03	3.27	99.31	0.4	0	5.05	0.05	0.65	0.19	0.06	0.36	0.06	3.27	0.21	0	19.59	2.22	2.07	0	0	1.46	0.33	0.5	0.96	1.03	0	0	0	-0.47	36.67	-7.27	52.18	58.94	800.04	428.02	926.58	561.18	830.94	463.83	887.51	447.26
30.764	2	0.12	0.18	0.03	0.13	0.03	0.35	0.06	0.87	2.5	99.29	0.39	0	3.17	0.05	0.75	0.19	0.06	0.24	0.05	2.5	0.2	0	19.92	1.74	2.02	0	0	1.32	0.26	0.53	0.99	0.87	0	0	0	1.68	39.1	-3.47	50.68	56.71	802.72	428.99	930.9	565.31	837.22	463.61	892.46	450.82
30.797	2	0.13	0.18	0.03	0.13	0.03	0.31	0.06	0.75	1.8	99.39	0.33	0	3.97	0.07	0.74	0.19	0.06	0.16	0.05	1.8	0.22	0	17.02	1.4	3.16	0	0	1.2	0.27	0.53	0.29	0.75	0	0	0	-3.31	37.93	-3.73	50.72	53.73	803.51	426.48	930.03	562.19	838.17	456.82	891.33	449.02
30.83	2	0.12	0.18	0.03	0.13	0.03	0.35	0.06	0.76	2.14	99.29	0.38	0	1.26	0.09	0.82	0.2	0.07	0.17	0.05	2.14	0.27	0	19.77	1.75	3.48	0	0	1.24	0.28	0.52	0.94	0.76	0	0	0	0.94	43.79	-5.7	51.36	46.04	804.15	428.12	931.21	562.71	843.26	463	886.8	448.02
30.864	2	0.12	0.18	0.03	0.13	0.03	0.46	0.06	0.72	2.79	99.08	0.56	0	1.66	0.11	0.76	0.21	0.06	0.2	0.04	2.79	0.26	0	24.82	2.05	4.06	0	0	1.15	0.23	0.61	0.67	0.72	0	0	0	2.83	42.42	-5.17	50.66	51.42	805.61	428.06	931.39	561.13	841.36	463.68	890.32	447.97
30.897	2	0.12	0.18	0.03	0.13	0.03	0.54	0.06	0.7	2.98	98.91	0.7	0	3.21	0.13	0.75	0.21	0.06	0.22	0.04	2.98	0.25	0	27.58	2.89	4.14	0	0.01	1.06	0.23	0.62	0.82	0.7	0	0	0	-2.7	39.03	-5.03	50.57	51.22	807.68	429.53	932.27	562.28	842.37	461.09	892.45	450.35
30.93	2	0.12	0.18	0.03	0.12	0.03	0.74	0.06	0.79	4.49	98.52	1.19	0	1.15	0.13	0.73	0.21	0.06	0.41	0.04	4.49	0.27	0	33.68	3.41	3.49	0	0.01	1.01	0.26	0.71	0.41	0.79	0	0	0	1.99	44.29	-2.56	50.65	50.01	807.83	428.38	935.53	563.03	846.62	464.19	894.15	448.66
30.964	2	0.12	0.18	0.03	0.12	0.03	0.64	0.06	0.81	4.1	98.71	0.94	0	3.3	0.14	0.73	0.21	0.06	0.32	0.04	4.1	0.19	0	30.71	4.22	3.37	0	0.01	1.08	0.23	0.81	0.62	0.81	0	0	0	1.29	38.89	-2.63	50.42	55.53	807.46	425.79	936.28	562.31	843.48	460.96	897.32	447.39
30.997	2	0.13	0.18	0.03	0.13	0.03	0.64	0.06	0.79	2.13	98.73	0.78	0	4.97	0.18	0.79	0.18	0.06	0.2	0.04	2.13	0.11	0	30.09	3.65	3.27	0	0.01	0.98	0.22	0.81	0.32	0.79	0	0	0	-5.09	36.75	-1.51	50.33	57.09	807.16	423.41	935.98	559.77	842.56	455.51	898.76	445.43
31.03	2	0.13	0.18	0.03	0.13	0.03	0.7	0.06	0.82	2.47	98.61	0.88	0	1.06	0.17	0.78	0.18	0.06	0.27	0.04	2.47	0.13	0	31.45	5.11	3.25	0	0.01	1.04	0.25	0.8	1.72	0.82	0	0	0	-4.23	44.66	-5.52	51.31	49.07	807.26	427.45	935.92	563.35	845.1	460.33	892.44	447.38
31.064	2	0.13	0.18	0.03	0.13	0.03	0.79	0.06	0.76	2.07	98.43	0.95	0	2.17	0.16	0.77	0.16	0.07	0.23	0.03	2.07	0.1	0	32.83	7.37	3.08	0	0.01	1.02	0.27	0.88	1.76	0.76	0	0	0	4.49	41.03	-0.55	51.61	50.41	807.57	427.35	934.79	562.94	846.48	462.35	895.28	449.7
31.097	2	0.13	0.18	0.03	0.13	0.03	0.68	0.06	0.76	1.93	98.64	0.81	0	6.09	0.19	0.81	0.15	0.07	0.26	0.03	1.93	0.15	0	30.67	5.62	3.08	0	0.01	1.08	0.29	0.85	0.74	0.76	0	0	0	-0.46	35.68	-0.41	50.76	58	807.63	423.31	937.74	560.75	844.05	458.26	900.67	445.67
31.131	2	0.13	0.18	0.03	0.13	0.03	0.41	0.06	0.72	1.66	99.18	0.43	0	2.8	0.27	0.84	0.15	0.06	0.26	0.04	1.66	0.45	0	21.99	2.17	4.46	0	0.01	1.08	0.3	0.68	3.01	0.72	0	0	0	-1.3	39.73	0.89	51.39	55.38	809.96	426.31	934.75	561.3	845.14	454.5	900.45	451.62
31.164	2	0.12	0.18	0.03	0.13	0.03	0.36	0.06	0.73	2.19	99.27	0.39	0	5.1	0.3	0.81	0.14	0.06	0.3	0.05	2.19	0.44	0	20.23	1.39	5.81	0	0.01	1.1	0.28	0.56	0.76	0.73	0	0	0	3.12	36.62	-1.53	51.11	56.98	810.19	423.04	935.36	557.1	843.79	455.9	899.92	446.16
31.197	2	0.12	0.18	0.03	0.13	0.03	0.29	0.06	0.74	2.58	99.43	0.33	0	3.87	0.37	0.74	0.15	0.06	0.27	0.05	2.58	0.61	0	15.98	0.62	6.36	0	0	1.05	0.3	0.45	1.17	0.74	0	0	0	-12.59	38.06	-3.78	50.97	55.4	809.94	432.57	930.84	560.32	840.8	459.51	895.75	452.45
31.231	2	0.12	0.18	0.03	0.12	0.03	0.32	0.06	0.83	3.46	99.35	0.38	0	1.42	0.34	0.76	0.15	0.06	0.52	0.06	3.46	0.71	0	18.64	0.63	5.03	0	0.01	1.16	0.35	0.39	0.46	0.83	0	0	0	3.96	43.21	-4.68	50.87	52.62	808.83	426.57	935.21	559.14	844.97	464.18	894.18	445.55
31.264	2	0.12	0.18	0.03	0.12	0.03	0.28	0.06	0.89	4.6	99.44	0.35	0	2.18	0.37	0.62	0.15	0.06	0.63	0.09	4.6	0.5	0	16.17	0.57	5.88	0	0.01	1.13	0.34	0.41	0.48	0.89	0	0	0	-3.56	41.02	-0.32	51.42	53.69	809.04	421.78	937.08	558.39	846.27	452.49	899.43	444.93
31.297	2	0.12	0.18	0.03	0.12	0.03	0.25	0.06	0.91	3.07	99.49	0.33	0	1.09	0.45	0.62	0.14	0.05	0.47	0.09	3.07	0.39	0	14.03	0.36	6.71	0	0.01	1.11	0.38	0.41	0.3	0.91	0	0	0	-7.77	44.55	-7.07	51.77	49.87	808.88	426.94	933.47	559.78	842.81	455.47	892.01	447.3
31.331	2	0.12	0.18	0.03	0.13	0.03	0.21	0.06	0.99	2.26	99.58	0.33	0	2.36	0.45	0.61	0.13	0.04	0.45	0.1	2.26	0.33	0	10.38	0.23	5.33	0	0.01	1.16	0.41	0.39	0.37	0.99	0	0	0	-2.7	40.61	-1.68	51.66	52.41	807.72	425.31	934.55	560.59	844.39	456.58	896.04	447.62
31.364	2	0.12	0.18	0.03	0.13	0.03	0.2	0.06	0.98	1.6	99.59	0.33	0	2.71	0.41	0.52	0.13	0.03	0.23	0.09	1.6	0.36	0	9.56	0.22	5.15	0	0.01	1.19	0.4	0.41	0.19	0.98	0	0	0	-6.24	39.91	-2.35	51.43	52.25	805.52	422.58	931.87	556.76	841.69	452.89	893.18	444.02
31.398	2	0.12	0.18	0.03	0.13	0.03	0.16	0.06	1.08	1.36	99.65	0.33	0	4.72	0.3	0.49	0.12	0.03	0.22	0.07	1.36	0.29	0	4.73	0.3	4.81	0	0	1.22	0.42	0.4	0.56	1.08	0	0	0	-2.16	37.03	-3.02	51.65	53.89	804.68	423.53	930.33	557.14	839.48	455.77	892.28	444.96
31.431	2	0.12	0.18	0.03	0.13	0.03	0.15	0.06	1.01	1.44	99.65	0.33	0	2.61	0.27	0.48	0.11	0.03	0.22	0.07	1.44	0.28	0	3.57	0.3	5.56	0	0	1.13	0.44	0.35	0.39	1.01	0	0	0	-9.01	40.09	-7.38	52.17	51.24	804.84	424.69	927.94	555.4	837.35	453.47	887.77	444.33
31.464	2	0.12	0.18	0.03	0.12	0.03	0.15	0.06	1.06	2.05	99.65	0.33	0	1.77	0.21	0.45	0.12	0.03	0.29	0.06	2.05	0.33	0	4.19	0.54	4.97	0	0.01	1.12	0.42	0.38	0.61	1.06	0	0	0	-2.97	42.09	-4.35	52.2	51.37	803.8	424.69	928.24	555.84	838.97	457.6	888.55	444.16
31.498	2	0.12	0.17	0.03	0.12	0.03	0.15	0.06	1.21	2.73	99.65	0.33	0	3.8	0.18	0.49	0.14	0.03	0.42	0.06	2.73	0.44	0	3.9	0.44	5.65	0	0.01	1.28	0.49	0.32	3.01	1.21	0	0	0	-2.04	38.16	-7.01	52.39	51.46	802	430.16	924.55	560.26	834.82	462.45	884.69	449.79
31.531	2	0.12	0.17	0.03	0.12	0.03	0.14	0.06	1.17	2.77	99.65	0.33	0	3.27	0.14	0.57	0.14	0.03	0.42	0.05	2.77	0.53	0	3.29	0.5	6.28	0	0.01	1.1	0.47	0.26	2.09	1.17	0	0	0	-2.34	38.94	-6.41	52.17	54.08	804.52	428.75	927.19	559.54	835.91	459.98	888.9	449.2
31.564	2	0.12	0.18	0.03	0.12	0.03	0.15	0.06	1.08	3.48	99.65	0.33	0	3.24	0.12	0.51	0.15	0.03	0.47	0.06	3.48	0.57	0	3.95	0.71	6.11	0	0.01	1.01	0.47	0.26	1.03	1.08	0	0	0	-4.67	38.99	-8.34	51.78	52.24	806.89	428.71	928.81	558.26	838.03	459.44	889.03	448.14
31.598	2	0.12	0.18	0.03	0.12	0.03	0.16	0.06	1.11	4.48	99.65	0.33	0	1.07	0.09	0.44	0.17	0.04	0.59	0.05	4.48	0.76	0	5.17	1.62	5.75	0	0.01	0.87	0.48	0.25	0.98	1.11	0	0	0	3.19	44.64	-4.29	51.79	47.87	804.42	425.34	932.03	560.02	843.72	461.85	888.59	445.15
31.631	2	0.12	0.18	0.03	0.12	0.03	0.16	0.06	1.1	3.93	99.65	0.33	0	4.82	0.07	0.55	0.17	0.04	0.46	0.07	3.93	0.6	0	5.78	1.8	6.59	0	0.01	0.82	0.46	0.24	1.48	1.1	0	0	0	-2.86	36.91	-4.46	51.24	55.03	804.61	426.79	929.28	559.17	837.61	458.89	891.46	447.56
31.664	2	0.12	0.18	0.04	0.12	0.03	0.21	0.06	1.08	5.97	99.58	0.33	0	1.4	0.06	0.64	0.16	0.04	0.52	0.07	5.97	0.72	0	10.88	2.78	4.93	0	0.01	0.77	0.44	0.27	1.78	1.08	0	0	0	4.37	43.27	-5.6	51.49	50.65	804.66	425.22	931	559.92	840.65	460.45	889.23	446.14
31.698	2	0.12	0.18	0.04	0.12	0.03	0.29	0.06	1.05	5.44	99.42	0.37	0	1.55	0.05	0.64	0.16	0.05	0.52	0.07	5.44	0.66	0	16.35	3.86	3.84	0	0.01	0.7	0.43	0.35	1.24	1.05	0	0	0	0.71	42.76	-5.78	51.71	48.14	808.39	426.1	930.59	556.83	843.22	457.89	890.05	446.74
31.731	2	0.12	0.18	0.03	0.12	0.03	0.28	0.06	1.04	4.19	99.43	0.33	0	0.67	0.04	0.67	0.15	0.04	0.34	0.07	4.19	0.34	0	16.04	2.76	3.8	0	0	0.65	0.4	0.34	1.23	1.04	0	0	0	-1.16	47	-5.5	51.73	44.39	811.29	429.92	929.16	555.89	845.94	459.56	889.2	449.6
31.765	2	0.12	0.18	0.03	0.12	0.03	0.26	0.06	0.85	2.88	99.47	0.33	0	0.56	0.04	0.68	0.14	0.04	0.23	0.05	2.88	0.19	0	14.54	1.92	3.43	0	0	0.62	0.37	0.33	0.25	0.85	0	0	0	-1.37	47.9	-3.93	52.5	40.05	815.44	429.89	929.35	551.77	851.16	458.1	890.21	449.22
31.798	2	0.12	0.18	0.03	0.12	0.03	0.42	0.06	1.07	4.38	99.16	0.56	0	0.84	0.02	0.57	0.14	0.04	0.5	0.04	4.38	0.26	0	23.21	3.44	2.42	0	0	0.57	0.29	0.32	0.77	1.07	0	0	0	8.52	45.86	-4.73	51.89	40.82	814.97	427.47	929.58	549	851.66	462.07	889.02	445.6
31.831	2	0.12	0.18	0.04	0.11	0.03	0.5	0.06	1.13	6.19	99	0.85	0	1.04	0.02	0.53	0.14	0.03	0.55	0.03	6.19	0.38	0	27.26	3.22	2.21	0	0.01	0.59	0.28	0.33	0.66	1.13	0	0	0	-0.06	44.77	-5.79	51.69	45.29	815.96	425.45	931.75	548.09	849.43	456.62	892.84	443.7
31.865	2	0.11	0.17	0.04	0.11	0.03	1.48	0.06	1.38	9.24	97.03	5.54	-5.2	0.48	0.02	0.42	0.13	0.03	0.88	0.03	9.24	0.51	0	48.8	3.31	1.6	0	0.03	0.49	0.21	0.34	0.33	1.38	0	0	0	4.98	48.72	-1.73	51.5	42.36	816.99	420.09	934.88	544.59	855.43	454.02	894.99	438.87
31.898	2	0.1	0.17	0.06	0.1	0.03	2.12	0.06	1.73	15.19	95.77	15.23	-10.5	0.59	0.02	0.3	0.12	0.03	1.73	0.02	15.19	0.57	0	56.78	4.93	1.48	0	0.11	0.51	0.19	0.36	0.61	1.54	0	0	0	6.34	47.61	-2.73	51.4	45.93	819.34	420.01	937.97	545.12	855.92	455.09	898.83	438.72
31.931	2	0.1	0.17	0.06	0.09	0.03	3.87	0.06	1.6	16.24	92.26	34.24	-15.31	2.73	0.02	0.23	0.12	0.02	1.13	0.02	16.24	0.58	0	68.97	4.71	1.29	0	0.06	0.53	0.18	0.33	0.61	1.6	0	0	0	5.47	39.88	-0.85	51.5	49.2	817.03	421.16	937.7	548.25	853.68	456.87	900.17	440.77
31.965	2	0.1	0.17	0.07	0.09	0.03	7.01	0.06	1.83	17.41	85.97	59.05	-19.71	0.79	0.01	0.21	0.11	0.02	1.83	0.02	17.41	0.59	0	80.47	6.45	0.94	0	0.11	0.52	0.14	0.31	0.59	1.75	0	0	0	6.59	46.17	-2.1	51.2	48.31	820.35	419.46	941.33	546.75	857.25	455.7	902.41	438.52
31.998	2	0.1	0.17	0.09	0.09	0.03	8	0.06	1.92	18.93	83.99	64.79	-21.85	1.31	0.02	0.19	0.12	0.02	1.92	0.03	18.93	1.15	0	81.99	11.39	1.01	0.01	0.06	0.63	0.16	0.33	0.34	1.9	0	0	0	3.95	43.6	0.73	51.54	45.88	818.13	420.24	942.14	551.82	858.52	454.66	902.46	441.46
32.031	2	0.11	0.16	0.09	0.09	0.03	8.77	0.06	2.11	16.24	82.47	58.92	-21.27	0.47	0.02	0.16	0.11	0.02	1.9	0.03	16.24	1.19	0	81.58	15.96	0.83	0.01	0.04	0.68	0.15	0.32	0.45	2.11	0	0	0	0.67	48.74	-1.53	51.24	42.59	820.05	422.71	939.87	548.78	859.24	455.57	899.39	441.38
32.065	2	0.1	0.16	0.07	0.09	0.04	10.37	0.06	2.77	15.61	79.27	68.06	-20.67	1.32	0.02	0.14	0.1	0.02	2.29	0.04	15.61	1.5	0	87.13	10.3	0.52	0.01	0.03	0.91	0.14	0.33	0.61	2.77	0	0	0	-1.86	43.59	-4.13	51.93	41.99	820.34	422.18	939.1	547.77	857.96	453.58	897.96	440.82
32.098	2	0.1	0.16	0.06	0.09	0.04	7.98	0.06	2.74	14.4	84.04	56.91	-18.3	1.47	0.03	0.14	0.11	0.02	1.43	0.05	14.4	1.28	0	82.4	7.64	0.51	0.01	0.01	0.99	0.15	0.33	0.35	2.74	0	0	0	-1.4	43.03	-3.66	52.46	46.66	824.11	419.27	940.04	542.7	857.54	448.91	903.08	438.77
32.132	2	0.1	0.16	0.05	0.1	0.03	6	0.06	2.82	11.87	88	41.98	-14.76	4.97	0.05	0.17	0.11	0.02	0.68	0.06	11.87	0.77	0	77.44	3.61	0.42	0	0	1.2	0.14	0.3	0.17	2.82	0	0	0	-5.11	36.75	-0.68	50.91	57.3	823.66	420.5	942.34	545.28	854.33	450.75	910.75	440.78
32.165	2	0.1	0.15	0.04	0.1	0.04	3.47	0.06	3.08	10.44	93.05	21.7	-9.88	3.88	0.06	0.19	0.12	0.02	0.61	0.06	10.44	0.83	0	66.92	2.09	0.41	0	0	1.45	0.14	0.34	0.56	3.08	0	0	0	1.49	38.04	1.54	51.24	58.55	821.65	413.7	946.64	545.54	856.2	447.51	913.66	436.25
32.198	2	0.11	0.15	0.04	0.11	0.03	2	0.06	3	7.02	96	7.71	-4.38	1.11	0.1	0.23	0.13	0.02	0.44	0.1	7.02	0.51	0	55.42	1.39	0.5	0	0	1.73	0.16	0.35	1.23	3	0	0	0	-2.04	44.46	2.91	51.09	47.36	821.12	413.89	946.58	548.3	861.84	443.53	908.85	437.73
32.232	2	0.11	0.15	0.04	0.11	0.04	2.51	0.06	3.65	7.14	94.97	11.16	-5.32	0.9	0.11	0.27	0.13	0.02	0.42	0.1	7.14	0.61	0	60.38	1.01	0.42	0	0	2.42	0.17	0.38	0.37	3.65	0	0	0	2.53	45.5	0.6	51.35	47.34	816.73	412.98	946.5	550.78	859.16	448.02	904.74	435.23
32.265	2	0.11	0.15	0.03	0.11	0.04	2.49	0.06	3.54	6.63	95.03	10.46	-5.01	0.49	0.15	0.31	0.13	0.02	0.48	0.08	6.63	0.73	0	59.98	0.78	0.52	0	0	2.53	0.18	0.42	0.82	3.54	0	0	0	-3.13	48.53	-0.34	51.29	45.99	814.79	409.58	945.08	547.57	857.49	442.07	902.18	431.19
32.298	2	0.11	0.14	0.03	0.11	0.04	3.37	0.06	3.73	6.91	93.26	16.24	-7.01	1.05	0.17	0.33	0.13	0.02	0.51	0.09	6.91	0.7	0	66.01	0.88	0.58	0	0	2.76	0.2	0.46	0.41	3.73	0	0	0	1.34	44.72	-1.78	52.3	50.23	814.67	414.51	942.76	550.58	853.48	448.69	902.12	436.15
32.332	2	0.11	0.15	0.04	0.11	0.04	2.32	0.06	3.61	7.95	95.35	10.76	-5.27	1.04	0.22	0.38	0.13	0.02	0.46	0.08	7.95	0.8	0	59.06	0.94	0.75	0	0	3.51	0.24	0.47	0.84	3.61	0	0	0	1.62	44.8	-1.15	51.67	44.16	815.55	413.75	943.08	549.31	857.69	447.99	899.92	435.04
32.365	2	0.11	0.15	0.04	0.11	0.04	2.83	0.06	3.66	8.32	94.34	14.49	-6.74	0.2	0.2	0.46	0.14	0.02	0.56	0.08	8.32	1	0	62.92	1.23	0.86	0	0	3.28	0.24	0.46	0.88	3.66	0	0	0	2.08	53.02	-0.66	51.44	41.14	812.74	413.16	942.63	551.58	857.84	447.22	897.14	435.04
32.399	2	0.11	0.15	0.04	0.12	0.04	0.88	0.06	3.42	6.12	98.25	2.15	0	1.86	0.27	0.65	0.15	0.02	0.62	0.07	6.12	0.7	0	39.69	1.28	1.3	0	0	4.18	0.33	0.4	2.51	3.42	0	0	0	-2.72	41.83	2.06	52.08	50.41	812.16	407.87	942.6	546.28	853.65	440.37	903.19	431.02
32.432	2	0.12	0.15	0.04	0.12	0.04	0.78	0.06	3.34	6.52	98.45	1.82	0	0.86	0.25	0.64	0.17	0.02	0.66	0.07	6.52	0.91	0	37.21	1.95	1.54	0	0	4.8	0.41	0.42	1.47	3.34	0	0	0	-2.74	45.72	-4.94	52.07	47.53	813.68	414.06	941.64	549.1	852.45	447.55	897.95	433.8
32.465	2	0.12	0.15	0.04	0.12	0.04	0.85	0.06	3.32	6.86	98.29	2.15	0	0.58	0.25	0.7	0.17	0.02	0.63	0.05	6.86	1.05	0	38.98	2.46	1.64	0	0	4.74	0.38	0.42	1.81	3.32	0	0	0	0.93	47.69	-2.43	51.88	45.7	810.94	409.31	941.45	548.07	853.12	443.79	896.96	430.87
32.499	2	0.12	0.16	0.03	0.12	0.03	0.36	0.06	2.72	3.75	99.27	0.48	0	3.04	0.38	0.73	0.17	0.02	0.51	0.05	3.75	0.69	0	21.66	1.7	2.31	0	0	4.03	0.37	0.41	1.6	2.72	0	0	0	-1.8	39.3	1.16	51.91	53.66	810.72	412.5	939.29	550.47	848.9	442.99	902.23	437.09
32.532	2	0.12	0.16	0.04	0.12	0.03	0.41	0.06	2.34	4.85	99.18	0.63	0	3.06	0.27	0.64	0.19	0.02	0.44	0.06	4.85	0.96	0	24.23	1.71	2.8	0	0	3.89	0.35	0.42	0.42	2.34	0	0	0	-4.78	39.28	-6.36	52.7	55.24	810.01	417.25	935.22	548.76	842.5	450.56	895.82	436.1
32.565
32.599
32.632
32.665
32.699
32.732
32.766
32.799
32.832
32.866
32.899
32.932
32.966
32.999
33.032
33.066
33.099
33.133
33.166
33.199
33.233
33.266
33.299
33.333
33.366
33.4
33.433
33.466
33.5
33.533
33.566
33.6
33.633
33.666
33.7
33.733
33.767
33.8
33.833
33.867
33.9
33.933
33.967
34
34.033
34.067	2	0.1	0.13	0.59	0.11	0.04	5.03	0.09	4.03	34.04	89.94	69.69	-31.35	0.03	0.02	11.24	1.23	0.59	4.03	2.12	34.04	4.57	0	69.65	39.34	22.55	0.02	1.23	0.39	0.47	0.92	0.73	1.5	0	0	0	4.01	63.14	-14.11	52.51	36.8	809.9	413.43	954.88	565.85	859.3	453.69	890.54	434.23
34.1	2	0.11	0.17	0.07	0.11	0.03	0.37	0.06	1.27	14.64	99.26	1.14	-0.28	1.1	0.15	2.76	0.4	0.11	1.27	0.48	14.64	1.45	0	22.86	7.65	11.01	0	0.11	0.86	0.43	0.23	3.43	0.94	0	0	0	-12.03	44.5	-9.46	54.75	56.45	814.43	416.85	944.22	553.9	845.76	445.88	901.41	436.39
34.134	2	0.1	0.17	0.08	0.1	0.03	0.41	0.06	1.37	18.57	99.17	2.11	-2.44	1.85	0.13	1.47	0.31	0.08	1.06	0.42	18.57	1.09	0	26.99	5.05	9.2	0	0.03	1.2	0.31	0.24	0.28	1.37	0	0	0	0.01	41.86	-3.16	52.34	55.66	819.37	418.78	938.47	544.68	849.96	450.77	904.28	438.61
34.167	2	0.08	0.16	0.13	0.08	0.03	1.24	0.06	2.24	28.28	97.52	24.02	-14.26	1.08	0.08	1.27	0.34	0.06	1.36	0.34	28.28	1.88	0	50.72	6.49	13.17	0	0.02	2.06	0.33	0.37	0.92	2.24	0	0	0	2.01	44.59	-2.98	52.35	47.08	821.97	419.48	940.84	544.67	857.65	453.03	902.31	438.12
34.2	2	0.08	0.15	0.15	0.08	0.03	1.92	0.06	2.69	30.46	96.17	44.11	-18.06	1.74	0.05	1.03	0.33	0.05	1.08	0.19	30.46	1.57	0	59.93	6.65	9.53	0	0.01	2.34	0.34	0.43	1.25	2.69	0	0	0	3.76	42.18	-2.15	52.48	46.2	823.47	421.07	939.07	542.99	858.39	454.37	902.17	439.62
34.234	2	0.06	0.15	0.29	0.06	0.04	1.4	0.06	2.87	44.83	97.19	69.79	-23.61	1.62	0.04	0.69	0.28	0.04	1.41	0.15	44.83	2.05	0	58.92	5.34	5.99	0	0.01	2.24	0.25	0.36	0.31	2.87	0	0	0	5.88	42.52	-3.31	53.43	39.33	824.97	419.35	935.85	537.84	860.46	450.57	897.76	438.11
34.267
34.3
34.334
34.367
34.401
34.434
34.467
34.501
34.534
34.567
34.601
34.634
34.667
34.701
34.734
34.768
34.801
34.834
34.868
34.901
34.934
34.968
35.001
35.034
35.068
35.101
35.135
35.168
35.201
35.235
35.268
35.301
35.335
35.368
35.402
35.435
35.468
35.502
35.535
35.568
35.602
35.635
35.668
35.702
35.735
35.769
35.802
35.835
35.869
35.902
35.935
35.969
36.002
36.035
36.069
36.102
36.136
36.169
36.202
36.236
36.269
36.302
36.336
36.369
36.403
36.436
36.469
36.503
36.536
36.569
36.603
36.636
36.669
36.703
36.736
36.77
36.803
36.836
36.87
36.903
36.936
36.97
37.003
37.036
37.07
37.103
37.137
37.17
37.203
37.237
37.27
37.303
37.337
37.37
37.404
37.437
37.47
37.504
37.537
37.57
37.604
37.637
37.67
37.704
37.737
37.771
37.804
37.837
37.871
37.904
37.937
37.971
38.004
38.037
38.071
38.104
38.138
38.171
38.204
38.238
38.271
38.304
38.338
38.371
38.405
38.438
38.471
38.505
38.538
38.571
38.605
38.638
38.671
38.705
38.738
38.772
38.805
38.838
38.872
38.905
38.938
38.972
39.005
39.038
39.072
39.105
39.139
39.172
39.205
39.239
39.272
39.305
39.339
39.372
39.406
39.439
39.472
39.506
39.539
39.572
39.606
39.639
39.672
39.706
39.739
39.773
39.806
39.839
39.873
39.906
39.939
39.973
40.006
40.039
40.073
40.106
40.14
40.173
40.206
40.24
40.273
40.306
40.34
40.373
40.407
40.44
40.473
40.507
40.54
40.573	3	0.15	0.18	0.04	0.14	0.03	0.27	0.06	1.23	2.58	99.47	0.33	0	0.08	0.63	0.36	0.79	0.15	0.68	0.14	2.58	0.52	0	11.56	7.65	0.75	0	0.06	5.86	0.8	0.95	1.75	1.23	0	0		-2.46	57.74	-10.85	45.62	43.22	829.34	459.63	954.83	591.82	865.24	491.26	906.29	477.75
40.607	3	0.14	0.18	0.03	0.14	0.03	0.17	0.06	1.01	1.64	99.64	0.33	0	0.49	0.39	0.26	0.67	0.14	0.46	0.07	1.64	0.29	0	5.09	2.66	0.46	0	0.03	4.26	0.39	0.57	0.52	1.01	0	0		1.41	48.62	-4.19	46.3	51.93	826.99	464.25	949.91	594.98	860.81	496.78	911.32	484.72
40.64	3	0.14	0.18	0.03	0.14	0.03	0.19	0.06	0.79	1.24	99.62	0.33	0	0.7	0.42	0.32	0.52	0.13	0.42	0.05	1.24	0.22	0	6.65	2.3	0.39	0	0.02	4.07	0.35	0.48	0.91	0.79	0	0		1.05	46.79	-5.71	46.44	50.67	820.01	466.77	942.87	595.88	854.38	501.36	902.39	485.18
40.673	3	0.14	0.18	0.03	0.14	0.03	0.16	0.06	0.74	1.04	99.63	0.33	0	0.78	0.56	0.36	0.44	0.13	0.37	0.03	1.04	0.2	0	3.43	1.5	0.88	0	0.01	3.7	0.5	0.39	0.94	0.74	0	0		1.96	46.23	-4.85	46.22	51.37	819.1	470.49	936.49	594.11	850.58	503.55	899.76	488.71
40.707	3	0.13	0.18	0.03	0.14	0.03	0.14	0.06	0.62	0.58	99.63	0.33	0	0.81	0.58	0.65	0.35	0.13	0.21	0.02	0.53	0.06	0	1.07	0.74	1.44	0	0	3.22	0.45	0.24	1.06	0.62	0	0		-6.04	46.01	-6.29	45.93	56.32	813.94	470.23	929.09	591.12	840.13	499.33	895.24	487.68
40.74	3	0.13	0.18	0.03	0.14	0.03	0.13	0.06	0.64	0.55	99.64	0.33	0	0.53	0.55	0.89	0.29	0.15	0.16	0.01	0.35	0.02	0	0.69	0.48	2.28	0	0	2.58	0.4	0.19	0.86	0.64	0	0		-2.59	48.19	-7.42	47.29	51.87	809.37	473.63	919.23	589.28	834.83	502.54	885.2	490.16
40.774	3	0.13	0.18	0.03	0.14	0.03	0.13	0.06	0.35	0.62	99.64	0.33	0	0.87	0.62	0.91	0.24	0.16	0.09	0.01	0.18	0.01	0	0.35	0.34	5.09	0	0	2.03	0.36	0.14	0.42	0.64	0	0		-7.85	45.69	-7.15	47.16	45.89	804.15	473.39	912.25	588.1	832.05	498.59	877.23	490.56
40.807	3	0.13	0.18	0.03	0.14	0.03	0.13	0.06	0.68	0.54	99.64	0.33	0	0.22	0.54	0.99	0.24	0.15	0.23	0.01	0.41	0.02	0	0.68	0.45	6.95	0	0	2.08	0.36	0.16	1.29	0.78	0	0		2.79	52.6	-5.59	45.78	42.52	795.13	471.97	905.4	588.38	827.43	502.67	867.63	488.84
40.84	3	0.13	0.18	0.03	0.13	0.03	0.13	0.06	0.78	0.8	99.64	0.33	0	0.27	0.38	1	0.22	0.18	0.51	0.01	0.8	0.05	0	1.03	0.28	5.5	0	0.01	1.97	0.34	0.16	0.62	0.78	0	0		2.55	51.53	-11.27	45.17	39.08	788.15	474.98	902.9	595.63	822.83	507.74	858.31	491.36
40.874
40.907
40.94
40.974
41.007
41.04
41.074
41.107
41.141
41.174
41.207
41.241
41.274
41.307
41.341
41.374
41.408
41.441
41.474
41.508
41.541
41.574
41.608
41.641
41.674
41.708
41.741
41.775
41.808
41.841
41.875
41.908
41.941
41.975
42.008
42.041
42.075
42.108
42.142
42.175
42.208
42.242
42.275
42.308
42.342
42.375
42.409
42.442
42.475
42.509
42.542
42.575
42.609
42.642
42.675
42.709
42.742
42.776
42.809
42.842
42.876
42.909
42.942
42.976
43.009
43.042
43.076
43.109
43.143
43.176
43.209
43.243
43.276
43.309
43.343
43.376
43.41
43.443
43.476
43.51
43.543
43.576
43.61
43.643
43.676
43.71
43.743
43.777
43.81
43.843
43.877
43.91
43.943
43.977
44.01
44.043
44.077
44.11
44.144
44.177
44.21
44.244
44.277
44.31
44.344
44.377
44.411
44.444
44.477
44.511
44.544
44.577
44.611
44.644
44.677
44.711
44.744
44.778
44.811
44.844
44.878
44.911
44.944
44.978
45.011
45.044
45.078
45.111
45.145
45.178
45.211
45.245
45.278
45.311
45.345
45.378
45.412
45.445
45.478
45.512
45.545
45.578
45.612
45.645
45.678
45.712
45.745
45.779
45.812
45.845
45.879
45.912
45.945
45.979
46.012
46.045
46.079
46.112
46.146
46.179
46.212
46.246
46.279
46.312
46.346
46.379
46.413
46.446
46.479
46.513
46.546
46.579	4	0.14	0.19	0.03	0.14	0.02	0.13	0.06	0.2	0.26	99.62	0.33	0	3.74	0.2	0.27	0.17	0.1	0.14	0.02	0.49	0.38	0	0.26	0.32	17.38	0.01	0.01	3.55	0.16	2.29	0.58	0.18	0	0		-1.04	38.24	-4.74	47.46	56.02	790.46	414.55	938.56	574.05	834.31	450.89	889.42	440.85
46.613	4	0.13	0.18	0.03	0.13	0.03	0.15	0.06	0.57	1.44	99.63	0.33	0	1.58	0.17	0.34	0.13	0.09	0.37	0.01	1.44	0.22	0	2.54	1.69	19.62	0.01	0.01	2.4	0.18	2.62	1.13	0.57	0	0		4.11	42.66	-8.97	48.1	56.39	794.39	417.01	934.37	565.5	832.67	457.29	885.93	438.75
46.646	4	0.13	0.18	0.03	0.13	0.03	0.15	0.06	0.64	1.02	99.63	0.33	0	1.03	0.25	0.32	0.12	0.09	0.33	0.01	1.02	0.16	0	2.69	1.74	19.42	0.01	0.01	2.04	0.14	2.57	0.7	0.64	0	0		0.34	44.84	-3.55	49.89	48.35	800.07	421.19	936.1	567.83	842.53	454.7	890.01	445.54
46.679	4	0.13	0.18	0.03	0.13	0.03	0.15	0.06	0.54	0.82	99.63	0.33	0	2.52	0.18	0.28	0.11	0.07	0.22	0.01	0.82	0.13	0	2.62	2	19.57	0	0.01	1.53	0.16	2.41	0.23	0.54	0	0		0.24	40.29	-4.38	49	50.59	804.28	424.87	937.4	568.64	843.65	457.51	893.52	449
46.713	4	0.13	0.18	0.03	0.13	0.03	0.19	0.06	0.7	1.3	99.63	0.33	0	9.39	0.13	0.24	0.13	0.08	0.33	0.02	1.3	0.11	0	6.68	3.52	6.94	0	0.02	1.18	0.16	1.89	0.46	0.7	0	0		-4.6	33.33	-11.26	46.47	58.94	807.35	432.56	935.27	567.39	836.76	467.25	893.56	451.52
46.746	4	0.13	0.18	0.03	0.13	0.03	0.2	0.06	0.73	1.24	99.6	0.33	0	14.77	0.11	0.23	0.13	0.07	0.27	0.02	1.24	0.13	0	8.09	3.59	4.53	0	0.02	1.08	0.16	1.65	0.33	0.73	0	0		-4.16	30.76	-8.08	46.79	58.01	809.6	431.46	937.52	566.35	841.3	466.23	897.29	451.06
46.78	4	0.12	0.18	0.03	0.12	0.03	0.22	0.06	0.92	3.77	99.56	0.33	0	5.94	0.09	0.23	0.18	0.06	0.77	0.03	3.77	0.7	0	10.42	3.64	3.4	0	0.02	1.21	0.24	1.37	0.14	0.92	0	0		-4.74	35.81	-7.03	47.26	53.72	812.15	432.76	939.44	567.25	846.2	466.1	898.18	452.53
46.813	4	0.12	0.18	0.03	0.12	0.03	0.28	0.06	1.03	3.46	99.45	0.33	0	3.82	0.08	0.22	0.18	0.06	0.73	0.03	3.46	0.48	0	14.41	4.46	2.16	0	0.03	1.02	0.25	1.19	0.2	1.03	0	0		-3.94	38.14	-10.79	48.84	49.83	816.43	432.75	936.36	559.63	847.19	464.4	895.16	450.92
46.846
46.88
46.913
46.946
46.98
47.013
47.046
47.08
47.113
47.147
47.18
47.213
47.247
47.28
47.313
47.347
47.38
47.414
47.447
47.48
47.514
47.547
47.58
47.614
47.647
47.68
47.714
47.747
47.781
47.814
47.847
47.881
47.914
47.947
47.981
48.014
48.047
48.081
48.114
48.148
48.181
48.214
48.248
48.281
48.314
48.348
48.381
48.415
48.448
48.481
48.515
48.548
48.581
48.615
48.648
48.681
48.715
48.748
48.782
48.815
48.848
48.882
48.915
48.948
48.982
49.015
49.048
49.082
49.115
49.149
49.182
49.215
49.249
49.282
49.315
49.349
49.382
49.416
49.449
49.482
49.516
49.549
49.582
49.616
49.649
49.682
49.716
49.749
49.783
49.816
49.849
49.883
49.916
49.949
49.983
50.016
50.049
50.083
50.116
50.15
50.183
50.216
50.25
50.283
50.316
50.35
50.383
50.417
50.45
50.483
50.517
50.55
50.583
50.617
50.65
50.683
50.717
50.75
50.784
50.817
50.85
50.884
50.917
50.95
50.984
51.017
51.05
51.084
51.117
51.151
51.184
51.217
51.251
51.284
51.317
51.351
51.384
51.418
51.451
51.484
51.518
51.551
51.584
51.618
51.651
51.684
51.718
51.751
51.785
51.818
51.851
51.885
51.918
51.951
51.985
52.018
52.051
52.085
52.118
52.152
52.185
52.218
52.252
52.285
52.318
52.352
52.385
52.419
52.452
52.485
52.519
52.552
52.585
52.619
52.652
52.685
52.719
52.752
52.786
52.819
52.852
52.886
52.919
52.952
52.986
53.019
53.052
53.086
53.119
53.153
53.186
53.219
53.253
53.286
53.319
53.353
53.386
53.42
53.453
53.486
53.52
53.553
53.586
53.62
53.653
53.686
53.72
53.753
53.787
53.82
53.853
53.887
53.92
53.953
53.987
54.02
54.053
54.087
54.12
54.154
54.187
54.22
54.254
54.287
54.32
54.354
54.387
54.421
54.454
54.487
54.521
54.554
54.587
54.621
54.654
54.687
54.721
54.754
54.788
54.821
54.854
54.888
54.921
54.954
54.988
55.021
55.054
55.088
55.121
55.155
55.188
55.221
55.255
55.288
55.321
55.355
55.388
55.422
55.455
55.488
55.522
55.555
55.588
55.622
55.655
55.688
55.722
55.755
55.789
55.822
55.855
55.889
55.922
55.955
55.989
56.022
56.055
56.089
56.122
56.156
56.189
56.222
56.256
56.289
56.322
56.356
56.389
56.423
56.456
56.489
56.523
56.556
56.589
56.623
56.656
56.689
56.723
56.756
56.79
56.823
56.856
56.89
56.923
56.956
56.99
57.023
57.056
57.09
57.123
57.157
57.19
57.223
57.257
57.29
57.323
57.357
57.39
57.424
57.457
57.49
57.524
57.557
57.59	5	0.12	0.17	0.02	0.14	0.03	0.13	0.06	1.07	1.52	99.65	0.33	0	9.29	1.52	1.06	0.5	0.07	0.49	0.05	0.45	0.26	0	0.02	0.03	22.53	0.09	0.05	1.77	0.67	1.07	2.88	1.19	0	0		-8.84	33.4	-5.32	64.1	60.18	786.54	421.9	914.54	557.85	817.34	448.38	877.51	449.28
57.624	5	0.12	0.17	0.02	0.13	0.03	0.12	0.06	0.42	0.73	99.66	0.33	0	8.3	0.73	0.87	0.42	0.06	0.46	0.03	0.77	0.25	0	0.05	0.05	29.59	0.07	0.05	0.62	0.51	0.41	0.44	1.58	0	0		-10.35	34.01	-5.67	62.67	53.23	789.31	425.64	909.16	553.63	819.69	450.59	872.89	448.87
57.657	5	0.12	0.16	0.02	0.13	0.03	0.12	0.06	0.4	0.6	99.69	0.33	0	2.31	0.6	1.59	0.4	0.11	0.67	0.05	0.9	0.64	0	0.09	0.17	40.37	0.07	0.05	1.24	0.66	0.36	3.58	2.5	0	0		-7.11	40.73	-7.07	57.32	49.15	791.64	428.01	907.88	551.38	822.12	456.04	870.35	446.58
57.69	5	0.12	0.15	0.03	0.13	0.04	0.12	0.06	0.43	0.49	99.7	0.33	0	5.43	0.49	1.91	0.43	0.12	0.7	0.05	1.14	1.02	0	0.16	0.4	52.06	0.06	0.05	1.77	0.41	0.32	1.48	3.06	0	0		-4.07	36.28	-4.48	56.94	52.24	792.16	425.44	908.03	548.33	822.19	454.93	873.41	444.68
57.724	5	0.12	0.14	0.03	0.13	0.04	0.11	0.06	0.67	0.44	99.72	0.33	0	2.59	0.44	1.82	0.43	0.13	1	0.07	1.84	2.21	0	0.26	0.67	54.79	0.08	0.06	2.82	0.4	0.52	1	3.86	0	0		-7.24	40.14	-4.46	57.34	46.45	791.24	425.72	906.34	546.83	824.18	454.69	869.26	443.48
57.757	5	0.12	0.13	0.03	0.12	0.05	0.11	0.06	0.7	0.37	99.74	0.33	0	1.35	0.35	1.91	0.4	0.15	1.5	0.08	2.58	5.05	0	0.37	0.7	58.12	0.1	0.04	3.09	0.35	0.45	1.87	5	0	0		-6.76	43.46	-7.77	58.57	38.39	792.02	428.71	900.75	544.26	824.61	454.77	861.95	445.86
57.791	5	0.12	0.13	0.04	0.12	0.05	0.1	0.06	0.66	0.36	99.75	0.33	0	5.81	0.33	1.82	0.38	0.14	1.78	0.07	4.02	6.58	0	0.33	0.66	56.29	0.08	0.03	3.11	0.36	0.39	0.89	5.23	0	0		-3.06	35.93	-3.33	58.91	49.71	794.11	428.92	901.5	543.34	821.62	455.72	870.68	447.7
57.824	5	0.11	0.12	0.04	0.11	0.05	0.1	0.06	0.91	0.54	99.76	0.33	0	2.51	0.31	1.52	0.4	0.13	2.19	0.07	4.42	4.15	0	0.54	0.91	51.97	0.07	0.04	4.12	0.38	0.51	1.68	5.94	0	0		-3.05	40.29	-4.19	57.03	48.51	792.49	426.45	906.52	545.46	824.45	458.25	870.57	443.22
57.857	5	0.11	0.11	0.04	0.11	0.06	0.1	0.06	1.45	0.68	99.78	0.33	0	2.15	0.23	1.46	0.43	0.18	2.53	0.08	6.59	4.21	0	0.68	1.45	52.43	0.07	0.02	4.99	0.38	0.52	2.74	6.88	0	0		-0.99	41.09	-7.33	57.58	44.04	793.2	428.81	903.96	546.07	824.29	458.74	866.44	446.02
57.891	5	0.11	0.11	0.04	0.11	0.06	0.1	0.06	2.38	0.79	99.79	0.33	0	5.96	0.22	1.48	0.43	0.2	2.76	0.1	6.31	2.3	0	0.79	2.38	52.27	0.08	0.03	5.07	0.4	0.58	2.26	7.47	0	0		1.43	35.79	-6.46	58.12	49.18	791.44	425.74	903.82	544.75	821.01	457.37	868.24	443.63
57.924	5	0.11	0.11	0.03	0.11	0.06	0.1	0.06	2.14	0.65	99.78	0.33	0.54	6.42	0.21	1.15	0.4	0.19	2.78	0.07	4.02	0.92	0	0.65	2.14	45.77	0.08	0.03	3.95	0.33	0.62	0.95	7.48	0	0		-5.66	35.39	-5.7	58.92	48.86	789.87	424.4	903.09	544.09	820.01	453.41	867.61	442.38
57.957	5	0.1	0.1	0.03	0.11	0.07	0.1	0.06	2.21	0.71	99.79	0.33	1.34	5.77	0.22	1.08	0.38	0.21	2.28	0.07	2.98	0.87	0	0.71	2.21	43.78	0.09	0.03	3.68	0.31	0.6	1.12	8.04	0	0		-8.36	35.96	-5.39	58.45	48.01	791.43	427.05	902.11	543.7	820.82	454.61	867.71	444.35
57.991	5	0.11	0.1	0.02	0.11	0.06	0.1	0.06	1.8	0.66	99.78	0.33	1.49	9.33	0.23	1.13	0.38	0.21	1.44	0.04	1.77	0.67	0	0.66	1.8	44.27	0.07	0.04	3.65	0.3	0.58	1.31	7.94	0	0		-7.91	33.37	-2.48	59.08	50.35	791.25	426.18	900.86	542.12	819.93	452.73	869.65	444.73
58.024	5	0.11	0.11	0.02	0.11	0.06	0.1	0.06	1.96	0.62	99.78	0.33	1.14	6.28	0.26	1.14	0.37	0.19	0.91	0.03	1.45	0.67	0	0.62	1.96	42.93	0.06	0.04	3.62	0.31	0.57	1.78	7.71	0	0		-4.64	35.52	-4.03	57.04	48.27	792.99	426.11	903.29	543.47	822.48	453.46	869.97	444.83
58.057	5	0.11	0.1	0.03	0.11	0.06	0.11	0.06	2.9	0.69	99.78	0.33	1.06	4.69	0.26	1.08	0.36	0.19	0.93	0.03	1.86	0.95	0	0.69	2.9	42.81	0.07	0.05	3.49	0.3	0.59	2.9	8	0	0		-4.4	37.06	-6.15	57.53	43.55	792.45	427.42	901.36	543.31	823.05	454.8	865.53	445.21
58.091	5	0.1	0.1	0.02	0.11	0.07	0.1	0.06	2.82	0.9	99.79	0.33	2.17	9.33	0.28	1.27	0.33	0.19	0.88	0.03	1.63	0.75	0	0.9	2.82	43.32	0.09	0.05	3.57	0.29	0.57	1.91	9.01	0	0		-3.44	33.37	-5.5	57.97	49.71	790.97	426.13	902.44	544.04	819.95	455.64	868.29	444.05
58.124	5	0.1	0.09	0.02	0.11	0.07	0.1	0.06	2.7	0.72	99.79	0.33	2.77	7.15	0.34	1.41	0.34	0.16	1.18	0.02	1.36	0.63	0	0.72	2.7	42.18	0.09	0.06	3.52	0.31	0.56	3.08	9.3	0	0		-4.61	34.82	-4.54	58.44	47.46	789.43	425.79	901.46	544.92	820.1	453.88	866.62	444.5
58.158	5	0.1	0.09	0.02	0.1	0.08	0.1	0.06	2.18	0.85	99.79	0.35	4.27	5.15	0.36	1.61	0.33	0.16	1.32	0.02	0.94	0.84	0	0.85	2.18	42.38	0.11	0.04	4.09	0.28	0.65	1.29	10.41	0	0		-6.92	36.57	-5.07	60.29	49.87	790.62	428.32	901.03	545.49	818.77	455.13	867.9	446.59
58.191	5	0.1	0.08	0.02	0.1	0.08	0.1	0.06	2.01	0.87	99.8	0.37	4.44	4.46	0.35	1.47	0.31	0.14	0.97	0.02	1.14	1.12	0	0.87	2.01	41.03	0.1	0.04	4.11	0.28	0.68	1.96	10.76	0	0		-0.51	37.32	-2.73	57.19	52.61	795.16	425.98	903.16	541.03	821.74	453.68	873.67	445.26
58.224	5	0.1	0.08	0.02	0.1	0.09	0.09	0.06	1.9	1.09	99.8	0.39	4.5	22.51	0.27	1.17	0.31	0.11	0.9	0.01	1.84	1.15	0	1.09	1.9	35.76	0.09	0.03	4.12	0.24	0.64	2.15	11.14	0	0		-11.17	28.18	-6.85	57.35	52.69	796.11	428.34	902.2	538.1	820.61	457.52	871.23	442.93
58.258	5	0.1	0.09	0.02	0.1	0.08	0.1	0.06	2.12	1.17	99.8	0.36	3.78	2.17	0.25	0.95	0.29	0.09	0.75	0.02	2.07	1.21	0	1.17	2.12	29.64	0.09	0.02	3.61	0.22	0.68	2.71	10.67	0	0		-3.46	41.05	-3.59	56.09	46.86	796.2	426.41	904.77	540.2	826.24	455.69	871.36	443.06
58.291	5	0.1	0.08	0.02	0.1	0.09	0.1	0.06	2.63	1.27	99.81	0.38	3.91	2.62	0.25	0.88	0.27	0.08	0.84	0.02	2.34	1.13	0	1.27	2.63	29.43	0.11	0.03	3.6	0.22	0.71	1.46	10.99	0	0		-9.54	40.07	-5.49	57.37	45.82	794.06	425.25	902.81	539.22	823.66	452.27	868.19	441.46
58.324	5	0.09	0.08	0.02	0.09	0.1	0.1	0.06	2.46	1.57	99.81	0.42	4.61	8.14	0.22	0.82	0.28	0.08	1.28	0.02	2.83	0.95	0	1.57	2.46	27.23	0.1	0.04	3.6	0.21	0.77	1.37	11.73	0	0		-9.69	34.12	-4.59	57.3	46.73	795.43	429.19	901.84	540.91	823.77	455.84	869.37	445.61
58.358	5	0.09	0.08	0.02	0.09	0.09	0.1	0.06	2.34	1.3	99.81	0.39	4.35	6.52	0.2	0.68	0.25	0.08	1.31	0.02	2.45	1	0	1.3	2.34	24.89	0.09	0.05	2.68	0.19	0.69	1.39	11.19	0	0		-3.62	35.31	-5.35	56.99	48.3	795.81	429.75	903.45	543.24	823.74	458.52	870.57	446.7
58.391	5	0.09	0.08	0.03	0.09	0.09	0.1	0.06	3.01	1.5	99.81	0.39	3.76	4.91	0.18	0.57	0.28	0.09	1.82	0.02	3.79	1.34	0	1.5	3.01	26.06	0.09	0.07	2.81	0.21	0.7	2.7	11.17	0	0		-1.5	36.82	-5.7	57.03	48.41	794.05	428.67	905.19	545.66	823.77	459.49	870.2	445.79
58.425	5	0.09	0.09	0.03	0.09	0.08	0.1	0.06	3.67	1.83	99.8	0.34	1.62	2.72	0.15	0.59	0.29	0.1	1.99	0.03	5.96	1.69	0	1.83	3.67	27.33	0.07	0.04	3.19	0.23	0.67	1.65	10.18	0	0		-3.29	39.89	-6.04	57.41	46.87	793.76	428.34	905.83	546.39	824.47	458.31	869.55	445.5
58.458	5	0.1	0.09	0.03	0.1	0.08	0.1	0.06	4.19	1.5	99.8	0.33	1.52	2.92	0.16	0.75	0.29	0.1	1.49	0.03	4.44	1.61	0	1.5	4.19	27.99	0.06	0.05	3.57	0.24	0.7	0.87	9.69	0	0		-3.69	39.53	-5.76	56.9	48.68	795.15	426.03	908.43	546.28	825.22	454.88	872.76	444.45
58.491	5	0.1	0.09	0.03	0.1	0.08	0.1	0.06	3.95	1.36	99.8	0.33	1.43	4.19	0.18	1	0.29	0.12	1.43	0.04	4.61	1.81	0	1.36	3.95	29.32	0.07	0.06	3.46	0.25	0.7	2.08	9.61	0	0		-7.79	37.64	-2.94	56.97	46.88	795.72	428.35	905.34	544.37	826.06	454.72	872.22	446.53
58.525	5	0.1	0.09	0.03	0.1	0.08	0.1	0.06	3.06	1.54	99.8	0.35	2.68	8.48	0.19	1.27	0.29	0.15	1.16	0.04	3.71	1.13	0	1.54	3.06	28.73	0.06	0.04	3.63	0.23	0.69	3.19	10.42	0	0		-7.81	33.89	-6.38	58.25	49.23	794.77	428.69	905.08	544.58	823.07	457.24	870.86	445.43
58.558	5	0.1	0.09	0.03	0.1	0.08	0.1	0.06	2.88	1.6	99.8	0.33	2.35	3.84	0.19	1.36	0.29	0.15	0.99	0.05	3.52	1.04	0	1.6	2.88	28.31	0.06	0.05	4.11	0.24	0.63	2.36	10.09	0	0		-0.49	38.11	-3.45	56.28	46.92	796.6	427.32	907.88	545.36	827.86	457.03	873.42	445.8
58.591	5	0.1	0.09	0.03	0.1	0.08	0.1	0.06	2.21	1.48	99.8	0.33	1.94	10.08	0.18	1.57	0.3	0.17	1.03	0.06	4.29	1.01	0	1.48	2.21	29.74	0.05	0.04	3.81	0.23	0.57	2.87	9.82	0	0		-8.7	32.94	-3.63	57.26	52.26	795.79	427.19	907.63	544.29	824.36	455.93	875.39	444.61
58.625	5	0.1	0.1	0.03	0.11	0.07	0.1	0.06	1.84	1.57	99.79	0.33	1.31	2.7	0.18	2.03	0.29	0.17	0.9	0.06	3.15	0.98	0	1.57	1.84	32.22	0.05	0.05	4.08	0.2	0.54	1.13	8.77	0	0		-3.28	39.92	-3.88	56.99	48.48	795.06	423.86	910.1	546.23	826.91	452.75	874.45	443.22
58.658	5	0.1	0.1	0.03	0.11	0.06	0.1	0.06	1.54	1.4	99.78	0.33	1.45	3.82	0.17	2.28	0.27	0.16	0.84	0.04	2.34	0.83	0	1.4	1.54	31.55	0.05	0.07	4.06	0.22	0.59	0.83	8.48	0	0		-7.12	38.12	-6.96	57.41	48.29	796.24	425.09	908.96	543.28	826.07	454.53	872.62	441.7
58.691	5	0.1	0.1	0.02	0.11	0.06	0.1	0.06	1.45	1.45	99.78	0.33	1.64	3.2	0.16	2.46	0.28	0.16	0.86	0.03	1.87	0.59	0	1.45	1.39	31.11	0.05	0.06	4.26	0.21	0.59	1.94	8.46	0	0		-6.96	39.04	-6.84	57.99	41.41	795.07	427.36	905	543.85	827.13	454.45	867.35	444.6
58.725	5	0.1	0.1	0.03	0.11	0.07	0.1	0.06	1.47	1.38	99.78	0.33	1.69	4.71	0.15	2.02	0.29	0.15	1.16	0.04	1.9	0.65	0	1.38	1.47	33.85	0.06	0.06	4.49	0.27	0.68	2.8	8.39	0	0		3.72	37.03	-2.56	57.25	50.27	794.98	423.47	907.78	542.47	825.99	456.09	874.22	441.95
58.758	5	0.1	0.1	0.03	0.11	0.07	0.1	0.06	1.52	1.34	99.78	0.33	1.65	5.51	0.16	1.87	0.3	0.14	1.42	0.04	2.24	0.86	0	1.34	1.52	33.84	0.06	0.07	4.64	0.28	0.71	1.82	8.39	0	0		-3.04	36.2	-4.53	57.46	45.5	795.22	423.12	908.43	543.27	827.74	452.51	871.92	441.62
58.792	5	0.11	0.1	0.03	0.11	0.06	0.1	0.06	1.94	1.01	99.78	0.33	0.99	6.73	0.16	1.75	0.35	0.15	1.85	0.04	2.68	2.11	0	1.01	1.94	40.23	0.07	0.12	4.77	0.34	0.67	1.1	7.79	0	0		-7.12	35.14	-4.91	57.81	47.11	794.19	423.26	908.47	543.52	826.31	452.68	871.92	440.89
58.825	5	0.11	0.11	0.03	0.12	0.06	0.11	0.06	1.86	0.89	99.77	0.33	0.35	3.48	0.16	1.53	0.35	0.16	1.67	0.04	2.38	2.03	0	0.89	1.86	43.7	0.07	0.13	5.31	0.36	0.72	1.76	7.09	0	0		-5.25	38.61	-5.92	58.04	47.22	793.52	421.8	910.43	545.73	826.24	451.26	872.21	440.47
58.858	5	0.12	0.11	0.03	0.12	0.06	0.11	0.06	1.98	0.95	99.77	0.33	0.18	3.43	0.18	1.41	0.35	0.17	1.41	0.05	2.02	1.89	0	0.95	1.98	46.98	0.08	0.14	5.59	0.39	0.78	1.81	6.93	0	0		-7.07	38.69	-5.96	58.03	45.23	793.68	422.22	910.52	545.57	827.56	451.56	871.36	440.27
58.892	5	0.12	0.12	0.03	0.12	0.05	0.11	0.06	2.14	0.69	99.76	0.33	0	1.92	0.19	1.26	0.31	0.17	1.26	0.06	2.17	1.84	0	0.69	2.14	52.93	0.08	0.17	6.9	0.4	0.85	1.36	6.56	0	0		-6.41	41.68	-3.69	56.66	46.32	795.95	421.11	912.93	544.67	830.11	450.06	875.27	439.75
58.925	5	0.12	0.12	0.03	0.12	0.05	0.11	0.06	2.32	0.89	99.76	0.33	0	1.93	0.19	1.04	0.3	0.16	1.47	0.08	3.61	1.64	0	0.89	2.32	52.81	0.06	0.1	6.9	0.41	0.89	3.52	6.5	0	0		-0.62	41.63	-6.42	57.65	47.31	794.72	421.25	912.07	544.2	828.21	454.67	872.62	438.34
58.958	5	0.12	0.12	0.04	0.11	0.05	0.1	0.06	2.16	0.73	99.77	0.33	0	1.85	0.22	0.83	0.27	0.15	1.41	0.1	4.43	1.83	0	0.73	2.16	56.23	0.06	0.11	6.96	0.39	0.79	0.78	6.62	0	0		-4.08	41.85	-3.23	57.13	46.62	796.04	421.1	912.52	545.1	829.85	449.68	875.62	440.8
58.992	5	0.12	0.12	0.04	0.12	0.05	0.11	0.06	2	0.94	99.75	0.33	0	0.48	0.21	0.76	0.26	0.16	1.27	0.12	5	2.27	0	0.94	2	59.56	0.05	0.13	8.66	0.4	0.81	1.11	6.22	0	0		-3.95	48.63	-5.09	56.25	38.36	799.68	422.22	913.05	542.87	835.6	449.85	872.81	440.52
59.025	5	0.12	0.12	0.05	0.11	0.06	0.1	0.06	2.27	1.09	99.76	0.33	0	4.98	0.16	0.67	0.26	0.14	1.79	0.14	7.66	2.92	0	1.09	2.27	57.56	0.05	0.11	8.96	0.38	0.85	3.33	6.71	0	0		0.79	36.75	-4.13	56.65	48.56	800.12	422	913.19	541.14	831.51	454.01	877.95	439.84
59.058	5	0.12	0.12	0.05	0.11	0.06	0.1	0.06	2.17	1.2	99.75	0.33	0	4.83	0.15	0.59	0.26	0.13	1.49	0.17	6.04	3.73	0	1.2	2.17	57.05	0.05	0.17	8.79	0.37	0.96	1.19	6.71	0	0		-4.22	36.91	-4.9	57.15	45.97	800.36	420.84	913.43	540.54	832.4	450.08	877	438.95
59.092	5	0.12	0.11	0.05	0.11	0.06	0.1	0.06	2.52	1.44	99.75	0.33	0	1.59	0.13	0.6	0.24	0.13	2.03	0.2	7.29	4	0	1.44	2.52	55.26	0.05	0.18	9.56	0.39	1.34	3.88	6.77	0	0		0.39	42.63	-3.66	56.91	45.35	800.31	418.78	915.31	540.29	834.45	450.29	877.83	437.08
59.125	5	0.11	0.11	0.05	0.11	0.06	0.1	0.06	2.56	1.54	99.77	0.33	0	2.43	0.09	0.54	0.23	0.1	2.46	0.17	8.76	3.05	0	1.54	2.56	51.48	0.04	0.15	8.97	0.36	1.43	1.64	7.23	0	0		-2.89	40.47	-3.44	56.98	42.12	803.78	421.64	912.17	536.56	836.08	449.58	876.94	439.34
59.159	5	0.1	0.1	0.06	0.1	0.07	0.1	0.06	3.6	2.95	99.79	0.34	0	2.31	0.07	0.45	0.25	0.08	2.18	0.15	11.95	1.92	0	2.95	3.6	48.08	0.04	0.2	8.65	0.28	1.5	2.62	8.12	0	0		-5.95	40.73	-4.25	57.68	42.35	805.13	423.23	910.36	534.31	835.33	449.73	876.52	439.85
59.192
59.225
59.259
59.292
59.325
59.359
59.392
59.426
59.459
59.492
59.526
59.559
59.592
59.626
59.659
59.692
59.726
59.759
59.793
59.826
59.859
59.893
59.926
59.959
59.993
60.026
60.059
60.093
60.126
60.16
60.193
60.226
60.26
60.293
60.326
60.36
60.393
60.427
60.46
60.493
60.527
60.56
60.593
60.627
60.66
60.693
60.727
60.76
60.794
60.827
60.86
60.894
60.927
60.96
60.994
61.027
61.06
61.094
61.127
61.161
61.194
61.227
61.261
61.294
61.327
61.361
61.394
61.428
61.461
61.494
61.528
61.561
61.594	6	0.13	0.2	0.03	0.13	0.02	0.14	0.06	0.16	0.16	99.61	0.34	0	0.04	0.04	0.14	1.44	0.04	0.09	0.02	0.16	0.56	0	0.35	0.26	84.79	0.01	0.02	0.11	0	18.96	0.23	0.16	0	0		-6.89	61.47	-4.15	41.02	26	978.82	446.37	1079.5	554.9	1015.07	464.98	1040.26	471.43
61.628
61.661
61.694
61.728
61.761
61.795
61.828
61.861
61.895
61.928
61.961
61.995
62.028
62.061
62.095
62.128
62.162
62.195
62.228
62.262
62.295
62.328
62.362
62.395
62.429
62.462
62.495
62.529
62.562
62.595
62.629
62.662
62.695
62.729
62.762
62.796
62.829
62.862
62.896
62.929
62.962
62.996
63.029
63.062
63.096
63.129
63.163
63.196
63.229
63.263
63.296
63.329
63.363
63.396
63.43
63.463
63.496
63.53
63.563
63.596
63.63
63.663
63.696
63.73
63.763
63.797
63.83
63.863
63.897
63.93
63.963
63.997
64.03
64.063
64.097
64.13
64.164
64.197
64.23
64.264
64.297
64.33
64.364
64.397
64.431
64.464
64.497
64.531
64.564
64.597
64.631
64.664
64.697
64.731
64.764
64.798
64.831
64.864
64.898
64.931
64.964
64.998
65.031
65.064
65.098
65.131
65.165
65.198
65.231
65.265
65.298
65.331
65.365
65.398
65.432
65.465
65.498
65.532
65.565
65.598
65.632
65.665
65.698
65.732
65.765
65.799
65.832
65.865
65.899
65.932
65.965
65.999
66.032
66.065
66.099
66.132
66.166
66.199
66.232
66.266
66.299
66.332
66.366
66.399
66.433
66.466
66.499
66.533
66.566
66.599
66.633
66.666
66.699
[truncated: 21,130 more rows]
[truncated: 4 more columns]
