# Supplementary material for: Exploring emotion recognition in patients with mild cognitive impairment and Alzheimer’s dementia undergoing a rehabilitation program
Source: PLoS One. 2025 Apr 24;20(4):e0322213. doi: 10.1371/journal.pone.0322213 (PMC12021228; doi:10.1371/journal.pone.0322213)
Supplement: S2 Data — (ZIP) [file pone.0322213.s004.zip › raw data11-20/No17 Aerobic exercise.csv]

time stamp	face id	anger	contempt	disgust	fear	joy	sadness	surprise	sentimentality	confusion	neutral	engagement	valence	attention	inner brow raise	brow raise	brow furrow	eye widen	cheek raise	lid tighten	nose wrinkle	upper lip raise	dimpler	lip corner depressor	chin raise	lip pucker	lip stretch	lip press	mouth open	jaw drop	lip suck	eye closure	smile	smirk	blink	blink rate	pitch	yaw	roll	brightness	interocular distance	topleft_x	topleft_y	bottomright_x	bottomright_y	outer_right_eye_X	outer_right_eye_Y	outer_left_eye_X	outer_left_eye_Y
0.066
0.1
0.133
0.166
0.2
0.233
0.266
0.3
0.333
0.366
0.4
0.433
0.467
0.5
0.533
0.567
0.6
0.633
0.667
0.7
0.734
0.767
0.8
0.834
0.867
0.9
0.934
0.967
1
1.034
1.067
1.101
1.134
1.167
1.201
1.234
1.267
1.301
1.334
1.367
1.401
1.434
1.468
1.501
1.534
1.568
1.601
1.634
1.668
1.701
1.735
1.768
1.801
1.835
1.868
1.901
1.935
1.968
2.001
2.035
2.068
2.102
2.135
2.168
2.202
2.235
2.268
2.302
2.335
2.368
2.402
2.435
2.469
2.502
2.535
2.569
2.602
2.635
2.669
2.702
2.736
2.769
2.802
2.836
2.869
2.902
2.936
2.969
3.002
3.036
3.069	0	0.08	0.13	0.02	0.19	0.05	0.23	0.11	0.39	0.39	99.54	0.33	0	51.3	16.38	0.04	0.39	0.06	2.2	0.02	0.23	0.24	0	0.02	0.27	0.01	0.36	0.2	0.11	0.06	0.06	0.83	5.45	0	0		-7.91	-21.74	19.87	63.65	55.39	775.49	603.61	875.15	706.59	807.39	615.99	859.91	633.61
3.103	0	0.1	0.17	0.02	0.16	0.03	0.19	0.08	0.38	0.38	99.63	0.33	0	9.1	9.02	0.06	0.38	0.05	1.65	0.01	0.29	0.24	0	0.08	0.35	0.01	0.13	0.11	0.23	0.05	0.09	0.29	2.01	0	0		-0.54	-33.51	17.64	65.87	48.32	776.55	604.83	872.62	705.08	808.73	617.75	854.43	633.45
3.136	0	0.11	0.17	0.02	0.15	0.03	0.17	0.07	0.36	0.35	99.66	0.33	0	24.19	6.81	0.05	0.35	0.04	1.63	0.01	0.26	0.21	0	0.06	0.36	0	0.11	0.08	0.23	0.03	0.13	0.58	1.63	0	0		-2.77	-27.71	18.69	64.54	52.42	775.81	605.08	871.12	703.53	806.45	616.9	855.7	634.84
3.169	0	0.11	0.16	0.02	0.14	0.03	0.15	0.07	0.45	0.31	99.67	0.33	0	24.24	5.13	0.04	0.31	0.02	1.8	0.01	0.25	0.25	0	0.04	0.45	0	0.14	0.09	0.14	0.02	0.22	0.06	2.2	0	0		-12.1	-27.7	17.68	63.89	49.24	775.39	607.61	868.32	704	804.91	620.15	852.64	632.26
3.203	0	0.11	0.16	0.02	0.14	0.04	0.15	0.07	0.44	0.26	99.69	0.33	0	20.9	4.83	0.03	0.26	0.01	1.96	0.01	0.27	0.26	0	0.02	0.42	0	0.24	0.06	0.09	0.01	0.44	0.13	2.88	0	0		-14.02	-28.65	17.41	61.35	51.68	775.07	610.45	864.57	701.08	801.83	623.58	852.31	634.65
3.236	0	0.11	0.16	0.02	0.14	0.03	0.15	0.07	0.59	0.23	99.67	0.33	0	26	3.9	0.03	0.23	0.01	1.93	0.01	0.2	0.35	0	0.02	0.5	0	0.42	0.09	0.06	0.01	0.59	0.13	2.21	0	0		-12.92	-27.23	20.51	61.5	46.59	773.76	614.12	862.9	705.14	803.49	626.91	848.66	638.3
3.269	0	0.11	0.17	0.02	0.13	0.03	0.14	0.06	0.92	0.2	99.67	0.33	0	37.25	3.28	0.04	0.2	0.01	2.03	0.01	0.16	0.31	0	0.01	0.42	0.01	0.42	0.06	0.05	0.01	0.92	0.53	2.11	0	0		-15.09	-24.61	24.2	57.36	41.46	773.58	619.99	859.18	705.82	804.31	634.86	845.06	642.53
3.303	0	0.12	0.16	0.02	0.13	0.03	0.14	0.06	1.12	0.24	99.67	0.33	0	38.28	2.61	0.04	0.24	0.01	1.69	0.01	0.23	0.51	0	0.01	0.38	0.04	0.35	0.03	0.07	0.01	1.12	2.05	2.14	0	0		-19.37	-24.39	20.7	55.86	41.25	772	625.35	854.32	708.49	799.74	638.44	840.32	645.83
3.336	0	0.12	0.16	0.02	0.12	0.03	0.13	0.06	0.97	0.27	99.68	0.33	0	21.63	1.33	0.07	0.27	0.01	1.4	0.01	0.41	0.87	0	0.02	0.4	0.14	0.33	0.02	0.09	0.01	0.97	0.25	2.43	0	0		-28.57	-28.44	25.9	52.2	35.32	770.38	629.22	851.58	710.43	801.45	642.96	836.49	647.46
3.369	0	0.12	0.16	0.02	0.12	0.03	0.12	0.06	0.86	0.4	99.68	0.33	0	32.57	0.93	0.08	0.4	0.01	1.35	0.01	0.99	1	0	0.02	0.39	0.37	0.53	0.01	0.12	0.01	0.86	0.42	2.58	0	0		-29.07	-25.64	17.41	49.31	42.96	765.56	630.9	844.05	709.39	789.5	642.62	832.01	648.81
3.403	0	0.12	0.16	0.03	0.12	0.03	0.12	0.06	0.67	0.68	99.67	0.33	0	76.9	0.7	0.13	0.58	0.02	0.94	0.02	2.13	2.18	0	0.02	0.29	0.68	0.44	0	0.18	0.01	0.67	3.44	2.39	0	0		-27.96	-15.99	12.88	44.6	38.71	766.99	638.31	834.06	705.38	784.79	651.84	823.5	652.12
3.436	0	0.12	0.16	0.03	0.12	0.03	0.12	0.06	0.66	0.46	99.68	0.33	0	38.14	0.46	0.28	0.62	0.04	0.83	0.02	2.01	0.92	0	0.01	0.2	1.24	0.65	0.01	0.33	0.01	0.66	12.16	2.41	0	0		-25.37	-24.42	5.24	38.79	32.21	768.5	642.6	827.12	701.77	782.97	657.58	814.69	651.95
3.47
3.503
3.536
3.57
3.603
3.636
3.67
3.703
3.737
3.77
3.803
3.837
3.87
3.903
3.937
3.97
4.003
4.037
4.07	1	0.05	0.03	0.01	0.12	0.59	0.06	0.14	0.23	0.12	98.81	1.33	21.56	95.74	0.09	17.25	0.12	0.47	17.5	0.41	1.84	0.7	0	0.07	0.23	0.01	0.06	0.2	0.22	5.2	0.03	0.01	19.88	0	0		3.35	6.43	-4.71	71.8	122.3	953.44	434.67	1127.2	619.05	974.34	483.16	1095.63	467.52
4.104	1	0.07	0.05	0.02	0.13	0.28	0.08	0.12	0.65	0.65	99.45	0.52	13.59	95.57	0.31	13.24	0.65	0.46	17.21	1.13	2.54	0.6	0	0.09	0.63	0.03	0.05	0.28	0.23	4.62	0.06	0.02	13.16	0	0		8.64	6.65	-4.53	75.26	116.4	955.66	438.93	1123.92	618.58	977.19	487.16	1092.57	471.77
4.137	1	0.07	0.06	0.02	0.13	0.25	0.08	0.12	1.48	0.82	99.51	0.46	12.18	96.81	0.16	13.55	0.82	0.49	16.8	0.83	2.71	0.58	0	0.2	1.48	0.04	0.05	0.32	0.2	3.84	0.08	0.01	12.32	0	0		8.53	4.94	-3.7	75.61	116.28	955.28	441.03	1120.92	617.9	976.16	487.66	1091.67	474.26
4.17	1	0.07	0.05	0.02	0.12	0.31	0.08	0.11	2	1.24	99.38	0.61	13.94	95.11	0.12	11.6	1.24	0.34	16.89	0.94	2.78	0.62	0	0.22	2	0.05	0.05	0.35	0.16	3.4	0.09	0.02	14.3	0	0		5.62	7.16	-3.48	73.93	116.8	954.76	443.46	1118.86	617.93	974.78	488.75	1090.89	476.07
4.204	1	0.07	0.05	0.02	0.1	0.35	0.08	0.09	1.86	1.86	99.3	0.82	15.4	97.16	0.12	8.5	1.86	0.21	14.84	1.07	2.23	0.6	0	0.14	1.64	0.05	0.07	0.29	0.17	3.33	0.09	0.09	16.47	0	0		8.51	4.34	-2.69	75.92	116.82	958.29	447.98	1117.1	617.42	976.19	491.34	1092.58	481.36
4.237	1	0.07	0.05	0.02	0.09	0.32	0.08	0.08	2.03	2.03	99.37	0.92	15.23	95.77	0.11	5.28	2.03	0.1	11.56	1.13	1.37	0.51	0	0.1	1.17	0.04	0.09	0.19	0.22	3.23	0.08	0.21	17.25	0	0		7.74	6.4	-0.74	75.55	117.4	961.19	454.79	1113.32	615.78	977.13	495.4	1094.33	488.47
4.27	1	0.08	0.07	0.02	0.1	0.17	0.09	0.07	2.26	2.25	99.66	0.57	9.89	97.87	0.1	4.14	2.26	0.06	7.34	0.84	0.94	0.57	0	0.1	1.12	0.05	0.15	0.16	0.15	2.25	0.06	0.39	13.81	0	0		5.04	2.85	-1.11	74.28	117.85	965.25	462.49	1113.29	618.6	978.46	500.57	1096.22	495.85
4.304	1	0.1	0.09	0.02	0.1	0.1	0.1	0.07	2.23	1.37	99.79	0.36	5.53	97.24	0.09	2.9	2.23	0.04	4.44	0.75	0.6	0.52	0	0.08	1.02	0.07	0.2	0.15	0.12	1.37	0.04	0.51	10.68	0	0		3.17	4.19	-1.12	72.52	113.83	968.66	469.27	1110.45	618.04	980.82	505.27	1094.59	501.44
4.337	1	0.11	0.1	0.02	0.11	0.08	0.11	0.06	2.65	0.89	99.78	0.33	2.63	96.66	0.09	1.72	2.65	0.02	2.93	0.79	0.48	0.44	0	0.08	1.37	0.08	0.27	0.21	0.1	0.89	0.03	0.32	8.78	0	0		2.19	5.18	-2.3	71.01	114.3	968.64	470.91	1111.52	620.43	980.13	508.39	1094.25	501.92
4.37	1	0.11	0.11	0.02	0.11	0.07	0.11	0.06	2.79	0.7	99.78	0.33	1.76	98.15	0.07	1.15	2.79	0.01	2.11	0.55	0.41	0.51	0	0.09	1.57	0.11	0.55	0.43	0.08	0.7	0.04	0.64	8.42	0	0		-1.1	2.14	-1.27	71.69	117.64	968.82	472.84	1114.48	624.33	980.77	508.99	1098.36	505.81
4.404	1	0.11	0.11	0.02	0.11	0.07	0.11	0.06	2.01	0.7	99.78	0.33	2.14	98.04	0.07	0.83	2.01	0.01	2.43	0.49	0.27	0.43	0	0.09	0.97	0.1	1.03	0.52	0.07	0.7	0.04	0.08	8.1	0	0		1.12	2.43	-2.18	73.13	116.37	971.81	476.41	1115.11	626.29	982.6	515.33	1098.58	505.74
4.437	1	0.11	0.11	0.02	0.11	0.07	0.11	0.06	2	0.75	99.78	0.33	2.66	98.3	0.06	0.66	2	0	3.05	0.44	0.23	0.63	0	0.1	0.9	0.11	1.45	0.71	0.07	0.75	0.05	0.12	8.35	0	0		2.1	1.71	-2.39	72.68	114.48	969.74	473.82	1118.34	629.85	983.85	512.11	1098.18	506.29
4.471	1	0.11	0.1	0.02	0.1	0.09	0.11	0.06	1.87	0.8	99.78	0.33	4.61	98.67	0.05	0.68	1.87	0	6.65	0.42	0.18	1.57	0	0.11	1	0.11	1.47	0.51	0.06	0.8	0.05	0.15	8.64	0	0		1.38	-0.46	-3.33	72.18	113.69	969.02	472.42	1118.99	629.62	983.41	511.64	1096.88	504.56
4.504	1	0.11	0.11	0.02	0.11	0.08	0.11	0.06	1.87	0.74	99.78	0.33	3.74	98.65	0.04	0.8	1.87	0	5.55	0.36	0.19	1.66	0	0.1	1.17	0.12	1.55	0.51	0.06	0.74	0.06	1.32	8.29	0	0		4.59	-0.54	-1.82	72.98	114.59	970.9	475.72	1117.53	630.33	984.43	513.9	1098.88	508.15
4.537	1	0.11	0.11	0.02	0.11	0.07	0.11	0.06	2.11	0.61	99.77	0.33	2.34	98.65	0.04	0.75	2.11	0	4.15	0.47	0.24	2.52	0	0.11	1.28	0.13	1.75	0.44	0.06	0.61	0.06	11.52	7.69	0	0		-2.72	-0.55	-0.71	71.27	113.48	972.91	480.89	1115.73	629.4	986.01	515.03	1099.48	513.7
4.571	1	0.12	0.13	0.02	0.12	0.06	0.12	0.06	2.88	0.4	99.75	0.33	0	97.7	0.03	0.72	2.88	0	2.95	0.42	0.37	2.73	0	0.13	1.66	0.2	1.69	0.42	0.05	0.4	0.06	42.89	6.3	0	0		-7.24	-3.25	-1.66	69.33	116.57	972.17	481.61	1117.95	631.57	984.27	516.54	1100.82	514.28
4.604	1	0.13	0.14	0.03	0.12	0.05	0.13	0.06	3.24	0.38	99.73	0.33	0	97.73	0.02	0.67	3.24	0.01	1.88	0.34	0.73	2.53	0	0.15	1.97	0.18	1.55	0.74	0.05	0.38	0.06	36.7	5.49	0	0		-11.66	-3.18	0.78	68.42	116.32	972.82	483.26	1120.12	635.31	988	515.15	1104.31	516.57
4.637	1	0.13	0.14	0.03	0.12	0.05	0.13	0.06	3.76	0.32	99.71	0.33	0	96.62	0.01	0.51	3.76	0.01	1.92	0.41	1.59	3.45	0	0.16	1.86	0.19	0.91	1.19	0.04	0.32	0.07	29.21	5	0	0		-16.85	-5.23	-1	66.79	114.56	974.07	486.27	1122.76	639.23	989.23	519.64	1103.75	516.35
4.671	1	0.15	0.16	0.03	0.12	0.04	0.14	0.06	4.05	0.2	99.68	0.33	0	93.9	0.01	0.26	5.27	0.01	2.45	0.47	3.11	4.4	0	0.14	2.2	0.19	0.66	2.18	0.04	0.2	0.06	18.78	4.05	0	0		-2.56	-8.33	-2.41	68.96	111.41	973.09	489.25	1120.66	643.57	988.08	526.28	1099.36	520.82
4.704	1	0.15	0.17	0.03	0.12	0.04	0.15	0.06	3.88	0.2	99.67	0.33	0	96.1	0.01	0.17	5.62	0.01	2.59	0.38	3.54	4.39	0	0.13	2.09	0.19	0.55	2.88	0.04	0.2	0.07	25.06	3.88	0	0		-9.99	-5.97	-2.15	67.32	118.98	972.15	490.09	1122.12	644.36	984.61	526.59	1103.5	521.65
4.738	1	0.15	0.18	0.03	0.13	0.04	0.16	0.06	2.8	0.16	99.64	0.33	0	95.13	0.01	0.11	5.67	0.01	2.76	0.32	1.91	3.5	0	0.16	2.08	0.26	0.56	1.87	0.03	0.13	0.08	17.05	2.8	0	0		-2.43	-7.14	-2.47	68.43	113.66	972.59	493.64	1121.27	648.76	986.91	531.09	1100.45	525.71
4.771	1	0.15	0.18	0.03	0.13	0.04	0.16	0.06	2.99	0.15	99.65	0.33	0	97.39	0.01	0.1	5.46	0.01	2.99	0.32	1.54	3.29	0	0.15	2.38	0.28	0.64	1.44	0.03	0.15	0.1	5.93	2.99	0	0		-5.09	-3.89	-1.98	67.76	112.96	968.51	496.81	1114.76	650	982.57	533.9	1095.25	526.08
4.804	1	0.15	0.17	0.03	0.13	0.04	0.15	0.06	3.21	0.16	99.66	0.33	0	96.58	0.01	0.08	5.23	0.01	3.04	0.26	1.23	3.07	0	0.14	2.6	0.29	0.52	1.11	0.03	0.16	0.1	17.17	3.21	0	0		-5.37	-5.3	-1.95	67.26	114.82	968.15	499.09	1113.07	650.16	980.6	536.75	1095.08	527.84
4.838	1	0.14	0.17	0.03	0.13	0.04	0.15	0.06	3.69	0.25	99.67	0.33	0	97.61	0.01	0.1	5.15	0.01	3.31	0.29	1.27	2.57	0	0.16	2.43	0.3	0.47	0.8	0.04	0.25	0.18	10.62	3.69	0	0		-6.93	-3.45	-1.8	66.84	113.11	964.86	498.93	1111.29	651.82	979.05	535.18	1091.97	528.52
4.871	1	0.14	0.16	0.03	0.13	0.04	0.15	0.06	3.79	0.3	99.67	0.33	0	98.18	0.01	0.11	4.94	0.01	3.6	0.34	1.72	2.92	0	0.14	2.03	0.3	0.55	0.64	0.04	0.3	0.2	19.04	3.79	0	0		-5.68	-2.06	-1.62	67.27	111.74	961.06	499.98	1107.12	652.4	976.04	537.58	1087.44	528.85
4.904	1	0.14	0.16	0.03	0.12	0.04	0.14	0.06	3.84	0.33	99.68	0.33	0	98.25	0.01	0.15	4.68	0.01	3.06	0.29	2.41	2.97	0	0.14	1.89	0.34	0.67	0.54	0.04	0.33	0.21	6.42	3.84	0	0		-5.94	-1.85	-1.69	67.11	113.63	958.77	499.9	1105.07	652.7	972.78	536.89	1086.15	529.19
4.938	1	0.14	0.17	0.03	0.13	0.04	0.15	0.06	3.45	0.27	99.66	0.33	0	98.38	0.01	0.23	5.51	0.01	2.73	0.27	2.65	3.08	0	0.14	2.04	0.43	0.77	0.49	0.05	0.27	0.22	10.25	3.45	0	0		-6.92	-1.46	-1.49	66.79	112.67	954.28	500.61	1100.23	652.68	968.82	537.62	1081.2	529.55
4.971	1	0.14	0.17	0.03	0.13	0.04	0.15	0.06	3.56	0.27	99.67	0.33	0	98.18	0.01	0.33	5.17	0.02	2.47	0.29	2.57	3.06	0	0.14	2.35	0.47	0.96	0.59	0.05	0.27	0.25	4.82	3.56	0	0		-7.55	-2.05	-1.89	66.64	112.71	949.74	499.45	1097.47	653.37	964.84	537.25	1077.17	528.08
5.004	1	0.14	0.17	0.03	0.13	0.04	0.15	0.06	3.3	0.24	99.66	0.33	0	98.14	0.01	0.4	5.15	0.02	2.34	0.26	2.51	3.38	0	0.15	2.53	0.61	1.11	0.76	0.05	0.24	0.27	5.56	3.3	0	0		-5.56	-2.17	-2.55	66.8	111.58	946.09	499.45	1095.13	655.09	961.97	539.05	1072.97	527.67
5.038	1	0.15	0.17	0.03	0.13	0.04	0.15	0.06	3.16	0.26	99.66	0.33	0	96.59	0.01	0.44	4.91	0.02	2.06	0.24	2.35	3.01	0	0.15	3.31	0.67	1.07	1.37	0.05	0.26	0.33	5.34	3.16	0	0		-7.76	-5.28	-3.21	66.25	111.47	945.12	499.54	1093.55	654.59	960.02	537.39	1071.1	528.06
5.071	1	0.14	0.17	0.03	0.13	0.04	0.15	0.06	3.17	0.25	99.66	0.33	0	97.61	0.01	0.45	4.55	0.02	1.73	0.27	2.52	2.47	0	0.13	3.18	0.67	0.86	1.51	0.05	0.25	0.32	7.84	3.17	0	0		-6.13	-3.44	-3.43	66.99	108.66	943.72	499.68	1089.75	652.27	958.74	536.89	1067.07	528.5
5.105	1	0.14	0.16	0.03	0.12	0.04	0.14	0.06	3.71	0.35	99.68	0.33	0	97.72	0.01	0.41	4.19	0.01	1.53	0.26	3.12	2.27	0	0.1	3.6	0.71	0.82	2.11	0.06	0.35	0.36	12.97	3.71	0	0		-3.91	-3.2	-2.77	67.31	110.53	940.2	500.1	1086.74	653.71	955.14	538.86	1065.17	528.36
5.138	1	0.14	0.16	0.03	0.12	0.04	0.14	0.06	3.97	0.36	99.69	0.33	0	97.8	0.01	0.4	3.91	0.01	1.75	0.26	3.4	2.15	0	0.09	4.15	0.89	0.76	2.54	0.06	0.36	0.33	5.96	3.97	0	0		-5.27	-3.03	-3.13	66.85	111.66	938.83	499.9	1086.54	654.61	953.46	538.8	1064.59	527.95
5.171	1	0.14	0.16	0.03	0.12	0.04	0.15	0.06	3.82	0.36	99.68	0.33	0	98.21	0.01	0.35	4.23	0.01	1.99	0.26	3.23	1.7	0	0.1	5.63	0.83	0.7	3.66	0.05	0.36	0.32	5.17	3.82	0	0		-4.52	-1.99	-3.15	66.86	112.62	934	499.26	1082.81	655.37	948.65	538.29	1060.78	527.78
5.205	1	0.14	0.15	0.03	0.12	0.04	0.14	0.06	4.14	0.51	99.69	0.33	0	94.18	0.01	0.35	3.45	0.01	2.35	0.24	2.69	1.04	0	0.1	6.45	1.27	0.69	6.67	0.05	0.51	0.31	15.5	4.14	0	0		-6.81	-8.08	-3.19	66.33	110.33	933.55	499.8	1082.52	655.63	949.42	539.36	1059.1	527.39
5.238	1	0.15	0.15	0.03	0.12	0.04	0.14	0.06	4.07	0.52	99.69	0.33	0	96.58	0.01	0.37	3.64	0.01	2.62	0.25	2.46	0.77	0	0.09	6.51	1.31	0.67	8.17	0.05	0.52	0.3	11.04	4.07	0	0		-6.3	-5.3	-3.51	66.72	110.43	933.96	501.12	1080.6	654.81	948.35	539.51	1058.24	528.64
5.271	1	0.15	0.15	0.03	0.12	0.04	0.15	0.06	4.27	0.5	99.7	0.33	0	97.47	0.01	0.37	3.28	0.01	2.44	0.21	1.18	0.53	0	0.09	6.8	1.22	0.71	9.63	0.04	0.5	0.28	25.17	4.27	0	0		-2.9	-3.74	-2.59	67.43	114.12	931.51	501.94	1078.87	656.19	945.09	541.38	1058.72	530.72
5.305	1	0.15	0.15	0.03	0.12	0.04	0.15	0.06	4.08	0.47	99.69	0.33	0	96.9	0.01	0.39	3.37	0.01	2.38	0.19	0.88	0.45	0	0.1	6.88	1.29	0.75	8.71	0.04	0.47	0.27	34.39	4.08	0	0		-1.4	-4.8	-3.7	67.4	115.18	929.64	501.65	1078.57	658.05	942.53	542.58	1057.04	530.1
5.338	1	0.15	0.16	0.03	0.13	0.04	0.15	0.06	3.78	0.47	99.68	0.33	0	94.49	0	0.35	4.08	0.01	1.89	0.18	1.18	0.52	0	0.1	7.71	1.27	0.75	6.33	0.04	0.47	0.28	10.12	3.78	0	0		-3.83	-7.79	-3.95	66.51	111.41	927.46	498.66	1081.58	660.88	944.58	538.87	1055.51	528.56
5.371	1	0.15	0.16	0.03	0.13	0.04	0.16	0.06	3.6	0.41	99.68	0.33	0	97.89	0	0.41	4.22	0.01	1.66	0.18	0.93	0.45	0	0.1	7.72	1.27	0.71	6.28	0.04	0.41	0.27	18.47	3.6	0	0		-0.16	-2.8	-4.74	67.51	115.03	926.73	501.72	1078.23	661.25	940.24	544.28	1054.37	529.93
5.405	1	0.15	0.17	0.03	0.13	0.04	0.16	0.06	3.21	0.32	99.66	0.33	0	98.2	0	0.47	4.74	0	1.43	0.16	1.07	0.46	0	0.11	7.89	1.19	0.75	4.97	0.03	0.32	0.22	53.53	3.21	0	0		-4.2	-2.02	-3.63	66.62	115.43	925.18	504.05	1073.59	659.34	937.77	544.01	1052.58	532.07
5.438	1	0.15	0.17	0.03	0.13	0.04	0.16	0.06	3.1	0.29	99.66	0.33	0	98.54	0	0.45	4.94	0	1.38	0.14	1.27	0.65	0	0.12	8.02	1.17	0.86	4.31	0.03	0.29	0.22	47.93	3.1	0	0		-7.34	-0.94	-4.43	65.48	115.03	919.69	506.87	1066.84	659.48	931.21	546.61	1045.56	534.13
5.472	1	0.16	0.18	0.03	0.14	0.03	0.17	0.06	2.55	0.22	99.64	0.33	0	98.3	0	0.4	5.38	0.01	1.04	0.09	0.9	0.48	0	0.11	7.34	1.04	0.84	5.01	0.03	0.22	0.17	29.9	2.55	0	0		-9.2	-1.72	-4.28	65.27	119.62	917.1	506.41	1067.34	661.77	927.85	547.15	1046.7	533.54
5.505	1	0.18	0.2	0.03	0.14	0.03	0.19	0.06	2.17	0.17	99.61	0.33	0	97.68	0	0.29	7.59	0.01	1.35	0.09	1.24	0.47	0	0.1	7.78	0.8	0.75	5.73	0.03	0.17	0.17	39.75	2.17	0	0		-11.27	-3.31	-4.92	63.69	123.72	908.3	508.21	1063.25	666.68	918.47	549.97	1041.52	537.11
5.538	1	0.19	0.21	0.03	0.15	0.03	0.2	0.06	2.05	0.14	99.59	0.33	0	98.25	0	0.21	8.86	0.01	1.87	0.11	1.91	0.32	0	0.1	7.94	0.6	0.67	7.65	0.03	0.14	0.18	30.11	2.05	0	0		-12.39	-1.86	-4.46	62.74	119.4	904.91	510.62	1061.47	671.53	918.57	550.49	1037.55	540.52
5.572	1	0.22	0.23	0.03	0.16	0.03	0.24	0.06	2.06	0.12	99.53	0.33	0	98.55	0	0.15	12.28	0.01	2.06	0.14	2.23	0.21	0	0.12	7.5	0.46	0.47	7.62	0.02	0.12	0.18	4.18	1.71	0	0		-12.2	-0.91	-4.27	62.15	119.49	903.57	511.84	1063.05	676.55	918.84	552.08	1037.9	541.92
5.605	1	0.23	0.24	0.04	0.17	0.04	0.26	0.06	3.63	0.14	99.48	0.39	0	97.91	0	0.14	13.87	0.01	3.63	0.17	2.85	0.36	0	0.14	8.39	0.43	0.43	7.65	0.02	0.12	0.2	22.12	1.75	0	0		-10.15	2.76	-4.14	62.27	119.22	903.55	514.87	1060.33	677.41	917.87	555.32	1036.54	543.95
5.638	1	0.23	0.24	0.04	0.17	0.04	0.28	0.06	4.25	0.17	99.45	0.43	0	98.62	0	0.11	14.84	0.01	4.25	0.17	2.89	0.37	0	0.17	9.03	0.4	0.36	6.07	0.02	0.12	0.22	16.5	1.77	0.05	0		-14.22	-0.65	-3.92	61.16	121.51	903.44	513.21	1063.53	678.86	918.44	554.51	1039.18	540.9
5.672	1	0.25	0.26	0.04	0.18	0.04	0.3	0.06	4.47	0.18	99.41	0.5	0	98.09	0	0.11	15.69	0.01	4.47	0.17	2.64	0.29	0	0.18	10.26	0.29	0.26	5.89	0.03	0.11	0.25	3.93	1.67	0.17	0		-11.57	-2.31	-3.2	60.93	124.62	902.79	510.71	1069.5	684.32	919.98	552.82	1044.04	541.11
5.705	1	0.26	0.27	0.04	0.18	0.04	0.32	0.06	4.88	0.2	99.36	0.57	0	97.57	0	0.13	17.06	0.01	4.88	0.18	2.54	0.3	0	0.2	10.64	0.24	0.18	6.3	0.03	0.11	0.27	2.04	1.63	0.3	0		-10.95	-3.53	-2.5	60.88	123.08	904.96	510.08	1073.84	685.66	924.75	553.61	1047.16	540.81
5.739	1	0.29	0.28	0.04	0.2	0.03	0.36	0.06	2.9	0.23	99.28	0.73	0	96.73	0	0.15	19.29	0.01	2.9	0.26	2.21	0.14	0	0.23	12	0.15	0.13	7.19	0.03	0.08	0.32	1.68	1.43	0.19	0		-10.13	-5.06	-3.5	60.67	123.09	907.7	509.39	1082.09	691.34	929.39	555.32	1051.56	540.19
5.772	1	0.29	0.29	0.04	0.2	0.03	0.36	0.06	2.34	0.24	99.27	0.81	0	98.72	0	0.25	19.06	0.02	2.34	0.23	2.5	0.2	0	0.24	13.62	0.13	0.11	5.03	0.04	0.07	0.35	1.23	1.32	0.26	0		-8.99	-0.29	-4.02	60.84	121.48	911.5	512.52	1081.99	690.8	931.68	557.18	1052.31	542.83
5.805	1	0.27	0.28	0.04	0.19	0.03	0.35	0.06	1.49	0.23	99.29	0.81	0	98.47	0	0.42	18.5	0.02	1.49	0.21	2.55	0.24	0	0.23	14.22	0.13	0.07	2.94	0.05	0.07	0.36	5.52	1.32	0.35	0		-8.01	1.19	-3.33	61.04	119.61	912.87	513.98	1080.65	689.72	933.26	557.26	1052.22	544.75
5.839	1	0.29	0.3	0.04	0.21	0.03	0.38	0.06	1.18	0.24	99.23	0.93	-0.16	98.35	0	0.71	20.48	0.02	1.12	0.16	2.67	0.16	0	0.24	14.1	0.1	0.07	1.83	0.06	0.07	0.4	5.08	1.18	0.43	0		-9.15	-1.55	-2.26	61.1	120.45	913.44	514.22	1078.67	686.88	932.93	555.73	1052.94	545.47
5.872	1	0.28	0.3	0.04	0.22	0.03	0.38	0.06	1.13	0.25	99.25	0.8	0	98.28	0	1.46	21.04	0.02	1.09	0.1	1.73	0.14	0	0.25	11.4	0.09	0.05	1	0.07	0.07	0.44	22.31	1.13	0.38	0		-10.58	-1.77	-2.58	60.95	118.71	914.3	515.18	1077.67	685.53	933.53	556.48	1051.71	545.32
5.905	1	0.26	0.28	0.04	0.22	0.03	0.35	0.06	1.14	0.24	99.3	0.73	0	98.02	0	2.45	19.6	0.03	1.11	0.09	1.43	0.13	0	0.24	11.54	0.09	0.05	0.78	0.07	0.07	0.45	4.37	1.14	0.24	0		-11.46	-2.48	-3.05	60.97	118.18	913.9	513.69	1079.87	686.8	934.32	555.78	1051.87	543.57
5.939	1	0.28	0.29	0.04	0.24	0.03	0.38	0.06	1.31	0.22	99.25	0.8	0	97.84	0.01	3.17	21.74	0.03	1.31	0.09	1.44	0.25	0	0.22	10.85	0.07	0.04	0.98	0.09	0.07	0.51	8.45	1.08	0.11	0		-10.73	-2.93	-3.48	61.25	119.92	913.54	513.85	1079.63	686.75	932.81	557.44	1051.87	543.2
5.972	1	0.28	0.28	0.03	0.24	0.03	0.36	0.06	1.61	0.19	99.28	0.69	0	96.9	0.01	3.31	21.51	0.03	1.61	0.09	1.46	0.67	0	0.19	9	0.08	0.04	0.98	0.09	0.08	0.45	7.83	1.08	0.07	0		-12.29	-4.78	-4.7	61.49	121.09	914.34	514.03	1078.51	683.99	931.1	559.13	1050.85	541.23
6.005	1	0.29	0.29	0.04	0.25	0.03	0.37	0.06	1.86	0.17	99.25	0.71	0	98.12	0.01	3.33	23.03	0.02	1.86	0.09	1.95	1.16	0	0.17	7.76	0.07	0.03	1.24	0.1	0.11	0.41	6.72	1.1	0.15	0		-12.05	-2.23	-6.08	61.98	120.1	913.77	513.55	1076.3	681.91	929.17	559	1047.68	539.51
6.039	1	0.25	0.27	0.03	0.21	0.03	0.31	0.06	1.9	0.17	99.38	0.49	0	98.75	0.01	2.63	18.85	0.01	1.9	0.08	1.91	1.12	0	0.17	6.63	0.1	0.02	1.13	0.11	0.17	0.4	6.4	1.1	0.3	0		-9.68	0.16	-7.04	62.69	116.33	912.93	514.2	1072.86	680.5	928.39	559.67	1042.97	539.55
6.072	1	0.24	0.28	0.03	0.21	0.03	0.29	0.06	1.82	0.18	99.42	0.41	0	98.78	0.01	2.09	17.81	0.01	1.82	0.09	1.63	0.88	0	0.16	5.2	0.11	0.02	0.56	0.12	0.18	0.39	6.78	1.04	0.47	0		-13.1	-0.04	-8.65	62.01	113.88	910.3	513.23	1069.51	677.5	925.34	557.92	1037.5	538.24
6.106	1	0.2	0.26	0.03	0.19	0.03	0.24	0.06	1.35	0.21	99.49	0.33	0	98.21	0.01	1.96	13.63	0.01	1.35	0.08	1.05	0.41	0	0.12	4.86	0.11	0.02	0.41	0.14	0.21	0.35	10.88	0.97	0.63	0		-9.19	1.99	-9.61	62.98	114.52	907.64	510.79	1067.63	676.02	922.04	557.48	1034.56	536.16
6.139	1	0.21	0.27	0.03	0.18	0.03	0.25	0.06	1.67	0.23	99.46	0.33	0	98.41	0.01	1.41	13.68	0.01	1.67	0.1	1.21	0.49	0	0.1	5.11	0.13	0.02	0.4	0.15	0.23	0.38	14.23	0.87	0.94	0		-11.01	-1.37	-10.02	62.75	114.59	904.33	510.36	1063.51	674.98	918.22	557.96	1030.18	533.53
6.172	1	0.21	0.29	0.03	0.18	0.03	0.25	0.06	2.02	0.24	99.43	0.33	0	98.51	0.01	1.07	13.68	0.01	2.02	0.11	1.15	0.53	0	0.1	5.31	0.15	0.02	0.62	0.14	0.24	0.41	28.48	0.86	1.36	0		-7.75	1.04	-11.42	63.33	112.85	900.92	507.25	1063.1	674.88	916.1	556.18	1026.38	532.22
6.206	1	0.2	0.3	0.03	0.17	0.03	0.24	0.06	2.47	0.21	99.41	0.33	0	97.7	0.01	0.84	12.29	0.01	2.47	0.1	0.96	0.47	0	0.08	6.09	0.24	0.02	1.23	0.14	0.21	0.44	14.43	0.82	1.92	0		-3.25	3.25	-10.44	64.29	113.73	896.75	506.44	1060.29	677.27	912.89	555.7	1024.21	532.41
6.239	1	0.21	0.3	0.03	0.17	0.03	0.25	0.06	3.21	0.21	99.41	0.33	0	98.67	0.01	0.85	11.92	0.01	3.21	0.09	1.12	0.51	0	0.09	7.93	0.25	0.02	1.76	0.13	0.21	0.49	22.09	0.86	2.05	0		-6.29	0.46	-9.82	63.39	115.21	893.46	505.34	1057.38	676.4	909.45	554.09	1022.24	530.65
6.272	1	0.2	0.29	0.04	0.17	0.03	0.24	0.06	2.88	0.23	99.41	0.34	0	98.38	0.01	0.93	10.27	0.01	2.88	0.09	0.9	0.45	0	0.09	10.29	0.33	0.03	3.6	0.11	0.23	0.52	27.02	0.87	2.43	0		-7.99	1.47	-9.5	62.98	113.14	891.38	505.6	1053.17	674.39	907.72	552.81	1018.61	530.34
6.306	1	0.22	0.31	0.04	0.17	0.03	0.26	0.06	2.63	0.28	99.38	0.45	0	98.1	0.01	1.23	10.96	0.01	2.63	0.1	0.72	0.33	0	0.1	13.45	0.47	0.04	4.67	0.08	0.28	0.56	27.15	0.83	2.73	0		-4.46	2.29	-8.15	64.1	114.55	890.29	505.78	1051.88	674.64	906.92	553.92	1019.21	531.29
6.339	1	0.23	0.33	0.05	0.17	0.03	0.29	0.06	2.61	0.28	99.34	0.74	0	98.02	0.01	1.29	11.05	0	2.61	0.1	0.71	0.28	0	0.11	20.32	0.51	0.05	6	0.07	0.28	0.61	33.05	0.83	3.39	0		-3.85	2.49	-7.11	64.47	115.85	888.78	505.07	1051.27	674.69	906	553.52	1019.69	531.25
6.372	1	0.24	0.33	0.06	0.17	0.03	0.32	0.06	2.54	0.29	99.34	1.1	0	98.28	0.01	1.2	10.12	0	2.54	0.11	0.53	0.25	0	0.11	26.86	0.58	0.07	6.46	0.06	0.29	0.62	43.59	0.84	3.63	0		-6.57	-1.76	-7.17	63.71	118.62	887.29	504.74	1051.4	675.3	903.75	554.03	1020	530.44
6.406	1	0.26	0.34	0.08	0.17	0.03	0.38	0.06	2.72	0.28	99.24	2.02	0	98.63	0.02	1.09	11.15	0	2.72	0.09	0.53	0.22	0	0.11	33.85	0.66	0.07	5.82	0.05	0.28	0.55	54.61	0.78	3.41	0		-3.89	0.61	-7.56	64.45	119.05	885.97	502.73	1051.78	675.57	902.79	553.13	1019.36	528.92
6.439	1	0.28	0.34	0.09	0.17	0.03	0.43	0.06	2.63	0.28	99.14	3.02	-0.57	98.38	0.01	0.99	11.89	0	2.63	0.08	0.7	0.24	0	0.12	38.26	0.64	0.09	5.99	0.04	0.28	0.54	33.58	0.77	3.25	0		-4.53	1.46	-6.76	64.49	120.45	884.96	502.56	1050.96	675.58	901.62	551.86	1019.97	529.45
6.473	1	0.28	0.35	0.09	0.18	0.03	0.42	0.06	2.4	0.3	99.16	2.75	-0.96	98.71	0.02	1.09	12.21	0	2.4	0.08	1.18	0.23	0	0.14	36.75	0.79	0.1	6.73	0.04	0.3	0.68	46.34	0.72	3.4	0		-3.14	-0.3	-6.44	64.69	120.72	885.8	504.02	1050.48	676.94	901.57	551.08	1020.82	532.34
6.506	1	0.27	0.34	0.08	0.17	0.03	0.4	0.06	2.26	0.29	99.19	2.54	-0.48	98.68	0.01	1.21	11.66	0	2.26	0.07	1.16	0.26	0	0.18	36.26	0.82	0.1	6.21	0.04	0.29	0.76	38.55	0.72	3.45	0		-6.37	-0.41	-5.88	64.09	119.1	885.44	504.2	1051.29	676.81	903.44	552.53	1020.64	531.34
6.539	1	0.28	0.35	0.08	0.18	0.03	0.4	0.06	2.21	0.3	99.19	2.4	-0.76	98.42	0.01	1.16	12.33	0	2.21	0.08	1.43	0.28	0	0.18	34.88	0.78	0.09	6.47	0.04	0.3	0.71	50.26	0.72	3.42	0		-5.72	-1.34	-5.78	64.08	119.3	885.94	505.11	1050.69	677.34	903.14	551.88	1020.95	533.03
6.573	1	0.27	0.35	0.07	0.18	0.03	0.4	0.06	2.22	0.29	99.2	2.1	-0.11	98.15	0.01	1.12	13.2	0	2.22	0.07	1.28	0.28	0	0.2	32.32	0.83	0.07	4.54	0.03	0.29	0.78	50.61	0.77	3.21	0		-6.12	-2.13	-5.51	63.97	118.25	887.17	506.33	1050.99	677.43	904.71	552.83	1021.47	534.08
6.606	1	0.26	0.32	0.07	0.18	0.03	0.38	0.06	1.95	0.3	99.23	1.73	0	98.77	0.01	1.4	13.15	0	1.95	0.06	1.13	0.29	0	0.19	29.94	0.87	0.05	2.87	0.03	0.3	0.74	62.65	0.73	2.58	0		-2.24	0.09	-6.08	65.05	117.6	888.24	506.93	1050.77	677.16	905.15	554.62	1021.03	534.56
6.639	1	0.25	0.3	0.06	0.18	0.03	0.37	0.06	1.93	0.29	99.26	1.52	0	98.15	0.01	1.71	13.29	0	1.93	0.07	0.97	0.28	0	0.19	28.15	0.95	0.04	2.02	0.03	0.29	0.74	31.23	0.73	2.04	0		-1.62	2.15	-5.82	65.31	117.72	888.03	506.89	1050.43	676.74	905.12	554.98	1021.04	534.49
6.673	1	0.24	0.28	0.06	0.19	0.03	0.34	0.06	1.85	0.29	99.33	1.11	0	98.18	0.01	2.21	12.81	0	1.85	0.07	0.79	0.32	0	0.21	24.28	0.93	0.03	1.28	0.03	0.29	0.65	55.4	0.74	1.71	0		-3.26	2.05	-6.03	64.66	118.18	887.38	506.82	1049.67	676.68	903.84	553.72	1020.44	534.43
6.706	1	0.22	0.27	0.05	0.19	0.03	0.3	0.06	2.1	0.32	99.4	0.8	0	98.25	0.01	2.89	12.22	0	2.1	0.08	0.74	0.37	0	0.19	20.22	0.99	0.03	1.03	0.03	0.32	0.6	30.84	0.78	1.57	0		-3.61	1.86	-6.2	64.44	117.65	886.55	507.25	1048.42	676.74	902.94	553.86	1019.02	534.71
6.74	1	0.22	0.27	0.05	0.19	0.03	0.3	0.06	2.79	0.38	99.4	0.76	0	98.39	0.01	2.98	12.26	0	2.79	0.07	0.75	0.4	0	0.17	19.51	1.01	0.03	1.17	0.03	0.38	0.45	34.61	0.74	1.38	0		-6.17	-1.43	-5.84	63.88	117.59	885.31	506.72	1047.34	675.93	902.05	552.81	1018.12	533.98
6.773	1	0.22	0.27	0.05	0.19	0.03	0.29	0.06	2.97	0.43	99.42	0.69	0	98.35	0.01	3.07	12.2	0	2.97	0.08	0.67	0.35	0	0.15	18.13	1.04	0.03	1.69	0.04	0.43	0.42	28.31	0.79	1.42	0		-4.24	-1.55	-6.57	64.21	117.45	884.8	507.08	1046.3	676.6	900.65	553.02	1016.65	534.6
6.806	1	0.21	0.26	0.04	0.19	0.03	0.28	0.07	3.7	0.44	99.44	0.63	0	97.85	0.01	3.63	11.66	0.01	3.7	0.08	0.58	0.26	0	0.15	17.48	1.09	0.03	2.75	0.04	0.44	0.44	34.51	0.85	1.4	0		-10.31	-2.92	-7	63.3	116.47	884.07	506.35	1046.42	675.46	900.6	551.95	1015.4	532.25
6.84	1	0.22	0.26	0.04	0.2	0.03	0.29	0.07	4.03	0.51	99.42	0.68	0	98.73	0.01	3.99	12.57	0.01	4.03	0.09	0.59	0.26	0	0.13	17.62	1.01	0.03	3.84	0.04	0.51	0.39	26.45	0.86	1.3	0		-6.57	0.23	-7.63	63.84	114.45	883.72	506.75	1044.49	675.18	900.09	552.39	1012.87	532.93
6.873	1	0.23	0.26	0.04	0.19	0.03	0.29	0.07	4.43	0.53	99.41	0.66	0	98.31	0.01	3.58	12.79	0.01	4.43	0.11	0.52	0.19	0	0.14	17.01	0.96	0.04	4.84	0.04	0.53	0.41	44.46	0.97	1.4	0		-6.42	1.68	-7.8	63.81	112.02	881.69	504.79	1044.57	674.77	900.02	549.13	1011	533.88
6.906	1	0.23	0.27	0.04	0.19	0.03	0.29	0.06	4.37	0.46	99.41	0.64	0	98.46	0.02	3.36	13.04	0	4.37	0.12	0.68	0.24	0	0.16	16.35	1.02	0.04	4.97	0.04	0.46	0.44	28.51	1.01	1.63	0		-4.02	-1.22	-5.55	65.32	115.84	876.58	498.48	1040.91	670.86	895.2	541.9	1010.43	529.93
6.94	1	0.22	0.26	0.04	0.18	0.04	0.27	0.06	5.02	0.49	99.46	0.58	0	97.81	0.02	3.17	11.16	0	5.02	0.15	0.91	0.26	0	0.16	16.93	1.22	0.05	5.63	0.04	0.49	0.46	62.87	1.26	2.01	0		-3.8	3	-6.75	66.1	116.42	871.92	491.11	1040.48	667.58	891.39	536.12	1007.08	523.13
6.973	1	0.19	0.23	0.04	0.17	0.04	0.23	0.07	6.21	0.37	99.53	0.44	0	98.54	0.02	3.57	8.72	0.01	6.21	0.15	1.36	0.25	0	0.15	15.29	1.07	0.06	6.11	0.05	0.37	0.43	30.8	1.55	1.61	0		-3.96	-0.94	-7.56	67.06	120.12	870.71	482.25	1042.35	661.56	889.01	529.76	1008.06	513.73
7.006	1	0.16	0.2	0.04	0.16	0.05	0.19	0.07	8.21	0.3	99.61	0.33	0	97.98	0.02	4.44	6.52	0.01	8.21	0.2	2.95	0.36	0	0.13	11.5	0.91	0.07	4.75	0.05	0.3	0.4	4.93	2.18	1.19	0		3.59	-2.6	-5.48	70.26	120.39	863.81	474.32	1037.29	658.17	884.51	521.27	1004.34	509.56
7.04	1	0.13	0.14	0.04	0.15	0.08	0.16	0.07	9.56	0.27	99.69	0.41	0	98.22	0.03	6.62	4.74	0.02	13.54	0.27	6.06	0.53	0	0.1	9.56	0.95	0.07	4	0.06	0.27	0.4	0.77	3.43	0.18	0		0.64	-1.94	-5.51	68.94	116.99	859.1	467.57	1034.24	653.86	882.54	513.99	998.87	501.53
7.073	1	0.11	0.12	0.05	0.14	0.12	0.13	0.08	7.95	0.23	99.73	0.55	0	97.89	0.03	8.57	3.78	0.03	19.35	0.32	10.49	0.83	0	0.09	7.95	0.95	0.07	4.15	0.05	0.23	0.37	0.12	4.44	0	0		5.39	-2.8	-4.77	71.55	116.95	852.9	459.36	1030.83	649.34	878.22	505.66	994.87	497.16
7.107	1	0.08	0.09	0.07	0.1	0.35	0.11	0.08	6.9	0.19	99.3	1.29	3.43	97.76	0.03	9.54	2.49	0.06	32.33	0.31	19.77	2.01	0	0.1	6.9	0.76	0.07	5.78	0.04	0.19	0.33	0.02	7.64	0	0		2.25	-3.11	-4.2	70.04	120.38	849.04	454.32	1027.19	644.25	873.19	500.62	993.14	490.45
7.14	1	0.07	0.06	0.06	0.1	0.57	0.09	0.09	5.97	0.17	98.87	1.26	8.8	97.57	0.03	12.39	1.83	0.15	32.97	0.26	18.99	2.18	0	0.11	5.97	0.6	0.07	5.66	0.04	0.17	0.27	0.01	11.59	0	0		4.94	-3.54	-5.01	71.5	119.8	846.82	450.02	1024.4	640.15	870.37	498.04	989.49	485.3
7.173	1	0.06	0.05	0.04	0.1	0.8	0.08	0.1	6.72	0.18	98.39	1.53	13.39	98.6	0.05	14.43	1.4	0.38	34.75	0.22	16.41	1.75	0	0.11	4.4	0.49	0.07	6.72	0.04	0.18	0.25	0	13.86	0	0		1.79	-0.72	-5.95	70.18	121.81	840.89	446.24	1021.14	637.33	863.83	494.55	984.98	481.96
7.207	1	0.04	0.02	0.03	0.09	2.02	0.06	0.12	5.5	0.16	95.96	1.97	23.39	97.78	0.07	16.45	0.86	0.97	34.49	0.15	15.64	1.46	0	0.11	3.22	0.33	0.06	5.5	0.04	0.16	0.21	0	22.36	0	0		1.07	-3.07	-5.15	70.29	124.72	840.34	446.68	1019.8	636.86	862	494.76	986.06	482
7.24	1	0.04	0.02	0.02	0.09	2.47	0.05	0.12	6.13	0.18	95.06	2.81	26.71	98.43	0.11	17.28	0.72	1.79	33.68	0.14	12.54	1.11	0	0.11	3.09	0.28	0.05	6.13	0.04	0.18	0.18	0	24.62	0	0		0.55	-1.31	-4.91	70.23	125.3	839.25	445.28	1018.14	634.42	860.53	492.69	985.28	480.95
7.273	1	0.03	0.01	0.02	0.07	7	0.04	0.12	5.86	0.18	86	10.43	37.4	96.67	0.15	15.44	0.51	2.49	35.81	0.12	11.44	0.67	0	0.12	3.17	0.21	0.05	5.86	0.04	0.18	0.14	0.01	33.29	0	0		3.32	-5.16	-2.88	71.43	123.94	840.38	444.16	1018.85	634.62	863.9	489.97	987.55	481.5
7.307	1	0.02	0	0.01	0.04	35.69	0.03	0.1	7.58	0.22	39.31	55.4	56	93.34	0.22	11.9	0.27	2.56	42.05	0.09	9.78	0.55	0	0.13	3.66	0.14	0.05	7.58	0.04	0.15	0.1	0.04	48.02	0	0		3.74	-8.8	-1.44	71.12	121.15	843.52	442.22	1024.24	635.72	870.82	486.21	991.9	482.01
7.34	1	0.02	0	0.01	0.03	39.9	0.03	0.1	10.31	0.2	35.1	62.39	57.75	93	0.28	10.14	0.2	2.54	41.67	0.07	8.81	0.23	0	0.11	2.97	0.1	0.05	10.31	0.05	0.15	0.09	0.07	49.81	0	0		5.71	-9.07	-1.34	72.15	118.9	853.95	440.12	1035.22	634.25	882.74	483.53	1001.63	481.91
7.373	1	0.02	0	0.01	0.03	44.54	0.02	0.09	6.63	0.12	30.46	81.01	62.51	82.18	0.37	9.93	0.12	2.43	33.44	0.06	6.34	0.06	0	0.09	2.16	0.08	0.06	6.63	0.05	0.14	0.08	0.28	55.69	0	0		6.22	-14.36	-2.69	72.09	117.62	864.17	439.55	1043.7	631.81	891.41	484.39	1008.94	479.79
7.407	1	0.01	0	0	0.02	51.98	0.02	0.09	3.51	0.06	23.02	94.98	69.01	78.03	0.4	9.72	0.05	1.56	20.44	0.06	3.22	0.02	0	0.06	1.38	0.06	0.06	3.51	0.07	0.14	0.06	0.07	64.96	0	0		10.74	-15.66	-2.32	73.73	112.47	878.83	440.27	1056.44	632.25	908.13	484.94	1020.54	481.28
7.44	1	0.01	0	0	0.02	30.34	0.02	0.09	0.97	0.06	44.66	91.9	62.54	49.75	0.4	10.47	0.05	0.99	10.65	0.05	2.31	0.01	0	0.06	0.85	0.05	0.06	0.97	0.08	0.16	0.05	0.02	61.78	0	0		7.95	-22.05	-4.63	72.07	105.78	891.61	440.75	1068.19	630.3	921.71	485.3	1027.4	481
7.474	1	0.01	0	0	0.02	29.5	0.01	0.09	0.55	0.04	45.5	94.49	63.39	51.69	0.4	9.38	0.03	0.59	4.87	0.04	1.55	0	0	0.04	0.55	0.03	0.04	0.11	0.08	0.26	0.05	0.13	64.36	0	0		6.65	-21.66	-2.32	72.05	100.85	901.53	445.86	1073.59	630.99	934	486.47	1034.85	486.01
7.507	1	0.01	0	0	0.02	21.62	0.02	0.08	0.44	0.05	56.77	90.69	59.47	62.33	0.38	8.99	0.02	0.36	4.46	0.03	1.63	0.01	0	0.05	0.44	0.03	0.04	0.17	0.09	0.39	0.04	0.01	60.83	0	0		6.44	-19.48	-3.72	72.54	102.87	919.47	448.01	1087.88	629.01	947.98	490.07	1050.75	485.52
7.54	1	0.02	0	0	0.03	13.33	0.02	0.09	0.32	0.04	73.34	81.96	53.97	37.15	0.29	9.97	0.02	0.27	3.51	0.02	1.94	0.01	0	0.04	0.32	0.03	0.03	0.1	0.1	0.51	0.05	0.01	56.08	0	0		1.77	-24.63	-1.97	70.71	100.9	928.03	450.36	1093.11	626.64	957.2	488.75	1058.09	487.56
7.574	1	0.02	0	0	0.03	7.51	0.02	0.1	0.24	0.04	84.98	65.43	48	58.32	0.27	11.77	0.02	0.3	2.97	0.01	1.91	0.01	0	0.04	0.24	0.01	0.01	0.14	0.12	0.86	0.04	0.01	50.64	0	0		1.12	-20.32	-4.79	71.64	103.14	948.07	448.23	1112.2	622.7	973.41	489.51	1076.35	483.12
7.607	1	0.02	0	0.01	0.04	4.27	0.02	0.1	0.27	0.04	91.47	46.04	42.5	68.33	0.25	13.26	0.02	0.31	2.15	0.01	1.62	0.02	0	0.04	0.23	0.01	0.01	0.27	0.12	1	0.05	0.01	45.68	0	0		-1.39	-18.15	-0.36	71.43	108.04	954.94	450.44	1118.52	624.15	981.19	487.46	1089.23	487.14
7.64	1	0.02	0.01	0.01	0.05	2.74	0.03	0.11	0.3	0.04	94.52	30.58	38.18	57.5	0.25	14.25	0.01	0.35	2.16	0.01	1.51	0.02	0	0.04	0.3	0.01	0.01	0.29	0.14	1.31	0.07	0.01	41.57	0	0		-0.73	-20.49	-2.11	71.83	104.04	971.46	450.58	1132	621.2	996.72	488.62	1100.72	485.49
7.674	1	0.03	0.01	0.01	0.06	1.12	0.03	0.11	0.44	0.03	97.77	10.47	29.57	56.13	0.25	12.8	0.01	0.41	2.27	0	1.22	0.04	0	0.03	0.35	0.01	0.01	0.44	0.18	2.01	0.08	0.01	33.31	0	0		-0.02	-20.77	0.18	72.05	103.28	976.68	453.21	1133.49	619.62	1002.41	488	1105.67	489.73
7.707	1	0.04	0.01	0.01	0.06	0.99	0.04	0.1	0.52	0.03	98.01	8.44	28.42	54.81	0.23	11.38	0.01	0.39	3.13	0	1.07	0.07	0	0.03	0.52	0.01	0.01	0.3	0.18	2.21	0.09	0.01	31.83	0	0		0.64	-21.04	-2.1	72.82	99.58	989.94	452.21	1144.74	617.04	1014.68	489.02	1114.22	486.26
7.741	1	0.05	0.02	0.01	0.09	0.48	0.05	0.11	0.74	0.02	99.04	2.6	21.45	33.95	0.22	12.14	0.01	0.38	5.46	0	0.61	0.13	0	0.02	0.74	0	0.01	0.1	0.23	2.71	0.13	0.01	24.13	0	0		-5.75	-25.33	-1.69	71.12	97.2	993.99	452.5	1146.26	613.35	1018.92	486.94	1116.1	484.93
7.774	1	0.06	0.04	0.01	0.11	0.2	0.06	0.1	0.74	0.02	99.59	0.84	13.33	38.4	0.2	10.99	0.01	0.35	4.92	0	0.52	0.09	0	0.02	0.74	0	0.01	0.09	0.27	3.36	0.16	0.01	16.64	0	0		-3.53	-24.36	-1.51	71.13	96	998.64	452.64	1150.06	612.49	1023.95	486.39	1119.95	486.54
7.807	1	0.07	0.05	0.02	0.11	0.17	0.07	0.1	0.88	0.02	99.66	0.65	11.46	35.47	0.22	10.01	0.01	0.3	5.16	0	0.51	0.08	0	0.02	0.88	0	0.01	0.08	0.26	3.55	0.17	0.01	14.81	0	0		-4.07	-24.99	-0.81	71.15	94.8	1002.45	451.98	1153.67	612.1	1028.83	485.21	1123.64	485.45
7.841	1	0.08	0.08	0.02	0.13	0.08	0.09	0.1	0.8	0.02	99.75	0.33	4.96	47.28	0.2	8.27	0.02	0.21	4.13	0	0.49	0.06	0	0.02	0.8	0	0.02	0.08	0.29	5.72	0.23	0.02	9.06	0	0		-2.5	-22.55	-0.25	72.19	97.33	1004.65	450.81	1156.33	611.7	1030.46	484.31	1127.79	484.93
7.874	1	0.09	0.09	0.02	0.13	0.07	0.09	0.1	0.68	0.02	99.75	0.33	3.08	37.86	0.23	6.75	0.02	0.16	3.63	0	0.57	0.07	0	0.02	0.68	0	0.01	0.07	0.32	7.7	0.21	0.01	7.5	0	0		-3.1	-24.48	-1.62	71.67	96.51	1005.42	449.06	1158.05	610.56	1030.97	483.52	1127.48	482.82
7.907	1	0.09	0.1	0.02	0.12	0.07	0.1	0.1	0.45	0.02	99.76	0.33	2.97	46.05	0.19	5.69	0.02	0.12	3.95	0.01	0.64	0.13	0	0.02	0.45	0	0.01	0.05	0.35	8.39	0.2	0.01	7.23	0	0		-4.08	-22.79	-1.63	72.25	98.53	1006.97	448.72	1158.7	608.62	1031.04	482.94	1129.57	482.4
7.941	1	0.1	0.11	0.02	0.13	0.06	0.1	0.12	0.34	0.03	99.75	0.33	1.88	65.34	0.16	5.65	0.03	0.11	4.71	0.01	0.6	0.25	0	0.01	0.34	0	0.01	0.03	0.37	12.75	0.22	0.01	5.85	0	0		0.14	-18.83	-2.16	73.8	97.49	1006.92	448.23	1159.36	609.57	1031.58	483.35	1129.07	483.22
7.974	1	0.1	0.11	0.02	0.13	0.06	0.1	0.12	0.3	0.03	99.75	0.33	2.16	63.98	0.16	5.46	0.03	0.12	5.45	0.01	0.56	0.36	0	0.01	0.3	0	0.01	0.04	0.42	12.75	0.22	0.01	5.8	0	0		2.79	-19.13	-2.83	74.83	96.01	1006.94	449.36	1159.11	610.37	1031.71	484.74	1127.72	485.46
8.007	1	0.1	0.11	0.02	0.13	0.06	0.1	0.12	0.24	0.03	99.74	0.33	1.98	66.53	0.14	5.28	0.03	0.16	6.11	0.01	0.5	0.37	0	0.01	0.23	0	0.02	0.04	0.43	13.08	0.24	0	5.32	0	0		2.08	-18.57	-5.81	74.49	94.62	1005.65	449.45	1158.73	610.56	1029.34	486.98	1123.93	484.59
8.041	1	0.1	0.12	0.02	0.13	0.06	0.11	0.11	0.25	0.04	99.74	0.33	1.83	82.26	0.15	4.89	0.04	0.23	6.94	0.01	0.52	0.27	0	0.01	0.23	0	0.02	0.08	0.42	12.17	0.25	0.01	4.88	0	0		3.91	-14.33	-7.16	76.07	95.03	1005.3	450.17	1157.11	609.86	1027.3	489.1	1122.22	484.58
8.074	1	0.1	0.12	0.02	0.13	0.06	0.11	0.12	0.22	0.04	99.74	0.33	1.51	76.41	0.13	4.92	0.04	0.35	6.17	0.01	0.48	0.26	0	0.01	0.18	0	0.03	0.14	0.49	12.8	0.22	0	4.87	0	0		5.58	-16.12	-7.1	76.52	91.99	1002.19	451.12	1151.43	608.67	1024.59	489.46	1116.49	485.32
8.108	1	0.11	0.12	0.02	0.13	0.05	0.11	0.13	0.21	0.05	99.74	0.33	0.61	86.6	0.13	4.68	0.05	0.48	5.37	0.01	0.47	0.32	0	0.01	0.13	0	0.03	0.18	0.58	14.46	0.21	0	4.33	0	0		4.77	-12.67	-3.65	76.62	96.6	988.95	448.94	1140.38	608.45	1012.59	484.38	1109.17	486.37
8.141	1	0.11	0.13	0.02	0.14	0.05	0.11	0.14	0.28	0.06	99.73	0.33	0	83.2	0.15	4.84	0.06	0.62	4.64	0.01	0.47	0.24	0	0.01	0.19	0	0.03	0.28	0.63	16.08	0.18	0.01	3.78	0	0		0.99	-14	-4.74	74.84	96.66	982.63	444.79	1137.96	607.96	1007.3	481.25	1103.95	481.46
8.174	1	0.11	0.13	0.02	0.14	0.04	0.11	0.14	0.28	0.06	99.72	0.33	0	68.9	0.18	4.79	0.06	0.72	3.57	0.01	0.46	0.22	0	0.01	0.22	0	0.03	0.28	0.67	16.88	0.21	0	3.72	0	0		4.38	-18.02	-4.05	74.77	96.22	970.2	438.61	1127.55	604.59	996.53	475.13	1092.73	477.28
8.208	1	0.11	0.13	0.02	0.14	0.04	0.11	0.15	0.4	0.07	99.69	0.33	0	74.25	0.22	5.06	0.07	0.84	3.54	0.01	0.58	0.17	0	0.01	0.3	0	0.03	0.4	0.75	18.51	0.21	0.01	3.28	0	0		3.6	-16.7	-7.13	74.83	96.55	967.87	438.62	1124.97	603.53	991.53	478.02	1088.04	475.13
8.241	1	0.11	0.13	0.02	0.14	0.04	0.11	0.16	0.32	0.07	99.68	0.33	0	80.78	0.21	4.54	0.07	1.11	3.19	0.01	0.81	0.13	0	0.01	0.29	0	0.02	0.32	0.75	19.8	0.23	0	3.35	0	0		5.11	-14.82	-8.27	75.55	101.11	962.83	438.06	1120.42	601.97	983.31	479.24	1084.34	475.4
8.274	1	0.11	0.14	0.02	0.14	0.04	0.11	0.17	0.32	0.08	99.67	0.33	0	87.47	0.22	4.08	0.08	1.35	2.72	0.01	1.27	0.15	0	0.01	0.32	0	0.01	0.17	0.77	20.64	0.24	0	3.12	0	0		5.69	-12.28	-6.32	76.19	103.6	955.39	439.74	1112.74	604.16	976.02	479.71	1079.61	477.6
8.308	1	0.11	0.14	0.02	0.14	0.04	0.11	0.17	0.24	0.08	99.66	0.33	0	88.08	0.22	4.1	0.08	1.56	2.11	0.01	1.7	0.15	0	0.01	0.24	0	0.01	0.11	0.85	21.29	0.23	0	3.31	0	0		5.6	-12	-6.84	76.23	104.06	952.02	440.26	1108.38	603.38	971.5	480.87	1075.5	477.3
8.341	1	0.11	0.14	0.02	0.14	0.04	0.11	0.17	0.24	0.08	99.67	0.33	0	86.51	0.2	4.17	0.08	1.56	1.51	0.01	2.07	0.16	0	0.01	0.24	0	0	0.07	0.83	20.43	0.22	0	3.22	0	0		2.57	-12.71	-7.09	75.49	99.89	949.98	441.04	1103.96	601.81	970.41	480.5	1070.21	476.3
8.374	1	0.11	0.14	0.02	0.14	0.04	0.11	0.17	0.24	0.07	99.66	0.33	0	82.65	0.18	4.42	0.07	1.65	1.11	0.01	1.93	0.17	0	0.01	0.24	0.01	0	0.06	0.86	21.07	0.21	0	3.01	0	0		-0.35	-14.19	-6.28	74.63	98.68	948.07	442.22	1099.91	601.62	968.77	481.03	1067.25	474.8
8.408	1	0.11	0.14	0.02	0.15	0.03	0.11	0.17	0.22	0.06	99.65	0.33	0	81.31	0.13	4.98	0.06	1.79	1.03	0.01	1.18	0.11	0	0.01	0.15	0.01	0	0.08	0.81	20.69	0.22	0	2.66	0	0		-4.69	-14.65	-4.74	73.65	99.84	948.19	444.11	1095.7	598.82	967.32	481.13	1066.92	474.27
8.441	1	0.12	0.14	0.02	0.16	0.03	0.11	0.18	0.2	0.06	99.64	0.33	0	86.1	0.13	6.31	0.06	2.04	0.96	0.01	0.86	0.09	0	0.01	0.12	0.01	0.01	0.12	0.75	20.02	0.2	0	2.26	0	0		-3.81	-12.88	-4.25	74.55	102.66	948.14	444.19	1094.83	596.95	965.69	480.42	1068.25	476.08
8.475	1	0.11	0.14	0.02	0.18	0.03	0.1	0.2	0.21	0.06	99.61	0.33	0	80.59	0.1	8.81	0.06	2.32	0.87	0.02	0.5	0.06	0	0.01	0.1	0.01	0.01	0.2	0.55	19.09	0.21	0	1.72	0	0		0.71	-14.88	-2.43	75.7	104.52	949.39	443.83	1094.73	597.71	966.76	480.8	1071.1	474.58
8.508	1	0.11	0.13	0.02	0.2	0.03	0.1	0.22	0.22	0.06	99.56	0.33	0	70.08	0.1	11.77	0.06	2.16	0.97	0.02	0.54	0.11	0	0.02	0.1	0.01	0.01	0.22	0.45	19.22	0.2	0	1.45	0	0		-2.74	-17.74	-1.26	74.44	103.7	952.82	445.64	1096.41	596.94	970.59	480.22	1074.22	476.54
8.541	1	0.1	0.12	0.02	0.21	0.03	0.1	0.23	0.23	0.07	99.54	0.33	0	82.2	0.11	14.73	0.07	1.63	1.04	0.03	0.61	0.18	0	0.02	0.1	0.01	0.01	0.23	0.41	17.57	0.21	0	1.4	0	0		-2.47	-14.35	0.53	75.44	103.64	957.61	448.33	1099.8	598.18	976.26	482.73	1079.84	478.91
8.575	1	0.09	0.11	0.02	0.25	0.03	0.09	0.25	0.24	0.06	99.51	0.33	0	79.83	0.09	19.3	0.06	1.17	0.86	0.03	0.48	0.19	0	0.03	0.09	0.01	0.02	0.22	0.32	15.38	0.24	0	1.05	0	0		3.36	-15.12	-2.41	77.5	102.94	970.75	450.62	1108.66	596.87	985.3	487.09	1087.97	479.72
8.608	1	0.09	0.11	0.02	0.25	0.03	0.09	0.24	0.22	0.06	99.5	0.35	0	94.27	0.1	20.75	0.06	0.72	1.36	0.05	0.52	0.17	0	0.04	0.1	0.01	0.02	0.17	0.33	13.84	0.22	0.2	1.13	0	0		2.16	-7.99	-0.31	77.62	108.3	969.51	450.43	1108.58	597.08	983.66	485.64	1091.86	481.06
8.641	1	0.08	0.09	0.02	0.32	0.03	0.08	0.3	0.23	0.06	99.37	0.58	0	97.31	0.09	27.74	0.05	0.65	1.68	0.08	0.51	0.16	0	0.06	0.12	0.02	0.02	0.15	0.3	12.13	0.23	0.25	1.15	0	0		1.56	-4.06	-1.22	77.09	111.35	967.87	447.67	1113.95	602.05	983.26	484.47	1094.49	479.33
8.675	1	0.07	0.07	0.02	0.43	0.03	0.07	0.4	0.18	0.07	99.15	1.11	0	97.5	0.09	36.86	0.04	0.56	2.07	0.15	0.49	0.15	0	0.07	0.12	0.02	0.02	0.15	0.23	10.15	0.18	0.02	1.1	0	0		-3.73	-3.69	-1.61	74.81	116.68	966.41	446.25	1117.99	604.78	981.43	483.66	1098	478.54
8.708	1	0.06	0.06	0.02	0.56	0.04	0.06	0.59	0.16	0.08	98.81	2.14	0	97.94	0.07	45.52	0.04	0.44	5.32	0.28	0.75	0.2	0	0.08	0.12	0.02	0.02	0.13	0.22	11.07	0.16	0.01	1.26	0	0		-1.4	-2.68	-1.39	74.52	120.18	965.17	444.24	1123.45	611.14	981.97	483.8	1101.99	477.47
8.742	1	0.05	0.05	0.02	0.65	0.04	0.06	0.66	0.13	0.08	98.69	3.05	0	98.22	0.07	50.11	0.03	0.38	8.19	0.41	0.63	0.15	0	0.08	0.11	0.02	0.02	0.13	0.18	8.94	0.1	0.01	1.17	0	0		5.18	-1.94	0.16	76.23	122.57	963.64	442.33	1128.35	617.26	983.85	483.71	1106.35	479.44
8.775	1	0.05	0.04	0.02	0.87	0.05	0.05	0.92	0.32	0.1	98.15	6.2	0	98.37	0.06	59.2	0.03	0.38	8.92	0.48	0.77	0.13	0	0.1	0.13	0.03	0.02	0.32	0.16	8.18	0.09	0.01	1.42	0	0		4.28	-1.5	1.19	75.25	123.21	963.45	440.79	1133.66	621.95	987.04	481.59	1110.24	480.11
8.808	1	0.04	0.03	0.02	1.04	0.06	0.05	1.13	0.71	0.13	97.74	9.63	0.08	98.48	0.05	64.76	0.03	0.34	11.83	0.57	0.99	0.11	0	0.13	0.21	0.03	0.02	0.71	0.16	7.51	0.1	0	1.58	0	0		2.05	-1.16	1.39	74	125.78	965.27	440.72	1137.76	623.25	988.92	482.28	1114.67	479.97
8.842	1	0.04	0.03	0.02	1.15	0.07	0.04	1.29	1.3	0.18	97.42	12.74	0.99	97.15	0.06	68.09	0.04	0.41	13.97	1.05	1.26	0.14	0	0.18	0.36	0.02	0.02	1.3	0.15	7.37	0.09	0	1.87	0	0		0.84	-4.36	1.35	72.92	123.91	967.46	441.6	1141.02	625.24	992.49	483.42	1116.36	480.36
8.875	1	0.04	0.03	0.03	1.24	0.07	0.04	1.42	2.05	0.22	97.15	16.51	1.34	97.34	0.07	71.12	0.05	0.66	15.5	0.9	2.37	0.13	0	0.22	0.56	0.02	0.02	2.05	0.14	6.48	0.08	0.01	2.23	0	0		-0.01	-4	0.24	71.89	126.52	967.46	439.74	1145.2	628.73	992.2	481.57	1118.69	478.93
8.908	1	0.04	0.03	0.03	1.12	0.11	0.05	1.23	2.15	0.24	97.53	14.12	4.39	96.91	0.08	68.72	0.06	0.67	22.11	1.05	2.66	0.14	0	0.24	0.9	0.02	0.02	2.15	0.13	5.36	0.08	0.01	2.69	0	0		1.79	-4.77	-0.27	72.23	126.28	968.08	438.24	1148.67	630.18	993.92	483.3	1120.04	476.92
8.942	1	0.04	0.03	0.03	0.89	0.21	0.05	0.96	2.38	0.35	98.09	9.84	8.75	97.39	0.08	63.39	0.08	0.72	29.48	1	3.32	0.13	0	0.35	1.66	0.02	0.02	2.38	0.11	4.45	0.09	0	4.37	0	0		-1.18	-3.91	-2.07	71.39	125.59	969.43	437.98	1148.67	628.16	993.31	483.31	1118.57	474.17
8.975	1	0.05	0.03	0.03	0.7	0.22	0.06	0.74	3.59	0.34	98.52	6.63	8.8	96.45	0.09	56.83	0.09	0.99	29.16	0.81	3.31	0.1	0	0.34	3.12	0.01	0.03	3.59	0.13	4.51	0.09	0	5.08	0	0		0.99	-5.49	-2.07	72.2	127.91	970.87	437.32	1148.56	626.28	992.69	482.44	1120.32	474.1
9.008	1	0.05	0.03	0.03	0.55	0.35	0.07	0.57	6.03	0.37	98.86	4.94	12.02	96.53	0.12	50.49	0.11	1.42	33.27	0.82	2.78	0.1	0	0.37	5.46	0.01	0.04	6.03	0.14	4.17	0.09	0	7.23	0	0		0.96	-5.38	-3.01	72.48	124.4	970.52	436.89	1147.2	624.56	992.79	482.08	1116.87	473.3
9.042	1	0.05	0.03	0.02	0.42	0.49	0.06	0.47	6.79	0.38	99.03	3.66	15.18	98.07	0.14	45.84	0.11	1.84	30.93	0.75	2.52	0.07	0	0.38	6.79	0.01	0.05	5.87	0.15	3.74	0.08	0	11.29	0	0		2.28	-2.36	-4.79	73.28	123.71	967.47	436.42	1145.3	624.24	989.06	482.98	1112.43	473.79
9.075	1	0.05	0.03	0.02	0.4	0.46	0.06	0.45	6.74	0.47	99.08	3.28	15.17	98.27	0.13	44.48	0.12	2.33	28.01	0.79	2.13	0.07	0	0.47	6.74	0.01	0.06	5.49	0.14	3.44	0.07	0	12.24	0	0		4.44	-1.8	-5.35	74.23	124.76	962.61	434.71	1143.5	625.55	984.59	482.38	1109.07	474.01
9.109	1	0.04	0.02	0.02	0.28	1.29	0.06	0.37	8.54	0.58	97.43	2.7	23.72	98.46	0.11	40.2	0.13	2.25	33.28	0.63	2.16	0.07	0	0.58	8.54	0.01	0.09	6.76	0.13	3.1	0.07	0	18.87	0	0		4.9	1.22	-5.89	74.63	124.82	955.73	433.25	1138.83	626.35	978.32	481.69	1102.84	473.08
9.142	1	0.04	0.01	0.02	0.26	3.31	0.05	0.43	9.21	0.63	93.38	3.65	31.74	97.96	0.1	43.4	0.12	2.46	39.37	0.61	2.45	0.06	0	0.63	9.21	0.01	0.1	7.61	0.14	3.18	0.06	0	24.43	0	0		7.64	2.63	-5.02	75.53	123.1	947.6	433.37	1132.68	630.23	972.93	481.53	1095.85	474.72
9.175	1	0.03	0.01	0.01	0.24	4.35	0.04	0.44	7.31	0.62	91.29	4.18	35.21	98.17	0.09	43.8	0.1	2.93	39	0.52	2.25	0.06	0	0.62	7.31	0.01	0.09	6.59	0.15	3.03	0.05	0	27.17	0	0		6.76	2.09	-5.37	75.12	120.78	938.1	434.36	1124.76	633.26	965.18	482.66	1085.74	475.4
9.209	1	0.03	0.01	0.01	0.16	7.33	0.04	0.33	9.45	0.73	85.34	10.55	39.71	98.72	0.09	37.89	0.12	2.93	36.53	0.42	3.21	0.07	0	0.73	7.11	0	0.07	9.45	0.16	2.36	0.05	0	33.37	0	0		7.16	-0.27	-4.22	75.12	125.83	923.62	430	1111.96	630.94	949.83	478.65	1075.46	471.63
9.242	1	0.03	0.01	0.01	0.15	5.11	0.03	0.32	7.15	0.57	89.79	11.64	37.34	98.72	0.09	37.28	0.11	2.65	28.38	0.34	4.57	0.06	0	0.57	5.27	0	0.05	7.15	0.16	2.43	0.04	0	34.05	0	0		6.2	-0.29	-5.03	74.28	126.75	911.7	425.29	1103.38	629.06	938.29	474.89	1064.83	467.55
9.275	1	0.02	0	0.01	0.14	5.93	0.02	0.39	6.75	0.52	88.14	22.72	39.22	97.48	0.11	42.25	0.09	2.48	21.33	0.28	6.23	0.08	0	0.52	4.47	0	0.05	6.75	0.15	2.13	0.04	0	39.05	0	0		10.08	3.73	-4.2	75.85	123.6	900.36	423.24	1091.73	629.34	929.41	473.12	1052.76	465.33
9.309	1	0.01	0	0.01	0.13	7.83	0.02	0.47	7.29	0.46	84.35	39.57	41.1	98.41	0.15	46.41	0.08	2.59	16.77	0.21	9.89	0.14	0	0.46	3.6	0	0.04	7.29	0.15	2.18	0.03	0	44.03	0	0		9.61	1.38	-6.21	75.73	126.66	893.01	422.67	1086.44	628.93	919.48	474.69	1045.78	465.17
9.342	1	0.01	0	0.01	0.18	7.9	0.01	0.7	3.61	0.42	84.19	42.28	43.11	97.72	0.23	55.03	0.06	3.59	15.58	0.15	7.94	0.13	0	0.42	2.85	0	0.03	3.61	0.16	2.27	0.03	0	44.73	0	0		12.4	3.21	-5.17	76.97	125.13	884.34	423.13	1077.47	630.67	912.49	474.57	1037.37	466.61
9.375	1	0.01	0	0.01	0.21	8.78	0.01	0.85	3.48	0.4	82.45	48.65	45.27	98.2	0.33	58.8	0.04	4.5	14.44	0.1	5.96	0.17	0	0.4	2.46	0	0.02	3.48	0.15	2.1	0.03	0	46.33	0	0		10.83	2.01	-6.17	76.26	126.32	876.94	423.76	1070.06	630.29	903.51	476.16	1029.43	466.05
9.409	1	0.01	0	0.01	0.19	10.9	0.01	0.83	3.52	0.4	78.21	61.67	48.7	97.63	0.47	57.63	0.02	4.85	12.18	0.07	3.66	0.19	0	0.4	2.69	0	0.02	3.52	0.17	2.21	0.03	0	49.63	0	0		9.01	3.42	-6.69	75.64	124.72	872.19	423.88	1065.31	629.57	899.14	475.66	1023.5	466.2
9.442	1	0.01	0	0.01	0.24	13.99	0.01	1.07	3.19	0.36	72.03	65.52	51.53	97.4	0.61	62.55	0.02	5.95	15.18	0.05	2.58	0.15	0	0.36	3.19	0	0.02	2.88	0.18	2.24	0.03	0	50.66	0	0		8.97	3.89	-6.48	75.6	124.64	868.26	423.47	1060.99	629.1	895.29	475.22	1019.53	465.21
9.476	1	0.01	0	0.01	0.29	19.08	0.01	1.47	3.86	0.34	61.84	71.72	54.93	98.72	0.65	69.49	0.01	6.87	18.19	0.03	1.81	0.15	0	0.34	2.77	0	0.02	3.86	0.17	2.04	0.02	0	52.46	0	0		10.39	0.25	-7.95	75.85	125.13	863.99	421.98	1057.79	628.76	889.97	476.34	1014.37	462.85
9.509	1	0.01	0	0	0.32	21.89	0.01	1.74	4.67	0.34	56.23	76.54	56.09	98.56	0.62	72.18	0.01	8.51	18.15	0.03	2.19	0.16	0	0.34	3.46	0	0.03	4.67	0.16	1.85	0.02	0	54.02	0	0		9.89	0.86	-6.18	75.78	129.18	863.52	423.01	1056.96	629.78	888.74	476.34	1017.33	464.01
9.542	1	0.01	0	0.01	0.27	26.54	0.01	1.5	4.86	0.35	48.46	79.35	57.46	98.67	0.56	68.88	0.01	8.31	20.63	0.03	3.25	0.22	0	0.35	4.82	0.01	0.03	4.86	0.15	1.85	0.03	0	55.04	0	0		10.43	0.48	-5.69	76.26	128.53	863.75	425.39	1054.1	629.52	888.31	478.22	1016.18	465.2
9.576	1	0.01	0	0.01	0.19	33.25	0.01	1.16	6.17	0.23	41.75	86.44	59.73	98.68	0.52	63.34	0.01	7.35	20.08	0.03	4.13	0.23	0	0.23	6.17	0.01	0.05	5.94	0.17	2.03	0.03	0	58.19	0	0		9.26	0.44	-5.13	76.04	128.63	865.04	427.09	1052.72	628.39	888.77	478.97	1016.72	465.72
9.609	1	0.01	0	0.01	0.14	37.12	0.01	0.77	6.92	0.19	37.88	86.15	60.72	98.46	0.49	54.6	0.01	6.06	23.39	0.04	5.19	0.27	0	0.19	6.92	0.01	0.06	4.29	0.17	2.09	0.03	0	58.04	0	0		4.38	-1.2	-3.43	73.94	128.9	866.21	425.97	1053.71	626.23	891.19	474.55	1019.74	465.16
9.642	1	0.01	0	0.01	0.1	40.99	0.01	0.54	7.35	0.14	34.01	85.11	61.4	98.58	0.54	47.09	0.01	4.89	27.29	0.06	6.57	0.27	0	0.14	7.35	0.01	0.06	3.1	0.18	2.43	0.03	0	57.51	0	0		3.1	-0.78	-1.1	73.67	128.24	870.18	426.41	1058.6	627.16	898.26	474.8	1026.19	465.8
9.676	1	0.01	0	0.01	0.09	38.31	0.02	0.4	6.51	0.09	36.69	77.32	60.13	98.45	0.53	40.38	0.01	4.31	31.65	0.09	6.58	0.22	0	0.09	6.51	0.01	0.07	2.62	0.16	2.38	0.03	0	54.3	0	0		4.26	-1.24	-0.86	74.08	130.78	874.33	427.19	1064.07	629.22	902.01	476.44	1032.47	467.26
9.709	1	0.01	0	0.01	0.06	53.96	0.02	0.26	5.35	0.08	21.04	82.78	66.01	97.88	0.53	31.12	0.01	3.47	38.65	0.12	6.02	0.15	0	0.08	5.35	0.01	0.08	1.85	0.17	2.19	0.03	0	56.44	0	0		4.67	-2.85	-1.23	73.99	129.77	880.7	426.59	1071.42	630.78	908.94	474.96	1038.48	467.28
9.743	1	0.01	0	0.01	0.05	65.33	0.02	0.23	5.16	0.07	9.67	86.88	69.8	98.72	0.6	27.46	0.01	3.68	43.1	0.18	6.59	0.13	0	0.07	5.16	0.01	0.07	1.82	0.17	2.09	0.04	0	58.43	0	0		7.06	0.25	-0.95	75.51	129.75	894.76	428.5	1083.37	630.66	922.28	476.9	1051.82	469.57
9.776	1	0.01	0	0.01	0.04	70.37	0.02	0.19	4.9	0.07	4.63	86.38	71.32	98.46	0.77	23.56	0.01	3.85	47.72	0.27	6.72	0.14	0	0.07	4.9	0.01	0.06	2.35	0.17	2	0.04	0	58.16	0	0		4.32	-1.21	-0.88	74.49	128.41	902.49	427.14	1090.24	628.13	930.28	473.96	1058.54	467.69
9.809	1	0.01	0	0.01	0.04	77.28	0.02	0.17	4.39	0.08	0	86.68	73.72	98.43	1.16	20.31	0.01	3.82	53.73	0.36	7.22	0.12	0	0.08	4.39	0.01	0.05	2.97	0.15	1.97	0.04	0	58.32	0	0		4.95	1.3	-0.79	75.15	128.07	912.72	426.17	1099.33	625.33	940.31	474.04	1068.14	466.09
9.843	1	0.01	0	0.01	0.03	78.04	0.02	0.14	5.92	0.07	0	88.9	73	98.73	1.28	15.92	0.02	3.77	51.96	0.41	9.13	0.2	0	0.07	3.82	0.01	0.04	5.92	0.13	1.79	0.05	0	59.61	0	0		5.4	-0.23	0.37	75.16	127.95	918.82	425.26	1108.44	627.57	949.04	473.49	1076.81	466.65
9.876	1	0.02	0	0.01	0.03	85.54	0.02	0.12	13.12	0.07	0	90.75	76.21	98.72	1.27	12.02	0.02	3.52	58.47	0.43	7.41	0.17	0	0.07	4.22	0.01	0.05	13.12	0.12	1.72	0.04	0	60.87	0	0		4.12	-0.25	0.71	74.37	130.94	923.72	425.02	1115.41	629.48	953.76	472.25	1084.62	467.52
9.909	1	0.02	0	0.01	0.02	86.4	0.03	0.11	18.79	0.07	0	90.73	75.28	97.8	1.31	10.53	0.02	3.39	59.74	0.39	8.05	0.16	0	0.07	4.14	0.01	0.05	18.79	0.12	1.7	0.04	0	60.86	0	0		5.07	-3.02	-0.17	74.89	129.52	932.8	427.07	1122.17	629.98	961.47	473.76	1090.9	468.91
9.943	1	0.02	0	0.01	0.02	90.12	0.03	0.11	23.6	0.07	0	92.42	77.06	97.49	0.98	10.21	0.04	3.46	63.43	0.41	8.21	0.2	0	0.07	5.07	0.01	0.06	23.6	0.09	1.64	0.04	0	62.23	0	0		4.29	-3.71	-0.23	74.38	128.2	938.87	425.42	1127.17	627.36	967.57	470.34	1095.74	467.72
9.976	1	0.02	0	0.01	0.02	94.05	0.03	0.11	30.56	0.08	0	93.47	79.5	98.16	1.07	10.65	0.04	3.67	71.2	0.45	8.24	0.26	0	0.08	6.97	0.01	0.08	30.56	0.09	1.73	0.03	0	63.22	0	0		4.07	-2.12	0.66	74.13	128.61	938.37	423.2	1130.35	628.64	969.63	469.76	1098.18	465.85
10.009	1	0.02	0	0.01	0.02	93.11	0.03	0.11	30.76	0.09	0	92.38	76.86	97.31	1.05	10.76	0.05	3.54	70.44	0.51	10.71	0.28	0	0.09	7.59	0.01	0.07	30.76	0.08	1.87	0.03	0	62.19	0	0		4.99	-4.07	0.23	74.87	130.35	943.16	423.35	1131.35	624.59	971.19	469.71	1101.47	465.28
10.043	1	0.02	0	0.01	0.02	93.02	0.03	0.12	34.65	0.08	0	91.71	74.93	98.39	0.9	12.59	0.06	3.68	71.34	0.64	12.52	0.39	0	0.08	8.27	0.01	0.08	34.65	0.08	2.3	0.03	0	61.62	0	0		6.11	1.44	-1	75.31	131.56	945.84	421.75	1132.64	622.01	971.44	468.43	1102.89	462.95
10.076	1	0.02	0	0.01	0.03	91.65	0.03	0.14	33.51	0.08	0	91.56	74.19	98.58	0.8	14.73	0.06	3.65	68.15	0.69	11.56	0.39	0	0.08	7.92	0.01	0.1	33.51	0.08	2.53	0.04	0	61.5	0	0		6.15	0.81	-1.56	75.17	127.76	944.86	420.17	1133.29	622.08	972.77	468.9	1100.24	460.2
10.11	1	0.02	0	0.01	0.03	90.1	0.02	0.15	33.05	0.11	0	91.42	73.43	98.57	0.74	18.09	0.05	3.27	65.05	0.9	9.87	0.22	0	0.11	8.66	0.01	0.09	33.05	0.07	2.53	0.03	0	61.39	0	0		7.88	-0.83	-2.77	76.1	130.8	945.81	420.32	1131.97	619.79	969.74	469.05	1100.26	460.57
10.143	1	0.02	0	0.01	0.03	90.79	0.02	0.17	21.07	0.14	0	92.18	77.55	96.44	0.85	19.73	0.05	3.11	65.25	1.07	8	0.17	0	0.14	8.26	0.01	0.08	21.07	0.06	2.62	0.03	0	62.01	0	0		11.96	5.51	-2.94	78.27	130.17	946.16	422.31	1129.02	619.18	968.76	471.69	1098.57	462.07
10.176	1	0.01	0	0.01	0.04	88.91	0.02	0.22	10.71	0.15	0	91.23	79.13	96.59	0.9	25.86	0.05	3.7	63.11	1.14	5.45	0.14	0	0.15	8.03	0.01	0.06	10.71	0.06	2.83	0.03	0	61.24	0	0		14.4	5.28	-3.92	79.47	130.88	942.98	421.52	1125.13	617.17	963.88	472.22	1094.34	461.74
10.21	1	0.01	0	0.01	0.05	88.22	0.02	0.26	9.34	0.29	0	88.32	78.84	97.77	1.03	29.2	0.05	3.49	65.82	1.23	4.57	0.14	0	0.29	7.72	0.01	0.05	9.34	0.05	3.3	0.03	0	59.25	0	0		14.29	3.09	-4.26	79.55	130.6	939.85	420.39	1121.33	613.93	960.1	470.27	1090.46	462.31
10.243	1	0.01	0	0	0.06	90.64	0.02	0.32	7.03	0.36	0	89.22	82.56	98.23	0.82	35.22	0.04	3.23	69.24	0.98	2.39	0.09	0	0.36	6.6	0	0.04	7.03	0.05	3.25	0.03	0	59.82	0	0		12.09	1.93	-5.59	78.39	128.56	936.89	419.28	1118.78	612.38	957.17	469.84	1085.36	460.05
10.276	1	0.01	0	0	0.06	89.87	0.02	0.3	8.5	0.55	0	87.11	81.41	97.48	1.02	33.2	0.04	2.6	70.19	0.93	1.86	0.12	0	0.55	6.75	0	0.04	8.5	0.06	3.43	0.03	0	58.55	0	0		10.22	3.71	-4.39	77.91	125.71	930.99	421.36	1111.78	614.01	953.41	469.59	1078.89	461.94
10.31	1	0.01	0	0	0.06	87.58	0.03	0.31	9.4	0.66	0	83.95	79.09	97.54	1.16	33.45	0.04	1.97	69.28	0.78	2.23	0.12	0	0.66	5.97	0	0.04	9.4	0.07	4.49	0.03	0	56.96	0	0		11.1	3.6	-3.51	78.53	125.13	918.84	420.2	1098.54	612.74	941.88	467.88	1066.79	460.45
10.343	1	0.01	0	0.01	0.06	75.17	0.03	0.26	5.9	0.62	0	78.26	72.89	97.46	1.26	29.35	0.05	1.68	58.95	0.78	3.03	0.13	0	0.62	5.9	0	0.02	4.77	0.07	5.13	0.04	0	54.64	0	0		8.76	3.76	-3.71	77.67	125.3	909.91	417.44	1090.26	609.63	932.96	464.49	1058.09	458.04
10.376	1	0.01	0	0.01	0.05	63.21	0.03	0.23	6.47	0.68	11.79	75.37	66.56	96.35	1.4	25.9	0.05	1.65	50.93	0.74	7.72	0.29	0	0.68	6.47	0	0.02	3.39	0.09	5.34	0.04	0	53.63	0	0		9.13	5.64	-3.63	77.73	126.9	901.17	415.11	1081.68	607.55	923.57	462.56	1050.27	455.49
10.41	1	0.01	0	0.01	0.06	58.19	0.02	0.33	6.23	0.91	16.81	71.95	63.31	95.14	1.36	32.15	0.05	1.88	49.38	0.7	11.61	0.44	0	0.91	6.23	0	0.01	2.29	0.1	7.37	0.06	0	52.53	0	0		8.38	7.13	-4.11	77.41	122.97	894.14	414.64	1072.73	605.54	917.3	461.94	1039.96	453.21
10.443	1	0.01	0	0.01	0.07	65.01	0.02	0.37	6.07	0.97	9.99	69.86	66.68	95.12	1.51	33.79	0.05	1.73	55.72	0.96	8.42	0.63	0	0.97	6.07	0	0.01	2.17	0.1	8.81	0.06	0	51.9	0	0		13.06	7.15	-5.07	79.53	123.85	889.83	415.6	1065.53	603.66	910.25	464.8	1033.59	453.67
10.477	1	0.02	0	0.01	0.09	64.38	0.04	0.39	5.26	0.96	10.62	50.84	67.9	96.71	1.67	32.36	0.05	1.72	65.13	0.83	2.04	0.6	0	0.96	5.26	0	0.01	3.6	0.11	11.35	0.06	0	46.88	0	0		11.27	5.1	-6.2	78.98	123.4	886.4	417.18	1060.19	602.11	905.12	466.98	1027.79	453.52
10.51	1	0.02	0	0.01	0.08	59.99	0.04	0.37	4.71	0.98	15.01	48.58	66.48	95.11	2.01	29.71	0.05	1.79	62.94	1.16	1.79	0.59	0	0.98	4.71	0	0	3.78	0.15	12.06	0.06	0	46.31	0	0		9.89	7.16	-6.52	78.44	121.79	880.93	419.56	1052.62	602.49	899.37	469.36	1020.13	453.57
10.543	1	0.02	0	0.01	0.1	45.43	0.04	0.44	3.55	0.94	29.57	39.72	62.33	93.45	2.64	32.99	0.05	1.79	56.98	1.56	0.76	0.5	0	0.94	3.55	0.01	0	2.85	0.16	12.19	0.06	0	44.07	0	0		10.72	8.71	-5.06	79.17	121.91	877.23	422.75	1044.13	600.62	894.68	472.05	1015.43	455.26
10.577	1	0.02	0	0.01	0.11	15.86	0.04	0.39	3.3	1.09	68.28	22.8	50.1	91.9	4.04	29.52	0.06	1.68	40.61	2.14	0.48	0.35	0	1.09	3.3	0.01	0	2.06	0.19	11.83	0.05	0	39.08	0	0		8.73	9.86	-5.38	79.06	116.01	874.29	427.25	1034.98	597.61	891.73	475.45	1006.3	457.23
10.61	1	0.03	0.01	0.01	0.14	5.77	0.04	0.46	2.86	1.03	88.46	14.32	40.81	91.1	6.1	30.71	0.07	2.18	27.74	2.61	0.45	0.41	0	1.03	2.86	0.01	0.01	0.98	0.23	12.01	0.06	0	35.54	0	0		5.32	10.37	-2	77.97	111.39	862.1	429.98	1020.46	597.39	883.46	474.03	994.15	461.64
10.643	1	0.03	0.01	0.01	0.22	1.89	0.05	0.68	1.89	0.89	96.21	8.13	30.86	84.8	10.13	34.09	0.08	2.67	15.17	3.12	0.27	0.31	0	0.89	1.89	0.01	0.01	0.48	0.29	13.54	0.05	0	31.58	0	0		3.34	13.41	-3.27	77.25	110.2	861.99	431.8	1016.23	594	881	475.74	990.2	460.89
10.677	1	0.03	0.01	0.01	0.28	0.75	0.08	0.83	1.7	0.87	98.33	3.49	21.43	86.26	15.93	30.39	0.09	2.74	9.62	3.53	0.26	0.35	0	0.87	1.7	0.02	0.01	0.48	0.42	16.26	0.07	0	26.01	0	0		1.39	12.81	-3.22	76.73	105.72	859.99	433.9	1011.06	593.66	879.64	474.52	984.73	463.08
10.71	1	0.03	0.02	0.01	0.37	0.47	0.11	1.07	1.25	0.7	97.86	2.23	16.42	82.64	21.09	29.21	0.1	3.87	7.12	3.31	0.23	0.41	0	0.7	1.25	0.03	0.01	0.3	0.46	17.21	0.07	0	23.14	0	0		-1.05	14.2	-1.3	75.61	108.01	857.21	433.39	1009.25	591.9	877.85	475.22	985.1	462.43
10.744	1	0.04	0.02	0.01	0.54	0.28	0.14	1.53	1	0.43	96.93	1.02	10.55	74.63	24.24	30.79	0.13	5.25	7.61	3.9	0.31	0.58	0	0.43	1	0.05	0.02	0.53	0.68	19.83	0.08	0	17.99	0	0		7.59	16.6	1.59	77.26	106.86	854.56	432	1009.57	593.66	879.79	476.99	985.86	464.05
10.777	1	0.04	0.03	0.01	0.74	0.22	0.19	2.15	1.13	0.34	95.7	0.81	7.04	71.71	29.39	31.55	0.18	6.25	8.37	4.46	0.51	1.02	0	0.34	1.13	0.09	0.04	0.83	0.75	21.21	0.09	0	15.56	0	0		5.51	17.35	3.08	75.55	106.8	852.89	429.7	1010.83	593.49	880.87	474.89	986.96	462.69
10.81	1	0.05	0.03	0.01	0.92	0.2	0.19	2.66	1.26	0.31	94.68	0.95	5.97	80.56	29.3	33.74	0.2	8.62	9.83	4.99	0.77	1.3	0	0.31	1.26	0.11	0.08	0.96	0.85	21.93	0.11	0	14.11	0	0		3.66	14.89	3.71	74.43	108.74	854.09	431.35	1017.64	601.59	884.27	475.99	992.59	466.38
10.844	1	0.06	0.04	0.01	1.1	0.17	0.23	2.84	1.77	0.34	94.32	0.92	3.6	88.49	30.55	32.77	0.24	10.92	11.87	5.09	1.1	1.02	0	0.34	1.6	0.22	0.08	1.77	1.17	20.99	0.12	0	11.7	0	0		-0.16	11.8	2.7	73.04	109.27	858.75	431.02	1028.93	608.81	891.06	476.15	999.84	465.89
10.877	1	0.07	0.04	0.01	1.05	0.15	0.19	2.65	1.92	0.33	94.7	1.05	2.89	67.85	25.32	34.39	0.27	10.95	13.33	4.72	1.34	0.98	0	0.33	1.92	0.33	0.08	1.82	1.41	22.85	0.13	0	9.58	0	0		2.63	18.27	5.04	72.78	107.56	864.14	432.29	1035.77	609.4	900.4	481.03	1007.1	467.44
10.91	1	0.07	0.04	0.02	0.91	0.16	0.18	2.13	2.83	0.45	95.74	1.04	3.62	46.62	22.37	33.46	0.28	10.35	14.72	5.62	1.52	0.45	0	0.32	2.83	0.45	0.09	1.23	1.54	21.96	0.15	0	9.26	0	0		1.38	22.68	3.7	71.62	107.17	872.37	430.77	1047.29	612.25	909.49	479.37	1015.77	465.62
10.944	1	0.08	0.05	0.02	0.91	0.12	0.17	1.65	3.21	0.73	96.7	1.13	1.07	59.6	20.16	34.18	0.35	9.25	14.47	6.61	1.87	0.25	0	0.29	3.21	0.73	0.11	1.35	2.13	18.27	0.19	0	6.77	0	0		0.78	20.06	4.79	71.5	106.39	876.37	430.03	1055.43	616.22	916.68	478.65	1022.37	466.43
10.977	1	0.07	0.05	0.02	0.83	0.14	0.19	1.55	4.65	0.84	96.89	1.26	1.42	59.73	21.02	34.3	0.36	6.3	17.13	7.15	2.55	0.29	0	0.31	4.65	0.84	0.16	1.41	2.55	18.81	0.2	0	6.81	0	0		-0.51	20.03	2.62	71.13	110.46	879.65	430.11	1064.19	623	918.88	479.49	1028.56	466.43
11.01	1	0.07	0.05	0.02	1.02	0.14	0.28	1.9	5.07	1.32	96.2	1.24	0	50.78	28.28	33.62	0.43	5.04	19.12	8.74	3.16	0.27	0	0.29	5.07	1.32	0.17	1.01	3.32	18.39	0.25	0	6.14	0	0		0.39	21.84	2.25	71.34	110.19	884.02	431.06	1067.91	623.91	922.74	479.88	1032.24	467.62
11.044	1	0.07	0.06	0.02	1.05	0.13	0.32	1.9	4.6	2.08	96.21	1.03	0	62.68	30.11	31.46	0.64	4.62	19	7.76	3.21	0.31	0	0.28	4.6	2.08	0.19	1.05	4.33	19.11	0.34	0	5.19	0	0		0.25	19.41	2.58	71.03	109.79	896.18	434.95	1076.97	625.37	933.6	481.16	1043.04	472.35
11.077	1	0.07	0.07	0.02	0.92	0.13	0.37	1.66	6.32	2.34	96.69	1.13	0	47.92	31.11	28.17	0.6	3.44	19.76	7.04	3.26	0.42	0	0.3	6.32	2.34	0.17	1.31	4.2	19.25	0.35	0.01	5.16	0	0		3.73	22.42	3.18	70.88	110.67	898.68	438.12	1078.37	626.33	935.91	486.95	1045.96	475.3
11.111	1	0.07	0.06	0.02	0.79	0.13	0.29	1.48	5.92	2.54	97.03	0.93	0	64.24	26.04	28.7	0.56	2.63	19.33	6.77	3.13	0.87	0	0.28	5.92	2.54	0.22	1.57	5.52	21.94	0.41	0	5.16	0	0		-3.01	19.07	1.13	70.31	111.35	899.65	437.18	1080.56	627.47	935.08	482.75	1046.01	473.12
11.144	1	0.08	0.07	0.02	0.79	0.14	0.3	1.53	4.83	3.44	96.94	0.95	0	52.03	26.84	28.23	0.65	1.94	20.68	9.28	3.89	1.31	0	0.31	4.83	3.44	0.23	0.89	6.68	23.01	0.46	0.01	5.05	0	0		-1.25	21.59	1.47	69.79	108.18	901.95	437.56	1082.76	628.44	939.26	483.07	1047.05	474.01
11.177	1	0.08	0.06	0.03	0.75	0.16	0.25	1.44	4.41	3.65	97.13	1.13	1.16	53.24	23.03	30.23	0.69	1.88	24.14	10.18	4.36	2.25	0	0.36	4.41	3.65	0.28	0.81	7.13	23.37	0.53	0.01	4.89	0	0		0.12	21.35	1.58	70.38	113.06	901.13	433.62	1087.15	630.04	938.73	480.95	1051.4	471.6
11.211	1	0.1	0.07	0.04	0.63	0.19	0.21	1.08	4.39	4.65	97.85	1.15	2.71	34.95	19.09	28.8	0.78	1.91	27.06	11.08	5.85	3.71	0	0.47	4.39	4.65	0.29	0.46	8.85	21.68	0.69	0	4.99	0	0		1.51	25.11	2.38	69.43	107.79	902.2	433.77	1088.34	630.4	943.34	481.85	1050.65	471.74
11.244	1	0.11	0.07	0.05	0.55	0.17	0.18	0.91	4.24	4.72	98.18	1.16	1.45	34.78	15.67	28.11	0.85	2.06	25.29	10.89	8.23	4.6	0	0.53	4.24	4.72	0.29	0.35	9.61	21.58	0.7	0	4.79	0	0		3.59	25.14	2.44	70.08	107.23	903.19	433.13	1089.81	630.63	944.93	482.23	1051.62	471.44
11.277	1	0.11	0.06	0.05	0.57	0.19	0.16	1.01	4.42	5.78	97.99	1.54	2.08	50.4	13.7	30.83	0.94	2.11	26.81	11.72	8.88	5.06	0	0.6	4.42	5.78	0.3	0.35	10.74	23.25	0.78	0	4.74	0	0		4.83	21.92	2.33	71.3	109.85	903.89	432.93	1090.05	630.3	943.87	481.96	1053.26	471.87
11.311	1	0.12	0.06	0.06	0.69	0.19	0.16	1.29	5.92	6.72	97.41	2.45	1.94	28.26	14.12	34.57	0.9	2.22	27.36	13.97	8.78	5.74	0	0.77	5.92	6.72	0.28	0.43	12.92	25.07	0.84	0	4.77	0	0		6.54	26.66	1.7	71.54	108.56	904.79	432.71	1089.18	628.86	944.12	481.68	1052.19	471.42
11.344	1	0.11	0.05	0.05	0.88	0.15	0.16	1.78	6.67	6.09	96.45	3.24	0.06	29.49	15.45	39.73	0.93	3.04	23.48	14.43	7.52	4.65	0	0.9	6.67	6.09	0.28	0.7	11.34	25.47	0.9	0	4.57	0	0		7.62	26.36	-0.53	72.49	108.96	905.63	434.46	1084.53	625.46	939.99	482.74	1048.33	471.17
11.377	1	0.1	0.05	0.04	1	0.11	0.18	1.93	8.28	5.84	96.14	2.89	0	70.18	17.6	39.76	0.99	4.31	18.75	12.27	5.86	2.63	0	1.13	8.28	5.84	0.25	1.05	9.83	24.03	0.91	0	4.25	0	0		9.97	17.72	-0.64	75.59	114.39	906.75	436.28	1082.72	622.64	936.87	487.2	1050.21	471.73
11.411	1	0.09	0.05	0.04	1.08	0.07	0.18	2.02	8.48	4.82	95.96	2.63	0	70.44	17.51	38.94	0.96	6.28	11.87	6.41	3.85	0.89	0	1.41	8.48	4.82	0.24	1.47	9.44	24.11	0.83	0	4.11	0	0		7.23	17.66	-1.81	75.18	111.78	906.73	439.46	1077.83	620.74	934.67	488.02	1045.43	473.02
11.444	1	0.08	0.05	0.03	1.21	0.06	0.18	2.14	7.75	4.01	95.71	2.8	0	72.66	18.56	40.34	0.92	7.02	8.62	4.48	2.58	0.36	0	1.4	7.75	4.01	0.21	1.83	8.85	22.39	0.77	0.02	4.2	0	0		0.59	17.11	-3.38	73.31	108.75	906.27	442.79	1073.15	620.05	932.11	486.57	1040.21	474.68
11.478	1	0.07	0.05	0.03	1.6	0.06	0.19	3.06	7.23	3.61	93.88	3.52	0	71.64	21.88	44.91	1.06	7.72	9.23	4.04	1.74	0.21	0	1.32	7.23	3.61	0.17	1.63	7.16	22.55	0.74	0	4.03	0	0		-0.32	17.37	-3.81	73.63	108.35	901.14	443.23	1064.9	616.4	925.36	487.1	1032.87	473.58
11.511	1	0.07	0.05	0.02	1.92	0.06	0.21	3.83	7.17	3.11	92.34	4.09	0	83.53	24.14	46.91	1.23	8.89	8.95	3.68	1.7	0.24	0	1.39	7.17	3.11	0.14	1.36	6.56	22.72	0.7	0	3.83	0	0		3.23	13.88	-4.24	75.63	105.58	893.55	440.56	1053.15	610.13	916.84	484.45	1021.51	470.61
11.544	1	0.07	0.05	0.02	2.11	0.06	0.23	4.26	7.09	2.65	91.47	3.95	0	75.37	26.38	46.53	1.25	9.78	9.44	2.97	1.44	0.3	0	1.36	7.09	2.65	0.12	1.67	6.41	22.63	0.68	0	3.91	0	0		0.49	16.41	-3.03	74.53	106.73	887.67	439.91	1046.85	607.62	911.17	483.51	1016.98	469.55
11.578	1	0.07	0.05	0.02	1.89	0.06	0.23	3.4	5.49	1.81	93.2	2.78	0	70.22	25.71	42.98	1.33	10.12	7.87	2.21	1.17	0.26	0	1.36	5.49	1.81	0.12	1.66	6.13	20.85	0.68	0	3.61	0	0		0.42	17.71	-3.13	74.27	105.8	881.89	440.08	1039.36	605.85	904.96	483.35	1009.82	469.22
11.611	1	0.08	0.06	0.02	1.49	0.05	0.21	2.41	3.63	1.68	95.17	1.91	0	77.68	23.17	38.52	1.26	9.91	5.66	2	0.79	0.15	0	1.25	3.63	1.68	0.12	1.93	5.83	19.6	0.63	0	3.39	0	0		0.06	15.76	-3.7	74.6	105.48	876.31	441.06	1032.35	605	898.46	484.75	1002.79	469.22
11.644	1	0.08	0.06	0.02	1.66	0.04	0.19	2.55	2.4	1.47	94.89	2.39	0	82.27	21.74	41.69	1.3	10.7	4.36	1.95	0.5	0.09	0	1.16	2.4	1.47	0.14	2.24	5.49	18.47	0.6	0	2.91	0	0		-3.16	14.33	-3.48	73.91	104.88	873.5	441.33	1027.11	601.98	894.91	483.77	998.69	468.6
11.678	1	0.08	0.06	0.02	1.41	0.04	0.19	2	2.51	1.25	96.01	1.74	0	73.22	20.68	39.2	1.25	10.11	3.77	2.62	0.4	0.14	0	1.12	2.51	1.08	0.15	2.26	3.96	16.54	0.54	0	2.68	0	0		-4.49	16.97	-3.07	73.39	102.38	870.8	441.5	1021.21	598.28	892.28	482.77	993.58	467.97
11.711	1	0.08	0.06	0.02	1.3	0.04	0.19	1.9	2.22	1.3	96.2	1.51	0	87.66	20.91	37.74	1.3	9.21	3.8	3.45	0.36	0.28	0	1.03	2.22	1.11	0.12	1.64	3.61	17.5	0.52	0	2.6	0	0		-6.09	12.2	-3.46	73.46	106.29	867.59	440.07	1017.95	596.04	886.7	482.13	991.75	465.92
11.745	1	0.09	0.07	0.02	0.89	0.05	0.18	1.27	2.23	1.34	97.46	0.99	0	85.51	17.75	33.1	1.34	6.79	6.25	4.71	0.48	1.84	0	0.89	2.23	1.14	0.11	0.65	2.49	17.92	0.45	0.05	2.67	0	0		0.36	13.12	-2.45	75.37	109.51	863.88	436.61	1017.9	597.2	883.93	480.78	992.29	464.9
11.778	1	0.1	0.07	0.02	0.72	0.05	0.14	1.03	2.06	1.27	97.94	1.08	0	81.81	12.21	34.64	1.27	5.16	8.03	7.42	0.65	2.47	0	0.88	2.06	1.17	0.12	0.55	2.01	18.38	0.4	0.07	2.81	0	0		2.11	14.48	-0.92	75.37	114.09	861.35	433.71	1019.7	598.28	882.49	479.36	995.55	464.05
11.811	1	0.13	0.08	0.03	0.48	0.07	0.14	0.67	2.47	1.36	98.66	0.7	0	82.93	8.68	28.17	1.36	3.47	11.88	11.73	1.03	3.51	0	0.9	2.47	1.26	0.13	0.54	2.27	19.78	0.39	0.06	3.06	0	0		4.88	14.1	0.3	75.73	115.04	859.51	431.68	1024.29	603.19	884.5	479.8	998.47	464.15
11.845	1	0.16	0.08	0.03	0.4	0.09	0.14	0.48	3.12	1.54	99.05	0.58	0.26	92.72	7.59	24.79	1.54	2.93	16.46	17.44	1.91	3.33	0	0.74	3.12	1.32	0.1	0.57	2.06	16.48	0.29	0.02	3.27	0	0		2.7	9.28	0.88	75.27	117.39	859.95	430.95	1028.43	607.16	885.79	477.15	1002.61	465.58
11.878	1	0.18	0.09	0.03	0.3	0.12	0.15	0.36	3.25	1.44	99.28	0.44	2.82	95.61	6.46	19.68	1.44	2.29	20.9	18.96	2.31	2.57	0	0.55	3.25	1.3	0.09	0.61	1.89	16.59	0.24	0.01	3.77	0	0		2.74	6.59	1.37	75.85	121.47	867.1	434.34	1035.54	609.82	891.24	480.63	1012.21	469.68
11.911	1	0.22	0.1	0.03	0.24	0.19	0.17	0.28	5.08	1.4	99.45	0.85	6.12	95.74	5.71	15.25	1.4	1.62	28.29	22.63	2.55	1.93	0	0.58	5.08	1.37	0.07	0.89	1.66	16.17	0.24	0.01	4.29	0	0		0.52	6.44	1.5	74.83	122.97	870.59	433.8	1043.42	613.45	896.32	480.97	1018.75	469.43
11.945	1	0.23	0.09	0.03	0.22	0.4	0.18	0.27	4.68	1.63	99.19	1.94	11.93	97.32	5.56	14.81	1.49	1.11	39.86	26.65	2.84	1.16	0	0.41	4.68	1.63	0.05	0.64	1.21	16.75	0.18	0	5.09	0	0		4.89	4.03	-2.08	76.63	121.15	889.49	441.93	1058.78	620.65	911.09	489.45	1031.46	475.66
11.978	1	0.21	0.09	0.03	0.2	0.81	0.2	0.24	5.73	1.64	98.38	4.85	17.32	95.84	4.72	12.75	1.52	0.98	50.56	23.7	2.89	1.22	0	0.34	5.73	1.64	0.05	0.47	1.09	16.83	0.15	0	5.92	0	0		-1.71	6.32	1.95	73.81	122.06	889.24	438.64	1066.12	623.25	917.76	484.31	1039.51	475.63
12.011	1	0.16	0.09	0.03	0.18	0.91	0.19	0.21	6.05	1.44	98.18	5.18	18.16	97.41	4.09	11	1.41	1.19	51.1	15.85	3.67	0.82	0	0.3	6.05	1.44	0.04	0.54	0.81	16.05	0.13	0	6.7	0	0		4.97	3.86	-2.39	75.75	122.04	909.05	441.91	1083.79	627.24	932.59	490.12	1053.91	476.85
12.045	1	0.13	0.09	0.03	0.15	1	0.19	0.18	7.71	1.68	97.99	5.44	18.31	95.93	4.17	7.66	1.35	1.35	50.09	10.33	5.08	0.66	0	0.28	7.71	1.68	0.04	0.44	0.53	14.6	0.11	0	8.1	0	0		0.21	6.2	1.52	73.53	123.56	909.51	439.96	1088.08	627.72	937.66	485.12	1061.04	478.25
12.078	1	0.1	0.08	0.03	0.14	1.03	0.17	0.18	6.48	1.56	97.94	4.42	18.62	97.46	3.37	9.05	1.27	1.93	48.6	5.79	6.41	0.77	0	0.25	6.48	1.56	0.04	0.57	0.47	14.4	0.1	0	9.1	0	0		2.15	3.77	0.96	74.12	122.14	918.63	441.73	1096.69	630.29	946.64	486.43	1068.62	480.31
12.112	1	0.08	0.06	0.03	0.12	2.2	0.14	0.18	5.09	1.59	95.6	6.44	25.04	96.17	2.29	8.81	1.2	1.92	54.94	3.51	7.97	0.85	0	0.25	5.09	1.59	0.05	0.86	0.36	14.98	0.08	0	12.77	0	0		-1.06	5.88	2.05	72.22	126.65	918.03	437.96	1106.59	636.84	950.11	483.8	1076.66	478.84
12.145	1	0.07	0.04	0.02	0.1	5.26	0.12	0.19	4.64	1.44	89.48	9.49	33.58	96.19	1.55	10.32	0.96	2.24	60.63	3.03	7.38	1.11	0	0.23	4.64	1.44	0.06	0.88	0.32	15.17	0.06	0	17.97	0	0		0.08	5.86	1.08	72.24	127.83	920.79	434.87	1113.82	639.4	953.6	482.29	1081.28	476.1
12.178	1	0.06	0.03	0.02	0.09	12.17	0.11	0.21	3.33	1.09	75.67	16.92	41.22	96.03	1.09	11.35	0.71	2.58	70.2	2.31	8.27	1.1	0	0.2	3.33	1.36	0.07	1.33	0.43	16.67	0.05	0	21.3	0	0		0.67	6.07	0.37	72.19	126.78	920.3	430.4	1120.81	643.79	956.72	480.15	1083.25	472.22
12.212	1	0.04	0.01	0.01	0.06	40.84	0.07	0.21	2.8	0.64	34.16	21.92	55.74	97.88	0.64	10.24	0.47	3.55	74.73	1.9	9.68	0.89	0	0.12	2.8	1.31	0.1	1.12	0.48	17.21	0.03	0	33.39	0	0		2.12	2.83	-0.23	72.29	126.89	922.42	429.41	1124.14	644.5	958.8	480.66	1085.33	471.08
12.245	1	0.03	0.01	0.01	0.05	57.18	0.06	0.21	2.19	0.41	17.83	25.26	61.09	97.17	0.41	9.81	0.35	3.85	77.64	1.74	11.69	0.69	0	0.09	2.19	1.34	0.09	1.06	0.57	18.53	0.02	0	37.81	0	0		2.41	4.32	-1.03	72.31	127.97	924.6	428.92	1126.23	644.02	959.66	480.68	1087.2	470.07
12.278	1	0.03	0.01	0.01	0.04	76.22	0.05	0.2	1.82	0.32	0	43.3	68.39	97.08	0.32	9.19	0.22	3.71	78.96	1.68	13.93	0.41	0	0.06	1.82	1.07	0.11	1.4	0.65	18.16	0.02	0	44.99	0	0		2.56	4.49	-0.69	72.4	125.87	927.03	429.33	1127.21	643.48	962.71	479.51	1088.29	470.96
12.312	1	0.02	0	0.01	0.03	89.63	0.03	0.19	1.25	0.26	0	78.6	78.55	96.94	0.26	9.23	0.13	3.55	77.22	1.38	13.19	0.33	0	0.04	1.2	0.82	0.11	1.25	0.63	16.02	0.01	0	54.76	0	0		3.35	4.73	0.34	72.57	123.86	928.08	429.59	1127.99	643.58	965.61	479.35	1089.25	472.03
12.345	1	0.02	0	0.01	0.02	92.85	0.03	0.17	1.33	0.2	0	86.49	83.52	96.59	0.2	7.66	0.1	2.87	77.58	1.35	10.72	0.29	0	0.03	0.78	0.76	0.1	1.33	0.76	16.37	0.01	0	58.22	0	0		2.33	5.29	-0.49	72.35	123.85	929.46	429.3	1128.67	642.86	965.84	478.17	1089.5	471.19
12.378	1	0.01	0	0.01	0.02	95.14	0.02	0.17	1.66	0.18	0	94.93	87.73	97.93	0.18	7.71	0.07	2.61	71.66	1.38	11.56	0.23	0	0.02	0.59	0.64	0.09	1.66	0.9	16.98	0.01	0	64.9	0	0		3.36	2.71	-2.04	72.36	125.19	930.98	430.1	1128.94	642.69	964.58	480	1089.44	470.89
12.412	1	0.01	0	0	0.01	97.74	0.02	0.17	2	0.16	0	98.64	93.64	95.43	0.16	7.32	0.05	2.11	69.05	1.38	13.59	0.34	0	0.01	0.55	0.48	0.08	2	1.18	17.06	0.01	0	73.32	0	0		4.33	6.8	-1.29	72.72	126.05	929.16	431.1	1125.25	642.22	962.07	479.06	1087.98	473.13
12.445	1	0.01	0	0	0.01	97.74	0.02	0.14	3.47	0.18	0	98.86	93.68	94.17	0.18	6.39	0.05	1.85	66.84	1.49	12.78	0.37	0	0.02	0.49	0.44	0.07	3.47	1.13	14.18	0.01	0	74.46	0	0		5.47	8.09	-3.3	73.62	127.83	928.04	432.5	1121.18	640.2	956.69	482.05	1084.17	472.51
12.479	1	0.01	0	0	0.01	98.49	0.01	0.14	14.99	0.18	0	99.41	91.79	93.74	0.18	6.35	0.03	1.74	65.93	1.15	11.49	0.55	0	0.02	0.53	0.29	0.08	14.99	1.71	13.28	0.01	0	78.59	0	0		7.24	8.47	-4.05	74.66	124.34	923.92	431.44	1117.43	639.35	953.83	480.91	1077.93	473.22
12.512	1	0.01	0	0	0.01	98.48	0.01	0.12	20.61	0.18	0	99.56	89.94	95.59	0.18	5.08	0.02	1.78	62.21	0.89	13.02	0.56	0	0.02	0.55	0.27	0.07	20.61	2.43	10.72	0	0	80.4	0	0		5.99	6.62	-4.3	74.64	128.56	917.74	428.2	1112.37	636.06	945.67	478.16	1073.99	470.29
12.545	1	0.01	0	0	0.01	98.45	0.01	0.11	24.7	0.19	0	99.54	88.87	95.27	0.19	5.48	0.03	1.83	62.38	0.8	13.47	0.51	0	0.02	0.58	0.25	0.07	24.7	2.58	9.21	0.01	0	80.13	0	0		4.71	6.99	-2.51	73.86	126.47	908.39	423	1101.06	629.22	938.15	470.16	1064.54	465.74
12.579	1	0.01	0	0	0.01	98.81	0.01	0.11	24.35	0.18	0	99.71	87.17	93.62	0.21	5.74	0.02	1.91	61.33	0.85	17.56	0.6	0	0.02	0.8	0.18	0.07	24.35	4.02	7.68	0	0	83.06	0	0		6.11	8.57	-4.93	74.58	125.64	900.8	421.61	1092.53	627.01	928.37	471.99	1053.55	461.26
12.612	1	0.01	0	0	0.01	98.95	0.01	0.11	17.95	0.15	0	99.69	88.08	91.88	0.35	6.89	0.02	2.19	64.56	0.93	18.32	0.83	0	0.02	1.25	0.15	0.07	17.95	3.62	7.32	0.01	0	82.54	0	0		8.49	9.87	-4.73	75.58	119.82	893.28	421.11	1083.62	626.66	923.51	470.91	1042.91	460.88
12.645	1	0.01	0	0	0.01	98.45	0.01	0.12	12.3	0.17	0	99.6	90.3	88.37	0.46	7.48	0.02	2.64	60.75	0.94	15.35	1.18	0	0.03	2.26	0.17	0.09	12.3	3.85	7.31	0.01	0	80.95	0	0		6.43	11.86	-4.04	75.26	119	883.04	425.72	1068.94	624.86	912.4	476.5	1030.52	462.09
12.679	1	0.01	0	0.01	0.01	94.69	0.01	0.12	5.69	0.17	0	99.22	86.58	89.3	0.62	8.99	0.02	3.42	46.5	0.86	15.5	1.38	0	0.03	3.07	0.17	0.09	5.69	3.29	5.2	0.01	0.01	76.83	0	0		3.23	11.39	-3.52	74.31	113.47	871.67	428.69	1051.64	621.67	901.31	475.24	1014.26	464.33
12.712	1	0.01	0	0.01	0.02	80.24	0.01	0.14	3.76	0.18	0	98.15	76.04	72.76	0.79	11.5	0.03	3.86	31.16	0.95	12.91	1.48	0	0.04	3.76	0.18	0.07	1.72	3.25	5.45	0.01	0.01	71.36	0	0		8.01	17.09	-5.24	75.69	111.11	866.45	429.32	1041.85	617.75	893.8	477.91	1003.93	463.19
12.746	1	0.01	0	0.01	0.02	36.02	0.01	0.13	4.9	0.13	38.98	92.56	59.64	72.35	1.06	11.73	0.04	3.7	14.05	1.15	11.88	1.18	0	0.09	4.9	0.13	0.06	0.41	2.68	3.61	0.02	0.01	62.35	0	0		4.89	17.19	-3.59	74.6	109.54	858.78	430.22	1031.15	614.27	886.84	476.89	995.57	463.61
12.779	1	0.02	0	0.01	0.05	14.11	0.02	0.2	5.31	0.12	71.79	72.27	50.1	77.25	1.81	21.59	0.06	4.02	11.47	1.37	6.83	0.78	0	0.12	5.31	0.11	0.06	0.51	2.72	3.29	0.03	0	52.63	0	0		1.7	15.89	-4.35	74.01	108.31	857.06	434.46	1024.21	612.9	882.41	478.19	990.09	466.49
12.812	1	0.02	0	0.01	0.08	6.04	0.02	0.24	6.11	0.13	87.91	48	42.83	71.57	3.03	24.04	0.07	4.58	7.66	1.36	2.95	0.42	0	0.13	6.11	0.11	0.06	0.59	2.7	3.46	0.03	0	46.17	0	0		3.45	17.39	-3.44	75.16	110.98	854.38	436.88	1018.32	610.62	877.61	481.85	987.75	468.25
12.846	1	0.04	0.01	0.01	0.15	1.35	0.04	0.29	6.75	0.28	97.3	9.56	28.26	76.12	4.56	27.42	0.12	4.88	6.93	1.43	1.3	0.22	0	0.28	6.75	0.11	0.08	1.27	2.19	2.74	0.06	0	32.68	0	0		2.09	16.2	-4.06	75.07	108.44	851.41	437.63	1012.34	607.73	874.05	482.31	981.46	467.4
12.879	1	0.05	0.02	0.01	0.23	0.49	0.06	0.33	8.08	0.44	99.03	2.47	18.1	81.07	5.46	29.15	0.15	5.12	6.29	1.59	0.68	0.22	0	0.44	8.08	0.1	0.08	2.26	1.75	3.06	0.09	0	23.8	0	0		-0.18	14.73	-2.5	74.84	107.08	849.23	438.38	1006.4	603.68	871.92	481.11	978.2	468.03
12.912	1	0.05	0.02	0.01	0.34	0.33	0.06	0.48	5.63	0.47	99.04	1.45	14.3	84.48	8.21	35.15	0.16	5.01	6.05	1.69	0.48	0.31	0	0.47	5.63	0.11	0.09	2.36	1.75	3.48	0.1	0	20.33	0	0		2.09	13.53	-2.25	75.64	107.15	847.41	438.43	1003.49	603.14	869.67	480.92	976.12	468.76
12.946	1	0.06	0.03	0.02	0.48	0.14	0.09	0.53	5.19	0.64	98.93	1.42	5.87	79.64	10.07	35.4	0.2	4.58	7.4	1.86	0.4	0.69	0	0.64	5.19	0.11	0.12	2.92	1.75	4.45	0.19	0	12.27	0	0		-0.77	15.18	-0.43	74.02	108.06	843.38	436.64	1001.51	602.24	867.7	478.85	975.18	467.73
12.979	1	0.06	0.03	0.02	0.5	0.15	0.09	0.57	4.03	0.57	98.87	1.44	6.57	76.42	9.43	36.7	0.21	4.7	9.06	1.89	0.42	1.6	0	0.57	4.03	0.11	0.16	2.18	1.75	5.13	0.2	0	11.75	0	0		6.78	16.12	0.82	76.31	108.58	841.42	436.36	1000.45	602.25	867.24	482.95	974.81	468.17
13.012	1	0.06	0.04	0.02	0.52	0.15	0.1	0.56	3.52	0.7	98.87	1.24	6.07	76.45	9.97	35.2	0.28	4.75	12.72	2.49	0.43	2.28	0	0.7	3.52	0.14	0.16	1.45	1.69	5.9	0.28	0	9.76	0	0		5.82	16.11	1.22	75.5	108.69	840.23	436.45	1001.86	604.8	867.66	483.64	975.31	468.61
13.046	1	0.09	0.06	0.03	0.43	0.13	0.14	0.45	3.97	0.82	99.11	0.69	3.95	68.61	10.12	26.39	0.44	4.58	16.72	3.64	0.49	4.62	0	0.82	3.97	0.19	0.18	1.45	1.54	9.12	0.52	0	6.41	0	0		8.96	18.09	0.64	75.89	108.07	842.14	437.34	1005.33	607.39	870.47	487.32	976.96	468.9
13.079	1	0.09	0.06	0.03	0.44	0.13	0.14	0.46	4.16	0.78	99.08	0.74	3.9	75.51	9.56	27.29	0.48	4.29	17.16	4.26	0.51	5	0	0.78	4.16	0.23	0.2	1.15	1.6	9.85	0.5	0	6.07	0	0		4.41	16.37	1.77	74.02	110.84	844.25	439.92	1011.86	614.75	873.99	487.41	983.99	473.78
13.113	1	0.1	0.08	0.03	0.48	0.07	0.14	0.5	3.43	0.82	99	0.69	0	84.77	9.17	27.07	0.8	4.61	10.8	4.23	0.57	3.91	0	0.82	3.43	0.42	0.19	0.77	1.89	12.22	0.64	0	3.57	0	0		-1.58	13.41	0.38	72.18	110.77	848.77	440.12	1021.47	619.3	880.09	489.34	989.46	471.75
13.146	1	0.1	0.08	0.03	0.45	0.06	0.15	0.49	3.49	0.88	99.02	0.58	0	64.35	9.52	24.61	0.88	4.42	9.81	3.92	0.79	2.39	0	0.72	3.49	0.49	0.16	0.77	2.29	13.82	0.68	0	3.04	0	0		2.79	19.05	1.09	72.02	111.12	855.33	438.96	1032.3	622.99	889.41	490.49	999.01	472.17
13.179	1	0.1	0.09	0.03	0.39	0.05	0.16	0.42	4.28	0.86	99.17	0.46	0	60.9	10.09	20.35	0.86	3.73	8.52	3.87	0.99	0.69	0	0.65	4.28	0.53	0.13	0.65	2.66	14.34	0.72	0	2.96	0	0		-1.33	19.78	2.11	71.26	114.9	857.32	435.68	1039.93	624.98	893.1	486.21	1006.94	470.63
13.213	1	0.1	0.09	0.03	0.42	0.06	0.17	0.51	4.36	0.88	98.99	0.49	0	64.67	11.48	21.23	0.88	3.27	10.75	4.5	1.47	0.4	0	0.68	4.36	0.61	0.12	0.65	3.36	17.31	0.74	0	2.67	0	0		-1.61	18.98	1.79	71.32	117.52	861.71	433.48	1049.46	629.16	898.33	483.94	1015.02	469.99
13.246	1	0.1	0.1	0.03	0.43	0.08	0.23	0.55	6.17	0.88	98.91	0.47	0	51.64	15.36	18.83	0.88	2.48	15.13	5.15	2.09	0.41	0	0.74	6.17	0.65	0.13	0.85	3.63	18.45	0.72	0	2.72	0	0		0.8	21.67	1.9	71.13	117.18	866.25	433.64	1054.14	629.88	903.3	484.68	1019.65	470.73
13.279	1	0.09	0.09	0.03	0.57	0.1	0.28	0.89	6.35	0.8	98.21	0.63	0	65.64	20.16	22.72	0.8	2.21	19.93	4.74	1.81	0.43	0	0.66	6.35	0.79	0.13	0.73	4.46	21.92	0.69	0	2.73	0	0		-2.06	18.76	2.33	70.8	114.9	869.75	433.95	1054.7	627.84	906.54	481.09	1021.05	471.54
13.313	1	0.08	0.08	0.02	0.67	0.12	0.29	1.31	6.16	1.19	97.38	0.78	0	60.35	21.67	25.99	0.77	2.03	22.26	4.17	1.65	0.61	0	0.71	6.16	1.19	0.12	0.82	4.91	26.59	0.71	0	2.97	0	0		-2.36	19.9	2.44	70.73	113.95	871.96	434.44	1054.38	625.41	908.08	480.9	1021.65	471.53
13.346	1	0.08	0.08	0.02	0.72	0.11	0.29	1.53	5.93	1.26	96.93	0.83	0	62.16	22.65	27.1	0.76	1.84	20.75	4.99	1.37	0.53	0	0.67	5.93	1.26	0.1	0.64	5.51	28.54	0.71	0	2.99	0	0		0.9	19.52	1.89	71.34	113.46	874.22	434.62	1055.88	625.4	909.75	482.45	1022.68	471.52
13.379	1	0.08	0.07	0.02	0.81	0.09	0.28	1.92	6.55	1.46	96.16	1.05	0	66.29	23.57	29.77	0.73	1.57	17.67	5.93	1.3	0.5	0	0.63	6.55	1.46	0.08	0.55	6.29	30.68	0.73	0.01	3.08	0	0		0.4	18.62	0.96	71.24	113.06	876.45	434.59	1057.23	624.37	910.95	482.87	1023.3	470.24
13.413	1	0.07	0.06	0.02	1.07	0.09	0.27	2.61	5.94	2.05	94.79	1.8	0	63.74	25.57	35.63	0.75	1.53	16.1	6.9	1.63	0.52	0	0.53	5.94	2.05	0.08	0.56	7.97	30.38	0.74	0.01	3.48	0	0		1.08	19.18	0.97	71.24	112.11	878.69	434.71	1058.62	623.84	913.25	482.78	1024.68	470.38
13.446	1	0.07	0.05	0.03	1.3	0.08	0.2	3.44	5.58	2.18	93.13	3.63	0	59.69	22.56	44.26	0.72	1.69	14.39	7.73	2.01	0.47	0	0.52	5.58	2.18	0.07	0.36	8.27	31.42	0.77	0	3.35	0	0		1.83	20.04	1.45	71.36	111.65	878.76	433.87	1058.13	622.41	913.7	481.83	1024.71	469.92
13.48	1	0.06	0.04	0.03	1.79	0.08	0.2	5.41	5.91	3.04	89.17	6.78	0	71.25	24.82	50.28	0.75	1.85	13.97	8.33	2.59	0.51	0	0.52	5.91	3.04	0.05	0.31	10.44	34.38	0.82	0	3.12	0	0		0.97	17.46	1.01	71.66	111.85	879.53	433.34	1057.75	620.77	913.32	480.67	1024.55	468.94
13.513	1	0.05	0.04	0.03	2.39	0.08	0.17	8.16	5.77	3.25	83.68	12.06	0	52.76	24.86	58.62	0.71	2.46	14.79	7.51	2.8	0.59	0	0.53	5.77	3.25	0.05	0.6	9.99	35.97	0.78	0	2.88	0	0		2.5	21.45	0.52	72.37	112.59	881.77	433.02	1058.71	619.47	914.2	480.24	1026.19	468.63
13.546	1	0.05	0.03	0.03	3.11	0.08	0.15	11.24	6.12	3.6	77.51	20.45	0	50.43	24.67	66.57	0.63	2.8	16.12	7.56	2.53	0.63	0	0.52	6.12	3.6	0.05	0.88	9.86	36.37	0.82	0	2.93	0	0		1.4	21.91	-1.94	72.35	112.61	882.53	434.68	1057.26	618.53	911.79	482.74	1023.35	467.37
13.58	1	0.05	0.03	0.03	3.62	0.09	0.16	14.15	6.51	4.11	71.7	25.68	0	50.19	26.28	69.18	0.51	2.65	17.46	7.42	2.84	0.73	0	0.51	6.51	4.11	0.05	1.4	10.92	38.62	0.88	0.02	2.68	0	0		5.52	21.96	-2.99	74.85	106.12	882.77	436.32	1054.7	618.7	913.21	484.92	1018.05	468.46
13.613	1	0.05	0.03	0.03	2.95	0.11	0.17	10.99	6.86	4.5	78.02	19.22	0	53.3	25.04	64.76	0.56	2.5	20.86	7.34	3.52	1.07	0	0.51	6.86	4.5	0.06	2.11	10.7	37.5	0.84	0.01	2.79	0	0		2.77	21.34	-2.69	74.81	109.72	877.97	436.35	1049.06	616.89	906.29	484.04	1014.85	468.14
13.646	1	0.06	0.03	0.03	2.55	0.13	0.19	10.48	7.1	5.19	79.03	14.69	0	77.57	25.36	60.18	0.58	2.45	23.4	7.44	4.04	1.44	0	0.49	7.1	5.19	0.07	1.77	11.26	40.54	0.94	0	2.96	0	0		-3.22	15.8	-4.64	73.16	108.11	870.52	431.11	1035.28	604.7	894.76	475.35	1001.81	460.27
13.68	1	0.06	0.04	0.04	1.79	0.14	0.2	7.4	6.01	5.41	85.21	7.9	0	72.47	24.26	51.46	0.58	2.15	24.81	7.45	4.93	2.03	0	0.48	6.01	5.41	0.08	1.34	11.32	41.48	0.86	0	3.3	0	0		2.17	17.16	-3.55	75.27	105.12	863.8	427.59	1027.53	600.65	890.12	473.23	994.08	457.64
13.713	1	0.07	0.05	0.04	1.46	0.19	0.26	5.89	6.11	5.35	88.22	4.37	0.33	52.45	26.46	43.17	0.61	2.08	29.47	7.88	5.34	3.32	0.31	0.47	6.11	5.35	0.1	1.18	11.77	41.78	0.89	0	3.46	0	0		4.45	21.51	-1.57	75.45	103.57	856.13	425.8	1021.47	600.47	885.72	472.05	988.24	457.31
13.747	1	0.08	0.07	0.04	0.97	0.18	0.29	3.65	5.04	5.92	92.7	1.85	0.73	37.48	25.26	32.34	0.65	1.85	28.14	7.73	5.09	4.01	1.01	0.35	5.04	5.92	0.1	0.53	11.59	41.96	0.92	0	3.66	0	0		3.88	24.56	-1.55	74.61	103.76	849.65	425.9	1015.61	600.58	879.59	472.84	982.11	456.87
13.78	1	0.1	0.08	0.04	0.74	0.17	0.36	2.53	4.83	5.88	94.93	1.26	0.52	31.59	26.65	23.33	0.73	1.49	28	8.46	4.48	4.62	0.6	0.36	4.83	5.88	0.09	0.57	10.89	40.93	0.99	0	3.57	0	0		4.17	25.86	-1.08	74.12	103.86	842.29	425.41	1009.37	601.47	873.09	472.2	975.85	457.13
13.813	1	0.11	0.1	0.04	0.61	0.17	0.44	1.89	4.95	5.3	96.21	1.31	0.37	31.37	28.07	15.38	0.75	1.14	27.35	9.14	3.51	4.96	0	0.35	4.95	5.3	0.08	0.54	11.46	40.66	0.99	0	3.61	0	0		6.43	25.91	-0.74	74.65	104.39	835.59	425.17	1004.62	603.77	867.39	472.93	970.7	457.95
13.847	1	0.12	0.11	0.03	0.5	0.17	0.46	1.28	5.19	5.33	97.44	1.12	0.5	21.14	27.34	10.95	0.84	0.96	26.81	9.91	2.94	4.09	0.25	0.33	5.19	5.33	0.07	0.65	9.91	36.47	1.08	0	3.68	0	0		7.8	28.58	-0.76	74.47	103.3	832.62	426.93	1001.05	604.5	864.84	475.92	966.76	459.04
13.88	1	0.12	0.11	0.03	0.49	0.16	0.49	1.29	5.63	6.04	97.41	1.15	0.37	54.16	28.5	10.04	0.8	0.89	25.01	9.25	1.83	2.83	0	0.3	5.63	6.04	0.06	0.94	9.16	36.55	1.06	0	4.18	0	0		8.22	21.17	-1.53	75.72	103.05	829.85	428.03	997.03	604.79	860.86	477.01	962.46	459.77
13.913	1	0.12	0.12	0.03	0.4	0.13	0.43	0.96	6.2	6.54	98.08	0.87	0	73.49	25.13	7.43	0.83	0.82	21.08	8.66	1.25	2.59	0.42	0.31	6.2	6.54	0.06	1.13	8.63	35.29	1.17	0	4.25	0	0		5.29	16.9	-0.56	75.29	106.47	828.81	430.7	994.13	604.36	857.77	478.37	963.04	462.43
13.947	1	0.12	0.12	0.03	0.35	0.11	0.38	0.81	7.45	7.02	98.38	0.69	0	61.85	22.9	6.72	0.96	0.79	16.66	7.7	1.02	3.19	1.83	0.31	7.45	7.02	0.09	1.65	7.13	34.21	1.17	0	4.9	0	0		11.08	19.58	0.78	76.92	107.6	831.94	436.36	991.85	603.22	858.95	485.59	965.11	468.05
13.98	1	0.13	0.12	0.03	0.3	0.08	0.31	0.67	7.23	6.55	98.65	0.52	0	71.57	19.31	6.79	0.95	0.8	12.26	6.74	0.74	4.31	3.49	0.31	7.23	6.55	0.11	1.73	6.1	33.28	1.06	0	4.91	0	0		11.16	17.38	0.88	77.2	107.6	834.59	441.6	991.92	605.78	860.27	489.83	966.57	473.2
14.013	1	0.13	0.11	0.03	0.27	0.07	0.24	0.51	6.61	5.82	98.99	0.37	0	90.8	15.23	7.5	0.98	0.77	9.12	5.53	0.59	6.47	4.28	0.26	6.61	5.82	0.15	1.22	5.41	29.71	0.88	0	5.08	0	0		2.48	10.55	0.12	75.51	108.26	839.82	448.89	996.75	612.56	863.99	493.48	971.36	479.65
14.047	1	0.13	0.11	0.04	0.25	0.06	0.19	0.42	5.4	5.04	99.17	0.33	0	94.8	10.79	9.11	1.22	0.73	7.85	5.14	0.5	6.72	5.74	0.2	5.4	5.04	0.18	0.77	5.48	27.87	0.74	0.01	4.93	0	0		-1.64	7.48	-0.92	74.26	108.3	846.26	454.08	1003.46	617.66	869.7	498.39	976.96	483.43
14.08	1	0.13	0.11	0.03	0.23	0.06	0.15	0.36	3.86	5.09	99.28	0.33	0	84.98	6.51	10.62	1.16	0.75	8.14	5.03	0.47	3.41	5.06	0.18	3.86	5.09	0.24	0.43	5.36	27.12	0.66	0.04	4.74	0	0	0	0.92	13.34	-0.1	73.58	107.71	848.25	453.2	1012.43	624.59	876.28	499.56	982.91	484.35
14.114	1	0.12	0.1	0.03	0.23	0.08	0.14	0.35	3.36	4.1	99.3	0.33	1.1	58.62	5.1	12.36	1.11	0.77	10.51	4.22	0.47	3.1	3.39	0.16	3.36	4.1	0.33	0.34	5.3	26.15	0.67	0.02	4.99	0	0	0	-0.7	20.26	2.19	72.11	105.4	849.52	451.34	1017.39	625.51	882.59	497.83	987.03	483.66
14.147	1	0.12	0.1	0.03	0.23	0.08	0.13	0.36	2.79	3.84	99.28	0.33	1.78	43.55	4.27	14.21	1.09	0.68	11.5	4.02	0.73	2.69	0.88	0.16	2.79	3.84	0.41	0.33	5.1	25.77	0.72	0.04	5.04	0	0	0	-2.66	23.3	3.95	70.88	101.53	849.41	446.83	1024.57	629.77	889.37	491.82	990.42	481.96
14.18	1	0.11	0.09	0.03	0.25	0.09	0.12	0.42	1.77	4.6	99.15	0.39	2.47	17.85	4.6	16.59	1.09	0.52	12.88	5.13	1.18	2.02	0	0.14	1.77	4.64	0.45	0.24	5.77	27.21	0.69	0.03	5.16	0	0	0	0.17	29.63	3.8	70.23	99.91	852.28	445.62	1030.46	631.61	894.85	493.35	993.94	480.6
14.214	1	0.12	0.09	0.03	0.26	0.1	0.12	0.47	1.4	4.64	99.06	0.42	3.55	13.14	4.64	18.03	0.95	0.48	15.33	6.62	1.52	3.1	0	0.13	1.4	5.44	0.34	0.25	5.48	28.21	0.71	0.04	5.2	0	0	0	-3.28	31.44	1.75	70.23	98.71	857.19	446.26	1034.42	632.75	897.98	490.56	996.18	480.57
14.247	1	0.12	0.08	0.03	0.28	0.1	0.12	0.51	1.14	5.41	98.98	0.47	3.17	17.14	5.58	18.91	0.88	0.42	15.28	8.45	1.79	2.66	0	0.13	1.14	5.41	0.28	0.22	6.12	28.55	0.76	0.05	5.06	0	0	0	-0.6	29.88	2	70.33	98.19	860.38	446.88	1037.2	633.38	901.4	492.16	999.03	481.65
14.28	1	0.13	0.08	0.03	0.3	0.1	0.13	0.59	1.19	5.71	98.83	0.49	2.66	5.4	7.06	19.47	0.79	0.4	15.11	11.03	1.59	3.27	0	0.14	1.19	5.71	0.24	0.23	6.25	29.9	0.86	0.04	4.84	0	0	0	2.66	36.32	3.54	69.3	92.31	860.63	446.35	1037.42	632.87	906.15	492.92	997.78	481.72
14.314	1	0.13	0.08	0.03	0.34	0.11	0.15	0.74	1.28	7.45	98.53	0.53	2.74	7.13	10.19	20.54	0.69	0.33	16.9	13.48	1.6	3.58	0	0.13	1.28	7.45	0.22	0.37	6.06	31.22	0.92	0.04	4.82	0	0	0	2.34	34.84	2.28	69.64	93.26	861.43	446.46	1038.6	633.11	905.66	494.09	997.93	480.5
14.347	1	0.12	0.08	0.03	0.43	0.1	0.19	1.08	1.57	7.94	97.85	0.57	0.62	6.35	16.06	21.33	0.67	0.24	15.7	14.12	2.03	3.05	0	0.14	1.57	7.94	0.21	0.43	6.44	33.85	0.95	0.03	4.7	0	0	0	2.71	35.45	0.46	69.34	91.28	862.31	447.73	1038.74	633.84	905.81	496.15	995.66	480.05
14.38	1	0.12	0.08	0.03	0.51	0.12	0.23	1.43	1.41	8.9	97.13	0.65	0.99	4.87	20.23	22.28	0.59	0.19	18.5	15.22	2.45	2.72	0	0.14	1.41	8.9	0.22	0.54	7.2	35.78	0.96	0.03	4.89	0	0	0	2.77	36.86	1.19	69.1	91.02	862.95	447.35	1039.99	634.43	907.42	495.06	997.29	480.69
14.414	1	0.11	0.08	0.02	0.65	0.12	0.27	2.08	1.26	7.5	95.84	0.88	0	2.85	24.8	24.07	0.56	0.15	19.45	15.78	2.69	2.05	0	0.13	1.26	7.5	0.23	0.53	9.01	38.56	0.84	0.04	4.38	0	0	0	3.69	39.65	0.69	68.39	86.79	863.59	448.14	1040.28	635.08	909.78	496.47	995.12	480.65
14.447	1	0.09	0.07	0.02	0.82	0.11	0.29	2.8	1.42	7.48	94.41	1.17	0	2.85	27.31	27.8	0.53	0.14	18.58	13.84	2.73	1.85	0	0.13	1.42	7.48	0.28	0.54	10.09	39.58	0.85	0.03	4.46	0	0	0	3.88	39.64	-0.57	68.39	87.5	864.73	449.62	1040.3	634.19	909.35	499.8	994.56	479.91
14.481	1	0.09	0.07	0.03	1.04	0.09	0.31	3.54	1.16	7.31	92.91	2.22	0	1.82	29.79	28.3	0.41	0.12	15.65	11.11	1.73	1.3	0	0.1	1.16	7.31	0.32	0.29	16.44	42.51	0.86	0.08	4.24	0	0	0	3.37	41.94	-1.43	68.71	87.79	864.57	451.26	1039.25	635.42	907.72	500.17	993.5	481.49
14.514	1	0.1	0.08	0.03	0.92	0.09	0.32	2.85	1.11	8.36	94.3	2.74	0	4.01	29.12	23.32	0.35	0.09	14.29	8.33	1.43	0.9	0	0.1	1.11	8.36	0.42	0.3	19.78	42.77	1.04	0.06	4.36	0	0	0	3.03	37.88	-2.86	68.98	90.88	863.34	453.24	1036.23	635.5	902.79	502.17	991.55	482.63
14.547	1	0.09	0.09	0.03	0.89	0.08	0.37	2.6	1.07	8.18	94.8	3.16	0	8.39	31.08	19.95	0.33	0.07	11.75	5.65	1.1	0.6	1.27	0.11	1	8.18	0.56	0.36	19.64	41.94	1.07	0.07	4.31	0	0	0	1.31	33.95	-3.72	69.24	90.46	859.58	456.77	1028.87	635.36	896.7	504.04	985.21	485.36
14.581	1	0.1	0.09	0.03	0.94	0.08	0.43	2.75	1.46	8.83	94.49	5.6	0	5.03	33.64	16.29	0.3	0.07	11.19	4.5	0.84	0.37	2.97	0.13	0.86	8.83	0.67	0.45	24.55	44.46	1.46	0.05	4.7	0	0	0	2.61	36.69	-3.43	69.03	89.2	855.66	459.32	1023.03	636.01	892.68	506.32	979.94	487.83
14.614	1	0.1	0.09	0.03	0.93	0.07	0.46	3	1.41	9.85	94.01	6.55	0	6.51	34.92	14.41	0.3	0.07	10.41	3.37	0.88	0.34	6.37	0.11	0.73	9.85	0.95	0.85	25.33	47.15	1.41	0.01	4.81	0	0	0	5.83	35.32	-2.49	71.78	88.6	844.58	453.43	1012.85	631.19	883.32	502.37	969.7	482.65
14.647	1	0.1	0.1	0.03	0.95	0.08	0.53	3.29	1.4	10.96	93.43	8.96	0	2.26	37.22	11.93	0.32	0.07	11.73	3.6	1.05	0.38	10.6	0.1	0.68	10.96	1.01	1.01	27.26	49.6	1.4	0.04	5.03	0	0	0	7.99	40.83	-2.34	71.4	82.25	837.25	444.02	1008.9	624.44	881.9	496.55	960.4	472.02
14.681	1	0.12	0.1	0.03	0.99	0.09	0.56	3.78	1.42	9.26	92.45	12.75	0	4.16	37.63	10.29	0.3	0.07	13.12	3.67	1.12	0.52	15.51	0.11	0.59	9.26	1.09	0.72	31.77	54.3	1.42	0.04	5.2	0	0	0	4.89	37.68	-1.87	71.95	86.29	831.32	440.46	1005.68	623.93	875.1	491.5	958.61	469.76
14.714	1	0.11	0.1	0.03	1.04	0.08	0.63	4.06	1.53	8.9	91.88	15.49	0	2.76	40.25	9.06	0.34	0.07	11.46	3.54	1.32	0.7	16.93	0.13	0.68	8.9	1.14	0.52	31.97	54.71	1.53	0.04	5.31	0	0	0	4.6	39.82	-2.64	72.84	86.84	825.96	439.05	1003.55	625.34	870.73	491.71	954.19	467.71
14.748	1	0.11	0.1	0.03	1.13	0.08	0.66	4.76	1.55	8.85	90.48	18.29	0	2.82	41.74	9.49	0.37	0.06	9.66	3.44	1.2	0.99	21.83	0.17	0.88	8.85	1.18	0.36	32.97	56.8	1.55	0.03	5.48	0	0	0	6.9	39.7	-1.83	72.71	88.19	821.16	438.22	1002.12	628.72	867.54	492.32	952.46	468.55
14.781	1	0.11	0.1	0.03	1.36	0.09	0.8	6.44	1.54	9.14	87.12	28	0	1.9	46.26	9.97	0.4	0.06	10.58	3.94	1.25	1.04	23.29	0.18	0.99	9.14	1.02	0.25	35.32	59.48	1.54	0.05	6.18	0.34	0	0	5.72	41.73	-0.44	72.5	87.22	817.15	438.24	1000.04	631.37	865.77	490.68	950.58	470.28
14.814	1	0.12	0.1	0.04	1.32	0.1	0.75	6.51	1.57	9.4	86.99	29.52	0	1.83	45.21	9.68	0.41	0.05	11.24	5.17	1.39	1.08	22.85	0.2	1.07	9.4	0.85	0.23	37.29	61.1	1.57	0.05	6.7	0.75	0	0	5.71	41.91	0.01	71.87	87.27	813.18	439.49	997.41	633.95	862.84	492.27	947.71	471.92
14.848	1	0.16	0.1	0.05	1.12	0.11	0.54	4.68	1.48	9.3	90.64	27.85	0	3.96	37.62	8.9	0.39	0.04	12.55	4.89	1.32	0.97	22.25	0.22	1.37	9.3	0.66	0.32	43.87	61.11	1.48	0.14	7.33	1.27	0	0	6.42	37.94	1.05	71.18	90.72	811.09	440.49	995.46	634.9	859.79	493.69	948.33	473.91
14.881	1	0.2	0.1	0.06	0.88	0.16	0.43	3.54	1.76	10.51	92.91	20.02	1.85	5.5	31.41	8.18	0.41	0.03	17.72	8.15	1.48	1.06	12.26	0.23	1.76	10.51	0.53	0.33	44.69	61.08	1.51	0.71	7.83	0.72	0	0	7.91	36.22	2.84	71.09	96.29	811.31	440.46	995.92	635.66	858.51	492.53	953.53	477.02
14.914	1	0.2	0.08	0.06	0.96	0.23	0.41	3.97	1.97	12.19	92.06	18.86	4.82	13.96	30.6	12.09	0.39	0.03	23.63	10.48	1.71	1.28	4.27	0.23	1.97	12.19	0.46	0.53	44.58	60.81	1.39	0.59	8.27	0.67	0	0	7.04	31.09	1.64	72.43	105.25	812.01	437.67	998.49	634.37	854.48	490.48	958.48	474.25
14.948	1	0.21	0.07	0.06	0.84	0.32	0.36	3.24	2.74	12.34	93.52	14.3	7.81	46.88	27.5	12.6	0.4	0.04	27.35	10.94	1.63	1.08	0	0.25	2.74	12.34	0.54	0.91	43.56	58.34	1.36	0.6	9.19	0	0	0	3.94	22.63	-2.43	71.72	114.31	831.13	439.16	1015.77	634.36	864.14	490.91	977.12	473.53
14.981	1	0.23	0.07	0.06	0.73	0.48	0.31	2.73	2.73	12.14	94.54	21.31	11.75	69.52	23.15	14.02	0.39	0.04	34.77	13.49	2.26	1.1	0	0.27	2.73	12.14	0.53	0.71	42.31	57.04	1.21	0.13	9.28	0	0	0	0.74	17.88	-0.53	71.85	119.93	833.07	438.01	1017.77	631.73	864.78	488.57	983.75	473.43
15.014	1	0.23	0.07	0.06	0.6	0.51	0.31	2.34	4.68	12.9	95.32	16.82	11.28	73.25	21.99	12.23	0.45	0.06	35.57	15.72	3.38	1.05	0	0.39	4.68	12.9	0.45	1.17	37.87	56.15	1.31	0.02	9.28	0	0	0	2.14	16.96	-3.72	72.55	121.71	850.4	435.61	1034.96	628.79	878.6	490.11	998.24	467.74
15.048	1	0.24	0.06	0.07	0.59	0.53	0.28	2.93	6.81	14.81	94.15	13.92	10.39	84.71	21.63	14.95	0.58	0.09	34.06	19.38	5.47	1.13	0	0.51	6.81	14.81	0.35	1.78	36.6	59.28	1.24	0.02	10.46	0	0	0	3.36	13.44	-1.38	72.87	123.28	852.44	434.5	1038.62	630.22	882.4	487.2	1004.48	470.07
15.081	1	0.22	0.06	0.08	0.42	0.76	0.23	2.38	10.19	14.46	95.24	12.65	11.16	91.02	17.37	16.24	0.63	0.14	39.7	21.13	10.51	1.08	0	0.5	10.19	14.46	0.24	2.13	29.58	57.09	1.1	0	10.86	0	0	0	5.74	10.42	-1.99	75.28	125.45	871.88	439.13	1053.35	630.96	897.57	490.21	1022.11	475.05
15.115	1	0.19	0.05	0.09	0.36	1.15	0.22	2.61	11.93	14.39	94.78	11.36	11.52	89.98	17.71	18.71	0.67	0.23	44.17	25.08	16.12	1.32	0	0.74	11.93	14.39	0.16	2.91	23.6	56.47	1.04	0	12.33	0	0	0	-2.06	11.03	0.21	72.85	125.39	877.51	440.48	1062.33	632.93	907.05	490.85	1031.58	476.16
15.148	1	0.14	0.04	0.09	0.3	1.52	0.21	2.35	14.85	11.84	95.3	8.81	12.64	92.61	16.75	20.37	0.61	0.42	46.97	21.78	17.89	1.1	0	0.96	14.85	11.84	0.1	3.19	17.28	53	0.91	0	13.45	0	0	0	3.37	9.36	-1.45	74.68	127.03	892.57	440.42	1077.84	636.46	919.71	490.33	1046.12	477.73
15.181	1	0.12	0.05	0.09	0.18	2.39	0.21	1.25	18.63	9.11	95.22	15.54	16.57	94.16	11.43	12.99	0.56	0.63	53.64	14.75	17.58	0.67	0	0.98	18.63	9.11	0.07	3.92	12.91	50.03	0.74	0	14.19	0	0	0	-0.48	8.1	0.5	72.53	130.31	893.92	438.3	1087.97	642.85	925.55	487.78	1055.52	478.37
15.215	1	0.11	0.04	0.07	0.14	3.06	0.2	0.83	22.01	7.98	93.89	20.66	19.87	95.24	7.98	11.37	0.43	0.82	54.58	12.51	14.1	0.73	0	1.16	22.01	8.01	0.05	6.22	7.76	45.12	0.56	0	15.98	0	0	0	-3.03	7.02	0.28	71.82	128.25	901.52	438.23	1097.81	645.12	935.08	487.43	1062.97	477.8
15.248	1	0.11	0.04	0.07	0.12	4.96	0.19	0.68	25.31	4.59	90.09	36.93	24.41	93.14	4.59	11.38	0.35	1.17	61.37	7.92	11.92	0.71	0	1.26	25.31	6.63	0.04	8.21	6.78	43.28	0.47	0	17.04	0	0	0	1.72	8.96	0.57	72.3	128.14	902.44	434.28	1103.63	648.49	938.76	484.29	1066.68	476.79
15.281	1	0.09	0.03	0.04	0.12	7.03	0.15	0.63	17.32	2.49	85.94	26.82	31.37	88.4	2.49	13.73	0.27	1.33	63.52	4.48	7.93	0.66	0	1.14	17.32	5.31	0.03	9.25	5.77	40.83	0.34	0	19.27	0	0	0	1.59	11.85	0.26	71.94	129.51	906.88	432.38	1107.25	645.12	941.9	483.03	1071.11	474.18
15.315	1	0.08	0.03	0.03	0.1	10.43	0.13	0.36	15.75	1.28	79.14	28.73	35.97	92.38	1.28	12.42	0.2	1.42	66.28	2.41	5.98	0.7	0	1.16	15.75	4.16	0.04	12.24	3.23	29.93	0.21	0	21.74	0	0	0	1.58	9.52	-0.31	71.79	131.51	907.36	429.13	1110.25	645.17	941.97	479.9	1073.21	471.46
15.348	1	0.07	0.02	0.03	0.08	14.07	0.12	0.27	13.47	1.13	71.86	27.02	39.75	93.09	0.85	9.97	0.19	1.33	67.5	1.55	6.04	0.76	0	1.13	13.47	3.81	0.05	11.67	2.93	25.53	0.17	0	24.17	0	0	0	3.97	9	-2.61	72.5	129.96	913.22	426.69	1115.86	644.13	946.24	478.52	1075.78	468.05
15.381	1	0.06	0.02	0.02	0.07	21.4	0.1	0.21	12.31	1.07	57.2	24.7	44.82	94.01	0.59	9.34	0.16	1.44	67.15	0.92	6.03	0.73	0	1.07	12.28	3.05	0.09	12.31	1.83	20.41	0.13	0	28.9	0	0	0	4.86	8.23	-0.49	73.17	130.61	913.67	426.82	1114.6	641.43	947.59	478.48	1077.87	469.22
15.415	1	0.05	0.01	0.02	0.06	34.56	0.09	0.18	14.71	1.26	40.44	34.23	50.32	94.06	0.44	9.4	0.13	1.31	70.5	0.61	6.26	0.86	0	1.26	11.26	1.63	0.12	14.71	1.32	17.18	0.09	0	33.13	0	0	0	5.41	8.19	-0.09	73.7	130.44	914.69	424.69	1115.94	639.18	949.3	477.33	1079.33	467.06
15.448	1	0.04	0.01	0.02	0.06	39.68	0.08	0.18	12.87	1.18	35.32	31.03	52.68	93.14	0.39	10.68	0.11	1.09	70.52	0.5	6.82	0.72	0	1.18	10.88	1.43	0.16	12.87	1.5	15.86	0.08	0	35.09	0	0	0	3.76	8.96	-0.33	73.4	128.27	917.01	425.02	1117.73	639.47	952.17	475.85	1080.15	467.28
15.482	1	0.03	0.01	0.01	0.05	61.47	0.06	0.19	15.92	1.17	13.53	39.73	61.01	97.44	0.37	12.85	0.08	1.02	72.22	0.4	6.05	0.4	0	1.17	8.92	1.05	0.16	15.92	1.08	14.96	0.06	0	42.16	0	0	0	3.84	3.8	-1.61	73.77	129.15	919.63	426.35	1117.98	638.53	951.83	477.32	1080.6	467.32
15.515	1	0.03	0	0.01	0.04	76.86	0.05	0.18	16.32	0.83	0	58.89	67.98	96.95	0.46	11.78	0.06	0.92	71.88	0.41	6.76	0.38	0	0.83	7.7	0.85	0.17	16.32	1.07	15.09	0.04	0	48.9	0	0	0	6.37	4.7	-1.85	74.95	128.39	921.48	427.25	1118.19	638.47	953.02	478.29	1081.04	468.51
15.548	1	0.03	0	0.01	0.04	74.91	0.05	0.2	19.43	0.93	0.09	57.85	65.28	95.02	0.74	12.18	0.07	0.9	70.52	0.62	8.3	0.35	0	0.93	9.77	0.91	0.16	19.43	1.13	16.69	0.04	0	48.64	0	0	0	7.86	7.26	-3.26	75.59	129.21	920.75	429.38	1111.19	634.31	947.38	479.5	1076.18	469.13
15.582	1	0.02	0	0.01	0.03	81.05	0.04	0.22	18.18	1.03	0	73.6	68.81	97.28	0.93	14.41	0.04	1.02	68.17	0.77	9.24	0.45	0	1.03	9.54	0.53	0.13	18.18	1.09	16.52	0.03	0	53.05	0	0	0	5.3	4.11	-1.13	75.09	129.78	921.1	428.69	1112.27	633.27	949.79	477.41	1079.33	469.58
15.615	1	0.02	0	0.01	0.04	74.84	0.03	0.25	13.82	0.96	0.16	70.57	66.15	96.86	1.03	16.81	0.04	1.32	63.61	0.71	11.16	0.61	0	0.96	8.84	0.4	0.14	13.82	1.01	16.85	0.03	0	52.11	0	0	0	11.03	4.86	-2.07	77.26	129.11	923.24	431.5	1109.5	632.61	948.88	480.1	1077.78	472.6
15.648	1	0.02	0	0.01	0.03	72.81	0.03	0.22	15.72	0.99	2.19	77.09	64.96	97.98	1.14	15.72	0.04	1.4	57.6	0.72	11.37	0.61	0	0.99	10.5	0.28	0.1	15.72	0.95	15.06	0.03	0	54.22	0	0	0	9.74	2.58	-2.08	77.62	127.79	920.88	431.4	1105.56	629.17	946.29	478	1074.03	474.39
15.682	1	0.02	0	0.01	0.03	78.11	0.03	0.2	9.5	0.9	0	87.3	69.63	98.2	1.25	13.06	0.03	1.27	53.91	0.68	12.2	0.52	0	0.9	7.9	0.27	0.07	9.5	1.31	15.55	0.02	0	58.66	0	0	0	9.85	2.02	0.56	77.93	130.29	914.87	423.33	1098.96	621.54	941.3	468	1071.58	467.07
15.715	1	0.01	0	0.01	0.02	83.63	0.03	0.19	6.78	0.92	0	88.57	72.95	98.43	1.44	11.53	0.03	1.52	58.78	0.8	13.16	0.46	0	0.92	6.78	0.25	0.06	6.26	1.34	15.39	0.02	0	59.41	0	0	0	15.74	-1.32	1.26	80.16	130.12	905.3	412.34	1089.07	611.09	932.29	458.91	1062.41	457.42
15.749	1	0.01	0	0.01	0.02	88.74	0.03	0.19	5.14	0.68	0	91.39	78.95	97.75	2.25	11.21	0.04	1.47	62.57	0.83	10.92	0.64	0	0.68	5.14	0.18	0.05	0.98	1.75	14.99	0.02	0	61.36	0	0	0	14.09	3.15	-1.23	79.97	127.29	904.95	411.59	1085.39	605.86	929.34	457.62	1056.6	455.14
15.782	1	0.01	0	0.01	0.03	87.81	0.03	0.21	4.1	0.63	0	92.67	80.1	98.47	3.16	11.88	0.04	1.3	58.82	0.9	7.29	0.53	0	0.63	4.1	0.11	0.06	0.96	1.64	15.58	0.03	0	62.46	0	0	0	13.74	-1.19	-4.42	79.8	127.16	903.56	409.59	1084.61	602.37	925.15	458.4	1052.17	452.35
15.815	1	0.01	0	0	0.03	83.72	0.03	0.21	3.67	0.71	0	91.86	78.4	98.24	3.5	10.93	0.04	1.21	54.28	0.69	4.88	0.49	0	0.71	3.67	0.1	0.09	1.16	1.59	16.14	0.04	0	61.75	0	0	0	16.92	1.89	-3.46	81.25	123.78	896.65	406.73	1078.45	601.88	921.37	454.49	1045.12	451.7
15.849	1	0.02	0	0	0.03	72.84	0.03	0.24	3.1	0.76	2.16	89.92	73.94	98.7	3.67	9.57	0.04	0.79	45.67	0.65	3.04	0.43	0	0.76	3.1	0.07	0.11	1.66	1.78	20.87	0.06	0	60.29	0	0	0	15.35	-0.37	-5	80.46	129.33	894.52	406.58	1076.26	599.52	914.73	456.55	1043.91	450.13
15.882	1	0.02	0	0	0.03	65.64	0.03	0.28	3.29	0.87	9.36	85.28	70.3	98.61	4.6	10.94	0.04	0.64	44.99	0.88	2.79	0.3	0	0.87	3.29	0.05	0.09	3.25	1.82	22.69	0.07	0	57.6	0	0	0	15.92	0.68	-4.54	80.67	128.55	892.37	406.22	1074.66	599.58	913.7	454.98	1042.21	451.71
15.915	1	0.02	0	0	0.03	66.02	0.03	0.32	3.86	0.98	8.98	84.37	69.96	98.6	4.44	13.87	0.04	0.46	46.15	1.24	3.63	0.33	0	0.98	2.72	0.04	0.1	3.86	1.83	23.72	0.09	0	57.16	0	0	0	14.9	0.72	-5.48	79.94	125.99	888.77	405.66	1073.82	602	911.96	455.15	1037.89	451.12
15.949	1	0.02	0	0.01	0.04	70.27	0.03	0.49	2.68	1.15	4.73	80.1	71.06	98.69	4.44	19.86	0.04	0.44	53.2	1.75	4.11	0.36	0	1.15	2.68	0.02	0.12	2.49	1.48	27.83	0.11	0	55.33	0	0	0	13.01	0.37	-5.88	78.87	128.33	885.95	405.58	1073.33	603.81	908.64	456.07	1036.85	450.44
15.982	1	0.01	0	0	0.05	78.43	0.03	0.64	2.29	1.2	0	83.38	74.87	98.02	4.18	26.41	0.04	0.35	58.1	1.76	4.15	0.36	0	1.2	2.29	0.02	0.14	1.66	1.42	28.08	0.1	0	56.7	0	0	0	12.03	2.49	-6.15	78.59	125.94	884.13	407.17	1070.93	605.51	907.68	457.82	1033.4	450.22
16.015	1	0.01	0	0.01	0.05	83.49	0.03	0.57	3.07	1.42	0	82.17	77.14	98.63	3.03	24.13	0.04	0.33	64.96	2.17	4.43	0.35	0	1.42	3.07	0.01	0.16	1.51	1.3	28.85	0.12	0	56.17	0	0	0	10.89	0.61	-5.88	78.13	127.1	882.66	407.55	1068.89	604.47	905.49	457.44	1032.42	451.06
16.049	1	0.01	0	0.01	0.04	91.28	0.03	0.5	4.84	1.71	0	86.78	82.63	98.76	2.3	23.15	0.03	0.33	73.47	2.5	4.44	0.34	0	1.71	4.84	0.01	0.12	2.12	1.12	27.2	0.15	0	58.37	0	0	0	11.71	-0.11	-5.71	78.48	125.7	881.96	409	1066.82	605.81	905.1	459.37	1030.5	450.74
16.082	1	0.01	0	0.01	0.03	91.23	0.03	0.42	4.43	1.7	0	87	82.71	98.24	1.57	19.18	0.03	0.26	73.13	2.82	4.45	0.4	0	1.7	4.43	0.01	0.08	2.8	1.17	27.56	0.16	0	58.49	0	0	0	17.7	1.89	-4.6	81.38	128.6	884.08	412.11	1064.87	606.58	904.8	463.49	1032.99	453.17
16.116	1	0.02	0	0.01	0.03	92.05	0.03	0.38	4.87	1.75	0	88.13	82.77	97.6	1.26	15.75	0.04	0.27	73.73	3.53	5.97	0.48	0	1.75	4.87	0.01	0.05	3.69	1.27	29.1	0.2	0	59.14	0	0	0	15.65	3.47	-3.56	80.95	130.13	888.85	416.44	1063.9	604.08	906.92	465.72	1036.67	455.77
16.149	1	0.02	0	0.01	0.03	91.78	0.04	0.41	5.71	1.75	0	85.2	81.97	96.87	1.43	13.69	0.04	0.23	76.21	3.58	5.48	0.6	0	1.75	5.71	0.01	0.05	4.47	1.26	32.54	0.21	0	57.56	0	0	0	15.23	4.83	-2.6	81.25	127.62	894.59	421.95	1064.88	604.62	912.66	470.46	1039.79	459.17
16.182	1	0.02	0	0.01	0.03	91.65	0.04	0.4	5.33	1.67	0	84.32	82.09	97.75	2.09	12.02	0.05	0.24	76.74	4.92	5.23	0.83	0	1.67	5.33	0.01	0.04	3.2	1.12	33.36	0.2	0.01	57.13	0	0	0	7.01	3.15	0.71	77.55	130.27	893.67	419.35	1071.75	606.85	917.46	467.94	1047.36	458.17
16.216	1	0.02	0	0.01	0.03	89.06	0.05	0.39	7.14	2.18	0	77.96	78.92	98.32	2.82	9.03	0.05	0.26	76.61	4.73	4.84	0.77	0	2.18	7.14	0	0.03	2.32	1.1	34.75	0.27	0	54.53	0	0	0	9.08	1.64	-1.58	78.49	126.96	912.27	421.45	1086.8	607.99	933.65	468.05	1060.31	459.4
16.249	1	0.02	0	0.01	0.03	91.39	0.06	0.39	11.07	2.48	0	78.33	79.6	97.27	4.01	7.34	0.05	0.31	81.04	7.18	4.8	1.24	0	2.48	11.07	0	0.03	3.13	1	35.23	0.26	0	54.66	0	0	0	7.99	4.14	1.85	77.51	130.33	911.67	419.32	1093.13	611.32	938.17	466.65	1068.37	460.89
16.282	1	0.03	0	0.01	0.03	89.69	0.07	0.43	11.58	3.09	0	75.66	77.5	98.6	5.17	7.59	0.06	0.32	79.37	7.58	4.84	1.55	0	3.09	11.58	0	0.03	2.37	0.95	36.12	0.24	0	53.72	0	0	0	7.66	-0.74	1.88	77.25	128.49	918.76	420.75	1102.09	616.26	946.98	466.29	1075.44	463.48
16.316	1	0.03	0	0.01	0.04	82.08	0.08	0.44	11.07	3.96	0	65.55	71.58	98.13	6.08	7.35	0.06	0.33	74.07	6.86	4.76	1.65	0	3.96	11.07	0.01	0.03	2.87	0.95	36.18	0.18	0	50.67	0	0	0	9.33	2.21	0.96	77.7	126.84	925.63	420.43	1109.17	617.59	953.93	465.86	1080.74	463.18
16.349	1	0.03	0	0.01	0.04	82.35	0.08	0.46	10.11	3.9	0	63.79	71.8	98.71	5.82	8.17	0.06	0.36	75.33	7.23	4.57	2.39	0	3.9	10.11	0.01	0.04	3.63	1.03	36.58	0.17	0	50.19	0	0	0	5.74	0.32	0.05	76.32	129.56	928.33	417.81	1112.84	615.67	954.8	462.25	1084.35	459.86
16.382	1	0.03	0	0.01	0.04	79.58	0.08	0.53	10.64	4.14	0	60.63	69.95	97.69	7.17	9.98	0.06	0.47	73.81	7.56	4.58	1.66	0	4.14	10.64	0.01	0.05	2.87	1.08	36.57	0.14	0	49.35	0	0	0	8.75	-3.28	-0.47	77.07	126.06	932.74	414.67	1116.69	612.75	960.17	460.99	1086.13	456.01
16.416	1	0.03	0	0.01	0.04	82.97	0.08	0.49	9.09	4.05	0	64.25	72.7	98.62	5.8	8.98	0.07	0.62	75.85	6.71	4.31	1.17	0	4.05	9.09	0.01	0.07	2.32	1.13	37.05	0.1	0	50.31	0	0	0	10.09	0.66	1.04	77.67	130.72	933.45	413.09	1118.64	611.98	960.67	458.96	1091.37	456.79
16.449	1	0.02	0	0.01	0.03	87.31	0.07	0.46	7.99	3.92	0	69.64	76.5	98.57	4.1	8.29	0.07	0.77	78.95	4.36	4	0.78	0	3.92	7.99	0.01	0.1	1.82	1.35	37.78	0.1	0	51.83	0	0	0	8.57	-0.85	0.77	76.96	130.65	935.68	412.54	1122.18	612.85	963.29	458.21	1093.92	455.99
16.483	1	0.02	0	0.01	0.03	87.32	0.06	0.45	5.9	3.48	0	67.81	77.55	98.57	2.87	8.98	0.09	0.89	80.01	3.48	3.43	0.33	0	3.72	5.9	0.01	0.16	1.1	1.56	37.56	0.1	0	51.3	0	0	0	10.14	-0.83	-0.02	77.51	130.99	938.02	412.56	1123.76	612.71	964.29	458.71	1095.24	455.68
16.516	1	0.02	0	0.01	0.04	87.27	0.06	0.45	5.38	3.88	0	65.49	77.19	98.72	2.29	9.79	0.11	0.84	81.21	3.08	4.01	0.32	0	3.88	5.38	0.01	0.16	1.58	1.53	37.46	0.1	0	50.65	0	0	0	12.66	0.25	-2.03	79.21	130.2	941.47	413.79	1120.65	605.81	962.9	460.89	1092.99	455.48
16.549	1	0.02	0	0.01	0.03	86.89	0.06	0.46	4.79	3.89	0	67.52	77.22	98.76	1.9	9.96	0.11	0.88	79.51	2.85	4.12	0.25	0	3.89	4.79	0.01	0.12	1.58	1.57	38.12	0.09	0	51.22	0	0	0	10.94	-0.13	-1.43	78.94	130.89	944.85	415.92	1120.23	603.63	964.64	461.87	1095.39	455.95
16.583	1	0.03	0	0.01	0.04	72.17	0.07	0.5	4.38	3.01	2.83	44.23	69.23	98.51	1.79	10.86	0.14	0.91	74.76	2.41	3.01	0.2	0	4.22	4.38	0.01	0.09	2.03	1.5	39.39	0.08	0	45.22	0	0	0	12.35	1.03	-3.31	79.46	129.15	947.03	415.3	1122.19	602.63	965.87	463.49	1094.67	454.03
16.616	1	0.03	0.01	0.01	0.05	60.98	0.08	0.47	5.5	2.43	14.02	35.8	64.5	98.4	1.89	10.55	0.13	0.86	70.14	1.96	2.43	0.28	0	4.55	5.5	0.01	0.06	3.59	1.29	37.93	0.08	0	43.03	0	0	0	15.08	1.41	-5.02	80.77	130.28	946.39	415.23	1122.09	600.8	963.11	464.54	1093.17	456.92
16.649	1	0.03	0.01	0.01	0.05	47.72	0.07	0.44	4.12	1.88	27.28	33.56	61.38	96.58	1.83	9.67	0.1	0.7	61.86	1.32	1.88	0.26	0	4.12	3.97	0	0.04	2.09	1.38	37.56	0.06	0	42.42	0	0	0	12.54	5.29	-2.45	80.1	125.98	942.26	420	1116.09	604.81	962.86	464.64	1088.83	462.73
16.683	1	0.03	0.01	0.01	0.05	37.89	0.07	0.35	4.95	1.59	37.11	30.01	57.57	97.53	1.53	8.95	0.09	0.64	56.76	1	1.59	0.26	0	4.95	4.41	0	0.03	4.01	1.51	33.54	0.05	0	41.4	0	0	0	14.14	3.62	-3.24	80.9	127.09	937.44	417.56	1112.07	602.94	957.06	463.59	1084.11	460.54
16.716	1	0.03	0.01	0.01	0.04	50.4	0.08	0.34	5.72	2.83	24.6	34.06	60.66	98.6	1.62	7.99	0.1	0.54	63.48	1.06	2.83	0.52	0	4.96	5.72	0	0.02	4.76	1.41	33.24	0.05	0	42.56	0	0	0	12.14	0.74	-2.9	79.76	125.38	927.51	411.68	1105	599.75	949.73	456.46	1075.11	456.35
16.75	1	0.03	0.01	0.01	0.04	43.05	0.08	0.32	5.82	3.84	31.95	28.8	57.82	98.22	2.36	7.27	0.08	0.45	61.26	0.87	3.84	0.6	0	4.02	5.82	0	0.01	4.71	1.68	31.8	0.04	0	41.04	0	0	0	13.42	1.95	-3.18	79.98	128.32	922.89	408.33	1102.98	600.01	944.62	455.34	1072.9	452.21
16.783	1	0.03	0.01	0.01	0.04	47.91	0.08	0.27	5.37	4.54	27.09	33.85	59.25	98.19	2.98	6.37	0.09	0.44	61.84	0.75	4.54	0.66	0	4.62	5.37	0	0.02	3.9	1.59	28	0.05	0	42.5	0	0	0	18.3	2.05	-4.37	82.18	126.66	918.14	406.18	1099.02	599.2	939.99	455.07	1066.6	451.48
16.816	1	0.03	0.01	0.01	0.04	51.48	0.07	0.25	6.52	4.91	23.52	38.19	59.35	98.78	3.14	6.62	0.09	0.41	62.05	0.66	6.79	0.8	0	4.91	6.52	0	0.02	3.5	1.45	26.02	0.06	0	43.67	0	0	0	18.74	0.05	-5.51	81.82	129.63	917.82	405.42	1099.84	599.17	937.53	456.89	1066.95	449.54
16.85	1	0.02	0	0.01	0.03	55.67	0.06	0.23	5.67	4.23	19.33	52.39	62.59	97.87	2.81	6.95	0.08	0.39	57.94	0.65	5.09	0.56	0	4.23	5.67	0	0.04	3.55	1.26	24.5	0.07	0	47.26	0	0	0	15.14	2.86	-4.42	80.18	126.94	913.91	404.93	1097.66	600.39	937	453.46	1063.9	450.4
16.883	1	0.02	0	0.01	0.04	60.76	0.06	0.29	5.46	3.83	14.24	53.14	63.78	97.9	3.22	8.87	0.07	0.45	61.28	0.88	5.54	0.66	0	3.83	5.04	0	0.05	5.46	1.19	27.2	0.08	0	47.45	0	0	0	16.4	2.8	-4.35	81.18	127.43	912.66	407.34	1093.74	599.93	934.22	455.82	1061.6	452.38
16.916	1	0.02	0	0.01	0.04	60.95	0.06	0.31	6.81	3.65	14.05	53.22	63.3	97.53	3.59	8.79	0.07	0.46	61.37	1.19	5.54	0.47	0	3.65	6.81	0	0.07	6.19	1.21	28.35	0.09	0	47.47	0	0	0	17.04	3.63	-3.61	81.38	130.03	909.72	407.54	1090.16	600.24	930.34	456.4	1060.28	451.64
16.95	1	0.02	0.01	0.01	0.05	54.8	0.07	0.34	5.68	3.82	20.2	41.77	61.23	97.93	4.83	10.61	0.07	0.48	62.57	1.79	5.8	0.56	0	3.82	5.68	0	0.05	3.13	0.99	27.93	0.09	0	44.6	0	0	0	17.34	2.71	-3.34	81.54	132.93	907.83	407.26	1087.25	598.43	926.64	456.2	1059.48	451.34
16.983	1	0.02	0	0.01	0.05	54.36	0.07	0.45	4.77	3.77	20.64	40.27	60.79	98.21	6.35	14.14	0.07	0.58	63.02	2.01	6.59	0.69	0	3.77	4.77	0	0.04	2.07	1.01	29.46	0.09	0	44.21	0	0	0	17.99	1.98	-3.36	81.95	132.61	907.12	408.33	1085.46	598.4	925.53	457.24	1058.05	452.29
17.016	1	0.02	0.01	0.01	0.07	49.33	0.08	0.56	6.26	4.29	25.67	29.21	58	98.34	7.59	17.33	0.08	0.65	65.48	3.19	6.22	0.83	0	4.29	6.26	0	0.05	2.07	0.82	30.32	0.11	0	41.16	0	0	0	17.09	1.6	-4.71	81.57	132.83	906.16	408.02	1086.45	598.4	924.02	457.71	1056.78	453.11
17.05	1	0.03	0.01	0.01	0.08	47.32	0.09	0.61	6.07	4.37	27.68	21.92	57.04	97.33	7.2	18.57	0.07	0.69	68.78	3.5	6.17	1.59	0	4.37	6.07	0	0.04	1.83	0.78	31.21	0.12	0	38.76	0	0	0	17.9	4.01	-3.93	81.92	130.27	905.05	408.66	1084.43	599.9	924.69	457.79	1054.87	452.81
17.083	1	0.03	0.01	0.01	0.08	47.63	0.1	0.62	5.93	4.71	27.37	20.98	56.63	97.27	7.79	17.33	0.08	0.69	70.9	3.68	5.63	1.85	0	4.71	5.93	0	0.03	3.25	0.82	32.45	0.12	0	37.8	0	0	0	17.13	4.13	-4.44	81.5	128.42	905.4	409.97	1083.19	599.55	924.79	459.29	1053.02	452.51
17.117	1	0.03	0.01	0.01	0.08	50.38	0.11	0.7	5.95	3.73	24.62	23.3	57.89	96.86	9.11	15.75	0.08	0.61	72.56	4.25	5.19	2.02	0	3.73	5.95	0	0.02	2.39	0.91	35.69	0.12	0	37.94	0	0	0	19.81	4.86	-4.05	82.62	125.47	908.45	413.96	1080.13	598.35	926.82	462.72	1052.02	454.56
17.15	1	0.03	0.01	0.01	0.07	43.79	0.12	0.56	5.51	3.92	31.21	19.54	55.69	94.3	9.26	10.59	0.1	0.39	70.21	4.49	5	1.84	0	3.92	5.51	0	0.01	2.48	0.78	35.65	0.14	0	36.76	0	0	0	18.73	7.97	-2.67	82.09	128.99	910.89	417.37	1076.57	595	925.78	464.45	1054.5	456.04
17.183	1	0.04	0.01	0.01	0.07	22.96	0.14	0.52	4.83	3.71	54.08	10.21	48.23	96.58	10.42	7.53	0.14	0.3	60.39	4.48	3.85	2.04	0	3.71	4.83	0	0.01	2.01	0.7	35.76	0.12	0	33.14	0	0	0	13.27	5.29	-1.78	81.05	127.42	912.51	422.1	1072.76	592.11	926.44	467.94	1053.42	457.37
17.217	1	0.04	0.02	0.01	0.08	20.5	0.16	0.64	5.04	3.29	59	9.85	46.8	96.74	12.76	6.44	0.14	0.23	60.74	5.51	3.35	2.25	0	3.29	5.04	0	0.01	1.16	0.84	39.68	0.13	0	31.66	0	0	0	5.56	5.05	0.2	77.82	127.69	910.62	419.64	1077.43	594.33	929.61	465.44	1056.93	455.66
17.25	1	0.04	0.02	0.01	0.08	15.79	0.16	0.63	4.99	2.63	68.42	7.78	43.74	97.71	13.57	5.27	0.15	0.16	57.58	5.92	4.43	2.03	0	2.63	4.99	0	0.01	1.04	0.73	39.68	0.11	0	30.42	0	0	0	7.57	3.23	0.86	78.09	128.3	913.78	418.74	1084.53	598.44	934.98	464.91	1063.03	456.83
17.283	1	0.05	0.02	0.01	0.08	17.36	0.17	0.67	4.01	1.97	65.28	9.69	44.78	98.01	13.23	3.83	0.15	0.12	61.55	7.34	4.88	1.64	0	1.97	4.01	0	0.01	0.52	0.64	42.98	0.12	0	29.42	0	0	0	12.71	2.52	0.65	80.17	128.23	922.99	420.65	1093.28	601.48	943.75	467.11	1071.79	460.03
17.317	1	0.05	0.02	0.01	0.09	23.35	0.21	0.95	4.92	1.24	53.3	23.02	46.15	98.61	14.22	3.16	0.14	0.1	73.39	8.17	6.38	1.43	0	1.24	4.92	0	0.01	0.55	0.58	51.02	0.09	0	26.74	0	0	0	8.59	0.68	0.39	78.38	129.03	926.56	422.53	1098.27	604.73	947.3	467.48	1076.2	461.68
17.35	1	0.05	0.02	0.01	0.08	29.75	0.21	0.84	4.89	1.25	45.25	28.03	48.24	98.36	14.9	2.38	0.14	0.08	76.71	10.8	7.36	1.18	0	1.25	4.89	0	0.01	1.04	0.53	48.12	0.09	0	28	0	0	0	6.69	1.52	1.09	77.08	130.76	926.63	421.45	1103.08	608.53	949.56	466.13	1080.25	462.09
17.383	1	0.07	0.02	0.02	0.08	38.55	0.27	0.86	6.9	1.55	36.45	46.64	49.57	96.99	16.75	1.96	0.18	0.09	84.77	15.84	7.97	2.17	0	1.55	6.9	0	0.01	2.39	0.47	47.29	0.08	0	27.44	0	0	0	8.85	4.63	2.32	77.42	132.14	925.61	419.94	1107.44	612.45	951.85	466.68	1083.93	462.78
17.417	1	0.08	0.03	0.02	0.09	34.91	0.29	0.86	7.85	1.32	40.09	49.27	46.7	95.92	17.56	1.65	0.25	0.1	85.12	19.74	9.1	2.1	0	1.32	7.85	0	0.02	4.88	0.37	46.85	0.07	0	25.85	0	0	0	9.39	6.21	2.06	77.41	131.52	927.29	419.36	1111.36	614.71	954.75	467	1086.18	462.33
17.45	1	0.11	0.03	0.02	0.08	33.52	0.27	0.75	11.18	1.36	41.48	51.7	45.94	96.35	15.21	1.85	0.25	0.12	83	24.51	8.7	1.65	0	1.36	11.18	0.01	0.02	6.6	0.37	45.64	0.09	0	26.38	0	0	0	9.17	5.63	-1.29	77.06	130.06	928.67	419.3	1111.75	616.03	952.99	466.28	1082.91	460.09
17.484	1	0.1	0.03	0.02	0.08	25.2	0.25	0.7	12.16	1.21	49.8	42.71	43.91	97.31	12.97	1.65	0.31	0.13	77.52	22.04	7.43	0.96	0	1.21	12.16	0.01	0.03	4.9	0.31	46.3	0.09	0	25.55	0	0	0	7.65	4.05	0.99	76.81	132.12	929.64	419.39	1113.32	615.25	955.44	465.32	1087.51	461.88
17.517	1	0.1	0.03	0.02	0.07	22.48	0.21	0.6	12.6	1.12	55.04	39.09	43.63	97.57	9.94	1.58	0.33	0.15	75.22	20.22	6.94	1.13	0	1.12	12.6	0.01	0.04	4.47	0.3	45.68	0.08	0	25.37	0	0	0	8.09	3.53	0.68	76.94	132.21	930.61	419.19	1114.05	614.91	955.93	465.5	1088.08	461.37
17.55	1	0.09	0.03	0.02	0.07	22.74	0.22	0.57	15.12	1.23	54.52	44.08	43.87	98.16	8.69	1.72	0.32	0.18	75.25	15.2	5.65	1.51	0	1.23	15.12	0.01	0.06	5.14	0.29	45.68	0.08	0	25.49	0	0	0	11.52	2.12	-0.34	78.44	133.61	930.97	419.76	1112.56	614.2	953.61	467.43	1087.09	461.4
17.584	1	0.09	0.03	0.02	0.08	21.22	0.21	0.57	12.43	0.96	57.55	38.94	44.17	98.12	8.79	1.78	0.33	0.18	75.31	12.27	4.25	1.17	0	0.96	12.43	0.02	0.07	5.47	0.23	45.28	0.07	0	24.66	0	0	0	10.3	2.21	-0.9	78.27	132.91	932.25	420.96	1111.25	612.37	953.41	468.07	1086.14	461.29
17.617	1	0.08	0.03	0.02	0.08	22.45	0.23	0.61	11.4	1.06	55.11	38.37	45.03	96.86	10.35	2.21	0.34	0.16	76.04	11.95	3.28	0.88	0	1.06	11.4	0.01	0.07	5.5	0.23	45.04	0.07	0	24.94	0	0	0	14.79	4.86	-2.05	80.49	129.27	934.54	422.14	1108.93	609.93	954.2	469.5	1083.23	461.73
17.65	1	0.07	0.03	0.01	0.08	27.95	0.22	0.54	9.26	1.38	47.05	38.86	48.16	97.43	10.28	2.42	0.35	0.14	78.43	10.89	2.44	0.8	0	1.38	9.26	0.01	0.06	5.9	0.2	42.19	0.07	0.01	26.35	0	0	0	11.93	3.83	-3.37	79.59	132.78	933.28	421.99	1107.99	606.87	949.86	469.5	1082.46	462.59
17.684	1	0.06	0.02	0.01	0.07	36.24	0.19	0.56	9.08	1.43	38.76	37.94	51.9	95.69	10.14	2.68	0.25	0.13	78.13	9.43	2.36	0.62	0	1.43	9.08	0.01	0.04	6.19	0.2	42.73	0.07	0	29.92	0	0	0	15.46	6.5	-1.57	81.02	129.03	930.43	421.88	1101.93	605.43	949.18	467.16	1078.16	463.59
17.717	1	0.06	0.02	0.01	0.07	27.47	0.18	0.51	7.82	1.38	47.53	29.54	49.09	96.71	9.03	2.49	0.24	0.1	74.69	7.73	2.69	0.67	0	1.38	7.82	0.01	0.03	4.91	0.18	41.62	0.07	0	28.03	0	0	0	14.46	5.09	-3.63	81.04	129.28	926.58	420.25	1099.3	603.02	943.74	466.98	1072.93	462.25
17.751	1	0.05	0.02	0.01	0.07	28.03	0.17	0.51	6.69	1.78	46.97	22.55	48.94	97.85	10.6	2	0.27	0.09	71.29	8.11	5.09	0.92	0	1.78	6.69	0.01	0.02	2.81	0.17	40.82	0.09	0	30.01	0	0	0	11.71	2.91	-1.78	79.88	123.39	914.65	415.68	1087.54	600.22	936.74	459.33	1060.12	457.75
17.784	1	0.05	0.02	0.01	0.07	16.39	0.2	0.49	7.58	2.64	67.23	13.05	42.95	98.71	12.56	1.68	0.29	0.07	62.16	6.74	4.24	1.08	0	2.64	7.58	0	0.02	2.73	0.18	38.22	0.12	0	28.49	0	0	0	10.18	-0.3	-3.07	79.2	128.82	912.27	412.5	1087.82	597.38	931.52	457.47	1060.32	455.77
17.817	1	0.06	0.02	0.01	0.08	9.59	0.21	0.47	7.82	3.33	80.81	7.4	37.64	98.08	13.74	1.87	0.32	0.06	54.07	6.82	3.99	1.73	0	3.33	7.82	0	0.03	2.65	0.17	35.73	0.14	0.01	27.1	0	0	0	14.88	2.34	-2.65	81.28	126.32	908.61	410.88	1084.41	598.33	929.78	456.63	1056.08	454.52
17.851	1	0.07	0.03	0.02	0.09	5.06	0.25	0.47	8.81	4.64	89.88	5.61	30.67	98.16	14.25	1.83	0.43	0.05	49.39	7.58	4.38	2.59	0	4.64	8.81	0	0.03	2.71	0.17	35.45	0.16	0	23.31	0	0	0	13.33	2.12	-4.88	80.61	130.9	905.72	408.67	1082.91	594.54	922.91	456.71	1053.74	452.35
17.884	1	0.08	0.04	0.02	0.1	2	0.22	0.52	7.42	3.9	96.01	2.57	23.91	96.28	11.48	1.57	0.48	0.06	40.65	6.64	4.06	2.91	0	3.9	7.42	0	0.03	1.97	0.21	40.91	0.16	0	19.12	0	0	0	19.83	5.74	-3.17	83.14	128.29	900.66	408.45	1076.62	596.31	920.39	455.81	1048.67	453.74
17.917	1	0.08	0.05	0.02	0.1	2.48	0.23	0.57	6.29	3.4	95.04	3.94	25.73	97.3	10.82	1.44	0.51	0.06	47.31	5.89	4.21	2.38	0	3.4	6.29	0	0.02	1.9	0.22	43.85	0.14	0	17.73	0	0	0	16.25	4.08	-2.06	81.83	132.65	898.56	409.27	1071.72	593.11	915.7	455.08	1048.33	453.13
17.951	1	0.08	0.06	0.02	0.11	1.94	0.25	0.55	5.57	3.53	96.12	4.28	23.63	97.42	9.92	1.42	0.46	0.06	49.1	5.31	4.08	2.11	0	3.53	5.57	0	0.01	1.44	0.2	43.75	0.1	0	14.58	0	0	0	13.91	3.83	-3.76	80.87	132.19	897.09	409.6	1069.97	592.28	912.67	457.34	1044.68	450.55
17.984	1	0.09	0.07	0.02	0.11	2.38	0.26	0.58	4.85	2.9	95.23	6.05	25.6	97.67	10.35	1.43	0.43	0.05	54.35	6.05	3.42	2.17	0	2.9	4.85	0	0.01	1.43	0.19	44.77	0.09	0	13.81	0	0	0	15.3	3.33	-4.64	81.44	129.8	895.23	410.25	1069.16	594.27	911.74	458.93	1041.33	451.5
18.017	1	0.1	0.08	0.02	0.12	2.3	0.27	0.59	5.02	2.48	95.39	7.57	25.53	97.39	9.24	1.85	0.42	0.05	57.18	6.63	2.47	2.11	0	2.48	5.02	0	0.01	2.15	0.17	45.62	0.08	0	12.05	0	0	0	12.48	3.9	-4.25	80.14	131.78	893.53	410.64	1067.98	594.5	909.62	458.64	1041.21	451.64
18.051	1	0.12	0.09	0.02	0.12	1.84	0.26	0.58	4.59	1.96	96.31	7.18	23.95	98.01	7.9	2	0.42	0.05	56.89	8.36	2.35	2.96	0	1.96	4.59	0	0.01	2.39	0.14	46.61	0.07	0	10.17	0	0	0	13.52	2.51	-4.51	80.55	132.66	892.85	411.31	1067.71	595.5	908.38	460.07	1040.83	452.51
18.084	1	0.12	0.09	0.02	0.12	1.98	0.25	0.54	4.64	1.77	96.04	8.31	24.37	97.37	6.62	1.64	0.4	0.05	58.82	8.5	2.8	3.09	0	1.77	4.64	0	0	3.25	0.12	46.52	0.07	0	9.82	0	0	0	14.86	3.94	-3.33	81.09	130.93	892.85	413.15	1065.49	596.99	909.45	461.07	1040.14	453.16
18.118	1	0.13	0.1	0.03	0.12	2.37	0.25	0.62	3.66	1.29	95.25	11.62	25.08	96.26	6.26	1.5	0.41	0.07	64.42	10.49	4.77	2.14	0	1.29	3.66	0	0	3.28	0.11	50.2	0.08	0	8.65	0	0	0	14.64	5.76	-2.33	81.14	132.93	894.56	415.54	1063.76	595.8	909.43	462.34	1042.14	454.66
18.151	1	0.14	0.1	0.03	0.12	2.33	0.27	0.68	3.82	0.9	95.34	12.56	24.59	97.4	7.32	1.4	0.49	0.05	65.36	12.68	5.33	2.3	0	0.9	3.82	0.01	0	2.24	0.11	51.47	0.08	0	7.99	0	0	0	13.18	3.88	-1.73	80.8	130.03	896.88	418.06	1061.88	594.19	911.76	463.41	1041.54	455.32
18.184	1	0.15	0.1	0.03	0.12	2.34	0.27	0.67	4.37	0.92	95.32	12.78	24.33	96.58	7.53	1.27	0.54	0.05	65.07	13.55	5.53	3.25	0	0.92	4.37	0.01	0	2.61	0.11	51.36	0.07	0	8.2	0	0	0	10.28	5.29	1.09	79.76	129.06	896.9	419.09	1061.49	591.91	914.9	464.28	1043.75	457.05
18.218	1	0.16	0.1	0.03	0.13	1.88	0.29	0.7	3.96	0.88	96.24	9.28	23.68	94.9	8.84	1.16	0.64	0.04	61.01	16.51	3.04	3.48	0	0.88	3.96	0.01	0	1.72	0.13	51.02	0.07	0	8.25	0	0	0	13.13	7.38	2.38	80.9	127.88	897.4	420.65	1063.6	594.32	918.16	468.18	1045.74	459.46
18.251	1	0.2	0.1	0.03	0.14	1.71	0.31	0.7	4.47	0.98	96.58	8.06	22.73	96.44	10.8	1.24	0.59	0.05	58.57	21.32	2.37	5.51	0	0.98	4.47	0.01	0.01	1.95	0.13	48.96	0.07	0.01	8.62	0	0	0	7.85	5.5	2.37	78.81	128.69	900.52	420.68	1070.35	597.61	922.63	467.68	1051.05	459.21
18.284	1	0.22	0.1	0.03	0.16	1.78	0.36	0.72	4.99	0.99	96.45	9.5	22.32	96.77	13.28	1.23	0.54	0.06	60.29	23.93	1.91	5.8	0	0.99	4.99	0.02	0.01	2.79	0.14	47.23	0.06	0	8.09	0	0	0	11.04	5	3.17	79.85	130.13	906.85	419.46	1079.13	599.77	930.2	466.49	1060.19	460.49
18.318	1	0.24	0.1	0.02	0.17	2.73	0.44	1.03	5.04	0.54	94.54	15.36	25.05	97.66	17.45	1.18	0.48	0.06	67.06	31.33	2.25	3	0	0.54	5.04	0.03	0.01	1.87	0.15	51.64	0.04	0.01	8.59	0	0	0	7.13	3.35	4.69	78.3	128.42	911.04	420.62	1085.18	602.73	937.55	464.61	1065.97	463.41
18.351	1	0.28	0.09	0.02	0.18	5.01	0.52	1.05	5.33	0.49	89.97	27.59	28.53	98	20.24	0.92	0.43	0.06	76	38.37	4.24	1.6	0	0.49	5.33	0.03	0.02	2.05	0.14	49.75	0.04	0	9.72	0	0	0	8.09	2.53	3.52	78.06	131.82	914.46	419.39	1092.22	606.46	939.98	464.37	1071.79	462.55
18.384	1	0.22	0.08	0.02	0.16	7.75	0.5	1.13	7.08	0.36	84.51	40.15	31.71	98.28	19.62	0.89	0.36	0.06	81.29	33.91	5.44	1.17	0	0.36	7.08	0.03	0.02	1.83	0.16	52.03	0.04	0	11.19	0	0	0	8.38	1.77	1.96	77.87	132.46	918.95	420.13	1098.18	610.07	943.29	465.61	1075.72	462.48
18.418	1	0.21	0.07	0.02	0.14	11.84	0.46	0.82	8.59	0.37	76.31	48.87	34.83	96.85	18.93	0.9	0.32	0.08	84.18	35.09	7.29	1.49	0	0.37	8.59	0.05	0.04	2.15	0.14	44.94	0.04	0	13.93	0	0	0	6.34	4.87	1.97	76.55	134.95	918.24	418.95	1103.16	614.22	944.3	466.13	1079.17	461.63
18.451	1	0.22	0.06	0.02	0.14	13.99	0.48	0.88	9.64	0.4	72.02	52.42	35	97.1	20.84	0.78	0.35	0.1	84.9	38.01	8.98	1.95	0	0.4	9.64	0.05	0.05	3.04	0.16	44.88	0.04	0	15.28	0	0	0	8.65	4.44	1.82	77.06	135.65	919.4	417.63	1107.52	617.19	946.56	466.1	1082.13	461.34
18.485	1	0.17	0.05	0.03	0.13	16.93	0.44	0.9	10.24	0.47	66.13	50.43	36.36	96.86	21.44	0.81	0.42	0.12	83.31	33.34	10.27	3.83	0	0.47	10.24	0.06	0.06	3.61	0.2	44.79	0.05	0	18.11	0	0	0	9.43	4.85	1.31	77.27	134.7	920.29	418.61	1108.35	619.43	947.34	466.03	1082	462.72
18.518	1	0.12	0.04	0.02	0.12	17.85	0.39	0.79	9.62	0.48	64.31	44.17	38.29	97.15	20.21	0.76	0.42	0.15	80.8	23.95	8.72	2.57	0	0.48	9.62	0.06	0.09	3.58	0.23	42.82	0.06	0	19.95	0	0	0	7.19	4.36	0.72	76.62	134.7	922.48	419.77	1108.79	618.66	948.03	465.82	1082.7	462.9
18.551	1	0.1	0.04	0.02	0.11	17.81	0.33	0.68	9.64	0.53	64.38	40.45	39.98	97.07	17.16	0.79	0.39	0.14	78.88	19.18	6.55	1.29	0	0.53	9.64	0.05	0.13	3.89	0.24	42.13	0.06	0	20.9	0	0	0	8.93	4.49	-0.81	77.61	134.74	925.56	421.23	1108.62	616.71	947.95	469	1082.51	462.14
18.585	1	0.07	0.03	0.02	0.09	21.53	0.28	0.59	9.24	0.6	56.95	33.46	43.56	97.62	16.02	0.76	0.45	0.14	75.54	13.38	5.22	0.96	0	0.6	9.24	0.05	0.12	3.31	0.35	39.96	0.06	0.01	24.71	0	0	0	7.02	3.42	-0.77	77.24	132.14	926.64	422.92	1106.95	615.73	948.96	468.19	1081.02	463.52
18.618	1	0.07	0.03	0.01	0.1	20.08	0.29	0.65	8.29	0.7	59.83	30.63	42.29	93.55	17.14	0.95	0.49	0.12	74.87	11.96	4.8	0.8	0	0.7	8.29	0.04	0.12	6.11	0.3	41.04	0.06	0.02	24.27	0	0	0	9.67	8.63	-2.2	78.41	132.54	925.52	422.65	1103.9	612.59	945.3	469.23	1077.72	463.45
18.651	1	0.07	0.03	0.01	0.1	19.86	0.29	0.58	7.62	0.91	60.28	29.27	42.19	94.77	17.23	1.16	0.48	0.11	74.74	11.61	4.41	1.29	0	0.91	7.62	0.03	0.12	7.11	0.31	37.89	0.06	0.01	24.21	0	0	0	8.68	7.51	-2.15	78.19	132.3	921.18	422.04	1099.34	610.83	940.98	467.59	1073.23	464.03
18.685	1	0.06	0.03	0.01	0.1	18.64	0.28	0.6	7.27	1.01	62.72	22.96	41.61	93.3	18.4	1.06	0.35	0.09	71	9.34	4.69	1.6	0	1.01	7.18	0.02	0.08	7.27	0.33	37.66	0.07	0	25.4	0	0	0	13.6	8.83	-1.68	80.14	128.86	916.71	423.23	1092.01	611.3	937.4	469.18	1066.17	464.57
18.718	1	0.06	0.03	0.01	0.09	18.13	0.24	0.51	9.64	0.87	63.74	24.01	41.7	94.74	16.21	1.03	0.33	0.09	69.35	8.04	4.41	1.22	0	0.87	6.73	0.02	0.05	9.64	0.28	36.09	0.06	0	25.93	0	0	0	12.67	7.54	-3.31	79.8	129.06	913.31	423.76	1088.99	610.37	932.43	470.56	1061.39	465.43
18.752	1	0.06	0.02	0.01	0.08	16.68	0.2	0.44	7.5	0.69	66.65	15.83	42.3	95.64	13.28	0.91	0.32	0.08	65.04	7.66	4.42	0.59	0	0.69	7.06	0.02	0.03	7.5	0.26	35.54	0.06	0.01	27.21	0	0	0	15.01	6.56	-1.07	81.09	128.54	906.04	424	1078.92	609.92	926.23	469.33	1054.72	465.29
18.785	1	0.06	0.02	0.01	0.08	21.42	0.21	0.46	8.06	0.59	57.15	21.17	44.12	94.5	14.94	1	0.34	0.06	68.91	9.31	6.07	0.87	0	0.59	8.06	0.02	0.02	4.79	0.23	34.78	0.06	0	28.02	0	0	0	15.55	7.78	0.47	81.38	125.83	891.79	420.73	1062.7	605.1	913.91	464.59	1039.72	462.48
18.818	1	0.06	0.03	0.01	0.08	16.61	0.22	0.46	6.74	0.63	66.78	16.46	41.22	93.79	16.12	0.97	0.39	0.05	66.37	10.72	7.36	1.02	0	0.63	6.74	0.02	0.02	3.16	0.22	33.82	0.06	0	26.5	0	0	0	6.68	8.42	-1.46	78.35	129.4	888.96	420.59	1057.3	598.93	906.1	463.77	1035.41	458.84
18.852	1	0.08	0.03	0.02	0.09	11.01	0.22	0.46	6.28	0.77	77.97	13.28	36.65	93.97	15	1.13	0.5	0.05	63.7	15.37	9.49	2.38	0	0.77	6.28	0.01	0.01	1.7	0.2	34.61	0.08	0	23.59	0	0	0	8.7	8.27	-1.54	79.27	129.08	883.12	419.04	1049.6	595.44	899.42	462.24	1028.41	457.6
18.885	1	0.09	0.04	0.02	0.09	5.89	0.21	0.42	4.68	0.74	88.22	7.47	31.05	89.79	15.02	1.03	0.6	0.04	57.33	16.66	10.25	3.11	0	0.74	4.68	0.01	0.01	0.85	0.17	32.63	0.08	0	20.71	0	0	0	13.85	11.13	-1.45	80.98	128.12	874.29	418.63	1039.12	594.45	890.49	464.27	1018.34	455.89
18.918	1	0.1	0.04	0.02	0.1	3.63	0.22	0.43	3.37	0.75	92.75	4.1	28.68	92.08	14.98	1.05	0.64	0.03	50.73	19.35	6.95	3.04	0	0.75	3.37	0.01	0.01	0.67	0.19	33.27	0.08	0	19.51	0	0	0	13.47	9.74	-2.25	80.91	131.13	869.23	417.11	1036.15	595.09	884.07	463.17	1014.93	454.87
18.952	1	0.14	0.06	0.02	0.12	2.27	0.24	0.44	2.65	0.7	95.45	3.53	24.86	93.69	15.06	1.15	0.7	0.03	49.51	23.68	5.93	3.23	0	0.67	2.65	0.01	0.01	0.51	0.17	33.65	0.07	0	15.83	0	0	0	14.77	8.51	-2.59	81.57	130	863.8	416.97	1030.01	594.48	878.54	463.55	1008.22	454.4
18.985	1	0.17	0.06	0.02	0.14	1.56	0.27	0.5	2.2	0.81	96.87	2.44	21.47	93.57	17.66	1.3	0.81	0.02	45.21	28.98	5.36	2.71	0	0.65	2.2	0.01	0.01	0.48	0.17	33.79	0.07	0.01	14.59	0	0	0	14.47	8.61	-2.89	81.44	129.81	858.95	416.13	1025.13	593.22	873.48	462.77	1002.97	453.65
19.018	1	0.24	0.07	0.02	0.18	1.25	0.36	0.61	1.61	1	97.49	2.29	18.13	93.83	22.98	1.59	1	0.02	45.03	40.09	5.72	3.12	0	0.57	1.61	0.01	0.01	0.43	0.17	33.04	0.07	0	12.67	0	0	0	13.22	8.39	-2.62	80.99	131.48	855.34	416.51	1021.54	593	869.23	462.64	1000.45	454.33
19.052	1	0.3	0.09	0.02	0.2	0.55	0.4	0.67	1.48	1.48	98.66	1.16	9.37	93.59	25.55	1.39	1.48	0.02	36.57	44.87	8.66	3.27	0	0.47	1.15	0.01	0.01	0.43	0.15	33.06	0.08	0	9.59	0	0	0	13.17	8.6	-2.89	80.99	129.97	852.12	416.56	1017.71	592.55	866.26	462.79	995.92	453.75
19.085	1	0.29	0.1	0.02	0.21	0.4	0.38	0.73	1.43	1.43	98.53	0.81	6.95	91.69	25.55	1.35	1.43	0.02	31.79	43.85	8.72	2.95	0	0.4	0.86	0.01	0.01	0.37	0.16	35.29	0.07	0	9.12	0	0	0	14.55	9.99	-2.62	81.42	128.63	849.79	418.47	1011.75	591.22	863.14	464.29	991.4	454.49
19.119	1	0.26	0.11	0.02	0.21	0.21	0.34	0.7	1.4	1.4	98.6	0.44	3.12	95.63	23.62	1.52	1.4	0.02	23.26	37.06	6.58	3.54	0	0.26	0.61	0.01	0.01	0.4	0.17	35.97	0.07	0	7.58	0	0	0	12.42	6.57	-2.04	81.07	132.18	848.26	419.46	1008.8	589.22	859.61	465.35	991.36	454.76
19.152	1	0.29	0.11	0.02	0.19	0.17	0.28	0.53	1.69	1.69	98.94	0.38	3.14	95.67	18.25	1.72	1.69	0.03	21.32	36.1	5.39	4.41	0	0.2	0.56	0.01	0.01	0.58	0.17	34.48	0.07	0	6.97	0	0	0	8.75	6.52	-1.93	79.78	130.54	848.01	419.19	1008.4	588.01	860.27	464.45	990.35	453.54
19.185	1	0.3	0.11	0.02	0.18	0.17	0.26	0.46	1.6	1.6	99.07	0.37	4.46	95.79	15.71	1.37	1.6	0.03	20.73	34.87	2.97	4.71	0	0.21	0.6	0.01	0.01	0.81	0.17	34.01	0.07	0	6.99	0	0	0	5.52	6.38	-0.63	78.42	126.88	846.9	418.16	1009.29	587.82	863.38	463.92	989.72	452.29
19.219	1	0.35	0.13	0.02	0.18	0.17	0.26	0.41	2.51	2.51	99.17	0.44	4.32	96.85	13.78	1.21	2.51	0.03	22.68	35.45	2.58	5.48	0	0.19	0.61	0.02	0.01	1.31	0.19	33.43	0.07	0.01	6.09	0	0	0	4.45	4.88	-0.78	77.69	131.04	847.84	418.6	1014.72	592.1	864.37	466.78	994.65	452.69
19.252	1	0.32	0.12	0.02	0.16	0.26	0.24	0.34	2.39	2.39	99.33	0.72	8	96.59	11.19	1.19	2.39	0.03	28.84	32.39	2.23	4.57	0	0.2	0.61	0.02	0.01	2.17	0.18	31.04	0.07	0.01	6.55	0	0	0	8.66	5.28	0.78	79.34	130.6	851.38	418.17	1021.3	594.87	871.21	468.14	1001.1	454.46
19.285	1	0.26	0.13	0.02	0.16	0.34	0.26	0.32	2.67	2.67	99.32	1.06	9.85	96.93	10.68	1.12	2.67	0.03	34.53	26.11	2.55	3.93	0	0.22	0.68	0.02	0.01	1.98	0.2	30.02	0.09	0.01	6.18	0	0	0	14.09	4.74	-0.14	81.66	130.61	861.14	416.85	1031.01	595.95	879.95	466.78	1009.97	454.37
19.319	1	0.23	0.13	0.03	0.14	0.49	0.24	0.27	2.44	2.44	99.02	1.82	12.56	96.68	8.49	1.15	2.44	0.03	41.57	22.88	3.87	4.07	0	0.21	0.78	0.02	0.02	2.14	0.19	28.81	0.1	0.01	5.94	0	0	0	10.95	5.14	2.58	80.14	129.96	864.41	413.77	1038.89	596.17	888.46	463.12	1018.08	453.67
19.352	1	0.27	0.12	0.03	0.14	0.73	0.26	0.28	2.56	2.34	98.53	3.14	15.34	96.58	8.94	1.15	2.34	0.03	48.1	27.52	4.26	3.87	0	0.21	1.04	0.02	0.02	2.56	0.18	28.68	0.1	0.01	6.28	0	0	0	8.55	5.3	2.6	78.93	130.58	872.29	413.21	1047.91	597.15	896.56	460.75	1026.95	453.73
19.385	1	0.28	0.12	0.02	0.15	0.88	0.3	0.29	3.17	2.13	98.24	4.13	16.06	97.44	11.22	0.88	2.13	0.03	51.01	29.9	4.37	3.25	0	0.21	1.58	0.02	0.02	3.17	0.19	27.58	0.08	0.01	6.43	0	0	0	8.84	3.8	3.08	79.12	135.28	877.69	415.34	1054.54	600.08	900.7	462.62	1035.88	457.42
19.419	1	0.3	0.12	0.02	0.16	1.61	0.35	0.3	4.26	1.87	96.78	9.46	20.4	97.23	13.14	0.76	1.87	0.02	60.97	32.3	3.75	3	0	0.2	2.04	0.03	0.02	4.26	0.18	27.01	0.07	0.01	6.86	0	0	0	8.71	4.2	2.66	78.78	133.89	881	417.35	1059.55	604.65	905.12	464.91	1038.88	459.21
19.452	1	0.31	0.11	0.02	0.17	3.3	0.44	0.34	3.75	1.63	93.4	18.97	25.49	95.94	16.92	0.7	1.63	0.03	71.52	36.6	3.93	3.26	0	0.2	2.2	0.04	0.02	3.75	0.18	25.94	0.06	0.01	8.08	0	0	0	7.02	6.19	2.58	77.37	137.97	880.66	415.11	1066.14	609.78	906.21	463.53	1044.08	458.35
19.486	1	0.31	0.1	0.03	0.16	6.38	0.48	0.34	2.73	1.52	87.24	31.51	29.15	95.67	18.89	0.57	1.52	0.03	80.95	39.72	7.89	7.17	0	0.2	2.73	0.07	0.03	2.27	0.17	24.06	0.06	0	9.5	0	0	0	5.05	6.53	0.04	76.28	137.01	879	413.3	1068.29	613.04	904.37	463.77	1041.02	453.89
19.519	1	0.33	0.09	0.03	0.17	7.34	0.52	0.36	3.44	1.47	85.31	32.9	28.62	96.62	22.24	0.47	1.47	0.05	81.03	43.53	10.31	9.14	0	0.26	3.44	0.11	0.03	2.63	0.16	22.61	0.06	0	10.81	0	0	0	9.86	5.24	0.91	77.67	137.41	879.23	410.9	1074.64	619.37	908.25	461.86	1045.5	455.45
19.552	1	0.38	0.08	0.05	0.14	10.57	0.46	0.35	4.88	1.53	78.87	43	29.12	96.68	21.43	0.37	1.53	0.05	84.95	50.63	16.82	10.45	0	0.28	4.88	0.1	0.03	2.21	0.16	22.78	0.06	0	12.39	0	0	0	13.13	5.14	-1.28	78.91	134.17	884.82	407.38	1076.84	614.35	911.54	458.68	1045.46	450.41
19.586	1	0.39	0.06	0.05	0.13	12.51	0.43	0.3	6.35	1.51	74.97	41.27	30.31	97.22	22.05	0.33	1.51	0.05	82.59	53.17	17.33	12.04	0	0.44	6.35	0.13	0.03	3.11	0.13	18.18	0.06	0	15.3	0	0	0	13.38	4.23	-0.81	79.52	136.83	886.63	408.69	1077.03	612.91	911.66	460.43	1048.2	451.53
19.619	1	0.29	0.06	0.04	0.13	10.11	0.44	0.29	7.57	1.51	79.78	36.04	29.33	97.82	21.78	0.3	1.51	0.06	78.62	43.43	14.26	9.57	0	0.51	7.57	0.13	0.03	4.17	0.13	17.79	0.05	0	15.16	0	0	0	11.01	2.98	-2.35	78.58	139.47	887.8	410.72	1076.87	613.41	909.16	461.93	1048.27	451.86
19.652	1	0.27	0.06	0.03	0.14	9.99	0.47	0.25	9.88	1.61	80.02	35.11	30.13	98.16	22.12	0.3	1.61	0.08	75.81	40.82	10.38	6.87	0	0.72	9.88	0.14	0.04	5.85	0.11	14	0.06	0.01	16.47	0	0	0	11.06	2.11	-2.28	78.9	137.14	888.87	411.49	1075.78	611.43	910.5	463.07	1047.16	451.66
19.686	1	0.2	0.05	0.02	0.14	10.06	0.48	0.25	11.55	1.6	79.88	27.75	30.42	95.82	23.84	0.3	1.6	0.09	69.87	33.93	7.41	4.83	0	1	11.55	0.1	0.04	10.22	0.1	11.62	0.06	0.01	19.55	0	0	0	12.43	6.34	-2.79	79.64	136.77	890.26	414.03	1072.25	609.04	909.14	464.39	1045.47	453.48
19.719	1	0.15	0.05	0.02	0.13	9.53	0.44	0.23	11.5	1.54	80.94	27.2	31.52	94.19	21.36	0.32	1.54	0.08	69.58	26.89	6.21	3.03	3.65	1.04	11.5	0.09	0.03	7.52	0.1	12.68	0.06	0	19.16	0	0	0	13.27	8.07	-1.18	80.26	136.99	891.26	416.93	1068.96	606.59	909.53	465.55	1046.26	457.3
19.753	1	0.13	0.05	0.02	0.12	10.98	0.42	0.22	13.43	1.43	78.04	34.51	33.35	96.2	18.41	0.38	1.32	0.07	71.93	21.09	5.32	1.46	8.91	1.43	13.43	0.08	0.03	7.45	0.09	14.08	0.07	0	19.38	0	0	0	15.51	5.84	-2.59	81.32	135.68	892.66	418.15	1067.41	604.97	908.63	467.04	1044.01	458.02
19.786	1	0.12	0.05	0.03	0.11	9.44	0.37	0.21	13.68	1.54	81.11	32.43	31.37	96.44	15.96	0.36	1.39	0.05	70.52	16.71	7.25	2.22	8.57	1.54	13.68	0.08	0.02	8.03	0.08	15.33	0.06	0	18.6	0	0	0	13.6	5.51	-3.55	81.32	134.46	887.85	416.36	1065.37	604.61	904.78	465.16	1039.04	457.8
19.819	1	0.1	0.05	0.03	0.1	9.33	0.32	0.21	10.35	1.54	81.35	26.69	32.6	98.43	14.5	0.47	1.42	0.05	70.41	13.53	8.55	2.69	12.18	1.54	10.35	0.07	0.02	3.76	0.08	16.9	0.07	0.01	18.53	0	0	0	7.58	1.3	-2.68	78.53	129.63	881.84	412.86	1059.8	600.81	902.29	457.98	1031.88	455.02
19.853	1	0.09	0.05	0.02	0.1	8.26	0.28	0.22	7.08	1.64	83.47	17.58	32.82	98.24	13.26	0.55	1.64	0.04	67.02	11.23	7.66	2.11	5.84	1.63	7.08	0.07	0.02	4.23	0.08	19.01	0.07	0	19.06	0	0	0	10.21	1.9	-2.97	79.63	131.89	878.04	411.09	1055.56	598.88	896.82	457.68	1028.63	452.99
19.886	1	0.08	0.04	0.02	0.09	7.22	0.22	0.2	5.1	1.62	85.56	11.23	34.1	96.79	10.01	0.61	1.51	0.03	62.51	10.45	6.38	1.69	0.45	1.62	5.1	0.06	0.01	2.18	0.07	20.31	0.08	0	20.04	0	0	0	10.9	4.97	-2.49	79.78	133.5	874.86	411	1051.91	598.68	893.11	457.57	1026.52	452.77
19.919	1	0.09	0.05	0.02	0.09	5.11	0.2	0.21	2.99	1.54	89.77	6.99	33.24	96.18	8.26	0.62	1.54	0.02	58.14	10.46	4.07	0.96	0	1.35	2.99	0.05	0.01	0.96	0.08	23.31	0.08	0	18.97	0	0	0	12.78	5.88	-1.47	80.47	134.86	871.27	412.47	1045.53	597.76	888.47	458.21	1023.28	454.41
19.953	1	0.1	0.06	0.02	0.09	2.6	0.19	0.23	2.15	1.76	94.8	3.75	28.35	95.45	6.9	0.58	1.76	0.02	50.8	10.8	2.65	0.81	0	1.34	2.15	0.03	0	1.01	0.08	26.91	0.08	0	16.39	0	0	0	12.29	6.79	-1.64	80.48	134.95	869.29	414.58	1041.59	597.16	885.3	459.93	1020.2	456.18
19.986	1	0.1	0.06	0.02	0.1	1.57	0.18	0.25	2.3	1.58	96.87	2.2	24.28	95.57	6.78	0.58	1.58	0.02	43.82	9.6	2.91	1.16	0	1.19	2.3	0.03	0	0.96	0.07	28.76	0.08	0	15.31	0	0	0	11.61	6.64	-3.1	80.26	133.86	866.89	415.15	1039.14	597.06	881.98	462.1	1015.66	455.15
20.019	1	0.1	0.07	0.02	0.1	1.43	0.18	0.28	2.06	1.35	97.15	2.15	22.98	96.45	7.11	0.69	1.35	0.02	43.76	9.29	3.8	2	0	1.18	2.06	0.02	0	1.61	0.06	30.99	0.08	0	14.5	0	0	0	9.66	5.49	-3.29	79.42	132.87	864.5	416.31	1036.46	597.81	879.8	463.16	1012.42	455.08
20.053	1	0.11	0.07	0.02	0.11	1.29	0.2	0.32	3.3	1.06	97.43	2.68	20.96	96.13	8.13	0.9	1.06	0.02	45.32	9.44	4.97	2.86	0	1.06	1.86	0.01	0	3.3	0.05	33.16	0.08	0.01	12.75	0	0	0	8.85	5.94	-2.66	78.98	131.93	862.29	417.34	1033.22	598.22	878.22	463.19	1009.93	455.69
20.086	1	0.1	0.07	0.03	0.1	1.54	0.2	0.37	4.47	1.1	96.91	3.58	20.6	96.2	9.41	0.91	1.1	0.02	47.88	8.33	7.92	4.03	0	0.93	2.29	0.02	0	4.47	0.06	35.56	0.08	0.01	13.12	0	0	0	7.79	5.84	-2.89	78.5	132.54	860.5	417.57	1031.56	597.91	875.92	463.38	1008.25	455.98
20.12	1	0.1	0.07	0.03	0.11	2.06	0.22	0.55	4.79	0.98	95.89	5.77	21.11	95.5	10.87	0.94	0.98	0.01	53.79	8.85	10.77	6.23	0	0.72	2.91	0.01	0	4.79	0.06	43.45	0.08	0.01	12.74	0	0	0	6.91	6.73	-3.06	78.02	132.34	860.43	418.17	1032.29	599.46	876.23	464.27	1008.3	455.97
20.153	1	0.1	0.07	0.03	0.12	2.32	0.26	0.89	4.74	1	95.37	6.69	21.45	95.77	13.85	0.78	1	0.01	55.8	10.64	10.19	5.34	0	0.56	4.06	0.01	0	4.74	0.06	52.23	0.07	0	12.81	0	0	0	6.99	6.4	-1.93	77.94	131.68	860.64	419.37	1031.24	600.39	877.32	464.95	1008.71	456.13
20.186	1	0.1	0.07	0.03	0.12	3.39	0.29	0.96	5.56	0.89	93.23	10.47	24.43	96.34	14.78	0.75	0.89	0.01	61.08	10.62	10.14	6.45	0	0.53	5.56	0.01	0	3.34	0.07	53.12	0.06	0.01	13.63	0	0	0	7.22	5.65	-0.92	77.91	133.31	860.64	419.37	1032.24	601.1	877.95	464.71	1011.07	457.42
20.22	1	0.11	0.07	0.03	0.13	4.28	0.36	1.37	7.56	0.86	91.45	17.07	26.12	96.5	17.21	0.8	0.86	0.02	66.1	12.29	8.08	6.71	0	0.41	7.56	0.01	0	3.46	0.07	59.27	0.07	0.01	13.25	0	0	0	8.76	5.42	1.09	78.1	131.42	858.5	416.95	1035.61	604.05	881.57	464.21	1012.8	457.19
20.253	1	0.12	0.07	0.02	0.15	7.34	0.44	1.41	6.59	0.91	85.31	27.35	30.99	97.14	20.22	0.71	0.91	0.02	74.59	17.73	6.54	5.06	0	0.4	6.59	0.01	0	2.5	0.07	57.04	0.06	0.01	14.07	0	0	0	7.25	4.38	2.67	77.5	134.41	860.79	416.6	1040.48	605.19	885.22	463.4	1019.55	458.76
20.286	1	0.13	0.06	0.02	0.14	12.01	0.45	1.33	5.37	0.88	75.99	36.52	36.07	97.94	20.59	0.64	0.88	0.03	81.08	21.43	5.76	4.8	0	0.33	5.37	0.01	0	1.95	0.09	55.33	0.06	0.01	15.65	0	0	0	8.82	2.69	2.12	78.04	134.34	868.88	418.39	1048.6	608.42	892.74	464.47	1027.03	461.07
20.32	1	0.13	0.05	0.02	0.13	14.74	0.38	1.27	4.75	0.67	70.52	36.84	39.68	97.01	18.13	0.68	0.67	0.03	81.87	22.67	4.49	2.96	0	0.26	4.75	0.01	0.01	1.31	0.1	56.73	0.05	0.01	17.36	0	0	0	7.62	4.6	1.5	78.23	132.05	879.85	420.41	1055.2	605.32	902.08	466.13	1034.03	460.95
20.353	1	0.14	0.05	0.01	0.13	13.69	0.39	1.18	3.91	0.63	72.61	32.65	39.67	96.73	18.79	0.73	0.63	0.04	80.42	25.26	3.42	2.06	0	0.28	3.91	0.01	0.01	0.73	0.11	54.2	0.05	0.01	17.33	0	0	0	7.5	5.06	1.95	78.09	130.18	884.38	419.8	1061.13	605.26	908.77	467.59	1038.71	459.64
20.386	1	0.14	0.06	0.01	0.14	10.2	0.4	1.35	3.41	0.58	79.6	25.51	36.75	97.47	20.03	0.73	0.58	0.03	76.59	26.59	3.62	1.28	0	0.27	3.41	0.01	0.01	0.58	0.12	56.26	0.04	0.01	16.28	0	0	0	11.01	3.75	0.78	79.76	130.14	899	420.89	1071.98	604.45	920.27	467	1050.28	460.97
20.42	1	0.13	0.05	0.01	0.15	8.76	0.42	1.37	2.99	0.55	82.47	18.2	35.42	98.31	22.88	0.73	0.55	0.03	71.64	25.92	3.19	0.73	0	0.25	2.99	0.02	0.01	0.54	0.13	53.8	0.03	0	17.29	0	0	0	6.22	1.67	1.86	77.5	133.1	901.31	420.69	1076.22	604.87	923.08	465.17	1056.13	461.64
20.453	1	0.14	0.05	0.01	0.17	7.33	0.46	1.47	2.94	0.53	85.34	14.63	33.41	97.93	25.6	0.72	0.53	0.03	68.45	29.61	2.97	0.8	0	0.25	2.94	0.02	0.02	0.87	0.15	52.77	0.03	0.02	17.17	0	0	0	11.74	2.72	2.81	80.01	131.4	905.98	424.77	1078.78	607.36	928.51	469.58	1059.88	467.29
20.487	1	0.14	0.04	0.01	0.15	10.47	0.43	1.17	2.52	0.59	79.06	16.71	36.57	98.25	25.41	0.58	0.59	0.03	70.83	31.54	3.22	0.86	0	0.26	2.52	0.04	0.02	2.12	0.18	47.41	0.03	0.02	19.46	0	0	0	6.17	1.85	2.54	77.43	133.76	907.16	425.2	1081.68	608.38	929.1	469.39	1062.84	466.76
20.52	1	0.12	0.04	0.01	0.12	16.12	0.36	0.87	4.09	0.52	67.77	24.47	41.21	97.99	21.19	0.61	0.52	0.03	75.22	24.98	2.86	1.24	0	0.25	4.09	0.05	0.03	3.66	0.16	44.44	0.03	0	21.68	0	0	0	3.91	2.55	0.81	75.95	134.24	907.9	424.11	1087.48	613.42	930.41	469.94	1064.53	464.27
20.553	1	0.1	0.03	0.01	0.12	20.45	0.36	0.84	6.49	0.51	59.1	31.88	42.64	97.25	21.72	0.58	0.51	0.03	77.4	22.06	3.2	1.93	0	0.28	5.12	0.05	0.03	6.49	0.15	43.21	0.03	0	23.18	0	0	0	5.52	4.17	1.19	76.1	135.68	907.7	423.08	1091.79	617.45	932.17	470.35	1067.74	464.72
20.587	1	0.1	0.03	0.01	0.13	27.58	0.46	0.91	8.68	0.51	47.42	43.4	43.45	98.41	26.76	0.52	0.51	0.03	81.35	24.11	4.42	3.16	0	0.34	7.08	0.05	0.04	8.68	0.16	40.08	0.04	0	24.7	0	0	0	9.97	1.39	-0.36	77.62	134.77	910.03	422.72	1093.81	618.57	933.19	471.83	1067.72	463.79
20.62	1	0.1	0.03	0.01	0.12	33.04	0.44	0.88	9.95	0.49	41.96	49.97	45.31	96.92	25.62	0.5	0.49	0.03	83.37	23.01	4.43	3.34	0	0.35	8.67	0.05	0.04	9.95	0.17	40.44	0.04	0	26	0	0	0	10.86	4.75	0.12	78.05	136.35	912.49	423.24	1095.04	618.17	934.72	470.63	1070.99	465.65
20.653	1	0.1	0.03	0.01	0.12	33.19	0.44	0.9	11.58	0.46	41.81	48.97	44.46	96.76	26.56	0.47	0.46	0.05	81.24	24.58	6.1	3.37	0	0.38	11.58	0.05	0.05	8.22	0.18	40.04	0.04	0.01	27.13	0	0	0	11.03	5.01	-0.55	78.61	136.06	914.76	425.36	1094.49	616.58	935.12	473.9	1070.94	465.88
20.687	1	0.1	0.03	0.02	0.12	30.61	0.47	0.88	13.52	0.49	44.39	48.85	43.39	97.51	27.4	0.52	0.49	0.05	79.24	25.74	6.19	4.25	0	0.44	13.52	0.06	0.04	5.91	0.18	38.61	0.04	0.02	27.08	0	0	0	9.58	3.66	-0.63	78.44	135.04	915.8	426.71	1092.07	613.84	934.83	474	1069.65	466.22
20.72	1	0.1	0.03	0.02	0.13	23.43	0.55	0.96	18.09	0.53	53.14	49.95	39.18	98.01	28.99	0.59	0.53	0.06	75.21	25.27	5.74	4.1	0	0.48	18.09	0.05	0.04	6.15	0.16	39.2	0.05	0.01	25.85	0	0	0	11.35	2.52	-1.8	79.6	132.66	918.28	428.61	1090.13	612	935.11	474.88	1067.54	467.27
20.754	1	0.11	0.03	0.02	0.14	19.18	0.62	1.15	22.51	0.54	61.64	51.74	36.05	97.09	30.09	0.75	0.5	0.04	71.69	23.94	4.96	6.46	0	0.54	22.51	0.06	0.04	7.5	0.15	42.24	0.05	0.01	25.37	0	0	0	8.69	4.46	-1.83	78.59	132.34	919.06	429.27	1089.12	609.92	935.15	474.56	1067.28	467.04
20.787	1	0.11	0.03	0.02	0.17	12.04	0.68	1.29	17.28	0.55	75.93	32.66	32.7	97.6	33.19	0.68	0.55	0.03	67.04	25.14	4.3	5.76	0	0.5	17.28	0.06	0.03	4.51	0.14	42.01	0.05	0.01	22.79	0	0	0	8.32	3.47	-2.84	78.7	131.77	917.62	430.82	1087.23	609.65	932.73	476.36	1064.3	469.14
20.82	1	0.11	0.04	0.02	0.2	6.24	0.73	1.15	17.19	0.64	87.52	18.64	27.01	96.97	34.68	0.55	0.64	0.03	57.8	23.93	2.82	4.71	0	0.51	17.19	0.06	0.03	5.36	0.13	37.86	0.05	0.01	21.02	0	0	0	12.17	4.67	-3.05	80.36	131.36	917.66	433.53	1084.49	610.18	931.46	479.98	1062.53	471.2
20.854	1	0.11	0.04	0.01	0.17	5.15	0.54	0.86	12.56	0.79	89.69	10.59	28.39	97.75	29.92	0.46	0.79	0.02	54.22	22.57	1.6	4.22	0	0.49	12.56	0.07	0.03	3.23	0.11	35.76	0.04	0.02	21.03	0	0	0	10.47	3.15	-4.65	80.03	125.59	914.02	434.46	1080.32	608.91	928.98	480.13	1054.37	473.12
20.887	1	0.1	0.03	0.01	0.16	6.48	0.47	0.75	9.85	0.84	87.04	8.24	31.79	97.4	30.06	0.33	0.84	0.01	53.5	24.26	1.56	3.52	0	0.38	9.85	0.08	0.02	1.14	0.1	32.39	0.04	0.01	23.57	0	0	0	15.8	3.88	-0.18	82.12	124.7	899.52	434.37	1064.07	611.24	918.32	476.87	1043	474.93
20.92	1	0.1	0.04	0.01	0.15	4.97	0.42	0.69	8.17	0.93	90.05	5.97	29.66	97.61	28.24	0.29	0.93	0.01	50.86	23.84	2.36	3.76	0	0.34	8.17	0.11	0.02	1.77	0.09	32.19	0.04	0	22.4	0	0	0	10.59	3.44	-3.14	80.21	130.73	894.47	430.77	1062.54	607.42	909.01	475.96	1039.64	470.61
20.954	1	0.11	0.04	0.02	0.13	5.62	0.34	0.57	9.02	1.11	88.77	7.95	30.34	95.48	22.91	0.27	1.11	0.01	53.83	22.12	4.73	4.02	0	0.36	9.02	0.11	0.02	1.96	0.07	33.01	0.06	0.01	22.04	0	0	0	12.14	6.75	-3.57	80.36	128.07	885.58	426.94	1056.56	607.88	902.62	473.1	1030.56	467.08
20.987	1	0.1	0.04	0.02	0.11	3.99	0.28	0.53	8.38	1.18	92.03	6.59	25.57	95.46	19.82	0.25	1.18	0.01	51.97	20.08	9.97	4.18	0	0.34	8.38	0.13	0.01	2.49	0.07	34.38	0.07	0.01	19.76	0	0	0	12.05	6.77	-4.19	80.08	130.39	880.12	424.74	1052.85	607.57	896.26	472.8	1026.33	463.7
21.02	1	0.11	0.05	0.03	0.1	2.67	0.24	0.58	8.14	1.18	94.66	4.35	20.44	96.5	18.3	0.25	1.18	0.01	46.74	19.96	13.98	5.13	0	0.36	8.14	0.12	0.01	4.65	0.06	37.93	0.09	0	18.7	0	0	0	12.86	5.41	-5.14	80.26	128.33	875.07	423.09	1050.07	608.7	892.56	472.45	1020.47	462.11
21.054	1	0.12	0.06	0.03	0.12	2.01	0.31	0.66	9.28	1.49	95.99	5.53	17.27	96.87	19.41	0.3	1.49	0.02	48.74	20.96	13.21	4.29	0	0.32	9.28	0.15	0.02	4.03	0.06	39.91	0.09	0.01	15.07	0	0	0	11.84	4.83	-4.88	79.69	128.49	871.46	423.06	1047.38	609.97	889.58	472.37	1017.62	461.63
21.087	1	0.13	0.07	0.03	0.14	1.76	0.37	0.69	9.57	1.53	96.49	5.56	16.64	96.83	21.65	0.41	1.53	0.02	48.51	22.77	10.88	3.13	0	0.32	9.57	0.16	0.01	3.06	0.06	38.64	0.1	0.01	13.97	0	0	0	13.34	4.9	-4.76	80.22	129.6	868.45	423.2	1044.48	610.48	886.14	472.94	1015.3	462.19
21.121	1	0.15	0.09	0.03	0.19	1.1	0.53	0.73	14.48	1.76	97.81	7.23	11.47	96.36	24.32	0.54	1.76	0.02	47.09	21.98	8.57	1.85	0	0.3	14.48	0.18	0.01	3.32	0.05	37.24	0.1	0.01	10.41	0	0	0	11.78	5.62	-4.64	79.52	131.24	866.54	423.79	1042.29	610.34	883.36	473.47	1014.1	462.01
21.154	1	0.16	0.09	0.04	0.22	1.45	0.79	0.81	22.75	1.99	97.09	19.85	10.87	97.01	27.84	0.76	1.99	0.03	53.22	22.55	8.2	2.14	0	0.3	22.75	0.22	0.01	4.06	0.04	36.02	0.11	0.01	9.87	0	0	0	9.26	4.61	-3.6	78.34	132.73	865.43	423.35	1040.48	609	882.1	471.58	1014.43	461.21
21.187	1	0.17	0.09	0.04	0.21	2.29	0.86	0.82	25.49	2.14	95.43	35.17	14.01	96.31	27.38	0.93	2.14	0.03	60.24	22.8	7.88	2.47	0	0.31	25.49	0.23	0.01	4.06	0.04	36.52	0.11	0.01	10.43	0	0	0	8.62	5.7	-3.71	78.18	132.39	864.82	423.97	1039.9	609.25	881.56	471.86	1013.59	462.11
21.221	1	0.19	0.09	0.05	0.24	3.69	1.09	0.84	26.54	2.31	92.62	54.05	16.51	95.92	30.54	1.11	2.31	0.04	68.81	27.25	8.35	4.28	0	0.27	26.54	0.33	0.01	4.19	0.04	33.81	0.11	0.01	10.49	0	0	0	10.28	6.22	-2.66	78.77	132.58	864.77	424.65	1039.09	610.24	882.21	473.36	1014.26	461.6
21.254	1	0.19	0.09	0.04	0.25	4.93	1.16	0.98	23.64	2.11	90.15	58.23	19.74	97.03	32.21	1.28	2.11	0.04	73.82	29.08	7.63	3.98	0	0.25	23.64	0.34	0.01	3.01	0.04	35.69	0.1	0.02	10.66	0	0	0	6.63	4.56	-1.9	77.39	133.5	864.97	424.55	1039.9	609	883.04	473.64	1015.91	460.75
21.287	1	0.16	0.08	0.04	0.23	5.56	1.07	0.71	25.43	2.04	88.88	63.64	21.57	98.01	29.52	1.15	2.04	0.05	74.87	23.77	6.85	4	0	0.22	25.43	0.4	0.01	2.22	0.04	30.73	0.1	0	11.27	0	0	0	3.04	2.53	-0.84	75.71	134.76	864.11	422.87	1044.6	612.95	885.23	470.93	1019.61	460.79
21.321	1	0.16	0.07	0.03	0.22	6.92	1.01	0.74	24.92	1.88	86.16	63.33	24.34	97.2	29.52	0.91	1.88	0.05	75.21	25.11	5.93	3.34	0	0.19	24.92	0.62	0.01	2.19	0.04	31.8	0.12	0.01	13.19	0	0	0	8.1	4.26	1.12	77.85	132.37	871.24	426.28	1050.69	615.13	895.07	475.29	1027.13	466.13
21.354	1	0.15	0.07	0.02	0.21	6.85	0.91	0.66	20.43	1.68	86.29	51.82	26.34	96.59	29.51	0.8	1.68	0.04	73.8	24.98	4.3	1.83	0	0.16	20.43	0.64	0.01	1.34	0.04	29.3	0.1	0.01	13.81	0	0	0	10.72	5.28	0.37	79.03	132.5	881.63	427.8	1059.74	615.95	904.02	477.48	1036.13	467.32
21.387	1	0.14	0.07	0.02	0.23	5.48	0.87	0.74	14.04	1.58	89.04	33.6	25.72	95.92	31.29	0.67	1.58	0.04	70.81	24.39	3.9	1.14	0	0.14	14.04	0.69	0.01	0.93	0.04	30.32	0.12	0.01	13.19	0	0	0	6.07	6.21	1.7	77.42	133.58	889.01	428.54	1067.76	615.46	912.51	476.96	1045.82	468.34
21.421	1	0.15	0.08	0.02	0.22	5.56	0.79	0.67	12.37	1.5	88.88	33.46	26.33	97.64	29.06	0.55	1.5	0.05	72.41	26.03	4.47	1.34	0	0.18	12.37	0.44	0.01	0.76	0.05	30.42	0.14	0.02	12.52	0	0	0	6.06	3.4	2.72	77	134.16	893.13	426.95	1075.97	618.73	919.31	474.68	1053.35	469.08
21.454	1	0.13	0.07	0.02	0.2	5.83	0.73	0.61	11.95	1.48	88.33	31.25	27.22	97.74	28.11	0.48	1.48	0.05	71.57	22.62	4.45	1.62	0	0.19	11.95	0.41	0.01	0.74	0.04	29.05	0.13	0.01	13.4	0	0	0	8.13	3.17	3.16	77.63	134.65	899.63	426.4	1083.59	620.18	926.54	473.65	1061.15	470.21
21.488	1	0.12	0.06	0.02	0.15	11.79	0.55	0.45	9.94	1.33	76.42	39.47	33.51	97.17	24.89	0.35	1.33	0.05	78.07	22.31	6.97	6.21	0	0.23	9.94	0.34	0.02	2.48	0.04	25.14	0.11	0.01	16.99	0	0	0	6.96	4.33	1.68	76.79	136.65	902.18	426.46	1088.62	623.85	927.84	473.76	1064.43	469.72
21.521	1	0.12	0.04	0.02	0.13	17.46	0.45	0.34	11.47	1.26	65.08	45.16	37.9	95.97	22.08	0.25	1.26	0.05	79.45	23.39	6.46	4.47	0	0.26	11.47	0.33	0.03	3.97	0.04	21.21	0.1	0	20.4	0	0	0	7.67	6.15	1.88	76.53	138.4	901.89	425.67	1093.92	628.65	929.77	475.68	1068.04	469.67
21.554	1	0.15	0.04	0.02	0.12	25.09	0.43	0.32	9.85	1.29	49.91	49.06	41.43	95.73	22.24	0.21	1.29	0.04	83.02	30.01	6.36	3.1	0	0.28	9.85	0.35	0.04	7.57	0.04	19.51	0.09	0	22.7	0	0	0	8.51	6.45	1.97	76.35	135.95	902.62	423.84	1098.43	632.08	933.68	474.1	1069.54	468.92
21.588	1	0.13	0.02	0.01	0.09	46.55	0.34	0.3	9.29	1.3	28.45	56.5	49.69	97.48	21.64	0.18	1.3	0.04	87.29	32.35	7.37	2.74	0	0.26	9.29	0.35	0.05	8.2	0.05	18.61	0.07	0	29.09	0	0	0	10.26	3.72	0.03	77.04	136.8	903.78	421.02	1098.7	629.95	931.89	471.57	1068.54	465.2
21.621	1	0.14	0.02	0.01	0.07	50.96	0.27	0.23	10.38	1.29	24.04	59.99	52.25	98.31	16.25	0.17	1.29	0.04	88	32.44	6.65	1.73	0	0.26	10.38	0.34	0.1	9.4	0.05	17.73	0.07	0	30.31	0	0	0	9.14	1.69	1.73	77.01	140.36	906.7	421.19	1101.15	628.38	934.51	470.08	1074.84	467.13
21.654	1	0.12	0.02	0.02	0.06	57.7	0.23	0.22	13.81	1.17	17.3	62.98	54.51	98.04	14.46	0.18	1.17	0.04	86.14	30.63	7.47	1.37	0	0.24	13.81	0.3	0.13	8.93	0.06	18.92	0.06	0	33.7	0	0	0	9.32	2.44	-1.13	77.08	139.96	909.15	420.9	1102.52	627.62	933.67	472.14	1073.37	463.46
21.688	1	0.09	0.01	0.01	0.06	60.47	0.19	0.2	13.57	0.94	14.53	53.76	56.69	98.73	14.19	0.17	0.94	0.04	81.64	25.66	6.81	1.35	0	0.22	13.57	0.27	0.19	8.65	0.06	16.62	0.06	0	37.01	0	0	0	7.59	0.24	-2.21	76.82	139.35	911.09	421.71	1101.27	624.72	933.11	471.5	1072.22	463.28
21.721	1	0.09	0.01	0.01	0.06	49.3	0.19	0.21	14.01	0.99	25.7	41.97	52.63	98.09	14.33	0.14	0.99	0.03	75.29	24.02	6.22	1.09	0	0.23	14.01	0.28	0.24	11.43	0.07	17.39	0.06	0.01	36.17	0	0	0	4.55	2.31	-1.83	76.31	140.13	911.89	422.23	1100.37	621.92	933.04	470.01	1073.05	464.19
21.755	1	0.07	0.01	0.01	0.06	47.86	0.19	0.2	17.39	1.02	27.14	36.93	51.14	97.78	16.15	0.14	1.02	0.03	69.28	19.62	6.21	0.76	0	0.25	17.39	0.3	0.22	13.83	0.07	14.34	0.07	0.01	38.7	0	0	0	8.13	3.07	-2.98	77.54	136.22	908.11	421.99	1097.01	622.81	930.33	471.18	1066.39	464.6
21.788	1	0.06	0.01	0.01	0.06	51.75	0.19	0.22	13.86	0.96	23.25	32.22	53.85	98.01	17.41	0.14	0.96	0.03	70.22	16.23	5.65	0.6	0	0.25	13.86	0.27	0.2	11	0.07	15.71	0.06	0.01	39.62	0	0	0	8.35	2.53	-3	77.75	134.86	905.11	422.04	1093.56	622.09	927.77	470.57	1062.53	465.52
21.821	1	0.05	0.01	0.01	0.06	37.96	0.18	0.22	13.75	0.85	37.04	21.56	50.47	97.17	16.89	0.16	0.85	0.02	62.26	11.65	4.31	0.42	0	0.29	13.75	0.27	0.18	9.64	0.07	16.11	0.06	0	38.63	0	0	0	11.36	4.32	-4.29	78.91	133.19	900.28	421.69	1088.89	622.09	922.64	471.95	1055.66	465.41
21.855	1	0.05	0.01	0.01	0.05	35.76	0.16	0.24	14.51	0.91	39.24	24.55	50.05	97.31	15.62	0.16	0.91	0.02	58.53	9.12	4.57	0.39	0	0.48	14.51	0.2	0.16	8.96	0.08	19.39	0.08	0	39.68	0	0	0	12.33	4.05	-4.96	79.8	132.23	894.67	420.23	1081.83	618.79	916.14	470.98	1048.17	463.66
21.888	1	0.04	0.01	0.01	0.06	28.41	0.16	0.26	15.02	0.99	46.59	25.39	48.32	98.22	16.01	0.19	0.99	0.02	52	6.67	3.59	0.35	0	0.63	15.02	0.24	0.13	6.11	0.09	20.71	0.08	0	39.96	0	0	0	12.58	-1.95	-6.03	79.12	134.57	882.78	414.64	1072.93	616.79	903.44	468.75	1037.44	456.33
21.921	1	0.04	0.01	0.01	0.06	19.48	0.14	0.27	11.18	1.07	61.05	24.02	45.5	98.31	16.99	0.18	1.07	0.02	44.17	6.29	4.02	0.39	0	0.55	11.18	0.24	0.13	3.36	0.13	21.31	0.09	0.02	39.5	0	0	0	10.78	1.7	-8.37	78.51	135.71	876.98	410.27	1072.15	616.25	897.36	467.64	1032.05	451.05
21.955	1	0.03	0.01	0.01	0.05	23.32	0.1	0.26	8.77	1.13	53.35	35.19	48.94	97.47	14.4	0.2	1.13	0.02	41.58	5.46	4.9	0.36	0	0.58	8.77	0.23	0.15	1.86	0.2	22.75	0.11	0.01	42.87	0	0	0	16.07	3.74	-10.02	79.83	131.42	870.61	407.6	1069.46	620.13	893.94	468.52	1023.76	448.12
21.988	1	0.03	0.01	0.01	0.04	25.58	0.09	0.26	6.59	1.19	49.42	42.61	51.79	97.66	12.65	0.23	1.19	0.03	39.91	6.12	3.68	0.26	0	0.53	6.59	0.23	0.18	1.1	0.28	24.06	0.12	0.01	44.81	0	0	0	14.91	3.34	-10.93	79.25	131.76	866.74	407.01	1064.97	618.11	888.86	469.04	1018.58	445.91
22.021	1	0.03	0.01	0.01	0.04	27.41	0.07	0.23	3.4	1.38	47.59	43.89	54.13	97.9	9.17	0.28	1.38	0.04	40.92	6.47	3.47	0.27	0	0.41	3.4	0.19	0.23	0.46	0.51	24.64	0.12	0	45.14	0	0	0	16.69	2.79	-10.35	79.83	131.12	861.57	406.31	1061.76	620.72	885.48	468.13	1014.85	446.82
22.055	1	0.04	0.01	0.01	0.04	22.55	0.07	0.25	2.54	1.64	54.9	38.32	52.85	97.31	6.93	0.26	1.64	0.05	39.16	6.01	2.5	0.25	0	0.32	2.54	0.13	0.35	0.32	1.12	29.49	0.15	0.01	43.71	0	0	0	17.01	4.06	-9.64	79.69	131.08	858.98	406.34	1059.88	623.48	884.21	468.51	1013.21	445.29
22.088	1	0.04	0.01	0.01	0.04	23.27	0.06	0.25	1.97	1.7	53.46	39.98	53.44	96.76	6.71	0.29	1.7	0.09	39.02	6.22	2.43	0.29	0	0.28	1.97	0.11	0.46	0.33	1.42	29.35	0.17	0.01	44.14	0	0	0	16.85	5.02	-10.43	79.57	130.43	857.8	407.29	1059.59	624.67	883.07	469.95	1011.39	446.59
22.122	1	0.04	0.01	0.01	0.04	10.22	0.06	0.25	1.82	1.82	79.55	30.74	45.72	97.97	6.06	0.36	1.82	0.14	26.72	5.28	2.23	0.41	0	0.29	1.74	0.11	0.73	0.44	2.15	29.75	0.25	0	41.61	0	0	0	14.63	2.61	-10.87	78.86	134.74	857.41	407.72	1058.95	622.69	879.65	471.3	1012.06	446.33
22.155	1	0.04	0.01	0.01	0.04	18.29	0.06	0.24	2.11	2.11	63.42	36.93	50.59	94.5	6.42	0.3	2.11	0.14	35.24	6.54	3.11	0.51	0	0.28	1.61	0.13	0.99	0.43	3.33	28.03	0.28	0.01	43.34	0	0	0	15.33	7.78	-7.1	79.28	136.65	858.45	410.99	1055.14	622.87	880.75	470.15	1015.88	449.8
22.188	1	0.04	0.01	0.01	0.04	32.74	0.06	0.22	2.28	2.28	42.26	41.37	56.8	98.19	4.83	0.25	2.28	0.16	46.66	7.36	3.09	0.48	0	0.26	1.66	0.12	1.39	0.96	3.75	27.83	0.22	0	44.5	0	0	0	13.73	2.02	-6.78	78.61	136.29	859.55	409.85	1053.75	618.36	880.99	467.69	1015.94	448.68
22.222	1	0.04	0.01	0.01	0.04	55.93	0.07	0.26	2.35	2.35	19.07	49.1	63.85	95.46	5.94	0.26	2.35	0.18	59.74	8.3	3.58	0.58	0	0.22	1.78	0.13	1.28	1.25	5.84	30.54	0.21	0	46.44	0	0	0	13.51	6.77	-3.21	78.81	135.07	861.7	411.75	1053.84	617.55	886.4	467.59	1020.5	451.46
22.255	1	0.04	0.01	0.01	0.04	76.55	0.08	0.27	2.18	2.18	0	50.75	70.56	97.55	5.79	0.3	2.18	0.19	75.61	7.17	4.53	0.62	0	0.24	2.08	0.14	1.15	1.72	5.5	31.79	0.18	0	46.85	0	0	0	11.96	3.58	-3.08	78.35	136.06	867.92	411.57	1059.41	616.33	891.82	466.65	1026.99	451.11
22.288	1	0.04	0.01	0.01	0.04	86.31	0.09	0.3	3.37	2.15	0	60.49	75.63	97.09	7.27	0.29	2.15	0.16	82.37	8.12	3.63	0.61	0	0.24	3.37	0.14	0.97	2.71	6.22	33.11	0.16	0	49.32	0	0	0	15.98	4.46	-3.03	79.89	136.09	869.49	410.99	1062.27	618.38	894.06	467.09	1029.31	451.99
22.322	1	0.04	0	0.01	0.04	86	0.09	0.36	4.62	2.9	0	63.84	73.78	96.51	9.82	0.35	2.9	0.12	80.17	9.46	4.98	0.78	0	0.21	4.62	0.14	0.72	3.11	9.21	34.99	0.19	0	50.2	0	0	0	13.98	5.4	-2.72	79.05	134.85	873.14	412.36	1064.85	617.62	898.21	468.16	1032.14	452.41
22.355	1	0.05	0	0.01	0.04	85.31	0.1	0.37	5.38	3.08	0	62.35	72.29	96.85	10.6	0.26	3.08	0.1	79.96	11.88	5.23	0.81	0	0.22	5.38	0.16	0.57	5.26	8.71	34.63	0.17	0	49.81	0	0	0	12.1	4.88	-1.3	78.38	133.81	876.79	413.96	1068.2	618.18	903.6	468.28	1036.72	454.66
22.388	1	0.05	0	0.01	0.05	85.61	0.11	0.37	7.44	3.3	0	64.61	71.68	98.69	13.05	0.25	3.3	0.07	79.19	14.85	4.53	0.69	0	0.21	6.02	0.17	0.41	7.44	10.62	32.03	0.15	0.01	50.41	0	0	0	8.91	0.41	-2.38	77.9	132.46	889.71	420.69	1076.68	620.67	913.72	471.77	1045.66	460
22.422	1	0.05	0	0.01	0.05	81.69	0.11	0.37	9.89	3.63	0	69.64	68.91	96.5	15.2	0.25	3.63	0.06	71.31	15.98	3.94	0.63	0	0.24	6.15	0.14	0.31	9.89	9.76	30.37	0.14	0.01	51.83	0	0	0	8.58	5.42	-2.25	77.47	131.56	893.49	420.13	1081.16	619.83	918.68	472.85	1049.45	458.54
22.455	1	0.05	0	0.01	0.06	77.79	0.15	0.43	9.96	3.62	0	63.48	65.85	97	20.42	0.3	3.62	0.05	70.44	16.01	3.19	0.52	0	0.25	6.41	0.14	0.22	9.96	9.21	28.46	0.13	0.01	50.11	0	0	0	10.47	4.63	-2.09	78.13	131.32	903.25	420.86	1091.75	622.17	929.09	473.76	1059.71	460.22
22.489	1	0.06	0.01	0.01	0.06	75.23	0.15	0.35	5.73	3.97	0	54.81	66.58	97.49	17.92	0.2	3.97	0.04	72.34	17.93	2.33	0.53	0	0.26	5.73	0.14	0.2	3.14	8.31	26.25	0.08	0	47.87	0	0	0	11.38	3.71	0.52	77.92	133.55	904.37	418.55	1098.95	626.65	934.53	470.66	1067.81	462.2
22.522	1	0.06	0.01	0.01	0.07	73.33	0.19	0.38	4.73	3.9	1.67	46.73	64.9	98.16	21.75	0.14	3.9	0.03	74.55	22.6	2.61	0.72	0	0.28	4.73	0.18	0.2	2.15	6.62	24.61	0.06	0	45.85	0	0	0	10.32	2.12	1.07	77.4	135.08	907.85	417.46	1104.64	627.91	938.83	468.78	1073.75	462.27
22.555	1	0.05	0.01	0.01	0.06	83.78	0.16	0.31	3.89	2.98	0	55.37	71.57	98.1	18.14	0.13	2.98	0.03	81.43	18.05	3.02	0.55	0	0.29	3.89	0.17	0.21	1.1	7.03	23.14	0.05	0	48.01	0	0	0	14.38	2.27	-4.27	78.9	127.59	920.08	413.83	1111.31	621.28	946.96	466.49	1074.03	454.94
22.589	1	0.05	0.01	0.01	0.05	84.64	0.15	0.26	3.67	2.63	0	49.44	72.46	98.08	15.78	0.13	2.63	0.03	85.5	15.88	3.11	0.56	0	0.46	3.67	0.26	0.2	0.69	4.33	21.59	0.03	0	46.53	0	0	0	18.73	2.33	-1.48	81.36	138.04	922.45	413.65	1113.19	619.6	946.34	467.72	1083.97	457.21
22.622	1	0.04	0.01	0.01	0.05	88.95	0.14	0.24	3.07	2.59	0	57.55	76.05	98.13	14.84	0.14	2.59	0.03	88.18	15.64	3.28	0.5	0	0.48	3.07	0.26	0.18	0.52	4.66	20.51	0.03	0	48.56	0	0	0	16	2.21	-1.37	79.99	137	923.99	412.59	1114.95	618.26	948.63	465.65	1085.26	455.64
22.655	1	0.04	0	0.01	0.04	90.72	0.12	0.23	2.74	2.64	0	62.1	78.26	98.09	13.22	0.13	2.64	0.04	89.28	14.83	3.04	0.32	0	0.5	2.74	0.26	0.16	0.48	4.63	20.38	0.02	0	49.74	0	0	0	16.48	2.3	-2.04	80.29	134.33	925.76	413.3	1115.3	617.87	950.44	466.58	1084.3	455.42
22.689	1	0.04	0.01	0.01	0.04	89.28	0.12	0.21	2.6	2.35	0	58.62	77.19	98.19	12.59	0.13	2.35	0.04	88.23	14.21	2.86	0.39	0	0.68	2.6	0.29	0.16	0.47	3.41	19.6	0.02	0	48.83	0	0	0	17.21	2.04	-1.97	80.69	135.84	928.01	413.99	1116.18	617.3	951.22	466.57	1086.69	456.49
22.722	1	0.04	0.01	0.01	0.04	87.75	0.11	0.18	2.64	2.22	0	55.87	76.35	97.42	10.34	0.16	2.22	0.05	86.95	13.02	2.87	0.3	0	0.8	2.64	0.27	0.15	0.76	2.79	17.75	0.02	0	48.13	0	0	0	18.17	3.84	-2.04	81.3	135.52	930.11	414.78	1115.84	614.84	952.32	468.27	1087.3	456.27
22.756	1	0.04	0.01	0.01	0.04	84.56	0.12	0.16	3.21	2.42	0	54.34	73.53	98.43	11.57	0.24	2.42	0.05	82.97	13.18	3.11	0.39	0	0.98	3.21	0.18	0.15	1.14	2.59	13.44	0.02	0	47.75	0	0	0	15.67	1.3	-2.69	80.56	133.64	932.55	415.63	1111.55	608.39	951.6	465.96	1084.81	455.26
22.789	1	0.04	0.01	0.01	0.05	76.72	0.12	0.16	2.45	2.39	0	44.51	69.55	96.29	12.26	0.36	2.39	0.05	78.85	9.65	2.69	0.35	0	0.84	2.45	0.11	0.1	0.57	2.88	12.17	0.02	0.01	45.3	0	0	0	11.53	5.72	-1.04	79.26	134.44	934.12	417.54	1111.43	605.55	953.72	467.52	1087.69	456.25
22.822	1	0.04	0.01	0.01	0.06	69.77	0.16	0.19	2.55	2.55	5.23	38.31	65.45	97.31	17.17	0.42	2.55	0.05	75.7	10.65	2.59	0.42	0	0.91	2.34	0.08	0.06	0.53	2.7	12.05	0.02	0.01	43.7	0	0	0	12.16	4.07	-2.14	79.8	134.44	935.82	419.14	1110.66	605.15	953.04	468.78	1086.95	456.86
22.856	1	0.04	0.01	0.01	0.06	61.22	0.17	0.18	2.28	2.28	13.78	34.1	62.47	96.76	18.35	0.55	2.28	0.04	71.23	9.69	2.12	0.54	0	1.1	2.14	0.05	0.04	0.37	2.26	9.83	0.01	0.01	42.57	0	0	0	13.87	5.01	-3.43	80.69	134.34	935.8	420.61	1108.4	604.22	950.58	469.63	1084.49	458.95
22.889	1	0.04	0.01	0.01	0.07	40.09	0.17	0.18	2.38	2.08	34.91	23.28	55.26	96.34	18.26	0.64	2.08	0.03	62.64	7.58	2.47	0.65	0	1	2.38	0.04	0.02	0.36	1.77	9.36	0.01	0	39.25	0	0	0	10.37	5.65	-3.69	79.79	130.69	936.28	422.61	1105.32	601.06	950.91	469.43	1081.28	460.35
22.922	1	0.04	0.01	0.01	0.07	31.44	0.17	0.18	2.34	2.12	43.56	17.02	51.37	96.3	18.05	0.69	2.12	0.02	60.77	7.13	3.7	1.11	0	0.96	2.34	0.03	0.02	0.59	1.44	9.16	0.01	0.01	36.81	0	0	0	11.54	5.71	-5.09	80.63	129.64	931.46	421.14	1102.93	600.85	946.41	468.86	1075.82	461.13
22.956	1	0.04	0.01	0.01	0.07	25.9	0.15	0.16	2.12	2.09	49.1	17.93	49.76	97.2	16.03	0.86	2.09	0.02	55.2	7.96	4	1.06	0	0.92	2.12	0.02	0.01	0.77	1.27	8.82	0.01	0	37.2	0	0	0	10.12	4.27	-1.36	79.7	130.41	927.99	420.18	1099.16	602.36	946.05	464.55	1076.38	460.07
22.989	1	0.04	0.01	0.01	0.07	28	0.16	0.17	2.24	2.24	47	17.03	49.86	97.5	17.22	0.78	2.24	0.01	57.85	10.8	4.77	1.61	0	0.87	1.93	0.02	0.01	0.79	1.08	8.93	0.02	0	36.81	0	0	0	10	3.68	-1.65	79.9	132.59	926.12	419.03	1096.32	599.81	942.29	464.12	1074.73	457.97
23.022	1	0.05	0.02	0.01	0.07	20.61	0.16	0.17	2.07	2.07	58.78	11.66	46.78	98.35	16.4	0.77	2.07	0.01	56.14	9.08	4.01	1.82	0	0.89	1.7	0.02	0.01	1.14	0.8	9.21	0.02	0	34.06	0	0	0	13.73	1.57	-1.82	81.43	131.64	922.95	417.81	1091.99	597.83	938.81	463.4	1070.33	457.64
23.056	1	0.06	0.02	0.01	0.09	9.95	0.2	0.17	2.59	2.53	80.1	4.97	38.91	96.79	15.85	0.73	2.53	0.01	52.4	10.4	3.61	1.67	0	0.9	2.59	0.01	0.01	1.35	0.44	9.83	0.02	0	28.31	0	0	0	11.62	4.97	-3.71	80.62	131.99	920.12	417.5	1089.86	596.22	934.32	464.41	1066.09	456.75
23.089	1	0.07	0.03	0.01	0.09	7.34	0.19	0.16	3.65	2.68	85.32	4.03	35.68	96.44	13.95	0.65	2.68	0.01	50.24	11.75	4.29	2.33	0	0.9	3.65	0.01	0.01	1.97	0.38	10.56	0.03	0	26.43	0	0	0	11.53	5.5	-4.2	80.36	131.99	917.49	417.47	1089.44	598.52	932.33	465.24	1064.06	456.9
23.123	1	0.1	0.04	0.02	0.1	3.62	0.22	0.16	5.38	2.73	92.77	3.65	27.66	96.55	14.15	0.57	2.73	0.01	47.2	14.6	5.39	2.95	0	0.87	5.38	0.01	0.01	3.77	0.22	11.1	0.04	0	21.27	0	0	0	12.95	5.35	-4.07	80.71	131.82	914.43	416.97	1087.7	600.16	930.15	465.17	1061.72	456.9
23.156	1	0.13	0.05	0.02	0.12	2.69	0.28	0.19	6.96	2.52	94.62	4.45	23.97	96.89	15.9	0.66	2.52	0.01	48.21	18.92	5.4	3.55	0	0.8	6.96	0.01	0.01	4.2	0.15	12.87	0.05	0	18.02	0	0	0	15.04	4.8	-5.03	81.37	130.01	911.79	416.14	1086.35	601.23	928.22	465.94	1057.85	456
23.189	1	0.16	0.06	0.02	0.12	2.63	0.3	0.19	9.37	2.42	94.75	5.97	22.56	96.72	15.77	0.86	2.42	0.02	49.66	21.01	4.69	4.95	0	0.84	9.37	0.01	0.01	8.33	0.13	13.48	0.05	0	17.07	0	0	0	14.46	5.08	-4.84	81.16	130.8	910.21	417.43	1084.51	601.86	926.24	466.81	1056.71	457.54
23.223	1	0.17	0.07	0.03	0.14	2.51	0.38	0.22	13.57	2.53	94.98	10.78	20.3	97.35	16.55	0.86	2.53	0.02	53.46	19.59	4.51	5.58	0	0.71	13.57	0	0.01	10.21	0.1	15.34	0.06	0	14.72	0	0	0	13.49	3.98	-4.33	80.74	132.54	909.1	418.74	1082.83	602.69	924.43	467.98	1056.6	457.98
23.256	1	0.16	0.07	0.04	0.14	2.08	0.4	0.22	19.5	2.52	95.83	13.77	17.48	96.82	15.7	1.09	2.52	0.02	51.01	15.6	5.1	6.38	0	0.78	19.5	0.01	0.01	9.97	0.1	16.53	0.06	0	14.27	0	0	0	12.57	4.91	-4	80.3	131.12	907.2	419.84	1080.59	604.01	923.49	468.47	1054.23	458.38
23.289	1	0.19	0.08	0.05	0.14	1.89	0.46	0.24	25.58	2.5	96.22	21.84	14.85	97.91	15.21	1.39	2.5	0.03	51.89	16.1	5.01	6.07	0	0.78	25.58	0.01	0.01	12.08	0.08	18.92	0.07	0	12.92	0	0	0	10	2.76	-3.87	79.32	130.92	906.69	420.12	1079.89	603.2	923.04	467.67	1053.66	458.87
23.323	1	0.19	0.08	0.06	0.14	2.07	0.48	0.25	29.84	2.29	95.86	33.86	15.03	97.4	13.86	1.63	2.29	0.03	55.16	17	6.55	5.57	0	0.83	29.84	0.01	0.01	8.1	0.06	20.65	0.1	0.01	12.09	0	0	0	7.06	3.88	-2.17	78.31	132.82	908.17	422.2	1077.27	601.13	923.27	468.44	1055.69	458.16
23.356	1	0.17	0.08	0.06	0.14	1.95	0.49	0.27	29.49	2.19	96.09	31.6	14.93	96.67	14.92	1.61	2.19	0.02	54.23	15.61	6.41	3.75	0	0.8	29.49	0.01	0.01	6.31	0.06	21.64	0.09	0.02	12.04	0	0	0	7.32	5.15	-1.57	77.9	130.79	908.3	421.29	1079.51	602.08	926.2	468.79	1056.5	457.44
23.389	1	0.17	0.08	0.06	0.14	2.81	0.55	0.26	30.68	2.33	94.38	47.06	17.32	97.06	14.76	1.27	2.33	0.02	61.19	15.46	6.4	2.92	0	0.84	30.68	0.01	0.01	6.5	0.06	21.19	0.1	0.01	11.84	0	0	0	6.42	4.52	-1.08	77.25	134.53	908.32	420.93	1082.5	604.41	926.22	468.72	1060.33	458.14
23.423	1	0.15	0.07	0.05	0.14	4.45	0.58	0.29	31.5	2.39	91.1	60.26	21.06	96.29	15.47	1.01	2.39	0.03	67.02	14.15	6.89	2.18	0	0.91	31.5	0.02	0.01	4.32	0.06	23.73	0.1	0.01	13.16	0	0	0	9.74	5.72	-1.33	78.21	133.43	909.88	420.73	1087.22	608.78	929.71	470.06	1062.67	458.91
23.456	1	0.14	0.07	0.04	0.14	5.15	0.58	0.3	26.22	2.41	89.7	52.45	23.42	96.97	17.37	0.81	2.41	0.03	68.33	15.82	6.18	2.61	0	0.97	26.22	0.02	0.01	4.02	0.07	22.72	0.1	0.01	13.86	0	0	0	9.35	4.67	0.79	78.37	135.69	910.6	418.32	1093.83	610.83	934.43	470.09	1069.61	458.33
23.49	1	0.12	0.07	0.03	0.15	4.53	0.54	0.28	20.34	1.8	90.93	37.36	25.12	98.47	17.82	0.68	1.8	0.02	66.57	12.86	4.03	1.24	0	1.11	20.34	0.02	0.01	2	0.07	20.21	0.09	0.02	13.56	0	0	0	8.36	1.19	-2.22	78.16	131.69	925.78	420.46	1107.13	613.71	947.56	470.3	1078.73	458.53
23.523	1	0.1	0.07	0.02	0.16	2.81	0.51	0.26	14.96	1.63	94.38	16.54	22.67	98.66	20.21	0.53	1.63	0.02	58.23	9.57	2.92	0.65	0	1.17	14.96	0.02	0.01	1.35	0.08	16.59	0.08	0.01	13.35	0	0	0	6.37	0.52	-1.33	77.22	137.37	928.28	419.17	1112.43	614.54	949.31	468.48	1086.33	458.6
23.556	1	0.09	0.07	0.02	0.15	2.27	0.42	0.22	13.33	1.61	95.45	9.86	22.05	98.59	18.04	0.4	1.61	0.03	52.46	8.56	3.05	0.72	0	1.29	13.33	0.02	0.01	1.07	0.09	14.45	0.08	0.01	14.33	0	0	0	7.97	-0.75	1.18	77.34	133.21	928.53	417.51	1116.06	617.18	955.84	465.48	1088.95	460.35
23.59	1	0.08	0.06	0.02	0.13	2.22	0.34	0.18	10.49	1.65	95.57	6.2	23.22	97.45	16.43	0.31	1.25	0.03	49.03	7.14	2.97	0.53	0	1.65	10.49	0.03	0.02	1.18	0.11	12.23	0.07	0.01	15.83	0	0	0	9.78	3.78	3.11	78.02	133.8	930.66	417.61	1119.11	618.28	960.16	464.21	1093.96	463.5
23.623	1	0.08	0.05	0.02	0.11	2.92	0.28	0.16	8.13	1.55	94.16	6.22	26.29	98.58	13.68	0.29	1.27	0.05	51.43	5.9	3.84	0.84	0	1.55	8.13	0.03	0.04	1.52	0.12	12.15	0.06	0	17.15	0	0	0	9.72	0.79	1.22	77.93	130.78	935.27	416.26	1125.52	620.45	965.19	463.85	1095.93	460.53
23.656	1	0.07	0.05	0.02	0.09	5.33	0.23	0.14	5.17	1.38	89.34	8.49	31.8	98.15	10.98	0.27	1.34	0.06	58.58	5.36	5.57	1.24	0	1.38	5.17	0.04	0.06	2.04	0.14	11.03	0.05	0	19.14	0	0	0	7.33	-2.15	0.71	76.99	132.16	937.95	413.43	1128.8	617.8	966.92	460.92	1099.01	456.86
23.69	1	0.06	0.03	0.01	0.07	11.9	0.18	0.12	3.09	1.43	76.2	10.22	40.74	98.74	9.28	0.25	1.32	0.06	63.21	4.69	4.84	0.72	0	1.43	3.09	0.05	0.08	1.74	0.19	9.45	0.04	0	24.62	0	0	0	14.58	0.17	-2.06	79.55	134.57	941.22	410.61	1131.39	616.24	965.93	462.12	1100.2	453.17
23.723	1	0.05	0.03	0.01	0.07	14.43	0.16	0.11	2.67	1.5	71.13	10.43	43.66	98.03	7.92	0.25	1.31	0.05	63.9	3.31	3.77	0.36	0	1.5	2.67	0.05	0.11	1.38	0.21	8.94	0.04	0	26.26	0	0	0	16.42	2.46	-2.42	80.68	136.48	943.73	412.26	1130.78	614.46	965.56	463.85	1101.72	454.51
23.757	1	0.05	0.02	0.01	0.06	19.55	0.14	0.1	2.65	1.48	60.9	10.24	47.53	98.29	6.88	0.22	1.27	0.06	63.67	3.66	3.61	0.19	0	1.48	2.65	0.06	0.16	1.12	0.26	7.23	0.03	0	29.65	0	0	0	14.12	1.73	-1.23	79.54	136.02	943.13	411	1131.09	613.48	966.84	461.46	1102.64	453.78
23.79	1	0.05	0.02	0.01	0.05	17.13	0.12	0.09	2.45	1.51	65.75	7.56	47.08	98.62	5.92	0.26	1.19	0.06	57.98	4.11	3.23	0.19	0	1.51	2.45	0.06	0.19	1.11	0.31	6.11	0.03	0	31.09	0	0	0	15.49	-0.65	-2.86	80.31	138.88	945.99	412.5	1131.06	611.19	965.05	464.23	1103.56	454.26
23.823	1	0.05	0.02	0.01	0.06	9.85	0.12	0.1	1.91	1.65	80.31	6.76	42.23	98.6	7.17	0.32	1.19	0.05	48.19	3.71	2.43	0.14	0	1.65	1.91	0.06	0.14	1.37	0.32	5.76	0.03	0.01	30.34	0	0	0	12.24	0.73	-3.07	79.27	135.46	947.68	414.01	1130.19	609.52	967.11	464.4	1102.15	453.87
23.857	1	0.05	0.02	0.01	0.06	6.43	0.11	0.09	2.1	2.1	87.14	6.88	38.33	98.71	7.87	0.36	1.31	0.05	39.79	3.08	2.6	0.16	0	2.1	1.98	0.05	0.12	1.45	0.4	4.32	0.03	0.01	30.45	0	0	0	7.87	-0.3	-3.27	77.48	133.67	947.51	412.71	1132.75	609.63	968.92	461.54	1102.38	453.82
23.89	1	0.05	0.02	0.01	0.06	3.99	0.11	0.09	2.09	2.09	92.02	6.81	34.91	98.21	8.51	0.44	1.24	0.04	31.04	2.59	1.75	0.14	0	2.09	1.85	0.04	0.1	1.18	0.43	3.99	0.03	0.01	30.39	0	0	0	17.87	1.97	-3.62	81.63	136.24	945.8	413.31	1130.27	609.79	965.07	463.94	1101.21	458.75
23.923	1	0.05	0.02	0.01	0.06	6.64	0.12	0.1	2.32	2.2	86.73	6.92	38.47	97.23	8.47	0.55	1.27	0.03	40.3	2.65	2.34	0.19	0	2.2	2.32	0.03	0.08	1.6	0.43	4.93	0.03	0	30.5	0	0	0	16.32	4.21	-2.91	81.28	132.82	943.83	414.35	1123.68	605.75	963.36	462.28	1096.15	459.16
23.957	1	0.05	0.03	0.01	0.07	3.44	0.13	0.1	2.89	2.19	93.12	3.44	31.92	97.73	8.15	0.59	1.17	0.03	37.13	2.15	3.17	0.31	0	2.19	2.89	0.02	0.05	1.61	0.43	4.64	0.02	0	25.92	0	0	0	17.5	3.18	-2.16	82.38	134.92	944.15	416.39	1118.82	602.62	960.76	463.93	1095.6	459.43
23.99	1	0.06	0.03	0.01	0.07	3.22	0.13	0.09	2.94	1.87	93.55	2.65	31.67	96.76	6.65	0.51	1.22	0.02	39.23	2.22	2.71	0.47	0	1.87	2.94	0.02	0.03	1.38	0.39	5.13	0.02	0.01	24.25	0	0	0	14.36	5.02	-1.71	81.44	133.15	940.47	415.44	1113.99	599.33	957.89	460.48	1091.04	459.32
24.023	1	0.06	0.04	0.01	0.07	3.4	0.14	0.09	2.85	1.61	93.21	2.15	31.92	97.76	5.91	0.46	1.43	0.02	42.95	2.01	2.63	0.78	0	1.61	2.85	0.02	0.02	1.46	0.41	6.54	0.03	0.01	22.85	0	0	0	14.09	3.12	-2.18	81.39	131.26	938.42	414.75	1112.67	599.66	956.69	460.31	1087.93	458.06
24.057	1	0.07	0.04	0.01	0.07	1.83	0.12	0.1	3.03	1.55	96.33	1.94	27.77	98.29	4.93	0.31	1.55	0.01	32.98	2.28	1.65	0.76	0	1.38	3.03	0.02	0.02	0.92	0.35	8.42	0.03	0.01	22.25	0	0	0	14.31	1.73	-2.45	81.51	130.47	936.62	414.37	1110.1	597.59	954.61	459.28	1085.08	458.83
24.09	1	0.07	0.04	0.01	0.08	2.02	0.13	0.1	3.43	1.6	95.96	1.61	28.44	98.59	4.34	0.24	1.6	0.01	37.01	2.71	1.24	0.95	0	1.27	3.43	0.01	0.01	1.02	0.32	8.81	0.03	0	21.08	0	0	0	14.19	0.75	-2.46	81.21	133.27	936	415.17	1108.94	597.83	952.24	461.01	1085.48	458.35
24.124	1	0.09	0.05	0.02	0.08	1.86	0.16	0.1	4.47	1.98	96.29	2.13	26.38	98.07	4.1	0.26	1.98	0.01	41.26	3.85	1.44	1.32	0	1.42	4.47	0.01	0.01	2.2	0.3	9.75	0.03	0.01	18.15	0	0	0	12.02	2.37	-3.29	80.35	131.07	934.57	415.04	1108.83	598.57	951.82	461.04	1082.85	457.77
24.157	1	0.11	0.06	0.02	0.09	1.68	0.2	0.1	7.38	2.01	96.65	3.69	23.65	98.36	4.46	0.24	2.01	0.01	45.35	5.64	1.49	1.87	0	1.88	7.38	0.01	0.01	4.2	0.26	10.4	0.04	0	15.15	0	0	0	12.62	1.52	-3.07	80.38	133.47	932.93	415.57	1107.76	599.98	949.41	462.3	1082.81	458.03
24.19	1	0.12	0.06	0.02	0.09	2.17	0.21	0.1	9.18	1.89	95.65	6.12	24.44	98.75	4.82	0.25	1.89	0.01	50.19	5.75	1.51	2.55	0	1.81	7.92	0.01	0	9.18	0.22	9.95	0.04	0	15.07	0	0	0	9.14	0.14	-1.43	78.64	133.3	932.82	415.85	1105.99	598.94	950.2	460.18	1083.47	457.25
24.224	1	0.16	0.08	0.03	0.1	1.99	0.26	0.1	13.66	2.32	96.02	12.02	21.43	98.48	4.4	0.24	2.32	0.01	54.89	8.23	1.59	3.29	0	2.12	9.78	0.01	0.01	13.66	0.16	8.96	0.05	0.01	11.88	0	0	0	14.85	1.16	-2.13	80.64	131.17	933.36	417.06	1104.86	598.94	950.32	462.38	1081.47	459.78
24.257	1	0.17	0.08	0.03	0.11	2.18	0.29	0.1	12.9	2.62	95.63	11.81	21.55	98.59	5.23	0.23	2.62	0.01	55.41	9.6	1.24	4.92	0	2.27	12.9	0.01	0.01	12.81	0.16	8.84	0.05	0	12.46	0	0	0	11.59	0.78	-1.76	79.87	133.53	934.36	419.87	1102.41	597.44	948.76	464.59	1082.21	459.99
24.29	1	0.18	0.08	0.03	0.11	2.53	0.31	0.1	14.81	2.75	94.94	15.79	23.4	97.97	5.72	0.21	2.75	0.01	57.7	12.11	0.96	5.44	0	2.13	14.81	0.01	0.01	7.74	0.15	8.49	0.06	0.01	12.66	0	0	0	10.43	2.6	-0.94	79.65	133.2	935.63	422.9	1099.84	597.11	949.19	466.66	1082.26	460.68
24.324	1	0.19	0.08	0.03	0.11	2.85	0.29	0.1	11.64	3.34	94.3	13.1	26.37	98.36	5.41	0.21	3.34	0.01	58.15	16.47	0.73	8.43	0	1.64	11.64	0.01	0.02	2.12	0.13	9.26	0.06	0.01	13.52	0	0	0	6.16	1.54	-0.26	78.23	131.37	936.26	424.32	1098.89	595.89	950.59	465.47	1081.92	462.28
24.357	1	0.19	0.07	0.03	0.1	3.14	0.24	0.1	8.84	3.2	93.72	9.77	28.84	98.44	4.48	0.18	3.2	0.01	56.83	18.01	0.47	7.83	0	1.36	8.84	0.01	0.03	0.66	0.14	8.46	0.06	0.01	15.09	0	0	0	4.4	1.29	-0.57	77.57	131.97	937.69	425.65	1100.83	597.5	951.67	467.22	1083.56	462.65
24.39	1	0.17	0.05	0.02	0.09	4.96	0.2	0.09	5.93	2.99	90.08	9.67	34.13	98.24	3.89	0.12	2.99	0.01	59.59	20.31	0.39	4.77	0	0.96	5.93	0.01	0.04	0.31	0.12	8.08	0.06	0.02	17.95	0	0	0	1.82	1.88	-0.47	76.56	132.28	938.84	426.06	1103.52	599.09	953.56	467.66	1085.74	462.6
24.424	1	0.18	0.05	0.02	0.08	4.34	0.17	0.08	3.6	3.6	91.32	5.68	33.87	98.52	3	0.09	3.6	0.01	54.95	21.34	0.35	4.85	0	0.66	3.41	0.01	0.06	0.15	0.11	6.99	0.06	0.01	19.04	0	0	0	3.37	0.99	0.27	76.84	133.17	939.71	426.43	1108.28	603.45	956.66	469.67	1089.72	464.26
24.457	1	0.15	0.05	0.02	0.08	2.52	0.14	0.08	3.35	3.35	94.96	2.24	30.32	98.34	2.62	0.06	3.35	0.01	44.37	17.82	0.34	3.47	0	0.48	1.98	0.01	0.06	0.14	0.12	6.94	0.06	0.01	19.38	0	0	0	5.34	1.58	0.31	78.07	131.59	945.26	431.3	1112.1	607.11	962.18	474.06	1093.69	469.38
24.491	1	0.11	0.03	0.01	0.07	3.3	0.11	0.08	3.5	3.5	93.4	3.02	33.66	98.63	2.96	0.06	3.5	0.01	38.02	15.39	0.37	4.53	0	0.41	1.38	0.01	0.05	0.19	0.13	6.37	0.08	0.01	25.09	0	0	0	1.53	-0.6	-0.33	76.12	137.24	945.69	429.11	1119.77	610.97	962.78	475.54	1099.7	466.22
24.524	1	0.09	0.03	0.01	0.06	5.44	0.1	0.08	3.13	3.13	89.12	4.23	38.37	98.13	2.64	0.06	3.13	0.01	42.94	13.06	0.48	2.56	0	0.32	0.93	0.02	0.05	0.21	0.12	5.91	0.07	0.02	27.26	0	0	0	4.66	2.2	1.63	76.37	134.65	943.15	426.16	1127.21	619.36	968.59	474.73	1103.02	466.97
24.557	1	0.07	0.02	0.01	0.06	7.82	0.1	0.07	2.58	2.58	84.37	4.81	41.71	98.28	2.07	0.08	2.58	0.01	48.16	8.76	0.61	0.93	0	0.28	1.09	0.02	0.06	0.67	0.1	4.73	0.06	0	28.09	0	0	0	5.85	1.78	0.78	75.98	138.56	943.75	424.99	1133.87	625.92	969.35	474.72	1107.71	467.17
24.591	1	0.06	0.02	0.01	0.05	20.31	0.1	0.07	2.59	2.59	59.39	8.27	50.36	98.73	2.26	0.11	2.59	0.01	60.47	5.61	0.71	0.43	0	0.2	1.42	0.02	0.05	1.85	0.1	3.86	0.06	0.01	31.69	0	0	0	6.21	-0.24	2.49	76.3	137.48	950.55	428.05	1141.05	629.24	978.58	476.33	1116.01	472.29
24.624	1	0.05	0.02	0.01	0.05	32.1	0.1	0.07	2.95	2.37	42.9	13.72	55.15	98.22	2.16	0.12	2.37	0.02	67.5	3.93	0.99	0.22	0	0.17	1.73	0.02	0.06	2.95	0.1	3.83	0.05	0	33.66	0	0	0	4.76	1.95	1.36	75.35	139.31	952.82	428.43	1145.41	632.16	979.86	477.06	1119.07	471.97
24.657	1	0.04	0.01	0.01	0.04	45.57	0.08	0.07	6.83	2.22	29.43	22.14	59.6	98.04	2	0.15	2.22	0.02	67.39	3.05	1.68	0.2	0	0.12	1.79	0.03	0.07	6.83	0.11	3.58	0.05	0	38.84	0	0	0	3.25	2.44	0.75	74.02	140.96	950.26	425.85	1149.4	637.33	979.1	474.91	1119.97	470.19
24.691	1	0.03	0.01	0.01	0.03	60.65	0.06	0.07	4.89	2.57	14.35	48.57	65.39	98.08	1.86	0.18	2.57	0.02	63.43	2.31	3.24	0.33	0	0.08	2.02	0.03	0.07	4.89	0.12	3.28	0.04	0	46.31	0	0	0	6.33	2.34	-0.49	75.19	144.78	952.56	423.95	1155.98	639.92	980.38	478.02	1124.79	467.62
24.724	1	0.03	0.01	0.01	0.03	54.57	0.06	0.07	6.54	2.71	20.43	51.18	61.95	97.81	1.98	0.19	2.71	0.02	57.75	2.1	5.81	0.51	0	0.09	2.87	0.04	0.1	6.54	0.12	3.05	0.04	0	46.96	0	0	0	8.9	-3	-1.98	75.69	142.03	952.68	422.32	1156.29	641.15	980.23	475.97	1121.93	466.27
24.758	1	0.03	0	0.01	0.02	52.65	0.04	0.07	8.55	2.05	22.35	66.05	61.16	98.43	1.5	0.22	2.05	0.03	48.81	1.67	8.18	0.85	0	0.05	3.36	0.03	0.13	8.55	0.13	3.01	0.03	0	50.81	0	0	0	7.66	-1.31	-2.39	75.45	141.27	953.66	422.64	1155.47	639.21	980.33	475.78	1121.23	465.52
24.791	1	0.03	0	0.01	0.02	54.91	0.04	0.07	5.91	2.03	20.09	68.43	62.61	98.47	1.54	0.22	2.03	0.03	49.09	1.62	7.94	0.73	0	0.05	3.58	0.03	0.15	5.91	0.13	3.04	0.02	0	51.48	0	0	0	8.03	-1.17	-3.02	75.91	142.33	955.09	423.32	1153.44	635.78	978.85	476.83	1120.68	464.84
24.824	1	0.02	0	0.01	0.02	54.21	0.04	0.07	3.75	2.14	20.79	70.85	64.3	97.59	1.8	0.19	2.14	0.03	47.18	1.72	5.13	0.43	0	0.05	2.59	0.03	0.14	3.75	0.14	3.07	0.02	0	52.19	0	0	0	8.22	3.5	-3.82	76.39	141.98	956.24	424.92	1152.17	634.09	978.21	478.41	1119.64	465.85
24.858	1	0.03	0	0.01	0.03	50.51	0.05	0.07	3.09	2.12	24.49	63.41	63.06	98.04	1.66	0.22	2.12	0.03	48.72	1.71	4.51	0.45	0	0.06	3.09	0.03	0.16	3.08	0.11	3.09	0.02	0	50.09	0	0	0	7.49	2.44	-5.28	76.08	137.18	954.57	423.5	1149.28	630.51	976.98	477.08	1113.54	464.04
24.891	1	0.03	0.01	0.01	0.03	51.89	0.05	0.07	3.26	2.19	23.11	57.36	63.23	98.26	1.76	0.26	2.19	0.04	52.79	2.18	4.49	0.4	0	0.08	3.26	0.03	0.15	2.13	0.11	3.1	0.02	0	48.51	0	0	0	9.71	1.84	-3.25	77.11	140.8	953.46	423.14	1147.92	630.68	976.06	478.16	1116.04	463.03
24.924	1	0.03	0.01	0.01	0.03	47.16	0.05	0.07	3.55	2.13	27.84	52.07	62.16	98.72	1.73	0.29	2.13	0.04	52.07	1.75	2.83	0.31	0	0.09	3.55	0.03	0.13	2.27	0.12	3.05	0.01	0	47.18	0	0	0	9.24	0.28	-4.14	77.09	140.08	954.07	425.17	1145.27	629.66	974.41	478.89	1113.72	464.18
24.958	1	0.03	0.01	0.01	0.03	46.11	0.05	0.07	3.93	1.82	28.89	54.07	62.23	98.14	1.42	0.33	1.82	0.04	50.35	1.28	1.89	0.26	0	0.12	3.93	0.03	0.11	3.49	0.11	2.73	0.01	0	47.68	0	0	0	8.81	2.18	-4.76	77.05	136.88	953.24	425.85	1144.36	629.72	974.59	479	1110.8	465.42
24.991	1	0.03	0.01	0.01	0.03	47.68	0.05	0.07	4.15	1.63	27.32	56.69	63.27	97.85	1.06	0.3	1.63	0.04	50.16	1.13	1.23	0.16	0	0.12	4.15	0.03	0.1	3.46	0.1	2.66	0.01	0	48.34	0	0	0	9.43	2.92	-5.09	77.67	137.86	953.09	426.56	1143.87	628.07	973.22	478.77	1110.75	469.12
25.024	1	0.03	0.01	0.01	0.03	46.09	0.05	0.06	4.81	1.67	28.91	59.59	62.95	97.57	1.06	0.19	1.67	0.03	47.57	1.18	0.65	0.09	0	0.13	4.81	0.03	0.1	3.88	0.08	2.28	0.01	0	49.08	0	0	0	12.78	3.53	-5.03	79.06	139	950.64	427.65	1140.84	629.57	969.99	481.16	1108.54	470.05
25.058	1	0.03	0.01	0.01	0.03	34.76	0.05	0.06	6	2.34	40.24	57.75	58.7	97.6	0.78	0.19	2.34	0.03	40.16	1.11	0.77	0.1	0	0.19	6	0.04	0.11	3.86	0.1	2.71	0.01	0	48.61	0	0	0	9.43	3.47	-5.96	77.54	135.05	945.11	426.93	1135.84	628.76	965.94	480	1100.48	468.24
25.091	1	0.03	0.01	0.01	0.03	33.08	0.05	0.06	6.85	2.17	41.92	54.36	57.74	97.55	0.64	0.2	2.17	0.02	40.52	0.96	1.21	0.11	0	0.2	6.85	0.04	0.1	3.68	0.1	2.79	0.01	0	47.76	0	0	0	8.51	3.58	-5.4	77.09	134.75	940.8	425.3	1131.7	627.08	962.37	477.05	1096.79	467.6
25.125	1	0.03	0.01	0.01	0.03	24.08	0.05	0.06	5.89	2.07	51.85	53.07	54.54	97.56	0.58	0.15	2.07	0.02	33.32	0.73	1.82	0.08	0	0.27	5.89	0.04	0.09	2.68	0.08	2.73	0.01	0	47.43	0	0	0	9	3.56	-3.94	77.57	137.47	938.93	425.64	1127.77	625.5	959.47	476	1096.73	468.44
25.158	1	0.03	0.01	0.01	0.03	23.96	0.05	0.06	6.58	1.86	52.07	47.11	54.18	97.95	0.45	0.09	1.86	0.01	36.14	0.49	1.58	0.07	0	0.3	6.58	0.03	0.09	3	0.06	2.37	0.01	0	45.95	0	0	0	10.65	2.68	-4.98	78.21	135.48	935.98	425.85	1125.3	626.39	956.77	477.57	1091.95	468.54
25.191	1	0.03	0.01	0.01	0.03	28.26	0.05	0.06	7.8	1.65	46.74	45.08	55.69	98.15	0.4	0.07	1.65	0.01	41.08	0.41	1.26	0.05	0	0.26	7.8	0.03	0.09	3.27	0.05	2.14	0.01	0	45.44	0	0	0	10.94	2.15	-4.62	78.37	136.98	933.76	426.34	1122.34	626.34	953.75	478.17	1090.39	468.55
25.225	1	0.04	0.01	0.01	0.03	20.47	0.06	0.06	8.62	1.27	59.07	31.71	51.82	98.07	0.45	0.06	1.27	0.01	40.55	0.49	1.24	0.06	0	0.27	8.62	0.03	0.09	2.84	0.05	2.13	0.01	0	41.89	0	0	0	9.26	2.35	-4.96	77.46	134.57	930.22	425.76	1119.64	626.64	951.61	477.32	1085.82	467.49
25.258	1	0.04	0.01	0.01	0.04	11.96	0.06	0.06	9.59	1.39	76.09	22.33	45.75	98.57	0.58	0.09	1.39	0.01	35.15	0.6	1.83	0.16	0	0.3	9.59	0.03	0.09	3.14	0.05	2.15	0.01	0	38.91	0	0	0	11.09	0.85	-5.23	78.29	136.33	928.49	425.42	1117.4	626.11	948.43	478.48	1084.23	466.45
25.291	1	0.04	0.01	0.01	0.04	6.19	0.06	0.06	9.08	1.44	87.61	14.93	39.27	98.77	0.65	0.19	1.44	0.01	28.48	0.65	2.83	0.28	0	0.34	9.08	0.03	0.07	3.3	0.05	2.38	0.01	0	35.84	0	0	0	11.45	-0.07	-5	78.15	138.73	925.92	424.29	1115.71	626.27	945.28	478.18	1083.37	464.92
25.325	1	0.05	0.02	0.01	0.05	2.7	0.07	0.06	8.14	1.23	94.61	6.81	31.2	98.43	0.83	0.25	1.23	0.01	23.9	0.64	4.23	0.59	0	0.38	8.14	0.03	0.07	3.41	0.04	2.35	0.02	0	30.39	0	0	0	8.14	1.31	-3.29	76.61	140.52	923.93	424.69	1113.13	626.27	943.81	476.23	1083.86	464.76
25.358	1	0.05	0.02	0.02	0.05	2.15	0.07	0.06	7.78	1.28	95.7	5.49	28.63	98.25	0.96	0.34	1.28	0.02	22.61	0.86	5.59	0.85	0	0.42	7.78	0.03	0.08	3.15	0.04	2.38	0.02	0	28.96	0	0	0	7.21	1.85	-2.69	76.29	141.51	923.6	423.8	1111.8	624.04	943.13	475.08	1084.15	463.21
25.391	1	0.06	0.03	0.02	0.05	1.95	0.08	0.06	8.56	1.18	96.1	4.23	27.01	98.16	1.08	0.46	1.18	0.02	24.25	1.08	6.67	0.9	0	0.43	8.56	0.02	0.07	2.68	0.04	2.29	0.02	0	27.25	0	0	0	10.83	2.12	-3.21	77.83	140.77	924	423.29	1111.31	623.63	942.96	475.44	1083.17	462.95
25.425	1	0.06	0.03	0.02	0.05	1.6	0.08	0.07	7.9	1.21	96.79	2.72	24.54	98.58	1.44	0.73	1.21	0.02	26.31	1.34	7.9	0.92	0	0.38	7.9	0.02	0.06	2.16	0.04	2.45	0.03	0	24.41	0	0	0	8.03	0.82	-3.13	76.84	139.33	925.06	423.61	1110.97	621.57	944.09	474.3	1082.96	462.98
25.458	1	0.06	0.03	0.02	0.06	2.03	0.09	0.07	8.33	1.33	95.94	2.43	25.54	98.74	2.04	1.09	1.33	0.02	31.96	2.07	8.68	0.79	0	0.42	8.33	0.02	0.05	2.09	0.04	2.44	0.03	0.01	23.68	0	0	0	8.96	-0.2	-4.75	77.36	136.3	924.97	422.58	1109.48	618.41	943.28	474.5	1078.94	461.32
25.492	1	0.07	0.04	0.02	0.07	1.93	0.12	0.07	7.68	1.76	96.15	2	24.57	98.74	3.01	1.47	1.76	0.02	37.25	2.48	7.67	0.66	0	0.47	7.68	0.03	0.04	2.03	0.03	2.74	0.04	0.01	20.53	0	0	0	8.03	-0.2	-3.07	76.89	135.2	924.6	421.76	1107.78	617.22	944.49	471.35	1079.26	460.58
25.525	1	0.07	0.05	0.02	0.08	2.25	0.13	0.08	5.85	1.9	95.5	2.82	25.52	97.29	4.02	1.58	1.9	0.02	43.43	3.22	8.02	0.71	0	0.43	5.85	0.03	0.03	1.16	0.04	3.24	0.04	0.02	18.81	0	0	0	6.72	4.1	-1.01	76.34	136.84	924.64	420.61	1111.24	618.27	947.62	471.17	1084.03	460.32
25.558	1	0.07	0.04	0.02	0.07	5.1	0.15	0.08	6.26	1.8	89.8	7.06	32.67	98.54	4.41	1.38	1.8	0.03	55	3.8	6.74	0.65	0	0.44	6.26	0.03	0.03	1.19	0.03	3.01	0.04	0	20.54	0	0	0	4.19	0.95	-0.16	75.49	137.84	926.29	420.05	1115.93	620.67	951.04	469.51	1088.61	460.96
25.592	1	0.07	0.04	0.02	0.07	7.37	0.16	0.08	7.04	1.77	85.27	12.1	34.69	98.49	5.41	1.24	1.77	0.03	61.61	4.68	7.94	0.73	0	0.47	7.04	0.03	0.04	1.5	0.04	2.96	0.04	0	20.69	0	0	0	8.45	1.12	-1.6	76.76	137.87	927.87	418.99	1121.28	625.44	953.05	471.2	1090.49	460.28
25.625	1	0.07	0.04	0.02	0.07	10.16	0.18	0.09	7.41	1.77	79.69	16.67	36.65	98.26	7.27	1.06	1.77	0.04	65.9	4.73	8.3	0.68	0	0.45	7.41	0.03	0.04	2.72	0.04	3.35	0.04	0	21.66	0	0	0	11.63	1.83	-1.38	77.98	136.82	931.96	417.92	1127.53	627.82	958.99	471.02	1095.41	460.66
25.658	1	0.07	0.04	0.02	0.07	14.36	0.2	0.1	7.76	1.93	71.28	24.13	38.63	98.38	8.43	0.85	1.93	0.05	71.31	7.31	8.92	0.68	0	0.53	7.76	0.04	0.05	4.86	0.05	4.05	0.05	0	22.45	0	0	0	8.52	1.46	-1.59	76.46	134.96	935.06	415.63	1129.81	624.56	962.38	466.84	1097.03	457.67
25.692	1	0.08	0.04	0.02	0.08	16.91	0.22	0.11	8.35	2.39	66.17	29.4	39.7	98.57	9.24	0.73	2.39	0.06	74.08	8.37	8.11	0.62	0	0.74	8.35	0.05	0.07	5.79	0.09	5.98	0.06	0	22.78	0	0	0	7.85	0.83	0.25	76.47	135.17	941.44	418.37	1135.4	625.71	970.07	467.99	1105.09	461.8
25.725	1	0.08	0.03	0.02	0.07	19.7	0.21	0.11	7.57	2.36	60.61	29.06	42.44	97.82	8.38	0.61	2.36	0.08	74.66	8.58	6.12	0.52	0	0.76	7.57	0.06	0.1	6.56	0.1	6.57	0.06	0	24.16	0	0	0	8.26	2.97	0.81	76.48	136.18	942.8	419.34	1138.51	628.43	972.4	469.2	1108.48	463.76
25.759	1	0.08	0.02	0.01	0.06	28.75	0.18	0.11	8.69	2.28	46.25	32.61	47.48	98.78	7.19	0.47	2.28	0.08	75.61	9.75	4.76	0.4	0	0.71	8.69	0.07	0.15	7.6	0.13	8.28	0.08	0	28.13	0	0	0	7.74	-0.02	-2.8	76.03	136.33	945.24	416.68	1140.39	626.2	970.76	467.95	1106.74	458.19
25.792	1	0.07	0.02	0.01	0.06	29.84	0.16	0.11	9.93	2.18	45.16	27.77	48.56	98.32	6.3	0.43	2.18	0.1	71.51	7.51	4.55	0.37	0	0.64	9.93	0.08	0.2	7.49	0.14	9.35	0.07	0	30.68	0	0	0	9.66	-1.64	-2.59	77.16	138.07	948.42	417.64	1140.91	624.36	971.9	469.27	1109.58	458.94
25.825	1	0.07	0.02	0.01	0.06	26.64	0.15	0.11	10.08	2.29	48.36	21.42	47.09	97.83	6.8	0.46	2.29	0.1	67.07	6.96	4.12	0.4	0	0.73	10.08	0.08	0.21	9.55	0.14	9.54	0.08	0	31.52	0	0	0	8.2	-2.96	-3.41	76.77	138.29	949.04	416.86	1140.63	621.7	971.21	469.91	1108.82	456.22
25.859	1	0.06	0.01	0.01	0.05	39.27	0.13	0.12	9.76	2.4	35.73	21.38	52.97	98.64	7.08	0.44	2.4	0.09	67.37	7.11	3.31	0.48	0	0.7	9.76	0.11	0.19	8.87	0.17	11.57	0.08	0	36.53	0	0	0	9.15	0.57	-3.17	77.37	137	948.94	416.67	1139.5	620.41	971.6	469.64	1107.93	456.07
25.892	1	0.05	0.01	0.01	0.05	40.19	0.12	0.13	10.11	2.55	34.81	21.58	53.87	98.61	7.33	0.44	2.55	0.08	63.9	7.51	2.53	0.4	0	0.64	10.11	0.14	0.16	8.92	0.19	13.56	0.08	0	38.64	0	0	0	8.37	-0.71	-3.46	77.18	136.69	949.54	417.08	1138.7	619.21	971.35	469.66	1107.34	455.84
25.925	1	0.05	0.01	0.01	0.05	34.35	0.12	0.14	8.94	2.44	40.65	19.17	52.66	98.69	7.98	0.48	2.44	0.06	61.31	4.84	1.81	0.3	0	0.61	8.94	0.14	0.14	7.06	0.19	14.64	0.08	0.01	37.71	0	0	0	9.38	-0.38	-3.65	77.82	136.32	950.45	418.44	1137.03	618.22	970.94	470.15	1106.63	457.11
25.959	1	0.04	0.01	0.01	0.04	51.06	0.11	0.18	8.18	2.17	23.94	36.54	59.88	98.36	9	0.51	2.17	0.05	62.61	4.51	1.48	0.23	0	0.57	8.18	0.15	0.09	4.32	0.25	19.46	0.08	0.01	43.23	0	0	0	8.68	-1.52	-3.32	77.85	134.39	951.26	419.08	1135.66	615.76	971.86	468.85	1105.89	458.89
25.992	1	0.04	0.01	0.01	0.05	56.01	0.12	0.22	8.69	2.22	18.99	36.57	60.82	98.75	10.77	0.66	2.22	0.04	66.11	5.48	1.97	0.3	0	0.67	8.69	0.13	0.06	3.39	0.24	21.51	0.08	0	43.24	0	0	0	9.2	0.14	-4.64	78.27	133.84	948.9	417.28	1131.48	610.08	967.53	467.2	1101.06	458.05
26.025	1	0.03	0.01	0.01	0.05	63.94	0.12	0.27	7.04	2.01	11.06	41.6	63.7	96.65	12.53	0.91	2.01	0.04	69.36	5.44	2.32	0.47	0	0.7	7.04	0.13	0.04	2.55	0.25	24.82	0.08	0	44.56	0	0	0	14.3	5.19	-3.03	80.59	136.63	948.61	419	1128.37	610.68	966.08	468.67	1102.45	460.24
26.059	1	0.03	0.01	0.01	0.05	59.79	0.13	0.35	6.95	1.66	15.21	33.09	62.02	97.74	12.7	0.82	1.66	0.03	70.73	5.43	2.54	0.82	0	0.78	6.95	0.13	0.02	2.1	0.28	30.65	0.08	0	42.29	0	0	0	14.22	3.15	-3.74	80.81	133.59	947.05	419.63	1124.59	608	964.22	468.63	1097.61	461.25
26.092	1	0.04	0.01	0.01	0.05	36.9	0.14	0.33	6.63	1.46	38.1	19.58	54.2	97.97	12.02	0.69	1.46	0.02	62.95	4.16	2.97	1.36	0	0.76	6.63	0.09	0.02	2.06	0.24	30.12	0.08	0	37.87	0	0	0	14.31	2.61	-5.29	81.09	129.22	944.89	419.29	1122.79	607.67	963.07	469.08	1092.02	460.67
26.126	1	0.04	0.01	0.01	0.06	19.46	0.12	0.35	6.15	1.35	61.08	16	48.06	97.57	10.74	0.68	1.35	0.02	50.37	3.96	2.2	0.82	0	0.82	6.15	0.06	0.01	1.75	0.22	33.01	0.09	0	36.35	0	0	0	14.98	3.53	-3.93	81.35	130.74	937.09	417.34	1116.77	608.13	956.62	465.87	1087.26	460.93
26.159	1	0.04	0.02	0.01	0.06	16.64	0.12	0.32	4.78	1.3	66.73	11.31	46.69	97.79	9.53	0.72	1.3	0.01	51.92	3.83	2.1	0.75	0	0.85	4.78	0.05	0.01	1.66	0.2	32.24	0.08	0.01	33.85	0	0	0	13.32	3.06	-3.74	80.62	135.12	932.47	415.37	1113.22	606.45	950.38	464.29	1085.39	458.7
26.192	1	0.05	0.02	0.01	0.06	12.83	0.11	0.29	4.27	1.28	74.33	10.24	44.55	97.42	8.58	0.72	1.28	0.01	47.91	4.24	2.15	0.39	0	0.83	4.27	0.04	0.01	1.77	0.2	30.15	0.08	0.01	33.16	0	0	0	12.01	3.85	-4.45	79.8	135.51	928.07	413.37	1111.44	606.63	946.37	463.11	1081.73	456.84
26.226	1	0.05	0.02	0.01	0.06	8.58	0.12	0.27	4.16	1.21	82.85	6.27	40.31	98.11	8.4	0.8	1.21	0.01	46.49	4.12	2.38	0.17	0	0.89	4.16	0.03	0.01	2.22	0.18	29.03	0.09	0.01	29.84	0	0	0	12.73	2.26	-4.85	79.76	135.38	922.28	411.95	1109.54	609.65	942.14	462.78	1077.37	456.53
26.259	1	0.05	0.02	0.01	0.07	5.46	0.12	0.26	3.74	1.17	89.07	6.21	36.51	98.66	8.92	0.86	1.17	0.01	38.08	2.78	2.39	0.08	0	0.92	3.74	0.03	0.01	2.92	0.19	27.7	0.08	0.01	29.77	0	0	0	9.26	0.51	-4.07	78.24	134.33	918.82	411.44	1107.68	610.86	940.8	460.62	1075.05	456.1
26.292	1	0.05	0.02	0.01	0.07	3.86	0.12	0.26	4.34	1.1	92.27	5.37	33.23	98.75	9.62	0.81	1.1	0.01	33.55	2.36	2.44	0.03	0	0.95	3.34	0.03	0.01	4.34	0.19	27.18	0.08	0	28.82	0	0	0	11.06	-0.14	-4.51	78.74	134.84	916.47	410.02	1105.53	610.63	937.88	461.11	1072.49	453.29
26.326	1	0.05	0.02	0.01	0.08	3.92	0.13	0.27	7.38	0.93	92.16	4.56	32.04	98.43	11.47	0.99	0.93	0.01	35.95	2.74	2.7	0.02	0	0.91	3.4	0.02	0.02	7.38	0.19	25.56	0.07	0	27.74	0	0	0	13.19	1.3	-4.72	79.65	134.85	914.26	409.08	1103.43	610.32	935.55	461.01	1070.13	452.55
26.359	1	0.05	0.02	0.01	0.08	4.16	0.14	0.29	6.63	0.91	91.68	4.49	32.41	95.09	13.51	1.38	0.91	0.01	37.21	3.12	2.67	0.03	0	0.9	2.59	0.02	0.02	6.63	0.21	24.84	0.06	0	27.65	0	0	0	12.14	7.18	-4.03	79.23	134.66	913.53	409.17	1100.92	609.01	934.85	460.09	1069.24	451.42
26.392	1	0.05	0.03	0.01	0.09	3.83	0.16	0.29	6.13	0.83	92.34	3.48	31.39	97.72	14.86	1.6	0.83	0.02	38.94	2.58	2.54	0.03	0	0.83	2.32	0.02	0.02	6.13	0.21	23.22	0.06	0	26	0	0	0	12.6	3.21	-3.3	79.27	133.99	911.6	408.59	1099.16	610.01	934.11	459.52	1067.76	450.1
26.426	1	0.05	0.03	0.01	0.1	3.01	0.18	0.26	5.49	0.94	93.99	2.96	28.97	98.69	17.03	2.02	0.66	0.02	36.58	1.86	2.34	0.04	0	0.94	2.91	0.01	0.03	5.49	0.19	18.55	0.06	0	24.95	0	0	0	9.72	0.41	-3.41	78.25	135.95	911.69	409.61	1096.6	607.29	931.73	460.42	1067.19	448.84
26.459	1	0.04	0.03	0.01	0.12	3.23	0.22	0.3	3.62	1.02	93.53	3.2	29.09	98.35	21.2	2.49	0.7	0.03	36.92	2.03	2.2	0.09	0	1.02	3.31	0.01	0.04	3.62	0.2	17.07	0.06	0	25.45	0	0	0	7.47	-1.57	-4.01	77.59	136.39	913.05	408.84	1096.85	603.48	931.6	459.1	1067.56	448.34
26.493	1	0.04	0.03	0.01	0.14	3.07	0.29	0.29	3.83	1.04	93.85	2.2	27.55	97.11	24.48	2.89	0.61	0.04	40.7	2.13	2.13	0.26	0	1.04	3.83	0.01	0.04	3.06	0.2	12.71	0.06	0	23.07	0	0	0	12.03	4.43	-4.66	79.6	138.54	911.49	408.28	1095.7	603.38	928.53	460.38	1066.59	448.9
26.526	1	0.04	0.04	0.01	0.16	2.45	0.32	0.3	3.54	1.18	95.1	1.75	25.16	98.25	26.38	3.07	0.59	0.05	39.64	2.13	2.14	0.36	0	1.18	3.54	0.01	0.03	2.7	0.22	11.19	0.06	0	21.52	0	0	0	8.39	1.86	-2.93	78.43	133.03	912.71	408.38	1092.23	598.78	931.97	455.78	1064.82	448.83
26.559	1	0.04	0.04	0.01	0.18	3.41	0.4	0.34	5.08	1.44	93.17	3.31	26.53	97.43	28.7	3.71	0.6	0.07	46.26	2.11	2.61	0.86	0	1.44	5.08	0.01	0.02	2.73	0.22	11.33	0.06	0	21.22	0	0	0	9.46	3.83	-0.88	78.43	138.98	911.96	406.08	1095.31	600.43	932.33	456.39	1070.94	446.22
26.593	1	0.04	0.03	0.01	0.16	6.46	0.37	0.34	5.78	1.85	87.08	4.72	31.96	97.55	28.84	4.02	0.66	0.09	50.16	1.96	2.93	1.07	0	1.85	5.78	0.01	0.02	2.74	0.31	10.7	0.07	0	25.24	0	0	0	10.77	3.59	0.46	78.64	140.07	912.71	405.45	1098.56	602.25	935.15	456	1074.97	447.67
26.626	1	0.04	0.02	0.01	0.15	12.37	0.4	0.34	6.52	1.79	75.25	10.39	37.39	98.32	29.33	3.9	0.62	0.11	60	2.76	3.38	1.25	0	1.79	6.52	0.01	0.02	1.89	0.31	10.63	0.07	0	26.65	0	0	0	10.21	1.67	-0.66	78.51	136.88	915.51	405.08	1099.05	600.31	937.2	454.93	1073.77	445.76
26.659	1	0.04	0.02	0.01	0.15	25.46	0.48	0.36	8.75	2.11	49.54	25.71	43.35	97.11	31.35	4.19	0.63	0.11	71.38	4.36	3.65	1.9	0	2.11	8.75	0.01	0.02	1.93	0.35	9.56	0.07	0	28.78	0	0	0	11.26	4.43	0.57	79.31	137.84	919.43	403.89	1106.68	602.2	943.87	455.63	1081.37	445.9
26.693	1	0.04	0.02	0.01	0.16	30.04	0.53	0.36	9.14	2.51	44.96	29.72	45.13	97.18	32.75	4.15	0.58	0.1	73.48	6.69	3.01	1.59	0	2.51	9.14	0.01	0.03	1.67	0.4	7.86	0.08	0.02	29.77	0	0	0	12.73	4.3	1.06	80.25	139.8	922.38	404.19	1109.68	602.08	946.39	456.73	1085.85	446.85
26.726	1	0.04	0.02	0.01	0.15	28.49	0.49	0.33	9.12	2.31	46.51	28.73	45.19	95.76	30.92	4.31	0.61	0.09	72.91	8.64	2.65	2.16	0	2.31	9.12	0.01	0.04	1.09	0.44	7.31	0.1	0.05	29.38	0	0	0	11.73	6.41	0.47	79.99	138.83	928.46	406.49	1113.69	601.91	951.38	458.87	1089.76	447.73
26.76	1	0.05	0.02	0.01	0.14	23.57	0.39	0.31	7.19	2.18	52.86	18.92	44.19	96.07	28.88	5.06	0.62	0.09	68.04	13.21	3.03	3.08	0	2.18	7.19	0.01	0.03	0.4	0.56	7.4	0.1	0.01	29.57	0	0	0	11.42	6.02	1.14	79.6	138.56	932.23	406.49	1117.5	601.95	955.94	457.81	1094.2	448.66
26.793	1	0.06	0.02	0.01	0.13	23.75	0.34	0.28	7.29	1.77	52.49	19.6	44.62	94.81	25.76	5.03	0.69	0.08	68.47	20.02	3.84	2.6	0	1.77	7.29	0.01	0.04	0.41	0.6	7.88	0.11	0.01	29.44	0	0	0	7.69	7.48	0.77	77.92	138.4	934.69	407.75	1120.57	602.73	958.5	459.43	1096.45	448.26
26.826	1	0.09	0.02	0.01	0.11	21.61	0.27	0.23	5.49	1.43	56.79	17.09	44.48	95.63	21.45	4.55	0.74	0.08	68.19	27.4	4.81	3.03	0	1.43	5.49	0.01	0.05	0.31	0.71	8.44	0.1	0	28.48	0	0	0	12.05	6.57	-0.33	79.57	137.05	937.12	408.58	1119.28	601.2	958.6	460.46	1095.13	448.57
26.86	1	0.12	0.02	0.01	0.12	18.26	0.27	0.25	4.77	1.13	63.48	15.73	41.75	94.59	22.25	4.67	0.76	0.08	67.68	33.71	6.86	1.94	0	1.13	4.77	0.01	0.05	0.29	0.87	8.99	0.11	0	26.86	0	0	0	11.06	7.69	-0.81	79.11	136	938.44	409.36	1122.54	603.74	961.06	462.66	1096.3	448.37
26.893	1	0.13	0.02	0.01	0.13	14.07	0.27	0.27	4.74	0.95	71.87	11.57	39.87	94.77	22.29	5.14	0.77	0.09	63.28	35.19	5.39	1.24	0	0.95	4.74	0.01	0.07	0.73	1	10.3	0.1	0	26.31	0	0	0	11.86	7.51	-0.36	79.53	134.6	938.68	409.33	1120.6	602.12	961.25	460.66	1095.36	449.23
26.926	1	0.11	0.03	0.01	0.14	10.28	0.28	0.3	4.15	0.84	79.45	7.62	36.54	94.86	24.42	5.08	0.84	0.12	58.12	30.96	5.83	1.08	0	0.79	4.15	0.01	0.05	0.89	1.07	11.04	0.1	0	25.73	0	0	0	7.47	7.42	-1.17	77.66	135.28	938.22	409.07	1123.67	604.6	961.51	461.62	1096.03	447.32
26.96	1	0.11	0.03	0.01	0.16	7.45	0.3	0.4	3.75	0.88	85.11	5.23	32.98	93.08	27.05	5.8	0.88	0.15	53.54	32.86	6.58	0.69	0	0.52	3.75	0.01	0.03	0.93	1.37	14.65	0.09	0	24.89	0	0	0	12.54	9	-0.75	79.85	132.23	939.04	410.69	1121.32	604.3	962.68	462.62	1094.33	450.14
26.993	1	0.08	0.03	0.01	0.18	5.56	0.32	0.5	4.06	0.83	88.87	3.7	30.21	89.31	29.78	7	0.83	0.22	48.7	26.3	5.9	0.63	0	0.45	4.06	0.01	0.02	1.19	1.4	15.75	0.09	0	24.56	0	0	0	9.74	11.38	-1.58	78.29	135.95	938.89	410.64	1122.58	604.78	960.58	463.19	1095.77	448.91
27.026	1	0.06	0.03	0.01	0.2	2.94	0.3	0.57	4.86	0.76	94.11	2.43	24.87	89.03	29.94	7.92	0.76	0.25	38.69	17.77	6.13	0.47	0	0.39	4.86	0.01	0.02	0.88	1.57	18.1	0.09	0	23.69	0	0	0	8.69	11.53	-2.7	78.02	133.49	937.2	411.09	1119.49	603.69	958.45	464.09	1090.9	447.43
27.06	1	0.05	0.03	0.01	0.24	1.62	0.28	0.69	5.53	0.69	96.76	2.15	20.51	73.17	31.03	11.6	0.69	0.34	29.45	11.17	4.59	0.37	0	0.24	5.53	0.02	0.01	0.8	1.8	17.78	0.1	0	22.91	0	0	0	10.99	16.98	-4.56	78.58	125	934.87	414.66	1113.49	605.13	957.04	467	1080.8	449.43
27.093	1	0.04	0.03	0.01	0.33	0.7	0.31	0.83	4.87	0.59	98.34	1.49	13.95	75.89	34.13	14.63	0.59	0.4	19.13	7.14	2.9	0.24	0	0.23	4.87	0.02	0.01	0.69	1.78	15.99	0.11	0	20.58	0	0	0	13.87	16.27	-4.5	80.21	126.35	930.04	418.13	1104.47	603.98	949.52	470.92	1074.51	452.46
27.127	1	0.04	0.04	0.01	0.49	0.22	0.31	1.02	5.1	0.65	97.97	1.34	4.4	68.54	34.71	19.53	0.65	0.53	7.77	5.44	1.3	0.18	0	0.19	5.1	0.04	0.01	1.08	2.24	15.36	0.12	0	15.72	0	0	0	10.15	18.11	-1.25	78.47	118.11	917.04	419.93	1089.48	602.03	942.93	470.49	1059.96	454.51
27.16	1	0.04	0.04	0.01	0.67	0.14	0.39	1.26	4.52	0.61	97.49	1.73	0	80.69	38.54	21.77	0.61	0.57	6.8	4.83	1.29	0.25	0	0.16	4.52	0.07	0.01	1.1	2.36	14.39	0.11	0	12.38	0	0	0	8.71	14.85	-4.69	79.01	119.78	913.25	422.59	1081.43	600.68	933.02	472.61	1051.38	454.19
27.193	1	0.04	0.04	0.01	0.76	0.13	0.29	1.47	3.58	0.6	97.06	1.2	0	84.47	34.68	28.9	0.6	0.72	5.98	4.26	1.1	0.44	0	0.17	3.58	0.09	0.01	1.31	2.29	14.81	0.11	0	11.83	0	0	0	6.7	13.53	-1.47	78.45	120.02	896.87	420.97	1064.46	597.02	919.02	469.39	1038.08	454.24
27.227	1	0.04	0.04	0.01	0.76	0.1	0.24	1.62	2.59	0.57	96.76	0.85	0	90.67	30.26	30.74	0.57	0.87	6.28	3.1	1.51	1.07	0	0.12	2.59	0.14	0.02	0.84	2.71	19.56	0.09	0	9.72	0	0	0	6.45	10.63	-3.22	78.45	122.09	885.33	416.8	1054.55	595.79	905.49	465.07	1026.65	449.95
27.26	1	0.05	0.05	0.02	0.66	0.1	0.2	1.3	1.93	0.59	97.41	0.86	0	89.99	26.06	30.69	0.59	1	7.68	3.18	2.79	1.31	0	0.11	1.93	0.18	0.02	0.37	2.79	18.24	0.09	0.02	9.24	0	0	0	7.05	11.02	-3.03	78.61	119.98	872.98	414.53	1042.67	593.48	894.85	464.39	1013.58	447.04
27.293	1	0.05	0.05	0.02	0.6	0.1	0.21	1.05	1.56	0.64	97.91	0.69	0	86.02	25.42	27.9	0.64	1.03	9.96	4.56	4.13	1.73	0	0.09	1.56	0.28	0.02	0.28	2.61	16.48	0.09	0.06	7.76	0	0	0	10.37	12.92	-4.17	79.8	117.84	862.87	414.02	1032.82	593.92	885.21	465.8	1001.36	445.94
27.327	1	0.07	0.07	0.02	0.48	0.08	0.23	0.68	1.21	0.63	98.64	0.53	0	87.34	23.89	21.84	0.63	0.82	10.42	6.87	5.31	1.59	0	0.1	1.21	0.46	0.02	0.18	2.72	13.89	0.1	0.09	5.98	0	0	0	9.49	12.35	-5.1	79.37	115.78	853.85	413.88	1024.56	594.58	877	466.35	990.77	444.88
27.36	1	0.08	0.08	0.02	0.43	0.09	0.22	0.56	1.36	0.71	98.87	0.48	0	84.99	22.6	20.05	0.71	0.58	11.34	9.56	6.82	1.77	0	0.1	1.36	0.53	0.03	0.18	2.73	12.65	0.09	0.04	5.61	0	0	0	9	13.33	-4.95	78.82	118.72	847.14	412.85	1019.11	594.32	869.49	465.98	986.13	443.84
27.393	1	0.1	0.09	0.03	0.37	0.09	0.24	0.42	1.32	0.85	99.15	0.46	0	87.84	22.05	15.66	0.85	0.42	12.71	12.86	6.82	2.24	0	0.11	1.32	0.63	0.02	0.22	2.61	10.78	0.1	0.01	4.89	0	0	0	5.51	12.11	-4.89	77.65	121.98	842.67	412.83	1015	594.09	863.34	464.76	983.49	443.68
27.427	1	0.1	0.1	0.03	0.36	0.08	0.24	0.36	1.75	0.98	99.28	0.42	0	86.68	21.17	15.48	0.81	0.39	12.32	12.38	7.47	2.06	0	0.14	1.75	0.98	0.02	0.32	2.3	8.05	0.12	0.01	3.99	0	0	0	5.52	12.64	-3.71	77.5	121.3	837.75	412.92	1010.7	595.39	859.95	463.18	979.94	445.4
27.46	1	0.1	0.1	0.03	0.35	0.08	0.27	0.35	2.6	1.04	99.3	0.48	0	81.8	22.73	13.51	0.88	0.32	12.74	13.78	8.53	1.98	0	0.17	2.6	1.04	0.02	0.45	2.24	7.85	0.12	0.01	3.98	0	0	0	6.21	14.49	-3.77	77.41	122.99	834.67	413.21	1007.91	596.1	856.03	463.5	977.77	446.01
27.494	1	0.12	0.11	0.03	0.36	0.07	0.29	0.32	3.7	1.68	99.28	0.5	0	86.44	22.27	13.16	1.01	0.27	12.97	16.64	6.87	2.18	0	0.24	3.7	1.68	0.01	0.83	2.06	6.45	0.15	0	3.22	0	0	0	6.94	12.74	-2.78	77.92	124.95	831.57	413.95	1005.22	596.76	853.03	464.8	976.77	447.49
27.527	1	0.12	0.11	0.03	0.41	0.07	0.34	0.34	5.23	2.17	99.19	0.64	0	85.79	24.15	13.73	1.16	0.24	13.13	16.41	4.85	2.12	0	0.25	5.23	2.17	0.01	0.92	2.05	5.76	0.15	0	2.9	0	0	0	6.01	13.01	-1.36	77.45	125.67	829.2	413.19	1004.21	596.66	852.27	463.89	976.89	447.71
27.56	1	0.12	0.12	0.03	0.43	0.08	0.4	0.36	7.07	2.3	99.14	0.85	0	82.92	26.22	12.73	1.26	0.23	15.06	14.88	3.73	3.02	0	0.27	7.07	2.3	0.01	0.96	1.93	6.09	0.15	0	2.91	0	0	0	4.97	14.1	-0.75	76.91	127.06	828.18	413.27	1004.58	597.38	851.86	464.35	977.87	448.06
27.594	1	0.13	0.12	0.03	0.43	0.08	0.47	0.36	9.51	3.62	99.06	1.06	0	80.44	26.99	11.11	1.64	0.26	16.45	13.95	2.95	2.76	0	0.27	9.51	3.62	0.01	1.31	1.88	7.01	0.12	0	2.89	0	0	0	7.78	14.93	-0.57	77.44	128.44	826.76	412.63	1004.63	598.17	850.77	465.75	977.96	447.86
27.627	1	0.12	0.12	0.03	0.4	0.08	0.45	0.34	10.74	3.54	99.11	1.04	0	84.35	25.49	10.59	1.46	0.32	15.02	11.53	2.26	1.87	0	0.24	10.74	3.54	0.01	1.78	1.82	7.59	0.11	0	2.99	0	0	0	8.19	13.58	-0.64	77.45	128.49	825.83	411.51	1005.86	599.46	850.87	465.75	977.97	446.9
27.66	1	0.12	0.12	0.03	0.34	0.09	0.42	0.3	13.03	3.39	99.17	0.98	0	86.01	22.41	9.19	1.46	0.38	16.09	9.97	2.33	1.83	0	0.24	13.03	3.39	0.02	2.53	1.59	8.27	0.11	0	3.26	0	0	0	8.84	12.92	-0.52	77.51	130.85	825.91	410.82	1007.76	599.86	850.94	467.22	980.06	446.02
27.694	1	0.14	0.13	0.03	0.29	0.11	0.36	0.24	12.03	3.36	99.27	0.74	0	89.71	18.64	7.71	1.58	0.4	19.47	11.47	2.13	1.61	0	0.21	12.03	3.36	0.02	1.7	1.64	8.65	0.09	0	3.54	0	0	0	5.73	11.17	-0.58	76.37	130.47	826.67	409.53	1011.24	601.92	853	464.44	982.06	445.32
27.727	1	0.15	0.13	0.03	0.25	0.14	0.33	0.21	10.3	3.35	99.33	0.86	0.44	85.29	16.28	6.39	1.51	0.44	23.27	11.98	1.82	2.75	0	0.21	10.3	3.35	0.02	1.22	1.68	9.15	0.09	0	3.82	0	0	0	11.09	13.21	0.24	77.74	128.74	828.17	409.25	1012.17	602.22	855.86	464.52	983.39	446.91
27.761	1	0.15	0.13	0.03	0.24	0.25	0.39	0.21	10.53	3.01	99.23	1.93	4.88	91.61	16.77	5.17	1.57	0.43	33.94	12.06	2.19	4.41	0	0.24	10.53	3.01	0.02	0.55	1.6	9.52	0.1	0	3.94	0	0	0	3.83	10.05	0.8	75.69	133.24	830.81	410.38	1019.24	606.07	858.89	465.03	991.03	447.94
27.794	1	0.16	0.13	0.03	0.22	0.31	0.36	0.19	8.96	2.71	99.27	2.13	7.21	91.4	15.32	3.51	1.38	0.43	36.72	12.51	2.37	3.87	0	0.27	8.96	2.71	0.03	0.58	1.6	10.5	0.1	0	4.41	0	0	0	4.46	10.18	1.03	75.59	134.38	833.05	411.36	1025.08	611.17	862.58	466.74	995.92	450.06
27.827	1	0.14	0.13	0.03	0.19	0.32	0.33	0.17	7.87	2.57	99.35	1.9	8.27	89.81	13.45	2.56	1.34	0.39	36.38	9.57	2.21	2.79	0	0.27	7.87	2.57	0.03	0.52	1.95	10.22	0.1	0	4.86	0	0	0	6.57	11.12	-0.32	76.01	136.44	840.87	410.73	1037.25	616.04	870.31	468.74	1005.37	449.33
27.861	1	0.12	0.12	0.02	0.19	0.43	0.32	0.2	6.43	2.49	99.13	2.14	11.06	71.2	14.12	2.36	1	0.46	39.33	6.78	2.21	1.08	0	0.31	6.43	2.49	0.03	0.39	1.94	13.58	0.11	0	5.97	0	0	0	4.19	17.47	-0.13	73.96	130.22	841.03	408.1	1042.44	619.66	876.37	464.87	1005.41	447.37
27.894	1	0.1	0.1	0.02	0.19	1.05	0.36	0.22	5.6	2.57	97.89	5.18	18.25	87.66	15.48	2.3	0.72	0.55	51.56	6.22	2.13	0.76	0	0.33	5.6	2.57	0.03	0.27	2.26	15.34	0.1	0	7.78	0	0	0	8.45	12.2	-4.77	75.82	133.54	855.26	405.88	1059.04	622.7	885.49	465.92	1017.19	443.89
27.927	1	0.1	0.1	0.02	0.18	1.88	0.38	0.24	5.11	2.73	96.24	9.48	22.89	84.48	15.8	2.38	0.65	0.63	60.14	5.13	2.13	0.73	0	0.41	5.11	2.73	0.04	0.38	2.37	16.49	0.11	0	8.7	0	0	0	6.69	13.53	-0.26	75.14	133.23	857.81	404.45	1063.94	623.14	893.56	461.07	1026.01	446.63
27.961	1	0.08	0.08	0.02	0.17	4	0.36	0.29	3.97	2.29	91.99	14.43	29.59	96.36	16.25	1.9	0.51	0.63	67.21	3.15	2.34	0.78	0	0.32	3.97	2.29	0.05	0.46	3.43	20.89	0.09	0	12.07	0	0	0	8.54	5.62	-2.37	76.32	134.05	871.97	406.38	1077.89	626.6	904.93	463.62	1038.08	448.07
27.994	1	0.07	0.07	0.02	0.16	6.9	0.37	0.3	3.8	2.19	86.2	22.3	33.63	94.79	17.15	1.75	0.49	0.68	74	2.48	3.43	1.26	0	0.31	3.8	2.19	0.05	0.63	3.66	21.17	0.08	0	13.77	0	0	0	7.78	7.49	-0.6	75.7	137.04	874.41	406.01	1083.86	629.38	909.31	462.76	1045.74	449.83
28.027	1	0.07	0.05	0.02	0.13	10.23	0.28	0.27	3.15	2.04	79.53	23.39	37.87	94.7	14.81	1.64	0.4	0.66	73.96	1.95	4.57	1.16	0	0.29	3.15	2.04	0.06	0.89	4.61	20.56	0.07	0	17.65	0	0	0	8.98	7.59	-2.42	76.2	136.16	887.34	406.45	1094.69	628.96	919.76	462.78	1055.25	449.35
28.061	1	0.05	0.03	0.02	0.1	20.49	0.21	0.27	2.74	2.09	59.01	25.05	44.94	96.73	15.08	1.63	0.31	0.66	73.72	1.6	6.59	0.88	0	0.23	2.74	2.09	0.07	0.62	5.97	20.79	0.05	0	25.08	0	0	0	8.67	5.07	-1.84	76.19	136.23	892.98	407.2	1101.92	631.32	926.69	463.59	1062.31	450.77
28.094	1	0.04	0.02	0.02	0.09	29.9	0.18	0.25	2.38	1.78	45.1	32.11	48.58	95.17	14.01	1.71	0.3	0.75	77.02	1.52	8.95	0.63	0	0.22	2.38	1.78	0.07	0.9	6.99	19.71	0.04	0	27.91	0	0	0	9.25	7.1	-2.67	76.5	137.16	902.62	408.41	1108.43	629.05	933.5	464.94	1069.93	450.78
28.128	1	0.04	0.01	0.02	0.06	58.99	0.12	0.2	2.03	1.82	16.01	43.38	59.6	96.69	11.41	1.55	0.29	0.61	79.25	1.65	10.85	0.39	0	0.22	2.03	1.82	0.07	1.33	10.77	17.45	0.03	0	37.67	0	0	0	11.77	5.13	-1.7	77.44	133.23	905.68	408.69	1112.72	632.06	940.1	464.7	1072.82	453.05
28.161	1	0.03	0.01	0.01	0.05	74.96	0.09	0.18	1.54	1.54	0.04	52.69	67.39	97.44	9.66	1.33	0.28	0.51	79.22	1.45	10.2	0.36	0	0.18	1.54	1.54	0.07	1.04	15.46	16.2	0.02	0	44.24	0	0	0	13.29	3.8	-3.3	78.24	134.86	912.69	409.92	1117.48	631.3	943.56	466.94	1077.7	453.04
28.194	1	0.03	0.01	0.01	0.04	83.05	0.07	0.16	0.9	1.28	0	60.26	73.65	97.83	7.72	1.13	0.26	0.35	80.85	1.42	7.43	0.24	0	0.16	0.9	1.28	0.07	0.84	17.66	15.79	0.02	0	47.83	0	0	0	12.6	2.95	-1.93	77.92	136.4	914.87	408.87	1120.51	630.47	946.69	465.43	1082.52	452.97
28.228	1	0.03	0	0.01	0.04	93.47	0.05	0.15	0.78	0.89	0	84.76	84.49	97.55	6.6	1.31	0.2	0.29	81.02	1.55	6.58	0.18	0	0.15	0.78	0.89	0.08	0.66	25.02	15.02	0.01	0	57.34	0	0	0	9.39	3.58	-0.87	76.65	136.64	916.1	408.58	1124.21	631.23	950.18	465.37	1086.21	452.53
28.261	1	0.03	0	0.01	0.03	94.35	0.04	0.13	0.72	0.78	0	88.93	86.55	98.03	5.63	1.22	0.18	0.25	79.23	1.31	6.26	0.13	0	0.13	0.56	0.78	0.1	0.72	25.12	12.88	0.01	0	59.63	0	0	0	8.64	2.47	-1.52	76.42	136.88	919.51	409.27	1128.1	632.87	952.97	465.59	1089.28	453.02
28.294	1	0.03	0	0.01	0.03	94.17	0.04	0.12	0.91	0.58	0	94.25	87.42	98.63	5.77	1.16	0.17	0.29	69.89	1.08	5.88	0.1	0	0.13	0.44	0.58	0.12	0.91	29.4	11.85	0.01	0	64.07	0	0	0	13.76	0.63	-2.36	78.57	137.89	922.65	410.94	1127.18	632.49	952.54	466.23	1090.04	455.79
28.328	1	0.02	0	0.01	0.02	96.19	0.02	0.12	1.66	0.5	0	98.22	91.75	97.81	5.27	1.06	0.15	0.29	62.93	1.06	7.48	0.13	0	0.12	0.44	0.5	0.13	1.66	32.27	11.74	0.01	0	71.61	0	0	0	12.06	2.99	-2.47	78.04	141.04	923	410.63	1126.66	629.65	950.82	466.82	1091.29	454.12
28.361	1	0.02	0	0.01	0.03	93.02	0.02	0.12	1.86	0.46	0	97.92	86.88	98.21	5.14	1.11	0.15	0.31	53.58	0.97	7.08	0.19	0	0.15	0.47	0.46	0.13	1.86	31.27	11.8	0.01	0	70.63	0	0	0	11.75	1.97	-3.23	78	142.79	924.13	410.37	1126.75	628.28	949.68	466.6	1091.83	453.12
28.394	1	0.02	0	0.01	0.02	89.67	0.02	0.12	1.63	0.37	0	98.3	84.65	98.43	5.38	1.25	0.16	0.32	43.46	0.86	5.41	0.26	0	0.16	0.53	0.37	0.13	1.63	29.34	10.81	0.01	0	71.93	0	0	0	13.04	-1.3	-4.4	78.74	144.54	926.08	410.01	1125.73	624.12	947.86	466.67	1091.72	452.62
28.428	1	0.02	0	0.01	0.02	88.14	0.02	0.11	2.04	0.24	0	98.31	84.02	97.65	5.63	1.56	0.16	0.29	40.65	0.69	3.8	0.23	0	0.11	0.67	0.24	0.16	2.04	27.65	9.23	0	0	71.96	0	0	0	12.09	3.36	-4.21	79.02	143.44	928.29	411.5	1123.34	620.36	948.69	466.79	1091.42	452.46
28.461	1	0.02	0	0.01	0.03	83.17	0.02	0.12	1.67	0.19	0	97.78	81.12	98.15	6.03	1.91	0.16	0.32	36.89	0.6	2.28	0.16	0	0.14	1.09	0.19	0.13	1.67	24.02	9.35	0	0	70.22	0	0	0	11.33	2.13	-3.39	79.03	138.56	926.04	409.66	1118.2	614.98	948.26	461.43	1086.54	452.64
28.495	1	0.02	0	0	0.03	84.74	0.03	0.11	2.24	0.17	0	97.4	81.67	97.58	7.23	2.37	0.15	0.3	40.9	0.61	1.32	0.1	0	0.17	1.66	0.12	0.11	2.24	18.27	7.58	0.01	0	69.22	0	0	0	6.91	3.52	-4.05	77.78	141.07	925.53	411	1113.86	610.48	943.94	462.87	1084.46	450.39
28.528	1	0.02	0	0	0.03	81.12	0.03	0.13	2.87	0.22	0	95.56	78.29	98.65	8.86	3.46	0.18	0.24	43.19	0.73	1.27	0.13	0	0.22	2.59	0.08	0.07	2.87	12.97	7.74	0.01	0	65.76	0	0	0	11.34	0.55	-4.45	79.52	142.24	923.21	408.68	1111.76	608.28	940.55	461.8	1082.33	450.3
28.561	1	0.02	0	0	0.03	79.62	0.04	0.14	3.63	0.25	0	93.27	76.8	98.5	8.68	4.72	0.2	0.18	46.91	0.9	1.31	0.21	0	0.25	3.63	0.07	0.05	2.63	10.56	8.36	0.01	0.01	63.02	0	0	0	12.04	1.08	-4.8	79.97	142.09	920.66	406.65	1108.7	605.26	937.44	459.96	1079.09	448.67
28.595	1	0.02	0	0	0.03	67.13	0.04	0.15	4.16	0.34	7.87	86.17	70.62	97.74	8.6	6.05	0.21	0.16	45.27	1.06	1.57	0.35	0	0.34	4.16	0.04	0.04	2.5	7.56	8.85	0.01	0	58.05	0	0	0	10.84	3.17	-4.9	79.71	139.47	917.33	405.57	1103.92	602.5	934.74	457.88	1073.79	447.05
28.628	1	0.02	0	0	0.04	57.06	0.04	0.16	3.79	0.36	17.94	82.43	66.98	97.18	9.17	7.09	0.23	0.14	41.16	1.24	1.65	0.39	0	0.36	3.79	0.04	0.03	2.22	6.35	9.59	0.01	0	56.29	0	0	0	11.81	4.31	-3.86	79.97	139.98	914.22	404.37	1100.77	602.48	932.44	456.04	1072.06	446.03
28.661	1	0.02	0	0.01	0.04	48.99	0.05	0.18	3.88	0.45	26.01	73.99	63.82	94.05	9.35	7.3	0.22	0.15	41.57	1.52	1.83	0.48	0	0.45	3.88	0.03	0.02	1.66	4.76	10.99	0.02	0	53.17	0	0	0	13.68	8.2	-3.89	80.61	138.73	909.91	402.97	1096.09	600.64	928.58	454.14	1067.08	446.24
28.695	1	0.03	0.01	0.01	0.05	30.93	0.07	0.2	4	0.65	44.07	44.26	56.18	96.37	9.72	6.98	0.24	0.16	43.75	2.14	1.94	0.41	0	0.65	4	0.02	0.02	1.33	2.56	13.68	0.03	0	45.23	0	0	0	11.8	5.61	-3.95	79.85	136.55	909.8	403.8	1094.35	600.36	928.82	454.91	1064.97	444.43
28.728	1	0.03	0.01	0.01	0.06	30.25	0.08	0.26	4.14	0.67	44.75	34.33	54.69	95.6	12.09	9.44	0.22	0.2	48.31	2.37	2.16	0.49	0	0.67	4.14	0.02	0.01	1.52	2.02	15.24	0.03	0	42.63	0	0	0	13.47	6.61	-4.26	80.62	133.74	906	403.15	1087.24	595.92	924.52	453.53	1057.93	444.21
28.762	1	0.03	0.01	0.01	0.1	10.37	0.12	0.35	4.61	0.96	79.26	7.9	41.02	96.79	13.12	10.92	0.28	0.22	47.15	2.45	4.01	0.67	0	0.96	4.61	0.01	0.01	1.76	1.02	20.31	0.04	0	31.39	0	0	0	9.15	4.96	-3.59	78.85	136	907.5	404.59	1087.61	595.95	925	454.29	1060.54	443.09
28.795	1	0.04	0.02	0.01	0.12	5.6	0.14	0.42	4.58	1.07	88.81	3.64	35	97.59	13.43	11.61	0.28	0.28	45.39	2.18	3.27	0.65	0	1.07	4.58	0.01	0.01	2.16	0.61	23.27	0.05	0	26.29	0	0	0	11.19	3.49	-4.14	79.72	136.03	907.76	404.72	1087.82	595.77	924.61	455.26	1060.17	443.98
28.828	1	0.04	0.02	0.01	0.13	4.15	0.14	0.42	5.92	1.07	91.69	2.9	31.96	98	13.14	11.96	0.27	0.37	42.75	1.91	3.17	0.98	0	1.07	5.92	0.01	0.01	3.09	0.53	23.48	0.05	0	24.82	0	0	0	10.07	2.54	-4.48	78.99	134.66	906.95	404.02	1088.63	596.88	925.01	454.79	1059.16	443.06
28.862	1	0.05	0.03	0.02	0.18	1.65	0.18	0.59	8.16	1.2	96.7	2.12	22.81	97.26	14.83	14.23	0.25	0.5	37.48	1.42	2.71	0.85	0	1.2	8.16	0.01	0.01	3.51	0.28	27.25	0.06	0	19	0	0	0	13.54	4.15	-4.49	80.63	133.86	906.16	405.81	1087.17	598.73	924.32	457.03	1057.7	445.68
28.895	1	0.05	0.03	0.02	0.19	1.48	0.19	0.65	12	1.34	97.05	3.04	21.34	97.73	13.49	15.77	0.21	0.62	38.22	1.07	2.16	0.87	0	1.34	12	0.01	0.01	3.45	0.23	29.51	0.06	0	17.62	0	0	0	12.75	3.18	-4.58	80.22	135.66	906.21	405.59	1088.14	598.93	923.74	457.13	1058.91	445.6
28.928	1	0.05	0.03	0.02	0.2	1.72	0.18	0.75	14.96	1.4	96.56	4.46	21.98	97.7	12.93	19.33	0.21	0.63	40.23	0.99	2.83	0.89	0	1.4	14.96	0.01	0.01	2.52	0.23	29.72	0.06	0	18	0	0	0	12.83	3.25	-4.63	80.08	134.93	905.63	405.53	1088.87	600.5	924.14	457.15	1058.6	445.94
28.962	1	0.05	0.03	0.03	0.21	1.74	0.19	0.84	17.31	1.56	96.52	6.49	21.3	98.7	11.6	20.48	0.21	0.71	42.82	0.9	3.45	0.78	0	1.56	17.31	0.01	0.01	2.23	0.19	32.72	0.07	0	16.77	0	0	0	10.87	0.37	-4.83	79.19	134.63	906.28	406.34	1089.74	601.13	924.83	457.87	1058.95	446.14
28.995	1	0.06	0.04	0.03	0.16	2.42	0.2	0.61	19.53	1.6	95.15	11.01	23.65	98.65	9.58	14.96	0.22	0.61	47.8	0.98	4.22	0.8	0	1.6	19.53	0.01	0.02	1.85	0.19	32.81	0.07	0	17.28	0	0	0	11.08	-0.55	-4.69	79.28	133.68	907.67	407.14	1089.47	600.21	926.03	458.13	1059.23	446.81
29.028	1	0.06	0.04	0.03	0.12	3.62	0.19	0.48	18.67	1.48	92.75	16.83	27.99	98.77	6.07	10.94	0.23	0.57	54.78	1	3.89	0.65	0	1.48	18.67	0.01	0.02	1.38	0.18	34.33	0.07	0	17.44	0	0	0	11.12	-0.08	-4.56	78.97	135.03	907.61	406.65	1091.97	602.45	926.62	457.94	1061.23	447.27
29.062	1	0.07	0.04	0.03	0.1	4.77	0.19	0.41	18.78	1.28	90.46	22.95	30.82	98.46	3.53	8.04	0.17	0.63	59.48	1	3.59	0.53	0	1.28	18.78	0.01	0.02	1.81	0.16	36.15	0.06	0	17.64	0	0	0	13.92	1.21	-5.5	80.28	132.9	907.21	406.42	1089.77	599.63	925.5	457.94	1058.05	448.38
29.095	1	0.07	0.04	0.03	0.1	5.32	0.19	0.37	16.4	1.22	89.35	22.37	32.69	98.46	3.53	6.89	0.16	0.57	61.45	1.13	2.59	0.47	0	1.22	16.4	0.01	0.02	1.58	0.15	34.62	0.05	0	17.67	0	0	0	10.94	1.19	-4.26	79.34	134.89	910.46	409.07	1090.06	599.23	927.49	459.11	1062	448.91
29.129	1	0.08	0.05	0.02	0.09	3.05	0.17	0.31	15.68	1.21	93.9	11.29	28.94	98.73	2.59	5.16	0.13	0.53	52	1.03	1.59	0.34	0	1.21	15.68	0.01	0.02	2.05	0.12	33.09	0.05	0	17.25	0	0	0	9.41	0.24	-5.03	78.44	134.77	910.92	407.82	1093.44	600.53	928.68	458.73	1063	447.79
29.162	1	0.08	0.05	0.02	0.09	2.98	0.16	0.3	12.73	1.1	94.03	9.38	29.46	98.67	2.16	4.66	0.13	0.56	52.37	1.11	1.73	0.43	0	1.1	12.73	0.01	0.02	1.74	0.11	33.08	0.05	0	16.87	0	0	0	10.97	0.48	-3.73	79.08	135.89	911.3	408.13	1094	601.64	929.79	457.73	1065.46	449.94
29.195	1	0.08	0.05	0.02	0.09	1.61	0.15	0.28	14.56	1.19	96.79	4.94	24.36	98.64	2.11	4.77	0.13	0.63	41.98	1.04	1.55	0.58	0	1.19	14.56	0.01	0.01	1.45	0.1	31.81	0.05	0	16.47	0	0	0	11.95	0.58	-4.17	79.68	135.03	912.73	408.72	1094.19	601.31	930.68	459.14	1065.36	449.42
29.229	1	0.08	0.05	0.03	0.09	1.07	0.15	0.24	16.03	1.27	97.86	3.42	20.58	97.75	2.23	4.89	0.14	0.62	35.75	0.91	2.19	0.7	0	1.27	16.03	0.01	0.01	1.29	0.09	28	0.06	0	15.96	0	0	0	14.11	3.15	-3.66	80.93	134.52	914.09	409.76	1093.03	600.56	931.63	459.85	1065.8	450.08
29.262	1	0.08	0.05	0.03	0.09	1	0.14	0.24	13.66	1.37	98	2.66	20.14	96.82	2.39	4.66	0.14	0.59	34.85	0.79	3.04	0.78	0	1.37	13.66	0.01	0.01	1.1	0.09	27.58	0.06	0	15.8	0	0	0	10.87	4.91	-2.28	79.74	134.13	914.25	410.21	1092.14	599.62	932.84	457.47	1066.81	450.89
29.295	1	0.07	0.05	0.02	0.09	0.77	0.12	0.25	9.54	1.43	98.46	1.1	19.24	97.27	3.17	5.19	0.15	0.62	27.47	0.81	2.97	0.61	0	1.43	9.54	0.01	0.01	0.91	0.09	26.8	0.06	0	17.2	0	0	0	8.95	4.14	-3.46	79.05	135.4	912.89	409.07	1092.71	598.84	930.53	457.17	1065.76	450.13
29.329	1	0.06	0.04	0.02	0.09	1.28	0.12	0.26	8.14	1.97	97.44	1.48	23.56	98.24	4.95	6.07	0.16	0.54	29.89	0.84	3.03	0.57	0	1.97	8.14	0	0.01	0.82	0.1	25.24	0.06	0	20.55	0	0	0	6.48	1.89	-2.37	77.67	133.48	911.57	405.92	1094.81	600.51	933.01	452.88	1066.37	447.12
29.362	1	0.06	0.03	0.02	0.09	1.62	0.11	0.26	6.6	2.15	96.75	1.74	26.03	98.26	4.46	6.36	0.15	0.5	32.1	0.74	2.95	0.46	0	2.15	6.6	0	0.01	0.74	0.11	26.03	0.07	0	21.58	0	0	0	5.28	-1.83	-2.49	77.23	133.88	912.33	400.4	1096.15	594.27	933.6	446.51	1067.44	443.2
29.395	1	0.05	0.03	0.01	0.08	2.33	0.11	0.26	5.82	2.52	95.34	2.59	29.2	98.53	4.5	6.74	0.15	0.42	33.63	0.86	3.27	0.48	0	2.52	5.82	0	0.01	0.95	0.12	25.18	0.08	0	24.11	0	0	0	5.88	-0.96	-3.34	77.44	134.47	912.35	393.37	1097.54	588.4	933.15	440.81	1067.54	436.16
29.429	1	0.05	0.02	0.01	0.07	3.43	0.11	0.21	6.15	2.86	93.14	3.5	32.08	98.24	4.49	5.3	0.17	0.34	36.88	0.93	3.85	0.37	0	2.86	6.15	0	0.02	1.41	0.11	21.59	0.1	0	26.02	0	0	0	8.49	1.88	-2.33	78.23	133.9	911.26	386.63	1098.69	586.15	934.59	434.32	1068.41	430.06
29.462	1	0.04	0.02	0.01	0.06	5.47	0.1	0.18	4.58	2.98	89.07	5.46	36.55	98.29	4.47	3.55	0.18	0.32	39.76	0.86	4.13	0.23	0	2.98	4.58	0.01	0.04	1.4	0.12	20.27	0.1	0	28.93	0	0	0	9.05	1.75	-3.08	77.81	136.59	907.62	377.76	1102.03	585.49	932.29	428.51	1068.69	421.24
29.496	1	0.04	0.02	0.01	0.05	6.91	0.09	0.16	3.33	2.87	86.18	8.37	39.9	98.65	4.21	2.83	0.17	0.31	38.55	0.75	2.87	0.12	0	3.15	3.33	0.01	0.06	1.22	0.13	18.74	0.1	0	31.78	0	0	0	7.81	-0.55	-3.04	77.65	139.26	908.14	374.4	1101.7	579.91	930.93	424.68	1070.05	418.27
29.529	1	0.04	0.02	0.01	0.05	7.53	0.08	0.16	3	3	84.93	10.22	41.06	97.76	3.79	2.75	0.17	0.39	37.49	0.61	3.04	0.12	0	3	2.93	0.01	0.1	1.17	0.16	19.32	0.1	0	33.15	0	0	0	6.01	-3.13	-2.67	76.77	138.73	908.3	369.83	1103.57	577.2	932.55	419.51	1071.16	413.84
29.562	1	0.04	0.01	0.01	0.05	8.59	0.08	0.17	3.63	2.61	82.82	12.98	42.57	98.45	3.8	2.55	0.17	0.38	36.7	0.49	2.61	0.12	0	2.9	3.63	0.01	0.18	1.18	0.17	19.75	0.11	0	34.83	0	0	0	11.05	1.24	-3.2	78.84	139.2	909.66	371.51	1103.01	578.7	932.36	423.8	1071.2	413.85
29.596	1	0.04	0.01	0.01	0.04	9.88	0.07	0.16	4.1	3.54	80.24	16.53	43.52	98.4	3.02	1.9	0.21	0.35	35.94	0.45	3.6	0.2	0	3.54	4.1	0.01	0.24	1.27	0.22	20.83	0.13	0	36.59	0	0	0	15.23	1.41	-2.82	80.91	139.66	913.36	373.36	1103.12	576.95	934.37	425.28	1073.8	417.12
29.629	1	0.04	0.01	0.01	0.04	13.96	0.08	0.16	5.15	3.75	72.08	18.64	45.69	98.08	2.68	1.32	0.24	0.33	41.07	0.48	5.01	0.38	0	3.75	5.15	0.01	0.35	1.91	0.23	21.09	0.14	0	37.5	0	0	0	15.28	2.33	-3.21	81.86	137.16	915.37	386.32	1100.94	584.45	935.18	436.99	1072.17	430.05
29.662	1	0.04	0.01	0.01	0.04	12.9	0.08	0.17	5.61	3.8	74.2	17.49	44.6	95.92	2.69	1.32	0.24	0.32	40.41	0.38	4.71	0.64	0	3.8	5.61	0.01	0.4	3.38	0.27	22.4	0.14	0	37.02	0	0	0	18.99	6.21	-2.79	82.7	137.41	917.05	394.95	1096.69	587.83	934.33	445.74	1071.47	437.11
29.696	1	0.04	0.01	0.01	0.04	8.56	0.08	0.17	5.97	3.8	82.89	17.03	40.7	97.09	3.46	1.52	0.27	0.36	32.71	0.23	3.8	1.65	0	4.65	5.97	0.01	0.3	4.72	0.34	21.88	0.14	0	36.81	0	0	0	14.52	4.46	-1.12	81.7	136.23	919.65	399.73	1093.5	584.98	936.4	448.31	1072.33	439.33
29.729	1	0.04	0.01	0.01	0.05	5.37	0.08	0.18	6.34	3.02	89.27	13.05	36.56	97.02	3.75	1.91	0.28	0.33	27.71	0.22	3.02	2.55	0	4.49	5.62	0.01	0.18	6.34	0.31	21.9	0.14	0	34.87	0	0	0	8.38	4.58	-3.06	79.66	140.98	919.35	397.21	1097.17	584.72	933.56	446.3	1074.16	435.99
29.763	1	0.04	0.01	0.01	0.04	4.21	0.07	0.15	6.6	1.95	91.59	20.03	35.79	98.74	2.83	2.13	0.28	0.35	16.91	0.19	1.95	2.71	0	4.59	6.24	0.01	0.18	6.6	0.36	19.36	0.16	0	38.05	0	0	0	8.85	0.19	-4.05	79.39	144.88	916.33	391.53	1103.83	587.89	932.03	442.81	1076.69	434.64
29.796	1	0.03	0.01	0.01	0.04	6.32	0.07	0.15	6.18	2.12	87.36	26.66	39.67	98.04	3.37	2.11	0.28	0.24	19.93	0.26	2.12	1.86	0	5.26	6.18	0.02	0.17	4.11	0.38	18.93	0.21	0.01	40.37	0	0	0	9.32	2.44	-4.48	79.15	142.86	913.82	387.74	1105.46	590.25	932.35	440.74	1074.8	429.81
29.829	1	0.03	0.01	0.01	0.04	7.95	0.08	0.15	6.21	2.09	84.11	23.57	41.29	97.49	3.91	2.45	0.27	0.22	26.29	0.27	2.09	1.04	0	5.78	6.21	0.02	0.14	2.77	0.36	18.05	0.23	0.01	39.35	0	0	0	14.29	3.7	-4.4	81.38	144.51	913.89	387.85	1103.56	589.73	930.76	442.65	1074.65	429.3
29.863	1	0.03	0.01	0.01	0.04	8.54	0.08	0.15	6.13	1.59	82.92	23.68	41.81	96.61	4.65	2.78	0.33	0.19	27.6	0.32	1.59	0.65	0	6.02	6.13	0.02	0.18	2.98	0.34	17.07	0.25	0.03	39.39	0	0	0	14.21	5.25	-2.76	81.21	149.74	913.44	387.06	1103.95	589.63	929.66	440.26	1079.1	430.64
29.896	1	0.03	0.01	0.01	0.05	10.17	0.09	0.17	5.38	2.25	79.66	17.62	42.8	97.67	6.08	3.77	0.42	0.16	35.57	0.43	2.25	1.14	0	5.38	5.08	0.02	0.13	1.67	0.35	17.04	0.25	0.02	37.07	0	0	0	14.36	3.33	-3.46	81.61	143.14	917.06	389.82	1104.66	589.61	934.53	442.44	1077.32	432.38
29.929	1	0.04	0.01	0.01	0.06	7.56	0.11	0.16	5.53	2.26	84.88	12.05	39.46	97.93	6.56	3.37	0.49	0.14	35.29	0.65	2.26	2.3	0	5.53	4.93	0.02	0.15	2.32	0.37	16.04	0.28	0.15	34.3	0	0	0	17.86	2.72	-3	83.63	144.84	920.63	391.39	1105.65	588.26	936.34	443.58	1080.97	435.71
29.963	1	0.06	0.02	0.02	0.07	3.41	0.14	0.19	5.11	3.46	93.18	3.86	30.54	97.37	7.48	4.05	0.64	0.12	35.52	1.52	3.46	7.63	0	5.11	4.8	0.03	0.2	3.74	0.41	17.48	0.32	0.08	26.66	0	0	0	21.18	3.95	-4.71	84.99	144.69	920.58	392.1	1104.27	586.24	933.86	446.43	1078.24	437.01
29.996	1	0.06	0.03	0.03	0.08	2.57	0.15	0.19	5.52	3.45	94.86	3.14	27.86	97.82	8.41	4.63	0.69	0.1	33.02	1.97	3.45	15.57	0	5.09	5.52	0.03	0.31	2.98	0.43	16.5	0.36	0.19	25.32	0	0	0	16.23	2.99	-4.98	83.61	143.11	919.29	390.28	1104.79	585.79	934.04	443.97	1076.79	433.77
30.029	1	0.07	0.03	0.02	0.1	1.49	0.16	0.22	5.38	3.66	97.02	2.3	22.8	98.7	11.23	4.7	0.81	0.07	27.15	3.66	3.25	11.83	0	4.41	5.38	0.04	0.24	3.57	0.37	17.27	0.41	0.15	23.33	0	0	0	15.17	-0.35	-5.22	83.01	135.25	915.46	388.46	1098.82	582.42	933.08	440.36	1068.04	431.42
30.063	1	0.07	0.04	0.03	0.12	0.84	0.2	0.22	6.07	4	98.31	1.07	16.79	97.34	11.57	5.67	0.93	0.06	26.88	3.65	4	11.06	0	5	6.07	0.03	0.18	2.55	0.28	16.36	0.47	0.01	18.31	0	0	0	7.85	4	-2.43	79.47	144.11	916.06	388.09	1100.22	583.43	932.51	438.46	1076.18	427.31
30.096	1	0.07	0.04	0.02	0.11	1.06	0.19	0.22	6.59	4.38	97.88	1.21	18.92	97.04	10.49	5.32	0.9	0.06	29.2	4.15	4.38	6.28	0	4.95	6.59	0.03	0.18	1.46	0.25	17.27	0.48	0	19.18	0	0	0	11.25	4.55	-2.24	80.8	140.04	913.2	386.45	1095.85	580.46	931.1	435.18	1070.99	428.72
30.13	1	0.07	0.05	0.02	0.12	1.54	0.24	0.23	6.02	4.25	96.92	2.14	21.15	95.91	11.98	5.62	0.83	0.07	39.77	4.25	4.2	4.01	0	5.15	6.02	0.03	0.14	1.53	0.23	16.72	0.5	0	17.2	0	0	0	6.89	6.22	-2.18	78.32	146.21	912.72	383.57	1101.77	583.82	930.82	435	1076.59	423.63
30.163	1	0.07	0.05	0.02	0.12	1.26	0.24	0.21	7.22	2.96	97.48	1.6	19.8	98.02	11.5	5.07	0.76	0.09	34.83	2.82	2.96	2.69	0	6.18	7.22	0.02	0.17	1.96	0.21	15.73	0.58	0	17.91	0	0	0	8.64	2.48	-3.28	78.7	149.76	911.84	381.12	1104.88	586.09	928.82	435.12	1077.96	421.48
30.196	1	0.06	0.04	0.02	0.12	1.55	0.25	0.24	6.96	2.7	96.9	1.63	21.41	97.91	13.45	5.61	0.72	0.12	35.36	2.7	2.05	1.43	0	6.48	6.96	0.02	0.15	3.1	0.21	15.98	0.65	0	19.5	0	0	0	9.62	2.78	-2.1	78.97	149.28	910.14	379.29	1105.58	586.47	929.98	434.56	1078.6	420.57
30.23	1	0.06	0.03	0.01	0.11	2.15	0.23	0.23	7.09	2.09	95.7	1.96	24.63	98.65	12.63	5.52	0.77	0.14	35.68	2.09	1.64	1.09	0	7.07	7.09	0.02	0.14	3.21	0.21	16.18	0.87	0	22.32	0	0	0	10.29	-0.53	-4.8	79.16	144.25	912.77	378.7	1104.95	582.67	930.57	433.75	1074.07	419.08
30.263	1	0.05	0.03	0.01	0.11	2.06	0.22	0.23	7.01	1.64	95.88	1.99	24.89	97.99	11.69	5.07	0.63	0.15	34.71	1.64	1.58	0.95	0	7.01	6.55	0.01	0.09	2.58	0.22	17.21	0.77	0	22.43	0	0	0	11.66	2.55	-3.12	79.88	147.11	914.73	379	1105.15	581.53	932.1	434.06	1078.42	418.84
30.296	1	0.05	0.03	0.01	0.11	2.17	0.24	0.25	7.52	2.44	95.66	1.98	24.43	96.85	12.76	5.03	0.67	0.19	37.27	1.14	2.44	1.11	0	6.93	7.52	0.02	0.08	2.03	0.23	18.2	0.74	0	21.61	0	0	0	15.35	4.88	-3.1	81.49	141.67	918.44	382.26	1104.45	581.67	936.47	435.82	1077.51	422.52
30.33	1	0.06	0.04	0.02	0.11	1.01	0.22	0.22	7.4	2.23	97.99	1.18	18.73	97.16	11.18	4.02	0.64	0.19	28.61	0.63	2.23	1.38	0	6.01	7.4	0.02	0.09	2.19	0.23	17.67	0.63	0	19.01	0	0	0	17.91	4.34	-2.8	82.17	141.55	923.78	388.88	1103	581.08	938.73	440.83	1079.79	429.09
30.363	1	0.07	0.05	0.02	0.11	0.47	0.19	0.2	6.57	1.56	99.06	0.89	13.82	98.15	9.52	3.29	0.63	0.17	18.9	0.46	1.56	2.05	0	5.16	6.57	0.01	0.06	1.26	0.24	18.1	0.57	0	17.05	0	0	0	15.4	2.15	-2.46	82.4	134.4	932.31	399.74	1100.93	579.59	945.98	447.54	1080.04	437.97
30.396	1	0.08	0.06	0.02	0.11	0.23	0.17	0.18	6.33	1.35	99.54	0.6	8.68	95.99	7.14	2.87	0.62	0.16	11.68	0.32	1.35	2.99	0	4.5	6.33	0.01	0.05	1.18	0.24	17.58	0.5	0	14.26	0	0	0	12.08	6.13	-1.93	80.8	137.02	931.88	400.77	1099.71	578.59	944.42	447.97	1081.07	437.96
30.43	1	0.08	0.07	0.02	0.11	0.16	0.15	0.17	5.67	0.76	99.65	0.54	6.6	97.08	6.18	3.12	0.46	0.14	6.83	0.27	0.76	3.77	0	4.18	5.67	0.01	0.03	1.06	0.21	18.02	0.42	0	13.46	0	0	0	8.08	4.48	-3.07	79.85	138.14	932.4	400.88	1100.58	577.97	943.44	449.24	1080.91	435.62
30.463	1	0.08	0.07	0.02	0.11	0.15	0.14	0.17	5.2	0.74	99.66	0.5	6.34	97.46	5.42	3.3	0.46	0.11	6.38	0.19	0.74	4.9	0	3.68	5.2	0.01	0.02	0.63	0.21	18.43	0.39	0	12.91	0	0	0	7.24	3.75	-2.74	79.35	137.86	932.11	400.5	1103.25	580.5	945.14	449.62	1082.29	435.62
30.497	1	0.08	0.06	0.02	0.1	0.18	0.13	0.17	4.93	0.65	99.65	0.59	8.51	98.03	4.24	2.55	0.3	0.09	7.47	0.14	0.65	4.32	0	3.19	4.93	0.01	0.02	1.22	0.17	19.5	0.29	0	14.09	0	0	0	7.61	2.47	-2.35	79.85	135.38	934.29	403.45	1103.45	581.6	947.98	451.57	1082.75	438.72
30.53	1	0.09	0.07	0.02	0.1	0.17	0.14	0.15	5.54	0.6	99.67	0.5	7.73	98.26	3.79	2.26	0.26	0.08	8.48	0.13	0.6	4.34	0	3.38	5.54	0	0.02	1.12	0.17	18.62	0.27	0	12.98	0	0	0	5.69	1.83	-1.44	78.82	136.63	933.78	402.95	1104.69	583.02	948.47	449.1	1084.79	439.84
30.563	1	0.09	0.07	0.02	0.1	0.18	0.14	0.15	6	0.55	99.64	0.47	8.36	98.46	3.16	2.06	0.25	0.07	10.68	0.12	0.55	4.51	0	3.05	6	0	0.02	1.34	0.17	18.28	0.26	0	12.59	0	0	0	6.4	1.22	-1.02	79.42	136.82	935.17	403.71	1105.36	582.08	949.9	451.25	1086.28	440.19
30.597	1	0.1	0.08	0.03	0.11	0.16	0.15	0.14	6.84	0.46	99.69	0.37	6.8	97.41	3.02	2.51	0.22	0.08	11.87	0.16	0.46	4.09	0	2.81	6.84	0	0.02	1.79	0.19	16.17	0.22	0	10.74	0	0	0	5.46	3.87	-1.47	78.63	135.35	934.51	403.45	1106.19	584.26	950.29	450.06	1085.27	440.09
30.63	1	0.1	0.08	0.03	0.11	0.13	0.15	0.13	9.46	0.41	99.69	0.33	4.91	97.5	3.25	3.21	0.2	0.09	10.48	0.15	0.41	3	0	2.79	9.46	0	0.02	1.97	0.17	14.59	0.22	0	10.08	0	0	0	5.83	3.69	-0.76	78.82	135.17	933.83	403.52	1106.07	583.94	950.78	451.56	1085.46	440.1
30.663	1	0.1	0.09	0.03	0.12	0.12	0.16	0.13	10.62	0.42	99.67	0.38	3.17	97.96	3.62	3.79	0.18	0.09	10.62	0.12	0.42	2.88	0	2.48	11.45	0	0.02	3.01	0.15	12.35	0.21	0	8.96	0	0	0	3.69	2.64	-1.33	77.99	137.36	935.27	405.08	1106.65	584.84	949.98	451.37	1086.98	441.51
30.697	1	0.11	0.1	0.03	0.13	0.11	0.19	0.13	12.81	0.37	99.62	0.52	1.4	97.82	4.51	3.52	0.17	0.09	12.81	0.11	0.37	2.11	0	2.08	13.71	0.01	0.02	3.48	0.15	11.8	0.14	0	6.99	0	0	0	5.81	2.98	-2.22	78.38	134.42	935.51	405.23	1107.89	587.28	951.38	452.53	1085.33	441.28
30.73	1	0.11	0.11	0.03	0.13	0.1	0.19	0.12	12.25	0.33	99.62	0.56	0.78	98.32	4.16	3.27	0.17	0.09	12.25	0.09	0.33	1.68	0	2.02	15.23	0.01	0.02	3.72	0.15	10.29	0.14	0	6.88	0	0	0	5.05	1.65	-2.27	78.53	134.75	938.5	407.64	1107.75	585.7	952.59	454.64	1086.81	442.72
30.764	1	0.11	0.12	0.03	0.14	0.08	0.2	0.11	11.06	0.26	99.61	0.51	0	98.33	4.56	3.23	0.18	0.09	11.06	0.07	0.26	0.97	0	1.43	14.99	0.01	0.02	3.09	0.13	7.89	0.12	0	5.41	0	0	0	6.76	1.62	-1.82	79.1	133.45	939.31	408.27	1108.55	586.33	954.55	456	1087.43	443.67
30.797	1	0.12	0.12	0.03	0.13	0.07	0.19	0.1	9.84	0.25	99.62	0.46	0	98.75	4.01	2.49	0.17	0.08	9.84	0.05	0.25	0.83	0	1.31	14.79	0.01	0.02	2.97	0.13	6.83	0.12	0	5.15	0	0	0	5.66	-0.15	-2.4	78.73	132.58	941.65	410.24	1109.74	587.07	956.2	457.84	1088.12	444.64
30.83	1	0.12	0.13	0.03	0.13	0.06	0.19	0.09	7.42	0.23	99.63	0.37	0	98.69	4.06	2.01	0.18	0.08	7.42	0.03	0.23	0.53	0	1.33	14.07	0.01	0.02	3.3	0.12	5.95	0.11	0	5.07	0	0	0	3.04	-0.39	-3.24	77.59	131	943.28	411.72	1111.4	588.71	957.85	458.73	1088.13	445.02
30.864	1	0.12	0.13	0.03	0.13	0.06	0.18	0.08	7.28	0.24	99.63	0.33	0	98.52	4.16	1.53	0.18	0.08	7.28	0.02	0.24	0.41	0	1.41	12.45	0	0.02	4.15	0.1	4.53	0.1	0	5.17	0	0	0	5.07	-1.01	-3.28	78.07	130.26	944.96	412.95	1112.98	590.49	959.81	460.13	1089.38	446.73
30.897	1	0.12	0.12	0.03	0.12	0.07	0.18	0.08	8.17	0.24	99.64	0.33	0	98.17	4	0.94	0.18	0.07	8.17	0.02	0.24	0.26	0	1.44	11.33	0	0.02	7.79	0.09	3.23	0.1	0	5.87	0	0	0	5.77	2.09	-3.15	77.95	129.51	943.15	413	1112.67	592.21	959.36	460.69	1088.15	447.12
30.93	1	0.12	0.12	0.03	0.12	0.08	0.18	0.07	8.51	0.23	99.65	0.33	0	98.29	3.79	0.73	0.19	0.07	8.51	0.01	0.23	0.2	0	1.55	10.68	0	0.02	9.97	0.08	2.71	0.09	0	6.05	0	0	0	5.68	1.75	-3.11	78.02	128.53	945.15	415.26	1112.6	592.17	960.86	462.43	1088.69	448.96
30.964	1	0.11	0.12	0.02	0.12	0.08	0.17	0.07	8.39	0.21	99.67	0.33	0.32	98.19	3.39	0.55	0.2	0.08	9.1	0.01	0.21	0.22	0	1.58	8.39	0	0.01	5.42	0.07	1.86	0.08	0	6.35	0	0	0	2.29	2.03	-3.43	76.69	127.29	945.97	417.12	1112.34	592.14	961.55	463.77	1088.04	449.46
30.997	1	0.11	0.12	0.02	0.12	0.1	0.16	0.07	7.24	0.24	99.67	0.33	2.52	98.45	3.38	0.41	0.22	0.09	11.68	0.01	0.24	0.21	0	1.6	7.24	0	0.01	3.46	0.07	1.84	0.07	0	6.8	0	0	0	0.28	1.26	-3.62	75.92	127.69	945.52	418.42	1112.83	594.7	961.08	463.84	1088.11	450.98
31.03	1	0.11	0.11	0.02	0.11	0.12	0.16	0.07	6.95	0.32	99.68	0.35	4.32	97.95	2.44	0.35	0.25	0.11	13.8	0.01	0.32	0.34	0	1.82	6.95	0	0.01	1.98	0.06	1.46	0.07	0	7.23	0	0	0	2.27	2.67	-4.06	76.11	128.97	944.52	417.78	1115.69	598.44	960.9	464.56	1089.23	451.67
31.064	1	0.1	0.11	0.02	0.11	0.15	0.17	0.07	6.97	0.43	99.66	0.45	5.78	97.08	2.78	0.41	0.28	0.16	17.31	0.01	0.43	0.45	0	2.36	6.97	0	0.01	1.95	0.06	0.93	0.06	0	7.5	0	0	0	4.8	4.47	-5.46	76.78	128.15	945	418.77	1115.87	599.62	960.58	468.03	1087.59	450.97
31.097	1	0.1	0.11	0.02	0.11	0.19	0.18	0.07	6.49	0.68	99.62	0.56	7.38	97.63	2.94	0.51	0.28	0.23	20.92	0.01	0.68	0.54	0	2.4	6.49	0	0.01	3.09	0.06	0.87	0.06	0	7.83	0	0	0	3.75	3.4	-5.72	76.31	127.38	943.77	418.5	1115.89	600.17	960.32	469.11	1086.22	449.8
31.131	1	0.1	0.1	0.02	0.11	0.24	0.17	0.07	6.58	0.76	99.52	0.63	8.94	97.92	2.89	0.61	0.38	0.32	22.63	0.02	0.76	0.71	0	2.59	6.58	0	0.02	4.82	0.06	0.67	0.05	0	9.11	0	0	0	5.06	2.73	-5.52	76.7	126.11	943.22	419.41	1115.23	601.85	960.45	469.13	1085.34	451.64
31.164	1	0.1	0.09	0.02	0.11	0.26	0.16	0.07	6.07	0.78	99.48	0.62	10.06	97.79	2.64	0.96	0.41	0.47	22.86	0.03	0.78	0.93	0	2.61	6.07	0	0.01	4.12	0.06	0.62	0.05	0	9.82	0	0	0	8.09	3.04	-4.66	77.84	126.82	942.83	419.99	1114.42	602.75	960.15	469.11	1086.05	453.82
31.197	1	0.1	0.09	0.02	0.11	0.3	0.16	0.07	6.11	0.97	99.4	0.69	11.11	98.04	2.48	1.43	0.41	0.64	24.4	0.04	0.97	1.34	0	2.8	6.11	0	0.01	3.47	0.06	0.67	0.05	0	10.18	0	0	0	6.52	2.45	-4.96	77.02	126.78	941.31	419.13	1113.84	602.79	958.83	468.12	1084.66	452.7
31.231	1	0.1	0.08	0.02	0.11	0.33	0.16	0.07	7.25	0.96	99.33	0.78	12.09	98.62	2.09	2.69	0.46	0.8	24.99	0.05	0.96	1.85	0	2.82	7.25	0	0.01	2.98	0.05	0.6	0.04	0	10.94	0	0	0	4.25	0.64	-4.93	76.3	127.22	941.78	419.16	1114.01	601.67	958.86	467.53	1085.21	452.66
31.264	1	0.09	0.07	0.02	0.12	0.34	0.15	0.08	6.49	0.96	99.31	0.73	12.89	98.54	2.01	5.44	0.45	1.06	24.73	0.06	0.96	1.78	0	2.7	6.49	0	0.01	1.7	0.06	0.64	0.04	0	11.33	0	0	0	2.6	0.95	-4.88	75.74	127.98	941.89	418.64	1114.9	601.59	959	466.81	1086.12	452
31.297	1	0.08	0.06	0.02	0.13	0.43	0.13	0.1	5.6	0.99	99.15	0.77	14.85	98.75	2.47	10.08	0.47	1.23	26.43	0.07	0.99	1.3	0	2.89	5.6	0	0.01	1.1	0.06	0.63	0.04	0	12.38	0	0	0	2.26	0.17	-4.56	75.62	130.01	941.54	418	1115.38	601.61	958.23	466.19	1087.44	451.76
31.331	1	0.07	0.05	0.02	0.14	0.57	0.11	0.12	4.4	0.97	98.86	0.73	17.96	98.71	1.86	14.3	0.52	1.24	26.85	0.08	0.97	0.92	0	3.12	4.4	0	0.01	0.65	0.06	0.63	0.03	0	14.78	0	0	0	0.98	-0.3	-4.13	75.29	131.28	941.57	416.99	1116.65	601.73	958.57	464.75	1089.15	451.15
31.364	1	0.06	0.04	0.02	0.16	0.68	0.1	0.14	3.86	1.07	98.64	0.82	19.6	97.71	1.39	18.73	0.51	1.34	29.07	0.08	1.07	0.55	0	3	3.86	0	0.01	0.56	0.05	0.66	0.03	0	15.22	0	0	0	4.29	3.24	-4.36	76.13	128.77	942.37	416.42	1118.5	603.45	961.15	465.33	1089.09	450.7
31.397	1	0.06	0.04	0.02	0.16	0.77	0.1	0.15	3.98	1.49	98.46	0.94	20.37	98.07	1.14	20.83	0.57	1.08	30.82	0.09	1.49	0.48	0	3.1	3.98	0	0.01	0.81	0.05	0.75	0.03	0	15.49	0	0	0	3.24	2.36	-3.46	75.9	130.39	942.67	415.28	1120.54	603.65	962.28	464.11	1091.94	450.32
31.431	1	0.06	0.04	0.02	0.16	0.78	0.1	0.15	4.61	2.07	98.43	0.95	19.98	97.63	1.18	20.4	0.57	0.93	30.29	0.11	2.07	0.48	0	3.26	4.61	0	0.01	1.52	0.05	0.94	0.04	0	15.9	0	0	0	5.56	3.4	-3.2	76.68	131.37	943.18	414.24	1123	604.94	963.54	464.37	1094.15	450.14
31.464	1	0.06	0.04	0.02	0.15	0.65	0.1	0.14	5.27	2.6	98.7	0.83	17.63	97.66	1.14	18.78	0.56	0.75	27.74	0.1	2.6	0.41	0	3.82	5.27	0	0.01	3.05	0.04	0.89	0.04	0	15.5	0	0	0	8.96	3.34	-3.75	78.03	133.29	944.09	413.75	1124.3	605.66	963.1	465.05	1095.55	450.18
31.498	1	0.06	0.04	0.02	0.12	0.48	0.1	0.11	6.15	4.41	99.04	0.78	13.84	97.91	1.06	14.76	0.5	0.63	21.13	0.11	4.41	0.49	0	4.43	5.47	0	0.02	6.15	0.04	0.91	0.05	0	16.1	0	0	0	5.62	2.76	-3.98	77.13	132.38	944.67	413.29	1123.75	603.02	963.17	461.94	1095.06	450.56
31.531	1	0.07	0.04	0.02	0.11	0.53	0.11	0.1	5.91	3.45	98.93	0.85	15.64	97.24	0.97	10.62	0.49	0.59	21.89	0.13	3.45	0.44	0	4.11	5.91	0	0.02	4.35	0.05	1.16	0.05	0	16.72	0	0	0	4.38	4.2	-3.77	76.78	133.65	942.87	412.74	1123.87	603.58	961.78	460.58	1095.14	451.76
31.564	1	0.07	0.04	0.02	0.1	0.46	0.11	0.09	5.99	2.58	99.08	0.87	15.41	97.24	0.91	8.39	0.49	0.57	18.94	0.14	2.58	0.42	0	3.94	5.99	0	0.02	2.37	0.05	1.4	0.06	0	16.88	0	0	0	3.75	4.2	-3.22	76.66	136.46	943.08	412.39	1123.34	602.58	960.73	460.32	1096.83	450.39
31.598	1	0.07	0.04	0.02	0.09	0.47	0.11	0.09	6.86	2.36	99.06	0.93	15.8	98.22	1.08	7.07	0.49	0.59	18.46	0.16	2.36	0.42	0	3.3	6.86	0	0.03	2.11	0.05	2.09	0.06	0	17.32	0	0	0	2.44	1.95	-3.7	76.19	136.96	943.27	411.2	1125.29	602.92	961.03	459.9	1097.55	448.85
31.631	1	0.07	0.05	0.02	0.1	0.44	0.11	0.09	7.11	1.59	99.11	0.88	15.56	98.23	1.25	6.97	0.48	0.52	18.2	0.16	1.59	0.31	0	3.38	7.11	0	0.02	1.79	0.06	2.02	0.06	0	16.93	0	0	0	6.86	1.93	-3.29	77.12	137.88	943.29	409.97	1129.33	607.88	963.13	461.49	1100.33	447.89
31.664	1	0.07	0.04	0.02	0.09	0.51	0.11	0.08	6.23	1.44	98.98	1	16.96	98.3	1.04	5.92	0.47	0.68	18.92	0.12	1.44	0.19	0	3.39	6.23	0	0.03	2.5	0.06	1.98	0.06	0	17.82	0	0	0	10.85	1.71	-4.59	78.03	134.98	943.63	408.28	1132.89	611.14	965.28	461.36	1099.55	447.64
31.698	1	0.07	0.04	0.02	0.08	0.93	0.1	0.08	6.5	1.72	98.15	1.37	21.26	97.84	0.81	5.83	0.43	0.8	25.04	0.1	1.72	0.1	0	3.22	5.42	0	0.03	6.5	0.05	1.75	0.06	0	20.07	0	0	0	8.42	-2.95	-4.29	77	136.71	945.18	408.72	1134	610.17	965.84	461.12	1101.92	447.96
31.731	1	0.06	0.03	0.01	0.08	1.94	0.1	0.08	5.56	1.72	96.12	1.8	27.95	98.77	0.69	5.61	0.42	0.79	34.91	0.13	1.72	0.07	0	2.85	3.87	0	0.03	5.56	0.05	1.72	0.06	0.01	21.79	0	0	0	15.26	-0.07	-4.72	80.14	136.14	946.89	410.51	1133.81	610.63	966.49	464.07	1102.07	451.69
31.765	1	0.06	0.03	0.01	0.07	6.74	0.11	0.08	2.62	1.41	86.52	5	39.23	98.67	0.66	5.54	0.47	0.61	54.08	0.19	1.41	0.08	0	2.31	2.62	0	0.02	2.53	0.06	1.94	0.06	0.05	23.66	0	0	0	14.02	0.45	-2.37	80.17	135.73	950.84	414.48	1130.45	607.22	969.35	464.03	1104.76	454.67
31.798	1	0.06	0.03	0.01	0.07	4.63	0.1	0.08	2.03	0.89	90.74	2.65	37.02	98.53	0.59	5.24	0.48	0.4	45.89	0.2	0.89	0.09	0	2.01	2.03	0	0.02	1.63	0.05	2.05	0.06	0.06	24.25	0	0	0	6.14	-0.98	-2.68	77.18	133.14	952.66	417.44	1130.67	605.88	971.32	464.14	1104.26	456.79
31.831	1	0.06	0.03	0.01	0.07	2.4	0.09	0.08	1.76	0.48	95.2	2.33	32.34	98.53	0.52	4.41	0.47	0.23	35.53	0.21	0.48	0.15	0	1.76	1.6	0	0.02	0.66	0.05	2.31	0.07	0.06	23.42	0	0	0	7.27	-0.96	-0.69	77.66	131.57	955.02	422.38	1131.52	609.76	975.69	465.97	1107.25	464.28
31.865	1	0.06	0.03	0.01	0.07	0.95	0.08	0.07	1.65	0.56	98.11	1.94	25.27	98.48	0.37	3.95	0.56	0.14	21.16	0.27	0.29	0.25	0	1.65	1.13	0	0.03	0.36	0.05	2.42	0.07	0.62	22.25	0	0	0	7.81	-1.16	0.55	77.98	132.2	959.52	427.42	1131.6	610.59	978.9	470.04	1111.09	468.03
31.898	1	0.06	0.04	0.01	0.07	0.37	0.07	0.07	1.25	0.55	99.26	1.43	18.08	98.49	0.25	2.93	0.55	0.08	8.28	0.28	0.22	0.49	0	1.25	0.62	0.01	0.03	0.2	0.06	2.35	0.07	0.36	20.31	0	0	0	3.72	-1.1	0.14	76.76	132.3	964.86	434.4	1133.81	611.52	982.22	474.34	1114.51	476.16
31.931	1	0.07	0.05	0.01	0.08	0.21	0.08	0.07	0.98	0.61	99.58	0.95	13.36	97.84	0.24	2.86	0.61	0.04	4.06	0.37	0.23	0.68	0	0.98	0.41	0.01	0.03	0.16	0.06	2.07	0.06	8.89	17.44	0	0	0	3.87	-2.94	0.74	76.67	131.2	968.35	441.66	1133.88	615.24	985.13	480.39	1116.31	482.94
31.965	1	0.08	0.06	0.02	0.09	0.16	0.08	0.07	0.68	0.68	99.68	0.75	11.04	96.13	0.24	3.02	0.68	0.03	2.34	0.5	0.28	0.84	0	0.49	0.22	0.01	0.03	0.11	0.08	2.29	0.05	8.74	15.8	0	0	0	-8.48	-5.94	0.21	71.57	130.52	972.32	449.32	1135.36	617.48	987.6	485.9	1118.11	486.96
31.998	1	0.08	0.06	0.02	0.09	0.13	0.08	0.07	0.79	0.79	99.74	0.59	8.96	96.44	0.24	2.73	0.79	0.02	1.76	0.59	0.25	0.79	0	0.42	0.16	0.02	0.06	0.08	0.07	1.8	0.05	7.23	14.08	0	0	0	-8.08	-5.5	1.17	71.57	129.51	975.21	455.66	1135.29	621.6	990.49	491.29	1119.99	492.31
32.031	1	0.09	0.07	0.02	0.09	0.11	0.09	0.06	1.02	1.02	99.78	0.47	7.24	93.88	0.25	2.09	1.02	0.01	1.99	0.59	0.3	0.51	0	0.3	0.13	0.02	0.11	0.09	0.07	1.46	0.04	5.99	12.46	0	0	0	-7.36	-8.34	1.1	71.21	128.25	979.36	462.69	1135.31	624.25	993.08	498.74	1121.32	497.61
32.065	1	0.09	0.09	0.02	0.1	0.09	0.1	0.06	1.35	0.87	99.8	0.35	5.16	90.76	0.27	1.7	1.35	0.01	2.42	0.72	0.27	0.46	0	0.17	0.09	0.04	0.16	0.06	0.06	0.87	0.03	7.6	10.43	0	0	0	-10.49	-10.57	-0.94	69.93	128.99	982.21	463.41	1138.97	624.39	993.89	500.92	1122.83	496.98
32.098	1	0.1	0.09	0.02	0.1	0.09	0.1	0.06	1.55	0.89	99.8	0.33	4.78	95.92	0.2	1.5	1.55	0.01	2.62	1.02	0.21	0.35	0	0.12	0.06	0.04	0.19	0.04	0.06	0.89	0.03	5.21	10.02	0	0	0	-1.91	-6.21	-1.32	72.13	126.36	980.24	460.65	1144.79	633.29	996.92	501.36	1123.18	496.2
32.132	1	0.1	0.1	0.02	0.11	0.08	0.1	0.06	2.16	0.78	99.79	0.33	3.66	97.69	0.19	1.57	2.16	0.01	2.43	1.09	0.16	0.39	0	0.06	0.05	0.08	0.3	0.05	0.06	0.78	0.02	4.04	9.31	0	0	0	-2.18	-3.28	-0.75	71.9	129.37	978.03	460.06	1145.31	635.31	995.12	500.48	1124.44	497.12
32.165	1	0.11	0.11	0.02	0.11	0.06	0.11	0.06	2.8	0.85	99.77	0.33	1.57	94.17	0.22	1.42	2.8	0.01	2.47	1.43	0.15	0.42	0	0.04	0.06	0.12	0.63	0.08	0.08	0.85	0.02	3.02	7.64	0	0	0	-4.24	-8.09	-2.31	70.55	130.43	980.11	461.97	1147.33	636.32	995.04	504.57	1125.23	496.67
32.198	1	0.11	0.11	0.02	0.11	0.06	0.11	0.06	2.92	0.86	99.77	0.33	1.29	93.56	0.22	1.27	2.92	0.01	2.32	1.46	0.13	0.35	0	0.04	0.05	0.14	1	0.12	0.08	0.86	0.03	2.89	7.49	0	0	0	-3.1	-8.62	-3.13	70.5	127.35	979.95	460.63	1152.22	640.12	998.13	503.53	1125.37	498.08
32.232	1	0.13	0.14	0.02	0.13	0.05	0.13	0.06	4	0.93	99.72	0.33	0	91.18	0.19	1.13	4	0.01	2.56	1.32	0.12	0.29	0	0.02	0.05	0.27	1.15	0.16	0.1	0.93	0.03	6.02	5.24	0	0	0	-2.04	-10.32	-3.93	70.03	126.55	977.54	458.1	1154.68	643.94	997.82	503.37	1124.11	495.08
32.265	1	0.12	0.14	0.02	0.12	0.05	0.13	0.06	3.47	0.95	99.73	0.33	0	92.51	0.13	1.21	3.47	0.01	2.59	0.94	0.1	0.2	0	0.02	0.05	0.32	1.17	0.21	0.1	0.95	0.03	4.3	5.32	0	0	0	0.88	-9.43	-4.3	70.84	127.79	971.94	456.36	1152.16	645.62	992.73	502.87	1120.29	495.23
32.298	1	0.12	0.14	0.02	0.13	0.05	0.13	0.06	3.31	0.86	99.71	0.33	0	94.95	0.1	1.48	3.31	0.01	2.51	0.61	0.09	0.14	0	0.02	0.04	0.45	1.22	0.23	0.09	0.86	0.03	0.49	4.6	0	0	0	3.28	-7.33	-5.12	72.24	131.57	968.75	456.34	1149.51	646.01	987.08	505.38	1118.22	494.74
32.332	1	0.13	0.15	0.02	0.13	0.04	0.13	0.06	3.51	0.69	99.7	0.33	0	96.21	0.07	2	3.51	0.01	2.59	0.42	0.09	0.15	0	0.01	0.05	0.82	1.13	0.33	0.1	0.69	0.03	2.5	3.82	0	0	0	3.68	-5.83	-5.36	72.66	134.11	965.71	456.83	1146.91	645.96	982.64	506.25	1116.37	496.17
32.365	1	0.12	0.15	0.02	0.13	0.04	0.13	0.06	3.18	0.74	99.71	0.33	0	96.44	0.06	2.2	3.18	0.01	2.47	0.29	0.1	0.23	0	0.01	0.06	0.91	1.2	0.48	0.09	0.74	0.03	1.54	3.98	0	0	0	5.02	-5.51	-5.44	73.38	130.96	963.88	457.23	1144.97	647.68	982.47	506.91	1112.96	495.82
32.398	1	0.12	0.15	0.02	0.13	0.04	0.13	0.06	2.9	0.73	99.71	0.33	0	97.56	0.05	2.1	2.9	0.01	2.36	0.21	0.12	0.36	0	0.01	0.07	1.08	1.33	0.63	0.09	0.73	0.03	2.91	3.88	0	0	0	5.74	-3.56	-5.75	74.17	133.64	960.65	457.86	1142.31	648.09	977.78	508.3	1110.94	497.06
32.432	1	0.12	0.14	0.02	0.13	0.05	0.12	0.06	3.14	0.73	99.72	0.33	0	97.51	0.04	2.04	3.14	0.01	2.65	0.19	0.14	0.68	0	0.01	0.08	1.35	1.22	0.89	0.09	0.73	0.03	2.78	4.65	0	0	0	6.1	-3.66	-5.15	74.38	130.57	959.24	459.07	1140.03	649.67	978.21	508.48	1108.35	497.92
32.465	1	0.12	0.14	0.02	0.13	0.05	0.12	0.06	3.17	0.76	99.72	0.33	0	97.61	0.04	1.74	3.17	0.01	3.22	0.21	0.18	1.19	0	0.01	0.13	1.37	1.14	1.39	0.09	0.76	0.03	6.69	4.95	0	0	0	6.21	-3.45	-5.35	74.27	132.66	955.46	459.82	1138.49	651.97	974.16	509.6	1106.49	500.17
32.499	1	0.12	0.12	0.02	0.12	0.06	0.12	0.06	2.8	0.95	99.75	0.33	0.78	98.52	0.03	1.83	2.8	0.01	4.86	0.24	0.17	1.78	0	0.01	0.16	1.43	1.2	1.84	0.09	0.95	0.04	2.46	6.27	0	0	0	6.36	-1.01	-5.38	74.71	134.83	952.64	461.4	1136.19	653.9	970.46	511.78	1104.91	501.58
32.532	1	0.11	0.11	0.02	0.11	0.07	0.11	0.06	2.36	1.05	99.77	0.33	1.89	98.73	0.03	1.74	2.36	0.01	4.63	0.33	0.2	2.06	0	0.01	0.2	1.57	1.22	1.48	0.08	1.05	0.04	3.65	7.14	0	0	0	2.62	-0.22	-5.5	71.58	135.94	948.79	461.55	1134.27	655.75	966.93	512.14	1102.35	500.27
32.565	1	0.11	0.11	0.02	0.11	0.07	0.11	0.06	2.42	1	99.77	0.33	1.91	97.83	0.03	1.81	2.42	0.02	4.34	0.43	0.23	2.03	0	0.01	0.33	1.41	1.38	1.26	0.08	1	0.04	5.83	7.29	0	0	0	2.98	-2.96	-5.83	71.33	128.28	947.47	462.6	1131.92	657.55	968.98	512.71	1096.63	500
32.599	1	0.11	0.11	0.02	0.11	0.07	0.11	0.06	2.21	1.12	99.78	0.33	2.1	98.25	0.04	1.71	2.21	0.02	3.36	0.55	0.31	1.87	0	0.02	0.47	1.42	1.46	0.72	0.08	1.12	0.05	9.34	7.71	0	0	0	0.47	-1.86	-5.67	70.1	130.09	945.31	463.51	1128.44	656.48	965.41	513.36	1094.75	499.36
32.632	1	0.11	0.11	0.02	0.11	0.07	0.11	0.06	2.23	1.03	99.77	0.33	2.21	97.07	0.04	2.24	2.23	0.02	3.24	0.65	0.54	1.87	0	0.02	0.67	1.32	1.55	0.7	0.08	1.03	0.05	17.6	8.01	0	0	0	-0.22	-4.5	-4.99	69.53	130.54	944.07	465.17	1126.59	658.12	964.27	514.7	1094	500.18
32.665	1	0.11	0.1	0.02	0.11	0.07	0.11	0.06	2	0.94	99.78	0.33	2.53	98.28	0.04	2.55	2	0.02	3.05	0.77	0.6	1.75	0	0.02	0.87	1.33	1.26	0.57	0.08	0.94	0.07	5.42	8.31	0	0	0	-0.59	-1.77	-4.41	69.42	130.61	943.15	464.37	1126.79	658.62	964.44	512.99	1094.42	500.23
32.699	1	0.1	0.09	0.02	0.11	0.09	0.1	0.07	1.53	0.9	99.79	0.33	4.71	97.59	0.04	3.26	1.53	0.03	3.56	0.8	0.76	1.6	0	0.03	0.94	1.16	0.98	0.36	0.06	0.9	0.07	10.62	9.97	0	0	0	-1.24	-3.49	-4.9	68.99	131.13	942.27	464.6	1126.26	658.8	962.96	513.87	1093.37	500.06
32.732	1	0.09	0.08	0.02	0.11	0.1	0.09	0.07	1.42	0.84	99.78	0.35	5.4	97.67	0.04	5.16	1.42	0.03	3.88	0.74	0.77	1.23	0	0.03	0.82	1.1	0.73	0.26	0.06	0.84	0.07	10.47	10.39	0	0	0	-2.77	-3.31	-4.43	68.55	132.77	941.36	464.35	1125.85	658.74	961.85	513.08	1093.96	499.84
32.766	1	0.09	0.07	0.02	0.11	0.11	0.09	0.07	1.41	0.78	99.78	0.4	6.56	97.55	0.04	5.91	1.41	0.03	4.05	0.66	0.62	0.78	0	0.03	0.88	0.82	0.58	0.19	0.07	0.78	0.08	8.3	11.36	0	0	0	1.97	-3.57	-5.08	70.25	127.63	940.67	463.25	1125.07	658.29	963.16	512.08	1090.31	501.05
32.799	1	0.09	0.07	0.02	0.11	0.11	0.09	0.07	1.81	0.69	99.78	0.41	6.15	98.18	0.04	6.32	1.81	0.03	3.55	0.55	0.79	0.86	0	0.04	1.05	0.65	0.57	0.28	0.07	0.69	0.08	26.25	11.49	0	0	0	1.07	-2.05	-6.14	69.94	125.88	939.62	463.48	1123.15	657.48	961.78	513.14	1086.92	499.54
32.832	1	0.08	0.07	0.02	0.12	0.11	0.09	0.08	1.92	0.74	99.76	0.42	6.28	98.46	0.05	7.96	1.92	0.03	3.72	0.59	0.88	1.09	0	0.04	1.09	0.62	0.49	0.31	0.07	0.74	0.08	16.99	11.65	0	0	0	-1.31	-1.2	-4.05	69.3	133.44	939.32	464.75	1121.78	657.12	959.01	514.46	1091.55	499.1
32.866	1	0.08	0.06	0.02	0.12	0.13	0.08	0.09	2.5	0.63	99.74	0.49	7.38	98.32	0.04	10.38	2.5	0.03	4.2	0.56	1.01	1.24	0	0.04	1.08	0.46	0.44	0.32	0.07	0.63	0.1	10.44	12.84	0	0	0	-1.43	-1.64	-4.08	69.26	133.02	939.1	466.12	1120.77	657.86	958.53	515.16	1090.74	500.52
32.899	1	0.08	0.06	0.02	0.12	0.13	0.08	0.09	2.87	0.58	99.74	0.52	7.31	98.56	0.04	10.17	2.87	0.03	3.87	0.57	1.38	1.05	0	0.04	1	0.43	0.41	0.24	0.08	0.58	0.1	37.94	13.21	0	0	0	-1.09	-0.86	-4.08	69.32	131.29	938.73	467.89	1119.22	658.69	958.46	515.97	1089.07	502.56
32.932	1	0.08	0.06	0.02	0.12	0.14	0.08	0.08	2.82	0.6	99.72	0.53	8.05	98.76	0.04	9.57	2.82	0.03	4.69	0.67	1.05	0.78	0	0.03	0.89	0.38	0.41	0.11	0.08	0.6	0.1	31.57	13.37	0	0	0	-0.01	-0.13	-4.25	69.84	130.62	937.57	468.8	1116.92	658.2	956.9	516.73	1086.89	503.93
32.966	1	0.08	0.06	0.02	0.11	0.16	0.08	0.08	2.75	0.54	99.67	0.64	9.65	98.13	0.05	8.22	2.75	0.03	4.79	0.77	0.84	0.54	0	0.03	0.95	0.28	0.47	0.1	0.08	0.54	0.12	22.98	14.73	0	0	0	1.26	2.21	-4.65	70.22	132.08	935.58	468.87	1116.36	659.64	954.5	517.8	1085.91	504.52
32.999	1	0.08	0.06	0.02	0.11	0.16	0.09	0.07	3	0.53	99.68	0.64	9.17	98.4	0.05	6.69	3	0.03	4.57	0.89	0.9	0.62	0	0.03	1.53	0.26	0.58	0.16	0.08	0.53	0.13	31.81	14.65	0	0	0	1.16	1.42	-4.73	70.02	132.42	934.9	469.85	1115.16	660.43	953.37	519.36	1084.94	504.31
33.032	1	0.09	0.06	0.02	0.1	0.16	0.09	0.07	3.53	0.52	99.68	0.61	8.69	98.42	0.07	5.14	3.53	0.02	5.28	1.17	0.86	0.83	0	0.03	2.14	0.23	0.65	0.23	0.09	0.52	0.16	36.1	14.3	0	0	0	-0.14	1.33	-4.55	69.43	132.09	933.68	470.68	1112.98	660.11	952.04	519.62	1083.26	504.53
33.066	1	0.09	0.06	0.02	0.1	0.19	0.09	0.07	3.5	0.54	99.61	0.74	10.34	98.6	0.07	4.81	3.5	0.02	6.03	1.52	1.03	1.37	0	0.03	2.4	0.21	0.66	0.32	0.09	0.54	0.19	19.78	15.68	0	0	0	-1.18	0.72	-4.2	69	133.19	933.21	471.26	1112.91	660.66	951.5	520.15	1083.85	505.15
33.099	1	0.09	0.06	0.02	0.09	0.21	0.09	0.07	3.52	0.53	99.58	0.8	10.66	98.63	0.07	3.61	3.52	0.02	6.16	1.8	1.58	1.99	0	0.03	2.83	0.23	0.72	0.36	0.09	0.53	0.2	36.8	16.25	0	0	0	-1.23	0.61	-5.24	68.74	131.47	932.55	471.44	1112.6	661.04	951.12	522.01	1081.34	503.97
33.133	1	0.09	0.05	0.02	0.08	0.25	0.09	0.06	4.24	0.51	99.5	1.01	11.77	98.57	0.08	2.11	3.3	0.01	6.19	2.19	2.77	2.7	0	0.03	4.24	0.23	0.74	0.15	0.08	0.51	0.24	28.75	17.9	0	0	0	-0.7	0.83	-6.11	68.76	130.01	931.51	471.7	1112.58	662.87	950.59	522.84	1079.22	503.96
33.166	1	0.08	0.05	0.02	0.07	0.29	0.09	0.06	5.7	0.47	99.42	1.23	12.84	98.45	0.08	1.36	3.43	0.01	6.07	2.52	2.71	2.32	0	0.03	5.7	0.24	0.79	0.1	0.07	0.47	0.24	23.72	19.28	0	0	0	-0.72	1.23	-6.33	68.69	129.5	930.94	471.85	1112.86	663.84	950.43	522.67	1078.7	504.85
33.199	1	0.08	0.04	0.02	0.07	0.32	0.09	0.06	8.69	0.44	99.36	1.43	12.94	98.37	0.08	1.17	3.31	0.01	5.55	2.58	3.26	1.91	0	0.03	8.69	0.26	0.91	0.08	0.07	0.44	0.24	19.25	20.34	0	0	0	-0.41	1.5	-6.23	68.99	129.87	931.02	472.38	1112.29	663.64	950.07	523.13	1078.72	505.37
33.233	1	0.08	0.04	0.02	0.07	0.32	0.09	0.06	10.53	0.45	99.36	1.49	12.21	97.86	0.08	1.62	4.04	0.02	5.29	2.37	3.53	2.29	0	0.04	10.53	0.27	0.91	0.05	0.06	0.45	0.24	22.19	20.59	0	0	0	2.46	2.9	-6.03	70.97	129.02	930.83	473.07	1111.56	664.14	950.19	523.55	1078.21	507.52
33.266	1	0.08	0.04	0.02	0.08	0.3	0.08	0.07	9.31	0.47	99.41	1.42	12.22	97.06	0.08	3.65	3.35	0.03	4.44	1.82	3.33	2.14	0	0.04	9.31	0.27	0.86	0.05	0.06	0.47	0.27	35.34	20.27	0	0	0	0.14	4.51	-6.82	70.47	129.14	927.32	472.86	1110.11	665.14	946.92	523.76	1074.98	507.1
33.299	1	0.06	0.03	0.02	0.1	0.29	0.07	0.1	8.95	0.51	99.43	1.38	12.51	96.65	0.07	12.72	2.65	0.06	4.2	1.28	3	1.41	0	0.03	8.95	0.3	0.8	0.07	0.05	0.51	0.28	33.18	20.08	0	0	0	0.87	5.19	-7.94	71.23	126.75	924.83	472.67	1107.72	665.68	944.98	525.05	1070.17	505.21
33.333	1	0.04	0.02	0.02	0.28	0.28	0.04	0.34	7.21	0.55	99.31	3.06	13.2	96.52	0.05	43.12	1.66	0.16	3.25	1	2.9	0.86	0	0.03	7.21	0.29	0.48	0.05	0.05	0.55	0.34	32.42	20.23	0	0	0	0.82	5.39	-7.86	71.16	129.13	921.03	472.6	1103.78	665.66	940.05	526.01	1067.26	503.77
33.366	1	0.02	0.01	0.02	1.08	0.21	0.02	1.76	4.59	0.62	96.47	37.64	11.67	95.69	0.05	82.46	1.1	0.4	2.14	0.67	2.65	0.31	0	0.03	4.59	0.26	0.28	0.05	0.06	0.62	0.37	11.52	18.32	0	0	0	-0.63	6.5	-8.19	70.63	126.77	917.25	474.28	1099.2	665.9	937.04	527.78	1061.63	504.37
33.399	1	0.02	0	0.02	1.9	0.17	0.02	3.34	2.22	0.7	93.33	62.44	10.79	94.63	0.05	97.44	0.71	1	2.09	0.48	2.2	0.13	0	0.03	2.22	0.23	0.2	0.05	0.06	0.7	0.39	21.07	16.66	0	0	0	0.52	7.66	-8.07	71.06	125.45	911.81	475.73	1094.03	667.44	932.76	530.33	1055.76	505.64
33.433	1	0.02	0	0.02	2.15	0.16	0.01	3.84	1.37	0.36	92.32	65.03	10.74	91.7	0.07	99.68	0.36	2.21	1.82	0.41	2.04	0.07	0	0.03	1.37	0.21	0.15	0.05	0.05	0.74	0.44	38.8	16.31	0	0	0	-2.25	9.99	-8.25	69.56	121.89	907.94	478.26	1088.81	668.3	929.98	531.04	1049.57	507.42
33.466	1	0.02	0.01	0.02	2.5	0.13	0.02	4.23	0.8	0.26	91.54	64.46	9.09	90.1	0.06	99.94	0.26	4.38	1.74	0.35	1.8	0.05	0	0.03	0.8	0.2	0.08	0.06	0.06	0.74	0.43	11.61	14.53	0	0	0	-4.82	10.96	-10.24	68.2	120.1	903.79	479.37	1083.15	666.91	924.55	532.57	1041.73	506.21
33.5	1	0.02	0.01	0.02	3.09	0.1	0.02	4.78	0.59	0.13	90.45	64.16	6.71	88.4	0.07	99.99	0.13	7.33	2.14	0.33	1.19	0.06	0	0.03	0.59	0.23	0.06	0.1	0.06	0.8	0.42	9.77	11.78	0	0	0	-0.85	11.84	-10.09	69.53	118.06	899.31	480.3	1078.99	668.99	921.64	534.65	1036.65	507.97
33.533	1	0.03	0.01	0.02	3.81	0.08	0.02	5.5	0.49	0.09	89	63.99	4.05	88.25	0.09	99.99	0.07	10.84	1.65	0.38	1.2	0.06	0	0.03	0.49	0.27	0.05	0.18	0.07	0.82	0.44	8.17	9.45	0	0	0	1.26	11.92	-8.98	70.56	118.78	895.81	481.66	1074.31	669.51	918.01	535.7	1034.02	510.2
33.566	1	0.03	0.01	0.02	4.09	0.06	0.02	5.67	0.43	0.12	88.67	63.88	2.45	87.12	0.12	100	0.07	11.55	1.23	0.53	1.27	0.08	0	0.04	0.38	0.31	0.04	0.3	0.09	0.84	0.43	3.14	8.14	0	0	0	-0.69	12.44	-9.93	69.32	117.85	893.66	483.6	1071.12	670.02	915.04	537.03	1030.01	511.13
33.6	1	0.03	0.01	0.02	4	0.05	0.02	5.13	0.82	0.18	89.74	64.59	0	84.95	0.18	99.99	0.04	8.9	1.15	0.67	1.3	0.12	0	0.04	0.43	0.32	0.07	0.82	0.1	0.9	0.42	2.06	5.68	0	0	0	-1.13	13.35	-10.49	68.77	115.18	891.97	485.69	1068.06	670.76	913.72	538.46	1025.99	512.75
33.633	1	0.03	0.01	0.02	3.93	0.05	0.02	4.95	0.94	0.26	90.11	64.81	0	81.39	0.26	99.99	0.04	7.85	1.21	1.03	1.31	0.19	0	0.04	0.48	0.36	0.11	0.94	0.13	0.96	0.4	1.94	5.03	0	0	0	-0.06	14.62	-9.67	68.8	111.87	889.23	487.35	1064.08	671.58	912.89	539.22	1022.09	514.95
33.666	1	0.03	0.01	0.02	3.83	0.04	0.02	4.69	1.12	0.4	90.62	65.13	0	71.14	0.4	99.99	0.03	6.22	1.71	1.59	1.41	0.33	0	0.04	0.82	0.44	0.21	1.12	0.19	1.1	0.38	2.24	4.06	0	0	0	-1.3	17.49	-10.45	67.45	109	887.04	489.2	1060.49	671.52	911.04	540.62	1017.15	515.68
33.7	1	0.03	0.01	0.02	3.9	0.04	0.02	4.6	1.5	0.49	90.79	65.8	0	46.65	0.68	99.98	0.02	4.86	2.48	1.92	0.97	0.22	0	0.05	0.96	0.49	0.27	1.5	0.3	1.74	0.39	1.86	2.42	0	0	0	-3.9	22.67	-12.14	65.43	106.45	886.71	491.07	1057.89	668.44	910.27	544.22	1012.29	513.85
33.733	1	0.03	0.01	0.02	3.85	0.04	0.02	4.56	1.08	0.55	90.89	65.03	0	72.47	1.12	99.97	0.02	3.78	3.13	2.62	0.75	0.25	0	0.05	1.08	0.55	0.48	1.03	0.39	2.11	0.39	0.45	2.2	0	0	0	-3.7	17.16	-11.12	66.46	106.61	882.3	491.68	1051.68	667.9	905.67	543.8	1008.43	515.43
33.767	1	0.03	0.01	0.02	4	0.03	0.03	4.71	1.41	0.72	90.58	65.61	0	74.01	2.19	99.96	0.01	2.79	3.2	2.91	0.38	0.11	0	0.07	1.41	0.72	0.72	1.33	0.64	2.9	0.43	0.32	1.35	0	0	0	-2.62	16.77	-11.35	66.86	102.3	876.99	489.34	1046.79	666.49	903.02	541.64	1001.37	513.44
33.8	1	0.03	0.01	0.02	4.14	0.03	0.03	4.95	1.74	1.09	90.11	66.1	0	56.86	4	99.9	0.02	1.71	3.24	3.98	0.34	0.12	0	0.09	1.74	1.09	0.94	1.35	0.98	3.45	0.5	0.57	0.99	0	0	0	-2.85	20.62	-10.67	66.69	101.49	869.27	486.27	1039.13	663.95	895.9	536.92	994.02	511.02
33.833	1	0.03	0.01	0.02	4.38	0.03	0.03	5.32	1.7	1.53	89.36	65.82	0	23.11	6.27	99.79	0.02	1.14	3.42	4.32	0.36	0.17	0	0.08	1.7	1.53	1.22	1.11	1.3	3.7	0.5	1.61	0.99	0	0	0	-2.09	28.01	-5.54	66.89	97.24	856.75	481.3	1028.09	661.12	889.94	529.41	984.98	508.82
33.867	1	0.03	0.02	0.02	5.2	0.03	0.04	6.49	1.22	3.13	87.03	66.43	0	3.5	11.54	99.48	0.04	0.9	4.16	5.14	0.4	0.16	0	0.08	1.22	3.13	1.09	0.85	2.35	4.04	0.5	0.19	0.88	0.03	0	0	-1.65	38.59	-3.14	65.7	85.51	848.91	475.41	1019.15	654.97	889.39	520.66	973.25	503.95
33.9	1	0.03	0.02	0.02	6.27	0.04	0.06	8.15	0.81	5.77	83.7	68.21	0	0.11	18.01	98.38	0.07	0.53	5.36	6.14	0.72	0.26	0	0.08	0.81	5.77	0.75	0.26	4.45	4.95	0.51	0.09	0.84	0.14	0	0	2.94	55.84	-2.35	65.5	66.59	839.89	469.01	1014.41	655.23	893.04	514.79	957.7	498.88
33.933	1	0.02	0.02	0.02	8.27	0.04	0.11	11.42	0.54	5.71	77.16	64.3	0	0.14	30.41	95	0.11	0.39	6.76	5.56	1.5	0.66	0	0.06	0.45	5.71	0.41	0.15	5.65	5.04	0.54	0.5	0.95	0.1	0	0	-6.01	54.71	0.54	67.18	62.05	837.62	470.53	1006.18	651.42	891.67	506.48	953.55	501.8
33.967	1	0.02	0.02	0.02	10.48	0.04	0.2	13.53	0.72	9.74	72.94	63.69	0	0.25	41.81	87.52	0.27	0.3	6.83	5.27	2.43	1.73	0	0.05	0.33	9.74	0.3	0.1	12.81	5.86	0.72	0.23	0.84	0.26	0	0	-6.73	52.04	2.97	67.36	60.27	835.33	466.87	1000.43	643.41	890.24	502.2	950.37	498.04
34	1	0.03	0.03	0.03	9.85	0.04	0.47	12.06	0.75	8.79	75.88	38.24	0	0.03	55.42	70.04	0.36	0.25	6.79	5.78	4.01	4.37	0	0.04	0.21	8.79	0.16	0.04	17.33	6.61	0.75	0.09	0.91	0.19	0	0	-1.64	62.41	3.26	68.86	46.08	834.46	463.81	1000.54	641.96	897.63	501.82	943.09	494.27
34.033	1	0.05	0.06	0.04	7.13	0.04	1	6.96	0.86	9.88	85.75	41.97	0	0.05	63.23	46.39	0.61	0.2	6.68	7.83	4.22	10.15	0	0.03	0.11	9.88	0.1	0.04	26.07	7.97	0.86	0.08	0.95	0.15	0	0	-1.78	59.67	1.95	68.38	50.52	832.23	463.49	995.88	639.34	890.88	500.92	940.89	493.73
34.067	1	0.09	0.08	0.06	8.81	0.04	1.79	6.5	1.13	12.32	82.39	85.23	-0.05	0.02	71.26	34	1.22	0.23	6.17	8.07	3.8	10.38	0.32	0.02	0.06	12.32	0.07	0.03	43.89	10.54	1.13	0.18	1.09	0	0	0	-4.01	63.72	6.23	69.15	45.18	832.53	464.68	991.36	634.53	894.75	498.96	939.79	495.36
34.1	1	0.13	0.09	0.1	9.33	0.04	2.7	6.55	1.12	13.51	81.35	93.25	-1.71	0.07	77.77	26.75	1.46	0.24	6.58	10.66	4.21	18.82	0.32	0.02	0.04	13.51	0.04	0.01	48.24	11.44	1.12	0.09	1.06	0	0	0	-1.07	58.19	4.84	68.4	49.72	828.17	463.85	987.23	633.29	886.98	501.9	935.93	493.17
34.134	1	0.26	0.11	0.24	11.94	0.04	3.26	6.75	1.4	17.58	76.11	98.37	-3.03	0.05	78.92	22.32	3.1	0.24	6.28	13.09	4.27	25.41	0.29	0.01	0.04	17.58	0.03	0.01	65.47	15.49	1.4	0.06	1.1	0	0	0	-0.55	59.78	4.96	68.98	50.12	826.12	461.44	985.98	631.63	885.46	499.9	934.8	491.07
34.167	1	0.27	0.11	0.23	16.87	0.04	4.38	9.83	1.82	17.36	66.26	99.38	-4.71	0.11	84.29	23.52	4.78	0.31	7.27	12.83	4.15	21.59	1.31	0.01	0.04	17.36	0.02	0.01	72.21	18.69	1.82	0.11	1.1	0	0	0	-1.61	56.05	7.36	69.25	57.3	826.67	459.93	985.09	628.19	883.43	497.03	940.51	491.99
34.2	1	0.39	0.12	0.41	16.11	0.04	4.34	9.03	1.81	17.96	67.78	99.34	-5	0.05	83	22.44	5.52	0.32	7.49	16.57	4.63	32.21	0.13	0.01	0.06	17.96	0.02	0.01	72.72	18.81	1.81	0.08	1.07	0	0	0	1.29	59.67	7.32	68.59	50.44	822.65	456.79	984.29	629.04	884.48	496.52	934.27	488.41
34.234	1	0.57	0.11	0.4	24.26	0.04	4.64	11.37	2.15	22.01	51.49	99.68	-7.49	0.14	82.71	29.14	10.05	0.36	7.78	22.68	5.11	24.62	0	0.01	0.06	22.01	0.01	0.01	82.09	18.5	2.15	0.04	1.18	0	0	0	6	55.02	2.61	67.83	51.56	826.13	460.93	981.77	627.99	880.92	502.49	930.93	489.92
34.267	1	0.52	0.11	0.27	25.02	0.04	4.94	11.79	2.67	20.92	49.98	99.69	-7.83	0.03	83.48	29.16	10.73	0.35	7.74	22.69	4.83	17.68	0	0.01	0.1	20.92	0.02	0.02	81.88	18.71	2.67	0.13	1.29	0	0	0	1.53	62.69	4.97	66.46	43.87	826.2	459.62	978.31	625.47	884.41	494.46	928.18	491.43
34.3	1	0.49	0.1	0.23	35.95	0.04	6.29	16.75	3.33	18.7	39.05	99.84	-11.23	0.1	87.47	35.01	14.87	0.39	6.09	20.09	4.05	14.21	0.21	0.01	0.12	18.7	0.03	0.04	85.67	18.65	3.33	0.17	1.56	0	0	0	-3.16	56.53	3.97	66.88	47.3	825.42	463.56	971.03	622.27	877.44	493.67	924.74	493.89
34.334	1	0.81	0.13	0.19	44.39	0.04	9.56	18.32	4.49	23.73	30.61	99.89	-15.83	0.08	88.66	35.01	23.73	0.34	6.12	25.05	3.29	9.63	0.06	0.01	0.16	11.62	0.03	0.08	89.54	20.11	4.49	0.04	1.92	0	0	0	4.74	57.43	6.66	67.6	43.62	822.44	463.18	963.47	617.62	875.58	496.63	919.13	494.27
34.367	1	0.71	0.12	0.18	44.5	0.04	8.74	19.49	4.42	22.29	30.5	99.87	-14.95	0.13	88.43	37.03	22.29	0.33	5.33	24.26	2.36	9.61	0.82	0.01	0.21	10.6	0.05	0.15	87.88	20.17	4.42	0.11	1.88	0	0	0	5.48	55.25	0.98	67.76	49.08	824.33	468.09	960.93	614.87	869.53	504.14	917.45	493.55
34.4	1	0.63	0.11	0.15	49.94	0.04	9.31	24.7	4.27	23.23	25.06	99.89	-16.11	0.15	90.35	40.7	23.23	0.29	4.27	23.07	1.65	8.09	2.25	0.01	0.28	8.48	0.1	0.18	87.71	21.9	4.79	0.62	1.89	0	0	0	1.29	54.58	4.24	66.81	47.09	820.61	469.79	955.11	614.19	867.35	502.41	914.01	496.13
34.434	1	0.67	0.11	0.16	49.01	0.04	8.69	25.07	4.33	23.28	25.99	99.85	-15.96	0.13	88.95	42.08	23.28	0.23	4.33	25.34	1.62	9.69	3.8	0.02	0.33	6.6	0.19	0.21	85.62	22.47	5.99	0.26	1.74	0	0	0	-0.83	55.11	3.65	66.47	47.56	817.88	472.16	946.75	609.66	861.27	502.98	908.42	496.72
34.467	1	0.53	0.08	0.14	54.21	0.04	7.5	33.26	3.51	22.09	20.79	99.82	-15.8	1.45	89.71	50.28	22.09	0.2	3.51	26.11	1.47	9.53	8.98	0.03	0.34	6.65	0.36	0.21	82.43	23.08	5.6	0.2	1.71	0	0	0	-2.79	43.1	1.39	70.73	58.77	816.41	472.13	945.4	608.07	852.77	504.76	910.74	495.13
34.501	1	0.56	0.11	0.09	45.18	0.03	9.46	28.79	3.26	23.51	29.82	99.71	-17.03	0.61	90.36	41.21	23.51	0.17	3.26	27.92	1.27	6.37	18.56	0.06	0.34	6.85	0.87	0.21	75.66	26.52	6.14	0.17	1.5	0	0	0	-3.65	47.47	1.85	68.84	53.82	815.5	473.57	942.04	608.39	853.21	503.08	906.73	497.43
34.534	1	0.46	0.1	0.07	44.3	0.03	8.33	32.49	2.92	22.08	30.7	99.51	-16.36	0.86	90.08	45.03	22.08	0.17	2.92	29.36	1.21	5.5	16.51	0.09	0.3	7.61	1.23	0.22	69.49	27.16	6.3	0.18	1.44	0	0	0	-3.83	45.74	1.83	69.46	56.33	813.61	473.89	939.98	606.7	850.18	505.5	905.73	496.15
34.567	1	0.5	0.09	0.06	38.4	0.03	6.83	29.72	2.58	20.39	36.6	99.1	-14.86	0.96	86.91	44.8	20.39	0.15	2.58	35.26	1.17	4.62	10.56	0.11	0.32	8.01	1.53	0.25	64.98	27.48	6.07	0.11	1.4	0	0	0	-5.4	45.18	1.4	69.34	56.61	813.05	474.13	938.81	605.83	848.94	505.5	904.69	495.66
34.601	1	0.3	0.09	0.04	33.49	0.03	5.92	32.46	2.48	19.14	41.51	97.56	-13.92	1.52	85.54	47.3	19.14	0.15	2.48	30.66	1.1	4.22	10.03	0.22	0.31	8.23	1.96	0.25	53.7	29.43	6.1	0.11	1.36	0	0	0	-3.36	42.85	0.35	70.72	57.96	813.02	475.31	937.38	605.74	846.95	507.52	903.86	496.49
34.634	1	0.28	0.09	0.04	28.91	0.03	6.14	30.05	2.71	17.73	44.95	96.94	-13.35	1.96	86.24	43.25	17.73	0.15	2.71	29.68	1.29	6.21	12.94	0.26	0.36	9	2.65	0.31	50.1	30.08	5.94	0.07	1.31	0	0	0	-5.57	41.56	1.3	70.89	58.88	812.69	476.38	935.37	604.17	845.85	508.03	903.7	497.09
34.667	1	0.19	0.09	0.04	22.07	0.03	5.27	26.38	2.67	15.13	48.62	93.71	-11.48	2.56	84.25	40.93	15.13	0.17	2.67	23.93	1.22	8.77	10.05	0.33	0.35	10.3	2.28	0.33	42.7	30.02	6.36	0.06	1.26	0.01	0	0	-0.17	40.19	-0.32	72.64	59.72	812.8	476.45	936.27	604.48	845.6	512.24	903.01	495.78
34.701	1	0.15	0.09	0.03	17.68	0.03	5.14	27.07	2.55	12.84	47.93	89.4	-10.47	1.1	84.87	38.59	12.84	0.19	2.55	22.94	1.23	10.58	6.92	0.5	0.35	9.78	1.8	0.27	34.99	32.56	6.23	0.15	1.22	0	0	0	-7.84	44.47	-1.76	70.29	53.93	813.5	477.36	933.66	603.67	846.03	506.29	899.15	497.01
34.734	1	0.13	0.1	0.03	15.12	0.03	5.56	23.54	2.61	11.95	52.93	90.56	-10.02	1.87	85.79	32.85	11.67	0.24	2.61	17.33	1.35	10.89	6.53	0.48	0.32	11.95	1.13	0.2	35.68	32.85	6.17	0.06	1.2	0.02	0	0	2.09	41.79	-2.08	73.87	59.45	813.59	478.97	933.64	603.74	843.91	514.59	900.83	497.43
34.768	1	0.09	0.1	0.03	14.06	0.03	5.35	26.93	3.08	13.19	48.07	85.93	-9.34	1.87	86.53	34.5	10.23	0.25	3.08	13.84	1.37	12.41	6.17	0.67	0.41	13.19	0.94	0.16	29.32	34.77	5.91	0.12	1.11	0.13	0	0	-1.22	41.79	-1.82	73.02	59.33	813.47	478.56	934.95	605.16	844.39	512.56	901.83	497.69
34.801	1	0.08	0.1	0.03	12.68	0.03	5.56	28.11	3.12	15.83	46.89	84.94	-8.83	1.25	87.85	32.29	8.51	0.26	3.12	12.57	1.28	13.38	6.49	0.94	0.49	15.83	0.71	0.17	27.02	37.07	5.04	0.12	1	0.21	0	0	-1.78	43.87	-0.76	71.7	57.54	813.7	478.49	935.68	605.49	846.4	512.16	902.12	497.82
34.834	1	0.07	0.1	0.03	12.5	0.03	5.79	27.93	3.16	18.12	47.07	85.97	-8.61	1.57	88.97	31.16	7.88	0.26	3.16	9.86	1.04	13.52	7.3	0.91	0.46	18.12	0.53	0.18	26.92	36.85	5.01	0.07	0.98	0.23	0	0	-1.9	42.71	-0.15	71.78	59.04	813.93	478.28	936.47	604.94	846.69	513.17	903.52	497.16
34.868	1	0.08	0.12	0.02	9.51	0.03	6.39	25.2	3.49	26.17	49.8	81.51	-8.19	0.47	89.51	24.83	6.88	0.25	3.49	12.44	0.93	13.17	8.1	1.12	0.46	26.17	0.55	0.25	22.29	39.31	4.09	0.27	0.85	0.45	0	0	-4.04	48.75	1.56	69.07	51.09	810.71	479.6	931.12	606.32	846.75	509.28	897.09	500.55
34.901	1	0.07	0.13	0.02	8.64	0.03	6.47	23.88	3.09	29.72	52.23	79.83	-8.15	0.72	89.54	22.81	6.37	0.25	3.09	11.1	0.9	12.92	6.86	1.16	0.36	29.72	0.38	0.15	20.91	39.58	3.41	0.09	0.76	0.35	0	0	-1.7	46.66	1.24	72.22	52.6	806.68	477.58	925.53	602.12	841.17	508.85	892.59	497.78
34.934	1	0.08	0.14	0.02	7.37	0.03	7.26	21.2	3.06	31.46	57.59	78.98	-8.41	3.63	90.32	17.64	6.54	0.2	3.09	12.89	0.93	12.21	7.41	1.11	0.32	31.46	0.41	0.12	19.49	40.34	3.06	0.11	0.76	0.28	0	0	1.18	38.4	4.17	74.28	60.86	804.91	475.44	926.65	601.7	838.36	509.83	897.93	497.36
34.968	1	0.08	0.16	0.02	6.48	0.03	8.09	20.21	2.72	38.65	59.58	79.18	-8.49	1.52	91.45	13.13	6.33	0.17	3.31	12.18	0.95	11.52	7.79	1.05	0.29	38.65	0.31	0.08	18.51	42.3	2.72	0.1	0.7	0.32	0	0	3.9	42.87	3.51	73.82	57.42	801.88	472.82	925.04	601.87	837.47	507.43	893.59	495.28
35.001	1	0.09	0.17	0.02	5.95	0.03	8.46	19.06	2.63	37.18	61.89	78.03	-8.84	1.8	91.43	10.76	6.66	0.12	2.94	15.45	1.03	12.43	7.82	1.06	0.3	37.18	0.46	0.06	17.67	42.98	2.63	0.12	0.74	0.26	0	0	1.79	42	5.67	72.84	61.83	800.17	471.72	926.15	602.38	836.32	506.72	897.12	495.48
35.034	1	0.09	0.17	0.02	5.65	0.03	8.62	18.78	2.46	41.89	62.43	78.4	-8.56	1.32	92.14	9.32	5.99	0.1	2.94	14.82	1.11	10.79	7.5	1.05	0.28	41.89	0.48	0.09	17.23	43.3	2.46	0.21	0.82	0.25	0	0	2.13	43.59	3.56	72.06	61.74	800.29	470.56	928.88	604.23	836.76	506.9	896.99	493.34
35.068	1	0.09	0.18	0.02	5.58	0.03	8.87	19.46	2.52	46.8	61.08	80.14	-8.74	1.27	92.21	7.96	6.29	0.09	2.97	15.82	1.23	11.59	8.92	0.97	0.29	46.8	0.54	0.14	18.48	45.65	2.52	0.21	0.85	0.32	0	0	-0.91	43.76	2.55	71.4	60.27	798.65	470.52	928.38	605.92	835.64	505.48	894.62	493.1
35.101	1	0.1	0.18	0.02	5.22	0.03	8.62	18.82	2.7	48.19	62.36	79.54	-8.43	1.18	91.57	6.89	5.86	0.08	2.94	15.45	1.4	12.72	9.38	1	0.33	48.19	0.53	0.27	18.66	46.38	2.7	0.03	0.89	0.39	0	0	2.68	44.12	0.39	73.13	57.76	798.2	470.62	925.13	603.85	833.93	506.33	889.9	492.1
35.135	1	0.09	0.18	0.02	5.3	0.03	8.57	19.21	2.59	50.28	61.58	80.54	-8.2	1.65	91.46	6.92	5.96	0.08	3.28	12.48	1.36	12.18	9.2	0.86	0.3	50.28	0.38	0.32	19.54	47.06	2.59	0.13	0.93	0.21	0	0	0.54	42.44	3.97	72.54	63.39	797.67	469.6	926.14	602.52	833.49	505.73	895.44	492.31
35.168	1	0.09	0.19	0.02	5.03	0.03	8.63	18.77	2.37	45.23	62.46	78.55	-8.04	5.15	90.57	6.04	6.58	0.06	3.66	14.08	1.25	10.03	12.38	0.92	0.33	45.23	0.51	0.28	18.91	48.16	2.37	0.11	1.03	0.3	0	0	2.63	36.56	5.68	73.67	65.49	798.31	468.29	928.34	603.91	834.41	504.1	899.06	493.63
35.201	1	0.1	0.19	0.02	4.35	0.03	7.45	17.68	2.43	46.78	64.65	72.07	-6.99	7.97	86.92	5.58	6.64	0.06	3.86	15.2	1.25	7.55	19.93	0.82	0.35	46.78	0.61	0.28	18.21	50.52	2.43	0.21	1.14	0.51	0	0	2.05	34.23	4.6	73.02	67.63	800.17	467.69	935.1	608.14	837.17	505.77	903.5	492.62
35.235	1	0.1	0.2	0.02	3.77	0.03	6.14	18.01	2.17	45.97	63.97	63.58	-5.77	24.71	82.57	5.73	6.73	0.05	3.81	15.11	1.11	7.23	26.63	0.63	0.36	45.97	0.68	0.25	17.7	55.29	2.17	0.41	1.28	0.95	0	0	5.77	27.57	3.73	75.81	76.36	803.72	466.11	944.39	612.16	838.92	508.48	913.48	491.98
35.268	1	0.11	0.19	0.02	3.41	0.04	4.69	16.26	2.13	45.1	67.48	57	-3.61	49.98	77.48	7.32	6.09	0.04	4.57	14.79	0.91	7.7	27.81	0.45	0.34	45.1	0.42	0.19	19.36	55.82	2.13	0.73	1.37	0.98	0	0	1.67	22	2.97	73.95	82.6	807.73	460.65	959.01	618.35	844.41	503.95	925.56	488.54
35.301	1	0.12	0.18	0.02	2.39	0.04	2.81	11.57	2.13	44.04	76.86	33.13	-0.89	58.73	66.3	8.42	5.98	0.04	4.79	14.26	1.1	5.8	19.46	0.37	0.47	44.04	0.3	0.21	18.29	56.43	2.13	0.26	1.45	0.82	0	0	1.53	20.24	2.27	72.59	93.75	808.69	452.92	973.33	624.24	846.2	500.49	938.33	483.12
35.335	1	0.14	0.17	0.02	1.75	0.04	1.74	8.17	1.98	41.08	83.66	17.39	0	63.12	55.37	9.59	6.2	0.05	6.13	14.92	1.02	3.57	10.66	0.29	0.66	41.08	0.21	0.24	18.56	56.92	1.98	0.93	1.59	0.63	0	0	1.81	19.31	4.97	71.71	106.23	808.69	446.48	983.73	627.5	847.29	495.76	952.59	481.75
35.368	1	0.16	0.15	0.02	1.33	0.05	1.04	5.72	2.03	38.29	88.57	8.89	0	70.85	45.09	11.88	5.39	0.05	8.89	15.85	0.97	1.52	3.26	0.25	0.83	38.29	0.2	0.26	19.28	55.71	2.03	0.1	1.77	0.16	0	0	-1.32	17.56	1.64	69.6	111.11	813.68	445.03	993.89	633.25	849.51	493.53	959.78	479.92
35.401	1	0.14	0.11	0.03	1.29	0.06	0.64	4.87	2.26	37.29	90.26	5.47	0	78.14	37.49	19.28	4.23	0.07	11.93	13.29	0.97	0.62	0.66	0.24	1.27	37.29	0.22	0.49	20.39	51.82	1.94	0.04	2.26	0	0	0	0.42	15.63	0.55	69.54	119.08	813.65	439.65	1004.61	640.08	849.88	491.41	968.05	476.67
35.435	1	0.11	0.08	0.03	1.68	0.09	0.48	6.28	3.11	31.07	87.45	5.47	0	65.44	35.2	29.79	3.21	0.11	17.85	11.44	0.73	0.31	0	0.21	1.78	31.07	0.19	0.49	22.66	50.01	2.03	0.04	3.11	0	0	0	3.27	18.81	-1.16	69.63	121.97	817.82	437.69	1009.81	639.85	851.67	491.42	972.41	474.22
35.468	1	0.06	0.04	0.03	4.48	0.12	0.45	19.17	2.85	26.4	61.66	21.06	0	70.35	41.94	53.09	2.85	0.22	21.56	8.71	0.54	0.23	0	0.2	2.24	26.4	0.13	0.4	23.8	50.21	1.72	0.02	3.42	0	0	0	2.92	17.68	-0.52	70.24	121.46	822.51	436.89	1012.76	637.54	856.18	488.79	976.77	474.19
35.502	1	0.04	0.02	0.03	10.92	0.14	0.35	39.78	2.76	20.69	35.22	73.3	0	78.34	45.65	75.59	1.84	0.55	22.51	6.34	0.48	0.1	0	0.16	2.76	20.69	0.11	0.32	30.32	48.25	1.73	0.03	4.34	0	0	0	8.15	15.57	-0.48	73.97	124.29	827.2	438.77	1017.08	638.95	859.43	493.93	982.47	476.35
35.535	1	0.03	0.02	0.03	22.25	0.11	0.38	61.89	3.49	17.24	13.11	92.86	0	78.48	53.61	89.2	1.52	1.34	18.58	4.56	0.54	0.09	0	0.13	3.49	17.24	0.1	0.31	36.06	47.49	1.54	0.01	4.58	0	0	0	8.41	15.53	-1.94	74.62	122.25	829.57	438.81	1018.18	639.43	860.68	492.16	981.9	476.31
35.568	1	0.03	0.01	0.03	33.66	0.09	0.42	74.86	3.29	15.2	0.14	96.71	0	81.01	59.7	96.15	1.35	3.23	14.66	3.89	0.49	0.11	0	0.12	3.29	15.2	0.08	0.45	39.26	47.1	1.39	0.01	4.52	0	0	0	1.45	14.75	-0.37	71.56	122.71	832.26	439.35	1018.55	635.76	863.27	488.87	985.36	476.57
35.602	1	0.03	0.01	0.04	49.17	0.09	0.56	84.16	2.56	10.43	0	98.67	0	83.61	68.56	98.72	1	6.12	12.46	3.01	0.46	0.11	0	0.08	2.56	10.43	0.07	0.37	48.2	46.69	1.06	0.04	5.13	0	0	0	0.71	13.85	0.17	71.48	124.13	834.07	438.58	1020.82	635.05	865.07	487.84	988.66	476.25
35.635	1	0.03	0.01	0.03	62.15	0.09	0.81	90.58	3.17	9.63	0	98.87	0	82.79	77.06	99.43	0.93	11.27	12.72	2.94	0.56	0.18	0	0.08	3.17	9.63	0.06	0.41	49.54	46.57	1.04	0.02	5.34	0	0	0	4.36	14.14	0.59	72.9	125.41	835.55	436.56	1026.17	637.44	868.32	488.47	993.06	475.57
35.668	1	0.04	0.01	0.03	73.08	0.1	1.04	94.34	3.39	7.56	0	99.1	0	80.67	83.46	99.66	0.81	17.69	13.1	2.72	0.65	0.22	0	0.07	3.39	7.56	0.04	0.49	52.17	46.72	0.87	0.02	6.03	0	0	0	4.73	14.86	-1.02	72.92	126.21	838.36	436.1	1030.85	640.07	870.1	488.39	995.58	474.78
35.702	1	0.05	0.01	0.04	81.03	0.12	1.15	95.82	3.76	5.97	0	99.48	0	86.04	86.14	99.79	0.61	24.34	14.36	2.71	0.96	0.27	0	0.05	3.76	5.97	0.03	0.49	58.81	44.92	0.76	0.07	6.89	0	0	0	4.97	12.91	-1.66	73.64	129.5	842.02	436.3	1034.99	641.44	871.56	488.04	1000.46	475.51
35.735	1	0.05	0.01	0.04	80.91	0.14	1.15	96.28	4.97	5.18	0	99.38	0	86.22	85.66	99.8	0.61	26.06	16.74	2.98	1.47	0.33	0	0.05	4.97	5.18	0.02	0.84	56.79	46.59	0.8	0.02	7.25	0	0	0	3.06	12.83	-1.44	72.87	132.48	844.8	435.81	1039.16	641.21	873.76	488.28	1005.53	474.61
35.769	1	0.05	0.01	0.04	78.31	0.22	1.18	95.03	6.65	3.22	0	99.3	0	92.79	86.13	99.82	0.5	24.42	22.11	3.46	3.3	0.67	0	0.07	6.65	3.22	0.02	0.58	55.09	40.44	0.64	0.02	8.56	0	0	0	1.72	9.22	-1.04	72.17	132.71	846.45	434.37	1045.45	644.94	877.92	486.96	1010.02	474.3
35.802	1	0.04	0.01	0.05	71.89	0.68	1.13	92.87	7.58	2.15	0	99.31	0	92.92	83.76	99.7	0.51	20.52	37.12	4.95	4.95	1.71	0	0.08	7.58	2.15	0.02	0.38	55.49	37.62	0.42	0	11.15	0	0	0	1.53	9.13	-0.2	71.21	136.77	847.5	431.21	1056.8	653.14	882.83	485.05	1019.17	474.21
35.835	1	0.03	0.01	0.05	63.61	2.07	1.22	90.25	7.59	1.8	0	99.17	8.03	96.41	83.04	99.49	0.58	14.43	54.51	6.63	6.39	3.13	0	0.07	7.59	1.8	0.02	0.21	53.42	36.45	0.37	0.01	12.42	0	0	0	3.16	5.55	0.55	72.16	137.38	850.44	429.79	1059.91	653.29	886.13	481.56	1023.36	475.16
35.869	1	0.02	0	0.06	50.37	5.05	0.94	86.09	7.25	1.15	0	98.92	15.18	97.51	79.5	99.16	0.53	10.3	63.2	7.62	9.91	5.74	0	0.07	7.25	1.15	0.03	0.14	50.39	34.79	0.22	0.01	16.28	0	0	0	0.67	3.67	-0.68	71.46	139.45	858.95	429.58	1066.16	650.02	891.14	481.02	1030.35	472.92
35.902	1	0.02	0	0.05	38.26	10.16	0.66	80.09	5.33	0.78	0	98.64	24.32	95.69	71.07	98.41	0.5	7.8	72.12	7.75	8.08	5.68	0	0.05	5.33	0.78	0.04	0.13	48.25	36.14	0.18	0	18.51	0	0	0	3.05	6.5	0.86	72.07	137.36	862.17	428.59	1073.09	652.66	899.01	482.24	1036.09	473.49
35.935	1	0.02	0	0.04	22.73	9.45	0.3	63.84	4.09	0.86	11.16	98.22	28.22	97.76	56.48	97.2	0.48	5.18	65.38	8.41	6.82	3.18	0	0.05	4.09	0.86	0.05	0.16	46.01	34.78	0.16	0	21.22	0	0	0	5.51	3.12	0.62	73.74	139.41	871.13	427.96	1081.19	653.15	906.07	479.38	1045.41	474.86
35.969	1	0.02	0	0.04	12.21	11.75	0.13	44.1	3.1	0.7	30.9	97.77	34.3	98.13	43.46	95.64	0.48	3.3	59.73	8.07	6.45	2.01	0	0.04	3.1	0.7	0.05	0.16	44.71	31.91	0.13	0	26.26	0	0	0	6.03	-2.19	-0.82	74.15	137.17	879.5	425.67	1087.21	649.44	912.75	476.03	1049.85	471.96
36.002	1	0.02	0	0.03	5.66	17.42	0.07	25.55	2.45	0.65	49.45	95.52	41.68	97.17	30.48	91.54	0.44	1.94	60.31	6.87	6.01	1.69	0	0.04	2.45	0.65	0.06	0.22	39.88	30.37	0.11	0	30.08	0	0	0	3.58	-4.32	0.63	73.23	136.38	882.05	426.2	1086.68	645.9	915.62	474.21	1051.99	472.18
36.035	1	0.02	0	0.03	2.25	30.13	0.04	12.99	1.91	0.67	44.87	88.24	50.16	97.88	18.57	84.75	0.43	1.51	63.1	6.5	7.47	2.49	0	0.04	1.91	0.67	0.08	0.28	33.66	29.53	0.08	0	35.07	0	0	0	5.46	-2.83	1.29	74.54	135.17	883.83	426.02	1088.61	645.79	918.81	475.17	1053.96	472.51
36.069	1	0.01	0	0.01	0.69	58.94	0.02	5.92	2	0.52	16.06	56.96	63.45	98.52	10.59	76.08	0.39	1.06	62.5	4.25	7.06	1.72	0	0.04	2	0.52	0.09	0.56	20.74	25.88	0.06	0	46.15	0	0	0	6.53	-1.01	-0.5	75.08	135.79	890.84	424.87	1094.69	644.59	923.22	474.21	1058.96	470.67
36.102	1	0.01	0	0.01	0.36	56.72	0.02	2.91	2.11	0.51	18.28	47.83	62.72	97.85	7.99	62.78	0.35	0.88	60.94	3.63	8.05	1.91	0	0.04	2.11	0.51	0.08	1.35	15.95	24.19	0.05	0	46.13	0	0	0	6.24	2.9	2.1	75.42	137.93	895.04	425.68	1094.63	638.67	927.03	473.94	1064.95	472.31
36.136	1	0.01	0	0.01	0.1	72.42	0.02	0.88	3.39	0.39	2.58	81.15	70.25	98.29	5.68	40.86	0.33	0.55	54.24	2.87	7.51	1.47	0	0.04	2.66	0.39	0.08	3.39	7.55	19.46	0.03	0	55.75	0	0	0	7.24	1.75	1.64	75.46	138.35	897.6	424.59	1099.84	641.14	930.2	473.83	1068.53	471.58
36.169	1	0.01	0	0.01	0.06	78.26	0.02	0.52	4.36	0.34	0	89.32	73.69	98.6	5.33	30.57	0.3	0.42	51.65	2.23	6.48	1.1	0	0.05	3.45	0.34	0.07	4.36	5.01	17.78	0.03	0	59.88	0	0	0	6.76	-0.72	1.51	75.74	139.03	905.71	427.11	1102.75	637.87	935.17	474.46	1074.2	473.36
36.202	1	0.01	0	0.01	0.04	80.1	0.03	0.31	4.59	0.29	0	90.03	75.34	94.83	4.3	20.14	0.29	0.32	52.69	2.11	4.91	1.25	0	0.05	4.06	0.28	0.06	4.59	3.99	17.05	0.03	0	60.36	0	0	0	3.62	-7.46	-0.13	74.11	134.59	909.04	423.6	1106.28	634.09	938.96	469.66	1073.55	469.31
36.236	1	0.01	0	0	0.02	94.54	0.03	0.21	6.51	0.24	0	96.72	87.31	98.72	4.56	13.46	0.24	0.32	63.91	2.2	4.68	0.93	0	0.06	5.28	0.2	0.06	6.51	2.22	13.82	0.02	0.01	67.73	0	0	0	5.09	0.28	0.9	75.57	132	913.92	426.36	1103.86	630.13	942.72	470.78	1074.72	470.42
36.269	1	0.01	0	0	0.02	95.71	0.03	0.21	9.72	0.22	0	96.65	88.29	98.22	5.28	12.12	0.22	0.31	68.64	2.81	4.54	0.65	0	0.07	5.77	0.2	0.06	9.72	1.78	14.24	0.02	0	67.59	0	0	0	4.1	1.93	2.15	75.11	136.27	914.48	423.93	1110.89	632.94	945.72	470.85	1081.99	469.39
36.302	1	0.01	0	0	0.02	97.77	0.03	0.19	10.93	0.2	0	97.82	92.22	95.22	5.32	10.7	0.2	0.28	75.16	3.52	5.65	0.68	0	0.08	8.54	0.18	0.06	10.93	1.19	13.4	0.02	0.01	70.33	0	0	0	10.99	7.04	1.3	77.62	134.34	917.27	424.85	1110.83	632.24	947.31	474.32	1081.58	470.08
36.336	1	0.01	0	0	0.02	98.46	0.03	0.21	13.25	0.2	0	98.36	90.22	95.97	7.57	11.14	0.13	0.29	78.27	4.18	7.43	0.59	0	0.1	10.01	0.2	0.06	13.25	0.7	12.66	0.02	0	72.14	0	0	0	7.93	6.15	1.41	76.08	135.88	916.9	423.44	1114.11	634.21	948.07	472.68	1083.91	468.9
36.369	1	0.01	0	0	0.02	98.09	0.03	0.2	11.07	0.18	0	98.31	92.24	98.16	6.25	11.67	0.12	0.24	74.78	4.33	5.06	0.43	0	0.11	11.07	0.18	0.07	8.71	0.64	12.17	0.02	0	71.95	0	0	0	8.63	-2.11	-0.85	76.45	132.54	922	421.33	1114.74	628.98	950.14	469.34	1082.6	464.92
36.402	1	0.01	0	0	0.02	97.97	0.03	0.24	10.5	0.16	0	98.24	92.52	98.52	6.68	15.35	0.11	0.28	74.18	4.59	5.41	0.38	0	0.13	10.5	0.16	0.06	6.82	0.51	12.91	0.02	0	71.68	0	0	0	10.03	1	0.06	77.38	136.97	923.63	423	1114.47	628.32	949.53	470.3	1086.47	467.63
36.436	1	0.01	0	0	0.03	96.36	0.03	0.28	10.05	0.2	0	97.11	89.66	98.15	6.59	19.48	0.11	0.33	69.86	5.13	4.22	0.44	0	0.2	10.05	0.12	0.06	5.48	0.31	12.86	0.02	0.01	68.53	0	0	0	11.06	2.14	-0.12	78.12	136.63	926.07	423.46	1114.91	626.37	950.99	471.49	1087.56	467.34
36.469	1	0.01	0	0	0.05	93.68	0.03	0.5	11.35	0.23	0	95.73	84.24	97.79	8.39	30.47	0.11	0.38	64.56	6.75	4.25	0.53	0	0.23	11.35	0.11	0.05	4.74	0.32	13.85	0.03	0.02	66.01	0	0	0	7.8	3.05	-0.75	76.93	139.04	927.36	424.58	1115.08	624.98	949.87	472.69	1088.78	466.69
36.503	1	0.01	0	0.01	0.08	81.79	0.03	0.7	12.12	0.34	0	88.22	72.59	97.39	8.97	36.66	0.12	0.35	56.92	7.66	5.75	1.01	0	0.34	12.12	0.09	0.05	5.78	0.21	15.16	0.03	0	59.2	0	0	0	5.52	3.9	-1.41	75.93	139.58	926.84	423.8	1116.38	625.57	949.35	472.83	1088.7	464.77
36.536	1	0.01	0	0.01	0.1	79.63	0.04	0.87	14.83	0.44	0	82.04	69.87	97.74	10.2	40.91	0.13	0.43	60.53	7.25	5.43	0.86	0	0.44	14.83	0.07	0.06	7.01	0.18	14.9	0.04	0	56.12	0	0	0	6.25	3.17	-1.07	76.32	138.63	927.58	424.23	1115.98	624.99	950.33	472.71	1088.78	465.54
36.569	1	0.01	0	0.01	0.12	84.08	0.04	1.13	12.2	0.39	0	81.72	72.13	96.57	12.98	43.6	0.13	0.44	66.1	6.59	5.78	0.57	0	0.39	12.2	0.06	0.06	6.01	0.21	15.62	0.04	0.01	55.99	0	0	0	6.55	5.31	-1.03	76.37	138.43	928.04	424.23	1115.78	624.11	950.66	472.89	1088.9	465.37
36.603	1	0.01	0	0.01	0.15	80.42	0.04	1.32	11.24	0.53	0	73.25	70.13	96.86	12.5	46.54	0.17	0.5	67.68	8.11	6.11	0.53	0	0.53	11.24	0.05	0.06	3.86	0.26	16.87	0.05	0.01	52.94	0	0	0	6.85	4.86	-1.65	76.73	136.39	928.43	423.99	1115.42	623.08	951.14	473.65	1087.18	463.94
36.636	1	0.01	0	0.01	0.19	80.51	0.04	1.88	10.17	0.47	0	72.78	70.55	97.59	14.78	51.81	0.16	0.64	68.07	7.31	5.08	0.42	0	0.47	10.17	0.04	0.07	2.82	0.31	17.86	0.04	0	52.79	0	0	0	5.03	3.5	-1.84	76.05	136.95	927.87	422.12	1115.05	621.49	950.12	470.64	1086.8	462.02
36.669	1	0.01	0	0.01	0.25	74.38	0.04	2.76	9.99	0.47	0.62	67.04	67.73	97.54	15.2	57.36	0.17	0.76	65.2	7.25	5.06	0.4	0	0.47	9.99	0.04	0.08	1.68	0.35	21.17	0.05	0.01	51.08	0	0	0	5.47	3.6	-2.11	76.16	136.61	927.69	422.21	1115.62	622.55	950.24	471.38	1086.52	461.96
36.703	1	0.01	0	0.01	0.27	67.98	0.04	3.16	10.05	0.48	7.02	63.51	64.97	96.67	17.56	56.24	0.18	0.6	61.59	8.75	4.46	0.42	0	0.48	10.05	0.03	0.1	1.41	0.42	23.45	0.05	0.02	50.11	0	0	0	6.6	5.16	-2.08	76.71	136.61	927.46	422.55	1114.55	621.57	949.71	472.87	1085.87	461.84
36.736	1	0.01	0	0.01	0.22	66.95	0.05	2.54	8.6	0.41	8.05	64.9	64.78	97.38	20.12	47.5	0.18	0.51	60.02	7.63	3.73	0.29	0	0.41	8.6	0.03	0.12	1.47	0.44	24.29	0.05	0.03	50.49	0	0	0	6.83	3.93	-2.33	76.85	135.42	927.78	422.76	1113.98	621.32	949.91	472.49	1084.92	461.97
36.77	1	0.01	0	0.01	0.24	66.83	0.07	2.39	8.21	0.38	8.17	55.04	63.91	97.15	21.86	45.27	0.21	0.45	64.97	7.59	3.61	0.3	0	0.38	8.21	0.03	0.12	1.51	0.61	23.35	0.06	0.01	47.93	0	0	0	8.3	4.35	-3.17	77.69	135.43	928.55	423.34	1113.09	620	949.09	474.6	1083.87	461.3
36.803	1	0.01	0	0.01	0.21	68.18	0.07	1.94	7.18	0.28	6.82	52.35	65.14	95.88	20.34	41.78	0.22	0.37	67.39	7.21	2.89	0.32	0	0.28	7.18	0.02	0.1	1.3	0.77	23.39	0.06	0.03	47.25	0	0	0	9.56	6.26	-3.45	78.65	136.34	929.48	425.43	1107.86	615.42	946.18	475.42	1081.91	462.5
36.836	1	0.01	0	0.01	0.18	68.22	0.07	1.65	7.82	0.23	6.78	50.14	65.37	96.68	18.96	39.08	0.21	0.31	68.51	5.6	2.47	0.29	0	0.23	7.82	0.02	0.09	1.37	0.72	23.55	0.06	0.01	46.7	0	0	0	1.03	5.14	-1.38	75.42	138.08	927.76	423.9	1109.06	614.77	947.03	471	1084.8	461.81
36.87	1	0.02	0	0.01	0.2	65.81	0.09	1.76	7.84	0.25	9.19	37.12	63.55	97.18	20.2	37.16	0.25	0.3	73.11	4.97	2.61	0.35	0	0.17	7.84	0.02	0.09	1.08	0.83	25.87	0.06	0.01	43.39	0	0	0	4.38	4.3	-2.8	75.83	137.21	925.21	420.69	1111.99	618.78	946.29	471.25	1082.91	458.6
36.903	1	0.02	0	0.01	0.18	61.49	0.11	1.4	8.4	0.27	13.51	34.62	62.09	97.47	20.51	32.3	0.27	0.29	71.15	5.04	2.03	0.26	0	0.16	8.4	0.01	0.09	0.92	0.8	24.78	0.06	0	42.71	0	0	0	7.07	3.74	-2.43	76.86	138.41	926.84	420.27	1113.52	619.04	947.54	470.62	1085.51	459.55
36.936	1	0.02	0	0.01	0.14	58.07	0.12	1.02	8.9	0.3	16.93	34.15	60.85	98.15	20.59	25.07	0.3	0.29	68.89	5.48	2.14	0.18	0	0.13	8.9	0.01	0.09	0.79	0.75	24.37	0.06	0.01	42.58	0	0	0	6.18	2.15	-2.58	76.47	138.81	925.74	420.02	1112.78	619.17	946.17	469.56	1084.63	459.75
36.97	1	0.02	0	0.01	0.12	55.98	0.1	0.84	8.62	0.33	19.02	36.91	60.81	97.86	18.65	24.17	0.33	0.33	65.91	4.75	2.32	0.21	0	0.09	8.62	0.01	0.08	0.6	0.77	22.47	0.05	0	43.33	0	0	0	8.76	2.89	-3.36	77.59	137.97	925.43	420.9	1111.75	619.86	945.23	472.02	1082.66	459.91
37.003	1	0.02	0	0.01	0.11	60.58	0.09	0.8	7.33	0.35	14.42	43.56	63.45	98.1	17.05	23.67	0.35	0.37	65.86	4.69	1.83	0.19	0	0.08	7.33	0.01	0.07	0.51	0.74	23.33	0.05	0.01	45.06	0	0	0	5.6	2.27	-2.84	76.6	140.17	925.29	421.09	1110.72	617.29	943.9	470.26	1083.77	461.16
37.036	1	0.02	0	0.01	0.09	62.36	0.09	0.6	7.73	0.31	12.64	45.62	64.61	96.95	15.08	20.59	0.31	0.33	66.16	3.94	1.48	0.19	0	0.07	7.73	0.01	0.07	0.57	0.74	21.3	0.06	0.01	45.57	0	0	0	13	4.71	-4.45	79.84	134.21	924.02	421.7	1108.07	618.54	943.59	473.66	1077.24	461.36
37.07	1	0.02	0	0.01	0.08	69.19	0.1	0.47	7.76	0.32	5.81	47.25	67.09	97.38	15.07	16.22	0.32	0.27	70.73	3.89	1.15	0.27	0	0.06	7.76	0.01	0.09	0.71	0.62	19.9	0.06	0.02	45.98	0	0	0	11.18	3.91	-4.42	79	134.87	923.06	420.91	1106.11	615.87	941.79	472.27	1076.11	460.16
37.103	1	0.02	0	0.01	0.08	68.79	0.11	0.4	7.07	0.31	6.21	43.65	66.76	97.83	16.2	13.27	0.31	0.21	72.17	4.28	0.85	0.28	0	0.06	7.07	0.01	0.09	0.8	0.58	17.84	0.06	0.01	45.08	0	0	0	9.67	2.96	-1.74	78.56	140.79	923.78	422.19	1105.24	615.09	941.29	471.64	1081.75	461.93
37.137	1	0.02	0	0.01	0.09	68.39	0.11	0.47	7.03	0.3	6.61	42.51	66.34	98	17.48	15.27	0.3	0.19	72.42	3.97	0.63	0.32	0	0.05	7.03	0.01	0.07	1.03	0.45	18.36	0.07	0.01	44.79	0	0	0	5.73	2.55	-2.3	77.08	137.57	923.08	424.32	1102.51	614.52	940.69	472.66	1077.86	462.07
37.17	1	0.02	0	0.01	0.09	68.92	0.11	0.46	7.19	0.28	6.08	44.31	66.52	97.87	17.79	15.97	0.28	0.15	71.95	3.9	0.6	0.36	0	0.04	7.19	0.01	0.07	1.22	0.4	17.09	0.07	0.01	45.24	0	0	0	6.2	2.85	-2.65	77.4	136.71	922.02	425.59	1099.6	613.94	938.8	473.57	1075.1	462.98
37.203	1	0.02	0	0.01	0.1	54.78	0.1	0.58	6.75	0.26	20.22	37.44	61.69	96.91	17.9	19.31	0.26	0.12	64.78	3.52	0.67	0.38	0	0.04	6.75	0.01	0.05	1.06	0.42	19.35	0.08	0.02	43.47	0	0	0	4.68	4.77	-3	76.55	136.9	920.79	425.37	1100.21	615.44	938.11	474.03	1074.48	462.09
37.237	1	0.02	0.01	0.01	0.13	46.01	0.11	0.65	6.31	0.23	28.99	29.38	58.35	97.46	19.46	21.93	0.23	0.1	63.03	3.11	0.58	0.3	0	0.03	6.31	0.01	0.04	1.13	0.37	17.73	0.09	0.03	41.21	0	0	0	4.2	3.77	-2.76	76.43	136.58	919.86	425.41	1099.23	615.5	937.52	473.36	1073.67	462.51
37.27	1	0.02	0.01	0.01	0.12	39.43	0.11	0.58	7.18	0.21	35.57	29.04	56.24	97.53	19.15	18.83	0.21	0.08	58.48	2.4	0.49	0.21	0	0.03	7.18	0.01	0.04	1.13	0.37	18.66	0.09	0.01	41.11	0	0	0	4.27	3.62	-2.27	76.27	136.99	918.3	424.18	1099.69	616.06	937.29	473.05	1073.81	461.67
37.303	1	0.02	0	0.01	0.15	31.42	0.1	0.85	6.22	0.19	43.58	27.81	53.43	97.38	20.78	25.1	0.19	0.08	53.01	2.11	0.49	0.15	0	0.03	6.22	0.01	0.03	1	0.33	19.77	0.09	0.04	40.73	0	0	0	3.44	3.92	-2.2	76.02	137.19	919.08	425.11	1099.82	616.24	937.68	473.15	1074.47	462.62
37.337	1	0.02	0	0.01	0.22	32.5	0.09	1.39	6.59	0.2	42.5	26.5	53.28	97.33	21.66	35.55	0.2	0.1	54.71	2.04	0.65	0.15	0	0.03	6.59	0.01	0.02	1.42	0.32	20.39	0.1	0.02	40.32	0	0	0	1.46	4.01	-2.07	75.43	138.58	918.95	425.08	1100.97	616.95	937.61	473.16	1075.78	462.45
37.37	1	0.01	0	0.01	0.22	42.33	0.08	1.53	6.22	0.22	32.67	28.65	57.34	97.43	17.65	39.72	0.22	0.11	60.83	2.81	1.32	0.32	0	0.02	6.22	0.02	0.02	0.84	0.36	22.61	0.09	0.02	40.99	0	0	0	2.58	3.83	-2.56	75.67	143.47	918.7	424.98	1102.82	619.24	935.31	474.06	1078.35	462.92
37.403	1	0.02	0	0.01	0.18	49.32	0.08	1.32	6.01	0.24	25.68	29.04	59.23	98.76	15.92	35.77	0.24	0.1	65.57	3.44	2.93	0.69	0	0.02	6.01	0.02	0.02	0.69	0.36	24.6	0.09	0.03	41.11	0	0	0	6.56	-0.11	-5.19	76.81	136.69	915.8	422.31	1101.12	617.98	933.85	474.2	1069.88	460.78
37.437	1	0.01	0	0.01	0.17	57.14	0.08	1.58	5.54	0.21	17.86	30.78	60.32	97.4	17.3	35.92	0.21	0.11	70.11	3.99	5.86	0.86	0	0.02	5.54	0.03	0.02	0.51	0.36	27.46	0.09	0.02	41.62	0	0	0	3.85	3.88	-3.3	75.56	140.99	914.9	421	1102.44	619.64	933.76	471.42	1074.23	459.33
37.47	1	0.01	0	0.01	0.14	65.42	0.08	1.43	4.77	0.22	9.58	36.9	62.85	98.03	17.27	33.17	0.22	0.09	72.93	5.27	7.46	0.95	0	0.02	4.77	0.03	0.02	0.28	0.36	27.83	0.08	0.01	43.33	0	0	0	6.72	2.46	-3.9	76.62	140	914.5	420.94	1102.38	620.64	933.55	473.69	1072.73	458.5
37.504	1	0.02	0	0.01	0.12	56.68	0.07	1.08	4.46	0.2	18.32	36.39	61.47	98.41	15.02	28.29	0.2	0.11	66.69	5.16	5.43	0.28	0	0.02	4.46	0.03	0.02	0.3	0.35	28.25	0.08	0.01	43.19	0	0	0	9.66	1.37	-4.75	77.75	140.52	913.07	418.65	1102.9	620.3	931.8	472.28	1071.64	458.53
37.537	1	0.02	0	0.01	0.13	59.11	0.07	1.32	4.38	0.21	15.89	39.51	62.94	98.41	14.25	31.31	0.21	0.14	66.82	6.68	4.54	0.19	0	0.02	4.38	0.04	0.02	0.37	0.32	30.81	0.07	0.01	44.02	0	0	0	8.28	1.36	-4.65	76.94	139.71	911.42	417.86	1102.49	620.86	931.29	471.05	1070.37	457.79
37.57	1	0.02	0	0.01	0.1	58.82	0.06	1.01	3.7	0.22	16.18	42.14	64.22	98.33	11.67	26.6	0.22	0.17	65.28	7.14	3.31	0.12	0	0.01	3.7	0.04	0.02	0.34	0.34	31.61	0.06	0.01	44.69	0	0	0	9.89	1.63	-4.64	77.54	137.79	910.14	417.99	1101.9	622.57	931.4	471.33	1068.58	458.48
37.604	1	0.02	0	0.01	0.07	62.07	0.06	0.9	2.85	0.23	12.93	49.47	66.62	98.07	9.48	19.09	0.23	0.16	64.05	7.06	2.47	0.05	0	0.01	2.85	0.04	0.03	0.48	0.35	38.48	0.06	0.01	46.53	0	0	0	10.1	2.36	-4.97	77.5	136.28	908.86	416.77	1101.15	622.27	930.91	470.47	1066.52	456.93
37.637	1	0.02	0	0.01	0.06	69.81	0.06	0.74	2.86	0.25	5.19	55.01	69.32	97.88	9.82	16.41	0.25	0.19	67.42	6.17	2.65	0.06	0	0.01	2.86	0.04	0.04	0.63	0.36	36.14	0.06	0.03	47.92	0	0	0	13.21	2.84	-5.35	79	137.24	908.31	416.93	1099.56	622.1	929.06	472.33	1065.37	456.43
37.67	1	0.02	0	0.01	0.05	72.64	0.05	0.57	2.67	0.28	2.36	62.38	71.01	97.68	7.86	12.3	0.28	0.18	66.13	5.17	3.1	0.06	0	0.01	2.67	0.04	0.05	0.76	0.33	35.98	0.06	0.02	49.81	0	0	0	11.88	3.3	-5.34	78.36	137.34	906.45	416.34	1099.98	622.97	928.14	470.94	1064.84	457.64
37.704	1	0.02	0	0.01	0.03	79.27	0.05	0.46	2.87	0.38	0	72	74.29	98.07	5.78	9.17	0.38	0.17	67.19	5.18	3.83	0.07	0	0.01	2.87	0.04	0.08	1.16	0.31	35.64	0.05	0.01	52.54	0	0	0	11.51	2.36	-5.85	77.81	137.05	904.15	415.22	1100.33	624.86	926.84	470.84	1063.13	456.43
37.737	1	0.02	0	0.01	0.03	78.78	0.05	0.41	4.16	0.4	0	71.81	73.27	97.48	5.68	8.23	0.4	0.21	66.78	4.96	4.88	0.16	0	0.02	4.16	0.04	0.1	1.56	0.3	34.35	0.06	0.01	52.49	0	0	0	12.69	3.72	-6.05	78.33	137.34	903.39	416.06	1099.85	626.76	925.98	472.83	1062.33	456.36
37.771	1	0.02	0	0.01	0.03	62.13	0.04	0.4	5.62	0.58	12.87	72.09	66.12	98.06	5.45	7.47	0.58	0.19	52.2	5.02	5.7	0.24	0	0.02	5.62	0.04	0.13	3.22	0.29	34.21	0.07	0.01	52.57	0	0	0	8.23	2.39	-5.28	76.14	140.36	900.16	414.58	1100.35	627.56	923.54	469.59	1063.31	456.77
37.804	1	0.02	0	0.01	0.04	49.09	0.04	0.39	7.35	0.72	25.91	65.59	61.09	96.15	5.75	8.97	0.72	0.2	46.55	4.69	5.71	0.3	0	0.03	7.35	0.04	0.13	3.77	0.28	31.97	0.07	0	50.68	0	0	0	11.75	5.91	-5.4	78.05	138.38	900.95	417.78	1096.42	627.73	923.22	473.95	1060.57	457.04
37.837	1	0.03	0	0.01	0.04	32.52	0.05	0.41	10.16	0.65	42.48	52.35	54.36	94.53	7.43	9.36	0.65	0.17	41.07	4.94	5.41	0.41	0	0.04	10.16	0.03	0.14	3.71	0.25	31.06	0.07	0	47.25	0	0	0	12.14	7.75	-6	78.78	133.94	897.25	420.42	1088	624.68	918.94	475.28	1051.94	459.41
37.871	1	0.03	0	0.01	0.05	22.21	0.05	0.35	12.92	0.55	55.58	51.43	50.31	95.68	8.01	9.94	0.55	0.17	32.28	4.71	4.46	0.39	0	0.05	12.92	0.03	0.12	2.91	0.2	26.29	0.07	0.01	47.02	0	0	0	11.68	6.51	-5.45	79.04	138.1	896.18	421.76	1084.94	622.98	915.14	476.3	1052.35	460.64
37.904	1	0.03	0.01	0.01	0.06	14.14	0.05	0.36	14.09	0.44	71.72	39.77	45.83	92.38	8.07	14.07	0.44	0.15	28.35	3.93	3.97	0.52	0	0.06	14.09	0.05	0.1	1.53	0.19	23.05	0.07	0.05	44.09	0	0	0	8.68	9.52	-6.38	77.79	134.73	893.93	425.48	1079.46	622.34	912.3	479.45	1045.87	461.78
37.937	1	0.03	0.01	0.01	0.08	9.01	0.06	0.47	16.76	0.39	81.99	31.76	41.16	93.58	10.36	17.74	0.39	0.16	23.66	3.49	2.63	0.56	0	0.08	16.76	0.07	0.1	1.1	0.19	23.06	0.09	0.03	41.91	0	0	0	8.85	8.6	-5.97	78.36	127.22	890.48	429.15	1068.6	619.48	909.75	480.64	1035.79	463.31
37.971	1	0.03	0.01	0.01	0.13	3.22	0.09	0.63	14.01	0.39	93.56	15.14	31.48	93.83	16.01	19.65	0.39	0.18	16.16	3.74	1.66	0.79	0	0.12	14.01	0.09	0.1	0.97	0.22	22.84	0.12	0.11	35.94	0	0	0	7.19	8.39	-5.78	78.27	126.24	887.63	433.93	1060.78	618.07	905.11	483.8	1030.23	467.04
38.004	1	0.03	0.01	0.01	0.15	1.68	0.09	0.66	7.06	0.39	96.64	9.59	27.09	93.33	18.31	18.27	0.39	0.15	10.8	3.34	1.12	0.67	0	0.12	7.06	0.11	0.09	0.5	0.27	23.07	0.11	0.13	32.71	0	0	0	5.5	8.81	-5.56	78.01	123.81	881.79	437.72	1049.26	614.44	898.19	487.45	1020.51	468.29
38.037	1	0.03	0.01	0.01	0.2	0.87	0.11	0.82	3.93	0.39	98.25	4.97	21.21	92.76	22.08	19.62	0.39	0.13	7.8	3.72	0.7	0.84	0	0.16	3.93	0.19	0.09	0.42	0.29	23.08	0.14	0.29	28.31	0	0	0	4.53	9.25	-5.9	78.15	117.95	878.64	442.17	1040.09	611.94	895.11	491.02	1011.28	470.6
38.071	1	0.04	0.03	0.01	0.23	0.35	0.15	0.67	2.39	0.38	98.67	1.68	12.92	80.29	22.87	16.21	0.38	0.09	5.29	3.65	0.61	0.82	0	0.34	2.39	0.32	0.11	0.3	0.29	20.73	0.23	0.07	21.33	0	0	0	3.72	14.98	-6.18	77.46	114.35	874.95	445.89	1032.67	611.1	891.4	494	1003.75	472.69
38.104	1	0.05	0.04	0.01	0.2	0.21	0.16	0.45	1.34	0.4	99.09	1	9.04	90.67	20.77	10.7	0.39	0.1	3.29	3.63	0.52	0.64	0	0.37	1.34	0.4	0.14	0.22	0.26	19.08	0.23	0.05	17.8	0	0	0	0.97	10.63	-5.97	77.16	116.48	873.29	448.14	1026.52	608.74	886.19	492.98	1001.27	475.02
38.138	1	0.06	0.07	0.01	0.27	0.09	0.22	0.52	0.69	0.71	98.96	0.42	1.04	91.07	22.59	10.6	0.36	0.12	1.94	3.46	0.39	0.93	0	0.59	0.69	0.71	0.15	0.37	0.26	20.54	0.3	0.03	11.05	0	0	0	2.97	10.39	-5.25	78.07	114.34	870.34	448.99	1021.09	607.36	883.73	493.03	996.85	476.36
38.171	1	0.07	0.09	0.01	0.28	0.07	0.27	0.47	0.79	0.98	99.06	0.47	0	91.84	24.2	7.18	0.33	0.14	2.32	4.05	0.38	1.5	0	0.79	0.43	0.98	0.23	0.45	0.27	19.83	0.35	0.02	8.42	0	0	0	-2.38	9.9	-3.6	76.41	114.46	868.15	448.25	1018	603.54	882.51	491.73	995.73	474.87
38.204	1	0.07	0.09	0.01	0.29	0.06	0.28	0.47	0.84	1.06	99.07	0.47	0	83.58	24.25	7.44	0.33	0.22	2.13	3.67	0.31	2.5	0	0.84	0.25	1.06	0.23	0.45	0.27	19.34	0.34	0.01	7.81	0	0	0	-1.15	13.86	-2.47	76.08	110.49	865.24	447.16	1015.48	603.28	882.82	489.87	992.27	474.78
38.238	1	0.08	0.11	0.02	0.27	0.05	0.23	0.39	0.81	1.92	99.23	0.33	0	85.54	18.22	8.75	0.26	0.27	2.39	2.51	0.32	4.16	0	0.81	0.21	1.92	0.23	0.6	0.29	19.48	0.33	0.01	5.16	0	0	0	1.59	13.11	-0.49	75.74	115.03	861.35	441.49	1020.67	607.14	882.78	486.68	996.94	472.59
38.271	1	0.09	0.1	0.02	0.24	0.05	0.17	0.34	0.78	1.9	99.31	0.33	0	92.46	12.76	10.42	0.24	0.3	3.05	2.06	0.41	5.69	0	0.78	0.29	1.9	0.19	0.5	0.29	20.51	0.33	0.04	5	0	0	0	4.97	9.47	-0.79	76.59	117.21	863.43	440.01	1028.06	612.68	886.04	486.81	1002.44	472.97
38.304	1	0.1	0.11	0.02	0.22	0.05	0.16	0.3	0.85	2.81	99.4	0.33	0	91.76	9.63	10.43	0.26	0.33	4.01	2.69	0.61	5.24	0	0.85	0.37	2.81	0.15	0.35	0.34	20.33	0.33	0.38	4.57	0	0	0	6.67	9.95	0.56	76.04	118.73	862.83	434.74	1037.46	618.95	890.8	483.08	1008.93	471.25
38.338	1	0.1	0.11	0.03	0.21	0.05	0.16	0.27	1.02	5.9	99.46	0.33	0	96.24	8.88	9.74	0.27	0.4	4.29	2.67	1.06	4.87	0	1.02	0.58	5.9	0.16	0.51	0.44	19.11	0.49	0.62	3.8	0	0	0	6.56	5.78	-1.12	75.89	125.26	869.32	432.72	1050.99	623.16	896.28	486.98	1020.06	467.77
38.371	1	0.1	0.11	0.02	0.22	0.05	0.15	0.26	1.18	5.75	99.48	0.33	0	93.77	8.38	11.73	0.31	0.39	5.18	2.86	1.59	3.12	0	1.18	0.89	5.75	0.15	0.49	0.51	16.54	0.5	0.68	3.88	0	0	0	2.85	8.45	0.26	73.88	125.19	875.08	431.97	1061.88	627.36	905.81	484.97	1029.93	468.58
38.404	1	0.1	0.11	0.02	0.22	0.05	0.15	0.23	1.57	7.4	99.54	0.33	0	93.45	7.4	12.01	0.33	0.33	6.26	3.07	2.14	1.7	0	1.46	1.57	7.86	0.18	1.07	0.56	14.54	0.46	0.04	3.56	0	0	0	5.57	8.71	-1.3	75.51	128.3	889.87	433.58	1075.72	628.48	917.16	488.12	1044.09	469.42
38.438	1	0.1	0.11	0.03	0.21	0.05	0.15	0.21	2.52	7.28	99.57	0.33	0	91.8	7.28	11.89	0.46	0.26	6.88	3.34	3.32	1.46	0	1.66	2.52	7.7	0.14	1.76	0.64	13	0.46	0.05	3.2	0	0	0	1.39	9.92	-2.49	72.31	128.46	893.66	430.08	1084.55	629.67	922.44	485.86	1049.12	464.55
38.471	1	0.11	0.12	0.03	0.19	0.06	0.16	0.19	4.73	6.23	99.62	0.33	0	94.64	6.23	10.07	0.48	0.17	10.4	4.65	4.03	0.9	0	1.91	4.73	7.68	0.11	1.99	0.59	13.3	0.48	0.03	3.36	0	0	0	4.51	7.65	-2.82	75.13	130.42	911.25	434.05	1100.78	633.44	937.83	489.46	1066.72	469.57
38.505	1	0.11	0.12	0.04	0.16	0.1	0.18	0.16	6.65	6	99.64	0.44	0	87.39	6	8.8	0.6	0.14	17.46	6.02	8.94	1.63	0	2.97	6.65	7.75	0.1	1.56	0.45	10.31	0.55	0.01	3.46	0	0	0	-0.37	12.32	0.56	72.31	133.81	911.82	430.32	1111.11	639.21	944.6	483.04	1077.81	470.41
38.538	1	0.12	0.13	0.05	0.15	0.11	0.21	0.14	9.71	6.2	99.58	0.62	0	92.19	6.2	6.46	0.66	0.12	19.24	7.63	9.27	1.65	0	3.78	9.71	6.68	0.11	1.41	0.39	9.16	0.51	0.01	3.82	0	0	0	4.78	9.66	-1.12	74.39	136.48	926.47	433.35	1123.39	641.01	955.01	488.1	1090.63	472.88
38.571	1	0.12	0.13	0.05	0.14	0.13	0.23	0.13	12.9	6.48	99.53	0.9	0	90.41	6.53	5.34	0.7	0.13	21.32	5.87	9.71	1.62	0	4.13	12.9	6.48	0.12	1.28	0.36	9.29	0.48	0.01	4.17	0	0	0	-2.4	10.78	-0.4	72.22	135.31	928.42	429.75	1131.9	644.17	961.41	481.36	1096.29	470.43
38.605	1	0.11	0.11	0.05	0.12	0.2	0.2	0.12	8.93	4.91	99.6	0.95	0.74	91.91	5.88	4.22	0.81	0.13	25.99	6.67	13.23	1.75	0	3.63	8.93	4.91	0.09	0.86	0.39	9.12	0.41	0	5.82	0	0	0	0.85	9.85	-0.91	72.56	135.73	939.27	431.26	1143.99	647.32	972.24	485.65	1107.27	471.8
38.638	1	0.1	0.11	0.05	0.12	0.27	0.18	0.11	7.1	4.07	99.45	1.11	4.52	91.79	4.5	4.12	0.74	0.13	30.1	4.83	12.07	1.37	0	3.14	7.1	4.07	0.09	1.23	0.36	8.21	0.34	0	6.53	0	0	0	-0.86	9.93	0.65	72.1	138.94	939.74	427.4	1152.35	651.54	976.56	481.61	1115.08	470.84
38.671	1	0.09	0.09	0.04	0.1	0.78	0.17	0.1	5.33	3.36	98.44	2.55	13.5	90.93	3.74	4.11	0.66	0.18	42.66	4.63	12.11	1.44	0	3.36	5.33	3.03	0.07	1.45	0.39	5.86	0.3	0	9.57	0	0	0	-0.62	10.47	0.02	71.96	135.99	940.92	423.82	1160.96	656.69	982.38	480.41	1117.75	467.53
38.705	1	0.07	0.06	0.03	0.08	3.04	0.15	0.09	3.04	2.91	93.91	6.27	25.73	94.92	2.82	3.46	0.59	0.2	56.64	4.43	12.83	1.14	0	2.91	3.04	2.15	0.06	0.94	0.5	4.44	0.26	0	14.89	0	0	0	2.21	7.36	-0.96	72.27	138.93	944.32	420.78	1171.04	662	986.59	480.46	1124.74	465.76
38.738	1	0.07	0.05	0.02	0.08	5.04	0.14	0.09	2.29	2.29	89.91	8.15	32.14	89.26	2.57	3.57	0.49	0.21	60.9	3.42	10.03	1.05	0	2.29	1.37	1.75	0.05	0.64	0.57	4.22	0.25	0	17.44	0	0	0	5.32	11.41	-0.26	72.8	143.7	949.25	420.16	1175.02	661.63	989.23	478.07	1132.58	467.97
38.772	1	0.05	0.03	0.02	0.06	20.13	0.11	0.08	2.25	2.25	59.74	16.78	46.46	83.17	2.26	3.16	0.52	0.19	71.15	3.4	8.96	0.68	0	2.25	0.87	1.22	0.05	0.19	0.73	2.75	0.25	0	26.18	0	0	0	3.52	14.01	-0.17	72.31	140.61	952.52	420.3	1176.96	658.51	993.74	479.74	1133.65	465.73
38.805	1	0.04	0.02	0.01	0.05	31.05	0.09	0.08	1.9	1.9	43.95	15.6	52.24	90.56	2.17	2.77	0.39	0.18	70.42	3.08	9.11	0.64	0	1.9	0.53	0.88	0.05	0.25	0.75	2.42	0.23	0	31.74	0	0	0	3.14	10.69	0.39	72.49	142.45	954.95	420.7	1178.25	657.7	995.12	478.78	1137.07	466.95
38.838	1	0.04	0.01	0.01	0.04	42.9	0.08	0.08	1.54	1.54	32.1	16.54	58.29	89.64	2.17	2.69	0.35	0.17	71.65	3.29	6.26	0.49	0	1.54	0.38	0.8	0.05	0.46	0.84	2.31	0.22	0	35.71	0	0	0	6.52	11.21	0.24	73.58	141.34	957.84	420.29	1180.32	656.92	998.08	480.19	1138.77	466.58
38.872	1	0.03	0.01	0.01	0.03	77.56	0.05	0.08	0.87	0.87	0	54.41	72.35	90.15	2.1	3.08	0.27	0.15	74.82	3.35	6.89	0.54	0	0.87	0.39	0.54	0.06	0.73	0.88	2.28	0.17	0	47.77	0	0	0	4.33	10.93	-0.47	72.88	139.76	960.25	420.91	1182.18	657.13	1000.23	479.53	1139.35	466.24
38.905	1	0.02	0	0.01	0.02	86.77	0.04	0.08	0.93	0.67	0	78.8	78.01	90.25	2.45	2.69	0.28	0.14	72.19	4.86	8.44	0.65	0	0.67	0.41	0.39	0.06	0.93	1.15	2.42	0.17	0	54.84	0	0	0	4.52	10.87	-1.13	72.95	138.71	961.13	421.35	1181.6	657.02	1000.14	478.63	1138.34	466.65
38.938	1	0.02	0	0.01	0.02	88.06	0.04	0.08	1.17	0.62	0	83.74	79.29	89.69	2.71	2.39	0.29	0.12	70.26	5.26	8.3	0.74	0	0.62	0.47	0.39	0.07	1.17	1.39	2.4	0.18	0	56.86	0	0	0	6.5	11.18	-1.44	73.7	137.43	961.71	421.95	1180.37	656.58	1000.13	479	1137.07	467.44
38.972	1	0.01	0	0	0.01	94.78	0.02	0.07	1.08	0.39	0	96.72	87.48	90.15	2.73	2.09	0.24	0.09	64.77	4.85	10.81	0.96	0	0.39	0.64	0.27	0.09	1.08	1.9	1.96	0.15	0	67.73	0	0	0	7.69	10.93	-2.23	74.43	138.93	961.71	422.85	1179.65	656.54	998.24	481.49	1136.46	467.44
39.005	1	0.01	0	0	0.01	94.72	0.02	0.07	1.36	0.33	0	97.54	88.42	83.83	2.56	1.3	0.29	0.09	60.93	5.68	9.14	0.87	0	0.33	0.89	0.28	0.13	1.36	2.06	1.78	0.14	0	69.56	0	0	0	7.44	13.77	-2.8	74.29	137.45	962.28	423.75	1177.53	654.84	997.64	481.29	1134.4	467.57
39.038	1	0.01	0	0	0.01	95.08	0.02	0.07	1.75	0.25	0	98.88	90.87	89.56	2.39	1.01	0.25	0.08	52.44	5.27	7.25	0.65	0	0.2	1.1	0.24	0.14	1.75	2.4	1.63	0.13	0	74.54	0	0	0	8.47	11.25	-4.17	74.99	138.36	958.63	423.46	1173.47	654.93	991.84	481.44	1129.42	466.82
39.072	1	0.01	0	0	0.01	97.06	0.01	0.07	2.07	0.26	0	99.61	95.28	94.69	2.52	0.72	0.26	0.07	48.72	5.86	7.8	0.49	0	0.09	1.31	0.19	0.14	2.07	3.73	1.28	0.11	0	81.23	0	0	0	8.23	7.59	-4.47	75.42	140.53	954.85	423.19	1167.21	651.9	985.2	479.86	1125.12	466.82
39.105	1	0.01	0	0	0.01	96.45	0.01	0.07	2.89	0.27	0	99.6	94.91	96.91	2.14	0.53	0.27	0.06	45.61	5.15	6.59	0.33	0	0.1	1.46	0.21	0.14	2.89	3.53	1.43	0.1	0	81.04	0	0	0	6.87	4.77	-4.78	74.96	139.56	946.97	418.81	1159.61	647.48	977.75	476.4	1116.46	460.97
39.139	1	0.01	0	0	0.01	97.09	0.01	0.06	6.72	0.28	0	99.75	94.91	96.35	1.85	0.41	0.28	0.06	43.51	3.17	6.25	0.27	0	0.11	2.13	0.24	0.19	6.72	5.33	1.35	0.1	0	83.95	0	0	0	7.65	5.64	-3.1	75.41	139.87	940.35	415.84	1151.53	643.29	971.85	471.26	1111.26	459.82
39.172	1	0.01	0	0	0.01	97.77	0.01	0.06	6.8	0.36	0	99.74	94.76	95.2	1.59	0.31	0.36	0.06	48.89	2.55	6.37	0.32	0	0.11	2.52	0.27	0.22	6.8	6.14	1.67	0.1	0	83.67	0	0	0	9.38	7.07	-4.14	75.82	138.32	933.05	411.98	1144.61	640.44	964.56	468.85	1102.23	455.42
39.205	1	0.01	0	0	0.01	97.74	0.01	0.06	8.63	0.4	0	99.69	94.76	93.47	1.57	0.23	0.4	0.06	50.99	2.33	5.16	0.39	0	0.14	3.02	0.31	0.23	8.63	6.57	1.82	0.09	0	82.49	0	0	0	9.16	8.69	-6.7	75.93	136.24	929.39	412.27	1139.72	638.43	959.17	472.45	1093.89	452.17
39.239	1	0.01	0	0	0.01	97.27	0.02	0.07	6.97	0.62	0	99.56	94.72	92.55	1.67	0.26	0.62	0.07	51.54	1.96	5.48	0.49	0	0.18	3.49	0.53	0.22	6.97	6.18	2.28	0.08	0	80.46	0	0	0	8.23	9.41	-5.7	75.75	134.85	923.12	412.05	1131.2	635.74	953.44	470.15	1087.09	452.29
39.272	1	0.01	0	0	0.01	97.28	0.02	0.07	5.37	0.61	0	99.45	94.48	93.82	1.79	0.35	0.61	0.1	54.38	1.54	6.29	0.43	0	0.2	4.44	0.6	0.21	5.37	5.8	2.49	0.07	0	79.06	0	0	0	8.6	8.4	-6.61	75.94	133.35	917.28	411.19	1123.95	633.76	946.81	469.24	1078.88	450.8
39.305	1	0.01	0	0	0.01	94.55	0.02	0.07	6.04	0.8	0	99.04	88.49	95.28	1.9	0.38	0.73	0.11	48.55	1.15	6.52	0.43	0	0.25	5.98	0.8	0.24	6.04	4.8	2.64	0.06	0	75.55	0	0	0	4.69	6.98	-6.32	75.2	135.74	913.74	411.77	1116.95	628.83	940.39	467.62	1075.07	450.71
39.339	1	0.01	0	0	0.01	90.83	0.02	0.07	7.49	1.19	0	97.9	82.26	93.19	1.91	0.69	0.96	0.16	48.43	0.76	7.2	0.48	0	0.34	7.49	1.19	0.31	6.78	4.01	2.95	0.05	0.01	70.59	0	0	0	3.14	8.92	-5.77	74.83	132.98	910.67	413.89	1109.77	626.55	937.33	467.65	1069.35	451.72
39.372	1	0.02	0	0.01	0.01	87.96	0.03	0.07	10.32	1.05	0	96.43	77.53	91.2	2.23	0.89	1.03	0.21	49.76	0.86	8.05	0.53	0	0.4	9.64	1.05	0.33	10.32	3.26	3.2	0.05	0.01	67.18	0	0	0	4.53	10.31	-6.04	75.46	133.15	906.5	414.54	1101.9	622.65	931.16	469.63	1062.95	450.66
39.405	1	0.02	0	0.01	0.02	81.69	0.03	0.08	9.78	1.14	0	93.15	73.07	91.15	3.1	1.16	1.14	0.26	49.49	1.38	7.67	0.67	0	0.46	8.86	1.08	0.26	9.78	2.36	3.73	0.04	0	62.91	0	0	0	4.34	10.34	-5.93	75.44	132.76	900.2	413.27	1093.05	617.52	924.12	469.38	1055.14	447.96
39.439	1	0.02	0	0.01	0.02	75.06	0.04	0.08	8.71	1.31	0	83.27	69.09	89.2	3.03	1.69	1.31	0.27	54.86	1.96	7.88	0.9	0	0.55	8.71	1.14	0.19	7.31	1.4	4.47	0.04	0	56.65	0	0	0	5.58	11.44	-4.58	76.02	131.76	898.1	413.42	1089.14	615.96	922.88	468.32	1053.25	449.2
39.472	1	0.02	0	0.01	0.02	74.2	0.04	0.09	7.21	1.28	0.8	79.55	69.02	91.74	3.06	2.26	1.28	0.22	57.08	2.95	8.93	1	0	0.54	7.21	0.98	0.13	3.85	1.26	5.1	0.04	0	55.12	0	0	0	5.18	9.96	-5.14	76.08	133.4	895.33	412.69	1085.76	614.5	918.35	467.66	1050.29	447.98
39.506	1	0.03	0.01	0.01	0.03	55.59	0.06	0.1	6.05	1.24	19.41	47.18	60.08	91.42	3.34	2.77	1.24	0.21	60.45	4.16	12.25	1.71	0	0.68	6.05	0.88	0.08	1.12	0.89	8.07	0.03	0.01	45.96	0	0	0	4.87	10.17	-5.39	76.01	133.73	892.01	411.29	1081.96	612.53	914.36	466.16	1046.61	446.26
39.539	1	0.04	0.01	0.01	0.04	34.78	0.07	0.11	4.9	1.33	40.22	24.55	53.15	91.27	3.32	3.23	1.33	0.16	57.77	5.09	10.7	1.07	0	0.81	4.9	0.8	0.05	0.91	0.79	10.71	0.03	0	39.68	0	0	0	6.72	10.27	-4.78	77.01	133.9	890.62	411.85	1077.72	610.19	912.04	466.2	1044.58	447.21
39.572	1	0.04	0.01	0.01	0.04	32.42	0.07	0.13	4.51	1.29	42.58	21.07	51.86	90.8	3.65	4.2	1.29	0.13	58.33	6.89	11.53	0.82	0	0.73	4.51	0.72	0.03	0.6	0.78	12.24	0.03	0	38.45	0	0	0	9.17	10.56	-5.29	78.07	134.36	889.29	411.97	1074.53	609.01	908.99	466.45	1041.99	447.37
39.606	1	0.05	0.02	0.02	0.05	16.35	0.09	0.15	5.14	1.1	67.3	7.65	43.65	92.49	4.01	4.42	1.1	0.11	57.2	9.18	10.63	0.69	0	0.99	5.14	0.61	0.02	0.61	0.64	15.28	0.04	0	30.98	0	0	0	9.36	9.45	-5.01	78.44	133.28	887.33	412.21	1070.77	607.02	907.04	466.68	1038.89	447.22
39.639	1	0.05	0.02	0.02	0.06	17.86	0.1	0.17	4.58	1.12	64.29	9.29	44.73	91.62	4.63	5.84	1.12	0.11	60.39	10.53	9.53	0.56	0	0.94	4.58	0.59	0.02	0.75	0.63	15.93	0.04	0.01	30.32	0	0	0	8.91	10.04	-4.45	78.33	135.04	885.46	412.21	1067.93	605.13	904.34	466.83	1037.92	447
39.672	1	0.06	0.02	0.02	0.06	14.78	0.1	0.19	5	1.13	70.43	10.19	42.11	93.43	4.6	6.8	1.13	0.1	61.25	10.12	10.12	0.72	0	0.86	5	0.55	0.01	1.08	0.5	18.17	0.05	0.01	27.86	0	0	0	7.39	8.73	-4.89	77.91	135.43	884.98	412.51	1066.12	604.1	902.45	465.98	1036.52	446.84
39.706	1	0.06	0.03	0.02	0.09	6.12	0.13	0.24	5.24	1.08	87.76	6.66	34.96	92.57	6.11	7.47	1.08	0.11	55.23	7.22	5.93	0.58	0	0.69	5.24	0.48	0.01	1.22	0.31	21.09	0.06	0	22.14	0	0	0	6.65	9.39	-4.3	77.76	133.97	883.96	413.09	1063.06	602.39	901.73	465.09	1034.54	447.53
39.739	1	0.06	0.03	0.02	0.11	3.96	0.16	0.28	6.08	1.06	92.08	4.9	31.47	93.19	8.93	8.37	1.06	0.12	50.35	5.49	3.51	0.42	0	0.65	6.08	0.51	0.01	1.16	0.31	21.68	0.06	0	20.53	0	0	0	6.27	8.92	-4.67	77.86	134.4	882.96	414.07	1060.55	601.39	899.43	466.33	1032.52	447.62
39.773	1	0.07	0.05	0.02	0.15	1.68	0.21	0.35	8.1	1.12	96.64	3.21	23.82	93.6	12.04	8.28	1.12	0.14	42.85	5.53	1.36	0.28	0	0.6	8.1	0.4	0.01	0.89	0.24	23.97	0.07	0	16.44	0	0	0	7.55	8.59	-4.61	78.56	133.85	881.32	415.23	1057.14	601.29	897.16	466.54	1029.88	449.22
39.806	1	0.07	0.05	0.02	0.18	1.37	0.27	0.46	9.59	1.15	97.26	3.4	20.69	93.98	16.37	8.74	1.15	0.18	42.1	6.54	1.56	0.37	0	0.54	9.59	0.4	0.01	0.65	0.26	25.71	0.07	0	14.98	0	0	0	7.22	8.26	-4.72	78.62	131.4	880.22	415.78	1054.14	600.34	896.24	465.61	1026.67	449.71
39.839	1	0.08	0.06	0.02	0.21	1.16	0.32	0.51	8.33	1.16	97.69	2.78	18.49	92.7	20.63	8.4	1.16	0.17	40.76	8.75	1.81	0.49	0	0.54	8.33	0.48	0.01	0.49	0.25	24.23	0.07	0.05	14.11	0	0	0	10.67	9.29	-6.41	80.61	126.57	879.72	416.5	1051.47	598.8	895.7	467.36	1021.13	450.43
39.873	1	0.08	0.06	0.01	0.23	0.79	0.36	0.55	6.16	1.08	98.43	1.51	14.92	93.67	24.46	6.95	1.08	0.15	35.15	11.05	2.38	0.89	0	0.41	6.16	0.55	0.01	0.51	0.24	23.87	0.09	0.29	13.46	0	0	0	9.53	8.53	-7.19	80.85	126.84	878.31	420.25	1044.89	595.85	891.03	471.51	1016.29	451.54
39.906	1	0.08	0.06	0.01	0.23	0.39	0.32	0.48	5.81	0.91	99.04	0.69	9.76	94.79	24.67	6.37	0.91	0.15	22.47	11.46	2.24	1.13	0	0.38	5.81	0.69	0.02	0.51	0.27	20.72	0.11	0.2	13.49	0	0	0	8.69	7.5	-5.6	80.28	125.03	867.39	421.41	1032.39	595.21	882.03	472.78	1005.23	451.45
39.939	1	0.08	0.06	0.01	0.23	0.22	0.3	0.43	3.63	0.86	99.13	0.63	6.24	90.4	25.45	5.31	0.78	0.13	13.71	11.73	1.48	1.03	0	0.31	3.63	0.86	0.02	0.47	0.28	18.64	0.11	0.13	13	0	0	0	4.46	10.79	-7.65	78.88	117.31	867.01	426.28	1025.98	593.39	881.18	475.37	996.34	453.02
39.973	1	0.1	0.08	0.01	0.24	0.13	0.29	0.36	2.77	1.25	99.27	0.54	2.35	93.05	24.28	4.94	0.69	0.11	8.15	15.27	0.94	1.19	0	0.31	2.77	1.25	0.02	0.35	0.32	16.03	0.13	0.07	10.85	0	0	0	4.37	9.03	-5.09	78.7	118.22	856.97	427.73	1015.95	593.49	872.99	477.54	989.07	455.14
40.006	1	0.11	0.08	0.01	0.23	0.1	0.26	0.33	2.2	1.53	99.34	0.45	1.27	88.53	22.11	5.06	0.64	0.11	5.4	16.39	0.54	1	0	0.33	2.2	1.53	0.03	0.37	0.32	15.62	0.15	0.08	10.21	0	0	0	2.31	11.78	-5.22	77.59	113.98	852.99	429.79	1009.44	592.86	869.9	477.8	981.85	456.35
40.039	1	0.11	0.08	0.01	0.2	0.09	0.21	0.25	1.77	1.99	99.49	0.33	1.34	81.53	18	5.15	0.59	0.1	4.71	14.3	0.37	0.99	0	0.37	1.77	1.99	0.06	0.35	0.32	13.42	0.2	0.07	9.56	0	0	0	2.12	14.57	-4.22	76.5	112.91	846.38	429.1	1006.06	594.76	866.54	478.67	977.12	455.84
40.073	1	0.11	0.09	0.02	0.22	0.07	0.22	0.23	1.44	3.16	99.53	0.33	0	82.86	18.14	6.35	0.54	0.11	4.22	12.52	0.35	1.42	0	0.42	1.44	3.16	0.09	0.47	0.27	10.09	0.26	0.03	7.99	0	0	0	2.57	14.12	-3.36	76.16	111.92	841.56	428.88	1004	598.61	864.05	477.15	974.28	457.73
40.106	1	0.09	0.09	0.02	0.24	0.07	0.22	0.26	1.37	3.07	99.48	0.33	0	79.13	18.62	7.83	0.52	0.16	3.68	8.25	0.31	1.89	0	0.43	1.37	3.07	0.16	0.81	0.27	10.74	0.28	0.08	7.47	0	0	0	2.34	15.34	-2.22	75.74	112.31	839.03	429.07	1001.77	598.39	862.47	477.56	973.11	458.27
40.14	1	0.09	0.1	0.02	0.25	0.06	0.2	0.24	1.18	4.01	99.5	0.33	0	82.09	15.83	9.83	0.45	0.22	3.46	5.24	0.33	2.97	0	0.41	1.18	4.01	0.16	0.68	0.27	9.89	0.3	0.07	6.25	0	0	0	3.58	14.39	-0.87	76	114.42	835.94	428.78	1001.22	600.06	860.78	478.85	973.47	459.1
40.173	1	0.09	0.1	0.02	0.22	0.06	0.19	0.21	0.98	4.44	99.55	0.33	0	79.01	13.9	8.45	0.42	0.25	4.17	4.14	0.42	3.05	0	0.38	0.98	4.44	0.17	0.81	0.29	9.51	0.32	0.04	5.89	0	0	0	8.44	15.37	-0.1	76.73	115.04	833.89	428.2	1002.03	603.55	860.46	479.47	973.96	460.73
40.206	1	0.1	0.1	0.02	0.2	0.06	0.17	0.19	1.29	4.44	99.59	0.33	0	80.8	11.01	8.47	0.45	0.32	5.04	3.62	0.54	3.83	0	0.38	1.29	4.44	0.18	1.21	0.3	9.73	0.34	0.01	5.88	0	0	0	8.38	14.82	-1.03	76.04	115.41	833.9	429.45	1006.63	610.94	861.67	481.02	975.64	462.83
40.24	1	0.1	0.11	0.02	0.2	0.06	0.17	0.17	1.91	5.92	99.6	0.33	0	82.02	10.11	8.1	0.47	0.39	5.97	2.84	0.73	4.15	0	0.43	1.91	5.92	0.26	1.58	0.33	8.19	0.46	0.02	5.45	0	0	0	3.71	14.41	-1.21	73.97	119.53	837.55	433.93	1011.56	615.81	863.58	484.42	981.83	466.96
40.273	1	0.11	0.11	0.03	0.18	0.06	0.16	0.14	2.4	6.16	99.65	0.33	0	70.23	7.65	6.55	0.53	0.38	6.86	2.34	0.79	5.59	0	0.45	2.4	6.16	0.27	1.65	0.39	8.16	0.48	0.05	5.26	0	0	0	3.96	17.71	-0.38	72.88	119.79	842.17	437.77	1018.03	620.92	869.87	489.18	988.31	471.25
40.306	1	0.11	0.12	0.03	0.16	0.06	0.15	0.12	2.69	5.72	99.68	0.33	0	75.56	5.72	5.28	0.52	0.34	6.75	2.02	0.77	6.64	0	0.46	2.69	6.32	0.3	1.42	0.46	7.25	0.54	0.17	5.01	0	0	0	4.61	16.36	-1.38	73.38	119.79	847.86	442.47	1023.91	627.01	874.62	493.32	993.17	476.1
40.34	1	0.12	0.13	0.03	0.14	0.06	0.14	0.1	2.63	3.65	99.72	0.33	0	57.64	3.65	3.27	0.57	0.28	6.34	1.69	0.79	5.06	0	0.43	2.63	6.55	0.36	0.95	0.52	6.68	0.65	0.07	4.51	0	0	0	7.02	20.46	-0.48	73.16	118.15	852.93	445.92	1027.93	629.07	880.96	497.46	997.8	479.89
40.373	1	0.12	0.13	0.03	0.13	0.05	0.14	0.09	2.5	2.38	99.73	0.33	0	70.09	2.38	2.27	0.67	0.23	5.97	1.79	0.85	3.9	0	0.43	2.5	6.28	0.4	0.59	0.56	6.83	0.59	0.04	4.29	0	0	0	2.6	17.74	-0.56	71.2	111.85	858.25	451.83	1031.84	633.82	888.59	500.78	999.29	484.84
40.406	1	0.13	0.14	0.03	0.13	0.05	0.13	0.09	2.26	1.96	99.72	0.33	0	53.08	1.96	2.19	0.77	0.2	5.69	2.14	0.93	3.08	0	0.34	2.26	6.01	0.57	0.41	0.74	8.25	0.52	0.08	3.92	0	0	0	4.5	21.38	0.82	71.55	112.91	863.68	456.02	1033.7	633.79	892.89	503.93	1004.94	489.99
40.44	1	0.13	0.15	0.03	0.14	0.05	0.14	0.1	2.06	1.44	99.7	0.33	0	55.51	1.44	2.11	1.12	0.19	5.64	2.61	0.89	2.38	0	0.38	2.06	5.65	0.81	0.39	0.8	10.14	0.52	0.04	3.21	0	0	0	5.2	20.89	0.51	71.89	111.68	867.73	458.25	1038.73	636.44	898.01	508.47	1008.31	491.01
40.473	1	0.13	0.15	0.03	0.14	0.05	0.14	0.1	1.54	1.33	99.7	0.33	0	50.84	1.33	2.24	1.19	0.16	5.57	2.96	0.86	2.65	0	0.33	1.54	5.78	1.14	0.33	0.84	10.65	0.5	0.04	3.08	0	0	0	4.19	21.83	0.76	71.15	109.2	871.05	460.17	1041.15	637.81	902.25	508.88	1010.3	493.1
40.507	1	0.14	0.16	0.03	0.14	0.04	0.14	0.11	1.66	1.66	99.69	0.33	0	42.6	1.12	2.12	1.66	0.14	5.82	3.68	0.89	2.04	0	0.28	1.02	5.66	1.11	0.53	1.03	13.19	0.46	0.09	2.58	0	0	0	5.64	23.49	-0.15	71.23	102.98	875.78	464.14	1044.1	640.17	908.75	514.04	1009.98	495.17
40.54	1	0.15	0.16	0.03	0.14	0.04	0.14	0.12	2.03	2.03	99.68	0.33	0	43.48	1.03	2.26	2.03	0.13	6.28	4.76	1	2.36	0	0.29	0.85	6.56	1.12	0.67	1.15	14.95	0.45	0.19	2.31	0	0	0	5.34	23.31	-0.84	70.71	104.58	876.92	463.55	1048.99	643.18	910.58	515.48	1012.96	494.19
40.573	1	0.17	0.16	0.03	0.14	0.04	0.14	0.13	2.21	2.22	99.67	0.33	0	43.16	1.04	2.56	2.22	0.14	6.31	6.75	1.26	2.76	0	0.31	0.65	6.91	0.99	0.68	1.23	16.31	0.48	0.03	2.21	0	0	0	4.54	23.38	-0.49	70.35	102.32	880.76	465.31	1049.27	641.46	913.9	515.1	1014.4	495.87
40.607	1	0.18	0.16	0.03	0.15	0.04	0.14	0.14	2.15	2.8	99.64	0.33	0	30.52	0.94	2.74	2.8	0.13	6.39	8.19	1.49	2.39	0	0.28	0.56	8.47	0.86	0.85	1.53	18.44	0.46	0.1	2.15	0	0	0	7.78	26.11	-0.61	70.53	100.15	882.13	464.5	1052.16	643.11	917.16	515.48	1015.33	495.66
40.64	1	0.2	0.17	0.03	0.15	0.04	0.14	0.15	2.02	2.93	99.6	0.33	0	50.87	0.87	2.85	2.93	0.13	6.67	11.14	1.43	2.88	0	0.3	0.59	9.23	0.79	0.86	1.57	19.64	0.49	0.04	2.02	0	0	0	5.78	21.83	-1.04	71.51	103.85	887.18	466.76	1053.97	641.02	918.29	517.13	1020.13	496.81
40.673	1	0.23	0.17	0.03	0.15	0.04	0.15	0.16	1.82	3.86	99.54	0.33	0	44.98	0.96	2.64	3.86	0.12	5.32	13.32	1.21	2.42	0	0.32	0.65	11.29	0.59	0.77	1.72	21.41	0.5	0.04	1.82	0	0	0	6.27	23.01	-1.08	71.4	103.3	889.23	466.42	1055.42	639.04	920.64	518.48	1021.28	495.19
40.707	1	0.25	0.18	0.03	0.16	0.04	0.16	0.17	1.51	4.6	99.51	0.33	0	23.92	1.28	2.7	4.6	0.09	5.45	14.22	0.9	2.1	0	0.32	0.76	14.37	0.49	1.09	2.12	22.86	0.5	0.11	1.51	0	0	0	2.42	27.79	-0.36	68.29	100.66	891.97	467.55	1056.85	638.22	924.54	517.09	1022.96	495.97
40.74	1	0.25	0.18	0.03	0.16	0.04	0.16	0.18	1.66	4	99.5	0.33	0	39.44	1.07	2.28	4	0.07	6.33	15.01	0.73	2.28	0	0.32	0.79	14.28	0.44	0.98	2.27	25.17	0.54	0.11	1.66	0	0	0	2.25	24.14	-1.47	68.62	102.92	890.48	462.2	1062.81	642.53	924.44	512.16	1025.48	492.61
40.774	1	0.26	0.18	0.03	0.15	0.05	0.16	0.23	1.76	3.69	99.48	0.33	0	41.17	1.05	2.15	3.69	0.07	10.61	15.53	0.68	2.62	0	0.33	0.96	15.66	0.53	1.66	2.37	30.61	0.57	0.25	1.76	0	0	0	2.27	23.78	-2.99	69.2	104.24	892.81	461.87	1063.61	640.61	924.14	512.1	1026.24	491.12
40.807	1	0.23	0.17	0.03	0.15	0.05	0.16	0.26	2.13	3.13	99.47	0.33	0	47.26	1.09	2.18	3.13	0.07	10.09	13.27	0.61	2.38	0	0.33	1.01	16.5	0.53	2.13	2.33	34.13	0.66	0.22	1.87	0	0	0	2.81	22.55	-2.25	69.99	107.84	893.74	458.03	1065.44	637.27	924.23	508.94	1030.01	487.96
40.84	1	0.22	0.17	0.03	0.15	0.06	0.16	0.28	2.98	2.97	99.43	0.33	0	55.09	1.29	2.54	2.97	0.06	11.58	10.96	0.7	3.29	0	0.38	1.62	17.12	0.57	2.98	2.24	35.51	0.76	0.07	2.03	0	0	0	2.12	20.98	-2.23	70.53	110.45	895.83	455.4	1066.72	632.68	924.73	507.35	1032.78	484.44
40.874	1	0.23	0.16	0.03	0.15	0.06	0.16	0.35	3.43	2.63	99.3	0.33	0	47.39	1.57	2.62	2.63	0.05	11.07	12.47	0.75	4.6	0	0.41	2.05	22.44	0.55	3.43	2.26	39.98	0.99	1.06	2.23	0	0	0	4.66	22.52	-1.73	71.46	106.94	896.23	453.49	1067.94	632.67	927.74	505.4	1032.44	483.62
40.907	1	0.22	0.16	0.03	0.15	0.05	0.16	0.33	3	2.44	99.34	0.33	0	49.24	1.73	2.69	2.44	0.04	9.66	12.36	0.92	3.54	0	0.47	2.24	26.36	0.46	3	2.21	38.65	1.16	0.95	2.29	0	0	0	3.84	22.15	-1.83	70.64	110.82	897.79	447.58	1076.15	633.49	930.61	501.48	1039.02	478.53
40.94	1	0.21	0.16	0.03	0.15	0.06	0.15	0.31	2.54	2.21	99.38	0.33	0	52.61	1.72	2.73	2.21	0.03	10.46	12.23	1.52	3.39	0	0.45	2.54	27.56	0.46	2.02	2.2	37.15	1.13	0.38	2.59	0	0	0	2.99	21.48	-3.03	70.39	115.27	901.09	444.44	1084.15	635.63	932.83	499.34	1045.66	475.77
40.974	1	0.19	0.15	0.03	0.15	0.06	0.15	0.34	2.94	2	99.32	0.33	0	47.39	2	2.7	1.95	0.04	9.64	11.73	2.13	2	0	0.67	2.94	29.7	0.48	1.33	2.61	38.91	1.52	0.23	3	0	0	0	6.13	22.52	-1.55	70.71	125.58	901.27	435.73	1094.49	636.19	934.4	496.3	1057.05	469.33
41.007	1	0.18	0.15	0.03	0.14	0.07	0.16	0.31	4.01	2.93	99.38	0.33	0	78.9	2.93	2.71	1.92	0.05	11.78	11.68	3.97	0.7	0	0.71	4.01	26.57	0.48	1.63	2.8	35.89	1.38	0.06	3.37	0	0	0	3.57	15.4	-3.91	70.77	127.38	905.29	430.85	1103.5	638.43	937.41	490.87	1062.11	464.88
41.04	1	0.17	0.14	0.04	0.14	0.11	0.17	0.3	5.22	3.94	99.39	0.42	0.11	68.46	3.94	3.16	1.78	0.07	18.19	11.07	5.83	0.85	0	0.92	5.22	23.67	0.39	1.9	2.84	33.85	1.39	0.01	4.14	0	0	0	3.94	18.12	-3.08	70.31	129.6	910.71	428.03	1112.08	639.22	943.84	487.76	1071.2	463.71
41.074	1	0.16	0.12	0.04	0.13	0.19	0.18	0.29	6.44	4.97	99.42	0.79	3.21	84.73	4.97	2.81	1.39	0.09	25.81	12.06	8.64	0.82	0	0.94	6.44	20.01	0.4	2.32	2.96	32.06	1.22	0.01	5.48	0	0	0	1.7	13.43	-3.28	70.12	134.37	914.64	425.54	1120.3	642.16	946.81	483.76	1079.58	463.03
41.107	1	0.14	0.12	0.05	0.12	0.53	0.19	0.28	5.65	5.8	98.95	2.5	8.21	84.65	5.8	2.24	1.46	0.12	42.12	12.39	14.83	1.16	0	0.85	5.65	18.38	0.42	3.08	2.94	30.49	1.08	0	6.32	0	0	0	0.32	13.46	-2.98	70.44	133.37	919.38	422.31	1129.83	644.88	954.59	479.4	1086.75	461.42
41.141	1	0.11	0.09	0.06	0.1	2.51	0.22	0.25	6.48	7.09	94.97	13.72	18.9	74.01	7.09	2.16	1.22	0.15	63.97	10.24	17.9	2.94	0	0.85	6.48	15.38	0.46	4.05	3.05	26.76	0.93	0	9.4	0	0	0	2.03	16.77	-0.42	71.1	130.97	923.53	420.69	1134.13	643.06	962.66	477.5	1092.68	461.76
41.174	1	0.09	0.07	0.05	0.1	5.23	0.24	0.24	8.38	9.74	89.55	21.94	24.93	91.56	9.74	2.26	0.96	0.24	69.16	6.99	15.2	2.52	0	0.95	8.38	14.1	0.53	8.21	2.86	22.54	0.66	0	13.58	0	0	0	3	10.08	-1.89	71.92	132.63	931.85	420.17	1142.97	643.83	968.86	478.28	1100.31	460.65
41.207	1	0.08	0.06	0.04	0.1	11.06	0.27	0.25	11.62	11.58	77.88	43.35	31.45	83.19	11.58	2.15	0.84	0.38	78.38	5.16	12.77	2.37	0	0.9	9.04	12.73	0.53	11.62	2.5	21.86	0.54	0	16.18	0	0	0	4.4	14.01	-1.17	71.85	136.79	934.95	420.38	1145.44	643.59	970.12	477.43	1106.09	462.45
41.241	1	0.06	0.03	0.02	0.08	28.81	0.23	0.21	11.49	10.6	46.19	53.65	43.32	89.43	11.86	2.02	0.77	0.39	83.67	4.43	10.24	1.6	0	0.87	8.13	10.6	0.48	11.49	2.1	17.44	0.33	0	24.07	0	0	0	6.25	11.32	-0.88	72.97	135.31	938.6	418.71	1149.27	643.27	974.8	475.27	1109.46	462.03
41.274	1	0.06	0.02	0.02	0.07	43.53	0.2	0.2	16.42	8.67	31.47	68	48.6	93.11	11.87	1.95	0.67	0.42	86.29	3.34	9.55	0.85	0	0.75	7.55	8.67	0.46	16.42	1.99	16.59	0.23	0	28.51	0	0	0	8.3	8.98	-0.91	74.49	137.52	942.21	416.88	1152.51	640.71	977.12	475.34	1113.79	460.07
41.307	1	0.04	0.02	0.01	0.06	54.6	0.14	0.16	10.25	6.25	20.4	52.87	55.75	97.33	9.27	1.31	0.57	0.35	84.52	2.28	9.08	0.58	0	0.52	4.94	6.25	0.41	10.25	2.03	13.97	0.13	0	33.39	0	0	0	8.02	4.03	-1.15	75.06	137.18	948.19	417.24	1157.71	641.38	982.39	473.7	1119	461.12
41.341	1	0.03	0.01	0.01	0.04	79.97	0.09	0.14	8.72	4.3	0	47.48	68.69	92.06	8.49	1.52	0.48	0.33	83.36	1.9	7.86	0.53	0	0.33	3.48	4.3	0.32	8.72	2.03	11.56	0.06	0	44.72	0	0	0	9.87	9.75	-1.85	75.38	135.83	948.83	417.6	1157.69	641.23	982.88	475.44	1117.91	460.73
41.374	1	0.03	0	0.01	0.03	87.33	0.07	0.13	8.47	3.58	0	62.24	74.99	92.28	6.89	1.37	0.43	0.27	83.04	1.82	6.98	0.43	0	0.25	2.22	3.58	0.25	8.47	2.15	11.39	0.04	0	49.78	0	0	0	7.38	9.59	-1.57	74.55	136.8	951.49	418.12	1159.22	640.26	984.64	473.75	1120.88	461.32
41.407	1	0.02	0	0.01	0.02	92.93	0.05	0.12	4.93	2.57	0	86.69	82.91	95.45	5.64	1.06	0.35	0.24	77.6	1.58	7.24	0.49	0	0.17	1.31	2.57	0.21	4.93	2.43	10.73	0.02	0	58.32	0	0	0	8.29	6.78	-1.13	75.28	134.02	955.07	419.81	1160.83	640.37	989.04	474.55	1122.59	463.32
41.441	1	0.01	0	0	0.01	98.12	0.03	0.1	4.78	1.22	0	97.41	93.45	93.44	4.42	0.61	0.37	0.17	80.41	2.03	9.81	0.55	0	0.14	0.93	1.22	0.19	4.78	2.46	9.78	0.01	0	69.25	0	0	0	12.53	8.72	-1.3	77.39	134.1	961.11	424.71	1158.38	636.63	990.64	478.7	1124.29	467.62
41.474	1	0.01	0	0	0.01	98.57	0.03	0.1	7.31	1.1	0	97.72	93.29	95.07	4.09	0.46	0.42	0.13	83.71	2.55	9.06	0.36	0	0.13	0.92	1.1	0.22	7.31	2.44	10.17	0.01	0	70.04	0	0	0	10.24	7.2	-2.63	76.78	132.16	960.31	426.68	1149.84	629.51	985.7	479.3	1117.2	466.17
41.508	1	0.01	0	0	0.01	99.54	0.02	0.1	10.37	0.8	0	99.35	93.39	97.87	3.11	0.35	0.39	0.13	88.45	2.57	7.87	0.27	0	0.07	0.9	0.8	0.22	10.37	2.02	10.28	0.01	0	77.94	0	0	0	5.44	2.87	-0.98	75.34	131.96	962.38	427.01	1151.4	627.89	989.09	477.25	1120.64	466.76
41.541	1	0.01	0	0	0.01	99.72	0.02	0.09	7.25	0.61	0	99.69	94.84	96.71	2.59	0.28	0.39	0.11	88.16	3.46	6.38	0.23	0	0.04	0.71	0.61	0.21	7.25	1.79	9.36	0	0	82.54	0	0	0	7.76	5.1	-1.93	75.82	131.34	963.18	427.28	1151.96	628.67	989.24	478.62	1120.03	466.64
41.574	1	0.01	0	0	0.01	99.74	0.02	0.09	6.52	0.53	0	99.72	95.87	97.69	2.79	0.26	0.44	0.09	88.12	5.03	4.14	0.17	0	0.04	0.74	0.53	0.23	6.52	1.64	8.93	0	0	83.31	0	0	0	8.49	3.27	-2.86	75.97	130.05	963.64	428.15	1152.22	630.02	989.35	479.81	1118.77	467.02
41.608	1	0.01	0	0	0.01	99.81	0.02	0.08	5.04	0.4	0	99.86	96	98.19	2.61	0.16	0.4	0.06	85.02	5.77	4.7	0.18	0	0.02	0.77	0.39	0.26	5.04	1.34	7.46	0	0	87.59	0	0	0	8.21	2.04	-2.75	75.9	127.78	963.39	428.54	1152.02	630.75	990.4	479.76	1117.58	467.49
41.641	1	0.01	0	0	0.01	99.8	0.02	0.08	5.07	0.46	0	99.87	95.65	98.08	2.8	0.13	0.46	0.05	83.55	6.93	5.28	0.16	0	0.02	0.92	0.36	0.26	5.07	1.24	6.78	0	0	87.9	0	0	0	7.98	2.34	-3.15	75.73	126.62	963.66	428.94	1151.75	630.54	990.67	480.39	1116.61	467.26
41.674	1	0.01	0	0	0.01	99.83	0.02	0.08	5.48	0.5	0	99.89	94.78	98.03	2.96	0.11	0.5	0.04	83.35	10.16	6.86	0.16	0	0.02	1.2	0.31	0.25	5.48	1.13	5.99	0	0	89.32	0	0	0	7.36	2.46	-3.15	75.51	126.98	963.53	428.91	1151.54	630.25	990.31	480.2	1116.62	467.09
41.708	1	0.01	0	0	0.01	99.86	0.02	0.08	3.43	0.6	0	99.92	95.08	97.97	2.86	0.12	0.6	0.03	83.83	11.49	7.21	0.13	0	0.01	1.02	0.2	0.21	3.43	1.22	5.54	0	0	90.78	0	0	0	8.29	2.62	-2.96	75.84	127.42	963.39	428.75	1151.17	629.96	990	480.11	1116.77	467.27
41.741	1	0.01	0	0	0.01	99.87	0.02	0.08	1.85	0.62	0	99.92	95.7	98.03	2.58	0.11	0.62	0.03	85.11	12.16	6.72	0.12	0	0.01	0.83	0.16	0.14	1.85	1.14	5.13	0	0	90.91	0	0	0	6.97	2.47	-2.86	75.47	127.99	963.52	428.73	1150.28	628.48	989.38	479.33	1116.77	466.93
41.775	1	0.01	0	0	0.01	99.85	0.02	0.08	0.8	0.78	0	99.92	96.81	98.23	2.97	0.12	0.78	0.02	83.24	14.17	4.28	0.11	0	0.01	0.75	0.1	0.11	0.8	1.19	4.5	0	0	90.72	0	0	0	7.39	1.93	-3.54	75.69	128.86	963.44	428.5	1149.33	627.25	987.8	479.82	1115.92	465.98
41.808	1	0.01	0	0	0.01	99.84	0.02	0.08	1.01	1.01	0	99.91	97.01	98.14	3.17	0.17	1.01	0.02	82.81	13.58	3.35	0.12	0	0.01	0.87	0.09	0.09	0.85	0.96	4.4	0	0	90.27	0	0	0	11.06	2.18	-4.44	77.67	130.9	964.02	430.42	1145.82	624.86	984.24	481.21	1114.56	468.92
41.841	1	0.01	0	0	0.01	99.79	0.02	0.08	1.03	1.03	0	99.9	97.43	98.21	3.11	0.26	1.03	0.03	79.4	11.84	2.28	0.12	0	0.01	0.96	0.08	0.07	0.89	0.86	4.09	0	0	89.58	0	0	0	8.8	1.96	-2.82	76.84	130.2	964.41	430.79	1145.18	623.98	986.11	480.44	1115.76	468.51
41.875	1	0.01	0	0	0.01	99.74	0.02	0.07	1.54	1.54	0	99.87	97.47	98.73	3.01	0.4	1.54	0.04	78.32	11.07	1.6	0.12	0	0.02	1.01	0.06	0.07	0.85	0.65	3.22	0	0	88.22	0	0	0	7.9	-0.24	-3.51	76.41	130.05	964.74	430.71	1144.44	622.85	985.28	480.07	1114.73	467.65
41.908	1	0.01	0	0	0.01	99.79	0.02	0.07	1.87	1.87	0	99.87	97.45	98.32	2.93	0.54	1.87	0.05	82.69	11.1	1.25	0.13	0	0.02	1.08	0.05	0.07	0.81	0.52	3.03	0	0	87.86	0	0	0	8.09	-1.64	-3.27	76.51	126.49	964.52	429.75	1143.61	621.34	986.89	479.18	1112.74	466.45
41.941	1	0.01	0	0	0.01	99.81	0.02	0.07	1.93	1.93	0	99.87	97.54	98.73	2.64	0.72	1.93	0.06	84.34	11.05	1.08	0.11	0	0.02	1.19	0.04	0.08	0.75	0.45	2.99	0	0.01	87.87	0	0	0	6.92	0.23	-3.45	76.18	127.15	965.1	429.46	1143.7	620.07	986.75	478.77	1113.22	465.59
41.975	1	0.01	0	0	0.01	99.87	0.02	0.07	1.72	1.72	0	99.89	97.71	98.73	2.25	0.87	1.72	0.06	89.07	10.97	0.97	0.08	0	0.02	1.53	0.03	0.1	0.76	0.29	2.39	0.01	0.01	88.99	0	0	0	6.89	0.24	-3.22	76.08	128.21	964.72	428.55	1143.83	619.9	986.22	477.26	1113.87	465.31
42.008	1	0.01	0	0	0.01	99.89	0.02	0.07	1.84	1.84	0	99.89	97.72	98.55	2	0.95	1.84	0.06	90.94	10.57	0.93	0.08	0	0.02	1.72	0.03	0.09	0.55	0.26	2.63	0.01	0.01	89.1	0	0	0	8.92	0.9	-2.47	77.17	130.48	965.64	429.53	1143.02	619.02	985.77	477.8	1115.82	467.22
42.041	1	0.01	0	0	0.01	99.88	0.02	0.07	2.05	2.05	0	99.9	97.71	98.78	1.52	0.89	2.05	0.06	89.78	10.46	0.93	0.07	0	0.02	1.83	0.03	0.09	0.44	0.21	2.57	0.01	0	89.49	0	0	0	6.49	0.04	-2.99	76.21	130.01	965.48	430.17	1142.16	618.54	984.96	477.58	1114.56	467.16
42.075	1	0.01	0	0	0.01	99.89	0.02	0.07	2.15	2.15	0	99.9	97.65	98.58	1.27	0.65	2.15	0.05	90.94	11.26	1.08	0.09	0	0.02	1.89	0.02	0.1	0.39	0.17	2.55	0.01	0	89.4	0	0	0	3.41	-0.8	-3.16	75.16	127.35	964.42	429.85	1141.67	618.46	985.4	476.36	1112.36	466.36
42.108	1	0.01	0	0	0.01	99.87	0.02	0.07	2.16	2.16	0	99.89	97.61	98.47	1.11	0.6	2.16	0.04	89.23	12.77	1.22	0.16	0	0.02	1.97	0.02	0.09	0.32	0.15	2.86	0.01	0	89.06	0	0	0	3.97	-1.19	-2.77	75.41	127.76	964.89	430	1140.81	617.44	985.35	476.25	1112.73	466.3
42.142	1	0.01	0	0	0.01	99.84	0.02	0.07	2.32	2.13	0	99.87	97.32	98.44	0.99	0.57	2.13	0.04	87.08	14.33	1.67	0.24	0	0.03	2.32	0.02	0.09	0.66	0.13	3.47	0.01	0	88.14	0	0	0	4.98	-1.29	-2.83	75.87	126.98	964.56	430.21	1139.78	616.95	985.01	476.34	1111.64	466.9
42.175	1	0.01	0	0	0.01	99.77	0.02	0.07	3.07	1.95	0	99.83	97.14	98.79	1.04	0.73	1.95	0.03	84.26	12.35	1.63	0.22	0	0.03	3.07	0.02	0.07	1.2	0.1	3.94	0.01	0	86.38	0	0	0	5.44	0	-3.74	76.11	129.26	963.07	429.94	1138.94	616.52	981.82	477.39	1110.63	466.67
42.208	1	0.01	0	0	0.01	99.66	0.02	0.07	3.45	1.99	0	99.8	96.78	98.66	1.1	0.77	1.99	0.03	79.19	9.84	1.65	0.26	0	0.04	3.45	0.02	0.06	2.32	0.09	4.37	0.02	0	85.36	0	0	0	5.81	0.49	-3	76.24	130	962.01	428.12	1138.31	615.4	981.26	474.86	1110.93	465.74
42.242	1	0.01	0	0	0.01	99.44	0.02	0.08	4.69	1.98	0	99.69	96.07	98.75	1.35	1	1.98	0.03	75.65	7.57	1.57	0.27	0	0.05	4.34	0.02	0.05	4.69	0.06	5.01	0.02	0	82.68	0	0	0	7.78	-0.16	-3.72	76.98	128.75	960.9	427.33	1137.43	615.54	980.28	475.5	1108.54	464.34
42.275	1	0.01	0	0	0.01	99.3	0.02	0.08	6.48	1.97	0	99.64	95.52	98.68	1.7	1.22	1.97	0.04	73.52	6.74	1.42	0.2	0	0.06	5.1	0.02	0.05	6.48	0.06	5.14	0.02	0	81.71	0	0	0	5.48	0.42	-2.98	76.03	129.49	958.76	426.32	1135.83	615.04	978.73	473.47	1107.81	463.12
42.308	1	0.01	0	0	0.01	99.07	0.02	0.08	6.41	1.83	0	99.53	95.2	98.7	2.24	1.95	1.83	0.04	71.69	5.73	1.57	0.24	0	0.07	6.41	0.02	0.05	6.19	0.04	5.72	0.03	0	80.03	0	0	0	6.21	0.35	-3.39	76.43	130.76	957.75	425.57	1134.62	614.03	976.6	473.73	1106.81	461.8
42.342	1	0.01	0	0	0.01	98.88	0.02	0.09	7.21	1.71	0	99.43	95.26	98.7	2.92	3.11	1.71	0.04	70.92	4.98	1.58	0.23	0	0.08	7.21	0.02	0.04	4.67	0.04	6.79	0.04	0	78.79	0	0	0	6.66	0.34	-3.58	76.7	131.03	956.79	424.99	1133.02	612.57	974.99	473.35	1105.46	461.21
42.375	1	0.01	0	0	0.01	99.22	0.03	0.09	7.71	1.61	0	99.46	95.13	98.45	3.31	2.52	1.61	0.04	76.67	4.38	1.61	0.16	0	0.09	7.71	0.02	0.05	4.6	0.03	6.13	0.04	0	79.14	0	0	0	5.59	1.23	-2.78	75.95	129.51	954.32	422.06	1133.44	613.19	975.48	469.19	1104.64	459.69
42.408	1	0.01	0	0	0.01	99.35	0.03	0.1	7.02	1.5	0	99.44	95.31	98.73	3.92	2.21	1.5	0.04	80.48	3.69	1.55	0.13	0	0.09	7.02	0.02	0.04	4.22	0.03	6.89	0.05	0	78.86	0	0	0	7.55	-0.23	-3.65	76.88	129.26	954.47	422.34	1133.2	612.39	974.66	470.19	1103.59	461.02
42.442	1	0.01	0	0	0.01	99.38	0.03	0.1	5.74	1.24	0	99.24	96.05	98.5	3.48	1.59	1.24	0.04	84.85	3.35	1.3	0.07	0	0.1	5.74	0.02	0.04	3.56	0.03	8.28	0.05	0	76.98	0	0	0	7.41	-1.07	-3.63	76.94	129.42	953.81	422.13	1132.13	611.36	973.69	469.64	1102.83	461.24
42.475	1	0.01	0	0	0.01	99.38	0.03	0.09	5.18	1.05	0	99.19	96.49	98.42	2.96	1.42	1.05	0.04	85.76	2.71	1.11	0.04	0	0.1	5.18	0.02	0.04	3.44	0.02	8.48	0.06	0	76.56	0	0	0	10.02	1.35	-4.12	78.16	127.56	952.53	422.89	1131.07	612.68	973.06	470.84	1100.37	463.01
42.509	1	0.01	0	0	0.01	98.17	0.03	0.09	3.79	0.91	0	97.93	97.34	98.72	2.86	1.06	0.91	0.03	78.14	2.58	1	0.06	0	0.13	3.79	0.02	0.03	1.44	0.02	8.96	0.07	0.01	70.65	0	0	0	10.65	0.27	-4.12	78.65	129.81	952.09	423.83	1129.93	612.65	971.06	472.34	1100.58	463.69
42.542	1	0.02	0	0	0.02	96.81	0.04	0.09	3.25	0.77	0	95.82	94.25	98.46	2.71	1	0.77	0.03	76.92	2.94	1.3	0.1	0	0.17	3.25	0.02	0.02	1.01	0.02	8.68	0.08	0.01	66.15	0	0	0	10.78	-1.2	-4.67	78.65	131.36	950.91	424.57	1128.97	613.14	968.62	474.16	1099.59	464.08
42.575	1	0.02	0	0	0.02	93.39	0.04	0.09	2.57	0.71	0	93.42	88.1	98.74	2.68	0.91	0.71	0.02	69.32	2.76	1.34	0.18	0	0.17	2.57	0.02	0.02	0.72	0.03	8.76	0.07	0.01	63.17	0	0	0	9.64	0.21	-4.39	78.3	131.86	948.8	425.45	1127.31	614.26	966.74	474.47	1098.27	465.12
42.609	1	0.02	0	0	0.02	82.28	0.05	0.09	2.57	0.55	0	80.41	78.11	98.4	2.79	0.67	0.55	0.02	64.88	2.72	1.22	0.27	0	0.22	2.57	0.02	0.02	0.86	0.02	8.49	0.08	0.01	55.45	0	0	0	9.66	1.4	-5.27	78.33	130.41	946.34	426.35	1124.76	614.87	964.22	476.14	1094.18	465.37
42.642	1	0.02	0	0	0.02	79.01	0.05	0.1	2.79	0.5	0	77.56	75.92	97.39	3.67	0.99	0.5	0.02	63.28	2.75	1.2	0.22	0	0.22	2.79	0.02	0.02	1.69	0.03	8.92	0.08	0.01	54.38	0	0	0	10.65	3.91	-5.45	78.57	128.86	942.46	426.43	1122.06	616.84	961.63	476.51	1090.04	465.72
42.675	1	0.03	0	0	0.03	67.25	0.05	0.1	3.85	0.42	7.75	69.22	70.36	97.39	3.77	1.37	0.42	0.02	57.86	2.82	1.01	0.16	0	0.26	3.05	0.02	0.02	3.85	0.03	8.49	0.08	0.01	51.71	0	0	0	10.32	3.9	-5.5	78.07	128.95	938.49	426.26	1119.22	618.49	958.21	477.02	1086.57	464.64
42.709	1	0.03	0	0	0.03	68.93	0.06	0.1	4.91	0.31	6.07	64	70.28	95.81	4.16	1.73	0.31	0.02	62.11	2.83	1.05	0.12	0	0.28	3.33	0.01	0.02	4.91	0.04	7.68	0.08	0.02	50.25	0	0	0	10.07	6.35	-4.82	78.04	129.24	935.17	427.83	1113.99	618.15	954.46	477.58	1083.17	465.86
42.742	1	0.03	0	0	0.03	72.84	0.06	0.1	3.12	0.29	2.16	64.8	72.02	94.89	5.1	1.89	0.29	0.02	65.03	3.41	1.04	0.12	0	0.26	3.04	0.01	0.02	3.12	0.04	7.83	0.07	0.01	50.46	0	0	0	8.73	7.39	-4.35	77.51	129.57	932.83	428.8	1110.69	618	951.92	477.74	1080.99	466.33
42.776	1	0.03	0.01	0.01	0.03	66.87	0.07	0.11	3.83	0.26	8.13	51.12	69.17	95.5	5.55	2.02	0.26	0.03	66.94	4.13	1.37	0.18	0	0.25	3.83	0.01	0.02	1	0.06	8.03	0.07	0.02	46.95	0	0	0	8.78	6.73	-5.32	77.58	126.51	930.09	430.38	1106.4	618.35	949.27	480.19	1074.97	465.88
42.809	1	0.03	0.01	0.01	0.04	58.31	0.07	0.11	5.31	0.26	16.69	45.76	65.66	96.75	5.74	2.57	0.25	0.03	63.1	4.07	1.55	0.22	0	0.26	5.31	0.01	0.03	1.17	0.07	7.58	0.07	0.01	45.61	0	0	0	10.36	5.03	-5.1	78.34	128.72	926.81	430.56	1103.19	618.6	944.99	480.86	1072.94	466.76
42.842	1	0.03	0.01	0.01	0.04	51.31	0.07	0.1	5.96	0.26	23.69	44.56	63.35	96.62	5.77	2.11	0.25	0.04	58.7	4.32	1.56	0.31	0	0.26	5.96	0.02	0.04	1.07	0.08	7.44	0.07	0.01	45.31	0	0	0	6.24	5.23	-3.63	76.35	129.15	924.13	429.85	1100.94	618.11	943.7	478.41	1072.21	465.51
42.876	1	0.03	0.01	0.01	0.04	35.24	0.07	0.11	5.14	0.22	39.76	32.12	57.86	95.92	5.09	2.29	0.21	0.05	53.54	3.84	2.02	0.45	0	0.22	5.14	0.02	0.05	0.92	0.11	8.47	0.08	0.01	42.01	0	0	0	7.45	6.21	-3.33	76.9	129.08	922.98	429.63	1099.64	617.79	942.83	478.45	1071.27	465.65
42.909	1	0.04	0.01	0.01	0.04	24.68	0.08	0.11	3.58	0.19	50.63	19.41	53.91	96.38	4.39	2.17	0.19	0.06	52.86	3.46	1.57	0.41	0	0.19	3.58	0.03	0.04	0.43	0.14	9.09	0.07	0.01	37.81	0	0	0	3.61	5.59	-2.06	75.79	129.08	921.85	429.54	1097.33	614.81	942.33	477.25	1070.84	465.15
42.942	1	0.04	0.01	0.01	0.05	17.67	0.08	0.11	3.23	0.19	64.65	15.46	50.65	96.1	4.45	2.36	0.17	0.07	48.78	3.13	1.18	0.33	0	0.19	3.23	0.04	0.03	0.24	0.14	9.45	0.08	0.01	36.09	0	0	0	1.69	5.98	-2.17	75.33	128.43	920.79	429.53	1095.28	613.34	941.02	476.63	1068.86	464.42
42.976	1	0.05	0.02	0.01	0.06	9.03	0.09	0.11	2.62	0.19	81.94	6.59	43.66	96.13	4.58	2.94	0.16	0.09	46.84	2.51	1.22	0.31	0	0.19	2.62	0.06	0.02	0.15	0.18	9.42	0.09	0.01	30.17	0	0	0	2.67	5.94	-1.95	75.53	131.89	919.19	428.07	1096.36	614.79	939.15	475.93	1070.5	464.07
43.009	1	0.05	0.02	0.01	0.06	6.35	0.08	0.12	3.2	0.2	87.29	5.84	40.64	95.86	3.76	4.96	0.15	0.12	41.71	1.86	1.27	0.38	0	0.2	3.2	0.07	0.02	0.23	0.2	9.82	0.1	0	29.37	0	0	0	4.56	6.29	-2.33	75.79	133.2	916.34	426.04	1098.77	618.76	937.94	476.48	1070.43	462.7
43.042	1	0.04	0.02	0.01	0.07	5.01	0.08	0.14	2.79	0.23	89.98	5.52	38.5	92.75	3.64	7.79	0.14	0.15	37.99	1.48	1.72	0.45	0	0.23	2.79	0.1	0.03	0.69	0.23	9.88	0.11	0.01	29	0	0	0	6.52	9.25	-2.65	76.31	132.1	915.24	425.84	1099.34	621.34	937.96	476.6	1069.38	463.23
43.076	1	0.04	0.02	0.01	0.08	2.99	0.07	0.16	2.43	0.25	94.03	4.29	33.81	83.96	3.99	11.18	0.12	0.27	31.76	1.16	2.05	0.62	0	0.25	2.43	0.19	0.03	1.41	0.31	10.24	0.15	0	27.34	0	0	0	7.05	13.72	-3.37	76.74	124.93	914.54	428.11	1092.03	616.84	937.14	477.65	1061.26	463.36
43.109	1	0.04	0.02	0.01	0.13	0.94	0.07	0.24	2.82	0.26	98.13	2.53	23.76	81.05	5.5	19.38	0.13	0.54	17.61	0.87	1.66	0.38	0	0.26	2.41	0.24	0.04	2.82	0.36	10.16	0.17	0	23.94	0	0	0	2.57	14.73	-3.83	75.6	122.66	915.57	430.52	1089.27	613.59	937.19	479.33	1058.76	462.98
43.143	1	0.04	0.02	0.01	0.25	0.28	0.06	0.44	3.33	0.45	99.12	1.29	13.71	87.9	7.15	30.9	0.12	1.21	4.7	0.57	0.57	0.15	0	0.29	2.53	0.45	0.05	3.33	0.52	10.71	0.23	0	19.64	0	0	0	2.64	12.09	-1.86	76.18	117.37	913.49	432.08	1084.54	611.67	938.41	480.46	1054.72	464.69
43.176	1	0.04	0.02	0.01	0.45	0.2	0.06	0.84	2.66	0.6	98.31	2.07	10.52	79.09	9.06	42.67	0.12	2.47	3.94	0.44	0.49	0.15	0	0.25	2.58	0.6	0.07	2.66	0.63	11.37	0.26	0	17.15	0	0	0	5.31	15.35	-1.68	76.82	117.19	913.36	434.81	1082.31	611.44	937.72	484.89	1053.48	466.62
43.209	1	0.04	0.02	0.01	0.53	0.17	0.05	0.98	1.85	0.62	98.05	2.53	9.57	76.38	7.63	46.02	0.12	4.42	2.43	0.36	0.4	0.11	0	0.23	1.85	0.62	0.09	1.73	0.72	11.03	0.27	0	16.19	0	0	0	6.73	16.13	-0.77	76.57	120.94	911.36	433.98	1083.84	614.36	936.3	484.73	1056.05	467.76
43.243	1	0.05	0.02	0.02	0.74	0.11	0.05	1.23	1.85	1.04	97.54	3.56	5.9	78.68	6.04	50.42	0.12	7.15	2.27	0.31	0.39	0.17	0	0.22	1.67	1.04	0.16	1.85	0.83	11.14	0.33	0	12.46	0	0	0	8.72	15.47	0.6	77.12	119.19	909.5	434.31	1082.83	616.32	936.87	484.35	1055.22	470.13
43.276	1	0.05	0.02	0.02	1.01	0.11	0.05	1.76	1.54	1.06	96.47	5.27	5.8	83.76	6.54	55.83	0.12	9.65	3.25	0.35	0.63	0.29	0	0.22	1.26	1.06	0.18	1.54	0.91	11.51	0.35	0	12.03	0	0	0	4.91	13.8	0.74	76.03	119.89	908.43	434.98	1082.89	617.83	936.02	483.57	1055.24	470.83
43.309	1	0.06	0.02	0.02	1.26	0.1	0.05	2.12	1.55	1.33	95.76	5.92	5.3	81.36	5.14	57.35	0.12	14.44	4.42	0.3	0.98	0.36	0	0.22	1.11	1.33	0.16	1.55	1.01	11.08	0.39	0	10.91	0	0	0	5.51	14.63	-1.04	75.66	119.88	907.92	434.11	1084.93	619.98	935.37	485.15	1054.09	468.5
43.343	1	0.07	0.03	0.02	1.27	0.09	0.05	2.07	2.73	1.76	95.86	5.67	3.58	81.8	4.03	55.62	0.1	14.9	6.32	0.28	1.09	0.7	0	0.25	1.08	1.76	0.17	2.73	1.27	12.88	0.48	0	8.58	0	0	0	5.98	14.49	0.56	75.68	119.66	907.07	433.01	1085.39	619.03	936.87	485.56	1055.22	467.89
43.376	1	0.07	0.03	0.02	1.23	0.09	0.05	1.93	2.24	1.66	96.13	5.02	3.69	81.88	2.85	54.52	0.11	15.51	7.83	0.28	1.46	1.29	0	0.3	1.09	1.66	0.17	2.24	1.41	12.89	0.5	0	7.92	0	0	0	1.06	14.46	0.18	73.01	120.74	906.98	431.7	1087.14	619.53	936.67	482.27	1056.37	466.45
43.409	1	0.08	0.03	0.03	1.11	0.08	0.05	1.59	2.9	1.95	96.82	4.15	2.18	79.82	2.42	51.38	0.12	14.93	8.4	0.41	2	2.06	0	0.41	1.29	1.95	0.17	2.9	1.78	12.27	0.62	0	6.6	0	0	0	6.05	15.12	0.23	75.05	121.03	906.31	430.37	1088.08	619.86	936.98	484.65	1056.45	465.23
43.443	1	0.09	0.04	0.03	1	0.07	0.06	1.26	3.51	1.71	97.48	3.55	0.32	80.14	1.71	48.71	0.14	13.69	8.14	0.5	2.16	3.33	0	0.71	1.78	2.3	0.19	3.51	2.41	11.19	0.83	0	5.19	0	0	0	4.42	15.02	0.8	74.27	121.95	907.35	430.05	1089.04	619.4	937.86	482.63	1058.64	465.74
43.476	1	0.08	0.04	0.03	1.24	0.06	0.06	1.62	2.66	2.26	96.76	4.88	0	78.97	2.26	53.54	0.15	13.92	6.31	0.52	2.45	2.73	0	0.77	2.66	2.4	0.18	2.46	2.82	11.74	0.79	0	4.6	0	0	0	3.55	15.39	0.58	73.94	120.65	908.39	430.71	1089.42	619.58	939	482.51	1058.52	466.07
43.51	1	0.09	0.04	0.03	1.35	0.05	0.06	1.63	3.32	2.62	96.75	5.32	0	85.08	2.79	53.46	0.17	13.95	5.46	0.64	1.57	1.09	0	1	3.32	2.62	0.14	1.83	4.06	11.34	0.86	0	3.52	0	0	0	4.67	13.29	0.52	75.29	120.41	909.63	430.86	1088.83	618.46	939.26	481.8	1058.71	466.61
43.543	1	0.09	0.04	0.03	1.8	0.04	0.06	2.28	4.14	2.3	95.44	7.54	0	86.77	2.93	57.62	0.16	16.84	5.24	0.53	1.39	0.87	0	1.17	4.14	2.3	0.11	1.66	4.53	12.42	0.93	0	2.84	0	0	0	-0.3	12.6	-0.36	73.84	119.45	909.79	431.74	1085.19	615.36	937.04	479.18	1055.76	466.1
43.576	1	0.08	0.03	0.03	1.85	0.04	0.06	2.47	3.73	2.55	95.05	9.19	0	88.26	3.66	60.41	0.18	14.62	4.7	0.59	1.32	0.47	0	1.04	3.73	2.55	0.09	0.92	4.42	13.11	0.84	0.01	2.87	0	0	0	0.45	11.91	-1.31	74.85	123.37	907.88	427.81	1084.24	612.74	932.7	475.89	1055.3	462.18
43.61	1	0.08	0.04	0.03	1.07	0.05	0.07	1.33	3.96	2.78	97.34	4.17	0	91.03	4.49	50	0.21	8.87	6.26	0.81	1.63	0.38	0	1.15	3.96	2.78	0.09	1.09	4.32	13.26	0.75	0.36	2.98	0	0	0	-0.59	10.41	-3.23	75.16	126.55	905.59	424.79	1082.56	610.68	927.24	473.33	1052.86	458
43.643	1	0.07	0.05	0.03	0.72	0.06	0.08	0.88	4.31	3.75	98.23	2.66	0	88.05	4.25	44.21	0.23	5.29	9.14	1.12	2.91	0.41	0	1.14	4.31	3.75	0.07	1.07	3.72	12.97	0.73	0.06	3.5	0	0	0	2.58	12.01	-3.4	75.66	131.21	902.12	418.56	1084.31	612.18	923.5	466.29	1054.24	455.19
43.676	1	0.06	0.05	0.03	0.61	0.11	0.08	0.8	4.21	3.68	98.41	2.78	1.78	88	3.68	44.89	0.25	2.89	17.92	1.38	4.98	0.66	0	1.14	4.21	4.01	0.07	1.63	3.16	12.71	0.71	0.01	4.47	0	0	0	4.04	12.04	-2.73	76.18	133.68	897.85	415.61	1080.62	610.02	918.84	463.23	1052.17	453.56
43.71	1	0.06	0.05	0.04	0.5	0.24	0.09	0.66	4.53	4.33	98.67	2.31	5.84	88.31	4.33	42.21	0.33	1.64	30.95	1.98	8.21	1.23	0	1.64	4.53	5.05	0.06	3.11	2.28	11.64	0.77	0.01	5.07	0	0	0	6.19	11.89	-3.95	76.99	135.82	893.5	413.71	1076.91	608.46	912.5	463.78	1047.74	451.14
43.743	1	0.06	0.05	0.04	0.4	0.4	0.11	0.52	5.48	4.19	98.96	1.95	9.17	94.59	4.19	37.83	0.31	0.79	39.09	2.96	8.94	1.19	0	1.49	5.48	4.62	0.05	3.31	1.73	11.21	0.73	0.01	5.39	0	0	0	7.45	7.69	-5.11	78.06	134.91	890.32	412.99	1074.27	607.96	908.9	464.55	1043.09	450.55
43.777	1	0.06	0.05	0.03	0.42	0.38	0.12	0.54	7.23	4.28	98.92	2.07	9.29	94.78	4.82	38.09	0.31	0.53	38.12	3.2	5.99	0.59	0	2.1	7.23	4.28	0.03	3.99	1.36	11.31	0.75	0	5.51	0	0	0	7.49	7.51	-5.58	77.91	132.42	885.33	412.35	1069.01	607.69	904.76	464.4	1036.25	448.69
43.81	1	0.08	0.06	0.03	0.3	0.37	0.15	0.36	7.3	4.51	99.26	1.88	10.2	93.39	5.67	27.07	0.28	0.25	36.84	4.54	3.85	0.47	0	1.73	7.3	4.51	0.02	2.79	0.95	11.94	0.62	0	5.84	0	0	0	8.54	8.76	-5.57	78.69	134.64	880.25	414.48	1061.39	606.25	897.18	466.54	1030.93	450.97
43.843	1	0.09	0.08	0.03	0.23	0.35	0.17	0.25	8.38	3.79	99.29	1.7	11.14	95.13	5.71	18.13	0.25	0.15	34.48	4.67	1.63	0.35	0	1.28	8.38	3.79	0.02	1.53	0.83	12.48	0.59	0.01	6.61	0	0	0	7.15	7.14	-5.09	78.48	130.86	875.39	415.79	1052.91	604.11	893.03	465.9	1023.08	451.32
43.877	1	0.09	0.07	0.02	0.21	0.29	0.15	0.24	6.03	3.59	99.42	0.92	11.07	96.66	5.45	16.62	0.23	0.13	28.45	3.88	0.79	0.35	0	0.76	6.03	3.59	0.02	1.09	0.56	13.09	0.55	0.01	7.84	0	0	0	6.96	5.18	-6.01	78.75	133.81	871.63	415.74	1049.31	602.08	886.73	466.75	1019.77	452.44
43.91	1	0.08	0.07	0.02	0.18	0.23	0.14	0.23	4.21	2.41	99.53	0.53	10.3	97.37	6.04	13.86	0.19	0.11	22.44	3.01	0.48	0.36	0	0.47	4.21	2.41	0.02	0.51	0.4	14.68	0.5	0	8.92	0	0	0	2.89	3.93	-5.9	77.26	131.03	866.29	417.22	1042.21	601.26	882.12	466.47	1012.43	452.72
43.943	1	0.08	0.08	0.02	0.17	0.15	0.14	0.24	2.53	1.75	99.53	0.33	7.22	97.03	7.73	9.38	0.18	0.13	15.44	2.09	0.35	0.34	0	0.33	2.53	1.75	0.01	0.27	0.42	17.73	0.46	0	8.67	0	0	0	1.3	4.56	-5.55	76.83	131.34	861.91	418.43	1036.54	600.5	877.23	466.58	1007.96	453.98
43.977	1	0.07	0.07	0.02	0.14	0.15	0.13	0.24	1.49	1.22	99.53	0.39	8.07	96.75	7.43	6.75	0.17	0.13	10.13	1.3	0.27	0.21	0	0.16	1.49	1.22	0.01	0.24	0.26	20.52	0.4	0	11.24	0	0	0	4.32	5.03	-5.03	78.1	133.02	858.23	420.16	1030.58	601.13	872.16	469.24	1004.34	454.28
44.01	1	0.08	0.08	0.02	0.14	0.12	0.13	0.24	0.98	0.99	99.52	0.36	6.66	96.11	7.61	4.99	0.16	0.18	8.06	0.73	0.26	0.15	0	0.13	0.98	0.99	0.01	0.23	0.25	22.49	0.38	0	10.65	0	0	0	4.75	5.97	-4.68	78.22	133.93	855.74	419.98	1028.89	601.61	869.84	468.58	1003.12	455.41
44.043	1	0.08	0.08	0.02	0.13	0.13	0.12	0.24	0.52	0.75	99.51	0.4	7.18	96.5	7.28	3.46	0.15	0.19	6.9	0.47	0.24	0.14	0	0.09	0.52	0.75	0.01	0.25	0.2	24.7	0.32	0	11.43	0	0	0	3.76	5.42	-3.66	77.65	135.1	853.63	419.86	1026.55	601.82	868.02	467.53	1002.53	454.98
44.077	1	0.07	0.07	0.01	0.12	0.15	0.12	0.25	0.33	0.49	99.5	0.49	8.54	96.78	7.41	2.83	0.12	0.21	6.38	0.27	0.22	0.12	0	0.05	0.33	0.49	0.01	0.27	0.14	26.01	0.25	0	12.88	0	0	0	0.23	4.98	-3.36	76.41	135.38	852.24	420.39	1024.11	600.79	866.27	467.15	1001.02	454.17
44.11	1	0.07	0.07	0.01	0.12	0.17	0.12	0.27	0.28	0.33	99.45	0.52	9.75	96.33	7.17	3.12	0.12	0.28	8.29	0.24	0.25	0.16	0	0.05	0.26	0.33	0.01	0.28	0.15	27.93	0.24	0	13.21	0	0	0	-1.6	5.67	-3.56	75.76	132.52	851.56	420.26	1022.33	599.26	866.36	466.12	998.28	453.46
44.144	1	0.07	0.07	0.01	0.12	0.2	0.13	0.3	0.35	0.12	99.39	0.45	10.96	95.94	7.22	2.96	0.1	0.36	13.63	0.28	0.33	0.28	0	0.04	0.26	0.12	0.01	0.35	0.15	30.38	0.2	0	12.25	0	0	0	-0.1	6.19	-3.37	76.01	134.72	850.33	419.02	1022.79	598.96	865.21	467.92	998.94	451.55
44.177	1	0.08	0.08	0.02	0.12	0.22	0.14	0.29	0.53	0.1	99.41	0.39	11.04	97.66	7.25	2.91	0.1	0.48	16.54	0.33	0.45	0.58	0	0.04	0.32	0.08	0.01	0.53	0.16	29.45	0.21	0	11.27	0	0	0	2.11	3.34	-3.59	76.6	133.89	853.07	419.45	1026.61	601.62	868.65	468.66	1001.59	452.77
44.21	1	0.08	0.08	0.02	0.12	0.34	0.14	0.27	1.06	0.12	99.31	0.47	14.6	96.63	6.1	2.85	0.12	0.53	24.1	0.47	0.62	1.06	0	0.05	0.51	0.08	0.01	1.06	0.16	28.84	0.24	0	11.59	0	0	0	-1.18	5.22	-1.82	75.6	132.75	854.13	419.37	1029.38	602.09	872.9	467.58	1004.91	453.49
44.244	1	0.08	0.08	0.02	0.12	0.35	0.14	0.3	2.67	0.1	99.3	0.58	14.21	96.62	5.73	2.53	0.1	0.66	25.38	0.42	0.76	1.24	0	0.04	0.89	0.05	0.01	2.67	0.18	31.51	0.24	0	11.09	0	0	0	1.06	5.24	1.03	75.79	135.93	853.67	417.88	1035.92	607	877.17	467.92	1012.56	455.87
44.277	1	0.09	0.08	0.02	0.11	0.55	0.14	0.23	1.95	0.1	98.9	0.94	17.88	95.74	4.57	2.61	0.1	0.78	32.89	0.59	1.2	1.56	0	0.04	1.07	0.06	0.01	1.95	0.17	25.98	0.23	0	11.38	0	0	0	3.94	6.44	2.23	75.96	137.13	853.18	414.38	1043.69	613.35	881.41	465.48	1018.22	456.07
44.31	1	0.09	0.07	0.02	0.11	0.67	0.14	0.22	3.04	0.1	98.66	1.26	18.94	96.97	3.88	3.33	0.1	0.81	35.9	0.78	1.81	1.07	0	0.04	1.8	0.05	0.01	3.04	0.17	24.97	0.23	0	11.64	0	0	0	6.56	4.68	-0.99	77.47	136.46	870.52	416.64	1058.03	614.81	894.26	468.33	1030.16	455.92
44.344	1	0.09	0.07	0.02	0.11	1.32	0.15	0.22	6.32	0.1	97.36	4.1	22.14	96.96	3.93	4.18	0.1	0.82	47.77	1.43	3.93	1.05	0	0.05	3.37	0.04	0.02	6.32	0.19	24.47	0.26	0.01	11.75	0	0	0	2.08	4.68	0.93	75.61	139.14	871.42	412.68	1063.63	614.45	898.04	462.77	1036.91	454.05
44.377	1	0.08	0.06	0.03	0.1	3.45	0.17	0.22	6.83	0.1	93.1	12.43	27.49	97.8	4.76	4.4	0.1	0.83	62.21	1.98	7.72	1.35	0	0.05	5.41	0.04	0.02	6.83	0.19	23.53	0.25	0	13.22	0	0	0	4.14	3.02	1.93	75.94	136.21	878.07	412.43	1074.18	619.29	909.08	463.06	1045.09	455.71
44.41	1	0.08	0.06	0.03	0.1	4.51	0.17	0.22	13.09	0.1	90.99	22.71	27.87	98.11	4.87	5.32	0.1	0.86	65	1.51	8.31	0.98	0	0.06	7.03	0.05	0.04	13.09	0.19	21.67	0.21	0	14.3	0	0	0	7.38	2.25	1.65	76.83	137.28	886.38	413.16	1084.76	623.71	917.68	464.78	1054.78	457.72
44.444	1	0.08	0.05	0.03	0.09	6.38	0.16	0.17	13.02	0.12	87.24	25.74	30.7	98.3	3.89	5.3	0.12	0.88	67.13	1.12	9.29	0.57	0	0.1	7.95	0.06	0.04	13.02	0.17	16.87	0.2	0	16.51	0	0	0	7.25	1.72	-0.53	76.81	133	904.44	413.69	1100.12	623.12	934.3	464.33	1067.05	456.22
44.477	1	0.08	0.04	0.03	0.09	6.33	0.16	0.16	14.17	0.11	87.34	23.41	31.13	98.07	4.03	5.57	0.11	0.77	64.41	0.91	7.4	0.45	0	0.11	9.54	0.06	0.04	14.17	0.14	15.69	0.2	0	17.81	0	0	0	5.19	2.37	-0.33	76	133.25	904.56	413.09	1097.48	618.62	933.12	462.74	1066.13	454.69
44.511	1	0.06	0.03	0.02	0.08	8.89	0.13	0.14	14.58	0.16	82.22	22.07	34.19	97.42	3.81	6.46	0.11	0.68	63.06	1.11	8.92	0.27	0	0.16	8.92	0.07	0.05	14.58	0.12	12.01	0.19	0	21.79	0	0	0	6.99	3.85	2.34	76.35	136.7	908.34	413.08	1107.88	624.34	941.27	464.98	1077.8	458.07
44.544	1	0.06	0.02	0.02	0.07	13.25	0.12	0.12	13.95	0.23	73.5	23.08	38.9	98.27	3.46	6.65	0.12	0.51	64.4	0.86	7.49	0.25	0	0.23	9.74	0.08	0.06	13.95	0.11	8.66	0.17	0	25.12	0	0	0	4.45	1.79	0.94	75.37	137.64	915.69	414.5	1115.97	627.1	947	465.57	1084.45	458.37
44.577	1	0.06	0.02	0.02	0.06	25.97	0.11	0.11	15.09	0.23	49.03	39.34	46.52	98.23	2.88	5	0.11	0.46	72.85	0.83	6.35	0.33	0	0.23	8.26	0.08	0.09	15.09	0.1	7.72	0.15	0	28.28	0	0	0	6.09	1.93	0.93	75.37	133.53	918.09	413.25	1119.25	628.7	951.84	462.95	1085.29	458.32
44.611	1	0.04	0.01	0.01	0.04	51.16	0.09	0.09	11.96	0.34	23.84	43.65	57.35	98.65	2	3.91	0.11	0.48	78.2	0.65	6.35	0.34	0	0.34	7.07	0.12	0.09	11.96	0.07	5.1	0.16	0	35.36	0	0	0	5.58	-0.53	0.53	75.29	136.22	922.93	413.16	1123.62	627.98	954.62	462.65	1090.76	458.01
44.644	1	0.04	0.01	0.01	0.04	55.22	0.08	0.09	15.05	0.33	19.78	47.07	59.07	98.37	1.4	3.75	0.1	0.45	76.82	0.47	5.36	0.32	0	0.33	6.48	0.12	0.09	15.05	0.07	4.96	0.15	0	37.52	0	0	0	5.29	1.51	1.11	75.31	134.34	924.51	412.46	1125.85	627.29	958.13	462.86	1092.35	457.08
44.677	1	0.04	0.01	0.01	0.03	69.46	0.07	0.08	17.35	0.32	5.54	53.68	63.76	98.04	1.21	3.39	0.09	0.4	77.82	0.51	6.63	0.46	0	0.32	6.63	0.13	0.1	17.35	0.06	4.84	0.13	0	42.49	0	0	0	7.19	2.44	0.14	75.92	134.61	926.97	413.26	1127.47	627.93	959.09	464.43	1093.52	457.45
44.711	1	0.03	0	0.01	0.03	79.26	0.05	0.08	18.25	0.26	0	56.54	68.44	98.68	1.3	3.55	0.06	0.34	75.53	0.59	7.51	0.47	0	0.26	6.4	0.17	0.14	18.25	0.05	4.49	0.09	0	48.3	0	0	0	7.38	0.43	-0.03	76.05	133.66	928.25	413.43	1128.15	627.7	960.34	464.54	1093.8	457.37
44.744	1	0.03	0	0.01	0.03	75.63	0.05	0.08	16.85	0.26	0	60.42	67.37	98.02	1.13	3.73	0.06	0.33	69.9	0.59	8.2	0.45	0	0.26	5.37	0.18	0.15	16.85	0.05	4.86	0.08	0	49.3	0	0	0	7.69	2.5	-0.67	76.14	133.12	929.67	413.32	1128.97	627.25	961.14	464.56	1094.03	456.72
44.778	1	0.02	0	0.01	0.02	85.42	0.04	0.09	11.82	0.27	0	79.42	74.97	98.16	1.14	4.54	0.07	0.37	69.74	0.55	7.27	0.32	0	0.27	4.89	0.18	0.16	11.82	0.05	6.38	0.05	0	55.07	0	0	0	7.77	2.12	-1.35	76.34	134.22	930.39	414.7	1127.75	626.57	959.63	465.84	1093.58	457.34
44.811	1	0.02	0	0.01	0.02	88.36	0.04	0.1	10.96	0.25	0	86.4	78.43	97.82	1.46	5.3	0.07	0.44	68.2	0.55	5.63	0.25	0	0.25	4.83	0.2	0.16	10.96	0.05	6.84	0.04	0	58.17	0	0	0	8.27	2.99	-1.76	76.65	133.46	930.2	415.72	1126.52	626.51	958.95	467.3	1092.06	457.73
44.844	1	0.02	0	0.01	0.02	84.37	0.04	0.11	9.94	0.28	0	83.48	75.72	97.74	1.87	6.58	0.08	0.52	65	0.53	5.05	0.19	0	0.28	5.79	0.22	0.15	9.94	0.05	7.17	0.04	0	56.74	0	0	0	8.18	3.15	-1.56	76.74	134.94	930.46	416.11	1125.02	624.48	957.77	467.54	1092.37	457.84
44.878	1	0.02	0	0.01	0.03	82.72	0.04	0.12	9.54	0.29	0	83.23	75.4	97.12	2.28	7.63	0.08	0.56	63.09	0.47	3.52	0.15	0	0.29	5.99	0.19	0.16	9.54	0.05	7.16	0.03	0	56.64	0	0	0	7.25	4.41	-1.81	76.55	136.55	931.22	416.49	1124.62	622.63	956.95	468.63	1093.02	457.1
44.911	1	0.02	0	0.01	0.03	77.91	0.04	0.11	10.58	0.37	0	79.2	72.21	94.22	2.67	7.6	0.09	0.49	60.95	0.54	3.39	0.13	0	0.37	7.19	0.16	0.17	10.58	0.05	6.37	0.03	0	54.99	0	0	0	10.23	8.04	-2.96	77.77	136.22	931.01	418.19	1121.31	621.17	954.37	472.04	1089.79	457.32
44.944	1	0.02	0	0.01	0.03	75.69	0.04	0.12	7.97	0.46	0	75.19	71.41	96.22	2.61	9.6	0.09	0.54	61.55	0.5	3.5	0.14	0	0.46	7.37	0.13	0.14	7.97	0.05	6.06	0.03	0	53.57	0	0	0	8.67	5.82	-3.25	77.41	135.73	931.66	418.6	1119.46	619.04	953.63	470.72	1088.69	457.18
44.978	1	0.02	0	0.01	0.03	76.36	0.04	0.13	8.74	0.61	0	73.47	71.36	88.64	2.84	11.31	0.09	0.56	63.3	0.63	3.38	0.16	0	0.61	8.74	0.12	0.12	7.33	0.06	5.35	0.02	0	53	0	0	0	10.21	11.73	-2.48	77.65	134.3	928.58	419.02	1115.22	617.72	951.65	471.73	1085.22	457.68
45.011	1	0.02	0	0.01	0.04	70.66	0.05	0.14	10.51	0.75	4.34	66.38	68.05	91.94	3.21	13.86	0.09	0.62	62.27	0.69	3.74	0.18	0	0.75	10.51	0.1	0.12	7.24	0.06	4.53	0.02	0	50.9	0	0	0	6.94	9.83	-1.99	76.73	133.88	926.89	419.54	1113.79	617.07	950.86	472.41	1083.88	457.21
45.044	1	0.02	0	0.01	0.05	64.27	0.05	0.16	12.34	1	10.73	60.98	64.91	93.01	3.44	16.55	0.09	0.63	59.99	0.85	3.8	0.27	0	1	12.34	0.08	0.11	7.7	0.06	4.28	0.02	0.01	49.44	0	0	0	7.54	9.06	-1.97	76.94	132.8	925.5	418.65	1112.77	616.74	950.26	471.95	1082.15	456.37
45.078	1	0.03	0	0.01	0.06	41.55	0.06	0.18	14.88	1.46	33.45	38.32	54.61	91.87	3.6	19.21	0.1	0.63	54.91	1.27	4.44	0.33	0	1.46	14.88	0.07	0.08	12.8	0.07	5.05	0.02	0	43.7	0	0	0	10.46	9.88	-2.79	78.05	131.5	925.53	419.75	1111.65	617.61	949.63	473.72	1080.09	457.26
45.111	1	0.03	0	0.01	0.07	30.16	0.06	0.2	15.28	1.67	44.84	33.63	50.47	92.48	3.38	21.93	0.1	0.59	48.62	1.36	3.93	0.26	0	1.67	15.28	0.07	0.07	13.9	0.07	4.5	0.02	0	42.44	0	0	0	8.55	9.45	-3.21	77.39	134.3	925.13	421.03	1110.25	617.33	946.78	474.32	1080.08	457.9
45.145	1	0.03	0.01	0.01	0.09	22.23	0.07	0.23	18.27	2.36	55.54	19.42	45.59	93.08	3.46	25.5	0.12	0.57	50.45	1.57	3.67	0.17	0	2.36	18.27	0.06	0.07	13.9	0.07	4.25	0.02	0	37.81	0	0	0	7.28	9.01	-3.7	77.12	134.27	924.89	422.43	1108.32	617.16	945.14	474.32	1078.51	458.84
45.178	1	0.03	0.01	0.02	0.13	16.24	0.07	0.3	17.77	2.91	67.52	13	42.48	92.72	3.36	32.69	0.12	0.75	49.46	1.41	2.97	0.16	0	2.91	17.77	0.04	0.06	12.84	0.07	3.58	0.02	0	34.84	0	0	0	6.92	9.28	-4	76.88	133.86	922.97	421.77	1107.16	616.96	943.63	474.67	1076.38	457.53
45.211	1	0.03	0.01	0.01	0.19	11.7	0.06	0.42	15.86	2.56	76.59	9.49	40.49	95.34	3.83	40.39	0.12	0.89	47.09	1.49	2.56	0.2	0	2.8	15.86	0.05	0.06	8.93	0.08	3.93	0.02	0.01	32.64	0	0	0	6.75	6.91	-3.7	76.91	130.96	921.16	420.53	1103.41	614.08	942.6	472.06	1072.62	456.44
45.245	1	0.03	0.01	0.02	0.34	5.38	0.06	0.69	15.61	2.68	89.24	11.52	32.54	95.64	3.87	52.35	0.13	1	44.7	1.36	2.68	0.32	0	3.76	15.61	0.03	0.05	8.34	0.08	3.37	0.03	0	26.27	0	0	0	7.76	6.56	-3.04	77.72	132.44	922.32	420.88	1103.88	612.1	943.52	475.01	1074.58	455.92
45.278	1	0.03	0.01	0.02	0.4	4.26	0.06	0.79	15.62	2.1	91.47	14.29	30.98	95.16	3.77	55.42	0.12	1.05	42.81	1.15	2.1	0.38	0	3.48	15.62	0.02	0.03	7.45	0.08	3.62	0.03	0	25.04	0	0	0	10.1	7.11	-3.09	78.58	131.5	922.32	420.36	1103.03	611.81	943.44	473.72	1073.78	456.31
45.311	1	0.03	0.01	0.02	0.43	4.29	0.07	0.77	14.14	2.21	91.41	12.96	30.96	96.38	3.71	55.49	0.11	0.99	46.95	1.05	2.21	0.54	0	3.91	14.14	0.02	0.03	6.41	0.08	3.06	0.03	0	23.01	0	0	0	8.43	5.59	-5.23	77.65	130.66	921.05	420.98	1101.18	613.16	940.09	472.76	1069.67	456.02
45.345	1	0.03	0.01	0.02	0.43	5.22	0.09	0.67	13.18	1.71	89.55	12.16	32.17	97.05	3.78	52.94	0.1	0.93	55.55	0.9	1.71	0.3	0	4.27	13.18	0.01	0.02	6.66	0.07	2.54	0.04	0	20.48	0	0	0	5.5	4.54	-4.69	76.74	128.69	921.54	421.51	1100.02	611.52	941.26	471.36	1069.06	456.23
45.378	1	0.03	0.01	0.02	0.44	5.35	0.1	0.66	13.36	1.22	89.3	15.87	32.37	96.83	4.56	51.34	0.1	0.91	59.22	0.84	1.22	0.23	0	3.76	13.36	0.01	0.02	5.68	0.06	2.72	0.04	0	18.85	0	0	0	5.2	4.91	-5.04	76.79	128.8	921.27	422.59	1098.14	610.62	939.84	472.41	1067.65	456.56
45.411	1	0.04	0.02	0.02	0.47	4.45	0.11	0.65	13.13	1.16	91.1	15.83	30.36	97.24	5.59	50.06	0.1	0.95	59.41	0.87	1.16	0.24	0	3.5	13.13	0.01	0.01	6.09	0.06	2.66	0.05	0	17.02	0	0	0	3.88	4.2	-5.01	76.52	128.73	921.38	422.95	1096.71	608.88	939.2	472.04	1067	456.56
45.445	1	0.04	0.02	0.02	0.55	2.44	0.1	0.73	11.35	0.91	95.11	9.06	26.25	96.12	6.19	51.78	0.09	0.93	53.28	0.83	0.91	0.21	0	2.39	11.35	0.01	0.01	4.36	0.05	3.29	0.07	0	14.58	0	0	0	3.4	5.96	-4.78	76.59	126.75	922.4	424.35	1095.46	607.8	940.41	472.58	1066.24	457.38
45.478	1	0.04	0.02	0.02	0.51	1.17	0.11	0.64	11.89	0.87	97.66	6.18	20.48	96.68	6.87	47.59	0.09	0.88	42.69	0.87	0.73	0.25	0	1.99	11.89	0.01	0.01	3.4	0.05	3.59	0.07	0	13.22	0	0	0	6.62	5.14	-5.22	78.06	126.48	922.35	425.99	1093.47	607.92	939.15	474.99	1064.61	458.93
45.512	1	0.05	0.03	0.02	0.43	0.44	0.12	0.51	11.02	0.84	98.99	3.02	13.21	97.45	7.7	39.16	0.08	0.88	30.19	0.84	0.52	0.25	0	1.32	11.02	0.01	0	2.18	0.05	5.54	0.08	0	10.82	0	0	0	6.13	3.78	-5.65	78.23	130.2	922.45	426.14	1093.33	606.07	936.62	475.77	1065.83	459.72
45.545	1	0.05	0.04	0.02	0.47	0.34	0.12	0.55	9.81	1.01	98.91	2.62	10.77	97.52	9.12	38.51	0.08	0.84	28.39	1.01	0.5	0.24	0	1.04	9.81	0.01	0	2.31	0.05	6.66	0.09	0	9.22	0	0	0	5.69	3.65	-5.7	78.12	129.49	921.81	426.54	1092.14	606.02	936.08	476.1	1064.51	459.55
45.578	1	0.05	0.04	0.02	0.53	0.25	0.13	0.63	9.89	0.98	98.74	2.73	7.86	95.98	11.12	38.98	0.08	0.95	24.77	1	0.4	0.22	0	0.98	9.89	0.02	0	2.9	0.05	7.43	0.09	0	8.39	0	0	0	7.17	6.13	-4.69	78.82	128.58	921.09	427.27	1090.19	606.04	936.11	475.22	1063.96	461.56
45.612	1	0.05	0.04	0.02	0.58	0.22	0.14	0.76	8.81	0.63	98.49	2.67	6.76	94.54	12.02	39.77	0.06	1.01	25.09	1.1	0.42	0.27	0	0.63	8.81	0.02	0	3.74	0.05	10.19	0.1	0	7.25	0	0	0	6.67	7.74	-4.58	78.73	127.16	920.59	427.85	1087.94	604.95	935.66	475.19	1062.06	461.33
45.645	1	0.05	0.04	0.02	0.67	0.23	0.13	0.94	7.37	0.62	98.13	3.1	7.09	95.89	12.5	43.14	0.06	1.31	26.34	1.6	0.47	0.33	0	0.62	7.37	0.02	0	3.7	0.05	11.19	0.09	0	6.87	0	0	0	4.89	6.25	-3.9	78.32	130.44	920.31	427.98	1086.19	602.74	933.49	474.62	1063.24	461.14
45.678	1	0.05	0.04	0.02	0.8	0.22	0.13	1.26	6.44	0.53	97.48	3.79	6.35	96.08	12.95	46.63	0.06	1.44	27.37	1.99	0.51	0.35	0	0.53	6.44	0.03	0	4.25	0.05	14.26	0.1	0	5.77	0	0	0	4.3	6	-4.27	78.2	130.47	919.67	427.66	1084.76	601.29	932.14	474.68	1061.78	459.99
45.712	1	0.05	0.04	0.02	0.85	0.21	0.15	1.54	6.56	0.42	96.92	3.43	5.27	96.49	15.21	45.22	0.06	1.48	28.39	2.97	0.63	0.37	0	0.42	6.56	0.03	0	4.18	0.05	18.34	0.11	0	4.82	0	0	0	2.43	5.43	-4.07	77.6	130.63	918.95	427.57	1083.75	600.38	931.44	474.67	1061.13	459.04
45.745	1	0.05	0.04	0.02	0.95	0.18	0.15	1.8	7.14	0.44	96.39	4.25	3.9	96.5	16.13	47.45	0.05	1.67	26.22	3.36	0.65	0.33	0	0.44	7.14	0.03	0	4.22	0.05	18.82	0.12	0	4.71	0	0	0	2.22	5.42	-3.83	77.55	130.01	917.77	427.52	1082.81	600.33	930.99	474.94	1060.01	458.91
45.779	1	0.05	0.04	0.02	1.08	0.14	0.14	2.16	6.82	0.41	95.67	5.06	1.77	96.68	16.42	50.03	0.05	2.05	22.52	3.48	0.72	0.27	0	0.41	6.82	0.05	0	4.55	0.04	20.01	0.12	0	4.26	0	0	0	4.13	5.14	-3.86	78.28	129.81	917.75	428.22	1082.1	600.8	930.67	475.64	1059.53	459.99
45.812	1	0.05	0.04	0.02	1.18	0.14	0.15	2.56	6.61	0.4	94.88	5.52	1.7	96.6	16.92	51.39	0.05	2.55	23.46	3.92	0.75	0.28	0	0.4	6.61	0.07	0	4.64	0.05	21.81	0.13	0	3.9	0	0	0	3.49	5.26	-4.06	78	128.92	917.06	428.45	1081.5	600.98	930.36	476.11	1058.23	459.75
45.845	1	0.05	0.04	0.02	1.15	0.14	0.15	2.39	6.52	0.4	95.23	4.95	1.51	96.64	17.12	50.04	0.05	2.78	23.2	4.43	0.71	0.29	0	0.4	6.52	0.08	0	5.02	0.05	20.98	0.13	0	3.91	0	0	0	2.96	5.2	-4.14	77.83	129.72	917.25	428.33	1081.41	600.63	929.85	475.44	1058.61	459.69
45.879	1	0.05	0.04	0.02	1.25	0.13	0.15	2.91	6.29	0.39	94.18	5.34	1.14	96.59	17.65	51.26	0.05	3.05	23.13	4.6	0.72	0.3	0	0.39	6.29	0.13	0	4.2	0.05	23.88	0.13	0	3.48	0	0	0	2.49	5.28	-4.33	77.68	129.27	917.19	428.45	1080.61	600.11	929.44	474.94	1057.81	459.64
45.912	1	0.05	0.04	0.02	1.22	0.14	0.16	2.97	6.12	0.38	94.06	4.68	1.54	95.8	18.44	49.69	0.05	2.96	24.49	4.17	0.7	0.33	0	0.38	6.12	0.17	0	3.71	0.06	25.25	0.12	0	3.33	0	0	0	2.77	6.36	-4.13	77.74	129.11	917.1	428.21	1080.42	599.78	929.55	474.29	1057.85	459.87
45.945	1	0.05	0.04	0.02	1.18	0.12	0.16	2.79	5.8	0.39	94.41	4.39	0.65	95.24	17.9	49.19	0.05	3.11	21.93	3.55	0.62	0.29	0	0.39	5.8	0.19	0	3.62	0.06	24.63	0.12	0	3.3	0	0	0	2.67	7.02	-4.53	77.76	126.06	916.75	428.79	1079.6	600.06	930.32	475.2	1055.41	459.55
45.979	1	0.05	0.05	0.02	1.1	0.11	0.15	2.68	5.93	0.46	94.65	4.09	0.39	96.23	16.92	48.15	0.05	3.02	20.75	2.88	0.66	0.3	0	0.46	5.93	0.31	0	3.22	0.06	25.67	0.11	0	3.31	0.02	0	0	3.93	5.8	-4.21	78.44	126.44	916.67	428.62	1078.68	599.41	929.83	474.43	1055.45	460.08
46.012	1	0.06	0.05	0.02	0.88	0.13	0.16	1.97	5.68	0.49	96.06	2.71	1.35	95	16.74	43.12	0.05	1.98	22.47	3.57	0.9	0.35	0	0.49	5.68	0.4	0	2.92	0.06	24.4	0.11	0.21	3.48	0	0	0	-0.01	7.27	-4.7	77.37	125.01	915.81	428.63	1078.95	599.54	930.01	475.1	1053.9	458.44
46.045	1	0.06	0.06	0.02	0.73	0.15	0.19	1.42	5.53	0.56	97.17	1.76	2.36	94.78	17.4	37.74	0.05	1.26	24.61	4.62	1.15	0.43	0	0.55	5.53	0.56	0	2.31	0.06	21.76	0.11	0.21	3.69	0	0	0	0.72	7.51	-4.47	77.6	127.21	914.82	428.11	1079.31	599.96	928.81	475.95	1054.75	458.04
46.079	1	0.06	0.06	0.02	0.63	0.19	0.2	1.04	5.31	0.87	97.92	1.37	4.35	95.15	17.36	34.79	0.05	0.85	27.82	4.77	1.43	0.44	0	0.64	5.31	0.87	0	1.68	0.06	17.71	0.12	0.09	4.24	0	0	0	0.67	7.11	-4.03	77.27	126.4	913.01	426.39	1079.21	600.27	928.66	474.12	1053.91	457.05
46.112	1	0.06	0.06	0.02	0.7	0.23	0.21	1.13	4.91	0.98	97.75	1.52	5.7	96.18	18.98	36.49	0.05	0.61	31.2	4.9	1.4	0.37	0	0.66	4.91	0.98	0	1.34	0.06	16.52	0.12	0.03	4.33	0	0	0	2.86	5.87	-4.59	77.82	129.67	912.71	426.03	1079.67	600.88	926.49	475.26	1054.84	456.76
46.146	1	0.05	0.05	0.02	0.89	0.21	0.21	1.42	4.88	1.24	97.16	2.34	4.92	95.75	20.65	42	0.05	0.53	29.61	4.43	0.74	0.18	0	0.72	4.88	1.24	0	1.16	0.07	15.06	0.12	0	4.28	0	0	0	1.02	6.42	-3.55	76.99	130.75	911.02	424.13	1080.45	600.86	926.45	473.35	1055.99	455.59
46.179	1	0.04	0.04	0.02	1.36	0.23	0.2	2.43	5.01	1.19	95.14	5.36	5.45	95.32	22.89	52.6	0.05	0.48	31.68	4.32	0.75	0.19	0	0.66	5.01	1.19	0	0.94	0.08	15.39	0.12	0	4.36	0	0	0	0.21	6.93	-2.83	76.52	131.76	909.48	422.8	1081.73	602.69	926.37	471.26	1057.21	455.68
46.212	1	0.03	0.03	0.02	1.84	0.28	0.22	3.72	4.52	0.88	92.55	7.58	6.05	93.63	27	57.68	0.04	0.43	34.91	4.16	0.65	0.15	0	0.54	4.52	0.88	0	0.82	0.08	16.82	0.11	0	4.26	0	0	0	1.74	8.56	-1.62	76.72	131.75	907.84	420.81	1082.73	603.59	927.21	469.54	1058.22	455.47
46.246	1	0.03	0.03	0.01	2.6	0.23	0.21	5.48	3.74	0.77	89.03	12.4	4.32	96.51	29.79	65.27	0.04	0.52	31.79	3.18	0.59	0.11	0	0.38	3.74	0.77	0	0.76	0.1	16.09	0.1	0	4.19	0	0	0	2.66	5.4	-2.16	77.05	130.78	908.9	418.5	1084.14	602.39	928.39	467.54	1058.37	453.09
46.279	1	0.02	0.02	0.01	3.75	0.26	0.21	8.81	3.55	0.56	82.39	21.62	4.54	97.54	32.33	73.76	0.04	0.81	33.66	2.18	0.71	0.08	0	0.31	3.55	0.56	0	0.76	0.1	17.01	0.09	0	4.14	0	0	0	2.93	3.59	-2.62	77.17	130.12	909.83	418.55	1085.11	603.21	929.16	467.15	1058.54	453.22
46.312	1	0.02	0.02	0.01	5.74	0.23	0.22	15.16	3.64	0.42	69.69	34.72	2.63	97.26	36.78	81.84	0.04	1.46	31.76	1.4	0.74	0.06	0	0.24	3.64	0.42	0	1.05	0.11	18.59	0.09	0	4.06	0	0	0	3.46	4.16	-2.46	77.32	131.42	910.15	418.1	1086.2	603.58	929.34	466.9	1060.05	453.24
46.346	1	0.02	0.02	0.01	8.83	0.18	0.27	25.89	4.21	0.31	49.11	45.35	0	96.93	44.06	86.8	0.04	2.62	27.85	0.9	0.77	0.06	0	0.2	4.21	0.31	0	1.42	0.13	21.28	0.08	0	3.79	0	0	0	4.3	4.74	-2.84	77.52	131.79	910.77	417.82	1087.33	603.98	929.69	467.4	1060.66	452.78
46.379	1	0.01	0.02	0.01	10.54	0.15	0.29	31.46	3.91	0.26	43.54	48.36	0	96.51	46.39	88.61	0.04	3.84	25.73	0.61	0.73	0.06	0	0.18	3.91	0.26	0	1.41	0.16	22.47	0.08	0	3.54	0	0	0	3.76	5.41	-3.42	77.5	130.5	911.57	418.65	1085.62	602.25	929.35	467.45	1059.02	452.68
46.412	1	0.01	0.02	0.01	12.63	0.11	0.33	38.09	3.64	0.21	36.91	48.96	0	97.19	50.46	89.18	0.03	4.86	21	0.49	0.61	0.06	0	0.16	3.64	0.21	0	1.45	0.2	23.85	0.07	0	3.34	0	0	0	2.83	4.29	-3.27	77.23	133.28	912.25	418.57	1087.17	602.65	929.11	467.51	1061.58	452.78
46.446	1	0.01	0.02	0.01	15.73	0.09	0.42	47.56	3.31	0.16	27.44	47.22	0	96.1	56.68	88.64	0.03	6.22	17.63	0.36	0.48	0.07	0	0.14	3.31	0.16	0	1.03	0.29	26.12	0.06	0	3.1	0	0	0	2.97	5.97	-3.42	77.17	131.45	912.24	418.42	1087.26	602.88	930.01	467.22	1060.64	452.53
46.479	1	0.01	0.02	0.01	17.05	0.08	0.43	50.91	3.44	0.15	24.09	49.12	0	96.38	57.27	89.46	0.03	7.25	15.86	0.3	0.37	0.06	0	0.13	3.44	0.15	0	0.74	0.33	26.89	0.06	0	2.94	0	0	0	3.36	5.59	-3.19	77.32	134.27	912.86	418.39	1089.01	603.79	929.91	467.78	1063.36	452.98
46.513	1	0.01	0.02	0.01	19.42	0.08	0.58	59.1	3.6	0.1	15.9	46.95	0	96.63	63.02	88.21	0.03	7.08	17.06	0.32	0.3	0.06	0	0.1	3.6	0.08	0	0.48	0.46	30.53	0.06	0	2.57	0	0	0	1.76	5.22	-3.04	76.87	132.58	913.16	418.54	1088.89	603.19	931.05	467.44	1062.82	452.7
46.546	1	0.01	0.02	0.01	21.77	0.08	0.76	65.93	3.39	0.07	9.07	42.59	0	96.33	68.35	86.23	0.03	7.62	17.54	0.28	0.27	0.06	0	0.07	3.39	0.05	0	0.46	0.57	33.64	0.05	0	2.33	0	0	0	2.17	5.66	-3.07	76.91	131.22	913.04	418.32	1088.95	603.37	931.73	467.35	1062.1	452.48
46.579	1	0.01	0.02	0.01	25.15	0.08	0.83	71.05	3.11	0.07	3.95	45.25	0	96.44	71.01	87.86	0.03	8.6	16.98	0.22	0.24	0.05	0	0.07	3.11	0.05	0	0.48	0.6	34.08	0.05	0	2.17	0	0	0	1.62	5.51	-3.18	76.65	131.62	913.15	417.67	1089.66	603.43	931.8	466.48	1062.61	451.91
46.613	1	0.01	0.02	0.01	23.13	0.08	0.79	73.87	2.93	0.05	1.13	42.73	0	96.09	69.26	86.76	0.02	7.82	17.43	0.22	0.23	0.04	0	0.05	2.93	0.03	0	0.59	0.73	41.09	0.05	0	1.78	0	0	0	2.99	5.99	-3.58	77.1	130.13	913.54	417.77	1089.28	602.96	932.28	467.27	1061.45	451.54
46.646	1	0.01	0.02	0.01	21.33	0.08	0.79	69.12	3	0.05	5.88	39.98	0	96.34	68.54	85.27	0.02	7.07	17.01	0.23	0.22	0.03	0	0.05	3	0.03	0	0.65	0.7	38.45	0.05	0	1.78	0	0	0	3.37	5.65	-3.8	77.37	129.4	914.14	417.76	1088.28	601.31	932.27	467.15	1060.67	451.1
46.679	1	0.01	0.02	0.01	20.66	0.07	0.85	67.78	3.25	0.04	7.22	35.78	0	95.72	69.59	82.81	0.02	7.14	15.24	0.22	0.23	0.02	0	0.04	3.25	0.02	0	0.87	0.75	38.31	0.06	0	1.68	0	0	0	2.71	6.46	-3.6	77.06	129.79	914.47	417.71	1089.41	602.11	932.95	466.64	1061.85	451.42
46.713	1	0.01	0.02	0.01	18.49	0.06	0.77	60.82	3.44	0.04	14.18	33.45	0	95.53	66.83	81.33	0.03	7.08	14.45	0.19	0.24	0.02	0	0.04	3.44	0.02	0	0.97	0.78	35.31	0.07	0	1.52	0	0	0	1.45	6.69	-3.29	76.77	130.23	914.54	417.54	1087.92	599.95	932.25	465.38	1061.7	451.14
46.746	1	0.02	0.02	0.01	20.21	0.06	0.81	63.2	3.65	0.04	11.8	33.3	0	96.05	68.08	81.04	0.03	9.06	12.91	0.16	0.27	0.03	0	0.04	3.65	0.03	0	1.09	0.75	34.8	0.07	0	1.52	0	0	0	1.4	6.04	-2.9	76.71	130.1	914.49	417.11	1088.91	600.75	933.13	464.71	1062.54	451.35
46.78	1	0.02	0.02	0.01	21.34	0.05	0.87	64.08	4.41	0.06	10.92	32.95	0	96.24	69.2	80.09	0.03	10.49	11.35	0.14	0.29	0.04	0	0.06	4.41	0.03	0	1.41	0.82	34.12	0.1	0	1.39	0	0	0	0.85	5.79	-3.29	76.52	129.98	915.14	417.03	1090.49	601.39	934.01	465.57	1063.12	450.63
46.813	1	0.02	0.02	0.01	21.89	0.05	0.83	63.85	4.89	0.07	11.15	36.84	0	96.94	68.42	81.74	0.03	10.48	11.96	0.13	0.29	0.04	0	0.07	4.89	0.03	0	1.31	0.85	33.01	0.1	0	1.28	0	0	0	2.97	4.72	-3.74	77.14	130.49	915.11	416.74	1091.44	602.85	933.75	466.11	1063.33	450.74
46.846	1	0.02	0.02	0.01	18.57	0.06	0.89	57.09	5.42	0.07	17.91	31.43	0	95.87	68.26	78.21	0.03	8.42	12.93	0.14	0.27	0.03	0	0.07	5.42	0.03	0	1.59	0.77	31.96	0.11	0	1.26	0	0	0	3.03	6.27	-3.89	77.23	130.61	915.72	416.84	1090.93	601.46	933.65	466.39	1063.26	450.3
46.88	1	0.01	0.03	0.01	20.42	0.06	1.05	57.88	4.82	0.08	17.12	30.01	0	96.18	72.11	77.98	0.04	8.31	13	0.14	0.24	0.03	0	0.08	4.82	0.04	0	1.35	0.72	29.23	0.12	0	1.22	0	0	0	2.51	5.87	-3.44	77.15	129.55	916.44	416.75	1091.27	600.85	935.15	465.78	1063.78	450.38
46.913	1	0.02	0.02	0.01	21.32	0.05	1.03	56.99	5.64	0.08	18.01	32.97	0	94.11	71.63	78.86	0.04	9.34	12.21	0.1	0.22	0.03	0	0.08	5.64	0.04	0	1.82	0.63	26.93	0.13	0	1.17	0	0	0	2.59	8.15	-2.9	77.27	129.98	916.51	416.96	1088.79	598.14	934.21	464.71	1063.44	450.82
46.946	1	0.02	0.02	0.01	25.25	0.05	0.85	63.32	6.75	0.09	11.68	47.5	0	94.93	69.41	85.34	0.04	11.31	12.26	0.09	0.22	0.04	0	0.09	6.75	0.03	0	2.86	0.63	27.05	0.13	0	1.17	0	0	0	0.58	7.35	-3.08	76.47	128.74	915.52	415.74	1088.72	597.91	934.13	462.98	1062.14	449.31
46.98	1	0.02	0.02	0.01	27.24	0.06	0.87	62.41	8.82	0.12	12.59	55.67	0	94.72	69.46	87.35	0.04	12.33	14.43	0.13	0.28	0.06	0	0.12	8.82	0.03	0	4.32	0.53	23.02	0.15	0	1.3	0	0	0	1.19	7.56	-2.03	76.45	131.23	914.13	413.55	1089.81	597.52	933.75	462.17	1064.22	448.05
47.013	1	0.02	0.02	0.01	26.51	0.08	0.79	59.61	11.44	0.15	15.39	62.84	0	91.02	65.79	88.44	0.04	13.67	18.44	0.13	0.36	0.09	0	0.15	11.44	0.03	0	8.09	0.53	21.45	0.15	0	1.39	0	0	0	3.6	10.42	-1.76	76.9	130.49	913.72	412.66	1090.15	597.49	934.47	462.54	1064.09	447.51
47.046	1	0.03	0.02	0.01	26.57	0.12	0.64	55.79	14.49	0.2	19.21	72.94	0	93.68	59.28	91.18	0.03	17.05	25.52	0.12	0.51	0.1	0	0.2	14.49	0.03	0	12.63	0.48	18.08	0.15	0	1.48	0	0	0	4.51	8.52	-1.66	77.38	128.79	913.71	412.54	1090.27	597.65	935.53	463.08	1063.36	447.33
47.08	1	0.04	0.02	0.02	30.13	0.16	0.58	56.38	18.62	0.32	18.62	81.6	0	93.41	55.24	93.25	0.03	23.31	29.81	0.1	0.65	0.12	0	0.32	18.62	0.03	0	17.22	0.42	14.35	0.17	0	1.65	0	0	0	5.83	8.74	-1.53	77.92	127.91	914.19	412.76	1090.54	597.86	936.51	463.62	1063.44	447.76
47.113	1	0.05	0.02	0.02	31.51	0.17	0.45	56.4	21.43	0.37	18.6	86.36	0	91.41	49.05	94.88	0.03	28.89	30.54	0.08	0.7	0.12	0	0.37	21.43	0.03	0	19.68	0.43	13.36	0.16	0	1.81	0	0	0	6.81	10.17	-1.8	78.08	129.81	915.03	412.74	1091.26	597.8	936.07	463.92	1064.88	447.83
47.147	1	0.08	0.01	0.03	34.14	0.18	0.33	57.41	26.26	0.51	17.59	91.39	0	90.96	40.25	96.47	0.02	38.02	31.21	0.07	0.66	0.14	0	0.51	26.26	0.02	0	17.16	0.43	12.42	0.15	0	2.01	0	0	0	7.03	10.46	-2.21	78.1	130.04	915.81	412.52	1091.6	597.63	936.05	463.09	1065.18	447.69
47.18	1	0.11	0.01	0.03	41.05	0.19	0.31	63.68	29.96	0.66	11.32	93.9	0	92.16	37.9	97.39	0.02	46.81	31.96	0.08	0.66	0.14	0	0.68	29.96	0.02	0	17.17	0.44	11.38	0.14	0	2.26	0	0	0	5.75	9.68	-1.81	77.68	129.48	915.24	412.11	1091.92	597.49	936.66	463.15	1065.13	447.02
47.213	1	0.12	0.01	0.04	41.54	0.23	0.32	64.36	31.98	0.69	10.64	94.63	0	92.12	37.15	97.06	0.02	48.34	34.97	0.08	0.69	0.17	0	0.77	31.98	0.02	0	14.61	0.46	11.63	0.14	0	2.43	0	0	0	7.95	9.71	-1.59	78.35	130.56	915.6	411.62	1093.17	598.6	937.05	462.8	1066.74	447.72
47.247	1	0.15	0.01	0.04	40.37	0.25	0.25	61.44	31.08	0.74	13.56	94.37	0	92.27	31.51	97.33	0.02	52.01	36.03	0.06	0.74	0.17	0	1.13	31.08	0.01	0	14.08	0.45	10.33	0.12	0	2.88	0	0	0	9.21	9.6	-1.24	78.9	130.97	917.08	411.86	1094.4	598.68	938.52	463.11	1068.68	448.53
47.28	1	0.12	0.01	0.04	33.61	0.23	0.2	53.29	27.94	0.81	21.71	92.86	0	91.37	28.74	97.32	0.02	47.27	34.09	0.06	0.81	0.16	0	1.27	27.94	0.01	0	12.37	0.4	9.83	0.12	0	3.06	0	0	0	7.57	10.2	-2.2	78.47	130.49	919.23	412.93	1093.52	596.52	938.45	463.05	1068.09	448.13
47.313	1	0.1	0.01	0.03	27.58	0.21	0.16	45.17	22.8	0.8	29.83	89.94	0	92.64	25.4	97.8	0.01	42.77	32.14	0.07	0.8	0.17	0	1.47	22.8	0.01	0	8.91	0.38	9.38	0.1	0	3.33	0	0	0	4.3	9.33	-1.76	77.54	129.72	920.48	413.52	1093.38	595.12	939.75	461.73	1068.79	448.46
47.347	1	0.08	0.01	0.03	21.36	0.2	0.13	36.12	20.51	0.77	38.88	88.25	0	94.37	22.88	97.92	0.01	36.99	29.52	0.11	0.77	0.13	0	2.1	20.51	0.01	0	8.46	0.34	8.52	0.09	0	4.12	0	0	0	3.33	7.9	-1.73	77.27	129.73	920.46	414.01	1093.92	596.2	940	461.96	1069.08	449.01
47.38	1	0.08	0.01	0.03	19.44	0.26	0.12	33.34	20.63	0.72	41.66	88.36	1.2	95.32	20.61	97.93	0.01	36.24	33.03	0.13	0.72	0.13	0	2.2	20.63	0.01	0	8.94	0.31	8.59	0.09	0	4.51	0	0	0	0.38	6.93	-1.43	76.15	131.57	919.07	413.09	1096.05	597.91	939.75	462.01	1070.56	447.92
47.413	1	0.07	0.01	0.03	16.25	0.38	0.12	28.45	19.99	0.76	46.55	87.56	4.45	92.78	19.44	97.63	0.01	32.64	38.68	0.18	0.76	0.18	0	2.76	19.99	0.01	0	9.39	0.29	8.15	0.08	0	5.23	0	0	0	3.52	9.23	-1.31	76.81	132.76	919.52	412.84	1097.77	599.41	940.4	462.94	1072.38	448.57
47.447	1	0.06	0.01	0.03	12.8	0.68	0.12	23.22	18.48	0.94	53.56	85.98	9.17	92.74	17.37	97.42	0.01	29.09	45.33	0.23	0.94	0.31	0	4.09	18.48	0.01	0	10.17	0.25	7.42	0.07	0	6.94	0	0	0	5.58	9.26	-1.43	77.49	132.73	920.42	413.04	1098.8	600.22	941.28	463.77	1073.2	449.1
47.48	1	0.06	0.01	0.03	10.45	1.07	0.11	19.31	19.04	1.1	61.38	86.31	12.66	94.71	14.24	97.21	0.01	26.54	52.61	0.27	1.1	0.54	0	4.72	19.04	0.01	0	11.67	0.23	7.68	0.08	0	7.36	0	0	0	3.4	7.58	-1.88	76.88	131.56	921.59	413.89	1098.86	600.11	941.97	463.22	1072.8	449.33
47.514	1	0.05	0.01	0.03	7.54	1.4	0.1	14.6	18.34	1.27	70.79	85.03	15.53	91.98	12.49	96.62	0.01	20.65	55.1	0.37	1.27	0.6	0	4.85	18.34	0.01	0	10.96	0.18	7.86	0.08	0	8.55	0	0	0	3.16	9.8	-1.78	76.84	130.3	922.82	414.37	1097.74	597.86	942.81	463.03	1072.38	449.3
47.547	1	0.04	0.01	0.03	6.9	1.37	0.1	13.7	19.14	1.07	72.59	85.59	15.8	95.54	11.3	96.37	0.01	20	53.29	0.42	1.07	0.48	0	4.71	19.14	0.01	0	10.77	0.16	8.18	0.08	0	9.29	0	0	0	2.71	6.67	-2.01	76.84	129.84	922.13	414.58	1097.61	598.54	942.43	464	1071.4	449.02
47.58	1	0.05	0.01	0.03	6.39	1.38	0.1	12.71	19.75	0.95	74.58	84.68	15.84	94.91	10.95	94.86	0.01	19.53	53.12	0.41	0.95	0.47	0	4.73	19.75	0.01	0	10.78	0.16	8.43	0.08	0	9.41	0	0	0	2.31	7.37	-1.97	76.49	130.58	921.6	413.84	1098.99	599.63	942.55	463.86	1072.22	448.43
47.614	1	0.04	0.01	0.03	5.12	1.45	0.09	10.84	18.15	0.83	78.32	80.54	17.65	93.02	9.68	92.85	0.01	17.41	51.55	0.36	0.83	0.45	0	4.72	18.15	0.01	0	8.62	0.13	9.48	0.08	0	10.68	0	0	0	5.8	9.05	-1.42	77.71	131.1	923.12	414.42	1099.64	599.74	943.9	464.62	1074.2	450.17
47.647	1	0.04	0.01	0.02	4.28	1.52	0.08	9.17	14.7	0.83	81.65	72.93	19.42	94.88	9.5	90.97	0.01	14.9	51.27	0.42	0.83	0.58	0	4.47	14.7	0.01	0	6.58	0.14	9.6	0.07	0	11.26	0	0	0	3.61	7.4	-2.22	77.09	130.24	924.46	414.95	1099.88	599.4	944.28	463.91	1073.75	449.82
47.68	1	0.03	0.01	0.02	3.45	1.88	0.08	7.44	14.2	0.94	85.13	68.74	21.42	96.33	8.9	88.94	0.01	12.32	53.26	0.46	0.94	0.73	0	4.68	14.2	0.01	0	6.19	0.13	9.32	0.07	0	12.17	0	0	0	3.29	5.67	-2.47	77.02	128.93	924.92	415.03	1100.34	599.78	945.15	463.82	1073.31	449.69
47.714	1	0.03	0.01	0.02	3.08	2.13	0.08	6.88	15.02	1.09	86.25	68.09	22.13	95.35	9.05	87.74	0.01	11.23	53.43	0.45	1.09	0.75	0	5.26	15.02	0.01	0.01	6.36	0.1	9.44	0.07	0	13.23	0	0	0	2.83	6.9	-2.13	76.66	130.16	924.11	414.7	1101.33	600.91	944.97	464.12	1074.32	449.64
47.747	1	0.03	0.01	0.02	2.77	2.2	0.08	6.14	13.07	1.13	87.72	62.16	22.78	94.47	8.69	86.44	0.01	10.14	53.35	0.45	1.13	0.75	0	5.37	13.07	0.01	0.01	6.95	0.11	9.28	0.08	0	13.57	0	0	0	2.16	7.81	-2.14	76.49	130.33	925.29	415.27	1100.97	599.86	945.23	463.56	1074.87	450.14
47.781	1	0.03	0.01	0.02	2.67	2.06	0.08	6.15	14.78	1.21	87.7	63.15	21.46	96.58	9.45	85.26	0.02	10.27	50.63	0.42	1.21	1	0	5.46	14.78	0.01	0.01	8.87	0.1	9.62	0.08	0	14.35	0	0	0	1.36	5.3	-2.64	76.24	129.88	925.1	414.92	1101.77	600.59	945.3	463.83	1074.35	449.23
47.814	1	0.03	0.01	0.02	2.21	2.81	0.08	5.13	14.73	1.06	89.73	59.89	24.14	96.19	9.18	83.59	0.02	8.27	53.09	0.48	1.06	0.99	0	5.94	14.73	0.01	0.01	9.06	0.1	8.96	0.09	0	15.97	0	0	0	2.57	5.86	-2.76	76.74	129.9	927.13	415.85	1102.18	600.02	946.39	464.6	1075.48	450.1
47.847	1	0.03	0.01	0.02	1.9	2.91	0.08	4.47	14.33	0.79	91.06	58.05	25.02	94.9	7.96	83.04	0.02	6.24	52.75	0.54	0.79	0.85	0	5.68	14.33	0.01	0.01	9.19	0.1	9.25	0.09	0	16.44	0	0	0	1.14	7.38	-1.85	76.29	129.34	927.76	416.39	1102.18	599.54	947.83	463.65	1076.57	451.21
47.881	1	0.03	0.01	0.02	1.86	3.19	0.08	4.47	16.29	0.7	91.07	62.3	25.37	94.62	8.07	83.3	0.02	6.19	52.31	0.57	0.7	0.9	0	6.04	16.29	0.01	0.01	9.56	0.11	8.93	0.1	0	17.51	0	0	0	0.41	7.66	-2.4	75.96	130.8	926.9	416.27	1101.98	599.68	946.07	464.49	1076.1	450.3
47.914	1	0.03	0.01	0.02	1.78	3.37	0.08	4.36	19.41	0.77	91.28	68.77	25.13	95.55	7.23	83.74	0.03	5.94	52.26	0.57	0.77	0.85	0	5.96	19.41	0	0.01	11.01	0.12	8.99	0.12	0	18.06	0	0	0	-0.49	6.67	-2.02	75.52	132.52	925.46	415.27	1103.76	602.02	945.66	463.62	1077.5	450.23
47.947	1	0.03	0.01	0.02	1.86	2.48	0.07	4.54	18.4	0.76	90.93	70.02	23.26	95.68	6.42	85.49	0.03	5.96	47.09	0.46	0.76	0.84	0	6.02	18.4	0	0.01	10.14	0.13	9	0.12	0	17.84	0	0	0	2.64	6.51	-1.33	76.47	132.01	926.55	416.11	1104.59	603.16	947.54	464.64	1078.97	452.35
47.981	1	0.02	0.01	0.02	1.86	2.44	0.06	4.54	15.33	0.74	90.92	65.76	24.47	96.34	6.14	86.13	0.04	6.01	46.22	0.41	0.74	0.72	0	4.72	15.33	0	0.01	9.43	0.14	8.63	0.12	0	18.13	0	0	0	3	5.64	-2.27	76.44	132.67	927.32	416.08	1106.28	604.73	947.48	464.96	1079.52	452.04
48.014	1	0.02	0.01	0.02	1.99	2.25	0.05	4.8	14.31	0.71	90.4	67.24	24.41	95.1	5.92	87.98	0.03	6.13	45.18	0.38	0.71	0.6	0	4.67	14.31	0	0.01	7.93	0.15	8.28	0.12	0	17.91	0	0	0	3.49	7.17	-2.21	76.48	133.32	927.55	416.05	1106.68	604.8	947.54	465.21	1080.22	452.13
48.047	1	0.02	0.01	0.02	1.97	2.04	0.05	4.74	11.6	0.5	90.52	63.57	24.86	96.94	5.31	88.67	0.03	5.78	43.36	0.29	0.5	0.47	0	4.63	11.6	0	0.01	6.31	0.15	8.23	0.13	0	17.97	0	0	0	4.4	4.72	-2.99	77	131.68	929.28	417.46	1106.84	605.37	948.53	466.33	1079.55	453.05
48.081	1	0.02	0	0.02	2.08	1.96	0.04	5.08	10.12	0.45	89.85	63.66	25.12	97.38	5.38	90.19	0.03	6.45	41.06	0.21	0.45	0.38	0	4.57	10.12	0	0.01	6.04	0.15	7.7	0.15	0	18.77	0	0	0	3.51	3.92	-3.43	76.8	131.1	931	417.84	1107.7	604.75	949.7	466.56	1080.07	452.7
48.114	1	0.02	0	0.02	2.14	2.05	0.04	5.25	11.1	0.56	89.51	66.45	25.03	96.35	5.06	90.74	0.03	7.03	41.72	0.19	0.56	0.43	0	4.83	11.1	0	0.01	6.79	0.14	7.72	0.15	0	18.82	0	0	0	2.52	5.63	-2.74	76.27	131.61	931.53	417.03	1108.91	604.58	950.93	464.6	1082	452.73
48.148	1	0.02	0	0.02	2.11	2.17	0.05	5.06	10.77	0.7	89.87	66.01	24.92	97.36	4.31	90.83	0.03	7.13	43.29	0.15	0.7	0.57	0	5.66	10.77	0	0.01	8.71	0.13	7.39	0.19	0	18.56	0	0	0	4.17	3.97	-3.51	76.91	131.87	932.87	417.37	1109.73	605.09	951.08	465.26	1082.37	453.01
48.181	1	0.02	0	0.02	2.03	2.61	0.04	4.95	8.98	0.72	90.1	62.38	27.28	96.11	3.79	90.65	0.03	7.08	45.71	0.13	0.72	0.56	0	5.38	8.98	0	0.01	7.45	0.13	7.55	0.19	0	19.03	0	0	0	1.19	5.96	-1.84	75.92	131.09	931.84	416.97	1109.9	604.39	952.77	464.64	1083.33	452.81
48.214	1	0.02	0	0.02	1.93	3.14	0.05	4.6	9.04	0.81	90.81	61.01	28.73	96.28	3.78	89.86	0.03	6.54	49	0.14	0.81	0.69	0	5.34	9.04	0	0.01	7.18	0.13	7.02	0.19	0	19.07	0	0	0	0.63	5.73	-2.46	75.74	131.28	931.99	416.96	1110.25	604.36	952.37	465.46	1082.95	451.89
48.248	1	0.02	0	0.02	1.72	3.2	0.04	3.97	10.65	0.79	92.07	62.29	28.92	97.32	3.12	88.93	0.03	5.6	47.63	0.14	0.79	0.7	0	5.2	10.65	0	0.01	7.23	0.13	5.86	0.2	0	19.94	0	0	0	1.16	4.05	-2.9	75.88	129.88	932.69	417.14	1111.09	605.11	953.45	466.02	1082.55	451.8
48.281	1	0.02	0	0.02	1.57	3.32	0.04	3.53	11.3	0.84	92.93	60.57	29.34	95.83	2.68	87.38	0.03	5.14	47.88	0.15	0.84	0.62	0	5.19	11.3	0	0.01	6.4	0.14	5.44	0.19	0	20.13	0	0	0	3.44	6.33	-2.37	76.46	132.22	933.1	417.83	1111.51	606.57	953.05	465.68	1084.78	454.24
48.314	1	0.02	0	0.02	1.53	3.14	0.04	3.46	12.14	0.83	93.08	61.64	28.71	96.76	2.4	87.1	0.03	5.34	46	0.17	0.83	0.63	0	5.08	12.14	0	0.01	7.4	0.16	5.26	0.19	0	20.57	0	0	0	3.26	5.01	-2.6	76.58	132.55	934.74	418.76	1111.51	605.66	953.46	466.35	1085.49	454.68
48.348	1	0.02	0	0.02	1.42	3.85	0.05	3.09	13.71	0.92	92.31	61.41	29.62	96.6	2.07	85.41	0.03	5.13	49.87	0.23	0.92	0.62	0	5.42	13.71	0	0.01	8.58	0.19	4.68	0.19	0	20.49	0	0	0	2	5.27	-2.11	76.04	132.21	933.94	417.78	1112.02	605.69	953.98	465.28	1085.71	453.96
48.381	1	0.02	0	0.02	1.21	6.36	0.05	2.68	13.85	1.06	87.28	57.72	33.88	96.94	1.98	83.36	0.04	3.84	57	0.3	1.06	0.64	0	5.64	13.85	0	0.01	7.67	0.19	4.6	0.18	0	21.61	0	0	0	3.91	4.72	-2.5	76.81	130.09	934.77	418.59	1112	606.48	955.1	466.09	1084.7	454.81
48.414	1	0.02	0	0.02	1.1	6.43	0.05	2.48	14.21	1.26	87.13	58.05	33.84	96.75	1.98	83.16	0.04	2.34	55.76	0.42	1.26	0.73	0	6.18	14.21	0	0.01	7.52	0.19	4.39	0.18	0.04	22.36	0	0	0	4.06	5.03	-1.93	77.41	129.8	935.96	419.84	1110.86	604.4	955.89	467.61	1085.13	455.56
48.448	1	0.02	0	0.02	1.04	6.95	0.05	2.4	17.56	1.59	86.1	65.15	33.7	96.95	2.18	83.56	0.04	1.46	54.86	0.62	1.59	0.72	0	6.5	17.56	0	0.01	7.65	0.19	3.83	0.17	0.04	23.55	0	0	0	2.51	4.71	-1.76	76.87	129.4	935.6	420.03	1110.12	603.66	955.72	467.58	1084.54	455.3
48.481	1	0.02	0	0.02	0.93	6.9	0.06	2.14	19.57	1.58	86.19	64.65	33.16	97.96	2.06	81.28	0.04	0.93	53.9	0.82	1.58	0.52	0	7.15	19.57	0	0.01	7.59	0.19	4.03	0.18	0.01	23.98	0	0	0	1.39	2.64	-2.62	76.11	131.22	935.35	419.23	1112.27	605.97	954.81	466.68	1085.47	454.58
48.515	1	0.02	0	0.02	0.84	6.8	0.06	2.02	19.79	1.4	86.39	62.84	32.48	97.95	2.11	80.08	0.04	0.63	50.52	1.14	1.4	0.39	0	8.52	19.79	0	0.01	9.89	0.18	4.02	0.21	0.01	25.55	0	0	0	4.21	2.67	-2.37	77.11	130.1	936.56	419.48	1112.63	606.25	956.37	466.53	1086.03	455.79
48.548	1	0.02	0	0.02	0.79	6.91	0.07	1.86	22.36	1.58	86.18	64.39	31.2	97.9	2.11	78.35	0.05	0.44	51.1	1.43	1.58	0.43	0	10.61	22.36	0	0.01	10.29	0.19	3.97	0.23	0	25.41	0	0	0	4.71	2.79	-2.53	77.33	129.1	936.74	419.61	1111.93	605.52	956.5	466.83	1085.11	455.59
48.581	1	0.02	0	0.02	0.75	6.06	0.08	1.71	23.22	1.65	87.88	62.05	29.96	97.85	2.14	76.23	0.05	0.33	49.79	1.65	1.33	0.42	0	11	23.22	0	0.01	9.59	0.18	4.11	0.25	0	24.82	0	0	0	5.15	2.92	-2.45	77.7	128.61	937.65	420.59	1110.79	604.39	956.7	467.15	1084.87	456.46
48.615	1	0.02	0	0.03	0.69	4.86	0.09	1.55	24.36	1.7	90.27	59.66	26.98	96.68	2.27	73.84	0.06	0.28	45.4	1.7	1.45	0.53	0	13.08	24.36	0	0.01	10.91	0.21	3.98	0.27	0	24.96	0	0	0	2.78	5.14	-2.58	76.53	130.86	936.24	419.76	1111.16	604.4	954.97	467.13	1085.27	454.98
48.648	1	0.03	0	0.03	0.69	3.87	0.09	1.5	25.63	1.42	92.26	60.36	24.4	95.59	2.44	72.94	0.06	0.32	42.04	1.42	1.27	0.5	0	13.91	25.63	0	0.01	11.92	0.21	3.88	0.29	0	24.53	0	0	0	1.93	6.61	-1.93	76.03	130.18	934.68	418.69	1110.72	604.14	954.99	465.95	1084.65	454.3
48.681	1	0.03	0.01	0.03	0.65	2.79	0.1	1.36	26.84	1.05	94.42	57.93	21	95.44	2.5	70.47	0.07	0.47	37.01	1.05	0.88	0.44	0	15.19	26.84	0	0.01	13.03	0.21	3.67	0.32	0	24.04	0	0	0	2.83	6.8	-2.21	76.27	129.96	935	419.05	1110.54	604.22	954.92	466.53	1084.32	454.51
48.715	1	0.03	0.01	0.03	0.62	2.14	0.14	1.19	27.45	0.77	95.73	51.95	16.7	95.55	2.68	66.86	0.08	0.71	34.95	0.73	0.77	0.43	0	18.81	27.45	0	0.01	16.25	0.21	3.78	0.42	0	22.65	0	0	0	2.95	6.67	-2.71	76.3	128.46	935.81	419.5	1110.38	604.17	955.52	466.47	1083.42	454.62
48.748	1	0.03	0.01	0.03	0.71	1.64	0.14	1.35	26.52	0.58	96.71	53.86	15.08	95.49	3.03	68.74	0.08	1.16	32.52	0.57	0.58	0.4	0	18.79	26.52	0	0.01	14.18	0.21	4.14	0.45	0	21.48	0	0	0	2.96	6.73	-2.35	76.3	129.74	935.56	419.5	1110.23	603.9	955	466.66	1084.2	454.83
48.782	1	0.03	0.01	0.03	0.81	1	0.15	1.56	26.16	0.64	96.88	55.34	11.28	95.11	3.45	69.85	0.08	1.79	27.25	0.45	0.64	0.54	0	19.93	26.16	0	0.01	10.43	0.21	5.42	0.55	0	19.63	0	0	0	1.74	7.17	-2.03	75.94	130.46	935.38	419.58	1109.64	603.03	954.55	466.32	1084.5	454.85
48.815	1	0.03	0.01	0.03	0.96	0.59	0.14	1.79	21.96	0.6	96.43	53.66	7.45	95.15	4.13	71.17	0.08	2.75	21.96	0.28	0.6	0.44	0	19.81	23.99	0	0.01	9.14	0.22	5.79	0.61	0	17.52	0	0	0	3.23	7.12	-2.66	76.49	128.98	936.38	420.25	1109.41	602.92	955.12	467.36	1083.51	454.98
48.848	1	0.03	0.01	0.03	1.11	0.42	0.15	2.01	18.92	0.68	95.97	57.36	4.91	96.14	5.12	72.07	0.08	3.56	18.92	0.23	0.68	0.41	0	19.18	24.95	0	0.01	7.04	0.23	6.01	0.64	0	16.16	0	0	0	1.74	5.92	-2.75	76.18	128.68	937.49	420.68	1108.8	601.48	955.38	466.53	1083.54	455.06
48.882	1	0.03	0.01	0.03	1.49	0.23	0.15	2.61	14.31	0.69	94.79	61.88	0	96.24	6.33	75.62	0.07	4.32	14.31	0.17	0.69	0.34	0	19.08	23.74	0	0.01	7.49	0.24	6.83	0.86	0	12.79	0	0	0	1.3	5.79	-2.25	76.21	127.9	937.53	420.97	1108.08	600.36	955.97	467.01	1083.31	455.09
48.915	1	0.04	0.01	0.03	1.73	0.2	0.15	2.96	14.13	0.54	94.08	61.12	0	96.66	7.52	76.23	0.06	5.57	14.13	0.13	0.54	0.25	0	17.87	22.73	0	0.01	8.69	0.26	6.94	0.94	0	11.59	0	0	0	-0.55	5.18	-2.27	75.61	128.09	936.51	420.2	1107.84	599.99	955.23	466.27	1082.73	453.95
48.948	1	0.04	0.01	0.03	1.74	0.24	0.17	2.91	18.3	0.67	94.17	58	0	96.99	8.99	73.88	0.07	6.34	18.3	0.15	0.67	0.25	0	17.25	23.47	0	0.01	9.81	0.27	6.65	1	0	11.36	0	0	0	-2.31	4.64	-2.48	75.07	129.49	936.01	419.83	1108.82	600.79	954.54	466.14	1083.39	453.3
48.982	1	0.04	0.01	0.03	1.79	0.26	0.17	2.84	22.1	0.65	94.31	54.71	0	94.98	8.19	73.1	0.06	7.14	22.1	0.17	0.65	0.25	0	15.72	22.58	0	0.01	10.53	0.29	6.82	1.15	0	9.99	0	0	0	1.85	7.3	-1.88	75.99	129.36	936.31	419.31	1109.78	601.71	955.84	466.2	1084.65	454.29
49.015	1	0.04	0.02	0.03	1.81	0.32	0.16	2.84	20.97	0.68	94.31	49.84	2.77	94.8	8.26	72.29	0.06	7.93	26.68	0.15	0.68	0.25	0	14.35	20.97	0	0.01	8.93	0.31	6.78	1.15	0	9.78	0	0	0	1.66	7.48	-2.18	76.05	128.75	937.63	420.45	1109.6	601.23	956.45	467.16	1084.6	454.81
49.048	1	0.05	0.02	0.03	1.73	0.36	0.17	2.58	22.01	0.99	94.83	48.54	3.28	96.11	8.04	70.59	0.06	8.16	29.15	0.18	0.99	0.32	0	13.88	22.01	0	0.01	8.76	0.37	6.08	1.16	0	9.39	0	0	0	-0.08	5.96	-2.56	75.45	128.19	936.07	419.32	1109.78	601.73	955.72	466.55	1083.2	453.1
49.082	1	0.05	0.02	0.04	1.45	0.35	0.17	1.98	22.37	0.92	96.04	38.91	3.74	94.45	7.62	65.35	0.06	7.7	29.94	0.26	0.92	0.33	0	11.99	22.37	0	0.01	7.85	0.46	5.67	1.17	0	8.71	0	0	0	2.62	7.83	-2.06	76.09	129.34	936.71	419.63	1110.64	602.59	956.34	467.22	1085.06	454.5
49.115	1	0.06	0.02	0.04	1.32	0.3	0.16	1.74	21.66	0.87	96.52	32.44	3.49	94.39	6.62	62.55	0.06	8.5	27.4	0.31	0.87	0.29	0	11.41	21.66	0	0.01	7.01	0.5	5.52	1.17	0	8.8	0	0	0	3.35	7.88	-1.74	76.22	129.36	936.58	419.68	1110.7	602.86	956.61	467.37	1085.38	454.97
49.149	1	0.06	0.02	0.04	1.22	0.25	0.15	1.53	21.62	0.72	96.94	26.09	3.01	95.67	5.81	58.75	0.06	9.44	25.65	0.36	0.72	0.25	0	9.13	21.62	0	0.01	5.66	0.63	6.06	1.23	0	7.86	0	0	0	3.56	6.52	-2.29	76.46	129.05	937.54	420.56	1110.6	603.04	956.63	467.95	1085.08	455.49
49.182	1	0.06	0.03	0.04	1.33	0.21	0.14	1.7	21.36	0.68	96.61	27.27	2.1	94.95	5.85	59.76	0.05	10.32	23.86	0.36	0.68	0.24	0	8.04	21.36	0	0.01	5.7	0.72	6.64	1.26	0	7.33	0	0	0	4.23	7.33	-2.24	76.78	128.85	937.72	420.86	1110.08	602.55	956.63	468.42	1084.86	455.7
49.215	1	0.07	0.02	0.04	1.61	0.19	0.12	2.1	19.85	0.59	95.79	30.13	1.53	94.35	5.87	63.02	0.05	12.31	21.94	0.28	0.59	0.25	0	7.81	19.85	0	0.02	6.16	0.73	6.61	1.25	0	7.24	0	0	0	2.99	7.92	-2.19	76.36	128.56	937.59	420.63	1109.54	601.53	956.52	467.87	1084.44	455.1
49.249	1	0.07	0.02	0.04	1.97	0.19	0.12	2.56	19.95	0.68	94.88	35.4	1.5	94.72	7.38	65.9	0.05	13.61	22.78	0.28	0.68	0.3	0	6.71	19.95	0	0.02	6.93	0.92	5.76	1.2	0	7.07	0	0	0	2.98	7.56	-1.96	76.21	129.18	935.59	419.28	1109.46	601.98	955.42	467.38	1083.9	454.02
49.282	1	0.07	0.02	0.04	2.05	0.21	0.13	2.71	21.62	0.68	94.58	36.75	1.37	93.33	8.53	64.96	0.05	14.49	24.22	0.31	0.68	0.36	0	6.8	21.62	0	0.02	7.74	0.96	6.08	1.16	0	7.12	0	0	0	4.59	8.81	-1.92	76.83	129.38	936.61	420.2	1108.98	601.69	955.59	467.82	1084.36	455.32
49.315	1	0.07	0.02	0.04	2.46	0.24	0.13	3.34	20.44	0.79	93.32	37.69	2.33	93.49	9.62	66.63	0.04	16.9	26.36	0.23	0.79	0.43	0	6.49	20.44	0	0.02	7.96	1.01	6.09	1.16	0	7.15	0	0	0	4.28	8.68	-2.39	76.78	129.19	936.8	420.67	1108.59	601.74	955.13	468.08	1083.69	455.35
49.349	1	0.07	0.02	0.03	2.97	0.29	0.13	4.18	21.14	0.93	91.63	45.69	3.45	94.25	10.87	70.05	0.05	18.5	28.06	0.22	0.93	0.53	0	6.44	21.14	0	0.02	7.95	1.16	5.43	1.08	0	7.95	0	0	0	3.82	8.01	-2.48	76.52	129.4	935.32	419.72	1108.3	602.07	954.04	467.36	1082.79	454.45
49.382	1	0.07	0.02	0.04	3.29	0.3	0.14	4.65	21.73	0.82	90.7	50.35	3.48	95.16	11.08	71.77	0.05	19.5	28.48	0.2	0.82	0.63	0	6.77	21.73	0	0.02	8.06	1.17	5.14	1.06	0	8.05	0	0	0	2.9	7.11	-2.62	76.24	128.82	935.23	419.93	1108.07	602.46	953.99	466.63	1082.26	454.74
49.415	1	0.07	0.02	0.03	3.65	0.32	0.12	5.31	21.59	0.84	89.37	57.4	4.29	96.09	10.13	75.46	0.05	20.44	28.75	0.21	0.84	0.61	0	7.24	21.59	0	0.02	8.28	1.18	4.85	0.98	0	8.69	0	0	0	1.19	6	-3.16	75.76	129.72	934.92	419.75	1108	602.37	952.78	466.3	1081.9	453.93
49.449	1	0.05	0.01	0.04	2.41	0.48	0.12	3.58	21.37	1.11	92.84	58.77	7.33	95.67	9.52	76.38	0.05	10.16	34.42	0.47	1.11	0.78	0	7.02	21.37	0	0.01	9.07	1.17	4.91	0.8	0.5	9.31	0	0	0	9.7	6.53	-2.52	79.97	128.37	937.62	422.64	1106.2	601.6	954.58	470.15	1082.38	458.03
49.482	1	0.04	0.01	0.03	1.82	0.5	0.12	2.69	20.46	1.17	94.62	53.95	8.1	95.56	9.33	74.84	0.05	4.64	34.89	0.9	1.17	0.79	0	6.69	20.46	0	0.01	8.86	1	5.07	0.75	1.24	9.52	0	0	0	6.46	6.66	-2.33	79.05	128.42	938.48	423.59	1105.27	600.08	954.65	469.25	1082.61	458.49
49.516	1	0.03	0.02	0.03	1.49	0.54	0.12	2.22	16.34	1.31	95.55	38.52	10.35	95.26	10.61	71.17	0.06	1.87	35.85	1.31	1.2	0.89	0	6.68	16.34	0	0.01	4	0.92	5.53	0.62	0.75	9.74	0	0	0	8.07	7	-3.54	79.8	127.72	938.08	424.91	1102.69	599.47	952.43	471.36	1079.5	458.52
49.549	1	0.03	0.02	0.02	1.56	0.3	0.11	2.37	12.52	1.41	95.25	30.46	7.03	95.94	12.68	70.54	0.06	0.94	27.7	1.41	0.89	0.64	0	5.15	12.52	0	0.01	2.92	0.8	6.63	0.53	0.02	8.71	0	0	0	3.26	6.19	-3	77.91	127.99	937.71	425.52	1100.56	597.18	951.48	469.83	1078.97	458.58
49.582	1	0.03	0.02	0.02	1.43	0.14	0.11	2.1	9.19	1.43	95.81	18.21	2.05	97.53	14.21	65.45	0.06	0.68	15.84	1.43	0.49	0.38	0	3.91	9.19	0	0.01	1.88	0.75	7.42	0.51	0	7.65	0	0	0	4.72	3.61	-2.13	78.79	126.45	936.8	426.15	1097.95	596.2	951.29	469.72	1077.37	459.97
49.616	1	0.03	0.02	0.02	1.53	0.08	0.1	2.38	6.51	1.2	95.24	14.25	0	97.09	15.88	64.49	0.06	0.57	9.39	1.2	0.33	0.27	0	2.67	6.51	0	0.01	1.74	0.63	9.91	0.45	0	6.25	0	0	0	1.26	4.46	-2.52	77.38	124.46	934.28	426.23	1095.83	595.99	949.57	468.11	1073.81	460.59
49.649	1	0.03	0.03	0.02	1.72	0.06	0.11	2.85	4.98	0.83	94.31	12.54	0	96.15	19.24	64.17	0.06	0.49	5.8	0.83	0.26	0.17	0	2.04	4.98	0	0.01	2.52	0.62	11.38	0.44	0	5.61	0	0	0	2.12	5.91	-1.76	77.66	122.08	932.58	426.64	1093.84	596.67	949.78	469.17	1071.52	460.06
49.682	1	0.03	0.03	0.02	1.64	0.05	0.16	2.68	4.4	0.5	94.64	6.8	0	97.7	25	56.35	0.05	0.47	4.76	0.5	0.25	0.13	0	1.62	4.36	0	0.01	4.4	0.55	11.97	0.4	0	4.99	0	0	0	1.62	3.25	-3.34	76.99	126.19	929.46	424.86	1094.21	598.52	944.82	469.77	1070.4	457.38
49.716	1	0.04	0.04	0.02	1.58	0.05	0.19	2.59	4.88	0.29	94.81	6.44	0	97.61	27.07	52.13	0.07	0.94	4.88	0.18	0.29	0.13	0	1.19	4.3	0.01	0.01	7.9	0.46	12.84	0.36	0	4.43	0	0	0	1.96	3.45	-3.08	77.16	125.85	928.49	425.01	1093.16	598.88	944.19	469.29	1069.55	458.06
49.749	1	0.03	0.03	0.01	2.09	0.05	0.19	3.7	5.96	0.36	92.6	8.52	0	96.25	29.64	56.61	0.06	1.98	5.96	0.08	0.36	0.1	0	1.04	3.53	0.01	0.01	7.18	0.43	13.55	0.36	0	4.2	0	0	0	4.04	5.78	-2.97	77.42	127.78	925.68	423.95	1093.96	602.22	942.27	469.05	1069.62	458.49
49.783	1	0.04	0.04	0.02	2.31	0.06	0.19	4.4	7.57	0.55	91.2	9.07	0	96.94	28.4	57.07	0.06	4.85	7.74	0.03	0.55	0.13	0	0.71	4.06	0.01	0.01	7.57	0.33	15.78	0.32	0	3.59	0	0	0	3.96	4.72	-3	77.58	127.99	924.62	423.46	1092.57	600.81	940.98	469.66	1068.37	457.24
49.816	1	0.05	0.04	0.02	2.32	0.05	0.16	4.24	5.91	0.52	91.52	8.18	0	96.48	23.86	57.33	0.06	8.2	7.59	0.02	0.52	0.16	0	0.59	4.72	0.01	0.01	5.91	0.29	15.8	0.3	0	3.14	0	0	0	1.63	5.44	-2.6	76.59	127.76	922.81	422.15	1091.85	600.24	940.21	467.71	1067.44	456.03
49.849	1	0.05	0.03	0.02	2.55	0.05	0.13	4.78	5.3	0.49	90.44	10.35	0	96.57	21.15	61.16	0.05	9.52	7.91	0.01	0.49	0.18	0	0.54	5.3	0.01	0.01	3.34	0.28	16.35	0.29	0	2.96	0	0	0	1.26	5.31	-2.36	76.49	128.86	921.36	422	1091.12	600.78	938.75	467.29	1067.14	456.32
49.883	1	0.05	0.03	0.02	2.78	0.04	0.12	5.9	6.13	0.33	88.19	12.97	0	96.2	19.49	63	0.05	10.93	6.13	0.01	0.41	0.2	0	0.33	6.64	0.01	0.01	3.2	0.22	20.13	0.26	0	2.24	0	0	0	2.81	5.85	-2.1	77.16	128.59	921.47	422.03	1089.7	599.28	938.48	467.28	1066.62	456.56
49.916	1	0.05	0.03	0.02	2.73	0.04	0.11	6.22	6.11	0.24	87.56	12.68	0	95.85	17.37	62.85	0.04	12.15	6.11	0.01	0.39	0.22	0	0.24	6.47	0.01	0	2.34	0.21	22.5	0.25	0	1.99	0	0	0	1.02	6.3	-2.54	76.36	129.55	919.57	421.57	1089.75	600.82	936.63	466.86	1065.71	455.87
49.949	1	0.05	0.03	0.02	2.63	0.04	0.09	5.77	6.31	0.26	88.45	15.04	0	97.09	14.37	65.47	0.04	11.49	6.77	0.01	0.39	0.22	0	0.26	6.31	0.01	0	2.09	0.2	21.64	0.26	0	1.99	0	0	0	1.41	4.47	-3.16	76.49	128.71	919.12	421.47	1089.98	601.6	936.4	467.87	1064.48	455.13
49.983	1	0.05	0.03	0.02	2.6	0.05	0.09	6.42	5.37	0.2	87.16	14.75	0	96.81	13.08	66.14	0.03	11.38	8.06	0.01	0.41	0.24	0	0.2	5.37	0.01	0	2.02	0.21	25.11	0.27	0	1.53	0	0	0	0.29	4.93	-3.13	76.13	129.29	918.69	420.69	1089.68	600.7	935.75	466.78	1064.43	454.24
50.016	1	0.06	0.04	0.02	2.34	0.06	0.1	5.6	7.34	0.25	88.79	13.63	0	95.1	13.34	63.02	0.03	11.14	11.49	0.02	0.5	0.34	0	0.25	7.34	0.01	0	2.61	0.21	24.72	0.28	0	1.61	0	0	0	2.95	7.18	-2.21	76.89	128.03	917.22	419.33	1088.46	599.44	936.05	466.5	1063.43	453.58
50.049	1	0.05	0.03	0.03	2.51	0.06	0.09	6.19	8.6	0.27	87.62	19.27	0	95.97	12.55	66.91	0.03	10.2	12.29	0.02	0.52	0.45	0	0.27	8.6	0.01	0	3.39	0.21	25.1	0.29	0	1.39	0	0	0	2.73	6.15	-2.24	76.96	128.79	917.3	419.63	1088	599.35	935.37	466.14	1063.6	454.09
50.083	1	0.06	0.03	0.03	2.73	0.07	0.1	6.4	11.08	0.37	87.21	22.54	0	94.24	12.8	66.89	0.03	12.39	15.77	0.03	0.64	0.51	0	0.37	11.08	0.01	0	6.38	0.21	23.52	0.3	0	1.53	0	0	0	2.8	8.02	-2.52	76.64	128.15	915.32	417.45	1088.37	599.13	934.81	466.12	1062.08	451.17
50.116	1	0.07	0.03	0.03	3.13	0.09	0.11	7.4	15.34	0.47	85.2	30.8	0	92.55	12.12	67.92	0.03	15.78	19.3	0.04	0.83	0.78	0	0.47	15.34	0.01	0	8.86	0.23	23.54	0.28	0	1.64	0	0	0	3.59	9.4	-1.93	76.55	127.38	913.54	416.48	1088.07	600.19	934.69	464.74	1061.36	451.36
50.15	1	0.08	0.03	0.04	3.94	0.16	0.12	8.65	16.78	0.79	82.7	39.27	0	92.08	11.86	71.13	0.03	19.66	29.38	0.08	1.37	1.2	0	0.79	16.78	0.01	0	8.29	0.25	20.77	0.25	0	1.84	0	0	0	4.56	9.73	-1.57	76.72	128.99	912.24	415.33	1088.73	601.01	933.9	464.44	1062.19	450.96
50.183	1	0.09	0.03	0.04	4.71	0.18	0.13	10.28	22.42	1.11	79.45	53.81	0	94.87	12.81	72.82	0.03	22.38	31.44	0.14	1.46	1.2	0	1.11	22.42	0.01	0	7.79	0.26	19.98	0.23	0	2.12	0	0	0	4.81	7.41	-2.84	76.92	131.62	912.79	415.43	1089.06	601.25	931.7	465.09	1062.49	450.35
50.216	1	0.1	0.03	0.05	6.08	0.19	0.15	13.3	26.52	1.29	73.4	65.13	0	94.65	14.16	74.59	0.03	26.72	31.69	0.21	1.76	1.47	0	1.29	26.52	0.01	0	5.14	0.29	19.55	0.2	0	2.26	0	0	0	5.37	7.63	-2.67	77.18	131.6	912.82	415.63	1088.83	601.22	931.79	465.26	1062.58	450.76
50.25	1	0.11	0.02	0.06	8.28	0.21	0.18	17.83	30.93	1.95	64.34	75.77	0	94.27	16.53	76.59	0.03	31.82	33.03	0.31	2.03	1.32	0	1.95	30.93	0.01	0	4.64	0.33	18.38	0.16	0	2.66	0	0	0	5.3	8	-2.54	77.14	131.34	912.24	415.41	1088.88	601.48	931.81	465.45	1062.31	450.52
50.283	1	0.13	0.02	0.05	9.75	0.25	0.17	21.1	29.18	2.2	57.8	75.41	0.08	94.64	15.49	78.1	0.03	36.15	35.41	0.44	2.21	1.36	0	2.2	29.18	0.01	0	4.23	0.34	18.61	0.14	0	2.85	0	0	0	4.27	7.65	-2.27	76.88	131.09	912.15	415.46	1088.6	601.11	932	464.97	1062.29	450.59
50.316	1	0.15	0.02	0.05	11.32	0.25	0.17	24.26	27.48	2.4	51.48	70.86	0.44	94.76	16.11	76.92	0.03	41.1	35.17	0.65	2.4	1.55	0	2.8	27.48	0.01	0	3.39	0.37	18.55	0.12	0	3.16	0	0	0	3.73	7.52	-2.28	76.7	130.99	912.09	415.16	1088.76	600.99	932.08	464.55	1062.29	450.23
50.35	1	0.15	0.02	0.05	13.08	0.3	0.17	28.33	24.91	2.46	46.67	70.94	2.09	94.59	16.09	79.53	0.04	43.6	37.21	0.84	2.46	1.78	0	4.34	24.91	0.01	0	3.19	0.42	18.5	0.1	0	3.83	0	0	0	3.52	7.69	-2.06	76.61	130.59	911.9	414.99	1088.72	600.93	932.38	464.17	1062.23	450.23
50.383	1	0.15	0.02	0.04	15.58	0.3	0.17	33.54	22.88	2.46	41.46	71.39	2.24	95.53	17.23	81.84	0.04	45.92	36.98	0.89	2.46	1.89	0	4.55	22.88	0.01	0	3.06	0.42	18.6	0.09	0	3.92	0	0	0	5.13	6.7	-2.42	77.11	130.97	911.69	414.33	1088.95	601.19	931.85	464.29	1062	449.69
50.416	1	0.15	0.02	0.04	15.86	0.31	0.18	34.58	22.95	2.44	40.42	70.92	2.16	95.7	17.44	81.48	0.04	47.06	36.28	0.91	2.44	1.78	0	5.67	22.95	0.01	0	3.18	0.45	18.71	0.08	0	4.53	0	0	0	5.22	6.49	-2.4	77.17	131.14	911.64	414.4	1088.72	601	931.65	464.46	1061.96	449.71
50.45	1	0.17	0.02	0.04	17.47	0.31	0.19	37.96	22.16	2.44	37.04	71.02	1.58	95.79	17.27	82.33	0.05	49.89	34.96	0.88	2.44	1.68	0	8.32	22.16	0.01	0	3.43	0.5	18.72	0.06	0	5.17	0	0	0	4.91	6.37	-2.31	77.06	131	911.66	414.23	1088.9	600.92	931.9	464.22	1062.08	449.55
50.483	1	0.18	0.02	0.04	19.9	0.29	0.19	41.82	23.32	2.45	33.18	75.06	0.53	95.77	17.62	83.72	0.05	52.44	33.55	0.9	2.45	1.58	0	8.5	23.32	0.01	0	3.72	0.5	18.29	0.06	0	5.17	0	0	0	4.83	6.41	-2.23	77.03	131.04	911.36	414.02	1088.79	600.77	931.77	464.21	1061.97	449.31
50.517	1	0.18	0.02	0.04	21.23	0.31	0.19	44.23	22.62	2.6	30.77	75.86	1.21	95.79	17.72	84.96	0.06	53.82	34.3	0.95	2.6	1.27	0	9.35	22.62	0.01	0	3.4	0.51	17.93	0.04	0	5.65	0	0	0	3.33	6.38	-2.13	76.52	129.98	911.23	414.42	1089.3	601.72	932.61	464.2	1061.76	449.59
50.55	1	0.17	0.01	0.04	23.05	0.36	0.2	47.42	22.33	2.64	27.58	77.32	2.22	96.36	19.53	86.27	0.07	54.34	35.72	0.98	2.64	1.18	0	9.04	22.33	0.01	0	3.2	0.53	17.39	0.04	0	6.23	0	0	0	2.04	5.62	-2.73	76.15	132.01	911.65	414.28	1090.22	601.78	931.65	464.43	1062.73	448.79
50.583	1	0.17	0.01	0.04	27.02	0.41	0.19	53.87	21.21	2.85	21.13	79.65	3.48	96.64	19.73	89.11	0.07	57.15	37.97	0.97	2.85	0.95	0	8.57	21.21	0.01	0	2.68	0.52	17.72	0.04	0	6.17	0	0	0	1.54	5.21	-2.72	76.01	132.9	911.38	413.94	1090.33	601.98	931.04	463.53	1063.12	448.78
50.617	1	0.16	0.01	0.04	26.87	0.48	0.2	54.08	22.1	3.33	20.92	81.8	4.06	96.69	20.53	89.93	0.08	55.96	40.57	1.08	3.33	0.85	0	8.98	22.1	0.01	0	2.82	0.52	17.5	0.03	0	6.36	0	0	0	4.39	5.13	-2.83	76.92	131.35	912.39	413.58	1090.33	601.19	932.29	463.77	1062.76	448.61
50.65	1	0.14	0.01	0.04	23.85	0.37	0.19	49.45	21.38	3.18	25.55	80.12	2.31	95.29	20.28	89.3	0.07	52.49	36.27	1.05	3.18	0.87	0	8.88	21.38	0.01	0	2.97	0.53	17.4	0.03	0	6.17	0	0	0	3.31	6.96	-2.49	76.65	131.45	913.05	413.89	1089.92	599.87	932.7	463.41	1063.33	448.73
50.683	1	0.13	0.01	0.03	21.68	0.3	0.19	45.97	21.45	3.04	29.03	79.8	0.53	94.79	20.76	88.98	0.08	49.22	32.17	1.03	3.04	0.76	0	8.7	21.45	0.01	0	3.35	0.53	17.16	0.03	0	6.21	0	0	0	3.9	7.49	-2.46	76.81	130.36	913.16	413.65	1089.72	599.5	933.26	463.1	1062.81	448.56
50.717	1	0.12	0.01	0.03	19.13	0.24	0.17	42.39	20.94	2.6	32.61	78.48	0	95.2	20.42	88.5	0.08	45.64	28.81	0.91	2.6	0.83	0	7.64	20.94	0.01	0	4.13	0.54	18.08	0.03	0	6.01	0	0	0	5.29	7.06	-2.46	77.32	131.99	913.39	413.26	1089.69	598.88	932.51	463.22	1063.66	448.42
50.75	1	0.11	0.01	0.03	17.7	0.22	0.16	39.63	20.11	1.99	35.37	77.01	0	96.08	19.82	88.27	0.07	43.72	27.43	0.77	1.99	0.83	0	7.46	20.11	0.01	0	4.23	0.58	18.09	0.03	0	6.07	0	0	0	5.12	6.01	-2.46	77.39	131.66	914	413.31	1089.68	598.31	932.96	462.98	1063.81	448.4
50.784	1	0.08	0.01	0.04	10	0.38	0.16	23.86	21.5	1.97	52.27	75.68	3.41	95.87	17.23	85.96	0.07	31.58	35.96	0.8	1.97	0.89	0	7.23	21.5	0.01	0	6.13	0.56	17.39	0.03	0	6.4	0	0	0	7.54	6.27	-2.13	78.61	130.06	914.86	414.19	1089.58	598.38	934.54	464.51	1063.73	449.5
50.817	1	0.05	0.01	0.04	4.65	0.36	0.14	10.72	21.73	1.79	78.55	72.21	4	95.84	13.91	83.49	0.07	16.03	34.46	0.98	1.79	0.85	0	6.97	21.73	0.01	0	5.78	0.54	15.71	0.03	0.31	6.72	0	0	0	9.82	6.31	-1.72	80.34	128.03	917.02	416.4	1089.14	598.17	936.85	466.38	1064.06	451.95
50.85	1	0.04	0.02	0.04	2.65	0.34	0.14	5.65	21.92	1.86	88.69	65.15	4.13	95.5	12.6	79.2	0.07	6.36	33.38	1.35	1.86	0.8	0	7	21.92	0.01	0	4.97	0.51	14.3	0.04	0.25	6.92	0	0	0	6.84	6.72	-2.56	79.42	128.58	919.97	418.2	1089.55	596.8	937.43	467.03	1065.15	452.19
50.884	1	0.03	0.02	0.03	1.91	0.34	0.13	3.71	18.74	2.11	92.58	51.34	5.64	95.34	11.45	75.26	0.07	2.49	32.96	1.77	2.11	0.61	0	6.36	18.74	0.02	0	2.85	0.48	12.64	0.04	0.1	7.14	0	0	0	5.64	6.91	-3.69	78.57	129.59	920.45	419.2	1090.52	598.95	936.47	467.3	1065.25	452.82
50.917	1	0.03	0.02	0.03	1.49	0.32	0.12	2.72	16.39	2.18	94.55	37.16	6.43	96.63	10.58	70.41	0.06	1.07	30.95	2.18	1.84	0.47	0	5.79	16.39	0.02	0	1.18	0.45	12.14	0.04	0.03	7.42	0	0	0	5.55	5.22	-4.27	78.23	129.69	920.74	419.15	1092.68	600.86	937.15	468.64	1065.81	452.31
50.95	1	0.04	0.02	0.03	1	0.42	0.12	1.68	13.52	2.44	96.65	18.76	9.93	97.3	8.35	61.58	0.06	0.52	35.31	2.44	1.9	0.38	0	5.24	13.52	0.02	0	0.62	0.44	11.82	0.04	0.01	7.71	0	0	0	1.4	4.07	-3.62	76.55	130.13	919.44	417.95	1093.62	601.61	937.24	465.85	1066.6	451.64
50.984	1	0.04	0.03	0.03	0.69	0.5	0.12	1.05	11.29	2.42	97.9	8.67	12.66	96.88	6.74	52.75	0.05	0.28	37.33	2.42	1.42	0.29	0	4.55	11.29	0.02	0	0.46	0.4	11.16	0.05	0	8.28	0	0	0	4.47	4.82	-2.52	77.49	132.59	919.65	417.11	1094.58	601.1	937.66	466.56	1069.44	451.96
51.017	1	0.05	0.04	0.02	0.46	0.5	0.13	0.62	9.56	2.34	98.76	3.35	13.51	96.69	5.5	41.94	0.05	0.15	36.62	2.34	1.12	0.32	0	4.4	9.56	0.02	0	0.72	0.39	10.57	0.05	0	8.65	0	0	0	5.84	5.12	-2.19	78.08	130.72	920.92	417.59	1093.85	599.48	939.25	466.97	1069.16	452.37
51.05	1	0.05	0.04	0.02	0.39	0.55	0.13	0.51	8.31	2.19	98.9	2.16	14.57	97.02	5.51	37.58	0.04	0.14	37.46	2.19	0.95	0.43	0	4.2	8.31	0.02	0	1.42	0.41	10.01	0.05	0	9.08	0	0	0	5.53	4.59	-1.71	78.13	129.11	921.35	418.28	1093.09	598.77	940.37	467.01	1068.73	453.1
51.084	1	0.06	0.04	0.02	0.34	0.45	0.13	0.41	7.49	1.53	99.09	1.52	13.45	96.78	5.2	33.9	0.04	0.2	32.93	1.53	0.75	0.53	0	3.98	7.49	0.02	0	2.44	0.4	8.96	0.05	0	9.66	0	0	0	3.45	4.98	-1.13	77.55	128.45	921.9	419.04	1093.38	598.39	941.71	467.48	1069.4	453.53
51.117	1	0.06	0.04	0.02	0.29	0.41	0.13	0.33	7.52	0.84	99.18	1.25	12.36	96.8	4.78	29.64	0.03	0.32	31.35	0.84	0.74	0.56	0	3.83	7.52	0.02	0	4.44	0.38	8.55	0.05	0	9.54	0	0	0	-0.43	4.96	-0.46	76.24	129.7	920.85	418.58	1094.43	599.72	941.61	465.22	1070.82	453.9
51.151	1	0.06	0.05	0.02	0.25	0.46	0.13	0.28	7.25	0.82	99.09	1.26	13.86	96.93	4.3	25.65	0.03	0.5	31.7	0.54	0.82	0.53	0	2.93	7.25	0.02	0.01	3.97	0.34	8.25	0.06	0	10.33	0	0	0	0.46	4.74	-0.74	76.31	132.53	920.83	417.81	1096.39	601.37	940.83	464.97	1072.89	453.79
51.184	1	0.06	0.05	0.02	0.22	0.58	0.13	0.24	7.15	0.95	98.85	1.51	16.02	96.45	4.35	22.68	0.03	0.75	34.2	0.41	0.95	0.48	0	2.62	7.15	0.02	0.01	3.06	0.3	7.69	0.07	0	11.14	0	0	0	3.58	5.48	-0.88	77.06	134.36	921.87	417.49	1098.7	602.84	941.46	466.05	1075.29	454.19
51.217	1	0.06	0.04	0.02	0.27	0.58	0.13	0.32	7	1.12	98.84	1.66	16.07	98.37	4.93	27.81	0.03	1	35.56	0.33	1.12	0.32	0	2.27	7	0.02	0.01	2.17	0.32	8.23	0.06	0	10.51	0	0	0	5.4	1.49	-2.18	77.57	134.09	922.96	417.48	1100.63	605.09	941.74	466.86	1075.2	453.87
51.251	1	0.06	0.04	0.02	0.26	0.97	0.14	0.3	10.21	1.75	98.06	3.71	19.23	98.18	4.9	27.84	0.04	1	42.6	0.37	1.75	0.33	0	2.16	10.21	0.03	0.01	2.4	0.21	6.96	0.08	0	11.59	0	0	0	1.52	2.07	-4.07	75.95	135.08	922.76	415.45	1106.47	609.81	942.19	465.7	1076.45	450.86
51.284	1	0.06	0.04	0.03	0.29	1.18	0.14	0.36	13.16	2.21	97.65	6.13	19.59	96.83	5.02	31.59	0.05	0.84	46.22	0.52	2.71	0.35	0	2.21	13.16	0.02	0.01	2.44	0.21	7.37	0.09	0	11.5	0	0	0	6.1	4.91	-2.87	77.32	136.47	922.39	414.39	1108.45	611.06	943.62	467.25	1079.16	451.34
51.317	1	0.06	0.04	0.03	0.28	1.2	0.13	0.37	13.51	1.93	97.61	6.65	19.35	96.47	4.3	31.88	0.05	0.69	46.95	0.43	3.61	0.33	0	1.93	13.51	0.02	0.02	2.91	0.21	8.69	0.09	0	11.27	0	0	0	8.71	5.46	-2.08	78.32	138.06	922.63	413.11	1110.62	612.53	944.72	466.05	1082.07	452.12
51.351	1	0.06	0.04	0.03	0.25	1.59	0.14	0.36	15.23	1.83	96.82	10.52	20.72	97.36	3.92	29.69	0.05	0.61	51.46	0.44	4.31	0.69	0	1.83	15.23	0.01	0.02	4.41	0.21	11.11	0.1	0	11.58	0	0	0	7.77	3.96	-2.79	78.08	139.25	922.34	411.95	1111.12	612.62	943.39	464.48	1081.96	450.79
51.384	1	0.06	0.04	0.03	0.23	1.2	0.13	0.31	13.53	1.95	97.61	6.02	19.74	96.74	3.31	27.04	0.05	0.5	45.61	0.46	3.75	0.53	0	1.95	13.53	0.01	0.03	2.44	0.2	10.71	0.1	0	11.96	0	0	0	5.52	5.05	-2.81	77.24	139.7	922.4	409.15	1112.82	611.54	943.96	460.68	1083.11	448.21
51.417	1	0.06	0.04	0.03	0.21	1.01	0.13	0.3	13.75	2.04	97.98	4.44	19.13	96.61	3.03	25.46	0.05	0.4	41.39	0.56	2.8	0.43	0	2.04	13.75	0.01	0.03	1.82	0.21	11.46	0.12	0	12.58	0	0	0	6.9	5.25	-1.53	77.41	139.73	919.88	402.04	1113.38	607.45	944.33	454.68	1083.54	442.65
51.451	1	0.06	0.04	0.03	0.19	1.39	0.14	0.27	14.08	2.48	97.22	6.09	21.75	97.69	2.55	23.31	0.06	0.34	45.21	0.64	2.48	0.74	0	2.55	14.08	0.01	0.05	1.74	0.22	11.83	0.14	0	13.51	0	0	0	10.65	3.28	-2.68	78.56	138.37	918.4	399.21	1114.11	608.7	943.47	453.79	1081.18	440.19
51.484	1	0.07	0.04	0.03	0.13	2.06	0.16	0.18	16.17	2.97	95.87	9.67	24.4	98.35	2.2	14.64	0.07	0.27	49.35	0.84	3.01	0.63	0	2.97	16.17	0.01	0.07	1.54	0.23	11.68	0.15	0	15.01	0	0	0	10.52	1.57	-4.08	78.54	136.36	922.25	393.76	1113.7	599.14	944.83	447.68	1080.39	432.95
51.518	1	0.07	0.04	0.03	0.12	4.42	0.17	0.19	12.54	3.44	91.15	16.76	30.29	97.43	2.37	13.92	0.09	0.26	60.85	0.92	4.05	1.57	0	3.44	12.54	0.01	0.09	3.47	0.23	13.26	0.2	0	16.23	0	0	0	10.04	3.82	-1.94	78.75	138.55	922.41	393.17	1114.08	597.68	946.1	446.11	1084.12	433.95
51.551	1	0.07	0.04	0.02	0.11	3.78	0.16	0.19	10.05	3.94	92.44	10.77	29.42	97.6	2.51	12.33	0.11	0.27	56.96	0.83	4.07	1.46	0	3.94	10.05	0.01	0.14	3.81	0.22	14.06	0.25	0	16.73	0	0	0	9.85	3.47	-1.59	78.68	138.07	922.72	392.67	1115.17	597.84	947.43	445.81	1084.96	433.68
51.584	1	0.06	0.04	0.02	0.11	3.84	0.16	0.19	9.64	4.1	92.32	9.53	29.45	97.34	2.78	12.28	0.11	0.3	55.69	1.07	4.1	1.11	0	4.12	9.64	0.01	0.15	4.95	0.22	14.54	0.26	0	17.53	0	0	0	11.46	4	-1.23	79.37	141.56	922.26	392.62	1114.13	596.64	945.26	446.62	1086.27	434.08
51.618	1	0.06	0.03	0.02	0.1	5.64	0.16	0.21	8.88	3.75	88.72	11.62	32.92	98.11	2.83	11.84	0.14	0.29	59.2	1.35	3.75	0.91	0	4.36	8.88	0.01	0.11	5.7	0.22	17.19	0.25	0	19.36	0	0	0	9.54	2.26	-2.43	78.83	139.57	928.6	395.28	1116.04	595.08	949.09	447.13	1088.13	435
51.651	1	0.07	0.04	0.02	0.1	5.04	0.18	0.19	8.8	3.26	89.92	10.92	32.03	96.13	3.6	9.28	0.14	0.29	58.41	1.54	3.26	0.85	0	4.5	8.8	0.01	0.1	5.1	0.23	16.53	0.22	0	18.7	0	0	0	14.56	5.94	-1.6	81.29	139.53	932.52	400.62	1113.04	592.98	950.5	451.97	1089.58	440.76
51.684	1	0.07	0.04	0.02	0.09	3.82	0.18	0.17	9.24	2.68	92.37	7.59	29.8	96.99	3.58	6.65	0.15	0.26	52.99	0.99	2.68	0.79	0	5.28	9.24	0.01	0.11	5.04	0.27	16.38	0.22	0	18.84	0	0	0	7.75	4.64	-1.47	78.9	134.04	933.33	403.52	1110.88	591.57	952.77	452.2	1086.37	441.41
51.718	1	0.07	0.04	0.02	0.08	3	0.18	0.15	9.01	2.31	94	4.18	28.29	97.17	4.02	4.33	0.2	0.25	45.35	0.9	2.31	0.78	0	6.23	9.01	0.01	0.11	4.08	0.27	15.68	0.27	0	20.48	0	0	0	8.15	4.32	-1.59	79.29	135.18	935.36	406.8	1109.21	590.4	952.25	455.2	1086.96	443.9
51.751	1	0.07	0.04	0.02	0.09	0.96	0.14	0.15	6.99	1.77	98.07	1.21	20.43	95.93	3.67	4.73	0.19	0.26	27.53	0.91	1.77	0.98	0	5.63	6.99	0.01	0.09	3.41	0.29	15	0.27	0	19.18	0	0	0	8.63	6.21	-2.68	80.07	135.72	938.29	410.19	1106.31	586.54	951.08	459.64	1085.94	444.45
51.785	1	0.07	0.04	0.02	0.09	0.63	0.13	0.14	6.02	1.43	98.75	1.26	17.93	96.01	3.42	4.46	0.17	0.27	19.27	0.85	1.43	0.86	0	5.83	6.02	0.01	0.06	1.88	0.37	14.94	0.27	0	19.49	0	0	0	1.18	6.09	-3.76	77.37	135.87	938.01	410.55	1107.38	587.93	950.2	457.85	1085.31	443.44
51.818	1	0.07	0.04	0.02	0.09	0.55	0.14	0.13	6.26	1.3	98.89	1.17	16.75	96.55	3.45	3.87	0.18	0.26	18.15	0.85	1.3	0.79	0	6.26	5.71	0.01	0.05	2.24	0.37	12.58	0.3	0	18.92	0	0	0	4.58	5.35	-2.92	78.74	135.18	938.55	411.94	1106.29	588.44	951.05	458.4	1085.69	446.29
51.851	1	0.07	0.05	0.02	0.09	0.45	0.14	0.12	6.46	1.16	99.11	1.04	15.01	96.76	3.28	3.66	0.17	0.27	15.96	0.82	1.16	0.72	0	6.46	5.75	0.01	0.04	2.16	0.36	11.65	0.33	0	18.11	0	0	0	1.3	5.01	-3.19	77.49	134.44	937.03	411.19	1105.36	587.77	949.96	457.4	1083.79	444.58
51.885	1	0.07	0.05	0.02	0.09	0.36	0.14	0.11	6.39	1.07	99.27	0.85	13.1	97.39	3.39	4.02	0.19	0.26	15.22	0.83	1.07	0.66	0	6.39	5.6	0.01	0.04	2.68	0.35	9.69	0.34	0	16.65	0	0	0	2.05	3.91	-3.55	77.91	134.52	936.98	411.82	1104.14	587.09	948.95	458.51	1082.77	444.78
51.918	1	0.07	0.05	0.02	0.1	0.33	0.14	0.12	6.32	1.09	99.33	0.75	12.38	96.34	3.19	6.14	0.19	0.28	15.27	1.09	0.93	0.71	0	6.32	5.42	0.01	0.04	2.78	0.33	9.22	0.35	0	15.82	0	0	0	2.1	5.65	-4.23	77.6	134.2	934.79	410.92	1104.86	588.9	947.69	458.4	1081.2	444.71
51.951	1	0.07	0.05	0.02	0.12	0.33	0.13	0.14	6	1.84	99.35	0.72	12.58	96.52	3.49	9.41	0.18	0.3	15.35	1.84	0.85	0.73	0	6	4.64	0.01	0.03	1.88	0.3	9.06	0.37	0	15.56	0	0	0	3.6	5.39	-4.8	78.26	133.07	934.27	411.18	1105.13	589.58	947.53	458.93	1080.01	446.46
51.985	1	0.07	0.05	0.02	0.16	0.28	0.11	0.18	4.24	2.35	99.44	0.57	12.05	96.6	3.37	16.43	0.16	0.27	16.27	2.35	0.74	0.87	0	4.24	3.86	0.01	0.03	1.37	0.28	8.82	0.4	0	13.83	0	0	0	5.04	5.27	-4.79	78.74	134.13	933.25	411.45	1104.25	589.94	946	459.57	1079.57	447.37
52.018	1	0.06	0.04	0.02	0.16	0.35	0.11	0.2	3.75	2.34	99.31	0.59	14	95.99	3.55	18.08	0.15	0.23	19.31	2.34	0.6	0.89	0	3.75	3.59	0.01	0.04	0.84	0.27	8.66	0.42	0	14.13	0	0	0	2.08	6.12	-4.77	77.82	132.25	933.49	412.91	1102.89	589.39	946.5	459.92	1078.17	447.61
52.051	1	0.06	0.04	0.02	0.18	0.37	0.1	0.21	3.03	2.74	99.27	0.55	14.74	96.64	3.63	19.87	0.14	0.21	21.17	2.74	0.48	1.06	0	3.03	2.92	0.01	0.05	0.72	0.27	7.84	0.4	0	13.68	0	0	0	0.83	5.21	-5.1	77.31	130.78	932.14	412.82	1101.78	589.41	945.74	459.73	1075.92	447.15
52.085	1	0.07	0.04	0.02	0.19	0.43	0.1	0.21	2.35	2.24	99.14	0.57	16.17	96.71	3.38	21.61	0.14	0.21	25.5	3.33	0.47	1.25	0	2.24	2.35	0.01	0.05	0.71	0.27	6.76	0.39	0	12.89	0	0	0	1.23	5.09	-5.1	77.37	130.53	931.07	412.5	1100.92	589.46	944.9	459.47	1074.84	446.98
52.118	1	0.07	0.04	0.02	0.18	0.54	0.1	0.19	2.15	2.15	98.92	0.71	18.25	96.35	3.02	19.9	0.13	0.13	28.73	4.8	0.52	1.68	0	2.15	1.78	0.01	0.06	0.54	0.28	6.81	0.4	0.13	13.32	0	0	0	5.63	5.64	-5.72	79.54	129.26	931.28	414.14	1099.87	590.37	944.62	462.38	1073.16	448.81
52.152	1	0.08	0.04	0.02	0.17	0.79	0.11	0.19	1.98	1.98	98.42	1.16	20.81	96.19	3.13	19.47	0.13	0.09	35.8	7.71	1.38	3.65	0	1.98	1.51	0.02	0.06	0.62	0.25	6.65	0.5	1.39	13.19	0	0	0	8.25	5.86	-5.31	80.72	132.37	930.15	414.59	1100.07	592.46	942.82	463.56	1074.56	450.59
52.185	1	0.09	0.04	0.02	0.16	0.87	0.11	0.18	1.77	1.77	98.26	1.2	21.75	96.77	2.9	18.22	0.14	0.07	36.42	10.6	1.44	3.75	0	1.77	1.46	0.02	0.07	0.64	0.21	6.54	0.53	0.27	13.74	0	0	0	6.84	5.01	-4.06	80.19	132.97	929.16	417.01	1097.23	593.41	941.81	464.3	1074.25	452.52
52.218	1	0.1	0.04	0.02	0.14	0.8	0.1	0.16	1.67	1.67	98.4	1	21.06	95.78	2.66	16.08	0.15	0.06	33.97	12.87	1.98	4.81	0	1.67	1.47	0.02	0.07	0.71	0.2	6.88	0.54	0.04	14.23	0	0	0	5.89	6.38	-3.25	79.75	133.49	928.85	418.91	1093.77	592.44	940.53	465.28	1073.43	452.74
52.252	1	0.11	0.04	0.02	0.13	0.57	0.1	0.15	1.67	1.67	98.86	0.66	18.61	96.64	2.52	13.83	0.13	0.06	26.63	14.14	1.92	3.96	0	1.67	1.53	0.03	0.06	1.15	0.17	7.29	0.55	0.02	14.89	0	0	0	7.28	5.21	-3.93	80.2	134.01	925.97	417.99	1092.28	592.15	937.3	465.1	1070.81	453.44
52.285	1	0.1	0.05	0.02	0.14	0.31	0.09	0.16	1.5	1.26	99.38	0.59	14.38	96.48	2.95	13.93	0.13	0.06	17.54	11.97	1.02	1.39	0	1.26	1.5	0.03	0.05	0.82	0.16	7.94	0.55	0	14.07	0	0	0	5.63	5.44	-4.51	79.06	130.6	924.26	417.41	1091.88	593.89	937.64	465.11	1067.47	450.96
52.318	1	0.1	0.04	0.02	0.13	0.4	0.09	0.16	1.52	1.03	99.2	0.71	16.71	97.12	2.72	13.36	0.14	0.06	19.42	13.97	1.05	0.94	0	1.03	1.52	0.03	0.04	0.64	0.15	8.96	0.54	0	15.38	0	0	0	0.62	4.41	-3.86	76.58	131.14	922.55	415.85	1093.23	595.1	937.87	463.42	1068.14	448.37
52.352	1	0.1	0.04	0.02	0.13	0.57	0.09	0.17	1.55	0.75	98.85	0.79	19.68	96.17	2.54	14.09	0.15	0.06	24.32	15.66	1.14	0.79	0	0.75	1.55	0.03	0.03	0.56	0.15	10.61	0.45	0	16.14	0	0	0	0.78	5.89	-3.96	76.68	130.15	922.45	415.82	1092.2	593.64	937.85	464.08	1066.96	447.58
52.385	1	0.09	0.04	0.02	0.14	0.64	0.09	0.17	1.64	0.76	98.72	0.67	20.25	96.13	2.42	15.1	0.15	0.09	28.45	11.91	1.14	0.8	0	0.76	1.64	0.03	0.03	0.64	0.15	9.98	0.44	0	15.04	0	0	0	1.98	5.94	-3.06	77.23	130.01	923.57	416.23	1092.96	592.81	939.86	465.84	1068.65	448
52.418	1	0.08	0.04	0.02	0.13	1.25	0.1	0.17	1.72	0.67	97.51	1.45	25.13	96.31	2.25	13.88	0.16	0.15	39.15	8.24	1.68	1.32	0	0.67	1.72	0.03	0.03	1.04	0.16	10.11	0.42	0	15.61	0	0	0	0.09	5.7	-2.66	76.25	130.93	922.6	415.18	1095.41	595.22	940.46	464.67	1070.28	447.68
52.452	1	0.08	0.04	0.02	0.11	0.95	0.1	0.14	2	0.58	98.11	0.97	23.22	96.56	1.79	11.15	0.17	0.18	33.25	4.86	1.24	1.31	0	0.58	2	0.03	0.03	1.89	0.16	9.89	0.42	0	16.11	0	0	0	0.15	5.33	-2.66	76.03	131.94	922.93	415.65	1098.4	598.55	941.6	465.99	1072.39	448.58
52.485	1	0.08	0.05	0.02	0.11	0.79	0.1	0.13	2.71	0.62	98.42	0.84	21.65	97.75	1.85	10.2	0.17	0.21	30.41	3.66	0.93	0.92	0	0.62	2.4	0.03	0.04	2.71	0.15	9.16	0.41	0	15.91	0	0	0	-1.3	3.13	-1.68	75.43	136.01	923.81	415.3	1101.74	600.79	942.31	464.05	1077.62	450.26
52.519	1	0.08	0.05	0.02	0.12	0.53	0.1	0.13	3.39	0.66	98.94	0.65	18.12	98.2	1.68	10.42	0.22	0.25	26.21	2.25	0.8	0.49	0	0.66	3.39	0.03	0.04	2.7	0.14	8.66	0.36	0	14.41	0	0	0	2	1.99	-0.94	75.93	135.54	924.3	414.81	1106.76	605.92	946.03	465.07	1080.92	451.78
52.552	1	0.08	0.05	0.02	0.11	0.75	0.11	0.13	5.14	0.69	98.49	1.08	20.5	98.06	1.12	9.76	0.27	0.28	31.57	2.56	1.13	0.54	0	0.69	5.14	0.03	0.04	2.59	0.14	8.74	0.34	0.01	14.89	0	0	0	3.62	2.39	-1.95	76.25	135.23	929.25	417.53	1111.83	609.92	950.17	467.9	1084.72	454.41
52.585	1	0.08	0.05	0.02	0.1	1.09	0.11	0.11	6.19	0.67	97.82	1.73	23.3	98.29	0.84	8.02	0.33	0.29	36.87	1.95	1.49	0.56	0	0.67	6.19	0.03	0.04	1.62	0.13	8.13	0.32	0.01	15.54	0	0	0	2.91	1.75	-2.35	76	132.13	932.55	418.83	1115.05	611.03	954.74	469.92	1085.98	454.61
52.619	1	0.08	0.05	0.02	0.1	1.27	0.12	0.11	6.74	0.58	97.47	2.34	24.15	98.07	0.68	6.19	0.45	0.24	40.18	1.6	1.87	0.55	0	0.58	6.74	0.03	0.03	1.34	0.12	8.68	0.29	0	15.22	0	0	0	2.66	2.35	-1.97	75.61	133.2	934.32	418.47	1119.59	613.88	957.66	469.25	1090.13	455.41
52.652	1	0.08	0.05	0.02	0.09	2.45	0.14	0.1	7.79	0.54	95.11	5.63	28.97	98.35	0.56	4.74	0.54	0.22	50.47	1.76	2.31	0.72	0	0.54	7.79	0.02	0.03	1.15	0.11	8.7	0.29	0.02	16.01	0	0	0	2.9	1.57	-1.42	75.77	133.91	937.62	420.87	1122.33	615	960.88	472.25	1094	457.78
52.685	1	0.08	0.05	0.02	0.08	2.83	0.14	0.1	7.76	0.59	94.34	6.13	30.46	98.41	0.41	4.38	0.59	0.2	51.61	1.56	2.01	0.58	0	0.43	7.76	0.02	0.03	1	0.11	8.36	0.29	0.01	16.77	0	0	0	3.22	1.37	-2.06	75.66	132.02	941.23	421.99	1125.28	616.98	964.36	471.32	1095.84	459.41
52.719	1	0.08	0.05	0.02	0.08	3.09	0.13	0.09	5.9	0.63	93.82	5.87	31.51	98.25	0.32	3.89	0.63	0.16	52.9	1.8	2.25	0.57	0	0.34	5.9	0.01	0.02	0.92	0.11	8.18	0.25	0.01	16.93	0	0	0	4.92	1.85	-2.08	75.91	134.18	941.43	420.28	1127.48	617.31	964.49	471.35	1098.01	458.12
52.752	1	0.07	0.05	0.02	0.08	3.4	0.12	0.09	3.88	0.69	93.19	5.3	32.88	98.75	0.19	3.55	0.69	0.17	53.57	2.01	2.39	0.39	0	0.26	3.88	0.01	0.02	0.4	0.13	8.24	0.21	0.01	17.48	0	0	0	0.85	0.16	-1.65	74.5	134.67	945.61	421.71	1134.47	621.07	970.17	471.86	1104.29	459.71
52.786	1	0.07	0.04	0.02	0.07	7.16	0.12	0.08	2.56	0.82	85.68	8.09	39.19	98.71	0.12	2.63	0.82	0.17	60.53	2.58	3.8	0.2	0	0.26	2.56	0.01	0.02	0.17	0.12	5.99	0.16	0.01	20.97	0	0	0	1.84	-0.32	-1.57	74.45	135	947.76	421.77	1139.97	624.8	973.95	473.54	1108.29	460.31
52.819	1	0.06	0.04	0.02	0.06	10.13	0.11	0.07	1.66	0.89	79.73	10.23	41.97	98.38	0.09	2.28	0.89	0.18	64.64	2.59	4.99	0.16	0	0.25	1.66	0.01	0.02	0.24	0.11	4.74	0.13	0	22.28	0	0	0	2.33	-1.47	-1.97	74.31	133.96	952.18	422.74	1146.39	628.7	979.47	474.74	1112.78	461.66
52.852	1	0.06	0.03	0.02	0.06	14.75	0.1	0.07	1.53	0.9	70.5	13.24	44.48	98.49	0.07	2.19	0.9	0.19	68.41	2.87	7.65	0.1	0	0.22	1.53	0.01	0.03	0.39	0.1	4.22	0.1	0	24.2	0	0	0	5.14	1.1	-2.53	75.38	136.32	957.05	424.66	1150.28	629.81	982.14	477.9	1117.69	463.49
52.886	1	0.05	0.02	0.02	0.04	27.1	0.09	0.07	1.39	1.1	47.9	16.6	49.65	98.6	0.05	1.96	1.1	0.19	71.86	2.76	11.34	0.12	0	0.16	1.39	0.01	0.04	0.74	0.08	3.32	0.08	0	29.3	0	0	0	4.59	0.75	-2.51	75.17	137.1	960.86	425.69	1154.87	631.2	986	479.66	1122.23	464.25
52.919	1	0.04	0.01	0.01	0.04	41.93	0.07	0.07	1.25	1.25	33.07	18.82	55.25	98.47	0.05	1.8	1.25	0.21	73.95	2.82	12.25	0.12	0	0.14	1.19	0.01	0.05	0.99	0.07	3.07	0.06	0	34.19	0	0	0	4.5	1.19	-2.8	74.98	136.43	965.91	426.95	1160.91	633.94	991.58	480.71	1127.18	465.66
52.952	1	0.04	0.01	0.01	0.03	50.46	0.07	0.07	1.27	1.27	24.54	19.28	58.31	98.5	0.04	1.49	1.27	0.22	74.54	3.13	12.7	0.1	0	0.12	0.93	0.01	0.06	0.98	0.06	2.87	0.05	0	36.97	0	0	0	5.16	-1.06	-2.46	75.05	135.24	970.56	428.5	1166.07	636.64	997.35	481.77	1131.89	468.02
52.986	1	0.03	0.01	0.01	0.03	61.81	0.06	0.07	1.69	1.69	13.19	33.86	63.79	98.68	0.04	1.31	1.69	0.24	71.81	3	10.49	0.08	0	0.07	0.91	0.01	0.07	0.76	0.06	2.48	0.04	0	42.5	0	0	0	9.24	-0.42	-1.97	76.81	133.04	975.19	430.44	1166.11	634.2	1001.35	483.67	1133.71	470.21
53.019	1	0.03	0.01	0.01	0.03	50.97	0.06	0.07	1.38	1.38	24.03	30.75	62.35	98.25	0.04	1.31	1.38	0.25	65.74	1.5	5.85	0.05	0	0.06	1.11	0.01	0.07	0.88	0.06	2.29	0.03	0	41.61	0	0	0	4.71	-1.87	-1.44	75.58	133.46	985.54	436.42	1172.85	635.1	1010.11	486.87	1143.06	475.24
53.052	1	0.03	0.01	0.01	0.03	58.18	0.05	0.06	1.45	1.45	16.82	51.69	65.25	98.18	0.04	1.3	1.45	0.25	60.1	1.6	6.89	0.06	0	0.04	1.16	0.01	0.08	1	0.06	2.16	0.03	0	47.09	0	0	0	1.69	2.06	-1.7	74	136.05	987.12	435.95	1176.6	636.07	1011.25	486.41	1146.76	474.3
53.086	1	0.02	0	0.01	0.02	57.08	0.04	0.06	2.08	1.23	17.92	64.36	65.16	98.62	0.03	1.26	1.23	0.27	52.88	1.32	7.49	0.08	0	0.03	1.71	0.01	0.08	2.08	0.05	1.54	0.02	0	50.34	0	0	0	2.59	-0.65	-2.88	74.24	129.21	994.79	438.31	1184.71	639.76	1021.67	490.37	1149.98	475.25
53.119	1	0.02	0	0.01	0.02	52.59	0.03	0.06	3.12	1.12	22.41	67.17	62.83	98.52	0.03	1.19	1.12	0.28	48.15	1	9.65	0.11	0	0.03	2.05	0.01	0.08	3.12	0.05	1.21	0.02	0	51.12	0	0	0	0.54	-1.02	-2.36	72.64	138.01	994.68	435.49	1190.43	643.05	1020.14	486.56	1157.64	474.73
53.153	1	0.02	0	0.01	0.01	75.69	0.02	0.06	7.09	0.82	0	84.03	66.19	98.71	0.02	1.22	0.84	0.3	54.78	0.89	21.3	0.22	0	0.03	2.25	0.01	0.09	7.09	0.05	0.82	0.02	0	57	0	0	0	5.26	0.3	-2.57	74.24	129.8	996.54	435.24	1192.84	645.06	1026.49	487.98	1155.63	474.87
53.186	1	0.02	0	0.01	0.01	73.13	0.02	0.06	9.52	0.61	1.87	87.84	66.81	98.46	0.02	1.4	0.72	0.27	48.52	0.58	17.24	0.24	0	0.03	2.68	0.01	0.08	9.52	0.04	0.61	0.02	0	58.97	0	0	0	1.38	1.21	-2.25	72.79	132.94	1002.71	435.56	1200.8	645.77	1032.26	488.19	1164.51	474.64
53.219	1	0.02	0	0.01	0.02	63.67	0.02	0.06	9.43	0.57	11.33	88.12	64.99	97.85	0.02	1.75	0.66	0.26	40.43	0.34	13.87	0.31	0	0.03	2.9	0.01	0.1	9.43	0.04	0.57	0.02	0	59.13	0	0	0	3.91	2.91	-3.01	73.15	132.44	1005.86	435.32	1206.74	649.83	1036.34	488.93	1168.06	475.24
53.253	1	0.02	0	0.01	0.01	73.05	0.02	0.06	11.24	0.37	1.95	93.68	69.64	98.18	0.01	2.38	0.58	0.33	39.63	0.28	11.88	0.33	0	0.04	3.26	0.01	0.12	11.24	0.03	0.37	0.02	0	63.45	0	0	0	2.02	2.05	-2.69	72.35	133.39	1009.21	435.17	1211.85	651.27	1040.32	488.16	1173.11	475.43
53.286	1	0.02	0	0	0.01	66.98	0.02	0.06	14.55	0.35	8.02	94.19	69.01	98.71	0.01	2.08	0.52	0.28	33.42	0.38	6.64	0.25	0	0.05	3.89	0.01	0.23	14.55	0.02	0.35	0.02	0	64	0	0	0	2.86	0.3	-3.47	72.3	135.77	1013.12	433.77	1219.31	654.01	1043.98	488.53	1179	474.31
53.319	1	0.02	0	0	0.01	70.96	0.02	0.06	9.75	0.32	4.04	95.14	72.52	98.55	0.01	2.35	0.48	0.26	34.39	0.29	4.51	0.17	0	0.05	4.27	0.01	0.35	9.75	0.02	0.32	0.02	0	65.17	0	0	0	1.56	-0.89	-3.12	71.83	133.2	1017.68	434.09	1222.62	653.16	1049.53	487.15	1182.15	474.67
53.353	1	0.02	0	0	0.01	79.18	0.02	0.06	9.98	0.26	0	95.65	76.39	98.61	0.01	2.65	0.43	0.24	40.77	0.33	3.85	0.13	0	0.06	3.61	0	0.53	9.98	0.02	0.26	0.03	0	65.9	0	0	0	1.46	-0.68	-3.27	71.45	132.56	1022.01	434.61	1227.13	653.9	1054.16	487.8	1186.11	475.02
53.386	1	0.01	0	0	0.02	75.48	0.02	0.07	6.87	0.24	0	95.79	75.96	98.52	0.01	3.38	0.42	0.29	36.62	0.36	3.17	0.08	0	0.06	2.91	0	0.8	6.87	0.02	0.24	0.03	0.01	66.11	0	0	0	1.44	-1	-3.45	71.19	134.92	1026.6	435.25	1230.82	652.98	1056.92	489.25	1191.09	475.04
53.419	1	0.01	0	0	0.02	68.36	0.02	0.06	3.94	0.2	6.64	96.17	74.08	98.52	0.01	3.24	0.38	0.31	29.16	0.32	3.31	0.06	0	0.07	2.68	0	1.08	3.94	0.02	0.2	0.03	0.01	66.73	0	0	0	3.29	-1.02	-3.08	71.74	133.47	1030.21	436.05	1233.46	653.59	1061.11	489.25	1193.99	476.76
53.453	1	0.01	0	0	0.02	63.56	0.02	0.06	3.92	0.14	11.44	95.01	72.26	98.69	0.01	2.91	0.3	0.34	28.78	0.38	3.1	0.06	0	0.08	2.49	0	1.48	3.92	0.02	0.14	0.03	0.01	65	0	0	0	4.73	0.39	-3.27	72.22	133.12	1032.85	437.31	1235.76	654.64	1063.65	491.34	1196.1	477.94
53.486	1	0.02	0	0	0.02	59.97	0.02	0.06	2.72	0.12	15.03	94.35	71.5	97.96	0.01	2.16	0.32	0.35	27.72	0.54	2.58	0.04	0	0.08	2.72	0	1.74	2.05	0.02	0.12	0.03	0	64.18	0	0	0	1.3	-2.64	-3.62	71.29	135.27	1036.99	437.04	1242.09	655.48	1067.41	491.95	1201.8	476.54
53.52	1	0.01	0	0	0.01	75.09	0.02	0.06	3.12	0.12	0	95.98	77.44	98.15	0	1.57	0.32	0.34	35.66	0.53	2.2	0.07	0	0.12	3.12	0	2.14	1.35	0.02	0.08	0.04	0	66.41	0	0	0	7.62	-2.15	-4.31	73.63	134.64	1044.06	441.83	1245.74	658.82	1072.34	496.74	1206.23	482.46
53.553	1	0.01	0	0	0.01	74.23	0.02	0.06	3.45	0.18	0.77	95.97	76.57	98.52	0	1.51	0.32	0.37	34.89	0.63	3.07	0.11	0	0.18	3.45	0	2.03	1.66	0.02	0.05	0.04	0	66.4	0	0	0	8.51	-1.01	-4.77	74.6	133.87	1048.61	445.18	1248.36	659.38	1076.12	501.95	1208.83	484.34
53.586	1	0.02	0	0	0.02	64.28	0.02	0.06	4.57	0.23	10.72	94.94	71.98	98.64	0	1.37	0.38	0.39	29.53	0.72	4.16	0.16	0	0.23	4.57	0	2.3	1.67	0.02	0.04	0.04	0.01	64.91	0	0	0	6.55	-0.59	-4.92	73.39	134.84	1051.54	447.73	1249.78	659.88	1077.58	503.33	1211.33	486.24
53.62	1	0.02	0	0	0.02	42.9	0.02	0.06	5.02	0.28	32.1	92.52	64.39	98.7	0	1.17	0.41	0.45	19.21	0.49	4.63	0.21	0	0.28	5.02	0	1.8	2.34	0.01	0.03	0.05	0	62.32	0	0	0	7.54	0.35	-4.13	74.35	135.38	1056.14	452.39	1249.69	659.93	1080.14	505.12	1214.86	491.76
53.653	1	0.02	0	0	0.02	31.62	0.02	0.06	5.98	0.28	43.38	89.84	60.31	98.05	0	0.93	0.44	0.52	14.76	0.39	3.49	0.15	0	0.28	5.98	0	2.04	3.51	0.01	0.03	0.06	0	60.23	0	0	0	3.79	2.4	-3.46	73.13	135.55	1059.82	457.05	1248.51	657.21	1082.12	508.93	1216.87	494.19
53.686	1	0.02	0	0.01	0.02	15.6	0.02	0.06	6.36	0.31	68.81	78.96	53.01	98.77	0	1.14	0.52	0.64	9.08	0.33	1.86	0.1	0	0.31	6.36	0	1.58	2.59	0.01	0.03	0.06	0	54.9	0	0	0	-1.67	-0.08	-5.11	70.6	136.19	1065.33	464.74	1252.29	661.96	1084.8	516.21	1219.89	498.96
53.72	1	0.03	0	0.01	0.03	8.86	0.03	0.06	5.04	0.3	82.28	65.08	48.03	98.72	0	1.11	0.59	0.73	6.33	0.22	1.05	0.06	0	0.3	5.04	0	1.16	1.62	0.02	0.02	0.06	0	50.54	0	0	0	-1.15	-0.26	-4.73	70.83	133.68	1069.18	469.44	1253.11	663.72	1088.78	519.33	1221.57	503.95
53.753	1	0.03	0.01	0.01	0.03	5.16	0.03	0.06	4.75	0.29	89.68	47.35	42.88	98.6	0	1.39	0.65	0.81	5.02	0.15	0.81	0.05	0	0.29	4.75	0	0.84	1.28	0.02	0.03	0.06	0	46.01	0	0	0	-1.13	-0.73	-5.39	70.76	132.95	1073.19	473.2	1255.31	665.31	1091.72	523.67	1223.57	506.63
53.787	1	0.04	0.01	0.01	0.04	2.15	0.04	0.06	3.61	0.24	95.69	22.91	34.73	98.73	0.01	1.71	0.85	0.71	2.64	0.14	1.08	0.04	0	0.24	3.61	0	0.64	0.67	0.02	0.02	0.07	0	39.12	0	0	0	1.16	0.23	-4.69	71.47	128.65	1074.97	476.69	1254.45	666.95	1095.07	525.33	1222.95	511.27
53.82	1	0.04	0.01	0.01	0.05	1.28	0.04	0.06	2.4	0.2	97.44	12.36	29.8	98.7	0.01	2.23	1.05	0.67	2.42	0.11	1.38	0.06	0	0.2	2.4	0	0.45	0.48	0.02	0.03	0.08	0	34.48	0	0	0	1.94	0.36	-4.46	71.71	129.36	1077.23	479.84	1253.45	666.39	1095.63	528.67	1224.09	513.48
53.853	1	0.05	0.02	0.01	0.05	0.86	0.05	0.06	1.54	0.18	98.28	7.66	25.8	98.52	0.01	2.8	1.12	0.63	1.85	0.11	2.38	0.07	0	0.18	1.54	0	0.26	0.4	0.02	0.03	0.09	0	31.17	0	0	0	-1.51	1.01	-3.92	70.93	128.56	1077.22	479.46	1254.01	666.1	1096.79	526.71	1224.62	513.1
53.887	1	0.06	0.03	0.01	0.07	0.38	0.06	0.07	1.28	0.19	99.25	2.53	17.66	98.35	0.01	3.59	1.28	0.55	1.39	0.12	3.1	0.08	0	0.19	1.15	0	0.19	0.35	0.02	0.03	0.11	0	23.96	0	0	0	-0.06	1.56	-3.98	71.28	127.58	1078.38	480.01	1255.1	667.05	1098.39	527.4	1225.25	513.94
53.92	1	0.06	0.04	0.02	0.08	0.26	0.06	0.07	1.26	0.15	99.48	1.45	13.62	98.28	0.01	6.07	1.26	0.64	1.71	0.15	4.3	0.06	0	0.15	0.8	0	0.09	0.33	0.03	0.04	0.11	0	20.4	0	0	0	-5.53	1.77	-3.22	69.3	127.38	1078.12	478.63	1259.1	669.37	1101.03	524.72	1227.86	512.92
53.953	1	0.06	0.04	0.02	0.09	0.23	0.06	0.08	1.21	0.13	99.55	1.15	11.76	98.32	0.01	8.93	1.21	0.8	2.43	0.23	5.61	0.07	0	0.13	0.71	0	0.07	0.41	0.03	0.06	0.11	0	18.84	0	0	0	-4.7	1.65	-4.02	68.93	126.03	1078.84	477.27	1263.8	672.21	1103.87	526.21	1228.98	511.02
53.987	1	0.06	0.05	0.02	0.12	0.14	0.06	0.1	1.28	0.11	99.73	0.58	6.21	98.56	0.01	13.54	1.28	1.13	3.32	0.31	7.25	0.07	0	0.11	0.73	0	0.05	0.41	0.04	0.09	0.16	0	13.94	0	0	0	-5.7	-0.88	-2.94	68.29	127.56	1080.16	475.66	1268.53	674.12	1106.97	524.27	1233.82	510.82
54.02	1	0.06	0.04	0.03	0.14	0.16	0.06	0.13	1.08	0.11	99.68	0.6	6.41	98.73	0.01	18.93	1.08	1.67	5.31	0.37	9.95	0.11	0	0.1	0.62	0	0.05	0.3	0.04	0.11	0.15	0	14.26	0	0	0	-7.49	-0.24	-3.33	67.61	128.77	1082.49	473.6	1273.39	674.97	1109.48	521.38	1237.67	509.09
54.053	1	0.05	0.04	0.03	0.19	0.14	0.05	0.18	1.05	0.16	99.63	0.53	5.62	98.11	0.01	25.98	1.05	2.32	5.28	0.47	9.76	0.18	0	0.07	0.54	0	0.04	0.2	0.05	0.16	0.15	0	13.39	0	0	0	-6.23	-2.26	-2.5	67.64	127.2	1084.14	470.72	1278.07	675.78	1114.23	519.01	1240.91	507.56
54.087	1	0.05	0.04	0.03	0.26	0.1	0.05	0.25	0.92	0.42	99.47	0.81	2	94.43	0.01	32.18	0.92	3.63	4.51	0.51	10.24	0.18	0	0.03	0.5	0	0.04	0.15	0.07	0.42	0.13	0	10.38	0	0	0	-3.92	-7.85	-2.19	67.67	122.1	1088.28	468.89	1281.88	675.79	1120.89	514.59	1242.8	507.76
54.12	1	0.05	0.03	0.03	0.35	0.1	0.04	0.35	0.9	0.46	99.29	1.29	2.39	89.58	0.01	38.88	0.9	5.32	3.91	0.57	9.37	0.19	0	0.03	0.38	0	0.03	0.08	0.08	0.46	0.1	0	10.59	0	0	0	-3.04	-11.24	-2.29	67.68	121.43	1092.32	468.21	1285.27	674.29	1124.87	515.48	1245.94	506.27
54.154	1	0.05	0.03	0.03	0.53	0.08	0.04	0.57	0.85	0.84	98.86	2.24	0	88.72	0.01	45.98	0.85	9.32	2.41	0.64	11.16	0.17	0	0.01	0.35	0	0.03	0.06	0.12	0.84	0.08	0	9.25	0	0	0	-1.95	-11.69	-2.35	67.87	120.92	1095.77	467.75	1288.13	673.75	1128.13	513.81	1248.86	506.87
54.187	1	0.06	0.03	0.04	0.55	0.07	0.04	0.61	0.86	0.86	98.79	2.08	0	87.67	0.01	45.01	0.86	11.43	2.22	0.63	13.91	0.24	0	0.01	0.37	0.01	0.02	0.05	0.17	1.15	0.07	0	8.47	0	0	0	-0.11	-12.19	-2.63	68.32	118.9	1099.31	466.34	1291.73	672.05	1132.44	511.93	1251.25	507.49
54.22	1	0.06	0.04	0.04	0.51	0.07	0.04	0.59	0.77	0.77	98.83	1.86	0	73.21	0.01	43.63	0.77	11.95	1.87	0.42	16.93	0.31	0	0.01	0.35	0.01	0.02	0.03	0.18	1.16	0.07	0	8.36	0	0	0	-0.72	-16.97	-5.06	67.59	116.15	1102.81	464.08	1297.67	670.94	1136.18	510.98	1252.23	506.06
54.254	1	0.05	0.03	0.06	0.48	0.07	0.03	0.61	0.72	0.72	98.78	1.93	0	73.16	0.01	44.18	0.72	12.04	1.97	0.44	21.92	0.35	0	0	0.3	0.01	0.02	0.03	0.26	1.44	0.05	0	8.55	0	0	0	0.89	-16.99	-5.76	68.15	112.65	1102.42	462.27	1298.69	671.77	1137.83	510.19	1250.32	504.13
54.287	1	0.05	0.04	0.07	0.43	0.07	0.03	0.59	0.72	0.72	98.82	1.75	0	70.89	0.01	42.9	0.72	12.55	2.51	0.54	26.77	0.44	0	0	0.2	0.01	0.01	0.01	0.32	1.45	0.03	0	8.53	0	0	0	-1.53	-17.55	-3.94	67.58	117.14	1101.44	460.6	1299.65	671.93	1136.99	507.47	1254.03	502.62
54.32	1	0.06	0.04	0.08	0.44	0.07	0.03	0.6	0.65	0.65	98.79	1.46	0	71.18	0.01	40.48	0.65	15.5	2.81	0.48	27.83	0.44	0	0	0.16	0.01	0.01	0.01	0.4	1.53	0.02	0	8.59	0	0	0	0.84	-17.48	-5.99	67.75	115.29	1099.26	458.35	1301.01	673.03	1135.66	507.14	1250.85	502.33
54.354	1	0.06	0.04	0.06	0.45	0.09	0.03	0.61	0.4	0.4	98.77	1.26	0	79.77	0.01	38.36	0.4	17.76	3.42	0.43	25.24	0.29	0	0	0.13	0.01	0.01	0.01	0.62	1.75	0.01	0	9.6	0	0	0	0.76	-15.14	-7.08	67.78	117.52	1096.93	455.7	1303.08	674.19	1133.35	505.94	1250.77	500.97
54.387	1	0.08	0.04	0.04	0.47	0.11	0.04	0.59	0.36	0.36	98.82	1.03	0	86.45	0	35.54	0.36	19.67	4.83	0.44	18.76	0.19	0	0	0.15	0	0.01	0.02	0.59	1.73	0.01	0	11	0	0	0	2.74	-12.74	-6.99	68.47	119.96	1094.03	453.2	1303.06	675.53	1130.74	504.88	1250.56	499.19
54.42	1	0.08	0.03	0.03	0.37	0.14	0.05	0.41	0.31	0.31	99.18	0.72	6.12	94.32	0	30.4	0.31	15.8	5.91	0.45	9.55	0.08	0	0	0.15	0	0.01	0.05	0.58	2.01	0.01	0	13.02	0	0	0	3.91	-7.95	-7.85	69.6	120.64	1090.87	451.93	1299.46	674.14	1126.43	505.06	1246.79	496.85
54.454	1	0.07	0.03	0.02	0.26	0.22	0.05	0.28	0.24	0.24	99.44	0.73	11.68	95.14	0	26.01	0.24	11.22	8.33	0.36	5.33	0.03	0	0	0.14	0	0.02	0.1	0.59	1.79	0.01	0	15.6	0	0	0	6.74	-7.13	-9.54	70.91	122.95	1085.77	449.07	1297.2	673	1119.78	504.47	1242.47	496.45
54.487	1	0.07	0.03	0.02	0.21	0.26	0.05	0.22	0.2	0.2	99.49	0.81	13.46	96.78	0	22.24	0.2	9.3	9.58	0.3	4.24	0.02	0	0	0.12	0	0.02	0.14	0.47	1.86	0.01	0	16.32	0	0	0	8.98	-4.99	-9.19	72.58	121.7	1079.36	447.25	1290.93	672.66	1114.59	502.81	1236.03	494.94
54.521	1	0.06	0.03	0.02	0.17	0.31	0.05	0.18	0.31	0.2	99.38	1.08	15.72	97.37	0	19.04	0.2	7.21	9.07	0.24	3.36	0.01	0	0	0.15	0	0.04	0.31	0.47	1.72	0	0	18.35	0	0	0	6.58	-3.94	-8.42	71.97	128.59	1072.71	446.84	1282.65	669.54	1104.03	502.74	1232.21	492.5
54.554	1	0.06	0.03	0.02	0.15	0.28	0.05	0.15	0.33	0.17	99.43	1.02	15.23	98.6	0	17.92	0.17	4.73	8.21	0.15	2.63	0.01	0	0	0.24	0	0.06	0.33	0.41	1.48	0	0	17.95	0	0	0	5.58	-0.74	-8.78	71.71	132.23	1064.64	443.89	1278.51	669.8	1095.55	500.88	1227.36	490.29
54.587	1	0.05	0.03	0.01	0.13	0.45	0.05	0.14	0.39	0.13	99.11	1.53	19.48	97.57	0	18.12	0.13	3.43	10.72	0.17	2.06	0.01	0	0	0.34	0	0.11	0.39	0.37	1.18	0	0	20.74	0	0	0	7.11	3.54	-6.47	72.72	136.91	1053.48	441.04	1268.54	670.36	1084.84	497.86	1221.34	487.24
54.621	1	0.05	0.02	0.01	0.12	0.78	0.05	0.14	0.63	0.08	98.43	2.6	24.83	98.48	0	19.22	0.08	2.67	14.11	0.2	1.17	0.01	0	0	0.46	0	0.17	0.63	0.3	0.87	0	0.01	24.12	0	0	0	5.11	1.15	-8.24	72.07	134.95	1047.26	441.99	1264.49	671.53	1078.87	499.2	1213.45	489.26
54.654	1	0.04	0.01	0.01	0.11	1.7	0.04	0.15	0.71	0.07	96.59	4.34	31.5	98.69	0.01	21.71	0.07	2.27	21.45	0.17	0.96	0.01	0	0	0.51	0	0.23	0.71	0.26	0.69	0	0.01	27.42	0	0	0	3.36	0.38	-6.42	71.28	136.61	1036.22	448.53	1250.45	678.26	1067.69	506.27	1203.25	489.37
54.687	1	0.03	0.01	0.01	0.1	3.17	0.04	0.15	1.23	0.06	93.67	6.78	36.82	96.98	0.01	22.44	0.06	1.71	26.87	0.16	0.8	0.01	0	0	0.77	0	0.28	1.23	0.19	0.51	0	0.05	30.36	0	0	0	1.87	4.66	-3.24	70.97	140.1	1020.93	452.76	1230.23	676.51	1051.22	506.36	1190.83	494.7
54.721	1	0.03	0.01	0.01	0.08	7.06	0.03	0.16	1.63	0.05	85.89	22.34	44.94	95.29	0.01	24.08	0.05	1.65	24.88	0.19	0.73	0.04	0	0	0.99	0	0.33	1.63	0.12	0.38	0	0.1	38.91	0	0	0	2.78	6.96	-3.68	71.17	137.46	1004.16	452.74	1212.08	675.25	1034.67	505.55	1171.75	495.27
[truncated: 39,876 more rows]
[truncated: 4 more columns]
