# Supplementary material for: Exploring emotion recognition in patients with mild cognitive impairment and Alzheimer’s dementia undergoing a rehabilitation program
Source: PLoS One. 2025 Apr 24;20(4):e0322213. doi: 10.1371/journal.pone.0322213 (PMC12021228; doi:10.1371/journal.pone.0322213)
Supplement: S2 Data — (ZIP) [file pone.0322213.s004.zip › raw data11-20/No17 Dual tasks.csv]

time stamp	face id	anger	contempt	disgust	fear	joy	sadness	surprise	sentimentality	confusion	neutral	engagement	valence	attention	inner brow raise	brow raise	brow furrow	eye widen	cheek raise	lid tighten	nose wrinkle	upper lip raise	dimpler	lip corner depressor	chin raise	lip pucker	lip stretch	lip press	mouth open	jaw drop	lip suck	eye closure	smile	smirk	blink	blink rate	pitch	yaw	roll	brightness	interocular distance	topleft_x	topleft_y	bottomright_x	bottomright_y	outer_right_eye_X	outer_right_eye_Y	outer_left_eye_X	outer_left_eye_Y
0.033	0	0.01	0	0	0.01	99.88	0.01	0.06	0.78	0.03	0	99.97	99.6	98.78	0.24	0.29	0.03	0.02	74.96	3.6	0.19	0.02	0	0	0.42	0	1.06	0.78	0.02	1.51	0	0	96.75	0	0		-10.04	0.03	-0.23	59.79	111.52	938.02	396.51	1090.78	555.4	957.52	429.75	1069.04	430.65
0.066	0	0.01	0	0	0	99.95	0.01	0.06	0.7	0.02	0	99.98	99.66	98.26	0.19	0.14	0.02	0.01	85.7	3.2	0.2	0.01	0	0	0.28	0	2.11	0.7	0.05	0.82	0	0	99.14	0	0		-9.88	1.84	-0.59	60.05	112.46	936.45	395.98	1091.46	558.18	956.32	430.89	1068.76	428.55
0.1	0	0.01	0	0	0	99.95	0.01	0.06	0.66	0.04	0	99.98	99.55	98.37	0.26	0.13	0.04	0.02	85.5	5	0.34	0.01	0	0	0.44	0	3.09	0.66	0.02	0.51	0	0.01	99.17	0	0		-9.64	-1.49	0.8	60.36	110.98	928.36	397.2	1083.13	559.76	950	430.8	1060.98	430.47
0.133	0	0.01	0	0	0	99.94	0.01	0.06	0.85	0.03	0	99.98	99.42	98.76	0.24	0.17	0.03	0.03	84.05	4.36	0.44	0.01	0	0	0.67	0	3.06	0.85	0.02	0.45	0	0	99.03	0	0		-10.01	0.13	-0.44	60.38	110.43	924.77	396.93	1080.15	559.88	945.97	431.56	1056.38	429.53
0.166	0	0.01	0	0	0	99.94	0.01	0.06	1.08	0.03	0	99.98	99.21	98.66	0.21	0.17	0.03	0.04	83.96	3.66	0.7	0.01	0	0	0.95	0	3.24	1.08	0.02	0.4	0	0	98.96	0	0		-6.39	0.49	-1.29	60.46	113.14	919.44	397.21	1076.39	562.04	939.32	433.87	1052.4	430.37
0.2	0	0.01	0	0	0	99.91	0.01	0.06	1.33	0.02	0	99.98	98.96	98.68	0.19	0.22	0.02	0.03	77.08	2.89	1.02	0.02	0	0.01	1.33	0	3.6	1.31	0.02	0.25	0	0	98.76	0	0		-5.17	-0.43	0.03	60.04	110.29	910.88	400.1	1069.02	567.49	933.91	435.87	1044.19	434.12
0.233	0	0.01	0	0	0	99.9	0.01	0.06	1.58	0.03	0	99.98	98.92	98.75	0.19	0.26	0.03	0.03	74.86	3.24	1	0.03	0	0.01	1.58	0	3.36	1.26	0.03	0.2	0	0	98.71	0	0		-3.66	-0.17	-1.63	59.9	112.25	902.54	401.78	1063.16	571.37	924.41	439.69	1036.61	436.08
0.266	0	0.01	0	0	0	99.91	0.01	0.06	1.69	0.03	0	99.98	98.88	98.59	0.19	0.25	0.03	0.03	76.06	3.83	1.03	0.04	0	0.01	1.69	0	3.57	1.26	0.03	0.16	0	0	98.88	0	0		-6.6	0.75	-0.59	59.85	112.82	891.45	402.33	1053.3	572.86	914.53	438.84	1027.34	437.13
0.3	0	0.01	0	0	0	99.94	0.01	0.06	1.76	0.03	0	99.98	98.97	98.53	0.18	0.24	0.03	0.03	82.18	4.47	1.1	0.04	0	0.01	1.76	0	3.97	0.6	0.03	0.13	0	0	99.04	0	0		-7.57	0.96	-1.63	59.72	112.77	881.32	401.6	1045.19	573.98	904.56	439.15	1017.28	435.93
0.333	0	0.01	0	0	0	99.95	0.01	0.06	2.09	0.03	0	99.98	98.79	98.32	0.18	0.29	0.03	0.03	87.52	5.6	1.42	0.05	0	0.01	2.09	0	3.54	0.51	0.03	0.11	0	0.01	99.14	0	0		-4.04	1.66	-2.85	59.43	111.48	871.28	399.56	1037.41	575.2	895.32	439.21	1006.69	434.1
0.367	0	0.01	0	0	0	99.97	0.01	0.06	1.72	0.03	0	99.98	98.86	98.49	0.12	0.35	0.03	0.02	92.27	4.34	1.57	0.08	0	0.01	1.72	0	2.62	0.29	0.04	0.09	0	0.01	99.23	0	0		-4.94	1.11	-2.33	59.63	110.41	859.49	398.69	1027.56	576.57	885.48	437.73	995.82	433.97
0.4	0	0.01	0	0	0	99.97	0.01	0.06	1.56	0.03	0	99.98	98.92	98.38	0.09	0.38	0.03	0.02	92.36	4.04	1.49	0.07	0	0.01	1.56	0	2.35	0.4	0.04	0.08	0	0.01	99.35	0	0		-7.25	1.46	-2.74	60.21	112.55	850.25	397.71	1019.78	576.46	875.51	437.22	987.95	432.36
0.433	0	0.01	0	0	0	99.96	0.01	0.06	1.47	0.03	0	99.98	98.8	98.45	0.07	0.38	0.03	0.01	89.83	3.7	1.62	0.07	0	0.01	1.47	0	2.34	0.78	0.05	0.06	0	0.01	99.39	0	0		-6.51	1.26	-3.46	60.16	112	841.42	398.15	1012.29	578.52	867.04	438.66	978.88	432.62
0.467	0	0.01	0	0	0	99.96	0.01	0.06	1.27	0.03	0	99.98	98.97	98.58	0.06	0.29	0.03	0.01	88.09	4.9	1.27	0.06	0	0.01	1.27	0	1.97	0.92	0.06	0.06	0	0.01	99.43	0	0		-6.98	0.78	-4.14	60.34	113.06	835.31	398.12	1007.32	579.08	860.34	439.27	973.22	432.78
0.5	0	0.01	0	0	0	99.95	0.01	0.06	1.44	0.03	0	99.98	98.82	98.34	0.05	0.18	0.03	0.01	85.26	4.88	1.41	0.05	0	0.01	1.2	0	2.11	1.44	0.06	0.05	0	0.01	99.44	0	0		-6.37	1.61	-4.89	60.35	113.43	829.12	398.24	1002.17	580.18	853.87	440.38	967.04	432.88
0.533	0	0.01	0	0	0	99.93	0.01	0.06	2.12	0.02	0	99.98	98.64	98.42	0.04	0.14	0.02	0.01	79.25	3.72	1.37	0.05	0	0.01	1.47	0	2.07	2.12	0.06	0.05	0	0	99.41	0	0		-5.35	1.35	-5.69	60.05	112.07	824.29	398.51	998.12	581.53	849.51	441.56	961.25	432.98
0.567	0	0.01	0	0	0	99.92	0.01	0.06	3.17	0.02	0	99.98	98.5	98.41	0.03	0.12	0.02	0.01	76.03	2.47	0.85	0.03	0	0.02	2.12	0	2.19	3.17	0.06	0.03	0	0	99.44	0	0		-3.76	1.38	-6.73	59.97	111.83	820.66	398.46	995.11	582.24	845.49	442.95	956.86	432.72
0.6	0	0.01	0	0	0	99.9	0.01	0.06	4.36	0.02	0	99.98	98.14	98.41	0.03	0.11	0.02	0.02	73.66	1.78	0.74	0.02	0	0.02	2.84	0	2.58	4.36	0.07	0.03	0	0	99.46	0	0		-4.08	1.38	-6.2	59.94	110.71	816.97	398.59	991.95	583.38	843.11	442.44	953.42	433.05
0.633	0	0.01	0	0	0	99.91	0.01	0.06	3.37	0.02	0	99.98	98.43	98.11	0.03	0.1	0.02	0.02	73.79	1.65	0.57	0.01	0	0.02	2.83	0	2.88	3.37	0.1	0.02	0	0	99.51	0	0		-2.51	2.25	-5.74	59.8	110.53	813.02	397.26	988.51	583.36	839.91	441.2	950.06	432.1
0.667	0	0.01	0	0	0	99.89	0.01	0.06	4.49	0.03	0	99.98	97.97	98.23	0.03	0.1	0.02	0.02	70.64	1.43	0.65	0.02	0	0.03	3.67	0	2.99	4.49	0.13	0.01	0	0.01	99.54	0	0		-4.8	1.93	-5.51	60.18	111.49	811.03	396.71	986.67	582.47	837.66	440.19	948.78	431.08
0.7	0	0.01	0	0	0	99.89	0.01	0.06	3	0.03	0	99.98	98.29	98.43	0.03	0.1	0.02	0.03	70.75	1.51	1.02	0.05	0	0.03	3	0	2.61	2.89	0.15	0.02	0	0.01	99.51	0	0		-4.7	1.32	-5.02	60.19	109.29	810.07	396.78	983.72	581.18	837.34	439.58	946.23	430.26
0.734	0	0.01	0	0	0	99.79	0.01	0.06	3.35	0.03	0	99.98	97.31	98.66	0.03	0.12	0.02	0.03	59.61	1.5	3.06	0.46	0	0.03	3.35	0	1.86	3.08	0.18	0.02	0	0.02	99.48	0	0		-5.13	0.49	-4.68	59.82	109.59	810.95	397.44	981.17	577.95	836.62	439.51	945.81	430.18
0.767	0	0	0	0	0	99.83	0.01	0.06	2.33	0.04	0	99.98	97.94	98.37	0.03	0.17	0.02	0.03	63.64	1.24	2.97	0.36	0	0.04	2.33	0	1.27	1.32	0.23	0.02	0	0.04	99.44	0	0		-6.12	1.5	-3.48	59.85	108.9	811.38	398.76	977.58	575.1	836.44	439.54	944.94	430.23
0.8	0	0	0	0	0	99.77	0.01	0.06	1.06	0.03	0	99.98	98.76	97.88	0.05	0.28	0.02	0.03	58.7	1.34	2.15	0.31	0	0.03	1.06	0	0.82	0.36	0.29	0.02	0	1.56	99.37	0	0		-0.74	2.84	-2.82	59.8	104.83	813.15	400.17	974.8	573.15	838.58	439.83	943.16	432.62
0.834	0	0	0	0	0	99.55	0.01	0.06	0.48	0.03	0	99.98	99.19	98.04	0.07	0.42	0.02	0.03	47.04	1.87	1.5	0.19	0	0.03	0.48	0	0.57	0.18	0.34	0.02	0	2.5	99.18	0	0		-5.37	2.44	-2.92	59.67	103.6	814.98	397.98	975.63	568.91	840.5	436.69	943.82	429.1
0.867	0	0.01	0	0	0	99.38	0.01	0.06	0.26	0.03	0	99.98	99.5	98.57	0.07	0.71	0.02	0.03	41.64	2.34	0.92	0.1	0	0.03	0.26	0	0.3	0.06	0.44	0.03	0	1.99	99	0	0		-2.02	0.84	-4.75	59.94	104.29	820.58	394.2	979.63	563.54	843.63	435.51	947.28	423.99
0.9	0	0.01	0	0	0	99.08	0.01	0.06	0.22	0.04	0	99.98	99.63	98.59	0.08	0.87	0.02	0.03	35.2	2.53	0.63	0.09	0	0.04	0.22	0	0.19	0.05	0.54	0.04	0	0.07	98.67	0	0		-3.29	0.76	-4.61	59.94	102.74	822.94	391.5	982.98	561.76	847.43	432.66	949.54	421.23
0.934	0	0.01	0	0	0.01	99.46	0.01	0.06	0.15	0.05	0	99.97	99.58	98.64	0.1	0.91	0.02	0.03	45.77	3.66	0.76	0.05	0	0.05	0.15	0	0.14	0.09	0.61	0.07	0	0.07	98.06	0	0		-2.16	-0.57	-3.31	59.9	103.3	824.43	390.06	985.53	561.22	850.15	431.88	952.84	420.59
0.967	0	0.01	0	0	0.01	99.72	0.01	0.06	0.15	0.06	0	99.97	99.55	98.77	0.1	1.03	0.02	0.03	57.91	4.12	0.8	0.05	0	0.06	0.15	0	0.11	0.13	0.62	0.09	0	0.01	97.96	0	0		-0.15	0.09	-3.35	60.04	102.56	829.47	389.12	990.11	560.24	855.34	431.21	957.28	419.94
1	0	0.01	0	0	0.01	99.77	0.01	0.06	0.28	0.09	0	99.97	99.54	98.58	0.09	1.26	0.02	0.03	61.81	3.48	0.75	0.05	0	0.09	0.11	0	0.11	0.28	0.59	0.11	0	0.01	97.47	0	0		-0.95	-0.79	-3.48	60.35	103.97	831.68	388.16	992.79	559.49	856.94	430.47	960.25	418.8
1.034	0	0.01	0	0	0.01	99.75	0.01	0.06	0.39	0.11	0	99.97	99.42	98.15	0.07	1.49	0.02	0.04	62.08	3.06	0.98	0.05	0	0.11	0.11	0	0.1	0.39	0.95	0.17	0	0.01	96.62	0	0		-0.1	-2.14	-4.45	60.34	104.63	835.79	388.36	996.58	559.82	859.75	430.87	963.67	418.81
1.067	0	0.01	0	0	0.01	99.67	0.01	0.06	0.24	0.13	0	99.97	99.36	98.24	0.04	1.6	0.02	0.04	57.94	3	1.17	0.11	0	0.13	0.14	0	0.09	0.24	0.94	0.18	0	0.01	96.47	0	0		-1.72	-1.9	-3.65	60.57	105.37	836.6	388.28	998.29	560.4	861.18	429.99	966	419.2
1.101	0	0.01	0	0	0.01	99.44	0.01	0.06	0.19	0.17	0	99.96	99.11	98.26	0.03	1.68	0.02	0.04	51.11	2.4	1.76	0.34	0	0.17	0.18	0	0.07	0.19	1.51	0.29	0	0.01	95.11	0	0		-1.9	-1.82	-3.5	60.47	105.78	838.56	388.27	1001.31	561.37	863.58	430.38	968.78	419.31
1.134	0	0.01	0	0	0.01	99.31	0.01	0.06	0.22	0.22	0	99.95	99.28	98.29	0.02	1.29	0.02	0.03	50.09	2.3	1.31	0.4	0	0.22	0.2	0	0.08	0.17	1.74	0.44	0	0.01	93.7	0	0		-1.72	-1.76	-2.69	60.63	106.8	839.17	387.45	1003.33	561.92	864.99	429.67	971.28	419.24
1.167	0	0.01	0	0	0.01	99.13	0.01	0.06	0.27	0.27	0	99.94	99.43	98.48	0.02	1.21	0.02	0.03	46.78	2.43	0.88	0.64	0	0.27	0.25	0	0.08	0.2	1.72	0.46	0	0.01	93.31	0	0		-1	-1.13	-2.92	60.84	106.71	841.04	386.93	1006.17	562.74	867.22	429.43	973.41	418.98
1.201	0	0.01	0	0	0.01	97.31	0.01	0.06	0.35	0.34	0	99.91	99.5	98.28	0.01	1.36	0.01	0.02	32.52	1.77	0.58	0.84	0	0.34	0.29	0	0.06	0.35	2.32	0.72	0	0.01	90.27	0	0		-0.13	-1.77	-3.4	60.96	106.17	842.94	386.87	1008.34	563.33	869.15	429.79	974.77	418.87
1.234	0	0.01	0	0	0.01	96.06	0.01	0.06	0.43	0.43	0	99.9	99.51	98.32	0.01	1.8	0.01	0.02	26.86	1.22	0.44	0.88	0	0.43	0.32	0	0.05	0.42	2.69	0.75	0	0	89.59	0	0		-0.48	-1.65	-2.75	60.98	106.85	842.39	386.2	1009.17	563.89	869.46	429.26	975.78	418.69
1.267	0	0.01	0	0	0.01	95.01	0.01	0.06	0.54	0.41	0	99.89	97.92	98.2	0.01	2.08	0.01	0.01	23.27	1	0.43	0.64	0	0.41	0.32	0	0.04	0.54	3.24	0.92	0	0	89.2	0	0		-0.14	-2.01	-1.7	60.99	106.36	842.3	385.87	1010.02	564.29	870.93	429.25	976.79	418.93
1.301	0	0.01	0	0	0.01	91.7	0.01	0.07	0.72	0.72	0	99.81	93	98.25	0.02	2.66	0.01	0.01	20.4	0.74	0.44	0.35	0	0.72	0.32	0	0.04	0.47	3.4	1.3	0	0	85.78	0	0		0.99	-1.85	-2	60.97	106.67	843.66	386.05	1011.35	564.78	871.88	429.64	978.04	419.27
1.334	0	0.01	0	0	0.01	93.49	0.01	0.07	0.82	0.57	0	99.81	94.91	98.38	0.02	3.21	0.01	0.01	25.08	0.57	0.46	0.3	0	0.82	0.38	0	0.04	0.45	3.74	1.32	0	0	85.76	0	0		-0.66	-1.48	-1.95	60.78	105.56	844.53	386.79	1010.29	563.18	872.39	429.31	977.48	419.4
1.368	0	0.01	0	0	0.01	90.72	0.01	0.07	2.05	0.55	0	99.71	90.99	98.39	0.02	3.47	0	0.01	23.83	0.55	0.43	0.39	0	2.05	0.44	0	0.04	0.57	4.08	1.38	0	0	82.95	0	0		1.15	-1.43	-2.19	61.09	105.7	844.59	386.63	1010.37	563.64	872.17	429.25	977.44	419.69
1.401	0	0.01	0	0	0.01	89.78	0.01	0.07	2.95	0.49	0	99.6	89.34	98.21	0.02	4.28	0	0.01	25.71	0.49	0.49	0.6	0	2.95	0.69	0	0.04	0.8	3.91	1.22	0	0	81.04	0	0		1.26	-1.99	-3.2	61.03	104.75	846.03	387.83	1010.11	563.44	872.46	430.06	976.74	420.23
1.434	0	0.01	0	0	0.01	89.36	0.01	0.07	3.5	0.48	0	99.56	88.6	98.29	0.02	5.22	0.01	0.01	26.06	0.4	0.48	0.98	0	3.5	0.74	0	0.04	1.23	3.94	1.15	0	0	80.46	0	0		0.51	-1.74	-3.59	60.94	104.05	847.83	389.64	1008.58	561.81	872.61	430.4	976.27	421.4
1.468	0	0.01	0	0	0.01	82.49	0.02	0.07	5.48	0.54	0	99.11	82.59	98.41	0.02	5.33	0	0.01	24.61	0.43	0.54	0.93	0	5.48	0.71	0	0.04	1.45	5.2	0.95	0	0	76.02	0	0		-1.51	-1.39	-3.46	61.13	105.79	847.53	389.86	1007.8	560.56	871.29	430.83	976.62	420.9
1.501	0	0.01	0	0	0.01	83.68	0.02	0.07	7.85	0.61	0	98.83	81.76	98.2	0.02	5.79	0.01	0.02	29.57	0.52	0.61	0.8	0	7.85	0.86	0.01	0.04	2.62	5.64	0.95	0	0	74.26	0	0		-0.87	-1.99	-3.83	61.11	104.24	847.98	390.44	1006.32	559.51	871.28	430.75	975.09	421.25
1.534	0	0.01	0	0	0.01	79.36	0.02	0.07	9.8	0.68	0	98.47	78.52	98.5	0.02	5.7	0.01	0.03	27.8	0.58	0.68	0.62	0	9.8	1.16	0.01	0.04	2.61	4.83	0.92	0	0	72.58	0	0		0.26	-1.07	-3.81	60.98	102.94	847.61	391.49	1004.71	559.17	871.07	432.3	973.5	421.95
1.568	0	0.02	0	0	0.02	70.88	0.04	0.07	16.4	0.91	4.12	96.38	71.12	98.72	0.02	4.96	0.01	0.03	30.57	0.91	0.79	0.47	0	16.4	2.08	0.01	0.05	4.55	4.43	0.97	0	0	67.08	0	0		1.42	0.25	-3.85	61.24	102.6	846.38	391.55	1003.01	558.76	869.81	432.83	971.83	421.92
1.601	0	0.02	0	0	0.02	79.26	0.05	0.07	18.4	1.2	0	97.01	73.55	98.67	0.03	4.47	0.01	0.05	36.08	1.2	0.71	0.32	0	18.4	2.62	0.01	0.05	6.95	3.82	0.97	0	0	68.32	0	0		1.83	0.45	-3.54	61.18	102.07	845.17	391.44	1001.26	558.18	868.83	432.41	970.37	422
1.634	0	0.02	0	0	0.02	73.51	0.08	0.07	24.93	1.39	1.49	95.79	65.09	98.36	0.03	3.88	0.01	0.09	34.81	1.39	0.66	0.17	0	24.93	4.56	0.01	0.07	21.6	2.09	0.85	0	0	66.1	0	0		1.63	1.52	-3.8	61.15	101.79	844.5	391.85	999.53	557.5	867.59	432.38	968.86	422.15
1.668	0	0.03	0	0	0.02	75.99	0.16	0.07	46.99	1.46	0	93.67	56.21	98.38	0.03	4.22	0.01	0.13	42.38	1.46	0.6	0.11	0	35.68	6.87	0.01	0.09	46.99	1.29	0.61	0.01	0	63.44	0	0		-2.39	1.46	-5.55	61.48	101.24	843.96	392.31	997.14	555.19	865.14	432.4	965.69	420.63
1.701	0	0.05	0	0	0.02	82.23	0.2	0.07	64.22	1.88	0	94.38	53.57	98.14	0.04	3.69	0.01	0.2	47.55	1.88	0.47	0.07	0	36.38	12.13	0.01	0.12	67.63	0.84	0.49	0.01	0	64.22	0	0		2.86	2.17	-4.48	61.72	102.05	842.72	392.12	995.73	555.45	864.23	433.4	965.59	421.55
1.735	0	0.06	0	0.01	0.02	88.82	0.35	0.07	65.1	2.05	0	96.99	50.72	98.35	0.04	3.58	0.01	0.27	55.35	2.05	0.42	0.1	0	42.58	22.82	0.01	0.19	81.22	0.42	0.38	0.01	0	65.1	0	0		2.29	1.57	-4.68	61.75	101.72	841.76	392.36	994.33	555.23	863.06	433.35	964.09	421.59
1.768	0	0.08	0	0.01	0.02	91.04	0.76	0.06	65	2.92	0	98.4	45.99	98.51	0.04	2.41	0.02	0.32	59.87	2.92	0.52	0.11	0	51.08	37.22	0.01	0.29	84.71	0.22	0.29	0.02	0	65	0	0		0.17	1.04	-4.21	62.02	102.93	840.49	391.89	993.18	554.24	861.54	432.58	963.81	420.92
1.801	0	0.09	0	0.02	0.01	95.48	0.97	0.06	67.74	4.07	0	99.25	48.52	98.72	0.05	1.73	0.02	0.33	67.42	4.07	0.52	0.1	0	50.45	53.02	0.01	0.47	86.66	0.16	0.24	0.02	0	67.74	0	0		-1.32	-0.27	-4.65	62.2	101.62	839.73	391.68	992.81	554.38	861.35	432.28	962.25	420.24
1.835	0	0.09	0	0.02	0.01	95.91	1.86	0.06	69.57	4.31	0	99.39	44.74	98.48	0.05	1.32	0.02	0.36	69.57	4.31	0.51	0.09	0	59.73	60.1	0.01	0.62	87.05	0.07	0.15	0.04	0	67.58	0	0		-0.89	-1.14	-5.2	62.12	102.61	839.28	392.06	992.38	554.81	859.97	433.21	961.77	420.37
1.868	0	0.1	0	0.03	0.01	96.43	2.09	0.06	69.91	4.46	0	99.41	43.95	98.48	0.05	1.01	0.02	0.42	69.91	4.46	0.53	0.09	0	58.49	71.6	0.01	0.78	87.19	0.06	0.13	0.05	0	68.67	0	0		1.83	1.16	-4.85	62.03	102.16	838.83	392.64	991.13	555.26	859.59	433.3	961.1	421.8
1.901	0	0.1	0	0.03	0.01	97.07	2.49	0.06	70.4	5.3	0	99.43	43.93	98.36	0.05	0.95	0.03	0.46	70.4	5.3	0.53	0.09	0	60.73	77.37	0.01	0.91	87.12	0.04	0.11	0.07	0	70.27	0	0		1.88	1.53	-5.27	62	101.68	837.83	392.3	989.77	554.56	858.35	432.86	959.38	421.36
1.935	0	0.1	0	0.03	0.01	97.41	2.41	0.06	72.47	6.51	0	99.28	45.06	98.13	0.05	0.77	0.03	0.54	68.23	6.51	0.45	0.08	0	61.45	78.43	0.01	0.92	86.47	0.02	0.1	0.12	0	72.47	0	0		1.35	2.21	-6.02	62.19	101.28	836.35	391.95	987.97	553.51	856.41	432.9	956.92	420.47
1.968	0	0.11	0	0.04	0.01	97.7	2.87	0.06	72.09	7.53	0	99.46	43.81	97.61	0.06	0.71	0.03	0.55	71.17	7.53	0.8	0.14	0	62.84	82.23	0.01	0.94	87	0.02	0.11	0.13	0	72.09	0	0		0.03	3.45	-6.17	62.52	100.61	835.34	391.67	985.94	551.91	855.19	432.28	954.97	419.46
2.001	0	0.13	0	0.04	0.01	95.56	3	0.06	69.32	7.44	0	99.35	37.41	97.86	0.09	0.59	0.03	0.49	64.6	7.44	1.01	0.08	0	62.68	83.66	0.01	0.86	91.39	0.02	0.09	0.2	0	69.32	0	0		1.25	2.89	-7.7	63	100.44	834.29	391.8	984.62	551.26	853.03	433.82	952.4	419.25
2.035	0	0.14	0	0.05	0.01	88.17	2.86	0.06	65.87	5.47	0	98.76	27.99	96.28	0.15	0.58	0.03	0.36	52.72	5.47	1.3	0.07	0	61.65	84.25	0.01	0.62	95.07	0.01	0.06	0.43	0	65.87	0	0		3.05	5.73	-8.05	63.37	101.3	833.19	391.68	983.41	551.16	851.23	434.59	951.29	418.83
2.068	0	0.17	0	0.06	0.02	69.85	3.15	0.06	61.86	4.6	5.15	97.38	16.6	96.03	0.24	0.55	0.03	0.29	39.98	4.6	1.86	0.07	0	62.72	86.47	0.02	0.49	98.33	0.01	0.05	0.49	0	61.86	0	0		1.52	6.08	-7.99	63.18	100.54	831.85	391.56	981.94	550.95	850.34	434.08	949.59	418.08
2.102	0	0.2	0	0.08	0.02	38.38	3.35	0.06	57.07	4.61	36.62	93.1	4.83	97.11	0.38	0.5	0.03	0.19	26.24	4.61	1.93	0.07	0	62.17	90.02	0.02	0.38	99.47	0.01	0.04	0.91	0	57.07	0	0		2.23	4.43	-7.65	63.39	101.14	830.08	391.36	980.42	551.32	848.62	434.19	948.45	417.93
2.135	0	0.22	0	0.09	0.02	32.95	3.43	0.06	54.35	4.55	42.05	93.63	2.68	97.36	0.6	0.48	0.03	0.11	27.43	4.55	2.06	0.07	0	59.94	91.87	0.02	0.34	99.36	0.01	0.04	1.17	0	54.35	0	0		0.86	3.97	-7.51	63.17	100.63	829.37	391.46	979.39	550.66	848.19	434.24	947.43	417.6
2.168	0	0.24	0	0.11	0.02	25.85	4.19	0.06	50.91	3.79	49.15	93.93	0	97.49	0.81	0.44	0.03	0.09	28.15	3.79	1.96	0.08	0	61.09	92.57	0.02	0.29	99.28	0.01	0.04	1.22	0	50.91	0	0		0.25	3.71	-6.95	63.03	100.66	828.34	391.54	978.45	550.79	847.55	433.83	946.95	417.96
2.202	0	0.3	0.01	0.14	0.03	19.22	5.81	0.06	45.15	3.3	61.55	95.71	0	97.98	1.17	0.36	0.03	0.06	32.75	3.3	1.76	0.06	0	61.89	94.88	0.03	0.32	99.21	0.01	0.05	1.53	0	45.15	0	0		0.2	2.59	-6.72	63.13	101.59	827.56	391.1	978.47	551.13	846.83	433.67	947.16	417.74
2.235	0	0.31	0.01	0.14	0.03	19.77	5.46	0.06	43.31	2.84	60.45	96.83	0	98.15	1.26	0.34	0.03	0.05	37	2.84	1.5	0.06	0	58.6	94.62	0.03	0.33	98.87	0.01	0.06	1.6	0	43.31	0	0		1.55	2.15	-6.56	63.32	101.9	826.47	390.24	978.34	551.51	846.17	433.39	946.8	417.33
2.268	0	0.34	0.01	0.15	0.04	12.94	4.56	0.06	39.49	2.32	74.12	96.41	0	98.28	1.1	0.35	0.04	0.04	35.59	2.32	0.99	0.04	0	53.06	94.18	0.03	0.39	98.68	0.01	0.07	1.66	0	39.49	0	0		-1.48	1.78	-5.94	63.07	101.97	826.52	390.77	977.69	550.55	846.28	433.08	947.04	417.4
2.302	0	0.45	0.02	0.2	0.05	6.14	5.01	0.06	38.18	1.96	87.72	97	0	98.11	0.88	0.38	0.03	0.06	38.18	1.96	0.69	0.02	0	49.38	93.46	0.03	0.54	98.4	0.01	0.09	1.78	0	30.83	0	0		-0.95	2.26	-5.9	62.99	102.36	827.13	390.86	978.8	551.46	846.91	432.94	948.15	417.92
2.335	0	0.46	0.02	0.2	0.05	4.6	4.51	0.06	35.4	1.78	90.81	96.05	0	98.12	0.67	0.48	0.03	0.08	35.4	1.78	0.73	0.02	0	47.39	93	0.02	0.64	97.66	0.01	0.1	1.73	0	29.5	0	0		-0.27	2.23	-5.52	62.97	102.34	826.65	390.79	978.4	551.69	846.72	432.62	948.05	418.32
2.369	0	0.55	0.04	0.23	0.06	2.24	4.77	0.06	36.04	1.43	90.47	95.98	-1.79	98.48	0.47	0.59	0.04	0.11	36.04	1.43	0.75	0.02	0	45.31	89.78	0.03	0.64	96.76	0.01	0.15	1.59	0	22.53	0	0		-0.75	1.14	-4.77	62.91	101.85	826.21	391.16	977.28	551.13	846.75	432.58	947.66	418.82
2.402	0	0.59	0.05	0.24	0.07	1.4	4.23	0.06	34.53	1.25	91.54	94.96	-4.35	98.5	0.42	0.67	0.04	0.14	34.53	1.25	0.65	0.03	0	42.09	86.84	0.03	0.66	95.35	0.01	0.18	1.67	0	19.03	0	0		0.76	1.07	-5.39	62.85	100.87	826.6	391.39	978.57	552.73	847.7	433.63	947.52	419.09
2.435	0	0.55	0.05	0.21	0.07	1.16	3.75	0.06	31.22	1.23	92.49	91.89	-4.26	98.67	0.38	0.8	0.04	0.16	31.22	1.23	0.59	0.03	0	41.52	83.52	0.03	0.57	92.31	0.01	0.21	1.59	0	18.95	0	0		-2.31	0.48	-5.23	62.49	101.86	826.69	391.42	978.21	551.57	847.13	433.04	947.95	418.53
2.469	0	0.49	0.06	0.19	0.08	0.68	3.19	0.06	30.6	1.29	93.61	78.42	-3.63	98.72	0.38	1.17	0.04	0.17	30.6	1.29	0.44	0.05	0	38.62	75.25	0.03	0.41	78.79	0.01	0.24	1.55	0	14.46	0	0		-2.74	0.28	-5.12	62.4	102.28	827.01	391.64	978.47	551.67	847.25	433.05	948.53	418.78
2.502	0	0.32	0.06	0.14	0.08	0.73	2.84	0.06	30.52	1.2	94.31	60.23	0	98.44	0.33	1.55	0.05	0.18	30.52	1.2	0.42	0.07	0	39.44	67.98	0.03	0.28	56.54	0.01	0.34	1.23	0	15.11	0	0		-0.88	1.27	-5.25	62.32	101.24	827.33	391.15	979.27	552.23	848.28	432.8	948.54	418.72
2.535	0	0.21	0.05	0.11	0.08	1.1	2.54	0.06	34.8	1.55	94.93	53.66	0	98.57	0.31	2.02	0.05	0.19	34.8	1.55	0.57	0.1	0	40.26	60.36	0.03	0.18	35.82	0.02	0.42	0.98	0	16.72	0	0		-1.25	0.84	-4.75	62.07	100.82	827.16	391.14	979.04	552.1	848.65	432.41	948.57	418.93
2.569	0	0.14	0.04	0.07	0.07	2.08	1.39	0.06	39.42	1.93	95.85	44.58	5.51	98.67	0.33	2.41	0.05	0.15	39.42	1.93	0.83	0.15	0	33.31	51.21	0.03	0.13	22.11	0.02	0.78	0.72	0	20.11	0	0		-1.51	0.46	-4.68	61.95	99.9	827.38	391.23	978.71	551.73	849.12	431.97	948.18	419.04
2.602	0	0.1	0.03	0.04	0.06	3.49	0.74	0.07	33.18	2.03	93.01	19.5	17.01	98.71	0.37	2.7	0.05	0.11	42.52	2.03	1.03	0.13	0	29.14	33.18	0.03	0.1	13.94	0.02	0.99	0.54	0	23.33	0	0		-2.62	0.31	-5.05	61.71	100.63	827.91	392.07	978.09	551.22	848.36	432.24	948.18	419.45
2.635	0	0.07	0.02	0.02	0.06	5.56	0.42	0.07	23.65	2.43	88.87	11.2	26.29	98.76	0.47	2.75	0.05	0.11	43.92	2.43	0.92	0.08	0	23.65	23.43	0.02	0.09	9.31	0.02	1.34	0.37	0	26.98	0	0		-2.3	0.09	-4.96	61.65	101.09	827.2	392.36	977.74	552.07	847.62	432.4	947.96	420.07
2.669	0	0.06	0.02	0.01	0.05	6.73	0.21	0.07	17.19	2.92	86.54	7.78	33	98.21	0.49	3	0.06	0.11	39.03	2.92	0.81	0.07	0	17.19	15.31	0.02	0.07	7.36	0.03	1.92	0.23	0	31.28	0	0		-3.43	1.97	-4.69	61.45	100.08	827.05	391.13	978.64	551.61	848.8	431.3	948.09	418.72
2.702	0	0.05	0.02	0.01	0.05	5.5	0.18	0.07	17.32	2.63	88.99	9.23	33.1	98.37	0.51	2.46	0.06	0.11	32.95	2.63	0.67	0.06	0	17.32	10.11	0.02	0.05	5.8	0.03	1.89	0.18	0	32.44	0	0		-0.04	1.5	-5.21	62.41	100.47	827.6	388.74	978.69	549.48	848.49	429.47	948.15	416.75
2.736	0	0.05	0.01	0.01	0.04	5.67	0.14	0.07	16.15	2.48	88.66	14.29	34.53	98.48	0.52	1.89	0.06	0.11	27.44	2.48	0.84	0.13	0	16.15	8.13	0.03	0.04	6.82	0.03	2.6	0.1	0	35.52	0	0		-1.25	1.15	-4.84	62.26	103.09	827.22	388.57	977.87	548.42	846.7	428.82	949.06	416.61
2.769	0	0.04	0.01	0.01	0.04	10.4	0.15	0.07	19.08	3.07	79.19	23.76	39.61	98.18	0.62	1.38	0.06	0.1	31.4	3.07	0.74	0.15	0	19.08	7.48	0.04	0.04	6.54	0.04	2.85	0.08	0.01	39.41	0	0		0.59	2.06	-4.44	62.85	103.84	827.07	388.48	977.33	548.3	846.22	428.47	949.45	417.24
2.802	0	0.04	0.01	0.01	0.03	19.73	0.13	0.07	18.04	3.63	60.53	34.69	47.02	98.17	0.62	1.2	0.06	0.09	38.09	3.63	0.7	0.17	0	18.04	5.73	0.04	0.04	4.94	0.04	3.19	0.06	0	42.73	0	0		-6.32	2.08	-4.56	61.82	103.28	826.98	389.07	976.29	546.46	845.81	427.15	948.57	416.79
2.836	0	0.03	0	0.01	0.03	40.21	0.11	0.07	18.96	4.15	34.79	60.59	55.87	97.8	0.61	0.94	0.07	0.09	42.82	4.15	0.57	0.17	0	18.96	5.43	0.06	0.04	4.84	0.07	4.41	0.04	0	49.34	0	0		-0.02	3.02	-4	62.34	100.38	825.61	388.94	974.36	547.2	846.2	427.98	946.03	417.51
2.869	0	0.03	0	0.01	0.02	46.1	0.12	0.07	19.69	4.33	28.9	64.43	57.37	98.5	0.59	0.76	0.07	0.09	45.06	4.33	0.37	0.1	0	19.69	6.9	0.05	0.03	5.17	0.07	4.48	0.03	0	50.36	0	0		-5.28	1.08	-4.18	62.01	102.11	825.44	388.98	972.65	544.56	844.14	426.67	945.74	416.38
2.902	0	0.03	0	0.01	0.02	48.24	0.12	0.07	20.61	4.43	26.76	71.66	58.24	98.71	0.57	0.73	0.08	0.08	42.48	4.43	0.26	0.07	0	20.61	8.06	0.05	0.02	4	0.09	5.15	0.03	0	52.44	0	0		-3.6	0.31	-2.44	61.75	100.71	825.55	388.33	973.69	544.65	846.81	426.72	947.01	416.68
2.936	0	0.02	0	0	0.02	79.09	0.09	0.08	19.25	5.14	0	92.09	70.86	98.53	0.54	0.62	0.08	0.07	48.49	5.14	0.28	0.05	0	19.25	9.64	0.06	0.02	4.4	0.1	6.53	0.02	0	61.94	0	0		-1.4	0.98	-3.97	61.74	99.38	825.38	387.93	973.27	545.08	846.07	426.53	944.91	416.09
2.969	0	0.02	0	0	0.02	86.29	0.09	0.08	18.65	7.52	0	93.73	75.62	98.36	0.51	0.63	0.09	0.06	54.41	7.52	0.34	0.04	0	18.65	9.43	0.05	0.02	2.54	0.11	6.66	0.02	0	63.49	0	0		-3.71	-1.55	-2.13	61.66	103.1	824.95	386.22	974.03	543.42	845.6	424.65	948.25	415.1
3.002	0	0.02	0	0	0.02	86.26	0.07	0.08	16.77	8.55	0	94.81	77.09	98.24	0.44	0.59	0.1	0.05	51.88	8.55	0.4	0.05	0	16.77	7.55	0.05	0.02	1.45	0.12	7.38	0.01	0	64.75	0	0		-3.95	-1.9	-3.26	61.39	98.89	824.49	385.76	973.08	543.37	846.23	423.42	944.69	414.12
3.036	0	0.02	0	0	0.01	90.25	0.06	0.08	14.33	8.62	0	96.3	81.47	98.4	0.4	0.66	0.11	0.06	54.41	8.62	0.67	0.05	0	14.33	6.2	0.04	0.02	1.24	0.13	7.48	0.01	0	66.94	0	0		-3.16	-1.39	-3.71	61.35	98.78	824.69	384.77	973.38	542.78	846.23	422.64	944.54	413.12
3.069	0	0.02	0	0	0.01	84.82	0.05	0.08	14.51	7.8	0	96.3	77.72	98.16	0.39	0.61	0.11	0.06	45.51	7.8	0.65	0.05	0	14.51	6.16	0.03	0.02	0.97	0.13	7.38	0.01	0	66.94	0	0		-2.56	-2.11	-3.27	61.64	99.68	824.3	384.1	973.34	542.25	845.86	422.51	945.05	412.65
3.103	0	0.02	0	0	0.01	82.83	0.06	0.08	16.35	6.76	0	96.23	76.19	98.11	0.39	0.65	0.13	0.07	43.13	6.76	0.81	0.08	0	16.35	4.86	0.02	0.01	1.13	0.14	6.63	0.01	0	66.83	0	0		-2.22	-2.26	-3.46	61.65	99.08	824.35	383.88	973.51	542.43	846.14	422.2	944.74	412.51
3.136	0	0.02	0	0	0.01	81.86	0.06	0.08	18.46	7.9	0	95.9	75	98.16	0.4	0.6	0.13	0.07	43.05	7.9	0.83	0.08	0	18.46	4.2	0.02	0.01	1.21	0.17	6.67	0.01	0	66.28	0	0		-2.33	-2.13	-3.14	61.79	101.13	824.73	383.53	973.01	540.55	845.26	422.18	945.87	411.95
3.169	0	0.02	0	0	0.01	79.7	0.07	0.08	19.75	8.73	0	95.33	73.26	97.76	0.44	0.54	0.13	0.07	42.27	8.73	0.73	0.08	0	19.75	4.46	0.02	0.01	1.56	0.19	6.64	0.01	0	65.43	0	0		-2.62	-3.11	-2.84	61.91	102.68	824.69	383.14	972.8	539.71	844.51	421.77	946.69	411.67
3.203	0	0.02	0	0	0.01	81.46	0.08	0.08	23.37	8.17	0	95.53	72.88	97.87	0.49	0.56	0.14	0.07	43.66	8.17	0.71	0.08	0	23.37	4.54	0.01	0.01	2.1	0.23	7.51	0.01	0	65.72	0	0		-3	-2.87	-2.93	61.74	102.61	824.85	383.29	972.59	539.46	844.46	421.65	946.58	411.71
3.236	0	0.02	0	0	0.01	86.24	0.09	0.08	24.71	7.81	0	95.82	74.91	98.31	0.56	0.56	0.14	0.08	49.07	7.81	0.86	0.08	0	24.71	4.92	0.01	0.01	2.75	0.26	7.38	0.01	0	66.16	0	0		-3.33	-1.69	-2.35	61.5	101.81	823.89	382.22	973.28	540.04	845.2	420.71	946.55	411.08
3.269	0	0.02	0	0	0.01	89.24	0.1	0.08	26.69	7.2	0	96.92	76.59	98.23	0.61	0.57	0.15	0.08	50.12	7.2	0.7	0.09	0	26.69	5.91	0.01	0.01	3.07	0.28	7.17	0.01	0	68.13	0	0		-3.03	-1.92	-2.12	61.58	102.88	823.24	381.66	974.51	541.3	845.13	421.03	947.51	410.85
3.303	0	0.02	0	0	0.01	88.25	0.1	0.08	26.45	7.5	0	96.53	75.94	98.42	0.51	0.59	0.18	0.09	49.9	7.5	0.67	0.09	0	26.45	5.66	0.01	0.02	2.52	0.28	7.8	0.01	0	67.36	0	0		-1.9	-1.33	-1.78	61.48	102.15	823.35	381.46	975.39	542.56	846.22	420.23	948	411.56
3.336	0	0.02	0	0	0.01	88.39	0.09	0.08	25.47	8.8	0	97.02	76.97	98.53	0.4	0.72	0.18	0.13	48.23	8.8	0.7	0.15	0	25.47	4.97	0.01	0.02	1.37	0.28	7.95	0.01	0	68.33	0	0		-0.65	-0.99	-2.16	61.53	103.11	823.14	381.01	976.56	543.92	845.91	420.44	948.63	411.45
3.37	0	0.02	0	0	0.01	89.46	0.09	0.08	25.78	10.44	0	97.34	77.5	98.48	0.37	0.84	0.18	0.15	48.7	10.44	0.82	0.25	0	25.78	6.11	0.01	0.02	1.72	0.27	7.52	0.01	0	69.07	0	0		-1.39	-1.13	-3.01	61.47	102.75	823.32	381.72	977.05	544.97	845.81	421.57	948.07	411.48
3.403	0	0.02	0	0	0.01	92.53	0.1	0.08	28.47	11.02	0	97.88	79.39	98.6	0.32	1.18	0.18	0.2	52.51	11.02	1.1	0.35	0	28.47	6.91	0.01	0.03	2.3	0.25	6.67	0.01	0	70.52	0	0		-0.67	-0.72	-3.38	61.44	101.61	823.38	381.81	977.13	545.4	846.22	421.81	947.31	411.5
3.436	0	0.02	0	0	0.01	95.32	0.12	0.08	30.7	12.03	0	98.09	82.1	98.68	0.24	1.52	0.18	0.26	59.96	12.03	1.44	0.66	0	30.7	7.15	0.01	0.03	3.54	0.23	6.1	0.01	0	71.19	0	0		0.26	-0.44	-4.04	61.4	100.75	823.5	382.37	976.24	545.33	845.8	422.22	946.01	411.83
3.47	0	0.02	0	0	0.01	96.95	0.18	0.08	36.39	13.47	0	97.77	82.82	98.73	0.18	1.85	0.15	0.33	69.78	13.47	1.95	0.87	0	36.39	6.68	0.01	0.04	5.86	0.23	5.11	0	0	70.18	0	0		0.09	-0.22	-4.65	61.46	101.78	823.34	383.13	975.44	545.33	844.32	423.11	945.51	412.15
3.503	0	0.02	0	0	0.01	98.66	0.19	0.08	38.77	13.73	0	98.84	84.74	98.62	0.12	2.33	0.11	0.38	76.46	13.73	1.69	1.04	0	38.77	6.28	0.01	0.04	3.8	0.23	4.58	0	0	74.34	0	0		-2.2	0.65	-4.81	61.25	102.72	822.89	383.67	974.41	544.49	842.93	423.05	945.1	412.41
3.536	0	0.02	0	0	0.01	99.1	0.15	0.08	34.73	17.07	0	99.15	86.9	98.59	0.08	2.98	0.1	0.41	79.65	17.07	1.14	0.74	0	34.73	4.93	0.01	0.05	2.2	0.23	4.4	0	0	76.29	0	0		2.02	0.76	-5.29	61.44	102.02	820.74	383.09	972.77	545.17	841.05	423.55	942.5	412.7
3.536	1	0.17	0.1	0.04	0.16	0.07	0.1	0.07	8.12	0.35	99.66	0.5	3.05	98.76	0.29	0.42	0.35	0.01	1.95	0.02	0.38	0.11	0	0	0.14	0	0.06	0.05	23.84	3.75	8.78	0.42	8.12	0	0		-12.97	0.13	6.62	63.26	71.2	692.85	690.59	802.56	804.23	715.16	713.73	786.35	715.1
3.57	0	0.02	0	0	0.01	99.5	0.13	0.07	34.71	18.51	0	99.57	87.07	98.5	0.08	2.38	0.09	0.28	81.62	18.51	0.92	0.58	0	34.71	5.23	0.01	0.06	1.61	0.24	3.65	0	0	80.55	0	0		1.15	1.09	-5.09	61.25	101.36	819.66	384.02	971.58	546.06	840.43	424.07	941.23	413.4
3.603	0	0.02	0	0	0.01	99.51	0.11	0.07	32.15	16.63	0	99.68	87.62	98.55	0.08	1.57	0.08	0.17	78.77	16.63	0.58	0.27	0	32.15	6.6	0.01	0.1	2.15	0.22	3.16	0	0	82.32	0	0		0.76	0.9	-4.61	61.09	101.03	818.55	385	969.15	545.75	839.21	424.54	939.69	413.95
3.636	0	0.02	0	0	0.01	99.57	0.09	0.07	29.62	16.55	0	99.77	88.36	98.52	0.07	1.05	0.08	0.12	76.98	16.55	0.53	0.15	0	29.62	6.14	0.01	0.12	3.05	0.21	2.76	0	0	84.41	0	0		-1.89	1	-4.83	61.07	101.61	818.35	385.78	967.98	544.77	838.08	425.04	939.07	413.78
3.67	0	0.01	0	0	0.01	99.73	0.08	0.06	30.39	16.46	0	99.87	86.92	98.38	0.06	0.7	0.07	0.07	78.01	16.46	0.56	0.15	0	30.39	7.29	0.02	0.18	7.51	0.15	2.27	0	0	88.03	0	0		-0.84	1.47	-5.06	61.01	101.78	817.77	385.99	967.25	544.72	837.13	425.36	938.33	414.46
3.703	0	0.02	0	0	0.01	99.74	0.09	0.06	31.37	15.52	0	99.88	84.67	98.24	0.07	0.54	0.06	0.05	78.24	15.52	0.56	0.13	0	31.37	9	0.01	0.25	14.97	0.13	2.2	0	0	88.37	0	0		-1.39	1.89	-4.79	60.98	103.56	816.84	385.98	966.28	544.41	835.43	425.34	938.41	414.39
3.737	0	0.02	0	0	0.01	99.82	0.06	0.06	25.63	18.91	0	99.91	86.04	98.22	0.07	0.44	0.06	0.04	80.52	18.91	0.9	0.17	0	25.63	8.81	0.02	0.29	16.62	0.1	2	0	0	90.46	0	0		0.41	1.95	-5.21	60.81	101.79	816.12	386.04	965.14	544.67	835.19	425.93	936.29	414.09
3.77	0	0.02	0	0	0.01	99.8	0.05	0.06	22.74	22.74	0	99.92	87	98.32	0.11	0.32	0.07	0.02	77.4	23.38	1.24	0.2	0	22.74	9.88	0.02	0.28	14.61	0.09	1.95	0	0.01	90.85	0	0		-0.08	1.65	-6.85	61	101.18	814.92	385.88	963.8	543.82	833.15	427.07	933.32	412.81
3.803	0	0.02	0	0	0.01	99.69	0.06	0.06	24.15	24.15	0	99.91	85.25	98.36	0.17	0.24	0.08	0.02	70.85	26.88	1.5	0.16	0	24.15	17.13	0.02	0.26	12.85	0.08	2.1	0	0.01	90.28	0	0		-0.78	1.53	-5.99	60.84	99.93	813.72	385.54	961.24	542.28	832.56	425.6	931.61	412.38
3.837	0	0.02	0	0	0.01	99.51	0.06	0.06	23.95	23.95	0	99.92	85.77	98.58	0.3	0.29	0.08	0.01	60.86	28.31	1.31	0.11	0	23.95	21.13	0.02	0.22	7	0.06	1.79	0	0.5	91.27	0	0		-0.55	0.78	-5.21	61.3	102.37	812.91	385.24	960.3	541.69	830.87	425.01	932.49	412.63
3.87	0	0.03	0	0	0.01	99	0.05	0.06	23.92	22.27	0	99.92	86.13	98.73	0.5	0.4	0.08	0.01	48.83	31.91	0.98	0.12	0	22.27	23.92	0.02	0.17	5.49	0.07	1.93	0.01	2.5	90.96	0	0		1.48	0.22	-5.56	62.09	100.63	812.92	385.72	959.74	541.96	831.25	425.58	931.15	413.54
3.903	0	0.03	0	0	0.01	98.52	0.04	0.06	26.33	19.31	0	99.92	87.04	98.74	0.77	0.53	0.08	0.01	41.19	31.93	0.58	0.11	0	19.31	26.33	0.02	0.15	3.75	0.07	1.85	0.01	0.6	91.34	0	0		-0.74	0.21	-5.13	61.63	102.03	812.43	385.65	958.37	540.4	829.91	425.18	931.18	412.72
3.937	0	0.03	0	0	0.01	98.87	0.03	0.07	25.38	14.4	0	99.94	88.9	98.68	1.15	0.76	0.07	0.01	43.67	35.83	0.56	0.12	0	14.4	25.38	0.02	0.11	2.95	0.07	2.2	0.01	0.06	92.49	0	0		-4.35	0.43	-4.12	60.76	102.26	812.31	385.62	957.98	539.22	830.27	424	931.88	412.54
3.97	0	0.03	0	0	0.01	99.33	0.03	0.07	20.8	12.7	0	99.94	90.41	98.75	1.36	0.73	0.07	0.01	52.64	36.87	0.63	0.11	0	12.7	20.8	0.01	0.09	2.64	0.07	2.44	0.01	0.01	92.69	0	0		-2.27	-0.15	-4.97	61.18	101.52	812.37	385.32	958.08	539.56	830.12	424.42	930.9	412.15
4.003	0	0.02	0	0	0.01	99.72	0.03	0.07	22.94	9.91	0	99.95	90.58	98.66	1.57	0.64	0.07	0.01	66.64	30.95	0.7	0.08	0	9.91	22.94	0.01	0.09	3.5	0.06	2.73	0.01	0	93.43	0	0		-3.16	-0.51	-4.65	61.08	102.35	812.24	385.14	958.78	539.96	830.2	424.35	931.81	412.06
4.037	0	0.02	0	0	0.01	99.82	0.03	0.07	23.96	9.94	0	99.94	90.3	98.74	1.28	0.74	0.08	0.01	75.03	22.89	0.79	0.06	0	9.94	23.96	0.01	0.1	3.83	0.05	2.7	0.01	0	93.18	0	0		-3.52	-0.21	-4.25	60.8	102.6	812.6	385.19	960.19	540.97	831.26	424.53	933.14	412.39
4.07	0	0.01	0	0	0.01	99.88	0.03	0.07	17.64	9.02	0	99.95	92.31	98.64	0.99	0.82	0.08	0.01	81.23	20.06	0.7	0.04	0	9.02	17.64	0.01	0.1	2.54	0.06	2.62	0	0	93.64	0	0		-3.89	-0.58	-3.8	61	102.61	812.16	384.73	961.03	541.68	831.81	424.32	933.7	412.22
4.104	0	0.01	0	0	0.01	99.91	0.03	0.07	13.52	8.39	0	99.95	93.7	98.65	0.55	0.78	0.07	0.02	85.63	17.61	0.92	0.06	0	8.39	13.52	0.01	0.1	1.09	0.06	3.27	0	0	93.8	0	0		0.75	0.54	-4.53	61.21	100.56	812.6	384.3	961.76	543.27	832.89	423.88	932.84	412.82
4.137	0	0.01	0	0	0.01	99.92	0.03	0.07	12.38	9.27	0	99.95	93.6	98.53	0.33	0.69	0.07	0.02	87.3	18.79	1.19	0.1	0	9.27	12.38	0.01	0.08	1.03	0.07	3.59	0	0	93.98	0	0		-0.68	-0.98	-3.6	61.1	99.97	812.98	384.38	962.43	543.31	834.38	423.46	933.81	413.14
4.17	0	0.01	0	0	0.01	99.94	0.03	0.07	10.76	8.86	0	99.96	94.15	98.51	0.19	0.58	0.06	0.03	91.17	19.01	1.15	0.09	0	8.86	10.76	0.01	0.08	0.92	0.07	3.3	0	0	94.69	0	0		-3.82	-1.04	-3.24	61.21	103.03	814.43	384.79	965.22	544.44	835.1	423.29	937.68	413.63
4.204	0	0.01	0	0	0.01	99.95	0.02	0.07	9.29	6.38	0	99.96	95.22	98.47	0.12	0.37	0.05	0.04	92.62	17.36	1.26	0.12	0	6.38	9.29	0	0.1	0.95	0.08	3.42	0	0	95.11	0	0		-3.11	-1.18	-2.93	61.48	105.29	814.76	384.12	967	545.26	835.19	423.09	940.05	413.6
4.237	0	0.01	0	0	0.01	99.94	0.02	0.06	9.71	6.72	0	99.96	94.95	98.45	0.08	0.29	0.04	0.07	91.48	15.17	0.87	0.14	0	6.72	9.71	0	0.14	2.11	0.06	2.85	0	0	95.07	0	0		-4.29	-1.25	-2.64	61.59	104.52	815.44	384.74	968.09	546.41	836.66	422.83	940.85	414.49
4.27	0	0.01	0	0	0.01	99.94	0.02	0.06	10.29	7.65	0	99.96	94.33	98.14	0.05	0.25	0.03	0.09	90.36	13.05	0.61	0.13	0	7.65	10.29	0	0.18	3.64	0.05	2.3	0	0	95.24	0	0		-4.29	-2.18	-2.36	61.74	105.17	816.18	384.5	969.87	547.08	837.8	423.07	942.62	414.46
4.304	0	0.01	0	0	0.01	99.94	0.02	0.06	12.26	7.71	0	99.96	93.49	98.14	0.04	0.22	0.02	0.1	87.75	11.57	0.66	0.23	0	7.71	12.26	0	0.25	5.5	0.05	1.78	0	0	96.01	0	0		-2.76	-2.16	-1.92	61.9	105.51	816.45	384.59	970.89	548.41	838.58	423	943.82	415.49
4.337	0	0.01	0	0	0.01	99.93	0.03	0.06	17.14	8.54	0	99.96	91.01	98.19	0.03	0.18	0.01	0.1	84.76	8.54	0.56	0.28	0	9.2	17.14	0	0.43	10.32	0.04	1.44	0	0	96.04	0	0		-2.52	-2.04	-1.73	61.89	105.63	816.59	384.83	971.55	549.18	839.07	423.41	944.44	415.94
4.371	0	0.01	0	0	0.01	99.95	0.04	0.06	25.16	7.12	0	99.97	86.43	98.05	0.03	0.13	0.01	0.07	90.58	7.12	0.92	0.39	0	11.31	25.16	0	0.8	20.03	0.03	1	0	0	96.94	0	0		-2.7	-2.41	-1.74	61.9	103.17	816.85	385.37	969.53	547.58	839.44	422.87	942.39	416.16
4.404	0	0.01	0	0	0.01	99.95	0.05	0.06	32.04	4.71	0	99.97	83.21	98.33	0.02	0.11	0.01	0.08	88.47	4.71	0.79	0.35	0	13.9	32.04	0	1.52	24.75	0.02	0.8	0	0	97.06	4.69	0		-6.47	-1.64	-2.05	62.1	105.53	817.02	385.04	972.32	548.7	839.54	423.77	944.69	414.86
4.437	0	0.01	0	0	0.01	99.95	0.06	0.06	42.86	4.01	0	99.97	77.83	98.44	0.02	0.1	0.01	0.06	90.37	4.01	0.77	0.27	0	15.5	42.86	0	2.37	36.96	0.01	0.68	0	0	97.08	10.33	0		-2.29	-1.28	-2.1	61.32	102.15	818.34	387.19	971.18	549.77	841.3	424.98	943.2	417.78
4.471	0	0.01	0	0	0.01	99.96	0.08	0.06	45.18	3.41	0	99.97	76.36	98.32	0.02	0.11	0	0.06	91.79	3.41	0.99	0.22	0	18.79	45.18	0	2.59	36.2	0.01	0.43	0	0	97.51	13.54	0		-4.34	-1.66	-0.96	61.39	104.67	818.12	387.02	972.53	550.15	841.44	425.08	945.87	417.95
4.504	0	0.01	0	0	0.01	99.94	0.08	0.06	43.01	3.34	0	99.97	76.98	98.03	0.02	0.13	0	0.07	85.93	3.34	0.9	0.18	0	20.52	43.01	0	2.88	33.06	0.01	0.31	0	0	97.44	11.07	0		-2.08	-2.46	-1.56	61.14	103.9	818.6	387.92	972.9	551.66	841.79	426.47	945.41	418.93
4.537	0	0.01	0	0	0.01	99.94	0.07	0.06	39.82	3.31	0	99.97	78.99	98	0.02	0.14	0.01	0.09	85.59	3.31	1.11	0.15	0	18.96	39.82	0	3.08	28.65	0.01	0.28	0	0	97.41	8.6	0		-2.15	-2.55	-1.58	61.09	104.1	818.67	387.83	973.15	551.72	841.83	426.49	945.65	418.83
4.571	0	0.01	0	0	0.01	99.92	0.06	0.06	32.31	3.62	0	99.97	81.3	97.93	0.02	0.14	0.01	0.11	80.59	3.62	1.32	0.13	0	20.42	32.31	0	3.24	22.68	0.01	0.2	0	0	97.52	5.45	0		-2.12	-2.73	-1.55	61.1	103.98	818.77	387.76	973.35	551.78	842.07	426.42	945.77	418.8
4.604	0	0.01	0	0	0.01	99.89	0.04	0.06	26.98	3.92	0	99.97	82.52	97.88	0.02	0.16	0.01	0.14	74.72	3.92	1.25	0.09	0	18.27	25.58	0	3.01	26.98	0.01	0.19	0	0	97.5	0.66	0		-2.67	-2.83	-1.44	61.12	104.11	818.67	387.7	973.4	551.67	842.07	426.43	945.88	418.65
4.637	0	0.01	0	0	0.01	99.91	0.04	0.06	26.37	4.19	0	99.97	84.15	97.59	0.02	0.18	0.01	0.16	79.7	4.19	0.96	0.08	0	18.21	19.18	0	2.95	26.37	0	0.15	0.01	0	97.47	0	0		-2.35	-3.5	-1.77	61.16	99.86	817.98	387.24	972.39	551.53	843.16	425.64	942.72	417.92
4.671	0	0.01	0	0	0.01	99.91	0.04	0.06	26.16	4.43	0	99.97	85.51	98.15	0.02	0.18	0.01	0.14	79.26	4.43	0.8	0.05	0	17.39	14.49	0	3.35	26.16	0	0.11	0.01	0	97.14	0	0		-4.18	-2.15	-0.16	61.52	104.31	817.3	387.16	972.77	551.24	841.97	425.41	946.06	418.66
4.704	0	0.01	0	0	0.01	99.92	0.03	0.06	18.97	4.48	0	99.97	89.29	98.18	0.02	0.18	0.01	0.12	81.8	4.48	0.63	0.04	0	14.39	8.68	0	3.68	18.97	0	0.13	0.01	0	97.19	0	0		-3.35	-2.05	-0.34	61.83	105.43	816.79	386.75	973.23	552.1	841.21	425.29	946.44	418.61
4.738	0	0.01	0	0	0.01	99.92	0.03	0.06	13.05	3.88	0	99.97	91.62	97.78	0.02	0.15	0.01	0.1	82.1	3.88	0.62	0.03	0	13.05	7.56	0	5.68	11.12	0	0.11	0.01	0	97.31	0	0		-5.24	-3.07	-0.84	62.08	105.29	816.85	386.51	973.8	552.31	841.2	424.84	946.25	417.84
4.771	0	0.01	0	0	0.01	99.92	0.02	0.06	9.75	3.46	0	99.97	93.41	97.99	0.02	0.11	0.01	0.07	81.3	3.46	0.6	0.02	0	9.75	5.8	0	7.35	9.43	0	0.11	0.01	0	97.45	0	0		-3.03	-2.56	-0.58	61.74	104.24	817.28	387.23	974.29	553.69	842.39	425.58	946.44	419.23
4.804	0	0.01	0	0	0.01	99.91	0.02	0.06	7.19	2.8	0	99.97	95.7	98.08	0.02	0.1	0.01	0.04	77.97	2.8	0.57	0.01	0	7.19	3.76	0	8.4	4.57	0	0.11	0.01	0	97.45	0	0		-1.46	-2.33	-1.25	61.56	105.14	818.88	388.63	974.98	554.6	842.54	427.04	947.49	420.61
4.838	0	0.01	0	0	0.01	99.93	0.01	0.06	3.11	3.11	0	99.97	97.65	97.96	0.02	0.09	0.01	0.02	81.38	3.55	0.81	0.02	0	3.11	2.55	0	8.33	2.22	0	0.13	0	0.01	97.94	4.07	0		-0.53	-2.65	-0.34	61.05	107.1	819.93	391.06	974.22	554.92	842.37	428.63	949.36	423.81
4.871	0	0.01	0	0	0.01	99.8	0.01	0.06	2.33	2.33	0	99.97	98.2	97.73	0.03	0.08	0.01	0.01	64.39	3.04	0.91	0.01	0	2.33	1.65	0	7.99	1.45	0.01	0.14	0	0.14	97.68	3.47	0		-1.68	-3.18	0.08	60.54	108.92	819.81	393.61	974.88	557.46	842.07	431.72	950.86	426.33
4.904	0	0.01	0	0	0.01	99.31	0.01	0.06	1.15	1.02	0	99.97	98.79	98.22	0.03	0.09	0.02	0.01	43.86	3.81	1.19	0.03	0	1.02	1.15	0	4.05	0.57	0.01	0.16	0	3.32	96.9	0	0		-1.81	-1.94	-0.02	59.06	104.82	821.96	400.89	974.54	563.2	844.92	435.93	949.74	434.29
4.938	0	0.01	0	0	0.01	95.4	0.01	0.06	0.62	0.32	0	99.96	99.51	98.39	0.02	0.13	0.03	0	13.45	2.14	0.3	0.01	0	0.32	0.62	0	2.84	0.55	0.01	0.18	0	33.89	94.95	0	0		-11.09	-1.43	2.54	56.49	104.66	824.24	408.39	976.27	567.43	849.08	441.3	953.75	440.99
4.971	0	0.01	0	0	0.01	90.05	0.01	0.06	0.86	0.18	0	99.94	93.41	97.49	0.02	0.25	0.03	0	2.22	0.77	0.05	0	0	0.18	0.41	0	1.98	0.86	0.02	0.17	0	89.95	93.23	0	0		-11.07	-3.7	0.96	53.65	105	827.08	416.91	977.58	574.93	849.68	449.66	954.67	448.39
5.004	0	0.01	0	0	0.01	84.31	0.01	0.06	0.45	0.06	0	99.89	88.82	97.64	0.01	0.6	0.03	0	0.75	0.27	0.01	0	0	0.06	0.16	0	1.07	0.45	0.03	0.18	0	99.17	89.31	0	0		-15.81	-3.38	2.1	52.48	102.98	829.37	426.13	978	581.18	852.96	456.65	955.94	457.23
5.038	0	0.01	0	0	0.01	64.57	0.01	0.06	0.54	0.03	10.43	99.52	78.62	96.92	0.01	1.76	0.03	0	0.26	0.11	0	0	0	0.02	0.1	0	0.54	0.54	0.06	0.23	0	99.95	79.87	0	0		-13.14	-4.76	2.08	50.94	99.89	830.94	434.98	976.15	587.08	854.3	465.27	954.19	465.77
5.071	0	0.01	0	0	0.01	43.19	0.01	0.06	0.17	0.03	31.81	98.34	70.42	96.42	0.01	3.65	0.03	0	0.22	0.03	0	0	0	0.02	0.07	0	0.27	0.17	0.08	0.22	0.01	99.95	72.06	0	0		-19.69	-5.53	2.66	49.18	104.5	834.2	447.21	976.61	594.26	854.37	475.17	958.84	477.46
5.105	0	0.02	0	0	0.03	9.64	0.02	0.07	0.04	0.03	80.73	77.87	51.83	97.13	0	6.61	0.03	0	0.17	0.01	0	0	0	0	0.04	0	0.15	0.04	0.22	0.26	0.01	99.99	54.5	0	0		-16.45	-4.39	2.39	46.82	101.66	835.27	452.37	975.95	597.25	855.76	483.6	957.39	481.19
5.138	0	0.03	0.01	0.01	0.04	2.14	0.03	0.08	0.06	0.06	95.71	26.34	36.8	97.76	0	8.26	0.06	0	0.27	0.01	0	0	0	0	0.03	0	0.07	0.02	0.53	0.28	0.01	99.99	40.27	0	0		-16.8	-3.12	2.57	45.26	100.79	835.49	458.64	973.3	600.58	855.11	488.46	955.9	487.41
5.171	0	0.03	0.01	0.01	0.06	1.31	0.03	0.09	0.08	0.08	97.37	14.75	32.06	96.59	0	10.85	0.08	0	0.4	0	0	0	0	0	0.02	0	0.07	0	0.9	0.25	0.01	99.99	35.75	0	0		-19.14	-5.28	1.7	44.96	98.71	834.76	460.68	971.93	601.25	854.45	492.01	953.05	487.23
5.205	0	0.06	0.03	0.01	0.1	0.23	0.05	0.09	0.11	0.11	99.53	1.36	15.49	97.27	0	12.15	0.11	0	0.65	0	0.01	0	0	0	0.02	0	0.04	0	2.5	0.22	0.01	99.98	20.02	0	0		-18.97	-4.13	0.18	44.69	99.54	833.61	462.85	967.76	600.78	850.23	493.47	949.64	488.43
5.238	0	0.06	0.04	0.01	0.11	0.19	0.06	0.09	0.1	0.1	99.61	1.05	13.69	97.11	0	12.38	0.1	0	0.96	0	0	0	0	0	0.01	0	0.03	0	2.99	0.2	0.02	99.77	18.2	0	0		-20.29	-4.43	-0.6	44.51	98.42	832.39	464.59	964.73	600.58	848.1	494.95	946.34	489.04
5.271	0	0.08	0.06	0.02	0.14	0.1	0.07	0.09	0.1	0.1	99.73	0.45	7.31	96.97	0	10.89	0.1	0	1.07	0	0	0	0	0	0.02	0	0.02	0.01	5.11	0.18	0.03	99.72	12.13	0	0		-22.62	-4.68	-0.57	44.38	100.74	830.15	467.24	960.41	600.47	843.62	496.31	944.24	491.46
5.305	0	0.13	0.11	0.03	0.19	0.05	0.1	0.08	0.17	0.15	99.62	0.39	0	97	0	8.25	0.17	0	1.12	0	0	0	0	0	0.01	0	0.02	0.01	14.07	0.15	0.05	99.81	5.14	0	0		-21.73	-4.62	0.09	43.78	99.98	827.58	469.58	956.34	601.38	841.17	497.8	941.09	494.38
5.338	0	0.13	0.11	0.03	0.19	0.04	0.1	0.08	0.16	0.12	99.63	0.37	0	97.04	0	8.14	0.16	0	1.19	0	0	0	0	0	0.02	0	0.03	0.02	13.45	0.12	0.06	99.88	4.96	0	0		-20.49	-4.55	0.69	43.52	100.7	822.32	470.06	950.19	601.27	835.54	497.06	936.23	495.96
5.372	0	0.19	0.13	0.05	0.26	0.03	0.11	0.08	0.21	0.08	99.47	0.9	0	97.68	0	8.38	0.21	0	1.21	0	0	0.01	0	0	0.03	0	0.04	0.02	25.78	0.08	0.16	99.37	2.03	0	0		-22.33	-3.31	-0.03	43.57	97.73	818.11	469.31	946.29	600.63	832.46	496.1	930.18	494.78
5.405	0	0.21	0.12	0.07	0.37	0.03	0.1	0.1	0.22	0.07	99.27	2.31	0	97.83	0	13.44	0.17	0	1.27	0	0.01	0.01	0	0	0.03	0	0.05	0.01	33.27	0.07	0.22	99.61	1.71	0	0		-26.56	-2.97	-0.07	44.79	96.5	812.17	466.49	942.47	599.43	828.17	492.48	924.67	491.69
5.438	0	0.19	0.1	0.07	0.48	0.03	0.09	0.13	0.2	0.08	99.05	4.36	0	98.06	0	20.93	0.2	0	1.41	0	0.01	0.01	0	0	0.02	0	0.06	0.01	33.96	0.08	0.19	99.82	1.8	0	0		-20.95	-2.37	0.81	47.25	102.05	802.95	456.64	938.31	595.23	819.38	483.58	921.4	485.75
5.472	0	0.21	0.08	0.1	0.76	0.03	0.08	0.18	0.28	0.08	98.47	16.89	0	98.41	0	28.89	0.28	0	2.13	0	0.02	0	0	0	0.02	0	0.08	0.01	44.61	0.08	0.26	96.68	1.9	0	0		-23.05	-1.39	-0.02	49.64	100.54	794.34	446.58	941.23	597.46	816.66	474.84	917.17	477.24
5.505	0	0.19	0.06	0.11	1.21	0.04	0.06	0.3	0.37	0.08	97.58	41.64	0	98.37	0	40.48	0.37	0.01	2.78	0.01	0.02	0	0	0	0.02	0	0.07	0	48.65	0.08	0.23	0.36	2.11	0	0		-19.53	-1.51	0.67	50.33	101.13	790.48	442.01	938.07	595.54	813.37	471.68	914.5	471.72
5.538	0	0.13	0.04	0.1	2.05	0.05	0.05	0.65	0.39	0.09	95.89	71.45	0	98.35	0	59	0.39	0.01	6.49	0.01	0.04	0	0	0	0.02	0	0.08	0	45.75	0.09	0.19	0	2.74	0	1		-17.95	-1.56	0.11	51.51	105.37	784.01	433.85	935.13	591.29	806.09	465.86	911.43	463.44
5.572	0	0.11	0.02	0.12	3.81	0.07	0.04	1.27	0.15	0.11	92.39	94.13	3.12	98.74	0	75.38	0.55	0.04	11.41	0.02	0.04	0	0	0	0.02	0	0.09	0.01	52.49	0.11	0.15	0	4.28	0	0		-20.5	0.19	0.65	51.76	103.55	781.99	431.44	934.42	589.9	806.09	462.76	909.63	460.96
5.605	0	0.08	0.02	0.1	4.92	0.07	0.03	2.12	0.48	0.12	90.16	96.25	3.22	98.51	0.01	87.74	0.48	0.11	10.47	0.02	0.03	0	0	0	0.01	0	0.08	0.01	45.97	0.12	0.09	0	4.71	0	0		-17.18	-1.06	0.97	51.98	105.1	777.8	427.2	935.5	592.35	804	459.08	909.1	459.18
5.638	0	0.05	0.01	0.06	4.8	0.08	0.02	2.82	0.36	0.14	90.39	94.72	4.18	98.04	0.01	94.53	0.36	0.36	10.06	0.01	0.03	0	0	0	0.01	0	0.09	0.05	34.74	0.14	0.06	0	5.72	0	0		-18.99	-2.45	1.45	52.11	107.36	777.72	427.28	934.15	590.28	802.53	458.25	909.88	459.29
5.672	0	0.03	0.01	0.04	3.89	0.07	0.02	3.31	0.16	0.16	92.23	86.95	4.02	97.56	0.02	97.66	0.16	1.17	6.11	0.01	0.02	0	0	0	0.01	0	0.11	0.05	19.27	0.2	0.03	0	7.06	0	0		-17.06	-3.57	1.33	52.38	106.94	775.75	425.4	934.73	591.84	801.93	457.46	908.87	457.76
5.705	0	0.03	0.01	0.03	3.96	0.07	0.02	3.76	0.13	0.13	92.09	83.87	3.87	98.18	0.04	98.87	0.13	3	5.04	0	0.02	0	0	0	0.01	0	0.15	0.09	14.98	0.24	0.02	0	7.34	0.64	0		-17.28	-2.06	2.72	52.75	110.28	774.29	424.3	934	590.55	800.38	456.22	910.64	458
5.739	0	0.03	0.01	0.02	4.1	0.1	0.02	4.7	0.13	0.1	90.6	77.01	6.38	98.57	0.06	99.51	0.1	7.87	6.64	0	0.03	0	0	0	0.01	0	0.2	0.13	8.86	0.31	0.02	0	9.07	1.27	0		-17.92	-0.83	3.1	52.92	110.23	772.66	422.58	934.67	591.02	800.26	454.93	910.48	456.61
5.772	0	0.03	0.01	0.02	4.97	0.1	0.02	6.15	0.2	0.09	87.71	74.36	7.1	98.36	0.06	99.75	0.09	14.36	6.47	0	0.03	0	0	0	0.02	0	0.33	0.2	6.83	0.42	0.01	0	9.83	2.73	0		-17.22	-1.54	2.91	53.04	110.97	772.92	422.27	934.91	590.89	799.98	454.7	910.94	456.46
5.805	0	0.04	0.01	0.02	6.25	0.11	0.02	8.03	0.5	0.08	83.94	72.33	7.42	98.57	0.05	99.84	0.08	21.14	7.05	0	0.04	0	0	0	0.02	0	0.38	0.5	5.45	0.45	0.01	0	9.95	1.47	0		-17	-0.85	3.61	53.01	110.35	771.85	421.85	934.09	590.64	799.95	454.09	910.28	456.62
5.839	0	0.04	0.01	0.02	6.46	0.13	0.02	9.35	0.67	0.06	81.3	69.74	9.44	98.39	0.03	99.89	0.06	24.66	6.29	0	0.04	0	0	0	0.03	0	0.44	0.67	3.84	0.9	0.01	0	12.2	0	0		-15.08	-1.43	2.97	53.06	111.31	770.67	420.95	933.83	591.28	798.2	454.11	909.5	455.83
5.872	0	0.05	0.01	0.02	7.88	0.12	0.02	11.24	1.23	0.04	77.51	69.04	8.21	98.41	0.02	99.94	0.04	29.52	5.66	0	0.05	0	0	0	0.06	0	0.52	1.23	3.37	0.94	0.01	0	11.39	1.15	0		-14.65	-1.36	2.41	53.18	113.01	770.12	420.22	934.12	591.32	796.76	454.45	909.77	454.81
5.905	0	0.05	0.01	0.02	7.54	0.13	0.02	11.24	1.96	0.03	77.51	68.49	9.2	98.49	0.02	99.95	0.03	29.18	6.25	0	0.06	0	0	0	0.12	0	0.58	1.96	3.05	1.27	0	0	12.24	0.59	0		-14.47	-1.11	1.62	53.22	114.63	769.31	419.68	933.69	590.95	794.65	455.18	909.27	453.53
5.939	0	0.05	0.01	0.02	7.35	0.16	0.02	11.84	3.16	0.01	76.32	68.71	10.65	98.65	0.02	99.96	0.01	30.34	6.19	0	0.06	0	0	0	0.29	0	0.68	3.16	2.05	1.5	0	0	13.91	0	0		-14.3	-0.56	0.44	53.34	117.38	768.68	419.32	933.29	590.78	791.73	455.88	909.06	452.38
5.972	0	0.06	0.01	0.02	9.01	0.16	0.02	14.22	3.99	0.01	71.55	70.14	10.13	98.53	0.01	99.97	0.01	35.44	6.21	0	0.07	0	0	0	0.52	0	0.61	3.99	2.55	1.46	0	0	13.61	0	0		-13.04	-0.98	-0.06	53.31	118.19	767.28	419.73	931.86	591.36	789.46	457.14	907.57	452.57
6.005	0	0.07	0.01	0.02	9.32	0.17	0.02	14.87	10.21	0.01	70.26	79.48	9.5	98.57	0.01	99.97	0.01	36.6	7.52	0	0.06	0	0	0	1.13	0	0.72	10.21	2.4	1.55	0	0	13.85	0	0		-14.26	-0.83	-0.74	53.61	118.84	766.74	420.4	930.17	590.85	787.41	457.17	906.16	452.57
6.039	0	0.08	0.01	0.02	8.79	0.13	0.02	13.43	11.71	0	73.14	90.3	4.41	98.44	0	99.97	0	33.68	6.79	0	0.06	0	0	0	2.07	0	0.74	21.13	1.45	1.62	0.01	0	11.71	0	0		-11.01	-1.28	-1.24	53.81	119.75	765.87	421.15	928.5	591.16	785.23	459.35	904.83	453.27
6.072	0	0.12	0.01	0.02	10.62	0.15	0.02	16.31	12.1	0	67.38	95.72	2.92	98.46	0	99.98	0	39.12	8.24	0	0.06	0	0	0	3.04	0	0.94	32.04	1.53	1.66	0.01	0	12.1	1.7	0		-12.98	-1.21	-1.22	53.78	120.02	764.97	422.19	927.74	591.84	784.29	460.14	904.14	453.88
6.106	0	0.22	0.01	0.02	13.16	0.13	0.02	19.28	10.95	0	61.45	99.49	0	98.7	0	99.98	0	44.29	8.18	0	0.06	0	0	0	4.61	0	1.32	58.92	1.17	1.36	0.01	0	10.95	4.33	0		-14.76	-0.35	-0.8	53.65	120.87	762.94	422.15	927.21	592.7	782.97	460.21	903.67	453.89
6.139	0	0.19	0.01	0.02	14.09	0.14	0.02	20.62	11.33	0	58.77	98.43	0	98.73	0	99.98	0	46.32	8.33	0	0.09	0	0	0	5.4	0	1.72	44.86	1.5	1.34	0.02	0	11.33	6.34	0		-15.84	-0.21	0.3	53.37	119.1	761.25	422.3	926.22	593.56	783.51	458.96	902.54	455
6.172	0	0.23	0.02	0.02	16.83	0.13	0.02	23.75	10.56	0	52.49	98.35	0	98.76	0	99.98	0	50.66	9.14	0	0.12	0	0	0	6.6	0	2.57	44.22	1.46	1.36	0.02	0	10.56	9.29	0		-17.42	0.11	0.53	53.32	117.09	760.15	421.79	926.72	594.82	784.43	457.86	901.47	454.55
6.206	0	0.19	0.04	0.02	17.56	0.1	0.02	23.43	9.36	0	53.13	94.97	0	98.75	0	99.99	0	50.5	7.22	0	0.15	0	0	0	5.73	0	3.4	29.9	1.82	1.1	0.04	0	9.36	16.1	0		-16.63	0.17	0.32	53.38	118.6	759.59	421.39	927.42	595.84	783.55	458.17	902.09	454.4
6.239	0	0.13	0.12	0.02	15.43	0.11	0.02	20.4	9.73	0	59.2	86.56	3.16	98.75	0	99.99	0	46.27	8.22	0	0.16	0	0	0	5.31	0	5.49	16.53	1.8	1.07	0.04	0	9.73	26.05	0		-14.6	-0.15	0.86	53.6	120.27	758.08	421.02	926.9	596.6	782.18	458.38	902.41	455.14
6.272	0	0.08	0.22	0.02	9.67	0.15	0.02	13.05	11.27	0	73.91	83.12	6.3	98.58	0	99.97	0	33.45	11.27	0	0.14	0	0	0	4.14	0	6.05	13.2	1.74	1.05	0.05	0	10.56	32.38	0		-13.84	0.78	1.2	53.76	122.53	757.78	422.44	926.38	598.04	780.95	458.79	903.47	457.72
6.306	0	0.04	0.44	0.02	5.53	0.12	0.02	7.21	3.67	0	85.58	69.52	7.34	98.49	0	99.93	0	17.88	8.34	0	0.09	0	0	0	2.17	0	6.7	3.67	2.01	0.87	0.08	0.08	10.4	38.6	0		-12.37	1.12	1.06	52.48	120.75	758.41	431.26	925.55	605.82	781.62	467.62	902.36	466.4
6.339	0	0.02	0.34	0.02	3.22	0.13	0.02	4.19	1.03	0	91.61	65.81	8.73	98.73	0	99.63	0	4.54	9.02	0	0.05	0	0	0	0.99	0	5.91	1.03	1.86	0.74	0.08	3.41	10.66	36.25	0		-12.97	-0.25	0.91	51.32	118.07	759.91	440.25	922.8	610.3	782.17	475.55	900.23	474.3
6.373	0	0.02	0.28	0.02	2.52	0.13	0.02	3.4	0.39	0	93.2	63.72	9.04	98.45	0	98.12	0	1.09	5.92	0.01	0.02	0	0	0	0.39	0	3.65	0.07	2.22	0.48	0.09	81.19	11.87	35	0		-14.55	-1.26	0.97	50.39	117.2	761.85	449.21	920.49	614.35	782.46	482.73	899.66	482.71
6.406	0	0.02	0.19	0.02	2.14	0.11	0.02	2.65	0.33	0	94.69	54.5	7.38	98.4	0	92.88	0	0.29	5.13	0.02	0.03	0	0	0	0.33	0	2.82	0.09	2.7	0.39	0.11	99.33	10.61	29.04	0		-15.64	-1.4	1.68	48.83	116.01	763.65	457.45	918.85	618.36	783.75	490	899.77	490.45
6.439	0	0.03	0.1	0.02	1.41	0.09	0.03	1.49	0.27	0	97.01	30.18	6.18	98.55	0	79.04	0	0.07	5.22	0.04	0.04	0.01	0	0	0.27	0	1.28	0.05	3.86	0.34	0.14	99.91	9.42	18.6	0		-18.01	-0.9	1.4	46.46	111.63	766.12	466.01	914.94	620.04	784.98	496.57	896.6	497.15
6.473	0	0.04	0.09	0.02	0.61	0.07	0.04	0.51	0.32	0.01	98.78	4.84	4.22	98.46	0	53.03	0.01	0.02	4.14	0.07	0.05	0.06	0	0	0.32	0	0.83	0.05	3.23	0.24	0.19	99.86	8.02	10.78	0		-23.73	-1.2	1.73	44.95	113.01	768.09	476.4	910	621.15	783.1	504.38	896.09	506.07
6.506	0	0.08	0.14	0.02	0.22	0.05	0.08	0.13	0.37	0.01	99.55	0.44	1.38	98.67	0	20.94	0.01	0.01	2.65	0.12	0.06	0.13	0	0	0.37	0	0.42	0.1	3.2	0.21	0.26	99.92	5.97	5.88	0		-23.55	-0.46	1.2	43.51	111.8	770.06	481.41	907.51	620.23	783.01	511.81	894.76	508.62
6.539	0	0.1	0.13	0.02	0.16	0.05	0.1	0.08	0.48	0.02	99.69	0.33	0.1	98.4	0	9.01	0.02	0	2.11	0.09	0.07	0.29	0	0	0.48	0	0.25	0.08	3.9	0.18	0.34	99.9	5	2.12	0		-26.94	-1.42	1.62	43.06	110.29	770.37	485.32	906.11	621.63	783.55	514.43	893.81	511.9
6.573	0	0.11	0.13	0.03	0.16	0.04	0.1	0.07	0.93	0.08	99.69	0.33	0	98.35	0	6.85	0.08	0	1.6	0.07	0.07	0.12	0	0	0.93	0	0.17	0.09	4.8	0.12	0.61	99.77	3.77	0.78	0		-27.72	-1.57	2.81	42.64	110.37	768.67	485.64	904.87	621.84	783.09	516.57	893.36	512.13
6.606	0	0.12	0.13	0.03	0.16	0.04	0.11	0.07	2.43	0.11	99.69	0.33	0	98.13	0	6.66	0.11	0	1.32	0.04	0.08	0.09	0	0	2.43	0	0.12	0.11	4.92	0.11	0.81	99.68	3.3	0.48	0		-27.42	-2.19	2.36	42.54	111.38	767.6	485.82	904.7	622.92	781.57	516.74	892.86	512.35
6.639	0	0.13	0.13	0.03	0.17	0.03	0.12	0.08	2.67	0.1	99.66	0.33	0	97.72	0	7.49	0.24	0	1.25	0.02	0.08	0.09	0	0	5.86	0	0.12	0.1	5.96	0.1	1.1	99.27	2.67	0.14	0		-26.48	-3.21	1.99	42.6	110.21	766.64	485.69	903.15	622.21	780.56	516.48	890.68	512
6.673	0	0.14	0.14	0.04	0.17	0.03	0.13	0.07	2.12	0.06	99.65	0.33	0	97.55	0	6.77	0.74	0	1.44	0.02	0.08	0.09	0	0	9.98	0	0.09	0.14	6.7	0.06	1.74	96.86	2.12	0.14	0		-29.91	-3.57	1.66	42.38	111.55	766.66	485.8	906.39	625.54	781.35	518.97	892.58	510.53
6.706	0	0.15	0.15	0.05	0.17	0.03	0.15	0.07	2.04	0.05	99.66	0.38	0	97.87	0	6.38	0.78	0	2.02	0.02	0.09	0.17	0	0	15.59	0	0.11	0.24	6.75	0.05	2.03	98.3	2.04	0.27	0		-24.53	-2.86	1.7	41.94	112.06	765.67	486.27	905.96	626.79	780.36	519.25	892.25	512.9
6.74	0	0.17	0.16	0.06	0.18	0.04	0.18	0.07	3.55	0.03	99.64	0.53	0	97.59	0	6.11	2.29	0	3.55	0.02	0.17	0.56	0	0	20.53	0	0.11	0.45	7.68	0.03	3.67	98.09	1.69	0.52	0		-26.18	-3.5	2.1	42.1	112.06	764.56	486.41	905.63	627.48	779.96	518.74	891.88	513.26
6.773	0	0.19	0.17	0.08	0.21	0.03	0.21	0.08	3.5	0.02	99.58	0.94	0	97.26	0	8.14	3.46	0.01	3.5	0.01	0.2	0.49	0	0	26.6	0	0.12	0.41	9.55	0.02	5.4	98.4	1.23	0.76	0		-24.24	-4.15	1.38	41.93	113.83	765.02	486.06	906.62	628	779.21	519.58	892.83	512.78
6.806	0	0.18	0.14	0.1	0.27	0.04	0.22	0.1	4.52	0.02	99.47	2.68	0	97.92	0	14.82	3.57	0.01	4.52	0.02	0.3	0.51	0	0.01	33.8	0	0.12	0.36	9.85	0.02	5.85	97.67	1.32	0.73	0		-24.87	-2.74	1.3	42.18	107.62	766.26	487.41	904.89	627.87	781.94	517.46	889.5	514.1
6.84	0	0.2	0.14	0.13	0.38	0.04	0.23	0.13	4.92	0.02	99.25	4.89	0	96.85	0	20.69	6.02	0.01	4.92	0.02	0.36	0.39	0	0.01	35.72	0.01	0.14	0.23	13.73	0.02	9.46	99.82	0.99	0.87	0		-24.86	-4.87	0.88	43.25	103.89	764.61	482.73	906.84	628.26	783.57	512.45	887.42	509.55
6.873	0	0.18	0.11	0.13	0.5	0.03	0.19	0.18	4.5	0.02	99	7.36	0	96.77	0	28.16	5.95	0.01	4.5	0.04	0.53	0.67	0	0.02	33.66	0.01	0.15	0.08	15.64	0.02	8.53	99.56	1	0.7	0		-20.44	-5	0.42	44.98	108.16	768.62	473.32	910.07	618.76	784.65	503.67	892.78	501.23
6.906	0	0.15	0.09	0.09	0.76	0.04	0.13	0.28	5.44	0.02	98.49	6.22	0	97.64	0	39.15	6.15	0.02	5.44	0.04	0.54	0.5	0	0.02	20.43	0.01	0.23	0.03	18.05	0.02	7.75	95.52	1	0.83	0		-19.38	-3.38	-1.23	47.86	108.01	769.12	460.39	910.04	604.61	783.61	491.38	891.59	488.85
6.94	0	0.1	0.07	0.05	1.01	0.04	0.09	0.45	7.08	0.01	97.98	8.41	0	98.27	0	50.49	6.95	0.03	8.06	0.04	0.51	0.11	0	0.01	7.08	0.02	0.46	0.02	13.13	0.01	6.46	0.1	1.38	1.68	1		-20.24	-1.8	-0.53	50.7	111.78	760.77	445.5	917.5	607.3	781.84	478.12	893.61	476.83
6.973	0	0.07	0.06	0.04	1.47	0.07	0.07	0.79	5.2	0.02	97.07	19.38	0	98.75	0	63.9	5.96	0.03	15.12	0.08	0.42	0.03	0	0.01	3.34	0.01	0.67	0.05	11.69	0.02	5.2	0	2.02	3.95	0		-17.34	-0.16	-0.39	51.53	111.22	761.56	435.11	919.67	599.49	783.8	470.07	894.93	465.41
7.006	0	0.05	0.06	0.03	1.96	0.1	0.05	1.35	3.46	0.02	96.07	31.96	2.05	98.6	0	76.89	4.88	0.05	19.58	0.08	0.24	0	0	0.01	1.83	0.01	1.04	0.37	7.04	0.02	3.46	0	2.68	7.83	0		-16.25	0.72	-0.32	52.43	114.99	758.26	427.23	923.48	599.55	782.19	463.46	897.11	459.32
7.04	0	0.04	0.07	0.02	2.06	0.16	0.04	1.74	3.03	0.02	95.87	38.16	7.15	98.76	0	83.04	3.03	0.08	24.85	0.1	0.23	0	0	0	0.99	0	2.01	1.93	4.29	0.02	2.1	0	4.61	12.65	0		-16.86	-0.1	0.05	53.2	115.12	755.48	421.61	925.8	599.23	782.21	458.84	897.25	454.41
7.073	0	0.04	0.17	0.02	1.94	0.17	0.04	1.67	7.77	0.02	96.13	43.08	6.61	98.75	0.01	82.1	2.66	0.09	23	0.08	0.2	0	0	0	0.54	0	3.55	7.77	3.86	0.02	1.6	0	5.71	21.52	0		-14.56	-0.15	0.3	54.6	117.11	752.67	415.78	931.01	602.93	782.61	454.4	899.67	450.94
7.107	0	0.03	0.23	0.02	1.88	0.16	0.03	1.92	10.23	0.02	96.15	54.71	6.8	98.16	0.02	85.45	1.61	0.14	15.25	0.07	0.31	0	0	0	0.47	0	4.67	10.23	2.96	0.02	0.96	0	8.99	27.7	0		-13.14	-2.12	2.18	55.15	113.2	753.39	414.16	931.19	600.85	786.62	452.25	899.81	450.52
7.14	0	0.03	0.25	0.02	1.87	0.16	0.03	2.03	9.86	0.06	95.94	56.31	7.36	98.47	0.06	86.63	1.33	0.23	11.75	0.07	0.51	0	0	0	0.52	0	7.53	9.86	2.15	0.02	0.84	0	10.81	30.05	0		-15.85	-1.17	1.92	55.84	112.3	756.42	413.14	932.67	597.72	789.12	450.17	901.4	448.47
7.173	0	0.03	0.32	0.02	2.14	0.18	0.02	2.49	11.87	0.09	95.02	76.71	6.92	98.66	0.09	91.54	1.1	0.34	11.87	0.12	0.77	0	0	0	1.16	0	8.83	16.63	1.83	0.02	0.97	0	11.82	34.31	0		-13.5	0.5	1.96	56.99	115.81	757.35	410.44	936.22	597.61	789.7	449.62	905.47	446.59
7.207	0	0.03	0.07	0.02	1.97	0.19	0.02	2.58	14.49	0.11	94.84	86.32	6.42	98.19	0.11	92.38	0.67	0.36	8.32	0.09	0.77	0	0	0	3.59	0	9.08	23.87	0.9	0.02	0.77	0	14.49	22.19	0		-11.34	2.02	-1.58	56.29	115.33	768.09	411.21	943.89	595.99	796.16	452.68	911.19	444.38
7.24	0	0.03	0.02	0.02	1.94	0.19	0.02	2.45	14.11	0.1	95.1	86.03	5.08	98.7	0.1	90.97	0.61	0.51	8.8	0.08	1.26	0	0	0	7.04	0	11.43	24.99	0.62	0.01	0.97	0	14.11	9.93	0		-10.6	0.35	-0.46	57.02	115.61	770.37	409.56	946.86	594.82	799.58	451.28	914.93	443.6
7.273	0	0.04	0.01	0.02	1.75	0.24	0.03	2.09	14.93	0.09	95.82	91.83	3.41	98.04	0.09	87.05	0.46	0.51	10.89	0.09	1.02	0	0	0	12.66	0	15.44	36.39	0.4	0.01	1	0	14.93	3.58	0		-12.49	2.44	-1.73	56.84	113.37	777.48	408.74	953.49	593.27	806.61	450.84	919.55	441.03
7.307	0	0.03	0	0.03	1.45	0.49	0.03	2.02	20.5	0.1	95.96	89.45	9.12	98.02	0.1	86.22	0.25	0.52	12.95	0.09	1.15	0	0	0	20.57	0	18.19	33.71	0.22	0.01	0.73	0	20.5	0	0		-10.9	2.5	-1.63	56.96	112.7	783.63	406.39	959.76	591.61	813.24	448.47	925.56	439.25
7.34	0	0.04	0	0.04	1.6	0.77	0.03	2.16	21.14	0.09	95.69	93.69	7.77	98.68	0.09	87.63	0.23	0.72	21.14	0.1	2.41	0	0	0.01	34.5	0	22.68	39.29	0.19	0.01	0.84	0	20.33	0	0		-12.05	0.42	-0.75	57.32	115.21	788.89	406.33	963.85	589.57	817.3	447.72	932.21	439.47
7.374	0	0.03	0	0.05	1.41	2.69	0.03	2.22	30.63	0.07	94.62	95.83	15.6	98.5	0.07	88.26	0.11	0.86	30.63	0.11	3.46	0	0	0	44.09	0	29.54	42.99	0.08	0.01	0.74	0	26.94	0	0		-11.92	1.09	-1.66	57.58	114.46	795.8	406.82	969.11	588.97	822.97	447.35	937.16	439.52
7.407	0	0.04	0	0.08	1.84	1.67	0.04	2.54	26.19	0.06	94.93	98.7	6.51	98.66	0.06	91.34	0.09	1.01	26.19	0.1	3.16	0	0	0.01	55.45	0	36.05	55.82	0.04	0.01	1.13	0	24.85	0	0		-12.17	0.49	1.15	58.08	115.36	797.98	406.21	971.04	586.91	826.97	446.01	942.2	440.61
7.44	0	0.06	0	0.13	2.14	0.98	0.05	2.54	22.58	0.05	94.91	99.55	0	98.2	0.05	91.2	0.08	1.24	21.2	0.06	3.89	0	0	0.01	68.23	0	42.45	69.33	0.04	0.01	1.34	0	22.58	0	0		-10.62	2.01	-0.62	58.05	115.8	803.23	406.29	976.52	588.23	830.6	446.88	946.2	440
7.474	0	0.09	0.01	0.21	2.89	0.39	0.07	2.6	18.66	0.05	94.22	99.73	0	98.3	0.05	91.66	0.06	1.28	18.66	0.11	3.92	0	0	0.04	75.34	0	46.76	75.23	0.02	0.01	2.04	0	15.48	0.73	0		-11.67	1.71	0.78	58.03	115.35	807.47	406.8	979.75	586.62	835.8	447.15	950.97	440.71
7.507	0	0.12	0.01	0.29	3.14	0.33	0.09	2.68	19.01	0.07	93.72	99.88	-0.81	98.2	0.04	92.42	0.06	1.28	19.01	0.11	4.55	0	0	0.07	81.46	0	48.15	84.28	0.02	0.01	3.19	0	13.91	2.75	0		-11.73	2.01	0.04	57.79	113.66	812.99	406.99	984.37	586.3	841.08	447.14	954.53	440.19
7.54	0	0.12	0.01	0.35	3.39	0.44	0.09	2.91	23.83	0.09	93.22	99.92	-0.7	98.57	0.04	94.22	0.05	1.51	23.83	0.13	5.67	0	0	0.09	85.55	0	50.56	87.57	0.02	0.01	3.35	0	14.01	4.64	0		-10.85	0.82	0.09	57.93	113.07	816.53	406.13	988.28	586.17	845.13	446.43	957.99	439.64
7.574	0	0.13	0.02	0.46	3.76	0.47	0.11	3.05	29.82	0.22	92.48	99.94	-2.33	98.61	0.04	95.34	0.03	1.58	29.82	0.12	6.38	0	0	0.22	90.41	0	50.23	87.6	0.02	0.01	6.96	0	11.49	6.79	0		-11.13	0.71	0.14	58.63	114.79	819.44	404.72	993.03	586.62	848.12	445.26	962.72	438.65
7.607	0	0.14	0.02	0.5	3.95	0.33	0.11	3.11	24.81	0.24	92.11	99.95	-5.94	98.47	0.05	95.7	0.03	1.74	24.81	0.1	7.12	0	0	0.24	91.22	0	52.31	88.49	0.01	0	7.59	0	10.98	6.88	0		-10.46	1.17	-1.54	58.25	113.89	827.58	405.81	998.71	585.76	854.07	446.37	967.68	438.43
7.64	0	0.13	0.02	0.49	3.97	0.32	0.11	3.1	23.84	0.3	92.05	99.95	-5.43	98.52	0.06	95.81	0.03	1.53	23.84	0.13	6.43	0	0	0.3	91.89	0	52.4	85.12	0.01	0	8.46	0	11.02	8.4	0		-10.19	-1.01	0.96	58.39	113.25	828.92	404.42	1002.28	586.2	858.94	444.81	972.04	438.96
7.674	0	0.1	0.02	0.44	3.68	0.3	0.1	3.1	21.22	0.34	92.64	99.94	-2.62	98.48	0.06	96.07	0.02	1.22	21.22	0.12	6.52	0	0	0.34	89.02	0	48.64	73.9	0.01	0	6.58	0	11.74	11.33	0		-10.48	1.13	-1.66	58.19	112.93	836.67	406.11	1008.27	587.05	863.76	446.08	976.47	439.04
7.707	0	0.09	0.02	0.37	3.25	0.17	0.09	3	12.71	0.36	93.49	99.9	-3.66	98.45	0.06	95.5	0.02	1	12.71	0.12	6.32	0	0	0.36	84.15	0	39.64	64.27	0.01	0	5.73	0	11.26	9.13	0		-9.14	-1.25	2.06	58.17	111.07	836.86	405.08	1009.42	585.94	868.48	445.39	979.43	440.15
7.741	0	0.07	0.02	0.32	3	0.21	0.08	3.06	13.14	0.46	93.88	99.88	0	98.59	0.06	96.13	0.02	0.87	12.57	0.1	6.62	0.01	0	0.46	80.95	0	37.35	56	0.01	0	4.5	0	13.14	9.26	0		-9.63	-0.77	-0.44	58.11	111.01	841.48	405.4	1014.79	588.3	871.4	445.5	982.24	439.39
7.774	0	0.06	0.01	0.22	2.74	0.31	0.06	3.06	15.42	0.51	93.89	99.76	0	98.54	0.06	96.39	0.02	0.57	15.03	0.08	6.2	0.01	0	0.51	72.19	0	35.64	54.95	0.01	0	2.97	0	15.42	9.45	0		-8.97	-0.95	1.94	58.34	110.27	840.87	403.57	1016.63	588.41	874.39	444.15	984.55	439.23
7.807	0	0.05	0.01	0.13	2.35	0.29	0.05	3.04	15.97	0.49	93.91	99.3	0	98.76	0.06	96.48	0.02	0.39	12.69	0.08	5.76	0.01	0	0.49	58.48	0	25.08	51.29	0.02	0	2.34	0	15.97	7	0		-10.74	-0.12	0.64	58.76	112.14	842.16	403	1018.63	588.43	874.03	443.79	986.01	437.67
7.841	0	0.05	0.01	0.09	2.28	0.3	0.04	3.03	15.18	0.77	93.93	98.96	0	98.55	0.06	96.45	0.01	0.35	14.7	0.09	4.76	0.02	0	0.77	46.81	0	19.68	53.57	0.02	0	1.79	0	15.18	6.55	0		-8.47	-0.89	1.7	58.64	110.5	842.86	402.11	1020.28	588.95	876.9	443.32	987.27	437.96
7.874	0	0.04	0.02	0.06	2.16	0.32	0.03	3.04	15.53	0.88	93.91	98.63	0	98.63	0.06	96.58	0.02	0.28	14.91	0.11	3.89	0.02	0	0.88	37.72	0	15.28	49.97	0.02	0	1.54	0	15.53	9.82	0		-11.03	-0.63	1.95	59.03	111.02	844.11	402.57	1020.65	588.18	877.63	441.91	988.6	438.42
7.907	0	0.03	0.01	0.04	2.02	0.34	0.03	3.06	16.91	1.04	93.88	97.55	1.34	98.48	0.06	96.8	0.02	0.23	13.59	0.11	3.28	0.04	0	1.04	26.83	0	12.45	42.37	0.03	0	1.18	0	16.91	8.21	0		-11.63	-1.13	1.5	59.15	112.13	846.1	402.55	1021.5	586.61	878.13	442	990.18	437.73
7.941	0	0.03	0.01	0.03	1.79	0.52	0.02	3.11	20.79	1.08	93.79	97.44	7.05	98.47	0.06	97.12	0.02	0.24	13.39	0.13	2.41	0.03	0	1.08	21.42	0	10.71	41.51	0.05	0	0.75	0	20.79	6.18	0		-9.43	-1.19	1.99	59	111.93	847.41	402.51	1023.05	587.18	880.06	442.41	991.92	438.5
7.974	0	0.03	0.01	0.02	1.74	0.56	0.02	2.99	21.31	1.15	94.01	96.35	9.27	98.49	0.09	96.28	0.02	0.15	13.81	0.18	1.8	0.02	0	1.15	19.18	0	11.39	37.81	0.05	0	0.71	0	21.31	7.88	0		-7.86	-1.11	2.44	58.94	112.31	848.07	402.53	1025.26	588.99	881.7	443.22	993.94	439.34
8.007	0	0.02	0.01	0.02	1.67	0.42	0.02	2.84	20.75	0.98	94.32	91.85	10.66	98.67	0.14	94.99	0.02	0.1	9.55	0.29	1.4	0.01	0	0.98	11.58	0	9.58	28.49	0.06	0	0.59	7.61	20.75	10.19	0		-5.31	-0.48	2.57	58.26	112.62	851.4	405.67	1028.09	592.63	884.73	445.56	997.33	443.7
8.041	0	0.03	0.02	0.02	1.41	0.47	0.02	2.35	21.48	0.92	95.31	94	9.77	98.54	0.15	90.29	0.02	0.07	10.18	0.47	1.12	0.01	0	0.92	12.51	0	10.27	37.29	0.08	0	0.44	31.52	21.48	12.72	0		-5.97	-0.93	2.43	56.11	112.38	856.84	412.61	1028.13	593.57	887.46	450.89	999.83	449.73
8.074	0	0.03	0.04	0.02	1.18	0.6	0.02	1.94	22.58	0.73	96.12	88.78	13.43	98.26	0.17	85.63	0.03	0.05	12.31	0.77	1	0.02	0	0.73	9.31	0	10.97	33.44	0.11	0	0.35	24.37	22.58	20.34	0		-9.67	-1.82	1.13	53.82	110.65	863.59	420.65	1030.25	595.62	891.65	458.86	1002.22	454.58
8.108	0	0.02	0.06	0.01	0.87	1.73	0.02	1.63	12.83	0.39	96.54	51.93	27.98	98.13	0.14	81.46	0.03	0.03	22.8	0.85	1.09	0.13	0	0.39	4.13	0	9.36	12.83	0.17	0	0.16	59.22	26.88	27.04	0		-13.8	-2.19	2.28	52.81	112.32	868.35	430.26	1029.02	597.39	893.54	465.17	1005.85	463.85
8.141	0	0.02	0.06	0.01	0.6	2.57	0.02	1.17	6.06	0.27	94.85	24.62	33.42	97.87	0.07	73.35	0.04	0.02	25.4	0.88	0.97	0.17	0	0.27	2.44	0	7.03	6.06	0.2	0	0.12	71.31	29.2	26.86	0		-14.53	-2.87	1.99	51.44	112.47	871.53	439.13	1029.9	603.49	895.23	473.8	1007.68	471.92
8.174	0	0.02	0.08	0.01	0.45	1.88	0.02	0.81	2.55	0.29	96.24	10.91	31.8	97.98	0.05	64.65	0.04	0.02	20.87	0.72	0.88	0.23	0	0.29	2.55	0	4.88	1.84	0.21	0	0.15	93.77	28.62	27	0		-17.25	-2.6	2.2	50.45	112.88	873.48	446.62	1029.85	608.02	896.17	480.27	1009.04	478.8
8.208	0	0.02	0.09	0.01	0.39	0.89	0.02	0.63	2.29	0.29	98.23	6.84	25.89	97.9	0.03	58.54	0.05	0.01	13.31	0.78	0.68	0.58	0	0.29	2.29	0	2.73	0.32	0.38	0.01	0.17	99.79	25.62	24.5	0		-20.76	-2.79	2.54	49.09	112.07	876.74	454.91	1029.45	611.64	898.27	486.49	1010.34	486.29
8.241	0	0.03	0.16	0.01	0.32	0.47	0.03	0.44	1.71	0.27	99.06	3.35	20.55	97.51	0.01	49.77	0.07	0.01	8.36	0.71	0.59	1.03	0	0.27	1.71	0	1.32	0.19	0.49	0.01	0.22	99.85	22.39	25.76	0		-19.82	-3.66	1.75	47.78	110.28	879.65	459.86	1029.08	613.12	899.75	492.46	1010	489.65
8.274	0	0.04	0.25	0.01	0.22	0.3	0.04	0.25	1.94	0.23	99.41	1.39	16.58	98.33	0.01	35.97	0.1	0.01	4.75	0.5	0.62	1.51	0	0.23	1.94	0	0.72	0.11	0.79	0.01	0.24	99.95	20.13	24.93	0		-18.09	-1.62	1.39	46.86	109.47	881.5	463.15	1028.49	613.87	900.54	496.55	1009.93	492.28
8.308	0	0.04	0.21	0.02	0.26	0.19	0.04	0.26	1.41	0.21	99.48	1.24	12.66	98.39	0	37	0.19	0.01	4.13	0.34	0.78	3.62	0	0.21	1.41	0	0.32	0.04	1.66	0.02	0.3	99.94	16.66	21.45	0		-18.89	-1.44	2.29	46.51	108.66	882.29	464.96	1027.92	613.86	901.79	497.33	1010.41	494.5
8.341	0	0.05	0.12	0.02	0.22	0.19	0.05	0.2	1.61	0.2	99.56	0.86	11.97	98.44	0	31.45	0.23	0.01	4.82	0.2	0.97	5.54	0	0.2	1.61	0	0.2	0.04	2.16	0.02	0.34	99.9	15.87	13.77	0		-19.79	-1.26	2.25	46.29	109.66	883.42	466.58	1028.17	614	901.96	499.04	1011.57	495.75
8.375	0	0.07	0.07	0.03	0.18	0.18	0.06	0.14	2.24	0.11	99.65	0.64	11.21	98.39	0	22.24	0.4	0.01	6.34	0.17	0.93	10.25	0	0.11	2.24	0	0.15	0.02	4.02	0.03	0.39	99.96	14.7	5.64	0		-20.48	-1.42	2.4	46.08	109.25	884.69	467.77	1028.45	613.89	903.06	499.97	1012.27	496.71
8.408	0	0.08	0.06	0.03	0.2	0.13	0.07	0.14	3.53	0.1	99.61	0.54	7.8	98.58	0	21.76	0.6	0.01	5.6	0.16	0.7	8.67	0	0.1	3.53	0.01	0.12	0.02	5.31	0.03	0.52	99.92	12.05	3.23	0		-20.7	-0.8	2.7	45.82	108.53	885.69	469.83	1028.1	614.16	904.01	501.98	1012.49	498.57
8.441	0	0.09	0.07	0.03	0.18	0.1	0.08	0.11	4.38	0.11	99.64	0.41	5.81	98.07	0	16.97	0.74	0.01	4.75	0.17	0.49	6.71	0	0.11	4.38	0.01	0.1	0.04	6.02	0.03	0.58	99.95	10.67	2.24	0		-21.87	-2.37	2.66	45.9	109.17	886.55	470.7	1028.29	614.29	904.15	501.87	1013.29	499.46
8.475	0	0.12	0.12	0.04	0.18	0.07	0.1	0.09	6.76	0.09	99.64	0.35	1.94	97.89	0	12.18	1.39	0.01	3.99	0.12	0.4	4.93	0	0.09	6.76	0.01	0.13	0.08	8.8	0.04	0.9	99.71	8.09	3.45	0		-19.59	-2.82	2.17	45.94	106.34	887.26	470.89	1027.77	614.73	905.2	501.04	1011.54	499.8
8.508	0	0.12	0.11	0.05	0.22	0.07	0.1	0.1	7.96	0.1	99.57	0.57	1.07	98.53	0	15.07	1.86	0.01	3.74	0.09	0.29	3.64	0	0.1	8.69	0.01	0.17	0.13	12.68	0.04	1.11	99.84	7.96	3.12	0		-19.67	-0.98	2.22	45.29	107.76	889.5	472.83	1029.7	615.49	906.67	504.21	1014.39	501.33
8.541	0	0.12	0.09	0.05	0.27	0.07	0.1	0.14	7.66	0.1	99.45	0.93	0.27	97.62	0	21.48	1.96	0.01	4.96	0.1	0.25	3.48	0	0.1	13.15	0.01	0.25	0.27	12.86	0.04	1.36	99.24	7.66	2.7	0		-21.82	-3.43	2.47	45.44	108.55	890.33	473.41	1029.08	613.93	906.55	503.86	1015.08	501.7
8.575	0	0.13	0.1	0.08	0.4	0.06	0.11	0.17	5.9	0.1	99.21	2.14	0	97.75	0	27.59	2.21	0.01	5.28	0.07	0.16	2.79	0	0.1	18.18	0.01	0.32	0.48	17.7	0.04	2.54	99.9	5.9	3.52	0		-21.72	-3.13	3.39	45.21	108.13	889.72	473.28	1029.84	614.47	907.62	504.83	1015.71	501.94
8.608	0	0.12	0.08	0.08	0.46	0.07	0.1	0.21	6.38	0.09	99.07	3.49	0	97.98	0	32.11	2.13	0.01	6.38	0.07	0.11	2.21	0	0.09	19.91	0.01	0.36	0.21	18.66	0.04	2.78	99.9	6.21	2.71	0		-25.34	-2.59	1.98	45.48	110.02	891.58	475.07	1032.49	616.7	907.8	506.85	1017.72	502.05
8.641	0	0.15	0.1	0.1	0.53	0.06	0.12	0.21	6.2	0.1	98.95	4.16	0	98	0	31.47	3.16	0.01	6.2	0.09	0.12	1.89	0	0.1	22.83	0.01	0.36	0.11	22.79	0.04	4.17	99.95	5.04	3.99	0		-25.79	-2.54	1.45	44.76	109.83	894.68	478.17	1034.58	618.74	910.06	510.08	1019.75	504.38
8.675	0	0.23	0.14	0.13	0.66	0.05	0.14	0.18	4.8	0.08	98.68	7.14	0	98.41	0	27.8	6.4	0.01	4.8	0.1	0.1	1.26	0	0.08	17.62	0.01	0.41	0.04	33.62	0.04	5.2	99.95	3.57	4.61	0		-24.51	-1.39	1.36	44.58	108.63	895.19	480.18	1034.6	620.36	910.9	512.82	1019.32	506.11
8.708	0	0.24	0.16	0.11	0.64	0.05	0.13	0.16	4.43	0.07	98.72	6.49	0	98.39	0	25.76	7	0.01	4.43	0.1	0.1	0.79	0	0.07	12.89	0.01	0.46	0.01	34.37	0.04	5.12	99.95	3.59	5.14	0		-22.95	-1.44	1.27	44.24	108.54	895.88	482.39	1035.74	623.59	911.77	515.09	1020.13	508.77
8.742	0	0.31	0.19	0.11	0.66	0.05	0.15	0.14	4.11	0.05	98.67	7.67	0	98.11	0	21.42	9.59	0.01	4.11	0.16	0.08	0.55	0	0.05	8.65	0.02	0.42	0.01	40.95	0.03	5.12	99.96	4.03	5.61	0		-23.82	-2.24	1.13	44.03	108.64	896.37	483.97	1036.17	624.8	912.08	517.01	1020.48	509.86
8.775	0	0.38	0.26	0.11	0.6	0.05	0.17	0.11	4.19	0.04	98.81	5.5	0	97.9	0	15.64	11.91	0.01	4.19	0.2	0.08	0.51	0	0.04	6.52	0.03	0.43	0.02	42.3	0.02	5.38	99.88	4.19	6.64	0		-21.78	-2.78	1.11	43.88	108.35	895.96	483.84	1036.62	625.94	912.24	517.74	1020.31	510.03
8.808	0	0.39	0.28	0.1	0.55	0.05	0.18	0.1	4.2	0.04	98.9	4.28	0	97.6	0	13.07	12.52	0.01	3.94	0.2	0.08	0.35	0	0.04	4.97	0.02	0.4	0.04	41.59	0.02	5.85	99.74	4.2	6.74	0		-22.08	-3.47	1.17	43.8	109.24	895.54	483.85	1036.99	626.79	911.79	517.54	1020.79	510.36
8.842	0	0.41	0.25	0.1	0.55	0.05	0.19	0.09	4.7	0.03	98.89	4.35	0	98.22	0	12.49	14.35	0.01	4.7	0.29	0.17	0.72	0	0.03	3.82	0.03	0.32	0.03	40.54	0.02	7.33	99.65	4.04	4.84	0		-23.31	-1.94	0.23	43.86	108.73	896.45	484.81	1034.93	625.9	910.62	515.13	1019.28	511.29
8.875	0	0.43	0.23	0.11	0.61	0.06	0.18	0.1	5.89	0.03	98.79	5.93	0	98.64	0	13.93	13.45	0.01	5.89	0.37	0.54	1.76	0	0.03	3	0.02	0.29	0.02	45.01	0.02	6.77	99.29	4.49	4.91	0		-22.93	-0.56	0.07	45.96	103.28	892.11	478.05	1038.07	628.84	912.65	507.65	1015.91	506.17
8.908	0	0.43	0.18	0.13	0.72	0.06	0.17	0.11	6.2	0.02	98.56	8.87	0	98.67	0	17.53	14.74	0.01	7.56	0.34	1.29	2.87	0	0.02	1.85	0.02	0.29	0.01	46.81	0.02	6.2	97.97	4.74	3.38	0		-23.37	0.48	-0.88	47.79	109.68	890.45	469.77	1040.7	623.68	909.09	500.85	1018.76	499.3
8.942	0	0.31	0.09	0.11	1.11	0.08	0.13	0.21	5.74	0.02	97.78	24.81	0	98.72	0	32.08	13.95	0.01	9.3	0.4	1.51	1.23	0	0.01	0.93	0.02	0.26	0	47.45	0.02	4.39	16.12	5.74	1.64	0		-20.67	0.28	-1.06	49.72	112.68	885.27	458.17	1038.25	615.58	903.58	491.03	1016.23	488.06
8.975	0	0.2	0.06	0.1	2.03	0.1	0.08	0.5	6.5	0.03	95.94	60.73	0	98.65	0	52.69	13.01	0.03	11.58	0.46	1.38	0.21	0	0.01	0.6	0.02	0.24	0.01	46.06	0.03	3.57	0	6.5	2.86	1		-20.58	0.56	-2.35	51.18	112.62	878.55	446.91	1040.96	614.9	900.54	482.39	1013.04	477.13
9.008	0	0.14	0.03	0.1	3.81	0.1	0.06	1.12	7.67	0.04	92.37	89.65	0	98.35	0	72.31	12.37	0.06	10.19	0.4	0.54	0.01	0	0	0.44	0.01	0.23	0.02	47.89	0.04	2.51	0	7.67	3.19	0		-17.75	1.56	-0.82	52.05	114.85	873.14	440.52	1036.74	610.79	895.92	476.4	1010.67	471.62
9.042	0	0.11	0.02	0.09	5.67	0.08	0.04	1.97	7.45	0.04	88.66	95.92	0	98	0	86.06	11.17	0.12	5.87	0.21	0.19	0	0	0	0.41	0.01	0.23	0.15	46.56	0.04	1.6	0	7.45	2.28	0		-19.81	2.55	-2.33	53.08	116.29	866.84	432.88	1038.07	610.92	891.4	470.45	1007.5	464.02
9.075	0	0.08	0.02	0.07	5.24	0.06	0.04	2.37	6.38	0.05	89.53	93.54	0	98.09	0	90.53	8.84	0.21	4	0.14	0.19	0	0	0	0.54	0.01	0.28	1.43	36.08	0.05	1.57	0	6.38	2.64	0		-17.51	2.31	-1.34	54.54	121.38	860.45	427.86	1033.16	607.58	883.95	465.71	1005.24	460.93
9.109	0	0.09	0.02	0.05	4.78	0.05	0.03	2.56	5.61	0.04	90.45	88.5	0	97.76	0.01	92.28	8.91	0.34	1.62	0.09	0.09	0	0	0	0.68	0.01	0.46	24.88	26.46	0.04	0.93	0	5.61	4.32	0		-16.31	3.12	-0.95	55.5	121.15	854.14	422.37	1029.64	605.63	879.54	461.08	1000.58	455.88
9.142	0	0.07	0.02	0.04	3.82	0.06	0.03	2.72	6.11	0.04	92.37	95.73	0	98.25	0.03	93.6	5.98	0.5	2.6	0.08	0.19	0	0	0	1.57	0	0.87	38.44	16.7	0.04	0.79	0	6.11	4.35	0		-14.63	1.87	-2.19	56.37	121.4	848.68	417.69	1026.8	604.29	874.13	458.11	995.33	451.17
9.175	0	0.1	0.03	0.04	3.7	0.06	0.03	2.96	6.5	0.06	92.6	99.56	0	98.31	0.06	95.27	4.71	0.91	4.47	0.06	0.36	0	0	0	4.16	0	1.32	65.68	13.68	0.03	0.77	0	6.5	6.85	0		-13.73	1.68	-2.02	57.31	125.08	842.79	412.83	1023.23	601.57	867.6	453.85	992.52	447.64
9.209	0	0.1	0.04	0.04	3.05	0.09	0.03	2.9	7.99	0.1	93.91	99.76	0	98.35	0.1	94.67	2.68	0.94	7.99	0.04	0.58	0	0	0	13.84	0	1.91	73.8	8.69	0.04	0.51	0	7.53	12.14	0		-16.21	1.56	-1.6	57.32	123.97	839.14	409.78	1020.89	599.67	865.56	449.77	989.43	444.61
9.242	0	0.12	0.03	0.07	2.69	0.15	0.05	2.77	15.43	0.14	94.45	99.88	0	98.34	0.14	93.64	2.11	0.81	15.43	0.04	1.03	0	0	0	32.56	0	3.33	83.11	6.49	0.03	0.5	0	8.84	11.68	0		-15.59	1.59	-2.27	57.28	126.97	834.15	405.77	1018.21	597.75	859.54	447.25	986.35	440.84
9.275	0	0.14	0.02	0.16	2.35	0.24	0.08	2.58	20.38	0.15	94.84	99.9	0	98.5	0.15	91.6	1.25	1.08	20.38	0.03	1.02	0	0	0	62.69	0	6.71	87.13	3.57	0.03	0.55	0	10.11	8.92	0		-10.01	-1.07	-2.56	58.11	126.66	826.53	397.22	1010.55	590.65	851.75	440.59	978.19	433.02
9.309	0	0.17	0.02	0.26	1.99	0.22	0.11	2.22	18.16	0.15	95.56	99.89	-4.57	98.22	0.15	88.02	0.55	0.95	18.16	0.03	1.14	0	0	0	79.41	0	9.4	90.37	1.39	0.02	0.37	0	10.66	8.26	0		-14.25	1.94	-0.56	57.9	123.46	824.05	393.5	1009.79	588.53	853.71	434.27	977.09	429.64
9.342	0	0.18	0.03	0.3	1.78	0.22	0.12	1.94	17.55	0.16	96.12	99.87	-5.8	98.59	0.16	84.87	0.47	0.83	17.55	0.03	1.13	0	0	0.01	84.04	0	10.25	90.7	1.01	0.02	0.43	0	10.79	9.71	0		-13.92	0.76	-1.08	57.97	124.59	822.66	390.43	1009.41	586.84	851.74	431.45	976.24	426.69
9.376	0	0.14	0.03	0.31	1.69	0.21	0.11	1.95	14.03	0.17	96.1	99.81	-4.11	98.27	0.17	85.04	0.24	0.74	14.03	0.03	1.49	0	0	0.01	86.29	0	11.51	81.23	0.36	0.01	0.38	0	12.25	10.51	0		-12.55	-1.82	-0.24	58.19	130.41	819.54	385.95	1012.85	589.45	849.66	428.07	980.03	424.68
9.409	0	0.14	0.03	0.27	1.57	0.32	0.11	1.94	18.89	0.14	96.11	99.76	0	98.35	0.14	85.05	0.14	0.7	18.89	0.03	1.45	0	0	0.01	83.3	0	9.71	82.2	0.19	0.01	0.4	0	13.49	13.2	0		-11.53	-1.55	0.17	58.08	128.78	818.62	383.84	1012.93	588.56	850.49	426.58	979.22	423
9.442	0	0.12	0.04	0.23	1.48	0.69	0.11	1.95	28.81	0.13	96.1	99.7	0	98.24	0.14	85.17	0.13	0.64	28.81	0.03	1.48	0	0	0.01	80.48	0	10.01	77.31	0.19	0.01	0.41	0	15.53	15.19	0		-10.26	-1.89	-0.93	57.98	131.38	818.64	383.07	1013.67	588.85	848.45	427.23	979.72	421.81
9.476	0	0.09	0.03	0.19	1.36	1.34	0.1	1.91	36.79	0.07	96.18	99.6	0	98.24	0.12	84.64	0.07	0.68	36.79	0.02	1.6	0.01	0	0.02	77.23	0	10.22	68.9	0.09	0.01	0.53	0	17.43	13.86	0		-11.1	-1.89	-0.65	57.85	132.33	818.28	382.89	1014.26	589.2	848.36	427.25	980.58	421.69
9.509	0	0.11	0.02	0.21	1.33	1.54	0.11	1.92	37.24	0.06	96.15	99.73	0	98.75	0.12	84.72	0.06	0.81	37.24	0.02	1.05	0.01	0	0.03	81.98	0	9.85	77.97	0.06	0	0.67	0	18.52	12.31	0		-13.83	-0.17	0.08	58	130.44	817.89	381.56	1012.71	586.06	849.1	423.97	979.49	420.24
9.542	0	0.06	0.03	0.13	1.11	3	0.08	1.92	40.65	0.06	93.99	99.39	7.17	97.55	0.15	84.92	0.06	0.54	40.65	0.03	1.37	0.01	0	0.04	71.76	0	7.71	59.05	0.07	0	0.62	0	22.88	17.49	0		-9.88	-3.59	-0.37	58.04	138.2	815.05	377.21	1018.19	589.98	846.06	426.06	983.95	416.78
9.576	0	0.04	0.01	0.08	0.71	11.43	0.05	1.78	41.57	0.06	77.15	99.01	23.12	97.63	0.14	83.16	0.04	0.39	41.57	0.04	1.4	0.01	0	0.06	67.43	0	10.01	51.37	0.05	0	0.71	0	35.19	15.66	0		-9.62	-3.41	-1.05	57.8	135.87	820.45	377.17	1025.57	593.06	852.94	425.9	988.5	416.81
9.609	0	0.04	0.01	0.08	0.69	9.91	0.05	1.63	38.34	0.08	80.19	99.04	19.86	97.48	0.13	81.19	0.05	0.35	38.34	0.07	1.23	0.02	0	0.08	69.86	0	12.4	59.25	0.05	0	0.89	0	35.4	14.38	0		-9.83	-3.73	-0.63	57.99	139.18	823.44	376.18	1031.15	594.33	855.95	425.59	994.84	416.59
9.642	0	0.03	0.01	0.06	0.47	34.79	0.05	1.41	48.86	0.11	40.21	98.78	34.73	98.51	0.13	77.59	0.04	0.26	48.86	0.12	1.6	0.03	0	0.11	70.46	0	14.89	52.79	0.05	0	0.96	0	44.21	17.44	0		-9.1	-1.04	-1.53	57.48	135.25	832.21	377.37	1040.8	596.95	866.39	428.14	1001.16	416.8
9.676	0	0.04	0	0.06	0.34	48.5	0.05	1.09	49.53	0.16	26.5	98.42	36.21	98.27	0.14	71.58	0.04	0.19	48.4	0.18	1.73	0.04	0	0.16	73.17	0	19.96	68.42	0.05	0	1.12	0	49.53	16.88	0		-9.59	-1.79	-0.92	57.82	138.56	837.71	376.83	1048.59	598.16	871.93	428.2	1010.04	416.96
9.709	0	0.04	0	0.05	0.26	58.56	0.04	0.84	51.81	0.14	16.44	96.36	41.18	98.65	0.15	65.17	0.04	0.12	51.06	0.31	1.96	0.04	0	0.14	68.91	0	22.65	65.5	0.05	0	1	0	51.81	12.71	0		-9.72	0.53	-2.71	57.79	137.81	850.25	378.37	1060.89	599.99	882.99	430.31	1020.16	417.05
9.743	0	0.03	0	0.06	0.18	49.24	0.05	0.55	51.94	0.22	25.76	94.11	42.63	98.19	0.17	55.11	0.04	0.08	44.16	0.54	3.04	0.06	0	0.22	72.72	0	21.65	39.48	0.05	0	1.24	0	51.94	4.12	0		-9.56	-2.02	-1.27	57.84	138.36	859.4	380.36	1068.59	600.3	892.47	430.81	1030.43	420.29
9.776	0	0.03	0	0.05	0.13	57.53	0.06	0.38	53.21	0.24	17.47	86.8	44.9	98	0.12	46.18	0.04	0.06	47.55	1.02	3.24	0.07	0	0.24	69.22	0	20.42	44.98	0.04	0.01	0.93	0	53.21	0	0		-7.7	2.53	-3.41	57.79	139.61	875.89	380.98	1085.1	601.04	906.37	434.47	1045.12	419.01
9.809	0	0.04	0	0.06	0.12	39.57	0.07	0.32	49.95	0.29	35.43	87.23	38.17	98.03	0.09	42.1	0.04	0.04	41.15	1.07	2.83	0.07	0	0.29	75.14	0	16.34	42.45	0.04	0.01	0.88	0	49.95	0	0		-11.49	-2.47	-2.02	57.81	139.69	884.9	381.55	1094.23	600.4	916.7	433.74	1055.68	419.59
9.843	0	0.03	0	0.04	0.07	65.34	0.05	0.29	59.26	0.31	9.66	88.32	49.37	98.77	0.11	39.77	0.05	0.05	41.48	1.29	2.61	0.04	0	0.31	70.1	0	11.15	42.21	0.05	0.01	0.67	0	59.26	0	0		-11.2	0.07	-3.5	57.81	138.15	904.34	380.73	1111.65	597.91	934.52	433.06	1071.77	417.37
9.876	0	0.04	0	0.03	0.07	79.12	0.04	0.29	61.05	0.38	0	90.98	53.27	97.02	0.13	39.5	0.04	0.05	50.27	1.45	2.44	0.01	0	0.38	61.42	0	10.6	59.27	0.04	0.01	0.65	0	61.05	0	0		-9.58	-4.59	-5.94	58.21	132.16	921.25	376.17	1127.64	593.68	951.82	430.05	1082.64	411.24
9.909	0	0.02	0	0.02	0.05	92.1	0.03	0.27	51.09	0.34	0	96.03	67.96	95.18	0.12	37.92	0.05	0.05	59.38	2.2	3.22	0.01	0	0.34	51.09	0	8.1	44.17	0.05	0.02	0.45	0	66.49	0	0		-10.8	-7.09	-1.71	58.41	127.91	926.86	375.92	1131.63	590.75	962.82	427.3	1089.91	412.87
9.943	0	0.02	0	0.02	0.05	93.6	0.03	0.28	47.43	0.44	0	94.88	72.87	96.55	0.11	38.69	0.07	0.05	66.64	2.94	5.9	0.03	0	0.44	47.43	0	3.68	25.33	0.04	0.03	0.32	0	64.83	0	0		-13.17	-5.34	-2.33	59.26	135.13	943.61	376.79	1149.32	592.1	975.57	426.99	1110.05	413.76
9.976	0	0.01	0	0.03	0.04	92.3	0.03	0.27	48.92	0.42	0	95.17	69.36	89.24	0.15	37.68	0.07	0.06	62.39	3.29	14.97	0.2	0	0.42	48.92	0	2.13	15.6	0.04	0.03	0.23	0	65.21	0	0		-7.18	-11.42	-3.78	59	118.34	954.31	377.16	1158.43	594.28	992.94	428.28	1110.44	414.18
10.009	0	0.01	0	0.08	0.04	66.63	0.02	0.3	44.12	0.51	8.37	88.9	51.32	72.35	0.21	40.68	0.09	0.07	41.8	2.77	31.16	2.19	0	0.51	44.12	0	1.37	3.75	0.04	0.04	0.21	0	59.61	0	0		-6.74	-17.19	-5.65	59.66	109.24	964.32	378.45	1166.94	595.01	1005.42	429.84	1113.55	414.29
10.043	0	0.01	0	0.13	0.05	19.43	0.01	0.31	29.91	0.5	61.14	70.55	34.23	30.94	0.45	40.51	0.12	0.08	19.28	3.09	37.97	10.32	0	0.5	29.91	0	0.89	2.17	0.03	0.08	0.15	0	52.1	0	0	18	-11.38	-26.02	-4.91	60.46	102.29	969.56	377.87	1173.05	593.45	1015.55	430.7	1116.03	411.55
10.076	0	0.01	0	0.73	0.05	9.83	0.01	0.33	24.66	0.53	80.34	56.37	23.93	16.99	0.88	42.24	0.13	0.09	12.85	4.31	48.74	35.73	0	0.53	24.66	0	0.71	1.91	0.03	0.1	0.13	0.04	48.26	0	0	18	-12.28	-29.93	-5.84	60.95	98.07	975.27	379.67	1175.09	592.29	1020.46	429.08	1117.21	413.02
10.11	0	0.03	0	9.83	0.06	7.4	0.01	0.49	20.33	0.42	80.34	44.05	18.42	24.72	1.74	50.21	0.2	0.1	13.43	7.42	56.73	82.72	0	0.42	20.33	0.01	0.46	1.15	0.05	0.23	0.06	0.04	45.18	0	0	18	-12.89	-27.57	-6.59	61.3	95.47	983.09	381.23	1178.76	589.65	1027.12	428.7	1121.42	413.86
10.143	0	0.03	0	16.12	0.11	4.17	0.01	0.83	18.87	0.47	67.76	26.2	10.85	3.4	3.45	61.36	0.25	0.12	12.47	10.14	60.99	88.03	0	0.47	18.87	0.05	0.22	1.23	0.07	0.32	0.06	0.04	40.22	0	0	18	-6.86	-38.74	-3.89	60.13	81.58	982.9	384.47	1171.08	587.84	1032.07	427.94	1113.16	418.98
10.176	0	0.03	0	36.98	0.14	2.18	0.01	1.19	23.02	0.57	38.02	50.75	0	17.12	8.48	65.02	0.3	0.15	11.14	8.71	70.69	95.99	0	0.57	23.02	0.12	0.14	1.03	0.1	0.39	0.06	0.13	34.89	0	0	18	-13.96	-29.89	-1.58	60.24	83.82	984.16	386.01	1172.49	587.26	1034.25	426.12	1117.82	419.65
10.21	0	0.03	0	36.6	0.28	0.74	0.02	1.86	19.49	0.77	38.4	41.36	0	7.28	17.14	66.94	0.42	0.16	8.06	8.8	69.49	96.61	0	0.77	19.49	0.41	0.11	0.45	0.14	0.57	0.04	0.09	26.7	0	0	18	-12.66	-34.72	-3.23	60.3	80.57	988.72	386.6	1175.89	587.43	1038.57	426.67	1118.85	419.83
10.243	0	0.03	0.01	37.76	0.51	0.42	0.04	3.41	22.04	0.77	37.24	46.82	-1.46	5.15	30.62	68.09	0.52	0.18	5.89	11.59	69.7	97.41	0	0.77	22.04	0.64	0.09	0.56	0.2	0.86	0.04	0.06	22.59	0	0	18	-9.64	-36.57	-0.16	59.46	78.49	988	387.98	1170.33	584.55	1038.66	425.31	1117.11	422.62
10.276	0	0.04	0.01	29.8	0.83	0.31	0.08	5.05	20.39	1.2	45.2	42.88	-4.64	10.37	41.05	67.03	0.65	0.21	5.19	16.52	64.68	96.78	0	0.87	22.74	1.2	0.07	0.48	0.29	1.28	0.04	0	20.39	0	0	18	-10.79	-32.78	1.06	59.54	83.52	991.32	390.03	1167.74	579.09	1037.42	426.22	1120.92	423.95
10.31	0	0.05	0.01	29.37	1.04	0.28	0.1	6.12	18.39	4.15	45.63	50.27	-6.93	25.21	44	67.87	1.02	0.19	7.04	23.18	63.35	95.22	0	0.6	25.6	4.15	0.08	0.52	0.62	2.4	0.03	0.01	18.39	0	0	18	-9.42	-27.44	-1.42	60.52	93.11	997.17	387.56	1169.76	571.35	1034.57	423.89	1127.67	422.47
10.343	0	0.04	0.01	31.95	1.36	0.33	0.12	9.43	18.5	5.86	43.05	56.27	-9.8	23.89	51.22	71.66	1.12	0.19	10.01	27.19	69.09	94.85	0	0.58	24.81	5.86	0.09	1.33	0.71	2.63	0.03	0.08	18.5	0	0	18	-10.31	-27.79	-5.95	60.73	87.08	993.86	381.86	1170.9	571.9	1033.49	422.94	1120.01	413.13
10.377	0	0.06	0.01	61.87	0.98	0.32	0.11	7.17	20.4	31.52	13.13	86.21	-17.53	33.72	41.05	70.68	1.75	0.23	20.4	26.63	79.92	93.61	0	0.62	36.23	31.52	0.09	3.77	1.51	6.56	0.02	0.01	12.99	0	0	18	-15	-25.38	-6.13	60.87	91.27	989	379.53	1167.47	568.35	1026.82	418.94	1117.81	411.84
10.41	0	0.07	0.02	66.18	0.82	0.17	0.07	4.73	17.71	29.39	8.82	77.9	-18.98	33.3	29.39	71.41	2.15	0.26	17.71	24.29	78.99	95.12	0	0.68	30.02	47.56	0.06	1.43	2.24	6.86	0.02	0.01	8.61	0	0	18	-14.08	-25.47	-9.24	60.62	97.8	984.77	377.19	1166.43	567.96	1018.08	421.05	1115.19	409.4
10.443	0	0.07	0.02	62.22	0.68	0.14	0.04	3.52	16.03	17.83	12.78	73.19	-16.69	77.74	17.83	75.17	2.06	0.43	16.03	20.59	76.23	90.49	0	0.62	29.6	40.76	0.04	1.54	1.94	7.11	0.02	0	7.73	0	0	18	-16.12	-15.75	-9.03	60.17	105.46	979.19	378.27	1162.52	570	1009.78	423.05	1114.38	409.62
10.477	0	0.08	0.02	25.86	0.71	0.14	0.04	2.76	20.01	10.2	49.14	76.84	-9.57	91.1	10.2	74.5	1.97	0.64	20.01	18.5	61.74	66.86	0	0.65	33.76	61.33	0.05	1.88	2.75	9.16	0.02	0	5.9	0	0	18	-11.8	-10.37	-6.1	59.27	120.63	966.16	378.41	1152.76	573.42	992.45	424.34	1112.55	413.07
10.51	0	0.05	0.02	1.7	0.74	0.19	0.05	2.23	24.55	4.48	95.54	85.27	-0.18	97.7	4.48	73.28	1.72	0.68	24.55	13.81	44.99	16.35	0	0.74	41.91	55.59	0.06	3.46	2.91	10.8	0.02	0	6.28	0	0	18	-12.29	-3.25	-3.26	58.65	126.07	953.66	378.06	1140.76	574.37	980.05	422.05	1105.82	413.35
10.543	0	0.07	0.02	0.4	0.88	0.63	0.08	1.98	42.35	2.61	96.05	91.5	0	97.35	2.61	74	1.44	0.63	42.35	14.93	27.9	0.59	0	0.75	48.91	39.02	0.09	15.9	2.25	9.07	0.02	0	7.74	0	0	18	-12.75	-3.99	-2.57	58.34	128.52	935.78	374.92	1124.89	572.65	962.45	418.09	1090.83	412.2
10.577	0	0.1	0.01	0.22	1.11	2.19	0.13	1.96	53.9	1.87	95.62	94.87	3.79	98.54	1.87	75.75	1.34	0.59	61.5	10.81	12.98	0.07	0	0.83	53.9	25.44	0.09	37.76	2.8	7.86	0.02	0	9.39	0	0	18	-12.61	-0.93	-2.77	58.19	130.84	921.18	372.43	1111.92	572.63	947.4	417.23	1077.92	408.04
10.61	0	0.17	0.01	0.27	1.04	2.67	0.18	1.59	64.09	1.17	94.66	97.95	0	98.74	0.99	73.67	1.17	0.65	64.09	8.96	8.98	0.02	0	0.98	67.75	17.2	0.09	66.83	1.99	5.73	0.02	0	9.9	0	0	18	-10.74	0.2	-2.4	58.29	129.74	901.04	370.3	1093.33	573.01	928.99	415.27	1058.46	406.86
10.643	0	0.21	0.01	0.27	1.02	2.78	0.21	1.4	63.58	1.29	94.44	98.73	0	98.44	0.86	72.5	0.92	0.62	63.58	9.41	4.77	0.02	0	1.29	75.05	7.28	0.11	72.71	1.28	3.88	0.03	0	10.54	0	0	18	-9.04	1.27	-1.3	58.44	131.84	880.37	371.12	1074.35	575.59	909.15	416.48	1040.8	409.29
10.677	0	0.23	0.01	0.31	0.9	2.93	0.22	1.3	57.9	1.16	94.14	99.42	0	98.06	0.85	72.01	0.67	0.43	57.9	10.34	3.44	0.07	0	1.16	85.3	1.64	0.24	80.12	0.73	2.88	0.03	0	13.9	0	0	18	-11.3	2.38	-1.5	58.33	135.13	864.52	374.49	1059.31	578.91	891.84	419.87	1026.74	412.16
10.71	0	0.26	0.01	0.37	0.69	2.58	0.24	0.98	53.08	1.26	94.84	99.39	0	98.17	0.67	66.32	0.57	0.22	53.08	10.25	4.13	0.12	0	1.26	90.31	1.18	0.4	81.06	0.59	2.13	0.04	0	15.17	0	0	18	-9.95	2.09	-2.92	58.11	137.63	848.07	375.89	1045.7	583.6	874.06	423.34	1011.33	413.41
10.744	0	0.15	0.01	0.32	0.63	5.29	0.19	1.1	52.49	1.34	89.42	99.67	3	97.86	0.59	70.5	0.34	0.17	52.49	8.49	3.68	0.12	0	1.34	93.99	0.24	0.56	68.77	0.27	0.83	0.05	0	22.15	0	0	18	-11.9	2.9	-4.05	58.05	138.2	832.75	376.15	1032.95	585.78	858.62	424.84	996.29	412.72
10.777	0	0.11	0	0.28	0.63	8.69	0.14	1.36	52.09	1.43	82.63	99.8	8.04	97.71	0.53	76.17	0.29	0.15	52.09	7.44	4.33	0.11	0	1.43	94.61	0.08	0.78	67.21	0.17	0.39	0.07	0	27.13	0	0	18	-9.26	3.23	-4.09	57.72	138.05	818.67	377.49	1019.19	588.44	844.78	427.18	982.22	414.22
10.81	0	0.1	0	0.3	0.64	5.58	0.14	1.38	44.24	1.84	88.85	99.83	4.34	96.97	0.4	76.67	0.27	0.11	44.24	4.83	4.38	0.07	0	1.84	96.3	0.06	0.88	65.3	0.16	0.31	0.08	0	26.84	0	0	18	-8.28	4.67	-4.79	57.63	139.89	808.4	376.33	1009.66	587.16	833.15	426.94	972.45	414.05
10.844	0	0.08	0	0.27	0.58	5.68	0.12	1.39	37.81	2.68	88.63	99.85	5.25	96.74	0.28	77.11	0.16	0.12	37.81	3.65	3.95	0.04	0	2.68	97.41	0.01	1.11	64.28	0.1	0.17	0.11	0	30.28	0	0	18	-10.32	5.05	-5.42	57.58	140.72	798.2	375.45	1000.64	586.46	822.44	426.42	962.5	412.76
10.877	0	0.08	0	0.27	0.52	4.89	0.12	1.23	34.22	2.5	90.22	99.81	4.24	97.13	0.23	74.19	0.15	0.1	34.22	2.63	3.87	0.02	0	2.5	97.16	0.01	1.37	64.6	0.1	0.14	0.13	0	30.68	0	0	18	-11.67	4.39	-5.48	57.69	141.43	789.5	375.63	992.03	586.53	813.38	426.76	954.04	411.98
10.91	0	0.06	0	0.23	0.42	9.14	0.1	1.15	36.56	2.27	81.73	99.77	12.58	97.85	0.16	72.78	0.12	0.11	36.56	1.73	4.98	0.02	0	2.27	96.2	0	1.57	53.22	0.08	0.1	0.16	0	35.51	0	0	18	-12.93	2.92	-6.35	57.62	139.34	784.63	375.17	986.23	585.05	808.41	427.01	946.65	409.51
10.944	0	0.03	0	0.16	0.27	31.6	0.08	1.04	45.96	2.84	43.4	99.69	28.63	97.81	0.11	70.37	0.08	0.13	42.87	1.33	5.35	0.01	0	2.84	94.93	0	1.48	42.16	0.06	0.06	0.23	0	45.96	0	0	18	-12.98	3	-7.1	57.54	137.07	779.35	374.74	981.24	585.05	803.84	427.15	939.63	408.44
10.977	0	0.03	0	0.15	0.28	32.83	0.07	1.1	45.56	2.4	42.17	99.62	30.9	97.77	0.09	71.76	0.08	0.21	44.65	1	6.15	0.01	0	2.4	91.02	0	1.36	36.03	0.07	0.06	0.2	0	45.56	0	0	18	-11.89	3.1	-6.34	57.91	140.27	774.92	372.54	978.97	585.58	799.46	425.28	938.56	407.23
11.01	0	0.02	0	0.15	0.21	37.32	0.07	0.89	47.84	2.84	37.68	99.29	34.28	97.44	0.07	66.59	0.08	0.31	43.63	1	9.57	0.02	0	2.84	88.14	0	1.05	24.87	0.06	0.05	0.25	0	47.84	0	0	18	-11.27	3.81	-4.43	58.17	141.2	771.48	371.64	975.74	585.61	797.54	423.05	937.89	407.49
11.044	0	0.03	0	0.14	0.22	21.52	0.07	0.81	45.97	3	56.95	99.21	26.07	98.14	0.05	64.03	0.08	0.39	33.63	0.77	6.39	0.03	0	3	89.5	0	1.05	39.07	0.05	0.03	0.47	0	45.97	0	0	18	-11.18	2.17	-2.78	58.11	139.04	768.91	370.86	973.45	584.83	797.94	421.83	936.28	407.83
11.077	0	0.05	0	0.14	0.23	22.25	0.08	0.82	45.21	3.19	55.51	99.2	21.35	98.68	0.05	63.92	0.07	0.81	35.88	0.72	5.97	0.03	0	3.19	89.41	0	1.44	62.69	0.04	0.03	0.53	0	45.21	4.99	0	18	-10.25	-0.45	-2.33	58.5	142.6	769.12	368.76	975.43	583.88	797.68	421.84	939.4	406.07
11.111	0	0.07	0	0.13	0.21	49.17	0.09	0.82	52.18	3.19	25.83	99.18	26.99	98.65	0.04	63.31	0.06	1.44	52.18	0.76	5.35	0.05	0	3.19	89.77	0	1.6	82.78	0.04	0.03	0.76	0	47.85	5.45	0	18	-8.7	-0.56	-1.95	58.71	140.72	770.07	366.73	979.38	585.61	801.53	420.7	941.37	405.07
11.144	0	0.07	0	0.12	0.17	64.91	0.08	0.74	57.33	2.85	10.09	99.02	31.61	98.56	0.04	60.18	0.06	2.11	57.33	0.91	6.06	0.05	0	2.85	90.61	0	2	85.47	0.04	0.03	0.85	0	51.04	4.86	0	18	-8.97	-0.88	-1.54	58.84	140.03	774.88	367.06	984.53	586.17	807.28	420.88	946.49	405.65
11.177	0	0.06	0	0.13	0.14	76.74	0.09	0.59	64.65	2.85	0	99.36	35.52	98.51	0.03	54.75	0.06	2.17	64.65	0.69	8.25	0.03	0	2.85	91.42	0	3	83.8	0.04	0.02	0.94	0	52.51	4.13	0	18	-8.13	1.04	-4.23	58.57	140.31	786.35	368.86	997.88	590.66	816.97	425.05	955.93	405.66
11.211	0	0.05	0	0.16	0.1	79.74	0.09	0.44	63.28	2.67	0	99.38	37.17	98.67	0.03	47.98	0.06	1.86	63.28	0.55	12.49	0.03	0	2.67	93.15	0	5.04	74.74	0.05	0.02	1.13	0	54.78	3.24	0	18	-6.35	0.46	-4.48	58.31	138.24	795.74	368.58	1008.59	592.67	827.86	425.36	964.73	405.97
11.244	0	0.05	0	0.18	0.07	78.91	0.09	0.33	58.56	2.61	0	99.2	37.13	98.56	0.03	41.68	0.05	1.26	58.56	0.63	14.33	0.03	0	2.61	94.84	0	7.82	69.93	0.05	0.01	1.21	0	56.73	0	0	18	-5.96	0.87	-4.85	58.3	139.11	808.39	370.04	1021.06	593.77	839.66	427.63	977.23	406.99
11.277	0	0.04	0	0.19	0.07	76.46	0.09	0.32	56.83	2.72	0	99.09	37.46	98.41	0.03	41.75	0.05	0.74	55.85	0.67	15.6	0.03	0	2.72	95.91	0	12.53	59.72	0.05	0.01	1.27	0	56.83	0	0	18	-7.24	1.37	-5.45	58.47	138.18	822.44	371.54	1034.8	594.76	853.47	428.87	990.02	407.69
11.311	0	0.05	0	0.21	0.07	71.42	0.08	0.31	55.89	2.49	3.58	98.85	33.99	98.59	0.03	41.08	0.05	0.45	53.09	0.83	17.15	0.06	0	2.49	95.68	0	12.43	63.35	0.05	0.02	1.44	0	55.89	0	0	18	-8.2	0.76	-4.94	58.64	137.84	836.63	373.56	1048.21	595.59	867.95	430.28	1004.24	409.63
11.344	0	0.08	0	0.16	0.07	59.06	0.11	0.25	53.62	2.68	15.94	98.29	29.1	98.57	0.03	35.84	0.05	0.32	47.87	0.72	9.06	0.07	0	2.68	95.87	0	13.28	80.33	0.04	0.02	1.72	0	53.62	0	0	18	-5.46	0.84	-7.08	58.64	137.31	856.64	373.95	1066.94	595.46	885.62	432.51	1020.89	408.96
11.378	0	0.11	0	0.13	0.07	31.78	0.11	0.23	51.92	3.63	43.22	94.69	19.69	98.49	0.03	33.67	0.05	0.16	31.26	0.7	4.87	0.16	0	3.63	95.52	0	10.63	90.32	0.03	0.02	1.86	0	51.92	0	0	18	-4.88	1.1	-7.96	59.18	136.19	873.58	368.31	1083.86	589.77	902.45	428.05	1036.25	402.59
11.411	0	0.11	0	0.13	0.08	25.48	0.14	0.23	48.66	3.5	49.52	94.45	17.52	98.21	0.02	33.85	0.04	0.11	32.23	0.64	3.5	0.08	0	4.65	94.76	0	7.63	88.19	0.03	0.02	2.3	0	48.66	0	0	18	-8.02	1.96	-6.68	59.26	139.09	891.19	366.16	1100.73	585.41	919.34	424.77	1056.21	400.04
11.444	0	0.12	0	0.13	0.09	25.11	0.15	0.26	47.62	1.98	49.89	95.62	16.61	98.7	0.04	36.89	0.05	0.07	33.93	0.87	1.98	0.04	0	6.13	94.82	0	6.06	91.44	0.02	0.01	2.39	0	47.62	0	0	18	-7.22	-0.35	-6.64	59.37	136.03	907.33	363.15	1116.11	582.8	936.6	420.26	1070.78	397.93
11.478	0	0.09	0	0.12	0.08	44.27	0.17	0.24	50.6	3.27	30.73	97.12	24.96	98.74	0.05	34.92	0.04	0.06	43.29	1.14	3.27	0.04	0	9.07	93.83	0	4.61	79.61	0.02	0.01	4.23	0	50.6	0	0	18	-3.42	0.17	-4.84	59.1	136.57	922.25	363.69	1131.35	584.19	953.14	421.35	1088.12	400.52
11.511	0	0.07	0	0.1	0.06	81.86	0.16	0.24	63.07	4.5	0	99.39	40.21	97.07	0.05	35.65	0.04	0.05	63.07	1.48	4.5	0.04	0	7.48	93.58	0	4.3	74.99	0.02	0.01	4.26	0	56.12	0	0	18	-8.17	-4.51	-3.42	59.2	132.45	929.52	364.46	1138.56	584.01	963.83	419.84	1094.95	401.11
11.544	0	0.05	0	0.12	0.06	84.59	0.12	0.26	66.16	5.82	0	99.37	44.48	95.37	0.06	36.93	0.04	0.06	66.16	1.63	9.94	0.13	0	5.82	90.12	0	3.5	57	0.02	0.02	3.62	0	56.31	0	0	18	-9.2	-6.88	-3.36	59.25	129.4	942.38	368.16	1149.33	586.84	976.97	419.59	1105.61	405.64
11.578	0	0.02	0	0.1	0.05	82.67	0.06	0.27	60.35	3.54	0	95.9	51.19	94.85	0.09	37.81	0.04	0.08	55.72	1.69	17.91	0.32	0	3.54	76.86	0	2.49	25.36	0.04	0.02	2.36	0	60.35	0	0	18	-6.99	-7.43	-5.3	59.44	124.78	956.1	372.71	1158.6	586.9	989.37	426.36	1112.78	407.87
11.611	0	0.01	0	0.07	0.07	49.68	0.03	0.41	57.37	2.76	25.32	84.81	44.73	81.29	0.13	47.91	0.04	0.08	33.78	1.56	16.27	1.04	0	2.76	61.94	0	1.62	16.4	0.04	0.03	1.99	0	57.37	0	0	18	-7.93	-14.66	-4.53	59.64	116.2	962.17	373.81	1162.44	586.61	999.32	424.68	1114.5	409.32
11.644	0	0.01	0	0.08	0.1	15.93	0.02	0.6	48.07	2.4	68.14	71.78	33.74	51.51	0.21	56.88	0.05	0.1	14.34	1.79	23.08	4.15	0	2.4	48.07	0.01	1.28	5.52	0.06	0.03	1.69	0	52.45	0	0	18	-8.85	-21.7	-4.99	59.56	110.6	967.19	374.5	1163.25	582.8	1004.7	424.92	1114.07	408.47
11.678	0	0.01	0	0.09	0.17	8.9	0.01	1.06	24.27	1.53	82.19	57.26	31.82	39.09	0.41	70.65	0.06	0.1	10.48	2.44	28.38	13.88	0	1.53	24.27	0.01	0.77	1.32	0.12	0.07	1.05	0.01	48.49	0	0	18	-9.12	-24.22	-5.66	59.69	107.78	970.2	374.28	1163.9	580.86	1007.21	422.63	1114.01	408.1
11.711	0	0.01	0	0.34	0.19	8.05	0.01	1.49	11.94	1.04	83.89	53.43	28.66	55.17	0.45	78.73	0.07	0.16	10.44	2.67	40.19	36.41	0	1.04	11.94	0.02	0.43	0.7	0.16	0.09	0.77	0	47.52	0	0	18	-12.7	-20.96	-5.22	59.93	110.53	972.33	374.4	1164.8	578.06	1007.81	422.2	1117.29	406.98
11.745	0	0.01	0	10.87	0.21	5.16	0	2.21	7.57	0.67	78.26	53.87	14.01	32.53	0.77	87.69	0.1	0.34	15.08	2.72	65.4	81.45	0	0.67	7.57	0.07	0.27	0.17	0.31	0.25	0.47	0	40.9	0	0	18	-15.15	-25.65	-4.93	59.8	103.9	969.06	371.78	1164.14	576.84	1009.97	422.25	1112.04	402.83
11.778	0	0.01	0	3.97	0.28	5.26	0	2.68	4.75	0.42	89.48	56.12	17.31	72.09	1.24	91.64	0.1	0.5	15.57	2.27	59.3	67.81	0	0.42	4.75	0.14	0.13	0.16	0.49	0.4	0.32	0	40.83	0	0	18	-9.18	-17.26	-6.14	59.51	108.93	968.94	371.31	1165.2	579.5	1006.86	422.78	1114.22	404.36
11.811	0	0.01	0	2.35	0.3	4.86	0	2.92	3.63	0.39	90.28	57.04	17.23	86.99	1.63	93.23	0.12	0.66	14.3	2.73	58.16	58.91	0	0.39	3.63	0.16	0.09	0.47	0.5	0.39	0.29	0.02	40.74	0	0	18	-9.49	-12.5	-5.63	59.2	118.02	968.49	374.04	1161.87	579.26	1000.19	422.52	1117.31	407.9
11.845	0	0.01	0	0.85	0.25	19.57	0	2.91	3.23	0.28	60.86	60.8	32.96	88.97	1.74	92.88	0.17	0.57	24.77	4.7	53.46	48.86	0	0.17	3.23	0.28	0.09	0.38	0.91	0.63	0.12	3.71	49.4	0	0	18	-11.64	-11.56	-6.86	57.29	117.02	966.51	384.67	1156.26	584.33	995.77	431.82	1112.02	418.34
11.878	0	0.01	0	0.16	0.21	56.95	0	2.56	1.78	0.21	18.05	79.93	50.31	93.9	1.44	90.18	0.21	0.49	43.09	12.3	46.38	26.65	0	0.11	1.78	0.21	0.08	0.35	0.92	0.59	0.09	3.65	55.27	0	0	18	-12.53	-8.33	-4.8	56.14	123.07	960.86	392.86	1148.37	589.62	987.57	438.35	1110.11	426.91
11.911	0	0.01	0	0.04	0.16	90.97	0	2.03	0.84	0.24	0	93.51	72.92	94.18	0.93	85.08	0.24	0.31	63.16	18.91	33.79	15.69	0	0.05	0.84	0.17	0.12	0.44	1.34	0.65	0.05	10.44	63.26	0	0	18	-13.14	-8.08	-1.39	53.64	125.23	953.25	407.67	1136.55	599.48	979.76	448.37	1104.93	444.43
11.945	0	0.01	0	0.01	0.14	98.07	0.01	1.42	1.02	0.28	0	97.34	93.1	97.2	0.44	76.26	0.28	0.15	80.27	18.29	15.09	5.54	0	0.01	1.02	0.18	0.19	0.24	3.39	1.3	0.03	65.5	69.08	0	0	18	-15.81	-4.27	-2.83	51.45	129.31	949.43	415.24	1129.53	602.42	971.01	457.62	1100	448.57
11.978	0	0.01	0	0	0.13	96.18	0.01	0.94	0.55	0.29	0	96.36	93.2	96.26	0.15	66.5	0.29	0.07	71.85	15.02	4.79	1.84	0	0.01	0.55	0.14	0.21	0.1	4.09	1.46	0.03	89.88	67.06	0	0	18	-16.36	-5.77	-0.25	48.82	129.11	938.69	429.07	1115.42	612.53	961.08	467.37	1090.16	464.68
12.011	0	0.01	0	0	0.12	80.71	0.01	0.62	0.36	0.33	0	91.74	80.24	97.32	0.04	56.47	0.33	0.02	50.84	10.91	0.94	0.53	0	0.01	0.36	0.12	0.2	0.07	6.25	1.71	0.02	98.78	61.65	0	0	18	-20.58	-4.05	0.65	46.21	130.3	928.16	438.81	1103.08	618.07	950.03	477.98	1080.2	472.31
12.045	0	0.02	0	0.01	0.13	20.78	0.01	0.4	0.57	0.57	58.45	69.41	57.49	96.9	0.01	45.81	0.57	0.01	21.43	6.77	0.31	0.38	0	0	0.25	0.16	0.19	0.04	11.5	1.64	0.02	99.85	51.76	0	0	18	-22.25	-4.79	-0.27	43.79	132.76	920.09	452.47	1091.54	627.78	938.02	490.65	1070.65	484.73
12.078	0	0.03	0	0.01	0.13	4.01	0.02	0.27	0.66	0.66	91.99	34.96	41.74	96.42	0	36.4	0.66	0	6.65	3.72	0.2	0.6	0	0.01	0.23	0.18	0.14	0.02	12.83	1.42	0.02	99.27	42.8	0	0	18	-25.31	-5.53	1.36	42.54	133.36	910.56	464.48	1076.62	632.08	927.11	500.4	1060.43	496.91
12.112	0	0.04	0.01	0.02	0.17	1.37	0.03	0.21	1.1	1.1	97.27	13.98	31.56	96.92	0	31.03	1.1	0	1.85	1.23	0.19	1.6	0	0.01	0.31	0.17	0.14	0.06	18.98	1.23	0.03	98.16	35.36	0	0	18	-30.16	-4.76	1.13	41.55	134.86	902.97	474.87	1064.46	636.36	916.33	511.62	1051.01	504.43
12.145	0	0.05	0.01	0.02	0.21	0.69	0.03	0.22	1.37	0.97	98.63	5.82	24.83	97.82	0	31.72	1.37	0	1.42	0.34	0.21	1.72	0	0	0.46	0.2	0.12	0.08	19.96	0.97	0.04	98.49	29.35	0	0	18	-32.69	-2.99	1.74	40.32	133.06	896.64	485.29	1051.41	640.06	908.12	517.36	1041.16	515.25
12.178	0	0.06	0.01	0.02	0.24	0.38	0.04	0.21	1.62	0.81	99.24	3.06	18.96	98.02	0	31.06	1.62	0	0.91	0.1	0.24	2.08	0	0	0.97	0.33	0.12	0.17	19.25	0.81	0.05	93.19	24.27	0	0	18	-33.84	-2.48	1.94	39.82	125.44	890.91	488.6	1040.75	638.44	903.97	522.1	1029.25	515.78
12.212	0	0.07	0.02	0.03	0.29	0.19	0.05	0.2	1.77	0.49	99.41	2.86	11.95	96.5	0	30.15	1.77	0	0.73	0.04	0.19	1.93	0	0.01	1.63	0.33	0.12	0.34	19.3	0.49	0.12	74.54	17.95	0	0	18	-36.45	-5.41	3.82	38.93	129.17	881.84	491.6	1031.61	641.37	894.8	524.03	1023.93	520.66
12.245	0	0.09	0.03	0.03	0.3	0.12	0.06	0.18	4.58	0.44	99.4	2.15	7.46	97.17	0	27.68	1.88	0	0.64	0.03	0.16	1.32	0	0.01	4.58	0.52	0.15	0.68	18.13	0.44	0.18	87.15	14.44	0	1	24	-36.01	-4.32	2.52	39.04	129.6	879.05	492.47	1027.34	640.76	889.84	526.43	1019.26	519.65
12.278	0	0.11	0.05	0.04	0.26	0.09	0.08	0.13	9.25	0.29	99.49	1.07	2.8	97.46	0	21.09	2.23	0	0.7	0.02	0.16	1.04	0	0.01	9.25	0.74	0.21	1.04	15.5	0.29	0.33	87.39	11.2	0	0	24	-36.49	-3.77	1.96	38.95	127.85	874.26	494.21	1020.23	640.17	884.24	527.91	1011.86	520.19
12.312	0	0.14	0.08	0.05	0.29	0.06	0.11	0.12	7.18	0.2	99.42	1.07	0	97.29	0	18.98	2.83	0	0.71	0.02	0.15	0.91	0	0.01	12.72	0.95	0.29	0.87	17.58	0.2	0.54	94.06	7.18	0	0	24	-38.81	-4.1	2.72	38.28	130.27	873.15	496.87	1017.22	640.94	881.65	527.99	1011.87	524.07
12.345	0	0.15	0.08	0.06	0.28	0.05	0.11	0.11	6.33	0.17	99.45	0.91	0	97.47	0	17.04	2.63	0	0.67	0.01	0.2	0.61	0	0.01	13.89	1.37	0.39	0.7	17.33	0.17	0.68	95.92	6.33	0	0	24	-38.75	-3.74	1.79	38.32	130.13	873.24	497.68	1016.38	640.83	880.45	529.5	1010.47	523.99
12.379	0	0.19	0.11	0.07	0.33	0.03	0.13	0.11	2.43	0.14	99.34	1.13	0	96.83	0	16.21	2.8	0	0.58	0.01	0.26	0.68	0	0.01	13.79	3.09	0.44	0.52	21.24	0.14	1.7	85.95	2.43	0	0	24	-39.98	-4.9	2.28	38.2	133.05	870.09	496.34	1016.45	642.69	877.94	529.96	1010.89	524.62
12.412	0	0.21	0.13	0.08	0.33	0.03	0.15	0.1	1.36	0.13	99.34	1	0	97.68	0	13.89	3.55	0	0.59	0.01	0.28	0.7	0	0.01	14.27	7.08	0.5	0.7	21.8	0.13	3.23	90.06	1.36	0	0	24	-41.23	-3.3	2.45	37.91	133.14	870.31	496.52	1016.77	642.97	878.36	528.68	1011.41	523.95
12.445	0	0.22	0.15	0.07	0.31	0.03	0.15	0.09	1.27	0.12	99.38	0.83	0	96.81	0	11.63	4.63	0	0.65	0.01	0.32	0.81	0	0.01	11.57	7.95	0.42	1.08	21.36	0.12	3.56	92.2	1.27	0	0	24	-41.06	-4.94	2.57	37.73	134.66	869.86	496.38	1017.98	644.5	878.11	529.71	1012.64	523.78
12.479	0	0.25	0.19	0.06	0.29	0.03	0.19	0.08	0.74	0.08	99.41	0.52	0	96.5	0	8.18	8.32	0	0.74	0.02	0.35	0.98	0	0.02	10.32	28.54	0.38	1.54	18.14	0.08	7.81	83.65	0.63	0.08	0	24	-41.97	-5.41	3.01	37.49	134.98	869.69	496.47	1018.85	645.63	878.79	530	1013.59	523.13
12.512	0	0.26	0.2	0.06	0.29	0.03	0.21	0.08	0.9	0.06	99.42	0.53	0	96.84	0	7.37	10.89	0	0.9	0.02	0.29	0.78	0	0.02	8.51	42.27	0.29	1.19	15.75	0.06	10.62	90.82	0.57	0.09	0	24	-40.4	-4.88	4.19	36.93	136.08	872.32	498.32	1024.59	650.6	883.64	532.01	1019.64	527.46
12.545	0	0.28	0.21	0.06	0.3	0.03	0.21	0.07	1	0.07	99.39	0.63	0	95.27	0	7.11	11.37	0	1	0.02	0.24	0.96	0	0.02	7.55	39.89	0.26	0.87	17.71	0.07	11.64	82.34	0.58	0.07	0	24	-40.06	-6.98	4.46	35.31	136.39	877.66	500.92	1034.59	657.86	891.4	534.86	1027.73	530.82
12.579	0	0.3	0.23	0.06	0.3	0.03	0.25	0.07	1.06	0.08	99.4	0.76	0	95.78	0	5.84	14.11	0	1.06	0.02	0.23	0.88	0	0.03	9.21	55.48	0.29	0.59	15.08	0.08	17.75	86.78	0.55	0.12	0	24	-36.56	-6.39	4.57	35.41	134.26	884.97	503.08	1044.9	663	901.36	538.67	1035.52	533.73
12.612	0	0.33	0.25	0.06	0.3	0.03	0.28	0.07	1	0.09	99.35	0.8	0	96.78	0	4.24	15.34	0	1	0.03	0.19	1.13	0	0.02	10.45	50.56	0.32	0.35	15.62	0.09	17.19	90.57	0.56	0.18	0	24	-39.17	-4.99	3.94	35.05	141.72	894.87	503.88	1055.37	664.37	907.37	540.29	1048.95	534.06
12.645	0	0.37	0.27	0.07	0.31	0.03	0.33	0.06	1.09	0.1	99.27	0.89	0	96.2	0	3.53	17.55	0	1.09	0.05	0.22	1.59	0	0.02	12.3	50.47	0.32	0.31	15.8	0.1	16.44	89.16	0.64	0.2	0	24	-37.5	-5.84	4.45	35.08	135.79	904.55	505.3	1065.75	666.5	920.71	540.16	1056.45	536.22
12.679	0	0.44	0.28	0.08	0.33	0.03	0.38	0.06	1.32	0.12	99.13	1.26	0	96.81	0	2.45	19.55	0	1.32	0.08	0.31	1.33	0	0.02	14.91	45.91	0.31	0.39	18.75	0.12	19.42	87.92	0.72	0.1	0	24	-39.37	-4.94	4.44	34.36	140.42	918.14	507.48	1079.53	668.86	932.2	542.5	1072.57	538.57
12.712	0	0.42	0.28	0.08	0.32	0.03	0.37	0.06	1.18	0.13	99.16	1.11	0	96.59	0	2.31	18.6	0	1.18	0.08	0.22	0.99	0	0.02	14.91	40.76	0.25	0.57	18.5	0.13	17.22	95.08	0.7	0.09	0	24	-38.86	-5.28	5.45	34.96	142.26	932.56	503.92	1095.57	666.93	947.65	538.25	1089.9	537.3
12.746	0	0.48	0.29	0.08	0.36	0.03	0.4	0.06	1.38	0.16	99.05	1.52	0	96.37	0	2.69	20.87	0	1.38	0.07	0.28	0.41	0	0.02	15.02	30.91	0.21	1.45	20.58	0.16	12.73	95.53	0.77	0.05	0	24	-37.88	-5.61	5.13	35.23	136.88	946.73	501.66	1108.94	663.87	963.58	535.4	1100.45	534
12.779	0	0.49	0.28	0.09	0.35	0.03	0.4	0.06	2.28	0.19	99.03	1.65	0	87.93	0	1.97	20.11	0	2.28	0.14	0.44	0.7	0	0.02	15.6	21.13	0.25	0.82	22.38	0.19	10.24	94.11	0.98	0	0	24	-36.03	-12.07	8.21	36.75	123.58	956.72	500.27	1119.06	662.61	982.87	534.16	1106.45	533.39
12.812	0	0.47	0.26	0.1	0.33	0.03	0.38	0.06	2.93	0.21	99.06	1.52	0	67.14	0	1.92	18.02	0.01	2.93	0.15	0.57	1.84	0	0.02	17.75	18.99	0.27	0.45	23.38	0.21	9.02	63.04	1.11	0	1	30	-30.45	-18.43	6.3	40.42	111.47	974.48	500.65	1133.43	659.59	1002.72	535.1	1114.11	530.75
12.846	0	0.64	0.29	0.14	0.41	0.04	0.43	0.06	4.74	0.35	98.72	3.4	0	22.44	0.01	1.97	22.52	0.01	4.74	0.19	1.4	5.74	0	0.03	14.59	13.14	0.27	0.17	29.15	0.35	6.17	61.49	1.35	0	0	30	-25.83	-28.2	4.44	40.59	97.36	985.39	502.43	1137.19	656.62	1015.13	532.92	1112.46	530.58
12.879	0	0.74	0.26	0.34	0.4	0.04	0.36	0.06	5.7	0.4	98.52	3.26	0	20.92	0.02	2.7	19.82	0.03	5.7	0.23	2.61	22.54	0	0.04	11.95	12.29	0.29	0.05	31.34	0.4	5.03	59.47	1.55	0	0	30	-27.82	-28.65	4.06	42.7	91.2	995.54	503.51	1143.47	653.56	1026	533.64	1117.11	529.42
12.912	0	0.92	0.25	0.73	0.42	0.04	0.31	0.07	4.36	0.58	98.15	4.12	0	2.33	0.11	3.19	19.49	0.04	4.36	0.27	3.47	37.49	0	0.04	8.3	10.61	0.27	0.03	34.67	0.58	4.17	91.56	1.86	0	0	30	-19.15	-40.69	5.82	40.59	78.09	996.84	503.86	1141.06	653.03	1033.29	530.69	1111.37	531.5
12.946
12.979
13.012
13.046
13.079
13.113
13.146
13.179
13.213
13.246
13.279
13.313
13.346
13.38
13.413
13.446
13.48
13.513
13.546
13.58
13.613
13.646
13.68
13.713
13.747
13.78
13.813
13.847
13.88
13.913
13.947
13.98
14.013
14.047
14.08
14.114
14.147
14.18
14.214
14.247
14.28
14.314
14.347
14.381
14.414
14.447
14.481
14.514
14.547
14.581
14.614
14.647
14.681
14.714
14.748
14.781
14.814
14.848
14.881
14.914
14.948
14.981
15.014
15.048	0	54.63	1.17	1.99	6.46	0.06	5.54	0.07	0.26	0.15	20.37	99.93	-40.4	96.17	0	5.78	97.61	0	3.96	44.04	17.85	17.95	0	0.01	0.26	2.23	0.01	0	85.44	0.15	0.04	39.92	6.38	0	0	30	-28.79	-5.89	0.12	37.44	138.76	893.41	479.84	1065.38	652.49	908.97	518.14	1047.53	510.69
15.081	0	35.41	0.8	1.34	6.5	0.1	4.58	0.07	0.24	0.14	39.59	99.95	-33.32	98.25	0	6.92	95.91	0	4.51	26.86	15.83	10.73	0	0	0.24	1.5	0.02	0	91.55	0.14	0.1	12.61	10.68	0	0	30	-34.96	-1.87	-0.02	37.04	143.83	892.39	477.85	1063.8	649.25	905.08	516.01	1048.61	506.72
15.115	0	24.84	0.58	0.72	5.88	0.17	4.29	0.07	0.18	0.17	50.31	99.94	-25.64	97.89	0	6.52	95.27	0	5.68	17.5	11.23	6.3	0	0	0.18	0.54	0.02	0	90.66	0.17	0.13	71.62	14.73	0	0	30	-34.28	-2.81	0.18	37.92	143.45	891.57	476.21	1063.85	648.49	905.2	516.82	1048.13	504.54
15.148	0	13.59	0.42	0.36	5	0.25	3.68	0.08	0.19	0.16	72.82	99.89	-17.58	98.46	0	7.19	92.48	0	5.9	5.29	5.91	3.23	0	0	0.19	0.22	0.03	0	85.96	0.16	0.14	59.07	18.15	0	0	30	-34.31	-1.22	0.34	38.19	149.55	894.17	475.66	1066.65	648.13	905.01	516.72	1054.08	504.78
15.181	0	9.03	0.26	0.24	3.91	0.42	2.58	0.07	0.24	0.14	81.94	99.81	-6.69	98.47	0	6.97	85.4	0.01	7.14	2.24	1.93	1	0	0	0.24	0.16	0.04	0	86.09	0.14	0.13	92.75	22.03	0	0	30	-36.3	-1.17	0.11	37.41	148	902.52	478.33	1073.93	649.75	913.3	517.66	1060.91	506.78
15.215	0	8.8	0.3	0.2	3.64	0.37	2.8	0.07	0.33	0.11	82.4	99.75	-7.44	98.49	0	5.26	85.4	0.01	7.04	1.72	0.78	0.44	0	0	0.33	0.17	0.03	0	82.46	0.11	0.15	99.4	20.98	0	0	30	-32.93	-1.11	-0.02	37.84	148.4	911.65	481.03	1083.34	652.72	922.21	520.99	1070.24	510.59
15.248	0	7.98	0.26	0.2	3.49	0.38	2.44	0.07	0.33	0.11	84.04	99.73	-5.43	98.65	0	5.58	83.1	0.01	5.89	0.96	0.37	0.28	0	0	0.33	0.27	0.03	0	84.02	0.11	0.15	99.66	21.88	0	0	30	-33.04	-0.55	0.1	37.78	144.83	922.38	485.69	1090.85	654.17	933.22	523.49	1077.82	515.3
15.281	0	6.18	0.18	0.18	2.74	0.63	1.78	0.07	0.35	0.14	87.64	99.64	0	98.67	0	4.97	78.07	0.01	7.4	0.7	0.37	0.22	0	0	0.35	0.44	0.03	0	85.32	0.14	0.13	98.82	25.5	0	0	30	-34.36	-0.47	-0.39	36.89	143.72	935.45	488.97	1103.18	656.7	945.95	525.95	1089.43	517.69
15.315	0	5.08	0.14	0.17	2.24	0.82	1.45	0.07	0.36	0.14	89.84	99.51	0	98.51	0	4.04	74.7	0.01	7.93	0.3	0.66	0.38	0	0	0.36	0.57	0.04	0	84.85	0.14	0.11	95.87	27.63	0	0	30	-34.56	-1.04	0.11	37.3	144.29	945.21	491.46	1113.69	659.93	956.33	528.74	1100.39	520.61
15.348	0	4.94	0.13	0.18	2.09	0.96	1.4	0.06	0.25	0.17	90.12	99.52	0	96.9	0	3.25	74.4	0.02	8.95	0.17	1.52	1.05	0	0	0.25	0.81	0.03	0	85.27	0.17	0.09	96.35	28.59	0	0	30	-32.02	-4.79	-1.06	38.75	134.93	960.1	497.47	1122.17	659.54	971.5	533.89	1106.12	524.79
15.382	0	5.09	0.14	0.31	1.86	1	1.36	0.06	0.19	0.2	89.81	99.48	0	94.4	0	2.54	75.36	0.02	9.12	0.13	6.18	8.79	0	0	0.19	0.91	0.03	0	83.37	0.2	0.06	93.42	28.81	0	1	36	-35.12	-7.87	0.73	39.24	124.51	968.44	502.09	1126.88	660.52	985.05	536.44	1109.31	528.55
15.415
15.448
15.482
15.515
15.548
15.582
15.615
15.648
15.682
15.715
15.749
15.782
15.815
15.849
15.882
15.915
15.949
15.982
16.015
16.049
16.082
16.116
16.149
16.182
16.216
16.249
16.282
16.316
16.349
16.383
16.416
16.449
16.483
16.516
16.549	0	1.24	0.01	22.17	0.28	29.1	0.06	0.09	0.02	1.05	45.9	99.48	52.03	96.6	0	4.78	1.05	0.14	60.9	3.07	12.14	87.97	0	0.01	0.02	1.37	2.73	0	97.88	6.43	0	72.98	35.75	0	0	30	-26.44	-5.26	0.02	44.47	131.5	960.13	476.86	1128.68	647.18	977.6	515	1108.87	507.11
16.583	0	0.75	0.01	12.89	0.45	9.23	0.04	0.22	0.01	1.01	74.22	95.41	39.67	60.29	0	23.77	1.01	0.39	43.76	6.82	14.74	76.79	0	0	0.01	1.75	0.58	0	87.34	8.85	0	24.94	31.95	0	0	30	-21.57	-19.91	-2.4	46.08	114.25	974.21	459.01	1139.4	629.84	996.25	495.77	1110.25	488.26
16.616	0	0.54	0	19.69	0.67	10.05	0.02	0.39	0.03	0.54	60.61	94.67	39.92	51.38	0.03	41.09	0.54	0.56	37.48	7.54	18.53	85.32	0	0	0.02	5.71	0.33	0	88.04	5.42	0	2.62	35.98	0	0	30	-20.1	-21.72	-1.39	49.6	113.82	978.69	442.41	1145.66	615.48	1002.79	480.54	1116.27	471.75
16.649
16.683
16.716
16.75
16.783
16.816
16.85
16.883
16.916
16.95
16.983
17.016
17.05
17.083
17.117
17.15
17.183
17.217
17.25
17.283
17.317
17.35
17.384
17.417
17.45
17.484
17.517
17.55	0	0.01	0	0.01	0.05	99.97	0.01	0.44	49.64	0.11	0	99.98	76.37	97.17	1.04	47.49	0.02	1.21	97	0.58	13.48	0.19	0	0.11	33.68	0	68.43	49.64	0.01	0.01	0.1	0	98.28	2.95	0	24	-5.72	4.31	-6.3	58.79	156.67	830.75	326.13	1072.67	582.42	865.28	389.29	1020.57	368.55
17.584	0	0	0	0	0.03	99.97	0.01	0.32	31.1	0.76	0	99.98	84.04	98.54	0.43	40.98	0.02	0.89	96.76	1.19	8.63	0.31	0	0.76	31.1	0	45.22	25.36	0.03	0.02	0.05	0	98.34	0	0	24	-7.06	-0.95	-2.42	58.96	157.24	831.87	326.99	1071.59	580.09	869.19	386.47	1025.79	372.27
17.617	0	0	0	0	0.03	99.98	0.01	0.41	19.44	0.47	0	99.98	88.76	98.32	0.46	46.34	0.02	1.41	98.44	3.37	11.04	0.29	0	0.47	19.44	0	36.71	10.33	0.08	0.03	0.02	0	99.31	0	0	24	-5.73	-1.64	-1.58	58.8	154.22	831.17	325.34	1071.8	579.19	871.58	386.34	1025.04	371.02
17.65	0	0	0	0	0.03	99.98	0.01	0.38	19.94	0.59	0	99.98	88.25	97.67	0.39	44.42	0.01	1.34	98.51	3.15	11.9	0.28	0	0.59	19.94	0	29.93	10.42	0.08	0.04	0.02	0	99.35	0	0	24	-7.7	-3.31	-1.26	59.11	155.67	834.86	325.22	1075.95	578.33	875.14	386.68	1029.93	370.23
17.684	0	0	0	0	0.02	99.98	0.01	0.34	17.98	0.59	0	99.98	90.69	98.49	0.45	42.07	0.01	1.22	99.1	3.6	9.58	0.31	0	0.59	17.98	0	27.97	5.44	0.14	0.04	0.01	0	99.5	0	0	24	-6.79	-1.1	-2.47	59.18	154.98	843.18	326.56	1084.62	580.93	882.66	388.42	1036.66	371.07
17.717	0	0	0	0	0.02	99.98	0.01	0.35	18.46	0.63	0	99.98	89.18	98.37	0.45	42.98	0.01	0.97	99.38	4.38	13.06	0.23	0	0.63	18.46	0	21.82	5.07	0.1	0.04	0.01	0	99.52	0	0	24	-5.79	-1.48	-2.7	59.12	154.48	853.89	329.18	1094	582.66	892.67	390.84	1046.19	373.74
17.751	0	0	0	0	0.03	99.98	0.01	0.43	13.04	0.52	0	99.98	92.99	98.63	0.44	47.78	0.01	0.82	99.4	4.7	7.69	0.18	0	0.52	13.04	0	15.53	3.43	0.11	0.05	0.01	0	99.58	0	0	24	-4.51	-0.62	-3.92	58.76	151.98	870.1	333.21	1105.2	582.36	906.31	393.92	1057.31	376.64
17.784	0	0	0	0	0.03	99.98	0.01	0.51	9.06	0.4	0	99.98	94	98	0.4	52.16	0.01	0.7	99.33	4.39	8.2	0.18	0	0.4	9.06	0	11.65	1.82	0.12	0.05	0.01	0	99.65	0	0	24	-6.12	-2.53	-2.55	59.22	152.12	880.04	334.55	1114.24	581.98	917.17	393.75	1068.52	378.55
17.817	0	0	0	0	0.03	99.98	0	0.63	5.83	0.29	0	99.98	94.07	98.49	0.37	57.3	0.01	0.67	98.95	4.68	10.21	0.13	0	0.29	5.83	0	6.9	0.9	0.14	0.05	0	0	99.66	0	0	24	-4.46	-1.11	-5.28	58.84	147.44	900.09	335.51	1130.34	580.46	934.76	394.56	1081.22	377.59
17.851	0	0	0	0	0.03	99.98	0	0.71	3.91	0.18	0	99.98	94.46	96.97	0.39	60.52	0.01	0.56	99.01	6.2	10.62	0.12	0	0.18	3.91	0	4.71	0.31	0.19	0.09	0	0	99.68	0	0	24	-5.94	-4.67	-2.61	58.85	146.75	909.17	335.3	1139.25	578.2	947.05	394.61	1092.85	377.87
17.884	0	0	0	0	0.03	99.98	0	0.81	2.74	0.11	0	99.98	91.5	95.97	0.44	63.69	0.01	0.45	98.78	5.71	18.32	0.4	0	0.11	2.74	0	3.15	0.12	0.29	0.12	0	0	99.68	0	0	24	-3.47	-6.15	-4.77	58.61	137.72	929.59	338.15	1153.78	577.49	966.92	395.39	1103.76	379.76
17.917	0	0	0	0.01	0.02	99.98	0	0.9	1.49	0.07	0	99.98	84.35	89.2	0.53	66.01	0.01	0.48	98.27	7.02	35.83	2.4	0	0.07	1.49	0	2.06	0.06	0.37	0.14	0	0	99.66	0	0	24	-5.9	-11.44	-3.61	59.99	134.52	937.04	338.03	1160.98	575.67	977.17	395.95	1110.57	378.65
17.951	0	0	0	0.05	0.02	99.97	0	1.16	1.12	0.06	0	99.98	75.31	88.01	0.65	72.05	0.01	0.48	97.12	6.71	57.29	21.92	0	0.06	1.12	0	1.33	0.05	0.43	0.15	0	0	99.6	0	0	24	-6.69	-12.03	-5.93	60.64	125.04	950.96	341.86	1168.7	573.78	990.89	398.02	1114.63	380.06
17.984	0	0	0	0.5	0.02	99.96	0	1.46	0.97	0.05	0	99.98	73.24	62.29	0.9	77.26	0.02	0.56	87.44	4.77	62.11	64.31	0	0.05	0.97	0	0.92	0.1	0.39	0.17	0	0	99.4	0	0	24	-4.86	-19.49	-6.89	61.17	117.17	960.33	343.01	1174.87	572.55	1001.93	399.79	1117.51	380.53
18.017	0	0	0	3.78	0.02	99.9	0	1.78	1.11	0.05	0	99.98	66.43	44.39	1.72	81.04	0.02	0.78	72.82	5.41	77.68	89.91	0	0.05	1.11	0	0.58	0.12	0.42	0.2	0	0.01	99.17	0	0	24	-7.83	-23.13	-5.08	61.61	111.09	963.16	343.31	1173.93	566.78	1008.14	400.75	1117.02	378.68
18.051	0	0	0	5.35	0.02	99.72	0	2.11	1.64	0.05	0	99.98	65.53	66.12	3.4	82.79	0.03	1.37	55.94	6.62	78.64	96.19	0	0.05	1.64	0	0.46	0.25	0.55	0.32	0	0.02	98.91	0	0	24	-11.22	-18.66	-7.12	61.64	107.15	969.2	345.69	1175.58	564.09	1012.58	400.39	1117.58	378.98
18.084	0	0	0	1.15	0.04	99.36	0	2.32	1.46	0.04	0	99.98	74.24	88.92	8.34	79.61	0.03	1.95	41.98	8.14	55.7	88.99	0	0.04	1.46	0	0.32	0.27	0.53	0.37	0	0	98.51	0	0	24	-11.24	-11.59	-8.22	61.4	80.57	1001.84	369.32	1147.83	521.96	1030.05	411.82	1107.88	390.96
18.118
18.151
18.184
18.218
18.251
18.284
18.318
18.351
18.385
18.418
18.451
18.485
18.518
18.551	0	0.01	0	0.37	0.01	91.22	0.01	0.08	2.93	0.51	0	93.78	54.04	98.53	0	4.57	0.51	0.18	63.13	2.11	78.32	13.07	0	0.03	2.93	3.09	0.65	0.04	5.84	4.75	0.01	25.16	63.55	0	0	24	-2.22	0.98	-1.33	48.9	150.91	904.53	442.94	1134.16	686.44	941.11	495.25	1092.02	494.04
18.585	0	0.03	0	0.13	0.03	86.41	0.02	0.08	7.38	1.41	0	93.68	65.97	98.72	0	7.04	2.23	0.06	54.69	0.63	36.64	5.2	0	0.49	7.38	0	1.14	0.24	44.08	1.41	0.82	94.24	63.44	0	0	24	-15.21	0.28	-0.67	46.91	142.07	915.51	461.61	1108.18	661.21	938.92	503.76	1080.96	501.41
18.618	0	0.05	0.01	0.05	0.06	17.32	0.04	0.09	9.83	0.62	65.37	25.08	43.01	98.72	0	10.52	1.81	0.06	40.92	0.26	17.44	3.35	0	0.4	9.83	0	0.62	0.33	23.68	0.62	1.12	96.91	39.86	0	0	24	-19.52	0.28	0.41	45.16	138.6	911.69	476.72	1095.84	666.79	933.77	515.76	1072.35	513.46
18.651	0	0.06	0.01	0.04	0.08	4.68	0.06	0.09	13.37	0.37	90.64	7.59	33.41	98.38	0	10.61	1.39	0.04	32.56	0.11	8.61	3.79	0	0.37	13.37	0	0.59	0.36	15.12	0.32	1.74	97.48	31.12	0	0	24	-23	1.46	-0.59	44.94	137.61	904.52	483.14	1081.75	664.13	922.67	522.61	1060.13	516.06
18.685	0	0.06	0.02	0.03	0.08	2.44	0.07	0.09	14.11	0.27	95.12	6	30.78	98.36	0	10.17	1.28	0.04	23.76	0.07	1.93	2.29	0	0.27	14.11	0	0.71	0.38	10.69	0.25	1.75	94.51	29.54	0	0	24	-24.61	1.52	1.16	44.3	136.46	898.14	491.48	1071.2	667.81	916.56	526.63	1053.02	526.23
18.718	0	0.06	0.02	0.03	0.12	1.04	0.07	0.11	15.83	0.34	97.93	2.82	23.37	98.06	0	15.62	0.92	0.05	18.06	0.06	1.08	2.33	0	0.34	15.83	0	0.63	0.18	9.2	0.17	1.97	87.29	24.63	0	0	24	-24.99	2.39	-1.2	43.56	135.79	894.79	497.62	1062.33	667.19	908.38	534.52	1044.08	529.36
18.752	0	0.08	0.03	0.04	0.15	0.45	0.09	0.11	17.2	0.37	99.1	1.14	15.62	98.63	0	17.23	0.9	0.05	14.85	0.06	0.8	1.77	0	0.37	17.2	0	0.54	0.05	9.98	0.12	2.6	76.85	18.74	0	0	24	-26.48	-0.62	-0.77	42.92	138.01	889.99	500.26	1053.24	664.57	900.73	537.19	1038.56	530.2
18.785	0	0.09	0.04	0.04	0.16	0.26	0.1	0.11	15.56	0.31	99.47	0.84	10.63	98.72	0	15.4	1.18	0.04	11.65	0.06	0.87	1.53	0	0.31	17.76	0.01	0.53	0.05	10.36	0.09	2.53	76.82	15.56	0	0	24	-27.16	-0.25	-1.66	43.01	133.87	884.6	498.66	1048.41	662.48	896.75	533.6	1030.61	532.1
18.818	0	0.09	0.06	0.05	0.19	0.18	0.1	0.13	13.57	0.31	99.62	1.77	6.1	98.55	0	19.66	1.25	0.03	9.17	0.04	1.03	0.94	0	0.31	23.69	0.01	0.53	0.05	9.13	0.07	2.48	93.45	13.57	3.23	0	24	-26.39	0.89	-1.86	43.05	131.62	879.84	497.55	1043.15	661.41	892.75	533.08	1024.33	529.56
18.852	0	0.09	0.08	0.05	0.24	0.16	0.1	0.16	13	0.32	99.53	3.22	4.7	98.58	0.01	25.36	1.17	0.03	8.17	0.03	1.03	0.67	0	0.32	25.61	0.01	0.49	0.05	9.19	0.06	2.61	91.45	13	6.6	0	24	-26.61	0.82	-1.95	42.97	129.89	877.58	497.83	1039.67	660.8	890.71	533.34	1020.52	528.81
18.885	0	0.08	0.1	0.06	0.26	0.16	0.1	0.18	12.47	0.33	99.49	5.23	3.53	98.5	0.01	27.89	1.19	0.02	8.58	0.03	0.93	0.39	0	0.33	29.38	0.01	0.71	0.07	7.95	0.05	2.6	86.92	12.47	9.23	0	24	-26.21	1.07	-1.65	42.92	129.11	876.77	498.08	1037.52	659.49	889.91	532.67	1018.99	529.99
18.918	0	0.07	0.14	0.06	0.34	0.17	0.1	0.26	12.17	0.36	99.32	13.7	3.13	98.5	0.01	36.88	1.06	0.02	10.15	0.03	0.77	0.22	0	0.36	33.54	0.01	1	0.1	6.54	0.03	2.71	90.24	12.17	13.91	0	24	-27.13	1.07	-1.55	42.96	129.95	876.32	498.56	1035.62	658.35	888.42	533.13	1018.32	529.36
18.952	0	0.06	0.25	0.06	0.42	0.17	0.09	0.34	11.91	0.35	99.15	23.63	3.17	98.46	0.01	43.77	0.98	0.02	11.28	0.03	0.56	0.22	0	0.35	34.96	0.01	1.17	0.09	5.45	0.03	2.56	78.54	11.91	21.04	0	24	-24.81	1.21	-0.52	43.14	130.36	875.75	499.25	1033.89	659.1	888.08	533.48	1018.4	530.19
18.985	0	0.07	0.4	0.06	0.34	0.18	0.1	0.27	12.5	0.33	99.19	16.21	3.59	98.26	0.01	37.81	0.93	0.02	12.5	0.03	0.54	0.22	0	0.33	35.08	0.01	1.68	0.09	4.44	0.02	2.44	83.27	11.8	23.97	0	18	-25.2	1.84	-0.49	43.36	128.81	878.3	500.83	1034.81	659	890.71	535.98	1019.37	529.89
19.018	0	0.07	0.77	0.06	0.3	0.17	0.11	0.22	12.25	0.29	98.47	9.53	3.64	98.31	0.01	33.37	1.18	0.02	12.25	0.03	0.58	0.27	0	0.29	31.96	0.01	2.35	0.07	3.89	0.02	2.2	79.37	11.45	28.72	0	18	-27.42	1.67	0.02	43.45	128.18	882.59	503.3	1036.62	657.89	894.57	537.65	1022.62	531.85
19.052	0	0.07	1.28	0.05	0.36	0.13	0.1	0.26	11.59	0.29	97.43	8.32	1.73	98.53	0.01	36.97	1.33	0.02	11.59	0.03	0.61	0.37	0	0.29	26.5	0.01	3.13	0.04	2.29	0.01	2.06	86.84	8.9	32.61	0	18	-27.63	0.97	-0.12	43.13	125.44	889.21	507.56	1041.24	660.13	901.45	541.8	1026.72	535.25
19.085	0	0.07	1.47	0.04	0.29	0.13	0.1	0.19	11.58	0.22	97.06	2.87	3.44	98.48	0	29.81	1.55	0.02	11.58	0.03	0.77	0.35	0	0.22	19.69	0.01	4.08	0.03	2.12	0.01	1.72	91.77	9.31	32.48	0	18	-30.16	1.15	0.54	43.18	125.38	896.6	511.18	1047.31	661.89	908.84	544.48	1034.09	538.72
19.119	0	0.08	0.78	0.03	0.22	0.12	0.11	0.14	11.4	0.17	98.45	1.11	3.44	98.24	0	21.9	1.84	0.02	11.4	0.03	1.12	0.55	0	0.17	15.24	0.01	4.3	0.01	2.14	0	1.51	83.54	8.75	24.07	0	18	-31.42	1.9	0.26	42.92	125.83	904.6	515.29	1052.57	663.26	914.94	546.36	1040.72	542.79
19.152	0	0.09	0.36	0.03	0.18	0.13	0.11	0.1	9.5	0.14	99.29	0.45	4.48	98.34	0	14.92	2.61	0.02	12.49	0.04	1.53	0.66	0	0.14	9.5	0.01	3.27	0.01	3.01	0	1.19	98.38	8.69	14.81	0	18	-35	1.58	1.07	41.31	126.46	913.2	520.04	1058.16	665.01	922.49	549.54	1048.93	547.31
19.185	0	0.11	0.16	0.03	0.14	0.13	0.12	0.07	4.23	0.1	99.67	0.33	5.31	98.17	0	5.78	3.45	0.02	13.29	0.06	2.03	0.82	0	0.1	4.23	0.01	1.68	0	4.37	0.01	1	99.18	8.7	5.23	0	18	-33.8	2.09	2.46	41.42	126.32	919.64	524.86	1061	666.22	928.56	552.25	1054.87	554.29
19.219	0	0.14	0.12	0.03	0.14	0.12	0.14	0.06	6.73	0.07	99.71	0.33	2.99	98.19	0	2.42	6.73	0.01	12.91	0.09	2.73	1.5	0	0.07	2.28	0.01	0.95	0	6.32	0.01	0.76	96.41	8.19	0.44	0	18	-36	2.03	3.04	41.01	122.96	923.95	528.62	1061.48	666.16	933.16	554.4	1056.08	557.49
19.252	0	0.16	0.12	0.03	0.15	0.15	0.15	0.06	8.47	0.06	99.69	0.44	3.95	98.35	0	1.39	8.47	0.01	14.57	0.11	2.37	1.48	0	0.06	1.02	0.01	0.5	0	9.48	0.01	0.65	97.51	8.9	0	0	18	-38.42	1.56	3.62	39.09	125.36	930.32	531.5	1068.91	670.09	939.42	559.1	1064.78	559.93
19.285	0	0.17	0.12	0.03	0.15	0.18	0.17	0.06	9.99	0.04	99.65	0.49	4.83	98.58	0	1.04	10.98	0.01	15.62	0.13	1.15	1.39	0	0.04	0.58	0.01	0.29	0	10	0.01	0.48	96.15	9.99	0	0	18	-33.13	-0.81	3.15	41.21	119.8	931.88	531.06	1069.05	668.23	942.47	558.94	1062.27	559.33
19.319	0	0.19	0.11	0.03	0.16	0.2	0.18	0.06	11.44	0.03	99.59	0.6	5.15	98.78	0	0.74	13.41	0.01	15.23	0.12	0.69	1.41	0	0.03	0.39	0.01	0.17	0	13.25	0.01	0.38	95.79	11.44	0	0	18	-38.94	0.04	3.89	39.24	120.64	933.92	528.83	1073.1	668.01	945.82	555	1066.45	557
19.352	0	0.23	0.12	0.03	0.19	0.16	0.2	0.06	10.96	0.02	99.54	0.75	2.08	98.76	0	0.48	15.73	0.01	11.73	0.14	0.41	1.16	0	0.02	0.29	0.01	0.09	0	15.79	0.01	0.37	97.39	10.96	0	0	18	-38.13	0.1	3.45	38.26	119.98	939.94	529.26	1079.16	668.48	951.76	555.92	1071.74	556.95
19.386	0	0.42	0.17	0.04	0.29	0.11	0.32	0.06	10.59	0.01	99.16	2.96	0	98.55	0	0.27	27.47	0.01	5.8	0.2	0.42	1.15	0	0.01	0.25	0.02	0.04	0	22.42	0.01	0.28	94.92	10.59	0	0	18	-32.68	-0.92	3.28	39.81	120.14	940.7	526.39	1082.2	667.88	953.41	554.28	1073.54	555.56
19.419	0	0.79	0.25	0.05	0.48	0.09	0.57	0.06	9.6	0.02	98.41	12.46	0	98.59	0	0.25	39.5	0.01	4.87	0.23	0.55	1.49	0	0.01	0.23	0.02	0.03	0	29.57	0.02	0.22	95.89	9.6	0	0	18	-29.63	0.76	2.74	40.77	120.77	940.94	525.73	1081.27	666.05	952.29	553.69	1073.05	555.35
19.452	0	1.04	0.3	0.06	0.58	0.08	0.7	0.06	8.81	0.03	97.92	20.71	0	98.75	0	0.23	44.07	0.01	3.79	0.24	0.81	2.17	0	0.01	0.33	0.03	0.02	0	32.56	0.03	0.22	88.13	8.81	0	0	18	-34.72	0.17	3.04	38.94	119.12	942.05	522.95	1085.62	666.53	956.1	553.09	1075.18	550.38
19.486	0	3.18	0.53	0.11	1.41	0.07	1.77	0.06	7.81	0.04	93.64	82.48	-12.25	98.18	0	0.27	64.21	0.01	3.08	0.17	0.77	2.26	0	0.01	0.52	0.05	0.02	0	48.4	0.04	0.19	92	7.81	0	0	18	-30.36	-2.07	0.95	40.1	120.06	944.35	522.85	1086.89	665.38	955.48	553.87	1075.46	549.55
19.519	0	4.8	0.63	0.16	1.98	0.06	2.21	0.06	0.98	0.06	90.41	93.7	-16.33	98.76	0	0.3	68.55	0.01	1.99	0.16	0.64	2.26	0	0.01	0.98	0.08	0.01	0.01	58.38	0.06	0.2	92.56	6.89	0	0	18	-28.62	-0.13	0.7	40.2	118.73	946.72	524.33	1086.46	664.14	956.9	554.17	1075.6	551.28
19.552	0	5.4	0.68	0.18	2.19	0.05	2.39	0.06	1.99	0.07	89.2	95.18	-18.03	98.44	0	0.29	69.45	0	1.57	0.14	0.52	2.1	0	0.02	1.99	0.13	0.01	0.03	61	0.07	0.25	93	6.19	0	0	18	-29.85	-1.27	0.7	39.85	115.2	947.17	525.32	1083.76	662.04	957.51	553.8	1072.69	551.47
19.586	0	9.81	0.87	0.33	3.69	0.04	3.26	0.06	3.44	0.14	80.38	99.17	-23.37	98.26	0	0.3	74.95	0	0.92	0.12	0.3	1.09	0	0.02	3.44	0.3	0.01	0.06	77.92	0.14	0.33	96.43	4.76	0	0	18	-31.24	-1.83	0.55	39.71	112.49	947.36	527.14	1079.13	658.91	956.53	554.9	1068.98	551.88
19.619	0	7.65	0.76	0.3	3.04	0.04	2.64	0.06	4.38	0.14	84.7	98.35	-20.63	98.11	0	0.41	69.61	0	0.93	0.11	0.24	0.44	0	0.01	4.38	0.38	0.02	0.08	74.61	0.14	0.37	82.87	4.64	0	0	18	-32.91	-2.26	0.51	39.76	113.08	944.75	527.65	1072.98	655.88	951.82	554.9	1064.85	551.59
19.652	0	8.89	0.83	0.35	3.48	0.04	2.91	0.06	4.07	0.18	82.23	98.91	-22.36	97.88	0	0.56	71.28	0	1	0.08	0.29	0.4	0	0.01	4.97	0.91	0.02	0.07	78.16	0.18	0.41	93.91	4.07	0	1	24	-34.77	-2.85	0.6	39.36	115.14	938.73	526.96	1065.39	653.61	944.03	553.82	1059.14	551.21
19.686	0	9.08	0.94	0.33	3.5	0.04	3.31	0.06	3.09	0.2	81.83	98.76	-24.88	97.31	0	0.44	73.28	0	0.94	0.07	0.44	0.35	0	0.01	5.65	2.45	0.02	0.04	74.5	0.2	0.46	93.67	3.09	0	0	24	-33.15	-4.06	0.96	38.96	114.13	932.58	525.49	1058.13	651.03	938.13	553.29	1052.24	550.64
19.719	0	8.69	0.93	0.32	3.41	0.04	3.17	0.06	2.91	0.19	82.63	98.62	-24.5	97.69	0	0.61	72.62	0	1.29	0.06	0.78	0.47	0	0.01	4.77	3.29	0.03	0.03	73.8	0.19	0.49	82.81	2.91	0	0	24	-35.81	-3.27	1.1	38.97	115.28	924.8	524.11	1051.62	650.92	930.57	552.57	1045.79	548.6
19.753	0	6.4	0.91	0.24	2.66	0.03	2.74	0.06	2.16	0.15	87.2	96.28	-23.5	97.76	0	0.64	69.57	0	1.46	0.08	1.47	0.71	0	0.01	3.28	6.73	0.04	0.01	64.24	0.15	0.7	85.94	2.16	0	0	24	-33.76	-3.13	0.34	39.01	109.72	918.99	526.37	1042.76	650.14	925.46	555.08	1034.95	548.1
19.786	0	5.92	0.99	0.19	2.48	0.03	2.94	0.06	1.57	0.14	88.16	94.53	-24.8	97.65	0	0.55	70.91	0	1.2	0.08	1.23	0.48	0	0.01	2.63	10.62	0.05	0.02	57.89	0.14	0.86	83.36	1.57	0	0	24	-38.3	-3.36	-0.07	39.13	108.98	915.48	528.28	1036.18	648.98	920.52	556.99	1029.1	547.77
19.819	0	5.56	1.03	0.15	2.34	0.03	3.08	0.06	1.34	0.13	88.88	92.74	-25.42	97.4	0	0.43	72	0	1.15	0.09	0.99	0.37	0	0.01	1.8	13.98	0.07	0.03	53.04	0.13	0.85	81.29	1.34	0	0	24	-35.78	-3.88	0.28	39.03	112.56	911.5	527.12	1035.32	650.93	916.5	557.55	1028.82	550.29
19.853	0	5.35	1.14	0.12	2.24	0.03	3.47	0.06	1.13	0.13	89.29	90.33	-27.13	97.75	0	0.34	74.47	0	1.13	0.15	0.73	0.35	0	0.02	1.39	29.31	0.07	0.03	46.67	0.13	0.94	79.84	0.91	0	0	24	-39.3	-3.15	0.74	39.05	113.31	906.82	527.5	1031.46	652.14	912.24	557.03	1025.35	550.25
19.886	0	5.05	1.13	0.12	2.12	0.03	3.38	0.06	0.86	0.14	89.9	88.18	-26.96	96.35	0	0.34	73.78	0	0.86	0.16	0.59	0.63	0	0.02	1.49	29.61	0.05	0.09	44.56	0.14	0.99	95.07	0.79	0	0	24	-40.18	-5.63	0.94	39.24	121.07	903.01	522.26	1036.19	655.44	908.93	554.97	1029.82	548.28
19.919	0	4.07	1.06	0.1	1.77	0.03	3.03	0.06	1.07	0.15	91.86	78.7	-25.43	96.58	0	0.4	71.03	0	1.07	0.2	0.5	1.16	0	0.02	1.65	36.77	0.05	0.11	38.57	0.15	1.08	93.11	0.67	0	0	24	-42.75	-5.3	0.41	37.71	123.42	900.37	522.63	1036.12	658.39	906.04	556.19	1028.99	545.51
19.953	0	2.97	0.94	0.08	1.38	0.03	2.44	0.06	1.41	0.15	94.05	59.6	-22.43	97.02	0	0.63	65.92	0	1.41	0.22	0.33	1.49	0	0.01	1.84	53.43	0.05	0.1	32.25	0.15	1.41	89.06	0.57	0	0	24	-42.13	-4.58	0.3	37.59	124.08	900.26	522.48	1036.74	658.96	905.95	556.93	1029.4	544.52
19.986	0	2.98	0.95	0.08	1.38	0.03	2.57	0.06	1.43	0.17	94.03	58.2	-23.1	97.2	0	0.87	66.93	0	1.43	0.2	0.3	1.86	0	0.01	2.37	55	0.04	0.14	30.52	0.17	1.46	94.07	0.57	0	0	24	-42.08	-4.27	1.12	37	121.4	901.75	524.47	1036.11	658.84	908.39	555.69	1029.41	546.16
20.019	0	2.55	0.86	0.08	1.26	0.03	2.22	0.06	1.77	0.17	94.9	49.18	-20.99	97.68	0	1.3	63.22	0	1.77	0.14	0.2	1.47	0	0.01	3.28	61.65	0.04	0.11	29.71	0.17	1.7	88.09	0.56	0	0	24	-40.41	-3.31	1.87	37.48	120.41	903.42	524.2	1039.06	659.84	911.81	554.46	1032.03	547.62
20.053	0	1.79	0.71	0.07	0.97	0.03	1.66	0.06	2.16	0.17	96.43	26.82	-17.15	97.27	0	2.07	56.24	0	2.16	0.11	0.15	2.18	0	0.01	4.85	61.64	0.04	0.16	24.6	0.17	1.95	92.9	0.57	0	0	24	-40.32	-4.13	3.01	36.8	125.78	907.13	525.34	1046.76	664.97	915.93	556.97	1041.56	550.74
20.086	0	2	0.72	0.08	1.06	0.03	1.77	0.06	2.21	0.18	96.01	32.82	-17.98	97.02	0.01	2.41	57.21	0	2.21	0.1	0.12	2.92	0	0.01	6.41	58.92	0.05	0.17	27.21	0.18	2.22	89.39	0.61	0	0	24	-38.53	-4.59	2.7	36.65	125.37	913.06	527.81	1054.19	668.94	922.49	559.2	1047.74	553.71
20.12	0	2.82	0.88	0.1	1.32	0.03	2.62	0.06	2.7	0.22	94.36	50.52	-22.74	97.11	0	2.06	64.56	0	2.7	0.09	0.12	3.47	0	0.01	9.44	67.08	0.06	0.25	29.04	0.22	2.45	95.72	0.56	0	0	24	-38.12	-4.42	2.45	36.41	126.81	921.64	529.55	1064.96	672.87	931.22	561.18	1057.91	555.78
20.153	0	2.77	0.88	0.1	1.28	0.03	2.79	0.06	3.15	0.24	94.42	48.13	-23.18	96.87	0	1.76	64.75	0	3.15	0.12	0.1	2.04	0	0.01	12.02	59.85	0.08	0.24	27.66	0.24	2.66	89.5	0.6	0	0	24	-37.61	-4.84	2.68	37.05	133.54	927.95	528.35	1074.84	675.24	936.24	561.74	1069.66	556.21
20.186	0	2.27	0.77	0.09	1.11	0.03	2.2	0.06	3.08	0.24	95.46	38.62	-20.01	97.7	0	1.49	59.39	0	3.08	0.09	0.11	0.82	0	0.01	11.87	54.64	0.09	0.19	28.17	0.24	2.71	96.38	0.68	0	0	24	-37.43	-3.25	3.68	38.61	132.42	940.48	522.87	1090.18	672.57	951.74	555.16	1084.13	552.18
20.22	0	1.7	0.65	0.09	0.9	0.03	1.66	0.06	3.7	0.35	96.59	24.17	-16.02	97.28	0	1.64	52.59	0	3.7	0.08	0.19	0.37	0	0.02	12.78	49.07	0.09	0.26	26.51	0.35	3.22	96.55	0.74	0	0	24	-36.53	-4.11	2.47	40.26	124.92	951.96	514.17	1103.55	665.75	966.66	547.81	1091.39	540.9
20.253	0	1.22	0.5	0.08	0.74	0.04	1.03	0.06	6.85	0.42	97.57	15.31	-8.1	97.31	0	2.08	43.2	0.01	6.85	0.1	0.37	0.27	0	0.02	8.76	43.86	0.15	0.15	28.85	0.42	2.45	70.61	0.93	0	0	24	-26.47	-4.06	1.29	42.98	119.57	964.79	500.32	1115.07	651.17	980.34	534.26	1099.77	528.49
20.286	0	1	0.41	0.1	0.65	0.07	0.74	0.06	4.99	0.64	98	13.1	0	90.07	0	2.14	36.18	0.01	16.17	0.21	1.75	1.23	0	0.03	4.99	33.74	0.25	0.06	33.61	0.64	1.87	26.43	1.34	0	0	24	-24.26	-10.98	-0.34	46.51	112.38	977.33	484.61	1124.79	635.29	993.51	516.81	1105.77	511.68
20.32	0	0.81	0.26	0.19	0.55	0.15	0.4	0.06	2.46	1.06	98.38	16.53	0	59.79	0	2.72	22.84	0.01	27.34	0.28	3.83	7.38	0	0.02	2.27	20.2	0.33	0.06	45.84	1.06	1.43	1.18	2.46	0	1	30	-25.24	-20.02	-0.34	49.17	111.68	977.08	464.31	1128.88	619.15	995.66	498.12	1107.11	490.9
20.353
20.387
20.42
20.453
20.487
20.52
20.553	0	0.36	0.03	9.15	1.39	1.24	0.05	0.54	2.65	1.79	81.7	86.65	9.25	82.23	0.66	51.18	6.66	1.17	47.45	2.78	29.89	54.9	0	0.02	0.2	7.51	1.61	2.65	65.43	1.79	0.71	0.01	11.35	0	0	30	-11.61	-14.34	-2.98	58.7	117.2	977.5	379.18	1174.2	588.26	1013.39	423.97	1130.28	415.57
20.587	0	0.2	0.01	8.68	1.27	3.21	0.03	1.14	3.42	4.94	82.63	93.27	13.31	62.2	6.67	61.05	3.42	2.1	45.19	14.9	44.06	48.27	0	0.01	0.46	4.94	1.56	1.74	64.99	3.14	0.21	0.01	21.2	0	0	30	-14.62	-19.51	-6.59	57.64	101.49	973.12	376.85	1172.17	587.7	1015.42	421.05	1116.58	412.97
20.62	0	0.12	0.01	5.61	1.46	2.85	0.02	1.59	2.78	4.01	88.78	95.65	15.83	66.24	4.01	71.21	2.78	2.29	38.17	8.01	39.49	47.21	0	0.01	0.37	5.19	1.26	1.68	60.59	3.55	0.19	0.01	23.67	0	0	30	-18.43	-18.63	-3.42	58.13	109.25	971.36	376.22	1167.6	583.37	1010.8	419.28	1119.65	409.89
20.653	0	0.06	0	8.53	1.2	14.29	0.01	3.02	2.01	2.32	71.43	96.46	28.65	75.02	3.18	84.29	1.71	5.59	46.44	7.91	47.29	62.44	0	0.01	0.64	2.32	1.73	2.01	50.18	3.67	0.09	0	35.02	0	0	30	-17.38	-16.5	-3.66	57.8	113.55	968.01	374.14	1164.8	581.42	1005.18	416.95	1118.48	409.55
20.687	0	0.03	0	4.97	0.64	74.06	0	4.23	0.98	0.98	0.94	96.1	53.81	85.88	2.35	86.26	0.98	10.68	54.37	7.26	51.2	62.99	0	0	0.81	0.71	1.3	0.89	46.96	5.84	0.03	0	56.43	0	0	30	-18.82	-12.97	-8.71	57.28	117.69	962.11	370.24	1162.12	576.84	994.12	417.04	1111.36	406.66
20.72	0	0.03	0	3.47	0.45	94.75	0	3.32	0.99	0.79	0	94.78	73.44	90.73	1.09	82.81	0.79	10.43	70.63	6.29	42.82	70.19	0	0.01	0.99	0.26	0.88	0.43	45.01	4.79	0.02	0	64.7	0	0	30	-16.7	-10.59	-6.56	57.18	127.68	953.38	370.01	1155.68	580.7	983.2	418.67	1110.2	405.52
20.754	0	0.01	0	0.13	0.23	99.84	0	3.11	1.02	0.48	0	99.79	85.94	96.56	0.81	80.1	0.48	11.26	92.48	6.87	31.61	32.4	0	0	1.02	0.02	0.74	0.09	39.4	5.26	0.01	0	85.14	0	0	30	-12.46	-5.33	-4.98	56.78	139.03	943.83	372.31	1147.46	585.09	969.85	422.78	1108.21	409.09
20.787	0	0.01	0	0.02	0.13	99.91	0	2.11	1.18	0.33	0	99.9	87.44	96.68	0.75	72.14	0.33	10.51	95.61	10.04	28.2	9.44	0	0	1.18	0	0.61	0.12	30.69	4.46	0	0	89.4	0	0	30	-14.51	-5.14	-3.7	56.19	139.22	930.49	374.83	1134.5	587.91	957.86	423.15	1096.65	412.22
20.82	0	0.01	0	0	0.09	99.94	0	1.37	1.8	0.24	0	99.92	93.85	98.49	0.56	64.8	0.24	8.99	97.39	8.63	12.69	0.57	0	0	1.8	0	0.76	0.66	18.85	3.01	0	0	91.31	0	0	30	-12.71	-1.11	-1.82	55.94	143.5	915.99	374.14	1120.11	587.88	943.22	421.83	1086.45	412.96
20.854	0	0	0	0	0.08	99.95	0.01	1.22	4.18	0.18	0	99.95	96.34	98.5	0.48	63.55	0.18	8.59	97.56	6.18	4.82	0.02	0	0	2.52	0	1	4.18	9.41	1.91	0	0	93.8	0	0	30	-11.99	1.06	-0.7	55.94	145.91	899.67	372.69	1104.84	587.63	927.39	419.19	1073.19	413.56
20.887	0	0.01	0	0	0.06	99.96	0.01	0.99	23.96	0.15	0	99.96	92.54	98.44	0.52	60.39	0.15	7.11	97.77	7.14	2.79	0.01	0	0.01	4.78	0	1.37	23.96	6.02	1.37	0.01	0	94.74	0	0	30	-11.29	1.29	-1.53	55.88	148.7	886.07	370.33	1092.47	586.14	912.03	417.94	1060.6	411.6
20.92	0	0.01	0	0	0.05	99.96	0.01	0.74	35.3	0.11	0	99.96	91.01	98.67	0.52	56.53	0.11	4.31	96.34	5.73	0.96	0	0	0	4.41	0	1.18	35.3	4.53	0.93	0	0	95.32	0	0	30	-10.84	-0.47	-1.49	55.43	145.38	870.02	366.68	1078.87	585.91	898.93	414.32	1044.19	408.5
20.954	0	0	0	0	0.04	99.96	0.01	0.61	16.04	0.09	0	99.96	95.47	98.72	0.57	53.95	0.09	2.36	95.79	4.61	0.57	0	0	0	3.41	0	1.47	16.04	3.74	0.7	0	0	96.12	0	0	30	-12.23	0.29	-2.34	55.27	148.79	857.58	363.66	1067.83	583.3	884.51	412.6	1033.09	404.74
20.987	0	0	0	0	0.04	99.96	0.01	0.71	9.88	0.09	0	99.97	96.7	98.69	1.07	57.89	0.09	1.78	95.59	4.31	0.52	0.01	0	0	3.36	0	2.27	9.88	3.09	0.57	0	0	96.7	0	0	30	-15.41	0.37	-3.58	55.49	150.85	848.73	360.31	1061.7	581.11	874.56	410.47	1025.08	400.37
21.02	0	0	0	0	0.04	99.96	0.01	0.73	3.98	0.08	0	99.97	97.9	98.44	1.54	58.76	0.08	1.27	94	3.41	0.33	0.01	0	0	3.52	0	3.21	3.98	2.92	0.49	0	0	97.06	0	0	30	-12.37	1.26	-2.84	55.5	149.83	836.94	357.8	1052.18	582.45	865.26	407.81	1014.88	399.98
21.054	0	0	0	0	0.06	99.96	0	1.08	3.31	0.06	0	99.97	98.17	98.4	1.54	68.55	0.06	1.07	91.42	1.68	0.43	0.01	0	0	2.76	0	3.73	3.31	2.35	0.36	0	0	97.52	0	0	30	-14.26	1.4	-2.83	55.53	150.35	828.88	357.48	1044.79	582.82	857.32	407.62	1007.36	398.18
21.087	0	0	0	0	0.08	99.95	0	1.63	3.86	0.06	0	99.97	98.2	98.25	1.57	78.33	0.06	1.35	90.09	1.16	0.51	0.01	0	0	1.88	0	2.91	3.86	2.22	0.3	0	0	97.67	0	0	30	-13.56	1.87	-2.7	55.58	150.37	822.63	357.74	1037.21	581.99	850.57	407.89	1000.62	398.15
21.121	0	0	0	0	0.09	99.95	0	1.86	2.09	0.04	0	99.98	98.68	98	1.53	81.7	0.04	1.48	85.74	1	0.48	0.01	0	0	1.56	0	2.46	2.09	1.54	0.15	0	0	98.52	0	0	30	-13.63	2.53	-3.07	55.7	149	817.4	357.81	1031.01	580.94	845.19	408.05	993.82	397.68
21.154	0	0	0	0	0.09	99.94	0	1.88	4.58	0.02	0	99.98	98.31	97.6	1.39	81.89	0.02	1.66	83.93	0.46	0.41	0.01	0	0	1.1	0	2.41	4.58	1.58	0.11	0	0	98.82	0	0	30	-12.03	3.46	-3.87	55.62	148.86	814.63	357.39	1029.05	581.25	842.02	408.87	990.47	397.81
21.187	0	0	0	0	0.08	99.95	0	1.77	11.61	0.02	0	99.98	96.87	98	1.1	80.53	0.02	1.84	85.82	0.31	0.4	0	0	0	1.23	0	2.73	11.61	1.65	0.09	0	0	98.86	6.68	0	30	-11.35	2.53	-4.15	55.82	149.66	810.66	357.93	1025.77	582.46	837.64	410.18	986.84	398.56
21.221	0	0	0	0	0.08	99.96	0	1.76	17.09	0.01	0	99.98	95.56	97.63	0.85	80.4	0.01	2.21	88.88	0.28	0.58	0	0	0	1.81	0	2.96	17.09	1.17	0.05	0.01	0	99.14	22.8	0	30	-9.6	3.4	-4.19	55.95	149.54	807.48	358.69	1022.02	583.13	834.23	411.43	983.29	399.47
21.254	0	0	0	0	0.08	99.96	0	1.77	22.64	0.01	0	99.98	94.37	98.28	0.63	79.83	0.01	3.06	91.44	0.18	0.79	0	0	0	1.7	0	3.18	22.64	1.41	0.05	0.01	0	99.17	23.06	0	30	-7.73	1.76	-3.21	56.02	150.68	806.99	360.79	1018.92	583.25	832.88	412.86	983.16	402
21.287	0	0	0	0	0.08	99.97	0	1.67	17.7	0.01	0	99.98	95.16	98.58	0.41	78.78	0.01	2.92	95.53	0.14	1.43	0	0	0	1.85	0	4.61	17.7	1.12	0.03	0.01	0	99.28	28.68	0	30	-8.3	0.8	-2.47	56.38	149.81	805.95	364.95	1015.94	585.65	832.13	415.7	981.62	405.92
21.321	0	0	0	0	0.07	99.97	0	1.39	11.37	0.01	0	99.98	96.36	98.58	0.4	75.33	0.01	2	96.52	0.17	1.68	0	0	0	2.04	0	7.6	11.37	1.11	0.02	0.01	0.44	99.28	33.07	0	30	-10.89	0.81	-1.01	55.37	144.78	807.96	378.63	1014.96	595.9	836.84	426.44	981.46	419.44
21.354	0	0	0	0	0.05	99.97	0	0.92	8.74	0.02	0	99.98	97.09	98.77	0.28	66.52	0.02	0.97	93.9	0.19	1.36	0	0	0	1.95	0	9.71	8.74	1.04	0.02	0.01	38.82	99.12	37.01	0	30	-14.06	-0.06	-0.55	54.57	144.79	813.2	390.87	1017.77	604.63	841.33	436.66	986.01	431.1
21.388	0	0	0	0	0.05	99.88	0	0.81	5.98	0.01	0	99.98	98.04	98.48	0.16	63.85	0.02	0.57	71.41	0.12	0.57	0.01	0	0	1.91	0	13.22	5.98	1.47	0.01	0.02	79.65	98.9	39.68	0	30	-17.67	-1.14	0.18	52.86	142.95	821.12	408.04	1020.22	614.29	848.18	449.34	991.13	449.37
21.421	0	0	0	0	0.04	99.59	0	0.58	3.42	0.01	0	99.98	98.53	98.36	0.06	56.16	0.02	0.39	50.12	0.09	0.8	0.02	0	0	1.8	0	9.78	3.42	1.91	0.01	0.04	97.53	98.31	34.66	0	30	-18.1	-1.53	0.17	51.13	139.91	831.57	426.75	1024.55	626.8	857.1	467.27	997	465.84
21.454	0	0	0	0	0.02	97.17	0	0.3	1.85	0.01	0	99.97	98.76	98.77	0.02	40.54	0.03	0.2	17.69	0.1	1.19	0.19	0	0	1.85	0	8.44	1.52	3.4	0.01	0.06	99.8	97.3	20.23	0	30	-18.56	-0.09	0.87	48.81	135.92	841.35	449.63	1026.86	642	865.93	487.95	1001.84	487.39
21.488	0	0	0	0	0.02	93.85	0	0.21	2.43	0.01	0	99.96	96.55	98.47	0.01	31.38	0.04	0.09	8.49	0.07	1.72	0.92	0	0	2.43	0	6.7	0.92	4.94	0.01	0.16	99.93	94.72	10.81	0	30	-20.21	-1.19	-0.04	46.77	134	852.05	470.73	1029.89	654.14	872.81	508.65	1006.78	505.65
21.521	0	0	0	0	0.01	90.97	0	0.15	3.32	0.01	0	99.93	91.65	98.57	0	23.91	0.07	0.03	7.17	0.06	4.15	3.56	0	0	3.32	0	4.89	0.33	5.85	0.01	0.29	99.76	91.68	4.57	0	30	-21.67	0.84	0.92	44.57	133.75	864.51	491.22	1037.08	667.5	883.8	528.56	1017.51	525.37
21.554	0	0.01	0	0	0.02	89.25	0.01	0.14	3.83	0.01	0	99.89	89.81	98.73	0	22.38	0.08	0.02	9.3	0.04	3.39	6.19	0	0	3.83	0	2.11	0.16	6.14	0.01	0.32	98.97	88.86	0	0	30	-26.67	0.23	1.49	43.34	134.21	873.94	506.63	1040.6	675.06	890.62	538.58	1024.79	541.96
21.588	0	0.01	0	0	0.02	80.93	0.01	0.11	4.23	0.01	0	99.63	83.64	98.26	0	16.07	0.16	0.02	12.1	0.02	1.94	2.83	0	0	4.23	0	0.88	0.06	8.76	0.01	0.51	98.36	81.43	0	0	30	-29.7	1.83	1.89	41.46	134.17	884.19	517.01	1043.88	676.82	897.84	548.56	1032	549.49
21.621	0	0.01	0	0	0.02	72.44	0.01	0.08	5.41	0.02	2.56	99.21	79.02	98.42	0	9.69	0.25	0.01	12.95	0.01	1.2	1.63	0	0	5.41	0	0.45	0.03	9.87	0.02	0.52	97.19	76.71	0	0	30	-31.42	1.34	2.26	40.4	131.9	891.53	522.04	1047.4	677.91	904.75	552.88	1036.65	553.59
21.654	0	0.02	0	0.01	0.02	41.75	0.02	0.07	5.89	0.02	33.25	95.98	66.95	98.66	0	4.2	0.56	0.01	10.31	0.01	0.68	1.38	0	0	5.89	0	0.17	0.02	12.18	0.02	0.66	96.95	66.41	0	1	36	-36.93	0.52	1.79	38.4	132.64	896.98	526.37	1048.29	677.67	907.07	554.85	1039.7	555.88
21.688	0	0.04	0.01	0.01	0.04	7.42	0.03	0.06	6.02	0.03	85.17	52.86	45.61	98.66	0	1.69	1.89	0.01	9.15	0.01	0.58	1.19	0	0.01	6.02	0	0.13	0.02	17.62	0.03	0.89	91.52	47.38	0	0	36	-38.54	0.51	3.32	38.48	132.83	900.43	528.1	1047.22	674.9	909.76	554.31	1042.5	559.06
21.721	0	0.06	0.01	0.01	0.05	4.91	0.04	0.06	4.51	0.04	90.18	39.01	41.54	98.61	0	0.94	2.61	0.01	8.28	0.01	0.42	1.24	0	0.01	4.51	0	0.1	0.02	22.02	0.04	0.84	88.76	43.89	0	0	36	-35.98	-0.69	2.83	38.7	126.3	903.44	529.92	1047.88	674.37	914.22	556.84	1040.5	559.47
21.755	0	0.16	0.04	0.04	0.13	0.44	0.09	0.06	7.32	0.05	99.13	2.14	16.36	98.65	0	0.55	7.32	0.01	6.12	0.01	0.21	1.85	0	0.02	2.6	0	0.07	0.01	29.48	0.05	1.13	92.03	22.87	0	0	36	-34.42	0.55	2.19	38.67	123.72	906.78	532.58	1045.7	671.5	915.46	559.71	1039.17	560.82
21.788	0	0.43	0.11	0.07	0.31	0.13	0.19	0.06	12.7	0.07	99.14	6.15	0.07	98.78	0	0.21	17.27	0	5.13	0.01	0.29	1.2	0	0.02	1.61	0	0.05	0.01	42.14	0.07	1.28	97.91	12.7	0	0	36	-32.24	-0.04	2.49	39.16	121.21	906.54	528.66	1046.9	669.01	917.45	558.93	1038.63	556.25
21.821	0	0.53	0.14	0.08	0.37	0.1	0.23	0.06	11.11	0.07	98.93	9.65	0	98.7	0	0.09	20.26	0	3.67	0.01	0.37	0.55	0	0.01	1.3	0	0.05	0	45.24	0.07	1.29	99.56	11.11	0	0	36	-29.51	-0.34	2	39.64	118.26	906.32	527.03	1045.51	666.53	917.63	553.68	1035.86	556.01
21.855	0	1.43	0.28	0.19	0.85	0.05	0.43	0.06	1.96	0.11	97.13	50.97	0	98.68	0	0.07	29.61	0	3.12	0.02	0.38	0.25	0	0.02	1.63	0	0.06	0.01	64.21	0.11	1.96	99.92	4.72	0	0	36	-31.33	-0.42	-0.12	40.8	111.7	908.92	520.44	1047.06	658.75	921.1	547.86	1032.81	547.18
21.888	0	1.29	0.27	0.21	0.8	0.04	0.35	0.06	1.82	0.12	97.43	45.14	0	98.38	0	0.11	24.28	0	2.22	0.02	0.53	0.21	0	0.03	1.39	0	0.05	0.01	66.63	0.12	1.82	99.5	3.68	0	0	36	-27.26	-1.47	0.52	44.02	110.04	903.56	508.16	1038.43	643.64	915.49	534.83	1025.51	536.5
21.921	0	2.05	0.32	0.34	1.19	0.04	0.43	0.06	1.61	0.16	95.9	75.68	0	98.71	0	0.27	28.55	0	2.1	0.02	0.85	0.74	0	0.03	1.04	0	0.06	0	78.91	0.16	1.61	91.98	2.73	0	0	36	-24.24	0.33	1.44	45.88	110.66	897.74	495.82	1038.54	639.56	913.13	523.67	1023.78	524.75
21.955	0	2.94	0.4	0.38	1.55	0.04	0.69	0.06	0.92	0.25	94.11	87.34	-4.1	98.37	0	1.1	40.04	0.01	4.08	0.03	2.18	3.12	0	0.02	0.84	0.01	0.07	0	77.33	0.25	0.92	20.62	3.06	0	0	36	-22.06	1.5	0.15	48.11	112.84	891.67	478.97	1035.69	626.12	906.48	509.13	1019.32	508.17
21.988	0	2.07	0.31	0.34	1.3	0.06	0.52	0.06	0.69	0.24	95.86	77.56	0	98.74	0	3.57	35.11	0.01	8.02	0.05	3.38	3.08	0	0.02	0.63	0.01	0.1	0.01	73.66	0.24	0.69	0.03	4.05	0	1	42	-25.68	-0.2	-1.23	50.44	110.93	879.84	466.15	1035.99	625.41	900.48	497.4	1011.4	497.03
22.021	0	1.5	0.24	0.26	1.33	0.13	0.47	0.08	0.45	0.29	97	67.99	0	98.38	0	8.95	32.63	0.03	19.37	0.06	3.1	0.67	0	0.01	0.45	0.01	0.15	0.02	70.08	0.29	0.41	0	4.96	0	0	42	-18.94	-1.47	-1.2	51.29	113.16	869.91	457.22	1028.68	621.55	890.72	491.49	1003.84	488.22
22.055	0	0.9	0.12	0.22	2.76	0.27	0.32	0.23	0.37	0.27	94.49	67.15	0	98.34	0	33.6	30.71	0.07	31.78	0.06	1.68	0.04	0	0.01	0.37	0.01	0.24	0.3	68.63	0.27	0.22	0	5.57	0	0	42	-17.6	-1.59	-1.2	52.04	115.8	860.28	446.44	1021.57	613.45	880.99	481.56	996.74	478.42
22.088	0	0.31	0.04	0.14	5.12	0.24	0.13	0.88	2.04	0.28	89.76	91.88	0	98.67	0.01	66.08	22.87	0.13	27.7	0.06	0.43	0	0	0.01	0.34	0.01	0.34	2.04	57.45	0.28	0.17	0	6.5	0.54	0	42	-19.97	-0.46	-1.7	52.57	119.62	851.18	440.12	1013.82	607.6	870.17	476.03	989.7	471.26
22.122	0	0.17	0.02	0.11	7.6	0.23	0.06	2.19	12.24	0.37	84.8	97.89	1.62	98.72	0.02	88.13	15.41	0.27	25.2	0.1	0.43	0	0	0.01	0.31	0.01	0.37	12.24	52.96	0.37	0.14	0	7.45	2.05	0	42	-16.37	-0.26	-1.09	52.78	116.44	839.54	435.47	1002.28	604.67	860.78	471.29	977.16	467.46
22.155	0	0.09	0.02	0.09	6.88	0.28	0.04	2.99	8.92	0.41	86.23	98.19	8.21	98.55	0.06	95.61	7.81	0.41	25.9	0.15	0.47	0.01	0	0.01	0.33	0.01	0.46	8.92	47.4	0.41	0.12	0	8.94	4.39	0	42	-19.69	0.92	-1.69	52.92	114.95	831.52	433.35	996.29	604.08	854.04	468.99	968.91	464.66
22.188	0	0.07	0.02	0.07	6.25	0.27	0.03	3.27	8.8	0.43	87.49	97.7	9.03	98.35	0.1	97.57	5.74	0.63	23.69	0.18	0.55	0.01	0	0.01	0.48	0	0.55	8.8	42.41	0.43	0.12	0	9.62	8.52	0	42	-18.49	1.57	-1.49	53.3	116.39	822.98	431.91	988.78	603.86	845.44	467.86	961.77	463.99
22.222	0	0.04	0.02	0.05	4.41	0.3	0.02	3.41	9.69	0.38	91.17	93.8	11.84	98.15	0.12	98.23	2.02	1.02	23.72	0.11	0.69	0.02	0	0.01	0.74	0	0.63	9.69	28.9	0.38	0.11	0	10.68	10.08	0	42	-18.33	2.14	-1.86	53.41	113.66	815.75	431.17	981.83	603.84	839.47	467.27	953.05	462.84
22.255	0	0.04	0.01	0.04	4.12	0.26	0.02	3.43	10.14	0.38	91.77	93.05	10.69	98.15	0.09	98.69	1.66	0.73	19.22	0.1	0.76	0.02	0	0.01	1.23	0	0.54	10.14	26.94	0.38	0.11	0	11.44	6.83	0	36	-20.15	2.13	-1.98	53.59	115.14	810.79	430.95	976.79	602.97	833.6	467.03	948.63	461.94
22.288	0	0.03	0.01	0.03	3.35	0.23	0.02	3.47	14.6	0.37	93.06	88.36	8.68	97.46	0.07	99.13	0.88	0.61	14.6	0.07	0.94	0.01	0	0.01	2.21	0	0.48	18.08	19.43	0.37	0.1	0	12.85	6.93	0	36	-18.31	3.75	-2.42	53.32	113.46	806.91	429.66	974.26	603.39	830.9	466.15	944.27	461.73
22.322	0	0.03	0.01	0.02	2.46	0.28	0.02	3.49	16.14	0.28	93.01	95.16	8.32	97.78	0.05	99.27	0.28	0.62	11.81	0.05	0.89	0.01	0	0.01	3.38	0	0.47	31.14	9.6	0.4	0.08	0	16.14	8.75	0	36	-16.36	3.08	-2.64	53.29	113.14	802.84	428.08	971.53	603.92	827.49	465.53	940.51	460.35
22.355	0	0.03	0.01	0.02	2.44	0.24	0.02	3.55	15.91	0.25	92.9	96.53	6.05	98.24	0.04	99.39	0.25	0.95	9.64	0.03	0.91	0	0	0.01	4.44	0	0.55	35.34	7.89	0.37	0.09	0	15.91	8.42	0	36	-17.67	1.9	-3.02	53.6	116.68	800.46	426.63	969.96	602.56	823.32	464.88	939.82	458.33
22.389	0	0.03	0	0.01	1.59	0.81	0.01	3.59	26.84	0.14	92.83	99.15	13.76	97.9	0.03	99.37	0.14	1.19	9.38	0.01	0.74	0	0	0.01	4.94	0	0.64	53.18	3.74	0.41	0.06	0	26.84	4.88	0	36	-18.95	2.79	-2.07	53.86	115.51	798.57	425.6	968.69	602.38	823.17	462.49	938.59	457.75
22.422	0	0.02	0	0.01	1.37	1.39	0.01	3.64	30.74	0.09	92.73	99.29	17.87	98.19	0.02	99.28	0.09	1.63	11.32	0.01	0.87	0	0	0.01	6.45	0	1.02	55.52	1.91	0.42	0.06	0	30.74	5.46	0	36	-19.12	2.02	-1.09	54.06	116.75	798.08	425.15	967.49	601.49	822.54	461.43	939.21	457.22
22.455	0	0.03	0	0.01	1.47	1.09	0.01	3.62	28.49	0.07	92.75	99.29	14.94	97.63	0.02	99.13	0.07	1.74	11.37	0	0.88	0	0	0.01	8.94	0	1.41	55.76	1.58	0.37	0.09	0	28.49	5.29	0	36	-17.41	3.4	0.24	54.24	117.66	797.25	423.08	969.68	602.86	823.97	459.9	941.58	456.73
22.489	0	0.04	0.01	0.02	1.79	0.59	0.02	3.66	22.36	0.04	92.69	99.67	6.44	98.74	0.02	99.24	0.04	1.86	12.4	0	0.91	0.01	0	0.01	11.14	0	1.65	65.17	0.82	0.36	0.13	0	22.36	11.32	0	36	-16.06	0.18	0.13	54.76	118.6	798.12	422.23	970.61	601.74	824.27	460.83	942.75	455.53
22.522	0	0.04	0.02	0.02	1.91	0.62	0.02	3.71	20.93	0.02	92.59	99.7	5.47	98.62	0.02	99.21	0.02	2.25	16.28	0	0.99	0.01	0	0.02	15.12	0	2.25	66.19	0.8	0.34	0.17	0	20.93	14.8	0	36	-14.39	0.64	-0.18	55.53	124.31	799.67	419.51	977.4	603.88	825.34	461.71	949.37	453.25
22.555	0	0.04	0.01	0.02	1.94	0.6	0.02	3.7	20.67	0.03	92.6	99.52	5.92	98.48	0.02	99.11	0.02	2.34	16.07	0	0.89	0.01	0	0.03	16.94	0	2.81	60.72	0.71	0.31	0.18	0	20.67	11.94	0	36	-15.66	1.13	-2.36	54.96	123.28	809.93	422.1	987.38	606.72	834.01	464.52	956.83	453.92
22.589	0	0.04	0.01	0.03	2.11	0.61	0.02	3.69	21.27	0.04	92.63	99.22	6.02	98.46	0.02	98.86	0.02	2.48	21.27	0	1.28	0.01	0	0.04	19.53	0	3.63	54.75	0.7	0.32	0.32	0	18.17	8.69	0	36	-15.58	-1.22	0.2	55.4	124.06	812.53	421.57	994.66	610.31	840.87	464.64	964.61	455.72
22.622	0	0.03	0.01	0.03	2.07	0.7	0.02	3.59	23.6	0.05	92.81	98.44	8.63	98.57	0.01	98.75	0.02	2	23.6	0	1.21	0.01	0	0.05	20.93	0	3.98	46.13	0.54	0.28	0.35	0	18.23	7.17	0	36	-17.44	0.83	-2.13	55	126.39	829.09	426.31	1010.15	614.48	853.5	468.4	979.53	458.88
22.655	0	0.03	0.01	0.03	2.16	0.36	0.02	3.49	16.28	0.05	93.02	96.42	5.98	98.55	0.01	98.57	0.02	1.54	15.86	0	0.96	0.01	0	0.05	19.04	0	4.19	35.75	0.37	0.2	0.39	0	16.28	3.99	0	36	-16.95	-0.89	-0.19	55.48	126.52	836.01	425.02	1021.59	617.63	864.41	467.57	990.69	459.73
22.689	0	0.03	0.01	0.03	2.16	0.27	0.02	3.38	14.9	0.08	93.23	93.12	5.78	98.39	0.01	98.41	0.02	1.01	13.05	0.01	1.27	0.01	0	0.08	15.25	0	3.38	27.35	0.21	0.13	0.43	0	14.9	2.11	0	36	-17.43	1.45	-1.53	55.66	124.45	850.89	425.41	1036.36	618.6	879.08	467.72	1003.24	459.1
22.722	0	0.03	0.01	0.02	2.11	0.29	0.02	3.37	15.43	0.09	93.25	96.72	5.14	98.06	0.02	98.38	0.02	0.98	13.42	0.02	1.02	0.01	0	0.09	12.47	0	2.98	37.06	0.16	0.11	0.39	0	15.43	0	0	36	-17.66	2.39	-1.28	55.55	124.68	871.85	425.77	1053.35	614.86	898.13	466.16	1022.64	459.52
22.756	0	0.03	0.01	0.02	1.99	0.43	0.02	3.26	20.16	0.11	93.47	97.69	7.19	98.53	0.02	97.69	0.02	0.85	20.16	0.04	2.23	0.01	0	0.11	9.89	0	2.7	42.24	0.09	0.09	0.4	0	15.69	0	0	36	-16	0.98	-0.73	55.28	126.96	892.14	425.81	1072.59	613.75	917.21	466.33	1044.03	460.37
22.789	0	0.03	0	0.02	1.89	0.58	0.02	3.24	22.96	0.13	93.52	98.57	8.42	98.78	0.04	97.55	0.02	0.83	22.96	0.07	2.36	0.02	0	0.13	8.85	0	2.34	48.49	0.07	0.08	0.38	0	16.83	0	0	36	-15.37	0.04	-0.35	55.43	127.28	906.74	420.83	1089.81	610.87	933.38	463.66	1060.39	455.36
22.822	0	0.04	0	0.02	1.83	0.98	0.02	3.15	31.2	0.12	93.7	99.64	9.27	98.47	0.05	96.84	0.02	0.82	31.2	0.11	1.52	0.01	0	0.12	8.17	0	2.12	66.45	0.07	0.09	0.39	0	17.46	0	0	30	-15.54	-1.18	-1.06	55.2	129.35	922.34	416.4	1108.68	610.19	948.84	460	1077.89	451.06
22.856	0	0.03	0	0.02	1.56	2.42	0.02	2.99	40.7	0.14	94.02	99.23	19.14	97.37	0.05	95.76	0.02	0.62	40.7	0.16	1.34	0	0	0.14	6.41	0	1.73	58.03	0.06	0.09	0.39	0	20.87	0	0	30	-19.05	-3.94	-0.17	55.32	129.24	930.07	409.52	1122.21	608.74	960.32	452.75	1089.32	444.89
22.889	0	0.03	0	0.01	1.45	2.73	0.02	2.82	41.04	0.11	94.35	98.12	22.92	95.5	0.05	94.3	0.02	0.61	41.04	0.24	0.89	0	0	0.11	4.59	0	1.33	48.22	0.07	0.1	0.35	0	21.79	0	0	30	-16.9	-6.73	-1.04	56.03	131.04	942.52	402.75	1139.44	608.02	973.35	447.87	1104.08	438.85
22.922	0	0.02	0	0.01	1.31	4.85	0.02	2.6	29.58	0.1	90.29	90.82	31.76	91.57	0.05	92.27	0.02	0.62	49.75	0.42	1.17	0.01	0	0.1	3.06	0	1.24	29.58	0.07	0.13	0.27	0	22.73	0	0	30	-16.43	-10.07	0.87	56.37	125.38	944.21	399.22	1142.33	606.28	980.26	442.82	1105.5	436.98
22.956	0	0.01	0	0.01	1.02	12.98	0.02	2.37	7.16	0.12	74.04	57.38	44.82	82.27	0.08	89.87	0.03	0.67	60.21	0.7	3.2	0.22	0	0.12	2.13	0	1.19	7.16	0.08	0.16	0.17	0	27.03	0	0	30	-13.06	-14.33	-1.82	56.51	119.82	954.33	398.06	1153.84	609.17	991.22	441.37	1110.94	436.56
22.989	0	0.01	0	0.02	0.86	9.96	0.02	2.32	1.62	0.09	80.07	44.93	41.29	49.63	0.14	89.18	0.04	0.66	53.07	1.1	10.08	5.53	0	0.09	1.03	0	0.88	1.62	0.1	0.22	0.12	0.01	27.99	0	0	30	-8.95	-22.07	-1.97	56.22	111.48	962.31	397.65	1158.92	607.03	1001.76	440.59	1113.19	436.92
23.022	0	0.01	0	0.13	0.73	10.54	0.01	2.45	1.01	0.07	78.92	46	38.06	29.93	0.26	90.32	0.06	0.67	51.74	1.59	19.84	32.62	0	0.07	0.73	0	0.7	1.01	0.14	0.3	0.09	0.05	29.22	0	0	30	-11.83	-26.25	-1.54	56.55	105.15	968.09	396.98	1160.29	601.94	1008.95	438.09	1114	433.44
23.056	0	0.02	0	1.83	0.51	6.96	0.01	2.49	0.66	0.12	86.08	45.4	27.13	21.65	0.53	90.38	0.12	0.62	40.51	2.44	38.55	68.65	0	0.06	0.56	0	0.61	0.66	0.22	0.43	0.07	1.84	30.85	0	0	30	-12.02	-28.43	-1.72	56.37	99.39	975.55	397.66	1161.25	595.51	1016.05	438.79	1115.19	431.8
23.089	0	0.02	0	6.73	0.44	4.3	0.01	2.79	0.4	0.14	86.53	48.03	17.71	11.48	1.53	91.93	0.14	0.68	30.09	5.09	51.93	83.27	0	0.04	0.27	0	0.45	0.4	0.43	0.66	0.05	13.29	31.58	0	0	30	-17.28	-32.21	-0.33	56.18	96.6	974.21	397.61	1158.43	590.84	1016.72	440.06	1112.68	429.02
23.123	0	0.01	0	13.16	0.36	3.19	0	3.09	0.22	0.22	73.68	47.69	9.62	32.9	4.19	91.14	0.22	0.83	20.61	7.19	65.31	86.59	0	0.03	0.2	0	0.34	0.2	1.04	1.12	0.03	74.63	33.6	0	0	30	-15.34	-25.56	-2.98	54.9	93.79	982.78	405.26	1162.41	596.42	1022.26	443.85	1115.81	437.16
23.156	0	0.02	0	13.74	0.4	2.56	0.01	3.67	0.33	0.33	72.52	42.88	5.5	5.79	11.94	87.24	0.33	0.65	16.15	14.31	67.18	87.49	0	0.03	0.16	0.01	0.2	0.17	2.52	1.76	0.03	67.33	33.83	0	0	30	-16.82	-35.95	-2.69	52.86	84.21	982.22	412.41	1159.14	599.75	1025.47	451.56	1109.14	442.07
23.189	0	0.02	0	8.56	0.77	1.49	0.02	5.58	0.37	0.37	82.87	39.4	2.76	15.28	26.16	83.22	0.37	0.7	11.42	16.09	55.48	90.14	0	0.03	0.14	0.01	0.13	0.05	4.76	2.02	0.02	89.58	31.29	0	0	30	-20.58	-30.56	-2.81	52.35	93.8	988.28	425.95	1159.28	605.89	1023.41	461.92	1116.92	454.63
23.223	0	0.04	0	4.85	1.36	1.13	0.04	7.17	0.63	0.63	85.67	45.59	2.12	5.55	38.65	75.04	0.63	0.61	7.78	21.46	45.17	84.47	0	0.02	0.14	0.05	0.09	0.03	16.09	4.22	0.02	90.65	30.64	0	0	30	-20.3	-36.17	0.26	49.95	86.7	985.89	442.27	1153.2	617.97	1025.18	475.38	1111.78	471.26
23.256	0	0.06	0.01	3.76	1.32	0.76	0.09	4.95	0.76	0.76	90.1	23.25	0	11.19	45.77	58.81	0.76	0.46	6.11	20.56	38.27	84.14	0	0.02	0.22	0.08	0.1	0.03	19.66	4.04	0.02	74.2	27.88	0	0	30	-27.43	-32.36	3.52	47.56	93.23	983.19	457.45	1148.84	627.09	1021.14	489.37	1114.3	485.65
23.289	0	0.12	0.01	2.82	1.12	0.52	0.15	2.1	1.13	1.13	94.36	20.43	1.7	20.3	43.19	38.66	1.13	0.42	6.08	15.19	26.27	78.06	0	0.02	0.24	0.2	0.12	0.02	33.23	5.57	0.02	88.16	24.55	0	0	30	-24.35	-28.84	1.11	44.94	97.01	985.8	476.68	1144.46	641.39	1016.3	506.37	1113.3	505.21
23.323	0	0.39	0.03	6.77	1.01	0.38	0.17	0.81	2.09	2.09	86.46	57.02	1.59	44.12	34.36	20.66	2.09	0.32	7.27	11.55	22.21	75.67	0	0.03	0.24	1.11	0.12	0.03	62.49	9.17	0.02	68.09	21.05	0	0	30	-28.2	-23.18	3.37	43.77	104.65	985.26	493.34	1136.06	646.29	1010.03	521.95	1114.68	521.79
23.356	0	0.44	0.04	2.28	0.52	0.23	0.14	0.26	2.66	2.66	95.45	25.59	2.79	77.41	19.81	9.26	2.66	0.19	5.64	6.72	15.15	54.17	0	0.02	0.29	1.51	0.09	0.05	60.24	8.4	0.02	51.53	17.4	0	0	30	-32.77	-15.84	5.03	42.18	107.58	982.92	502.69	1128.43	648.19	1005.06	530.68	1112.64	530.91
23.39	0	0.88	0.08	1.66	0.76	0.1	0.15	0.17	6.05	9.84	96.69	40.52	0	77.24	9.84	6.97	6.05	0.13	3.55	3.92	8.49	34.47	0	0.03	0.3	11.06	0.06	0.03	78.71	9.42	0.02	61.66	11.03	0	0	30	-36.67	-15.89	5.52	39.43	112.88	980.3	512.16	1120.66	652.52	997.83	538.86	1110.69	540.2
23.423	0	1.55	0.13	2.86	0.79	0.08	0.16	0.11	3.58	8.48	94.27	55.6	0	81.86	3.58	4.43	12.05	0.11	4.65	3.41	9.96	36.64	0	0.04	0.25	23.92	0.05	0.02	84.09	8.48	0.02	57.36	8.16	0	0	30	-39.13	-14.47	5.5	38.47	116.04	977.68	515.9	1115.29	653.5	992.32	542.66	1108.36	543.48
23.456	0	1.67	0.17	1.27	0.84	0.07	0.2	0.1	1.52	9.38	96.66	63.71	0	85.28	1.52	2.44	16.79	0.05	4.75	3.79	8.04	20.66	0	0.03	0.25	24.64	0.04	0.02	83.54	9.38	0.02	25.48	6.77	0	0	30	-46.45	-13.22	6.2	37.47	125.8	975.1	518.66	1113.48	657.03	986.28	548.4	1112.07	547.83
23.49	0	3.2	0.32	0.99	1.48	0.05	0.46	0.09	0.68	9.5	93.6	91.15	-0.75	84.52	0.68	1.07	32.84	0.02	6.01	2.86	7.83	9.66	0	0.03	0.21	50.36	0.04	0.03	89.52	9.5	0.02	50.08	3.88	0	0	30	-44.96	-13.51	5.23	35.65	123.89	968.94	520.99	1105.22	657.27	979	550.25	1102.86	547.2
23.523	0	4.88	0.47	1.07	2.02	0.06	0.82	0.09	0.26	10.37	90.24	97.06	-9.03	95.12	0.26	0.49	45.65	0.01	8.72	2.35	10.74	6.66	0	0.02	0.17	56.12	0.03	0.04	91.2	10.37	0.02	18.34	3.06	0	0	30	-51.16	-7.15	5.9	34.21	132.62	962.92	521.57	1108.81	667.45	974.4	554.71	1107.02	555.16
23.556	0	5.13	0.53	0.76	2.18	0.05	0.96	0.09	0.12	11.08	89.75	97.31	-11.37	87.98	0.11	0.26	48.88	0.01	6.24	1.93	8.66	3.07	0	0.02	0.12	53.22	0.02	0.08	89.12	11.08	0.03	7.85	2.76	0	0	30	-46.94	-12.05	5.75	33.39	134.49	957.77	522.67	1105.71	670.61	969.24	555.72	1103.71	553.62
23.59	0	8.38	0.85	0.65	3.2	0.04	1.98	0.09	0.09	10.54	83.25	98.99	-22.6	93.68	0.06	0.16	64.68	0	4.01	1.8	8.2	1.91	0	0.01	0.09	55.43	0.01	0.09	85.65	10.54	0.04	3.17	1.57	0	0	30	-50.11	-8.52	6.12	31.96	134.78	952.71	521.24	1100.98	669.5	964.63	555.24	1099.34	550.58
23.623	0	8.98	0.95	0.67	3.27	0.03	2.27	0.09	0.09	10.84	82.04	99.05	-26.08	90.75	0.04	0.08	68.36	0	2.68	1.87	9.4	3.04	0	0.01	0.09	54.77	0.01	0.09	82.81	10.84	0.05	4.6	1.38	0	0	30	-45.48	-10.58	6.37	32.31	132.1	942.12	521.02	1090.09	668.99	955.44	556.07	1087.35	548.84
23.656	0	12.12	1.19	0.61	4.08	0.03	3.34	0.08	0.1	9.89	75.75	99.43	-30.58	94.11	0.02	0.04	76.35	0	1.75	2.4	7.33	3.77	0	0.01	0.1	52.88	0.01	0.05	81.27	9.89	0.07	12.75	0.98	0	0	30	-48.44	-8.14	6.45	30.97	138.54	936.29	518.13	1088.68	670.53	948.87	552.24	1087.39	550.03
23.69	0	13.31	1.5	0.46	4.22	0.03	4.95	0.08	0.12	8.17	73.39	99.32	-35.38	96.97	0.02	0.03	84.95	0	1.57	1.85	6.32	6.47	0	0.01	0.11	52.95	0.01	0.04	70.39	8.17	0.12	42.61	0.76	0	0	30	-47.94	-4.67	5.11	30.71	141.28	928.55	516.77	1083.96	672.18	939.97	552.55	1081.15	547.2
23.723	0	14.18	1.58	0.57	4.26	0.03	5.29	0.08	0.15	7.6	71.64	99.35	-36.96	96.92	0.01	0.02	86.89	0	1.48	1.51	7.23	10.47	0	0.01	0.14	55.47	0.02	0.05	69.09	7.6	0.15	37.41	0.76	0	0	30	-46.86	-4.75	4.45	30.89	139.35	926.77	517.29	1080.06	670.58	937.35	551.68	1076.55	545.21
23.757	0	18.05	1.84	0.88	4.4	0.03	6.96	0.08	0.2	7.75	63.89	99.26	-39.66	96.62	0.01	0.04	92.63	0	1.76	1.33	5.75	25.65	0	0	0.18	53.91	0.01	0.06	61.6	7.75	0.2	63.83	0.59	0	0	30	-46.98	-5.24	2.66	31.13	139.31	925.3	516.69	1078.54	669.93	933.97	551.3	1073.06	543.48
23.79	0	16.55	1.91	0.56	4.25	0.03	7.59	0.07	0.22	6.94	66.89	99.01	-40.06	97.78	0.01	0.04	94.2	0	1.59	1.24	4.38	21.45	0	0	0.17	49.61	0.01	0.05	56.46	6.94	0.22	48.84	0.53	0	0	30	-47.35	-3.08	3.19	32.03	143.73	920.85	512.74	1078.95	670.84	930.41	551.8	1073.95	544.44
23.823	0	17.04	1.94	0.51	4.43	0.03	7.86	0.07	0.24	6.43	65.92	99.12	-40.12	97.62	0.01	0.03	94.8	0	1.55	1.57	3.7	19.47	0	0	0.18	46.16	0.02	0.04	57.26	6.43	0.24	51.22	0.53	0	0	30	-45.14	-3.44	3.79	33.16	142.01	920.63	515.79	1076.83	672	930.73	553.01	1072.54	545.44
23.857	0	16.6	2.05	0.34	4.64	0.03	8.64	0.07	0.34	6.79	66.8	99.15	-40.68	97.57	0.01	0.03	96.52	0	1.35	1.42	2.3	13.63	0	0	0.19	38.84	0.02	0.03	56.04	6.79	0.34	68.86	0.41	0	0	30	-48.39	-3.53	5.06	32.93	140.95	921.69	522.11	1076.74	677.15	933.03	559.66	1073.92	555.41
23.89	0	16.5	2.05	0.29	4.82	0.03	8.72	0.07	0.35	7.21	67.01	99.27	-40.71	97.1	0.01	0.03	96.69	0	1.36	1.66	2.17	9.4	0	0	0.19	37.26	0.02	0.02	57.72	7.21	0.35	30.66	0.41	0	0	30	-46.44	-4.44	4.67	34.81	140.96	923.15	526.4	1078.21	681.46	934.06	564.91	1074.94	560.3
23.923	0	16.68	2.07	0.28	4.97	0.03	8.86	0.08	0.4	8.22	66.64	99.34	-40.75	98.26	0.01	0.04	97.02	0	1.45	1.52	1.98	8.14	0	0	0.19	27.4	0.03	0.03	58.67	8.22	0.4	14.71	0.43	0	0	30	-47.18	-1.83	6.48	34.55	144.9	923.13	534.17	1082.52	693.56	936.47	567.4	1081.19	574.55
23.957	0	15.44	2.04	0.25	4.67	0.03	8.64	0.07	0.7	7.23	69.12	99.15	-40.51	98.5	0.01	0.05	96.42	0	1.12	1.37	1.87	7.73	0	0	0.19	21.39	0.03	0.03	56.1	7.23	0.7	8.58	0.44	0	0	30	-43.55	-1.08	6.72	34.02	142.51	934	547.84	1090.76	704.6	947.4	579.55	1089.73	586.65
23.99	0	15.93	2.02	0.28	4.72	0.03	8.55	0.08	0.67	7.8	68.14	99.21	-40.28	97.83	0.01	0.07	96.25	0	1.58	1.48	2.18	9.09	0	0	0.17	16.68	0.03	0.02	57.23	7.8	0.67	3.51	0.48	0	0	30	-41.51	-2.95	8.51	34.49	135.71	938.57	557.46	1088.63	706.74	953.29	586.68	1088.63	596.57
24.023	0	16.12	1.99	0.32	4.55	0.03	8.38	0.08	0.94	7.34	67.76	99.09	-39.94	97.44	0.01	0.07	95.75	0	1.53	1.67	2.08	12.71	0	0	0.19	11.46	0.04	0.03	55.94	7.34	0.94	1.04	0.51	0	0	30	-51.1	3.81	8.79	31.05	132.51	942.87	563.18	1089.34	708.94	958.05	587.57	1089.34	605.51
24.057	0	17.59	1.99	0.45	4.57	0.03	8.35	0.07	1.36	5.47	64.82	99.14	-40.04	97.77	0.01	0.07	95.78	0	1.8	1.89	2.57	18.67	0	0	0.26	8.75	0.04	0.05	56.6	5.47	1.36	1.07	0.55	0	0	30	-52.62	-3.1	10.52	29.89	127.07	949.5	567.06	1091.92	706.84	965.34	594.26	1091.92	605.28
24.09	0	17.41	2.01	0.52	4.4	0.03	8.29	0.07	1.42	5.63	65.18	99.14	-41.03	95.95	0.01	0.06	96.27	0	2.92	2.37	5.2	18.96	0	0	0.37	10.16	0.05	0.06	56.19	5.63	1.42	2.98	0.55	0	0	30	-47.36	-6.17	8.51	29.54	121.93	954.86	569.76	1089.67	703.88	968.04	593.77	1089.67	602.44
24.124	0	17.62	2.03	0.69	4.4	0.03	7.87	0.07	1.46	4.24	64.76	99.38	-43.37	97.4	0.01	0.04	96.73	0	3.3	2.92	10.13	17.3	0	0	0.5	9.36	0.05	0.12	59.77	4.24	1.46	5.42	0.6	0	0	30	-45.06	-3.89	6.3	30.06	122.67	956.91	565.63	1091.84	700.56	968.02	589.67	1090.49	596.69
24.157	0	16.93	2.05	0.69	4.32	0.03	7.85	0.06	1.51	3.52	66.13	99.38	-44.44	98.34	0.01	0.03	97.27	0	2.84	2.42	11.43	16.38	0	0	0.57	9.38	0.05	0.06	59.24	3.52	1.51	6.72	0.65	0	0	30	-44.29	-1.6	3.75	30.56	121.59	957.73	561.9	1091.48	695.65	966.29	589.14	1087.87	588.74
24.19	0	14.69	2.06	0.52	4.1	0.03	7.63	0.06	1.57	3.27	70.61	99.32	-45.6	98.22	0	0.02	97.37	0	2.45	2.14	13.42	9.65	0	0	0.6	9.25	0.06	0.04	58.02	3.27	1.57	18.2	0.64	0	0	30	-48.26	1.96	4.41	29.9	123.24	951.12	557.01	1086.69	692.57	960.52	583.05	1083.7	586.89
24.224	0	15.89	2.08	0.39	4.4	0.03	8.31	0.06	1.49	3.33	68.22	99.29	-44.11	98.41	0	0.01	97.75	0	1.53	2.83	8.55	9.06	0	0	0.72	5.11	0.05	0.03	57.07	3.33	1.49	13.02	0.57	0	0	30	-44.12	1.39	3.34	30.29	118.68	950.77	556.53	1081.32	687.08	958.8	580.86	1077.48	582.32
24.257	0	16.28	2.1	0.34	4.61	0.03	8.67	0.06	1.02	3.41	67.44	99.32	-43.53	98.72	0	0	98	0	1.02	2.33	6.33	8.56	0	0	0.86	4.51	0.05	0.02	57.34	3.41	1.47	33.52	0.54	0	0	30	-41.7	-0.28	3.13	31.55	119.29	946.37	549.68	1077.58	680.89	954.24	574.87	1073.48	578.05
24.29	0	16.39	2.1	0.29	4.95	0.03	8.88	0.07	0.76	4.01	67.23	99.42	-42.65	98.25	0	0	97.82	0	0.76	1.6	4.24	5.54	0	0	0.85	3.59	0.06	0.02	59.47	4.01	1.38	66.11	0.49	0	0	30	-39.25	-1.85	3.34	33.76	119.12	938.19	541.51	1069.22	672.54	946.2	567.35	1065.3	569.25
24.324	0	17.59	2.06	0.31	5.44	0.03	8.72	0.07	0.7	5.08	64.82	99.57	-41.43	97.83	0	0.01	96.9	0	0.7	1.21	2.71	5.32	0	0	0.63	2.89	0.06	0.01	64.29	5.08	1.26	97.58	0.46	0	0	30	-32.38	-2.96	3.9	36.28	111.94	932.67	536.65	1061.43	665.41	943.52	560.38	1055.37	564.93
24.357	0	16.55	1.98	0.31	5.29	0.03	8.14	0.07	1.07	4.98	66.91	99.55	-40.45	98.43	0	0.02	95.37	0	1.07	0.65	3.02	4.65	0	0	0.43	3.41	0.07	0.01	65.18	4.98	1.21	83.72	0.48	0	0	30	-29.36	-1.3	3.22	40.78	112.28	925.82	521.83	1049.33	645.33	933.34	544.99	1045.48	550.5
24.391	0	12.22	1.79	0.21	4.22	0.03	7	0.07	0.95	4.34	75.56	98.95	-37.49	96.63	0	0.07	91.52	0	2.28	0.33	2.86	2.08	0	0	0.34	4.17	0.11	0.01	58.33	4.34	0.95	6.61	0.57	0	0	30	-29.66	-5.23	4.48	44.59	104.64	913.44	503.57	1035.8	625.93	925.03	526.4	1029.56	531.13
24.424
24.457
24.491
24.524
24.557	0	13.77	1.06	0.08	3.86	0.19	5.93	0.11	35.15	2.02	72.46	99.51	-34.23	98.52	0	14.18	84.6	0.07	35.15	0.07	0.36	0	0	0	0.72	2.92	0.72	74.74	37.19	2.02	1.13	0	0.83	0.12	1	36	-9.52	1	-0.89	55.03	115.03	825.52	428.89	997.72	610.55	852.45	468.51	967.35	462.99
24.591	0	1.99	0.29	0.05	4.58	0.17	1.42	0.38	32.09	1.07	90.84	76.86	-16.36	98.3	0.04	45.04	63.61	0.17	32.09	0.09	0.29	0	0	0	2.56	0.95	1.1	44.67	23.18	1.07	1.01	0	1.47	0.57	0	36	-18.44	1.7	-1.73	55.47	117.73	819.86	427.2	990.94	605.47	844.11	465.07	961.66	458.62
24.624	0	0.69	0.12	0.06	7.74	0.24	0.53	1.47	36.38	0.82	84.53	94.57	-9.42	98.7	0.07	77.68	49.21	0.46	36.38	0.1	0.84	0	0	0	12.84	0.51	1.78	51.2	16.46	0.82	1.02	0	2.2	3.6	0	36	-10.47	0.36	-2.2	56.24	117.38	809.51	422.02	978.8	600.15	832.63	461.86	949.78	454.5
24.657	0	0.27	0.08	0.1	4.93	0.37	0.23	2.01	40.93	0.61	90.14	97.31	0	98.18	0.09	85.69	25.76	0.29	40.93	0.13	0.82	0	0	0.01	32.4	0.17	2.7	52.29	12.64	0.61	0.6	0	3.76	8.09	0	36	-16.17	2.07	-2.83	56.39	117.59	805.02	419.63	974.51	596.26	827.59	458.59	944.93	450.88
24.691	0	0.09	0.03	0.07	2.14	0.64	0.09	1.82	43.01	0.56	95.71	94.47	0.53	97.94	0.1	83.37	5.6	0.3	43.01	0.11	1.02	0.01	0	0.01	32.28	0.03	3.22	45.28	6.54	0.56	0.35	0	7.64	5.67	0	36	-14.31	2.69	-1.94	57.06	119.38	798.13	415.54	968.81	593.78	821.13	454.2	940.37	448.5
24.724	0	0.08	0.02	0.05	1.84	0.76	0.06	1.81	41.97	0.44	96.31	97.35	2.68	97.93	0.1	83.27	3.47	0.34	41.97	0.08	1.44	0.01	0	0.01	25.3	0.02	3.59	54.92	5.38	0.44	0.23	0	9.72	3.88	0	36	-15.65	2.72	-2.8	57.21	118.59	795.89	413.12	968.02	592.41	819.26	452.3	937.67	445.73
24.758	0	0.04	0	0.02	0.91	3.41	0.03	1.59	39.29	0.24	93.18	92.72	22.58	98.17	0.09	80.39	0.44	0.34	39.29	0.06	0.82	0.01	0	0.03	20.25	0	3.92	44.62	2.82	0.24	0.11	0	24.75	0	0	36	-13.11	2.09	-3.42	57.23	118	793.54	410.61	966.9	591.96	817.31	451.27	935.03	443.2
24.791	0	0.02	0	0.01	0.47	29.04	0.02	1.55	33.47	0.13	45.96	83.15	48.59	98.21	0.1	79.73	0.16	0.39	46.24	0.05	0.87	0.01	0	0.03	15.19	0	4.07	33.47	1.59	0.13	0.06	0	43.16	0	0	36	-13.6	1.98	-2.26	57.45	119.65	792.45	410.19	964.95	590.84	815.98	450.31	935.36	442.41
24.824	0	0.01	0	0.01	0.4	61.96	0.01	1.77	12.16	0.12	13.04	68.33	66.97	98.32	0.1	82.74	0.13	0.61	54.27	0.03	0.71	0	0	0.01	7.67	0	3.57	12.16	1.56	0.12	0.04	0	51.45	0	0	36	-12.07	1.66	-1.35	57.61	118.26	790.34	408.14	964.37	590.62	816.17	448.77	934.2	441.37
24.858	0	0	0	0	0.16	99.13	0	2	4.55	0.05	0	99.58	97.84	98.41	0.09	85.5	0.05	1.01	71.54	0.02	0.77	0	0	0.01	4.55	0	4.22	3.86	0.47	0.05	0.02	0	80.7	0	0	36	-11.79	1.36	-2.02	57.91	119.8	790.76	407.09	966.99	591.8	816.33	449.22	935.77	440.01
24.891	0	0	0	0	0.18	98.07	0.01	1.87	12.43	0.04	0	99.25	95.82	98.41	0.08	83.66	0.04	1.15	64.47	0.02	0.94	0	0	0.02	5.22	0	5.62	12.43	0.34	0.04	0.03	0	77.09	0	0	36	-11.39	1.38	-2.07	59.24	122.78	790.44	405.14	969.65	593.01	815.89	448.09	938.32	438.75
24.924	0	0.01	0	0	0.16	93.92	0	1.68	42.21	0.03	0	99.22	83.17	98.52	0.06	80.98	0.03	1.28	44.06	0.01	1.08	0	0	0.02	6.98	0	5.97	42.21	0.21	0.03	0.05	0	76.79	0	0	36	-9.04	1.01	-0.64	59.66	122.45	791.02	404.79	973.92	596.16	819.88	450.14	941.88	439.68
24.958	0	0.01	0	0	0.22	66.44	0	1.78	68.46	0.03	8.56	99.77	56.34	98.23	0.05	82.23	0.03	1.39	24.21	0.01	1.42	0	0	0.02	7.02	0	5.44	86.75	0.18	0.03	0.07	0	68.46	0	0	36	-10.46	1.91	-1.91	59.87	119.92	795.47	404.89	980.95	599.28	825.86	451	945.15	438.72
24.991	0	0.02	0	0.01	0.3	26.72	0.01	1.75	60.37	0.03	48.28	99.91	38.28	98.51	0.05	81.93	0.02	1.28	10.3	0.02	0.91	0	0	0.03	12.81	0	6.36	98.96	0.13	0.03	0.1	0	60.37	0	0	36	-10.96	1.03	-1.04	61.27	122.52	797.79	403.57	985.65	600.31	828.72	449.29	950.78	438.67
25.024	0	0.03	0	0.01	0.46	11.01	0.01	2.19	52.33	0.05	77.99	99.94	26.19	98	0.03	87.53	0.02	1.26	7.05	0.02	0.88	0	0	0.05	23.19	0	5.77	99.02	0.1	0.03	0.12	0	52.33	0	0	36	-8.57	2.53	-2.75	60.11	123.22	815.48	409.11	999.38	603.07	842.45	453.81	965.26	443.75
25.058	0	0.04	0	0.02	0.59	7.63	0.01	2.39	47.3	0.08	84.74	99.95	18.99	98.18	0.03	89.92	0.02	1.03	9.84	0.03	0.88	0	0	0.08	37.41	0	6.43	99.16	0.09	0.03	0.12	0	47.3	0	0	36	-10.72	2.07	-0.61	60.67	124.72	817.03	405.69	1008.53	605.97	849.09	452.56	973.32	441.62
25.091	0	0.04	0	0.03	0.63	7.41	0.02	2.34	45.29	0.1	85.18	99.95	15.52	96.87	0.03	89.64	0.02	0.77	13.23	0.05	0.78	0.01	0	0.1	51.47	0	7.48	98.43	0.09	0.03	0.13	0	45.29	0	0	36	-8.15	4.83	-2.71	59.95	127.72	831.24	405.23	1024.19	607.87	860.59	454.11	987.59	440.55
25.125	0	0.04	0	0.05	0.8	9.15	0.03	2.69	41.24	0.12	81.69	99.9	16.84	96.74	0.05	92.8	0.02	0.99	25.29	0.06	1.73	0.01	0	0.12	58.62	0	8.09	86.97	0.11	0.03	0.08	0	41.24	0	0	36	-9.34	5.05	-2.2	60.46	128.91	831.69	399.81	1034.74	612.98	865.99	450.73	994.13	436.66
25.158	0	0.04	0	0.03	0.92	9.76	0.02	2.94	39.23	0.14	80.47	99.87	21.42	96.03	0.09	94.73	0.02	1.24	30.5	0.09	1.39	0.01	0	0.14	43.67	0	7.87	81.28	0.11	0.03	0.08	0	39.23	0	0	36	-10.95	6.07	-1.37	59.99	130.62	840.38	400.22	1040.48	609.3	873.11	449.77	1003.09	436.88
25.191	0	0.02	0	0.02	1.01	12.68	0.02	3.24	38.83	0.15	74.64	99.44	30.41	96.36	0.14	96.55	0.02	1.73	36.49	0.13	1.62	0.01	0	0.15	30.75	0	8.24	61.2	0.1	0.04	0.08	0	38.83	0	0	36	-12.94	5.62	-0.93	59.64	131.18	844.7	398.43	1047.41	609.72	878.85	447.86	1009.43	435.33
25.225	0	0.03	0	0.02	1.23	17.82	0.02	3.62	48.54	0.25	64.36	99.62	33.18	95.44	0.17	97.82	0.01	3.18	48.54	0.12	2.23	0.01	0	0.25	24.01	0	9.98	64.96	0.1	0.04	0.11	0	36.31	0	0	36	-8.47	6.79	-3.58	58.62	129.59	857.36	391.59	1058.48	602.02	889.29	444.84	1017.56	426.34
25.258	0	0.03	0	0.01	1.41	21.25	0.02	3.98	53.89	0.27	57.51	99.86	34.45	94.13	0.26	97.87	0.01	5.45	53.89	0.11	1.51	0.01	0	0.27	13.69	0	10.44	77.5	0.09	0.04	0.11	0	35.55	0	0	36	-9.97	8.12	-3.46	58.36	127.63	861.09	388.85	1062.72	599.47	894.47	441.76	1020.74	423.19
25.291	0	0.04	0	0.01	1.83	14.03	0.02	4.56	52.41	0.4	71.94	99.9	30.24	96.11	0.5	97.88	0.01	8.6	52.41	0.11	1.54	0	0	0.4	7.42	0	10.78	81.49	0.08	0.04	0.12	0	31.8	0	0	36	-12.6	5.97	-2.07	59.14	131.23	862.24	383.91	1067.25	596.99	896.67	436.65	1026.73	419.19
25.325	0	0.07	0	0.01	2.99	6.19	0.03	5.4	55.19	1.21	87.63	99.93	20.3	96.94	0.82	97.82	0.01	12.62	55.19	0.08	1.21	0	0	1.49	5.92	0	11.56	86.51	0.05	0.04	0.25	0	22.27	0	0	36	-13.26	4.73	-2.3	59.1	132.85	863.86	379.98	1070.34	594.18	898	433.64	1029.53	414.94
25.358	0	0.08	0	0.01	3.73	7.85	0.02	7.25	55.31	1.18	84.3	99.93	22.94	95.43	1.14	97.91	0.01	19.73	55.31	0.07	1.18	0	0	1.5	5.53	0	12.08	85.56	0.05	0.04	0.21	0	24.5	0	0	36	-8.45	6.81	-3.83	58.31	133.49	868.86	376.61	1076.19	592.32	901.94	434.14	1033.39	410.91
25.392	0	0.11	0	0.02	4.37	6.5	0.03	6.95	62.84	1.37	86.09	99.94	18.57	95.81	1.03	97.09	0.01	19.58	62.84	0.06	1.37	0	0	2.92	7.76	0	13.39	88.44	0.05	0.05	0.21	0	18.87	0	0	30	-7.9	6.35	-5.34	58.19	131.42	873.51	375.36	1080.52	592.45	905.84	431.31	1035.5	409.92
25.425	0	0.11	0	0.02	3.71	11.77	0.04	6.49	65.46	1.35	76.47	99.96	21.84	94.48	1.14	95.52	0.01	19.28	65.46	0.05	1.35	0	0	3.5	12.46	0	16.3	95.12	0.04	0.05	0.18	0	23.37	0	0	30	-6.99	7.8	-5.65	58.01	130.95	875.51	375.07	1081.37	591.51	907.15	430.33	1036.48	409.81
25.458	0	0.11	0	0.02	3.66	15.06	0.04	6.18	69.75	1.31	69.88	99.97	21.89	96.16	1.24	94.97	0.01	18.44	69.75	0.03	1.31	0	0	3.66	18.92	0	19.77	98.56	0.04	0.05	0.19	0	23.74	0	0	30	-12.07	5.9	-5.2	57.88	132.12	876.67	374.16	1082.09	588.64	907.85	427.98	1038.41	407.79
25.492	0	0.09	0	0.02	2.55	31.8	0.04	5.66	70.3	1.16	43.2	99.97	28.22	94.28	1.38	94.3	0.01	16.71	70.3	0.03	1.16	0	0	5.37	28.98	0	19.11	99.21	0.05	0.07	0.13	0	32.12	0	0	30	-11.97	7.99	-6.47	58.23	136.04	876.87	371.71	1082.74	586.69	904.86	426.01	1039.23	404.77
25.525	0	0.09	0	0.03	2.41	50.95	0.04	6.59	74.78	1.07	24.05	99.97	33.46	93.32	1.33	96.04	0.01	18.91	74.78	0.03	1.07	0.01	0	5.34	37.93	0	16.02	99.29	0.07	0.1	0.13	0	37.02	0	0	30	-7.13	8.82	-6.62	58.19	137.76	875.54	371.24	1080.75	586.78	902.06	426.64	1038.19	405.49
25.558	0	0.11	0	0.05	2.87	54.82	0.07	7.5	77.75	1.05	20.18	99.97	30.37	93.24	1.36	96.54	0.01	21.71	77.75	0.03	1.05	0.02	0	6.76	55.77	0	19.48	99.26	0.07	0.1	0.15	0	36.9	0	0	30	-9.78	8.88	-6.56	57.95	136.38	875.1	371.86	1077.28	583.82	900.83	425.07	1035.78	405.32
25.592	0	0.15	0	0.07	3.6	65.9	0.09	10.3	79.86	1.18	9.1	99.98	30.52	93.05	1.22	97.76	0.01	28.96	79.86	0.04	1.18	0.04	0	9.23	71.23	0	20.48	99.01	0.09	0.13	0.18	0	40	0	0	30	-10.46	9.03	-7.32	58.03	134.65	873.03	373.16	1073.81	583.57	898.29	426.08	1031.4	405.8
25.625	0	0.2	0	0.12	4.51	59.42	0.14	12.13	79.87	1.09	15.58	99.98	24.42	92.41	1.26	98.65	0.01	32.44	79.87	0.04	1.09	0.02	0	10.83	84.85	0	19.01	99.49	0.08	0.14	0.24	0	37.51	0	0	30	-12.55	9.5	-7.25	58.49	136.51	867.57	374.2	1069.51	583.88	892.17	426	1027.61	408.89
25.658	0	0.25	0	0.15	5.64	57.02	0.17	13.72	80.02	0.99	17.98	99.98	21.62	91.12	1.15	98.86	0.01	35.72	80.02	0.05	0.99	0.01	0	12.59	90.9	0	24.04	99.83	0.07	0.14	0.42	0	36.55	0	0	30	-8.74	10.36	-6.39	58.75	135.8	860.37	376.62	1062.07	588.63	886.28	429.16	1020.82	410.69
25.692	0	0.33	0	0.19	7.4	54.9	0.3	17.27	80.73	1.2	20.1	99.98	16.9	90.32	1.13	99.4	0.01	41.73	80.73	0.07	1.2	0	0	20.71	96.25	0	23.96	99.93	0.04	0.14	0.94	0	35.42	0	0	30	-10.92	10.83	-5.72	59.1	139.33	851.34	376.29	1055.19	589.56	876.93	427.92	1015.29	411.53
25.725	0	0.49	0	0.21	11	45.72	0.35	23.32	76.71	1.27	29.28	99.98	12.81	92.5	1.01	99.47	0.01	50.83	76.71	0.07	1.27	0	0	22.52	98.49	0	26.41	99.95	0.03	0.11	1.47	0	34.16	0	0	30	-10.6	9.44	-3.64	59.97	138.87	836.89	369.19	1042.32	584.86	865.61	419.58	1003.84	406.22
25.759	0	0.66	0	0.28	14.57	19.48	0.64	25.68	66.02	2.4	49.32	99.98	0	91.13	1	99.45	0.01	53.95	66.02	0.06	2.4	0	0	32.52	99.46	0	28.34	99.98	0.02	0.09	3.19	0	28.42	0	0	30	-8.54	10.35	-3.03	60.1	141.14	824.27	363.7	1034.76	585.53	854.91	414.82	995.56	403.03
25.792	0	0.57	0	0.3	13.22	16.21	0.94	21.35	65.97	2.3	57.3	99.98	0	90.24	1.04	99.4	0	48.17	65.97	0.07	2.3	0	0	38.43	99.73	0	32.21	99.96	0.02	0.09	5.02	0	26.44	0	0	30	-9.98	10.88	-3.39	59.92	142.66	816.86	362.65	1027.47	583.97	846.4	413.99	988.49	401.15
25.825	0	0.62	0	0.31	14.49	8.65	0.99	21.79	56.68	1.72	56.42	99.98	0	90.63	1.27	99.29	0	48.68	56.68	0.07	1.72	0	0	39.59	99.83	0	33.44	99.93	0.02	0.09	6.89	0	24.76	0	0	30	-9.1	10.65	-3.4	59.82	144.59	808.03	361.42	1019.39	583.95	836.86	412.74	980.94	400.64
25.859	0	0.6	0	0.36	13.65	4.87	2.28	17.73	55.8	1.28	64.54	99.98	-1.86	92.05	1.28	99.03	0	42.77	55.8	0.06	1.28	0	0	52.33	99.87	0	33.37	99.93	0.01	0.09	16.38	0	19.69	0	0	30	-10.16	9.75	-4.82	59.75	144.44	801.37	361.73	1012.87	583.84	828.9	414.47	972.53	399.13
25.892	0	0.53	0	0.37	13.07	5.11	2.58	14.9	58.12	0.85	70.21	99.98	-1.87	92.75	0.98	98.77	0	38.34	58.12	0.05	0.85	0	0	53.84	99.9	0	41.95	99.92	0.01	0.08	17.79	0	18.97	0	0	30	-10.4	9.25	-5.08	59.71	144.16	797.65	361.89	1008.51	583.05	824.74	414.73	968.04	399.05
25.925	0	0.46	0	0.37	11.42	5.56	3.56	12.85	60.6	0.88	74.3	99.98	-3.17	89.38	1.06	98.7	0	34.23	60.6	0.06	0.88	0	0	59.23	99.93	0	41.62	99.95	0.01	0.06	24.27	0	18.51	0	0	30	-7.35	11.35	-4.17	59.74	141.25	789.19	361.29	1000.84	584.8	819.12	413.18	959.82	400.74
25.959	0	0.46	0	0.4	10.53	5.23	7.15	11.23	63.73	0.84	77.54	99.98	-8.2	92.95	0.73	98.04	0	31.56	63.73	0.04	0.84	0	0	71.12	99.9	0	39.81	99.94	0.01	0.05	31.58	0	16.35	0	0	30	-9.79	9.11	-4.63	59.66	142.86	786.43	363.3	994.47	581.91	813.29	415.29	955.36	400.25
25.992	0	0.43	0.01	0.39	9.99	8.1	8.46	10.94	70.4	0.83	78.12	99.98	-5.13	93.93	0.75	98.05	0	30.83	70.4	0.04	0.83	0.01	0	73.79	99.88	0	39.49	99.93	0.01	0.05	30.5	0	17.14	2.23	0	30	-8.88	8.3	-5.04	59.61	141.1	783.01	364.92	989.18	581.76	809.49	417.26	949.69	401.28
26.025	0	0.46	0.01	0.39	11.34	12.33	8.94	11.85	77.91	1.07	75.34	99.98	-1.4	93.56	0.66	98.26	0	32.88	77.91	0.04	1.07	0.01	0	74.01	99.81	0	44.98	99.93	0.01	0.04	34.91	0	17.52	4.25	0	30	-9.84	8.62	-5.08	59.86	138.92	780.09	366.41	984.16	580.81	806.64	417.7	944.71	402.36
26.059	0	0.65	0.01	0.4	16.19	11.66	9.4	16.18	77.67	1.1	67.61	99.98	-2.29	94.04	0.56	98.11	0	41.84	77.67	0.04	1.1	0.01	0	74.85	99.81	0	48.6	99.89	0.01	0.02	46.27	0	17.08	5.03	0	30	-9.65	8.21	-5.86	59.77	137.2	778.11	367.95	980.09	579.38	803.72	419.22	940.07	404.01
26.092	0	0.72	0.01	0.38	19.28	16.26	6.82	18.77	80.87	1.33	61.45	99.98	0	93.52	0.41	97.99	0	46.42	80.87	0.03	1.33	0.01	0	69.05	99.71	0	56.28	99.84	0.01	0.02	42.64	0	18.91	7.66	0	30	-10.77	8.66	-4.38	60.51	135.45	777.42	370.46	975.74	578.62	803.68	419.59	938.4	405.62
26.126	0	0.79	0.01	0.34	21.04	15.44	2.93	22.23	75.64	0.89	55.54	99.98	0	94.69	0.38	98.34	0	51.21	75.64	0.03	0.89	0	0	54.89	99.23	0	54.05	99.43	0.01	0.02	36.66	0	21.02	12.21	0	30	-6.95	7.59	-3.33	60.89	134.63	775.5	372.62	974.25	581.66	803.5	423.22	937.4	409.14
26.159	0	0.7	0.01	0.3	18.49	21.97	1.65	21.42	79.11	0.75	56.06	99.98	0	90.9	0.39	98.11	0	50.29	79.11	0.03	0.75	0	0	44.9	97.95	0	50.38	98.84	0.01	0.02	30.27	0	23.13	11.13	0	30	1.37	10.49	-1.49	60.63	133.99	779.52	378.69	979.43	589.26	810.51	433.25	943.56	417.44
26.192	0	0.56	0.01	0.26	15.45	23.13	0.99	18.49	76.29	0.48	53.73	99.97	0	91.2	0.33	97.79	0	46.26	76.29	0.02	0.48	0	0	37.55	95.82	0	51.92	97.82	0.01	0.02	27.88	0	25.16	10.49	0	30	-2.16	10.31	-2.01	60.64	130.69	787.11	387.07	987.67	599.04	819.47	438.97	949.48	425.6
26.226	0	0.42	0.01	0.21	12.2	25.37	0.47	15.4	72.95	0.39	49.63	99.97	5.43	91.98	0.39	97.44	0	41.26	72.95	0.03	0.39	0	0	26.61	92.9	0	53.95	97.97	0.02	0.02	17.76	0	27.94	9.59	0	30	-5.05	9.8	-0.92	60.9	130	793.92	394.18	993.01	603.34	826.97	444.92	956.36	432.33
26.259	0	0.3	0	0.17	8.9	25.79	0.35	11.91	69.75	0.6	49.21	99.97	7.62	94	0.35	96.86	0	34.73	69.75	0.04	0.6	0	0	24.13	88.24	0	53.47	98.37	0.02	0.02	15.72	0	29.76	8.1	0	30	-7.22	8.25	-1.65	61.24	130.85	804.42	401.34	1002.35	609.21	835.67	450.94	965.94	438.67
26.292	0	0.17	0	0.12	4.76	22.55	0.19	7.44	58.49	0.54	54.91	99.97	9.9	94.04	0.31	95.93	0	23.23	58.49	0.04	0.54	0	0	19.25	82.15	0	50.43	99.28	0.02	0.02	12.14	0	33.89	4.78	0	30	-7.13	8.21	-0.6	61.15	130.1	815.27	408.23	1011.58	613.98	847.1	457.22	976.72	446
26.326	0	0.12	0	0.09	3.38	29.41	0.13	5.93	58.66	0.66	45.59	99.97	15.1	94.09	0.23	96.11	0	17.29	58.66	0.04	0.66	0	0	16.33	77.35	0	49.12	99.72	0.02	0.01	7.59	0	37.02	2.68	0	30	-11.36	8.16	0.72	61.94	129.37	822.21	411.74	1016.85	614.29	854.83	458.59	983.86	449.31
26.359	0	0.1	0	0.09	2.44	15.96	0.12	4.39	50.41	0.47	68.08	99.97	9.41	96.34	0.2	95.66	0	10.16	50.41	0.04	0.47	0	0	15.69	74.77	0	39.21	99.8	0.02	0.01	6.7	0	34.17	0.33	0	30	-8.49	5.65	0.48	61.69	128.38	831.82	413.76	1025.28	616.05	864.05	461.01	992.09	451.7
26.393	0	0.09	0	0.11	1.87	10.07	0.1	3.35	41.16	0.51	79.86	99.97	6.18	95.99	0.13	93.28	0	5.89	41.16	0.05	0.51	0	0	10.27	79.37	0	37.79	99.88	0.02	0.01	4.13	0	34.13	0	0	30	-5.53	6.12	-0.01	61.63	125.18	838.71	411.38	1034.24	617.13	873.18	460.03	997.93	449.67
26.426	0	0.1	0	0.14	1.82	4.73	0.09	2.97	34.97	0.6	90.55	99.96	0	96.42	0.1	92.39	0	3.8	34.97	0.07	0.6	0	0	7.7	81.14	0	34.14	99.84	0.02	0.02	3.46	0	29.98	0	0	30	-9.62	5.53	0.94	62.28	119.06	840.8	410.91	1034.83	614.95	878.39	456.44	997.21	448.85
26.459	0	0.11	0	0.16	1.77	2.51	0.1	2.67	28.72	0.55	94.67	99.96	0	95.32	0.08	90.21	0	3.35	28.72	0.08	0.55	0	0	7	83.24	0	31.94	99.79	0.02	0.02	3.78	0	27.29	0	0	30	-10.02	6.93	0.57	61.62	123.6	850.83	411.84	1044.25	614.11	885.58	458.56	1008.81	449.05
26.493	0	0.12	0	0.19	1.76	2.46	0.1	2.46	30.09	0.94	95.07	99.95	0	95.56	0.06	88.98	0.01	2.59	30.09	0.08	0.94	0.01	0	4	86.31	0	35.09	99.82	0.02	0.02	3.33	0	26.41	0	0	30	-9.47	6.65	2.2	61.89	121.37	852.01	411.54	1044.68	612.58	888.99	458.03	1010.07	449.58
26.526	0	0.13	0	0.21	1.69	2.8	0.11	2.05	34.82	1.02	94.41	99.94	0	97.54	0.05	85.09	0.01	2.01	34.82	0.09	1.02	0.01	0	3.13	88.43	0	40.49	99.88	0.02	0.03	3.09	0	25.18	0.58	0	30	-7.91	3.6	0.79	61.85	118.58	854.83	411.67	1045.93	612.72	891.05	457.6	1009.33	449.17
26.559	0	0.15	0.01	0.23	1.6	2.38	0.13	1.76	36.38	1.47	95.24	99.92	0	97.95	0.05	81.52	0.01	1.84	36.38	0.14	1.47	0.01	0	3.63	89.13	0	40.44	99.9	0.02	0.03	2.85	0	22.9	4.03	0	30	-11.78	2.66	1.89	61.98	118.26	856.26	411.18	1046.01	609.75	892.88	454.95	1010.97	448.56
26.593	0	0.18	0.01	0.26	1.31	2.02	0.17	1.21	38.59	2.24	95.95	99.83	0	97.89	0.06	73.08	0.01	1.09	38.59	0.25	2.24	0.02	0	3.74	88.4	0.01	43.1	99.9	0.01	0.03	2.19	0	20.3	6.45	0	30	-11.03	2.81	1.71	61.91	115.22	858.48	409.16	1047.14	607.59	895.87	451.83	1010.98	446.69
26.626	0	0.19	0.01	0.27	1.2	2.13	0.19	0.98	38.95	2.8	95.74	99.75	0	97.69	0.06	68.2	0.02	1	38.95	0.34	2.8	0.03	0	4.52	88.99	0.01	50.25	99.84	0.01	0.02	2.09	0	20.59	5.69	0	30	-11.82	3.28	1.3	61.94	117.07	859.43	407.93	1045.32	602.72	894.18	450.59	1011.09	444.45
26.659	0	0.2	0.04	0.28	1.21	3.25	0.22	0.86	45.23	3.27	93.5	99.68	0	97.32	0.06	64.9	0.02	1.15	45.23	0.41	3.27	0.03	0	5.4	89.86	0.01	61.26	99.72	0.01	0.02	2.28	0	21.28	14.48	0	30	-13.24	4.04	-0.42	62.1	115.8	860.47	406.98	1041.46	597.23	891.87	447.55	1007.53	441.82
26.693	0	0.25	0.3	0.31	0.96	7.35	0.38	0.55	60.5	2.78	85.3	99.54	0	97.81	0.08	53.8	0.02	1.24	60.5	0.31	2.78	0.01	0	7.95	94.06	0.01	70.52	99.78	0	0.01	2.26	0	21.23	31.84	0	30	-11.79	3.01	-0.47	61.38	115.2	860.78	406.36	1038.77	593.42	890.95	447.22	1005.97	440.74
26.726	0	0.23	0.47	0.29	0.84	17.84	0.43	0.54	70.61	2.22	64.32	99.8	4.93	97.66	0.12	53.38	0.02	1.45	70.61	0.44	2.22	0	0	9.55	96.77	0	69.5	99.86	0	0.01	2.28	0	25.12	38.8	0	30	-13.07	3.34	-1.89	60.92	113.51	861.09	406.54	1035.38	590.14	889.04	445.92	1002.37	439.48
26.76	0	0.23	0.62	0.28	0.86	20.04	0.5	0.61	74.23	1.28	59.92	99.85	5.61	97.06	0.16	56.06	0.01	1.72	74.23	0.44	1.28	0	0	11.76	96.47	0	61.24	99.94	0	0.01	2.3	0	24.56	41.62	0	30	-5.56	4.52	-4.22	60.63	114.3	859.07	406.15	1032.74	589.64	884.31	448.52	998.31	440.34
26.793	0	0.17	0.5	0.23	0.77	28.08	0.35	0.85	73.21	1.32	46.92	99.83	10.49	97.17	0.19	63.76	0.01	1.74	73.21	0.44	1.32	0	0	11.29	94.54	0	44.93	99.81	0	0	1.69	0	29.05	44.55	0	30	-8.24	4.32	-3.99	61.09	116.35	853.93	406.34	1027.26	588.4	878.07	447.98	994.17	440.41
26.826	0	0.11	0.29	0.14	0.56	61.5	0.2	0.98	79.4	1.24	13.5	99.89	25.39	97.38	0.21	67.2	0.01	1.72	79.4	0.62	1.24	0	0	8.14	89.91	0	35.04	98.76	0	0	1.15	0	38.53	46.81	0	30	-8.48	3.92	-3.15	60.56	116.03	846.31	405.36	1018.28	586.22	870.65	445.97	986.51	439.52
26.86	0	0.04	0.04	0.06	0.38	91.87	0.08	1.46	82.82	1.83	0	99.78	48.4	97.61	0.16	76.76	0.02	2.02	82.82	0.6	1.83	0	0	6.51	80.24	0	22.01	86.88	0	0	0.69	0	54.31	41.63	0	30	-9.34	3.45	-3.26	60.16	118.36	838.29	405.91	1011.03	586.97	861.67	446.79	979.85	440.21
26.893	0	0.01	0.02	0.02	0.27	98.47	0.03	1.75	52.21	2.17	0	98.26	82.72	97.67	0.13	81.72	0.02	1.52	91.34	0.7	2.17	0	0	3.58	52.21	0	14.16	19.44	0	0	0.41	0.01	65.55	42.47	0	30	-7.81	3.33	-1.09	58.79	116.66	829.23	411.67	1000.33	592.48	854.62	451.24	971.17	446.1
26.926	0	0	0	0.01	0.18	99.55	0.01	1.77	34.56	1.54	0	99.09	90.09	98.02	0.11	82.74	0.02	0.77	92.71	0.8	1.54	0	0	2.32	34.56	0	9.41	5.5	0	0	0.34	1.09	75.86	33.91	0	30	-11.41	2.49	-0.54	55.93	116.17	825.49	422.97	992.39	598.44	849.48	460.07	965.6	456.66
26.96	0	0	0	0	0.14	99.87	0.01	2.1	12.13	0.65	0	99.87	96.39	98.51	0.08	87.29	0.02	0.41	90.48	0.65	0.58	0.01	0	1.13	12.13	0	6.62	1.92	0.01	0	0.17	7.49	87.95	18.09	0	30	-16.6	1.05	-0.28	53.46	116.87	822.35	433.3	986.36	603.92	844.76	469.39	961.55	465.26
26.993	0	0	0	0	0.14	99.8	0	2.21	2.26	0.4	0	99.88	99.13	98.63	0.04	88.86	0.02	0.17	83.06	0.4	0.15	0.01	0	0.52	2.26	0	5.41	0.69	0.01	0	0.13	54.25	88.29	18.33	0	30	-17.51	0.62	0.19	51.76	117.23	820.23	445.3	981.67	612.82	841.57	480.18	958.76	477.26
27.026	0	0	0	0	0.12	99.6	0	2.08	0.69	0.27	0	99.91	99.56	98.77	0.02	87.46	0.02	0.1	66.52	0.4	0.15	0.02	0	0.27	0.69	0	4.3	0.64	0.01	0	0.11	86.01	90.23	12.96	0	30	-20.14	-0.08	-0.06	49.86	116.87	819.03	457.89	980.01	624.14	840.06	491.35	956.92	490.15
27.06	0	0	0	0	0.1	99.44	0	1.83	0.41	0.15	0	99.95	99.68	98.41	0.01	84.38	0.02	0.06	54.31	0.45	0.32	0.15	0	0.15	0.41	0	3.4	0.19	0.03	0	0.09	97.71	93.49	0.57	0	30	-21.38	-1.36	-1.31	46.49	118.15	820.39	471.41	977.73	632.76	837.82	505.67	955.91	501.83
27.093	0	0	0	0	0.1	97.18	0	1.63	0.34	0.11	0	99.92	99.62	98.36	0	81.51	0.03	0.03	30.03	0.19	0.56	0.33	0	0.11	0.34	0	3.15	0.1	0.04	0	0.12	98.79	91.08	0	0	30	-23.34	-1.54	0.67	43.87	117.66	821.68	484.06	972.82	638.27	838.05	516.27	955.67	513.55
27.127	0	0	0	0	0.07	91.92	0	1.11	0.46	0.04	0	99.92	94.56	98.07	0	72.2	0.03	0.02	9.91	0.1	0.85	0.55	0	0.04	0.46	0	2.26	0.1	0.13	0	0.12	99.31	91.38	0	0	30	-29.93	-2.37	0.02	42.43	121.13	825.59	492.13	970.43	636.97	836.52	524.87	957.45	518.02
27.16	0	0	0	0	0.04	87.19	0	0.57	0.96	0.03	0	99.87	89.8	97.52	0	55.96	0.06	0.01	7.48	0.06	0.91	0.88	0	0.03	0.96	0	1.5	0.15	0.31	0	0.13	97.75	88	0	0	30	-33.56	-3.64	0.81	40.84	117.83	827.6	498.59	967.34	638.33	838.38	530.74	955.94	522.84
27.193	0	0.01	0	0	0.02	73.11	0.01	0.2	1.33	0.03	1.89	99.65	81.54	96.29	0	31	0.12	0.01	3.52	0.04	0.64	0.48	0	0.03	1.33	0	0.87	0.24	0.44	0	0.16	94.15	81.8	0	0	30	-35.38	-5.71	0.19	40.06	118.83	829.21	501.33	968.03	640.15	838.51	534.33	956.9	524.08
27.227	0	0.01	0	0	0.02	38.86	0.01	0.08	2.05	0.01	36.14	97.42	67.35	97.35	0	10.15	0.46	0	2.55	0.06	1.07	1.08	0	0.01	2.05	0	0.4	0.25	1.33	0.01	0.13	94.59	69.27	0	1	36	-35.55	-3.98	0.6	40.53	116.55	830.97	503.91	966.58	639.52	840.14	534.86	956.42	527.04
27.26	0	0.02	0	0	0.02	20.61	0.02	0.07	3.69	0.01	58.78	91.28	58.23	97.59	0	4.1	0.79	0	2.51	0.08	1.31	1.36	0	0.01	3.69	0	0.24	0.25	1.49	0.01	0.16	94.55	61.28	0	0	36	-36.77	-3.5	1.75	40.04	118.45	833.39	505.56	968.33	640.5	842.26	535.6	960.56	529.82
27.293	0	0.02	0	0.01	0.03	9.55	0.03	0.06	7.01	0.02	80.9	73.64	48.81	97.83	0	2.56	1.37	0	2.83	0.06	0.91	0.88	0	0.01	7.01	0.01	0.22	0.28	2.63	0.02	0.18	86.91	53.06	0	0	36	-35.24	-2.96	1.41	40.53	119.6	836.91	505.85	973.02	641.96	845.5	536.62	964.94	530.37
27.327	0	0.06	0.02	0.01	0.05	1.34	0.06	0.06	9.77	0.02	97.33	12.61	27.77	98.04	0	1.67	3.52	0	2.91	0.03	0.48	0.62	0	0.01	9.77	0.01	0.2	0.33	6.59	0.02	0.36	62.08	34.62	0	0	36	-36.46	-2.44	1.06	39.51	122.44	841.31	508.46	978.31	645.46	848.69	540.79	970.82	532.15
27.36	0	0.07	0.02	0.02	0.06	0.8	0.07	0.06	12.64	0.02	98.4	6.5	21.89	97.78	0	1.11	4.3	0	2.69	0.03	0.25	0.4	0	0.01	12.64	0.02	0.17	0.56	7.23	0.02	0.48	81.33	30.08	0	0	36	-37.1	-3.08	0.84	38.94	119.97	847.25	510.35	984.81	647.9	855.96	542.72	975.56	533.3
27.394	0	0.21	0.11	0.04	0.16	0.1	0.19	0.06	11.43	0.03	99.59	0.5	0	97.31	0	0.67	11.92	0	2.2	0.03	0.16	0.31	0	0.01	13.85	0.05	0.25	0.92	13.38	0.03	1.65	90.12	11.43	0	0	36	-39.11	-4.05	1.72	37.86	123.43	855.27	513.6	993.79	652.11	863.46	545.03	986.67	537.69
27.427	0	0.34	0.17	0.06	0.24	0.06	0.29	0.06	7.45	0.04	99.33	1.09	0	97.38	0	0.72	17.27	0	1.9	0.02	0.14	0.26	0	0.01	15.33	0.08	0.34	0.88	19.68	0.04	2.42	84.01	7.45	0	0	36	-34.69	-3.92	0.64	38.7	122.54	864.05	516.53	1002.99	655.46	871.94	549.56	994.14	540.41
27.46	0	0.35	0.17	0.06	0.25	0.06	0.3	0.06	7.1	0.04	99.3	1.14	0	95.96	0	1.17	17.77	0	1.61	0.01	0.12	0.25	0	0.02	16.25	0.11	0.43	0.98	19.8	0.04	2.93	68.03	7.1	0	0	36	-37.53	-6.17	1.27	37.57	125.04	875.72	518.92	1015.51	658.71	883.35	552.21	1008.03	542.76
27.494	0	0.99	0.37	0.1	0.59	0.04	0.9	0.06	3.27	0.06	98.03	9.3	-7.51	96.33	0	2.64	38.36	0	1.98	0.01	0.09	0.25	0	0.05	19.95	0.5	0.76	0.97	26.63	0.06	8.43	61.6	3.27	0	0	36	-38.3	-5.67	1.31	37.33	127.2	885.59	521.11	1026.02	661.54	892.51	554.53	1019.36	545.09
27.527	0	1.36	0.45	0.12	0.84	0.03	1.27	0.07	2.45	0.06	97.27	18.34	-13.13	96.72	0	4.81	45.85	0.01	1.74	0.01	0.07	0.27	0	0.06	21.39	0.96	0.91	0.7	28.9	0.06	11.37	84.79	2.45	0	0	36	-36.18	-5.08	0.77	37.94	127.91	900.3	521.89	1041	662.59	906.39	554.77	1034.11	547.8
27.56	0	1.17	0.39	0.12	0.73	0.04	1	0.07	3.17	0.07	97.65	14.56	-8.86	97.2	0	3.95	40.81	0.01	3.17	0	0.08	0.58	0	0.06	19.56	1.01	0.99	0.62	30.5	0.07	11.1	82.45	2.7	0	0	36	-42.76	-4.26	3.23	37.05	133.37	909.31	515.03	1056.02	661.74	918.13	546.98	1051.46	543.4
27.594	0	1.57	0.52	0.12	0.89	0.04	1.42	0.06	3.34	0.07	96.85	23.61	-13.64	97.11	0	3.38	47.98	0	3.34	0	0.09	0.65	0	0.07	19.06	2.27	0.92	0.49	30.74	0.07	12.81	95.57	1.92	0.25	0	36	-38.86	-4.43	3.05	36.79	129.49	925	514.4	1071.41	660.8	935.36	544.38	1064.84	542.48
27.627	0	1.22	0.45	0.11	0.72	0.04	1.09	0.06	3.1	0.07	97.56	14.3	-10.19	97.5	0	2.91	41.97	0	3.1	0	0.11	0.46	0	0.06	19.03	2.31	0.87	0.49	29.08	0.07	11.22	95.83	2.02	0.15	0	36	-38.28	-3.68	5.41	36.87	131.77	938.73	509.16	1088.62	659.04	952.16	537.74	1083.87	541.51
27.66	0	1.12	0.41	0.11	0.7	0.04	0.97	0.06	4.03	0.08	97.76	12.93	-8.16	97.57	0	3.45	40.3	0	4.03	0.01	0.13	0.32	0	0.06	17.15	3.56	0.68	0.63	29.3	0.08	9.37	83.88	2.25	0	0	36	-39.23	-3.53	6.26	36.16	131.75	947.71	503.53	1100.75	656.57	963.6	532.27	1095.28	536.76
27.694	0	0.78	0.33	0.1	0.51	0.04	0.65	0.06	3.06	0.08	98.44	6.26	-3	96.34	0	2.59	32.13	0	3.06	0.01	0.24	0.2	0	0.06	15.96	4.9	0.49	0.55	27.52	0.08	9.69	88.42	2.85	0	0	36	-41.48	-5.65	6.11	35.02	126.72	957.79	501.75	1110.29	654.25	975.54	529.82	1102.23	532.76
27.727	0	0.72	0.29	0.09	0.49	0.05	0.55	0.06	6.67	0.1	98.55	6.33	0	93.15	0	2.09	29.83	0	6.67	0.02	0.44	0.34	0	0.06	12.36	4.35	0.47	0.33	29.97	0.1	8.83	83.1	3.57	0	1	42	-34.46	-8.95	8.16	36.6	115.33	964.06	500.82	1116.83	653.58	989.12	527.78	1104.26	534.28
27.761	0	0.47	0.19	0.12	0.34	0.07	0.28	0.06	8.89	0.13	99.06	3.45	0	88.75	0	1.42	16.23	0	8.89	0.03	2.57	2.52	0	0.06	10.52	4.63	0.39	0.12	35.62	0.13	10.77	60.68	5.17	0	0	42	-28.75	-11.67	6.14	40.1	111.67	975.89	499.62	1128.63	652.5	1000.73	528.32	1112.35	531.8
27.794	0	0.48	0.17	0.14	0.34	0.07	0.23	0.06	7.68	0.16	99.04	4.01	0	63.03	0	0.98	14.09	0.01	7.68	0.03	2.49	4.7	0	0.06	7.77	4.24	0.39	0.05	39.73	0.16	8.5	33.2	5.88	0	0	42	-21.53	-19.33	6.89	40.15	103.76	978.79	501.17	1127.44	653.24	1006.08	526.14	1109.45	535.12
27.827	0	0.45	0.17	0.16	0.3	0.07	0.21	0.06	6.92	0.15	99.1	2.66	0	68.45	0	1.48	13.02	0.02	7.37	0.04	2.73	10.82	0	0.08	6.68	4.65	0.33	0.03	35.51	0.15	6.92	45.78	5.75	0	0	42	-26.67	-18.13	7.59	41.11	97.45	984.65	501.97	1128.71	646.82	1012.91	528.95	1110.3	532.27
27.861	0	0.41	0.14	0.18	0.29	0.06	0.17	0.06	6.14	0.24	99.19	2.32	0	52.87	0.01	2.05	8.68	0.05	4.67	0.04	2.41	12.44	0	0.08	5.52	4.47	0.45	0.04	38.13	0.24	5.02	52.13	6.14	0	0	42	-23.96	-21.43	7.56	42.27	94.72	989.34	502.15	1129.24	643.93	1016.84	526.89	1111.38	532.74
27.894	0	0.39	0.14	0.16	0.29	0.07	0.16	0.06	6.15	0.24	99.22	2.03	0	59.77	0.05	2.79	8.2	0.1	5.74	0.05	1.82	13.47	0	0.08	4.01	4.6	0.48	0.03	36.89	0.24	4.13	24.07	6.15	0	0	42	-25.8	-20.02	6.06	42.91	94.73	994.1	502.78	1129.72	640.08	1018.21	527.24	1112.85	531.38
27.927	0	0.32	0.13	0.13	0.27	0.07	0.14	0.07	6.3	0.31	99.35	1.46	0	47.79	0.11	3.65	6.35	0.18	6.53	0.06	2	11.47	0	0.08	2.65	5.07	0.5	0.04	34.41	0.31	3.17	33.34	6.3	0	0	42	-27.94	-22.44	6.26	42.75	93.62	994.84	502.64	1129.07	637.79	1018.97	526.2	1112.49	530.47
27.961	0	0.3	0.13	0.11	0.27	0.07	0.14	0.07	5.93	0.43	99.4	1.52	0	33.44	0.26	3.71	5.93	0.27	6.76	0.05	2.74	8.4	0	0.07	1.51	5.48	0.61	0.01	34.71	0.43	1.45	10.37	5.99	0	0	42	-31.03	-25.44	3.38	41.26	94.25	995.13	502.23	1128.51	636.63	1016.24	526.27	1110.49	526.98
27.994	0	0.28	0.13	0.12	0.29	0.06	0.13	0.08	5.26	0.47	99.42	1.39	0	82.65	0.32	6.38	5.63	0.41	5.88	0.05	3.94	8.07	0	0.07	0.93	5.39	0.44	0.01	33.92	0.47	1.04	24.03	5.26	0	0	42	-31.87	-14.19	4.54	44.77	103.41	993.28	494.6	1131.12	632.77	1013.17	518.74	1116.51	522.54
28.027	0	0.27	0.13	0.12	0.32	0.06	0.12	0.08	4.52	0.61	99.36	1.7	0	78.45	0.28	8.42	5.41	0.43	5.91	0.06	4.64	6.46	0	0.06	0.57	4.97	0.38	0	34.44	0.61	0.68	67.43	4.52	0	0	42	-25.44	-15.54	1.83	44.4	107.16	986.43	480.15	1128.14	623.54	1004.18	505.79	1111.22	510.99
28.061	0	0.23	0.1	0.12	0.38	0.08	0.11	0.11	4.83	0.76	99.23	3.02	0	92.75	0.12	15.65	4.83	0.36	10.68	0.12	5.55	5.9	0	0.05	0.3	3.56	0.23	0	34.52	0.76	0.28	28.56	4.87	0	0	42	-25.73	-9.26	2.13	45.05	113.73	971.12	464.48	1120.86	614.99	990.12	490.16	1103.43	499.87
28.094	0	0.2	0.07	0.15	0.49	0.18	0.09	0.16	4.25	0.78	99.02	7.05	5.1	98.37	0.03	24.2	4.25	0.43	23.14	0.22	7.36	8.56	0	0.05	0.17	1.74	0.19	0	37.03	0.78	0.23	0.47	6.28	0	0	42	-28.03	-1.51	1.52	47.8	126.03	951.61	448.56	1125.74	625.11	976.16	479.34	1102.01	486.13
28.128	0	0.15	0.04	0.15	0.94	1.76	0.09	0.35	3.95	1.25	96.47	67.38	23.41	98.17	0.01	42.23	3.95	0.64	58.06	0.42	6.67	6.58	0	0.05	0.1	0.88	0.14	0	44.3	1.25	0.12	0.04	9.16	0	0	42	-30.23	-2.09	1.73	48.92	130.2	941.86	440.83	1120.03	621.08	966.54	471.94	1096.59	478.13
28.161	0	0.09	0.02	0.09	2.03	2.47	0.06	1.02	3.26	1.87	95.07	78.31	28.03	98.61	0.01	67.06	3.26	1.35	60.16	0.59	3.78	1.46	0	0.04	0.07	0.46	0.15	0.01	42.25	1.87	0.07	0	11.16	0	0	42	-21.41	-0.68	1.96	49.36	133.03	927.25	426.32	1108.41	611.8	952.31	459.94	1085.13	467.36
28.194	0	0.07	0.01	0.07	3.51	2.31	0.04	2.12	2.42	2.21	92.97	92.77	29.26	98.35	0	82.9	2.42	2.91	56.6	0.62	1.4	0.23	0	0.04	0.06	0.27	0.15	0.04	42.19	2.21	0.06	0	12.39	0	0	42	-24.64	-1.57	0.81	50.22	135.11	913.32	419.7	1096.38	606.89	936.99	455.22	1072.09	457.25
28.228	0	0.05	0.01	0.05	5.22	1.39	0.03	4.3	1.33	1.33	89.56	95.55	26.46	97.95	0	96.1	1.33	6.36	46.39	0.53	0.36	0.02	0	0.03	0.06	0.1	0.12	0.19	35.41	3.06	0.03	0	12.89	0	0	42	-23.64	2.67	0.29	50.78	140.04	900.73	412.21	1088.09	603.39	923.61	449.21	1063.63	451.42
28.261	0	0.05	0.01	0.05	6.22	0.84	0.02	5.7	1.09	1.09	87.56	95.53	22.81	97.36	0.01	98.69	1.09	10.48	36.99	0.46	0.2	0	0	0.02	0.06	0.06	0.13	0.79	32.75	3.48	0.03	0	13.14	0	0	42	-19.7	3.96	-1.03	50.93	138.95	886.85	406	1077.27	601.28	910.41	445.74	1049.36	445.91
28.294	0	0.08	0.01	0.04	9.58	0.48	0.02	10.72	1.8	0.61	78.56	93.15	18.86	97.13	0.01	99.72	0.61	25.88	24.73	0.26	0.16	0	0	0.02	0.07	0.02	0.16	1.8	26.1	3.52	0.02	0	14.26	0	0	42	-20.12	4.39	-1.67	51.03	137.1	874.98	403.61	1067.54	601.79	899.91	444.57	1036.99	441.96
28.328	0	0.18	0	0.04	21.69	0.45	0.02	25.94	1.74	0.34	49.06	94.79	18.88	96.24	0.02	99.91	0.34	49.43	20.72	0.12	0.18	0	0	0.01	0.11	0.01	0.24	1.74	29.54	5.46	0.01	0	15.76	0	0	42	-20.78	5.78	-2.21	51.08	135.82	865.54	402.39	1058.99	601.94	891.08	444.24	1026.79	439.03
28.361	0	0.29	0	0.04	32	0.33	0.02	37.21	1.06	0.25	37.79	95.1	16.62	95.3	0.04	99.97	0.25	62.25	15.09	0.03	0.19	0	0	0.01	0.11	0	0.28	1.06	30.26	5.19	0.01	0	15.7	0	0	42	-18.85	6.95	-2.95	51.29	137.02	855.49	399.19	1051.69	601.66	881.02	442.66	1017.91	436.78
28.395	0	0.52	0	0.04	47.31	0.3	0.02	55.6	0.17	0.14	19.4	96.34	16.53	95.66	0.05	99.99	0.14	77.88	10.37	0.01	0.2	0	0	0.01	0.1	0	0.27	0.17	34.04	7.48	0.01	0	17.27	0	0	42	-19.18	6.54	-2.71	51.69	141.1	847.72	398.5	1044.52	601.26	871.65	442.49	1012.6	435.91
28.428	0	0.69	0	0.04	55.32	0.36	0.01	64.53	0.3	0.07	10.47	96.19	18.43	94.9	0.05	100	0.07	87.72	10.53	0	0.29	0	0	0.01	0.13	0	0.28	0.3	33.52	6.6	0.01	0	19.04	0	0	42	-21.66	7.38	-3.64	52.07	140.9	840.21	397.58	1036.62	598.6	863.08	441.75	1003.76	433.88
28.461	0	0.75	0	0.04	57.91	0.41	0.01	67.35	0.39	0.05	7.65	95.62	19.63	96.59	0.04	100	0.05	92.31	10.37	0	0.37	0	0	0.01	0.15	0	0.35	0.39	31.72	5.03	0.01	0	20.27	0	0	42	-18.66	5.28	-3.96	52.11	143.32	836.4	398.73	1032.92	600.41	857.7	444.87	1000.69	435.14
28.495	0	0.58	0	0.02	51.69	1.33	0.01	69.15	0.99	0.02	5.85	94.64	30.28	96.75	0.03	100	0.02	94.91	13.33	0	0.53	0	0	0	0.17	0	0.55	0.99	29.07	4.43	0.01	0	29.31	0	0	42	-15.94	5.03	-3.79	52.06	142.68	833.39	400.46	1028.6	601.66	854.56	446.95	996.91	437.23
28.528	0	0.49	0	0.02	47.43	3	0.01	69.75	1.98	0.01	5.25	93.4	37.56	97.07	0.03	100	0.01	97.06	16.01	0	0.68	0	0	0	0.18	0	0.85	1.98	26.3	2.96	0.01	0	35.37	0	0	42	-17	4.5	-4.51	51.85	138.4	831.97	403.25	1025.74	603.14	854.02	449.73	991.95	438.39
28.561	0	0.47	0	0.02	46.58	4.72	0.01	69.96	2.6	0.01	5.04	92.41	41.25	97.59	0.03	100	0.01	97.77	22.4	0	0.52	0	0	0	0.19	0	1.2	2.6	24.44	2.49	0.01	0	36.36	7.75	0	42	-18.36	3.5	-3.31	52.27	138.64	829.47	406.63	1023.02	606.05	852.42	450.93	990.84	443.14
28.595	0	0.41	0.01	0.01	44.26	4.36	0.01	69.29	2.09	0.01	5.71	88.02	40.57	97.37	0.03	100	0.01	97.63	22.68	0	0.44	0.01	0	0	0.16	0	1.71	2.09	18.15	1.87	0.02	0	35.46	14.31	0	42	-16.12	3.95	-4.37	52.25	137.06	830.77	411.81	1023.17	611.71	853.14	458.94	989.47	444.82
28.628	0	0.38	0.01	0.01	43.14	4.48	0.01	69.09	0.97	0.01	5.91	86.47	41.2	97.45	0.04	99.99	0.01	97.73	21.7	0	0.36	0.01	0	0.01	0.22	0	2.32	0.97	16.43	1.54	0.02	0	36.21	24.3	0	42	-14.91	3.78	-3.37	51.71	132.67	834.75	422.77	1024.91	621.26	859.24	467.77	991.48	457.06
28.661	0	0.33	0.05	0.01	40.88	4.5	0.01	67.9	0.94	0.01	7.1	80.67	41.07	97.1	0.04	99.99	0	96.9	23.05	0	0.4	0.01	0	0.01	0.29	0	4.26	0.94	11.13	1.05	0.02	0	35.57	35.81	0	42	-17.32	4.45	-3.89	52.11	133.65	842.68	427.73	1030.99	622.92	865.23	472.46	998.39	461.05
28.695	0	0.32	0.07	0.01	40.24	2.94	0.01	66.53	0.33	0.01	8.47	77.17	37.58	97.7	0.05	99.97	0	95.99	18.24	0	0.41	0	0	0.01	0.24	0	5.21	0.33	8.51	0.48	0.03	0	34.07	37.44	0	42	-16.24	3.26	-3.45	51.86	130.6	851.5	439.07	1036.74	631.91	874.6	483.32	1004.67	471.6
28.728	0	0.29	0.06	0.01	38.11	3.55	0.01	65.29	0.42	0.01	9.71	76.57	39.19	97.57	0.06	99.95	0	94.7	19.53	0	0.53	0	0	0.01	0.29	0	5.87	0.42	8.12	0.46	0.04	0	35.16	37.5	0	42	-20.92	3.54	-4.25	51.91	130.35	863.86	448	1044.27	633.74	884.05	492.08	1013.54	477.21
28.762	0	0.27	0.02	0.01	36.63	5.34	0.01	65.01	0.62	0.01	9.99	75.96	42.73	97.16	0.06	99.94	0	94.62	23.92	0	0.43	0	0	0.01	0.33	0	5.87	0.62	7.71	0.24	0.05	0	36.75	29.16	0	42	-20.07	4.33	-3.58	52.39	130.42	872.09	452.34	1050.92	636.73	891.94	494.51	1021.87	483.21
28.795	0	0.25	0.01	0.01	34.53	7.46	0.01	64.27	0.44	0.01	10.73	75.6	45.64	96.51	0.06	99.92	0	93.9	28.05	0	0.5	0.01	0	0.01	0.4	0	4.35	0.44	7.48	0.21	0.06	0	37.84	25.16	0	42	-21.24	5.4	-3.55	52.24	126.65	880.63	454.71	1060.06	640.1	902.82	495.96	1029.03	485.36
28.828	0	0.25	0.01	0.01	33.78	6.14	0.01	62.68	0.51	0.01	12.32	75.72	43.51	98.25	0.05	99.92	0	92.24	28.13	0	0.8	0.02	0	0.01	0.39	0	2.35	0.51	7.57	0.24	0.06	0	35.93	17.67	0	42	-20.96	1.87	-1.7	52.28	127.72	885.38	453.14	1067.89	641.57	910.27	494.84	1037.63	485.25
28.862	0	0.23	0	0.01	31.36	6.86	0.01	62.61	0.63	0.01	12.39	73.47	44.43	97.64	0.05	99.93	0	92.21	27.16	0	1.49	0.11	0	0.01	0.63	0	1.12	0.35	6.08	0.18	0.08	0	37.49	7.9	0	42	-22.21	3.39	-0.09	52.44	126.23	890.57	452	1074.11	641.32	918.23	491.82	1044.31	485.58
28.895	0	0.25	0	0.01	32.52	4.53	0.01	62.49	0.68	0.02	12.51	74.27	40.01	97.98	0.05	99.92	0	92.04	24.23	0	2.95	0.73	0	0.02	0.68	0	0.54	0.12	6.6	0.23	0.08	0	35.03	0	0	42	-20.26	2.59	-0.25	52.58	124.36	895.11	450.4	1080.18	642.42	924.31	490.57	1048.54	484.65
28.928	0	0.24	0	0.01	31.14	3.06	0.01	61.78	0.89	0.02	13.22	73.11	36.53	97.65	0.06	99.91	0	91.32	16.95	0.01	3.85	1.56	0	0.02	0.89	0	0.27	0.13	5.87	0.23	0.09	0	35.07	0	0	42	-21.41	3.36	1.5	52.77	121.75	897.13	450.18	1080.99	640.23	928.69	489.06	1050.37	485.11
28.962	0	0.23	0	0.01	30.89	2.74	0.01	61.28	1	0.02	13.72	72.55	35.75	97.66	0.05	99.9	0.01	90.76	15.72	0.02	3.46	1.53	0	0.02	1	0	0.17	0.13	5.53	0.3	0.07	0	34.69	0	0	42	-19.86	3.35	1.38	52.68	119.81	900.15	450.03	1082.06	638.61	931.58	488.86	1051.33	484.87
28.995	0	0.25	0	0.01	32.14	2.2	0.01	61.33	1.02	0.03	13.67	72.38	34.19	98.07	0.05	99.9	0.01	90.8	14.23	0.03	2.44	0.91	0	0.03	1.02	0	0.11	0.14	5.43	0.33	0.07	0	33.41	0	0	42	-21.97	2.35	1.5	52.84	119.88	901.59	449.81	1082.85	637.29	932.74	487.52	1052.58	484.31
29.028	0	0.24	0	0.01	31.3	1.97	0.01	59.67	1.01	0.03	15.33	71.85	33.17	98.01	0.04	99.86	0.01	89.12	14.22	0.05	2.27	0.37	0	0.03	1.01	0	0.08	0.26	5.14	0.39	0.06	0	32.41	0	0	42	-22.27	2.51	1.92	52.92	119.37	903.06	449.34	1082.3	634.4	933.84	486.46	1053.18	483.77
29.062	0	0.25	0	0.01	32.63	1.5	0.01	59.21	1	0.03	15.79	71.41	30.21	98.76	0.05	99.83	0.01	88.52	15.21	0.07	2.76	0.25	0	0.03	1	0	0.06	0.35	4.89	0.54	0.05	0	29.43	0	0	42	-21.82	-0.11	1.8	52.84	117.37	904.9	448.93	1082.51	632.65	935.69	485.72	1053.03	483.01
29.095	0	0.29	0	0.01	35.71	1.4	0.01	61.85	0.96	0.02	13.15	71.3	29.3	98.51	0.06	99.85	0.01	91.14	16.18	0.07	3.01	0.16	0	0.02	0.96	0	0.06	0.56	4.8	0.55	0.05	0	28.32	0	0	42	-21.29	1.05	1.51	53.02	117.62	906.11	447.89	1081.56	629.7	935.45	483.89	1053.05	481.93
29.129	0	0.34	0	0.01	40.09	1.01	0.01	64.05	1.06	0.03	10.95	70.75	26.07	98.56	0.06	99.88	0.01	93.26	16.69	0.04	2.95	0.08	0	0.03	0.91	0	0.07	1.06	4.45	0.66	0.05	0	25.14	0	0	42	-18.37	0.88	1.07	52.96	117.98	906.24	446.56	1080.29	627.74	934.3	482.99	1052.26	480.94
29.162	0	0.4	0	0.02	43.62	0.83	0.01	65.88	1.49	0.02	9.12	70.92	24.1	98.32	0.04	99.91	0.01	95.03	17.3	0.03	2.76	0.06	0	0.02	1	0	0.08	1.49	4.52	0.81	0.05	0	23.05	0	0	42	-17.67	1.66	0.39	52.69	114.87	906.94	446.83	1079.38	626.96	935.17	483.18	1050	480.43
29.195	0	0.43	0	0.02	45.68	0.72	0.01	66.71	1.62	0.02	8.29	70.82	23.19	98.23	0.04	99.94	0.01	95.86	16.7	0.02	1.75	0.04	0	0.02	0.86	0	0.07	1.62	4.42	0.84	0.05	0	22.02	0	0	42	-20.61	1.92	0.08	53.04	115.46	907.12	447.05	1076.37	623.11	933.18	481.54	1048.62	479.89
29.229	0	0.5	0	0.02	49.67	0.36	0.01	67.39	1.34	0.03	7.61	70.98	16.94	97.77	0.03	99.96	0.01	96.32	12.93	0.01	2.02	0.04	0	0.03	0.89	0	0.07	1.34	4.5	1.11	0.04	0	17.69	0	0	42	-18.5	3.1	-1.73	52.71	116.2	905.84	447.53	1074.58	622.66	929.69	483.92	1045.82	480.2
29.262	0	0.51	0	0.02	50.42	0.28	0.01	67.7	0.99	0.02	7.3	70.64	15.22	98.12	0.02	99.97	0.01	96.68	9.19	0.01	1.63	0.03	0	0.02	0.63	0	0.06	0.99	4.29	1.09	0.03	0	17.28	0	0	42	-18.17	2.21	-2.4	52.56	117.76	901.62	448.44	1069.11	621.74	923.42	485.59	1041.08	480.67
29.295	0	0.55	0.01	0.02	52.71	0.18	0.02	68.33	0.46	0.02	6.67	70	12.14	98.49	0.02	99.98	0.01	97.23	5.86	0	0.98	0.01	0	0.02	0.42	0	0.05	0.46	3.9	1.23	0.02	0	15.3	0	0	42	-19.88	1.1	-3.43	52.66	119.74	896.4	448.8	1063.81	621.02	916.21	487.03	1035.73	479.81
29.329	0	0.59	0.01	0.02	54.21	0.13	0.02	68.26	0.3	0.01	6.74	69.8	9.4	98.49	0.01	99.98	0.01	97.09	3.93	0	0.77	0.01	0	0.01	0.3	0	0.04	0.3	3.78	1.29	0.02	0	13.34	0	0	42	-21.25	1.12	-2.74	52.44	118.1	889.39	448.7	1056.38	620.58	910.46	485.53	1028.42	479.86
29.362	0	0.57	0.01	0.02	53.29	0.12	0.02	66.98	0.27	0.01	8.02	69.12	8.56	98.44	0.01	99.98	0.01	95.69	3.25	0	0.46	0	0	0.01	0.27	0	0.03	0.25	3.38	1.29	0.02	0	12.68	0	0	42	-20.8	1.28	-1.89	52.33	117.78	882.31	448.49	1048.04	619.68	903.68	484.65	1021.34	479.42
29.396	0	0.53	0.01	0.02	51.9	0.11	0.02	65.69	0.16	0.01	9.31	68.14	8.12	98.49	0.01	99.99	0.01	94.29	2.81	0	0.39	0	0	0.01	0.16	0	0.03	0.13	2.81	1.31	0.02	0	12.36	0	0	42	-21.65	1.12	-2.37	52.35	117.91	876.64	448.79	1041.12	618.1	896.89	485.04	1014.65	479.18
29.429	0	0.47	0.01	0.02	48.4	0.12	0.02	62.79	0.16	0.01	12.21	66.86	8.67	98.63	0.01	99.99	0.01	91.47	3.08	0	0.36	0	0	0	0.12	0	0.03	0.16	2.08	1.1	0.02	0	12.76	0	0	42	-20.02	0.63	-2.93	51.94	115.2	871.25	448.92	1034.3	617.19	891.73	485.54	1006.75	479.05
29.462	0	0.45	0.01	0.02	47.04	0.11	0.02	60.51	0.39	0.01	14.49	66.69	7.48	98.66	0.01	99.99	0.01	89.37	2.8	0	0.4	0	0	0	0.1	0	0.04	0.39	1.98	0.88	0.02	0	11.81	0	0	42	-17.7	0.5	-4.13	51.58	116.36	869.03	450.06	1030.91	616.68	887.27	488.34	1003.34	480.14
29.496	0	0.33	0.01	0.02	38.89	0.11	0.02	51.6	0.57	0.01	23.4	66.32	7.34	98.72	0.01	99.99	0.01	80.84	3.65	0.01	0.48	0	0	0	0.1	0	0.03	0.57	1.77	0.69	0.02	0.03	11.41	0	0	42	-17.77	-0.28	-4.12	51.1	115.3	866.38	452.25	1027.49	618.18	884.81	490.27	999.83	482.15
29.529	0	0.15	0.01	0.02	20.91	0.13	0.02	30.18	0.97	0.01	44.82	66.37	8.66	98.73	0.01	99.98	0.01	59.31	5.78	0.02	0.55	0.01	0	0	0.11	0	0.03	0.97	1.82	0.57	0.02	56.64	11.9	0	0	42	-18.22	0.22	-2.46	50.74	117.03	864.36	455.16	1023.7	619.75	882.44	491.83	999.26	484.81
29.562	0	0.05	0.01	0.02	6.8	0.16	0.02	10.38	1.26	0.01	79.24	66.41	10.58	98.55	0.01	99.96	0.01	27.79	8.62	0.04	0.63	0.03	0	0	0.13	0	0.03	1.26	1.86	0.5	0.03	81.52	12.68	0	0	42	-20.18	-0.91	-0.21	49.05	115.38	864.12	464.02	1018.23	622.64	882.37	498.09	997.66	493.44
29.596	0	0.02	0.01	0.02	3.27	0.24	0.02	4.89	0.82	0.01	90.21	67.61	13.59	98.36	0.01	99.92	0.01	8.41	15.74	0.08	0.94	0.24	0	0	0.22	0	0.04	0.82	2.57	0.45	0.05	93.38	12.73	0	0	42	-20.71	-1.52	0.27	47.19	115.58	867.13	468.52	1017.11	622.03	883.63	501.95	999.13	497.5
29.629	0	0.02	0.01	0.02	2.64	0.31	0.02	3.83	0.77	0.02	92.33	68.97	15.26	97.99	0	99.8	0.02	2.49	20.57	0.14	1.22	1.41	0	0	0.44	0	0.06	0.77	3.48	0.38	0.07	95.65	12.52	0.23	0	42	-26.77	-2.57	1.38	45.36	117.86	871.12	478.66	1018.23	627.47	885.98	508.68	1003.83	507.76
29.662	0	0.02	0.01	0.03	2.59	0.18	0.02	3.46	1.18	0.04	93.08	69.96	10.46	97.67	0	99.23	0.04	0.52	14.8	0.16	1.68	3.74	0	0	1.18	0	0.08	0.91	4.62	0.34	0.12	98.9	10.67	0	0	36	-29.65	-3.33	2.11	43.59	118.92	874	485.66	1022.33	633.99	889.65	518.7	1008.45	513.38
29.696	0	0.02	0.01	0.04	2.59	0.12	0.02	3.12	2.27	0.11	93.75	69.2	5.82	97.29	0	97.16	0.11	0.14	11.18	0.24	2.93	7.52	0	0	2.27	0	0.08	1.14	6.24	0.28	0.18	98.79	8.54	0	0	36	-33.24	-4.09	2.15	42.43	119.64	879.55	492.92	1022.49	635.86	892.18	524.56	1011.71	519.34
29.729	0	0.03	0.01	0.04	1.78	0.08	0.03	1.77	3.99	0.19	96.43	46.22	2.13	96.87	0	83.28	0.19	0.03	6.64	0.4	2.85	4.21	0	0.01	3.99	0	0.09	1.18	8.17	0.28	0.21	97.69	7.23	0	0	36	-33.87	-4.83	4.3	40.8	119.36	886.34	500.52	1028.91	643.09	900.85	531.77	1020.18	528.69
29.763	0	0.07	0.04	0.04	0.63	0.06	0.05	0.41	6.38	0.23	98.75	6	0	97.71	0	48.12	0.55	0.01	2.84	0.26	1.72	1.42	0	0.01	6.9	0	0.11	1.92	10.98	0.23	0.5	96.65	6.38	0	0	36	-36.54	-3.23	3.81	38.63	118.13	894.73	504.87	1040.03	650.17	910.84	537.57	1028.79	531.22
29.796	0	0.11	0.07	0.05	0.34	0.05	0.09	0.17	5.59	0.18	99.33	1.35	0	97.18	0	26.15	1.22	0.01	1.91	0.13	1.1	1.31	0	0.01	12.5	0.01	0.16	1.42	13.81	0.18	0.9	94.79	5.59	0	0	36	-36.17	-4.3	3	38.09	120.89	900.4	507.94	1047.36	654.9	915.25	541.08	1035.94	534.19
29.829	0	0.16	0.1	0.07	0.22	0.05	0.14	0.09	5.03	0.17	99.55	0.95	0	96.7	0	12.32	1.66	0	1.23	0.1	0.67	0.73	0	0.01	22.64	0.01	0.2	1.09	14.21	0.17	1.11	98.84	5.03	0	0	36	-35.79	-5.11	4.31	37.71	118.2	908.6	510.94	1056.68	659.03	926.48	544.17	1044.53	538.11
29.863	0	0.25	0.13	0.13	0.23	0.04	0.21	0.08	4.25	0.14	99.51	1.28	0	96	0	7.21	3.98	0	1.06	0.06	0.46	0.79	0	0.01	31.91	0.02	0.25	1.57	20.48	0.14	1.96	93.79	4.25	0	0	36	-33.44	-6.11	4.6	38.9	120.75	917.13	511.69	1064.9	659.46	933.85	543.35	1054.58	541.02
29.896	0	0.28	0.14	0.16	0.22	0.04	0.26	0.07	3.86	0.14	99.44	1.72	0	95.64	0	4.76	4.44	0	1.14	0.04	0.42	0.8	0	0.02	38.22	0.02	0.26	1.56	20.89	0.14	2.45	94.95	3.86	0	0	36	-37.78	-6.55	5.54	37.2	121.02	927.47	514.7	1076.14	663.36	945.38	545.78	1066.39	543.74
29.929	0	0.34	0.16	0.18	0.24	0.04	0.29	0.06	3.24	0.12	99.32	1.95	0	96.86	0	3.36	6.54	0.01	1.83	0.05	0.35	0.46	0	0.03	38.03	0.04	0.31	2.64	23.7	0.12	3.52	97.73	3.24	0	0	36	-34.86	-4.86	4.72	39.21	127.94	940.09	514	1086.93	660.83	953.07	542.95	1080.98	545.45
29.963	0	0.61	0.21	0.28	0.35	0.03	0.46	0.06	2.45	0.13	98.78	5.09	-1.01	96.05	0	2.61	13.5	0.01	1.75	0.03	0.28	0.26	0	0.04	43.42	0.12	0.29	6.34	32.12	0.13	6.26	94.79	2.45	0	0	36	-38.77	-6.05	6.35	37.03	126.69	954.21	514.69	1102	662.48	969.85	543.79	1096.52	546.25
29.996	0	0.57	0.2	0.3	0.32	0.03	0.44	0.06	2.22	0.13	98.86	5.56	-1.08	95.12	0	2.96	11.01	0.01	1.8	0.02	0.23	0.15	0	0.05	47.09	0.16	0.3	8.24	30.4	0.13	6.45	93.94	2.22	0	0	36	-36.86	-7.16	6.42	36.88	118.04	966.15	513.36	1112.86	660.07	985.3	540.47	1103.28	544.28
30.029	0	0.69	0.22	0.3	0.4	0.03	0.49	0.06	2	0.14	98.62	5.15	-2.02	89.47	0	3.12	14.96	0.01	2	0.02	0.25	0.19	0	0.06	42.12	0.27	0.33	6.3	35.19	0.14	8.34	92.36	1.92	0	0	36	-33.09	-11.3	6.82	38.67	106.7	977.87	510.89	1122.74	655.76	1001.64	537.49	1108.28	540.88
30.063	0	1.11	0.29	0.42	0.6	0.03	0.64	0.06	1.65	0.17	97.78	12.21	-5.4	53.89	0	2.31	21.79	0.01	1.65	0.02	0.49	0.37	0	0.1	38.59	0.68	0.38	2.66	46.99	0.17	13.63	72.43	1.21	0.16	1	42	-30.27	-21.22	7.62	39.89	98.23	988.63	508.88	1128.85	649.1	1014.72	533.96	1112.87	538.1
30.096	0	1.05	0.3	0.36	0.6	0.03	0.56	0.06	2.39	0.23	97.9	13.24	-3	27.98	0.01	1.97	21.53	0.01	2.39	0.03	0.96	1.28	0	0.12	31.17	0.91	0.35	0.82	48.41	0.23	11.24	82.07	1.22	0.42	0	42	-23.44	-26.73	9.23	42.43	84.54	998.94	507.01	1133.46	642.87	1029.67	531.42	1114.09	535.9
30.13	0	0.85	0.32	0.24	0.52	0.03	0.46	0.06	2.18	0.31	98.3	9.1	-2.09	32.39	0.04	1.46	22.23	0.02	2.18	0.03	3.03	2.49	0	0.13	19.69	1.74	0.28	0.27	42.46	0.31	8.75	69.45	0.88	0.51	0	42	-20.9	-25.68	5.15	42.86	77.53	1007.66	506.19	1135.34	638.89	1035.29	527.13	1112.58	533.21
30.163	0	0.82	0.34	0.16	0.53	0.03	0.43	0.06	1.67	0.47	98.37	9.64	-1.49	4.27	0.18	0.89	24.5	0.02	1.67	0.04	3.32	1.91	0	0.14	9.79	2.53	0.24	0.14	40.98	0.47	5.61	51.08	0.87	0.47	0	42	-15.82	-37.55	1.64	40.38	62.18	1017.05	505.6	1137.97	632.35	1046.53	526.84	1108.6	530.44
30.196	0	0.9	0.35	0.17	0.6	0.03	0.43	0.06	1.4	0.87	98.19	15.05	-2.55	2.56	0.87	0.71	26.31	0.02	1.4	0.05	4.67	1.59	0	0.16	5.71	2.84	0.16	0.06	45.49	0.66	4.01	30.2	0.82	0.24	0	42	-16.71	-40.2	6.27	40.97	57.68	1025.03	506.2	1141.25	628.46	1057.12	525.05	1114.63	529.48
30.23	0	0.6	0.28	0.13	0.55	0.03	0.35	0.07	2.6	5.06	98.81	7.49	0	0.58	5.06	0.59	18.31	0.02	0.97	0.07	3.59	0.9	0	0.21	2.6	3.57	0.14	0.02	43.75	0.96	2.52	38.23	0.86	0.08	0	42	-11.54	-47.69	7.91	39.15	49.76	1026.58	506.78	1140.26	626.43	1062.39	524.02	1111.61	531.33
30.263	0	0.44	0.27	0.09	0.96	0.03	0.73	0.15	1.4	17.5	98.08	10.31	-0.6	0.18	22.22	0.46	17.5	0.02	0.99	0.15	2.75	0.86	0	0.26	1.4	3.14	0.11	0.01	44.2	1.13	1.92	43.64	0.93	0	0	42	-8.08	-53.5	3.54	37.09	41.27	1030.14	505.77	1143.34	625.09	1067.45	523.63	1108.13	530.59
30.296	0	0.23	0.26	0.05	2.91	0.03	3.25	0.65	1.18	15.88	93.49	64.49	-7.22	0.17	57.44	0.46	15.88	0.02	1.18	0.24	1.95	0.93	0	0.32	0.93	3.32	0.07	0.01	43.32	1.34	1.18	55.28	0.93	0	0	42	-6.19	-53.91	7.41	37.54	42.78	1030.08	504.5	1142.82	622.92	1068.82	521.04	1110.47	530.82
30.33	0	0.14	0.24	0.03	6	0.03	7.83	1.83	1.04	11.91	84.34	93.8	-10.06	0.23	81.83	0.61	11.91	0.02	1.35	0.33	1.38	0.98	0	0.49	0.6	4.85	0.05	0.03	45.32	1.97	0.55	56.17	1.04	0	0	36	-8.62	-52.32	8.1	37.15	42.7	1031.53	504.77	1143.56	622.62	1070.08	521.32	1111.93	529.76
30.363	0	0.12	0.24	0.02	7.58	0.03	11.12	2.53	1.04	12.56	77.76	96.09	-12.26	0.26	89.72	0.75	12.56	0.02	1.22	0.27	1.25	0.71	0	0.59	0.56	4.66	0.03	0.04	43.47	1.86	0.49	55.17	1.04	0	0	36	-7.35	-51.66	5.48	37.15	43.52	1034.7	504.12	1146.34	621.68	1071.23	521.33	1113.97	529.52
30.397	0	0.11	0.24	0.02	8.06	0.03	12.45	2.85	1.04	12.79	75.11	96.54	-13.32	1.65	92.11	0.77	12.79	0.01	0.78	0.2	1.39	0.29	0	0.89	0.59	5.3	0.02	0.07	42.64	2.39	0.23	14.81	1.04	0	0	36	-8.18	-42.44	3.96	37.64	42.24	1037.27	503.32	1145.91	617.54	1071.97	520.34	1113.27	529.2
30.43	0	0.1	0.25	0.02	7.96	0.03	13.36	3.04	1.03	14.08	73.28	95.51	-14.71	3.21	92.83	1.28	14.08	0.01	0.74	0.18	2.05	0.4	0	1.03	0.61	5.24	0.01	0.06	38.55	2.76	0.15	18.81	0.94	0	0	36	-10.53	-39.02	4.33	40.14	48.22	1037.35	496.04	1141.89	607.47	1066.89	514.57	1114.99	517.97
30.463	0	0.1	0.27	0.02	8.32	0.03	15.06	3.31	1.07	17.08	69.87	94.7	-18.29	0.3	94.05	2.2	17.08	0.01	0.5	0.27	4.62	0.93	0	1.07	0.61	6.7	0.01	0.03	35.16	2.72	0.12	12.41	0.7	0	0	36	-17.43	-50.96	3.94	41.92	49.43	1032.39	488.14	1136.65	596.28	1061.33	510.38	1110.56	506.01
30.497	0	0.15	0.35	0.04	10.28	0.03	20.56	3.48	1.5	27.81	58.88	95.64	-27.78	4.77	93.8	2.46	27.81	0.01	0.35	0.42	11.37	3.21	0	1.5	0.54	8.33	0	0.02	37.96	4	0.05	0.31	0.61	0	0	36	-15.68	-36.97	-2.58	44.68	59.52	1029.36	483.49	1129.15	587.35	1047.14	504.46	1106.63	502.88
30.53
30.563
30.597
30.63
30.663
30.697
30.73
30.764
30.797
30.83
30.864
30.897
30.93
30.964
30.997
31.03
31.064	0	0.02	0.09	0	1.27	56.83	0.01	5.13	55.17	0.02	18.17	99.5	56.37	98.37	0.08	94.78	0.04	15.12	43.2	0	0.03	0	0	0	3.55	0	28.75	64.38	0.04	0.02	0.02	0	55.17	54.04	0	36	-14.39	1.49	0.86	55.04	139.41	867.14	400.09	1058.18	598.43	892.78	442.52	1032.15	439.08
31.097	0	0.05	0.07	0	2.46	58.89	0.01	11.49	57.42	0.01	16.11	99.92	52.47	98.32	0.07	97.03	0.01	33.89	40.25	0.01	0.11	0	0	0	6.11	0	23.11	85.51	0.06	0.02	0.04	0	57.42	53.64	0	36	-13.65	-1.65	-0.41	55.91	142.47	868.15	403.25	1062.65	604.99	892.62	449.23	1034.85	441.01
31.131	0	0.05	0.08	0	2.3	54.74	0.01	10.4	56.04	0.01	20.26	99.92	50.84	98.79	0.07	96.81	0.01	31.43	39.99	0	0.14	0	0	0	7.24	0	22.51	84.56	0.07	0.01	0.03	0	56.04	53.69	0	36	-14.16	0.01	0.35	56.26	143.35	872.08	410.2	1067.92	613.18	897.59	455.31	1040.8	449.13
31.164	0	0.05	0.05	0	2.31	61.78	0.01	10.42	56.72	0.01	13.22	99.89	53.32	98.49	0.07	96.24	0.01	32.05	43.75	0	0.13	0	0	0	9.35	0	24.17	81.74	0.06	0.01	0.02	0	56.72	50.19	0	36	-14.31	-1.11	1.08	56.68	135.83	874.42	414.84	1068.45	616.24	903.57	459.12	1039.28	453.42
31.197	0	0.05	0.06	0.01	2.24	28.82	0.01	7.95	47.82	0.01	46.18	99.86	40.85	98.67	0.08	95.93	0.01	25.19	36.87	0	0.15	0	0	0.01	12.03	0	20.73	79.58	0.11	0.01	0.03	0	47.82	45.81	0	36	-11.34	0.47	1.31	55.92	136.94	884.34	426.45	1078.24	628.54	913.12	470.64	1049.99	466.43
31.231	0	0.04	0.04	0.01	1.82	21.95	0.01	6.09	44.58	0.01	56.09	99.69	38.85	98.64	0.07	95.96	0.01	18.3	36.83	0	0.13	0	0	0.01	15.47	0	17.13	69.32	0.11	0.01	0.04	0	44.58	38.32	0	36	-15.03	-0.56	1.12	56.25	133.41	887.48	427.46	1081.65	628.99	917.97	471.7	1051.24	465.58
31.264	0	0.03	0.03	0.01	1.94	13.1	0.01	6.37	41.87	0.01	73.81	98.33	38.62	98.46	0.06	96.66	0.01	18.76	31.16	0	0.12	0	0	0.01	13.64	0	12.43	47.36	0.17	0.02	0.04	0	41.87	34.27	0	36	-14.55	1.2	0.61	55.82	131.45	895.43	430.15	1089.4	632.44	926.31	473.62	1057.64	468.26
31.297	0	0.04	0.02	0.01	2.49	3.18	0.01	6.46	33.89	0.02	87.08	98.34	25.11	98.33	0.05	97.03	0.01	18.75	20.02	0	0.13	0	0	0.02	15.46	0	10.6	47.13	0.18	0.03	0.04	0	33.89	26.79	0	36	-14.05	-1.62	3.44	55.75	128.87	896.53	430.72	1090.78	632.39	931.56	473.68	1060.4	470.87
31.331	0	0.04	0.01	0.02	2.76	1.76	0.01	6.69	29.71	0.02	86.62	96.61	21.69	98.43	0.04	97.52	0.01	19.15	17.53	0	0.2	0	0	0.02	15.28	0	5.64	37.5	0.23	0.05	0.05	0	29.71	14.06	0	36	-13.87	-1.3	3.04	56.02	132.7	897.7	429.46	1095.69	635.36	932.34	472.83	1065.02	470.53
31.364	0	0.04	0	0.02	2.66	0.87	0.02	5.86	25.9	0.02	88.27	96.77	14.72	98.24	0.03	97.32	0.01	15.96	12.5	0	0.24	0.01	0	0.02	18.19	0	3.49	38.31	0.23	0.07	0.07	0	25.9	4.73	0	36	-16.71	-1.9	4.43	55.66	128.65	899.76	430.81	1095.45	633.27	936.57	472.36	1065.22	471.58
31.398	0	0.04	0	0.02	2.64	0.71	0.02	5.63	24.28	0.03	88.73	97.83	11.73	98.43	0.02	97.49	0.01	14.76	12.11	0	0.45	0.02	0	0.03	18.03	0	2.19	43.24	0.24	0.08	0.09	0	24.28	0	0	36	-14.98	-1.32	4.31	55.42	124.56	899.48	429.71	1093.94	631.98	937.52	471.13	1062.08	470.32
31.431	0	0.05	0	0.02	2.43	0.84	0.02	5.24	24.16	0.03	89.51	99.04	10.85	98.35	0.02	97.84	0.01	12.59	15.16	0.01	0.59	0.02	0	0.03	17.48	0	1.5	53.17	0.25	0.09	0.1	0	24.16	0	0	36	-15.98	-1.55	3.89	55.26	127.93	901.78	429.73	1098.27	633.52	938.81	472.06	1066.73	470.13
31.464	0	0.06	0	0.02	2.45	1.09	0.02	5.33	24.09	0.04	89.34	99.78	8.45	98.19	0.02	97.89	0.01	12.94	20.05	0.01	0.94	0.04	0	0.04	19.32	0	1.25	71.42	0.22	0.08	0.11	0	24.09	0	0	36	-12.88	-2.04	4.46	54.75	125.07	900.97	429.26	1096.45	632.97	939.41	471.59	1064.48	470.6
31.498	0	0.07	0	0.02	2.69	1.78	0.02	5.97	27.99	0.05	88.05	99.81	12.25	97.82	0.02	98.22	0.01	15.52	27.99	0.01	1.3	0.07	0	0.05	16.94	0	1.12	72.96	0.23	0.09	0.11	0	24.49	0	0	36	-12.26	-2.97	3.07	54.58	118.58	901.63	428.63	1093.76	630.19	940.19	470.67	1058.74	467.91
31.531	0	0.07	0	0.03	2.17	2.35	0.02	4.79	32.85	0.05	90.42	99.93	9.99	97.98	0.03	97.79	0.01	10.36	32.85	0.01	1.38	0.07	0	0.05	24.81	0	1.68	85.72	0.2	0.09	0.13	0	24.57	0	0	36	-12.71	-2.59	4.39	54.83	121.96	901.44	427.88	1093.13	628.09	939.38	468.85	1061.34	468.6
31.564	0	0.08	0	0.03	2.09	2.61	0.03	4.56	34.92	0.06	90.88	99.95	8.49	98.33	0.03	97.52	0.01	9.37	34.92	0.02	1.36	0.07	0	0.06	31.96	0	1.98	89.41	0.2	0.09	0.17	0	24.49	2.25	0	36	-9.69	-1.62	4.22	54.44	119.42	900.31	425.89	1092.06	627.39	939.35	467.49	1058.77	467.02
31.598	0	0.09	0.01	0.05	2.17	1.18	0.03	4.04	29.19	0.1	91.93	99.94	0.28	98.38	0.04	97.03	0.01	6.77	29.19	0.03	0.96	0.03	0	0.1	38.06	0	2.68	89.51	0.23	0.11	0.23	0	20.13	8.42	0	36	-11	-1.46	2.84	54.66	118.92	900.97	426.05	1088.84	623.93	937.04	466.04	1055.96	465.68
31.631	0	0.08	0.01	0.04	2.12	0.72	0.03	3.88	20.78	0.09	92.25	99.94	0	98.61	0.05	96.92	0.01	5.87	20.78	0.03	0.76	0.02	0	0.09	34.89	0	2.8	88.89	0.24	0.1	0.23	0	19.95	11	0	36	-13.08	0.7	0.79	54.88	122.26	900.03	427.29	1084.71	621.76	930.99	465.68	1053.25	465.71
31.664	0	0.07	0.01	0.05	2.2	0.5	0.03	3.92	18.84	0.09	92.17	99.86	0	98.35	0.04	97.18	0.01	5.85	16.67	0.05	0.97	0.02	0	0.09	36.75	0	2.81	77.95	0.24	0.13	0.26	0	18.84	11.26	0	30	-14.84	1.56	-1.05	54.73	119.85	895.92	427.8	1079.23	619.86	925.73	466.72	1045.56	464.8
31.698	0	0.07	0.02	0.05	2.43	0.32	0.03	4.12	17.18	0.08	91.76	99.74	0	98.46	0.04	97.7	0.01	6.57	11.67	0.04	0.95	0.02	0	0.08	34.69	0	2.61	69.67	0.28	0.17	0.32	0	17.18	13.64	0	30	-12.99	1.22	-0.32	54.47	120.25	887.98	425.12	1069.33	615.83	917.26	463.88	1037.5	462.1
31.731	0	0.06	0.02	0.03	2.47	0.33	0.02	4.36	18.18	0.06	91.28	99.71	0	97.96	0.03	97.89	0.01	7.78	10.54	0.04	1.16	0.01	0	0.06	25.67	0	2.68	68.11	0.27	0.16	0.26	0	18.18	12.3	0	30	-14.72	2.63	-0.76	54.33	117.37	882.79	424.47	1062.57	613.25	912.39	462.66	1029.74	460.38
31.765	0	0.06	0.01	0.03	2.62	0.31	0.02	4.44	17.07	0.05	91.13	99.57	0	98.24	0.03	97.95	0.01	8.17	11.71	0.03	0.89	0	0	0.05	20.09	0	2.71	63	0.3	0.16	0.31	0	17.07	9.75	0	30	-17.11	1.89	-0.75	54.57	118.42	875.93	423.87	1054.24	610.09	904.25	461.19	1022.66	459.37
31.798	0	0.04	0.01	0.02	2.79	0.47	0.02	5.15	19.29	0.04	89.69	98.6	7.66	97.89	0.03	98.52	0.01	11.38	14.39	0.03	0.7	0	0	0.04	11.86	0	1.82	47.75	0.33	0.18	0.31	0	19.29	3.81	0	30	-15.94	2.82	-1.53	54.56	119.37	872.45	424.88	1047.63	607.64	898.04	463.01	1017.35	459.32
31.831	0	0.04	0	0.02	2.95	0.48	0.02	5.5	19.32	0.04	89	96.73	11.54	98.69	0.02	99.05	0.01	12.49	14.68	0.02	0.44	0	0	0.04	6.03	0	1.27	36.44	0.32	0.18	0.3	0	19.32	1.51	0	30	-15.13	0.4	-2.12	54.15	118.92	867.5	426.39	1041	606.78	891.88	464.56	1010.77	461.39
31.865	0	0.03	0	0.01	2.99	1.37	0.01	6.69	24.85	0.04	86.62	93.1	23.16	98.74	0.02	99.48	0.01	17.11	22.68	0.03	0.49	0.01	0	0.04	4.97	0	1.07	26.23	0.35	0.15	0.23	0	24.85	0	0	30	-12.84	0.2	-2.19	53.51	118.94	865.23	428.72	1035.52	606.14	887.95	467.26	1006.82	463.15
31.898	0	0.03	0	0.01	2.67	3.02	0.01	6.64	21.8	0.05	86.71	90.59	31.15	98.51	0.02	99.71	0.01	16.68	30.53	0.04	0.44	0.02	0	0.05	3.63	0	1.03	21.8	0.43	0.16	0.15	0	28.08	0	0	30	-13.36	-1.04	-1.75	53.41	119.46	864.89	431.36	1031.85	605.48	886.08	469.55	1005.42	464.22
31.931	0	0.01	0	0.01	1.64	10	0.01	4.89	17.4	0.04	80	87.09	43.13	98.45	0.03	99.68	0.02	8.89	41.77	0.09	0.49	0.04	0	0.04	2.22	0	1.15	17.4	0.51	0.15	0.11	1.26	33.75	0	0	30	-16.08	-1.26	1.17	53.31	120.27	861.63	433.93	1027.72	606.11	884.61	470.13	1004.86	467.68
31.965	0	0.01	0	0.01	1.22	22.1	0.01	4	6.05	0.02	55.81	72.74	53.38	97.52	0.04	99.5	0.02	4.07	52.47	0.2	0.65	0.07	0	0.02	1.09	0	0.91	6.05	0.62	0.14	0.07	41.53	36.72	0	0	30	-15.28	-3.64	1.82	51.7	117.88	862.25	443.66	1024.85	612.61	885.23	477.95	1003.11	477.87
31.998	0	0.01	0	0.01	1.04	22.87	0.01	3.61	1.08	0.03	54.26	63.91	55.44	97.54	0.04	99.37	0.03	1.61	49.57	0.34	0.33	0.07	0	0.01	0.53	0	0.58	1.08	0.64	0.12	0.06	85.24	38.58	0	0	24	-16.71	-3.59	2.97	50.37	119.58	864.98	453.39	1024.99	618.2	886.88	486.8	1006.46	487.99
32.031	0	0.01	0	0.01	1	11.6	0.01	3.41	0.37	0.03	76.8	63.05	49.38	96.18	0.03	98.96	0.03	0.64	36.21	0.55	0.49	0.28	0	0.01	0.37	0	0.36	0.21	1.02	0.13	0.06	92.86	38.07	0	0	24	-21.52	-5.87	3.49	47.97	114.93	868.11	463.35	1026.02	624.84	891.65	495.67	1006.58	496.14
32.065	0	0.01	0	0.01	1	4.12	0.01	3.08	0.35	0.06	91.76	61.29	40.45	96.4	0.01	96.9	0.06	0.2	20.35	1.09	0.9	1.12	0	0.01	0.35	0	0.28	0.06	2.15	0.13	0.04	98.71	36.12	0	0	24	-26.55	-5.56	3.64	46.02	117.04	872.21	472.5	1027.5	629.02	893.57	504.33	1010.61	503.81
32.098	0	0.01	0	0.01	0.97	1.47	0.01	2.41	0.35	0.11	95.17	51.22	31.27	96.76	0.01	90.99	0.11	0.07	11.67	2.23	1.19	3.16	0	0.01	0.35	0	0.19	0.04	2.94	0.13	0.04	98.25	31.06	0	0	24	-29.64	-5.02	4.15	44.23	117.4	876.65	481.71	1026.84	631.9	895.76	512.62	1013.15	512.02
32.132	0	0.02	0	0.01	0.55	0.88	0.02	1.07	0.32	0.18	97.86	20.75	26.8	96.61	0	71.17	0.24	0.02	5.18	2.22	1.56	3.08	0	0.01	0.32	0	0.16	0.04	5.49	0.18	0.04	98.54	29.65	0	0	24	-29.02	-5.25	4.4	42.41	118.91	883.53	491.86	1033.27	641.6	901.95	526.09	1020.77	521.34
32.165	0	0.04	0.01	0.02	0.23	0.52	0.03	0.28	0.48	0.23	98.95	3.23	21.97	97.17	0	39.04	0.48	0.01	4.19	1.81	1.36	3.35	0	0.01	0.32	0	0.13	0.04	8.41	0.23	0.05	97.26	25.52	0	0	24	-32.23	-4.31	3.33	40.78	118.52	890.63	497.05	1041.6	648.02	908.93	531.23	1027.27	524.72
32.198	0	0.06	0.02	0.02	0.14	0.36	0.05	0.13	0.81	0.27	99.28	2.1	18.58	96.81	0	19.39	0.81	0.01	3.05	1.02	0.87	3.71	0	0.01	0.41	0	0.09	0.03	10.39	0.27	0.06	94.59	22.76	0	0	24	-34.6	-4.94	3.84	39.24	120.21	896.62	501.26	1049.05	653.69	915.29	535.48	1035.33	528.98
32.232	0	0.09	0.03	0.03	0.14	0.3	0.06	0.09	1.86	0.36	99.41	1.57	16.08	96.46	0	12.08	1.86	0.01	3.12	0.66	0.57	3.24	0	0.01	0.99	0	0.1	0.05	17.33	0.36	0.09	92.56	20.9	0	0	24	-33.19	-5.47	4.11	38.73	120.08	904.44	506.03	1057.68	659.27	923.79	539.58	1043.78	534.87
32.265	0	0.1	0.04	0.03	0.13	0.28	0.07	0.08	2.38	0.39	99.45	1.38	14.93	95.21	0	8.06	2.2	0.01	3.46	0.58	0.56	3.93	0	0.01	2.38	0	0.14	0.06	18.63	0.39	0.12	88.99	20.12	0	0	24	-28.53	-7.05	3.84	40.16	120.18	916.54	509.37	1067.38	660.2	934.34	541.99	1054.49	539.56
32.298	0	0.12	0.04	0.03	0.13	0.31	0.08	0.07	4.12	0.45	99.38	1.41	15.22	95.32	0	5.66	2.8	0.01	5.3	0.36	0.32	1.93	0	0.01	4.12	0.01	0.18	0.08	21.52	0.45	0.15	85.57	20.22	0	0	24	-27.75	-6.93	4.56	40.86	124.47	927.86	509.13	1080	661.27	944.94	541.76	1069.41	541.18
32.332	0	0.17	0.05	0.05	0.19	0.29	0.09	0.07	6.5	0.49	99.42	1.36	12.55	97.19	0	6.32	5.26	0.01	7.23	0.2	0.15	0.46	0	0.01	6.5	0.02	0.18	0.2	32.77	0.49	0.16	90.41	18.59	0	0	24	-31.97	-4.28	5.74	40.5	125.9	940.8	506.43	1094.13	659.76	958.99	536.88	1084.87	539.69
32.365	0	0.19	0.05	0.06	0.2	0.33	0.11	0.07	10.17	0.59	99.33	2.29	12.95	95.52	0	6.17	4.77	0.01	11.26	0.15	0.14	0.2	0	0.01	10.17	0.03	0.24	0.34	35.35	0.59	0.19	81.02	17.87	0	0	24	-36.12	-6.7	5.97	39.45	126.68	952.1	501.6	1106.97	656.46	970.9	532.8	1097.57	533.54
32.399	0	0.36	0.08	0.11	0.33	0.24	0.18	0.07	12.84	0.75	99.28	7.06	5.64	91.66	0	5.98	10.32	0.01	15.72	0.16	0.26	0.11	0	0.01	12.84	0.09	0.24	0.65	45.54	0.75	0.37	97.44	12.59	0	0	24	-26.13	-10.01	4.65	41.55	114.94	965.44	497.63	1118.09	651.69	987.36	526.92	1102.26	529.94
32.432	0	0.55	0.12	0.15	0.46	0.16	0.25	0.07	13.21	0.95	98.9	10.07	0	90.17	0	5.25	15.21	0.02	15.47	0.25	0.51	0.3	0	0.01	13.21	0.18	0.29	0.51	50.61	0.95	0.51	92.13	9.18	0	0	24	-21.84	-10.92	3.32	44.51	112.97	981.59	488.53	1130.74	640.07	1001.5	519.8	1114.47	519.45
32.465	0	0.53	0.12	0.15	0.45	0.22	0.23	0.07	9.64	1.01	98.95	14.03	2.02	66.61	0	5.5	15.16	0.03	19.69	0.33	1.65	1.7	0	0.01	9.64	0.21	0.38	0.21	51.08	1.01	0.45	24.14	9.84	0	0	24	-21.64	-18.55	6.21	44.18	99.28	982.87	479.27	1130.18	629.57	1010.81	507.83	1110.05	510.52
32.499	0	1.26	0.18	0.58	0.8	0.15	0.31	0.08	4.72	2.09	97.49	46.08	0	18.77	0	5.7	23.64	0.04	18.17	0.74	5.83	14.44	0	0.02	4.72	0.7	0.36	0.04	67.74	2.09	0.7	25.82	7.11	0	0	24	-16.1	-29.32	-0.84	46.81	90.33	998.78	466.95	1141.66	616.74	1023.28	498.7	1113.43	493
32.532	0	3.77	0.22	17.01	0.86	0.22	0.4	0.08	1.74	3.08	65.97	73.37	0	14.85	0.01	4.84	34.09	0.04	24.02	2.26	19.72	71.42	0	0.01	1.74	1.25	0.3	0.01	71.86	3.08	0.46	17.26	7.83	0	0	24	-13.88	-30.73	-2.17	47.45	87.08	997.16	455.19	1142.53	606.14	1023.43	484.71	1110.5	486.04
32.565	0	4.71	0.21	50.26	0.75	0.28	0.32	0.08	0.66	3.56	24.74	79.53	0	15.63	0.04	5.44	35.4	0.05	26.37	6.02	33.78	88.5	0	0.01	0.66	1.49	0.22	0	74.83	3.56	0.27	18.26	8.56	0	0	24	-12.78	-30.43	-1.73	51.59	92.28	1003.11	439.49	1150.88	592.65	1028.19	469.71	1120.46	471.61
32.599	0	3.13	0.12	79.79	0.4	0.7	0.14	0.1	0.22	6.19	0	96.46	0	15.72	0.13	7.61	27.53	0.09	33.96	14.98	57.78	93.76	0	0.01	0.22	2.3	0.22	0	76.7	6.19	0.14	0.91	12.97	0	0	24	-20.08	-30.4	-0.19	53.37	91.71	1000.89	426.35	1149.38	579.92	1027.9	454.53	1119.6	456.01
32.632	0	4.52	0.1	76.46	0.42	0.9	0.12	0.12	0.56	6.21	0	95.64	0	55.55	0.56	11.09	25.35	0.16	36.33	30.23	55.94	93.25	0	0.01	0.08	2.86	0.18	0.01	75.82	6.21	0.08	0.12	14.07	0	0	24	-14.97	-20.88	-1.7	55.82	91.6	999.06	410.66	1150.27	569.04	1026.51	442.15	1118.11	441.08
32.665	0	4.43	0.05	48.13	0.73	1.39	0.1	0.25	2.49	8.05	26.87	84.96	0.49	53.02	2.49	25.46	20.06	0.46	37.62	40.01	39.48	87.79	0	0.01	0.04	4.55	0.19	0.03	75.4	8.05	0.04	0	17.35	0	0	24	-16.73	-21.39	-10.64	56.81	89.36	995.32	390.34	1158.79	559.49	1023.58	429.18	1112.54	420.66
32.699	0	2.48	0.01	46.41	1.27	5.84	0.05	0.95	8.66	9.79	28.59	93.25	15.88	54.67	8.66	49.14	11.74	0.94	49.91	49.71	40.32	91.87	0	0.01	0.03	6.47	0.22	0.14	76.09	9.79	0.02	0	24.4	0	0	24	-19.79	-21.06	-2.42	58.91	103.18	983.19	377.84	1163.14	566.88	1018.49	417.06	1121.32	408.67
32.732	0	1.82	0.01	35.38	1.79	9.49	0.05	1.61	10.06	10.06	39.62	96.14	22.54	64.65	11.39	60.92	10.06	1.04	53.3	51.98	35.99	92.37	0	0.01	0.05	6.12	0.26	0.53	72.42	7.95	0.02	0.01	27.38	0	0	24	-13.6	-18.98	-4.15	59.71	108.65	973.58	367.17	1168.32	573.46	1011.84	410.39	1120.25	403.27
32.766	0	0.56	0	60.07	0.98	22.78	0.02	1.89	7.87	7.92	14.93	96.56	22.5	79.93	8.35	67.7	7.87	1.27	61.24	40.55	60.21	94.35	0	0.01	0.09	7.92	0.33	2.85	67.12	7.9	0.01	0	32.62	0	0	24	-13.45	-15.09	-5.64	59.64	109.63	970.15	363.62	1168.04	573.86	1008.46	409.37	1117.53	398.39
32.799	0	0.24	0	40.61	1.1	24.6	0.01	2.33	4.68	7.33	34.39	97.56	27.24	96.65	4.68	76.47	8.39	1.9	56.66	23.9	54.06	88.51	0	0.01	0.18	6.71	0.32	2.01	62.76	7.33	0	0	35.84	0	0	24	-12.15	-5.18	-6.67	59.5	119.36	966.27	359.46	1165.01	569.08	999.07	407.6	1117.73	394.68
32.832	0	0.1	0	10.96	1.13	21.89	0.01	2.76	3.07	6.12	56.23	96.85	29.91	97.27	3.07	82.23	6.65	3.09	52.03	14.6	47.99	66.23	0	0.01	0.44	4.71	0.33	2.89	53.74	6.12	0	0	36.83	0	0	24	-11.68	-4.14	-8.46	59.12	130.56	954.47	355.57	1157.7	567.49	981.68	408.31	1111.1	391.03
32.866	0	0.05	0	0.64	0.98	51.07	0.01	2.74	7.06	6.35	23.93	94.6	48.8	97.87	1.95	82.24	7.06	3.79	57.88	9.88	30.8	34.04	0	0.01	1.26	2.75	0.29	3.11	46.72	6.35	0	0	45.64	0	0	24	-9.96	2.86	-8.33	58.21	132.43	943.26	355.8	1147.67	570.5	970.57	410.15	1101.33	389.24
32.899	0	0.03	0	0.07	0.96	73.42	0.02	2.42	5.7	5.7	1.58	91.91	63.65	96.22	1.17	81.27	5.7	3.13	70.54	6.34	15	8.8	0	0.02	2.81	1.69	0.37	4.07	42.31	5.71	0	0	47.93	0	0	24	-6.5	5.82	-9.1	57.98	129.63	924.11	354.65	1130.67	572.55	953.65	411.57	1081.08	387.81
32.932	0	0.02	0	0.03	0.58	92.19	0.02	1.7	6.84	4.34	0	91.07	78.42	95.49	0.8	74.57	4.34	1.84	83.22	6.18	9.28	2.08	0	0.02	3.7	0.96	0.29	6.84	39.02	5.43	0	0	54.5	0	0	24	-0.23	6.74	-9.11	58.68	134.54	905.79	349.92	1113.5	569.41	933.39	411.03	1065.15	383.81
32.966	0	0.02	0	0.02	0.37	95.95	0.01	1.27	12.11	2.78	0	90.08	86.16	89.13	0.51	68.72	2.78	1.07	83.92	3.27	5.1	0.67	0	0.05	5.3	0.44	0.16	12.11	36.57	5.18	0	0	60.39	0	0	24	-1.87	11.48	-9.2	58.32	137.86	882.91	346.43	1095.3	568.91	911.31	410.54	1045.52	379.03
32.999	0	0.02	0	0.02	0.5	91.75	0.01	1.6	12.19	2.44	0	84.25	79.51	90.77	0.36	75.31	2.44	1.02	77.05	2.92	4.36	0.38	0	0.09	8.83	0.39	0.1	12.19	35.86	4.49	0	0	57.1	0	0	24	1.8	10.57	-9.97	58.96	140.42	860.42	342.24	1073.51	567.04	886.7	407	1023.7	376.19
33.032	0	0.02	0	0.02	0.43	81.97	0.01	1.47	17.17	1.6	0	82.1	70.76	84.67	0.31	74.44	1.6	0.96	63.14	2.57	4.06	0.23	0	0.2	15.16	0.26	0.06	17.17	28.84	3.43	0	0	56.14	0	0	24	3.02	13.45	-11.47	58.92	138.8	837.64	339.46	1052.97	566.03	864.9	407.26	999.2	372.2
33.066	0	0.02	0	0.02	0.35	43.52	0.02	1.34	25.95	0.84	31.48	70.67	53.54	86.67	0.34	73.43	0.69	0.8	39.71	2.44	3.43	0.19	0	0.84	23.3	0.14	0.05	25.95	14.89	2.19	0.01	0	52.14	0	0	24	1.84	12.64	-10.87	59.11	138.78	813.95	338.35	1030.14	565.68	842.22	405.66	976.7	371.37
33.099	0	0.02	0	0.03	0.49	22.03	0.02	1.75	36.42	1.27	55.94	86.47	41.81	91.89	0.4	80	0.52	0.85	31.01	1.78	3.88	0.44	0	1.27	36.42	0.14	0.06	26.78	13.43	2.1	0.01	0	47.57	0	0	24	-2.25	9.86	-10.73	59.31	138.39	788.47	335.96	1003.73	561.99	816.41	400.73	951.02	368.64
33.133	0	0.03	0	0.04	0.74	6.65	0.03	2.3	39.34	3.25	86.7	95.03	25.41	83.65	0.53	86.47	0.31	1.1	22.91	1.42	3.25	0.36	0	5.04	43.58	0.07	0.05	35.67	9.27	1.91	0.03	0	39.34	0	0	24	-0.65	13.84	-9.2	58.93	135.08	772.57	340.45	988.84	568.57	804.15	403.73	936.14	374.98
33.166	0	0.04	0	0.07	0.95	6.01	0.05	2.91	36.86	3.48	87.99	98.97	15.97	90.82	0.57	91.67	0.21	2.23	25.89	0.74	3.48	0.2	0	9.78	58.44	0.04	0.05	51.51	6.94	1.36	0.07	0	36.86	0	0	24	-2.46	10.54	-9.18	59.07	133.86	752.29	340.95	966.05	566.87	783.09	401.69	914.38	375.6
33.199	0	0.05	0	0.13	1.08	6.18	0.08	3.16	35.75	4.16	87.63	99.71	10.54	84.12	0.56	92.35	0.18	3.85	28.62	0.41	4.16	0.32	0	11.66	73.59	0.04	0.08	57.85	7.45	1.12	0.09	0	35.75	0	0	24	-3.43	13.67	-7.48	58.99	130.56	745.06	345.74	955.36	569.04	777.17	401.64	906.23	381.88
33.233	0	0.09	0	0.24	1.55	3.4	0.38	3.72	32.26	4.39	92.56	99.9	0	86.68	0.57	94.24	0.12	6.31	32.26	0.3	4.39	0.23	0	33.15	85.28	0.02	0.09	73.87	5.82	0.81	0.17	0	28.29	0	0	24	-5.05	12.63	-7.88	58.94	131.01	730.83	349.87	941.43	572.34	762.66	406.99	891.75	384.65
33.266	0	0.11	0	0.23	2.08	2.58	0.33	4.65	30.47	3.3	90.7	99.89	0	74.75	0.76	95.21	0.1	10.79	30.47	0.23	3.3	0.17	0	30.56	82.98	0.03	0.12	76.64	6.13	0.75	0.16	0	26.65	0	0	24	-4.34	16.57	-6.37	59.37	130.01	723.14	352.69	931.1	572.64	755.49	407.78	884.04	388.36
33.299	0	0.21	0	0.21	3.84	1.2	0.45	7.36	25.33	1.52	85.27	99.94	0	86.19	0.86	96.88	0.07	20.78	25.33	0.14	1.52	0.09	0	35.8	78.93	0.02	0.17	88.07	6.02	0.71	0.24	0	22.24	0	0	24	-4.07	12.84	-4.19	60.26	131.53	714.55	354.24	920.5	571.67	747.18	408.4	877.58	391.18
33.333	0	0.4	0	0.26	7.43	0.66	1.84	11.69	24.41	0.89	76.61	99.96	-14.82	93.07	0.77	98.43	0.05	31.56	24.41	0.06	0.89	0.02	0	59.48	80.18	0.02	0.17	91.75	8.09	0.72	0.45	0	17.27	0	0	24	-2.49	9.02	-6.18	60.52	129.01	714.36	356.98	916.85	570.8	744.96	413.17	872.17	391.69
33.366	0	0.54	0	0.2	12.21	0.71	1.49	19.26	24.94	1.05	61.49	99.93	-10.13	81.57	0.72	98.78	0.04	45.3	24.94	0.06	1.05	0.02	0	59.09	70.84	0.02	0.1	84.49	8.64	0.79	0.45	0	17.78	0	0	24	-4.68	14.56	-6.06	58.87	126.85	711.28	360.2	912.36	572.28	742.34	414.23	867.64	394.41
33.4	0	0.52	0.01	0.18	21.31	1.3	1.8	29.05	43.54	3.03	45.95	99.55	0	72.84	0.66	98.98	0.03	58.15	43.54	0.06	3.03	0.09	0	61.61	58.53	0.03	0.12	46.43	10.97	0.77	0.69	0	13.76	0	0	24	-4.88	17.07	-6.7	58.27	123.82	710.78	367.55	910.54	577.92	742.37	421.87	864.33	400.56
33.433	0	0.62	0.01	0.14	27.47	0.96	1.74	34.47	43.32	3.18	40.53	99.6	0	83.53	0.58	98.92	0.03	64.33	43.32	0.09	3.18	0.11	0	63.12	47.89	0.04	0.1	42.87	11.39	0.75	0.96	0	11.13	0	0	24	-3.82	13.88	-6.13	58.36	126.66	711.58	373.32	910.26	581.31	741.96	430.15	866.21	405.56
33.466	0	0.63	0.01	0.12	32.08	1.08	1.46	41.01	44.66	5.29	33.99	99.6	0	86.25	0.5	99.12	0.03	70.9	44.66	0.11	5.29	0.45	0	62.92	41.06	0.04	0.08	34.25	11.44	0.75	1.06	0	11.47	0	0	24	-0.18	12.82	-4.94	58.82	128.09	713.11	378.06	911.71	586.81	743.68	435.22	869.68	412.17
33.5	0	0.98	0.01	0.08	38.28	1.04	1.23	48.08	45.01	4.24	26.92	99.58	0	91.25	0.41	98.94	0.02	78.16	45.01	0.12	4.24	0.4	0	62.48	30.7	0.06	0.1	53.29	9.22	0.64	1.29	0	10.95	0	0	24	-2.37	10.28	-5.37	58.93	125.98	720.88	386.03	917.43	592.7	751.07	441.57	875.1	419.47
33.533	0	1.32	0.01	0.07	37.45	0.79	0.69	48	37.96	4.28	27	99.84	0	91.27	0.36	98.59	0.02	78.58	37.96	0.09	4.28	0.27	0	53.59	30.12	0.08	0.11	74.79	9.18	0.55	1.19	0	12.06	0	0	24	-1.89	10.27	-5.28	58.98	123.07	729.92	394.53	923.99	599.52	760.35	448.05	881.85	428.46
33.566	0	1.27	0.01	0.06	34.71	0.79	0.47	45.87	36.67	4.09	29.13	99.9	0	88.12	0.35	98.37	0.02	76.8	36.67	0.12	4.09	0.21	0	48.44	26.43	0.09	0.1	80.88	8.13	0.51	1.18	0	12.72	0	0	24	-2.43	11.98	-5.06	58.96	120.42	741.11	402.85	933.78	606.62	772.39	454.95	891.43	436.81
33.6	0	1.17	0.01	0.05	32.25	1.25	0.23	44.69	39.81	3.83	30.31	99.89	0	87.15	0.35	97.47	0.02	76.65	39.81	0.2	3.83	0.12	0	36.12	24.25	0.12	0.16	81.04	8.42	0.41	1.2	0	15.29	0	0	24	-2.76	12.43	-5.8	58.95	116.24	756.1	411.12	946.55	612.87	787.9	462.4	902.72	444.27
33.633	0	0.77	0.01	0.06	23.88	1.21	0.22	34.4	38.48	4.03	40.6	99.7	0	85.9	0.3	95.57	0.02	68.19	38.48	0.26	4.03	0.17	0	34.38	27.75	0.14	0.3	69.97	8.47	0.45	1.15	0	15.68	0	0	24	-6.23	12.96	-4.56	59.22	117.02	768.68	416.7	958.78	616.86	800.94	466.76	916.69	449.52
33.666	0	0.45	0	0.07	17.59	1.5	0.21	27.91	38.05	4.85	47.09	98.44	0	86.88	0.3	94.33	0.02	62.2	38.05	0.27	4.85	0.21	0	31.97	35.97	0.17	0.31	50.54	7.52	0.4	1.21	0	17.82	0	0	24	-4.44	12.55	-2.16	59.39	116.17	778.27	416.94	969.74	618.64	813.74	467.08	928.9	451.76
33.7	0	0.36	0	0.07	14.78	1.85	0.17	24.49	38.4	4.24	51.02	97.53	2.68	83.1	0.31	93.71	0.02	58.54	38.4	0.24	4.24	0.2	0	27.76	38.22	0.25	0.49	45.36	7.79	0.42	0.89	0	19.58	0	0	24	-2.11	14.04	-3.53	59.14	116.5	796.67	414.43	987.69	615.93	830.68	466.33	945.8	448.4
33.733	0	0.18	0	0.06	9.24	1.25	0.13	16.04	30.07	4.87	67.91	93.59	3.62	93.69	0.37	93.2	0.02	46.31	30.07	0.21	4.87	0.26	0	26.81	33.5	0.24	0.55	32.23	7.91	0.41	0.76	0	20.21	0	0	24	-6.29	8.51	-1.33	59.72	119.18	806	414.29	994.82	612.89	839.09	462.16	957.61	449.66
33.767	0	0.15	0	0.05	7.49	1.67	0.09	15.15	27.5	5.48	69.71	94.76	6.94	87.17	0.42	93.57	0.02	44.18	27.5	0.2	5.48	0.21	0	23.3	32.99	0.21	0.53	35.78	7.09	0.47	0.88	0	24.18	0	0	24	-4.02	12.42	-1.4	59.88	115.57	821.13	410.48	1006.81	607.09	854.42	456.63	969.53	446.36
33.8	0	0.12	0	0.05	6.66	2.46	0.11	14.8	28.86	6.7	70.4	94.23	8.68	96.07	0.38	94.02	0.02	42.99	28.86	0.22	6.7	0.32	0	28.48	33.19	0.22	0.62	34.08	8.19	0.6	0.7	0	27.01	0	0	24	-9.19	6.02	-1.09	60.14	114.29	825.09	408.73	1009.6	601.91	858.8	455.53	972.31	442.24
33.833	0	0.12	0	0.08	5.19	3.91	0.13	13.06	34.56	11.02	73.89	96.93	7.18	96.38	0.4	93.64	0.02	39.83	34.56	0.22	11.02	0.63	0	30.33	38.73	0.22	0.74	42.65	7.72	0.64	0.56	0	28.43	0	0	24	-9.22	5.59	-1.59	60.34	116.1	831.43	406.74	1014.42	598.53	862.94	452.79	978.36	440.15
33.867	0	0.09	0	0.06	3.43	14.25	0.09	10.71	49.09	11.3	71.5	98.65	18.44	96.95	0.38	94.34	0.02	33.77	49.09	0.25	11.3	0.72	0	26.38	36.38	0.29	0.73	52.39	6.07	0.61	0.41	0	33.64	0	0	24	-7.75	4.7	-0.01	60.05	116.55	837.79	405.66	1019.26	595.13	869.71	452.28	985.58	439.71
33.9	0	0.05	0	0.03	2.25	31.98	0.06	7.99	46.12	10.07	43.02	97.63	33.2	96.08	0.39	93.48	0.02	26.82	58.66	0.25	10.07	0.92	0	20.57	25.61	0.21	1.24	46.12	5.73	0.64	0.32	0	38.1	0	0	24	-7.38	6	-0.28	60.13	117.28	840.82	404.45	1024.72	596.76	873.37	451.62	989.95	438.87
33.933	0	0.04	0	0.02	1.42	45.66	0.05	5.38	52.99	8.02	29.34	98.37	39.09	96.64	0.38	91.37	0.02	18.88	62.59	0.19	8.02	0.9	0	19.24	20.89	0.17	2.41	52.99	4.48	0.55	0.3	0	41.3	0	0	24	-7.31	5.2	-1.05	60.2	115.78	844.86	403.57	1028.48	595.92	877.39	451.02	992.36	437.34
33.967	0	0.02	0	0.01	0.85	68.41	0.03	4.17	50.76	7.8	6.59	97.76	49.61	95.78	0.43	89.55	0.01	14.28	63.29	0.2	7.8	0.98	0	17.23	18.91	0.14	3.72	50.76	3.43	0.49	0.2	0	49.43	0	0	24	-7.53	6.38	-1.16	60.38	113.92	846.78	402.85	1030.72	595.48	880.4	450.62	993.41	436.22
34	0	0.02	0	0.01	0.77	61.83	0.03	3.55	55.23	7.17	13.17	97.99	47.59	97.07	0.35	86.47	0.01	13.44	57.13	0.21	7.17	0.69	0	15.16	18.72	0.1	6.66	55.23	3.61	0.46	0.19	0	49.95	0	0	24	-8.45	4.49	-2.1	61.14	114.25	849.1	402.92	1031.52	594.27	880.91	449.78	994.3	435.71
34.033	0	0.02	0	0.01	0.49	64	0.02	2.23	53.48	5.38	11	98.68	50.22	96.1	0.29	79.83	0.01	8.65	51.84	0.2	5.38	0.17	0	9.22	13.95	0.08	10.45	67.14	3.17	0.46	0.16	0	53.48	0	0	24	-5.27	5.98	-1.79	61.19	114.79	851.81	403.95	1032.59	594.23	882.76	450.71	996.8	437.6
34.067	0	0.03	0	0.01	0.25	70.85	0.02	1.1	58.24	2.86	4.15	98.4	54.02	95.96	0.26	66.5	0.01	4.94	47.97	0.16	2.86	0.03	0	6.46	10.31	0.05	14.86	78.12	2.93	0.42	0.12	0	58.24	0	0	24	-2.64	6.16	-2.74	60.68	115.89	853.29	404.71	1035.1	596.67	883.43	453.05	998.39	438.39
34.1	0	0.03	0	0.01	0.15	72.09	0.02	0.58	59.93	2.13	2.91	96.25	55.63	95.36	0.21	52.58	0.01	3.31	45.7	0.22	2.13	0.01	0	4.86	7.57	0.05	19.84	81.13	2.36	0.29	0.13	0	59.93	0	0	24	-0.59	6.89	-4.02	59.98	113.84	857.35	410.21	1032.02	595.27	883.9	457.31	996.78	442.54
34.134	0	0.03	0	0	0.08	85.37	0.01	0.31	67.22	0.92	0	96.45	63.36	95.73	0.15	38.63	0.01	2.66	45.73	0.2	0.92	0	0	3.37	6.07	0.02	27.2	87.38	1.53	0.16	0.09	0	67.22	0	0	24	-9.35	6.45	-3.85	60.65	113.74	856.18	412.44	1028.15	593.87	881.32	454.4	994.57	443.84
34.167	0	0.02	0	0	0.06	94.17	0.01	0.28	73.06	1.28	0	98.58	73.14	96.36	0.09	36.02	0.01	2.54	52.17	0.2	1.28	0	0	2.01	7.94	0.01	26.48	82.8	0.96	0.08	0.08	0	73.06	2.11	0	24	-10.6	5.61	-4.21	60.07	114.85	853.53	412.77	1024.41	592.37	877.27	455.09	991.5	443.2
34.2	0	0.02	0	0	0.05	95.81	0.01	0.23	73.57	1.69	0	98.69	76.06	95.37	0.05	31.69	0.01	2.2	57.32	0.29	2.39	0	0	1.69	9.51	0.01	23.74	78.56	0.73	0.06	0.08	0	73.57	14.51	0	24	-10	6.87	-5.9	59.75	114.35	848.79	411.93	1020.09	591.68	871.59	455.18	985.2	442.17
34.234	0	0.02	0	0	0.03	96.38	0.01	0.18	77.03	0.86	0	99.25	78.14	95.78	0.03	27.2	0.01	1.49	53.21	0.29	1.85	0	0	0.86	10.37	0.01	19.49	79.34	0.4	0.04	0.07	0	77.03	16.86	0	24	-8.56	6.39	-5.72	59.65	115.58	843.94	412.48	1014.57	591.38	865.83	455.8	980.75	443.53
34.267	0	0.03	0	0	0.03	96.26	0.02	0.16	76.31	1.05	0	99.15	73.71	96.05	0.03	24.41	0.01	1.09	53.98	0.28	2.64	0	0	1.05	20.48	0.01	18.69	86.21	0.28	0.03	0.09	0	76.31	21.28	0	24	-8.49	6.05	-5.95	59.6	115.66	838.93	413.52	1008.24	590.66	859.91	456.82	974.91	444.48
34.3	0	0.03	0	0.01	0.03	95.76	0.02	0.2	76.5	1.1	0	99.18	68.24	93.34	0.02	29.65	0.01	0.86	51.32	0.37	2.36	0	0	1.1	36.36	0	18.55	92.25	0.18	0.02	0.1	0	76.5	21.88	0	24	-10.66	8.8	-4.46	59.91	114.15	832.9	414.45	1000.87	590.6	855.28	455.46	968.96	445.16
34.334	0	0.03	0	0.01	0.05	98.09	0.02	0.36	80.32	0.69	0	99.55	67.82	94.75	0.02	44.1	0.01	0.93	58.31	0.57	1.67	0.01	0	0.69	53.49	0	13.63	94.01	0.11	0.01	0.12	0	80.32	16.2	0	24	-11.68	7.53	-4.72	60.06	114.18	828.97	414.72	995.7	589.49	850.6	456.19	964.1	443.8
34.367	0	0.03	0	0.02	0.08	97.26	0.02	0.66	78.09	0.69	0	99.36	64.89	95.66	0.02	58.66	0.01	1.05	56.19	0.39	1.67	0.01	0	0.69	65.22	0	11.63	96.06	0.1	0.01	0.14	0	78.09	15.12	0	24	-11.65	6.54	-4.49	60.1	114.47	825.44	414.78	991.5	588.63	846.79	456.4	960.56	443.77
34.401	0	0.03	0	0.03	0.11	94.77	0.03	0.88	74.47	0.65	0	99.59	57.16	96.07	0.03	65.8	0.01	0.89	51.45	0.47	1.33	0.02	0	0.65	77.97	0	9.31	95.78	0.06	0.01	0.22	0	74.47	4.45	0	24	-12.55	6.01	-4.55	60.1	115.43	824.03	415.23	989.93	588.81	844.68	456.35	959.47	444.19
34.434	0	0.03	0	0.04	0.14	91.2	0.03	1.02	70.42	0.62	0	99.69	50.46	96.44	0.05	69.35	0.01	0.74	49.55	0.47	1.09	0.02	0	0.62	86	0	9.74	95.86	0.04	0.01	0.27	0	70.42	2.05	0	24	-12.89	5.51	-4.24	60.11	116.89	822.8	415.19	989.16	588.77	843.09	455.93	959.49	445.08
34.467	0	0.04	0	0.06	0.17	76.08	0.03	1.06	66.12	0.79	0	99.75	39.12	97.47	0.07	70.2	0.01	0.95	37.19	0.34	1.05	0.01	0	0.79	91.09	0	10.84	97.84	0.04	0.01	0.31	0	66.12	0	0	24	-12.39	3.75	-3.66	59.79	114.04	820.88	414.43	988.91	590.28	844.09	455.96	957.52	444.14
34.501	0	0.05	0	0.08	0.26	62.24	0.04	1.31	58.62	0.72	12.76	99.83	31.86	97.16	0.07	74.74	0.01	1.38	40.35	0.36	1.43	0.02	0	0.72	93.34	0	10.27	98.09	0.02	0.01	0.43	0	58.62	0	0	24	-12.16	4.34	-2.05	60.61	118.59	817.94	411.94	989.69	590.95	842.02	454.35	960.08	443.28
34.534	0	0.06	0	0.09	0.33	46.7	0.05	1.38	52.54	1.01	28.3	99.84	26.16	96.87	0.07	75.78	0.02	1.6	41.2	0.34	1.48	0.03	0	1.01	91.09	0	10.54	97.94	0.01	0.01	0.48	0	52.54	0	0	24	-9.7	4.83	-1.68	60.74	120.01	816.58	408.34	995.24	594.89	843.77	453.57	963.14	441.13
34.567	0	0.07	0	0.1	0.36	32.52	0.06	1.27	47.91	1.12	42.48	99.81	21.07	96.36	0.07	73.56	0.02	1.9	39.77	0.32	1.94	0.05	0	1.12	88.24	0.01	9.9	97.72	0.01	0.01	0.5	0	47.91	0	0	18	-12.02	5.61	-0.02	60.71	119.41	817.61	407.39	999.05	595.75	848.02	452.64	966.85	440.87
34.567	2	0.14	0.19	0.02	0.12	0.03	0.13	0.06	0.96	0.26	99.62	0.33	0	21.03	0.12	0.03	0.05	0.02	0.96	0.01	0.27	0.19	0	0.26	1.24	0	0.15	6.23	0.06	1.73	0.38	0.17	0.79	0.52	0		5.44	28.62	10.63	65.05	71.59	684.23	770.83	824.95	924.13	725.86	797.21	796.04	811.34
34.601	0	0.1	0	0.14	0.37	20.7	0.09	0.97	43.67	2.1	58.6	99.66	14.05	97.21	0.07	67.04	0.02	1.87	43.67	0.33	3.16	0.12	0	2.1	88.46	0.01	12.09	97.16	0.01	0.01	0.62	0	40.44	0	0	18	-10.16	4.24	0.57	60.92	122.49	819.91	405.71	1005.13	598.11	851.16	452.41	973.1	440.7
34.634	0	0.13	0	0.16	0.38	9.12	0.11	0.8	36.92	2.24	81.76	99.52	5.91	97.34	0.07	63.02	0.02	1.29	36.92	0.35	2.24	0.17	0	2.72	89.04	0.01	11.24	96.78	0.01	0.02	0.63	0	35.31	0	0	18	-11.52	3.99	-0.84	60.45	124.06	832.9	407.93	1016.43	598.61	861.21	454.17	984.64	441.62
34.667	0	0.17	0.01	0.2	0.41	3.55	0.16	0.66	32.98	2.18	92.9	99.35	0	96.73	0.07	58.61	0.02	1.14	32.98	0.25	2.18	0.17	0	4.37	87.95	0.01	10.95	97.38	0.01	0.02	0.77	0	28.32	0	0	18	-9.87	5.07	-1.42	60.08	123.78	841.09	407.86	1026.84	601.39	870.19	455.5	993.19	441.63
34.701	0	0.21	0.01	0.24	0.52	2.67	0.24	0.69	41.84	3.22	94.67	99.42	0	96.43	0.06	59.38	0.02	1.15	41.84	0.35	3.22	0.18	0	7.41	85.69	0.02	11.16	98.05	0.01	0.04	0.99	0	21.18	0	0	18	-10.67	5.51	0.2	60.74	123.69	844.76	405.71	1033.77	602.16	877.01	453.29	1000.07	440.91
34.734	0	0.16	0.01	0.18	0.56	5.47	0.2	0.87	50.54	3.2	89.06	99.59	0	96.72	0.05	65.33	0.02	0.93	50.54	0.5	3.2	0.08	0	7.7	79.25	0.02	7.54	96.3	0.01	0.04	0.86	0	23.46	0	0	18	-8.69	5.08	-1.64	59.97	128.24	866.85	409.45	1052.52	604.31	893.16	454.64	1021.05	445.15
34.768	0	0.09	0.01	0.12	0.47	36.69	0.23	0.76	69.44	5.64	38.31	99.48	24.15	95.68	0.07	62.13	0.02	0.81	89.22	0.66	5.64	0.04	0	8.82	64.71	0.02	7.87	69.44	0.02	0.08	0.53	0	24.47	0	0	18	-11.28	6.52	-2.18	59.72	120.73	879.64	404.65	1065.31	598.9	909.53	450.62	1029.61	438.1
34.801	0	0.06	0	0.07	0.37	65.16	0.15	0.81	65.26	6.02	9.84	99.51	37.86	96.7	0.11	63.46	0.02	0.89	94.18	1.02	6.02	0.03	0	8.04	54.31	0.01	7.33	65.26	0.02	0.09	0.38	0	32.44	0	0	18	-6.54	5.11	-4.68	59.77	120.91	900.15	399.31	1085.87	594.7	927.9	448.63	1047.63	431.73
34.834	0	0.02	0	0.03	0.32	87.45	0.08	0.98	40.45	5.03	0	97.23	61.73	96.73	0.15	68.1	0.02	0.95	97.16	1.31	5.03	0.01	0	7.91	40.45	0.01	8.25	25.94	0.02	0.08	0.23	0	42.71	0	0	18	-9.32	5.06	-4.47	60.05	121.34	916.08	393.83	1103.49	590.85	944.52	441.8	1064.9	426.52
34.868	0	0.01	0	0.01	0.26	95.17	0.03	1.12	16.56	5.79	0	85.3	81.34	96.7	0.2	71.17	0.03	0.9	98.65	1.85	5.79	0.02	0	6.25	16.56	0.01	6.56	3.88	0.03	0.1	0.1	0	51.26	0	0	18	-7.13	5.11	-2.16	59.31	127.46	932.08	393.62	1121.04	592.13	960.05	441.28	1086.93	429.13
34.901	0	0.01	0	0.01	0.17	98.29	0.02	1.12	8.02	4.63	0	90.58	92.66	98.05	0.28	71.07	0.03	1.05	98.85	3.67	8.74	0.05	0	4.63	8.02	0.01	4.99	1.86	0.03	0.12	0.07	0	60.75	0	0	18	-10.21	2.41	-4.21	59.44	124.53	947.8	385.23	1139.56	585.98	977.03	435.37	1100.35	418.02
34.934	0	0	0	0.01	0.15	99.28	0.01	1.51	4.24	4.15	0	97.23	91.99	97.98	0.28	77.6	0.03	1.66	98.36	8.19	13.34	0.27	0	4.15	4.24	0.01	3.44	0.33	0.04	0.14	0.04	0	68.8	0	0	18	-5.31	-2.6	-4.47	59.47	119.17	961.36	379.27	1152.83	582.19	992.9	429.2	1111.06	413.71
34.968	0	0	0	0.01	0.1	99.71	0.01	1.77	2.73	2.64	0	99.3	86.05	81.65	0.46	80.4	0.03	2.57	97.13	8.85	29.22	3	0	2.64	2.73	0.01	2.43	0.18	0.05	0.14	0.02	0	77.49	0	0	18	-1.93	-14.54	-4.42	59.94	109.81	967.36	377.84	1156.17	580.78	1002.15	425.32	1111.35	413.76
35.001	0	0	0	0.09	0.07	99.67	0	1.67	2.8	2.49	0	99.35	77.87	54.66	0.95	78.44	0.04	2.66	94.37	12.94	48.16	29.36	0	2.49	2.8	0.02	2.35	0.57	0.06	0.15	0.02	0.01	78	0	0	18	-9.57	-21.07	-3.19	61.32	103.35	973.3	373.55	1165.38	577.85	1014.17	420.72	1116.7	407.78
35.034	0	0.01	0	2.73	0.05	99.53	0	2	3	1.55	0	99.61	69.81	32.66	2.33	80.88	0.05	3.25	81.56	18.85	67.05	80.96	0	1.55	3	0.03	1.51	0.64	0.08	0.18	0.01	0.06	81.11	0	0	18	-14.55	-25.62	-1.58	62.05	96.07	980.84	370.97	1169.74	570.48	1025.16	415.72	1120.45	403.53
35.068	0	0.01	0	8.01	0.04	99.52	0	2.19	2.74	1.04	0	99.86	63.64	41.48	5	80.66	0.07	2.99	68.88	30.06	80.69	95.24	0	1.04	2.74	0.1	0.76	0.8	0.13	0.22	0.01	0.08	87.48	0	0	18	-10.83	-23.72	-1.5	61.47	88.41	988.09	370.61	1172.58	567.19	1034.26	414.04	1122.06	403.69
35.101	0	0.01	0	9.51	0.04	98.57	0	2.38	2.68	0.85	0	99.8	61.28	42.43	11.87	76.22	0.09	2.42	53.68	45.14	83.05	97.46	0	0.85	2.68	0.22	0.26	0.6	0.21	0.33	0.01	0.27	85.31	0	0	18	-9.22	-23.53	-3.81	60.14	75.18	995.07	373.96	1170.9	563.1	1042.36	414.47	1117.02	405.63
35.135
35.168
35.201
35.235
35.268
35.301
35.335
35.368
35.402
35.435
35.468
35.502
35.535
35.568	0	0.48	0.07	0.28	0.21	0.48	0.18	0.08	24.96	6.85	99.04	17.62	0	87	0	0.87	33.51	0	3.62	4.58	23.48	14.54	0	0.04	0.88	97.95	0.06	0.17	40.63	6.85	0.01	61.81	24.96	0	0	18	-30.61	-12.5	8.82	38.28	109.49	979.18	519.63	1127.33	667.77	1005.07	548.29	1114.49	552.31
35.602	0	10.46	1.71	0.3	3.11	0.03	6.7	0.06	1.69	0.47	79.09	97.59	-39.84	97.73	0	0.38	93.36	0	2.37	1.07	8.44	12.05	0	0.02	0.51	37.66	0.01	0.08	46.03	0.47	0.11	79.06	1.69	0	0	18	-38.32	-3.18	3.05	36.39	141.22	953.62	507.54	1108.97	662.88	962.78	543.24	1103.97	540.27
35.635	0	9.06	1.72	0.19	2.92	0.03	6.66	0.06	0.93	0.44	81.88	95.92	-38.24	97.34	0	0.51	91.52	0	2.2	0.76	5.15	9.14	0	0.02	0.56	36.01	0.01	0.06	41.11	0.44	0.11	73.07	0.93	0	0	18	-43.61	-4	2.82	33.98	140.59	943.3	509.06	1098.48	664.25	952.44	541.35	1092.96	536.98
35.668	0	10.22	1.75	0.22	3.21	0.03	6.93	0.06	0.76	0.58	79.56	96.78	-37.88	97.97	0	0.54	91.81	0	2.07	0.61	3.51	11.29	0	0.01	0.5	39.02	0.01	0.05	43.87	0.58	0.11	91.51	0.76	0	0	18	-46.67	-2.61	2.46	33.3	145.02	928.86	509.32	1088.38	668.84	937.64	545.17	1082.57	540.25
35.702	0	9.09	1.63	0.16	2.98	0.03	6.49	0.06	1.04	0.36	81.82	95.45	-35.4	97.86	0	0.5	89.68	0	1.79	0.5	1.24	9.88	0	0.01	0.43	28.36	0.01	0.03	41.51	0.36	0.12	82.36	1.04	0	0	18	-44.88	-2.88	2.55	33.97	153.25	914.7	505.17	1083.28	673.75	924.12	546.2	1077.21	539.2
35.735	0	8.08	1.46	0.17	2.7	0.03	5.52	0.06	1.36	0.38	83.84	94.01	-32.7	97.67	0	0.51	86	0	1.97	0.4	0.98	10.89	0	0.01	0.31	24.83	0.01	0.02	41.61	0.38	0.16	82.56	1.36	0	0	18	-45.46	-3.32	2.29	33.98	155.5	907.03	503.44	1078.08	674.5	916.32	544.51	1071.53	534.87
35.769	0	10.26	1.49	0.3	2.97	0.03	5.72	0.06	1.3	0.38	79.47	95.83	-33	98.18	0	0.41	86.64	0	2.16	0.4	0.84	20.09	0	0.02	0.34	24.95	0.01	0.02	45.7	0.38	0.21	84.35	1.3	0	0	18	-43.93	-2.07	0.43	33.66	151.05	902.99	507.65	1069.14	673.81	909.91	546.09	1060.63	536.06
35.802	0	11.8	1.57	0.35	3.3	0.03	6.22	0.06	1.28	0.35	76.4	97.14	-34.22	98.63	0	0.35	88.64	0	2.13	0.42	0.94	21.15	0	0.02	0.35	24.81	0.01	0.02	48.58	0.35	0.3	63.67	1.28	0	0	18	-39.27	-0.61	0	34.02	147.27	898.97	511.32	1060.96	673.32	905.13	546	1052.33	541.42
35.835	0	14.26	1.66	0.44	3.89	0.03	6.77	0.06	0.39	0.3	71.47	98.49	-35.57	98.5	0	0.24	90.73	0	1.98	0.44	1.1	21.26	0	0.02	0.31	23.28	0.01	0.02	54.56	0.3	0.39	81.06	1.27	0	0	18	-37.68	-1.09	-0.36	34.19	135.32	895.41	516.75	1051.11	672.45	904.15	549.2	1039.34	543.19
35.869	0	16.7	1.74	0.48	4.63	0.03	7.3	0.06	0.51	0.27	66.6	99.24	-36.94	98.52	0	0.25	92.65	0	1.75	0.58	1.36	18.46	0	0.02	0.31	25.99	0.01	0.01	61.25	0.27	0.51	91.88	1.23	0	0	18	-40.84	-1.01	0.99	34.32	137.8	893.99	517.45	1045.57	669.03	900.83	550.03	1038.5	544.1
35.902	0	15.99	1.7	0.35	5.01	0.03	7.13	0.06	0.57	0.23	68.02	99.48	-36.55	98.56	0	0.21	92.27	0	1.82	0.5	1.55	8.61	0	0.01	0.27	23.35	0.01	0.01	66.48	0.23	0.57	90.65	1.42	0	0	18	-40.39	-0.89	-0.02	35.41	135.47	893.46	518.03	1042.48	667.05	899.17	550.45	1034.46	543.52
35.935	0	18.32	1.83	0.38	5.8	0.03	7.79	0.06	0.48	0.25	63.36	99.71	-38.35	98.61	0	0.13	94.46	0	1.62	0.49	2.01	6.4	0	0.01	0.22	26.05	0	0	71.5	0.25	0.48	99.17	1.2	0	0	18	-43.82	-0.68	0.41	35.98	134.76	888.49	519.31	1036.72	667.55	894.55	550.77	1029.24	546.34
35.969	0	18.78	1.88	0.41	5.89	0.03	8	0.06	0.41	0.27	62.44	99.73	-38.93	97.85	0	0.13	95.11	0	1.95	0.46	2.52	6.94	0	0.01	0.25	27.34	0	0	71.66	0.27	0.41	97.42	1.09	0	0	18	-42.11	-2.91	0.25	37.46	138.97	884.45	519.31	1037.31	672.17	890.54	555.22	1029.33	548.14
36.002	0	20.11	1.91	0.43	6.34	0.03	8.26	0.06	0.36	0.32	59.78	99.79	-38.89	98.1	0	0.12	95.59	0	2.46	0.51	2.18	6.33	0	0.01	0.25	24.45	0	0	74.54	0.32	0.36	99.01	1.03	0	0	18	-39.47	-2.27	1.62	37.33	138.15	887.8	527.69	1039.76	679.65	895.31	561.55	1033.32	555.2
36.035	0	22.34	1.93	0.54	6.81	0.03	8.47	0.06	0.31	0.36	55.32	99.84	-38.78	98.13	0	0.11	95.96	0	2.78	0.42	1.75	9.34	0	0.01	0.21	21.84	0	0	77.55	0.36	0.31	98.98	1	0	0	18	-35.66	-2.21	1.11	37.98	138.26	890.57	534.83	1042.66	686.92	897.52	568.82	1035.69	563.59
36.069	0	22.82	1.96	0.48	7.29	0.03	8.74	0.06	0.28	0.39	54.35	99.87	-38.27	97.76	0	0.13	96.19	0	3.72	0.29	1.02	6.03	0	0.01	0.17	18.91	0	0	80.02	0.39	0.28	99.15	0.88	0	0	18	-36.27	-3.12	1.26	37.94	135.25	892.52	540.07	1041.3	688.85	899.43	571.38	1034.65	568.19
36.102	0	22.45	1.94	0.43	7.42	0.03	8.78	0.06	0.25	0.41	55.09	99.88	-37.85	98.64	0	0.17	96.15	0	3.99	0.13	0.58	3.83	0	0.01	0.12	15.06	0	0	80.67	0.41	0.25	98.21	0.94	0	0	18	-38.88	-0.59	2.48	37.95	130.81	893.72	543.2	1038.81	688.3	902.28	570.43	1033.07	572.08
36.136	0	23.79	1.91	0.43	8.1	0.03	8.8	0.06	0.28	0.41	52.42	99.92	-37.42	98.74	0	0.19	96.35	0	4.1	0.08	0.3	1.53	0	0	0.08	9.86	0	0	85.41	0.41	0.28	97.09	1.24	0	0	18	-42.33	0.2	2.37	36.11	130.35	896.02	546.23	1039.4	689.61	903.84	573.42	1034.19	573.77
36.169	0	25.49	1.89	0.48	8.69	0.04	8.9	0.06	0.26	0.39	49.51	99.94	-37.34	98.56	0	0.13	96.82	0	4.22	0.07	0.36	1.13	0	0	0.05	6.73	0	0	89.28	0.39	0.26	97.55	1.52	0	0	18	-38.7	-0.86	1.83	36.6	130.36	898.13	540.72	1043.03	685.62	906.16	570.41	1036.49	567.84
36.202	0	25.9	1.87	0.5	8.89	0.04	8.79	0.06	0.25	0.38	49.1	99.95	-37.48	98.63	0	0.16	96.78	0	3.68	0.05	0.49	0.7	0	0	0.05	5.42	0	0	90.84	0.38	0.25	99.46	1.64	0	0	18	-37.02	0.61	3.09	36.65	121.95	898.49	537.38	1041.67	680.55	911.04	562.71	1032.93	566.55
36.236	0	27.17	1.87	0.55	9.36	0.04	8.98	0.06	0.22	0.42	47.83	99.96	-36.6	97.74	0	0.17	97.01	0	5.81	0.05	0.72	0.52	0	0	0.04	4	0	0	93.74	0.42	0.22	99.61	1.76	0	0	18	-32.71	3.17	1.9	39.07	115.02	896.38	529.92	1039.02	672.56	911.03	554.99	1025.94	560.2
36.269	0	25.17	1.78	0.52	8.75	0.04	8.29	0.06	0.27	0.31	49.83	99.95	-35.67	96.15	0	0.25	95.22	0	5.6	0.03	0.88	0.41	0	0	0.07	4.12	0.01	0	92.47	0.31	0.27	99.7	1.83	0	0	18	-27.49	5.92	4.01	42.01	115.3	885.83	517.47	1025.6	657.24	901.14	540.06	1015.73	552.86
36.302	0	23.28	1.6	0.55	8.27	0.05	7.36	0.06	0.22	0.31	53.45	99.94	-33	87.44	0	0.71	92.46	0	7.52	0.03	1.19	0.79	0	0	0.07	3.44	0.02	0	93.12	0.31	0.22	89.01	2.15	0	0	18	-31.4	12.3	3.12	43.25	111.79	871.3	504.81	1011.72	645.23	888.41	525.03	998.64	543.67
36.336	0	19.36	1.35	0.56	7	0.07	6.13	0.06	0.16	0.29	61.28	99.89	-27.19	36.6	0	1.3	87.55	0.01	13.17	0.05	1.54	2.86	0	0	0.12	3.15	0.02	0.03	90.79	0.29	0.16	9.17	2.64	0	1	24	-30.64	24.75	1.86	45.44	104.08	855.13	494.39	1001.03	640.28	878.02	515.54	980.5	533.76
36.369	0	15.49	1.09	0.64	5.78	0.09	4.77	0.06	0.23	0.26	69.01	99.76	-22.18	24.96	0	2.92	82.02	0.01	16.45	0.09	1.91	8.35	0	0	0.19	2.69	0.03	0.23	86.32	0.26	0.13	2.71	3.14	0	0	24	-28.6	27.5	1.01	47.86	102.07	842.43	479.91	992.77	630.25	868.09	501.75	968.13	522.01
36.403	0	9.95	0.68	1.02	3.79	0.31	3.07	0.07	1.27	0.33	80.09	98.77	-4.68	18.81	0	5.82	69.21	0.02	37.15	0.15	2.53	22.74	0	0	0.33	1.46	0.05	1.27	78.7	0.33	0.1	0.98	4.19	0	0	24	-22.19	29.31	-2.28	49.25	97.7	834.1	471.67	990.64	629.73	861.75	498.54	958.45	512.47
36.436	0	3.73	0.31	0.7	2.32	0.47	1.17	0.09	1.83	0.35	92.54	90.41	0	20.86	0	12.51	50.86	0.04	39.59	0.28	2.44	21.96	0	0.01	0.8	0.84	0.11	1.83	70.4	0.35	0.15	0.24	6.54	0	0	24	-20.88	28.67	-4.04	50.88	97.82	825.89	464.18	987.58	627.58	854.4	493.36	951.49	505.3
36.469	0	2.18	0.22	0.44	2.32	0.87	0.84	0.14	3.33	0.39	95.36	83.7	0	20.26	0.01	21.23	44.74	0.1	48.64	0.59	1.91	16.84	0	0.01	1.48	0.71	0.21	3.33	65.06	0.39	0.2	0.17	7.52	0.82	0	24	-23.54	28.85	-4.67	52.55	99.91	819.85	460.2	981.9	623.26	846.64	490.16	946.2	498.57
36.503	0	0.64	0.07	0.23	1.12	2.36	0.29	0.17	6.58	0.36	95.28	78.3	15.16	18.45	0.03	27.13	25.12	0.16	56.52	1.19	2.29	14.56	0	0.01	2.5	0.39	0.27	6.58	52.78	0.36	0.3	0.09	12.61	0	0	24	-22.4	29.43	-4.6	53.35	100.65	814.65	457.27	976.91	621.07	841.14	487.94	941.54	495.02
36.536	0	0.36	0.04	0.15	0.59	4.54	0.18	0.18	16.47	0.33	90.93	59.42	24.34	11.2	0.07	28.14	16.52	0.4	60.84	4.38	3.03	18.35	0	0.02	2.56	0.3	0.3	11.13	37.24	0.33	0.4	0.08	16.47	0	0	24	-21.67	32.35	-5	53.57	96.4	808.51	456.46	970.83	620.96	836.92	487.09	933.09	493.74
36.569	0	0.37	0.05	0.12	0.37	6.06	0.18	0.14	17.51	0.36	87.89	52.23	26.27	14.39	0.12	21.74	13.71	0.67	64.34	7.93	3.74	17.55	0	0.03	4.41	0.27	0.26	17.51	30.1	0.36	0.48	0.06	17.43	0.63	0	24	-22.29	30.92	-4.61	55.14	98.53	798.9	453.81	961.55	617.99	826.79	483.82	924.92	492.77
36.603	0	0.23	0.02	0.08	0.19	9.74	0.1	0.13	24.34	0.3	80.52	35.79	33.43	22.02	0.18	19.36	6.16	1.37	61.72	10.7	5	20.03	0	0.06	4.46	0.21	0.29	24.34	18.24	0.3	0.69	0.06	23.37	0	0	24	-20.93	28.32	-5.42	55.3	97.76	792.61	452.79	953.86	615.62	819.51	483.6	916.97	491.37
36.636	0	0.27	0.03	0.09	0.15	5.72	0.1	0.11	22.88	0.33	88.57	18.08	29.23	16.46	0.22	14.89	5.47	1.9	51.65	14.49	5.36	21.56	0	0.08	6.29	0.22	0.38	22.88	15.18	0.33	0.69	0.14	23.32	0	0	24	-19.63	30.12	-4.53	56.28	96.99	782.03	449.22	943.12	612.58	810.1	479.41	906.63	488.79
36.669	0	0.25	0.02	0.09	0.11	4.47	0.08	0.11	20.83	0.37	91.06	9.51	27.82	22.44	0.24	12.82	3.56	2.31	44.47	18.38	7.76	23.73	0	0.15	7.12	0.24	0.35	20.83	9.71	0.37	0.75	0.19	24.64	0	0	24	-17.92	28.2	-4.36	57.39	99.48	772.48	443.84	935.35	609.76	800.19	475.31	899.35	483.19
36.703	0	0.22	0.02	0.11	0.08	4.36	0.06	0.11	18.94	0.55	91.29	4.92	29.24	13.81	0.22	12.47	1.29	2.92	36.89	21.3	8.8	31.93	0	0.55	8.17	0.3	0.26	18.94	3.47	0.4	1	0.13	28.24	0	0	24	-16.93	31.15	-4.43	56.13	93.73	768.28	443.98	930.27	610.19	798.53	475.17	891.98	482.37
36.736	0	0.22	0.02	0.14	0.08	4.11	0.06	0.12	16.81	0.58	91.79	5	28.46	22.56	0.25	14.05	1.19	3.26	35.61	22.2	10.93	35.5	0	0.58	7.84	0.36	0.23	16.81	3.21	0.45	0.94	0.05	28.34	0	0	24	-17.45	28.17	-5.79	58.1	96.9	759.26	439.31	924.37	607.17	788.29	471.41	884.82	479.85
36.77	0	0.18	0.01	0.08	0.07	9.6	0.05	0.12	22.47	1.02	80.8	11.36	35.55	11.49	0.26	13.48	0.92	3.6	40.71	22.02	10.05	28.86	0	1.02	8.39	0.34	0.26	22.47	1.63	0.69	0.94	0.2	33.89	0	0	24	-17.98	32.21	-4.97	56.45	93.3	756.66	440.65	920.52	608.87	787.52	472.54	880.68	477.61
36.803	0	0.14	0.01	0.04	0.06	13	0.05	0.11	21.79	1.25	74.01	17.22	39.02	15.75	0.34	12.53	1.06	3.09	40.8	22.11	9.81	19.67	0	1.25	7.64	0.28	0.3	21.79	1.13	0.81	0.96	0.18	36.89	0	0	24	-16.08	30.38	-3.41	56.41	92.24	751.87	437.56	915.6	607.66	784.56	469.49	876.71	473.75
36.836	0	0.12	0.01	0.03	0.05	21.03	0.05	0.1	12.68	1.13	57.93	21.95	45.54	21.01	0.49	10.9	1.19	2.98	47.31	26.33	10.77	11.74	0	1.13	6.15	0.28	0.3	12.68	1.34	0.98	0.76	0.19	38.77	0	0	24	-16.05	28.62	-0.6	57	95.86	750.24	434.84	912.96	605.45	782.85	466.37	878.67	469.2
36.87	0	0.13	0.01	0.03	0.04	23.33	0.05	0.1	22.46	1.82	53.33	29.22	44.33	47.37	0.71	9.67	1.26	2.16	44.95	26.85	10.07	13.22	0	1.82	9.25	0.28	0.39	22.46	1.22	1.42	1.16	0.34	41.16	0	0	24	-21.96	22.53	0.43	58.81	99.05	748.85	430.17	912.52	599.55	781.18	459.3	879.99	466.25
36.903	0	0.19	0.01	0.04	0.04	19.93	0.06	0.09	31.64	2.41	60.15	27.99	38.7	63.82	1.14	8.29	1.31	1.55	42.14	30.66	11.82	17.37	0	2.41	14.26	0.44	0.42	31.64	1.03	1.24	1.2	0.25	40.79	0	0	24	-22.97	19.16	1.63	60.3	104.59	747.92	424.21	916.15	598.12	780.74	453.45	885.01	461.69
36.936	0	0.28	0.01	0.15	0.04	19.02	0.07	0.08	29.5	3.38	61.96	23.21	34.42	78.42	1.18	5.73	1.49	1.43	44.2	35.24	17.95	32.34	0	3.38	18.7	0.67	0.54	29.5	1.02	1.37	1.08	0.07	39.22	0	0	24	-18.45	15.55	2.68	60.55	105.78	745.82	417.64	922.92	603.48	783.23	449.76	888.82	456.19
36.97	0	0.35	0.01	0.26	0.03	24.68	0.07	0.08	35.52	4.5	50.65	33.82	32.71	93.17	1.23	4.72	1.61	1.18	49.46	39.41	23.3	36.92	0	4.5	20.09	1.16	0.83	35.52	0.78	1.32	0.61	0.01	39.53	0	0	24	-17.57	8.93	3.2	60.21	108.74	748.77	416.01	923.5	599.67	783.76	449.23	892.45	452.69
37.003	0	0.22	0.01	0.17	0.03	41.07	0.08	0.07	25.11	4.45	33.93	32.19	40.25	90.96	1.1	3.6	1.65	0.95	58.95	41.99	26.72	23.75	0	4.45	25.11	1.27	1.25	16.85	0.8	1.3	0.58	0.02	41.48	0	0	24	-16.54	10.46	3.56	60.28	109.2	750.62	413.17	927.87	599.5	786.99	447.42	896.14	450.58
37.036	0	0.14	0.01	0.08	0.03	60.66	0.08	0.07	27.2	4.63	14.34	52.7	48.77	90.39	1.09	3.87	1.55	0.86	67.48	39.72	24.71	11.1	0	4.63	27.2	1.58	1.63	9.54	0.76	1.26	0.5	0.01	44.26	0	0	24	-17.16	10.79	3.94	60.19	110.51	753.91	411.62	930.18	595.4	789.48	447.35	899.99	448.2
37.07	0	0.13	0.01	0.06	0.02	75.54	0.11	0.07	39.63	5.43	0	82.84	52.67	91.38	0.95	3.59	1.65	0.84	73.3	35.03	20.13	4.06	0	5.43	39.63	2.45	2.16	14.54	0.83	1.24	0.41	0.01	47.53	8.29	0	24	-15.16	10.2	3.83	60.23	109.85	756.19	409.79	932.15	594.2	791.81	445.3	901.65	446.99
37.103	0	0.11	0.01	0.05	0.03	78.8	0.14	0.07	50.23	5.95	0	91	53.85	90.36	0.74	4.01	1.57	0.83	71.89	23.88	12.22	1.49	0	5.95	50.23	2.17	2.71	22.84	0.85	1.11	0.47	0	49.9	11.12	0	24	-12.36	10.81	3.77	60.1	109.25	761.14	408.62	934.93	591.11	795.93	444.74	905.17	445.88
37.137	0	0.12	0.01	0.04	0.02	81.87	0.13	0.07	51.12	7.64	0	88.23	50.85	88.91	0.45	4.53	1.47	1.1	67.27	19.76	10.64	0.49	0	7.64	51.12	2.81	2.71	48.52	0.75	0.93	0.5	0	53.99	5.75	0	24	-12.03	11.59	4.38	60.11	108.13	764.92	409.7	935.82	589.07	799.35	444.84	907.46	447.12
37.17	0	0.09	0	0.03	0.02	84.71	0.13	0.08	47.02	9.66	0	83.17	54.44	86.64	0.31	5.47	1.19	1.45	66.2	13.72	8.78	0.68	0	9.66	46.9	3.15	2.7	47.02	0.65	0.79	0.59	0.01	56.36	3.17	0	24	-8.07	12.65	5.21	59.78	111.24	769.29	409.19	939.09	586.92	802.46	445.67	913.68	447.97
37.203	0	0.08	0	0.04	0.03	82.35	0.16	0.08	54.08	9.54	0	87.79	50.94	72.7	0.26	7.03	1.01	1.61	63.8	9.54	7.77	0.98	0	12.21	54.08	3.57	2.24	48.65	0.58	0.66	0.67	0.01	56.04	2.6	0	24	-8.68	17.1	3.72	60.13	109.67	775.35	411.16	944.88	589.71	807.97	446.92	917.62	449
37.237	0	0.08	0	0.06	0.02	83.75	0.22	0.09	60.87	10.2	0	93.43	45.34	71.97	0.27	8.69	0.99	1.81	60.87	6.97	10.2	2.7	0	18.01	65.51	4.41	1.31	56.16	0.48	0.53	0.92	0.03	58.42	0	0	18	-8.4	17.29	4.16	60.45	107.26	780.11	411.71	950.19	591.25	814.55	447.19	921.78	449.9
37.27	0	0.09	0	0.09	0.03	74.86	0.28	0.1	56.02	9.9	0.14	94.12	38.11	63.49	0.3	10.99	0.85	2	55.91	4.77	9.9	5.76	0	20.47	71.92	5.29	0.76	59.23	0.47	0.47	1.14	0.04	56.02	0	0	18	-13.51	19.23	2.18	61.21	108.31	790.48	414.85	959.93	592.77	822.42	449.99	930.73	450.17
37.303	0	0.11	0	0.25	0.03	65.76	0.42	0.1	53.64	16.31	9.24	96.15	27.39	61.16	0.31	11.97	0.84	2.3	52.89	5.05	16.31	12.17	0	26.17	80.51	7.31	0.32	61.89	0.43	0.43	1.46	0.28	53.64	0	0	18	-12.3	19.73	3.37	61.53	103.93	796.22	416.8	964.84	594.81	830.92	450.58	934.81	453.3
37.337	0	0.19	0	0.96	0.03	28.15	1.28	0.11	46.41	23.11	46.85	93.6	0.38	34.13	0.43	13.28	0.69	2.8	39.07	5.31	23.11	23.33	0	45.53	87.65	12.77	0.14	76.06	0.25	0.25	2.78	0.09	46.41	0	0	18	-13.08	25.29	2.01	61.14	95.94	807.36	418.87	976.73	598.85	845.36	451.35	941.23	455.12
37.37	0	0.28	0.01	3.79	0.03	9.48	1.64	0.11	40.6	30.91	81.03	91.47	0	57.53	0.65	12.29	0.77	2.91	27.24	6.58	30.91	36.91	0	49.26	91.95	14.58	0.07	78.92	0.26	0.25	3.4	0.23	40.6	0	0	18	-15.46	20.48	3.87	62.02	99.67	812.69	414.99	988.64	600.97	853.53	448.8	953.16	451.85
37.404	0	0.5	0.01	55.71	0.02	5.9	2.03	0.1	39.16	56.95	19.29	99.08	-20.62	36.13	1.2	10.38	0.74	2.48	21.03	10.77	56.95	77.57	0	59.78	94.56	12.83	0.04	90.57	0.3	0.25	4.26	0.07	39.16	0	0	18	-10.72	24.85	-0.5	60.83	96.07	829.38	411.59	1002.91	596.85	867.3	447.38	963.36	446.4
37.437	0	0.62	0.01	61.01	0.02	4.74	2.84	0.1	36.51	61.32	13.99	99.39	-26.37	35.83	2.01	8.99	0.74	2.54	22.18	17.53	61.32	75.52	0	64.25	95.43	13.92	0.03	87.59	0.26	0.22	5.43	0.12	36.51	0	0	18	-15.16	24.91	-0.09	60.33	92.64	843.05	407.07	1014.23	588.45	881.87	440.31	974.5	441.84
37.47	0	0.7	0.01	60.47	0.03	2.87	5.15	0.1	33.01	60.73	14.53	99.4	-33.33	43	3.03	8.35	0.78	2.1	19.89	20.85	60.73	73.1	0	72.56	96.29	13.61	0.02	82.57	0.25	0.23	5.63	0.11	33.01	0	0	18	-16.29	23.41	1.04	59.89	94.8	853.14	401.58	1025.47	584.42	892.31	434.95	987.11	435.5
37.504	0	0.8	0.02	41.9	0.04	1.45	14.03	0.1	25.37	55.67	33.1	99.12	-44.16	35.13	4.19	9.64	0.63	1.32	22.61	21.82	55.67	58.29	0	85.8	96.5	15.58	0.02	86.3	0.22	0.18	8.25	3.1	25.37	0	0	18	-13.55	25.07	2.49	59.78	97.11	864.71	394.96	1038.1	578.46	904.5	429.96	1001.61	430.19
37.537	0	0.84	0.03	4.9	0.07	0.91	26.17	0.12	23.01	34.51	48.83	95.37	-40.51	54.83	5.89	12.27	0.58	0.86	23.01	27.35	34.51	24.31	0	90.36	96.48	20.24	0.03	83.19	0.24	0.2	9.2	14.07	20.99	0	0	18	-9.47	21.03	-0.13	59.72	103.1	882.88	390.58	1055.51	572.42	917.16	430.75	1020.01	423.52
37.57	0	0.7	0.02	1.63	0.08	3.85	26.47	0.17	42.35	41.71	48.53	96.97	-19.98	73.28	9	16.7	0.55	0.53	42.35	41.71	30.1	10.82	0	87.32	94.11	20.52	0.04	61.7	0.3	0.25	7.03	0.27	24.32	0	0	18	-10.25	16.96	-1.39	60.39	107.87	898.41	382.81	1069.97	564.04	928.53	421.82	1036.23	415.78
37.604	0	0.87	0.02	0.51	0.12	14.09	36.02	0.19	71	51.53	38.98	99.58	-0.52	85.89	7.65	21.29	0.37	0.24	71	51.53	18.13	2.18	0	90.4	87.5	22.12	0.07	52.39	0.31	0.29	6.02	0.01	22.41	0	0	18	-11.36	12.97	-0.5	60.26	115	901.99	376.07	1086.34	569.17	935.7	419.93	1050.3	410.45
37.637	0	0.62	0.01	0.21	0.15	37.75	26.71	0.26	87.3	55.88	37.25	99.87	0.62	89.07	5.08	31.22	0.37	0.21	87.3	55.88	11.6	0.86	0	88.85	75.03	13.3	0.12	35.36	0.34	0.33	4.54	0	25.85	0	0	18	-7.03	11.51	-0.79	60.81	114.87	910.99	367.46	1094.2	560.57	943.9	412.07	1058.38	402.63
37.67	0	0.44	0.01	0.11	0.17	51.26	19.41	0.28	87.93	50.34	23.74	99.92	9.3	93.04	3.36	35.42	0.36	0.21	94.34	50.34	9.24	0.23	0	87.93	59.63	10.79	0.24	38.51	0.43	0.41	3.63	0	27.2	0	0	18	-9.98	9.04	2.61	60.46	121.65	908.3	363.37	1101.89	565.69	945.99	408.54	1067.48	402.42
37.704	0	0.48	0.01	0.06	0.21	50.41	16.82	0.35	89	39.42	24.59	99.92	5.53	97.29	2.02	41.59	0.4	0.2	93.59	39.42	3.72	0.08	0	89	51.33	6.08	0.57	74.18	0.61	0.6	3.11	0	27.28	0	0	18	-8.21	4.09	-0.12	60.43	123.47	913.31	361.31	1111.03	569.9	949.52	408.2	1072.71	399.92
37.737	0	0.3	0.01	0.04	0.23	54.26	10.82	0.43	89.45	31.74	20.74	99.91	9.01	93.82	1.26	47.12	0.36	0.25	91.51	31.74	4.15	0.1	0	89.45	35.16	3.95	1.25	81.3	0.62	0.66	2.5	0	29.72	0	0	12	-9.95	8.4	0.93	60.81	128.23	913.03	357.5	1117.17	572.06	951.11	404.66	1079.16	397.92
37.771	0	0.21	0.01	0.02	0.2	49.37	7.05	0.39	83.44	24.48	25.63	99.82	11.18	94.83	0.77	44.85	0.36	0.36	83.44	24.48	3.85	0.17	0	88.25	20.51	1.67	2.54	84.15	0.7	0.84	1.44	0	32.06	0	0	12	-9.37	7.46	1.19	60.61	126.61	915.65	359.21	1117.82	571.13	953.85	407.36	1080.17	398.83
37.804	0	0.16	0.01	0.01	0.14	58.17	5.24	0.28	81.74	18.76	16.83	99.74	17.4	93.15	0.54	37.41	0.33	0.53	81.74	18.76	3.37	0.11	0	85.85	11.94	0.88	5.27	85.04	0.67	0.82	1.01	0	36.1	0	0	12	-9.67	8.95	1.52	60.9	127.39	914.29	357.98	1120.46	574.36	954.42	406.17	1081.6	398.75
37.837	0	0.09	0	0.01	0.11	68.27	4.27	0.24	81.95	6.73	6.73	99.69	23.53	97.46	0.24	33.08	0.28	0.88	81.95	6.73	3.58	0.09	0	83.41	11.21	0.51	8.9	79.93	0.69	0.78	0.82	0	39.9	0	0	12	-6.8	3.77	-0.73	60.14	127.04	916.36	358.8	1120.32	573.99	953.37	408.9	1079.94	397.96
37.871	0	0.04	0	0.01	0.07	93.66	2.51	0.25	83.22	2.79	0	99.73	42.87	95.51	0.17	33.36	0.15	1.52	83.78	2.79	2.71	0.05	0	83.22	10.49	0.17	10.99	77.08	0.84	0.85	0.36	0	56.23	0	0	12	-4.35	6.71	-1.48	60.05	129.01	914.99	360.07	1116.96	574.65	949.2	408.69	1077.92	400.15
37.904	0	0.05	0	0.01	0.05	97.03	2.87	0.18	84.43	3.22	0	99.84	47.69	96.38	0.15	25.92	0.14	2.02	89.12	1.77	3.22	0.03	0	84.43	13.34	0.1	14.3	81.26	0.78	0.66	0.28	0	60.61	0	0	12	-3.1	5.59	-2.25	59.67	130.38	912.66	363.16	1111.73	574.5	943.99	412.66	1073.94	402.18
37.937	0	0.03	0	0	0.05	98.84	1.69	0.24	79.99	3.7	0	99.82	54.76	96.81	0.13	31.99	0.1	2.32	91.93	1.32	3.7	0.04	0	79.99	14.22	0.04	12.48	71.53	0.73	0.57	0.19	0	67.82	0	0	12	-6.17	4.93	-2.97	59.85	132.25	905.4	364.62	1105.33	576.42	935.34	412.29	1067.33	404.05
37.971	0	0.02	0	0	0.03	99.75	0.64	0.21	68.93	4.31	0	99.63	59.79	95.47	0.11	29.64	0.07	1.89	94.06	1.66	4.31	0.03	0	68.93	13.97	0.01	10.35	63.52	0.76	0.48	0.09	0	80.66	0	0	12	-8.81	6.76	-3.84	59.4	135.15	898.41	364.83	1098.11	574.73	925.86	412.96	1060.65	403.19
38.004	0	0.01	0	0	0.03	99.75	0.61	0.24	68.58	3.54	0	99.62	61.41	94.97	0.12	33.21	0.07	1.66	92.8	2.07	3.54	0.04	0	68.58	16.14	0.01	7.32	55.77	0.69	0.39	0.08	0	81.28	0	0	12	-7.37	7.31	-2.04	59.06	132.74	887.1	363.93	1086.79	575.23	917.59	410.12	1050.19	404.03
38.037	0	0.01	0	0	0.03	99.76	0.35	0.24	59.09	2.75	0	99.78	64.28	95.45	0.13	33.41	0.06	1.51	86.65	2.66	2.75	0.03	0	59.09	23.13	0	5.19	51.04	0.69	0.34	0.07	0	84.65	0	0	12	-11.21	6.78	-2.92	58.92	134.65	877.38	362.73	1076.95	572.42	905.94	409.22	1040.34	400.93
38.071	0	0.01	0	0	0.03	99.63	0.28	0.29	56.21	2.94	0	99.82	63.26	94.14	0.12	37.81	0.05	1.61	76.12	2.94	2.41	0.02	0	56.21	31.28	0	2.77	52.73	0.47	0.2	0.06	0	86.07	0	0	12	-10.79	8.12	-3.28	58.65	134.79	867.8	361.85	1067.89	572.05	896.21	408.89	1030.7	399.95
38.104	0	0.02	0	0.01	0.03	98.54	0.33	0.3	62.79	3.49	0	99.75	58.03	94.18	0.16	39.06	0.05	1.41	55.78	3.49	1.96	0.03	0	57.43	44.97	0	2.36	62.79	0.38	0.15	0.06	0	84.03	0	0	12	-10.9	8.08	-4.27	58.99	137.41	858.4	361.57	1059.45	571.76	884.89	410.02	1021.9	399.57
38.138	0	0.02	0	0.01	0.04	93.53	0.28	0.32	76.96	3.39	0	99.61	49.22	94.17	0.15	40.65	0.05	1.55	34.22	3.39	1.66	0.01	0	54.38	51.91	0	2.42	76.96	0.24	0.08	0.07	0	81.19	0	0	12	-8.66	8.09	-2.88	59.22	139.28	849.05	362.48	1050.32	573.9	876.06	410.24	1015.1	402.12
38.171	0	0.03	0	0.01	0.05	91.87	0.34	0.42	79.51	3.45	0	99.49	43.42	94.93	0.12	47.18	0.05	1.21	33.15	3.45	1.76	0.01	0	56.81	59.74	0	2	82.22	0.17	0.06	0.08	0	79.51	0	0	12	-6.73	7.35	-2.7	59.21	135.39	839.24	363.09	1042.01	577.3	869.22	410.76	1004.43	403.86
38.204	0	0.03	0	0.02	0.05	87.4	0.35	0.39	77.95	2.26	0	99.35	38.03	94.82	0.1	45.69	0.04	0.88	27.62	2.26	1.41	0.01	0	55.73	62.76	0	1.97	88.14	0.16	0.05	0.08	0	77.95	0	0	12	-6.69	7.47	-3.67	59.54	138.46	831.73	363.25	1036.93	579.19	860.29	412.58	998.5	404.26
38.238	0	0.03	0	0.02	0.05	82.38	0.31	0.42	76.35	1.25	0	99.16	34.16	94.36	0.08	47.42	0.04	1.07	23.83	1.08	1.25	0	0	50.16	71.83	0	2.37	90.4	0.1	0.02	0.08	0	76.35	0	0	12	-4.07	7.92	-3.97	59.16	137.86	825.72	365.34	1031.31	582.5	854.51	415.77	992.06	406.6
38.271	0	0.04	0	0.03	0.05	82.39	0.4	0.38	75.06	1.64	0	98.97	32.51	95.67	0.06	44.98	0.04	1.16	26.38	0.69	1.64	0.01	0	51.59	76.28	0	2.8	89.52	0.08	0.02	0.09	0	75.06	0	0	12	-6.68	6.52	-3.44	59.22	135.4	818.98	367.45	1024.09	584.04	849.35	416.27	984.52	408.24
38.304	0	0.04	0	0.03	0.06	85.25	0.53	0.47	74.32	1.8	0	98.84	31.43	95.23	0.05	50.18	0.03	1.47	31.56	0.42	1.8	0.03	0	55.46	81.61	0	3.86	89.84	0.06	0.02	0.1	0	74.32	0	0	12	-5.82	7.03	-2.96	59.12	132.97	816.77	369.75	1017.9	582.92	847.06	418.78	979.61	408.32
38.338	0	0.04	0	0.04	0.09	82.82	0.9	0.62	69.65	2.16	0	98.75	25.71	96.29	0.03	56.42	0.03	1.58	37.57	0.27	2.16	0.06	0	62.55	84.44	0	4.62	91.34	0.05	0.01	0.1	0	69.65	0	0	12	-5.32	5.72	-2.65	59.39	133.84	815.84	371.04	1014.78	581.3	844.91	420.6	978.26	409.16
38.371	0	0.05	0	0.05	0.09	89.45	1.23	0.57	68.57	1.95	0	98.88	28.21	96.79	0.03	54.58	0.03	1.4	49.64	0.25	1.95	0.1	0	64.44	85.83	0	5.39	94.5	0.05	0.01	0.11	0	68.57	0	0	12	-6.59	4.97	-1.52	59.85	131.34	815.45	372.24	1012.81	580.36	846.12	420.5	977.08	410.54
38.405	0	0.07	0	0.06	0.09	85.11	1.42	0.4	60.27	1.15	0	99.32	25.4	95.96	0.04	46.62	0.03	1.1	59.07	0.33	1.15	0.05	0	56.77	87.69	0	5.07	96.32	0.03	0.01	0.16	0	60.27	0	0	12	-6.81	6.16	0.48	60.41	129.41	816.22	372.54	1015.48	581.6	850.87	421.53	979.91	411.82
38.438	0	0.09	0	0.07	0.08	70.27	1.34	0.29	55.27	1.57	4.73	98.73	19.88	96.07	0.05	38.94	0.04	0.9	53.32	0.3	1.57	0.05	0	52.24	85.37	0	5.32	94.16	0.03	0.01	0.17	0	55.27	0	0	12	-5.97	6.01	-0.2	60.19	132.6	824.62	380.11	1023.13	588.46	856.6	429.53	988.8	419.18
38.471	0	0.09	0	0.07	0.07	83.39	1.25	0.25	61.05	1.89	0	99.35	26.38	95.89	0.07	35.61	0.03	0.79	61.05	0.39	1.89	0.03	0	49.67	86.87	0	6.9	94.79	0.03	0.01	0.17	0	58.1	0	0	12	-5.74	6.25	0.44	60.51	128.6	830.68	384.28	1028.38	591.89	864.92	433.3	993.14	423.43
38.505	0	0.11	0	0.08	0.08	57.18	1.31	0.23	52.98	1.91	17.82	98.26	16.95	95.39	0.08	33.26	0.03	0.53	52.98	0.47	1.91	0.02	0	47.69	83.56	0	6.22	90.57	0.02	0.01	0.23	0	50.33	0	0	12	-7.93	6.86	0.32	60.78	128.39	841.63	393.4	1037.55	599.26	874.9	440.11	1003.05	432.38
38.538	0	0.11	0	0.07	0.06	64.55	1.27	0.17	54.99	2.16	10.45	98.66	19.96	95.07	0.12	26.65	0.02	0.36	54.99	0.5	2.16	0.02	0	46.17	82.59	0	7.85	91.85	0.01	0.01	0.23	0	52.09	0	0	12	-7	7.21	0.42	61.6	124.72	847.21	396.45	1041.2	600.26	881.53	443.69	1005.92	434.69
38.571	0	0.1	0	0.05	0.04	87.87	1.06	0.13	69.26	2.28	0	99.61	33.47	96.72	0.14	20.97	0.02	0.28	69.26	0.67	2.28	0.03	0	44.37	74.2	0	9.26	93.06	0.01	0.01	0.21	0	57.21	0	0	12	-8.2	5.09	-0.75	60.93	123.65	863.16	404.73	1052.69	604.5	894.58	449.73	1017.98	441.82
38.605	0	0.09	0	0.04	0.03	93.8	1.05	0.1	72.9	2.78	0	99.69	40.42	96.45	0.15	13.83	0.02	0.22	72.9	1	2.78	0.08	0	45.7	70.39	0	13.41	92.13	0.01	0.01	0.19	0	61.96	0	0	12	-9.13	5.49	-0.07	60.67	120.58	869.03	405.59	1058.76	604.17	902.9	452.57	1022.97	441.44
38.638	0	0.08	0	0.03	0.03	96.56	0.82	0.09	81.2	3.83	0	99.86	47.39	97.57	0.14	12.24	0.02	0.22	81.2	1.13	3.83	0.18	0	43.5	60.52	0	16.13	93.57	0.01	0.01	0.18	0	63.29	0	0	12	-7.99	3.54	0.3	60.88	118.31	877.6	403.36	1065.01	600.75	911.64	448.03	1029.7	440.24
38.671	0	0.06	0	0.02	0.02	97.86	0.67	0.09	82.44	4.95	0	99.8	54.29	97.86	0.11	11.91	0.02	0.2	82.44	1.35	4.95	0.44	0	46.2	48.41	0	19.96	87.92	0.02	0.01	0.17	0	67.01	0	0	12	-7.69	2.88	0.24	60.56	116.45	884.15	402.06	1071.15	599.34	918.86	446.6	1035.05	438.83
38.705	0	0.04	0	0.01	0.02	98.34	0.28	0.09	77.58	4.26	0	99.42	61.76	98.23	0.1	11.13	0.02	0.21	77.58	1.53	4.26	0.59	0	37.4	35.97	0	26.67	79.78	0.01	0.01	0.14	0	71.8	0	0	12	-8.17	1.91	0.82	60.64	114.29	889.57	402.42	1073.39	596.28	924.24	445.53	1038.34	438.99
38.738	0	0.03	0	0.01	0.02	98.78	0.2	0.08	71.29	5.72	0	98.95	65.31	98.19	0.08	8.95	0.02	0.25	78.56	2.16	5.72	1.17	0	35.63	27.41	0	30.41	71.29	0.02	0.01	0.12	0	74.12	0	0	12	-9.64	2.03	1.38	61.08	115.06	891.12	401.62	1074.46	594.06	925.66	444.66	1040.53	437.93
38.772	0	0.02	0	0.01	0.02	99.43	0.09	0.08	60.97	9.64	0	99.51	70.28	97.81	0.08	8.14	0.02	0.31	81.01	3.19	9.64	2.17	0	26.59	20	0	42.54	60.97	0.02	0.02	0.09	0	79.77	0	0	12	-9.57	3.01	0.81	61.02	114.85	893.33	401.15	1076.96	593.96	927.68	444.78	1042.26	436.96
38.805	0	0.02	0	0	0.02	99.59	0.05	0.08	70.1	8.2	0	99.7	73.18	98.52	0.06	8.14	0.02	0.34	80.91	4.78	8.2	1.42	0	18.2	12.65	0	49.89	70.1	0.02	0.03	0.08	0	82.81	0	0	12	-8.19	1.03	0.27	61.07	112.73	894.86	401.04	1077.47	593.62	929.26	444.53	1041.72	436.71
38.838	0	0.03	0	0	0.02	99.67	0.04	0.08	78.82	9.2	0	99.74	72.35	98.21	0.05	7.74	0.02	0.34	82.83	5.11	9.2	1.22	0	16.15	8.97	0	54.93	78.82	0.03	0.03	0.08	0	83.74	0	0	12	-9.32	1.97	1.05	61.06	110.63	895.94	402.01	1075.44	591.03	930.48	443.81	1040.93	437.49
38.872	0	0.03	0	0	0.02	99.78	0.02	0.08	87.2	7.47	0	99.87	73.21	98.54	0.06	8.2	0.02	0.4	82.01	5.98	7.47	0.76	0	10.89	7.87	0	58.16	87.2	0.03	0.04	0.09	0	87.82	0	0	12	-8.76	0.94	1.26	61.14	112.06	895.73	401.12	1074.88	589.4	929.55	443.54	1041.41	436.64
38.905	0	0.03	0	0	0.02	99.74	0.02	0.08	87.99	6.39	0	99.87	74.44	98.25	0.06	7.78	0.02	0.37	78.92	6.39	5.03	0.4	0	9.72	6.38	0	60.39	89.48	0.03	0.04	0.11	0	87.99	0	0	12	-8.7	1.86	0.25	61.17	110.64	895.74	401.64	1074.05	589.92	929	443.17	1039.45	436.8
38.938	0	0.03	0	0	0.02	99.79	0.02	0.08	90.01	5.57	0	99.91	74.71	98.56	0.05	8.43	0.02	0.39	78.41	5.57	4.22	0.38	0	8.65	7.19	0	65.19	90.68	0.03	0.04	0.12	0	90.01	0	0	12	-4.41	0.88	-0.6	60.84	112.11	895.32	401.85	1072.6	589.69	926.63	445.24	1038.43	437.01
38.972	0	0.02	0	0	0.02	99.85	0.02	0.08	89.42	5.87	0	99.93	74.35	97.76	0.05	9.7	0.01	0.44	82.04	5.87	4.79	0.41	0	8.49	9.25	0	62.05	89.42	0.03	0.06	0.11	0	91.51	0	0	12	-2.62	3.13	-2.24	60.8	111.89	896.15	403.05	1068.64	587.03	923.78	444.85	1035.42	437.57
39.005	0	0.02	0	0	0.02	99.73	0.02	0.08	84.46	4.9	0	99.91	75.5	97.64	0.04	9.67	0.02	0.38	73.05	4.9	2.98	0.22	0	9.22	11.32	0	46.76	84.46	0.03	0.04	0.1	0	90.39	0	0	12	-7.88	3.39	-2.82	60.64	113.57	895.72	405.36	1062.91	581.79	919.3	445.23	1032.63	437.98
39.038	0	0.02	0	0	0.01	99.58	0.02	0.1	75.16	4.75	0	99.9	75.51	96.57	0.04	13.3	0.02	0.37	66.74	4.75	4.37	0.24	0	9.88	16.78	0	25	75.16	0.04	0.05	0.09	0	89.81	0	0	12	-9.73	5.32	-3.54	60.26	111.7	892.87	406.35	1058.38	579.99	915.98	445.48	1027.48	438.74
39.072	0	0.02	0	0	0.01	99.15	0.02	0.12	75.29	5.44	0	99.87	72.24	97.13	0.04	17.71	0.02	0.39	57.32	3.71	5.44	0.16	0	11.02	28.24	0	12.78	75.29	0.04	0.05	0.08	0	88.21	0	0	12	-10.88	4.39	-1.8	60.56	111.7	884.61	407.32	1048.55	579.64	908.38	444.58	1019.99	439.92
39.105	0	0.02	0	0.01	0.01	97.91	0.03	0.14	73.49	5.12	0	99.86	70.09	94.37	0.03	22.07	0.02	0.35	42.73	3.84	5.12	0.08	0	11.86	39.6	0	5.73	73.49	0.03	0.04	0.08	0	87.38	0	0	12	-9.6	7.91	-3.28	60.19	110.03	878.05	407.85	1042.11	580.39	901.6	446.47	1011.41	439.66
39.139	0	0.02	0	0.01	0.02	97.24	0.02	0.16	69.52	5.2	0	99.84	71.31	96.26	0.03	25.73	0.03	0.27	38.85	3.2	5.2	0.03	0	9.74	40.77	0	2.34	69.52	0.04	0.03	0.07	0	86.82	0	0	12	-9.82	5.76	-2.42	59.68	109.49	871	407.83	1033.39	578.86	894.67	445.47	1004	439.62
39.172	0	0.02	0	0.01	0.02	96.89	0.03	0.2	72.84	4.78	0	99.81	67.87	96.19	0.03	30.33	0.03	0.24	38.95	2.69	4.78	0.03	0	9.82	54.45	0	1.09	72.84	0.03	0.02	0.07	0	85.64	0	0	12	-11.58	5.86	-2.66	59.69	108.12	862.38	407.33	1022.8	575.97	885.61	444.47	993.53	437.95
39.205	0	0.02	0	0.02	0.02	98.26	0.04	0.22	65.11	4.87	0	99.82	66.88	93.75	0.03	32.45	0.03	0.24	48.65	2.69	4.87	0.04	0	11.03	64.85	0	0.53	65.11	0.03	0.02	0.06	0	86.05	0	0	12	-10.73	8.46	-3.03	60	110.27	853.7	406.79	1014.98	575.88	875.92	444.54	986	438.09
39.239	0	0.02	0	0.02	0.02	98.42	0.05	0.26	74.49	7.09	0	99.77	62.03	94.45	0.03	37.32	0.03	0.26	53.63	2.57	7.09	0.07	0	14.75	74.49	0	0.3	68.29	0.03	0.01	0.07	0	84.41	0	0	12	-7.47	7.83	-3.46	60.03	110.24	845.22	406.73	1008.23	578.28	867.97	445.72	978	438.97
39.272	0	0.02	0	0.03	0.03	98.98	0.05	0.31	73.78	8.42	0	99.78	61.69	95.88	0.03	41.04	0.03	0.3	60.73	2.31	8.42	0.15	0	14.68	73.78	0	0.29	68.05	0.03	0.01	0.06	0	84.78	0	0	12	-6.46	6.26	-3.66	60	109.35	836.11	407.55	1002.24	582.66	860.67	446.97	969.87	441.21
39.305	0	0.01	0	0.02	0.03	98.51	0.05	0.29	66.27	9.68	0	99.72	67.79	95.67	0.03	39.41	0.04	0.33	57.26	1.84	9.68	0.27	0	15.42	66.27	0	0.31	43.16	0.03	0.01	0.06	0	83.12	0	0	12	-5.32	6.52	-4.06	59.73	110.99	830.63	408.59	998.1	585.5	854.7	449.42	965.42	441.66
39.339	0	0.01	0	0.02	0.03	98.57	0.05	0.34	55.73	11.06	0	99.71	71.73	95.37	0.03	43.23	0.04	0.41	58.35	2.25	11.06	0.36	0	20.63	55.73	0	0.37	24.5	0.03	0.01	0.05	0	82.96	0	0	12	-6.56	6.87	-4.3	59.91	113.39	825.3	408.5	994.39	586.77	848.74	450.08	961.76	441.04
39.372	0	0.01	0	0.01	0.03	99.02	0.04	0.38	46.57	9.36	0	99.77	77.57	96.06	0.03	45.95	0.04	0.5	62.06	2.37	9.36	0.52	0	20.55	46.57	0.01	0.46	9.64	0.04	0.01	0.04	0	84.48	0	0	12	-8.27	6.03	-4.4	59.7	114.16	821.94	409.22	991.23	587.19	844.96	450.68	958.75	441.4
39.406	0	0.01	0	0.01	0.03	99.73	0.05	0.45	46.81	8.43	0	99.81	77.92	97.11	0.03	49.47	0.05	0.7	82.78	2.97	8.43	0.66	0	21.73	46.81	0.01	0.77	7.78	0.04	0	0.02	0	85.51	5.73	0	12	-6.04	4.44	-4.36	59.31	112.14	819.23	409.5	988.01	587.95	843.13	451.28	954.86	441.63
39.439	0	0	0	0.01	0.04	99.83	0.04	0.48	36.9	7.19	0	99.84	81.17	97.73	0.02	51.03	0.05	0.96	88.28	3.98	7.19	0.73	0	19.65	36.9	0.01	1.05	7.95	0.05	0	0.02	0	86.69	12.42	0	12	-5.77	3.19	-3.42	59.13	112.64	817.86	409.93	985.8	587.94	841.84	451.08	954.12	442.13
39.472	0	0	0	0	0.05	99.87	0.02	0.68	27.15	4.91	0	99.87	84.36	98.56	0.02	59.02	0.05	1.28	90.33	3.71	4.91	0.5	0	17.15	27.15	0.01	1.41	10.99	0.06	0	0.01	0	88.08	16.87	0	12	-6.34	0.87	-2.77	59.54	116.12	815.66	408.54	984.74	586.81	838.95	450.98	954.61	440.64
39.506	0	0	0	0	0.05	99.92	0.02	0.75	17.78	3.92	0	99.92	87.6	98.54	0.02	61.22	0.04	1.45	93.71	3.92	3.19	0.22	0	13.92	17.78	0.01	1.96	13.38	0.11	0.01	0.01	0	90.78	22.49	0	12	-7.81	0.95	-3.28	59.45	115.57	816.12	408.28	986.76	587.9	840.1	451.37	955.08	439.73
39.539	0	0	0	0	0.05	99.94	0.01	0.92	15.38	3.79	0	99.94	89.58	98.13	0.03	66.07	0.04	1.66	94.02	3.79	3.04	0.16	0	11.24	15.38	0.01	2.44	10.74	0.14	0.01	0.01	0	93.04	19.76	0	12	-7.26	2.2	-3.71	59	117.41	818.38	408.9	990.49	590.12	841.79	452.78	958.54	440.43
39.572	0	0	0	0	0.06	99.94	0.01	1.09	17.98	3.56	0	99.95	87.96	98.22	0.03	69.98	0.03	1.88	91.93	3.56	3.19	0.06	0	9.85	17.6	0.01	3.65	17.98	0.14	0.01	0.01	0	93.75	17.13	0	12	-8.11	1.95	-3.45	58.87	119.25	822.1	410.79	995.05	592.73	845.13	454.33	963.81	442.68
39.606	0	0	0	0	0.06	99.94	0.01	1.07	21.79	3.42	0	99.96	87.6	98.45	0.03	69.81	0.03	1.56	90.99	2.86	3.42	0.04	0	6.43	20.17	0.02	4.11	21.79	0.24	0.01	0.01	0	95.19	9.33	0	12	-8.37	1.26	-2.86	58.45	120.64	826.69	412.84	1001.28	596.18	850.32	456.74	970.41	445.27
39.639	0	0	0	0	0.06	99.92	0.01	1.1	23.9	3.34	0	99.96	87.36	98.07	0.03	71.19	0.04	0.88	85.89	2.97	3.34	0.06	0	5.38	20.9	0.02	4.44	23.9	0.24	0.01	0.01	0.11	94.96	0	0	12	-10.04	2.37	-2.67	57.63	122.72	834.89	418.35	1010.19	601.97	857.94	461.75	980.18	450.87
39.672	0	0	0	0	0.05	99.84	0.01	0.95	37.32	2.46	0	99.95	86.01	98.26	0.03	67.97	0.04	0.37	74.04	2.46	1.85	0.02	0	4.33	18.38	0.02	3.91	37.32	0.22	0.01	0.01	21.62	94.55	0	0	12	-11.98	1.84	-1.92	56.29	123.48	844.25	425.19	1018.48	606.72	867.04	468.05	990.07	457.5
39.706	0	0	0	0	0.06	98.72	0	0.93	37.71	1.39	0	99.94	87.42	98.32	0.03	67.89	0.04	0.14	40.69	1.39	0.61	0.02	0	2.59	16.45	0.02	3.24	37.71	0.3	0.01	0.01	54.57	92.87	0	0	12	-13.86	1.64	-2.22	54.23	123.04	857.81	433.31	1029.96	612.49	879.48	474.9	1002.12	464.9
39.739	0	0	0	0	0.05	95.53	0	0.76	10.5	0.95	0	99.93	95.25	98.56	0.03	62.87	0.04	0.05	20.57	0.95	0.13	0.01	0	1.52	8.43	0.02	3.06	10.5	0.37	0.01	0.01	60.68	91.61	0	0	12	-17.11	0.86	-1.61	52.22	121.93	875.23	445.54	1043.62	620.49	896.04	483.54	1017.81	477.29
39.773	0	0	0	0	0.04	88.1	0	0.54	5.5	0.54	0	99.91	89.97	98.74	0.03	54.76	0.03	0.02	4.84	0.55	0.01	0.01	0	0.54	5.5	0.01	2.27	1.07	0.76	0.01	0.02	84.11	90.1	0	0	12	-17.07	-0.21	-1.43	50.94	123.78	889.91	453.93	1055.73	625.19	908.69	493.05	1032.18	484.67
39.806	0	0	0	0	0.04	84.61	0	0.46	3.25	0.27	0	99.86	87.8	98.51	0.03	50.9	0.04	0.01	4.62	0.41	0.01	0.01	0	0.27	3.25	0.01	1.43	0.73	1.12	0.01	0.02	98.49	87.54	0	0	12	-19.03	-1.04	-0.99	49.47	127.96	907.49	461.76	1071.03	629.21	923.36	500.51	1051.05	492.18
39.839	0	0	0	0	0.04	72.55	0	0.37	2.33	0.21	2.45	99.64	81.34	98.71	0.02	45.71	0.04	0	3.39	0.32	0	0.02	0	0.21	2.33	0.01	0.62	0.13	1.45	0.01	0.02	99.06	81.61	0	0	12	-21.93	-0.32	-0.02	48.27	129.22	921.58	466.3	1084.67	631.7	937.55	504.66	1066.52	496.67
39.873	0	0.01	0	0	0.05	42.88	0.01	0.28	1.68	0.11	32.12	97.85	69.58	98.38	0.02	39.07	0.05	0	3.2	0.3	0.01	0.09	0	0.11	1.68	0.01	0.34	0.15	2.76	0.02	0.05	97.46	70.44	0	0	12	-24.7	-1.46	0.95	47.16	126.7	936.7	469.97	1099.5	635.45	954.62	504.62	1081.27	501.48
39.906	0	0.01	0	0	0.04	26.08	0.01	0.17	1.49	0.09	48.92	93.72	62.39	97.99	0.01	27.61	0.06	0	3.57	0.15	0.01	0.18	0	0.09	1.49	0.01	0.27	0.29	3.15	0.03	0.07	93.67	63.49	0	0	12	-25.95	-2.57	1.7	46.45	130.68	947.82	470	1110.77	634.94	964.54	503.12	1095.22	502.87
39.939	0	0.02	0	0	0.05	10.58	0.02	0.15	0.92	0.05	78.83	75.75	52.2	96.1	0.01	23.14	0.06	0	3.47	0.09	0.01	0.28	0	0.05	0.92	0.01	0.17	0.18	4.27	0.03	0.09	98.33	53.75	0	0	12	-24.02	-5.98	1.23	46.32	125.68	960.1	470.11	1122.02	635.38	978.26	503.23	1103.93	502.33
39.973	0	0.03	0.01	0.01	0.08	1.98	0.03	0.12	0.6	0.04	96.04	16.95	35.23	91.82	0	18.9	0.08	0	5.71	0.09	0.03	0.8	0	0.02	0.6	0.01	0.17	0.16	6.99	0.04	0.16	78.83	36.78	0	0	12	-21.17	-9.91	0.49	46.75	118.77	972.44	469.94	1134.05	636.32	993.18	504.6	1111.9	501.01
40.006	0	0.04	0.01	0.01	0.07	1.7	0.03	0.09	0.54	0.04	96.6	13.28	33.69	73.74	0	12.95	0.11	0	6.5	0.13	0.04	1.12	0	0.02	0.54	0.01	0.11	0.05	8.59	0.04	0.13	85.83	34.99	0	0	12	-25.22	-16.84	2.52	47.2	112.3	976.34	472.85	1133.89	633.81	1000.01	503.98	1112.31	503.43
40.039	0	0.08	0.02	0.03	0.1	0.66	0.05	0.08	0.49	0.06	98.68	3	24.22	31.94	0	9.68	0.17	0	9.24	0.26	0.23	10.35	0	0.01	0.49	0.01	0.1	0.01	13.39	0.06	0.15	71.14	25.04	0	0	12	-23.13	-25.78	2.52	46.04	98.36	980.95	475.8	1134.39	634.5	1009.38	504.79	1107.74	505
40.073
40.106
40.14
40.173
40.206
40.24
40.273
40.306
40.34
40.373
40.407
40.44
40.473
40.507
40.54
40.573
40.607
40.64
40.673
40.707
40.74
40.774
40.807
40.84
40.874
40.907
40.94
40.974
41.007
41.04
41.074
41.107
41.141
41.174
41.207
41.241
41.274
41.307
41.341
41.374
41.408
41.441
41.474
41.508
41.541
41.574
41.608
41.641
41.674
41.708
41.741
41.775
41.808
41.841
41.875
41.908
41.941
41.975
42.008
42.041
42.075
42.108
42.142
42.175
42.208
42.242
42.275
42.308
42.342
42.375
42.409
42.442
42.475
42.509
42.542
42.575
42.609
42.642
42.675
42.709
42.742
42.776
42.809
42.842
42.876
42.909
42.942
42.976
43.009
43.042
43.076
43.109
43.143
43.176
43.209
43.243
43.276
43.309
43.343
43.376
43.41
43.443
43.476
43.51
43.543
43.576
43.61
43.643
43.676
43.71
43.743
43.777
43.81
43.843
43.877
43.91
43.943
43.977
44.01
44.043
44.077	0	0	0	0	0.09	99.98	0	0.92	0.21	0.1	0	99.98	97.63	98.66	2.77	63.37	0.21	1.42	98.83	2.21	3.94	0.5	0	0	0.03	0	11.31	0	31.6	0.1	0	0.01	99.96	21.91	0	6	-18.81	-0.52	0.49	55.49	131.05	852.84	435.54	1036.28	625.21	878.44	472.64	1009.49	474.1
44.11	0	0	0	0	0.05	99.97	0	0.6	0.18	0.03	0	99.98	98.45	98.3	0.98	55.1	0.18	1.21	96.19	0.52	2.84	0.7	0	0	0.11	0	7.79	0.07	15.79	0.03	0	0.01	99.83	16.19	0	6	-12.85	1.72	-1.85	54.55	115.42	852.99	435.18	1033.12	624.66	882.93	476.92	998.05	468.68
44.144	0	0	0	0	0.04	99.97	0	0.62	0.15	0.02	0	99.98	98.83	97.69	0.68	56.76	0.15	0.85	95.73	0.5	2.14	0.45	0	0	0.12	0	6.1	0.07	7.05	0.02	0	0	99.82	22.47	0	6	-11.92	3.29	-1.26	55.12	114.57	845.69	431.12	1020.95	615.39	874.04	469.17	988.59	467.06
44.177	0	0	0	0	0.04	99.97	0	0.61	0.22	0.02	0	99.98	98.36	98.1	0.5	56.49	0.22	0.87	96.08	0.76	3.16	0.41	0	0	0.21	0	6.3	0.14	3.9	0.02	0	0	99.77	22.42	0	6	-10.55	2.28	-0.91	55	112.94	838.01	429.02	1009.13	609.61	865.43	466.73	978.34	463.75
44.21	0	0	0	0	0.04	99.97	0	0.69	0.83	0.02	0	99.98	97.97	97.7	0.41	59.52	0.22	0.93	93.49	0.82	3.72	0.31	0	0.01	0.35	0	6.04	0.83	2.43	0.02	0	0	99.67	13.63	0	6	-11.86	3.26	-1.88	55.45	111.61	830.1	426.69	1000.01	605.53	856.8	464.61	968.33	460.28
44.244	0	0	0	0	0.03	99.97	0	0.63	1.3	0.02	0	99.98	97.86	97.19	0.43	57.08	0.23	0.86	93.61	0.9	3.67	0.14	0	0	0.43	0	5.66	1.3	1.97	0.02	0	0	99.6	9.68	0	6	-13.58	4.28	-1.6	55.54	115.01	825.77	427.21	992.78	602.21	849.53	464.69	964.43	459.66
44.277	0	0	0	0	0.03	99.97	0	0.58	5	0.02	0	99.98	96.94	97.13	0.48	55.32	0.18	0.63	94	0.97	3.93	0.14	0	0.01	0.62	0	5.96	5	1.84	0.02	0	0	99.55	5.27	0	6	-13.29	4.39	-1.03	55.47	113.16	819.93	427.67	983.99	599.79	843.66	464.05	956.75	459.96
44.31	0	0	0	0	0.03	99.97	0	0.58	11.89	0.01	0	99.98	96.02	96.49	0.38	55.58	0.14	0.5	92.75	0.77	2.57	0.07	0	0.01	1.04	0	6.23	11.89	1.74	0.01	0	0	99.45	7.72	0	6	-13.87	5.44	-2.06	56	111.52	814.56	425.23	978.78	597.54	838.39	462.43	949.74	456.24
44.344	0	0	0	0	0.03	99.97	0	0.54	25.13	0.01	0	99.98	93.34	97.07	0.28	54.14	0.12	0.35	92.66	0.63	1.77	0.04	0	0.01	2.18	0	5.81	25.13	1.39	0.01	0	0	99.33	9.13	0	6	-14.76	4.5	-2.87	55.84	113.61	813.43	425.32	976.83	595.97	835.08	463.29	948.42	455.48
44.377	0	0	0	0	0.03	99.97	0	0.56	35.31	0.01	0	99.98	90.91	96.87	0.3	55.31	0.12	0.26	93.65	0.81	2.07	0.05	0	0.01	2.82	0	6.14	35.31	1.39	0.01	0	0	99.29	10.7	0	6	-14.56	4.84	-2.95	55.68	113.42	811.4	424.38	975.2	595.53	833.29	462.48	946.44	454.63
44.411	0	0	0	0	0.03	99.97	0	0.6	52.59	0.01	0	99.98	86.77	97.07	0.3	56.87	0.12	0.27	92.84	0.87	2.32	0.03	0	0.01	4.61	0	7.06	52.59	1.27	0.01	0	0	99.28	8.66	0	6	-12.87	4.5	-2.34	55.78	113.66	809.25	422.87	973.46	595.04	831.72	460.88	945.16	453.92
44.444	0	0	0	0	0.03	99.97	0	0.56	42.93	0.01	0	99.98	89.14	97.56	0.32	54.95	0.13	0.22	92.92	0.7	1.93	0.02	0	0.01	3.81	0	5.79	42.93	1.22	0.01	0	0	99.29	12.08	0	6	-12.61	3.57	-1.68	56.14	115.19	806.92	420.34	972.77	593.85	830	459.28	944.94	451.73
44.477	0	0	0	0	0.03	99.97	0.01	0.57	23.35	0.01	0	99.98	93.34	98.67	0.36	55.43	0.12	0.17	94.16	0.56	1.87	0.04	0	0.01	3.66	0	6.58	23.35	1.23	0.01	0	0	99.31	18.65	0	6	-13.74	0.48	-0.78	56.94	115.13	804.78	416.32	976.33	596.34	831.41	454.64	946.43	449.53
44.511	0	0	0	0	0.03	99.97	0.01	0.52	10.36	0.01	0	99.98	96.28	98.44	0.4	53.31	0.12	0.16	95.41	0.49	1.7	0.05	0	0.01	3.1	0	8.3	10.36	1.39	0.01	0	0	99.38	20.25	0	6	-8.46	-1.26	-2.14	56.38	115.36	808.14	413.77	984	599.23	835.72	456.68	950.68	447.01
44.544	0	0	0	0	0.04	99.97	0	0.6	2.4	0.01	0	99.98	98.22	98.71	0.36	56.87	0.11	0.16	96.2	0.37	1.55	0.05	0	0.01	2.29	0	8.5	2.4	1.31	0.01	0	0	99.43	24.43	0	6	-8.67	-0.33	-1.55	56.69	117.29	813.57	413.17	990.22	599.17	841.04	455.94	957.99	447
44.577	0	0	0	0	0.04	99.98	0	0.61	1.12	0.01	0	99.98	98.57	98.74	0.5	56.98	0.1	0.17	97.7	0.4	2.02	0.06	0	0.01	1.12	0	9.25	0.81	1.24	0.01	0	0	99.54	21.49	0	6	-10.48	0.21	-2.01	56.92	117.74	820.99	411.96	999.61	600.09	848.8	454.3	966.23	445.72
44.611	0	0	0	0	0.03	99.98	0	0.59	0.74	0.01	0	99.98	98.6	98.48	0.54	56.18	0.09	0.16	98.53	0.39	2.3	0.03	0	0.01	0.74	0	10.17	0.46	0.75	0.01	0	0	99.57	21.74	0	6	-8.12	1.13	-1.58	56.81	119.78	827.71	412.47	1007.55	601.46	855.55	456.99	974.87	446.6
44.644	0	0	0	0	0.03	99.98	0	0.55	0.67	0.01	0	99.98	98.66	97.64	0.51	54.49	0.08	0.17	98.73	0.3	2.21	0.01	0	0.01	0.67	0	11.33	0.49	0.7	0	0	0	99.64	23.83	0	6	-6.71	3.39	-2.76	56.89	121.97	838.88	412.91	1019.72	603.64	865.03	457.99	986.51	447.08
44.677	0	0	0	0	0.03	99.98	0.01	0.44	0.57	0.01	0	99.98	98.5	97.96	0.56	49.37	0.08	0.15	99.12	0.25	2.58	0.01	0	0.01	0.55	0	11.78	0.57	0.68	0	0	0	99.68	23.44	0	6	-7.19	2.64	-2.49	56.99	123.64	849.41	414.23	1030.8	605.32	875.16	459.2	998.36	448.7
44.711	0	0	0	0	0.03	99.98	0.01	0.39	0.91	0	0	99.98	98.17	97.92	0.65	46.39	0.06	0.15	99.24	0.31	3.1	0.02	0	0	0.71	0	14.81	0.91	0.69	0	0	0	99.76	16.34	0	6	-6.97	2.74	-3.17	56.99	125.4	863.51	417.04	1044.58	607.66	887.59	462.73	1012.43	450.92
44.744	0	0	0	0	0.02	99.98	0.01	0.3	1.04	0	0	99.98	98.08	98.36	0.8	39.88	0.07	0.16	99.11	0.37	3.24	0.03	0	0	0.58	0	12.86	1.04	0.67	0	0	0.01	99.78	12.76	0	6	-10.56	1.52	-1.99	57.06	126.19	877.32	417.69	1059.73	609.09	902.66	461.41	1028.52	452.34
44.778	0	0	0	0	0.02	99.98	0.01	0.33	1.64	0	0	99.98	97.72	98.73	0.84	41.76	0.06	0.17	99.11	0.38	3.71	0.05	0	0	0.68	0	9.47	1.64	0.6	0	0	0.01	99.83	13.2	0	6	-11.53	-0.25	-2.67	56.97	123.1	893.7	414.96	1077.94	608.53	920.95	459.29	1043.61	448.89
44.811	0	0	0	0	0.02	99.98	0.01	0.29	3.65	0	0	99.98	97.1	98.2	0.93	39.11	0.07	0.19	99.08	0.58	4.1	0.04	0	0	0.75	0	8.73	3.65	0.49	0	0	0.03	99.86	10.83	0	6	-9.68	1.99	-2.5	57.54	121.87	907.98	408.62	1091.49	601.74	935.72	453.22	1057.14	442.84
44.844	0	0	0	0	0.01	99.98	0.01	0.2	3.7	0	0	99.98	97.29	98.5	0.96	30.3	0.07	0.17	98.94	0.84	3.57	0.02	0	0	0.82	0	7.98	3.7	0.41	0	0	0.01	99.87	6.84	0	6	-12.45	-1.09	-1.69	57.29	124.6	926.03	403.86	1112.62	599	954.59	449.05	1078.72	438.22
44.878	0	0	0	0	0.01	99.98	0.01	0.15	1.61	0	0	99.98	97.11	97.98	0.95	22.98	0.07	0.18	99.12	1.42	5.11	0.03	0	0	0.66	0	5.53	1.61	0.42	0	0	0	99.91	0	0	6	-9.24	-2.59	-1.89	57.01	124.92	941.11	396.1	1130.23	594.73	970.59	443.09	1094.96	431.34
44.911	0	0	0	0	0.01	99.98	0.01	0.14	0.55	0.01	0	99.98	95.72	96.66	1.09	20.46	0.08	0.18	99.21	3.02	8.94	0.12	0	0	0.49	0	3.49	0.55	0.45	0.01	0	0	99.91	0	0	6	-10.64	-5.17	-1.2	57.72	125.15	953.15	389.13	1144.09	588.9	984.06	436.79	1108.6	424.39
44.944	0	0	0	0	0.01	99.98	0.01	0.14	0.49	0.01	0	99.98	93.57	92.52	1.9	20.84	0.08	0.18	98.7	4.86	13.74	0.94	0	0	0.49	0	3.31	0.26	0.41	0.01	0	0.01	99.91	0	0	6	-9.08	-9.42	-1.17	57.83	113.59	956.07	386.86	1150.33	593.84	994.34	430.69	1107.76	424.55
44.978	0	0	0	0.01	0.01	99.98	0.01	0.16	0.5	0.01	0	99.98	87.03	42.27	3.29	22.09	0.09	0.13	97.12	7.66	28.54	21.44	0	0	0.5	0	2.52	0.12	0.41	0.01	0	0.02	99.9	0	0	6	-4.6	-23.56	-0.91	58.63	106.48	964.8	382.18	1156.81	588.44	1005.56	426.46	1111.85	420.29
45.011	0	0.01	0	0.17	0.01	99.97	0.01	0.18	0.73	0.02	0	99.98	81.24	28.46	6.19	21.41	0.12	0.13	92.36	13.56	40.53	66.04	0	0	0.73	0	2.09	0.24	0.49	0.02	0	0.03	99.86	0	0	6	-15.31	-26.61	-1.53	59.59	98.81	973.8	381.1	1164.46	583.19	1017.34	423.05	1115.81	414.93
45.044	0	0.01	0	0.32	0.01	99.93	0.01	0.2	0.82	0.02	0	99.98	81.36	36.1	12.27	18.32	0.12	0.13	77.56	24.95	36.93	84.66	0	0	0.82	0	2.43	0.72	0.46	0.02	0	0.09	99.81	0	0	6	-11.75	-24.86	0.42	58.34	92.5	975.75	387.35	1158.64	583.1	1020.13	424.13	1112.63	423.16
45.078	0	0.02	0	0.48	0.01	99.83	0.01	0.25	1.23	0.06	0	99.98	78.91	73.62	20.33	15.71	0.17	0.11	63.29	31.73	38.33	93.68	0	0.01	1.23	0.01	1.99	0.87	0.6	0.06	0	0.04	99.66	0	0	6	-9.33	-16.87	-0.29	59.08	85.91	986.88	385.69	1163.71	575.88	1031.2	421.97	1117.11	421.01
45.111	0	0.02	0	0.34	0.02	99.77	0.02	0.57	2.08	0.08	0	99.98	74.2	13.05	39.81	16.08	0.25	0.11	58.06	48.44	38.63	92.31	0	0.01	2.08	0.01	1.47	1.99	0.8	0.08	0	0.04	99.51	0	0	6	-8.22	-31.48	-2.01	59.42	87.95	989.3	376.17	1174.4	572.62	1035.12	412.69	1122.99	416.36
45.145	0	0.02	0	0.53	0.03	99.55	0.04	1.59	3.78	0.22	0	99.98	64.12	27.27	61.63	18.99	0.43	0.11	47.42	57.52	50.48	94.7	0	0.02	3.78	0.05	1.23	1.86	1.26	0.22	0	0.03	98.94	0	0	6	-6.11	-26.9	-1.27	59.52	86.7	990.05	376.21	1173.47	574.03	1036.36	414.81	1123.04	413.49
45.178	0	0.02	0	0.45	0.06	99.52	0.1	3.52	6.3	0.55	0	99.97	59.33	21.67	79.22	20.64	0.64	0.12	47.73	64.54	51.63	93.73	0	0.02	6.3	0.13	0.97	1.57	1.66	0.55	0	0.02	98.14	0	0	6	-7.61	-28.43	-1.5	59.68	84.78	996.01	376.73	1171.33	565.5	1039.07	413.85	1123.81	411.38
45.211	0	0.02	0	0.46	0.08	99.44	0.11	5.09	6.72	0.72	0	99.97	57.38	6.33	84.46	24.3	0.72	0.14	46.18	72.95	53.7	92.68	0	0.02	6.72	0.22	0.43	0.74	2.26	0.88	0.01	0.06	97.64	0	0	6	-9.04	-35.47	-2.92	59.5	79.54	995.6	376.84	1166.74	560.51	1038.3	416.58	1117.35	407.75
45.245	0	0.04	0	0.26	0.12	99.03	0.16	6.03	6.22	1.01	0	99.96	61.58	7.6	87.23	23.94	1.01	0.19	41.2	78.92	42.51	90.62	0	0.03	6.22	0.74	0.24	0.28	4.13	2.73	0.01	0.04	95.17	0	0	6	-14.76	-34.49	-1.54	59.53	87.68	991.99	376.64	1163.79	558.03	1031.89	417.01	1118.88	406.05
45.278	0	0.04	0	0.17	0.15	99.04	0.15	6.71	5.05	1.06	0	99.95	65.55	9.7	85.11	28.46	1.05	0.25	42.77	78.86	34.79	89.16	0	0.03	5.05	1.06	0.14	0.18	4.72	3	0.01	0.02	94.45	0	0	6	-15.01	-33.16	-4.98	58.93	90.25	986.63	376.81	1159.55	559.78	1023.12	418.76	1112.34	405.19
45.311	0	0.03	0	0.1	0.28	98.72	0.14	10.13	5.33	1.9	0	99.93	71.29	48.03	81.56	40.85	1	0.42	42.71	68.88	23.01	86.85	0	0.04	5.33	1.9	0.07	0.08	6.08	4.77	0.01	0.01	91.87	0	0	6	-14.91	-22.39	-5.32	58.72	101.61	983.62	377.25	1156.83	560.2	1014.13	419.09	1114.94	406.31
45.345	0	0.03	0	0.03	0.75	98.3	0.17	19.53	4.12	4.92	0	99.79	76.62	73.5	80.67	55.35	0.97	0.89	50.84	66.84	11.51	65.05	0	0.04	4.12	4.92	0.04	0.06	10.89	9.09	0.01	0	85.15	0	0	6	-17.15	-16.9	-8.47	57.95	110.68	979.84	380.16	1151.6	557.31	1002.06	423.94	1111.84	409.83
45.378	0	0.01	0	0	0.71	99.5	0.08	18.58	3.61	2.25	0	99.85	82.29	95.52	65.14	69.53	0.66	1.64	68.4	48.94	6.5	25.7	0	0.04	3.61	2.25	0.06	0.15	8.83	8.23	0.01	0	87.29	0	0	6	-21.62	-6.7	-3.99	57.2	129.19	968.83	384.97	1139.84	559.45	984.78	426.11	1113.5	415.22
45.412	0	0.01	0	0	1	99.76	0.06	21.75	2.43	3.38	0	99.62	87.37	97.59	52.54	81.5	0.51	3.16	93.16	37.74	1.41	0.72	0	0.06	2.43	3.38	0.06	0.49	9.68	12.07	0.02	0	81.37	0	0	6	-18.31	-3.49	-1.55	56.13	130.65	951.32	385.98	1122.37	562.38	968.94	425.77	1099.34	417.74
45.445	0	0	0	0	0.72	99.83	0.03	17.66	1.49	1.58	0	99.73	90.18	97.87	40.61	85.28	0.38	3.19	95.67	28.5	1.13	0.17	0	0.06	1.49	1.58	0.1	0.94	10.42	13.97	0.02	0	83.37	0	0	6	-21.01	-2.87	-2.27	56.09	132.98	936.38	382.12	1110.45	560.72	953.66	423.44	1086.2	412.65
45.478	0	0	0	0	0.46	99.91	0.02	11.56	5.72	0.71	0	99.85	91.2	98.63	32.35	85.02	0.29	3.52	97.85	23.4	0.58	0.01	0	0.06	1.48	0.71	0.19	5.72	7.6	10.29	0.03	0	87.3	0	0	6	-14.79	0.63	-2.84	56.16	134.28	917.06	375.15	1098.58	563.73	936.86	418.86	1070.73	408.35
45.512	0	0	0	0	0.28	99.94	0.01	7.95	16.33	0.24	0	99.91	91.45	98.67	21.21	84.61	0.15	3.91	98.36	16.14	0.29	0	0	0.05	1.78	0.24	0.42	16.33	5.93	11.48	0.04	0	90.61	0	0	6	-17.87	0.48	-3.65	56.05	135.55	904.45	373.29	1090.19	564.6	924.79	417.2	1060	407.52
45.545	0	0.01	0	0	0.2	99.95	0.01	5.27	53.6	0.11	0	99.93	84.55	98.73	15.54	82.7	0.11	3.64	97.9	11.59	0.23	0	0	0.05	3	0.09	1.01	53.6	4.44	8.8	0.05	0	92.23	0	0	6	-14.28	-0.24	-3.81	56.36	136.11	886.27	368.67	1075.03	564.81	907.73	414.7	1043.34	403.04
45.578	0	0.01	0	0	0.12	99.95	0.01	3.05	63.73	0.07	0	99.95	83.58	97.9	10.01	77.22	0.07	1.91	97.5	14.82	0.17	0	0	0.04	3.15	0.05	2.18	63.73	3.73	7.86	0.05	0	93.67	0	0	6	-9.72	2.79	-3.9	56.08	136.96	875.26	369.78	1066.4	569.5	897.41	417.28	1033.88	405.76
45.612	0	0.01	0	0	0.08	99.96	0.01	1.72	78.38	0.03	0	99.97	80.67	98.34	6.99	69.7	0.03	0.89	97.71	13.77	0.17	0	0	0.03	5.38	0.01	5.32	78.38	1.83	5.35	0.05	0	96.19	0	0	6	-10.23	1.58	-3.16	55.99	135.7	863.78	372.52	1055.22	573.37	887.48	419.23	1022.74	408.29
45.645	0	0.01	0	0	0.05	99.97	0.01	1	81.39	0.04	0	99.97	79.64	98.15	6.21	59.06	0.02	0.47	97.9	16.27	0.22	0	0	0.04	7.97	0.01	6.45	81.39	1.31	3.99	0.05	0	96.84	7.29	0	6	-8.25	2.15	-5.69	55.98	137.37	855.85	370.99	1051.42	574.55	878.13	421.08	1014.9	408.26
45.678	0	0.02	0	0	0.03	99.97	0.01	0.41	80.74	0.03	0	99.97	78.19	98.02	4.81	40.36	0.01	0.37	98.54	17.26	0.32	0	0	0.03	16.69	0	11.69	80.74	0.8	2.52	0.06	0	97.95	18.44	0	6	-8.22	2.5	-6.82	56.07	137.59	847.55	371.61	1043.49	575.72	868.96	423.9	1005.46	406.6
45.712	0	0.02	0	0	0.02	99.98	0.02	0.26	91.99	0.03	0	99.98	71.79	98.32	3.16	32.28	0.01	0.43	98.76	14.84	0.54	0	0	0.03	36.88	0	17.34	91.99	0.3	0.88	0.09	0	98.93	22.36	0	6	-5.88	1.64	-6.39	56.21	136.14	839.57	373.34	1034.77	577.75	861.81	425.36	996.97	409.03
45.745	0	0.02	0	0.01	0.02	99.98	0.02	0.21	89.06	0.04	0	99.98	69.23	97.65	1.78	28.74	0	0.47	98.67	9.46	0.74	0	0	0.04	52.87	0	23.99	89.06	0.26	0.68	0.11	0	98.99	27.3	0	6	-7.82	3.36	-4.91	56.5	138.1	833.54	375.61	1029.19	580.98	856.45	426.12	993.71	410.93
45.779	0	0.02	0	0.01	0.02	99.98	0.03	0.23	91.19	0.05	0	99.98	65.08	98.22	1.32	31.99	0	0.54	97.79	6.16	1.3	0	0	0.05	69.64	0	28.94	91.19	0.09	0.31	0.17	0	99.38	30.58	0	6	-9.76	1.95	-5.15	56.65	133.89	829.44	376.63	1023.5	579.9	853.51	425.7	986.68	411.81
45.812	0	0.02	0	0.01	0.02	99.97	0.03	0.25	87.27	0.06	0	99.98	65.49	97.87	0.83	34.32	0	0.48	96.63	4.2	1.4	0	0	0.06	71.89	0	28.1	87.27	0.06	0.19	0.23	0	99.49	31.62	0	6	-11.35	2.87	-4.82	57.22	137.41	825.74	377.82	1019.94	580.45	848.32	426.77	985	412.69
45.845	0	0.02	0	0.02	0.02	99.97	0.03	0.27	89.95	0.15	0	99.98	60.7	97.76	0.56	36.5	0	0.59	93.84	1.91	2.57	0.01	0	0.15	89.95	0	27.74	89.62	0.05	0.13	0.26	0	99.37	28.57	0	6	-9.36	3.12	-5.28	57.21	136.91	822.77	377.77	1017.7	581.52	845.54	427.68	981.67	413.13
45.879	0	0.02	0	0.02	0.02	99.97	0.03	0.34	92.85	0.36	0	99.98	59.37	97.32	0.31	42.02	0	0.98	91.81	1.06	3.9	0.02	0	0.36	92.85	0	21.91	90.29	0.03	0.06	0.44	0	99.49	29.38	0	6	-7.63	4.03	-5.66	57.06	133.18	817.75	377.83	1013.72	583.28	842.65	427.69	975.16	414.31
45.912	0	0.02	0	0.02	0.02	99.96	0.03	0.32	93.09	0.54	0	99.98	61	96.96	0.23	40.73	0	1.46	91.03	0.64	4.63	0.07	0	0.54	93.09	0	17.58	80.68	0.03	0.05	0.45	0	99.47	21.89	0	6	-4.86	4.69	-4.57	57.52	130.05	812.62	378.58	1007.07	583.92	839.47	427.06	969.08	416.4
45.945	0	0.01	0	0.02	0.03	99.96	0.03	0.43	91.88	0.94	0	99.98	61.55	97.83	0.12	47.32	0	1.75	89.44	0.28	4.35	0.15	0	0.94	91.88	0	12.96	79.38	0.03	0.03	0.55	0	99.45	12.11	0	6	2.02	2.95	-4.51	57.28	128.41	814.24	387.71	1006.19	592.35	840.99	439.3	968.53	424.42
45.979	0	0.01	0	0.02	0.03	99.96	0.03	0.47	87.36	2.29	0	99.98	66.18	97.77	0.07	49.64	0	1.64	89.18	0.15	2.85	0.05	0	2.29	87.36	0	11.11	63.05	0.02	0.01	0.64	0	99.35	0	0	6	-0.01	3.1	-4.24	58.32	126.67	815.53	396.21	1003.57	596.07	841.51	446.18	967.37	431.88
46.012	0	0.01	0	0.01	0.03	99.96	0.02	0.43	76.23	2.08	0	99.98	75.86	97.29	0.05	47.66	0	1.55	91.38	0.11	2.78	0.05	0	2.08	76.23	0	9.46	28.96	0.03	0.01	0.46	0	99.45	0	0	6	0.44	4.1	-4.48	58.65	126.36	818.4	404.71	1004.31	602.21	843.29	454.61	968.79	439.81
46.045	0	0	0	0	0.02	99.97	0.02	0.28	45.67	1.64	0	99.98	87.07	96.48	0.05	38.03	0	1.09	94.77	0.1	1.64	0.01	0	1.88	45.67	0	9.25	9.19	0.03	0.01	0.34	0	99.52	0	0	6	2.63	5.44	-4.98	59.12	120.93	823.9	412.88	1003.03	603.41	847.99	462.33	967.87	446.44
46.079	0	0	0	0	0.02	99.98	0.01	0.27	21.97	1.42	0	99.98	93.79	95.95	0.06	36.7	0	1.44	97.52	0.09	1.42	0	0	1.88	21.97	0	8.85	1.6	0.03	0.01	0.21	0	99.61	0	0	6	-3.3	6.17	-3.64	58.86	118.11	832.44	424.29	1009.46	611.55	858.06	470.28	975.46	457.39
46.112	0	0	0	0	0.01	99.98	0.01	0.17	3.76	1.09	0	99.98	98.18	95.53	0.08	26	0	1.11	99.2	0.17	1.43	0	0	1.09	3.76	0	9.13	0.22	0.04	0.01	0.12	0	99.71	0	0	6	-4.6	6.69	-2.85	59.64	116.97	835.06	424.26	1012.95	611.83	862.46	470.32	978.71	457.36
46.146	0	0	0	0	0.01	99.98	0.01	0.12	0.7	0.7	0	99.98	98.68	97.45	0.13	18.74	0.01	0.71	99.55	0.25	2.17	0.01	0	0.7	0.6	0	10.77	0.08	0.08	0.01	0.06	0	99.77	0	0	6	-7.12	3.78	-1.76	60.23	117.23	838.93	424.24	1019.2	613.56	868.3	470.21	984.87	457.77
46.179	0	0	0	0	0.01	99.98	0.01	0.12	0.36	0.36	0	99.98	98.78	96.75	0.19	18.43	0.01	0.48	99.46	0.36	2.43	0.02	0	0.36	0.13	0	12.75	0.03	0.11	0.01	0.03	0.02	99.82	0	0	6	-11.81	5.04	-1.65	59.8	114.62	847.2	422.63	1027.81	611.83	878.16	466.56	992.24	455.48
46.212	0	0	0	0	0.01	99.98	0.01	0.1	0.22	0.22	0	99.98	98.02	98.7	0.43	14.52	0.01	0.28	99.44	0.73	4.27	0.07	0	0.22	0.04	0	12.7	0.01	0.15	0.01	0.02	0.01	99.84	0	0	6	-14.39	-0.34	-0.8	60.2	113.23	849.77	420.74	1030.24	609.44	881.96	463.35	994.78	453.67
46.246	0	0	0	0	0.01	99.98	0.01	0.09	0.13	0.13	0	99.98	97.19	98.73	0.89	10.38	0.01	0.22	99.09	1.52	6.07	0.26	0	0.13	0.01	0	12.53	0.01	0.3	0.01	0.01	0.01	99.88	0	0	6	-14.28	0.24	-0.8	60.43	113.09	851.23	419.25	1031.73	608.1	883.51	461.67	996.2	452.3
46.279	0	0	0	0	0.01	99.98	0.01	0.09	0.1	0.1	0	99.98	96.41	98.16	1.28	10.43	0.01	0.16	98.75	2.75	7.74	0.57	0	0.1	0.01	0	12.06	0	0.36	0.01	0.01	0.01	99.89	0	0	6	-12.88	2.12	-0.51	59.84	111.07	853.64	419.33	1030.82	604.5	885.61	462.04	996.21	451.84
46.312	0	0	0	0	0.01	99.98	0.01	0.1	0.07	0.07	0	99.98	95.72	97.98	1.69	12.56	0.02	0.16	98.32	4.21	9.17	1.11	0	0.07	0.01	0	11.14	0.02	0.51	0.01	0	0.01	99.91	0	0	6	-11.81	2.59	-0.77	59.62	109.58	853.78	418.77	1029.79	602.55	885.82	462.58	994.74	450.54
46.346	0	0	0	0	0.01	99.98	0.01	0.09	0.04	0.02	0	99.98	95.84	98.1	2.12	10.48	0.02	0.12	97.93	7.2	8.7	1.57	0	0.02	0.01	0	12.2	0.04	1.11	0.01	0	0.02	99.94	0	0	0	-8.89	2.27	-1.35	59.38	109.23	853.32	417.63	1028.16	601.4	884.42	461.14	993.08	449.99
46.379	0	0	0	0	0.01	99.98	0.01	0.09	0.06	0.01	0	99.98	95.94	96.16	2.3	9.29	0.03	0.14	97.38	6.56	8.36	1.71	0	0.01	0.01	0	10.85	0.06	1.4	0.01	0	0.04	99.94	0	0	0	-8.13	5.9	-2.91	59.13	107.76	853.28	416.55	1025.59	598.75	882.59	458.65	989.86	448.41
46.413	0	0	0	0	0.01	99.98	0.01	0.08	0.09	0.01	0	99.98	94.39	97.08	2.4	7.74	0.03	0.17	96.6	5.01	11.94	2.42	0	0	0.02	0	8.17	0.09	2.76	0.01	0	0.03	99.96	0	0	0	-6.15	4.48	-4.52	59.27	110.21	851.57	415.05	1022.18	596.13	877.33	457.18	987.06	446.84
46.446	0	0	0	0	0.01	99.98	0.01	0.08	0.06	0.01	0	99.98	95.63	95.71	2.1	7.33	0.04	0.22	96.51	3.44	9.18	1.21	0	0	0.03	0	6.79	0.06	4.46	0.01	0	0.03	99.97	0	0	0	-9.2	6.47	-5.4	59.98	109.8	845.14	412.03	1013.02	589.03	869.19	454.45	978.2	441.31
46.479	0	0	0	0	0.01	99.98	0.01	0.09	0.07	0.02	0	99.98	95.87	93.62	2.07	8.89	0.04	0.32	96.83	2.88	8.6	0.51	0	0	0.04	0	6.37	0.07	4.99	0.02	0	0.01	99.96	0	0	0	-6.54	8.57	-4.93	60.5	109.41	837.18	410.98	1002.6	585.84	860.5	452.38	969.36	441.43
46.513	0	0	0	0	0.01	99.98	0.01	0.1	0.23	0.03	0	99.98	96.29	93.22	1.8	13.15	0.04	0.41	96.79	2.42	7.62	0.2	0	0	0.12	0	5.22	0.23	9.05	0.03	0	0.01	99.96	0	0	0	-6.25	8.89	-5.58	60.07	108.5	830.7	410.82	992.54	581.8	852.31	452.53	960.03	439.54
46.546	0	0	0	0	0.01	99.98	0.01	0.12	0.92	0.03	0	99.98	96.83	92.47	1.64	15.84	0.05	0.64	97.2	2.41	5.94	0.13	0	0	0.38	0	5.03	0.92	10.26	0.03	0	0.01	99.95	0	0	0	-6.61	9.46	-5.33	59.24	104.47	822.83	412.19	980.97	579.44	844.94	452.27	948.75	440.54
46.579	0	0	0	0	0.01	99.98	0.01	0.11	6.1	0.03	0	99.98	95.22	86.86	1.38	14.77	0.05	0.9	97.64	2.07	6.96	0.12	0	0	1.02	0	4.07	6.1	9.21	0.03	0	0	99.94	0	0	0	-7.9	12.56	-5.6	58.87	104.27	813.85	413.73	970.16	577.64	835.17	455.12	938.36	440.14
46.613	0	0	0	0	0.01	99.98	0.01	0.12	9.87	0.04	0	99.98	92.58	86.19	1.12	17.18	0.06	0.99	97.9	2.2	10.69	0.16	0	0.01	2.46	0	2.85	9.87	10.5	0.04	0	0	99.91	0	0	0	-5.79	12.84	-6.6	59.12	103.5	803.1	412.25	958.92	575.81	823.95	454.98	926.06	438.06
46.646	0	0	0	0	0.01	99.98	0.01	0.18	5.7	0.05	0	99.98	92.49	89.93	1.23	25.55	0.06	1.26	98.1	2.08	11.92	0.23	0	0.01	4.53	0	2.87	5.7	10.35	0.05	0	0.01	99.91	0	0	0	-5.85	11.05	-7.27	59.55	103.19	791.35	410.54	946.8	573.83	811.7	453.41	913.42	436.02
46.679	0	0	0	0	0.02	99.98	0.01	0.22	7.13	0.05	0	99.98	93.93	88.85	1.4	30.25	0.06	1.38	98.2	2.63	8.87	0.15	0	0.01	7.13	0.01	3.26	2.19	9.41	0.05	0	0	99.88	0	0	0	-5.09	11.62	-6.58	58.53	102	779.25	410.55	937.34	576.47	802.23	454.65	902.61	436.49
46.713	0	0	0	0	0.02	99.98	0.01	0.24	10.9	0.05	0	99.98	94.29	89.15	1.52	31.66	0.05	1.54	97.86	3.29	6.67	0.11	0	0.04	10.9	0.01	3.27	1.02	10.2	0.07	0	0	99.83	0	0	0	-3.22	11.47	-8.88	58.4	102	772.9	411.56	930.8	578.29	793.98	455.91	894.26	437.29
46.746	0	0	0	0	0.02	99.98	0.01	0.26	11.4	0.05	0	99.98	95.13	88.91	1.46	33.8	0.05	1.6	98.12	4.26	4.65	0.13	0	0.04	11.4	0	3.02	0.64	13.25	0.1	0	0.01	99.84	0	0	0	-2.3	11.59	-9.59	58.26	102.43	768.13	412.5	925.25	577.79	788.3	458.51	888.48	437.19
46.78	0	0	0	0	0.02	99.98	0.01	0.31	8.26	0.08	0	99.98	96.38	90.07	1.74	37.36	0.05	1.99	97.18	4.8	3.17	0.14	0	0.08	8.26	0	2.88	0.48	16.4	0.19	0	0.01	99.76	0	0	0	-6.02	10.97	-9.74	57.84	102.23	763.76	412.71	919.42	576.09	783.06	456.94	883.29	436.78
46.813	0	0.01	0	0	0.02	99.97	0.01	0.26	4.84	0.09	0	99.98	96.94	94.63	1.74	33.38	0.05	2	96.32	4.87	3.59	0.19	0	0.09	4.84	0	1.95	0.46	20.39	0.3	0	0	99.72	0	0	0	-5.81	7.65	-9.7	58.25	102.71	760.11	410.22	915.25	573.17	778.91	454.55	879.63	434.39
46.846	0	0.01	0	0	0.03	99.97	0.01	0.39	2.05	0.08	0	99.98	97.26	95.12	1.93	41.91	0.05	2.74	96.02	5.43	4.25	0.4	0	0.08	2.05	0	1.03	0.23	25.06	0.46	0	0	99.69	0	0	0	-2.9	7.15	-9.35	59.22	102.07	756.04	404.59	909.88	566.64	774.63	448.31	875.08	430.19
46.88	0	0.01	0	0	0.03	99.97	0.01	0.32	0.79	0.11	0	99.98	98.13	94.61	2.53	36.11	0.04	2.62	95.31	6.38	2.53	0.32	0	0.11	0.79	0	0.78	0.19	26.85	1.04	0	0	99.66	0	0	0	0.07	7.68	-9.33	59.16	100.06	754.21	404.3	909.98	569.77	774.98	448.68	873.37	430.47
46.913	0	0.01	0	0	0.02	99.97	0.01	0.25	0.37	0.08	0	99.98	98.59	96.77	2.72	30.32	0.04	1.96	96.78	7.36	1.64	0.2	0	0.08	0.37	0	0.6	0.08	25.54	1.23	0	0.01	99.69	0	0	0	-4.58	5	-7.82	59.11	102.72	752.74	402.78	910.06	569.16	773.76	445.78	875.14	429.28
46.946	0	0.01	0	0	0.02	99.98	0.01	0.2	0.25	0.07	0	99.98	98.92	96.21	2.51	25.63	0.03	1.38	97.67	8.85	1.04	0.12	0	0.07	0.25	0	0.42	0.08	21.59	1.78	0	0	99.71	0	0	0	-4.48	5.83	-7.12	59.23	103.76	752.13	401.19	911.29	569.25	774.07	444.84	876.46	428.11
46.98	0	0.01	0	0	0.01	99.98	0.01	0.17	0.22	0.12	0	99.98	98.98	97.04	2.22	21.24	0.03	1.19	97.75	10.21	1	0.09	0	0.12	0.22	0	0.36	0.12	17.95	2.74	0.01	0.01	99.65	0	0	0	-5.9	4.54	-5.19	59.29	104.66	752.27	400.58	912.56	569.67	775.61	442.96	879.3	428.72
47.013	0	0.01	0	0	0.01	99.98	0.01	0.15	0.2	0.11	0	99.98	98.9	97.19	1.82	17.88	0.03	0.98	97.62	8.7	1.43	0.11	0	0.11	0.2	0	0.36	0.12	19.86	2.56	0.01	0.02	99.69	0	0	0	-2.66	4.27	-5.53	58.65	106.83	755.61	400.83	916.66	571.19	777.91	444.58	883.66	429.48
47.046	0	0.01	0	0	0.01	99.98	0.01	0.09	0.13	0.07	0	99.98	98.44	98	1.28	8.7	0.02	0.45	98.69	11.11	2.85	0.12	0	0.07	0.13	0	0.36	0.12	22.5	2.42	0	0.03	99.78	0	0	0	-2.79	2.53	-3.67	59.31	110.52	757.89	402.15	919.15	572.32	779.67	445.15	889.42	432.15
47.08	0	0.01	0	0	0.01	99.98	0.01	0.08	0.11	0.02	0	99.98	98.31	96.88	1.17	4.99	0.02	0.21	98.72	10.85	3.27	0.08	0	0.02	0.09	0	0.54	0.11	26.2	3.07	0	1.11	99.86	0	0	0	-11.07	4.83	-1.69	58.68	109.85	764.52	411.5	925.74	580.45	788.1	450.04	897.65	441.97
47.113	0	0.01	0	0	0.01	99.98	0.01	0.07	0.07	0.02	0	99.98	98.93	97.47	0.79	2.59	0.02	0.07	98.86	7.25	2.02	0.06	0	0.01	0.06	0	1.26	0.07	24.57	2.03	0	9.61	99.88	0	0	0	-10.47	3.74	-3.52	55.83	109.15	776.92	421.2	935.74	588.17	798.17	459.87	906.9	450.33
47.147	0	0.01	0	0	0.01	99.98	0.01	0.06	0.16	0.02	0	99.98	99.58	98.76	0.3	1.79	0.02	0.04	97.51	2.97	0.7	0.05	0	0	0.07	0	2.95	0.16	27.96	1.55	0	36.84	99.92	0	0	0	-13.47	-0.1	-3.49	52.08	110.08	788.46	433.02	945.22	596.41	808.08	470.38	917.86	462.37
47.18	0	0.01	0	0	0.01	99.98	0.01	0.06	0.41	0.01	0	99.98	99.55	98.38	0.12	1.37	0.01	0.03	96.73	1.59	0.73	0.11	0	0	0.12	0	6.28	0.41	29.58	1.12	0	79.75	99.92	0	0	0	-18.46	-1.48	-1.33	50.26	111.92	801.81	446.2	954.5	604.34	820.17	480.69	931.94	474.69
47.213	0	0.01	0	0	0.01	99.97	0.01	0.06	0.96	0.01	0	99.98	99.41	98.2	0.05	1.64	0.01	0.02	92.61	0.74	0.79	0.66	0	0	0.17	0	8.3	0.96	27.27	1	0	98.53	99.89	0	0	0	-15.93	-1.99	0.26	47.59	111.36	814.4	460.72	964.76	616.12	833.21	495.1	944.48	490.3
47.247	0	0.01	0	0	0.01	99.91	0.01	0.06	1.73	0.01	0	99.98	99.26	97.86	0.02	2.49	0.01	0.01	74.49	0.27	0.75	2.94	0	0	0.21	0	7.12	1.73	25.67	0.77	0.01	99.54	99.82	0	0	0	-18.56	-2.88	1.7	44.75	108.95	830.15	477.17	976.06	626.94	849.13	509.25	958.05	506.65
47.28	0	0.01	0	0	0.01	99.24	0.01	0.07	3.51	0.01	0	99.98	98.82	97.41	0.01	3.23	0.01	0.01	36.5	0.11	0.8	6.53	0	0	0.43	0.01	7	3.51	26.44	0.66	0.02	99.32	99.71	0	0	0	-26.05	-3.87	2.34	42.57	112.11	846.97	490.21	991.41	635.61	864.19	521.46	976.25	518.37
47.313	0	0.01	0	0	0.01	97.18	0	0.07	2.43	0.01	0	99.98	98.91	97.39	0.01	4.64	0.01	0.02	13.31	0.04	0.88	11.72	0	0	0.91	0.01	5.48	2.43	24.9	0.48	0.03	96.46	99.57	0	0	0	-28.85	-3.89	2.88	40.9	114.67	865.42	503.8	1005.77	644.16	879.8	533.46	994.45	531.89
47.347	0	0.01	0	0	0.01	95.76	0	0.07	2.42	0.02	0	99.98	98.87	96.93	0	5.65	0.02	0.02	6.31	0.02	0.64	9.89	0	0	2.42	0.03	3.17	1.58	20.14	0.25	0.06	89.06	99.33	0	0	0	-31.84	-4.73	2.67	39.68	117.59	885.07	516.14	1021.35	652.41	895.78	543.54	1013.37	543.94
47.38	0	0.01	0	0	0.01	95.39	0	0.08	7.23	0.02	0	99.98	97.81	97.51	0	8.08	0.02	0.03	5.64	0.02	0.65	10.21	0	0	7.23	0.06	1.77	1.75	21.9	0.26	0.1	55.26	98.89	0	0	0	-37.88	-3.67	2.77	37.49	121.57	903.62	523.59	1038.56	658.53	911.84	551.57	1033.4	549.86
47.414	0	0.01	0	0.01	0.01	95.04	0.01	0.09	13.76	0.03	0	99.97	96.68	98.19	0	11.29	0.03	0.04	6.88	0.02	0.48	12.15	0	0.01	13.76	0.23	0.76	0.87	23.45	0.15	0.29	65.74	97.58	0	1	6	-40.91	-2.04	4.49	35.67	119.93	918.76	528.05	1054.44	663.73	929.76	555.05	1049.69	555.2
47.447	0	0.01	0	0.01	0.01	94.19	0.01	0.09	17.58	0.05	0	99.96	94.61	97.97	0	11.89	0.05	0.05	7.66	0.03	0.41	13.75	0	0.01	17.58	0.36	0.35	0.67	30.83	0.13	0.46	80.25	95.69	0	0	6	-44.01	-2.62	4.07	34.47	126.02	935.9	527.47	1074.52	666.09	945.07	557.32	1071.07	554.97
47.48	0	0.02	0	0.01	0.01	92.93	0.01	0.08	16.2	0.07	0	99.95	93.01	97.71	0	8.09	0.07	0.05	7.36	0.04	0.34	19.14	0	0.01	16.2	0.45	0.19	0.42	34.22	0.16	0.5	75.55	93.96	0	0	6	-45.16	-3.23	6.07	32.62	123.81	948.84	528.31	1088.16	667.63	961.31	556.93	1085.12	556.11
47.514	0	0.02	0	0.02	0.02	86.42	0.01	0.07	14.1	0.12	0	99.84	86.4	98.27	0	5.07	0.12	0.05	8.7	0.07	0.46	13.89	0	0.01	14.1	1.56	0.12	0.19	38.36	0.14	0.8	80.49	86.79	0	0	6	-45.97	-1.81	6.53	33.55	128.31	967.58	525.44	1108.72	666.58	979.37	554.81	1107.67	556.41
47.547	0	0.04	0	0.02	0.03	55.66	0.01	0.06	8.05	0.2	19.34	98.52	72.32	91.45	0	2.62	0.25	0.03	7.6	0.13	0.54	11.95	0	0.01	8.05	2.92	0.07	0.08	42.97	0.2	1.62	56.69	72.8	0	0	6	-40.35	-10.15	7.92	33.57	111.78	974.26	525.35	1113.32	664.41	993.76	553.6	1105.53	553.73
47.58	0	0.05	0	0.03	0.03	45.35	0.01	0.06	4.51	0.26	29.65	97.67	69.13	79.31	0.01	2.11	0.35	0.04	5.98	0.19	0.91	18.15	0	0.01	4.51	3.32	0.05	0.04	47.38	0.26	1.76	6.22	69.92	0	0	6	-36.08	-15.28	9.16	35.89	101.99	983.78	525.82	1122.78	664.82	1008.7	554.04	1110.69	554.21
47.614	0	0.21	0.01	0.2	0.13	2.71	0.04	0.06	3.66	0.46	94.57	23.96	37.07	62.99	0.03	1.92	0.81	0.05	6.1	0.31	1.37	25.08	0	0.02	1.8	5.48	0.04	0.01	62.15	0.46	3.66	16.52	39.48	0	0	6	-31.59	-19.34	5.99	39.3	95.81	998.2	527.73	1133.14	662.67	1021.38	555.41	1117.17	553.45
47.647	0	0.34	0.01	0.54	0.16	1.63	0.04	0.06	3.38	0.57	96.74	14.52	32.46	21.46	0.1	1.25	1.07	0.06	4.46	0.39	1.11	40.19	0	0.03	0.83	5.56	0.03	0.01	66.52	0.57	3.38	14.95	35.64	0	0	6	-20.4	-28.49	2.49	38.58	85.71	1004.43	529.81	1131.08	660.11	1025.7	552.35	1111.3	556.69
47.68	0	0.97	0.05	3.25	0.32	0.26	0.08	0.06	5.08	1.11	93.51	22.61	14.31	8.06	0.37	0.9	2.07	0.06	3.98	0.35	1.55	60.58	0	0.06	0.47	11.03	0.04	0.01	74.04	1.11	5.08	4.34	19.36	0	0	6	-28.51	-34.17	7.2	38.64	83.01	1008.52	530.13	1130.14	651.75	1032.23	551.78	1115.2	554.54
47.714	0	1.85	0.12	4.94	0.64	0.07	0.14	0.07	6.33	2.41	90.13	43.75	0	8.07	1.24	0.79	6.08	0.06	3.7	0.29	1.7	55.41	0	0.11	0.27	26.24	0.02	0	84.12	2.41	6.33	12.95	8.18	0	0	6	-30.02	-34.16	5.21	38.37	75.81	1017.24	534.04	1132.15	649.51	1039.4	553.11	1115.17	555.56
47.747
47.781
47.814
47.847
47.881
47.914
47.947
47.981
48.014
48.047
48.081	0	0.42	0.1	0.27	18.6	64.32	0.08	9.93	5.5	14.03	10.68	99.96	55.11	78.64	5.5	91.9	19.35	15.64	98.57	8.98	2.16	6.97	0	0.03	0.03	2.44	0.68	0.17	91.26	14.03	0.19	0	29.89	31.62	0	6	-22.07	-15.48	-0.03	51.38	116.96	959.99	417.68	1143.22	607.47	991.84	453	1108.8	454
48.114	0	0.04	0	0.05	2.46	98.72	0.02	4.73	4.27	6.99	0	99.89	94.72	95	4.27	88.13	6.99	6.48	97.77	1.68	1.4	1.73	0	0.01	0.09	0.24	0.74	0.27	80.21	9.03	0.1	0	63.93	8.3	0	6	-17.75	-7.28	-0.91	52.45	128.74	951.59	409.52	1141.49	605.66	980.06	448.17	1108.78	450.02
48.148	0	0	0	0	0.22	99.96	0	2.97	1.35	1.35	0	99.96	97.54	96.83	4.73	83.03	1.35	3.89	97.95	2.68	1.36	0.51	0	0	0.28	0.01	0.9	0.53	30.75	4.7	0.04	0	95.11	17.7	0	6	-16.98	-4.91	0.7	52.47	130.83	942.11	407.91	1134.97	608.55	972.66	446.47	1103.47	448.85
48.181	0	0	0	0	0.07	99.98	0	1.38	0.75	0.23	0	99.98	98.41	97.48	3.5	69.08	0.23	3.42	98.55	2.44	1.08	0.13	0	0	0.54	0	1.94	0.75	7.09	1.61	0.01	0	99.57	22.69	0	6	-14.66	-3.72	0.59	52.56	129.48	934.08	407.6	1127.37	609.66	965.44	446.97	1094.91	448.78
48.214	0	0	0	0	0.05	99.98	0	1.02	2.46	0.15	0	99.98	98.43	97.54	2.4	63.29	0.15	3.5	98.08	2.05	0.65	0.02	0	0	0.89	0	2.36	2.46	3.13	0.91	0.02	0	99.62	22.18	0	6	-15.85	-3.59	2.19	52.85	133.57	923.88	409.68	1117.28	611.59	954.87	449.03	1088.43	450.3
48.248	0	0	0	0	0.05	99.98	0	0.91	6.72	0.03	0	99.98	97.71	98.58	1.98	62.02	0.03	3.18	98.34	1.82	0.5	0	0	0	1.01	0	2.55	6.72	0.46	0.25	0.01	0	99.94	24.22	0	6	-14.15	-0.79	-0.45	52.9	134	919.04	410.08	1112.06	612.01	946.97	451.88	1080.94	449.12
48.281	0	0	0	0	0.04	99.98	0	0.88	13.45	0.04	0	99.98	96.3	98.76	1.8	62	0.04	2.81	98.25	1.89	0.38	0	0	0	1.34	0	2.61	13.45	0.35	0.15	0.01	0	99.93	22.22	0	6	-14.71	-0.13	-0.05	52.9	134.19	913.57	411.24	1105.81	612.32	941.44	452.43	1075.62	450.13
48.314	0	0	0	0	0.05	99.97	0	0.95	32.13	0.04	0	99.98	92.41	98.55	1.38	63.94	0.04	3.09	96.4	1.77	0.25	0	0	0	1.7	0	2.67	32.13	0.26	0.11	0.02	0	99.91	19.5	0	6	-17.46	0.91	-0.05	53.21	134.16	907.47	412.17	1099.77	612.58	935.4	452.61	1069.55	450.44
48.348	0	0	0	0	0.03	99.97	0.01	0.56	31.89	0.04	0	99.98	92.36	98.33	0.95	52.39	0.04	2.11	96.5	1.28	0.15	0	0	0	2.82	0	3.36	31.89	0.23	0.07	0.02	0	99.9	19.19	0	6	-16.25	1.62	-0.13	53.63	136.19	905.16	412.91	1096.18	612.09	931.36	453.95	1067.52	450.89
48.381	0	0	0	0	0.02	99.97	0.01	0.41	26.18	0.04	0	99.98	93.34	98.45	0.67	45.43	0.04	1.79	96.29	1.53	0.18	0.01	0	0	4.14	0	3.84	26.18	0.22	0.06	0.02	0	99.88	16.5	0	6	-13.29	1.24	-0.78	53.7	133.94	904.02	413.52	1094.29	612.49	930.36	456.71	1064.17	450.72
48.415	0	0	0	0	0.02	99.98	0.01	0.27	9.94	0.05	0	99.98	96.86	98.67	0.42	35.95	0.05	1.65	97.34	1.28	0.14	0.03	0	0	4.04	0	5.09	9.94	0.24	0.05	0.03	0	99.88	6.76	0	6	-9.82	-0.47	-0.7	54.23	134.38	902.64	414.63	1092.96	614.43	928.83	458.76	1063.07	452.75
48.448	0	0	0	0	0.02	99.98	0.01	0.23	7.55	0.04	0	99.98	97.6	98.66	0.26	32.3	0.04	1.29	98.1	1.07	0.18	0.02	0	0	3.07	0	5.78	7.55	0.22	0.04	0.02	0	99.9	2.27	0	6	-11.33	-0.5	0.02	55.46	135.96	903.04	416.03	1092.46	614.13	928.69	459.08	1064.57	454.5
48.481	0	0	0	0	0.01	99.98	0.01	0.17	7.55	0.03	0	99.98	97.59	98.44	0.21	25.87	0.04	0.99	98.91	1.01	0.33	0.02	0	0	2.87	0	7.87	7.55	0.2	0.03	0.02	0	99.91	4.06	0	6	-7.57	-1.27	0.61	55.51	134.84	905.17	422.42	1094.65	621.1	932.03	466.73	1066.78	461.92
48.515	0	0	0	0	0.01	99.98	0.01	0.14	12.66	0.02	0	99.98	96.51	98.77	0.18	20.99	0.03	0.85	98.92	0.68	0.2	0	0	0	3.17	0	12.19	12.66	0.18	0.02	0.02	0	99.91	5.97	0	6	-8.6	-0.06	1.4	55.55	131.37	910.85	430.64	1099.95	628.59	940.08	474.35	1071.38	470.13
48.548	0	0.01	0	0	0.01	99.98	0.01	0.1	18.95	0.02	0	99.98	95.12	98.68	0.14	14.16	0.03	0.71	98.85	0.5	0.19	0	0	0	3.46	0	16.5	18.95	0.15	0.02	0.02	0	99.9	12.01	0	6	-11.18	-0.43	1.99	56.16	132.45	913.99	434.33	1104.37	632.6	943.91	477.71	1076.3	473.87
48.581	0	0.01	0	0	0.01	99.98	0.01	0.09	34.84	0.02	0	99.98	91.76	98.36	0.13	9.89	0.03	0.48	98.33	0.39	0.22	0	0	0	3.42	0	20.75	34.84	0.15	0.02	0.02	0	99.89	17.62	0	6	-8.45	-1.53	2.34	55.36	125.12	918.31	435.88	1110.72	637.51	953.2	480.78	1078.21	475.56
48.615	0	0.01	0	0	0.01	99.98	0.01	0.08	46.4	0.01	0	99.98	89.15	97.2	0.12	9.21	0.02	0.41	97.15	0.37	0.26	0	0	0	4.14	0	25.08	46.4	0.07	0.01	0.03	0	99.87	23.34	0	6	-12.78	-4.27	5.86	55.19	125.77	919.69	435.1	1112.17	635.12	957.64	475.31	1083.39	477.8
48.648	0	0.01	0	0	0.01	99.97	0.01	0.08	40.87	0.01	0	99.98	90.15	96.61	0.11	8.45	0.02	0.36	96.46	0.38	0.5	0.01	0	0	4.43	0	26.69	40.87	0.08	0.01	0.03	0	99.85	24.63	0	6	-11.44	-5.25	5.67	54.65	124.17	920.76	433.72	1116.35	637.78	960.8	475.26	1084.96	476.6
48.681	0	0.01	0	0	0.01	99.97	0.01	0.08	36.4	0.01	0	99.98	90.74	97.97	0.13	9.04	0.02	0.26	95.31	0.45	1.01	0.05	0	0	5.07	0	19.82	36.4	0.08	0.01	0.03	0	99.82	23.83	0	6	-15.05	-2.61	6.17	55.03	121.84	919.34	431.62	1116.35	636.43	961.69	472.43	1083.52	473.88
48.715	0	0.01	0	0	0.01	99.97	0.01	0.08	22.57	0.02	0	99.98	93.63	97.5	0.2	9.78	0.02	0.25	96.07	0.51	0.98	0.06	0	0	5.31	0	15.49	22.57	0.1	0.02	0.02	0	99.8	24.82	0	6	-11.92	-3.68	5.41	54.74	121.45	919.53	430.79	1116.82	636.76	961.45	473.56	1082.9	472.81
48.748	0	0	0	0	0.01	99.97	0.01	0.09	12.2	0.02	0	99.98	96.12	97.58	0.28	9.88	0.02	0.24	96.45	0.48	0.73	0.08	0	0	4.31	0	13.13	12.2	0.12	0.02	0.02	0	99.8	23.62	0	6	-8.59	-3.52	5.23	54.59	121.68	919.85	430.09	1117.22	637.08	961.54	473.68	1083.22	472.9
48.782	0	0	0	0	0.01	99.98	0.01	0.08	2.42	0.02	0	99.98	98.82	98.59	0.33	8.74	0.02	0.24	97.49	1.02	0.54	0.04	0	0	2.42	0	7.86	1.71	0.19	0.04	0.01	0	99.79	16.13	0	6	-7.18	-0.76	5.92	53.85	121.19	921.98	430.8	1120.91	640.28	965.38	473.55	1086.56	475.34
48.815	0	0	0	0	0.01	99.98	0.01	0.09	1.84	0.02	0	99.98	98.94	96.35	0.37	10.3	0.02	0.25	96.82	1.58	0.74	0.06	0	0	1.26	0	5	1.84	0.25	0.05	0.01	0	99.82	4.7	0	6	-10.04	-5.64	5.79	53.99	120.27	922.39	431.84	1117.92	636.88	964.32	473.23	1084.58	474.82
48.848	0	0	0	0	0.01	99.97	0.01	0.1	1.42	0.02	0	99.98	99.04	97.12	0.44	12.65	0.02	0.24	95.33	2.5	0.92	0.09	0	0	0.79	0	3.84	1.42	0.26	0.06	0.01	0.01	99.81	0	0	6	-7.19	-4.41	5.37	53.91	118	923.69	433.16	1113.48	633.79	963.46	472.3	1081.4	476.31
48.882	0	0	0	0	0.01	99.97	0.01	0.11	0.84	0.02	0	99.98	99.24	96.88	0.59	15.09	0.02	0.22	92.13	2.75	0.83	0.11	0	0	0.43	0	2.83	0.84	0.31	0.09	0	1.01	99.82	0	0	6	-10.16	-4.82	6.55	53.62	120.08	924	433.71	1113.58	631.11	963.77	474.68	1083.84	475.97
48.915	0	0	0	0	0.01	99.96	0.01	0.09	1.81	0.02	0	99.98	99.09	97.53	0.78	10.75	0.02	0.17	89.44	2.71	0.7	0.1	0	0	0.24	0	3.05	1.81	0.32	0.08	0	9.63	99.81	0	0	6	-9.21	-3.62	6.08	52.78	117.85	925.82	436.8	1111.8	631.69	964.4	475.71	1082.22	478.9
48.948	0	0	0	0	0.01	99.95	0.01	0.08	1.19	0.03	0	99.98	99.46	98.37	0.55	9.44	0.03	0.18	85.63	1.73	0.31	0.06	0	0	0.13	0	3.44	1.19	0.34	0.08	0	80.73	99.78	0	0	6	-12.88	-1.51	3.96	51.12	112.87	936.73	448.79	1100.61	620.22	964.76	481.34	1077.55	485.61
48.982	0	0	0	0	0.01	99.91	0.01	0.08	1.15	0.04	0	99.98	99.58	97.99	0.32	9.6	0.04	0.15	73.95	0.96	0.16	0.06	0	0	0.12	0	3.18	1.15	0.49	0.14	0	96.06	99.65	0	0	6	-20.94	-2.57	4.41	49.6	112.07	937.57	458.23	1097	622.66	964.14	488.17	1076.11	492.87
49.015	0	0	0	0	0.01	99.82	0.01	0.09	1.07	0.04	0	99.98	99.63	97.09	0.14	10.77	0.04	0.12	62.38	0.77	0.16	0.1	0	0	0.13	0	2.13	1.07	0.68	0.12	0	95.21	99.57	0	0	6	-22.16	-4.47	5.01	47.43	112.65	933.15	468.91	1092.69	632.48	959.99	499.06	1072.55	503.5
49.048	0	0	0	0	0.01	99.32	0.01	0.09	0.56	0.06	0	99.98	99.73	97.92	0.05	11.67	0.06	0.07	39.2	0.34	0.15	0.12	0	0	0.21	0	1.5	0.56	0.89	0.15	0.01	99.03	99.31	0	0	6	-24.77	-2.75	4.92	44.5	116.39	930.46	479.72	1089.66	640.32	955.28	512.66	1071.66	512.78
49.082	0	0	0	0	0.01	97.79	0	0.09	0.46	0.1	0	99.98	99.66	97.29	0.03	12.11	0.1	0.05	19.03	0.14	0.25	0.3	0	0	0.35	0	1.13	0.46	1.84	0.2	0.01	98.41	98.91	0	0	6	-27.1	-4.1	3.47	41.5	115.4	930.15	493.08	1083.15	647.47	951.02	523.87	1066.42	523.92
49.115	0	0	0	0	0.01	96.23	0	0.09	0.6	0.15	0	99.97	99.55	98.14	0.01	10.18	0.15	0.03	10.59	0.07	0.42	0.57	0	0.01	0.6	0	0.81	0.3	2.35	0.23	0.02	93.99	98.26	0	0	6	-29.21	-2.16	2.08	39.72	113.72	931.31	504.66	1074.25	647.8	946.78	534.62	1060.47	532.23
49.149	0	0.01	0	0	0.01	92.85	0.01	0.07	1.27	0.29	0	99.96	96.16	97.68	0	5.46	0.4	0.02	3.1	0.06	0.94	2.29	0	0.01	1.27	0	0.45	0.26	4.8	0.29	0.02	96.94	96.02	0	0	6	-32.13	-3.29	1.3	38.2	111.56	929.31	511.23	1064.13	646.06	941.13	540.6	1052.59	535.89
49.182	0	0.01	0	0	0.01	89.87	0.01	0.07	2.13	0.3	0	99.94	92.26	95.79	0	5.94	0.74	0.01	2.51	0.04	0.93	3	0	0.01	2.13	0	0.25	0.22	6.2	0.3	0.04	95.96	92.9	0	0	6	-40.37	-6.38	3.73	35.82	116.78	923.87	515.62	1054.99	646.75	933.38	544.7	1050.07	540.1
49.215	0	0.01	0	0	0.01	84.39	0.01	0.07	3	0.36	0	99.89	87.21	94.31	0	5.03	1.17	0.01	1.79	0.03	1.02	5.33	0	0.01	3	0	0.16	0.13	8.25	0.36	0.04	86.32	88.83	0	0	6	-41.53	-7.96	4.89	35.46	117.64	917.49	517.81	1047.92	648.25	927.32	548.54	1044.8	542.52
49.249	0	0.02	0	0.01	0.02	44.95	0.01	0.07	3.14	0.29	30.05	98.4	68.4	95.86	0	5.08	3.03	0.01	1.01	0.04	0.93	8.31	0	0.01	3.14	0.01	0.09	0.07	12.53	0.29	0.1	63.2	72.3	0	0	6	-42.81	-6.29	3.7	34.83	117.19	914.57	520.59	1043.47	649.5	922.88	553.18	1039.69	543.77
49.282	0	0.03	0	0.01	0.03	20.2	0.02	0.07	3.51	0.3	59.6	92.16	57.35	94.86	0	4.23	3.51	0.01	0.64	0.03	0.51	6.72	0	0.01	2.73	0.01	0.06	0.04	14.34	0.3	0.14	70.81	62	0	0	6	-41.42	-7.42	2.67	34.73	115.67	910.73	522.71	1037.98	649.95	918.09	555.23	1033.22	544.01
49.315	0	0.06	0.01	0.02	0.05	2.81	0.04	0.06	5.81	0.26	94.37	34.35	35.69	94.28	0	2.91	5.81	0	0.54	0.03	0.45	6.32	0	0.01	2.29	0.02	0.05	0.03	16.51	0.26	0.28	63.04	42.64	0	0	6	-43.33	-7.98	3.26	34.67	117.23	902.74	522.58	1031.7	651.54	910.62	555.32	1027.53	546.61
49.349	0	0.2	0.06	0.05	0.16	0.19	0.11	0.06	10.66	0.23	99.6	1.07	7.39	95.67	0	2.02	10.66	0	0.41	0.03	0.39	6.26	0	0.02	1.86	0.08	0.05	0.05	25.75	0.23	0.85	44.76	18.28	0	0	6	-44.11	-6.52	2.82	33.95	116.36	902.13	524.89	1030.12	652.88	909.66	557.63	1025.51	546.79
49.382	0	0.25	0.08	0.05	0.2	0.13	0.13	0.06	12.3	0.26	99.5	1.45	3.23	94.51	0	1.49	12.3	0	0.49	0.03	0.4	5.97	0	0.02	1.32	0.12	0.04	0.06	28.54	0.26	1.01	70.56	15.04	0	0	6	-44.52	-7.77	3.32	33.94	116.02	899.88	526.04	1027.5	653.66	907.83	559.38	1023.33	548.38
49.416	0	0.83	0.25	0.13	0.53	0.04	0.35	0.06	4.76	0.34	98.34	12.08	0	95.67	0	1.47	26.27	0	0.76	0.03	0.55	7.78	0	0.02	0.75	0.45	0.04	0.06	42.37	0.34	3.02	56.59	4.76	0	0	6	-42.99	-6.52	3.74	34.4	116.16	897.95	526.99	1025.72	654.77	906.29	560.53	1021.94	549.66
49.449	0	1.71	0.39	0.21	0.92	0.03	0.6	0.06	2.5	0.51	96.57	43.78	-3.59	95.57	0	1	36.73	0	0.71	0.03	0.57	8.43	0	0.03	0.53	0.97	0.03	0.05	53.49	0.51	6.51	73.53	2.5	0	0	6	-50.2	-6.64	4.68	32.3	122.56	895.11	525.32	1029.93	660.14	904.67	560.77	1026.96	552.56
49.482	0	2.76	0.52	0.25	1.28	0.03	0.97	0.06	2.05	0.6	94.49	69.68	-10.02	94.39	0	0.59	46.95	0	0.82	0.04	0.82	9.55	0	0.03	0.48	1.24	0.03	0.03	56.74	0.6	6.36	57.5	2.05	0	0	6	-46.15	-7.88	3.32	33.1	122.16	895.59	527.03	1029.97	661.4	903.89	561.47	1025.64	551.47
49.516	0	9.06	1.17	0.35	3.23	0.03	3.45	0.06	1.05	1.1	81.88	97.73	-27.5	95.1	0	0.21	74.65	0	1.05	0.07	1.13	8.83	0	0.03	0.45	4.4	0.02	0.03	65.52	1.1	8.96	60.89	0.68	0	0	6	-47.18	-7.18	3.46	33.22	120.81	896.84	529.94	1029.73	662.82	905.18	564.48	1025.6	554.89
49.549	0	14.77	1.51	0.52	4.67	0.03	5.25	0.06	1.22	1.84	70.46	99.38	-33.59	95.07	0	0.1	84.47	0	1.22	0.15	1.86	11.61	0	0.03	0.43	10.13	0.02	0.03	72.1	1.84	8.67	29.91	0.5	0	0	6	-50.53	-7.21	5.77	31.88	125.53	898.64	530.51	1036.72	668.59	909.49	565.51	1034.75	557.3
49.582	0	17.68	1.67	0.71	5.07	0.03	6.16	0.06	2.07	2.21	64.65	99.55	-36.07	96.52	0	0.04	88.47	0	2.07	0.42	3.08	16.66	0	0.02	0.44	11.05	0.02	0.03	72.13	2.21	8.08	21.72	0.49	0	0	6	-49.25	-5.38	4.73	33.2	126.11	901.87	530.6	1040.6	669.32	911.77	566.26	1037.61	557.92
49.616	0	24.15	1.89	1.21	6.14	0.03	7.51	0.06	2.91	3.37	51.71	99.78	-38.56	96.81	0	0.02	93	0	2.91	0.85	3.34	24.3	0	0.02	0.45	21.67	0.02	0.03	76.27	3.37	6.32	16.03	0.35	0	0	6	-50.61	-4.94	5.55	31.92	133.83	902.7	531.81	1049.92	679.02	913.95	567.87	1047.75	565.5
49.649	0	33.29	1.88	5.51	5.97	0.03	7.4	0.06	2.87	3.55	41.71	99.76	-38.82	96.76	0	0.02	92.98	0	2.87	1.25	4.05	55.39	0	0.02	0.45	20.07	0.03	0.04	75.56	3.55	6.33	5.17	0.41	0	0	6	-50.38	-5.02	4.22	29.73	138.21	911.5	537.82	1063.54	689.85	921.69	573.93	1059.87	571.05
49.682	0	38.85	1.81	10.09	6.15	0.03	7.23	0.06	3.06	3.73	36.15	99.78	-37.34	95.6	0.01	0.02	91.88	0	3.06	1.68	2.59	68.71	0	0.01	0.46	18.14	0.03	0.04	77.48	3.73	6.13	14.98	0.5	0	0	6	-50.11	-6.61	5.84	30.33	133.39	920.8	542.25	1067.53	688.97	932.33	575.56	1065.61	570.25
49.716	0	41.59	1.82	11.98	6.28	0.03	7.34	0.07	2.37	4.01	33.41	99.79	-37.44	93.12	0.01	0.02	92.18	0	2.37	2.25	1.86	73.2	0	0.01	0.46	21.24	0.03	0.04	77.66	4.01	6.67	12.55	0.54	0	0	6	-47.43	-8.98	7.14	30.52	128.98	931.66	548.87	1073.53	690.74	944.06	579.44	1073.03	578.44
49.749	0	33.18	1.78	4.56	6.06	0.03	7.11	0.07	1.92	4.48	41.82	99.75	-36.84	97.53	0.01	0.04	91.31	0	1.92	1.78	1.27	53.63	0	0.01	0.48	21.64	0.04	0.06	76.51	4.48	6.27	12.69	0.58	0	0	6	-47.02	-3.63	5.91	30.96	130.7	945.54	549.11	1089.31	692.88	956.9	581.24	1087.6	581.41
49.783	0	22.04	1.83	0.68	6.13	0.03	7.64	0.07	2.36	5.42	55.91	99.75	-37.36	95.42	0.01	0.06	92.98	0	2.36	1.16	1.1	16.18	0	0.01	0.56	21.49	0.05	0.07	74.89	5.42	5.24	10.06	0.74	0	0	6	-47.72	-6.81	7.79	30.3	134.41	957.03	547.51	1104.95	695.36	970.75	575.76	1104.95	583.32
49.816	0	22.5	1.84	0.76	6.11	0.03	7.79	0.07	2.65	5.8	55	99.75	-37.42	91.39	0.01	0.08	93.54	0	2.65	0.88	1.19	18.68	0	0.01	0.5	21.32	0.05	0.04	74.26	5.8	4.22	44.58	0.87	0	0	6	-43.7	-10.19	8.54	32	120.88	971.38	549.34	1112.79	690.76	988.61	575.72	1109.4	580.44
49.849	0	18.77	1.74	0.56	5.45	0.03	7.21	0.07	2.53	5.64	62.46	99.61	-36.37	75.52	0.01	0.17	91.81	0	2.53	0.27	1.18	15.45	0	0.01	0.47	22.12	0.07	0.05	70.44	5.64	4.07	16.2	0.96	0	0	6	-41.89	-16.37	6.92	35.25	112.64	984.38	546.34	1119.13	681.09	1000.49	573.48	1113.12	573.07
49.883	0	21.41	1.81	1.07	5.26	0.03	7.58	0.07	2.41	6.56	57.17	99.56	-38.11	16.5	0.03	0.3	93.69	0	2.41	0.19	2.69	29.06	0	0.01	0.47	22.92	0.06	0.04	67.21	6.56	3.19	15.14	1.04	0	0	6	-33.95	-30.11	4.43	37.36	91.97	1003.73	545.65	1129.99	671.91	1023.29	570.33	1115.23	568.13
49.916
49.949
49.983
50.016
50.049
50.083
50.116
50.15
50.183
50.216
50.25
50.283
50.316
50.35
50.383
50.417
50.45
50.483
50.517
50.55
50.583	0	0	0	0	0.06	99.94	0	0.9	9.15	0.01	0	99.97	96.82	98.36	0.53	66.45	0.19	0.11	89.42	0.37	0.97	0.04	0	0.01	2.91	0	10.97	9.15	0.03	0.01	0.25	0	96.24	0.29	0	6	-10.38	1.52	-4.64	56.28	146.35	854.2	352.8	1081.54	591.73	888.47	406.79	1034.44	396.22
50.617	0	0	0	0	0.02	99.96	0.01	0.31	4.92	0.01	0	99.98	97.79	98.08	0.98	40.31	0.17	0.29	90.7	0.22	0.93	0.02	0	0	2.24	0	6.97	4.92	0.07	0.01	0.07	0	98.44	0	0	6	-12.39	2.33	-3.28	56.52	151.28	850.03	352.75	1074.72	588.6	881.91	405.48	1032.81	394.76
50.65	0	0	0	0	0.02	99.96	0.01	0.33	4.3	0.02	0	99.98	97.53	97.98	0.5	42.34	0.09	0.25	91.97	0.26	1.31	0.03	0	0.01	4.02	0	4.22	4.3	0.13	0.02	0.08	0	98.35	0	0	6	-7.71	2.6	-3.18	56.76	151.58	834.52	348.52	1059.79	586.34	866.64	402.55	1017.86	392.22
50.683	0	0	0	0	0.02	99.96	0.01	0.31	8.24	0.02	0	99.97	96.09	97.54	0.31	40.76	0.06	0.34	91.06	0.19	1.43	0.04	0	0.02	8.24	0	5.7	6.87	0.08	0.01	0.12	0	97.95	0	0	6	-9.56	3.59	-4.49	56.91	150.67	825.6	349.55	1048.81	583.99	855.77	404.26	1005.87	391.18
50.717	0	0	0	0	0.02	99.95	0.01	0.33	13.62	0.07	0	99.97	94.07	97.09	0.28	42.46	0.06	0.36	89.52	0.16	1.53	0.04	0	0.07	13.62	0	5.69	10.77	0.08	0.01	0.18	0	97.45	0	0	6	-11	4.47	-3.98	57.36	151.54	818.84	351.49	1039.12	581.95	847.62	404.58	998.73	393.16
50.75	0	0	0	0	0.02	99.93	0.01	0.31	22.23	0.17	0	99.97	90.63	95.88	0.23	40.83	0.07	0.38	85.57	0.15	1.84	0.04	0	0.17	17.64	0	5.11	22.23	0.06	0.01	0.21	0	96.66	0	0	6	-9.63	6.27	-4.95	57.5	147.15	813.71	351.95	1032.37	581.42	843.07	405.95	989.57	392.22
50.784	0	0.01	0	0	0.02	99.9	0.01	0.24	35.43	0.23	0	99.97	87.76	96.16	0.18	34.69	0.07	0.38	79.81	0.13	2.13	0.02	0	0.23	17.38	0	4.9	35.43	0.07	0	0.23	0	96.43	0	0	6	-6.08	5.9	-5.94	57.67	146.72	810.43	353.16	1026.68	580.92	837.9	409.52	983.58	392.11
50.817	0	0.01	0	0	0.02	99.92	0.01	0.24	37.33	0.3	0	99.97	87.61	96.48	0.14	34.77	0.07	0.46	82.23	0.12	2.17	0.01	0	0.3	16.04	0	5.24	37.33	0.06	0.01	0.16	0	97.09	0	0	6	-8.09	5.45	-6.3	57.95	141.12	807.42	355.53	1019.24	577.76	835.28	409.65	975.53	394.04
50.85	0	0.01	0	0	0.01	99.95	0.01	0.19	29.45	0.36	0	99.97	88.61	96.98	0.1	28.41	0.06	0.77	88.74	0.1	2.79	0.02	0	0.36	17.94	0	5.24	29.45	0.07	0.01	0.12	0	97.64	0	0	6	-1.85	4.65	-5.61	58.23	142.42	806.89	358.52	1015.14	579.21	833.08	413.97	974.48	396.94
50.884	0	0.01	0	0	0.01	99.96	0.01	0.19	22.49	0.42	0	99.97	89	97.42	0.07	28.48	0.06	1.18	94.48	0.1	3.45	0.04	0	0.42	21.65	0	6.02	22.49	0.07	0.01	0.1	0	97.91	0	0	6	-1.83	3.84	-3.71	58.63	143.86	807.72	365.43	1014.43	583.62	834.43	420.8	977.33	404.19
50.917	0	0.01	0	0	0.01	99.97	0.01	0.15	20.18	0.35	0	99.97	90.69	96.5	0.07	23.06	0.06	1.34	95.6	0.09	2.8	0.03	0	0.35	17.39	0	7.43	20.18	0.06	0.01	0.09	0	98.26	0	0	6	-2.72	5.41	-4.26	58.77	141.14	813.62	376.7	1017.62	591.97	839.89	431.28	980	414.26
50.95	0	0.01	0	0	0.01	99.97	0.01	0.15	27.54	0.34	0	99.98	90.28	96.66	0.07	22.14	0.06	1.63	96.14	0.07	2.41	0.02	0	0.34	12.8	0	7.75	27.54	0.06	0.01	0.09	0	98.39	0	0	6	-3.78	5.18	-3.85	58.99	136.54	818.58	383.3	1021.6	597.29	847.29	437.37	982.76	420.37
50.984	0	0.01	0	0	0.01	99.97	0.01	0.14	41.59	0.31	0	99.98	88.46	96.55	0.06	20.18	0.06	1.8	95.61	0.08	1.68	0.01	0	0.31	8.83	0	11.05	41.59	0.05	0.01	0.1	0	98.51	0	0	6	-3.25	5.35	-2.26	58.83	133.08	824.97	396.02	1024.12	606.62	854.97	446.69	987.51	434.58
51.017	0	0.01	0	0	0.01	99.97	0.01	0.12	54.87	0.3	0	99.98	86.38	95.99	0.06	17.09	0.06	1.76	95.5	0.09	1.53	0	0	0.3	5.68	0	14.03	54.87	0.04	0.01	0.09	0	98.71	1.85	0	6	-2.74	6.12	-3.12	58.55	130.09	833.4	403.2	1030.98	611.23	863.65	456.6	992.59	439.38
51.05	0	0.01	0	0	0.01	99.97	0.01	0.12	64.79	0.28	0	99.98	84.47	96.84	0.07	16.46	0.06	2.01	96.29	0.1	1.37	0	0	0.28	5.16	0	20.44	64.79	0.04	0	0.09	0	98.83	3.1	0	6	-4.82	4.88	-2.27	59.03	130.24	840.15	407.23	1037.09	614.87	870.58	457.66	1000.15	444.5
51.084	0	0.01	0	0	0.01	99.97	0.01	0.11	54.11	0.38	0	99.98	86.71	98.25	0.11	13.85	0.05	1.51	97.32	0.19	1.68	0.01	0	0.38	4.43	0	25.78	54.11	0.04	0	0.08	0	99.06	4.76	0	6	-10.42	1.85	0.55	59.93	127	841.83	408.07	1037.32	612.53	875.76	454.96	1002.44	445.95
51.117	0	0.01	0	0	0.01	99.97	0.01	0.1	28.79	0.3	0	99.98	91.93	97.92	0.14	12.88	0.05	0.98	98.02	0.27	2.37	0.02	0	0.3	3.85	0	31.79	28.79	0.05	0	0.07	0	99.15	9.73	0	6	-7.65	2.75	-0.46	58.82	128.08	853.76	412.14	1047.2	615.79	885.12	458.49	1012.94	450.33
51.151	0	0.01	0	0	0.01	99.97	0.01	0.09	16.25	0.36	0	99.98	94.47	97.59	0.13	11.27	0.05	0.66	96.51	0.29	2.98	0.03	0	0.36	3.09	0	36.41	16.25	0.04	0	0.08	0	99.09	17.89	0	6	-9.64	3.49	-1.8	57.73	129.83	867.79	416.87	1058.79	617.83	895.71	462.22	1025.26	453.6
51.184	0	0.01	0	0	0.01	99.97	0.01	0.09	30.5	0.26	0	99.98	91.94	98.53	0.1	10.02	0.05	0.56	93.1	0.27	1.52	0.01	0	0.26	3.88	0	44.54	30.5	0.04	0	0.09	0	98.96	21.9	0	6	-12.19	0.98	2.27	57.53	127.46	868.82	417.4	1059.94	616.61	901.88	460.69	1029.27	456.42
51.217	0	0.01	0	0	0.01	99.91	0.01	0.08	41.65	0.23	0	99.98	89.84	98.38	0.11	7.11	0.06	0.38	77.66	0.34	0.59	0	0	0.23	4.5	0	44.01	41.65	0.04	0	0.12	0	98.47	23.24	0	6	-12.14	1.46	1.91	56.83	127.72	873.07	421.07	1062.3	618.6	904.7	463.47	1032.37	459.9
51.251	0	0.01	0	0	0.01	99.42	0.01	0.07	62.4	0.1	0	99.98	85.86	98.67	0.1	5.55	0.06	0.37	44.08	0.26	0.16	0	0	0.1	3.64	0	38.03	62.4	0.04	0.01	0.1	0	98.36	22.57	0	6	-13.24	0.48	1.98	55.74	125.79	876.23	423.84	1063.56	619.42	907.89	465.01	1033.66	462.24
51.284	0	0.01	0	0	0.01	98.39	0.01	0.07	71.37	0.08	0	99.97	83.81	98.69	0.09	6.51	0.05	0.49	27.05	0.16	0.08	0	0	0.08	4.51	0	40.22	71.37	0.05	0.01	0.13	0	97.73	25.96	0	6	-11.7	-0.38	0.25	55.02	124.85	878.77	425.11	1062.28	616.84	907.39	468.01	1032.06	461.15
51.317	0	0.01	0	0	0.01	96.81	0.01	0.08	63.86	0.06	0	99.97	85.39	98.64	0.07	8.57	0.05	0.5	16.23	0.08	0.07	0	0	0.06	4.64	0	34.83	63.86	0.04	0.01	0.14	0	96.95	24.76	0	6	-16.11	0.56	1.13	55.36	119.08	877.99	424.49	1059.63	614.55	909.34	462.95	1028.4	460.59
51.351	0	0.01	0	0	0.01	94.72	0.01	0.08	51.18	0.04	0	99.95	87.15	98.67	0.05	7.77	0.07	0.7	12.02	0.03	0.09	0	0	0.04	4.93	0	27.49	51.18	0.04	0.01	0.22	0	94.37	20.01	0	6	-15.47	0.48	0.66	55.49	115.18	877.42	423.15	1057.39	612.1	909.47	461.43	1024.61	458.55
51.384	0	0.01	0	0	0.01	92.34	0.01	0.08	51.54	0.03	0	99.94	83.5	98.69	0.04	7.09	0.08	0.7	8.75	0.02	0.13	0	0	0.03	5.68	0	19.61	51.54	0.03	0.01	0.24	0	92.48	18.8	0	6	-12.94	0.38	-0.93	55.92	117.22	875.66	420.08	1054.15	608.16	904.54	459.5	1021.67	454.85
51.418	0	0.01	0	0	0.01	84.69	0.01	0.08	44.01	0.02	0	99.84	77.7	98.63	0.04	7.15	0.09	0.57	6.47	0.01	0.16	0	0	0.02	6.88	0	14.52	44.01	0.02	0	0.34	0	86.66	16.27	0	6	-10.37	0.63	-1.53	56.43	115.2	872.82	416.95	1050.12	604.45	901.62	456.71	1016.73	452.02
51.451	0	0.01	0	0	0.01	82.31	0.01	0.08	37.33	0.02	0	99.74	77.21	97.86	0.04	8.02	0.11	0.62	9.44	0.01	0.2	0	0	0.02	6.4	0	9.3	37.33	0.02	0	0.32	0	83.6	8.56	0	6	-13.85	2.89	-2.71	56.98	117.72	870.07	415.24	1046.27	599.92	896.02	455.33	1013.55	448.69
51.484	0	0.01	0	0	0.01	88.26	0.01	0.08	19.9	0.01	0	99.75	84.83	97.42	0.05	9.61	0.11	0.52	17.06	0.01	0.33	0	0	0.01	5.01	0	5.22	19.9	0.03	0	0.24	0	84.04	1.4	0	6	-12.63	3.84	-3.24	56.95	117.44	866.76	415.02	1042.23	599.01	892.05	455.73	1009.25	448.29
51.518	0	0.01	0	0	0.01	86.26	0.01	0.08	13.39	0.01	0	99.15	82.58	98.22	0.05	8.78	0.12	0.35	29.21	0.01	0.51	0	0	0.01	7.12	0	3.25	13.39	0.05	0	0.24	0	76.25	0.05	0	6	-14.16	1.95	-3.85	57.31	117.56	859.76	415.8	1034.17	597.83	883.89	456.54	1001.18	448.47
51.551	0	0.01	0	0	0.02	84.52	0.02	0.08	6.87	0.01	0	98.02	81.85	98.17	0.05	7.92	0.13	0.21	37.23	0.01	0.54	0	0	0.01	6.47	0	1.4	6.87	0.06	0	0.23	0	70.93	0	0	6	-12.47	2.09	-3.05	57.18	116.34	851.76	415.49	1026.09	598.29	877.19	455.64	993.34	449.04
51.584	0	0.01	0	0	0.01	89.51	0.02	0.07	7.64	0.01	0	98.46	85.59	98.37	0.07	6.49	0.12	0.14	41.96	0.02	0.76	0	0	0.01	7.64	0	0.84	5.02	0.07	0	0.25	0	72.53	0	0	6	-6.85	1.49	-3.21	57.17	114.24	841.5	411.02	1017.19	597.11	868.6	452.71	982.61	445.55
51.618	0	0.02	0	0.01	0.03	46.22	0.03	0.07	11.29	0.01	28.78	80.13	62.92	98.32	0.07	6.56	0.15	0.08	35.33	0.03	0.65	0	0	0.01	11.29	0	0.68	9.36	0.06	0	0.33	0	55.34	0	0	6	-12.63	1.65	-3.07	57.37	116.84	833.81	411.93	1007.87	594.31	858.82	452.11	975.46	445.36
51.651	0	0.02	0	0	0.02	70.36	0.03	0.08	11.99	0.01	4.64	91.25	71.61	98.37	0.07	7.69	0.15	0.08	41.6	0.05	0.74	0	0	0.01	11.99	0	0.7	9.59	0.05	0	0.29	0	61.26	0	0	6	-11.08	1.49	-3.3	57.81	119.01	822.87	410.81	996.93	593.07	846.52	451.84	965.31	444.61
51.684	0	0.02	0	0	0.02	87.17	0.03	0.08	11.55	0.01	0	94.19	80.23	98.21	0.07	9.53	0.15	0.08	54.75	0.08	1.06	0	0	0.01	11.55	0	0.66	8.71	0.05	0	0.27	0	64	0	0	6	-10.19	1.97	-4	57.6	118.44	812.52	411.02	986.02	593.35	835.68	453.41	953.67	443.09
51.718	0	0.01	0	0	0.02	96.38	0.02	0.09	9.12	0.01	0	98.47	93.25	98.02	0.08	11.67	0.15	0.08	61.98	0.14	0.88	0	0	0.01	9.12	0	0.63	7.29	0.06	0	0.17	0	72.56	0	0	6	-12.45	2.48	-4.65	57.47	118.53	805.45	413.09	976.97	592.62	827.09	455.63	944.97	443.29
51.751	0	0.01	0	0	0.02	98.37	0.02	0.1	11.88	0.01	0	98.96	95.65	98.14	0.08	12.94	0.15	0.08	71.52	0.14	0.89	0	0	0.01	11.88	0	0.78	6.4	0.06	0	0.17	0	75.03	0	0	6	-14.55	2.17	-5.89	57.29	118.33	800.83	413.37	970.01	589.13	820.38	456.36	937.85	442.07
51.785	0	0.01	0	0	0.01	98.87	0.02	0.11	12.52	0.01	0	99.66	95.25	97.9	0.09	15.67	0.15	0.1	64.24	0.13	0.55	0	0	0.01	12.52	0	0.94	8.32	0.05	0	0.13	0	82.09	0	0	6	-12.74	2.8	-6.37	56.93	118.41	795.9	412.51	966.4	590.24	815.75	456.79	933.1	440.99
51.818	0	0.01	0	0	0.01	99.14	0.01	0.12	13.59	0.01	0	99.81	95.33	97.93	0.09	19.22	0.16	0.14	61.92	0.12	0.69	0.01	0	0.01	13.59	0	1.17	6.56	0.06	0	0.1	0	85.73	0	0	6	-10.68	2.73	-5.74	56.96	120.19	792.62	411.29	965.04	591.63	812.94	455.89	932.23	441.12
51.851	0	0.01	0	0	0.02	99.21	0.01	0.16	9.5	0.01	0	99.85	96.86	97.94	0.06	25.95	0.13	0.2	60.94	0.1	0.59	0.01	0	0.01	9.5	0	1.2	3.74	0.07	0	0.09	0	87.02	0	0	6	-9.36	2.7	-4.87	57.08	117.87	789.89	411.38	962.11	592.53	812.1	455.11	929.22	441.85
51.885	0	0	0	0	0.02	99.62	0.01	0.18	7.34	0.01	0	99.94	97.37	98.58	0.06	27.95	0.09	0.18	63.19	0.14	0.68	0.01	0	0.01	7.34	0	1.51	3.4	0.15	0	0.09	0.97	92.49	0	0	6	-8.62	0.81	-3.95	56.5	120.61	789.81	413.11	963.09	594.93	811.88	457.67	931.75	444.28
51.918	0	0	0	0	0.01	99.39	0.01	0.17	7.45	0.01	0	99.93	97.1	98.57	0.07	26.43	0.11	0.1	56.53	0.15	0.42	0.01	0	0.01	7.45	0	1.77	5.06	0.13	0	0.1	17.89	91.57	0	0	6	-11.19	0.85	-2.83	54.1	120.98	795.07	423.48	966.99	603.54	817.14	465.47	937.68	455.28
51.951	0	0	0	0	0.02	98.84	0.01	0.18	5.38	0	0	99.94	97.78	97.98	0.06	28.82	0.08	0.05	43.31	0.1	0.17	0	0	0	5.38	0	1.79	4.5	0.2	0	0.09	82.93	92.45	0	0	6	-17.07	-2.58	-2.85	52.23	120.85	805.43	434.82	973.84	609.93	825.7	474.48	946.18	464.93
51.985	0	0	0	0	0.02	91.97	0	0.2	5.93	0	0	99.89	92.38	98.09	0.03	30.42	0.06	0.03	14.09	0.04	0.06	0	0	0	4.44	0	1.51	5.93	0.23	0	0.13	98.8	89.31	0	0	6	-20.88	-2.31	-1.76	50.55	122.49	817.21	449	981.17	617.86	835.32	485.9	957.62	479.1
52.018	0	0.01	0	0	0.02	75.05	0.01	0.18	4.43	0	0	99.69	81.35	97.58	0.01	28.28	0.07	0.02	3.74	0.03	0.04	0.01	0	0	4.43	0	1.2	3.78	0.3	0	0.18	99.51	82.59	0	0	6	-24.2	-3.52	-1.84	47.8	125.34	828.73	464.48	989.36	628.1	843.68	501.97	968.65	492.37
52.051	0	0.01	0	0	0.03	52.13	0.01	0.19	4.27	0.01	22.87	98.88	72.42	96.51	0.01	30.1	0.08	0.01	1.72	0.03	0.06	0.04	0	0	4.27	0	0.79	1.59	0.43	0.01	0.36	99.35	74.52	0	0	6	-23.08	-5.4	-0.62	43.64	120.72	844.8	482.02	1001.14	640.98	861.09	518.84	981.49	510
52.085	0	0.01	0	0	0.04	24.14	0.01	0.17	4.55	0.01	51.71	94.03	60.73	97.29	0	26.73	0.09	0	1.08	0.02	0.11	0.24	0	0	4.55	0	0.73	1.68	0.66	0.01	0.72	97.64	63.83	0	0	6	-26.92	-4.09	0.89	41.83	123.82	858.8	497.03	1013.07	651.3	873.93	533.66	997.43	524.83
52.118	0	0.02	0	0.01	0.04	10.85	0.02	0.13	5.28	0.01	78.3	79.48	51.33	97.28	0	21.01	0.11	0	1.32	0.02	0.35	4.14	0	0	5.28	0	0.51	1.58	1.01	0.01	0.98	98.74	55.09	0	0	6	-30.36	-4.12	1.64	39.91	127.11	874.28	509.34	1026.22	661.29	887.27	544.5	1014.18	537.3
52.152	0	0.04	0.01	0.03	0.07	1.93	0.03	0.13	4.26	0.02	96.14	21.78	34.36	97.64	0	20.95	0.15	0	1.47	0.01	0.57	22.33	0	0	4.26	0	0.24	0.56	2.34	0.02	1.52	88.8	38.71	0	0	6	-34.02	-3.39	1.98	37.69	127.67	891.94	521.42	1040.05	669.54	903.03	553.8	1030.62	549.15
52.185	0	0.07	0.02	0.05	0.12	0.38	0.04	0.13	3.31	0.04	99.24	2.54	18.97	96.62	0	19.9	0.2	0	1.53	0.01	0.59	24.49	0	0	3.31	0.01	0.1	0.33	4.2	0.04	2.17	96.74	23.96	0	1	12	-39.8	-5.24	2.35	36.42	129.87	907.86	529.26	1052.35	673.75	916.46	562.48	1046.1	554.75
52.218	0	0.09	0.03	0.06	0.1	0.29	0.06	0.09	3.99	0.06	99.43	1.65	16.12	96.17	0	12	0.26	0	1.88	0.02	0.56	25.8	0	0	3.99	0.01	0.07	0.13	5.73	0.06	2.14	93.08	21.24	0	0	12	-41.65	-5.88	3.03	35.09	131.03	924.61	535.66	1068.74	679.79	933.05	568.01	1064.04	564.81
52.252	0	0.14	0.08	0.06	0.14	0.08	0.09	0.07	4.38	0.11	99.71	0.33	4.12	97.45	0	5.97	0.46	0	2.35	0.04	0.38	13.23	0	0	4.38	0.02	0.04	0.06	12.57	0.11	2.92	73.78	9.82	0	0	12	-44.17	-3.78	2.84	33.71	131.64	945.34	536.52	1090.14	681.32	953.68	568.4	1085.26	564.38
52.285	0	0.15	0.09	0.05	0.15	0.08	0.1	0.06	2.83	0.14	99.7	0.33	4.31	96.84	0	3.66	0.65	0	3.28	0.06	0.4	8.26	0	0	2.83	0.03	0.03	0.05	16.32	0.14	2.68	92.23	9.42	0	0	12	-45.84	-4.89	3.58	32.88	130.35	962.65	537.59	1106.04	680.98	971.63	567.52	1101.93	563.87
52.318	0	0.19	0.12	0.06	0.18	0.06	0.11	0.06	3.23	0.2	99.61	0.59	1.54	82.2	0	2	0.98	0	4.04	0.06	0.44	3.77	0	0	1.77	0.06	0.03	0.05	24.18	0.2	3.23	70.75	6.46	0	0	12	-39.8	-14.35	7.34	34.99	113.89	974.99	536.12	1114.66	675.79	993.35	564.5	1107.24	564.42
52.352	0	0.34	0.16	0.11	0.28	0.04	0.13	0.06	3.66	0.32	99.33	2	0	57.67	0	0.99	2.05	0	3.66	0.09	0.72	3.9	0	0	1.16	0.25	0.04	0.04	41.27	0.32	6.12	50.37	3.23	0	0	12	-37.94	-20.45	6.42	36.94	100.93	991.55	534.95	1123.56	666.95	1011.25	560.17	1112.19	560.21
52.385	0	0.39	0.16	0.15	0.3	0.05	0.13	0.06	4.57	0.38	99.22	3.15	0	13.06	0.01	0.52	2.62	0	4.57	0.15	1.86	5.87	0	0.01	0.92	0.4	0.05	0.05	46.12	0.38	5.83	16	3.32	0	0	12	-30.5	-31.48	6.4	37.79	83.04	1005.25	534.87	1128.87	658.48	1029.23	556.44	1112.24	558.67
52.419	0	0.73	0.19	0.39	0.51	0.03	0.14	0.06	3.25	0.85	98.55	17.95	0	4.32	0.03	0.31	4.7	0	3.25	0.19	4.73	5.09	0	0.01	0.69	1.43	0.06	0.03	69.69	0.85	6.49	29.26	1.63	0	0	12	-22.83	-37.49	2.54	38.31	69.04	1020.34	536.61	1133.1	652.36	1042.92	555.13	1111.84	559.11
52.452	0	0.96	0.22	0.41	0.66	0.03	0.17	0.06	1.72	1.27	98.08	33.43	0	1.75	0.13	0.21	8.99	0	1.72	0.23	4.58	2.41	0	0.02	0.35	3.21	0.05	0.01	75.78	1.27	6.67	9.32	1.06	0	0	12	-14.69	-42.14	0.16	37.39	57.13	1029.83	533.05	1138.86	646.28	1055.02	552.13	1112	556.31
52.485	0	1	0.23	0.4	0.71	0.03	0.18	0.06	0.99	1.3	98	37.86	0	2.67	0.43	0.17	10.08	0	0.95	0.16	4.67	1.04	0	0.02	0.21	3.8	0.03	0.01	77.09	1.3	5.23	17.74	0.99	0	0	12	-14.58	-39.98	1.18	37.8	51.7	1037.22	531.47	1141.35	639.22	1063.47	548.25	1114.71	555.12
52.519
52.552
52.585	0	1.72	0.32	0.38	2.15	0.03	0.69	0.13	1.25	15.36	95.7	81.56	-1.75	82.1	15.36	0.19	23.89	0	0.22	0.1	1.5	0.83	0	0.03	0.21	16.8	0.03	0.02	87.95	4.49	4.64	52.95	1.25	0	0	12	-12.23	-14.38	13.05	42.85	50.16	1012.1	474.12	1147.24	618.29	1059.73	495.89	1108.92	505.66
52.619
52.652
52.685
52.719
52.752
52.786
52.819
52.852
52.886
52.919
52.952
52.986
53.019
53.052
53.086	0	0.19	0.01	0.21	2.54	0.13	0.13	2.84	18.34	0.15	94.33	99.92	-9.22	98.67	0.07	91.23	0.04	3.77	18.34	0.02	0.15	0.05	0	4.63	70.72	0	0.59	90.11	0.04	0.11	16.3	0	5.47	0	0	12	-7.54	-0.48	-2.15	57.15	149.65	864.6	353.13	1093.38	594.53	900.74	409.49	1049.81	396.45
53.119	0	0.16	0.01	0.19	1.73	0.16	0.11	1.97	17.25	0.07	96.06	99.76	-3.92	98.14	0.09	84.79	0.01	1.29	17.25	0.01	0.07	0.01	0	0.78	70.55	0	0.87	83.78	0.04	0.05	5.67	0	8.03	0.25	0	12	-13.74	2.16	-2.54	57.45	157.7	858.41	356.06	1084.12	591.67	888.2	408.14	1045.66	399.34
53.153	0	0.16	0.02	0.2	1.46	0.12	0.12	1.53	14.56	0.06	96.94	99.42	-4.95	97.59	0.1	78.96	0.01	0.88	14.56	0	0.06	0.01	0	0.39	69.94	0	0.88	78.41	0.02	0.08	5.4	0	6.9	2.61	0	12	-15.14	3.49	-2.74	57.41	156.61	848.94	357.8	1073.29	591.46	878.42	409.3	1034.78	400.28
53.186	0	0.21	0.04	0.28	1.36	0.08	0.15	1.3	11.55	0.07	97.28	99.4	-11.27	97.79	0.12	74.99	0.01	0.91	11.55	0	0.07	0.01	0	0.44	79.02	0	1.22	81.99	0.01	0.07	4.87	0	5.14	7.41	0	12	-15.19	3.05	-3.65	57.29	157.53	841.63	359.08	1064.15	590.01	868.66	411.72	1025.79	400.51
53.219	0	0.25	0.06	0.36	1.25	0.08	0.19	1.17	11.69	0.11	97.5	99.51	-14.38	97.13	0.13	72.44	0.01	0.78	11.69	0	0.11	0	0	1.19	86.3	0	1.27	86.93	0.01	0.1	5.42	0	5.06	9.68	0	12	-14.09	4.39	-3.03	57.31	157.37	831.85	360.5	1054.15	591.62	859.56	412.31	1016.67	403.15
53.253	0	0.25	0.06	0.39	1.48	0.07	0.19	1.4	9.26	0.34	97.05	99.7	-17.44	96.65	0.1	76.77	0.01	0.95	9.26	0	0.34	0.01	0	2.07	87.49	0	1.04	88.63	0.01	0.09	4.8	0	4.3	9.79	0	12	-13.99	5.19	-4.5	57.35	155.65	824.83	360.15	1048.53	592.38	852.5	413.83	1007.69	401.83
53.286	0	0.25	0.07	0.39	1.44	0.06	0.19	1.37	8.69	0.81	97.11	99.71	-18.16	95.93	0.09	76.3	0.01	0.94	8.69	0	0.81	0.01	0	2.55	86.4	0	1.01	89.81	0.01	0.09	4.69	0	4.24	11.21	0	12	-13.16	6.21	-4.55	57.41	153.13	817.17	360.53	1043.1	596.03	847.27	414.4	999.96	402.67
53.319	0	0.23	0.09	0.37	1.45	0.07	0.18	1.41	9.76	1.48	97.11	99.7	-16.92	96.76	0.08	76.97	0.01	0.98	9.76	0	1.48	0.01	0	2.97	84.78	0	1.33	88.52	0.01	0.07	3.76	0	4.71	14.57	0	12	-9.63	5.01	-4.62	57.5	152.18	811.92	361.8	1036.56	597.43	841.85	416.95	993.46	403.77
53.353	0	0.22	0.25	0.37	1.23	0.08	0.2	1.2	10.43	1.88	97.54	99.47	-14.66	96.13	0.06	73.17	0.01	0.87	10.43	0	1.88	0.01	0	4.22	85.3	0	1.98	81.78	0.01	0.05	3.72	0	5.7	23.86	0	12	-11.1	5.94	-4.4	57.93	151.15	808.94	363.6	1030.69	596.2	838.32	417.88	988.81	403.76
53.386	0	0.25	0.74	0.41	1.07	0.11	0.25	1.01	14.86	1.72	97.87	99.42	-13.57	97.67	0.05	68.73	0.01	1.25	14.86	0	1.72	0.01	0	5.01	88.67	0	2.46	84.65	0.01	0.03	4.19	0	6.3	33.39	0	12	-8.55	3.31	-3.75	57.88	148.72	810.72	367.42	1025.43	593.38	838.6	421	986.65	406.9
53.42	0	0.31	2.15	0.41	0.85	0.24	0.32	0.76	26.45	1.25	95.71	99.19	-9.05	97.56	0.04	61.34	0.01	1.53	26.45	0	1.25	0.01	0	5.13	90.2	0	4.18	91.75	0.01	0.03	4.31	0	7.17	42.36	0	12	-6.62	3.55	-3.23	58.1	143.71	809.85	372.04	1020.75	594.65	839.06	424.63	982.19	411.76
53.453	0	0.33	2.65	0.37	0.74	0.21	0.31	0.63	23.87	1.08	94.69	98.75	-9	98.28	0.04	56.96	0.01	1.62	23.87	0	1.08	0.01	0	4.57	88.15	0	4.56	90.72	0.01	0.03	4.69	0	7.39	43.54	0	12	-6.49	1.78	-3.03	58.24	146.07	813.21	379.76	1021.23	597.96	840.04	433.91	985.27	418.26
53.486	0	0.36	4.28	0.31	0.62	0.24	0.31	0.5	25.08	0.7	91.44	98.11	-6.72	97.16	0.03	50.72	0.01	2.07	25.08	0.01	0.7	0	0	3.99	84.19	0	6.37	91.75	0.01	0.02	4.89	0	7.99	47.15	0	12	-7.39	4.34	-3.21	57.87	142.38	819.18	387.93	1025.16	603.84	846.83	441.32	988.33	425.47
53.52	0	0.35	11.35	0.23	0.46	0.37	0.3	0.33	29.35	0.42	77.31	94.83	0	96.92	0.03	41.13	0.02	1.9	29.35	0.01	0.42	0	0	2.84	76.82	0	12.79	88.4	0.01	0.02	4.43	0	9.58	55.91	0	12	-8.52	4.75	-2.4	57.96	140.17	825.41	396.75	1029.16	609.96	853.93	448.63	993.36	434.32
53.553	0	0.29	14.36	0.16	0.42	0.52	0.25	0.28	31.84	0.37	71.28	82.98	0	96.31	0.03	36.32	0.02	2.47	31.84	0.01	0.37	0	0	2	67.06	0	20.07	76.73	0.01	0.02	3.93	0	11.4	58.61	0	12	-9.59	5.69	-2.51	58.17	139.17	834.67	406.25	1036.64	617.62	862.66	456.79	1001.2	443.44
53.586	0	0.18	10.62	0.08	0.35	1.52	0.2	0.23	44.64	0.19	78.76	66.98	4.63	96.67	0.04	31.94	0.02	2.53	44.64	0.01	0.19	0	0	1.52	52.21	0	26.33	57.49	0.01	0.01	2.93	0	14.6	56.59	0	12	-11.68	5.16	-1.54	58.15	135.63	843.39	416.52	1042.33	624.29	872.65	464.81	1007.82	453.58
53.62	0	0.09	3.59	0.04	0.32	2.69	0.13	0.24	35.41	0.14	92.82	28.98	20	96.52	0.04	32.66	0.02	2.73	46.77	0.01	0.14	0	0	1.25	35.41	0	25.88	27.31	0.01	0.01	1.88	0	18.77	48.79	0	12	-14.11	5.38	-1.31	58.2	134.53	854.54	426.09	1049.82	629.41	882.74	472.4	1016.9	462.33
53.653	0	0.07	0.7	0.03	0.34	2.57	0.1	0.27	26.45	0.11	94.86	13.82	22.41	96.25	0.04	36.14	0.02	1.97	44.11	0.01	0.11	0	0	1.19	26.45	0	27.56	24.41	0.01	0.01	1.73	0	19.7	34.54	0	12	-18.88	5.77	0.5	58.57	133.12	862.01	431.13	1054.69	630.54	891.38	473.4	1024.39	467.93
53.686	0	0.05	0.17	0.02	0.42	2.36	0.06	0.42	21.94	0.09	95.28	11.99	24.06	96.33	0.03	46.59	0.02	1.91	38.5	0.01	0.09	0	0	1.37	19.98	0	21.95	21.94	0.01	0.01	1.64	0	21.76	24.91	0	12	-17.84	5.66	0.7	57.75	128.75	871.77	435.01	1062.92	633.75	902.76	476.3	1031.43	472.04
53.72	0	0.03	0.02	0.02	0.47	2.17	0.04	0.61	21.85	0.17	95.67	22.72	25.55	97.71	0.03	56.25	0.02	1.66	27.37	0.01	0.17	0.01	0	0.99	15.53	0	18.6	21.85	0.01	0	1.26	0	26.62	11.22	0	12	-15.79	3.24	1.43	57.01	127.04	879.8	436.95	1069.59	635.13	911.6	477.29	1038.62	475.2
53.753	0	0.03	0.01	0.02	0.54	1.22	0.03	0.8	20.11	0.26	97.57	30.1	21.86	97.7	0.02	62.74	0.02	1.69	20.84	0.01	0.26	0.03	0	0.95	11.71	0	9.19	20.11	0.01	0.01	1.36	0	24.67	0.19	0	12	-13.42	3.25	3.22	56.16	126.53	886.28	437.44	1077.51	637.17	920.79	477.97	1047.32	477.93
53.787	0	0.02	0	0.01	0.41	1.84	0.02	0.82	11.01	0.52	96.32	17.72	29.86	98.09	0.02	63.22	0.02	1.55	15.03	0.01	0.54	0.16	0	0.52	11.01	0	4.3	5.06	0.02	0.01	1.18	0	31.38	0	0	12	-14.93	2.29	4.92	56.13	126.84	889.26	438.48	1079.81	636.82	924.96	476.69	1051.73	480.58
53.82	0	0.02	0	0.01	0.33	2.97	0.02	0.76	11.03	0.36	94.05	16.12	34.43	97.95	0.01	61.78	0.02	1.21	16.07	0.01	0.47	0.16	0	0.36	11.03	0	2.9	5.35	0.02	0.01	1.25	0	35.26	0	0	12	-14.41	2.66	3.24	55.15	125.34	895.67	441.45	1086.18	640.56	930.41	480.97	1055.75	481.76
53.853	0	0.02	0	0.01	0.21	5.43	0.02	0.49	11.79	0.32	89.13	22.37	39.95	98.64	0.01	51.38	0.03	1.28	19.95	0.01	0.43	0.12	0	0.32	11.79	0	1.75	4.74	0.03	0.01	1.03	0	38.92	0	0	12	-15.6	0.56	5.07	55.11	125.26	896.21	442.3	1087.01	640.72	932.88	480.68	1058.09	483.95
53.887	0	0.02	0	0.01	0.11	17.4	0.02	0.29	13.69	0.16	65.21	47.24	50.5	98.61	0.02	38.8	0.03	1.37	28.96	0.02	0.38	0.06	0	0.16	13.69	0	1.58	6.67	0.04	0.01	0.71	0	45.98	0	0	12	-13.61	0.7	4.77	55.02	125.35	897.01	442.18	1088.94	642.45	933.9	481.51	1059.22	484.18
53.92	0	0.02	0	0.01	0.08	27.72	0.03	0.22	10.37	0.17	47.28	53.85	55.44	98.63	0.02	30.81	0.03	1.85	36.3	0.03	0.37	0.04	0	0.17	9.57	0	1.32	10.37	0.06	0.01	0.64	0	47.63	0	0	12	-14.52	0.61	4.54	55.04	124.75	898.61	443.3	1087.44	640.21	934.02	481.51	1058.73	484.57
53.953	0	0.02	0	0.01	0.07	29.73	0.03	0.19	8.58	0.15	45.27	60.54	57.35	98.74	0.03	27.9	0.04	2.2	34.67	0.06	0.5	0.05	0	0.15	7.36	0	1.11	8.58	0.09	0.01	0.51	0	49.33	0	0	12	-16.34	0.18	3.48	54.58	121.98	902.06	444.12	1089.27	639.45	936.94	482.13	1058.91	483.35
53.987	0	0.02	0	0	0.05	36.75	0.02	0.17	6.4	0.13	38.25	79.64	61.76	98.21	0.04	23.22	0.05	3.5	28.79	0.09	0.84	0.13	0	0.13	5.4	0	1.1	6.4	0.14	0.01	0.32	0	55.15	0	0	12	-15.48	-1.98	4.51	53.97	118.03	902.26	444.19	1087.88	638.04	939.16	481.62	1057.17	483.73
54.02	0	0.02	0	0	0.05	30.84	0.02	0.16	7.28	0.16	44.16	79.85	59.34	98.52	0.06	22.43	0.05	3.64	23.96	0.14	1.63	0.32	0	0.16	5.02	0	1.72	7.28	0.17	0.01	0.35	0	55.24	0	0	12	-14.82	1	1.64	53.8	116.08	902.9	443.91	1086.26	637.31	937.06	480.79	1053.14	481.63
54.053	0	0.02	0	0.01	0.07	18.45	0.02	0.23	4.02	0.17	63.11	73.45	54.36	98.3	0.07	28.59	0.06	6.02	16.39	0.19	2.34	0.57	0	0.17	4.02	0	1.67	4.02	0.24	0.01	0.33	0	53	0	0	12	-17.55	-1.72	2.72	53.72	116.37	903.15	443.75	1082.86	631.79	936.27	479.26	1052.63	480.85
54.087	0	0.02	0	0.01	0.15	7.53	0.02	0.42	4.04	0.21	84.93	45.64	45.26	98.71	0.07	38.93	0.06	9.91	12.99	0.16	1.95	0.37	0	0.21	3.78	0	1.2	4.04	0.53	0.02	0.39	0	45.58	0	0	12	-16.74	-0.32	1.08	53.27	116.59	902.68	443.98	1079.97	630.03	933.03	479.87	1049.62	479.77
54.12	0	0.02	0	0.01	0.35	5.03	0.01	1.08	3.41	0.17	89.94	37.15	41.98	98.22	0.05	60.01	0.06	11.46	9.7	0.14	1.61	0.27	0	0.17	3.14	0	0.82	3.41	0.61	0.02	0.39	0	43.39	0	0	12	-17.97	1.94	-0.8	53.26	116.33	899.52	443.1	1075.81	626.57	927.85	479.25	1044.18	479.01
54.154	0	0.02	0	0.01	0.67	3.03	0.01	2	2.41	0.14	93.94	25.47	38.05	98.12	0.04	73.94	0.07	12.62	7.11	0.13	0.9	0.1	0	0.14	2.41	0	0.56	1.92	1.44	0.03	0.49	0	39.99	0	0	12	-15.97	2.24	-1.5	52.99	118.18	893.87	443.23	1070.23	626.98	920.66	480.86	1038.83	478.93
54.187	0	0.02	0	0.01	1	2.36	0.01	3.04	2.03	0.11	93.92	35.23	35.89	98.21	0.03	83.72	0.07	13.12	6.26	0.09	0.99	0.05	0	0.11	2.03	0	0.37	1.37	1.63	0.04	0.47	0	38.13	0	0	12	-14.78	1.96	-2.42	52.72	119.2	887.02	443.85	1062.06	626.22	911.8	482.88	1030.92	478.42
54.22	0	0.02	0	0.01	1.31	1.81	0.01	3.85	1.62	0.1	92.3	44.07	33.59	98.31	0.02	88.75	0.07	13.97	5.72	0.06	0.97	0.04	0	0.1	1.62	0	0.27	0.7	1.62	0.04	0.47	0	35.94	0	0	12	-15.37	1.69	-2.05	52.92	119.78	875.84	441.54	1050.4	623.12	900.4	479.94	1020.13	476.46
54.254	0	0.01	0	0.01	1.37	2.13	0.01	4.45	1.17	0.06	91.09	53.55	35.71	98.16	0.01	93.08	0.06	13.28	4.1	0.03	0.62	0.01	0	0.06	1.17	0	0.17	0.29	2.02	0.04	0.45	0	38.27	0	0	12	-15.45	2.12	-1.7	52.81	120.22	865.85	442.35	1039.42	623.47	890.05	480.92	1010.17	475.98
54.287	0	0.01	0	0.01	1.66	1.66	0.01	5.17	0.72	0.06	89.67	59.64	33.66	98.3	0.01	96.23	0.06	13.87	3.06	0.01	0.36	0.01	0	0.06	0.72	0	0.11	0.12	1.96	0.05	0.42	0	36.51	0	0	12	-14.6	1.72	-2.92	52.59	117.57	856.12	440.88	1027.97	619.67	879.73	479.76	997.19	474.69
54.32	0	0.01	0	0.01	1.52	1.81	0.01	4.9	0.45	0.05	90.19	61.12	34.63	98.66	0.01	97.09	0.05	11.68	3.06	0.01	0.22	0.01	0	0.05	0.45	0	0.09	0.06	1.87	0.05	0.35	0	37.3	0	0	12	-14.73	0.49	-3.19	52.51	119.31	847.25	441.74	1018.44	620.1	869.42	481.74	988.46	473.79
54.354	0	0.01	0	0.01	1.71	0.86	0.01	4.49	0.33	0.04	91.01	61.14	27.71	98.02	0.01	97.47	0.04	9.11	2.5	0	0.12	0	0	0.04	0.25	0	0.09	0.04	1.51	0.06	0.33	0	30.9	0	0	12	-16.86	2.5	-2.55	52.65	120.84	838.5	443.44	1008.3	619.78	859.77	482.34	980.39	475.06
54.387	0	0.01	0	0.01	1.89	0.67	0.01	4.66	0.29	0.03	90.68	61.62	25.25	98.03	0.01	97.96	0.03	9.53	2.36	0	0.11	0	0	0.03	0.18	0	0.09	0.04	1.26	0.05	0.29	0	28.61	0	0	12	-18.19	2.47	-5.03	52.67	118.83	832.63	443.52	1002.97	618.94	853.03	483.95	971.47	474.43
54.421	0	0.02	0	0.01	2.45	0.28	0.01	4.77	0.28	0.03	90.45	62.28	17.04	97.96	0	98.53	0.03	9.57	1.45	0	0.12	0	0	0.02	0.12	0	0.08	0.04	1.04	0.06	0.28	0	21.21	0	0	12	-18.16	2.63	-4.76	52.63	118.61	826.86	444.17	997.41	620.01	847.71	484.32	965.97	475.26
54.454	0	0.02	0	0.01	2.55	0.23	0.01	4.69	0.29	0.02	90.62	62.74	15.07	97.81	0	98.91	0.02	8.75	1.59	0	0.13	0	0	0.01	0.09	0	0.08	0.05	0.91	0.06	0.29	0	19.28	0	0	12	-16.17	3.01	-4.39	52.34	118.33	823.21	444.32	994.1	621.32	844.71	484.63	962.72	475.91
54.487	0	0.02	0	0.01	2.51	0.22	0.01	4.59	0.33	0.02	90.82	62.98	14.79	97.69	0	99.11	0.02	8	1.62	0	0.14	0	0	0.01	0.07	0	0.09	0.09	0.84	0.06	0.33	0	19.02	0	0	12	-14.77	3.28	-4.76	52.18	117.79	819.61	443.68	991.53	622.15	841.61	484.73	959.04	475.48
54.521	0	0.02	0.01	0.02	2.87	0.14	0.01	4.63	0.34	0.01	90.74	63.08	10.51	98.02	0	99.27	0.01	8.04	1.36	0	0.11	0	0	0	0.06	0	0.1	0.09	0.73	0.08	0.34	0	15.06	0	0	12	-15.68	2.49	-3.94	52.4	118.08	816.63	442.94	988.15	621.19	838.99	483.11	956.77	474.67
54.554	0	0.02	0.01	0.02	3.35	0.11	0.02	5.14	0.39	0.01	89.73	63.22	8.55	98.19	0	99.44	0.01	10.48	1.23	0	0.09	0	0	0	0.06	0	0.09	0.15	0.63	0.08	0.39	0	13.26	0	0	12	-15.63	2.04	-2.98	52.48	120.04	814.72	442.75	985.44	620.41	836.48	482.42	956.25	474.45
54.587	0	0.03	0.01	0.02	4.45	0.11	0.02	6.75	0.42	0.01	86.5	63.6	7.97	98.75	0	99.65	0.01	17.23	1.2	0	0.06	0	0	0	0.07	0	0.11	0.18	0.62	0.09	0.42	0	12.72	0	0	12	-17.69	0.15	-2.37	52.39	119.09	813.98	442.96	982.55	618.27	835.72	481.79	954.5	473.38
54.621	0	0.04	0.01	0.02	5.71	0.1	0.02	8.52	0.36	0.01	82.96	63.49	7.19	98.67	0	99.75	0.01	23.17	1.2	0	0.05	0	0	0	0.07	0	0.12	0.15	0.47	0.1	0.36	0	11.98	0	0	12	-19.56	-0.47	-0.7	52.58	122.36	812.99	442.28	980.8	615.44	834.12	480.1	956.31	473.55
54.654	0	0.04	0.01	0.02	6.1	0.12	0.02	9.4	0.32	0.01	81.21	63.58	8.66	98.69	0	99.8	0.01	25.71	2.13	0	0.04	0	0	0	0.08	0	0.14	0.23	0.47	0.1	0.32	0	13	0	0	12	-19.44	-0.41	-1.24	52.88	122.81	812.5	440.21	983.35	616.89	834.43	478.9	957.02	471.53
54.687	0	0.03	0.01	0.02	4.96	0.13	0.02	7.68	0.31	0.01	84.64	63.43	9.37	98.67	0	99.82	0.01	20.4	3.56	0	0.05	0	0	0	0.11	0	0.16	0.29	0.37	0.09	0.31	0	13.13	0	0	12	-17.96	0.48	-0.41	52.47	122.77	817.13	442.67	988.4	620.22	840.05	480.74	962.7	475.38
54.721	0	0.02	0.01	0.02	3.4	0.15	0.02	5.35	0.33	0	89.29	63.3	10.68	98.76	0	99.78	0	11.18	4.89	0	0.05	0	0	0	0.13	0	0.2	0.33	0.33	0.09	0.29	74.79	13.84	0	0	12	-19.16	-0.1	0.06	51.95	126.16	824.22	447.88	993.4	621.83	844.82	486.16	970.84	480.24
54.754	0	0.02	0.01	0.02	2.78	0.15	0.02	4.24	0.34	0.01	91.52	63.44	10.41	98.03	0	99.71	0.01	5.38	5.99	0	0.03	0.01	0	0	0.13	0	0.13	0.16	0.48	0.1	0.34	97.48	13.1	0	0	12	-18.44	-2.47	-0.57	50.39	121.77	837.97	457.53	1000.94	625.69	857.05	494.42	978.68	488.56
54.788	0	0.02	0.01	0.02	2.6	0.1	0.02	3.63	0.41	0.01	92.74	63.21	6.8	98.08	0	99.47	0.01	1.74	3.54	0	0.03	0.04	0	0	0.21	0	0.14	0.08	0.6	0.09	0.41	99.28	10.67	0	0	12	-22.24	-2.33	0.21	49.29	122.46	847.95	466.92	1008.07	630.65	865.97	502.19	988.34	497.41
54.821	0	0.02	0.01	0.02	2.73	0.06	0.02	3.37	0.74	0.01	93.25	62.88	2.65	98.53	0	98.93	0.01	0.46	2.3	0.01	0.04	0.09	0	0	0.31	0	0.14	0.13	0.96	0.09	0.74	99.42	7.29	2.07	0	12	-23.66	-0.96	1.18	46.98	125.85	860.64	478.48	1019.39	639.71	877.18	512.39	1003.01	509.95
54.854	0	0.02	0.02	0.02	2.67	0.05	0.02	3.09	1.21	0.01	93.81	60.37	0.98	98.32	0	97.2	0.01	0.07	1.62	0.01	0.08	0.54	0	0	0.51	0	0.12	0.11	1.37	0.08	1.21	99.34	6.04	3.19	0	12	-23.51	-1.65	1.75	44.61	124.42	874.3	490.14	1031.77	649.57	891.46	524.27	1015.85	521.55
54.888	0	0.03	0.02	0.03	2.43	0.04	0.02	2.47	2.82	0.02	95.06	53.16	0	97.87	0	91.66	0.02	0.01	1.34	0.04	0.22	1.24	0	0	0.97	0	0.08	0.17	3.24	0.1	2.82	99.2	4.4	3.28	0	12	-24.73	-2.87	3.14	42.91	124.09	890.27	501.84	1046.46	658.5	908.25	535.78	1032.33	533.74
54.921	0	0.03	0.03	0.03	1.77	0.04	0.03	1.55	3.38	0.02	96.47	34.12	0	97.24	0	80.31	0.02	0	1.3	0.06	0.3	2.34	0	0	1.67	0	0.06	0.17	4.83	0.12	3.38	98.6	3.66	3.59	0	12	-29.74	-4.19	2.43	41.76	123.55	910.74	512.48	1062.76	664.51	926.2	544.39	1049.73	542.22
54.954	0	0.05	0.04	0.03	1.21	0.04	0.04	0.86	3.3	0.02	97.57	18.64	0	97.2	0	65.89	0.02	0	1.72	0.05	0.18	1.45	0	0	1.89	0	0.05	0.13	9.11	0.16	4.34	94.72	3.3	2.75	0	12	-35.9	-4.26	2.93	38.7	126.79	930.14	519.98	1080.76	670.59	943.8	548.44	1070.58	549.73
54.988	0	0.08	0.06	0.04	0.79	0.03	0.06	0.4	2.34	0.04	98.43	8.55	0	96.42	0	47.34	0.04	0	1.42	0.04	0.1	0.65	0	0	2.29	0	0.03	0.1	16.5	0.23	4.97	92.91	2.34	2.02	0	12	-39.06	-5.53	3.42	37.41	128.86	946.99	523.74	1095.12	671.87	958.87	553.85	1087.72	552.11
55.021	0	0.11	0.09	0.05	0.46	0.03	0.08	0.2	2.21	0.04	99.08	2.59	0	95.13	0	30.07	0.04	0	1.25	0.02	0.07	0.23	0	0	3.32	0	0.03	0.13	18.1	0.23	4.7	97.54	2.21	1.75	0	12	-37.49	-7.14	5.23	38.38	123.73	964.49	523.67	1109.7	668.88	979.11	552.3	1102.83	553.67
55.054	0	0.17	0.14	0.05	0.29	0.03	0.1	0.1	2.14	0.06	99.43	0.98	0	86.51	0	13.06	0.06	0	1.67	0.03	0.07	0.21	0	0	3.66	0.01	0.04	0.11	22.31	0.22	4.48	61.34	2.14	1.7	0	12	-38.02	-12.71	9.55	39.86	108.4	977.54	522.7	1123.6	668.75	1003.49	551.56	1111.88	552.9
55.088	0	0.26	0.17	0.09	0.31	0.03	0.12	0.07	2.08	0.13	99.39	1.77	0	26.43	0	6.23	0.13	0	2.08	0.03	0.15	0.37	0	0	3.14	0.05	0.06	0.07	37.15	0.22	4.47	66.42	2.08	1.64	1	18	-26.32	-27.12	9.16	41.35	89.4	988.95	521.11	1130.46	662.62	1020.99	548.53	1110.38	550.04
55.121	0	0.3	0.18	0.1	0.29	0.04	0.12	0.06	3.63	0.17	99.39	2.06	0	8.25	0.01	3.07	0.17	0	4.14	0.05	0.59	1.37	0	0	2.23	0.07	0.08	0.06	41.12	0.29	3.63	86.42	2.32	1.61	0	18	-21.3	-34.04	7.1	42.11	78.71	999.39	519.64	1134.81	658.6	1031.85	544.17	1110.52	546.81
55.155	0	0.53	0.19	0.32	0.42	0.04	0.12	0.06	4.71	0.41	98.94	11.39	0	5.01	0.07	1.92	0.53	0	6.43	0.07	3.32	7.86	0	0	1.41	0.38	0.13	0.01	61.37	0.41	4.71	81.98	1.8	1.63	0	18	-22.5	-36.71	6.03	43.71	70.9	1013.7	519.42	1141.25	650.89	1045.1	541.56	1115.96	543.85
55.188	0	0.65	0.2	0.37	0.5	0.04	0.13	0.06	3.99	0.58	98.71	18.44	0	2.6	0.5	1.02	0.9	0	4.92	0.11	3.16	5.19	0	0	1.09	0.61	0.15	0.01	69.92	0.58	3.99	83.14	1.43	1.27	0	18	-15.24	-40.12	6.14	42.06	60.6	1023.44	520.36	1143.91	647.15	1056.22	541.04	1116.71	544.67
55.221	0	0.61	0.19	0.35	0.52	0.04	0.14	0.06	2.64	1.12	98.77	16.92	0	0.9	2.68	0.44	1.12	0	4.01	0.17	3.87	4.65	0	0	0.81	0.64	0.13	0.01	69.52	0.72	2.64	53.49	1.46	0.7	0	18	-12.96	-45.5	7.22	39.1	51.17	1029.61	523.73	1141.22	641.65	1063.14	541.44	1114.02	546.83
55.255	0	0.6	0.2	0.28	0.87	0.03	0.24	0.1	2.36	1.49	98.25	40.8	0	0.19	13.27	0.24	1.49	0	2.38	0.16	1.62	1.82	0	0.01	0.6	1.27	0.15	0.01	75.43	0.84	2.36	23.68	1.13	0.72	0	18	-3.58	-53.26	9.16	36.15	40.78	1031.36	523.51	1139.23	638.79	1069.15	541.07	1109.32	548.12
55.288	0	0.34	0.19	0.14	2.31	0.03	0.96	0.36	1.48	1.57	95.39	86.66	0	0.32	44.14	0.17	1.57	0	1.48	0.23	0.69	0.94	0	0.01	0.39	1.18	0.13	0.01	72.49	0.83	2.37	10.55	1.15	0.36	0	18	-2.14	-50.75	1.53	35.92	37.33	1036.63	524.98	1141.38	636.19	1070.69	542.75	1107.29	550.12
55.321	0	0.2	0.19	0.08	6.38	0.03	3.93	1.35	1.14	2.03	87.24	98.74	-2.39	3.01	75.79	0.21	2.03	0	0.88	0.21	0.35	0.59	0	0.01	0.3	1.92	0.08	0.01	71.78	0.94	2.08	9.08	1.14	0	0	18	-8.32	-39.36	-0.73	37.68	45.13	1041.57	524.05	1143.36	630.42	1069.16	541.42	1113.75	548.44
55.355	0	0.16	0.19	0.05	6.98	0.03	5.51	1.76	1.33	5.22	86.05	98.58	-4.78	2.38	81.97	0.16	3.89	0	0.51	0.19	0.21	0.36	0	0.02	0.33	5.22	0.04	0.05	64.1	1.39	1.08	1.29	1.33	0	0	18	-8.66	-40.57	1.03	38.1	44.08	1045.96	526.44	1139.83	624.44	1070.88	542.12	1114.43	548.93
55.388
55.422
55.455
55.488
55.522
55.555
55.588	0	0.91	0.24	4.23	1.77	0.03	1.76	0.42	2.39	15.89	91.55	39.18	-4.32	75.24	44.88	0.73	15.89	0	2.31	0.14	5.08	85.24	0	0.18	2.39	10.8	0.04	0.21	42.98	3.12	0.34	2.97	2.04	0	0	18	-35.01	-16.44	13.95	43.2	115.16	963.99	521.29	1130.21	687.51	1001.48	564.2	1116.34	555.84
55.622	0	0.92	0.33	1.87	1.03	0.03	1.37	0.27	1.41	26.78	96.26	5.55	-9.89	55.83	30.7	1.07	26.78	0.1	2.78	1.81	10.57	69.53	0	0.23	0.42	16.86	0.08	0.17	27.35	5.83	0.29	20.34	1.41	0	0	18	-34.51	-20.83	9.44	35.27	117.22	965.82	547.45	1121.56	703.19	992.89	579.95	1110.12	580.3
55.655	0	1.66	0.42	2.22	0.54	0.03	0.69	0.11	1.31	8.63	95.57	7.08	-10.65	82.36	7.35	0.41	35.49	0.05	3.19	3.28	13.33	63.49	0	0.14	0.34	23.02	0.06	0.09	25.81	8.63	0.3	14.45	1.31	0	0	18	-40.59	-14.3	6.79	34.02	121.35	966.74	553.71	1112.15	699.12	984.11	586.7	1105.35	581.72
55.688	0	1.41	0.48	0.76	0.46	0.03	0.67	0.1	0.93	11.14	97.18	6.01	-11.55	91.81	1.71	0.37	39.75	0.03	3.62	2.74	12.25	44.92	0	0.1	0.38	26.77	0.04	0.12	19.35	11.14	0.29	15.19	0.93	0	0	18	-49.39	-9.92	8.05	31.55	128.46	963.37	554.49	1105.08	695.8	976.68	581.31	1105.08	585.18
55.722	0	1.6	0.67	0.22	0.59	0.03	1.22	0.11	0.88	15.59	96.81	10.76	-18.26	91.55	0.97	0.18	53.04	0.01	3.35	3	10.15	25.02	0	0.06	0.41	35.42	0.05	0.12	13.97	15.59	0.88	0.89	0.84	0	0	18	-54.61	-10.09	9.91	29.53	139.55	940.42	546.5	1096.47	700	956.92	581.33	1096.47	580.99
55.755	0	1.89	0.81	0.1	0.74	0.03	1.76	0.12	1.11	17.37	96.23	17.23	-21.01	93.72	0.58	0.11	60.38	0.01	2.67	3.39	6.42	13.6	0	0.04	0.41	37.16	0.05	0.11	13.42	17.37	1.11	1.06	0.81	0	0	18	-52.02	-8.49	6.49	30.15	139.09	937.77	544.96	1090.78	697.96	950.44	578.58	1089.54	578.41
55.789	0	4.11	1.42	0.07	1.39	0.03	4.77	0.18	1.66	28.13	90.47	55.4	-33.02	93.16	0.41	0.08	82.51	0.01	1.66	3.75	3.66	8.28	0	0.03	0.41	56.96	0.05	0.23	13.52	28.13	1.76	4.67	0.68	0	0	18	-52.28	-8.94	6.67	29.55	145.52	920.96	542.75	1081.03	702.83	934.44	582.2	1079.92	578.58
55.822	0	5.49	1.58	0.12	1.57	0.03	5.63	0.29	1.57	39.71	88.74	66.81	-36.1	96.81	0.27	0.07	87.04	0	1.57	3.39	4.82	17.13	0	0.01	0.5	60.62	0.05	0.3	15	39.71	2.64	2.55	0.76	0	0	18	-55.34	-4.93	6.09	28.43	155.82	906.89	537.03	1078.29	708.43	920.66	581.52	1076.39	576.03
55.855	0	6.77	1.58	0.37	1.44	0.03	5.21	0.22	1.48	33.33	86.46	66.61	-38.19	95.73	0.09	0.04	87.08	0	1.48	3.91	9.35	35.76	0	0.01	0.49	53.37	0.05	0.36	14.85	33.33	3.71	6.32	0.78	0	0	18	-47.78	-6.45	5.54	29.78	158.69	898.53	535.58	1073.08	710.14	912.02	584.7	1070.27	572.83
55.889	0	10.74	1.62	3.12	1.38	0.03	5.04	0.25	1.7	36.56	78.52	71.41	-41.71	95.59	0.05	0.03	88.72	0	1.7	3.51	15.64	71.89	0	0.01	0.65	38.55	0.08	0.34	16	36.56	4.53	1.01	0.98	0	0	18	-48.9	-6.61	5.72	28.91	163.21	884.6	535.1	1064.13	714.63	898.57	583.51	1061.6	576
55.922	0	11.85	1.51	11.11	1.2	0.03	4.11	0.18	1.95	28.61	76.29	70	-42.94	96.44	0.04	0.03	86.41	0	1.95	2.9	21.99	91.75	0	0.01	0.73	28.18	0.13	0.16	17.46	28.61	5.83	1.5	1.17	0	0	18	-48.66	-5.5	4.47	27.85	170.25	873.87	534	1061.15	721.27	886.85	586.65	1056.83	577.08
55.955	0	11.49	1.46	16.44	1.09	0.03	3.65	0.15	2.5	23.7	67.12	69.87	-44.21	98.03	0.04	0.03	85.42	0	2.5	3.25	26.91	95.31	0	0.01	0.87	22.56	0.31	0.1	18.38	23.7	7.41	1.39	1.32	0	0	18	-51.27	-2.45	4.97	27.85	162.87	870.44	538.27	1049.6	717.43	883.56	584.9	1046.12	574.91
55.989	0	12.08	1.49	19.57	1.1	0.03	3.75	0.12	3.07	18.32	60.86	73.52	-45.8	97.25	0.04	0.03	86.91	0	3.07	3.62	29.46	96.55	0	0.01	0.96	18.9	0.44	0.05	19.13	18.32	8.72	0.5	1.48	0	0	18	-53.13	-4.17	4.8	27.64	164.68	865.76	536.33	1046.91	717.48	878.75	585.05	1043.18	576.08
56.022	0	13.27	1.6	23.96	1.18	0.03	4.01	0.1	3.46	14.6	52.07	81.85	-49.35	97.67	0.02	0.02	89.96	0	3.46	4.11	33.8	95.25	0	0.01	1.23	18.57	0.59	0.03	22.12	14.6	10.94	2.82	1.54	0	0	18	-49.11	-3.33	4.21	28.92	159.94	863.36	538.08	1039.3	714.02	875.21	580.54	1035.03	574.18
56.055	0	13.94	1.64	12.93	1.42	0.03	4.71	0.09	2.73	12.84	72.12	83.94	-46.12	98.73	0.01	0.03	90.58	0	2.73	3.15	25.05	88.07	0	0.01	1.24	17.56	0.76	0.03	23.34	12.84	12.17	47.87	1.46	0	0	18	-42.94	-0.22	1.59	30.9	152.06	865.25	540.99	1032.51	708.25	873.46	573.97	1025.5	571.54
56.089	0	14.67	1.65	4.35	1.95	0.03	5.61	0.09	3.1	11.02	70.66	90.79	-41.75	98.39	0	0.05	91.12	0	3.1	3.01	15.44	69.2	0	0	1.14	9.58	0.83	0.02	30.7	11.02	14.33	93.12	1.53	0	0	18	-32.47	-1.43	1.06	35.89	139.29	869.5	533.07	1032.62	696.19	881.38	566.46	1020.65	564.15
56.122	0	5.71	1.47	0.11	2.01	0.03	5.41	0.08	2.11	7.55	88.57	84.79	-34	98.18	0	0.11	86.21	0.01	2.11	0.81	3.62	7.34	0	0	0.81	6.06	0.98	0.02	28.5	7.55	14.69	0.2	1.43	0	0	18	-32	-2.06	-0.95	42.25	134.63	869.43	513.38	1027.23	671.18	878.97	548.13	1013.41	540.79
56.156	0	3.19	1.03	0.06	1.47	0.03	3.1	0.06	1.71	3.21	93.61	63.62	-24.51	98.59	0	0.34	72.47	0.03	1.71	0.14	0.22	0.03	0	0	0.43	2.07	1.1	0.02	27.81	3.21	20.21	0	1.56	0	0	18	-28.96	-0.76	-3.08	48.87	128.2	865.8	491.64	1024.66	651.47	877.26	528.78	1004.98	517.73
56.189	0	1.67	0.68	0.05	0.94	0.03	1.53	0.06	1.88	1.98	96.67	29.11	-15.31	98.42	0	1.26	56.74	0.18	1.88	0.04	0.16	0.01	0	0	0.57	1.12	0.99	0.07	24.61	1.98	25.52	0	1.66	0	0	18	-18.96	1.33	-4.09	54.29	132.67	850.46	461.76	1032.49	648.48	870.05	504.7	1002.39	495.4
56.222	0	0.99	0.45	0.05	0.75	0.03	0.82	0.07	1.89	1.66	98.02	11.32	-7.77	97.05	0.01	4.69	44.14	0.74	1.88	0.01	0.08	0	0	0	0.39	0.6	0.99	0.21	23.58	1.66	19.41	0	1.89	0	0	18	-13.21	4.54	-4.46	57.5	133.69	841.33	449.35	1043.78	661.48	870.53	499.25	1003.38	484.25
56.256	0	0.41	0.19	0.05	0.71	0.04	0.27	0.13	5.37	0.72	98.59	2.48	0	95.65	0.01	17.06	23.57	2.74	5.37	0	0.09	0	0	0	0.45	0.22	1.39	0.95	24.06	0.72	19.77	0	2.58	0.04	0	18	-6.54	6.55	-5.84	58.9	128.68	845.07	438.58	1045.64	650.99	874.67	489.27	1002.53	474.74
56.289	0	0.19	0.08	0.04	1.71	0.06	0.12	0.58	9.2	0.46	96.59	9.75	0	95.58	0.01	49.62	17.05	6.38	9.2	0	0.19	0	0	0	0.39	0.11	2.25	5.46	16.02	0.46	14.87	0	2.97	1.57	0	18	-10.45	6.63	-3.91	59.81	125.77	846.69	433.32	1044.29	641.91	878.18	480.99	1003.36	468.92
56.322	0	0.13	0.07	0.03	2.98	0.12	0.07	1.6	16.51	0.24	94.04	33.4	0	96.46	0.03	68.23	9.51	12.7	20.56	0	0.27	0	0	0	0.6	0.05	5.21	16.51	10.58	0.24	13.07	0	3.9	7.03	0	18	-12.47	5.47	-5.26	60.58	124.14	853.32	426.46	1047.24	630.74	882.62	473.52	1006.02	459.99
56.356	0	0.13	0.18	0.03	3.44	0.3	0.05	2.43	33.31	0.13	93.13	77.67	4.06	98.05	0.07	74.18	4.45	16.98	33.31	0	0.37	0	0	0.01	0.82	0.01	9.52	34.67	6.18	0.13	7.6	0	5.59	19.67	0	18	-12.91	2.41	-3.31	60.57	122.43	854.03	425.44	1046.03	627.12	885.03	471.75	1006.85	459.49
56.389	0	0.1	0.73	0.02	2.56	0.53	0.05	1.82	41.03	0.11	94.87	90.47	6.43	98.45	0.11	75.09	3.78	8.99	41.03	0	0.45	0.01	0	0.01	1.57	0.01	16.7	46.25	3.85	0.11	5.68	0	6.92	34.26	0	18	-13.03	1.26	-2.71	60.72	124.11	854.46	424.08	1045.14	623.52	884.51	471	1007.93	457.84
56.423	0	0.09	1.02	0.02	1.39	1.83	0.07	0.93	53.82	0.14	96.33	88.76	14.87	98.63	0.14	65.23	2.01	2.43	59.11	0.01	0.57	0.01	0	0.01	4.82	0	26.11	53.82	1.68	0.06	3.82	0	8.98	37.02	0	18	-10.82	0.62	-3.06	60.59	123.68	853.81	422.31	1045.17	622.73	884.2	471	1006.97	456.01
56.456	0	0.11	2.02	0.02	0.78	2.27	0.08	0.43	57.88	0.12	95.46	86.81	16.22	98.76	0.12	48.41	1.36	0.64	57.88	0.02	0.7	0.01	0	0.01	5.1	0	38.43	58.9	0.99	0.04	2.83	0	11.55	41.51	0	18	-6.91	-0.13	-4.02	60.25	121.47	854.08	421.6	1044.06	622.03	884.08	470.9	1004.58	455.56
56.489	0	0.16	2.19	0.02	0.45	1.9	0.1	0.21	52.16	0.1	95.62	90.31	11.76	98.24	0.1	32.04	1.14	0.26	52.16	0.03	0.91	0	0	0.02	11.18	0	43.47	68.95	0.72	0.03	2.95	0	12.83	39.39	0	18	-9.3	1.88	-5.79	60.28	120.21	855.58	420.28	1042.72	617.27	883.36	469.05	1002.36	452.07
56.523	0	0.17	1.84	0.02	0.25	2.56	0.1	0.13	47.99	0.08	94.87	91.15	13.7	97.2	0.08	20.5	0.29	0.11	47.99	0.03	1.32	0	0	0.03	13.96	0	42.49	74.37	0.29	0.01	1.57	0	17.7	38.63	0	18	-9.96	4.26	-5.39	60.14	116.75	855.51	420.72	1038.83	614.06	883.51	466.87	999.37	452.46
56.556	0	0.14	0.91	0.02	0.15	4.62	0.1	0.1	45.41	0.08	90.77	81.34	20.21	96.86	0.08	13.81	0.15	0.07	45.41	0.05	1.79	0	0	0.04	19.42	0	41.91	66.24	0.16	0.01	1.1	0	24.47	35.12	0	18	-7.26	4.85	-6.64	60.1	115.44	852.46	418.55	1034.74	611.72	879.6	465.3	994.05	450.17
56.589	0	0.14	0.65	0.02	0.11	5.36	0.1	0.09	43.35	0.08	89.29	81.74	21.12	96.11	0.08	11.55	0.15	0.05	43.35	0.05	1.56	0	0	0.04	21.26	0	31.92	68.64	0.13	0	0.93	0	26.91	33.18	0	18	-7.82	5.97	-7.09	60.03	115.46	848.68	417.07	1030.03	608.86	875.03	464.08	989.35	447.89
56.623	0	0.08	0.08	0.01	0.07	30.84	0.06	0.09	51.47	0.07	44.16	85.48	40.69	95.39	0.07	11.56	0.08	0.04	51.47	0.04	1.82	0.01	0	0.06	21.3	0	26.9	63.93	0.04	0	0.45	0	41.28	23.6	0	18	-5.26	6.85	-6.34	60.29	116.38	842.27	414.17	1022.87	605.37	868.4	461.71	983.66	445.65
56.656	0	0.07	0.05	0.01	0.05	42.94	0.06	0.09	53.93	0.07	32.06	88.13	45.07	96.63	0.06	10.7	0.08	0.04	53.93	0.04	2.2	0.01	0	0.07	21.56	0	19.35	64.35	0.04	0	0.4	0	44.71	20.52	0	18	-10.29	5.23	-7.49	60.51	116.94	836.91	414.14	1016.32	602.43	861.09	460.74	976.87	444.33
56.689	0	0.04	0.01	0.01	0.04	61.96	0.04	0.09	47.79	0.08	13.04	75.6	58.28	96.64	0.06	12.18	0.1	0.05	49.84	0.03	1.77	0.01	0	0.08	13.36	0	9.5	47.79	0.02	0	0.29	0	53.7	7.75	0	18	-8.79	5.21	-8.38	60.26	117.74	829.13	413.5	1008.43	601.72	852.19	461.76	968.4	442.89
56.723	0	0.02	0	0	0.02	93.52	0.02	0.1	29.15	0.15	0	97.33	81.39	97.17	0.05	13.89	0.12	0.06	58.11	0.04	2.72	0.01	0	0.15	14.14	0	5.64	29.15	0.01	0	0.21	0	69.05	0	0	18	-7.45	4.32	-8.6	59.94	116.39	820.23	412.41	996.32	597.42	842.46	461.39	956.96	440.48
56.756	0	0.01	0	0	0.02	94.83	0.02	0.11	27.93	0.16	0	97.96	84.37	96.16	0.06	16.11	0.12	0.06	58.99	0.08	2.75	0	0	0.16	11.46	0	3.72	27.93	0.01	0	0.22	0	70.75	0	0	18	-7.62	5.89	-8.37	60.27	117.01	807.54	410.83	983.73	595.85	829.64	459.57	944.83	438.99
56.79	0	0.01	0	0	0.02	97.36	0.01	0.14	30.18	0.2	0	99.3	90.41	96.05	0.08	21.89	0.14	0.07	58.03	0.14	2.35	0	0	0.2	9.67	0	2.8	30.18	0.01	0	0.19	0	77.47	0	0	18	-5.26	6.04	-8.41	59.95	114.63	798.16	412.13	971.88	595.45	820.26	460.06	933.25	440.74
56.823	0	0.01	0	0	0.02	97.53	0.01	0.17	31.76	0.23	0	99.5	90.04	95.38	0.08	26.66	0.13	0.12	54.98	0.18	2.3	0	0	0.23	9.88	0	1.68	31.76	0.01	0	0.16	0	79.66	0	0	18	-5.85	6.86	-9.5	59.88	114.84	788.65	412.02	962.95	594.77	810.39	462.45	922.79	438.91
56.856	0	0.01	0	0	0.03	96.49	0.01	0.26	24.58	0.23	0	99.58	91.59	95.1	0.1	36.9	0.12	0.17	46.57	0.28	1.67	0	0	0.23	7.56	0	1.09	24.58	0.01	0	0.16	0	80.68	0	0	18	-5.83	7.18	-9.33	59.4	115.85	781.15	412.14	955.9	595.9	802.47	461.55	916.25	439.77
56.89	0	0.01	0	0	0.03	97.23	0.01	0.32	24.87	0.26	0	99.74	92.23	96.67	0.11	41.6	0.1	0.27	45.13	0.3	1.27	0	0	0.26	8.5	0	0.87	24.87	0.01	0	0.17	0	83.59	0	0	18	-6.82	5.15	-9.28	59.11	116.13	774.88	411.02	949.37	594.3	795.95	460.28	910.02	438.47
56.923	0	0	0	0	0.03	98.12	0.01	0.35	13.86	0.24	0	99.78	94.9	97.72	0.11	44.06	0.11	0.34	49.66	0.36	1.65	0	0	0.24	6.18	0	0.7	13.86	0.01	0	0.15	0	84.83	0	0	18	-8.5	3.22	-10.85	59.03	118.14	771.77	407.98	947.8	591.65	791.32	459.27	906.8	434.33
56.956	0	0	0	0	0.04	98.55	0.01	0.49	10.22	0.24	0	99.82	95.14	97.43	0.12	51.65	0.1	0.5	51.81	0.49	1.51	0.01	0	0.24	8.96	0	0.73	10.22	0.02	0	0.12	0	86.15	0	0	18	-11.69	3.82	-8.45	59.14	117.93	768	406.57	944.9	591.3	789.72	454.09	906.05	434.78
56.99	0	0	0	0	0.04	99.43	0.01	0.56	15.18	0.18	0	99.89	94.3	97.67	0.12	54.79	0.09	0.63	62.47	0.42	1.51	0.01	0	0.18	8.11	0	0.77	15.18	0.02	0	0.07	0	89.1	0	0	18	-9.42	3.33	-7.85	59.13	121.81	765.21	405.02	943.61	591.75	786.01	453.61	906.24	434
57.023	0	0	0	0	0.05	99.46	0.01	0.66	13.83	0.2	0	99.89	94.35	97.17	0.09	58.79	0.09	0.73	64.02	0.35	1.53	0.01	0	0.2	9.15	0	0.83	13.83	0.02	0	0.09	0	88.81	0	0	18	-10.67	4.32	-5.09	59.16	122.11	763.46	403.62	944.4	592.45	787.85	451.8	908.62	433.76
57.056	0	0	0	0	0.05	99.3	0.01	0.63	27.76	0.21	0	99.88	90.88	98.65	0.07	57.65	0.09	0.88	59.81	0.28	1.02	0.01	0	0.21	12.66	0	0.96	27.76	0.02	0	0.1	0	88.59	0	0	18	-7.39	-0.56	-4.94	59.14	122.69	764.68	401.08	948.27	594.1	790.06	449.97	911.58	433.05
57.09	0	0.01	0	0	0.05	99.1	0.01	0.64	48.7	0.22	0	99.87	85.11	98.76	0.07	58.17	0.08	0.79	56.42	0.32	1.01	0.01	0	0.22	18.95	0	1.36	48.7	0.02	0.01	0.15	0	88.06	0	0	18	-6.92	-0.13	-3.97	58.91	120.78	766.89	400.96	951.39	594.8	794.67	450.17	914.28	433.45
57.123	0	0.01	0	0	0.05	96.9	0.01	0.6	59.78	0.22	0	99.81	80.95	98.59	0.06	56.82	0.07	0.67	38.86	0.28	0.82	0.01	0	0.22	27.89	0	1.75	59.78	0.03	0.01	0.21	0	85.72	0	0	18	-7.83	0.77	-4.28	58.83	119.23	774.23	403.21	956.85	595.18	801.59	451.24	919.74	435.22
57.157	0	0.01	0	0.01	0.06	85.78	0.01	0.64	64	0.22	0	99.55	65.69	98.03	0.05	58.47	0.06	0.52	20.57	0.25	1.04	0.01	0	0.22	37.84	0	1.5	64	0.03	0.01	0.38	0	80.28	0	0	18	-10.45	2.48	-6.21	58.11	121.63	787.99	407.28	970.06	597.65	812.25	456.33	932.33	437
57.19	0	0.02	0	0.02	0.09	66.08	0.01	0.73	67.13	0.26	8.92	98.49	49.97	98.67	0.04	61.53	0.06	0.36	15.63	0.19	0.84	0.01	0	0.26	61.38	0	1.47	67.13	0.04	0.02	0.73	0	72.67	0	0	18	-11.98	0.47	-4.45	58.33	123.99	795.06	407.82	979.9	600.61	820.87	456.33	943.63	438.9
57.223	0	0.02	0	0.03	0.11	44.63	0.02	0.76	67.72	0.26	30.37	96.72	42.84	98.25	0.04	62.68	0.06	0.21	9.8	0.17	0.73	0	0	0.26	69.58	0	1.39	56.41	0.04	0.03	0.88	0	67.72	0	0	18	-12.69	1.85	-5.18	58.24	126.25	807.1	410.2	992.76	603.48	831.5	459.38	956.35	440.65
57.257	0	0.04	0	0.06	0.19	12.32	0.03	0.85	53.91	0.3	75.35	98.65	22	98.69	0.03	65.59	0.05	0.15	6.2	0.17	0.81	0	0	0.3	81.2	0	0.98	66.69	0.04	0.05	1.47	0	53.91	0	0	18	-12.34	-0.4	-5.21	58.81	124.42	817.93	409.34	1004.41	604.03	843.64	458.35	966.72	440.2
57.29	0	0.06	0	0.11	0.27	4.19	0.05	0.88	44.27	0.36	91.61	99.26	9.01	97.93	0.03	66.38	0.06	0.11	4.6	0.19	0.77	0.01	0	0.36	87.98	0.01	0.52	69.81	0.04	0.05	1.61	0	44.27	0	0	18	-11.68	2.73	-3.63	58.14	126.39	836.38	414.81	1020.71	607.23	861.27	461.81	986.8	447.05
57.323	0	0.09	0	0.18	0.42	1.27	0.08	1	33.6	0.57	97.46	99.6	0	98.78	0.03	69.65	0.06	0.07	4.04	0.19	0.8	0.02	0	0.57	92.44	0.01	0.33	74.86	0.05	0.06	2.11	0	33.6	0	0	18	-14.11	0.02	-3.3	58.71	128.75	848.38	412.3	1036.71	607.92	874.36	460.5	1002.11	444.47
57.357	0	0.14	0.01	0.25	0.6	0.32	0.11	0.96	21.68	0.63	98.09	99.49	0	98.46	0.02	68.45	0.06	0.06	3.03	0.15	0.63	0.02	0	0.72	90.56	0.01	0.19	80.79	0.04	0.09	3.46	0	21.68	0	0	18	-14.68	1.22	-4.48	58.07	131.78	872.45	407.07	1062.18	604.08	896.42	456.05	1027.04	438.57
57.39	0	0.17	0.01	0.28	0.5	0.21	0.15	0.65	17.84	0.29	98.7	98.97	-1.65	98.37	0.03	59.08	0.07	0.05	3.29	0.19	0.29	0.01	0	0.82	91.07	0.01	0.15	73.9	0.03	0.07	3.8	0	17.84	0	0	18	-13.85	1.5	-4.98	58.23	134.85	892.96	397.36	1082.32	594.36	914.53	446.13	1048.3	429.1
57.424	0	0.26	0.03	0.35	0.48	0.1	0.23	0.43	9.78	0.29	99.05	97.54	-9.39	98.56	0.04	49.33	0.07	0.03	5.83	0.29	0.09	0	0	0.94	89.8	0.02	0.17	73.92	0.02	0.09	7.44	0	9.78	0	0	12	-14.5	0.85	-4.04	58.39	136.55	911.07	388.07	1100.14	584.49	932.41	435.82	1068.11	420.61
57.457	0	0.35	0.04	0.37	0.38	0.08	0.3	0.29	8.52	0.31	99.24	94.25	-11.82	97.9	0.06	39.61	0.06	0.04	8.52	0.31	0.05	0	0	0.89	88.52	0.02	0.23	76.58	0.02	0.08	10.97	0	6.83	0	0	12	-13.39	-2.79	-1.85	58.31	133.6	922.4	379.1	1114.61	579.1	948.94	426.58	1081.96	414.04
57.49	0	0.52	0.06	0.38	0.25	0.12	0.41	0.17	15.25	0.3	98.95	86.58	-11.9	96.86	0.06	26.68	0.06	0.03	15.25	0.3	0.04	0	0	0.82	89.86	0.01	0.47	88.54	0.02	0.09	10.24	0	6.7	0	0	12	-15.87	-4.86	0.77	58.71	134.05	924.35	368.97	1131.61	583.92	960.77	418.25	1094.37	407.27
57.524	0	0.67	0.1	0.4	0.22	0.1	0.51	0.13	18	0.24	98.66	80.92	-14.64	97.43	0.07	19.92	0.06	0.02	18	0.24	0.09	0	0	1.02	87.53	0.02	0.76	91.39	0.01	0.09	13.61	0	3.4	0.41	0	12	-14.38	-3.82	-3.29	59.42	132.35	937.94	362.76	1148.48	583.86	972.85	413.09	1104.53	399.74
57.557	0	0.79	0.13	0.42	0.19	0.08	0.58	0.1	16.25	0.23	98.42	81.07	-17.4	91.74	0.09	14.34	0.06	0.02	16.25	0.17	0.23	0.01	0	1.32	88.24	0.02	2.29	95.18	0.01	0.09	14.02	0	2.74	1.33	0	12	-9.07	-9.96	-3.44	59.29	124.89	944.53	359.39	1155.86	583.8	983.51	410.76	1107.74	397.88
57.59	0	0.84	0.16	0.44	0.17	0.06	0.58	0.09	11.62	1.39	98.31	75.74	-20.35	88.23	0.14	10.17	0.07	0.03	11.62	0.15	1.39	0.12	0	1.4	87.58	0.02	3.7	95.88	0.01	0.08	17.27	0	2.54	2.58	0	12	-6.13	-11.93	-0.81	59.61	124.22	950.34	357.35	1159.24	580.21	990.74	405.89	1114.75	398.7
57.624	0	0.84	0.19	0.58	0.17	0.04	0.58	0.08	6.88	1.43	98.32	68.07	-24.8	77.93	0.22	9.05	0.09	0.04	6.88	0.15	4.17	0.77	0	1.43	89.95	0.02	5.99	93.71	0.01	0.07	18.4	0	1.74	3.1	0	12	-4.99	-15.69	-0.92	60.2	122.4	951.99	351.99	1162.87	576.7	994.25	403.47	1116.19	392.85
57.657	0	0.84	0.2	1	0.15	0.04	0.57	0.08	5.42	1.67	97.99	68.83	-28.72	82.18	0.31	8.41	0.1	0.04	5.42	0.1	9.54	4.41	0	1.67	93.3	0.04	8.93	93.65	0.01	0.06	21.86	0	1.81	3.73	0	12	-9.24	-14.36	-2.59	60.59	118.09	954.28	347.71	1167.66	574.46	998.63	399.54	1116	386.45
57.69	0	0.73	0.18	1.5	0.15	0.04	0.53	0.08	3.91	1.59	97	76.89	-30.12	64.4	0.38	8.33	0.11	0.07	3.91	0.06	14.18	7.38	0	1.59	94.11	0.05	11.21	86.45	0.01	0.06	23.18	0	1.76	2.71	0	12	-12.17	-19.04	-1.97	60.54	116.97	955.29	346.62	1167.05	569.85	1000.05	399.36	1115.94	383.53
57.724	0	0.71	0.16	2.15	0.15	0.03	0.54	0.09	3.17	1.91	95.69	79.36	-29.43	61.3	0.34	10.15	0.13	0.13	3.17	0.05	14.45	13.33	0	1.91	95.64	0.07	9.94	78.76	0.01	0.05	27.26	0	1.64	2.04	0	12	-10.64	-19.7	-4.49	60.56	118.88	956.67	345.63	1166.16	566.79	997.12	400.52	1114.38	380.95
57.757	0	0.63	0.14	2.74	0.16	0.03	0.5	0.1	2.19	1.89	94.52	83.03	-30.32	63.95	0.57	14.32	0.14	0.28	2.19	0.04	16.36	15.57	0	1.89	96.73	0.1	4.77	74.56	0.01	0.05	28.76	0	1.44	1.5	0	12	-11.91	-19.13	-4.46	60.41	118.04	956.96	345.04	1165.67	565.5	997.38	398.08	1114.08	380.38
57.791	0	0.4	0.11	1.14	0.21	0.03	0.48	0.13	1.72	1.58	97.72	85.9	-23.38	80.54	0.76	19.45	0.13	0.72	1.39	0.03	11.08	3.46	0	1.58	96.37	0.11	2.84	55.31	0.01	0.04	32.83	0	1.72	0.7	0	12	-11.05	-14.9	-5.99	60.28	124.63	955.55	345.5	1163.4	565.14	990.63	399.1	1113.85	380.45
57.824	0	0.28	0.1	0.66	0.26	0.03	0.41	0.16	2.16	0.86	98.69	83.9	-14.53	83.48	0.69	23.48	0.12	1.43	1.71	0.03	6.63	1.06	0	0.86	90.4	0.09	1.16	35.62	0.01	0.04	24.83	0	2.16	0.41	0	12	-9.43	-13.9	-8.7	59.41	125.48	953.07	346.59	1162.83	568.27	985.94	401.2	1110.05	382.63
57.857	0	0.23	0.08	0.41	0.34	0.04	0.35	0.21	3.39	0.61	99.18	83.53	-7.75	94.77	0.48	29.37	0.1	2.5	3.39	0.02	2.56	0.1	0	0.61	84.16	0.07	0.75	27	0.01	0.05	22.33	0	2.67	0.54	0	12	-9.59	-7.52	-7.89	58.08	132.84	944.76	346.69	1159.32	571.5	976.58	400.75	1108.66	386.49
57.891	0	0.17	0.07	0.26	0.35	0.06	0.29	0.23	9.2	0.34	99.29	69.52	0	97.94	0.33	30.1	0.08	3.7	9.2	0.02	1.54	0.02	0	0.34	73.49	0.05	0.48	12.73	0.03	0.09	17.21	0	3.69	0.23	0	12	-12.2	-2.7	-4.41	57.47	141.9	935.73	346.46	1152.03	573.31	967.09	397.92	1108.56	386.82
57.924	0	0.15	0.05	0.15	0.51	0.18	0.22	0.37	26.47	0.32	98.97	59.21	0	97.85	0.26	39.65	0.08	5.77	26.47	0.01	0.9	0	0	0.32	58.33	0.03	0.45	19.29	0.04	0.08	14.6	0	4.64	0.05	0	12	-11.29	-2.9	-2.18	57.6	141.67	922.92	341.68	1137.97	568.19	956.07	390.55	1097.57	383.8
57.957	0	0.14	0.04	0.11	0.64	0.45	0.18	0.51	41.08	0.34	98.72	58.63	0	98.75	0.23	47.66	0.08	5.37	41.08	0.01	0.73	0	0	0.34	50.01	0.02	0.39	32.97	0.06	0.09	11.99	0	5.5	0	0	12	-13.94	-0.16	-2.66	57.05	139.93	917.54	341.12	1133.51	568.25	951.65	389.83	1091.35	381.77
57.991	0	0.14	0.04	0.06	0.59	0.56	0.13	0.49	42.51	0.35	98.82	47.34	2.01	98.75	0.23	47.92	0.08	4.06	42.51	0.01	0.71	0	0	0.35	34.66	0.01	0.44	44.09	0.1	0.1	9.57	0	6.72	0	0	12	-15.6	-0.15	-3.13	57.13	142.16	910.11	339.08	1126.21	565.72	942.66	388.47	1084.45	378.27
58.024	0	0.13	0.02	0.04	0.82	1.27	0.1	0.76	53.64	0.32	97.45	87.41	8.06	98.58	0.15	57.72	0.06	5.28	53.64	0.01	0.32	0	0	0.37	22.29	0.01	0.73	59.73	0.1	0.08	7.78	0	8.45	0.21	0	12	-13.76	-0.82	-2.28	57.21	143.57	898.64	336.7	1113.56	562.45	930.76	386.16	1074.01	376.66
58.057	0	0.14	0.03	0.04	0.62	1.62	0.1	0.59	54.01	0.18	96.76	89.71	8.79	98.44	0.15	53.54	0.06	3.18	54.01	0.01	0.18	0	0	0.33	23.27	0	1.2	66.27	0.11	0.07	7.49	0	10.43	1.26	0	12	-9.03	1.26	-2.94	56.96	147.6	894.93	337.4	1108.78	562.57	923.7	388.82	1070.93	378.32
58.091	0	0.16	0.02	0.05	0.5	6.25	0.13	0.55	68.58	0.19	87.51	98.73	14.19	98.76	0.2	52.57	0.04	2.46	68.58	0.01	0.19	0	0	0.27	39.99	0	2.32	78.96	0.15	0.09	4.47	0	15.57	1.17	0	12	-13.24	0.12	-3.21	56.7	146.81	886.8	338.53	1100.9	562.92	915.83	389.17	1062.2	377.9
58.124	0	0.14	0.02	0.06	0.57	8.65	0.14	0.68	72.65	0.21	82.7	99.1	15.81	98.46	0.26	57.84	0.03	2.09	72.65	0.01	0.21	0	0	0.32	45.44	0	2.89	79.25	0.13	0.09	3.35	0	16.65	1.37	0	12	-12.31	1.21	-4.2	56.65	148	878.78	338.28	1095.62	564.71	907.42	390.24	1055	379.11
58.158	0	0.08	0.01	0.05	0.6	17.02	0.1	0.95	62.31	0.19	65.97	96.72	26.24	98.55	0.27	66.32	0.02	1.76	73.13	0	0.68	0.01	0	0.19	46.75	0	3.72	62.31	0.19	0.11	1.27	0	23.33	0.37	0	12	-9.6	0.92	-3.97	56.7	146.57	869.34	339.44	1087.44	568.88	899.66	392.25	1045.77	380.57
58.191	0	0.06	0	0.04	0.53	23.32	0.07	0.99	59.75	0.17	53.37	95.39	31.98	97.85	0.18	67.61	0.02	1.65	71.29	0.01	0.76	0.01	0	0.17	40.81	0	3.1	59.75	0.25	0.13	0.66	0	27.79	0.15	0	12	-11.03	2.9	-4.47	56.64	144.79	863.47	341.75	1080.82	569.49	893.83	393.87	1038.2	382.84
58.224	0	0.04	0.01	0.03	0.53	14.7	0.05	1.04	38.65	0.15	70.59	75.02	34.51	97.25	0.13	68.37	0.02	1.95	58.92	0	0.65	0.01	0	0.15	31.51	0	3.69	38.65	0.24	0.13	0.53	0	28.98	5.85	0	12	-7.3	4.18	-5.11	56.38	141.79	855.87	344.86	1073.8	574.88	887.56	398.71	1028.76	385.8
58.258	0	0.02	0	0.01	0.34	60.24	0.02	1.22	29.7	0.09	14.76	65.93	57.68	97.96	0.13	71.85	0.01	2.51	62.38	0.01	0.69	0	0	0.09	26.59	0	4.56	29.7	0.36	0.15	0.21	0	46.69	6.87	0	12	-4.23	2.64	-6.84	56.45	143.87	851.15	349.67	1066.08	576.63	878.62	407.25	1021.2	388.03
58.291	0	0.01	0.01	0.01	0.26	72.01	0.02	0.99	26.96	0.07	2.99	64.91	64.91	98.11	0.13	66.63	0.01	2.57	64.23	0.01	0.62	0	0	0.07	18.11	0	6.67	26.96	0.36	0.14	0.2	0	50.49	19.92	0	12	-6.64	2.26	-6.78	55.92	143.17	846.84	361.34	1058.8	584.33	873.29	417.67	1015.17	398.52
58.324	0	0.01	0.01	0.01	0.23	90.53	0.01	1.2	14.33	0.06	0	90.73	80.75	97.43	0.09	69.62	0.01	4.37	66.97	0.01	0.5	0	0	0.06	13.57	0	10.55	14.33	0.38	0.13	0.14	0	60.86	26.32	0	12	-4.93	3.83	-6.65	55.69	140.5	847.47	371.28	1052.24	587.06	872.02	426.59	1011.16	407.12
58.358	0	0.01	0	0	0.33	94.4	0.01	2.1	9.31	0.06	0	95.37	88.57	97.27	0.07	79.88	0.01	7.77	67.87	0.01	0.54	0	0	0.06	6.52	0	12.46	9.31	0.34	0.11	0.11	0	65.48	30.04	0	12	-9.2	4.14	-5.07	54.99	138.05	846.1	389.44	1046.8	599.98	871.53	441.6	1008.49	424.28
58.391	0	0.01	0.01	0	0.32	86.81	0.01	1.85	4.58	0.06	0	94.19	82.85	97.2	0.06	77.57	0.01	6.98	54.2	0.01	0.54	0.01	0	0.06	3.48	0	15.14	4.58	0.37	0.09	0.12	53.29	64	39.01	0	12	-13.02	4.26	-5.52	53.68	134.32	848.32	408.42	1048.44	617.45	874.83	457.7	1008.44	443.87
58.425	0	0.01	0.01	0	0.26	62.44	0.01	1.45	2.26	0.06	12.56	95.69	73.79	97.32	0.06	72.27	0.01	6.34	26.05	0.01	0.51	0.11	0	0.06	2.26	0	17.92	2.12	0.28	0.07	0.13	95.52	65.96	38.7	0	12	-17.22	4.03	-4.41	51.58	133.74	854.25	431.81	1051.13	636.66	880.52	478.26	1013.72	466.21
58.458	0	0.01	0.02	0	0.23	52.66	0.01	1.24	1.98	0.07	22.34	94.27	70.29	97	0.06	67.26	0.02	7.56	22.63	0.01	1.08	0.36	0	0.07	1.98	0	14.54	1.61	0.37	0.06	0.18	72.21	64.09	37.11	0	12	-18.6	4.63	-6.39	48.97	129.03	864.34	457.65	1056.87	656.39	889.09	504.07	1017.43	490.76
58.491	0	0.01	0.01	0	0.18	33.61	0.01	0.8	2.75	0.09	41.39	88.4	62.46	97.2	0.05	56.56	0.03	7.57	18.19	0.01	2.81	1.92	0	0.09	2.75	0	13.64	1.45	0.52	0.05	0.29	71.39	59.3	28.07	0	12	-21.38	4.27	-2.56	44.6	129.76	876.85	488.47	1059.99	675.7	899.99	527.33	1029.74	525.49
58.525	0	0.01	0	0.01	0.13	29.77	0.01	0.51	2.49	0.07	45.23	82	59.22	91.99	0.03	47.79	0.06	5.75	21.35	0.01	5.79	10.31	0	0.07	2.49	0	10.52	1.38	0.92	0.08	0.38	25.59	56.1	11.51	1	18	-31.04	9.8	-0.93	38.6	133.93	892.9	514.18	1066.08	687.35	910.7	546.5	1044.52	551.71
58.558	0	0.02	0	0.03	0.06	25.37	0.01	0.22	2.46	0.09	49.63	76.34	55.96	97.73	0.01	30.71	0.09	2.27	21.7	0.01	8.86	25.85	0	0.05	2.46	0	5.85	0.55	1.53	0.1	0.43	91.85	53.96	0	0	18	-31.73	3.18	-0.06	36.27	139.88	909.1	533.95	1068.67	693.52	917.8	566.76	1057.67	565.54
58.591	0	0.03	0	0.03	0.04	15.84	0.02	0.12	1.54	0.11	68.32	68.55	52.3	97.85	0.01	16.89	0.13	0.66	16.07	0.01	6.36	32.71	0	0.04	1.54	0	2.5	0.21	2.14	0.11	0.48	60.62	51.51	0	0	18	-40.01	2.91	1.84	34.51	137.73	918.98	542.75	1070.49	694.26	926.75	573.02	1064.47	575.24
58.625	0	0.04	0	0.03	0.03	7.78	0.03	0.07	1.27	0.11	84.43	52.23	46.18	98.29	0	5.4	0.3	0.18	10.38	0.02	4.41	30.22	0	0.02	1.27	0	1.07	0.06	5.04	0.11	0.7	41.11	47.22	0	0	18	-42.55	1.75	4.22	33.22	139.86	926.04	546.82	1079.88	700.66	936.51	581.03	1076.27	586.3
58.658	0	0.04	0.01	0.02	0.03	4.16	0.03	0.06	1	0.13	91.69	38.71	40.82	98.55	0	1.59	0.46	0.07	5.36	0.03	3.44	18.48	0	0.02	1	0	0.58	0.02	5.85	0.13	0.75	16.11	43.81	0	0	18	-44.16	-0.92	3.92	32.1	139.41	929.89	548.83	1083.24	702.18	939.94	581.96	1079.27	586.62
58.691	0	0.05	0.01	0.03	0.04	2.46	0.03	0.06	1.06	0.15	95.07	24.9	35.03	98.02	0	0.81	0.87	0.03	3.73	0.05	4.98	18.73	0	0.01	0.92	0	0.34	0.01	8.33	0.15	1.06	40.67	39.8	0	0	18	-46.98	-2.48	3.16	31.78	141.04	931.38	546.65	1086.53	701.8	940.66	583.44	1081.68	586.21
58.725	0	0.07	0.02	0.03	0.05	1.07	0.05	0.06	2.93	0.14	97.85	9.25	25.06	98.54	0	0.26	2.93	0.01	3.26	0.07	7.31	10.71	0	0.01	0.61	0.01	0.24	0.01	13.3	0.14	2.09	9.51	32.46	0	0	18	-42.57	-0.94	1.86	31.45	132.02	938.77	552.93	1083.99	698.15	946.15	582.32	1078.16	584.19
58.758	0	0.09	0.03	0.04	0.07	0.57	0.06	0.06	5.74	0.15	98.85	4.11	17.48	98.42	0	0.06	5.74	0	2.73	0.12	7.83	8.56	0	0.01	0.24	0.01	0.12	0.01	14.53	0.15	2.05	8.31	27.06	0	0	18	-42.97	-1.34	4.13	31.12	128.47	943.49	552.84	1084.81	694.15	952.92	580.75	1081.39	581.61
58.792	0	0.29	0.1	0.05	0.2	0.15	0.19	0.06	15.69	0.14	99.42	2.26	0	98.49	0	0.02	22.29	0	1.5	0.22	5.04	2.59	0	0.01	0.11	0.03	0.05	0	24.15	0.14	2.7	42.94	15.69	0	0	18	-42.19	-1.1	3.19	31.32	125.99	945.82	551.28	1084.41	689.87	954.16	577.65	1080.14	578.86
58.825	0	1.36	0.36	0.07	0.7	0.07	0.95	0.06	9.13	0.18	97.28	34.55	-5.76	98.6	0	0.01	52.37	0	0.96	0.41	2.84	1.83	0	0.01	0.07	0.06	0.02	0	33.01	0.18	3	87.79	9.13	0	0	18	-38.66	0.73	2.53	32.83	116.68	949.44	552.88	1080.12	683.56	957.77	577.23	1074.44	578.92
58.858	0	2.65	0.59	0.07	1.14	0.06	1.95	0.06	7.3	0.21	94.71	66.34	-16	98.35	0	0	67.06	0	0.71	1.14	2	1.79	0	0	0.06	0.09	0.01	0	34.72	0.21	2.87	88	7.3	0	0	18	-40.42	-1.56	2.13	32.62	117.28	952.16	551.12	1081.16	680.13	958.97	578.49	1076.19	574.84
58.892	0	9.7	1.36	0.13	3.09	0.04	6.12	0.06	4.17	0.3	80.6	97.58	-33.4	98.76	0	0	91.11	0	0.63	2.7	1.95	2.81	0	0	0.06	0.27	0.01	0	48.21	0.3	3.83	64.51	4.17	0	0	18	-39.23	0.1	1.92	32.76	114.75	953.83	549.18	1082.32	677.67	961.46	575.41	1076.19	573.03
58.925	0	11.93	1.55	0.14	3.49	0.04	7.05	0.06	3.32	0.31	76.15	98.21	-36.05	98.66	0	0	93.89	0	0.52	4.83	2.01	2.71	0	0	0.05	0.3	0	0	49.31	0.31	3.51	88.52	3.32	0	0	18	-42.19	0.51	1.15	32.92	113.65	955.56	548.62	1080.58	673.64	961.34	574.44	1074.96	571.6
58.958	0	16.79	1.82	0.23	4.56	0.03	8.28	0.06	2.25	0.43	66.43	99.3	-39.56	98.63	0	0	97.27	0	0.69	5.44	2.94	5	0	0	0.05	0.57	0	0	57.77	0.43	3.4	94.5	2.25	0	0	18	-44.89	-0.62	0.92	32.47	113.69	953.97	548.26	1079.03	673.32	959.54	575.1	1073.16	571.1
58.992	0	19.4	1.97	0.23	5.22	0.03	9.14	0.06	1.7	0.82	61.21	99.52	-40.57	98.22	0	0	98.87	0	0.83	6.01	1.89	4.17	0	0	0.07	1.05	0	0	60.93	0.82	2.18	54.36	1.7	0	0	18	-44.87	-1.96	0.82	32.22	112.49	950.94	548.61	1074.67	672.35	956.38	575.76	1068.72	569.96
59.025	0	20.07	1.99	0.25	5.28	0.03	9.24	0.06	1.58	0.86	59.86	99.52	-40.3	97.53	0	0	98.76	0	1	6.25	1.3	5.56	0	0	0.11	1.07	0	0	61.05	0.86	2.29	88.37	1.58	0	0	18	-47.93	-3.62	3.16	31.62	112.02	943.15	547.12	1066.38	670.35	950.54	575.29	1062.46	570.31
59.058	0	23.53	2.04	0.4	5.47	0.03	9.5	0.06	1.55	0.86	52.94	99.57	-40.41	97.84	0	0	99.01	0	1.55	6.96	1.08	14.44	0	0	0.2	1.2	0	0.01	61.97	0.86	2.15	64.82	1.32	0	0	18	-49.1	-2.94	2.43	31.55	117.61	938.67	543.13	1068.04	672.5	945.78	573.09	1063.29	568.23
59.092	0	26.02	2.13	0.48	5.86	0.03	9.93	0.06	1.97	0.99	48.98	99.64	-40.93	97.79	0	0.01	99.54	0	1.97	7.3	0.78	16.91	0	0	0.26	1.36	0.01	0.01	63.86	0.99	2.18	34.93	0.86	0	0	18	-48.15	-3.06	1.86	31.83	116.67	932.85	543.14	1061.18	671.48	939.39	572.61	1055.95	567.61
59.125	0	28.46	2.13	0.74	6.29	0.03	9.97	0.06	2.26	1.2	46.54	99.74	-40.87	98.38	0	0.02	99.58	0	2.4	5.78	1.01	22.92	0	0	0.39	1.41	0.01	0	67.74	1.2	2.26	90.96	0.88	0	0	18	-43.48	-1.47	1.59	33.83	118	930.48	541.15	1060.28	670.95	936.87	571.11	1054.77	566.45
59.159	0	24.54	2.18	0.38	6.92	0.03	10.16	0.06	2.23	1.48	50.93	99.82	-41.22	97.74	0	0.03	99.79	0	2.68	3.81	1.09	6.33	0	0	0.47	2.04	0.01	0	72.19	1.48	2.23	75.94	0.62	0	0	18	-41.32	-3.16	1.15	34.11	111.96	929.68	544.43	1055.77	670.52	936.82	571.39	1048.65	565.77
59.192	0	24.44	2.2	0.4	7.16	0.03	10.26	0.06	2.31	1.77	51.13	99.84	-41.21	97.71	0	0.05	99.86	0	2.93	2.58	1.02	6.16	0	0	0.62	2.42	0.02	0	73.74	1.77	2.31	88.7	0.55	0	0	18	-42.36	-3.24	1.86	34.38	117.64	928.71	542.6	1058.12	672	935.32	571.14	1052.83	565.62
59.225	0	23.75	2.2	0.37	7.25	0.03	10.23	0.06	2.55	1.78	52.49	99.85	-41.46	97.98	0	0.06	99.84	0	2.64	2.07	1.18	3.75	0	0	0.78	2.58	0.03	0.01	74.55	1.78	2.55	91.2	0.54	0	0	18	-46.99	-2.58	1.97	34.72	122.88	924.22	538.24	1059.39	673.41	931.2	570.39	1054.01	566.51
59.259	0	25.91	2.2	0.43	7.83	0.03	10.24	0.06	2.51	2.56	49.09	99.89	-41.49	96.11	0	0.07	99.82	0	2.51	2.47	1.03	4.19	0	0	0.75	3.08	0.04	0.01	78.46	2.56	2.79	59.49	0.5	0	0	18	-44.18	-5.96	2.18	34.07	129.4	925.86	537.6	1068.2	679.94	933.54	576.21	1062.49	565.37
59.292	0	27.29	2.2	0.48	8.11	0.03	10.24	0.06	2.4	3.03	47.71	99.9	-41.27	95.87	0	0.08	99.77	0	2.4	2.51	0.63	6.03	0	0	0.59	2.75	0.05	0.02	80.13	3.03	2.88	21.73	0.51	0	0	18	-46.77	-6.28	3.59	33.04	128.77	928.46	540.27	1070.11	681.91	937.41	577.21	1065.95	569.54
59.325	0	32.4	2.19	0.82	8.49	0.03	10.17	0.07	2.58	4.37	42.6	99.93	-41.36	97.06	0	0.06	99.75	0	2.58	4.2	1.11	14.08	0	0	0.59	2.48	0.06	0.01	83.18	4.37	3.35	1.6	0.54	0	0	18	-50.47	-4.52	4.9	32.08	129.68	932.07	541.41	1074.72	684.06	942.33	576.39	1071.96	572.59
59.359	0	38.21	2.14	2.11	8.31	0.03	9.99	0.07	3.43	5.15	36.79	99.92	-40.83	97.74	0	0.07	99.44	0	3.43	4.18	1.65	32.95	0	0	0.65	2.08	0.07	0.02	83.14	5.15	3.98	4.09	0.74	0	0	18	-49.36	-3.16	6.63	30.9	133.72	937.85	546.03	1084.95	693.13	950.31	576.87	1083.85	583.9
59.392	0	41.29	2.11	3.85	7.84	0.03	9.7	0.07	3.85	5.4	33.71	99.91	-41.01	96.57	0	0.12	99.28	0	3.85	4.69	3.02	45.21	0	0	0.57	1.96	0.09	0.03	81.45	5.4	3.91	0.78	0.87	0	0	18	-49.32	-5.31	7.01	30.85	136.41	942.74	547.58	1092.79	697.63	955.79	580.18	1092.07	586.17
59.426	0	40.21	1.99	6.78	6.85	0.04	8.45	0.07	4.59	6.94	34.79	99.9	-42.36	98.14	0.01	0.19	98.36	0	4.59	5.16	9.02	51.74	0	0	0.57	1.93	0.1	0.08	81.02	6.94	5.13	1.13	1.35	0	0	18	-51.74	-2.17	8.55	29.35	139.31	946.29	554.37	1100.4	707.61	961.43	586.56	1100.4	596.38
59.459	0	36.29	1.85	5.75	6.31	0.04	7.76	0.08	4.88	8	38.71	99.88	-41.29	98.53	0.01	0.28	96.99	0	4.88	5.02	9.98	48.33	0	0	0.54	1.91	0.11	0.09	79.96	8	5.69	1.66	1.86	0	0	18	-53.19	0.98	8.93	28.88	132.18	961.87	566.89	1108.33	712.29	976.88	594.14	1108.33	607.97
59.492	0	35.63	1.81	5.77	5.91	0.04	7.62	0.08	5.22	9.84	39.37	99.85	-40.19	90.17	0.03	0.27	96.38	0	6.46	5.95	10.24	49.77	0	0	0.51	2.09	0.14	0.09	77.68	9.84	5.22	2.22	1.98	0	0	18	-44.21	-10.92	9.14	29.49	116.37	976.19	583.56	1105.34	711.56	989.45	605.16	1105.34	615.73
59.526
59.559
59.592
59.626
59.659
59.692
59.726
59.759
59.793
59.826
59.859
59.893
59.926
59.959
59.993
60.026
60.059
60.093
60.126
60.16
60.193
60.226
60.26
60.293
60.326
60.36
60.393
60.427
60.46
60.493
60.527
60.56
60.593	0	11.69	0.92	6.81	1.52	0.04	2.55	0.23	6.46	34.25	76.61	78	-21.82	98.34	0.01	0.02	68.93	0.01	6.71	1.95	4.96	83.74	0	0	0.34	1.21	0.2	0	40.16	34.25	6.46	3.37	2.01	0	0	18	-61.11	1.58	-5.69	25.02	118.09	844.29	583.76	974.42	713.66	844.29	623.27	962.34	620.18
60.627	0	21.92	0.95	18.15	2.38	0.05	3.18	0.1	4.95	14.21	56.16	97.22	-27.28	98.53	0.02	0.07	78.34	0.01	4.95	3.21	10.13	89.96	0	0	0.16	0.11	0.16	0	59.23	14.21	17.75	10.48	4.69	0	0	18	-58.47	-0.99	-0.29	24.96	139.37	834.7	567.23	988	720.54	840.29	610.44	979.43	602.47
60.66	0	15.03	0.38	18.65	1.51	0.19	1.68	0.08	15.29	7.69	62.69	97.1	-13.23	98.49	0.02	0.13	72.92	0	6.4	4.34	14.27	90.33	0	0	0.1	0.21	0.4	0	64.12	7.69	19.88	3.16	15.29	0	0	18	-56.83	1.1	-3.71	26.08	149.88	827.88	556.92	992.75	721.79	830.11	608.26	979.53	596.52
60.693	0	7.45	0.17	11.6	0.77	0.58	0.98	0.07	20.97	5.9	76.79	90.72	-0.58	97.34	0.02	0.22	68.42	0.01	7.57	4.24	17	89.95	0	0	0.09	0.25	0.77	0	53.28	5.9	20.97	1.53	24.69	0	0	18	-55.75	4.01	-5.42	24.89	151.67	826.6	559.28	993.44	726.11	826.79	604.22	978.18	595.08
60.727	0	6	0.12	19.74	0.51	1.64	0.92	0.07	32.04	5.52	60.53	93.36	-5.53	96.04	0.02	0.19	78.96	0	11.72	6.43	37.09	91.28	0	0	0.14	0.35	1.32	0	47.27	5.52	19.34	0.92	32.04	0	0	18	-58.26	6.06	-8.24	24.76	152.33	825.07	563.31	995.6	730.87	825.07	611.85	976.78	598.24
60.76	0	6.76	0.19	43.65	0.43	1.92	1.13	0.07	30	6.67	31.35	95.21	-21.41	96.38	0.02	0.14	89.22	0	18.49	11.37	60.54	93.34	0	0	0.19	0.53	1.65	0.01	41.33	6.67	18.26	0.47	30	0	0	18	-56.89	5.59	-8.23	25.36	146.79	834.21	575	998.25	736.47	834.21	622.58	979.9	604.65
60.794	0	5.58	0.22	73.06	0.3	1.96	0.88	0.07	28.43	6.82	1.94	94.92	-33.66	93.71	0.02	0.19	90.78	0.01	22.03	14.88	84.9	94.56	0	0	0.19	0.74	1.4	0.03	39	6.82	16.41	0.26	28.43	0	0	18	-59.55	8.5	-8.71	24.15	143.45	840.03	586.39	1001.39	744.18	840.03	627.61	983.31	620.71
60.827	0	8.02	0.31	73	0.38	0.83	1.02	0.08	24.03	7.34	2	95.47	-40.02	95.77	0.02	0.2	90.87	0.01	15.3	18.63	80.89	94.63	0	0	0.22	1.06	1.2	0.03	40.39	7.34	17.2	0.57	24.03	0	0	18	-55.93	6.4	-11.82	24.59	123.91	857.95	607.23	1001.76	746.43	857.95	643.42	981.51	634.03
60.86	0	10.3	0.3	64.66	0.47	0.55	0.98	0.09	22.78	11.24	10.34	95.99	-36.88	96.36	0.05	0.27	86.53	0.01	10.56	22.8	71.64	91.34	0	0	0.15	0.84	1.58	0.02	46.32	11.24	17.51	0.18	22.78	0	0	18	-55.36	5.62	-8.21	25.36	122.8	870.57	606.93	1008.18	742.02	870.57	646.36	993.16	639.2
60.894	0	10.79	0.34	22.1	0.67	0.28	1.22	0.09	19.08	11.82	55.79	92.82	-28.09	90.41	0.12	0.38	80.45	0.01	6.01	21.89	46.25	78.09	0	0	0.11	0.75	1.73	0.02	44.73	11.82	19.18	1.45	19.08	0	0	18	-58.09	10.78	-9.09	23.65	120.88	880.87	611.49	1017.26	744.46	880.87	650.71	1001.65	645.88
60.927	0	11.1	0.31	4.91	0.93	0.24	1.36	0.09	18.34	12.17	77.79	92.28	-16.35	96.52	0.25	0.33	74.47	0.02	4.26	21.63	24.48	62	0	0	0.1	0.57	1.34	0.01	49.73	12.17	19.94	0.39	18.34	0	0	18	-58.35	5.38	-2.65	24.88	130.55	883.71	601.02	1027.32	744.63	886.6	644.02	1017.12	647.07
60.96	0	7.58	0.27	0.79	1.08	0.23	1.32	0.1	18.7	12.68	84.84	92.29	-8.53	97.01	0.5	0.23	69.84	0.02	3.38	18.81	13.13	33.3	0	0	0.07	0.38	0.92	0	54.39	12.68	19.82	0.3	18.7	0	0	18	-58.27	4.61	-7.33	26.52	120.3	892.16	602.79	1026.05	735.11	892.16	639.2	1012.09	648.59
60.994	0	5.18	0.23	0.53	1.05	0.24	1.1	0.1	19.2	13.98	89.64	91.92	-4.89	93.91	1.08	0.21	64.98	0.03	2.72	13.47	11.59	24.6	0	0	0.04	0.28	0.58	0	58.62	13.98	21.6	0.32	19.2	0	0	18	-63.72	8.32	-4.95	25.55	123.49	898.09	598.01	1033.93	733.85	898.72	637.57	1022.04	644.2
61.027	0	4.37	0.24	0.79	0.96	0.22	1.03	0.11	18.23	14.35	91.27	88.24	-5.87	98.46	1.77	0.24	63	0.04	2.91	9.8	13.63	32.28	0	0	0.03	0.25	0.48	0	55.41	14.35	22.55	0.37	18.23	0	0	18	-65.35	1.2	-5.07	23.82	126.15	901.06	602.7	1039.82	741.46	901.44	644.13	1027.51	648.79
61.06	0	4.2	0.25	1.47	0.9	0.18	1.01	0.11	16.72	12.97	91.59	82.74	-7.26	97.29	2.54	0.19	60.99	0.05	2.3	6.87	14.42	45.57	0	0	0.02	0.27	0.43	0	51.84	12.97	23.46	1.13	16.72	0	0	18	-64.2	-4.09	-5.24	21.7	123.76	897.18	610.75	1033.32	746.88	897.3	652.32	1020.94	646.86
61.094	0	3.76	0.2	3.51	0.76	0.21	0.83	0.11	18.11	13.2	92.47	75.15	-4.58	98.24	4.11	0.21	56.9	0.05	2.76	4.6	16.83	63.52	0	0	0.01	0.24	0.47	0.01	50.2	13.2	25.78	2.89	18.11	0	0	18	-56.9	1.88	-6.35	23.91	120.83	895.05	609.03	1028.83	741.94	895.05	647.36	1015.86	649.9
61.127	0	4.13	0.22	6.67	0.67	0.17	0.75	0.11	16.61	13.54	86.67	66.74	-5.57	98.08	3.02	0.22	55.08	0.04	2.31	4.1	17.6	77.07	0	0	0.01	0.26	0.37	0.02	46.92	13.54	24.89	1.95	16.61	0	0	18	-57.47	2.34	-7.66	23.35	117.63	895.15	610.99	1026.61	740.39	895.15	647.98	1012.79	647.9
61.161	0	3.32	0.25	4.33	0.59	0.13	0.69	0.12	13.5	15.54	91.35	48.05	-6.33	98.5	2.03	0.18	51.35	0.04	2.72	4.75	17.04	70.02	0	0	0.02	0.33	0.36	0.03	41.02	15.54	24.61	0.9	13.5	0	0	18	-61.15	1.08	-6.64	23.61	115.84	894.5	606.94	1022.99	734.36	894.5	646.78	1010.25	642.4
61.194	0	4.22	0.3	7.21	0.62	0.1	0.73	0.12	11.32	17.56	85.58	50.8	-10.02	98.09	1.24	0.16	52.4	0.03	2.98	6.02	18.98	76.99	0	0	0.02	0.31	0.32	0.02	41.33	17.56	24	1.89	11.32	0	0	18	-58.67	2.3	-5.89	23.92	120.81	890.65	601.38	1023.97	734.27	890.65	641.66	1011.46	641.77
61.227	0	4.85	0.33	9.84	0.59	0.09	0.74	0.11	10.87	15.82	80.32	51.77	-13.42	98.75	0.75	0.16	54.49	0.02	2.4	8.13	22.33	81.04	0	0	0.03	0.32	0.3	0.01	39.72	15.82	26.78	1.8	10.87	0	0	18	-60.52	0.15	-3.99	23.45	125.24	883.71	596.58	1021.48	734.35	885.16	642.06	1010.25	636
61.261	0	3.12	0.28	12.58	0.42	0.07	0.38	0.1	7.98	14.75	74.84	25.14	-8.79	98.55	0.42	0.2	38.58	0.02	2.05	8.82	24.7	81.19	0	0	0.03	0.29	0.29	0.01	41.18	14.75	32.7	0.91	7.98	0	0	18	-62.74	-0.91	-4.07	22.72	127.74	877.56	593.28	1018.08	733.8	879.01	638.11	1006.47	629.66
61.294	0	3.53	0.31	28.56	0.39	0.06	0.38	0.1	7.7	13.08	46.44	31.46	-16.64	98.42	0.32	0.23	42.76	0.01	1.83	9.24	35.7	90.58	0	0	0.05	0.34	0.25	0.01	40.88	13.08	35.82	0.55	7.7	0	0	18	-66.23	1.35	-6.05	22.44	125	875.32	591.68	1013.21	729.18	875.32	634.92	999.9	624.72
61.327	0	3.7	0.33	42.44	0.36	0.06	0.34	0.1	6.88	12.92	32.56	35.28	-20.99	97.5	0.21	0.23	42.51	0.01	1.55	11.16	43.23	93.59	0	0	0.06	0.33	0.25	0.02	42.55	12.92	39.48	0.52	6.88	0	0	18	-62.78	-3.68	-4.33	22.97	123.08	869.03	592.64	1004.42	728.02	870.3	635.94	992.76	623.64
61.361	0	3.71	0.36	42.93	0.33	0.05	0.36	0.08	6.39	10	32.07	42.2	-23.57	97.38	0.12	0.18	44.28	0.01	1.65	13.05	45.56	95.21	0	0	0.09	0.32	0.25	0.02	36.67	10	43.86	0.38	6.39	0	0	18	-65.85	-3.93	-3.18	22.78	121.42	863.21	588.92	996.77	722.48	865.57	631.25	986.32	618.54
61.394	0	4.52	0.39	51.24	0.33	0.06	0.39	0.08	6.41	9.4	23.76	53.31	-27.7	97.5	0.09	0.15	48.06	0.01	2.25	16.62	50.47	97.41	0	0	0.14	0.35	0.28	0.02	35.98	9.4	44.52	0.63	6.41	0	0	18	-63.7	-3.68	-2.49	23.4	128.98	854.43	582.98	996.31	724.86	857.59	629.34	985.94	616.5
61.428	0	7.03	0.5	34	0.47	0.06	0.74	0.08	6.81	8.51	41	72.73	-28.17	97.26	0.06	0.12	58.47	0.01	3.31	17.92	40.53	95.94	0	0	0.18	0.49	0.32	0.01	32.06	8.51	47.08	0.74	6.81	0	0	18	-58.39	-4.15	-3.68	24.52	126.7	849.99	583.82	989.36	723.18	852.03	628.17	977.89	613.59
61.461	0	7.27	0.56	23.49	0.55	0.06	1.04	0.08	6.85	8.17	53.01	82.33	-28.15	98.18	0.05	0.12	63.73	0.01	3.58	14.11	34.26	94.8	0	0	0.24	0.67	0.46	0.01	27.61	8.17	48.76	1.17	6.85	0	0	18	-57.86	2.07	-7.87	25.58	125.8	840.92	583.17	981.29	721.55	840.92	627.28	965.97	613.64
61.494	0	7.59	0.56	19.43	0.6	0.07	1.19	0.08	7.57	8.42	61.14	84.05	-26.78	98.7	0.04	0.11	65.93	0	4.61	12.85	31.32	92.9	0	0	0.3	0.56	0.77	0.02	28.28	8.42	48.08	0.6	7.57	0	0	18	-58.92	-0.35	-5.9	25.37	127.3	832.65	582.66	972.79	722.69	832.65	626.21	959.22	612.53
61.528	0	9.73	0.66	9.89	0.78	0.08	1.84	0.08	7.69	7.59	80.23	88.6	-26.32	98.41	0.04	0.08	72.65	0	5.23	13.77	22.83	87.66	0	0	0.33	0.73	1.14	0.02	25.34	7.59	46.2	0.32	7.69	0	0	18	-54.6	1.38	-5.64	26.77	127.43	827.94	582.23	968.11	722.4	828.11	626.07	954.81	612.56
61.561	0	10.56	0.67	10.48	0.85	0.08	2.07	0.08	8.87	7.53	78.87	91.4	-28.35	98.62	0.04	0.06	76.83	0	4.49	13.02	24.25	87.47	0	0	0.29	0.74	1.65	0.02	26.67	7.53	45.92	0.59	8.87	0	0	18	-60.89	-0.64	-4.58	24.8	135.35	816.97	577.83	965.85	726.72	818.07	625.29	952.93	613.75
61.594	0	9.62	0.65	9.8	0.83	0.09	2.05	0.07	9.72	6.53	80.4	91.34	-28.75	98.46	0.04	0.05	77.94	0	4.66	11.99	26.03	85.19	0	0	0.29	0.77	2.54	0.01	26.02	6.53	44.72	0.11	9.72	0	0	18	-55.35	-1.21	-5.05	24.83	138.34	813.16	574.69	965.34	726.87	813.96	623.18	951.45	607.84
61.628	0	11.06	0.68	13.04	0.88	0.12	2.4	0.07	11.42	4.34	73.91	95.92	-33.74	98.7	0.04	0.04	85.1	0	5.14	12.73	32.72	85.05	0	0	0.26	0.89	3.71	0.01	27.6	4.34	47.52	0.53	11.42	0	0	18	-56.17	0.35	-5.01	24.89	143.13	811.48	566.93	968.93	724.37	812.13	616.9	954.85	606.06
61.661	0	9.22	0.62	19.59	0.76	0.13	2	0.07	12.65	4.17	60.82	95.54	-36.12	98.21	0.04	0.04	85.02	0	5.31	11.11	41.26	86.39	0	0	0.23	0.86	4.99	0.01	28.6	4.17	46.46	1.24	12.65	0	0	18	-50.81	1.96	-4.47	26.98	142.55	815.25	560.86	972.05	717.66	816.37	606.82	958.81	601.48
61.694	0	7.5	0.52	9.12	0.81	0.19	2.03	0.07	15.02	4.09	81.77	95.04	-30.32	97.98	0.04	0.05	84.97	0	7.07	8.96	36.38	73.96	0	0	0.22	0.78	6.63	0.01	30.33	4.09	45.1	0.93	15.02	0	0	18	-55.28	2.59	-5.34	26.82	145.01	817.42	554.49	976.93	714	817.64	603.35	962.44	595.72
61.728	0	6.45	0.41	5.6	0.76	0.29	1.83	0.06	18.02	3.65	87.1	94.19	-25.63	97.17	0.03	0.06	84.31	0	8.23	10.06	35.65	64.87	0	0	0.23	0.78	7.42	0.01	32.29	3.65	43.68	0.62	18.02	0	0	18	-58.9	4.32	-6.38	26.04	140.54	824.36	555.42	979.94	710.02	824.36	598.8	964.84	594.9
61.761	0	6.63	0.38	2.53	0.85	0.29	1.94	0.07	18.66	4.07	86.74	92.15	-20.62	97.75	0.03	0.05	83.12	0.01	7.52	11.63	27.11	56.98	0	0	0.21	0.56	7.45	0.01	32.84	4.07	40.87	0.42	18.66	0	0	18	-56	3.14	-1.17	26.53	138.29	834.83	558.61	986.95	710.73	839.42	597.43	977.7	596.24
61.795	0	6.08	0.25	1.34	0.83	0.48	1.74	0.07	23.62	5.41	87.84	88.06	-11.68	98.35	0.03	0.08	82	0.01	6.35	11.86	20.24	52.52	0	0	0.2	0.38	7.89	0.01	35.34	5.41	36.21	1.42	23.62	0	0	18	-55.41	1.55	1.33	26.83	145.95	841.59	556.1	1002.13	716.64	849.22	600.04	995.16	599.7
61.828	0	5.81	0.19	1.82	0.73	0.59	1.35	0.07	25.9	6.31	88.39	86.21	-6.83	97.67	0.04	0.11	77.92	0.01	5.63	12.06	19.74	58.77	0	0	0.22	0.28	7.29	0.02	38.22	6.31	35.16	1.5	25.9	0	0	18	-55.44	3.32	2.25	26.25	147.89	851.1	557.64	1013.78	720.32	859.94	600.11	1007.78	603.87
61.861	0	6.62	0.19	2.37	0.71	0.54	1.25	0.08	25.39	7.33	86.75	84.62	-5.81	95.76	0.04	0.13	75.59	0.02	5.05	14.4	18.57	64.52	0	0	0.22	0.27	6.26	0.01	38.97	7.33	35.52	0.43	25.39	0	0	18	-55.32	6.42	-0.34	26.56	143.43	863.28	560.57	1021.05	718.34	869.04	601.3	1012.44	604.39
61.895	0	4.16	0.12	1.46	0.56	0.82	0.83	0.08	29.49	8.95	91.67	79.48	0	98.56	0.04	0.16	68.38	0.03	4.22	11.37	15.7	58.39	0	0	0.21	0.18	4.79	0.02	41.81	8.95	34.07	0.69	29.49	0	0	18	-57.83	0.88	-0.46	26.69	142.97	877.57	564.6	1034.84	721.86	883.09	606	1025.98	610.53
61.928	0	4.55	0.12	2.32	0.56	0.73	0.78	0.09	28.54	10.1	90.91	80.54	0	98.06	0.05	0.19	67.28	0.04	4.25	11.89	18.1	63.48	0	0	0.23	0.18	4.04	0.02	43.73	10.1	34.17	0.94	28.54	0	0	18	-55.15	-2.39	2.68	27.62	152.69	887.55	560.41	1055.5	728.37	897.07	606.59	1049.66	612.15
61.961	0	4.21	0.1	2.12	0.5	0.94	0.62	0.09	30.2	11.94	91.58	80.37	0	93.74	0.06	0.19	63.82	0.04	5.41	15.1	19.65	58.96	0	0	0.24	0.15	3.84	0.01	47.06	11.94	33.03	0.68	30.2	0	0	18	-52.71	8.47	-1.76	26.71	151.7	899.13	560.39	1066	727.26	903.58	605.05	1055.26	606.72
61.995	0	3.31	0.09	1.5	0.48	0.84	0.5	0.1	29.01	14.13	93.37	78.29	0	96	0.09	0.18	58.12	0.04	5.69	15.1	20.19	47.91	0	0	0.21	0.14	3.23	0.02	51.17	14.13	29.2	0.52	29.01	0	0	18	-52.28	6.11	-0.16	27.71	147.95	914.13	557.73	1076.87	720.47	920.28	599.13	1068.19	602.48
62.028	0	2.56	0.1	1.4	0.44	0.79	0.48	0.11	27.9	15.85	94.88	71.58	0	98.33	0.11	0.27	56.31	0.04	6.73	10.93	20.63	47.1	0	0	0.21	0.15	2.84	0.02	48.52	15.85	26.54	0.54	27.9	0	0	18	-51.37	1.63	4.36	28.37	152.82	929.07	553.35	1097.17	721.45	940.66	596.73	1093.39	601.86
62.061	0	2.43	0.11	0.81	0.46	0.77	0.54	0.11	26.67	17.13	95.14	66.78	0	97.77	0.1	0.24	56.07	0.03	8.71	10.86	16.47	40.95	0	0	0.22	0.21	2.19	0.03	45.95	17.13	24.28	0.15	26.67	0	0	18	-54.13	3.1	2.2	27.14	146.35	945.06	555.16	1106.04	716.14	953.74	595.91	1100.03	600.01
62.095	0	2.89	0.13	1.37	0.48	0.57	0.55	0.16	23.76	24.76	94.21	65.97	0	97.28	0.08	0.15	54.6	0.01	9.2	11.92	18.1	47.48	0	0	0.24	0.22	1.76	0.03	46.97	24.76	20.03	0.2	23.76	0	0	18	-47.82	-4.12	3.59	27.49	130.27	963.74	562.49	1107.04	705.79	972.73	592.55	1102.95	596.08
62.128
62.162
62.195
62.228
62.262
62.295
62.328
62.362
62.395
62.429
62.462
62.495
62.529
62.562
62.595
62.629
62.662
62.695
62.729
62.762
62.796
62.829
62.862
62.896
62.929
62.962
62.996
63.029
63.062
63.096
63.129
63.163
63.196
63.229
63.263
63.296
63.329
63.363
63.396
63.43
63.463
63.496
63.53
63.563
63.596
63.63
63.663
63.696
63.73
63.763
63.797
63.83
63.863
63.897
63.93
63.963
63.997
64.03
64.063
64.097	0	0.01	0.01	0.01	1.68	0.49	0.01	3.41	5.06	0.04	93.18	70.5	20.43	98.69	0.04	99.12	0.1	0.59	7.9	0	0.05	0	0	0	1.13	0	2.08	5.06	0.41	0.01	1.11	0	23.04	15.28	0	12	-9.83	0.4	-3.81	55.91	115.1	812.46	424.26	988.85	610.58	838.97	466.47	953.69	457.09
64.13	0	0.01	0	0.01	1.12	1.79	0.01	3.33	3.92	0.05	93.34	67.76	33.14	98.25	0.05	98.66	0.12	0.46	8.54	0	0.05	0	0	0	0.49	0	0.64	3.92	0.66	0.01	0.09	0	34.44	1.27	0	12	-13.14	1.85	-2.5	56.58	119.56	808.71	421.08	985.64	606.88	834.28	462.19	953.56	453.97
64.164	0	0.01	0	0.01	1.38	0.74	0.01	3.17	9.41	0.04	93.65	75.07	23.47	98.59	0.04	97.64	0.13	0.28	7.57	0	0.06	0	0	0.02	1.09	0	1.12	9.41	0.37	0.01	0.15	0	26.93	0.3	0	12	-10.64	0.76	-2.15	56.99	118.86	804.7	416.26	983.54	604.87	831.88	457.99	950.49	450.34
64.197	0	0.01	0	0.01	1.16	1.32	0.01	2.97	20.66	0.05	94.05	86.78	26.15	98.56	0.05	96.09	0.15	0.22	10.07	0	0.09	0	0	0.03	1.83	0	2.4	20.66	0.16	0.01	0.25	0	30.89	1.7	0	12	-13.91	-0.85	-2.43	57.2	117.69	802.98	413.4	982.72	602.19	830.98	455.13	948.34	446.35
64.23	0	0.03	0	0.01	1.33	0.71	0.01	2.66	24.68	0.05	94.67	97.94	13.96	98.49	0.05	93.39	0.13	0.2	11.25	0	0.12	0	0	0.03	3.33	0	4.23	48.01	0.1	0	0.45	0	24.68	4.53	0	12	-13.02	-1.12	-1.65	57.86	118.09	801.12	409.93	982.56	600.61	830.44	451.93	948.25	443.89
64.264	0	0.05	0.01	0.01	1.46	0.48	0.02	2.55	20.85	0.05	94.89	99.79	3.54	98.13	0.05	92.35	0.15	0.19	11.74	0	0.21	0	0	0.04	4.54	0	4.26	77.56	0.07	0.01	0.35	0	20.85	4.58	0	12	-12.02	-2.19	-1.22	58.6	119.4	800.23	406.31	984.66	599.92	830.77	449.99	949.82	440.87
64.297	0	0.06	0.01	0.02	1.43	0.57	0.02	2.47	20.33	0.1	95.07	99.91	1.73	98.34	0.05	91.5	0.12	0.2	16	0	0.28	0	0	0.1	7.8	0	4.14	88.64	0.06	0.01	0.46	0	20.33	3.18	0	12	-9.24	-1.59	-3.84	58.79	118.16	807.33	402.54	988.95	593.85	834.95	448.4	952.35	435.06
64.33	0	0.06	0	0.02	1.41	0.67	0.02	2.52	20.98	0.25	94.97	99.91	2.1	98.63	0.05	91.99	0.1	0.17	17.41	0.01	0.47	0	0	0.25	11.48	0	3.65	88.71	0.05	0.01	0.42	0	20.98	0.02	0	12	-7.78	-0.61	-1.57	59.54	124.31	806.33	399.04	995.02	597.36	836.26	446.33	960.02	434.63
64.364	0	0.07	0	0.03	1.14	1.44	0.03	2.12	25.69	0.41	95.76	99.92	4.53	98.5	0.05	87.79	0.1	0.17	25.69	0.01	0.92	0.01	0	0.41	23.9	0	5.09	93.95	0.04	0.01	0.47	0	23.73	0	0	12	-6.55	1.08	-3.89	58.99	124.16	817.61	399.73	1007.16	599.32	846.11	449.42	969.26	433.67
64.397	0	0.08	0	0.05	0.99	4.32	0.04	1.99	38.73	0.6	91.35	99.93	8.05	98.44	0.04	86.2	0.08	0.16	38.73	0.01	1.43	0.01	0	0.6	46.82	0	8.39	96.85	0.03	0.01	0.45	0	27.24	0.46	0	12	-6.9	1.26	-1.95	59.1	125.13	824.15	399.36	1015.17	599.97	854.59	448.51	978.97	434.78
64.431	0	0.08	0	0.08	0.96	10.47	0.06	1.99	53.06	0.84	79.06	99.94	11.19	98.22	0.04	86.31	0.07	0.15	53.06	0.02	2.1	0.01	0	0.84	62.94	0	9.62	99.09	0.02	0.01	0.53	0	28.49	0.41	0	12	-6.18	1.95	-3.65	59.1	125.66	838.08	400.79	1028.79	601.79	866.53	450.34	991.31	435.43
64.464	0	0.1	0	0.14	0.93	9.33	0.08	1.97	50.3	1.28	81.34	99.94	6.91	98.01	0.04	86.01	0.07	0.14	50.3	0.03	2.07	0.01	0	1.28	78.15	0	8.51	99.23	0.02	0.01	0.6	0	28.74	0	0	12	-4.16	2.51	-3.56	59.41	126.52	850.4	401.81	1041.61	603.66	878.75	452.07	1004.37	437.02
64.497	0	0.1	0	0.18	0.98	7.06	0.1	2.1	45.86	1.77	85.88	99.95	2.67	97.65	0.04	87.57	0.07	0.13	45.86	0.06	1.77	0.01	0	1.79	86.7	0	6.79	99.34	0.01	0.01	0.63	0	28.27	0	0	12	-7.09	3.36	-4	59.33	127.93	866.77	402.73	1057.38	603.42	893.61	451.89	1020.69	437.14
64.531	0	0.12	0	0.23	0.95	2.92	0.11	1.87	33.93	1.09	94.15	99.93	0	96.79	0.04	84.81	0.06	0.14	33.93	0.08	1.09	0	0	2.48	91.84	0	5.42	99.26	0.01	0.01	0.65	0	26.04	0	0	12	-9.24	4.96	-3.72	59.46	128.2	884.67	396.49	1075.14	596.58	911.53	444.48	1039	430.75
64.564	0	0.12	0	0.23	0.76	4.8	0.13	1.57	38.6	1.17	90.4	99.9	0	98.16	0.05	80.45	0.06	0.12	38.6	0.12	1.17	0.01	0	3.89	94.11	0	5.02	99.43	0.01	0	0.59	0	28.28	0	0	12	-9.71	2.11	-3.84	59.45	128.92	903.37	388.38	1093.54	588.05	929.55	436.43	1057.71	422.43
64.597	0	0.14	0	0.23	0.54	8.73	0.18	1.07	46.31	0.79	82.53	99.8	1.88	98.45	0.06	71.08	0.05	0.13	46.31	0.13	0.79	0	0	5.87	96.24	0	6.86	99.52	0.01	0	0.58	0	30.11	0.58	0	12	-8.58	1.24	-5.09	59.37	131.72	920.62	379.03	1110.61	578.76	943.97	427.88	1074.84	412.83
64.631	0	0.15	0	0.22	0.45	16.73	0.43	0.9	57.8	0.63	66.55	99.72	3.43	98.4	0.06	66.95	0.04	0.11	57.8	0.14	0.63	0	0	19.11	96.38	0	5.72	99.53	0	0	0.62	0	30.92	1.48	0	12	-8.43	1.41	-4.74	59.18	130.2	935.65	369.27	1125.75	569.35	960.15	417.29	1089.65	403.85
64.664	0	0.15	0	0.22	0.43	24.98	0.56	0.84	67.92	0.72	50.04	99.74	6.35	98.62	0.06	65.33	0.03	0.17	67.92	0.17	0.72	0.01	0	21.76	95.87	0	3.99	99.33	0	0.01	0.51	0	30.31	0	0	12	-7.09	0.66	-4.86	59.32	126.1	948.72	359.7	1139.4	561.31	975.68	408.3	1100.96	394.02
64.697	0	0.18	0.01	0.22	0.29	11.74	0.82	0.53	52.11	0.79	76.52	99.09	0	97.56	0.09	54.04	0.03	0.16	52.11	0.21	0.79	0.02	0	28.42	95.05	0	2.81	97.72	0	0.01	0.44	0.01	30.12	0	0	12	-8.13	-3.57	-2.92	60.25	123.36	951.41	349.56	1147.64	556.71	984.35	398.89	1106.98	385.4
64.731	0	0.16	0.01	0.22	0.3	2.43	1.5	0.51	27.87	2.08	95.14	98.45	0	94.33	0.1	53.3	0.03	0.25	26.98	0.21	2.08	0.14	0	44.58	91.7	0	1.74	86	0	0.01	0.28	0	27.87	0	0	12	0.09	-7.94	-5.82	61.96	114.19	963.83	345.09	1160.75	556.1	999.62	398.11	1112.54	381.12
64.764	0	0.1	0.01	0.32	0.29	1	1.23	0.53	26.18	7.94	97.54	98.23	-1.99	78.14	0.14	53.93	0.03	0.32	14.34	0.3	7.94	1.77	0	44.93	89.36	0	1.37	59.4	0.01	0.02	0.26	0	26.18	0	0	12	-6.24	-15.63	-5.84	62.24	105.89	968.4	341.99	1163.56	550.75	1007.5	391.44	1112.35	376.68
64.798	0	0.1	0.01	12.67	0.19	0.61	1.82	0.61	25.27	41.79	74.66	98.72	-26.96	39.77	0.24	56.81	0.03	0.5	7.46	0.4	41.79	42.79	0	64.08	90.6	0	1.32	52.2	0.01	0.03	0.22	0.01	25.27	0	0	12	-3.71	-24.08	-6.35	62.42	99.44	979.47	343.04	1169.51	547.4	1018.45	389.07	1117.43	379.59
64.831	0	0.13	0.01	29.09	0.28	0.47	1.81	0.88	22.23	42.18	45.91	99.22	-30.97	33.23	0.45	65.29	0.04	0.97	8.83	0.47	42.18	62.73	0	65.16	88.34	0.01	1.06	56.85	0.01	0.04	0.22	0	22.23	0	0	12	-4.52	-25.49	-2.19	63.45	91.58	988.03	342.98	1171.14	540.51	1031.1	385.83	1122.37	378.23
64.864	0	0.19	0.01	67.56	0.3	0.37	1.47	1.05	19.38	52.85	7.44	99.09	-40.02	12.93	0.92	68.72	0.06	1.2	10.14	0.72	52.85	86.35	0	64.94	83.03	0.02	0.54	68.48	0.02	0.05	0.22	0.02	19.38	0	0	12	-6.54	-31.54	-2.56	63.17	79.11	988.43	343.11	1169.14	539.01	1036.36	381.97	1115.37	377.95
64.898	0	0.26	0.01	68.79	0.46	0.19	2.82	1.25	13.84	46.39	6.21	99.12	-45.99	21.13	2.69	70.96	0.08	1.41	9.31	1.04	46.39	92.07	0	71.93	81.18	0.06	0.41	67.61	0.04	0.1	0.19	0.02	13.84	0	0	12	-7.88	-28.59	-6.06	63.21	79.13	992.93	342.23	1174.55	536.79	1038.93	381.24	1118.02	378.48
64.931	0	0.32	0.02	64.8	0.5	0.15	5.85	1.1	11.96	38.4	10.2	98.81	-46.44	12.8	7.65	63.31	0.11	1.04	9.08	1.41	38.4	94.29	0	74.68	85.01	0.08	0.51	62.71	0.05	0.14	0.2	0.02	11.96	0	0	12	-4.77	-31.6	-5.91	63.19	77.64	990.98	342.02	1171.89	536.65	1037.4	381.49	1115	379
64.964	0	0.23	0.01	66.15	1.04	0.12	8.92	2.66	18.3	41.19	8.85	99.49	-52.6	22.75	18.3	73.53	0.15	1.51	8.62	1.83	41.19	94.78	0	77.1	85.35	0.26	0.6	59.22	0.07	0.24	0.15	0.02	10.15	0	0	12	-8.18	-28.11	-2.18	63.39	81.56	991.83	342.43	1168.36	533	1036.74	380.04	1118.22	376.38
64.998	0	0.21	0.02	47.79	2.33	0.11	20.89	5.24	33.37	28.86	27.21	99.66	-51.11	12.2	33.37	75.19	0.17	1.38	9.86	2.38	28.86	93.47	0	77.13	88.73	0.53	0.81	52.46	0.17	0.6	0.1	0.01	8.37	0	0	12	-7.75	-31.87	-2.8	62.82	85.44	991.04	343.07	1164.4	529.81	1031.78	381.98	1116.98	375.61
65.031	0	0.16	0.01	28.58	4.35	0.1	29.12	9.45	43.12	21.61	45.88	99.71	-49.13	13.1	43.12	79.95	0.15	1.83	9.53	2.06	21.61	88.84	0	77.04	85.95	0.61	0.7	47.67	0.19	0.86	0.08	0	7.72	0	0	12	-9.62	-31.46	-3.9	62.26	90.48	988.93	342.37	1161.62	527.12	1025.88	383.05	1115.84	373.38
65.064	0	0.09	0.01	13.22	4.97	0.08	21.51	10.11	38.95	16.89	56.97	99.58	-37.94	40.43	38.95	84.78	0.16	2.09	8.32	1.84	16.89	79.83	0	76.66	74.45	0.73	0.52	17.84	0.35	1.76	0.05	0	6.87	0	0	12	-14.31	-23.94	-8.01	61.43	96.99	985.24	342.88	1159.3	526.18	1016.4	384.94	1112.67	373.06
65.098	0	0.08	0.02	2.92	5.79	0.06	14.84	10.83	32.91	7.23	70.31	99.56	-32.11	70.67	32.91	87.83	0.18	1.97	6.98	1.29	7.23	53.77	0	70.22	72.85	3.8	0.41	12.27	1.03	6.68	0.05	0	4.07	1.54	0	6	-15.49	-17.6	-10.09	61.21	105.38	981.65	344.5	1156.74	527.38	1007.53	390.44	1111.38	372.56
65.131	0	0.08	0.02	0.81	5.13	0.06	14.35	8.42	21.64	3.99	71.29	99.87	-35.7	91.53	21.64	92.85	0.14	2.51	9.61	0.6	3.99	20.54	0	75.46	82.98	3.07	0.55	31.89	0.81	5.73	0.05	0	3.83	3.44	0	6	-13.05	-10.1	-7.61	60.44	122.05	970.38	348.87	1149.44	533.33	990.76	395.2	1112.09	381.94
65.165	0	0.15	0.02	0.35	4.81	0.15	11.91	8.09	26.46	6.25	76.17	99.91	-37.07	98.03	13.31	95.49	0.16	3.59	26.46	0.4	1.2	1.34	0	73.91	85.51	6.25	0.53	81.45	1.15	9.28	0.07	0	3.08	4.62	0	6	-14.54	-2.46	-4.62	59.09	131.53	955.09	354.8	1137.66	543.24	974.99	399.53	1106.1	389.11
65.198	0	0.2	0.03	0.41	4.37	0.52	14.55	7.19	46.8	4.75	70.91	99.96	-30.92	98.17	9.1	96.75	0.13	4.08	46.8	0.35	0.98	0.33	0	76.97	90.74	4.75	0.64	93.9	1.07	8.7	0.1	0	3.81	8.38	0	6	-11.9	2.1	-2.98	58.82	136.28	935.21	351.28	1123.4	547.79	957.16	396.86	1093.04	386.47
65.231	0	0.22	0.03	0.47	3.62	2.77	18.23	5.45	74.39	2.54	63.54	99.97	-18.74	98.52	5.71	96.16	0.11	3.51	74.39	0.28	0.62	0.03	0	78.63	95.24	2.54	0.63	99.07	0.74	6.14	0.13	0	5	7.92	0	6	-11.46	1.02	-2.82	59.05	138.96	913.07	345.13	1104.71	545.23	935.53	392.39	1073.98	380.53
65.265	0	0.22	0.03	0.49	3.2	6.21	24.14	4.75	86.11	1.58	51.72	99.97	-13.84	98.02	3.62	96.44	0.08	3.3	86.11	0.25	0.53	0.01	0	85.1	97.74	1.58	0.59	99.37	0.43	4.69	0.2	0	6.61	8.41	0	6	-12.86	2.49	-4.83	58.51	140.53	894.67	344.66	1089.69	547.41	915.98	393.99	1055.73	379.16
65.298	0	0.21	0.04	0.49	2.82	8.16	26.48	4.1	88.26	0.84	48.52	99.97	-12.27	97.65	2.96	95.57	0.06	2.56	88.26	0.16	0.48	0.01	0	87.73	99.33	0.84	0.94	99.85	0.29	3.27	0.29	0	8.16	13.92	0	6	-8.8	3.36	-5.56	58.56	141.34	877.42	341.52	1073.89	546.85	898.52	394.34	1038.53	374.99
65.331	0	0.19	0.15	0.46	2.57	9.24	26.59	3.86	86.28	0.43	48.41	99.97	-11.27	96.31	3.19	95.26	0.04	1.88	86.28	0.17	0.43	0.01	0	89.12	99.85	0.33	1.61	99.93	0.2	2.49	0.41	0	10.38	27.56	0	6	-9.12	5.69	-4.9	58.16	141.24	859.36	342.55	1058.16	550.44	882.33	394.77	1022.45	377.05
65.365	0	0.18	0.2	0.42	2.27	9.82	27.9	3.5	81.96	0.35	47.1	99.97	-11.2	95.72	3.07	94.07	0.02	1.8	81.96	0.14	0.35	0.02	0	92.61	99.95	0.07	2.71	99.96	0.07	1.49	0.63	0	13.18	31.55	0	6	-9.83	6.47	-6.3	57.95	141.22	847.32	343.48	1047.5	552.47	869.54	396.44	1009.49	377.5
65.398	0	0.18	0.27	0.41	2.14	7.27	28.53	3.24	74.8	0.28	46.47	99.97	-14.27	95.44	3.49	92.45	0.01	1.56	74.8	0.18	0.28	0.03	0	94.09	99.96	0.04	3.75	99.98	0.05	1.01	0.76	0	13.87	34.73	0	6	-8.1	6.79	-6.47	58.06	141.99	836.74	344.3	1038.76	555.45	859.25	398.15	999.99	379.33
65.432	0	0.15	0.2	0.35	1.69	4.79	23.35	2.83	57.14	0.22	53.31	99.96	-16.94	95.12	2.76	90.75	0.01	1.15	57.14	0.15	0.22	0.06	0	95.51	99.98	0.01	5.44	99.96	0.02	0.44	1.09	0	18.86	34.99	0	6	-7.21	7.15	-6.94	58.18	142.8	826.92	346.46	1029.76	558.86	849.06	401.82	990.26	380.51
65.465	0	0.14	0.07	0.32	1.44	7.02	22.14	2.61	58.48	0.2	55.72	99.96	-13.02	95.51	1.77	90.17	0	1	58.48	0.09	0.2	0.04	0	96.46	99.98	0	4.86	99.94	0.01	0.22	1.43	0	21.81	26.46	0	6	-8.07	6.72	-6.84	58.21	142.39	816.99	348.06	1021.26	561.65	840.05	402.8	981.07	383.1
65.498	0	0.14	0.04	0.31	1.46	5.64	19.72	2.77	52.57	0.22	60.55	99.96	-14.58	94.76	1.1	92.17	0	1.17	52.57	0.06	0.22	0.06	0	96.6	99.98	0	4.44	99.85	0.01	0.17	1.55	0	22.71	22.76	0	6	-6.9	7.53	-7.54	58.32	142.47	808.93	349.13	1015.52	565.15	832.4	405.23	973.38	384.66
65.532	0	0.11	0.01	0.27	1.28	7.97	17.23	2.82	48.57	0.32	65.55	99.97	-10.75	94.98	0.73	92.79	0	1.45	48.57	0.03	0.32	0.05	0	98.12	99.98	0	6.43	99.81	0	0.04	3.4	0	28.07	16.6	0	6	-5.19	7.3	-7.19	58.44	142.23	802.93	350.63	1010.93	568.96	827.55	406.8	968.44	387.33
65.565	0	0.1	0	0.22	1.04	12.86	14.57	2.73	46.47	0.46	70.86	99.96	-5.14	95.81	0.42	92.2	0	1.63	46.47	0.02	0.46	0.03	0	98.55	99.98	0	7.33	99.75	0	0.02	7.27	0	33.91	10.52	0	6	-4.99	6.35	-6.99	58.67	141.94	797.06	351.58	1006.61	572.15	822.82	407.86	963.43	388.51
65.598	0	0.1	0	0.23	1.09	8.78	14.01	2.7	40.12	0.66	71.98	99.96	-8.79	94.07	0.23	91.56	0	2.15	40.12	0.01	0.66	0.02	0	98.53	99.97	0	10.39	99.8	0	0.01	8.79	0	33.3	7.71	0	6	-4.08	8.18	-6.49	58.7	139.36	793.71	354.35	1001.17	573.66	820.39	409.6	958.51	391.01
65.632	0	0.08	0	0.18	0.82	15.53	11.01	2.53	41.27	0.85	68.95	99.96	-1.8	95.4	0.15	89.95	0	2.25	35.84	0.01	0.85	0.01	0	98.79	99.96	0	12.95	99.88	0	0.01	16.81	0	41.27	5.6	0	6	-6.21	6.84	-7.19	59.03	137.51	791.43	356.32	997.59	573.23	818.03	412.68	953.76	390.59
65.665	0	0.09	0	0.19	0.87	11.05	11.86	2.39	38.91	0.71	76.29	99.95	-5.44	95.33	0.1	88.11	0	2.73	33.59	0.01	0.71	0.01	0	98.71	99.95	0	14.02	99.88	0	0.01	18.61	0	38.91	5.62	0	6	-1.95	6.92	-7.42	59.17	138.44	792.89	361.09	995.57	575.27	816.99	417.91	953.64	395.77
65.698	0	0.09	0	0.18	0.84	25.91	12.81	2.4	47.32	0.9	49.09	99.95	0	96.19	0.09	87.17	0	3.82	47.32	0.01	0.9	0.02	0	99.01	99.95	0	16.54	99.92	0	0	22.82	0	41.21	4.03	0	6	-1.57	5.86	-6.02	59.27	134.21	793.78	365.35	995.98	579.18	821.36	421.43	953.99	400.88
65.732	0	0.1	0	0.19	0.94	31.7	15.18	2.35	56.67	0.95	43.3	99.94	0	94.14	0.09	85.58	0	4.83	56.67	0.01	0.95	0.04	0	99.09	99.92	0	20.63	99.89	0	0	24	0	39	5.23	0	6	0.44	8.12	-6.13	59.5	131.42	801.45	373.65	1003.52	586.88	830.74	432.1	960	408.34
65.765	0	0.1	0	0.17	0.83	59.91	16.63	1.97	71.25	1.18	15.09	99.91	0	94.25	0.11	80.87	0	5.23	71.25	0.01	1.18	0.04	0	98.91	99.9	0	29.54	99.85	0	0	21.42	0	42.07	5.96	0	6	0.15	8.02	-4.42	59.85	130.22	809.72	381.44	1009.66	592.3	840.08	437.98	968.61	417.05
[truncated: 54,340 more rows]
[truncated: 4 more columns]
