# Supplementary material for: Exploring emotion recognition in patients with mild cognitive impairment and Alzheimer’s dementia undergoing a rehabilitation program
Source: PLoS One. 2025 Apr 24;20(4):e0322213. doi: 10.1371/journal.pone.0322213 (PMC12021228; doi:10.1371/journal.pone.0322213)
Supplement: S2 Data — (ZIP) [file pone.0322213.s004.zip › raw data11-20/No18 Dual tasks.csv]

time stamp	face id	anger	contempt	disgust	fear	joy	sadness	surprise	sentimentality	confusion	neutral	engagement	valence	attention	inner brow raise	brow raise	brow furrow	eye widen	cheek raise	lid tighten	nose wrinkle	upper lip raise	dimpler	lip corner depressor	chin raise	lip pucker	lip stretch	lip press	mouth open	jaw drop	lip suck	eye closure	smile	smirk	blink	blink rate	pitch	yaw	roll	brightness	interocular distance	topleft_x	topleft_y	bottomright_x	bottomright_y	outer_right_eye_X	outer_right_eye_Y	outer_left_eye_X	outer_left_eye_Y
0.066
0.1
0.133
0.166
0.2
0.233
0.266
0.3
0.333
0.366
0.4
0.433
0.467
0.5
0.533
0.567
0.6
0.633
0.667
0.7
0.734
0.767
0.8
0.834
0.867
0.9
0.934
0.967
1
1.034
1.067
1.101
1.134
1.167
1.201
1.234
1.267
1.301
1.334
1.367
1.401
1.434
1.468
1.501
1.534
1.568	0	0.16	0.16	0.06	0.12	0.03	0.2	0.06	2.57	0.15	99.61	0.6	0	0	0.01	0.07	0.19	0.09	1.09	0.01	0.55	0.07	0	0.15	27.42	0.88	0.2	4.53	0.01	0.07	0.18	0.01	2.57	0	0		6.24	71.74	9.08	62.34	37.81	991.93	106.6	1205.13	338.1	1089.38	162.32	1124.84	149.22
1.601	0	0.17	0.17	0.08	0.12	0.03	0.23	0.06	1.67	0.5	99.54	0.97	0	40.1	0.12	0.04	0.15	0.35	0.99	0.01	0.99	0.12	0	0.5	34.25	1.1	0.18	4.23	0	0.03	0.63	0	1.67	0	0		-4.77	24.01	-5.59	62.6	105.83	999.79	112.77	1199.89	321.16	1043.52	170.64	1145.59	142.69
1.634	0	0.16	0.17	0.07	0.12	0.03	0.25	0.06	1.67	1.49	99.5	0.82	0	59.93	0.48	0.03	0.19	0.2	1.32	0.06	1.49	0.14	0	2.56	31.36	2.51	0.08	3.03	0.01	0.02	0.52	0.01	1.67	0	0		-10.9	19.99	-2.14	63.66	108.22	1008.17	116.55	1193.67	309.66	1045.06	164.37	1151.95	147.47
1.668	0	0.14	0.17	0.04	0.12	0.03	0.17	0.06	1.65	1.65	99.65	0.33	0	3.61	0.46	0.04	0.12	0.3	1.28	0.05	1.65	0.25	0	1.8	14.41	7.98	0.03	0.88	0.03	0.01	0.46	0	1.65	0	0		1.1	38.42	0.94	65.52	85.13	1016.04	109.93	1193.84	297.39	1063.81	157.89	1147.41	141.81
1.701	0	0.13	0.18	0.03	0.12	0.03	0.15	0.06	1.12	1.41	99.65	0.33	0	4.22	0.67	0.06	0.08	0.21	0.84	0.03	1.41	0.36	0	1.58	6.92	16.07	0.02	0.21	0.08	0.02	0.46	0	1.12	0	0		1.53	37.62	-1.93	67.85	83.39	1018.94	102.47	1197.28	290.95	1065.84	151.6	1147.09	132.79
1.735	0	0.13	0.18	0.03	0.13	0.03	0.15	0.06	0.66	0.57	99.63	0.33	0	2.4	0.57	0.07	0.05	0.15	0.36	0.01	0.51	0.32	0	1.28	4.07	17.05	0.01	0.01	0.14	0.02	0.77	0	0.66	0	0		-1.96	40.54	-8.05	68.09	76.29	1023.59	91.63	1196.2	272.8	1067.43	139.74	1140.24	116.94
1.768	0	0.13	0.18	0.03	0.13	0.03	0.15	0.06	0.56	0.66	99.63	0.33	0	2.56	0.52	0.08	0.04	0.08	0.35	0.01	0.66	0.5	0	1.41	3.28	12.58	0.01	0.03	0.18	0.02	0.86	0	0.56	0	0		-1.47	40.19	-5.03	69.03	74.57	1031.28	78.81	1201.04	255.07	1077.58	128.54	1147.5	102.64
1.801
1.835
1.868
1.901
1.935
1.968
2.001
2.035
2.068	0	0.12	0.18	0.03	0.18	0.03	0.22	0.09	2.99	8.41	99.55	0.33	0	73.85	10.28	0.04	0.06	0.15	4.06	0.7	0.27	3.6	0	1.27	1.32	8.41	0.12	2.99	0.2	0.03	0.45	0	0.71	0	0		-4.05	16.81	-0.2	65.54	99.82	1075.93	22.38	1269.32	224.89	1123.06	75.78	1220.78	55.4
2.102	0	0.11	0.18	0.02	0.21	0.03	0.31	0.11	2.66	11.8	99.38	0.33	0	72.89	15.55	0.04	0.04	0.05	3.18	0.75	0.31	3.81	0	2.66	2.22	11.8	0.14	2.63	0.58	0.03	0.28	0.01	0.65	0	0		3.01	17.06	-6.53	67.53	98.03	1082.17	23.75	1267.99	219.36	1122.51	80.61	1216.63	53.22
2.135	0	0.1	0.18	0.02	0.3	0.03	0.5	0.16	3.95	11.31	98.99	0.67	0	39.33	26.07	0.03	0.06	0.04	2.32	1.04	0.34	4.67	0	2.53	3.95	11.31	0.13	2.71	0.76	0.03	0.17	0	0.56	0	0		1.53	24.17	-4.77	67.41	93.07	1086.56	25.39	1261.03	210.05	1124.25	74.71	1215.2	54.96
2.168	0	0.11	0.18	0.02	0.24	0.03	0.36	0.12	3.1	8.13	99.28	0.37	0	85.23	18.69	0.02	0.07	0.04	2.01	1.22	0.24	3.02	0	2.85	3.1	8.13	0.1	0.81	0.65	0.03	0.13	0	0.64	0	0		6.08	13.24	-5.99	68.83	99.84	1083.8	25.61	1256.37	206.31	1117.17	81.81	1212.7	52.79
2.202	0	0.09	0.18	0.02	0.31	0.03	0.67	0.17	6.87	2.32	98.65	0.9	0	45.5	27.33	0.01	0.17	0.03	1.25	1.29	0.25	1.72	0	6.87	4.45	2.32	0.06	0.41	0.26	0.03	0.08	0.08	0.61	0	0		16.2	22.9	-7.01	70.28	93.36	1081.43	31.31	1246.48	203.45	1115.34	91.49	1201.6	55.8
2.235	0	0.08	0.19	0.02	0.36	0.03	1.04	0.2	11.26	1.59	97.92	1.67	0	80.25	31.37	0.02	0.25	0.02	0.7	0.89	0.2	0.82	0	11.26	5.66	1.59	0.04	0.29	0.17	0.03	0.1	0.38	0.51	0	0		17.08	14.99	-11.94	69.68	99.59	1077.19	35.82	1237.02	199.41	1104.23	102.29	1191.91	55.08
2.268	0	0.08	0.19	0.02	0.41	0.03	2.27	0.24	22.4	0.96	95.47	5.49	-1.97	85.85	35.51	0.02	0.61	0.02	0.4	0.76	0.16	0.52	0	22.4	5.65	0.96	0.03	0.11	0.12	0.03	0.06	0.02	0.66	0	0		13.31	12.98	-14	67.39	97.48	1066.95	39.72	1223.16	201.15	1090.24	100.69	1178.68	59.69
2.302	0	0.08	0.19	0.02	0.45	0.03	5.33	0.27	36.37	1.23	89.34	17.84	-7.81	90.41	37.95	0.02	1.23	0.02	0.3	0.68	0.23	0.78	0	36.37	6.1	0.91	0.02	0.12	0.08	0.03	0.05	0.05	0.72	0	0		7.39	10.78	-14.94	65.76	108.12	1053.5	43.06	1210.2	202	1070.71	106.74	1168.21	60.01
2.335	0	0.07	0.19	0.02	0.56	0.03	8.65	0.35	39.69	1.15	82.7	32.58	-11.02	91.89	44.6	0.01	1.15	0.01	0.39	0.68	0.29	1.34	0	39.69	8.7	0.95	0.02	0.16	0.08	0.03	0.04	0.02	0.72	0	0		0.39	9.86	-13.88	65.2	104.53	1041.3	48.07	1202.81	212.87	1062.69	107.91	1158.75	66.71
2.368	0	0.07	0.19	0.02	0.58	0.03	12.33	0.37	45.23	1.13	75.34	45.35	-13.74	68.01	45.78	0.01	1.13	0.01	0.73	0.71	0.56	3.76	0	45.23	11.43	0.81	0.01	0.16	0.06	0.04	0.04	0.54	0.76	0	0		4.18	18.23	-12.35	66.94	101.44	1030.65	57.35	1194.49	224.54	1056.36	118.13	1148.86	76.5
2.402	0	0.07	0.19	0.02	0.56	0.03	12.17	0.36	45.18	1.47	75.67	44.44	-13.83	84.47	45.18	0.01	1.03	0.01	1.57	0.68	1.47	4.94	0	45.38	12.34	0.78	0.01	0.36	0.05	0.04	0.03	0.55	0.8	0	0		7.62	13.53	-13.06	64.55	107.43	1022.02	58.07	1187.81	227.69	1044.97	121.97	1142.92	77.83
2.435
2.469
2.502
2.535
2.569
2.602
2.635
2.669
2.702
2.736
2.769
2.802
2.836
2.869
2.902
2.936
2.969
3.002
3.036
3.069	0	0.18	0.16	0.16	0.12	0.08	8.26	0.07	14.15	11.16	83.49	22.33	-13.78	21.51	5.02	0.02	4.15	0.03	14.15	4.21	11.16	7.78	0	63.67	33.54	44.43	0.14	3.63	0.13	0.05	0.1	0	3.6	0	0		-5.36	28.47	-4.13	63.34	86.7	949.83	110.79	1112.37	277.94	986.46	159.63	1069.15	133.56
3.103	0	0.26	0.12	0.56	0.1	0.18	12.62	0.07	20.76	15.1	74.76	45.87	-18.34	15.16	5.03	0.01	1.99	0.02	20.76	8.22	15.1	7.33	0	63.95	70.51	9.6	0.14	15.29	0.04	0.02	0.15	0.01	7.29	0	0		1.52	30.61	-7.65	62.55	91.3	958.16	103.78	1123.69	272.57	993.01	160.37	1076.75	123.97
3.136	0	0.33	0.12	0.76	0.08	0.22	10.55	0.07	24.22	21.61	78.91	53.03	-19.5	43.12	4.03	0.01	2.61	0.01	24.22	15.85	21.61	7.08	0	62.06	70.63	6.85	0.15	18.43	0.02	0.02	0.2	0.12	7.69	0	0		1.15	23.39	-13.76	61.5	102.55	964.12	105.96	1125.97	272.17	985.27	161.76	1081.23	125.57
3.169	0	0.4	0.14	1.01	0.09	0.16	15.35	0.06	22.11	19.97	69.29	68.86	-27.47	63.54	3.76	0.01	3.04	0.01	22.11	12.33	19.97	6.02	0	65.06	81.1	5.92	0.14	26.74	0.01	0.02	0.25	0.31	5.75	0	0		2.58	19.22	-14.32	61.19	111.67	967.05	107.48	1126.2	268.65	982.25	167.74	1085.22	124.54
3.203	0	0.56	0.14	0.77	0.1	0.15	11.32	0.07	21.74	16.38	77.37	70.93	-30.5	63.43	4.08	0	2.73	0	21.74	9.18	16.38	2.69	0	56.53	82.69	3.85	0.16	55.44	0.01	0.02	0.43	0.57	5.22	0	0		10.83	19.25	-13.24	59.86	106.01	974.77	109.25	1133.27	272.5	993.57	169.18	1091.75	129.2
3.236	0	0.75	0.14	0.7	0.11	0.13	11.96	0.06	20.56	12.86	76.08	74.04	-33.92	62.87	3.5	0	2.7	0	20.56	8.09	12.86	1.8	0	56.08	85.81	4.33	0.18	71.7	0.01	0.02	0.49	0.3	4.92	0	0		1.57	19.37	-13.58	59.9	107.6	976.08	113.41	1134.22	273.65	993.8	172.42	1092.94	130.59
3.269	0	0.91	0.15	0.53	0.12	0.09	9.1	0.06	15.6	7.76	81.79	66.1	-34.02	64.03	3.8	0	3.01	0.01	15.6	7.76	7.65	0.96	0	48.45	86.04	2.98	0.18	77.74	0.01	0.02	0.6	0.06	3.91	0	0		7.8	19.12	-11.96	56.6	108.14	988.1	114.28	1135.55	266.46	999.68	167.41	1102.46	133.79
3.303	0	0.88	0.16	0.44	0.13	0.08	5.71	0.07	14.16	7.4	88.58	60.58	-29.67	77.6	4.03	0	3.6	0.01	14.16	7.4	5.31	0.42	0	38.08	84.53	1.89	0.15	73.56	0.01	0.02	0.84	0.14	3.44	0	0		7.67	15.79	-12.04	53.37	102.49	994.23	112.85	1142.16	266.37	1009.42	165.32	1106.72	133.13
3.336	0	0.99	0.17	0.53	0.13	0.08	3.62	0.06	14.36	7.11	92.76	68.72	-28.52	90.61	3.23	0	3.99	0	14.36	7.11	5.68	0.27	0	27.88	88.76	1.14	0.24	77.49	0.01	0.02	1.29	0.04	3.11	0	0		-1.86	10.66	-11.79	55.58	106.13	998.19	116.63	1147.85	268.57	1013.35	171.36	1112.67	133.94
3.369	0	0.79	0.18	0.5	0.14	0.05	2.77	0.06	9.78	5.92	94.46	59.03	-25.47	87.78	3.07	0	4.15	0	9.78	5.92	4.35	0.15	0	22.93	88.1	0.82	0.28	61.84	0.01	0.03	1.97	0.05	2.38	0	0		-2.95	12.14	-10.41	54.74	109.76	1002.96	118.13	1151.15	270.09	1014.88	168.06	1120.32	137.59
3.403	0	0.58	0.18	0.46	0.14	0.05	1.99	0.06	8.62	4.94	96.02	53.1	-19.38	62.87	2.84	0	4.08	0.01	8.62	4.94	3.81	0.15	0	17.44	86.25	0.55	0.32	43.99	0.01	0.03	2.81	0.02	2.26	0	0		-5.01	19.37	-10.96	52.63	107.34	1010.93	119.05	1153.43	264.24	1019.91	164.26	1124.36	139.52
3.436	0	0.44	0.18	0.38	0.13	0.04	1.21	0.06	6.53	4.78	97.58	36.28	-13.39	76.52	2.05	0	4.05	0.01	6.53	4.78	3.98	0.19	0	11.14	79.8	0.46	0.39	28.52	0.01	0.04	3.52	0.1	1.94	0	0		-15.15	16.09	-5.67	54.58	95.21	1011.09	123.67	1158.15	271.58	1034.47	169.83	1125.41	141.64
3.47	0	0.32	0.19	0.29	0.14	0.04	0.83	0.06	3.57	5.65	98.34	20.59	-6.07	77.02	1.53	0	4.11	0	3.57	5.65	2.9	0.16	0	6.92	72.42	0.39	0.37	5.01	0	0.04	3.8	0.04	1.57	0	0		-8.14	15.95	-6.96	55.37	105.47	1026.7	124.96	1172.7	274.73	1041.89	169.23	1144.76	145.99
3.503	0	0.29	0.2	0.21	0.14	0.03	0.71	0.06	2.29	4.95	98.57	11.68	-4.75	89.4	1.67	0	4.73	0	2.29	4.95	2.54	0.11	0	6.39	63.43	0.31	0.33	3.82	0	0.04	4.85	0.25	1.23	0	0		1.45	11.34	-8.07	53.07	108.18	1039.3	123.46	1181.37	270.77	1050.17	169.43	1155.61	145.24
3.536	0	0.27	0.21	0.18	0.14	0.03	0.59	0.06	1.35	4.1	98.82	8.18	-3.54	90.9	1.34	0	4.77	0	1.35	4.1	2.67	0.03	0	4.86	58.46	0.25	0.4	3.15	0	0.04	6.26	0.69	1.08	0.28	0		-4.83	10.5	-8.53	53.61	106.16	1040.53	122.94	1190.44	275.98	1057.14	173.37	1158.76	142.65
3.57	0	0.28	0.22	0.18	0.14	0.03	0.51	0.06	1.06	2.71	98.98	7.52	-3.27	92.7	1.06	0	4.83	0	0.96	3.86	2.58	0.01	0	2.71	57.28	0.14	0.53	5.02	0	0.03	10.88	0.37	0.9	0.65	0		-8.91	9.29	-8.49	54.13	109.23	1047.5	125.6	1196.84	277.9	1061.67	173.86	1167.11	145.35
3.603	0	0.24	0.22	0.1	0.14	0.03	0.36	0.06	1.16	1.96	99.28	2.02	0	88.84	1.16	0	4.68	0	0.79	4.28	2.81	0.01	0	1.96	40.37	0.12	0.27	4.47	0	0.04	10.79	0.61	0.79	0.83	0		-1.25	11.63	-5.35	50.79	105.47	1054.05	122.48	1202.5	276.46	1071.6	167.89	1174.88	146.54
3.636	0	0.22	0.23	0.07	0.14	0.03	0.28	0.06	1.07	1.21	99.44	0.82	0	94.16	1.07	0	5.24	0	0.95	4.23	3.54	0	0	1.21	27.55	0.08	0.21	5.59	0	0.04	13.67	0.73	0.62	0.95	0		-10.27	8.1	-7.02	51.47	110.13	1061.5	124.39	1207.23	272.75	1074.19	170.4	1181.25	144.6
3.67	0	0.21	0.25	0.05	0.14	0.03	0.24	0.06	1.34	1.05	99.51	0.52	0	94.97	1.05	0	5.28	0	1.34	3.97	2.91	0	0	0.47	21.04	0.04	0.19	5.1	0	0.05	19.87	1.28	0.46	1.44	0		-8.47	7.31	-6.8	50.84	104.08	1070.84	125.58	1216.49	275.71	1086.67	169.45	1188.37	147.33
3.703	0	0.2	0.25	0.04	0.15	0.03	0.23	0.06	1.62	1.36	99.5	0.42	0	97.08	1.36	0	5.13	0	1.62	4.27	2.06	0.01	0	0.36	16.25	0.04	0.16	2.61	0	0.05	18.42	1.01	0.47	1.63	0		-10.88	4.48	-5.5	51.41	109.31	1078.41	126.64	1224.57	276.39	1092.49	170.21	1199.7	148.89
3.737	0	0.21	0.27	0.04	0.15	0.03	0.22	0.06	2.48	1.26	99.47	0.56	0	97.13	1.26	0.01	6.21	0	2.48	5.3	1.71	0.01	0	0.13	12.57	0.03	0.11	1.13	0	0.07	21.21	2.39	0.35	1.82	0		-14.64	4.39	-4.48	50.67	113.36	1088.26	125.02	1235.81	275.5	1101.43	167.13	1213.17	148
3.77	0	0.21	0.28	0.03	0.15	0.03	0.21	0.06	2.39	1.06	99.44	0.62	0	98.26	1.06	0.01	6.31	0	2.39	7.06	1.83	0.01	0	0.08	9.08	0.03	0.1	1.02	0.01	0.07	22.67	2.94	0.35	2.36	0		-21.74	1.82	-4.61	51.25	111.32	1095.96	128.79	1242.15	275.6	1109.81	171.59	1218.79	148.93
3.803	0	0.21	0.28	0.03	0.15	0.03	0.19	0.06	2.58	1.02	99.44	0.53	0	98.77	1.02	0.01	5.79	0	2.58	8.35	1.86	0.01	0	0.07	5.05	0.03	0.07	0.65	0.01	0.08	21.02	2.08	0.4	2.53	0		-22.4	-0.08	-7	51.49	115.48	1106.62	132.82	1246.79	274.05	1112.92	173.62	1226.29	151.63
3.837	0	0.22	0.28	0.03	0.14	0.03	0.17	0.06	2.95	1.09	99.44	0.44	0	98.72	1.09	0.01	5.33	0	2.95	10.75	2.69	0.01	0	0.03	2.8	0.03	0.04	0.29	0.01	0.11	18.76	2.54	0.37	2.48	0		-16.64	-0.28	-4.13	49.83	116.85	1107.75	129.07	1249.96	273.79	1116.34	168.41	1232.06	152.19
3.87	0	0.23	0.28	0.03	0.14	0.03	0.17	0.06	3.39	1	99.44	0.34	0	98.2	1	0.01	5.67	0	3.39	12.89	3.93	0.02	0	0.02	2.1	0.04	0.04	0.17	0.02	0.13	14.87	4.11	0.45	2.57	0		-23.12	2	-2.98	49.44	117.66	1110.19	129.44	1252.2	271.45	1119.56	169.96	1235.63	150.68
3.903	0	0.26	0.29	0.03	0.14	0.03	0.17	0.06	3.26	1.07	99.41	0.33	0	95.99	1.07	0.01	6.13	0	3.26	15.65	4.62	0.02	0	0.02	2.36	0.05	0.03	0.16	0.02	0.17	14.03	1.51	0.47	2.83	0		-23.66	6.12	-2.47	49.13	116.94	1113.22	131.14	1252.18	270.62	1121.49	166.72	1237.75	154.13
3.937	0	0.29	0.3	0.03	0.14	0.03	0.17	0.06	3.44	0.98	99.39	0.33	0	98.66	0.98	0.01	6.55	0	3.44	18.4	5.63	0.02	0	0.01	2.8	0.07	0.02	0.18	0.03	0.22	10.89	1.53	0.47	3.06	0		-22.83	0.51	2.23	49.69	113.87	1116.68	133.46	1254.29	271.06	1129.65	166.73	1243.36	160.6
3.97	0	0.3	0.3	0.03	0.14	0.03	0.18	0.06	3.42	0.94	99.4	0.33	0	96.61	0.94	0.01	6.47	0	3.42	19.3	5.2	0.02	0	0.01	3.19	0.09	0.02	0.34	0.03	0.26	8.46	1.03	0.5	3.07	0		-25.76	5.25	1.77	49.21	101.83	1125.49	139.13	1257.4	271.89	1141.2	168.43	1242.95	164.2
4.003	0	0.24	0.31	0.03	0.14	0.03	0.18	0.06	3.06	1.1	99.38	0.33	0	95.08	1.1	0.01	6.07	0	3.06	13.03	3.01	0.02	0	0.01	3.39	0.11	0.02	0.79	0.04	0.35	6.82	4.44	0.6	3.46	0		-21.81	7.19	-2.46	49.54	103.69	1133.63	141.41	1263.38	272.93	1144.01	171.34	1247.57	166
4.037	0	0.23	0.29	0.03	0.14	0.03	0.18	0.06	3.83	1.33	99.43	0.33	0	92.24	1.33	0.01	5.07	0	4.34	12.26	2.14	0.04	0	0.01	3.69	0.14	0.03	0.81	0.07	0.58	3.83	3.3	0.87	3.14	0		-22.54	9.62	-0.25	49.58	105.35	1137	142.89	1263.34	270.78	1146.58	170.18	1251.92	168.61
4.07	0	0.23	0.3	0.03	0.14	0.03	0.18	0.06	4.04	1.4	99.41	0.33	0	98.58	1.4	0.01	4.98	0	4.04	11.61	1.24	0.04	0	0.01	4.26	0.16	0.03	1.19	0.07	0.71	3.12	4.76	0.93	3.57	0		-13.36	0.8	-1.75	49.01	95.51	1141.91	143.89	1271.74	276.87	1157.02	171.89	1252.5	173.7
4.104	0	0.21	0.29	0.03	0.15	0.04	0.19	0.06	5.52	1.7	99.41	0.33	0	93.1	1.7	0.01	5.04	0	5.77	8.99	0.8	0.03	0	0.01	5.52	0.25	0.03	1.51	0.11	1.32	1.85	1.81	1.25	3.71	0		-16.47	8.99	-0.03	48.94	99.92	1142.76	145.3	1270.13	276.01	1155.78	172.59	1255.7	172.86
4.137
4.17
4.204
4.237
4.27
4.304
4.337
4.37
4.404
4.437
4.471
4.504
4.537
4.571
4.604
4.637
4.671
4.704
4.738
4.771
4.804
4.838
4.871
4.904
4.938
4.971
5.004
5.038
5.071
5.105
5.138
5.171
5.205
5.238
5.271
5.305
5.338
5.371
5.405
5.438
5.472
5.505
5.538
5.572
5.605
5.638
5.672
5.705
5.739
5.772
5.805
5.839
5.872
5.905
5.939
5.972
6.005
6.039
6.072
6.106
6.139
6.172
6.206
6.239
6.272
6.306
6.339
6.372
6.406
6.439
6.473
6.506
6.539
6.573
6.606
6.639
6.673
6.706
6.74
6.773
6.806
6.84
6.873
6.906
6.94
6.973
7.006
7.04
7.073
7.107
7.14
7.173
7.207
7.24
7.273
7.307
7.34
7.373
7.407
7.44
7.474
7.507
7.54
7.574
7.607
7.64
7.674
7.707
7.741
7.774
7.807
7.841
7.874
7.907
7.941
7.974
8.007
8.041
8.074
8.108
8.141
8.174
8.208
8.241
8.274
8.308
8.341
8.374
8.408
8.441
8.475
8.508
8.541
8.575
8.608
8.641
8.675
8.708
8.742
8.775
8.808
8.842
8.875
8.908
8.942
8.975
9.008
9.042
9.075	0	0.64	30.08	0.03	0.22	0.19	0.39	0.18	19.74	12.82	44.92	14.88	0	93.01	12.82	10.48	1.74	0.2	19.74	37.68	2.68	0.32	0	10.26	12.3	63.86	1.84	51.89	0.08	4.58	0.1	0.44	8.56	58.98	0		-13.2	9.06	-4.68	68.48	70.87	1170.53	132.44	1304.03	272.57	1198.76	159.73	1269.63	161.17
9.109	0	0.2	0.34	0.02	0.09	0.98	0.14	0.1	24.85	7.15	98.04	3.15	15.32	98.25	7.65	2.06	2.41	0.1	25.86	22.46	3.18	0.07	0	1.16	5.69	7.15	1.49	24.85	0.02	4.28	0.02	0.11	20.19	19.41	0		-21.79	1.86	-3.5	63.25	77.93	1185.02	129.01	1306.48	255.08	1204.12	155.21	1281.92	150.74
9.142	0	0.08	0.03	0.01	0.06	2.78	0.09	0.08	11.91	2.02	94.44	6.03	30.45	98.02	5.32	0.62	2.02	0.03	26.02	8.74	1.61	0.03	0	0.48	2	0.28	1.58	11.91	0.02	2.23	0.02	0.1	29.58	2.13	0		-13.87	-2.5	-5.96	59.75	84.73	1188.64	118.34	1307.67	241.07	1201.96	152.25	1285.21	136.52
9.175	0	0.09	0.03	0.01	0.07	1.65	0.11	0.08	7.64	2.34	96.69	2.92	25.87	98.45	6.27	0.3	2.34	0.01	25.98	10.97	1.96	0.04	0	0.52	1.73	0.16	0.73	7.64	0.03	1.4	0.02	0.3	24.86	0	0		-19.49	-1.24	-2.34	54.98	91.25	1180.91	109.11	1304.06	235.1	1194.76	140.39	1285.4	129.82
9.209	0	0.08	0.04	0.01	0.08	1.09	0.11	0.07	3.15	2.18	97.82	1.85	23.38	97.48	5.49	0.16	2.18	0.01	24.25	8.43	1.89	0.02	0	0.43	1.38	0.09	0.6	3.15	0.03	0.63	0.02	0.78	21.96	0	0		-15.86	-3.71	-4.91	53.39	86.1	1177.38	105.99	1301.24	233.4	1193	140.62	1277.67	124.98
9.242	0	0.09	0.06	0.01	0.09	0.49	0.13	0.07	2	2	99.01	0.9	16.95	96.71	5.85	0.13	2	0	19.67	5.03	1.31	0.03	0	0.51	1.25	0.09	0.39	1.51	0.04	0.61	0.02	0.81	17.13	0	0		-14.87	-5.09	-6.36	52.84	89.27	1173.37	102.74	1295.92	229.46	1185.48	136.63	1273.5	121.77
9.275	0	0.08	0.06	0.01	0.1	0.29	0.12	0.07	1.5	1.5	99.42	0.7	13.02	97.4	5.83	0.11	1.5	0	13.81	2.51	1.33	0.04	0	0.5	1.05	0.07	0.28	0.84	0.04	0.47	0.02	0.25	15.34	0	0		-9.16	-3.88	-5.48	54.37	82.45	1173.58	103.08	1292.27	227.17	1187.99	135.54	1269.49	123.01
9.309	0	0.08	0.07	0.02	0.1	0.18	0.12	0.07	1.08	1.08	99.64	0.51	9.78	98.55	5.19	0.1	1.08	0.01	10.04	1	0.72	0.02	0	0.44	0.83	0.06	0.23	0.47	0.04	0.47	0.02	0.01	13.07	0	0		-7.15	-0.92	0.45	55.26	85.81	1168.49	97.16	1289.15	221.39	1185.83	130.5	1270.97	119.78
9.342	0	0.08	0.08	0.02	0.1	0.16	0.12	0.07	0.83	0.83	99.68	0.45	9.18	98.73	3.76	0.05	0.83	0	9.34	0.35	0.55	0.03	0	0.53	0.58	0.08	0.17	0.31	0.04	0.38	0.02	0.02	12.25	0	0		-12.77	-0.24	-2.89	56.53	89.98	1164.38	93.14	1286.28	217.94	1178.21	127.67	1267.02	113.22
9.375	0	0.08	0.08	0.02	0.1	0.17	0.12	0.06	0.81	0.81	99.67	0.42	9.43	98.2	3.03	0.03	0.81	0.01	11.02	0.15	0.79	0.04	0	0.68	0.45	0.11	0.11	0.33	0.04	0.36	0.02	0	11.78	0	0		-6.83	2.01	-4.62	54.99	89.72	1167.68	85.83	1287	210.3	1178.96	118.39	1267.94	106.91
9.409	0	0.09	0.09	0.02	0.1	0.13	0.12	0.06	0.82	0.82	99.75	0.33	6.85	98.27	2.49	0.03	0.79	0.01	9.52	0.08	1.13	0.11	0	0.82	0.41	0.15	0.07	0.28	0.04	0.31	0.02	0	9.99	0	0		-4.84	1.79	0.28	54.16	86.33	1159.82	77.36	1282.68	204.72	1177.85	110.74	1263.63	100.98
9.442	0	0.09	0.11	0.02	0.1	0.1	0.12	0.06	1.12	1.12	99.75	0.33	3.94	96.75	2.21	0.03	0.8	0.04	7.98	0.03	2.23	0.22	0	1.12	0.38	0.21	0.05	0.31	0.04	0.27	0.03	0	8.33	0	0		4.57	5.03	-5.51	52.97	91.45	1163.86	70.04	1287.32	199.2	1176.16	108.68	1265.97	91.43
9.476	0	0.1	0.11	0.02	0.1	0.07	0.12	0.06	1.32	1.32	99.76	0.33	0.59	98.75	1.82	0.04	0.89	0.13	3.38	0.02	3.12	0.55	0	1.32	0.42	0.32	0.03	0.16	0.04	0.22	0.03	0	7.37	0	0		-5.31	-0.17	-3.61	54.09	89.34	1159.09	65.87	1281.04	192	1172.86	101.88	1260.89	86.62
9.509	0	0.1	0.12	0.02	0.11	0.06	0.12	0.06	1.64	1.64	99.75	0.33	0	98.14	1.7	0.04	0.85	0.46	3.89	0.01	2.97	0.6	0	1.64	0.49	0.44	0.02	0.27	0.05	0.2	0.04	0	6.55	0	0		2.92	2.18	-4.04	55.51	88.76	1159.72	62.92	1282.19	190.56	1173.95	101.02	1261.12	84.33
9.542	0	0.1	0.12	0.03	0.11	0.07	0.13	0.06	2.15	2.15	99.75	0.33	0	98.67	1.54	0.04	1.02	1.44	4.93	0.03	5	1.03	0	2.15	0.65	0.7	0.02	0.54	0.05	0.18	0.04	0	6.46	0	0		-1.57	0.47	-3.82	57.64	86.76	1156.86	60.64	1282.18	191.66	1173.53	97.23	1259.06	82.65
9.576	0	0.11	0.12	0.03	0.11	0.07	0.13	0.07	2.45	2.45	99.75	0.33	0	98.66	1.47	0.05	1.17	2.66	6.36	0.07	7.67	1.9	0	2.45	0.94	0.9	0.02	1.08	0.05	0.14	0.04	0	6.4	0	0		8.66	0.5	-4.24	56.28	88.02	1155.65	55.38	1282.77	189.53	1172.43	95.16	1258.89	78.66
9.609	0	0.12	0.12	0.04	0.12	0.08	0.13	0.08	3.3	3.3	99.74	0.33	0	97.21	1.77	0.06	1.36	5.39	7.94	0.12	11.7	4.05	0	3.3	1.27	1.58	0.01	1.99	0.05	0.12	0.04	0	6.35	0	0		3.81	4.25	-1.34	57.13	89.85	1156.56	52.77	1283.23	184.32	1174.05	91.61	1262.56	76.16
9.642	0	0.14	0.13	0.06	0.13	0.08	0.14	0.09	5.1	5.1	99.71	0.33	0	98.65	2.05	0.09	1.48	8.14	8.87	0.21	14.38	8.56	0	5.1	2.04	3.21	0.01	2.23	0.06	0.09	0.06	0	5.77	0	0		9.57	0.54	-3.41	58.87	89.1	1155.73	53.83	1282.21	186.73	1172.23	94.23	1259.67	77.1
9.676	0	0.17	0.14	0.08	0.16	0.06	0.19	0.1	7.47	8.33	99.63	0.39	0	97.44	2.54	0.12	1.57	11.71	7.47	0.4	13.89	11.58	0	8.33	3.08	14.52	0	2.7	0.06	0.06	0.07	0	4.53	0	0		10.18	3.8	-0.23	58.16	85.64	1155.29	50.09	1283.13	185.23	1175.98	87.71	1260.84	76.13
9.709	0	0.2	0.14	0.1	0.16	0.06	0.22	0.1	6.77	9.39	99.57	0.33	0	97.32	3.38	0.14	1.7	10.28	6.77	0.64	10.35	19.86	0	9.39	4.47	22.52	0	2.27	0.06	0.05	0.07	0	5.08	0	0		10.6	4.04	-2.83	60.22	87.89	1156.86	51.52	1282.92	184.11	1174.15	91.39	1260.53	75.16
9.743	0	0.22	0.14	0.12	0.17	0.05	0.31	0.1	5.07	9.1	99.38	0.45	0	94.3	3.79	0.14	1.77	11.13	4.27	0.77	9.1	23.98	0	15.19	5.79	55.64	0.01	3.07	0.05	0.04	0.11	0	5.07	0	0		11.53	7.97	-1.55	57.92	84.52	1156.71	45.11	1285.97	181.3	1178.25	85.6	1261.26	69.69
9.776	0	0.24	0.14	0.16	0.16	0.05	0.51	0.09	5.17	8.01	98.99	0.71	0	98.13	4.15	0.15	2.4	8.45	4.28	1.11	8.01	29.67	0	22.82	7.69	78.44	0.01	3.05	0.05	0.03	0.13	0	5.17	0	0		12.51	2.21	-3.45	60.61	88.68	1154.94	48.05	1282.01	181.99	1172	89.2	1258.94	71.73
9.809	0	0.21	0.14	0.15	0.15	0.05	0.6	0.09	5.4	6.92	98.8	0.73	0	95.37	5.37	0.17	2.84	5.21	3.82	0.94	6.92	29.73	0	24.35	8.27	83.71	0	1.74	0.05	0.03	0.13	0	5.4	0	0		1.24	6.88	-2.13	62.56	81.44	1153.95	47.03	1281.99	180.23	1176.3	86.35	1255.86	68.94
9.843	0	0.2	0.14	0.12	0.16	0.05	1.44	0.09	6.53	6.53	97.13	1.94	-0.11	96.81	6.53	0.17	4.89	4.62	2.99	0.67	6.15	26.79	0	37.99	8.55	95.45	0	1.3	0.05	0.02	0.18	0	5.48	0	0		8.49	4.94	-3.58	61.3	89.47	1150.6	43.58	1282.84	182.67	1169.77	85.15	1257.49	67.53
9.876	0	0.21	0.15	0.12	0.17	0.05	1.76	0.09	6.89	6.89	96.48	2.53	-1.44	98.33	6.89	0.11	6.22	3.72	2.85	0.61	5.8	28.47	0	41.02	6.33	97.09	0.01	0.82	0.05	0.01	0.19	0	5.35	0	0		1.75	1.64	-3.74	61.45	92.82	1149.29	42.04	1283.59	183.78	1167.09	80.11	1258.99	67.05
9.909	0	0.17	0.15	0.07	0.17	0.05	1.7	0.09	7.93	7.93	96.61	2.48	-0.56	96.28	7.93	0.07	6.08	2.7	2.46	0.43	4.63	21.06	0	39.69	4.68	97.27	0.01	0.54	0.05	0.01	0.19	0	5.16	0	0		1.45	5.73	-6.28	62.13	91.94	1149.36	41.87	1283.82	184.16	1166.09	80.38	1256.85	65.67
9.943	0	0.17	0.15	0.06	0.18	0.05	2.17	0.09	9.29	9.29	95.67	3.28	-1	96.3	9.29	0.05	7.88	1.73	1.99	0.35	2.8	18.92	0	41.93	4.03	98.94	0.01	0.58	0.04	0.01	0.19	0	5.95	0	0		1.11	5.7	-5.01	62.39	89.22	1149.66	41.22	1284.3	183.26	1168.93	80.02	1256.88	65.06
9.976	0	0.16	0.15	0.05	0.18	0.05	1.83	0.08	8.83	8.83	96.34	2.62	0	95.57	8.83	0.04	7.7	1.36	1.94	0.41	1.75	16.88	0	39.49	2.74	98.94	0.01	0.5	0.04	0.01	0.17	0	6.15	0	0		8.41	6.65	-6.36	63.76	85.25	1150.28	41.34	1285.42	184.52	1171.57	83.74	1254.68	64.75
10.009	0	0.14	0.14	0.03	0.18	0.06	2.12	0.09	10.82	10.82	95.76	3.33	0	92.74	10.82	0.03	8.37	0.5	2.64	0.7	0.99	11.4	0	40.61	2.02	99.15	0.01	0.54	0.05	0.01	0.14	0.01	7.25	0	0		7.77	9.26	-6.03	64.83	87.33	1149	40.62	1286.71	186.71	1170.48	82.75	1255.96	64.88
10.043	0	0.14	0.13	0.03	0.19	0.07	2.42	0.09	12.49	12.49	95.16	3.97	0	93.23	12.49	0.02	9.83	0.41	2.68	0.84	0.69	8.83	0	41.21	1.32	99.49	0.02	0.38	0.04	0.01	0.14	0	8.15	0	0		6.93	8.88	-5.93	65.73	89.21	1147.09	39.16	1289.13	189.14	1170	83.51	1256.93	63.44
10.076	0	0.13	0.13	0.02	0.19	0.06	2.07	0.09	12.55	12.55	95.87	3.36	0	93.01	12.55	0.02	8.51	0.4	2.37	0.59	0.44	6.7	0	38.98	1.04	99.42	0.02	0.41	0.04	0.01	0.14	0.03	7.61	0	0		3.2	9.06	-2.93	66.33	85.51	1145.58	39.71	1288.24	191.95	1172	78.17	1256.78	67.02
10.11	0	0.12	0.13	0.02	0.19	0.06	1.81	0.1	12.88	12.88	96.39	2.85	0	95.43	12.88	0.02	8.13	0.38	1.59	0.59	0.5	5.72	0	36.52	1.08	99.37	0.03	0.42	0.04	0.01	0.15	0	7.5	0	0		4	6.81	-6.22	64.8	93.46	1142.49	36.01	1286.65	189.09	1163.42	77.95	1255.44	61.66
10.143	0	0.12	0.14	0.02	0.19	0.06	1.62	0.1	13.38	13.38	96.76	2.47	0	96.47	13.38	0.02	7.44	0.39	1.61	0.47	0.39	4	0	34.19	1.23	99.16	0.03	0.43	0.04	0.01	0.15	0	7	0	0		7.67	5.46	-3.7	63.87	91.91	1141.14	32.41	1290.48	191.42	1167.28	76.26	1257.8	60.36
10.176	0	0.11	0.14	0.02	0.21	0.06	1.71	0.11	15.58	15.58	96.58	2.71	0	95.6	15.58	0.02	7.66	0.41	1.66	0.6	0.4	3.89	0	33.19	1.25	98.82	0.03	0.44	0.04	0.01	0.14	0	7	0	0		9.45	6.61	-5.86	65.89	95.56	1145.5	36.33	1292.09	191.18	1167.31	83.24	1260.42	61.76
10.21	0	0.11	0.13	0.02	0.2	0.06	1.65	0.11	15.14	15.14	96.7	2.63	0	95.33	15.14	0.03	7.28	0.38	2.48	0.51	0.59	4.31	0	33.25	1.26	98.27	0.03	0.44	0.04	0.01	0.14	0	7.18	0	0		2.82	6.92	-5.11	63.13	91.8	1143.93	34.84	1288.46	189.14	1166.44	74.28	1257.4	61.87
10.243	0	0.1	0.13	0.02	0.21	0.07	1.28	0.11	16.92	16.92	97.44	1.91	0	93.27	16.92	0.03	6.95	0.52	3.26	0.41	0.51	3.13	0	27.39	1.09	97.79	0.04	0.23	0.04	0.01	0.12	0	7.76	0	0		7.69	8.85	-4.45	64.6	89.23	1144.37	39.16	1287.05	190.14	1168.39	82.82	1255.74	64.63
10.276	0	0.1	0.12	0.02	0.22	0.08	0.94	0.13	18.32	18.32	98.11	1.32	0	98.38	18.32	0.03	6.17	1.31	4.26	0.27	0.8	2.93	0	21.33	1	96.61	0.04	0.12	0.04	0.02	0.11	0	8.16	0	0		8.06	1.46	-7.28	61.57	93.65	1143.05	37.8	1286.9	189.26	1163.86	85.42	1254.4	61.46
10.31	0	0.1	0.11	0.02	0.18	0.08	0.45	0.11	13	13.45	99.1	0.52	0	97.54	13.45	0.03	4.56	2.64	5.18	0.2	1.26	1.88	0	13	1.01	93.48	0.04	0.1	0.04	0.02	0.11	0	8.6	0	0		8.36	3.6	-4.43	58.9	99.02	1137.58	37.46	1285.09	192.87	1158.81	84.09	1255.71	63.75
10.343	0	0.1	0.1	0.02	0.15	0.12	0.32	0.09	10.21	8.72	99.35	0.34	0	98.64	8.72	0.03	4.24	3.1	8.73	0.33	1.87	1.7	0	11.51	1.18	94.55	0.05	0.07	0.04	0.02	0.11	0	10.21	0	0		-0.36	-0.59	-1.02	61.94	104.15	1131.5	46.33	1281.2	202.22	1153.17	89.69	1256.19	74.32
10.376	0	0.1	0.09	0.02	0.13	0.2	0.25	0.08	8.53	7.32	99.5	0.43	4.27	98.12	7.32	0.03	4.16	2.65	13.44	0.55	3.4	1.43	0	8.53	1.11	94.36	0.04	0.09	0.04	0.02	0.12	0.01	11.96	0	0		6.59	-2.22	-3.41	59.77	100.59	1131.91	50.17	1280.89	208.34	1153.19	93.67	1252.65	78.72
10.41	0	0.08	0.07	0.02	0.1	0.35	0.2	0.08	7.54	5.63	99.29	0.66	9.79	97.65	5.63	0.03	3.63	1.69	18.1	0.89	4.57	1.18	0	7.54	1.29	94.38	0.05	0.14	0.03	0.03	0.15	0.03	14.92	0	0		3.38	-3.37	-2.79	58.43	100.48	1131.53	57.01	1278.76	212.33	1152.44	99.69	1251.81	84.8
10.443	0	0.09	0.07	0.02	0.1	0.43	0.21	0.07	8.7	4.08	99.13	0.73	11.63	97.76	4.04	0.04	3.06	1.34	22.46	0.81	4.08	1	0	8.7	1.57	94.71	0.06	0.24	0.03	0.03	0.19	0.61	14.54	0	0		10.45	-3.11	-0.22	55.2	103.1	1130.9	64.26	1276.39	218.96	1151.23	104.91	1253.92	95.77
10.477	0	0.08	0.06	0.02	0.09	0.34	0.18	0.06	9.66	2.55	99.31	0.8	11.3	96.5	2.55	0.03	2.64	1.21	14.93	1.03	2.03	0.41	0	9.66	1.77	92.63	0.08	0.45	0.03	0.02	0.29	1.08	16.27	0	0		13.78	-5.42	-4.53	48.53	102.35	1131.96	69.93	1274.33	222.93	1147.72	110.69	1249.54	100.34
10.51
10.543
10.577
10.61
10.643
10.677
10.71
10.744
10.777
10.81
10.844
10.877
10.91
10.944
10.977
11.01
11.044
11.077
11.111
11.144
11.177
11.211
11.244
11.277
11.311
11.344
11.377
11.411
11.444
11.478
11.511
11.544
11.578
11.611
11.644
11.678
11.711
11.745
11.778
11.811
11.845
11.878
11.911
11.945
11.978
12.011
12.045
12.078
12.112
12.145
12.178
12.212
12.245
12.278
12.312
12.345
12.378
12.412
12.445
12.479
12.512
12.545
12.579
12.612
12.645
12.679
12.712
12.746
12.779
12.812
12.846
12.879
12.912
12.946
12.979
13.012
13.046
13.079	0	0.14	0.13	0.04	0.11	0.05	0.48	0.06	5.35	1.93	99.05	0.44	0	93.89	0.46	0.02	1.29	1.24	2.58	1.61	1.93	0.26	0	21.45	15.78	49.28	0.05	0.7	0.05	0.01	7.83	0	5.35	0	0	0	-6.56	8.34	-5.49	64.25	97.06	1021.49	175.47	1209.14	372.92	1063.29	227.34	1157.89	205.58
13.113	0	0.19	0.18	0.05	0.14	0.03	2.03	0.06	2.29	3.91	95.94	2.04	-5.55	73.85	2.29	0.02	4.47	0.58	1.48	3.91	2.06	0.24	0	40.66	22.18	46.34	0.03	0.67	0.04	0	7.39	0	2.05	0	0	0	-8.55	16.81	0.81	63.84	92.91	1030.06	173.93	1211.2	364.45	1074.68	218.95	1166.74	206.41
13.146	0	0.16	0.17	0.04	0.13	0.04	2.71	0.06	3.29	2.47	94.59	3.75	-5.88	96.79	2.02	0.01	3.95	0.61	1.58	2.04	2.47	0.35	0	48.98	18.45	22.51	0.05	0.46	0.04	0.01	7.17	0	3.29	0	0	0	-2.61	4.98	-6.8	62.76	115.9	1031.82	170.92	1211.62	358	1058.74	226.91	1171.1	198.5
13.179	0	0.16	0.15	0.05	0.13	0.05	3.14	0.06	5.28	3.55	93.72	5.26	-6.18	94.84	1.76	0.02	5.54	0.78	1.87	2.16	3.55	0.92	0	51.81	19.79	9.6	0.16	0.88	0.04	0.01	4.71	0	5.28	0	0	0	3.1	7.44	-9.6	59.59	131.13	1028.24	163.82	1210.19	351.84	1046.02	227.09	1171.64	189.48
13.213	0	0.14	0.12	0.04	0.11	0.06	2.18	0.06	7.62	3.47	95.65	3.61	-1.24	94.08	1.34	0.02	4.65	0.9	1.89	1.41	3.47	1.51	0	47.79	18.34	4.78	0.3	1.34	0.03	0	3.01	0	7.62	0	0	0	4.18	8.17	-11.28	60.47	128.7	1026.17	165.65	1206.28	351.39	1043.42	230.45	1165.5	189.69
13.246	0	0.14	0.11	0.05	0.1	0.08	2.38	0.06	9.37	3.65	95.25	4.43	0	95.87	0.99	0.01	3.93	0.84	2.78	1.15	3.65	3.05	0	51.19	18.8	2.48	0.47	2.16	0.02	0	2.28	0	9.37	0	0	0	12.3	6.28	-8.8	61.45	131.47	1023.44	164.2	1206.05	353.12	1043.08	233.22	1167.43	190.57
13.279	0	0.13	0.09	0.05	0.1	0.1	2.91	0.06	10.86	2.99	94.18	6.18	0	95.22	0.81	0.01	2.66	0.94	3.09	0.87	2.99	3.89	0	56.4	20.52	2.32	0.56	4.31	0.02	0	1.62	0	10.86	0	0	0	6.6	7.04	-12.05	62.72	131.7	1021.43	166.82	1202.06	353.4	1036.61	233.34	1161.3	190.95
13.313	0	0.12	0.09	0.04	0.1	0.11	2.84	0.06	11.68	1.34	94.32	6.56	0	80.56	0.8	0.01	2.31	0.84	3.5	0.73	1.34	1.98	0	56.79	18.62	2.25	0.59	3.33	0.02	0.01	1.38	0	11.68	0	0	0	5.74	14.89	-6.52	64.75	104.95	1023.24	166.44	1198.02	349.13	1054.45	223.43	1155.08	193.65
13.346	0	0.12	0.09	0.04	0.1	0.11	3.24	0.06	11.47	2.13	93.51	8.93	0	96.96	0.97	0.01	2.43	0.7	4.69	0.82	2.13	4.33	0	59.74	16.51	3.65	0.59	1.2	0.03	0.01	1.1	0	11.47	0	0	0	4.77	4.68	-5.78	63.2	121.92	1020.85	159.2	1195.78	340.23	1043.4	218.92	1160.89	186.38
13.379	0	0.13	0.11	0.04	0.1	0.08	3.87	0.06	8.84	2.27	92.25	10.21	-1.25	91.08	0.72	0.01	2.63	0.83	3.31	0.65	2.27	5.88	0	62.96	13.4	6.7	0.67	0.56	0.02	0	1.19	0	8.84	0	0	0	7.54	10.38	-3.38	63.37	101.49	1022.61	156.27	1192.44	334.44	1055.14	210.59	1153.39	185.15
13.413	0	0.14	0.13	0.04	0.11	0.05	4.64	0.06	6.34	2.29	90.72	12.23	-5.01	38.07	0.55	0.01	2.35	1.08	2.09	0.5	2.29	7.34	0	66.45	10.81	8.65	0.39	0.25	0.03	0.01	1.28	0	6.34	0	0	0	7.23	24.43	-5.16	63.41	84.06	1028.79	152.3	1193.96	327.29	1066.99	202.48	1147.96	179.92
13.446	0	0.15	0.14	0.06	0.12	0.04	2.92	0.06	5.09	3.87	94.16	8.21	-3.92	5.04	0.52	0.01	2.45	1.45	0.87	0.33	3.87	15.12	0	59.42	4.7	13.92	0.19	0.1	0.03	0.01	1.35	0	5.09	0	0	0	-3.76	36.68	-3.83	63.4	80.18	1031.77	154.23	1189.77	321.02	1068.3	195.14	1147.15	180.61
13.48
13.513
13.546
13.58
13.613
13.646
13.68
13.713
13.747
13.78
13.813
13.847
13.88
13.913
13.947
13.98
14.013
14.047
14.08	0	0.31	0.19	0.11	0.17	0.03	2.34	0.09	11.64	11.64	95.33	4.45	-14.56	65.19	11.64	0.03	0.86	0	2.69	11.02	4.35	1.13	0	30.8	43.54	27.64	0.3	24.24	0	0.23	0.35	1.88	0.72	0	0	0	-9.88	18.86	-2.85	62.2	103.31	1090.51	65	1249.62	228.62	1116.44	109.63	1217.91	90.23
14.114	0	0.34	0.19	0.19	0.21	0.03	18.65	0.12	17.6	17.6	62.69	24.83	-35	69.42	17.6	0.02	1.42	0	2.17	6.46	5.33	0.97	0	61.95	61.38	19.39	0.23	38.35	0	0.05	0.24	2.84	0.7	0	0	0	-1.13	17.9	-1.25	60.97	101.76	1101.8	60.92	1257.81	224.08	1127.84	103.83	1228.63	89.82
14.147	0	0.3	0.19	0.16	0.19	0.03	21.59	0.1	13.48	13.48	56.82	32.63	-34.84	73.1	13.48	0.04	1.54	0	2.06	4.72	5.34	0.86	0	70.83	55.47	16.18	0.2	33.96	0	0.06	0.27	0.08	0.74	0	0	0	0.98	17	-2.4	59.09	105.05	1114.89	58	1266.38	215.43	1136.28	102.66	1239.83	84.93
14.18	0	0.31	0.19	0.18	0.16	0.03	19.24	0.08	9	9	61.52	28.36	-34.89	79.22	9	0.03	1.61	0.01	2.17	4.03	6.81	0.78	0	72.8	53.96	13.82	0.17	34.41	0	0.06	0.29	0.16	0.75	0	0	0	2.25	15.31	-2.37	58.28	104.91	1123.9	56.37	1273.78	210.9	1144.97	103.44	1247.62	81.84
14.214	0	0.31	0.19	0.19	0.15	0.03	13.22	0.08	8.04	8.93	73.56	19.2	-33.55	80.87	8.04	0.03	1.65	0.01	2.15	4.01	8.93	0.59	0	66.52	52.43	11.57	0.17	37.16	0	0.07	0.25	0.14	0.96	0	0	0	3.28	14.79	-1.76	58.05	104.99	1129.29	55.1	1280.08	210.92	1151.14	101.99	1254.12	81.55
14.247	0	0.28	0.19	0.21	0.13	0.03	11.85	0.07	6.02	10.35	76.31	20.51	-31.56	72.8	6.02	0.03	1.63	0.01	2.38	4.21	10.35	0.47	0	66.12	53.06	7.78	0.16	28.52	0	0.1	0.24	0.17	1.04	0	0	0	-5.29	17.08	-2.81	58.66	108.65	1142.76	55.75	1291.08	207.12	1160.6	100.67	1267.22	79.76
14.28	0	0.22	0.19	0.2	0.12	0.03	7.56	0.07	4.43	12.9	84.88	17.18	-26.82	84.72	4.43	0.03	1.91	0.01	2.32	3.49	12.9	0.3	0	60.86	46.73	6.17	0.14	17.47	0	0.08	0.19	0.07	0.99	0	0	0	3.98	13.43	-3.45	54.87	106.61	1151.57	52.74	1293.19	200.22	1166.22	95.45	1271.48	78.53
14.314	0	0.2	0.19	0.17	0.12	0.03	7.88	0.06	3.24	10.38	84.24	15.87	-23.8	89.01	3.24	0.02	2.1	0.01	2.62	2.52	10.38	0.14	0	62.2	45.16	4.3	0.14	9.89	0	0.07	0.21	0.15	0.92	0	0	0	11.31	11.54	-1.95	52.29	108.72	1162.51	52.56	1299.02	194.15	1174.74	96.28	1282.1	79.14
14.347	0	0.18	0.19	0.14	0.12	0.03	4.53	0.06	2.86	10.17	90.94	8.53	-18.14	94.49	2.07	0.02	2.2	0.01	2.86	1.91	10.17	0.08	0	53.64	40.25	3.66	0.1	4.88	0	0.07	0.2	0.08	0.93	0	0	0	12.04	7.79	-1.31	53.95	101.84	1164.59	55.62	1305.12	202.74	1182.89	99.91	1283.35	83.19
14.38	0	0.17	0.19	0.1	0.12	0.03	2.84	0.06	3.31	7.74	94.32	4.32	-12.36	96.3	1.14	0.02	2.34	0.01	3.31	1.66	7.74	0.05	0	47.05	32.4	2.97	0.1	3.4	0	0.06	0.19	0.16	0.87	0	0	0	6.82	5.7	2.02	53.77	105.14	1167.65	54.76	1312.92	205.28	1188.95	97.64	1293.34	85.11
14.414
14.447
14.481
14.514
14.547
14.581	0	0.72	0.22	0.09	0.13	0.03	3.92	0.06	3.79	1.52	92.16	47.04	-30.74	93.9	0.64	0.01	2.88	0	3.79	1.52	1.12	0.04	0	48.99	38.64	2.21	0.53	88.06	0	0.05	0.23	2.98	0.93	1.25	0	0	-15.11	8.33	5.25	58.89	104.79	1174.91	78.08	1338.6	247.16	1207.92	114.01	1312.7	112.36
14.614	0	0.88	0.44	0.2	0.14	0.04	4.47	0.06	7.92	4.23	91.06	43.27	-31.08	96.22	1.14	0.02	3.25	0	7.92	4.23	1.86	0.03	1.24	42.05	62.95	1.87	3.52	82.05	0	0.05	0.26	0.61	1.14	7.77	0	0	-19.88	5.82	1.29	57.2	110.13	1194.02	80.09	1350.43	241.09	1217.49	114.33	1327.54	110.34
14.647	0	1.05	2.21	0.3	0.17	0.05	3.39	0.06	8.32	7.06	93.22	40.63	-29.74	97.44	2.62	0.03	3.92	0	8.32	7.06	1.57	0.02	4.93	30.45	75.75	1.61	12.09	80.3	0	0.05	0.31	0.41	1.4	23.24	0	0	-13.48	3.81	2.79	57.54	107.07	1199.61	81.76	1350.7	237.85	1223.12	115.96	1330.15	113.32
14.681	0	0.92	0.81	0.27	0.16	0.04	2.07	0.06	7.62	6.51	95.87	26.71	-24.82	98.07	3	0.02	5	0	7.62	6.51	1.59	0.01	1.18	20.9	73.15	0.85	7.92	72.96	0	0.04	0.35	0.46	1.73	13.68	0	0	-21.65	2.37	2.32	57.13	108.93	1202.98	81.71	1352.23	232.79	1224.34	116.82	1333.05	109.95
14.714	0	0.62	0.51	0.2	0.16	0.04	1.48	0.06	7.02	4.27	97.04	14.59	-17.95	98.18	2.45	0.02	5.18	0	7.02	4.27	1.61	0.01	0.51	18	64.32	0.66	5.08	55.1	0	0.04	0.36	0.41	1.75	9.29	0	0	-14.61	2.05	2.42	55.79	104.47	1206.04	80.73	1351.22	229.74	1227.57	115.02	1331.92	110.01
14.748	0	0.45	0.53	0.2	0.16	0.03	1	0.06	3.26	3.02	97.99	12.43	-13.42	96.6	2.52	0.02	6.03	0	3.26	3.02	1.69	0	0.8	10.84	63.01	0.47	4.45	35.6	0	0.02	0.44	2.58	1.36	9.09	0	0	-13.32	5.27	1.85	54.9	105.79	1206.6	80.07	1349.51	227.26	1225.91	113.27	1331.64	109.57
14.781	0	0.37	0.46	0.16	0.16	0.04	0.72	0.06	3.99	2.74	98.56	8.07	-8.2	96.17	2.53	0.02	5.76	0	3.99	2.74	2.01	0	0.5	6.79	57.29	0.37	3.9	26.87	0.01	0.03	0.61	0.43	1.51	7.98	0	0	-4.7	5.88	5.1	52.1	102.86	1202.78	75.04	1349.95	226.78	1228.27	111.35	1331.08	107.88
14.814	0	0.36	0.46	0.17	0.16	0.04	0.69	0.06	4.47	2.9	98.62	8.41	-7.45	98.46	2.71	0.02	5.67	0	4.47	2.9	2.29	0.01	0.79	5.74	57.94	0.31	4.52	25.9	0.01	0.02	0.75	0.36	1.7	8.18	0	0	-13.79	1.21	2.45	53.91	111.74	1198.51	74.46	1351.46	231.72	1220.36	110.12	1332.02	106.02
14.848	0	0.32	0.43	0.12	0.15	0.04	0.49	0.06	6.01	2.87	99.02	3.96	-2.43	98.26	2.77	0.02	5.91	0	6.01	3.25	2.72	0.01	0.16	2.87	47.64	0.28	3.7	23.2	0.01	0.02	1.06	0.39	2.31	7.72	0	0	-10.34	1.82	3.15	53.9	112.7	1199.37	76.01	1351.08	232.85	1220.7	110.22	1333.41	109.58
14.881	0	0.28	0.39	0.1	0.15	0.05	0.43	0.06	7.65	2.87	99.14	3.44	0	98.06	2.87	0.02	5.1	0	7.65	2.53	2.52	0.01	0	2.11	44.17	0.34	3.61	22.27	0.01	0.02	1.47	1.31	2.81	7.54	0	0	-15.47	2.38	2.37	54.33	110.08	1201.38	78.43	1352.06	233.83	1222.83	111.63	1332.9	109.94
14.914	0	0.29	0.38	0.1	0.15	0.05	0.41	0.06	7.08	3.15	99.17	2.92	0	98.49	3.15	0.02	4.66	0	7.08	2.31	1.9	0	0.42	1.87	42.64	0.3	3.6	25.86	0.01	0.02	1.56	0.86	2.64	7.27	0	0	-17.27	1.1	2.83	55.03	111.97	1204.73	81.08	1352.73	232.02	1224.3	114.58	1336.24	111.89
14.948	0	0.3	0.48	0.1	0.15	0.05	0.43	0.06	6.76	3.23	99.03	3.35	-0.3	98.32	3.23	0.02	4.23	0	6.76	1.84	1.4	0	2.98	1.96	44.72	0.28	4.42	27.92	0.01	0.02	1.67	0.58	2.67	9.57	0	0	-14.97	1.64	2.63	54.43	111.05	1205.76	81.06	1353.58	232.05	1225.55	115.86	1336.52	111.59
14.981	0	0.28	0.64	0.1	0.15	0.05	0.42	0.06	6.41	4.15	98.73	2.98	0	98.28	3.53	0.03	4.15	0	6.41	2.03	1.48	0	6.39	1.82	43.59	0.31	4.64	25.69	0.01	0.03	1.41	2.13	2.61	12.17	0	0	-15.81	1.79	3.83	54.19	111.8	1205.48	82.09	1351.07	230.31	1224.79	114.6	1336.58	113.99
15.014	0	0.26	0.55	0.09	0.15	0.04	0.39	0.06	5.69	4.22	98.89	2.47	0	98.21	2.93	0.03	4.22	0	5.69	2.09	1.48	0	6.13	1.71	41.88	0.26	4.91	19.37	0.01	0.03	1.4	2.32	2.57	10.78	0	0	-20.25	1.99	2.02	53.99	114.97	1208.13	82.33	1353.11	228.51	1224.08	116.52	1338.92	111.19
15.048	0	0.24	0.63	0.08	0.15	0.05	0.35	0.06	6.1	4.27	98.74	1.82	0	98.76	2.7	0.03	4.27	0	6.1	2.53	1.91	0.01	9.27	1.48	37.63	0.29	4.77	15.84	0.01	0.03	1.16	1.03	2.63	12.08	0	0	-13.39	-0.1	2.04	53.51	110.68	1207.62	84.47	1351.08	232.73	1224.83	115.55	1335.51	115.82
15.081	0	0.21	0.59	0.07	0.14	0.04	0.31	0.06	5.57	3.69	98.81	1.28	0	97.77	2.44	0.03	3.69	0	5.57	1.95	2.23	0	7.92	1.31	33.58	0.28	3.41	11.47	0.02	0.04	1.13	2.76	2.54	11.55	0	0	-17.57	3.1	1.98	54.6	110.99	1205.98	87.11	1349.71	234.29	1223.18	118.61	1334.17	117.21
15.115	0	0.23	0.45	0.07	0.14	0.04	0.3	0.06	5.14	2.97	99.1	1.3	0	97.13	2.3	0.02	2.97	0	5.14	1.29	1.62	0	5.48	0.77	34.22	0.22	3.12	19.91	0.02	0.04	1.16	2	2.34	8.92	0	0	-24.02	4.4	-0.37	54.91	114.75	1216.09	90.18	1355.25	230.78	1227.17	121.91	1341.78	116.24
15.148	0	0.23	0.35	0.07	0.14	0.04	0.29	0.06	4.97	2.67	99.3	1.25	0	98.38	2.39	0.02	2.67	0	4.97	1.08	1.46	0	3.73	0.72	33.83	0.16	2.79	22.16	0.02	0.04	1.3	0.66	2.18	6.55	0	0	-15.33	1.48	0.95	52.5	108.19	1216.15	87.57	1356.75	232.28	1232.3	119.55	1340.44	116.35
15.181	0	0.23	0.28	0.06	0.14	0.04	0.27	0.06	3.67	2.03	99.44	0.9	0	98.72	2.03	0.02	2.72	0	3.67	0.81	1.32	0	1.88	0.67	30.51	0.15	2.54	23.27	0.02	0.05	1.25	1.99	2.19	4.37	0	0	-14.46	0.29	0.43	52.6	108.55	1214.68	89.1	1353.83	233.14	1229.45	119.79	1337.99	118.14
15.215	0	0.18	0.24	0.05	0.13	0.04	0.21	0.06	2.93	1.79	99.52	0.42	0	98.57	1.79	0.03	2.52	0	2.93	0.7	1.82	0	0.26	0.47	20.37	0.16	1.68	12.76	0.04	0.07	1.24	0.53	2.19	2.96	0	0	-18.58	0.82	1.31	52	111.29	1215.27	88.4	1354.67	230.53	1229.56	119.7	1340.82	116.98
15.248	0	0.15	0.21	0.05	0.13	0.04	0.2	0.06	2.92	1.47	99.57	0.35	0	97.24	1.47	0.02	2.57	0	2.92	0.56	2.97	0.01	0	0.43	17.79	0.15	1.41	5.03	0.04	0.08	1.16	0.61	2.32	1.98	0	0	-17.63	-4.2	2.34	51.12	106.19	1211.57	88.31	1351.42	231.57	1229.38	119.04	1335.56	117.43
15.281	0	0.14	0.19	0.04	0.12	0.04	0.17	0.06	2.85	1.4	99.62	0.33	0	98.44	1.4	0.03	2.26	0	2.83	0.42	3.18	0.01	0	0.34	12.63	0.13	1.15	2.34	0.05	0.1	1.07	0.94	2.85	1.31	0	0	-21.23	-1.29	-0.01	53.37	105.73	1217.52	95.11	1354.67	233.81	1232.56	129.37	1337.84	119.57
15.315	0	0.13	0.18	0.04	0.12	0.04	0.17	0.06	2.72	1.35	99.65	0.33	0	97.86	1.35	0.03	2.21	0	2.59	0.25	3.65	0.03	0	0.31	13.03	0.13	0.82	1.46	0.06	0.13	0.76	0.86	2.72	0.61	0	0	-20.28	2.88	1.66	51.81	111.35	1216.42	91.06	1356.98	232.85	1231.66	124.51	1342.85	118.61
15.348	0	0.13	0.17	0.04	0.12	0.04	0.16	0.06	2.83	1.16	99.67	0.33	0	98.76	1.16	0.03	2.34	0	2.72	0.22	3.9	0.03	0	0.29	10.56	0.12	0.63	1.13	0.06	0.15	0.65	0.69	2.83	0	0	0	-19.87	-0.12	1.78	51	105.58	1215.23	91.77	1354.55	233.79	1232.71	123.24	1338.22	119.44
15.381	0	0.13	0.17	0.03	0.12	0.04	0.16	0.06	2.77	0.96	99.67	0.33	0	98.66	0.96	0.03	2.25	0	2.77	0.21	2.9	0.03	0	0.27	8.88	0.09	0.43	1.02	0.09	0.19	0.56	1.21	2.71	0	0	0	-26.12	0.5	1.82	51.69	103.68	1216.86	94.58	1356.31	234.56	1235.49	127.34	1338.88	119.64
15.415	0	0.13	0.16	0.03	0.12	0.04	0.15	0.06	2.87	0.73	99.67	0.33	0	98.67	0.73	0.03	2.21	0	2.49	0.17	3.36	0.03	0	0.24	6.92	0.08	0.31	1.11	0.11	0.27	0.41	1.92	2.87	0	0	0	-29.25	0.46	3.64	51.68	107.95	1216.81	96.08	1357.33	236.59	1235.32	128.33	1343.11	122.48
15.448	0	0.13	0.16	0.03	0.12	0.04	0.15	0.06	2.93	0.61	99.67	0.33	0	98.32	0.61	0.04	2.06	0	2.86	0.15	3	0.03	0	0.23	6.76	0.09	0.27	1.58	0.11	0.25	0.43	1.23	2.93	0	0	0	-27.45	1.64	2.26	51.84	111.63	1219.62	99.78	1357.42	237.58	1233.84	131.96	1345.3	125.83
15.482	0	0.14	0.16	0.03	0.12	0.04	0.15	0.06	2.88	0.53	99.67	0.33	0	98.53	0.53	0.04	1.99	0	2.3	0.14	2.11	0.02	0	0.16	7.5	0.09	0.3	5.18	0.13	0.28	0.42	1.86	2.88	0	0	0	-27.27	0.98	5.7	51.56	105.14	1221.53	104.79	1358.99	242.25	1241.48	135.92	1346.57	132.88
15.515	0	0.14	0.16	0.03	0.12	0.04	0.15	0.06	2.78	0.6	99.67	0.33	0	98.65	0.6	0.05	1.76	0	2.33	0.14	1.68	0.02	0	0.13	8.45	0.11	0.26	3.65	0.15	0.34	0.43	0.84	2.78	0	0	0	-22.03	0.54	5.67	50.78	106.93	1226.63	109.86	1360.68	244.69	1244.06	135.86	1350.84	141.47
15.548	0	0.14	0.17	0.03	0.12	0.04	0.15	0.06	2.64	0.52	99.67	0.33	0	98.14	0.52	0.04	1.88	0.01	1.83	0.14	1.49	0.02	0	0.12	9.02	0.12	0.21	2.99	0.14	0.32	0.58	1.29	2.64	0.02	0	0	-23.96	-2.18	3.54	47.43	109.82	1221.01	106.48	1360.42	246.39	1237.86	136.77	1347.67	135.34
15.582	0	0.14	0.17	0.03	0.12	0.03	0.15	0.06	2.44	0.42	99.65	0.33	0	90.1	0.42	0.03	1.86	0.01	1.54	0.11	1.26	0.01	0	0.11	9.68	0.1	0.26	2.59	0.14	0.33	0.92	0.15	2.44	0.33	0	0	-33.58	10.96	-2.73	49.76	111.35	1234.33	119.66	1360.58	245.91	1238.68	145.73	1349.99	148.59
15.615
15.648
15.682
15.715
15.749
15.782
15.815
15.849
15.882
15.915
15.949
15.982
16.015
16.049
16.082
16.116
16.149
16.182
16.216
16.249
16.282
16.316
16.349
16.382
16.416
16.449
16.483
16.516
16.549
16.583
16.616
16.649
16.683
16.716
16.75
16.783
16.816
16.85
16.883
16.916
16.95
16.983
17.016
17.05
17.083	0	0.66	6.91	0.35	0.24	0.25	19.1	0.06	15.26	0.81	61.8	73.48	-31.08	92.88	1.03	0.47	0.65	0.06	11.15	0.3	0.81	0.31	30.58	71.75	94.87	0.57	82.6	91.35	0	0.14	12.4	0.21	15.26	45.07	0	0	-11.73	9.16	-1.02	64.83	98.18	1206.84	75.87	1384.57	265.03	1245.22	114.52	1343.28	109.76
17.117	0	0.85	0.38	0.44	0.27	0.08	20.35	0.06	7.48	1.15	59.31	62.56	-41.36	90.61	0.65	0.19	0.68	0.05	6.45	0.12	1.15	0.14	0	70.11	93.27	0.26	74	91.58	0	0.03	6.87	0.06	7.48	11.56	0	0	-10.24	10.67	0.36	62.14	114.92	1211.1	61.16	1385.86	244.12	1240.69	102.2	1355.41	95.47
17.15	0	0.71	0.16	0.37	0.19	0.06	8.83	0.06	5.98	1.26	82.34	46.79	-33.7	93.6	0.56	0.18	0.76	0.04	5.4	0.12	1.26	0.09	0	53.62	86.34	0.36	42.35	79.9	0	0.02	2.11	0.32	5.98	2.59	0	0	-3.45	8.59	1.53	60.39	110.51	1210.82	52.55	1384.61	234.64	1243.24	97.21	1353.29	87.16
17.183	0	0.63	0.13	0.35	0.15	0.06	5.09	0.06	5.96	1.61	89.81	41.68	-28.45	87.18	0.56	0.15	0.75	0.04	5.38	0.19	1.61	0.11	0	43.52	83.77	0.62	27.98	73.88	0	0.04	0.89	0.26	5.96	0.61	0	0	-7.13	12.41	1.49	59.59	110.95	1210.43	46.99	1386.21	229.08	1243.88	93.57	1353.95	79.73
17.217	0	0.44	0.12	0.29	0.13	0.06	2.82	0.06	6.24	1.93	94.37	31.14	-19.68	92.11	0.52	0.11	0.57	0.04	4.7	0.21	1.93	0.08	0	34.25	78.76	0.63	17.52	54.44	0	0.05	0.5	0.19	6.24	0	0	0	-5.34	9.71	-1.91	59.87	117.15	1210.76	42.53	1388.95	227.98	1239.44	91.81	1355.23	74.01
17.25	0	0.28	0.12	0.25	0.12	0.06	2.19	0.06	6.3	1.75	95.62	24.41	-10.73	89.89	0.67	0.11	0.49	0.06	5.1	0.23	1.75	0.08	0	30.84	74.17	1.24	9.61	26.67	0	0.07	0.39	0.44	6.3	0	0	0	-8.28	11.07	-2.57	61.09	109.18	1210.03	41.66	1386.36	225.04	1241.53	89.92	1349.09	71.23
17.283	0	0.33	0.13	0.26	0.12	0.06	3.13	0.06	5.38	1.26	93.73	24.41	-15.95	93.7	0.73	0.1	0.5	0.09	4.36	0.19	1.26	0.08	0	36.85	74.91	1.61	6.15	34.51	0	0.07	0.3	0.02	5.38	0	0	0	-7.33	8.5	-1.08	62.53	106.76	1208.97	37.38	1383.93	219.95	1242.04	84.15	1347.62	68.29
17.317	0	0.3	0.13	0.24	0.12	0.05	3.03	0.06	5.13	1.15	93.94	21.94	-14.01	92.12	0.72	0.09	0.56	0.09	4.41	0.24	1.15	0.12	0	36.56	73.14	2.67	4.09	27.13	0	0.1	0.25	0.03	5.13	0	0	0	0.1	9.71	0.68	63.7	107.19	1204.82	29.45	1381.48	212.87	1240.43	81.81	1345.57	60.97
17.35	0	0.32	0.14	0.24	0.12	0.05	4.36	0.06	4.22	1.2	91.27	18.73	-18.43	96.08	0.72	0.07	0.64	0.11	3.72	0.31	1.2	0.22	0	43.77	71.35	3.75	1.68	31.18	0	0.11	0.25	0.01	4.22	0	0	0	-2.15	6	-3.12	64.86	111.91	1204.85	27.87	1379.14	210.09	1233.48	78.2	1343.56	58.06
17.383	0	0.35	0.15	0.23	0.12	0.05	5.95	0.06	3.79	1.12	88.11	16.21	-21.84	95.34	0.8	0.07	0.64	0.15	3.7	0.46	1.12	0.91	0	50.27	69.19	4.84	0.7	36.33	0	0.14	0.2	0	3.79	0	0	0	-1.34	6.91	-2.51	66.7	105.95	1205.78	28.63	1375.74	206.23	1235.98	78.26	1339.98	58.02
17.417	0	0.36	0.15	0.32	0.12	0.05	7.53	0.06	5.72	1.9	84.93	21.02	-22.21	94.08	0.99	0.06	0.71	0.33	5.72	0.61	1.9	5.36	0	53.99	71.14	6.4	0.38	32.41	0.01	0.16	0.17	0	3.76	0	0	0	-3.65	8.17	-1.59	63.87	111.42	1204.48	23.07	1370.75	196.45	1230.32	69.06	1340.63	53.36
17.45	0	0.43	0.15	0.54	0.12	0.05	6.99	0.06	5.85	2.33	86.02	16.94	-21.52	94.78	0.93	0.04	0.95	0.59	5.85	0.69	2.33	17.66	0	53.53	67.7	7.33	0.22	31.7	0.01	0.18	0.15	0	3.62	0	0	0	-4.88	7.51	-1.63	61.03	103	1201.61	15.75	1375.21	197.55	1235.62	63.4	1337.17	46.2
17.484	0	0.8	0.15	2.33	0.12	0.07	9.25	0.06	10.15	2.63	81.49	23.46	-24.17	94.81	1.11	0.04	1.02	0.79	10.15	0.87	2.63	46.69	0	58.25	68.47	8.91	0.13	44.62	0.01	0.22	0.13	0.01	3.94	0	0	0	1.99	7.47	-6.37	62.44	103.11	1209.17	17.53	1380.99	197.21	1239.76	72.1	1339.1	44.47
17.517	0	0.78	0.15	1.75	0.12	0.06	12.93	0.06	9.35	2.11	74.14	27.57	-27.88	96.63	0.94	0.04	1.06	0.7	9.35	0.96	2.11	38.96	0	64.2	71.97	7.76	0.11	47.87	0.01	0.25	0.12	0.01	3.95	0	0	0	5.84	5.22	-8.02	62.43	108.48	1209.43	18.03	1380.24	196.72	1235.56	75.36	1339.53	44.39
17.55	0	0.5	0.15	0.48	0.12	0.06	11.26	0.06	7.42	1.81	77.48	15.22	-25.83	94.65	0.97	0.04	1.1	0.32	7.42	1.41	1.81	18.06	0	63.97	64.54	6.52	0.08	42.96	0.01	0.33	0.1	0.05	3.87	0	0	0	8.89	7.64	-9.5	61.58	104.75	1211.4	20.1	1378.76	194.7	1237.58	79.38	1336.4	44.65
17.584	0	0.44	0.15	0.21	0.12	0.05	10.48	0.06	6.35	1.33	79.03	13.31	-26.65	90.4	1.33	0.04	1.07	0.22	6.35	1.2	1.26	4.96	0	63.67	59.71	6.54	0.06	48.79	0.01	0.42	0.07	0.53	3.52	0	0	0	16.53	10.79	-8.81	62.35	108.52	1210.21	26	1372.15	196.67	1231.32	83.69	1335.16	52.16
17.584	1	0.13	0.2	0.02	0.13	0.03	0.13	0.06	0.08	0.21	99.6	0.33	0	96	0.21	0.06	0.05	0	0.6	1.01	0.11	0.01	0	0	0.05	3.48	0.01	0.08	0.22	1.5	0	2.59	0.1	0.35	0		-9.33	-6.11	-2.81	49.74	109.6	865.86	388.46	1029.09	559.87	889.33	426.45	998.82	421.36
17.617	0	0.36	0.15	0.14	0.12	0.05	10.51	0.06	4.32	1.86	78.97	14.01	-26.08	92.14	1.86	0.04	1.05	0.12	4.32	1.09	1.51	1.66	0	66.44	51.74	6.33	0.05	44.69	0.01	0.53	0.06	0.33	3.45	0	0	0	9.27	9.69	-8.41	61.32	106.27	1208.59	27.02	1369.3	194.64	1230.83	83.17	1332.22	51.33
17.617	1	0.13	0.19	0.02	0.13	0.03	0.13	0.06	0.06	0.39	99.61	0.33	0	93.94	0.39	0.12	0.06	0.01	0.77	0.81	0.08	0.01	0	0	0.03	3.77	0.01	0.04	0.64	1.77	0.01	1.16	0.27	0.27	0		-12.58	-8.3	-3.91	50.1	105.68	865.5	388.4	1027.3	558.9	889.58	427.31	994.79	417.33
17.65	0	0.25	0.16	0.1	0.13	0.04	10.03	0.06	3.34	2.51	79.95	13.92	-21.19	91.18	2.51	0.04	1.04	0.06	3.34	0.78	1.39	1.01	0	67.32	44.65	7.03	0.04	25.46	0.02	0.8	0.04	0.99	3.18	0	0	0	0.41	10.32	-10.94	61.73	100.89	1209.67	31.8	1366.93	195.12	1231.16	83.99	1327.4	53.71
17.65	1	0.13	0.19	0.02	0.13	0.03	0.13	0.06	0.08	0.47	99.63	0.33	0	94.56	0.47	0.2	0.08	0.01	1.44	0.97	0.07	0	0	0	0.03	1.3	0.02	0.04	1.24	2.91	0.02	0.97	0.61	0.14	0		-11.44	-7.73	-4.75	50.74	102.13	864.4	386.34	1025.31	555.79	889.24	424.8	991	416.14
17.684	0	0.22	0.16	0.11	0.13	0.04	16.51	0.07	3.62	3.61	66.98	25.76	-23.19	88.35	3.61	0.04	1.15	0.02	3.62	0.69	1.64	2.24	0	76.54	45.52	9.06	0.03	16.23	0.02	1.27	0.03	0.29	2.79	0	0	0	-2.95	11.87	-5.41	61.38	105.73	1204.99	32.52	1360.31	192.32	1226.38	81.92	1328.84	55.81
17.684	1	0.13	0.18	0.03	0.13	0.03	0.13	0.07	0.09	0.66	99.63	0.33	0	96.14	0.66	0.25	0.09	0.02	2	1.06	0.07	0	0	0	0.02	1.28	0.02	0.04	2.09	4.74	0.01	0.39	0.7	0.07	0		-9.38	-5.92	-4.8	51.34	103.47	860.63	383.35	1022.72	554.69	885.38	422.89	988.39	413.18
17.717	0	0.21	0.16	0.15	0.13	0.04	18.85	0.07	4.75	4.58	62.31	29.6	-22.32	84.67	4.58	0.05	1.08	0.01	4.75	0.55	1.87	5.59	0	77.81	48.09	8.31	0.04	9.15	0.02	1.34	0.03	0.13	2.84	0	0	0	5.97	13.46	-3.4	59.35	96.51	1203.34	27.43	1362.21	192.09	1233.53	80.48	1325.89	52.48
17.717	1	0.13	0.18	0.03	0.13	0.03	0.13	0.07	0.08	0.82	99.65	0.33	0	97.09	0.82	0.34	0.08	0.02	3.28	1.05	0.05	0	0	0	0.01	1.08	0.03	0.03	2.58	5.27	0.01	0.12	1.05	0	0		-9.14	-4.46	-5.15	51.65	103.65	856.35	380.66	1019.83	553.08	881.4	420.32	984.67	411.47
17.751	0	0.24	0.17	0.29	0.14	0.05	28.07	0.07	8.53	5.12	46.93	51.82	-23.79	59.05	5.12	0.06	1.26	0.01	8.53	0.41	2.52	17.86	0	85.71	49.47	7.83	0.05	5.71	0.03	1.8	0.02	0.03	2.45	0	0	0	2.89	20.17	-4.87	60.07	93.77	1203.43	29.41	1361.45	193.48	1233.38	79.94	1323.37	53.62
17.751	1	0.13	0.18	0.03	0.14	0.04	0.13	0.08	0.08	0.97	99.64	0.33	0	96.24	0.97	0.36	0.08	0.02	4.8	1.1	0.05	0	0	0	0.01	1.49	0.02	0.03	3.14	7.51	0.01	0.35	1.07	0.12	0		-9.3	-5.78	-5.95	51.71	101.87	852.63	377.99	1016.93	551.66	878.49	418.45	979.82	407.94
17.784	0	0.21	0.17	0.2	0.14	0.05	27.17	0.07	7.13	4.5	47.83	52.01	-23.01	76.38	4.5	0.06	1.18	0	7.13	0.24	1.87	13.73	0	87.2	44.47	6.09	0.05	4.12	0.04	2.23	0.02	0.01	2.4	0	0	0	1.07	16.13	-6.86	61.73	101.93	1202.8	30.88	1362.55	195.07	1228.32	84.84	1325.18	53.12
17.784	1	0.13	0.17	0.03	0.14	0.04	0.14	0.08	0.09	1.21	99.65	0.33	0	97.03	1.21	0.4	0.09	0.02	5.84	1.07	0.07	0.01	0	0	0.01	1.7	0.03	0.04	3.27	8.28	0.01	0.17	1.39	0.1	0		-8.34	-4.57	-6.09	52.09	101.51	850.29	376.34	1015.2	550.54	876.51	416.74	977.58	407.29
17.817	0	0.18	0.16	0.11	0.14	0.04	24.46	0.07	5.92	3.95	51.07	47.78	-21.58	80.52	3.95	0.06	1.07	0.01	5.92	0.14	1.03	5.26	0	86.31	40.95	4.96	0.06	3.03	0.04	2.55	0.02	0.06	2.44	0	0	0	6.54	14.9	-6.97	62.1	96.75	1202.68	28.65	1366.06	197.51	1233.54	86.05	1324	51.73
17.817	1	0.13	0.17	0.03	0.14	0.04	0.14	0.08	0.09	1.28	99.66	0.33	0	97.78	1.28	0.44	0.09	0.02	6.68	1.02	0.09	0.01	0	0	0.01	2.11	0.04	0.09	3.75	7.61	0.01	0.58	1.72	0.07	0		-7.87	-3.07	-5.72	52.58	102.17	847.6	375.37	1013.13	550.25	874.05	415.58	975.86	406.96
17.851	0	0.17	0.16	0.09	0.13	0.04	23.45	0.07	4.15	2.7	53.1	47.08	-21.43	83.01	2.7	0.08	0.94	0.02	4.15	0.11	0.55	2.71	0	87.73	37.98	2.98	0.07	2.95	0.05	3.05	0.01	0	2.59	0	0	0	4.91	14.07	-7.99	62.66	100.56	1204.42	29.6	1363.19	194.72	1229.04	82.83	1325.1	53.09
17.851	1	0.13	0.17	0.02	0.14	0.04	0.14	0.08	0.41	1.94	99.66	0.33	0	94.42	1.94	0.65	0.1	0.02	6.67	0.91	0.13	0.02	0	0	0.01	2.94	0.07	0.41	3.17	7.09	0.01	0.41	2.1	0.48	0		-9.89	-7.86	-6.82	52.68	99.8	845.65	375.17	1010.5	548.74	872.15	415.42	971.49	405.91
17.884	0	0.16	0.16	0.08	0.13	0.04	21.35	0.07	2.81	2.03	57.29	42.99	-20.7	75.62	2.03	0.1	0.85	0.04	2.81	0.08	0.38	1.86	0	87.01	36.14	2.4	0.08	1.8	0.06	3.08	0.01	0	2.7	0	0	0	5.35	16.34	-0.01	63.65	88.78	1202.28	27.65	1363.6	196.53	1239.31	76.97	1325.56	55.91
17.884	1	0.13	0.17	0.02	0.14	0.05	0.14	0.09	0.56	2.16	99.66	0.33	0	91.08	2.16	0.84	0.11	0.03	7.67	1.15	0.17	0.03	0	0	0.01	4.3	0.1	0.56	3.25	7.35	0.01	0.28	2.5	0.72	0		-10.17	-10.38	-6.28	52.88	99.77	844.32	375.48	1007.49	547.47	870.35	415.31	969.65	405.64
17.917	0	0.15	0.16	0.06	0.12	0.04	17.63	0.07	2.86	1.32	64.74	40.3	-18.44	57.81	1.32	0.14	0.74	0.13	2.29	0.07	0.32	1.12	0	86.15	28.24	2.33	0.09	2.01	0.06	2.98	0.01	0	2.86	0	0	0	4.11	20.43	1.72	64.27	80.97	1202.43	24.94	1366.41	196.02	1246.24	75.21	1324.02	52.71
17.917	1	0.12	0.18	0.02	0.14	0.04	0.14	0.08	0.71	2.24	99.63	0.33	0	94.53	2.24	0.71	0.12	0.02	6.05	1.18	0.18	0.04	0	0	0.02	5.75	0.09	0.71	2.16	6.11	0.02	0.2	2.26	1.3	0		-11.08	-7.75	-6.45	53.04	102.83	842.15	374.33	1004.97	545.44	866.32	414.75	968.55	403.69
17.951	0	0.15	0.16	0.05	0.12	0.04	15.86	0.07	2.95	0.79	68.28	41.71	-17.1	51.14	0.79	0.16	0.47	0.36	2.08	0.06	0.3	1.65	0	87.09	20.83	1.43	0.08	3.43	0.06	3.46	0.01	0	2.95	0	0	0	10.02	21.77	2.45	64.85	80.37	1202.71	21.55	1368.2	195.4	1248.07	73.43	1325.24	50.99
17.951	1	0.12	0.19	0.02	0.13	0.04	0.14	0.08	0.72	2.17	99.63	0.33	0	93.75	2.17	0.69	0.13	0.03	6.1	1.17	0.15	0.03	0	0	0.03	5.36	0.1	0.72	1.46	4.91	0.02	0.27	2.4	1.48	0		-9.16	-8.46	-6.84	53.64	103.01	840.18	373.15	1002.94	544.34	863.89	414.32	966.26	402.86
17.984	0	0.15	0.15	0.04	0.12	0.04	13.63	0.07	3.14	0.68	72.74	40.13	-14.99	54.55	0.68	0.15	0.49	1	2.28	0.07	0.34	2.26	0	86.08	14.55	1.58	0.06	3.34	0.06	3.12	0.01	0	3.14	0	0	0	12.72	21.09	2.03	64.36	81.01	1205.2	19.45	1368.22	192.34	1248.29	69.46	1327	50.26
17.984	1	0.12	0.18	0.02	0.13	0.05	0.14	0.08	0.34	2.38	99.64	0.33	0	95.94	2.38	0.58	0.14	0.02	8.5	1.4	0.18	0.07	0	0	0.07	5.94	0.1	0.34	1.37	4.69	0.02	0.2	2.56	1.37	0		-7.23	-6.18	-7.93	54.04	104.21	836.67	371.5	1000.99	543.88	859.69	414.05	963.21	402.11
18.017	0	0.15	0.15	0.03	0.13	0.04	11.82	0.07	3.18	0.69	76.36	37.42	-13.63	56.73	0.69	0.17	0.46	1.98	2.33	0.07	0.24	2.74	0	84.61	9.96	1.32	0.04	4.82	0.05	2.86	0.02	0	3.18	0	0	0	10.23	20.65	-0.66	65.71	77.24	1207.56	22.07	1366.61	191.03	1248.95	70.37	1323.66	50.75
18.017	1	0.12	0.17	0.02	0.13	0.05	0.14	0.08	0.39	2.8	99.67	0.33	0	97.84	2.8	0.64	0.15	0.03	8.41	1.29	0.14	0.08	0	0	0.16	5.26	0.13	0.39	1.22	4.07	0.03	0.21	2.85	0.72	0		-7.13	-2.94	-7.08	53.98	105.77	833.42	370.24	998.89	544.51	856.92	412.79	961.98	400.52
18.051	0	0.15	0.15	0.04	0.13	0.04	11.05	0.07	3.47	1.2	77.9	36.98	-12.22	65.41	1.2	0.16	0.38	2.62	3.28	0.12	0.24	4.54	0	83.43	8.18	1.49	0.04	5.23	0.05	2.2	0.02	0.01	3.47	0	0	0	14.09	18.81	1.01	66.74	94.86	1201.79	21.11	1362.05	188.46	1236.25	74	1328.14	50.47
18.051	1	0.12	0.15	0.02	0.13	0.06	0.14	0.08	0.27	2.85	99.69	0.33	0.48	98.28	2.85	0.73	0.16	0.03	9.42	1.04	0.11	0.07	0	0	0.23	4.97	0.16	0.27	1.3	3.92	0.04	0.37	3.07	0.14	0		-8.22	-1.77	-7.13	53.6	107.23	830.29	369.7	996.87	545.08	853.59	412.72	959.97	399.34
18.084	0	0.17	0.15	0.04	0.14	0.05	11.45	0.07	4.61	1.44	77.1	39.08	-11.81	79.03	1.44	0.14	0.42	3.66	4.61	0.17	0.35	7.83	0	83.19	9.52	1.75	0.03	4.02	0.06	1.83	0.02	0	3.36	0	0	0	6.77	15.37	2.74	65.69	84.54	1199.25	20.74	1357.42	188.5	1237.89	64.96	1321.46	52.19
18.084	1	0.12	0.15	0.02	0.14	0.05	0.15	0.08	0.33	3.66	99.7	0.33	0	97.64	3.66	0.89	0.17	0.03	8.04	0.84	0.08	0.07	0	0	0.33	5.11	0.16	0.28	1.31	3.69	0.05	0.45	2.97	0	0		-8.63	-3.38	-7.87	53.64	106.48	828.62	369.78	994.77	544.17	851.5	413.07	957.09	399.35
18.118	0	0.18	0.15	0.07	0.14	0.05	12.96	0.07	7.03	2.01	74.08	45.84	-11.92	90.16	2.01	0.11	0.46	2.81	7.03	0.21	0.89	14.16	0	84.23	11.92	2.15	0.03	3.83	0.08	1.27	0.03	0	3.4	0	0	0	5.02	10.92	0.09	65.52	95.66	1198.69	19.77	1354.37	182.92	1228.91	65.93	1323.04	48.87
18.118	1	0.11	0.13	0.02	0.13	0.06	0.14	0.08	0.38	3.97	99.72	0.33	1.25	98.44	3.97	0.89	0.22	0.03	7.94	0.98	0.08	0.07	0	0	0.38	4.96	0.15	0.28	1.45	3.67	0.07	0.33	4.67	0	0		-7.09	-1.28	-8.44	54.23	106.31	825.41	370.23	991.79	545.5	848.23	414.7	953.37	398.96
18.151	0	0.17	0.15	0.06	0.13	0.05	11.96	0.07	6.11	2.23	76.09	41.27	-11.25	92.53	2.23	0.08	0.49	2.18	6.11	0.29	0.84	12.72	0	82.84	11.42	2.59	0.03	3.3	0.08	1.17	0.03	0	3.77	0	0	0	5.4	9.42	-3.59	63.9	94.1	1197.91	15.14	1355.81	180.96	1227.96	64.37	1319.37	42.04
18.151	1	0.11	0.13	0.02	0.13	0.08	0.15	0.08	0.5	4.59	99.71	0.33	2.84	97.67	4.59	0.87	0.25	0.03	10.48	0.92	0.12	0.12	0	0	0.5	7.02	0.17	0.3	1.3	3.13	0.08	0.24	5.34	0	0		-6.17	-3.32	-7.62	54.55	104.11	823.33	370.44	988.66	545.61	847.45	414	950.51	399.31
18.184	0	0.17	0.14	0.06	0.13	0.05	12.81	0.07	5.53	2.52	74.38	40.56	-12.33	96.05	2.77	0.07	0.48	1.89	5.53	0.41	0.84	11.4	0	83.04	14.75	2.52	0.04	4.36	0.07	1.2	0.04	0	4.1	0	0	0	7.72	6.04	-6.42	63.81	97.06	1199.43	13.47	1358.6	180.22	1227.26	66.96	1320.12	38.75
18.184	1	0.1	0.12	0.02	0.13	0.1	0.15	0.08	0.58	5.03	99.7	0.33	4.51	97.87	5.03	0.91	0.28	0.03	13.95	0.94	0.17	0.17	0	0	0.58	7.6	0.23	0.51	1.36	3.11	0.08	0.16	5.71	0	0		-6.98	-2.86	-8.43	54.64	102.21	820.58	370.56	985.13	544.39	844.75	413.92	945.9	399.25
18.218	0	0.15	0.14	0.05	0.13	0.06	12.1	0.07	5.69	2.49	75.8	35.79	-11.32	91.15	4.27	0.06	0.51	0.76	5.69	0.64	0.55	8.15	0	80.37	16.09	2.49	0.05	5.35	0.07	1.04	0.05	0.01	4.78	0	0	0	7.79	10.34	-7.57	64.72	105.58	1199.65	14.83	1356.85	179.94	1220.26	66.21	1322.63	40.38
18.218	1	0.1	0.11	0.02	0.13	0.14	0.16	0.08	0.48	6.2	99.68	0.33	7.31	98.14	6.2	1.02	0.33	0.03	17.43	0.86	0.28	0.21	0	0	0.48	8.26	0.28	0.34	1.23	2.7	0.13	0.13	7.21	0	0		-6.18	-2.18	-7.54	54.83	102.57	817.43	370.01	981.7	544.31	841.96	413.06	943.5	398.56
18.251	0	0.15	0.13	0.05	0.14	0.06	14.6	0.08	6.76	2.58	70.81	37.99	-12.69	92.39	6.76	0.05	0.62	0.3	6.35	0.89	0.37	6.01	0	80.48	21.17	2.58	0.07	6.43	0.07	0.98	0.05	0.04	5.07	0	0	0	6.19	9.51	-6.08	64.92	104.94	1196.02	14.06	1353.96	178.66	1218.8	66.5	1320.12	39.18
18.251	1	0.1	0.11	0.02	0.13	0.12	0.16	0.09	0.38	6.48	99.68	0.33	5.78	98.59	6.7	0.98	0.33	0.03	14.65	0.76	0.25	0.12	0	0	0.38	6.48	0.31	0.29	1.11	2.69	0.12	0.09	6.94	0	0		-5.32	-0.77	-7.23	55.13	100.65	815.56	370.48	978.96	544.22	841.04	413.44	940.63	398.84
18.284	0	0.15	0.13	0.06	0.15	0.06	16.96	0.09	9.72	2.57	66.07	41.19	-14.21	90.28	9.72	0.04	0.8	0.12	7.01	1.33	0.26	6.66	0	79.19	26.7	2.57	0.09	8.18	0.06	0.78	0.05	0.02	5.18	0	0	0	11.77	10.86	-5.54	65.25	101.7	1196.13	15.2	1351.42	178.45	1219.59	66.97	1318.06	41.53
18.284	1	0.09	0.1	0.02	0.13	0.13	0.15	0.08	0.38	6.05	99.7	0.33	6.42	97.71	6.8	0.84	0.38	0.03	13.11	0.83	0.17	0.06	0	0	0.24	6.05	0.36	0.22	1.09	2.63	0.14	0.05	8.12	0	0		-5.96	-3.23	-7.66	55.11	99.21	813.88	370.19	976.92	543.39	839.7	413.46	937.69	398.01
18.318	0	0.15	0.13	0.07	0.15	0.08	16.6	0.09	9.98	3.24	66.8	40.47	-11.85	95.09	9.98	0.03	1.06	0.06	8.45	1.53	0.38	10.46	0	78.55	26.69	3.24	0.09	4.8	0.05	0.48	0.07	0.04	6.02	0	0	0	9.32	7.18	-5.37	64.68	103.95	1192.88	15.29	1345.32	176.7	1213.06	62.54	1315.13	42.88
18.318	1	0.09	0.1	0.02	0.13	0.14	0.15	0.08	0.5	5.91	99.71	0.33	7.19	98.4	6.84	0.68	0.5	0.03	12.7	1.38	0.13	0.04	0	0	0.25	5.91	0.33	0.14	1.09	2.6	0.2	0.05	9.06	0	0		-7.86	-1.4	-6.85	55.15	99.33	812.19	370.43	974.24	541.77	838.11	413.29	936.22	397.73
18.351	0	0.14	0.13	0.06	0.17	0.07	17.37	0.1	12.81	2.69	65.26	44.33	-12.88	83.28	12.81	0.03	1.17	0.03	6.1	1.51	0.28	9.64	0	77.69	25.86	2.69	0.1	2.98	0.05	0.38	0.07	0.01	5.86	0	0	0	13.9	13.97	-4.35	65.2	93.12	1194.08	13.91	1347.83	175.93	1222.46	65.38	1312.14	40.32
18.351	1	0.09	0.1	0.02	0.12	0.14	0.14	0.08	0.51	5.38	99.72	0.33	7.45	98.74	6.09	0.48	0.51	0.03	12.19	1.96	0.08	0.02	0	0	0.31	5.38	0.35	0.32	0.93	2.55	0.19	0.04	9.39	0	0		-7.18	-0.21	-6.97	55.31	100.09	810.1	369.78	972.7	541.7	835.83	413.14	934.63	397.15
18.384	0	0.11	0.13	0.04	0.2	0.06	15.02	0.12	18.58	3.07	69.95	44.83	-10.88	89.43	18.58	0.03	1.27	0.02	4.87	1.59	0.2	5.29	0	72.17	18.58	3.07	0.08	1.26	0.04	0.34	0.08	0.01	5.82	0	0	0	10.66	11.32	-5.23	66.41	97.8	1195.05	17.02	1344.25	173.91	1217.61	65.87	1312.6	42.56
18.384	1	0.1	0.1	0.02	0.12	0.13	0.14	0.08	0.57	3.62	99.72	0.33	7.35	98.37	5.64	0.36	0.57	0.03	11.85	2.57	0.04	0.01	0	0	0.22	3.62	0.25	0.3	0.91	2.67	0.14	0.08	9.33	0	0		-3.43	1.49	-6.42	56.43	99.6	808.78	368.71	971.5	541.7	835.2	412.17	933.69	397.31
18.418	0	0.1	0.13	0.03	0.23	0.06	14.22	0.14	21.81	3.95	71.56	45.32	-10.48	76.82	21.81	0.02	1.71	0.02	3.65	1.1	0.25	4.07	0	69.18	15.53	3.95	0.06	0.47	0.04	0.23	0.09	0.01	5.88	0	0	0	11.09	16.01	0.32	67.06	82.58	1191.64	17.17	1338.17	173.02	1223.99	60.32	1305.31	45.92
18.418	1	0.1	0.09	0.02	0.12	0.14	0.14	0.08	0.65	1.91	99.72	0.34	7.92	98.34	6.18	0.28	0.65	0.03	11.42	3.12	0.03	0	0	0	0.13	1.91	0.17	0.22	0.97	3.04	0.1	0.13	10.15	0	0		-3.95	1.59	-7.04	56.63	98.48	806.58	367.38	968.93	539.92	833.01	410.87	930.29	395.48
18.451	0	0.09	0.14	0.02	0.23	0.05	10.93	0.14	22.11	4	78.14	36.85	-9.5	96.6	22.11	0.01	1.67	0.01	1.88	0.8	0.15	2.02	0	64.52	11.8	4	0.04	0.28	0.05	0.25	0.1	0	5.25	0	0	0	11.98	5.26	-2.38	65.02	96.71	1183.42	12.07	1331.56	169.4	1207.36	57.26	1302.68	40.88
18.451	1	0.1	0.09	0.02	0.12	0.14	0.14	0.09	0.71	1.55	99.72	0.35	7.78	98.26	6.87	0.24	0.71	0.03	10.85	5.02	0.01	0	0	0	0.08	1.55	0.1	0.18	1.01	3.93	0.07	0.14	10.39	0	0		-3.11	1.82	-8.64	57.21	98	805.67	367.04	966.29	537.95	830.4	410.84	927	394.35
18.485	0	0.09	0.14	0.02	0.23	0.05	6.98	0.13	20.64	4.97	86.04	22.63	-6.77	91.94	20.64	0.01	2.51	0.02	1.17	0.65	0.34	1.86	0	57.39	7.57	4.97	0.03	0.1	0.04	0.19	0.13	0	5.1	0	0	0	15.68	9.83	-6.09	64.99	95.47	1181.13	7.62	1333.85	168.53	1206.83	60.93	1298.16	33.12
18.485	1	0.13	0.08	0.02	0.12	0.22	0.15	0.1	0.91	1.1	99.56	0.41	11.18	97.73	7.3	0.2	0.91	0.03	16.16	12.3	0.02	0	0	0	0.07	1.1	0.07	0.05	1.39	5.99	0.05	0.26	11.63	0	0		-2.52	3.18	-8.18	57.87	99.01	803.17	365.83	963.68	536.62	827.59	409.6	925.27	393.39
18.518	0	0.1	0.15	0.02	0.19	0.04	3.83	0.1	14.77	5.85	92.34	9.86	-3.46	94.17	14.77	0.01	2.82	0.03	1.01	0.4	0.37	1.93	0	51.02	4.04	5.85	0.02	0.1	0.05	0.18	0.13	0	4.43	0	0	0	8.57	8.09	-6	65.62	109.21	1180.37	6.52	1333.44	168.4	1197.4	53.79	1304.81	34.06
18.518	1	0.19	0.09	0.02	0.12	0.2	0.15	0.11	1.09	1.09	99.61	0.38	10.11	96.65	7.49	0.18	1.09	0.03	15.35	21.92	0.02	0.01	0	0	0.04	1.03	0.04	0.04	1.89	7.87	0.03	0.26	11.07	0	0		-2.63	5.19	-6.81	58.16	94.83	801.78	364.69	961.18	534.79	828.87	406.57	922.73	393
18.551	0	0.11	0.16	0.02	0.18	0.04	2.77	0.09	12.37	7.53	94.46	6.14	-1.94	89.99	12.37	0.01	2.92	0.05	0.71	0.24	0.35	1.06	0	47.04	2.1	7.53	0.01	0.07	0.05	0.16	0.13	0.01	3.85	0	0	0	13.29	11.02	-3.94	66.96	102.04	1179.92	7.67	1331.91	168.91	1202.02	55.34	1302.27	36.31
18.551	1	0.28	0.09	0.02	0.13	0.18	0.16	0.12	1.22	1.22	99.43	0.36	9.12	97.92	7.95	0.19	1.22	0.03	14.56	32.55	0.02	0.01	0	0	0.03	1.03	0.03	0.03	2.3	9.47	0.02	1.35	10.61	0	0		-2.13	2.73	-8	58.72	91.33	799.52	363.54	958.56	533.51	827.65	406.03	917.79	391.3
18.585	0	0.12	0.17	0.02	0.18	0.04	1.64	0.09	10.38	9.42	96.72	2.55	0	89.05	10.38	0.01	4.02	0.08	0.68	0.23	0.57	1.43	0	37.63	1.58	9.42	0.01	0.09	0.05	0.17	0.13	0.01	3.29	0	0	0	4.69	11.52	-3.76	66.59	102.4	1176.33	6.4	1328.52	168.05	1197.99	48.79	1299.53	35.54
18.585	1	0.4	0.09	0.02	0.13	0.16	0.16	0.14	1.49	1.49	99.2	0.35	7.92	97.22	9.07	0.16	1.49	0.02	13.28	41.83	0.03	0.01	0	0	0.03	0.95	0.02	0.04	2.65	12.61	0.01	3.56	10.35	0	0		-1.3	4.22	-7.92	59.32	93.1	798.2	363.55	956.96	532.52	825.45	407.56	917.01	390.69
18.618	0	0.12	0.17	0.02	0.19	0.04	1.52	0.09	11.01	10.57	96.96	2.21	0	90.38	11.01	0	4.77	0.08	0.64	0.31	0.61	1.97	0	35.14	1.15	10.57	0.01	0.11	0.05	0.15	0.14	0.03	3.17	0	0	0	11.34	10.8	-5.34	66.44	108.11	1175.01	6.6	1325.6	166.56	1191.77	52.59	1298.44	34.98
18.618	1	0.65	0.09	0.02	0.15	0.14	0.18	0.16	1.59	1.59	98.7	0.35	6.52	96.74	11.05	0.16	1.59	0.02	11.02	55.42	0.03	0.01	0	0	0.01	1.08	0.01	0.03	3.28	14.32	0.01	0.65	10.37	0	0		-1.72	5.05	-7.37	59.17	91.76	796.76	362.53	954.95	531.53	824.65	404.69	915.28	390.4
18.651	0	0.12	0.18	0.02	0.21	0.04	1.16	0.1	13.52	11.32	97.68	1.41	0	91.69	13.52	0	5.9	0.05	0.71	0.48	0.56	1.35	0	26.94	0.87	11.32	0	0.12	0.04	0.12	0.12	1.33	3.14	0	0	0	19.44	10	-7.69	65.28	106	1175.66	8.87	1320.78	163.09	1189.66	58.94	1292.87	34.79
18.651	1	0.83	0.09	0.02	0.15	0.15	0.19	0.2	1.81	1.81	98.35	0.35	6.62	93.98	12.14	0.18	1.81	0.02	12.09	61.72	0.04	0.01	0	0	0.02	0.94	0.02	0.08	4.25	18.75	0.01	1.02	10.38	0	0		-2.19	8.26	-7.97	59.28	91.74	795.46	363.37	952.88	530.72	822.76	406.53	913.01	390.04
18.685	0	0.14	0.2	0.02	0.25	0.03	1.06	0.11	15.69	15.69	97.87	1.01	0	91.78	15.69	0	9.57	0.03	0.94	0.82	0.66	2.79	0	20.17	0.86	16.68	0	0.2	0.04	0.07	0.12	0.24	2.82	0	0	0	15.45	9.94	-7.95	64.98	103.14	1173.42	8.75	1314.61	158.88	1186.54	55.26	1287.45	33.94
18.685	1	1.11	0.1	0.02	0.17	0.15	0.2	0.29	2.22	2.22	97.77	0.33	6.19	85.67	12.72	0.18	2.22	0.02	13.35	68.39	0.07	0	0	0	0.03	0.52	0.03	0.31	5.62	27.17	0.01	0.57	9.85	0	0		-0.08	13.06	-8.8	59.68	90.49	793.04	362.69	952.22	531.92	821.53	407.54	910.15	389.2
18.718	0	0.13	0.21	0.02	0.36	0.03	1.73	0.16	19.64	20.39	96.54	2.07	-1.25	91.47	25.72	0	10.96	0.01	1	1.75	0.61	3.78	0	19.64	1.03	20.39	0	0.24	0.04	0.06	0.13	0.33	2.73	0	0	0	18.78	10.14	-5.58	62.71	102.9	1168.96	5.95	1312.67	157.49	1185.81	56.14	1285.72	31.56
18.718	1	1.18	0.1	0.02	0.17	0.14	0.2	0.34	2.37	2.37	97.64	0.33	5.65	87.3	12.01	0.23	2.37	0.02	12.7	68.26	0.13	0.01	0	0	0.04	0.51	0.04	0.41	7.1	31.54	0.01	0.47	9.58	0	0		2.54	12.36	-8.75	60.36	91.76	790.07	361.23	951.52	532.87	819.23	408.31	908.74	388.13
18.752	0	0.14	0.22	0.02	0.48	0.03	2	0.21	15.14	26.65	96	2.43	-2.98	96.07	32.23	0	12.6	0.01	1	2.21	0.75	9.56	0	15.14	1.7	26.65	0	0.9	0.04	0.04	0.17	0.03	2.31	0	0	0	24.37	6.02	-4.75	56.87	106.59	1165.69	3.18	1314.65	160.26	1184.23	58.48	1287.01	30.2
18.752	1	1.05	0.11	0.02	0.19	0.12	0.21	0.51	3.1	3.1	97.91	0.35	3.31	82.12	11.71	0.28	3.1	0.02	11.03	61.62	0.26	0.02	0	0	0.07	0.52	0.06	1.02	9.28	41.57	0.01	0.65	8.52	0	0		2.92	14.38	-7.8	60.61	91.81	787.83	360.13	950.68	533.24	818.28	407.37	907.93	387.57
18.785	0	0.12	0.22	0.02	0.72	0.03	3.31	0.36	13.74	34.19	93.39	5.71	-5.8	95.23	44.7	0	12.73	0.01	0.92	2.65	0.58	11.85	0	13.74	2.65	34.19	0	1.36	0.05	0.04	0.21	0.01	2.23	0	0	0	17.79	7.03	-5.98	60.36	105.14	1165.37	2.61	1317.4	163.4	1184.91	55.22	1286.87	29.57
18.785	1	0.9	0.12	0.02	0.18	0.1	0.2	0.46	3.4	3.4	98.2	0.33	2.37	82.81	10.29	0.3	3.4	0.01	10.42	55.85	0.21	0.01	0	0	0.12	0.36	0.13	1.9	8.96	40.19	0.01	0.4	7.92	0	0		2.71	14.14	-5.78	60.78	92.89	784.06	358.35	948.83	533.85	816.05	404.69	907.31	387.37
18.818	0	0.13	0.22	0.02	0.67	0.03	3.28	0.33	15.15	31.28	93.43	5.45	-5.96	93.54	42.67	0	12.4	0.01	0.88	3.51	0.47	10.76	0	15.15	4.23	31.28	0	2.34	0.04	0.03	0.23	0	2.43	0	0	0	24.29	8.64	-6.25	57.11	113.72	1163.03	0.8	1320.96	167.12	1181.37	60.47	1290.41	28.18
18.818	1	0.7	0.11	0.02	0.18	0.1	0.19	0.41	3.21	3.21	98.6	0.33	2.14	86.2	9.54	0.38	3.21	0.02	9.07	48.27	0.18	0.01	0	0	0.18	0.26	0.25	1.33	9.95	37.99	0.01	0.17	7.88	0	0		3.95	12.84	-5.79	61.26	95.68	781.69	356.62	948.35	534.28	813.1	403.96	907.12	386.25
18.852	0	0.13	0.23	0.02	0.86	0.03	4.03	0.42	11.85	48.45	91.93	6.57	-7.98	94.74	48.45	0	14.47	0	1.15	3.75	0.39	8.62	0	11.85	5.83	49.03	0	3.79	0.05	0.03	0.28	0	2.34	0	0	0	21.18	7.55	-7.98	60.49	114.26	1160.69	3.42	1319.39	171.55	1177.22	60.82	1287.49	30.89
18.852	1	0.52	0.12	0.03	0.19	0.08	0.17	0.46	3.37	3.37	98.95	0.36	1.24	81.71	6.87	0.55	3.37	0.02	7.55	35.81	0.09	0	0	0	0.2	0.12	0.43	1.48	13.8	43.29	0.01	0.24	7.19	0	0		6.78	14.52	-5.17	61.76	93.16	779.46	355.82	946.68	534.71	812.99	403.75	904.49	386.26
18.885	0	0.15	0.24	0.02	0.73	0.03	3.94	0.32	14.4	42.5	92.12	5.08	-8.43	95.52	42.5	0	15.91	0.01	1.66	3.3	0.44	9.55	0	14.4	8.23	55.39	0.01	3.68	0.06	0.03	0.3	0	2.52	0	0	0	12.97	6.7	-6.63	63.39	109.56	1160.17	3.74	1321.05	173.74	1181.08	57.35	1287.57	31.58
18.885	1	0.4	0.12	0.03	0.19	0.07	0.15	0.43	3.31	3.31	99.14	0.47	0.96	79.54	4.63	0.69	3.31	0.01	5.91	24.23	0.05	0	0	0	0.31	0.08	0.72	1.57	19.21	43.95	0.01	0.12	7.12	0	0		6.93	15.21	-4.99	62.04	94.1	777.39	354.67	945.32	534.25	810.89	402.86	903.34	385.3
18.918	0	0.19	0.23	0.03	0.46	0.04	2.86	0.18	17.38	28.97	94.28	2.24	-7.14	93.55	28.97	0	15.62	0.01	2.52	3.03	0.54	7.41	0	17.38	15.5	55.14	0.01	3.45	0.06	0.02	0.32	0.01	2.8	0	0	0	15.49	8.63	-4.7	64.42	108.95	1162.63	5.44	1322.56	173.23	1185.31	60.91	1290.67	33.14
18.918	1	0.28	0.12	0.04	0.19	0.07	0.14	0.38	2.78	2.78	99.25	0.47	1.16	73.55	3.47	1	2.78	0.02	4.45	14.06	0.03	0	0	0	0.24	0.06	0.89	0.54	20.44	41.59	0.01	0.05	7.16	0	0		4	16.89	-3.7	61.55	91.8	774.84	353.13	943.05	532.87	810.47	399.31	901.01	384.17
18.952	0	0.24	0.26	0.04	0.45	0.04	3.55	0.15	20.57	24.22	92.89	1.98	-10.75	89.39	24.22	0	20.95	0.02	2.18	2.52	0.5	6.04	0	20.57	17.47	60.69	0.01	4.01	0.05	0.02	0.32	0.01	2.94	0	0	0	23.07	11.35	-5.51	63.79	105.15	1167.17	7.52	1324.98	174.81	1190.4	64.26	1291.63	35.8
18.952	1	0.3	0.12	0.05	0.23	0.06	0.13	0.36	2.54	2.54	99.27	0.9	0.64	75.05	2.57	1.47	2.54	0.02	3.86	8.83	0.02	0	0	0	0.16	0.04	0.74	0.33	30.33	41.27	0.01	0.06	6.55	0	0		5.06	16.49	-2	61.99	89.79	772.36	352.51	941.56	533.69	810.66	398.46	899.4	384.78
18.985	0	0.28	0.26	0.05	0.32	0.04	2.35	0.1	14.78	14.78	95.3	1.47	-8.7	95.12	14.78	0	20.79	0.03	2.06	1.96	0.59	6.16	0	20.24	19.09	61.37	0.02	3.8	0.05	0.02	0.32	0	3.03	0	0	0	3.86	7.15	-5.71	64.54	105.23	1166.27	5.02	1325.68	173.91	1188.78	51.55	1292.45	33.47
18.985	1	0.28	0.12	0.06	0.24	0.06	0.13	0.35	2.37	2.37	99.3	1.06	0.62	52.79	2.19	1.76	2.37	0.02	3.54	5.56	0.02	0	0	0	0.1	0.03	0.72	0.2	32.95	40.48	0.01	0.03	6.46	0	0		8.5	21.44	-1.45	62.38	88.62	770.57	350.96	941.27	533.72	810.83	399.14	898.07	383.57
19.018	0	0.33	0.26	0.05	0.26	0.04	2.01	0.07	7.22	7.22	95.98	2.08	-8.05	95.1	7.22	0	21.68	0.03	1.69	1.83	0.57	8.64	0	23.71	16.75	62.48	0.02	2.49	0.04	0.02	0.33	0	2.98	0	0	0	5.78	7.17	-3.05	63.81	111.28	1165.19	1.26	1329.68	175.09	1189.02	49.11	1299.05	32.43
19.018	1	0.31	0.12	0.08	0.29	0.06	0.12	0.35	2.04	2.04	99.3	1.98	0.26	71.77	1.65	2.16	2.04	0.03	3.18	2.96	0.02	0	0	0	0.08	0.02	0.69	0.1	41.61	40.7	0.01	0.06	5.96	0	0		6.82	17.33	-3.65	62.32	89.05	769.4	349.45	940.16	532.71	807.87	397.02	895.53	381.38
19.052	0	0.36	0.28	0.05	0.27	0.04	3.17	0.07	5.67	5.67	93.66	5.12	-11.62	95.12	5.67	0	25.54	0.04	1.34	2.13	0.56	6.65	0	31.47	15.3	59.09	0.03	2.23	0.03	0.02	0.35	0	3.6	0	0	0	13.52	7.15	-5.4	64.89	113.13	1167.65	2.65	1331.12	173.64	1189.4	59.66	1298.6	30.09
19.052	1	0.33	0.12	0.09	0.33	0.06	0.12	0.35	1.7	1.7	99.3	3.12	0.49	52.57	1.5	2.99	1.7	0.04	2.99	1.57	0.03	0	0	0	0.07	0.01	0.53	0.07	47.61	39.7	0.01	0.03	6.06	0	0		4.58	21.48	-0.7	62	83.43	768.4	349.62	939.37	532.85	811.81	395.3	894.22	382.28
19.085	0	0.36	0.28	0.04	0.29	0.04	3.36	0.07	7.09	7.09	93.29	5.51	-11.54	96.71	7.09	0	26.54	0.02	1.73	2.58	0.63	6.03	0	31.43	12.65	58.72	0.03	1.47	0.03	0.02	0.32	0.04	3.64	0	0	0	14.59	5.1	-6.45	64.85	115.35	1169.06	2.93	1331.43	174.58	1187.56	57.58	1299.95	31.61
19.085	1	0.35	0.12	0.11	0.36	0.05	0.12	0.37	1.62	1.62	99.26	4.13	0	28.7	1.18	3.27	1.62	0.04	2.41	1.1	0.03	0	0	0	0.05	0.01	0.39	0.04	50.94	41.17	0.01	0.03	5.62	0	0		4.31	26.55	-0.31	61.7	82.3	767.55	349	938.21	531.83	811.68	394.22	893.02	381.68
19.119	0	0.34	0.27	0.03	0.28	0.04	4.45	0.08	7.3	7.3	91.09	8.8	-12.4	96.51	7.3	0	26.93	0.02	1.99	3.37	0.52	2.06	0	37.3	11.63	57.88	0.03	1.78	0.03	0.02	0.32	0.05	4.59	0	0	0	8.84	5.4	-7.42	65.99	112.99	1169.94	4.61	1330.89	174.55	1188.03	56.38	1298.38	32.13
19.119	1	0.35	0.12	0.11	0.37	0.05	0.11	0.36	1.11	1.28	99.27	4.45	0	22.61	1.11	3.74	1.28	0.06	1.4	0.7	0.02	0	0	0	0.04	0	0.24	0.03	51.42	39.99	0.01	0.05	5.03	0	0		2.36	28.15	1.05	61.27	83.7	765.66	348.47	936.45	531.1	809.98	392.18	893.05	381.9
19.152	0	0.32	0.25	0.03	0.27	0.05	5.54	0.08	7.3	7.3	88.92	11.84	-13.16	94.25	7.3	0	24.97	0.02	2.04	3.32	0.41	1.81	0	43.38	11.8	55.69	0.03	2.82	0.03	0.02	0.41	0.02	4.95	0	0	0	15.86	8.02	-3.13	66.1	109.78	1170.64	4.03	1334.93	177.77	1195.74	57.89	1303.08	34.91
19.152	1	0.39	0.13	0.13	0.41	0.04	0.11	0.39	0.97	1.07	99.18	6.37	0	16.55	0.97	4.28	1.07	0.08	1.25	0.62	0.02	0	0	0	0.04	0	0.16	0.03	55.61	41.45	0.01	0.04	4.38	0	0		5.08	30.09	2.07	61.75	80.19	765.42	349.72	935.49	530.8	812.15	395.92	891.18	382.34
19.185	0	0.34	0.25	0.03	0.29	0.05	6.64	0.08	8.38	8.38	86.71	14.78	-14.68	97.56	8.38	0	26.31	0.01	2.39	3.65	0.34	2.02	0	45.22	10.94	54.97	0.03	4.32	0.03	0.02	0.44	0.04	5.02	0	0	0	10.92	3.55	-6.7	66.6	114.16	1170.69	5.48	1334.51	179.14	1190.04	57.99	1301.78	34.58
19.185	1	0.4	0.13	0.13	0.4	0.04	0.11	0.37	0.81	1.02	99.19	6.03	0	17.09	0.81	3.86	1.02	0.07	0.88	0.56	0.02	0.01	0	0	0.06	0	0.13	0.04	55.31	41.09	0.01	0.03	4.08	0	0		5.51	29.9	1.45	62.17	84.15	764.4	348.96	935.49	531.28	809.21	395.38	892.3	382.08
19.219	0	0.34	0.23	0.03	0.25	0.05	8.96	0.07	7.22	7.22	82.07	23.01	-16.29	97.51	7.22	0	24.23	0.01	2.44	4.73	0.3	3.25	0	54.07	11.84	43.05	0.03	6.61	0.03	0.02	0.47	0.02	5.61	0	0	0	10.89	3.65	-4.19	65.41	114.1	1168.94	3.72	1333.63	178.43	1190.56	54.4	1302.98	34.93
19.219	1	0.41	0.14	0.14	0.41	0.04	0.11	0.32	0.68	0.68	99.18	6.23	0	4.01	0.68	3.83	0.68	0.08	0.69	0.49	0.02	0.01	0	0	0.1	0	0.12	0.09	55.75	37.57	0	0.03	3.29	0	0		5.67	37.88	2.78	61.39	78.58	764.34	349.1	934.8	529.67	813.01	396.47	890.1	381.23
19.252	0	0.33	0.24	0.03	0.28	0.05	10.76	0.08	9.55	9.55	78.49	25.41	-17.67	95.81	9.55	0	24.87	0.01	1.92	4.13	0.2	3.78	0	55.06	12.89	36.1	0.03	5.26	0.03	0.02	0.46	0	5.6	0	0	0	16.58	6.35	-8.82	65	110.68	1173.72	5.05	1337.2	177.01	1194.63	64.59	1300.15	31.16
19.252	1	0.39	0.15	0.13	0.39	0.03	0.12	0.3	0.49	0.65	99.21	5.08	0	3.18	0.49	3.65	0.65	0.06	0.66	0.4	0.03	0.02	0	0	0.18	0	0.08	0.13	53.25	36.62	0	0.04	2.62	0	0		4.08	39.08	2.19	61.34	77.1	764.76	350.21	933.42	529.51	812.68	395.42	888.64	382.24
19.285	0	0.29	0.22	0.03	0.27	0.05	10.17	0.09	11.11	11.11	79.65	21.69	-15.94	96.36	11.11	0	22.74	0.01	1.96	3.74	0.22	4.75	0	54.61	13.01	32.61	0.03	4.34	0.03	0.02	0.47	0	6.05	0	0	0	3.73	5.62	-5.66	65.14	114.28	1171.64	3.94	1335.27	177.26	1191.18	51.26	1304.11	33.72
19.285	1	0.39	0.15	0.13	0.4	0.03	0.12	0.27	0.44	0.53	99.2	4.94	0	2.38	0.44	3.9	0.53	0.06	0.55	0.35	0.02	0.02	0	0	0.32	0	0.06	0.14	52.63	33.97	0	0.06	2.11	0	0		5.22	40.58	3.1	61.55	75.63	763.39	350.14	932.23	529.22	812.95	396.37	887.23	382.16
19.319	0	0.31	0.23	0.03	0.32	0.06	15.38	0.1	13.16	13.16	69.25	32.57	-19.59	94.96	13.16	0	26.6	0.01	1.89	3.56	0.19	3.73	0	57.68	16.16	28.25	0.03	2.86	0.03	0.02	0.45	0	6.48	0	0	0	15.25	7.32	-7.58	65.33	111.09	1175.35	4.83	1339.29	177.07	1197.01	63.24	1303.47	31.51
19.319	1	0.48	0.16	0.18	0.47	0.03	0.12	0.33	0.46	0.43	99.03	9.02	0	2.08	0.34	3.69	0.43	0.05	0.54	0.37	0.02	0.04	0	0	0.46	0	0.05	0.08	60.89	38.78	0	0.14	1.53	0	0		6.11	41.27	3.53	61.84	74.36	761.87	350.54	930.77	529.7	812.46	397.25	885.38	382.67
19.352	0	0.31	0.21	0.04	0.27	0.06	13.25	0.08	9.93	9.93	73.49	27.37	-18.53	96.27	9.93	0	24.66	0.02	2.55	3.05	0.24	1.91	0	56.53	23.08	28.42	0.04	4.17	0.03	0.02	0.49	0	6.84	0	0	0	7.67	5.75	-9.4	65.61	111.28	1174.85	5.35	1337.34	177.61	1192.99	56.82	1301.59	32.55
19.352	1	0.49	0.16	0.18	0.47	0.03	0.12	0.33	0.8	0.42	99.03	8.77	0	2.18	0.26	3.61	0.42	0.04	0.6	0.39	0.02	0.11	0	0	0.8	0.01	0.04	0.05	60.57	38.96	0	0.19	1.36	0	0		6.81	41.02	3.78	62.03	75.57	760.21	350.3	929.99	530.36	810.85	397.58	884.98	382.88
19.385	0	0.33	0.22	0.04	0.26	0.06	13.69	0.08	8.52	8.52	72.63	29.16	-19.75	96.23	8.52	0	25.3	0.02	2.72	2.08	0.25	2.25	0	56.99	25.21	25.73	0.04	5.79	0.03	0.02	0.6	0.01	6.64	0	0	0	3.38	5.8	-6.39	65.07	111.37	1173.83	5.23	1334.95	176.72	1192.92	50.37	1303.24	35.04
19.385	1	0.48	0.17	0.17	0.45	0.03	0.12	0.32	1.04	0.4	99.04	7.39	0	2.7	0.22	3.16	0.4	0.03	0.56	0.5	0.02	0.15	0	0.01	1.49	0.01	0.03	0.04	58.71	38.44	0	0.23	1.04	0	0		8.37	39.93	4.16	62.61	76.4	759.24	351.03	929.8	531.83	810.18	399.52	884.97	383.94
19.419	0	0.37	0.24	0.04	0.27	0.06	9.54	0.07	6.43	6.43	80.91	22.29	-17.87	97.23	6.43	0	27.89	0.02	2.55	2.18	0.23	2.18	0	49.91	21.64	20.64	0.03	4.93	0.03	0.03	0.68	0	6.2	0	0	0	4.62	4.21	-5.57	65.06	112.27	1172.65	4.51	1334.47	175.72	1192.57	52.38	1303.27	33.72
19.419	1	0.48	0.17	0.18	0.44	0.03	0.13	0.34	0.77	0.41	99.04	6.91	0	2.12	0.2	2.87	0.41	0.03	0.64	0.49	0.03	0.2	0	0.02	2.26	0.01	0.03	0.04	58.1	40.86	0.01	0.51	0.77	0	0		3.88	41.17	5.43	61.92	72.77	758.43	352.18	927.58	532.97	810.83	395.14	883.14	386.91
19.452	0	0.37	0.24	0.04	0.25	0.05	8.11	0.07	6.06	4.86	83.78	19.49	-17.61	95.8	4.86	0	26.79	0.03	2.23	1.57	0.31	1.8	0	48.89	21.4	21.54	0.03	8.34	0.02	0.03	0.72	0	6.06	0	0	0	10.02	6.37	-6.03	65.75	110.26	1174.29	5.95	1334.77	175.34	1194.82	57.58	1302.55	34.04
19.452	1	0.52	0.18	0.19	0.45	0.03	0.13	0.3	0.72	0.44	98.97	7.49	0	4.33	0.17	1.98	0.44	0.03	0.63	0.61	0.04	0.2	0	0.02	2.34	0.02	0.03	0.05	60.06	38.86	0.01	1.56	0.72	0	0		8.74	37.48	3.05	63.42	76.56	757.42	356.17	926.46	537.2	806.3	402.52	881.83	390
19.486	0	0.44	0.26	0.05	0.28	0.05	10.66	0.07	6.26	5.64	78.69	26.18	-20.99	97.35	5.64	0	30.68	0.03	1.91	1.15	0.51	3.59	0	49.75	24.58	17.64	0.03	8.11	0.03	0.03	0.82	0	6.26	0	0	0	4.41	3.98	-6.51	63.75	111.92	1171.01	3.17	1331.29	173.28	1189.48	50.03	1299.95	32.07
19.486	1	0.5	0.18	0.18	0.43	0.03	0.13	0.27	0.47	0.48	98.99	6.23	0	3.54	0.14	1.32	0.48	0.02	0.47	0.69	0.07	0.11	0	0.04	1.84	0.04	0.02	0.04	58.27	36.96	0.01	12.63	0.46	0	0		5.06	38.52	2.51	62.54	75.34	758.18	363.54	925.59	542.78	806.35	407.36	880.92	396.65
19.519	0	0.46	0.27	0.05	0.29	0.05	12.1	0.07	6.19	5.58	75.81	30.57	-22.78	98.21	5.58	0	32.37	0.03	1.44	1.19	0.45	2.71	0	50.75	25.54	14.06	0.03	8.08	0.03	0.03	0.92	0	6.19	0	0	0	18.02	1.98	-9.96	64.05	114.67	1175.48	6.95	1331.69	172.29	1188.89	63.67	1299.33	32.83
19.519	1	0.46	0.18	0.16	0.4	0.03	0.13	0.23	0.39	0.47	99.07	4.85	0	3.84	0.17	1.26	0.47	0.02	0.39	0.57	0.11	0.06	0	0.05	1.51	0.08	0.02	0.04	55.04	32.73	0.01	21.45	0.38	0	0		3.73	38.1	4.15	61.74	73.27	759.63	371.85	924.06	548.71	808.21	412.42	881.22	406.19
19.552	0	0.45	0.26	0.06	0.28	0.05	10.57	0.07	6.02	5.82	78.86	23.47	-21.53	94.3	5.82	0	30.11	0.03	1.53	1.12	0.53	4.32	0	48.51	28.43	13.7	0.04	7.69	0.03	0.03	0.93	0	6.02	0	0	0	6.34	7.97	-5.89	63.32	105.28	1172.64	5.42	1328.36	171.85	1192.83	49.44	1297.09	34.81
19.552	1	0.41	0.18	0.13	0.35	0.03	0.13	0.19	0.35	0.42	99.19	3.09	0	4.29	0.19	1.03	0.42	0.02	0.31	0.42	0.14	0.02	0	0.05	1.39	0.09	0.03	0.11	49.44	28.15	0.01	27.16	0.35	0	0		4.99	37.52	1.91	61.32	75.15	762.87	383.58	924.48	556.2	807.8	426.4	882.1	415.11
19.586	0	0.43	0.27	0.05	0.28	0.05	8.95	0.07	5.87	5.27	82.1	20.26	-19.89	96.13	5.27	0	30.45	0.03	1.37	1.06	0.44	4.08	0	45.84	26.42	10.6	0.04	5.37	0.03	0.04	1.23	0	5.87	0	0	0	18.59	5.93	-7.54	63.17	107	1173.75	7.88	1327.78	170.79	1192.37	62.75	1295.5	34.25
19.586	1	0.29	0.19	0.08	0.26	0.03	0.13	0.14	0.33	0.38	99.42	0.99	0	11.31	0.26	0.79	0.38	0.02	0.33	0.29	0.23	0.01	0	0.11	1.87	0.23	0.05	0.38	34.71	20.9	0.02	25.85	0.24	0	0		2.31	32.3	2.65	60.15	78.18	765.72	392.17	923.73	561.53	807.43	431.04	885.36	424.78
19.619	0	0.37	0.25	0.04	0.28	0.05	7.17	0.07	6.16	6.16	85.66	16.18	-16.51	93.22	6.16	0	29.1	0.03	1.39	0.92	0.24	3.39	0	43.76	20.41	10.03	0.04	3.15	0.03	0.04	1.21	0	5.97	0	0	0	6.68	8.89	-5.3	62.51	99.5	1170.7	5.45	1325.15	169.76	1194.15	50.71	1292.19	33.72
19.619	1	0.25	0.19	0.07	0.23	0.03	0.14	0.11	0.48	0.41	99.5	0.6	0	8.62	0.42	0.82	0.41	0.03	0.48	0.18	0.37	0.01	0	0.13	2.16	0.2	0.09	1.57	27.62	16.2	0.03	25.6	0.24	0	0		-6.43	33.81	4.88	56.73	74.91	770.03	402.73	921.13	563.59	811.34	435.41	886.25	434.56
19.652	0	0.34	0.25	0.04	0.27	0.05	6.44	0.07	6.56	6.56	87.12	13.63	-15.07	95.64	6.56	0	27.7	0.04	1.69	0.83	0.19	3.72	0	42.65	18.94	7.82	0.04	2.04	0.02	0.04	1.32	0	5.61	0	0	0	9.24	6.56	-5.73	64.95	98.7	1171.43	8.99	1327.26	172.98	1196.63	60.09	1292.14	35.19
19.652	1	0.23	0.19	0.06	0.21	0.03	0.14	0.1	0.8	0.46	99.54	0.43	0	29.22	0.74	0.76	0.46	0.03	0.8	0.12	0.42	0.01	0	0.19	2.06	0.22	0.15	3.32	23.1	12.66	0.05	18.39	0.22	0	0		-7.97	26.42	1.57	56.15	79.01	773.29	416.1	920.81	573.08	808.33	448.52	887.29	445.64
19.686	0	0.29	0.24	0.04	0.27	0.05	4.1	0.08	7.85	7.85	91.8	6.74	-10.71	93	7.85	0	25.08	0.05	1.74	0.71	0.17	3.57	0	35.55	17	7	0.04	1.38	0.03	0.05	1.52	0	5.68	0	0	0	3.49	9.06	-3.29	60.34	99.21	1165.17	3.74	1321.03	169.67	1190.69	46.26	1289.09	33.62
19.686	1	0.18	0.19	0.04	0.18	0.03	0.14	0.08	1.3	0.52	99.62	0.33	0	45.3	1.3	0.84	0.52	0.03	1.28	0.1	0.64	0.03	0	0.25	1.38	0.23	0.2	0.93	14.96	7.77	0.07	9.99	0.18	0.12	1		-11.29	22.94	0.27	53.95	83.24	776.31	427.62	922.48	583.41	807.59	457.69	890.83	457.03
19.719	0	0.26	0.22	0.03	0.27	0.05	3	0.08	9.75	9.75	94	4.23	-6.83	93.96	9.75	0.01	23.65	0.05	2.04	1.01	0.15	4.74	0	30.86	12.58	6.4	0.06	0.78	0.03	0.06	1.46	0	6.2	0	0	0	19.34	8.28	-8.49	60.53	107.53	1162.59	7.6	1318.53	173.22	1181.01	62.58	1284.8	34.44
19.719	1	0.17	0.19	0.04	0.19	0.03	0.15	0.08	0.77	0.58	99.61	0.33	0	55.18	2.42	1.09	0.58	0.03	2.11	0.07	0.81	0.05	0	0.16	0.77	0.14	0.25	0.17	13.42	6.77	0.06	6.19	0.2	0.31	0		-11.98	20.96	4.85	51.35	78.51	779.42	442.69	922	592.63	814.21	473.15	892.72	472.04
19.753	0	0.24	0.2	0.03	0.24	0.06	1.87	0.08	9.07	9.07	96.26	2.35	-2.33	95.53	9.07	0.01	20.82	0.07	2.1	1.14	0.34	6.56	0	26.12	9.13	7.57	0.06	0.48	0.03	0.08	1.76	0	6.45	0	0	0	18.26	6.69	-3.25	59.92	108.35	1160.66	7.3	1317.37	173.47	1182.47	59.09	1288.65	37.57
19.786	0	0.21	0.19	0.03	0.22	0.06	1.39	0.08	8.65	8.65	97.22	1.59	0	92.97	8.65	0.01	18.31	0.07	2.09	1.13	0.3	5.13	0	23.71	6.66	6.62	0.07	0.54	0.03	0.09	1.74	0	6.37	0	0	0	19.91	9.09	-6.12	59.44	105.03	1157.42	9.22	1316.1	178.19	1180.23	63.62	1282.09	38.04
19.819	0	0.19	0.18	0.03	0.21	0.05	1.15	0.08	8.65	8.65	97.71	1.25	0	86.12	8.65	0.01	16.56	0.08	1.52	0.94	0.55	4.7	0	22.32	4.77	6.98	0.06	0.4	0.03	0.08	1.94	0	6.28	0	0	0	20.04	12.87	-3.24	58.04	98.96	1156.64	9.95	1314.88	179.28	1184.26	61.29	1281.09	40.85
19.853	0	0.17	0.17	0.03	0.18	0.05	0.67	0.07	6.24	6.24	98.65	0.71	0	97.11	6.24	0.01	13.39	0.09	1.63	0.65	1.02	4.91	0	17.45	3.29	8.64	0.07	0.41	0.04	0.12	2.2	0	5.97	0	0	0	17.35	4.42	-3.42	53.95	108.61	1153.68	10.11	1311.73	178.46	1175.65	60.81	1282.47	41.2
19.886	0	0.15	0.15	0.02	0.16	0.05	0.55	0.07	6.37	5.22	98.89	0.58	0	95.18	5.22	0.01	10.18	0.12	1.73	0.53	1.3	3.55	0	17.83	2.62	10.35	0.08	0.3	0.04	0.11	1.99	0	6.37	0	0	0	19.01	7.08	-2.95	57.59	105.38	1149.56	22.35	1306.6	187.38	1174.04	77.58	1275.98	50.86
19.919	0	0.13	0.14	0.03	0.13	0.06	0.42	0.06	6.92	3.54	99.16	0.48	0	94.39	2.98	0.03	7.22	0.16	1.99	0.38	3.54	2.73	0	18.19	2.22	13.07	0.06	0.1	0.05	0.1	1.73	0.04	6.92	0	0	0	16.4	7.89	-5.82	59.85	106.89	1148.31	33.14	1306.21	197.64	1171.12	91.55	1272.72	58.36
19.953
19.986
20.019
20.053
20.086
20.12
20.153
20.186
20.22
20.253
20.286
20.32
20.353
20.386
20.42
20.453
20.487
20.52
20.553
20.587
20.62
20.653
20.687
20.72
20.754
20.787
20.82
20.854
20.887
20.92
20.954
20.987
21.02
21.054
21.087
21.121
21.154
21.187
21.221
21.254
21.287
21.321
21.354
21.387
21.421
21.454
21.488
21.521
21.554
21.588	1	0.16	0.21	0.03	0.17	0.03	0.5	0.07	2.48	2.48	99	0.46	0	0.49	2.48	0.29	3.76	0.1	0.42	1.58	0.7	0.43	0	20.83	0.28	1.83	0.03	0.01	4.82	1.7	0.04	0.16	0.23	0	0		0.78	48.6	3.97	63.01	55.58	763.64	370.96	903.93	519.27	809.13	407.28	863.69	396.67
21.621	1	0.19	0.21	0.03	0.18	0.03	0.17	0.09	1.51	3.74	99.59	0.33	0	0.31	1.66	0.72	3.74	0.17	0.43	2.4	0.44	0.24	0	1.51	0.13	3.94	0.01	0	8.91	8.37	0.12	0.26	0.15	0	0		-6.09	50.9	5.33	61.68	51.56	759.23	367.44	906.56	524.09	810.72	400.22	862.02	395.12
21.654	1	0.22	0.2	0.04	0.22	0.02	0.16	0.14	0.83	3.69	99.56	0.35	0	0.42	1.59	1.53	3.69	0.2	0.42	1.77	0.39	0.23	0	0.83	0.14	6.27	0.01	0.01	17.2	19.67	0.23	0.1	0.13	0	0		-3.38	49.35	5.53	62.14	52.96	756.21	367.11	906.74	528.12	808.67	401.39	861.4	396.39
21.688	1	0.22	0.2	0.04	0.22	0.03	0.16	0.13	1.11	3.34	99.57	0.35	0	0.21	1.27	1.64	3.34	0.17	0.47	1.33	0.34	0.29	0	1.11	0.28	9.04	0	0.01	17.49	16.95	0.32	0.02	0.13	0	0		0.1	52.72	5.14	62.32	50.96	754.61	367.22	908.85	532.27	810.03	404.57	860.36	396.63
21.721	1	0.21	0.2	0.04	0.21	0.03	0.16	0.11	1.05	3.36	99.57	0.34	0	0.32	1.05	1.63	3.36	0.16	0.48	1.13	0.25	0.3	0	1.28	0.38	9.17	0	0.03	17	13.89	0.38	0.03	0.15	0	0		0.22	50.77	3.23	62.42	51.11	751.81	366.32	909.71	536.11	807.65	404.35	858.09	396.07
21.755	1	0.2	0.2	0.04	0.2	0.02	0.16	0.1	0.85	2.68	99.6	0.33	0	0.3	0.85	1.68	2.68	0.14	0.37	0.85	0.17	0.38	0	2.04	0.54	7.06	0	0.15	15.36	11.77	0.41	0.02	0.13	0	0		3.44	51.05	3.13	62.68	49.34	750.16	366.22	911.64	540.01	808.83	407.36	856.91	396.3
21.788	1	0.2	0.19	0.04	0.2	0.02	0.16	0.09	0.72	2.47	99.6	0.33	0	0.35	0.72	1.92	2.47	0.12	0.27	0.77	0.15	0.44	0	2.6	0.57	6.02	0	0.09	15.19	8.81	0.36	0.04	0.1	0	0		4.42	50.33	1.49	62.96	50.15	747.53	367.17	910.9	543.33	805.87	409.41	854.54	397.34
21.821	1	0.19	0.19	0.04	0.19	0.02	0.18	0.08	0.62	2.27	99.61	0.33	0	0.31	0.62	1.99	2.27	0.12	0.21	0.73	0.14	0.56	0	4.29	0.69	5.46	0	0.12	13.87	7.46	0.35	0.04	0.1	0	0		4.1	50.92	0.7	62.91	52.42	745.69	367.12	911.03	545.17	803.49	409.92	854.37	397.34
21.855	1	0.19	0.19	0.04	0.19	0.02	0.18	0.09	0.47	2.19	99.61	0.33	0	0.2	0.47	2.68	2.19	0.12	0.2	0.66	0.14	0.88	0	4.53	0.85	5.12	0	0.13	13.09	7.64	0.36	0.06	0.1	0	0		3.83	53.08	0.73	62.62	47.67	745.05	367.42	911.04	547.61	805.34	408.76	851.96	398.81
21.888	1	0.18	0.19	0.04	0.18	0.02	0.19	0.08	0.39	1.91	99.63	0.33	0	0.38	0.39	2.71	1.91	0.1	0.26	0.5	0.16	1.22	0	5.59	1.31	4.6	0	0.16	11.05	6.71	0.39	0.04	0.11	0	0		5.67	49.87	0.99	63.25	47.66	745.7	368.84	910.45	547.66	805.57	411.25	851.89	400.01
21.921	1	0.17	0.19	0.04	0.18	0.02	0.19	0.08	0.33	1.8	99.62	0.33	0	0.19	0.31	2.41	1.8	0.08	0.33	0.44	0.17	0.93	0	6.22	1.67	3.9	0	0.36	10.38	6.46	0.45	0.05	0.1	0	0		3.96	53.28	1.11	62.72	44.62	745.01	368.98	910.42	548.62	806.76	410.25	850.23	400.18
21.955	1	0.17	0.19	0.04	0.18	0.02	0.18	0.08	0.34	1.87	99.62	0.33	0	0.07	0.31	2.19	1.87	0.08	0.34	0.42	0.17	0.9	0	5.37	1.25	3.59	0	0.29	10.64	6.92	0.43	0.05	0.11	0	0		2.97	58.59	0.91	62.07	39.15	745.24	369.45	910.5	550.37	809.36	408.61	847.9	401.69
21.988	1	0.17	0.19	0.03	0.17	0.02	0.18	0.08	0.28	1.73	99.62	0.33	0	0.07	0.24	2.36	1.73	0.07	0.28	0.38	0.16	0.45	0	4.84	1.05	3.32	0	0.27	9.17	6.81	0.48	0.05	0.11	0	0		4.2	58.61	2.03	62.69	39.37	743.12	369.75	910.45	551.75	809.12	411.39	847.21	401.41
22.021	1	0.16	0.19	0.03	0.17	0.02	0.17	0.08	0.2	1.5	99.63	0.33	0	0.04	0.2	2.62	1.5	0.06	0.18	0.36	0.13	0.29	0	4.98	0.79	2.92	0	0.14	8.45	6.09	0.44	0.05	0.1	0	0		4.59	61.06	0.7	62.97	38.5	742.84	370.7	910.39	552.57	808.93	413.09	845.69	401.64
22.055	1	0.16	0.19	0.03	0.17	0.02	0.17	0.08	0.2	1.35	99.63	0.33	0	0.1	0.18	2.39	1.35	0.06	0.2	0.38	0.13	0.35	0	5.17	0.85	2.79	0	0.08	7.92	5.82	0.5	0.07	0.1	0	0		4.46	56.59	-0.27	63.06	43.77	741	371.09	908.6	552.23	803.94	414.21	845.77	401.33
22.088	0	0.18	0.2	0.18	0.1	0.05	5.13	0.06	10.37	15.02	89.74	16.31	-17.6	98.07	0.76	0.05	3.05	0	10.37	3.34	15.02	1.32	0	57.96	38.23	70.48	0.32	7.93	0	0.17	0.06	0.69	2.01	0.94	0	0	-6.3	2.37	-0.83	64	83.8	1107.09	83.86	1255.2	242.72	1138.08	116.69	1221.82	113.63
22.088	1	0.15	0.19	0.03	0.16	0.02	0.17	0.08	0.18	1.15	99.63	0.33	0	0.04	0.16	2.44	1.15	0.07	0.18	0.32	0.11	0.19	0	5.29	0.81	2.37	0	0.08	6.99	5.45	0.52	0.05	0.1	0	0		4.53	61.18	-1.25	63.03	36	740.56	371.73	909.27	555.08	807.49	414.32	841.5	402.52
22.122	0	0.33	0.2	0.18	0.12	0.05	15.04	0.06	9.28	11.44	69.93	28.31	-24.43	95.56	1.62	0.02	3.79	0	9.28	11.44	7.85	0.85	0	72.49	49.96	27.64	0.26	11.4	0	0.11	0.09	1.34	1.57	0.58	0	0	-0.58	6.66	-2.12	56.54	97.74	1120.88	68.36	1268.01	222.87	1143.75	109.24	1240.55	95.72
22.122	1	0.15	0.18	0.03	0.16	0.02	0.19	0.08	0.23	0.85	99.62	0.33	0	0.05	0.14	2.58	0.85	0.07	0.23	0.28	0.14	0.2	0	7.32	0.86	2.05	0	0.1	6.3	4.69	0.6	0.07	0.1	0	0		5.7	59.97	-2.33	63.3	39.3	741.45	373.68	908.69	554.98	805.57	417.29	842.45	403.72
22.155	0	0.23	0.21	0.11	0.13	0.04	7.05	0.06	5.94	6.13	85.89	11.22	-17.92	93.09	1.09	0.01	3.92	0	5.94	5.37	6.13	0.39	0	61.46	36.24	11.96	0.16	7.93	0	0.06	0.16	2.04	1.1	0.46	0	0	9.52	9	-4.66	54.23	105.46	1133.02	65.46	1276.42	215.4	1148.6	112.09	1251.88	90.76
22.155	1	0.14	0.18	0.03	0.16	0.02	0.21	0.07	0.24	0.76	99.59	0.33	0	0.02	0.14	2.95	0.76	0.06	0.24	0.26	0.12	0.3	0	8.96	0.77	1.87	0	0.1	5.29	3.84	0.59	0.09	0.1	0	0		2.94	64.11	-0.04	62.72	34.99	741.55	374.78	907.68	555.48	808.1	415.08	841.76	405.5
22.188	0	0.21	0.19	0.09	0.12	0.04	3.74	0.06	4.39	6	92.51	5.15	-13.78	92.23	0.82	0	3.46	0	4.39	3.05	6	0.21	0	51.09	32.59	9.71	0.09	7.97	0	0.04	0.14	1.39	1.16	0	0	0	6.9	9.63	-2.04	56.91	103.82	1131.37	67.04	1277.56	217.59	1151.64	115.84	1252.7	92.06
22.188	1	0.14	0.18	0.03	0.16	0.02	0.21	0.07	0.18	0.73	99.58	0.33	0	0.02	0.14	3.15	0.73	0.06	0.18	0.24	0.12	0.24	0	9.41	0.8	1.68	0.01	0.13	4.77	3.57	0.61	0.09	0.1	0	0		4.01	63.85	-1.23	62.86	34.16	741.58	376.17	906.91	556.38	807.55	417	840.16	406.85
22.222	0	0.2	0.19	0.07	0.13	0.03	1.43	0.06	3.21	4.13	97.14	1.24	-6.06	93.55	0.58	0	3.15	0	3.21	3.22	4.13	0.1	0	34.6	27.17	6.18	0.08	7.38	0	0.06	0.14	0.81	1.27	0	0	0	3.67	8.63	-3.67	57.14	106.26	1137.75	68.23	1281.01	216.23	1153.67	114.34	1257.68	92.58
22.222	1	0.14	0.18	0.03	0.16	0.02	0.22	0.07	0.19	0.67	99.57	0.33	0	0.01	0.14	3.5	0.67	0.05	0.19	0.25	0.13	0.36	0	10.1	0.73	1.26	0.01	0.09	4.04	3.39	0.56	0.11	0.09	0	0		2.55	66.5	-3.14	61.99	30.08	742.86	379.22	906.04	558.25	808.42	417.44	837.63	410.27
22.255	0	0.19	0.19	0.06	0.13	0.03	1	0.06	1.8	3.18	98.01	0.78	-2.89	88.56	0.4	0	2.95	0	1.8	2.75	3.18	0.04	0	28.9	24.52	3.76	0.08	4.1	0	0.06	0.16	2.73	1.18	0	0	0	1.65	11.77	-2.29	56.42	97.14	1144.15	67.58	1285.55	212.57	1165.38	113.75	1259.7	90.48
22.255	1	0.14	0.18	0.03	0.15	0.02	0.23	0.07	0.16	0.64	99.54	0.33	0	0.04	0.15	2.86	0.64	0.04	0.16	0.23	0.13	0.4	0	10.96	0.92	1.28	0.01	0.09	3.7	3.13	0.52	0.29	0.09	0	0		3.93	61.41	-1.06	62.58	36.81	746.19	385.71	905.15	558.41	807.7	425.36	842.99	414.86
22.288	0	0.18	0.19	0.05	0.13	0.03	0.81	0.06	1.64	2.68	98.39	0.63	-0.81	88.88	0.38	0	3.38	0	1.64	2.23	2.68	0.04	0	25.85	20.34	3.02	0.08	2.99	0	0.06	0.19	1.85	1.09	0	0	0	2.8	11.61	-1.48	55.02	95.03	1147.46	66.51	1285.76	209.44	1168.35	109.59	1261.5	90.77
22.288	1	0.13	0.18	0.03	0.15	0.02	0.23	0.07	0.14	0.55	99.55	0.33	0	0.01	0.14	2.95	0.55	0.05	0.08	0.18	0.14	0.14	0	10.94	0.97	1.13	0.01	0.05	3.01	2.64	0.44	1.86	0.07	0	0		2.53	70.64	-0.91	62.85	26.23	751.61	393.52	902.6	557.12	814.77	429.84	839.23	420.38
22.322	0	0.16	0.2	0.04	0.13	0.03	0.69	0.06	1.7	2.84	98.61	0.6	0	94.45	0.31	0	3.72	0	1.7	1.88	2.84	0.07	0	24.85	14.31	2.41	0.07	1.15	0	0.06	0.17	1.29	1.07	0	0	0	3.87	7.83	-0.72	54.66	102.88	1148.43	66.68	1283.4	204.23	1164.2	110.94	1265.08	90.74
22.322	1	0.13	0.18	0.03	0.15	0.02	0.2	0.07	0.13	0.42	99.6	0.33	0	0.01	0.13	2.79	0.42	0.05	0.04	0.09	0.11	0.07	0	8.68	0.67	0.96	0.01	0.02	2.2	2.45	0.39	3.34	0.05	0	0		3.79	67.72	-2.29	61.96	27.45	754.1	406.09	898.96	563.29	812.91	442.07	838.44	431.99
22.355	0	0.16	0.2	0.04	0.13	0.03	0.48	0.06	1.21	2.03	99.05	0.4	0	87.15	0.3	0	3.59	0	1.21	1.3	2.03	0.03	0	19	10.49	1.79	0.05	0.77	0	0.05	0.19	1.12	0.98	0	0	0	13.94	12.43	0.58	53.23	88.22	1149.47	65.1	1291.07	214	1176.88	110.05	1263.36	92.59
22.355	1	0.13	0.18	0.03	0.14	0.02	0.19	0.07	0.13	0.39	99.61	0.33	0	0.01	0.13	2.11	0.39	0.04	0.01	0.05	0.09	0.03	0	7.98	0.44	0.87	0.01	0.01	1.9	2.12	0.29	4.82	0.04	0	0		1.91	69	-1.84	60.77	24.83	756.79	418.68	895.92	569.09	814.2	451.98	837.35	443
22.388	0	0.14	0.2	0.03	0.13	0.03	0.35	0.06	0.95	2.5	99.3	0.33	0	90.26	0.19	0	3.18	0	0.95	0.55	2.5	0.03	0	15.4	5.44	1.38	0.03	0.55	0	0.05	0.2	0.33	0.89	0	0	0	1.32	10.87	-3.4	55.83	98.67	1152.58	67.88	1289	207.74	1169.58	112.55	1265.6	89.82
22.388	1	0.13	0.19	0.03	0.14	0.02	0.19	0.06	0.12	0.33	99.61	0.33	0	0	0.12	1.79	0.33	0.03	0.01	0.03	0.09	0.02	0	7.92	0.33	0.64	0.01	0	1.45	1.51	0.22	2.9	0.03	0	0		2.33	74.8	-3.29	59.52	19.74	763.15	432.56	894.33	573.68	818.78	463.86	836.17	454.53
22.422	0	0.14	0.19	0.03	0.13	0.03	0.32	0.06	0.88	2.52	99.35	0.33	0	93	0.17	0	2.83	0	0.8	0.38	2.52	0.02	0	14.72	4.5	1.14	0.03	0.46	0	0.05	0.24	0.17	0.88	0	0	0	14.24	9.07	-1.68	53.47	101.73	1155.19	66.17	1293.41	209.37	1172.66	113.59	1271.97	91.56
22.422	1	0.13	0.19	0.03	0.14	0.02	0.17	0.06	0.09	0.26	99.62	0.33	0	0	0.09	1.22	0.26	0.02	0.01	0.01	0.07	0.02	0	5.49	0.23	0.49	0.01	0	0.98	1.21	0.15	6.84	0.02	0	0		0.58	74.31	-5.53	57.47	18.21	766.39	448.17	891.38	583.24	818.14	476.42	835.03	469.63
22.455	0	0.14	0.19	0.03	0.13	0.03	0.31	0.06	0.85	2.15	99.38	0.33	0	91.69	0.16	0	2.85	0	0.7	0.29	2.15	0.02	0	14.08	3.7	1.11	0.03	0.59	0	0.05	0.26	0.34	0.85	0	0	0	4.03	10	-1.1	54.66	96.02	1156.1	67.51	1292.12	207.96	1175.53	110.17	1269.8	91.96
22.455	1	0.13	0.19	0.03	0.14	0.02	0.16	0.06	0.1	0.31	99.62	0.33	0	0.07	0.1	1.07	0.31	0.02	0.02	0.01	0.12	0.06	0	4.87	0.15	0.41	0.01	0.01	0.93	1.35	0.13	14.7	0.02	0	0		-2.65	58.05	-7.33	55.66	28.26	769.73	462.06	884.47	586.47	810.38	487.5	838.16	482.3
22.489	0	0.14	0.19	0.03	0.13	0.03	0.3	0.06	1.17	2.4	99.41	0.33	0	92.94	0.16	0	2.73	0	1.17	0.16	2.4	0.02	0	13.2	3.83	1.05	0.03	0.89	0	0.04	0.28	0.42	0.84	0	0	0	4	9.11	-1.92	54.85	99.47	1155.04	66.86	1296.7	213.52	1174.97	111.41	1272.51	91.9
22.489	1	0.13	0.19	0.03	0.14	0.02	0.18	0.06	0.1	0.26	99.62	0.33	0	0.03	0.1	1.18	0.26	0.02	0.08	0.01	0.21	0.28	0	6.09	0.17	0.25	0.01	0.01	0.76	0.98	0.09	63.5	0.02	0	0		-4.09	63.27	-5.21	54.11	22.07	772.56	472.87	876.87	585.37	812.16	495.16	833.78	490.71
22.522	0	0.14	0.19	0.03	0.13	0.03	0.28	0.06	1	2.18	99.44	0.33	0	95.03	0.18	0	2.6	0	1	0.09	2.18	0.02	0	12.34	3.45	0.98	0.02	0.87	0	0.04	0.31	0.37	0.77	0	0	0	1.22	7.24	-1.95	55.01	101.38	1157.9	67.91	1298.34	212.14	1176.3	112.77	1275.51	91.9
22.555	0	0.14	0.19	0.03	0.13	0.03	0.27	0.06	1.02	1.85	99.46	0.33	0	94.26	0.16	0	2.42	0	1.02	0.06	1.85	0.01	0	11.5	4.1	0.9	0.02	1.38	0	0.04	0.36	0.36	0.73	0	0	0	5.33	8.01	-2.07	54.91	99.23	1157.79	68.7	1301	218.17	1178.31	112.56	1275.96	94.96
22.589	0	0.15	0.19	0.03	0.13	0.03	0.27	0.06	1	1.38	99.46	0.33	0	90.05	0.2	0	2.4	0	1	0.05	1.38	0.01	0	10.13	6.82	0.51	0.02	2.28	0	0.03	0.46	0.27	0.65	0	0	0	3.31	10.99	-2.23	54.85	100.01	1161.81	68.83	1305.54	218.49	1182.07	112.24	1280.55	94.81
22.622	0	0.15	0.19	0.03	0.13	0.03	0.27	0.06	1.09	1.46	99.45	0.33	0	92.52	0.17	0	2.33	0	1.09	0.04	1.46	0.01	0	10.14	8.21	0.48	0.02	2.72	0	0.03	0.51	0.79	0.68	0	0	0	2.83	9.42	-0.47	55.24	102.16	1159.6	68.68	1304.69	218.66	1180.75	112.83	1281.43	95.49
22.655	0	0.16	0.19	0.04	0.13	0.03	0.28	0.06	1.51	1.38	99.45	0.33	0	90.04	0.19	0	2.09	0	1.51	0.05	1.38	0.01	0	8.54	13.97	0.32	0.03	4.61	0	0.03	0.55	0.15	0.72	0	0	0	0.16	10.99	-0.74	56.07	98.73	1161.25	70.66	1307.19	221.79	1184.39	113.93	1281.65	96.99
22.689	0	0.16	0.19	0.05	0.13	0.03	0.28	0.06	1.87	1.36	99.44	0.34	0	93.65	0.21	0	1.8	0	1.87	0.05	1.36	0.01	0	7.29	18.69	0.19	0.03	4.94	0	0.03	0.65	0.21	0.73	0	0	0	-1.94	8.54	-3.03	55.9	104.11	1163.32	70.74	1309.12	222.06	1181.74	113.48	1284.42	96.31
22.722	0	0.17	0.19	0.05	0.13	0.03	0.3	0.06	2.19	1.27	99.41	0.45	0	93.21	0.23	0	1.72	0	2.19	0.06	1.27	0.01	0	7.06	22.37	0.16	0.04	4.71	0	0.03	0.7	0.18	0.77	0	0	0	-2.21	8.9	-2.49	54.71	100.52	1164.47	69.62	1311.14	221.68	1185.74	112.89	1284.66	95.02
22.756	0	0.17	0.19	0.06	0.13	0.03	0.3	0.06	2.11	1.04	99.4	0.51	0	90.01	0.27	0	1.69	0	2.11	0.07	1.04	0.01	0	6.6	24.19	0.13	0.05	4.33	0	0.02	0.91	0.09	0.68	0	0	0	2.12	11.01	-0.2	54.82	99.21	1165.94	71.1	1311.2	222.75	1188.6	112.34	1286.95	99.26
22.789	0	0.17	0.19	0.06	0.13	0.03	0.32	0.06	2.24	1.06	99.37	0.7	0	90.76	0.31	0	1.49	0	2.24	0.09	1.06	0.01	0	6.24	28.43	0.1	0.06	4.48	0	0.02	0.91	0.67	0.71	0	0	0	-0.46	10.58	-0.98	55.03	98.51	1167.44	72.11	1313.06	223.42	1190.21	114.25	1287.5	98.73
22.822	0	0.18	0.19	0.07	0.13	0.03	0.33	0.06	2.29	0.97	99.35	0.81	0	92.87	0.35	0.01	1.45	0	2.29	0.09	0.97	0.01	0	6.07	30.42	0.09	0.08	5.41	0	0.02	0.96	0.16	0.73	0	0	0	-2.22	9.17	-2.55	54.64	101.84	1168.45	71.4	1315	223.74	1188.78	113.72	1289.29	97.36
22.856	0	0.18	0.19	0.07	0.13	0.03	0.32	0.06	2.3	0.91	99.36	0.81	0	91.54	0.36	0.01	1.31	0	2.3	0.1	0.91	0.01	0	5.93	30.3	0.07	0.08	5.8	0	0.02	1.28	0.53	0.69	0	0	0	1.04	10.09	0.22	54.01	100.41	1170.43	71.48	1316.36	223.31	1193.12	112.89	1292.67	99.74
22.889	0	0.18	0.19	0.07	0.13	0.03	0.34	0.06	2.78	0.92	99.31	1.01	0	91.56	0.47	0.01	1.5	0	2.78	0.14	0.92	0.01	0	5.82	33.06	0.06	0.1	5.5	0	0.02	1.39	1.19	0.71	0	0	0	1.38	10.08	0.92	53.78	103.6	1169.7	71.42	1315.23	222.33	1191.06	112.57	1293.96	100.5
22.922	0	0.19	0.19	0.08	0.13	0.03	0.35	0.06	3.47	1.1	99.3	1.13	0	90.74	0.53	0.01	1.66	0	3.47	0.2	1.1	0.01	0	5.54	33.91	0.06	0.12	7.36	0	0.02	1.35	1.82	0.72	0	0	0	2.73	10.59	0.74	53.41	102.21	1169.04	71.31	1316.02	224.46	1191.69	112.78	1293.2	100.74
22.956	0	0.19	0.19	0.08	0.13	0.03	0.35	0.06	4.45	1.38	99.31	1.25	0	92.74	0.58	0.01	1.79	0	4.45	0.29	1.38	0.01	0	5.05	34.36	0.04	0.15	5.86	0	0.02	1.43	0.56	0.74	0	0	0	-1.44	9.27	0.3	53.09	97.41	1169.62	72.57	1316.36	226.09	1194.14	111.95	1290.97	101.29
22.989	0	0.2	0.19	0.09	0.13	0.04	0.38	0.06	5.45	1.68	99.25	1.84	0	93.05	0.73	0.01	1.88	0	5.45	0.35	1.68	0.02	0	5	38.4	0.04	0.22	7.8	0	0.02	1.57	0.74	0.74	0	0	0	1.78	9.02	-0.21	53.87	98.59	1169.39	74.85	1315.24	227.99	1192.49	114.77	1290.47	103.81
23.022	0	0.23	0.19	0.11	0.13	0.04	0.43	0.06	5.35	1.45	99.14	3.27	0	87.75	0.77	0.01	1.88	0	5.35	0.32	1.45	0.02	0	4.9	45.84	0.03	0.33	11.49	0	0.02	1.83	0.37	0.72	0	0	0	-1.78	12.15	-0.39	55.1	100.53	1171.82	78.09	1316.18	229.53	1192.96	115.47	1293.14	107.09
23.056	0	0.24	0.19	0.13	0.13	0.03	0.47	0.06	4.8	1.02	99.05	4.82	-0.38	83.8	0.91	0.01	2.03	0	4.8	0.42	1.02	0.01	0	4.49	51.4	0.02	0.46	12.97	0	0.02	2.06	0.28	0.77	0	0	0	-2.57	13.78	-0.31	53.92	97.11	1176.02	77.73	1321.3	230.48	1199.45	114.81	1296.21	106.64
23.089	0	0.28	0.19	0.17	0.13	0.03	0.53	0.06	4.3	1.08	98.94	7.68	-3.12	92.56	0.99	0.01	1.98	0	4.3	0.58	1.08	0.01	0	4.43	58.09	0.03	0.64	17.34	0	0.02	2.19	0.28	0.8	0	0	0	0.84	9.4	0.68	53.77	106.15	1173.65	76.81	1321.02	230.72	1194.28	116.19	1300.06	107.42
23.123	0	0.25	0.19	0.17	0.13	0.03	0.51	0.06	4.65	1.24	98.99	8.01	-1.21	90.02	1.13	0.01	1.95	0	4.65	0.71	1.24	0.01	0	3.41	58.31	0.02	0.91	11.06	0	0.02	2.34	0.15	0.88	0.07	0	0	-0.07	11	2.09	52.83	102.05	1172.78	77.48	1319.32	231.47	1196.07	113.68	1298.03	109.69
23.156	0	0.27	0.2	0.21	0.14	0.03	0.57	0.06	5	1.14	98.86	13.05	-2.6	92.46	1.14	0.01	2.01	0	5	0.65	1.14	0.01	0	3.19	64.74	0.03	1.15	11.33	0	0.02	2.77	0.17	0.79	0.29	0	0	1.36	9.47	1.16	53.64	100.67	1174.06	81.03	1318.93	233.95	1196.44	117.24	1297	112.52
23.189	0	0.27	0.2	0.23	0.14	0.04	0.61	0.06	5.49	1.58	98.78	16.81	-3.04	88.28	1.58	0.01	2.03	0	5.49	0.62	1.37	0.02	0	3.07	67.94	0.03	1.37	10.42	0	0.02	3.2	0.32	0.83	0.46	0	0	-4.53	11.9	1.05	53.95	98.19	1175.32	83.37	1320.53	236.12	1199.06	118.1	1297.15	113.78
23.223	0	0.27	0.2	0.25	0.14	0.04	0.64	0.06	6.22	1.79	98.71	20.76	-3.06	90.49	1.79	0.02	2.24	0	6.22	0.55	1.33	0.02	0	2.67	70.45	0.04	1.61	9.64	0	0.01	3.98	0.68	0.87	0.44	0	0	-6.36	10.74	1.81	53.1	102.65	1174.72	82.18	1322.95	236.95	1198.34	117.69	1300.9	113.33
23.256	0	0.25	0.2	0.22	0.14	0.04	0.57	0.06	5.74	1.81	98.86	14.94	-1.61	94.57	1.81	0.01	2.05	0	5.74	0.53	1.29	0.02	0	2.25	65.95	0.04	1.66	8.35	0	0.01	4.51	0.29	0.94	0.38	0	0	-9.49	7.72	-0.67	52.3	106.32	1176.77	83.36	1321.65	234.56	1194.82	117.85	1300.99	112.37
23.289	0	0.23	0.19	0.19	0.14	0.03	0.52	0.06	3.96	1.91	98.96	9.42	-0.85	93.26	2.35	0.02	1.91	0	3.96	0.56	1.52	0.01	0	2.17	61.21	0.05	1.32	6.03	0.01	0.01	4.99	0.35	1.01	0.37	0	0	-8.72	8.87	0.76	53.98	102.35	1176.76	90.44	1319.82	239.4	1197.07	124.67	1299.3	119.68
23.323	0	0.21	0.2	0.15	0.14	0.03	0.45	0.06	2.71	1.87	99.09	5.47	0	91.21	2.71	0.02	1.87	0	2.39	0.48	1.42	0.01	0	1.73	55.17	0.07	1.23	3.02	0.01	0.01	6.34	0.4	0.96	0.49	0	0	-8.8	10.3	1.52	53.39	103.29	1172.86	92.96	1316.22	242.24	1193.46	126.26	1296.71	123.29
23.356	0	0.18	0.2	0.09	0.14	0.03	0.35	0.06	3.13	1.63	99.3	2.02	0	93.8	3.13	0.03	1.63	0.01	1.24	0.31	1.19	0.01	0	1.3	41.91	0.08	1.16	1.78	0.01	0.01	5.96	1.68	0.93	0.57	0	0	-17.2	8.41	0.3	54.15	106.83	1171.71	98.5	1312.71	241.96	1188.48	133.55	1294.95	124.68
23.389	0	0.17	0.2	0.08	0.14	0.03	0.3	0.06	3.18	1.41	99.4	1.25	0	95.63	3.18	0.04	1.41	0.01	0.62	0.22	1.34	0.01	0	0.98	35.61	0.1	1.2	1.93	0.01	0.01	5.44	1.31	0.92	0.52	0	0	-16.78	6.57	1.64	54.61	110.2	1164.55	103.84	1305.54	246.21	1180.69	139.17	1290.61	131.3
23.423	0	0.15	0.2	0.05	0.14	0.03	0.25	0.07	4.15	1.05	99.5	0.62	0	95.72	4.15	0.05	1.05	0.01	0.46	0.16	1.57	0.01	0	0.76	24.88	0.17	0.98	2.31	0.01	0.01	5.39	1.24	0.86	0.63	0	0	-19.41	6.46	1.05	54.15	107.56	1160.37	110.35	1297.35	249.39	1175.23	142.37	1282.67	137.18
23.456	0	0.14	0.2	0.04	0.14	0.03	0.22	0.07	4.45	1.07	99.56	0.37	0	97.33	4.45	0.07	1.07	0.01	0.41	0.1	1.92	0.01	0	0.59	17.32	0.15	0.64	3.01	0.01	0.02	4.53	1.84	0.77	0.46	0	0	-14.6	4.03	-0.06	52.4	112.27	1154.86	111.77	1290.21	249.68	1165.58	145.01	1277.67	138.78
23.49	0	0.13	0.2	0.04	0.14	0.03	0.19	0.07	4.49	0.93	99.61	0.33	0	95.73	4.49	0.09	0.93	0.01	0.44	0.07	2.77	0.02	0	0.35	11.51	0.22	0.38	3.69	0.02	0.02	4.21	1.43	0.69	0.44	0	0	-20.66	6.45	0.38	53.08	112.33	1148.71	116.29	1284.32	252.31	1160.02	150.06	1272.04	141.76
23.523	0	0.13	0.19	0.03	0.14	0.03	0.18	0.07	4.41	0.93	99.61	0.33	0	95.93	4.41	0.1	0.93	0.01	0.41	0.05	2.62	0.02	0	0.25	9.49	0.23	0.22	1.75	0.03	0.02	3.55	0.99	0.66	0.37	0	0	-19.67	6.2	-0.85	51.75	103.64	1147.45	119.69	1282.33	256.37	1161.92	153.99	1264.99	143.22
23.556	0	0.12	0.19	0.03	0.14	0.03	0.18	0.07	4.44	0.98	99.62	0.33	0	95.39	4.44	0.11	0.98	0.01	0.43	0.04	2.29	0.03	0	0.21	7.09	0.22	0.15	0.99	0.03	0.02	3.24	2.88	0.63	0.23	0	0	-17.05	6.85	-0.12	52.16	107.86	1139.29	121.76	1275.34	259.97	1152.67	155.64	1260.21	147.36
23.59	0	0.12	0.19	0.03	0.14	0.03	0.16	0.06	3.63	1.05	99.62	0.33	0	95.69	3.63	0.1	1.05	0	0.42	0.04	2.78	0.03	0	0.14	5.7	0.24	0.1	0.36	0.06	0.03	2.76	1.63	0.61	0.09	0	0	-19.19	6.5	-0.49	51.73	105.74	1138.12	122.84	1275.05	261.13	1152.88	158.43	1257.96	146.71
23.623	0	0.12	0.19	0.03	0.14	0.03	0.17	0.07	3.96	1.16	99.62	0.33	0	94.9	3.96	0.1	1.16	0	0.63	0.06	2.77	0.05	0	0.14	5.3	0.25	0.07	0.21	0.07	0.03	2.4	2.6	0.62	0.02	0	0	-12.41	7.39	1.03	51.23	101.36	1131.03	124.47	1265.98	264.89	1147.91	153.9	1249.27	153.28
23.656	0	0.12	0.19	0.03	0.14	0.03	0.17	0.07	4.5	1.15	99.62	0.33	0	95.88	4.5	0.1	1.15	0	0.98	0.08	2.94	0.07	0	0.11	5.07	0.22	0.05	0.23	0.09	0.04	2.22	1.27	0.6	0	0	0	-12.61	6.26	1.26	51.24	100.79	1132.2	125.9	1263.55	261.86	1147.73	155.15	1248.51	153.96
23.69	0	0.12	0.19	0.03	0.14	0.03	0.16	0.06	3.72	1.15	99.62	0.33	0	93.52	3.72	0.1	1.15	0	1.48	0.1	3.39	0.13	0	0.07	5.22	0.23	0.05	0.18	0.14	0.04	1.59	1.54	0.57	0	0	0	-15.24	8.65	1.52	51.48	101.11	1127.73	125.04	1260.18	261.31	1143.91	154.59	1245	152.73
23.723	0	0.12	0.19	0.03	0.14	0.03	0.16	0.06	2.94	1.21	99.62	0.33	0	95.79	2.94	0.1	1.21	0	2.3	0.16	3.23	0.21	0	0.06	5.51	0.23	0.05	0.23	0.15	0.05	1.45	1.15	0.59	0	0	0	-12.65	6.38	1.59	51.97	97.56	1127.64	127.87	1257.07	262.58	1144.07	155.3	1241.62	156.19
23.757	0	0.13	0.19	0.03	0.14	0.03	0.17	0.06	3.13	1.37	99.62	0.33	0	95.84	2.8	0.09	1.37	0	3.13	0.22	3.22	0.23	0	0.05	7.63	0.23	0.06	0.4	0.21	0.07	0.84	1.6	0.47	0	0	0	-10.88	6.32	5.08	51.22	99.91	1122.93	123.96	1255.76	260.03	1142.6	153.36	1242.5	155
23.79	0	0.13	0.19	0.04	0.14	0.03	0.18	0.06	4.1	1.52	99.62	0.33	0	95.09	3.16	0.1	1.52	0	4.1	0.42	3.43	0.23	0	0.05	9.72	0.21	0.1	0.47	0.24	0.08	0.69	1.34	0.5	0	0	0	-15.04	7.18	2.75	51.4	102.26	1121.47	123.08	1254.91	261.19	1138.56	149.25	1240.71	154.07
23.823	0	0.14	0.19	0.04	0.14	0.03	0.18	0.06	4.63	1.49	99.61	0.33	0	90.98	2.55	0.07	1.49	0	4.63	0.59	3.28	0.16	0	0.05	10.6	0.25	0.13	0.42	0.25	0.08	0.63	0.42	0.53	0.03	0	0	-15.48	10.44	3.83	53.36	98.92	1121.87	127.4	1251.56	261.77	1139.67	151.96	1238.39	158.17
23.857	0	0.14	0.19	0.04	0.14	0.03	0.19	0.06	4.77	1.75	99.61	0.33	0	96.46	2.88	0.09	1.75	0	4.77	0.73	3.29	0.11	0	0.05	12.77	0.22	0.17	0.59	0.33	0.1	0.43	0.43	0.54	0.1	0	0	-20.73	5.48	3.62	52.36	107.52	1118.96	121.05	1252.8	256.91	1134.37	147.86	1241.83	151.28
23.89	0	0.14	0.2	0.04	0.14	0.03	0.19	0.06	4.32	1.89	99.61	0.33	0	90.61	2.76	0.09	1.89	0	4.32	0.66	3.33	0.09	0	0.06	13.25	0.24	0.2	0.32	0.38	0.11	0.39	0.15	0.57	0.13	0	0	-9.74	10.66	5.31	53.83	93.51	1119.42	126.02	1249.58	261.71	1141.11	151.96	1234.44	157.73
23.923	0	0.14	0.2	0.04	0.14	0.03	0.2	0.06	3.15	1.78	99.61	0.33	0	97.12	2.52	0.08	1.78	0	3.15	0.51	2.77	0.07	0	0.06	14.9	0.28	0.23	0.29	0.32	0.1	0.37	0.69	0.58	0.18	0	0	-18.32	4.42	3.04	53.49	100.58	1115.11	121.84	1247.75	258.83	1132.78	147.37	1233.27	151.55
23.957	0	0.15	0.19	0.04	0.14	0.03	0.2	0.06	2.57	1.86	99.6	0.33	0	96.97	2.14	0.08	1.86	0	2.57	0.4	2.37	0.07	0	0.07	16.54	0.3	0.29	0.46	0.35	0.09	0.39	0.45	0.73	0.16	0	0	-13.39	4.67	4.44	52.15	97.22	1112.8	117.16	1249.25	257.75	1135.02	146.9	1232.24	147.28
23.99	0	0.15	0.19	0.05	0.13	0.03	0.2	0.06	2.42	1.66	99.59	0.36	0	97.37	1.82	0.09	1.66	0	2.42	0.3	2.34	0.12	0	0.09	18.97	0.35	0.36	0.43	0.33	0.09	0.39	0.16	0.76	0.18	0	0	-8.17	3.94	3.97	52.39	100.64	1111.61	115.59	1247.99	256.94	1131.8	145.94	1232.43	146.96
24.023	0	0.14	0.19	0.04	0.13	0.03	0.19	0.06	3.07	1.55	99.62	0.33	0	95.82	1.55	0.06	1.56	0.01	3.07	0.31	2.23	0.19	0	0.1	15.9	0.45	0.38	0.49	0.28	0.08	0.34	0.14	0.92	0.16	0	0	-10.66	6.34	5.6	54	99.74	1108.85	117.19	1243.64	256.94	1130.09	143.81	1229.61	150.43
24.057	0	0.14	0.18	0.04	0.13	0.03	0.18	0.06	3.21	1.18	99.63	0.33	0	97.32	1.18	0.06	1.27	0.01	3.21	0.17	2.09	0.2	0	0.13	13.58	0.66	0.33	0.43	0.22	0.07	0.26	0.09	1.12	0.07	0	0	-11.96	4.04	4.24	54.3	104.32	1107.99	114.18	1246.33	257.5	1127.67	142.13	1231.88	146.95
24.09	0	0.14	0.18	0.04	0.13	0.03	0.18	0.06	3.38	1.04	99.64	0.33	0	97.12	1.04	0.05	1.18	0.01	3.38	0.14	2.68	0.21	0	0.14	14.44	0.83	0.34	0.55	0.21	0.07	0.24	0.46	1.17	0.02	0	0	-22.54	4.41	2.55	55.42	106.47	1108.62	114	1246.12	254.17	1125.43	141.77	1231.89	142.99
24.124	0	0.14	0.18	0.04	0.12	0.03	0.17	0.06	2.69	0.75	99.64	0.33	0	96.49	0.75	0.04	0.94	0.01	2.69	0.13	2.72	0.12	0	0.17	14.21	1.25	0.34	1.32	0.17	0.07	0.18	0.14	1.31	0	0	0	-16.59	5.44	5	55.11	101.49	1106.57	111.18	1248.79	256.91	1130.11	141.34	1231.6	142.53
24.157	0	0.14	0.18	0.04	0.12	0.04	0.18	0.06	4.02	0.6	99.64	0.34	0	96.32	0.6	0.03	0.95	0.01	4.02	0.15	2.4	0.08	0	0.19	16.29	1.69	0.45	2.04	0.11	0.07	0.15	0.04	1.61	0.26	0	0	-20.23	5.67	3.64	58.03	103.24	1106.79	115.8	1246.78	260.39	1127.4	141.39	1230.46	147.45
24.19	0	0.15	0.18	0.05	0.12	0.04	0.18	0.06	4.46	0.44	99.63	0.36	0	96.8	0.44	0.03	0.93	0.01	4.46	0.19	2.58	0.06	0	0.21	16.91	1.83	0.6	5.48	0.1	0.06	0.15	0.13	1.77	0.57	0	0	-21.1	4.95	3.15	57.1	104.93	1111.06	112.83	1250.61	256	1130.16	140.1	1235.05	143.06
24.224	0	0.16	0.19	0.04	0.12	0.04	0.18	0.06	3.89	0.36	99.62	0.36	0	96.27	0.36	0.02	0.75	0.01	3.89	0.19	1.85	0.04	0	0.31	17.46	3.09	0.77	9.65	0.07	0.05	0.15	0.23	1.89	0.94	0	0	-16.7	5.74	2.17	55.34	105.94	1111.09	106.79	1255.07	254.46	1131.13	139.37	1237.02	136.11
24.257	0	0.18	0.19	0.04	0.12	0.04	0.18	0.06	3.97	0.36	99.61	0.41	0	96.53	0.36	0.01	0.74	0.01	3.97	0.22	1.29	0.02	0	0.33	17	2.84	1.11	18.99	0.06	0.04	0.15	0.26	2.06	1.34	0	0	-12.53	5.38	2.13	56.07	104.24	1112.48	107.63	1255.66	255.73	1132.91	140.18	1237.12	137.71
24.29	0	0.21	0.2	0.05	0.12	0.04	0.18	0.06	2.95	0.37	99.58	0.67	0	95.98	0.31	0.02	0.64	0.01	2.95	0.21	1.31	0.02	0	0.37	20.55	4.1	1.57	27.11	0.05	0.04	0.17	0.34	2.32	1.79	0	0	-16.53	6.14	5.29	57.77	105.32	1107.77	107.41	1251.89	254.13	1130.72	138.77	1236.04	139.43
24.324	0	0.22	0.2	0.05	0.12	0.04	0.19	0.06	2.64	0.46	99.55	0.79	0	97.24	0.26	0.01	0.49	0.01	2.64	0.24	1.08	0.01	0	0.46	24.14	3.68	2.04	29.65	0.03	0.03	0.18	0.18	2.48	2.01	0	0	-15.47	4.2	4.2	57.18	107.36	1109.45	103.86	1253.12	250.07	1130.28	136.6	1237.63	134.93
24.357	0	0.22	0.21	0.06	0.12	0.04	0.2	0.06	2.72	0.52	99.56	0.64	0	97.27	0.23	0.01	0.43	0.01	2.72	0.2	0.87	0.01	0	0.52	26.55	3.74	2.62	26.73	0.03	0.03	0.2	0.12	2.35	2.39	0	0	-14.02	4.14	3.35	56.86	102.48	1106.03	99.58	1251.17	248.88	1129.25	132.88	1231.69	129.8
24.39	0	0.21	0.21	0.06	0.12	0.04	0.22	0.06	2.38	0.74	99.56	0.78	0	94.68	0.21	0.01	0.34	0.01	2.28	0.1	0.88	0.01	0	0.74	29.92	3.5	3.56	22.19	0.02	0.03	0.25	0.11	2.38	2.28	0	0	-9.2	7.61	0.75	59.7	99.96	1112.18	99.71	1253.51	246.27	1132.86	134.73	1232.57	127.69
24.424	0	0.17	0.17	0.06	0.12	0.04	0.23	0.06	2.5	0.89	99.55	0.81	0	98.08	0.23	0.02	0.26	0.02	2.11	0.05	0.89	0.01	0	1.33	30.65	2.86	2.21	8.26	0.01	0.02	0.33	0.02	2.5	0.4	0	0	-10.43	2.34	2.56	63.67	90.3	1112.91	97.91	1248.26	240.15	1136.56	124.45	1226.73	129.43
24.457
24.491
24.524
24.557
24.591
24.624
24.657
24.691
24.724
24.758
24.791
24.824
24.858
24.891
24.924
24.958
24.991
25.024
25.058
25.091
25.125
25.158
25.191
25.225
25.258
25.291
25.325
25.358
25.391
25.425
25.458
25.492
25.525
25.558
25.592
25.625
25.658
25.692
25.725
25.759
25.792
25.825
25.859
25.892
25.925
25.959
25.992
26.025
26.059
26.092
26.126
26.159
26.192
26.226
26.259
26.292
26.326
26.359
26.392
26.426
26.459
26.493
26.526
26.559
26.593
26.626
26.659
26.693
26.726
26.76
26.793
26.826
26.86
26.893
26.926
26.96
26.993
27.026
27.06
27.093
27.127
27.16
27.193
27.227
27.26
27.293
27.327
27.36
27.393
27.427
27.46
27.494
27.527
27.56
27.594
27.627
27.66
27.694
27.727
27.761
27.794
27.827
27.861
27.894
27.927
27.961
27.994
28.027
28.061
28.094	0	0.18	0.08	0.01	0.18	0.52	0.08	0.07	24.66	6.93	98.96	2.83	11.92	44.69	0.78	1.02	6.93	0.98	5.69	10.33	0.58	3.15	55.69	0.06	0.42	7.26	62.98	30.66	1.76	2.91	4.63	0.04	24.66	7.21	0	0	-19.29	-23.07	5.57	59.25	117.26	1183.48	6.55	1472.03	310.25	1273.35	66.75	1390.26	57.61
28.128
28.161
28.194
28.228
28.261
28.294
28.328
28.361
28.394
28.428
28.461
28.495
28.528
28.561
28.595
28.628
28.661
28.695
28.728
28.762
28.795
28.828
28.862
28.895
28.928
28.962
28.995
29.028
29.062
29.095	0	0.34	0.1	0.71	0.12	0.14	59.64	0.08	12.53	9.57	15.36	76.99	-35.28	97.67	9.57	0.02	0.83	0.01	12.53	3.42	4.75	9.16	0	95.83	95.01	67.3	0.11	29.39	0.07	0.09	0.06	1.52	9.28	0	0	0	-5.64	3.32	-3.71	63	113.82	1176.98	21.99	1346.26	198.8	1201.31	69.17	1313.72	51.3
29.129	0	0.2	0.1	0.24	0.11	0.09	32.96	0.07	9.03	4.72	42.04	47.17	-24.8	92.94	4.72	0.09	0.12	0.02	5.51	0.33	1.76	0.74	0	86.41	76.76	44.19	0.07	13.4	0.03	0.2	0.15	2.72	9.03	0	0	0	11.92	9.12	-5.41	61.71	107.85	1181.08	27.89	1342.05	195.67	1204.71	84.24	1308.22	53.94
29.162	0	0.22	0.13	0.25	0.12	0.05	28.18	0.06	5.32	2.86	46.82	35.4	-27.22	93.42	2.86	0.18	0.04	0.07	3.34	0.03	1.42	0.24	0	82.51	74.75	35.39	0.04	11.65	0.01	0.12	0.52	0.96	5.32	0	0	0	15.45	8.74	-6.14	56.72	103.77	1180.42	34.07	1335.22	197.34	1202.14	87.25	1302.45	60.68
29.195	0	0.2	0.16	0.16	0.12	0.03	14.14	0.06	2.34	1.97	71.71	16.77	-22.23	96.09	1.97	0.13	0.03	0.13	1.87	0.01	1.49	0.07	0	71.42	57.28	24.04	0.03	6.93	0.01	0.04	1.81	0.22	2.34	0	0	0	1.74	6	-3.64	55.06	113.06	1174.39	40.12	1327.67	198.25	1191.79	89.27	1302.39	65.86
29.229	0	0.18	0.17	0.12	0.13	0.03	6.13	0.06	1.68	1.26	87.74	5.79	-15.18	96.24	1.26	0.15	0.03	0.28	0.68	0	0.81	0.01	0	57.35	48.36	15.07	0.04	2.57	0.01	0.04	3.7	0.03	1.68	0	0	0	-13.31	5.79	-5.35	55.77	121.08	1170.71	46.03	1334.01	209.34	1189.32	103.69	1304.13	65.22
29.262	0	0.18	0.17	0.12	0.12	0.03	5.88	0.06	1.43	1.05	88.24	5.54	-15.15	96.43	0.82	0.11	0.02	0.34	0.55	0	1.05	0	0	56.98	47.9	7.45	0.04	1.98	0	0.02	6.11	0.03	1.43	0	0	0	-3.3	5.53	-4.71	54.98	118.67	1170.45	59.05	1329.7	222.8	1186.92	109.11	1303	84.46
29.295	0	0.17	0.17	0.1	0.13	0.03	3.73	0.06	1.28	0.84	92.54	3.18	-11.22	95	0.77	0.1	0.03	0.31	0.62	0	0.84	0	0	49.96	41.87	5.7	0.05	1.23	0.01	0.02	8.44	0.05	1.28	0	0	0	-8.1	7.27	-2.1	55.06	116.47	1168.77	70.11	1325.91	231.7	1186.99	114.27	1302.28	97.71
29.329	0	0.17	0.17	0.09	0.13	0.03	2.57	0.06	1.33	0.76	94.85	1.93	-8.17	93.6	0.76	0.1	0.04	0.28	1.07	0	0.67	0	0	43.37	39.86	3.39	0.06	1.32	0.01	0.02	12.56	0.05	1.33	0	0	0	-7.69	8.59	-3.12	54.6	114.82	1164.04	79.68	1319.59	239.8	1181.57	124.14	1294.96	106.1
29.362	0	0.16	0.17	0.06	0.12	0.03	1.3	0.06	1.46	0.8	97.4	1.01	-2.54	91.45	0.52	0.13	0.05	0.33	1.46	0	0.8	0	0	34.31	28.54	2.25	0.06	2.08	0.01	0.02	15.56	0.13	1.27	0	0	0	-13.21	10.15	-5.18	54.37	115.31	1163.15	88.57	1316.32	245.29	1177.57	132.19	1291.12	112.09
29.395	0	0.15	0.18	0.06	0.12	0.03	0.89	0.06	1.26	0.88	98.22	0.66	0	93.29	0.48	0.1	0.06	0.29	1.26	0	0.88	0	0	28.46	24.96	1.73	0.06	1.99	0.01	0.02	15.98	0.58	1.19	0	0	0	-11.98	8.84	-5.82	53.05	111.93	1157.11	93.07	1313.24	252.64	1174.77	139.76	1284.09	115.73
29.429	0	0.15	0.18	0.05	0.12	0.03	0.71	0.06	1.03	1.78	98.58	0.57	0	92.43	0.52	0.07	0.08	0.18	0.91	0	1.78	0.01	0	25.9	20.2	1.38	0.07	1.86	0.01	0.02	17.93	0.15	1.03	0	0	0	-11.87	9.49	-7.14	53.56	117.93	1153.69	100.41	1308.47	256.8	1166.82	150.38	1280.94	120.64
29.462	0	0.14	0.18	0.05	0.12	0.03	0.51	0.06	0.98	3.23	98.99	0.44	0	92.7	0.72	0.08	0.11	0.11	0.64	0.01	3.23	0.02	0	20.75	17.65	1.09	0.09	1.21	0.01	0.02	18.72	0.33	0.98	0	0	0	-13.11	9.3	-5.92	52.14	113.29	1149.62	106.01	1302.36	261.82	1164.61	151.25	1275.54	128.19
29.496	0	0.13	0.18	0.06	0.11	0.03	0.38	0.06	1.01	7.66	99.24	0.64	0	89.81	1.01	0.06	0.13	0.05	0.63	0.03	7.66	0.05	0	16.2	18.22	0.78	0.1	0.79	0.02	0.02	21.63	0.22	0.83	0	0	0	-12.94	11.12	-6.09	53.44	109.11	1146.9	116.16	1297.14	269.38	1162.9	160.85	1269.5	137.58
29.529	0	0.12	0.18	0.05	0.12	0.03	0.29	0.06	1.72	6.5	99.43	0.73	0	89.72	1.72	0.07	0.16	0.03	0.53	0.08	6.5	0.03	0	11.27	13.96	0.57	0.09	0.58	0.02	0.02	24.7	0.32	0.67	0	0	0	-13.48	11.17	-5.01	52.71	114.47	1142.56	119.08	1295.47	274.49	1157.74	164.22	1269.95	141.55
29.562	0	0.12	0.19	0.05	0.12	0.03	0.25	0.06	2.38	5.64	99.5	0.85	0	93.77	2.38	0.07	0.19	0.02	0.45	0.12	5.64	0.02	0	8.24	13	0.43	0.07	0.28	0.02	0.02	27.71	0.36	0.55	0	0	0	-14.57	8.44	-8.92	51.42	109.05	1140.39	123.88	1291.17	277.26	1154.85	170.52	1260.41	143.15
29.596	0	0.12	0.19	0.04	0.13	0.03	0.2	0.06	3.26	4.24	99.61	1.82	0	92.52	3.26	0.06	0.21	0.02	0.41	0.18	5.6	0.02	0	4.24	8.86	0.21	0.04	0.14	0.02	0.02	38.13	1.05	0.4	0.02	0	0	-19.02	9.42	-7.24	50.98	117.83	1139.42	128.12	1288.2	276.91	1149.52	175.55	1263.55	145.87
29.629	0	0.12	0.19	0.04	0.13	0.03	0.19	0.07	3.88	3.34	99.62	2.08	0	96.47	3.88	0.06	0.23	0.02	0.37	0.22	5.14	0.01	0	3.34	6.53	0.16	0.03	0.05	0.02	0.02	40.26	0.32	0.38	0.01	0	0	-17.72	5.45	-6.71	51.43	113.27	1136.01	137.66	1279.11	280.76	1146.3	184.38	1255.73	155.13
29.662	0	0.12	0.19	0.03	0.14	0.03	0.19	0.07	4.85	2.31	99.62	6.82	0	97.36	4.85	0.06	0.33	0.03	0.31	0.22	4.65	0.02	0	2.31	6.75	0.08	0.02	0.02	0.02	0.01	55.95	1.08	0.27	0.05	0	0	-20.5	3.96	-3.37	49.25	113.16	1133.98	139.62	1275.15	280.79	1145.6	183.54	1256.07	158.98
29.696	0	0.12	0.19	0.03	0.14	0.03	0.18	0.07	5.19	1.04	99.61	12.64	0	93.89	5.33	0.07	0.57	0.02	0.3	0.25	4.57	0.02	0	1.04	5.19	0.03	0.01	0.02	0.03	0.01	63.94	1.9	0.22	0.11	0	0	-21.84	8.34	-1.85	49.41	106.57	1131.65	148.61	1266.67	283.63	1144.76	189.44	1249.1	167.74
29.729
29.763
29.796
29.829
29.863
29.896
29.929
29.963
29.996
30.029
30.063
30.096	2	0.13	0.21	0.02	0.13	0.03	0.13	0.06	0.81	0.19	99.58	0.33	0	19.31	0.04	0.21	0.19	0.23	0.44	0.04	0.25	0.02	0	0.11	0.93	0.06	0.06	0.12	0.02	0.19	0.84	0.09	0.81	1.39	0		-36.25	29.15	-12.16	45.94	95.76	1101.51	211.81	1235.91	346.21	1110.23	240.33	1205.66	248.3
30.13	2	0.13	0.22	0.02	0.13	0.03	0.13	0.06	0.64	0.18	99.55	0.33	0	66.71	0.18	0.13	0.19	0.58	0.35	0.01	0.3	0.02	0	0.13	0.42	0.02	0.03	0.06	0.05	0.07	0.85	0.02	0.64	1.89	0		-43.68	18.52	-7.76	43.82	104.18	1100.46	211.98	1229.98	341.5	1106.31	235.89	1209.86	247.38
30.163
30.196
30.23
30.263
30.296
30.33
30.363
30.396
30.43
30.463
30.497
30.53
30.563
30.597
30.63
30.663
30.697
30.73
30.764
30.797
30.83
30.864
30.897
30.93
30.964
30.997
31.03
31.064
31.097
31.131
31.164
31.197
31.231
31.264
31.297
31.331
31.364
31.397
31.431
31.464
31.498
31.531
31.564
31.598
31.631
31.664
31.698
31.731
31.765
31.798
31.831
31.865
31.898
31.931
31.965
31.998
32.031
32.065
32.098	3	0.13	0.22	0.03	0.14	0.02	0.13	0.06	0.33	0.14	99.56	0.33	0	0	0.14	1.85	0.07	0.06	0.33	0	0.46	0.05	0	0.01	2.23	0.4	0.02	0.13	0.95	0.51	5.88	0.08	0.05	1.7	0		7.51	82.15	5.21	71.9	18.49	769.33	526.11	917.6	686.75	841.53	566.8	854.28	553.4
32.132	3	0.13	0.2	0.03	0.14	0.02	0.14	0.06	1.46	1.15	99.6	0.33	0	0.02	1.46	1.1	0.21	0.03	0.34	0	0.32	0.47	0	0.23	1.66	1.15	0.02	0.08	0.4	0.39	9.49	0.32	0.09	0.73	0		4.15	65.99	5.39	73.37	36.36	772.34	526.37	909.21	669.86	827.97	563.53	861.12	548.6
32.165	3	0.12	0.19	0.02	0.15	0.02	0.16	0.07	1.43	2.84	99.61	0.33	0	0.05	3.64	0.8	0.14	0.02	0.28	0	0.25	0.5	0	0.58	1.43	2.84	0.01	0.06	0.22	0.43	15.11	0.31	0.12	0.33	0		2.82	60.26	12.58	76.61	35.47	773.67	527.1	899.37	657.87	826.57	561.12	860.22	549.91
32.198	3	0.12	0.19	0.02	0.16	0.02	0.17	0.07	1.49	3.65	99.62	0.39	0	0.01	5.37	0.89	0.11	0.02	0.28	0	0.22	0.68	0	0.57	1.49	3.65	0.01	0.08	0.18	0.43	17.19	0.46	0.15	0.21	0		7.58	68.63	16.33	78.91	26.15	774.11	526.97	894.59	653.99	831.02	560.67	855.58	551.69
32.232	3	0.13	0.19	0.03	0.14	0.02	0.15	0.07	2.04	2.04	99.62	0.5	0	0	2.04	1.22	0.07	0.01	0.33	0	0.2	1.2	0	0.89	3.04	2.44	0.01	0.09	0.14	0.65	23.82	0.07	0.17	0.19	0		5.38	82.59	28.95	77.81	9.53	777.17	526.89	891.42	646.93	843.28	557.98	850.12	551.35
32.265	3	0.12	0.19	0.03	0.14	0.03	0.16	0.07	3.08	3.08	99.63	0.82	0	0.01	3.08	1.02	0.08	0.01	0.36	0	0.23	0.84	0	1.26	3.36	4.95	0.01	0.1	0.13	0.75	29.77	0.19	0.25	0.08	0		6.25	66.58	27.29	83	21.21	779.13	528.47	886.41	640.05	834.27	557.87	855.15	554.19
32.298	3	0.12	0.18	0.03	0.15	0.03	0.17	0.07	3.33	4.06	99.64	1.01	0	0	4.06	1.19	0.1	0.02	0.48	0	0.45	1.08	0	1.62	3.33	9.51	0.01	0.14	0.12	0.72	31.75	0.52	0.38	0	0		3.7	74.18	26.06	84.15	13.51	780.03	530.38	880.06	637.59	833.95	555.97	847.44	555.29
32.332
32.365
32.398
32.432
32.465
32.499
32.532
32.565
32.599
32.632
32.665
32.699
32.732
32.766
32.799
32.832
32.866
32.899
32.932
32.966
32.999
33.032
33.066
33.099
33.133
33.166
33.199
33.233
33.266
33.299
33.333
33.366
33.399
33.433
33.466
33.5
33.533
33.566
33.6	0	0.14	0.2	0.03	0.17	0.04	0.22	0.1	8.2	3.41	99.56	0.33	0	8.47	8.2	0.14	0.59	0.19	4.75	1.14	0.07	0.87	0	0.13	8.48	3.41	1.29	7.52	0.87	4.83	0.08	0.01	1.81	1.39	0	0	-1.41	33.9	-2.62	70.08	102.26	1023.37	18.19	1223.48	226.84	1071.29	75.43	1170.27	49.73
33.6	3	0.13	0.2	0.03	0.23	0.03	2.69	0.1	14.31	10.95	94.63	3.98	-5.9	0	14.31	0.59	3.89	0.14	0.29	0.07	0.15	1.43	0	39.42	10.27	10.95	0.33	0.04	0.05	0.12	23.75	0.93	0.69	0	0		-1.16	75.05	11.72	84.64	13.53	777.93	560.31	878.71	670.68	826.63	581.69	840.15	581.74
33.633	3	0.14	0.19	0.03	0.17	0.03	2.36	0.07	5.47	5.47	95.29	3.34	-4.94	0.01	5.47	0.87	2.67	0.25	0.32	0.06	0.21	0.85	0	45.97	9.28	15.14	0.37	0.04	0.06	0.24	31.36	1.7	0.94	0	0		-0.77	68.98	12.82	82.93	18.55	777.24	560.11	875.9	666.82	822.72	581.95	841.23	580.82
33.666	3	0.14	0.18	0.03	0.16	0.03	3.84	0.07	4.26	4.26	92.32	6.6	-8.09	0.01	4.26	1.13	2.6	0.19	0.4	0.07	0.24	0.89	0	56.09	11.45	12.17	0.34	0.07	0.06	0.32	38.82	1.81	1.36	0	0		0.21	66.55	13.84	82.97	19.82	778.59	559.6	872.8	661.6	821.38	580.82	841.19	580.22
33.7	3	0.13	0.16	0.03	0.13	0.03	2.7	0.06	2.32	1.77	94.6	4.23	-4.79	0.01	1.77	1.04	1.36	0.13	0.54	0.07	0.45	0.68	0	52.74	12.34	12.38	0.32	0.06	0.07	0.27	45.41	0.36	2.32	0	0		6.12	67.25	13.84	82.26	19.32	779.45	557.05	872.12	656.61	821.89	581.39	840.54	576.35
33.733	3	0.13	0.16	0.03	0.13	0.03	3.08	0.06	2.97	1.73	93.84	5.4	-5.04	0.03	1.73	0.79	1.49	0.11	0.78	0.08	0.81	0.65	0	55.99	11.22	10.28	0.33	0.09	0.07	0.25	46.71	3.74	2.97	0	0		6.66	63.19	21.27	83.31	21.78	781.46	552.36	872.47	647.95	824.49	577.04	845.93	573.19
33.767	3	0.13	0.16	0.03	0.13	0.03	5.17	0.06	2.89	2.04	89.65	11.45	-8.95	0.01	2.04	0.84	1.64	0.11	0.86	0.06	1.46	0.48	0	65.84	11.31	11.24	0.27	0.1	0.08	0.24	44.47	0.79	2.89	0	0		-0.88	70.78	24.58	84.28	15.48	781.3	552.85	874.1	650.31	829.48	574.72	844.96	574.15
33.8	3	0.13	0.16	0.03	0.13	0.03	6.86	0.06	2.93	2.57	86.28	16.8	-10.88	0.03	2.57	0.97	1.74	0.1	0.79	0.07	1.33	0.57	0	70.86	11.66	12.68	0.22	0.11	0.08	0.2	42.38	1.02	2.93	0	0		-0.14	63.02	23.26	84.56	23.62	782.25	551.66	873.88	646.81	826.18	573.83	849.78	574.61
33.833	3	0.13	0.16	0.03	0.14	0.03	9.76	0.07	3.33	3.33	80.49	26.27	-13.4	0.03	3.33	1.4	2.03	0.1	0.66	0.08	1.12	0.68	0	77.16	11.95	19.92	0.18	0.14	0.09	0.14	37.61	0.47	2.95	0	0		0.87	62.29	24.07	85.32	21.15	782.87	553.48	871.4	648.21	825.57	573.43	846.46	576.78
33.867
33.9
33.933
33.967
34
34.033
34.067
34.1	0	0.12	0.14	0.06	0.65	0.06	2.81	0.47	48.02	1.49	94.37	64.15	-5.88	14.5	48.02	0.78	1.49	2.14	6.61	1	0.73	1.12	0	0.75	52.55	0.52	2.14	18.22	1.05	0.32	0.05	0	4.45	0	0	0	-6.27	30.87	-4.38	72.85	101.67	1038.19	34.61	1227.16	231.03	1079.05	87.04	1177.9	63.24
34.134
34.167
34.2
34.234
34.267
34.3
34.334
34.367
34.4
34.434
34.467
34.501
34.534
34.567
34.601	3	0.11	0.13	0.03	0.6	0.03	0.52	0.35	2.27	20.54	98.8	2.37	0	0.03	31.95	11.34	2.18	0.19	1.14	1.59	0.62	12.8	0	1.75	2.09	20.54	5.69	15.11	2.98	1.06	0.55	1.05	2.27	0	0		1.15	62.98	8.6	74.8	28.39	770.13	515.76	917.85	677.99	834.23	548.68	862.54	546.51
34.634
34.667
34.701
34.734
34.768
34.801
34.834
34.868
34.901
34.934
34.968
35.001
35.034
35.068
35.101	0	0.13	0.01	0.06	0.06	6.68	0.32	0.07	35.55	4.71	86.65	49.84	17.58	97.76	4.71	0.02	0.45	0.58	30.46	1.65	1.13	0.01	0	8.35	62.79	71.51	17.4	44.28	0.01	0.01	0.28	0.01	35.55	0	0	0	-2.38	3.13	-0.79	60.07	89.7	1116.29	80.98	1259.57	233.9	1141.84	113.05	1231.53	112.41
35.101	3	0.11	0.12	0.05	0.44	0.03	0.33	0.25	5.37	18.71	99.12	0.47	0	0.78	18.71	17.5	1.62	0.03	0.7	0.21	0.18	19.07	0	5.37	2.92	81.23	0.08	6.4	0.83	0.41	0.64	0.1	0.64	0	0		5.54	46.25	13.4	76.56	49.36	793.78	517.48	918.3	651.26	838.88	546.85	888.22	548.37
35.135	0	0.26	0.06	0.11	0.09	0.33	0.61	0.06	17.44	1.47	98.79	23.33	0	95.36	1.47	0.01	0.35	0.06	17.44	0.99	0.66	0.02	0	12.93	61.09	7.7	7.72	44.55	0	0.01	0.36	0.11	14.67	0	0	0	-9.88	6.88	0.06	58.56	102.39	1118.39	79.93	1260.29	226.5	1137.65	116.16	1239.65	107.14
35.135	3	0.07	0.13	0.03	0.66	0.03	0.92	0.43	13.47	32.57	98.16	2.19	0	3.96	32.57	16.13	1.08	0.07	0.79	0.07	0.23	10.87	0.03	13.47	1.67	96.97	0.05	3.77	0.22	0.36	0.38	0.43	0.31	0.03	0		3.88	37.94	3.16	75.22	58.78	793.73	513.89	913.63	641.56	826.21	544.95	884.59	538.12
35.168	0	0.18	0.09	0.09	0.1	0.18	0.37	0.06	16.74	0.96	99.27	9.13	0	95.92	0.96	0.01	0.28	0.03	16.74	0.59	0.65	0.02	0	5.44	48	3.9	3.39	18.73	0.01	0.02	0.35	0.35	9.58	0	0	0	-6.02	6.21	-0.2	54.75	105.23	1121.42	78.51	1260.6	221.8	1137.76	116.36	1242.41	105.37
35.168	3	0.09	0.17	0.02	0.36	0.03	0.93	0.2	16.2	24.98	98.14	1.49	0	2.54	24.98	5.58	1.31	0.03	0.75	0.08	0.18	6.49	0	16.2	2.56	87.46	0.02	2.82	0.19	0.44	0.6	0.92	0.29	0.12	0		10.4	40.25	1.54	76.23	53.94	790.48	514.67	912.45	644.94	825.95	549.85	878.54	537.81
35.201	0	0.19	0.1	0.09	0.1	0.19	0.35	0.06	17.5	0.78	99.29	10.51	0	96.36	0.78	0.01	0.31	0.02	17.5	0.65	0.65	0.03	0	4.31	49.18	2.69	3.59	19.09	0.01	0.02	0.42	0.48	9.51	0	0	0	2.88	5.63	-0.07	53.75	100.72	1123.8	81.28	1264.36	228.22	1143.22	120.6	1243.34	109.67
35.201	3	0.11	0.18	0.03	0.29	0.03	0.77	0.16	15.22	19.87	98.47	0.96	0	7.66	19.87	3.7	2.17	0.03	1.14	0.08	0.18	5.62	0	15.22	3.96	46.77	0.02	2.1	0.21	1.22	1.21	0.98	0.61	0.01	0		12.69	34.45	-2.36	73.36	54.85	793.47	507.36	917.11	638.22	828.29	546.86	879.79	527.99
35.235	0	0.21	0.11	0.12	0.11	0.14	0.41	0.06	15.48	0.98	99.18	13.87	0	96.99	0.98	0.01	0.41	0.01	15.48	0.94	0.65	0.04	0	4.05	55.13	3.58	4.06	16.96	0.01	0.02	0.5	0.16	7.61	0.29	0	0	-2.36	4.63	-0.65	55.06	103.28	1124.38	83.9	1263.58	229.55	1141.18	119.9	1244.18	112.31
35.235	3	0.12	0.18	0.03	0.21	0.03	0.6	0.11	11.34	11.34	98.8	0.65	0	1.18	11.34	2.79	1.79	0.03	0.99	0.06	0.17	3.5	0	18.29	2.68	39.66	0.02	0.97	0.12	1.35	0.87	0.83	0.52	0.08	0		8.37	44.16	12.85	78.33	48.96	796.72	518.09	908.97	636.84	835.23	547.25	884.15	545.26
35.268	0	0.21	0.12	0.12	0.11	0.12	0.42	0.06	14.85	0.75	99.16	13.84	0	95.83	0.75	0.01	0.35	0.02	14.85	0.74	0.54	0.03	0	4.04	55.73	2.44	3.61	15.06	0.01	0.02	0.56	0.04	6.75	0.2	0	0	-13.85	6.33	-1.47	57.49	103.34	1127.68	84.16	1267.59	227.7	1144.38	120.68	1247.05	108.96
35.268	3	0.11	0.18	0.02	0.21	0.03	0.57	0.1	11.11	11.11	98.85	0.61	0	4.86	11.11	2.48	1.84	0.02	0.93	0.05	0.15	1.57	0	17.52	2.69	21.36	0.01	0.51	0.12	1.29	1.64	0.49	0.56	0	0		11.26	36.87	5.48	78.52	50.84	798	517.92	909.77	635.7	831.73	551.52	881.09	539.34
35.301	0	0.26	0.13	0.12	0.11	0.09	0.43	0.06	11.74	0.76	99.14	10.03	0	92.29	0.76	0.01	0.26	0.02	11.74	0.47	0.54	0.02	0	4.87	54.3	1.96	2.99	29.78	0.01	0.02	0.45	0.17	5.65	0.28	0	0	-9.47	9.59	0.85	59.64	104.56	1127.07	80.27	1267.67	225.12	1145.2	115.55	1249.52	108.41
35.301	3	0.11	0.18	0.02	0.2	0.03	0.63	0.1	9.88	9.88	98.73	0.7	0	5.63	9.88	2.72	1.11	0.02	0.77	0.02	0.14	0.7	0	20.79	3.6	10.74	0.01	0.59	0.09	1.16	2.62	0.25	0.54	0	0		11.03	36.1	4.48	77.5	49.8	796.88	516.08	907.52	634.01	829.78	547.81	878.63	538.14
35.335	0	0.24	0.14	0.12	0.11	0.07	0.47	0.06	9.57	0.75	99.07	7.04	0	94.24	0.75	0.01	0.2	0.02	9.57	0.33	0.62	0.02	0	7.04	51.65	2.62	2.06	22.61	0.01	0.02	0.52	0.04	4.49	0.02	0	0	-8.53	8.03	0.97	60.4	102.84	1128.51	73.69	1267.99	219.24	1146.9	105.78	1249.71	103.39
35.335	3	0.11	0.18	0.02	0.19	0.03	0.71	0.1	10.22	6.79	98.59	0.81	0	14.7	10.22	2.22	0.93	0.01	0.43	0.02	0.15	0.19	0	22.48	4.17	6.79	0.01	0.65	0.09	1.28	3.96	0.78	0.6	0	0		16.36	30.79	2.33	77.11	55.88	797.66	517.05	905.39	631.51	825.23	550.49	879.78	538.35
35.368	0	0.18	0.15	0.09	0.11	0.05	0.42	0.06	5.2	0.57	99.16	2.28	0	97.9	0.57	0.01	0.14	0.03	5.2	0.14	0.55	0.01	0	9.15	41.36	3.39	0.78	8.43	0.01	0.02	0.6	0.02	3.8	0	0	0	-3.11	2.8	-2.26	59.01	97.99	1130.5	60.44	1271.96	209.52	1150	97.21	1247.53	87.74
35.368	3	0.11	0.18	0.02	0.19	0.03	0.95	0.09	9.94	4.63	98.1	1.16	0	7.61	9.94	1.41	0.82	0.01	0.47	0.01	0.18	0.06	0	27.82	5.15	4.63	0.01	0.53	0.09	1.36	6.57	0.43	0.63	0	0		11.14	34.48	5.71	77.6	49.03	798.37	517.04	903.34	628.17	829.28	547.64	877.36	538.07
35.401	0	0.15	0.16	0.07	0.12	0.04	0.37	0.06	2.83	0.95	99.27	0.91	0	96.32	0.6	0.01	0.12	0.05	2.79	0.08	0.95	0.01	0	9.95	31.58	4.58	0.41	2.65	0.01	0.01	0.81	0.01	2.83	0	0	0	-1.15	5.68	-0.95	59.2	95.6	1131.47	49.52	1271.47	196.5	1152.54	87.01	1247.6	76.83
35.401	3	0.12	0.18	0.03	0.16	0.03	1.28	0.08	6.35	3.55	97.44	1.56	-0.52	25.89	6.35	1.07	0.66	0.01	0.62	0.01	0.23	0.06	0	35.42	8.62	3.55	0.02	0.92	0.08	1.49	9.28	0.61	0.73	0	0		16.75	27.26	7.32	76.69	49.47	798.23	512.07	904.8	625.65	830.14	544.02	878.7	534.57
35.435	0	0.14	0.16	0.05	0.12	0.04	0.35	0.06	2.58	1.45	99.3	0.46	0	95.54	0.69	0.01	0.13	0.1	1.68	0.05	1.45	0.05	0	12.12	22.96	7.13	0.2	0.59	0.01	0.01	0.68	0.01	2.58	0	0	0	2.77	6.68	-1.6	61.26	99.69	1135.66	42.86	1274.69	190.48	1153.48	78.63	1252.95	71.94
35.435	3	0.12	0.18	0.03	0.16	0.03	0.97	0.08	5.14	2.83	98.07	1.03	0	38.23	5.14	1.25	0.59	0.01	0.9	0.01	0.28	0.09	0	30.96	9.29	2.83	0.02	0.86	0.07	1.71	10.13	1.11	0.78	0	0		17.81	24.4	8.47	77.71	51.27	802.36	515.72	909.37	630.01	833.95	547.15	884.64	539.49
35.468	0	0.13	0.16	0.04	0.12	0.03	0.3	0.06	2.8	1.54	99.4	0.33	0	95.43	0.93	0.02	0.14	0.29	1.12	0.04	1.54	0.27	0	11.88	15.45	10.25	0.1	0.25	0.01	0.01	0.59	0	2.8	0	0	0	3.23	6.81	-1.29	62.18	94.73	1135.83	35.47	1278.33	185.94	1158.44	74.83	1252.48	63.45
35.468	3	0.12	0.18	0.03	0.15	0.03	1.18	0.08	4.93	2.65	97.64	1.34	0	18.99	4.93	1.3	0.54	0.01	0.99	0.01	0.34	0.12	0	34.9	9.62	2.65	0.02	0.74	0.06	1.62	11.75	0.19	0.78	0	0		11.22	29.25	5.41	77.71	45.97	801.26	517.02	902.89	625.63	831.44	545.69	876.74	537.81
35.502	0	0.13	0.16	0.04	0.12	0.03	0.28	0.06	2.81	1.1	99.44	0.33	0	95.69	0.95	0.02	0.15	0.64	0.94	0.02	1.1	4.59	0	12.91	8.2	13.09	0.04	0.25	0.01	0.01	0.5	0	2.81	0	0	0	5.21	6.5	-4.51	62.23	97.73	1137.35	29.1	1282.37	182.78	1157.51	71.25	1254.03	55.95
35.502	3	0.13	0.18	0.04	0.15	0.03	1.59	0.08	4.86	2.59	96.81	1.84	-2.69	52.51	4.86	1.05	0.52	0	0.7	0	0.36	0.12	0	38.99	14.42	2.59	0.02	1.11	0.05	1.67	12.53	0.64	0.75	0	0		11.97	21.5	7.43	78.13	41.59	804.34	517.94	902.95	624.49	835.35	544.31	876.63	539.22
35.535	0	0.14	0.15	0.04	0.13	0.04	0.27	0.06	3.09	1.48	99.47	0.33	0	96.07	1.48	0.04	0.15	1.29	1.18	0.01	0.95	7.38	0	12.88	4.56	21.09	0.02	0.21	0.02	0.01	0.41	0	3.09	0	0	0	3.16	6.02	-5.43	65.05	98.23	1137.1	28.83	1285.33	185.4	1158.1	72.55	1254.75	54.99
35.568	0	0.15	0.15	0.05	0.13	0.04	0.29	0.07	3.2	1.86	99.42	0.33	0	89.77	1.86	0.07	0.17	2.4	1.22	0.02	0.75	14.2	0	14.85	3.2	30.05	0.01	0.24	0.02	0.01	0.37	0	3.2	0	0	0	8.12	11.14	-0.42	65.42	95.55	1136.07	26.16	1287.12	185.82	1163.41	70.06	1257.91	55.89
35.602	0	0.15	0.16	0.04	0.15	0.03	0.35	0.07	2.92	2.92	99.3	0.33	0	97.59	2.92	0.09	0.18	3.57	1.1	0.02	0.46	11.77	0	17.07	2.87	31.98	0.01	0.35	0.02	0.01	0.39	0	2.68	0	0	0	1.26	3.49	-4.14	66.09	102.89	1136.74	26.19	1290.27	189.04	1158.44	68.32	1260.46	54.99
35.602	3	0.13	0.18	0.04	0.15	0.03	1.07	0.08	5.04	1.07	97.87	1	0	0.06	5.04	1.13	0.55	0.01	1.09	0.01	0.36	0.58	0	30.65	15.99	1.07	0.08	0.41	0.07	1.89	18.66	1.95	0.9	0	0		5.98	58.73	8.5	74.91	45.12	765.16	527.58	926.48	699.75	829.89	570.84	873.25	558.36
35.635	0	0.16	0.16	0.05	0.15	0.04	0.44	0.08	4.38	4.38	99.13	0.44	0	97.78	4.38	0.08	0.2	3.62	1.5	0.03	0.57	16.7	0	19.84	3.3	33.28	0.01	0.43	0.02	0.01	0.35	0	2.81	0	0	0	2.52	3.07	-5.09	66.23	100.55	1137.29	24.09	1295.93	192.34	1162.39	69.67	1261.47	52.56
35.668	0	0.15	0.16	0.04	0.18	0.04	0.55	0.09	7.31	7.31	98.9	0.61	0	94.08	7.31	0.1	0.23	4.5	1.71	0.06	0.32	10.37	0	21.42	3.83	43.79	0.01	1.23	0.03	0.01	0.34	0	2.79	0	0	0	1.98	8.17	-1.72	66.86	104.45	1138.59	23.14	1300.77	194.21	1165.83	68.27	1269.29	53.93
35.702	0	0.14	0.16	0.03	0.21	0.04	1.09	0.11	11.15	11.15	97.82	1.52	0	90.42	11.15	0.11	0.25	4.77	2.68	0.08	0.17	5.33	0	30.26	5.51	60.14	0.02	2.59	0.03	0.01	0.26	0	2.71	0	0	0	6.24	10.78	1.89	67.55	93.37	1141	23.69	1304.11	195.91	1177.19	70.21	1269.43	55.75
35.735	0	0.13	0.15	0.03	0.2	0.04	1.09	0.1	12.46	12.46	97.82	1.5	0	92.39	12.46	0.12	0.29	2.8	3.93	0.11	0.16	4.67	0	28.76	6.25	58.05	0.02	3.85	0.03	0.02	0.23	0.14	3	0	0	0	4.62	9.52	-2.12	65.98	97.71	1138.01	19.73	1306.21	196.92	1172.1	70.06	1267.65	49.63
35.769	0	0.1	0.15	0.02	0.22	0.05	1.78	0.13	17.95	17.95	96.45	3.21	0	91.46	17.95	0.12	0.32	1.72	5.7	0.22	0.14	2.08	0	32.99	7.13	66.77	0.03	3.06	0.05	0.02	0.16	0.18	3.34	0	0	0	16.46	10.15	-0.77	66.42	97.51	1144.93	21.33	1309.47	197.24	1178.02	71.93	1273.94	54.37
35.802	0	0.1	0.14	0.02	0.25	0.05	2.17	0.15	22.16	22.16	95.67	4.38	0	93.04	22.16	0.09	0.4	0.98	5.23	0.33	0.15	1.91	0	32.8	9.51	70.93	0.05	3.39	0.05	0.02	0.15	0.07	3.92	0	0	0	10.96	9.04	-1.99	66.02	103.94	1144.68	20.64	1308.4	194.48	1173	69.78	1275.48	52.4
35.835	0	0.08	0.14	0.02	0.31	0.05	2.55	0.2	29.68	29.72	94.89	6.14	0	96.28	29.72	0.07	0.48	0.73	5.55	0.58	0.23	2.16	0	29.68	9.83	66.87	0.1	3.36	0.05	0.02	0.14	0.02	4.44	0	0	0	12.03	5.73	-2.11	64.52	103.91	1145.6	19.52	1308.21	193.85	1172.93	66.13	1275.98	52.77
35.869	0	0.07	0.13	0.02	0.35	0.07	2.27	0.25	23.73	35.14	95.46	5.9	0	96.44	35.14	0.06	0.92	0.56	5.85	0.87	0.34	2	0	23.73	8.99	71.53	0.23	2.89	0.07	0.02	0.1	0.04	6	0	0	0	1	5.51	-4.49	63.16	108.52	1145.57	18.74	1307.61	191.43	1168.1	61.6	1275.97	49.73
35.902	0	0.07	0.11	0.02	0.38	0.09	2.41	0.29	22.55	39.34	95.17	7.4	0	96.43	39.34	0.08	1.32	0.57	6.22	0.94	0.57	3.54	0	22.55	8.6	71.68	0.51	3.22	0.08	0.03	0.07	0.01	8.24	0	0	0	1.13	5.52	-3.88	62.69	106.85	1146.53	18.54	1307.79	190.11	1170.1	61.49	1276.26	49.41
35.935	0	0.07	0.1	0.02	0.36	0.09	2.18	0.28	21.79	38.22	95.63	6.43	0	96.61	38.22	0.09	1.5	0.47	6.42	1.07	0.87	5.83	0	21.79	8.4	68.56	0.76	2.73	0.07	0.03	0.07	0.02	8.6	0	0	0	5.02	5.24	-3.14	62.98	106.1	1147.7	19.27	1307	188.59	1171.38	63.74	1276.62	50.18
35.969	0	0.07	0.09	0.02	0.33	0.11	1.84	0.26	20.72	36.83	96.32	5.34	0	97.4	36.83	0.1	2.15	0.42	5.8	1.39	1.14	8.1	0	20.72	8.15	60.95	1.16	2.18	0.06	0.04	0.07	0.01	10.71	0	0	0	-1.18	3.89	-3.96	62.68	107.16	1149.09	19.45	1307.3	186.68	1170.96	62.3	1277.26	48.8
36.002	0	0.07	0.09	0.02	0.33	0.12	1.91	0.27	20.6	37.66	96.18	5.63	0	97.31	37.66	0.08	2.33	0.68	5.59	1.37	1.37	8.7	0	20.6	9.69	58.59	1.33	2.7	0.05	0.03	0.07	0	11.39	0	0	0	0.76	4.07	-4.66	63.35	105.43	1151.5	20.93	1306.66	185.09	1172.32	64.2	1276.7	49.39
36.035	0	0.07	0.08	0.02	0.27	0.14	1.28	0.22	17.75	32.3	97.44	2.99	0	95.33	32.3	0.08	3.1	1.22	4.65	1.26	1.19	6.57	0	17.75	10.47	53.93	1.27	2.43	0.05	0.03	0.08	0	13.12	0	0	0	9.3	6.92	0.52	62.55	98.26	1151.52	17.84	1308.74	183.45	1181.38	65.06	1278.26	48.65
36.069	0	0.08	0.07	0.02	0.24	0.17	0.93	0.19	15.48	27.95	98.15	1.78	0	97.39	27.95	0.08	4.5	2.14	4.52	1.08	1.24	5.66	0	15.48	10.76	32.62	1.34	2.58	0.03	0.03	0.09	0	15.35	0	0	0	3.56	3.9	-3.12	62.29	107.94	1151.25	17.76	1306.99	181.67	1172.37	63.11	1279.08	46.83
36.102	0	0.08	0.06	0.02	0.2	0.19	0.64	0.16	13.82	22.68	98.73	1.06	0	93.72	22.68	0.1	4.42	2.59	4.16	0.89	0.83	3.55	0	13.82	9.36	29.89	1.12	2.16	0.03	0.04	0.09	0	16.18	0	0	0	8.21	8.49	-0.5	62.82	98.69	1152.86	18.3	1307.48	180.43	1180.64	65.84	1277.59	47.36
36.136	0	0.08	0.05	0.02	0.15	0.3	0.35	0.13	9.36	16.29	99.31	1.49	5.62	97.46	16.29	0.11	5.8	3.84	4.26	0.83	0.79	3.96	0	9.36	9.13	24.23	0.91	1.31	0.03	0.04	0.08	0	20.57	0	0	0	3.09	3.76	-2.75	62.43	104.78	1152.05	17.24	1307.79	181.37	1175.11	62.03	1278.72	46.41
36.169	0	0.08	0.04	0.02	0.12	0.45	0.26	0.12	9.29	13.25	99.1	2.57	9.8	96.26	13.25	0.1	6.5	4.38	4.46	0.75	1.15	4.78	0	8.25	9.29	20.87	0.75	1.4	0.03	0.03	0.08	0	24.04	0	0	0	3.22	5.76	-2.58	62.59	107.43	1151.16	17.49	1306.27	180.58	1172.65	62.16	1278.96	46.76
36.202	0	0.08	0.04	0.02	0.11	0.48	0.23	0.1	9.92	10.35	99.03	2.75	10.74	98.58	10.35	0.09	6.29	4.64	4.84	0.63	1.28	4.67	0	8.63	9.92	19.05	0.86	1.9	0.03	0.03	0.09	0	24.49	0	0	0	3.55	0.81	-3.65	60.77	105.04	1152.25	15.29	1305.86	177.8	1173.3	59.25	1277.25	44.19
36.236	0	0.08	0.03	0.01	0.1	0.61	0.18	0.1	7.49	9.19	98.78	3.97	13.83	97.66	9.19	0.09	7.26	5.02	4.29	0.55	1.36	3.77	0	6.78	7.49	14.13	0.64	1.79	0.02	0.03	0.11	0	26.84	0	0	0	11.07	3.33	-2.72	62.02	92.99	1156.08	18.03	1308.16	179.82	1183.85	64.58	1275.13	46.83
36.269	0	0.08	0.03	0.01	0.1	0.64	0.16	0.09	7.09	7.37	98.71	4.31	15.15	97.57	7.37	0.11	7.09	5.16	4.18	0.59	1.07	3.08	0	6.61	6.39	12.84	0.57	2.21	0.02	0.03	0.12	0	27.38	0	0	0	5.75	3.53	-1.96	62.24	98.23	1156.33	17.96	1309.53	179.89	1182.22	62.7	1279.2	47.04
36.302	0	0.08	0.03	0.01	0.09	0.71	0.16	0.09	7.16	6.84	98.58	5	16.18	96.94	6.84	0.11	7.16	4.68	3.99	0.54	0.63	1.79	0	6.92	6.45	11.74	0.67	2.53	0.02	0.03	0.15	0	28.35	0	0	0	9.81	4.73	-2.74	61.93	99.06	1157.32	18.56	1308.96	179.51	1181.48	64.04	1279.18	47.72
36.336	0	0.07	0.02	0.01	0.08	0.83	0.15	0.08	7.64	6.83	98.33	6.47	17.97	97.05	6.83	0.09	7.64	3.28	3.55	0.55	0.53	1.2	0	6.74	5.67	10.74	0.66	1.73	0.02	0.03	0.18	0	30.04	0	0	0	9.86	4.53	-2.33	61.19	98.23	1157.49	19.84	1306.92	178.34	1181.23	64.52	1278.21	48.85
36.369	0	0.06	0.02	0.01	0.07	0.91	0.13	0.08	6.56	5.99	98.17	6.93	19.7	94.36	5.99	0.08	6.41	2.21	4.24	0.48	0.53	1.15	0	6.56	5.85	10.39	0.63	1.22	0.02	0.03	0.2	0	30.5	0	0	0	13.52	7.92	-3.19	61.25	98.21	1157.69	22.51	1307.69	179.87	1182.03	73.02	1277.27	49.06
36.402	0	0.05	0.02	0.01	0.07	1.21	0.12	0.08	6.51	6.9	97.59	9.5	22.75	97.68	6.9	0.07	5.66	1.11	5.02	0.5	0.69	1.21	0	6.51	5.05	9.23	0.58	0.61	0.02	0.03	0.19	0	32.64	0	0	0	7.78	3.31	-3.84	61.8	102.73	1156.91	27.94	1305.4	184.43	1176.84	73.74	1277.89	55.24
36.436	0	0.04	0.01	0.01	0.06	2	0.1	0.08	6.13	6.94	96	14.69	27.59	98.2	6.94	0.05	4.55	0.5	8.01	0.73	1.65	1.62	0	6.13	5.28	9.23	0.54	0.29	0.02	0.02	0.23	0.08	35.72	0	0	0	-2.14	2	-0.49	62.76	102.3	1154.54	36.68	1300.46	188.01	1175.67	78.4	1276.95	63.99
36.469	0	0.05	0.02	0.01	0.06	2.21	0.11	0.08	6.19	7.12	95.58	12.96	27.98	98.07	7.12	0.04	4.35	0.38	11.56	1.08	2.57	2.2	0	6.19	4.52	11.84	0.4	0.18	0.02	0.02	0.23	0.65	34.82	0	0	0	4.81	-2.35	-2.56	60.41	98.7	1155.73	41.77	1300.54	195.53	1176.37	82.26	1274.34	70.31
36.503	0	0.04	0.02	0.01	0.05	2.11	0.1	0.07	5.87	5.87	95.78	9.88	25.47	98.35	5.15	0.04	3.66	0.29	14.47	1.02	8.33	1.88	0	5.87	5.11	13.14	0.43	0.44	0.02	0.01	0.29	0.54	32.91	0	0	0	7.61	-1.57	-3.01	57.35	100.69	1155.53	47.43	1299.6	200.37	1174.5	89.29	1274.28	75.77
36.536	0	0.05	0.02	0.01	0.06	1.09	0.1	0.07	6.9	5.14	97.82	5.63	21.56	98.36	3.89	0.03	2.75	0.23	10.08	0.57	5.14	1.15	0	6.9	4.09	15.18	0.42	0.51	0.02	0.01	0.34	0.22	29.12	0	0	0	4.62	-1.52	-2.19	54.13	100.42	1153.59	54.66	1297.22	207.08	1172.94	94.15	1272.79	83.55
36.569
36.603
36.636
36.669
36.703
36.736
36.77
36.803
36.836
36.87
36.903
36.936
36.97
37.003
37.036
37.07
37.103	0	0.18	0.16	0.06	0.13	0.04	0.47	0.06	3.17	1.78	99.07	0.45	0	96.82	0.78	0.02	1.63	2.73	2.65	0.17	1.78	14.93	0	21.8	7.62	87.7	0.03	1.76	0.07	0.03	0	0	3.17	0	0	0	-1.99	4.92	-5.55	62.89	99.3	1098.74	49.34	1254.1	215.12	1122.09	89.38	1220.75	78.17
37.103	3	0.16	0.19	0.05	0.13	0.03	0.19	0.06	4.81	0.94	99.62	0.4	0	0	0.02	0.05	0.17	0.02	4.81	0.01	0.94	1.94	0	0.95	17.89	0	0.28	2.74	0.07	3.39	13.64	0.04	0.26	0	0		4.94	86.68	13.26	64.79	14.42	741.25	508.03	941.57	725.69	849.98	560.61	856.46	547.73
37.137	0	0.17	0.14	0.07	0.12	0.05	3.59	0.06	4.55	1.68	92.82	9.03	-3.76	98.62	0.35	0.02	1.32	1.97	3.66	0.24	1.68	15.03	0	60.93	10.68	52.43	0.03	1.39	0.01	0.05	0.01	0	4.55	0	0	0	-4.52	0.65	-6.23	59.74	112.36	1098.25	44.43	1252.64	204.83	1114.11	91.07	1224.34	69.29
37.17	0	0.15	0.14	0.05	0.11	0.05	1.78	0.06	4.15	2.02	96.44	2.79	-0.46	97.94	0.35	0.01	1.07	0.73	3.46	0.31	2.02	4.95	0	45.68	16	25.87	0.03	2.09	0.01	0.04	0.02	0	4.15	0	0	0	8.61	2.69	-7.9	57.34	105.12	1097.65	45.1	1252.66	207.92	1117.34	97.34	1218.88	70.16
37.203	0	0.14	0.16	0.05	0.12	0.04	2.26	0.06	2.63	2.1	95.47	3.72	-3.7	97.65	0.32	0.02	0.6	0.45	2.46	0.1	2.1	3.37	0	50.37	14.86	38.43	0.03	1.79	0.01	0.04	0.03	0.14	2.63	0	0	0	-0.78	3.36	-3.66	57.17	103.39	1088.65	52.23	1242.84	212.79	1111.44	98.97	1212.75	78.35
37.237	0	0.14	0.18	0.04	0.12	0.03	1.45	0.06	1.51	2.45	97.1	1.97	-2.4	97.45	0.21	0.02	0.33	0.27	1.51	0.03	2.45	0.52	0	42.24	13.25	37.7	0.04	1.81	0	0.02	0.06	0.16	1.38	0	0	0	2.41	3.78	-8.03	56.07	112.39	1087.94	59.78	1240.89	218.84	1102.17	110.25	1211.32	83.43
37.27
37.303
37.337
37.37
37.403
37.437
37.47
37.504
37.537
37.57
37.604	4	0.1	0.12	0.02	0.1	0.06	0.11	0.06	6.67	0.53	99.76	0.33	1.41	18.71	0.19	0.03	0.8	0.01	3.01	0.23	0.78	0.08	0	0.04	0.85	0.02	0.04	0.04	0.03	0.53	9.4	0.94	6.67	0	0		-32.91	29.34	-13.03	53.02	69.15	1060.97	185.63	1177.68	302.34	1077.18	206.45	1145.03	219.85
37.637
37.67
37.704
37.737
37.771
37.804
37.837
37.871
37.904
37.937
37.971
38.004
38.037
38.071
38.104
38.138
38.171
38.204
38.238
38.271
38.304
38.338
38.371
38.404
38.438
38.471
38.505
38.538
38.571
38.605
38.638
38.671
38.705
38.738
38.772
38.805
38.838
38.872
38.905
38.938
38.972
39.005
39.038
39.072
39.105
39.139
39.172
39.205
39.239
39.272
39.305
39.339
39.372
39.405
39.439
39.472
39.506
39.539
39.572
39.606
39.639
39.672
39.706
39.739
39.773
39.806
39.839
39.873
39.906
39.939
39.973
40.006
40.039
40.073
40.106	0	0.58	0.28	0.02	0.24	0.06	0.28	0.08	6.28	5.47	98.85	50.41	-4.89	84.88	5.47	0.37	11.81	0.78	6.28	1	0.23	0.93	0	0.15	5.69	0.58	19.27	81.73	0	1.84	0.07	0	5.04	4.26	0	0	3.47	13.37	-2.39	73.99	115.54	1169	35.72	1374.4	253.39	1212.05	94.12	1325.64	73
40.14	0	0.43	0.16	0.03	0.18	0.07	0.18	0.07	6.3	4.31	99.14	42.11	-0.13	91.82	4.31	0.54	3.33	0.89	5.33	0.3	0.34	1.11	0	0.24	9.02	6.55	20.18	84.04	0.01	0.85	0.06	0	6.3	2.01	0	0	-3.19	9.91	1.64	72.43	115.5	1171.59	34.46	1373.3	247.58	1215.65	85.15	1330.63	74.15
40.173	0	0.34	0.14	0.02	0.15	0.07	0.15	0.07	7.57	3.86	99.31	28.23	0	98.24	3.86	0.83	1.58	0.89	5.13	0.3	0.3	1.3	0	0.28	7.68	15.5	16.08	76.59	0.02	1.17	0.13	0.02	7.57	2.37	0	0	-0.51	1.89	1.58	70.55	113.75	1170.8	28.01	1377.75	249.03	1218.05	78.88	1331.45	70.1
40.206	0	0.28	0.13	0.02	0.14	0.08	0.14	0.07	8.17	3.93	99.44	15.55	0	83.25	3.93	1.02	1.2	0.87	4.74	0.25	0.24	0.82	0	0.19	5.71	8.83	11.47	67.54	0.02	1.31	0.11	0.01	8.17	1.74	0	0	-4.55	13.98	-1.52	70.07	109.5	1167.16	30.99	1376.23	253.07	1215.44	83.62	1324	69.26
40.24	0	0.29	0.16	0.02	0.15	0.07	0.14	0.08	7.25	3.98	99.42	15.85	0	96.47	3.98	0.99	0.88	0.81	3.94	0.23	0.25	0.63	0	0.17	4.52	12.74	12.47	68.58	0.04	1.76	0.14	0.13	7.25	3.62	0	0	-2.7	5.46	1.13	69.78	116.41	1161.62	27.95	1375.26	256.82	1210.47	77.73	1326.72	71.65
40.273	0	0.24	0.13	0.02	0.14	0.08	0.13	0.08	8.96	4.34	99.51	10.58	0	95.74	4.34	0.85	0.7	0.79	4.65	0.21	0.22	0.51	0	0.15	4.21	12.62	11.54	62.12	0.05	2.16	0.2	0.06	8.96	2.92	0	0	-4.2	6.44	-2.36	69.62	124.1	1157.55	26.79	1375.79	257.55	1202.15	84.26	1324.9	66.07
40.306	0	0.28	0.13	0.02	0.13	0.09	0.13	0.08	9.41	4.2	99.45	19.99	0	98.77	4.2	0.67	0.78	0.76	4.73	0.28	0.27	0.4	0	0.14	3.76	11.49	11.98	71.35	0.06	2.14	0.23	0.03	9.41	3.19	0	0	-5.7	-0.09	-2.38	68.71	129.05	1157.22	24.41	1376.33	256.42	1199.32	80.37	1327.41	64.64
40.34	0	0.33	0.13	0.02	0.13	0.1	0.13	0.07	9.93	4.02	99.34	42.27	0	94.52	4.02	0.52	0.74	0.84	4.96	0.26	0.31	0.45	0	0.15	3.44	12.15	12.83	84.5	0.08	1.9	0.29	0	9.93	3.43	0	0	-5.75	7.76	-4.45	68.07	119.52	1156.21	24.04	1372.64	253.46	1200.46	80.29	1318.53	61.74
40.373	0	0.36	0.14	0.02	0.14	0.09	0.13	0.07	9.18	3.75	99.28	47.85	0	89.91	3.75	0.46	0.69	0.94	4.84	0.23	0.28	0.46	0	0.17	3.66	16.42	13.14	87.42	0.08	1.77	0.39	0.01	9.18	3.64	0	0	-7.76	11.06	-0.64	67.76	122.62	1152.98	23.44	1369.45	252.14	1198.82	76.2	1320.79	63.71
40.406	0	0.38	0.16	0.02	0.13	0.08	0.12	0.07	8.8	3.16	99.23	51.61	0	92.75	3.16	0.39	0.63	1.07	3.74	0.25	0.22	0.52	0	0.17	3.04	19.32	13.19	90.39	0.08	1.7	0.48	0	8.8	4.3	0	0	-3.9	9.26	-1.53	69.1	116.3	1151.1	25.32	1363.53	250.67	1197.49	79.72	1312.79	64.46
40.44	0	0.4	0.17	0.02	0.14	0.07	0.12	0.07	8.01	2.8	99.2	52.45	0	97.85	2.8	0.24	0.53	1.17	3.39	0.24	0.18	0.34	0	0.17	3.02	20.97	14.07	91.17	0.09	1.49	0.56	0.01	8.01	4.39	0	0	-5.89	2.91	-0.12	69.07	122.07	1148.03	23.87	1367.05	256.57	1195.69	76.81	1317.28	65.98
40.473	0	0.37	0.18	0.02	0.14	0.07	0.13	0.07	7.65	3.03	99.25	41.94	0	94.76	3.03	0.18	0.53	1.05	2.95	0.26	0.19	0.3	0	0.13	2.77	22.55	15.11	86.25	0.09	1.44	0.59	0.01	7.65	4.43	0	0	-4.87	7.52	-2.46	69.31	121.48	1145.34	23.18	1365.67	256.23	1192.32	80.88	1312.38	62.42
40.507	0	0.37	0.16	0.02	0.14	0.06	0.13	0.07	7.39	2.82	99.26	39	0	94.97	2.82	0.13	0.49	1.16	2.94	0.24	0.27	0.28	0	0.14	3.08	26.63	13.79	84.83	0.1	1.39	0.63	0	7.39	3.49	0	0	-6.32	7.3	-5.03	69.13	116.38	1148.84	24.56	1362.25	251.32	1192.66	79.02	1307.76	61.81
40.54	0	0.37	0.16	0.02	0.14	0.06	0.13	0.07	6.85	2.78	99.25	37.16	0	98.6	2.78	0.11	0.52	1.09	2.85	0.26	0.29	0.33	0	0.15	3.39	27.79	14.44	83.94	0.09	1.24	0.76	0	6.85	2.94	0	0	-6.88	-0.72	-1.78	69.52	106.44	1143.83	24.22	1361.23	255.32	1197.58	78.99	1302.82	63.03
40.573	0	0.37	0.16	0.02	0.15	0.06	0.13	0.07	6.46	2.83	99.27	33.12	0	91.93	2.83	0.1	0.52	1.12	2.37	0.18	0.23	0.31	0	0.14	3.34	28.38	16.51	81.76	0.09	1.15	0.85	0	6.46	2.5	0	0	-4.53	9.84	-4.51	69.41	115.94	1139.34	22.18	1360.19	256.26	1187.93	80.88	1301.99	60.06
40.607	0	0.43	0.16	0.02	0.15	0.05	0.13	0.07	5.97	2.42	99.13	52.31	-0.26	81.49	2.42	0.08	0.4	0.97	2.56	0.16	0.19	0.17	0	0.13	4.19	36.28	19.82	91.92	0.09	1.05	1.11	0.01	5.97	2.52	0	0	-2.82	14.59	-0.12	69.99	125.31	1136.82	22.1	1357.99	257.54	1184.1	76.12	1308.97	65.59
40.64	0	0.4	0.17	0.02	0.15	0.05	0.13	0.07	5.8	2.64	99.2	42.22	0	78.25	2.64	0.09	0.39	1.09	2.63	0.15	0.17	0.13	0	0.12	3.33	39.1	18.41	86.79	0.1	1.06	1.06	0	5.8	3.05	0	0	-2.97	15.6	-4.82	70.37	109.18	1142.01	25.51	1356.8	254.62	1190.73	81	1298.48	63.38
40.673	0	0.36	0.17	0.02	0.16	0.05	0.13	0.07	5.62	3.21	99.27	31.55	0	98.17	3.21	0.09	0.36	1.17	2.8	0.16	0.13	0.1	0	0.1	2.72	41.3	17.2	80.48	0.12	1.1	1.2	0	5.62	2.85	0	0	-3.94	-2.08	-4.93	70.5	114.75	1141.23	26.03	1354	253.18	1185.56	81.12	1299.04	64.1
40.707	0	0.3	0.19	0.02	0.16	0.05	0.14	0.07	5.04	4.12	99.41	14.19	0	98.68	4.12	0.11	0.37	1.2	3.51	0.18	0.14	0.09	0	0.07	2	52.76	16.5	66.82	0.15	0.99	1.33	0.01	5.04	3.15	0	0	-4.6	0.42	-7.48	70.6	99.06	1143.39	30.93	1349.66	253.57	1190.85	80.63	1289.15	68.4
40.74	0	0.21	0.2	0.02	0.17	0.05	0.15	0.08	4.9	4.95	99.58	2.56	0	95.29	4.95	0.12	0.4	1.6	3.59	0.2	0.16	0.16	0	0.06	1.79	59.12	17.51	43.09	0.15	0.95	1.13	0.04	4.9	3.53	0	0	-10.38	-6.96	-1.72	69.01	102.83	1142	30.36	1347.07	248.65	1191.09	78.61	1293.33	67.52
40.774
40.807
40.84
40.874
40.907
40.94
40.974
41.007
41.04
41.074
41.107
41.141
41.174
41.207
41.241
41.274
41.307
41.341
41.374
41.407
41.441
41.474
41.508
41.541
41.574
41.608
41.641
41.674
41.708
41.741
41.775
41.808
41.841
41.875
41.908
41.941
41.975
42.008
42.041
42.075
42.108	0	0.72	0.89	0.02	1.55	0.04	0.35	0.85	4.15	23.36	96.9	16.57	0	98.63	23.36	2.96	0.92	38.4	4.15	0.03	0.29	3.62	0	0.09	1.46	97.33	11.38	49.85	0.68	1	0.1	0	2.5	16.73	0	0	-1.46	0.61	-1.32	69.86	116.59	1143.38	31.85	1343.05	246.99	1182.81	77.38	1299.34	73.52
42.142	0	0.31	0.39	0.02	0.83	0.06	0.57	0.51	6.14	33.52	98.35	43.01	0	96.44	33.52	1.48	0.83	17.64	6.14	0.04	0.2	5.91	0	0.37	4.07	97.25	11.36	56.31	0.38	0.62	0.11	0.01	5.17	10.53	0	0	-1.45	5.51	-0.56	68.89	117.76	1147.49	29.88	1340.79	236.53	1183.96	76.11	1301.54	69.51
42.175	0	0.19	0.27	0.02	0.89	0.06	0.73	0.63	5.71	38.76	98.22	10.88	0	97.94	38.76	0.66	0.82	18.52	5.71	0.1	0.36	6.34	0	0.72	4.25	94.66	5.45	28.4	0.14	0.44	0.06	0.01	5.69	7.06	0	0	-0.89	2.68	1.35	69.08	103.8	1155.21	32.32	1338.88	227.59	1195.63	78.63	1298.98	69.08
42.208	0	0.18	0.17	0.01	1.27	0.09	0.68	1.06	9.31	41.22	97.45	3.83	0	94.73	41.22	0.66	0.72	28.77	5.53	0.11	0.4	6.25	0	0.43	2.57	84.93	4.91	11.99	0.11	0.5	0.04	0	9.31	5.37	0	0	-2.44	7.56	-1.61	68.55	108.26	1156.84	32.57	1335.17	220.81	1190.24	79.92	1297.57	65.76
42.242	0	0.16	0.1	0.01	1.02	0.12	0.52	0.9	2.78	37.1	97.95	1.35	0	97.56	37.1	0.63	0.76	28.93	5.62	0.09	0.42	4.76	0	0.49	1.9	76.7	3.88	2.78	0.08	0.42	0.04	0	11.62	1.99	0	0	-3.53	3.55	-2.28	68.38	106.18	1161.78	34.34	1334.54	216.36	1192.95	80.84	1298.05	65.76
42.275	0	0.13	0.07	0.01	0.85	0.15	0.46	0.8	1.63	35.84	98.29	1.14	1.67	98.04	35.84	0.41	0.84	27.87	4.87	0.09	0.63	2.92	0	0.46	1.63	72.4	2.48	0.83	0.07	0.35	0.05	0	13.7	0	0	0	-1.61	2.43	-1.31	67.1	96.48	1163.84	35.05	1332.06	215.18	1198.13	76.09	1294.31	68.4
42.308	0	0.12	0.06	0.01	0.65	0.17	0.38	0.62	1.62	32.59	98.7	0.9	3.65	96.95	32.59	0.3	0.79	25.07	4.8	0.09	0.51	1.92	0	0.62	1.62	67.28	1.75	0.5	0.05	0.28	0.06	0	14.86	0	0	0	-1.85	4.71	-0.17	66.81	97.63	1163.27	36.3	1328.44	211.88	1196.37	77.69	1293.61	68.96
42.342	0	0.12	0.06	0.01	0.42	0.18	0.27	0.38	1.9	24.99	99.15	0.71	5.81	96.06	24.99	0.22	0.74	21.17	4.95	0.08	0.36	1.14	0	0.97	1.9	65.85	1.27	0.43	0.05	0.26	0.07	0	15.38	0	0	0	-0.87	6.03	0.03	66.16	98.27	1165.05	37.29	1327.35	208.82	1196.69	79.89	1294.33	68.88
42.375	0	0.11	0.06	0.01	0.34	0.17	0.26	0.3	2.02	22.84	99.33	0.67	5.57	96.97	22.84	0.12	0.82	17.2	4.65	0.09	0.37	1.58	0	1.33	2.02	64.45	0.64	0.35	0.05	0.21	0.08	0	15	0	0	0	-3.75	4.67	-1.79	64.6	102.49	1165.95	38.17	1326.44	207.8	1193.03	79.2	1295	68.83
42.408	0	0.13	0.08	0.01	0.31	0.11	0.22	0.24	1.81	17.45	99.37	0.47	3.23	97.93	17.45	0.09	0.89	17.95	2.79	0.09	0.41	1.98	0	1.81	1.52	63.29	0.3	0.14	0.05	0.19	0.1	0	12.51	0	0	0	-1.09	2.71	-1.06	62.36	95.51	1167.95	39.82	1323.36	206.17	1196.45	77.11	1291.8	71.63
42.442	0	0.17	0.08	0.02	0.29	0.1	0.17	0.21	2.19	10.21	99.43	0.42	3.49	98.68	10.21	0.06	0.9	21.15	2.04	0.07	0.53	3.16	0	2.19	1.51	62.27	0.18	0.07	0.06	0.19	0.11	0	11.75	0	0	0	2.73	0.41	-2.44	59.83	102.57	1168.62	39.15	1322.43	202.98	1191.72	79.91	1293.8	69.84
42.475	0	0.15	0.09	0.02	0.18	0.09	0.14	0.12	2.82	5.24	99.63	0.38	3.2	98.34	5.24	0.03	0.86	13.64	1.82	0.08	0.96	3.55	0	2.82	2.04	59.47	0.1	0.05	0.06	0.14	0.12	0	11.02	0	0	0	4.13	1.58	-1.12	61.19	97.14	1173.7	48.08	1317.97	201.57	1195.83	86.16	1292.61	77.86
42.509	0	0.12	0.09	0.02	0.13	0.09	0.14	0.08	3.87	2.98	99.72	0.35	2.36	98.13	2.98	0.01	0.91	6.36	2.86	0.14	2	2.31	0	3.6	3.87	57.32	0.08	0.27	0.04	0.09	0.14	0.03	10.45	0	0	0	5.01	-2.19	-2.95	58.02	98.92	1173.06	48.64	1317.01	202.12	1192.76	87.87	1291.13	77.49
42.542	0	0.11	0.1	0.02	0.11	0.08	0.14	0.07	5.85	2.14	99.71	0.33	0.71	96.1	1.69	0.01	0.98	2.57	2.69	0.19	2.14	1.53	0	4.22	5.85	56.9	0.08	0.51	0.04	0.06	0.19	0.1	9.42	0	0	0	7.95	-5.98	-2.09	56.09	103.02	1176.46	53.16	1316.96	203.17	1192.74	91.16	1295.45	83.08
42.575	0	0.11	0.1	0.02	0.1	0.07	0.15	0.06	5.88	1.81	99.71	0.33	0	96.5	0.91	0.01	0.95	1.19	2.71	0.19	1.81	0.4	0	4.35	5.88	54.4	0.07	1.16	0.03	0.05	0.26	0.31	8.49	0	0	0	8.87	-5.42	-3.25	51.78	100.33	1177.75	56.48	1316.9	205.69	1193.92	94.47	1293.87	85.68
42.609	0	0.11	0.11	0.02	0.1	0.06	0.15	0.06	5.52	1.22	99.7	0.33	0	97.63	0.62	0.01	0.79	0.89	1.9	0.14	1.22	0.12	0	5.52	4.3	43.9	0.07	1.7	0.02	0.04	0.34	0.51	7.83	0	0	0	-1.32	-3.4	-2.88	54.08	103.9	1179.95	67.11	1315.66	209.58	1192.78	102.6	1296.39	94.76
42.642	0	0.11	0.12	0.02	0.11	0.05	0.15	0.06	5.37	0.72	99.69	0.33	0	97.9	0.32	0.01	0.61	0.62	1.35	0.09	0.72	0.02	0	5.37	4.53	36.96	0.1	1.08	0.02	0.03	0.47	0.09	6.56	0	0	0	-13.72	-2.8	-1.73	55.57	99.77	1183.2	80.12	1315.21	216.98	1197.25	112.16	1296.76	105.01
42.675	0	0.11	0.13	0.02	0.11	0.05	0.15	0.06	5.49	0.44	99.69	0.33	0	96.58	0.18	0	0.49	0.35	1.53	0.07	0.44	0.01	0	4.73	5.49	22.94	0.18	1.36	0.01	0.02	0.6	0.22	5.88	0	0	0	-15.03	-5.3	-4.29	55.86	96.95	1185.3	89.38	1316.64	224.82	1198.57	121.94	1295.17	113.66
42.709	0	0.12	0.14	0.03	0.11	0.05	0.18	0.06	4.7	0.37	99.65	0.33	0	97.53	0.17	0.01	0.45	0.13	2.07	0.05	0.37	0	0	6.12	6.51	12.54	0.41	2.34	0.01	0.02	1.08	0.05	4.7	0	0	0	-11.82	-3.62	0.46	54.08	96.38	1187.01	95.98	1315.45	229.83	1202.54	124.69	1298.91	122.8
42.742	0	0.12	0.14	0.03	0.11	0.04	0.17	0.06	3.99	0.33	99.67	0.33	0	97.14	0.18	0.01	0.47	0.06	2.18	0.03	0.33	0	0	4.6	5.7	7.44	0.58	2.84	0.01	0.02	1.06	0.22	3.99	0	0	0	-19.74	-4.38	-2.23	54.51	97.95	1190.05	103.03	1316.53	232.01	1201.79	131.93	1299.66	127.87
42.776	0	0.13	0.2	0.02	0.12	0.04	0.16	0.06	2.97	0.25	99.61	0.33	0	95.98	0.17	0.01	0.38	0.04	2.97	0.02	0.25	0	0	3.84	3.79	3.62	1.04	3.68	0.01	0.01	1.5	0.64	2.97	2.2	0	0	-16.81	-6.13	2.05	53.85	95.21	1187.03	108.26	1313.13	237.59	1203.12	136.54	1298.3	134.19
42.809	0	0.13	0.26	0.03	0.12	0.04	0.15	0.06	3.44	0.24	99.49	0.33	0	96.54	0.18	0.01	0.39	0.03	3.44	0.01	0.24	0	0	2.72	3.66	1.96	1.57	4.86	0.01	0.01	1.58	2.09	2.52	4.4	0	0	-12.45	-5.35	0.53	53.37	95.41	1189.55	112.42	1317.07	245.11	1205.15	141.09	1300.53	138.8
42.842	0	0.13	0.39	0.03	0.12	0.04	0.15	0.06	3.74	0.38	99.22	0.33	0	98.54	0.24	0.01	0.38	0.02	3.74	0.01	0.17	0	0.63	1.98	4.33	1.34	2.75	6.3	0.01	0.02	1.55	2.54	2.51	8.39	0	0	-17.73	-0.94	3.25	53.25	100.13	1187.06	113.64	1317.74	247.16	1204	141.65	1304.13	141.88
42.876	0	0.15	0.74	0.03	0.13	0.04	0.16	0.06	6.29	0.31	98.51	0.33	0	98.41	0.31	0.01	0.31	0.01	6.29	0.02	0.14	0	3.38	1.16	7.36	0.6	4.83	11.85	0.01	0.02	1.89	0.85	2.12	14.19	0	0	-11.57	-1.36	3.21	52.11	100.25	1185.29	115.07	1314.57	249.11	1201.51	140.61	1301.6	146.15
42.909	0	0.16	1.35	0.03	0.13	0.05	0.16	0.06	8.08	0.35	97.3	0.39	0	97.64	0.39	0.01	0.25	0.01	8.08	0.05	0.15	0	4.92	0.73	9.17	0.35	6.46	14.23	0.01	0.02	2.02	1.61	2.4	20.08	0	0	-7.64	-3.38	3.48	50.67	99.98	1182.19	114.49	1313.02	251.25	1199.48	141.08	1299.34	145.96
42.942	0	0.15	1.46	0.03	0.13	0.05	0.16	0.06	8	0.32	97.07	0.33	0	87.77	0.46	0.01	0.22	0	8	0.07	0.16	0	5.46	0.58	9.78	0.32	6.42	12.19	0.01	0.03	1.86	4.91	2.62	21	0	0	-22.87	-12.14	2.39	52.5	93.66	1183.46	119.49	1309.42	247.96	1200.42	145.8	1294.08	144.59
42.976	0	0.15	1.36	0.03	0.13	0.06	0.16	0.06	9.72	0.31	97.29	0.35	0	96.42	0.44	0.01	0.19	0	9.72	0.11	0.31	0	3.53	0.32	10.9	0.14	5.43	11.18	0.01	0.03	2.33	3.48	2.8	20.41	0	0	-15.06	-5.54	4.19	50.75	88.19	1181.31	118.73	1306.56	249.18	1201.95	142.8	1290.04	146.99
43.009	0	0.15	1.05	0.04	0.13	0.06	0.17	0.06	9.49	0.29	97.89	0.43	0	89.4	0.43	0.01	0.2	0	9.49	0.17	0.57	0	3.15	0.29	14.23	0.12	7.03	10.13	0.01	0.04	2.38	2.24	3.03	18.17	0	0	-21.28	-11.34	6.09	52.48	93.85	1184.83	121.22	1307.03	244.28	1202.6	145.27	1296.37	149.25
43.042	0	0.15	0.77	0.04	0.12	0.06	0.18	0.06	9.13	0.17	98.46	0.5	0	96.95	0.47	0.01	0.17	0	9.13	0.25	0.65	0	1.64	0.17	16.88	0.08	4.7	7.31	0.01	0.08	2.39	12.51	3.18	15.33	0	0	-19.77	-4.71	1.78	51.87	97.71	1181.01	119.11	1307.22	247.85	1195.74	147.02	1293.43	144.7
43.076	0	0.16	0.53	0.04	0.12	0.06	0.18	0.06	9.59	0.13	98.94	0.68	0	97.76	0.48	0.01	0.13	0	9.59	0.31	0.75	0	0.51	0.1	20.65	0.03	4.51	11.93	0.01	0.16	1.89	8.53	3.56	12.04	0	0	-21.62	-3.13	0.47	51.52	103.63	1180.22	118.18	1307.29	247.39	1191.41	144.97	1295.03	144.67
43.109	0	0.19	0.36	0.06	0.12	0.06	0.21	0.06	7.7	0.14	99.27	1.11	0	98.03	0.47	0.01	0.14	0	7.7	0.37	0.68	0	0	0.11	29.4	0.03	4.2	16.88	0.01	0.2	2.13	3.13	3.53	8.45	0	0	-16.9	2.47	2.6	51.33	101.4	1177.52	119.96	1303.55	249.19	1191.12	144.68	1292.41	149.47
43.143	0	0.18	0.22	0.05	0.12	0.06	0.2	0.06	6.36	0.2	99.57	0.9	0	98.32	0.53	0.01	0.2	0	6.36	0.46	0.68	0	0	0.06	27.89	0.02	3.74	19.16	0.01	0.42	1.54	2.36	4.69	4.4	0	0	-18.45	1.65	2.87	53.61	97.89	1177.85	126.49	1299.71	249.94	1191.42	148.54	1288.88	157.72
43.176	0	0.17	0.18	0.05	0.11	0.06	0.19	0.06	5.54	0.26	99.62	0.76	0	98.16	0.61	0.01	0.26	0	5.54	0.51	0.75	0	0	0.05	26.23	0.02	3.41	13.37	0.02	0.7	1.35	0.83	4.91	2.6	0	0	-20.67	2.12	4.52	54.06	99.41	1174	128.73	1299.07	256.39	1189.7	150.53	1288.71	159.4
43.209	0	0.16	0.18	0.06	0.12	0.05	0.21	0.06	4.65	0.28	99.58	1.04	0	98.71	0.75	0.01	0.28	0	4.65	0.58	0.72	0.01	0	0.06	31.54	0.02	3	6.53	0.02	0.79	1.45	0.61	4.48	2.24	0	0	-24.77	-0.3	0.8	52.18	103.95	1171.09	124.72	1300.44	255.65	1183.57	150.5	1287.51	152.08
43.243	0	0.15	0.15	0.06	0.11	0.05	0.2	0.06	5.11	0.31	99.6	0.89	0	98.7	0.76	0.01	0.31	0	3.39	0.56	0.78	0.01	0	0.05	30.56	0.03	2.51	3.27	0.03	1.35	1.71	2.19	5.11	1.06	0	0	-15.88	0.36	0.74	50.46	108.5	1166.58	122.25	1298.07	256.54	1177.8	150.44	1286.3	151.7
43.276	0	0.15	0.15	0.06	0.11	0.04	0.21	0.06	4.35	0.36	99.58	0.87	0	97.51	0.78	0.01	0.36	0	1.98	0.58	0.94	0.01	0	0.05	31.67	0.03	1.47	3.44	0.02	1.25	2.19	1.64	4.35	0.57	0	0	-23.56	3.66	0.27	48.83	121.35	1159.09	117.48	1296.87	255.26	1166.78	151.97	1287.82	143.38
43.309	0	0.16	0.15	0.07	0.12	0.04	0.22	0.06	3.53	0.45	99.56	0.94	0	98.78	0.72	0.01	0.45	0	1.33	0.54	1.26	0.01	0	0.07	33.42	0.03	1.01	2.56	0.03	1.49	3.25	1.64	3.53	0	0	0	-28.14	0.04	0.69	48.02	114.44	1160.6	121.62	1297.12	258.14	1171.63	157.11	1285.42	144.91
43.343	0	0.15	0.16	0.07	0.12	0.04	0.21	0.06	3	0.52	99.58	0.85	0	98.24	0.88	0.01	0.52	0	0.82	0.48	2.17	0.01	0	0.1	31.12	0.04	0.52	2.39	0.03	1.54	4.64	3.38	3	0	0	0	-26.43	1.88	-2.15	49.81	119.96	1155.91	130.37	1287.87	262.32	1159.16	164.42	1278.75	154.88
43.376	0	0.14	0.16	0.05	0.12	0.03	0.18	0.06	2.56	0.54	99.64	0.46	0	97.26	0.82	0.01	0.54	0	0.65	0.36	2.73	0	0	0.1	21.87	0.04	0.34	1.95	0.02	1.42	5.74	1.62	2.56	0	0	0	-24.3	4.16	-0.41	47.23	116.62	1149.22	133.85	1278.78	263.4	1154.58	166.1	1270.91	157.9
43.409	0	0.14	0.17	0.05	0.12	0.03	0.18	0.06	1.89	0.62	99.65	0.4	0	95.72	0.74	0.01	0.62	0.01	0.5	0.27	2.91	0	0	0.13	19.81	0.04	0.18	1.11	0.02	1.38	8.09	1.03	1.89	0	0	0	-31.96	6.47	-1.18	47.95	118.14	1141.67	140.71	1271.63	270.67	1146.05	175.26	1263.39	161.48
43.443	0	0.15	0.18	0.06	0.12	0.03	0.2	0.06	1.2	0.9	99.61	0.54	0	95.65	0.77	0.01	0.9	0.02	0.47	0.2	3.05	0	0	0.19	23.96	0.04	0.1	0.95	0.02	1.26	14.65	0.4	1.2	0	0	0	-34.36	6.54	-1.88	48.99	124.63	1132.85	145.57	1269.95	282.67	1136.78	183.71	1260.6	169.58
43.476	0	0.15	0.18	0.06	0.12	0.03	0.2	0.06	0.94	0.97	99.6	0.57	0	97.13	0.83	0.01	0.97	0.03	0.5	0.17	3.53	0	0	0.23	24.31	0.03	0.06	0.5	0.02	1.05	17.49	2.1	0.94	0	0	0	-27.39	4.39	-0.6	46.12	109.09	1133.23	150.48	1264.19	281.45	1143.38	186.37	1251.39	171.04
43.51	0	0.15	0.19	0.08	0.12	0.03	0.22	0.06	1.15	1.15	99.57	0.91	0	89.98	1.15	0.01	1.26	0.03	0.56	0.18	5.99	0	0	0.26	28.29	0.02	0.03	0.36	0.02	0.89	28.24	2.41	0.49	0	0	0	-37.08	11.02	-2.14	47.73	114.41	1126.79	161.54	1252.69	287.43	1130.26	192.93	1243.89	179.62
43.543	0	0.16	0.2	0.09	0.13	0.03	0.24	0.06	1.45	1.45	99.53	2.01	0	95.04	1.45	0.01	1.74	0.03	0.66	0.2	5.99	0	0	0.35	30.83	0.02	0.02	0.38	0.02	0.77	38.98	3.45	0.32	0	0	0	-37.01	7.23	-2.8	48.11	118.44	1123.45	164.27	1253.73	294.55	1127.09	203.51	1243.35	180.9
43.576
43.61
43.643
43.676
43.71
43.743
43.777
43.81
43.843
43.877
43.91
43.943
43.977
44.01
44.043
44.077
44.11
44.144
44.177
44.21
44.244
44.277
44.31
44.344
44.377
44.41
44.444
44.477
44.511
44.544
44.577
44.611
44.644
44.677
44.711
44.744
44.778
44.811
44.844
44.878
44.911
44.944
44.978
45.011
45.044
45.078
45.111
45.145
45.178
45.211
45.245
45.278
45.311
45.345
45.378
45.411
45.445
45.478
45.512
45.545
45.578
45.612
45.645
45.678
45.712
45.745
45.779
45.812
45.845
45.879
45.912
45.945
45.979
46.012
46.045
46.079
46.112
46.146
46.179
46.212
46.246
46.279
46.312
46.346
46.379
46.412
46.446
46.479
46.513
46.546
46.579
46.613	0	0.18	0.19	0.07	0.13	0.03	3.26	0.06	0.41	2.8	93.48	8.16	-8.05	51.53	0.34	0.01	1.62	0.21	0.41	1.25	2.8	19.21	0	60.4	1.2	42.48	0.01	0.08	0.01	0.05	0.06	0	0.39	0	0	0	3.34	21.69	4.09	69.36	99.66	1048.4	3.58	1235.81	199.34	1095.99	57.35	1193.94	38.98
46.613	5	0.15	0.19	0.04	0.15	0.03	0.17	0.07	1.32	1.32	99.62	0.33	0	0.02	1.32	2.54	0.61	0.01	0.91	0.08	0.44	5.9	0	1.89	9.12	67.88	0.08	2.55	0.65	1.5	0.7	3.8	0.24	0.38	0		3.95	64.09	13.1	78.36	29.08	773.74	544.07	903.17	687.13	830.99	573.68	860.04	575.02
46.646	0	0.21	0.2	0.06	0.14	0.03	2.93	0.06	1.55	3.85	94.14	5.99	-7.22	74.23	1.55	0.01	4.49	0.28	0.75	3.85	2	17.11	0	54.57	1.89	22.81	0.04	0.12	0.02	0.09	0.17	0.01	0.74	0	0	0	4.5	16.71	3.58	70.77	106.54	1051.62	-0.58	1240.49	197.37	1095.88	53.08	1201.12	36.47
46.646	5	0.16	0.19	0.06	0.15	0.03	0.37	0.07	2.45	2.45	99.26	0.33	0	0.05	2.45	1.53	1.52	0.01	0.65	0.23	0.74	5.55	0	11.56	16.87	93.07	0.02	1.54	0.94	0.4	0.34	2.67	0.09	0.15	0		-5.45	59.85	2.46	76.84	36.99	778.86	548.6	900.62	681.31	823.1	571.43	859.64	577.22
46.679	0	0.23	0.21	0.05	0.15	0.03	2.12	0.06	2.47	6.63	95.76	3.64	-5.32	83.11	2.47	0.01	6.53	0.27	0.93	6.63	2.26	12.19	0	46.05	2.25	35.99	0.13	0.23	0.05	0.08	0.39	0.01	1.16	0	0	0	0.83	14.03	2.83	70.22	108.8	1060.27	-2.74	1244.74	190.79	1100.27	46.92	1208.29	33.94
46.679	5	0.15	0.19	0.04	0.16	0.02	0.39	0.07	3.61	3.61	99.21	0.33	0	0.02	3.61	2.14	2.17	0.01	0.52	0.34	0.7	4.52	0	13.18	11.65	92.25	0.02	1.06	1.16	0.29	0.29	2.82	0.06	0.12	0		-5.63	65.63	4.45	76.95	32.48	780.48	551.42	897.46	679.16	826.07	573.04	857.87	579.67
46.713	0	0.21	0.2	0.04	0.16	0.03	1.09	0.07	3.77	6.81	97.81	1.28	0	82.03	3.77	0.01	6.59	0.24	1.16	6.81	1.33	7.68	0	32.61	1.59	25.94	0.16	0.15	0.15	0.09	0.37	0.01	1.83	0	0	0	8.55	14.41	5.2	72.03	102.65	1064.77	-0.06	1244.65	187.22	1107.83	54.39	1208.73	35.57
46.713	5	0.14	0.19	0.04	0.17	0.02	0.23	0.08	4.78	4.78	99.53	0.33	0	0.05	4.78	2.26	2.36	0.02	0.54	0.28	0.78	3.53	0	3.85	7.31	88.94	0.02	0.89	0.7	0.31	0.59	1.97	0.07	0.13	0		-0.55	60.16	5.87	77.6	34.71	781.6	553.47	896.6	679.86	825.16	577.6	859.85	579.01
46.746	0	0.25	0.19	0.03	0.17	0.04	0.89	0.07	4.42	12.65	98.22	0.95	0	61.79	4.42	0.01	7.42	0.23	2.12	12.65	0.9	6	0	27.48	1.63	18.61	0.19	0.15	0.27	0.07	0.39	0.01	2.38	0	0	0	14.32	19.6	6.18	71.31	103.97	1068.39	-1.78	1246.15	183.65	1110.66	52.98	1213.2	35.82
46.746	5	0.14	0.2	0.03	0.18	0.02	0.22	0.08	5.56	5.68	99.55	0.33	0	0.15	5.68	2.62	2.99	0.03	0.51	0.24	1.01	2.45	0	2.54	5.56	87.54	0.03	0.53	0.5	0.41	0.85	1.52	0.08	0.17	0		-1.19	54.44	4.83	78.29	38.64	783.68	548.2	899.45	674.22	824.88	573.26	863.52	572.56
46.78	0	0.23	0.19	0.03	0.17	0.04	0.69	0.07	4.39	11.99	98.62	0.66	0	89.77	4.39	0.01	7.19	0.32	2.45	11.99	0.35	2.7	0	22.68	1.55	9.78	0.21	0.07	0.31	0.05	0.43	0	2.47	0	0	0	11.31	11.14	4.36	70.25	105.28	1071.3	-1.14	1251.83	187.4	1112.76	54.86	1216.1	34.75
46.78	5	0.13	0.19	0.03	0.18	0.03	0.21	0.08	4.48	6.12	99.58	0.33	0	0.16	6.12	2.78	2.36	0.04	0.73	0.16	0.91	0.94	0	1.67	4.48	87.51	0.03	0.28	0.38	0.4	1.09	3.09	0.09	0.22	0		-1.54	54.1	4.72	78.81	37.09	783.57	549.18	898.12	673	824.79	574.79	861.78	572.11
46.813	0	0.25	0.19	0.03	0.17	0.04	0.68	0.07	5.02	13.03	98.65	0.63	0	94.52	5.02	0.01	8	0.36	2.91	13.03	0.43	3.25	0	21.25	1.72	8.01	0.25	0.09	0.37	0.05	0.55	0	2.91	0	0	0	16.12	7.76	4.65	69.33	104.02	1075.15	0.9	1253.25	188.51	1115.97	56.36	1218.39	38.18
46.813	5	0.13	0.19	0.03	0.18	0.03	0.2	0.08	4.25	5.57	99.6	0.33	0	0.28	5.57	2.71	2.28	0.04	0.64	0.13	0.9	1.05	0	1.29	4.25	85.71	0.04	0.32	0.35	0.32	1.29	1.5	0.1	0.19	0		-1.96	51.3	11.24	79.2	38.35	783.17	552.97	896.2	675.9	826.02	576.04	864.22	579.44
46.846	0	0.22	0.18	0.03	0.16	0.04	0.5	0.07	4.35	10.28	99.01	0.44	0	82.51	4.35	0.01	7.64	0.36	3.08	10.28	0.5	3.1	0	16.52	1.54	4.98	0.28	0.12	0.36	0.04	0.59	0.01	3.19	0	0	0	17.03	14.24	1.63	69.02	104.23	1081.71	3.67	1256.11	187.77	1118.58	59.52	1220.65	38.39
46.846	5	0.13	0.19	0.03	0.18	0.03	0.19	0.08	3.92	5.68	99.61	0.33	0	0.14	5.68	2.88	2.37	0.06	0.59	0.13	0.9	0.7	0	0.95	3.92	88.74	0.03	0.17	0.35	0.34	1.54	1.39	0.1	0.19	0		-4.06	54.83	8.56	78.94	37.79	782.84	552.53	895.19	673.19	824.63	576.43	862.41	576.33
46.88	0	0.23	0.19	0.02	0.18	0.04	0.47	0.07	5.4	10.37	99.06	0.39	0	78.99	5.4	0.01	9.11	0.44	2.16	10.37	0.39	1.93	0	13.33	1.42	3.66	0.39	0.1	0.35	0.03	0.53	0	2.92	0	0	0	16.35	15.38	4.32	68.85	98.07	1086.91	5.91	1258.43	185.83	1127.47	60.88	1223.38	40.39
46.88	5	0.12	0.19	0.03	0.19	0.02	0.2	0.09	3.57	7.18	99.59	0.33	0	0.08	7.18	3.01	2.07	0.1	0.48	0.09	0.73	0.49	0	0.91	3.57	86.14	0.03	0.1	0.32	0.38	3.01	0.82	0.11	0.14	0		-3.43	57.63	7.64	78.71	36.48	780.69	551.6	893.64	672.19	823.18	576.71	859.58	574.25
46.913	0	0.25	0.2	0.02	0.18	0.04	0.48	0.07	4.52	10.38	99.04	0.43	0	94.45	4.52	0.01	10.91	0.53	2.35	10.38	0.37	2.78	0	13	1.17	2.74	0.4	0.07	0.35	0.02	0.49	0	2.9	0	0	0	16.97	7.83	0.27	67.81	101.73	1090.35	7.19	1259.1	185.68	1124.58	62.07	1223.9	40.04
46.913	5	0.12	0.19	0.02	0.19	0.02	0.2	0.09	2.96	7.12	99.6	0.33	0	0.08	7.12	3.39	2.02	0.14	0.42	0.06	0.74	0.28	0	0.93	2.96	80.97	0.03	0.05	0.31	0.48	5.24	1.15	0.11	0.17	0		1.49	57.49	10.97	79.62	34.54	780.24	551.02	892.96	670.47	825.13	579.13	859.25	573.73
46.946	0	0.25	0.22	0.02	0.19	0.04	0.42	0.07	4.34	8.68	99.16	0.38	0	96.81	4.34	0.01	12.21	0.56	1.7	8.68	0.31	1.85	0	9.66	0.86	2.27	0.29	0.04	0.33	0.02	0.41	0	2.54	0	0	0	17.42	4.94	-5.47	68.07	107.16	1096.36	11.17	1261.08	185.43	1121.87	68.42	1225.23	40.12
46.946	5	0.12	0.19	0.02	0.18	0.02	0.19	0.08	2.67	6.22	99.62	0.33	0	0.05	6.22	2.97	1.61	0.19	0.37	0.03	0.62	0.22	0	0.99	2.67	74.25	0.02	0.02	0.29	0.54	7.77	0.62	0.11	0.2	0		1.58	60.18	15.57	80.41	30.95	778.92	550.29	892.58	670	828.16	578.74	858.76	574.1
46.98	0	0.26	0.23	0.02	0.2	0.03	0.4	0.07	3.74	7.11	99.21	0.37	0	86.3	3.74	0.01	14.53	0.48	1.48	7.68	0.22	2.01	0	7.11	0.74	1.64	0.23	0.02	0.36	0.02	0.37	0.01	2.5	0	0	0	17.69	12.8	-0.37	68.19	88.55	1102.38	12.42	1265.62	187.57	1139.85	62.95	1226.55	44.93
46.98	5	0.12	0.19	0.03	0.18	0.02	0.19	0.08	3.5	5.49	99.62	0.33	0	0.02	5.49	2.87	1.49	0.19	0.32	0.03	0.41	0.16	0	1.16	3.5	66.5	0.01	0.02	0.27	0.62	12.36	0.71	0.1	0.18	0		3.55	64.07	17.4	80.43	26.51	777.95	547.85	893.41	669.72	831.08	577.62	856.95	571.85
47.013	0	0.26	0.24	0.03	0.21	0.04	0.42	0.07	3.92	4.68	99.16	0.41	0	94.08	3.92	0.01	17.06	0.46	1.76	4.68	0.35	3.26	0	5.93	0.6	1.41	0.2	0.02	0.37	0.02	0.35	0.03	2.49	0	0	0	4.52	8.17	-4.5	68.87	98.6	1104.47	14.83	1264.96	186.64	1131.74	58.6	1229.45	45.38
47.013	5	0.13	0.19	0.03	0.16	0.02	0.18	0.07	4.13	4.13	99.62	0.38	0	0.05	4.13	2.09	1.39	0.16	0.34	0.02	0.41	0.12	0	1.33	4.82	59.78	0.01	0.02	0.23	0.76	17.79	0.46	0.11	0.16	0		7.24	59.87	17.96	81.33	29.88	777.86	542.77	893.88	664.41	829.84	575.19	858.4	566.42
47.046	0	0.27	0.25	0.02	0.22	0.04	0.44	0.07	4.34	4.34	99.13	0.43	0	91.2	4.34	0.01	18.69	0.33	1.81	4.31	0.51	2.84	0	5.03	0.53	1.26	0.15	0.02	0.36	0.02	0.34	0.06	2.56	0	0	0	11.13	10.31	-3.57	68.95	92.91	1109.61	17.27	1266.73	186.11	1139.11	62.54	1230.87	47.97
47.046	5	0.13	0.19	0.03	0.16	0.02	0.19	0.07	3.72	3.72	99.62	0.53	0	0.04	3.72	1.71	1.16	0.12	0.33	0.02	0.31	0.1	0	1.6	7.35	50.09	0.01	0.04	0.22	0.89	22.91	0.28	0.12	0.1	0		7.81	61.58	19	81.63	29.73	778.3	536.85	896.41	659.81	832.41	570.66	860.39	560.62
47.08	0	0.28	0.26	0.03	0.22	0.04	0.43	0.06	3.55	3.55	99.13	0.45	0	93.36	3.55	0.01	19.53	0.29	1.91	3.35	0.67	4.72	0	4.88	0.52	1.07	0.1	0.03	0.31	0.01	0.33	0.01	2.51	0	0	0	8.86	8.78	-3.63	69.47	100.52	1112.46	18.92	1266.72	182.77	1136.53	64.71	1235.67	48.09
47.08	5	0.13	0.19	0.03	0.16	0.02	0.2	0.07	3.72	3.72	99.61	0.72	0	0.04	3.72	1.44	1.07	0.08	0.32	0.01	0.26	0.05	0	1.71	8.57	44.75	0	0.06	0.21	1	27.36	0.32	0.11	0.09	0		9.67	61.67	20.98	82.61	29.18	777.28	531.63	899.23	659.84	834.33	566.55	862.28	558.13
47.113	0	0.28	0.27	0.03	0.23	0.03	0.44	0.07	3.86	3.86	99.12	0.46	0	88.37	3.86	0.01	20.26	0.25	1.77	3.05	1.25	6.18	0	4.45	0.57	1.09	0.06	0.05	0.3	0.01	0.31	0	2.41	0	0	0	13.54	11.86	-2.95	68.21	94.62	1116.66	19.87	1270.22	184.62	1143.93	65.14	1237.39	50.41
47.113	5	0.13	0.19	0.03	0.15	0.02	0.21	0.07	3.58	3.58	99.58	1.09	0	0.03	3.58	1.25	0.99	0.04	0.32	0.01	0.25	0.03	0	1.77	11.83	38.19	0	0.08	0.2	1.09	33.28	0.5	0.11	0.07	0		13.06	62.18	16.58	83.68	28.62	779.99	530.67	900.71	659.99	834.63	566.42	861.48	556.5
47.147	0	0.34	0.28	0.04	0.25	0.04	0.49	0.07	3.41	3.96	99.02	0.56	0	91.86	3.96	0.01	24.08	0.18	1.87	3.2	1.31	10.17	0	3.41	0.76	0.76	0.06	0.09	0.42	0.01	0.33	0.01	3.05	0	0	0	14.72	9.88	0.87	67.57	93.95	1120.93	22.39	1271.64	184.51	1149.5	64.12	1243.08	55.75
47.147	5	0.14	0.19	0.04	0.15	0.02	0.21	0.07	3.35	3.35	99.57	4.98	0	0.17	3.35	1.07	0.97	0.03	0.36	0.01	0.26	0.05	0	1.47	14.76	27.12	0	0.15	0.14	1.35	53.3	0.36	0.11	0.07	0		8.9	54.01	17.31	82.98	35.18	780.18	526.37	902.39	656.72	832.1	559.24	866.86	553.85
47.18	5	0.14	0.19	0.04	0.15	0.02	0.24	0.07	3.8	3.8	99.53	17.53	0	0.16	3.8	0.92	0.87	0.02	0.38	0.01	0.27	0.05	0	1.38	19.66	22.8	0	0.22	0.11	1.7	70.26	0.29	0.12	0.07	0		8.07	54.31	13.33	81.57	37.33	780.56	525.73	902.08	655.11	829.67	558.71	866.3	551.49
47.213	5	0.15	0.19	0.05	0.15	0.03	0.26	0.07	3.07	3.07	99.48	19.22	0	0.18	3.07	0.87	0.79	0.02	0.49	0.01	0.28	0.12	0	1.63	25.69	27.11	0.01	0.49	0.1	1.67	72.4	0.93	0.13	0.08	0		11.28	53.68	23.63	80.96	37.18	783.99	519.4	907.78	648.53	839.44	554.53	876.35	550.07
47.247	5	0.16	0.19	0.06	0.14	0.03	0.28	0.07	2.28	2.28	99.45	35.32	0	0.6	2.28	0.67	0.58	0.01	0.69	0	0.43	0.22	0	2.47	28.98	18.01	0.01	1.07	0.08	1.91	83.52	0.25	0.15	0.07	0		12.19	47.58	17.01	80.19	45.36	788.5	517.12	908.75	641.69	835.29	553.03	879.72	543.9
47.28	5	0.15	0.19	0.06	0.14	0.03	0.26	0.07	2.43	2.43	99.48	33.35	0	4.17	2.43	0.82	0.65	0.01	0.81	0	0.34	0.23	0	2.57	25.32	15.68	0.01	0.91	0.08	2.03	82.28	0.4	0.16	0.06	0		15.99	37.67	8.14	76.58	57.09	788.16	507.67	911.81	637.2	826.7	546.91	881.9	532.36
47.313	5	0.15	0.19	0.05	0.14	0.03	0.25	0.07	2.16	2.16	99.49	39.56	0	23.06	2.16	0.89	0.56	0.01	0.87	0	0.37	0.28	0	3.12	22.84	12.76	0.01	1.13	0.08	2.12	85.9	1.87	0.18	0.05	0		18.99	28.02	10.21	77.39	67.26	791.77	510.7	912.99	636.04	824.96	549.54	891.22	537.96
47.347	5	0.15	0.19	0.05	0.14	0.03	0.26	0.07	2.14	2.14	99.49	50.6	0	6.98	2.14	0.99	0.41	0.02	0.73	0	0.32	0.17	0	4.48	20.31	6.48	0.01	1.21	0.06	2.57	91.49	1.64	0.21	0.04	0		17.71	34.95	7.6	76.62	60.34	791.21	511.41	909.92	636.76	824.99	547.77	884.42	537.41
47.38	5	0.14	0.19	0.04	0.14	0.03	0.22	0.07	1.89	1.89	99.57	44.52	0	56.7	1.89	1.08	0.38	0.02	0.6	0	0.23	0.16	0	3.68	14.07	6.78	0.01	1.04	0.06	2.19	88.71	0.99	0.24	0.08	0		20.16	20.65	10.4	76.71	58.98	793.09	510.01	909.59	633.71	826.85	544.72	885.35	537.15
47.413	5	0.14	0.19	0.04	0.14	0.03	0.21	0.07	1.5	1.5	99.59	38.12	0	15.72	1.5	0.92	0.35	0.02	0.59	0	0.28	0.14	0	3.95	11.85	5.46	0.01	1.91	0.06	1.88	85.81	0.79	0.31	0.06	0		10.35	30.4	1.95	76.01	55.6	795.35	516.12	906.12	634.54	824.08	547.3	878.96	538.35
47.447	5	0.13	0.18	0.03	0.13	0.03	0.18	0.06	1.07	1.07	99.63	26.28	0	29.31	1.07	0.88	0.27	0.01	0.66	0	0.29	0.22	0	3.67	6.68	5.27	0.01	1.59	0.05	1.53	79.43	0.59	0.41	0	0		15.06	26.4	12.95	76.61	54.24	796.03	511.07	907.82	628.56	830.84	543.19	884.75	537.23
47.48	5	0.13	0.18	0.03	0.13	0.03	0.16	0.06	1.03	0.93	99.64	19.49	0	27.32	0.93	0.92	0.27	0.01	1.03	0	0.34	0.44	0	2.93	4.1	6.42	0.01	1.55	0.05	1.5	74.65	0.74	0.52	0	0		7.49	26.89	8.16	75.62	57.37	801.11	510.75	911.87	626.07	831.98	542.79	888.59	533.53
47.514	5	0.13	0.18	0.03	0.13	0.03	0.15	0.06	1.38	0.89	99.64	6.26	0	5.12	0.89	1.33	0.22	0.01	1.38	0	0.37	1.03	0	2.13	2.38	8.48	0.01	0.85	0.05	1.17	58.26	1.08	0.7	0	0		17.2	36.6	12.37	75.85	53.75	796.57	509.51	908.49	625.79	832.36	544.47	885.2	534.62
47.547	5	0.12	0.18	0.03	0.13	0.03	0.14	0.06	1.18	0.86	99.65	2.11	0	13.43	0.86	1.51	0.22	0.01	1.18	0	0.29	1.04	0	1.7	2.01	12.44	0.01	0.85	0.07	1.16	44.05	0.63	0.84	0	0		22.78	31.32	5.62	72.19	61.48	797.43	506.07	907.54	623.57	824.97	540.24	885.82	531.45
47.58	5	0.13	0.17	0.03	0.13	0.03	0.14	0.06	1.7	0.79	99.65	0.89	0	38.3	0.79	1.19	0.22	0.01	1.7	0.01	0.27	1.7	0	1.5	1.4	14.25	0.02	0.81	0.08	1.03	32.27	0.33	1	0	0		19.99	24.38	4.44	72.71	63.42	798.48	512.21	903.73	624.18	821.72	543.82	884.69	536.28
47.614	5	0.12	0.17	0.03	0.13	0.03	0.14	0.06	1.81	0.9	99.67	0.35	0	59.94	0.9	1.28	0.21	0.01	1.81	0.02	0.22	1.87	0	1.26	1.29	23.42	0.02	0.74	0.08	0.97	19	0.06	1.6	0	0		13.95	19.99	2.94	65.12	69.83	798.92	501.39	907.04	612.58	820.27	537.72	888.28	521.89
47.647	5	0.12	0.16	0.03	0.13	0.03	0.14	0.06	2.06	0.82	99.67	0.33	0	75.21	0.82	1.29	0.21	0.01	2.06	0.04	0.19	1.45	0	1.07	1.12	28.11	0.04	0.74	0.11	1.11	15.42	0.22	1.77	0	0		10.26	16.45	2.28	63.66	71.57	799.12	504.98	902.9	613.54	816.34	535.07	887.49	527.31
47.68	5	0.12	0.16	0.02	0.13	0.03	0.13	0.06	2.29	0.95	99.68	0.33	0	74.09	0.95	1.59	0.17	0.01	2.29	0.05	0.23	1.03	0	0.96	1.05	33.13	0.04	0.75	0.14	1.15	10.74	0.14	2.09	0	0		18.29	16.75	-2.32	65.61	70.83	801.87	506.59	905.63	615.98	817.41	541.06	886.71	526.41
47.714
47.747
47.781
47.814
47.847
47.881
47.914
47.947
47.981
48.014
48.047
48.081
48.114
48.148
48.181
48.214
48.248
48.281
48.314
48.348
48.381
48.414
48.448
48.481
48.515
48.548
48.581
48.615
48.648
48.681
48.715
48.748
48.782
48.815
48.848
48.882
48.915
48.948
48.982
49.015
49.048
49.082
49.115
49.149
49.182
49.215
49.249
49.282
49.315
49.349
49.382
49.415
49.449
49.482
49.516
49.549
49.582
49.616
49.649
49.682
49.716
49.749
49.783
49.816
49.849
49.883
49.916
49.949
49.983
50.016
50.049
50.083
50.116
50.15
50.183
50.216
50.25
50.283
50.316
50.35
50.383
50.416
50.45
50.483
50.517
50.55
50.583
50.617
50.65
50.683
50.717
50.75
50.784
50.817
50.85
50.884
50.917
50.95
50.984
51.017
51.05
51.084
51.117	6	0.13	0.19	0.03	0.13	0.03	0.14	0.06	1.5	0.51	99.61	0.33	0	3.29	1.5	0.05	0.51	0.05	1.44	0.02	0.53	0.03	0	0.28	1.85	0.02	0.07	0.37	0.06	0.08	7.89	0	0.61	0.35	0		-1.28	38.9	14.69	65	50.69	851.9	105.5	1018.9	283.37	917.64	145.59	967.91	139.09
51.151
51.184
51.217
51.251
51.284
51.317
51.351
51.384
51.417
51.451
51.484
51.518
51.551
51.584
51.618
51.651
51.684
51.718
51.751
51.785
51.818
51.851
51.885
51.918
51.951
51.985
52.018
52.051
52.085
52.118
52.152
52.185
52.218
52.252
52.285
52.318
52.352
52.385
52.418
52.452
52.485
52.519
52.552
52.585
52.619
52.652
52.685
52.719
52.752
52.786
52.819
52.852
52.886
52.919
52.952
52.986
53.019
53.052
53.086
53.119	7	0.12	0.19	0.03	0.13	0.03	0.13	0.06	1.67	0.32	99.63	4.05	0	0	0.23	1.14	0.04	0.22	1.67	0.02	0.54	0.06	0	0.32	2.11	1.36	0.03	0.09	0.09	0.78	52.29	0.01	0.84	0.55	0		-5.05	80.14	-26.21	50.33	15.07	881.75	255.5	1021.19	394.93	924.68	284.26	939.52	281.64
53.153
53.186
53.219
53.253
53.286
53.319
53.353
53.386
53.419
53.453
53.486
53.52
53.553
53.586
53.62
53.653
53.686
53.72
53.753
53.787
53.82
53.853
53.887
53.92
53.953
53.987
54.02
54.053
54.087
54.12
54.154
54.187
54.22
54.254
54.287
54.32
54.354
54.387
54.42
54.454
54.487
54.521
54.554
54.587
54.621	8	0.11	0.11	0.02	0.1	0.06	0.11	0.06	0.96	0.53	99.77	0.33	1.84	75.64	0.15	0.13	0.69	0.05	2.02	0.35	0.3	0.52	0	0.03	0.54	0.11	1	0.96	0.56	0.53	0.45	0.01	7.33	0	0		1.85	16.33	-15.14	70.2	118.51	980.87	4.12	1260.16	305.89	1046.56	74.55	1163.78	57.1
54.654
54.687
54.721
54.754
54.788
54.821
54.854
54.888
54.921
54.954
54.988
55.021
55.054
55.088
55.121	8	0.12	0.12	0.03	0.11	0.05	0.12	0.06	6.12	0.28	99.75	0.33	0	4.14	0.26	0.08	0.43	0.05	1.7	0.12	0.22	0.21	0	0.01	6.61	0.21	0.99	4.62	0.22	0.28	0.53	0.01	6.12	0	0		3.84	37.72	-6.55	67.48	93.17	986.67	4.22	1251.74	288.45	1068.88	76.68	1157.84	48.99
55.155
55.188
55.221
55.255
55.288
55.321
55.355
55.388
55.421
55.455
55.488
55.522
55.555
55.588
55.622
55.655
55.688
55.722
55.755
55.789
55.822
55.855
55.889
55.922
55.955
55.989
56.022
56.055
56.089
56.122	8	0.14	0.18	0.02	0.18	0.04	0.23	0.08	2.69	8.85	99.54	0.33	0	58.78	8.85	0.01	5.84	0	1.47	3.24	0.43	0.03	0	0.02	0.67	59.21	0.06	0.18	0.07	0.6	0.1	0.11	2.69	0	0		-8.91	20.22	-5.48	71.52	105.98	983.3	9.39	1173.79	210.37	1020.92	57.41	1125.64	41.1
56.156	8	0.12	0.18	0.02	0.2	0.04	0.26	0.09	2.84	11.81	99.48	0.33	0	86.43	11.81	0.01	5.41	0.01	1.31	1.31	0.92	0.16	0	0.11	1.43	67.28	0.05	0.48	0.05	0.12	0.49	0.05	2.84	0	0		-0.19	12.74	-2.72	66.4	112.93	994.12	-3.44	1174.57	188.6	1025.06	43.03	1137.39	31.38
56.189	8	0.13	0.2	0.02	0.24	0.03	0.37	0.11	2.79	15.67	99.27	0.33	0	94.28	15.67	0.01	8.29	0.01	1.16	1.2	1.67	0.45	0	0.51	2.79	84.49	0.04	0.67	0.07	0.05	0.92	0.09	2.32	0	0		8.43	7.99	-2.55	67.11	116.46	991.05	-1.77	1167.83	185.03	1018.95	51.32	1133.74	31.7
56.222	8	0.12	0.21	0.02	0.3	0.03	0.53	0.13	4.3	20.82	98.94	0.47	0	40.67	20.82	0.01	8.79	0.01	0.94	1.03	1.42	0.28	0	1.63	4.3	87.07	0.02	0.38	0.06	0.04	0.6	0.88	1.7	0	0		5.42	23.89	-1.89	70.34	99.22	976.01	9.59	1151.06	193.44	1013.19	62.06	1109.95	40.07
56.256
56.289
56.322
56.356
56.389
56.422
56.456
56.489
56.523
56.556
56.589
56.623
56.656
56.689
56.723
56.756
56.79
56.823
56.856
56.89
56.923
56.956
56.99
57.023
57.056
57.09
57.123
57.157
57.19
57.223
57.257
57.29
57.323
57.357
57.39
57.423
57.457
57.49
57.524
57.557
57.59
57.624
57.657
57.69
57.724
57.757
57.791
57.824
57.857
57.891
57.924
57.957
57.991
58.024
58.057
58.091
58.124
58.158
58.191
58.224
58.258
58.291
58.324
58.358
58.391
58.424
58.458
58.491
58.525
58.558
58.591
58.625	9	0.13	0.19	0.03	0.13	0.03	0.21	0.06	1.15	1.59	99.58	0.33	0	0.63	0.63	0.18	0.05	0.07	1.15	0.02	1.59	0.45	0	7.19	5.9	2.49	0.07	0.14	0	0	0.11	0.03	0.4	0	0		-3.5	-47.33	21.88	71.1	13.11	1077.17	113.72	1210.94	260.4	1140.7	138.83	1153.62	141.1
58.658
58.691
58.725
58.758
58.792
58.825
58.858
58.892
58.925
58.958
58.992
59.025
59.058
59.092
59.125	10	0.12	0.19	0.03	0.15	0.03	0.17	0.07	3.51	3.51	99.62	0.33	0	0.09	3.51	2.6	0.35	0.17	1.75	0.11	0.78	2.47	0	1.2	6.29	6.6	0.89	0.27	0.48	0.45	4.99	1.07	0.97	1.19	0		2.33	57.3	16.13	77.12	37.11	774.19	547.14	910.57	692	832.79	580.82	869.64	576.45
59.159	10	0.13	0.19	0.03	0.15	0.03	0.16	0.07	2.37	2.37	99.62	0.33	0	0.68	2.37	2	0.63	0.16	1.45	0.14	1.08	2.49	0	0.93	5.84	35.22	0.5	0.34	0.79	0.45	3.42	8.68	0.88	0.93	0		1.84	46.94	15.48	76.93	46.36	772.8	550.38	906.45	692.7	824.75	581.97	871.09	581.12
59.192	10	0.13	0.19	0.03	0.15	0.03	0.16	0.07	3.1	3.1	99.61	0.33	0	0.5	3.1	1.55	1.32	0.11	1.61	0.25	1.39	3.38	0	0.48	5.17	42.85	0.35	0.28	0.64	0.7	3.38	2.01	0.98	0.83	0		1.01	48.47	14.71	76.7	45.67	772.21	550.2	904.28	690.17	823.43	581.91	869.05	579.6
59.225	10	0.13	0.2	0.03	0.16	0.03	0.17	0.07	3.91	3.91	99.59	0.33	0	0.23	3.91	1.85	1.71	0.11	1.6	0.24	1.2	3.83	0	0.5	4.73	30.54	0.28	0.25	0.53	1.06	4.5	2.21	0.87	1.22	0		4.5	52.38	15.23	76.72	45.06	771.41	548.64	903.54	688.62	823.92	581.91	868.89	579.08
59.259	10	0.13	0.21	0.03	0.16	0.03	0.17	0.08	4.38	4.38	99.58	0.33	0	0.11	4.38	2.05	1.37	0.12	1.32	0.14	1.31	2.91	0	0.44	4.99	31.59	0.22	0.23	0.57	1.39	7.21	1.24	0.76	1.4	0		6.08	55.84	19.3	77.52	39.46	773.21	546.95	906.11	686.96	830.9	581.76	870.19	578.05
59.292	10	0.13	0.21	0.03	0.16	0.03	0.17	0.08	4.07	4.07	99.59	0.33	0	0.17	4.07	2.14	1.59	0.13	1.29	0.14	1.6	2.92	0	0.4	4.62	39.42	0.17	0.2	0.53	1.38	7.03	1.99	0.71	1.27	0		2.45	53.97	18.07	77.79	39.99	774.67	548.74	905.01	687.03	829.7	580.14	869.68	579.38
59.325	10	0.13	0.21	0.03	0.16	0.03	0.17	0.08	4.05	4.52	99.59	0.33	0	0.13	4.52	2.52	1.68	0.13	1.13	0.12	1.31	2.7	0	0.29	4.05	37.43	0.15	0.15	0.52	1.94	8.33	2.51	0.64	1.3	0		3.36	55.29	15.84	77.58	39.08	774.12	550.49	905.55	689.89	829.05	583.46	867.91	579.36
59.359	10	0.13	0.21	0.03	0.16	0.03	0.17	0.08	3.87	4.24	99.59	0.33	0	0.31	4.24	2.42	1.79	0.14	1.07	0.12	1.82	2.29	0	0.25	3.87	44.72	0.14	0.21	0.48	2.05	7.33	3.12	0.6	1.18	0		-3.72	50.82	16.54	77.21	43.06	770.22	551.83	904.83	694.68	824.97	581.28	868.02	582.3
59.392	10	0.13	0.2	0.03	0.17	0.03	0.17	0.08	3.28	4.7	99.6	0.33	0	0.76	4.7	2.87	2.07	0.15	1.24	0.13	2.13	4.31	0	0.2	3.28	51.06	0.09	0.19	0.49	2.48	6.96	2.85	0.59	1.06	0		4.02	46.37	17.02	76.31	47.39	770.24	548.11	907.3	693.05	824.35	582.36	871.66	579.54
59.425	10	0.13	0.2	0.03	0.18	0.03	0.18	0.09	2.83	5.81	99.61	0.33	0	1.27	5.81	3.28	2.15	0.16	1.53	0.14	2.16	5.09	0	0.18	2.83	59.34	0.06	0.19	0.5	2.86	6.27	0.76	0.61	0.93	0		5.81	43.76	19.56	76.24	51.87	771.84	543.57	910.54	688.06	826.46	579.84	878.24	576.82
59.459	10	0.12	0.19	0.03	0.18	0.03	0.18	0.1	2.69	6.56	99.61	0.33	0	0.22	6.56	4.06	1.68	0.19	1.52	0.09	2.15	3.42	0	0.15	2.69	61.86	0.05	0.25	0.48	3.41	7.3	2.91	0.58	0.99	0		3.97	52.49	13.73	76.85	43.45	771.59	544.37	912.69	694.57	828.33	580.13	871.39	574.33
59.492	10	0.12	0.19	0.03	0.19	0.03	0.18	0.11	2.21	7.12	99.62	0.33	0	0.3	7.12	4.39	1.56	0.2	1.9	0.09	2.02	3.65	0	0.12	2.21	69.74	0.04	0.14	0.56	4.28	7.11	2.86	0.61	0.86	0		2.57	51.06	18.33	76.65	43.34	768.33	545.36	913.01	697.8	829.18	581.89	872.23	576.83
59.526	10	0.11	0.18	0.03	0.2	0.03	0.19	0.12	1.98	8.63	99.6	0.33	0	0.85	8.63	4.69	1.49	0.2	1.98	0.1	1.29	1.94	0	0.1	1.93	73.11	0.04	0.1	0.59	5.2	7.32	7.1	0.61	0.66	0		6.07	45.77	14.53	75.58	47.95	765.78	540.97	916.34	701.56	825.11	580.06	872.54	573.01
59.559
59.592
59.626	9	0.19	0.12	0.03	0.11	0.05	0.36	0.06	6.36	1.51	99.28	0.83	0	58.95	1.51	0.01	0.04	0.29	1.33	1.45	0.27	0.06	0	16.82	15.01	9.37	0.29	31.46	0	0.15	0.13	0.06	6.36	0	0		-2.61	20.19	-7.03	67.45	88.16	1129.42	65.63	1287.67	230.57	1160.78	113.2	1245.59	89.13
59.659	9	0.3	0.14	0.06	0.11	0.04	2.79	0.06	4.71	1.23	94.42	3.13	-14.91	18.74	0.77	0.01	0.15	0.2	1.22	1.23	0.26	0.07	0	49.4	32.13	2.29	0.1	47.15	0	0.08	0.31	0	4.71	0	0		8.21	29.34	-0.51	68.68	86.87	1132.81	64.44	1290.23	226.45	1169.86	117.36	1251.9	88.79
59.692	9	0.32	0.12	0.07	0.11	0.05	2.54	0.06	6.26	1.3	94.92	3.14	-14.11	24.99	1.04	0.01	0.29	0.17	1.5	1.3	0.24	0.07	0	45.3	40.47	1.08	0.18	49.17	0	0.05	0.43	0	6.26	0	0		7.45	27.5	1.69	68.4	82.77	1134.92	64	1290.02	224.42	1173.75	113.98	1252.94	89.88
59.726	9	0.32	0.14	0.08	0.11	0.04	2.44	0.06	4.74	1.26	95.13	2.74	-14.87	37.88	1.25	0.01	0.26	0.15	1.47	1.26	0.19	0.06	0	43.26	40.83	1.76	0.23	47.46	0	0.06	0.54	0	4.74	0	0		7.12	24.47	-0.99	68.75	81.62	1137.27	66.41	1287.57	223.25	1172.18	113.9	1250.67	91.51
59.759	9	0.22	0.15	0.07	0.12	0.04	1.59	0.06	3.12	1.32	96.83	1.14	-7.25	46.74	1.5	0.02	0.31	0.11	1.61	1.25	0.21	0.1	0	35.93	34.47	1.32	0.21	23.33	0	0.07	0.44	0.02	3.12	0	0		12.87	22.65	1.94	68.04	85.08	1139.39	64.26	1286.58	216.94	1172.94	113.23	1254.93	90.53
59.793	9	0.2	0.16	0.06	0.12	0.04	1.2	0.06	2.93	1.29	97.61	0.86	-3.85	62.96	1.48	0.02	0.41	0.09	1.5	1.23	0.38	0.19	0	32.01	29.99	1.29	0.18	17.19	0	0.06	0.32	0.03	2.93	0	0		9.74	19.35	0.43	66.61	93.44	1141.78	59.52	1292.02	214.91	1171.48	108.93	1262.03	85.89
59.826	9	0.18	0.16	0.05	0.12	0.04	1	0.06	2.83	1.2	98.01	0.73	-1.81	60.57	1.87	0.01	0.47	0.07	1.41	1.03	0.37	0.19	0	29.39	26.34	1.2	0.14	14.65	0	0.04	0.26	0.06	2.83	0	0		19.2	19.85	1.28	65.23	91.82	1151.02	57.13	1295.93	207.11	1179.8	108.62	1268.12	83.52
59.859	9	0.17	0.16	0.05	0.12	0.03	0.99	0.06	2.44	1.74	98.01	0.77	-1.79	89.78	1.74	0.01	0.5	0.04	0.99	0.72	0.73	0.23	0	30.16	24.05	2.16	0.09	12.22	0	0.03	0.31	0.11	2.44	0	0		16.94	11.14	-4.55	60.94	95.49	1160.61	54.3	1297.92	197.53	1179.45	103.61	1271.29	77.49
59.893	9	0.16	0.16	0.04	0.13	0.03	0.81	0.06	2.27	1.77	98.38	0.65	0	89.32	1.77	0.01	0.54	0.02	0.67	0.5	0.56	0.17	0	27.73	19.25	2.33	0.07	8.4	0	0.02	0.36	0.06	2.27	0	0		20.29	11.38	-5.68	57.84	96.92	1170.62	52.23	1302.26	189.72	1185.04	101	1278.27	74.48
59.926	9	0.14	0.17	0.03	0.13	0.03	0.69	0.06	1.99	1.99	98.62	0.62	0	93.08	1.99	0.01	0.58	0.01	0.55	0.2	0.32	0.16	0	27.02	11.33	3.07	0.08	4.31	0	0.01	0.36	0.05	1.95	0	0		18.1	9.01	-8.28	56.94	97.13	1175.81	50.14	1305.97	186.74	1187.41	97.75	1280.89	71.42
59.959	9	0.13	0.17	0.03	0.13	0.03	0.69	0.06	2.07	2.01	98.61	0.67	0	92.57	2.01	0.01	0.7	0.01	0.52	0.16	0.28	0.19	0	28.08	8.33	3.65	0.06	3.41	0	0.01	0.36	0.03	2.07	0	0		19.95	9.39	-7.35	55.66	98.36	1177.82	47.44	1310.33	186.89	1190.46	95.64	1285.42	69.98
59.993	9	0.13	0.17	0.03	0.13	0.03	0.54	0.06	2.16	1.75	98.92	0.51	0	96.44	1.75	0.01	0.71	0.01	0.68	0.14	0.2	0.21	0	24.41	5.6	4.75	0.04	2.23	0	0.01	0.35	0.1	2.16	0	0		13.88	5.5	-5.06	60.51	97.5	1178.42	48.76	1312.59	189.68	1193.51	94.13	1288.6	72.6
60.026	9	0.13	0.16	0.03	0.12	0.03	0.48	0.06	2.56	1.25	99.03	0.46	0	94.52	1.25	0	0.82	0	1.23	0.12	0.3	0.46	0	23.33	4.42	5.34	0.03	1.93	0	0.01	0.3	0.03	2.56	0	0		13	7.76	-6.8	61.84	96.11	1183.6	49.81	1315.16	187.87	1197.07	94.88	1290.42	72.04
60.059	9	0.12	0.16	0.03	0.12	0.04	0.43	0.06	2.73	1.21	99.15	0.4	0	95.83	1.21	0	0.86	0	1.44	0.11	0.39	0.6	0	21.28	3.81	6.81	0.02	1.62	0	0.01	0.29	0.04	2.73	0	0		16.13	6.32	-4.38	59.93	89.95	1186.14	47.33	1318.73	188.92	1204.53	89.17	1293.02	73.06
60.093	9	0.12	0.16	0.03	0.12	0.04	0.45	0.06	2.91	0.93	99.1	0.46	0	96.67	0.93	0	0.95	0	2	0.12	0.71	0.88	0	22.64	3.29	8.77	0.02	1.23	0	0.01	0.29	0.02	2.91	0	0		15.67	5.15	-4.78	60.79	88.98	1189.6	47.24	1321.87	188.17	1208.23	89.76	1295.46	72.25
60.126	9	0.12	0.16	0.03	0.12	0.04	0.39	0.06	3.11	1.06	99.21	0.41	0	96.22	0.99	0	1.02	0	2.66	0.17	1.06	1.59	0	20.43	2.51	9.48	0.02	1.27	0	0.01	0.3	0.02	3.11	0	0		16.13	5.82	-2.23	58.95	94.82	1190.82	44.23	1323.21	184.66	1207.85	85.64	1301.56	71.12
60.16	9	0.12	0.16	0.03	0.12	0.04	0.34	0.06	3.23	1.1	99.33	0.34	0	95.96	1.03	0	1.44	0	3.17	0.21	1.1	1.51	0	17.17	2.42	12.11	0.02	1.2	0	0.01	0.3	0.02	3.23	0	0		14	6.17	-3.72	57.67	97.35	1194.71	40.68	1326.88	180.98	1209.19	81.5	1305.43	66.88
60.193	9	0.13	0.16	0.03	0.12	0.04	0.34	0.06	3.3	1.38	99.33	0.34	0	95.74	1.05	0	1.63	0	3.23	0.29	1.38	2.6	0	17.07	2.34	17.63	0.01	1.01	0	0.01	0.28	0.02	3.3	0	0		13.76	6.43	-3.3	59.14	96.35	1192.93	40.34	1328.33	183.59	1210.04	83.05	1304.97	66.54
60.226	9	0.13	0.16	0.03	0.12	0.04	0.34	0.06	3.46	1.49	99.31	0.33	0	96.28	1.02	0.01	1.81	0	2.4	0.32	1.49	3.08	0	17.75	2.11	20.44	0.01	1.02	0	0.01	0.29	0.02	3.46	0	0		12.35	5.74	-4.62	60.54	95.67	1192.72	40.63	1329.8	185.45	1210.31	84.7	1304.09	65.77
60.26	9	0.13	0.15	0.03	0.12	0.04	0.35	0.06	3.84	1.48	99.31	0.33	0	97.23	1.25	0.01	2.28	0	2.52	0.31	1.48	2.68	0	17.48	2.39	30.42	0.01	0.95	0	0.01	0.25	0.02	3.84	0	0		6.79	4.21	-3.29	59.23	102.4	1194.51	36.64	1332.92	182.59	1209.62	77.3	1311.09	63.51
60.293	9	0.13	0.15	0.03	0.12	0.04	0.35	0.06	3.89	1.91	99.31	0.33	0	94.1	1.89	0.01	2.62	0.01	2.27	0.29	1.91	2.8	0	16.85	2.29	31.26	0.01	1.04	0	0.01	0.26	0.02	3.89	0	0		6.94	8.15	-1.95	58.39	101.09	1193.8	34.61	1332.98	180.04	1211.25	76.93	1311.1	61.14
60.326	9	0.12	0.15	0.03	0.13	0.04	0.35	0.06	4.37	2.68	99.3	0.33	0	94.53	2.68	0.01	2.9	0.01	2.06	0.3	1.87	1.81	0	16.43	2.35	40.25	0.01	1.73	0	0.01	0.29	0.01	4.37	0	0		21.69	7.75	-0.29	55.23	94.3	1195.53	34.71	1337.25	185.18	1219.18	81.31	1311.88	64
60.36	9	0.12	0.14	0.03	0.13	0.05	0.38	0.06	5.55	3.36	99.24	0.36	0	96.86	3.36	0.01	4.15	0.01	2.54	0.34	2.16	2.25	0	17.03	2.6	48.58	0.01	1.92	0	0.01	0.31	0.01	5.55	0	0		13.81	4.85	-3.82	58.63	99.46	1197.92	37.57	1334.92	181.91	1213.97	82.22	1311.61	63.29
60.393	9	0.12	0.14	0.03	0.13	0.05	0.37	0.07	5.59	4.04	99.25	0.34	0	94.09	4.04	0.01	4.44	0.01	2.3	0.3	2.76	2.4	0	16.06	2.72	49.51	0.01	1.65	0.01	0.02	0.31	0.03	5.59	0	0		0.49	8.17	-2.36	59.23	100.33	1196.78	36.26	1333.02	177.92	1212.74	75.99	1312.01	61.42
60.426	9	0.12	0.13	0.03	0.13	0.06	0.44	0.07	6.55	4.35	99.13	0.43	0	97.25	4.35	0.01	5.27	0.01	2.88	0.37	3.18	3.85	0	18.49	3.38	56.24	0.01	1.45	0.01	0.02	0.29	0.01	6.55	0	0		9.05	4.17	-2.59	61.46	100.47	1195.84	38.65	1334.65	183.57	1213.17	83.13	1311.86	64.28
60.46	9	0.12	0.12	0.03	0.13	0.07	0.45	0.07	8.05	5.99	99.09	0.45	0	95.32	5.99	0.01	5.57	0.01	3.28	0.36	2.93	5.09	0	18.29	3.47	60.23	0.01	1.12	0.01	0.02	0.29	0.01	8.05	0	0		10.78	6.94	-1.27	60.39	102.25	1195.34	34.94	1338.58	185.06	1214.78	79.43	1315.69	62.97
60.493	9	0.12	0.12	0.03	0.13	0.07	0.56	0.07	8.07	5.83	98.88	0.56	0	94.72	5.83	0.01	5.91	0.01	3.47	0.42	1.98	4.33	0	21.53	4.06	59.48	0.02	0.99	0.01	0.02	0.31	0	8.07	0	0		12.78	7.56	-4.77	61.25	99.69	1196.99	35.96	1340.62	186.23	1216.21	85.09	1312.83	60.57
60.527	9	0.13	0.12	0.03	0.14	0.08	0.8	0.07	8.4	5.32	98.4	0.94	0	92.8	5.32	0.01	7.11	0.02	4.25	0.54	1.57	6.35	0	27.65	4.13	65.74	0.02	1.09	0.01	0.03	0.37	0	8.4	0	0		14.09	9.22	-3.22	62.08	100.43	1197.07	36.17	1341.94	187.23	1217.7	86.12	1315.07	61.54
60.56	9	0.13	0.12	0.03	0.13	0.08	1	0.07	9	5.33	98.01	1.28	0	96.5	5.33	0.02	7.68	0.03	4.02	0.65	1.51	5.89	0	31.52	4.67	66.91	0.02	1.15	0.01	0.03	0.33	0.01	9	0	0		0.77	5.41	-5.39	63.62	102.36	1196.85	36.85	1344.66	191.19	1215.68	82.2	1315.93	61.54
60.593	9	0.12	0.12	0.02	0.13	0.08	0.84	0.07	8.93	3.81	98.33	1.12	0	97.14	3.81	0.02	6.58	0.04	3.25	0.59	1.26	3.54	0	30.75	3.74	64.45	0.02	0.73	0.01	0.03	0.28	0	8.93	0	0		5.38	4.38	-6.18	63.79	106.99	1195.42	35.32	1345.79	192.47	1212.66	84.13	1316.95	60.26
60.627	9	0.13	0.12	0.02	0.13	0.08	0.88	0.06	8.97	3.25	98.23	1.3	0	95.6	3.25	0.02	7.47	0.08	3.1	0.54	1.7	3.2	0	31.93	3.19	66.47	0.02	0.56	0.01	0.03	0.24	0	8.97	0	0		4.29	6.6	-5.83	64.44	108.62	1196.22	35.57	1346.41	191.97	1212.73	84.08	1318.72	60.33
60.66	9	0.13	0.12	0.02	0.12	0.07	0.84	0.06	8.7	2.62	98.33	1.24	0	96.51	2.62	0.02	7.48	0.15	2.53	0.63	1.62	2.42	0	31.18	3.56	67.12	0.03	0.47	0.01	0.03	0.21	0	8.7	0	0		1.62	5.41	-5.02	63.92	105.5	1195.51	34.17	1347.6	193.27	1214.98	80.48	1318.51	60.15
60.693	9	0.13	0.12	0.02	0.12	0.08	0.96	0.06	9.11	2.33	98.08	1.59	0	94.9	2.33	0.02	7.76	0.22	2.5	0.52	1.72	1.57	0	34.27	3.19	66.08	0.03	0.36	0.01	0.03	0.19	0.02	9.11	0	0		8.1	7.39	-4.36	65.46	109.99	1196.82	34.88	1350.28	193.85	1215.83	87.09	1322.5	60.25
60.727	9	0.13	0.11	0.02	0.12	0.09	1.01	0.06	9.65	1.72	97.98	1.82	0	90.17	1.6	0.02	7.88	0.29	3.36	0.52	1.72	1.87	0	35.8	3.28	62.22	0.04	0.47	0.01	0.03	0.18	0	9.65	0	0		5.81	10.92	-2.67	65.6	99.35	1198.55	34.89	1353.78	196.44	1225.25	84.76	1321.76	61.19
60.76	9	0.13	0.11	0.02	0.12	0.09	1.15	0.06	9.82	1.68	97.7	2.2	0	97.16	1.68	0.02	7.82	0.3	3.75	0.52	1.48	2.13	0	38.26	3.25	60.89	0.05	0.64	0.01	0.04	0.18	0.01	9.82	0	0		0.3	4.33	-8.29	64.68	110.37	1198.94	35.53	1350.85	194.37	1213.15	82.93	1321.04	59.7
60.794	9	0.12	0.1	0.02	0.12	0.1	1.81	0.06	10.73	2.12	96.38	4.16	0	90.19	2.12	0.02	7.59	0.27	4.73	0.4	0.98	2.14	0	46.69	3.97	53.32	0.05	0.9	0.01	0.03	0.17	0	10.73	0	0		8.22	10.91	-4.37	66.06	101.99	1202.91	37	1353.38	193.71	1224.63	86.88	1323.56	62.11
60.827	9	0.12	0.1	0.02	0.12	0.1	2.28	0.06	10.74	2.22	95.44	5.68	0	91.69	2.22	0.02	7.13	0.25	4.65	0.31	0.74	1.47	0	51.24	4.31	42.65	0.05	1.16	0.01	0.03	0.17	0.01	10.74	0	0		-1.19	9.99	-1.07	64.9	87.17	1202.32	35.72	1356.58	197.99	1235.26	78.77	1321.04	63.28
60.86	9	0.12	0.1	0.02	0.12	0.11	2.57	0.06	11.3	2.62	94.87	6.68	0	94.64	2.62	0.01	7.45	0.2	4.29	0.3	0.71	1.37	0	53.06	5.05	33.08	0.07	0.96	0.01	0.03	0.16	0	11.3	0	0		2.96	7.65	-6.34	64.46	95.89	1203.3	34.48	1357.79	197.06	1228.57	81.88	1321.94	60.04
60.894	9	0.11	0.1	0.02	0.11	0.11	3.38	0.06	11.39	3.25	93.23	9.37	0	97.08	3.25	0.01	5.96	0.14	3.64	0.23	0.56	0.97	0	59.14	5.42	25.48	0.07	1.14	0	0.03	0.14	0	11.39	0	0		-3.52	4.49	-4.51	65.12	101.76	1200.92	36.2	1355.08	197.9	1223.54	79.65	1323.9	62.82
60.927	9	0.11	0.09	0.02	0.11	0.11	2.88	0.06	11.53	3.27	94.23	7.55	0	94.65	3.27	0.01	5.35	0.09	3.9	0.21	0.73	0.96	0	56.81	4.93	20.77	0.1	1.02	0	0.03	0.12	0.01	11.53	0	0		6.76	7.63	-4.6	65.05	98.4	1200.32	35.07	1355.4	198.44	1225.71	83.41	1321.76	62.03
60.96	9	0.11	0.1	0.02	0.11	0.1	2.98	0.06	11.24	3.55	94.04	7.59	0	96.58	3.55	0.01	5.45	0.07	3.66	0.25	1.01	1.49	0	56.79	5.67	19.3	0.1	1.11	0	0.03	0.12	0.02	11.24	0	0		-1.76	5.3	-2.24	63.68	84.7	1200.81	35.04	1352.9	195.95	1233.03	76.53	1316.53	62.34
60.994	9	0.11	0.1	0.02	0.12	0.1	2.82	0.07	11.3	4.85	94.36	6.51	0	91.43	4.85	0.01	5.79	0.06	3.3	0.21	1.17	1.55	0	54.38	6.01	14.65	0.08	1.52	0	0.03	0.11	0	11.3	0	0		5.94	10.17	-4.83	64.79	100.1	1203.67	35.63	1354.1	193.58	1225.57	82.47	1323.47	61.61
61.027	9	0.11	0.09	0.02	0.13	0.12	3.82	0.08	11.66	7.56	92.36	8.9	0	96.05	7.56	0.01	6.63	0.04	4.82	0.26	0.97	1.8	0	56.82	7.01	12.1	0.08	1.08	0	0.03	0.11	0.02	11.66	0	0		11.87	6.04	-6.93	63.77	90.11	1206.51	36.04	1353.55	192	1231.13	84.29	1318.23	61.18
61.06	9	0.11	0.1	0.02	0.13	0.12	4.15	0.08	11.69	7.85	91.7	9.61	0	94.06	7.85	0.01	7.29	0.03	4.66	0.29	0.95	2.69	0	57.59	7.28	9.39	0.08	1.47	0	0.03	0.11	0.06	11.69	0	0		0.06	8.19	-5.2	63.59	81.93	1205.32	35.44	1350.88	189.77	1234.09	76.5	1314.46	60.59
61.094	9	0.12	0.11	0.02	0.13	0.09	5.07	0.07	10.01	5.7	89.87	13	-1.67	89.31	5.7	0.01	7.98	0.03	3.86	0.29	1.04	2.67	0	61.7	7.75	6.52	0.06	0.98	0	0.04	0.13	0.01	10.01	0	0		8.52	11.39	-4.04	62.75	87.44	1205.45	32.47	1349.77	186.9	1231.12	73.79	1317.47	59.98
61.127	9	0.14	0.12	0.03	0.14	0.08	5.25	0.07	9.44	4.77	89.51	13.56	-2.98	83.76	4.77	0.01	8.66	0.03	3.55	0.33	0.97	4.71	0	61.62	9.66	6.3	0.06	0.88	0	0.04	0.14	0.01	9.44	0	0		8.76	13.8	-2.43	63.78	91.76	1203.48	32.15	1347.05	183.99	1227.78	75.04	1318.16	59.21
61.161	9	0.15	0.13	0.03	0.14	0.07	6.77	0.07	8.52	3.85	86.46	20.4	-6.9	91.33	3.85	0.01	9.34	0.02	1.4	0.39	1.16	5.17	0	67.05	8.92	3.56	0.05	0.45	0	0.05	0.17	0.01	8.52	0	0		5.86	10.23	-4.7	63.89	101.41	1202.31	31.06	1345.99	182.82	1219.7	73.46	1319.86	57.54
61.194	9	0.15	0.14	0.03	0.14	0.06	6.34	0.06	7.57	3.69	87.32	18.15	-7.26	93.52	3.69	0.01	9.53	0.02	1.48	0.39	1.03	5.48	0	65.06	8.92	3.75	0.04	0.34	0	0.06	0.18	0.02	7.57	0	0		1.87	8.65	-4.43	64.3	104.76	1198.97	28.34	1348.5	185.83	1217.62	71.13	1321.22	55.57
61.227	9	0.16	0.15	0.03	0.15	0.06	5.3	0.07	6.85	3.88	89.4	14.24	-6.47	95.71	3.88	0.01	9.94	0.02	1.49	0.41	0.83	5.44	0	61.05	7.24	4.37	0.04	0.26	0	0.07	0.18	0.01	6.85	0	0		2.36	6.47	-5.24	64.52	99.63	1197.01	27.43	1347.88	187.05	1218.58	70.83	1316.86	54.43
61.261	9	0.16	0.17	0.03	0.16	0.05	4.68	0.06	5.44	3.72	90.65	11.81	-7	94.98	3.72	0.02	10.38	0.02	1.19	0.5	0.69	3.98	0	57.93	5.95	3.87	0.03	0.21	0.01	0.09	0.18	0.01	5.44	0	0		-1.43	7.3	-6.25	64.35	102.27	1197.45	26.48	1347.82	185.36	1216.42	68.32	1317.52	52.84
61.294	9	0.17	0.18	0.03	0.16	0.04	3.61	0.06	4.83	3.16	92.78	8.64	-5.77	95.92	3.16	0.02	10.78	0.02	1.1	0.45	0.59	3.55	0	53.2	4.19	4.38	0.02	0.24	0.01	0.11	0.19	0.02	4.83	0	0		1.36	6.21	-6.8	64.65	102.8	1196.26	26.29	1346.22	185.34	1214.32	68.75	1315.89	52.92
61.327	9	0.17	0.19	0.02	0.17	0.04	2.6	0.07	4.14	3.72	94.81	5.24	-4.33	95.48	3.72	0.04	11.48	0.03	0.87	0.43	0.49	2.33	0	45.82	2.85	4.9	0.02	0.35	0.01	0.13	0.19	0.04	4.14	0	0		-2.66	6.74	-5.56	64.55	104.02	1194.6	25.02	1346.71	185.26	1214.02	67.17	1316.88	51.69
61.361	9	0.18	0.21	0.02	0.19	0.04	1.97	0.07	4.79	4.79	96.07	3.13	-3.61	96.79	4.79	0.05	12.2	0.02	0.79	0.53	0.37	1.08	0	38.43	2.45	7.11	0.02	0.58	0.02	0.18	0.19	0.01	3.08	0	0		5.14	4.98	-6.38	65.62	101.87	1195.47	24.91	1349.31	187.27	1216.85	72.32	1316.53	51.3
61.394	9	0.17	0.21	0.02	0.2	0.04	1.74	0.07	6.39	6.39	96.52	2.35	-2.65	97.81	6.39	0.06	12.11	0.03	0.93	0.51	0.22	0.41	0	34.85	2.05	6.11	0.01	0.94	0.02	0.18	0.18	0	2.99	0	0		3.95	3	-10.18	65.34	105.64	1196.84	24.56	1349.83	186.15	1212.82	72.69	1315.83	49.24
61.427	9	0.18	0.22	0.02	0.23	0.03	1.68	0.08	9.32	9.32	96.63	1.82	-3.09	98.57	9.32	0.09	13.68	0.04	1.1	0.55	0.16	0.18	0	30.05	2.47	6.01	0.01	1.86	0.02	0.22	0.18	0.02	2.72	0	0		3.92	0.84	-10.56	65.21	109.17	1195.98	23.97	1348.33	184.15	1209.24	72.71	1315.73	48.69
61.461	9	0.18	0.24	0.02	0.27	0.03	1.93	0.1	13.09	13.09	96.15	1.7	-4.77	97.89	13.09	0.1	14.92	0.05	1.22	0.51	0.17	0.14	0	27.91	2.55	5.28	0.01	2.19	0.02	0.26	0.17	0.01	2.02	0	0		8.63	2.82	-7.82	64.6	96.8	1199.91	25.7	1346.41	182.18	1219.1	70.2	1314.16	51.95
61.494	9	0.17	0.24	0.02	0.28	0.03	1.88	0.1	14.11	14.11	96.24	1.5	-4.63	96.22	14.11	0.13	14.56	0.07	1.19	0.35	0.21	0.19	0	26.7	2.99	4.68	0.01	2.27	0.02	0.27	0.17	0.01	1.93	0	0		11.45	5.81	-7.62	63.76	97.83	1202.51	25.89	1345.69	178.96	1219.59	70.02	1315.75	52.02
61.528	9	0.17	0.25	0.02	0.29	0.03	1.56	0.1	14.32	14.32	96.87	1.11	-3.72	94.31	14.32	0.15	14.48	0.07	1.05	0.31	0.31	0.96	0	22.6	3.87	4.25	0.01	1.05	0.03	0.39	0.21	0	1.53	0	0		12.25	7.96	-10.85	63.42	99.15	1201.52	27.28	1340.37	174.36	1213.93	74.05	1310.1	49.95
61.561	9	0.17	0.24	0.02	0.27	0.03	1.29	0.1	13.34	13.01	97.41	0.88	-2.07	86.39	13.34	0.16	13.01	0.1	1.5	0.24	0.44	2.01	0	20.59	5.16	4.9	0.02	0.92	0.04	0.45	0.22	0	1.54	0	0		8.31	12.76	-5.05	63.84	95.79	1199.07	27.34	1336.88	172.5	1216.59	70.09	1310.64	51.91
61.594	9	0.17	0.23	0.03	0.24	0.03	1.17	0.09	10.83	10.83	97.66	0.84	-0.93	93.5	10.83	0.17	11.65	0.12	1.91	0.18	0.56	4.1	0	21.53	6.5	5.73	0.02	0.57	0.04	0.45	0.23	0	1.71	0	0		14.09	8.67	-4.59	62.68	96.97	1199.8	27.1	1337.14	172.38	1216.82	71.42	1311.95	52.63
61.628	9	0.18	0.22	0.04	0.24	0.03	1.05	0.09	11.77	10.9	97.9	0.71	0	92.86	11.77	0.19	10.9	0.13	2.71	0.16	0.71	8.78	0	19.07	7.37	6.42	0.03	0.35	0.07	0.51	0.22	0.01	1.87	0	0		13.89	9.17	-4.96	62.78	98.37	1198.98	27.44	1336.38	172.42	1215.11	72.41	1311.44	52.5
61.661	9	0.17	0.21	0.04	0.23	0.04	1.04	0.09	11.06	10.59	97.93	0.72	0	94.35	11.06	0.2	10.59	0.11	3.04	0.13	1.14	8.79	0	19.87	7.45	6.66	0.03	0.24	0.08	0.53	0.23	0	2.17	0	0		21.58	7.93	-5.26	60.81	101.96	1197.6	28.84	1334.21	173.23	1211.44	77.04	1310.8	54.16
61.694	9	0.17	0.2	0.04	0.21	0.04	0.82	0.08	9.03	9.03	98.36	0.59	0	97.65	9.03	0.2	10.02	0.18	2.73	0.12	1.09	6.87	0	18.17	6.74	7.83	0.04	0.15	0.09	0.57	0.22	0	2.46	0	0		8.64	3.37	-7.48	64.38	107.78	1193.34	28.87	1334.51	178.1	1203.94	73.44	1309.92	53.83
61.728	9	0.16	0.2	0.03	0.21	0.04	0.85	0.08	9.23	9.23	98.29	0.62	0	95.92	9.23	0.19	10.19	0.22	2.65	0.14	0.95	5.18	0	18.64	7.08	6.46	0.05	0.14	0.09	0.47	0.23	0.01	2.84	0	0		10.42	6.22	-9.14	63.96	100.76	1196.31	28.78	1337.51	179.11	1209.73	73.37	1308.5	53.41
61.761	9	0.16	0.2	0.03	0.21	0.04	0.83	0.09	9.73	9.73	98.33	0.59	0	93.1	9.73	0.17	10.31	0.23	2.29	0.17	0.68	3.76	0	17.9	6.6	6.59	0.05	0.13	0.09	0.47	0.22	0	2.93	0	0		13.67	8.99	-6.96	63.44	99.47	1198.85	28	1340.58	179.3	1214.81	72.48	1312.58	54.2
61.795	9	0.15	0.19	0.03	0.2	0.04	0.86	0.08	9.34	9.34	98.28	0.66	0	94	9.34	0.16	10.04	0.26	2.09	0.12	0.6	2.88	0	19.81	5.28	6.32	0.05	0.18	0.09	0.41	0.23	0	3.52	0	0		0.75	8.24	-5.31	63.4	97.33	1198.4	27.36	1337.24	174.15	1214.95	66.08	1311.34	52.64
61.828	9	0.14	0.18	0.03	0.2	0.04	1.02	0.09	11.02	9.06	97.95	0.91	0	97.55	11.02	0.16	9.06	0.2	2.26	0.12	0.74	4.93	0	23.38	4.18	6.57	0.06	0.21	0.09	0.41	0.23	0.01	4.23	0	0		12.48	3.57	-5.96	63.67	99.2	1197.55	30.68	1333.83	175.95	1211.47	72.8	1309.34	56.56
61.861	9	0.14	0.17	0.03	0.2	0.05	0.84	0.09	11.38	8.58	98.32	0.77	0	97.44	11.38	0.14	8.58	0.21	2.4	0.13	0.82	6.36	0	20.51	2.91	7.57	0.06	0.17	0.11	0.42	0.22	0.01	4.65	0	0		7.28	3.8	-5.5	63.71	101.41	1194.57	28.03	1335.75	177.79	1210.03	70.09	1310.2	54.29
61.895	9	0.13	0.15	0.02	0.22	0.05	1.01	0.1	14.34	9.17	97.97	1.05	0	97.2	14.34	0.13	9.17	0.22	2.57	0.14	0.82	6.29	0	22.04	2.13	8.55	0.06	0.12	0.14	0.49	0.22	0	5.93	0	0		14.47	4.27	-7.18	63.56	99.45	1196.67	29.64	1336.79	179.06	1211.78	74.83	1309.3	55.3
61.928	9	0.12	0.15	0.02	0.24	0.06	1.25	0.12	17.89	9.18	97.5	1.52	0	98.43	17.89	0.12	9.11	0.25	2.66	0.18	0.68	5.18	0	23.52	2.07	9.18	0.07	0.13	0.16	0.48	0.22	0	6.67	0	0		8.98	1.29	-8.3	64.32	101.2	1197.04	28.86	1338.96	179.56	1211.2	73.79	1310.37	53.6
61.961	9	0.11	0.14	0.02	0.26	0.06	1.35	0.14	21.07	9.54	97.31	1.74	0	92.77	21.07	0.11	9.54	0.12	2.63	0.18	0.7	3.46	0	22.1	1.92	9.12	0.07	0.11	0.17	0.43	0.24	0.02	6.95	0	0		3.46	9.24	-5.2	63.21	99.6	1197.04	26.95	1338.02	175.71	1213.65	67.95	1312.04	52.46
61.995	9	0.1	0.12	0.02	0.27	0.08	1.47	0.15	22.03	11.38	97.07	2.2	0	96.43	24.09	0.1	10.6	0.06	2.7	0.21	0.67	3.83	0	22.03	1.66	11.38	0.07	0.09	0.24	0.44	0.28	0.08	9.64	0	0		17.99	5.53	-5.11	62.22	97.19	1199.79	28.64	1339.57	177.07	1217.75	75.6	1312.65	54.64
62.028	9	0.1	0.12	0.01	0.31	0.08	1.67	0.18	21.3	11.24	96.67	2.69	0	95.42	27.4	0.09	11.24	0.03	2.63	0.26	0.66	4.27	0	21.3	1.34	10.56	0.08	0.08	0.24	0.43	0.25	0.04	9.71	0	0		13.99	6.81	-4.37	63.17	103.12	1197.48	27.26	1342.3	180.67	1215.02	73.47	1316.41	54.66
62.061	9	0.08	0.11	0.01	0.38	0.1	1.67	0.24	16.09	13.66	96.66	3.25	0	96.85	35	0.08	10.82	0.02	3.01	0.49	0.68	2.99	0	16.09	0.84	13.66	0.09	0.05	0.31	0.46	0.17	0.05	10.87	0	0		11.8	4.87	-5.8	64.03	101.17	1198.04	27.7	1345.1	183.33	1216.9	75.23	1315.82	53.99
62.095	9	0.08	0.12	0.01	0.49	0.11	1.87	0.31	11.42	13.7	96.27	3.49	0	96.77	41.21	0.07	13.7	0.01	3.54	0.87	0.54	2.22	0	10.82	0.64	10.38	0.07	0.05	0.31	0.42	0.13	0.1	11.42	0	0		10.14	5	-7.03	64.84	105.12	1197.14	28.62	1345.42	184.4	1213.84	78.27	1315.99	53.44
62.128	9	0.07	0.11	0.01	0.51	0.1	1.8	0.33	11.23	12.9	96.4	3.54	0	96.38	42.68	0.07	12.9	0.01	3.35	1.36	0.54	1.3	0	9.51	0.59	10.53	0.08	0.07	0.31	0.45	0.12	0.01	11.23	0	0		7.88	5.59	-5.2	63.68	103.99	1197.45	27.06	1346.13	183.59	1215.92	73.83	1317.89	53.41
62.162	9	0.08	0.12	0.01	0.48	0.1	1.44	0.3	10.93	13.72	97.12	2.29	0	95.97	40	0.07	13.72	0.01	3.25	1.55	0.59	1.54	0	6.65	0.53	9.53	0.07	0.1	0.29	0.45	0.1	0.01	10.93	0	0		8.21	6.15	-4.67	63.49	99.79	1199.33	26.93	1347.51	182.74	1220.41	74.11	1317.92	52.92
62.195	9	0.09	0.12	0.01	0.46	0.1	1.27	0.27	11.15	14.59	97.46	1.78	0	96.36	37.85	0.06	14.59	0.01	3.02	1.78	0.54	1.66	0	5.58	0.41	7.98	0.06	0.1	0.29	0.45	0.1	0	11.15	0	0		9.87	5.62	-5.84	62.58	98.66	1201.21	26.63	1347.63	181.59	1221.06	73.01	1317.58	52.62
62.228	9	0.09	0.12	0.01	0.44	0.09	1.13	0.27	10.9	13.57	97.75	1.58	0	93.02	37.43	0.07	13.57	0.01	2.3	1.98	0.43	1.1	0	4.48	0.3	6.78	0.05	0.09	0.28	0.5	0.1	0	10.9	0	0		15.95	9.05	-5.97	62.34	98.51	1203.56	26.09	1351.66	183.45	1224.48	75.09	1320.43	52.79
62.262	9	0.09	0.11	0.01	0.31	0.1	0.66	0.19	11.64	11.92	98.68	0.79	0	94.19	29.01	0.06	11.92	0.02	2.58	1.68	0.27	1.01	0	3.33	0.27	5.27	0.05	0.11	0.3	0.65	0.1	0	11.64	0	0		3.64	8.07	-3.79	63.2	100.07	1202.42	24.65	1352.57	182.09	1224.77	70.12	1323.01	51.07
62.295	9	0.09	0.12	0.01	0.31	0.09	0.66	0.18	10.67	12.06	98.69	0.74	0	95.1	27.98	0.07	12.06	0.02	1.98	1.41	0.2	0.63	0	3.39	0.32	4.29	0.04	0.16	0.25	0.58	0.1	0	10.67	0	0		12.24	7.17	-8.07	63.07	95.23	1209.3	25.62	1356.1	181.52	1229.97	73.65	1322.4	50.76
62.328	9	0.1	0.12	0.01	0.26	0.08	0.5	0.15	10.22	11.06	99	0.5	0	92.93	23.26	0.08	11.06	0.02	1.67	0.9	0.14	0.4	0	2.74	0.46	2.98	0.03	0.23	0.21	0.59	0.09	0	10.22	0	0		8.68	9.12	-5.53	63.18	96.99	1209.71	24.25	1357.27	180.1	1231.33	70.61	1326.13	50.1
62.362	9	0.11	0.13	0.01	0.22	0.07	0.38	0.11	9.16	11.42	99.25	0.33	0	93.95	16.65	0.09	11.42	0.03	1.4	0.44	0.14	0.46	0	2.11	0.55	1.74	0.04	0.34	0.14	0.59	0.09	0	9.16	0	0		9.06	8.29	-7.43	63.14	101.79	1209.8	24.46	1356.8	179.16	1227.33	72.6	1326.33	48.96
62.395	9	0.11	0.12	0.01	0.21	0.07	0.35	0.11	9.08	9.91	99.3	0.33	0	94.73	16.05	0.11	9.91	0.03	1.03	0.31	0.15	0.34	0	2.33	0.71	1.57	0.04	0.33	0.12	0.55	0.11	0	9.08	0	0		12.17	7.55	-7.64	62.71	108.84	1209.87	24.46	1355.99	178.43	1222.72	73.27	1328.92	49.45
62.428	9	0.11	0.13	0.01	0.2	0.07	0.32	0.11	8.53	8.99	99.35	0.33	0	94.52	15.09	0.13	8.99	0.04	1.22	0.25	0.15	0.38	0	2.09	0.83	1.38	0.04	0.37	0.09	0.54	0.11	0	8.53	0	0		7.07	7.77	-6.87	62.88	100.55	1210.89	23.92	1357.75	178.8	1229.19	70.17	1327.48	48.98
62.462	9	0.1	0.13	0.02	0.2	0.06	0.3	0.11	7.51	7.51	99.39	0.33	0	95.21	14.88	0.15	7.51	0.03	1.1	0.18	0.18	0.51	0	1.93	1.17	0.87	0.04	0.47	0.07	0.58	0.12	0	7.86	0	0		14.87	7.05	-7.66	61.94	98.95	1213	25.66	1355.72	177.19	1229.72	73.26	1326.06	50.68
62.495	9	0.11	0.13	0.02	0.19	0.06	0.3	0.1	7.82	7.82	99.39	0.33	0	94.66	13.75	0.13	7.82	0.03	1.1	0.14	0.2	0.96	0	2.3	1.91	0.86	0.04	0.45	0.07	0.54	0.14	0	7.85	0	0		7.72	7.63	-5.76	61.21	96.08	1213.74	23.66	1355.5	173.55	1232.58	67.4	1326.84	48.82
62.529	9	0.12	0.14	0.02	0.19	0.05	0.31	0.1	6.39	7.23	99.38	0.33	0	82.18	13.29	0.14	7.23	0.02	0.98	0.11	0.43	3.14	0	2.3	3.07	0.9	0.04	0.81	0.05	0.62	0.19	0	6.39	0	0		2.35	14.36	-0.57	61.23	81.47	1218.39	24.36	1355.25	168.11	1245.85	63.55	1326.1	49.5
62.562	9	0.12	0.15	0.02	0.19	0.05	0.31	0.09	5.85	7.08	99.39	0.33	0	95.24	11.73	0.15	7.08	0.02	1.18	0.11	0.61	3.5	0	3.03	3.64	1.14	0.03	0.76	0.05	0.57	0.24	0	5.85	0	0		2.66	7.01	-6.79	61.21	96.52	1215.57	28.37	1345.37	163.61	1227.59	69.67	1321.98	49.52
62.595	9	0.13	0.15	0.03	0.18	0.05	0.3	0.09	5.55	7.24	99.4	0.33	0	94.13	10.26	0.15	7.24	0.02	1.38	0.1	0.87	5.03	0	3.35	4.92	1.59	0.03	0.64	0.05	0.61	0.25	0	5.55	0	0		3.97	8.12	-4.83	60.96	93.84	1216	28.51	1344.82	162.56	1230.34	69.31	1322.25	50.38
62.629
62.662
62.695
62.729
62.762
62.796
62.829
62.862
62.896
62.929
62.962
62.996
63.029
[truncated: 3,016 more rows]
[truncated: 4 more columns]
