# Supplementary material for: Exploring emotion recognition in patients with mild cognitive impairment and Alzheimer’s dementia undergoing a rehabilitation program
Source: PLoS One. 2025 Apr 24;20(4):e0322213. doi: 10.1371/journal.pone.0322213 (PMC12021228; doi:10.1371/journal.pone.0322213)
Supplement: S2 Data — (ZIP) [file pone.0322213.s004.zip › raw data11-20/No20 Aerobic exercise.csv]

time stamp	face id	anger	contempt	disgust	fear	joy	sadness	surprise	sentimentality	confusion	neutral	engagement	valence	attention	inner brow raise	brow raise	brow furrow	eye widen	cheek raise	lid tighten	nose wrinkle	upper lip raise	dimpler	lip corner depressor	chin raise	lip pucker	lip stretch	lip press	mouth open	jaw drop	lip suck	eye closure	smile	smirk	blink	blink rate	pitch	yaw	roll	brightness	interocular distance	topleft_x	topleft_y	bottomright_x	bottomright_y	outer_right_eye_X	outer_right_eye_Y	outer_left_eye_X	outer_left_eye_Y
0.033	0	0.13	0.19	0.02	0.14	0.02	0.13	0.06	0.08	0.02	99.63	0.33	0	98.58	0.21	1.24	0	0.26	0.11	0	0.02	0	0	0.07	0.06	0	0	0.08	0.1	0.95	0	0.05	0	0	0		5.89	0.79	3.49	56.75	167.92	786.28	476.13	1078.63	793.76	851.66	540.7	1019.53	544.93
0.066	0	0.12	0.18	0.02	0.14	0.02	0.13	0.07	0.21	0.03	99.63	0.33	0	98.71	0.32	1.68	0	0.24	0.08	0	0.03	0	0	0.06	0.21	0	0	0.06	0.07	2.52	0	0.06	0	0	0		5.09	0.31	0.85	58.59	167	789.87	461.99	1082.22	778.36	852.32	531.9	1019.21	525.76
0.1	0	0.12	0.18	0.02	0.14	0.02	0.13	0.1	0.46	0.04	99.64	0.33	0	98.21	0.5	2.34	0.01	0.46	0.07	0	0.04	0	0	0.11	0.46	0.01	0	0.03	0.29	10.92	0	0.03	0	0	0		7.22	1.96	2.42	60.12	167.68	787.66	448.25	1079.96	765.37	851.76	516.73	1019.43	515.06
0.133	0	0.13	0.18	0.02	0.15	0.02	0.13	0.11	0.66	0.04	99.64	0.33	0	98.37	0.7	2.5	0.03	0.73	0.07	0	0.04	0	0	0.12	0.66	0.01	0	0.02	0.41	13.47	0	0.11	0	0	0		10.43	1.49	3.2	61.28	165.45	785.56	439.48	1076.76	756.88	851.18	507.75	1016.63	508.27
0.166	0	0.13	0.18	0.03	0.15	0.02	0.13	0.17	0.75	0.06	99.63	0.33	0	98.71	0.75	1.69	0.02	0.84	0.06	0	0.06	0.01	0	0.26	1.02	0.01	0	0.02	0.95	24.13	0	0.01	0	0	0		13.81	-0.32	3.03	62.34	163.81	786.05	429.94	1073.45	745.18	850.32	497.49	1014.11	499.64
0.2	0	0.13	0.18	0.03	0.15	0.02	0.13	0.3	0.81	0.05	99.41	0.33	0	98.11	0.81	1.8	0.03	0.55	0.06	0	0.05	0.03	0	0.36	1.26	0.02	0	0.01	3.05	37.24	0.01	0.46	0	0	0		15.19	2.24	1.67	63.35	158.6	786.42	423.96	1068.08	733.93	848.73	491.95	1007.33	491.24
0.233	0	0.14	0.19	0.03	0.16	0.02	0.14	0.39	0.94	0.05	99.22	0.33	0	98.36	0.94	1.37	0.03	0.41	0.06	0	0.05	0.06	0	0.42	0.99	0.01	0	0.01	6.25	44.22	0.01	1.79	0	0	0		20.89	1.54	1.64	63.79	152.86	788.62	420.12	1060.54	722.17	848.85	487.07	1001.71	487.78
0.266	0	0.18	0.19	0.04	0.19	0.02	0.13	0.48	0.67	0.02	99.05	0.33	0	98.71	0.67	1.14	0.02	0.43	0.06	0	0.02	0.05	0	0.38	0.87	0.02	0	0.01	16.24	49.53	0.01	0.59	0	0	0		20.13	-0.32	0.57	64.6	148.2	793.24	410.21	1056.02	701.72	849.95	475.93	998.14	474.04
0.3	0	0.23	0.19	0.06	0.22	0.02	0.13	0.53	0.59	0.02	98.94	0.48	0	98.69	0.59	0.96	0.02	0.78	0.05	0	0.01	0.03	0	0.28	1.01	0.02	0	0.01	24.24	52.13	0.01	0.02	0	0	0		21.46	0.38	0.28	65.08	143.92	795.53	410.31	1052	695.08	850.96	475.85	994.83	472.46
0.333	0	0.29	0.19	0.07	0.28	0.02	0.13	0.36	0.42	0.01	99.27	0.94	0	96.43	0.42	1.23	0.01	1.33	0.04	0	0.01	0.03	0	0.21	0.71	0.01	0	0.01	33.57	42.38	0.01	0.01	0	0	0		23.54	5.52	1.1	66.41	145.05	794.68	401.88	1044.77	678.14	847.43	468.94	992.35	462.8
0.367	0	0.39	0.19	0.11	0.36	0.02	0.13	0.31	0.26	0.01	99.21	2.4	0	97.66	0.26	0.86	0.01	1.83	0.03	0	0	0.03	0	0.17	0.36	0.01	0	0.02	46.34	38.25	0.01	0.02	0	0	0		15.64	3.35	0.32	69.44	135.53	799	405.27	1040.96	672.44	851.51	463.88	987.03	462.54
0.4	0	0.45	0.19	0.14	0.41	0.02	0.13	0.22	0.22	0.01	99.09	3.69	0	95.74	0.22	0.89	0.01	2.23	0.04	0	0.01	0.03	0	0.14	0.33	0.01	0	0.04	51.87	29.46	0.01	0.01	0	0	0		25.94	6.44	2	68.9	140.44	795.88	394.63	1033.69	658.76	845.73	456.99	986.16	455.52
0.433	0	0.35	0.19	0.09	0.33	0.02	0.13	0.16	0.13	0.01	99.29	1.52	0	94.25	0.13	0.83	0.01	2.45	0.06	0	0.01	0.03	0	0.25	0.41	0.01	0	0.25	40.57	22.42	0.01	0	0	0	0		22.46	8.01	0.28	69.77	140.8	798.2	396.41	1032.48	653.73	844.39	460.77	984.92	451.96
0.467	0	0.35	0.19	0.08	0.32	0.02	0.13	0.14	0.11	0.01	99.3	1.03	0	93.73	0.11	0.6	0.01	4.95	0.11	0	0.01	0.03	0	0.32	0.47	0.01	0	0.94	35.51	16.85	0	0	0	0	0		21.91	8.47	3.12	70.87	136.25	799.72	395.32	1029.85	649.36	849.02	453.16	985.27	454.14
0.5	0	0.41	0.19	0.07	0.38	0.02	0.13	0.15	0.12	0.03	99.18	0.73	0	92.23	0.1	0.67	0.01	11.24	0.12	0	0.03	0.02	0	0.39	0.74	0.01	0	3.56	30.61	12.59	0	0	0	0	0		25.83	9.63	2.51	70.82	132.67	799.37	393	1025.9	643.23	848.03	454.39	980.64	450.07
0.533	0	0.56	0.19	0.06	0.5	0.02	0.13	0.2	0.15	0.1	98.88	0.6	0	94.77	0.11	0.81	0.01	19.85	0.15	0	0.1	0.04	0.01	0.62	1.4	0.01	0	8.01	27.55	10.67	0	0	0	0	0		22.41	7.51	0.47	70.83	132.38	798.12	389.43	1023.72	636.29	844.53	453.28	976.4	441.63
0.567	0	0.79	0.19	0.11	0.71	0.02	0.14	0.22	0.13	0.07	98.42	1.76	0	90.91	0.13	0.77	0.01	21.21	0.09	0	0.07	0.02	0.01	0.92	1.76	0.01	0	4.44	42.48	11.13	0	0	0	0	0		29.92	10.48	1.06	71.48	134.32	800.65	391.34	1021.17	636.15	844.04	453.72	978.22	447.48
0.6	0	1.14	0.19	0.1	0.94	0.02	0.14	0.31	0.23	0.04	97.72	1.26	0	90.14	0.23	0.57	0.01	30.51	0.07	0	0.04	0.01	0.02	0.93	3.49	0.01	0	11.79	38.33	10.29	0	0	0	0	0		26.88	10.94	1.77	69.96	133.08	801.97	392.74	1018.58	630.09	844.88	455.28	977.62	445.76
0.633	0	1.07	0.19	0.08	0.73	0.02	0.15	0.25	0.27	0.06	97.85	0.69	0	93.61	0.27	0.57	0.01	28.39	0.06	0	0.06	0.01	0.03	1.32	6.44	0.01	0.01	24.58	29.78	6.75	0	0	0	0	0		26.67	8.58	-0.47	69.86	131.3	798.9	387.29	1011.55	620.72	838.49	449.93	969.19	437.35
0.667	0	1.32	0.19	0.08	0.86	0.02	0.16	0.25	0.31	0.04	97.37	0.7	0	97.6	0.31	0.43	0	32.42	0.05	0	0.04	0	0.02	1.76	7.78	0	0.01	27.03	30.13	3.49	0	0.01	0	0	0		23.85	3.48	1.5	70.24	128.02	800.45	388.35	1010.55	620.14	842	444	969.98	440.71
0.7	0	1.12	0.19	0.06	0.74	0.02	0.15	0.23	0.47	0.03	97.75	0.69	0	93.33	0.47	0.3	0.01	30.47	0.07	0	0.03	0.01	0.02	1.65	3.48	0	0.02	29.99	26.04	3.06	0	0.01	0	0.01	0		25.72	8.81	2.1	70.31	124.23	803.45	391.55	1008.99	618.88	845.29	446.35	969.5	443.93
0.734	0	0.68	0.19	0.05	0.65	0.02	0.15	0.21	0.6	0.01	98.64	0.35	0	95.85	0.6	0.31	0	29.83	0.09	0	0.01	0.01	0.02	1.41	2.24	0	0.02	7.28	20.36	1.63	0	0	0	0.01	0		30.36	6.3	1.03	71.63	122.58	808.03	394.07	1007.73	615.31	846.78	451.51	969.16	444.49
0.767	0	0.38	0.19	0.04	0.36	0.02	0.14	0.13	0.77	0	99.25	0.33	0	95.62	0.77	0.21	0	17.8	0.06	0	0	0.01	0.02	1.08	0.96	0	0.02	6.16	14.9	1.18	0	0.01	0	0.01	0		28.2	6.59	1.16	71.85	126.37	810.17	396.32	1003.68	609.29	844.02	450.96	970.27	445.34
0.8	0	0.31	0.19	0.04	0.29	0.02	0.14	0.1	0.73	0.01	99.38	0.33	0	96.22	0.96	0.16	0.01	11.26	0.07	0	0	0.01	0.05	0.73	0.43	0	0.04	6.33	17.14	1.41	0	0	0	0.01	0		27.18	5.81	2.27	72.22	125.84	810.32	394.39	1002.4	604.23	844.8	449.09	970.49	442.86
0.834	0	0.23	0.19	0.04	0.23	0.02	0.14	0.08	0.82	0.01	99.54	0.33	0	96.67	1.14	0.17	0.01	6.95	0.06	0	0	0	0.06	0.82	0.23	0	0.05	3.96	12.97	1.11	0	0.01	0	0.01	0		25.73	5.15	1.91	73.18	120.68	811.64	393.86	1002.79	604.33	847.78	445.6	968.41	442.36
0.867	0	0.21	0.19	0.04	0.2	0.02	0.14	0.07	0.55	0	99.58	0.33	0	98.33	0.9	0.11	0	2.7	0.06	0	0	0	0.08	0.55	0.11	0	0.06	3.64	16.05	1.34	0	0.02	0	0.01	0		30.64	-1.61	0.11	76.06	119.03	814.88	396.26	1001.23	604.41	847.63	447.34	966.64	444.79
0.9	0	0.2	0.19	0.04	0.19	0.02	0.14	0.07	0.47	0	99.6	0.33	0	97.34	0.84	0.1	0	2.04	0.11	0	0	0.01	0.13	0.47	0.06	0	0.09	5.72	13.17	1.32	0	0.01	0	0.01	0		23.61	3.99	2.43	75.93	120.67	814.29	393.57	1003.7	600.87	850.03	444.49	970.65	441.16
0.934	0	0.2	0.19	0.04	0.19	0.02	0.13	0.06	0.22	0	99.6	0.33	0	97.19	0.64	0.1	0	1.25	0.09	0	0	0	0.13	0.22	0.02	0	0.09	1.51	16.91	1.65	0	0.01	0	0	0		26.86	4.29	1.01	76.43	118.64	816	394.89	1002.86	601.46	850.16	445.73	968.75	442.3
0.967	0	0.21	0.19	0.04	0.2	0.02	0.13	0.06	0.14	0	99.59	0.33	0	98.06	0.54	0.15	0	1.03	0.08	0	0	0	0.07	0.14	0.01	0	0.1	1.07	18.8	1.65	0	0.03	0	0	0		21.27	2.4	2.57	77.28	116.23	816.87	394.87	1001.6	596.94	852.52	443.09	968.73	440.97
1	0	0.21	0.19	0.05	0.2	0.02	0.13	0.06	0.07	0	99.59	0.33	0	97.68	0.37	0.23	0	0.84	0.07	0	0	0	0.03	0.06	0.01	0	0.18	0.66	19.63	1.91	0	0.02	0	0	0		27.12	3.29	3.16	77.77	116.11	817.97	396.16	1000.03	596.9	852.87	444.52	968.98	444.19
1.034	0	0.24	0.19	0.06	0.23	0.02	0.13	0.07	0.04	0	99.52	0.52	0	98.58	0.27	0.42	0	1.05	0.04	0	0	0	0.02	0.02	0.01	0	0.28	0.21	25.99	3.06	0	0.06	0.01	0	0		18.41	0.8	5	78.18	114.46	819.84	398	1000.38	594.33	856.38	442.21	970.8	444.8
1.067	0	0.23	0.19	0.05	0.22	0.02	0.13	0.07	0.04	0	99.54	0.43	0	98.62	0.33	0.48	0	1.29	0.04	0	0	0	0.02	0.02	0.01	0	0.57	0.91	23.14	2.96	0	0.01	0.01	0	0		18.84	0.66	4.04	78.3	115.29	820.66	398.5	999.72	592.94	855.2	443.84	970.49	443.97
1.101	0	0.3	0.19	0.07	0.28	0.02	0.13	0.07	0.03	0.01	99.41	0.84	0	95.69	0.38	0.88	0	2.42	0.03	0	0.01	0.01	0.01	0.01	0.02	0	0.77	1.43	32.41	3.5	0	0.01	0.01	0	0		20.82	6.5	2.85	79.12	110.28	822.21	400.18	999.63	593.53	857.45	447.44	967.67	443.82
1.134	0	0.49	0.18	0.13	0.49	0.02	0.13	0.09	0.04	0	99.01	3.81	0	96.92	0.59	2.34	0	5.53	0.04	0	0.01	0.01	0	0	0.03	0	0.84	1.36	50.82	4.28	0	0	0.02	0.01	0		17.02	4.75	3.63	79.03	113.45	824.03	403.21	998.32	591.75	856.79	447.57	970.23	446.68
1.167	0	0.65	0.17	0.15	0.7	0.02	0.12	0.13	0.05	0.01	98.6	5.81	0	95.71	0.87	4.19	0	11.03	0.05	0	0.01	0.01	0	0.01	0.04	0	0.88	3.25	54.48	4.31	0	0	0.02	0.01	0		20.96	6.48	0.48	78.73	114.82	829.12	406.75	997.72	590.44	855.64	452.17	970.38	447.82
1.201	0	1.12	0.17	0.24	1.3	0.02	0.12	0.19	0.14	0	97.41	19.42	0	92.9	1.25	5.93	0	17.28	0.07	0	0.01	0.03	0	0	0.14	0	0.82	3.13	69.7	5.78	0	0	0.03	0.01	0		26.47	9.14	-0.19	78.24	117.96	832.13	408.5	994.08	584.81	853.24	455.33	971.01	448.63
1.234	0	1.15	0.16	0.23	1.43	0.02	0.12	0.22	0.31	0	97.14	19.2	0	90.21	1.79	7.39	0	18.95	0.1	0	0.01	0.02	0	0	0.31	0	0.73	5.32	68.06	5.5	0	0	0.03	0.02	0		33.31	10.9	1.58	78.55	115.97	834.43	410.34	993.53	583.51	856.8	459.41	972.52	451.85
1.267	0	0.95	0.15	0.19	1.3	0.02	0.13	0.23	0.64	0	97.4	15.87	0	77.4	2.81	8.99	0	16.63	0.09	0	0.01	0.01	0	0	0.64	0	0.56	8.16	63.58	5.31	0	0	0.05	0.02	0		28.6	15.84	5	79.8	103.82	835.51	411.67	992.01	579.75	865.53	459.02	969.1	451.91
1.301	0	0.91	0.14	0.2	1.63	0.02	0.12	0.31	1.18	0	96.74	19.97	0	92.09	2.85	12.78	0	19.44	0.09	0	0	0.02	0	0	1.18	0	0.3	2.71	63.28	6.02	0	0	0.06	0	0		26.81	9.73	4.68	80.48	98.38	836.82	412.67	989.18	578.74	866.75	454.57	965.12	452.96
1.334	0	0.86	0.12	0.16	2.27	0.02	0.11	0.48	1.15	0	95.47	22.15	0	92.69	2.74	19.65	0	24.88	0.1	0	0	0.01	0	0	1.15	0	0.14	0.91	58.04	4.87	0	0.01	0.06	0	0		25.85	9.3	4.13	81.49	99.91	838.69	415.05	986.19	576.06	865.03	454	964.94	454.97
1.368	0	0.48	0.11	0.08	1.64	0.02	0.11	0.52	1.58	0	96.71	5.9	0	92.97	4.14	21.99	0	24.2	0.22	0	0	0	0	0	1.58	0	0.14	1.25	36.88	3.39	0.01	0.02	0.09	0	0		24.25	9.09	5.98	81.3	95.53	838.25	416.98	982.59	574.05	866.5	453.69	961.97	456.93
1.401	0	0.29	0.13	0.06	0.76	0.02	0.12	0.26	1.69	0	98.49	1.72	0	98.04	4.8	15.91	0	13.94	0.38	0	0	0	0	0	1.69	0	0.22	1.93	27.07	2.4	0.01	0.18	0.11	0	0		24.3	2.44	3.33	80.38	102	841.97	419.47	981.25	570.82	862.43	455.23	964.41	457.47
1.434	0	0.21	0.14	0.05	0.46	0.03	0.14	0.17	1.77	0	99.09	0.85	0	97.7	6.29	12.62	0	5.95	0.67	0	0	0	0	0.01	1.77	0	0.17	5.43	20.8	2.72	0.01	0.69	0.14	0	0		12.72	3.25	0.84	80.59	102.5	843.02	420.81	979.12	566.43	859.7	455.66	962.18	453.63
1.468
1.501
1.534
1.568
1.601
1.634
1.668
1.701
1.735
1.768
1.801
1.835
1.868
1.901
1.935
1.968
2.001
2.035
2.068
2.102
2.135
2.168
2.202
2.235
2.268
2.302
2.335
2.369
2.402
2.435
2.469
2.502
2.535	0	0.13	0.31	0.03	0.13	0.02	0.13	0.06	0.13	0.38	99.38	0.33	0	49.48	0.04	0.02	0.02	0	0.13	0.2	1.87	0.03	0.02	0.38	0.15	14.2	0.01	0.38	2.3	3.12	0.68	0.66	0.01	4.45	0		11.58	22.1	-0.52	68.26	72.87	840.57	485.85	994.1	651.65	880.81	528.9	952.57	516.27
2.569	0	0.16	0.23	0.03	0.15	0.02	0.13	0.07	0.09	0.31	99.54	0.33	0	90.32	0.05	0.05	0.06	0	0.09	0.11	0.31	0.04	0.02	0.99	0.15	4.04	0.01	0.36	8.96	4.22	0.04	83.27	0.01	1.73	0		22.33	10.83	2.92	70.25	105.65	838.77	462.96	999.48	638.07	868.03	505.58	973.67	503.97
2.602	0	0.25	0.2	0.06	0.23	0.02	0.14	0.09	0.11	0.22	99.5	0.64	0	97.98	0.11	0.07	0.06	0	0.06	0.1	0.22	0.07	0.01	1.28	0.2	2.86	0	0.18	29.08	11.34	0.06	59.66	0.01	0.37	0		18.74	2.6	3.01	66.43	116.16	836.39	459.81	1008.68	647.11	866.24	502.9	982.4	503.91
2.635	0	0.3	0.2	0.08	0.27	0.02	0.14	0.11	0.09	0.2	99.39	1.12	0	98.56	0.09	0.08	0.06	0	0.06	0.13	0.2	0.1	0.01	1.25	0.25	1.8	0	0.16	37.1	15.69	0.09	87.39	0	0.14	0		15.24	0.86	2.39	64.05	115.06	841.32	466.73	1014.26	655.22	871.46	507.55	986.48	510.55
2.669	0	0.24	0.19	0.06	0.22	0.02	0.14	0.08	0.13	0.13	99.52	0.56	0	98.62	0.13	0.09	0.08	0	0.03	0.11	0.13	0.16	0.02	1.13	0.22	1.78	0	0.08	27.3	9.58	0.05	89.44	0	0.07	0		9.27	-0.65	2.23	61.68	117.69	841.13	468.33	1019.12	659.8	872.39	507.86	989.93	513.97
2.702	0	0.19	0.19	0.04	0.18	0.02	0.13	0.07	0.09	0.23	99.61	0.33	0	97.8	0.09	0.07	0.1	0	0.02	0.1	0.23	0.16	0.01	0.88	0.2	0.83	0	0.04	17.65	5.02	0.04	73.83	0	0.04	0		5.47	3.02	4.75	60.5	120.65	840.81	478.77	1019.91	671.23	873.67	516.21	994.01	524.86
2.736	0	0.16	0.19	0.03	0.16	0.02	0.14	0.06	0.08	0.34	99.61	0.33	0	97.71	0.08	0.05	0.22	0	0	0.07	0.34	0.1	0.01	1.26	0.21	0.54	0	0.03	10.24	2.11	0.03	64.83	0	0.02	0		3.25	-3.23	3.38	58.39	119.2	838.71	478.87	1025.14	677.96	874.57	517.06	993.38	526.81
2.769	0	0.14	0.19	0.03	0.14	0.02	0.14	0.06	0.06	0.27	99.61	0.33	0	97.82	0.06	0.03	0.27	0	0.01	0.05	0.25	0.09	0.01	1.28	0.21	0.21	0	0.05	4.65	1.16	0.02	95.68	0	0.01	0		6.24	-2.98	5.44	57.55	122.22	837.14	490.75	1028.5	695.81	876.14	528.78	997.58	542.57
2.802	0	0.14	0.19	0.03	0.13	0.02	0.14	0.06	0.04	0.37	99.61	0.33	0	98.65	0.04	0.02	0.37	0	0.01	0.04	0.23	0.05	0.01	1.25	0.22	0.11	0	0.1	2.42	0.78	0.01	87.68	0	0	0		2.64	0.52	5.74	55.09	126.12	832.77	487.28	1034.67	702.65	875.71	525.76	1000.77	542.13
2.836	0	0.13	0.2	0.03	0.13	0.02	0.14	0.06	0.03	0.54	99.61	0.33	0	98.77	0.03	0.01	0.56	0	0.01	0.03	0.16	0.02	0.01	1.18	0.18	0.04	0	0.13	1.64	0.54	0.01	98.76	0	0	0		3.85	0.08	6.54	54.39	124.78	833.41	503.2	1039.24	723.53	879.76	542.18	1003.33	559.54
2.869	0	0.14	0.2	0.03	0.13	0.02	0.14	0.06	0.03	0.48	99.61	0.33	0	98.74	0.02	0.01	0.94	0	0.03	0.04	0.3	0.02	0.01	1.31	0.21	0.02	0	0.25	1.19	0.48	0.01	98.3	0	0	0		2.32	0.18	6.77	52.01	126.17	831.82	506.46	1041.95	732.16	879.75	546.77	1005.05	561.56
2.902	0	0.14	0.2	0.03	0.13	0.02	0.14	0.06	0.08	1.11	99.6	0.33	0	98.76	0.02	0	1.52	0	0.08	0.05	1.11	0.01	0.01	1.34	0.23	0.02	0.01	0.52	0.87	0.42	0	99.44	0	0	0		-5.4	0.12	7.13	50.93	130.32	832.67	517.8	1043.29	741.63	879.35	555.9	1008.73	571.42
2.936	0	0.14	0.2	0.03	0.13	0.02	0.15	0.06	0.14	1.27	99.59	0.33	0	98.62	0.02	0	2.47	0	0.14	0.1	2.93	0.01	0.01	1.27	0.2	0.02	0.01	0.36	0.62	0.36	0	94.93	0	0	0		-7.5	0.66	7.05	50.37	134.67	831.94	525.69	1044.91	750.73	877.84	563.21	1011.39	580.56
2.969	0	0.13	0.21	0.04	0.12	0.02	0.14	0.06	0.41	1.14	99.58	0.33	0	98.58	0.03	0	3.84	0	0.41	0.25	8.39	0.01	0	1.14	0.2	0.01	0.01	0.37	0.52	0.32	0	74.81	0	0	0		-6.93	0.79	8.56	48.95	135.61	831.14	535.3	1045.11	761.14	878.92	571.58	1012.9	592.54
3.002	0	0.13	0.23	0.05	0.12	0.02	0.14	0.06	0.66	1	99.55	0.33	0	98.67	0.04	0	6.53	0	0.66	0.93	15.28	0.01	0	1	0.19	0.01	0.01	0.28	0.46	0.27	0	66.73	0	0	0		-5.54	-0.47	8.53	47.74	135.79	830.14	544.04	1044.11	769.79	877.87	580.26	1011.85	602.38
3.036	0	0.19	0.29	0.06	0.15	0.03	0.21	0.06	0.84	0.99	99.43	0.33	-2.01	98.71	0.08	0	15.79	0	0.84	3.12	16.57	0.01	0	0.99	0.17	0.01	0.01	0.1	0.29	0.23	0	57.19	0	0	0		-5.33	0.33	8.12	47.1	140.11	830.4	549.68	1046.55	777.73	876.81	586.82	1015.26	608.37
3.069	0	0.3	0.36	0.09	0.16	0.03	0.27	0.06	0.94	0.94	99.28	0.55	-11.46	98.45	0.12	0	25.05	0	1.47	10.31	26.22	0.01	0	0.94	0.18	0.01	0.01	0.12	0.29	0.2	0	66.67	0	0.01	0		-9.89	1.25	9	46.47	139.63	831	564.14	1042.87	787.12	876.37	599.49	1014.54	619.68
3.103	0	1.39	0.79	0.27	0.26	0.03	0.78	0.06	0.62	0.62	97.22	5.31	-39.53	98.02	0.16	0	56.86	0	1.92	30.58	48.34	0.06	0	0.62	0.23	0	0	0.06	0.12	0.11	0	66.42	0	0.02	0		-13.46	2.5	7.99	45.57	142.53	835.35	576.46	1047.02	797.73	878.05	612.79	1019.59	629.64
3.136	0	7.82	1.4	0.89	0.32	0.03	1.46	0.06	0.44	0.44	84.37	25.72	-62.67	98.17	0.24	0	79.69	0	3.71	67.52	72.17	0.24	0	0.44	0.16	0	0	0.03	0.12	0.09	0	90.13	0	0.04	0		-14.57	2.08	9.1	44.88	138.11	835.07	585.99	1043.54	802.39	879.93	617.67	1015.68	643.08
3.169	0	16.2	1.63	2.28	0.29	0.04	1.53	0.06	0.32	0.32	67.6	42.56	-71.18	98.64	0.26	0	85.8	0	9.77	90.9	89.29	2.11	0	0.32	0.1	0.01	0	0.02	0.17	0.11	0	73.21	0	0.08	1		-18.79	0.59	10.56	44.29	144.25	832.97	594.15	1045.7	813.19	878.58	627.4	1021.14	649.42
3.203	0	27.11	2.16	4.19	0.35	0.07	2.48	0.06	0.24	0.26	47.89	57.06	-75.46	98.75	0.26	0	96.63	0	18.65	96.84	94.01	9.99	0	0.24	0.1	0.01	0	0.02	0.16	0.13	0	27.71	0	0.21	0		-18.24	-0.14	11.82	43.45	144.9	831.54	602.42	1044.21	821	878.53	634.02	1021.08	660.02
3.236	0	30.35	2.27	5.93	0.35	0.1	2.7	0.06	0.16	0.17	44.65	58.93	-73.24	98.61	0.16	0	97.63	0	25.67	98.05	95.07	16.2	0	0.16	0.07	0.01	0	0.01	0.2	0.17	0	5.17	0	0.46	0		-15.87	-0.68	11.91	42.45	144.84	829.55	606.7	1044.05	828.57	877.68	638.21	1019.91	665.62
3.269	0	32.76	2.39	2.16	0.44	0.06	3.11	0.06	0.08	0.23	42.24	60.76	-72.33	98.15	0.07	0	98.55	0	16.34	98.06	82.72	7.5	0	0.08	0.05	0.01	0	0.01	0.22	0.23	0	0.8	0.01	0.71	0		-18.08	2.15	12.44	40.94	145.61	826.21	620.7	1041.8	842.47	875.29	652.13	1018.19	680.04
3.303	0	44.7	2.5	0.34	0.78	0.04	4.95	0.06	0.04	0.34	30.3	62.97	-62.58	96.91	0.04	0	99.61	0.01	6.73	98.24	50.59	2.33	0	0.04	0.03	0.01	0	0.01	0.33	0.34	0	4.05	0.01	0.9	0		-22.35	4.77	10.52	39.83	149.61	830.77	631.16	1048.65	854.83	876.94	663.05	1024.45	687.96
3.336	0	50.61	2.5	0.16	0.99	0.03	6	0.06	0.03	0.36	24.39	63.27	-57.75	97.7	0.02	0	99.73	0.01	3.26	98.77	36.46	0.79	0	0.03	0.02	0.01	0.01	0	0.37	0.36	0.01	19.41	0.01	0.89	0		-20.42	3.25	10.2	38.79	151.74	832.45	640.74	1050.67	865.34	877.44	673.04	1027.07	698.23
3.37	0	51.25	2.47	0.14	1.03	0.03	6.12	0.06	0.02	0.44	23.75	63.89	-57.82	97.72	0.01	0	99.91	0.02	1.16	98.41	34.33	0.31	0	0.02	0.01	0.03	0.01	0	0.53	0.44	0.01	2.74	0.02	0.75	0		-19.09	-3.2	9.36	37.4	154.7	832.8	651.07	1049.33	872.36	874.16	686.71	1027.58	706.56
3.403	0	46.8	2.43	0.2	0.92	0.03	5.47	0.06	0.02	0.48	28.2	64.29	-61.15	97.91	0.01	0	99.94	0.03	1.05	96.53	41.45	0.56	0	0.01	0.01	0.04	0.02	0	0.71	0.48	0.01	0.36	0.02	0.56	0		-21.35	-2.78	7.94	36.48	153.95	837.28	662.1	1043.68	873.53	872.31	693.47	1024.74	714.99
3.436
3.47
3.503
3.536
3.57
3.603
3.636
3.67
3.703
3.737
3.77
3.803
3.837
3.87
3.903
3.937
3.97
4.003
4.037
4.07
4.104
4.137
4.17
4.204
4.237
4.27
4.304
4.337
4.371
4.404
4.437
4.471
4.504
4.537	0	39.07	4.09	0.25	0.8	0.03	4.77	0.06	0.24	2.2	35.93	59.22	-59.92	98.44	0.02	0	97.73	0.51	6.01	92.78	46.86	0.13	0	0	0.04	10.24	0.06	0.07	0.1	2.2	0.24	0.79	0.19	6.26	0		-11.72	1.28	3.17	42.52	149.97	816.62	577.27	1074.66	849.79	873.35	625.1	1022.83	637.33
4.571	0	15.6	2.3	0.23	0.59	0.03	2.89	0.06	0.19	0.19	68.8	35.42	-52.77	97.49	0.04	0	85.67	0.36	5.13	70.34	45.25	0.05	0	0	0.07	0.72	0.18	0.09	0.04	0.19	0.19	1.08	0.11	3.45	0		-12.33	3.69	7.37	45.7	158.08	810.82	545.95	1062.85	810.69	866.29	588.28	1022.84	610.18
4.604	0	17.61	2.04	0.33	0.56	0.03	2.83	0.06	0.11	0.1	64.78	39.32	-57.58	98.49	0.07	0	87.83	0.09	4.47	75.54	52.24	0.05	0	0.01	0.11	0.35	0.12	0.07	0.08	0.1	0.03	17.95	0.07	1.76	0		-9.82	1.1	6.05	47.59	145.76	813.2	520.48	1062.11	783.65	870.91	564.3	1015.56	582.28
4.637	0	9.12	1.55	0.15	0.6	0.03	2.66	0.06	0.19	0.08	81.75	27.24	-47.52	98.59	0.08	0.01	80.91	0.05	2.04	54.58	36.3	0.03	0	0.04	0.19	0.03	0.08	0.16	0.03	0.05	0.02	36.46	0.02	0.71	0		-3.23	0.77	4.91	49.97	142.43	811.18	500.94	1057.87	764.09	867.94	547.5	1009.53	562.98
4.671	0	3.64	1.13	0.06	0.61	0.03	2.2	0.06	0.27	0.07	92.72	13.58	-33.48	98.61	0.07	0.01	70.03	0.03	0.85	30.5	18	0.02	0	0.07	0.27	0.01	0.06	0.17	0.02	0.05	0.03	60.61	0.01	0.23	0		0.98	0.68	5.62	52.44	140.17	806.42	479.57	1049.7	740.61	863.33	526.38	1002.59	542.28
4.704	0	0.81	0.57	0.03	0.36	0.02	0.81	0.06	0.32	0.1	98.37	1.83	-13.52	97.73	0.1	0.02	43.45	0.03	0.32	10.44	7.12	0.01	0	0.09	0.36	0	0.07	0.17	0.02	0.07	0.02	23.26	0.01	0.1	0		3.23	3.18	5.06	55.13	144.75	809.22	466.78	1050.22	727.49	862.02	516.4	1006.46	525.89
4.738	0	0.35	0.36	0.03	0.24	0.02	0.38	0.06	0.13	0.16	99.25	0.47	-0.31	98.55	0.11	0.04	24.31	0.04	0.13	3.77	1.83	0	0.01	0.16	0.62	0	0.08	0.23	0.01	0.09	0.03	4.11	0	0.07	0		5.4	-0.91	4.61	56.8	137.94	807.81	449.48	1045.99	707.67	861.83	498.94	999.43	508.64
4.771	0	0.26	0.31	0.03	0.2	0.02	0.3	0.06	0.18	0.31	99.38	0.33	0	98.74	0.14	0.05	18.78	0.07	0.18	2.08	2.67	0.01	0.02	0.31	1.27	0.01	0.1	0.28	0.01	0.12	0.03	1.04	0.01	0.05	0		10.55	0.18	4.19	58.93	137.65	806.78	441.55	1041.13	697.41	858.5	493.64	996.03	499.43
4.804	0	0.21	0.27	0.03	0.18	0.02	0.24	0.06	0.24	0.46	99.46	0.33	0	98.6	0.2	0.11	13.86	0.07	0.24	0.56	3.39	0.03	0.03	0.46	2.6	0.01	0.09	0.38	0.01	0.2	0.03	0.97	0.01	0.02	0		16.61	0.73	3.1	59.77	135.61	809.76	427.95	1038.71	680.13	858.6	481.24	994.13	485.71
4.838	0	0.18	0.24	0.04	0.16	0.02	0.21	0.06	0.53	0.72	99.51	0.33	0	97.12	0.35	0.37	9.74	0.13	0.53	0.34	4.49	0.16	0.05	0.72	4.75	0.01	0.05	0.47	0.02	0.3	0.02	0.18	0.01	0.01	0		11.29	4.41	2.99	61.91	126.87	809.62	426.29	1034.52	673.09	860.64	476.89	987.44	480.97
4.871	0	0.16	0.22	0.04	0.15	0.03	0.19	0.06	1.26	1.18	99.56	0.33	0	97.54	0.42	0.94	5.99	0.43	1.26	0.13	5.4	0.9	0.06	1.18	9.18	0.01	0.03	0.42	0.03	0.43	0.02	0	0.01	0	0		18.69	3.61	1.86	62.77	128.96	808.83	418.77	1030.59	662.95	856.08	474.28	985.03	472.82
4.904	0	0.16	0.21	0.03	0.16	0.03	0.18	0.07	1.06	1.14	99.59	0.33	0	96.31	0.52	1.57	4.38	1.68	1.06	0.07	1.69	0.91	0.05	1.14	6.61	0.01	0.01	0.06	0.06	0.62	0.01	0	0	0	0		16.44	5.69	2.53	67.02	124.05	810.21	417.45	1027.34	656.26	858.26	470.11	982.31	470.43
4.938	0	0.19	0.2	0.03	0.2	0.03	0.18	0.08	1.13	0.82	99.6	0.33	0	96.18	0.71	2.02	3.5	6.57	1.13	0.05	0.82	0.57	0.07	1.44	7.59	0.02	0.02	0.05	0.08	0.81	0.01	0	0	0	0		19.33	5.87	2.16	68.09	127.28	808.31	412.58	1024.63	649.86	854.04	468.34	981.28	465.05
4.971	0	0.24	0.19	0.04	0.27	0.03	0.19	0.12	1.15	0.91	99.45	0.33	0	95.53	0.84	3.62	2.74	14.03	1.15	0.07	0.91	0.43	0.1	1.87	10.32	0.03	0.02	0.09	0.12	0.83	0.02	0.01	0.01	0	0		21.1	6.69	3.32	68.79	117.35	806.46	410.25	1016.34	641.32	854.91	464.45	972.23	461.99
5.004	0	0.43	0.17	0.03	0.62	0.02	0.18	0.3	1.38	1.38	98.76	0.33	0	97.37	1.38	6.12	1.7	32.37	0.55	0.04	0.22	0.07	0.19	2.24	9.77	0.03	0.02	0.25	0.13	0.76	0.02	0.01	0.01	0.01	0		19.56	3.95	4.37	69.66	122.9	810.99	412.19	1014.41	636.02	854.49	460.62	977.31	465.27
5.038	0	0.66	0.16	0.03	1.14	0.03	0.17	0.6	1.78	0.8	97.72	0.33	0	95.56	1.78	8.76	0.8	45.84	0.7	0.04	0.3	0.03	0.23	3.77	7.31	0.01	0.02	3.8	0.15	0.85	0.02	0.01	0	0.02	0		22.41	6.66	3.04	68.49	122.88	812.33	413.7	1011.58	632.46	852.52	465.27	975.4	464.35
5.071	0	1	0.16	0.03	1.55	0.02	0.17	0.82	2.19	0.73	96.89	0.33	0	97.11	2.19	7.1	0.73	54.7	0.5	0.03	0.25	0.02	0.22	3.6	6.16	0.01	0.03	9.53	0.2	1.05	0.03	0.02	0	0.03	0		20.02	4.42	1.41	69.5	119.3	817.48	406.27	1013.52	621.83	856.26	456.44	975.53	454.31
5.105	0	1.33	0.18	0.03	1.65	0.02	0.19	0.89	1.42	0.24	96.71	0.33	0	93.68	1.42	3.77	0.24	59.86	0.2	0.01	0.13	0.01	0.27	5.94	4.52	0.01	0.05	13.31	0.23	1.95	0.03	0	0	0.03	0		22.32	8.52	2.2	70.21	117.81	820.77	409.38	1011.2	618.96	858.28	458.56	976.09	457.51
5.138	0	1.18	0.19	0.03	1	0.02	0.18	0.54	1.07	0.12	97.65	0.64	0	97.57	1.07	1.26	0.12	49.6	0.18	0.01	0.06	0	0.38	4.99	2.85	0.01	0.15	28.09	0.3	3.09	0.03	0	0	0.04	0		25.6	3.54	2.87	72.17	118.56	821.79	409.9	1008.94	615.45	857.8	460.2	976.35	457.98
5.171	0	0.85	0.19	0.03	0.7	0.02	0.17	0.37	1.12	0.09	98.29	0.61	0	98.25	1.12	0.8	0.09	40.63	0.12	0	0.02	0	0.92	3.89	3.76	0	0.87	27.55	0.33	3.08	0.02	0.01	0.01	0.12	0		23.95	1.85	1.48	75.59	113.6	822.9	410.97	1007.95	614.4	859.06	461.23	972.56	456.46
5.205	0	0.62	0.19	0.03	0.46	0.02	0.16	0.25	0.89	0.04	98.76	0.84	0	97.52	0.89	0.72	0.04	29.86	0.08	0	0.01	0	0.88	2.83	2.4	0	1.48	32.29	0.62	5.12	0.02	0.04	0.01	0.12	0		23.69	3.64	2.5	76.45	109.83	823.39	411.67	1006.33	613.24	861.24	459.84	971.04	457.65
5.238	0	0.7	0.19	0.03	0.44	0.02	0.15	0.24	0.75	0.03	98.6	1.69	0	97.95	0.75	0.39	0.03	29.1	0.09	0	0.01	0	0.76	2.07	1.44	0	2.34	42	0.76	5.32	0.03	0.04	0.01	0.09	0		22.43	2.66	2.24	76.89	109.51	824.22	413.98	1002.85	610.78	859.81	459.89	969.32	459.03
5.271	0	0.42	0.19	0.03	0.38	0.02	0.14	0.22	0.54	0.03	99.16	0.33	0	93.33	0.54	0.45	0.03	24.53	0.08	0	0.02	0	0.43	1.18	0.91	0.01	2.78	18.13	1.71	7.76	0.03	0	0.01	0.07	0		26.78	8.8	2.6	77.74	109.32	826.49	415.47	1001.23	607.22	860.71	464.27	969.94	459.72
5.305	0	0.62	0.19	0.03	0.35	0.02	0.14	0.2	0.54	0.03	98.75	2.91	0	91.41	0.54	0.46	0.02	21.56	0.09	0	0.03	0	0.47	0.62	0.94	0	4.3	49.13	3.3	8.74	0.05	0	0.02	0.07	0		26.11	10.18	2.76	77.32	110.3	828.25	417.06	999.07	604.08	860.18	464.16	970.43	460.87
5.338	0	1.48	0.19	0.03	0.66	0.02	0.13	0.36	0.56	0.04	97.04	14.93	-2.04	92.28	0.56	0.85	0.01	35.66	0.18	0	0.04	0	0.57	0.48	1.15	0	5.82	70.83	4.86	7.75	0.07	0	0.02	0.05	0		29.71	9.59	5.25	76.64	110.98	829.4	417.91	997.3	601.23	861.66	464.42	972.65	464.05
5.372	0	2.13	0.19	0.03	0.93	0.02	0.13	0.44	0.72	0.06	95.75	21.63	-3.04	87.58	0.72	1.4	0.01	42.06	0.48	0	0.06	0.02	0.88	0.24	1.23	0	7.18	75.92	7.81	5.68	0.14	0	0.04	0.07	0		30.24	12.23	0.25	77.79	109.73	831.6	420.81	993	598.44	857.04	468.03	966.59	461.74
5.405	0	3.66	0.17	0.03	2.59	0.02	0.13	1.32	1.16	0.06	92.68	8.28	0	88.99	1.16	4.37	0.01	66.14	0.41	0	0.06	0.02	0.88	0.23	1.23	0	5.1	59.03	7.26	4.75	0.24	0	0.06	0.05	0		30.41	11.55	3.19	77.58	110.21	832.32	421.52	993.04	596.29	859.69	468.99	969.77	463.61
5.438	0	4.04	0.14	0.03	7.21	0.02	0.12	4.11	1.26	0.05	85.57	0.93	0	90.37	1.26	11.74	0.01	87.56	0.45	0	0.05	0.05	0.62	0.25	1.43	0	3.72	22.93	6.51	3.83	0.23	0	0.07	0.02	0		28.03	10.8	3.66	78.08	108.65	833.59	423.28	992.04	595.65	860.91	467.79	969.53	465.4
5.472	0	3.36	0.11	0.03	12.67	0.02	0.1	8.21	1.86	0.03	74.67	0.55	0	95.43	1.86	21.77	0.01	95.12	0.39	0	0.03	0.07	0.35	0.14	2.07	0	2.83	4.79	5.44	3.31	0.17	0	0.08	0	0		26.09	6.8	3.89	79.05	105.84	836.21	425.94	990.18	594.18	862.71	466.27	968.54	467.81
5.505	0	2.96	0.08	0.03	19.16	0.02	0.09	14.44	2.55	0.03	61.68	1.25	0	98.27	2.55	33.03	0.01	97.69	0.43	0	0.03	0.1	0.09	0.1	2.72	0	1.62	2.12	5.8	4.03	0.17	0.01	0.11	0	0		21.91	1.82	4	79.59	100.08	840.38	427.48	991.19	592.87	868.08	463.96	968.07	468.12
5.538	0	2.68	0.07	0.03	22.5	0.03	0.09	17.9	3.65	0.02	55	1.62	0	95.92	3.65	37.88	0.01	98.54	0.54	0	0.02	0.09	0.03	0.1	3.99	0	1.57	1.46	4.35	3.37	0.17	0.03	0.12	0	0		24.92	6.21	5.29	79.69	98.62	843.1	429.24	990.71	590.75	870.97	466.09	969.49	470.34
5.572	0	2.03	0.05	0.03	33.65	0.03	0.07	30.32	0.7	0.02	41.35	5.08	0	93.85	4.78	53.79	0.01	99.2	0.7	0	0.02	0.04	0	0.05	3.07	0	0.86	2.38	3.09	2.26	0.18	0.03	0.17	0	0		26.32	8.38	6.25	79.16	100	841.72	430.11	987.28	588.33	868.72	467.34	968.63	471.68
5.605	0	2.1	0.05	0.03	35.51	0.03	0.07	33.14	1.02	0.03	39.49	10.29	0	96.84	5.68	56.31	0.01	98.92	1.02	0	0.03	0.02	0	0.05	4.37	0	0.88	10.08	2.12	2.25	0.23	0.17	0.2	0	0		24.91	4.89	2.95	78.38	98.52	844.3	431.23	988.83	588.19	868.83	471.12	967.31	468.3
5.638	0	2.5	0.04	0.03	44.3	0.03	0.07	44.07	1.14	0.02	30.7	60.35	0	96.51	8.97	64.35	0.01	98.87	1.14	0	0.02	0.01	0	0.04	6.45	0	0.82	34.21	1.88	2.09	0.28	0.05	0.28	0	0		25.03	5.4	5	78.11	98.13	844.69	433.12	986.9	587.76	869.82	469.74	967.91	472.35
5.672	0	3.86	0.04	0.03	47.97	0.03	0.08	48.38	1.41	0.01	26.62	96.8	-4.5	96.73	11.09	66.95	0.01	98.81	1.41	0	0.01	0	0	0.02	8.51	0	0.89	68.82	1.68	1.6	0.49	0.04	0.41	0	0		24.42	5.06	3.31	78.75	101.82	845.81	435.69	986.21	588.1	866.95	472.44	968.76	473.6
5.705	0	4.13	0.03	0.03	55.06	0.03	0.1	57.31	2.5	0.02	17.69	99.2	-9.26	90.32	16.64	70.45	0.01	98.5	2.5	0	0.02	0.01	0	0.03	12.14	0	0.94	82.82	1.49	1.48	0.52	0	0.47	0	0		22.04	10.84	4.03	79.94	99.34	845.94	436.94	982.93	584.41	867.26	472.87	966.59	473.74
5.739	0	3.99	0.03	0.03	58.94	0.03	0.13	62	3.65	0.03	13	99.51	-10.93	91.32	20.65	72.01	0.02	98.04	3.65	0	0.04	0.01	0	0.03	13.78	0.01	1.14	87.56	1.22	1.04	0.95	0.01	0.64	0	0		21.46	10.23	4.68	79.39	96.98	845.61	437.45	978.79	580.34	866.63	472.05	963.6	473.65
5.772	0	3.51	0.03	0.03	63.7	0.03	0.16	67.88	4.7	0.03	7.12	99.52	-11.87	97.3	25.15	74.25	0.03	97.67	4.7	0	0.05	0.01	0.02	0.03	18.73	0	1.64	85.42	0.81	0.89	0.89	0.01	0.87	0	0		24.17	4.08	6.11	79.15	92.87	844.93	437.45	981.24	585.26	870.36	471.92	963.17	475.46
5.805	0	3.35	0.03	0.03	62.71	0.04	0.22	66.79	6.76	0.04	8.21	99.16	-11.81	96.9	28.67	70.38	0.03	96.85	6.76	0	0.07	0.02	0.76	0.04	22.14	0	2.28	82.37	0.53	0.87	0.94	0.04	0.89	0	0		16.24	4.79	4.9	79.91	92.26	848.66	440.06	984.31	587.06	873.22	471.56	965.35	476.42
5.839	0	2.42	0.03	0.03	68.62	0.04	0.28	73.75	5.82	0.04	1.25	97.62	-10.26	94.44	33.53	73.07	0.03	97.36	5.82	0	0.05	0.02	0.87	0.04	24.66	0	2	66.46	0.24	0.84	0.62	0	0.91	0	0		24.34	7.84	4.18	79.61	92.92	848.65	442.73	980.63	585.91	870.55	477.26	963.46	478.53
5.872	0	1.58	0.02	0.02	77.37	0.04	0.27	83.16	6.58	0.04	0	96.23	-6.05	95.58	39.09	79.96	0.04	98.41	6.58	0	0.03	0.02	0.28	0.03	15.34	0	1.37	53.67	0.23	0.86	0.58	0	0.96	0	0		27.26	6.64	6.13	79.93	94.42	848.42	442.95	979.67	584.54	870.67	477.56	965.04	480.61
5.905	0	1.34	0.02	0.02	78.94	0.04	0.22	84.69	5.32	0.04	0	94.82	-3.67	96.05	37.93	83.26	0.04	99.04	5.32	0	0.02	0.01	0	0.02	11.01	0	1.15	46.24	0.13	0.82	0.45	0	0.94	0	0		25.33	6.04	7.23	79.78	89	848.74	443.67	978.44	583.73	873.48	476.77	962.38	480.78
5.939	0	1.08	0.02	0.02	79.94	0.04	0.19	85.88	4.6	0.04	0	90.42	-0.52	97.23	37.26	85.92	0.04	99.15	4.6	0	0.02	0.02	0	0.01	8.66	0	1.1	35.35	0.06	1	0.51	0.01	1.19	0	0		21.69	4.22	5.06	79.2	85.23	850.74	444.3	975.85	579.72	873.37	476.11	958.58	477.88
5.972	0	0.91	0.02	0.01	79.71	0.04	0.2	85.84	4.6	0.05	0	81.96	0	97.64	38.65	84.78	0.05	98.7	4.6	0	0.01	0.03	0	0.01	5.67	0	0.93	27.39	0.06	1.13	0.49	0.02	1.26	0	0		15.99	3.38	5.47	79.4	87.69	852.99	446.82	976.06	579.09	873.77	475.51	961.32	480.48
6.005	0	0.77	0.02	0.01	82.47	0.04	0.22	88.62	4.08	0.05	0	79.15	0	97.32	42.27	86.86	0.05	98.71	4.08	0	0.01	0.04	0	0.01	5.24	0	0.81	23.08	0.06	1.41	0.63	0.03	1.53	0	0		14.51	4.04	3.76	79.63	86.6	855.05	448.95	976.42	579.61	874.31	477.83	960.87	480.66
6.039	0	0.71	0.02	0.01	81.72	0.04	0.2	88.27	4.28	0.06	0	70.68	0	97.98	40.56	87.23	0.06	98.8	4.28	0	0.01	0.07	0	0.01	3.92	0	0.73	17.05	0.05	1.85	0.86	0.01	1.81	0	0		19.2	2.58	0.77	79.84	89.47	855.05	450.77	975.98	581.37	870.62	482.93	960.06	480.71
6.072	0	0.7	0.02	0.01	80.77	0.03	0.18	87.28	2.98	0.06	0	63.76	0	98.46	39.47	86.21	0.06	98.83	2.98	0	0	0.03	0	0.01	2.69	0	0.53	14.16	0.05	1.72	0.84	0.03	1.52	0	0		13.44	1.22	1.97	79.93	86.47	856.86	451.17	976.47	579.7	874.07	479.14	960.48	482.53
6.106	0	0.99	0.02	0.01	72.46	0.03	0.14	79.14	1.43	0.08	0	65.51	0	98.38	31.56	79.96	0.08	98.79	1.43	0	0	0.01	0	0.01	2.45	0	0.65	21.35	0.06	1.69	1.04	0	1.41	0	0		11.2	1.46	1	80.11	86.59	856.91	452.29	975.89	579.67	873.08	480.59	959.65	482.39
6.139	0	1.21	0.03	0.02	58.34	0.03	0.11	63	1.29	0.1	12	34.03	0	98.54	23.01	69.93	0.1	98.32	1.29	0	0.01	0.01	0	0.01	2.33	0	0.65	15.16	0.05	1.51	0.98	0	1.19	0	0		9.24	0.92	2.43	80.13	87.76	856.39	452.71	974.37	578.83	872.45	479.74	960.16	482.89
6.172	0	1.35	0.03	0.02	51.44	0.03	0.1	54.57	1.01	0.1	20.43	23.12	0	96.92	19.07	65.59	0.1	98.12	0.9	0	0	0	0	0.01	2.57	0	0.53	12.79	0.05	1.62	0.87	0.01	1.01	0	0		0.61	4.75	1.74	80.12	87.44	854.33	451.68	974.65	579.3	871.3	478.37	958.71	480.53
6.206	0	1.36	0.03	0.02	51.67	0.03	0.09	55.61	0.82	0.12	19.39	26.16	0	68.49	17.05	67.72	0.12	98	0.82	0	0.01	0.01	0	0.02	2.84	0	0.3	12.7	0.06	2.63	0.77	0	0.61	0	0		19.81	18.12	4.22	78.96	84.96	850.34	448.35	976.79	584.33	873.54	482.27	958.48	480.72
6.239	0	2.45	0.05	0.02	39.8	0.03	0.1	41.34	1.11	0.11	33.66	47.28	0	56.85	14.51	55.83	0.11	97.98	1.11	0	0.01	0.01	0	0.02	3.89	0	0.31	36.15	0.07	3.28	0.68	0	0.57	0	0		24.24	20.62	4.89	78.74	88	850.03	449.6	975.85	585.2	872.05	483.78	960.05	484.01
6.272	0	4.26	0.05	0.02	33.27	0.03	0.1	34.19	2.05	0.1	40.81	85.33	-2.2	65.35	10.86	51.04	0.1	97.98	2.05	0	0.01	0.04	0	0.03	5.01	0	0.17	64.21	0.09	4.41	0.53	0	0.54	0	0		25.29	18.83	4.57	78.78	91.76	849.21	448.13	978.38	586.94	870.86	484.24	962.61	483.02
6.306	0	7.52	0.07	0.02	23.92	0.03	0.12	23.24	6.12	0.11	52.15	95.58	-8.18	79.4	9.51	39.68	0.11	96.96	3.04	0	0.03	0.05	0	0.04	6.12	0	0.13	91.91	0.12	5.17	0.49	0	0.44	0	0		24.47	15.25	6.4	78.87	90.06	849.48	448.83	976.7	584.5	872.15	483.79	962.2	484.02
6.339	0	7	0.06	0.03	27.56	0.04	0.1	30.19	6.86	0.1	44.81	97.22	-5.74	90.7	8.03	46.24	0.1	97.51	6.86	0	0.06	0.18	0	0.04	5.34	0	0.06	91.33	0.2	8.1	0.47	0	0.47	0	0		22.95	10.61	2.34	78.18	95.34	850.54	448.36	974.69	579.4	866.21	486.04	961.26	478.66
6.373	0	6.68	0.07	0.03	23.46	0.04	0.12	29.76	9.69	0.1	45.24	93.99	-3.79	93.17	8.71	41.18	0.1	95.66	9.69	0.01	0.14	0.66	0	0.05	6.21	0	0.04	86.38	0.35	13.83	0.59	0	0.4	0	0		26.66	8.93	2.07	77.89	97.07	850.83	448.31	976.25	582.97	865.93	484.55	962.94	481.09
6.406	0	7.25	0.07	0.03	22.89	0.04	0.14	38.01	9.88	0.1	36.99	94.37	-5.74	97.6	10.97	38.16	0.1	95.32	9.88	0.01	0.18	0.54	0	0.07	8.94	0	0.04	90.26	0.76	23.81	0.76	0	0.41	0	0		21.22	3.48	2.1	77.28	96.59	850.56	448.28	976.4	583.75	866.01	481.38	962.59	481.23
6.439	0	6.5	0.09	0.03	18.15	0.05	0.19	36.13	12.01	0.1	38.87	85.15	-4.73	96.32	13.4	31.21	0.1	91.7	11.54	0.02	0.22	0.85	0.36	0.08	12.01	0	0.06	83.86	1.07	30.03	0.8	0	0.47	0	0		20.24	5.68	6.01	77.06	98.63	846.61	445.11	980.11	587.76	867.97	478.12	966.48	482.76
6.473	0	8.75	0.13	0.03	9.72	0.04	0.26	26.66	13.31	0.09	48.34	78.85	-8.66	94.75	13.31	14.45	0.09	87.21	10.16	0.06	0.35	0.24	3.82	0.09	14.64	0	0.08	95.26	2.03	40.74	1.08	0	0.44	0.02	0		25.57	7.54	7.45	77.4	98.38	844.81	444.2	982.43	589.59	869.45	483.19	967.82	482.23
6.506	0	8.03	0.15	0.04	6.29	0.03	0.23	18.17	10.24	0.09	63.66	75.17	-10.28	98.26	10.24	10.74	0.08	80.56	5.82	0.05	0.33	0.07	3.46	0.09	14.7	0	0.08	96.38	2.93	42.34	1.77	0	0.37	0.27	0		20.17	1.83	4.59	77.84	94.65	845.89	446.19	985.12	595.99	870.77	482.84	965.42	482.05
6.539	0	6.74	0.17	0.04	3.78	0.03	0.23	8.39	8.07	0.09	83.23	74.04	-12.2	98.66	8.07	7.36	0.07	72.08	2.68	0.02	0.17	0.01	2.46	0.09	17.14	0	0.22	98.3	1.98	35.11	2.15	0.01	0.32	0.57	0		23.56	-0.51	3.75	76.78	99.4	847.45	448.04	989.88	603.13	871.02	484.42	970.4	486.3
6.573	0	5.74	0.18	0.04	2.52	0.03	0.19	5.82	4.69	0.04	88.35	71.44	-11.83	97.87	4.69	5.98	0.04	65.44	0.89	0.01	0.04	0	2.21	0.1	14.86	0	0.33	98.76	2.12	37.09	1.71	0.01	0.25	0.83	0		20.55	2.87	5.81	76.9	98.73	843.12	445.6	995.41	610.78	873.57	483.58	972.27	486.16
6.606	0	2.13	0.2	0.04	0.67	0.03	0.18	1.3	3.02	0.03	95.73	61.33	-10.54	96.87	3.02	2.03	0.03	36.35	0.35	0	0.01	0	5.67	0.09	12.5	0	0.94	96.05	2.31	34.7	1.3	0.01	0.23	1.02	0		24.3	4.84	5.25	75.29	106.82	836.69	439.25	1003.13	621.23	870.05	481.74	976.85	484.13
6.639	0	1.57	0.21	0.04	0.5	0.02	0.16	1.44	2.2	0.03	96.87	46.32	-8.22	97.02	2.2	1.11	0.03	29.12	0.24	0	0	0	8.58	0.11	9.68	0	1.29	89.3	4.27	46.2	0.95	0	0.22	1.29	0		22.25	4.59	6.51	71.95	105.34	837.98	438.49	1006.41	621.51	874.05	481.34	979.37	483.46
6.673	0	0.57	0.21	0.04	0.33	0.02	0.16	1.62	1.76	0.02	96.76	2.2	0	98.21	1.76	1.05	0.02	16.49	0.23	0	0.01	0	14.69	0.16	8	0	1.9	44.37	9.5	62.16	1.25	0.07	0.23	1.23	0		25.35	1.99	4.85	71.16	109.96	832.6	432.37	1015.03	633.69	872.08	478.73	982.02	480.98
6.706	0	0.24	0.21	0.04	0.21	0.03	0.15	0.87	1.06	0.07	98.25	0.33	0	98.13	1.06	0.58	0.02	6.43	0.41	0	0.07	0.02	15.52	0.23	6.74	0	1.71	11.17	9.36	58.36	1.57	15.07	0.24	0.93	0		20.04	2.2	4.61	69.95	115.47	835.8	440.16	1016.81	637.3	871.76	485.42	987.22	487.14
6.74	0	0.18	0.2	0.04	0.18	0.03	0.14	0.61	0.73	0.33	98.78	0.33	0	97.98	0.73	0.47	0.02	1.52	0.56	0	0.52	0.08	6.66	0.33	3.82	0	1.2	1.47	12.44	54.99	1.86	12.35	0.3	0.44	0		19.24	2.59	5.92	68.35	116.25	837.61	446.36	1016.97	642.09	873.67	487.97	989.68	495.39
6.773	0	0.16	0.19	0.04	0.16	0.03	0.14	0.51	0.62	0.34	98.98	0.33	0	98.29	0.59	0.48	0.02	0.49	0.62	0.01	0.62	0.13	5.03	0.34	3.23	0	0.69	1.19	9.21	51.95	2.11	54.48	0.23	0.2	0		17.63	1.73	6.1	63.92	113.09	841.38	459.74	1022.53	658.16	880.07	499.21	992.65	509.96
6.806	0	0.15	0.19	0.03	0.15	0.03	0.13	0.34	0.6	0.4	99.32	0.33	0	98.3	0.39	0.27	0.03	0.18	0.6	0.01	0.8	0.12	3.78	0.4	2.09	0	0.3	0.91	6.36	42.82	2.28	83.01	0.19	0.11	0		8.95	1.71	4.06	61.26	117.59	843.09	468.65	1024.01	664.03	877.63	507.49	994.94	515.63
6.84	0	0.14	0.19	0.03	0.14	0.02	0.14	0.16	0.37	0.6	99.62	0.33	0	98.53	0.37	0.12	0.03	0.08	0.31	0.04	0.67	0.14	3.69	0.6	3.07	0	0.35	1.53	2.84	24.85	2.93	76.05	0.13	0.1	0		-0.52	-0.98	5.11	58.78	119.11	842.05	482.89	1027.4	680	879.18	518.54	997.61	531.2
6.873	0	0.14	0.19	0.03	0.13	0.02	0.15	0.11	0.26	0.82	99.62	0.33	0	98.67	0.26	0.07	0.05	0.05	0.23	0.09	1.52	0.28	1.01	0.82	6.17	0	0.34	4.51	1.38	15.31	3.18	86.33	0.11	0.07	0		-3.17	-0.47	4	55.33	119.72	842.83	499.53	1029.84	697.22	879.49	535.2	998.53	547.91
6.906	0	0.15	0.19	0.03	0.13	0.02	0.15	0.07	0.17	1.05	99.61	0.33	0	98.07	0.16	0.06	0.06	0.02	0.17	0.2	1.43	0.11	0.39	1.05	7.08	0	0.3	7.25	0.55	6.6	2.93	88.55	0.09	0.06	0		-8.28	2.37	5.98	52.08	122.57	844.59	521.3	1033.75	719.78	883.13	554.29	1004.51	571.39
6.94	0	0.15	0.19	0.03	0.12	0.02	0.15	0.06	0.21	1.65	99.61	0.33	0	98.55	0.1	0.03	0.1	0.01	0.21	0.25	1.73	0.05	0.05	1.65	6.74	0	0.24	8.65	0.13	1.84	2.55	69.84	0.05	0.03	0		-11.65	0.91	6.25	49.66	127.8	845.2	539.66	1034.58	737.85	881.53	572.56	1008.42	587.82
6.973	0	0.13	0.19	0.03	0.12	0.02	0.14	0.06	0.35	1.4	99.61	0.33	0	98.12	0.11	0.02	0.23	0	0.35	0.6	4.25	0.04	0	1.4	3.35	0	0.14	1.6	0.12	1.27	1.72	60.86	0.05	0.01	0		-12.35	2.21	6.41	47.21	130.17	845.25	556.84	1038.01	758.42	882.41	590.02	1011.6	605.93
7.006	0	0.12	0.2	0.05	0.11	0.03	0.12	0.06	0.75	1.36	99.61	0.33	0	97.66	0.12	0.01	0.54	0	0.75	1.55	11.43	0.04	0	1.36	2.85	0	0.12	0.58	0.1	0.66	1.2	80.6	0.04	0.04	0		-11.92	3.35	6.69	45.46	133.48	845.85	573.93	1037.17	774.11	881.06	607.16	1013.64	622.68
7.04	0	0.09	0.2	0.17	0.07	0.03	0.08	0.06	1.56	1.56	99.59	1.33	-4.08	97.25	0.14	0.01	2.03	0	1.7	5.56	38.13	0.16	0	1.56	1.45	0	0.11	0.12	0.13	0.44	0.41	79.77	0.04	0.05	0		-17.37	4.18	6.76	44.35	131.13	846.66	586.45	1036.04	783.23	882.08	617.78	1012.25	633.6
7.073	0	0.11	0.22	0.9	0.04	0.03	0.05	0.06	1.14	1.14	98.2	15.82	-19.76	98.38	0.19	0.01	4.63	0	3.4	24.51	71.39	0.61	0	1.14	0.89	0	0.07	0.03	0.19	0.41	0.34	28.51	0.04	0.15	1		-17.74	1.48	6.19	42.76	129.57	847.05	597.35	1035.3	793.37	881.81	629.67	1010.79	642.02
7.107	0	1.09	0.4	3.06	0.06	0.04	0.12	0.06	1.27	1.27	93.88	48.98	-40.17	98.5	0.26	0.01	28.32	0	8.51	69.76	91.55	5.74	0	1.27	0.3	0.02	0.02	0.01	0.26	0.31	0.34	12.23	0.04	0.26	0		-18.45	1.08	5.27	41.76	136.86	849.59	606.31	1037.91	801.03	880.05	638.86	1016.31	651.68
7.14	0	7.22	0.89	2.79	0.14	0.04	0.46	0.06	0.86	0.86	85.56	47.39	-57.7	98.33	0.36	0.01	59.38	0	8.37	92.5	91.17	4.39	0	0.86	0.1	0.03	0.01	0.01	0.2	0.24	0.24	8.85	0.04	0.57	0		-20.21	1.61	4.33	41.8	140.36	848.32	608.77	1044.4	810.88	880.01	642.76	1019.81	655.22
7.173	0	14.12	1.27	2.08	0.21	0.03	0.89	0.06	0.53	0.53	71.76	37.75	-64.22	98.31	0.27	0	73.09	0	6.4	97.64	86.57	2.95	0	0.53	0.03	0.02	0	0	0.23	0.25	0.15	11.71	0.04	0.66	0		-14.58	1.68	6.8	40.47	141.85	845.88	613.42	1044.06	819.62	880.81	647.01	1021.67	663.67
7.207	0	32.85	2.2	0.83	0.49	0.03	2.85	0.06	0.19	0.21	42.15	51.53	-68.87	98.19	0.21	0	93.9	0	4.73	99.21	69.31	1.8	0	0.19	0.01	0.01	0	0	0.15	0.13	0.06	36.85	0.03	1.03	0		-23.42	2.02	7.25	40.51	150.81	843.12	619.56	1043.57	823.91	875.66	651.7	1025.43	669.32
7.24	0	49.22	2.34	0.12	0.96	0.03	5.49	0.06	0.12	0.14	25.78	54.27	-52.4	97.54	0.11	0	95.27	0	3.76	99.33	30.83	0.82	0	0.12	0.01	0.01	0	0	0.19	0.14	0.05	23.17	0.03	1.33	0		-22.72	3.59	8.12	39.22	146.54	841.15	626.23	1044.2	833.83	877.98	658.9	1023.44	676.68
7.273	0	60.45	2.4	0.04	1.48	0.03	8.54	0.06	0.07	0.13	14.55	60.27	-45.03	98.1	0.05	0	98.33	0	2.17	99.11	9.4	0.35	0	0.07	0	0.01	0	0	0.19	0.13	0.04	11.56	0.03	0.84	0		-25.04	2.28	8.88	38.25	145.88	841.77	632.83	1044.06	838.76	879.46	663.59	1023.97	683.56
7.307
7.34
7.374
7.407
7.44
7.474
7.507
7.54
7.574
7.607
7.64
7.674
7.707
7.741
7.774
7.807
7.841
7.874
7.907
7.941
7.974
8.007
8.041
8.074
8.108
8.141
8.174
8.208
8.241
8.274
8.308
8.341
8.375
8.408
8.441
8.475
8.508
8.541
8.575
8.608
8.641
8.675
8.708
8.742
8.775
8.808
8.842
8.875
8.908
8.942
8.975
9.008
9.042	0	0.16	0.19	0.04	0.13	0.02	0.2	0.63	0.04	0.08	98.74	0.33	0	98.3	0.04	0.33	0.01	0.57	0.03	0	0.08	0	0.22	3.92	14.53	0	0.24	5.67	0.09	57.62	0.34	0.07	0.01	0.01	0		7.13	1.71	3.12	60.75	142.7	806.62	430.93	1042.24	686.91	855.41	483.05	998.04	487.49
9.075	0	0.3	0.19	0.17	0.14	0.02	1.41	0.18	0.08	0.12	97.18	6.45	-12.96	97.49	0.07	1.03	0.01	1.46	0.08	0	0.12	0.01	0.38	25.34	59.03	0	0.3	23.3	0.03	25.62	0.44	0.07	0.01	0.01	0		12.32	3.7	4.49	62.62	138.21	809.8	428.06	1042.48	682.58	860.85	479.89	998.88	486.84
9.109	0	0.45	0.18	0.34	0.16	0.02	9.88	0.19	0.23	0.43	80.23	26.97	-30.87	98.4	0.15	1.84	0.03	4.02	0.23	0	0.43	0.03	0.56	56.89	79.1	0	0.12	33.61	0.03	23.44	0.47	0.01	0.01	0.01	0		16.6	1.41	1.2	63.73	134.69	814.8	419.27	1046.29	674.08	863.36	476.09	998.05	474.86
9.142	0	0.31	0.18	0.13	0.2	0.02	1	0.34	0.26	0.19	98.01	3.85	-7.88	96.1	0.26	3.1	0.04	8.01	0.23	0	0.19	0.03	0.21	22.25	50.17	0.01	0.02	14.59	0.31	32.46	0.22	0	0.01	0.01	0		15.67	5.98	2.05	68.1	129.04	816.01	419.49	1042.62	669.19	865.9	473.48	994.93	474.66
9.175	0	0.32	0.18	0.11	0.21	0.02	0.89	0.29	0.58	0.22	98.23	2.58	-7.31	96.13	0.55	3.6	0.06	8.94	0.58	0	0.22	0.09	0.3	21.84	44.56	0.03	0.03	18.64	0.67	26.67	0.4	0.01	0.01	0.02	0		18.63	5.94	4.39	69	131.17	813.61	409.92	1037.09	655.16	863.27	464.37	994.42	466.76
9.209	0	0.3	0.17	0.09	0.26	0.03	0.69	0.23	0.93	0.25	98.62	1.67	-2.79	95.63	0.64	4.79	0.06	13.06	0.93	0	0.25	0.2	0.4	19.6	37.83	0.11	0.03	9.52	0.81	16.19	0.84	0.01	0.01	0.02	0		18.27	6.57	2.85	69.74	125.89	814.63	410.57	1033.46	651.57	862.97	464.22	988.86	464.81
9.242	0	0.36	0.17	0.08	0.32	0.03	0.69	0.26	1.3	0.15	98.63	1.67	-3.17	97.42	0.96	5.48	0.06	17.11	1.3	0.01	0.15	0.08	0.79	19.63	37.16	0.1	0.06	12.53	0.72	13.9	1.26	0.01	0.02	0.04	0		18.56	3.84	4.37	68.41	130.65	814.97	408.63	1030.49	643.94	860.82	462.17	991.46	463.18
9.275	0	0.51	0.17	0.07	0.39	0.03	0.55	0.3	2.25	0.24	98.9	1.14	-3.92	97.49	1.26	5.51	0.06	22.22	2.25	0.01	0.24	0.1	0.78	16.79	32.07	0.09	0.07	26.54	0.9	11.8	1.12	0.03	0.02	0.04	0		18.36	3.7	3.57	69.11	128.26	817.36	409.76	1027.63	639.92	860.92	461.58	989.18	462.75
9.309	0	1.28	0.16	0.07	0.83	0.03	0.48	0.59	2.14	0.2	97.45	6.72	-9.47	97.21	2.14	7.85	0.06	38.31	1.93	0.01	0.2	0.05	1.1	14.25	32.47	0.04	0.08	52.75	0.83	8.73	1.2	0	0.02	0.05	0		24.77	4.25	2.16	69.48	128.36	820.38	409.29	1025.01	633.76	859.72	465.15	987.99	460.46
9.342	0	2.39	0.17	0.06	0.86	0.03	0.46	0.55	2.85	0.12	95.22	47.55	-16.15	97.34	2.85	4.59	0.05	41.46	1.97	0.02	0.12	0.01	1.77	12.94	28.33	0.02	0.14	87.52	0.48	6.18	1.3	0.01	0.03	0.09	0		24.97	4	2.39	71.13	124.34	820.24	407.46	1022.75	630.25	860.7	462.05	984.99	458.46
9.376	0	2.13	0.18	0.04	0.7	0.02	0.28	0.41	2.54	0.04	95.73	54.19	-13	96.37	2.54	2.27	0.04	38.36	0.6	0.01	0.02	0	2.7	8.68	13.43	0.01	0.39	92.88	0.38	5.28	1.48	0.02	0.03	0.1	0		25.44	5.6	0.77	74.12	117.72	823.49	411.38	1019.24	629.21	862.34	462.3	980.06	461.1
9.409	0	1.77	0.19	0.03	0.58	0.02	0.24	0.31	2.16	0.03	96.46	49.18	-11.25	97.93	2.16	1.46	0.03	33.91	0.59	0.01	0.01	0	7.65	6.43	11.73	0	2.38	90.77	0.38	4.26	1.01	0	0.04	0.19	0		22.97	2.72	1.07	75.31	123.54	823.7	413.73	1013.62	622.11	856.96	464.37	980.46	460.93
9.442	0	1.34	0.19	0.03	0.43	0.02	0.19	0.21	1.16	0.02	97.32	45.36	-9.1	96.8	1.16	0.84	0.02	27	0.55	0.01	0	0	14.19	4.6	7.03	0	5.74	89.86	0.27	3.53	0.77	0.01	0.04	0.17	0		20.95	4.95	2.63	75.76	117.93	824.8	415.59	1011.06	619.36	860.48	463.73	978.4	462.39
9.476	0	1.12	0.2	0.03	0.42	0.02	0.18	0.16	1.16	0.02	97.76	47.44	-8.71	95.88	1.16	0.42	0.02	21.46	0.44	0.01	0	0	26.05	2.94	6.58	0	21.07	90.9	0.25	2.81	0.99	0.01	0.05	0.37	0		26.04	6.26	2.2	76.08	115.76	824.75	417.79	1008.46	619.29	859.9	468.85	975.55	463.9
9.509	0	0.83	0.2	0.03	0.32	0.02	0.16	0.11	0.87	0.02	98.35	55.15	-8.89	94.79	0.87	0.24	0.02	11.65	0.36	0	0	0	25.42	2.06	4.7	0	31.82	95.04	0.22	2.83	1.16	0.02	0.05	0.29	0		20.58	7.5	2.79	76.85	114.9	822.54	415.51	1006.2	616.43	858.59	462.85	973.48	461.6
9.542	0	0.72	0.2	0.03	0.34	0.02	0.16	0.09	1.08	0.02	98.56	61.28	-9.76	93.59	1.08	0.14	0.02	6.57	0.27	0	0	0	34.25	1.87	5.46	0	50.87	97.97	0.21	2.75	1.23	0.02	0.05	0.41	0		23.11	8.59	3.21	76.85	115.47	823.12	417.51	1003.97	615.77	857.9	464.39	973.37	464.33
9.576	0	0.74	0.2	0.03	0.37	0.02	0.15	0.09	0.88	0.01	98.52	58.07	-8.93	96.19	0.88	0.17	0.01	7.82	0.21	0	0.01	0	27.81	0.86	4.95	0	53.75	96.5	0.41	3.05	1.97	0	0.06	0.42	0		22.81	5.86	2.16	77.43	117.56	824.24	416.77	1005.18	614.37	857.06	465.38	974.57	462.04
9.609	0	0.57	0.2	0.03	0.29	0.02	0.14	0.09	0.9	0.01	98.86	30.19	-5.04	94.56	0.9	0.31	0.01	7.21	0.19	0	0.01	0	13.23	0.65	2.75	0	36.33	82	0.59	3.9	1.93	0.01	0.06	0.39	0		26	7.73	1.1	77.63	113.12	824.46	417.74	1003.68	614.95	857.73	467.43	970.73	462.32
9.642	0	0.57	0.2	0.03	0.29	0.02	0.14	0.1	1.3	0.01	98.86	23.61	-4.05	97.41	1.3	0.61	0.01	8.86	0.18	0	0.01	0	10.29	0.26	3.19	0	29.88	77.42	0.99	3.78	2.53	0	0.07	0.56	0		22.26	3.87	0.58	77.4	113.01	828.72	419.96	1002.2	610.6	858.61	465.62	971.59	462.93
9.676	0	0.62	0.2	0.03	0.29	0.02	0.15	0.12	1.42	0.01	98.75	17.1	-3.77	94.1	1.42	0.76	0.01	12.93	0.18	0	0.01	0	6.57	0.21	7.26	0	16.43	72.26	0.71	2.72	4.23	0	0.09	0.47	0		32.71	8.15	-2.09	77.18	117.72	831.68	421.58	999.84	607.54	854.36	472.82	971.69	463.24
9.709	0	1.16	0.19	0.04	0.44	0.02	0.18	0.2	1.74	0.01	97.68	29.37	-7.67	90.58	1.74	1.15	0.01	24.95	0.19	0	0.01	0	2.28	0.22	15.52	0	9.52	80.67	0.81	2.51	4.82	0	0.1	0.31	0		33.67	10.68	0.52	77.88	117.55	832.62	421.06	997.06	601.27	855.91	471.71	973.17	463.38
9.743	0	2.34	0.18	0.05	0.7	0.02	0.2	0.35	1.13	0.01	95.32	46.91	-11.64	83.4	1.13	2.03	0	38.81	0.18	0	0.01	0.01	0.4	0.15	24.45	0	2.89	89.76	0.77	2.13	4.13	0	0.09	0.08	0		29.01	13.93	0.91	78.51	110	832.32	421.06	995.13	597.55	859.15	471.67	968.55	460.17
9.776	0	4.1	0.18	0.06	2.08	0.02	0.21	1.12	1.06	0.01	91.81	9.63	-5.98	97.47	1.06	3.53	0	65.88	0.21	0	0.01	0.02	0.01	0.12	27.66	0	0.93	61.93	0.73	1.91	4.21	0.01	0.08	0.01	0		25.82	3.74	3.06	80.23	106.78	836.23	422.98	992.35	594.92	862.62	462.34	969.36	465.6
9.809	0	4.45	0.15	0.06	5.37	0.02	0.19	3.14	0.88	0.01	89.26	1.02	0	95.53	0.88	9.35	0	86.03	0.39	0	0.01	0.02	0	0.11	26.65	0	0.44	25.43	0.64	1.45	3.62	0.02	0.09	0	0		23.88	6.69	4.15	80.98	99.88	838.57	422.38	991.42	589.84	867.56	461.24	967.42	463.3
9.843	0	3.33	0.15	0.07	5.4	0.03	0.2	3.18	1.93	0.01	89.21	1.39	0	98.11	1.93	10.23	0	84.49	0.76	0	0.01	0.01	0	0.06	30.06	0	0.33	9.12	0.84	1.38	3.5	0.01	0.1	0	0		23.98	2.26	1.59	79.26	104.33	840.62	423.87	989.53	586.58	863.36	463.4	967.69	462.23
9.876	0	3.53	0.12	0.06	9.29	0.03	0.18	6.07	2.85	0.01	81.41	2.17	0	95.14	2.85	17.82	0	91.85	1.1	0	0.01	0.01	0	0.04	28.09	0	0.33	5.13	1.26	1.72	3.82	0	0.13	0	0		26.85	7.12	1.38	77.64	104.62	840.71	419.83	986.27	577.88	861.6	461.64	966.11	456.79
9.909	0	3.07	0.09	0.06	13.52	0.03	0.17	9.96	5.53	0.01	72.95	6.49	0	94.8	5.53	29.98	0	89.81	1.33	0	0.01	0	0	0.03	30.16	0	0.23	14.97	1.92	1.83	4.6	0.02	0.18	0	0		34.55	7.49	4.68	76.82	107.32	841.68	420.03	986.31	576.89	863.48	462.33	970.8	461.54
9.943	0	1.88	0.07	0.05	14.48	0.03	0.19	11.78	11.75	0.01	71.03	10.18	0	97.45	11.75	38.92	0.01	78.51	0.96	0	0.01	0	0	0.02	27.32	0.01	0.26	25.36	3.27	2.48	11.51	0.02	0.22	0	0		37.55	3.79	-0.02	78.4	110.31	845.63	419.95	987.24	575.98	860.48	463.73	970.66	458.43
9.976
10.009
10.043
10.076
10.11
10.143
10.176
10.21
10.243
10.276
10.31
10.343
10.377
10.41
10.443
10.477
10.51
10.543
10.577
10.61
10.643
10.677
10.71
10.744
10.777
10.81
10.844
10.877
10.91
10.944
10.977
11.01
11.044
11.077
11.111
11.144
11.177
11.211
11.244
11.277
11.311
11.344
11.378
11.411
11.444
11.478
11.511
11.544	0	0.27	0.21	0.3	0.17	0.02	0.62	0.06	0.03	0.87	98.75	63.64	-5.91	97.56	0.02	0	2.61	0	0.03	0.01	0.87	0.02	0.19	2.55	74.01	0	15.5	3.72	0	0.07	97.69	87.45	0	0.02	0	12	3.61	3.55	4.5	58.62	119.22	838.29	505.34	1026.08	706.49	876.05	543.17	994.74	554.47
11.578	0	0.3	0.21	0.25	0.15	0.02	0.6	0.06	0.07	0.86	98.79	44.38	-6.91	98.57	0.02	0	3.95	0	0.07	0.05	0.86	0.01	0.19	2.58	68.74	0	6.32	10.08	0	0.01	86.58	98.47	0	0.02	0	12	-2.77	0.83	2.42	54.48	118.4	836.59	521.23	1026.73	723.05	873.87	559.28	991.93	568.23
11.611	0	0.3	0.26	0.12	0.17	0.02	0.5	0.06	0.16	1.76	98.99	4.53	-5.13	98.11	0.02	0	11.53	0	0.16	0.19	2.28	0.01	0.06	1.76	43.88	0	2.37	6.81	0	0	36.15	93.32	0.01	0.02	0	12	-4.43	2.25	4.03	51.26	121.2	836.21	539.32	1027.28	742.29	874.14	576.56	994.94	586.27
11.644	0	0.51	0.46	0.06	0.3	0.02	0.81	0.06	0.28	0.8	98.39	3.67	-12.19	98.36	0.04	0	34.56	0	0.28	0.68	4.87	0.01	0.03	0.8	18.12	0	0.92	2.27	0	0	11.64	57.95	0.01	0.02	0	12	-8.18	1.52	4.03	48.81	123.75	836.18	557.28	1026.27	757.69	872.41	593.26	995.72	603.79
11.678	0	1.36	1.01	0.08	0.57	0.03	2.32	0.06	0.98	0.32	95.35	20.31	-32.88	98.32	0.07	0	66.37	0	0.98	3.48	16.2	0.03	0.01	0.32	9.95	0	0.43	0.56	0	0.01	2.56	53.14	0.02	0.03	0	12	-13.98	1.66	4.58	47.65	125.18	835.34	573.05	1025.24	771.72	871.37	607.14	996.02	618.63
11.711	0	2.11	1.66	0.37	0.55	0.03	3.02	0.06	3.22	0.14	93.96	47.73	-58.03	98.65	0.08	0	86.53	0	3.22	12.34	50.59	0.18	0	0.14	5.67	0	0.22	0.1	0.01	0.02	1.28	16	0.02	0.04	0	12	-14.14	0.56	5.39	45.79	128.41	835.35	591.06	1024.42	788.22	870.31	624.09	997.99	637.77
11.745	0	1.95	1.79	1.77	0.36	0.04	2.11	0.06	2.61	0.07	95.79	47.94	-70.56	97.43	0.07	0	89.7	0	8.23	19.68	80.63	3.99	0	0.06	2.61	0	0.11	0.02	0.03	0.03	0.82	18.02	0.03	0.06	1	18	-18.13	3.82	7.9	44.6	128.7	835.99	605.47	1022.7	799.29	872.42	635.17	999.92	652.7
11.778	0	2.75	1.87	0.79	0.47	0.04	2.72	0.06	1.26	0.07	94.51	48.59	-65.51	98.34	0.07	0	91.37	0	7.21	22.71	67.22	1.84	0	0.03	1.26	0	0.09	0.02	0.04	0.04	0.59	3.24	0.05	0.08	0	18	-20.77	1.58	7.87	43.19	132.57	832.91	614.62	1019.58	807.3	867.5	643.62	998.88	661.35
11.811	0	6.09	1.91	0.52	0.54	0.04	3.08	0.06	0.31	0.06	87.81	47.97	-62.36	98	0.06	0	92.01	0	7.33	42.1	60.21	1.09	0	0.02	0.26	0	0.04	0.02	0.09	0.05	0.31	1.82	0.06	0.12	0	18	-14.52	2.53	7.32	40.06	132.08	834.02	630.92	1020.25	824.95	867.98	662.13	999.06	678.37
11.845	0	16.41	2.09	0.23	0.77	0.03	4.44	0.06	0.19	0.06	67.18	54.94	-58.95	98.72	0.06	0	95.62	0.01	3.43	61.77	44.49	0.51	0	0.01	0.05	0	0.02	0.01	0.15	0.06	0.19	1.72	0.05	0.13	0	18	-16.35	-0.29	5.38	38.76	134.58	836.07	642.27	1020.6	833.72	865.76	674.79	999.79	686.92
11.878	0	28.7	2.22	0.24	0.82	0.03	4.85	0.06	0.13	0.07	46.3	60.27	-61.36	98.63	0.05	0	98.29	0.01	2.64	79.09	45.62	0.62	0	0.01	0.02	0.01	0.01	0	0.23	0.07	0.13	0.82	0.04	0.12	0	18	-13.3	-0.61	2.57	37.14	141.51	836.88	647.65	1021.1	837.75	859.97	683.74	1001.24	691.98
11.911	0	32.89	2.27	0.72	0.61	0.03	3.71	0.06	0.11	0.06	42.11	62.34	-70.86	98.44	0.03	0	99.32	0.01	2.86	91.47	65.24	2.66	0	0.01	0.02	0.01	0.01	0	0.29	0.06	0.11	0.54	0.04	0.09	0	18	-18.91	1.27	3.92	36.52	141.29	835.97	657.26	1023.78	848.96	862.78	689.44	1003.18	705.22
11.945
11.978
12.011
12.045
12.078
12.112
12.145
12.178
12.212
12.245
12.278
12.312
12.345
12.379
12.412
12.445
12.479
12.512
12.545
12.579
12.612
12.645
12.679
12.712
12.746
12.779
12.812
12.846
12.879
12.912
12.946
12.979
13.012
13.046
13.079
13.113
13.146
13.179
13.213
13.246
13.279
13.313
13.346
13.38
13.413
13.446
13.48
13.513
13.546	0	0.21	0.18	1.89	0.11	0.02	10.74	0.08	3.01	23.2	78.52	91.12	-39.3	94.37	3.01	1.79	0.14	2.37	0.34	0.01	23.2	0.06	0	56.66	98.11	0.07	0.2	3.18	0.02	2.28	99.11	16.9	0	0	0	12	7.81	7.9	4.28	58.61	130.28	805.82	460.37	1051.32	727.87	866.85	516.32	997.12	517.81
13.58	0	0.23	0.18	1.7	0.12	0.03	25.11	0.15	5.83	21.25	49.89	89.73	-46.42	98.55	5.83	2.01	0.06	1.64	0.66	0.02	21.25	0.14	0	72.65	99.06	0.75	0.23	11.33	0.08	14.03	89.28	7.56	0.02	0	0	12	10.92	0.92	4.69	61.49	133.51	805.66	442.79	1045.24	705.49	862.53	494.86	995.82	502.52
13.613	0	0.26	0.18	1.36	0.15	0.03	37.41	0.36	8.93	17.92	37.59	86.34	-50.34	98.43	8.93	3.41	0.09	1.81	0.9	0.06	17.92	0.32	0	80.43	98.35	2.88	0.11	21.4	0.18	30.96	49.16	6.37	0.02	0.02	0	12	15.88	1.3	3.66	63.58	136	806.41	426.46	1039.29	682.72	857.63	480.24	993.54	485.18
13.646	0	0.26	0.17	0.78	0.2	0.03	33.48	0.43	11.45	9.55	41.52	74.15	-42.73	98.68	11.45	4.44	0.16	2.27	1.1	0.09	9.55	0.41	0.01	73.87	95	7.03	0.07	15.95	0.51	30.91	26.33	0.46	0.04	0.01	0	12	18.58	0.44	2.73	66.16	134.03	806.37	414.42	1034.6	665.95	855.19	469.82	989.22	471.43
13.68	0	0.27	0.16	0.39	0.27	0.03	12.84	0.37	11.72	5.39	74.31	58.23	-29.46	96.59	11.72	6.92	0.15	3.62	1.37	0.04	1.77	0.23	0.04	52.09	85.74	5.39	0.08	15.86	0.77	23.51	13.16	0.51	0.03	0.03	0	12	18.13	5.28	3.38	71.08	128.55	808.11	406.68	1028.79	649.11	856.58	460.81	985.13	461.66
13.713	0	0.24	0.15	0.25	0.31	0.03	4.69	0.39	9.92	6.76	90.62	30.28	-18.52	95.16	9.92	9.17	0.16	5.73	1.1	0.04	0.38	0.12	0.08	37.72	73.03	6.76	0.07	6.41	1.63	22.43	17.41	0.05	0.03	0.04	0	12	20.04	7.11	1.99	72.44	125.34	807.17	401.98	1024.65	640.34	854.35	459.65	979.55	453.88
13.747	0	0.22	0.16	0.18	0.31	0.03	2.56	0.36	9.21	3.69	94.88	15.55	-12.71	98.12	9.21	8.96	0.13	6.12	0.64	0.04	0.03	0.01	0.13	29.92	63.06	3.69	0.09	3.32	2.67	20.98	15.82	0.08	0.03	0.05	0	12	23.57	2.24	1.42	71.76	125.92	810.32	397.43	1020.35	629.78	852.76	452.13	978.66	449.91
13.78	0	0.23	0.15	0.13	0.4	0.02	1.19	0.45	9.06	1.39	97.62	8.55	-6.95	95.31	9.06	11.56	0.09	10.05	0.56	0.02	0.03	0.01	0.14	19.95	52.28	1.39	0.1	4.06	3.43	19.53	10.26	0	0.04	0.05	0	12	26.17	6.94	0.43	73.72	126.98	809.9	395.25	1014	619.76	848.1	453.15	974.81	444.84
13.813	0	0.19	0.13	0.05	0.5	0.02	0.32	0.44	7.9	0.28	99	0.88	0	97.89	7.9	15.18	0.04	12.75	0.34	0.01	0.01	0	0.18	9.03	18.71	0.28	0.12	3.78	4.7	14.15	3.51	0.17	0.04	0.04	0	12	19.07	2.82	3.64	77.82	120.15	813.34	395.47	1013.17	614.32	855.62	445.37	975.77	445.62
13.847	0	0.2	0.14	0.03	0.49	0.02	0.2	0.4	5.76	0.12	99.01	0.33	0	96.96	7.04	13.23	0.03	13.64	0.23	0.01	0.01	0	0.16	4.95	5.76	0.12	0.15	6.37	6.81	13.95	2.04	0.02	0.05	0.05	0	12	20.08	4.68	1.8	79.28	116.56	815.07	397.06	1008.9	608.43	854.54	449.73	970.91	442.9
13.88	0	0.23	0.12	0.03	0.84	0.02	0.18	0.7	3.5	0.15	98.31	0.63	0	86.48	8.95	18.67	0.03	19.27	0.29	0	0.01	0	0.2	3.5	2.46	0.15	0.3	5.66	10.38	14.36	1.89	0	0.07	0.05	0	12	23.64	12.72	3.97	79.56	117.01	813.71	389.17	1004.67	598.75	853.62	439.12	970.63	438.73
13.913	0	0.52	0.1	0.04	3.14	0.02	0.15	2.49	2.85	0.12	93.72	1.81	0	92.89	9.15	27.63	0.03	42.17	0.34	0	0	0	0.09	2.85	2.1	0.12	0.43	6.36	16.04	13.01	1.93	0	0.09	0.05	0	12	28.16	9.15	0.92	78.84	130.04	814.5	390.68	1000.92	595.11	842.78	443.24	972.73	438.65
13.947	0	0.8	0.09	0.04	4.79	0.03	0.15	3.17	2.55	0.08	90.43	2.67	0	84.16	9.64	28.18	0.03	50.09	0.6	0	0.01	0.02	0	2.55	2.1	0.08	0.62	10.03	20.38	10	1.67	0	0.13	0	0	12	33.59	13.65	3.63	80.12	122.83	819.15	395.18	997.03	590.02	849.48	447.49	972.27	444.14
13.98	0	1.06	0.08	0.04	8.85	0.03	0.13	5.86	1.68	0.06	82.3	4.66	0	91.47	9.73	34.22	0.03	60.76	1.36	0	0.01	0.2	0	1.68	1.67	0.06	1	8.17	21.55	8.67	1.64	0	0.18	0	0	12	22.05	10.14	2.23	80.76	117.36	820.77	395.19	993.75	583.74	849.85	440.69	967.2	439.42
14.013	0	1.05	0.05	0.04	18.83	0.03	0.09	14.79	1.69	0.07	62.35	11.45	0	93.67	8.89	50.36	0.04	71.88	1.24	0	0.01	0.24	0	1.69	1.37	0.07	0.79	3.58	17.51	6.83	1.46	0.1	0.2	0	0	12	25.85	8.52	2.67	82.55	114.26	826.71	400.51	991.97	582.33	853.8	442.84	968.04	445.42
14.047
14.08
14.114
14.147
14.18
14.214
14.247
14.28
14.314
14.347
14.381
14.414
14.447
14.481
14.514
14.547
14.581
14.614
14.647
14.681
14.714
14.748
14.781
14.814
14.848
14.881
14.914
14.948
14.981
15.014
15.048
15.081
15.115
15.148
15.181
15.215
15.248
15.281
15.315
15.348
15.382
15.415
15.448
15.482
15.515
15.548	0	0.43	0.23	0.05	0.2	0.02	0.15	0.08	1.13	0.19	99.15	3.46	0	96.97	1.13	0.04	0.02	0.23	0.31	0.01	0.19	0.11	2.62	0.52	3.51	0	1.19	50.78	18.78	6.31	0.04	0.01	0.11	1.61	0	12	13.04	4.67	5.92	73.68	81.89	848.27	462.98	992.64	620.51	882.67	496.05	964.5	499.3
15.582	0	0.57	0.21	0.05	0.18	0.02	0.17	0.11	0.32	0.03	98.86	15.92	-4.76	96.95	0.1	0.12	0.01	0.34	0.32	0	0.03	0.09	3.4	2.31	9.58	0	1.35	72.31	14.2	15.4	3.08	0	0.03	1.07	0	12	24.8	4.7	1.99	72.43	102.52	846.07	438.47	992.13	597.96	868.64	477.51	971.16	476.5
15.615	0	0.67	0.22	0.08	0.19	0.02	0.21	0.18	0.38	0.01	98.66	20.38	-8.07	96.98	0.29	0.3	0	0.68	0.38	0.01	0.01	0.09	14.13	3	19.23	0	2.4	76	15.03	27.53	14.64	0	0.02	1.41	0	12	20.15	4.66	5.46	71.45	108.48	842.54	433.7	997.83	602	869.8	470.63	978.1	476.91
15.648	0	0.63	0.24	0.08	0.17	0.02	0.25	0.21	0.43	0.02	98.74	19.79	-9.92	96.55	0.25	0.76	0.01	0.91	0.43	0.01	0.02	0.14	39.56	3.49	27.55	0.01	3.24	75.16	9.73	30.19	24.4	0.01	0.02	2.36	0	12	19.42	5.35	4.14	71.06	111.37	840.13	431.88	998.96	603.61	866.62	471.4	977.96	474.12
15.682	0	0.56	0.24	0.07	0.16	0.02	0.25	0.27	0.52	0.01	98.88	17.01	-9.08	98.02	0.29	0.73	0.01	0.68	0.52	0.01	0.01	0.11	52.38	3.02	27.02	0.01	3.75	72.88	6.87	36.8	46.69	0.04	0.03	2.25	0	12	18.82	2.49	4.59	71.39	110.56	835.94	430.4	998.81	606.31	865.15	471.27	975.7	472.99
15.715	0	0.53	0.23	0.1	0.15	0.03	0.42	0.24	0.93	0.05	98.94	11.63	-12.37	97.28	0.3	0.79	0.01	0.62	0.93	0.03	0.04	0.35	60.1	9.12	38.71	0.05	3.2	67.16	3.93	34.05	49.5	0.01	0.03	2.05	0	12	17.51	4.12	4.43	70.64	113.29	832.25	429.97	998.35	608.85	861.67	471.78	974.96	472.88
15.749	0	0.57	0.22	0.14	0.15	0.03	0.69	0.17	1.08	0.1	98.62	11.95	-16.84	96.23	0.29	1.23	0.01	0.79	1.08	0.02	0.07	0.64	55.69	14.53	50.21	0.1	2.42	67.25	2.49	24.72	50.94	0.01	0.03	1.71	0	12	17.65	5.8	5.01	70.09	112.94	832.22	433.02	998.39	612.49	862.42	473.48	975.3	477.15
15.782	0	0.42	0.2	0.13	0.15	0.03	0.6	0.19	0.8	0.13	98.8	3.48	-11.74	97.88	0.27	2.04	0.01	0.87	0.8	0.02	0.04	0.7	48.32	13.09	47.77	0.13	1.27	49.11	2.85	26.35	49.94	0.04	0.03	1.01	0	12	20.5	2.84	3.28	68.98	108.48	832.92	435.61	998.23	617.17	863.27	475.26	971.68	479.34
15.815	0	0.29	0.19	0.13	0.16	0.03	0.48	0.27	1.23	0.14	99.04	2.56	-4.21	96.37	0.2	3.51	0.02	0.94	1.23	0.02	0.05	2.91	44.91	10.38	44.52	0.14	0.84	24.51	2.66	33.12	32.75	0.04	0.03	0.69	0	12	10.78	5.6	3.9	65.84	113.23	833.1	439.81	996.76	616.37	861.01	475.81	974.01	482.96
15.849	0	0.21	0.17	0.11	0.18	0.03	0.43	0.4	0.7	0.2	99.14	2.71	-1.04	95.76	0.31	7.65	0.02	0.85	0.7	0.03	0.03	1.3	36.12	10.72	41.14	0.2	0.52	12.38	2.42	38.67	25.88	1.25	0.02	0.59	0	12	3.65	6.41	3.9	65	116.47	834.06	449.27	998.96	624.6	861.15	483.29	977.21	493.06
15.882	0	0.17	0.16	0.09	0.18	0.02	0.43	0.4	0.52	0.16	99.15	2.1	0	97.1	0.16	8.62	0.02	0.46	0.52	0.03	0.04	1.29	16.64	12.52	36.91	0.24	0.29	3.57	2.23	38.46	25.84	24.95	0.02	0.39	0	12	-1.91	4.45	2.87	62.96	118.71	832.73	451.99	1004.21	633.42	860.97	487.19	979.44	494.83
15.915	0	0.17	0.17	0.08	0.16	0.02	0.42	0.26	0.41	0.1	99.15	1.13	0	96.44	0.1	5.05	0.02	0.22	0.41	0.03	0.1	1.04	4.53	12.94	32.39	0.25	0.17	2.55	1.61	31.72	25.35	32.96	0.02	0.24	0	12	-3.33	5.5	3.84	61.26	119.08	832.42	463.37	1007.28	648.06	863.19	497.63	981.8	508.2
15.949	0	0.19	0.18	0.1	0.15	0.02	0.59	0.14	0.14	0.18	98.81	1.91	-1.78	97.6	0.06	4.26	0.03	0.11	0.14	0.02	0.18	0.3	1.21	16.53	40.04	0.15	0.14	6.79	0.79	17.6	27.81	94.66	0.01	0.15	0	12	-1.71	3.47	3.94	58.73	121.75	834.21	477.84	1010.15	663.7	864.31	512.57	985.56	523.57
15.982	0	0.2	0.18	0.1	0.14	0.02	0.76	0.09	0.12	0.34	98.48	1.76	-3.96	98.32	0.04	2.67	0.04	0.07	0.12	0.01	0.34	0.2	0.33	20.57	40.6	0.1	0.15	9.3	0.44	9.54	36.35	71.82	0.01	0.1	0	12	-7.62	1.65	6.26	55.23	122.95	834.2	490.67	1008.94	671.84	865.89	519.77	987.02	540.89
16.015	0	0.19	0.19	0.06	0.13	0.02	0.63	0.07	0.12	0.8	98.74	0.91	-2.09	98.68	0.03	1.13	0.06	0.03	0.12	0.01	0.8	0.21	0.1	21.46	26.56	0.07	0.14	12.88	0.28	5.51	33.18	94.88	0.01	0.06	0	12	-15.16	0.43	7.45	51.71	125.62	835.82	505.2	1008.47	682.18	866.49	531.37	990	554.26
16.049	0	0.19	0.19	0.05	0.13	0.02	0.63	0.07	0.22	1.51	98.74	1.46	-2.7	97.89	0.03	0.59	0.09	0.01	0.22	0.02	1.51	0.26	0.03	24.33	18.3	0.1	0.21	18.24	0.17	3.69	39.44	78.46	0.01	0.07	0	12	-18.65	2.8	6.67	49.78	127.21	837.6	520.76	1008.48	695.19	865.78	546.9	991.27	567.8
16.082	0	0.18	0.19	0.06	0.12	0.02	0.56	0.06	0.59	3.44	98.88	1.19	-1.94	97.82	0.04	0.38	0.15	0.01	0.59	0.02	3.44	0.64	0	22.09	19.72	0.12	0.21	13.55	0.17	2.72	34.68	78.82	0.02	0.06	0	12	-17.77	2.99	7.16	48.01	129.19	838.59	535.68	1012.07	712.54	867.86	561.5	994.89	585.05
16.116	0	0.13	0.2	0.11	0.1	0.03	0.42	0.06	3.61	17.4	99.16	1.43	-4.19	98.68	0.04	0.11	0.56	0	3.61	0.09	17.4	3.79	0	21.8	14.78	0.23	0.22	5.9	0.1	1.42	23.28	93.37	0.02	0.05	0	12	-19.11	0.42	5.81	47.12	132.37	837.57	549.22	1016.32	731.33	866.36	577.04	997.12	597.67
16.149	0	0.1	0.2	0.17	0.08	0.03	0.27	0.06	5.72	17.49	99.47	2.12	-4.65	98.65	0.05	0.04	1.28	0	5.72	0.32	28.17	4.8	0	17.49	8.67	0.27	0.16	1.42	0.09	0.92	15.98	39.59	0.03	0.07	0	12	-16.47	0.56	6.66	45.41	128.28	836.1	565.31	1020.95	754.4	871.04	592.94	996.9	617.7
16.182	0	0.07	0.2	0.65	0.05	0.04	0.12	0.06	10.21	11.42	98.71	10.66	-12.16	98.63	0.08	0.03	2.27	0	10.21	1.51	55.46	8.14	0	11.42	3.54	0.26	0.12	0.3	0.1	0.8	9.9	8.32	0.04	0.05	1	18	-16.36	0.63	8.86	43.75	130.06	834.5	581.41	1022.1	775.62	871.93	610.03	1000.18	631.65
16.216	0	0.08	0.24	1.32	0.05	0.05	0.09	0.06	5.14	5.14	97.36	21.88	-19.3	98.31	0.13	0.01	8.74	0	13.38	8.91	72.36	7.54	0	5.14	0.73	0.15	0.06	0.06	0.1	0.44	3.4	4.58	0.05	0.06	0	18	-15.78	1.67	8.25	42.05	127.89	833.84	596.8	1025.22	795.75	873.43	626.92	999.75	646.85
16.249	0	0.17	0.27	0.72	0.06	0.04	0.1	0.06	2.78	2.78	98.56	11.47	-19.48	98.4	0.17	0.01	13.91	0	10.14	22.32	65.13	2.97	0	2.78	0.13	0.13	0.02	0.02	0.13	0.51	1.83	5.31	0.06	0.05	0	18	-21.94	-1.39	9.89	42.66	139.35	830.79	603.14	1027.23	804.06	869.91	630.11	1006.8	656.18
16.282
16.316
16.349
16.383
16.416
16.449
16.483
16.516
16.549
16.583
16.616
16.649
16.683
16.716
16.75
16.783
16.816
16.85
16.883
16.916
16.95
16.983
17.016
17.05
17.083
17.117
17.15
17.183
17.217
17.25
17.283
17.317
17.35
17.384
17.417
17.45
17.484
17.517
17.55
17.584
17.617
17.65
17.684
17.717
17.751
17.784
17.817
17.851
17.884
17.917
17.951
17.984
18.017
18.051
18.084
18.118
18.151
18.184
18.218
18.251
18.284
18.318
18.351
18.385
18.418
18.451
18.485
18.518
18.551
18.585
18.618
18.651
18.685
18.718
18.752
18.785
18.818
18.852
18.885
18.918
18.952
18.985
19.018
19.052
19.085
19.119
19.152
19.185
19.219
19.252
19.285
19.319
19.352
19.386
19.419
19.452
19.486
19.519
19.552
19.586
19.619
19.652
19.686
19.719
19.753
19.786
19.819
19.853
19.886
19.919
19.953
19.986
20.019
20.053
20.086
20.12
20.153
20.186
20.22
20.253
20.286
20.32
20.353
20.387
20.42
20.453
20.487
20.52
20.553	0	17.22	2.23	1.09	0.5	0.03	3.07	0.06	0.19	0.58	65.55	60.63	-75.12	97.44	0.58	0.01	98.5	0	3.71	75.47	76.49	0.23	0	0.01	0.05	0.36	0	0	0.21	0	0	65.73	0.19	0.22	0	12	-15.11	3.81	4.65	46.4	127.32	850.42	558.18	1031.52	747.31	881.05	591.62	1008.07	600.38
20.587	0	29.36	2.28	1.94	0.44	0.03	2.78	0.06	0.18	0.36	45.64	64.25	-80.03	98.12	0.36	0	99.88	0	4.76	96.62	86.58	1.36	0	0.02	0.07	0.58	0	0.01	0.74	0.01	0	19.43	0.18	0.08	0	12	-13.95	2.22	5.28	44.75	130.17	846.97	570.32	1032.69	763.23	879.43	602.57	1008.73	617.51
20.62	0	33.03	2.26	1.83	0.47	0.03	2.96	0.06	0.23	0.45	41.97	66.15	-78.31	98.74	0.45	0	99.94	0	5.2	98.59	83.29	2.88	0	0.01	0.03	0.28	0	0.01	1.73	0.01	0	4.03	0.23	0.03	0	12	-16.96	0.19	5.03	42.98	127.43	847.7	586.37	1029.14	775.1	878.81	618.52	1005.79	629.18
20.653	0	33.58	2.27	1.54	0.5	0.03	3.07	0.06	0.18	0.3	41.42	66.39	-77.35	97.63	0.3	0	99.96	0	3.97	97.64	79.92	2.57	0	0.01	0.03	0.26	0	0.01	1.84	0.01	0	13.52	0.18	0.01	0	12	-19.09	3.41	8.77	41.83	126.94	846.21	597.79	1024.91	782.24	880.34	625.5	1005.91	644.1
20.687	0	35.05	2.29	1.45	0.54	0.03	3.25	0.06	0.12	0.28	39.95	67.2	-76.01	97.77	0.28	0	99.98	0.01	3.14	96.29	76	4.98	0	0.01	0.02	0.18	0	0	2.27	0.02	0	1.01	0.12	0.05	0	12	-22.86	3.09	10.11	40.72	127.73	845.92	608.26	1022.61	787.77	880.08	635.25	1006.32	654.68
20.72	0	38.06	2.3	0.68	0.67	0.03	3.99	0.06	0.08	0.33	36.94	66.76	-70.46	98.16	0.33	0	99.99	0.01	2.2	94.86	62.83	2.84	0	0.01	0.01	0.17	0	0	2.02	0.03	0	2.65	0.08	0.06	0	12	-19.77	-2.12	6.4	38.75	130.17	848.34	617.45	1024.4	797.41	876.77	649.58	1006.58	659.25
20.754	0	35.09	2.3	0.61	0.68	0.03	4.01	0.06	0.05	0.29	39.91	66.84	-70.56	96.33	0.29	0	99.99	0.01	0.97	91.31	61.75	1.63	0	0.01	0.01	0.27	0	0	2.06	0.03	0	2.29	0.05	0.06	0	12	-19.91	-5.66	6.7	37.58	127.64	846.33	628.9	1020.99	808.12	875.57	658.89	1002.65	670.9
20.787	0	32.96	2.31	0.51	0.73	0.03	4.26	0.06	0.03	0.23	42.04	67.3	-68.88	94.68	0.23	0	100	0	0.7	86.59	57.81	1.94	0	0.01	0.01	0.26	0	0	2.32	0.04	0	1.62	0.03	0.05	0	12	-16.07	-7.6	6.03	36.85	133.76	842.99	633.03	1018.99	814.51	869.44	663.37	1002.52	676.82
20.82
20.854
20.887
20.92
20.954
20.987
21.02
21.054
21.087
21.121
21.154
21.187
21.221
21.254
21.287
21.321
21.354
21.388
21.421
21.454
21.488
21.521
21.554
21.588
21.621
21.654
21.688
21.721
21.755
21.788
21.821
21.855
21.888
21.921
21.955
21.988
22.021
22.055
22.088
22.122
22.155
22.188
22.222
22.255
22.288
22.322
22.355
22.389
22.422
22.455
22.489
22.522
22.555	0	47.18	16.37	0.22	1.67	0.05	6.6	0.07	10.06	4.94	27.82	99.92	-76.25	98.27	0.31	0	99.83	0.1	10.06	63.07	40.94	0.01	0.23	0.03	6.53	0.82	47.02	82.55	0.01	4.94	19.55	0.19	0.86	20.59	0	6	-2.52	1.8	1.61	47.47	158.81	811.6	504.66	1084.26	795.82	869.36	560.27	1027.89	569.62
22.589	0	29.13	3.46	0.14	1.24	0.03	6.93	0.06	5.65	1.7	45.87	99.7	-70.83	98.53	0.2	0	99.55	0.06	5.65	45.22	32.89	0	0.64	0.03	4.14	0.62	13.38	65.99	0.01	1.7	6.91	21.19	0.18	4.19	0	6	2	0.97	4.66	49.94	153.08	806.86	489.99	1071.49	775.39	867.12	543.36	1019.73	555.41
22.622	0	14.46	2.82	0.09	1.27	0.03	7.77	0.06	3.12	1.3	71.09	99.65	-67.57	98.74	0.11	0	98.92	0.03	3.12	17.62	23.78	0	1.3	0.03	5.57	0.28	5.47	64.59	0	0.88	2.85	26.18	0.07	2.28	0	6	2.86	-0.21	2.21	52.36	146.22	810.66	472.24	1066.33	747.63	866.79	525.73	1012.74	534.62
22.655	0	9.93	2.5	0.09	1.29	0.03	8.39	0.06	1.71	1.64	80.14	99.64	-66.4	98.61	0.11	0	96.88	0.02	1.71	3.67	18.64	0	1.64	0.04	11.18	0.24	4.15	66.28	0	0.51	4.28	62.98	0.04	1.56	0	6	5.02	0.69	4.32	54.33	145.2	810.95	460.72	1060.71	731.21	867.05	512.64	1011.91	522.72
22.689	0	9.46	2.04	0.05	1.35	0.02	8.04	0.06	0.55	2.23	81.08	99.58	-60.2	98.64	0.12	0	91.61	0.03	0.55	1.01	8.14	0	2.23	0.05	12.59	0.06	4.87	69.67	0	0.3	5.04	4.84	0.04	0.85	0	6	7.21	-0.58	5.05	56.48	142.94	810.6	447.2	1056.6	714	866.74	498.05	1009.17	510.14
22.722	0	6.87	1.46	0.05	1.06	0.02	5.68	0.06	0.23	1.02	86.27	98.92	-52.82	98.47	0.18	0	80.18	0.04	0.23	0.35	4.12	0	1.02	0.11	16.54	0.04	3.77	69.36	0	0.25	5.08	22.79	0.04	0.35	0	6	7.88	1.17	2.21	58.57	137.01	815.71	442.43	1053.68	702.08	867.42	496.14	1004.41	498.13
22.756	0	3.39	0.99	0.05	0.72	0.02	3.21	0.06	0.2	0.57	93.22	88.37	-40.05	98.6	0.2	0	64.87	0.05	0.08	0.17	1.75	0	0.57	0.23	19.05	0.05	2.38	53.7	0	0.34	3.34	7.77	0.04	0.2	0	6	14.92	0.71	5.26	59.77	132.39	814.97	430.34	1046.8	685.13	869.14	481.19	1001.18	490.85
22.789	0	1.64	0.65	0.07	0.46	0.02	1.9	0.06	0.22	0.56	96.21	38.28	-29.8	98.62	0.22	0.01	48.72	0.05	0.09	0.13	2.08	0.01	0.31	0.53	28.61	0.06	1.35	38.67	0.01	0.56	2.26	3.24	0.03	0.11	0	6	13.41	0.67	3.54	61.83	130.6	816.58	425.91	1042.67	673.78	866.85	478.02	997.4	481.55
22.822	0	0.75	0.41	0.11	0.27	0.02	1.06	0.06	0.22	1.13	97.89	14.24	-19.31	98.61	0.22	0.02	29.92	0.06	0.15	0.04	2.62	0.05	0.19	1.13	41.07	0.05	0.46	25.6	0.01	0.79	1.33	0.23	0.03	0.04	0	6	18.27	0.69	2.9	63.52	129.13	817.3	420.05	1038.8	664.75	865.34	472.46	994.42	475.96
22.856	0	0.47	0.36	0.1	0.24	0.02	0.86	0.06	0.38	1.42	98.29	9.38	-11.63	97.99	0.38	0.07	24.92	0.13	0.33	0.03	2.23	0.11	0.11	1.42	40.18	0.05	0.15	6.05	0.01	1.37	0.79	0.07	0.02	0.02	0	6	18.5	2.57	2.93	66.55	125.31	818.77	420.17	1036.04	660.11	866.61	472.21	991.89	474.73
22.889	0	0.4	0.3	0.13	0.21	0.03	0.82	0.06	0.79	1.89	98.37	11.69	-9.6	97.31	0.79	0.14	18.29	0.53	0.69	0.02	1.28	0.2	0.1	2.07	49.88	0.08	0.17	5.28	0.02	1.89	1.07	0	0.03	0.02	0	6	16.67	4.06	2.9	69.4	117.61	819.07	416.04	1030.18	648.36	867.56	467.36	985.17	467.44
22.922	0	0.38	0.29	0.14	0.21	0.03	0.86	0.07	1.23	2.52	98.27	12.46	-8.88	95.31	1.23	0.25	16.31	1.13	1.17	0.03	0.78	0.18	0.09	3.27	52.76	0.16	0.12	3.97	0.03	2.52	1.52	0.02	0.02	0.02	0	6	20.7	6.94	3.13	69.96	122.37	818.51	417.98	1025.95	645.36	863.15	471.88	985.49	469.25
22.956	0	0.36	0.26	0.17	0.22	0.03	0.89	0.08	2.34	2.98	98.22	15.28	-8.26	97.19	2.34	0.61	12.52	2.57	1.1	0.03	0.4	0.07	0.09	3.77	59.5	0.15	0.1	2.78	0.03	2.98	1.99	0.09	0.03	0.02	0	6	21.58	4.28	3.1	68.72	121.32	818.63	418.57	1021.69	642.43	861.49	469.52	982.81	470.26
22.989	0	0.43	0.24	0.19	0.21	0.03	0.86	0.09	2.82	2.84	98.27	15.41	-11.31	96.87	2.82	0.84	8.74	4.02	0.95	0.04	0.3	0.04	0.21	4.7	63.4	0.12	0.11	19.63	0.03	2.84	2.05	0.16	0.03	0.06	0	6	22.99	4.83	2.42	68.38	115.42	819.17	421.17	1016.18	639.59	861.26	470.72	976.68	471.42
23.022	0	0.52	0.22	0.14	0.25	0.03	0.67	0.12	3.93	3.93	98.66	6.6	-11.02	97.25	3.93	1.12	5.97	8.93	0.65	0.05	0.2	0.01	0.51	4.46	54.39	0.08	0.14	33.19	0.04	3.83	1.69	0.03	0.03	0.11	0	6	26.44	4.18	1.4	68.72	118.36	820.31	420.72	1008.77	628.21	855.79	472.96	974.04	467.83
23.056	0	0.63	0.21	0.08	0.29	0.02	0.48	0.15	4.97	2.68	98.74	5.53	-10.5	94	4.97	1.18	2.68	13.9	0.59	0.06	0.13	0.01	1.6	6.21	36.85	0.04	0.21	53.05	0.06	3.46	1.35	0.05	0.03	0.28	0	6	24.54	8.25	0.32	70.22	114.46	823.53	423.9	1005.75	625.5	856.91	472.23	971.34	469.48
23.089	0	0.47	0.21	0.04	0.29	0.02	0.32	0.15	5.64	2.17	99.06	3.43	-3.85	95.29	5.64	0.81	2.17	13.83	0.39	0.06	0.06	0	2.18	4.79	17.23	0.02	0.34	46.15	0.06	3.49	0.88	0.32	0.03	0.35	0	6	28.21	6.96	0	75.07	114.87	825.21	426.89	1001.84	621.76	855.35	477.14	970.05	470.86
23.123	0	0.22	0.2	0.03	0.21	0.02	0.26	0.11	3.2	0.59	99.48	0.33	0	96.08	3.2	0.41	0.59	9.21	0.21	0.02	0.04	0	3.22	6.81	10.56	0.01	1.42	10.54	0.11	4.73	0.52	0.15	0.05	0.49	0	6	28.32	6	-1.33	75.78	113.62	824.59	428.04	995.96	617.32	851.58	477.36	964.96	470.01
23.156	0	0.2	0.2	0.03	0.18	0.02	0.21	0.1	1.92	0.34	99.58	0.33	0	94.66	1.92	0.32	0.34	5.76	0.13	0.01	0.04	0	1.38	6.26	4.61	0	1.43	15.02	0.13	5	0.25	0.04	0.05	0.42	0	6	26.13	7.63	-1.3	76.72	109.41	825.46	432	991.47	614.03	852.08	480.51	961.11	471.25
23.189	0	0.16	0.2	0.02	0.16	0.02	0.19	0.09	2.02	0.36	99.6	0.33	0	97.12	2.02	0.33	0.36	3.54	0.07	0.01	0.04	0	0.56	4.88	1.96	0	2.01	8.28	0.17	5.71	0.27	0.91	0.05	0.33	0	6	23.31	4.41	-0.32	77.18	104.94	827.76	437.75	987.25	613.6	854	479.96	958.9	477.24
23.223	0	0.2	0.2	0.03	0.15	0.02	0.18	0.1	1.32	0.22	99.59	0.53	0	97.8	1.32	0.26	0.22	2.52	0.05	0.01	0.05	0	0.25	4.55	1.45	0.01	1.88	25.44	0.56	10.57	0.28	0.04	0.05	0.3	0	6	25.9	3.03	-0.85	76.99	106.65	823.95	434.59	982.09	607.79	848.32	480.37	954.67	472.49
23.256	0	0.27	0.2	0.03	0.15	0.02	0.17	0.1	1.27	0.23	99.45	2.36	0	95.87	1.27	0.23	0.23	1.98	0.05	0.01	0.07	0	0.1	4.12	0.9	0.01	1.72	45.76	0.87	9.98	0.36	0	0.05	0.21	0	6	22.06	6.27	3.06	78.13	104.22	823.8	435.15	981.35	606.47	852.19	477.04	956.39	475.17
23.289	0	0.29	0.2	0.03	0.15	0.02	0.16	0.1	1.2	0.22	99.42	3.05	0	85.26	1.2	0.24	0.22	1.89	0.15	0.01	0.16	0.02	0.06	2.95	0.95	0.01	2.31	49.1	1.43	11.04	0.43	0	0.08	0.18	0	6	27.46	13.22	3.97	77.14	104.78	823.24	435.18	980.49	606.18	852.14	479.55	956.87	476.55
23.323	0	0.39	0.19	0.03	0.16	0.02	0.15	0.1	1.08	0.27	99.21	10.39	-1.3	91.74	1.08	0.33	0.27	2.56	0.21	0.01	0.21	0.02	0	1.35	1.04	0	2.76	65.44	3.07	9.63	0.55	0	0.12	0.09	0	6	32.19	9.96	0.86	76.84	106.75	824.56	437.53	977.54	605.82	847.74	482.69	954.35	477.36
23.356	0	0.46	0.19	0.03	0.18	0.03	0.15	0.11	1.57	0.3	99.09	14.88	-2.7	92.79	1.57	0.61	0.3	4.35	0.5	0.01	0.23	0.06	0	1.38	2.51	0	3.07	70.06	3.51	9.81	0.52	0	0.13	0.07	0	6	31.7	9.23	0.66	76.93	107.66	826.3	439.4	975.01	603.15	846.67	482.12	954.28	478.89
23.39	0	0.68	0.19	0.03	0.21	0.03	0.17	0.12	2.38	0.25	98.64	41.39	-7.54	86.72	2.38	0.92	0.25	7.41	0.57	0.01	0.1	0.03	0	0.9	7.68	0	2.07	86.63	4.34	8.88	0.57	0	0.17	0.03	0	6	29.42	12.62	0.76	76.91	102.76	823.75	440.32	969.05	598.25	845.14	484.35	947.6	476.45
23.423	0	0.73	0.18	0.04	0.26	0.03	0.18	0.15	3.13	0.18	98.53	30.51	-6.76	91.2	3.13	1.23	0.18	9.95	0.58	0.01	0.08	0.03	0.01	0.49	11.26	0	1.28	79.96	7.57	10.09	0.36	0	0.21	0	0	6	32.65	10.31	0.94	77.94	100.08	823.76	441.48	967.12	598.57	845.59	485.03	945.44	478.28
23.456	0	1.11	0.18	0.05	0.39	0.03	0.19	0.25	3.01	0.16	97.78	31.36	-7.45	86.35	3.01	1.71	0.16	19.36	0.77	0	0.06	0.05	0.2	0.42	14.35	0	0.7	80.57	9.46	12.09	0.31	0	0.21	0	0	6	23.62	12.78	1.75	77.39	99.58	822.48	440.44	967.12	597.21	845.81	481.06	945.29	476.43
23.49	0	1.66	0.18	0.07	0.68	0.03	0.18	0.39	2.71	0.15	96.67	16.06	-4.77	90.7	2.71	1.74	0.15	29.48	0.88	0	0.08	0.07	0.26	0.24	14.22	0	0.54	70.04	17.77	13.18	0.18	0	0.26	0	0	6	25.13	10.61	1	77.43	100.29	823.14	439.76	967.69	596.64	845.48	481.42	945.59	475.28
23.523	0	2.58	0.18	0.06	1.2	0.03	0.18	0.71	2.81	0.16	94.83	15.86	-4.37	81.92	2.81	2.56	0.16	44.05	0.59	0	0.04	0.04	0.42	0.15	12.24	0	0.35	69.75	15.66	11.9	0.23	0	0.26	0	0	6	25.32	14.45	2.58	77.84	96.49	824.94	442.36	964.68	595.37	847.97	479.37	944.45	479.66
23.556	0	3.26	0.18	0.05	1.18	0.03	0.18	0.79	2.34	0.14	93.47	36.99	-7.85	74.55	2.34	2.07	0.14	46.83	0.62	0	0.04	0.02	0.16	0.14	13.37	0	0.2	84.37	11.17	12.9	0.24	0	0.25	0	0	6	21.13	16.63	3.58	77.41	95.22	823.84	441.38	965.95	594.92	849.5	479.7	944.69	477.65
23.59	0	6.97	0.18	0.06	2.45	0.03	0.17	1.88	2	0.13	86.05	48.15	-9.03	85.9	2	2.25	0.13	62.92	0.64	0	0.03	0.02	0.1	0.12	13.14	0	0.15	90.16	16.35	17.87	0.33	0	0.24	0	0	6	22.46	12.96	3.11	77.46	100.7	822.35	440.93	967.89	598.79	846.62	479.56	947.32	478.87
23.623	0	8.17	0.18	0.05	3.02	0.03	0.15	2.53	1.22	0.12	83.67	47.55	-7.55	83.95	1.22	2.23	0.12	70.57	0.58	0	0.02	0.01	0.05	0.12	7.69	0	0.1	89.88	13.22	18.35	0.32	0	0.24	0	0	6	23.34	13.73	3.07	77.73	101.88	821.71	442.18	966.11	598.23	844.84	481.56	946.7	479.74
23.656	0	10.01	0.18	0.04	4.25	0.03	0.14	4.19	1.1	0.13	79.98	45.63	-6.29	85.45	1.1	3.27	0.13	78.7	0.78	0	0.03	0.03	0.1	0.14	4.48	0	0.08	87.89	13.06	21.84	0.45	0	0.21	0	0	6	25.52	13.15	3.62	77.73	101.44	821.52	442.34	966.86	599.22	845.76	483.26	947.16	480.27
23.69	0	12.87	0.16	0.05	6.73	0.03	0.13	7.71	1.19	0.1	74.26	41.99	-5.32	88.14	1.19	5.59	0.1	87.52	0.78	0	0.02	0.03	0.1	0.15	4.66	0	0.12	83.72	15.81	26.11	0.77	0	0.27	0	0	6	27.37	11.97	4.75	77.75	101.15	820.92	442.24	967.67	601.6	846.86	482.28	948.01	482.45
23.723	0	12.92	0.16	0.04	8.14	0.03	0.13	10.28	1.11	0.09	74.17	29.42	-3.58	92.73	1.11	6.8	0.09	93.04	0.66	0	0.02	0.02	0.13	0.14	5.14	0	0.18	75.64	13.18	27.06	0.78	0	0.29	0	0	6	30.34	9.27	3.04	78.04	104.26	821.51	443.5	966.46	602.09	843.62	483.65	947.88	483.49
23.757	0	9.77	0.14	0.03	9.74	0.03	0.12	17.14	1.5	0.06	65.71	18.01	-0.27	91.22	1.5	11.85	0.06	96.03	0.37	0	0.01	0.01	0.1	0.11	3.36	0	0.22	62.62	8.08	32.8	0.41	0	0.38	0	0	6	26.93	10.29	4.67	77.89	100.07	821.88	443.94	966.69	602.14	847.27	481.66	947.3	484.45
23.79	0	8.71	0.13	0.03	10.93	0.03	0.11	23.74	1.31	0.05	52.52	18.61	0	88.89	1.31	15.92	0.05	97.63	0.4	0	0.01	0.01	0.04	0.1	4.32	0	0.26	59.05	4.75	37.14	0.38	0	0.32	0	0	6	28	11.6	3.49	78.33	99.41	822.55	443.54	967.33	602.12	847.33	482.6	946.74	483
23.823	0	5.53	0.09	0.03	17.42	0.03	0.09	40.29	1.78	0.04	34.71	19.39	0	93.27	1.78	31.37	0.04	98.57	0.3	0	0.01	0.02	0.03	0.09	4.02	0	0.27	44.23	3.4	38.84	0.39	0.01	0.3	0	0	6	26.45	8.85	2.97	78.89	100.08	824.48	444.82	966.62	600.32	847.14	482.35	947.21	483.36
23.857	0	3.92	0.06	0.03	26.61	0.03	0.07	64.51	2.8	0.02	10.49	43.35	0	97.11	2.8	47.71	0.02	98.74	0.28	0	0	0.02	0.04	0.07	4.07	0	0.22	42.3	1.24	45.1	0.37	0	0.27	0	0	6	27.53	4.43	2.33	79.26	96.08	828.42	447.17	966.74	599.57	850.54	483.35	946.61	484.63
23.89	0	3.31	0.05	0.03	30.71	0.03	0.07	69.98	0.4	0.02	5.02	43.34	0	96.15	3.55	53.06	0.02	98.76	0.4	0	0	0.05	0	0.09	4.97	0	0.15	36.94	1.11	44.95	0.34	0	0.27	0	0	6	24.46	5.91	2.09	79.22	95.41	831.42	450.65	963.44	594.53	850.57	485.51	945.98	485.54
23.923	0	3.17	0.04	0.03	36.33	0.03	0.07	75.08	0.46	0.02	0	65.15	0	97.39	4.89	59.34	0.02	98.88	0.46	0	0	0.04	0	0.08	6.51	0	0.11	41.78	0.8	43.35	0.27	0	0.26	0	0	6	18.24	3.9	6.22	79.29	89.45	831.78	450.11	965.13	593.71	857.38	482.71	946.76	485.96
23.957	0	3.22	0.04	0.03	38.36	0.03	0.07	64.31	0.41	0.02	10.69	79.17	0	98.41	5.89	61.78	0.02	98.48	0.41	0	0	0.02	0	0.08	7.27	0	0.08	48.17	0.18	27.98	0.32	0	0.23	0	0	6	16.33	1.38	4.5	79.34	91.27	832.17	450.19	969.27	597.95	857.52	484.4	948.79	485.11
23.99	0	4.68	0.04	0.03	39.73	0.03	0.09	63.86	0.63	0.02	11.14	96.25	-6.47	97.76	9.17	60.24	0.02	98.5	0.63	0	0	0.01	0	0.1	11.84	0	0.09	73.47	0.14	25.76	0.35	0	0.24	0	0	6	26.05	3.12	2.69	79.32	96.48	833.36	452.81	965.47	596.23	852.43	488.72	948.91	487.97
24.023	0	5.5	0.04	0.04	45.66	0.03	0.11	68.5	0.75	0.02	6.5	99.35	-12.82	97.15	12.23	65.07	0.02	98.01	0.75	0	0	0.01	0	0.09	19.31	0	0.09	90.82	0.07	23.34	0.3	0.01	0.23	0	0	6	20.44	4.35	4.82	79.97	91.67	834.33	452.84	966.84	596.02	857.48	486.14	949.12	488.33
24.057	0	5.47	0.04	0.04	44.49	0.03	0.17	63.86	0.83	0.02	11.14	99.03	-15.65	96.71	17.89	59.89	0.02	96.46	0.83	0	0	0	0	0.15	26.04	0	0.11	91	0.06	19.42	0.27	0.08	0.26	0	0	6	18.77	5.1	2.85	80.05	90.7	837.44	452.66	971.4	597.6	860.4	487.48	951.09	486.25
24.09	0	5.13	0.04	0.05	47.26	0.03	0.27	66.99	1.79	0.02	8.01	98.95	-18.47	96.2	24.28	58.58	0.02	95.08	1.79	0	0.01	0	0	0.14	33.93	0	0.09	91.34	0.08	19.05	0.28	0.12	0.34	0	0	6	26.19	5.84	1.82	77.89	97.37	835.45	453.39	968.51	597.01	854.01	491.88	951.26	487.13
24.124	0	3.97	0.06	0.05	39.29	0.03	0.49	57.06	32	0.02	17.94	90.68	-17.5	93.52	32	45.79	0.02	91.23	1.3	0	0.02	0	0	0.11	36.75	0	0.08	75.85	0.06	17.8	0.26	0.18	0.39	0	0	6	32.26	8.65	-0.16	76.56	98.43	835.42	453.89	967.67	598.94	851.59	493.38	949.89	488.16
24.157	0	3.53	0.06	0.05	57.84	0.03	1.63	77.75	49.92	0.03	0	98.09	-28.26	93.4	54.05	47.2	0.02	90.52	1.48	0	0.03	0	0	0.1	49.92	0	0.13	88.31	0.07	18.27	0.39	0.02	0.47	0	0	6	31.81	8.75	0.67	76.23	96.49	835.58	454.73	964.88	596.02	851.88	493.16	948.26	488.58
24.19	0	2.98	0.06	0.05	62.6	0.03	2.87	83.64	53.34	0.06	0	99.5	-32.94	90.48	65.17	46.07	0.02	87.2	1.35	0.01	0.06	0	0	0.1	53.34	0	0.15	94.07	0.09	20.73	0.42	0.06	0.52	0	0	6	34.03	10.74	1.93	76.14	98.36	835.87	453.25	967.24	595.61	853.32	494.31	951.47	487.9
24.224	0	2.41	0.06	0.04	70.59	0.03	5.66	89.78	55.76	0.06	0	99.88	-37.67	94.28	79.57	44.69	0.03	85.36	0.9	0.03	0.06	0	0	0.09	55.76	0	0.16	97.11	0.09	22.53	0.31	0.05	0.54	0	0	6	33.35	7.99	1.6	76.19	95.65	836.64	454.13	965.53	595.24	853.81	492.15	949.41	488.97
24.257	0	1.75	0.06	0.03	73.24	0.03	6.04	92.5	48.44	0.09	0	99.92	-37.32	95.61	85.07	47.45	0.03	81.74	0.93	0.04	0.09	0.01	0	0.09	48.44	0	0.09	97.17	0.13	26.04	0.34	0.01	0.5	0	0	6	33.23	6.6	0.48	76.31	99.96	839.08	455.89	964.59	592.49	851.55	493.73	951.42	489.4
24.29	0	1.4	0.06	0.02	72.2	0.03	7.47	93.84	46.3	0.09	0	99.93	-37.19	92.3	90.04	44.92	0.04	78.4	1.03	0.07	0.09	0.01	0	0.09	46.3	0	0.06	94.06	0.17	32.02	0.46	0.02	0.52	0	0	6	29.2	9.58	2.4	75.96	95.47	840.37	456.11	963.63	589.39	855.42	491.17	950.87	489.69
24.324	0	1.32	0.06	0.02	76.71	0.03	8.23	95.53	45.4	0.12	0	99.93	-36.76	95.18	93.25	46.55	0.05	80.35	1.62	0.11	0.15	0.03	0	0.12	45.4	0	0.05	91.3	0.28	33.33	0.57	0.03	0.61	0	0	6	33.18	7.08	0.63	76.22	96.69	841.44	457.05	963.6	589.51	854.04	494.68	950.57	489.18
24.357	0	1.11	0.06	0.02	75.6	0.03	7.58	96.12	41.61	0.11	0	99.81	-32.33	96.25	92.27	45.61	0.06	80.39	2.77	0.12	0.15	0.04	0	0.11	41.61	0	0.06	79.34	0.4	38.73	0.76	0.08	0.66	0	0	6	33.87	5.78	0.33	76.94	95.5	845.09	459.21	963.67	587.76	856.26	496.14	951.59	490.4
24.391	0	1.22	0.06	0.03	73.33	0.04	8.48	96.2	55.2	0.09	0	99.7	-31.17	96.92	88.72	46.62	0.07	79.52	8.59	0.13	0.18	0.05	0	0.09	55.2	0	0.1	77.08	0.81	42.72	1.59	0.02	0.92	0.11	0	6	18.28	4.75	0.14	79.18	93.59	844.29	460.73	963.57	588.05	856.59	494.15	950.06	489.36
24.424	0	1.53	0.05	0.03	70.54	0.04	4.92	93.99	49.9	0.09	0	99.57	-30.13	98.13	79.31	48.83	0.07	82.04	5.81	0.05	0.1	0.02	0	0.09	49.9	0	0.12	81.75	0.76	35.82	1.91	0.04	0.9	0.29	0	6	13.4	-2.19	0.35	80.82	88.98	845.49	462.41	969.39	596.08	862.43	493.3	951.4	492.44
24.457	0	0.98	0.06	0.02	55.58	0.03	2.05	87.54	33.3	0.09	0	83.61	-16.76	98.71	65.48	46.14	0.09	79.45	3.05	0.03	0.02	0.02	0	0.09	33.3	0	0.12	48.13	0.79	35.71	2.02	0.07	0.82	0.2	0	6	11.07	0.3	1.59	79.83	91.52	842.77	461.38	962.11	588.82	857.05	490.6	948.57	490.97
24.491
24.524
24.557
24.591
24.624
24.657
24.691
24.724
24.758
24.791
24.824
24.858
24.891
24.924
24.958
24.991
25.024
25.058	0	0.7	0.62	0.03	0.43	0.02	1.08	0.06	0.19	1.01	97.83	2.57	-14.31	96.82	0.19	0	47.11	0	0.07	0.32	2.78	0	0	1.01	0.87	0	0.01	0.69	0	0	0.02	77.92	0.01	0	0	6	-8.07	4.91	2.02	49.26	121.39	842.18	525.84	1029.15	722.47	876.1	562.56	997.19	571.05
25.091	0	1.91	1.25	0.03	0.87	0.02	3.46	0.06	0.19	0.27	93.09	19.64	-31.04	98.69	0.19	0	75.25	0	0.14	1.19	5.01	0	0	0.27	0.54	0	0.01	0.38	0	0	0.02	20.78	0.01	0	0	6	-9.02	0.4	4.88	47.15	120.5	841.81	543.49	1027.92	739.64	878.42	577.81	998.36	589.33
25.125	0	4.29	1.85	0.04	1.19	0.02	6.09	0.06	0.24	0.2	87.83	46.33	-43.07	98.75	0.2	0	91.24	0	0.24	11.23	11.77	0	0	0.09	0.26	0	0	0.12	0.01	0	0.02	38.75	0.02	0	0	6	-12.68	-0.16	4.8	45.75	126.22	844.06	560.65	1028.8	754.17	877.15	594.5	1002.94	604.87
25.158	0	9.54	2.19	0.09	1.1	0.02	6.37	0.06	0.17	0.16	80.92	59.66	-53.78	98.45	0.16	0	98.04	0	0.43	34.68	26.94	0.02	0	0.05	0.17	0	0	0.07	0.02	0.01	0.01	41.44	0.02	0	1	12	-17.04	1.23	5.87	44.86	127.58	843.01	574.52	1029.57	767.96	877.68	605.65	1004.33	621.09
25.191	0	10.96	2.19	0.31	0.74	0.03	4.39	0.06	0.15	0.11	78.07	60.01	-64.64	98.18	0.11	0	98.23	0	1.27	49.76	51.32	0.06	0	0.02	0.15	0.01	0	0.04	0.05	0.01	0.02	8.63	0.03	0	0	12	-15.94	2.07	8.3	43	127.04	841.48	589.99	1027.21	783.38	878.54	619.74	1004.31	637.65
25.225	0	9.02	2.18	0.75	0.56	0.03	3.34	0.06	0.11	0.07	81.95	59.47	-71.64	98.41	0.07	0	97.99	0	2.43	51.45	68.13	0.75	0	0.02	0.11	0.01	0	0.03	0.09	0.03	0.02	0.42	0.05	0	0	12	-20.48	1.38	7.7	42.17	126.11	842.83	602.59	1027.44	793.74	879.06	631.56	1004.08	648.08
25.258	0	6.83	2.2	0.75	0.59	0.03	3.57	0.06	0.06	0.06	86.34	60.56	-70.53	98.52	0.06	0	98.48	0.01	2.61	40.28	65.32	3.44	0	0.01	0.06	0.01	0	0.04	0.19	0.05	0.01	0.67	0.06	0	0	12	-21.16	-1	11.05	41.47	127.03	836.65	613.58	1021.63	803.34	876.28	640.34	1001.39	662.34
25.291
25.325
25.358
25.392
25.425
25.458
25.492
25.525
25.558
25.592
25.625
25.658
25.692
25.725
25.759
25.792
25.825
25.859
25.892
25.925
25.959
25.992
26.025
26.059
26.092
26.126
26.159
26.192
26.226
26.259
26.292
26.326
26.359
26.393
26.426
26.459
26.493
26.526
26.559
26.593
26.626
26.659
26.693
26.726
26.76
26.793
26.826
26.86
26.893
26.926
26.96
26.993
27.026
27.06
27.093
27.127
27.16
27.193
27.227
27.26
27.293
27.327
27.36
27.394
27.427
27.46
27.494
27.527
27.56
27.594
27.627
27.66
27.694
27.727
27.761
27.794
27.827
27.861
27.894
27.927
27.961
27.994
28.027
28.061
28.094
28.128
28.161
28.194
28.228
28.261
28.294
28.328
28.361
28.395
28.428
28.461
28.495
28.528
28.561
28.595
28.628
28.661
28.695
28.728
28.762
28.795
28.828
28.862
28.895
28.928
28.962
28.995
29.028
29.062
29.095
29.129
29.162
29.195
29.229
29.262
29.295
29.329
29.362
29.396
29.429
29.462
29.496
29.529
29.562	0	1.47	0.6	0.22	0.41	0.02	28.19	0.06	0.37	2.96	46.81	75.38	-48.51	98.73	0.06	0.01	45.25	0.02	0.37	0.08	2.96	0.03	0	48.78	62.01	0	0.14	21.99	0	0.01	10.45	97.86	0.01	0.11	0	6	-7.91	0.23	2.75	49.73	113.96	836.43	525.86	1006.42	705.93	865.94	560.64	979.85	564.11
29.596	0	4.53	1.82	0.05	1.23	0.02	13.7	0.06	0.48	7.85	72.6	77.57	-51.78	97.78	0.1	0	90.28	0	0.48	1.71	7.85	0.05	0	12.42	12.16	0	0.09	18.49	0	0.01	1.58	49.76	0.02	0.07	0	6	-16.4	3.08	4.06	48.02	122.82	833.16	540.41	1003.29	716.44	859.93	570.98	982.28	581.74
29.629	0	4.65	2.1	0.05	1.33	0.03	8.6	0.06	0.76	2.27	82.8	66.66	-48.48	98.21	0.24	0.01	95.95	0	0.76	6.11	12.34	0.08	0	2.27	2.91	0	0.06	6.01	0	0.04	0.42	18.34	0.04	0.13	0	6	-18.82	1.96	4.13	46.41	119.38	830.13	559.29	1005.9	740.38	861.57	588.88	980.12	602.95
29.662	0	6.73	2.22	0.07	1.25	0.03	7.83	0.06	1.12	1.08	84.35	64.7	-51.86	97.86	0.19	0	98.58	0	1.12	19.53	20.29	0.25	0	1.08	1.5	0.01	0.03	2.3	0.01	0.04	0.2	30.39	0.06	0.06	1	12	-17.65	2.89	2.75	45.22	121.73	827.08	570.83	1010.98	761.65	859.99	604.06	981.33	613.77
29.696	0	14.89	2.28	0.23	0.86	0.03	5.35	0.06	0.38	0.3	70.22	62.95	-61.85	98.68	0.15	0	99.55	0.01	2.09	54.31	44.04	0.87	0	0.3	0.38	0.01	0.02	0.26	0.03	0.06	0.09	46.94	0.07	0.07	0	12	-17.22	-0.43	4.11	42.59	122.06	825.14	589.01	1007.87	780.16	858.42	622.52	980.28	629.6
29.729	0	25.64	2.29	0.63	0.65	0.03	4.12	0.06	0.19	0.17	49.36	63.11	-68.9	97.95	0.13	0	99.83	0.01	4.73	79.87	62.09	3.23	0	0.17	0.19	0.02	0.01	0.04	0.09	0.11	0.04	13.58	0.1	0.08	0	12	-16.4	2.66	6.23	40.81	128.74	823.73	600.68	1006.75	790.5	856.26	633.76	984.56	644.42
29.763	0	26.41	2.29	0.8	0.6	0.04	3.9	0.06	0.1	0.14	48.59	63.23	-69.95	98.18	0.09	0	99.91	0.01	7.08	82.9	66.75	3.37	0	0.09	0.1	0.02	0.01	0.01	0.17	0.14	0.01	19.42	0.09	0.07	0	12	-18.46	2.07	5.72	39.37	131.74	822.53	610.61	1005.47	799.7	853.1	643.21	984.41	653.86
29.796	0	28.86	2.29	0.34	0.78	0.03	4.87	0.06	0.09	0.19	46.14	63.55	-63.96	98.72	0.07	0	99.94	0.01	4.56	79.7	51.18	1.77	0	0.05	0.05	0.01	0.01	0	0.31	0.19	0.01	17.4	0.09	0.06	0	12	-19.11	0.29	5.78	38.45	131.21	819.44	617.27	1006.93	810.65	852.82	647.98	983.04	664.02
29.829	0	45.65	2.3	0.13	1.06	0.03	6.45	0.06	0.08	0.25	29.35	63.9	-55.88	98.68	0.08	0	99.95	0.01	3.71	91.4	32.72	0.91	0	0.04	0.01	0.01	0.01	0	0.49	0.25	0.01	60.34	0.08	0.07	0	12	-19.48	0.42	5.54	37.51	135.55	819.45	625.79	1009.14	822.08	851.42	658.9	986.51	670.13
29.863	0	55.6	2.31	0.05	1.42	0.03	8.28	0.06	0.06	0.27	19.4	64.18	-48.9	98.63	0.05	0	99.97	0.01	1.58	94.44	15.3	0.41	0	0.03	0.01	0.02	0.01	0	0.62	0.27	0.01	12.61	0.06	0.09	0	12	-24.73	-0.6	5.34	37.94	142.35	817.6	628.19	1011.69	827.13	848.42	660.11	990.18	672.97
29.896	0	59.18	2.3	0.05	1.49	0.03	8.59	0.06	0.05	0.34	15.82	64.79	-47.88	98.54	0.03	0	99.98	0.01	0.97	96.88	12.46	0.48	0	0.03	0	0.02	0.01	0	0.94	0.34	0.01	4.86	0.05	0.05	0	12	-20.7	0.95	4.31	36.77	146.23	819.7	633.08	1012.14	831.03	846.64	667.43	992.51	677.65
29.929
29.963
29.996
30.029
30.063
30.096
30.13
30.163
30.196
30.23
30.263
30.296
30.33
30.363
30.397
30.43
30.463
30.497
30.53
30.563
30.597
30.63
30.663
30.697
30.73
30.764
30.797
30.83
30.864
30.897
30.93
30.964
30.997
31.03
31.064
31.097
31.131
31.164
31.197
31.231
31.264
31.297
31.331
31.364
31.398
31.431
31.464
31.498
31.531
31.564
31.598
31.631
31.664
31.698
31.731
31.765
31.798
31.831
31.865
31.898
31.931
31.965
31.998
32.031
32.065
32.098
32.132
32.165
32.198
32.232
32.265
32.298
32.332
32.365
32.399
32.432
32.465
32.499
32.532
32.565
32.599
32.632
32.665
32.699
32.732
32.766
32.799
32.832
32.866
32.899
32.932
32.966
32.999
33.032
33.066
33.099
33.133
33.166
33.199
33.233
33.266
33.299
33.333
33.366
33.4
33.433
33.466
33.5
33.533
33.566
33.6
33.633
33.666
33.7
33.733
33.767
33.8
33.833
33.867
33.9
33.933
33.967
34
34.033
34.067	0	18.48	0.19	0.73	7.75	0.04	48.6	1.58	8.08	2.42	26.4	76.56	-58.49	96.2	0.38	0.29	0.05	79.58	8.08	0.12	2.42	0.08	90.81	89.01	99.96	0.02	78.59	99.98	0	0.61	94.86	0	0.72	0.57	0	12	20.22	5.85	3.31	70.09	117.06	801.42	453.75	980.25	648.23	834.45	499.92	951.5	499.19
34.1	0	23.12	0.16	0.81	8.97	0.05	22.91	3.06	8.81	4.87	53.75	77.58	-51.8	97.19	0.73	3.96	0.02	90.84	8.81	0.12	4.87	0.05	70.31	69.23	99.92	0.01	51.36	99.97	0.04	1.57	97.52	0	1.36	0	0	12	15.72	4.28	3.24	70.47	113.29	798.01	446.49	985.5	648.98	837.16	496.26	950.29	490.4
34.134	0	20.64	0.17	0.74	5.41	0.04	6.67	2.3	6.3	2.84	58.72	73.79	-43.06	97.45	0.71	2.08	0.02	84.6	6.3	0.12	2.84	0.05	65.21	41.48	99.74	0.02	29.88	99.92	0.12	2.65	95.57	0	0.79	0.14	0	12	23.05	3.79	3.8	70.15	117.15	799.72	448.1	984.56	650.7	836.1	495.49	953.25	496.25
34.167	0	21.96	0.18	0.78	4.9	0.03	4.13	2.62	4.36	3.54	56.08	70.39	-41.52	94.01	0.42	2.66	0.02	86.9	4.36	0.08	3.54	0.05	34.53	32.87	99.58	0.07	14.25	99.75	0.35	3.25	96.65	0	0.5	0.16	0	12	19.58	8.23	5.1	70.33	112.38	800.08	449.37	984.27	649.63	839.66	496.5	952.05	496.27
34.2	0	17.67	0.18	0.76	3.36	0.03	2.53	1.92	2.68	3.03	64.65	67.15	-38.66	90.09	0.32	1.99	0.02	78.97	2.68	0.07	3.03	0.03	35.57	23.42	99.21	0.1	8.87	99.1	0.75	4.29	94.57	0	0.39	0.33	0	12	18.57	10.96	5.75	70.84	112.32	801.62	450.69	982.06	646.69	840.04	495.31	952.33	497.95
34.234	0	14.5	0.18	0.75	2.61	0.03	1.85	1.65	1.89	2.51	71	65.42	-36.28	97.41	0.32	2.4	0.02	72.97	1.89	0.07	2.51	0.04	29.17	17.77	98.76	0.14	4.79	97.19	1.4	6.24	93.04	0	0.41	0.35	0	12	19.15	3.87	5.54	70.46	109.24	801.99	449.85	983.07	646.55	841.75	495.99	950.99	495.8
34.267	0	15.23	0.19	0.71	2.86	0.03	1.66	1.79	1.52	1.66	69.54	64.55	-35.36	97.42	0.31	2.61	0.01	74.11	1.52	0.05	1.66	0.02	49.21	15.76	98.18	0.12	6.59	97.58	1.57	6.88	92.8	0	0.37	0.6	0	12	21.43	3.85	6.45	70.14	112.1	802.34	448.68	985.09	647.39	842.4	495.02	954.49	496.84
34.3	0	13.49	0.19	0.67	2.47	0.03	1.38	1.65	1.45	0.88	73.02	64.12	-33.7	95.79	0.24	2.77	0.01	69.62	1.45	0.05	0.88	0.01	57.06	12.52	97.04	0.18	6.42	97.79	2.33	9.19	91.6	0	0.36	0.84	0	12	21.85	6.38	3.5	70.11	113.83	801.24	449.37	984.48	649.36	838.22	497.76	952.03	495.44
34.334	0	13.04	0.19	0.59	2.54	0.03	1.09	1.89	1.35	0.83	73.91	66.62	-31.83	95.83	0.21	4.1	0.01	69.59	1.35	0.04	0.83	0.01	51.32	9.97	92.36	0.23	3.81	97.83	3.2	11.25	89.15	0	0.31	1.04	0	12	20.24	6.32	4.99	69.97	112.76	801.16	451.53	984.6	651.25	840.05	498.34	952.81	498.55
34.367	0	11.54	0.2	0.48	2.27	0.03	0.99	1.62	1.02	0.81	76.92	68.07	-30.83	97.55	0.16	4.19	0.01	66.71	1.02	0.03	0.81	0.01	56.85	10.5	85.72	0.22	3.1	98.56	3.62	10.41	87.48	0	0.27	1.58	0	12	20.15	3.57	3.54	69.81	114.08	801.37	454	984.73	653.75	838.26	501.77	952.32	499.72
34.401	0	11.01	0.19	0.37	2.82	0.03	0.74	2.33	0.67	1.5	77.98	72.57	-28.59	94.65	0.16	7.81	0.01	69.25	0.67	0.02	1.5	0.05	59.68	9.98	75.54	0.22	2.5	97.64	4.65	13.15	83.59	0	0.27	1.68	0	12	17.12	7.63	4.31	70.28	113.29	801.42	456.96	984.94	656.44	839.53	502.77	952.81	503.04
34.434	0	8.05	0.18	0.21	2.36	0.03	0.52	2.02	0.62	0.85	83.9	71.65	-23.99	94.65	0.17	8.35	0.01	63.82	0.62	0.01	0.85	0.05	79.01	8.71	59.76	0.18	2.84	96.52	4.7	14.53	81.03	0	0.28	1.76	0	12	17.85	7.63	4.04	70.04	115.2	801.18	459.7	985.01	659.55	838.3	505.94	953.49	506.01
34.467	0	7.67	0.16	0.15	3.04	0.03	0.45	2.81	0.43	0.49	84.66	74.72	-21.97	94.31	0.18	12.33	0.01	67.16	0.43	0.01	0.49	0.05	78.25	9.95	51.27	0.18	2.78	94.49	4.07	15.26	75.92	0	0.24	1.36	0	12	17.16	7.96	2.28	69.31	115.93	801.34	461.42	984.95	661.56	836.42	507.8	952.34	506.47
34.501	0	6.71	0.14	0.14	3.73	0.03	0.46	3.61	0.39	0.35	86.57	59.39	-19.55	92.8	0.12	15.35	0.01	70.16	0.39	0.01	0.35	0.09	81.71	11.82	49.81	0.2	3.21	82.71	3.26	15.51	73.14	0	0.22	1.01	0	12	17.65	9.22	2.98	68.85	116.43	801.88	467.02	981.19	662.26	835.23	511.7	951.66	512.31
34.534	0	5.23	0.12	0.13	3.75	0.02	0.4	3.87	0.27	0.14	89.54	63.68	-18.2	95.33	0.1	20.06	0.01	66.93	0.27	0	0.14	0.03	72.26	11.47	46.93	0.19	1.93	80.26	2.74	15.79	73.19	0	0.18	0.64	0	12	12.59	6.92	3.09	68.6	114.87	802.76	470.87	978.72	660.85	835.23	513.85	950.1	513.91
34.567	0	4.75	0.11	0.11	4.52	0.02	0.36	4.91	0.22	0.12	90.19	54.44	-15.73	96.07	0.1	23.06	0.01	69.61	0.22	0	0.12	0.03	65.73	11.54	43.62	0.21	1.33	72.48	2.43	16.08	72.4	0	0.15	0.34	0	12	15.43	6.02	1.64	68.03	111.47	802.65	472.92	977.34	663.28	834.86	516.34	946.32	515.25
34.601	0	2.99	0.11	0.1	3	0.02	0.25	3.84	0.21	0.07	92.33	35.23	-10.7	96.98	0.06	21.49	0.01	59.4	0.21	0	0.07	0.02	62.7	6.68	37.08	0.27	1.1	64.26	4.2	21.72	62.46	0	0.1	0.17	0	12	12.63	4.65	2.16	67.4	112.95	802.66	474.08	976.85	663.53	834.34	514.43	947.24	517.72
34.634	0	2.51	0.13	0.08	1.82	0.02	0.25	1.95	0.16	0.04	94.97	25.12	-9.79	95.89	0.04	14.95	0.01	52.33	0.16	0	0.02	0.01	61.96	5.94	33.67	0.24	0.83	64.79	3.85	18.7	63.41	0	0.1	0.09	0	12	12.02	6.25	1.65	67.1	112.24	801.63	475.52	977.06	666.3	833.84	517.46	946.08	517.73
34.667	0	2.04	0.15	0.1	1.21	0.02	0.31	1.26	0.23	0.04	95.93	16.07	-9.28	96.02	0.02	9.9	0.01	46.19	0.23	0	0.04	0.07	53.46	6	40.18	0.25	0.91	56.05	3.92	19.26	62.86	0	0.09	0.08	0	12	14.87	6.08	1.09	66.54	112.07	800.41	476.71	975.8	668.32	832.19	519.52	944.26	519.19
34.701	0	1.47	0.15	0.13	0.94	0.02	0.36	0.98	0.17	0.03	97.05	8.59	-8.89	96.24	0.02	10.06	0.01	40.13	0.17	0	0.03	0.09	32.45	6.66	46.92	0.17	0.63	46.45	3.2	19	53.85	0	0.07	0.06	0	12	10.65	5.79	0.68	66.47	112.76	799.37	477.93	975.23	668.52	830.7	521.14	943.42	518.63
34.734	0	1.53	0.15	0.14	1.08	0.02	0.39	1.06	0.09	0.03	96.94	5.96	-8.21	96.4	0.01	10.42	0.01	43.32	0.09	0	0.03	0.25	20.24	7.66	48.59	0.16	0.4	40.09	3.38	17.45	48.45	0	0.06	0.04	0	12	10.03	5.57	1.51	66.34	111.79	798.79	479.79	973.26	668.93	830.6	521.37	942.4	521.05
34.768	0	1.25	0.15	0.11	1.19	0.02	0.38	1.13	0.04	0.01	97.5	3.5	-3.32	95.33	0.01	9.92	0.01	46.46	0.03	0	0.01	0.22	14.38	9.38	42.13	0.14	0.27	22.47	2.88	16.34	37.93	0	0.04	0.03	0	12	13.19	6.91	2.29	66.08	112.01	797.59	480.58	972.72	670.98	830.34	522.71	942.34	523.33
34.801	0	1.2	0.15	0.09	1.27	0.02	0.36	1.06	0.02	0.01	97.46	2.3	-2.3	94	0.01	10.69	0.01	47.52	0.02	0	0.01	0.19	7.61	10.75	35.98	0.1	0.15	22.02	2.66	12.81	32.08	0	0.02	0.02	0	12	12.79	8.24	2.15	66.31	110.93	796.61	482.23	971.85	672.17	829.85	525.55	940.77	524.06
34.834	0	0.88	0.13	0.07	1.36	0.02	0.31	1.07	0.03	0.01	97.29	2.42	-0.52	97	0.01	16.77	0.01	44.08	0.03	0	0	0.16	4.2	11.58	30.54	0.07	0.09	18.49	2.88	10.57	25.38	0	0.02	0.01	0	12	13.19	4.62	2.37	66.62	111.62	798.17	484.04	972.27	673.75	830.62	525.01	942.22	527.05
34.868	0	0.53	0.11	0.06	1.21	0.02	0.25	0.95	0.04	0.02	97.57	2.11	0	97.27	0.02	21.77	0.01	37.26	0.04	0	0	0.1	3.09	11.31	23.79	0.05	0.05	10.76	2.53	9.31	17.88	0.1	0.02	0.01	0	12	14.94	4.14	1.97	66.52	114.3	797.65	483.69	973.85	675.59	829.49	524.97	943.74	528.7
34.901	0	0.23	0.1	0.04	0.72	0.02	0.17	0.54	0.06	0.02	98.57	1.3	0	97.58	0.02	25.17	0.01	21.04	0.06	0	0	0.06	1.14	8.68	12.9	0.03	0.03	4.66	2.67	8.54	14.23	0.04	0.01	0	0	12	16.62	3.52	3.73	65.91	115.32	798.08	482.66	975.2	674.96	831.61	521.97	946.51	531.88
34.934	0	0.14	0.11	0.03	0.39	0.02	0.15	0.25	0.09	0.02	99.21	0.76	0	97.45	0.02	21.69	0.01	8.98	0.09	0	0	0.09	0.69	7.52	5.38	0.02	0.01	0.77	2.44	5.93	10.15	0.37	0.01	0	0	12	14.57	3.79	2.57	64.48	117.99	798.55	481.16	978.44	676.84	830.99	522.69	948.88	527.68
34.968	0	0.13	0.13	0.03	0.26	0.02	0.17	0.14	0.18	0.02	99.48	0.42	0	98.46	0.02	14.71	0.01	4.21	0.18	0	0.02	0.27	0.64	8.66	4.22	0.02	0.01	0.64	2.44	3.99	8.09	0.14	0.01	0	0	12	14.95	1.21	2.42	63.05	121.05	797.54	479.54	982.77	681.01	830.91	524.48	951.96	525.41
35.001	0	0.12	0.14	0.03	0.22	0.02	0.19	0.12	0.35	0.11	99.57	0.4	0	98.23	0.02	12.57	0.01	1.91	0.35	0	0.11	0.77	0.93	10.26	4.16	0.01	0.01	1.38	2.12	3.63	7.13	0.11	0.01	0	0	12	16.62	1.91	3.59	62.55	122.44	798.03	479.4	986.63	684.2	833.53	525.81	955.96	527.01
35.034	0	0.13	0.15	0.04	0.19	0.03	0.2	0.1	0.72	0.46	99.61	0.33	0	98.1	0.03	9.87	0.01	0.66	0.72	0.01	0.46	3.04	0.86	10.08	3.62	0.01	0.01	2.83	2.8	3.41	5.06	0.36	0.01	0	0	12	17.11	2.28	4.66	62.39	121.05	800.22	481.3	989.11	686.78	837.56	526.61	958.55	530.27
35.068	0	0.15	0.16	0.04	0.17	0.03	0.21	0.08	1.3	0.61	99.58	0.33	0	98.09	0.03	6.9	0.01	0.28	1.3	0.02	0.61	3.59	0.69	10.66	2.58	0	0.01	7.98	4.23	2.8	2.18	0.6	0.01	0	0	12	17.69	2.31	3.7	62.19	123.08	802.02	481.95	991.32	688.77	837.7	526.87	960.71	531.17
35.101	0	0.15	0.17	0.03	0.16	0.03	0.22	0.07	0.99	0.3	99.57	0.33	0	98.43	0.05	3.84	0.01	0.12	0.99	0.05	0.3	1.46	0.55	10.23	2.47	0	0.01	7.11	4.6	2.83	1.72	1.8	0.01	0	0	12	16	1.3	3.75	62.51	121.89	804.24	482.3	992.37	687.61	839.94	526.18	961.74	530.89
35.135	0	0.15	0.18	0.03	0.16	0.03	0.29	0.07	0.85	0.25	99.42	0.33	0	98.5	0.06	3.18	0.01	0.09	0.85	0.12	0.25	0.72	0.45	15.34	3.12	0	0.01	3.06	5.41	2.54	0.79	0.56	0.01	0	0	12	17.53	1.08	4.03	62.59	122.22	804.5	482.61	993.28	689.12	840.65	526.53	962.74	532.18
35.168	0	0.15	0.17	0.04	0.17	0.03	0.3	0.07	0.82	0.31	99.41	0.33	0	98.44	0.08	4.34	0.01	0.13	0.82	0.25	0.31	0.53	0.58	15.5	4.62	0	0.01	3.17	6.39	2.39	0.43	0.12	0.01	0	0	6	17.13	-1.28	3.13	62.72	117.36	804.47	480.57	997.17	692.18	844	526.32	961.32	529.17
35.201	0	0.16	0.16	0.04	0.18	0.03	0.32	0.08	0.74	0.45	99.37	0.43	0	98.53	0.15	7.57	0.01	0.3	0.74	0.22	0.45	0.41	0.75	16.22	9.05	0	0.02	7.43	5.5	2.2	0.48	0.05	0.01	0	0	6	14.64	-0.98	2.38	63	120.19	805.37	479.12	1002.01	693.75	844.78	527.02	964.97	526.7
35.235	0	0.14	0.14	0.04	0.23	0.03	0.27	0.11	0.88	0.98	99.45	0.6	0	98.59	0.18	13.2	0.01	0.9	0.88	0.14	0.98	0.67	0.66	15.31	9.35	0	0.01	6.4	5.81	1.86	0.34	0	0.02	0	0	6	10.77	-0.76	1.84	63.47	120.02	806.3	478.1	1005.72	695.25	846.7	525.52	966.71	524.93
35.268	0	0.13	0.13	0.04	0.26	0.02	0.24	0.13	0.45	0.86	99.48	0.77	0	98.5	0.19	16.9	0	1.67	0.45	0.08	0.86	0.39	0.47	15	6.55	0	0.01	5.18	5.12	1.58	0.31	0	0.02	0	0	6	14.39	1.07	3.14	64.37	119.76	806.42	479.12	1005.26	696.19	847.89	526.82	967.65	527.78
35.301	0	0.12	0.11	0.04	0.36	0.02	0.17	0.18	0.3	0.86	99.29	0.88	0	98.38	0.18	22.91	0	4.24	0.3	0.06	0.86	0.46	0.48	10.96	4.17	0	0.01	3.05	5.26	1.24	0.21	0	0.02	0	0	6	14.41	-1.46	3.77	65.22	119.21	807.16	478.62	1005.97	695.45	849.42	526.13	968.62	527.57
35.335	0	0.14	0.1	0.03	0.51	0.02	0.14	0.27	0.2	0.81	98.98	0.91	0	98.48	0.14	26.06	0.01	11.11	0.2	0.04	0.81	0.56	0.8	8.3	3.47	0	0.01	0.79	4.36	1.11	0.19	0	0.03	0	0	6	14.98	-1.14	4.17	65.53	121.24	807.77	478.63	1006.51	695.28	849.4	525.83	970.62	528.39
35.368	0	0.22	0.09	0.03	1.09	0.02	0.11	0.63	0.1	0.64	97.83	1.15	0	98.74	0.09	31.03	0.01	26.43	0.1	0.02	0.64	0.37	1.04	6.66	2.35	0	0.01	0.34	3.63	0.88	0.17	0	0.03	0	0	6	15.68	-0.21	3.57	65.63	120.94	808.17	478.42	1007.22	695.91	849.55	526.13	970.48	527.98
35.402	0	0.51	0.08	0.03	3.08	0.02	0.12	1.91	0.06	0.53	93.85	1.63	0	98.28	0.06	33.77	0.01	51.04	0.06	0.01	0.53	0.25	0.83	8.57	1.74	0	0	0.23	2.8	0.64	0.13	0	0.03	0	0	6	13.63	1.77	4.78	66.05	117.11	809.75	478.65	1009.09	695.76	854.25	525.69	971.34	528.06
35.435	0	0.61	0.08	0.03	3.54	0.02	0.14	2.21	0.08	0.46	92.92	1.89	0	97.76	0.06	32.88	0.01	55.45	0.08	0.01	0.46	0.37	0.44	11.33	1.9	0	0	0.28	2.71	0.62	0.12	0	0.03	0	0	6	11.74	3.13	4.11	65.32	117.8	810.86	479.11	1008.62	695.3	853.72	523.25	971.4	528.59
35.468	0	0.54	0.08	0.03	3.78	0.02	0.12	2.39	0.06	0.2	92.44	2.34	0	97.68	0.06	36.41	0.01	53.8	0.06	0	0.2	0.25	0.24	10.51	1.06	0	0	0.23	3.35	0.72	0.1	0	0.03	0	0	6	15.72	3.29	3.68	65.75	116.79	812.3	481.65	1006.37	694.14	853.36	527.56	970.12	530.37
35.502	0	0.43	0.06	0.03	5.79	0.02	0.08	3.94	0.06	0.08	88.42	4.86	0	96.63	0.06	50.12	0.01	52.34	0.05	0	0.08	0.13	0.29	6.21	0.77	0.01	0	0.49	5.61	0.83	0.06	0.01	0.02	0	0	6	18.12	5.22	5.26	66.29	116.28	811.11	482.68	1003.86	693.4	853.23	528.96	969.46	532.64
35.535	0	0.42	0.04	0.03	11.98	0.02	0.06	9.33	0.09	0.05	76.04	16.36	0	96.55	0.09	66.49	0	58.09	0.06	0	0.05	0.14	0.42	5.34	0.8	0.01	0	0.54	6.54	0.76	0.06	0.01	0.02	0	0	6	18.94	5.34	4.13	66.58	118.08	809.92	482.47	1001.81	691.87	849.72	530.5	967.8	531.12
35.568	0	0.4	0.03	0.03	17.26	0.02	0.05	14.64	0.14	0.02	65.49	28.83	0	97.16	0.14	75.74	0	61.08	0.04	0	0.02	0.03	0.68	4.94	1.25	0.01	0	1.59	6.34	0.71	0.07	0.01	0.02	0	0	6	17.26	4.33	3.75	66.99	116.9	808.81	482.97	998.9	690.61	847.91	529.37	964.79	530.88
35.602	0	0.32	0.02	0.03	19.87	0.02	0.04	18.21	0.28	0.02	60.26	44.4	0	97.41	0.28	85.3	0	57.89	0.06	0	0.02	0.02	0.6	4.23	1.86	0.02	0	5.09	5.23	0.48	0.08	0.01	0.02	0	0	6	15.15	3.87	2.36	67.51	116.3	808.26	483.58	997.36	689.67	845.89	530.46	962.18	529.26
35.635	0	0.35	0.02	0.03	17.17	0.02	0.04	15.64	0.43	0.05	65.65	59.87	0	96.3	0.43	82.95	0	55.71	0.16	0	0.05	0.03	1.08	4.6	4.09	0.02	0	15.36	4.34	0.46	0.1	0	0.02	0	0	6	15.02	5.71	2.7	67.37	112.41	804.87	481.92	994.35	689.25	844.93	527.79	957.34	528.07
35.668	0	0.45	0.03	0.04	13.73	0.02	0.05	12.33	0.61	0.07	72.53	86.85	0	95.11	0.61	79.95	0	51.99	0.25	0	0.07	0.02	2.45	4.11	8.35	0.02	0.01	36.88	3.27	0.37	0.14	0	0.02	0.01	0	6	12.05	7.16	3.61	67.1	115.64	802.49	481.47	992.22	687.58	841.96	526.38	957.59	527.85
35.702	0	0.72	0.03	0.04	22.02	0.02	0.05	20.59	0.93	0.15	55.96	87.9	0	94.34	0.93	80.99	0	65.4	0.35	0	0.15	0.04	6.65	3.72	10.86	0.03	0.02	37.02	2.9	0.28	0.16	0	0.01	0.01	0	6	12.06	7.94	3.32	67.08	118.06	800.13	480.88	991.26	687.81	838.88	527.36	956.94	526.96
35.735	0	0.77	0.03	0.04	22.12	0.02	0.06	20.33	0.93	0.36	55.76	75.9	0	92.71	0.93	77.86	0	68.19	0.39	0	0.36	0.07	12.11	3.56	13.52	0.03	0.04	29.75	3.01	0.25	0.19	0	0.01	0.04	0	6	15.17	9.29	0.58	66.78	114.99	797.43	480.55	989.08	688.73	835.62	531.45	950.36	523.94
35.769	0	0.64	0.03	0.04	16.49	0.02	0.06	14.01	0.93	0.28	67.02	29.55	0	95	0.93	68.83	0	66.43	0.23	0	0.28	0.04	15.84	2.51	13.69	0.04	0.09	10.64	3.29	0.27	0.18	0	0.01	0.06	0	6	14.5	7.28	2.51	66.46	113	796.33	480.03	986.85	688.23	836.48	526.44	949.48	526.01
35.802	0	0.76	0.06	0.05	7.62	0.02	0.09	5.47	0.73	0.26	84.77	9.88	0	95.92	0.73	49.54	0.01	61.05	0.23	0	0.26	0.04	21.75	3.06	16.28	0.04	0.19	12.88	2.77	0.29	0.23	0	0.01	0.1	0	6	15.03	6.21	3.87	66.57	112.48	795.87	480.75	985.47	688.12	836.99	525.71	949.45	528.04
35.835	0	0.84	0.09	0.05	3.1	0.02	0.13	1.87	0.39	0.28	93.8	2.78	0	96.41	0.39	30.29	0	53.89	0.27	0	0.28	0.05	27.29	3.66	18.8	0.04	0.37	14.93	2.35	0.33	0.28	0	0.01	0.12	0	6	15.33	5.54	3.57	66.58	114.65	794.28	480.67	983.5	687.37	833.9	525.99	948.53	527.81
35.869	0	0.77	0.12	0.05	1.76	0.02	0.16	0.95	0.26	0.4	96.48	1.1	0	98.15	0.25	20.38	0.01	47.51	0.26	0.01	0.4	0.03	33.58	4.79	16.68	0.06	0.46	13.9	2.87	0.43	0.33	0.01	0.02	0.14	0	6	9.98	2.13	2.59	66.69	116.41	793.01	478.6	985.11	685.96	832.28	526.24	948.64	522.84
35.902	0	0.69	0.12	0.04	1.58	0.02	0.14	0.86	0.26	1.06	96.84	0.66	0	98.22	0.2	18.68	0.01	46.79	0.26	0.01	1.06	0.06	28.89	4.42	11.03	0.08	0.38	10.94	2.32	0.4	0.34	0	0.02	0.14	0	6	13.43	1.95	3.6	67	122.26	792.44	476.7	987.67	687.05	831.36	526.42	953.58	523.26
35.935	0	0.72	0.11	0.04	2.15	0.02	0.12	1.25	0.3	2.31	95.7	0.58	0	97.86	0.2	21.36	0.01	53.07	0.3	0.01	2.31	0.05	21.57	4.4	6.5	0.09	0.33	6.24	2.12	0.45	0.48	0	0.02	0.12	0	6	16.52	2.88	3.66	67.53	115.72	796.88	475.32	993.38	690.09	839.64	523.66	955.36	523.68
35.969	0	0.6	0.14	0.03	1.29	0.02	0.13	0.72	0.31	3.41	97.42	0.33	0	97.88	0.18	13.94	0.01	47.14	0.31	0.01	3.41	0.05	19.21	3.63	4.85	0.12	0.33	3.39	1.25	0.44	1.03	0	0.03	0.12	0	6	15.28	2.84	3.4	68.03	113.97	801.91	474.55	996.65	687.72	844.39	521.32	958.36	522.38
36.002	0	0.76	0.14	0.04	1.53	0.02	0.14	0.86	0.42	3.41	96.94	0.34	0	96.66	0.24	13.26	0.01	51.94	0.42	0.01	3.41	0.07	24.79	4	7.13	0.14	0.59	5.16	1.25	0.51	1.09	0.01	0.03	0.14	0	6	16.81	5.17	3.66	68.46	113.75	803.63	473.51	998.55	686.73	846.59	521.6	960.34	521.49
36.035	0	0.7	0.14	0.04	1.53	0.02	0.15	0.84	0.45	2.02	96.95	0.4	0	96.63	0.22	14.47	0.01	50.33	0.45	0.01	2.02	0.12	21.65	4.93	8.12	0.16	0.4	3.22	1.31	0.58	1.27	0.01	0.03	0.11	0	6	15.83	5.22	3.15	68.11	120.85	806.13	471.83	999.76	682.16	844.57	520.39	965.41	519.2
36.069	0	0.5	0.14	0.03	1.07	0.02	0.14	0.57	0.25	0.7	97.86	0.33	0	97.38	0.2	13.54	0.01	41.67	0.25	0.02	0.7	0.17	9.32	4.7	5.05	0.19	0.17	0.93	1.37	0.7	1.24	0.04	0.04	0.04	0	6	13.95	3.93	3.42	67.86	117.84	808.63	469.26	1001.94	679.01	848.57	517.09	966.41	515.95
36.102	0	0.34	0.13	0.03	0.8	0.02	0.13	0.42	0.26	0.42	98.39	0.34	0	98.08	0.26	15.79	0.01	31.99	0.16	0.02	0.42	0.18	4.55	4.67	3.25	0.15	0.08	0.37	2.09	0.96	0.96	0.32	0.03	0.02	0	6	11.78	2.35	4.23	68.54	118.03	809.58	468.37	1003.74	678.76	850.57	514.46	968.59	515.79
36.136	0	0.3	0.13	0.03	0.66	0.02	0.14	0.34	0.29	0.16	98.68	0.33	0	97.32	0.29	14.98	0.02	26.94	0.12	0.02	0.16	0.2	3.62	5.05	3.86	0.16	0.06	0.08	3.39	1.75	0.75	0.28	0.03	0.01	0	6	16.45	4.03	4.59	68.96	117.8	810.81	467.77	1003.61	679.11	851.65	512.17	969.32	517.84
36.169	0	0.19	0.12	0.03	0.51	0.02	0.13	0.27	0.36	0.16	98.97	0.48	0	95.95	0.36	19.32	0.02	15.59	0.12	0.02	0.11	0.17	2.84	5.38	4.04	0.16	0.04	0.08	6.14	2.66	0.48	0.3	0.03	0	0	6	11.93	6.17	4.1	69.08	117.04	811.5	468.83	1001.64	676.49	850.99	511.05	967.87	517.16
36.202	0	0.14	0.11	0.04	0.38	0.02	0.14	0.19	0.4	0.12	99.23	0.61	0	95.16	0.4	21.07	0.03	6.05	0.18	0.02	0.1	0.39	2.26	6.31	4.93	0.12	0.02	0.08	7.6	2.74	0.35	0.24	0.03	0	0	6	16.34	7.11	4.71	68.86	112.93	812.78	470.32	999.72	675.46	853.25	511.97	965.87	520.34
36.236	0	0.12	0.09	0.04	0.54	0.02	0.11	0.29	0.28	0.09	98.92	1.94	0	96.36	0.28	31.11	0.03	3.36	0.15	0.02	0.05	0.56	1.49	6.23	3.47	0.09	0.01	0.04	13.39	5.42	0.19	0.01	0.02	0	0	6	19.42	5.62	5.72	68.01	115.04	812.67	471.24	997.24	673.45	851.77	514.38	966.62	521.04
36.269	0	0.11	0.08	0.04	0.55	0.02	0.11	0.29	0.21	0.06	98.89	2.69	0	95.73	0.21	33.06	0.03	1.34	0.09	0.03	0.03	0.52	0.63	6.48	2.34	0.06	0	0.03	15.64	5.5	0.19	0.04	0.02	0	0	6	16.61	6.45	2.13	67.96	117.58	813.11	470.37	995.04	669.27	846.37	514.48	963.94	515.96
36.302	0	0.13	0.08	0.06	0.63	0.02	0.11	0.32	0.23	0.04	98.74	4.72	0	96.09	0.23	33.75	0.03	0.66	0.08	0.03	0.02	0.82	0.43	7.36	1.78	0.04	0	0.02	22.18	7.51	0.13	0.02	0.02	0	0	6	15.64	5.99	3.76	68.15	117.63	810.44	468.12	996.79	672.16	847.43	510.94	964.93	516.32
36.336	0	0.18	0.07	0.1	1.02	0.02	0.11	0.44	0.26	0.03	97.96	22.31	0	95.74	0.26	37.94	0.03	0.55	0.07	0.03	0.03	0.33	0.66	7.44	2.85	0.03	0	0.02	39.87	10.92	0.09	0.11	0.02	0	0	6	13.49	6.44	4.35	68.91	110.46	809.61	467.06	998.47	674.03	851.79	509.9	962.15	514.69
36.369	0	0.17	0.07	0.11	1.2	0.02	0.1	0.53	0.25	0.04	97.6	30.59	0	96.11	0.25	42.12	0.03	0.57	0.13	0.03	0.04	0.24	0.97	7.58	3.74	0.02	0	0.06	41.02	11.39	0.09	0.02	0.02	0	0	6	17.04	5.97	6.65	68.86	112.78	809.85	464.34	1001.69	674.58	854.49	507.97	967.03	515.39
36.403	0	0.25	0.07	0.18	1.51	0.02	0.11	0.58	0.33	0.09	96.99	56.01	0	96.22	0.33	39.95	0.03	0.41	0.26	0.04	0.09	0.04	1.11	8.94	3.45	0.01	0	0.44	56.39	15.9	0.06	0.05	0.02	0	0	6	17.96	5.82	5.76	69.01	115.48	809.09	464.37	1000.75	673	851.5	511.34	966.96	513.73
36.436	0	0.32	0.08	0.24	1.55	0.02	0.14	0.62	0.46	0.22	96.89	62.78	0	96.29	0.46	36.95	0.04	0.38	0.46	0.09	0.22	0.1	1.95	11.11	5.83	0.01	0.01	0.99	62.89	20.24	0.07	0.04	0.01	0	0	6	18.7	5.71	5.72	68.96	118.3	812.62	464.12	1003.28	672.5	853.24	509.15	971.39	514.91
36.469	0	0.28	0.07	0.23	1.69	0.02	0.15	0.76	0.69	0.48	96.61	63.84	0	96.45	0.69	42.16	0.04	0.48	0.56	0.11	0.48	0.17	3.5	12.16	9.05	0.02	0.01	3.75	58.25	19.82	0.09	0.11	0.01	0.01	0	6	18.68	5.49	6.49	69.04	117.24	814.46	465.91	1003.1	671.82	855.29	509.95	972.32	516.92
36.503	0	0.44	0.08	0.43	1.78	0.02	0.19	0.75	1.24	1.4	96.45	74.81	0	96.33	1.24	35.89	0.05	0.46	0.61	0.27	1.4	0.42	6.15	13.61	13.64	0.01	0.02	5.09	70.99	25.3	0.06	0.07	0.01	0.04	0	6	19.22	5.67	4.92	68.83	116.72	819.9	466.02	1007.33	671.01	858.88	511.23	975.53	515.24
36.536	0	0.45	0.09	0.53	1.22	0.03	0.26	0.52	1.58	3.54	97.56	49.65	0	97.54	1.58	29.14	0.06	0.61	0.78	0.32	3.54	2.07	13.31	15.01	21.48	0.01	0.04	6.78	64.02	22.62	0.07	0.01	0.01	0.06	0	6	16.49	3.6	8.57	68.81	115.35	820.77	466.04	1008.89	669.44	864.05	509.53	979.14	517.17
36.569	0	0.5	0.12	0.58	0.83	0.02	0.33	0.35	1.27	3.74	98.35	24.95	0	98.06	1.27	19.99	0.07	0.93	0.42	0.52	3.74	2.28	20.81	14.52	27.73	0.02	0.08	4.67	59.64	21.98	0.09	0.01	0.01	0.1	0	6	16.49	2.39	7.95	67.96	120.01	822.25	466.27	1015.44	674.72	865.34	512	985.2	517.97
36.603	0	0.35	0.13	0.36	0.49	0.02	0.42	0.24	1.25	5.26	99.02	5.53	-1.08	95.09	1.25	14.9	0.1	1.02	0.34	0.77	5.26	3.05	23.6	18.63	26.58	0.02	0.11	2.94	43.11	18.4	0.14	0.01	0.02	0.08	0	6	18.69	7.18	6.85	67.64	117.17	826.94	469.92	1019.28	679.01	869.97	516.55	987.06	520.96
36.636	0	0.33	0.15	0.22	0.39	0.02	0.39	0.2	1.13	3.73	99.22	2.55	0	97.38	1.13	10.53	0.1	1.08	0.28	1.05	3.73	1.34	19.27	16.48	22.67	0.02	0.11	2.65	37.45	17.75	0.16	0	0.02	0.07	0	6	14.11	3.92	6.64	67.22	119.24	832.46	471.65	1025.82	680.72	874.78	516.86	993.92	521.84
36.669	0	0.26	0.16	0.13	0.27	0.02	0.36	0.14	0.56	2.9	99.29	0.81	0	98.6	0.56	6.54	0.09	0.96	0.21	0.95	2.9	0.38	16.63	15.09	19.3	0.02	0.13	1.97	26.19	13.95	0.15	0.02	0.02	0.07	0	6	17.48	-0.74	4.11	66.9	119.34	835.44	473.99	1028.03	684.69	874.87	519.89	994.16	523.34
36.703	0	0.19	0.17	0.06	0.21	0.02	0.25	0.12	0.34	1.68	99.49	0.34	0	98.63	0.34	4.58	0.09	1.18	0.21	0.47	1.68	0.13	8.45	11.06	9.93	0.03	0.09	1.47	15.72	11.8	0.22	0.01	0.02	0.04	0	6	17.01	0.62	5.27	67	120.81	836.5	474.95	1026.26	682.08	874.99	518.49	995.6	525.35
36.736	0	0.18	0.18	0.05	0.19	0.02	0.24	0.1	0.2	0.87	99.52	0.33	0	98.36	0.19	2.59	0.08	1.23	0.2	0.39	0.87	0.05	5.13	11.05	4.89	0.03	0.09	0.74	12.77	11.03	0.21	0.01	0.02	0.02	0	6	18.09	-1.53	5.93	67.18	116.69	837.54	475.55	1025.74	681.54	877.74	518.51	994.2	525.98
36.77	0	0.15	0.18	0.03	0.16	0.02	0.25	0.1	0.24	0.75	99.5	0.33	0	97.53	0.2	2.18	0.1	1.44	0.24	0.29	0.75	0.09	4.08	11.8	4.2	0.05	0.09	0.32	5.8	9.98	0.28	0.02	0.03	0.01	0	6	15.74	3.62	5.03	67.69	118.23	837.43	476.94	1023.75	679.61	875.21	520.52	993.34	525.43
36.803	0	0.15	0.18	0.03	0.16	0.02	0.24	0.1	0.24	0.65	99.52	0.33	0	95.66	0.15	2.55	0.09	1.93	0.24	0.22	0.65	0.15	2.41	11.78	2.69	0.07	0.06	0.16	3.48	9.41	0.39	0	0.03	0	0	6	14.96	6.53	9.05	68.34	115.28	835.52	477.23	1019.98	677.81	877.78	515.8	992.2	529.87
36.836	0	0.14	0.17	0.03	0.17	0.02	0.23	0.11	0.19	0.58	99.54	0.33	0	96.06	0.18	4.64	0.08	1.95	0.19	0.14	0.58	0.18	1.22	11.94	2.16	0.06	0.04	0.06	3.13	9.17	0.35	0.01	0.03	0	0	6	17.32	6.04	6.16	67.89	115.33	833.9	476.61	1015.97	676.2	872.16	516.5	987.01	526.9
36.87	0	0.13	0.17	0.03	0.17	0.02	0.24	0.1	0.28	0.68	99.53	0.33	0	97.93	0.28	5.61	0.1	1.43	0.21	0.11	0.68	0.31	0.77	12.56	1.95	0.1	0.03	0.06	1.76	7.05	0.39	0.03	0.03	0	0	6	12.29	2.72	5.09	68.13	117.65	831.95	475.79	1015.83	675.55	868.87	516.5	986.3	523.65
36.903	0	0.12	0.15	0.03	0.19	0.02	0.26	0.12	0.38	0.24	99.48	0.46	0	97.01	0.38	9.47	0.07	1.31	0.1	0.05	0.24	0.16	0.41	15.29	2.33	0.08	0.03	0.06	1.67	6.51	0.39	0.02	0.02	0	0	6	13.55	4.61	4.75	68.17	115.11	830.36	475.89	1013.42	675.17	867.88	515.62	982.6	525.06
36.936	0	0.1	0.12	0.03	0.27	0.02	0.26	0.19	0.6	0.16	99.46	1.13	0	95.59	0.6	19.12	0.05	1.93	0.06	0.03	0.16	0.16	0.21	18.33	2.61	0.07	0.02	0.06	1.53	7.41	0.47	0.01	0.02	0	0	6	14.02	6.61	5.59	68.09	113.66	829.88	476.39	1012.1	675.16	868.5	515.55	981.68	525.93
36.97	0	0.08	0.08	0.03	0.44	0.02	0.23	0.32	0.73	0.09	99.12	3.68	0	94.8	0.73	33.48	0.03	1.89	0.05	0.01	0.09	0.14	0.25	19.22	4.01	0.03	0.01	0.18	1.27	6.19	0.32	0.05	0.01	0	0	6	13.82	7.48	4.62	67.82	115.83	828.19	476.23	1011.97	676.65	865.66	516.55	981.16	525.29
37.003	0	0.07	0.06	0.03	0.67	0.02	0.22	0.54	0.73	0.05	98.66	12.41	0	97.38	0.73	46.68	0.03	1.48	0.03	0.01	0.05	0.16	0.18	22.33	5.66	0.03	0.01	0.26	1.25	5.98	0.28	0.03	0.01	0	0	6	14.23	3.93	4.89	67.63	116.45	828.11	477.4	1009.74	675	864.4	516.88	980.44	526.68
37.036	0	0.06	0.05	0.03	0.93	0.02	0.24	0.82	0.47	0.05	98.15	32.9	0	92.9	0.47	57.4	0.02	1.08	0.04	0.01	0.05	0.29	0.15	27.06	7.19	0.02	0.01	0.37	1.11	5.92	0.27	0.02	0.01	0	0	6	12.82	9.14	5.64	67.83	116.24	827.47	478.35	1007.71	673.88	863.92	518.45	979.9	526.19
37.07	0	0.05	0.04	0.03	0.98	0.02	0.25	0.88	0.37	0.04	98.05	40.81	0	92.44	0.37	59.87	0.02	0.55	0.05	0.01	0.04	0.32	0.12	28.84	7.56	0.01	0.03	0.91	0.92	5.72	0.19	0.02	0.01	0	0	6	13.64	9.48	4.08	67.38	118.79	826.02	479	1006.14	674.56	859.71	520.49	978.39	525.72
37.103	0	0.07	0.06	0.03	0.64	0.02	0.35	0.52	0.28	0.04	98.73	22.43	0	93.32	0.28	47.17	0.01	0.3	0.06	0	0.04	0.46	0.13	30.73	8.39	0.01	0.04	0.69	1.08	6.1	0.15	0.1	0.01	0	0	6	14.95	8.82	4.63	67.32	120.94	822.27	479.14	1003.82	675.99	856.17	521.36	976.98	526.99
37.137	0	0.06	0.05	0.03	0.73	0.02	0.4	0.61	0.16	0.03	98.53	35.51	0	91.38	0.16	51.38	0.01	0.41	0.04	0	0.03	0.17	0.15	34.52	8.18	0.01	0.05	0.58	1.19	5.75	0.11	0.02	0	0	0	6	12.66	10.2	6.77	67.56	116.97	818.4	477.52	1003.19	678.09	857.93	517.69	974.49	527.53
37.17	0	0.06	0.05	0.03	0.72	0.02	0.46	0.59	0.11	0.04	98.55	39.69	-0.02	91.86	0.11	50.86	0.01	0.46	0.05	0	0.04	0.29	0.18	37.27	7.54	0.01	0.06	0.52	1.37	5.59	0.12	0	0	0	0	6	13.09	9.88	6.99	67.73	116.4	816.24	477.66	1000.82	677.95	856.11	518.01	972.11	527.71
37.203	0	0.07	0.06	0.03	0.65	0.02	0.38	0.51	0.11	0.06	98.69	26.17	0	87.84	0.11	47.58	0.01	0.58	0.05	0	0.06	0.11	0.49	32.85	7.49	0.01	0.09	0.96	1.41	4.95	0.15	0	0	0.01	0	6	14.47	12.11	7.01	67.91	110.83	811	473.43	995.88	674.88	853.58	515.03	964.14	522.78
37.237	0	0.08	0.08	0.03	0.43	0.02	0.6	0.3	0.11	0.16	98.79	15.67	-0.14	94.9	0.11	34.6	0.01	0.7	0.08	0	0.16	0.15	0.62	37.79	6.56	0.01	0.1	1.1	1.88	5.4	0.16	0	0	0.01	0	6	15.55	7.39	7.2	68.28	114.95	806.97	470.52	996.44	677.06	850.01	512.96	964.63	521.59
37.27	0	0.09	0.09	0.03	0.37	0.02	0.69	0.24	0.19	0.33	98.62	11.16	-1.06	96.03	0.13	29.47	0.01	1.1	0.19	0	0.33	0.18	0.84	38.05	8.46	0.01	0.12	2.69	2.06	4.99	0.21	0	0	0.01	0	6	15.14	6.06	8.77	68.8	116.36	804.89	470.52	995.53	676.68	849.27	513.59	965.29	522.54
37.303	0	0.11	0.11	0.04	0.31	0.02	0.72	0.19	0.28	0.72	98.57	6.96	-2.17	95.56	0.16	23.82	0.01	1.54	0.28	0	0.72	0.1	0.66	37.25	8.1	0.01	0.1	8.45	2.18	4.28	0.22	0	0	0.02	0	6	21.32	6.65	5.39	68.22	115.42	805.37	469.98	995.61	677.99	846.79	517.77	962.19	519.71
37.337	0	0.13	0.1	0.04	0.35	0.02	0.93	0.21	0.35	1.15	98.13	10.49	-6.09	96.3	0.21	25.43	0	3.14	0.35	0	1.15	0.12	0.94	41.23	12.73	0.02	0.08	14.17	2.33	2.84	0.3	0	0	0.03	0	6	22.05	5.7	6.47	68.17	115.51	806	470.46	995.82	678.35	848.14	516.82	963.55	521.77
37.37	0	0.23	0.12	0.05	0.33	0.02	0.92	0.19	0.28	1.21	98.16	5.64	-11.49	96.56	0.23	20.66	0	5.77	0.28	0	1.21	0.08	1.04	37.61	18.13	0.03	0.07	37.47	2.19	2.56	0.36	0	0	0.07	0	6	21.77	5.33	5.08	67.81	114.74	806.8	471.52	994.88	677.51	847.14	518.67	961.86	520.78
37.404	0	0.43	0.14	0.07	0.25	0.02	0.97	0.13	0.22	1.52	98.06	18.27	-18.09	96.44	0.21	12.42	0	6.45	0.22	0	1.52	0.11	1.24	32.24	29.43	0.04	0.07	62.27	2.1	2.21	0.45	0.01	0	0.14	0	6	22.57	5.5	4.43	67.49	114.16	807.69	471.92	994.76	677.39	847.22	519.14	961.37	520.77
37.437	0	0.56	0.17	0.1	0.21	0.02	1.08	0.1	0.24	1.3	97.84	14.18	-19.59	97.19	0.24	5.41	0.01	7.15	0.21	0	1.3	0.12	2.59	29.19	37.71	0.06	0.11	65.51	1.79	2.07	0.53	0.01	0.01	0.24	0	6	22.86	4.28	7.19	67.49	115.52	807.85	471.75	994.97	676.21	849.27	517.52	964.65	523.21
37.47	0	0.7	0.18	0.16	0.21	0.02	1.31	0.1	0.23	1.6	97.39	15.94	-23.12	97.05	0.19	4.04	0	8.25	0.23	0	1.6	0.18	1.94	27.66	51.8	0.08	0.13	68.6	1.7	2.12	0.75	0	0.01	0.3	0	6	20.36	4.53	8.76	67.69	111.76	808.44	471.07	996.01	674.48	853.15	517	964.81	521.88
37.504	0	0.85	0.19	0.22	0.21	0.02	1.1	0.11	0.31	1.79	97.8	16.47	-23.41	95.39	0.13	2.89	0.01	10.41	0.31	0	1.79	0.24	2.1	20.73	61.65	0.26	0.16	70.24	1.71	2.1	1.37	0	0.01	0.45	0	6	17.92	6.85	5.73	67.84	114.25	808.83	471.66	995.36	673.89	849.24	518.34	963.48	519.4
37.537	0	0.86	0.2	0.2	0.22	0.02	0.99	0.11	0.33	2.04	98.02	11.27	-21.35	95.41	0.1	1.46	0.01	12.43	0.33	0	2.04	0.28	2.3	19.29	59.09	0.51	0.21	65.61	1.72	1.9	2.06	0	0.01	0.7	0	6	18.47	6.82	5.56	67.78	116.12	809.76	473.57	993.18	672.95	847.62	518.21	963.68	521.87
37.57	0	0.91	0.21	0.21	0.25	0.02	1.04	0.13	0.29	2.76	97.92	7.42	-20.52	96.05	0.06	0.85	0.01	16.75	0.29	0	2.76	0.33	3.71	20.37	58.81	0.68	0.32	59.17	1.67	2.24	2.82	0	0.01	0.93	0	6	20.99	6.04	5.65	67.45	115.02	810.22	474.63	991.88	673.07	847.78	518.84	962.7	523.52
37.604	0	0.92	0.22	0.16	0.28	0.02	0.72	0.14	0.27	2.64	98.16	5.99	-16.55	94.7	0.05	0.59	0.01	19.92	0.27	0	2.64	0.26	5.44	15.99	51.03	2.23	0.45	56.42	1.44	2.02	5.81	0	0.02	1.22	0	6	18.83	7.58	6.94	67.44	113.08	810.85	476.14	991.07	672.27	849.83	518.61	962.71	525.27
37.637	0	0.99	0.22	0.14	0.33	0.02	0.69	0.16	0.28	2.31	98.03	5.05	-15.39	95.93	0.05	0.52	0.01	23.05	0.28	0	2.31	0.26	9.37	15.96	48.64	2.36	0.72	54.5	1.46	2.24	6.31	0	0.02	1.54	0	6	18.64	6.2	6.14	67.29	114.06	809.65	476.78	990.72	672.82	847.77	521.75	961.8	524.23
37.67	0	1.29	0.23	0.1	0.39	0.02	0.57	0.19	0.23	1.25	97.41	12.11	-15.6	92.37	0.05	0.56	0.01	26.84	0.23	0	1.25	0.18	13.55	15.15	39.88	2.9	1.21	67.43	1.43	2.28	7.87	0	0.02	1.73	0	6	19.44	9.53	6.1	67.21	116.65	809.25	477.19	989.78	672.43	845.98	522.32	962.59	525.26
37.704	0	1.34	0.23	0.09	0.41	0.02	0.54	0.21	0.29	1.07	97.32	12.89	-14.92	93.04	0.04	0.81	0.01	28.39	0.29	0	1.07	0.18	11.84	15.46	35.88	5.95	1.16	68.49	1.27	2.47	12.05	0	0.03	1.83	0	6	17.03	9.04	5.48	67.99	115.53	808.14	477.38	988.87	673.2	844.92	521.3	960.4	524.65
37.737	0	0.99	0.24	0.09	0.31	0.02	0.63	0.15	0.27	0.55	98.02	9.95	-15.05	93.96	0.04	1.06	0.01	20.78	0.27	0	0.55	0.2	14.08	17.17	38.54	5.45	0.93	64.86	1.2	2.21	12.06	0	0.03	2.41	0	6	12.83	8.28	5.63	68.68	114.71	807.82	478.7	987.04	672.02	844.34	520.69	958.97	524.9
37.771	0	0.44	0.22	0.08	0.28	0.02	0.6	0.14	0.19	0.2	98.79	1.08	-4.36	91.29	0.05	2.12	0.01	17.17	0.19	0	0.2	0.17	9.46	18.02	34.62	4.38	0.54	21.39	1.45	2.8	14.61	0	0.02	1.65	0	6	16.66	10.25	4.36	68.45	112.09	805.17	477.26	988.52	676.06	843.89	523.78	955.97	522.69
37.804	0	0.34	0.18	0.07	0.32	0.02	0.42	0.17	0.1	0.08	99.17	0.84	0	93.07	0.04	5.42	0.01	17.35	0.1	0	0.08	0.08	6.01	14.49	27.71	3.07	0.23	9.69	2.93	4.03	17.54	0	0.02	0.83	0	6	19.65	9.01	3.43	68.23	111.75	805.04	478.31	987.88	678.67	842.81	524.09	954.56	524.68
37.837	0	0.28	0.16	0.07	0.36	0.02	0.34	0.2	0.09	0.04	99.28	1.2	0	89.78	0.04	9.95	0.01	15.67	0.09	0	0.04	0.05	5.12	11.96	28.25	2.8	0.12	4.69	4.01	4.9	17.34	0	0.02	0.59	0	6	18.29	11.13	3.59	68.28	110.44	804.86	479.65	985.79	677.83	842.51	524.08	952.93	525.64
37.871	0	0.25	0.17	0.08	0.26	0.02	0.4	0.15	0.11	0.05	99.19	1.38	0	95.5	0.03	7.16	0.01	9.48	0.11	0	0.05	0.05	3.19	12.56	33.07	1.88	0.07	4.43	4.41	7.09	18.49	0	0.02	0.42	0	6	13.72	6.73	3.05	68.31	115.12	803.74	479.4	985.49	675.95	838.95	524.82	954.06	523.3
37.904	0	0.28	0.17	0.1	0.23	0.02	0.46	0.13	0.1	0.05	99.08	2.2	-2.36	92.56	0.02	7.04	0.01	6.84	0.1	0	0.05	0.03	2.3	12.86	39.09	1.69	0.05	16.09	3.69	6.58	21.11	0	0.02	0.34	0	6	14.41	9.4	5.63	68.53	114.59	801.5	478.67	985.1	676.19	840.26	524.42	954.85	524.7
37.937	0	0.45	0.15	0.13	0.25	0.02	0.51	0.15	0.26	0.18	98.98	5.95	-11.64	89.23	0.02	9.92	0.01	6.62	0.26	0	0.18	0.09	2.08	13.54	45.63	1.51	0.05	49.05	3.56	7.78	22.22	0	0.03	0.25	0	6	16.66	11.43	5.93	68.63	113.06	800.61	478.71	985.57	680.34	841.16	522.24	954.1	527.51
37.971	0	0.61	0.16	0.16	0.22	0.02	0.63	0.13	0.44	0.33	98.74	22.23	-18.06	93.38	0.03	8.92	0.01	4.52	0.44	0	0.33	0.21	2.19	15.22	51.4	1.45	0.06	68.83	3.95	7.62	20.15	0	0.03	0.22	0	6	13.49	8.77	7.47	69	108.75	800.13	479.28	985.15	679.21	843.91	522.98	952.59	526.79
38.004	0	0.47	0.17	0.11	0.19	0.03	0.56	0.11	0.76	1.28	98.88	8.68	-13.75	93.61	0.03	5.73	0.02	3.67	0.76	0.01	1.28	0.32	1.51	15.78	40.99	1.95	0.07	58.31	3.24	7.37	18.27	0.11	0.03	0.17	0	6	16.84	8.58	4.98	69.33	110.54	801.58	479.38	987.72	681.63	842.91	526.06	953.45	525.76
38.037	0	0.34	0.18	0.13	0.16	0.03	0.55	0.1	1.5	4.31	98.9	2.06	-10.74	93.49	0.03	3.59	0.02	2.42	1.5	0.02	4.31	0.93	2.6	15.7	40.83	1.51	0.15	40.95	2.66	7.81	16.31	0.06	0.04	0.23	0	6	15.53	8.68	6.39	69.7	112.49	801.8	481.05	986.19	681.58	842.65	523.88	955	529.58
38.071	0	0.26	0.19	0.16	0.14	0.03	0.53	0.08	1.23	4.04	98.94	3.38	-6.53	93.75	0.04	2.3	0.02	1.47	1.23	0.04	4.04	0.47	3.79	12.13	47.57	0.99	0.3	21.16	2.27	5.36	12.62	0.02	0.04	0.41	0	6	17.31	8.46	4.83	69.35	109.34	802.07	482.31	983.54	680.59	841.51	526.07	950.81	528.85
38.104	0	0.21	0.19	0.17	0.13	0.03	0.52	0.08	1.07	5.67	98.95	3.95	-5.03	94.63	0.08	1.8	0.03	0.99	1.07	0.1	5.67	0.33	3.75	12.16	47.95	1.13	0.38	10.59	1.83	4.76	12.42	0.01	0.03	0.44	0	6	16.88	7.66	5.09	69.32	111.97	802.21	481.36	984.26	679.15	840.9	526.05	952.86	527.78
38.138	0	0.25	0.19	0.16	0.15	0.02	0.62	0.08	0.39	1.53	98.75	4.5	-5.55	93.9	0.2	2.83	0.03	1.5	0.39	0.09	1.53	0.09	4.99	13	52.49	0.83	0.54	13.76	1.31	3.5	13.09	0	0.03	0.47	0	6	14.04	8.33	4.9	69.25	112.93	802.26	479.98	985.05	678.95	840.76	522.34	953.59	526.87
38.171	0	0.29	0.18	0.18	0.16	0.02	0.75	0.08	0.44	1.62	98.5	6.59	-9.72	93.46	0.44	3.82	0.03	1.91	0.37	0.12	1.62	0.06	6.32	15.22	56.5	0.72	0.51	24.17	0.83	2.69	13.69	0	0.03	0.39	0	6	16.79	8.7	5.25	68.94	112.3	800.69	479.22	983.17	677.8	839.62	523.28	951.88	526.29
38.204	0	0.35	0.18	0.19	0.16	0.02	0.79	0.08	0.54	1.76	98.43	7.76	-12.88	90.35	0.54	3.63	0.03	2.4	0.36	0.07	1.76	0.07	7.69	15.19	58.9	0.67	0.37	35.19	0.68	2.27	15.7	0	0.03	0.45	0	6	13.92	10.82	5.78	68.82	105.77	799.98	478.59	980.34	674.69	841.41	521.2	947.13	524.24
38.238	0	0.48	0.17	0.21	0.19	0.02	0.81	0.1	0.74	1.36	98.39	12.07	-17.09	93.19	0.74	5.84	0.04	4.38	0.29	0.04	1.36	0.06	8.71	14.72	62.78	0.65	0.29	50.77	0.65	2.07	17.82	0	0.03	0.34	0	6	15.46	8.92	2.88	68.84	116.35	796.73	478.3	977.4	673.54	830.72	524.64	947.04	522.11
38.271	0	0.57	0.17	0.28	0.21	0.02	0.96	0.11	0.87	1.36	98.09	23.55	-20.37	93.93	0.87	7.18	0.04	5.94	0.36	0.03	1.36	0.1	12.06	15.28	71.5	0.41	0.27	55.55	0.61	1.82	18.58	0	0.03	0.24	0	6	12.99	8.3	3.92	68.79	113.72	793.37	475.63	974.64	671.09	829.83	520.78	943.54	519.61
38.304	0	0.47	0.16	0.29	0.25	0.02	1.03	0.13	0.89	1.17	97.94	29.02	-16.75	93.73	0.89	9.03	0.06	8.63	0.38	0.02	1.17	0.21	10.71	16.56	73.17	0.46	0.18	36.55	0.38	1.32	17.62	0	0.03	0.16	0	6	12.43	8.48	3.04	69.29	114.59	790.79	475.12	972.42	670.23	826.27	522.08	940.77	517.59
38.338	0	0.46	0.15	0.31	0.32	0.02	1.93	0.16	0.67	1.02	96.15	34.12	-17.82	93.3	0.67	10.37	0.1	14.35	0.3	0.01	1.02	0.29	11.07	28.47	74.78	0.47	0.12	21.99	0.13	0.87	15.91	0	0.03	0.11	0	6	21.65	8.83	6.41	69.16	113.23	788.47	469.78	971.03	669.2	828.07	514.57	941.2	519.31
38.371	0	0.58	0.15	0.35	0.41	0.02	2.27	0.21	0.39	1.06	95.45	38.58	-18.19	96.41	0.39	9.4	0.1	21.23	0.37	0.01	1.06	0.5	16.67	30.42	78.15	0.61	0.13	17.65	0.17	1.03	15.54	0	0.03	0.1	0	6	21.19	5.55	6.55	68.3	113.4	786.54	468.67	971.13	668.87	827.06	516.07	940.46	517.04
38.405	0	0.72	0.16	0.38	0.4	0.02	3.08	0.2	0.29	0.75	93.84	41.69	-22.33	94.13	0.24	8.07	0.13	21.87	0.29	0.01	0.75	0.33	12.62	34.87	81.09	0.87	0.15	26.66	0.19	1.02	13.69	0	0.03	0.09	0	6	17.47	8.13	5.28	68.26	109.97	786.25	464.4	971.32	665.65	827.56	510.69	937.52	511
38.438	0	0.83	0.16	0.37	0.39	0.02	3.39	0.2	0.34	1.1	93.21	37.08	-24.85	89.42	0.16	7.17	0.12	22.27	0.34	0.02	1.1	0.46	10.36	37.16	79.58	1.05	0.15	35.19	0.23	1.1	13.81	0	0.03	0.1	0	6	18.67	11.33	6.35	68.39	110.06	785.7	464.58	971.11	665.62	828.17	511.75	938.23	512.03
38.471	0	0.75	0.17	0.33	0.3	0.02	2.69	0.15	0.51	1.45	94.63	27.79	-24.4	94.92	0.1	5.8	0.11	16.81	0.51	0.03	1.45	0.55	5.95	33.69	75.65	1.23	0.15	42.1	0.32	1.37	13.52	0	0.03	0.08	0	6	18.48	7.36	5.22	68.02	109.66	788.5	467.81	968.41	663.7	827.3	512.48	936.95	513.98
38.505	0	0.67	0.18	0.3	0.22	0.02	2.19	0.11	0.57	2.11	95.63	19.11	-24.6	96.86	0.08	3.87	0.1	10.71	0.57	0.05	2.11	0.6	4.58	30.77	71.5	0.82	0.14	50.33	0.43	1.49	14.94	0	0.02	0.12	0	6	21.56	4.85	4.42	68.01	112.36	787.25	469.13	967.78	665.1	824.35	517.45	936.67	514.46
38.538	0	0.34	0.18	0.24	0.17	0.03	1.75	0.08	0.66	3.42	96.5	9.43	-16.17	97.7	0.07	2.76	0.1	5.81	0.66	0.06	3.42	1.29	4.47	29.91	61.77	0.76	0.12	22.17	0.67	1.6	12.78	0.01	0.02	0.21	0	6	22.12	3.27	4.53	68.38	115.62	788.95	472.66	967.85	666.69	823.74	520.07	939.35	518.61
38.571	0	0.23	0.19	0.19	0.15	0.03	1.37	0.07	0.7	3.38	97.27	4.58	-9.72	96.1	0.05	1.76	0.1	2.88	0.7	0.09	3.38	2.24	3.26	28.18	52.18	0.6	0.09	6.38	0.72	2.08	9.25	0.03	0.02	0.29	0	6	21.83	5.98	5.46	68.44	113.82	788.89	473.64	967.37	667.33	825.2	519.86	939.02	520.4
38.605	0	0.21	0.19	0.19	0.13	0.03	1.72	0.07	0.75	3.37	96.57	3.2	-9.68	95.45	0.05	1.29	0.09	1.01	0.75	0.18	3.37	5.23	2.91	33.98	47.54	0.37	0.1	2.31	1.05	3	6.4	0.04	0.02	0.33	0	6	22.47	6.78	5.76	68.47	114.13	788.84	476.23	966.01	668.86	824.66	521.31	938.77	523.76
38.638	0	0.2	0.19	0.17	0.13	0.03	1.61	0.07	0.84	2.79	96.77	1.65	-7.61	96.47	0.06	1.17	0.11	0.41	0.84	0.29	2.79	8.94	2.14	35.24	39.64	0.28	0.08	0.55	0.99	2.94	4.62	0.03	0.02	0.32	0	6	18.3	5.46	5.41	67.92	113.05	788.38	477.87	964.71	669.13	823.94	521.13	936.95	524.07
38.671	0	0.19	0.19	0.13	0.13	0.03	1.53	0.07	0.84	3.45	96.94	1.5	-6.49	95.96	0.07	0.93	0.13	0.17	0.84	0.37	3.45	10.27	1.98	37.79	29.6	0.22	0.05	0.5	1.26	3.61	3.37	0.03	0.02	0.3	0	6	19.18	6.16	3.55	67.54	115.58	788.04	480.92	965.38	673.02	821.26	527.14	936.83	525.39
38.705	0	0.17	0.2	0.08	0.13	0.03	1.03	0.07	0.68	2.83	97.93	1.11	-2.27	96.61	0.06	0.65	0.22	0.06	0.68	0.57	2.83	7.02	1.81	34.31	17.19	0.19	0.03	0.46	2.35	5.96	1.68	0.03	0.03	0.29	0	6	17.33	5.25	4.81	67.03	115.24	787.44	482.56	963.87	673.27	821.48	526.49	936.7	527.96
38.738	0	0.16	0.2	0.06	0.13	0.02	0.93	0.07	0.6	3.17	98.14	1.03	-1.66	96.7	0.06	0.33	0.28	0.03	0.6	0.91	3.17	3.92	2.06	32.92	15.14	0.15	0.02	0.95	2.15	5.86	1.49	0.04	0.02	0.26	0	6	18.58	5.11	1.85	66.64	118.5	788.15	485.77	964.5	677.54	817.89	531.08	936.38	529.56
38.772	0	0.16	0.2	0.04	0.13	0.02	0.77	0.08	0.45	1.72	98.47	0.76	0	95.07	0.06	0.19	0.36	0.01	0.45	1.35	1.72	0.69	1.86	30.02	11.48	0.18	0.02	2.82	2.97	8.44	0.7	0.11	0.02	0.24	0	6	19.49	7.2	3.88	66.57	113.02	787.42	487.82	963.71	680.14	821.66	531.73	934.67	533.34
38.805	0	0.17	0.2	0.04	0.14	0.02	0.55	0.08	0.43	1.37	98.9	0.46	0	95.17	0.06	0.12	0.37	0.01	0.43	1.37	0.78	0.28	1.69	23.98	9.78	0.16	0.03	5.51	3.14	9.46	0.58	0.01	0.02	0.16	0	6	21.08	7.09	3.66	66.3	111.65	787.1	489.1	962.74	681.55	821.48	532.95	933.12	534.81
38.838	0	0.18	0.2	0.04	0.14	0.02	0.42	0.08	0.42	0.98	99.16	0.33	0	96.05	0.06	0.08	0.3	0.01	0.42	0.98	0.27	0.05	1.76	19.34	8.24	0.14	0.03	12.45	2.94	8.76	0.46	0.14	0.02	0.14	0	6	17.48	6.04	3.02	66.01	109.69	788.78	491.77	961.43	681.04	822.04	532.86	931.69	536.05
38.872	0	0.18	0.2	0.03	0.14	0.02	0.29	0.08	0.33	0.64	99.41	0.33	0	96.09	0.05	0.04	0.32	0.01	0.33	0.64	0.11	0.02	1.59	13.36	6.04	0.08	0.04	13.5	2.7	7.62	0.33	0.11	0.03	0.17	0	6	16.05	5.99	2.82	65.88	110.85	788.42	492.61	960.87	680.13	820.83	535.3	931.68	535.39
38.905	0	0.16	0.2	0.03	0.13	0.02	0.26	0.07	0.29	0.46	99.47	0.33	0	94.6	0.04	0.04	0.31	0.01	0.29	0.46	0.06	0.02	1.54	11.84	4.29	0.06	0.04	7.83	2.4	6.44	0.34	0	0.02	0.15	0	6	15.31	7.68	3.62	66.38	109.59	788.05	493.8	959.62	680.36	821.36	535.15	930.93	537.12
38.938	0	0.15	0.2	0.03	0.13	0.02	0.25	0.07	0.22	0.43	99.5	0.33	0	96.67	0.04	0.04	0.41	0.01	0.22	0.43	0.08	0.05	1.36	11.28	3.25	0.04	0.06	3.94	2	5.61	0.23	0.01	0.02	0.14	0	6	17.1	5.16	1.91	66.63	112.99	785.01	489.1	964.11	684.76	818.89	533.89	931.87	532.99
38.972	0	0.14	0.2	0.03	0.13	0.02	0.22	0.06	0.18	0.61	99.56	0.33	0	96.74	0.04	0.04	0.61	0.01	0.18	0.23	0.15	0.1	1.15	8.85	2.5	0.02	0.09	2.27	1.19	3.65	0.13	0	0.02	0.11	0	6	19.96	5.05	2.21	66.2	117.5	785.45	488.48	966.66	685.82	818.45	536.02	935.92	533.25
39.005	0	0.14	0.2	0.03	0.13	0.02	0.2	0.06	0.18	0.7	99.6	0.33	0	97.31	0.05	0.07	0.7	0.02	0.18	0.15	0.21	0.09	1.2	7.63	1.59	0.02	0.14	2.32	1.01	3.12	0.14	0.02	0.02	0.14	0	6	17.41	4.05	3.62	66.47	113.29	790.74	484.72	972.1	682.05	827.08	530.23	940.37	529.92
39.038	0	0.14	0.2	0.03	0.13	0.02	0.19	0.06	0.15	0.74	99.6	0.33	0	97.71	0.06	0.09	0.74	0.02	0.15	0.1	0.34	0.07	1.02	6.66	1.41	0.01	0.17	5.16	0.76	2.27	0.12	0.01	0.02	0.12	0	6	16.8	3.22	4.33	66.86	112.9	793.22	483.16	975.19	680.68	830.65	528.62	943.55	528.62
39.072	0	0.14	0.2	0.03	0.13	0.02	0.19	0.06	0.22	0.84	99.6	0.33	0	97.48	0.09	0.2	0.84	0.04	0.22	0.1	0.48	0.08	0.73	6.55	1.29	0.01	0.14	5.42	0.43	1.24	0.1	0.01	0.02	0.12	0	6	16.5	3.71	3.91	67.06	113.27	798.19	480.18	980.28	678.12	835.15	525.31	948.42	525.58
39.105	0	0.14	0.2	0.03	0.13	0.02	0.18	0.06	0.29	0.84	99.61	0.33	0	97.2	0.12	0.3	0.79	0.05	0.29	0.13	0.84	0.23	0.62	6.22	1.06	0.01	0.12	3.78	0.5	1.14	0.09	0.01	0.02	0.08	0	6	18.05	4.27	3.58	67.03	116.52	798.13	478.89	984.58	682.43	835.43	525	951.94	525.99
39.139	0	0.14	0.19	0.03	0.13	0.02	0.16	0.06	0.29	0.85	99.61	0.33	0	97.34	0.16	0.57	0.66	0.07	0.29	0.11	0.85	0.64	0.56	3.86	1.09	0.02	0.09	1.99	0.52	0.85	0.09	0.04	0.01	0.06	0	6	18.26	3.99	5.09	66.74	118.71	800.5	477.93	990.81	685.68	840.1	523.47	958.73	527.74
39.172	0	0.13	0.19	0.03	0.13	0.02	0.15	0.06	0.37	0.82	99.61	0.33	0	97.37	0.28	0.71	0.6	0.12	0.37	0.11	0.82	0.45	0.49	2.42	0.92	0.02	0.09	1.66	0.67	0.76	0.08	0.02	0.02	0.07	0	6	17.02	3.94	4.33	66.52	116.99	801.5	479	992.21	687.88	841.42	523.82	958.33	528.19
39.205	0	0.13	0.19	0.03	0.14	0.02	0.15	0.06	0.38	0.52	99.62	0.33	0	98.48	0.35	0.95	0.52	0.17	0.38	0.14	0.49	0.32	0.65	2.13	0.53	0.02	0.06	0.58	0.86	0.8	0.06	0.02	0.02	0.05	0	6	16.36	1.13	3.71	66.26	122.21	804.58	479.74	997.87	691.29	842.67	524.74	964.79	529.49
39.239	0	0.13	0.19	0.03	0.14	0.02	0.14	0.06	0.46	0.41	99.62	0.33	0	98.61	0.45	1.01	0.41	0.19	0.46	0.24	0.39	0.27	0.76	1.62	0.55	0.04	0.04	0.54	1.1	0.66	0.06	0.1	0.02	0.05	0	6	16.67	0.68	4.09	66.19	117.86	805.82	479.89	998.11	690.42	845.82	525.17	963.61	529.02
39.272	0	0.13	0.19	0.03	0.14	0.02	0.14	0.06	0.62	0.36	99.62	0.33	0	98.54	0.41	1.07	0.35	0.18	0.62	0.27	0.36	0.31	0.58	1.61	0.46	0.04	0.03	0.24	1.22	0.7	0.05	0.06	0.03	0.03	0	6	15.99	0.95	3.54	66.12	121.31	807.82	479.1	1002.2	691.89	846.71	524.51	967.95	528.62
39.305	0	0.13	0.19	0.03	0.14	0.02	0.14	0.06	0.38	0.26	99.63	0.33	0	98.42	0.38	1.64	0.23	0.21	0.38	0.26	0.19	0.3	0.53	1.7	0.37	0.03	0.02	0.28	1.27	0.61	0.03	0.38	0.03	0.01	0	6	17.65	1.34	4.45	66.64	119.38	811.39	481.11	1003.64	691.91	851.01	525.78	970.27	531.34
39.339	0	0.13	0.19	0.03	0.14	0.02	0.14	0.06	0.42	0.45	99.63	0.33	0	97.15	0.28	1.77	0.25	0.2	0.42	0.38	0.45	0.84	0.55	2.23	0.34	0.03	0.03	0.42	1.38	0.52	0.02	0.08	0.03	0	0	6	18.12	4.36	4.34	66.86	119.37	812.81	482.97	1002.72	690.95	851.22	527.81	970.5	532.66
39.372	0	0.13	0.18	0.03	0.15	0.02	0.14	0.07	0.3	0.37	99.64	0.33	0	98.54	0.27	3.38	0.22	0.28	0.3	0.37	0.33	0.91	0.65	2.42	0.35	0.03	0.03	0.37	1.65	0.51	0.02	0.01	0.03	0	0	6	18.58	0.95	2.42	66.72	120.43	813.89	483.11	1001.36	688.8	848.68	528.51	969.09	530.84
39.406	0	0.13	0.18	0.03	0.15	0.02	0.14	0.07	0.3	1.23	99.65	0.33	0	98.39	0.19	3.84	0.2	0.34	0.3	0.55	1.23	3.18	0.55	2.32	0.26	0.04	0.03	0.16	1.95	0.51	0.01	0.01	0.03	0	0	6	16.53	1.45	3.88	67.52	116.84	813.75	482.88	1000.03	687.17	851.09	525.64	967.79	531.22
39.439	0	0.13	0.17	0.03	0.15	0.02	0.13	0.07	0.29	1.16	99.65	0.33	0	97.18	0.13	4.12	0.16	0.47	0.29	0.49	1.16	1.88	0.49	2.06	0.36	0.04	0.02	0.2	1.94	0.52	0.01	0.01	0.03	0	0	6	13.47	4.29	0.85	68.08	117.23	813.19	478.26	1001.76	684.42	848.74	523.84	965.96	523.19
39.472	0	0.13	0.17	0.03	0.16	0.02	0.13	0.07	0.25	1.25	99.66	0.33	0	97.18	0.09	4.55	0.17	0.67	0.25	0.37	1.25	0.98	0.48	2.02	0.57	0.05	0.02	0.39	2.14	0.63	0.02	0	0.03	0	0	6	16.75	4.3	0.45	68.34	115.24	813.85	475.1	1000.68	680.03	849.17	520.77	964.41	520.97
39.506	0	0.13	0.17	0.03	0.17	0.02	0.13	0.08	0.24	1.94	99.67	0.33	0	97.26	0.07	6	0.12	1.09	0.24	0.19	2.32	0.63	0.35	1.94	0.84	0.05	0.01	1.71	2.94	0.75	0.01	0.02	0.04	0	0	6	19.89	4.15	-0.88	66.73	120.95	812.02	475.09	997.65	677.87	842.62	522.44	963.56	521.73
39.539	0	0.14	0.16	0.03	0.17	0.02	0.13	0.08	0.3	2.4	99.65	0.33	0	96.17	0.08	6.96	0.1	1.31	0.3	0.16	2.44	0.54	0.45	2.4	1.76	0.04	0.01	7.73	3.44	1.04	0.02	0.04	0.04	0	0	6	24.83	5.88	0.65	66.4	116.1	807.33	469.58	988.81	669.28	839.79	519.12	955.8	514.53
39.572	0	0.22	0.17	0.03	0.18	0.02	0.14	0.08	0.25	1.43	99.57	0.99	0	97.4	0.08	5.87	0.1	2.27	0.25	0.13	1.43	0.35	0.52	2.35	2.85	0.03	0.01	29.61	3.82	1.17	0.02	0.09	0.03	0	0	6	23.58	3.89	-1.64	66.26	119.08	807.75	472.82	986.39	669.19	835.21	522.4	954.09	515.39
39.606	0	0.28	0.17	0.03	0.18	0.02	0.13	0.08	0.14	0.38	99.44	2.2	0	95.42	0.09	4.25	0.07	1.69	0.14	0.05	0.38	0.11	0.63	1.48	2.5	0.01	0.01	41.89	6.73	1.68	0.02	0.03	0.03	0	0	6	26	6.82	-0.9	67.16	121.31	809.62	476.41	982.44	665.78	833.74	525.51	954.87	518.76
39.639	0	0.31	0.18	0.04	0.16	0.02	0.15	0.07	0.16	0.15	99.37	2.69	0	96.49	0.1	2.12	0.06	1.14	0.16	0.03	0.15	0.06	0.54	1.5	5.16	0.01	0.01	46.54	6.78	1.68	0.02	0.02	0.03	0	0	6	26.21	5.44	0.6	67.46	121.38	806.44	477.77	976.1	663.58	830.26	524.28	951.61	521.35
39.672	0	0.36	0.19	0.04	0.16	0.02	0.15	0.07	0.14	0.07	99.28	4.16	0	95.49	0.14	1.19	0.07	0.78	0.11	0.02	0.05	0.02	1.21	1.27	7.68	0	0.01	53.09	7.28	2.08	0.03	0.02	0.03	0	0	0	27.18	6.73	-0.39	67.6	116.17	804.49	479.12	971.1	662.29	828.57	525.9	944.63	520.96
39.706	0	0.21	0.19	0.03	0.15	0.02	0.14	0.07	0.11	0.06	99.57	0.39	0	95.19	0.11	0.72	0.06	0.5	0.11	0.01	0.03	0.02	1.57	1.02	4.46	0	0.02	21.66	6.54	2.57	0.03	0.03	0.02	0	0	0	23.06	7.07	-1.92	66.87	115.89	801.87	477.58	970.23	659.68	825.98	528.84	941.04	514.98
39.739	0	0.18	0.19	0.03	0.15	0.02	0.14	0.07	0.15	0.06	99.62	0.33	0	93.83	0.15	0.55	0.06	0.24	0.13	0.01	0.02	0.02	1.3	0.69	2.63	0	0.02	12.25	7.14	2.98	0.03	0.06	0.02	0	0	0	17.65	8.39	-2.51	67.59	112.53	800.96	478.85	967.32	660.08	825.04	524.29	937.29	516.39
39.773	0	0.16	0.19	0.03	0.15	0.02	0.14	0.07	0.15	0.05	99.62	0.33	0	94.03	0.15	0.43	0.05	0.15	0.12	0.01	0.01	0.03	1.8	0.7	2.4	0	0.04	3.1	6.48	3.38	0.04	0.02	0.01	0.01	0	0	18.54	8.21	-1.39	67.22	113.02	800.61	480.79	964.92	659.7	824.32	525.18	937.18	519.08
39.806	0	0.16	0.19	0.03	0.15	0.02	0.14	0.07	0.11	0.07	99.62	0.33	0	95.36	0.11	0.33	0.07	0.13	0.11	0	0.01	0.04	1.53	0.59	1.57	0	0.05	3.45	6.32	3.9	0.07	0.03	0.01	0.02	0	0	17.33	6.89	-0.42	67.11	112.14	797.76	478.79	965.09	659.98	824.31	524.59	936.2	517.19
39.839	0	0.17	0.19	0.03	0.15	0.02	0.13	0.07	0.11	0.08	99.62	0.33	0	95.71	0.08	0.26	0.08	0.08	0.11	0	0.01	0.07	1.8	0.63	1.18	0	0.09	10.76	5.79	3.81	0.08	0.04	0.01	0.03	0	0	20.8	6.48	2.82	66.78	114.36	796.27	478.12	966.28	662.32	825.78	523.41	940.11	520.83
39.873	0	0.18	0.19	0.03	0.15	0.02	0.13	0.07	0.18	0.08	99.62	0.33	0	95.32	0.09	0.37	0.08	0.09	0.18	0.01	0.02	0.11	1.5	0.47	1.44	0	0.14	14.01	5.8	4.59	0.16	0.04	0.01	0.06	0	0	20.84	6.93	0.8	66.77	114.05	795.02	478.01	968.86	667.22	824.87	525.57	938.77	519.67
39.906	0	0.18	0.19	0.03	0.14	0.02	0.13	0.07	0.21	0.07	99.62	0.33	0	96.1	0.07	0.52	0.07	0.1	0.21	0.01	0.05	0.12	2.76	0.55	1.32	0	0.21	16.46	4.62	3.49	0.22	0.16	0.02	0.07	0	0	22.54	5.97	2.15	66.96	114.55	797.33	478.82	971.13	668.19	828.05	525.75	942.54	522.21
39.939	0	0.21	0.19	0.03	0.14	0.02	0.13	0.07	0.37	0.09	99.57	0.59	0	95.7	0.07	0.66	0.07	0.11	0.37	0.01	0.09	0.11	2.95	0.61	1.36	0	0.31	27.67	4.45	3.09	0.31	0.08	0.02	0.09	0	0	21.68	6.49	1.78	67.14	114.23	799.06	478.31	974.31	669.2	830.36	525.8	944.5	521.32
39.973	0	0.19	0.19	0.03	0.14	0.02	0.14	0.06	0.41	0.2	99.62	0.33	0	95.87	0.09	0.86	0.06	0.1	0.41	0.01	0.2	0.12	2.74	0.51	2.97	0	0.47	18.86	4	2.53	0.29	0.05	0.02	0.11	0	0	19.81	6.28	2.83	67.36	113.72	801.36	479.25	975.66	669.08	833.31	524.07	947.03	523.19
40.006	0	0.17	0.19	0.03	0.14	0.02	0.14	0.06	0.33	0.34	99.62	0.33	0	96.79	0.11	1.15	0.06	0.11	0.33	0.02	0.34	0.12	3.1	0.49	4.09	0	0.54	12.36	3.52	2.41	0.3	0.06	0.02	0.12	0	0	17.34	4.97	3.1	68.26	114.13	801.54	476.9	978.47	668.5	834.83	522.61	948.94	520.37
40.039	0	0.15	0.19	0.03	0.14	0.02	0.14	0.07	0.24	0.57	99.62	0.33	0	95.18	0.12	0.99	0.08	0.07	0.24	0.06	0.75	0.33	2.71	0.57	3.45	0	0.3	1.77	4.81	3.14	0.27	0.01	0.02	0.07	0	0	18.32	7.08	1.74	69.68	115.19	804.53	475	982.7	668.68	836.78	521.74	951.91	518.14
40.073	0	0.15	0.19	0.04	0.15	0.02	0.14	0.07	0.17	0.41	99.62	0.33	0	96.57	0.15	1.07	0.1	0.04	0.17	0.09	0.86	0.81	2.27	0.41	3.33	0	0.14	0.3	5.67	2.81	0.21	0.03	0.03	0.05	0	0	19.23	5.31	3.82	69.45	112.98	807.3	475.39	983.8	667.35	841.57	520.26	954.54	520.21
40.106	0	0.15	0.19	0.04	0.15	0.02	0.14	0.06	0.25	0.47	99.62	0.33	0	95.99	0.25	1.1	0.12	0.04	0.13	0.16	0.72	0.58	1.72	0.47	3.52	0	0.09	0.12	6.51	2.48	0.19	0.07	0.03	0.03	0	0	15.98	6.13	3.63	69.65	116.37	803.52	471.16	988.3	671.42	840.15	517.66	956.52	516.72
40.14	0	0.15	0.19	0.04	0.15	0.02	0.14	0.06	0.33	0.65	99.62	0.33	0	96.04	0.33	0.94	0.22	0.04	0.24	0.33	0.65	0.69	1.85	0.72	4.9	0	0.09	0.6	5.63	2.35	0.2	0.17	0.03	0.03	0	0	19.99	6.06	1.67	69.32	114.03	807.6	472.46	991.91	674.09	843.41	520.85	957.38	517.23
40.173	0	0.15	0.19	0.04	0.15	0.02	0.15	0.06	0.53	0.74	99.62	0.33	0	94.54	0.53	0.97	0.27	0.04	0.27	0.62	0.74	0.61	1.52	1.06	4.79	0	0.07	0.88	5.7	1.91	0.25	0.38	0.03	0.02	0	0	16.21	7.75	1.81	69.54	115.33	808.62	473.55	989.95	671.19	842.43	519.04	957.75	517.68
40.206	0	0.16	0.19	0.04	0.15	0.02	0.15	0.06	0.7	1.18	99.62	0.33	0	93.54	0.7	1.02	0.32	0.04	0.44	1.07	1.4	0.93	1.53	1.18	3.91	0	0.04	1.12	6.26	1.81	0.25	0.34	0.04	0.01	0	0	19.34	8.64	4.48	69.48	111.8	809.69	475.48	988.44	671.18	846.32	518.78	958.06	522.35
40.24	0	0.15	0.19	0.04	0.15	0.02	0.16	0.06	0.78	1.38	99.62	0.33	0	93.38	0.78	1.19	0.37	0.04	0.55	0.86	1.38	1.42	1.49	3.35	2.88	0	0.03	1.13	5.33	1.15	0.33	0.11	0.04	0.01	0	0	20.93	8.77	2.56	69.23	112.46	809.94	477.14	989.21	674.27	844.81	522.08	957.27	522.98
40.273	0	0.15	0.19	0.04	0.15	0.02	0.17	0.06	0.88	1.67	99.62	0.33	0	94.22	0.88	0.95	0.38	0.04	0.53	1.27	1.67	1.17	1.51	3.68	4.32	0.01	0.03	0.72	4.42	1.07	0.31	0.19	0.04	0.01	0	0	13.99	8.05	4.76	70.04	113.83	809.88	478.97	987.78	672.75	845.43	519.14	959.08	525.59
40.306	0	0.15	0.19	0.04	0.15	0.03	0.19	0.06	0.93	1.58	99.63	0.33	0	93.09	0.93	1.54	0.4	0.05	0.61	0.93	1.58	1.4	2.34	4.9	5.72	0.01	0.05	0.64	3.42	0.88	0.29	0.05	0.04	0.03	0	0	16.1	8.99	5.07	69.61	113	809.27	478.86	985.44	671.24	844.65	518.9	957.43	525.98
40.34	0	0.15	0.19	0.04	0.15	0.02	0.21	0.06	0.91	1.05	99.58	0.33	0	95.92	0.91	1.99	0.36	0.07	0.4	1.05	0.67	0.81	2.32	6.89	6.91	0.02	0.06	0.65	2.92	0.7	0.25	0.01	0.05	0.04	0	0	14.51	6.22	5.31	69.51	113.54	808.42	478.91	983.44	669.11	843.11	518.49	956.44	525.35
40.373	0	0.14	0.19	0.04	0.15	0.02	0.22	0.06	0.74	0.8	99.57	0.33	0	94.43	0.74	1.9	0.36	0.09	0.39	0.8	0.66	0.57	3.86	7.02	7.86	0.02	0.09	0.91	2.18	0.64	0.28	0.01	0.05	0.03	0	0	14.16	7.85	4.15	69.49	110.32	807.07	478.1	982.29	668.38	842.32	519.81	952.61	522.29
40.407	0	0.14	0.19	0.03	0.14	0.02	0.22	0.06	0.72	0.57	99.56	0.33	0	95.12	0.72	1.85	0.49	0.09	0.24	0.57	0.46	0.4	4.19	7.47	6.94	0.03	0.07	0.57	1.8	0.71	0.26	0	0.05	0.03	0	0	13.76	7.15	4.41	69.51	109.91	805.49	478.18	981.19	668.53	841.36	520.45	951.26	522.13
40.44	0	0.14	0.19	0.03	0.14	0.02	0.22	0.06	0.51	0.55	99.56	0.33	0	95	0.51	2.09	0.54	0.12	0.26	0.33	0.55	0.47	3.56	8.06	6.44	0.03	0.05	0.65	1.36	0.71	0.32	0.01	0.04	0.02	0	0	16.98	7.27	5.39	68.67	110.66	803.06	476.05	981.62	669.48	840.86	520.44	951.51	521.55
40.473	0	0.14	0.18	0.03	0.15	0.02	0.2	0.07	0.38	0.76	99.59	0.33	0	96.06	0.38	3.01	0.48	0.23	0.25	0.15	0.76	0.35	2.93	6.79	7.09	0.03	0.04	1	1.22	0.64	0.35	0	0.04	0.02	0	0	17.35	6.03	3.92	68.41	114.66	802.85	476.4	982.02	670.09	837.75	522.6	952.4	520.84
40.507	0	0.14	0.18	0.04	0.15	0.02	0.23	0.07	0.46	0.73	99.53	0.33	0	96.19	0.46	3.35	0.51	0.5	0.24	0.13	0.73	0.33	3.69	8.71	9.43	0.06	0.04	0.87	1.38	0.7	0.48	0.01	0.04	0.02	0	0	13.86	5.85	5.16	69.23	114.65	800.52	474.68	982.88	672.58	838.16	517.04	952.72	521.61
40.54	0	0.14	0.18	0.04	0.15	0.02	0.25	0.07	0.31	1.02	99.49	0.33	0	95.1	0.31	3.59	0.45	1.27	0.22	0.09	1.02	0.29	2.42	10.26	10.2	0.09	0.03	1.29	1.05	0.55	0.46	0	0.04	0.01	0	0	18.61	7.17	3	69.66	112.67	802.36	473.12	985.38	671.82	839.39	521.69	951.98	517.31
40.573	0	0.15	0.18	0.04	0.16	0.02	0.25	0.07	0.32	0.95	99.51	0.33	0	95.64	0.32	3.25	0.38	2.27	0.22	0.08	0.95	0.2	2.07	9.84	9.45	0.11	0.03	1.67	1.44	0.71	0.44	0	0.04	0	0	0	22	6.56	3.74	68.47	113.94	808.71	463.94	995.38	669.14	847.55	511.08	961.49	512.13
40.607	0	0.16	0.18	0.04	0.16	0.02	0.29	0.07	0.36	1.38	99.42	0.33	0	94.3	0.36	2.42	0.29	3.74	0.26	0.08	1.38	0.24	1.46	11.85	12.55	0.2	0.03	1.98	1.13	0.79	0.69	0	0.04	0	0	0	22.73	7.97	6.13	69.19	114.67	807.26	463.27	994.92	668.08	848.44	511.17	963.09	513.11
40.64	0	0.19	0.18	0.05	0.2	0.02	0.28	0.1	0.38	1.95	99.43	0.33	0	97.15	0.38	3.88	0.25	8.09	0.28	0.07	1.95	0.29	0.54	11.44	14.46	0.35	0.02	1.82	1.89	1.17	0.78	0	0.04	0	0	0	20.55	4.36	4.57	69.53	115.46	810.27	463.46	997.32	667.31	849.28	511.4	964.73	511.17
40.673	0	0.25	0.18	0.05	0.26	0.02	0.32	0.12	0.37	0.85	99.36	0.42	0	97.44	0.37	3.76	0.2	13.33	0.25	0.06	0.85	0.13	0.34	11.46	19.67	0.58	0.01	2.76	2.01	1.38	0.97	0	0.04	0	0	0	22.29	3.8	4.27	69.19	116.55	814.7	464.41	1001.36	668.35	852.7	512.72	969.25	512.49
40.707	0	0.31	0.18	0.07	0.29	0.02	0.38	0.14	0.55	0.79	99.24	0.73	0	97.04	0.55	3.18	0.15	16.65	0.23	0.09	0.79	0.13	0.29	11.45	28.05	1.08	0.01	3.55	2.14	2.05	1.06	0	0.03	0	0	0	20.6	4.55	5.43	69.72	114.07	817.96	465.77	1003.02	667.76	857.4	511.79	971.45	514.25
40.74	0	0.39	0.18	0.09	0.32	0.02	0.44	0.16	0.75	0.75	99.12	1.33	0	98.29	0.75	2.12	0.15	19.36	0.16	0.14	0.45	0.07	0.17	10.48	37.64	1.29	0.01	5.47	2.8	2.82	1.09	0	0.03	0	0	0	23.21	1.75	3.89	69.11	113.37	821.2	467.47	1003.96	668.03	858.38	514.47	971.76	514.78
40.774	0	0.46	0.19	0.1	0.36	0.02	0.41	0.19	0.66	0.79	99.08	1.36	0	97.88	0.66	1.67	0.15	22.21	0.19	0.2	0.79	0.15	0.15	8.67	38.39	1.5	0.01	5.78	4.79	5.53	1.32	0	0.02	0	0	0	22.05	2.83	7.41	69.28	113.04	825.07	467.86	1008.14	667.7	865.76	512.07	978.63	518.22
40.807	0	0.38	0.19	0.1	0.32	0.02	0.31	0.18	1	1.12	99.23	0.85	0	98.09	1	1.6	0.16	17.18	0.2	0.22	1.12	0.22	0.3	5.96	31.77	2.16	0.01	4.53	8.03	9.21	1.52	0	0.02	0.01	0	0	21.55	2.31	6.66	68.93	110.3	827.65	470.77	1011.66	671.89	869.34	516.15	979.57	519.74
40.84	0	0.41	0.19	0.12	0.33	0.02	0.34	0.2	1.27	1.91	99.19	1.11	0	97.94	1.27	1.41	0.16	17.11	0.19	0.32	1.91	0.41	0.35	5.97	35.22	2.55	0.01	3.8	10.37	11.67	1.46	0	0.02	0.01	0	0	18.83	2.68	7.56	68.62	110.93	829.9	472.63	1013.02	671.83	871.68	516.12	982.47	521.84
40.874	0	0.47	0.19	0.19	0.37	0.02	0.3	0.29	1.71	4.09	99.07	1.04	0	95.74	1.71	1.45	0.17	14.11	0.26	0.4	4.09	1.08	0.77	5.09	32.12	6.03	0.01	4.25	23.17	22.32	1.64	0.01	0.02	0.02	0	0	22.81	6.44	7.49	68.44	113.88	835	476.27	1020.12	677.6	876.45	522.94	990.28	526.62
40.907	0	0.45	0.19	0.25	0.31	0.02	0.28	0.24	1.84	5.47	99.09	1.13	-0.16	98.03	1.84	1.01	0.16	9.6	0.25	0.56	7.42	1.86	2.4	5.47	30.01	7.16	0.02	9.99	27.5	23.09	1.7	0	0.02	0.05	0	0	22.43	2.46	7.08	68.33	114.94	837.05	478.05	1022.88	681.2	877.96	522.97	992.74	529.12
40.94	0	0.67	0.19	0.27	0.37	0.02	0.25	0.3	1.85	5.51	98.66	1.81	-2.16	98.7	1.85	0.96	0.14	8.41	0.26	0.58	6.56	1.66	5.07	5.51	23.77	8.99	0.03	26.68	37.1	29.65	1.6	0.01	0.02	0.1	0	0	20.96	0.37	7.1	68.06	111.07	839.72	481.74	1023.16	681.95	881.13	526.21	992.1	531.05
40.974	0	1.17	0.19	0.31	0.49	0.02	0.24	0.52	2.74	5.66	97.67	5.99	-5.42	97.62	2.74	0.9	0.16	6.34	0.28	0.53	5.66	0.89	7.04	6.23	15.3	15.46	0.04	49.2	53.4	44.15	1.59	0.01	0.02	0.2	0	0	24.34	3.43	6.19	67.88	113.26	849.16	487.28	1032.09	686.15	888.54	535.95	1001.8	535.42
41.007	0	1.13	0.2	0.22	0.39	0.02	0.24	0.43	2.39	4.67	97.74	10.87	-7.67	96.29	2.39	0.73	0.15	4.45	0.3	0.38	4.67	0.49	11.32	6.45	13.89	15.3	0.05	62.49	46.41	41.66	1.58	0.01	0.02	0.33	0	0	17.35	5.71	8.84	68.67	108.46	849.07	489.47	1029.93	685.67	892.05	531.28	1000.24	538.86
41.04	0	0.92	0.2	0.22	0.41	0.02	0.23	0.52	2.62	3.14	98.16	4.21	-2.52	97.11	2.62	0.57	0.16	2.28	0.41	0.4	3.14	0.3	12.12	6.15	10.9	15.75	0.07	46.47	51.3	48.41	1.26	0.01	0.02	0.56	0	0	18.11	4.43	9.06	68.57	110.03	848.3	489.98	1029.2	685.73	890.76	532.36	1000.54	539.68
41.074	0	0.68	0.2	0.24	0.42	0.02	0.21	0.7	2.81	4.11	98.59	5.83	0	97.71	2.81	0.61	0.16	1.64	0.43	0.37	4.11	0.3	10.38	5.07	9.79	13.39	0.07	24.8	54.59	56.12	1.36	0.03	0.02	0.52	0	0	18.54	3.23	9.16	68.46	109.38	847.8	490.11	1027.84	685.52	890.2	531.5	999.24	540.15
41.107	0	0.53	0.2	0.19	0.38	0.02	0.22	0.63	2.85	2.95	98.74	3.36	0	98.2	2.85	0.54	0.16	1.27	0.48	0.22	2.95	0.32	12.63	5.37	9.47	13.68	0.09	17.81	48.57	53.89	1.46	0.01	0.02	0.66	0	0	17.47	2	9.47	68.67	111.95	847.53	490.48	1027.76	686.06	889.27	529.95	1000.61	541.73
41.141	0	0.37	0.2	0.11	0.29	0.02	0.23	0.54	3.13	3.13	98.91	1.16	0	96.72	3.13	0.39	0.17	0.87	0.33	0.13	1.08	0.24	11.01	5.63	10.26	6.72	0.14	14.12	34.66	50.56	1.34	0.07	0.02	0.59	0	0	19.54	5.07	10.05	68.39	111.28	844.69	489.89	1024.66	684.31	887.07	531.81	997.97	541.03
41.174	0	0.32	0.2	0.08	0.25	0.02	0.23	0.53	3.01	3.01	98.95	0.71	0	96.38	3.01	0.25	0.16	0.58	0.21	0.07	0.81	0.19	8.84	5.11	9.93	3.29	0.16	15.75	27.74	50.4	1.22	0	0.02	0.37	0	0	21.52	5.59	9.01	67.77	112.64	841.72	489.13	1021.05	683.59	882.26	531.78	994.6	540.06
41.207	0	0.29	0.2	0.07	0.23	0.02	0.24	0.46	3.54	2.12	99.07	0.53	0	94.37	3.54	0.23	0.16	0.4	0.16	0.05	0.4	0.17	5.98	5.22	10.14	2.12	0.16	15.36	23.29	46.98	1.24	0.01	0.02	0.24	0	0	18.48	7.91	9.82	68.23	112.89	838.68	488.89	1017.84	682.9	879.97	528.88	992.23	540.83
41.241	0	0.24	0.2	0.06	0.19	0.02	0.24	0.32	2.15	1.16	99.36	0.33	0	96.33	2.15	0.23	0.13	0.37	0.14	0.04	0.32	0.17	6.24	5.68	12.82	1.16	0.18	14.28	14.18	39.35	1.2	0	0.02	0.17	0	0	16.65	5.67	10.69	68.2	113.88	836.17	487.97	1015.09	680.56	877.68	526.91	990.77	540.29
41.274	0	0.2	0.19	0.05	0.17	0.02	0.22	0.29	1.82	1.08	99.42	0.33	0	96.47	1.82	0.31	0.14	0.37	0.12	0.03	0.52	0.23	4.81	5.8	9.65	1.08	0.15	7.41	11.4	37.5	0.89	0	0.02	0.09	0	0	19.36	5.45	10.6	67.93	115.73	833.48	486.53	1013.49	681.4	874.75	525.4	989.49	540.54
41.307	0	0.16	0.19	0.04	0.15	0.02	0.24	0.2	1.45	1.09	99.53	0.33	0	94.16	1.45	0.3	0.16	0.36	0.19	0.03	1.09	0.37	4.6	7.4	9.45	0.88	0.17	3.15	6.14	28.65	0.86	0	0.02	0.05	0	0	15.63	8.1	9.95	68.51	114.72	829.64	485.22	1012.39	682.43	872.08	525.17	986.13	537.54
41.341	0	0.16	0.19	0.04	0.14	0.02	0.3	0.12	1.06	1.42	99.4	0.33	0	94.44	1.06	0.26	0.17	0.44	0.19	0.02	1.42	0.5	4.61	10.9	13.49	0.68	0.18	2.85	2.6	16.61	0.9	0	0.02	0.04	0	0	16.1	7.83	10.09	68.22	116.35	826.14	483.87	1010.45	682.64	868.8	524.24	984.44	536.97
41.374	0	0.15	0.19	0.04	0.14	0.02	0.31	0.11	1.04	1.72	99.39	0.33	0	93.31	1.04	0.44	0.17	0.45	0.16	0.02	1.72	0.91	2.08	12.41	10.83	0.72	0.12	0.77	2.28	14.36	0.8	0	0.02	0.02	0	0	12.51	8.82	9.58	67.96	113.98	824.29	483.44	1007.13	681.19	866.87	521.38	979.99	535.34
41.408	0	0.14	0.19	0.04	0.13	0.02	0.29	0.09	0.63	1.21	99.41	0.33	0	97	0.63	0.48	0.14	0.48	0.15	0.02	1.21	1.17	1.67	12.69	8.39	0.4	0.08	1.18	0.97	9.75	0.7	0.02	0.02	0.02	0	0	15.75	4.61	8.78	67.64	115.1	820.33	479.41	1012.03	687.12	865.75	522.99	980.53	531.41
41.441	0	0.13	0.19	0.04	0.13	0.02	0.26	0.08	0.6	2.94	99.47	0.33	0	97.2	0.6	0.57	0.17	0.39	0.21	0.03	2.94	2.19	1.24	12.41	4.94	0.41	0.05	0.56	0.67	7.06	0.56	0.06	0.02	0.01	0	0	18.41	4.26	8.12	68.19	117.29	819	481.34	1008.35	687.81	861.73	523.78	978.56	534.27
41.474	0	0.13	0.19	0.04	0.13	0.02	0.26	0.07	0.66	3.53	99.47	0.33	0	98.32	0.66	0.81	0.15	0.37	0.25	0.04	3.53	1.8	0.96	13.08	3.67	0.49	0.04	0.36	0.64	5.4	0.5	0.16	0.02	0.02	0	0	17.51	1.64	8.01	68.54	114.83	820.51	482.67	1008.86	688.59	863.71	523.84	978	534.97
41.508	0	0.12	0.19	0.03	0.13	0.02	0.25	0.07	0.74	3.79	99.5	0.33	0	95.92	0.74	0.95	0.14	0.26	0.21	0.04	3.79	0.85	0.58	12.82	1.81	0.38	0.03	0.56	0.52	3.79	0.33	2.06	0.02	0.01	0	0	17.82	6.22	8.39	68.7	117.49	819.57	482.45	1007.81	687.07	861.96	524.79	978.99	535.2
41.541	0	0.12	0.19	0.03	0.13	0.02	0.25	0.07	1.08	4.42	99.5	0.33	0	97.38	1.08	1.07	0.16	0.22	0.28	0.06	4.42	1.51	0.54	12.77	1.75	0.49	0.03	0.35	0.42	2.84	0.34	0.04	0.02	0.02	0	0	17.28	3.92	9.87	68.65	114.89	818.91	482.53	1007.3	686.72	863.84	524.36	978.16	535.74
41.574	0	0.12	0.19	0.03	0.14	0.02	0.25	0.07	1.59	3.66	99.51	0.33	0	97.72	1.59	1.4	0.19	0.19	0.26	0.08	3.66	1.04	0.42	11.87	1.64	0.63	0.02	0.47	0.47	2.8	0.35	0.04	0.02	0.03	0	0	18.11	3.22	10.19	68.43	116.95	817.88	482.56	1007.31	687.38	862.71	525.11	979.1	536.57
41.608	0	0.12	0.19	0.04	0.13	0.02	0.26	0.07	2.12	6.73	99.48	0.34	0	97.75	2.12	1.61	0.21	0.19	0.3	0.13	6.73	1.83	0.3	13.65	1.52	0.78	0.03	0.61	0.36	2.11	0.34	0.01	0.02	0.04	0	0	19.65	3.15	9.85	68.43	113.9	818.92	482.59	1009.23	690.17	865.21	525.09	978.51	536.77
41.641	0	0.11	0.19	0.05	0.12	0.02	0.23	0.07	1.97	12.42	99.54	0.49	0	98.15	1.97	1.19	0.19	0.19	0.32	0.09	12.42	2.74	0.4	13.13	1.54	0.89	0.03	0.79	0.37	2.05	0.33	0.02	0.02	0.06	0	0	20.67	2.15	10.12	68.31	114.16	819.78	483.19	1010.46	691.06	866.35	526.3	979.94	537.74
41.674	0	0.1	0.19	0.05	0.12	0.02	0.23	0.07	2.38	13.45	99.53	0.56	0	98.09	2.38	1.4	0.18	0.25	0.23	0.07	13.94	1.97	0.28	13.45	1.63	1.72	0.04	1.13	0.34	1.6	0.31	0.02	0.02	0.07	0	0	21.9	2.32	9.47	68.23	115.73	821.66	483.39	1011.86	690.62	866.66	527.73	981.97	537.51
41.708	0	0.12	0.19	0.04	0.13	0.02	0.27	0.07	2.66	7.74	99.45	0.37	0	98.61	2.66	1.46	0.18	0.35	0.17	0.04	7.74	0.98	0.26	13.95	2.75	4.53	0.05	2.84	0.3	1.04	0.3	0.01	0.02	0.09	0	0	23.89	0.68	8.57	67.8	114.48	823.32	483.82	1013.07	691.94	867.77	528.62	981.9	537.57
41.741	0	0.13	0.19	0.03	0.14	0.02	0.28	0.07	2.14	2.65	99.45	0.33	0	96.06	2.14	1.02	0.15	0.39	0.11	0.04	2.65	0.29	0.44	12.54	3.4	3.56	0.05	4.79	0.29	1.05	0.3	0.02	0.02	0.09	0	0	20.94	6.03	10.24	68.79	114.01	826.42	483.33	1015.66	688.89	872.49	527.41	986.07	537.38
41.775	0	0.16	0.19	0.03	0.14	0.02	0.25	0.07	2.18	2.18	99.51	0.33	0	96.31	2.18	0.84	0.14	0.37	0.14	0.03	0.6	0.05	0.57	9.12	5.03	3.61	0.06	13.93	0.46	0.93	0.3	0.06	0.03	0.13	0	0	22.64	5.69	7.93	68.99	112.73	828.47	481.78	1016.76	687.68	872.44	527.59	985	533.62
41.808	0	0.16	0.19	0.03	0.15	0.02	0.2	0.07	2.43	2.43	99.6	0.33	0	96.61	2.43	0.85	0.11	0.33	0.2	0.02	0.48	0.04	0.53	5.04	4.49	3.16	0.07	14.62	0.75	1.28	0.3	0.16	0.03	0.2	0	0	28.77	5.25	9.52	68.89	115	830.67	478.92	1018.41	684.94	874.85	525.54	989.51	534.32
41.841	0	0.16	0.19	0.03	0.15	0.02	0.18	0.07	2.49	2.28	99.61	0.33	0	97.86	2.49	0.73	0.1	0.47	0.21	0.01	0.24	0.02	0.42	3.34	3.89	2.28	0.09	14.19	0.94	1.51	0.27	0.19	0.03	0.19	0	0	29.56	2.89	8.02	71.73	116.99	833.37	479.06	1020.79	684.22	874.98	528.14	991.89	532.49
41.875	0	0.16	0.19	0.03	0.15	0.02	0.16	0.07	2.62	1.09	99.61	0.33	0	96.82	2.84	0.5	0.08	0.35	0.35	0.01	0.09	0.02	0.64	1.2	2.62	1.09	0.11	16.4	1.52	2.21	0.18	0.54	0.04	0.18	0	0	24.39	4.91	9.54	72.93	114	838.35	477.34	1023.99	679.3	881.89	522.68	995.63	530.51
41.908	0	0.14	0.19	0.02	0.15	0.02	0.16	0.07	1.42	0.67	99.61	0.33	0	96.61	3.48	0.51	0.07	0.42	0.26	0.01	0.05	0.01	0.59	0.76	1.42	0.67	0.09	6.61	1.42	2.69	0.11	0.03	0.05	0.15	0	0	20.03	5.25	8.14	74.69	111.24	843.77	479.44	1021.67	672.6	883.41	521.51	994.41	528.83
41.941	0	0.13	0.19	0.02	0.16	0.02	0.16	0.08	0.7	0.51	99.62	0.33	0	97.08	5.1	0.71	0.07	0.5	0.19	0.01	0.04	0.01	0.75	0.38	0.7	0.51	0.07	2.71	1.51	3.35	0.08	0.16	0.05	0.18	0	0	19.73	4.49	8.37	74.75	108.83	844.22	478.79	1022.71	672.68	885.39	521.19	994.02	527.78
41.975	0	0.12	0.19	0.02	0.18	0.02	0.18	0.1	0.29	0.16	99.62	0.33	0	97.39	7.24	0.88	0.05	0.62	0.23	0.01	0.02	0	0.49	0.14	0.29	0.16	0.07	2.03	1.85	5.57	0.06	0.06	0.05	0.16	0	0	21.91	3.91	10.5	74.2	110.04	844.15	478.55	1023.11	672.7	886.97	520.09	996.52	530.54
42.008	0	0.12	0.19	0.02	0.18	0.02	0.17	0.1	0.24	0.08	99.62	0.33	0	97.3	7.08	0.83	0.04	0.69	0.24	0.01	0.02	0	0.34	0.09	0.15	0.08	0.07	1.58	1.89	5.86	0.04	0.03	0.06	0.15	0	0	22.71	4.08	9.82	73.96	110.69	844.25	478.89	1022.21	672.39	885.68	520.47	995.91	530.56
42.041	0	0.12	0.19	0.02	0.19	0.02	0.19	0.11	0.24	0.04	99.62	0.33	0	96.03	8.66	0.7	0.04	1.19	0.24	0	0.01	0	0.29	0.06	0.09	0.03	0.07	3.12	1.81	6.98	0.03	0.02	0.07	0.07	0	0	21.02	6.07	9.89	74	109.74	844.91	479.89	1020.63	670.44	885.76	520.5	995.02	530.76
42.075	0	0.13	0.19	0.02	0.19	0.02	0.19	0.12	0.24	0.02	99.62	0.33	0	97.83	9.05	0.51	0.02	1.57	0.24	0	0	0	0.29	0.02	0.07	0.01	0.09	7.7	1.67	8.24	0.02	0.04	0.07	0.04	0	0	24.32	2.97	10.54	73.19	108.99	842.9	479.57	1018.03	669.83	884.26	520.89	992.76	531.25
42.108	0	0.13	0.19	0.02	0.2	0.02	0.2	0.13	0.17	0.02	99.6	0.33	0	98.1	10.49	0.49	0.02	1.56	0.17	0	0	0	0.41	0.02	0.06	0	0.11	9.76	1.52	8.04	0.02	0.03	0.07	0.02	0	0	24.02	2.29	10.31	73.31	109.28	841.61	479.84	1016.96	670.7	882.77	520.6	991.5	531.62
42.142	0	0.14	0.19	0.02	0.21	0.02	0.21	0.14	0.15	0.02	99.58	0.38	0	98	11.13	0.58	0.02	2.18	0.15	0	0	0	0.33	0.01	0.06	0	0.13	10.84	1.23	7.92	0.01	0.06	0.09	0.01	0	0	24.21	2.55	10.33	73.43	110.29	839.35	479.01	1015.61	670.25	880.51	520.96	990.37	530.72
42.175	0	0.13	0.19	0.02	0.22	0.02	0.22	0.16	0.16	0.02	99.55	0.38	0	97.53	12.88	0.51	0.02	2.1	0.16	0	0	0	0.33	0	0.07	0	0.2	9.03	1.19	10.56	0.01	0.04	0.1	0	0	0	24.22	3.63	9.43	73.51	112.96	837.34	479.1	1014.46	671.98	877.05	520.63	989.5	531.29
42.208	0	0.12	0.19	0.02	0.23	0.02	0.24	0.17	0.16	0.01	99.51	0.35	0	98.27	14.62	0.42	0.01	1.79	0.16	0	0	0	0.44	0	0.09	0	0.27	6.07	1.16	10.73	0.01	0.02	0.09	0	0	0	23.75	1.8	7.42	73.02	115.05	837.48	479.92	1012.97	671.35	873.53	521.64	988.26	530.21
42.242	0	0.17	0.19	0.02	0.22	0.02	0.23	0.19	0.3	0.01	99.53	1.6	0	96.42	13.51	0.25	0.01	2.04	0.16	0	0	0	0.78	0	0.3	0	0.55	28.54	1.24	14.47	0.01	0	0.11	0	0	0	22.26	5.53	8.23	72.19	112.42	835.4	479.75	1009.57	668.88	872.77	521.27	984.89	529.48
42.275	0	0.16	0.19	0.02	0.25	0.02	0.27	0.23	0.51	0.02	99.46	1.72	0	96.15	16.67	0.21	0.02	2.04	0.13	0	0	0	0.69	0	0.51	0	0.46	26.29	1.41	14.94	0.01	0	0.09	0	0	0	21.81	5.91	5.36	70.05	111.49	836.5	481.94	1006.88	667.02	869.77	525.08	981.23	527.46
42.308	0	0.15	0.19	0.02	0.22	0.02	0.23	0.21	0.71	0.02	99.55	0.78	0	94.52	12.72	0.18	0.02	2.22	0.15	0	0.02	0	0.69	0.01	0.71	0	0.31	19.52	1.4	17.19	0.01	0	0.09	0	0	0	21.84	7.76	7.97	69.64	110.06	835.62	481	1006.58	666.25	872.22	522.61	982.09	529.09
42.342	0	0.15	0.19	0.02	0.21	0.02	0.22	0.18	1.38	0.03	99.56	0.55	0	94.81	11.77	0.19	0.03	1.86	0.16	0.01	0.08	0.03	0.79	0.01	1.38	0	0.21	15.36	1.14	14.96	0.01	0	0.07	0.01	0	0	23.01	7.48	4.34	69.17	111.67	833.69	481.76	1003.56	665.98	865.77	527.17	977.42	525.79
42.375	0	0.13	0.19	0.02	0.18	0.02	0.19	0.16	1.84	0.03	99.62	0.33	0	97.15	7.75	0.15	0.03	1.48	0.13	0.01	0.1	0.11	0.58	0.02	1.84	0	0.11	1.11	1.62	16.33	0.01	0.08	0.06	0.02	0	0	20.59	4.36	7.63	69.74	108.78	834.08	480.63	1003.05	664.54	869.94	519.82	978.38	528.33
42.409	0	0.13	0.19	0.03	0.16	0.02	0.17	0.13	2.65	0.04	99.61	0.33	0	91.8	5.6	0.11	0.04	0.87	0.15	0.02	0.19	0.15	0.66	0.04	2.65	0	0.07	0.58	1.85	14.26	0.02	0.33	0.05	0.04	0	0	22.15	9.92	7.17	69.71	105.35	832.16	480.81	1003.6	667.95	870.47	522.96	975.71	527.84
42.442	0	0.13	0.19	0.03	0.16	0.02	0.17	0.13	4.14	0.07	99.61	0.33	0	97.11	4.54	0.12	0.04	0.51	0.18	0.05	0.34	0.12	0.82	0.07	4.14	0	0.05	0.7	2.09	15.22	0.03	0.9	0.04	0.05	0	0	22.02	4.43	6.85	69.27	110.95	831.11	480.92	1002.94	667.63	866.65	523.1	977.48	528.25
42.475	0	0.14	0.19	0.03	0.15	0.02	0.16	0.12	2.73	0.1	99.61	0.33	0	97.53	2.73	0.08	0.04	0.37	0.18	0.08	0.49	0.06	0.99	0.1	5.93	0	0.03	1.53	2.17	14.94	0.04	0.07	0.04	0.08	0	0	23.07	3.63	4.91	69.08	112.23	829.26	480.18	1004.36	672.13	864.12	523.5	976.28	527.4
42.509	0	0.14	0.19	0.03	0.14	0.02	0.15	0.11	2.36	0.33	99.61	0.33	0	97.42	2.36	0.12	0.07	0.28	0.35	0.17	1.41	0.09	1.16	0.33	4.92	0	0.02	4.44	2.15	14.66	0.11	0.02	0.03	0.1	0	0	21.87	3.84	5.91	68.87	112.85	827.1	480.39	1006.09	676.43	864.53	523.45	977.24	529.17
42.542	0	0.16	0.19	0.04	0.14	0.02	0.16	0.12	2.12	0.57	99.61	0.33	0	97.02	2.12	0.16	0.07	0.27	0.41	0.29	1.88	0.11	2.25	0.57	8.08	0	0.03	11.05	2.43	16.41	0.22	0.04	0.03	0.14	0	0	17.9	4.58	6.59	68.84	110.48	826.58	480.73	1006.76	677.45	866.32	522.43	976.6	529.13
42.575	0	0.18	0.2	0.04	0.14	0.02	0.18	0.12	2.44	0.75	99.61	0.33	0	95.95	2.44	0.17	0.09	0.24	0.41	0.24	1.85	0.17	2.36	0.75	12.88	0	0.05	17	2.06	15.52	0.29	0.03	0.03	0.16	0	0	19.72	6.18	6.83	68.65	111.5	826.42	481.32	1006.3	677.92	865.81	523.37	977.08	530.55
42.609	0	0.18	0.2	0.05	0.14	0.02	0.2	0.12	2.3	2.28	99.59	0.33	0	96.69	2.3	0.21	0.09	0.32	0.37	0.13	2.28	0.24	3.34	2.4	15.16	0.01	0.07	13.12	2.34	16.58	0.65	0.02	0.03	0.17	0	0	16.79	5.12	4.85	69.13	113.26	826.46	482.68	1004.01	676	862.05	524.69	975.23	529.07
42.642	0	0.19	0.2	0.05	0.14	0.02	0.24	0.12	2.43	0.94	99.51	0.44	0	97.12	2.43	0.19	0.08	0.37	0.27	0.12	0.94	0.17	5.16	3	21.64	0.01	0.12	15.23	1.96	15.71	0.74	0.01	0.03	0.2	0	0	19.71	4.42	7.88	69.13	110.24	826.2	483.29	1002.47	676.2	865.35	522.51	975.06	533.27
42.675	0	0.18	0.19	0.05	0.16	0.02	0.3	0.15	4.2	0.56	99.39	0.56	0	96.1	4.2	0.31	0.08	0.73	0.22	0.07	0.56	0.15	5.14	5.01	23.3	0.02	0.13	9.11	2.54	18.29	1.19	0.02	0.02	0.17	0	0	20.45	5.97	6.91	69.05	108.33	825.93	483.81	1000.73	675.57	864.34	523.87	972.33	532.43
42.709	0	0.2	0.19	0.07	0.17	0.02	0.58	0.14	4.73	0.28	98.85	0.99	-0.75	96.4	4.73	0.27	0.11	1.04	0.22	0.06	0.28	0.13	6.59	13.87	30.84	0.1	0.18	10.57	3.53	16.09	3.62	0.07	0.02	0.16	0	0	19.91	5.57	5.56	69.74	108.66	826.04	484.69	999.14	674.07	862.2	525.93	970.73	531.16
42.742	0	0.2	0.2	0.09	0.18	0.02	0.68	0.15	5.73	0.16	98.64	1.62	-1.71	95.23	5.73	0.23	0.11	1.24	0.26	0.07	0.16	0.09	3.81	14.15	36.49	0.11	0.19	8.01	4.13	17.27	4.12	0.02	0.02	0.17	0	0	23.67	7.03	5.34	69.77	110.19	824.04	477.57	1001.59	671.89	861.51	523.02	971.69	524.79
42.776	0	0.3	0.19	0.14	0.17	0.02	1.14	0.14	5.65	0.19	97.73	4.83	-11.1	95.69	5.65	0.12	0.11	0.88	0.29	0.04	0.19	0.04	1.94	19.05	50.61	0.18	0.21	27.57	3.77	15.23	4.6	0.04	0.02	0.12	0	0	27.47	6.5	5.24	69.35	112.11	825.39	477.88	999.27	669.49	860.06	522.08	972.08	526.44
42.809	0	0.45	0.19	0.15	0.17	0.02	0.97	0.12	6.54	0.21	98.05	7.4	-16.71	84.49	6.54	0.07	0.09	0.79	0.44	0.03	0.21	0.02	0.83	13.73	55.34	0.08	0.22	54.74	2.36	12.11	7.25	0.04	0.03	0.09	0	0	29.36	13.52	6.48	71.19	108.13	824.29	476.56	996.84	666.02	861.41	522.88	969.52	525.03
42.842	0	0.57	0.19	0.16	0.18	0.03	0.95	0.12	7.58	0.17	98.11	23.84	-20.35	95.59	7.58	0.09	0.08	0.8	0.8	0.01	0.17	0.01	0.53	11.28	58.13	0.05	0.28	71.3	1.81	11.01	6.41	0.32	0.03	0.06	0	0	24.84	6.62	5.39	74.93	113.28	822.42	474.15	996.8	664.09	856.89	519.81	970.16	521.08
42.876	0	0.76	0.19	0.16	0.17	0.03	0.85	0.1	7.09	0.17	98.3	61.92	-24.34	95.68	7.09	0.05	0.07	0.59	1.41	0.01	0.17	0	0.3	9.09	59.62	0.02	0.48	92.29	0.63	6.15	6.01	0.05	0.05	0.05	0	0	26.97	6.51	3.09	75.63	112.21	818.48	474.13	993.54	664.38	851.91	525.23	963.86	517.64
42.909	0	0.69	0.19	0.15	0.18	0.03	0.79	0.1	8.81	0.12	98.43	59.18	-22.75	95.78	8.81	0.06	0.07	0.51	1.52	0.01	0.12	0	0.15	6.55	58.28	0.01	0.76	89.15	0.45	4.44	5.41	0.04	0.05	0.03	0	0	25.33	6.39	2.87	75.49	113.63	817.22	473.6	993.09	664.68	850.13	523.81	963.58	517.23
42.942	0	0.85	0.19	0.28	0.16	0.03	0.98	0.08	5.56	0.1	98.03	55.07	-26.49	92.41	5.56	0.04	0.06	0.33	1.78	0	0.1	0	0.15	7.39	76.09	0.01	1.18	90.31	0.28	3.66	6.56	0.02	0.06	0.05	0	0	29.99	9.51	1.97	72.27	114.14	821.17	479.92	985.14	660.33	847.08	525.5	961.2	523.88
42.976	0	0.93	0.19	0.31	0.15	0.03	1.05	0.08	4.41	0.09	97.9	58.85	-28.11	93.77	4.41	0.04	0.07	0.34	1.58	0	0.09	0	0.21	8.63	79.09	0.01	1.65	93.37	0.19	2.6	7.27	0	0.09	0.1	0	0	31.69	8.44	2.73	70.4	113.5	820.42	481.73	980	656.31	845.1	527.58	958.57	524.96
43.009	0	0.74	0.19	0.24	0.16	0.03	0.89	0.08	4.88	0.08	98.22	39.35	-23.84	95.19	4.88	0.06	0.08	0.3	1.37	0	0.04	0.01	0.48	7.86	71.14	0.01	1.85	83.07	0.28	2.77	6.16	0.01	0.09	0.12	0	0	29.14	7.07	2.5	69.87	113.76	819.42	483.2	976.83	655.22	842.64	526.71	956.4	525.81
43.042	0	0.64	0.19	0.17	0.15	0.03	0.76	0.08	4.2	0.08	98.47	29.48	-20.2	93.42	4.2	0.15	0.08	0.26	2.02	0	0.07	0.09	1.29	9.35	59.73	0	1.67	78.28	0.39	2.86	4.38	0.01	0.09	0.19	0	0	27.49	8.73	1.61	69.15	107.66	820.48	487.77	972.59	654.94	843.31	528.62	950.96	528.35
43.076	0	0.43	0.19	0.14	0.15	0.03	0.63	0.07	2.6	0.09	98.74	4.85	-12.83	96.1	2.6	0.3	0.09	0.25	1.44	0.01	0.06	0.53	2.89	9.36	53.71	0	1.38	52.65	0.45	2.96	2.76	0	0.1	0.21	0	0	25.74	5.98	2.07	68.81	108.54	818.76	489.41	968.81	652.73	840.47	530.2	948.99	528.85
43.109	0	0.3	0.2	0.1	0.14	0.03	0.49	0.07	1.52	0.11	99.02	1.82	-5.96	95.94	1.52	0.34	0.11	0.17	1.22	0.01	0.1	1.38	5.02	9.54	42.21	0	1.34	34.43	0.51	3.33	2.33	0	0.1	0.29	0	0	26.18	6.18	2.38	68.43	105.22	817.9	492.5	964.89	652.75	839.95	532.22	945.17	531.48
43.143	0	0.28	0.19	0.07	0.14	0.03	0.33	0.07	1.26	0.15	99.34	1.12	-2.59	95.9	1.26	0.57	0.15	0.19	0.74	0.02	0.14	2.11	7.42	6.88	29.17	0	0.86	36.02	0.66	4.25	1.63	0.01	0.13	0.29	0	0	21.41	6.24	3.11	68.3	107.55	816.61	492.38	962.64	649.74	837.66	530.59	945.21	530.92
43.176	0	0.29	0.2	0.06	0.14	0.03	0.28	0.07	0.78	0.16	99.42	1.43	-2.03	96.42	0.78	0.87	0.16	0.24	0.71	0.03	0.13	1.38	16.56	6.01	24.68	0	0.68	39.83	0.69	5.09	1.18	0.01	0.13	0.39	0	0	19.3	5.53	2.89	68.05	106.14	815.54	492.75	961.82	650.37	837.2	530.51	943.33	530.62
43.209	0	0.22	0.19	0.04	0.14	0.03	0.2	0.08	0.53	0.15	99.55	0.88	0	96.58	0.53	1.61	0.15	0.28	0.52	0.03	0.11	0.88	19.08	5.48	9.78	0	0.47	32.23	0.74	5.91	0.97	0	0.11	0.21	0	0	21.68	5.29	2.66	68.2	107.96	814.09	493.39	960.45	650.87	834.7	532.74	942.65	531.22
43.243	0	0.22	0.18	0.03	0.14	0.02	0.17	0.08	0.45	0.15	99.55	1.17	0	97.36	0.45	2.33	0.15	0.29	0.41	0.02	0.06	0.42	12.17	3.76	6.16	0	0.42	35.61	0.51	5.87	0.6	0.02	0.14	0.09	0	0	20.15	3.97	2.79	68.03	108.6	812.09	492.64	961.19	653.56	833.86	531.15	942.45	531.45
43.276	0	0.2	0.17	0.03	0.15	0.02	0.17	0.09	0.31	0.14	99.6	0.92	0	97.75	0.3	4.5	0.14	0.46	0.31	0.02	0.04	0.48	9.63	3.89	6.11	0	0.42	29.92	0.56	7.46	0.55	0	0.11	0.06	0	0	18.79	3.14	1.41	67.93	106.54	813.91	494.69	957.07	649.28	832.55	531.75	939.09	530.99
43.309	0	0.17	0.17	0.03	0.15	0.02	0.15	0.1	0.24	0.16	99.65	0.37	0	97.3	0.24	4.12	0.16	0.66	0.21	0.01	0.04	0.71	6.76	3	3.37	0	0.52	17.69	0.8	8.86	0.37	0.02	0.11	0.04	0	0	20.62	4.08	0.04	68.05	108.95	811.19	493.54	958.28	652.37	829.52	534.3	938.35	529.18
43.343	0	0.17	0.17	0.03	0.16	0.02	0.15	0.11	0.24	0.2	99.65	0.47	0	97.3	0.24	4.85	0.2	0.92	0.16	0.01	0.04	0.79	4.36	3.99	2.29	0.01	0.49	20.14	1.24	10.58	0.22	0.01	0.06	0.05	0	0	19.04	4.07	1.27	67.53	108.64	810.5	494.14	958.32	652.91	830.36	534.54	938.92	530.29
43.376	0	0.15	0.17	0.03	0.17	0.02	0.15	0.11	0.22	0.19	99.66	0.33	0	98.35	0.22	5.18	0.19	1.28	0.12	0.01	0.04	1.04	3.72	3.87	1.91	0.01	0.42	10.94	1.14	10.83	0.18	0.01	0.05	0.04	0	0	16.29	1.57	0.08	66.83	112.17	808.94	493.25	958.32	653.83	826.75	533.13	938.84	529.03
43.41	0	0.18	0.18	0.03	0.16	0.02	0.17	0.16	0.17	0.26	99.63	0.42	0	98.67	0.17	3.94	0.26	1.15	0.16	0.01	0.04	0.64	3.59	5.89	2.5	0.04	0.5	19.54	2.6	20.49	0.2	0.02	0.04	0.05	0	0	19.13	0.49	1.43	67.05	111.63	805.62	489.83	963.99	660.77	829.34	532.61	940.9	528.44
43.443	0	0.17	0.18	0.03	0.16	0.02	0.16	0.16	0.18	0.34	99.63	0.33	0	98.79	0.16	2.4	0.34	0.91	0.18	0.01	0.05	0.66	1.79	3.87	1.72	0.05	0.44	12.51	3.63	22.58	0.14	0.02	0.03	0.05	0	0	20.65	0.01	-1.13	66.92	110.89	804.85	487.68	967.11	664.51	828.78	532.78	939.43	525.62
43.476	0	0.16	0.19	0.03	0.15	0.02	0.16	0.14	0.25	0.42	99.63	0.33	0	98.37	0.25	1.93	0.42	0.91	0.25	0.01	0.07	0.4	1.03	3.52	1.88	0.04	0.36	8.3	3.31	19.76	0.16	0.11	0.03	0.07	0	0	20.42	1.49	0.72	66.67	119.43	801.12	482.88	974.41	671.76	827.77	528.56	947.17	525.62
43.51	0	0.17	0.19	0.03	0.15	0.02	0.16	0.15	0.46	0.49	99.62	0.33	0	97.52	0.36	1.82	0.49	0.86	0.46	0.03	0.21	0.36	0.68	3.5	2.09	0.07	0.3	10.74	3.14	21.24	0.13	0.28	0.02	0.09	0	0	19.75	3.65	1.87	66.49	116.95	801.36	480.56	979.42	675.55	832.7	525.25	949.65	525.54
43.543	0	0.17	0.19	0.03	0.14	0.02	0.16	0.1	0.57	0.56	99.61	0.33	0	97.21	0.4	0.55	0.56	0.43	0.57	0.07	0.38	0.33	0.6	2.81	2.73	0.08	0.46	15.23	1.69	13.77	0.15	0.26	0.02	0.11	0	0	19.43	4.24	1.5	66.02	115.71	803.88	481.32	981.48	674.6	835.32	528.41	950.96	524.39
43.576	0	0.18	0.2	0.03	0.14	0.02	0.16	0.09	0.55	0.6	99.61	0.33	0	95.21	0.53	0.36	0.6	0.24	0.55	0.11	0.36	0.2	0.43	2.7	3.03	0.06	0.35	17.48	1.31	10.19	0.14	1.96	0.02	0.12	0	0	18.91	7.05	3.23	66.39	114.6	804.69	482.49	980.7	674.68	837.46	525.93	952.04	527.78
43.61	0	0.17	0.2	0.03	0.14	0.02	0.15	0.07	0.71	0.54	99.61	0.33	0	94.84	0.71	0.18	0.54	0.08	0.64	0.25	0.41	0.22	0.67	1.78	2.52	0.06	0.33	13.95	0.82	5.65	0.17	0.95	0.02	0.15	0	0	16.44	7.44	3.13	67.29	115.25	804.92	482.62	980.08	673.7	836.89	524.3	952.08	527.7
43.643	0	0.14	0.2	0.03	0.13	0.02	0.15	0.07	0.67	0.5	99.6	0.33	0	96.22	0.67	0.15	0.5	0.04	0.55	0.37	0.24	0.27	0.96	1.74	2.17	0.04	0.34	5.05	0.73	4.1	0.18	0.92	0.02	0.17	0	0	15.78	5.82	1.66	67.35	116.87	805.54	483.13	978.79	671.93	834.38	525.13	951.24	526.46
43.676	0	0.14	0.2	0.03	0.14	0.02	0.16	0.06	0.93	0.58	99.61	0.33	0	96.84	0.93	0.15	0.52	0.03	0.56	0.58	0.2	0.38	1.09	1.93	2.11	0.04	0.26	1.22	0.6	2.65	0.23	0.57	0.02	0.16	0	0	16.92	4.88	0.85	67.06	118.86	804.31	482.15	979.3	672.91	832.26	525.49	951.12	525.68
43.71	0	0.14	0.2	0.03	0.14	0.03	0.16	0.06	1.07	0.67	99.6	0.33	0	96.69	1.07	0.14	0.66	0.02	0.73	0.67	0.51	0.53	1.21	1.96	2.96	0.03	0.25	1.19	0.43	1.34	0.31	0.19	0.03	0.16	0	0	20.17	5.12	0.85	66.73	117.7	803.34	480.57	982.06	675.49	833.77	528.14	951.4	523.92
43.743	0	0.14	0.2	0.03	0.13	0.02	0.16	0.06	0.73	0.69	99.6	0.33	0	96.16	0.73	0.13	0.66	0.01	0.63	0.69	0.64	0.66	1.49	2.12	2.64	0.03	0.29	1.21	0.39	1.15	0.34	0.1	0.03	0.14	0	0	19.25	5.9	0.73	67.06	115.66	804.11	479.94	983.67	676.26	835.89	526.82	951.5	523.38
43.777	0	0.14	0.2	0.03	0.13	0.02	0.16	0.06	0.5	1.16	99.6	0.33	0	94.7	0.5	0.1	0.94	0	0.48	0.56	1.16	0.47	1.3	2.26	1.99	0.03	0.2	2.63	0.26	0.53	0.33	0.33	0.03	0.1	0	0	20.23	7.58	1.36	66.78	115.51	803.55	480.82	983.92	677.91	836.4	528.33	951.86	524.89
43.81	0	0.14	0.2	0.03	0.13	0.02	0.16	0.06	0.47	1.31	99.6	0.33	0	94.72	0.41	0.09	1.24	0	0.47	0.51	1.31	0.58	0.96	2.77	1.77	0.02	0.16	4.11	0.15	0.33	0.41	0.09	0.03	0.07	0	0	19.16	7.56	2.02	67.21	115.16	802.77	480.19	984.09	678.37	836.85	526.59	952	525.06
43.843	0	0.14	0.2	0.03	0.13	0.02	0.16	0.06	0.34	0.76	99.6	0.33	0	94.54	0.34	0.09	1.04	0	0.33	0.39	0.76	0.58	0.7	2.9	1.9	0.02	0.16	4.37	0.15	0.27	0.4	0.28	0.03	0.06	0	0	18.03	7.75	0.87	67.7	113.46	802.32	480.79	984.65	680.06	836.75	528.19	950.14	524.26
43.877	0	0.15	0.2	0.03	0.13	0.02	0.16	0.06	0.33	1.1	99.6	0.33	0	94.91	0.23	0.09	1.78	0	0.33	0.44	1.1	0.85	0.21	2.85	1.83	0.02	0.12	3.39	0.12	0.14	0.47	0.37	0.05	0.03	0	0	19.36	7.37	1.49	67.55	115.12	803.62	482.98	984.09	680.65	836.81	529.05	951.92	527.59
43.91	0	0.15	0.2	0.03	0.13	0.02	0.17	0.06	0.25	1	99.59	0.33	0	94.65	0.21	0.05	2.06	0	0.25	0.42	1	0.73	0.09	3.01	1.8	0.02	0.11	3.72	0.12	0.12	0.38	0.94	0.04	0.03	0	0	18.6	7.63	1.22	67.86	114.34	804.06	484.17	982.29	679.76	836.27	528.6	950.62	528.46
43.943	0	0.14	0.2	0.03	0.13	0.02	0.17	0.06	0.21	0.76	99.6	0.33	0	95.68	0.19	0.08	1.89	0	0.21	0.26	0.76	0.81	0.04	3.27	1.32	0.02	0.07	1.39	0.11	0.09	0.35	0.59	0.04	0.04	0	0	16.59	6.51	1.87	68.39	113.26	804.22	484.94	982.28	679.28	837.49	526.73	950.65	531.34
43.977	0	0.14	0.2	0.03	0.13	0.02	0.18	0.06	0.28	1.38	99.6	0.33	0	93.7	0.17	0.09	1.43	0	0.28	0.28	1.38	1.49	0.02	4.82	1.17	0.02	0.05	0.77	0.07	0.05	0.34	0.49	0.04	0.04	0	0	18.76	8.5	-0.39	67.76	112.2	803.99	486.17	980.9	680.05	835.22	530.62	947.43	530.11
44.01	0	0.14	0.2	0.03	0.13	0.02	0.18	0.06	0.18	0.49	99.6	0.33	0	96.68	0.17	0.08	1.2	0	0.18	0.17	0.49	0.78	0.02	4.74	1.29	0.02	0.03	0.87	0.06	0.04	0.41	1.09	0.04	0.05	0	0	20.93	5.15	0.74	66.95	115.75	804.46	488.52	978.21	679.26	833.26	532.99	949.01	532.05
44.043	0	0.14	0.2	0.03	0.13	0.02	0.18	0.06	0.18	0.44	99.6	0.33	0	97.64	0.15	0.06	1.2	0	0.18	0.15	0.44	0.9	0.04	5.03	1.87	0.01	0.04	0.87	0.04	0.03	0.48	0.3	0.04	0.05	0	0	19.49	3.4	0.06	66.73	117.65	805.22	490.72	976.41	677.78	831.14	534.76	948.78	533.04
44.077	0	0.14	0.2	0.03	0.13	0.02	0.19	0.06	0.17	0.37	99.6	0.33	0	93.48	0.17	0.08	1.33	0.01	0.15	0.12	0.37	0.51	0.07	5.95	2.17	0.01	0.04	1.59	0.04	0.03	0.61	0.03	0.03	0.05	0	0	16.2	8.68	1.56	67.71	114.73	804.72	492.14	974.75	677.21	832.97	534.19	947.7	534.4
44.11	0	0.14	0.2	0.03	0.13	0.02	0.19	0.06	0.13	0.13	99.6	0.33	0	95.63	0.13	0.1	1.27	0.01	0.08	0.09	0.12	0.15	0.09	5.75	1.81	0.01	0.03	1.42	0.04	0.03	0.6	0.12	0.03	0.05	0	0	13.68	6.58	0.58	67.91	115.87	802.11	492.01	973.56	678.29	829.58	534.28	945.45	533.21
44.144	0	0.14	0.2	0.03	0.13	0.02	0.21	0.06	0.12	0.23	99.58	0.33	0	95.59	0.12	0.11	1.65	0.01	0.07	0.08	0.13	0.11	0.23	7.32	2.23	0.01	0.03	1.15	0.03	0.03	0.53	0.09	0.02	0.04	0	0	15.23	6.62	2.53	67.82	113.57	800.15	491.45	973.04	678.05	831.23	535.94	944.77	533.2
44.177	0	0.14	0.2	0.03	0.13	0.02	0.21	0.06	0.17	0.24	99.59	0.33	0	97.37	0.17	0.22	1.5	0.02	0.08	0.06	0.13	0.15	0.24	7.01	2.51	0.01	0.03	0.78	0.03	0.03	0.49	0.02	0.02	0.04	0	0	17.28	3.94	3.63	67.35	114.39	798.79	490.61	973.55	679.39	831.31	535.6	945.69	534.05
44.21	0	0.14	0.2	0.03	0.13	0.02	0.2	0.06	0.19	0.2	99.6	0.33	0	95.51	0.19	0.15	1.5	0.02	0.09	0.08	0.14	0.25	0.2	6.06	2.75	0.01	0.03	0.55	0.03	0.03	0.5	0.02	0.02	0.03	0	0	16.38	6.71	3.9	67.61	112.35	799.58	488.5	975.36	679.83	833.89	530.95	946.22	533.37
44.244	0	0.14	0.2	0.03	0.13	0.02	0.2	0.06	0.19	0.35	99.59	0.33	0	95.4	0.19	0.16	1.59	0.02	0.17	0.06	0.35	0.44	0.21	6.37	3.12	0.01	0.03	0.74	0.03	0.03	0.42	0	0.01	0.03	0	0	19.49	6.84	5.26	67.2	110.9	798.82	486.22	976.54	679.29	835.96	531.12	946.86	532.11
44.277	0	0.14	0.2	0.03	0.13	0.02	0.2	0.06	0.25	0.81	99.6	0.33	0	96.21	0.25	0.16	1.66	0.03	0.18	0.07	0.81	0.25	0.18	5.88	3.4	0.01	0.04	0.92	0.03	0.03	0.48	0.05	0.01	0.02	0	0	19.4	5.83	2.8	67.19	111.83	800.3	485.42	980.04	681.12	835.88	532.62	947.67	529.42
44.31	0	0.14	0.2	0.03	0.13	0.02	0.2	0.06	0.39	1.62	99.6	0.33	0	96.51	0.39	0.22	1.82	0.04	0.19	0.06	1.62	0.14	0.22	5.99	3.06	0.01	0.06	1.92	0.03	0.02	0.6	0.27	0.01	0.03	0	0	21.43	5.4	3.54	66.96	111.31	804.01	484.32	983.34	681.63	840.25	528.61	951.54	530.98
44.344	0	0.14	0.2	0.03	0.13	0.02	0.19	0.06	0.5	4.65	99.59	0.33	0	97.41	0.5	0.22	2.48	0.03	0.22	0.07	4.65	0.13	0.18	5.17	2.84	0.01	0.07	2.36	0.03	0.03	0.71	0.5	0.01	0.04	0	0	21.61	3.87	4.12	67.12	115.94	808.31	481.66	988.43	678.22	843.21	527.5	959.15	528.53
44.377	0	0.13	0.21	0.05	0.12	0.02	0.17	0.06	0.93	4.63	99.58	0.33	0	98.17	0.93	0.16	2.92	0.03	0.25	0.12	11.1	0.2	0.25	4.63	3.87	0.01	0.13	4.04	0.04	0.03	0.73	0.42	0.01	0.06	0	0	23.71	2.08	4.1	67	117.85	809.21	480.12	989.3	677.71	843.14	525.17	960.95	528.46
44.411	0	0.14	0.21	0.05	0.12	0.02	0.18	0.06	1.74	4.69	99.59	0.46	0	98.59	1.74	0.12	2.55	0.03	0.49	0.1	12.7	0.97	0.27	4.69	4.98	0.01	0.21	12.14	0.05	0.05	1.23	0.23	0.01	0.09	0	0	22.12	0.76	4.89	67.8	118.22	810.12	474.54	992.81	673.95	845.87	520.2	964.06	523.15
44.444	0	0.16	0.21	0.04	0.13	0.02	0.21	0.06	2.27	4.66	99.58	0.41	0	97.89	2.27	0.05	3.1	0.03	0.38	0.11	7.86	0.75	0.36	4.66	6.99	0.01	0.32	15.17	0.05	0.06	1.45	0.13	0.01	0.13	0	0	21.51	2.82	4.06	67.85	114.91	811.58	474.07	993.39	673.55	847.75	518.94	962.62	521.81
44.477	0	0.21	0.21	0.04	0.15	0.02	0.25	0.06	2.87	2.91	99.51	0.68	0	97.49	2.87	0.05	2.93	0.05	0.27	0.06	2.91	0.58	0.58	4.62	10.95	0.01	0.41	27.36	0.07	0.07	1.51	0.02	0.01	0.15	0	0	21.49	3.71	3.93	67.53	114.53	812.18	474.27	993.72	673.22	848.29	519.67	962.81	521.55
44.511	0	0.27	0.21	0.04	0.16	0.02	0.3	0.07	5.25	2.87	99.39	2.37	-2.85	94.5	5.25	0.05	2.87	0.07	0.17	0.03	0.55	0.23	0.76	4.81	14.27	0.01	0.53	41.79	0.1	0.1	1.35	0.08	0.01	0.17	0	0	19.68	7.78	4.33	67.94	110.45	812.83	475.57	992.48	672.91	850.41	518.76	960.79	522.66
44.544	0	0.22	0.21	0.04	0.16	0.02	0.3	0.07	4.37	2.82	99.41	0.65	0	93.59	4.37	0.05	2.82	0.1	0.19	0.06	1.04	0.44	0.91	4.55	16.45	0.02	0.48	25.22	0.16	0.14	1.04	0.02	0.01	0.15	0	0	19.08	8.59	5.78	67.85	113.57	812.47	476.75	989.22	669.94	848.51	517.8	961.84	525.13
44.577	0	0.22	0.21	0.05	0.15	0.02	0.32	0.07	3.49	2.5	99.36	0.47	0	94.42	3.49	0.05	2.5	0.22	0.35	0.08	1.66	0.76	0.88	5.23	21.52	0.02	0.35	21.5	0.17	0.16	1.08	0.01	0.01	0.12	0	0	19.1	7.86	5.25	67.48	115.09	812.18	478.62	986.27	668.17	845.64	520.01	960.59	525.81
44.611	0	0.23	0.2	0.06	0.15	0.02	0.33	0.06	2.64	1.75	99.35	0.66	-0.83	94.99	2.64	0.09	1.74	0.58	0.62	0.06	1.75	0.8	1.85	5.21	27.1	0.03	0.28	23.56	0.24	0.24	0.97	0	0.02	0.1	0	0	20.11	7.29	5.44	67.09	115.28	811.15	480.34	982.76	667.86	843.51	519.99	958.49	528.25
44.644	0	0.26	0.2	0.14	0.14	0.03	0.45	0.06	1.79	3.64	99.11	2.8	-4.47	93.68	1.79	0.11	1.5	1.13	1.53	0.06	3.64	1.97	2.19	6.09	45.57	0.03	0.29	19.16	0.18	0.21	1.27	0	0.02	0.06	0	0	20.38	8.52	4.79	66.87	115.58	807.36	478.91	979.85	666.2	839.35	521.82	954.88	525.04
44.677	0	0.33	0.2	0.19	0.15	0.03	0.61	0.07	2.04	1.66	98.78	6.75	-7.55	92.38	1.46	0.22	1.07	2.37	2.04	0.05	1.66	1.17	2.31	7.37	58.61	0.03	0.2	23.99	0.17	0.24	1.58	0	0.02	0.04	0	0	20.3	9.52	5.2	66.85	116.43	804.76	478.64	977.9	665.68	837.07	522.67	953.48	524.71
44.711	0	0.45	0.19	0.23	0.16	0.03	0.78	0.07	2.03	0.86	98.43	12.24	-12.42	89.33	1	0.42	0.86	3.86	2.03	0.05	0.56	0.64	3.16	9.65	66.79	0.03	0.18	36.81	0.15	0.26	2.26	0.01	0.03	0.02	0	0	21.99	11.38	5.67	66.84	115.34	802.83	478.03	976.1	664.63	836.19	523.95	951.53	523.96
44.744	0	0.51	0.19	0.29	0.15	0.03	0.93	0.07	2.41	0.8	98.13	19.85	-15.59	95.05	0.75	0.38	0.8	3.53	2.41	0.05	0.6	0.52	3.36	10.81	73.56	0.03	0.24	43.23	0.11	0.22	2.62	0	0.03	0.02	0	0	21.92	7.22	5.15	66.6	115.69	800.73	477.78	974.12	665.66	833.39	522.28	949.07	524.05
44.778	0	0.57	0.19	0.29	0.16	0.03	1.02	0.07	1.51	0.58	97.97	19.49	-17.66	92.82	0.41	0.33	0.58	4.14	1.51	0.07	0.53	0.26	5.02	12.83	74.17	0.03	0.24	47.89	0.13	0.25	2.81	0	0.04	0.01	0	0	21.88	9.2	5.63	66.73	114	798.32	476.57	974.09	665.74	833.45	524.14	947.43	521.95
44.811	0	0.67	0.19	0.4	0.17	0.03	1.41	0.08	1.5	0.66	97.19	33.23	-20.84	94.15	0.36	0.43	0.43	6.83	1.5	0.05	0.66	0.3	6.12	16.13	83.15	0.03	0.31	47.95	0.12	0.27	3.22	0	0.04	0.01	0	0	21.94	8.11	5.85	67.04	115.97	797.1	475.78	973.88	667.27	831.99	520.97	947.94	523.29
44.844	0	0.68	0.19	0.47	0.18	0.03	1.66	0.08	1.44	1.4	96.68	40.39	-22	95.07	0.32	0.43	0.36	8.15	1.44	0.04	1.4	0.4	5.52	18.3	87.05	0.02	0.43	44.51	0.11	0.23	3.48	0	0.04	0.01	0	0	21.94	7.2	6.28	67.11	117.91	797.19	476.01	974.41	667.33	831.78	521.36	949.66	524.06
44.878	0	0.6	0.19	0.51	0.17	0.03	2.52	0.08	1.31	1.35	94.96	44.15	-23.44	93.77	0.32	0.29	0.2	7.33	1.31	0.04	1.35	0.44	3.72	25.71	89.06	0.02	0.54	37.91	0.09	0.19	3.59	0	0.04	0	0	0	21.87	8.44	5.54	67.3	113.09	797.1	475.83	975.24	669.34	833.73	521.75	946.82	522.76
44.911	0	0.6	0.19	0.45	0.18	0.03	2.94	0.08	1.17	1.14	94.12	37.6	-23.61	95.49	0.27	0.3	0.17	8.77	1.17	0.03	1.14	0.46	2.96	29.82	85.86	0.02	0.42	35.93	0.09	0.18	2.95	0	0.04	0	0	0	19.14	6.73	4.96	67.51	114.97	797.65	475.24	977.43	670.17	833.66	520.69	948.62	521.69
44.944	0	0.57	0.19	0.37	0.19	0.03	3.1	0.09	1.08	0.98	93.8	27.96	-22.51	95.95	0.24	0.26	0.12	9.85	1.08	0.04	0.98	0.4	1.95	32.69	80.48	0.04	0.44	32.51	0.08	0.18	3.03	0	0.04	0.01	0	0	20.55	6.18	4.17	67.34	115.57	796.25	473.08	979.8	672.3	833.14	521.49	948.7	519.24
44.978	0	0.52	0.19	0.32	0.22	0.03	3.45	0.1	1.12	1.13	93.1	20.3	-20.12	96.16	0.26	0.24	0.07	13.18	1.12	0.06	1.13	0.47	1.24	36.65	75.18	0.06	0.39	21.41	0.06	0.17	3.35	0	0.06	0	0	0	19.73	5.9	5.16	67.23	114.07	796.59	473.09	980.8	673.35	835.38	519.86	949.45	520.4
45.011	0	0.55	0.19	0.28	0.27	0.03	2.99	0.13	1.5	2.2	94.03	14.65	-17.4	95.23	0.26	0.33	0.08	19.04	1.5	0.1	2.2	0.83	1.09	36.22	69.2	0.07	0.32	14.82	0.07	0.2	3.46	0	0.07	0	0	0	18.75	7.03	4.11	67.28	113.05	798.17	473.83	980.27	672.29	835.49	519.57	948.54	520.01
45.044	0	0.56	0.19	0.24	0.31	0.03	2.93	0.15	1.89	2.27	94.14	11.13	-15.77	95.49	0.32	0.47	0.07	22.29	1.89	0.13	2.27	0.84	0.79	37.17	65.21	0.09	0.35	10.95	0.07	0.23	3.87	0	0.08	0	0	0	20.37	6.74	6.51	67.72	114.87	798.35	473.41	981.88	671.56	837.67	520.95	952.53	521.24
45.078	0	0.39	0.19	0.17	0.25	0.03	2.39	0.12	1.22	3.31	95.22	4.49	-12.52	96.97	0.33	0.35	0.05	17.92	1.22	0.14	3.31	0.94	0.44	38.23	51.98	0.14	0.25	5.06	0.07	0.2	4.83	0	0.08	0	0	0	19.36	4.67	5.05	68.06	113.21	801.27	472.96	985.79	672.6	840.52	521.6	953.69	518.94
45.111	0	0.28	0.19	0.08	0.22	0.03	1.26	0.11	0.63	2.98	97.48	1.01	-5.57	96.41	0.35	0.35	0.04	14.79	0.63	0.13	2.98	0.79	0.28	32.77	32.26	0.21	0.13	2.04	0.12	0.28	4.08	0	0.07	0	0	0	19.41	5.55	3.74	68.69	109.15	804	471.78	986.13	670.92	842.84	518.12	951.99	517.23
45.145	0	0.26	0.19	0.07	0.22	0.02	0.96	0.11	0.37	2.86	98.09	0.8	-3.04	95.41	0.37	0.41	0.04	14.62	0.19	0.08	2.86	0.44	0.11	29.58	26.48	0.37	0.09	0.9	0.28	0.37	3.56	0	0.06	0	0	0	22.33	6.83	6.52	68.96	111.37	804.38	471.44	987.99	670.6	845.35	519.86	956.71	519.16
45.178	0	0.24	0.19	0.05	0.21	0.02	0.66	0.1	0.47	2.29	98.69	0.53	0	94.99	0.47	0.32	0.04	13.04	0.23	0.08	2.29	0.32	0.05	24.45	19.85	0.59	0.08	0.93	0.54	0.53	3.68	0	0.06	0	0	0	25.43	7.29	5.36	68.55	111.4	806.58	471.49	990.01	672.16	846.45	520.54	957.84	519.56
45.211	0	0.22	0.19	0.05	0.19	0.02	0.57	0.09	0.37	1.54	98.87	0.42	0	93.26	0.37	0.22	0.05	10.25	0.26	0.05	1.54	0.55	0.02	21.76	19.04	0.54	0.05	1.21	0.78	0.68	3.38	0	0.05	0	0	0	26.49	8.87	6.39	68.68	111.64	808.08	470.9	992.25	671.01	849.17	522.2	960.76	519.01
45.245	0	0.23	0.19	0.05	0.18	0.02	0.49	0.08	0.36	0.94	99.01	0.34	0	90.42	0.33	0.16	0.05	8	0.36	0.03	0.94	0.49	0.02	18.77	19.46	0.92	0.05	6.37	2.1	1.24	2.58	0	0.05	0	0	0	24	10.77	8.12	68.85	106.93	809.84	471.09	991.11	667.6	853.14	519.43	960.07	519.3
45.278	0	0.29	0.19	0.06	0.17	0.03	0.54	0.08	0.61	0.5	98.91	0.47	-2.84	94.86	0.29	0.14	0.05	6.4	0.61	0.03	0.5	0.55	0.03	19.11	23.39	0.64	0.06	24.45	2.26	1.38	2.6	0.01	0.06	0	0	0	27.29	7.42	7.18	69.12	111.42	810.19	471.66	991.8	670.11	850.73	519.77	962.14	521.55
45.311	0	0.53	0.19	0.08	0.17	0.03	0.62	0.07	0.86	0.39	98.77	7.5	-12.66	93.95	0.26	0.12	0.06	5.17	0.86	0.03	0.39	1.18	0.01	19.03	30.32	0.59	0.07	61.2	2.88	1.73	2.62	0	0.06	0	0	0	26.83	8.29	6.96	69.31	114.4	811.59	474.2	992.01	671.33	850.05	520.9	964.38	524.66
45.345	0	0.58	0.19	0.08	0.2	0.03	0.37	0.09	1.11	0.58	98.84	5.84	-7.77	96.17	0.28	0.19	0.08	7.45	1.11	0.04	0.58	1.43	0.04	11.52	23.92	1.26	0.08	57.62	7.81	3.8	1.83	0	0.07	0	0	0	27.53	5.89	7.16	69.6	111.06	811.72	475.82	991.89	672.87	851.65	523.26	962.68	525.55
45.378	0	0.59	0.19	0.11	0.22	0.03	0.43	0.1	0.94	0.69	98.81	2.46	-7.43	97.55	0.27	0.19	0.09	9.01	0.94	0.04	0.69	1.86	0.1	11.12	33.48	0.99	0.11	46.58	9.77	4.2	2.03	0	0.07	0	0	0	21.44	3.59	7.43	68.75	110.61	814.4	479.76	996.4	676.65	855.61	526.8	966.21	527.61
45.412	0	0.56	0.19	0.2	0.32	0.02	0.33	0.13	0.47	1.14	98.87	0.91	0	95.95	0.25	0.21	0.1	12.33	0.47	0.06	1.14	4.75	0.26	6.85	33.22	1.61	0.15	13.66	21.96	8.4	2.43	0	0.08	0	0	0	23.26	6.17	6.9	68.78	110.21	814.86	481.7	994.91	678.28	854.91	526.96	965.07	530.5
45.445	0	0.68	0.19	0.28	0.39	0.02	0.34	0.15	0.52	1.31	98.65	0.99	0	96.56	0.21	0.18	0.14	12.44	0.52	0.09	1.31	4.39	0.32	6.79	34.18	0.93	0.18	10.63	31.46	10.99	1.96	0	0.08	0	0	0	21.64	5.33	6.29	68.74	112.36	818.66	486.55	1000.63	682.83	858.13	535.59	970.46	532.99
45.478	0	0.73	0.19	0.21	0.49	0.02	0.28	0.19	0.39	0.8	98.53	1.03	0	95.09	0.25	0.21	0.17	16.14	0.39	0.12	0.8	3.17	0.37	6.11	24.47	1.08	0.2	7.17	35.24	13.58	1.94	0	0.07	0	0	0	22.95	7.19	4.84	68.66	111.1	824.15	492.99	995.76	680.39	857.8	536.52	968.87	538.88
45.512	0	0.92	0.19	0.24	0.66	0.02	0.24	0.26	0.44	0.62	98.16	2.67	0	97.04	0.23	0.21	0.17	17.23	0.44	0.16	0.62	1.98	0.38	5.32	17.83	0.61	0.15	4.46	47.97	19.95	1.65	0	0.06	0	0	0	23.63	4.55	8.02	68.54	107.91	824.54	492.63	998.81	681.02	863.62	538.17	971.52	539.71
45.545	0	1.01	0.19	0.25	0.79	0.02	0.19	0.33	0.43	0.75	97.97	5.86	0	97.42	0.21	0.19	0.2	16.58	0.43	0.15	0.75	1.29	0.33	4.65	9.2	0.65	0.08	2.39	58.02	25.97	1.52	0	0.05	0	0	0	23.31	3.85	6.38	68.57	110.66	825.75	494.78	999.69	683.44	862.01	540.03	972.66	541.23
45.578	0	1.2	0.19	0.22	0.99	0.02	0.17	0.46	0.42	0.63	97.6	6.96	0	97.73	0.28	0.26	0.2	21.11	0.42	0.13	0.63	0.89	0.44	4.03	4.25	0.62	0.06	2.04	60.44	29.3	1.4	0	0.06	0	0	0	26.29	3.2	5.61	69.05	110.06	824.94	495.68	999.49	686.41	861.1	542.01	971.16	542.46
45.612	0	1.44	0.19	0.27	1.16	0.02	0.17	0.67	0.47	0.97	97.13	10.85	0	97.18	0.24	0.21	0.24	22.46	0.47	0.11	0.97	1.28	0.44	3.95	3.43	0.33	0.05	2.4	66.16	36.98	1.42	0	0.07	0	0	0	22.36	4.31	5.71	68.26	108.03	824.65	496.25	1000.68	688.1	862.61	541.59	970.63	542.27
45.645	0	1.6	0.19	0.26	1.33	0.02	0.16	0.88	0.45	1.34	96.8	10.15	0	97.7	0.24	0.24	0.24	26.61	0.45	0.11	1.34	2.37	0.36	3.77	1.74	0.38	0.04	1.89	64.86	39.48	1.34	0	0.07	0	0	0	23.84	3.26	5.85	68.55	109.87	824.07	497.04	1001.04	689.95	861.74	543.14	971.61	543.81
45.678	0	1.43	0.19	0.25	1.18	0.02	0.16	1.12	0.46	1.19	97.14	10.37	0	95.58	0.25	0.2	0.25	23.32	0.46	0.09	1.19	1.64	0.22	3.68	1.29	0.33	0.03	2.52	65.29	48.62	1.14	0	0.07	0	0	0	21.37	6.63	7.62	68.01	108.63	825.14	499.59	1002.34	692.1	865.12	543.56	973.67	547.62
45.712	0	1.61	0.19	0.21	1.37	0.02	0.16	1.56	0.3	0.64	96.78	8.16	0	92.51	0.25	0.2	0.25	28.27	0.3	0.06	0.64	0.92	0.12	3.68	0.93	0.26	0.02	3.04	62.56	51.78	0.81	0	0.07	0	0	0	22.69	9.43	7.95	68.72	109.94	824.23	500.1	1000.26	690.68	863.41	544.92	973.29	548.4
45.745	0	1.84	0.19	0.15	1.51	0.02	0.16	1.66	0.23	0.44	96.33	4.12	0	92.02	0.23	0.19	0.22	35.03	0.23	0.04	0.44	0.23	0.13	3.33	1.11	0.23	0.03	9.63	53.72	46.57	0.63	0	0.07	0	0	0	20.09	9.77	9.68	70.41	111.75	821.24	499.46	997.58	689.9	861.47	540.77	972.81	550.33
45.779	0	2.5	0.19	0.14	1.49	0.02	0.15	1.71	0.21	0.21	95.01	3.29	0	96.03	0.21	0.2	0.21	36.02	0.07	0.02	0.16	0.01	0.08	2.55	1.25	0.36	0.03	32.07	51.04	46.39	0.37	0	0.05	0	0	0	24.22	6.07	7.98	70.32	113.6	819.78	499.17	996.27	691.31	857.54	542.26	970.91	549.63
45.812	0	2.37	0.19	0.11	1.51	0.02	0.14	1.84	0.21	0.21	95.25	1.92	0	96.99	0.21	0.22	0.17	39.81	0.05	0.01	0.11	0.01	0.04	1.73	1.3	0.38	0.04	30.2	44.15	44.35	0.27	0	0.04	0	0	0	22.37	4.63	7.76	70.65	110.67	818.58	498.8	994.75	690.48	857.23	541.71	967.74	547.78
45.845	0	1.97	0.19	0.08	1.08	0.02	0.14	1.26	0.14	0.15	96.06	1.44	0	96.79	0.14	0.13	0.15	35.71	0.04	0.01	0.15	0	0.02	1.57	1.87	0.29	0.05	40.6	35.51	39.35	0.22	0	0.03	0	0	0	22.85	4.97	7.82	70.31	112.98	816.06	497.07	993.74	689.82	854.47	541.16	967.33	546.46
45.879	0	0.99	0.19	0.06	0.6	0.02	0.14	0.73	0.11	0.11	98.02	0.89	0	92.97	0.11	0.07	0.1	27.42	0.04	0	0.07	0	0	1.15	2.07	0.22	0.05	33.96	22.85	34.61	0.13	0	0.03	0	0	0	24.3	9.09	8.75	69.33	110.08	815.48	497.31	992.37	690.41	855.82	540.13	965.59	548.28
45.912	0	0.79	0.19	0.05	0.46	0.02	0.14	0.46	0.09	0.09	98.42	1.03	0	92	0.09	0.05	0.09	23.52	0.06	0	0.09	0	0	1.15	3.15	0.17	0.05	36.04	17.42	27.13	0.13	0	0.03	0	0	0	24.11	9.79	8.72	68.63	110.21	812.33	497.06	988.44	688.14	852.16	541.26	962.22	546.93
45.945	0	0.53	0.19	0.04	0.35	0.02	0.14	0.32	0.1	0.15	98.94	0.57	0	93.73	0.06	0.04	0.06	19.84	0.1	0	0.15	0	0	1.08	2.58	0.12	0.05	27.57	11.67	22.54	0.09	0	0.02	0	0	0	22.03	8.48	7.34	68.35	109.02	810.44	496.53	987.53	689.08	849.99	540.94	958.96	544.56
45.979	0	0.39	0.19	0.03	0.28	0.02	0.14	0.21	0.18	0.15	99.22	0.44	0	92.72	0.05	0.04	0.03	16.97	0.18	0	0.15	0.01	0.01	0.98	2.61	0.08	0.05	23.89	5.58	14.56	0.07	0	0.02	0.01	0	0	23.24	9.28	6.52	67.94	111.64	809.54	496.26	986.45	689.01	847.13	541.02	958.72	544.5
46.012	0	0.31	0.19	0.03	0.23	0.02	0.14	0.16	0.21	0.26	99.39	0.33	0	93.78	0.04	0.04	0.03	12.24	0.21	0	0.26	0.02	0.01	1.18	2.67	0.08	0.04	19.77	4.96	13.6	0.07	0	0.02	0.01	0	0	23.51	8.44	8.32	67.73	112.12	808.21	496.42	985.1	688.57	847.2	540.04	959.13	546.58
46.045	0	0.24	0.19	0.03	0.22	0.02	0.14	0.14	0.24	0.28	99.51	0.33	0	94.96	0.03	0.04	0.03	11.27	0.24	0	0.28	0.07	0.01	1.21	2.28	0.07	0.03	8.79	3.99	10.56	0.05	0	0.02	0.01	0	0	22.14	7.32	8.82	67.86	110.94	807.36	496.03	984.89	688.66	847.6	539	958.31	546.21
46.079	0	0.21	0.19	0.03	0.19	0.02	0.14	0.1	0.24	0.23	99.59	0.33	0	96.11	0.02	0.03	0.03	8.86	0.24	0	0.23	0.08	0.01	1.32	2.08	0.04	0.02	6.76	1.83	5.46	0.04	0	0.02	0.01	0	0	22.98	5.96	8.02	67.56	113.2	806.59	495.7	985.16	689.47	845.57	539.92	958.63	545.6
46.112	0	0.19	0.19	0.03	0.18	0.02	0.14	0.1	0.27	0.21	99.61	0.33	0	97.24	0.02	0.04	0.03	8.42	0.27	0	0.21	0.13	0	1.49	1.85	0.04	0.02	3.64	1.87	5.03	0.04	0	0.02	0.01	0	0	22.65	4.19	7.15	67.67	111.88	806.61	495.3	986.59	690.31	846.01	541.8	957.88	543.37
46.146	0	0.18	0.19	0.03	0.18	0.02	0.14	0.09	0.3	0.1	99.62	0.33	0	98.29	0.02	0.05	0.02	8.51	0.3	0	0.1	0.08	0.01	1.53	2.02	0.02	0.01	1.38	0.91	2.77	0.03	0	0.02	0.01	0	0	21.26	1.76	6.71	67.95	110.11	807.27	495.7	986.22	690.42	846.54	540.31	956.61	543.33
46.179	0	0.17	0.19	0.03	0.17	0.02	0.15	0.08	0.19	0.1	99.62	0.33	0	97.88	0.02	0.06	0.02	6.8	0.19	0	0.1	0.05	0.01	1.91	2.02	0.02	0.01	1.82	0.73	1.51	0.03	0	0.01	0	0	0	21.49	2.83	6.25	67.87	111.87	808.55	494.06	989.09	689.81	847.42	540.81	959.29	541.13
46.212	0	0.19	0.19	0.03	0.18	0.02	0.15	0.09	0.17	0.13	99.62	0.33	0	96.59	0.03	0.09	0.02	8.83	0.17	0	0.13	0.08	0	2.44	2.78	0.02	0.01	2.27	0.88	1.6	0.03	0	0.01	0	0	0	21.74	5.28	6.42	67.88	109.1	808.61	493.36	990.27	690.26	849.51	541.43	958.6	539.94
46.246	0	0.19	0.19	0.03	0.19	0.02	0.16	0.09	0.1	0.14	99.62	0.33	0	97.47	0.04	0.11	0.02	8.82	0.1	0	0.14	0.06	0	3.17	2.69	0.02	0.01	2.36	1.06	1.38	0.03	0	0.01	0	0	0	22.95	3.74	6.2	67.96	110.08	809.75	493.69	991.85	691.85	850.2	541.46	960.28	541.07
46.279	0	0.2	0.19	0.03	0.19	0.02	0.15	0.09	0.08	0.19	99.61	0.33	0	97.3	0.05	0.14	0.02	9.58	0.08	0	0.19	0.07	0	3	2.02	0.02	0.01	2.38	1.3	1.38	0.03	0	0.01	0.01	0	0	20.6	4.08	6.8	68.37	116.28	811.17	493.84	992.87	690.29	849.14	539.48	965.38	542.52
46.312	0	0.2	0.19	0.03	0.19	0.02	0.15	0.09	0.09	0.31	99.61	0.33	0	94.86	0.07	0.15	0.03	9.79	0.09	0	0.31	0.14	0	3.01	1.9	0.02	0.01	2.13	1.62	1.28	0.03	0	0.01	0.01	0	0	21.96	7.42	6.69	68.92	112.7	812.14	493.17	993.61	690.22	851.6	539.48	964.28	541.56
46.346	0	0.2	0.19	0.03	0.2	0.02	0.15	0.09	0.09	0.38	99.6	0.33	0	96.8	0.09	0.24	0.03	9.94	0.09	0	0.38	0.07	0	2.95	1.35	0.03	0.01	1.75	2.61	1.45	0.03	0	0.01	0.01	0	0	27.7	4.96	8.41	69.5	110.13	813.86	490.29	997.3	691.24	856.93	537.55	966.97	541.85
46.379	0	0.19	0.19	0.03	0.19	0.02	0.14	0.09	0.11	0.48	99.62	0.33	0	97.43	0.11	0.24	0.03	8.68	0.11	0	0.48	0.05	0	1.91	0.9	0.03	0.02	1.73	2.67	1.68	0.02	0	0.01	0.01	0	0	21.71	3.82	8.29	70.89	112.94	811.3	488.08	997.67	690.72	854.46	533.78	967.27	539.07
46.413	0	0.19	0.19	0.03	0.18	0.02	0.14	0.08	0.15	0.58	99.62	0.33	0	98.68	0.11	0.22	0.04	7.31	0.15	0	0.58	0.03	0	1.78	0.73	0.03	0.02	2.01	3.74	2.19	0.02	0	0.01	0.01	0	0	24.77	0.41	7.7	70.58	116.1	811.51	488.52	998.66	692.85	853.05	535.1	969.02	540.55
46.446	0	0.2	0.19	0.03	0.19	0.02	0.14	0.09	0.19	0.72	99.61	0.33	0	96.22	0.14	0.28	0.04	8.1	0.19	0.01	0.72	0.07	0.01	1.44	0.53	0.03	0.02	2.51	4.83	2.59	0.01	0	0.01	0.01	0	0	21.3	5.81	10.37	71.22	113.21	811.13	488.22	998.17	690.53	856.5	533.05	969.41	541.24
46.479	0	0.19	0.19	0.03	0.18	0.02	0.13	0.08	0.25	0.6	99.62	0.33	0	96.72	0.11	0.18	0.04	6.47	0.25	0.01	0.6	0.14	0.01	1.02	0.28	0.03	0.03	3.06	5.62	2.7	0.01	0	0.01	0.01	0	0	23.26	5.08	9.48	70.3	112.33	812.95	490.23	997.81	691.52	856.79	534.72	968.83	542.83
46.513	0	0.21	0.19	0.03	0.19	0.02	0.13	0.08	0.32	0.63	99.58	0.33	0	97.07	0.12	0.12	0.04	5.92	0.32	0.01	0.63	0.29	0.03	0.64	0.26	0.04	0.04	5.62	8.57	2.96	0.01	0.01	0.01	0.01	0	0	24.24	4.51	7.37	69.46	111.42	815.5	491.62	998.2	691.11	856.69	537.78	968.05	541.55
46.546	0	0.23	0.19	0.04	0.21	0.02	0.13	0.09	0.32	0.5	99.54	0.33	0	96.13	0.12	0.11	0.04	7.34	0.32	0.01	0.78	0.75	0.04	0.5	0.24	0.03	0.03	5.76	9.89	3.51	0.01	0	0.02	0.01	0	0	19.85	5.94	8.56	69.65	110.15	817.68	492.61	998.05	688.39	859.41	535.59	969.35	542.33
46.579	0	0.22	0.19	0.04	0.2	0.02	0.13	0.09	0.24	0.49	99.56	0.33	0	96.26	0.12	0.08	0.04	6.9	0.24	0.01	0.61	0.68	0.06	0.49	0.23	0.03	0.03	4.24	10.17	4.13	0.02	0	0.02	0.01	0	0	22.4	5.76	8.14	69.33	111.43	818.13	493.53	996.61	687.73	857.97	536.8	969.2	543.47
46.613	0	0.26	0.19	0.04	0.23	0.02	0.13	0.1	0.25	0.4	99.48	0.33	0	96.13	0.12	0.06	0.04	8.71	0.25	0.01	0.7	0.88	0.1	0.4	0.4	0.03	0.03	5.56	13.56	5.73	0.01	0	0.02	0.01	0	0	24.77	5.94	7.41	69.36	109.66	820.31	494.85	997.22	688.12	859.49	539.24	969.05	543.97
46.646	0	0.26	0.19	0.04	0.23	0.02	0.13	0.1	0.15	0.34	99.48	0.33	0	97.23	0.09	0.04	0.04	10.12	0.15	0.01	0.34	0.34	0.06	0.42	0.66	0.03	0.03	7.05	10.37	5.04	0.02	0	0.02	0.01	0	0	26.02	4.2	5.61	70.01	113.22	821.84	495.92	996.92	687.64	856.85	540.75	970.02	544.08
46.679	0	0.28	0.19	0.03	0.23	0.02	0.13	0.1	0.08	0.14	99.43	0.33	0	94.03	0.08	0.03	0.03	10.61	0.08	0.01	0.14	0.04	0.02	0.31	0.74	0.02	0.02	12.86	9.22	4.3	0.02	0	0.01	0	0	0	19.39	8.22	7.53	70.85	110.27	821.01	496.13	996.11	685.35	859.18	539.19	969.37	543.51
46.713	0	0.31	0.19	0.03	0.22	0.02	0.13	0.1	0.09	0.08	99.38	0.45	0	92.78	0.09	0.02	0.03	9.59	0.06	0	0.08	0.01	0.01	0.14	0.75	0.01	0.02	24.34	7.26	4.78	0.02	0	0.02	0	0	0	21.64	9.23	8.24	70.49	112.71	820.48	496.68	995.51	686.02	858.23	539.4	970.75	546.08
46.746	0	0.3	0.19	0.03	0.22	0.02	0.13	0.1	0.1	0.05	99.41	0.33	0	94.84	0.1	0.03	0.03	9.46	0.05	0	0.05	0.01	0.01	0.19	1.33	0.01	0.02	19.58	8.46	5.26	0.02	0	0.02	0	0	0	20.42	7.44	6.93	69.62	112.21	821.32	497.01	995.25	685.27	857.48	539.9	969.6	544.4
46.78	0	0.24	0.19	0.03	0.22	0.02	0.13	0.11	0.1	0.11	99.51	0.33	0	94.53	0.09	0.03	0.03	9.9	0.1	0	0.11	0.02	0.02	0.17	1.65	0.01	0.02	5.91	7.98	6.12	0.02	0	0.02	0	0	0	21.75	7.76	5.16	69.38	111.53	820.97	497.23	994.75	686.16	855.79	541.77	967.31	543.02
46.813	0	0.24	0.19	0.04	0.22	0.02	0.14	0.11	0.1	0.15	99.52	0.33	0	92.63	0.1	0.03	0.02	8.16	0.09	0	0.15	0.04	0.02	0.23	2.7	0.01	0.02	3.79	10.85	7.73	0.02	0	0.02	0.01	0	0	20.26	9.34	5.41	69.81	108.96	819.69	496.99	994.94	687.39	856.7	541.75	965.66	542.42
46.846	0	0.26	0.19	0.04	0.23	0.02	0.14	0.11	0.12	0.22	99.49	0.33	0	89.21	0.11	0.04	0.03	9.25	0.12	0	0.22	0.08	0.03	0.36	5.31	0.02	0.02	2.66	12.18	7.56	0.03	0	0.02	0.01	0	0	19.21	11.44	5.74	69.69	108.88	819.13	495.46	996.15	686.96	857.41	541.32	966.29	540.68
46.88	0	0.27	0.19	0.05	0.25	0.02	0.15	0.11	0.13	0.33	99.46	0.33	0	92.89	0.13	0.05	0.03	8.17	0.13	0.01	0.33	0.1	0.04	0.85	5.16	0.03	0.02	1.26	17.09	7.51	0.04	0	0.01	0.01	0	0	18.39	9.15	5.03	69.39	110.84	818.39	494.8	996.64	687.79	855.69	540.56	966.53	539.89
46.913	0	0.29	0.19	0.06	0.27	0.02	0.15	0.11	0.19	0.55	99.42	0.36	0	94.22	0.19	0.05	0.04	8.2	0.13	0.01	0.55	0.19	0.05	1.02	5.13	0.05	0.02	0.88	20.58	8.43	0.05	0	0.01	0.02	0	0	16.6	8.04	4.87	69.31	108.78	818.92	493.19	997.72	687.55	857.29	537.24	966.07	538.34
46.946	0	0.33	0.19	0.07	0.29	0.02	0.16	0.12	0.22	0.9	99.34	0.41	0	96.47	0.22	0.06	0.04	9.8	0.17	0.03	0.9	0.18	0.08	1.73	7.88	0.07	0.03	1.58	22.2	8.23	0.08	0	0.01	0.03	0	0	18.98	5.46	4.67	68.93	108.24	817.81	491.5	997.87	687.95	856.84	536.74	965.07	537.05
46.98	0	0.4	0.19	0.08	0.35	0.02	0.18	0.14	0.26	0.75	99.21	0.51	0	97.54	0.26	0.06	0.04	12.67	0.13	0.04	0.75	0.13	0.12	3.46	9.62	0.11	0.02	1.12	25.42	9.55	0.15	0	0.01	0.03	0	0	19.57	3.59	4.19	68.89	112.01	818.46	491.81	997.99	687.9	854.99	536.47	966.99	537.89
47.013	0	0.46	0.19	0.09	0.41	0.02	0.18	0.16	0.3	0.69	99.09	0.63	0	96.96	0.3	0.06	0.04	14.77	0.11	0.05	0.69	0.14	0.07	3.65	8.58	0.13	0.02	1.16	28.49	10.63	0.14	0	0.01	0.02	0	0	19.98	4.68	3.78	68.53	112.02	819.58	491.89	997.47	686.02	854.94	536.93	966.96	537.2
47.046	0	0.56	0.19	0.1	0.47	0.02	0.21	0.18	0.31	0.57	98.89	0.65	0	95.2	0.31	0.06	0.06	18.26	0.13	0.08	0.57	0.15	0.05	5.54	11.61	0.16	0.02	3.26	28.93	10.32	0.15	0	0.01	0.02	0	0	17.89	7.06	5.26	68.76	112.76	819.78	492.52	995.51	682.75	855.07	536.21	967.82	538.08
47.08	0	0.67	0.19	0.1	0.59	0.02	0.25	0.21	0.38	0.5	98.65	0.79	0	95.9	0.38	0.08	0.07	22.49	0.1	0.08	0.5	0.2	0.04	9.03	9.98	0.29	0.02	2.1	31.79	9.39	0.19	0	0.01	0.01	0	0	19.28	6.24	4.07	68.37	113.27	818.95	491.41	994.72	682.66	852.95	535.53	966.22	536.63
47.113	0	0.69	0.19	0.09	0.6	0.02	0.26	0.23	0.34	0.7	98.63	0.66	0	97.73	0.34	0.09	0.07	24.28	0.13	0.07	0.7	0.3	0.06	10.2	8.46	0.28	0.02	4.27	29	9.37	0.22	0	0.01	0.01	0	0	17.48	3.19	6.34	68.34	113.38	818.54	492.21	993.26	680.97	853.93	534.3	967.22	538.72
47.147	0	0.98	0.19	0.12	0.75	0.02	0.31	0.25	0.31	0.71	98.04	1.23	0	98.15	0.31	0.1	0.06	25.65	0.12	0.05	0.71	0.27	0.1	13.18	9.35	0.61	0.03	10.49	37.89	10.24	0.24	0	0.01	0.01	0	0	20.72	2.14	6.48	68.07	113.69	817.52	492.12	994.21	683.84	853.85	535.56	967.46	539.84
47.18	0	1.81	0.19	0.18	1.3	0.02	0.42	0.42	0.36	0.73	96.37	2.4	0	94.71	0.36	0.24	0.07	34.96	0.19	0.04	0.73	0.38	0.2	18.04	12.59	1.37	0.03	14.4	46.49	13.38	0.31	0	0.01	0.02	0	0	20.89	7.58	5.99	67.97	114.61	818.56	491.47	996.61	685.84	854.88	534.14	969.33	540.28
47.213	0	2.31	0.19	0.17	1.52	0.02	0.48	0.54	0.6	0.72	95.39	1.95	-0.95	94.38	0.6	0.49	0.07	39.85	0.28	0.04	0.72	0.44	0.38	20.29	12.87	1.7	0.03	23.25	43.87	13.82	0.31	0	0.01	0.02	0	0	19.2	7.89	5.83	68.16	113.34	818.89	490.83	998.17	685.68	856.24	534.77	969.52	538.35
47.247	0	2.25	0.19	0.23	1.54	0.02	0.73	0.51	0.64	1.22	95.51	3.54	-2.71	95.68	0.64	0.55	0.11	36.73	0.37	0.06	1.22	0.72	0.52	27.54	14.85	5.32	0.06	17.09	50.98	15.68	0.33	0	0.01	0.03	0	0	19.67	6.52	5.15	68.16	112.64	818.56	488.84	999.7	686.51	856.51	533.42	969.12	536.24
47.28	0	1.5	0.19	0.23	1.12	0.02	0.6	0.39	0.66	2.13	96.99	3.26	-0.4	95.64	0.66	0.54	0.1	30.01	0.36	0.07	2.13	1.15	0.77	24.38	14.62	4.52	0.08	10.15	49	15.65	0.31	0	0.01	0.04	0	0	18.66	6.56	4.22	68.77	114.89	816.96	485.98	1002.19	687.38	855.06	533.17	969.94	532.55
47.313	0	1.53	0.19	0.32	1.26	0.02	0.5	0.48	0.92	5.8	96.94	5.49	0	96.4	0.92	0.75	0.13	32.41	0.44	0.11	5.8	3.01	1.11	22.52	12.43	6.57	0.07	4.33	52.13	17.94	0.4	0	0.01	0.05	0	0	19.48	5.56	5.34	69.27	115.67	816.26	484.43	1002.18	687.08	855.33	530.2	970.96	533.06
47.347	0	1.68	0.19	0.46	1.35	0.02	0.34	0.57	0.91	7.85	96.64	10.58	0	97.13	0.91	0.54	0.17	31.9	0.41	0.16	7.85	4.61	1.75	16.39	11.24	8.87	0.08	2.21	58.93	22.6	0.38	0	0.01	0.07	0	0	20.68	4.39	6.46	69.14	111.83	816.08	482.46	1000.75	684.58	857.3	526.87	969.01	532.02
47.38	0	1.82	0.19	0.47	1.53	0.02	0.3	0.61	1.59	6.37	96.36	14.62	0	95.59	1.59	0.65	0.19	30.65	0.4	0.27	6.37	4.28	1.31	13.89	9.19	11.48	0.06	1.55	65	24.78	0.42	0	0.01	0.08	0	0	22.46	6.61	5.7	69.13	112.83	818.2	484.11	1001.32	685.18	857.57	528.8	970.29	533.63
47.414	0	1.8	0.19	0.35	1.59	0.02	0.3	0.68	1.75	2.85	96.4	12.9	0	92.35	1.75	0.61	0.16	29.22	0.29	0.36	2.85	1.6	0.8	12.49	8.18	15.53	0.04	0.95	66.71	28.87	0.47	0	0.02	0.09	0	0	21.92	9.54	5.94	69.62	113.96	818.58	484.56	1000.95	683.11	857.32	530.94	971.26	533.07
47.447	0	1.43	0.19	0.4	1.17	0.02	0.26	0.55	1.45	2.1	97.14	20.14	0	95.95	1.45	0.27	0.17	18.08	0.3	0.35	2.1	1.22	0.53	10.81	6.36	19.73	0.03	0.94	74.1	35.65	0.5	0	0.02	0.09	0	0	22.17	6.17	5.6	69.52	113.11	818.95	486.21	998.93	683.07	856.51	530.74	969.55	534.61
47.48	0	1.43	0.19	0.41	1.15	0.02	0.25	0.59	1.14	1.14	97.15	24.37	0	94.47	1.14	0.24	0.16	15.41	0.19	0.25	0.89	0.58	0.31	9.61	5.66	18.76	0.01	0.79	78.1	40.03	0.5	0	0.01	0.07	0	0	22.38	7.81	5.08	69.41	111.2	819.52	488.61	995.61	681.43	855.6	532.44	966.75	535.77
47.514	0	1.67	0.19	0.47	1.34	0.02	0.21	0.75	1.07	1.07	96.66	33.66	0	94.37	1.07	0.23	0.2	16.44	0.1	0.2	0.65	0.69	0.16	7.69	4.01	23.98	0.01	0.39	83.83	44.98	0.6	0	0.02	0.04	0	0	22.17	7.91	6.26	69.24	111.04	818.9	487.58	995.74	680.35	856.46	531.77	967.44	535.33
47.547	0	2.3	0.19	0.56	1.87	0.02	0.18	1.47	1.02	1.02	95.39	45.38	0	94.86	1.02	0.26	0.15	21.62	0.08	0.16	0.36	0.54	0.1	4.94	3.73	25.72	0	0.22	90	56.22	0.6	0	0.01	0.04	0	0	25.18	7.42	6.12	68.58	113.12	817.58	487.34	994.93	680.63	854.28	533.59	967.39	535.53
47.58	0	2.3	0.19	0.57	1.89	0.02	0.18	1.48	1.18	1.18	95.4	48.66	0	93.72	1.18	0.27	0.13	20.94	0.05	0.08	0.22	0.65	0.05	4.62	2.91	25.4	0	0.11	91.48	56.92	0.6	0	0.01	0.03	0	0	25.72	8.48	6.27	68.33	114.24	817.45	488.66	993.69	681.05	853.27	533.87	967.45	537.66
47.614	0	2.49	0.19	0.67	2.02	0.02	0.17	1.97	1.42	1.42	95.03	58.15	0	94.64	1.42	0.31	0.15	20.21	0.06	0.05	0.22	0.67	0.02	3.61	3.54	29.92	0	0.13	96.01	64.29	0.59	0	0.01	0.02	0	0	24.67	7.65	5.72	68.44	114	817.18	490.32	991.69	680.9	851.74	534.57	965.67	538.42
47.647	0	3.42	0.19	0.7	2.78	0.02	0.18	2.65	1.11	1.11	93.17	57.35	0	95.45	1.11	0.25	0.17	28.78	0.07	0.04	0.34	0.89	0.02	4.27	4.22	31.09	0	0.28	95.92	63.4	0.51	0	0.01	0.01	0	0	21.01	6.79	5.62	68.18	111.18	817.36	492.47	990.85	681.72	852.61	534.89	963.7	539.27
47.68	0	4.21	0.19	0.8	3.43	0.02	0.18	3.84	1.33	1.33	91.57	60.16	0	95.86	1.33	0.28	0.22	33.46	0.1	0.05	0.63	2.23	0.02	4.15	4.63	36.74	0	0.36	97.13	67.65	0.45	0	0.01	0.01	0	0	21.49	6.29	6.89	67.79	110.03	816.36	494.39	990.04	683.95	853.37	535.88	963.2	542.51
47.714	0	5.21	0.19	0.87	4.31	0.02	0.17	5.82	1.47	1.47	88.36	62.83	0	97.25	1.47	0.39	0.31	38.64	0.14	0.05	1.07	3.3	0.02	3.09	3.69	38.18	0	0.55	98.4	72.68	0.39	0	0.01	0.01	0	0	22.09	4.17	5.62	67.57	110.77	815.67	497.15	991.16	688.19	852.01	541.84	962.77	543.55
47.747	0	5.84	0.19	0.87	5.04	0.02	0.16	7.26	1.78	1.97	85.47	63.65	0	98.64	1.78	0.42	0.3	42.89	0.17	0.06	1.97	3.91	0.03	2.55	1.78	36.54	0	0.24	98.33	73.79	0.39	0	0.01	0.02	0	0	20.22	0.58	5.06	67.21	111.5	813.82	496.45	993.08	692.23	851.16	540.64	962.63	543.25
47.781	0	4.35	0.19	0.83	3.7	0.02	0.16	6.76	1.84	1.84	86.49	64.75	0	98.78	1.84	0.39	0.35	34.26	0.24	0.08	1.57	2.8	0.05	1.95	1.64	46.97	0	0.07	99.06	80.52	0.4	0.02	0.01	0.04	0	0	18.69	0.02	4.68	67.3	111.98	815.09	498.83	994.01	694.04	851.69	542.43	963.64	545.07
47.814	0	3.61	0.19	0.92	2.9	0.02	0.16	4.95	1.79	1.79	90.09	64.59	0	97.43	1.79	0.35	0.28	28.16	0.31	0.12	1.77	4.89	0.1	2.04	1.67	41.59	0	0.08	99.02	78.8	0.34	0.02	0.01	0.05	0	0	19.88	3.83	5.46	67.23	114.52	815.4	498.84	993.56	693.27	851.23	541.44	965.62	546.76
47.847	0	3.48	0.19	1.02	2.69	0.02	0.16	4.21	1.73	1.75	91.59	64.17	0	97.44	1.73	0.42	0.28	26.35	0.32	0.17	1.75	6.95	0.12	2.34	1.83	41.11	0	0.07	98.83	76.48	0.35	0.02	0.01	0.05	0	0	19.05	3.8	5.72	67.09	113.78	815.87	499.65	994.06	693.72	852.28	542.24	965.95	547.3
47.881	0	2.72	0.19	1.14	1.99	0.02	0.16	2.64	1.96	1.96	94.55	63.74	0	96.66	1.96	0.56	0.22	18.36	0.35	0.23	1.2	10.17	0.15	2.66	1.68	31.49	0	0.09	98.4	72.55	0.33	0.07	0.01	0.08	0	0	19.95	5.17	5.27	66.88	117.65	814.82	499.87	994.96	695.85	850.02	543.81	967.6	548.06
47.914	0	2.02	0.19	1.02	1.5	0.02	0.16	1.58	2.01	2.01	95.97	62.29	0	96.62	2.01	0.88	0.19	11.09	0.2	0.19	0.85	9.09	0.16	2.77	1.17	27.53	0	0.2	97.57	66.81	0.33	0.01	0.01	0.11	0	0	19.47	5.24	3.85	66.91	116.07	816.58	500.78	995.7	696.43	850.72	544.65	966.75	547.48
47.947	0	1.63	0.19	0.76	1.27	0.02	0.16	1.05	1.79	1.79	96.73	57.78	0	97.66	1.79	0.77	0.2	8.23	0.1	0.13	0.77	4.8	0.12	2.97	0.93	16.78	0	0.23	95.44	60.03	0.32	0.01	0.01	0.13	0	0	20.81	3.33	3.36	66.85	115.08	819.03	499.69	1000.56	698.41	854.35	545.46	969.43	546.23
47.981	0	1.26	0.19	0.57	1.02	0.02	0.16	0.54	1.86	1.86	97.47	48.5	0	98.73	1.86	0.56	0.19	5.16	0.1	0.11	0.8	2.2	0.1	3.22	0.97	10.8	0	0.35	90.73	47.08	0.25	0	0.01	0.13	0	0	16.25	0.24	2.46	67.07	115.41	822.29	499.84	1003.78	697.81	856.57	544.43	971.97	544.66
48.014	0	1.07	0.19	0.52	0.85	0.02	0.16	0.36	1.58	1.58	97.86	40.74	0	98.53	1.58	0.4	0.23	2.7	0.1	0.12	1.2	1.94	0.04	3.21	1.49	8.04	0	0.43	87.09	40.62	0.21	0.01	0.01	0.09	0	0	22.36	-0.99	5.92	66.99	111.35	823.17	497.85	1005.71	699.05	863.02	540.72	974.15	547.67
48.047	0	0.83	0.19	0.38	0.67	0.02	0.17	0.24	1.34	1.57	98.34	23.65	0	98.78	1.34	0.32	0.26	2.1	0.15	0.08	1.57	1.65	0.03	4.27	1.79	6.2	0.01	0.43	77.18	31.32	0.19	0.01	0.01	0.07	0	0	22.37	-0.02	5.54	66.81	114.75	825.73	498.11	1006.76	697.65	862.97	539.95	977.42	548.27
48.081	0	0.43	0.19	0.14	0.38	0.02	0.19	0.14	1.56	1.56	99.15	3.21	0	98.11	1.56	0.24	0.35	1.41	0.25	0.06	1.2	0.83	0.01	5.95	1.92	4.13	0.01	1.01	49.38	18.9	0.16	0.01	0.01	0.07	0	0	22.43	2.25	4.82	66.98	111.26	826.47	498.19	1005.9	695.67	863.85	541.75	975.02	546.22
48.114	0	0.35	0.19	0.1	0.32	0.02	0.18	0.12	1.34	1.34	99.29	1.71	0	98.17	1.34	0.18	0.31	1.29	0.17	0.03	0.58	0.31	0.02	5.19	1.26	3.17	0.01	1.14	41.59	15.72	0.14	0	0.01	0.07	0	0	20.46	2.1	4.23	67.22	110.51	827.7	498.31	1004.25	692.69	863.51	539.99	973.89	545.22
48.148	0	0.22	0.19	0.05	0.21	0.02	0.17	0.09	0.91	0.91	99.56	0.35	0	98.52	0.91	0.12	0.31	1.47	0.07	0.01	0.2	0.07	0.02	4.02	0.79	1.46	0.02	2.39	19.86	9.9	0.13	0	0.01	0.05	0	0	18.71	1.01	4.42	67.34	110.26	828.66	499.41	1001.45	689.08	862.88	539.03	972.95	545.65
48.181	0	0.18	0.19	0.04	0.17	0.02	0.16	0.08	0.59	0.59	99.61	0.33	0	98.14	0.59	0.06	0.31	1.37	0.05	0.01	0.27	0.07	0.01	3.86	0.73	0.71	0.02	2.17	10.86	6.28	0.14	0	0.01	0.03	0	0	18.09	2.16	4.73	67.25	110.78	828.94	498.02	1001.54	686.68	863.08	538.35	973.72	543.77
48.214	0	0.18	0.19	0.04	0.17	0.02	0.16	0.08	0.68	0.63	99.61	0.33	0	98.47	0.68	0.08	0.26	1.62	0.05	0.01	0.3	0.12	0.01	3.69	0.58	0.63	0.01	1.05	10.61	6.3	0.13	0	0.01	0.02	0	0	18.22	1.18	4.4	66.93	113.76	825.46	491.63	1008.07	691.72	862.86	534.69	976.53	539.24
48.248	0	0.16	0.19	0.03	0.16	0.02	0.17	0.07	0.68	0.65	99.61	0.33	0	98.5	0.68	0.15	0.23	2.66	0.07	0.01	0.65	0.32	0.01	4.74	0.68	0.44	0.01	1.21	4.86	3.56	0.13	0.01	0.01	0.02	0	0	19.96	1.07	4.14	66.77	114.09	826.16	491.05	1009	691.5	863.27	535.54	977.32	538.58
48.281	0	0.17	0.19	0.03	0.17	0.02	0.17	0.08	0.65	1.74	99.61	0.33	0	98.74	0.65	0.2	0.21	4.54	0.16	0.01	1.74	0.56	0.03	5.24	0.83	0.6	0.01	1.24	4.71	4.03	0.13	0	0.01	0.02	0	0	18.19	0.18	4.85	66.51	111.17	827.06	490.46	1010.7	692.44	866.61	532.66	977.61	538.75
48.314	0	0.18	0.19	0.03	0.19	0.02	0.19	0.09	0.95	1.94	99.62	0.33	0	98.17	0.95	0.44	0.16	7.77	0.31	0.01	1.94	0.96	0.04	6.88	1.29	0.6	0.01	1.91	3.47	3.2	0.16	0.01	0.01	0.03	0	0	17.75	2.1	3.42	66.7	114.06	828.85	491.28	1010.79	691.06	864.92	534.02	978.91	538.24
48.348	0	0.22	0.19	0.03	0.23	0.02	0.19	0.11	1.05	1.97	99.54	0.33	0	98.74	1.05	0.89	0.14	13.28	0.23	0.01	1.97	0.9	0.04	6.99	1.62	0.37	0.01	3.25	1.59	2.1	0.15	0	0	0.03	0	0	17.75	0.2	2.82	66.85	113.63	830.42	492.34	1010.47	690.03	865.19	535.08	978.77	538.29
48.381	0	0.22	0.19	0.03	0.23	0.02	0.21	0.11	1.11	2.07	99.54	0.33	0	98.69	1.11	1.09	0.13	13.12	0.22	0.01	2.07	0.96	0.03	8.2	2.9	0.46	0	3.18	1.43	2.06	0.16	0	0	0.03	0	0	17.78	0.4	3.12	66.79	112.02	831.64	492.5	1011.66	690.24	867.44	535.11	979.41	538.51
48.415	0	0.24	0.18	0.03	0.27	0.02	0.24	0.13	1.66	1.07	99.46	0.33	0	98.25	1.66	2.04	0.14	15.67	0.12	0.03	1.07	0.64	0.03	9.62	5.27	0.39	0	3.5	0.88	1.84	0.15	0	0	0.03	0	0	17.71	1.85	3.61	66.79	111.07	832.38	492.19	1012.48	690.17	869.15	534.24	980.12	538.69
48.448	0	0.26	0.17	0.03	0.36	0.02	0.26	0.19	3.01	1.31	99.28	0.33	0	97.82	3.01	4.86	0.12	19.46	0.18	0.06	1.31	0.89	0.04	10.29	7.92	0.48	0	3.95	0.93	1.75	0.15	0	0.01	0.05	0	0	17.66	2.99	4.51	66.79	113.02	832.89	491.51	1014.05	689.89	870.06	533.94	982.98	538.83
48.481	0	0.27	0.16	0.04	0.39	0.02	0.3	0.21	3.36	1.88	99.22	0.35	0	97.32	3.36	7.04	0.12	19.55	0.27	0.08	1.88	1.18	0.05	11.12	13.7	0.54	0.01	4.13	1.04	1.86	0.17	0	0.01	0.06	0	0	18.96	4.03	4.64	66.73	113.75	832.64	491.03	1014.71	690.36	870.05	534.54	983.72	538.78
48.515	0	0.31	0.16	0.04	0.45	0.02	0.36	0.24	3.15	1.86	99.1	0.38	0	96.87	3.15	7.1	0.08	23.27	0.29	0.07	1.86	0.99	0.05	14.24	14.79	0.77	0	4.08	1.15	2.03	0.24	0	0.01	0.05	0	0	18.89	4.83	5.51	66.99	112.44	832.85	491.7	1015.18	690.71	871.78	535.72	984.15	539.56
48.548	0	0.38	0.15	0.05	0.67	0.02	0.42	0.38	3.48	2.14	98.66	0.57	0	97.38	3.48	10.31	0.07	30.41	0.31	0.05	2.14	1.42	0.04	17.48	17.46	0.97	0	4.07	1.21	2.19	0.29	0	0	0.06	0	0	20.3	3.92	4	67.16	114.11	833.36	492.31	1014.6	691.64	869.62	535.5	983.63	540.22
48.581	0	0.41	0.17	0.04	0.58	0.02	0.41	0.31	2.78	1.6	98.84	0.44	0	97.22	2.78	6.42	0.07	30.49	0.24	0.04	1.6	0.94	0.03	17.62	13.57	0.78	0	4.59	1.15	2.06	0.31	0	0	0.05	0	0	21.65	4.23	3.8	66.9	116.27	833.49	493.31	1013.11	689.76	867.7	538.51	983.95	540.27
48.615	0	0.4	0.18	0.04	0.44	0.02	0.63	0.23	2.61	1.01	98.75	0.56	-0.05	96.99	2.61	3.38	0.07	25.98	0.19	0.03	0.99	0.58	0.03	24.04	14.64	1.01	0.01	9.15	1.39	2.48	0.36	0	0	0.04	0	0	21.06	4.64	3.26	67.24	116.53	833.61	493.91	1011.25	688.2	866.23	538.4	982.75	540.13
48.648	0	0.43	0.18	0.04	0.4	0.02	0.65	0.2	2.57	0.79	98.7	0.52	-2.03	97.91	2.57	2.41	0.07	24.15	0.17	0.03	0.71	0.66	0.03	23.99	15.73	0.79	0.01	17.32	1.49	2.35	0.29	0	0	0.03	0	0	20.48	2.77	2.58	67.44	115.38	833.6	494.62	1008.74	686.26	864.87	538.55	980.25	539.55
48.681	0	0.44	0.19	0.04	0.36	0.02	0.91	0.18	3.28	0.84	98.18	0.79	-5.46	98.08	3.28	1.53	0.06	21.23	0.15	0.02	0.3	0.54	0.05	29.02	16.76	0.84	0.01	23.8	1.82	2.49	0.32	0	0	0.03	0	0	22.03	2.34	1.93	67.26	115.37	832.81	495.28	1004.86	684.29	861.96	538.46	977.31	539.88
48.715	0	0.49	0.19	0.04	0.33	0.02	1.5	0.17	4.18	0.86	97	1.55	-11.6	98.49	4.18	0.99	0.06	18.86	0.15	0.01	0.13	0.45	0.07	37.49	16.94	0.86	0.01	37.11	1.76	2.29	0.39	0	0	0.02	0	0	18.81	1.1	0.8	67.87	114.81	831.59	495.23	1001.9	681.23	859.12	537.7	973.93	538.26
48.748	0	0.41	0.19	0.04	0.29	0.02	1.1	0.14	3.99	0.58	97.8	1.19	-8.43	98.21	3.99	0.49	0.07	15.57	0.15	0.01	0.08	0.43	0.08	32.77	13.42	0.58	0.01	34.15	2.07	2.1	0.33	0	0	0.02	0	0	20.23	1.96	1.53	67.63	115.93	829.34	496.45	998.03	680.71	856.17	538.19	972.08	540.37
48.782	0	0.4	0.19	0.04	0.25	0.02	1.1	0.12	4.56	0.2	97.81	2.51	-10.38	97.92	4.56	0.26	0.08	11.47	0.22	0.01	0.05	0.18	0.15	32.07	13.5	0.2	0.02	43.24	2.08	1.71	0.34	0.01	0	0.02	0	0	17.3	2.74	1.04	68.18	113.61	827.2	496.56	995.32	679.91	854.48	537.99	968.09	538.77
48.815	0	0.36	0.19	0.04	0.2	0.02	0.9	0.09	3.72	0.09	98.19	2.86	-9.55	98.02	3.72	0.15	0.09	7.73	0.26	0.01	0.08	0.2	0.26	29.65	11.83	0.09	0.02	45.75	1.89	1.32	0.27	0	0.01	0.01	0	0	16.54	2.49	-0.06	68.44	114.33	826.36	497.81	993.41	679.18	851.77	539.69	966.09	539.19
48.848	0	0.36	0.19	0.04	0.21	0.02	0.85	0.1	3.72	0.09	98.29	2.26	-8.68	97.33	3.72	0.17	0.09	8.64	0.24	0.01	0.09	0.21	0.38	28.01	13.5	0.06	0.02	42.72	1.79	1.18	0.33	0	0.01	0.01	0	0	22.75	4.03	1.84	67.59	114.65	825.68	496.95	991	678.3	851.77	538.71	966.41	540.33
48.882	0	0.47	0.19	0.04	0.24	0.02	0.88	0.11	2.99	0.1	98.24	3.81	-10.73	96.35	2.99	0.23	0.1	11.81	0.29	0.01	0.1	0.19	0.93	28.91	14.44	0.02	0.03	50.17	1.99	1.09	0.36	0	0.01	0.01	0	0	21.1	5.63	2.27	67.76	113.86	824.94	495.02	988.61	673.1	851.01	537.27	964.87	537.13
48.915	0	0.54	0.19	0.04	0.29	0.02	0.91	0.13	2.43	0.1	98.17	2.68	-10.11	95.79	2.43	0.28	0.1	17.29	0.25	0	0.09	0.21	1.5	30.13	14.36	0.01	0.04	46.2	1.81	0.98	0.42	0	0.01	0.01	0	0	24.02	6.38	3.09	67.77	112.86	820.86	491.45	989.87	676.04	850.82	536.07	963.68	535.5
48.948	0	0.46	0.19	0.04	0.27	0.02	0.79	0.12	1.59	0.13	98.41	1.26	-7.07	97.48	1.59	0.19	0.13	16.4	0.14	0	0.07	0.18	1.22	28.79	12.57	0.01	0.07	37.37	1.77	0.84	0.43	0	0.01	0.01	0	0	21.4	3.71	2.43	67.79	111.43	819.67	490.76	990.86	678.27	850.78	534.45	962.22	534.43
48.982	0	0.49	0.19	0.04	0.3	0.02	0.78	0.13	0.93	0.14	98.43	1.01	-6.38	97.99	0.93	0.17	0.14	19.61	0.14	0	0.11	0.19	1.1	29.38	11.71	0	0.07	34.89	1.5	0.66	0.36	0	0.01	0.01	0	0	23.64	2.57	2.53	67.76	113.01	818.59	486.85	994.46	680.75	851.34	531.37	964.35	532.74
49.015	0	0.48	0.19	0.04	0.27	0.02	0.7	0.12	0.73	0.18	98.6	1.11	-6.48	97.25	0.73	0.1	0.18	17.14	0.14	0	0.15	0.14	0.87	26.15	15.45	0	0.12	36.4	1.24	0.62	0.36	0	0.01	0.01	0	0	20.98	4.17	3.9	68.09	116.84	818.11	486.26	993.89	677.39	850.21	531.12	967.05	532
49.048	0	0.36	0.19	0.05	0.19	0.02	0.73	0.09	0.52	0.34	98.55	0.93	-6.58	98.34	0.52	0.07	0.22	9.54	0.15	0.01	0.34	0.14	0.6	26.06	18.07	0	0.17	34.15	1.08	0.57	0.3	0.14	0.01	0.01	0	0	20.88	1.6	3.04	68.11	113.43	818.67	485.03	996.05	679.03	852.39	530.2	965.82	530.16
49.082	0	0.28	0.19	0.05	0.15	0.02	0.56	0.07	0.72	1.02	98.88	0.83	-4.75	97.66	0.72	0.05	0.3	3.68	0.29	0.01	1.02	0.13	0.45	21.15	18.2	0	0.3	31.97	1.1	0.42	0.3	2.47	0.02	0.02	0	0	21.85	3.34	2.43	67.94	112.86	820.27	484.06	999.04	680.36	854.46	529.9	967.32	529.39
49.115	0	0.17	0.19	0.04	0.13	0.02	0.5	0.06	0.65	2.55	99	0.43	0	95.57	0.65	0.03	0.42	0.91	0.3	0.03	2.55	0.22	0.2	21.15	12.83	0	0.28	9.37	1.32	0.43	0.3	0.91	0.02	0.02	0	0	19.48	6.65	1.97	69.76	112.45	823.16	485.21	1000.47	679.47	856.5	530.11	968.95	529.44
49.149	0	0.12	0.2	0.06	0.12	0.02	0.3	0.06	1.07	11.24	99.4	0.56	0	96.75	1.07	0.02	0.65	0.23	0.4	0.07	11.24	0.67	0.06	16.26	5.88	0	0.21	0.37	1.69	0.39	0.33	14.9	0.02	0.02	0	0	19.4	5.03	2.78	69.65	115.27	821.98	482.8	1003.43	681.13	856.68	528.64	971.95	528.45
49.182	0	0.11	0.2	0.06	0.11	0.02	0.26	0.06	1.59	13.31	99.49	0.54	0	95.02	1.59	0.02	0.99	0.05	0.47	0.24	13.31	0.89	0.03	13.72	3.98	0	0.2	0.34	1.79	0.35	0.31	5.46	0.03	0.02	0	0	21.2	7.25	2.83	69.23	115.83	823.82	483.97	1003.75	680.8	857.59	530.1	973.42	529.88
49.215	0	0.12	0.2	0.05	0.12	0.02	0.24	0.06	2.01	11.38	99.52	0.41	0	97.34	2.01	0.02	1.16	0.02	0.41	0.59	11.38	1.34	0.01	11.87	2.13	0	0.13	0.07	1.94	0.37	0.3	4.06	0.03	0.02	0	0	20.65	3.99	4.61	69.07	112.92	823.96	483.9	1004.12	681.31	860.76	527.82	973.63	531.38
49.249	0	0.12	0.2	0.04	0.13	0.02	0.23	0.06	2.5	10.15	99.53	0.35	0	97.37	2.5	0.02	1.5	0.01	0.54	1.38	10.15	1.13	0	10.71	1.41	0.01	0.1	0.1	1.68	0.4	0.35	0.97	0.04	0.02	0	0	20.25	3.94	5.39	68.81	115.58	824.02	484.46	1003.95	680.56	860.16	528.28	975.67	532.51
49.282	0	0.13	0.2	0.04	0.13	0.02	0.24	0.06	2.92	6.99	99.51	0.33	0	98.15	2.92	0.04	1.62	0	0.57	2.75	6.99	1.32	0	10.1	1.04	0.01	0.07	0.28	1.47	0.4	0.42	0.28	0.04	0.02	0	0	20.27	2.14	4.27	68.3	117.17	824.32	484.43	1003.33	680.11	858.2	527.77	975.3	531.94
49.315	0	0.15	0.2	0.03	0.14	0.02	0.27	0.07	3.55	5.4	99.46	0.33	0	97.36	3.55	0.06	1.96	0.01	0.5	4.73	5.4	1.73	0	10.77	0.7	0.02	0.04	0.29	1.29	0.34	0.41	0.16	0.05	0	0	0	17.62	3.97	4.39	68.5	117.06	823.97	486.92	1001.1	679.71	857.12	529.01	974.1	533.61
49.349	0	0.16	0.2	0.03	0.14	0.02	0.27	0.06	2.8	4.84	99.46	0.33	0	95.9	2.8	0.08	2.75	0.01	0.5	4.84	4.36	1.86	0	10.75	0.59	0.03	0.02	0.54	1.09	0.34	0.36	0.03	0.06	0	0	0	18.47	6.24	3.86	68.29	113.54	822.18	488.68	997.93	680.66	855.88	531.1	969.37	534.47
49.382	0	0.15	0.2	0.03	0.14	0.02	0.29	0.06	2.59	3.07	99.42	0.33	0	95.75	2.59	0.12	2.11	0.01	0.4	3.07	2.42	1.13	0	11.93	0.72	0.03	0.01	0.74	0.79	0.26	0.33	0.08	0.06	0	0	0	16.42	6.42	4.29	68.56	111.09	822.14	490.91	995.41	680.67	856.2	530.28	967.1	536.78
49.416	0	0.15	0.2	0.03	0.15	0.02	0.27	0.06	1.8	2.42	99.46	0.33	0	94.47	1.8	0.11	2.72	0.01	0.44	2.42	0.88	0.66	0.01	10.25	1.48	0.07	0.02	1.01	0.61	0.21	0.26	0.09	0.06	0	0	0	17.46	7.81	5.84	68.73	109.61	821.99	491.33	993.36	678.36	857.19	530.56	966.56	537.85
49.449	0	0.15	0.2	0.03	0.14	0.02	0.25	0.06	1.16	1.62	99.49	0.33	0	93.52	1.16	0.1	2.36	0.02	0.51	1.62	0.64	0.61	0.06	9.6	1.65	0.07	0.02	1.09	0.49	0.22	0.31	0.16	0.09	0	0	0	18.78	8.65	5.06	68.82	109.39	821.41	491.44	991.38	677.13	855.32	531.57	964.57	537.09
49.482	0	0.15	0.2	0.03	0.14	0.02	0.25	0.06	0.64	0.98	99.5	0.33	0	93.39	0.64	0.09	1.96	0.02	0.43	0.98	0.37	0.41	0.3	9.72	2.78	0.06	0.04	1.93	0.41	0.22	0.42	0.42	0.09	0	0	0	19.28	8.76	4.17	68.71	109.41	820.95	491.85	990.58	676.94	853.87	533.49	963.25	536.23
49.516	0	0.15	0.2	0.03	0.14	0.02	0.25	0.06	0.49	0.53	99.5	0.33	0	92.54	0.49	0.08	1.99	0.02	0.34	0.45	0.26	0.37	0.53	9.66	3.26	0.09	0.07	1.91	0.36	0.18	0.61	0.2	0.09	0	0	0	19.85	9.41	4.4	68.4	108.29	819.66	491.82	989.11	677.3	853.26	532.84	961.48	536.75
49.549	0	0.15	0.2	0.03	0.14	0.02	0.24	0.06	0.32	1.06	99.52	0.33	0	93.47	0.32	0.09	1.87	0.02	0.2	0.24	0.15	0.19	1.06	8.9	3.23	0.09	0.09	2.23	0.28	0.15	0.97	0.02	0.09	0	0	0	22.64	8.69	4.02	67.67	110.58	818.29	490.86	988.93	677.38	851.03	534.53	961.6	535.79
49.582	0	0.15	0.2	0.03	0.14	0.02	0.26	0.06	0.25	1.58	99.49	0.33	0	95.37	0.25	0.08	2.07	0.02	0.14	0.17	0.24	0.21	1.58	10.02	3.78	0.06	0.12	1.62	0.22	0.13	1	0	0.08	0	0	0	21.04	6.88	5.13	68.07	111.18	816	489.31	990.98	680.76	851.57	531.92	962.67	536.22
49.616	0	0.14	0.2	0.03	0.13	0.02	0.28	0.06	0.31	1.57	99.44	0.33	0	96.51	0.31	0.09	1.9	0.02	0.19	0.22	0.42	0.43	1.57	11.81	4.05	0.04	0.13	0.55	0.14	0.12	0.93	0	0.08	0	0	0	19.47	5.41	3.97	68.98	114.46	812.41	487.8	992.07	683.34	847.67	533.35	962.13	533.61
49.649	0	0.15	0.2	0.03	0.14	0.02	0.31	0.06	0.36	1.27	99.39	0.33	0	95.42	0.36	0.07	2.32	0.03	0.25	0.37	0.67	1.09	1.27	13.13	3.92	0.05	0.11	0.23	0.16	0.12	0.79	0.01	0.07	0	0	0	18.57	6.82	4.8	69.24	113.93	812.04	486.74	992	682.49	848.49	531.23	962.4	533.33
49.682	0	0.14	0.2	0.03	0.13	0.02	0.36	0.06	0.36	1.91	99.29	0.33	0	94.99	0.35	0.08	2.28	0.03	0.36	0.35	1.91	2.18	0.82	16.61	3.43	0.04	0.09	0.09	0.14	0.12	0.9	0.11	0.06	0	0	0	21.18	7.29	5.03	68.97	114.42	812.32	485.73	992.66	681.98	848.94	531.73	963.35	532.87
49.716	0	0.14	0.2	0.04	0.13	0.02	0.54	0.06	0.47	2.06	98.92	0.53	0	95.39	0.47	0.09	1.46	0.04	0.38	0.33	2.06	2.92	0.51	24.58	4.48	0.03	0.06	0.11	0.1	0.1	1.03	0.04	0.05	0	0	0	20.81	6.85	4.56	69.28	115.65	812.63	484.98	995.32	683.65	849.41	532.09	965.06	531.96
49.749	0	0.14	0.2	0.04	0.13	0.02	0.53	0.06	0.78	3.63	98.94	0.59	0	96.16	0.78	0.09	1.41	0.06	0.39	0.56	3.63	3.64	0.48	24.64	4.43	0.04	0.03	0.16	0.14	0.15	0.99	0.01	0.05	0	0	0	20.16	5.9	5.38	69.14	110.85	812.25	483.38	996.79	684.51	852.91	530.28	963.76	530.64
49.783	0	0.14	0.2	0.05	0.12	0.02	0.79	0.06	1.14	6.57	98.42	1.24	-1.89	95.54	1.14	0.09	1.41	0.1	0.48	1.06	6.57	5.66	0.43	32.14	6.19	0.03	0.02	1.23	0.19	0.15	1.02	0.01	0.05	0	0	0	19.91	6.68	3.59	68.95	112.26	813.27	484.17	995.42	682.89	850.54	531.1	962.79	529.79
49.816	0	0.15	0.2	0.06	0.12	0.03	0.83	0.06	1.59	7.15	98.35	1.31	-2.62	96.32	1.59	0.12	1.1	0.17	0.63	1.68	7.15	7.23	0.5	32.36	8.12	0.04	0.01	1.61	0.26	0.21	1.22	0.02	0.05	0	0	0	23.15	5.67	4.84	68.77	111.72	814.21	485.06	997.25	685.96	853.24	531.51	964.95	533.19
49.849	0	0.15	0.2	0.09	0.12	0.03	1.01	0.06	2.57	10.45	97.98	2.12	-6.27	96.91	2.57	0.18	1.14	0.32	0.84	2.09	10.45	8.45	0.67	35.19	11.41	0.05	0.01	2.71	0.33	0.25	1.31	0.02	0.05	0.02	0	0	22.13	4.78	4.44	68.48	113.96	815.88	486.74	998.62	686.8	853.34	533.06	967.28	534.41
49.883	0	0.16	0.2	0.07	0.14	0.03	0.88	0.07	2.99	6.94	98.25	1.17	-3.3	97.41	2.99	0.15	1.61	0.36	0.92	1.91	6.94	8.72	1.03	30.93	10.52	0.09	0.01	2.65	0.78	0.54	1.53	0.01	0.05	0.05	0	0	20.83	3.86	5.98	68.38	115.79	816.82	488.63	998.35	686.56	854.21	532.65	969.89	537.7
49.916	0	0.17	0.2	0.1	0.13	0.03	0.67	0.07	2.74	9.36	98.65	1.03	-2.79	98.14	2.74	0.11	1.82	0.42	0.89	2.11	9.36	12.51	2.02	26.76	10.49	0.12	0.01	1.49	1.09	0.73	1.33	0	0.04	0.12	0	0	18.97	2.17	5.09	68.33	114.54	818.49	490.25	999.46	687.83	855.34	533.54	969.79	538.02
49.949	0	0.19	0.21	0.15	0.13	0.03	0.63	0.07	2.88	12.35	98.75	1.16	-4.19	97.24	2.88	0.1	2.71	0.41	0.77	2.99	12.35	17.52	2.27	25.44	10.42	0.16	0.01	1.1	1.98	1.02	1.29	0	0.04	0.19	0	0	21.75	4.19	4.62	68.09	113.86	819.87	492.56	1000.58	689.8	856.49	538.62	970.35	539.59
49.983	0	0.21	0.22	0.23	0.13	0.03	0.67	0.07	1.97	15.27	98.67	1.73	-6.41	97.98	1.97	0.09	3.84	0.45	0.73	3.6	15.27	21.64	2.04	27.82	9.03	0.3	0.01	0.69	4.23	1.44	0.75	0	0.03	0.27	0	0	21.04	2.6	5.39	67.87	114.6	822.64	494.04	1003.6	690.98	859.7	539.61	974.28	541.59
50.016	0	0.18	0.21	0.14	0.13	0.03	0.58	0.07	1.71	14.21	98.85	1.29	-4.97	97.82	1.71	0.08	3.22	0.39	0.79	3.06	14.21	11.32	1.3	25.11	10.09	0.33	0.02	1.48	4.65	1.78	0.81	0.02	0.03	0.27	0	0	21.03	2.97	3.95	67.44	113.08	826.57	497.21	1006.94	695.06	862.8	541.78	975.85	544.19
50.049	0	0.19	0.21	0.07	0.14	0.03	0.53	0.07	1.22	8.92	98.94	0.79	-1.29	98.16	1.22	0.08	2.82	0.44	1.03	2.85	8.92	4.27	1.21	23.38	7.89	0.54	0.02	2.77	6.99	2.86	0.6	0.02	0.04	0.29	0	0	21.35	2.11	3.73	67.28	113.57	829.06	499.55	1008.44	696.59	864.34	543.6	977.87	546.53
50.083	0	0.24	0.21	0.07	0.19	0.03	0.4	0.08	1.22	5.86	99.19	0.47	0	98.55	1.22	0.06	2.67	0.27	1.06	3.08	5.86	1.51	0.93	18.6	4.53	1.62	0.02	3.4	19.04	6.09	0.38	0.06	0.04	0.36	0	0	21.78	0.9	3.9	67.2	111.91	831.62	501.7	1010.11	697.75	867.38	545.91	979.27	548.35
50.116	0	0.25	0.21	0.06	0.2	0.03	0.37	0.08	0.93	3.32	99.25	0.41	0	98.65	0.93	0.03	2.49	0.19	0.85	2.74	3.32	0.84	0.8	17.36	2.7	1.62	0.03	4.81	19.61	6.67	0.36	0.01	0.04	0.44	0	0	22.53	0.56	4.19	67.43	112.22	833.17	504.05	1009.88	697.99	868.14	548	980.33	550.74
50.15	0	0.27	0.21	0.08	0.21	0.02	0.29	0.09	0.54	3.33	99.41	0.62	0	98.14	0.54	0.02	1.56	0.23	0.43	1.89	3.33	0.84	0.99	13.99	2.75	2.08	0.03	3.92	25.54	10.72	0.46	0.01	0.04	0.39	0	0	21.16	2.17	4.84	67.35	112.01	834.79	506.77	1010.45	698.28	869.91	550.91	981.9	552.81
50.183	0	0.23	0.21	0.07	0.19	0.02	0.27	0.1	0.55	4.5	99.46	0.52	0	96.52	0.55	0.02	1.39	0.19	0.4	1.36	4.5	0.95	0.7	12.89	2.74	2.07	0.04	2.8	21.82	12.9	0.48	0.01	0.05	0.33	0	0	23.49	5.39	5.98	67.57	108.91	834.62	507.84	1009.45	698.59	871.82	552.62	980.72	554.55
50.216	0	0.22	0.21	0.07	0.19	0.02	0.26	0.1	0.68	6.02	99.47	0.53	0	98.05	0.68	0.04	1.48	0.3	0.37	0.83	6.02	1.02	0.66	12.9	2.29	2.5	0.04	1.86	20.76	13.29	0.47	0.01	0.05	0.3	0	0	22.44	2.41	7.13	67.58	109.41	834.44	507.31	1010.33	699.49	872.93	549.8	982.17	555.78
50.25	0	0.22	0.21	0.07	0.2	0.02	0.23	0.11	1.06	4.73	99.54	0.52	0	97.8	1.06	0.04	1.63	0.22	0.31	0.56	4.73	0.91	0.47	9.6	1.99	3	0.04	1.08	21.7	15.99	0.49	0.08	0.04	0.27	0	0	19.99	3.03	5.12	68.04	110.8	835.65	507.63	1010.83	698.61	871.37	550.77	982.14	553.64
50.283	0	0.22	0.2	0.06	0.2	0.02	0.23	0.11	1.37	2.55	99.53	0.42	0	97.14	1.37	0.04	1.48	0.26	0.21	0.27	2.55	0.76	0.37	9.19	1.7	2.36	0.04	1.35	20.9	14.71	0.5	0.01	0.04	0.18	0	0	22.19	4.38	7.73	67.8	107.81	835.47	506.49	1010.5	697.01	874.78	549.51	982.47	554.49
50.316	0	0.2	0.2	0.04	0.19	0.02	0.2	0.12	1.95	1.63	99.59	0.33	0	97.2	1.95	0.04	1.02	0.4	0.15	0.15	0.73	0.21	0.24	6.14	1.49	1.63	0.03	3.17	15.97	16.27	0.4	0	0.03	0.1	0	0	26.56	4.26	6.97	68.41	109.99	836.21	507.08	1009.36	696.81	872.95	550.58	982.81	555.93
50.35	0	0.19	0.2	0.04	0.19	0.02	0.18	0.13	2.08	0.87	99.61	0.33	0	95.61	2.08	0.04	0.87	0.76	0.08	0.06	0.28	0.07	0.12	3.32	1.56	0.76	0.03	4.95	13.26	18.1	0.24	0	0.03	0.04	0	0	24.17	6.6	7.64	68.48	110.07	834.93	506.72	1007.71	694.65	872.08	549.91	982.03	555.15
50.383	0	0.2	0.2	0.04	0.18	0.02	0.18	0.12	2.44	0.65	99.61	0.33	0	97.49	2.44	0.04	0.65	1.15	0.06	0.02	0.19	0.03	0.03	3.15	1.71	0.6	0.02	8.74	11.39	15.01	0.25	0	0.02	0.02	0	0	24.94	3.71	8.07	68.15	109.29	833.31	504.8	1006.27	692.94	871.2	548.19	980.36	553.45
50.417	0	0.17	0.19	0.03	0.17	0.02	0.19	0.1	3.27	0.47	99.61	0.33	0	95.93	3.27	0.06	0.47	1.62	0.06	0.01	0.31	0.04	0.01	3.62	1.91	0.24	0.02	7.19	6.5	10.28	0.25	0	0.02	0.01	0	0	24.06	6.2	8.07	67.75	110.83	830.13	502.85	1004.8	692.52	868.25	546.57	978.96	551.91
50.45	0	0.17	0.19	0.03	0.18	0.02	0.19	0.11	3.39	0.34	99.61	0.33	0	96.67	3.39	0.07	0.34	2.9	0.06	0.01	0.32	0.06	0	3.39	2.46	0.18	0.02	5.96	6.1	10.22	0.28	0	0.01	0	0	0	21.43	5.15	6.99	67.81	109.98	829.47	503.26	1002.2	690.99	866.04	545.49	975.9	550.6
50.483	0	0.18	0.19	0.03	0.18	0.02	0.19	0.1	2.93	0.3	99.61	0.33	0	97.51	2.93	0.05	0.3	2.54	0.07	0	0.22	0.09	0	3.86	3.39	0.15	0.02	8.15	6.61	9.2	0.26	0	0.01	0	0	0	18.78	3.67	7.89	68.32	108.25	829.3	505.03	999.64	689.23	866.22	545.44	974.28	551.81
50.517	0	0.2	0.19	0.03	0.19	0.02	0.19	0.11	2.56	0.27	99.6	0.33	0	97.9	2.56	0.07	0.27	4.49	0.09	0	0.23	0.21	0.01	3.68	3.56	0.12	0.02	9.45	6.23	9.17	0.26	0	0.01	0	0	0	19.85	2.78	8.35	68.4	108.36	828.93	505.91	998.73	690.08	865.96	545.22	973.98	553.78
50.55	0	0.2	0.19	0.03	0.19	0.02	0.19	0.11	1.8	0.29	99.59	0.33	0	97.78	1.8	0.06	0.29	5.8	0.13	0	0.26	0.21	0.03	4.57	4.38	0.12	0.02	6.31	6.47	9.4	0.26	0	0.01	0	0	0	20.08	3.08	8.55	68.31	106.13	827.24	504.36	998.56	689.93	866.12	545.41	972.07	551.61
50.583	0	0.19	0.19	0.04	0.18	0.02	0.19	0.11	1.23	0.31	99.61	0.33	0	97.56	1.23	0.05	0.31	4.1	0.12	0	0.2	0.17	0.03	4.42	4.33	0.15	0.03	4.72	7.23	10.21	0.28	0	0.01	0.01	0	0	19.34	3.55	6.95	68.6	108.1	825.53	505.25	997.3	691.66	862.4	546.69	970.39	551.54
50.617	0	0.17	0.19	0.03	0.16	0.02	0.19	0.09	0.74	0.35	99.61	0.33	0	97.77	0.74	0.03	0.25	2.43	0.09	0	0.35	0.16	0.04	4.89	4.27	0.13	0.04	2.26	6.47	8.36	0.28	0	0.01	0.01	0	0	21.15	3.09	4.73	68.29	109.29	825.55	504.97	997.6	692.68	860.08	548.17	969.36	550
50.65	0	0.17	0.19	0.04	0.16	0.02	0.18	0.09	0.46	0.58	99.61	0.33	0	96.69	0.46	0.03	0.23	1.9	0.07	0.01	0.58	0.14	0.07	4.94	3.46	0.16	0.05	0.86	7.95	9.13	0.27	0	0.01	0.02	0	0	20.52	5.13	4.84	68.44	113.95	825.04	503.49	999.58	692.79	858.75	547.98	972.7	549.07
50.683	0	0.17	0.19	0.04	0.17	0.02	0.18	0.09	0.34	0.76	99.61	0.33	0	96.72	0.34	0.02	0.2	1.91	0.05	0.01	0.76	0.13	0.09	5.05	3.87	0.2	0.06	0.79	8.99	8.3	0.25	0	0	0.02	0	0	21.66	5.08	5.72	68.29	113.01	824.4	503.03	1001.07	695	860.4	547.83	973.39	549.95
50.717	0	0.17	0.19	0.04	0.16	0.02	0.18	0.08	0.37	1.54	99.61	0.33	0	98.35	0.37	0.03	0.14	1.45	0.08	0.01	1.54	0.23	0.11	5.39	4.09	0.15	0.09	1.57	9.77	7.01	0.23	0	0	0.03	0	0	20.18	1.57	4.93	68.57	113.31	825.96	504.39	1001.64	695.05	860.55	548.94	973.85	550
50.75	0	0.18	0.19	0.04	0.17	0.02	0.18	0.08	0.35	1.42	99.61	0.33	0	98.62	0.35	0.02	0.12	1.54	0.09	0.01	1.42	0.24	0.07	5.43	2.45	0.18	0.1	1.27	11.11	6.85	0.18	0	0	0.04	0	0	21.22	0.66	3.87	68.45	113.6	826.22	504.19	1003.36	697.32	860.45	549.68	974.05	549.62
50.784	0	0.18	0.19	0.04	0.17	0.02	0.18	0.08	0.3	0.68	99.61	0.33	0	98.51	0.3	0.02	0.08	1.28	0.12	0.01	0.68	0.15	0.06	5.28	2.73	0.17	0.1	3.76	10.41	5.83	0.13	0	0	0.03	0	0	19.45	1.04	7.29	68.72	110.35	827.91	504.84	1004.74	696.45	866.52	547.89	976.78	552.27
50.817	0	0.19	0.19	0.04	0.17	0.02	0.18	0.07	0.37	0.44	99.61	0.33	0	98.47	0.37	0.02	0.08	0.83	0.09	0.01	0.44	0.11	0.02	5.85	1.6	0.22	0.07	2.73	13.39	4.95	0.11	0	0	0.03	0	0	19.39	1.17	7.27	68.91	108.01	829.13	504.86	1005.99	696.84	868.78	547.99	976.72	551.88
50.85	0	0.18	0.19	0.04	0.17	0.02	0.17	0.07	0.46	0.19	99.61	0.33	0	98.39	0.46	0.02	0.09	0.86	0.05	0.01	0.13	0.04	0.02	4.89	1.26	0.19	0.05	1.34	12.68	5.11	0.1	0	0	0.03	0	0	20.14	1.44	8.18	68.76	107.27	831.19	505.01	1007.63	696.76	871.77	547.26	978.89	553.09
50.884	0	0.21	0.19	0.05	0.2	0.02	0.18	0.08	0.75	0.31	99.58	0.33	0	97.93	0.75	0.03	0.1	1.12	0.05	0.01	0.07	0.03	0.02	5.49	1.13	0.31	0.04	1.76	18.59	5.95	0.11	0	0	0.02	0	0	22.31	2.71	6.93	67.84	110.9	831.76	504.28	1008.56	697.12	869.84	547.45	980.62	552.73
50.917	0	0.2	0.19	0.04	0.2	0.02	0.17	0.08	1.21	0.26	99.6	0.33	0	97.62	1.21	0.05	0.1	1.31	0.03	0.01	0.04	0.01	0.01	4.31	1.04	0.26	0.03	1.17	17.3	5.95	0.1	0	0	0.02	0	0	23	3.43	7.57	67.6	109.23	833.61	504.86	1009.79	697.44	872.74	547.29	981.77	553.96
50.95	0	0.2	0.19	0.04	0.2	0.02	0.17	0.08	2.14	0.35	99.59	0.33	0	98.17	2.14	0.05	0.08	1.2	0.03	0.01	0.02	0.01	0.01	3.56	0.8	0.35	0.02	2.6	17.57	6.62	0.1	0	0	0.02	0	0	22.27	2.1	8.18	67.49	108.1	835.43	504.9	1010.63	696.16	875.08	546.39	982.92	554.01
50.984	0	0.2	0.19	0.04	0.2	0.02	0.16	0.09	2.18	0.36	99.61	0.33	0	98.47	2.18	0.04	0.08	1.29	0.03	0	0.03	0.01	0.01	2.39	0.44	0.36	0.01	4.3	15.24	7.24	0.07	0	0	0.02	0	0	21.86	1.17	8.99	67.48	107.67	836.76	505.31	1010.8	694.81	876.73	545.99	984.05	554.7
51.017	0	0.2	0.19	0.04	0.21	0.02	0.17	0.09	2.28	0.27	99.59	0.33	0	98.64	3.4	0.05	0.08	1.52	0.04	0	0.03	0.01	0.02	2.28	0.48	0.27	0.01	6.9	15.14	7.5	0.07	0	0	0.02	0	0	21.92	0.58	8.79	67.57	108	837.3	505.28	1011.26	694.97	876.91	545.62	984.53	554.75
51.05	0	0.22	0.19	0.03	0.2	0.02	0.18	0.1	2.3	0.19	99.56	0.4	0	98.73	4.72	0.05	0.07	2.19	0.06	0	0.03	0.01	0.03	2.3	0.49	0.19	0.01	18.03	11.53	6.11	0.06	0	0	0.02	0	0	21.2	0.22	10.22	67.54	105.69	839.63	505.02	1012.87	693.27	881.13	544.67	986.33	554.8
51.084	0	0.18	0.19	0.03	0.2	0.02	0.18	0.09	2.28	0.12	99.61	0.33	0	97.09	5.01	0.03	0.06	1.94	0.09	0	0.07	0.02	0.03	2.28	0.72	0.12	0.01	10.84	9.32	4.43	0.05	0.01	0	0.02	0	0	21.9	4.46	6.75	67.52	106.62	839.6	505.99	1011.83	693.41	877.19	549.18	983.77	552.18
51.117	0	0.18	0.19	0.03	0.2	0.02	0.19	0.09	2.6	0.12	99.6	0.33	0	96.62	5.59	0.03	0.06	1.86	0.11	0	0.07	0.03	0.03	2.6	1.13	0.12	0.02	9.84	9.46	4.65	0.06	0.01	0	0.03	0	0	22.2	5.24	6.36	67.72	110.28	838.51	505.75	1010.77	693.08	874.14	548.8	984.36	552.47
51.151	0	0.15	0.19	0.03	0.19	0.02	0.2	0.09	2.84	0.18	99.59	0.33	0	97.45	6.57	0.04	0.06	1.92	0.16	0	0.18	0.06	0.04	2.84	1.7	0.09	0.02	4.75	6.25	4.36	0.06	0	0	0.03	0	0	20.58	3.78	6.5	67.73	110.95	837.34	506.07	1009.25	692.78	872.59	547.86	983.43	552.85
51.184	0	0.15	0.19	0.03	0.19	0.02	0.21	0.1	2.86	0.16	99.58	0.33	0	97.36	6.78	0.05	0.06	1.94	0.13	0	0.16	0.06	0.05	2.86	1.94	0.06	0.03	3.41	5.41	4.73	0.05	0	0	0.02	0	0	20.37	3.97	6.16	67.7	111.54	836.04	506.67	1007.78	693.48	870.66	548	982.07	553.46
51.217	0	0.14	0.19	0.03	0.18	0.02	0.21	0.09	3.36	0.1	99.58	0.33	0	96.8	6.39	0.05	0.07	1.58	0.1	0.01	0.1	0.04	0.05	3.36	1.79	0.06	0.03	2.1	4.29	4.41	0.05	0.01	0	0.02	0	0	21.17	4.95	5.77	67.72	113.61	834.9	506.56	1006.85	693.36	868.34	548.85	981.86	553.31
51.251	0	0.13	0.19	0.03	0.18	0.02	0.2	0.09	2.77	0.13	99.59	0.33	0	96.3	6.54	0.06	0.07	1.06	0.08	0.01	0.13	0.07	0.03	2.77	1.58	0.04	0.03	0.6	3.21	3.91	0.04	0.06	0	0.01	0	0	19.21	5.7	4.42	67.81	112.01	832.09	507.08	1003.85	694.15	864.99	549.15	976.96	552.17
51.284	0	0.13	0.19	0.03	0.16	0.02	0.19	0.08	3.43	0.21	99.61	0.33	0	94.14	4.76	0.06	0.1	0.62	0.09	0.01	0.21	0.28	0.03	3.43	1.62	0.04	0.03	0.23	3.33	3.95	0.04	0.02	0	0.01	0	0	20.51	8.12	6.54	68.52	108.64	831.57	507.63	1000.94	692.59	866.82	547.37	975.22	554.7
51.317	0	0.13	0.19	0.03	0.16	0.02	0.2	0.08	4.25	0.4	99.6	0.33	0	94.14	4.46	0.09	0.14	0.26	0.12	0.03	0.4	0.59	0.02	4.25	1.37	0.04	0.02	0.1	3.23	4.27	0.04	0.09	0	0.01	0	0	20.98	8.11	5.18	69.44	111.59	828.62	509.62	996.28	692.49	860.44	550.08	971.9	555.53
51.351	0	0.13	0.19	0.03	0.15	0.02	0.2	0.08	3.77	0.52	99.59	0.33	0	96.63	3.77	0.16	0.17	0.16	0.11	0.03	0.52	0.66	0.04	5.47	0.97	0.05	0.01	0.04	2.84	4.48	0.05	0.53	0.01	0.01	0	0	19.58	5.21	6.75	69.5	110.31	824.22	504.45	993.16	687.44	858.55	545.08	968.72	550.7
51.384	0	0.13	0.19	0.03	0.15	0.02	0.2	0.08	2.97	1.06	99.6	0.33	0	96.13	2.97	0.15	0.23	0.1	0.17	0.05	1.06	1.25	0.06	5.69	0.76	0.05	0.01	0.04	2.9	4.48	0.05	0.16	0.01	0.01	0	0	18.35	5.93	5.48	69.37	108.32	821.96	502.36	991.97	687.13	856.64	543.59	964.9	547.17
51.418	0	0.13	0.19	0.03	0.14	0.02	0.23	0.07	2.01	0.94	99.54	0.33	0	95.63	2.01	0.11	0.38	0.09	0.09	0.07	0.94	0.63	0.08	9.15	0.71	0.08	0.01	0.05	2.94	4.67	0.05	0.03	0.01	0.01	0	0	16.22	6.57	6.15	69.13	108.86	820.2	501.02	991.91	687.15	856.09	541.5	964.84	546.45
51.451	0	0.14	0.19	0.03	0.14	0.02	0.24	0.07	1.24	1.02	99.53	0.33	0	95.83	1.24	0.09	0.47	0.06	0.09	0.07	1.02	0.74	0.13	10.28	0.73	0.1	0.01	0.09	2.9	4.11	0.05	0.08	0.01	0.02	0	0	19.31	6.33	6.92	68.28	107.82	819.46	500.51	990.92	686.82	856.36	541.6	964.04	546.98
51.484	0	0.14	0.19	0.03	0.14	0.02	0.23	0.07	0.85	2.34	99.55	0.33	0	93.51	0.85	0.09	0.47	0.04	0.15	0.09	2.34	1.38	0.15	10.16	1	0.11	0.01	0.22	2.87	4.09	0.06	0.05	0.01	0.02	0	0	20.41	8.66	6.75	68.11	110.96	817.48	498.75	990	685.95	853.4	540.84	964.24	545.93
51.518	0	0.14	0.2	0.03	0.14	0.02	0.26	0.07	0.79	1.96	99.47	0.33	0	94.56	0.79	0.09	0.52	0.04	0.13	0.14	1.96	0.84	0.2	12.81	1.2	0.21	0.01	0.3	3.01	3.66	0.07	1.12	0.01	0.04	0	0	19.62	7.73	5.26	68.02	108.2	814.69	495.63	991.35	688.73	852.61	538.84	960.77	541.91
51.551	0	0.14	0.2	0.03	0.14	0.02	0.28	0.07	0.81	2.78	99.45	0.33	0	94.81	0.81	0.08	0.72	0.03	0.14	0.12	2.78	0.5	0.18	13.6	1.52	0.33	0.01	0.32	3.05	3.34	0.08	0.1	0.01	0.04	0	0	19.75	7.48	4.94	67.73	109.83	816.14	495.14	992.49	687.4	852.84	539.11	962.66	540.95
51.584	0	0.13	0.2	0.03	0.13	0.02	0.26	0.07	0.81	4.08	99.48	0.33	0	95.59	0.81	0.06	0.72	0.03	0.23	0.14	4.08	0.4	0.21	12.86	1.31	0.35	0.02	0.22	2.69	3.01	0.08	0.05	0.01	0.03	0	0	22.38	6.62	4.74	67.64	111.82	818.19	494.31	995.94	688.39	854.46	539.9	966.28	540.82
51.618	0	0.13	0.2	0.03	0.13	0.02	0.22	0.06	0.89	3.78	99.56	0.33	0	96.11	0.89	0.06	0.8	0.05	0.24	0.2	3.78	0.3	0.17	9.71	1.17	0.35	0.02	0.1	2.04	2.39	0.07	0.03	0.01	0.03	0	0	18.13	5.97	7.09	68.21	108.78	819.45	493.94	998.62	687.87	859.85	538.24	968.6	540.77
51.651	0	0.12	0.2	0.04	0.13	0.02	0.22	0.06	0.79	6.25	99.56	0.33	0	97.53	0.79	0.07	0.87	0.1	0.37	0.17	6.25	0.45	0.13	10.18	1.31	0.33	0.03	0.14	1.67	2.18	0.07	0.01	0.01	0.02	0	0	14.78	3.63	8.27	68.09	111.06	821.14	493.34	1001.29	687.48	862.03	535.13	972.91	541.48
51.684	0	0.13	0.2	0.03	0.13	0.02	0.22	0.06	0.9	4.5	99.55	0.33	0	96.44	0.9	0.09	0.95	0.1	0.36	0.14	4.5	0.51	0.11	9.96	1.28	0.34	0.03	0.14	1.32	1.61	0.07	0.01	0.01	0.01	0	0	16.28	5.5	7	67.75	111.99	820.1	492.62	1002.2	689.96	860.46	535.63	972.33	540.74
51.718	0	0.13	0.2	0.03	0.13	0.02	0.21	0.06	1.22	3.7	99.58	0.33	0	96.77	1.22	0.11	1.13	0.14	0.21	0.14	3.7	0.37	0.1	8.29	1.38	0.46	0.03	0.28	1.14	1.11	0.09	0.01	0.01	0.01	0	0	15.71	5.01	6.26	67.83	112.02	820.69	492.73	1003.66	691.26	860.79	536.07	972.74	540.25
51.751	0	0.13	0.2	0.03	0.13	0.02	0.2	0.06	1.18	3.48	99.6	0.33	0	98	1.18	0.14	0.91	0.23	0.18	0.13	3.48	0.29	0.2	7.5	1.05	0.43	0.03	0.81	0.98	0.99	0.1	0.01	0.01	0.01	0	0	15.65	2.54	6.7	67.55	111.16	820.74	491.82	1004.14	691.24	861.81	534.24	972.82	539.98
51.785	0	0.13	0.2	0.03	0.13	0.02	0.18	0.06	0.93	2.53	99.61	0.33	0	97.62	0.93	0.21	0.74	0.5	0.12	0.12	2.53	0.15	0.27	5.59	1.31	0.4	0.03	2.46	0.7	0.85	0.13	0	0.01	0.01	0	0	14.3	3.43	5.71	67.64	111.2	820.55	490.87	1005.09	691.98	861.33	533.07	972.4	538.47
51.818	0	0.13	0.19	0.03	0.13	0.02	0.17	0.06	0.8	2.97	99.61	0.33	0	95.22	0.8	0.34	0.61	0.97	0.15	0.11	2.97	0.39	0.27	4.98	1.39	0.52	0.02	1.33	0.65	0.84	0.17	0	0.01	0.01	0	0	16.02	7.04	7.57	68.63	111.84	820.55	490.42	1003.04	689.6	861.88	530.48	973.26	540.63
51.851	0	0.14	0.19	0.03	0.14	0.02	0.18	0.06	0.55	2.9	99.61	0.33	0	96.51	0.55	0.23	0.61	1.53	0.19	0.07	2.9	0.59	0.36	5.82	2.98	0.51	0.02	1.92	0.64	0.88	0.22	0.01	0.01	0.01	0	0	18.32	5.4	6.88	69.62	113.39	820.81	488.98	1003.02	688.26	860.59	530.1	973.62	539.13
51.885	0	0.17	0.19	0.04	0.14	0.02	0.22	0.06	0.59	2.85	99.56	0.33	0	94.19	0.59	0.12	0.59	2.25	0.31	0.06	2.85	0.7	0.75	6.82	10.21	0.41	0.05	7.49	0.3	0.57	0.36	0	0.01	0.01	0	0	22.35	8.07	4.78	68.62	114.33	822.23	488.32	1003.24	686.19	859.03	534.24	973.35	536.13
51.918	0	0.23	0.2	0.07	0.14	0.02	0.31	0.06	1.01	3.63	99.37	0.68	-0.81	95.74	1.01	0.07	0.75	1.95	0.58	0.05	3.63	1.18	1	7.45	26.66	0.27	0.06	20.79	0.24	0.5	0.5	0	0.01	0.01	0	0	22.2	6.43	4.69	67.5	111.87	822.81	487.91	1002.06	684.46	859.77	532.63	971.61	535.33
51.951	0	0.54	0.2	0.17	0.14	0.03	0.57	0.06	1.62	2.92	98.86	12.68	-17.41	95.23	1.62	0.05	0.63	1.49	1.05	0.04	2.92	0.58	1.31	8.58	53.76	0.2	0.08	66.41	0.15	0.35	0.61	0.01	0.01	0.02	0	0	19.49	7.03	6.56	68.71	114.2	821.06	487.39	999.99	681.73	858.49	530.53	972.57	535.89
51.985	0	0.78	0.2	0.49	0.13	0.03	1.04	0.06	3.17	7.95	97.92	48.48	-29.94	95.85	2.57	0.03	0.81	0.82	3.17	0.07	7.95	1.16	1.24	11.8	78.16	0.21	0.1	84.63	0.12	0.32	0.71	0.63	0.02	0.03	0	0	18.17	6.3	6.54	68.52	111.21	821.5	486.28	999.45	680	859.78	528.16	970.83	534.17
52.018	0	0.75	0.2	1.07	0.12	0.03	1.47	0.07	6.37	13.36	97.05	73.71	-35.75	95.96	5.05	0.02	0.82	0.4	6.37	0.13	14.9	2.02	0.97	13.36	91.26	0.17	0.15	84.53	0.11	0.31	0.72	0.37	0.03	0.04	0	0	20.76	6.16	7.94	68.08	110.88	821.62	485.84	998.87	678.7	860.96	527.88	971.59	535.25
52.051	0	0.76	0.2	1.4	0.13	0.04	2.14	0.08	9.92	15.96	95.71	85.38	-40.49	95.22	8.68	0.01	0.92	0.19	9.92	0.16	18.54	1.35	1.15	15.96	96.76	0.1	0.29	91.8	0.08	0.26	1.01	0.36	0.04	0.06	0	0	24.78	7.05	4.85	67.87	117.76	820.6	487.12	995.08	676.93	852.55	532.66	970.3	534.42
52.085	0	0.78	0.2	1.15	0.13	0.04	2.22	0.08	7.19	13.87	95.55	81.33	-38.55	95.58	7.04	0.01	0.8	0.13	7.19	0.13	13.87	0.89	1.64	16.85	97.78	0.06	0.47	86.82	0.08	0.29	1.26	0.02	0.04	0.07	0	0	23.5	6.64	5.83	67.64	112.73	820.24	489.38	992.36	676.51	854.24	533.32	966.94	536.18
52.118	0	0.58	0.2	0.67	0.17	0.03	2.86	0.09	9.87	4.5	94.29	75.26	-30.61	87.21	9.87	0.01	0.86	0.1	3.3	0.19	4.5	0.5	1.44	17.18	97.31	0.1	0.36	60.17	0.14	0.42	1.22	0.03	0.04	0.09	0	0	22.45	12.4	6.04	68.08	108.95	818.99	488.93	991.99	677.27	855.54	533.1	964.46	535.45
52.152	0	0.27	0.2	0.52	0.18	0.02	3.48	0.09	10.63	0.85	93.05	73.62	-18.44	92.29	10.63	0.02	0.85	0.07	0.62	0.23	0.84	0.67	1.42	20.35	95.47	0.14	0.21	5.37	0.24	0.51	1.77	0.02	0.04	0.16	0	0	23.51	9.59	4.44	67.73	111.68	816.7	489.64	989.01	677.38	850.14	534.93	961.81	534.95
52.185	0	0.26	0.2	0.46	0.17	0.02	2.57	0.08	7.8	0.87	94.85	58.35	-15.58	91.67	7.8	0.04	0.87	0.07	0.48	0.24	0.71	0.93	1.48	18.87	89.73	0.18	0.16	3.67	0.4	0.73	2.09	0.01	0.04	0.25	0	0	22.28	10.01	4.92	67.63	110.65	814.45	490.24	986.17	677.06	848.5	534.64	959.15	535.52
52.218	0	0.24	0.2	0.35	0.16	0.02	2.01	0.07	6.32	0.74	95.97	37.48	-12.45	94.11	6.32	0.09	0.74	0.09	0.35	0.3	0.51	0.9	1.6	18.62	80.64	0.23	0.13	1.42	0.56	0.82	2.41	0.02	0.04	0.34	0	0	22.9	8.15	5.42	67.2	111.36	811.75	490.01	984.52	677.2	846.37	535.76	957.74	535.36
52.252	0	0.24	0.2	0.27	0.15	0.02	2.26	0.07	3.46	0.86	95.48	18.95	-12.67	93.68	3.46	0.16	0.86	0.16	0.23	0.19	0.37	0.62	2.71	26.21	71.79	0.27	0.11	2.47	1.04	1.19	3.67	0.03	0.04	0.34	0	0	21.71	8.52	4.59	67.36	112.94	810.23	490.47	983.3	678.5	843.56	535.21	956.49	535.79
52.285	0	0.23	0.2	0.19	0.14	0.02	1.71	0.06	1.84	0.69	96.58	7.55	-9.9	92.27	1.84	0.22	0.69	0.37	0.15	0.09	0.29	0.3	4.77	26.35	60.32	0.38	0.08	3.67	1.09	1.28	3.86	0.02	0.03	0.4	0	0	19.29	9.6	3.87	67.48	111.72	809.45	491.06	982.39	678.85	842.69	535.37	954.4	535.12
52.318	0	0.2	0.2	0.09	0.14	0.02	1.1	0.06	0.78	0.68	97.8	1.08	-4.9	93.6	0.78	0.22	0.68	0.78	0.13	0.05	0.3	0.18	9.74	27.21	36.01	0.61	0.04	5.83	1.66	1.59	4.13	0	0.03	0.43	0	0	19.24	8.59	4.1	67.54	112.99	808.37	492.31	982.18	681.64	841.62	535.36	954.59	537.6
52.352	0	0.2	0.2	0.07	0.14	0.02	0.95	0.06	0.58	0.7	98.09	0.63	-4.03	93.66	0.58	0.22	0.7	1.3	0.12	0.06	0.52	0.36	15.51	27.3	28.52	0.56	0.03	9.15	1.73	1.67	4.24	0	0.03	0.46	0	0	20.28	8.53	4.34	67.45	114.37	807.43	493.61	981.55	683.27	840.39	536.9	954.73	539.58
52.385	0	0.19	0.2	0.06	0.14	0.02	0.84	0.07	0.32	0.71	98.32	0.59	-1.6	93.19	0.32	0.17	0.71	1.74	0.13	0.04	0.54	0.63	24.96	27.44	21.77	0.61	0.02	5.27	1.82	1.88	3.55	0	0.03	0.44	0	0	19	8.92	3.94	67.4	114.67	806.97	495.07	981.17	685.04	839.49	537.53	954.11	540.87
52.419	0	0.19	0.2	0.05	0.16	0.02	0.72	0.07	0.16	0.42	98.55	0.54	0	94.33	0.16	0.12	0.37	2.51	0.12	0.02	0.42	1.3	23.1	26.56	17.08	1.68	0.02	2.45	4.43	3.19	2.3	0	0.03	0.36	0	0	18.87	7.94	4.12	67.28	113.99	806.26	497.21	979.85	686.47	838.95	539.34	952.88	542.91
52.452	0	0.19	0.2	0.06	0.16	0.02	0.83	0.07	0.11	0.48	98.35	0.67	0	94.05	0.11	0.1	0.31	2.28	0.1	0.02	0.48	1.61	21.56	29.53	16.1	1.65	0.02	1.5	5.85	3.42	1.75	0	0.02	0.27	0	0	19.55	8.19	3.53	67.27	111.71	806.36	498.66	980.09	688.67	839.66	541.46	951.35	543.71
52.485	0	0.18	0.2	0.05	0.15	0.02	0.75	0.07	0.07	0.54	98.51	0.65	0	93.9	0.05	0.06	0.31	2.18	0.07	0.01	0.54	1.63	16.54	29.13	11.76	1.31	0.01	0.71	5.15	3.29	1.36	0	0.02	0.18	0	0	17.17	8.33	3.05	67.4	110.95	807.66	500.76	979.34	688.58	839.91	541.71	950.81	544.94
52.519	0	0.18	0.2	0.04	0.16	0.02	0.59	0.07	0.05	0.57	98.81	0.54	0	93.48	0.05	0.08	0.19	2.4	0.05	0.01	0.57	1.17	13.05	26.43	7.55	1.3	0.01	0.8	7.07	3.46	1.13	0	0.01	0.13	0	0	14.51	8.68	4.13	67.49	111.9	806.66	501.11	978.71	687.42	839.57	542.41	951.45	544.9
52.552	0	0.18	0.19	0.04	0.16	0.02	0.49	0.07	0.05	0.58	99.03	0.45	0	96.01	0.04	0.07	0.17	1.84	0.05	0.01	0.58	0.82	5.8	23.76	4.42	1.86	0.01	0.68	8.56	3.5	0.84	0.01	0.01	0.09	0	0	18.57	6.09	2.63	66.7	112.52	805.4	500.63	979.07	688.81	837.47	546.49	949.93	543.03
52.585	0	0.17	0.19	0.04	0.16	0.02	0.46	0.07	0.05	0.51	99.07	0.43	0	96.75	0.05	0.11	0.16	2.62	0.04	0.01	0.51	0.43	2.04	23.11	3.66	1.55	0.01	0.95	7.29	2.96	0.7	0	0.01	0.06	0	0	17.47	5.03	2.45	65.74	112.82	806.83	497.26	984.87	690.89	840.74	542.98	953.54	540.67
52.619	0	0.17	0.19	0.03	0.16	0.02	0.47	0.07	0.07	0.36	99.06	0.43	0	98.31	0.07	0.21	0.1	2.92	0.07	0	0.36	0.26	1.5	23.39	3.38	1.04	0.01	1.89	4.98	1.87	0.51	0.02	0.01	0.05	0	0	18.51	1.67	1.77	65.99	116.68	806.8	494.09	990.54	695.69	840.99	539.5	957.67	539.92
52.652	0	0.17	0.19	0.03	0.16	0.02	0.46	0.07	0.16	0.54	99.07	0.43	0	98.4	0.07	0.3	0.09	3.42	0.16	0	0.54	0.4	1.21	23.18	3.5	0.78	0.01	2.28	4.17	1.64	0.48	0.02	0.01	0.05	0	0	20.41	-1.41	3.68	66.11	116.91	808.08	492.49	992.67	694.51	844.25	538.43	961.15	539.98
52.685	0	0.17	0.19	0.03	0.15	0.02	0.45	0.07	0.3	0.91	99.1	0.42	0	98.72	0.1	0.33	0.07	3.46	0.3	0	0.91	0.49	1.39	22.55	3.91	0.49	0.01	4.58	2.58	1.45	0.43	0	0.01	0.04	0	0	20.7	0.26	3.55	65.98	114.09	811.68	491.98	992.49	690.89	847.3	534.45	961.23	540.43
52.719	0	0.18	0.19	0.03	0.17	0.02	0.48	0.08	0.47	1.4	99.05	0.49	0	98.77	0.12	0.48	0.06	6.43	0.47	0	1.4	0.61	1.76	24.15	3.06	0.26	0.01	6.15	1.42	1.06	0.3	0	0.01	0.04	0	0	18.37	-0.09	3.51	66.05	118.7	812.49	490.89	995.42	689.64	846.83	537.11	965.53	537.01
52.752	0	0.2	0.19	0.03	0.19	0.02	0.51	0.09	0.48	1.63	98.98	0.54	0	97.95	0.21	0.89	0.06	9.15	0.48	0.01	1.63	0.81	2.41	25.34	3.68	0.22	0.02	6.4	1.25	0.96	0.3	0.01	0.01	0.04	0	0	20.93	2.68	2.03	65.69	119.24	813.71	489.46	996.78	690.35	846.56	535.59	965.8	536.07
52.786	0	0.22	0.19	0.03	0.21	0.02	0.44	0.1	0.25	0.88	99.12	0.41	0	97.27	0.25	0.94	0.06	11.73	0.25	0.01	0.88	0.33	2.59	22.24	4.14	0.11	0.02	7.02	0.88	0.88	0.19	0.01	0.01	0.04	0	0	16.62	4.14	2.93	65.97	116.77	814.75	490.88	996.66	689.12	849.08	535.42	965.84	536.48
52.819	0	0.25	0.19	0.03	0.26	0.02	0.49	0.12	0.21	1.04	99.02	0.48	0	97.45	0.21	1.12	0.06	16.38	0.19	0.01	1.04	0.51	2.86	24.33	4.05	0.08	0.02	2.57	0.69	0.78	0.18	0	0.01	0.03	0	0	16.3	3.78	3.25	66.5	116.98	815.38	490.8	997.26	688.07	849.87	536.42	966.85	535.86
52.852	0	0.21	0.19	0.03	0.21	0.02	0.44	0.1	0.22	1.27	99.12	0.43	0	96.51	0.22	1.18	0.06	12.09	0.19	0.01	1.27	1.16	2.28	22.47	4.18	0.11	0.02	1.18	0.78	0.87	0.19	0.01	0.01	0.02	0	0	14.96	5.4	2.17	66.7	113.23	817.38	489.97	1001	690.4	853.63	534.9	966.86	534.55
52.886	0	0.2	0.19	0.03	0.21	0.02	0.41	0.1	0.23	1.59	99.18	0.4	0	98.22	0.23	1.3	0.04	11.01	0.14	0.02	1.59	2.5	1.44	21.18	4.08	0.09	0.01	0.64	0.83	0.73	0.16	0	0.01	0.02	0	0	15.19	1.94	3.52	66.81	114.96	819.23	490.28	1002.29	689.8	855.49	533.95	970.42	536.21
52.919	0	0.19	0.19	0.05	0.19	0.02	0.4	0.09	0.2	2.86	99.21	0.44	0	97.43	0.2	1.6	0.04	8.92	0.18	0.04	2.86	7.02	1	21.26	3.84	0.11	0.01	0.43	0.89	0.77	0.15	0	0.01	0.01	0	0	14.18	3.82	4.61	67.13	112.19	820.59	491.32	1004.25	690.98	859.47	534.93	971.63	537.39
52.952	0	0.19	0.18	0.05	0.18	0.02	0.35	0.08	0.28	2.75	99.31	0.38	0	97.96	0.14	1.95	0.03	7.21	0.28	0.04	2.75	9.6	0.8	19.11	2.74	0.11	0.01	0.84	0.97	0.74	0.13	0	0.01	0.01	0	0	14.24	2.64	4.41	67.21	113.61	821.07	492.25	1004.41	692	858.94	534.85	972.48	538.82
52.986	0	0.18	0.18	0.06	0.17	0.02	0.28	0.08	0.26	3.17	99.44	0.33	0	97.36	0.11	2.63	0.03	5.88	0.26	0.05	3.17	12.28	0.47	15.43	3.38	0.16	0	1.23	1.06	0.76	0.16	0	0.01	0.01	0	0	14.78	3.95	4.73	67.08	112.23	822.9	493.29	1004.85	692.2	861.08	534.55	973.15	540.42
53.019	0	0.16	0.18	0.05	0.16	0.02	0.27	0.07	0.39	3.71	99.46	0.33	0	96.67	0.07	2.19	0.03	4.2	0.39	0.07	3.71	9.39	0.35	14.93	2.25	0.17	0	1.17	1.13	0.83	0.15	0	0.01	0.01	0	0	17.31	5.15	3.72	67.21	114.13	824.08	495.01	1004.16	691.93	859.5	537.92	973.58	541.39
53.052	0	0.16	0.19	0.05	0.15	0.02	0.26	0.07	0.38	3.86	99.49	0.33	0	97.43	0.05	1.24	0.03	3.43	0.38	0.09	3.86	7.61	0.18	14.05	1.66	0.22	0	0.93	1.18	0.96	0.15	0	0.01	0	0	0	17.12	3.83	1.7	67.14	116.45	825.55	496	1004.57	691.69	857.47	540.1	973.92	540.45
53.086	0	0.14	0.19	0.04	0.14	0.02	0.25	0.07	0.31	4.37	99.49	0.33	0	97.57	0.04	1.09	0.03	2.73	0.31	0.09	4.37	4.3	0.16	14.11	1.61	0.21	0	0.75	1.15	1.13	0.16	0	0.02	0	0	0	16.97	3.54	3.68	66.93	114.42	827.15	497.39	1004.56	690.96	861.03	539.78	975.4	543.03
53.119	0	0.15	0.19	0.03	0.15	0.02	0.26	0.07	0.31	2.23	99.48	0.33	0	97.72	0.06	0.97	0.03	2.84	0.31	0.07	2.23	1.91	0.12	13.79	1.86	0.21	0	0.99	1.16	1.04	0.17	0	0.02	0	0	0	19.58	3.2	1.8	66.47	112.77	827.21	498.08	1004.35	692.25	860.09	542.88	972.86	542.2
53.153	0	0.15	0.19	0.03	0.15	0.02	0.25	0.07	0.24	0.9	99.51	0.33	0	98.18	0.09	0.63	0.06	3.11	0.24	0.06	0.9	0.91	0.1	12.21	1.78	0.3	0	2.07	1.38	1.25	0.19	0	0.01	0	0	0	18.43	2.07	2.22	66.77	113.36	828.06	498.04	1004.66	691.18	860.71	542.07	974.08	542.18
53.186	0	0.17	0.19	0.03	0.15	0.02	0.24	0.07	0.4	0.96	99.52	0.33	0	97.09	0.13	0.35	0.07	3.95	0.4	0.07	0.96	0.78	0.1	11.55	2.08	0.34	0.01	7.57	1.86	1.41	0.18	0	0.01	0.01	0	0	18.89	4.46	1.49	66.83	115.08	827.81	492.26	1005.21	686.46	859.43	537	974.5	536.32
53.219	0	0.23	0.19	0.03	0.17	0.02	0.21	0.08	0.54	0.64	99.55	0.33	0	98.62	0.19	0.15	0.09	6.21	0.54	0.05	0.64	0.63	0.06	8.49	2.25	0.26	0.01	18.78	2.3	1.57	0.2	0	0.01	0.01	0	0	24.26	0.64	3.48	66.44	112.49	829.21	492.55	1004.66	685.98	862.8	536.47	975.26	539.24
53.253	0	0.28	0.19	0.03	0.19	0.02	0.17	0.08	0.44	0.55	99.44	0.62	0	98	0.36	0.08	0.13	7.64	0.44	0.04	0.55	0.28	0.04	5.08	1.67	0.27	0.01	28.33	3.13	1.85	0.2	0	0.01	0.01	0	0	27.75	2.54	2.25	69.02	113.05	829.62	491.7	1003.98	684.4	861.35	538.24	974.39	537.58
53.286	0	0.42	0.19	0.03	0.21	0.02	0.17	0.1	0.8	0.35	99.16	2.73	0	98.1	0.8	0.03	0.15	10.81	0.38	0.03	0.35	0.1	0.03	3.9	2.13	0.17	0.01	48.07	3.22	1.82	0.24	0	0.01	0.01	0	0	24.25	2.28	3.56	68.13	113.74	829.57	488.27	1005.19	681.05	862.73	533.34	976.47	534.59
53.319	0	0.41	0.19	0.03	0.26	0.02	0.16	0.12	1.35	0.21	99.19	1.07	0	98.31	1.35	0.03	0.17	14.97	0.18	0.02	0.21	0.04	0.06	2.65	2.15	0.12	0.02	35.21	3.9	1.96	0.25	0	0.01	0.01	0	0	27.72	1.69	1.17	69.88	112.24	831.39	489.8	1003.27	680.65	861.33	534.99	973.57	534.96
53.353	0	0.38	0.19	0.03	0.28	0.02	0.16	0.13	1.97	0.24	99.24	0.63	0	97.98	1.97	0.03	0.24	15.84	0.12	0.02	0.21	0.03	0.05	1.85	2.04	0.06	0.02	27.21	4.9	2.05	0.21	0	0.01	0.01	0	0	26.99	2.6	2.43	69.78	114.71	832.92	490.98	999.92	675.15	860.32	534.1	975.01	536.16
53.386	0	0.43	0.19	0.03	0.34	0.02	0.16	0.15	1.95	0.23	99.14	0.5	0	97	2.07	0.03	0.23	20.17	0.11	0.01	0.12	0.03	0.11	1.75	1.95	0.04	0.02	23.7	5.73	2.04	0.22	0	0.01	0.01	0	0	18.88	4.62	3.03	68.54	112.32	833.65	490.39	999.58	671.83	862.27	530.04	974.51	534.07
53.42	0	0.44	0.19	0.03	0.44	0.02	0.15	0.19	1.71	0.32	99.11	0.33	0	97.58	1.89	0.03	0.32	26.19	0.1	0.01	0.09	0.04	0.12	1.1	1.71	0.02	0.02	9.07	6.84	2.06	0.36	0	0.01	0.02	0	0	20.42	3.52	4.45	67.59	111.57	831.21	487.66	1000.86	672.67	863.25	529.27	974.77	532.66
53.453	0	0.48	0.19	0.03	0.51	0.02	0.16	0.22	1.52	0.44	98.98	0.33	0	97.7	2.12	0.04	0.44	29.15	0.12	0.01	0.12	0.08	0.12	1.14	1.52	0.02	0.01	7.07	7.04	2.4	0.47	0	0.01	0.01	0	0	23.2	3.26	4.57	66.98	110.9	832.77	487.4	1002.2	671.91	865.1	531.35	975.99	532.09
53.486	0	0.39	0.19	0.03	0.42	0.02	0.16	0.19	1.95	0.43	99.17	0.33	0	97.79	2.66	0.08	0.43	23.93	0.13	0.01	0.09	0.1	0.13	1.39	1.95	0.02	0.01	6.6	6.62	2.38	0.55	0	0.01	0.01	0	0	23.99	3.05	4.64	66.99	111.51	833.03	487.17	1003.25	672.79	865.52	531.34	977.02	532.42
53.52	0	0.32	0.2	0.03	0.32	0.02	0.16	0.14	2.3	0.58	99.36	0.33	0	98.16	2.3	0.1	0.58	18.18	0.16	0.01	0.18	0.14	0.14	1.24	3.03	0.01	0.02	8.11	5.42	2.25	0.79	0	0.01	0.01	0	0	22.99	2.12	5.02	66.88	113.98	834.15	487.52	1004.16	672.45	865.69	530.55	979.63	533.42
53.553	0	0.28	0.19	0.03	0.25	0.02	0.16	0.11	1.78	0.55	99.43	0.33	0	97.78	1.78	0.17	0.55	12.73	0.22	0.01	0.23	0.3	0.2	1.38	4.47	0	0.03	14.68	3.9	1.79	0.85	0	0.01	0.01	0	0	22.8	3.07	4.98	66.77	115.22	834.52	487.91	1004.18	672.05	865.28	531.12	980.47	533.7
53.586	0	0.23	0.19	0.03	0.19	0.02	0.17	0.08	1.53	0.5	99.53	0.33	0	97.43	1.53	0.19	0.5	6.46	0.23	0.01	0.22	0.29	0.23	1.57	5.28	0	0.03	18.16	2.92	1.57	0.76	0	0.01	0.01	0	0	24.91	3.83	4.24	67.05	115.86	835.74	488.02	1005.12	672.93	865.42	531.46	981.25	534.11
53.62	0	0.21	0.19	0.03	0.17	0.02	0.17	0.08	2.01	0.59	99.59	0.33	0	97.12	2.01	0.23	0.59	4.56	0.22	0.01	0.26	0.27	0.31	1.57	6.31	0	0.04	15.02	2.45	1.72	0.73	0.01	0.01	0.01	0	0	20.61	4.41	5.93	66.97	114.45	835.83	487.73	1005.27	672.73	867.87	526.54	981.96	535.59
53.653	0	0.17	0.2	0.03	0.16	0.02	0.18	0.07	1.77	0.77	99.61	0.33	0	97.23	1.77	0.16	0.77	2.5	0.2	0.02	0.38	0.66	0.19	1.99	6.31	0	0.02	4.66	2.8	1.8	0.58	0	0.01	0.01	0	0	19.61	4.22	6.1	68.53	111.95	831.67	484.34	1007.77	676.98	868.29	525.07	979.99	532.58
53.686	0	0.15	0.2	0.04	0.15	0.02	0.18	0.07	1.81	0.78	99.61	0.33	0	98.18	1.81	0.13	0.78	0.65	0.15	0.03	0.61	0.72	0.17	2.02	6.93	0	0.02	1	3.39	1.85	0.49	0.89	0.01	0.01	0	0	20.8	2.05	5.04	69.01	109.9	830.58	486.79	1005.62	678.8	866.61	528.64	976.39	533.6
53.72	0	0.14	0.2	0.03	0.15	0.02	0.17	0.06	1.61	0.66	99.61	0.33	0	98.25	1.61	0.15	0.66	0.17	0.09	0.03	0.57	0.68	0.07	1.99	4.67	0	0.01	0.15	3.27	1.74	0.43	3.3	0.01	0	0	0	19.85	1.87	4.64	68.34	113.52	831.06	489.49	1003.49	678.6	863.79	529.12	977.07	536.59
53.753	0	0.15	0.2	0.03	0.15	0.02	0.16	0.06	1.26	0.73	99.61	0.33	0	95.14	1.26	0.14	0.73	0.06	0.08	0.04	0.65	1.6	0.03	1.71	2.44	0	0	0.02	4.22	1.88	0.4	1.87	0.01	0	0	0	19.2	7.13	4.57	68.14	112.89	830.29	489.97	1002.6	678.3	863.39	528.77	975.87	538.4
53.787	0	0.15	0.19	0.03	0.15	0.02	0.16	0.06	1.05	0.6	99.61	0.33	0	94.75	1.05	0.17	0.6	0.03	0.06	0.05	0.17	1.17	0.02	2.68	1.24	0	0	0.01	4.78	2.18	0.34	0.98	0.01	0	0	0	18.81	7.53	5.58	67.79	112.74	829.32	490.59	1001.2	678.83	863.19	528.87	975.49	538.81
53.82	0	0.15	0.19	0.03	0.15	0.02	0.16	0.06	0.96	0.6	99.61	0.33	0	94.89	0.96	0.22	0.6	0.02	0.06	0.07	0.12	1.53	0.01	3.23	0.5	0	0	0	5.25	1.98	0.31	0.11	0.01	0	0	0	19.99	7.39	6	67.61	112.68	827.14	490.1	1000.82	680.86	862.31	528.87	974.52	539.14
53.853	0	0.15	0.19	0.03	0.15	0.02	0.17	0.06	0.88	0.69	99.61	0.33	0	95.66	0.88	0.22	0.69	0.01	0.12	0.16	0.19	4.19	0.01	3.54	0.43	0	0	0.01	4.27	1.99	0.31	0.02	0.01	0	0	0	16.17	6.54	4.15	68.07	114.34	825.97	491.7	998.9	680.34	858.23	530.8	972.33	538.18
53.887	0	0.14	0.19	0.03	0.14	0.02	0.18	0.06	0.45	0.57	99.61	0.33	0	96.58	0.45	0.26	0.57	0.01	0.14	0.17	0.2	3.81	0	5.62	0.38	0	0	0.01	2.28	1.72	0.29	0.01	0.01	0	0	0	14.35	5.3	4.62	68.78	110.33	824.35	494.36	996.26	682.04	858.38	532.66	968.49	539.65
53.92	0	0.14	0.19	0.03	0.14	0.02	0.18	0.06	0.39	0.53	99.61	0.33	0	95.9	0.39	0.39	0.53	0.01	0.15	0.13	0.47	5.17	0.01	6.12	0.43	0.01	0	0.04	1.96	1.65	0.3	0.03	0.01	0	0	0	8.92	6.23	3.97	68.47	112.7	821.49	490.73	997.41	681.5	855.82	529.37	968.38	535.03
53.953	0	0.14	0.19	0.04	0.13	0.02	0.2	0.06	0.24	1.6	99.6	0.33	0	96.44	0.24	0.54	0.53	0.02	0.22	0.12	1.6	5.49	0.02	8.11	0.46	0.01	0	0.13	1.05	1.23	0.23	0.01	0.01	0	0	0	17	5.5	2.95	68.23	113.13	819.5	490.59	994.32	681.6	852.16	531.17	965.16	536.69
53.987	0	0.13	0.19	0.03	0.13	0.02	0.2	0.06	0.21	2.5	99.6	0.33	0	96.39	0.21	0.44	0.63	0.04	0.21	0.19	2.5	3.63	0.07	8.25	0.8	0.01	0	0.24	0.7	0.81	0.16	0.01	0.01	0	0	0	15.01	5.57	3.09	68.37	112.14	817.48	490.06	992.28	680.52	850.67	531.69	962.79	534.04
54.02	0	0.13	0.19	0.03	0.13	0.02	0.19	0.06	0.2	2.5	99.61	0.33	0	97.49	0.2	0.51	0.56	0.09	0.2	0.16	2.5	1.77	0.17	7.88	1.1	0.01	0.01	0.28	0.65	0.7	0.16	0.01	0.01	0	0	0	16.02	3.7	2.9	68.3	111.94	814.28	488.61	992.31	682.56	848.97	532.44	960.91	532.61
54.053	0	0.13	0.19	0.03	0.13	0.02	0.2	0.06	0.19	2.48	99.6	0.33	0	97.2	0.19	0.53	0.48	0.16	0.18	0.15	2.48	1.27	0.29	8.27	1.69	0.02	0.01	0.17	0.58	0.55	0.14	0	0.01	0	0	0	14.47	4.26	2.96	68.57	109.9	813.96	489.02	992.65	683.53	850.03	532.68	959.93	532.56
54.087	0	0.13	0.19	0.03	0.13	0.02	0.19	0.06	0.21	1.3	99.61	0.33	0	96.63	0.21	0.53	0.57	0.26	0.17	0.17	1.3	0.46	0.41	6.25	2.22	0.06	0.02	0.19	0.84	0.73	0.14	0.01	0.01	0	0	0	14.64	5.22	3.04	68.31	112.29	810.49	487.41	993.14	686.44	847.48	531.71	959.77	532.23
54.12	0	0.13	0.19	0.03	0.13	0.02	0.18	0.06	0.18	0.59	99.62	0.33	0	96.01	0.18	0.59	0.55	0.34	0.1	0.07	0.59	0.15	0.51	5.43	1.71	0.06	0.02	0.17	0.68	0.68	0.14	0.01	0.01	0	0	0	17.29	6.09	2.01	68.1	115.18	812.17	488.18	993.6	686.13	846.25	533.92	961.42	532.67
54.154	0	0.13	0.19	0.03	0.14	0.02	0.16	0.06	0.42	0.39	99.62	0.33	0	95.79	0.42	0.65	0.37	0.31	0.08	0.07	0.39	0.04	0.58	3.83	1.42	0.05	0.02	0.15	0.62	0.58	0.16	0.04	0.01	0	0	0	13.86	6.38	2.47	68.8	111.26	813.47	489.77	992.73	685.56	848.8	532.24	960.05	533.88
54.187	0	0.13	0.19	0.03	0.13	0.02	0.17	0.06	0.4	0.87	99.62	0.33	0	96.16	0.4	0.65	0.35	0.27	0.15	0.11	0.87	0.2	0.51	4.63	1.21	0.09	0.02	0.13	0.43	0.5	0.16	0.04	0.01	0	0	0	14.01	5.9	3.85	69.18	111.59	814.48	490.17	991.61	682.97	849.78	531.74	961.32	534.9
54.22	0	0.13	0.19	0.03	0.13	0.02	0.17	0.06	0.45	1.36	99.62	0.33	0	96	0.45	0.74	0.39	0.18	0.15	0.13	1.36	0.39	0.32	4.97	1.03	0.09	0.01	0.06	0.42	0.43	0.16	0.34	0.01	0	0	0	13.39	6.11	4.42	69.91	111.06	814.55	488.1	990.68	679.88	850.13	528.29	961.08	533.29
54.254	0	0.13	0.19	0.03	0.13	0.02	0.2	0.06	0.54	1.9	99.6	0.33	0	96.99	0.54	1.04	0.38	0.15	0.18	0.12	1.9	1.24	0.24	8.34	0.82	0.14	0.01	0.05	0.26	0.34	0.16	0.11	0.01	0	0	0	19.08	4.63	3.64	69.53	112.61	814.93	487.28	989.39	678.82	848.24	528.08	960.71	533.62
54.287	0	0.13	0.19	0.03	0.13	0.02	0.19	0.06	0.59	2.03	99.61	0.33	0	96.46	0.59	1.1	0.38	0.14	0.19	0.13	2.03	3.44	0.22	7.67	0.95	0.16	0.01	0.07	0.33	0.42	0.18	0.26	0.01	0	0	0	18.48	5.47	3.56	69.02	113.16	814.57	487.05	989.14	678.55	847.62	527.83	960.64	533.23
54.32	0	0.13	0.19	0.03	0.13	0.02	0.21	0.06	0.56	1.22	99.57	0.33	0	94.95	0.56	0.81	0.46	0.13	0.1	0.13	1.22	2.24	0.16	9.16	0.92	0.16	0.01	0.08	0.29	0.43	0.15	0.02	0.01	0.01	0	0	17.82	7.33	3.18	69.19	112.7	814.99	488.14	989.02	678.46	847.66	529.98	960.31	533.03
54.354	0	0.13	0.19	0.03	0.13	0.02	0.21	0.06	0.45	1.06	99.58	0.33	0	92.49	0.45	0.5	0.55	0.13	0.09	0.17	1.06	2.55	0.09	8.93	0.95	0.21	0.01	0.13	0.31	0.49	0.12	0.04	0.01	0.01	0	0	21.42	9.45	2.63	68.46	112.93	814.02	486.59	990.05	678.95	847.13	532.53	960.04	531.05
54.387	0	0.13	0.19	0.03	0.13	0.02	0.21	0.06	0.58	0.75	99.57	0.33	0	96.2	0.58	0.45	0.59	0.13	0.09	0.23	0.75	1.22	0.06	8.7	1.56	0.18	0.01	0.29	0.43	0.59	0.13	0.03	0.01	0.01	0	0	20.06	5.85	2.68	68.45	113.97	814.98	486.31	990.37	678.15	847.22	530.4	961.19	531.07
54.421	0	0.14	0.2	0.03	0.13	0.02	0.2	0.06	0.4	0.77	99.6	0.33	0	96.39	0.4	0.21	0.95	0.19	0.12	0.27	0.77	0.67	0.06	6.84	2.59	0.15	0.01	1.35	0.71	0.65	0.13	0.01	0.01	0.01	0	0	22.53	5.57	2.09	67.77	114.5	815.16	487.94	988.82	678.53	845.74	532.5	960.24	532.6
54.454	0	0.14	0.2	0.03	0.14	0.02	0.19	0.06	0.48	0.95	99.6	0.33	0	95.93	0.48	0.15	1.12	0.29	0.1	0.17	0.65	0.57	0.09	5.91	2.91	0.12	0.01	1.74	1.35	0.95	0.11	0.01	0	0.02	0	0	22.75	6.21	2.33	67.53	113.5	816.9	488.7	988.57	677.3	847.2	532.27	960.7	533.4
54.487	0	0.16	0.2	0.03	0.14	0.02	0.21	0.06	0.59	0.88	99.58	0.33	0	94.62	0.59	0.08	1.23	0.46	0.11	0.13	0.6	0.29	0.13	6.57	4.75	0.09	0.01	5.33	1.51	0.88	0.13	0	0	0.01	0	0	21.82	7.67	2.65	67.47	110.18	816.14	489.92	985.24	674.89	847.09	533.62	957.26	533.17
54.521	0	0.16	0.2	0.03	0.14	0.02	0.21	0.06	0.45	1.69	99.58	0.33	0	96.52	0.45	0.04	1.31	0.62	0.22	0.18	1.69	0.72	0.16	6.55	5.05	0.06	0.02	4.32	2.67	1.47	0.09	0.01	0.01	0.02	0	0	25.4	5.39	2.62	67.42	111.83	815.99	489.61	985.01	674.74	846.03	535	957.85	533.39
54.554	0	0.18	0.2	0.04	0.15	0.02	0.21	0.06	0.38	1.84	99.58	0.33	0	97.91	0.38	0.02	1.46	0.65	0.37	0.24	1.84	1.16	0.25	6.14	6.54	0.08	0.05	8.11	4.33	2.37	0.1	0	0.01	0.03	0	0	25.17	2.76	2.77	67.73	111.58	814.99	490.14	984.49	676.41	845.45	534.39	957.04	534.61
54.587	0	0.2	0.2	0.05	0.15	0.03	0.22	0.07	1.07	3.35	99.57	0.33	0	97.55	0.39	0.02	1.6	0.74	1.07	0.46	3.35	2.95	0.67	6.28	8.6	0.09	0.09	13.41	5.18	2.89	0.12	0.01	0.01	0.05	0	0	24.23	3.58	3.23	67.11	109.18	814.85	495.09	981.77	678.58	845.61	537.58	954.77	539.29
54.621	0	0.24	0.2	0.08	0.15	0.03	0.24	0.07	2.1	6.09	99.51	0.41	0	96.61	0.4	0.02	1.83	0.82	2.1	0.45	6.09	4.28	2.08	7.41	11.27	0.12	0.16	17.08	10.1	4.35	0.12	0.01	0.01	0.1	0	0	25.4	5.26	3	67.27	110.16	811.37	493.38	983.74	682.86	844.21	538.98	954.37	538.21
54.654	0	0.31	0.2	0.06	0.16	0.03	0.23	0.07	2.48	3.66	99.39	1.09	0	95.16	0.33	0.01	1.39	1.07	2.48	0.54	3.66	1.74	4.21	6.82	10.51	0.14	0.22	33.17	9.83	5.22	0.12	0.02	0.01	0.18	0	0	23.36	7.1	5.53	66.15	111.99	809.11	498.93	981.57	685.99	843.36	544.23	955.35	544.74
54.687	0	0.26	0.21	0.07	0.17	0.03	0.23	0.08	2.5	4.8	99.47	0.39	0	96.14	0.29	0.02	1.53	1.25	2.5	0.7	4.8	1.52	4.91	7.34	8.71	0.22	0.31	17.44	14.22	7.66	0.13	0.01	0.02	0.3	0	0	21.2	5.93	2.22	65.85	109.21	809.3	499.23	981.78	687.55	842.03	545.04	951.2	541.78
54.721	0	0.31	0.21	0.09	0.22	0.03	0.21	0.11	1.33	3.73	99.39	0.65	0	95.65	0.21	0.02	1.24	1.34	1.33	0.91	3.73	0.72	4.99	6.11	7.83	0.26	0.38	9.32	25.96	14.86	0.15	0.01	0.02	0.54	0	0	21.35	6.55	3.33	65.83	110.32	807.72	499.71	980.9	688.02	841.22	545.92	951.5	543
54.754	0	0.3	0.22	0.08	0.24	0.03	0.2	0.11	1.04	1.36	99.4	0.62	0	95.29	0.27	0.02	1.06	1.44	1.04	1.15	1.36	0.57	5.9	5.92	4.83	0.28	0.33	4.49	27.46	14.8	0.14	0.02	0.03	0.86	0	0	20.38	6.96	4.7	66.14	109.79	805.69	499.08	980.04	688.61	841.19	543.87	950.98	543.85
54.788	0	0.31	0.22	0.08	0.26	0.03	0.21	0.12	0.69	1.03	99.37	0.76	0	96.68	0.3	0.03	1.03	1.49	0.69	0.87	0.37	0.36	5.9	6.5	4.69	0.22	0.36	2.38	30.68	17.05	0.11	0	0.04	0.95	0	0	21.24	5.14	2.03	66.49	110.4	807.71	501	979.9	689.64	839.51	545.53	949.91	544.21
54.821	0	0.3	0.21	0.07	0.25	0.02	0.19	0.11	0.51	0.89	99.4	0.68	0	95.87	0.29	0.03	0.89	1.33	0.51	0.64	0.29	0.42	2.94	5.56	3.41	0.17	0.21	2.9	29.41	14.2	0.1	0.03	0.05	0.55	0	0	24.44	6.28	2.44	66.01	115.13	807.46	502.69	977.73	688.47	836.38	548.65	951.48	546.45
54.854	0	0.27	0.2	0.06	0.23	0.02	0.18	0.1	0.46	0.76	99.45	0.53	0	96.29	0.3	0.04	0.76	1.42	0.46	0.3	0.12	0.42	1.05	4.69	2.16	0.1	0.11	3.57	25.95	12.79	0.08	0.04	0.04	0.28	0	0	24.69	5.71	2.79	65.82	111.45	807.87	504.1	975.92	688.07	837.76	548.69	949.2	547.77
54.888	0	0.25	0.2	0.06	0.22	0.02	0.16	0.09	0.24	0.44	99.5	0.46	0	97.28	0.24	0.03	0.44	1.25	0.23	0.16	0.08	0.24	0.31	3.55	1.05	0.06	0.06	2.72	24.36	11.06	0.05	0.03	0.05	0.11	0	0	23.93	4.12	3.06	65.67	109.41	809.1	505.14	976.07	687.94	839.63	548.88	949.04	548.48
54.921	0	0.22	0.19	0.05	0.2	0.02	0.16	0.08	0.32	0.35	99.56	0.33	0	96.98	0.32	0.05	0.35	0.85	0.23	0.1	0.05	0.13	0.14	2.92	0.81	0.03	0.05	3.14	19.87	8.16	0.06	0.06	0.05	0.07	0	0	25.2	4.65	3.12	65.64	110.67	811.03	505.19	976.44	686.37	840.24	548.68	950.9	548.85
54.954	0	0.2	0.19	0.04	0.19	0.02	0.15	0.08	0.34	0.23	99.59	0.33	0	97.42	0.34	0.04	0.23	0.46	0.25	0.06	0.03	0.07	0.08	2.47	0.57	0.02	0.03	2.22	17.73	7.02	0.05	0.01	0.06	0.04	0	0	25.85	3.84	5.18	65.75	109.74	812.1	505.11	976.85	685.1	843.17	547.5	952.88	550.41
54.988	0	0.19	0.19	0.04	0.18	0.02	0.15	0.08	0.34	0.15	99.62	0.33	0	97.29	0.34	0.04	0.15	0.28	0.2	0.04	0.03	0.05	0	1.98	0.4	0.01	0.02	1.29	15.95	7.49	0.04	0.01	0.07	0.01	0	0	23.93	4.1	5.88	65.35	109.23	812.84	503.94	976.6	682.53	844.3	544.41	953.41	549.57
55.021	0	0.19	0.19	0.04	0.18	0.02	0.15	0.08	0.35	0.15	99.61	0.33	0	96.2	0.27	0.04	0.15	0.19	0.35	0.04	0.05	0.1	0	2.06	0.34	0.01	0.02	1.08	16.98	7.56	0.04	0.02	0.07	0.01	0	0	23.43	5.85	7.21	65.92	109.41	809.83	501.63	975.83	681.55	843.5	543.06	952.78	548.16
55.054	0	0.18	0.19	0.04	0.17	0.02	0.15	0.07	0.38	0.14	99.62	0.33	0	96.19	0.25	0.05	0.14	0.19	0.38	0.03	0.12	0.27	0	2.25	0.46	0.01	0.02	1.18	12.98	6.49	0.05	0.01	0.07	0	0	0	22.59	5.85	6.67	66	109.76	809.5	501.59	975.15	680.56	842.34	543.8	952.05	546.95
55.088	0	0.17	0.19	0.04	0.16	0.03	0.14	0.07	0.64	0.31	99.61	0.33	0	96.19	0.28	0.05	0.1	0.15	0.64	0.04	0.31	0.53	0.09	1.96	0.53	0.01	0.03	2.37	11.3	4.45	0.04	0.01	0.07	0.04	0	0	20.97	5.86	6.54	66.17	108.54	808.14	500.77	975.73	681.54	842.39	543.8	950.91	545.41
55.121	0	0.17	0.19	0.04	0.16	0.03	0.14	0.07	0.72	0.42	99.61	0.33	0	94.4	0.31	0.04	0.1	0.1	0.72	0.04	0.42	0.4	0.15	1.78	0.54	0.01	0.04	3.25	9.94	4.4	0.04	0.01	0.07	0.07	0	0	20.73	7.88	6.15	66.25	109.4	806.58	499.91	975.37	682.31	840.76	542.98	950.14	544.81
55.155	0	0.16	0.2	0.03	0.15	0.03	0.14	0.06	0.75	0.42	99.61	0.33	0	91.04	0.35	0.05	0.1	0.09	0.75	0.06	0.42	0.24	0.39	1.74	0.95	0	0.07	4.22	8.18	3.01	0.03	0.01	0.05	0.18	0	0	19.85	10.41	6.13	66.19	109.86	806.04	500.19	976.7	683.66	841	545.01	950.86	544.5
55.188	0	0.16	0.2	0.03	0.15	0.03	0.14	0.06	0.78	0.41	99.61	0.33	0	92.84	0.27	0.05	0.09	0.1	0.78	0.06	0.41	0.3	0.51	1.52	0.99	0	0.08	3.01	6.92	2.49	0.03	0.01	0.04	0.19	0	0	19.44	9.19	6.76	65.93	105.33	806.18	501.03	976.63	685.53	843.6	543.91	948.92	545.91
55.221	0	0.15	0.2	0.03	0.15	0.03	0.14	0.06	0.69	0.53	99.61	0.33	0	94.67	0.25	0.05	0.1	0.12	0.69	0.06	0.53	0.36	0.59	1.64	1.46	0	0.11	1.74	6.24	2.45	0.03	0.01	0.05	0.17	0	0	19.68	7.61	6.89	65.78	105.95	805.53	501.15	977.39	687.21	843.43	544.38	949.36	546.44
55.255	0	0.14	0.2	0.03	0.14	0.03	0.14	0.06	0.98	0.97	99.6	0.33	0	97.21	0.29	0.04	0.1	0.11	0.98	0.09	0.97	0.57	0.92	1.3	1.97	0	0.16	1.58	3.95	1.8	0.03	0.01	0.04	0.26	0	0	21.04	4.24	5.06	65.59	109.78	805.6	501.71	977.77	688.46	840.26	546.34	950.04	546.21
55.288	0	0.14	0.2	0.03	0.14	0.03	0.14	0.06	1.01	1.44	99.6	0.33	0	97.41	0.22	0.03	0.12	0.13	1.01	0.08	1.76	0.78	0.72	1.44	2.1	0	0.19	0.88	3.76	2.09	0.04	0.01	0.04	0.3	0	0	22.53	3.87	4.27	65.53	111.15	806.01	502.12	978.95	690.48	839.71	547.32	950.87	546.88
55.321	0	0.13	0.2	0.04	0.13	0.03	0.13	0.06	1.01	1.29	99.6	0.33	0	96.98	0.23	0.02	0.13	0.11	1.01	0.1	4.16	1.02	0.36	1.29	1.27	0.01	0.17	0.54	2.87	1.95	0.05	0.03	0.04	0.36	0	0	20.98	4.65	4.05	65.57	110.68	807.16	503.44	980.95	692.22	841.35	549.11	952.02	547.43
55.355	0	0.13	0.2	0.04	0.13	0.03	0.13	0.06	0.67	1.5	99.6	0.33	0	96.15	0.2	0.02	0.13	0.12	0.67	0.09	5.24	0.82	0.16	1.5	0.83	0.01	0.15	0.26	2.77	2.64	0.07	0.02	0.06	0.26	0	0	21.54	5.92	4.81	65.64	106.99	808.46	503.79	983.01	693.54	845.45	550.01	952.42	547.94
55.388	0	0.12	0.2	0.04	0.12	0.03	0.13	0.06	0.67	1.67	99.61	0.33	0	94.71	0.15	0.02	0.13	0.15	0.67	0.1	7.17	1.15	0.12	1.67	0.78	0.02	0.15	0.2	2.54	2.75	0.07	0.02	0.06	0.2	0	0	18.84	7.58	5.61	65.89	109.38	808.8	503.92	983.61	693.09	845.51	548.47	954.89	548.83
55.422	0	0.12	0.2	0.04	0.12	0.02	0.13	0.07	0.44	2.98	99.61	0.33	0	95.29	0.17	0.02	0.21	0.12	0.44	0.12	8.55	1.16	0.01	2.98	0.59	0.09	0.11	0.22	2.52	4.08	0.09	0.02	0.07	0.14	0	0	22.31	6.97	3.95	65.56	108.76	808.62	503.89	983.91	695.21	844.44	550.12	953.19	548.42
55.455	0	0.12	0.2	0.04	0.12	0.02	0.14	0.07	0.51	3.87	99.61	0.33	0	93.32	0.15	0.01	0.24	0.11	0.51	0.15	8	1.19	0	3.87	0.52	0.21	0.1	0.26	2.46	5.45	0.11	0.03	0.07	0.14	0	0	21.15	8.81	5.26	65.68	109.83	808.52	502.87	985.37	694.8	845.79	549.17	955.61	548.28
55.488	0	0.13	0.2	0.04	0.12	0.02	0.15	0.07	0.55	3.96	99.61	0.33	0	93.12	0.13	0.01	0.25	0.09	0.55	0.16	5.84	1.13	0	3.96	0.42	0.26	0.09	0.33	2.29	5.49	0.11	0.02	0.07	0.12	0	0	21.19	8.97	4.6	65.43	109.8	809.19	502.34	986.52	695.88	846.15	547.73	955.94	548.12
55.522	0	0.12	0.2	0.04	0.12	0.02	0.16	0.07	0.33	5.19	99.61	0.33	0	93.6	0.13	0.01	0.3	0.08	0.33	0.16	5.69	0.69	0	5.19	0.47	0.77	0.07	0.35	1.42	4.79	0.14	0.18	0.06	0.11	0	0	23.2	8.59	2.53	65.17	112.91	810	503.23	986.76	696.27	843.4	551	956.25	547.52
55.555	0	0.13	0.2	0.03	0.12	0.02	0.16	0.07	0.42	4.5	99.61	0.33	0	92.81	0.18	0.02	0.34	0.07	0.42	0.19	4.5	0.65	0	4.8	0.49	1.01	0.07	0.35	1.56	4.79	0.13	0.04	0.06	0.11	0	0	21.4	9.21	2.86	65.53	112.57	810.55	504.54	986.78	696.75	844.14	551.03	956.68	548.81
55.588	0	0.13	0.2	0.03	0.13	0.02	0.16	0.07	0.43	3.94	99.61	0.33	0	92.97	0.2	0.03	0.36	0.05	0.43	0.18	3.94	0.73	0	5.33	0.64	1.07	0.07	0.32	1.54	4.3	0.12	0.04	0.05	0.12	0	0	23.21	9.09	3.33	65.29	111.06	810.71	504.81	986.8	697.45	845.36	551.38	956.4	549.82
55.588	1	0.13	0.19	0.03	0.13	0.03	0.17	0.06	0.78	0.75	99.62	0.33	0	0	0.58	0.04	1.41	0	0.42	0.03	0.75	1.47	0	4.19	0.54	19.58	0.04	0.16	0.03	0.03	2.37	0.21	0.78	0	0		-5.16	-77.87	30.18	63.5	13.93	1249.9	686.77	1419.17	862.66	1342.87	720.49	1356.58	717.98
55.622	0	0.13	0.2	0.03	0.13	0.02	0.18	0.07	0.32	3.01	99.61	0.33	0	94.62	0.24	0.03	0.38	0.03	0.32	0.13	3.01	0.54	0	6.51	0.81	1.46	0.05	0.23	1.06	4.01	0.11	0.12	0.04	0.09	0	0	22.98	7.66	3.44	65.8	112.01	811.57	504.91	987.64	697.45	845.8	551.13	957.81	550.14
55.622	1	0.12	0.17	0.02	0.13	0.03	0.16	0.06	2.23	1.9	99.67	0.33	0	0.24	1.9	0.03	0.95	0	0.89	0.06	0.59	1.07	0	3.23	0.79	12.3	0.12	0.36	0.07	0.1	2.07	0.98	2.23	0	0		-6.97	-52.1	5.36	66.33	55.81	1236.15	680.23	1405.75	861.41	1296.19	722.21	1350.92	711.3
55.655	0	0.13	0.2	0.03	0.13	0.02	0.18	0.07	0.37	2.06	99.61	0.33	0	94.96	0.3	0.05	0.37	0.03	0.37	0.15	2.06	0.62	0	6.57	0.92	1.29	0.05	0.18	1.04	3.74	0.1	0.39	0.04	0.09	0	0	21.8	7.32	4.56	66.72	111.78	812.07	504.32	988.75	697.1	847.68	549.53	959.46	550.39
55.688	0	0.13	0.2	0.03	0.13	0.02	0.19	0.06	0.4	1.64	99.61	0.33	0	94.31	0.4	0.06	0.48	0.02	0.22	0.16	1.64	0.64	0	6.85	1.05	1.25	0.04	0.14	0.94	3.39	0.08	0.14	0.03	0.06	0	0	24.35	7.96	4.07	66.67	111.37	813.92	505.61	989.78	698.32	848.91	551.58	960.28	551.78
55.722	0	0.13	0.2	0.03	0.13	0.02	0.2	0.06	0.59	1.73	99.61	0.33	0	92.75	0.59	0.07	0.68	0.01	0.13	0.19	1.73	0.39	0	7.16	1.22	0.92	0.04	0.14	0.61	2.6	0.08	0.24	0.02	0.05	0	0	22.64	9.26	3.79	67.13	110.41	814.57	505.81	989.94	697.3	849.56	552.02	959.97	550.73
55.755	0	0.13	0.2	0.03	0.13	0.02	0.19	0.06	0.75	3.07	99.61	0.33	0	94.31	0.75	0.1	0.79	0.01	0.13	0.21	3.07	0.62	0	6.67	1.27	0.77	0.04	0.17	0.51	1.97	0.09	0.18	0.02	0.05	0	0	21.1	7.96	5.22	67.52	110.52	815.57	505.54	990.5	696.14	851.5	549.61	962.01	551.65
55.789	0	0.13	0.2	0.03	0.13	0.02	0.19	0.06	0.87	3.01	99.61	0.33	0	93.61	0.87	0.12	0.89	0.01	0.09	0.18	3.01	0.29	0	6.59	0.82	0.66	0.04	0.17	0.4	1.47	0.06	0.16	0.02	0.04	0	0	21.59	8.58	5.57	67.07	107.68	816.77	504.83	991.71	696.15	854.35	548.44	961.99	551.28
55.822	0	0.13	0.2	0.03	0.13	0.02	0.19	0.06	1.03	2.53	99.6	0.33	0	93.37	1.03	0.09	1.16	0.01	0.09	0.15	2.53	0.18	0	6.25	0.78	0.45	0.05	0.22	0.28	1.05	0.07	0.04	0.01	0.04	0	0	20.33	8.78	5.69	67.2	107.71	817.58	503.87	992.18	694.23	855.08	547.29	962.76	549.86
55.855	0	0.13	0.2	0.03	0.13	0.02	0.2	0.06	1.11	2.28	99.6	0.33	0	96.75	1.11	0.07	1.39	0.01	0.11	0.15	2.28	0.18	0	6.57	0.68	0.39	0.06	0.21	0.22	0.93	0.08	0.02	0.01	0.03	0	0	18.38	5.03	5.2	67.26	110.82	819.26	503.05	993.34	692.99	854.57	544.32	965.28	549.26
55.889	0	0.13	0.2	0.03	0.14	0.02	0.21	0.06	1.05	1.29	99.58	0.33	0	97.36	1.05	0.06	1.84	0.01	0.13	0.21	1.29	0.15	0.01	7.12	0.63	0.2	0.1	0.23	0.13	0.53	0.08	0.01	0.01	0.03	0	0	19.29	3.96	4.21	67.18	109.7	821.26	503.53	994.94	693.32	855.99	546.06	965.66	548.55
55.922	0	0.13	0.2	0.03	0.14	0.02	0.21	0.06	1.15	1.63	99.59	0.33	0	95.33	1.15	0.04	2.12	0.01	0.19	0.25	1.63	0.21	0.01	6.71	0.48	0.16	0.16	0.19	0.1	0.51	0.08	0.05	0.01	0.03	0	0	17	6.92	5.43	68.24	106.16	821.25	503.58	994.5	692.26	858.53	545.15	964.64	548.45
55.955	0	0.14	0.21	0.03	0.14	0.02	0.22	0.06	1	3.09	99.57	0.33	0	96.77	1	0.02	3.25	0.01	0.31	0.47	3.09	1.07	0.02	7.14	0.49	0.1	0.14	0.09	0.08	0.36	0.06	0.04	0.01	0.02	0	0	15.49	5	5.92	68.4	108.18	820.52	502.44	993.79	690.84	857.28	542.47	965.32	548.03
55.989	0	0.15	0.22	0.03	0.14	0.02	0.24	0.06	1.14	3.18	99.53	0.33	0	95.67	1.14	0.02	5.27	0.01	0.25	0.46	3.18	2.52	0.01	7.16	0.38	0.06	0.09	0.03	0.07	0.23	0.05	0.2	0.01	0.02	0	0	18.1	6.52	4.78	68.11	112.26	819.01	500.74	995.14	692.86	854.34	542.85	966.52	547.04
56.022	0	0.16	0.22	0.04	0.14	0.02	0.23	0.06	0.9	4.5	99.54	0.33	0	95.25	0.9	0.02	5.96	0.01	0.2	0.63	4.5	4.25	0	6.68	0.28	0.06	0.05	0.01	0.09	0.24	0.04	0.51	0.01	0.01	0	0	17.18	7.01	6.48	68.86	111.45	819.35	500.14	995.27	692.02	856.54	539.94	967.69	548.23
56.055	0	0.18	0.24	0.04	0.15	0.02	0.24	0.06	0.94	5.05	99.52	0.33	0	96.14	0.94	0.01	9.09	0.01	0.17	1.25	5.46	6.37	0	5.05	0.35	0.06	0.04	0.01	0.11	0.27	0.04	0.5	0.01	0.01	0	0	16.26	5.92	4.14	68.92	113.3	819.17	498.28	995.55	690.65	853.55	539.69	966.77	544.08
56.089	0	0.23	0.27	0.04	0.17	0.02	0.29	0.06	0.94	4.16	99.43	0.33	0	96.16	0.94	0.01	14.16	0.01	0.18	2.76	5.6	5.4	0	4.16	0.37	0.06	0.03	0.01	0.11	0.29	0.04	0.45	0	0.01	0	0	15.93	5.9	4.66	69.06	107.94	818.31	498.99	994.51	691.86	855.6	539.59	963.42	544.68
56.122	0	0.22	0.27	0.04	0.17	0.02	0.27	0.06	0.91	4.21	99.47	0.33	0	97.04	0.91	0.01	12.9	0.01	0.26	4.19	6.71	4.3	0	4.21	0.44	0.09	0.02	0.01	0.12	0.33	0.04	0.04	0	0.01	0	0	14.3	4.55	4.28	69.03	108.29	817.59	499.16	993.1	690.74	854	539.6	962.21	543.89
56.156	0	0.28	0.3	0.04	0.19	0.02	0.32	0.06	1.18	3.45	99.35	0.36	-0.07	97.41	1.18	0.01	17.76	0.01	0.47	5.97	6.97	3.31	0	3.45	0.51	0.11	0.02	0.05	0.12	0.34	0.06	0.04	0.01	0.01	0	0	13.54	3.85	3.21	68.69	111.36	816.91	499.67	991.99	690.8	850.71	539.79	961.99	543.93
56.189	0	0.29	0.31	0.04	0.2	0.02	0.34	0.06	1.18	3.15	99.32	0.38	-0.12	97.07	1.18	0.01	18.73	0.01	0.35	5.68	5.92	2.38	0	3.15	0.61	0.14	0.01	0.07	0.11	0.36	0.07	0.04	0.01	0.01	0	0	13.71	4.49	2.52	68.48	110.36	816.92	500.35	991.89	691.03	850.54	542.06	960.89	543.36
56.222	0	0.24	0.28	0.03	0.19	0.02	0.3	0.06	1.22	2.99	99.39	0.33	0	96.06	1.22	0.02	15.42	0.01	0.27	3.18	3.06	0.93	0	2.99	0.61	0.15	0.02	0.12	0.1	0.38	0.07	0.01	0.01	0.01	0	0	14.96	6.03	3.26	68.23	109.19	815.62	499.78	991.13	690.76	850.73	542.58	959.93	543.1
56.256	0	0.27	0.29	0.03	0.2	0.02	0.33	0.06	1.11	3.21	99.35	0.33	0	96.13	1.11	0.01	16.86	0.02	0.24	4.73	3.31	0.71	0.02	3.21	0.81	0.23	0.03	0.18	0.11	0.56	0.07	0.01	0.01	0.02	0	0	14.71	5.94	3.57	68.12	110.53	813.93	497.95	992.71	691.95	850.3	542.17	960.83	541.71
56.289	0	0.26	0.29	0.03	0.2	0.02	0.33	0.06	1.77	3.3	99.34	0.33	0	96.25	1.77	0.02	16.73	0.03	0.3	5.33	4.59	0.64	0.05	3.3	1.13	0.25	0.06	0.27	0.1	0.58	0.08	0.01	0.01	0.02	0	0	13.96	5.78	4.27	68.32	108.43	813.93	497.18	992.45	692.39	851.81	537.94	960.14	542.62
56.322	0	0.23	0.28	0.03	0.19	0.02	0.31	0.06	1.74	3.53	99.38	0.33	0	95.83	1.74	0.04	14.97	0.09	0.39	3.08	3.65	0.44	0.2	3.53	1.01	0.28	0.08	0.32	0.09	0.67	0.08	0	0.01	0.03	0	0	15.5	6.33	3.67	68.26	111.02	813.38	494.91	994.47	691.81	850.76	539.66	961.78	539.53
56.356	0	0.18	0.24	0.03	0.17	0.02	0.24	0.06	1.54	2.2	99.51	0.33	0	96.02	1.54	0.06	9.51	0.21	0.36	0.88	2.2	0.18	0.68	3.24	1.08	0.36	0.11	0.63	0.11	0.83	0.08	0.01	0.01	0.04	0	0	16.45	6.09	5.57	68.4	108.14	814.38	495.2	993.91	692	854.05	536.01	961.99	542.54
56.389	0	0.18	0.24	0.03	0.17	0.02	0.25	0.06	1.54	1.54	99.51	0.33	0	96.31	1.54	0.06	9.5	0.22	0.28	0.47	0.9	0.06	0.77	3.07	0.85	0.35	0.18	0.96	0.1	0.78	0.1	0	0.01	0.04	0	0	16.74	5.68	4.77	68.2	109.53	814.75	495.18	993.38	690.74	852.59	536.74	962.01	541.67
56.423	0	0.18	0.24	0.02	0.17	0.02	0.24	0.06	1.31	1.31	99.51	0.33	0	96.62	1.31	0.07	9.27	0.23	0.16	0.33	0.41	0.02	0.84	2.66	0.66	0.66	0.17	1.19	0.15	0.92	0.1	0.01	0.01	0.04	0	0	16.55	5.24	3.36	68.3	107.73	816.47	495.69	993.21	689.14	852.98	538.24	960.69	540.03
56.456	0	0.17	0.24	0.03	0.17	0.02	0.23	0.06	1.51	1.51	99.52	0.33	0	96.5	1.51	0.07	8.5	0.24	0.16	0.45	0.91	0.06	0.67	2.6	0.6	0.98	0.12	0.45	0.16	1.04	0.13	0.01	0.01	0.03	0	0	15.55	5.42	3.3	68.55	109.1	815.83	494.26	991.94	686.88	851.33	535.9	960.4	538.64
56.489	0	0.17	0.24	0.03	0.16	0.02	0.22	0.06	1.16	2.13	99.53	0.33	0	96.51	1.16	0.1	8.1	0.25	0.23	0.57	2.13	0.33	0.41	3.26	0.77	0.9	0.08	0.18	0.16	0.87	0.12	0.02	0.01	0.03	0	0	16.21	5.4	5.38	69.19	109.02	816.23	495.16	990.12	685.42	852.52	534.22	961.29	541.58
56.523	0	0.16	0.23	0.03	0.15	0.02	0.21	0.06	1.12	3.3	99.54	0.33	0	96.95	1.12	0.15	6.9	0.18	0.3	0.5	3.47	1.37	0.25	3.3	0.69	1.42	0.06	0.05	0.14	1	0.2	0.29	0.01	0.03	0	0	17.58	4.71	5.99	69.32	111.03	815.35	491.15	989.45	680.43	851.26	532.09	962.15	537.68
56.556	0	0.15	0.22	0.04	0.14	0.02	0.2	0.06	1.3	4.27	99.56	0.33	0	95.08	1.3	0.26	5.26	0.19	0.3	0.43	4.56	4.02	0.18	4.27	0.78	1.57	0.03	0.02	0.16	0.98	0.23	0.34	0.01	0.04	0	0	18.57	7.19	4.96	69.73	109.59	815.19	492.39	988.25	681.93	850.44	532.8	959.87	538.67
56.589	0	0.16	0.22	0.04	0.15	0.02	0.21	0.06	1.43	3.94	99.56	0.33	0	94.84	1.43	0.2	5.61	0.08	0.35	0.66	3.94	4.65	0.12	4.41	0.91	1.34	0.02	0.02	0.21	0.95	0.21	0.22	0.01	0.04	0	0	19.82	7.45	3.99	69.48	110.86	815.51	493.84	986.67	681.16	848.34	535.3	959.14	539.04
56.623	0	0.16	0.22	0.03	0.15	0.02	0.21	0.06	1.39	2.66	99.57	0.33	0	94.33	1.39	0.17	4.5	0.05	0.22	1.21	2.66	3.64	0.09	5.15	1.29	0.7	0.02	0.05	0.17	0.74	0.23	0.07	0.01	0.04	0	0	18.73	7.94	5.16	69.88	110.46	815.72	494.48	986.22	680.83	849.49	534.25	959.77	540.64
56.656	0	0.16	0.22	0.03	0.15	0.02	0.23	0.06	1.38	2.54	99.55	0.33	0	95.41	1.38	0.22	4.55	0.05	0.17	1.79	2.54	3.23	0.15	5.95	1.81	0.68	0.01	0.11	0.2	0.77	0.23	0.11	0.01	0.05	0	0	17.49	6.82	4.09	69.66	114.34	814.24	493.89	985.24	680.34	845.43	533.98	959.65	539.36
56.689	0	0.17	0.22	0.03	0.15	0.02	0.25	0.06	1.35	2.37	99.51	0.33	0	94.82	1.35	0.21	5.28	0.04	0.14	2.37	1.44	1.62	0.12	6.55	2.37	0.43	0	0.2	0.21	0.71	0.18	0.11	0.01	0.06	0	0	20.28	7.46	3.96	69.01	106.48	812.73	494.43	983.31	681.44	847.31	536.43	953.76	538.78
56.723	0	0.18	0.23	0.03	0.16	0.02	0.29	0.06	1.16	1.89	99.42	0.33	0	93.67	1.16	0.26	6.49	0.02	0.15	1.89	0.7	1.35	0.16	8.26	2.66	0.28	0	0.23	0.31	0.65	0.16	0.04	0.01	0.07	0	0	21	8.53	4.75	68.78	111.74	810.2	491.99	984.48	682.23	844.86	535.36	956.56	538.17
56.756	0	0.17	0.23	0.03	0.16	0.02	0.27	0.06	1.01	1.16	99.46	0.33	0	94.06	1.01	0.15	6.21	0.01	0.16	1.16	0.4	0.68	0.3	7.59	2.21	0.21	0.01	0.22	0.34	0.56	0.19	0.09	0.01	0.09	0	0	19.68	8.19	3.02	68.68	110.5	810.01	493.98	982.85	683.12	843.01	537.11	953.5	538.2
56.79	0	0.16	0.22	0.03	0.15	0.02	0.27	0.06	0.56	0.72	99.47	0.33	0	95.72	0.56	0.1	5.18	0.01	0.17	0.72	0.22	0.4	0.46	8.42	2.17	0.1	0.01	0.31	0.45	0.47	0.17	0.05	0.01	0.07	0	0	20.47	6.46	2.94	68.07	112.92	810.8	495.14	982.18	682.45	841.79	538.19	954.7	539.38
56.823	0	0.17	0.22	0.03	0.15	0.02	0.28	0.06	0.22	0.55	99.44	0.33	0	96.27	0.22	0.06	5.86	0.01	0.16	0.53	0.31	0.51	0.55	9.13	1.8	0.07	0.01	0.29	0.54	0.44	0.15	0.07	0.01	0.05	0	0	19.21	5.74	3.88	67.84	111.25	810.03	495.11	983.72	683.94	843.76	539.29	955.02	539.23
56.856	0	0.17	0.22	0.03	0.15	0.02	0.27	0.06	0.14	0.63	99.46	0.33	0	95.56	0.13	0.04	6.11	0.02	0.14	0.54	0.45	0.65	0.63	8.56	1.43	0.07	0.02	0.37	0.61	0.5	0.16	0.04	0.01	0.03	0	0	19.26	6.65	3.04	67.27	111.7	809.42	494.04	987.92	688.44	844.66	540.35	956.34	538.2
56.89	0	0.18	0.24	0.03	0.16	0.02	0.3	0.06	0.2	0.98	99.41	0.33	0	96.37	0.12	0.04	8.2	0.02	0.2	0.72	0.98	1.46	0.44	8.86	0.79	0.07	0.02	0.3	1.39	0.73	0.11	0.01	0.01	0.02	0	0	22.16	5.61	2.55	67.11	113.66	810.89	494.37	990.19	691.55	845.11	539.87	958.77	540.4
56.923	0	0.18	0.23	0.03	0.16	0.02	0.26	0.06	0.28	2.03	99.49	0.33	0	97.16	0.08	0.04	7.44	0.03	0.28	0.82	2.03	3.12	0.3	7.29	0.4	0.08	0.02	0.2	1.64	0.93	0.1	0.02	0.01	0.01	0	0	20.74	4.34	2.81	67.04	115.39	812.35	496.01	990.97	691.79	845.6	540.69	960.98	541.94
56.956	0	0.19	0.23	0.04	0.16	0.02	0.24	0.06	0.33	2.59	99.52	0.33	0	97.3	0.06	0.04	7.52	0.05	0.33	0.98	2.59	3.62	0.19	6.06	0.21	0.09	0.02	0.12	2.62	1.09	0.08	0.02	0.01	0.01	0	0	21.76	4.07	2.64	66.91	112.92	813.52	496.9	992.26	693.5	847.88	541.86	960.79	542.8
56.99	0	0.18	0.22	0.04	0.16	0.02	0.19	0.06	0.33	2.78	99.56	0.33	0	97.79	0.05	0.04	5.35	0.08	0.33	0.91	2.78	3.35	0.11	3.75	0.16	0.08	0.02	0.12	4.85	1.65	0.1	0.03	0.01	0	0	0	20.44	3.06	2.61	66.43	117.33	814.3	495.77	994.89	693.63	847.38	540.92	964.71	542.02
57.023	0	0.18	0.22	0.04	0.15	0.02	0.18	0.06	0.33	2.53	99.57	0.33	0	97.75	0.06	0.07	4.68	0.18	0.33	1.27	2.53	2.99	0.08	3.53	0.15	0.09	0.01	0.12	4.99	1.81	0.09	0.02	0.01	0	0	0	19.6	3.14	4.23	66.56	113.34	815.96	496.86	995.74	694.24	852.05	539.5	965.28	544.31
57.056	0	0.17	0.21	0.04	0.15	0.02	0.17	0.06	0.27	2.25	99.58	0.33	0	98.38	0.09	0.12	3.61	0.38	0.27	1.46	2.25	2.09	0.05	3.04	0.12	0.09	0.01	0.15	4.95	1.81	0.07	0.02	0.01	0	0	0	19.8	1.47	1.79	66.28	116.53	816.99	495.45	998.04	694.45	849.93	539.77	966.44	541.69
57.09	0	0.18	0.21	0.04	0.15	0.02	0.16	0.06	0.29	2.7	99.59	0.33	0	97.8	0.14	0.16	3.13	0.58	0.29	2.16	3.05	2.85	0.03	2.7	0.14	0.09	0.01	0.27	5.13	2.11	0.06	0.01	0.01	0	0	0	18.53	3.02	1.15	65.99	116.55	821.69	497.16	1001.12	693.87	853.25	541.94	969.8	541.65
57.123	0	0.17	0.21	0.04	0.15	0.02	0.16	0.06	0.27	2.64	99.59	0.33	0	98.71	0.18	0.23	2.99	0.69	0.27	1.29	4.03	2.86	0.01	2.64	0.17	0.09	0.01	0.43	4.63	2	0.07	0.02	0.01	0	0	0	19.26	-0.31	1.42	66.06	115.62	824.29	496.81	1004.46	694.59	856.86	541.79	972.48	541.69
57.157	0	0.16	0.2	0.04	0.15	0.02	0.15	0.06	0.26	2.29	99.59	0.33	0	98.74	0.19	0.23	2.72	0.67	0.26	0.84	4.01	1.57	0	1.78	0.19	0.08	0.01	0.55	4.5	2.29	0.06	0.01	0.01	0	0	0	20.06	0.19	3.25	66.2	115.28	826.75	497.14	1006.02	693.68	860.7	540.97	975.95	543.56
57.19	0	0.16	0.2	0.03	0.15	0.02	0.15	0.06	0.25	2.39	99.59	0.33	0	98.35	0.23	0.2	2.68	0.65	0.25	0.43	2.69	1	0	1.58	0.25	0.08	0.01	0.83	4.35	2.39	0.06	0.02	0.01	0	0	0	20	-1.55	4.26	66.23	115.28	829.21	498.51	1007.39	694.07	863.54	540.27	978.67	546.14
57.223	0	0.16	0.21	0.03	0.15	0.02	0.16	0.06	0.37	2.07	99.59	0.33	0	97.92	0.37	0.2	2.76	0.62	0.2	0.2	1.26	0.28	0	1.55	0.32	0.07	0.01	1.04	3.83	2.07	0.06	0.01	0.01	0	0	0	21.78	2.73	4.64	65.62	113.11	831.42	499.48	1008.19	693.21	866.45	542.68	979.49	546.7
57.257	0	0.15	0.2	0.03	0.15	0.02	0.16	0.06	0.43	2.57	99.59	0.33	0	97.84	0.43	0.19	2.65	0.52	0.16	0.11	0.85	0.12	0	1.31	0.41	0.11	0.01	1.03	3.46	2.57	0.05	0.01	0.01	0.01	0	0	20.17	2.93	3.95	65.67	113.04	832.2	499.94	1008.08	692.41	866.2	542.94	979.2	545.97
57.29	0	0.15	0.2	0.03	0.15	0.02	0.15	0.06	0.45	1.97	99.59	0.33	0	97.38	0.45	0.14	2.56	0.45	0.11	0.07	0.71	0.08	0	1.28	0.38	0.11	0.02	1.2	2.96	1.97	0.05	0.01	0.01	0.01	0	0	20.09	3.92	3.22	65.54	115.19	832.3	500.55	1007.09	691.12	864.08	544.63	979.27	545.48
57.323	0	0.15	0.2	0.03	0.15	0.02	0.15	0.06	0.45	1.73	99.59	0.33	0	97.48	0.45	0.12	2.15	0.38	0.07	0.04	0.7	0.06	0	1	0.37	0.15	0.01	0.72	2.88	1.73	0.05	0.01	0.01	0	0	0	17.95	3.73	2.86	65.99	115.66	833.21	500.83	1007.04	689.83	863.96	544.23	979.62	544.84
57.357	0	0.14	0.2	0.03	0.14	0.02	0.15	0.06	0.43	1.38	99.6	0.33	0	97.35	0.43	0.08	2.03	0.3	0.06	0.02	1.24	0.11	0	0.84	0.28	0.2	0.01	0.76	2.55	1.38	0.04	0	0.01	0	0	0	17.71	3.97	3.08	66.11	114.65	834.14	500.25	1007.77	689.17	865.48	543.17	980.12	544.39
57.39	0	0.14	0.2	0.03	0.14	0.02	0.15	0.06	0.44	1.21	99.6	0.33	0	98.08	0.44	0.06	2.04	0.23	0.05	0.02	1.5	0.1	0	0.84	0.24	0.18	0.01	0.83	1.98	1.21	0.04	0.01	0.01	0	0	0	18.22	2.34	2.46	66.01	115.19	835.56	500.51	1008.78	689.33	865.85	543.56	981.04	544.33
57.424	0	0.14	0.2	0.03	0.14	0.02	0.14	0.06	0.46	0.91	99.6	0.33	0	97.76	0.46	0.06	1.88	0.19	0.06	0.02	2.2	0.21	0	0.91	0.21	0.15	0.01	0.79	1.12	0.69	0.04	0.02	0.01	0	0	0	19.75	3.13	2.55	66.03	113.85	836.04	500.08	1009.25	689.17	867.07	543.86	980.93	544
57.457	0	0.13	0.2	0.03	0.13	0.02	0.14	0.06	0.51	1.08	99.6	0.33	0	97.07	0.51	0.07	1.75	0.15	0.07	0.02	2.14	0.25	0	1.08	0.21	0.15	0	0.71	0.8	0.56	0.04	0.02	0	0	0	0	20.05	4.5	2.91	66.3	114.72	836.9	500.32	1009.74	689.04	867.67	543.53	982.39	544.88
57.49	0	0.14	0.2	0.03	0.13	0.02	0.14	0.06	0.34	1.05	99.6	0.33	0	97.7	0.34	0.05	1.83	0.1	0.07	0.02	1.78	0.26	0	1.05	0.22	0.15	0	0.59	0.71	0.51	0.04	0.01	0	0	0	0	19.04	3.25	2.85	66.57	115.48	837.34	500.19	1010.22	688.69	867.69	543.09	983.16	544.56
57.524	0	0.14	0.2	0.03	0.14	0.02	0.15	0.06	0.28	1.01	99.59	0.33	0	97.14	0.28	0.04	2.49	0.1	0.07	0.03	1.3	0.29	0	1.01	0.17	0.1	0	0.47	0.4	0.32	0.03	0	0	0	0	0	19	4.37	3.51	66.85	112.42	837.98	500.32	1010.86	688.9	870.41	543.07	982.81	544.81
57.557	0	0.14	0.21	0.03	0.14	0.02	0.15	0.06	0.24	0.94	99.58	0.33	0	97.91	0.24	0.03	3.22	0.09	0.07	0.03	1.08	0.26	0	0.94	0.14	0.07	0	0.59	0.28	0.26	0.03	0.01	0	0	0	0	17.5	2.77	3.05	67.02	110.38	838.32	500.04	1010.72	688.37	871.07	541.96	981.43	543.74
57.59	0	0.14	0.21	0.03	0.14	0.02	0.15	0.06	0.23	0.72	99.58	0.33	0	98.58	0.23	0.03	3.15	0.08	0.05	0.03	0.72	0.19	0	0.89	0.14	0.06	0	0.61	0.28	0.23	0.03	0.01	0	0	0	0	16.69	0.8	2.38	67.02	111.22	839.77	500.53	1010.84	687.58	870.84	541.57	982.04	543.69
57.624	0	0.14	0.21	0.03	0.14	0.02	0.15	0.06	0.37	0.6	99.59	0.33	0	98.03	0.37	0.04	2.92	0.1	0.06	0.03	0.6	0.29	0	0.79	0.17	0.05	0	0.8	0.17	0.16	0.03	0.01	0	0	0	0	18.27	2.48	2.78	66.87	111.22	840.34	500.45	1010.87	686.77	871.56	540.38	982.65	545.79
57.657	0	0.14	0.2	0.02	0.14	0.02	0.15	0.06	0.51	0.51	99.59	0.33	0	98.33	0.51	0.08	2.12	0.13	0.08	0.02	0.37	0.28	0	0.88	0.19	0.05	0	1.21	0.17	0.15	0.03	0.01	0	0	0	0	17.73	1.61	0.98	66.99	113.92	840.25	501.93	1009.71	686.42	867.97	543.34	981.87	545.34
57.69	0	0.14	0.2	0.03	0.14	0.02	0.15	0.06	0.56	0.56	99.6	0.33	0	96.78	0.56	0.13	1.77	0.15	0.1	0.02	0.34	0.43	0	0.83	0.18	0.04	0	0.91	0.16	0.14	0.03	0.02	0	0	0	0	17.81	4.99	0.33	67.36	114.93	838.19	501.38	1008.83	686.71	865.48	543.31	980.4	545.4
57.724	0	0.13	0.2	0.02	0.14	0.02	0.14	0.06	0.72	0.72	99.6	0.33	0	96.12	0.72	0.17	1.19	0.21	0.15	0.01	0.26	0.47	0.01	0.8	0.16	0.05	0	0.87	0.14	0.12	0.03	0.02	0	0	0	0	19.65	5.96	1.05	66.98	114.85	837.17	501.83	1006.7	686.62	864.62	543.48	979.43	546.39
57.757	0	0.13	0.2	0.02	0.14	0.02	0.15	0.06	1	1.1	99.61	0.33	0	97.35	1.29	0.27	1.1	0.34	0.13	0.01	0.22	0.34	0.02	1	0.23	0.05	0	1.14	0.15	0.13	0.03	0	0	0	0	0	18.42	3.99	0.32	66.24	116.12	833.94	500.67	1003.48	685.06	860.05	543.04	976.17	543.85
57.791	0	0.14	0.2	0.02	0.14	0.02	0.15	0.06	1.12	0.87	99.61	0.33	0	96.87	1.79	0.35	0.87	0.39	0.18	0.01	0.38	0.27	0.04	1.12	0.49	0.03	0	4.31	0.13	0.12	0.04	0	0	0	0	0	19.93	4.85	1.11	65.38	116.41	832.23	500.83	1000.93	684.69	858.51	542.65	974.89	544.92
57.824	0	0.13	0.19	0.02	0.15	0.02	0.16	0.06	1.41	0.91	99.61	0.33	0	96.02	2.38	0.51	0.91	0.42	0.22	0.01	0.42	0.34	0.07	1.41	0.79	0.02	0	3.35	0.13	0.13	0.04	0.01	0	0	0	0	18.87	6.09	0.47	65.75	115.2	831.27	500.1	999.13	683.12	857.18	542.33	972.37	542.54
57.857	0	0.14	0.19	0.03	0.15	0.02	0.16	0.06	1.54	0.77	99.61	0.33	0	95.92	2.72	0.51	0.77	0.5	0.28	0.01	0.61	0.44	0.19	1.54	1.47	0.02	0.01	5.62	0.14	0.12	0.05	0	0	0.01	0	0	16.88	6.21	1.47	66.25	115.09	829.68	499.85	996.57	681.28	856.06	540.32	971.13	542.77
57.891	0	0.14	0.19	0.03	0.14	0.02	0.16	0.06	1.79	0.67	99.61	0.33	0	97.9	2.2	0.5	0.59	0.54	0.27	0.01	0.67	0.44	0.2	1.79	1.74	0.02	0.01	5.44	0.19	0.12	0.06	0.01	0	0.01	0	0	19.22	2.8	1.7	65.84	114.66	828.15	499.35	993.73	679.9	854.22	540.9	968.87	541.47
57.924	0	0.13	0.19	0.03	0.14	0.02	0.16	0.06	1.79	0.58	99.61	0.33	0	97.11	1.79	0.37	0.58	0.5	0.19	0.02	0.42	0.46	0.22	1.8	1.61	0.02	0.01	2.09	0.23	0.12	0.06	0	0	0.01	0	0	19.93	4.43	2.76	65.97	114.11	826.98	498.76	992.38	679.42	854.22	539.12	968.28	542.31
57.957	0	0.14	0.19	0.03	0.14	0.02	0.16	0.06	1.83	0.56	99.61	0.33	0	95.98	1.83	0.27	0.56	0.45	0.16	0.02	0.38	0.46	0.27	1.82	2.02	0.01	0.01	2.67	0.26	0.13	0.06	0.02	0	0.02	0	0	20.67	6.14	3.01	66.09	114.69	825.2	497.08	991.75	677.99	852.96	539.77	967.65	540.24
57.991	0	0.14	0.19	0.03	0.14	0.02	0.16	0.06	1.37	0.48	99.61	0.33	0	95.99	1.37	0.17	0.48	0.37	0.14	0.04	0.42	0.46	0.24	1.89	2.41	0.01	0.02	2.61	0.28	0.12	0.07	0.01	0	0.02	0	0	18.61	6.12	3.41	66.34	115.65	824.55	496.9	991.21	677.09	852.26	539.04	967.91	539.97
58.024	0	0.14	0.19	0.03	0.13	0.02	0.15	0.06	0.93	0.63	99.61	0.33	0	97.08	0.93	0.13	0.47	0.27	0.2	0.04	0.63	0.48	0.27	1.91	2.14	0	0.03	4.02	0.28	0.12	0.08	0.04	0	0.02	0	0	17.97	4.49	4.28	66.45	115.38	824.39	494.91	992.48	676.5	853.7	536.5	969.06	538.93
58.057	0	0.14	0.19	0.03	0.13	0.02	0.16	0.06	1.03	1.39	99.61	0.33	0	98.15	1.03	0.11	0.44	0.26	0.34	0.06	1.39	0.62	0.19	2.44	1.72	0	0.03	7.32	0.3	0.12	0.09	0.01	0.01	0.02	0	0	21.31	2.13	2.03	65.75	116.19	826.32	493.31	994.96	678.06	853.45	535.27	969.62	537.31
58.091	0	0.16	0.19	0.03	0.13	0.02	0.16	0.06	0.92	2.25	99.61	0.33	0	97.88	0.92	0.06	0.35	0.21	0.44	0.06	2.25	0.43	0.19	3.56	1.95	0	0.05	14.2	0.26	0.12	0.14	0.01	0.01	0.02	0	0	20.56	2.84	1.77	66.02	116.1	827.19	490.5	998.34	677.56	855.39	534.02	971.49	534.03
58.124	0	0.15	0.2	0.03	0.13	0.02	0.16	0.06	0.92	3.36	99.61	0.33	0	98.25	0.92	0.03	0.52	0.15	0.52	0.1	3.85	0.36	0.13	3.36	1.36	0	0.08	12	0.21	0.12	0.15	0.03	0.01	0.02	0	0	21.36	1.85	2.09	66.15	115.66	830.73	489.46	1002.85	678.03	859.9	532.87	975.56	533.79
58.158	0	0.15	0.2	0.03	0.13	0.02	0.16	0.06	0.95	3.37	99.61	0.33	0	98.35	0.95	0.01	0.89	0.11	0.34	0.12	3.37	0.2	0.13	3.55	1.55	0	0.17	11.15	0.17	0.13	0.22	0.01	0.01	0.02	0	0	21.73	1.55	2.9	66.33	116.03	833.22	487.92	1006.49	677.99	863.52	530.63	979.51	533.62
58.191	0	0.14	0.2	0.03	0.13	0.02	0.17	0.06	1.18	2.27	99.6	0.33	0	98.25	1.18	0.01	1.31	0.09	0.23	0.15	2.27	0.11	0.06	3.21	1.32	0	0.18	6.87	0.14	0.13	0.25	0.01	0.01	0.02	0	0	20.39	1.85	3.38	66.71	115.32	834.1	487	1007.69	676.38	865.32	530.36	980.63	532.08
58.224	0	0.13	0.2	0.03	0.13	0.02	0.17	0.06	1.18	2.67	99.6	0.33	0	97.02	1.18	0.01	1.78	0.07	0.21	0.22	2.67	0.19	0.03	3.65	1.43	0	0.18	1.83	0.13	0.13	0.25	0.04	0.01	0.01	0	0	20.19	4.59	4.61	68.31	112.92	834.65	485.54	1009.7	676.91	868.92	527.89	981.77	532.08
58.258	0	0.14	0.21	0.03	0.14	0.02	0.19	0.06	1.65	1.72	99.58	0.33	0	97.81	1.65	0.01	3.36	0.06	0.13	0.31	1.72	0.26	0.01	3.17	1.2	0	0.1	0.42	0.19	0.14	0.23	0.35	0.01	0	0	0	20.38	3	4.14	68.39	112.9	834.8	487.62	1009.37	679.19	868.41	529.13	981.2	534.22
58.291	0	0.14	0.21	0.03	0.15	0.02	0.18	0.06	1.75	1.75	99.58	0.33	0	98.42	1.75	0.01	3.49	0.04	0.08	0.31	1.27	0.34	0	2.53	0.68	0	0.04	0.03	0.35	0.18	0.24	0.98	0.01	0	0	0	17.79	1.35	4.5	68.31	113.62	834.87	489.65	1007.47	678.27	867.47	529.36	980.9	535.81
58.324	0	0.15	0.21	0.03	0.15	0.02	0.18	0.06	1.67	1.67	99.58	0.33	0	98.67	1.67	0.01	3.59	0.02	0.08	0.24	0.98	1.57	0	2.55	0.57	0	0.02	0.01	0.53	0.24	0.2	0.44	0.01	0	0	0	17.99	0.48	5.06	68.39	111.74	834.31	490.45	1006.15	678.32	867.91	529.63	979.42	536.76
58.358	0	0.16	0.22	0.03	0.16	0.02	0.2	0.06	2.03	2.03	99.56	0.33	0	98.16	2.03	0.01	5.24	0.01	0.07	0.32	0.62	2.39	0	2.07	0.37	0.01	0.01	0	0.76	0.33	0.15	0.89	0.01	0	0	0	18.96	2.11	4.57	68.67	112.23	832.38	490.56	1005.62	680.45	866.07	530.08	978.05	537.62
58.391	0	0.16	0.22	0.03	0.16	0.02	0.2	0.06	1.97	2.12	99.56	0.33	0	95.89	2.12	0.02	5.44	0.01	0.1	0.43	0.67	3.64	0	1.97	0.33	0.01	0	0.01	0.87	0.38	0.13	0.6	0.01	0	0	0	13.5	6.26	3.72	69.31	109.78	831.75	490.94	1004.67	679.64	865.75	529.87	975.39	535.57
58.425	0	0.17	0.23	0.03	0.16	0.02	0.2	0.06	1.76	2.25	99.55	0.33	0	95.47	2.25	0.03	6.43	0.01	0.22	0.55	1.4	4.89	0	1.76	0.23	0.01	0	0.03	0.82	0.41	0.13	1.04	0.01	0	0	0	20.4	6.76	1.85	68.27	114.06	829.03	490.14	1000.84	678.84	858.73	532.5	972.77	534.48
58.458	0	0.17	0.22	0.03	0.16	0.02	0.2	0.06	1.71	1.71	99.55	0.33	0	96.73	1.71	0.05	6.22	0	0.18	0.65	1.68	4.11	0	2.13	0.29	0.01	0	0.04	0.7	0.33	0.11	0.29	0.01	0	0	0	18.93	5.06	2.16	68.57	114.23	828.14	491.99	998.04	677.95	857.03	533.44	971.24	535.73
58.491	0	0.16	0.22	0.03	0.15	0.02	0.19	0.06	1.54	1.54	99.56	0.33	0	97.27	1.54	0.09	5.13	0.01	0.21	0.45	1.31	2.02	0	1.88	0.21	0.01	0	0.08	0.65	0.32	0.12	0.04	0.02	0	0	0	14.67	4.14	3.48	69.23	111.35	826.54	490.67	997.8	676.35	858.8	528.61	969.82	537.26
58.525	0	0.16	0.22	0.03	0.15	0.02	0.18	0.06	0.91	0.91	99.56	0.33	0	95.04	0.91	0.11	5.39	0.01	0.17	0.31	0.65	1.33	0	1.64	0.2	0.02	0	0.1	0.74	0.41	0.12	0.01	0.02	0	0	0	16.19	7.24	4.13	68.9	114.16	824.88	490.57	995.29	675.8	855.9	530.56	969.95	535.44
58.558	0	0.15	0.21	0.03	0.15	0.02	0.17	0.06	0.78	0.78	99.57	0.33	0	96.91	0.78	0.13	4.45	0.01	0.16	0.36	0.51	0.84	0.02	1.45	0.37	0.03	0	0.23	0.63	0.46	0.14	0.01	0.02	0	0	0	15.99	4.77	2.34	68.11	113.36	824.93	490.75	993.85	674.76	853.91	531.39	967.25	533.51
58.591	0	0.15	0.21	0.03	0.15	0.02	0.17	0.06	0.76	0.76	99.57	0.33	0	95.48	0.76	0.11	4.31	0.02	0.21	0.5	0.43	0.53	0.13	1.54	0.42	0.03	0.01	0.73	0.62	0.49	0.19	0.01	0.02	0	0	0	17.79	6.75	4.13	67.53	113.51	823	488.31	992.3	673.31	853.8	527.36	967.12	533.85
58.625	0	0.15	0.21	0.03	0.15	0.02	0.17	0.06	0.73	0.73	99.58	0.33	0	94.8	0.73	0.11	3.6	0.04	0.18	0.39	0.52	0.58	0.37	1.55	0.69	0.04	0.02	1.64	1.02	0.65	0.22	0.03	0.02	0	0	0	17.64	7.49	4.47	67.47	113.21	821.08	486.87	990.23	670.68	852.23	527.26	965.35	531.76
58.658	0	0.15	0.21	0.03	0.14	0.02	0.17	0.06	0.74	1.02	99.58	0.33	0	94.37	0.74	0.12	3.27	0.09	0.23	0.19	0.97	0.35	1.02	1.58	1.07	0.05	0.04	3.88	0.98	0.7	0.27	0.02	0.02	0	0	0	20.54	7.9	4.41	66.96	115.52	818.09	483.4	991.33	671.35	850.11	527.42	965.62	528.92
58.691	0	0.16	0.21	0.03	0.14	0.02	0.16	0.06	0.85	2.33	99.59	0.33	0	96.59	0.85	0.15	2.68	0.21	0.36	0.14	1.46	0.36	2.33	1.61	2.14	0.06	0.08	6.42	1.28	0.81	0.32	0.01	0.02	0	0	0	19.89	5.28	3.51	66.82	112.69	818.13	483.89	989.76	671.68	849.85	525.69	962.49	528.92
58.725	0	0.16	0.2	0.03	0.14	0.02	0.17	0.06	0.96	1.62	99.6	0.33	0	95.54	0.96	0.12	1.62	0.37	0.5	0.11	1.59	0.33	4.25	1.89	3.76	0.1	0.15	7.11	1.96	1.01	0.44	0.01	0.02	0	0	0	22.23	6.68	3.74	66.5	115.47	817.13	482.2	990.41	671.13	848.56	526.56	964.02	527.76
58.758	0	0.16	0.2	0.03	0.14	0.02	0.17	0.06	1.08	1.64	99.6	0.33	0	93.83	1.08	0.08	1.64	0.53	0.45	0.09	1.54	0.2	3.22	1.81	5.67	0.1	0.17	7.2	1.68	0.96	0.49	0.07	0.02	0.01	0	0	22.38	8.39	3.81	67.06	112.96	816.01	481.7	990.65	672.85	849.42	526.01	962.37	527.64
58.792	0	0.15	0.2	0.03	0.14	0.02	0.18	0.06	1.45	1.31	99.6	0.33	0	95.21	1.45	0.07	1.27	0.4	0.28	0.17	1.31	0.28	2.39	2.01	7.46	0.1	0.15	2.42	0.89	0.9	0.48	0.08	0.02	0.01	0	0	19.57	7.05	4.77	69.5	110.4	816.21	483.32	988.91	672.88	850.75	523.58	960.97	529.96
58.825	0	0.14	0.2	0.03	0.14	0.02	0.18	0.06	1.92	1.42	99.6	0.33	0	96.67	1.92	0.06	1.42	0.22	0.17	0.17	1.02	0.33	1.71	1.79	5.32	0.11	0.12	0.97	0.78	0.86	0.5	0.08	0.02	0.01	0	0	17.66	5.15	4.84	69.98	116.31	814.11	481.37	988.75	670.94	846.8	523.05	963.02	527.74
58.858	0	0.14	0.2	0.03	0.14	0.02	0.18	0.06	2.25	1.62	99.6	0.33	0	95.63	2.25	0.06	1.62	0.09	0.09	0.18	0.97	0.32	1.32	1.85	4.84	0.09	0.08	0.34	0.79	0.76	0.43	0.15	0.02	0.02	0	0	22.58	6.58	6.84	69.37	112.8	813.15	481.76	989.21	673.69	850.03	524.72	962.67	530.67
58.892	0	0.13	0.2	0.03	0.14	0.02	0.17	0.06	2.45	1.44	99.6	0.33	0	94.84	2.45	0.07	1.44	0.05	0.08	0.21	1.33	0.63	0.61	2.06	2.99	0.08	0.04	0.09	0.68	0.67	0.56	0.31	0.02	0.02	0	0	22.35	7.44	5.97	69.38	112.03	811.85	481.18	989.59	674.85	849.13	526.07	961.13	528.84
58.925	0	0.13	0.2	0.03	0.15	0.02	0.18	0.07	2.51	1.59	99.6	0.33	0	96.78	3.17	0.07	1.59	0.03	0.07	0.29	1.08	0.54	0.45	2.08	2.51	0.08	0.03	0.11	0.88	0.75	0.49	0.55	0.02	0.02	0	0	18.03	4.98	4.88	69.88	114.19	812.5	478	992.64	673.9	848.94	522.06	963.1	524.67
58.958	0	0.13	0.2	0.03	0.15	0.02	0.18	0.07	2.04	2.09	99.59	0.33	0	94.17	3.56	0.05	2.09	0.01	0.09	0.41	2.29	0.65	0.19	2.04	1.33	0.08	0.02	0.1	1.08	0.98	0.48	0.26	0.02	0.03	0	0	21.2	8.09	3.65	69.38	112.24	812.55	477.19	994.15	676.19	849.63	523.32	961.87	523.73
58.992	0	0.14	0.21	0.03	0.16	0.02	0.2	0.07	2.21	3.54	99.58	0.33	0	94.45	4.82	0.04	3.54	0.01	0.11	0.78	4.39	1.47	0.1	2.21	0.9	0.07	0.01	0.1	2.01	1.54	0.54	0.32	0.01	0.04	0	0	21.4	7.83	4.92	69.29	113.32	813.46	477.69	995.5	676.54	851.37	523.64	964.68	525.35
59.025	0	0.14	0.21	0.04	0.16	0.02	0.19	0.07	2.05	4.14	99.57	0.33	0	95.19	5.13	0.04	4.14	0	0.14	1.48	7.36	2.35	0.08	2.05	0.73	0.09	0.01	0.12	2.59	1.78	0.51	1.79	0.01	0.04	0	0	19.64	7.08	4.12	69.23	114.09	815	477.78	998.12	677.46	852.35	524.14	966.44	524.44
59.058	0	0.14	0.22	0.07	0.15	0.02	0.2	0.08	2.44	5.54	99.55	0.33	0	95.83	5.54	0.03	6.02	0.01	0.18	1.57	14.02	5.98	0.06	2.44	0.69	0.14	0.01	0.06	3.33	2.18	0.56	0.04	0.01	0.04	0	0	21.01	6.32	3.26	68.72	115.66	817.27	479.06	999.82	678.6	852.8	525.91	968.46	525.51
59.092	0	0.18	0.24	0.1	0.16	0.02	0.2	0.08	2.25	4.39	99.52	0.4	0	96.19	4.39	0.02	8.52	0.01	0.23	2.89	16.56	8.74	0.07	2.25	0.65	0.16	0.01	0.06	6.06	3.04	0.29	0.07	0.01	0.04	0	0	21.82	5.86	4.34	68.51	115.5	819.02	481.83	999.43	679.21	854.52	527	969.99	529.43
59.125	0	0.23	0.26	0.15	0.16	0.02	0.19	0.07	2.11	3.34	99.49	0.56	-2.48	97.42	2.73	0.01	11.47	0.01	0.26	5.31	20.17	12.48	0.04	2.11	0.47	0.22	0	0.03	7.29	3.34	0.23	0.02	0.01	0.03	0	0	20.66	3.83	2.86	68.28	113.95	820.71	484.77	999.08	680.01	854.56	529.98	968.51	530.14
59.159	0	0.32	0.3	0.21	0.17	0.02	0.22	0.07	1.77	3.88	99.36	1.07	-7.87	97.24	1.77	0.01	17.05	0.02	0.28	9.3	25.65	10.5	0.05	1.88	0.4	0.25	0	0.02	10.94	3.88	0.11	0.04	0.01	0.03	0	0	21.52	4.19	5.33	68.24	111.37	820.76	487.86	998.56	681.71	857.72	532.78	969.08	534.57
59.192	0	0.55	0.33	0.27	0.2	0.02	0.25	0.07	1.05	4.3	98.91	1.53	-11.02	97.82	1.05	0	21.81	0.02	0.36	16.95	27.26	12.03	0.04	1.61	0.28	0.37	0	0.04	14.21	4.3	0.06	0.05	0.01	0.03	0	0	19.6	2.97	6.41	67.97	113	821.94	491.13	1000.36	685.01	859.41	534.35	972.32	538.97
59.225	0	0.66	0.34	0.23	0.21	0.02	0.26	0.07	0.64	4.48	98.68	1.42	-10.2	98.01	0.64	0	22.29	0.02	0.33	20.47	25.17	10.04	0.04	1.48	0.2	0.4	0.01	0.03	15.4	4.48	0.06	0.04	0.01	0.02	0	0	20.75	2.51	3.5	67.75	113.11	824.99	495.99	1001.39	688.59	858.8	540.85	971.9	541.14
59.259	0	1.01	0.39	0.13	0.36	0.02	0.4	0.07	0.4	5.74	97.98	3.79	-8.26	97.93	0.4	0	28.47	0.03	0.28	17.04	13.52	4.46	0.06	1.21	0.14	0.54	0.01	0.06	24.63	5.74	0.03	0.02	0.01	0.02	0	0	20.73	2.73	2.51	67.52	111.4	827.02	499.01	1000.29	689.18	859.24	542.29	970.63	543.34
59.292	0	0.99	0.39	0.08	0.38	0.02	0.43	0.07	0.25	6.64	98.03	3.22	-4.37	97	0.25	0	27.71	0.03	0.22	15.7	6.2	1.93	0.08	0.97	0.08	0.52	0.01	0.05	23.28	6.64	0.03	0.03	0.01	0.02	0	0	17.96	4.62	4.79	67.26	107.56	827.84	501.01	998.88	687.83	862.79	541.69	970.27	545.78
59.325	0	1.11	0.44	0.06	0.44	0.02	0.57	0.07	0.26	6.98	97.78	3.9	-5.63	97.29	0.26	0	32.7	0.02	0.16	14.26	2.6	1.05	0.05	1.07	0.07	0.59	0.01	0.04	20.75	6.98	0.03	0.04	0.01	0.02	0	0	19.57	4.1	5.58	67.47	109.89	828.62	502.45	998.94	688.08	862.8	543.12	972.56	548.29
59.359	0	1.57	0.56	0.06	0.63	0.02	0.9	0.08	0.26	9.49	96.86	10.84	-11.18	94.13	0.26	0	43.1	0.01	0.13	11.28	1.84	0.61	0.02	0.86	0.07	1.2	0.01	0.05	24.01	9.49	0.04	0.06	0.01	0.01	0	0	21.23	8.12	3.37	67.29	112.91	828.45	503.91	997.25	688.31	858.57	546.18	971.46	548.36
59.392	0	1.13	0.53	0.05	0.56	0.02	0.83	0.08	0.44	8.87	97.74	6.96	-9.74	95.35	0.44	0	40.55	0.01	0.23	6.82	1.58	0.58	0.07	1.07	0.13	1.11	0.01	0.28	20.51	8.87	0.04	0.02	0.02	0.02	0	0	23.09	6.9	3.89	66.23	113.65	827.56	505.01	994.46	687.6	856.82	546.55	970.41	550.33
59.426	0	0.88	0.5	0.05	0.48	0.02	0.74	0.09	0.65	9.8	98.25	4.18	-9.41	95.57	0.65	0.01	37.82	0.02	0.47	3.41	2.08	0.73	0.18	1.12	0.21	1.27	0.02	4.84	16.54	9.8	0.05	0.03	0.02	0.03	0	0	20.06	6.65	3.37	66.34	112.12	826.49	506	991.39	686.29	855.03	545.79	967.07	549.97
59.459	0	0.71	0.46	0.04	0.4	0.02	0.66	0.08	0.79	7.57	98.58	2.29	-8.54	92.95	0.79	0.01	34.7	0.02	0.54	1.8	1.79	1.18	0.41	1.48	0.43	1.5	0.05	8.71	11.91	7.57	0.06	0.03	0.03	0.03	0	0	20.1	9.1	4.43	66.32	112.46	825.15	506.15	988.77	684.1	853.9	545.89	966.26	550.57
59.492	0	0.58	0.38	0.04	0.33	0.03	0.49	0.08	0.68	7.18	98.84	1.77	-5.73	94.54	0.68	0.01	27.63	0.02	0.66	0.92	1.13	1.99	0.82	1.39	0.59	1.12	0.07	15.73	10.08	7.18	0.06	0.02	0.03	0.03	0	0	17.79	7.74	5.17	66.56	112.45	822.1	505.41	985.93	682.87	851.6	544.06	963.89	550.02
59.526	0	0.36	0.33	0.03	0.25	0.02	0.36	0.07	0.73	6.18	99.27	0.61	-0.14	94.27	0.73	0.03	21.02	0.03	0.36	0.65	0.83	1.85	1.23	1.35	0.79	1.1	0.08	7.75	5.78	6.18	0.07	0.01	0.03	0.03	0	0	18.02	8	5.79	66.74	112.24	819.63	503.63	985.01	683.69	850.65	540.88	962.52	549.98
59.559	0	0.28	0.29	0.03	0.21	0.02	0.3	0.07	0.71	5.03	99.41	0.36	0	97.88	0.71	0.05	16.3	0.03	0.22	0.49	0.68	1.64	1.67	1.29	1.44	0.82	0.13	4.87	3.71	5.03	0.06	0.01	0.04	0.02	0	0	20.14	2.84	3.51	66.35	111.49	818.1	505.92	981.6	684.87	846.31	544.75	957.68	549.84
59.592	0	0.24	0.27	0.03	0.19	0.02	0.26	0.07	0.56	5.03	99.46	0.33	0	96.78	0.56	0.09	13.4	0.04	0.18	0.33	0.87	1.43	4.01	1.32	2.12	0.74	0.15	2.35	2.98	5.03	0.06	0.01	0.04	0.02	0	0	11.99	4.98	4.32	67.92	112.32	814.92	504.66	980.41	683.72	844.5	541.68	956.65	547.94
59.626	0	0.18	0.23	0.03	0.16	0.02	0.2	0.07	0.43	6.96	99.54	0.33	0	95.53	0.43	0.14	6.96	0.05	0.19	0.2	0.82	1.52	8.01	1.47	2.97	0.41	0.16	2.24	1.52	4.31	0.09	0.01	0.04	0.02	0	0	14.59	6.69	4.28	67.85	112.55	812.13	504.83	977.46	683.89	841.5	543.14	953.93	548.36
59.659	0	0.17	0.22	0.03	0.15	0.02	0.19	0.07	0.3	5.88	99.55	0.33	0	93.83	0.3	0.15	6.13	0.04	0.25	0.15	0.8	1.68	5.88	1.68	2.28	0.33	0.09	1.87	1.24	4.01	0.1	0	0.04	0.01	0	0	15.94	8.39	3.72	67.64	114.35	809.42	504.14	974.64	683.29	837.41	543.12	951.67	547.72
59.692	0	0.16	0.21	0.03	0.14	0.02	0.17	0.06	0.28	3.85	99.58	0.33	0	95.06	0.24	0.16	3.85	0.03	0.28	0.14	0.61	1.86	4.83	2.15	1.77	0.23	0.06	1.06	0.95	3.28	0.11	0.02	0.04	0	0	0	18.66	7.21	3.88	67.25	113.59	805.7	502.98	973.5	685.63	835.45	543.51	948.97	547.43
59.726	0	0.15	0.2	0.03	0.14	0.02	0.17	0.06	0.27	2.67	99.59	0.33	0	96.68	0.19	0.12	2.67	0.03	0.27	0.15	0.6	1.5	2.91	2.61	1.35	0.11	0.03	0.82	0.46	2.21	0.17	0.01	0.04	0	0	0	16.74	5.15	6.11	67.63	108.77	803.43	501.3	971.81	683.86	837.64	540.73	946.27	546.38
59.759	0	0.15	0.21	0.03	0.14	0.02	0.17	0.06	0.39	2.66	99.59	0.33	0	95.81	0.24	0.09	2.72	0.02	0.39	0.2	0.76	1.12	2.66	3.01	2.06	0.08	0.04	1.63	0.38	1.75	0.2	0	0.04	0	0	0	14.68	6.35	5.47	67.7	108.48	802.48	500.77	971.33	683.6	836.52	540.31	944.91	544.84
59.793	0	0.15	0.2	0.03	0.13	0.02	0.2	0.06	0.6	2.27	99.59	0.33	0	95.57	0.16	0.07	2.27	0.01	0.6	0.2	1.11	1.1	2.35	5.64	2.67	0.05	0.06	3.94	0.21	0.98	0.32	0.03	0.04	0	0	0	15.81	6.64	5.69	67.45	107.54	800.96	499.06	972.06	684.75	836.75	539.53	944.21	543.73
59.826	0	0.14	0.2	0.03	0.13	0.02	0.21	0.06	0.58	1.6	99.58	0.33	0	95.21	0.16	0.08	1.6	0.01	0.58	0.19	1.24	1.43	1.81	7.56	2.61	0.03	0.05	1.82	0.21	0.73	0.31	0.02	0.04	0	0	0	15.92	7.05	7.09	67.76	105.67	800.44	499.66	971.24	684.75	838.14	539.56	943.67	545.13
59.859	0	0.14	0.2	0.03	0.13	0.03	0.21	0.06	0.65	1.12	99.58	0.33	0	97.84	0.15	0.06	1.75	0.01	0.65	0.21	1.12	2.01	1.09	7.35	2.05	0.03	0.05	0.7	0.26	0.7	0.29	0.03	0.04	0.01	0	0	19	2.93	5.52	67.37	109.89	800.26	499.09	972.73	686.17	835.38	541.89	945.25	544.13
59.893	0	0.14	0.2	0.03	0.13	0.03	0.22	0.06	0.69	1.65	99.56	0.33	0	97.65	0.21	0.06	1	0.01	0.69	0.26	1.65	2.88	0.88	8.88	2.34	0.02	0.06	0.24	0.22	0.51	0.29	0.01	0.05	0.01	0	0	18.38	3.37	5.02	67.26	111.4	800.28	498.81	973.94	687.29	834.88	541.65	946.26	543.91
59.926	0	0.14	0.2	0.03	0.13	0.03	0.21	0.06	0.63	1.74	99.57	0.33	0	97.75	0.25	0.12	0.96	0.01	0.63	0.23	1.74	2.53	0.89	8.47	2.29	0.02	0.06	0.15	0.26	0.53	0.28	0.02	0.05	0.02	0	0	19.18	3.14	6.15	67.41	113.01	800.8	498.57	975.54	688.28	836.21	540.54	949.1	545.64
59.959	0	0.13	0.2	0.04	0.13	0.03	0.21	0.06	0.71	4.12	99.59	0.33	0	97.13	0.28	0.09	1.33	0.01	0.71	0.36	4.12	3.2	0.55	8.26	1.93	0.02	0.07	0.15	0.27	0.53	0.27	0.09	0.04	0.04	0	0	21.49	4.39	6.75	67.21	110.68	800.79	497.53	978.62	691.18	839.35	541.41	949.96	545.53
59.993	0	0.13	0.2	0.04	0.12	0.03	0.2	0.06	0.82	6.22	99.6	0.33	0	95.31	0.35	0.15	1.33	0.02	0.82	0.37	6.22	2.93	0.54	8.36	1.64	0.02	0.08	0.38	0.33	0.56	0.28	0.41	0.04	0.05	0	0	23.7	6.95	3.86	66.34	113.23	801.05	496.95	980.51	693.48	836.74	543.86	949.98	543.57
60.026	0	0.13	0.2	0.04	0.12	0.03	0.19	0.06	0.76	6.76	99.6	0.33	0	97.67	0.51	0.19	1.45	0.02	0.76	0.45	6.76	4.18	0.21	8.03	1.17	0.03	0.06	0.46	0.38	0.66	0.23	0.19	0.04	0.06	0	0	21.86	3.33	4.08	66.72	112.74	802.3	497.1	982.07	693.67	838.49	543.07	951.23	543.47
60.059	0	0.12	0.2	0.07	0.11	0.03	0.17	0.06	1.11	7.22	99.6	0.35	0	97.47	1.11	0.21	1.77	0.02	0.9	0.63	13.57	6.76	0.09	7.22	0.58	0.04	0.05	0.29	0.48	0.71	0.19	0.18	0.05	0.06	0	0	21.05	3.75	4.91	67.04	115.75	803.68	497.78	983.15	694.2	839.09	541.08	954.74	546.04
60.093	0	0.13	0.2	0.06	0.12	0.03	0.19	0.06	2.16	7.53	99.59	0.33	0	97.25	2.16	0.2	2.3	0.02	0.77	0.77	11.16	5.59	0.04	7.53	0.39	0.03	0.05	0.24	0.73	0.69	0.15	0.12	0.05	0.07	0	0	20.88	4.16	4.37	67.27	115.62	804.86	498.18	983.64	693.94	839.5	541.59	955.05	545.79
60.126	0	0.12	0.2	0.06	0.13	0.03	0.19	0.07	3.54	6.22	99.59	0.33	0	97.24	3.54	0.29	2.33	0.02	0.71	0.84	12.64	5.78	0.02	6.22	0.32	0.04	0.06	0.09	0.88	0.75	0.13	0.34	0.05	0.08	0	0	22.2	4.19	5.29	67.39	114.65	805.48	498.69	984.13	694.13	841.34	542.48	955.89	546.98
60.16	0	0.13	0.21	0.04	0.15	0.02	0.21	0.07	5.08	5.25	99.58	0.33	0	97.91	5.08	0.29	2.87	0.03	0.5	0.77	8.42	2.79	0	5.25	0.19	0.06	0.06	0.04	1.57	0.66	0.11	0.89	0.05	0.09	0	0	22.59	2.77	4.98	67.12	108.59	808.2	499.63	985.26	694.41	845.78	543.03	954.31	546.82
60.193	0	0.13	0.21	0.04	0.16	0.02	0.21	0.07	3.95	3.95	99.58	0.33	0	97.01	5.48	0.21	2.97	0.03	0.47	0.77	5.98	2.59	0	3.95	0.15	0.08	0.06	0.06	1.86	0.69	0.11	0.58	0.05	0.09	0	0	20.63	4.6	5.11	67.36	110.46	808.78	499.66	985.83	693.33	845.63	543.01	956.04	546.43
60.226	0	0.13	0.21	0.03	0.16	0.02	0.2	0.07	3.71	3.27	99.59	0.33	0	96.97	4.78	0.19	2.59	0.03	0.43	0.48	3.27	1.91	0	3.71	0.13	0.08	0.08	0.08	1.64	0.64	0.11	0.17	0.05	0.08	0	0	20.07	4.67	4.69	67.33	112.12	808.89	499.93	985.69	693.08	844.47	543.25	956.55	546.39
60.26	0	0.13	0.2	0.03	0.16	0.02	0.2	0.07	3.02	2.41	99.59	0.33	0	96.95	5.27	0.18	2.41	0.02	0.35	0.32	2.34	1.94	0	3.02	0.1	0.11	0.07	0.13	2.48	0.77	0.08	0.08	0.05	0.06	0	0	20.8	4.71	4.75	66.99	111.16	809.12	499.93	985.58	693.36	845.05	542.68	956.13	546.82
60.293	0	0.14	0.21	0.03	0.15	0.02	0.18	0.07	2.95	2.95	99.59	0.33	0	96.79	3.37	0.13	2.67	0.03	0.27	0.21	3.76	1.97	0	2.95	0.08	0.1	0.07	0.2	2.11	0.68	0.08	0.04	0.04	0.04	0	0	19.75	4.97	4.92	66.97	110.76	810.14	500.22	985.38	692.09	845.82	542.07	956.47	546.85
60.326	0	0.14	0.21	0.03	0.14	0.02	0.17	0.06	2.14	2.51	99.59	0.33	0	97.03	2.51	0.12	2.96	0.03	0.23	0.18	4.84	1.46	0	2.14	0.09	0.12	0.07	0.24	1.99	0.64	0.06	0.08	0.04	0.03	0	0	21.03	4.57	4.23	66.7	110.9	811.03	501.48	984.63	692.18	845.22	543.17	956.02	547.82
60.36	0	0.13	0.21	0.03	0.14	0.02	0.16	0.06	1.74	1.86	99.59	0.33	0	98.01	1.74	0.12	2.82	0.04	0.17	0.12	5.25	1.41	0	1.86	0.13	0.19	0.08	0.37	1.39	0.53	0.06	0.08	0.03	0.03	0	0	20.17	2.52	2.04	66.71	111.22	812.09	502.66	983.72	691.34	843.18	544.83	954.38	546.59
60.393	0	0.14	0.21	0.03	0.14	0.02	0.16	0.06	1.24	2.06	99.59	0.33	0	96.16	1.24	0.1	2.9	0.05	0.12	0.08	3.29	0.86	0	2.06	0.16	0.17	0.1	0.52	1.02	0.42	0.05	0.06	0.03	0.03	0	0	17.38	5.89	3.54	67.14	111.78	811.62	501.63	981.7	687.51	843.06	541.68	954.75	546.13
60.427	0	0.14	0.21	0.03	0.14	0.02	0.16	0.06	0.76	1.27	99.58	0.33	0	97.47	0.76	0.13	3.09	0.06	0.09	0.08	1.27	1.15	0	2	0.21	0.22	0.13	0.72	0.71	0.36	0.04	0.07	0.02	0.02	0	0	16.33	3.73	2.49	67.51	115.28	810.66	501.08	980.98	686.66	839.52	541.79	954.77	544.61
60.46	0	0.14	0.21	0.03	0.14	0.02	0.16	0.06	0.64	1.27	99.59	0.33	0	96.75	0.64	0.12	2.96	0.06	0.09	0.1	1.27	1.16	0	2.02	0.21	0.13	0.16	0.55	0.49	0.27	0.03	0.04	0.02	0.01	0	0	17.28	5.03	1.94	67.95	114.46	808.97	499.56	980.49	686.72	838.36	541.7	952.81	542.71
60.493	0	0.15	0.21	0.03	0.14	0.02	0.17	0.06	0.69	1.99	99.58	0.33	0	96.17	0.69	0.09	3.79	0.04	0.08	0.25	2.15	2.22	0	1.99	0.18	0.16	0.07	0.06	0.55	0.26	0.02	0.27	0.01	0.01	0	0	16.51	5.88	4.57	69.07	115.24	807.74	497.01	979.27	682	839.14	539.37	954.35	541.34
60.527	0	0.16	0.22	0.03	0.14	0.02	0.17	0.06	0.69	1.85	99.56	0.33	0	96.81	0.69	0.08	5.05	0.03	0.13	0.48	3.4	3.49	0	1.85	0.21	0.09	0.03	0.02	0.55	0.15	0.02	1.92	0.01	0.01	0	0	14.26	4.94	5.28	69.41	117.53	805.08	495.54	979.99	684.69	837.78	535.47	955.12	542.12
60.56	0	0.16	0.23	0.05	0.14	0.02	0.18	0.06	1.01	2.62	99.54	0.33	0	95.78	1.01	0.07	6.79	0.02	0.21	1.2	8.07	6.74	0	2.62	0.31	0.09	0.03	0.01	0.55	0.12	0.02	0.59	0.01	0.01	0	0	15.83	6.38	4.99	68.91	111.74	804.26	492.49	982.48	686.81	841.07	533.9	952.69	539
60.593	0	0.18	0.24	0.09	0.13	0.02	0.18	0.06	0.92	3.08	99.52	0.33	0	96.94	0.92	0.06	8.68	0.01	0.3	2.19	13.97	11.17	0	3.08	0.43	0.12	0.02	0.01	0.66	0.12	0.02	0.45	0.01	0.01	0	0	16.48	4.72	4.99	68.75	114.25	804.76	492.53	983.9	687.04	840.78	535.5	954.98	538.94
60.627	0	0.23	0.26	0.09	0.14	0.03	0.22	0.06	1.23	4.09	99.47	0.36	-1.73	97.63	1.23	0.05	12.45	0.01	0.74	7.21	17.02	9.86	0	4.09	0.47	0.13	0.02	0.05	0.59	0.1	0.02	0.25	0.01	0.01	0	0	19.39	3.41	6.18	68.33	113.45	805.09	489.53	990.19	691.32	845.49	534.4	958.87	538.45
60.66	0	0.26	0.26	0.08	0.14	0.03	0.22	0.06	1.91	4.06	99.48	0.4	-2.22	97.67	1.91	0.05	11.82	0.01	0.94	14.14	18.7	5.92	0	4.06	0.54	0.16	0.01	0.12	0.69	0.11	0.02	0.63	0.01	0.01	0	0	19.78	3.33	4.25	68.02	113.4	808.18	489.62	993.27	693	846.9	534.08	960.23	537.89
60.693	0	0.32	0.26	0.05	0.17	0.02	0.28	0.06	3.26	4.74	99.37	0.33	-0.17	98.53	3.26	0.03	12.57	0	0.61	17.69	11.65	2.09	0	4.74	0.66	0.14	0.01	0.24	0.62	0.12	0.02	0.08	0.01	0.02	0	0	18.81	0.96	4.43	67.83	113.98	812.43	489.66	997.39	693.15	850.98	532.01	964.75	538.9
60.727	0	0.46	0.3	0.04	0.21	0.02	0.44	0.07	5.04	6.15	99.08	0.43	-2.23	98.77	5.04	0.04	17.5	0	0.67	21.97	7.81	1.41	0	6.15	0.91	0.12	0.01	0.54	0.69	0.13	0.01	0.18	0.01	0.02	0	0	17.6	-0.09	4.89	67.84	111.58	815.98	490.18	1000.03	692.37	855.57	532.39	966.99	538.42
60.76	0	0.37	0.28	0.04	0.21	0.02	0.41	0.07	5.3	5.92	99.18	0.37	-0.86	98.1	5.3	0.06	15.62	0.01	0.54	17.68	6.77	1.52	0	5.92	1.54	0.13	0.01	0.58	0.69	0.16	0.01	0.06	0.01	0.03	0	0	19.76	2.28	4.77	67.5	110.69	816.74	490.66	999.85	691.79	856.18	534.54	966.8	538.5
60.794	0	0.31	0.27	0.04	0.21	0.02	0.43	0.07	5.85	7.32	99.14	0.36	0	98.76	5.85	0.08	13.83	0.01	0.65	13.9	5.62	2.83	0.02	7.32	1.66	0.15	0.02	0.47	0.9	0.21	0.01	0.1	0.01	0.02	0	0	15.47	0.09	5.5	67.86	112.22	820.94	491.58	1003.71	691.85	860.19	531.76	972.11	540.07
60.827	0	0.25	0.26	0.04	0.2	0.03	0.43	0.07	5.7	8.44	99.14	0.35	0	98.14	5.7	0.13	12.44	0.02	0.73	8.44	5.31	2.34	0.03	8.64	1.53	0.15	0.02	0.55	1.26	0.27	0.01	0.03	0.01	0.02	0	0	15.15	2.18	5.48	67.67	112.71	823.67	490.43	1007.94	691.82	863.42	531.91	975.93	538.67
60.86	0	0.2	0.25	0.04	0.19	0.03	0.42	0.08	6.75	8.06	99.16	0.34	-0.36	97.85	6.75	0.29	11.29	0.03	0.81	5.53	8.06	2.45	0.05	9.19	1.79	0.16	0.03	0.57	1.2	0.29	0.01	0.03	0.01	0.02	0	0	14.95	2.9	4.94	67.67	117.72	822.73	490.51	1006.18	690.56	859.27	531.72	976.77	538.94
60.894	0	0.2	0.26	0.03	0.21	0.03	0.4	0.07	5.28	5.28	99.19	0.33	0	98.7	5.28	0.4	11.7	0.04	0.79	2.44	3.96	1.06	0.06	8.08	1.62	0.2	0.03	0.63	2.23	0.56	0.01	0.02	0.02	0.01	0	0	15.01	0.34	5.78	67.63	115.23	825.96	489.75	1011.86	692.51	865.59	531.48	980.59	538.71
60.927	0	0.19	0.25	0.04	0.18	0.03	0.36	0.07	3.93	5.87	99.29	0.33	0	98.27	3.93	0.38	10.67	0.05	0.85	1.73	5.87	1.2	0.05	8.18	2.06	0.18	0.03	1.14	1.94	0.61	0.01	0.02	0.02	0	0	0	17.26	1.8	4.19	67.65	114.35	824.99	489.68	1009.56	692.46	862.96	531.91	977.15	537.96
60.96	0	0.19	0.25	0.04	0.18	0.03	0.34	0.07	3.24	7.48	99.33	0.33	0	98.3	3.24	0.42	11.57	0.06	0.88	1.83	7.88	1.41	0.06	7.48	2	0.24	0.03	1.18	2.54	0.8	0.01	0.03	0.02	0	0	0	18.2	1.72	4.22	67.54	115.37	825.7	489.35	1009.73	691.09	862.91	532.6	978.18	537.41
60.994	0	0.18	0.24	0.05	0.16	0.03	0.3	0.06	2.16	8.52	99.4	0.33	0	98.05	2.16	0.31	9.67	0.07	1.07	2.09	10.16	1.85	0.03	8.52	2.1	0.35	0.03	0.97	3.66	1.11	0.01	0.01	0.03	0	0	0	16.86	2.41	4.63	67.85	116.62	826.16	489.72	1008.97	689.91	862.6	531.16	979.01	538.24
61.027	0	0.19	0.24	0.05	0.17	0.02	0.31	0.06	1.99	8.11	99.39	0.33	0	97.9	1.99	0.32	9.79	0.08	0.52	1.07	8.11	3.81	0	8.46	1.92	0.26	0.01	0.37	3.92	1.23	0.02	0.14	0.03	0	0	0	14.65	2.79	7.37	68.21	113.85	825.59	488.26	1009.08	687.51	866.16	528.97	979.67	537.76
61.06	0	0.18	0.22	0.04	0.17	0.02	0.29	0.07	1.82	1.96	99.42	0.33	0	98.07	1.82	0.46	6.53	0.1	0.24	0.5	1.96	2.43	0	8.46	2.2	0.2	0.01	0.17	4.11	1.7	0.02	0.1	0.03	0	0	0	18.25	2.36	6.93	68.21	113.3	825.43	487.51	1009.5	688.66	866.12	529.4	979.13	537.61
61.094	0	0.17	0.21	0.03	0.17	0.02	0.22	0.07	1.67	2.9	99.56	0.33	0	98.03	1.67	0.5	3.36	0.1	0.11	0.28	0.73	2.23	0	5.96	1.78	0.15	0.01	0.07	5.6	2.9	0.03	0.22	0.03	0	0	0	17.95	2.47	4.99	68.23	113.42	826.69	488.03	1008.18	686.85	864.27	530.02	977.53	536.09
61.127	0	0.17	0.21	0.03	0.17	0.02	0.22	0.07	1.61	3.11	99.55	0.33	0	96.35	1.61	0.46	3.54	0.08	0.08	0.25	0.31	2.03	0	6	1.77	0.15	0.01	0.07	6.49	3.11	0.04	0.37	0.03	0	0	0	16.27	5.63	5.2	68.73	114.9	827.09	487.81	1009.53	686.57	864.69	530.44	979.48	535.61
61.161	0	0.16	0.2	0.04	0.16	0.02	0.23	0.07	1.59	2.16	99.53	0.33	0	97.86	1.59	0.47	2.16	0.08	0.36	0.19	0.87	2.35	0	7.58	3.21	0.08	0.01	0.57	5.52	2.95	0.06	0.34	0.04	0	0	0	19.56	2.9	4.94	68.76	112.87	828.91	488.63	1009.68	686.8	866.34	531.46	979.1	536.58
61.194	0	0.16	0.2	0.04	0.15	0.03	0.26	0.07	1.45	2.13	99.49	0.33	0	97.13	1.45	0.44	2.49	0.09	0.62	0.22	1.71	2.47	0	8.7	5.09	0.06	0.01	1.67	4.1	2.13	0.09	0.1	0.05	0	0	0	18.17	4.39	4.82	68.89	115	827.81	488.36	1007.7	685.35	863.76	529.89	978.57	536.45
61.227	0	0.17	0.2	0.04	0.15	0.03	0.27	0.06	1.44	2.87	99.46	0.33	0	98.66	1.44	0.37	2.52	0.08	1.14	0.16	2.87	1.64	0	8.65	9.2	0.06	0.01	8.35	2.74	1.81	0.13	0.02	0.06	0	0	0	21.56	0.52	3.13	68.65	115.04	827.56	489.33	1004.97	684.25	860.6	532.95	975.6	535.78
61.261	0	0.22	0.2	0.05	0.14	0.03	0.3	0.06	2.15	4.35	99.4	0.61	-0.11	97.28	1.52	0.38	2.54	0.08	2.15	0.14	4.35	1.09	0	8.71	15.23	0.06	0.02	24.24	2.02	1.7	0.22	0.03	0.07	0	0	0	20.41	4.12	3.45	68.94	112.27	827.58	490.71	1003.14	684.02	861.42	532.41	973.58	537.17
61.294	0	0.25	0.2	0.08	0.14	0.03	0.35	0.07	2.69	5.15	99.29	1	-3.74	97.74	1.92	0.35	2.44	0.08	2.69	0.19	5.15	0.75	0.04	8.22	24.94	0.09	0.04	30.48	2.01	1.6	0.24	0.01	0.08	0	0	0	16.5	3.16	2.72	68.9	111.11	828.37	492.06	1002.83	683.04	861.55	532.91	972.58	536.85
61.327	0	0.27	0.2	0.08	0.14	0.03	0.38	0.06	2.66	2.9	99.23	0.84	-3.05	96.9	1.49	0.2	2.49	0.08	2.66	0.32	2.9	0.39	0.13	7.48	30.26	0.12	0.07	28.09	1.78	1.42	0.29	0.02	0.09	0	0	0	15.64	4.79	3.56	68.82	110.3	828.39	494.63	1001.22	683.58	861.93	534.12	972.09	539.75
61.361	0	0.34	0.2	0.13	0.14	0.03	0.47	0.06	4.94	2.73	99.06	2.68	-6.42	98.24	1.24	0.13	2.39	0.08	4.94	0.49	2.73	0.41	0.55	6.58	43.7	0.15	0.13	36.19	1.98	1.52	0.36	0.02	0.11	0.02	0	0	18.47	1.9	3.31	68.22	112.99	828.42	496.46	999.02	682.85	859.28	536.2	972.12	542.12
61.394	0	0.29	0.21	0.12	0.15	0.03	0.48	0.06	3.59	1.73	99.05	2.23	-3.34	97.64	1.07	0.08	3.07	0.07	3.59	0.53	1.73	0.33	0.9	6.63	42.71	0.19	0.14	21.49	1.98	1.45	0.34	0.02	0.12	0.06	0	0	18.4	3.39	3.04	68.03	111.65	828.74	498.22	996.96	682.15	858.81	538.61	970.41	541.94
61.428	0	0.25	0.21	0.09	0.15	0.03	0.41	0.06	2.27	1.24	99.18	1.22	-0.14	98	1.01	0.06	3.75	0.08	2.27	0.52	0.85	0.35	0.63	6.07	34.67	0.24	0.13	13.96	2.39	1.24	0.61	0.01	0.13	0.08	0	0	19.45	2.53	1.9	67.69	111.61	828.48	498.89	995.26	681.04	856.85	539.18	968.4	542.81
61.461	0	0.24	0.21	0.07	0.15	0.03	0.4	0.06	2.44	1.13	99.21	0.8	0	98.07	0.94	0.06	4.44	0.06	2.44	0.63	1.13	0.56	0.61	7.22	28.06	0.2	0.09	12.3	2.54	1.01	0.63	0.03	0.13	0.09	0	0	19.36	2.37	2.08	67.54	113.05	829.27	498.55	995.53	679.99	856.79	540.1	969.84	540.95
61.494	0	0.2	0.22	0.05	0.15	0.03	0.32	0.06	1.78	1.28	99.35	0.37	0	98.56	0.63	0.04	5.13	0.05	1.78	1.2	1.28	0.79	0.74	7.21	16.5	0.22	0.06	3.64	2.94	1	0.46	0.03	0.13	0.11	0	0	20.93	0.88	1.08	67.49	110.3	830.15	499.88	995.2	680.76	857.54	541.2	967.84	542.31
61.528	0	0.19	0.22	0.04	0.15	0.03	0.27	0.06	1.63	1.99	99.45	0.33	0	98.56	0.45	0.04	4.79	0.03	1.63	1.21	1.99	0.91	0.4	7.2	9.3	0.31	0.04	2.54	3.2	0.95	0.47	0.04	0.16	0.12	0	0	21.93	-0.89	0.6	67.59	110.48	829.8	500.14	994.79	681.08	856.64	542.13	967.12	542.45
61.561	0	0.18	0.22	0.04	0.15	0.03	0.27	0.06	1.66	2.98	99.46	0.33	0	98.76	0.34	0.03	6.14	0.03	1.66	1.39	2.98	1.25	0.18	7.58	5.09	0.36	0.02	1.41	2.7	0.82	0.39	0.01	0.19	0.04	0	0	19.51	-0.12	0.87	67.48	113.54	828.55	500.4	993.67	679.84	854.18	541.1	967.69	543.75
61.594	0	0.18	0.22	0.03	0.15	0.03	0.25	0.06	0.7	1.98	99.5	0.33	0	98.58	0.27	0.03	5.53	0.02	0.7	1.46	1.98	0.62	0.08	7.2	3.36	0.29	0.02	0.63	2.56	0.8	0.32	0.02	0.16	0	0	0	18.78	-0.79	2.18	67.22	113.83	829.83	501.5	992.65	678.87	855.29	541.57	969.1	543.45
61.628	0	0.16	0.21	0.03	0.15	0.02	0.24	0.06	0.35	1.45	99.51	0.33	0	97.02	0.24	0.03	4.89	0.02	0.35	1.1	1.45	0.47	0	7.71	1.81	0.21	0.01	0.54	1.2	0.51	0.24	0.01	0.16	0	0	0	17.3	-4.58	0.97	67.46	108.12	832.5	499.25	998.63	680.19	861.36	539.34	969.45	541.84
61.661	0	0.16	0.22	0.03	0.15	0.02	0.24	0.06	0.21	0.9	99.52	0.33	0	97.86	0.19	0.03	4.9	0.03	0.21	0.89	0.9	0.44	0	7.71	1.34	0.18	0.01	0.58	1.18	0.54	0.21	0.01	0.13	0	0	0	16.93	-2.87	2.7	67.47	109.05	833.92	497.4	1004.03	683.53	865.8	537.38	974.78	541.07
61.694	0	0.17	0.22	0.03	0.15	0.02	0.23	0.06	0.21	1.06	99.53	0.33	0	97.39	0.16	0.03	5.75	0.03	0.21	1.06	1.05	0.53	0	6.43	0.89	0.27	0	0.82	1.09	0.61	0.16	0	0.12	0	0	0	19.4	-3.89	2.86	66.8	111.52	832.13	492.22	1011.9	689.39	867.8	534.2	979.17	540.02
61.728	0	0.16	0.22	0.03	0.15	0.02	0.21	0.06	0.34	1.29	99.57	0.33	0	98.62	0.13	0.03	4.84	0.04	0.34	0.64	1.29	0.58	0	5.58	0.53	0.39	0	1.72	1.72	0.87	0.07	0	0.1	0	0	0	19.97	-0.64	4.21	66.58	110.46	834	492.97	1012.69	689.42	870.82	535.55	981.19	539.76
61.761	0	0.16	0.21	0.03	0.14	0.03	0.21	0.06	0.53	0.95	99.58	0.33	0	98.74	0.15	0.05	4.04	0.08	0.53	0.27	0.93	0.63	0	5.74	0.46	0.39	0	2.97	1.55	0.95	0.07	0	0.11	0	0	0	18.24	0.2	4.71	66.2	109.29	833.71	491.94	1013.89	689.88	872.28	533.88	981.46	539.01
61.795	0	0.17	0.21	0.03	0.15	0.03	0.21	0.06	1.07	1.1	99.57	0.33	0	98.5	0.22	0.09	3.89	0.19	1.07	0.17	0.47	0.73	0	6.19	0.38	0.29	0	4.55	2.11	1.1	0.04	0	0.1	0	0	0	19.7	-1.06	4.21	66.27	109.22	834.62	492.36	1014.17	690.34	872.47	534.3	981.57	539.52
61.828	0	0.17	0.21	0.03	0.15	0.03	0.22	0.06	1	1.14	99.56	0.33	0	98.19	0.25	0.13	3.52	0.29	1	0.1	0.4	0.84	0	6.95	0.39	0.22	0	5.44	1.9	1.14	0.04	0.01	0.08	0	0	0	19.18	-2.04	2.57	66.31	111.53	836.55	492.91	1015.38	689.74	871.47	535.71	982.96	538.76
61.861	0	0.16	0.2	0.03	0.15	0.03	0.21	0.06	0.97	1.24	99.58	0.33	0	97.78	0.32	0.13	2.74	0.54	0.97	0.08	0.34	1.11	0.03	6.55	0.38	0.23	0	4.28	1.69	1.24	0.06	0.01	0.09	0.01	0	0	19.19	-3.07	1.88	66.37	112.17	838.28	493.66	1016.65	689.98	872.04	537.13	984.19	538.65
61.895	0	0.15	0.2	0.03	0.14	0.03	0.2	0.06	1.09	1.46	99.6	0.33	0	98.25	0.42	0.13	1.91	0.77	1.09	0.1	0.42	1.41	0.19	6.39	0.42	0.14	0	3.85	1.34	1.46	0.06	0	0.07	0.07	0	0	19.21	-1.87	2.58	66.48	109.94	841.6	495.22	1018.08	689.47	876.14	537.44	986.03	540.49
61.928	0	0.15	0.2	0.03	0.14	0.03	0.19	0.06	1.07	1.5	99.6	0.33	0	98.27	0.47	0.11	1.62	0.95	1.07	0.11	0.62	0.83	0.55	6.17	0.46	0.15	0.01	4.87	1.17	1.5	0.07	0	0.07	0.14	0	0	20.03	-1.79	3.38	66.7	108.75	842.82	495.77	1018.58	689.57	878.26	537.38	986.94	541.6
61.961	0	0.15	0.2	0.03	0.14	0.03	0.2	0.06	1.09	1.2	99.6	0.33	0	97.81	0.59	0.14	1.2	1.14	1.09	0.08	0.46	0.51	1.25	6.76	0.56	0.14	0.01	4.85	0.9	1.53	0.06	0.01	0.08	0.2	0	0	17.75	-3	3.6	66.65	111.28	843.91	497.2	1018.71	688.79	877.83	538.21	989.03	542.45
61.995	0	0.15	0.2	0.03	0.14	0.03	0.18	0.06	1.1	0.7	99.6	0.33	0	97.1	0.53	0.14	0.7	1.11	1.1	0.08	0.42	0.46	1.37	5.65	0.64	0.13	0.01	4.52	0.56	1.83	0.09	0.01	0.08	0.18	0	0	17.92	-4.45	3.32	66.52	112.97	843.56	496.72	1019.88	689.86	877.17	537.83	990.03	542.79
62.028	0	0.14	0.2	0.03	0.14	0.03	0.18	0.06	0.87	0.69	99.6	0.33	0	97.81	0.44	0.09	0.69	0.81	0.87	0.09	0.38	0.3	1.73	5.76	0.69	0.12	0.01	3.8	0.53	1.78	0.1	0.04	0.08	0.18	0	0	16.69	-3	4.06	66.59	113.26	844.58	497.37	1019.97	689.17	878.28	537.4	991.37	543.49
62.061	0	0.14	0.2	0.03	0.13	0.03	0.18	0.06	0.67	0.58	99.6	0.33	0	97.1	0.29	0.05	0.58	0.51	0.67	0.08	0.21	0.27	1.86	5.59	0.72	0.08	0	2.31	0.37	1.72	0.11	0.05	0.09	0.17	0	0	16.88	-4.44	3.79	66.7	113.24	845.14	497.78	1020.59	689.58	878.62	538	991.7	543.88
62.095	0	0.13	0.2	0.03	0.13	0.02	0.18	0.06	0.39	0.41	99.61	0.33	0	96.96	0.23	0.03	0.41	0.42	0.39	0.07	0.21	0.2	0.95	5.37	0.63	0.07	0	1.32	0.25	1.69	0.17	0	0.09	0.11	0	0	18.46	-4.69	1.7	66.62	112.68	846.11	497.44	1022.91	690.72	878.67	539.66	991.29	543.39
62.128	0	0.13	0.19	0.02	0.13	0.02	0.18	0.06	0.26	0.38	99.61	0.33	0	98.6	0.22	0.04	0.38	0.39	0.26	0.05	0.12	0.12	0.49	5.52	0.57	0.07	0	1.3	0.24	1.58	0.19	0	0.08	0.09	0	0	20.59	-0.73	-0.31	66.7	112.97	846.79	496.49	1026.05	692.65	878.72	541.18	991.68	542.71
62.162	0	0.13	0.19	0.02	0.13	0.02	0.18	0.06	0.24	0.29	99.61	0.33	0	98.7	0.24	0.05	0.29	0.4	0.15	0.04	0.11	0.12	0.2	5.96	0.55	0.12	0	1.11	0.21	1.77	0.27	0.01	0.12	0.04	0	0	16.1	0.35	-0.13	66.93	110.7	846.63	496.84	1027.71	693.79	880.83	539.87	991.47	543.39
62.195	0	0.13	0.19	0.02	0.13	0.02	0.18	0.06	0.34	0.22	99.62	0.33	0	98.31	0.34	0.07	0.22	0.38	0.23	0.04	0.21	0.09	0.06	5.83	0.44	0.11	0	1.17	0.2	1.74	0.33	0.04	0.13	0.01	0	0	15.43	1.69	-1.61	67.1	114.39	844.45	496.51	1026.21	693.14	875.81	540.89	990.18	542.49
62.228	0	0.13	0.19	0.03	0.13	0.03	0.18	0.06	0.48	0.69	99.62	0.33	0	98.73	0.39	0.08	0.25	0.37	0.48	0.07	0.69	0.17	0	5.68	0.38	0.1	0	0.97	0.24	1.68	0.36	0	0.12	0	0	0	13.5	-0.23	-1.17	67.93	108.38	842.5	497.38	1025.37	695.29	877.9	540.17	986.21	544.02
62.262	0	0.13	0.19	0.03	0.13	0.03	0.17	0.06	0.77	1.12	99.62	0.33	0	98.21	0.77	0.13	0.22	0.54	0.73	0.07	1.12	0.21	0	4.63	0.33	0.08	0	0.83	0.27	1.57	0.61	0.01	0.11	0	0	0	16.82	1.97	-3.1	67.87	113.44	840.22	498.21	1023.46	696.97	871.51	544.71	984.93	543.34
62.295	0	0.13	0.19	0.03	0.14	0.03	0.17	0.07	1.43	1.34	99.62	0.33	0	97.12	1.43	0.23	0.25	1.03	0.91	0.07	1.34	0.28	0	4.1	0.26	0.1	0	0.63	0.33	1.63	0.58	0	0.09	0	0	0	18.56	4.42	-1.12	67.55	108.97	838.8	498.95	1020.71	698.74	873.51	544.55	982.47	543.58
62.328	0	0.13	0.19	0.02	0.15	0.03	0.17	0.07	2.54	0.69	99.62	0.33	0	97.42	2.54	0.43	0.23	1.73	0.69	0.05	0.69	0.51	0	3.28	0.18	0.09	0	0.31	0.36	1.45	0.59	0	0.08	0	0	0	17.01	3.84	-0.58	67.78	110.35	836.65	498.96	1017.72	697.17	870.66	543.58	981.02	543.57
62.362	0	0.13	0.19	0.02	0.16	0.02	0.17	0.08	2.45	0.26	99.62	0.33	0	97.18	3.43	0.6	0.26	2.32	0.44	0.05	0.22	0.44	0	2.45	0.14	0.08	0	0.23	0.47	1.49	0.47	0	0.07	0	0	0	17.62	4.3	-0.91	67.72	110.29	836.24	499.35	1016.54	696.74	869.62	544.21	979.91	543.76
62.395	0	0.13	0.19	0.02	0.17	0.02	0.17	0.08	2.24	0.26	99.62	0.33	0	96.02	4.11	0.56	0.26	2.58	0.41	0.06	0.14	0.51	0	2.24	0.14	0.07	0.01	0.21	0.56	1.53	0.46	0	0.06	0	0	0	15.71	6.08	-0.18	67.88	109.65	834.8	499.93	1013.98	695.98	868.61	543.64	978.26	543.75
62.429	0	0.13	0.19	0.02	0.17	0.02	0.17	0.08	1.72	0.25	99.62	0.33	0	97.6	4.39	0.6	0.25	2.6	0.39	0.05	0.11	0.21	0.02	1.72	0.1	0.05	0.01	0.43	0.69	1.28	0.37	0	0.05	0	0	0	16.95	3.48	-1.21	68.01	111.71	834.88	501.29	1012.2	695.14	865.79	546.17	977.48	543.92
62.462	0	0.14	0.19	0.02	0.17	0.02	0.17	0.08	1.67	0.27	99.62	0.33	0	97.59	4	0.53	0.27	3.22	0.4	0.03	0.12	0.26	0.02	1.67	0.12	0.05	0.01	0.59	0.82	1.3	0.39	0	0.04	0	0	0	13.38	3.49	-0.82	68.28	108.37	833.88	502.45	1009.36	693.77	865.91	545.46	974.27	544.03
62.495	0	0.14	0.19	0.02	0.17	0.02	0.17	0.08	1.62	0.34	99.62	0.33	0	97.52	3.93	0.42	0.34	3.26	0.37	0.02	0.22	0.31	0.02	1.62	0.1	0.05	0.01	0.76	0.82	1.24	0.35	0.01	0.04	0	0	0	16.76	3.65	0.37	67.88	110.92	833.32	503.76	1006.3	692.93	863.81	546.39	974.74	546.36
62.529	0	0.13	0.19	0.02	0.16	0.02	0.16	0.07	1.53	0.39	99.61	0.33	0	97.35	3.38	0.32	0.39	1.71	0.31	0.02	0.34	0.41	0.01	1.53	0.09	0.04	0.01	0.57	0.84	1.02	0.27	0.05	0.03	0	0	0	19.27	3.98	2.36	67.65	112.65	833.85	504.68	1004.3	691.57	863.95	546.08	976.57	548.65
62.562	0	0.13	0.19	0.03	0.14	0.02	0.15	0.07	1.64	0.44	99.61	0.33	0	97.03	2.15	0.23	0.44	0.7	0.31	0.03	0.42	0.64	0.03	1.64	0.12	0.05	0.01	0.49	0.83	0.84	0.3	0.21	0.02	0	0	0	17.8	4.56	3.72	67.92	113.28	833.06	505.9	1001.56	689.92	863.15	544.91	976.27	551.03
62.595	0	0.13	0.2	0.03	0.14	0.02	0.15	0.06	1.62	0.65	99.61	0.33	0	97.53	1.62	0.1	0.62	0.27	0.32	0.05	0.65	0.6	0.06	1.76	0.17	0.06	0.01	0.57	0.75	0.77	0.26	0.61	0.02	0.01	0	0	20.33	3.62	4.43	67.45	108.65	832.57	506.4	999.19	688.71	864.48	546.43	973.04	550.92
62.629	0	0.13	0.2	0.03	0.14	0.02	0.15	0.06	1.43	0.87	99.61	0.33	0	97.06	1.43	0.08	0.87	0.1	0.29	0.08	0.78	0.54	0.06	1.76	0.2	0.07	0.01	0.73	0.88	0.7	0.19	1.1	0.02	0.02	0	0	20.93	4.51	4.31	67.39	109.46	831.04	506.46	997.99	689.26	862.65	546.74	972.02	551.25
62.662	0	0.13	0.2	0.03	0.14	0.02	0.16	0.06	1.7	1.55	99.6	0.33	0	97.48	1.7	0.05	1.25	0.05	0.4	0.17	1.55	0.62	0.07	2.08	0.22	0.07	0.01	1.15	0.84	0.55	0.17	0.05	0.02	0.03	0	0	19.44	3.72	3.9	67.49	110.37	829.93	505.49	998.3	689.92	861.5	544.47	971.67	551.2
62.695	0	0.14	0.2	0.03	0.14	0.02	0.16	0.06	1.68	2.25	99.59	0.33	0	97.82	1.68	0.02	1.91	0.02	0.51	0.3	2.25	0.74	0.09	2.26	0.33	0.06	0.02	2.03	0.76	0.44	0.16	0.05	0.02	0.05	0	0	19.5	2.97	3.46	67.18	109.69	829.79	504.83	998.99	690.36	861.69	544.41	971.23	550.16
62.729	0	0.14	0.2	0.03	0.14	0.02	0.17	0.06	1.29	2.38	99.59	0.33	0	98.59	1.29	0.02	2.05	0.01	0.54	0.49	2.38	0.74	0.09	2.66	0.37	0.06	0.01	2.2	0.83	0.38	0.13	0.24	0.01	0.07	0	0	17.87	0.75	2.86	67.24	110.27	826.6	500.96	1002.84	694.42	861.16	542.37	971.34	546.52
62.762	0	0.14	0.2	0.03	0.14	0.03	0.16	0.06	1.2	2.78	99.59	0.33	0	97.67	1.2	0.03	1.97	0.01	0.86	0.71	2.83	1.31	0.15	2.78	0.56	0.07	0.02	2.41	0.99	0.42	0.11	0.24	0.02	0.09	0	0	18.34	3.32	4.31	67.32	111.26	827.7	501.08	1002.91	692.71	862.56	542.74	973.73	546.9
62.796	0	0.15	0.21	0.03	0.14	0.02	0.18	0.06	0.82	1.6	99.58	0.33	0	98.67	0.82	0.03	2.95	0.01	0.49	0.79	1.6	0.99	0.11	3.36	0.56	0.04	0.01	0.7	0.97	0.3	0.07	0.67	0.02	0.07	0	0	20.83	0.48	3.62	67.17	111.43	828.88	502.77	1002.66	693.8	862.32	543.64	973.59	549.52
62.829	0	0.15	0.21	0.03	0.15	0.02	0.17	0.06	0.89	0.91	99.58	0.33	0	98.75	0.89	0.02	3.33	0.01	0.22	0.6	0.91	0.33	0.04	2.48	0.25	0.03	0.01	0.13	1.6	0.33	0.06	3.92	0.01	0.03	0	0	19.39	-0.14	2.82	66.84	111.25	830.23	503.85	1001.87	691.78	861.98	544.35	973.11	549.47
62.862	0	0.15	0.21	0.03	0.15	0.02	0.17	0.06	0.96	0.96	99.59	0.33	0	98.49	0.96	0.04	2.87	0.01	0.09	0.37	0.37	0.19	0	1.83	0.12	0.02	0	0.01	2.89	0.39	0.04	2.17	0.01	0.01	0	0	18.09	1.11	4.24	66.93	111.88	830.25	504.18	1001.18	690.83	862.67	542.9	974.27	550.82
62.896	0	0.16	0.21	0.03	0.16	0.02	0.17	0.06	0.99	0.99	99.58	0.33	0	98.57	0.99	0.05	3.9	0.01	0.05	0.38	0.3	0.2	0	1.95	0.08	0.02	0	0	3.85	0.3	0.02	3.04	0.01	0	0	0	22.42	0.84	3.56	66.94	111.53	831.23	505.28	999.77	690.56	861.92	546.19	973.37	550.52
62.929	0	0.16	0.21	0.03	0.15	0.02	0.17	0.06	0.82	0.82	99.58	0.33	0	98.31	0.82	0.07	3.57	0.01	0.06	0.25	0.28	0.28	0	1.85	0.09	0.01	0	0	3.76	0.33	0.02	0.67	0.01	0	0	0	19.06	1.67	3.17	67.42	116.7	828.44	501.89	1002.72	691.79	859.25	542.31	975.73	549.55
62.962	0	0.16	0.21	0.03	0.15	0.02	0.18	0.06	0.65	0.65	99.57	0.33	0	98.62	0.65	0.12	4.14	0.01	0.11	0.19	0.27	0.65	0	2.27	0.08	0.01	0	0	3.25	0.29	0.02	0.1	0.01	0	0	0	19.68	0.66	3.45	67.2	116.11	828.7	502.95	1001.7	691.87	859.38	543.28	975.29	550.09
62.996	0	0.16	0.21	0.03	0.15	0.02	0.18	0.06	0.74	0.74	99.57	0.33	0	98.66	0.74	0.12	4.2	0.01	0.23	0.18	0.47	1.64	0	2.69	0.08	0.01	0	0.02	3.27	0.25	0.01	0.02	0.02	0	0	0	17.96	-0.51	3.05	67.1	114.45	827.2	502.57	1000.4	691.34	858.39	542.69	972.66	549.05
63.029	0	0.15	0.21	0.03	0.15	0.02	0.17	0.06	0.7	0.7	99.58	0.33	0	97.84	0.7	0.1	3.18	0	0.32	0.14	0.26	1.08	0	2.51	0.05	0.01	0	0.04	2.78	0.25	0.01	0.03	0.01	0	0	0	13.16	2.92	4.14	66.86	113.24	826.6	502.54	1000.15	690.54	859.66	540.33	972.53	549.48
63.062	0	0.15	0.2	0.03	0.15	0.02	0.17	0.06	0.66	0.66	99.59	0.33	0	96.08	0.66	0.15	2.48	0	0.2	0.1	0.17	0.66	0	2.31	0.05	0	0	0.02	3.33	0.24	0.01	0.01	0.02	0	0	0	13.52	6.01	4.38	66.1	118.37	825.9	503.16	999.96	691.27	857.1	540.99	975.03	551.22
63.096	0	0.15	0.2	0.03	0.15	0.02	0.16	0.06	0.53	0.53	99.6	0.33	0	97.18	0.53	0.16	1.69	0.01	0.24	0.13	0.22	1.27	0	2.03	0.1	0	0	0.01	4.8	0.28	0	0.03	0.02	0	0	0	13.95	4.29	3.31	66.08	117.35	825.27	505.14	998.18	692.83	855.22	544.59	972.44	550.3
63.129	0	0.15	0.2	0.03	0.15	0.02	0.16	0.06	0.5	0.5	99.6	0.33	0	94.49	0.5	0.16	1.47	0.01	0.28	0.24	0.23	1.29	0	2.43	0.21	0	0	0	4.03	0.25	0	0.02	0.02	0	0	0	18.54	7.79	4.03	66.26	118.74	823.44	505.49	996.26	693.75	853.43	546.32	972.03	552.08
63.163	0	0.15	0.2	0.03	0.14	0.02	0.15	0.06	0.4	0.37	99.61	0.33	0	96.24	0.34	0.15	0.88	0.02	0.4	0.25	0.37	3.29	0	2.08	0.37	0	0	0.01	4.77	0.29	0	0.01	0.02	0	0	0	14.97	5.79	4.26	67.17	113.65	821.36	504.73	993.43	691.63	853.65	542.73	966.94	551.74
63.196	0	0.15	0.19	0.03	0.14	0.02	0.15	0.06	0.35	0.29	99.61	0.33	0	96.7	0.27	0.18	0.54	0.03	0.35	0.27	0.23	2.42	0	2	0.39	0	0	0.02	4.43	0.29	0	0.01	0.02	0	0	0	16.28	5.11	3.48	67.04	114.33	818.76	501.42	992.04	690.23	850.55	541	964.69	547.7
63.229	0	0.14	0.19	0.03	0.14	0.02	0.15	0.06	0.36	0.3	99.61	0.33	0	95.52	0.29	0.22	0.55	0.03	0.36	0.3	0.19	1.31	0	2.67	0.51	0	0	0.06	3.63	0.26	0	0.02	0.02	0	0	0	17.59	6.7	3.58	67.54	108.47	817.1	499.65	990.95	690.56	852.06	540.42	960.45	544.71
63.263	0	0.14	0.19	0.03	0.14	0.02	0.15	0.06	0.43	0.39	99.61	0.33	0	97.28	0.28	0.27	0.6	0.04	0.43	0.39	0.27	1.53	0	2.67	0.54	0	0	0.11	2.48	0.18	0	0.04	0.01	0	0	0	17.62	4.11	3.55	67.58	111.15	816.73	499.54	989.82	689.08	849.97	539.51	960.97	545.41
63.296	0	0.15	0.2	0.03	0.14	0.02	0.16	0.06	0.48	0.59	99.61	0.33	0	96.8	0.28	0.19	0.83	0.05	0.48	0.59	0.31	1.47	0	3.01	0.73	0	0	0.08	3.1	0.21	0	0.16	0.01	0	0	0	17.62	4.96	3.38	67.74	116.27	811.53	496.33	991.75	693.85	845.73	538.34	961.88	543.57
63.329	0	0.15	0.19	0.03	0.14	0.02	0.16	0.06	0.47	0.93	99.61	0.33	0	97.45	0.3	0.21	0.61	0.05	0.47	0.93	0.26	1.47	0	2.9	0.83	0	0	0.02	4.55	0.29	0	0.12	0.01	0	0	0	21.34	3.78	4.13	67.36	117.31	811.21	497.42	989.58	692.69	844.76	538.42	961.7	547.69
63.363	0	0.14	0.19	0.03	0.14	0.02	0.18	0.06	0.36	1.02	99.61	0.33	0	97.18	0.36	0.23	0.76	0.05	0.28	1.02	0.18	1.13	0	5.1	0.71	0	0	0	2.31	0.27	0	0.79	0.02	0	0	0	18.73	4.3	3.49	68.29	108.58	810.55	495.16	989.21	691.37	847.7	538.48	956.26	540.67
63.396	0	0.15	0.2	0.03	0.14	0.02	0.17	0.06	0.27	1.27	99.61	0.33	0	96.32	0.27	0.19	0.99	0.06	0.27	1.27	0.2	1.35	0	4.65	0.9	0	0	0	3.05	0.32	0	0.78	0.02	0	0	0	16.57	5.68	4.05	68.82	113.08	810.44	493.51	987.29	686.8	845.09	534.74	958.06	539.59
63.43	0	0.15	0.2	0.03	0.14	0.02	0.2	0.06	0.6	1.92	99.59	0.33	0	96.59	0.3	0.14	1.11	0.05	0.6	1.92	0.76	2.06	0	7.14	1.77	0	0.01	0.03	1.65	0.29	0.01	0.04	0.02	0	0	0	15.09	5.28	3.46	69.07	111.98	809.65	490.45	987.09	684.52	844.58	531.51	956.48	535.78
63.463	0	0.15	0.2	0.03	0.14	0.03	0.24	0.06	0.93	1.97	99.53	0.33	0	95.81	0.33	0.1	1.1	0.06	0.93	1.97	0.97	0.82	0.02	8.74	5.41	0	0.02	0.44	1.59	0.31	0.01	0.01	0.02	0	0	0	18.89	6.36	2.4	68.93	110.83	807.82	487.88	987.15	684.48	843.32	532.81	954.15	532.56
63.496	0	0.19	0.2	0.05	0.13	0.03	0.32	0.06	3.42	3.37	99.36	0.33	0	96.31	0.32	0.09	1.03	0.06	3.42	1.77	3.37	1.31	0.08	11.31	15.18	0	0.03	12.74	1.23	0.28	0.02	0.02	0.03	0	0	0	19.97	5.69	4.18	68.65	116.1	806.26	485.28	987.42	682.36	841.69	531.34	957.79	531.8
63.53	0	0.5	0.2	0.09	0.12	0.03	0.46	0.06	4.08	5.61	99	22.79	-15.06	95.84	0.33	0.07	1.28	0.08	4.08	1.27	5.61	0.57	0.26	13.35	30.7	0	0.06	72.54	1.11	0.23	0.04	0	0.03	0	0	0	20.53	6.31	6.34	68.82	112.15	804.67	485.04	986.5	683.16	844.24	529.85	956.33	533.48
63.563	0	0.69	0.2	0.15	0.13	0.03	0.73	0.06	4.13	4.29	98.54	39.83	-21.91	94.79	0.35	0.11	1.48	0.1	4.13	0.76	4.29	0.17	1.01	15.33	48.46	0	0.12	83.91	0.85	0.22	0.07	0.01	0.04	0	0	0	16.48	7.5	5.43	69.22	113.5	803.67	484.88	986.3	682.62	842.23	529.96	955.71	531.48
63.596	0	0.69	0.2	0.39	0.13	0.03	1.23	0.06	4.28	5.66	97.53	25.52	-25.93	97.57	0.36	0.09	1.54	0.14	4.28	0.86	5.66	0.32	3.04	16.71	74.35	0	0.34	70.87	0.74	0.22	0.07	0	0.04	0	0	0	16.09	3.54	6.03	68.52	112.26	804.37	483.52	986.69	681.38	843.79	526.97	955.99	530.77
63.63	0	0.57	0.2	0.6	0.13	0.03	1.7	0.06	3.17	5.27	96.61	49.59	-24.73	96.69	0.31	0.09	2.25	0.25	3.17	0.95	5.27	0.35	12.51	17.65	87.85	0	0.64	47.63	0.66	0.26	0.19	0	0.05	0	0	0	18.49	5.13	7.13	68.29	114.21	803.81	485.12	985.56	681.73	843.09	529.33	957.21	533.73
63.663	0	0.46	0.2	0.61	0.13	0.03	1.94	0.06	2.75	2.83	96.12	52.94	-20.66	97.76	0.3	0.09	2.08	0.43	2.75	0.51	2.83	0.34	22.4	18.24	91.97	0	0.77	29.39	0.61	0.27	0.21	0	0.06	0.02	0	0	15.3	3.11	6.79	68.27	114.13	804.64	487.32	985.77	682.59	843.28	530.66	957.34	534.66
63.696	0	0.4	0.2	0.54	0.14	0.03	1.65	0.06	2.08	2.44	96.71	45.68	-17.63	98.18	0.32	0.12	2.2	0.59	2.08	0.33	2.44	0.44	31.27	16.13	88.73	0.01	0.69	21.74	0.81	0.38	0.31	0	0.07	0.06	0	0	15.36	2.06	6.26	68.04	115.31	805.13	488.7	986.92	685.13	843.06	531.82	958.3	536.18
63.73	0	0.4	0.21	0.43	0.14	0.03	1.34	0.06	1.87	2.46	97.32	33.42	-15.25	98.41	0.28	0.13	2.46	0.69	1.87	0.35	1.66	0.32	36.5	14.05	82.3	0.02	0.44	21.57	1.35	0.57	0.51	0	0.09	0.12	0	0	17.68	1.38	5.08	67.52	113.41	806.26	490.53	986.96	687.43	843.47	533.76	956.81	537.56
63.763	0	0.39	0.21	0.27	0.14	0.03	1.09	0.06	1.46	2.3	97.81	14.73	-13.69	97.8	0.2	0.09	2.3	0.83	1.46	0.43	1.44	0.27	31.83	14.93	69.18	0.04	0.4	26.7	1.44	0.62	0.61	0	0.1	0.16	0	0	16.31	3.02	3.14	67.43	112.53	808.4	493.81	988.06	689.46	843.81	538.22	956.34	538.28
63.797	0	0.27	0.2	0.16	0.14	0.03	0.67	0.06	1.14	2.61	98.65	4.02	-6.64	97.85	0.14	0.07	1.68	0.68	1.14	0.46	2.61	0.42	26.55	12.95	51.24	0.07	0.27	15.57	1.64	0.8	1.18	0	0.12	0.23	0	0	17.76	2.91	2.8	67.35	114.28	810.57	496.6	989.42	691.33	844.43	541.8	958.71	540.96
63.83	0	0.22	0.2	0.1	0.14	0.03	0.59	0.06	1.22	2.22	98.82	1.28	-2.1	97.17	0.1	0.04	1.71	0.75	1.22	0.63	2.22	0.66	19.11	15.2	37	0.09	0.22	7.76	1.09	0.74	1.54	0	0.15	0.24	0	0	19.99	4.32	4.1	67.1	114.94	810.49	497.94	989.64	693.22	845.36	542.86	960.3	544.23
63.863	0	0.2	0.2	0.07	0.13	0.03	0.43	0.06	1.03	2.76	99.13	0.57	0	96.54	0.08	0.02	1.8	0.86	1.03	0.7	2.76	0.77	16.74	13.7	24.9	0.1	0.23	7.67	1.12	0.74	1.46	0	0.16	0.27	0	0	18.5	5.36	4.33	66.59	113.22	810.11	499.02	989.58	694.21	846.19	543.96	959.41	544.77
63.897	0	0.17	0.2	0.05	0.13	0.03	0.62	0.06	0.96	2.17	98.76	0.47	0	95.96	0.06	0.01	1.25	0.79	0.96	0.66	2.17	0.73	12.3	22.8	19.19	0.22	0.23	5.06	0.45	0.48	1.88	0	0.21	0.35	0	0	18.05	6.16	3.82	66.47	114.76	808.59	500.56	989.4	696.57	844.18	547.03	958.93	545.62
63.93	0	0.18	0.2	0.05	0.13	0.03	0.64	0.06	1.49	1.76	98.71	0.51	0	92.89	0.1	0.02	1.29	0.62	1.49	1	1.76	0.85	7.6	24.46	15.33	0.18	0.26	8.57	0.48	0.48	1.69	0.01	0.22	0.28	0	0	17.2	9.15	3.86	66.61	113.45	807.84	500.95	988.64	698.42	844.17	544.61	957.59	547.29
63.963	0	0.2	0.2	0.04	0.13	0.03	0.58	0.06	1.61	1.55	98.83	0.45	-1.08	94.5	0.09	0.01	1.01	0.52	1.61	0.97	1.55	0.38	7.88	22.86	15.14	0.29	0.26	17.84	0.6	0.59	1.87	0.01	0.21	0.19	0	0	18.68	7.78	2.05	67.1	113.66	807.75	502.45	986.63	697.7	841.38	548.33	955.02	546.5
63.997	0	0.21	0.2	0.04	0.13	0.03	0.41	0.06	1.21	0.77	99.19	0.44	0	91.05	0.07	0.01	0.77	0.45	1.21	0.5	0.76	0.17	8.05	16.64	13.56	0.49	0.32	22.88	0.93	0.75	1.62	0	0.17	0.17	0	0	20.25	10.4	2.56	66.22	115.77	805.73	502.74	984.09	696.99	838.58	549.38	954.34	547.39
64.03	0	0.28	0.2	0.04	0.13	0.03	0.39	0.06	1.21	0.6	99.21	1.54	-3.01	92.04	0.1	0.02	0.6	0.57	1.21	0.32	0.5	0.09	10.42	16.09	13.21	0.42	0.29	40.36	0.86	0.66	1.64	0.01	0.16	0.2	0	0	18.06	9.76	3.59	66.26	116.11	803.09	502.64	981.29	696.16	836.61	547.47	952.72	547.98
64.063	0	0.29	0.2	0.04	0.13	0.03	0.36	0.06	0.71	0.4	99.29	1.89	-3.14	92.16	0.13	0.03	0.4	0.61	0.71	0.18	0.24	0.03	11.42	14.57	12.91	0.53	0.33	43.49	1.19	0.77	1.27	0.01	0.15	0.25	0	0	18.49	9.68	3.61	66.18	114.64	801.71	502.6	979.4	695.51	835.69	547.94	950.33	547.48
64.097	0	0.33	0.2	0.04	0.14	0.02	0.31	0.06	0.41	0.22	99.33	3.8	-4.53	93.68	0.15	0.05	0.22	0.65	0.41	0.09	0.11	0.01	13.52	12.13	13.4	0.79	0.32	52.7	1.8	0.96	1.31	0.01	0.13	0.3	0	0	20.66	8.52	4.01	65.82	113.43	798.59	502.44	976.26	696.07	833.46	547.83	946.9	548.21
64.13	0	0.34	0.2	0.04	0.14	0.02	0.31	0.06	0.37	0.17	99.32	4.31	-4.81	94.83	0.17	0.1	0.15	0.76	0.37	0.03	0.06	0.01	15.73	11.74	13.62	0.66	0.28	54.38	1.63	0.96	1.36	0.01	0.11	0.32	0	0	19.31	7.45	4.54	66.07	110.13	797.18	503.21	973.58	695.83	833.43	546.74	943.54	548.94
64.164	0	0.26	0.2	0.04	0.14	0.02	0.26	0.06	0.29	0.22	99.48	1.17	0	85.85	0.22	0.18	0.09	0.63	0.29	0.01	0.03	0.03	20.95	9.9	10.16	0.47	0.28	37.65	2.55	1.07	1.33	0.01	0.11	0.26	0	0	14.87	12.99	2.86	66.92	110.76	794.1	505.13	967.81	694.2	827.38	547.31	938.14	548.46
64.197	0	0.22	0.2	0.03	0.14	0.02	0.3	0.06	0.42	0.14	99.39	0.54	0	89.1	0.14	0.15	0.09	0.72	0.42	0.01	0.04	0.07	25.53	13.25	8.87	0.3	0.29	26.54	2.3	0.91	1.3	0.01	0.11	0.35	0	0	13.93	11.49	3.18	67.14	113.59	792.86	506.6	964.97	693.13	824.23	547.98	937.8	549.95
64.23	0	0.18	0.2	0.03	0.14	0.03	0.29	0.06	0.54	0.13	99.41	0.33	0	90.75	0.13	0.17	0.09	0.64	0.54	0.01	0.04	0.17	25.72	13.12	7.03	0.23	0.32	14.12	2.42	0.9	1.25	0.02	0.11	0.36	0	0	15.09	10.58	3.3	67.19	111.87	790.96	506.62	962.82	692.64	823.11	549.3	934.97	549.4
64.264	0	0.15	0.2	0.03	0.14	0.03	0.27	0.06	0.58	0.09	99.47	0.33	0	91.6	0.13	0.17	0.07	0.49	0.58	0.01	0.06	0.4	23.51	12.38	3.9	0.09	0.26	4.66	1.91	0.73	0.99	0.01	0.08	0.36	0	0	16.05	10.05	3.83	67.13	111.14	789.54	506.97	960.56	692.75	822.08	548.41	933.2	550.75
64.297	0	0.14	0.2	0.03	0.13	0.03	0.27	0.06	0.58	0.08	99.47	0.33	0	91.64	0.1	0.13	0.08	0.22	0.58	0	0.07	0.38	20.8	13.02	2.12	0.07	0.19	2.26	1.76	0.75	0.93	0.01	0.08	0.24	0	0	17.97	10.03	3.97	67.05	110.38	788.66	507.05	960.06	693.67	821.87	549.23	932.23	551.26
64.33	0	0.14	0.2	0.03	0.13	0.03	0.29	0.06	0.57	0.07	99.42	0.33	0	93.15	0.09	0.11	0.07	0.12	0.57	0.01	0.06	0.31	26.6	14.69	1.74	0.04	0.18	1.71	1.46	0.65	0.79	0.01	0.08	0.19	0	0	20.06	8.95	3.14	66.94	110.5	787.43	507.63	959.16	694.86	819.99	551.66	930.49	551.19
64.364	0	0.13	0.19	0.03	0.13	0.02	0.36	0.06	0.5	0.14	99.28	0.33	0	93.98	0.1	0.06	0.06	0.07	0.5	0.01	0.14	0.43	18	18.91	1.24	0.02	0.18	0.89	1.14	0.58	0.74	0.02	0.06	0.13	0	0	20.05	8.26	3.42	66.8	107.39	786.48	506.76	960.31	696.65	821.81	551.37	929.2	550.46
64.397	0	0.13	0.19	0.03	0.13	0.02	0.41	0.06	0.54	0.19	99.17	0.38	0	94.88	0.13	0.06	0.07	0.04	0.54	0.02	0.19	0.85	10.56	21.68	1.01	0.02	0.15	0.79	1.1	0.57	0.66	0.01	0.06	0.1	0	0	19.09	7.4	3.18	66.48	111.58	787.42	507.78	960.85	695.98	820.32	553.05	931.88	550.88
64.431	0	0.14	0.19	0.03	0.13	0.02	0.43	0.06	0.52	0.41	99.13	0.41	0	95.3	0.2	0.06	0.06	0.03	0.52	0.04	0.41	3.86	7.05	22.53	1.23	0.01	0.14	0.81	1.16	0.63	0.66	0.01	0.05	0.1	0	0	16.66	6.95	4.54	66.65	108.86	788.29	507.9	962.01	695.6	823.78	552.26	932.63	551.05
64.464	0	0.14	0.19	0.03	0.13	0.02	0.51	0.06	0.53	0.5	98.99	0.5	0	96.95	0.23	0.05	0.07	0.02	0.53	0.04	0.5	4.17	5.51	25.48	1.07	0.01	0.14	1.5	1.04	0.56	0.59	0.03	0.05	0.11	0	0	19.06	4.7	4.86	66.24	109.43	789.02	507.09	964.38	697.23	825.28	552.11	934.71	551.48
64.497	0	0.14	0.19	0.03	0.13	0.02	0.45	0.06	0.47	0.6	99.09	0.44	0	96.28	0.28	0.04	0.07	0.02	0.47	0.06	0.6	2	4.19	23.37	1.06	0.01	0.16	3.83	1.14	0.67	0.57	0.02	0.05	0.13	0	0	20.19	5.73	4.23	65.77	112.21	789.39	506.07	967.78	699.8	825.34	552.63	937.54	551.07
64.531	0	0.15	0.2	0.03	0.13	0.02	0.5	0.06	0.48	0.95	98.99	0.51	0	94.42	0.48	0.06	0.1	0.02	0.43	0.07	0.95	1.21	2.18	25.15	1.4	0.01	0.19	7.56	1.24	0.83	0.43	0.05	0.05	0.17	0	0	21.39	7.86	3.68	65.52	111.27	791.08	507.21	969.12	700.99	826.88	554.51	938.12	551.83
64.564	0	0.15	0.2	0.03	0.13	0.02	0.48	0.06	0.8	0.78	99.05	0.45	0	97.3	0.8	0.05	0.17	0.02	0.35	0.12	0.78	0.4	0.84	23.74	1.53	0.01	0.2	8.71	1.37	0.97	0.35	0.03	0.05	0.2	0	0	22.18	4.08	4.86	65.93	110.86	794.35	508.1	970.67	701.74	830.44	551.1	941.22	555.38
64.597	0	0.15	0.2	0.03	0.14	0.02	0.44	0.06	1.39	0.56	99.12	0.4	0	96.64	1.39	0.04	0.21	0.02	0.32	0.13	0.56	0.18	0.3	21.54	1.7	0.01	0.23	10.57	1.44	0.93	0.3	0.43	0.04	0.22	0	0	21.5	5.21	5.62	66.43	112.66	794	507.42	970.6	700.16	830.07	550.84	942.65	554.95
64.631	0	0.15	0.2	0.03	0.14	0.02	0.47	0.06	1.97	0.44	99.07	0.43	0	96.68	1.97	0.05	0.44	0.02	0.3	0.1	0.27	0.31	0.18	21.73	2.08	0	0.23	9.71	1.85	1.06	0.21	0.29	0.04	0.31	0	0	21.86	5.14	4.46	66.47	110	794.61	507.35	970.52	699.57	830.54	552.29	940.54	552.97
64.664	0	0.15	0.2	0.03	0.14	0.02	0.4	0.06	2.16	0.46	99.19	0.35	0	97.47	2.16	0.03	0.46	0.01	0.28	0.09	0.12	0.24	0.14	18.88	1.77	0	0.29	7.93	2.05	1.03	0.19	0.28	0.04	0.39	0	0	21.22	3.74	4.52	66.58	109.08	795.25	507.18	970.44	698.9	831.29	551.01	940.35	552.82
64.697	0	0.15	0.2	0.03	0.15	0.02	0.4	0.06	2.42	0.66	99.2	0.35	0	97.58	2.42	0.03	0.66	0.01	0.31	0.07	0.12	0.3	0.08	18.41	1.62	0	0.36	9.51	2.08	0.9	0.17	0.12	0.03	0.38	0	0	21	3.52	4.02	66.48	112.65	796.1	506.77	972.02	699.35	830.38	550.3	943	552.87
64.731	0	0.15	0.2	0.03	0.15	0.02	0.35	0.07	3.37	0.74	99.31	0.33	0	95.84	3.37	0.03	0.74	0.01	0.32	0.05	0.11	0.38	0.04	14.83	1.35	0	0.39	7.13	2.21	0.83	0.13	0.07	0.03	0.33	0	0	20.89	6.31	5.12	66.29	109.9	796.85	507.24	970.72	697.23	832.43	550.01	942.27	553.43
64.764	0	0.15	0.2	0.03	0.15	0.02	0.35	0.07	3.27	0.74	99.31	0.33	0	93.55	3.27	0.03	0.74	0.01	0.35	0.04	0.16	0.45	0.03	14.92	1.58	0	0.41	8.26	2.27	0.79	0.13	0.04	0.02	0.35	0	0	20.2	8.63	4.2	66.12	110.68	797.15	507.8	969.8	695.88	831	551.47	941.67	552.51
64.798	0	0.16	0.2	0.03	0.15	0.02	0.32	0.06	2.11	0.82	99.36	0.33	0	92.44	2.11	0.03	0.82	0.01	0.28	0.03	0.2	0.68	0.07	14.42	1.74	0	0.57	11.9	2.48	0.75	0.14	0.03	0.02	0.3	0	0	19.19	9.48	4.44	66.24	109.67	796.95	508.28	968.6	695.01	831	551.3	940.66	552.69
64.831	0	0.17	0.2	0.03	0.14	0.02	0.3	0.06	1.27	0.73	99.39	0.33	0	94.19	1.27	0.03	0.73	0.01	0.25	0.02	0.15	0.59	0.21	13.82	2.45	0	0.92	13.98	2.28	0.72	0.15	0.05	0.02	0.29	0	0	18.99	8.07	3.79	66.29	108.33	795.91	508.85	966.58	694.85	829.52	551.68	937.85	552.39
64.864	0	0.18	0.2	0.03	0.14	0.02	0.29	0.06	0.87	0.63	99.41	0.33	0	93.46	0.87	0.05	0.63	0.02	0.21	0.02	0.11	0.43	0.29	13.64	2.33	0	0.85	17.55	1.91	0.67	0.16	0.03	0.01	0.25	0	0	18.96	8.7	3.5	66.3	108.52	794.69	509.13	963.76	693.44	827.18	551.49	935.69	552.32
64.898	0	0.15	0.2	0.03	0.14	0.02	0.25	0.06	0.56	0.46	99.5	0.33	0	94.13	0.56	0.07	0.46	0.04	0.16	0.01	0.07	0.42	0.41	11.05	2.07	0	0.55	7.02	1.95	0.6	0.15	0.01	0.01	0.16	0	0	18.74	8.12	2.23	66.16	110.53	793.5	510.89	959.98	692.25	822.62	553.15	933.14	552.74
64.931	0	0.14	0.2	0.03	0.14	0.02	0.26	0.06	0.35	0.43	99.48	0.33	0	93.61	0.35	0.12	0.43	0.07	0.15	0.01	0.06	0.43	0.64	12.09	2.36	0	0.37	2.76	1.76	0.51	0.16	0.01	0.01	0.1	0	0	17.12	8.58	1.66	66.47	109.21	791.62	510.63	957.65	691.02	820.69	553.31	929.88	551.08
64.964	0	0.14	0.2	0.03	0.13	0.02	0.22	0.06	0.18	0.38	99.55	0.33	0	93.18	0.18	0.16	0.38	0.13	0.17	0.01	0.07	0.47	1.11	9.54	2.15	0	0.22	1.23	1.38	0.45	0.15	0	0.01	0.08	0	0	18.67	8.93	2.31	66.26	112.29	790.4	510.76	955.9	690.4	818.25	553.25	930.54	552.38
64.998	0	0.14	0.19	0.03	0.13	0.02	0.21	0.06	0.18	0.36	99.58	0.33	0	94.25	0.08	0.17	0.36	0.19	0.18	0.01	0.08	0.53	1.87	8.43	2.42	0	0.16	0.6	0.96	0.3	0.14	0.02	0.01	0.05	0	0	20.16	8.01	1.5	65.98	113.81	789.31	511.65	953.34	690.1	814.95	554.35	928.75	552.93
65.031	0	0.14	0.19	0.03	0.13	0.02	0.22	0.06	0.24	0.48	99.57	0.33	0	93.07	0.05	0.11	0.48	0.15	0.24	0.03	0.22	0.67	1.32	8.98	1.73	0	0.08	0.51	0.84	0.26	0.13	0.02	0.01	0.02	0	0	16.97	9.01	2.41	66.99	112.41	784.6	504.02	952.96	686.72	813.92	546.48	926.33	546.02
65.064	0	0.14	0.2	0.03	0.13	0.02	0.23	0.06	0.36	0.71	99.54	0.33	0	95.61	0.04	0.08	0.71	0.09	0.36	0.07	0.44	0.86	1.29	9.88	1.78	0	0.05	0.6	0.87	0.22	0.12	0.07	0.01	0.02	0	0	13.8	6.59	3.65	67.77	112.25	782.18	501.59	954.18	686.75	814.43	544.76	926.67	543.74
65.098	0	0.14	0.2	0.03	0.13	0.02	0.23	0.06	0.44	0.81	99.54	0.33	0	94.09	0.05	0.04	0.94	0.05	0.44	0.18	0.79	0.61	0.81	10.26	1.23	0	0.04	0.58	0.92	0.24	0.13	4.13	0.01	0.02	0	0	17.29	8.16	3.27	67.79	114.49	777.01	495.82	961.02	696.15	813.88	542.17	928.37	541.42
65.131	0	0.14	0.2	0.03	0.13	0.02	0.22	0.06	0.59	1.41	99.55	0.33	0	90.39	0.05	0.03	1.25	0.02	0.59	0.34	1.41	0.4	0.84	9.48	1.02	0	0.05	0.81	1.11	0.25	0.12	1.01	0.01	0.02	0	0	22.35	10.79	2.01	67.33	110.1	779.18	495.65	960.55	694.98	815.84	543.58	925.91	540.66
65.165	0	0.15	0.2	0.03	0.13	0.03	0.28	0.06	0.77	2.26	99.44	0.33	0	94.27	0.05	0.02	2.14	0.01	0.77	1.01	2.26	0.23	0.86	12.98	1.26	0	0.09	1.96	0.86	0.21	0.13	0.2	0.01	0.03	0	0	19.27	8	3.92	67.71	114.04	780.81	496.66	961.26	692.42	816.7	543.67	930.72	541.82
65.198	0	0.15	0.2	0.03	0.13	0.03	0.29	0.06	0.68	1.82	99.42	0.33	0	95.49	0.07	0.01	1.96	0	0.68	1.78	1.82	0.32	0.73	13.78	1.13	0	0.16	1.7	0.8	0.2	0.13	0.29	0.01	0.05	0	0	18.64	6.73	3.38	67.03	114.24	780.92	495.62	962.5	692.89	816.77	542.63	931	540.58
65.231	0	0.16	0.2	0.03	0.13	0.02	0.29	0.06	0.65	2.88	99.42	0.33	0	96.59	0.09	0.01	1.83	0	0.65	2.88	1.4	0.54	0.87	13.74	1.16	0	0.29	1.58	0.96	0.21	0.13	0.37	0.01	0.07	0	0	18.28	5.28	2.24	66.69	112.13	785.62	496.11	967.37	695.04	821.53	541.93	933.65	540.85
65.265	0	0.17	0.2	0.03	0.14	0.02	0.32	0.06	0.47	4.58	99.35	0.33	0	96.62	0.13	0.01	1.95	0	0.47	4.58	0.98	1.3	0.63	15.7	1.04	0	0.3	0.53	0.9	0.21	0.11	0.04	0.01	0.07	0	0	20.09	5.23	2.73	66.37	111.74	790.51	496.74	971.53	695.06	826.67	542.88	938.41	541.99
65.298	0	0.17	0.2	0.03	0.14	0.02	0.33	0.06	0.48	5.01	99.34	0.33	0	97.71	0.19	0.01	1.79	0	0.48	5.01	0.56	1.46	0.89	15.78	1.25	0	0.49	0.27	1.04	0.23	0.1	0.03	0.02	0.09	0	0	18.95	3.24	2.98	66.52	111.36	795.1	497.21	975.36	694.71	831.25	541.96	942.61	542.54
65.331	0	0.17	0.2	0.03	0.14	0.02	0.3	0.06	0.55	4.49	99.4	0.33	0	98.51	0.27	0.02	2.18	0	0.55	4.49	0.92	2.15	0.85	13.97	0.92	0	0.46	0.18	0.9	0.24	0.07	0.01	0.02	0.08	0	0	17.47	1.04	4.16	66.93	113.54	796.19	495.2	979.49	695.64	833.81	539.04	947.3	542.16
65.365	0	0.17	0.21	0.03	0.14	0.03	0.33	0.06	0.8	3.61	99.33	0.33	0	98.14	0.34	0.04	3.4	0	0.8	3.61	1.31	1.48	1.17	14.82	1.19	0	0.4	0.38	0.96	0.23	0.05	0.02	0.02	0.07	0	0	19.03	2.18	2.24	66.71	116.16	797.47	492.64	983.72	697.02	833.6	538.93	949.75	539.2
65.398	0	0.17	0.21	0.03	0.14	0.03	0.35	0.06	1.62	3.44	99.3	0.33	0	97.16	0.34	0.03	3.37	0.01	1.62	3.44	3.14	1.36	1.14	16.09	1.8	0	0.34	1.79	0.86	0.24	0.04	0.02	0.03	0.06	0	0	21.8	4.34	3.2	66.67	113.65	799.77	490.51	987.86	698.08	838.94	537.16	952.58	538.98
65.432	0	0.23	0.22	0.04	0.14	0.03	0.32	0.06	3.22	6.17	99.36	0.58	0	97.83	0.38	0.02	5.99	0.01	3.22	3.22	6.17	0.54	1.47	12.78	1.87	0	0.33	21.76	1.05	0.31	0.03	0.06	0.04	0.05	0	0	20.8	2.96	3.47	66.89	114.92	801.33	489.18	989.78	696.52	840.28	535.69	955.19	537.6
65.465	0	0.27	0.23	0.04	0.15	0.03	0.37	0.06	3.11	4.93	99.25	1	-2.22	97.85	0.48	0.03	6.72	0.02	3.11	3.15	4.93	0.51	2.3	14.18	2.77	0	0.36	28.96	1.27	0.36	0.03	0.03	0.05	0.07	0	0	19.66	2.9	3.66	66.94	115.57	803.13	489.06	990.89	695.37	841.61	534.57	957.14	537.48
65.498	0	0.29	0.22	0.03	0.14	0.03	0.37	0.06	2.91	4.2	99.27	1.53	-3.14	97.7	0.59	0.05	5.67	0.03	2.91	2.59	4.2	0.44	2.47	14.23	3.43	0	0.32	35.82	1.1	0.33	0.03	0.02	0.05	0.09	0	0	18.88	3.25	3.58	67.02	115.6	804.22	489.31	991.38	694.51	842.3	534.88	957.88	537.14
65.532	0	0.27	0.22	0.03	0.15	0.03	0.4	0.06	2.65	3.62	99.19	0.94	-1.74	96.85	0.8	0.06	5.4	0.04	2.65	2.8	2.88	0.34	3.62	15.31	4.76	0.01	0.36	29.38	1.57	0.45	0.03	0.04	0.06	0.16	0	0	18.67	4.86	4.7	67.51	110.25	805.55	489.53	992.24	694.57	846.97	534.24	957.18	537.64
65.565	0	0.21	0.22	0.03	0.15	0.03	0.35	0.06	2.24	4.06	99.3	0.37	0	96.67	1.08	0.08	4.06	0.05	2.24	2.4	2.49	0.3	4.09	13.33	5.03	0.02	0.32	17.67	1.52	0.51	0.03	0.09	0.06	0.24	0	0	20.81	5.15	3.91	67.35	112.03	807.05	488.14	993.61	693.77	846.89	533.55	958.88	536.56
65.598	0	0.18	0.22	0.03	0.15	0.03	0.33	0.06	1.79	3.96	99.33	0.33	0	96.76	1.36	0.08	3.96	0.04	1.79	2.31	2.62	0.31	4.05	12.3	5.68	0.02	0.26	4.85	1.64	0.58	0.02	0.23	0.06	0.28	0	0	18.63	5.02	5.98	68.07	111.1	808.41	488.38	993.51	692.1	849.86	530.26	960.67	538.32
65.632	0	0.16	0.21	0.03	0.14	0.03	0.33	0.06	1.76	3.25	99.35	0.33	0	97.54	1.76	0.08	2.48	0.03	1.5	3.25	2.48	0.3	2.11	13.31	4.24	0.03	0.21	1.84	1.35	0.53	0.02	1.42	0.06	0.25	0	0	16.06	3.61	5.39	68.65	112.43	809.09	487.93	993.75	689.76	849.09	530.44	961.37	536.09
65.665	0	0.17	0.21	0.04	0.14	0.03	0.34	0.06	2.29	5.43	99.32	0.33	0	96.59	2.29	0.14	3.36	0.03	1.73	5.43	4.49	0.57	1.63	13.59	3.76	0.04	0.17	1.18	1.64	0.57	0.02	0.69	0.06	0.23	0	0	19.83	5.28	3	68.23	116.58	809.02	484.24	994.51	687.56	845.31	530.44	961.89	531.47
65.698	0	0.16	0.21	0.03	0.14	0.03	0.29	0.06	1.96	4.16	99.41	0.33	0	96.6	1.96	0.17	2.87	0.03	1.37	4.16	3.94	0.47	1.28	11.47	3.67	0.07	0.12	0.77	1.55	0.64	0.02	0.25	0.06	0.22	0	0	20.21	5.27	4.07	68.56	110.42	811.32	486.62	992.98	687.11	849.65	529.49	959.95	534.5
65.732	0	0.18	0.22	0.04	0.14	0.03	0.3	0.06	1.76	5.94	99.4	0.33	0	95.47	1.76	0.09	5.35	0.02	1.3	5.73	5.94	0.6	0.54	10.43	3.56	0.14	0.08	1.13	1.23	0.64	0.02	0.16	0.06	0.17	0	0	18.74	6.76	3.77	68.85	112.73	812.63	488.56	991.2	684.26	848.07	531.43	960.74	534.99
65.765	0	0.21	0.23	0.05	0.15	0.03	0.3	0.06	1.87	8.91	99.39	0.33	0	97.46	1.87	0.04	7.48	0.01	1.14	8.16	8.91	0.98	0.23	9.75	3.94	0.16	0.06	1.32	1.27	0.6	0.03	0.2	0.05	0.13	0	0	17.5	3.77	3.93	68.95	111.72	812.18	488.85	990.42	684.08	848.01	530.89	959.66	534.98
65.799	0	0.31	0.28	0.06	0.17	0.03	0.42	0.06	2.02	10.38	99.16	0.47	-5.16	95.9	2.02	0.02	14.75	0.01	1.23	12.83	13.01	1.94	0.1	10.38	5.46	0.33	0.06	3.28	0.95	0.61	0.03	0.05	0.05	0.11	0	0	19.05	6.24	4.64	68.49	113.97	812.49	489.16	990.54	683.2	847.82	532.74	961.76	535.76
65.832	0	0.39	0.3	0.08	0.16	0.03	0.47	0.06	1.53	10.8	99.06	0.61	-9.65	95.7	1.44	0.02	17.8	0.01	1.53	16.36	17.54	1.88	0.15	10.8	8.15	0.55	0.07	4.08	1.33	0.67	0.04	0.06	0.06	0.09	0	0	20.28	6.49	3.88	68.01	115.2	814.03	489.6	992.9	685.49	848.52	533.27	963.67	536.65
65.865	0	0.5	0.31	0.08	0.18	0.03	0.51	0.06	1.88	9.93	98.97	0.66	-10.45	96.02	1.33	0.01	18.92	0.01	1.88	18.41	15.28	1.42	0.2	9.93	10.87	0.53	0.08	8.71	1.35	0.69	0.04	0.04	0.07	0.1	0	0	15.41	6.08	3.38	67.79	112.91	814.17	490.06	992.55	684.45	849.05	532.81	961.93	534.95
65.899	0	0.49	0.33	0.09	0.19	0.03	0.51	0.06	1.94	6.69	98.98	1.02	-11.75	95.94	0.78	0.01	21.7	0.02	1.94	13.71	15.29	1.21	0.39	6.69	14.32	0.67	0.1	9.51	2.14	0.9	0.06	0.03	0.07	0.11	0	0	16.36	6.19	3.31	67.49	108.59	815.27	491.2	993.66	685.91	852.16	535.06	960.75	535.36
65.932	0	0.36	0.3	0.07	0.18	0.03	0.41	0.06	1.45	5.99	99.17	0.71	-6.97	97.39	0.55	0	16.86	0.02	1.45	7.94	11.19	0.56	0.84	5.99	13.96	0.71	0.11	9.6	2.37	0.92	0.06	0.05	0.07	0.12	0	0	15.79	3.9	3.95	67.24	108.31	817.6	491.66	996.87	687.4	855.56	534.75	963.86	536.5
65.965	0	0.38	0.28	0.06	0.18	0.03	0.41	0.06	1.01	5.87	99.18	0.64	-3.92	97.17	0.67	0.01	14.13	0.03	1.01	7.93	5.59	0.34	1.1	5.87	15.25	0.96	0.13	12.26	2.97	0.92	0.08	0.02	0.07	0.15	0	0	17.78	4.32	4.3	67.14	106.3	819.82	492.19	998.57	688.14	858.79	535.21	965.06	537.65
65.999	0	0.39	0.28	0.05	0.2	0.03	0.4	0.06	1.03	4.18	99.21	0.63	-2.5	97.78	0.75	0.01	14.9	0.06	1.03	6.1	3.33	0.35	2.14	4.18	14.17	1.21	0.13	12.25	4.66	1.12	0.09	0.02	0.07	0.2	0	0	16.46	3.07	4.03	66.83	108.73	821.47	490.84	1003.15	689.36	860.48	534.86	969.21	536.26
66.032	0	0.36	0.27	0.05	0.2	0.03	0.33	0.06	1.44	4.19	99.28	0.48	0	98.29	0.74	0.03	12.26	0.13	1.44	6.04	2.28	0.45	4.19	3.5	10.72	1.34	0.14	13.14	5.49	1.3	0.09	0.01	0.08	0.23	0	0	20.02	1.73	3.04	67.33	111.8	823.37	491.49	1004.09	690.05	859.56	536.08	971.35	537.54
66.065	0	0.34	0.27	0.04	0.2	0.03	0.3	0.06	1.67	5.14	99.32	0.41	0	97.81	0.62	0.06	12.78	0.23	1.67	4.93	2.14	0.66	5.14	2.87	6.6	1.43	0.1	10.36	6.54	1.42	0.09	0.01	0.08	0.19	0	0	18.98	3.01	2.8	67.38	112.47	824.37	492.03	1004.69	689.21	859.84	537.5	972.31	537.01
66.099	0	0.34	0.28	0.04	0.22	0.03	0.31	0.06	1.62	3.37	99.33	0.39	0	98.26	0.73	0.07	14.64	0.2	1.62	4.11	1.79	0.6	3.37	2.69	4.7	1.37	0.1	6.65	7.75	1.33	0.12	0.01	0.08	0.17	0	0	18.74	1.83	3.09	67.34	110.08	826.29	492.96	1006.05	690.17	862.87	537.13	972.95	538.26
66.132	0	0.29	0.26	0.04	0.21	0.03	0.27	0.06	1.46	2.67	99.42	0.33	0	98.17	0.76	0.14	12.42	0.33	1.46	3.9	2.08	0.7	2.42	2.67	3.01	1.05	0.09	4.95	7.08	1.35	0.12	0	0.07	0.13	0	0	18.39	2.1	2.57	67.18	110.38	828.46	492.72	1007.15	688.41	863.93	537.27	974.31	537.12
66.166	0	0.23	0.24	0.03	0.18	0.03	0.22	0.06	1.05	2.34	99.53	0.33	0	97.79	1.05	0.32	8.2	0.4	0.81	3.23	1.36	0.27	2.11	2.34	2.08	0.69	0.08	4.8	5.79	1.44	0.15	0.01	0.08	0.13	0	0	18.11	3.06	2.4	66.89	110.98	832.62	492.54	1010.55	687.27	867.28	536.88	978.26	536.68
66.199	0	0.22	0.22	0.03	0.18	0.03	0.2	0.06	1.18	2.17	99.55	0.33	0	98.11	1.18	0.5	6.36	0.53	0.66	2.57	1.16	0.19	1.39	2.17	1.43	0.46	0.07	6.6	6.28	1.64	0.13	0	0.08	0.11	0	0	18.74	2.26	1.97	66.75	109.61	835.23	492.99	1012.78	687.9	870	537.27	979.61	536.96
66.232	0	0.21	0.21	0.03	0.18	0.03	0.19	0.07	1.24	2.16	99.57	0.33	0	98.21	1.24	0.91	4.95	0.67	0.76	2.16	1.22	0.22	1.08	2.16	0.94	0.44	0.06	9.08	6.13	1.89	0.14	0.01	0.08	0.07	0	0	18.32	1.97	2	66.31	110.78	838.73	492.74	1016.33	687.73	872.97	536.38	983.75	537.01
66.266	0	0.19	0.2	0.03	0.17	0.02	0.16	0.07	1.32	1.93	99.61	0.33	0	98.71	1.32	0.87	1.93	0.66	0.46	1.51	0.89	0.12	0.46	1.94	0.57	0.34	0.04	8.31	6.65	2.8	0.13	0.01	0.1	0.03	0	0	20.19	0.3	2.16	66.09	109.42	842.12	493.53	1018.55	687.97	876.55	536.92	985.96	538.22
66.299	0	0.19	0.2	0.03	0.16	0.02	0.16	0.07	1.06	1.67	99.61	0.33	0	98.25	1.06	0.62	1.67	0.54	0.42	0.71	1.05	0.12	0.2	2.16	0.53	0.28	0.04	13.21	5.58	2.63	0.13	0.01	0.09	0.02	0	0	20.58	1.86	2.88	65.95	109.77	843.95	493.93	1019.46	686.58	878.38	537.89	988.15	538.56
66.332	0	0.16	0.19	0.03	0.16	0.02	0.15	0.07	1.38	1.28	99.61	0.33	0	98.21	1.59	0.57	1.1	0.38	0.39	0.44	1.28	0.23	0.13	1.38	0.28	0.23	0.03	4.79	6.43	3.33	0.11	0.03	0.08	0.02	0	0	20.38	1.97	2.33	65.96	109.88	844.19	492.72	1022.58	689.19	879.54	536.95	989.42	537.84
66.366	0	0.16	0.19	0.03	0.16	0.02	0.15	0.07	1.24	0.94	99.62	0.33	0	98.34	1.62	0.65	0.53	0.41	0.36	0.3	0.94	0.38	0.07	1.24	0.18	0.17	0.02	2.41	7.15	3.98	0.09	0.02	0.07	0.02	0	0	22.5	1.6	2.78	66.76	112.73	846.19	494.01	1023.16	689.34	879.84	537.5	992.53	540.42
66.399	0	0.15	0.19	0.03	0.16	0.02	0.15	0.07	1.42	1.07	99.62	0.33	0	97.5	1.75	0.57	0.49	0.31	0.48	0.19	1.07	0.85	0.06	1.42	0.16	0.16	0.01	1.66	6.55	4.07	0.09	0.02	0.07	0.03	0	0	21.01	3.69	3.4	66.5	109.52	847.28	494.96	1023.52	688.73	882.68	538.48	992.18	540.52
66.433	0	0.15	0.19	0.03	0.15	0.03	0.15	0.07	1.52	0.61	99.61	0.33	0	98.19	1.75	0.46	0.45	0.26	0.67	0.15	0.61	0.9	0.07	1.52	0.15	0.13	0.01	1.2	5.44	4.37	0.09	0.03	0.06	0.04	0	0	20.15	2.02	2.49	66.39	108.24	849.41	495.09	1025.45	688.62	884.53	539.11	992.76	539.38
66.466	0	0.14	0.19	0.03	0.15	0.03	0.15	0.07	1.55	0.6	99.61	0.33	0	98.26	2.11	0.4	0.4	0.19	0.67	0.15	0.6	0.81	0.05	1.55	0.14	0.09	0.01	1.3	4.3	4.39	0.1	0.04	0.06	0.04	0	0	20.12	1.84	3.27	66.3	107.54	850.63	495.57	1027.22	689.74	887.02	539.08	994.55	540.57
66.499	0	0.14	0.19	0.03	0.15	0.02	0.15	0.07	1.65	0.66	99.61	0.33	0	98.73	2.04	0.24	0.37	0.12	0.56	0.13	0.66	0.58	0.05	1.65	0.13	0.09	0.01	1.69	3.69	4.3	0.11	0.02	0.07	0.06	0	0	19.3	0.24	2.92	66.14	107.07	852.27	496.29	1027.71	689.17	887.99	539.28	995.05	540.64
66.533	0	0.14	0.19	0.03	0.14	0.03	0.16	0.07	1.92	0.69	99.61	0.33	0	98.23	1.98	0.24	0.37	0.11	0.6	0.16	0.69	0.41	0.21	1.92	0.16	0.07	0.01	2.12	2.65	4.4	0.12	0.04	0.06	0.1	0	0	17.65	1.92	4.36	66.19	104.77	853.75	496.89	1028.8	688.75	891.59	538.73	996.32	541.53
66.566	0	0.14	0.2	0.03	0.15	0.03	0.16	0.08	1.96	0.88	99.61	0.33	0	98.26	2.27	0.2	0.36	0.12	0.69	0.24	0.88	0.61	0.32	1.96	0.15	0.06	0.01	2.48	2.66	5.5	0.13	0.02	0.06	0.12	0	0	16	1.82	4.01	66.21	107.82	855.67	497.99	1028.32	687.12	890.61	537.63	998.32	542.61
66.599	0	0.14	0.2	0.03	0.14	0.03	0.15	0.07	1.52	1.43	99.61	0.33	0	98.45	1.52	0.15	0.4	0.14	0.88	0.32	1.43	0.8	0.57	2.22	0.29	0.06	0.01	3.26	2.51	5.26	0.15	0.03	0.07	0.17	0	0	18.91	1.25	3.44	66.35	106.29	856.86	498.34	1028.12	686.87	891.34	538.69	997.56	542.78
66.633	0	0.14	0.2	0.03	0.14	0.03	0.16	0.08	1.77	1.49	99.61	0.33	0	98.77	1.77	0.13	0.33	0.12	0.87	0.31	1.49	0.61	0.72	2.43	0.47	0.05	0.01	3.46	2.12	5.64	0.16	0.03	0.07	0.17	0	0	17.78	0.06	3.35	66.54	107.45	857.86	499.34	1028.22	685.66	891.21	540.6	998.64	542.62
[truncated: 28,196 more rows]
[truncated: 4 more columns]
