# Supplementary material for: Exploring emotion recognition in patients with mild cognitive impairment and Alzheimer’s dementia undergoing a rehabilitation program
Source: PLoS One. 2025 Apr 24;20(4):e0322213. doi: 10.1371/journal.pone.0322213 (PMC12021228; doi:10.1371/journal.pone.0322213)
Supplement: S2 Data — (ZIP) [file pone.0322213.s004.zip › raw data11-20/No19 Cognitive training.csv]

time stamp	face id	anger	contempt	disgust	fear	joy	sadness	surprise	sentimentality	confusion	neutral	engagement	valence	attention	inner brow raise	brow raise	brow furrow	eye widen	cheek raise	lid tighten	nose wrinkle	upper lip raise	dimpler	lip corner depressor	chin raise	lip pucker	lip stretch	lip press	mouth open	jaw drop	lip suck	eye closure	smile	smirk	blink	blink rate	pitch	yaw	roll	brightness	interocular distance	topleft_x	topleft_y	bottomright_x	bottomright_y	outer_right_eye_X	outer_right_eye_Y	outer_left_eye_X	outer_left_eye_Y
0.033	0	0.13	0.16	0.02	0.15	0.05	0.17	0.07	2.95	4.05	99.65	0.33	0	89.63	5.12	0.12	2.95	0	6.23	1.98	0.41	0.1	0	0.03	0.37	4.05	0.45	0.33	2.01	1.48	0.06	2.17	3.37	0.24	0		0.41	-11.22	0.01	51.38	184.04	948.03	543.17	1252.93	871.85	1006.65	613.08	1190.63	608.5
0.066	0	0.14	0.14	0.02	0.13	0.06	0.15	0.06	2.74	2.74	99.7	0.33	0	78.41	2.75	0.06	2.74	0	5.92	4.86	0.47	0.29	0	0.11	0.71	1.07	0.48	0.73	1.57	0.87	0.06	1.53	4.79	0	0		-3.74	-15.55	-6.3	50.17	177.36	953.25	544.16	1252.43	863.33	1003.8	619.6	1180.21	601.16
0.1	0	0.14	0.15	0.02	0.13	0.05	0.14	0.06	2.42	2.04	99.71	0.33	0	87.61	2.04	0.04	2.42	0	5.26	4.23	0.43	0.28	0	0.11	0.8	0.8	0.72	1.02	1.16	0.79	0.07	3.35	4.46	0	0		-3.07	-12.22	-5.66	50.54	180.55	953.79	541.75	1254.87	862.09	1004.41	615.96	1184.41	601.87
0.133	0	0.14	0.14	0.02	0.12	0.06	0.14	0.06	2.31	1.31	99.72	0.33	0	78.07	1.31	0.04	2.31	0.01	5.15	4.37	0.42	0.31	0	0.09	0.72	0.44	0.74	0.91	0.92	0.77	0.07	3.73	4.92	0	0		-0.1	-15.65	-6.25	51.59	180.8	959.4	545.47	1257.94	864.51	1007.74	622.53	1187.62	604.3
0.166	0	0.14	0.14	0.02	0.13	0.06	0.14	0.06	2.59	1.75	99.71	0.33	0	85.04	1.75	0.03	2.59	0.01	4.89	5.06	0.42	0.33	0	0.07	0.61	0.53	0.78	1.19	1.02	1.06	0.07	1.64	4.96	0	0		-5.24	-13.31	-3.22	50.14	173.59	957.2	542.51	1257.53	861.88	1014.36	610.04	1187.9	605.82
0.2	0	0.14	0.13	0.02	0.12	0.06	0.13	0.06	2.05	1.14	99.71	0.33	0.37	81.59	1.14	0.03	2.05	0.01	5.77	5.82	0.43	0.2	0	0.1	0.76	0.46	0.69	0.96	0.93	0.91	0.08	5.27	5.44	0	0		-3.77	-14.56	-7.28	50.76	178.18	960.26	545.12	1253.59	857.02	1006.29	621.49	1183.15	599.85
0.233	0	0.15	0.14	0.02	0.12	0.06	0.13	0.06	2.37	1.04	99.7	0.33	0.72	78.03	1.04	0.03	2.37	0.01	6.77	6.09	0.39	0.16	0	0.08	0.65	0.53	0.64	0.58	1.18	0.86	0.06	7.48	5.39	0	0		-7.04	-15.66	-3.75	50.37	171.06	964.48	546.55	1245.76	845.32	1012.79	612.75	1183.51	601.85
0.266	0	0.15	0.14	0.02	0.12	0.07	0.13	0.06	2.53	0.86	99.7	0.33	0.94	88.65	0.86	0.03	2.53	0	7.68	5.94	0.49	0.11	0	0.07	0.66	0.63	0.57	0.65	1.38	0.68	0.06	9.33	5.33	0	0		-1.59	-11.72	-5.87	53.21	167.25	966.27	546.98	1245.14	844.61	1012.98	616.97	1179.58	602.21
0.3	0	0.15	0.14	0.02	0.12	0.07	0.13	0.06	2.46	0.62	99.7	0.33	1.48	92.42	0.62	0.03	2.46	0	8.32	6.26	0.58	0.09	0	0.06	0.72	0.63	0.52	0.67	1.5	0.59	0.06	7.01	5.55	0	0		-0.67	-9.5	-7.3	53.69	167.22	965.83	545.39	1246.39	844.05	1011.7	617.31	1178.13	601.14
0.333	0	0.14	0.13	0.02	0.12	0.07	0.13	0.06	2.33	0.52	99.71	0.33	1.08	91.25	0.48	0.02	2.33	0	6.9	5.2	0.64	0.08	0	0.05	0.64	0.66	0.46	0.5	1.59	0.52	0.05	6.57	5.62	0	0		-0.03	-10.28	-7.18	53.75	168.39	965.17	545.54	1245.97	844.73	1010.64	617.97	1178.21	601.36
0.367	0	0.14	0.13	0.02	0.12	0.07	0.13	0.06	2.24	0.46	99.72	0.33	1.23	94.83	0.36	0.03	2.24	0	7	5.05	0.75	0.06	0	0.04	0.5	0.72	0.41	0.39	1.82	0.46	0.05	5.38	5.65	0	0		1.06	-7.45	-5.57	54.85	166.98	965.15	545.16	1245.25	845.11	1013.15	615.31	1179.62	602.26
0.4	0	0.14	0.13	0.02	0.12	0.07	0.13	0.06	2.4	0.44	99.71	0.33	1.94	90.69	0.37	0.03	2.4	0	7.53	5.56	0.58	0.06	0	0.04	0.51	0.66	0.4	0.42	1.82	0.44	0.05	3.74	6.12	0	0		0.89	-10.62	-6.88	54.5	168.01	965.19	545.19	1243.95	842.9	1010.25	617.48	1177.42	600.62
0.433	0	0.15	0.13	0.02	0.11	0.08	0.13	0.06	2.54	0.41	99.71	0.33	2.46	92.59	0.22	0.03	2.54	0	8.1	5.79	0.6	0.08	0	0.03	0.48	0.66	0.38	0.28	1.96	0.41	0.05	4.12	6.39	0	0		0.05	-9.37	-6.44	54.17	167.89	964.02	544.34	1243.49	842.25	1010.01	615.17	1177.3	600.91
0.467	0	0.15	0.13	0.02	0.12	0.08	0.13	0.06	2.59	0.41	99.7	0.33	2.71	88.64	0.24	0.03	2.59	0	8.73	6.39	0.48	0.13	0	0.03	0.39	0.71	0.35	0.28	2.13	0.41	0.05	2.96	6.35	0	0		-2.28	-11.73	-6.48	52.98	166.73	962.45	542.06	1244.08	840.94	1009.9	611.6	1176.21	599.68
0.5	0	0.14	0.12	0.02	0.11	0.08	0.12	0.06	2.34	0.38	99.71	0.33	2.6	85.51	0.21	0.02	2.34	0	7.6	5.84	0.43	0.13	0	0.03	0.42	0.75	0.34	0.3	2.12	0.38	0.05	6.31	6.55	0	0		0.02	-13.12	-8.32	53.61	168.08	962.89	541.24	1244.03	839.98	1007.11	615.41	1174.15	596.72
0.533	0	0.14	0.12	0.02	0.11	0.07	0.12	0.06	2.1	0.36	99.72	0.33	2.32	94.79	0.23	0.02	2.1	0	6.45	5.33	0.37	0.15	0	0.03	0.38	0.78	0.36	0.3	2.21	0.36	0.06	7.39	6.6	0	0		3.56	-7.49	-7.56	55.91	168.13	961.5	542.43	1240.82	840.62	1005.99	615.87	1173.33	599.59
0.567	0	0.14	0.12	0.02	0.11	0.07	0.12	0.06	2.05	0.31	99.71	0.33	2.67	93.22	0.21	0.03	2.05	0	5.91	6.3	0.33	0.17	0	0.02	0.34	0.79	0.38	0.28	2.41	0.31	0.06	4.62	7.08	0	0		3.66	-8.9	-6.57	55.41	172.05	958.65	541.23	1240.88	842.05	1003.46	613.87	1175.04	601
0.6	0	0.15	0.12	0.02	0.11	0.08	0.12	0.06	2.06	0.32	99.69	0.33	2.8	95.47	0.21	0.02	2.06	0	6.51	7.98	0.34	0.15	0	0.02	0.33	0.87	0.36	0.3	2.67	0.32	0.06	5.39	6.98	0	0		1.88	-6.76	-5.37	54.44	179.91	957.44	542.39	1241.48	844.07	1000.48	614.07	1180.04	602.87
0.633	0	0.15	0.12	0.02	0.11	0.08	0.12	0.06	2.03	0.3	99.7	0.33	3.26	95.54	0.2	0.02	2.03	0	6.69	7.45	0.31	0.18	0	0.02	0.33	0.97	0.34	0.34	3	0.3	0.06	2.28	7.32	0	0		1.1	-6.68	-6.12	53.99	177.52	958.34	541.84	1243.16	845.12	1002.22	615.01	1179.09	599.81
0.667	0	0.15	0.12	0.02	0.11	0.08	0.12	0.06	2.14	0.23	99.69	0.33	3.58	95.79	0.2	0.02	2.14	0	7.44	7.46	0.39	0.25	0	0.02	0.32	1.24	0.32	0.3	3.57	0.23	0.05	3.49	7.4	0	0		2.74	-6.38	-6.03	54.75	175.39	958.64	541.2	1245.82	846.94	1004.85	613.61	1179.89	602.63
0.7	0	0.15	0.12	0.02	0.11	0.08	0.12	0.06	2.08	0.26	99.7	0.33	3.32	84.58	0.2	0.02	2.08	0	7.28	6.34	0.42	0.3	0	0.02	0.36	1.31	0.31	0.37	3.48	0.26	0.05	2.2	7.22	0	0		-2.48	-13.49	-4.83	51.85	174.47	958.49	541.6	1244.79	846.59	1006.14	611.89	1180.15	599.31
0.734	0	0.14	0.12	0.02	0.11	0.08	0.12	0.06	2.16	0.25	99.72	0.33	3.37	91.98	0.2	0.02	2.16	0	7.5	4.86	0.43	0.3	0	0.01	0.38	1.49	0.33	0.33	3.83	0.25	0.05	2.38	7.22	0	0		-1.69	-9.8	-5.05	52.47	175.95	958.38	541.07	1244.11	844.66	1004.75	611.2	1180.36	600.09
0.767	0	0.15	0.12	0.02	0.11	0.09	0.12	0.06	2.17	0.3	99.71	0.33	4.11	93.9	0.18	0.02	2.17	0	8.47	5.95	0.46	0.35	0	0.01	0.37	1.39	0.34	0.38	3.55	0.3	0.05	4.13	7.55	0	0		-0.67	-8.33	-5.03	52.97	177.57	957.6	540.56	1243.04	844.14	1003.06	611.32	1180.24	599.58
0.8	0	0.15	0.11	0.02	0.11	0.1	0.12	0.06	2.09	0.31	99.71	0.33	4.74	96.18	0.17	0.02	2.09	0	8.82	6.52	0.36	0.31	0	0.01	0.36	1.41	0.37	0.44	3.47	0.31	0.05	4.45	7.93	0	0		5.84	-5.87	-5.61	56.35	176.75	959.34	541.36	1244.01	846.89	1004.29	615.57	1180.43	600.96
0.834	0	0.15	0.11	0.02	0.11	0.11	0.12	0.06	2.29	0.39	99.7	0.33	5.67	96.53	0.14	0.02	2.29	0	10.98	6.86	0.34	0.31	0	0.01	0.35	1.43	0.4	0.41	3.69	0.39	0.05	3.33	8.03	0	0		3.88	-5.37	-4.25	55.55	173.37	958.33	540.99	1245	847.42	1007.72	610.49	1181	604.87
0.867	0	0.14	0.11	0.02	0.11	0.11	0.12	0.06	2.15	0.4	99.72	0.33	5.77	96.1	0.16	0.02	2.15	0	10.3	5.14	0.3	0.23	0	0.01	0.32	1.51	0.47	0.38	3.88	0.4	0.05	3.68	8.3	0	0		1.85	-5.98	-5.74	54.52	177.69	959.42	541.93	1245.49	847.01	1004.33	614.87	1181.48	600.96
0.9	0	0.14	0.11	0.02	0.11	0.1	0.12	0.06	2.21	0.4	99.73	0.33	5.45	97.74	0.15	0.02	2.21	0	9.2	5.15	0.27	0.15	0	0.01	0.32	1.52	0.5	0.35	3.62	0.4	0.05	7.28	8.44	0	0		6.02	-3.17	-5.22	57.57	172.32	960.42	544.56	1242.37	847.97	1007.04	617.08	1178.84	603.76
0.934	0	0.14	0.12	0.02	0.11	0.09	0.12	0.06	2.34	0.45	99.71	0.33	4.49	93.54	0.17	0.02	2.34	0	9.18	5.3	0.34	0.16	0	0.01	0.31	1.79	0.52	0.28	3.96	0.45	0.05	10.29	7.63	0	0		-2.4	-8.64	-4.13	52.89	175.11	958.26	544.3	1242.02	845.84	1005.36	612.25	1180.26	603.59
0.967	0	0.15	0.12	0.02	0.12	0.08	0.12	0.06	2.49	0.46	99.7	0.33	3.63	95.48	0.21	0.03	2.49	0	7.34	5.74	0.27	0.11	0	0.01	0.27	1.86	0.49	0.27	4.34	0.46	0.06	8.2	7.59	0	0		-0.36	-6.75	-4.6	53.85	178.53	957.4	545.01	1241.36	847.17	1002.24	615.19	1180.42	604.02
1	0	0.15	0.11	0.02	0.12	0.08	0.12	0.06	2.53	0.46	99.7	0.33	3.37	95.49	0.21	0.04	2.53	0	6.28	6.24	0.28	0.09	0	0.01	0.23	1.93	0.48	0.24	4.7	0.46	0.05	6.51	7.79	0	0		-1.34	-6.73	-4.56	53.38	178.38	955.86	544.49	1241.11	847.77	1001.47	614.35	1179.53	603.58
1.034	0	0.15	0.12	0.02	0.12	0.07	0.12	0.06	3.27	0.54	99.7	0.33	2.11	95.76	0.25	0.04	3.27	0	5.02	4.82	0.3	0.09	0	0.01	0.21	2.09	0.47	0.18	5.06	0.54	0.04	10.76	7.48	0	0		-1.05	-6.41	-5.05	53.22	182.93	955.71	543.7	1242.47	847.98	998.98	615.44	1181.46	602.6
1.067	0	0.15	0.12	0.02	0.12	0.07	0.12	0.06	3.11	0.53	99.71	0.33	2.24	95.92	0.22	0.05	3.11	0.01	4.51	4.28	0.23	0.05	0	0.01	0.22	2.17	0.42	0.19	5.24	0.53	0.05	11.1	7.69	0	0		1.49	-6.22	-5.24	54.79	179.18	957.07	546.08	1240.87	848.87	1000.73	618.48	1179.33	604.12
1.101	0	0.14	0.11	0.02	0.12	0.08	0.12	0.06	3.01	0.57	99.73	0.33	2.8	87.6	0.26	0.06	3.01	0.01	4.91	3.44	0.26	0.05	0	0.01	0.22	1.88	0.39	0.19	4.85	0.57	0.04	11.2	8.02	0	0		-3.82	-12.23	-5.08	52.2	171.47	956.39	545.88	1240.19	847.84	1004.17	615.1	1175.17	602.43
1.134	0	0.14	0.11	0.02	0.12	0.08	0.12	0.06	3.19	0.58	99.72	0.33	3.32	93.9	0.24	0.07	3.19	0.01	5.41	4	0.28	0.06	0	0.01	0.21	1.88	0.38	0.18	5.24	0.58	0.04	11.43	8.4	0	0		-1.34	-8.33	-5.11	53.23	178.03	955.12	544.67	1240.44	847.72	1000.17	615.33	1177.79	603.42
1.167	0	0.14	0.11	0.02	0.12	0.09	0.12	0.06	2.94	0.57	99.73	0.33	3.94	94.96	0.29	0.08	2.94	0.01	6.13	3.64	0.24	0.05	0	0.01	0.22	1.93	0.34	0.21	5.38	0.57	0.04	13.15	8.57	0	0		-2.4	-7.32	-5.24	52.73	182.72	954.9	544.15	1241.96	848.4	998.17	615.94	1180.36	602.1
1.201	0	0.13	0.1	0.02	0.11	0.1	0.11	0.06	2.59	0.57	99.74	0.33	5.32	90.2	0.27	0.08	2.59	0.01	6.8	3.06	0.28	0.06	0	0.01	0.21	1.83	0.35	0.25	6.26	0.57	0.04	9.12	9.46	0	0		-3.48	-10.9	-5.21	52.23	178.33	955.63	545.3	1241.35	847.99	1000.46	615.68	1178.35	603.13
1.234	0	0.13	0.1	0.02	0.11	0.1	0.11	0.06	2.23	0.53	99.75	0.33	5.79	90.51	0.24	0.09	2.23	0.01	6.47	2.38	0.25	0.05	0	0.01	0.21	1.8	0.38	0.26	6.31	0.53	0.04	12.07	9.84	0	0		-3.74	-10.72	-5.53	52.13	176.27	954.93	545.03	1241	848.05	1000.65	615.37	1176.47	602.78
1.267	0	0.12	0.09	0.02	0.11	0.1	0.11	0.06	2.15	0.49	99.75	0.34	5.97	91.01	0.23	0.12	2.15	0.01	5.79	2.2	0.28	0.05	0	0.01	0.24	1.97	0.39	0.26	6.65	0.49	0.04	14.41	10.25	0	0		-3.28	-10.43	-5.35	52.6	177.57	956.3	545.35	1240.44	846.73	1000.65	616	1177.67	602.13
1.301	0	0.13	0.09	0.02	0.11	0.1	0.11	0.06	2.05	0.45	99.75	0.34	5.75	94.14	0.23	0.13	2.05	0.01	5.46	2.18	0.29	0.05	0	0.01	0.28	2.33	0.39	0.35	7.73	0.45	0.04	15.78	10.16	0	0		-2.67	-8.12	-5.57	52.85	182.69	957.63	544.05	1244.62	848.29	1000.44	616.63	1182.45	600.95
1.334	0	0.13	0.09	0.02	0.11	0.1	0.11	0.06	2.03	0.45	99.75	0.34	5.83	95.36	0.25	0.14	2.03	0.01	5.37	2.2	0.33	0.04	0	0.01	0.28	2.59	0.41	0.34	8.14	0.45	0.04	16.6	10.27	0	0		1	-6.89	-5.31	54.78	180.07	959.19	547.09	1242.29	849.1	1001.94	619.88	1181.31	604.06
1.368	0	0.13	0.09	0.02	0.11	0.11	0.11	0.06	2.16	0.35	99.74	0.34	6.22	69.3	0.3	0.13	2.16	0.01	7.04	2.6	0.42	0.04	0	0.01	0.32	3.01	0.47	0.57	8.3	0.35	0.04	25.52	10.14	0	0		1.5	-17.93	-6.88	54.33	167.63	962.68	547.32	1242.23	845.79	1007.82	620.22	1174.65	603.84
1.401	0	0.13	0.09	0.02	0.12	0.11	0.11	0.06	2.06	0.38	99.73	0.34	6.31	86.54	0.32	0.12	2.06	0.01	7.11	2.62	0.46	0.05	0	0.01	0.45	2.93	0.48	0.53	9.33	0.38	0.04	21.83	10.19	0	0		1.51	-12.69	-6.06	54.9	172.72	960.42	546.83	1240.98	845.62	1004.55	618.61	1176.73	604.97
1.434	0	0.13	0.09	0.02	0.12	0.12	0.11	0.06	2.11	0.38	99.73	0.35	6.71	90.68	0.38	0.13	2.11	0.01	7.71	2.61	0.5	0.05	0	0.01	0.51	2.76	0.63	0.72	9.42	0.36	0.04	16.07	10.43	0	0		0.17	-10.62	-7.51	54.45	175.2	964.42	547.75	1247.6	848.67	1006.87	622.67	1181.01	603.38
1.468	0	0.12	0.08	0.02	0.11	0.13	0.1	0.06	1.7	0.38	99.74	0.41	7.76	86.11	0.38	0.13	1.7	0.01	7.3	2.46	0.54	0.07	0	0.01	0.6	2.79	0.65	0.96	8.76	0.34	0.04	8.91	11.47	0	0		-3.61	-12.88	-6.39	53.46	165.97	964.86	546.63	1242.02	841.99	1010.8	616.7	1175.88	599.56
1.501	0	0.12	0.08	0.02	0.11	0.13	0.1	0.06	1.65	0.4	99.75	0.41	7.39	92.64	0.4	0.1	1.65	0.01	6.59	2.96	0.48	0.11	0	0.01	0.98	2.46	0.58	1.28	7.44	0.33	0.05	23.51	11.5	0	0		5.75	-9.34	-8.76	58.43	173.92	966.76	550.58	1236.7	838.37	1002.15	628.24	1174.16	602.54
1.534	0	0.13	0.09	0.02	0.11	0.12	0.1	0.06	1.82	0.34	99.75	0.39	6.61	92.17	0.34	0.1	1.82	0.01	6.03	3.12	0.49	0.14	0	0.01	1.17	2.34	0.57	1.43	7.32	0.33	0.06	26.13	11.13	0	0		1.6	-9.67	-7.41	56.14	172.51	967.97	551.38	1241.87	842.5	1007.51	624.77	1178.95	605.64
1.568	0	0.13	0.09	0.02	0.11	0.11	0.11	0.06	1.98	0.32	99.74	0.37	6.37	92.36	0.29	0.08	1.98	0.01	5.82	3.64	0.41	0.17	0	0.02	1.24	1.82	0.56	0.88	6.81	0.32	0.06	21.21	10.92	0	0		1.02	-9.54	-5.08	56.69	162.57	967.52	552.82	1235.72	840.09	1012.54	620.11	1174.62	607.42
1.601	0	0.13	0.09	0.02	0.11	0.1	0.11	0.06	2.2	0.34	99.73	0.34	5.43	84.3	0.34	0.07	2.2	0.01	5.58	4.36	0.44	0.16	0	0.02	1.61	1.35	0.55	0.78	5.98	0.31	0.07	16.73	10.32	0	0		1.65	-13.6	-6.59	56.7	165.59	968.85	553.35	1232.54	834.34	1007.97	623.18	1172.67	606.03
1.634	0	0.13	0.09	0.02	0.11	0.1	0.11	0.06	2.16	0.33	99.75	0.34	5.09	87.82	0.33	0.08	2.16	0.01	4.92	3.38	0.46	0.14	0	0.02	1.88	1.17	0.43	0.73	5.17	0.29	0.07	2.83	10.3	0	0		6.92	-12.12	-7.5	59.36	169.31	968.91	551.77	1232.13	833.21	1004.78	625.71	1172.79	604.74
1.668	0	0.13	0.1	0.02	0.11	0.09	0.11	0.06	2.19	0.33	99.75	0.33	4.43	93.57	0.33	0.1	2.19	0.01	5.34	2.75	0.33	0.11	0	0.03	1.86	0.75	0.44	1.07	4.43	0.3	0.09	13.18	9.54	0	0		-2.27	-8.61	-4.74	55.32	169.62	967.79	552.17	1235.29	834.77	1008.92	617.11	1178.34	608.97
1.701	0	0.12	0.1	0.02	0.11	0.1	0.11	0.06	2	0.33	99.75	0.33	4.62	93.2	0.26	0.09	2	0.01	5.55	2.42	0.28	0.11	0	0.03	1.86	0.65	0.35	1.46	4.56	0.33	0.09	8.17	9.58	0	0		3.41	-8.91	-7.08	57.37	166.13	965.69	551.25	1239.34	842.38	1008.88	621.93	1174.52	609.24
1.735	0	0.13	0.1	0.02	0.11	0.09	0.12	0.06	2.35	0.37	99.75	0.33	4.07	87.98	0.26	0.11	2.35	0.01	6.2	2.24	0.17	0.07	0	0.03	1.56	0.51	0.35	1.59	4.35	0.37	0.1	9.55	8.89	0	0		-0.14	-12.05	-4.58	55.8	161.41	967.49	553.78	1235.97	841.64	1013.8	620.28	1174.74	607.95
1.768	0	0.12	0.1	0.02	0.11	0.09	0.11	0.06	2.19	0.39	99.75	0.33	4.16	70.33	0.22	0.14	2.19	0.01	6	1.95	0.2	0.09	0	0.04	1.21	0.34	0.37	1.27	4.06	0.39	0.1	4.13	8.86	0	0		-5.12	-17.68	-4.31	53.46	162.51	969.81	554.7	1233.93	836.29	1013.47	619.54	1175.37	605.41
1.801	0	0.13	0.11	0.02	0.11	0.08	0.12	0.06	2.47	0.37	99.75	0.33	2.76	77.83	0.22	0.13	2.47	0.01	4.72	2.09	0.29	0.14	0	0.04	1.22	0.33	0.35	0.9	3.84	0.37	0.11	7.66	8.15	0	0		4.01	-15.72	-8.02	56.72	166.88	970.01	550.27	1239.98	837.62	1009.53	623.83	1175.38	605.25
1.835	0	0.13	0.11	0.02	0.11	0.07	0.12	0.06	2.57	0.32	99.75	0.33	2.26	90.57	0.21	0.13	2.57	0.01	4.24	1.78	0.33	0.15	0	0.05	1.41	0.2	0.39	1.01	3.32	0.32	0.15	3.79	7.99	0	0		-0.81	-10.69	-7.84	54.95	176.4	970.9	550.8	1245.88	841.49	1008.24	625.21	1183.34	603.81
1.868	0	0.12	0.11	0.02	0.11	0.07	0.11	0.06	2.39	0.31	99.76	0.33	2.22	88.95	0.15	0.14	2.39	0.01	3.57	1.35	0.34	0.17	0	0.06	1.14	0.2	0.33	0.79	3.05	0.31	0.15	1.81	8.04	0	0		0.51	-11.57	-9.02	55.71	166.72	966.93	551.17	1239.02	839.44	1006.73	625.03	1172.14	604.21
1.901	0	0.12	0.11	0.02	0.11	0.07	0.12	0.06	2.4	0.39	99.75	0.33	2.12	91.67	0.12	0.09	2.4	0.01	3.87	1.69	0.39	0.11	0	0.05	0.85	0.15	0.36	0.79	3.03	0.39	0.14	7.72	7.77	0	0		1.56	-10.01	-3.96	56.3	163.83	963.17	547.31	1240.18	841.87	1013.06	611.63	1176.89	610.71
1.935	0	0.12	0.12	0.02	0.11	0.07	0.12	0.06	2.15	0.4	99.76	0.33	2.26	92.77	0.1	0.08	2.15	0.01	4.69	1.72	0.26	0.1	0	0.06	0.83	0.11	0.33	0.67	2.2	0.4	0.17	2.16	7.38	0	0		4.24	-9.24	-6.61	57.89	163.29	962.8	550.55	1233.8	841.23	1007	621.47	1169.55	605.87
1.968	0	0.12	0.11	0.02	0.11	0.08	0.12	0.06	2.24	0.38	99.76	0.33	2.65	89.39	0.11	0.08	2.24	0.01	5.18	1.82	0.38	0.14	0	0.06	0.92	0.13	0.36	0.59	2.21	0.38	0.17	4.71	7.64	0	0		0.28	-11.34	-6.96	54.97	172.4	965.19	547.59	1243.58	843.26	1007.39	620.08	1179.01	603.61
2.001	0	0.12	0.11	0.02	0.11	0.08	0.12	0.06	2.14	0.34	99.76	0.33	2.98	84.44	0.08	0.07	2.14	0.01	5.71	1.8	0.51	0.18	0	0.05	1.08	0.12	0.39	0.7	2.08	0.34	0.18	3.79	7.79	0	0		-3.72	-13.54	-6.28	53.7	169.98	971.02	553.22	1245.68	845.88	1013.74	624.25	1182.55	604.3
2.035	0	0.12	0.11	0.02	0.11	0.08	0.11	0.06	2.07	0.35	99.76	0.33	2.91	91.77	0.09	0.07	2.07	0.01	4.98	2.05	0.48	0.27	0	0.04	1.04	0.1	0.41	0.66	1.88	0.35	0.17	7.37	7.95	0	0		3.87	-9.94	-8.05	57.11	171.18	969.9	550.9	1246.34	845	1010.54	625.6	1180.72	607.1
2.068	0	0.12	0.11	0.02	0.11	0.07	0.12	0.06	2.28	0.32	99.75	0.33	2.37	76.54	0.1	0.07	2.28	0.01	4.91	2.33	0.63	0.27	0	0.05	1.13	0.12	0.41	0.68	1.89	0.32	0.18	2.68	7.66	0	0		-4.36	-16.09	-6.81	53.54	162.98	969.32	548.18	1240.57	836.66	1013.29	617.47	1175.27	599.38
2.102	0	0.12	0.11	0.02	0.11	0.07	0.11	0.06	1.85	0.32	99.76	0.33	2.52	75.11	0.1	0.08	1.85	0.01	3.27	2.02	0.37	0.2	0	0.04	0.95	0.15	0.31	0.61	1.88	0.32	0.19	2.26	8.09	0	0		-1.74	-16.48	-8.46	54.44	169.32	971.92	551.83	1243.89	841.16	1010.93	627.04	1178.24	601
2.135	0	0.12	0.11	0.02	0.11	0.08	0.11	0.06	1.87	0.31	99.76	0.33	2.96	87.75	0.13	0.08	1.87	0.01	3.58	2.14	0.4	0.21	0	0.03	0.98	0.18	0.39	0.66	2.12	0.31	0.16	2.61	8.42	0	0		-1.77	-12.15	-8.25	54.75	169.11	972.55	552.57	1247.29	844.65	1013.46	626.63	1180.97	603.49
2.168	0	0.12	0.11	0.02	0.11	0.07	0.11	0.06	1.99	0.3	99.76	0.33	2.77	87.52	0.13	0.13	1.99	0.01	3.91	1.62	0.3	0.22	0	0.04	1.21	0.2	0.39	0.83	2.03	0.3	0.17	3.71	8.21	0	0		-0.2	-12.26	-7.84	55.5	167.56	968.69	552.61	1240.73	840.79	1009.29	624.33	1175.94	606.9
2.202	0	0.12	0.11	0.02	0.11	0.07	0.11	0.06	2.06	0.24	99.77	0.33	2.17	80.85	0.14	0.14	2.06	0.01	2.85	1.25	0.21	0.14	0	0.03	1.06	0.31	0.44	0.78	1.89	0.24	0.17	2.57	8.03	0	0		-1.86	-14.8	-7.28	54.25	163.36	969.79	551.36	1247.07	844.98	1015.73	620.77	1178.63	608.4
2.235	0	0.12	0.11	0.02	0.11	0.07	0.11	0.06	1.99	0.24	99.77	0.33	2.4	75.42	0.14	0.16	1.99	0.01	3.52	1.2	0.22	0.13	0	0.04	1.07	0.35	0.37	0.62	1.78	0.24	0.2	1.59	7.92	0	0		-4.71	-16.4	-7.15	53.32	164.27	969.94	550.89	1241.78	839.91	1013.13	621.24	1176.17	601.21
2.268	0	0.11	0.11	0.02	0.11	0.07	0.11	0.06	2.01	0.2	99.77	0.33	2.4	88.72	0.19	0.19	2.01	0.01	3.07	1.09	0.17	0.1	0	0.04	0.94	0.39	0.32	0.67	1.62	0.2	0.21	3.82	8.08	0	0		-3.69	-11.69	-7.99	53.94	174.72	972.16	553.97	1246.8	844.46	1010.22	628.17	1183.28	604.15
2.302	0	0.11	0.11	0.02	0.11	0.07	0.11	0.06	1.82	0.2	99.78	0.33	2.63	81.54	0.17	0.2	1.82	0.01	2.32	0.83	0.2	0.09	0	0.03	0.86	0.54	0.3	0.44	1.57	0.2	0.2	1.97	8.44	0	0		-5.51	-14.57	-6.37	53.55	164.25	975.24	555.93	1244.5	842.28	1018.23	624.49	1181.4	605.72
2.335	0	0.11	0.11	0.02	0.11	0.07	0.11	0.06	1.91	0.22	99.78	0.33	2.46	87.2	0.18	0.28	1.91	0.02	3.06	0.61	0.3	0.13	0	0.03	0.78	0.54	0.28	0.52	1.59	0.22	0.19	7.44	8.09	0	0		2.64	-12.41	-8.29	57.17	169.39	975.59	556.42	1242.9	838.87	1012.18	629.15	1180.61	611.13
2.369	0	0.11	0.11	0.02	0.11	0.07	0.11	0.06	2.07	0.26	99.77	0.33	2.01	82.24	0.17	0.33	2.07	0.02	3.5	0.68	0.44	0.2	0	0.03	0.75	0.64	0.28	0.38	1.56	0.26	0.18	10.04	7.58	0	0		0.12	-14.34	-6.55	55.67	174.36	976.02	555.84	1243.04	839.43	1012.06	628.02	1185.2	607.44
2.402	0	0.11	0.11	0.02	0.11	0.07	0.11	0.06	2.15	0.23	99.77	0.33	1.96	79.13	0.17	0.4	2.15	0.02	3.68	0.73	0.46	0.26	0	0.04	0.75	0.78	0.2	0.44	1.46	0.23	0.2	6.43	7.52	0	0		0.9	-15.33	-7.66	56.15	172.93	978.01	557.71	1242.31	837.8	1012.04	631.37	1183.43	608.31
2.435	0	0.11	0.12	0.02	0.11	0.07	0.12	0.06	2.27	0.22	99.77	0.33	1.69	75.08	0.17	0.47	2.27	0.02	3.75	0.68	0.55	0.39	0	0.05	0.85	0.74	0.17	0.67	1.48	0.22	0.19	4.09	7.4	0	0		-3.17	-16.48	-7.12	54.53	178.03	981.33	556.59	1243.16	833.75	1012.3	630.6	1188.1	602.51
2.469	0	0.12	0.12	0.02	0.11	0.06	0.12	0.06	2.68	0.2	99.75	0.33	0.31	76.66	0.15	0.53	2.68	0.02	3.01	0.78	0.6	0.35	0	0.05	1.03	0.89	0.14	0.88	1.56	0.2	0.16	14.1	6.69	0	0		-1.4	-16.05	-9.59	55.11	173.48	981.91	554.86	1247.8	834.2	1013.99	631.23	1185.33	604.02
2.502	0	0.12	0.13	0.02	0.12	0.05	0.12	0.06	2.76	0.21	99.74	0.33	0	86.53	0.16	0.59	2.76	0.02	2.68	0.86	0.61	0.44	0	0.06	1.1	0.86	0.12	1.29	1.51	0.21	0.15	1.67	6.05	0	0		-0.67	-12.7	-9.52	56.09	161.59	977.98	554.98	1241.77	834.41	1016.08	627.62	1176.02	604.56
2.535	0	0.13	0.13	0.02	0.12	0.06	0.13	0.06	3	0.23	99.74	0.33	0	64.48	0.17	0.47	3	0.03	3.62	1.24	0.72	0.41	0	0.06	1.38	0.79	0.11	1.68	1.39	0.23	0.14	14.26	6.04	0	0		-1.1	-19.02	-8.4	55.3	166.95	978.34	556.1	1234.91	827.48	1010.86	628.89	1175.84	603.32
2.569	0	0.13	0.13	0.02	0.12	0.06	0.13	0.06	2.9	0.24	99.73	0.33	0	83.41	0.24	0.58	2.9	0.03	4.6	1.61	0.78	0.48	0	0.06	1.75	0.77	0.1	1.53	1.26	0.23	0.11	7.91	5.59	0	0		1.37	-13.93	-8.39	56.92	169.23	977.68	555.38	1237.69	830.69	1010.89	628.75	1178.43	604.89
2.602	0	0.13	0.14	0.02	0.12	0.06	0.13	0.06	2.91	0.25	99.73	0.33	0	88.8	0.25	0.53	2.91	0.03	4.43	1.46	0.6	0.45	0	0.06	1.89	0.6	0.11	1.62	1.19	0.24	0.12	2.65	5.46	0	0		5.07	-11.65	-8.2	58.56	166.98	974.31	554.18	1240.57	835.21	1011.7	625.45	1178.15	612.11
2.635	0	0.14	0.14	0.02	0.12	0.05	0.14	0.06	3.59	0.33	99.72	0.33	0	69.97	0.33	0.48	3.59	0.03	4.41	1.62	0.67	0.51	0	0.07	2.4	0.6	0.1	1.74	1.15	0.23	0.11	8.37	5.14	0	0		-7.51	-17.77	-7.32	52.98	169.06	976.36	556.86	1237.99	833.79	1011.87	627.82	1178.83	601.27
2.669	0	0.14	0.15	0.02	0.13	0.05	0.14	0.06	4.06	0.39	99.7	0.33	0	80.21	0.39	0.45	4.06	0.02	2.96	1.59	0.47	0.43	0	0.07	2.54	0.58	0.1	1.28	1.21	0.25	0.11	21.48	4.69	0	0		1.36	-15	-8	56.41	175.82	979.14	556.54	1243.09	834.92	1010.88	630.95	1185.19	607.95
2.702	0	0.14	0.15	0.02	0.13	0.05	0.14	0.06	4.05	0.44	99.7	0.33	0	90.42	0.44	0.4	4.05	0.02	2.99	1.95	0.56	0.41	0	0.07	2.44	0.61	0.11	1.27	1.3	0.27	0.11	9.19	4.66	0	0		-5.81	-10.78	-5.89	54.11	165.26	976	556.55	1241.02	836.53	1016.89	622.28	1181.55	608.27
2.736	0	0.15	0.15	0.02	0.13	0.05	0.15	0.06	4.53	0.46	99.69	0.33	0	72.96	0.46	0.45	5.32	0.02	3.77	2.28	0.69	0.48	0	0.09	2.56	0.52	0.1	0.83	1.3	0.29	0.09	5.76	4.53	0	0		-0.78	-17.04	-7.75	55.05	177.36	978.18	555.33	1241.67	834.41	1009.42	630.95	1184.53	602.82
2.769	0	0.16	0.16	0.02	0.14	0.05	0.16	0.06	4.24	0.44	99.68	0.33	0	84.26	0.44	0.41	6.17	0.03	4.07	2.03	0.64	0.37	0	0.11	2.45	0.5	0.12	0.82	1.17	0.28	0.09	1.66	4.24	0	0		-4.19	-13.61	-6.72	54.65	165.22	976.82	556.01	1237.56	832.41	1014.66	624.34	1178.7	604.6
2.802	0	0.15	0.16	0.02	0.14	0.05	0.16	0.06	4.3	0.47	99.68	0.33	0	65.39	0.47	0.46	6.17	0.03	5.23	1.81	0.88	0.41	0	0.11	2.61	0.46	0.11	1.13	1.11	0.27	0.1	4.76	4.3	0	0		-8.46	-18.82	-5.74	52.71	162.62	976.93	557.52	1234.56	829.86	1015.53	622.59	1177.14	604.55
2.836	0	0.16	0.17	0.02	0.14	0.05	0.17	0.06	4.16	0.42	99.66	0.33	0	61.31	0.42	0.31	7.58	0.02	4.48	1.9	0.84	0.31	0	0.14	2.78	0.44	0.12	1.29	1.04	0.25	0.1	1.97	4.16	0	0		-2.35	-19.7	-8	53.45	175.78	974.24	548.76	1243.5	833.86	1008.6	624.71	1182.23	597.28
2.869	0	0.17	0.17	0.02	0.14	0.05	0.17	0.06	4.26	0.41	99.65	0.33	0	85.72	0.41	0.3	7.91	0.02	4.79	2.15	0.91	0.21	0	0.13	2.88	0.5	0.14	1.85	1.02	0.23	0.11	2.75	4.26	0	0		-4.12	-13.04	-9.96	54.05	176.56	977.68	553.18	1246.73	835.69	1009.66	630.99	1183.41	599.61
2.902	0	0.17	0.17	0.02	0.14	0.05	0.17	0.06	4.33	0.37	99.66	0.33	0	75.4	0.37	0.28	8.04	0.02	4.1	1.9	0.97	0.15	0	0.11	2.39	0.52	0.18	1.94	0.98	0.2	0.1	8.02	4.33	0	0		-6.17	-16.4	-7.07	53.07	168.67	977.44	553.53	1244.2	835.77	1015.81	623.79	1183.04	601.77
2.936	0	0.17	0.18	0.02	0.14	0.05	0.18	0.06	4.19	0.36	99.64	0.33	0	62	0.36	0.28	9.12	0.02	3.75	2.13	1.13	0.16	0	0.1	2.56	0.66	0.19	1.35	0.95	0.21	0.1	16	4.19	0	0		-0.44	-19.55	-7.99	54.64	167.32	976.77	553.13	1240.42	832.95	1012.94	626.22	1178.62	602.82
2.969	0	0.18	0.18	0.02	0.15	0.05	0.19	0.06	4.19	0.46	99.62	0.33	0	83.22	0.46	0.28	9.83	0.02	4.42	2.39	1.04	0.14	0	0.1	2.76	0.58	0.19	1.38	0.94	0.21	0.1	7.97	4.19	0	0		-7.66	-13.99	-5.78	53.56	158.45	975.94	555.09	1233.84	828.65	1017.19	619.3	1174.75	602.59
3.002	0	0.19	0.18	0.02	0.15	0.05	0.2	0.06	4.19	0.61	99.59	0.33	0	66.01	0.61	0.25	11.02	0.03	4.99	3.29	0.98	0.15	0	0.11	2.66	0.58	0.23	1.06	0.94	0.22	0.11	6.93	4.19	0	0		-1.57	-18.68	-6.72	54.03	174.5	972.79	549.31	1237.58	830.7	1007.35	622.45	1180.12	597.95
3.036	0	0.21	0.19	0.03	0.16	0.05	0.22	0.06	4.05	0.65	99.56	0.33	0	89.96	0.65	0.19	12.74	0.02	5.16	3.87	1.08	0.22	0	0.1	2.75	0.59	0.28	1.39	0.97	0.2	0.12	3.93	4.05	0	0		3.46	-11.04	-9.13	56.91	164.69	973.98	548.6	1245.97	836.56	1014.54	621.76	1178.39	605.13
3.069	0	0.22	0.2	0.02	0.16	0.05	0.22	0.06	4.02	0.55	99.56	0.33	0	80.37	0.55	0.16	13.13	0.02	5.15	4.12	1.03	0.19	0	0.1	2.25	0.62	0.31	1.73	1.04	0.21	0.12	5.68	4.02	0	0		-4.56	-14.95	-8.75	53.37	170.28	972.51	549.18	1242.1	835.01	1009.74	624.1	1177.61	595.59
3.103	0	0.25	0.21	0.02	0.18	0.05	0.25	0.06	4.2	0.72	99.49	0.33	0	73.03	0.72	0.19	16.35	0.02	4.15	4.42	1.11	0.17	0	0.11	1.89	0.87	0.33	1.92	1.29	0.2	0.11	4.67	4.2	0	0		-3.36	-17.02	-10.08	53.8	169.06	974.38	548.98	1242.87	832.91	1010	626.13	1176.22	595.22
3.136	0	0.27	0.22	0.02	0.18	0.05	0.27	0.06	4.21	0.7	99.45	0.33	0	87.72	0.7	0.18	17.6	0.02	4.5	6.21	1.18	0.22	0	0.09	1.73	0.9	0.27	1.68	1.32	0.21	0.1	4.9	4.21	0	0		-1.27	-12.17	-8.87	55.47	169.11	975.22	549.78	1238.64	827.71	1009.69	623.04	1177.09	599.07
3.169	0	0.31	0.23	0.02	0.19	0.05	0.29	0.06	4.27	0.73	99.38	0.35	0	89.68	0.73	0.18	19.26	0.02	5.38	8.16	1.37	0.21	0	0.08	1.81	0.93	0.25	1.39	1.24	0.21	0.1	4.75	4.27	0	0		-5.26	-11.19	-10.07	54.29	164.65	973.46	550.62	1237.06	827.74	1009.31	623.46	1171.88	597.4
3.203	0	0.35	0.24	0.02	0.2	0.05	0.32	0.06	4.31	0.7	99.3	0.41	0	77.64	0.7	0.13	21.11	0.02	5.83	9.37	0.94	0.14	0	0.08	1.9	0.86	0.32	1.74	0.96	0.18	0.1	0.6	4.31	0	0		-5.51	-15.78	-9.19	53.4	167.26	972.72	548.66	1237.93	827.1	1008.44	620.99	1173.99	597.14
3.236	0	0.33	0.23	0.02	0.19	0.05	0.3	0.06	4.36	0.5	99.34	0.37	0	79.03	0.5	0.09	19.85	0.02	5.76	9.19	0.8	0.12	0	0.08	1.88	0.84	0.34	1.7	0.96	0.17	0.11	4.33	4.36	0	0		-0.39	-15.37	-9.46	55.53	166.66	972.31	549.08	1235.51	829.7	1007.94	626.32	1171.36	593.62
3.269	0	0.33	0.23	0.02	0.19	0.06	0.3	0.06	4.46	0.38	99.33	0.39	0	64.59	0.38	0.05	19.97	0.01	6.17	8.95	0.67	0.07	0	0.08	2.25	0.74	0.4	2.41	0.87	0.15	0.12	3.89	4.46	0	0		-0.56	-19	-9.71	55.06	162.36	974.69	550.53	1237.52	830.9	1011.74	626.38	1171.29	596.32
3.303	0	0.38	0.24	0.02	0.2	0.05	0.33	0.06	4.51	0.4	99.24	0.48	0	56	0.4	0.05	22.27	0.01	5.5	9.81	0.54	0.06	0	0.07	2.38	0.92	0.36	3.06	0.99	0.16	0.12	2.52	4.51	0	0		-1.91	-20.79	-10.25	54.27	160.91	974.11	549.06	1237.51	829.42	1011.48	625.23	1169.4	594.36
3.336	0	0.38	0.24	0.02	0.2	0.05	0.32	0.06	4.43	0.51	99.25	0.47	0	74.57	0.51	0.05	21.46	0.01	4.97	10.1	0.75	0.08	0	0.08	3.17	0.94	0.37	3.44	0.99	0.15	0.12	13.34	4.43	0	0		-9.41	-16.62	-10.91	52.71	165.98	976.77	553.48	1235.7	825.76	1009.09	629.23	1170.98	592.62
3.37	0	0.44	0.26	0.03	0.22	0.05	0.39	0.06	4.2	0.43	99.13	0.62	0	93.85	0.43	0.04	25.12	0.01	5.16	10.11	1.02	0.15	0	0.08	3.9	0.85	0.37	3.37	0.93	0.16	0.12	7.07	4.2	0	0		0.99	-8.38	-8.67	57.66	163.77	976.87	556.07	1235.51	828.85	1012.16	626.27	1174.88	607.76
3.403	0	0.43	0.29	0.03	0.24	0.05	0.44	0.06	4.2	0.46	99.12	0.77	0	88.76	0.46	0.04	27.72	0.01	4.74	7.21	0.87	0.16	0	0.1	4.2	0.82	0.42	3.08	0.92	0.17	0.13	15.5	3.99	0	0		3.2	-11.67	-7.07	58.24	164.44	977.02	556.93	1234.02	830.65	1013.02	626.79	1176.39	608.1
3.436	0	0.43	0.3	0.03	0.25	0.05	0.48	0.06	4.67	0.45	99.04	0.88	0	95.04	0.45	0.04	29.2	0.01	5.14	5.98	0.77	0.23	0	0.1	4.67	0.79	0.44	1.96	0.85	0.16	0.12	6.64	3.9	0	0		4.09	-7.24	-6.16	58.79	166.11	973.83	554.46	1235.39	832.68	1012.26	622.6	1177.89	609.92
3.47	0	0.4	0.29	0.03	0.24	0.05	0.46	0.06	4.6	0.35	99.08	0.82	0	93.13	0.35	0.03	28.22	0.01	5.57	4.84	0.75	0.22	0	0.12	4.6	0.66	0.43	0.96	0.72	0.15	0.12	2	3.82	0	0		-1.33	-8.97	-5.51	55.33	170	971.13	552.72	1237.25	834.53	1010.46	619.91	1179.99	607.2
3.503	0	0.41	0.31	0.03	0.25	0.05	0.49	0.06	4.11	0.31	99.02	0.89	0	87.97	0.31	0.03	29.97	0.01	5.02	4.47	0.81	0.19	0	0.12	4.11	0.6	0.44	0.67	0.64	0.14	0.13	9.26	3.81	0	0		2.27	-12.05	-6.42	57.59	159.06	975.13	553.82	1234.24	829.41	1015.69	620.25	1174.31	608.38
3.536	0	0.41	0.31	0.03	0.26	0.05	0.51	0.06	4.1	0.45	98.98	0.95	0	95.77	0.45	0.05	30.85	0.01	5.01	3.58	0.94	0.23	0	0.12	4.1	0.48	0.46	0.57	0.62	0.14	0.14	2.91	3.83	0	0		-0.01	-6.4	-6.6	57.17	166.08	975.93	555.79	1234.11	828.18	1012.18	622.44	1177.74	609.34
3.57	0	0.45	0.33	0.03	0.28	0.05	0.57	0.06	3.69	0.41	98.87	1.09	0	95.3	0.41	0.04	33.3	0.01	5.27	3.8	1.26	0.19	0	0.12	3.6	0.41	0.43	0.73	0.51	0.13	0.13	4.4	3.69	0	0		-0.32	-6.95	-5.26	56.33	164.95	972.09	553.41	1237.51	834.44	1014.11	618.32	1178.88	610.56
3.603	0	0.42	0.33	0.03	0.27	0.05	0.53	0.06	3.77	0.32	98.95	0.97	0	86.91	0.32	0.06	32.4	0.01	4.2	3.14	1.36	0.26	0	0.13	2.9	0.43	0.43	1.15	0.56	0.13	0.13	1.82	3.77	0	0		-2.95	-12.53	-8.21	54.22	171.42	973.72	554.9	1242.61	840.17	1010.64	629.01	1180.05	602.79
3.636	0	0.41	0.32	0.03	0.26	0.05	0.5	0.06	3.64	0.26	99	0.89	0	90.78	0.26	0.05	31.52	0.01	4.36	3.13	1.45	0.27	0	0.12	2.42	0.44	0.49	1.28	0.48	0.14	0.14	2.66	3.64	0	0		-0.74	-10.56	-8.28	54.8	168.28	972.03	549.23	1246.8	838.32	1012.9	620.26	1180.61	606.4
3.67	0	0.33	0.27	0.03	0.22	0.05	0.38	0.06	3.96	0.23	99.25	0.57	0	89.62	0.23	0.04	25.39	0.01	4.51	3.55	1.5	0.21	0	0.14	2.23	0.43	0.5	1.47	0.54	0.13	0.15	1.74	3.96	0	0		-3.39	-11.22	-8.98	53.95	168.87	973.25	552.33	1246.51	842.33	1012.91	627.13	1179.71	600.77
3.703	0	0.33	0.27	0.02	0.22	0.05	0.38	0.06	4.09	0.18	99.24	0.57	0	80.81	0.18	0.03	25.74	0.01	3.98	3.61	1.38	0.33	0	0.14	2.07	0.46	0.5	1.27	0.63	0.13	0.15	3.69	4.09	0	0		-5.46	-14.81	-8.7	53.28	168.61	974.08	555.44	1242.84	840.78	1012.12	630.42	1178.01	600.22
3.737	0	0.4	0.31	0.02	0.25	0.05	0.47	0.06	3.72	0.24	99.06	0.77	0	87.16	0.24	0.03	30.17	0.01	4.38	3.88	1.05	0.4	0	0.12	1.74	0.46	0.46	0.89	0.69	0.15	0.12	4.24	3.72	0	0		-1.83	-12.43	-6.48	54.63	168.01	974.04	555.05	1243.25	840.05	1014.64	623.83	1182.01	609.23
3.77	0	0.45	0.33	0.02	0.27	0.05	0.53	0.06	3.62	0.29	98.94	0.91	0	87.36	0.29	0.04	32.69	0.01	5.01	4.39	1.07	0.42	0	0.12	1.67	0.53	0.39	0.6	0.78	0.18	0.12	6.72	3.62	0	0		-2.52	-12.34	-7.75	54.43	168.97	972.54	554.34	1241.84	838.28	1011.09	625.02	1179.14	607.35
3.803	0	0.44	0.33	0.02	0.27	0.05	0.52	0.06	3.66	0.24	98.97	0.85	0	91.47	0.24	0.03	32.12	0	6.08	4.7	1.18	0.7	0	0.11	1.29	0.56	0.37	0.44	0.85	0.2	0.11	6.24	3.66	0	0		-1.2	-10.14	-6.46	55.09	167.13	972.11	553.6	1243.36	841.14	1014.32	622.31	1180.9	608.86
3.837	0	0.44	0.33	0.02	0.27	0.05	0.54	0.06	3.71	0.24	98.93	0.9	0	87.38	0.22	0.04	33.08	0	6.04	3.69	1.01	0.47	0	0.08	1.15	0.6	0.37	0.4	0.86	0.24	0.1	7.91	3.71	0	0		-4.42	-12.33	-9	53.47	163.85	970.77	551.06	1244.77	839.52	1012.96	622.08	1175.85	604.34
3.87	0	0.43	0.33	0.02	0.27	0.05	0.51	0.06	3.78	0.24	98.97	0.85	0	88.31	0.19	0.03	32.37	0	5.32	4.07	0.88	0.41	0	0.07	1.04	0.63	0.4	0.37	0.84	0.24	0.11	4.78	3.78	0	0		-2.33	-11.89	-7.7	54.6	167.46	973.72	552.28	1244.11	837.66	1013.72	622.56	1180.35	605.96
3.903	0	0.39	0.3	0.02	0.25	0.05	0.45	0.06	3.97	0.22	99.1	0.71	0	81.92	0.21	0.03	29.56	0	4.7	4.2	0.81	0.25	0	0.06	1.23	0.66	0.38	0.73	0.95	0.22	0.11	2.54	3.97	0	0		-6.62	-14.44	-10.77	52.65	163.76	971.74	551.37	1245.52	840.55	1012.33	626.95	1173.48	597.8
3.937	0	0.38	0.29	0.02	0.24	0.05	0.43	0.06	4.07	0.21	99.14	0.68	0	80.73	0.19	0.03	28.88	0	3.62	4.14	0.6	0.12	0	0.05	1.33	0.59	0.37	0.86	0.9	0.21	0.11	2.78	4.07	0	0		-3	-14.84	-7.51	53.89	170.51	972.03	550.41	1240.97	833.49	1009.65	620.99	1179.27	603.53
3.97	0	0.37	0.28	0.02	0.23	0.05	0.41	0.06	4.41	0.23	99.18	0.63	0	86.97	0.23	0.04	27.79	0	4.72	4.74	0.7	0.12	0	0.05	1.46	0.61	0.35	1	0.87	0.21	0.1	4.49	4.41	0	0		1.45	-12.51	-9.06	55.88	167.09	970.8	549.24	1241.81	837.84	1010.02	624.71	1175.29	600.12
4.003	0	0.38	0.28	0.02	0.23	0.05	0.42	0.06	4.63	0.2	99.16	0.66	0	84.28	0.18	0.04	28.25	0	5.39	4.93	0.97	0.09	0	0.05	1.6	0.68	0.38	1.6	0.98	0.2	0.1	2.86	4.63	0	0		-2.45	-13.6	-9.69	54.33	170.62	972.35	552.11	1242.78	838.46	1008.69	628.89	1176.77	599.5
4.037	0	0.32	0.24	0.02	0.21	0.06	0.34	0.06	4.92	0.2	99.33	0.49	0	87.22	0.17	0.03	23.75	0	4.94	4.51	1.04	0.09	0	0.04	1.7	0.98	0.5	1.74	1.21	0.2	0.09	2.73	4.92	0	0		-6.28	-12.4	-10.72	52.99	160.38	971.16	550.82	1243.82	839.39	1013.32	625.08	1171.3	597.48
4.07	0	0.33	0.25	0.02	0.21	0.06	0.35	0.06	4.99	0.18	99.3	0.52	0	85.88	0.15	0.03	24.84	0	5.15	4.85	1.73	0.13	0	0.04	1.63	1.04	0.48	1.57	1.22	0.18	0.08	2.42	4.99	0	0		-0.22	-12.97	-11.29	55.16	169.67	972.55	552.64	1244.58	840.22	1008.36	632.32	1175.06	600.72
4.104	0	0.34	0.23	0.02	0.21	0.06	0.33	0.06	5.6	0.19	99.32	0.51	0	87.73	0.18	0.02	24.34	0	3.98	6.12	1.3	0.19	0	0.03	1.76	1.3	0.47	1.74	1.5	0.19	0.09	2.78	5.6	0	0		-4.92	-12.16	-10.5	53.64	165.4	974.22	552.41	1246.66	840.97	1013.79	628.52	1176.44	598.5
4.137	0	0.34	0.23	0.02	0.2	0.06	0.33	0.06	6.05	0.17	99.32	0.51	0	90.02	0.16	0.02	24.38	0	3.76	6.45	1.55	0.22	0	0.03	1.62	1.25	0.5	1.43	1.73	0.17	0.08	1.62	6.05	0	0		-4.96	-11	-11.89	53.48	167.12	973.88	551.9	1249.26	841.17	1012.09	629.73	1176.5	599.77
4.17	0	0.32	0.22	0.02	0.2	0.06	0.32	0.06	6.16	0.18	99.36	0.49	0	90.08	0.18	0.02	23.96	0	3.76	5.52	1.53	0.28	0	0.03	1.36	1.26	0.54	1.35	1.62	0.17	0.08	1.42	6.16	0	0		-3.99	-10.97	-9.89	53.83	171.01	974.15	551.6	1250.46	843.44	1012.95	628.09	1181.72	600.5
4.204	0	0.36	0.24	0.02	0.22	0.06	0.36	0.06	5.69	0.19	99.27	0.56	0	70.3	0.17	0.02	26.29	0	4.73	6.21	1.06	0.18	0	0.02	1.15	0.98	0.56	1.28	1.28	0.19	0.08	3.72	5.69	0	0		-5.51	-17.69	-6.34	52.34	160.76	968.63	547.52	1245.99	839.52	1016.93	612.89	1177.54	605.9
4.237	0	0.32	0.23	0.02	0.21	0.06	0.34	0.06	5.92	0.17	99.33	0.51	0	89.7	0.17	0.02	24.91	0	4.69	4.93	1.16	0.16	0	0.02	0.93	0.99	0.57	0.97	1.36	0.17	0.08	1.95	5.92	0	0		-5.81	-11.18	-7.26	53.37	174.67	971.89	556.04	1241.76	842.17	1008.84	628.92	1181.51	602.6
4.27	0	0.27	0.2	0.02	0.19	0.07	0.29	0.06	6.43	0.16	99.43	0.4	0	73.71	0.16	0.02	21.43	0	5.41	3.99	0.73	0.11	0	0.03	0.95	1	0.56	0.77	1.36	0.16	0.09	4.01	6.43	0	0		2.34	-16.84	-7.01	55.74	173.1	970.32	555.54	1237.91	840.47	1006.58	629.34	1178.34	607.77
4.304	0	0.25	0.19	0.02	0.18	0.07	0.26	0.06	6.48	0.18	99.47	0.35	0	90.16	0.18	0.03	19.35	0	6.01	3.72	0.63	0.1	0	0.02	0.78	0.96	0.53	0.45	1.39	0.14	0.09	5.71	6.48	0	0		2.54	-10.93	-6.9	56.69	165.28	968.95	553.54	1241.8	843.09	1012.27	623	1177.2	612.16
4.337	0	0.26	0.2	0.02	0.18	0.07	0.27	0.06	6.36	0.15	99.46	0.36	0	88.03	0.15	0.03	20	0	6.29	4.02	0.62	0.14	0	0.02	0.77	0.86	0.51	0.33	1.24	0.15	0.08	15.86	6.36	0	0		1.56	-12.03	-3.99	56.99	156.87	966.49	553.35	1230.89	836.78	1013.81	617.28	1170.5	609.68
4.371	0	0.25	0.2	0.02	0.18	0.07	0.27	0.06	6.34	0.14	99.45	0.36	0	67.82	0.11	0.04	20.13	0.01	6.16	3.16	0.66	0.15	0	0.03	0.77	0.65	0.52	0.36	1.2	0.14	0.07	1.75	6.34	0	0		-1.73	-18.27	-7.51	53.78	167.09	967.39	551.81	1237.34	837.11	1007.19	622.66	1173.4	605.51
4.404	0	0.24	0.19	0.02	0.17	0.07	0.26	0.06	6.57	0.13	99.48	0.34	0	86.09	0.1	0.04	19.29	0.01	6.2	2.84	0.7	0.13	0	0.02	0.81	0.62	0.48	0.34	1.13	0.13	0.07	3.9	6.57	0	0		-5.34	-12.88	-9.35	52.69	174.66	969.09	554.02	1246.73	845.03	1006.64	629.11	1179.72	605.64
4.437	0	0.24	0.19	0.02	0.17	0.07	0.26	0.06	6.66	0.13	99.48	0.34	0	77.19	0.08	0.04	19.49	0.01	6.73	3.04	1	0.12	0	0.02	0.78	0.63	0.5	0.53	1.09	0.13	0.07	6.66	6.66	0	0		-3.94	-15.91	-6.88	53.06	169.65	970.64	554.66	1245.2	846.35	1012.53	626.27	1180.96	605.96
4.471	0	0.24	0.2	0.02	0.18	0.07	0.27	0.06	6.49	0.13	99.47	0.36	0	73.46	0.09	0.06	20.03	0.01	5.75	2.81	1.14	0.13	0	0.01	0.8	0.74	0.56	0.82	1.43	0.13	0.07	5.41	6.49	0	0		-6.15	-16.91	-8	52.32	166.96	970.87	554.62	1245.39	844.65	1012.71	626.17	1178.36	605.3
4.504	0	0.25	0.19	0.02	0.18	0.07	0.27	0.06	6.58	0.14	99.47	0.38	0	59.61	0.1	0.06	20.17	0.01	5.57	3.21	1.37	0.13	0	0.01	0.79	0.82	0.62	0.88	1.68	0.14	0.07	7.77	6.58	0	0		-8.05	-20.05	-7.7	51.56	164.07	972.03	554.66	1245.28	843.53	1015.06	624.97	1177.78	603.99
4.537	0	0.27	0.2	0.02	0.18	0.07	0.28	0.06	6.79	0.15	99.45	0.39	0	79.6	0.12	0.05	20.93	0.01	5.66	4.25	1.02	0.11	0	0.02	0.82	0.94	0.59	0.98	1.63	0.15	0.07	6.75	6.79	0	0		-2.93	-15.19	-9.04	53.96	169.08	970.86	551.7	1240.57	837.37	1008.26	626.67	1175.22	599.98
4.571	0	0.26	0.19	0.02	0.18	0.07	0.26	0.06	6.84	0.16	99.49	0.35	0	71.04	0.11	0.04	19.31	0.01	5.06	4.75	0.7	0.08	0	0.02	1.02	0.8	0.51	0.98	1.68	0.16	0.09	8.5	6.84	0	0		-2.61	-17.51	-9.15	53.96	173.48	972.04	554.08	1239.84	838.4	1006.13	631.99	1176.48	599.21
4.604	0	0.24	0.18	0.02	0.17	0.07	0.25	0.06	7.01	0.16	99.51	0.34	0	83.32	0.16	0.07	18.49	0.01	4.59	3.58	0.58	0.09	0	0.02	1.18	0.83	0.53	1.03	1.82	0.16	0.09	6.62	7.01	0	0		-2.28	-13.96	-8.81	54.71	166.5	973.58	556.91	1241.63	841.82	1012.05	631.03	1176.46	604.79
4.637	0	0.25	0.19	0.02	0.18	0.07	0.26	0.06	6.62	0.24	99.49	0.34	0	77.61	0.24	0.07	18.92	0.01	5.17	4.22	0.52	0.11	0	0.02	1.15	0.77	0.5	0.75	1.59	0.17	0.09	6.05	6.62	0	0		-1.6	-15.78	-7.12	54.71	169.72	972.8	555.16	1237.74	835.15	1009.42	625.68	1178.1	607.02
4.671	0	0.24	0.18	0.02	0.17	0.07	0.24	0.06	6.55	0.36	99.51	0.33	0	83.37	0.36	0.11	17.74	0.01	4.79	4.49	0.68	0.24	0	0.03	1.37	0.77	0.46	0.86	1.8	0.19	0.09	6.51	6.55	0	0		-2.95	-13.94	-8.05	54.78	166.21	974.28	558.9	1238.3	839.83	1011.88	631.41	1176.06	605.54
4.704	0	0.24	0.18	0.02	0.17	0.07	0.24	0.06	6.51	0.45	99.51	0.33	0	83.03	0.45	0.15	17.34	0.01	5.56	4.13	0.65	0.48	0	0.03	1.31	0.71	0.39	0.55	1.97	0.21	0.1	7.87	6.51	0	0		0.12	-14.06	-6.4	55.94	161.53	974.59	557.6	1240.64	840.03	1017.13	624.81	1178.23	613.01
4.738	0	0.26	0.19	0.02	0.18	0.07	0.27	0.06	6.28	0.58	99.45	0.36	0	58.76	0.58	0.16	19.46	0.01	6.57	4.54	0.68	0.58	0	0.03	1.48	0.87	0.32	0.49	1.95	0.21	0.11	10.28	6.28	0	0		0.51	-20.23	-7.45	54.77	170.65	973.92	555.26	1236.13	832.35	1007.93	627.5	1177.33	606.99
4.771	0	0.28	0.21	0.02	0.19	0.06	0.3	0.06	6.13	0.65	99.4	0.41	0	92.62	0.65	0.17	21.44	0.01	5.47	4.12	0.68	0.41	0	0.03	1.8	0.87	0.27	0.45	1.81	0.19	0.11	3.17	6.13	0	0		-1.31	-9.35	-8.11	55.75	170.22	973.94	556.48	1238.5	836.31	1009.44	628.82	1178.14	606.07
4.804	0	0.25	0.2	0.02	0.18	0.07	0.28	0.06	6.21	0.62	99.44	0.36	0	85.02	0.62	0.25	19.69	0.01	6.42	3.6	0.64	0.33	0	0.04	1.76	0.93	0.26	0.41	1.76	0.19	0.12	5.05	6.21	0	0		-0.47	-13.32	-7.4	55.41	169.65	973.55	558.53	1239.76	841.28	1010.83	630.67	1179.1	609.12
4.838	0	0.24	0.19	0.02	0.18	0.07	0.27	0.06	6.53	0.56	99.47	0.35	0	85.89	0.56	0.28	18.8	0.02	6.11	3.34	0.64	0.34	0	0.06	1.88	0.88	0.27	0.54	1.61	0.17	0.14	5.32	6.53	0	0		-6.61	-12.97	-4.28	53.78	171.88	975.68	558.45	1236.28	834.3	1013.07	625.84	1183.77	605.82
4.871	0	0.24	0.19	0.02	0.18	0.07	0.26	0.06	6.24	0.47	99.47	0.34	0	88.27	0.47	0.24	18.7	0.02	5.99	3.72	0.68	0.4	0	0.07	1.56	0.88	0.24	0.6	1.61	0.18	0.13	3.9	6.24	0	0		-1.32	-11.91	-7.94	55.44	164.24	975.4	558.46	1241.98	839.86	1014.98	627.98	1178.46	612.12
4.904	0	0.25	0.19	0.02	0.18	0.07	0.28	0.06	6.25	0.45	99.45	0.36	0	83.24	0.45	0.26	19.22	0.02	7.35	3.56	0.76	0.51	0	0.07	1.98	0.89	0.24	0.87	1.52	0.17	0.13	4.61	6.25	0	0		-5.55	-13.99	-6.18	54.11	172	978.45	559.07	1239.09	835.29	1013.48	629.47	1183.69	604.7
4.938	0	0.24	0.2	0.02	0.18	0.06	0.27	0.06	5.87	0.48	99.47	0.34	0	76.82	0.48	0.28	18.64	0.02	5.75	2.63	0.72	0.44	0	0.11	1.72	0.97	0.22	0.8	1.64	0.18	0.15	2.09	5.87	0	0		-1.4	-16.01	-8.4	55	168.45	980.61	558.96	1244.55	836.86	1015.81	630.91	1182.99	610.36
4.971	0	0.23	0.19	0.02	0.18	0.07	0.26	0.06	6.01	0.48	99.48	0.33	0	69.2	0.48	0.25	18.2	0.02	6.3	2.74	0.96	0.35	0	0.11	1.88	0.96	0.19	0.74	1.57	0.19	0.15	8.82	6.01	0	0		0.21	-17.95	-8.07	55.78	168.35	980.27	558.18	1236.58	829.45	1012.3	630.83	1178.85	606.27
5.004	0	0.23	0.19	0.02	0.17	0.07	0.25	0.06	6.08	0.36	99.49	0.33	0	77.73	0.36	0.29	17.65	0.02	6.04	2.31	0.73	0.33	0	0.15	2.01	0.87	0.19	0.83	1.46	0.19	0.16	8.89	6.08	0	0		-4.47	-15.75	-8.47	54.19	163.6	979.27	557.35	1240.54	832.37	1015.9	627.24	1178.18	606.55
5.038	0	0.22	0.19	0.02	0.17	0.06	0.25	0.06	5.73	0.38	99.5	0.33	0	88.96	0.38	0.31	17	0.02	5.99	2.33	0.64	0.36	0	0.17	1.96	0.64	0.2	0.78	1.23	0.2	0.16	7.11	5.73	0	0		-0.98	-11.57	-8.57	56.11	170.52	980.35	557.88	1239.08	829.61	1011.96	629.85	1181.03	607.62
5.071	0	0.22	0.19	0.02	0.17	0.07	0.25	0.06	5.47	0.4	99.5	0.33	0	92.98	0.4	0.3	16.5	0.02	6.96	2.28	0.68	0.36	0	0.16	2.11	0.58	0.22	0.87	1.13	0.2	0.15	7.68	5.47	0	0		-0.18	-9.08	-8.71	57.31	163.64	981.75	560.89	1240.66	832.36	1016.97	629.74	1179.88	614.33
5.105	0	0.23	0.21	0.02	0.18	0.06	0.27	0.06	5.18	0.42	99.45	0.33	0	73.33	0.42	0.33	18.5	0.03	6.47	2.13	0.69	0.35	0	0.15	1.65	0.6	0.2	0.73	0.97	0.23	0.14	1.58	5.18	0	0		-4.55	-16.94	-6.25	54.24	177.7	981.86	556.4	1238.57	827.9	1011.55	627.94	1187.24	601.28
5.138	0	0.23	0.2	0.02	0.18	0.06	0.28	0.06	5.33	0.5	99.45	0.34	0	79.83	0.5	0.24	18.6	0.03	6.96	2.14	0.75	0.37	0	0.13	1.96	0.59	0.2	0.79	0.97	0.23	0.15	0.99	5.33	0	0		4.23	-15.12	-8.68	57.89	166.94	981.3	554.89	1240.02	829.86	1014.73	629.15	1179.92	604.98
5.171	0	0.25	0.21	0.02	0.19	0.06	0.29	0.06	5.33	0.57	99.41	0.37	0	83.25	0.57	0.2	20.16	0.02	6.38	2.49	0.7	0.37	0	0.12	1.44	0.71	0.18	0.57	0.97	0.23	0.15	7.2	5.33	0	0		-2.35	-13.98	-9.34	56.29	162.32	981.62	557.06	1233.92	824.9	1014.61	631.04	1173.7	598.82
5.205	0	0.27	0.23	0.02	0.2	0.06	0.32	0.06	5.16	0.62	99.35	0.42	0	83.96	0.62	0.14	22.05	0.02	6.99	3.17	0.75	0.48	0	0.1	1.46	0.63	0.18	0.5	0.75	0.2	0.15	4.47	5.16	0	0		-3.42	-13.72	-6.95	55.89	167.13	984.23	561.24	1234.75	826.23	1015.83	629.94	1181.32	606.56
5.238	0	0.27	0.23	0.02	0.2	0.06	0.32	0.06	4.99	0.62	99.35	0.43	0	84.42	0.62	0.16	22.22	0.02	6.19	2.79	0.8	0.44	0	0.09	1.46	0.64	0.18	0.55	0.77	0.2	0.15	6.45	4.99	0	0		-2.36	-13.55	-8.66	56.24	164.71	986.4	562.96	1240.49	830.54	1018.9	633.5	1181.96	610.25
5.271	0	0.24	0.21	0.02	0.18	0.06	0.28	0.06	5.29	0.88	99.44	0.34	0	84.51	0.88	0.15	19.03	0.01	6.37	2.8	0.85	0.48	0	0.08	1.34	0.55	0.18	0.58	0.79	0.19	0.13	8.41	5.29	0	0		-3.08	-13.52	-7.55	55.7	164.21	982.96	561.26	1238.3	832.09	1017.86	630.88	1180.39	607.42
5.305	0	0.25	0.22	0.02	0.19	0.06	0.3	0.06	4.84	0.86	99.4	0.37	0	90.22	0.86	0.19	20.37	0.01	6.23	2.57	1.01	0.32	0	0.06	1.18	0.46	0.17	0.61	0.71	0.22	0.12	11.02	4.84	0	0		-1.86	-10.89	-7.64	56.56	167.5	983.75	563.77	1240.06	833.91	1017.05	633.15	1183.33	612.97
5.338	0	0.26	0.22	0.02	0.2	0.06	0.31	0.06	4.93	1.11	99.38	0.38	0	69.83	1.11	0.17	21.09	0.01	5.19	2.41	1.12	0.29	0	0.06	1.05	0.47	0.15	0.81	0.76	0.22	0.12	7.38	4.93	0	0		-2.93	-17.8	-8.92	54.82	170.07	982.85	559.99	1241.97	834.05	1014.66	634.95	1182.01	604.69
5.372	0	0.27	0.23	0.02	0.21	0.06	0.33	0.06	4.93	1.37	99.34	0.42	0	86.96	1.37	0.17	22.37	0.01	5.62	2.7	1.06	0.42	0	0.05	1.11	0.57	0.15	0.78	0.9	0.22	0.11	15.35	4.93	0	0		-9.82	-12.51	-8.74	53.53	171.48	983.33	561.71	1237.65	826.15	1012.2	631.92	1181.66	605.63
5.405	0	0.28	0.23	0.02	0.21	0.06	0.33	0.06	4.87	1.05	99.34	0.43	0	95	1.05	0.19	22.69	0.01	5.5	2.73	1.17	0.51	0	0.04	0.97	0.62	0.16	0.91	0.97	0.22	0.11	21.77	4.87	0	0		-3.27	-7.28	-4.85	55.99	168.5	981.27	558.99	1239.26	830.51	1018.19	622.29	1186.45	613.17
5.438	0	0.3	0.25	0.02	0.22	0.06	0.36	0.06	4.77	1.27	99.27	0.49	0	81.59	1.27	0.21	24.38	0.01	5.99	2.5	1.39	0.97	0	0.04	1.19	0.75	0.14	1.09	1.05	0.23	0.11	11.22	4.77	0	0		-0.5	-14.56	-8.06	56.69	170.88	984.2	561.18	1237.45	829.76	1014.3	636.6	1182.07	604.16
5.472	0	0.36	0.29	0.02	0.25	0.05	0.46	0.06	4.51	1.02	99.09	0.71	0	80.89	1.02	0.16	29.63	0.01	5.66	2.64	1.26	0.93	0	0.03	1	0.68	0.14	0.84	1.18	0.22	0.11	13.87	4.51	0	0		-4.02	-14.79	-5.78	54.93	162.13	983.36	559.48	1240.34	830.14	1021.76	623.25	1183.51	612.19
5.505	0	0.4	0.31	0.02	0.26	0.05	0.49	0.06	4.19	0.95	99.01	0.81	0	96.49	0.95	0.11	31.51	0.01	5.01	3.17	1.59	0.91	0	0.02	0.79	0.66	0.14	0.57	1.2	0.22	0.09	9.5	4.19	0	0		0.73	-5.43	-5.35	57.72	165.36	982.32	558.29	1241.79	833.81	1021.2	623.89	1186.17	612.38
5.538	0	0.4	0.31	0.02	0.26	0.05	0.48	0.06	4.1	0.64	99.04	0.79	0	90.14	0.64	0.08	31.13	0	5.31	3.52	1.53	0.54	0	0.02	0.65	0.65	0.14	0.33	1.21	0.24	0.09	9.51	4.1	0	0		-3.13	-10.94	-6.28	54.67	164.31	978.02	553.26	1245.05	834.57	1019.75	618.86	1183.78	609.24
5.572	0	0.42	0.32	0.02	0.27	0.05	0.51	0.06	4.14	0.56	98.98	0.89	0	83.63	0.56	0.07	32.61	0	4.6	3.4	1.37	0.45	0	0.02	0.82	0.82	0.16	0.38	1.42	0.24	0.11	4.47	4.14	0	0		-3.74	-13.85	-8.85	54.14	170.42	980.45	556.05	1246.89	837.7	1015.85	630.37	1184.07	603.1
5.605	0	0.46	0.34	0.02	0.28	0.05	0.55	0.06	3.95	0.4	98.89	1.01	0	45.57	0.4	0.06	34.46	0	4.38	3.54	1.39	0.53	0	0.02	0.92	0.81	0.19	0.42	1.32	0.24	0.12	3.47	3.95	0	0		-3.95	-22.89	-5.87	52.79	164.86	982.67	555.78	1247.34	836.69	1022.96	623.83	1186.93	606.7
5.638	0	0.49	0.36	0.02	0.3	0.04	0.6	0.06	3.73	0.35	98.81	1.12	-0.96	92.62	0.35	0.05	36.04	0	3.53	3.34	0.96	0.33	0	0.03	0.92	0.8	0.18	0.54	1.29	0.23	0.13	3.93	3.73	0	0		-1.27	-9.35	-8.37	55.49	166.05	982.41	553.41	1249.73	834.1	1020.82	622.95	1186.25	608.61
5.672	0	0.44	0.34	0.02	0.28	0.04	0.53	0.06	3.58	0.35	98.94	0.92	0	84.54	0.35	0.05	33.23	0	3.42	3.19	0.92	0.39	0	0.03	1.06	0.67	0.16	0.85	1.27	0.22	0.13	3.76	3.58	0	0		-2.5	-13.51	-8.86	54.1	167.85	978.24	549.98	1249.38	834.48	1016.74	621.61	1183.69	604.32
5.705	0	0.45	0.34	0.02	0.28	0.04	0.54	0.06	3.52	0.23	98.93	0.95	0	82.96	0.23	0.04	33.62	0	3.65	3.12	1.21	0.29	0	0.03	1.05	0.76	0.2	0.91	1.34	0.21	0.14	3.56	3.52	0	0		-2.83	-14.09	-10.14	53.84	174.79	977.87	550.64	1249.18	836.21	1011.6	628.93	1183.7	598.38
5.739	0	0.45	0.35	0.03	0.28	0.05	0.55	0.06	3.35	0.21	98.91	0.98	-0.55	90.21	0.21	0.05	33.98	0	4.49	2.95	2.21	0.32	0	0.04	1.33	0.93	0.21	1.21	1.43	0.21	0.15	3.43	3.35	0	0		-0.64	-10.9	-9.57	55.09	172.6	976.76	552.79	1246.35	837.61	1011.68	629.34	1182.1	601.98
5.772	0	0.48	0.36	0.03	0.29	0.05	0.59	0.06	3.39	0.22	98.82	1.12	-1.47	87.22	0.21	0.07	35.47	0.01	4.63	2.56	2.1	0.26	0	0.04	1.83	1.11	0.25	1.59	1.62	0.22	0.17	2.62	3.39	0	0		-3.71	-12.4	-9.82	54.15	165.04	979.18	553.45	1249.16	839.83	1018.42	628.39	1181.06	600.35
5.805	0	0.47	0.36	0.03	0.29	0.05	0.58	0.06	3.47	0.23	98.84	1.14	-1.68	84.62	0.23	0.1	35.19	0.01	4.53	2.35	2.67	0.34	0	0.04	2.31	1.31	0.28	1.82	1.77	0.23	0.17	5.55	3.47	0	0		-3.09	-13.47	-9.67	54.17	172.62	978.83	554.61	1248.4	839.12	1013.6	631.34	1183.69	601.88
5.839	0	0.48	0.36	0.03	0.3	0.05	0.6	0.06	3.61	0.25	98.8	1.19	-1.58	88.23	0.25	0.1	35.87	0.01	4.32	2.24	1.88	0.35	0	0.05	2.12	1.7	0.27	1.7	2.31	0.22	0.2	5.97	3.61	0	0		-2.11	-11.93	-9.52	54.79	167.49	977.99	556.25	1247.15	841.47	1015.68	631.34	1180.99	604.46
5.872	0	0.47	0.35	0.03	0.3	0.05	0.59	0.06	3.75	0.26	98.83	1.17	-0.44	89.45	0.26	0.11	35.34	0.01	4.99	2.19	1.43	0.23	0	0.05	1.69	1.81	0.31	1.47	2.57	0.25	0.2	6.63	3.75	0	0		2.48	-11.31	-8.03	56.89	159.39	981.52	556.76	1253.62	845.72	1026.38	626.52	1185.32	614.58
5.905	0	0.54	0.38	0.03	0.33	0.05	0.68	0.06	3.93	0.29	98.63	1.53	-2	86.63	0.29	0.09	38.73	0.01	5.49	2.49	1.64	0.3	0	0.05	1.8	1.95	0.37	1.06	2.75	0.23	0.2	4.55	3.93	0	0		-0.46	-12.66	-9	55	172.07	980.92	553.55	1256.3	844.74	1019.33	629.17	1189.86	606.18
5.939	0	0.52	0.36	0.03	0.32	0.05	0.66	0.06	4.04	0.48	98.67	1.46	-0.94	85.5	0.48	0.08	37.81	0.01	6.15	2.6	1.44	0.32	0	0.05	1.78	1.84	0.36	0.84	3.14	0.24	0.21	2.12	4.04	0	0		-0.63	-13.13	-10.23	55.28	172.1	982.34	557.88	1253.15	845.11	1017.58	636.93	1186.65	604.78
5.972	0	0.53	0.37	0.03	0.33	0.05	0.69	0.06	4.14	0.47	98.63	1.61	-1.61	88.77	0.47	0.08	38.83	0.01	6.2	2.21	1.94	0.39	0	0.05	1.61	2.06	0.4	0.99	3.32	0.24	0.21	5.11	4.14	0	0		1.05	-11.66	-9.61	55.93	171.92	983.63	556.17	1256.36	844.45	1020.19	632.89	1190.32	608.15
6.005	0	0.56	0.37	0.03	0.33	0.06	0.7	0.06	4.21	0.53	98.6	1.73	-2.07	77.25	0.53	0.07	39.27	0.01	6.41	2.81	2.5	0.48	0	0.06	1.83	2.57	0.42	1.28	3.77	0.27	0.22	6.93	4.21	0	0		2.03	-15.89	-8.24	55.2	171.45	978.43	554.01	1255.06	848.27	1018.53	629.81	1188.61	608.25
6.039	0	0.55	0.36	0.03	0.33	0.05	0.67	0.06	4.53	0.47	98.65	1.76	-1.5	47.19	0.47	0.05	38.78	0.01	5.52	2.78	1.99	0.47	0	0.09	1.7	3.1	0.4	1.02	4.53	0.26	0.26	2.04	4.53	0	0		-3.82	-22.56	-6.77	53.27	165.79	982.83	556.24	1245.64	836.32	1020.93	627.39	1184.95	603.24
6.072	0	0.56	0.36	0.03	0.33	0.05	0.68	0.06	4.67	0.55	98.65	1.79	-1.79	81.21	0.55	0.04	39.07	0.01	4.88	3.08	1.87	0.33	0	0.08	1.58	2.75	0.32	1.24	4.45	0.25	0.24	12.18	4.67	0	0		-2.53	-14.68	-9.62	54.93	169.8	982.42	556.32	1244.82	834.68	1015.63	632.98	1182.22	600.11
6.106	0	0.55	0.35	0.03	0.33	0.05	0.64	0.06	4.85	0.44	98.72	1.77	-1.32	91.89	0.44	0.03	38.27	0.01	3.36	3.2	1.27	0.28	0	0.06	1.39	2.56	0.27	0.6	5.07	0.24	0.2	6.77	4.85	0	0		-0.08	-9.86	-8.06	56.48	170.73	982.35	559.02	1243.01	836.3	1016.04	632.8	1184.56	605.43
6.139	0	0.5	0.32	0.03	0.31	0.05	0.57	0.06	5	0.57	98.87	1.41	0	94.12	0.57	0.04	35.3	0.01	3.42	3.16	1.04	0.23	0	0.07	1.79	2.31	0.23	0.61	5.16	0.22	0.19	12.04	5	0	0		-0.68	-8.13	-5.71	56.85	162.5	979.99	562.27	1237.99	836.14	1019.21	627.59	1181.21	614.89
6.172	0	0.45	0.3	0.03	0.29	0.05	0.53	0.06	5.05	0.61	98.95	1.22	0	62.67	0.61	0.04	33.55	0.01	3.54	2.39	1.13	0.25	0	0.07	1.91	2.1	0.19	0.68	4.95	0.21	0.18	2.88	5.05	0	0		-2	-19.41	-8.06	54.76	171.26	979.87	560.18	1238.77	834.84	1012.23	636.88	1180.25	603.78
6.206	0	0.53	0.33	0.03	0.32	0.05	0.61	0.06	5.03	0.55	98.77	1.68	-0.27	65.62	0.55	0.04	37.09	0.01	3.69	2.75	1.02	0.24	0	0.06	1.7	2.26	0.17	0.57	5.56	0.23	0.16	18.74	5.03	0	0		-2.39	-18.77	-7.54	54.24	175.03	978.85	557.32	1237.97	832.02	1009.51	631.82	1182.07	602.46
6.239	0	0.5	0.33	0.03	0.32	0.05	0.6	0.06	4.88	0.72	98.8	1.5	0	91.04	0.72	0.06	36.05	0.01	4.37	2.61	0.78	0.23	0	0.06	1.71	1.92	0.15	0.61	5.23	0.23	0.16	4.34	4.88	0	0		-0.64	-10.41	-7.28	56.56	166.49	981.07	559.59	1237.9	829.49	1015.4	627.11	1181.24	612.4
6.272	0	0.54	0.35	0.03	0.34	0.05	0.67	0.06	4.73	0.76	98.65	1.79	-0.87	87.13	0.76	0.06	38.52	0.01	4.91	2.11	1.03	0.32	0	0.06	1.58	1.58	0.13	0.46	4.97	0.23	0.13	9.02	4.73	0	0		-0.17	-12.44	-6.9	56.21	165.69	980.93	558.18	1240.03	833.01	1017.42	627.18	1182.11	608.98
6.306	0	0.6	0.39	0.03	0.37	0.05	0.77	0.06	4.35	0.8	98.45	2.14	-2.7	70.77	0.8	0.08	41.19	0.01	5.32	2.35	1.02	0.32	0	0.06	1.71	1.23	0.13	0.56	4.58	0.22	0.12	4.54	4.35	0	0		-2.19	-17.58	-6.72	54.64	175.83	981.94	557.22	1238.57	828.44	1011.79	629.2	1185.82	604.12
6.339	0	0.59	0.4	0.03	0.37	0.05	0.79	0.06	4.21	0.64	98.43	2.17	-2.87	86.69	0.64	0.1	41.59	0.02	5.81	1.87	1.25	0.44	0	0.06	1.66	1.11	0.15	0.34	4.33	0.21	0.11	4.6	4.21	0	0		-3.51	-12.63	-8.04	54.22	169.27	977.32	553.68	1242.16	830.96	1012.99	623.28	1181.44	606.64
6.373	0	0.67	0.44	0.03	0.39	0.05	0.93	0.06	3.88	0.87	98.14	2.51	-4.9	78.27	0.87	0.08	44.56	0.01	6.51	2.37	1.31	0.34	0	0.07	2	0.87	0.17	0.79	3.24	0.16	0.1	8.44	3.88	0	0		-3.4	-15.59	-8.16	54.21	171.22	978.45	554.86	1242.43	835.01	1013.34	630.5	1181.71	599.36
6.406	0	0.57	0.4	0.03	0.35	0.06	0.77	0.06	3.77	0.6	98.46	1.76	-2.19	92.84	0.6	0.07	40.52	0.01	7.34	2.26	1.37	0.31	0	0.07	1.8	0.65	0.16	0.55	2.76	0.15	0.1	3.18	3.77	0	0		-2.6	-9.19	-8.59	55.07	165.98	978.15	553.26	1243.51	831.47	1015.43	622.76	1180.64	606.79
6.439	0	0.58	0.4	0.03	0.35	0.05	0.78	0.06	3.93	0.5	98.45	1.81	-2.5	64.27	0.5	0.06	40.95	0.01	6.67	2.71	1.28	0.17	0	0.07	1.86	0.56	0.19	0.52	2.68	0.15	0.1	3.29	3.93	0	0		-2.88	-19.06	-8.96	53.92	165.69	981.4	555.1	1245.23	835.31	1017.79	629.61	1181.03	601.24
6.473	0	0.64	0.44	0.03	0.37	0.05	0.88	0.06	3.59	0.43	98.24	2.1	-4.4	82.17	0.43	0.05	43.53	0.01	6.72	2.77	1.24	0.15	0	0.07	2	0.36	0.22	0.77	2.02	0.14	0.11	2.19	3.59	0	0		-5.5	-14.36	-6.59	53.5	171.28	977.43	553.77	1239.08	828.35	1012.25	621.6	1182.67	604.53
6.506	0	0.55	0.39	0.03	0.33	0.06	0.73	0.06	3.79	0.37	98.55	1.48	-1.07	79.04	0.37	0.03	39.19	0.01	7.89	3.45	1.25	0.16	0	0.06	1.92	0.38	0.24	0.55	1.58	0.13	0.12	1.39	3.79	0	0		-3.52	-15.36	-7.66	54.34	175.05	977.36	552	1236.61	826.32	1008.38	627	1180.62	595.72
6.539	0	0.55	0.37	0.02	0.32	0.06	0.69	0.06	4.2	0.43	98.62	1.35	0	67.04	0.43	0.03	38.29	0.01	8.41	4.36	1.23	0.2	0	0.05	1.55	0.46	0.23	0.7	1.65	0.15	0.12	8.52	4.2	0	0		-2.42	-18.45	-9.03	54.82	166.12	978	554.43	1231.47	823.62	1009.32	628.94	1172.3	596.76
6.573	0	0.62	0.4	0.02	0.34	0.07	0.81	0.06	4.21	0.53	98.38	1.76	-1.03	58.8	0.53	0.02	41.7	0.01	9.89	4.89	1.45	0.43	0	0.05	1.09	0.54	0.17	0.45	1.57	0.16	0.12	4.68	4.21	0	0		-7.39	-20.22	-8.47	53.57	161.15	981.41	555.05	1232.05	819.91	1014.7	626.47	1172.87	595.64
6.606	0	0.79	0.43	0.02	0.38	0.07	0.97	0.06	4.44	0.87	98.07	2.36	-2.58	69.56	0.87	0.02	45.41	0.01	10.69	7.93	1.48	0.64	0	0.04	1.01	0.59	0.17	0.44	1.62	0.18	0.11	10.91	4.44	0	0		-0.98	-17.87	-5.87	56.33	162.48	982.4	558.29	1230.92	823.11	1016.87	627.57	1177.51	603.23
6.639	0	0.89	0.46	0.02	0.41	0.06	1.06	0.06	4.49	0.73	97.87	2.96	-5.22	84.17	0.73	0.02	48.4	0.01	8.3	8.46	1.5	0.87	0	0.04	0.71	0.57	0.17	0.3	1.51	0.19	0.12	8.72	4.49	0	0		-1.18	-13.65	-4.57	56.79	167.37	983.52	560.1	1229.21	821.75	1015.44	625.53	1181.73	606.55
6.673	0	1.35	0.57	0.02	0.52	0.06	1.56	0.06	4.49	1.05	96.88	5.81	-11.4	86.01	1.05	0.03	57.25	0.01	5.91	11.2	1.44	1.05	0	0.04	0.62	0.62	0.21	0.24	1.43	0.22	0.12	11.61	4.49	0	0		-1.59	-12.92	-4.62	57.22	161.69	983.11	561.52	1225.69	819.87	1016.45	624.9	1177.25	608
6.706	0	1.38	0.56	0.02	0.53	0.06	1.57	0.06	4.72	1.39	96.87	5.76	-10.98	77.38	1.39	0.03	57.14	0.01	6.14	12.21	1.33	1.13	0	0.03	0.49	0.6	0.21	0.32	1.41	0.24	0.12	1.85	4.72	0	0		-4.47	-15.85	-6.77	55.34	169.07	983.63	559.66	1230.22	820.17	1012.65	629.78	1179.39	601.8
6.74	0	1.27	0.55	0.02	0.53	0.06	1.57	0.06	5.1	1.48	96.87	5.92	-11.36	85.21	1.48	0.05	57.63	0.01	4.73	9.75	1.1	1.45	0	0.03	0.38	0.6	0.23	0.33	1.29	0.27	0.11	4.96	5.1	0	0		-1.55	-13.24	-8.44	57.03	162.38	985.09	559.62	1229.64	816.33	1014.38	627.93	1175.29	606.18
6.773	0	1.21	0.55	0.02	0.53	0.05	1.57	0.06	5.28	1.8	96.87	5.94	-11.71	84.81	1.8	0.06	57.68	0.01	3.86	8.7	1.24	1.2	0	0.02	0.38	0.59	0.26	0.29	1.28	0.27	0.14	3.69	5.28	0	0		-4.63	-13.4	-3.85	55.75	164.39	983.93	559.89	1228.53	819.42	1017.67	621.82	1181.36	606.7
6.806	0	1.21	0.57	0.02	0.55	0.05	1.65	0.06	5.04	1.56	96.7	6.48	-12.8	84.82	1.56	0.07	58.95	0.01	3.74	7.35	1.36	1.25	0	0.02	0.44	0.52	0.33	0.35	1.16	0.27	0.14	4.54	5.04	0	0		-3.42	-13.4	-4.68	55.98	168.11	982.92	560.03	1229.17	820.6	1014.46	624.26	1181.7	607.27
6.84	0	1.12	0.55	0.02	0.53	0.05	1.58	0.06	5.56	1.33	96.84	6.35	-12.39	87.6	1.33	0.08	58.78	0.01	2.73	5.74	1.15	1.29	0	0.02	0.41	0.52	0.44	0.28	1.06	0.3	0.15	6.17	5.56	0	0		-2.19	-12.22	-7.59	56.94	165.82	984.54	561.44	1229.04	818.45	1013.03	629.42	1177.37	607.29
6.873	0	1.04	0.55	0.02	0.53	0.05	1.54	0.06	5.46	0.93	96.92	6.25	-12.38	86.28	0.93	0.1	58.61	0.01	2.4	3.5	1.07	1.24	0	0.01	0.3	0.57	0.45	0.21	1.04	0.32	0.14	5.43	5.46	0	0		-3.63	-12.81	-6.38	56.21	169.28	983.92	559.9	1228.25	817.01	1011.89	626.8	1179.78	605.16
6.906	0	1.15	0.61	0.02	0.58	0.05	1.78	0.06	5.23	0.87	96.43	7.91	-14.35	84.46	0.87	0.1	61.78	0.01	2.35	2.88	0.85	1.42	0	0.01	0.23	0.6	0.46	0.19	1	0.42	0.13	4.55	5.23	0	0		0.77	-13.54	-4.26	58.7	162.51	984.08	560.32	1226.85	818.73	1017.76	627.25	1178.9	606.12
6.94	0	1.39	0.72	0.02	0.67	0.05	2.27	0.06	4.7	0.82	95.46	11.41	-18.03	92.29	0.82	0.08	67	0.01	2.08	2.5	0.81	1.16	0	0.01	0.21	0.93	0.44	0.13	0.83	0.54	0.12	5.54	4.7	0	0		-0.15	-9.59	-2.5	58.72	158.87	983.32	558.91	1223.51	814.97	1019.65	620.66	1177.9	606.58
6.973	0	1.42	0.74	0.02	0.69	0.05	2.38	0.06	4.68	0.78	95.23	12.37	-18.68	60.3	0.78	0.08	68.14	0.01	2.17	2.15	0.89	0.92	0	0.01	0.15	1.08	0.4	0.09	0.82	0.56	0.12	5.92	4.68	0	0		-9.4	-19.91	-6.09	53.85	162.41	982.67	558.47	1223.06	811.54	1012.72	623.82	1173.21	598.93
7.006	0	1.4	0.73	0.02	0.68	0.05	2.36	0.06	4.91	0.81	95.29	12.37	-18.46	59.48	0.81	0.08	68.1	0.01	2.21	2.02	1.1	0.81	0	0	0.12	1.64	0.37	0.07	0.86	0.63	0.11	33.76	4.91	0	0		-6.08	-20.08	-5.23	55.63	158.62	983.71	557.73	1221.35	808.51	1015.64	623.7	1172.32	599
7.04	0	1.94	0.94	0.02	0.87	0.05	3.49	0.06	4.34	0.81	93.03	21.74	-23.87	75.5	0.81	0.07	76.63	0.01	2.66	2.19	1.27	0.87	0	0	0.09	1.28	0.36	0.09	0.76	0.64	0.09	16.5	4.34	0	0		-2.17	-16.37	-3.06	57.52	157.38	984.34	556.54	1222.45	809.33	1019.67	619.82	1176.02	601.78
7.073	0	1.89	0.92	0.02	0.85	0.05	3.37	0.06	4.36	0.81	93.26	20.62	-23.17	82.42	0.81	0.07	75.77	0.01	2.91	2.17	1.14	1.21	0	0	0.06	1.65	0.29	0.07	0.79	0.65	0.09	10.28	4.36	0	0		-7.88	-14.27	-5.45	55.97	157.63	985.66	557.41	1226.75	810.59	1020.16	624.86	1175.46	597.79
7.107	0	1.8	0.9	0.02	0.82	0.04	3.14	0.06	3.88	0.78	93.73	17.98	-22.72	50.72	0.78	0.06	73.82	0.01	2.59	2.17	1.04	1.69	0	0	0.07	1.63	0.3	0.17	0.62	0.6	0.1	21.5	3.88	0	0		-2.18	-21.86	-5.2	57.35	152.89	985.86	558.97	1220.74	808.56	1019.47	625.01	1170.47	601.09
7.14	0	1.74	0.87	0.02	0.79	0.04	2.98	0.06	4	0.8	94.05	16.59	-21.92	72.18	0.8	0.05	72.66	0.01	2.58	2.18	0.99	2.18	0	0	0.08	2	0.32	0.23	0.58	0.57	0.1	48.51	4	0	0		-15.55	-17.23	-4.49	54.06	159.33	986.43	560.05	1216.25	797.9	1015.32	623.08	1172.45	596.67
7.173	0	1.81	0.89	0.03	0.81	0.04	3.1	0.06	3.92	0.92	93.8	17.42	-22.7	62.32	0.92	0.05	73.45	0	1.99	2.1	0.82	3.25	0	0.01	0.12	1.98	0.28	0.26	0.52	0.54	0.12	34.72	3.92	0	0		-6.9	-19.48	-3.08	57.25	156.59	987.06	559.07	1213.97	796.12	1017.52	623.44	1172.17	598.85
7.207	0	1.97	0.94	0.03	0.85	0.04	3.39	0.06	3.79	1.08	93.21	19.5	-23.81	80.36	1.08	0.05	75.25	0	2.56	1.96	1.09	5	0	0.01	0.14	2.51	0.21	0.39	0.44	0.49	0.11	24.39	3.79	0	0		-11.79	-14.95	-1.69	56.48	159.93	990.25	558.47	1208.51	784.56	1016.06	615.71	1175.02	598.15
7.24	0	1.95	0.92	0.03	0.82	0.04	3.27	0.06	4.01	0.89	93.45	18.93	-23.26	87.32	0.89	0.04	74.82	0	3.13	1.62	1.63	7.13	0	0.01	0.19	2.91	0.19	0.35	0.42	0.49	0.12	14.26	4.01	0	0		-9.49	-12.35	-3.85	57.27	151.49	994.33	559.57	1202.06	775.54	1017.15	617.29	1167.05	595.4
7.273	0	2.28	1.03	0.04	0.92	0.04	3.99	0.06	3.91	1.32	92.02	24.95	-26.45	83.4	1.32	0.03	79.25	0	3.34	1.66	2.81	8.46	0	0.01	0.25	3.44	0.13	0.23	0.38	0.45	0.15	7.29	3.91	0	0		-5.43	-13.93	-5.74	56.55	154	1001.89	560.9	1197.97	764.98	1015.3	618.61	1167.44	594.77
7.307	0	2.43	1.12	0.05	0.95	0.05	4.39	0.06	4.03	1.33	91.23	30.42	-29.62	92.82	1.33	0.02	82.7	0	4.13	1.44	6.53	9.39	0	0.01	0.29	5.47	0.08	0.12	0.34	0.45	0.16	8.82	4.03	0	0		-5.54	-9.2	-4.59	55.91	148.35	999.77	561.2	1193.93	764.28	1016.52	614.75	1163.72	596.35
7.34	0	2.27	1.12	0.05	0.9	0.04	4.11	0.06	3.96	1.15	91.77	30.29	-31.51	91.43	1.15	0.01	82.62	0	2.79	1.06	9.3	8.62	0	0.02	0.34	5.13	0.06	0.07	0.34	0.42	0.17	16.84	3.96	0	0		-12.98	-10.16	-4.18	56.18	146.31	996.48	558.94	1193.45	762.4	1015.85	608.52	1161.63	596.03
7.374	0	2.33	1.27	0.06	0.92	0.04	4.51	0.06	3.56	1.3	90.97	37.48	-37.28	91.02	1.3	0.01	86.65	0	2.03	0.96	15.07	6.63	0	0.03	0.32	5.74	0.03	0.02	0.3	0.36	0.19	15.54	3.56	0	0		-6.59	-10.42	-4.33	54.39	143.67	997.51	554.4	1192.48	758.24	1017.24	605.73	1160.19	591.33
7.407
7.44
7.474
7.507
7.54
7.574
7.607
7.64
7.674
7.707
7.741
7.774
7.807
7.841
7.874
7.907
7.941
7.974
8.007
8.041
8.074
8.108
8.141
8.174
8.208
8.241
8.274
8.308
8.341
8.375
8.408
8.441
8.475
8.508
8.541
8.575
8.608
8.641
8.675
8.708
8.742
8.775
8.808
8.842
8.875
8.908
8.942
8.975
9.008
9.042
9.075
9.109
9.142
9.175
9.209
9.242
9.275
9.309
9.342
9.376
9.409
9.442
9.476
9.509
9.542
9.576
9.609
9.642
9.676
9.709
9.743
9.776
9.809
9.843
9.876
9.909
9.943
9.976
10.009
10.043	0	0.06	0.03	0.02	0.16	0.54	0.16	0.15	2.87	17.95	98.91	2.36	16.43	47.19	17.95	1.57	2.87	0.62	8.8	1.21	1.7	4.5	0	0.35	0.39	65.35	9.46	0.13	9.05	3.2	1.72	0.63	23.5	0	0	0	-1.88	-22.56	-1.89	48.02	185.25	956.32	553.25	1293.15	914.01	1027.7	640.09	1211.57	617.54
10.076	0	0.05	0.02	0.01	0.09	0.85	0.1	0.1	1.72	10.93	98.3	4.45	22.93	66.65	10.93	1.05	1.72	0.18	8.74	0.98	1.4	2.18	0	0.32	0.49	16.71	6.83	0.18	4.12	3.18	0.91	0.26	27.58	0	0	0	2.77	-18.54	-1.8	51.23	174.92	967.56	552.44	1284.29	896.57	1034.08	628.22	1208.72	618.24
10.11	0	0.08	0.06	0.02	0.11	0.24	0.12	0.09	2.51	6.98	99.52	0.93	11.75	22.91	6.98	0.45	2.51	0.1	6.68	1.41	1.27	1.07	0	0.11	0.36	9	4.86	0.16	4.64	2.83	0.52	0.68	17.31	0	0	0	-4.4	-28.07	0.89	48.97	165.52	965.63	551.92	1272.22	881.36	1035.36	620.4	1200.77	614.4
10.143	0	0.09	0.05	0.02	0.11	0.29	0.11	0.08	3.62	5.61	99.43	1.04	12.86	21.11	5.61	0.31	3.62	0.08	8.13	1.93	1.28	0.74	0	0.07	0.59	6.45	3.9	0.22	4.92	3.07	0.37	0.93	18.11	0	0	0	-4.9	-28.59	-2.67	49.32	167.44	967.12	552.75	1268.86	875.27	1028.85	629.57	1194.98	608.73
10.176	0	0.1	0.06	0.02	0.11	0.22	0.12	0.08	3.9	3.9	99.55	0.74	10.71	53.85	4.13	0.25	3.9	0.07	8.32	2.1	0.91	0.3	0	0.04	0.67	1.97	3.17	0.3	4.4	2.97	0.33	0.62	15.73	0	0	0	-3.73	-21.23	-3.51	49.86	173.72	969.77	552.8	1266.2	870.11	1024.23	623.18	1197.59	612.03
10.21	0	0.13	0.09	0.02	0.13	0.14	0.14	0.07	6.37	3.02	99.72	0.45	5.32	40.16	3.02	0.16	6.37	0.04	7.24	2.83	1.07	0.16	0	0.03	0.65	2	2.54	0.36	4.88	2.26	0.3	1.48	12.16	0	0	0	-4.38	-23.99	-3.86	49.54	164.99	971.84	550.78	1261.45	859.49	1026.84	617.87	1191.66	610.36
10.243	0	0.13	0.09	0.02	0.12	0.15	0.14	0.07	6.67	2.12	99.7	0.43	5.75	92.49	2.12	0.12	6.67	0.03	9.06	3.13	1.19	0.18	0	0.03	0.71	1.87	1.9	0.52	5.02	1.75	0.28	4.18	11.89	0	0	0	-2.34	-9.45	-6.51	52.95	170.57	978.15	558.5	1257.8	857.88	1023.12	631.81	1192.21	609.38
10.276	0	0.15	0.11	0.02	0.13	0.12	0.15	0.06	8.15	1.73	99.7	0.35	3.18	84.01	1.65	0.1	8.15	0.02	8.1	3.26	1.18	0.16	0	0.02	0.63	1.91	1.59	0.46	5.39	1.73	0.26	4.71	10.47	0	0	0	-3.43	-13.71	-5.02	52.44	164	979.98	552.24	1258.39	849.61	1029.19	620	1192.69	607.19
10.31	0	0.17	0.12	0.02	0.14	0.1	0.16	0.06	9.59	1.45	99.65	0.33	0.53	75.85	0.94	0.07	10.51	0.01	6.98	3.59	1.46	0.24	0	0.02	0.76	1.81	1.05	0.49	5.96	1.45	0.27	1.92	9.59	0	0	0	-4.8	-16.28	-7	51.83	168.5	981.44	554.93	1256.25	846.29	1023.85	625.87	1191.25	606.61
10.343	0	0.19	0.14	0.02	0.15	0.1	0.18	0.06	8.7	1.38	99.61	0.33	0	79.3	0.6	0.04	12.01	0.01	8.48	4.7	1.46	0.28	0	0.02	0.82	1.44	0.87	0.44	5.1	1.38	0.25	6.08	8.7	0	0	0	-0.92	-15.28	-6.21	53.47	164.33	981.55	552.14	1255.24	843.1	1026.54	620.79	1190.39	608.24
10.377	0	0.18	0.13	0.02	0.14	0.1	0.17	0.06	8.29	1.15	99.64	0.33	0	94.25	0.37	0.04	10.6	0.01	8.07	4.07	1.13	0.21	0	0.02	0.94	0.99	0.71	0.36	4.13	1.15	0.21	5.13	8.29	0	0	0	1.75	-8.01	-5.13	56.15	167.54	981.53	554.92	1246.63	839.05	1022.43	623.71	1189.17	607.29
10.41	0	0.17	0.14	0.02	0.14	0.09	0.17	0.06	7.88	1.03	99.65	0.33	0	86.33	0.24	0.04	10.04	0	7.96	3.68	0.97	0.19	0	0.02	0.77	0.91	0.54	0.27	3.6	1.03	0.2	3.16	7.88	0	0	0	-6.19	-12.79	-5.21	52.5	165.89	982.35	553.61	1251.03	837.24	1025.37	618.38	1190.9	607.56
10.443	0	0.17	0.13	0.02	0.13	0.09	0.16	0.06	7.89	0.94	99.67	0.33	0.4	90.09	0.16	0.04	9.33	0	8.24	3.28	0.73	0.14	0	0.02	0.81	0.81	0.49	0.27	3.35	0.94	0.2	1.68	7.89	0	0	0	-8.27	-10.96	-7.73	51.68	174.1	982.63	554.13	1256.7	841.38	1020.89	624.93	1193.83	604.89
10.477	0	0.16	0.14	0.02	0.14	0.07	0.16	0.06	7.18	0.89	99.68	0.33	0	74.39	0.14	0.06	8.6	0	5.41	1.87	0.34	0.1	0	0.02	0.77	0.81	0.46	0.27	3.19	0.89	0.2	5.08	7.18	0	0	0	-8.53	-16.67	-4.54	51.48	165.89	985.04	555.14	1255.45	841.54	1029.7	619.89	1195.06	606.69
10.51	0	0.16	0.14	0.02	0.14	0.06	0.16	0.06	6.8	0.82	99.69	0.33	0	69.22	0.14	0.08	8.31	0	4.07	1.33	0.26	0.1	0	0.02	0.75	0.87	0.4	0.34	3.05	0.82	0.2	9.31	6.8	0	0	0	0.83	-17.95	-8.3	54.75	167.83	986.05	555.44	1254.03	839.37	1023.61	628.95	1190.13	607.97
10.543	0	0.16	0.15	0.02	0.14	0.06	0.16	0.06	6.4	0.78	99.68	0.33	0	89.31	0.15	0.09	8.38	0.01	3.53	1.19	0.29	0.12	0	0.02	0.93	0.84	0.34	0.45	2.91	0.78	0.19	11.52	6.4	0	0	0	-2.05	-11.39	-7.56	54.39	171.45	986.44	554.71	1257.62	840.05	1024.73	625.37	1195.43	609.44
10.577	0	0.17	0.17	0.02	0.15	0.05	0.18	0.06	4.99	0.62	99.65	0.33	0	84.23	0.13	0.12	10.07	0.01	3.12	0.95	0.3	0.11	0	0.01	0.89	0.57	0.29	0.43	2.7	0.62	0.14	16.67	4.99	0	0	0	-0.55	-13.62	-8.05	54.95	171.75	987.13	555.77	1255.93	839.71	1023.53	628.86	1194.02	608.02
10.61	0	0.17	0.17	0.02	0.15	0.05	0.18	0.06	4.67	0.59	99.64	0.33	0	79.55	0.11	0.19	9.99	0.01	3.42	0.74	0.47	0.16	0	0.01	0.81	0.6	0.21	0.38	2.43	0.59	0.14	18.16	4.67	0	0	0	-0.94	-15.21	-8.52	54.58	168.78	986.83	555.19	1254.45	837.51	1023.58	627.99	1191.09	607.31
10.643	0	0.18	0.18	0.02	0.16	0.05	0.19	0.06	4.38	0.55	99.62	0.33	0	84.5	0.13	0.22	11.38	0.01	3.9	0.8	0.73	0.27	0	0.01	0.85	0.6	0.17	0.31	2.18	0.55	0.14	4.8	4.38	0	0	0	-0.42	-13.52	-6.91	54.81	169.34	987.9	553.26	1258.58	839.93	1027.88	623.71	1196.49	607.98
10.677	0	0.18	0.19	0.02	0.16	0.05	0.19	0.06	3.81	0.47	99.62	0.33	0	86.49	0.12	0.25	10.45	0.01	4.11	0.68	0.57	0.29	0	0.01	0.96	0.68	0.17	0.37	2.09	0.47	0.15	3.33	3.81	0	0	0	-2.37	-12.72	-7.36	54.27	166.29	988.05	554.13	1260.2	841.72	1029.91	623.73	1195.53	608.83
10.71	0	0.18	0.19	0.02	0.16	0.05	0.2	0.06	3.58	0.49	99.61	0.33	0	81.41	0.13	0.25	11.43	0.01	4.09	0.68	0.77	0.46	0	0.01	0.75	0.68	0.15	0.31	2.12	0.49	0.15	1.47	3.58	0	0	0	-1.94	-14.61	-8.42	53.76	171.79	984.7	549.77	1258.76	838.07	1022.98	622.85	1193.74	604.07
10.744	0	0.19	0.2	0.02	0.16	0.05	0.2	0.06	3.33	0.46	99.6	0.33	0	88.06	0.09	0.22	11.18	0.01	4.99	0.98	0.68	0.45	0	0.02	0.8	0.66	0.14	0.27	1.77	0.46	0.14	2.02	3.33	0	0	0	-3.06	-12.01	-6.57	54.21	166.08	984.42	552.25	1251.69	836.83	1025.33	621.87	1190.24	602.2
10.777	0	0.18	0.19	0.02	0.15	0.05	0.19	0.06	3.4	0.46	99.62	0.33	0	84.2	0.08	0.18	10.12	0	5.9	1.26	0.72	0.33	0	0.02	0.67	0.65	0.17	0.27	1.81	0.46	0.14	2	3.4	0	0	0	-1.43	-13.64	-6.23	54.36	161.6	984.03	552.02	1258.5	843.74	1030.95	619.64	1192.18	608.81
10.81	0	0.17	0.18	0.02	0.15	0.05	0.18	0.06	3.55	0.5	99.63	0.33	0	83.79	0.07	0.22	8.83	0	5.63	1.21	0.9	0.37	0	0.02	0.58	0.65	0.21	0.26	1.93	0.5	0.15	1.21	3.55	0	0	0	-8.18	-13.79	-4.04	52.22	167.88	988.13	554.65	1258.15	841.33	1032.35	619.47	1199.66	605.63
10.844	0	0.15	0.17	0.02	0.14	0.05	0.16	0.06	3.53	0.5	99.66	0.33	0	62.01	0.07	0.19	6.06	0.01	5.89	1.37	0.78	0.3	0	0.02	0.56	0.65	0.23	0.39	1.75	0.5	0.15	1.16	3.53	0	0	0	-1.05	-19.55	-6.58	54.07	170	989.94	553.51	1258.93	840.32	1029.07	625.86	1197.69	604.2
10.877	0	0.16	0.17	0.02	0.14	0.05	0.16	0.06	3.6	0.49	99.66	0.33	0	67.69	0.07	0.19	6.36	0.01	6.08	1.59	0.9	0.45	0	0.02	0.66	0.67	0.24	0.54	1.88	0.49	0.15	1.34	3.6	0	0	0	-2.22	-18.3	-7.2	54.13	174.29	991.15	552.01	1256.52	833.52	1025.53	625.68	1197.96	600.25
10.91	0	0.16	0.17	0.03	0.14	0.05	0.16	0.06	3.55	0.54	99.65	0.33	0	75.13	0.06	0.16	6.61	0.01	5.19	1.67	0.92	1.08	0	0.02	0.71	0.85	0.22	0.6	2.12	0.54	0.17	1.49	3.55	0	0	0	-2.68	-16.47	-8.44	54.3	171.84	993.14	551.03	1259.16	831.99	1027.71	625.22	1197.62	599.55
10.944	0	0.17	0.18	0.03	0.14	0.05	0.16	0.06	3.14	0.55	99.64	0.33	0	76.71	0.06	0.13	7.01	0.01	5.07	2.07	0.85	1.2	0	0.02	0.62	0.89	0.19	0.54	2.1	0.55	0.17	1.97	3.14	0	0	0	-9.09	-16.04	-6.24	51.92	171.32	989.99	549.8	1255.72	827.95	1027.14	616.37	1197.73	600.61
10.977	0	0.17	0.18	0.03	0.14	0.05	0.17	0.06	3.02	0.58	99.63	0.33	0	83.17	0.07	0.13	7.39	0.01	5.37	2.43	1.11	1.43	0	0.02	0.65	1.01	0.17	0.33	2.1	0.58	0.18	0.96	3.02	0	0	0	-1.8	-14.01	-8.03	54.07	174.71	987.75	543.94	1261.76	832.33	1024.93	617.35	1198.56	597.89
11.01	0	0.18	0.18	0.03	0.14	0.05	0.17	0.06	3.07	0.59	99.63	0.33	0	80.02	0.09	0.12	7.34	0.01	5.3	2.77	0.95	1.01	0	0.01	0.81	1.04	0.14	0.38	2.08	0.59	0.19	2.16	3.07	0	0	0	-0.79	-15.06	-7.93	54.35	175.99	986.34	543.6	1258.01	831.53	1022.1	619.14	1196.3	594.09
11.044	0	0.17	0.18	0.03	0.14	0.05	0.16	0.06	3.28	0.66	99.65	0.33	0	84.64	0.09	0.13	6.52	0.01	5.4	2.64	0.91	0.56	0	0.01	0.89	0.95	0.13	0.49	2.13	0.66	0.21	0.44	3.28	0	0	0	-3.59	-13.47	-8.91	53.08	173.68	985.84	542.5	1264.68	835.59	1024.95	617.08	1197.36	596.08
11.077	0	0.18	0.18	0.03	0.14	0.05	0.17	0.06	3.3	0.66	99.64	0.33	0	88.35	0.07	0.1	7.3	0.01	7.35	4.21	1.4	0.48	0	0.01	0.87	0.95	0.11	0.63	2.22	0.66	0.2	0.86	3.3	0	0	0	-3.28	-11.87	-7.51	53.7	167.09	987.71	543.73	1266.08	838.85	1032.19	614.95	1198.4	597.83
11.111	0	0.19	0.18	0.03	0.14	0.06	0.17	0.06	3.38	0.77	99.62	0.33	0	81.73	0.1	0.09	7.29	0.01	8.3	5.2	1.59	0.21	0	0.01	0.69	0.95	0.12	0.82	2.59	0.77	0.19	3.23	3.38	0	0	0	-8.91	-14.51	-6.26	51.62	163.2	990.45	543.48	1269.1	838.17	1038.61	610.41	1201.21	596.45
11.144	0	0.2	0.18	0.03	0.14	0.06	0.17	0.06	3.56	0.82	99.6	0.33	0	88.83	0.15	0.07	7.2	0	9.62	7.1	1.82	0.18	0	0.01	0.55	0.93	0.13	0.94	2.81	0.82	0.18	1.47	3.56	0	0	0	-4.83	-11.63	-7.82	52.92	170.92	988.48	539.73	1270.32	837.53	1032.18	612.08	1202.11	593.65
11.177	0	0.23	0.18	0.03	0.14	0.07	0.18	0.06	3.52	0.85	99.54	0.33	0	87.77	0.21	0.05	8.07	0	11.04	10.62	3.07	0.15	0	0.01	0.48	1.05	0.15	0.79	2.91	0.85	0.16	2.34	3.52	0	0	0	-6.94	-12.15	-5.67	52.07	174.05	989.74	538.56	1272.17	836.32	1034.59	607.02	1208.19	594.56
11.211	0	0.26	0.18	0.03	0.14	0.06	0.18	0.06	3.5	0.83	99.48	0.33	0	86.52	0.28	0.03	8.69	0	10.19	13.89	3.75	0.13	0	0.01	0.43	1.28	0.17	0.6	2.92	0.83	0.13	4.39	3.5	0	0	0	-4.87	-12.7	-6.31	52.78	174.5	989.64	537.28	1271.37	835.45	1033.15	608.31	1206.87	591.85
11.244	0	0.3	0.18	0.03	0.14	0.07	0.18	0.06	3.6	0.79	99.4	0.33	0	84.86	0.31	0.02	9.12	0	12.16	17.95	5.85	0.25	0	0.01	0.41	1.34	0.22	0.76	2.93	0.79	0.1	2.76	3.6	0	0	0	-4.35	-13.38	-6.93	53.47	168.33	991.22	540.38	1268.24	835.64	1035.28	612.31	1202.25	590.91
11.277	0	0.28	0.18	0.03	0.14	0.07	0.17	0.06	3.77	0.88	99.44	0.33	0	88.72	0.37	0.02	7.69	0	10.43	17.6	5.12	0.35	0	0	0.32	1.25	0.25	0.71	3.03	0.88	0.11	1.87	3.77	0	0	0	-1.97	-11.69	-6.54	54.61	171.22	988.84	539.36	1263.26	831.32	1030.43	610.82	1200.6	591.96
11.311	0	0.4	0.19	0.03	0.15	0.07	0.19	0.06	3.61	0.79	99.2	0.33	0	81.72	0.47	0.02	9.36	0	11.55	24.76	3.26	0.24	0	0	0.35	1.17	0.25	1.06	2.74	0.79	0.1	3.64	3.61	0	0	0	-2.31	-14.51	-4.11	53.82	167.49	982.16	527.17	1259.46	821.66	1029.86	592.7	1197.23	586.23
11.344	0	0.31	0.18	0.03	0.15	0.07	0.19	0.06	3.66	0.67	99.37	0.33	0	79.45	0.67	0.03	8.9	0	10.86	18.13	2.14	0.14	0	0	0.32	1.19	0.22	1.12	2.74	0.67	0.09	8.55	3.66	0	0	0	-6.99	-15.24	-8.31	52.08	168.07	982.44	527.4	1259.79	818.79	1024.59	598.41	1191.68	580.25
11.378	0	0.36	0.2	0.02	0.16	0.06	0.21	0.06	3.39	0.79	99.29	0.33	0	95.14	0.79	0.03	10.89	0	8.58	19.01	1.05	0.03	0	0	0.38	1.27	0.21	1.13	2.48	0.58	0.07	7.79	3.39	0	0	0	-2.37	-7.13	-4.75	54.42	170.3	979.68	526.7	1259.69	824.63	1026.79	594.45	1196.78	584.23
11.411	0	0.33	0.2	0.02	0.16	0.06	0.21	0.06	3.37	0.88	99.33	0.33	0	96.49	0.88	0.03	11.27	0	8.42	16.88	0.91	0.03	0	0	0.55	1.2	0.21	1.59	2.17	0.44	0.07	5.41	3.37	0	0	0	-2.65	-5.43	-5.29	54.29	169.89	977.39	525.77	1259.88	825.61	1025.28	593.74	1194.93	584.51
11.444	0	0.3	0.2	0.02	0.16	0.05	0.21	0.06	3.43	1.17	99.41	0.33	0	95.68	1.17	0.04	11.12	0	7.31	13.64	0.72	0.03	0	0.01	0.79	1.24	0.23	1.9	2.08	0.37	0.07	6.48	3.43	0	0	0	-1.35	-6.51	-5.35	54.52	170.4	976.81	525.8	1260.97	827.68	1025.12	594.47	1195.3	585.74
11.478	0	0.28	0.19	0.02	0.16	0.05	0.21	0.06	3.78	1.24	99.44	0.33	0	94.01	1.24	0.07	11.08	0	6.25	11.89	0.52	0.02	0	0.01	1.06	1.27	0.24	2.92	2.14	0.28	0.05	10.16	3.78	0	0	0	-2.33	-8.23	-6.34	54.09	168.05	975.01	526.02	1257.42	826.08	1022.5	595.83	1190.07	583.18
11.511	0	0.28	0.2	0.02	0.17	0.05	0.23	0.06	4.03	1.61	99.44	0.33	0	90.8	1.61	0.11	12.69	0	6.47	10.03	0.39	0.04	0	0.01	1.49	1.27	0.26	3.94	2.09	0.26	0.05	3.94	4.03	0	0	0	-4.96	-10.55	-7.36	52.93	166.67	973.14	523.94	1259.46	826.85	1021.92	594.35	1188.04	580.82
11.544	0	0.28	0.19	0.02	0.18	0.06	0.24	0.06	4.11	2.78	99.44	0.33	0	88.13	2.78	0.12	12.6	0	6.78	11.63	0.32	0.03	0	0.01	1.5	1.34	0.27	2.38	2.31	0.3	0.05	7.26	4.11	0	0	0	-4.48	-11.98	-6.85	53.2	159.93	973.2	521.32	1261.33	827.36	1027.17	589.96	1186.79	579.93
11.578	0	0.32	0.21	0.02	0.2	0.05	0.29	0.07	3.72	3.94	99.36	0.33	0	74.27	3.94	0.15	15.46	0.01	7.08	12.57	0.25	0.03	0	0.02	1.53	1.49	0.26	1.3	2.45	0.28	0.04	16.45	3.72	0	0	0	-1.57	-16.7	-4.77	54.07	166.43	973.62	519.76	1257.67	822.9	1024.36	588.21	1190.51	578.65
11.611	0	0.35	0.22	0.02	0.22	0.06	0.34	0.07	3.63	5.96	99.31	0.33	0	87.71	5.96	0.11	16.04	0	8.27	15.08	0.23	0.03	0	0.02	1.62	1.4	0.32	0.89	2.64	0.31	0.03	1.27	3.63	0	0	0	-3.01	-12.17	-4.82	54.03	161.31	973.19	517.18	1261.45	824.05	1028.9	583.53	1190.14	578.66
11.644	0	0.43	0.24	0.02	0.25	0.05	0.4	0.07	3.5	6.79	99.13	0.37	0	98.17	6.79	0.11	18.91	0	7.39	18.75	0.25	0.02	0	0.03	1.95	1.31	0.37	0.73	2.59	0.28	0.04	4.02	3.5	0	0	0	-0.29	-2.09	-7.71	55.58	172.97	969.61	518.56	1256.85	824.1	1015.41	592.93	1187.45	574.98
11.678	0	0.48	0.24	0.02	0.25	0.05	0.39	0.07	3.24	6.92	99.03	0.36	0	93.23	6.92	0.1	18.78	0.01	5.94	21.76	0.29	0.02	0	0.04	1.32	1.29	0.36	0.84	2.52	0.23	0.04	12.41	3.24	0	0	0	-1.01	-8.88	-5.93	54.78	171.2	968.16	519.66	1252.72	821.34	1015.37	589.25	1186.31	579.95
11.711	0	0.54	0.24	0.02	0.25	0.05	0.38	0.07	3.18	6.92	98.92	0.34	0	94.29	6.92	0.08	18.21	0.01	5.03	25.36	0.4	0.01	0	0.04	0.97	1.45	0.4	1.09	2.32	0.19	0.04	5.33	3.18	0	0	0	0.57	-7.98	-7.43	55.01	176.59	967.38	517.36	1255.44	823.43	1011.64	592.56	1187.36	575.07
11.745	0	0.6	0.24	0.02	0.29	0.05	0.48	0.09	3.17	12.07	98.8	0.34	0	96.31	12.07	0.09	18.26	0	5.09	30.66	0.43	0.02	0	0.07	0.87	1.4	0.43	1.3	2.23	0.16	0.05	3.46	3.17	0	0	0	-3.32	-5.68	-7.4	54.15	169.87	968.08	520.77	1253.75	824.39	1015.13	593.25	1184.08	575.61
11.778	0	0.81	0.27	0.02	0.31	0.04	0.55	0.09	2.93	10.94	98.38	0.46	0	95.34	10.94	0.07	22.59	0.01	5.17	33.95	0.61	0.02	0	0.1	0.76	1.42	0.41	1.52	2.02	0.13	0.04	5.51	2.93	0	0	0	-0.24	-6.9	-7.56	55.78	173.25	970.76	523.47	1252.44	822.56	1013.65	597.18	1185.95	579.02
11.811	0	0.84	0.28	0.02	0.29	0.05	0.51	0.08	2.83	8.31	98.31	0.48	0	92.93	8.31	0.07	23.22	0.01	6.02	33.25	0.74	0.04	0	0.1	0.81	1.42	0.43	1.36	2	0.12	0.04	3.11	2.83	0	0	0	-0.03	-9.12	-8.06	56.25	165.35	971.63	525.26	1249.17	821.58	1016.34	598.6	1180.44	578.25
11.845	0	0.79	0.31	0.02	0.32	0.04	0.58	0.08	2.67	7.38	98.42	0.62	0	92.45	7.38	0.07	27	0.01	5.6	27.16	0.75	0.05	0	0.15	0.92	1.55	0.49	1.38	1.89	0.1	0.04	1.36	2.67	0	0	0	1.29	-9.48	-8.26	56.65	167.35	971.38	526.23	1250.68	823.88	1015.46	600.37	1181.7	581.14
11.878	0	0.87	0.3	0.02	0.28	0.04	0.48	0.07	2.7	4.74	98.26	0.55	0	97.29	4.74	0.07	25.37	0.01	5.38	30.28	0.85	0.05	0	0.14	1.04	1.42	0.47	1.27	1.87	0.11	0.04	5.37	2.7	0	0	0	-1.81	-4.09	-5.26	55.78	170.07	970.69	528.82	1247.01	823.19	1015.64	597.38	1185.19	584.11
11.911	0	0.77	0.28	0.02	0.25	0.04	0.42	0.06	2.83	3.43	98.45	0.49	0	95.7	3.43	0.08	23.82	0.01	5.43	28.36	0.81	0.03	0	0.14	0.79	1.52	0.44	0.96	1.92	0.13	0.04	22.28	2.83	0	0	0	-2.67	-6.49	-6.16	55.7	167.55	969.95	531.3	1241.51	819.2	1012.66	599.31	1179.66	585.64
11.945	0	0.9	0.3	0.02	0.27	0.04	0.45	0.06	2.79	2.26	98.2	0.63	0	95.27	2.26	0.09	26.63	0.01	5.44	28.65	0.67	0.01	0	0.1	0.78	1.55	0.53	1.19	2.42	0.18	0.04	36.77	2.79	0	0	0	0.24	-6.99	-4.11	57.14	165.91	967.27	532.11	1236.32	819.94	1012.17	598.24	1177.73	587.54
11.978	0	0.91	0.3	0.02	0.26	0.05	0.45	0.06	2.94	1.8	98.19	0.63	0	88.68	1.8	0.12	26.69	0.02	7.2	28.62	0.72	0.01	0	0.1	0.8	1.39	0.59	1.34	2.56	0.19	0.04	19.9	2.94	0	0	0	-1.61	-11.71	-5.23	55.92	162.25	965.16	530.47	1234.54	817.31	1010.58	596.51	1172.47	585.76
12.011	0	1.08	0.33	0.02	0.28	0.06	0.52	0.06	3.02	1.04	97.84	0.84	0	88.83	1.04	0.09	30.44	0.01	9.24	29.07	0.77	0.01	0	0.08	0.75	1.27	0.63	1.78	2.75	0.25	0.04	6.47	3.02	0	0	0	-1.62	-11.63	-4.97	55.47	163.88	963.55	526.37	1238.07	818.06	1010.88	592.16	1174.59	584.58
12.045	0	1.59	0.36	0.02	0.31	0.07	0.64	0.06	2.9	1.07	96.81	1.1	0	92.31	1.07	0.08	34.18	0.01	12.68	35.75	0.63	0.02	0	0.06	0.72	1.2	0.68	2.19	2.85	0.25	0.04	16.07	2.9	0	0	0	-4.78	-9.58	-4.34	54.22	163.68	963.54	525.41	1238.32	817.84	1012.07	590.34	1175.47	580.84
12.078	0	1.66	0.35	0.02	0.3	0.07	0.6	0.06	3	1.08	96.68	1	0	82.46	1.08	0.09	32.61	0.01	13.78	38.34	0.65	0.02	0	0.06	0.77	1.1	0.88	3	2.66	0.25	0.04	6.58	2.98	0	0	0	0.1	-14.26	-7.4	54.73	173.06	963.72	523.38	1244.35	820.6	1005.85	596.68	1178.15	580.43
12.112	0	1.69	0.32	0.02	0.27	0.07	0.51	0.06	4.22	0.87	96.62	0.88	0	92.36	0.87	0.07	29.64	0.01	11.58	41.9	0.86	0.03	0	0.05	0.87	1.34	0.95	4.22	2.07	0.18	0.05	9.1	3.25	0	0	0	3.81	-9.54	-6.77	56.7	171.11	965.55	523.54	1250.2	828.67	1011.99	598.04	1182.29	581.41
12.145	0	1.29	0.29	0.02	0.25	0.07	0.44	0.06	3.61	1	97.43	0.68	0	95.09	1	0.07	26.76	0.01	11.14	37.83	0.69	0.02	0	0.05	0.96	1.38	1.05	3.46	1.97	0.15	0.04	6.03	3.61	0	0	0	-0.03	-7.18	-6.26	55.34	174.9	967.75	528.71	1248.01	828.73	1010.93	602.5	1184.58	581.55
12.178	0	1.12	0.27	0.02	0.23	0.06	0.4	0.06	3.8	0.99	97.75	0.6	0	92.2	0.99	0.05	24.98	0	8.59	36.14	0.68	0.03	0	0.04	1.23	1.65	1.03	3.4	1.77	0.14	0.04	4.48	3.8	0	0	0	-5.24	-9.65	-4.58	52.82	167.85	969.04	525.27	1255.22	830.69	1020.77	593.4	1188.18	581.28
12.212	0	1	0.26	0.02	0.23	0.06	0.38	0.06	4.32	1.18	97.99	0.54	0	87.68	1.18	0.04	24.31	0	8.05	34.58	0.74	0.05	0	0.06	1.56	1.46	0.97	2.54	1.75	0.14	0.04	4.82	4.32	0	0	0	-0.04	-12.19	-5.48	54.46	177.04	973.14	525.41	1258.03	829.57	1017.98	598.27	1194.28	582.17
12.245	0	0.82	0.24	0.02	0.21	0.07	0.36	0.06	4.5	0.98	98.36	0.45	0	95.43	0.98	0.04	22.79	0	8.96	30.97	0.72	0.09	0	0.06	1.68	1.44	0.89	1.62	1.74	0.15	0.04	5.49	4.5	0	0	0	0.22	-6.8	-4.39	55.04	177.88	973.78	527.62	1258.64	831.76	1019.75	598.23	1197.22	586.29
12.278	0	0.78	0.23	0.02	0.2	0.07	0.33	0.06	4.7	0.83	98.45	0.41	0	97.53	0.83	0.03	21.3	0	10.32	31.03	0.95	0.22	0	0.06	1.65	1.46	0.82	1.45	1.87	0.17	0.04	4.25	4.7	0	0	0	-0.13	-3.62	-1.63	55.46	171.52	975.6	528.55	1258.48	832.9	1027.67	594.62	1199.06	587.97
12.312	0	0.56	0.2	0.02	0.18	0.09	0.27	0.06	5.51	0.68	98.88	0.33	0	95.76	0.68	0.03	17.25	0	11.9	26.71	1	0.33	0	0.05	1.6	1.33	0.73	1.23	2.27	0.24	0.04	2.04	5.51	0	0	0	-1.69	-6.41	-3.33	55.1	166.54	976.05	529.01	1256.55	828.99	1027.25	594.73	1193.65	587.87
12.345	0	0.58	0.2	0.02	0.18	0.09	0.27	0.06	5.44	0.46	98.85	0.33	0	86.77	0.46	0.02	16.98	0	12.72	27.58	1.03	0.29	0	0.05	1.66	1.25	0.64	1.15	2.34	0.24	0.05	3.01	5.44	0	0	0	7.86	-12.6	-7.3	58.57	166.22	981.71	527.82	1265.18	832.9	1029.37	603.13	1194.89	587.86
12.379	0	0.46	0.17	0.02	0.16	0.09	0.22	0.06	6.2	0.36	99.08	0.33	0	95	0.36	0.02	13.8	0	11.67	25.07	0.89	0.25	0	0.06	1.36	1.15	0.61	1.11	2.4	0.28	0.06	1.11	6.2	0	0	0	4.63	-7.27	-6.61	57.57	169.02	982.21	527.99	1263.82	830.52	1028.64	601.76	1196.85	585.22
12.412	0	0.44	0.16	0.02	0.15	0.09	0.2	0.06	6.69	0.3	99.11	0.33	0	91.79	0.3	0.02	11.84	0	10.9	26.33	0.8	0.22	0	0.07	1.2	0.99	0.73	1.26	2.64	0.29	0.07	1.47	6.69	0	0	0	5.85	-9.93	-7.31	57.79	167.06	984.55	527.91	1267.86	831.6	1031.77	602.11	1198.19	587.54
12.445	0	0.42	0.15	0.02	0.14	0.1	0.19	0.06	6.99	0.31	99.15	0.33	0	94.21	0.26	0.02	10.86	0	10.67	26.13	0.62	0.24	0	0.08	1.28	0.86	0.83	1.63	2.65	0.31	0.09	0.64	6.99	0	0	0	-5.79	-8.05	-6.43	53.28	170.14	986.13	531.91	1261.71	824.62	1029.29	601.98	1198.31	582.54
12.479	0	0.32	0.14	0.02	0.13	0.09	0.16	0.06	7.43	0.33	99.36	0.33	0.6	95.29	0.19	0.02	8.16	0	9.29	22	0.64	0.16	0	0.08	1.18	0.85	0.92	1.74	2.16	0.33	0.09	0.71	7.43	0	0	0	2.69	-6.96	-4.75	57.06	170.16	989.51	532.16	1266.33	827.38	1035.05	600.39	1205.02	592.3
12.512	0	0.26	0.12	0.02	0.12	0.1	0.14	0.06	5.68	0.33	99.49	0.33	2.9	95.68	0.14	0.02	5.68	0	9.58	19.03	0.41	0.07	0	0.08	0.97	0.61	1.07	1.58	1.94	0.33	0.11	0.6	8.07	0	0	0	-2.76	-6.51	-3.03	55.21	165	988.26	533.3	1260.78	823.31	1036.64	596.08	1201.57	591.74
12.545	0	0.21	0.12	0.02	0.12	0.09	0.14	0.06	5.45	0.33	99.58	0.33	2.37	93.46	0.11	0.02	5.45	0	8.94	13.51	0.4	0.05	0	0.08	1.11	0.57	1.23	1.45	1.77	0.33	0.11	1.01	7.7	0	0	0	2.49	-8.7	-5.18	56.5	168.44	989.82	530.37	1268.71	828.06	1036.71	599.36	1204.92	590.37
12.579	0	0.19	0.12	0.02	0.11	0.1	0.13	0.06	4.15	0.32	99.62	0.33	3.46	93.91	0.08	0.02	4.15	0	9.23	12.34	0.53	0.04	0	0.09	1.22	0.53	1.46	1.53	1.65	0.32	0.12	4.13	8.06	0	0	0	3.13	-8.32	-6.54	56.86	173.47	992.23	533.05	1270.13	829.87	1034.37	606.38	1206.99	589.19
12.612	0	0.19	0.12	0.02	0.11	0.11	0.14	0.06	4.35	0.32	99.62	0.33	4	93.89	0.1	0.02	4.35	0	10.92	11.98	0.44	0.05	0	0.09	1.35	0.52	1.53	1.79	1.57	0.32	0.13	11.11	8.04	0	0	0	4.52	-8.34	-5.94	58.06	167.57	991.94	533.08	1268.67	830.02	1037.44	604.55	1204.43	590.54
12.645	0	0.18	0.11	0.02	0.11	0.12	0.13	0.06	3.95	0.35	99.64	0.33	5.35	91.44	0.12	0.03	3.95	0	11.69	11.53	0.51	0.06	0	0.09	1.33	0.43	1.69	1.68	1.62	0.35	0.15	9.33	8.81	0	0	0	0.41	-10.15	-5.91	55.97	173.31	988.81	532.51	1261.44	822.52	1029.1	603.22	1201.68	587.24
12.679	0	0.17	0.11	0.02	0.11	0.13	0.13	0.06	3.41	0.43	99.66	0.33	6.03	74.51	0.13	0.03	3.41	0	12.81	10.27	0.39	0.09	0	0.1	1.59	0.31	1.44	1.56	1.71	0.43	0.19	5.5	8.72	0	0	0	1.05	-16.64	-5.95	55.31	175.12	992.69	534.14	1266.55	826.05	1032.27	606.77	1206.42	588.41
12.712	0	0.15	0.11	0.02	0.11	0.11	0.12	0.06	2.97	0.42	99.69	0.33	5.28	90.5	0.15	0.05	2.97	0	10.34	8.14	0.27	0.1	0	0.1	1.44	0.33	1.2	1.27	1.74	0.42	0.19	3.42	8.65	0	0	0	0.98	-10.73	-8.54	57.18	170.28	995.29	538.96	1261.69	821.51	1031.11	613.21	1199.7	589.28
12.746	0	0.14	0.1	0.02	0.11	0.09	0.12	0.06	2.07	0.49	99.73	0.33	4.24	91.13	0.15	0.07	2.07	0.01	6.48	6.28	0.21	0.14	0	0.11	1.57	0.25	1.19	1.34	1.56	0.49	0.22	1.66	8.77	0	0	0	1.6	-10.35	-7.4	57.78	169.86	992.45	539.15	1256.12	818.39	1028.32	610.35	1197.17	591.87
12.779	0	0.13	0.1	0.02	0.1	0.1	0.11	0.06	1.87	0.45	99.74	0.33	4.74	89.71	0.21	0.11	1.82	0.01	7.08	5.53	0.23	0.12	0	0.1	1.87	0.19	0.99	1.11	1.32	0.45	0.25	1.48	8.91	0	0	0	-0.93	-11.17	-7.77	56.3	175.73	990.71	536.19	1255.57	814.75	1023.41	608.78	1197.87	587.71
12.812	0	0.13	0.1	0.02	0.1	0.09	0.11	0.06	2.16	0.43	99.75	0.33	4.38	90.45	0.23	0.14	1.69	0.01	6.19	4.69	0.25	0.1	0	0.1	2.16	0.22	0.82	1.19	1.27	0.43	0.26	4.07	8.95	0	0	0	1.63	-10.76	-7.15	57.81	175.87	993.11	539.19	1255.53	819.15	1025.94	614.13	1199.6	586.36
12.846	0	0.11	0.1	0.02	0.1	0.1	0.11	0.06	2.2	0.42	99.77	0.33	4.99	89.96	0.39	0.24	1.27	0.01	6.09	2.91	0.2	0.1	0	0.11	2.2	0.21	0.71	1.46	0.97	0.42	0.29	4.69	9.44	0	0	0	3.17	-11.03	-7.96	58.98	162.72	994.16	541.39	1257.19	822.39	1033.19	613.34	1194.57	592.53
12.879	0	0.11	0.1	0.02	0.1	0.1	0.11	0.06	2.18	0.44	99.78	0.33	5.21	90.69	0.44	0.26	1.3	0.01	6.75	2	0.18	0.08	0	0.12	2.18	0.2	0.68	1.98	0.87	0.43	0.29	1.53	9.49	0	0	0	3.14	-10.62	-7.12	58.09	175.1	987.91	537.18	1255.89	821.42	1023.35	610.3	1197.41	591.19
12.912	0	0.11	0.1	0.02	0.1	0.09	0.11	0.06	2.57	0.44	99.78	0.33	4.41	87.55	0.4	0.33	1.32	0.02	5.48	1.66	0.18	0.08	0	0.1	2.25	0.22	0.63	2.57	0.86	0.44	0.3	5.74	9.38	0	0	0	2.8	-12.25	-8.42	57.56	170.24	985.8	538.48	1256.64	827.11	1023.9	614.03	1192.49	590.31
12.946	0	0.11	0.1	0.02	0.1	0.08	0.11	0.06	2.3	0.37	99.78	0.33	3.78	85.77	0.33	0.44	1.23	0.02	4.52	1.32	0.22	0.06	0	0.09	1.94	0.24	0.59	2.3	0.72	0.37	0.24	8.57	9	0	0	0	3.73	-13.02	-10.16	57.52	170.22	985.54	539.46	1259.86	830.77	1023.16	618.22	1191.35	591.96
12.979	0	0.11	0.1	0.02	0.1	0.08	0.11	0.06	1.84	0.37	99.79	0.33	3.72	97.1	0.23	0.37	1.12	0.02	3.76	1.12	0.27	0.05	0	0.09	1.84	0.22	0.71	1.79	0.71	0.37	0.24	2.36	9.07	0	0	0	-4.84	-4.44	-6.28	54.99	165.64	982.09	540.65	1253.92	829.04	1026.01	608.28	1190.94	593
13.012	0	0.11	0.1	0.02	0.1	0.08	0.11	0.06	1.85	0.32	99.79	0.33	3.57	91.43	0.24	0.31	1.15	0.02	3.04	1.23	0.3	0.05	0	0.1	1.85	0.19	0.64	1.17	0.72	0.32	0.23	6.74	9.13	0	0	0	0.77	-10.16	-8.18	56.24	172.09	980.22	539	1257.08	832.14	1020.37	613	1191.43	594.24
13.046	0	0.11	0.1	0.02	0.1	0.08	0.11	0.06	1.7	0.28	99.78	0.33	3.72	94.82	0.17	0.19	1.2	0.01	3.22	1.88	0.37	0.04	0	0.1	1.7	0.26	0.66	0.91	0.78	0.28	0.23	4.95	9.16	0	0	0	-2.85	-7.47	-5.78	54.32	179.21	976.89	536.08	1256.59	833.24	1017.89	608.16	1196.13	589.49
13.079	0	0.11	0.1	0.02	0.1	0.08	0.11	0.06	1.38	0.28	99.78	0.33	3.89	94.22	0.15	0.19	1.11	0.01	3.5	2.37	0.33	0.03	0	0.09	1.38	0.25	0.65	0.92	0.81	0.28	0.22	1.39	9.08	0	0	0	1.86	-8.04	-8.01	56.09	177.79	975.15	533.9	1257.6	833.89	1015.32	610.53	1191.84	589.28
13.113	0	0.11	0.1	0.02	0.1	0.09	0.11	0.06	1.5	0.25	99.78	0.33	5.22	97.15	0.11	0.12	0.87	0.01	5.58	3.25	0.36	0.02	0	0.09	1.5	0.22	0.88	1.05	0.8	0.25	0.21	1.58	9.44	0	0	0	-1.2	-4.36	-6.09	54.87	180.19	971.62	533.37	1255.82	834.47	1013.83	605.71	1193.4	590.76
13.146	0	0.12	0.1	0.02	0.1	0.1	0.11	0.06	1.46	0.28	99.77	0.33	5.55	95.78	0.06	0.1	0.8	0.01	7.06	4.26	0.44	0.04	0	0.08	1.46	0.24	0.94	1.22	0.8	0.28	0.2	1.18	9.17	0	0	0	-2.81	-6.38	-5.93	53.66	176.24	968.36	531.73	1258.63	839.51	1015.83	603.07	1191.65	590.86
13.179	0	0.12	0.1	0.02	0.1	0.11	0.11	0.06	1.55	0.29	99.76	0.33	6.15	97.24	0.06	0.08	0.8	0.01	7.94	4.73	0.41	0.06	0	0.07	1.32	0.24	1.13	1.55	0.81	0.29	0.19	0.29	9.4	0	0	0	-6.48	-4.2	-5.69	52.4	174.09	968.23	534.27	1257.4	841.84	1016.96	605.09	1190.26	588.46
13.213	0	0.13	0.1	0.02	0.1	0.12	0.11	0.06	1.91	0.35	99.74	0.33	6.9	96.81	0.06	0.05	0.76	0.01	9.66	6.63	0.53	0.11	0	0.06	1.42	0.25	1.38	1.91	0.79	0.35	0.17	0.94	9.54	0	0	0	-3.94	-4.93	-4.97	53.19	181.2	968.26	532.06	1259.38	840.47	1014.79	602.72	1195.63	591.19
13.246	0	0.15	0.1	0.02	0.1	0.13	0.11	0.06	1.43	0.38	99.7	0.33	7.67	96.87	0.09	0.04	0.88	0.01	11.54	10.78	0.67	0.23	0	0.05	1.32	0.29	1.55	1.43	0.82	0.38	0.16	3.8	9.52	0	0	0	-4.13	-4.84	-5.22	53.1	180.58	967.73	534.1	1258.24	842.17	1014.02	605.31	1194.1	591.94
13.279	0	0.17	0.09	0.02	0.1	0.14	0.11	0.06	1.65	0.42	99.66	0.33	7.84	97.12	0.11	0.03	1.03	0.01	11.08	14.89	0.52	0.2	0	0.05	1.33	0.32	1.94	1.65	0.85	0.42	0.17	0.22	9.93	0	0	0	-0.18	-4.4	-6.62	54.21	182.74	964.37	530.11	1259.4	843.64	1009.88	605.83	1191.87	589.28
13.313	0	0.16	0.1	0.02	0.1	0.13	0.11	0.06	1.38	0.44	99.67	0.33	7.68	98.27	0.14	0.04	1.03	0.01	11.79	13.1	0.5	0.18	0	0.04	1.38	0.3	2.07	1.34	0.87	0.44	0.13	0.3	9.43	0	0	0	-1.84	-1.81	-4.2	53.81	179	962.99	532.66	1258.28	847.5	1013.92	603.25	1192.68	593.92
13.346	0	0.18	0.1	0.02	0.1	0.14	0.12	0.06	1.39	0.48	99.64	0.33	8.09	93.99	0.23	0.03	1.09	0.01	13.14	15.54	0.43	0.19	0	0.04	1.39	0.31	2.94	1.06	0.89	0.48	0.13	3.79	9.25	0	0	0	-2.82	-8.25	-2.47	53.07	174.07	961.19	528.81	1258.21	846.33	1017.68	596.35	1191.69	591.87
13.38	0	0.17	0.1	0.02	0.1	0.11	0.11	0.06	1.14	0.44	99.66	0.33	6.68	95.96	0.31	0.05	1.04	0.01	9.12	14.49	0.32	0.13	0	0.04	1.14	0.34	2.92	0.9	1.09	0.44	0.11	0.57	9.38	0	0	0	-2.5	-6.16	-3.71	53.41	182.65	961.42	532.93	1253.82	846.08	1009.68	605.01	1191.69	589.7
13.413	0	0.15	0.1	0.02	0.1	0.1	0.11	0.06	0.99	0.45	99.69	0.33	5.97	93.29	0.44	0.06	0.99	0.01	7.2	11.67	0.23	0.09	0	0.03	0.79	0.35	2.79	0.67	1.12	0.45	0.09	1.21	9.34	0	0	0	-0.67	-8.84	-4.53	54.28	178.61	963.37	533.11	1256.88	846.08	1012.93	604.49	1191.25	594.32
13.446	0	0.14	0.1	0.02	0.1	0.09	0.11	0.06	0.95	0.56	99.71	0.33	5.35	95.84	0.56	0.08	0.95	0.01	5.81	10.13	0.19	0.07	0	0.03	0.68	0.39	2.65	0.63	1.2	0.45	0.08	0.47	9.26	0	0	0	1.76	-6.31	-4.31	55.1	184.62	962.11	531.38	1257.01	847.3	1009.62	605.47	1193.74	591.85
13.48	0	0.13	0.1	0.02	0.1	0.09	0.11	0.06	1.02	0.87	99.74	0.33	5.16	96.31	0.87	0.12	1.02	0.01	4.75	8.03	0.15	0.02	0	0.02	0.64	0.49	2.77	0.84	1.22	0.44	0.08	6.93	9.62	0	0	0	-3.49	-5.69	-4.95	53.81	179.17	964.74	536.88	1251.27	842.56	1010.35	608.67	1188.69	591.45
13.513	0	0.11	0.09	0.02	0.1	0.09	0.11	0.06	1.14	0.91	99.77	0.33	5.08	92.19	0.96	0.15	0.91	0.01	4.14	4.27	0.12	0.01	0	0.02	0.88	0.57	2.54	1.14	1.2	0.4	0.07	3.96	9.85	0	0	0	0	-9.66	-8.68	54.83	180.1	966.79	540.51	1254.7	845.74	1007.52	619.26	1186.01	595.18
13.546	0	0.11	0.09	0.02	0.1	0.1	0.1	0.06	1.24	0.98	99.78	0.35	6.12	94.46	1.05	0.19	0.98	0.01	5.16	3.07	0.13	0.02	0	0.02	0.77	0.64	2.16	1.24	1.46	0.4	0.08	7.97	10.48	0	0	0	-0.7	-7.82	-6.7	54.59	179.77	970.1	546.69	1254.05	849.59	1011.84	622.28	1190.21	599.84
13.58	0	0.1	0.08	0.02	0.1	0.13	0.11	0.06	1.56	1.14	99.74	0.41	7.58	93.41	1.61	0.22	1.14	0.01	6.86	2.91	0.14	0.02	0	0.03	0.94	0.81	1.8	1.56	1.8	0.45	0.07	11.43	11.48	0	0	0	-5.51	-8.74	-4.08	52.56	184.48	973.4	551.09	1256.29	850.67	1015.64	624.58	1198.84	602.86
13.613	0	0.1	0.08	0.02	0.1	0.15	0.1	0.06	1.16	1.16	99.69	0.48	9.46	97.94	1.32	0.27	1.16	0.01	7.93	1.71	0.19	0.03	0	0.03	0.87	1.06	1.06	0.62	2	0.4	0.07	7.13	12.59	0	0	0	2.51	-2.69	-7.97	55.79	194.65	970.54	556.02	1250.19	850.36	1001.85	643.8	1191.98	602.09
13.646	0	0.09	0.07	0.02	0.09	0.2	0.1	0.06	1.2	1.2	99.6	0.53	11.65	91.27	1.52	0.24	1.2	0.01	11.36	1.5	0.28	0.09	0	0.03	0.92	1.15	0.75	0.33	2.67	0.48	0.07	1.99	13.33	0	0	0	-4.44	-10.26	-4.89	52.18	176.94	973.8	563.22	1251.08	858.19	1015.9	633.15	1191.98	615.77
13.68	0	0.09	0.07	0.02	0.1	0.17	0.1	0.06	1.34	1.34	99.65	0.55	10.48	97.54	2.11	0.34	1.34	0.01	8.31	0.8	0.24	0.05	0	0.03	0.78	1.21	0.38	0.22	3.58	0.45	0.07	35.55	13.57	0	0	0	-6.47	-3.61	-7.22	52.58	180.15	973.72	575.57	1246.11	860.39	1010.29	655.6	1186.62	618.67
13.713	0	0.09	0.07	0.02	0.1	0.17	0.1	0.06	1.36	1.36	99.66	0.59	10.48	91.93	2.36	0.34	1.36	0.01	6.86	0.6	0.16	0.05	0	0.03	0.78	1.17	0.21	0.13	4.17	0.47	0.07	20.33	14.16	0	0	0	-3.13	-9.84	-6.21	52.87	181.97	977.1	578.03	1248.6	865.31	1012.46	654.11	1192.17	625.46
13.747	0	0.09	0.06	0.02	0.1	0.18	0.09	0.06	1.13	1.13	99.65	0.74	11.2	88.12	2.19	0.4	1.13	0.01	4.14	0.36	0.07	0.04	0	0.04	0.6	0.9	0.1	0.07	5.86	0.45	0.06	4.16	15.7	0	0	0	-6.72	-11.98	-6.22	51.44	180.27	978.51	584.18	1246.2	867.13	1012.49	656.04	1190.98	630.75
13.78	0	0.09	0.06	0.02	0.1	0.18	0.09	0.06	1.09	1.09	99.64	0.71	11.3	83.06	2.22	0.59	1.09	0.01	4.95	0.33	0.09	0.07	0	0.05	0.46	0.85	0.06	0.09	7.57	0.49	0.05	11.28	15.44	0	0	0	-0.8	-14.05	-3.36	54.25	177.72	982.39	587.44	1246.2	868.86	1019.23	655.57	1196.18	639.08
13.813	0	0.09	0.06	0.02	0.1	0.17	0.09	0.06	1.1	1.1	99.65	0.66	11.15	97.54	1.71	0.72	1.1	0.01	5.64	0.21	0.11	0.16	0	0.05	0.43	0.83	0.05	0.11	7.69	0.52	0.06	6.82	14.93	0	0	0	-7.5	-3.61	-0.88	52.81	181.48	976.05	584.38	1239.07	862.09	1014.03	644.54	1195.42	638.68
13.847	0	0.09	0.06	0.02	0.1	0.21	0.08	0.06	1.06	0.96	99.57	0.85	13.26	86.99	0.96	0.93	1.06	0.01	5.73	0.13	0.16	0.35	0	0.06	0.38	0.91	0.04	0.11	9.74	0.52	0.07	2.85	16.72	0	0	0	-10.5	-12.5	-1.43	50.04	183.64	970.7	571.96	1244.81	859.99	1012.02	633.37	1195.58	627.93
13.88	0	0.09	0.06	0.02	0.1	0.22	0.08	0.06	0.95	0.71	99.57	0.79	13.19	97.76	0.71	1.22	0.95	0.01	6.87	0.09	0.22	0.46	0	0.06	0.46	0.9	0.05	0.21	9.88	0.61	0.07	1.15	16.16	0	0	0	-1.73	-3.12	-3.06	54.34	185.25	966.79	571.02	1242.2	863.85	1006.08	639.13	1190.93	626.9
13.913	0	0.09	0.05	0.02	0.1	0.27	0.08	0.06	0.9	0.75	99.47	0.86	14.92	95.76	0.55	1.3	0.9	0.01	9.39	0.07	0.23	0.48	0	0.07	0.56	0.81	0.05	0.32	10.18	0.75	0.07	0.27	16.77	0	0	0	-1.84	-6.41	-1.02	52.93	191.99	960.57	558.46	1243.69	859.74	1002.88	625.14	1194.77	618.78
13.947	0	0.1	0.05	0.02	0.1	0.32	0.08	0.06	0.88	0.85	99.37	0.94	16.34	98.79	0.28	0.97	0.88	0.01	11.2	0.09	0.27	0.54	0	0.09	0.84	0.61	0.09	0.43	11.67	0.85	0.08	0.06	17.43	0	0	0	-0.37	0.01	-1.48	54.24	183.26	961.48	559.87	1243.68	862.01	1007.46	627.53	1190.5	618.5
13.98	0	0.09	0.05	0.02	0.09	0.35	0.09	0.06	1.17	0.83	99.3	0.87	16.87	95.71	0.19	0.82	0.83	0.02	14.17	0.1	0.22	0.34	0	0.1	1.17	0.51	0.12	0.83	9.65	0.96	0.08	0.45	16.82	0	0	0	-1.31	-6.48	-1.54	52.65	191.03	955.45	547.7	1245.38	854.56	1000.84	614	1191.86	613.4
14.013	0	0.1	0.06	0.02	0.09	0.36	0.09	0.06	1.46	0.84	99.28	0.81	16.79	94.43	0.18	0.67	0.84	0.02	15.49	0.18	0.21	0.49	0	0.12	1.46	0.43	0.22	1.28	9.59	1.2	0.08	0.03	16.38	0	0	0	-13.13	-7.85	-3.96	47.68	178.12	953.56	542.9	1255.33	860.21	1008.25	609.15	1186.25	602.6
14.047	0	0.11	0.06	0.02	0.1	0.28	0.09	0.06	1.92	0.81	99.44	0.69	14.49	98.48	0.17	0.49	0.81	0.02	13.43	0.27	0.23	0.68	0	0.13	1.54	0.41	0.38	1.92	10.26	1.75	0.07	0.1	15.17	0	0	0	-10.94	1.13	-2.13	48.62	178.43	949.92	542.17	1251.12	861.24	1006.95	607.27	1185.33	602.92
14.08	0	0.11	0.07	0.02	0.1	0.26	0.1	0.06	2.47	0.79	99.48	0.61	13.65	95.85	0.15	0.34	0.79	0.03	13.7	0.43	0.21	0.64	0	0.13	1.67	0.35	0.6	2.47	8.35	1.85	0.07	0.51	14.38	0	0	0	-7.03	-6.3	-4.59	49.64	190.81	947.51	542.52	1252.62	865.44	996.35	615.77	1186.67	602.11
14.114	0	0.11	0.08	0.02	0.1	0.17	0.1	0.06	3.63	0.6	99.65	0.44	9.93	95.36	0.21	0.26	0.6	0.03	11.04	0.64	0.23	0.57	0	0.13	1.73	0.21	0.91	3.63	6.6	2.67	0.06	0.45	12.1	0	0	0	-1.71	-6.89	-3.37	51.91	185.95	951.5	541.68	1259.19	868.64	1005.77	612.68	1191.69	609.18
14.147	0	0.11	0.09	0.02	0.1	0.13	0.1	0.06	2.5	0.55	99.74	0.35	7.9	94.87	0.18	0.15	0.55	0.02	9.59	0.97	0.19	0.38	0	0.12	1.31	0.18	1.25	2.5	4.45	2.5	0.06	0.27	10.4	0	0	0	-6.12	-7.41	-3.01	50.94	181.61	954.93	545.62	1251.1	861.77	1006.52	616.05	1187.62	602.52
14.18	0	0.11	0.09	0.02	0.1	0.12	0.1	0.06	1.99	0.52	99.76	0.35	7.46	94.98	0.18	0.16	0.52	0.02	8.06	1.19	0.13	0.13	0	0.1	0.96	0.17	1.48	1.99	3.93	2.27	0.05	0.96	10.39	0	0	0	-5.56	-7.3	-1.19	51.49	187.74	955.49	546.41	1249.09	858.31	1004.94	612.65	1192.63	608.12
14.214	0	0.11	0.09	0.02	0.1	0.11	0.11	0.06	2	0.41	99.78	0.33	6.72	97.28	0.24	0.16	0.41	0.01	8.19	1.96	0.1	0.06	0	0.1	0.87	0.16	1.61	2	2.93	2.66	0.05	1.72	9.57	0	0	0	-6.59	-4.12	-2.86	51.57	175.42	956.54	546.23	1251.51	858.82	1010.88	611.67	1186.28	608.92
14.247	0	0.11	0.09	0.02	0.1	0.11	0.1	0.06	1.32	0.38	99.78	0.33	6.58	97.53	0.24	0.18	0.38	0.01	7.48	2.3	0.08	0.05	0	0.1	0.73	0.17	2.02	1.32	2.69	2.52	0.05	1	9.52	0	0	0	-6.27	-3.62	-1.76	51.78	179.49	957.67	546.81	1251.23	858.1	1010.69	611.41	1190.17	609.87
14.28	0	0.11	0.1	0.02	0.1	0.11	0.1	0.06	1.74	0.32	99.78	0.33	6.62	96.93	0.19	0.21	0.32	0.01	8.12	2.07	0.08	0.03	0	0.07	0.66	0.16	2.19	1.74	2.26	2.44	0.05	1.71	9.34	0	0	0	-3.79	-4.74	-2.35	52.8	181.01	961.91	547.84	1254.09	859.28	1012.63	615.39	1193.52	608.66
14.314	0	0.11	0.1	0.02	0.1	0.1	0.1	0.06	1.7	0.28	99.78	0.33	6.32	98.77	0.2	0.27	0.28	0.01	7.55	1.93	0.07	0.03	0	0.06	0.56	0.14	1.85	1.7	1.72	2.36	0.04	0.6	9.22	0	0	0	-1.14	-0.08	-3.85	53.89	181.2	958.03	543.74	1252.3	858.08	1007.83	614.72	1188.73	604.33
14.347	0	0.11	0.1	0.02	0.1	0.1	0.1	0.06	1.49	0.31	99.78	0.33	6.3	98.43	0.26	0.3	0.31	0.01	6.99	2.1	0.08	0.04	0	0.05	0.44	0.15	1.65	1.49	1.77	2.11	0.04	0.17	9.39	0	0	0	-2.27	1.32	-4.4	53.34	180.95	955.48	544.76	1248.46	858.13	1004.36	618.34	1184.42	600.42
14.381	0	0.1	0.09	0.02	0.1	0.11	0.1	0.06	0.7	0.31	99.79	0.33	6.82	97.92	0.23	0.39	0.31	0.01	7.07	2.12	0.09	0.03	0	0.04	0.34	0.14	1.59	0.7	1.65	1.72	0.03	0.37	9.67	0	0	0	-1.86	-2.73	-2.96	53.69	176.77	955.71	544.25	1246.2	855.15	1007.11	612.84	1183.67	604.18
14.414	0	0.11	0.1	0.02	0.1	0.1	0.1	0.06	0.83	0.35	99.78	0.33	6.34	97.5	0.34	0.46	0.35	0.01	7.59	2.54	0.09	0.04	0	0.03	0.35	0.16	1.7	0.83	1.62	1.57	0.03	0.26	9.08	0	0	0	-4.51	-3.68	-2.66	52.27	175.08	953.02	540.42	1247.01	853.01	1007.34	606.38	1182.39	603.46
14.447	0	0.11	0.1	0.02	0.1	0.11	0.1	0.06	1.24	0.35	99.78	0.33	6.71	93.06	0.34	0.46	0.35	0.01	8.14	2.91	0.12	0.05	0	0.03	0.38	0.14	1.88	1.24	1.41	1.57	0.03	0.06	9.3	0	0	0	-5.66	-9.02	-3.33	51.36	169.91	954.2	539.87	1249.51	853.98	1010.86	606.11	1180.71	601.81
14.481	0	0.11	0.1	0.02	0.1	0.11	0.11	0.06	1.68	0.4	99.78	0.33	6.83	96.46	0.46	0.52	0.4	0.01	8.76	3.33	0.11	0.04	0	0.02	0.37	0.18	2.19	1.68	1.3	1.47	0.03	0.08	9.3	0	0	0	-4.73	-5.48	-3.73	51.82	171.79	955.23	539.29	1251.69	855.11	1011.08	607.09	1182.76	600.86
14.514	0	0.11	0.09	0.02	0.1	0.12	0.1	0.06	2.56	0.36	99.76	0.33	7.33	94.05	0.45	0.47	0.36	0.01	8.87	3.57	0.09	0.03	0	0.02	0.34	0.18	2.31	2.56	1.37	1.37	0.03	0.12	9.87	0	0	0	-7.05	-8.2	-5.12	51.04	182.68	955.58	541.83	1247.8	851.14	1001.65	613.18	1183.68	597.86
14.547	0	0.11	0.09	0.02	0.1	0.12	0.1	0.06	3.43	0.39	99.75	0.33	7.35	88.42	0.58	0.44	0.39	0.02	9.07	3.92	0.08	0.03	0	0.02	0.34	0.18	2.46	3.43	1.3	1.42	0.03	0.05	10.01	0	0	0	-4.44	-11.83	-3.56	51.6	170.8	956.2	539.69	1251.09	854.14	1011.79	607.44	1182.46	600.69
14.581	0	0.11	0.08	0.02	0.1	0.14	0.1	0.06	1.76	0.41	99.71	0.38	9.1	97.2	0.52	0.33	0.41	0.02	9.7	4.5	0.08	0.02	0	0.01	0.34	0.19	2.8	1.76	1.41	1.13	0.03	0.85	11.07	0	0	0	-3.56	-4.27	-6.47	52.5	183.51	955.54	542.78	1248.25	853.77	999.9	618.12	1182.27	597.71
14.614	0	0.11	0.09	0.02	0.1	0.13	0.1	0.06	1.36	0.46	99.74	0.37	8.25	93.57	0.57	0.32	0.46	0.01	8.21	5.1	0.09	0.02	0	0.01	0.31	0.25	2.43	1.36	1.58	1.2	0.03	0.61	10.82	0	0	0	-2.54	-8.61	-2.48	52.79	171.21	953.43	537.09	1249.34	852.62	1010.83	603.07	1182.03	602.16
14.647	0	0.12	0.08	0.02	0.1	0.14	0.1	0.06	1.52	0.48	99.72	0.39	8.88	98.06	0.68	0.27	0.48	0.01	8.87	5.85	0.13	0.06	0	0.01	0.4	0.34	2.5	1.52	1.79	1.18	0.04	1.1	11.26	0	0	0	-6.44	-2.4	-3.99	51.31	176.86	951.91	538.46	1246.95	852.21	1004.17	607.23	1180.74	597.1
14.681	0	0.11	0.08	0.02	0.09	0.16	0.1	0.06	0.97	0.53	99.68	0.47	10.22	98.08	0.62	0.25	0.53	0.01	8.83	5.46	0.17	0.11	0	0.01	0.39	0.48	2.1	0.97	2.36	1.35	0.04	0.34	12.45	0	0	0	-4.44	-2.34	-2.77	52.33	176.57	953.55	541.33	1246.41	853.84	1006.48	608.79	1182.89	601.46
14.714	0	0.11	0.08	0.02	0.1	0.14	0.1	0.06	0.97	0.54	99.71	0.43	9.26	91.62	0.67	0.2	0.54	0.01	7.99	5.38	0.21	0.2	0	0.01	0.32	0.53	1.77	0.97	2.34	1.44	0.04	0.45	11.9	0	0	0	-2.94	-10.04	-3.38	52.66	168.21	954.13	538.97	1248.6	853.21	1011.16	605.89	1179.33	601.9
14.748	0	0.12	0.08	0.02	0.1	0.13	0.1	0.06	0.67	0.67	99.74	0.39	8.46	94.71	0.41	0.12	0.67	0.01	7.46	5.88	0.23	0.2	0	0.01	0.28	0.57	1.65	0.53	2.23	1.35	0.04	0.12	11.28	0	0	0	-2.26	-7.57	-5.41	52.56	174.47	954.63	535.5	1251.82	852.27	1007.16	607.38	1181.27	596.19
14.781	0	0.12	0.09	0.02	0.1	0.13	0.1	0.06	0.8	0.8	99.74	0.38	8.39	97.6	0.36	0.1	0.8	0.01	7.94	6.07	0.2	0.16	0	0.01	0.25	0.61	1.73	0.73	1.88	1.29	0.04	0.13	11.1	0	0	0	-1.81	-3.47	-5.57	52.9	177.36	954.69	535.87	1252.03	852.29	1005.64	608.2	1182.65	597.02
14.814	0	0.12	0.09	0.02	0.1	0.12	0.1	0.06	1.39	0.79	99.76	0.36	7.58	98.42	0.23	0.07	0.79	0	7.6	5.73	0.22	0.07	0	0.01	0.27	0.56	1.66	1.39	1.66	1.25	0.04	0.1	10.59	0	0	0	-8.42	-1.33	-2.67	51	167.92	955.21	538.88	1245.31	847.25	1011.45	602.64	1179.31	598.16
14.848	0	0.11	0.09	0.02	0.09	0.13	0.1	0.06	2.34	0.75	99.74	0.39	8.08	95.68	0.22	0.08	0.75	0	7.76	4.86	0.16	0.04	0	0.01	0.3	0.54	1.85	2.34	1.37	1.34	0.04	0.04	11.14	0	0	0	-5.31	-6.51	-2.43	51.75	168.26	958.05	538.71	1247.31	848.13	1013.88	604.21	1182.01	597.51
14.881	0	0.12	0.09	0.02	0.1	0.12	0.1	0.06	4.61	0.86	99.75	0.36	7.16	97.39	0.16	0.08	0.86	0	7.92	4.92	0.16	0.04	0	0.02	0.43	0.51	2.11	4.61	1.22	1.27	0.04	0.25	10.73	0	0	0	-7.05	-3.9	-3.52	51.28	173.11	958.28	537.72	1248.94	845.86	1010.85	603.48	1183.86	597.67
14.914	0	0.12	0.09	0.02	0.1	0.11	0.1	0.06	6.27	0.88	99.75	0.34	6.04	97.93	0.11	0.08	0.88	0	7.17	4.62	0.18	0.06	0	0.02	0.39	0.43	2.47	6.27	1.09	1.35	0.04	0.24	10.3	0	0	0	-8.88	-2.71	-5.45	50.63	173.87	957.2	537.31	1249.63	846.15	1007.81	605.64	1181.34	594.66
14.948	0	0.13	0.09	0.02	0.1	0.1	0.1	0.06	4.68	0.94	99.75	0.33	5.42	97.66	0.08	0.1	0.94	0	6.11	5.36	0.21	0.07	0	0.02	0.46	0.48	2.57	4.68	1.21	1.25	0.05	0.45	9.87	0	0	0	-7.52	-3.34	-4.49	51.04	173.41	958.18	538.16	1248.21	845.31	1009.05	605.34	1182.23	596.28
14.981	0	0.13	0.1	0.02	0.1	0.1	0.1	0.06	4.49	0.95	99.74	0.33	4.85	94.79	0.06	0.1	0.95	0.01	5.37	5.85	0.32	0.11	0	0.02	0.6	0.48	3.26	4.49	1.2	1.19	0.05	0.17	9.66	0	0	0	-5.37	-7.49	-4.16	51.54	176.43	958.5	536.04	1247.81	843.66	1007.75	604.83	1183.82	593.6
15.014	0	0.12	0.09	0.02	0.1	0.1	0.1	0.06	3.95	0.85	99.76	0.33	5.23	97.56	0.05	0.15	0.85	0.01	5.32	4.72	0.23	0.07	0	0.02	0.66	0.45	3.27	3.95	1.23	1.11	0.05	0.2	9.87	0	0	0	-6.02	-3.57	-5.74	51.54	173.71	957.88	536.19	1248.17	843.84	1007.16	606.01	1180.41	593.33
15.048	0	0.13	0.1	0.02	0.1	0.09	0.11	0.06	3.71	0.94	99.75	0.33	4.01	96.08	0.04	0.14	0.94	0	5.1	4.71	0.22	0.05	0	0.02	0.77	0.49	3.32	3.71	1.15	0.99	0.04	0.42	8.82	0	0	0	-5.96	-6.01	-5.78	51.42	174.06	958.94	537.54	1248.97	845.44	1007.83	608.16	1181.27	593.5
15.081	0	0.13	0.1	0.02	0.11	0.09	0.11	0.06	3.72	0.92	99.74	0.33	3.94	93.01	0.04	0.12	0.97	0	5.44	5.53	0.2	0.06	0	0.02	0.73	0.47	3.46	3.72	1.13	0.92	0.04	0.27	8.61	0	0	0	-2.57	-9.06	-5.76	52.62	180.73	960.37	537.45	1249.06	844.57	1004.9	610.94	1184.78	593.42
15.115	0	0.14	0.11	0.02	0.11	0.08	0.11	0.06	4.74	0.83	99.72	0.33	3.15	95.47	0.03	0.11	0.86	0	5.51	6.94	0.16	0.07	0	0.03	0.76	0.36	3.07	4.74	0.87	0.83	0.04	0.35	7.97	0	0	0	-2.48	-6.76	-5.95	52.81	179.59	959.34	534.84	1250.1	843.61	1005.26	607.79	1184.21	592.66
15.148	0	0.14	0.11	0.02	0.11	0.08	0.11	0.06	3.64	0.75	99.72	0.33	2.98	96.52	0.04	0.1	0.95	0	5.26	7.2	0.18	0.09	0	0.03	0.64	0.34	3.05	3.64	0.74	0.75	0.03	0.26	7.73	0	0	0	-3.36	-5.39	-5.05	52.17	176.34	954.75	529.11	1251.37	844.02	1006.48	599.48	1182.6	590.86
15.181	0	0.14	0.11	0.02	0.11	0.08	0.11	0.06	3.24	0.67	99.72	0.33	3.07	95.97	0.05	0.09	0.94	0	4.92	6.76	0.19	0.12	0	0.03	0.55	0.34	2.77	3.24	0.64	0.67	0.04	0.14	7.86	0	0	0	0.84	-6.14	-6.5	53.73	182.44	951.49	530.28	1247.81	845.18	997.82	605.85	1179.68	591.35
15.215	0	0.13	0.11	0.02	0.11	0.08	0.11	0.06	3.19	0.49	99.74	0.33	3.19	97.97	0.08	0.09	0.96	0	4.69	5.68	0.19	0.12	0	0.03	0.46	0.31	3.34	3.19	0.52	0.49	0.04	0.11	8.04	0	0	0	0.08	-2.63	-5.72	53.81	180.63	951.19	532.23	1245.77	846.09	998.87	606.05	1178.98	592.41
15.248	0	0.14	0.11	0.02	0.11	0.08	0.11	0.06	2.42	0.45	99.73	0.33	3.89	97.49	0.09	0.07	0.98	0	5.47	7.05	0.2	0.12	0	0.03	0.35	0.3	3.86	2.42	0.51	0.45	0.04	0.5	8.23	0	0	0	-4.72	-3.69	-6.14	51.72	176.02	950.6	535.35	1245.99	849.76	1000.75	608.23	1176.01	591.89
15.281	0	0.14	0.1	0.02	0.1	0.09	0.11	0.06	3.64	0.45	99.72	0.33	4.74	92.37	0.1	0.06	0.86	0	6.53	7.71	0.15	0.08	0	0.03	0.33	0.23	4.53	3.64	0.48	0.45	0.04	0.62	8.78	0	0	0	-3.35	-9.53	-4	52.02	173.3	950.82	534.78	1246.76	850.58	1005.12	604.13	1178.22	595.76
15.315	0	0.14	0.1	0.02	0.1	0.11	0.11	0.06	3.18	0.42	99.72	0.33	6.11	95.85	0.1	0.06	0.84	0	8.16	8.61	0.14	0.06	0	0.03	0.3	0.22	4.83	3.18	0.5	0.42	0.04	0.38	9.31	0	0	0	-2.96	-6.3	-5.28	52.39	179.94	951.12	535.94	1246.49	850.01	1000.02	608.27	1179.5	595.34
15.348	0	0.14	0.1	0.02	0.1	0.12	0.11	0.06	3.78	0.46	99.72	0.33	6.86	94.7	0.14	0.05	0.89	0	9.93	8.89	0.13	0.06	0	0.03	0.33	0.21	5.34	3.78	0.48	0.46	0.04	0.55	9.46	0	0	0	-5.18	-7.58	-5.46	51.49	177.04	951.5	536	1248.23	850.12	1002.28	606.59	1179.04	596.57
15.382	0	0.14	0.1	0.02	0.1	0.13	0.11	0.06	2.72	0.47	99.71	0.33	7.36	94	0.15	0.05	0.86	0	10.59	9.83	0.15	0.05	0	0.03	0.3	0.23	5.94	2.72	0.51	0.47	0.04	0.32	9.45	0	0	0	-4.97	-8.24	-5.17	51.85	172.97	954.64	537.4	1248.75	850.21	1006.78	607.51	1179.37	596.13
15.415	0	0.15	0.1	0.02	0.11	0.12	0.11	0.06	3.05	0.43	99.71	0.33	6.6	95.16	0.12	0.04	0.96	0	9.71	9.58	0.2	0.05	0	0.03	0.36	0.26	6.59	3.05	0.45	0.43	0.04	0.8	9.22	0	0	0	-5.73	-7.11	-4.54	51.67	177.06	956.45	535.69	1250.43	847.21	1007.1	604.64	1183.93	595.69
15.448	0	0.15	0.1	0.02	0.11	0.1	0.11	0.06	3.86	0.42	99.69	0.33	5.42	96.2	0.11	0.03	1.01	0	7.93	10.75	0.26	0.06	0	0.03	0.46	0.29	6.7	3.86	0.46	0.42	0.04	1	9.04	0	0	0	-1.43	-5.84	-7.7	52.88	182.45	954.09	533.37	1250.66	847.95	999.12	610.88	1180.47	590.87
15.482	0	0.17	0.09	0.02	0.1	0.11	0.1	0.06	4.57	0.41	99.67	0.33	5.66	97.08	0.09	0.03	1.02	0	7.04	13.06	0.28	0.05	0	0.02	0.59	0.28	6.36	4.57	0.37	0.41	0.04	0.29	9.8	0	0	0	-5.01	-4.48	-6.24	52.12	173.99	954.94	535.86	1244.45	844.02	1003.19	607.98	1176.28	590.36
15.515	0	0.16	0.1	0.02	0.1	0.1	0.1	0.06	5.32	0.36	99.69	0.33	4.84	95.56	0.08	0.02	1.03	0	6.05	10.85	0.27	0.03	0	0.02	0.87	0.26	5.27	5.32	0.3	0.36	0.04	1.02	9.63	0	0	0	-5.47	-6.66	-4.48	51.86	172.75	955.12	535.65	1243.45	842.57	1005.49	604.2	1177.85	592.57
15.548	0	0.16	0.1	0.02	0.1	0.1	0.11	0.06	4.46	0.35	99.68	0.33	4.66	96.51	0.07	0.02	1.07	0	5.85	11.4	0.26	0.04	0	0.02	0.91	0.29	5	4.46	0.29	0.35	0.04	0.71	9.39	0	0	0	-6.44	-5.41	-4.87	51.56	171.08	954.62	535.36	1242.65	841.05	1005.23	603.18	1175.99	592.66
15.582	0	0.15	0.09	0.02	0.1	0.1	0.1	0.06	4.04	0.35	99.69	0.33	5.39	95.44	0.06	0.02	1.08	0	6.09	11.3	0.21	0.03	0	0.03	1.02	0.3	4.25	4.04	0.27	0.35	0.04	0.37	9.91	0	0	0	-7.83	-6.8	-5.74	50.97	175.93	954.25	534.94	1244.84	842.02	1002.34	604.77	1177.76	591.26
15.615	0	0.15	0.1	0.02	0.1	0.1	0.1	0.06	2.06	0.35	99.7	0.33	5.47	97.72	0.05	0.03	1.12	0	5.89	11.44	0.22	0.04	0	0.03	0.87	0.28	3.67	2.06	0.3	0.35	0.04	0.63	9.66	0	0	0	2.12	-3.22	-5.3	54.96	180.79	954.44	532.6	1244.21	841.78	1000.16	605.84	1180.49	592.95
15.648	0	0.13	0.09	0.02	0.1	0.1	0.1	0.06	1.58	0.33	99.74	0.34	5.79	98.53	0.04	0.04	1.1	0	5.06	7.83	0.24	0.04	0	0.03	0.74	0.27	3.02	1.58	0.32	0.33	0.04	0.09	10.17	0	0	0	-1.59	-0.96	-6.08	53.5	179.22	954.74	533.2	1242.95	839.7	999.69	606.27	1178.16	589.92
15.682	0	0.13	0.09	0.02	0.1	0.1	0.1	0.06	1.28	0.32	99.75	0.35	5.91	98.4	0.04	0.04	1.09	0	4.51	7.46	0.21	0.03	0	0.02	0.49	0.2	2.49	1.28	0.37	0.32	0.04	0.17	10.38	0	0	0	1.98	-1.41	-6.32	55.09	178.61	952.79	531.15	1242.88	841.19	998.71	606.15	1176.51	589.2
15.715	0	0.11	0.09	0.02	0.09	0.1	0.1	0.06	0.98	0.32	99.77	0.37	6.6	98.76	0.03	0.07	0.98	0	4.46	5.17	0.16	0.04	0	0.02	0.29	0.19	2.18	0.7	0.42	0.32	0.04	0.18	10.81	0	0	0	2.29	0.1	-6.25	55.33	179.25	951.58	531.45	1241.33	841.09	997.11	606.38	1175.57	589.67
15.749	0	0.11	0.09	0.02	0.1	0.1	0.1	0.06	1.02	0.34	99.77	0.34	6.05	98.63	0.03	0.07	1.02	0	4.61	4.5	0.15	0.04	0	0.02	0.21	0.15	2.02	0.77	0.41	0.34	0.03	0.15	10.24	0	0	0	1.89	-0.63	-5.01	55.14	178.5	949.92	530.77	1238.61	839.92	996.9	603.6	1174.84	589.6
15.782	0	0.12	0.1	0.02	0.1	0.09	0.1	0.06	1.26	0.32	99.77	0.33	5.27	90.42	0.03	0.07	1.26	0	4.34	4.76	0.18	0.03	0	0.02	0.14	0.15	1.73	0.86	0.43	0.32	0.03	0.33	9.76	0	0	0	-2.97	-10.78	-5.06	52.56	175.74	950.38	530.43	1238.07	837.13	997.93	601.63	1173.06	587.12
15.815	0	0.12	0.1	0.02	0.1	0.09	0.1	0.06	1.27	0.33	99.77	0.33	5.14	92.89	0.03	0.07	1.27	0	4.45	4.49	0.18	0.02	0	0.02	0.14	0.14	1.52	1.16	0.42	0.33	0.03	0.12	9.65	0	0	0	-5.24	-9.15	-6.28	52	174.1	950.75	529.78	1238.38	834.78	997.64	601.15	1171.01	585.34
15.849	0	0.12	0.1	0.02	0.1	0.09	0.1	0.06	2.24	0.29	99.77	0.33	4.68	95.92	0.03	0.07	1.17	0	4.59	3.61	0.21	0.03	0	0.02	0.13	0.15	1.77	2.24	0.43	0.29	0.03	0.13	9.34	0	0	0	-7.24	-6.21	-5.94	51.24	174.93	947.94	527.33	1239.08	834.92	996.58	597.17	1171.06	584.56
15.882	0	0.12	0.1	0.02	0.1	0.09	0.1	0.06	3.15	0.29	99.77	0.33	4.49	91.05	0.04	0.06	1.1	0	4.63	3.21	0.19	0.03	0	0.02	0.16	0.15	2.11	3.15	0.45	0.29	0.04	0.19	9.29	0	0	0	-3.23	-10.4	-5.42	52.7	166.56	949.37	528.83	1239.19	838.06	1002.44	598.34	1168.63	587.32
15.915	0	0.12	0.1	0.02	0.1	0.09	0.1	0.06	2.82	0.26	99.75	0.33	4.7	95.13	0.05	0.05	1.09	0	5.63	4.71	0.18	0.04	0	0.02	0.18	0.15	2.11	2.82	0.48	0.26	0.04	0.26	9.02	0	0	0	-1.65	-7.14	-5.67	53.49	175	949.96	528.26	1239.63	836.43	998.15	599.71	1172.71	587.32
15.949	0	0.12	0.1	0.02	0.1	0.1	0.1	0.06	2.21	0.25	99.77	0.33	5.42	96.33	0.04	0.03	1	0	5.5	4.33	0.21	0.04	0	0.01	0.2	0.11	2.44	2.21	0.48	0.25	0.04	0.09	9.6	0	0	0	-1.1	-5.67	-7.08	53.6	180.66	948.99	530.3	1238.21	837.29	992.21	605.72	1171.86	586.67
15.982	0	0.12	0.09	0.02	0.1	0.1	0.1	0.06	1.45	0.24	99.75	0.33	5.76	97.44	0.05	0.02	0.94	0	5.07	6.25	0.23	0.03	0	0.01	0.23	0.12	2.24	1.45	0.52	0.24	0.04	0.33	9.92	0	0	0	-4.17	-3.81	-7.41	52.57	178.59	948.28	532.71	1237.74	839.05	992.44	607.06	1169.97	587.62
16.015	0	0.13	0.1	0.02	0.1	0.09	0.1	0.06	1.06	0.24	99.74	0.33	5.17	97.58	0.06	0.02	1	0	4.84	7.12	0.29	0.03	0	0.01	0.26	0.13	2.36	1.06	0.57	0.24	0.04	1.94	9.44	0	0	0	-4.55	-3.51	-5.02	52.71	171.19	949.54	534.58	1238.33	842.18	1000.4	603.73	1171.17	591.81
16.049	0	0.13	0.1	0.02	0.1	0.1	0.1	0.06	1.2	0.24	99.74	0.33	5.44	94.47	0.09	0.02	1.2	0	5.32	7.18	0.35	0.03	0	0.01	0.31	0.13	2.65	1.18	0.79	0.24	0.04	0.86	9.66	0	0	0	-4.23	-7.81	-8.44	52.27	175.78	950.96	537.06	1242.77	845.92	996.38	612.99	1170.88	591.8
16.082	0	0.12	0.09	0.02	0.1	0.12	0.1	0.06	1.18	0.23	99.76	0.36	7.09	96.03	0.12	0.02	1.18	0	6.8	6.47	0.27	0.04	0	0.01	0.36	0.14	2.29	1.08	0.89	0.23	0.04	1.46	10.59	0	0	0	-3.1	-6.07	-7.04	53.25	184.51	960.22	548.29	1240.27	845.64	997.26	624.65	1179.79	597.69
16.116	0	0.11	0.07	0.02	0.09	0.22	0.1	0.06	1.03	0.24	99.56	0.51	12.55	96.06	0.16	0.03	1.02	0	13.13	6.47	0.29	0.09	0	0.01	0.39	0.16	1.74	1.03	1.1	0.24	0.05	1.76	13.15	0	0	0	-1.06	-6.03	-6.75	53.08	196.64	959.64	553.55	1239.67	848.85	990.83	635.64	1184.52	601.66
16.149	0	0.1	0.07	0.02	0.09	0.23	0.1	0.06	1.15	0.31	99.55	0.58	12.98	97.34	0.13	0.04	1.15	0	11.93	4.83	0.27	0.08	0	0.01	0.34	0.2	1.14	0.64	1.3	0.31	0.06	10.13	13.99	0	0	0	-10.68	-4	0.36	49.69	191.41	959.55	564.74	1227.79	845.2	996.85	626.35	1188.13	619.42
16.182	0	0.09	0.07	0.02	0.08	0.23	0.09	0.06	1.29	0.35	99.54	0.65	13.31	95.39	0.09	0.06	1.29	0	10.69	2.99	0.31	0.14	0	0.01	0.36	0.22	0.91	0.27	1.7	0.35	0.06	34.66	14.81	0	0	0	-24.39	-6.85	0.36	43.24	192.29	950.2	573.8	1210.41	838.51	983.11	633	1175	620.66
16.216	0	0.09	0.06	0.02	0.08	0.2	0.09	0.06	1.38	0.4	99.61	0.67	12.14	88.69	0.09	0.1	1.38	0	7.38	1.48	0.32	0.25	0	0.01	0.32	0.25	0.53	0.09	2.21	0.4	0.07	9.7	15.03	0	0	0	-14.84	-11.7	-0.27	44.49	190.76	956.06	584.82	1212.53	850.2	986.74	645.35	1177.19	634.39
16.249	0	0.09	0.07	0.02	0.09	0.16	0.09	0.06	1.56	0.45	99.68	0.65	10.54	98.2	0.07	0.15	1.56	0.01	4.36	0.72	0.26	0.27	0	0.01	0.29	0.22	0.36	0.02	2.48	0.45	0.07	2.44	14.77	0	0	0	-9.88	-1.99	0.34	45.2	183.18	957.82	582.62	1219.09	855.01	995.95	645.68	1178.79	634.47
16.282	0	0.09	0.06	0.02	0.08	0.17	0.08	0.06	1.55	0.44	99.66	0.76	11.34	93.57	0.05	0.23	1.55	0.01	3.28	0.31	0.2	0.59	0	0.02	0.22	0.23	0.19	0.01	3.22	0.44	0.08	4.28	15.91	0	0	0	-24.2	-8.61	-0.02	41.45	187.31	959.28	592.18	1216.16	853.85	992.5	651.5	1179.29	637.5
16.316	0	0.09	0.05	0.02	0.08	0.19	0.08	0.06	1.46	0.41	99.62	0.92	12.45	92.4	0.03	0.32	1.46	0.01	2.32	0.12	0.12	0.61	0	0.02	0.15	0.27	0.09	0	5.03	0.41	0.1	2.38	17.25	0	0	0	-26.2	-9.51	-1.02	41.73	188.27	965.63	597.84	1218.4	854.08	994.98	657.9	1182.4	640.08
16.349	0	0.09	0.06	0.02	0.09	0.17	0.08	0.06	1.49	0.42	99.66	0.81	11.43	91.87	0.03	0.53	1.49	0.01	2.17	0.06	0.09	0.66	0	0.02	0.1	0.26	0.05	0	4.89	0.42	0.1	5.18	16.34	0	0	0	-15.7	-9.87	-2.11	46.1	193.93	974.54	590.43	1223.82	843.18	998.43	662.45	1189.86	631.38
16.383	0	0.09	0.06	0.02	0.09	0.18	0.08	0.06	2.03	0.42	99.65	0.85	11.5	94.89	0.02	0.42	2.03	0.01	2.19	0.04	0.2	1.26	0	0.02	0.08	0.26	0.02	0.01	6.44	0.42	0.1	4.35	16.7	0	0	0	-17.74	-7.39	4.83	45.25	179.61	969.62	577.13	1202.85	814.36	1001.52	625.11	1181.06	630.12
16.416	0	0.09	0.05	0.02	0.09	0.21	0.08	0.06	2.3	0.39	99.59	1.03	12.8	94.63	0.03	0.51	2.3	0.01	2.34	0.03	0.3	1.75	0	0.03	0.09	0.24	0.02	0.01	7.23	0.39	0.12	6.02	18.05	0	0	0	-18.45	-7.65	2.41	47.88	180.94	976.24	577.17	1209.11	813.49	1003.95	631.22	1184.76	624.51
16.449	0	0.09	0.05	0.02	0.08	0.22	0.08	0.06	2.43	0.39	99.56	1.09	13.21	87.52	0.04	0.5	2.43	0.01	2.67	0.02	0.5	3.39	0	0.03	0.08	0.19	0.01	0.02	6.59	0.39	0.12	4.1	18.46	0	0	0	-26.03	-12.26	-2.75	46.18	184.37	980.07	574.67	1209.51	806.46	997.35	632.2	1180.54	611.47
16.483	0	0.1	0.05	0.03	0.08	0.28	0.08	0.06	2.73	0.47	99.44	1.35	14.97	72.78	0.05	0.54	2.73	0.01	4.21	0.03	1.18	8.8	0	0.05	0.1	0.17	0.01	0.03	7.44	0.47	0.15	1.76	19.94	0	0	0	-13.49	-17.08	-5.63	51.32	171.9	985.43	570.15	1203.32	794.74	1000.02	633.23	1169.55	604.73
16.516	0	0.11	0.04	0.05	0.08	0.33	0.07	0.06	2.73	0.42	99.34	1.64	16.27	76.32	0.08	0.65	2.73	0.01	4.5	0.03	1.48	20.54	0	0.07	0.12	0.17	0.01	0.05	7	0.42	0.18	0.42	21.19	0	0	0	-12.06	-16.15	-5.14	53.83	164.16	991.85	573.62	1199.72	788.47	1006.12	632.46	1168.47	608.16
16.549
16.583
16.616
16.649
16.683
16.716
16.75
16.783
16.816
16.85
16.883
16.916
16.95
16.983
17.016
17.05
17.083
17.117
17.15
17.183
17.217
17.25
17.283
17.317
17.35
17.384
17.417
17.45
17.484
17.517
17.55
17.584
17.617
17.65
17.684
17.717
17.751
17.784
17.817
17.851
17.884
17.917
17.951
17.984
18.017
18.051
18.084
18.118
18.151
18.184
18.218
18.251
18.284
18.318
18.351
18.385
18.418
18.451
18.485
18.518
18.551
18.585
18.618
18.651
18.685
18.718
18.752
18.785
18.818
18.852
18.885
18.918
18.952
18.985
19.018
19.052
19.085
19.119
19.152
19.185
19.219
19.252
19.285
19.319
19.352
19.386
19.419
19.452
19.486
19.519
19.552
19.586
19.619
19.652
19.686
19.719
19.753
19.786
19.819
19.853
19.886
19.919
19.953
19.986
20.019
20.053
20.086
20.12
20.153
20.186
20.22
20.253
20.286
20.32
20.353
20.387
20.42
20.453
20.487
20.52
20.553
20.587
20.62
20.653
20.687
20.72
20.754
20.787
20.82
20.854
20.887
20.92
20.954
20.987
21.02
21.054
21.087
21.121
21.154
21.187
21.221
21.254
21.287
21.321
21.354
21.388
21.421
21.454
21.488
21.521
21.554
21.588
21.621
21.654
21.688
21.721
21.755
21.788
21.821
21.855
21.888
21.921
21.955
21.988
22.021
22.055
22.088
22.122
22.155
22.188
22.222
22.255
22.288
22.322
22.355
22.389
22.422
22.455
22.489
22.522
22.555
22.589
22.622
22.655
22.689
22.722
22.756
22.789
22.822
22.856
22.889
22.922
22.956
22.989
23.022
23.056
23.089
23.123
23.156
23.189
23.223
23.256
23.289
23.323
23.356
23.39
23.423
23.456
23.49
23.523
23.556
23.59
23.623
23.656
23.69
23.723
23.757
23.79
23.823
23.857
23.89
23.923
23.957
23.99
24.023
24.057
24.09
24.124
24.157
24.19
24.224
24.257
24.29
24.324
24.357
24.391
24.424
24.457
24.491
24.524
24.557
24.591
24.624
24.657
24.691
24.724
24.758
24.791
24.824
24.858
24.891
24.924
24.958
24.991
25.024
25.058
25.091
25.125
25.158
25.191
25.225
25.258
25.291
25.325
25.358
25.392
25.425
25.458
25.492
25.525
25.558
25.592
25.625
25.658
25.692
25.725
25.759
25.792
25.825
25.859
25.892
25.925
25.959
25.992
26.025
26.059
26.092
26.126
26.159
26.192
26.226
26.259
26.292
26.326
26.359
26.393
26.426
26.459
26.493
26.526
26.559
26.593
26.626
26.659
26.693
26.726
26.76
26.793
26.826
26.86
26.893
26.926
26.96
26.993
27.026
27.06
27.093
27.127
27.16
27.193
27.227
27.26
27.293
27.327
27.36
27.394
27.427
27.46
27.494
27.527
27.56
27.594
27.627
27.66
27.694
27.727
27.761
27.794
27.827
27.861
27.894
27.927
27.961
27.994
28.027
28.061
28.094
28.128
28.161
28.194
28.228
28.261
28.294
28.328
28.361
28.395
28.428
28.461
28.495
28.528
28.561
28.595
28.628
28.661
28.695
28.728
28.762
28.795
28.828
28.862
28.895
28.928
28.962
28.995
29.028
29.062
29.095
29.129
29.162
29.195
29.229
29.262
29.295
29.329
29.362
29.396
29.429
29.462
29.496
29.529
29.562
29.596
29.629
29.662
29.696
29.729
29.763
29.796
29.829
29.863
29.896
29.929
29.963
29.996
30.029
30.063
30.096
30.13
30.163
30.196
30.23
30.263
30.296
30.33
30.363
30.397
30.43
30.463
30.497
30.53
30.563
30.597
30.63
30.663
30.697
30.73
30.764
30.797
30.83
30.864
30.897
30.93
30.964
30.997
31.03
31.064
31.097
31.131
31.164
31.197
31.231
31.264
31.297
31.331
31.364
31.398
31.431
31.464
31.498
31.531
31.564
31.598
31.631
31.664
31.698
31.731
31.765
31.798
31.831
31.865
31.898
31.931
31.965
31.998
32.031
32.065
32.098
32.132
32.165
32.198
32.232
32.265
32.298
32.332
32.365
32.399
32.432
32.465
32.499
32.532
32.565
32.599
32.632
32.665
32.699
32.732
32.766
32.799
32.832
32.866
32.899
32.932
32.966
32.999
33.032
33.066
33.099
33.133
33.166
33.199
33.233
33.266
33.299
33.333
33.366
33.4
33.433
33.466
33.5
33.533
33.566
33.6
33.633
33.666
33.7
33.733
33.767
33.8
33.833
33.867
33.9
33.933
33.967
34
34.033
34.067
34.1
34.134
34.167
34.2
34.234
34.267
34.3
34.334
34.367
34.401
34.434
34.467
34.501
34.534
34.567
34.601
34.634
34.667
34.701
34.734
34.768
34.801
34.834
34.868
34.901
34.934
34.968
35.001
35.034
35.068
35.101
35.135
35.168
35.201
35.235
35.268
35.301
35.335
35.368
35.402
35.435
35.468
35.502
35.535
35.568
35.602
35.635
35.668
35.702
35.735
35.769
35.802
35.835
35.869
35.902
35.935
35.969
36.002
36.035
36.069
36.102
36.136
36.169
36.202
36.236
36.269
36.302
36.336
36.369
36.403
36.436
36.469
36.503
36.536
36.569
36.603
36.636
36.669
36.703
36.736
36.77
36.803
36.836
36.87
36.903
36.936
36.97
37.003
37.036
37.07
37.103
37.137
37.17
37.203
37.237
37.27
37.303
37.337
37.37
37.404
37.437
37.47
37.504
37.537
37.57
37.604
37.637
37.67
37.704
37.737
37.771
37.804
37.837
37.871
37.904
37.937
37.971
38.004
38.037
38.071
38.104
38.138
38.171
38.204
38.238
38.271
38.304
38.338
38.371
38.405
38.438
38.471
38.505
38.538
38.571
38.605
38.638
38.671
38.705
38.738
38.772
38.805
38.838
38.872
38.905
38.938
38.972
39.005
39.038
39.072
39.105
39.139
39.172
39.205
39.239
39.272
39.305
39.339
39.372
39.406
39.439
39.472
39.506
39.539
39.572
39.606
39.639
39.672
39.706
39.739
39.773
39.806
39.839
39.873
39.906
39.939
39.973
40.006
40.039
40.073
40.106
40.14
40.173
40.206
40.24
40.273
40.306
40.34
40.373
40.407
40.44
40.473
40.507
40.54
40.573
40.607
40.64
40.673
40.707
40.74
40.774
40.807
40.84
40.874
40.907
40.94
40.974
41.007
41.04
41.074
41.107
41.141
41.174
41.207
41.241
41.274
41.307
41.341
41.374
41.408
41.441
41.474
41.508
41.541
41.574
41.608
41.641
41.674
41.708
41.741
41.775
41.808
41.841
41.875
41.908
41.941
41.975
42.008
42.041
42.075
42.108
42.142
42.175
42.208
42.242
42.275
42.308
42.342
42.375
42.409
42.442
42.475
42.509
42.542
42.575
42.609
42.642
42.675
42.709
42.742
42.776
42.809
42.842
42.876
42.909
42.942
42.976
43.009
43.042
43.076
43.109
43.143
43.176
43.209
43.243
43.276
43.309
43.343
43.376
43.41
43.443
43.476
43.51
43.543
43.576
43.61
43.643
43.676
43.71
43.743
43.777
43.81
43.843
43.877
43.91
43.943
43.977
44.01
44.043
44.077
44.11
44.144
44.177
44.21
44.244
44.277
44.31
44.344
44.377
44.411
44.444
44.477
44.511
44.544
44.577
44.611
44.644
44.677
44.711
44.744
44.778
44.811
44.844
44.878
44.911
44.944
44.978
45.011
45.044
45.078
45.111
45.145
45.178
45.211
45.245
45.278
45.311
45.345
45.378
45.412
45.445
45.478
45.512
45.545
45.578
45.612
45.645
45.678
45.712
45.745
45.779
45.812
45.845
45.879
45.912
45.945
45.979
46.012
46.045
46.079
46.112
46.146
46.179
46.212
46.246
46.279
46.312
46.346
46.379
46.413
46.446
46.479
46.513
46.546
46.579
46.613
46.646
46.679
46.713
46.746
46.78
46.813
46.846
46.88
46.913
46.946
46.98
47.013
47.046
47.08
47.113
47.147
47.18
47.213
47.247
47.28
47.313
47.347
47.38
47.414
47.447
47.48
47.514
47.547
47.58
47.614
47.647
47.68
47.714
47.747
47.781
47.814
47.847
47.881
47.914
47.947
47.981
48.014
48.047
48.081
48.114
48.148
48.181
48.214
48.248
48.281
48.314
48.348
48.381
48.415
48.448
48.481
48.515
48.548
48.581
48.615
48.648
48.681
48.715
48.748
48.782
48.815
48.848
48.882
48.915
48.948
48.982
49.015
49.048
49.082
49.115
49.149
49.182
49.215
49.249
49.282
49.315
49.349
49.382
49.416
49.449
49.482
49.516
49.549
49.582
49.616
49.649
49.682
49.716
49.749
49.783
49.816
49.849
49.883
49.916
49.949
49.983
50.016
50.049
50.083
50.116
50.15
50.183
50.216
50.25
50.283
50.316
50.35
50.383
50.417
50.45
50.483
50.517
50.55
50.583
50.617
50.65
50.683
50.717
50.75
50.784
50.817
50.85
50.884
50.917
50.95
50.984
51.017
51.05
51.084
51.117
51.151
51.184
51.217
51.251
51.284
51.317
51.351
51.384
51.418
51.451
51.484
51.518
51.551
51.584
51.618
51.651
51.684
51.718
51.751
51.785
51.818
51.851
51.885
51.918
51.951
51.985
52.018
52.051
52.085
52.118
52.152
52.185
52.218
52.252
52.285
52.318
52.352
52.385
52.419
52.452
52.485
52.519
52.552
52.585
52.619
52.652
52.685
52.719
52.752
52.786
52.819
52.852
52.886
52.919
52.952
52.986
53.019
53.052
53.086
53.119
53.153
53.186
53.219
53.253
53.286
53.319
53.353
53.386
53.42
53.453
53.486
53.52
53.553
53.586	1	0.12	0.13	0.02	0.12	0.06	0.13	0.06	0.35	1.51	99.73	0.33	1.64	69.08	1.51	0.6	0.31	0.01	7.39	1.51	0.11	0.06	0	0.01	0.35	2.49	0.1	0.17	2.23	0.76	0.02	4.24	4.8	0	0		-1.83	-17.98	-2.44	55.5	215.84	964.84	455.89	1310.13	823.9	1022.97	537.22	1238.65	529.11
53.62	1	0.14	0.14	0.02	0.12	0.07	0.14	0.06	1.38	1.44	99.72	0.33	1.74	82.53	1.44	0.24	1.38	0	9.14	4.66	0.22	0.07	0	0.02	0.51	2.39	0.08	0.21	2.13	1.15	0.03	1.02	4.8	0	0		-4.4	-14.24	-3.44	54.82	217.29	964.9	449.61	1315.19	821.12	1023.26	531.9	1240.35	522.46
53.653	1	0.16	0.16	0.02	0.13	0.06	0.15	0.06	2.46	1.95	99.67	0.33	0	87.12	1.95	0.17	2.46	0	8.05	6.53	0.43	0.08	0	0.01	0.63	2.89	0.06	0.25	2.28	1.19	0.05	0.86	3.95	0.72	0		-3.06	-12.44	-0.69	55.56	218.41	968.58	446.08	1319.71	820.19	1031.52	524.17	1249.92	522.95
53.686	1	0.16	0.16	0.02	0.13	0.06	0.14	0.06	1.6	2.04	99.68	0.33	0	88.16	2.15	0.2	1.6	0	7.54	7.68	0.51	0.08	0	0.02	0.46	2.04	0.05	0.21	2.95	1.45	0.07	0.16	3.87	0.47	0		1.01	-11.96	-0.36	56.97	215.03	973.9	437.89	1327.24	817.08	1040.26	517.51	1255.29	517.07
53.72	1	0.16	0.14	0.02	0.13	0.06	0.13	0.06	1.34	1.44	99.69	0.33	0.21	77.69	1.44	0.17	1.34	0	6.94	7.5	0.96	0.11	0	0.02	0.33	1.49	0.04	0.18	3.2	1.25	0.09	0.18	4.47	0	0		-1.88	-15.76	-2.4	55.72	216.22	978.24	436.43	1337.17	820.9	1043.21	520.52	1259.23	511.11
53.753	1	0.16	0.14	0.02	0.13	0.06	0.13	0.06	1.85	1.84	99.67	0.33	0	79.33	1.84	0.15	1.85	0	6.34	8.64	1.25	0.09	0	0.01	0.28	1.48	0.04	0.16	3.75	1.36	0.11	0.15	4.9	0	0		-1.88	-15.27	-3.09	55.69	217.56	978.94	432.2	1343.08	821.3	1044.63	517.62	1262.01	508.69
53.787	1	0.16	0.13	0.02	0.12	0.08	0.13	0.06	2.05	1.44	99.67	0.33	1.9	87.67	1.44	0.13	2.05	0	8.4	10.04	1.91	0.15	0	0.02	0.35	1.48	0.04	0.23	2.91	1.33	0.17	0.63	6.23	0	0		1.63	-12.19	-5.28	57.01	228.54	981.36	432.18	1345.79	822.41	1037.99	526.63	1265.5	504.89
53.82	1	0.16	0.12	0.02	0.11	0.08	0.12	0.06	1.84	1.39	99.68	0.33	2.53	88.86	1.21	0.11	1.84	0	8.21	9.66	1.82	0.19	0	0.02	0.36	1.47	0.03	0.22	2.69	1.39	0.26	0.12	6.71	0	0		-0.81	-11.62	-4.6	56.48	231.77	982.88	432.07	1349.28	822.17	1039.77	523.65	1270.93	506.82
53.853	1	0.16	0.12	0.02	0.11	0.08	0.12	0.06	1.62	1.56	99.68	0.33	3.05	94.56	1.17	0.09	1.62	0	8.29	10.31	1.58	0.13	0	0.02	0.33	1.24	0.02	0.33	2.85	1.56	0.36	0.08	6.98	0	0		-0.6	-7.72	-1.95	56.74	228.32	984.13	429.86	1354.01	824.91	1049.3	515.24	1277.57	510.57
53.887	1	0.15	0.12	0.02	0.11	0.08	0.12	0.06	1.44	1.44	99.7	0.33	3.36	92.39	1.15	0.08	1.44	0	8.19	8.59	1.25	0.15	0	0.03	0.29	1.03	0.02	0.48	2.54	1.62	0.51	0.07	7.11	0	0		-0.5	-9.52	-1.67	56.54	232.76	986.16	427.07	1358.14	824.5	1050.49	513.28	1283.19	507.94
53.92	1	0.13	0.11	0.02	0.11	0.08	0.11	0.06	0.98	0.98	99.74	0.33	3.53	87.59	0.92	0.08	0.98	0	6.66	5.26	0.81	0.1	0	0.03	0.23	0.89	0.02	0.49	2.74	1.66	0.6	0.05	7.42	0	0		1.14	-12.23	-3.3	56.99	240.72	991.36	426.46	1364.35	823.11	1048.87	517.28	1289.4	507.66
53.953	1	0.12	0.11	0.02	0.11	0.08	0.11	0.06	0.93	0.93	99.75	0.33	3.92	92.98	0.95	0.07	0.93	0.01	6.89	3.79	0.57	0.07	0	0.03	0.24	0.86	0.02	0.59	2.71	1.77	0.68	0.01	7.6	0	0		-0.76	-9.08	-2.25	56.83	241.32	995.55	425.26	1372.26	825.57	1056.68	513.2	1297.95	508.25
53.987	1	0.12	0.11	0.02	0.11	0.1	0.12	0.06	0.88	0.88	99.76	0.33	5.45	89.28	1.49	0.07	0.88	0.01	9.01	3.21	0.41	0.1	0	0.03	0.28	0.79	0.02	0.65	3.01	1.79	0.79	0.02	8.23	0	0		0.99	-11.4	-1.82	57.12	245.36	1000.25	423.74	1379.5	828.28	1061.25	513.48	1306.53	507.22
54.02	1	0.11	0.1	0.02	0.11	0.12	0.11	0.06	0.89	0.81	99.76	0.33	6.99	59.42	1.28	0.07	0.81	0.01	10.26	2.31	0.38	0.12	0	0.03	0.31	0.68	0.01	0.42	3.79	1.69	0.89	0.18	9.06	0	0		-5.73	-20.09	-2.89	54.37	252.79	1007.41	423.41	1385.51	824.77	1061.67	517.71	1313.5	495.69
54.053	1	0.11	0.09	0.02	0.11	0.14	0.11	0.06	0.91	0.79	99.72	0.33	8.45	71.53	1.54	0.08	0.79	0.02	10.92	1.62	0.27	0.16	0	0.04	0.22	0.61	0.01	0.2	4.76	1.54	0.91	0.15	10.11	0	0		-6.94	-17.39	-2.27	55.34	239.61	1011.11	425.59	1392.07	830.29	1075.19	518.19	1313.97	498.22
54.087	1	0.1	0.08	0.02	0.11	0.15	0.11	0.06	1.15	0.77	99.69	0.39	9.53	63.55	1.9	0.09	0.77	0.02	10.63	1.14	0.22	0.16	0	0.04	0.21	0.48	0.01	0.12	6.04	1.52	1.15	0.35	11.27	0	0		-6.91	-19.22	-2.72	55.36	242.36	1015.2	427.71	1400.52	835.96	1079.29	525.39	1320.22	499.13
54.12	1	0.1	0.08	0.02	0.1	0.15	0.1	0.06	1.18	0.68	99.71	0.43	9.47	82.17	1.52	0.07	0.68	0.02	8.55	0.85	0.17	0.13	0	0.03	0.2	0.38	0.01	0.08	6.33	1.39	1.18	0.06	11.89	0	0		0.54	-14.36	-2.87	57.13	245.64	1014.61	418.95	1403.04	834.27	1077.96	513.32	1323.29	500.96
54.154	1	0.1	0.07	0.02	0.1	0.17	0.09	0.06	1.69	0.5	99.66	0.62	11.43	73.45	1.16	0.1	0.5	0.02	6.27	0.62	0.11	0.1	0	0.03	0.18	0.21	0.01	0.06	7.48	1.22	1.69	0.12	14.46	0	0		-7.03	-16.91	-0.67	55.18	253.16	1019.39	420.3	1406.01	830.56	1082.12	509.53	1335.01	498.11
54.187	1	0.09	0.06	0.02	0.09	0.23	0.09	0.06	1.81	0.49	99.53	0.85	14.18	64.98	1.45	0.08	0.49	0.02	7.36	0.56	0.14	0.2	0	0.02	0.18	0.19	0.01	0.05	8.11	0.99	1.81	0.56	16.69	0	0		-9.95	-18.91	-0.53	54.61	258.98	1025.04	420.73	1412.41	826.84	1085.63	515.73	1343.76	494.68
54.22	1	0.09	0.05	0.02	0.09	0.26	0.08	0.06	1.82	0.54	99.48	0.93	15.05	68.64	1.36	0.09	0.54	0.02	7.9	0.56	0.22	0.38	0	0.02	0.19	0.21	0.01	0.06	8.39	0.85	1.82	0.34	17.33	0	0		-7.66	-18.08	0.61	55.84	247.17	1028.81	420.58	1417.25	829.89	1098.2	514.24	1344.79	497.3
54.254	1	0.08	0.05	0.02	0.08	0.32	0.08	0.06	1.91	0.41	99.35	1.27	17.28	37.07	0.92	0.09	0.41	0.02	7.46	0.41	0.37	0.89	0	0.01	0.18	0.16	0.01	0.05	9.22	0.75	1.91	0.36	19.52	0	0		-4.11	-24.65	-0.81	55.44	251.38	1037.2	413.35	1425.32	826.33	1101	507.11	1351.88	491.4
54.287	1	0.09	0.04	0.02	0.08	0.34	0.07	0.06	1.71	0.39	99.32	1.35	17.72	60.74	1.1	0.14	0.39	0.02	7.49	0.33	0.46	1.82	0	0.01	0.17	0.2	0.01	0.04	10.1	0.73	1.71	0.84	19.97	0	0		-7.05	-19.82	-1.41	55.98	247.37	1046.14	412.72	1434.6	822.57	1111.71	511.73	1357.7	485.72
54.32	1	0.09	0.04	0.02	0.09	0.37	0.07	0.06	1.39	0.36	99.26	1.52	18.37	53.73	1.17	0.18	0.36	0.01	7.4	0.35	0.72	2.44	0	0.01	0.17	0.18	0.01	0.04	12.83	0.7	1.39	1.24	20.73	0	0		-2.43	-21.25	-1.17	56.96	242.39	1050	410.92	1437.51	824.16	1117.79	507.59	1359.38	487.98
54.354	1	0.09	0.03	0.02	0.09	0.45	0.07	0.06	0.96	0.34	99.1	2.15	20.26	50.71	1.45	0.27	0.34	0.02	6.6	0.35	0.84	3.37	0	0.01	0.17	0.17	0.01	0.02	16.53	0.6	0.96	0.76	22.92	0	0		-1.7	-21.86	-0.38	57.73	235.84	1054.26	410.93	1439.84	822.22	1125.98	507.31	1361.06	488.41
54.387	1	0.09	0.04	0.02	0.09	0.43	0.07	0.06	0.83	0.34	99.13	2.04	19.7	29.91	2.46	0.36	0.34	0.03	6.67	0.38	0.83	3.48	0	0.01	0.17	0.19	0.01	0.02	17.68	0.63	0.83	0.92	22.56	0	0		0.7	-26.26	-1.68	57.41	230.32	1060.19	410.29	1442.96	823.27	1130.34	502.01	1360.33	489.74
54.421	1	0.1	0.03	0.03	0.11	0.51	0.07	0.07	0.54	0.34	98.98	2.73	20.97	58.6	4.33	0.39	0.34	0.03	5.87	0.44	0.75	2.17	0	0	0.18	0.18	0.01	0.03	23.79	0.56	0.54	1.53	24.43	0	0		-0.14	-20.26	-1.66	58.19	233.26	1068.3	411.24	1442.87	813.55	1133.21	500.55	1366.21	489.46
54.454	1	0.1	0.03	0.03	0.12	0.54	0.07	0.07	0.42	0.35	98.92	3.17	21.38	58.15	5.64	0.47	0.35	0.03	4.96	0.4	0.64	1.28	0	0	0.16	0.18	0.01	0.03	27.65	0.54	0.42	2.19	25.4	0	0		1.73	-20.35	-2.68	58.13	236.02	1060.83	406.96	1434.6	804.5	1121.79	495.72	1357.76	491.08
54.487	1	0.1	0.03	0.03	0.13	0.46	0.08	0.08	0.35	0.35	99.07	2.75	19.72	63.53	7.36	0.57	0.35	0.03	4.11	0.3	0.54	0.49	0	0	0.14	0.21	0.01	0.04	27.71	0.57	0.34	4.81	24.48	0	0		3.16	-19.23	0.25	58.38	242.63	1062.83	410.2	1430.87	805.26	1123.34	498.77	1365.84	490.87
54.521	1	0.09	0.03	0.02	0.12	0.54	0.08	0.08	0.35	0.35	98.92	3.34	20.8	41.18	8.75	0.48	0.35	0.03	4.32	0.32	0.66	0.48	0	0	0.11	0.24	0.01	0.03	26.65	0.54	0.2	2.74	25.72	0	0		-0.81	-23.78	-0.74	57.21	239.29	1061.97	413.47	1426.03	801.36	1120.27	505	1358.95	487.89
54.554	1	0.08	0.03	0.02	0.11	0.54	0.08	0.08	0.33	0.33	98.92	3.36	21.04	45.23	7.68	0.36	0.33	0.02	4.27	0.38	0.7	0.32	0	0	0.12	0.29	0.01	0.04	22.43	0.59	0.18	4.59	25.76	0	0		-3.88	-22.96	-0.63	56.23	244.49	1064.41	414.14	1426.57	796.83	1119.43	506.13	1363.11	486.22
54.587	1	0.07	0.03	0.02	0.11	0.67	0.08	0.09	0.33	0.33	98.67	3.98	22.45	55.67	9.5	0.31	0.33	0.02	5.79	0.33	0.74	0.53	0	0	0.11	0.33	0.01	0.03	20.65	0.63	0.16	3.72	26.87	0	0		5.49	-20.86	-3.93	57.19	236.76	1065.47	419.69	1428.69	810.95	1119.07	518.91	1354.33	492.28
54.621	1	0.07	0.02	0.02	0.1	1.14	0.08	0.09	0.39	0.5	97.71	6.41	27.24	79.25	9.45	0.24	0.39	0.01	9.26	0.41	0.67	0.85	0	0	0.09	0.5	0.01	0.03	19.61	0.7	0.12	8.25	29.99	0	0		5.13	-15.3	-0.93	56.46	241.28	1059.38	427.53	1418.78	814.3	1114.19	516.61	1355.22	505.72
54.654	1	0.06	0.02	0.01	0.08	1.46	0.07	0.08	0.33	0.58	97.09	8.36	30.1	73.26	7.16	0.23	0.33	0.01	10.07	0.37	0.41	0.48	0	0	0.07	0.58	0.01	0.03	18.31	0.75	0.13	6.85	31.77	0	0		4.31	-16.96	-0.64	55.87	251.62	1062.05	433.27	1415.08	809.21	1108.96	525.16	1360.06	508.98
54.687	1	0.06	0.02	0.01	0.07	2	0.06	0.07	0.34	0.9	96	11.26	33.23	78	5.89	0.22	0.34	0.01	11.74	0.41	0.44	0.67	0	0	0.07	0.9	0.01	0.02	18.11	0.87	0.12	7.5	33.82	0	0		3.44	-15.67	-1.49	56.32	241.98	1067.82	443.53	1404.22	799.56	1110.2	536.58	1350.91	511.95
54.721	1	0.06	0.01	0.01	0.07	2.42	0.05	0.07	0.29	1.28	95.17	14.56	35.39	84.82	4.8	0.26	0.29	0.01	11.53	0.49	0.35	0.43	0	0	0.07	1.28	0.02	0.02	17.48	1.27	0.1	4.44	35.65	0	0		-3.65	-13.4	-3.28	56.13	228.81	1074.19	450.67	1398.73	793.83	1114.16	533.53	1342.16	514.38
54.754	1	0.06	0.01	0.01	0.06	2.42	0.05	0.07	0.28	1.45	95.16	15.1	35.59	83.01	4.46	0.29	0.28	0.01	11.03	0.7	0.22	0.23	0	0	0.07	1.45	0.03	0.02	17.77	1.42	0.11	4.08	35.92	0	0		-0.69	-14.07	-4.34	56.75	214.88	1070.34	457.29	1391.62	800.05	1114.58	542.29	1328.14	518.57
54.788	1	0.05	0.01	0.01	0.06	2.48	0.05	0.07	0.32	2.01	95.05	17.12	35.92	67.75	4.7	0.33	0.32	0	9.6	0.83	0.16	0.1	0	0	0.08	2.01	0.04	0.03	15.57	1.56	0.1	4.08	36.85	0	0		-3.23	-18.29	-5	56.18	205.61	1066.77	463.58	1385.5	802.87	1113.66	549.05	1317.44	521.72
54.821	1	0.05	0.02	0.01	0.06	1.5	0.05	0.07	0.26	1.98	97	11.06	31.68	80.86	3.53	0.46	0.26	0.01	6.79	0.55	0.13	0.15	0	0.01	0.06	1.98	0.05	0.04	13.55	1.39	0.11	0.96	33.7	0	0		-3.83	-14.79	-7.25	56.8	215.24	1065.47	478.46	1368.15	795.81	1096.85	570.86	1307.72	527.69
54.854	1	0.06	0.02	0.01	0.06	1.36	0.05	0.07	0.28	2.32	97.28	9.64	30.94	95.13	2.34	0.56	0.28	0.01	6.97	0.72	0.19	0.18	0	0.01	0.06	2.32	0.05	0.07	13.56	1.33	0.1	5.2	32.74	0	0		0.97	-7.14	-6.97	57.9	198.07	1059.9	481.95	1365.21	806.94	1102.45	569.3	1297.69	535.98
54.888	1	0.05	0.01	0.01	0.05	1.48	0.05	0.06	0.26	1.38	97.04	11.83	32.01	93.83	1.38	0.59	0.26	0.01	5.63	0.66	0.38	0.21	0	0.01	0.08	2.9	0.06	0.13	10.88	1.39	0.13	0.89	34.17	0	0		8.33	-8.39	-4.01	55.51	194.28	1032.3	474.83	1336.07	803.59	1079.59	555.98	1272.97	537.25
54.921	1	0.05	0.02	0.01	0.05	1.39	0.05	0.06	0.24	0.96	97.23	10.2	31.38	91.02	0.96	0.7	0.24	0.01	6.52	0.88	0.39	0.22	0	0.01	0.09	2.73	0.06	0.11	10.46	1.37	0.13	0.73	33.13	0	0		4.34	-10.42	-5.53	57.17	202.49	1029.81	481.77	1334.09	808.29	1070.76	565.56	1271.68	540.38
54.954	1	0.05	0.02	0.01	0.05	1.63	0.05	0.06	0.22	0.76	96.74	10.59	32.69	97.54	0.76	0.71	0.22	0.01	8.88	0.87	0.48	0.13	0	0.01	0.09	2.88	0.06	0.09	9.75	1.33	0.13	1.32	33.4	0	0		2.09	-3.61	-4.74	56.79	202.14	1013.17	481.93	1323.08	812.98	1058.69	565.88	1259.27	540.83
54.988	1	0.05	0.01	0.01	0.05	1.88	0.04	0.06	0.18	0.4	96.23	12.68	34.22	97.49	0.4	0.81	0.18	0.02	9	0.93	0.34	0.12	0	0.02	0.13	2.86	0.07	0.13	7.35	1.41	0.15	0.17	34.66	0	0		-6.82	-3.71	-5.05	54.2	194	1007	486.54	1307.98	806.05	1051.8	562.28	1244.65	541.18
55.021	1	0.05	0.02	0.01	0.05	1.55	0.05	0.06	0.23	0.26	96.9	9.67	32.38	97.82	0.26	0.91	0.17	0.03	9.26	0.73	0.16	0.12	0	0.02	0.2	2.29	0.1	0.23	6.35	1.48	0.15	0.27	32.76	0	0		-3.91	-2.97	-3.05	54.95	196.84	1001.43	485.88	1302.86	805.37	1047.49	557.75	1244.1	548.15
55.054	1	0.05	0.02	0.01	0.05	1.36	0.05	0.06	0.58	0.24	97.28	7.83	30.97	97.82	0.24	1.37	0.18	0.04	9.72	0.84	0.14	0.13	0	0.03	0.29	2.01	0.14	0.58	5.82	1.53	0.18	0.13	31.32	0	0		-3.48	-2.98	-3.63	55.17	192.68	999.68	489.57	1298.5	807.5	1045.92	562.48	1238.12	549.01
55.088	1	0.06	0.02	0.01	0.06	0.9	0.06	0.06	1.14	0.29	98.21	4.68	26.9	95.27	0.29	1.25	0.17	0.02	9.03	1.55	0.13	0.15	0	0.04	0.5	1.8	0.17	1.14	5.2	1.76	0.2	2.12	27.92	0	0		4.25	-6.98	-6.58	58.82	192.85	1000.84	494.48	1296.17	808.74	1040.92	574.34	1232.75	554.52
55.121	1	0.07	0.03	0.01	0.06	0.57	0.06	0.06	1.59	0.4	98.85	3.05	22.72	98.07	0.4	1.15	0.22	0.02	6.58	1.46	0.13	0.08	0	0.04	0.75	1.64	0.22	1.59	4.8	1.86	0.19	2.79	25.14	0	0		4.46	-2.36	-7.8	59.48	192.53	1002.83	499.36	1294.05	810.02	1040.03	582.18	1230.44	553.72
55.155	1	0.08	0.05	0.02	0.08	0.26	0.07	0.06	2.28	0.62	99.49	1.14	14.88	94.95	0.62	1.38	0.28	0.02	4.82	1.6	0.17	0.08	0	0.08	1.16	1.56	0.23	2.28	4.06	1.86	0.21	4.68	18.76	0	0		-3.92	-7.33	-7.09	55.67	203.56	1001.84	502.92	1292.1	807.68	1033.16	584	1234.63	554.92
55.188	1	0.09	0.05	0.02	0.09	0.23	0.08	0.07	2.3	1.01	99.54	0.9	13.41	94.59	1.01	1.6	0.3	0.02	6.06	1.75	0.18	0.09	0	0.1	1.81	1.29	0.33	2.3	3.79	1.78	0.19	1.46	17.11	0	0		-2.44	-7.69	-6.75	55.31	196.03	997.03	500.57	1293.06	812.92	1035.51	579.43	1230.28	557.28
55.221	1	0.09	0.05	0.02	0.09	0.23	0.09	0.07	3.64	1.34	99.54	0.86	12.79	89.67	1.36	1.22	0.34	0.01	6.7	2.83	0.18	0.08	0	0.09	2.59	1.34	0.47	3.64	3.65	1.77	0.2	0.29	16.78	0	0		-3.15	-11.19	-6.33	53.51	193.15	991.24	489.13	1296.58	810.53	1036.01	565.84	1228.66	551.93
55.255	1	0.11	0.07	0.02	0.09	0.22	0.1	0.07	3.64	1.11	99.56	0.57	11.76	93.77	1.69	0.74	0.46	0.01	11.94	5.02	0.23	0.13	0	0.1	2.7	1.11	0.52	3.64	2.93	1.59	0.15	0.94	13.89	0	0		-4.39	-8.44	-6.37	52.93	186.46	988.69	489.88	1296.53	816.26	1038.68	566.39	1224.43	550.21
55.288	1	0.12	0.07	0.02	0.1	0.27	0.11	0.07	2.22	1.07	99.46	0.54	13.35	96.46	2.14	0.64	0.5	0.01	16.1	8.41	0.25	0.15	0	0.09	2.22	1.07	0.46	2.18	2.94	1.72	0.13	0.05	13.44	0	0		-6.47	-5.48	-3.45	52.18	191.19	986.57	487.4	1295.17	814.48	1038.53	559.06	1229.51	550.09
55.321	1	0.13	0.08	0.02	0.1	0.23	0.11	0.07	2.36	0.97	99.54	0.46	12.06	94.44	1.81	0.51	0.49	0.01	15.76	9.87	0.22	0.22	0	0.1	2.07	0.97	0.51	2.36	2.74	1.95	0.12	0.03	12.3	0	0		-2.72	-7.83	-4.18	53.36	192.16	985.85	483.61	1297.27	814.66	1037.54	558.33	1229.42	548.06
55.355	1	0.16	0.08	0.02	0.1	0.23	0.12	0.07	2.54	0.92	99.54	0.4	11.66	94.75	1.89	0.49	0.7	0.01	17.36	13.31	0.28	0.46	0	0.12	2.04	0.92	0.74	2.54	2.35	2.54	0.14	0.03	11.46	0	0		-3.14	-7.54	-2.76	53.08	187.35	983.52	479.14	1298.83	814.54	1041.71	550.29	1229.04	547.81
55.388	1	0.19	0.08	0.02	0.1	0.19	0.12	0.07	2.71	1.01	99.61	0.4	10.35	94.38	1.8	0.42	0.85	0.01	14.42	18.81	0.17	0.41	0	0.11	1.69	1.01	1.06	2.71	2.3	2.54	0.13	0.06	11.37	0	0		-5.28	-7.9	-3.88	52.21	190.72	986.13	482.97	1298.22	815.41	1039.45	557.33	1229.74	544.5
55.422	1	0.22	0.1	0.02	0.11	0.14	0.12	0.07	2.8	1.13	99.56	0.33	7.8	96.13	1.64	0.38	1.13	0.02	12.82	20.88	0.13	0.41	0	0.13	0.99	0.97	1.34	2.8	2.09	2.72	0.11	0.01	9.58	0	0		-3.57	-5.94	-4.44	53.36	188	987.91	483.79	1299.86	817.08	1041.96	559.34	1229.42	545.09
55.455	1	0.31	0.11	0.02	0.11	0.12	0.13	0.07	3.36	1.74	99.39	0.33	5.52	96.8	1.41	0.2	1.74	0.02	11.28	27.74	0.2	0.51	0	0.13	0.85	1.35	1.67	3.36	1.78	2.44	0.1	0.11	8.41	0	0		-4.35	-4.95	-4.67	52.87	194.28	988.09	482.8	1302.36	817.01	1039.58	559.23	1233.33	544.8
55.488	1	0.33	0.11	0.02	0.12	0.11	0.13	0.07	2.47	1.96	99.34	0.33	5.08	96.54	1.56	0.29	1.96	0.03	11.17	29.98	0.19	0.33	0	0.12	0.75	1.63	1.93	2.47	1.81	2.38	0.1	0.11	7.97	0	0		-4.95	-5.36	-4.04	52.46	196.96	987.43	483.67	1304.25	819.48	1039.52	558.68	1236.22	548.47
55.522	1	0.28	0.12	0.02	0.13	0.09	0.14	0.07	2.92	2.78	99.43	0.33	2.87	97.42	2.78	0.42	2.92	0.05	9.93	24.27	0.14	0.24	0	0.09	0.62	2.68	2.17	2.57	2.23	2.3	0.09	0.09	7.08	0	0		-2.5	-3.84	-5.69	53.71	195.27	989.36	487.42	1303.91	822.38	1039.11	566.75	1233.52	548.45
55.555	1	0.31	0.13	0.02	0.14	0.08	0.16	0.07	3.61	3.67	99.38	0.33	0.61	97.04	4.16	0.43	3.5	0.05	8.67	25.44	0.13	0.21	0	0.08	0.65	3.67	2.4	3.61	2.34	2.21	0.08	0.06	6.22	0	0		-2.1	-4.55	-6.29	54.26	188.11	991.65	491.77	1304.82	825.61	1043.74	570.4	1231.04	553.04
55.588	1	0.32	0.13	0.02	0.16	0.08	0.19	0.08	3.33	4.06	99.36	0.33	0.29	96.65	7.43	0.45	3.33	0.04	9.73	27.83	0.08	0.16	0	0.08	0.58	4.06	2.26	3.15	2.51	2.35	0.08	0.09	5.93	0	0		-4.38	-5.19	-4.66	53.31	188.9	988.54	490.73	1302.61	824.17	1042.72	565.07	1231.35	555.08
55.622	1	0.34	0.14	0.02	0.16	0.07	0.19	0.08	4.06	5.86	99.31	0.33	0	96.27	6.73	0.32	4.06	0.04	8.93	28.14	0.06	0.25	0	0.07	0.48	5.86	2.07	2.91	2.93	2.04	0.07	0.27	5.63	0	0		-4.96	-5.75	-4.79	52.89	188.99	984.91	488.42	1300.89	823.68	1039.78	562.98	1228.51	552.95
55.655	1	0.28	0.14	0.02	0.15	0.08	0.17	0.08	3.19	5.44	99.44	0.33	0.68	94.01	5.54	0.32	3.19	0.03	9.56	23.25	0.06	0.4	0	0.07	0.45	5.44	1.72	2.23	2.96	2.11	0.08	0.07	5.69	0	0		-6.99	-8.24	-4.61	52.25	184.14	983.41	490.64	1295.97	822.22	1039.37	563.32	1223.23	553.2
55.688	1	0.32	0.14	0.02	0.15	0.08	0.17	0.07	3.09	5.11	99.37	0.33	1.23	92.22	5.11	0.21	3.09	0.02	11.12	25.92	0.07	0.58	0	0.06	0.59	5.41	1.94	2.96	2.79	1.95	0.07	0.06	5.63	0	0		-6.2	-9.64	-3.57	51.82	190.5	985.05	488.79	1303.79	827.39	1042.09	562.17	1232.4	553.73
55.722	1	0.33	0.15	0.02	0.16	0.07	0.19	0.08	3.53	6.09	99.34	0.33	0	96.19	6.09	0.22	3.53	0.02	10.19	26.17	0.1	0.57	0	0.06	0.65	6.68	2.18	3.5	2.69	1.85	0.07	0.17	4.78	0	0		-1.88	-5.85	-5.75	53.84	191.33	984.66	491.36	1301.07	829.37	1037.33	570.83	1227.83	552.92
55.755	1	0.34	0.15	0.02	0.15	0.07	0.18	0.07	5.13	4.78	99.32	0.33	0	96.36	4.78	0.15	3.92	0.02	9.47	25.63	0.12	0.43	0	0.06	0.81	6.8	2.32	5.13	2.49	1.74	0.08	0.12	4.74	0	0		-9.12	-5.62	-4.61	51.22	193.16	984.03	492.3	1299.79	826.92	1036.98	567.2	1229.53	551.88
55.789	1	0.33	0.15	0.02	0.15	0.06	0.16	0.07	6.86	3.38	99.35	0.33	0	92.11	3.38	0.16	3.32	0.01	7.61	23.26	0.14	0.42	0	0.06	0.85	7.86	2.26	6.86	2.62	1.66	0.09	0.04	4.3	0	0		-2.29	-9.71	-5.6	53.11	193.76	984.18	491.32	1303.06	829.84	1036.56	569.67	1229.89	556.7
55.822	1	0.31	0.15	0.02	0.14	0.06	0.16	0.07	6.32	2.16	99.39	0.33	0	97.84	2.16	0.11	3.57	0.01	7.06	20.69	0.13	0.4	0	0.05	0.92	7.1	2.49	6.32	2.66	1.66	0.08	0.03	4.28	0	0		-2.33	-2.94	-5.16	53.6	193.5	982.24	493.96	1300.31	833.26	1035.43	572.35	1228.32	556.99
55.855	1	0.26	0.15	0.02	0.14	0.06	0.15	0.06	5.04	1.85	99.47	0.33	0	92.6	1.68	0.12	3.15	0.02	6.98	17.25	0.11	0.5	0	0.05	0.97	6.56	2.84	5.04	2.87	1.85	0.09	0	4.22	0	0		-4.29	-9.37	-3.4	52.34	190.8	982.32	488.64	1304.16	830.7	1040.95	562.17	1231.67	556.79
55.889	1	0.23	0.15	0.02	0.14	0.06	0.14	0.06	3.89	1.68	99.55	0.33	0	95.07	1.59	0.14	2.05	0.02	6.92	14.37	0.07	0.33	0	0.04	1.07	6.3	3.4	3.89	2.95	1.68	0.11	0.02	4.19	0	0		-4.58	-7.2	-4.74	52.11	203.22	982.42	492.11	1301.99	831.72	1031.62	571.59	1234.04	553.62
55.922	1	0.25	0.15	0.02	0.14	0.06	0.14	0.06	3.99	1.68	99.49	0.33	0	94.79	1.54	0.11	1.96	0.02	7.3	17.39	0.11	0.31	0	0.04	1.27	6.13	4.01	3.99	3.08	1.68	0.1	0.1	4.14	0	0		-2.62	-7.49	-3.85	52.93	193.52	982.5	488.48	1303.95	831.98	1039.01	565.28	1232.19	553.74
55.955	1	0.23	0.15	0.02	0.14	0.06	0.14	0.06	3.27	1.76	99.54	0.33	0	95.56	1.55	0.16	1.85	0.02	7.62	14.99	0.11	0.45	0	0.05	1.32	5.83	3.76	3.27	3.33	1.76	0.11	0.01	4.1	0	0		-9.23	-6.66	-2.04	50.86	196.56	986.74	490.4	1308.97	832.66	1044.72	562.41	1241.12	554.38
55.989	1	0.22	0.14	0.02	0.13	0.06	0.14	0.06	3.2	1.32	99.56	0.33	0	96.6	1.18	0.2	1.32	0.02	7.39	13.92	0.12	0.4	0	0.06	1.26	4.29	3.39	3.2	3.75	2.19	0.13	0.04	4.22	0	0		-3.86	-5.27	-4.08	52.82	191.54	988.2	492.76	1308.6	834.52	1045	568.66	1236.21	557.46
56.022	1	0.19	0.14	0.03	0.13	0.06	0.13	0.06	2.67	1.2	99.61	0.33	0	96.43	0.95	0.25	1.2	0.02	7.45	10.33	0.18	0.84	0	0.05	0.89	4.46	2.78	2.67	4.14	2.37	0.12	0.07	4.2	0	0		-5.82	-5.53	-3.53	52.27	192.58	987.46	491.71	1308.26	831.55	1044.57	564.56	1237.08	559.34
56.055	1	0.19	0.14	0.03	0.13	0.06	0.13	0.06	2.37	1.17	99.61	0.33	0	95.5	1.17	0.23	1.12	0.02	6.85	11.03	0.12	0.76	0	0.05	0.92	4.04	3.17	2.37	3.94	2.33	0.11	0.01	4.34	0	0		-6.23	-6.73	-3.01	51.89	195.21	990.87	492.66	1310.78	834.06	1047.04	567.61	1241.85	555.09
56.089	1	0.18	0.14	0.02	0.13	0.06	0.13	0.07	2.06	1.16	99.63	0.33	0.59	96.61	1.16	0.35	0.91	0.02	6.98	10.05	0.1	0.54	0	0.04	0.67	3.18	2.96	2.06	4.38	2.38	0.1	0.03	4.65	0	0		-3.47	-5.26	-2.8	53.04	193.75	991.64	494.31	1310.32	835.23	1048.28	569.16	1241.75	558.77
56.122	1	0.19	0.14	0.03	0.13	0.06	0.13	0.06	2.17	0.88	99.61	0.33	0.89	95.76	0.84	0.25	0.88	0.02	7.32	10.94	0.09	0.65	0	0.04	0.63	3.08	3.25	2.17	4.81	2.29	0.1	0.02	4.73	0	0		-6.05	-6.41	-2.86	52.07	194.29	993.01	493.73	1312.64	834.69	1049.72	567.98	1243.71	557.03
56.156	1	0.19	0.14	0.02	0.13	0.06	0.13	0.06	2.25	0.87	99.62	0.33	0.96	96.2	0.87	0.28	0.79	0.02	7.2	10.45	0.08	0.39	0	0.04	0.52	2.76	2.86	2.25	5.13	2.08	0.1	0.01	4.79	0	0		-3.64	-5.84	-3.69	53.17	194.42	994.53	494.85	1311.65	833.66	1048.78	571.07	1242.73	557.62
56.189	1	0.17	0.13	0.03	0.13	0.06	0.12	0.06	2.2	0.91	99.66	0.33	1.26	95.5	0.91	0.39	0.63	0.03	6.74	7.81	0.07	0.27	0	0.03	0.4	2.55	2.69	2.2	6.23	2.14	0.1	0	5.15	0	0		-4.3	-6.72	-3.45	52.92	193.5	996.85	495.73	1312.07	833.05	1051.02	571.65	1243.94	556.73
56.222	1	0.18	0.13	0.03	0.13	0.07	0.12	0.06	2.12	0.89	99.64	0.33	1.65	92.29	0.89	0.3	0.7	0.03	7.22	9.08	0.07	0.23	0	0.03	0.31	2.53	2.59	2.12	6.66	2.1	0.1	0.01	5.32	0	0		-4.59	-9.58	-3.37	52.76	189.19	998.13	497.38	1313.4	833.72	1054.47	571.18	1243.39	561.06
56.256	1	0.18	0.13	0.03	0.14	0.07	0.12	0.06	1.67	1.12	99.63	0.33	2.05	96.13	1.12	0.27	0.56	0.02	7.57	9.32	0.08	0.14	0	0.02	0.22	2.28	2.66	1.67	8.02	2.45	0.07	0.15	5.43	0	0		-2.47	-5.93	-2.17	53.67	189.7	992.82	491.49	1311.18	829.03	1052.23	561.18	1241.9	564.64
56.289	1	0.19	0.13	0.03	0.14	0.07	0.12	0.06	1.63	1.17	99.62	0.33	2.14	96.34	1.17	0.26	0.6	0.02	8.01	10.36	0.13	0.23	0	0.02	0.22	2.35	3.45	1.63	7.56	2.44	0.08	0	5.38	0	0		-5.94	-5.65	-2.39	52.02	188.62	994.84	492.34	1313.44	831.91	1054.65	563.96	1243.18	558.04
56.322	1	0.19	0.13	0.03	0.14	0.07	0.12	0.06	1.97	1.03	99.62	0.33	2.11	94.48	1.03	0.24	0.61	0.02	7.89	10.22	0.14	0.23	0	0.01	0.18	2.28	3.49	1.97	7.08	2.24	0.07	0.01	5.43	0	0		-3.2	-7.8	-4.29	52.85	196.45	996.49	493.75	1314.22	832.48	1048.97	571.24	1244.9	556.9
56.356	1	0.18	0.13	0.03	0.13	0.07	0.12	0.06	2.01	0.87	99.64	0.33	2.06	96.41	0.87	0.18	0.52	0.02	6.92	9.3	0.16	0.17	0	0.01	0.17	2.51	3.59	2.01	7.19	1.9	0.06	0.03	5.71	0	0		-4.71	-5.55	-4.77	52.55	194.85	995.42	496.48	1309.53	831.08	1046.46	573.84	1240.55	556.6
56.389	1	0.17	0.13	0.03	0.13	0.07	0.12	0.06	2.29	0.81	99.65	0.33	1.93	95.61	0.81	0.17	0.5	0.03	7.05	8.33	0.15	0.27	0	0.01	0.14	2.44	3.18	2.29	6.83	2.02	0.07	0	5.57	0	0		-4.72	-6.6	-3.3	52.01	192.72	991.89	489.9	1313.7	830.26	1049.7	561.93	1242.42	560.55
56.423	1	0.18	0.13	0.03	0.14	0.07	0.12	0.06	1.93	0.84	99.64	0.33	2.33	96.55	0.84	0.11	0.55	0.02	8.48	8.89	0.17	0.49	0	0.01	0.15	2.61	3.86	1.93	7.13	2.28	0.06	0.01	5.34	0	0		-1.63	-5.35	-3.19	53.34	186.87	991.4	489.19	1312.69	833.67	1052.37	564.04	1239.07	556.21
56.456	1	0.19	0.13	0.03	0.13	0.07	0.12	0.06	1.89	0.77	99.63	0.33	2.48	96.14	0.77	0.08	0.59	0.01	8.72	10.13	0.18	0.58	0	0.01	0.15	2.49	4.78	1.89	6.51	2.15	0.05	0.01	5.38	0	0		-3.58	-5.93	-3.55	52.69	184.9	991.31	489.92	1312.16	832.56	1052.55	563.56	1237.33	556.87
56.489	1	0.21	0.13	0.03	0.14	0.07	0.13	0.06	1.5	0.87	99.59	0.33	1.93	95.55	0.87	0.07	0.76	0.01	8.41	12.56	0.28	0.94	0	0.01	0.13	2.7	5.48	1.5	6.31	2.17	0.05	0.02	5.05	0	0		-4.99	-6.67	-3.81	52.22	183.32	992.36	491.64	1311.19	831.97	1053.08	565.04	1236.21	556.46
56.523	1	0.18	0.13	0.03	0.14	0.06	0.12	0.06	1.63	0.75	99.63	0.33	1.57	96.62	0.55	0.07	0.75	0.01	7.6	9.4	0.27	1.25	0	0.01	0.15	2.57	5.91	1.63	5.6	1.94	0.05	0	4.99	0	0		-5.55	-5.23	-2.48	52.29	183.6	994.58	492.64	1312.85	832.44	1056.75	563.76	1240.28	558.56
56.556	1	0.17	0.13	0.02	0.13	0.06	0.12	0.06	1.4	0.75	99.67	0.33	1.54	93.41	0.56	0.07	0.75	0.01	6.69	7.42	0.18	0.6	0	0	0.13	2.55	6.01	1.4	5.26	1.82	0.05	0	5.24	0	0		-3.49	-8.74	-4.22	52.81	193.89	997.39	495.28	1313.59	832.45	1050.54	571.92	1243.94	558.21
56.589	1	0.16	0.13	0.02	0.13	0.06	0.12	0.06	1.28	0.67	99.68	0.33	0.74	94.83	0.46	0.06	0.67	0.02	5.13	6.24	0.14	0.35	0	0	0.14	2.82	5.8	1.28	5.12	1.78	0.05	0.03	5.02	0	0		-0.44	-7.45	-5.1	54.27	192.16	999.55	497.61	1312.86	833.41	1051.13	576.95	1242.43	558.72
56.623	1	0.16	0.13	0.02	0.13	0.06	0.12	0.06	1.56	0.71	99.69	0.33	0.61	93.77	0.58	0.07	0.71	0.02	5.14	6.63	0.08	0.3	0	0	0.14	3.17	5.77	1.56	3.95	1.66	0.05	0.01	4.97	0	0		-2.74	-8.44	-4.81	53.63	185	999.99	498.37	1311.87	830.64	1054.86	573.07	1239.55	562.37
56.656	1	0.15	0.13	0.02	0.13	0.05	0.12	0.06	1.37	0.61	99.7	0.33	0.5	89.32	0.6	0.08	0.61	0.02	4.68	5.8	0.07	0.14	0	0	0.14	3.08	5.48	1.37	3.73	1.62	0.05	0.01	4.95	0	0		-3.34	-11.38	-4.12	52.98	190.21	1001.53	497.77	1313.03	830.02	1054.33	573.09	1244.1	560.11
56.689	1	0.14	0.14	0.02	0.13	0.05	0.12	0.06	1.82	0.56	99.72	0.33	0.05	95.38	0.49	0.12	0.56	0.03	4.26	3.75	0.06	0.16	0	0.01	0.15	2.98	4.69	1.82	3.3	1.49	0.05	0	4.74	0	0		-2.12	-6.86	-4.15	53.86	189.54	1002.2	498.69	1311.8	829.44	1054.58	574	1243.66	560.95
56.723	1	0.14	0.14	0.02	0.13	0.05	0.12	0.06	2.97	0.57	99.72	0.33	0	97.44	0.49	0.15	0.57	0.03	5.32	3.17	0.06	0.2	0	0.01	0.19	2.89	3.74	2.97	2.58	1.32	0.05	0.04	4.37	0	0		4.05	-3.81	-5.54	57.22	184.14	1001.01	499.7	1306.56	827.23	1052.41	576.93	1236.1	564.16
56.756	1	0.14	0.14	0.02	0.12	0.05	0.12	0.06	5.95	0.61	99.71	0.33	0	94.84	0.39	0.17	0.61	0.04	5.95	2.76	0.09	0.25	0	0.01	0.35	2.85	3.58	6.41	2.19	1.17	0.05	0.39	4.31	0	0		0.19	-7.45	-3.72	54.95	189.16	1006.14	498.93	1313.79	828.26	1058.29	573.86	1247.12	562.72
56.79	1	0.16	0.14	0.02	0.12	0.06	0.13	0.06	7.61	0.66	99.69	0.33	0	93.8	0.6	0.17	0.66	0.03	7.61	4.24	0.27	0.28	0	0.01	0.44	2.98	2.73	8.82	2.05	0.98	0.06	1.22	4.3	0	0		-5.49	-8.42	-4.11	53.1	186.6	1007.54	501.42	1310.3	824.42	1058.2	574.93	1244.13	559.16
56.823	1	0.17	0.14	0.02	0.13	0.06	0.13	0.06	7.1	1.22	99.66	0.33	0	93.62	1.22	0.15	0.96	0.02	7.1	6.63	0.38	0.25	0	0.02	0.63	3.12	2.3	7.81	1.84	0.96	0.06	0.35	4.08	0	0		-1.14	-8.57	-5.76	54.18	190.71	1008.66	496.94	1320.71	826.5	1058.98	572.62	1249.53	564.61
56.856	1	0.19	0.14	0.02	0.13	0.07	0.14	0.06	6.51	1.71	99.63	0.33	0	95.02	1.71	0.14	1.14	0.01	9.39	10.2	0.66	0.24	0	0.02	0.91	2.77	2.32	6.51	1.76	0.9	0.06	0.86	4.33	0	0		0.72	-7.26	-6.93	55.27	187.16	1010.97	500.92	1319.44	830.42	1060.31	581.2	1246.42	561.45
56.89	1	0.24	0.15	0.02	0.13	0.08	0.15	0.06	4.67	1.85	99.53	0.33	0.67	94.93	1.85	0.09	1.98	0.01	12.07	16.87	0.8	0.19	0	0.03	1.44	2.58	2.46	4.67	1.59	0.75	0.07	0.51	4.32	0	0		-1.53	-7.36	-6.26	54.56	185.14	1012.91	503.98	1317.24	829.45	1062.33	582.24	1246.33	561.71
56.923	1	0.31	0.15	0.02	0.13	0.08	0.15	0.06	5.33	2.07	99.39	0.33	0.32	97.05	2.07	0.09	2.08	0.01	12.04	23.48	0.9	0.25	0	0.03	1.73	2.55	2.27	5.33	1.67	0.79	0.06	0.1	4.32	0	0		-0.95	-4.54	-3.56	54.83	182.34	1008.07	501.15	1316.16	829.98	1064.32	572.89	1246.58	567.62
56.956	1	0.5	0.15	0.02	0.13	0.07	0.15	0.06	4.58	2.2	98.99	0.33	0.14	96.02	2.2	0.06	2.41	0	10.91	37.33	0.68	0.26	0	0.03	1.66	2.18	1.92	4.58	1.67	0.69	0.06	0.05	4.54	0	0		-1.09	-6.09	-5.38	54.37	185.92	1006.74	502.38	1316.24	832.7	1059.3	578.76	1244.72	565.04
56.99	1	0.73	0.14	0.02	0.13	0.07	0.15	0.07	5.23	2.3	98.53	0.33	0	85.93	3.28	0.06	2.3	0	8.63	48.36	0.62	0.34	0	0.04	1.54	1.86	1.85	5.23	1.7	0.71	0.07	0.04	5.02	0	0		0.58	-12.95	-3.87	54.56	178.43	1008.78	501.05	1319.32	833.66	1067.58	574.12	1245.91	568.11
57.023	1	0.86	0.14	0.02	0.14	0.06	0.16	0.07	5.45	2.58	98.28	0.33	0	92.62	3.91	0.06	2.58	0	7.09	52.51	0.74	0.59	0	0.04	1.27	1.86	1.63	5.45	1.65	0.75	0.08	0.13	4.82	0	0		-0.45	-9.35	-4.41	53.87	185.01	1005.72	496.17	1321.12	832.73	1062.8	570.96	1247.67	563.7
57.056	1	0.8	0.15	0.02	0.14	0.06	0.16	0.07	5.63	3.24	98.41	0.33	0	95.99	4.01	0.06	3.24	0.01	6.33	49.64	0.51	0.65	0	0.05	1.25	1.44	2.02	5.63	1.57	0.68	0.07	0.01	4.84	0	0		-2.59	-6.12	-6.38	53.41	189.85	1006.12	499.24	1317.52	831.15	1056.28	578.56	1245.08	558.72
57.09	1	0.92	0.15	0.02	0.14	0.06	0.16	0.06	6.41	2.05	98.16	0.33	0	95.36	2.05	0.04	4.92	0.01	8.05	50.71	0.55	0.85	0	0.07	1.39	1.16	2.01	6.41	1.41	0.69	0.08	0.19	4.8	0	0		-1.19	-6.88	-6.37	53.92	191.61	1006.21	501.71	1317.19	833.29	1055.15	581.75	1245.73	561.92
57.123	1	0.91	0.15	0.02	0.14	0.06	0.16	0.06	4.88	1.48	98.19	0.33	0	95.08	1.48	0.04	5.33	0.01	7.32	50.58	0.56	0.69	0	0.06	1.19	1.1	1.58	4.32	1.47	0.71	0.08	0.12	4.88	0	0		-1.85	-7.19	-4.95	54.3	183.11	1008.36	504.25	1315.43	832.64	1061.84	579.47	1244.42	565.53
57.157	1	0.75	0.17	0.02	0.15	0.06	0.18	0.06	4.64	1.06	98.49	0.33	0	88.81	1.06	0.06	8.2	0.01	7.2	42.43	0.48	0.48	0	0.09	1.05	0.89	1.59	4.37	1.22	0.61	0.08	0.15	4.64	0	0		-4.97	-11.64	-5.02	52.49	181.47	1007.9	499.28	1318.87	830.1	1063.8	573.02	1244.92	561.76
57.19	1	0.8	0.17	0.02	0.16	0.06	0.2	0.06	4.97	1.14	98.4	0.33	0	95.52	1.14	0.05	11.11	0.01	6.83	41.88	0.42	0.41	0	0.09	1.03	0.8	1.97	3.58	1.25	0.7	0.08	0.02	4.97	0	0		-2.83	-6.7	-6.76	53.29	190.75	1004.51	500	1316.39	831.51	1053.8	579.65	1243.53	560.02
57.223	1	0.76	0.18	0.02	0.16	0.05	0.21	0.06	4.71	1.21	98.48	0.33	0	94.96	1.21	0.04	11.54	0.01	5.05	40.3	0.3	0.29	0	0.08	0.95	0.82	2.08	2.42	1.29	0.66	0.07	0.12	4.71	0	0		0.56	-7.32	-4.82	54.87	189.9	1005.84	501.95	1315.36	833.31	1057.04	579.46	1246.35	564.58
57.257	1	0.7	0.19	0.02	0.17	0.05	0.22	0.06	4.39	0.86	98.59	0.33	0	93.09	0.86	0.03	13.55	0	5.13	35.07	0.18	0.31	0	0.07	0.88	0.7	1.92	3.68	1.35	0.84	0.07	0.02	4.39	0	0		0	-8.99	-3.24	54.63	179.6	1002.98	493.56	1314.26	826.17	1062.53	564.88	1242.12	562.5
57.29	1	0.61	0.2	0.02	0.17	0.05	0.23	0.06	4.43	0.94	98.79	0.33	0	89.66	0.94	0.04	13.86	0.01	5.76	30.77	0.18	0.25	0	0.07	0.91	0.78	2.32	3.45	1.38	0.78	0.08	0.06	4.43	0	0		3.7	-11.2	-6.82	55.45	189.15	1010.12	495.33	1322.39	830.69	1060.25	578.35	1248.21	557.19
57.323	1	0.51	0.18	0.02	0.16	0.06	0.21	0.06	5.57	0.94	98.99	0.33	0	93.07	0.94	0.05	11.52	0.01	5.91	27.64	0.18	0.17	0	0.07	0.89	0.61	2.46	5.57	1.39	0.75	0.07	0.08	4.64	0	0		1.54	-9.01	-7.3	55.31	188.73	1012.09	499.78	1319.86	830.07	1059.95	582.89	1246.93	557.18
57.357	1	0.44	0.18	0.02	0.16	0.06	0.2	0.06	7.9	0.95	99.11	0.33	0	92.37	0.95	0.06	10.3	0.01	7.94	23.9	0.28	0.21	0	0.07	0.95	0.63	2.07	7.9	1.6	0.83	0.07	0.31	4.32	0	0		-7.77	-9.53	-5.66	52.63	188.28	1012.07	503.28	1312.16	821.03	1058.76	581.51	1245.25	555.57
57.39	1	0.46	0.18	0.02	0.16	0.06	0.21	0.06	7.8	1.31	99.08	0.33	0	92.99	1.31	0.06	11.14	0.01	7.86	24.28	0.41	0.1	0	0.07	1.08	0.7	2.44	7.8	1.58	0.86	0.07	1	4.37	0	0		1.48	-9.07	-6.61	55.89	185.81	1014.98	501.95	1320.54	825.99	1063.61	578.94	1249.06	567.28
57.424	1	0.42	0.18	0.02	0.16	0.06	0.21	0.06	4.35	1.59	99.16	0.33	0	94.65	1.59	0.06	10.32	0.01	7.39	24.55	0.5	0.05	0	0.07	1.17	0.76	2.04	3.34	1.64	0.72	0.07	3.94	4.35	0	0		-0.4	-7.64	-7.23	55.42	195.09	1016.47	505.38	1318.15	826.74	1057.95	587.95	1251.11	560.55
57.457	1	0.42	0.18	0.02	0.16	0.06	0.21	0.06	4.43	1.42	99.15	0.33	0	91.54	1.42	0.06	10.92	0	7.04	24.35	0.38	0.04	0	0.07	1.21	0.72	1.81	3.04	1.55	0.71	0.07	6.51	4.43	0	0		-4.34	-10.09	-6.93	53.65	188.75	1014.9	504.61	1319.41	826.93	1061.19	582.62	1248.91	562.88
57.49	1	0.5	0.18	0.02	0.17	0.06	0.23	0.06	4.51	2.26	99.01	0.33	0	91.13	2.26	0.07	11.89	0	6.88	28.57	0.35	0.03	0	0.06	1.22	0.83	1.67	1.78	1.69	0.71	0.06	6.88	4.51	0	0		-2.22	-10.35	-5.73	54.07	187.85	1013.15	502.04	1321.84	830.14	1063.54	578.67	1250.84	564.37
57.524	1	0.62	0.19	0.02	0.18	0.07	0.24	0.06	4.57	2.42	98.76	0.33	0	94.38	2.42	0.06	12.98	0	8.58	34.11	0.39	0.03	0	0.05	1.39	0.84	1.52	0.95	1.64	0.57	0.06	5.22	4.57	0	0		-4.48	-7.9	-5.76	53.53	188.54	1014.58	505.42	1321.41	831.45	1063.88	581.9	1251.62	564.52
57.557	1	0.66	0.18	0.02	0.17	0.08	0.24	0.06	4.98	2.26	98.67	0.33	0	87.33	2.26	0.05	12.61	0	10.43	36.54	0.44	0.04	0	0.04	1.24	1	1.26	0.99	1.79	0.59	0.06	2.69	4.98	0	0		-3.94	-12.35	-6.44	53.43	184.78	1015.38	505.79	1322.95	832.19	1065.85	582.52	1249.91	566.26
57.59	1	0.84	0.18	0.02	0.17	0.08	0.24	0.06	4.98	1.51	98.31	0.33	0	93.14	1.51	0.04	13.27	0	12.48	42.18	0.85	0.04	0	0.04	1.38	0.97	0.96	1.39	1.68	0.55	0.05	6.17	4.98	0	0		-1.09	-8.96	-6.12	55.22	182.2	1016.08	506.99	1317.99	829.78	1065.93	583.94	1247.2	565.57
57.624	1	1.09	0.19	0.02	0.17	0.08	0.25	0.06	4.84	1.39	97.83	0.33	0	92.45	1.39	0.02	14.09	0	12.32	47.77	1.05	0.05	0	0.04	1.25	1.06	1.03	2.54	1.74	0.48	0.06	1.99	4.84	0	0		-2.43	-9.47	-5.44	54.28	186.48	1013.51	504.23	1318.4	828.93	1063.29	580.13	1249.13	564.73
57.657	1	1.06	0.19	0.02	0.17	0.08	0.24	0.06	4.86	1.14	97.89	0.33	0	97.34	1.14	0.02	14.21	0	10.64	46.36	1.18	0.07	0	0.03	1.02	1.09	0.88	3.54	1.87	0.54	0.05	0.34	4.86	0	0		0.19	-3.99	-3.95	55.38	185.28	1010.84	503.85	1318.55	833.54	1064.9	578.27	1249.88	567.71
57.69	1	1.04	0.2	0.02	0.18	0.07	0.26	0.06	4.97	1.47	97.93	0.34	0	89.76	1.47	0.02	16.46	0	8.52	43.04	0.77	0.08	0	0.03	0.86	1.2	0.87	4.06	2.55	0.6	0.06	1.18	4.97	0	0		-3.73	-11.14	-5.86	54.12	185.78	1014.76	507.68	1315.13	828.26	1062.48	586.16	1246.69	562.1
57.724	1	0.93	0.2	0.02	0.19	0.07	0.26	0.06	5.25	1.52	98.15	0.33	0	90.27	1.52	0.02	16.34	0	7.92	40.26	0.38	0.1	0	0.03	0.81	1.38	0.87	2.62	3.34	0.6	0.06	0.63	5.25	0	0		-3.12	-10.86	-8.29	54.16	186.72	1014.24	507.28	1318.33	829.56	1059.7	588.1	1244.85	563.93
57.757	1	0.83	0.19	0.02	0.19	0.07	0.26	0.06	5.42	1.05	98.33	0.34	0	89.8	1.05	0.02	16.46	0	8.26	37.24	0.28	0.1	0	0.03	0.83	1.28	0.95	1.46	3.9	0.66	0.05	3.48	5.42	0	0		-6.87	-11.13	-6.19	52.87	181.77	1013.13	509.74	1316.85	831.93	1063.86	584.46	1244.81	567.18
57.791	1	0.84	0.2	0.02	0.2	0.09	0.3	0.06	6.05	0.97	98.32	0.48	0	89.64	0.97	0.02	19.85	0	10.55	33.96	0.47	0.13	0	0.02	0.82	1.49	1.09	0.8	5.37	0.64	0.05	5.07	6.05	0	0		-1.53	-11.21	-6.51	54.47	184.36	1012.73	509.82	1321.31	838.67	1063.94	587.86	1247.52	570.89
57.824	1	0.97	0.22	0.03	0.23	0.09	0.34	0.06	6.09	0.89	98.05	0.64	0	92.71	0.89	0.02	22.96	0	11.77	34.34	0.53	0.19	0	0.02	0.73	1.79	1.14	0.89	6.31	0.78	0.05	0.86	6.09	0	0		-0.12	-9.28	-4.66	54.95	188.91	1010.49	505.4	1320.57	837.31	1062.62	582.41	1251	568.13
57.857	1	0.9	0.21	0.03	0.23	0.1	0.35	0.06	6.36	1.36	98.2	0.69	0	90.88	1.36	0.03	23.2	0	13.13	31.97	0.93	0.27	0	0.02	0.58	1.72	1.28	0.87	7.27	0.81	0.05	2.24	6.36	0	0		-1.87	-10.5	-5.56	54.53	187.43	1012.63	507.77	1321.26	837.01	1063.55	585.07	1250.27	568.77
57.891	1	0.95	0.21	0.03	0.26	0.13	0.39	0.06	7.06	2.61	98.11	0.93	0	94.26	2.61	0.06	24.47	0	16.16	31.75	1.18	0.3	0	0.01	0.38	1.9	1.21	0.57	10.2	0.81	0.05	2.07	7.06	0	0		1.32	-8	-7.6	55.45	195.59	1010.52	503.31	1323.97	835.03	1056.38	585.62	1251.15	567.74
57.924	1	1.04	0.21	0.03	0.27	0.17	0.43	0.06	7.29	2.88	97.91	1.01	0	92.11	2.88	0.06	25.4	0	19.71	33.44	1.1	0.43	0	0.01	0.49	2.04	1.32	0.77	10.48	0.83	0.05	2.86	7.29	0	0		5.2	-9.71	-8.98	57.46	187.21	1015.74	508.3	1328.22	842.87	1064.19	594.46	1249.78	569.89
57.957	1	1.07	0.2	0.03	0.25	0.17	0.4	0.06	7.77	2.19	97.85	1.01	0	92.11	2.19	0.05	24.82	0	19.23	34.65	1.28	0.25	0	0.01	0.64	2.25	1.56	1.05	10.96	0.86	0.05	1.58	7.77	0	0		-0.65	-9.71	-8.79	55.72	187.27	1020.69	516.82	1326.96	844.06	1066.74	601.33	1251.6	571.32
57.991	1	0.94	0.19	0.03	0.27	0.13	0.37	0.06	7.82	2.81	98.12	1.16	0	94.57	2.81	0.06	23.49	0	14.16	30.61	0.8	0.19	0	0.02	0.46	2.3	1.21	0.55	14.32	0.89	0.05	0.91	7.82	0	0		5.62	-7.71	-2.65	58.79	187.48	1012.03	512.95	1318.36	841.2	1065.82	585.65	1253.29	583.89
58.024	1	0.71	0.17	0.03	0.26	0.13	0.33	0.07	8.37	3.15	98.57	1.17	0	96.97	3.15	0.09	21.13	0.01	13.3	24.32	0.55	0.14	0	0.02	0.53	2.15	1.12	0.74	16.7	0.97	0.05	2.28	8.37	0	0		2.32	-4.68	-8.38	57.62	191.11	1018.56	519.33	1320.66	841.63	1061.02	603.47	1250.05	575.32
58.057	1	0.54	0.15	0.03	0.26	0.11	0.28	0.07	8.93	4.08	98.93	1.16	0	93.68	4.08	0.14	18.1	0.01	9.83	18.61	0.3	0.08	0	0.02	0.46	2.13	0.87	0.39	19.65	1.07	0.05	1.31	8.93	0	0		-1.25	-8.52	-6.8	55.75	191.14	1016.15	519.39	1316.4	839	1059.51	599.35	1249.17	575.66
58.091	1	0.47	0.13	0.04	0.29	0.13	0.25	0.07	9.99	5.04	99.07	1.76	0	91.84	5.04	0.2	15.48	0.01	10.09	13.76	0.19	0.07	0	0.02	0.47	2.45	0.66	0.18	27.83	1.08	0.05	13.87	9.99	0	0		0.73	-9.89	-8.03	56.31	196.2	1017.61	519.63	1316.49	838.18	1056.26	605.67	1249.53	571.92
58.124	1	0.36	0.12	0.04	0.27	0.17	0.23	0.07	10.97	4.74	99.29	1.64	2.99	97.78	4.74	0.27	13.44	0.01	13.28	8.5	0.2	0.04	0	0.02	0.4	2.43	0.49	0.16	28.98	0.97	0.05	14.87	10.97	0	0		5.49	-3.07	-10.23	59.2	197.04	1020.35	525.95	1315.53	839.99	1054.22	616.18	1247.34	577.11
58.158	1	0.32	0.09	0.05	0.27	0.23	0.19	0.07	10.64	4.63	99.36	3.31	7.15	97.57	4.63	0.38	10.64	0.01	13.78	4.76	0.18	0.03	0	0.02	0.46	2.69	0.37	0.12	37.55	0.93	0.05	26.5	13.28	0	0		2.52	-3.53	-8.3	57.51	198.06	1016.31	528.44	1312.01	843.51	1052.26	614.4	1247.36	580.29
58.191	1	0.27	0.08	0.05	0.26	0.22	0.15	0.07	8.4	4.5	99.46	3.21	8.26	97.43	4.5	0.83	8.4	0.01	10.25	2.03	0.19	0.04	0	0.03	0.4	3.08	0.22	0.15	40.7	0.84	0.05	3.92	14.59	0	0		-6.86	-3.83	-13.29	52.6	211.1	1016.46	529.63	1315.63	836.8	1043.13	633.6	1243.34	566.68
58.224	1	0.24	0.07	0.05	0.26	0.2	0.14	0.08	7.41	5.35	99.47	2.58	8.06	98.32	5.35	1.37	7.41	0.01	7.28	1.12	0.17	0.03	0	0.03	0.28	3.14	0.13	0.15	40.74	0.74	0.05	8.69	15.24	0	0		-3.16	-1.66	-7.58	53.54	206.36	1014.45	537.22	1315	850.78	1050.58	630.2	1251.74	584.2
58.258	1	0.23	0.06	0.05	0.24	0.23	0.12	0.07	6.4	4.29	99.51	2.8	10.56	98.59	4.29	1.86	6.4	0.01	5.77	0.88	0.14	0.03	0	0.03	0.32	4.12	0.1	0.15	42.8	0.61	0.06	5.33	17.48	0	0		-1.45	-0.76	-5.02	54.48	200.62	1006.23	543.16	1305.29	857.62	1047.61	629.64	1245.24	595.13
58.291	1	0.21	0.05	0.05	0.25	0.23	0.11	0.08	5.74	4.86	99.49	2.82	10.63	94.25	4.86	2.97	5.74	0.01	4.46	0.59	0.12	0.03	0	0.03	0.24	3.93	0.06	0.11	43.53	0.63	0.07	3.13	17.83	0	0		-1.75	-8.02	-3.5	54.05	199.74	1012.34	547.79	1305.34	858.69	1052.21	625	1250.82	603.8
58.324	1	0.2	0.05	0.05	0.24	0.27	0.1	0.08	4.74	3.91	99.47	2.78	12.9	96.21	3.91	4.2	4.74	0.01	5.09	0.42	0.09	0.02	0	0.04	0.18	3.95	0.05	0.06	44.02	0.62	0.08	13.7	18.98	0	0		-11.11	-5.83	-7.01	50.48	204.58	1006.94	544.5	1304.17	853.91	1042.2	628.89	1243.23	590.91
58.358	1	0.18	0.04	0.05	0.24	0.35	0.08	0.08	3	3.8	99.3	3.46	16.36	91.55	3.8	5.89	3	0.01	6.01	0.3	0.08	0.04	0	0.05	0.16	4.3	0.04	0.04	45.91	0.53	0.09	1.43	20.98	0	0		-10.93	-10.09	-5.36	49.42	200.56	1003.63	538.62	1306.1	857.35	1044.96	615.37	1244.05	591.14
58.391	1	0.18	0.03	0.05	0.25	0.4	0.08	0.09	2.67	4.02	99.21	4.32	17.58	89.3	4.02	6.85	2.67	0.01	6.77	0.29	0.09	0.07	0	0.05	0.14	5.3	0.04	0.04	47.94	0.56	0.1	0.85	21.71	0	0		-6.51	-11.39	-8.09	51.08	199.89	1003.28	536.88	1313.08	863.03	1045.68	626.36	1241.6	586.68
58.425	1	0.17	0.03	0.06	0.22	0.61	0.07	0.08	1.46	3.3	98.79	6.25	22.15	97.97	3.3	6.17	1.46	0.01	8.86	0.26	0.14	0.07	0	0.06	0.13	5.64	0.04	0.06	50.77	0.51	0.1	0.66	24.47	0	0		-4.12	-2.6	-6.51	52.03	213.14	998.39	534.14	1309.07	861.05	1036.19	622.23	1246.37	586.87
58.458	1	0.19	0.03	0.06	0.24	0.66	0.07	0.08	1.19	4.1	98.68	9.88	22.76	95.36	4.1	4.62	1.19	0.01	10.06	0.35	0.19	0.09	0	0.06	0.12	5.77	0.05	0.05	55.77	0.67	0.12	0.2	24.61	0	0		-5.76	-6.89	-6.45	50.99	204.57	997.25	533.94	1315.01	870.89	1042.58	616.99	1245.45	590.72
58.491	1	0.19	0.03	0.07	0.24	0.88	0.08	0.08	1.21	4.96	98.23	14.42	24.83	96.91	4.96	4.33	1.21	0.02	14.51	0.53	0.25	0.14	0	0.07	0.16	6.01	0.06	0.08	56.66	0.75	0.13	0.73	25	0	0		1.62	-4.77	-5.52	54.45	204.77	996.14	535.38	1311.99	873.55	1041.9	620.13	1245.13	595.06
58.525	1	0.17	0.02	0.06	0.24	1.7	0.09	0.09	1.07	7.6	96.6	22.38	29.92	96.44	7.6	4.13	1.07	0.02	20.4	0.86	0.25	0.2	0	0.08	0.19	7.64	0.08	0.13	57.46	0.8	0.15	1.1	27.93	0	0		-3.2	-5.5	-3.96	52.57	207.17	998.09	529.66	1310.37	861.5	1042.78	608.06	1249.21	590.58
58.558	1	0.18	0.02	0.06	0.24	1.6	0.09	0.09	1.03	8.09	96.81	24.86	29.2	97.78	8.09	2.61	1.03	0.01	20.13	1.13	0.35	0.22	0	0.09	0.33	8.45	0.12	0.15	59.44	0.76	0.18	2.28	27.51	0	0		-5.42	-3.07	-3.96	52.22	204.23	1001.7	534.47	1314.92	866.27	1048.44	610.89	1252.12	595.94
58.591	1	0.18	0.02	0.06	0.23	1.39	0.09	0.09	1.07	7.36	97.22	19.22	27.9	96.65	8.9	1.52	1.07	0.01	17.7	1.28	0.34	0.23	0	0.08	0.49	7.36	0.18	0.33	57.76	0.83	0.19	0.33	27.49	0	0		-1.48	-5.19	-0.36	53.58	198.76	1001.79	526.39	1316.89	861.75	1057.62	595.81	1256.36	598.33
58.625	1	0.19	0.03	0.06	0.25	1.12	0.1	0.09	1.21	8.39	97.77	15.97	25.5	98.12	10.43	0.9	1.21	0.01	15.65	2.15	0.46	0.26	0	0.1	0.69	8.39	0.23	0.4	57.02	1.08	0.26	0.45	26.53	0	0		4.76	-2.22	-4.21	57	194.84	1008.25	528.89	1320.11	863.52	1058.92	607.26	1253.41	595.55
58.658	1	0.19	0.03	0.06	0.24	1.04	0.1	0.09	1.44	8.83	97.92	14.33	24.79	90.89	10.06	0.58	1.44	0.01	13.99	3	0.9	0.25	0	0.09	0.84	8.83	0.28	0.29	57.09	1.02	0.22	0.48	26.75	0	0		5.61	-10.5	-7.78	56.82	198.04	1013.85	532.26	1323.24	864.61	1056.98	622.15	1252.21	588.93
58.691	1	0.2	0.02	0.06	0.25	1.6	0.11	0.1	1.73	7.33	96.8	20.85	27.64	95.59	12.22	0.42	1.73	0.01	19.29	4.51	0.89	0.43	0	0.08	1.02	7.33	0.31	0.33	57.44	1.21	0.25	1.13	27.94	0	0		6.58	6.62	1.12	57.65	188.27	1005.53	529.63	1308.62	858.25	1063.21	599	1251.48	600.18
58.725	1	0.2	0.02	0.06	0.23	2.68	0.11	0.1	2.08	6.16	94.64	30.1	31.99	96.75	11.69	0.29	2.08	0.01	24.56	6.49	0.94	0.49	0	0.07	0.99	6.16	0.36	0.25	58.29	1.74	0.27	0.25	30	0	0		-1.92	-5.04	-4.43	53.61	197.18	1004.47	526.27	1314.97	855.48	1052.72	601.97	1249.6	591.05
58.758	1	0.2	0.02	0.05	0.27	2.7	0.13	0.11	2.28	6.31	94.61	31.34	31.43	96.71	14.89	0.3	2.28	0	24.23	6.6	0.77	0.34	0	0.06	0.76	6.31	0.3	0.18	59.35	1.66	0.27	2.11	30.22	0	0		0.12	-5.09	-5.05	53.97	205.05	1002.49	529.03	1314.91	862.72	1046.92	610.97	1250.77	588.87
58.792	1	0.2	0.02	0.05	0.26	2.59	0.12	0.11	2.48	7.45	94.82	30.93	31.42	98.2	13.94	0.24	2.48	0	23.35	5.62	0.34	0.16	0	0.07	0.8	7.45	0.25	0.13	59.99	1.85	0.26	6.29	30.3	0	0		0.91	-2.01	-5.38	54.52	216.73	1002.68	533.32	1314.88	864.7	1040.3	617.89	1255.61	593.1
58.825	1	0.2	0.02	0.05	0.29	2.51	0.13	0.12	2.62	7.66	94.98	28.56	30.73	92.71	16.81	0.27	2.62	0	20.34	6.89	0.48	0.13	0	0.07	0.68	7.66	0.34	0.2	61.58	2.14	0.25	2.53	31.53	0	0		-1.86	-9.29	-5.25	52.54	194.06	999.16	528.37	1325.26	874.14	1055.39	606.07	1249.29	598.23
58.858	1	0.21	0.02	0.05	0.34	2.69	0.16	0.15	2.77	8.76	94.61	33.54	30.27	96.22	21.75	0.34	2.77	0	20.53	9.4	0.47	0.1	0	0.07	0.69	8.76	0.29	0.18	63.07	2.14	0.25	6.91	32.08	0	0		3.93	-5.82	-5.31	56.24	201.07	1004.03	532.2	1322.27	873.04	1053.58	620.7	1252.61	592.16
58.892	1	0.2	0.02	0.05	0.36	3.19	0.18	0.16	3.97	7.6	93.62	35.27	30.91	93.61	22.68	0.32	3.97	0	22.02	8.82	0.54	0.14	0	0.06	0.62	7.6	0.31	0.25	63.1	2.45	0.25	2.31	32.89	0	0		1.69	-8.58	-3.68	54.19	199.1	1002.05	526.01	1324.44	870.52	1056.17	604.19	1255.08	595.5
58.925	1	0.19	0.02	0.05	0.37	2.3	0.19	0.17	4.12	7.54	95.41	35.13	27.51	97.18	24.53	0.28	4.12	0	17.81	8.31	0.92	0.2	0	0.06	0.65	7.54	0.33	0.4	61.17	2.59	0.26	1.24	32	0	0		0.96	-4.31	-1.86	54.22	203.31	1004.56	527.69	1325.03	871.43	1058.49	604.09	1261.63	595.79
58.958	1	0.22	0.02	0.05	0.32	2.26	0.16	0.14	5.21	5.91	95.47	23.42	27.8	95.8	19.11	0.22	5.21	0	19.21	8.51	0.88	0.35	0	0.06	0.67	5.91	0.36	0.33	59.38	2.78	0.25	0.51	31.15	0	0		1.64	-6.36	-3.8	54.46	204.85	1005.67	527.92	1320.97	865.23	1053.26	607.72	1257.53	592.35
58.992	1	0.21	0.02	0.05	0.32	2.12	0.17	0.14	6.58	6.58	95.76	21.33	26.48	97.71	19.38	0.23	6.58	0	17.98	7.36	0.99	0.42	0	0.05	0.67	4.77	0.39	0.37	57.71	2.77	0.22	0.43	31.18	0	0		-3.58	-3.23	-2.18	52.03	197.26	1002.93	527.51	1322.02	869.24	1058.94	602.34	1255.91	591.61
59.025	1	0.23	0.02	0.05	0.25	1.89	0.12	0.1	6.67	6.67	96.22	16.9	27	96.61	12.36	0.12	6.67	0	15.63	7.35	1.14	0.45	0	0.05	0.71	4.88	0.48	0.38	57.89	2.63	0.23	1.01	31.34	0	0		-1.73	-5.25	-1.7	51.95	204.72	997.39	523.24	1320.35	867.5	1051.99	597.79	1256.65	593.02
59.058	1	0.23	0.02	0.05	0.22	1.77	0.11	0.09	6.48	6.48	96.46	14.81	27.04	96.92	9.17	0.11	6.48	0	16.34	6.45	1.14	0.91	0	0.05	0.68	4.59	0.53	0.41	55.22	2.58	0.24	0.31	30.36	0	0		-0.87	-4.76	-2.65	51.35	214.55	998.18	517.69	1328.4	869.69	1049.81	597.28	1264.11	586.92
59.092	1	0.23	0.02	0.05	0.2	1.94	0.09	0.08	6.27	6.27	96.12	13.53	28.21	98.7	6.27	0.07	7.47	0	14.86	5.52	1.13	0.78	0	0.05	0.6	4.7	0.45	0.5	55.4	2.74	0.23	0.1	31.96	0	0		-0.23	-0.36	-4.58	52.28	215.22	1001.27	524.78	1325.22	869.83	1046.72	608.25	1261	588.28
59.125	1	0.23	0.02	0.06	0.19	1.25	0.08	0.08	4.27	4.27	97.5	9.62	25.52	96.66	4.27	0.05	6.43	0	10.77	3.48	0.89	0.62	0	0.04	0.51	4.69	0.42	0.5	54.68	3.06	0.23	0.09	30.02	0	0		1.46	5.17	1.98	53.31	203.31	994.82	520.85	1323.52	872.12	1059.32	589.38	1262.19	602.73
59.159	1	0.22	0.02	0.06	0.18	1.04	0.08	0.07	3.15	3.91	97.92	8.09	24.92	93.71	3.15	0.05	5.14	0.01	9.42	2.95	0.71	0.48	0	0.04	0.53	3.8	0.4	0.49	53.68	3.91	0.26	0.14	29.06	0	0		-9.23	-8.49	-3.95	47.29	213.06	994.86	517.81	1331.5	873.85	1048.34	597.76	1260.81	581.93
59.192	1	0.23	0.03	0.06	0.19	0.93	0.08	0.07	2.67	3.94	98.14	9.51	24.05	98.16	2.67	0.05	4.52	0.01	11.5	2.63	0.77	0.74	0	0.04	0.52	4.73	0.42	0.34	53.79	3.94	0.26	0.17	26.98	0	0		-0.18	-2.11	-1.4	51.6	210.87	993.72	522.02	1327.74	879.72	1051.25	599.77	1262.04	593.92
59.225	1	0.22	0.03	0.06	0.19	0.96	0.08	0.08	3.4	4.59	98.07	10.24	24.08	97.52	3.4	0.08	4.6	0.02	12.72	2.02	0.78	1.12	0	0.04	0.51	4.69	0.45	0.25	53.6	4.59	0.25	0.13	26.7	0	0		0.61	-3.63	1.19	52.15	204.48	998.76	522.87	1333.32	883.38	1063.86	596.87	1268.34	597.45
59.259	1	0.22	0.04	0.07	0.19	0.85	0.09	0.08	3.81	3.81	98.3	10.62	22.76	98.01	3.37	0.09	3.81	0.02	16.02	1.6	1.1	1.68	0	0.04	0.51	4.65	0.43	0.22	50.8	5.34	0.25	0.17	23.85	0	0		3.19	-2.5	-3.93	53	211.17	998.97	521.05	1337.4	882.49	1054.45	603.74	1265.45	595.24
59.292	1	0.2	0.03	0.06	0.19	1.08	0.1	0.09	3.62	4.78	97.84	11.44	24.58	95.67	5.05	0.15	3.62	0.03	18.72	1.7	0.97	1.39	0	0.04	0.45	4.78	0.45	0.19	49.14	5.47	0.23	0.1	24.66	0	0		3.96	-6.53	-6.12	52.49	212.1	999.35	514.57	1341.26	879.94	1052.58	603.35	1263.94	585.63
59.325	1	0.18	0.03	0.05	0.2	1.02	0.11	0.1	3.37	5.15	97.96	9.73	23.76	91.89	7.29	0.17	3.37	0.04	18.49	1.91	0.99	0.64	0	0.03	0.35	5.15	0.46	0.13	47.12	6.31	0.21	0.17	24.27	0	0		-5.18	-9.86	-8.44	48.6	220.58	1005.98	523.65	1341.74	877.17	1049.32	622.15	1265.36	577.57
59.359	1	0.16	0.04	0.04	0.22	0.75	0.13	0.12	3.3	4.27	98.49	6.01	20.48	97.22	10.59	0.24	3.3	0.04	16.71	2.1	0.84	0.54	0	0.03	0.3	4.27	0.42	0.14	42.41	7.24	0.19	0.1	22.46	0	0		3	-4.23	-4.65	53.04	204.87	1004.49	518.47	1342.08	878.51	1061.7	600.51	1266.43	593.2
59.392	1	0.16	0.04	0.04	0.3	0.61	0.19	0.16	3.33	4.82	98.79	7.56	17.07	96.36	18.25	0.36	3.33	0.05	14.57	3.04	0.7	0.35	0	0.03	0.3	4.82	0.37	0.13	43.93	6.94	0.17	0.44	21.57	0	0		0.53	-5.63	-5.94	51.36	219.35	1006.7	523.37	1341.29	878.81	1052.79	611.63	1271.01	589.36
59.426	1	0.13	0.04	0.03	0.43	0.41	0.29	0.24	3.04	5.33	99.15	14.75	11.74	96.38	28.76	0.34	3.04	0.04	9.42	3.22	0.78	0.28	0	0.03	0.28	5.33	0.34	0.27	42.74	6.6	0.16	1.54	20.62	0	0		2.89	-5.59	-6.1	53.08	207.87	1005.29	524.74	1340.41	881.16	1057.4	610.04	1264.8	596.12
59.459	1	0.13	0.04	0.03	0.56	0.47	0.38	0.33	3.09	6.17	98.89	29.02	11.45	94.38	35.7	0.38	3.09	0.03	9.79	3.85	0.94	0.31	0	0.03	0.23	6.17	0.26	0.19	46.5	6.52	0.17	1.6	21.64	0	0		6.26	-7.9	-6.55	54.95	207.74	1012.83	529.99	1333.03	873.85	1057.37	618.98	1263.43	592.58
59.492	1	0.13	0.04	0.03	0.59	0.45	0.4	0.35	3.3	5.67	98.83	32.14	10.7	98.21	36.85	0.34	3.3	0.02	9.12	4.9	1.21	0.22	0	0.02	0.21	5.67	0.23	0.24	47.19	7.03	0.17	3.7	21.65	0	0		-5.27	1.99	-1.66	50.99	200.17	1010.62	531.55	1332	872.61	1067.06	603	1267.22	600.89
59.526	1	0.14	0.04	0.03	0.49	0.48	0.32	0.29	3.07	5.09	99.03	22.93	12.4	97.85	32.02	0.33	3.07	0.02	10.27	5.48	1.15	0.24	0	0.03	0.21	5.09	0.22	0.25	46.23	7.37	0.19	0.83	21.7	0	0		2.43	-2.92	-4.34	53.52	215.87	1016.71	534.67	1333.28	871.5	1058.33	617.27	1273.46	599.38
59.559	1	0.17	0.04	0.04	0.39	0.52	0.22	0.2	2.95	5	98.97	16.64	15.01	95.66	23.19	0.3	2.95	0.01	11.05	4.22	0.9	0.21	0	0.02	0.19	5	0.2	0.2	50.09	7.27	0.18	0.09	21.9	0	0		-4.09	-6.53	-5.6	51.16	210.28	1014.86	532.68	1330.78	867.18	1057.66	618.08	1265.91	588.9
59.592	1	0.18	0.04	0.05	0.32	0.57	0.17	0.15	2.73	4.04	98.86	11.79	17.3	95.6	17.51	0.29	2.73	0.01	11.43	3.24	0.63	0.16	0	0.02	0.24	4.04	0.23	0.28	50.79	6.39	0.19	0.19	22.59	0	0		0.15	-6.6	-4.83	52.23	216.52	1014.97	524.84	1330.35	857.01	1054.51	605.95	1270.53	591.22
59.626	1	0.18	0.03	0.05	0.27	0.68	0.13	0.13	2.81	3.47	98.64	8.93	19.89	98.28	13.61	0.28	2.81	0.01	11.43	2.39	0.39	0.11	0	0.02	0.23	3.47	0.24	0.23	50.82	5.71	0.17	0.36	24.19	0	0		0.45	-1.76	-1.97	53.73	203.38	1020.79	526.29	1327.95	854	1067.93	600.03	1271.16	592.1
59.659	1	0.19	0.04	0.05	0.24	0.57	0.11	0.11	2.64	3.38	98.86	6.99	19.35	94.97	9.3	0.27	2.64	0.01	9.72	1.75	0.54	0.11	0	0.02	0.2	3.38	0.28	0.2	51.42	5.92	0.17	0.07	23.47	0	0		-5.01	-7.31	-1.47	51.17	201.91	1019.3	522.12	1333.22	853.84	1071.09	592.04	1273	591.28
59.692	1	0.21	0.03	0.06	0.22	0.68	0.09	0.09	2.77	3.5	98.65	9.11	21.52	98.28	5.9	0.32	2.77	0.01	10.39	1.9	0.64	0.14	0	0.02	0.18	3.5	0.27	0.19	54.33	5.54	0.17	0.07	24.66	0	0		7.06	-1.79	-6.24	55.86	204.42	1021.45	524.94	1337.1	863.33	1066.08	610.83	1269.33	589
59.726	1	0.21	0.03	0.06	0.21	0.79	0.08	0.08	2.57	3.65	98.43	10.46	23.13	91.56	4.68	0.29	2.57	0.01	11.85	1.99	0.69	0.2	0	0.02	0.19	3.65	0.28	0.18	54.77	4.38	0.17	0.65	25.28	0	0		-3.59	-10.08	-5.89	51.7	200.3	1016.65	518.92	1328.54	850.86	1062.19	601.87	1260.68	575.06
59.759	1	0.21	0.03	0.06	0.19	0.97	0.08	0.08	2.56	3.65	98.06	12.11	24.97	91.46	3.92	0.32	2.56	0.01	14.73	1.98	0.78	0.36	0	0.02	0.15	3.65	0.29	0.17	53.94	4.04	0.16	0.36	25.72	0	0		-3.3	-10.14	-4.25	51.06	208.64	1010.86	514.89	1328.77	850.96	1056.71	593.41	1264.91	579.87
59.793	1	0.22	0.03	0.06	0.21	0.92	0.09	0.08	2.58	3.73	98.17	14.09	24.27	96.23	4.5	0.4	2.58	0.01	16.21	1.86	0.36	0.31	0	0.02	0.13	3.73	0.31	0.33	54.62	4.07	0.16	0.12	24.45	0	0		1.91	-5.8	-1.82	52.64	203.55	1007.72	510.03	1329.41	851.59	1062.06	583.13	1265.59	586.09
59.826	1	0.24	0.03	0.07	0.24	0.85	0.1	0.09	2.76	3.35	98.29	16.85	23.2	95.43	6.02	0.49	2.76	0.01	15.94	2.6	0.36	0.3	0	0.02	0.13	3.35	0.3	0.32	57.52	4.08	0.17	0.23	23.94	0	0		1.72	-6.81	-8.32	52.97	210.8	1007.31	514.7	1327.76	853.79	1047.58	604.71	1256.36	575.61
59.859	1	0.24	0.03	0.07	0.25	0.82	0.1	0.09	2.6	3.35	98.36	16.93	22.89	97.09	6.98	0.63	2.6	0.01	14.5	3.1	0.32	0.28	0	0.02	0.1	3.35	0.27	0.38	59.04	4.34	0.17	0.2	24.33	0	0		1.06	-4.45	-4.61	52.46	203.08	999.85	509.62	1329.63	859.98	1054.18	589.22	1257.13	582.04
59.893	1	0.23	0.03	0.07	0.25	0.84	0.1	0.09	2.34	2.84	98.32	14.65	23.29	97.6	7.67	0.75	2.34	0.01	12.8	3.73	0.32	0.29	0	0.02	0.09	2.84	0.24	0.36	58.6	4.04	0.21	0.27	25.39	0	0		5.67	-3.47	-5.21	53.01	209.06	997.65	505.47	1334.71	867.33	1051.68	592.27	1260.15	576.54
59.926	1	0.24	0.03	0.06	0.22	1.09	0.09	0.09	2.15	3.06	97.82	16.09	25.86	97.58	6.01	0.71	2.15	0.02	16.16	5.22	0.34	0.57	0	0.03	0.09	3.06	0.25	0.31	56.62	4	0.2	0.05	26.05	0	0		-0.08	-3.53	-4.74	51.11	216.98	999.36	508.24	1331.97	863.3	1047.84	593.99	1263.82	573.11
59.959	1	0.24	0.03	0.07	0.24	1.12	0.09	0.09	2.07	2.84	97.76	18.54	25.82	94.63	7.53	0.72	2.07	0.02	16.19	4.98	0.44	0.6	0	0.02	0.08	2.84	0.27	0.2	58.72	3.93	0.19	0.05	26.28	0	0		3.58	-7.66	-7.63	53	215.97	1000.95	514.54	1328.93	864.35	1043.96	611.12	1256.48	572.72
59.993	1	0.22	0.03	0.07	0.23	1.1	0.09	0.09	1.63	2.79	97.8	17.38	25.98	98.68	7.12	0.8	1.63	0.02	15.99	3.74	0.46	0.66	0	0.03	0.08	2.79	0.32	0.21	57.94	4.28	0.19	0.12	26.22	0	0		-2.65	-0.41	-2.17	50.75	212.72	991.02	509.61	1325.8	865.18	1046.74	586.5	1259.43	582.41
60.026	1	0.23	0.03	0.07	0.24	1.36	0.1	0.09	1.65	3.22	97.27	24.25	27.48	98.47	7.55	0.84	1.65	0.03	20.13	4.1	0.48	0.48	0	0.02	0.08	3.22	0.31	0.17	59.03	4.3	0.17	0.19	26.07	0	0		-1.92	-1.17	-4.89	51.27	221.4	990.76	515.11	1322.94	865.08	1037.47	609.22	1255.98	573.59
60.059	1	0.24	0.03	0.07	0.27	0.89	0.1	0.1	1.57	4.22	98.21	19.4	23.64	98.57	8.98	0.85	1.57	0.03	15.66	4.3	0.55	0.4	0	0.02	0.09	4.22	0.32	0.2	59.94	4.61	0.16	0.16	24.51	0	0		5.92	0.85	-3.91	54.7	210.36	993.46	516.05	1326.27	872.97	1046.76	599.39	1256.87	588.93
60.093	1	0.23	0.03	0.07	0.24	1.03	0.1	0.1	1.56	5.55	97.93	20.01	25.1	97.88	7.39	0.78	1.56	0.03	17.8	3.65	0.55	0.64	0	0.03	0.09	5.55	0.37	0.35	58.29	5.59	0.15	0.05	24.75	0	0		2.47	2.85	-4.31	52.79	214.85	988.72	511.28	1324.6	869.09	1040.55	594.61	1255.11	583.45
60.126	1	0.24	0.03	0.07	0.23	1.11	0.1	0.1	1.58	5.48	97.79	22.04	25.79	98.33	6.29	0.59	1.58	0.03	19.48	3.95	0.54	0.73	0	0.02	0.11	5.48	0.4	0.3	58.14	6.26	0.15	0.16	24.51	0	0		-2.5	-1.62	-3.31	50.85	218.83	986.59	513.28	1320.88	867.51	1036.97	593.61	1255.57	583.49
60.16	1	0.26	0.03	0.08	0.25	1.03	0.1	0.1	1.66	6.4	97.95	24.23	24.95	98.28	6.4	0.6	1.66	0.03	19.65	4	0.53	1.59	0	0.03	0.14	6.91	0.48	0.47	59.49	7	0.16	0.11	23.75	0	0		2.95	-1.76	-3.12	52.92	216.44	990.1	514.35	1323.59	871.98	1041.8	597.69	1257.8	584
60.193	1	0.25	0.03	0.08	0.26	1.28	0.11	0.11	1.68	7.82	97.43	30.65	26.43	98.27	7.99	0.66	1.68	0.03	22.84	4.16	0.48	1.26	0	0.03	0.15	7.82	0.45	0.37	60.33	8.1	0.15	0.32	24.15	0	0		2.79	1.81	-4.09	52.28	221	983.09	508.16	1321.3	868.45	1033.12	592.98	1253.77	580.37
60.226
60.26
60.293
60.326
60.36
60.393
60.427
60.46
60.493
60.527
60.56
60.593
60.627
60.66
60.693
60.727
60.76
60.794
60.827
60.86
60.894
60.927
60.96
60.994
61.027
61.06
61.094
61.127
61.161
61.194
61.227
61.261
61.294
61.327
61.361
61.394
61.428
61.461
61.494
61.528
61.561
61.594
61.628
61.661
61.694
61.728
61.761
61.795
61.828
61.861
61.895
61.928
61.961
61.995
62.028
62.061
62.095
62.128
62.162
62.195
62.228
62.262
62.295
62.328
62.362
62.395
62.429
62.462
62.495
62.529
62.562
62.595
62.629
62.662
62.695
62.729
62.762
62.796
62.829
62.862
62.896
62.929
62.962
62.996
63.029
63.062
63.096
63.129
63.163
63.196
63.229
63.263
63.296
63.329
63.363
63.396
63.43
63.463
63.496
63.53
63.563
63.596
63.63
63.663
63.696
63.73
63.763
63.797
63.83
63.863
63.897
63.93
63.963
63.997
64.03
64.063
64.097
64.13
64.164
64.197
64.23
64.264
64.297
64.33
64.364
64.397
64.431
64.464
64.497
64.531
64.564
64.597
64.631
64.664
64.697
64.731
64.764
64.798
64.831
64.864
64.898
64.931
64.964
64.998
65.031
65.064
65.098
65.131
65.165
65.198
65.231
65.265
65.298
65.331
65.365
65.398
65.432
65.465
65.498
65.532
65.565
65.598
65.632
65.665
65.698
65.732
65.765
65.799
65.832
65.865
65.899
65.932
65.965
65.999
66.032
66.065
66.099
66.132
66.166
66.199
66.232
66.266
66.299
66.332
66.366
66.399
66.433
66.466
66.499
66.533
66.566
66.599
66.633
66.666
66.699
[truncated: 30,394 more rows]
[truncated: 4 more columns]
