# Supplementary material for: Exploring emotion recognition in patients with mild cognitive impairment and Alzheimer’s dementia undergoing a rehabilitation program
Source: PLoS One. 2025 Apr 24;20(4):e0322213. doi: 10.1371/journal.pone.0322213 (PMC12021228; doi:10.1371/journal.pone.0322213)
Supplement: S2 Data — (ZIP) [file pone.0322213.s004.zip › raw data11-20/No18 Creative activities.csv]

time stamp	face id	anger	contempt	disgust	fear	joy	sadness	surprise	sentimentality	confusion	neutral	engagement	valence	attention	inner brow raise	brow raise	brow furrow	eye widen	cheek raise	lid tighten	nose wrinkle	upper lip raise	dimpler	lip corner depressor	chin raise	lip pucker	lip stretch	lip press	mouth open	jaw drop	lip suck	eye closure	smile	smirk	blink	blink rate	pitch	yaw	roll	brightness	interocular distance	topleft_x	topleft_y	bottomright_x	bottomright_y	outer_right_eye_X	outer_right_eye_Y	outer_left_eye_X	outer_left_eye_Y
0.066
0.1
0.133
0.166
0.2
0.233
0.266
0.3
0.333
0.366
0.4
0.433
0.467
0.5
0.533
0.567
0.6
0.633
0.667
0.7
0.734
0.767
0.8
0.834
0.867
0.9
0.934
0.967
1
1.034
1.067
1.101
1.134
1.167
1.201
1.234
1.267
1.301
1.334
1.367
1.401
1.434
1.468
1.501
1.534
1.568	0	0.12	0.13	0.02	0.11	0.05	0.12	0.06	1.5	0.36	99.74	0.33	0.12	95.44	0.36	0.12	1.5	0.01	2.51	2.32	0.23	0.17	0	0	0.1	0.03	0.1	0.39	0.09	0.19	0.04	0.16	5.72	0	0		2.02	6.79	-8.67	64.29	150.48	1204.25	403.75	1411.68	615.05	1221.6	461.14	1371.74	451.03
1.601	0	0.11	0.12	0.02	0.11	0.06	0.11	0.06	0.9	0.32	99.75	0.33	0.95	97.68	0.2	0.08	0.9	0.01	2.79	1.57	0.28	0.16	0	0	0.16	0.01	0.64	0.79	0.05	0.32	0.1	0.03	6.17	0	0		3.67	-3.29	-6.62	64.69	144.4	1188.72	406.24	1399.33	626.27	1213.27	461.87	1357.41	453.33
1.634	0	0.12	0.12	0.02	0.11	0.06	0.11	0.06	1.36	0.55	99.76	0.33	1.45	95.86	0.2	0.06	1.36	0.01	3.28	1.87	0.35	0.2	0	0.01	0.33	0.03	0.62	0.82	0.04	0.55	0.36	0.04	6.75	0	0		-0.06	-6.29	-4.36	62.92	148.27	1185.57	405.16	1396.87	627.11	1210.83	459.14	1358.84	450.37
1.668	0	0.11	0.11	0.02	0.1	0.07	0.11	0.06	1.54	1.27	99.77	0.33	2.78	92.19	0.18	0.07	1.54	0.01	4.44	2.13	0.34	0.29	0	0.01	0.38	0.06	0.78	0.4	0.04	1.27	0.78	0.21	7.55	0	0		-3.4	-9.65	-3.83	61.5	145.93	1186.15	405.54	1399.25	629.11	1214.01	457.71	1359.79	451
1.701	0	0.11	0.11	0.02	0.1	0.07	0.11	0.06	1.37	1.37	99.78	0.33	3.27	92.07	0.17	0.1	1.37	0.01	4.71	1.61	0.33	0.44	0	0.02	0.32	0.1	0.82	0.29	0.05	1.59	1.1	0.08	7.78	0	0		-3.93	-9.74	-4.05	61.21	147.88	1185.9	405.07	1400.44	629.46	1213.16	457.64	1360.89	451.05
1.735	0	0.12	0.12	0.02	0.11	0.07	0.12	0.06	2.29	2.29	99.76	0.33	2.32	89.99	0.24	0.1	2.29	0.01	5.38	2.68	0.29	0.85	0	0.02	0.27	0.1	0.57	0.08	0.08	2.77	0.95	0.14	7.03	0	0		-3.15	-11.02	-3.2	60.87	152.82	1182.09	405.34	1399.1	633.49	1208.92	459.19	1361.52	450.81
1.768	0	0.13	0.13	0.02	0.11	0.07	0.12	0.07	2.69	2.69	99.74	0.33	1.32	89.79	0.27	0.15	2.69	0.01	4.96	3.65	0.42	1.26	0	0.02	0.2	0.14	0.46	0.09	0.11	4.33	0.94	0.66	6.49	0	0		-6.75	-11.13	-2.79	59.05	151.39	1179.03	400.76	1403.85	635.68	1210.91	452.28	1362.28	450.02
1.801	0	0.13	0.12	0.02	0.11	0.07	0.12	0.07	2.93	2.93	99.73	0.33	1.52	81.36	0.33	0.15	2.93	0.01	4.56	4.25	0.5	1.79	0	0.02	0.17	0.11	0.57	0.09	0.17	4.34	0.58	0.52	7	0	0		-7.23	-14.63	-3.8	58.34	147.37	1179.2	398.63	1409.53	640.77	1214.72	452.51	1361.96	446.36
1.835	0	0.13	0.12	0.02	0.11	0.08	0.12	0.07	2.61	2.61	99.73	0.33	2.98	85.94	0.3	0.15	2.61	0.01	6.25	5.02	0.47	1.85	0	0.01	0.13	0.09	0.64	0.06	0.23	4.62	0.39	0.24	7.51	0	0		-0.91	-12.95	-4.49	60.35	149.27	1178.79	398.68	1410.41	643.24	1213.19	455.38	1362.31	448.74
1.868	0	0.14	0.12	0.02	0.11	0.08	0.12	0.07	2.54	2.54	99.71	0.33	3.26	87.2	0.42	0.18	2.54	0.01	7.68	7.13	0.48	1.18	0	0.01	0.09	0.1	0.38	0.04	0.32	5.17	0.25	0.5	7.18	0	0		-3.74	-12.41	-3.9	59.12	155.71	1176.52	395.67	1413.26	644.24	1210.68	452.13	1366.31	447.04
1.901	0	0.15	0.12	0.02	0.11	0.09	0.13	0.07	2.38	2.38	99.69	0.33	3.56	90.24	0.57	0.21	2.38	0.01	8.92	9.19	0.32	0.42	0	0.01	0.05	0.08	0.26	0.04	0.36	5.08	0.16	0.08	6.84	0	0		-2.67	-10.88	-4.13	59.37	155.76	1175.98	394.17	1416.01	645.98	1211.51	450.87	1367.25	447.83
1.935	0	0.16	0.12	0.02	0.11	0.09	0.13	0.07	2.33	2.33	99.69	0.33	3.69	86.38	0.77	0.24	2.33	0.01	8.85	9.82	0.27	0.23	0	0.01	0.05	0.09	0.2	0.03	0.5	4.85	0.13	0.4	6.99	0	0		-1.85	-12.76	-3.37	59.21	154.74	1174.78	393.21	1416.27	647.92	1212.44	449.78	1367.16	447.01
1.968	0	0.18	0.12	0.02	0.11	0.08	0.12	0.07	2.07	2.07	99.64	0.33	2.83	90.35	0.8	0.22	2.07	0.01	7.54	13.79	0.43	0.14	0	0.01	0.05	0.1	0.15	0.04	0.66	4.55	0.11	0.25	6.64	0	0		-2.48	-10.82	-2.6	59.48	153.16	1174.92	395.19	1415.83	650.71	1214.17	451.29	1367.28	447.32
2.001	0	0.16	0.12	0.02	0.11	0.07	0.12	0.07	1.78	1.78	99.67	0.33	2.29	89.94	0.71	0.26	1.78	0.01	6.74	10.95	0.44	0.13	0	0.01	0.06	0.1	0.14	0.07	0.8	4.08	0.09	0.31	6.3	0	0		-7.96	-11.05	-1.7	58.03	152.51	1175.06	396.03	1414.74	649.4	1215.11	449.59	1367.58	445.92
2.035	0	0.15	0.13	0.02	0.11	0.06	0.12	0.07	1.61	1.61	99.71	0.33	1.49	92.13	0.68	0.22	1.61	0.01	5.33	7.68	0.5	0.11	0	0.01	0.08	0.1	0.16	0.11	0.97	3.65	0.08	0.36	6.06	0	0		-7.34	-9.7	-0.79	58.29	155.07	1175.57	396.48	1414.94	649.89	1215.26	449.55	1370.3	446.86
2.068	0	0.14	0.13	0.02	0.11	0.06	0.12	0.07	1.52	1.52	99.72	0.33	1.1	91.23	0.66	0.22	1.52	0.02	4.82	6	0.7	0.09	0	0.01	0.11	0.14	0.1	0.12	1.11	3.57	0.08	0.38	5.93	0	0		-7.48	-10.29	-0.57	58.1	154.01	1175.01	396.26	1414.94	650.31	1215.77	448.87	1369.77	447.09
2.102	0	0.14	0.13	0.02	0.12	0.06	0.12	0.07	1.73	1.73	99.72	0.33	0.1	90.3	0.93	0.22	1.73	0.02	3.74	5.74	1.13	0.1	0	0.01	0.2	0.3	0.13	0.21	1.64	4.87	0.09	1.54	5.78	0	0		-4.39	-10.84	-0.44	59	149.42	1174.02	396.87	1413.11	651.21	1216.85	449.4	1366.27	449.02
2.135	0	0.13	0.13	0.02	0.12	0.06	0.12	0.07	1.72	1.72	99.73	0.33	0	88.24	1.17	0.25	1.72	0.02	3.65	4.35	0.87	0.09	0	0.01	0.36	0.35	0.19	0.37	1.97	5.18	0.07	13.71	5.57	0	0		-2.93	-11.92	-1.2	59.62	151.9	1173.16	395.05	1413.58	649.4	1214.45	447.98	1366.35	449.92
2.168	0	0.13	0.14	0.02	0.12	0.05	0.13	0.07	1.84	1.84	99.72	0.33	0	97.59	1.35	0.26	1.84	0.02	3.08	2.37	1.28	0.17	0	0.01	0.79	0.28	0.2	0.84	1.64	4.51	0.08	27.23	4.93	0	0		0.18	-3.49	-4.41	61.72	153.56	1170.7	396.81	1407.68	647.97	1205.91	455.34	1359.27	447.42
2.202	0	0.14	0.15	0.02	0.13	0.05	0.13	0.07	3.79	1.96	99.71	0.33	0	93.57	1.3	0.24	1.96	0.02	2.77	1.8	1.03	0.19	0	0.01	1.53	0.2	0.24	3.79	2.05	3.52	0.05	5.53	4.29	0	0		-0.74	-8.61	-1	61.35	156.41	1169.11	398.92	1400.35	645.82	1203.87	454.15	1360.14	447.68
2.235	0	0.13	0.15	0.02	0.13	0.04	0.14	0.07	4.09	1.83	99.7	0.33	0	96.21	1.67	0.24	1.83	0.02	2.3	1.01	0.54	0.22	0	0.01	2.38	0.14	0.2	4.45	1.75	3.11	0.06	5.68	4.09	0	0		-2.52	-5.82	-1.14	61.48	154.23	1167.4	401.46	1394.27	642.78	1201.04	455.98	1355.08	448.32
2.268	0	0.13	0.15	0.03	0.13	0.04	0.14	0.07	3.5	1.59	99.7	0.33	0	96.86	1.61	0.2	1.59	0.01	1.51	0.75	0.46	0.27	0	0.02	3.5	0.1	0.15	2.94	1.38	2.46	0.07	0.69	3.7	0	0		-0.65	-4.85	-1.83	62.81	153.96	1167.85	405.36	1384.88	636.03	1195.96	459.2	1349.65	450.25
2.302	0	0.13	0.16	0.03	0.13	0.04	0.14	0.06	3.07	1.45	99.68	0.33	0	96.58	1.49	0.22	1.45	0.01	1.32	0.78	0.27	0.23	0	0.03	4.51	0.07	0.11	1.01	0.87	1.9	0.08	3.18	3.07	0	0		-0.9	-5.3	-2.78	63.39	151.45	1168.58	406.3	1382.55	632.87	1195.36	460.15	1346.5	450.48
2.335	0	0.13	0.16	0.03	0.13	0.03	0.14	0.06	2.86	1.49	99.68	0.33	0	98.78	1.11	0.24	1.49	0	0.93	0.73	0.16	0.15	0	0.04	4.94	0.04	0.08	0.27	0.71	1.66	0.12	1.03	2.86	0	0		1.87	-0.01	-2.73	63.87	148.99	1169.65	406.31	1379.02	628.55	1195.62	459.49	1344.33	450.42
2.368	0	0.13	0.17	0.03	0.13	0.03	0.15	0.06	2.15	1.58	99.66	0.33	0	98.28	0.75	0.2	1.58	0	0.56	0.46	0.13	0.05	0	0.05	6.67	0.03	0.05	0.16	0.56	1.67	0.29	4.79	2.15	0	0		2.28	1.78	-4.61	64.34	145.62	1171.64	407.28	1377.68	623.24	1195.58	459.97	1341.04	453.22
2.402	0	0.14	0.17	0.03	0.13	0.03	0.15	0.06	2	1.42	99.66	0.33	0	96.67	0.41	0.16	1.43	0	0.71	0.43	0.17	0.03	0	0.1	9.15	0.02	0.05	0.17	0.42	1.42	0.99	10.26	2	0	0		1.74	5.16	-7.07	64.4	146.51	1171.79	409.53	1373.91	620.7	1191.01	466.58	1336.47	449.15
2.435	0	0.14	0.17	0.03	0.12	0.03	0.15	0.06	2.32	1.32	99.67	0.33	0	97.96	0.23	0.11	1.32	0	0.94	0.49	0.22	0.03	0	0.09	8.66	0.01	0.07	0.24	0.45	1.61	1.88	8.18	2.32	0	0		-0.3	2.65	-6.51	64.27	147.58	1169.37	410.56	1368.5	618.07	1187.1	466.49	1333.65	449.13
2.469	0	0.13	0.17	0.03	0.12	0.04	0.15	0.06	2.66	1.27	99.67	0.33	0	98.73	0.16	0.08	1.27	0	2.66	0.51	1	0.11	0	0.13	8.59	0.01	0.08	0.91	0.27	1.6	6.06	2.88	2.39	0	0		0.35	0.24	-8.12	63.94	149.93	1161.72	407.4	1364.74	616.13	1178.06	465.37	1327.12	449.18
2.502	0	0.14	0.16	0.03	0.12	0.04	0.16	0.06	3.14	1.28	99.67	0.33	0	98.46	0.16	0.07	1.28	0	3.14	0.68	0.69	0.1	0	0.15	12.1	0	0.15	1.33	0.24	1.65	13.83	5.66	2.53	0	0		-0.38	-1.2	-9.02	63.7	146.07	1155.46	407.18	1360.78	619.29	1174.26	466.14	1319.17	447.75
2.535	0	0.13	0.16	0.03	0.12	0.05	0.15	0.06	7.04	1.12	99.68	0.33	0	98.41	0.19	0.07	1.12	0	7.04	1.44	1.45	0.43	0	0.15	7.08	0.01	0.22	0.75	0.26	1.49	9.45	8.31	2.86	0	0		-5.05	1.36	-7.61	61.96	142.6	1152.04	408.05	1353.87	615.91	1172.39	461.85	1314.42	449.11
2.569	0	0.13	0.16	0.03	0.12	0.06	0.15	0.06	9.57	1.06	99.68	0.49	0	98.49	0.24	0.06	1.06	0.01	9.57	1.74	1.5	0.33	0	0.24	6.08	0	0.38	1.14	0.11	1.16	16.15	4.95	2.83	0	0		-0.67	-1.13	-6.15	63.53	138.52	1148.46	408.78	1348.96	619.9	1172.09	462.6	1309.84	448.02
2.602	0	0.14	0.16	0.03	0.12	0.06	0.15	0.06	10.58	0.97	99.68	0.43	0	98.41	0.36	0.04	0.99	0.01	10.58	2.16	0.97	0.22	0	0.27	6.47	0	0.71	1.23	0.09	0.97	13.13	2.56	2.85	0	0		-0.2	1.36	-5.9	64.15	139.8	1144.95	409.22	1343.23	617.9	1167.12	462.84	1306.11	447.89
2.635	0	0.14	0.17	0.03	0.12	0.07	0.16	0.06	13.02	0.83	99.66	0.52	0.22	96.03	0.46	0.04	0.83	0.01	13.44	2.93	0.99	0.34	0	0.39	5.37	0	1.38	1.35	0.07	0.86	13.02	2.88	2.79	0.58	0		-2.89	-6.08	-6.87	63.12	140.49	1141.49	411.2	1338.95	618.79	1161.99	466.91	1300.98	446.43
2.669	0	0.15	0.18	0.03	0.12	0.08	0.16	0.06	14.47	0.74	99.64	0.76	0.34	98.78	0.6	0.04	0.65	0.01	14.47	3.56	0.55	0.25	0	0.74	5.32	0	1.88	5.84	0.05	0.84	17.24	1.21	3.25	1.6	0		-1.01	0.04	-4.57	63.92	142.18	1138.96	411.72	1335.2	618.65	1160.41	465.9	1301.46	448.03
2.702	0	0.15	0.21	0.03	0.12	0.07	0.15	0.06	12.84	0.72	99.59	0.52	0.01	98.43	0.86	0.04	0.6	0.01	12.84	3.9	0.41	0.23	0	0.72	4.14	0	1.85	5.91	0.05	0.8	13.72	2.46	3.33	2.86	0		-4.76	-1.31	-3.88	62.67	147.74	1136.7	410.25	1334.18	617.44	1156.28	462.37	1303.28	447.55
2.736	0	0.15	0.25	0.02	0.12	0.09	0.16	0.06	15.24	0.63	99.5	0.83	1.48	97.62	1.41	0.05	0.54	0.01	15.24	4.53	0.58	0.23	0	0.63	3.16	0	1.87	5.68	0.04	0.83	17.81	3.01	3.64	4.92	0		-5	-3.44	-3.46	62.43	142.56	1135.78	410.65	1332.81	618.17	1158.29	461.69	1300.2	447.96
2.769	0	0.15	0.26	0.02	0.12	0.1	0.15	0.06	15.58	0.57	99.47	0.75	2.92	97.88	1.31	0.04	0.48	0.01	16.06	5.55	0.62	0.3	0	0.57	1.9	0	1.69	4.73	0.04	0.77	15.58	2.86	4.17	5.79	0		-2.75	-2.83	-4.03	62.94	138.78	1133.53	410.09	1330.98	618.9	1157.78	462.31	1295.73	447.24
2.802	0	0.14	0.43	0.02	0.12	0.07	0.15	0.06	11.54	0.76	99.14	0.44	0.73	97.65	1.21	0.04	0.5	0.01	11.54	3.51	0.51	0.2	0	0.76	3.7	0	2.44	4.28	0.04	0.68	12.5	2.81	4.19	10.42	0		-2.66	-3.36	-4.25	63.02	140.67	1131.32	410.78	1329.21	619.48	1154.64	464.51	1294.25	447.36
2.836	0	0.13	0.45	0.02	0.12	0.09	0.14	0.06	10.14	0.66	99.1	0.39	1.81	98.64	1.22	0.04	0.39	0.01	12.25	3.18	0.57	0.34	0	0.66	4.2	0	2.55	5.66	0.04	0.73	10.14	5.2	5.24	11.67	0		-3.16	0.57	-4.81	62.9	142.76	1127.74	412.09	1324.37	619.06	1148.8	465.67	1290.44	447.9
2.869	0	0.13	0.46	0.02	0.11	0.11	0.14	0.06	7.06	0.83	99.07	0.33	3.53	96.43	1.2	0.04	0.33	0.01	12.36	2.86	0.6	0.41	0	0.83	4.1	0.01	3.09	7.06	0.04	0.62	5.98	2.86	7.11	13.23	0		1.04	5.52	-2.84	64.31	139.87	1122.22	413.13	1316.55	617.54	1145.85	467	1284.73	450.37
2.902	0	0.13	0.48	0.02	0.11	0.1	0.13	0.06	6.86	0.81	99.03	0.33	3.63	94.91	1.11	0.04	0.32	0.01	11.06	3.22	0.56	0.45	0	0.81	3.06	0.01	2.87	6.86	0.04	0.6	5.02	1.63	7.43	13.88	0		2.45	7.38	-3.35	64.74	139.44	1118.04	413.48	1311.78	617.59	1141.15	467.89	1279.49	450.4
2.936	0	0.12	0.47	0.02	0.11	0.1	0.13	0.06	5.2	1.24	99.06	0.33	4.11	96.12	1.04	0.04	0.27	0.01	10.48	3.38	0.64	0.68	2.53	1.24	2.03	0.01	2.69	5.2	0.03	0.42	1.35	3.78	7.7	13.75	0		1.77	5.95	-3.91	64.61	138.78	1115.3	414.72	1307.2	616.89	1137.26	468.77	1274.86	450.76
2.969	0	0.12	0.55	0.02	0.11	0.09	0.12	0.06	2.9	1.03	98.89	0.33	3.96	96.87	0.98	0.04	0.29	0.01	9.16	3.85	0.62	0.7	7.25	1.03	1.54	0.01	2.69	2.9	0.03	0.42	1.14	1.95	7.46	15.2	0		0.82	4.83	-2.9	64.47	140.96	1110.38	414.15	1300.74	613.5	1131.44	468.04	1271.28	450.22
3.002	0	0.12	0.53	0.02	0.11	0.08	0.12	0.06	1.25	1.25	98.93	0.33	3.03	97.39	0.78	0.05	0.26	0.01	7.91	3.12	0.63	0.8	13.68	1.25	1.21	0.02	2.44	1.22	0.02	0.4	0.56	1.83	6.69	14.31	0		0.55	3.91	-3.47	64.54	141.1	1106.98	415	1295.1	612.21	1126.21	468.17	1266.19	450.43
3.036	0	0.11	0.43	0.02	0.11	0.07	0.12	0.06	1.19	1.19	99.14	0.33	1.67	98.64	0.67	0.05	0.24	0	5.85	2.46	0.83	0.63	15.36	1.19	0.8	0.02	1.71	0.71	0.02	0.38	0.31	10.04	6.08	11.81	0		-4.62	0.57	-4.51	63.08	140.26	1104.93	414.74	1290.69	608.62	1122.34	466.77	1261.31	447.8
3.069	0	0.11	0.36	0.02	0.11	0.06	0.12	0.06	0.97	0.97	99.28	0.33	0.79	97.55	0.45	0.06	0.25	0	4.69	2.24	1.34	0.71	21.09	0.97	0.36	0.02	0.7	0.31	0.02	0.41	0.28	3.88	5.65	9.86	0		-5.02	3.59	-4.87	63.22	135.57	1101.61	415.92	1283.13	604.58	1119.35	468.24	1253.22	446.9
3.103	0	0.11	0.27	0.02	0.1	0.06	0.11	0.06	0.76	0.76	99.47	0.33	0.15	98.51	0.34	0.07	0.25	0	3.61	2.58	2.13	0.92	18.27	0.76	0.19	0.03	0.38	0.27	0.03	0.57	0.23	1.39	5.66	7.04	0		-0.16	1.06	-6.27	64.87	145.76	1100.63	415.12	1280.61	602.36	1110.58	470.12	1254.34	446.03
3.136	0	0.12	0.23	0.02	0.1	0.05	0.11	0.06	0.53	0.53	99.54	0.33	0.2	97.54	0.24	0.09	0.26	0	3.51	2.89	1.98	0.84	12.48	0.53	0.11	0.05	0.18	0.21	0.03	0.62	0.21	2.6	5.58	5.64	0		-0.17	3.59	-6.47	64.68	147.9	1097.7	414.04	1278.37	600.75	1107.01	471.69	1252.2	443.46
3.169	0	0.12	0.21	0.02	0.11	0.05	0.11	0.06	0.44	0.44	99.58	0.33	0	98.24	0.25	0.1	0.28	0	2.88	2.51	1.69	0.73	11.53	0.44	0.08	0.05	0.1	0.16	0.03	0.65	0.19	0.81	5.22	4.41	0		1.69	1.89	-7.42	65	148.15	1097.31	414.25	1277.42	600.69	1105.37	473.49	1250.33	442.96
3.203	0	0.12	0.17	0.02	0.11	0.05	0.11	0.06	0.32	0.32	99.65	0.33	0	97.17	0.28	0.14	0.32	0.01	2.69	2.45	1.3	0.56	8.13	0.3	0.06	0.07	0.06	0.17	0.04	0.72	0.16	1.52	4.74	2.27	0		-0.05	4.32	-6.74	65.11	136.63	1093.08	414.29	1271.74	600.72	1107.16	468.87	1241.53	444.09
3.236	0	0.12	0.15	0.02	0.11	0.05	0.11	0.06	0.37	0.37	99.7	0.33	0	92.91	0.26	0.17	0.37	0.01	2.4	2.6	1.3	0.46	4.02	0.28	0.06	0.06	0.05	0.18	0.04	0.69	0.15	0.77	4.46	0.81	0		0.63	9.14	-5.09	65.13	134.76	1086.24	415.14	1264.02	600.51	1102.44	468.17	1235.39	446.13
3.269	0	0.13	0.15	0.02	0.11	0.04	0.12	0.06	0.42	0.42	99.7	0.33	0	92.51	0.3	0.19	0.42	0.01	2.17	3.68	1.03	0.6	2.97	0.24	0.06	0.07	0.03	0.23	0.05	0.67	0.12	1.23	3.93	0.45	0		-4.05	9.43	-5.78	63.42	142.9	1078.16	415.84	1256.48	599.5	1089.67	470.13	1230.3	444.75
3.303	0	0.13	0.15	0.02	0.11	0.04	0.12	0.06	0.43	0.43	99.7	0.33	0	93.39	0.38	0.25	0.43	0.01	2.06	4.64	1.06	0.8	3.04	0.12	0.06	0.09	0.03	0.3	0.06	0.79	0.1	4.3	3.66	0.23	0		0.35	8.76	-6.8	64.26	133.64	1076.14	418.73	1250.28	599.65	1089.77	473.11	1220.83	446.95
3.336	0	0.14	0.15	0.02	0.12	0.04	0.12	0.06	0.48	0.48	99.7	0.33	0	93.35	0.59	0.28	0.48	0.01	1.73	5.72	0.96	0.96	0.96	0.1	0.04	0.11	0.03	0.19	0.07	0.81	0.09	19.53	3.41	0.06	0		-6.32	8.79	-5.22	62.92	131.94	1070.59	421.32	1242.37	598.99	1085.13	470.96	1215.37	449.89
3.369	0	0.14	0.15	0.02	0.12	0.04	0.12	0.06	0.48	0.48	99.7	0.33	0	95.81	0.83	0.31	0.48	0.01	1.48	5.11	0.86	1.74	0.77	0.08	0.04	0.11	0.03	0.07	0.1	0.85	0.07	3.25	3.31	0	0		5.6	6.35	-3.41	61.32	137.77	1064.39	420.54	1237.55	599.57	1078.58	476	1214.2	451.72
3.403	0	0.14	0.16	0.03	0.12	0.04	0.13	0.06	0.62	0.62	99.69	0.33	0	97.81	1.25	0.39	0.62	0.01	1.61	5.4	1	2.7	1.56	0.05	0.04	0.13	0.02	0.03	0.17	1.07	0.05	4.83	2.82	0	0		-6.89	3	-3.59	61.97	137.58	1062.76	425.31	1233.1	599.82	1075.12	475.7	1211.06	454.49
3.436	0	0.15	0.16	0.03	0.12	0.04	0.13	0.06	0.7	0.7	99.69	0.33	0	96.32	1.64	0.4	0.7	0.01	1.61	5.85	1.06	4.43	0.34	0.05	0.04	0.15	0.02	0.01	0.22	1.18	0.05	9.81	2.8	0	0		-3.18	5.68	-3.59	61.23	142.51	1058.48	422.68	1234.5	603.15	1071.24	476.44	1211.81	453.03
3.47	0	0.15	0.16	0.03	0.13	0.04	0.14	0.07	0.91	0.91	99.68	0.33	0	98.27	2.64	0.38	0.91	0.01	2.86	5.56	1.25	7.09	0.81	0.04	0.04	0.27	0.02	0.01	0.39	1.72	0.04	4.54	2.55	0	0		-9.68	-1.79	-1.6	60.91	139.36	1057.76	422.41	1232.94	601.73	1073.28	471.15	1211.64	454.41
3.503	0	0.15	0.16	0.03	0.14	0.04	0.15	0.07	1.15	1.15	99.68	0.33	0	98.51	4.07	0.46	1.15	0.01	2.91	4.69	1.43	7.65	1.56	0.04	0.03	0.35	0.01	0.01	0.58	1.95	0.04	15.68	2.59	0	0		-5.97	-1.04	-3.33	60.33	144.07	1058.03	424.72	1231.17	603.78	1068.1	472.66	1211.32	457.03
3.536	0	0.13	0.16	0.03	0.14	0.04	0.15	0.08	1.05	1.05	99.68	0.33	0	98	5.3	0.43	1.05	0.02	2.4	3.02	1.32	5.94	1.45	0.05	0.03	0.36	0.01	0.02	0.65	1.94	0.05	5.78	2.59	0	0		-9.04	-2.54	-4.05	60.1	144.98	1057.85	424.96	1230.11	602.09	1066.29	473.39	1210.16	455.57
3.57	0	0.14	0.16	0.03	0.15	0.04	0.16	0.08	1.33	1.33	99.68	0.33	0	98.33	5.88	0.42	1.33	0.02	2.99	2.44	1.47	8.4	1.09	0.06	0.03	0.42	0.01	0.02	0.87	2.45	0.05	28.57	2.7	0	0		-12.93	1.61	-1.81	60.15	145.59	1056.52	426.84	1227.99	602.09	1066.49	471.1	1211.62	459.5
3.603	0	0.13	0.16	0.03	0.15	0.04	0.17	0.08	1.42	1.42	99.66	0.33	0	98.36	6.96	0.39	1.42	0.01	2.56	2	1.62	8.49	2.67	0.06	0.04	0.42	0.01	0.02	0.97	2.56	0.05	5.26	2.79	0	0		-12.5	-1.52	-2.6	60.36	137.19	1056.37	427.29	1228.75	604.79	1070.41	472.38	1206.9	458.64
3.636	0	0.13	0.16	0.03	0.15	0.04	0.17	0.08	1.52	1.52	99.66	0.33	0	98.38	6.75	0.45	1.52	0.01	2.55	1.72	1.39	7.58	2.84	0.07	0.05	0.45	0.02	0.03	1.21	2.76	0.05	7.26	2.77	0	0		-8.36	1.46	-1.48	60.59	144.44	1054.93	427.32	1229.6	606.41	1067.56	474.57	1211.36	460.85
3.67	0	0.13	0.16	0.04	0.16	0.04	0.17	0.09	1.74	1.74	99.65	0.33	0	98.03	7.31	0.47	1.74	0.01	3.05	1.5	1.78	9.66	2.27	0.08	0.06	0.52	0.01	0.03	1.96	3.43	0.05	7.61	2.83	0	0		-6.14	2.45	-1.52	60.07	153.25	1052.42	423.02	1234.74	609.7	1064.36	473.78	1216.81	458.21
3.703	0	0.13	0.16	0.03	0.15	0.04	0.16	0.08	1.74	1.74	99.67	0.33	0	98	5.93	0.54	1.74	0.01	2.37	1.55	1.36	6.5	1.96	0.07	0.06	0.5	0.01	0.02	2.15	3.36	0.06	1.94	2.68	0	0		-14.43	-2.54	-5.03	59.37	154.13	1055.52	425.59	1239.24	613.02	1063.92	478.16	1216.32	455.11
3.737	0	0.14	0.16	0.03	0.16	0.04	0.16	0.08	1.68	1.68	99.67	0.33	0	96.36	5.55	0.63	1.68	0.01	2.44	2.08	1	4.5	0.9	0.06	0.06	0.81	0.02	0.04	3.12	4.12	0.06	3.82	2.52	0	0		-1.07	5.62	-2.72	61.46	149.25	1050.74	421.18	1244.17	619.61	1069.86	481.48	1216.68	454.63
3.77	0	0.14	0.16	0.03	0.15	0.04	0.16	0.08	1.54	1.54	99.68	0.33	0	97.06	5	0.74	1.54	0.02	2.91	2.7	1.11	3.7	0	0.06	0.07	1.04	0.02	0.06	3.13	4.51	0.07	4.61	2.59	0	0		-6.46	4.51	-2.82	60.55	150.14	1043.92	420.51	1246.27	628.35	1066.76	480.35	1214.71	454.77
3.803	0	0.14	0.16	0.03	0.15	0.04	0.16	0.08	1.52	1.52	99.68	0.33	0	97.2	4.64	0.96	1.52	0.03	3.97	3.66	0.89	2.36	0	0.06	0.08	1.27	0.04	0.09	3.34	4.59	0.07	19.57	2.57	0	0		-10.62	4.27	-1.5	58.54	152.63	1041.72	420.51	1251.4	636.92	1067.84	475.98	1219.46	458.49
3.837	0	0.15	0.15	0.03	0.15	0.05	0.16	0.09	1.5	1.52	99.68	0.33	0	98.24	4.71	0.94	1.5	0.03	6.8	4.87	0.62	1.29	0	0.06	0.1	1.52	0.07	0.23	4.1	5.47	0.08	26.1	3.12	0	0		-10.33	-1.89	-3.85	58.79	150.63	1044.96	421.86	1257.12	642.78	1070.65	478.37	1219.98	458.68
3.87	0	0.15	0.15	0.02	0.15	0.06	0.16	0.09	1.5	1.93	99.68	0.33	0	96.77	4.79	1.31	1.5	0.05	9.51	6.8	0.53	0.83	0	0.05	0.15	1.93	0.14	0.4	3.81	6.3	0.1	23.36	3.48	0	0		-6.99	5.01	-3.21	59.55	150.75	1041.26	421.06	1258.29	646.87	1070.37	480.83	1219.52	458.95
3.903	0	0.17	0.15	0.02	0.17	0.08	0.18	0.1	1.55	2.44	99.64	0.33	1.12	96.85	6.6	1.72	1.55	0.06	13.48	10.78	0.37	0.93	0	0.04	0.23	2.44	0.21	0.66	4.08	6.63	0.11	9.26	3.7	0.55	0		-9.14	4.88	-2.69	58.24	155.03	1038.34	419.56	1260.76	651.41	1068.19	477.5	1222.18	459.57
3.937	0	0.18	0.16	0.02	0.17	0.08	0.18	0.11	1.36	2.96	99.63	0.33	1.6	94.82	6.84	1.99	1.36	0.07	14.13	13.51	0.29	0.78	0	0.03	0.27	2.96	0.39	0.86	3.33	7.86	0.14	10.04	3.86	0.86	0		-10.57	7.46	-2.22	57.68	147.79	1036.89	420.17	1261.77	655.09	1072.31	476.9	1219.18	460.49
3.97	0	0.19	0.16	0.02	0.19	0.08	0.2	0.13	1.41	2.94	99.59	0.33	0.41	93.07	9.89	2.67	1.41	0.1	13.01	15.61	0.31	1.02	0	0.03	0.39	2.94	0.56	0.95	3.85	8.79	0.15	1.38	3.86	1.24	0		-4.49	9.01	-0.52	59.59	151.84	1034.03	420.35	1260.5	657.8	1070.02	478.43	1221.21	464.42
4.003	0	0.18	0.16	0.02	0.21	0.07	0.21	0.15	1.41	2.62	99.59	0.33	0	94.5	11.08	3.76	1.41	0.12	11.58	14.86	0.34	0.75	0	0.02	0.41	2.62	0.77	0.76	3.76	9.42	0.16	9.66	3.84	1.31	0		-7.8	7.78	-1.16	58.49	147.02	1033.65	421.58	1260.48	660	1071.48	477.46	1217.95	464.69
4.037	0	0.16	0.15	0.02	0.23	0.06	0.22	0.2	1.4	3.06	99.53	0.33	0	90.48	13.49	5.1	1.4	0.13	9.03	14.73	0.27	0.29	0	0.01	0.35	3.06	0.84	0.53	3.71	12.42	0.17	6.71	4.14	1.26	0		-7.37	10.74	-3.06	58.16	147.27	1030.64	420.93	1258.34	660.7	1066.78	478.21	1213.21	462.51
4.07	0	0.19	0.13	0.02	0.26	0.07	0.24	0.25	1.45	2.95	99.48	0.33	0	90.7	16.03	5.99	1.45	0.1	9.97	19.89	0.27	0.23	0	0.01	0.29	2.95	0.78	0.45	4.17	13.92	0.16	11.1	4.45	0.48	0		-6.9	10.61	-0.79	58.19	150.68	1027.18	419.29	1255.94	659.83	1064.52	475.2	1214.77	463.78
4.104	0	0.18	0.11	0.02	0.35	0.07	0.3	0.4	1.46	3.74	99.2	0.54	0	90.79	22.09	8.77	1.46	0.1	10.46	23.13	0.23	0.24	0	0.01	0.25	3.74	0.5	0.29	4.91	16.7	0.18	14.27	4.56	0	0		-6.42	10.56	0.87	58.38	149.17	1024.24	418.46	1255.24	660.89	1065.35	474.76	1214.17	464.54
4.137	0	0.18	0.11	0.02	0.46	0.07	0.42	0.61	1.6	4.52	98.78	0.95	0	89.79	29.59	9.29	1.6	0.08	9.64	26.46	0.26	0.24	0	0	0.23	4.52	0.3	0.4	5.43	18.86	0.18	15.3	4.58	0	0		-5.27	11.13	1.14	58.53	151.69	1022.37	418.28	1254.88	662.49	1063.29	474.91	1214.69	465.56
4.17	0	0.18	0.11	0.02	0.44	0.08	0.41	0.55	1.54	4.22	98.89	0.9	0	87.97	28.8	8.86	1.54	0.08	10.84	25.25	0.33	0.33	0	0	0.16	4.22	0.23	0.35	5.39	17.66	0.16	8.16	4.85	0	0		-3.78	12.05	1.15	58.88	147.96	1018.99	417.05	1253.22	663.79	1062.7	474.78	1210.3	464.5
4.204	0	0.16	0.1	0.01	0.46	0.08	0.43	0.64	1.65	5.06	98.71	1.04	0	91.09	31.14	9	1.65	0.07	9.26	25.41	0.4	0.28	0	0	0.15	5.06	0.22	0.44	5.03	18.88	0.15	3.86	5.79	0	0		-2.85	10.38	-1.69	59.02	148.71	1017.53	417.76	1252.68	666.38	1058.2	478.07	1206.13	462.77
4.237	0	0.15	0.1	0.01	0.48	0.08	0.41	0.69	1.59	4.85	98.61	1.02	0	87	30.85	10.87	1.59	0.07	8.83	23.15	0.38	0.24	0	0	0.15	4.85	0.21	0.68	5.16	19.11	0.13	10.95	5.84	0	0		-3.65	12.5	-0.61	58.6	144.5	1014.81	418.96	1250.37	667.95	1059.05	478.12	1202.92	464.59
4.27	0	0.17	0.1	0.02	0.41	0.08	0.33	0.59	1.68	4.6	98.82	0.78	0	88.15	26.1	10.76	1.68	0.05	9.19	23.77	0.39	0.28	0	0	0.18	4.6	0.16	0.61	6.09	20.02	0.11	3.9	6.3	0	0		-3.25	11.97	-1.2	58.54	145.93	1011.98	417.8	1250.24	669.81	1056.23	478.33	1201.39	463.41
4.304	0	0.2	0.09	0.02	0.36	0.09	0.25	0.58	1.8	3.85	98.84	0.69	0	87.13	21.27	10.75	1.8	0.04	8.45	25.82	0.44	0.31	0	0	0.28	3.85	0.11	0.71	9.25	24.37	0.12	18.86	7.36	0	0		-1.68	12.44	-1.7	58.9	142.91	1009.9	418.28	1249.15	672.62	1055.64	478.99	1197.79	464.35
4.337	0	0.17	0.09	0.02	0.34	0.08	0.22	0.5	1.74	3.58	99	0.57	0	89.28	17.96	11.11	1.74	0.04	7.23	18.72	0.37	0.26	0	0	0.37	3.58	0.08	0.63	9.84	23.75	0.11	10.93	7.07	0	0		-3.36	11.4	-1.72	58.55	146.78	1011.22	420.52	1246.36	670.26	1052.72	478.5	1198.99	466.4
4.37	0	0.16	0.09	0.02	0.38	0.07	0.21	0.58	1.67	3.51	98.83	0.71	0	90.75	17.07	12.68	1.67	0.04	6.71	15.78	0.4	0.17	0	0	0.47	3.51	0.08	0.52	13.75	26.95	0.1	10.82	6.65	0	0		-4.8	10.58	-2.95	58.37	142.23	1012.1	421.29	1245.73	669.11	1053.99	479.84	1195.42	464.82
4.404	0	0.17	0.1	0.03	0.34	0.07	0.17	0.48	1.71	2.69	99.05	0.61	0	92.29	12.47	12.02	1.71	0.06	6.2	12.61	0.44	0.18	0	0	0.48	2.69	0.08	0.44	16.26	27.21	0.07	3.83	5.88	0	0		-6.88	9.59	-4.73	57.75	141.8	1010.59	420.79	1245.77	668.96	1051.86	482.01	1192.17	461.5
4.437	0	0.18	0.1	0.03	0.37	0.06	0.17	0.49	1.71	2.56	99.02	0.75	0	83.06	12.68	12.81	1.71	0.06	5.76	11.91	0.4	0.15	0	0	0.6	2.56	0.06	0.45	18.85	26.88	0.07	14.57	5.69	0	0		-4.43	14.05	-2.28	58.21	138.72	1008.85	421.02	1244.8	671.23	1054.55	480.24	1192.42	464.98
4.471	0	0.2	0.09	0.04	0.39	0.07	0.17	0.46	1.91	2.75	99.09	0.97	0	79.81	12.39	12.52	1.91	0.07	7.83	12.37	0.68	0.34	0	0.01	0.66	2.75	0.04	0.27	22.74	25.71	0.06	19.69	6.01	0	0		-1.85	15.13	-0.81	58.75	142.19	1006.26	421.17	1243.34	672.67	1052.29	481.02	1193.82	467.35
4.504	0	0.24	0.1	0.04	0.39	0.08	0.17	0.39	1.89	3.23	99.22	1.2	0.14	78.42	11.81	11.19	1.89	0.07	8.17	14.25	0.83	0.35	0	0.01	0.6	3.23	0.03	0.23	26.38	23.8	0.06	23.69	6.28	0	0		-3.55	15.55	-1.15	57.92	145.83	1006.47	421.07	1243.94	673.06	1050.34	479.25	1195.7	467.57
4.537	0	0.24	0.1	0.04	0.41	0.08	0.18	0.39	1.92	3.66	99.17	1.38	0.19	80.36	12.78	11.22	1.92	0.08	9.01	13.99	0.74	0.34	0	0	0.61	3.66	0.03	0.22	27.41	22.6	0.06	9.74	6.15	0	0		-4.82	14.96	-1.49	57.51	147.94	1007.15	421.86	1244.81	672.74	1049.75	481.46	1196.98	466.94
4.571	0	0.24	0.1	0.05	0.49	0.08	0.21	0.38	2.02	4.06	99.02	2.34	0	91.53	15.07	10.82	2.02	0.09	9.95	12.41	0.64	0.36	0	0	0.39	4.06	0.04	0.14	31.83	20.26	0.06	4.61	5.68	0	0		-7.81	10.1	-1.15	56.71	152.56	1009.31	420.51	1249.17	672.54	1050.91	479.92	1202.8	465.62
4.604	0	0.29	0.1	0.05	0.58	0.08	0.22	0.44	1.97	4.05	98.85	3.61	0	86.34	16.16	11.65	1.97	0.12	10.33	15.32	0.6	0.35	0	0	0.27	4.05	0.03	0.1	36.31	21.88	0.05	10.66	5.6	0	0		-4.57	12.78	-0.79	57.39	150.34	1010.03	421.71	1250.01	675.1	1053.26	481.38	1203.03	468.23
4.637	0	0.38	0.11	0.07	0.61	0.08	0.22	0.43	2	3.72	98.77	5.64	0	90.31	15.71	9.86	2	0.14	10.99	16.99	0.4	0.36	0	0	0.15	3.72	0.03	0.06	42.57	23.81	0.05	5.8	5.33	0	0		-6.1	10.84	-0.72	56.77	152.3	1011.99	423.07	1252.21	675.91	1054.4	482.8	1206.08	469.14
4.671	0	0.47	0.11	0.09	0.84	0.07	0.26	0.57	2.03	2.86	98.31	14.58	0	95.12	18.69	9.97	2.03	0.13	10.44	17.52	0.36	0.28	0	0	0.09	2.86	0.03	0.03	52.64	27.35	0.05	6.27	4.88	0	0		-9.44	7.15	-0.55	55.73	156.88	1013.82	422.35	1256.63	676.24	1055.36	482.65	1211.53	467.83
4.704	0	0.45	0.11	0.09	0.91	0.08	0.29	0.6	2.03	2.51	98.19	19.39	0	95.3	20.92	8.72	2.03	0.15	10.71	15.64	0.34	0.28	0	0	0.05	2.51	0.03	0.02	54.68	27.73	0.05	3.25	4.97	0	0		-10.88	6.95	-0.75	55.03	158.55	1015.18	423	1259.85	678.26	1056.58	483.76	1214.35	468.05
4.738	0	0.51	0.11	0.12	1.28	0.08	0.34	0.88	1.93	2.48	97.45	41.24	0	94.57	24.21	9.56	1.93	0.18	11.61	14.45	0.26	0.25	0	0	0.03	2.48	0.03	0.01	64.72	32.73	0.05	5.97	4.69	0	0		-6.75	7.71	-1.43	56.43	155.7	1021.62	424.27	1262.47	677.99	1061.68	483.83	1216.78	470.22
4.771	0	0.49	0.11	0.12	1.4	0.09	0.37	1.08	1.8	2.3	97.2	49.42	0	94.93	26.47	9.34	1.8	0.19	13.44	13.05	0.26	0.27	0	0	0.02	2.3	0.04	0.01	66.58	35.67	0.04	5.38	4.94	0	0		-9.81	7.35	-0.16	55.32	161.47	1023.28	422.54	1266.94	677.31	1063.26	481.59	1224.27	469.42
4.804	0	0.46	0.11	0.12	1.27	0.11	0.37	1.03	1.71	1.98	97.46	44.5	0.27	97.33	25.67	8.64	1.71	0.22	16.71	12.16	0.32	0.23	0	0	0.02	1.98	0.05	0.03	64.91	35.92	0.05	17.43	5.3	0	0		-9.36	4.03	-0.41	55.82	160.35	1027.38	420.33	1275.25	680.23	1069.68	480.69	1229.5	467.64
4.838	0	0.46	0.11	0.12	1.34	0.11	0.39	1.17	1.59	1.6	97.33	51.39	0.38	97.53	26.6	8.06	1.59	0.23	16.68	11.19	0.32	0.21	0	0	0.02	1.6	0.05	0.04	67.43	38.7	0.04	14.5	5.54	0	0		-9.31	3.61	0.98	55.88	155.8	1030.67	422.4	1278.24	682.7	1076.66	480.29	1232.21	471.47
4.871	0	0.4	0.11	0.11	1.21	0.12	0.38	1.26	1.57	1.57	97.48	46.91	0.94	97.32	26.35	6.97	1.57	0.2	16.83	8.4	0.33	0.11	0	0	0.02	1.24	0.08	0.05	65.44	41.83	0.04	18.55	5.95	0	0		-9.61	4.05	-0.53	55.66	162.61	1037.38	420.41	1285.77	681.84	1078.5	478.51	1240.83	469.01
4.904	0	0.37	0.11	0.12	1.06	0.11	0.34	1.17	1.55	1.55	97.66	40.04	0.86	97.61	23.87	6.04	1.55	0.18	15.3	5.71	0.38	0.06	0	0	0.02	1.04	0.11	0.06	64.43	43.39	0.04	28.26	6.01	0	0		-10.36	3.44	0.73	55.37	165.17	1040.86	419.26	1292.2	683.38	1083.67	476.36	1248.71	469.91
4.938	0	0.37	0.11	0.12	1.2	0.1	0.36	1.42	1.6	1.6	97.17	52.37	0	96.3	26.09	5.76	1.6	0.17	12.61	4.11	0.32	0.05	0	0	0.03	0.76	0.15	0.03	68.42	46.14	0.04	11.43	6.57	0	0		-6.01	5.7	0.4	56.87	156.84	1044.99	421.56	1293.87	685.13	1090.43	479.69	1247.09	472.13
4.971	0	0.37	0.1	0.13	1.24	0.12	0.37	1.55	1.5	1.5	96.9	57.47	1.37	96.87	26.58	5.54	1.5	0.16	14.9	3.69	0.3	0.05	0	0	0.02	0.65	0.2	0.03	70.5	48.1	0.04	7.3	7.13	0	0		-7.84	4.83	-0.36	56.37	158.28	1049.7	422.75	1295.67	683.98	1091.94	477.49	1250.16	473.04
5.004	0	0.35	0.1	0.13	1.13	0.12	0.33	1.51	1.28	1.28	96.99	51.56	1.75	93.94	24.7	5.7	1.28	0.17	14.17	2.8	0.3	0.08	0	0	0.02	0.52	0.23	0.02	69.41	49.1	0.03	28.54	7.3	0	0		-11.74	8.3	1.29	55.3	161.78	1050.12	422.19	1295.01	679.6	1092.18	475.19	1253.95	472.77
5.038	0	0.34	0.09	0.13	1.09	0.13	0.31	1.77	1.1	1.1	96.45	50.83	2.6	96.79	24.11	5.81	1.1	0.17	13.98	2.04	0.28	0.09	0	0	0.02	0.34	0.3	0.01	69.64	53.58	0.02	31.98	7.95	0	0		-9.43	4.97	-2.32	56.06	156.86	1054.25	424.15	1295.18	679.2	1092.44	479.92	1249.01	470.45
5.071	0	0.28	0.09	0.11	1.17	0.17	0.39	2.1	1.11	1.11	95.8	51.8	3.67	93.41	28.2	6.18	1.11	0.18	18.11	1.62	0.31	0.09	0	0	0.02	0.37	0.36	0.03	66.03	53.25	0.02	12.52	8.15	0	0		-12.61	8.74	-1.1	55.06	163.71	1054.49	424.49	1295.68	677.03	1090.84	480.11	1254.27	470.68
5.105	0	0.23	0.09	0.08	1.35	0.16	0.48	2.79	1.07	1.07	94.41	54.29	2.29	94.09	33.56	7.56	1.07	0.23	17.27	1.63	0.33	0.05	0	0	0.01	0.27	0.41	0.04	61.91	53.47	0.02	14.87	8.25	0	0		-12.58	8.16	-0.5	54.84	165.84	1054.14	423.75	1296.58	677.43	1090.73	479.07	1256.38	471.07
5.138	0	0.19	0.08	0.07	1.43	0.14	0.5	2.88	0.95	0.95	94.23	50.29	1.02	97.71	36.14	9.8	0.95	0.27	14.64	1.59	0.28	0.05	0	0	0.01	0.27	0.47	0.05	57.34	49.38	0.02	14.73	8.53	0	0		-11.93	3.24	-0.02	55.26	165.67	1058.44	420.43	1304.58	678.34	1097.46	476.69	1262.94	468.92
5.171	0	0.17	0.08	0.06	1.7	0.13	0.54	3.04	0.98	0.98	93.91	55.07	0	98.63	39.16	12.02	0.98	0.33	13.29	1.41	0.25	0.06	0	0	0.01	0.27	0.56	0.06	56.71	45.43	0.02	9.53	8.28	0	0		-11.84	0.63	-1.46	55.54	154.93	1066.8	421.61	1309.83	677.96	1107.99	477.19	1262.63	467.84
5.205	0	0.15	0.07	0.05	1.29	0.13	0.45	2.54	0.87	0.87	94.93	34.6	0.39	98.44	35.61	11.96	0.87	0.4	11.7	1.5	0.23	0.07	0	0	0.01	0.28	0.63	0.04	49.8	44.46	0.01	5.8	8.94	0	0		-13.65	1.28	0.08	55.51	160.43	1074.57	419.96	1318.25	675.78	1115.06	473.59	1275.39	467.91
5.238	0	0.15	0.08	0.05	0.97	0.12	0.34	1.76	0.79	0.79	96.49	20.01	1.06	98.15	30.04	11.28	0.79	0.5	10.27	1.21	0.24	0.11	0	0	0.01	0.26	0.66	0.06	46.05	41.6	0.02	12.99	9.01	0	0		-11.56	-2.15	-0.72	55.72	162.02	1080.79	415.86	1326.69	675.15	1120.46	469.6	1282.43	465.51
5.271	0	0.14	0.08	0.04	0.73	0.14	0.34	1.24	0.7	0.7	97.52	11.48	2.62	97.64	28.12	8.46	0.7	0.38	12.59	1.26	0.31	0.15	0	0	0.02	0.24	0.74	0.06	39.79	38.02	0.02	7.89	9.15	0	0		-9.05	-3.38	0.7	56.22	163.82	1088.01	413.26	1335.8	675.19	1129.44	466	1293.26	466.4
5.305	0	0.14	0.09	0.04	0.65	0.14	0.34	0.94	0.64	0.64	98.12	9.55	3.11	97.73	27.13	6.62	0.64	0.34	14.39	1.35	0.41	0.28	0	0	0.04	0.25	0.82	0.05	38.22	34.14	0.01	13.1	8.71	0	0		-8.93	-3.2	-0.4	56.43	158.73	1097.21	411.83	1345.73	674.71	1140.22	465.38	1298.95	464.45
5.338	0	0.15	0.09	0.04	0.53	0.15	0.32	0.77	0.62	0.62	98.46	6.3	3.83	96.55	24.41	4.91	0.62	0.3	15.8	1.65	0.39	0.29	0	0	0.04	0.23	0.75	0.07	35.34	33.71	0.01	6.49	8.26	0	0		-7.37	-5.34	2.48	58.05	160.41	1113.41	415.35	1354.13	670.59	1155.21	465.13	1315.57	468.99
5.371	0	0.16	0.1	0.04	0.34	0.17	0.23	0.47	0.58	0.58	99.07	2.62	6.68	94.98	15.86	2.94	0.58	0.21	17.92	1.52	0.27	0.22	0	0	0.04	0.22	0.92	0.05	30.41	32.27	0.01	8.21	8.33	0	0		-10.89	-7.3	1.42	56.47	162.35	1113.93	411.62	1359.51	670.39	1155.81	464.43	1318.16	462.73
5.405	0	0.15	0.1	0.04	0.28	0.2	0.21	0.33	0.49	0.49	99.34	2.38	8.5	95.93	13.15	1.69	0.49	0.18	21.07	1.86	0.14	0.21	0	0	0.04	0.24	1.17	0.04	26.06	27.9	0.01	2.94	8.14	0	0		-10.56	-6.2	3.4	57.24	163.75	1124.79	413.37	1368.58	670.02	1167.65	462.64	1331.32	467.59
5.438	0	0.16	0.1	0.03	0.23	0.21	0.19	0.28	0.49	0.49	99.44	2.09	9.51	96.66	9.99	1.08	0.49	0.11	21.87	2.22	0.08	0.08	0	0	0.05	0.21	1.25	0.04	23.57	27.99	0.01	7.51	8.13	0	0		-12.28	-5.18	3.94	56.88	164.97	1129.73	411.86	1374.66	669.34	1173.33	459.32	1338.12	467.02
5.472	0	0.13	0.1	0.03	0.17	0.22	0.16	0.2	0.46	0.46	99.56	1.19	10.74	96.2	6.51	0.9	0.46	0.08	22.87	2.15	0.08	0.16	0	0	0.06	0.24	1.22	0.03	15.21	23.95	0.01	5.25	8.17	0	0		-12.13	-5.85	2.69	56.66	158.89	1134.08	412.24	1379.86	671.88	1179.4	461.01	1338.23	465.36
5.505	0	0.13	0.11	0.03	0.15	0.21	0.15	0.17	0.51	0.51	99.59	0.92	10.59	95.55	4.53	0.78	0.51	0.06	22.1	2.68	0.15	0.44	0	0	0.09	0.28	1.65	0.05	12.42	21.64	0.02	10.43	8.01	0	0		-9.53	-6.66	5.21	57.5	162.63	1139.17	414.72	1381.13	669.9	1184.12	460.05	1346.29	472.2
5.538	0	0.14	0.1	0.03	0.14	0.16	0.13	0.16	0.57	0.57	99.68	0.61	8.83	96.85	2.8	0.68	0.57	0.07	16.97	3.33	0.51	1	0	0	0.08	0.27	2.1	0.07	11.7	22.12	0.02	10.4	8.22	0	0		-8.23	-4.87	5	58.3	170.36	1145.91	416.99	1384.75	667.99	1185.43	462.4	1355.3	475.37
5.572	0	0.14	0.11	0.03	0.13	0.16	0.12	0.15	0.57	0.57	99.69	0.54	8.7	95.31	1.43	0.52	0.57	0.07	17.04	3.87	1.1	2.31	0	0	0.09	0.26	2.57	0.21	10.03	21.63	0.04	19.62	8.07	0	0		-12.74	-6.94	4.32	57.05	164.97	1150.77	415.72	1389.49	664.79	1191.68	463.55	1356.55	469.38
5.605	0	0.14	0.1	0.03	0.13	0.11	0.11	0.14	0.64	0.64	99.72	0.36	6.08	94.62	0.94	0.54	0.64	0.05	11.49	2.93	1.95	3.43	0	0.01	0.08	0.3	2.87	0.55	9.96	20.06	0.05	12.51	8.16	0	0		-10.87	-7.66	4.17	58.05	170.16	1157.24	420.62	1386.99	660.12	1191.13	464.5	1360.91	475.97
5.638	0	0.13	0.1	0.03	0.12	0.11	0.1	0.13	0.71	0.65	99.74	0.33	6.37	94.81	0.52	0.61	0.65	0.05	8.93	3.05	1.97	1.94	0	0.01	0.11	0.27	2.9	0.71	9.45	19.52	0.06	30.53	9.42	0	0		-10.89	-7.47	1.91	58.11	163.95	1160.34	419.61	1390.26	659.28	1194.29	465.87	1358.09	472.93
5.672	0	0.13	0.09	0.03	0.11	0.12	0.1	0.14	0.75	0.75	99.72	0.34	7.16	91.05	0.3	0.6	0.75	0.04	7.59	2.94	0.94	1.29	0	0.01	0.09	0.22	2.55	0.64	8.46	21.49	0.1	29.2	10.28	0	0		-14.16	-10.4	2.42	57.68	163.85	1166.32	421.92	1391.3	656.33	1198.4	467.03	1362.2	471.31
5.705	0	0.13	0.09	0.02	0.12	0.11	0.1	0.16	0.75	0.75	99.69	0.36	7.06	96.89	0.23	0.61	0.75	0.04	5.91	2.88	0.49	1.07	0	0.01	0.08	0.19	2.51	0.32	9.05	24.15	0.1	8.31	10.6	0	0		-8.87	-4.8	0.54	59.01	162.42	1163.58	419.61	1395.6	661.3	1197.67	467.6	1359.95	474.32
5.739	0	0.12	0.08	0.02	0.11	0.13	0.1	0.16	0.94	0.94	99.68	0.41	8.63	96.52	0.22	0.55	0.94	0.04	7.38	3.04	0.27	0.84	0	0.02	0.09	0.17	3.66	0.16	8.54	24.76	0.14	21.25	11.47	0	0		-4.79	-5.38	0.11	60.12	162.96	1162.23	420.08	1397.18	666.3	1196.92	470.55	1359.8	475.76
5.772	0	0.13	0.08	0.02	0.11	0.14	0.1	0.17	1.19	1.19	99.65	0.41	8.73	91.57	0.22	0.55	1.19	0.03	7.72	3.15	0.42	1.25	0	0.02	0.1	0.15	3.72	0.14	9.16	26.63	0.18	32.83	11.61	0	0		-12.23	-10.07	0.75	57.24	159.58	1164.14	423.45	1395.66	664.61	1199.51	470.64	1359.01	475.41
5.805	0	0.12	0.08	0.02	0.12	0.14	0.1	0.18	1.25	1.25	99.65	0.43	9.15	89.48	0.24	0.63	1.25	0.03	8.02	2.44	0.48	1.53	0	0.02	0.11	0.16	4.55	0.15	9.73	26.91	0.17	15.66	11.95	0	0		-8.06	-11.3	-0.35	58.32	160.37	1160.15	420.42	1395.82	665.32	1195.84	469.2	1356.03	476.75
5.839	0	0.11	0.07	0.02	0.11	0.19	0.09	0.18	1.42	1.42	99.61	0.58	11.73	97.47	0.28	0.77	1.42	0.03	9.18	1.71	0.43	1.56	0	0.03	0.1	0.14	4.46	0.16	9.53	27.61	0.27	17.53	14	0	0		-4.02	-3.73	-0.19	60.28	159.24	1152.9	421.25	1389.74	671.36	1190.06	473.35	1349.28	475.13
5.872	0	0.11	0.07	0.02	0.11	0.22	0.09	0.2	1.61	1.61	99.55	0.64	12.96	91.46	0.26	0.82	1.61	0.03	10.42	1.66	0.38	1.14	0	0.03	0.1	0.14	5.21	0.1	9	29.26	0.36	39.99	14.72	0	0		-11	-10.15	-2.46	57.91	163.51	1152.78	427.08	1385.94	670.84	1182.96	481.81	1346.25	473.33
5.905	0	0.11	0.07	0.02	0.11	0.22	0.09	0.19	1.71	1.71	99.55	0.64	12.96	97.31	0.42	0.72	1.71	0.03	10.61	1.54	0.21	0.6	0	0.02	0.09	0.15	5.49	0.09	8.45	29.1	0.35	15.5	14.66	0	0		-6.4	-4.05	-0.2	59.35	162.44	1145.3	424.72	1383.23	673.92	1181.38	475.58	1343.75	480.16
5.939	0	0.1	0.06	0.02	0.11	0.3	0.09	0.2	2.09	2.09	99.39	0.78	15.29	95.34	0.64	0.92	2.09	0.04	13.08	1.15	0.14	0.35	0	0.03	0.1	0.21	5.92	0.07	9.77	29.63	0.52	27.16	16.07	0	0		-9.33	-6.91	-3.02	57.91	163.98	1142.56	423.48	1384.73	676.66	1176.33	479.55	1340.2	473.69
5.972	0	0.1	0.06	0.02	0.11	0.38	0.1	0.22	2.38	2.38	99.24	0.8	16.77	98.37	0.91	0.91	2.38	0.04	16.69	1.33	0.17	0.22	0	0.02	0.1	0.21	5.9	0.06	10.02	31.16	0.5	14.41	16.23	0	0		-10.09	-1.48	-1.14	57.66	168.63	1137.8	423.2	1382.14	677.98	1172.73	476.3	1341.36	477.18
6.005	0	0.1	0.06	0.02	0.11	0.46	0.1	0.25	2.53	2.53	99.08	0.86	18.2	97.53	1.3	1	2.53	0.05	19.05	1.68	0.22	0.15	0	0.02	0.07	0.2	4.49	0.05	10.68	34.27	0.5	18.45	16.8	0	0		-9.53	-3.63	-0.14	57.63	160.67	1136.46	424.4	1380.86	681.13	1176.74	475.9	1337.39	478.46
6.039	0	0.11	0.05	0.02	0.12	0.54	0.1	0.28	2.81	2.81	98.92	0.98	19.25	98.36	2.05	1.07	2.81	0.06	20.04	1.51	0.32	0.13	0	0.01	0.04	0.16	3.88	0.04	13.21	35.37	0.38	20.44	17.71	0	0		-7.7	-1.54	1.98	58.49	155.67	1134.97	426.2	1377.97	683.16	1179.77	475.23	1335.28	482.12
6.072	0	0.1	0.05	0.02	0.11	0.46	0.1	0.28	2.52	2.52	99.08	0.94	18.09	98.76	2.4	1.26	2.52	0.06	17.89	1.22	0.32	0.08	0	0.01	0.03	0.14	2.7	0.04	12.74	35.3	0.3	24.37	17.4	0	0		-9.73	0.13	-1.1	57.83	172.48	1129.4	426.31	1373.53	681.78	1162.36	481.14	1334.81	477.91
6.106	0	0.11	0.06	0.02	0.13	0.31	0.1	0.34	2.77	2.77	99.32	0.91	14.87	98.52	3.37	1.33	2.77	0.08	11.54	1.3	0.21	0.05	0	0.01	0.02	0.09	2.35	0.04	15.68	38.98	0.18	14.5	17.18	0	0		-9.66	-1.01	0.32	57.39	170.57	1125.25	423.77	1373.49	684.76	1163.06	477.09	1333.63	477.45
6.139	0	0.12	0.06	0.02	0.14	0.27	0.12	0.34	3.39	3.39	99.31	0.71	12.76	98.12	5.09	1.19	3.39	0.1	12.75	1.74	0.25	0.04	0	0	0.02	0.1	2.2	0.05	15.04	37.59	0.13	23.09	15.37	0	0		-11.5	-2.24	0.92	56.73	171.13	1122.17	421.49	1373.57	685.7	1162.05	474.08	1333.18	475.48
6.172	0	0.11	0.06	0.02	0.14	0.35	0.13	0.34	3.45	3.45	99.3	0.75	14.55	98.6	5.79	1.24	3.45	0.14	16.23	1.99	0.2	0.03	0	0	0.02	0.11	2.14	0.06	14.62	36.76	0.11	40.83	15.82	0	0		-7.79	0.72	0.65	58.04	169.1	1120.08	420.94	1371.56	686.99	1160.74	475.22	1329.84	475.2
6.206	0	0.11	0.06	0.02	0.14	0.55	0.15	0.32	3.93	3.93	98.9	1.02	17.56	98.25	6.74	1.09	3.93	0.12	22.84	3.25	0.37	0.08	0	0	0.02	0.15	2.59	0.07	13.06	33.9	0.07	15.48	16.52	0	0		-8.71	-1.85	1.3	57.81	169.93	1119.85	420.38	1371.93	686.57	1161.18	473.44	1331.09	475.66
6.239	0	0.11	0.06	0.02	0.15	0.7	0.15	0.34	3.8	3.8	98.61	1.32	19.24	98.4	7.56	1.46	3.8	0.16	26.15	2.59	0.5	0.12	0	0	0.02	0.16	3	0.07	13.5	34.32	0.07	24.44	16.93	0	0		-9.84	1.39	0.93	57.71	169.39	1118.93	422.1	1371.38	688.25	1160.31	475.12	1329.7	477
6.272	0	0.11	0.06	0.02	0.15	0.61	0.15	0.34	3.44	3.44	98.77	1.31	18.41	98.37	7.53	1.94	3.44	0.23	24.92	1.86	0.44	0.19	0	0	0.02	0.2	3.24	0.06	14.55	34.18	0.05	25.05	16.43	0	0		-10.4	1.5	0.7	57.59	170.31	1116.38	424.07	1368.88	689.9	1157.03	477.26	1327.34	478.65
6.306	0	0.11	0.06	0.02	0.16	0.65	0.15	0.34	3.62	3.62	98.7	1.33	18.78	98.4	7.72	1.94	3.62	0.25	24.48	2.45	0.68	0.3	0	0	0.02	0.22	3.89	0.06	15.23	34.04	0.04	26.75	17.17	0	0		-9.25	1.4	0.8	57.87	172.16	1114.5	423.78	1368.18	691.88	1154.93	478.32	1327.09	477.61
6.339	0	0.11	0.05	0.02	0.16	0.45	0.13	0.4	3.09	3.09	99.09	1	16.35	96.14	7.45	2.3	3.09	0.3	18.31	2.68	0.77	0.42	0	0	0.02	0.23	4.25	0.05	17.32	37.3	0.04	29.09	17.07	0	0		-8.16	5.92	-1.11	58.28	167.89	1110.3	423.41	1362.38	689.81	1149.75	479.9	1317.58	475.62
6.372	0	0.11	0.05	0.02	0.16	0.49	0.12	0.48	2.68	2.68	99.02	1.08	17.45	98.77	7.17	3.21	2.68	0.38	17.59	2.95	0.78	0.5	0	0	0.02	0.3	4	0.04	19.22	41.09	0.03	26.8	18.13	0	0		-13.56	-0.07	1.27	56.48	172.8	1109.65	421.91	1366.31	691.39	1151.85	475.91	1324.64	474.96
6.406	0	0.12	0.04	0.03	0.18	0.54	0.11	0.49	2.57	2.57	98.93	1.41	18.34	97.65	7.13	4.83	2.57	0.54	17.24	2.37	0.9	0.45	0	0	0.03	0.39	4.6	0.04	23.26	39.92	0.02	12.62	19.1	0	0		-13.71	3.36	1.72	56.41	170.98	1108.39	420.43	1368.68	693	1154	476.57	1324.96	473.47
6.439	0	0.11	0.04	0.03	0.19	0.48	0.11	0.48	2.58	2.58	99.04	1.26	17.5	96.81	6.73	5.82	2.58	0.65	15.06	2.2	1.09	0.54	0	0	0.02	0.41	4.42	0.04	23.87	38.75	0.03	66.53	19.18	0	0		-9.39	4.93	4.93	57.29	168.17	1106.02	418.35	1370.43	696.82	1159.33	472.68	1327.42	477.99
6.473	0	0.12	0.04	0.03	0.2	0.52	0.1	0.45	2.24	2.24	98.96	1.69	18.33	98.73	5.84	7.71	2.24	1.04	18.26	1.54	1.02	0.29	0	0	0.03	0.41	3.56	0.07	24.47	35.93	0.02	24.07	18.31	0	0		-9.99	-0.25	1.85	56.96	173.89	1107.98	418.74	1375.75	701.61	1155.96	475.72	1329.84	475.45
6.506	0	0.12	0.04	0.03	0.22	0.64	0.1	0.43	2.11	2.11	98.72	2.85	19.86	98.51	5.71	8.81	2.11	1.16	21.62	1.83	1.42	0.37	0	0	0.03	0.43	3.49	0.08	27.81	33.38	0.02	39.9	18.48	0	0		-9.76	-1.06	2.43	56.88	171.6	1109.26	420.24	1376.99	703.91	1159.1	475.27	1330.68	478.21
6.539	0	0.13	0.04	0.04	0.22	0.59	0.1	0.41	1.95	1.95	98.81	2.95	19.2	97.49	5.16	9.26	1.95	1.23	20.34	1.81	2.08	0.42	0	0	0.03	0.46	2.71	0.08	29.52	32.38	0.02	29.59	18.45	0	0		-8.27	3.7	4.92	57.38	172.58	1108.07	418.24	1376.21	701.21	1161.15	472.86	1333.59	479.76
6.573	0	0.13	0.04	0.04	0.26	0.58	0.08	0.47	1.79	1.79	98.84	3.63	19.94	96.75	3.97	11.96	1.79	1.91	18.47	1.05	1.21	0.31	0	0	0.02	0.69	1.83	0.07	34.06	33.5	0.02	21.42	19.22	0	0		-7.84	5.03	4.09	57.77	162.68	1111.91	418.65	1375.99	698.67	1166.56	473.39	1329.19	477.38
6.606	0	0.15	0.04	0.05	0.27	0.42	0.1	0.47	1.98	1.98	99.07	3.76	16.4	98.21	5.42	9.79	1.98	1.54	15.95	1.49	1.81	0.47	0	0	0.03	0.71	1.72	0.05	37.05	34.54	0.02	65.7	17.52	0	0		-15.44	-1.98	4.01	55.88	180.77	1118.23	430.66	1378.06	702.22	1161.93	479.31	1342.42	489.45
6.639	0	0.15	0.04	0.04	0.29	0.47	0.09	0.48	1.78	1.78	99.05	3.96	17.82	97.4	5.86	10.42	1.78	1.99	15.56	1.45	1.02	0.39	0	0	0.03	0.82	1.48	0.04	38.09	33.49	0.03	3.57	18.68	0	0		-10.81	-3.89	2.05	57.08	180.74	1121.66	422.15	1392.16	705.43	1167.82	482.6	1348.51	478.25
6.673	0	0.17	0.04	0.05	0.31	0.63	0.1	0.5	1.52	1.52	98.74	8.73	20.33	97.92	6.63	9.62	1.52	1.76	19.41	1.81	0.79	0.37	0	0	0.03	0.8	1.34	0.04	44.71	35.15	0.03	29	19.44	0	0		-10.19	2.74	4.4	56.87	175.48	1123.53	423.93	1391.64	706.23	1174.49	477.97	1349.84	484.6
6.706	0	0.17	0.04	0.05	0.36	0.71	0.1	0.61	1.43	1.43	98.58	11.29	21.07	98.66	7.71	11.47	1.43	2.16	21.7	1.48	0.69	0.25	0	0	0.02	0.78	1.1	0.04	45.98	36.34	0.03	4.15	19.36	0	0		-12.19	-0.52	2.56	56.6	164.53	1130.29	425.35	1396.59	705.55	1183.05	482.65	1347.56	479.97
6.74	0	0.17	0.04	0.06	0.39	0.57	0.11	0.6	1.01	1.01	98.8	11.18	19.31	98.65	8.95	11.39	1.01	1.81	19.19	1.27	0.47	0.09	0	0	0.01	0.81	1.11	0.03	48.35	35.26	0.04	20.17	18.64	0	0		-9.91	-0.53	2.38	57.02	174.63	1132.7	427.55	1395.18	705.02	1178.4	480.95	1352.97	485.44
6.773	0	0.17	0.04	0.06	0.37	0.67	0.11	0.63	1.01	1.01	98.66	12.69	20.65	97.74	9.2	10.15	1.01	1.94	20.38	1.07	0.54	0.12	0	0	0.01	0.78	0.91	0.02	48.96	37.21	0.04	54.9	19.51	0	0		-14.38	3.17	4.52	55.48	187.44	1129.82	425.69	1395.17	702.42	1174.01	476.22	1361.13	487.12
6.806	0	0.18	0.04	0.06	0.4	0.41	0.12	0.66	1.04	1.04	98.67	7.96	16.06	98.17	11.64	8.67	1.04	2	14.15	1.05	0.53	0.13	0	0	0.01	0.72	0.95	0.02	48.72	37.54	0.04	31.6	18.17	0	0		-13.57	2.08	4.9	55.54	184.49	1131.62	428.98	1397.39	707.2	1178.04	477.68	1361.96	492.09
6.84	0	0.17	0.04	0.05	0.4	0.36	0.13	0.52	0.95	0.95	98.97	6.91	14.76	98.56	13.7	7.88	0.95	1.39	12.44	1.19	0.46	0.14	0	0	0.01	0.61	0.98	0.02	47.27	30.75	0.04	18.62	17.96	0	0		-13.29	-0.88	6.03	55.55	187.29	1134.83	425.36	1407.71	710.25	1185.02	476.01	1371.76	490.31
6.873	0	0.18	0.05	0.06	0.47	0.32	0.15	0.48	1.17	1.17	99.03	10	13.16	97.69	15.41	7.59	1.17	1.52	11.93	0.86	0.46	0.17	0	0	0.01	0.56	1.01	0.02	50.59	27.58	0.04	34.62	17.11	0	0		-14.44	3.27	7.89	55.6	185.1	1142.08	431.54	1411.54	712.73	1194.88	475.83	1378.3	500.77
6.906	0	0.18	0.05	0.06	0.43	0.31	0.16	0.39	1.24	1.24	99.14	9.52	12.83	97.79	15.61	5.56	1.24	0.99	11.66	0.93	0.33	0.1	0	0	0.01	0.51	1.08	0.02	49.69	24.97	0.04	9.94	16.94	0	0		-12.12	-3.06	2.76	55.82	192.84	1145.22	426.21	1420.72	715.37	1189.02	481.31	1381.76	487.47
6.94	0	0.21	0.05	0.07	0.38	0.34	0.15	0.3	1.26	1.26	99.24	10.83	14.25	98.05	11.6	4.25	1.26	0.81	15.79	0.78	0.28	0.07	0	0	0.01	0.38	0.79	0.03	51.31	23.63	0.04	9.26	15.81	0	0		-14.73	-2.4	4.59	55.72	188.34	1150.54	428.71	1425.73	715.96	1199.12	481.52	1387.23	490.86
6.973	0	0.21	0.06	0.06	0.36	0.26	0.15	0.25	1.31	1.31	99.28	7.56	11.89	98.74	11.77	3.09	1.31	0.55	13.26	0.77	0.39	0.04	0	0	0.01	0.38	0.69	0.03	48.92	20.66	0.04	17.94	14.69	0	0		-14.55	-0.19	4.96	55.39	189.62	1151.1	428.72	1426.65	716.68	1200.05	478.47	1389.04	494.05
7.006	0	0.23	0.06	0.07	0.37	0.28	0.15	0.24	1.35	1.35	99.26	10.65	12.48	98.54	11.63	2.4	1.35	0.44	14.23	1.04	0.48	0.03	0	0	0.02	0.35	0.5	0.03	52.63	21.05	0.04	23.34	14.9	0	0		-16.63	-0.95	2.44	54.89	197.99	1153.73	431.4	1430.11	719.25	1195.02	485.76	1392.93	491.21
7.04	0	0.23	0.07	0.07	0.35	0.22	0.15	0.24	1.49	1.49	99.3	7.06	10.47	98.18	10.82	2.03	1.49	0.47	10.78	1.06	0.54	0.04	0	0	0.02	0.32	0.43	0.02	50.45	22.33	0.05	12.16	14.31	0	0		-14.31	-2.06	4.88	55.02	183.14	1153.86	430.56	1427.57	717.12	1204.6	482.4	1387.45	492.65
7.073	0	0.24	0.06	0.08	0.35	0.21	0.13	0.25	1.46	1.46	99.3	8.08	10.49	97.09	9.76	2.1	1.46	0.48	8.82	0.99	0.57	0.06	0	0	0.02	0.33	0.5	0.02	53.32	23.93	0.05	12.12	14.89	0	0		-13.45	-4.47	6.45	55.12	189.13	1156.4	432.78	1430.66	718.57	1207.01	482.98	1395.49	498.63
7.107	0	0.22	0.06	0.07	0.31	0.23	0.12	0.22	1.36	1.36	99.39	6.15	11.8	94.49	9.06	1.54	1.36	0.53	8.33	1.04	0.55	0.19	0	0	0.02	0.28	0.51	0.03	50.35	22.44	0.06	11.16	16.13	0	0		-14.69	-7.79	4.41	54.45	189.6	1159.09	430.95	1435.55	719.95	1207.36	482.98	1396.68	493.36
7.14	0	0.22	0.06	0.06	0.26	0.25	0.11	0.21	1.4	1.4	99.49	5.04	12.86	98.58	6.29	1.21	1.4	0.52	10.11	1.19	0.79	0.25	0	0	0.03	0.29	0.59	0.06	46.68	23.69	0.07	24.46	15.99	0	0		-18.27	-0.79	4.93	53.46	194.6	1162.45	426.37	1443.75	719.11	1211.84	476.15	1405.87	490.94
7.173	0	0.2	0.06	0.06	0.22	0.28	0.1	0.17	1.47	1.47	99.43	4.07	14.01	97.92	4.49	0.98	1.47	0.49	11.45	1.13	1.06	0.4	0	0	0.04	0.31	0.63	0.09	42.54	21.69	0.08	10.41	16.33	0	0		-16.41	-2.73	5.5	54.16	198.46	1164.98	430.29	1446.96	723.7	1213.74	480.61	1411.55	496.61
7.207	0	0.17	0.06	0.05	0.18	0.28	0.1	0.13	1.59	1.59	99.45	2.26	13.74	94.4	3.55	0.78	1.59	0.48	11.5	1.16	1.38	0.39	0	0	0.04	0.32	0.77	0.14	34.94	14.83	0.1	6.57	16.07	0	0		-14.42	-7.87	4.75	54.3	195.55	1170.04	428.45	1459.05	731.21	1222.36	481.42	1417.46	494.61
7.24	0	0.16	0.06	0.04	0.16	0.26	0.1	0.1	1.63	1.63	99.48	1.49	13.42	96.47	2.71	0.63	1.63	0.47	10.56	1.29	1.31	0.23	0	0	0.05	0.37	1.26	0.24	30.63	11.48	0.11	22.9	15.99	0	0		-14.39	-5.47	4.78	54.6	199.84	1175.07	429.96	1462.89	729.92	1224.76	485.08	1424.32	495.61
7.273	0	0.16	0.06	0.04	0.17	0.26	0.1	0.1	1.85	1.85	99.49	1.45	13.41	98.06	2.74	0.82	1.85	0.56	9.85	1.15	0.97	0.15	0	0	0.06	0.39	1.41	0.09	30.99	9.76	0.11	14.07	16.21	0	0		-17.55	-2.38	5.49	53.72	201.01	1177.36	430.63	1464.04	728.3	1227.38	480.2	1427.52	498.91
7.307	0	0.15	0.05	0.04	0.16	0.3	0.1	0.09	2.02	2.02	99.41	1.36	14.75	95.49	3.09	1.01	2.02	0.43	9.89	1.18	0.68	0.12	0	0	0.09	0.42	1.68	0.11	30.18	6.9	0.13	6.69	17.51	0	0		-15.02	-6.74	7.02	54.24	196.24	1184.04	431.73	1469.07	728.27	1237.98	479.05	1432.76	502.92
7.34	0	0.15	0.05	0.04	0.16	0.34	0.1	0.09	2.25	2.25	99.31	1.63	15.85	97.71	3.26	1.09	2.25	0.35	11.73	1.64	0.6	0.16	0	0	0.11	0.4	1.8	0.09	30.55	6.84	0.15	9.9	17.93	0	0		-13.69	-3.23	7.67	54.57	193.73	1185.4	432.72	1469.21	728.98	1240.97	479.8	1433.08	504.8
7.373	0	0.15	0.05	0.04	0.16	0.4	0.1	0.09	2.34	2.34	99.2	1.83	17.11	95.47	2.81	1.54	2.34	0.32	13.86	1.85	0.63	0.33	0	0	0.15	0.48	1.69	0.05	29.92	6.04	0.16	13.56	18.24	0	0		-14.1	-6.76	7.65	54.17	199.32	1184.14	431.3	1472.39	731.21	1239.18	480.57	1437.23	503.03
7.407	0	0.14	0.05	0.03	0.15	0.43	0.1	0.09	2.6	2.6	99.15	1.42	17.27	93.86	3.26	2.08	2.6	0.27	14.65	1.92	0.75	0.45	0	0	0.16	0.51	1.33	0.08	25.89	5.63	0.2	33.62	18.34	0	0		-13.92	-8.36	7.87	54.16	197.98	1185.85	435.29	1473.33	734.92	1241.62	482.46	1437.96	507.92
7.44	0	0.14	0.05	0.03	0.15	0.43	0.1	0.09	2.81	2.81	99.15	1.46	17	93.33	3.23	2.26	2.81	0.24	14.69	2.03	1.17	0.37	0	0	0.19	0.47	1.31	0.08	26.2	5.23	0.21	50.46	18.34	0	0		-15.25	-8.81	7.62	54.26	194.34	1190.79	436.92	1479.35	737.04	1248.09	486.67	1441.39	506.76
7.474	0	0.12	0.04	0.03	0.14	0.78	0.09	0.09	2.8	2.8	98.45	2.12	22.43	94.94	3.27	3.31	2.8	0.21	17.3	1.66	1.11	0.29	0	0	0.2	0.49	1.39	0.06	28.33	4.93	0.25	22.87	22.41	0	0		-13.85	-7.34	7.26	54.6	197.94	1193.56	435.67	1487.32	741.18	1251.12	489.35	1448.36	505.99
7.507	0	0.12	0.03	0.03	0.14	0.96	0.08	0.09	3.21	3.21	98.07	2.58	24.32	96.28	2.92	3.94	3.21	0.16	17.85	1.53	1.05	0.34	0	0	0.2	0.44	1.31	0.06	27.79	4	0.24	20.93	24.08	0	0		-15.64	-5.73	6.21	54.09	204.93	1196.24	435.23	1490.75	740.58	1249.27	489.56	1453.66	504.41
7.54	0	0.12	0.03	0.03	0.13	1.15	0.08	0.08	3.15	3.15	97.7	2.91	26.04	97.4	2.31	2.89	3.15	0.12	19.5	1.36	0.9	0.33	0	0	0.26	0.39	1.79	0.07	28.13	3.79	0.22	18.19	24.85	0	1		-15.03	-3.88	6.47	54.33	202.3	1201.33	436.38	1491.41	738.54	1253.99	487.07	1455.35	506.66
7.574	0	0.11	0.03	0.02	0.11	1.22	0.08	0.07	3.6	2.29	97.56	2.94	26.6	94.17	1.39	2.41	3.6	0.08	20.43	1.19	0.6	0.46	0	0	0.28	0.35	1.91	0.05	24.4	2.29	0.23	27.57	24.92	0	0		-13.35	-8.09	6.64	54.86	199.51	1206.99	435.92	1497.42	738.19	1261.19	489.27	1460.04	505.44
7.607	0	0.11	0.03	0.03	0.11	1.32	0.08	0.07	3.72	2.32	97.36	3.21	27.27	94.1	0.93	2.06	3.72	0.05	20.73	1.03	0.71	0.44	0	0	0.37	0.31	1.95	0.07	25.03	2.32	0.23	35.53	25.47	0	0		-15.11	-8.15	5.29	54.65	200.29	1211.33	436.87	1500.34	737.86	1262.23	490.33	1462.08	503.56
7.64	0	0.11	0.03	0.02	0.1	1.68	0.08	0.07	4.02	1.89	96.64	3.76	29.19	93	0.79	1.56	4.02	0.05	23.05	1.01	0.71	0.42	0	0	0.44	0.31	2.94	0.09	23.66	1.89	0.2	10.37	26.49	0	0		-13.89	-9.07	7.13	54.79	194.39	1215.73	434.7	1504.94	736.37	1272.77	482.88	1465.68	506.8
7.674	0	0.11	0.03	0.03	0.11	1.96	0.08	0.06	4.63	1.52	96.08	4.08	30.15	95.75	0.54	1.47	4.63	0.05	24.76	1.09	0.84	0.41	0	0	0.41	0.29	3.4	0.07	26.37	1.52	0.16	17.04	27.01	0	0		-10.85	-6.42	6.5	55.86	193.08	1218.67	437.24	1505.49	738.8	1273.92	488.41	1466.08	507.22
7.707	0	0.11	0.03	0.03	0.11	2.51	0.08	0.07	4.27	1.83	94.98	4.83	32.07	96	0.57	2.25	4.27	0.05	28.92	1.1	1.31	0.35	0	0	0.43	0.29	3.51	0.09	27.33	1.83	0.16	32.11	27.18	0	0		-15.24	-6.11	6.92	55.07	197.1	1220.37	438.21	1508.76	737.94	1275.15	489.69	1471.47	507.16
7.741	0	0.12	0.02	0.03	0.12	2.65	0.07	0.07	3.82	3.02	94.7	6.7	32.98	91.8	0.61	2.28	3.82	0.06	27.28	1.39	1.36	0.27	0	0	0.43	0.22	3.97	0.09	33.27	3.02	0.14	11.94	28.5	0	0		-15.24	-9.92	8.46	54.85	192.44	1224.1	438.31	1510.11	735.66	1282.67	483.37	1473.11	511.06
7.774	0	0.12	0.02	0.03	0.12	2.59	0.07	0.07	4.1	3.5	94.81	6.1	32.86	96.03	0.59	2.76	4.1	0.08	26.09	1.68	1.17	0.32	0	0	0.4	0.19	4.67	0.08	33.21	3.5	0.13	8.55	28.92	0	0		-12.82	-6.07	7.11	55.57	195.86	1226.1	437.89	1512.61	736.32	1281.24	485.51	1475.35	511.64
7.807	0	0.12	0.02	0.03	0.12	3.43	0.07	0.08	3.87	3.75	93.14	8.26	35.29	93.73	0.56	4.17	3.87	0.11	29.4	1.9	1.28	0.39	0	0	0.42	0.21	3.83	0.09	33.98	3.75	0.14	25.42	29.82	0	0		-10.39	-8.48	4.96	56.41	196.33	1227.7	441.53	1512.49	740.51	1277.91	494.55	1473.66	509.68
7.841	0	0.11	0.02	0.03	0.12	4.68	0.07	0.08	3.62	3.62	90.65	10.24	37.98	91.5	0.71	5.37	3.62	0.15	32.46	2.84	1.55	0.55	0	0	0.54	0.21	3.66	0.07	33.86	4.01	0.13	9.72	31.16	0	0		-17.29	-10.12	7.79	54.9	195.05	1231.74	438.29	1519.52	735.78	1288.52	488.11	1482.66	507.02
7.874	0	0.11	0.02	0.03	0.13	6.36	0.07	0.1	3.77	3.77	87.28	15.65	40.3	93.29	0.73	7.89	3.77	0.28	36.33	3.28	2.14	0.7	0	0	0.52	0.2	2.75	0.04	36.04	4.99	0.14	25.07	32.1	0	0		-11.92	-8.84	4.19	56.13	197.06	1233.19	440.08	1517.58	738.5	1281.54	494.29	1478.29	505.47
7.907	0	0.1	0.01	0.03	0.15	7.25	0.06	0.13	3.32	3.32	85.5	16.63	41.62	93.53	0.77	13.54	3.32	0.33	38.19	3.38	2.21	0.59	0	0	0.46	0.21	2.4	0.06	35.09	6.09	0.14	2.91	32.42	0	0		-12.35	-8.64	7.24	55.88	197.79	1232.15	437.99	1519.7	737.23	1287.16	485.48	1483.09	512.5
7.941	0	0.08	0.01	0.03	0.17	10	0.05	0.18	2.48	2.48	80.01	16.33	45.42	92.25	0.79	19.82	2.48	0.4	37.71	3.17	2.27	0.48	0	0	0.49	0.24	2.77	0.06	35.29	7.36	0.13	33.51	35.81	0	0		-13.54	-9.61	6	55.55	193.19	1231.54	438.86	1521.17	741.41	1287.45	488.89	1479.55	509.39
7.974	0	0.08	0.01	0.03	0.18	10.7	0.04	0.19	2.5	2.5	78.6	19.06	46.09	92.85	0.78	20.24	2.5	0.43	38.27	3.91	2.21	0.43	0	0	0.55	0.25	3	0.06	37.08	7.98	0.16	12.98	36.21	0	0		-11.66	-9.18	4.45	56.04	200.04	1233.59	440.73	1520.81	741.55	1282.41	494.59	1481.97	508.36
8.007	0	0.08	0.01	0.03	0.23	6.59	0.04	0.28	2.56	2.56	86.81	12.39	41.74	94.34	1.06	27.02	2.56	0.39	33.45	4.36	1.62	0.28	0	0	0.63	0.28	2.66	0.11	35.54	10.88	0.16	12.1	33.91	0	0		-11.7	-7.94	7.12	56.01	201.7	1233.59	436.67	1522.68	737.12	1287.48	484.44	1487.17	512.83
8.041	0	0.07	0.01	0.03	0.26	6.3	0.04	0.42	2.41	2.41	87.4	11.48	41.17	93.77	1.49	30.77	2.41	0.38	33.57	4.51	1.8	0.28	0	0	0.68	0.35	2.28	0.09	34.34	16.07	0.19	14	33.41	0	0		-15.86	-8.44	8.61	55.26	197.61	1232.6	438.45	1521.23	737.28	1290.18	486.52	1486.32	510.54
8.074	0	0.07	0.01	0.03	0.3	5.63	0.04	0.5	2.32	2.32	88.75	13.03	40.34	88.71	2.01	33.11	2.32	0.38	31.41	4.79	1.48	0.23	0	0	0.67	0.34	2.62	0.15	36.6	17.48	0.18	10.27	33.43	0	0		-8.83	-11.69	7.51	56.38	194.49	1229.77	438.45	1520.49	742.57	1288.35	487.14	1480.86	514.86
8.108	0	0.06	0.01	0.03	0.31	6.89	0.04	0.68	1.79	1.79	86.23	14.86	42.63	88.15	1.74	35.02	1.79	0.46	33.06	3.95	1.21	0.28	0	0	0.67	0.48	2.84	0.22	36.59	23.32	0.19	20.3	34.53	0	0		-13.26	-11.97	7.17	55.54	192.86	1230.64	442.34	1518.47	743.04	1287.69	490.67	1479.21	513.38
8.141	0	0.06	0.01	0.03	0.3	7.91	0.04	0.74	1.57	1.57	84.17	15.25	44.01	90.76	1.48	35.03	1.57	0.44	34.76	3.61	1.29	0.34	0	0	0.67	0.49	3.61	0.2	36.95	25.54	0.21	22.7	35.01	0	0		-13.98	-10.57	5.95	55.22	200.44	1229.79	441.77	1520.04	743.33	1282.67	491.14	1481.79	514.05
8.174	0	0.07	0.01	0.03	0.24	13.83	0.04	0.58	1.55	1.55	72.33	28.9	48.66	92.49	1.46	28.66	1.55	0.34	43.62	4.54	1.85	0.51	0	0	0.9	0.57	3.96	0.19	38.51	26.2	0.23	33.85	36.11	0	0		-14.58	-9.45	5.23	54.99	201.73	1230.44	441.49	1521.92	745.7	1281.91	493.63	1482.97	510.05
8.208	0	0.08	0.01	0.03	0.19	22.97	0.04	0.5	1.45	1.45	54.05	43.15	53.25	92.37	1.41	23.01	1.45	0.31	50.55	6.01	3.01	0.87	0	0	1.22	0.61	4.06	0.19	39.36	28.45	0.26	29.91	38.14	0	0		-13.65	-9.53	5.82	55.27	196.73	1230.14	441.55	1520.26	745.39	1284.21	493.16	1480.21	510.03
8.241	0	0.08	0.01	0.03	0.18	30.16	0.05	0.49	1.32	1.32	44.84	54.54	56.34	94.02	1.19	22.33	1.32	0.35	55.37	5.45	3.02	1.02	0	0.01	1.15	0.53	3.92	0.16	40.22	28.62	0.29	10.28	39.01	0	0		-14.07	-8.23	5.13	55.05	198.47	1230.72	439.35	1521.98	744.13	1283.38	492.8	1481.36	506.64
8.274	0	0.07	0.01	0.03	0.14	43.12	0.04	0.42	1.27	1.27	31.88	63.71	61.27	94.38	0.62	18.64	1.27	0.41	58.93	4.79	3.36	1.21	0	0.01	1.2	0.52	4.24	0.15	41.4	29.28	0.34	15.85	42.24	0	0		-12.45	-7.89	5.55	55.44	200.2	1230.81	440.2	1520.92	743.42	1282.93	491.95	1482.25	510.78
8.308	0	0.07	0.01	0.03	0.13	39.25	0.04	0.43	1.44	1.09	35.75	56.64	60.6	93.87	0.39	17.47	1.09	0.4	54.17	4.53	2.87	1.33	0	0.01	1.44	0.5	3.69	0.14	42.49	30.79	0.43	13.91	43.23	0	0		-12.26	-8.35	3.68	55.62	202.04	1231.51	443.91	1518.72	744.6	1278.08	499.26	1479.85	509.79
8.341	0	0.08	0	0.03	0.13	43.51	0.04	0.39	1.4	1.04	31.49	65.01	62.5	88.06	0.24	14.63	1.04	0.35	55.37	5.02	2.16	2.12	0	0.01	1.4	0.49	3.63	0.11	45.68	31.73	0.4	19.8	44.19	0	0		-14.27	-12.01	2.76	54.97	200.56	1232.16	442.89	1519.64	742.41	1277.94	502.48	1478.49	504.07
8.374	0	0.09	0.01	0.03	0.11	45.35	0.04	0.36	1.44	0.98	29.65	64.8	63.03	90.71	0.22	12.35	0.98	0.26	55.31	6.15	2.64	2.44	0	0.01	1.44	0.44	3.64	0.16	45.62	32.11	0.4	32.82	44.89	0	0		-10.01	-10.6	3.42	56.77	185.83	1234.57	445.48	1514.47	741.07	1284.82	500.68	1470.49	508.23
8.408	0	0.09	0	0.03	0.1	38.17	0.04	0.3	1.46	0.98	36.83	49.92	61.02	86.91	0.23	11.03	0.98	0.19	49.06	6.14	2.39	2.4	0	0.01	1.46	0.45	3.6	0.23	44.24	29.03	0.37	28.33	45.41	0	0		-14.69	-12.53	1.59	54.75	198.73	1230.81	442	1513.59	737.14	1273.31	499.47	1472.02	502.13
8.441	0	0.08	0	0.03	0.09	39.99	0.04	0.3	1.15	0.96	35.01	47.32	61.96	91.88	0.25	10.14	0.96	0.18	49.25	5.51	1.98	2.14	0	0.01	1.15	0.46	3.22	0.29	42.16	29.91	0.37	61.16	46	0	0		-14.87	-9.87	3.38	54.96	195.77	1224.89	436.68	1504.1	727.11	1270.05	489.01	1465.45	500.9
8.475	0	0.07	0.01	0.02	0.1	20.51	0.03	0.28	0.87	0.87	58.99	44.4	55.08	93.88	0.29	10.37	0.87	0.18	33.95	3.6	1.31	0.7	0	0.01	0.8	0.43	3.15	0.37	40.77	28.33	0.34	46.72	45.27	0	0		-16.38	-8.35	2.6	54.55	201.45	1223.72	438.1	1505.86	730.01	1266.36	491.43	1467.5	502.74
8.508	0	0.07	0	0.02	0.09	20.95	0.03	0.23	0.75	0.75	58.1	52.12	55.84	94.34	0.36	8.45	0.75	0.14	30.62	2.9	1.19	0.49	0	0.01	0.65	0.46	3.44	0.38	41.91	25.6	0.37	21.54	47.19	0	0		-10.44	-7.93	2.54	56.87	192.43	1222.04	440.57	1499.65	731.42	1266.69	495.72	1458.92	504.53
8.541	0	0.07	0	0.02	0.09	18.23	0.03	0.22	0.8	0.8	63.54	50.07	54.38	93.93	0.61	8.32	0.8	0.12	28.58	3.28	1.2	0.34	0	0.01	0.53	0.54	3.18	0.36	41.96	24.35	0.38	26.17	46.68	0	0		-13.01	-8.3	1.8	55.84	196.41	1218.06	439.22	1496.91	729.85	1260.22	495.03	1456.51	501.88
8.575	0	0.06	0	0.02	0.08	13.06	0.03	0.18	0.69	0.69	73.89	51.25	51.57	93.91	0.78	8.75	0.69	0.12	21.03	2.92	1.08	0.25	0	0.01	0.43	0.62	3.53	0.43	38.08	19.13	0.43	15.79	46.98	0	0		-12.21	-8.33	0.94	56.26	193.32	1216.91	440.32	1494.56	730.63	1258.66	498	1451.95	500.75
8.608	0	0.06	0	0.02	0.08	13.61	0.03	0.17	0.61	0.64	72.78	50.8	51.89	95.6	0.96	7.67	0.61	0.14	22.09	2.4	1.02	0.36	0	0.01	0.45	0.64	3.6	0.59	36.44	18.64	0.49	12.2	46.87	0	0		-14.45	-6.61	1.1	55.31	197	1211.48	437.19	1493.93	729.67	1254.16	492.69	1450.94	502.13
8.641	0	0.06	0	0.02	0.07	16.29	0.03	0.16	0.69	0.66	67.43	54.92	53.61	96.49	1.32	8.13	0.66	0.14	23.78	2.07	0.95	0.6	0	0.01	0.41	0.59	3.05	0.69	34.75	16.41	0.55	40.41	47.9	0	0		-8.39	-5.43	-0.3	57.3	197.76	1207.73	434.53	1489.92	730.5	1247.69	496.73	1445.44	495.97
8.675	0	0.05	0	0.02	0.07	14.51	0.03	0.16	0.72	0.57	70.98	53.16	52.58	98.44	1.72	7.61	0.57	0.16	22.25	1.83	0.67	0.62	0	0.01	0.35	0.48	2.46	0.72	33.95	15.66	0.66	25.62	47.46	0	0		-13.25	-1.28	2.93	56.02	191.07	1199.07	436.23	1481.08	731.01	1247.41	489.95	1438.12	501.66
8.708	0	0.06	0	0.02	0.07	14.42	0.03	0.15	0.62	0.57	71.16	51.26	52.52	98.49	1.41	7.59	0.57	0.23	23.05	1.53	0.69	0.89	0	0.01	0.3	0.44	1.99	0.62	33.99	15.06	0.6	14.98	46.98	0	0		-11.26	-1.1	-1.17	56.33	207.19	1190.31	437.12	1472.51	730.28	1224.22	500.66	1431.38	497.18
8.742	0	0.06	0.01	0.02	0.07	7.44	0.03	0.13	0.63	0.51	85.12	42.58	46.67	95.65	1.44	6.45	0.51	0.28	14.28	1.4	0.5	0.36	0	0	0.29	0.43	1.34	0.29	31.96	13.06	0.63	27.99	44.81	0	0		-12.26	-6.54	1.71	55.77	193.71	1184.86	433.31	1470.73	731.65	1231.82	489.54	1425.3	499.03
8.775	0	0.06	0.01	0.02	0.08	5.26	0.04	0.13	0.66	0.52	89.48	32.34	43.23	98.73	1.79	6.15	0.52	0.37	13.13	1.36	0.46	0.37	0	0	0.26	0.5	1.21	0.3	31.61	11.35	0.66	16.3	42.07	0	0		-12.91	-0.22	0.48	56.02	197.26	1179.88	434.15	1465.12	729.92	1223.07	491.18	1420.1	500.72
8.808	0	0.06	0.01	0.02	0.08	4.64	0.04	0.12	0.7	0.52	90.73	30.55	42.12	96.1	1.91	5.16	0.52	0.46	11.81	1.06	0.47	0.33	0	0	0.23	0.49	1.07	0.23	31.06	10.45	0.7	8.07	41.56	0	0		-13.45	-5.98	1.35	55.86	187.09	1177.34	435.6	1458.03	729.33	1224.42	491.63	1411.42	497.33
8.842	0	0.06	0.01	0.02	0.08	3.07	0.04	0.11	0.89	0.49	93.86	22.36	38.22	97.09	2.89	3.77	0.49	0.59	9.43	0.85	0.3	0.16	0	0	0.17	0.48	0.93	0.16	26.98	9.02	0.89	7.1	38.92	0	0		-13.36	-4.46	1.57	55.54	198.22	1169.87	432.02	1454.3	727.9	1213.7	488.26	1411.73	497.13
8.875	0	0.07	0.01	0.02	0.09	2.64	0.05	0.11	1.13	0.5	94.71	17.44	36.34	97.6	4.37	3.7	0.44	0.76	10.51	0.77	0.32	0.22	0	0	0.14	0.5	0.83	0.2	27.12	8.62	1.13	13.06	36.99	0	0		-11.73	-3.48	2.6	56.3	184.22	1168.03	434.66	1448.7	729.29	1218.47	488.98	1402.41	499.11
8.908	0	0.07	0.01	0.02	0.09	2.89	0.05	0.12	1.06	0.44	94.22	18.2	37	97.32	4.87	3.6	0.44	1.12	11.51	0.62	0.33	0.26	0	0	0.1	0.44	0.94	0.2	27.99	9.23	1.06	1.78	37.31	0	0		-14.18	-4.05	1.85	55.88	189.9	1165.96	436.5	1444.38	725.92	1211.4	490.02	1400.98	501.01
8.942	0	0.07	0.01	0.02	0.1	2.86	0.05	0.12	1.23	0.4	94.28	17.52	36.75	96.83	5.62	3.24	0.39	1.31	11.87	0.58	0.3	0.26	0	0	0.08	0.4	1.12	0.16	30.2	7.94	1.23	4.87	37.03	0	0		-16.74	-4.91	2.19	55.47	189.9	1165.69	435.78	1441.75	723.26	1210.33	489.14	1400.1	496.03
8.975	0	0.07	0.01	0.02	0.11	3.83	0.06	0.14	1.17	0.44	92.34	19.05	38.3	98.37	9.28	2.74	0.44	1.3	15.95	0.6	0.41	0.4	0	0	0.07	0.4	1.24	0.18	30.96	8.35	1.17	8.61	37.67	0	0		-13.44	-1.5	2.23	56.69	182.66	1164.97	437.27	1437.01	721.66	1211.36	489.95	1393.78	499.31
9.008	0	0.06	0.01	0.02	0.13	3.28	0.08	0.17	1.17	0.47	93.44	17	35.97	96.94	13.92	2.83	0.47	1.32	14.82	0.64	0.29	0.25	0	0	0.05	0.31	1.42	0.14	31.63	8.32	1.17	3.77	36.8	0	0		-13.55	-4.73	0.27	56.34	198.17	1160.08	438.01	1435.07	722.98	1197.13	495.29	1395.27	499.13
9.042	0	0.06	0.01	0.02	0.13	3.53	0.08	0.16	1.22	0.42	92.94	16.96	36.55	96.45	14.06	2.98	0.42	1.58	16.21	0.6	0.27	0.15	0	0	0.05	0.21	1.25	0.12	31.52	7.56	1.22	7.93	36.78	0	0		-14.33	-5.48	1.51	56.09	191.6	1158.16	436.73	1434.82	725.38	1201.21	492.22	1392.74	497.29
9.075	0	0.06	0.01	0.02	0.15	4.3	0.09	0.19	1.16	0.44	91.4	18.76	37.57	98.76	17.23	3.37	0.44	1.33	18.31	0.71	0.27	0.12	0	0	0.05	0.18	1.31	0.13	31.44	7.86	1.16	25.33	37.55	0	0		-11.61	0.09	2.09	57.13	179.15	1155.16	438.11	1428.17	722.99	1203.77	489.85	1382.34	504.14
9.109	0	0.06	0.01	0.02	0.17	4.37	0.1	0.21	1.09	0.48	91.26	19.16	37.36	98.02	18.93	4.33	0.48	1.23	18.3	0.83	0.24	0.07	0	0	0.05	0.12	1.37	0.11	34.45	7.87	1.09	3.58	37.71	0	0		-15.09	-2.49	1.17	56.21	187.74	1154.52	439.2	1427.74	724.23	1197.36	494.16	1385.05	498.31
9.142	0	0.07	0.01	0.02	0.19	3.25	0.1	0.22	1	0.48	93.51	14.53	34.7	98.41	18.5	4.96	0.48	0.99	16.92	0.96	0.2	0.1	0	0	0.05	0.1	1.35	0.09	38.39	8.96	1	17.18	35.64	0	0		-15.25	-1.38	3.04	56.03	187.15	1150.4	438.78	1426.02	724.72	1197.76	488.97	1384.22	505.04
9.175	0	0.07	0.01	0.02	0.24	2.78	0.13	0.27	0.86	0.53	94.44	13.03	32.26	97.51	23.51	5.11	0.53	0.76	15.64	1.13	0.16	0.09	0	0	0.05	0.1	1.29	0.09	38.96	9	0.86	9.51	34.86	0	0		-13.3	-3.67	3.09	56.68	181.86	1151.49	441.09	1425.57	728.54	1200.46	493.47	1382.06	503.24
9.209	0	0.06	0.01	0.02	0.27	2.42	0.14	0.33	0.93	0.54	95.16	11.62	30.48	98.76	26.06	6.51	0.54	0.71	14.73	1.09	0.12	0.11	0	0	0.05	0.08	1.24	0.11	37.75	9.73	0.93	13.1	34.04	0	0		-10.45	0.12	1.77	58.04	182.37	1150.31	440.38	1416.03	719.26	1193.01	494.38	1375.27	500.58
9.242	0	0.06	0.01	0.02	0.31	2.59	0.16	0.39	0.88	0.56	94.82	11.05	30.46	97.97	28.15	7.3	0.56	0.76	16.67	1.04	0.14	0.14	0	0	0.05	0.07	1.24	0.11	38.04	10.81	0.88	17.62	33.69	0	0		-17.82	-2.62	1.68	55.33	193.89	1143.27	434.84	1416.43	717.23	1183.83	487.52	1377.54	495.78
9.275	0	0.06	0.01	0.02	0.25	3.84	0.14	0.33	0.75	0.61	92.33	13.25	34.5	96.27	24.49	6.65	0.61	0.82	21.28	1.09	0.16	0.1	0	0	0.06	0.07	1.4	0.18	37.84	10.72	0.75	43.02	34.97	0	0		-17.04	-5.75	2.3	55.46	187.89	1142.54	433.59	1418.4	721.57	1188.15	488.65	1376.03	491.06
9.309	0	0.06	0.01	0.02	0.33	3.41	0.17	0.45	0.78	0.56	93.18	12.81	32.44	96.61	29.8	7.68	0.56	0.71	19.66	0.97	0.17	0.07	0	0	0.06	0.05	1.57	0.16	39.67	12.31	0.78	19.3	34.71	0	0		-17.29	-5.24	2.85	55.02	187.22	1138.21	433.34	1415.51	721.76	1185.82	484.85	1372.74	495.52
9.342	0	0.06	0.01	0.02	0.36	3.35	0.17	0.52	0.77	0.62	93.3	14.25	32.04	98.1	30.58	9.09	0.62	0.97	19.62	0.83	0.24	0.08	0	0	0.06	0.05	1.64	0.14	40.42	13.38	0.77	25.87	34.56	0	0		-15.79	2.27	1.83	55.67	190.08	1136.79	435.61	1409.37	718.39	1179.35	488.06	1369.16	498.1
9.375	0	0.06	0.01	0.02	0.36	3.09	0.16	0.55	0.71	0.67	93.83	14.92	31.51	98.28	30.53	8.67	0.67	0.87	17.12	0.74	0.24	0.12	0	0	0.06	0.04	1.72	0.13	41.14	15.33	0.71	17.64	35.07	0	0		-15.42	1.77	3.75	55.62	196.43	1134.53	434.89	1406.92	718.19	1176.82	485.86	1372.85	498.38
9.409	0	0.06	0.01	0.02	0.32	3.43	0.15	0.48	0.81	0.81	93.13	14.89	32.95	98.64	27.92	7.41	0.81	0.95	17.59	0.93	0.32	0.22	0	0	0.06	0.04	1.8	0.11	43.04	15.68	0.62	63.55	35.82	0	0		-14.28	-0.58	3.36	55.43	197.62	1129.18	431.86	1406.47	721.05	1172.55	486.7	1370.04	493.83
9.442	0	0.07	0.01	0.02	0.27	4.16	0.13	0.42	0.78	0.78	91.69	15.02	35.16	98.01	24.43	6.99	0.78	1	20.97	0.83	0.42	0.41	0	0	0.07	0.05	1.51	0.12	42.1	16.61	0.64	29.18	35.88	0	0		-13.76	-2.51	2.03	55.77	185.59	1131.39	434.56	1406.75	723.86	1177.57	490.47	1363.15	492.95
9.476	0	0.07	0.01	0.02	0.25	4.09	0.13	0.36	0.71	0.71	91.83	12.49	35.32	98.51	21.96	5.6	0.71	0.92	23.28	1.01	0.33	0.34	0	0	0.07	0.04	1.26	0.13	41.64	16.75	0.69	28.19	34.55	0	0		-14.88	-1.04	1.6	55.71	195.1	1132.43	437.32	1407.14	724.31	1173	493.81	1368.09	495.39
9.509	0	0.07	0.01	0.02	0.26	3.33	0.12	0.39	0.73	0.73	93.34	12.67	33.62	98.52	22.47	6.05	0.73	1.05	19.33	0.86	0.38	0.3	0	0	0.08	0.04	1.27	0.12	42.36	17.56	0.71	48.54	34.66	0	0		-18.04	-1.02	4.68	54.92	194.75	1132.06	439.11	1404.42	721.67	1176.51	487.7	1370.7	502.44
9.542	0	0.07	0.01	0.02	0.27	2.1	0.12	0.38	0.73	0.73	95.81	10.42	29.7	98.43	22.8	6.67	0.73	0.93	13.63	0.77	0.33	0.18	0	0	0.08	0.04	1.16	0.12	40.34	15.77	0.72	65.03	33.28	0	0		-18.48	-1.3	3.78	54.25	198.88	1127.49	436.41	1407.52	726.96	1172.28	489.25	1370.95	498.19
9.576	0	0.08	0.02	0.02	0.23	1.47	0.11	0.29	0.74	0.74	97.07	7.38	27.41	98.5	18.25	5.27	0.74	0.74	11.87	0.91	0.35	0.18	0	0	0.08	0.04	0.93	0.1	39.77	15.94	0.7	42.73	30.92	0	0		-16.29	-1.06	4.92	55.03	192.91	1128.11	439.99	1407.25	730.64	1177.08	492.09	1369.64	503.59
9.609	0	0.09	0.02	0.03	0.21	1.2	0.11	0.24	0.75	0.75	97.61	5.81	25.94	97.38	15.91	4.13	0.75	0.68	11.35	0.96	0.49	0.2	0	0	0.08	0.04	0.77	0.12	38.55	14.76	0.66	48.62	29.34	0	0		-19.66	3.93	2.43	53.77	198.71	1126.41	441.16	1404.89	728.61	1168.64	493	1367.05	503.96
9.642	0	0.11	0.02	0.03	0.2	0.96	0.1	0.21	0.87	0.87	98.09	4.22	24.25	98.25	13.3	3.29	0.87	0.75	11.48	1.33	0.51	0.25	0	0	0.08	0.04	0.56	0.12	38.24	15.17	0.64	39.47	27.25	0	1		-19.57	1.85	2.92	53.93	197.86	1127.68	441.14	1406.83	730.47	1171.31	493.26	1368.95	502.58
9.676	0	0.1	0.02	0.03	0.17	1.02	0.09	0.18	0.81	0.81	97.95	4.31	25.3	98.57	10.86	3.31	0.81	0.82	12.41	0.91	0.61	0.41	0	0	0.07	0.04	0.45	0.11	33.74	14	0.69	14.63	27.38	0	0		-18.48	0.85	2.25	54.15	200.76	1128.05	441.91	1408.03	732.06	1169.56	495.86	1370.19	503.13
9.709	0	0.1	0.02	0.03	0.18	0.92	0.09	0.18	0.85	0.85	98.16	3.73	24.29	97.6	10.81	3.5	0.85	0.96	12.42	0.87	0.65	0.56	0	0	0.06	0.04	0.41	0.12	33.58	12.97	0.67	18.86	26.45	0	0		-20.29	3.48	1.98	53.49	201.73	1126.89	443.15	1404.82	729.25	1166.63	495.61	1368.13	505.18
9.743	0	0.11	0.03	0.03	0.2	0.72	0.1	0.17	0.85	0.85	98.56	2.81	21.88	96.09	11.44	4.4	0.85	1.22	11.57	0.6	0.6	0.77	0	0	0.05	0.04	0.41	0.1	34.55	9.41	0.51	33.07	24.61	0	0		-18.55	5.98	3.11	53.73	198.1	1125.74	446.38	1401.67	730.95	1168.26	496.36	1365.77	511.78
9.776	0	0.11	0.03	0.03	0.21	0.55	0.1	0.15	0.91	0.91	98.91	2.02	19.5	98.67	10.68	4.19	0.91	1.08	10.85	0.6	0.58	0.68	0	0	0.06	0.04	0.31	0.09	34.08	8.54	0.46	40.05	22.52	0	0		-21.83	-0.46	2.28	53.45	198.64	1127.64	448.52	1402.01	730.63	1167.43	499.49	1365.86	508.79
9.809	0	0.11	0.03	0.03	0.21	0.51	0.11	0.16	0.9	0.9	98.99	1.98	18.79	98.78	11.22	4.34	0.9	1.29	9.72	0.66	0.53	0.6	0	0	0.06	0.05	0.28	0.08	32.76	7.93	0.47	46.5	22.39	0	0		-17.62	-0.03	2.23	54.89	183.38	1133.14	450.14	1399.58	728.22	1176.33	502.09	1359.65	506.58
9.843	0	0.11	0.04	0.03	0.21	0.37	0.11	0.14	0.92	0.92	99.26	1.53	16.16	98.44	11.05	3.82	0.92	1.42	7.4	0.53	0.37	0.33	0	0	0.06	0.05	0.31	0.06	30.07	5.81	0.42	26.31	20.74	0	0		-18.65	-1.27	1.36	54.57	185.52	1134.52	448.14	1403.28	727.61	1176.52	501.12	1362.02	504.39
9.876	0	0.11	0.04	0.03	0.21	0.35	0.11	0.14	0.93	0.93	99.3	1.45	15.52	98.26	11.62	4.21	0.93	1.5	7.6	0.46	0.3	0.18	0	0	0.06	0.05	0.28	0.06	29.23	4.39	0.42	44.26	20.14	0	0		-19.27	-1.82	1.73	53.99	191.76	1131.7	445.39	1406.31	730.25	1174.08	498.61	1365.77	503.75
9.909	0	0.11	0.04	0.03	0.19	0.38	0.1	0.12	0.82	0.82	99.24	1.49	16.93	97.57	8.91	4.24	0.82	1.5	8.31	0.34	0.24	0.12	0	0	0.07	0.06	0.35	0.06	29.31	4.46	0.44	9.72	20.58	0	0		-15.96	-3.54	-0.6	54.91	189.51	1133.15	447.9	1401.98	728.42	1170.3	506.5	1359.73	500.7
9.943	0	0.11	0.05	0.03	0.24	0.32	0.14	0.14	0.78	0.78	99.36	1.51	14.06	98.37	13.71	4.35	0.78	1.39	10.05	0.32	0.23	0.1	0	0	0.1	0.05	0.41	0.1	27.63	3.67	0.46	71.27	18.12	0	0		-19.71	-1.51	3.05	53.81	188.51	1131.48	448.35	1400.79	726.69	1174.9	497.31	1363.03	509.29
9.976	0	0.11	0.05	0.03	0.22	0.38	0.13	0.13	0.8	0.8	99.24	1.4	15.66	97.46	11.98	3.76	0.8	1.18	13.23	0.29	0.28	0.12	0	0	0.12	0.05	0.39	0.13	27.19	3.48	0.45	54.36	18.04	0	0		-17.46	-3.76	1.68	54.17	189.65	1130.08	447.71	1403.38	731.35	1172.75	500.73	1362.28	507.49
10.009	0	0.11	0.05	0.03	0.21	0.43	0.14	0.12	0.9	0.9	99.13	1.88	16.57	98.65	11.55	2.93	0.9	0.93	16.31	0.37	0.32	0.17	0	0	0.15	0.04	0.42	0.14	27.78	3.47	0.42	42.89	17.67	0	0		-18.57	0.56	1.05	53.99	180.72	1129.6	447.17	1403.13	731.23	1176.06	499.56	1356.64	506.53
10.043	0	0.12	0.05	0.03	0.19	0.32	0.12	0.1	0.87	0.87	99.37	1.27	14.72	98.69	8.11	2.44	0.87	0.79	13	0.32	0.32	0.25	0	0	0.15	0.04	0.49	0.14	26.01	3.05	0.4	32.13	16.54	0	0		-16.27	0.38	-0.37	54.49	193.19	1128.69	450.25	1396.44	726.93	1163.84	506.38	1357.03	507.61
10.076	0	0.13	0.05	0.03	0.18	0.29	0.11	0.1	0.81	0.81	99.42	1.21	14.52	98.19	6.37	2.73	0.81	0.88	11.77	0.3	0.26	0.32	0	0	0.15	0.04	0.51	0.07	26.58	3.07	0.4	12.9	16.42	0	1		-17.46	-2.04	0.53	53.98	193.28	1128.13	449.55	1398.1	730.03	1165.61	505.56	1358.88	504.96
10.11	0	0.13	0.05	0.03	0.19	0.29	0.11	0.1	0.9	0.9	99.41	1.25	14.56	98.75	6.83	3.07	0.9	0.99	10.8	0.4	0.24	0.38	0	0	0.14	0.04	0.46	0.07	28.06	3.06	0.39	27.92	16.98	0	0		-17.55	-0.15	1.6	53.91	186.22	1127.41	447.33	1400.39	731.7	1171.57	500.75	1357.73	505.63
10.143	0	0.13	0.05	0.03	0.18	0.33	0.1	0.1	0.81	0.81	99.33	1.35	15.88	97.69	5.82	3.31	0.81	1.02	11.88	0.46	0.28	0.37	0	0	0.15	0.04	0.54	0.09	28.03	2.91	0.38	30.58	17.57	0	0		-18.54	-3.28	-0.71	54.27	181.28	1130.49	452.88	1399.36	731.66	1171.69	507.92	1352.97	508.12
10.176	0	0.13	0.05	0.03	0.22	0.36	0.12	0.11	0.85	0.85	99.28	1.79	15.58	98.15	9.43	3.95	0.85	1.02	13.84	0.49	0.3	0.4	0	0.01	0.15	0.03	0.51	0.09	29.64	2.87	0.36	48.84	17.25	0	0		-18.09	2.15	0	54.19	187.57	1128.21	453.58	1396.09	730.18	1166.9	507.34	1354.42	511.63
10.21	0	0.13	0.05	0.03	0.21	0.34	0.11	0.11	0.72	0.72	99.33	1.6	15.57	98.55	7.52	4.56	0.72	1.06	12.51	0.43	0.27	0.32	0	0.01	0.11	0.04	0.52	0.09	29.53	2.72	0.4	25.78	17.3	0	0		-17.24	-0.92	0.15	54.21	190.21	1127.38	451.85	1393.81	728.56	1164.12	507.62	1354.32	506.39
10.243	0	0.12	0.05	0.03	0.21	0.26	0.11	0.11	0.68	0.68	99.48	1.13	13.5	97.8	7.75	5.19	0.68	1.36	8.86	0.35	0.25	0.33	0	0.01	0.1	0.03	0.61	0.11	28.55	2.64	0.41	30.34	16.83	0	0		-20.37	3.03	-0.19	53.16	189.25	1124.13	451.7	1390.24	725.01	1160.83	504.66	1350.03	508.88
10.276	0	0.11	0.04	0.03	0.21	0.27	0.1	0.12	0.68	0.68	99.45	1	13.99	97.56	8.33	6.07	0.68	1.51	7.79	0.32	0.25	0.3	0	0.01	0.1	0.03	0.64	0.09	26.84	2.7	0.53	57	17.83	0	0		-18.3	3.56	1.37	53.65	184.32	1124.11	450.79	1389.57	726.4	1165.25	502.69	1349.49	507.86
10.31	0	0.11	0.04	0.03	0.22	0.28	0.1	0.13	0.61	0.61	99.43	1.04	14.34	98.48	8.46	7.15	0.61	1.79	7.98	0.33	0.32	0.24	0	0.01	0.1	0.03	0.64	0.11	26.56	2.87	0.58	36.07	18.12	0	0		-18.16	1.14	1.35	53.6	187.98	1124.03	450.08	1392.94	730.25	1164.93	504.03	1352.9	505.49
10.343	0	0.11	0.04	0.03	0.23	0.3	0.1	0.14	0.58	0.55	99.4	1.09	14.63	98.71	9.08	8.2	0.55	1.88	8.21	0.29	0.38	0.19	0	0.01	0.11	0.03	0.65	0.16	27.42	2.81	0.58	17.36	18.43	0	0		-17.92	0.3	0.76	53.75	189.53	1125.28	451.2	1395.6	732.3	1165.22	506.13	1354.75	507.06
10.376	0	0.11	0.04	0.03	0.25	0.36	0.1	0.15	0.55	0.53	99.29	1.24	16.01	97.74	9.67	9.35	0.53	1.92	9.47	0.21	0.4	0.14	0	0.01	0.13	0.03	0.65	0.13	28.92	2.87	0.55	16.79	19.34	0	0		-17.61	3.18	1.54	53.88	186.29	1126.76	451.16	1397.17	733.07	1169.59	504.64	1355.85	508.16
10.41	0	0.1	0.04	0.03	0.28	0.31	0.11	0.17	0.6	0.6	99.37	1.39	14.31	96.8	11.78	10.37	0.6	1.98	9.4	0.19	0.41	0.19	0	0.01	0.13	0.02	0.65	0.17	28.49	2.84	0.45	34.3	18.23	0	0		-18.75	4.95	2.31	53.59	187.59	1125.59	453.64	1394.8	733.58	1168.4	505.17	1355.88	511.67
10.443	0	0.11	0.04	0.03	0.31	0.29	0.1	0.18	0.61	0.61	99.39	1.56	13.79	98.78	10.89	12.55	0.61	2.21	9.07	0.21	0.35	0.26	0	0.01	0.14	0.02	0.54	0.17	29.21	3.03	0.41	27.87	17.68	0	0		-19.71	-0.03	2.97	53.95	181.04	1130.82	456	1395.36	731.33	1175.29	505.44	1356.18	512.59
10.477	0	0.11	0.04	0.03	0.29	0.26	0.11	0.17	0.57	0.57	99.42	1.39	12.72	98.71	11.76	10.44	0.57	1.87	7.64	0.22	0.36	0.48	0	0.01	0.14	0.02	0.51	0.22	28.5	2.68	0.34	22.25	17.41	0	0		-17.62	0.3	4.23	54.35	179.24	1133.98	453.8	1397.37	728.57	1180.6	501.63	1359.46	513.21
10.51	0	0.1	0.04	0.03	0.28	0.24	0.11	0.16	0.52	0.52	99.45	1.16	12.04	98.71	11.43	10.3	0.52	1.56	7.67	0.27	0.36	0.35	0	0.01	0.14	0.02	0.51	0.18	26.35	2.4	0.36	18.22	16.65	0	0		-17.76	0.31	2.98	54.61	172.34	1136.17	454.2	1398.4	728.08	1183.67	505.84	1355.98	508.91
10.543	0	0.1	0.04	0.03	0.3	0.23	0.13	0.17	0.55	0.55	99.4	1.4	11.18	98.1	13.5	10.08	0.55	1.57	7.47	0.29	0.34	0.22	0	0.01	0.15	0.02	0.43	0.15	26.85	2.36	0.35	50.7	16.34	0	0		-18.05	-2.29	2.2	54.38	186.16	1138.11	452.7	1402.71	727.12	1178.95	503.39	1364.96	510.88
10.577	0	0.1	0.04	0.03	0.31	0.22	0.13	0.18	0.53	0.53	99.38	1.63	10.99	98.2	14.57	10.05	0.53	1.48	6.5	0.27	0.28	0.14	0	0.01	0.13	0.02	0.39	0.12	27.74	2.28	0.32	16.88	16.72	0	0		-15.17	2	2.76	55.14	181.67	1139.17	453.08	1403.59	729.54	1182.99	505.92	1364.61	510.08
10.61	0	0.1	0.04	0.03	0.29	0.25	0.14	0.18	0.49	0.49	99.41	1.81	11.55	98.39	16.63	7.98	0.49	1.1	7.26	0.28	0.24	0.13	0	0.01	0.11	0.02	0.37	0.09	26.99	2.3	0.31	22.82	17.31	0	0		-17.42	1.43	3.35	54.43	184.28	1139.11	452.59	1403.55	727.94	1182.59	502.02	1366.61	511.72
10.643	0	0.1	0.05	0.03	0.28	0.24	0.14	0.17	0.39	0.39	99.45	1.41	11.56	98.65	14.97	7.93	0.39	1.16	7.78	0.34	0.25	0.13	0	0.01	0.11	0.02	0.37	0.12	25.53	2.42	0.34	22.51	16.74	0	0		-18.47	0.56	2.6	53.68	189.15	1139.09	446.98	1409.67	728.25	1182.11	498.48	1371.12	505.81
10.677	0	0.09	0.04	0.02	0.24	0.28	0.13	0.16	0.42	0.29	99.44	1.12	13.23	96.74	13.98	7.31	0.29	1.2	8.45	0.28	0.21	0.11	0	0.01	0.09	0.02	0.35	0.12	23.24	2.55	0.42	19.25	17.77	0	0		-15.8	-5.05	3.91	54.18	183.94	1141.03	446.83	1412.72	731.06	1188.94	497.44	1372.6	507.55
10.71	0	0.09	0.04	0.02	0.22	0.3	0.13	0.14	0.45	0.28	99.39	1.08	13.98	97.02	13.16	5.89	0.28	1.03	9.91	0.23	0.22	0.1	0	0.01	0.09	0.02	0.34	0.13	23.62	2.65	0.45	5.7	17.74	0	0		-16.25	-4.58	2.94	54.2	190	1143.4	447.33	1415.89	731.68	1187.32	499.78	1377.19	506.95
10.744	0	0.1	0.04	0.03	0.2	0.38	0.11	0.13	0.43	0.28	99.25	1.13	16.38	98.67	10.2	6.13	0.28	1.23	11.72	0.24	0.27	0.09	0	0.01	0.08	0.03	0.31	0.09	24.94	3.08	0.43	8.03	18.7	0	0		-15.42	0.47	2.13	54.22	190.93	1142.36	445.36	1419.36	734.17	1187.03	499.25	1377.8	507.03
10.777	0	0.11	0.05	0.03	0.2	0.32	0.11	0.12	0.4	0.29	99.35	1.08	15.33	98.13	8.75	5.23	0.29	1.24	11.2	0.26	0.29	0.13	0	0.01	0.08	0.03	0.3	0.09	25.54	2.88	0.4	4.26	17.64	0	0		-13.72	2.19	2.03	55.75	176.33	1151.32	454.26	1415.48	731.66	1196.59	508.59	1372.92	509.93
10.81	0	0.12	0.05	0.03	0.19	0.34	0.1	0.11	0.43	0.26	99.33	1.23	16.05	98.67	6.98	4.98	0.26	1.42	11.61	0.22	0.26	0.15	0	0.01	0.08	0.03	0.28	0.08	26.96	3.05	0.43	7.18	17.77	0	0		-18.27	-0.48	2.12	54.12	187.49	1148.76	449.24	1421.12	732.61	1192.74	501.64	1380.13	507.79
10.844	0	0.12	0.04	0.03	0.19	0.37	0.1	0.11	0.43	0.25	99.26	1.52	16.87	98.12	7.08	4.63	0.25	1.48	12.73	0.27	0.25	0.14	0	0.01	0.08	0.03	0.28	0.08	28.73	3.12	0.43	3.26	18.11	0	0		-18.14	-2.22	2.06	54.24	192.6	1151.11	449.46	1425.78	735.55	1193.55	503.63	1386.13	506.96
10.877	0	0.12	0.04	0.03	0.19	0.43	0.1	0.11	0.44	0.24	99.15	1.61	18.16	97.77	6.88	4.64	0.24	1.77	13.5	0.26	0.17	0.13	0	0.01	0.08	0.03	0.29	0.09	28.64	3.4	0.44	13.46	18.95	0	0		-17.14	-3.1	1.99	54.44	191.55	1153.32	448.97	1427.65	734.55	1196.02	502.72	1387.49	507.98
10.91	0	0.12	0.04	0.03	0.19	0.36	0.1	0.11	0.46	0.26	99.28	1.28	16.72	97.82	7.36	4.04	0.26	1.69	10.92	0.25	0.13	0.09	0	0.01	0.07	0.03	0.33	0.1	28.28	3.54	0.46	6.61	18.71	0	0		-14.05	-2.97	3.04	55.6	178.45	1157.02	454.4	1420.35	729.96	1202.21	504.77	1380.42	513.97
10.944	0	0.11	0.04	0.03	0.16	0.46	0.09	0.1	0.62	0.23	99.08	1.44	19.25	93.03	5.97	3.04	0.23	1.61	12.01	0.35	0.15	0.14	0	0.01	0.08	0.04	0.34	0.15	27.59	3.4	0.62	11.29	20.38	0	0		-20.85	-9.04	1.22	53.56	196.13	1154.24	451.33	1425.31	731.41	1191.67	506.61	1387.8	505.29
10.977	0	0.13	0.04	0.03	0.16	0.39	0.09	0.09	0.76	0.24	99.23	1.29	18	98.78	4.74	2.72	0.24	1.9	10.34	0.37	0.14	0.21	0	0.01	0.1	0.04	0.4	0.18	28.98	3.44	0.76	5.59	19.64	0	0		-19.35	-0.03	1.37	53.65	201.45	1152.73	452.06	1426.02	734.83	1189.11	507.11	1390.55	508.91
11.01	0	0.13	0.04	0.03	0.17	0.35	0.09	0.1	0.9	0.22	99.3	1.36	17.11	98.08	5.88	2.52	0.22	1.79	7.88	0.32	0.16	0.2	0	0.01	0.11	0.05	0.39	0.15	30.19	3.65	0.9	11.14	20	0	0		-17.82	2.32	3.77	53.23	192.44	1147.07	447.98	1426.79	738.5	1195.03	498.41	1386.94	512.81
11.044	0	0.13	0.04	0.03	0.18	0.41	0.09	0.1	1	0.2	99.18	1.57	18.38	97.9	6.23	2.47	0.2	1.67	9.1	0.27	0.17	0.25	0	0.01	0.11	0.06	0.33	0.1	32.73	3.62	1	9.64	20.77	0	0		-13.8	-2.8	4.68	55.25	190.11	1157.32	454.83	1429.01	738.26	1203.46	506.88	1393.28	517.39
11.077	0	0.13	0.04	0.03	0.17	0.3	0.09	0.09	1.01	0.22	99.4	1.27	16	98.54	5.31	1.82	0.22	1.37	6.09	0.27	0.2	0.17	0	0	0.1	0.07	0.29	0.06	32.43	3.6	1.01	66.31	19.55	0	0		-16.93	0.96	3.62	53.59	195.6	1153.62	451.02	1430.19	738.82	1198.12	502.58	1393.4	513.73
11.111	0	0.15	0.05	0.04	0.18	0.26	0.09	0.09	1.34	0.26	99.48	1.39	14.56	98	5.3	1.65	0.26	1.29	5.72	0.32	0.26	0.18	0	0.01	0.12	0.09	0.3	0.05	34.56	3.75	1.34	6.81	18.38	0	0		-21.36	-2.53	3.3	52.84	197.35	1156.74	456.45	1427.15	735.34	1196.69	506.05	1393.8	515.84
11.144	0	0.15	0.05	0.04	0.18	0.24	0.09	0.08	1.26	0.32	99.51	1.36	14.15	98.42	4.58	1.21	0.32	1.04	5.42	0.38	0.27	0.24	0	0	0.12	0.11	0.23	0.04	34.63	3.04	1.26	25.13	18.01	0	0		-18.2	-1.33	5.6	53.96	194.3	1163.48	457.96	1434.88	738.82	1209.23	504.26	1402.57	523.62
11.177	0	0.14	0.05	0.04	0.17	0.26	0.09	0.08	1.41	0.31	99.49	1.24	14.58	98.71	4.43	1.11	0.31	0.99	5.76	0.33	0.27	0.26	0	0	0.15	0.12	0.2	0.07	32.91	2.74	1.41	9.36	18.25	0	0		-17.45	-0.33	4.23	53.98	194.74	1163.4	455.87	1440.15	744	1209.3	506.8	1403.69	518.39
11.211	0	0.15	0.05	0.04	0.18	0.26	0.1	0.08	1.57	0.35	99.48	1.57	14.31	98.14	5.34	1.13	0.35	1.06	7.52	0.28	0.25	0.44	0	0	0.15	0.15	0.2	0.11	34.33	2.47	1.57	20.12	17.5	0	0		-20.69	-2.16	4.17	53.77	180.16	1170.34	458.56	1439.27	737.98	1219.05	508	1399.02	516.11
11.244	0	0.15	0.05	0.04	0.18	0.23	0.1	0.08	1.66	0.35	99.54	1.24	13.32	96.7	5.18	0.94	0.35	1.04	6.77	0.21	0.24	0.51	0	0	0.14	0.17	0.17	0.1	31.96	2.27	1.66	20.37	16.82	0	1		-17.46	-5.11	4.17	54.04	190.15	1167.49	456.92	1441.44	742.27	1213.93	507.56	1403.81	517.93
11.277	0	0.15	0.05	0.04	0.17	0.26	0.1	0.08	1.78	0.38	99.49	1.51	14.18	96.77	4.52	0.79	0.38	0.89	8.88	0.28	0.25	0.54	0	0	0.16	0.19	0.18	0.16	32.49	2.09	1.78	49.9	16.7	0	0		-17.54	-5	3.63	54.18	186.95	1170.23	457.41	1440.89	739.56	1215.76	507.81	1402.48	517.04
11.311	0	0.15	0.06	0.04	0.18	0.22	0.1	0.08	2.04	0.47	99.57	1.23	12.63	97.72	5.09	0.77	0.47	0.94	7.02	0.3	0.29	0.55	0	0	0.2	0.24	0.23	0.18	31.54	1.95	2.04	17.89	16.15	0	0		-18.35	-3.21	4.56	54.25	191.82	1169.3	462.45	1435.98	738.78	1212.04	510.09	1403.34	524.13
11.344	0	0.15	0.06	0.04	0.18	0.21	0.1	0.08	2.02	0.45	99.57	1.2	12.47	98.27	5.48	0.83	0.45	1.02	6.24	0.31	0.32	0.4	0	0	0.23	0.24	0.25	0.18	31.98	1.81	2.02	9.01	16.41	0	0		-19.03	1.79	4.57	53.72	190.91	1165.07	459.74	1437.65	742.7	1211.35	508.05	1401.73	522.42
11.377	0	0.15	0.06	0.04	0.18	0.22	0.1	0.08	2.04	0.52	99.56	1.19	12.64	98.66	5.28	0.99	0.52	1.03	6.61	0.25	0.4	0.45	0	0	0.23	0.28	0.26	0.17	31.47	1.75	2.04	17.1	16.45	0	0		-16.84	-0.52	4.67	54.13	187	1165.04	459.79	1438.46	743.8	1213.81	507.68	1399.98	525.28
11.411	0	0.15	0.06	0.04	0.19	0.19	0.1	0.08	2.38	0.6	99.62	1.18	11.26	98.69	6.13	1	0.6	1.11	5.39	0.32	0.53	0.41	0	0	0.28	0.33	0.33	0.18	31.85	1.5	2.38	10.31	15.91	0	0		-16.04	0.39	6.59	54.52	177.95	1168.24	459.24	1434.68	737.38	1220.41	506.23	1397.64	522.26
11.444	0	0.15	0.06	0.04	0.19	0.21	0.1	0.08	2.39	0.65	99.57	1.3	12.12	97.22	5.96	0.91	0.65	1.01	6.61	0.42	0.52	0.42	0	0	0.27	0.33	0.45	0.14	32.8	1.51	2.39	17.15	16.21	0	0		-16.15	-4.22	3.55	54.6	175.68	1169.54	460.36	1431.77	734.98	1216.14	510.21	1391.67	517.44
11.478	0	0.15	0.06	0.04	0.18	0.22	0.11	0.08	2.07	0.74	99.57	1.15	12.16	98.72	6.05	0.91	0.74	0.94	6.83	0.47	0.57	0.56	0	0	0.26	0.3	0.42	0.21	30.76	1.28	2.07	8.28	16.25	0	0		-18.33	-0.29	4.29	53.76	187.67	1165.4	457.47	1436.87	739.59	1212.19	506.02	1399.35	519.74
11.511	0	0.14	0.06	0.04	0.2	0.22	0.12	0.09	1.89	0.87	99.56	1.39	11.7	98.75	8.31	1.03	0.87	0.77	6.71	0.61	0.62	0.66	0	0	0.26	0.31	0.48	0.14	32	1.19	1.89	34.31	16.39	0	0		-15.72	0.14	5.38	54.21	192.33	1166.1	458.68	1441	744.53	1214.23	506.64	1405.6	525.75
11.544	0	0.15	0.06	0.04	0.21	0.22	0.12	0.09	1.75	0.84	99.56	1.48	11.69	98.61	8.51	1.17	0.84	1.07	6.73	0.49	0.52	0.37	0	0	0.25	0.29	0.37	0.11	32.58	1.25	1.75	13.68	16.34	0	0		-19.99	0.71	3.21	53.22	196.81	1166.87	453.97	1447.36	743.78	1211.98	509.63	1408.76	512.85
11.578	0	0.13	0.05	0.03	0.21	0.24	0.12	0.1	1.89	0.92	99.52	1.59	12.05	98.32	10.52	1.07	0.92	1.13	6.43	0.52	0.7	0.3	0	0	0.25	0.27	0.33	0.11	31.49	1.16	1.89	16.41	17.32	0	0	24	-19.71	-1.64	5.84	53	194.99	1167.71	456.17	1445.52	744.09	1216.61	503.66	1410.82	521.02
11.611	0	0.13	0.05	0.03	0.21	0.25	0.13	0.1	1.84	1.01	99.51	1.62	12.06	98.47	11.11	0.88	1.01	0.92	6.75	0.68	0.88	0.18	0	0	0.29	0.24	0.32	0.06	31.11	1.15	1.84	34.98	17.43	0	0	24	-19.73	-1.16	6.07	53	195.12	1170.39	457.74	1450.77	748.3	1220.87	505.76	1415.21	523.18
11.644	0	0.13	0.05	0.03	0.2	0.28	0.12	0.1	1.68	0.95	99.44	1.57	13.27	96.52	10.83	0.74	0.95	0.84	7.25	0.64	0.82	0.11	0	0	0.36	0.23	0.31	0.11	30.99	1.09	1.68	20.23	18.29	0	0	24	-20.37	-5.38	5.61	52.75	200.47	1176.95	456.77	1458.68	747.8	1224.87	504.25	1424.48	522.77
11.678	0	0.14	0.05	0.04	0.2	0.26	0.11	0.09	1.64	0.99	99.49	1.78	12.91	98.66	9.31	0.72	0.99	0.81	5.94	0.38	0.85	0.13	0	0	0.39	0.19	0.29	0.11	34.08	1.19	1.64	14.08	18.21	0	0	24	-19.35	0.5	6.74	53.31	190.8	1177.32	459.34	1455.4	748.05	1229.86	505.09	1419.5	526.14
11.711	0	0.15	0.05	0.04	0.21	0.24	0.12	0.09	1.6	1.15	99.51	2.08	12.17	97.92	9.94	0.76	1.15	0.88	5.75	0.43	0.96	0.13	0	0	0.48	0.17	0.18	0.12	35.43	1.15	1.6	37.18	17.86	0	0	24	-16.89	-2.74	5.64	54.03	200.39	1178.12	462.01	1455.58	749.66	1223.98	511.15	1423.64	528.18
11.745	0	0.15	0.05	0.04	0.23	0.25	0.12	0.1	1.47	1.47	99.49	2.8	12.27	97.81	10.99	0.72	1.47	0.91	4.95	0.37	0.81	0.24	0	0	0.59	0.14	0.2	0.15	38.2	1.11	1.35	26.72	18.61	0	0	24	-21.68	2.99	7.48	53.06	191.71	1176.58	464.48	1449.62	745.93	1227.44	508.5	1417.84	530.81
11.778	0	0.16	0.05	0.04	0.2	0.26	0.11	0.08	1.41	1.41	99.47	2.08	13.13	98.42	7.46	0.63	1.41	0.88	5.96	0.36	1.05	0.24	0	0	0.77	0.13	0.2	0.21	37.92	0.94	1.27	23.94	18.43	0	0	24	-22.13	-1.36	5.07	52.51	202.16	1175.66	460.43	1455.4	747.88	1220.83	510.54	1422.58	523.35
11.811	0	0.16	0.05	0.04	0.2	0.29	0.11	0.09	1.42	1.42	99.42	2.11	13.58	98.19	8.25	0.6	1.42	0.79	7.43	0.44	1.18	0.26	0	0	0.99	0.13	0.26	0.23	37.33	0.94	1.31	15.63	18.52	0	0	24	-21.21	-2.03	5.89	52.38	202.35	1175.91	460.94	1455.36	748.91	1222.4	507.25	1423.74	527.48
11.845	0	0.16	0.05	0.05	0.2	0.29	0.1	0.08	1.56	1.56	99.42	2.12	14	98.28	6.38	0.67	1.56	0.79	7.33	0.4	1.01	0.24	0	0	1.11	0.12	0.22	0.2	38.33	0.93	1.11	27.13	18.61	0	0	24	-21.32	-1.76	5.43	53.03	200.17	1176.73	465.45	1451.78	748.18	1221.09	514.13	1420.73	528.7
11.878	0	0.17	0.05	0.05	0.21	0.26	0.11	0.08	1.72	1.72	99.49	2.17	12.58	96.7	6.1	0.78	1.72	0.89	7.22	0.39	1.45	0.21	0	0	1.12	0.11	0.24	0.2	38.74	0.83	1.11	14.67	17.51	0	0	24	-18.2	-5.12	6.33	53.65	192.88	1177.85	460.66	1455.94	747.77	1228.37	511.54	1420.8	524.87
11.911	0	0.17	0.05	0.05	0.21	0.25	0.11	0.08	1.77	1.77	99.5	1.92	12.48	97.93	6.88	0.63	1.77	1.06	6.74	0.46	1.09	0.2	0	0	0.81	0.11	0.2	0.08	37.49	0.82	0.98	20.75	17.56	0	0	24	-21.25	-2.71	6.3	52.74	195.31	1179.5	458.63	1459.78	747.94	1230.15	506.31	1424.7	523.5
11.945	0	0.17	0.05	0.05	0.22	0.27	0.12	0.09	1.77	1.77	99.46	2.34	12.81	92.04	7.92	0.64	1.77	1.06	8.3	0.73	1.34	0.29	0	0	0.76	0.11	0.17	0.06	38.6	0.73	0.83	15.33	17.55	0	0	24	-16.89	-9.76	5.89	53.48	190.39	1180.56	453.44	1462.38	745.96	1233.37	505.37	1423.38	517.39
11.978	0	0.17	0.05	0.05	0.22	0.31	0.12	0.08	1.72	1.72	99.39	2.91	13.86	98.48	7.93	0.66	1.72	1.04	9.34	0.7	1.42	0.29	0	0	0.65	0.11	0.19	0.05	40.35	0.69	0.83	34.17	18.1	0	0	24	-19.51	-1.15	6.58	53.12	201.21	1178.98	452.77	1460.59	742.41	1228.02	502.81	1428.54	519.41
12.011	0	0.17	0.05	0.05	0.23	0.41	0.12	0.09	1.58	1.58	99.18	4.4	16.37	96.54	8.43	0.75	1.58	1.03	12.93	0.8	0.92	0.21	0	0	0.54	0.1	0.16	0.04	42.08	0.74	0.71	13.59	18.84	0	0	24	-15.04	-5.35	7.54	53.83	194.18	1181.02	450.19	1465.84	746.37	1236.42	499.63	1429.55	519.74
12.045	0	0.17	0.04	0.05	0.23	0.51	0.12	0.09	1.43	1.43	98.98	5.27	18.08	95.14	9.81	0.8	1.43	1.03	14.84	0.78	0.92	0.12	0	0	0.49	0.09	0.16	0.09	42.54	0.69	0.73	15	19.89	0	0	24	-15.36	-7.13	5.82	53.81	195.46	1188.18	451.96	1474.8	751.08	1241.07	503.1	1435.89	518.98
12.078	0	0.17	0.04	0.05	0.23	0.44	0.12	0.09	1.32	1.32	99.11	4.52	17.23	91.8	9.68	0.77	1.32	1.01	12.5	0.68	0.57	0.06	0	0	0.39	0.09	0.16	0.11	42.87	0.72	0.65	14.68	19.79	0	0	24	-16.08	-9.92	10.24	53.9	195.5	1193.51	451.72	1474.79	741.32	1251.28	495.28	1444.39	525.78
12.112	0	0.17	0.04	0.05	0.22	0.44	0.11	0.09	1.15	1.15	99.11	4.05	17.85	93.07	8.52	0.72	1.15	0.85	10.63	0.78	0.45	0.05	0	0	0.34	0.1	0.19	0.24	43.31	0.71	0.64	18.37	20.78	0	0	24	-18.51	-9.01	6.62	53.33	198.73	1191.59	450.18	1481.01	748.49	1245.5	503.18	1443.78	516.51
12.145	0	0.16	0.04	0.04	0.21	0.55	0.1	0.09	1.2	1.2	98.89	4.53	19.8	90.28	8.25	0.71	1.2	0.77	11.6	0.77	0.58	0.07	0	0	0.32	0.1	0.23	0.26	43.81	0.71	0.61	23.94	22.25	0	0	24	-21.74	-10.86	8.2	52.66	199.89	1196.55	449.46	1487.88	746.95	1253.53	499.73	1452.63	517.44
12.178	0	0.16	0.03	0.04	0.19	0.63	0.09	0.08	1.16	1.16	98.74	4.36	21.34	82.25	6.48	0.87	1.16	0.66	12.35	0.76	0.51	0.17	0	0	0.46	0.1	0.35	0.31	42.55	0.75	0.6	16.96	23.03	0	0	24	-17.06	-14.33	8.4	53.93	187.24	1211.81	452.56	1491.85	742.69	1269.4	498	1455.27	520.6
12.212	0	0.15	0.03	0.04	0.16	0.79	0.08	0.07	1.06	1.06	98.41	4.26	23.83	97.25	4.66	1.24	1.06	0.6	12.49	0.65	0.68	0.28	0	0	0.49	0.12	0.42	0.59	42.12	0.81	0.52	42	25.05	0	0	24	-17.58	-4.17	4.38	54.29	198.96	1210.16	452.47	1490.17	742.18	1255.99	501.99	1454.22	518.95
12.245	0	0.15	0.03	0.04	0.16	0.87	0.08	0.07	1.11	1.11	98.26	4.78	24.6	97.39	3.99	1.29	1.11	0.49	12.9	0.65	0.97	0.38	0	0	0.63	0.14	0.47	0.68	43.21	0.85	0.53	53.99	25.67	0	0	24	-18.52	-3.9	4.07	53.69	204.21	1208.45	451.84	1491.43	744.54	1252.68	502.83	1456.39	517.2
12.278	0	0.15	0.03	0.05	0.15	0.96	0.07	0.07	1.16	1.16	98.09	5.13	25.71	98.44	2.57	1.16	1.16	0.34	12.86	0.72	1.02	0.49	0	0	0.7	0.15	0.54	0.87	44.17	0.93	0.47	48.63	26.55	0	0	24	-13.94	1.29	8.3	55.54	176.83	1212.11	448.89	1491.48	740.18	1273.57	500.85	1449.82	515.19
12.312	0	0.15	0.02	0.05	0.14	1.57	0.06	0.07	1.34	1.34	96.87	7.11	29.88	94.57	2.1	1.18	1.34	0.27	15.46	1.02	1.42	0.55	0	0	0.8	0.16	0.67	1.27	45.89	0.99	0.42	40.97	29.69	0	0	24	-18.43	-7.71	3.35	53.85	194.38	1216.88	451.12	1494.32	739.63	1261.72	503.05	1455.92	511.41
12.345	0	0.14	0.02	0.05	0.13	2.12	0.06	0.07	1.44	1.33	95.76	9.52	32.26	95.56	1.53	1.63	1.33	0.21	19.1	1.23	1.87	0.39	0	0	0.99	0.17	0.64	1.44	46.22	1.12	0.44	43.51	30.62	0	0	24	-13.37	-6.66	1.73	55.07	196.49	1218.04	451.46	1496.8	742.6	1260.02	507.98	1456.45	512.59
12.378	0	0.13	0.02	0.04	0.12	3	0.06	0.07	1.35	1.35	93.99	10.12	35.58	98.48	1.53	2.07	1.35	0.21	21.02	1.28	1.57	0.54	0	0	0.97	0.17	0.72	1.31	45.14	1.28	0.47	6.12	32.84	0	0	24	-14.12	-1.15	3.94	55.13	195.94	1217.13	449.95	1495.04	739.11	1262.71	501.12	1458.04	516.56
12.412	0	0.12	0.01	0.04	0.11	5.55	0.05	0.07	1.32	1.11	88.9	16.63	41.25	97.16	1.34	2.26	1.11	0.18	25.04	1.4	1.68	0.59	0	0	1.21	0.17	0.73	1.32	48.23	1.63	0.54	45.56	36.54	0	0	24	-19.26	-4.34	4.62	53.42	202.36	1214.91	446.81	1500.17	741.6	1261.9	500.07	1464	510.3
12.445	0	0.12	0.01	0.04	0.11	5.34	0.05	0.07	1.17	1.09	89.33	16.18	41.01	95.23	1.67	2.28	1.09	0.15	24.52	1.39	1.54	0.36	0	0	1.17	0.2	0.77	0.98	46.68	1.93	0.57	66.38	36.43	0	0	24	-18.21	-7.03	7.49	53.38	198.96	1214.61	445.79	1503.63	744.18	1269.79	495.8	1467.84	514.77
12.479	0	0.11	0.01	0.03	0.11	7.26	0.05	0.08	1.18	1.09	85.48	18.39	43.7	96.67	2.4	1.93	1.09	0.2	28.41	1.63	1.37	0.38	0	0	1.18	0.23	0.94	0.49	44.64	3.01	0.54	20.72	37.4	0	0	24	-18.61	-5.16	8.46	53.28	198.59	1219.71	448.32	1507.2	745.75	1276.19	493.67	1473.02	520.1
12.512	0	0.11	0.01	0.04	0.11	6.93	0.05	0.08	1.2	1.05	86.13	18.53	43.28	94.74	2.08	2.24	1.05	0.22	28.45	1.71	1.42	0.34	0	0	1.2	0.26	1.09	0.52	46.45	3.75	0.66	30.08	36.93	0	0	24	-17.44	-7.55	7.34	54.08	197.81	1220.76	450.75	1505.09	743.96	1273.82	501.11	1470.84	518.69
12.545	0	0.12	0.01	0.04	0.12	7.39	0.06	0.08	1.62	1.02	85.21	24	43.56	95.62	2.43	2.46	1.02	0.25	29.84	1.61	1.62	0.24	0	0	1.62	0.27	1.35	0.49	49.15	4.41	0.73	33.17	36.85	0	0	24	-20.94	-6.59	7.04	53.38	198.97	1220.95	451.48	1506.31	743.76	1273.43	502.83	1471.88	517.15
12.579	0	0.11	0.01	0.04	0.11	9.46	0.05	0.09	1.84	1.2	81.07	25.01	45.7	93.82	2.79	2.34	1.2	0.3	30.66	1.42	1.84	0.31	0	0.01	1.84	0.33	1.34	0.5	49.01	5.58	0.91	31.09	38.85	0	0	24	-16.43	-8.4	8.28	53.68	200.42	1220.38	447.55	1509.04	744.94	1276.04	497.88	1475.39	518.54
12.612	0	0.11	0.01	0.04	0.12	9.67	0.06	0.09	2.11	1.21	80.65	26.37	45.6	95.39	3.7	1.95	1.21	0.33	30.54	1.31	1.96	0.29	0	0.01	2.11	0.35	1.63	0.7	50.01	6.22	0.93	14.31	39.12	0	0	24	-15.31	-6.85	7.25	54.03	196.66	1221.54	451.22	1503.34	744.43	1274	498.02	1469.29	521.18
12.645	0	0.12	0.01	0.04	0.12	8.44	0.06	0.09	2.64	1.23	83.11	27.02	44.26	95.01	3.77	1.52	1.23	0.24	28.62	1.28	1.93	0.29	0	0.01	2.64	0.4	1.58	0.8	52.35	7.04	0.96	49.59	38.76	0	0	24	-16.84	-7.27	5.62	54.15	194.89	1222.29	454.94	1500.92	743.68	1271.04	506.19	1465.5	519.15
12.679	0	0.13	0.01	0.04	0.13	5.95	0.06	0.1	2.29	1.36	88.11	21.1	41.45	97.2	3.86	1.52	1.36	0.21	24.12	1.28	1.29	0.34	0	0	2.29	0.52	1.56	0.76	52.8	8.81	1.01	21.03	37.66	0	0	24	-16.09	-4.27	6.31	54.47	187.14	1224.53	455.52	1497.17	739.62	1275.21	502.08	1461.36	521.24
12.712	0	0.13	0.01	0.04	0.12	5.66	0.05	0.1	2.37	1.36	88.68	20.17	41.47	94.37	2.89	1.58	1.36	0.21	22.32	1.39	1.03	0.38	0	0	2.37	0.51	1.42	0.72	52.49	8.33	0.91	20.63	38.11	0	0	24	-17.55	-7.9	7.75	54.01	184.12	1224.29	456.2	1496.49	738.66	1278.44	499.44	1460.96	523.65
12.746	0	0.12	0.01	0.04	0.12	6.16	0.05	0.11	2.19	1.34	87.69	21.28	42.45	94.77	2.72	1.89	1.34	0.13	23.07	1.33	0.85	0.46	0	0	2.19	0.46	1.24	0.42	52.13	10.8	0.9	26.77	38.53	0	0	24	-19.31	-7.52	9.19	53.5	194.76	1226.95	453.42	1502.58	735.72	1280.25	497.73	1473.35	523.15
12.779	0	0.13	0.01	0.04	0.12	5.1	0.05	0.11	2.12	1.23	89.79	18.27	40.69	91.39	2.89	1.48	1.23	0.11	21.89	1.35	0.96	0.52	0	0	2.12	0.39	1.2	0.4	51.37	11.81	0.92	18.32	37.34	0	0	24	-16.44	-10.19	9.44	54.27	184.13	1230.57	454.75	1502.09	736.31	1287.13	495.84	1468.99	524.62
12.812	0	0.13	0.01	0.04	0.13	5.31	0.06	0.12	1.53	1.26	89.38	21.34	40.7	92.34	3.45	1.74	1.26	0.11	24.47	1.57	1.24	0.5	0	0	1.53	0.38	1.01	0.26	52.62	12.54	0.78	27.75	36.41	0	0	24	-19.69	-9.55	8.14	53.87	184.63	1235.83	456.11	1506.1	735.01	1289.48	497.18	1472.23	523.48
12.846	0	0.15	0.01	0.05	0.16	3.58	0.06	0.14	1.23	1.17	92.83	21.36	36.97	87.95	4.18	2.09	1.17	0.1	22.3	1.63	1.37	0.41	0	0	1.23	0.41	0.85	0.16	54.81	16.59	0.74	17.16	33.83	0	0	24	-15.25	-12.06	8.54	54.75	184.44	1239.2	456.63	1511.06	737.67	1294.62	497.82	1476.54	528.2
12.879	0	0.15	0.01	0.05	0.16	4.13	0.06	0.16	1.21	1.21	91.73	23.47	38.26	91.97	4.18	2.62	1.21	0.12	23.09	1.9	1.39	0.4	0	0	1.2	0.43	0.9	0.18	55.54	18.68	0.76	13.23	34.76	0	0	24	-14.03	-9.81	8.53	55.39	180.15	1242.49	457.03	1509.04	734.68	1296.8	499.55	1475.12	525.15
12.912	0	0.15	0.01	0.05	0.16	3.54	0.06	0.18	1.22	1.16	92.92	20.31	37.14	92.25	3.82	3.44	1.16	0.19	21.24	1.89	1.15	0.27	0	0	1.22	0.42	1.11	0.21	55.08	21.47	0.79	5.45	34.25	0	0	24	-12.3	-9.61	9.06	55.77	180.68	1242.48	454.5	1508.49	731.85	1297.17	496.69	1475.73	524.25
12.946	0	0.15	0.01	0.06	0.17	3.01	0.06	0.2	1.29	1.21	93.99	19.79	35.77	87.52	3.16	3.94	1.21	0.25	19.58	1.7	1.22	0.41	0	0	1.29	0.45	1.12	0.3	56.33	23.17	0.73	59.75	33.58	0	0	24	-18.02	-12.26	4.54	53.97	189.42	1240.91	454.83	1508.79	732.73	1285.16	503.23	1474.22	514.99
12.979	0	0.15	0.01	0.05	0.17	3.17	0.06	0.2	1.39	1.32	93.67	19.08	35.91	92.7	3.67	3.94	1.32	0.28	20.54	1.78	1.23	0.48	0	0	1.39	0.48	1.09	0.63	54.82	22.74	0.72	7.74	33.58	0	0	24	-17.75	-9.3	7.38	53.82	192.31	1237.91	454.83	1509.46	734.74	1287.6	497.36	1478.06	524.01
13.012	0	0.16	0.02	0.06	0.17	3.01	0.06	0.18	1.37	1.34	93.97	20.7	35.2	90.79	3.06	3.7	1.34	0.33	20.22	1.88	2.12	0.56	0	0	1.37	0.49	0.96	0.63	56.4	21.83	0.69	74.06	33.28	0	0	24	-18.39	-10.56	5.64	53.93	192.12	1237.99	456.36	1508.39	735.84	1283.98	504.21	1475.54	518.85
13.046	0	0.15	0.02	0.06	0.17	3.05	0.06	0.18	1.79	1.79	93.91	19.07	34.51	96.05	3.18	4.69	1.79	0.4	21.47	1.95	3.29	0.98	0	0	1.1	0.53	0.85	0.44	53.87	19.44	0.57	3.79	32.74	0	0	24	-17.08	-6.04	7.08	54.99	185.15	1242.85	460.8	1505.51	732.79	1290.73	503.49	1474.45	526.49
13.079	0	0.16	0.02	0.07	0.17	2.63	0.06	0.16	1.93	1.96	94.74	20.2	33.3	91.07	1.93	4.81	1.96	0.47	20.17	1.74	3.7	1.05	0	0	0.94	0.51	0.73	0.25	56.06	18.92	0.53	3.46	32.05	0	0	24	-14.92	-10.39	3.29	54.89	193.25	1244.22	457.75	1513.39	738.06	1285.32	510.27	1478.43	517.41
13.113	0	0.17	0.02	0.07	0.19	1.81	0.06	0.18	1.68	2.22	96.38	16.5	29.79	94.22	1.68	6.04	2.22	0.54	17.34	1.92	4.04	1.42	0	0	0.96	0.55	0.7	0.09	55.82	19.66	0.42	7.32	30.06	0	0	24	-20.11	-8.04	7.79	53.97	191.04	1244.63	457.11	1513.67	734.15	1294.1	499.58	1483.66	523.31
13.146	0	0.18	0.02	0.07	0.21	1.75	0.06	0.22	1.43	2.26	96.49	18.51	29.95	86.71	1.43	7.14	2.26	0.52	17.42	2.08	3.11	0.83	0	0	0.83	0.54	0.48	0.08	57.47	24.37	0.39	16.41	29.74	0	0	24	-20.06	-12.62	8.32	53.59	189.97	1245.74	456.35	1514.36	732.47	1296.42	497.35	1484.65	523.04
13.179	0	0.19	0.02	0.07	0.21	1.44	0.06	0.24	1.15	2.3	97.13	15.48	28.71	88.53	1.15	6.96	2.3	0.46	14.92	2.02	2.28	0.58	0	0	0.71	0.53	0.42	0.1	57.29	26.34	0.39	12.59	29.19	0	0	24	-20.5	-11.78	10.56	53.7	180.5	1247.32	456.13	1514.32	729.41	1304.74	496.49	1483.19	523.59
13.213	0	0.2	0.02	0.08	0.23	1.66	0.06	0.33	1.44	2.44	96.68	22.81	29.67	86.03	1.44	8.09	2.44	0.5	17.83	2.47	2.2	0.52	0	0	0.73	0.58	0.37	0.13	60.34	33.09	0.44	18.59	29.04	0	0	24	-18.78	-12.91	6.87	53.37	201.4	1244.99	457.45	1518.39	738.19	1290.59	500.76	1490.44	525.74
13.246	0	0.19	0.02	0.08	0.24	2.09	0.06	0.39	1.12	2.41	95.82	27.11	31.63	87.58	1.12	9.51	2.41	0.59	20.22	2.47	2.46	0.47	0	0	0.55	0.7	0.41	0.15	60.81	35.52	0.46	44.08	29.92	0	0	24	-19.47	-12.23	10.19	53.46	186.34	1243.91	455.32	1514.52	731.06	1299.87	499.58	1484.7	523.23
13.279	0	0.19	0.02	0.08	0.23	1.83	0.06	0.4	1.08	2.46	96.34	23.78	30.24	86.36	1.08	9.24	2.46	0.63	19.42	2.01	2.78	0.73	0	0	0.67	0.81	0.51	0.19	59.42	36.42	0.51	37.44	29.11	0	0	24	-14.67	-12.77	9.52	54.35	185.12	1249.49	459.95	1518.67	737.01	1305.13	498.61	1486.8	534.16
13.313	0	0.17	0.01	0.08	0.23	3.42	0.05	0.45	0.93	2.51	93.16	35.68	35.36	86.05	0.93	10.97	2.51	0.6	25.71	1.94	3.35	1	0	0.01	0.76	1.09	0.53	0.14	60.29	38.05	0.63	13.8	31.66	0	0	24	-15.3	-12.9	6.38	54.07	192	1246.9	460.26	1518.72	742.52	1295.02	506.27	1485.96	526.41
13.346	0	0.17	0.01	0.07	0.22	3.67	0.05	0.44	0.99	2.55	92.67	34.97	36.33	84.67	0.99	10.72	2.55	0.52	25.92	2.14	2.51	0.75	0	0.01	0.87	1.01	0.59	0.1	59.7	37.89	0.61	8.61	32.21	0	0	24	-18.51	-13.45	9.46	53.59	182.67	1247.13	459.98	1519.85	741.22	1304.77	502.49	1485.72	527.54
13.379	0	0.18	0.02	0.07	0.24	2.49	0.05	0.47	0.91	2.62	95.01	25.62	33.56	71.23	0.91	11.37	2.62	0.61	21.45	2.23	1.42	0.84	0	0.01	0.7	0.97	0.6	0.06	58.62	38.42	0.64	1.51	30.92	0	0	24	-16.21	-17.47	11.46	54.55	182.88	1253.84	459.95	1523.84	736.05	1313.48	501.34	1493.95	530.96
13.413	0	0.19	0.02	0.07	0.25	2.79	0.06	0.41	0.78	2.64	94.43	33.51	34.42	69.54	0.78	10.8	2.64	0.62	24.22	2.11	1.3	0.77	0	0	0.61	1.01	0.59	0.03	60.58	35.77	0.61	1.86	30.53	0	0	24	-14.96	-17.87	12.75	55.1	175.09	1255.16	454.08	1532.33	736.49	1323.06	503.21	1496.9	524.12
13.446	0	0.19	0.02	0.07	0.27	1.87	0.05	0.44	0.79	2.26	96.26	25.87	31.54	35.48	0.79	12.3	2.26	0.79	18.97	1.93	0.91	0.61	0	0	0.47	0.88	0.45	0.02	61.27	35.84	0.65	0.88	29.54	0	0	24	-14.14	-24.99	10.05	53.7	172.51	1259.56	451.72	1529.73	731.24	1321.81	494.49	1492.61	518.71
13.48	0	0.21	0.02	0.09	0.31	1.59	0.05	0.49	0.91	2.24	96.82	29.87	30.12	60.4	0.91	12.96	2.24	1.11	17.66	1.69	0.94	0.72	0	0	0.36	0.9	0.4	0.01	65.06	37.5	0.62	0.91	28.72	0	0	24	-12.68	-19.89	7.49	54.55	178.93	1261.73	453.17	1535.57	739.34	1318.59	500.03	1496.52	518.91
13.513	0	0.2	0.02	0.08	0.32	1.35	0.05	0.54	0.97	2.07	97.3	24.27	28.8	31.68	0.97	14.41	2.07	1.02	15.85	1.86	0.99	0.49	0	0	0.34	0.82	0.33	0.01	63.32	38.19	0.68	4.59	28.15	0	0	24	-10.37	-25.84	9.95	54.84	169.28	1265.29	456.52	1532.32	734.99	1327.36	499.1	1494.76	524.23
13.546	0	0.19	0.02	0.08	0.33	1.09	0.05	0.52	1.18	2.13	97.82	21.19	27.05	63.86	1.18	16.14	2.13	1.07	13.25	2.09	0.81	0.44	0	0	0.24	0.78	0.28	0.01	60.84	35.71	0.62	2.54	27.51	0	0	24	-12.48	-19.15	10.18	55.24	172.51	1268.84	458.48	1535.23	735.72	1329.36	498.37	1499.28	528.12
13.58	0	0.17	0.02	0.07	0.34	0.96	0.05	0.65	1.46	1.63	98.08	20.39	26.12	23.43	1.46	18.2	1.63	1.33	11.81	1.65	1.03	0.47	0	0	0.19	0.9	0.32	0.01	58.18	38.46	0.61	1.62	27.1	0	0	24	-10.05	-27.92	5.47	55.43	167.18	1277.54	459.72	1537.56	732.78	1329.93	508.46	1496.78	518.98
13.613	0	0.16	0.02	0.07	0.42	0.77	0.05	0.68	1.7	1.7	98.47	26.18	24.14	38.02	1.92	21.92	1.7	1.64	9.46	1.14	1	0.35	0	0	0.15	0.89	0.3	0.01	58.51	34.83	0.57	1.14	26.27	0	0	24	-15.22	-24.44	7.14	54.33	167.22	1277.61	459.84	1538.82	731.63	1333.24	501.6	1499.21	522.04
13.646	0	0.15	0.02	0.07	0.42	0.69	0.05	0.69	1.6	1.6	98.62	24.81	23.17	26.02	1.76	23.34	1.6	1.76	9.17	0.83	1.18	0.61	0	0	0.18	0.94	0.37	0.01	56.2	33.96	0.62	1.03	25.47	0	0	24	-14.84	-27.22	6.97	55.19	161.27	1280.66	461.7	1536.61	726.69	1335.78	510.3	1496.84	518.33
13.68	0	0.15	0.02	0.07	0.44	0.61	0.05	0.58	1.76	1.76	98.78	23.52	21.69	25.93	2	24.01	1.76	1.73	8.8	0.72	1.65	1.09	0	0	0.17	1.11	0.4	0.01	54.65	28.82	0.59	1.29	24.53	0	0	24	-16.8	-27.25	8.41	55.28	158.11	1287.47	459.26	1544.06	722.86	1346.33	507.98	1504.25	515.86
13.713	0	0.15	0.02	0.08	0.47	0.57	0.05	0.57	1.84	1.84	98.85	24.59	20.84	18.82	3.17	24.5	1.84	1.44	8.94	0.52	1.61	1.99	0	0	0.18	1.13	0.38	0.01	54.89	26.95	0.52	0.09	23.93	0	0	24	-15.83	-29.31	5.66	55.85	145.43	1298.38	462.7	1547.33	721.68	1355.49	512.74	1500.92	513.49
13.747	0	0.15	0.02	0.09	0.49	0.39	0.06	0.44	1.9	1.9	99.02	21.31	17.29	4.46	4.1	24.85	1.9	1.05	6.72	0.29	1.64	6.16	0	0	0.18	0.9	0.41	0.01	52.22	20.1	0.44	0.13	21.69	0	0	24	-4.52	-37.32	1.11	57.35	132.32	1311.36	466.25	1549.5	720.98	1363.71	515.4	1496.01	517.63
13.78	0	0.15	0.02	0.08	0.57	0.35	0.07	0.46	2.06	2.06	98.86	22.17	15.63	3.49	7.38	24.57	2.06	1.07	5.62	0.17	1.25	4.62	0	0	0.19	1.13	0.39	0.01	53.14	17.77	0.4	0.37	21.15	0	0	24	-13.29	-38.6	2.05	55.35	138.52	1313.89	468.86	1546.16	713.85	1361.43	513.88	1499.95	515.09
13.813	0	0.16	0.03	0.07	0.59	0.23	0.08	0.41	2.63	2.63	98.81	16.45	11.53	4.81	9.2	21.87	2.63	1.01	3.77	0.13	0.75	2.72	0	0	0.19	1.4	0.39	0.01	51.24	16.31	0.37	0.4	18.47	0	0	24	-10.33	-36.93	3.75	57.65	130.38	1321.65	474.78	1539.07	703.97	1367.94	517.94	1498.3	520.48
13.847	0	0.16	0.05	0.06	0.58	0.14	0.14	0.34	3.23	3.23	98.85	6.51	5.68	5.57	14.71	15.55	3.23	0.58	2.77	0.09	0.57	1.74	0	0.01	0.2	1.93	0.42	0.02	44.62	12.99	0.32	0.34	14.68	0	0	24	-7.93	-36.15	1.17	57.44	135.15	1324.93	470.93	1538.88	689.46	1364.6	507.32	1498.25	527.45
13.88
13.913
13.947
13.98
14.013
14.047
14.08
14.114
14.147
14.18
14.214
14.247
14.28
14.314
14.347
14.38
14.414
14.447
14.481
14.514
14.547
14.581	0	0.96	0.05	0.61	0.54	0.52	0.09	0.71	0.8	3.97	98.09	78.56	17.51	0.23	0.67	2.8	3.97	1.3	15.29	6.34	3.52	11.29	0	0.17	0.8	19.14	0.9	0.17	94.21	56.7	0.29	1.53	19.79	0	0	24	-0.95	-52.35	0.56	52.96	111.82	1253.64	457.28	1574.08	800.98	1357.09	515.84	1467.83	531.32
14.614	0	0.41	0.01	0.27	0.34	5.55	0.05	0.33	1.56	1.8	88.9	90.91	40.3	24.27	1.8	4.81	1.56	1.06	25.7	3.92	3.76	4.6	0	0.03	0.84	9.98	0.92	0.08	96.29	35.18	0.07	9.52	36.2	0	0	24	-8	-27.69	2.23	54.41	169.45	1261.03	460.34	1557.74	768.27	1326.77	510.81	1494.18	537.04
14.647	0	0.43	0.01	0.29	0.42	5.4	0.06	0.28	1.99	3.02	89.2	93.73	38.83	75.42	3.02	7.73	1.99	0.79	31.17	4.13	3.88	4.38	0	0.01	1.01	3.57	0.94	0.08	95.82	27.4	0.11	7.45	33.17	0	0	24	-11.23	-16.39	10.68	55.05	167.18	1257.32	459.83	1533.58	749.16	1325.62	502.08	1490.15	531.74
14.681	0	0.42	0.01	0.27	0.47	4.51	0.06	0.28	1.76	1.96	90.98	92.41	37.5	87.91	1.96	11.52	1.76	0.94	30.7	4.99	3.63	3.37	0	0.02	1.19	2.4	0.98	0.1	93.74	24.93	0.16	5.53	31.71	0	0	24	-10.86	-12.08	7.23	55.79	175.86	1256.71	456.95	1526.07	739.41	1312.32	502.7	1486.84	524.41
14.714	0	0.38	0.01	0.25	0.49	5.55	0.05	0.35	1.6	1.75	88.9	93.77	39.48	90.14	1.6	13.89	1.75	1.07	33.21	4.36	3.47	1.94	0	0.01	1.04	1.02	0.84	0.06	93.87	27.73	0.14	4.9	32.39	0	0	24	-12.69	-10.94	5.88	55.61	185.61	1259.65	457.43	1525.99	735.25	1307.17	504.17	1491.85	522.68
14.748	0	0.33	0.01	0.2	0.4	6.38	0.05	0.56	1.26	1.61	87.24	90.49	41.64	81.57	0.97	12.62	1.61	0.86	30.43	4.29	2.8	1.85	0	0.01	1.26	0.58	0.98	0.09	90.94	41.32	0.18	11.67	35.13	0	0	24	-11.12	-14.56	8.94	56.11	166.02	1260.49	454.35	1520.8	727.45	1318.5	496.61	1482.82	520.3
14.781	0	0.32	0.01	0.17	0.34	7.19	0.05	0.64	1.33	1.63	85.62	88.82	42.85	88.66	0.68	10.95	1.63	0.83	31.72	5.08	2.55	1.4	0	0.01	1.33	0.43	0.9	0.14	87.4	46.6	0.19	5.88	35.62	0	0	24	-15.63	-11.72	3.72	55.08	180.67	1257.39	453.54	1520.79	725.66	1302.64	499.8	1482.43	517.59
14.814	0	0.29	0.01	0.14	0.29	8.94	0.05	0.83	1.45	1.33	82.11	87.33	45.17	88.51	0.52	9.72	1.33	0.69	33.95	5.01	2.13	1.35	0	0.01	1.45	0.3	1.09	0.19	83.41	54.19	0.21	5.31	36.62	0	0	24	-12.63	-11.79	6.41	55.66	182.56	1252.79	451.91	1516.41	725.74	1301.39	496.1	1482.47	519.27
14.848	0	0.26	0.01	0.13	0.28	12.86	0.05	0.9	1.62	1.37	74.28	89.59	48.37	90.27	0.4	11.19	1.37	0.68	38.88	4.93	2.19	1.1	0	0.01	1.62	0.28	1.33	0.42	81.24	54.83	0.23	12.18	37.76	0	0	24	-18.17	-10.86	6.01	54.1	185	1249.28	450.38	1514.24	724.29	1296.65	494.25	1480.57	514.28
14.881	0	0.23	0.01	0.1	0.26	10.83	0.05	0.98	1.65	1.54	78.33	81.13	47.31	92.61	0.29	10.97	1.54	0.67	34.52	4.34	1.24	0.59	0	0.01	1.65	0.27	1.82	0.64	76.97	57.41	0.23	4.35	38.23	0	0	24	-15.28	-9.36	7.2	54.84	185.33	1244.9	450.47	1513.56	727.03	1296.38	491.82	1479.14	522.55
14.914	0	0.21	0.01	0.09	0.22	12.64	0.05	0.96	2.04	1.52	74.71	78.63	48.58	91.74	0.2	8.76	1.52	0.74	36.42	3.96	1.33	0.74	0	0.01	2.04	0.28	2.5	1	73.13	58.97	0.25	13.06	38.84	0	0	24	-15.02	-9.96	10.04	55	182.64	1243.63	449.04	1510.41	725.04	1299.3	490.59	1479.74	518.87
14.948	0	0.19	0.01	0.07	0.18	9.47	0.05	0.75	1.98	1.57	81.05	59.85	46.08	88.9	0.19	6.57	1.57	0.68	31.26	3.32	1.34	0.51	0	0.01	1.98	0.31	2.87	0.99	67.04	55.46	0.25	20.83	38.55	0	0	24	-12.42	-11.6	6.3	55.07	193.95	1238.54	450.4	1510.3	731.45	1285.93	495.52	1478.11	521.67
14.981	0	0.18	0.01	0.06	0.17	8	0.05	0.64	2.35	1.6	84	46.77	44.88	91.61	0.2	5.09	1.6	0.76	27.9	3.42	0.83	0.44	0	0.01	2.35	0.33	3.39	0.72	63.82	52.89	0.25	6.04	38.59	0	0	24	-15.08	-10.04	9.1	54.71	188.75	1236.89	451.96	1508.93	733.91	1291.21	493.66	1477.64	523.17
15.014	0	0.17	0.01	0.06	0.16	9.31	0.05	0.6	2.41	1.74	81.37	48.23	45.95	91.95	0.31	5.15	1.74	0.85	29.5	3.75	1.43	0.75	0	0.01	2.41	0.37	3.5	0.53	62.95	50.91	0.25	7.9	39.27	0	0	24	-16.38	-9.82	9.09	54.48	189.35	1235.99	450.75	1512.57	737.01	1292.07	494.7	1479.61	520.85
15.048	0	0.17	0.01	0.06	0.16	5.9	0.05	0.58	2.52	1.81	88.21	31.97	42.16	95.52	0.36	5.14	1.81	1.01	22.58	2.9	1.08	0.42	0	0.01	2.52	0.4	4.24	0.38	61.35	50.18	0.26	6.28	38.36	0	0	24	-10.89	-6.71	9.73	56.21	186.59	1234.72	449.9	1506.1	732.5	1290.47	494.32	1474.95	522.29
15.081	0	0.17	0.01	0.06	0.17	6.56	0.05	0.54	2.76	1.93	86.87	36.59	42.67	85.74	0.48	5.44	1.93	1.15	24.73	3.13	1.54	0.55	0	0.01	2.76	0.46	3.38	0.34	61.75	47.88	0.28	54.81	38.29	0	0	24	-18.25	-13.03	7.03	53.96	189.12	1234.19	451.66	1508.98	736.23	1286.19	495.95	1474.04	517.82
15.115	0	0.13	0.01	0.05	0.13	9.17	0.05	0.56	2.98	1.95	81.66	26.47	45.5	87.6	0.69	5.58	1.95	1.28	27.66	2.92	1.86	0.4	0	0.01	2.98	0.35	3.31	0.56	52.96	48.01	0.34	7.32	40.05	0	0	24	-12.6	-12.22	8.8	55.08	192.3	1234.2	449.79	1511.93	738.58	1289.33	493.6	1479.43	522.65
15.148	0	0.11	0.01	0.04	0.12	11.09	0.04	0.68	3.44	1.8	77.82	30.57	47.35	94.86	0.97	6.77	1.8	1.21	28.42	3.31	1.87	0.38	0	0.01	3.44	0.37	2.47	0.49	50.17	51.28	0.32	19.59	41.56	0	0	24	-18.9	-7.42	9.29	54.38	191.23	1237.99	452.99	1511.87	735.5	1292.45	493.52	1481.27	523.74
15.181	0	0.11	0.01	0.04	0.12	11.68	0.05	0.6	2.83	1.86	76.64	29.33	47.69	91.84	1.01	6.72	1.86	1.19	30.17	3.37	2.14	0.4	0	0.01	2.83	0.38	2.42	0.42	48.47	48.28	0.31	16.98	41.2	0	0	24	-10.9	-9.89	8.68	56.32	188.2	1238.49	452.19	1508.81	733.97	1291.34	496.94	1477.74	522.91
15.215	0	0.09	0.01	0.03	0.12	10.44	0.04	0.81	2.47	1.68	79.12	32.61	47.56	91.82	1.18	9.57	1.68	1.36	26.08	2.75	1.13	0.25	0	0.01	2.47	0.45	2.24	0.28	42.46	52.52	0.31	4.7	42.15	0	0	24	-18.4	-9.91	8.66	54.43	188.9	1239.89	455.2	1510.9	734.21	1293.02	495.42	1479.49	525.57
15.248	0	0.09	0.01	0.03	0.14	9.16	0.04	0.98	2.24	1.67	81.67	33.14	46.52	95.3	1.35	12.79	1.67	1.16	23.23	2.59	1.22	0.23	0	0.01	2.24	0.44	2.04	0.14	46.53	53.96	0.32	9.55	42.3	0	0	24	-19.46	-6.96	9.2	54.02	190.7	1238.1	456.17	1513.52	740.47	1293.34	497.34	1481.84	526.22
15.281	0	0.09	0.01	0.03	0.15	8.52	0.04	0.84	2.07	1.71	82.97	31.91	45.84	93.35	1.64	12.72	1.71	1.32	22.49	2.31	1.1	0.16	0	0.01	2.07	0.57	2.03	0.17	47.65	49.73	0.3	14.32	41.95	0	0	24	-14.43	-8.79	8.97	54.55	190.97	1236.57	452.29	1517.82	744.34	1294.35	495.79	1482.91	526.06
15.315	0	0.09	0.01	0.04	0.16	11.91	0.04	0.64	2.21	1.95	76.17	35.29	48.4	90.36	2.18	14.39	1.95	1.15	27.23	2.78	1.52	0.25	0	0.01	2.21	0.95	2.02	0.16	50.98	41.29	0.32	51.21	42.89	0	0	24	-15.01	-10.81	7.88	54.2	194.48	1237.51	453.66	1518.99	745.87	1291.94	498.7	1484.61	525.16
15.348	0	0.09	0.01	0.04	0.2	11.66	0.04	0.81	1.8	1.63	76.68	32.69	48.13	86.3	2.99	18.15	1.63	1.49	28.22	2	1.52	0.27	0	0.01	1.8	0.81	2.38	0.24	51.48	41.99	0.29	4.68	42.17	0	0	24	-17.17	-12.8	11.51	53.71	185.53	1241.64	456.43	1517.19	740.57	1303.25	494.42	1485.26	530.35
15.381	0	0.08	0	0.04	0.22	11.31	0.04	0.89	1.73	1.52	77.39	32.37	47.77	72.7	2.92	21.66	1.52	1.54	27.78	2.06	1.83	0.32	0	0.01	1.73	1.05	2.2	0.37	51.71	40.74	0.31	11.81	42.08	0	0	24	-14.56	-17.1	8.52	54.01	179.45	1245.11	456.1	1519.51	742.14	1303.65	500.28	1481.6	523.4
15.415	0	0.09	0	0.04	0.21	15.76	0.03	0.67	1.43	1.41	68.49	38.74	50.93	89.87	2.32	20.55	1.41	1.7	31.77	2.38	2.54	0.59	0	0.01	1.43	1.14	2.42	0.24	55.86	35.41	0.3	29.44	43.49	0	0	24	-15.12	-11.08	8.45	54.57	191.83	1247.2	455.93	1518.2	735.49	1298.29	501.22	1488.68	524.71
15.448	0	0.08	0	0.04	0.28	18.73	0.03	1.05	1.46	1.46	62.53	41.91	53.15	82.45	2.39	28.88	1.46	2	33.27	2.51	1.61	0.58	0	0.01	1.2	1.05	2.25	0.19	56	37.59	0.29	2.32	44.6	0	0	24	-19.29	-14.26	10.16	52.89	183.86	1246.61	456.06	1520.59	738.08	1305.91	494.52	1486.93	526.69
15.482	0	0.1	0	0.05	0.29	32.97	0.03	1.01	1.43	1.43	42.03	77.27	58.64	70.47	2.34	25.95	1.43	2.13	44.31	3.75	2.73	1.02	0	0.01	1.27	0.99	2.27	0.12	64.25	39.62	0.31	11.18	45.79	0	0	24	-17.68	-17.65	9.31	53.33	189.14	1246.61	452.66	1525.21	737.01	1303.94	501.71	1492.19	520.01
15.515	0	0.11	0	0.06	0.28	40.45	0.03	0.97	1.4	1.29	34.55	85.65	61.41	85.38	1.72	25.13	1.29	2.31	48.49	4.59	2.72	1.18	0	0.01	1.4	0.85	2.6	0.13	67.08	39.92	0.32	15.65	46.56	0	0	24	-15.47	-13.18	8.03	53.61	190.67	1246.34	452.49	1525.88	741.53	1301.41	501.03	1491.09	520.43
15.548	0	0.11	0	0.06	0.31	41.82	0.03	1.05	1.31	1.29	33.18	88.31	62.07	79.02	1.15	27.53	1.29	2.02	49.1	4.88	2.59	1.71	0	0.01	1.31	0.73	2.86	0.14	69.41	40.27	0.37	38.75	46.75	0	0	24	-16.45	-15.37	7.33	53.06	192.38	1245.51	452.45	1528.19	744.43	1300.22	502.63	1491.89	519.05
15.582	0	0.1	0	0.06	0.31	32.6	0.03	1.17	1.15	1.11	42.4	78.4	59.5	86.73	1.03	28.41	1.11	2.02	40.08	3.44	2.53	1.36	0	0.01	1.15	0.61	3.68	0.21	69.29	42.17	0.36	10.52	47.78	0	0	24	-18.58	-12.61	9.99	52.69	186.4	1247.58	455.84	1520.94	737.28	1305.18	494.64	1488.71	527.24
15.615	0	0.11	0	0.06	0.26	33.39	0.03	0.87	1.05	1.17	41.61	78.83	59.85	85.58	0.77	23.57	1.17	1.63	40.59	4.32	2.48	1.35	0	0.01	1.05	0.68	3.89	0.21	69.11	40.32	0.35	68.07	47.85	0	0	24	-16.39	-13.09	9.81	53.46	191.84	1246.71	453.87	1522.99	736.18	1302.49	501.31	1493.02	523.75
15.648	0	0.12	0	0.06	0.24	27.22	0.03	0.74	0.9	1.21	47.78	74.08	57.36	83.55	0.81	21.14	1.21	1.55	36.31	4.27	2.92	1.35	0	0.01	0.9	0.67	4.06	0.25	70.09	38.85	0.39	7.11	47.4	0	0	24	-22.12	-13.88	8.1	51.73	190.92	1244.08	453.41	1521.7	737.3	1298.2	498.98	1488.12	518.49
15.682	0	0.12	0	0.08	0.27	24.49	0.03	0.77	0.99	1.19	51.02	76.36	55.73	79.77	0.67	22.03	1.19	1.71	34.46	3.94	4.11	1.02	0	0.01	0.99	0.65	3.54	0.26	73.47	38.87	0.51	42.73	47.06	0	0	24	-13.12	-15.14	6.92	53.7	193.78	1247.01	458.15	1525.04	747.69	1298.38	504.94	1490.89	527.07
15.715	0	0.13	0	0.08	0.26	18.5	0.03	0.69	1.09	1.24	62.99	70.79	52.16	91.48	0.75	20.66	1.24	1.69	32.01	3.76	5.07	1.1	0	0.01	1.09	0.72	3.19	0.26	72.33	37.77	0.49	12.38	45.1	0	0	24	-17.53	-10.13	10.71	53.65	190.91	1251.17	459.69	1523.69	739.94	1307.54	498.67	1495.37	532.85
15.749	0	0.12	0	0.07	0.24	14.76	0.03	0.55	1.15	1.49	70.47	52.83	50.5	76.09	0.75	20.81	1.49	1.59	24.41	3.26	4.55	0.74	0	0.01	1.15	0.75	3.58	0.4	70.33	32.09	0.49	16.94	46.54	0	0	24	-15.2	-16.21	10.01	53.48	188.22	1250.73	460.54	1523.15	741.35	1307.35	499.58	1492.46	533.63
15.782	0	0.12	0	0.07	0.25	19.75	0.03	0.54	1.13	1.64	60.5	64.65	53.1	76.27	1.13	21.37	1.64	1.5	28.86	3.44	4.75	0.63	0	0.01	1.03	0.74	3.88	0.42	71.98	30.88	0.47	14.72	47.42	0	0	24	-16.76	-16.16	9.12	53.2	185.93	1251.77	461.79	1524.02	742.15	1307.79	501.34	1490.99	533.06
15.815	0	0.13	0	0.07	0.28	14.42	0.03	0.54	1.17	1.77	71.17	59.16	50.68	85.2	1.17	21.08	1.77	1.65	24.33	3.18	2.94	0.54	0	0.01	1.08	0.71	3.67	0.54	73.61	30.78	0.5	29.87	46.33	0	0	24	-18.75	-13.25	8.7	53.41	190.36	1251.82	461.08	1525.64	742.42	1305.41	504.93	1494.28	528.79
15.849	0	0.14	0	0.07	0.26	18.99	0.03	0.56	1.16	2.37	62.02	69.27	52.72	86.07	1.16	19.2	2.37	1.71	30.43	4.23	3.15	0.62	0	0.01	1	0.7	3.44	0.6	73.02	33.57	0.52	15.69	46.19	0	0	24	-12.66	-12.89	8.74	55.14	180.46	1256.85	462.85	1516.65	732.63	1308.15	503.55	1486.44	531.38
15.882	0	0.15	0	0.07	0.25	22.98	0.03	0.58	1.21	3.1	54.05	75.35	53.72	87.17	1.21	17.7	3.1	1.88	34.77	5.36	4.02	0.61	0	0.01	1	0.63	4.59	0.68	72.46	35.83	0.44	13.41	46.15	0	0	24	-13.37	-12.42	7.7	54.3	193.21	1253.2	457.61	1522.58	732.36	1302.89	496.47	1492.08	535.68
15.915	0	0.15	0	0.07	0.24	21.98	0.03	0.49	1.19	2.91	56.03	70.89	53.95	85.16	1.19	15.82	2.91	1.85	32.92	5.12	2.95	0.57	0	0.01	1.01	0.6	5.28	0.69	71.49	33.39	0.4	9.21	46.58	0	0	24	-11.08	-13.26	7.24	54.91	193.1	1252.96	459.43	1523.72	740.53	1301.72	504.13	1493	530.58
15.949	0	0.17	0.01	0.07	0.26	24.04	0.04	0.42	1.7	3.04	51.92	82.16	54.25	69.47	1.7	14.38	3.04	1.71	39.31	5.26	2.67	0.42	0	0.01	0.96	0.73	5.68	0.79	73.04	30.95	0.42	9.97	44.38	0	0	24	-14.18	-17.89	8.4	53.49	186.13	1251.27	459.54	1523.98	741.93	1306.17	501.48	1490.11	529.94
15.982	0	0.18	0.01	0.08	0.26	18.48	0.04	0.43	1.9	2.91	63.04	79.39	51.65	87.26	1.9	13.74	2.91	1.71	35.91	5.15	2.52	0.3	0	0.01	0.95	0.83	4.78	0.46	74.21	32.12	0.39	25.47	43.12	0	0	24	-20.32	-12.38	8.38	53.41	190.83	1256.72	464.77	1522.97	737.9	1305.97	505.09	1494.97	531.46
16.015	0	0.18	0.01	0.07	0.24	15.15	0.04	0.44	2.39	3.06	69.69	69.17	50.09	80.33	2.39	10.99	3.06	1.22	32.2	5.46	1.5	0.22	0	0.01	0.82	0.92	5.72	0.41	71.19	35.39	0.36	24.82	42.86	0	0	24	-11.98	-14.97	9.04	55.2	168.71	1263.88	463.5	1519.95	727.49	1319.6	500.56	1484.65	535.48
16.049	0	0.17	0.01	0.06	0.21	12.84	0.05	0.46	2.04	3.45	74.31	59.64	48.31	87.28	2.04	9.08	3.45	1.08	31.28	3.85	1.36	0.25	0	0.01	0.77	1.14	5.63	0.37	66.91	38.7	0.31	17.37	41.6	0	0	24	-14.07	-12.37	5.84	54.65	183.39	1260.23	460.07	1521.97	729.78	1306.84	502.73	1488.41	528.55
16.082	0	0.17	0.01	0.06	0.2	10.87	0.05	0.44	1.99	3.28	78.25	51.99	46.91	88.57	1.99	8.15	3.28	0.99	27.84	4.06	1.64	0.28	0	0.01	0.74	1.17	5.74	0.34	66.48	38.49	0.33	27.81	41.66	0	0	24	-16.31	-11.76	4.31	53.86	183.85	1258.25	459.25	1521.16	730.94	1302.55	505.16	1485.58	522.6
16.116	0	0.17	0.01	0.07	0.2	15.06	0.05	0.47	1.8	3.39	69.88	65.84	49.44	91.1	1.8	8.26	3.39	1.06	33.16	3.76	2.51	0.41	0	0.01	0.78	1.09	4.96	0.43	68.34	40.41	0.36	4.89	42.31	0	0	24	-16.33	-10.37	4.58	53.98	191.38	1256.07	460.66	1516.84	728.92	1296.21	505.88	1486.61	525.21
16.149	0	0.16	0.01	0.07	0.2	14.63	0.05	0.54	1.66	3.3	70.74	65.04	49.09	89.22	1.66	9.38	3.3	1	33.31	3.09	2.67	0.37	0	0.01	0.81	0.98	3.73	0.46	67.75	42.73	0.33	20.64	41.93	0	0	24	-17.22	-11.43	5.57	53.5	191.75	1256.74	461.16	1517.65	730.56	1298.19	505.91	1489.09	524.02
16.182	0	0.15	0.01	0.07	0.19	14.85	0.04	0.51	1.53	3.49	70.3	61.71	48.68	85.45	1.53	10	3.49	0.95	33.1	3.16	3.9	0.51	0	0.01	0.9	1.01	3.32	0.43	66.17	41.11	0.35	41.55	42.19	0	0	24	-15.85	-13.15	8.34	53.51	189.69	1254.76	459.6	1519	732.32	1303.45	501.19	1491.32	527.45
16.216	0	0.14	0.01	0.06	0.17	18.16	0.04	0.49	1.32	3.81	63.67	55.09	51	85.29	1.32	9.3	3.81	1.01	31.32	3.16	3.97	0.63	0	0.01	0.92	1.02	3.93	0.45	64.56	40.79	0.33	21.26	45.25	0	0	24	-13.07	-13.21	5.53	53.88	180.29	1257.38	458.35	1526.32	737.58	1308.4	503.77	1487.29	526.18
16.249	0	0.15	0.01	0.06	0.17	13.27	0.04	0.46	1.1	3.66	73.46	46.36	48.55	78.46	1.1	7.89	3.66	0.83	26.23	3.6	3.06	0.75	0	0.01	0.95	1.02	4.58	0.49	65.29	41.1	0.35	15.99	44.5	0	0	24	-13.65	-15.54	9.46	54.38	179.54	1259.93	463.84	1524	737.55	1314.75	505.85	1492.41	531.79
16.282	0	0.15	0.01	0.06	0.18	9.92	0.04	0.52	0.99	3.31	80.16	39.28	46.29	71.04	0.98	10.11	3.31	1.14	23	2.68	2.42	0.84	0	0.01	0.99	0.98	3.56	0.43	64.91	41.64	0.36	3.9	43.2	0	0	24	-12.91	-17.51	8.78	54.46	181.65	1260.87	465.85	1522.85	737.52	1312.92	506.36	1492.41	534.3
16.316	0	0.14	0.01	0.05	0.18	7.2	0.04	0.55	1.02	3.07	85.6	28.87	43.49	72.67	0.93	10.68	3.07	1.26	21.04	2.85	1.97	0.62	0	0.01	1.02	1.05	3.39	0.52	60.03	42.54	0.37	25.18	41.06	0	0	24	-13.4	-17.11	8.52	54.77	181.38	1263.64	468.68	1522.38	736.64	1313.76	508.8	1493.06	536.17
16.349	0	0.15	0.01	0.06	0.2	7.04	0.04	0.58	1.05	2.82	85.93	32.35	43.42	81.28	1.05	11.3	2.82	1.4	22.03	2.22	1.58	0.56	0	0.01	0.97	1.11	3.62	0.53	62.13	42.64	0.39	10.03	40.33	0	0	24	-15.92	-14.66	8.65	54.49	181.29	1261.83	468.13	1521.18	736.36	1312.3	508.4	1491.75	534.17
16.382	0	0.15	0.01	0.06	0.21	7.4	0.04	0.54	1.3	2.73	85.2	38.24	43.66	71.91	1.3	11.85	2.73	1.29	23.73	2.19	1.94	0.7	0	0.01	0.77	1.19	3.07	0.35	63.63	40.21	0.4	22.61	39.95	0	0	24	-13.13	-17.3	5.29	54.86	185.51	1262.55	467.03	1526.32	740.28	1308.08	512.4	1492.49	532.58
16.416	0	0.16	0.01	0.07	0.23	6.51	0.04	0.56	1.37	2.54	86.97	43.87	42.1	72.5	1.37	11.43	2.54	1.26	25.22	1.89	2.32	0.84	0	0.01	0.79	1.37	2.85	0.46	65.05	41.79	0.49	12.11	37.97	0	0	24	-15.69	-17.15	7.49	54.38	173.97	1263.91	469.73	1523.13	737.53	1316.05	509.75	1488.05	535.81
16.449	0	0.15	0.01	0.07	0.23	8.71	0.04	0.61	1.45	2.32	82.57	50.52	44.87	75.43	1.45	12.45	2.32	1.36	28.59	1.6	2.25	0.84	0	0.01	0.66	1.53	2.55	0.4	65	42.63	0.53	12.74	39.08	0	0	24	-16.45	-16.39	4.78	54.35	187.49	1260.74	466.95	1520.89	735.04	1302.64	511.73	1489.26	529.82
16.483	0	0.13	0.01	0.06	0.22	15.25	0.04	0.71	1.45	2.45	69.5	63.28	49.74	87.03	1.45	13.92	2.45	1.19	35.79	1.58	2.78	0.68	0	0.01	0.54	1.55	2.37	0.65	64.32	44.99	0.69	33.61	41.11	0	0	24	-13.17	-12.48	3.1	55.24	191.05	1257.22	463.99	1522.86	737.68	1297.64	512.4	1487.86	530.19
16.516	0	0.14	0.01	0.07	0.23	16.45	0.04	0.6	1.44	2.43	67.1	69.89	50.46	84.05	1.44	14.93	2.43	1.3	36.22	1.55	3.04	0.66	0	0.01	0.47	1.76	2.26	0.64	67.59	39.65	0.79	21.71	41.69	0	0	24	-16.62	-13.69	1.67	54.13	191.99	1253.82	463.42	1521.43	738.96	1292.29	514.69	1484.02	524.53
16.549	0	0.14	0.01	0.06	0.2	20.28	0.04	0.51	1.28	2.53	59.44	72.92	52.54	86.3	1.28	12.78	2.53	1.03	38.79	1.89	3.18	0.63	0	0.01	0.46	1.66	1.99	0.57	66.87	38.41	0.81	16.13	42.68	0	0	24	-15.44	-12.8	3.46	54.44	193.24	1250.1	464.59	1517.06	739.56	1290.58	512.79	1483.13	529.21
16.583	0	0.14	0.01	0.07	0.18	28.62	0.04	0.42	1.2	2.66	46.38	81.12	55.77	85.68	1.2	10.9	2.66	0.98	44.04	2.46	4.06	0.74	0	0.01	0.52	1.96	1.66	0.79	67.44	35.59	0.82	37.28	44.1	0	0	24	-13.77	-13.06	3.9	54.15	195.63	1246.67	460.15	1521.17	743.36	1290.59	508.86	1485.23	528.55
16.616	0	0.14	0.01	0.07	0.16	30.83	0.04	0.36	1.1	2.84	44.17	80.08	56.43	95.91	1.1	8.91	2.84	0.83	42.65	3.1	5.1	0.73	0	0.01	0.5	2.05	1.41	0.75	67.99	34.12	0.86	70.6	45.74	0	0	24	-15.71	-6.23	6.55	54.49	183.92	1247.17	461.29	1515.04	739.77	1297.11	508.99	1480.35	524.85
16.649	0	0.14	0.01	0.06	0.15	27.83	0.04	0.38	1.09	2.85	47.17	76.85	55.62	77.12	1.09	7.93	2.85	0.78	40.92	2.86	4.09	0.56	0	0.01	0.58	2.01	1.56	0.99	67.34	36.6	0.91	40.09	45.33	0	0	24	-9.77	-15.92	6.4	55.27	184.56	1249.27	462.05	1515.06	738.58	1298.1	507.07	1481.09	531.13
16.683	0	0.16	0.01	0.07	0.17	24.01	0.04	0.41	1.35	3.03	51.99	77.75	54.03	89.33	1.35	7.37	3.03	0.7	37.94	2.77	3.89	0.42	0	0.01	0.51	2.07	1.71	0.9	70.97	38.84	0.88	18.69	45.06	0	0	24	-16.02	-11.37	6.39	53.96	191.23	1250.6	464.24	1514.66	737.78	1295.19	508.86	1485.38	528.77
16.716	0	0.15	0.01	0.06	0.15	24.66	0.04	0.33	1.27	2.89	50.68	72.2	54.92	89.67	1.27	6.02	2.89	0.58	35.52	2.95	3.59	0.41	0	0.01	0.55	1.82	1.73	0.57	69.69	34.79	0.85	6.7	46.6	0	0	24	-18.36	-11.19	4.8	52.8	199.17	1245.72	461.7	1517.56	741.19	1288.01	508.29	1486.27	527.26
16.75	0	0.14	0.01	0.06	0.14	34.19	0.04	0.27	1.22	2.75	40.81	80.95	59.1	74.1	1.22	4.55	2.75	0.5	41.85	2.65	2.66	0.53	0	0.01	0.65	1.47	1.82	0.29	69.49	32.26	0.81	3.3	47.53	0	0	24	-17.01	-16.74	6.4	52.65	184.72	1244.6	461.56	1521.09	748.11	1298.21	511.24	1482.46	524.4
16.783	0	0.14	0	0.06	0.12	43.1	0.04	0.23	0.96	3.05	31.9	84.58	61.93	72.68	0.96	3.05	3.05	0.38	45.84	2.7	3.09	0.56	0	0.01	0.77	1.55	1.8	0.26	68.68	30.01	0.81	19.12	48.88	0	0	24	-22.66	-17.11	11.44	51.85	183.45	1242.2	456.71	1520.73	736.43	1305.15	505.7	1487.77	523.03
16.816	0	0.14	0.01	0.06	0.12	43.79	0.05	0.24	0.78	2.81	31.21	85.99	62.28	60.48	0.74	3.56	2.81	0.5	48.91	2.25	2.49	0.91	0	0.01	0.78	1.28	1.82	0.16	67	30.79	0.75	10.39	47.57	0	0	24	-17.73	-19.87	9.76	52.34	180.72	1245.58	460.3	1525.67	748.1	1308.22	507.12	1487.8	527.37
16.85	0	0.12	0	0.05	0.11	53.85	0.04	0.21	0.72	2.9	21.15	84.35	65.94	57.39	0.52	4.24	2.9	0.47	48.91	1.63	2.95	1.24	0	0.01	0.7	1.16	1.66	0.1	65.38	27.09	0.72	26.31	51.19	0	0	24	-21.23	-20.51	9.41	52.21	186.4	1249.91	458.62	1529.65	742.07	1309.21	507.93	1494.97	523.39
16.883	0	0.1	0	0.05	0.1	52.29	0.03	0.19	0.75	2.73	22.71	77.9	65.24	58.9	0.47	5.2	2.73	0.48	45.18	1.36	4.47	1.63	0	0.01	0.72	1.06	1.46	0.06	63.83	23.8	0.75	9.77	52.52	0	0	24	-16.72	-20.2	7.57	52.75	181.53	1252.58	462.08	1524.62	743.79	1307.5	507.4	1488.04	526.33
16.916	0	0.11	0	0.06	0.11	43.44	0.03	0.18	0.91	2.78	31.56	73.27	61.84	68.65	0.4	6.21	2.78	0.47	41.25	1.67	5.47	2.17	0	0.01	0.91	1.01	1.3	0.05	64.63	21.04	0.76	20.01	51.33	0	0	24	-16.03	-18.08	9.65	54.33	172.4	1254.07	464.8	1524.59	741.93	1314.94	516.52	1486.97	527.75
16.95	0	0.1	0	0.06	0.1	47.73	0.03	0.15	0.99	3.13	27.27	73.55	62.71	82.08	0.28	7.21	3.13	0.54	40.95	1.85	6.95	2.07	0	0.01	0.99	0.77	0.92	0.04	63.84	15.66	0.65	10.54	53.03	0	0	24	-15.26	-14.39	10.74	54.07	184.76	1254.89	461.11	1527.93	740.69	1313.66	507.12	1496.85	531.19
16.983	0	0.1	0	0.06	0.11	37.37	0.03	0.15	1.05	3.12	37.63	69.08	59.11	71.49	0.27	8.58	3.12	0.62	36.13	1.82	7.22	2.15	0	0.01	1.05	0.81	0.65	0.04	65.28	14.03	0.68	8.42	51.67	0	0	24	-13.87	-17.4	7.31	53.94	183.65	1256.2	463.2	1526.76	743.1	1308.74	513.17	1491.85	527.29
17.016	0	0.1	0	0.06	0.13	34.04	0.03	0.16	1.06	2.97	40.96	64.87	58.04	63.2	0.2	12.67	2.97	0.9	35.9	1.6	6.76	2.32	0	0.01	1.06	0.7	0.41	0.04	64.6	11.77	0.61	13.09	50.48	0	0	24	-15.56	-19.3	6.84	53.32	180.27	1258.22	465.23	1526.66	743.27	1310.59	513.41	1490.31	527.44
17.05	0	0.1	0	0.06	0.15	28.42	0.03	0.17	1.04	2.89	46.58	58.65	55.94	83.2	0.2	15.28	2.89	1.17	34.52	1.43	6.34	2.57	0	0.01	1.04	0.6	0.31	0.04	62.82	10.06	0.59	24.09	48.84	0	0	24	-21.35	-14	9.33	51.92	175.86	1255.64	462.39	1525.26	738.66	1314.21	507.08	1489.1	525.52
17.083	0	0.1	0	0.07	0.15	26.87	0.03	0.16	1.21	3.01	48.13	58.08	54.08	76.27	0.24	15.24	3.01	0.89	34.87	1.69	8.64	3.59	0	0.01	1.21	0.58	0.25	0.05	62.52	9.1	0.61	13.83	47.97	0	0	24	-16.8	-16.16	9.11	53.25	185.13	1259.21	467.63	1529.76	745.32	1314.05	513.19	1497.96	534.41
17.117	0	0.11	0.01	0.08	0.17	16.35	0.03	0.15	1.27	2.98	67.29	50.2	49.18	68.06	0.34	15.89	2.98	0.77	31.92	1.55	6.83	3.53	0	0.01	1.27	0.43	0.23	0.04	61.51	6.99	0.57	13.46	43.81	0	0	24	-13.41	-18.22	7.23	53.44	173.27	1261.88	470.8	1526.34	747.25	1316.24	514.83	1488.37	534.75
17.15	0	0.11	0.01	0.07	0.19	13.36	0.03	0.14	0.98	3.02	73.28	46.09	47.72	64.53	0.32	16.21	3.02	0.87	29.65	1.45	5.67	3.07	0	0.01	0.98	0.4	0.19	0.04	61.73	5.46	0.49	2.52	42.84	0	0	24	-13.24	-19.01	7.94	53.47	178.32	1263.82	471.85	1524.15	742.68	1315.04	514.02	1491.89	536.9
17.183	0	0.11	0.01	0.06	0.17	15.82	0.03	0.13	0.77	3.04	68.36	44.97	49.82	75.37	0.29	14.74	3.04	0.88	30.7	1.14	4.95	2.77	0	0.01	0.77	0.41	0.21	0.05	60.12	5.51	0.48	5.96	44.07	0	0	24	-16.81	-16.41	6.7	53.09	181.7	1265.59	471.53	1526.04	740.69	1313.14	516.6	1494.08	533.1
17.217	0	0.11	0.01	0.06	0.16	10.97	0.04	0.12	0.75	2.99	78.06	34.65	46.31	79.89	0.26	13.51	2.99	0.78	29.12	0.95	4.3	2.08	0	0.01	0.75	0.38	0.22	0.06	56.31	4.57	0.48	3.56	41.1	0	0	24	-14.8	-15.1	7.61	53.36	180.59	1264.17	470.32	1527.45	743.38	1315.06	515.19	1494.61	534.5
17.25	0	0.11	0.01	0.06	0.17	10.48	0.04	0.13	0.67	2.87	79.05	35.33	45.97	73.52	0.22	14.54	2.87	0.65	29.17	0.89	4.13	1.93	0	0.01	0.67	0.37	0.27	0.08	56.64	4.82	0.5	12.76	40.61	0	0	24	-11.74	-16.89	8.33	53.85	176.73	1265.16	472.52	1525.16	743.85	1317.49	514.7	1492.59	538.64
17.283	0	0.12	0.01	0.06	0.17	9.15	0.04	0.12	0.61	2.97	81.69	38.91	44.22	83.25	0.23	12.64	2.97	0.57	30.49	0.86	4.45	2.03	0	0.01	0.61	0.46	0.32	0.11	57.23	5.41	0.52	18.46	38.61	0	0	24	-13.66	-13.98	7.97	53.62	180	1264.11	471.45	1525.69	743.21	1315.01	515.41	1493.75	536.65
17.317	0	0.13	0.01	0.07	0.19	5.57	0.04	0.12	0.59	3.14	88.86	28.13	39.87	78.29	0.23	12.93	3.14	0.48	24.09	0.72	4.23	2.1	0	0.01	0.59	0.57	0.42	0.09	57.57	4.17	0.55	10.38	37.05	0	0	24	-12.23	-15.59	7.96	53.71	184.24	1264.72	471.16	1527.97	744.99	1314.7	514.55	1497.41	538.22
17.35	0	0.13	0.01	0.06	0.17	4.99	0.04	0.1	0.66	3.06	90.02	22.42	39.3	50.45	0.18	9.85	3.06	0.49	23.31	0.61	3.26	2.4	0	0.01	0.66	0.51	0.51	0.14	54.57	4.09	0.52	12.12	36.41	0	0	24	-12.15	-21.91	6.65	52.49	165.79	1262.89	470.55	1527.76	745.64	1320.56	512.57	1484.35	538.23
17.383	0	0.14	0.01	0.07	0.15	4.48	0.05	0.09	0.87	3.36	91.03	19.51	37.5	72.12	0.16	8.08	3.36	0.52	22.86	0.71	4.66	3.52	0	0.01	0.87	0.49	0.65	0.14	52.83	3.5	0.56	20.43	35.63	0	0	24	-19.77	-17.25	6.31	51.58	183.4	1261.91	470.15	1528.63	745.39	1311.21	515.31	1493.93	531
17.417	0	0.14	0.01	0.07	0.14	3.91	0.05	0.08	3.5	3.28	92.18	16.42	35.43	66.72	0.14	6.43	3.5	0.36	22.74	0.85	5.97	4.29	0	0.01	1.35	0.53	0.78	0.14	50.33	3.28	0.52	27.68	34.42	0	0	24	-18.41	-18.52	6.04	51.83	182.06	1261.59	471.44	1525.24	744.14	1309.59	516.43	1491	531.89
17.45	0	0.13	0.01	0.06	0.14	2.74	0.05	0.09	3.32	3.29	94.53	10.36	33	58.4	0.1	6.99	3.32	0.33	18.54	0.66	4.78	3.17	0	0.02	1.35	0.49	0.75	0.19	46.51	3.29	0.51	18.39	33.24	0	0	24	-18.12	-20.3	9.51	51.59	164.02	1263.22	474.81	1516.41	736.1	1319.79	511.06	1481.54	538.27
17.484	0	0.11	0.02	0.05	0.14	1.78	0.05	0.1	2.94	2.94	96.45	7.77	29.75	69.41	0.1	8.9	2.94	0.34	14.62	0.56	3.83	1.55	0	0.02	1.76	0.47	0.93	0.3	41.54	3.78	0.5	7.09	31.27	0	0	24	-14.05	-17.9	6.33	53.54	173.46	1263.37	476.2	1517.17	740.34	1310.82	521.12	1483.64	536.07
17.517	0	0.1	0.02	0.04	0.13	1.68	0.05	0.09	3.03	3.03	96.64	7.32	28.92	94.11	0.1	8.03	3.03	0.34	14.43	0.54	4.49	1.26	0	0.02	1.76	0.45	1.04	0.28	37.15	3.72	0.54	9.93	30.87	0	0	24	-14.75	-8.14	6.89	54.1	181.79	1261.7	471.42	1513.8	731.29	1305.18	517.85	1486.34	532.82
17.55	0	0.1	0.02	0.04	0.12	1.52	0.05	0.09	3.27	3.27	96.95	7.86	28.31	78.05	0.11	8.11	3.27	0.28	11.71	0.53	3.83	0.85	0	0.02	2.04	0.5	1.47	0.55	34.74	3.55	0.56	24.01	31.35	0	0	18	-16.4	-15.66	4.19	52.27	185.53	1257.89	468.39	1512.21	729.68	1296.92	512.66	1481.6	530.44
17.584	0	0.09	0.02	0.04	0.12	1.38	0.05	0.1	2.91	2.91	97.24	6.36	26.69	80.21	0.15	9.83	2.91	0.32	12.75	0.51	5.1	0.95	0	0.02	2.49	0.5	1.65	1.04	30.23	4.11	0.54	4.1	29.94	0	0	18	-14.31	-15	7.84	52.87	178.69	1258	469.2	1512.49	732.63	1306.02	509.39	1482.91	534.77
17.617	0	0.09	0.02	0.03	0.13	0.98	0.05	0.1	3.01	3.01	98.04	4.79	23.59	87.23	0.17	11	3.01	0.25	10.3	0.45	5.04	0.8	0	0.02	2.46	0.5	1.54	1.3	27.05	3.99	0.55	13.01	28.06	0	0	18	-19.03	-12.39	5.6	52.22	192.47	1256.4	471.17	1506.21	727.14	1292.05	513.21	1483.6	532
17.65	0	0.08	0.02	0.03	0.12	1	0.05	0.11	2.72	2.72	98	4.56	24.06	84.29	0.15	11.25	2.72	0.26	11.31	0.37	4.19	0.97	0	0.02	2.19	0.45	1.62	2.22	23.24	3.79	0.48	16.83	27.74	0	0	18	-16.14	-13.6	5.57	52.12	182.14	1249.51	467.05	1511.92	738.19	1296.36	510.81	1477.29	531.77
17.684	0	0.08	0.02	0.03	0.12	0.91	0.06	0.1	2.57	2.57	98.17	3.52	23.32	88.07	0.16	11.47	2.57	0.25	13.03	0.3	3.71	1.17	0	0.02	2.22	0.46	1.59	2.01	19.3	2.95	0.52	37.84	26.06	0	0	18	-13.94	-12	6.37	53.07	192.06	1248.48	469.27	1509.55	738.24	1290.95	517.85	1482.43	532.77
17.717	0	0.08	0.02	0.03	0.11	1.21	0.06	0.09	2.77	2.64	97.57	4.02	25.45	92.72	0.19	8.93	2.77	0.18	16.37	0.43	4.15	1.45	0	0.02	2.5	0.51	1.87	1.27	18.67	2.64	0.49	32.65	26.92	0	0	18	-13.79	-9.27	8.15	53.32	176.18	1247.78	466.64	1506.41	735.57	1299.06	510.86	1474.09	531.03
17.751	0	0.08	0.03	0.03	0.09	1.1	0.06	0.08	2.86	1.94	97.8	3.37	24.07	80.72	0.22	6.34	2.86	0.14	16.83	0.49	4.87	2.39	0	0.04	2.64	0.61	1.65	1.18	14.48	1.94	0.45	37.87	25.79	0	0	18	-17.97	-14.84	4.36	51.6	187.81	1246.61	466.32	1511.05	738.69	1289.5	518.6	1477.24	523.65
17.784	0	0.07	0.03	0.02	0.08	1.08	0.06	0.07	3.35	1.43	97.84	3.86	23.65	90.06	0.23	4.5	2.92	0.11	14.85	0.56	5.4	2.41	0	0.04	3.35	0.6	1.52	1.57	12.31	1.43	0.44	42.34	26.65	0	0	18	-18.81	-10.98	4.44	50.54	200.2	1243.74	463.46	1510.51	735.99	1282.04	517.01	1482.17	522.48
17.817	0	0.08	0.03	0.02	0.08	0.81	0.07	0.07	3.99	1.15	98.38	3.2	21.06	90.1	0.27	3.06	3.12	0.09	12.12	0.58	4.65	2.06	0	0.05	3.99	0.61	1.19	2.63	11.23	1.15	0.44	31.22	25.45	0	0	18	-12.46	-10.96	5.84	53.24	185.32	1243.93	468.5	1505.78	738.82	1288.92	522.15	1474.11	529.07
17.851	0	0.08	0.03	0.02	0.08	0.58	0.07	0.06	3.97	0.97	98.85	2.61	17.99	92.39	0.22	2.19	3.35	0.07	8.55	0.52	4.22	1.81	0	0.07	3.97	0.71	0.86	3.83	9.77	0.97	0.48	28.19	24.15	0	0	18	-13.76	-9.51	5.64	52.19	197.11	1241.94	468.98	1500.59	735.32	1279.75	517.49	1476.3	532.26
17.884	0	0.08	0.04	0.02	0.08	0.46	0.08	0.06	4.11	0.86	99.07	1.98	16.63	91.64	0.18	1.88	3.12	0.06	8.17	0.5	3.57	1.33	0	0.06	4.11	0.78	0.83	2.42	8.55	0.86	0.43	20.58	22.38	0	0	18	-14.11	-10.03	6.74	52.11	185.84	1242.33	470.25	1502.8	740.75	1288.08	515.36	1472.94	534.48
17.917	0	0.09	0.04	0.02	0.09	0.34	0.08	0.06	4.16	0.71	99.33	1.52	14.47	87.2	0.2	2.09	2.86	0.04	5.81	0.37	2.82	0.84	0	0.06	4.16	0.83	0.66	1.56	8.73	0.71	0.43	36.67	20.69	0	0	18	-14.87	-12.41	6.72	52.25	177.65	1241.24	470.21	1503.34	741.32	1291.22	520.38	1468.57	530.74
17.951	0	0.09	0.05	0.02	0.09	0.24	0.08	0.06	4.04	0.6	99.51	1.09	11.81	86.01	0.22	2.62	2.7	0.05	4.63	0.32	2.72	0.6	0	0.06	4.04	0.94	0.6	1.22	8.5	0.6	0.43	11.54	18.45	0	0	18	-20.08	-12.92	9.85	51.17	174.33	1246.07	469.8	1507.21	735.19	1301.62	516.88	1475.32	531.73
17.984	0	0.09	0.05	0.02	0.09	0.26	0.08	0.06	3.97	0.51	99.49	1.11	12.45	81.83	0.25	2.6	2.69	0.07	5.16	0.23	2.37	0.62	0	0.05	3.97	1	0.46	0.71	8.61	0.51	0.41	42.62	18.58	0	0	18	-14.82	-14.47	8.18	51.62	176.28	1244.35	465.48	1508.85	738.57	1298.37	514.14	1474.08	528.36
18.017	0	0.09	0.05	0.02	0.09	0.26	0.08	0.06	3.55	0.36	99.49	1.07	12.43	90.72	0.23	2.43	2.7	0.08	5.67	0.18	2.55	0.87	0	0.06	3.55	1.04	0.44	0.57	7.82	0.36	0.4	29.77	18.32	0	0	18	-12.36	-10.6	6.67	52.27	179.42	1244.63	464.89	1507.57	738.95	1294.29	513.39	1473.12	527.89
18.051	0	0.09	0.06	0.02	0.1	0.22	0.09	0.06	3.61	0.21	99.57	0.76	10.71	85.22	0.21	2.77	2.49	0.09	7.38	0.14	2.52	1.41	0	0.07	3.61	1.08	0.44	0.62	7.17	0.21	0.34	35.61	15.92	0	0	18	-11.77	-13.24	6.88	52.42	179.3	1246.09	464.58	1508.22	736.82	1295.63	514.6	1474.5	527.1
18.084	0	0.09	0.06	0.02	0.1	0.23	0.09	0.06	3.12	0.19	99.54	0.75	11.35	89.65	0.16	2.74	2.38	0.08	8.56	0.12	2.47	1.46	0	0.06	3.12	1.22	0.35	0.48	7.06	0.19	0.31	19.62	15.84	0	0	18	-12.92	-11.21	6.68	52	183.71	1246.6	463.77	1506.71	733.49	1292.91	511.73	1476	526.84
18.118	0	0.09	0.06	0.02	0.1	0.21	0.09	0.06	2.9	0.15	99.57	0.78	11.15	89.91	0.15	2.93	2.22	0.08	7.08	0.11	2.1	1.26	0	0.07	2.9	1.41	0.31	0.85	7.08	0.11	0.21	16.52	16.04	0	0	18	-15.79	-11.07	6.78	51.64	185.49	1247	465.04	1506.19	731.46	1292.11	513.62	1477.13	526.7
18.151	0	0.09	0.06	0.02	0.1	0.22	0.09	0.06	2.42	0.19	99.56	0.78	11.58	91.18	0.19	2.73	2.29	0.08	7.58	0.1	1.85	1.02	0	0.06	2.42	1.75	0.31	0.75	7.07	0.09	0.22	23.95	16.08	0	0	18	-15.74	-10.32	6	51.36	181.87	1245.78	462.69	1506.89	732.58	1292.3	512.44	1473.88	522.78
18.184	0	0.09	0.05	0.02	0.09	0.25	0.09	0.06	2.16	0.16	99.5	0.88	13	93.38	0.16	2.38	2.16	0.08	8.03	0.11	1.35	0.72	0	0.07	2.09	1.62	0.33	0.78	6.31	0.09	0.23	14.02	16.91	0	0	18	-19.37	-8.77	5.87	50.28	195.18	1245.94	464.08	1503.19	726.77	1284.28	510.76	1478.93	525.11
18.218	0	0.09	0.06	0.02	0.1	0.2	0.09	0.06	2.03	0.14	99.59	0.68	11.25	77.14	0.14	1.73	2.03	0.07	8.05	0.1	1.42	0.77	0	0.06	1.77	1.85	0.42	0.7	5.6	0.07	0.21	8.98	15.12	0	0	18	-17.56	-15.92	6.63	50.68	179.36	1251.54	470.29	1504.16	730.69	1296.13	513.73	1474.73	530.23
18.251	0	0.09	0.06	0.02	0.09	0.22	0.09	0.06	2.05	0.11	99.56	0.73	11.98	86.57	0.11	1.69	2.05	0.06	8.21	0.1	1.35	0.7	0	0.06	1.53	1.81	0.48	0.5	6.07	0.09	0.2	6.16	15.64	0	0	18	-17.7	-12.68	6.04	50.23	191	1253.68	470.67	1511.07	735.61	1294.53	513.51	1484.45	533.8
18.284	0	0.09	0.06	0.02	0.1	0.2	0.09	0.06	1.93	0.11	99.59	0.69	11.31	89.99	0.11	1.7	1.93	0.05	7.67	0.11	1.55	0.82	0	0.05	1.41	1.84	0.48	0.52	6.51	0.09	0.2	9.04	15.21	0	0	18	-18.75	-11.02	5.8	50.17	187.71	1252.62	471.25	1511.56	738.3	1295.23	516.1	1482.26	532.05
18.318	0	0.09	0.06	0.02	0.09	0.24	0.09	0.06	1.73	0.09	99.52	0.75	12.69	88.87	0.09	1.27	1.73	0.05	9.47	0.13	2.03	0.88	0	0.03	1.24	1.74	0.64	0.47	6.17	0.09	0.17	24.7	15.83	0	0	18	-16.51	-11.61	7.47	50.66	185.08	1250.2	466.71	1509.96	734.49	1297.04	511.11	1481.1	530.51
18.351	0	0.09	0.06	0.02	0.09	0.24	0.09	0.06	1.88	0.09	99.52	0.73	12.48	84.66	0.07	1.49	1.88	0.05	9.87	0.13	2.3	0.93	0	0.03	1.18	1.75	0.82	0.39	6.4	0.09	0.17	27.21	15.63	0	0	18	-21.31	-13.46	7.34	49.43	181.11	1252.35	469.27	1513.01	736.58	1301.17	512.85	1481.46	529.99
18.384	0	0.09	0.06	0.02	0.09	0.29	0.09	0.06	1.85	0.08	99.42	0.83	13.81	89.22	0.06	1.51	1.85	0.05	11.61	0.16	2.81	1.19	0	0.04	1.48	1.57	1.11	0.56	6.15	0.08	0.17	32.85	16.48	0	0	18	-17.85	-11.43	6.29	50.27	187.82	1248.77	465.43	1516.34	740.71	1296.22	515.28	1483.69	526.87
18.418	0	0.08	0.05	0.02	0.08	0.4	0.08	0.06	1.89	0.09	99.21	1.12	16.56	77.84	0.04	1.62	1.89	0.05	12.78	0.18	2.66	0.96	0	0.04	1.76	1.38	1.31	0.68	5.71	0.09	0.15	7.24	18.63	0	0	18	-17.76	-15.72	7.18	50.11	191.47	1252.91	469.52	1514.67	738.2	1297.54	512.91	1487.87	533.83
18.451	0	0.08	0.05	0.02	0.08	0.42	0.08	0.06	2.22	0.09	99.16	1.27	16.99	89.54	0.05	1.34	1.83	0.06	12.11	0.22	3.05	0.99	0	0.05	2.22	1.25	1.38	0.71	5.91	0.09	0.15	11	19.53	0	0	18	-16.2	-11.27	7.7	51.29	181.08	1251.17	470.7	1511.13	739.58	1300.27	514.61	1480.26	534.45
18.485	0	0.07	0.04	0.02	0.07	0.49	0.07	0.06	2.62	0.09	99.02	1.7	18.57	90.23	0.06	1.68	1.69	0.07	11.03	0.23	2.65	0.7	0	0.05	2.62	1.1	1.11	1.19	5.32	0.09	0.14	28.51	21.41	0	0	18	-18.2	-10.88	7.3	50.94	183.04	1250.09	470.47	1510.98	738.86	1298.04	516.08	1480.34	532.63
18.518	0	0.07	0.03	0.02	0.07	0.74	0.07	0.06	2.97	0.11	98.51	2.3	21.75	95.24	0.06	1.37	1.95	0.06	14.73	0.35	3.21	0.84	0	0.04	2.97	0.9	1.15	1.02	5.7	0.11	0.13	39.07	23.33	0	0	18	-14.77	-7.02	7.11	51.73	176.87	1248.29	467.48	1506.25	736.44	1297.44	511.46	1473.28	530.5
18.551	0	0.07	0.03	0.02	0.07	0.76	0.07	0.06	3.7	0.11	98.48	2.47	21.48	92.06	0.06	1.07	1.96	0.06	14.25	0.37	3.97	0.83	0	0.04	3.7	0.8	1.27	1.45	5.67	0.11	0.13	55.94	23.8	0	0	18	-18.76	-9.75	4.98	50.07	192.28	1246.39	465.81	1506.73	733.72	1286.41	510.61	1477.9	528.06
18.585	0	0.07	0.03	0.02	0.06	0.9	0.07	0.06	4.65	0.13	98.2	3.61	22.81	95.86	0.07	1.04	2.16	0.04	12.42	0.37	3.81	0.73	0	0.05	4.65	0.61	1.06	2.56	5.67	0.13	0.15	54.2	26.24	0	0	18	-15.63	-6.29	3.56	51.59	187.62	1244.34	468.23	1499.08	732.77	1281.46	516.72	1468.84	526.27
18.618	0	0.07	0.03	0.02	0.06	0.73	0.07	0.06	4.54	0.13	98.54	3.3	21.25	96.4	0.11	1.06	2.05	0.04	9.89	0.32	2.97	0.66	0	0.05	4.54	0.59	1.02	3.91	5.12	0.13	0.17	9.93	25.64	0	0	18	-17.08	-5.56	2.43	51.59	192.92	1242.12	471.41	1492.75	729.95	1272.86	522.1	1465.73	526.22
18.651	0	0.07	0.03	0.01	0.06	0.66	0.06	0.06	6.3	0.14	98.68	4.06	21.02	95.28	0.14	0.84	2.11	0.04	5.43	0.28	1.74	0.7	0	0.05	3.34	0.47	1.04	6.3	5.04	0.13	0.21	3.35	26.99	0	0	18	-18.89	-6.97	4.81	51.4	182.36	1241.78	473.97	1487.41	727.46	1278.78	517.36	1460.6	531.28
18.685	0	0.07	0.03	0.01	0.06	0.64	0.06	0.06	6.65	0.19	98.72	4.08	20.83	94.65	0.19	0.67	2.48	0.04	4.78	0.3	1.22	0.81	0	0.04	2.8	0.42	1.02	6.65	5.97	0.14	0.22	63.56	27.03	0	0	18	-16.73	-7.63	3.41	51.81	179.26	1236.24	470.53	1486.06	728.25	1274.85	515.77	1453.54	530.05
18.718	0	0.07	0.03	0.01	0.06	0.65	0.06	0.06	6.14	0.27	98.71	4.24	21.15	97.93	0.27	0.57	2.65	0.03	4.47	0.34	0.98	0.82	0	0.04	2.45	0.4	0.98	6.14	6.18	0.13	0.25	39.43	27.27	0	0	18	-18.87	-2.72	3.31	51.43	181.52	1232.97	469.99	1483.85	728.04	1270.99	514.96	1451.93	529.47
18.752	0	0.07	0.02	0.01	0.06	0.86	0.06	0.06	4.63	0.25	98.28	5.64	23.85	98.09	0.25	0.37	2.89	0.02	5.85	0.39	1.19	1.03	0	0.05	2.2	0.31	1.13	4.63	6.63	0.13	0.31	64.84	29.13	0	0	18	-21.56	-2.3	2.02	50.29	194.29	1226.5	466.08	1482.05	725.95	1258.69	513.02	1452.54	526.01
18.785	0	0.07	0.02	0.01	0.06	1.02	0.06	0.06	5.91	0.37	97.95	7.17	25.14	98.21	0.37	0.41	2.99	0.02	5.8	0.29	1.13	0.91	0	0.04	2.53	0.26	0.99	5.91	6.26	0.12	0.35	36.09	30.74	0	0	18	-17.21	-1.98	3.05	51.55	187.41	1222.72	465.42	1479.12	729.19	1260.31	512.16	1447.11	527.24
18.818	0	0.07	0.02	0.01	0.06	0.87	0.06	0.06	3.7	0.54	98.26	5.96	24.11	97.44	0.54	0.36	3.1	0.02	5.31	0.31	0.99	0.94	0	0.04	2.32	0.29	0.79	3.7	6.89	0.13	0.38	16.19	29.51	0	0	18	-18.68	-3.8	3.79	51.35	181.32	1221.51	468.61	1477.82	732.22	1263.12	513.09	1443.57	530.8
18.852	0	0.07	0.02	0.01	0.06	0.84	0.06	0.06	3.16	0.67	98.33	5.85	23.94	96.47	0.67	0.37	3.16	0.03	4.91	0.36	0.96	0.86	0	0.05	2.1	0.26	0.69	3.07	8.1	0.11	0.44	35.47	29.38	0	0	18	-17.23	-5.46	2.4	51.75	178.96	1218.91	468.77	1475.87	734.2	1259.8	516.32	1438.35	528.48
18.885	0	0.07	0.02	0.01	0.06	0.75	0.06	0.06	2.85	0.69	98.49	5.28	23.28	98.04	0.69	0.3	2.85	0.03	4.36	0.36	0.7	0.54	0	0.03	2.34	0.26	0.61	2.76	8.54	0.11	0.47	7.92	28.7	0	0	18	-17.83	-2.44	2.94	51.76	180.66	1215.21	468.34	1472.26	733.16	1256.26	514.5	1436.26	529.89
18.918	0	0.07	0.02	0.01	0.07	0.73	0.06	0.06	2.59	0.75	98.54	5.18	23.26	96.7	0.75	0.33	2.59	0.03	3.99	0.34	0.71	0.58	0	0.03	2.47	0.26	0.61	1.94	9.35	0.11	0.47	34.24	28.58	0	0	18	-17.57	-5.12	2.92	51.92	176.85	1215.37	470.49	1469.64	733.58	1256.67	517.11	1433.11	529.2
18.952	0	0.07	0.02	0.01	0.07	0.75	0.06	0.06	3.79	0.81	98.49	5.58	23.25	94.31	0.81	0.45	2.61	0.04	3.67	0.26	0.59	0.47	0	0.02	2.58	0.22	0.59	3.79	10.36	0.11	0.56	9.71	29.06	0	0	18	-20.56	-7.96	0.91	51.35	179.38	1214.06	472.98	1467.23	732.26	1250.63	520.82	1429.79	529.58
18.985	0	0.07	0.02	0.01	0.06	0.97	0.06	0.06	5.45	0.76	98.05	7.55	25.53	95.92	0.76	0.58	2.31	0.06	4.24	0.23	0.51	0.57	0	0.02	2.31	0.2	0.71	5.45	10.56	0.11	0.56	4.92	31.08	0	0	18	-21.01	-6.22	0.99	51.19	182.79	1212.69	472.19	1464.71	731.63	1247.03	521.91	1429.79	524.94
19.018	0	0.07	0.02	0.01	0.06	1	0.06	0.06	6.48	0.86	97.99	7.8	25.48	96.95	0.86	0.7	2.48	0.07	4.37	0.23	0.52	0.58	0	0.02	2.32	0.19	0.86	6.48	11.05	0.09	0.55	16.21	31.3	0	0	18	-22.28	-4.71	0.67	50.96	186.55	1209.58	473.52	1462.7	732.27	1242.18	522.87	1428.67	527.73
19.052	0	0.08	0.02	0.02	0.07	0.72	0.06	0.06	6.24	0.88	98.55	5.24	22.49	97.65	0.88	0.66	2.45	0.09	3.75	0.23	0.56	0.49	0	0.02	2.17	0.18	0.88	6.24	12.47	0.07	0.73	14.17	28.65	0	0	18	-15.53	-3.37	4.44	52.53	181.87	1205.44	473	1457.42	735.06	1245.35	519.24	1426.77	532.03
19.085	0	0.08	0.03	0.02	0.08	0.63	0.06	0.06	3.55	1.07	98.73	4.45	21.71	96.38	1.07	0.77	2.54	0.1	3.51	0.23	0.77	0.52	0	0.02	1.91	0.16	1	3.55	13.09	0.07	0.72	29.25	27.58	0	0	18	-17.54	-5.59	2.47	51.61	186.18	1200.34	470.74	1457.85	735.86	1238.07	518.65	1423.84	530.93
19.119	0	0.08	0.03	0.02	0.08	0.58	0.06	0.06	2.88	1.18	98.84	4.07	20.85	98.74	1.18	0.72	2.66	0.12	3	0.23	1.09	0.38	0	0.02	1.69	0.13	1.19	2.88	15.43	0.07	0.66	21.29	27	0	0	18	-15.01	-0.18	5.52	52.5	178.36	1199.39	473.85	1453.11	737.45	1243.66	517.81	1420.99	536.97
19.152	0	0.09	0.03	0.02	0.09	0.5	0.07	0.06	2.8	1.43	98.99	3.4	19.65	97.83	1.43	0.71	2.74	0.12	2.87	0.3	0.83	0.28	0	0.01	1.46	0.13	1.46	2.8	16.22	0.06	0.66	22.62	25.85	0	0	18	-17.89	-2.97	5.44	52.46	171.89	1205.37	476.79	1450.99	732.13	1248.22	519.96	1419.54	533.9
19.185	0	0.09	0.03	0.02	0.09	0.53	0.07	0.06	3.88	1.43	98.94	3.47	19.99	96.96	1.43	0.62	2.66	0.14	3.51	0.34	0.55	0.27	0	0.01	1.43	0.12	1.6	3.88	15.59	0.07	0.68	8.92	25.97	0	0	18	-17.95	-4.69	4.16	52.3	179.8	1200.4	475.99	1446.5	729.94	1237.98	519.95	1417.21	534.25
19.219	0	0.1	0.04	0.02	0.09	0.4	0.07	0.06	5.39	1.91	99.2	2.31	17.03	93.79	1.91	0.44	2.33	0.15	3.54	0.35	0.46	0.24	0	0.01	1.44	0.12	1.68	5.39	14.88	0.06	0.67	1.91	23.36	0	0	18	-18.16	-8.42	5.08	52.18	166.18	1200.48	476.36	1443.11	728.62	1243.86	519.88	1409.68	530.94
19.252	0	0.09	0.04	0.02	0.09	0.37	0.08	0.06	5.08	2.27	99.26	2.15	16.44	94.77	2.38	0.37	2.27	0.14	3.24	0.34	0.43	0.17	0	0.01	1.5	0.12	1.44	5.08	14.1	0.07	0.7	9.82	22.92	0	0	18	-19.83	-7.51	2.7	51.21	181.62	1195.77	474.32	1447.62	732.37	1233.25	519.48	1414.33	533.43
19.285	0	0.1	0.04	0.02	0.1	0.32	0.08	0.06	3.81	2.25	99.36	1.69	15.28	97.15	2.76	0.27	2.25	0.16	3.73	0.37	0.41	0.32	0	0.01	1.27	0.1	1.16	3.81	13.76	0.07	0.73	6.68	21.39	0	0	18	-18.44	-4.36	2.06	51.74	180.67	1193.54	475.32	1445.59	735.86	1230.56	523.67	1411.08	531.02
19.319	0	0.1	0.04	0.02	0.1	0.27	0.09	0.06	2.2	2.09	99.46	1.39	13.92	98.29	3.23	0.25	2.09	0.16	2.87	0.36	0.52	0.21	0	0.01	1.07	0.08	1.03	2.2	14.48	0.07	0.69	5.07	20.15	0	0	18	-22.64	-1.75	3.16	50.65	179.31	1191.91	474.62	1444.71	734.6	1231.67	519.53	1410.61	531.02
19.352	0	0.1	0.05	0.02	0.1	0.27	0.08	0.06	2.05	2.05	99.46	1.35	14.18	98.36	2.71	0.31	2.05	0.21	3.41	0.34	0.52	0.14	0	0.01	1.08	0.08	1.14	1.64	14.47	0.07	0.71	7.42	19.94	0	0	18	-19.94	-1.52	2.42	51.5	177.39	1190.49	476.91	1441.53	736.26	1229.22	523.74	1406.4	532.47
19.385	0	0.09	0.05	0.02	0.1	0.26	0.08	0.06	1.78	1.78	99.47	1.33	14.25	96.71	3.05	0.33	1.78	0.24	3.22	0.25	0.34	0.12	0	0.01	0.92	0.07	0.97	1.21	13.27	0.09	0.73	1.49	19.83	0	0	18	-19.52	-5.09	1.8	51.28	180.21	1185.31	473.35	1438.2	733.42	1222.66	520.75	1402.61	530.48
19.419	0	0.1	0.05	0.02	0.11	0.23	0.09	0.07	2.01	2.01	99.54	1.11	12.74	98.51	3.35	0.28	2.01	0.28	3.35	0.22	0.29	0.04	0	0.01	1.05	0.05	0.99	1.57	11.95	0.1	0.76	16.16	18.6	0	0	18	-20.7	1.04	2.52	50.94	179.09	1181.78	471.78	1436.24	733.74	1221.68	517.92	1400.38	529.82
19.452	0	0.09	0.05	0.02	0.11	0.27	0.1	0.07	2.12	2.12	99.47	1.18	13.69	97.07	4.25	0.27	2.12	0.29	5.13	0.27	0.21	0.04	0	0.01	0.92	0.05	1.04	1.69	12.07	0.1	0.7	21.59	18.99	0	0	18	-17.62	-4.5	3.05	51.37	178.37	1178.92	470.2	1434.59	735.45	1220.32	517.67	1398.39	527.98
19.486	0	0.1	0.06	0.02	0.11	0.24	0.1	0.07	3.13	2.28	99.53	0.87	12	97.23	3.46	0.31	2.28	0.28	7.18	0.38	0.23	0.05	0	0.01	1.01	0.05	1.23	3.13	11.39	0.1	0.7	16.87	16.81	0	0	18	-19.01	-4.21	1.64	51.23	191.94	1174.97	471.66	1428.32	732.19	1206.44	521.82	1398.3	527.07
19.519	0	0.1	0.06	0.02	0.11	0.22	0.1	0.07	2.39	2.3	99.56	0.86	11.59	98.79	3.45	0.29	2.3	0.24	5.85	0.39	0.21	0.05	0	0.01	0.87	0.05	1.35	2.39	10.84	0.14	0.8	36.35	16.78	0	0	18	-19.27	-0.01	1.84	51.21	175.68	1170.99	469.73	1423.14	729.87	1210.4	516.81	1385.8	526.74
19.552	0	0.1	0.05	0.02	0.11	0.25	0.1	0.07	2.36	2.26	99.49	0.98	13.03	95.32	3.17	0.33	2.26	0.31	6.72	0.41	0.26	0.1	0	0.01	0.81	0.05	1.77	2.36	10.36	0.16	0.87	2.46	17.72	0	0	18	-18.12	-6.93	1.79	51.33	178.45	1168.11	470.47	1418.75	730.34	1205.04	519.65	1383.43	524.15
19.586	0	0.09	0.05	0.02	0.1	0.24	0.1	0.07	3.92	2.02	99.51	1.01	12.52	95.49	3.5	0.38	2.02	0.35	5.63	0.4	0.2	0.09	0	0.02	0.95	0.05	2.78	3.92	8.62	0.21	0.85	1.56	17.94	0	0	18	-23.05	-6.73	2.86	50.25	179.16	1167.08	472.25	1418.53	730.06	1205.71	516.87	1384.51	528.21
19.619	0	0.09	0.05	0.02	0.11	0.21	0.1	0.07	2.39	1.99	99.58	0.94	11.48	98.49	4.33	0.32	1.99	0.29	4.05	0.39	0.15	0.04	0	0.02	0.9	0.04	3.12	2.39	8.44	0.22	0.78	38.31	17.4	0	0	18	-16.75	1.1	4.3	51.49	182.12	1161.88	468.64	1416.73	732.7	1203.12	514.23	1384.57	529.75
19.652	0	0.09	0.05	0.02	0.1	0.24	0.09	0.07	2.55	1.93	99.53	1.04	12.67	98.64	3.32	0.3	1.93	0.23	4.66	0.47	0.17	0.05	0	0.02	0.98	0.04	3.64	2.55	8.68	0.26	0.78	12.79	18.11	0	0	12	-13.32	-0.58	3.92	52.71	169.57	1160.58	471.18	1410.6	733.31	1204.58	519.99	1374	527.19
19.686	0	0.09	0.05	0.02	0.11	0.21	0.09	0.07	2.34	1.86	99.57	0.96	11.82	98.34	3.51	0.32	1.86	0.25	3.89	0.46	0.23	0.04	0	0.02	0.89	0.03	4.67	2.34	8.32	0.34	0.71	6.69	17.58	0	0	12	-20.35	1.59	5.5	50.47	185.52	1155.68	469.36	1407.6	729.27	1195.63	512.37	1380.38	529.22
19.719	0	0.09	0.06	0.02	0.11	0.19	0.1	0.07	1.77	1.77	99.62	0.88	11.11	97.41	3.55	0.29	1.77	0.25	3.37	0.36	0.4	0.03	0	0.02	0.87	0.03	4.58	1.18	7.89	0.37	0.67	6.08	16.91	0	0	12	-13.85	-3.86	3.84	51.73	172.81	1153.35	467.85	1410.17	735.15	1199.31	514.14	1371.38	530.23
19.753	0	0.08	0.05	0.02	0.1	0.23	0.09	0.07	1.63	1.63	99.53	1.14	12.84	98.58	3.64	0.23	1.63	0.25	3.26	0.37	0.99	0.04	0	0.03	0.71	0.02	4.22	1.13	8.27	0.49	0.57	18.96	18.74	0	0	12	-12.6	-0.79	4.68	52.19	175.52	1151.85	467.87	1406.77	735.37	1196.6	515.43	1371.7	527.59
19.786	0	0.08	0.05	0.02	0.1	0.23	0.09	0.07	1.47	1.47	99.54	1.1	12.89	98.16	3.63	0.24	1.47	0.24	3.49	0.39	0.78	0.04	0	0.02	0.69	0.02	3.75	1.11	7.27	0.54	0.48	43.62	18.51	0	0	12	-14.47	-2.13	3.3	51.69	175.2	1151.94	469.16	1409.93	737.77	1196.53	516.78	1371.21	530.24
19.819	0	0.08	0.05	0.02	0.1	0.22	0.09	0.07	1.47	1.47	99.55	1	12.63	95.51	3.43	0.22	1.47	0.2	4.15	0.44	0.59	0.03	0	0.02	0.7	0.02	2.55	0.85	6.72	0.63	0.45	36.44	17.84	0	0	12	-16.58	-6.72	3.54	50.9	180.63	1150.32	469	1412.38	741.58	1194.48	517.3	1374.75	528.64
19.853	0	0.08	0.05	0.02	0.09	0.23	0.09	0.07	1.54	1.54	99.54	1.01	12.98	98.29	2.76	0.19	1.54	0.19	4.71	0.47	0.63	0.05	0	0.03	0.6	0.01	1.78	0.98	5.41	0.78	0.35	2.26	17.87	0	0	12	-18.75	1.74	2.99	50.88	184.79	1151.13	473.03	1410.03	740.87	1191.13	520.97	1375.59	531.86
19.886	0	0.09	0.06	0.02	0.09	0.21	0.09	0.06	1.72	1.72	99.59	0.88	11.81	98.53	2.69	0.16	1.72	0.19	4.58	0.56	0.53	0.05	0	0.03	0.61	0.02	1.76	1.33	5.29	0.73	0.31	5.71	16.92	0	0	12	-19.74	0.98	2.61	51.12	170.62	1152.46	475.58	1405.98	738.43	1196.1	521.93	1366.43	532
19.919	0	0.09	0.06	0.02	0.1	0.2	0.09	0.07	1.87	1.63	99.6	0.86	11.4	98.13	2.88	0.18	1.63	0.26	4.14	0.44	0.44	0.07	0	0.03	0.68	0.02	2.22	1.87	5.61	0.73	0.32	1.6	16.79	0	0	12	-21.15	2.2	2.01	50.87	176.78	1151.44	473.97	1403.15	733.64	1190.34	520.9	1366.92	529.05
19.953	0	0.09	0.05	0.02	0.09	0.21	0.09	0.06	2.47	1.54	99.57	1	12.15	95.65	2.45	0.19	1.54	0.28	3.36	0.52	0.57	0.09	0	0.03	0.58	0.01	1.64	2.47	5.5	0.85	0.31	5.38	17.83	0	0	12	-18.14	-6.55	3.87	50.86	176.02	1147.97	470.18	1403.45	735.39	1191.54	516.23	1367.15	528.22
19.986	0	0.09	0.05	0.02	0.09	0.23	0.08	0.06	2.12	1.62	99.53	1.1	13.18	98.19	1.69	0.2	1.62	0.25	3.76	0.67	0.64	0.14	0	0.03	0.63	0.01	1.71	2.12	5.69	0.85	0.31	26.89	18.5	0	0	12	-16.13	-2.04	3.57	51.94	174.83	1148.76	474.06	1400.72	737.2	1190.74	521.61	1365.35	530.19
20.019	0	0.09	0.05	0.02	0.09	0.23	0.09	0.06	1.73	1.73	99.55	0.98	12.82	96.02	1.89	0.21	1.73	0.32	4.76	0.71	0.63	0.13	0	0.03	0.56	0.01	1.44	1.44	5.47	0.96	0.3	7.63	17.71	0	0	12	-18.21	-6.08	3.31	50.72	182.55	1143.19	469.92	1403.31	739.31	1185.14	517.55	1367.33	528.98
20.053	0	0.09	0.06	0.02	0.09	0.23	0.09	0.06	1.89	1.77	99.54	0.85	12.6	97.72	1.77	0.25	1.89	0.37	6.83	0.83	0.66	0.21	0	0.02	0.53	0.01	1.62	1.36	5.43	1.12	0.24	2.61	16.71	0	0	12	-12.71	-3.22	2.39	52.89	177.33	1146.3	473.69	1402.02	741.97	1187.23	525.69	1364.53	529.26
20.086	0	0.09	0.06	0.02	0.1	0.21	0.09	0.07	1.92	1.92	99.59	0.84	11.81	98.26	2.38	0.26	1.92	0.42	5.41	0.58	0.51	0.23	0	0.02	0.58	0.01	2.2	1.14	5.89	1.02	0.21	6.91	16.57	0	0	6	-18.89	-1.83	3.92	51.62	186.42	1145.97	477.16	1397.81	737.63	1182.87	523.47	1368.98	534.29
20.12	0	0.09	0.06	0.02	0.1	0.19	0.09	0.07	1.93	1.84	99.62	0.84	11.05	98.51	2.52	0.29	1.84	0.53	3.72	0.47	0.31	0.14	0	0.02	0.64	0.01	2.4	1.93	5.68	0.99	0.2	1.09	16.61	0	0	6	-18.22	-1.04	1.43	51.92	180.98	1145.2	477.05	1402.37	743.59	1183.8	527.43	1364.71	532.59
20.153	0	0.09	0.06	0.02	0.1	0.17	0.09	0.07	1.86	1.72	99.66	0.74	10.14	98.37	2.38	0.32	1.72	0.65	3.55	0.32	0.28	0.13	0	0.02	0.58	0.01	2.29	1.86	5.04	0.9	0.21	1.55	15.69	0	0	6	-18.46	1.51	1.41	52.01	180.31	1144.43	475.52	1400.31	740.16	1182.8	525.04	1362.98	531.93
20.186	0	0.09	0.06	0.02	0.1	0.15	0.1	0.07	2.34	1.64	99.69	0.7	9.1	97.7	3.02	0.32	1.64	0.69	2.58	0.35	0.24	0.07	0	0.02	0.56	0.01	1.91	2.34	5.01	0.91	0.22	1.08	15.27	0	0	6	-19.82	3.26	3.54	51.64	183.78	1143.07	475.82	1396.88	738.72	1181.8	522.66	1365.33	532.24
20.22	0	0.1	0.06	0.02	0.11	0.16	0.1	0.07	3.59	1.65	99.69	0.7	8.94	98.12	3.26	0.41	1.65	0.78	2.84	0.25	0.2	0.05	0	0.02	0.62	0.01	2.65	3.59	5.43	0.83	0.21	2.34	15.31	0	0	6	-18.6	2.23	1.56	52.4	171.16	1143.32	476.28	1392.52	734.55	1183.12	523.92	1354.12	531.1
20.253	0	0.09	0.06	0.02	0.11	0.15	0.1	0.07	2.82	1.6	99.7	0.68	8.57	98.75	4.3	0.5	1.6	1.12	2.52	0.16	0.18	0.07	0	0.02	0.59	0.01	2.82	2.82	5.47	0.76	0.2	0.94	15.1	0	0	6	-19.1	-0.16	1.38	51.97	183.58	1139.24	474.73	1391.83	734.89	1174.23	523.83	1357.68	530.57
20.286	0	0.1	0.07	0.02	0.12	0.13	0.1	0.07	2.9	1.62	99.74	0.58	7.35	97.95	3.66	0.55	1.62	0.9	2.19	0.13	0.21	0.08	0	0.02	0.68	0.02	3.3	2.9	5.7	0.71	0.19	21.99	14.01	0	0	6	-20.75	-2.67	2.07	51.22	187.22	1137.17	473.93	1391.02	735.96	1171.87	523.25	1359.04	527.5
20.32	0	0.09	0.07	0.02	0.12	0.13	0.11	0.07	1.58	1.58	99.74	0.6	7.36	98.24	4.87	0.47	1.58	0.91	1.68	0.07	0.21	0.09	0	0.02	0.74	0.01	3.25	1.51	6.15	0.51	0.21	36.51	14.18	0	0	6	-19.65	1.9	3.15	51.79	172.46	1136.85	475.56	1387.97	735.15	1179.23	520.44	1351.19	533.51
20.353	0	0.1	0.07	0.02	0.12	0.12	0.11	0.07	1.64	1.64	99.76	0.55	6.91	98.62	4.1	0.51	1.64	0.84	1.72	0.08	0.25	0.14	0	0.03	0.77	0.01	2.95	1.15	5.91	0.44	0.21	11.75	13.56	0	0	6	-19.17	0.67	2.71	51.9	181.77	1136.03	476.49	1390	739.54	1174.53	524.42	1356.12	532.42
20.386	0	0.09	0.07	0.02	0.11	0.14	0.1	0.07	1.55	1.55	99.72	0.62	8.22	98.54	4.05	0.47	1.55	0.75	2.36	0.12	0.34	0.22	0	0.03	0.71	0.01	2.87	1.16	6.32	0.51	0.23	1.58	14.52	0	0	6	-21.89	0.95	2.75	51.43	176.98	1141.08	474.27	1393.33	735.29	1181.1	520.94	1357.94	528.04
20.42	0	0.09	0.07	0.02	0.11	0.14	0.1	0.07	1.31	1.31	99.72	0.62	8.46	97.91	3.61	0.44	1.31	0.81	2.71	0.15	0.38	0.13	0	0.03	0.92	0.01	2.18	1.04	5.63	0.57	0.29	4.61	14.44	0	0	6	-20.54	-2.77	2.28	50.98	187.88	1140.59	469.8	1404.14	741.65	1180.2	519.14	1367.88	527.63
20.453	0	0.09	0.06	0.02	0.1	0.17	0.1	0.07	1.7	1.14	99.66	0.71	10.11	98.6	3.29	0.47	1.14	0.65	4.15	0.15	0.54	0.15	0	0.03	0.95	0.01	2.04	1.7	6.09	0.62	0.29	5.7	15.46	0	0	6	-22.02	0.73	2.81	50.89	184.93	1144.53	469.81	1398.27	730.83	1181.55	516.33	1366.23	525.88
20.487	0	0.09	0.07	0.02	0.1	0.16	0.1	0.07	2.28	0.98	99.69	0.6	9.06	97.07	3.05	0.33	0.98	0.39	5.1	0.25	0.76	0.12	0	0.03	0.99	0.01	1.18	2.28	5.78	0.66	0.29	34.33	14.17	0	0	6	-21.17	-4.5	4.33	50.45	185.31	1145.64	467	1407.41	736.22	1188.77	511.64	1373.32	528.4
20.52	0	0.09	0.07	0.02	0.1	0.16	0.1	0.07	1.49	0.97	99.68	0.61	9.56	90.89	3.1	0.26	0.97	0.3	5.31	0.38	0.56	0.08	0	0.02	0.93	0.01	0.88	1.49	5.53	0.87	0.31	7.41	14.32	0	0	6	-19.28	-10.5	4.59	50.91	190.28	1150.52	463.93	1418.44	739.78	1194.36	515.52	1384.51	522.44
20.553	0	0.09	0.06	0.02	0.1	0.17	0.1	0.07	1.77	1.02	99.66	0.65	10.06	98.37	3.03	0.22	1.02	0.31	5.58	0.48	0.55	0.12	0	0.02	1.07	0.01	0.77	1.77	5.47	0.99	0.33	4.24	14.77	0	0	6	-18.4	-1.51	4.98	51.55	183.58	1153.16	467.28	1415.92	739.87	1198.42	515.32	1381.63	526.84
20.587	0	0.09	0.06	0.02	0.09	0.19	0.09	0.07	1.06	0.85	99.63	0.71	11.19	95.92	2.42	0.19	0.85	0.33	5.66	0.73	0.54	0.1	0	0.02	1.06	0.01	0.76	0.92	4.67	1.04	0.37	9.14	15.43	0	0	6	-20.12	-6.22	4.3	50.97	179.92	1156.65	468.89	1418.54	740.56	1202.08	516.77	1381.77	525.84
20.62	0	0.08	0.06	0.02	0.09	0.21	0.09	0.07	1.06	0.86	99.58	0.83	12.41	97.73	2.66	0.17	0.86	0.32	5.76	0.84	0.44	0.07	0	0.02	1.06	0.02	0.92	0.95	4.33	1.16	0.38	12.12	16.56	0	0	6	-19.76	-3.2	4.99	50.76	186.57	1156.15	466.86	1416.03	735.8	1198.6	512.52	1384.64	526.52
20.653	0	0.08	0.05	0.02	0.09	0.22	0.09	0.06	0.98	0.95	99.56	0.92	12.99	97.34	2.07	0.18	0.95	0.29	5.36	0.62	0.6	0.07	0	0.02	0.98	0.02	1.07	0.79	4.24	1.29	0.37	17.38	17.21	0	0	6	-20.51	-3.99	2.12	51.01	185	1161.24	468.54	1423.19	739.74	1201.11	520.52	1386.1	522.11
20.687	0	0.08	0.05	0.02	0.08	0.25	0.08	0.06	1.16	1.16	99.51	1.03	13.97	97.24	1.59	0.15	1.16	0.23	5.61	0.65	0.59	0.07	0	0.02	0.92	0.03	1.82	0.71	4.11	1.45	0.42	11.21	18.01	0	0	6	-21.28	-4.19	3.56	50.14	184.66	1162.93	464.48	1428.46	739.14	1206.94	512.07	1391.29	522.89
20.72	0	0.08	0.05	0.02	0.08	0.23	0.08	0.06	1.18	1.18	99.53	1.01	13.48	97.27	1.13	0.09	1.18	0.21	4.8	0.68	0.74	0.1	0	0.02	0.9	0.04	2.16	1.05	3.54	1.18	0.44	5.08	17.91	0	0	6	-18.81	-4.13	4.08	50.46	186.81	1165.19	462.94	1434.62	742.31	1210.96	510.99	1397.28	524.5
20.754	0	0.08	0.05	0.01	0.08	0.26	0.08	0.06	1.44	1.39	99.47	1.21	14.61	97.14	1.03	0.09	1.39	0.23	4.5	0.58	0.55	0.17	0	0.02	0.9	0.06	2.93	1.44	3.17	1.42	0.6	7.78	19.18	0	0	6	-22.83	-4.37	2.54	49.74	190.29	1171.01	466.54	1437.6	741.75	1211.22	516.92	1401.45	521.54
20.787	0	0.08	0.04	0.01	0.08	0.31	0.08	0.06	1.34	1.34	99.38	1.36	16.06	97.11	1.07	0.09	1.34	0.23	5.64	0.49	0.47	0.14	0	0.02	1.02	0.08	3.22	1.2	2.91	1.43	0.72	9.56	20.03	0	0	6	-18.39	-4.43	5.41	51.21	181.68	1173.58	466.33	1436.69	738.42	1220.39	515.78	1401.82	525.32
20.82	0	0.08	0.04	0.01	0.08	0.32	0.08	0.06	1.4	1.4	99.35	1.34	16.34	97.66	0.97	0.1	1.4	0.21	6.77	0.47	0.74	0.16	0	0.02	0.97	0.08	3.64	1.04	2.97	1.46	0.76	10.56	19.91	0	0	6	-22	-3.35	7.19	50.05	188.84	1175.88	468.97	1440.78	741.09	1223.25	512.18	1411	532.45
20.854	0	0.07	0.04	0.01	0.07	0.51	0.07	0.06	1.35	1.35	98.98	2.19	20.44	96.1	0.82	0.11	1.35	0.17	8.69	0.47	0.79	0.25	0	0.02	1.16	0.13	3.78	1.01	3.27	2.07	0.85	33.27	23.02	0	0	6	-23.42	-5.98	6.04	49.11	193.78	1175.94	467.02	1442.97	740.29	1220.17	512.4	1413.29	528.36
20.887	0	0.07	0.03	0.01	0.07	0.61	0.07	0.06	1.36	1.36	98.77	2.45	21.73	95.49	0.63	0.13	1.36	0.18	10.47	0.45	1.37	0.27	0	0.02	1.26	0.14	3.11	1.1	3.28	1.66	0.85	74.11	23.75	0	0	6	-22.31	-6.74	6.61	49.09	192.29	1176.77	467.68	1444.89	742.89	1223.2	512.01	1414.58	530.65
20.92	0	0.07	0.03	0.01	0.07	0.63	0.07	0.06	1.66	1.34	98.74	2.5	21.32	94.41	0.6	0.12	1.34	0.2	10.73	0.64	2.59	0.36	0	0.02	1.43	0.14	2.92	1.66	3.43	1.65	0.84	23.96	23.88	0	0	6	-21.61	-7.86	7.46	48.85	193.78	1176.18	463.2	1449.13	742.65	1225.62	508.96	1418.46	528.07
20.954	0	0.06	0.03	0.01	0.06	0.75	0.07	0.06	1.82	1.46	98.49	3.2	22.83	93.29	0.7	0.16	1.82	0.18	10.8	0.86	2.56	0.34	0	0.01	1.17	0.18	1.89	1.52	3.37	1.46	0.84	37.68	25.44	0	1	12	-22.69	-8.84	7.99	48.59	201.64	1179.48	469	1457.41	750.43	1228.63	517.53	1429.5	535.18
20.987	0	0.06	0.03	0.01	0.06	0.97	0.06	0.06	1.97	1.48	98.06	4.03	24.78	94.64	0.85	0.16	1.97	0.19	12.31	1.14	3.08	0.31	0	0.01	1.16	0.18	1.72	1.28	3.67	1.48	0.83	8.86	26.94	0	0	12	-17.28	-7.64	7.76	49.87	198.02	1180.92	467.25	1459.57	755.39	1232.04	512.31	1428.52	536.99
21.02	0	0.06	0.02	0.01	0.05	1.41	0.06	0.06	1.96	1.41	97.18	6.45	28.36	94.6	0.9	0.2	1.96	0.22	12.92	1.03	2.93	0.47	0	0.01	1.17	0.2	2.11	1.28	4.11	1.41	0.81	19.71	30.03	0	0	12	-20.29	-7.68	5.86	48.98	199.73	1180.08	463.29	1463.81	754.42	1229.42	516.4	1428.88	526.82
21.054	0	0.06	0.02	0.01	0.05	1.73	0.06	0.06	2.33	1.03	96.54	8.29	30.41	97.65	0.64	0.16	2.33	0.18	13.26	1.57	2.29	0.5	0	0.01	1.45	0.26	2.24	1.04	4.68	1.03	0.78	11.64	31.71	0	0	12	-19.37	-3.37	9.08	50.32	192.91	1184.54	466.86	1458.49	748.43	1237.75	510.27	1428.86	536.56
21.087	0	0.05	0.02	0.01	0.05	1.9	0.06	0.06	2.06	1.04	96.19	9.42	31.83	94.94	0.75	0.15	2.06	0.19	13.28	1.13	1.44	0.57	0	0.01	1.33	0.23	2.4	1.11	4.85	1.04	0.74	9.03	32.58	0	0	12	-20.62	-7.34	7.64	50.28	190.18	1186.77	464.5	1457.54	741.93	1236.97	511.12	1426.33	528.8
21.121	0	0.05	0.02	0.01	0.05	1.97	0.05	0.06	2.38	0.81	96.06	11.39	32.51	97.98	0.78	0.16	2.38	0.19	11.29	1.47	1.03	0.47	0	0.01	1.1	0.24	2.52	0.71	5.82	0.81	0.8	14.37	33.9	0	0	12	-18.99	-2.58	7.3	50.96	194.21	1185.94	470.22	1454.81	746.47	1233.01	516.38	1426.22	536.03
21.154	0	0.05	0.01	0.01	0.05	2.97	0.05	0.06	2.13	0.79	94.05	18.09	36.53	96.1	0.68	0.12	2.13	0.21	12.12	1.49	1.21	0.46	0	0.01	1.1	0.25	2.94	0.64	5.76	0.79	0.84	14.76	37.27	0	0	12	-21.93	-5.97	6.74	49.48	194.02	1183.12	468.79	1456.7	750.35	1231.74	513.47	1424.74	533.34
21.187	0	0.05	0.01	0.01	0.05	2.72	0.04	0.06	2.08	0.74	94.56	19.8	36.06	97.85	0.65	0.13	2.08	0.2	9.13	0.89	1.01	0.48	0	0.01	1.19	0.27	3.52	0.78	5.65	0.74	0.92	3.31	37.96	0	0	12	-17.69	-2.9	3.89	51.58	169.33	1190.74	469.2	1455.68	746.49	1242.3	517.2	1411.31	527.69
21.221	0	0.04	0.01	0.01	0.04	3.72	0.04	0.06	1.86	0.87	92.55	29.72	39.15	98.72	0.57	0.1	1.86	0.23	8.25	0.63	1.14	0.77	0	0.01	1.67	0.23	5.58	1.1	6.67	0.87	1.02	8.97	41.31	0	0	12	-17.3	0.26	4.79	51.72	179.97	1191.59	467.43	1454.64	740.99	1238.63	513.66	1417.9	529.55
21.254	0	0.04	0.01	0.01	0.04	3.51	0.04	0.06	2.05	0.9	92.98	27.89	38.38	98.48	0.62	0.13	2.05	0.17	8.26	0.63	0.98	0.62	0	0.01	1.65	0.26	5.51	1.79	6.57	0.9	1.08	31.75	40.76	0	0	6	-16.98	1.14	5.57	52.55	167.52	1194.09	470.36	1447.46	735.52	1243.14	514.83	1410.07	528.86
21.287	0	0.04	0.01	0.01	0.04	3.15	0.04	0.06	2.41	0.9	93.69	26.42	37.54	97.96	0.56	0.13	1.9	0.13	7.22	0.62	0.79	0.73	0	0.01	1.42	0.23	3.42	2.41	6.92	0.9	1.02	7.97	40.29	0	0	6	-19.95	-2.64	1.17	51.97	175.59	1192.61	470.08	1442.38	728.25	1229.79	518.75	1405.32	523.13
21.321	0	0.04	0.01	0.01	0.04	4.53	0.04	0.06	2.31	0.78	90.95	34.33	40.87	93.37	0.64	0.13	2.31	0.11	9.25	0.56	0.73	0.61	0	0.01	1.17	0.22	3.5	1.68	7.28	0.78	0.85	6.71	42.63	0	0	6	-20.8	-8.77	4.04	51.24	181.84	1190.21	469.82	1442.01	729.51	1229.34	514.61	1410.81	526.22
21.354	0	0.04	0.01	0.01	0.04	3.56	0.04	0.06	2.54	0.69	92.88	28.1	38.52	95.23	0.56	0.13	2.54	0.08	8.4	0.71	0.82	0.46	0	0.01	1.26	0.19	2.63	1.25	6.89	0.69	0.84	5.9	40.82	0	0	6	-19.25	-7.03	4.75	51.68	183.04	1187.39	468.52	1443.05	732.89	1229	513.32	1411.48	527.55
21.387	0	0.04	0.01	0.01	0.04	3.59	0.04	0.06	2.71	0.7	92.82	28.77	38.57	91.92	0.55	0.14	2.71	0.09	8.14	0.47	0.83	0.46	0	0.01	1.44	0.16	2.37	0.91	7.23	0.7	0.89	2.16	41.03	0	0	6	-19.66	-9.84	4.63	51.2	186	1185.2	464.11	1450.99	739.06	1230.13	512.72	1415.86	522.69
21.421	0	0.04	0.01	0.01	0.04	5.54	0.04	0.06	2.91	0.81	88.91	39.32	42.49	95.43	0.81	0.2	2.91	0.07	10.38	0.63	1.02	0.49	0	0.01	1.33	0.16	2.09	0.59	8.25	0.73	0.99	15.34	43.97	0	0	6	-18.25	-6.81	5.36	51.25	193.59	1183.85	458.5	1460.52	745.06	1231.85	508.69	1425.01	521.54
21.454
21.488
21.521
21.554
21.588
21.621
21.654
21.688
21.721
21.755
21.788
21.821
21.855
21.888
21.921
21.955
21.988
22.021
22.055
22.088
22.122
22.155
22.188
22.222
22.255
22.288
22.322
22.355
22.388
22.422
22.455
22.489
22.522
22.555
22.589	0	0.07	0	0.05	0.05	39.91	0.02	0.14	0.42	0.41	35.09	92.13	63.92	15.57	0.15	1.5	0.41	0.62	17.72	1.12	6.94	8.4	0	0.02	0.29	20.15	1.11	0.21	57.72	20.32	0.42	16.11	61.97	0	0	6	-16.05	-30.45	7.45	48.52	189.42	1217.9	444.52	1545.17	782.65	1296.93	510.44	1486.34	512.67
22.622
22.655
22.689
22.722
22.756
22.789
22.822
22.856
22.889
22.922
22.956
22.989
23.022
23.056
23.089
23.123
23.156
23.189
23.223
23.256
23.289
23.323
23.356
23.389
23.423
23.456
23.49
23.523
23.556
23.59
23.623
23.656
23.69
23.723
23.757
23.79
23.823
23.857
23.89
23.923
23.957
23.99
24.023
24.057
24.09
24.124
24.157
24.19
24.224
24.257
24.29
24.324
24.357
24.39
24.424
24.457
24.491
24.524
24.557
24.591
24.624
24.657
24.691
24.724
24.758
24.791
24.824
24.858
24.891
24.924
24.958
24.991
25.024
25.058
25.091
25.125
25.158
25.191
25.225
25.258
25.291
25.325
25.358
25.391
25.425
25.458
25.492
25.525
25.558
25.592	0	0.29	0.01	0.14	0.39	1.75	0.07	0.15	3.77	9.81	96.5	51.85	28.33	97.07	9.81	5.09	3.77	1.76	7.39	2.59	3.88	1.31	0	0	0.04	47.81	0.18	0.01	84.44	6.94	0.15	4.99	34.8	0	0	6	-5.05	-4.5	3.87	50.75	212.18	1112.59	440.34	1428.99	773.12	1169.62	500.7	1380.83	521.03
25.625	0	0.44	0.04	0.17	0.4	0.38	0.09	0.09	2.61	3.39	99.12	28.31	14.69	98.09	2.61	3.05	5.87	1.71	6.61	1.49	3.04	1.47	0	0	0.04	13	0.16	0.01	75.16	3.39	0.09	3.64	21.51	0	0	6	-9.82	-2.32	8.13	52.87	184.29	1124.3	447.46	1427.14	766.12	1193.83	505.37	1377.59	519.25
25.658	0	0.35	0.05	0.12	0.36	0.28	0.1	0.09	2.22	2.22	99.28	17.89	13.6	97.19	4.56	2.08	2.22	1.29	7.44	1.4	1.57	0.25	0	0	0.04	1.68	0.12	0.01	66.94	4.73	0.1	29.6	18.13	0	0	6	-16.58	4.28	2.66	52.14	183.67	1135.96	456.23	1419.07	752.05	1188.21	508.97	1371.56	519.83
25.692	0	0.33	0.06	0.11	0.38	0.19	0.12	0.1	2.73	2.73	99.25	11.19	9.82	98.21	5.95	2.31	2.73	1.17	6.93	1.61	1.08	0.13	0	0	0.05	0.87	0.17	0.01	60.62	4.42	0.09	36.32	15.09	0	0	6	-16.54	-1.97	2.73	53.04	172.28	1148.73	459.61	1415.3	739.44	1198.04	511.56	1370.27	515.47
25.725	0	0.3	0.08	0.09	0.37	0.12	0.13	0.1	2.36	2.36	99.25	6.13	6.07	98.41	6.47	2.48	2.36	1.51	5.56	1.3	0.53	0.1	0	0	0.07	0.29	0.16	0.02	52.9	3.77	0.08	6.76	11.81	0	0	6	-16.43	-1.38	4.8	53.55	174.66	1151.7	457.33	1415.79	731.67	1201.42	510.31	1376.03	514.45
25.759	0	0.26	0.09	0.07	0.32	0.09	0.13	0.09	1.88	1.88	99.35	2.98	3.52	98.66	5.83	2.43	1.88	1.33	3.49	1.09	0.24	0.11	0	0	0.07	0.14	0.18	0.05	44.17	3.26	0.08	10.83	9.76	0	0	6	-19.22	0.52	3.08	52.13	183.53	1151.72	454.5	1420.64	734.21	1197.37	504.29	1380.68	513.34
25.792	0	0.25	0.09	0.07	0.33	0.09	0.14	0.1	1.9	1.9	99.33	3.2	2.9	98.2	7.93	2.07	1.9	1.04	3.52	0.94	0.23	0.11	0	0	0.07	0.09	0.2	0.04	42.99	3.34	0.08	22.3	9.58	0	0	6	-14.94	2.01	4.46	52.57	193.75	1152.57	453.54	1424.12	734.22	1197.16	501.03	1389.7	522.61
25.825	0	0.23	0.09	0.06	0.32	0.1	0.14	0.1	1.92	1.92	99.37	2.95	4.33	98.29	8.04	2.17	1.92	1.02	4.33	1.24	0.24	0.26	0	0	0.08	0.08	0.2	0.06	41.83	4.16	0.09	5.06	10.65	0	0	6	-17.58	-1.75	4.86	51.68	196.1	1152.64	452.27	1431.02	740.09	1199.93	500.19	1395.02	520.16
25.859	0	0.22	0.09	0.06	0.29	0.11	0.14	0.1	1.93	1.93	99.43	2.61	5.04	98.62	7.78	1.28	1.93	0.69	4.78	1.2	0.36	0.2	0	0	0.09	0.07	0.2	0.04	40.53	5.28	0.09	18.18	11.14	0	0	6	-17.34	0.65	6.45	51.42	199.19	1151.26	451.07	1431.09	741.61	1200.39	498.3	1398.44	519.56
25.892	0	0.21	0.08	0.05	0.28	0.13	0.14	0.11	1.77	1.77	99.45	2.61	6.5	98.5	8.52	0.84	1.77	0.57	6.46	1.34	0.44	0.15	0	0	0.12	0.05	0.23	0.03	39.77	5.68	0.1	10.59	11.95	0	0	6	-17.64	-1.09	4.94	51.33	199.16	1153.6	448.52	1439.75	745.3	1203.41	498.26	1401.7	516.87
25.925	0	0.21	0.08	0.05	0.27	0.16	0.14	0.11	1.79	1.79	99.47	2.63	7.89	97.61	8.42	0.79	1.79	0.58	7.59	1.56	0.68	0.17	0	0	0.15	0.05	0.31	0.04	39.98	6.1	0.11	22.28	12.9	0	0	6	-16.46	-3.45	6.86	52.83	185.58	1161.07	452.73	1439.57	742.82	1216.08	501.84	1400.94	518.28
25.959	0	0.2	0.07	0.05	0.25	0.16	0.13	0.11	1.5	1.5	99.51	2.25	8.57	98.3	7.6	0.62	1.5	0.68	7.39	1.71	0.77	0.12	0	0	0.17	0.05	0.29	0.04	38.81	7.08	0.12	5.1	13.35	0	0	6	-17.77	1.72	5.17	52.82	191.4	1164.27	454.96	1436.04	737.7	1210.85	502.98	1401.62	518.4
25.992	0	0.2	0.07	0.05	0.23	0.19	0.13	0.11	1.51	1.51	99.54	2.32	10.12	98.18	7.23	0.44	1.51	0.54	9.39	2.46	0.75	0.18	0	0	0.17	0.05	0.35	0.05	37.39	7.59	0.12	12.25	13.94	0	0	6	-16.7	2.07	4.91	53.23	193.03	1165.29	455.3	1435.25	735.25	1209.91	502.85	1402.12	520.68
26.025	0	0.19	0.07	0.04	0.21	0.2	0.13	0.11	1.47	1.47	99.57	1.92	10.39	98.11	7.42	0.34	1.47	0.56	10.54	3.24	0.96	0.31	0	0	0.18	0.06	0.31	0.04	33.84	8.42	0.12	9.92	13.84	0	0	6	-16.22	-2.27	3.38	53.23	193.02	1165.01	453.38	1438.05	738.01	1208.46	505.79	1401.32	513.8
26.059	0	0.18	0.07	0.04	0.19	0.24	0.11	0.1	1.44	1.44	99.52	1.85	12.55	97.99	4.65	0.35	1.44	0.62	11.76	3.45	0.71	0.34	0	0	0.16	0.05	0.4	0.02	32.18	9.71	0.11	28.86	14.71	0	0	6	-17.75	2.58	3.76	52.76	188.65	1161.83	454.71	1433.12	735.07	1207.53	502.48	1395.33	520.37
26.092	0	0.17	0.07	0.04	0.17	0.2	0.11	0.1	1.5	1.5	99.6	1.19	11.3	97.82	3.24	0.23	1.5	0.61	9.68	2.54	0.6	0.33	0	0	0.19	0.06	0.46	0.03	28.46	10.14	0.13	4.86	14.08	0	0	6	-17.91	-2.98	2.12	52.65	184.17	1161.43	454.07	1431.53	736.07	1205.81	507.27	1389.96	510.18
26.126	0	0.16	0.08	0.03	0.16	0.16	0.11	0.1	1.35	1.35	99.68	0.71	9.24	97.65	3.12	0.27	1.35	0.63	8.3	2.98	0.38	0.14	0	0	0.22	0.03	0.5	0.08	22.54	11.19	0.16	28.27	12.51	0	0	6	-19.54	-3.36	0.96	52	190.3	1159.04	453.01	1430.86	735.38	1199.53	507.67	1389.83	508.06
26.159	0	0.15	0.08	0.03	0.15	0.16	0.11	0.11	1.51	1.51	99.69	0.62	9.26	98.65	3.42	0.42	1.51	0.66	8.04	2.71	0.31	0.1	0	0	0.19	0.04	0.55	0.09	20.97	11.04	0.17	8.14	12.74	0	0	6	-14.66	0.55	1.3	53.29	183.31	1160.05	455.65	1427.9	735.39	1202.67	509.39	1385.93	514.02
26.192	0	0.15	0.07	0.03	0.15	0.17	0.11	0.1	1.58	1.58	99.66	0.65	10.19	98.78	2.68	0.45	1.58	0.62	8.48	2.65	0.3	0.07	0	0	0.19	0.04	0.55	0.18	21.04	10.39	0.17	9.31	13.35	0	0	6	-17.01	-0.04	1.71	52.6	187.1	1159.53	455.76	1427.61	735.59	1200.94	509.45	1388.02	511.78
26.226	0	0.14	0.06	0.03	0.13	0.23	0.1	0.11	1.56	1.56	99.54	0.72	12.88	98.01	2.48	0.43	1.56	0.49	9.37	2.53	0.33	0.07	0	0	0.18	0.04	0.66	0.16	20.24	12.01	0.21	14.14	15.48	0	0	6	-19.79	2.51	3.21	52.33	171.51	1163.09	459.69	1421.75	729.01	1209.58	509.36	1381.05	513.65
26.259	0	0.14	0.06	0.03	0.14	0.21	0.1	0.1	1.61	1.61	99.58	0.71	12.33	98.35	2.15	0.46	1.61	0.49	8.13	1.81	0.24	0.1	0	0	0.17	0.04	0.57	0.15	21.98	10.55	0.22	7.67	15.38	0	0	6	-20.3	1.57	1.35	52.51	183.18	1163.63	462.9	1422.09	731.12	1201.71	514.38	1384.88	515.3
26.292	0	0.13	0.06	0.03	0.13	0.21	0.09	0.1	1.55	1.55	99.59	0.76	12.31	98.09	1.85	0.46	1.55	0.51	6.72	1.17	0.27	0.07	0	0.01	0.21	0.04	0.64	0.17	20.74	11.11	0.25	12.56	15.86	0	0	6	-17.08	-2.3	2.97	52.79	180.98	1165.46	458.44	1431.9	736.85	1210.83	509.18	1391.68	516.15
26.326	0	0.12	0.06	0.03	0.12	0.19	0.09	0.1	1.42	1.42	99.62	0.77	11.72	97.85	2.06	0.42	1.42	0.54	5.03	1.11	0.31	0.09	0	0.01	0.33	0.06	0.47	0.17	18.5	10.89	0.33	43.19	15.99	0	0	6	-20.71	-2.9	2.99	52.17	185.55	1169.17	458.04	1434.01	732.7	1211.52	507.96	1396.97	514.01
26.359	0	0.12	0.06	0.03	0.13	0.19	0.09	0.1	1.43	1.43	99.62	0.79	11.66	98.62	2.48	0.44	1.43	0.52	4.68	0.97	0.33	0.1	0	0.01	0.27	0.05	0.46	0.19	19.06	10.2	0.33	2.69	16.18	0	0	6	-21.9	0.67	2.54	51.98	188.78	1169.37	460.01	1438.23	737.88	1211.64	509.8	1400.26	517.63
26.392	0	0.12	0.06	0.02	0.12	0.21	0.09	0.09	1.31	1.31	99.57	0.86	12.76	98.3	1.96	0.45	1.31	0.63	5.56	0.78	0.52	0.09	0	0.01	0.24	0.06	0.43	0.16	17.72	9.77	0.34	39.27	16.76	0	0	6	-17.53	1.71	4.31	52.87	186.04	1168.5	458.63	1440.68	741.68	1216.56	507.08	1401.98	522.2
26.426	0	0.12	0.06	0.02	0.12	0.22	0.09	0.09	1.25	1.25	99.56	0.81	12.96	98.67	2.08	0.4	1.25	0.75	7.08	0.78	0.56	0.24	0	0.01	0.29	0.06	0.4	0.1	16.92	9.36	0.33	5.42	16.34	0	0	6	-21.32	0.48	3.81	52.24	193.45	1169.31	461.74	1439.48	740.33	1211.99	509.63	1404.97	523.12
26.459	0	0.11	0.06	0.02	0.12	0.24	0.09	0.1	1.15	1.15	99.52	0.87	13.73	98.03	2.22	0.4	1.15	0.81	7.5	0.47	0.46	0.19	0	0.01	0.29	0.07	0.34	0.08	17.21	10.42	0.35	1.21	16.84	0	0	6	-22.04	-2.47	3.11	52.45	185.34	1174.99	460.42	1443.11	738.48	1219.28	509.75	1404.5	516.71
26.493	0	0.11	0.05	0.02	0.12	0.27	0.09	0.1	1.18	1.18	99.46	0.94	14.71	98.28	2.61	0.42	1.18	0.7	8.32	0.37	0.19	0.11	0	0.01	0.25	0.06	0.34	0.05	17.57	10.74	0.36	10.62	17.4	0	0	6	-19.97	1.78	2.14	53.23	179.05	1170.18	460.46	1432.55	731.84	1213.49	508.92	1392.26	518.9
26.526	0	0.11	0.05	0.02	0.12	0.25	0.09	0.1	1.24	1.24	99.5	0.98	14.35	98.65	2.28	0.48	1.24	0.65	6.69	0.34	0.18	0.11	0	0.01	0.23	0.05	0.46	0.05	19.05	10.5	0.4	55.19	17.67	0	0	6	-20.03	-0.54	0.77	53.43	187.59	1166.42	464.2	1424.92	730.1	1201.44	515.22	1388.98	519.93
26.559	0	0.11	0.05	0.02	0.12	0.22	0.09	0.1	1.3	1.3	99.56	0.94	13.27	97.87	2.48	0.53	1.3	0.44	5	0.36	0.13	0.06	0	0.01	0.16	0.05	0.53	0.08	18.89	10.24	0.41	19.39	17.38	0	0	6	-16.5	2.87	2.28	53.98	180.46	1164.06	461.46	1422.92	730.98	1205.09	511.49	1385.41	518.81
26.593	0	0.11	0.05	0.02	0.12	0.22	0.09	0.09	1.12	1.12	99.56	0.96	13.35	95.8	2.58	0.57	1.12	0.42	4.61	0.28	0.1	0.05	0	0.01	0.16	0.05	0.66	0.12	18.52	8.22	0.43	35.02	17.53	0	0	6	-18.05	6.37	1.7	53.73	173.71	1160.96	461.55	1416.05	725.81	1202.81	509.53	1376.24	519.42
26.626	0	0.11	0.05	0.02	0.12	0.21	0.09	0.09	1.06	1.06	99.58	0.95	12.94	98.73	2.72	0.82	1.06	0.41	3.74	0.31	0.13	0.06	0	0.01	0.14	0.05	0.74	0.16	18.74	7.61	0.4	15.65	17.51	0	0	6	-22.39	-0.24	-1.8	52.54	191.44	1156.04	461.35	1413.79	724.94	1184.98	517.22	1376.33	511.07
26.659	0	0.11	0.05	0.02	0.12	0.24	0.08	0.09	0.92	0.92	99.51	1.13	14.3	98.72	3.31	1.16	0.92	0.4	4.07	0.23	0.12	0.06	0	0.01	0.13	0.04	0.88	0.21	19.77	7.24	0.35	11.99	18.71	0	0	6	-19.55	-0.29	-1.67	52.99	189.84	1152.94	461.44	1412	728.48	1183.6	518.64	1373.3	511.23
26.693	0	0.11	0.05	0.02	0.13	0.2	0.09	0.09	0.82	0.82	99.6	0.9	12.43	98.04	3.28	1.2	0.82	0.38	3.62	0.18	0.14	0.06	0	0.01	0.14	0.03	0.98	0.32	18.58	6.61	0.39	25.64	17.11	0	0	6	-20.34	2.43	1.65	52.83	171.07	1153.58	462.75	1406.45	725.1	1195.35	510.72	1366.33	516.52
26.726	0	0.11	0.06	0.03	0.13	0.18	0.09	0.09	0.85	0.85	99.63	0.83	11.63	98.16	3.69	1.03	0.85	0.37	3.37	0.23	0.16	0.05	0	0.01	0.14	0.03	1	0.25	19.27	6.26	0.39	4.79	16.53	0	0	6	-20.28	2.11	0.53	52.06	186.43	1148.77	457.6	1410.12	728.18	1185.51	510.56	1371.94	510.45
26.76	0	0.11	0.06	0.02	0.13	0.17	0.09	0.09	0.79	0.79	99.66	0.76	11.1	98.21	3	1.14	0.79	0.48	3.42	0.25	0.17	0.05	0	0.01	0.17	0.03	0.73	0.29	16.52	7.15	0.39	8.5	15.87	0	0	6	-17.7	-1.99	1.77	52.37	187.22	1149.42	457.77	1414.47	733.87	1189.3	510.71	1376.5	513.07
26.793	0	0.11	0.05	0.02	0.12	0.2	0.09	0.09	0.86	0.86	99.6	0.86	12.32	97.9	3.36	1	0.86	0.44	4.32	0.31	0.2	0.06	0	0.01	0.22	0.03	0.58	0.36	16.38	7.28	0.38	20.22	16.8	0	0	6	-18.52	-2.79	2.11	51.87	191.39	1150.02	456.59	1420.07	736.2	1190.87	508.31	1382.1	515.9
26.826	0	0.11	0.06	0.02	0.12	0.22	0.09	0.1	0.86	0.86	99.57	0.82	12.86	97.23	3.05	0.97	0.86	0.74	6.38	0.38	0.29	0.09	0	0.01	0.23	0.03	0.41	0.19	16.34	8.61	0.34	4.68	16.43	0	0	6	-21.58	4.2	2.68	51.48	186.03	1151.31	460.48	1420.37	739.81	1195.31	510.7	1381.24	516.91
26.86	0	0.11	0.06	0.02	0.12	0.24	0.09	0.11	0.85	0.85	99.52	0.82	13.63	98.58	3.2	0.9	0.85	0.85	8.36	0.54	0.38	0.13	0	0.01	0.25	0.02	0.31	0.2	16.83	10.86	0.28	1.38	16.43	0	0	6	-19.75	-0.8	4.62	51.63	188.52	1150.79	458.01	1425.29	743.22	1199.07	507.43	1387.25	518.96
26.893	0	0.12	0.06	0.02	0.12	0.21	0.1	0.1	0.89	0.89	99.58	0.71	12.34	98.28	2.8	0.64	0.89	0.85	7.8	0.75	0.53	0.16	0	0.01	0.31	0.02	0.25	0.23	16.53	10.04	0.32	32.82	15.46	0	0	6	-17.36	-1.77	2.44	52.96	181.6	1156.99	460.46	1421.55	736.23	1200.38	511.3	1381.87	517.78
26.926	0	0.12	0.06	0.02	0.12	0.22	0.1	0.1	0.94	0.94	99.57	0.72	12.61	98.7	2.56	0.46	0.94	0.85	8.1	1.13	0.54	0.25	0	0.01	0.35	0.03	0.23	0.16	16.19	10.69	0.32	38.15	15.56	0	0	6	-20.57	0.33	2.64	52.53	189.83	1157.41	460.52	1421.32	733.22	1196.77	512.13	1386.56	515.97
26.96	0	0.12	0.07	0.02	0.13	0.18	0.1	0.1	1.07	1.07	99.65	0.62	10.69	97.24	3.07	0.39	1.07	0.81	6.68	1.34	0.42	0.2	0	0.01	0.27	0.02	0.24	0.23	15.16	11.11	0.31	10.16	14.44	0	0	6	-20.41	4.19	2.24	52.99	177.18	1158.05	463.32	1414.16	727.29	1199.42	509.87	1376.2	521.83
26.993	0	0.12	0.06	0.02	0.12	0.19	0.09	0.1	1.03	1.03	99.61	0.69	11.81	97.23	2.36	0.4	1.03	0.83	6.82	1.26	0.36	0.33	0	0.01	0.28	0.02	0.32	0.25	15.33	10.67	0.33	18.86	15.26	0	0	6	-22.11	-4.21	0.12	52.46	188.49	1154.87	463.3	1413.59	730.16	1188.5	517.59	1376.94	512.73
27.026	0	0.12	0.07	0.02	0.12	0.18	0.1	0.1	1.03	1.03	99.65	0.61	10.9	98.03	2.43	0.43	1.03	0.75	6.77	1.23	0.24	0.28	0	0.01	0.3	0.02	0.5	0.26	15.04	9.89	0.36	4.98	14.4	0	0	6	-22.46	2.46	0.18	52.64	178.92	1152.03	464.49	1406.52	727.21	1188.66	515.34	1367.58	515.04
27.06	0	0.11	0.07	0.02	0.12	0.16	0.1	0.1	0.81	0.81	99.67	0.62	10.49	98.2	2.88	0.46	0.81	0.89	5.38	0.74	0.18	0.21	0	0.01	0.24	0.02	0.56	0.25	14.59	9.9	0.31	16.71	14.5	0	0	6	-20.26	1.99	-1.1	53.13	189.38	1148.36	465.29	1403.56	727.64	1178.19	520.25	1367.52	515.7
27.093	0	0.11	0.06	0.02	0.12	0.18	0.1	0.1	0.84	0.84	99.64	0.64	11.05	96.55	3.21	0.5	0.84	0.65	6.46	0.77	0.21	0.23	0	0.01	0.22	0.02	0.77	0.24	14.31	10.37	0.28	22.06	14.68	0	0	6	-20.13	5.34	0.72	53	176.42	1144.67	460.54	1402.86	726.59	1185.32	509.44	1361.54	517.95
27.127	0	0.12	0.07	0.03	0.14	0.15	0.11	0.11	0.97	0.97	99.7	0.56	9.23	97.35	4.54	0.51	0.97	0.56	5.25	0.82	0.26	0.09	0	0.01	0.18	0.02	0.93	0.17	16.53	11.74	0.28	27.78	13.78	0	0	6	-18	3.98	1.46	53.48	177.41	1140.05	455.96	1400.67	725.68	1182.44	505.16	1359.57	515.11
27.16	0	0.11	0.07	0.02	0.16	0.14	0.13	0.14	1.13	1.13	99.68	0.49	7.5	94.04	8.03	0.65	1.13	0.59	5.69	0.7	0.26	0.13	0	0.01	0.16	0.02	1.05	0.23	15.91	12.96	0.27	34.73	12.77	0	0	6	-15.51	8.21	0.76	54.34	179.24	1136.15	456.97	1394.23	724.11	1175.5	507.47	1354.51	516.58
27.193	0	0.12	0.08	0.02	0.2	0.12	0.16	0.16	1.26	1.26	99.6	0.62	4.93	93.96	11.82	0.73	1.26	0.65	5.29	0.7	0.5	0.16	0	0.01	0.15	0.02	0.94	0.22	17.11	12.73	0.23	41.6	11.41	0	0	6	-14.68	8.28	-0.95	55.23	172.06	1132.47	454.41	1390.49	723.38	1172.98	508.24	1345.03	509.13
27.227	0	0.11	0.09	0.02	0.26	0.1	0.22	0.26	1.42	1.42	99.47	1.1	2.33	91.71	18.44	1.01	1.42	0.79	4.23	0.87	0.53	0.19	0	0.01	0.12	0.02	0.66	0.15	18.6	17.02	0.18	12.05	10.77	0	0	6	-13.42	9.98	-1.24	56.22	171.77	1129.43	453.15	1384.08	718.97	1168.05	507.57	1339.82	506.64
27.26	0	0.1	0.09	0.02	0.4	0.1	0.37	0.45	1.49	1.49	99.11	2.97	0	86.96	29.62	1.25	1.49	0.89	4.47	1.29	0.55	0.41	0	0	0.09	0.03	0.44	0.07	20.33	18.41	0.16	6.6	10.67	0	0	6	-12.09	12.51	-0.1	56.65	168.62	1120.24	450	1370.95	714.04	1160.09	503.75	1328.69	501.23
27.293	0	0.09	0.09	0.02	0.59	0.1	0.57	0.73	1.6	1.6	98.54	7.57	0	88.86	39.15	1.33	1.6	1.17	4.73	1.84	0.79	0.6	0	0.01	0.09	0.04	0.29	0.03	23.05	20.45	0.14	6.36	10.43	0	0	6	-8.35	11.62	-0.55	58.22	166.33	1111.56	445.97	1360.95	709.47	1151.31	500.75	1317.62	498.55
27.327	0	0.09	0.09	0.02	1	0.11	1.03	1.23	1.93	1.93	97.55	23.36	0	86.44	51.34	1.68	1.93	1.16	7.32	4.53	0.75	0.87	0	0	0.09	0.06	0.22	0.02	27.21	20.48	0.13	11.28	9.94	0	0	6	-10.57	12.74	0.47	57.65	158.73	1104.67	444.84	1353.24	707.5	1149.19	496.38	1307.91	498.33
27.36	0	0.09	0.09	0.02	1.65	0.13	1.86	2.23	2.02	2.02	95.53	50.08	0	85.83	63.8	2.23	2.02	1.52	10.36	7.13	0.77	1.29	0	0	0.12	0.08	0.16	0.02	29.58	21.76	0.12	9.05	9.53	0	0	6	-10.32	12.99	0.64	57.97	157.73	1098.75	444.84	1344.48	705.01	1142.57	496.22	1300.3	496.9
27.393	0	0.1	0.1	0.02	1.62	0.13	1.79	2.18	2.29	2.29	95.64	46.72	0	85.74	62.42	2.81	2.29	1.5	11.73	10.2	0.86	1.21	0	0	0.12	0.1	0.12	0.03	29.28	21.99	0.1	6.14	9.21	0	0	6	-11.61	13.03	-0.21	58.11	155.74	1093.94	444.5	1337.61	701.78	1136.71	497.59	1292.38	493.04
27.427	0	0.16	0.1	0.02	1.63	0.15	1.56	2.29	2.71	2.71	95.43	49.55	0	78.54	58.11	3.1	2.71	1.55	14.21	15.49	0.68	1.29	0	0	0.09	0.1	0.1	0.03	35	27.11	0.07	4.84	8.93	0	0	6	-10.67	15.51	0.69	58.4	154.13	1085.75	442.68	1328.13	698.88	1129.84	494.76	1283.95	492.4
27.46	0	0.2	0.1	0.03	1.56	0.14	1.34	2.42	2.74	2.74	95.15	46.5	0	79.12	54.83	3.84	2.74	1.53	14.1	19.52	0.47	1.07	0	0	0.08	0.11	0.09	0.02	36.76	31.11	0.07	13.88	8.86	0	0	6	-11.48	15.34	0.67	58.1	151.27	1076.22	442.81	1317.83	697.71	1121.34	495.26	1272.56	491.41
27.494	0	0.36	0.1	0.04	1.01	0.16	0.69	1.52	3.48	3.48	96.96	22.57	0.1	75.55	38.25	4.64	3.48	1.24	17.54	24.8	0.4	1.79	0	0	0.09	0.17	0.11	0.01	39.74	35.79	0.05	5.87	8.25	0	0	6	-6.69	16.36	-0.35	59.71	154.58	1067.81	441.17	1308.26	694.98	1109.57	497.87	1263.89	489.03
27.527	0	0.45	0.1	0.05	0.92	0.15	0.48	1.45	4.04	4.04	97.09	16.13	0.69	77.09	30.73	7.14	4.04	1.13	16.39	26.35	0.37	2.06	0	0	0.12	0.2	0.12	0.01	42.09	39.79	0.04	1.85	8.04	0	0	6	-9.96	15.93	-1.13	58.91	154.15	1062.54	441.55	1301.93	693.33	1103.05	497.57	1256.86	487.28
27.56	0	0.53	0.09	0.06	1	0.11	0.38	1.79	4.34	4.34	96.43	18.03	0	79.88	27.21	9.86	4.34	0.97	11.91	26.76	0.44	1.99	0	0	0.1	0.24	0.11	0.02	47.28	45.78	0.04	5.99	7.77	0	0	6	-8.5	15.11	-1.83	59.52	146.53	1054.75	441.41	1294.3	694.69	1098.5	498.12	1244.57	486.55
27.594	0	0.61	0.1	0.1	1.05	0.08	0.27	2.13	5.77	5.77	95.74	16.67	0	74	18.95	13.24	5.77	0.97	8.7	21.82	0.42	2.23	0	0	0.08	0.37	0.11	0.03	54.36	54.96	0.04	6.44	6.87	0	0	6	-8.26	16.77	-0.86	59.71	147.73	1046.69	440.98	1285.39	693.21	1090.48	496.67	1237.91	487.2
27.627	0	0.61	0.09	0.11	0.94	0.07	0.2	2.11	5.77	5.77	95.79	14.54	0	82.09	12.9	14.75	5.77	0.77	6.11	18.15	0.37	1.84	0	0	0.06	0.39	0.1	0.02	56.55	59.43	0.04	1.62	6.62	0	0	6	-9.85	14.39	-2.16	59.61	148.09	1039.01	440.09	1277.51	692.22	1080.98	495.52	1228.69	484.92
27.66	0	0.71	0.09	0.13	1.02	0.07	0.19	2.72	6.4	6.4	94.57	19.54	0	56.45	11.71	16.09	6.4	0.7	5.93	20.32	0.43	1.58	0	0	0.06	0.53	0.1	0.03	59.63	65.61	0.03	15.12	6.64	0	0	6	-6.13	20.7	1.31	60.2	138.05	1027.86	440.4	1268.5	694.95	1080.1	497.01	1217.87	488.12
27.694	0	0.76	0.08	0.14	1.16	0.08	0.18	3.97	6.77	6.77	92.05	28.81	0	63.98	11.33	18.41	6.77	0.54	7.02	20.56	0.34	1.48	0	0	0.07	0.82	0.09	0.04	63.67	73.28	0.03	10.01	7.17	0	0	6	-8.34	19.13	-0.33	59.36	144.19	1015.92	440.39	1256.23	694.69	1062.97	495.61	1206.92	487.27
27.727	0	0.77	0.08	0.14	1.23	0.08	0.19	4.4	6.86	7.22	91.19	29.16	0	53.54	11.97	19.67	7.22	0.42	7.84	22.15	0.45	1.46	0	0	0.09	0.72	0.1	0.06	62.62	74.07	0.03	20.42	6.86	0	0	6	-6.84	21.29	-0.84	59.53	142.53	1005.3	440.64	1246.68	695.29	1053.37	499.31	1195.27	485.99
27.761	0	1.01	0.09	0.13	1.2	0.08	0.23	5.28	7.02	8.04	89.45	24.06	0	53.37	14.58	15.51	8.04	0.35	8.31	27.78	0.55	1.09	0	0	0.1	0.63	0.08	0.08	63.53	80.26	0.04	6.09	7.02	0	0	6	-8.48	21.33	-0.57	58.9	132.59	994.61	439.74	1235.5	696.5	1047.58	493.22	1180.01	486.59
27.794	0	1.35	0.11	0.12	0.94	0.08	0.26	4.18	6.51	8.03	91.63	18.62	0	50.7	14.75	9.58	8.03	0.25	7.42	34.84	0.68	1.22	0	0	0.1	0.48	0.07	0.09	60.23	80.26	0.03	12.43	6.51	0	0	6	-8.31	21.86	-0.83	59.05	131.3	988.48	440.65	1228.48	695.16	1041.54	496.5	1172.38	485.64
27.827	0	1.65	0.12	0.13	0.9	0.07	0.27	4.05	6.14	7.92	91.89	19.2	0	52.91	15.16	7.77	7.92	0.2	7.14	39.66	0.93	1.35	0	0	0.13	0.44	0.07	0.1	60.3	80.93	0.04	4.39	6.14	0	0	6	-8.52	21.42	-0.47	58.69	129.73	978.57	440.64	1216.54	693.79	1031.69	494.34	1161.17	486.33
27.861	0	2.24	0.13	0.13	0.92	0.07	0.31	4.83	6.16	8.27	90.34	22.63	0	59.73	17.5	5.7	8.27	0.14	6.68	48.15	1.43	1.16	0	0	0.15	0.35	0.07	0.08	60.53	85.1	0.04	3.67	6.16	0	0	6	-8.92	20.03	-1.29	58.22	133.82	970.12	439.01	1206.4	690.44	1019.37	492.02	1152.97	484.34
27.894	0	2.88	0.14	0.15	1.23	0.06	0.41	6.02	5.57	8.81	87.97	41.3	0	53.95	22.54	5.45	8.81	0.13	5.98	52.93	1.96	0.93	0	0	0.16	0.34	0.08	0.08	66.42	85.92	0.04	9.42	5.57	0	0	6	-8.16	21.21	-1.96	57.75	136.31	961.71	441.28	1197.88	691.55	1009.03	496.83	1144.84	485.21
27.927	0	3.06	0.15	0.14	1.17	0.06	0.43	5.77	5.2	9.22	88.46	38.83	0	50.32	22.54	4.24	9.22	0.15	6.71	54.44	2.58	0.82	0	0	0.18	0.4	0.08	0.08	65.14	86.04	0.04	1.93	5.2	0	0	6	-4.78	21.94	-2.67	58.09	136.66	951.49	438.17	1189.65	691.61	998.89	495.94	1134.91	482.75
27.961	0	2.7	0.16	0.13	1.13	0.06	0.5	5.56	4.9	10.33	88.88	34.75	0	48.08	24.61	3.23	10.33	0.19	7.39	53.21	4.05	0.93	0	0	0.24	0.43	0.09	0.12	60.88	84	0.04	2.66	4.9	0	0	6	-6.22	22.38	-1.21	57.19	136.72	941.74	437.73	1180.77	692.29	991.03	493.03	1127.46	484.08
27.994	0	3.12	0.17	0.14	1.17	0.06	0.55	5.38	4.55	11.5	89.25	35.11	0	51.26	25.39	2.63	11.5	0.21	8.21	56.26	4.57	1.4	0	0	0.33	0.41	0.1	0.2	60.3	82.94	0.04	3.04	4.55	0	0	6	-6.29	21.75	-2.38	56.98	140.09	933.36	436.89	1173.24	691.03	980.19	495.19	1119.58	481.22
28.027	0	2.39	0.18	0.15	1.21	0.06	0.59	5.32	3.92	11.91	89.35	35.65	0	46.69	26.35	2.77	11.91	0.21	7.86	48.97	5.69	1.98	0	0	0.39	0.3	0.11	0.24	59.63	81.59	0.04	4.5	3.92	0	0	6	-6.27	22.66	-0.64	55.83	143.94	918.51	434.51	1160.96	690.91	966.57	492.48	1110.05	481.08
28.061	0	2.09	0.19	0.13	1.27	0.06	0.72	5.87	3.56	13.34	88.27	31.71	0	50.52	29.98	3.31	13.34	0.19	7.76	49.64	7.17	2.13	0	0	0.43	0.22	0.11	0.21	53.8	79.91	0.04	8.5	3.56	0	0	6	-5.97	21.9	-1.29	55.42	142.84	906.63	434.16	1150.36	692.67	955.1	492.27	1097.48	480.73
28.094	0	2.48	0.2	0.11	1.56	0.05	1.01	6.99	3.46	14.94	86.01	41.09	0	39.08	36.05	3.06	14.94	0.17	6.95	56.38	7.7	2.11	0	0	0.48	0.27	0.14	0.15	52.8	78.62	0.04	6.38	3.46	0	0	6	-4.11	24.22	-2.74	55.7	139.92	895.86	434.74	1140.5	694.65	944.81	495.25	1083.89	479.97
28.128	0	2.53	0.23	0.11	1.67	0.05	1.39	6.18	3.11	19.07	87.63	37.76	-3.46	15.99	39.63	2.62	19.07	0.18	7.44	58.21	10.68	2.9	0	0	0.66	0.25	0.16	0.21	47.48	72.31	0.04	0.61	3.11	0	0	6	-4.34	30.29	-2.53	54.63	136.91	882.63	437.17	1125.16	694.4	932.38	496.95	1068.42	481.56
28.161	0	2.59	0.25	0.09	1.66	0.05	1.57	5.77	2.84	20.51	88.46	32.46	-4.19	33.06	39.99	2.03	20.51	0.17	7.67	58.69	9.64	2.8	0	0.01	0.99	0.28	0.21	0.24	44.22	70.78	0.04	1.06	2.84	0	0	6	-5.41	25.53	-5.62	53.99	138.14	871.62	439.93	1110.21	692.29	915.47	501.16	1052.06	480.51
28.194	0	2.04	0.26	0.1	1.68	0.05	1.62	5.66	2.76	19.96	88.69	31.82	-4.43	36.96	41.41	2.5	19.96	0.12	7.65	53.92	9.85	4.47	0	0.01	1.12	0.31	0.22	0.31	42.44	68.43	0.03	10.34	2.76	0.54	0	6	-6.24	24.67	-5.18	52.65	142.38	859.89	441.97	1096.86	692.44	901	501.88	1042.12	482.92
28.228	0	1.91	0.27	0.09	1.43	0.05	1.55	4.38	2.52	21.25	91.24	20.64	-6.31	36.39	39.78	2.29	21.25	0.09	6.81	54.37	11.64	3.79	0	0.01	1.07	0.34	0.22	0.48	36.8	63.85	0.03	4.68	2.52	0.65	0	6	-5.29	24.79	-5.29	54.23	140.6	858.29	444.59	1089.29	690	896.89	500.6	1036.87	487.38
28.261	0	1.42	0.28	0.07	1.38	0.04	1.55	3.77	2.37	20.4	92.47	18.06	-5.63	19.72	39.98	2.22	20.4	0.07	6.36	48.05	10.26	3.19	0	0.01	1.08	0.37	0.2	0.56	34.53	59.94	0.03	1.58	2.37	0.96	0	6	-0.53	29.02	-6.69	56.22	133.47	848.62	442.33	1083.6	690.7	892.48	507.38	1023.32	481.02
28.294	0	1.48	0.29	0.07	1.44	0.04	1.74	3.29	2.26	20.84	93.43	18.79	-7.44	21.31	42.54	2.24	20.84	0.06	5.69	51.12	11.24	3.66	0	0.02	1.3	0.39	0.21	0.67	32.58	54	0.03	3.29	2.26	1.1	0	6	-4.1	28.53	-8.31	54.89	136.17	843.14	441.12	1077.94	689.4	883.24	503.54	1017.18	479
28.328	0	1.24	0.32	0.06	1.4	0.04	1.86	2.24	2.13	22.82	95.52	14.7	-8.4	38.07	41.16	1.82	22.82	0.06	5.21	44.44	10.13	2.21	0	0.03	2.01	0.39	0.24	1.14	30.29	46.34	0.03	1.76	2.13	1.22	0	6	-2.32	24.43	-9.28	55.38	134.61	835.41	442.75	1069.92	691.84	875.42	505.94	1007.73	481.19
28.361	0	0.85	0.32	0.06	1.14	0.04	1.54	1.66	2.87	21.73	96.68	8.31	-5.65	37.96	36.23	1.45	21.73	0.05	5.15	32.33	6.95	3.22	0	0.04	2.87	0.34	0.22	1.81	27.23	44.29	0.04	0.64	2.06	1.45	0	6	-3.82	24.46	-8.01	55.02	140.61	829.97	440.58	1064.7	687.02	868.55	506.37	1006.1	477.18
28.394	0	0.63	0.34	0.05	0.94	0.04	1.4	1.04	4.28	22.14	97.2	4.45	-6.02	38.07	32.88	1.35	22.14	0.05	4.85	24.31	6.81	3.53	0	0.09	4.28	0.35	0.21	2.45	22.28	36.3	0.03	3.22	1.75	1.62	0	6	-3.81	24.43	-8.05	54.62	137.71	824.53	443.28	1057.49	689.07	863.52	506.74	998.75	480.72
28.428	0	0.54	0.36	0.04	0.75	0.04	1.44	0.62	6.43	23.24	97.12	1.92	-6.87	34.56	30.84	1.01	23.24	0.05	6.09	21.92	6.75	2.36	0	0.25	6.43	0.3	0.22	5.38	13.54	26.1	0.04	1.19	1.7	1.92	0	6	-4.62	25.19	-7.23	53.98	137.68	821.13	445.74	1051.12	689.06	859.18	506.03	995.09	484.04
28.461	0	0.53	0.35	0.04	0.73	0.04	1.52	0.6	7.94	23.43	96.96	1.73	-7.31	40.67	31.25	0.96	23.43	0.05	6.92	22.78	7.4	2.71	0	0.3	7.94	0.29	0.26	5.42	11.79	25.21	0.04	1	1.74	1.56	0	6	-4.46	23.89	-8.33	53.5	142.33	817.07	445.29	1045.44	684.95	850.98	508.97	990.51	480.9
28.495	0	0.43	0.36	0.05	0.64	0.05	1.48	0.53	10.86	22.23	97.05	1.49	-7.23	43.03	30.35	1.1	22.23	0.06	9.6	19.55	9.33	1.82	0	0.6	10.86	0.31	0.27	6.25	9.3	22.65	0.04	1.16	1.58	1.93	0	6	-0.75	23.4	-7.64	55.72	137.36	814.94	447.43	1043	687.82	852.44	512.33	986.91	484.27
28.528	0	0.42	0.34	0.05	0.58	0.05	1.29	0.5	10.34	21.73	97.41	1.24	-6.87	43.55	28.35	1.3	21.73	0.06	8.82	19.67	10.14	1.78	0	0.82	10.34	0.46	0.23	4.75	8.58	23.21	0.05	0.98	1.54	1.77	0	6	-3.57	23.3	-6.1	54.52	139.37	812.42	449.42	1039.73	688.23	849.88	512.08	986.91	486.66
28.561	0	0.4	0.37	0.05	0.58	0.04	1.27	0.52	10.16	22.43	97.46	1.15	-7.08	39.88	27.43	1.13	22.43	0.07	7.26	17.46	9.83	2.62	0	0.78	10.16	0.5	0.19	2.35	8.65	25.18	0.04	1.12	1.49	2.24	0	6	-6.77	24.05	-6.61	53.53	139.29	811.51	448.79	1038.58	687.64	848	508.4	985.46	485.91
28.595	0	0.36	0.4	0.04	0.57	0.04	1.33	0.44	8.14	21.74	97.34	1.1	-6.07	51.68	28.86	0.95	21.74	0.06	7.78	17.87	9.02	2.92	0	1.24	8.14	0.48	0.16	1.57	6.52	20.01	0.04	0.49	1.36	3.02	0	6	-3.46	21.66	-5.9	54.82	140.38	810.1	449.82	1037.54	690.08	847	510.49	985.68	488.71
28.628	0	0.34	0.43	0.04	0.52	0.05	1.14	0.4	6.37	21.81	97.72	0.85	-5.47	39.9	26.77	0.81	21.81	0.07	8.91	17.06	11.15	1.94	0	1.1	6.37	0.46	0.13	1.07	6.59	20.1	0.04	0.42	1.41	3.55	0	6	-5.21	24.05	-5.42	53.77	140.14	809.25	450.16	1034.86	688.5	845.64	508.18	984.5	489.22
28.661	0	0.31	0.44	0.04	0.48	0.05	1	0.39	4.24	20.23	98	0.78	-3.96	47.12	26.32	0.86	20.23	0.07	8.63	17.15	11.08	1.74	0	1.12	4.24	0.46	0.14	0.82	5.89	19.53	0.04	1.53	1.45	4.26	0	6	-4.45	22.58	-7.4	54.62	140.23	807.75	447.66	1036.2	688.35	843.73	509.63	981.75	484.81
28.695	0	0.31	0.45	0.04	0.45	0.05	0.95	0.34	2.83	20.39	98.09	0.65	-3.49	43.74	25.39	0.95	20.39	0.08	9.73	17.86	11.89	1.63	0	1.5	2.83	0.39	0.11	0.97	4.22	17.34	0.04	1.43	1.5	4.52	0	6	-5.05	23.26	-5.56	54.62	138.68	805.65	449.14	1032.62	688.13	843.64	509.28	980.57	487.31
28.728	0	0.29	0.49	0.04	0.41	0.05	0.88	0.32	3.06	19.99	98.25	0.58	-4.16	40.85	24.34	0.85	19.99	0.08	9.35	17.05	13.32	1.86	0	1.52	3.06	0.42	0.09	2.09	3.55	16.92	0.04	0.59	1.52	5.46	0	6	-4.15	23.85	-5.09	55.15	135.68	802.87	447.45	1031.88	688.87	844.08	508.35	977.95	486.26
28.762	0	0.3	0.49	0.04	0.42	0.05	0.97	0.3	4.22	20.25	98.07	0.64	-4.1	36.96	25.07	0.71	20.25	0.06	10.39	16.37	12.41	3.89	0	1.99	3.3	0.44	0.11	4.22	2.7	15.07	0.05	0.71	1.67	5.41	0	6	-5.36	24.67	-4.75	54.89	133.79	802.86	449.06	1028.52	687.94	843.45	506.14	976.09	488.62
28.795	0	0.25	0.49	0.04	0.38	0.05	0.86	0.27	4.47	17.78	98.28	0.6	-2.07	38.75	23.97	0.53	17.78	0.06	10.12	13.35	11.23	3.16	0	2.08	4.47	0.41	0.13	3.77	2.14	13.52	0.04	3.23	1.8	6.01	0	6	-3.16	24.29	-5.89	55.76	135.73	801.09	446.45	1028.94	685.98	841.12	509.31	974.42	483.77
28.828	0	0.24	0.48	0.04	0.32	0.05	0.69	0.23	4.87	16.64	98.63	0.49	-0.99	26	20.66	0.52	16.64	0.08	9.64	12.59	11.86	2.9	0	1.78	4.87	0.42	0.15	3.53	1.91	13.03	0.04	1.6	1.9	6.24	0	6	-0.78	27.23	-3.12	56.5	132.82	799.52	448.04	1026.23	687.13	843.28	509.4	974.38	488.07
28.862	0	0.23	0.46	0.04	0.3	0.05	0.6	0.22	5.04	16.43	98.81	0.43	-0.03	29.78	18.8	0.68	16.43	0.11	9.22	11.76	11.94	2.66	0	1.14	5.04	0.57	0.19	2.25	1.61	14.04	0.04	1.23	2.04	5.86	0	6	-4.62	26.29	-3.77	55.23	137.73	799.78	447.07	1027.13	685.3	840.56	508.04	976.44	485.55
28.895	0	0.23	0.44	0.04	0.33	0.05	0.66	0.27	5	16.29	98.69	0.53	-0.38	30.61	21.76	0.94	16.29	0.13	8.01	13.26	11.35	2.83	0	0.77	5	0.6	0.22	1.48	1.57	15.4	0.04	1.16	2.23	5.66	0	6	-6.8	26.09	-4.08	54.32	138.82	799.47	447.64	1026.21	684.92	838.92	507.22	976.04	485.59
28.928	0	0.21	0.41	0.04	0.35	0.05	0.7	0.29	6.54	15.31	98.6	0.68	0	44.37	23.62	1.17	15.31	0.13	8.26	11.87	10.83	3.82	0	0.86	6.54	0.63	0.24	1.74	1.62	15.15	0.04	0.53	2.53	5.7	0	6	-4.97	23.13	-4.86	54.84	143	799.58	445.9	1025.67	681.31	836.07	509.48	976.45	482.23
28.962	0	0.18	0.38	0.04	0.35	0.05	0.67	0.32	7.26	13.13	98.66	0.75	0	40.78	24.36	1.6	13.13	0.14	8.3	9.38	9.39	3.75	0	0.63	7.26	0.78	0.28	1.93	1.82	15.93	0.04	3.64	2.58	5.5	0	6	-4.07	23.86	-3.65	55.16	137.67	799.72	447.72	1023.54	682.75	838.81	507.48	974.87	486.48
28.995	0	0.17	0.42	0.04	0.34	0.05	0.66	0.29	8.15	12.95	98.68	0.76	0	35.69	23.66	1.45	12.95	0.13	7.65	7.19	8.54	2.96	0	0.66	8.15	0.81	0.33	4.25	1.67	14.19	0.04	0.41	2.59	6.38	0	6	-4.05	24.94	-2.58	55.54	138.06	802.19	448.91	1024.69	681.25	841.74	509.41	978.01	487.3
29.028	0	0.16	0.38	0.03	0.38	0.05	0.69	0.3	6.23	11.98	98.62	0.77	0	35.46	25.77	1.67	11.98	0.16	8.05	6.37	6.34	2.36	0	0.53	6.23	0.84	0.27	4.13	1.73	13.06	0.04	3.51	2.63	5.81	0	6	-4.23	24.99	-2.47	55.37	136.07	803.83	446.96	1027.68	682.49	844.91	504.93	979.82	487.23
29.062	0	0.14	0.33	0.03	0.34	0.05	0.58	0.25	5.63	10.08	98.85	0.66	0	64.42	24.07	2.21	10.08	0.18	7.92	5.77	5.97	2.75	0	0.7	5.63	0.68	0.26	3.38	1.42	9.75	0.05	0.88	3.13	5.53	0	6	-2.76	19.03	-4.22	57.39	136.81	809.48	446.04	1034.31	682.48	849.11	507.74	983.96	484.64
29.095	0	0.14	0.33	0.03	0.33	0.06	0.54	0.26	4.48	10.43	98.92	0.57	0	58.96	23.3	2.72	10.43	0.12	8.65	5.71	6.9	3.35	0	0.6	4.48	0.63	0.24	2.11	1.74	10.67	0.05	4.5	3.3	5.45	0	6	-1.44	20.19	-2.89	58.1	137.35	814.99	446.79	1041.38	685.66	856.31	507.57	992.22	487.68
29.129	0	0.14	0.29	0.04	0.3	0.07	0.47	0.25	4.5	9.3	99.05	0.52	0	68.53	21.91	3.07	9.3	0.09	12.52	6.6	9.18	6.07	0	0.72	4.5	0.68	0.28	0.89	1.82	11.07	0.06	9.98	3.82	5.08	0	6	0.92	18.11	-3.4	59.51	144.17	823.84	445.07	1054.19	688.36	863.05	508.68	1005.57	486.9
29.162	0	0.14	0.26	0.03	0.29	0.07	0.45	0.24	4.02	9.48	99.11	0.44	0	67.36	19.96	2.76	9.48	0.06	11.02	5.94	7.04	3.61	0	0.8	4.02	0.64	0.23	0.71	2.12	12.28	0.06	23.51	3.94	3.93	0	6	0.9	18.38	-4.75	59.08	148.43	832.12	446.34	1064.53	691.99	868.56	510.97	1015.16	487.71
29.195	0	0.17	0.22	0.03	0.3	0.08	0.47	0.24	4	10.63	99.06	0.38	0	84.3	19.21	2.31	10.63	0.06	13.36	8.79	4.79	2.37	0	0.67	2.94	0.59	0.16	0.27	2.71	13.82	0.06	9.82	4	2.18	0	6	-5.65	13.6	-5.66	57.09	150.36	840.69	446.76	1076.46	695.43	876.55	508.94	1025.35	487.38
29.229	0	0.2	0.2	0.02	0.37	0.09	0.61	0.3	4.4	11.53	98.78	0.59	0	90.41	24.07	2.3	11.53	0.05	14.62	14.45	2.95	1.72	0	0.48	1.91	0.51	0.14	0.16	4.11	14.59	0.06	5.98	4.4	1.13	0	6	-5.63	10.78	-8.54	58.86	152.01	854.68	441.66	1091.96	691.1	887.6	508.18	1036.86	479.39
29.262	0	0.24	0.17	0.02	0.42	0.09	0.67	0.36	4.85	11.91	98.65	0.74	0	90.7	26.55	2.6	11.91	0.05	14.19	19.81	1.9	0.86	0	0.37	1.05	0.49	0.12	0.09	4.86	15.56	0.05	22.47	4.85	0	0	6	0.53	10.61	-4.66	61.38	148.34	858.21	442.76	1094.02	694.12	896.15	505.25	1043.33	486.77
29.295	0	0.29	0.17	0.02	0.44	0.12	0.73	0.43	5.31	11.95	98.54	0.92	0	90.54	27.89	2.14	11.95	0.04	17.63	25.33	1.79	1	0	0.29	0.76	0.38	0.14	0.09	6.55	19.46	0.05	36.85	5.31	0	0	6	-2.25	10.71	-4.5	60.44	149.08	867.84	444.83	1101.29	693.84	904.15	503.62	1052.51	488.99
29.329	0	0.35	0.17	0.02	0.58	0.11	0.95	0.59	5.55	12.91	98.1	1.77	0	98.27	33.47	2.16	12.91	0.03	15.28	29.79	1.22	0.85	0	0.21	0.47	0.31	0.14	0.15	9.85	21.41	0.04	1.28	5.55	0	0	6	-5.07	1.82	-8.37	60.39	154.69	881.23	441	1117.66	690.93	912.03	506.24	1064.54	480.29
29.362	0	0.29	0.16	0.02	0.68	0.1	1.13	0.76	5.69	12.18	97.74	2.79	0	89.53	38.35	1.73	12.18	0.03	13.6	27.03	0.82	0.56	0	0.17	0.34	0.3	0.13	0.24	10.8	23.11	0.04	14.32	5.69	0	0	6	-2.4	11.27	-3.01	61.45	151.59	886.84	444.54	1115.54	687.96	921.04	501.02	1072.19	489.46
29.395	0	0.28	0.16	0.02	0.74	0.09	1.18	0.96	5.82	11.94	97.65	3.84	0	95.94	40.04	1.71	11.94	0.03	12	25.48	0.57	0.7	0	0.11	0.18	0.28	0.1	0.21	13.22	27.01	0.03	8.5	5.82	0	0	6	-5.85	6.19	-4.91	60.84	153.11	894.31	442.4	1124.89	685.39	926.79	503.23	1078.57	483.15
29.429	0	0.29	0.16	0.02	0.91	0.07	1.25	1.22	5.53	11.83	97.51	7	0	95.3	42.11	1.92	11.83	0.03	8.44	23.49	0.42	0.67	0	0.07	0.13	0.25	0.09	0.24	19.04	30.54	0.03	12	5.53	0	0	6	-5.07	6.95	-3.73	61.1	151.13	900.33	442.26	1131.71	687.57	935.36	500.19	1085.79	485.64
29.462	0	0.25	0.15	0.02	0.9	0.08	1.14	1.32	5.92	11.03	97.37	7.76	0	94.91	41.18	2.18	11.03	0.03	9.53	18.58	0.64	0.91	0	0.06	0.11	0.25	0.1	0.17	21.35	33.01	0.03	16.34	5.92	0	0	6	-5.08	7.37	-3.42	61.1	150.89	905.93	441.21	1139.97	688.88	942.86	500.53	1092.91	484.7
29.496	0	0.33	0.15	0.04	0.81	0.09	0.75	1.26	6.77	11.42	97.47	9.31	0	95.01	31.87	1.94	11.42	0.03	10.18	14.37	0.88	3.06	0	0.03	0.1	0.17	0.09	0.14	33.13	41.57	0.02	6.19	6.77	0	0	6	-3.63	7.26	-3.37	61.65	149.72	912.5	441.46	1147.65	691.21	950.61	500.81	1099.59	485.9
29.529	0	0.42	0.15	0.06	0.89	0.09	0.69	1.37	7.01	12.04	97.27	14.63	0	97.02	29.4	1.92	12.04	0.03	10.35	13.19	0.86	3.25	0	0.02	0.1	0.17	0.07	0.11	41.98	45.95	0.02	10.29	7.01	0	0	6	-4.89	4.58	-4.51	61.54	148.71	923.19	442.44	1156.75	690.87	959.69	500.85	1107.65	485.81
29.562	0	0.49	0.15	0.07	0.83	0.11	0.58	1.25	6.96	12.2	97.5	13.06	0	97.62	24.82	2.37	12.2	0.03	13.9	13.68	0.89	4.13	0	0.01	0.09	0.18	0.06	0.05	44.93	47.9	0.02	16.81	6.96	0	0	6	-4.68	3.43	-4.22	61.56	151.55	930.9	442.03	1165.37	691.15	966.65	501	1117.44	485.79
29.596	0	0.58	0.15	0.07	0.86	0.11	0.59	1.5	7.14	12.22	96.99	16.28	0	97.91	25.09	1.56	12.22	0.04	13.53	16.32	0.76	3.1	0	0.01	0.11	0.17	0.05	0.06	47.87	52.95	0.01	15.43	7.14	0	0	6	-7.24	2.76	-3.18	60.81	155.67	941.66	440.48	1178.06	691.01	977.2	497.14	1132.45	485.81
29.629	0	0.63	0.15	0.06	0.82	0.13	0.61	1.45	7.17	12.16	97.1	13.73	0	96.86	25.16	1.48	12.16	0.04	16.02	20.78	0.6	1.66	0	0.01	0.17	0.15	0.05	0.1	45.3	52.1	0.01	12.58	7.17	0	0	6	-4.84	4.86	-2.28	61.61	152.44	943.46	435.9	1180.48	687.49	982.15	493.82	1134.13	481.89
29.662	0	0.7	0.15	0.07	0.88	0.16	0.67	1.59	6.99	11.29	96.81	18.03	0	95.52	27	1.07	11.29	0.05	19.33	23.81	0.56	1.32	0	0.01	0.21	0.15	0.06	0.08	47.48	52.92	0.01	37.02	6.99	0	0	6	-10.15	6.7	-0.78	58.71	158.53	943.72	432.51	1185.12	686.28	983.21	489.08	1141.43	479.26
29.696	0	0.87	0.13	0.07	0.73	0.18	0.49	1.26	7.59	9.31	97.49	14.83	0.79	92.48	22.34	1.04	9.31	0.06	20.53	29.07	0.67	1.4	0	0	0.22	0.14	0.07	0.1	49.24	51.82	0.01	9.37	7.59	0	0	6	-8.58	9.45	-1.2	58.89	154.69	948.61	430.2	1192.61	687.61	990.97	488.15	1145.25	477.02
29.729	0	1.07	0.13	0.08	0.7	0.19	0.47	1.16	7.7	9.15	97.68	14.86	1.74	96.56	21.19	0.84	9.15	0.07	21.64	33.96	0.6	1.56	0	0	0.21	0.14	0.08	0.06	49.98	51.24	0.01	4.86	7.7	0	0	6	-11.98	5.32	-0.42	58.12	163.07	957.82	427.56	1206.96	688.98	999.25	484.85	1162.06	475.7
29.763	0	1.08	0.13	0.09	0.73	0.15	0.43	1.11	7.37	7.37	97.78	18.6	0.49	94.02	21.9	0.78	7.37	0.08	17.41	33.8	0.95	2.79	0	0	0.23	0.14	0.09	0.04	53.06	49.48	0.01	15.3	7.6	0	0	6	-9.16	8.22	1.08	58.09	161.3	960.98	426.68	1210.72	689.91	1005.46	482.74	1166.69	477.93
29.796	0	0.92	0.13	0.09	0.69	0.14	0.4	1.05	6.05	6.05	97.9	17.04	0.91	96	21.51	0.77	6.05	0.09	16.85	31.35	0.83	1.92	0	0	0.2	0.14	0.13	0.03	52.13	48.57	0.01	5.93	7.43	0	0	6	-8.97	6.11	-1.09	58.47	165.32	969.86	421.28	1222.97	687.27	1011.41	482.51	1176.23	469.6
29.829	0	0.74	0.12	0.09	0.67	0.13	0.36	1.04	5.46	5.46	97.92	16.4	0.87	97.09	20.35	0.93	5.46	0.13	15.55	24.93	0.7	1.54	0	0	0.21	0.13	0.18	0.04	52.72	49.22	0.01	4.7	7.33	0	0	6	-12.09	4.46	-1.15	57.62	167.32	976.98	419.97	1232.36	687.6	1018.49	480.32	1185.35	467.94
29.863	0	0.69	0.12	0.1	0.7	0.11	0.32	1.24	5.65	5.65	97.52	19.62	0	96.17	18.27	1.27	5.65	0.13	12.2	19.41	0.73	1.25	0	0	0.13	0.13	0.29	0.03	57.52	55.27	0.01	9.91	7.33	0	0	6	-10.48	5.89	-1.73	57.77	165.11	984.34	418.42	1238.41	685.99	1025.6	478.18	1190.3	466.56
29.896	0	0.66	0.12	0.12	0.65	0.11	0.26	1.09	5.47	5.47	97.82	18.76	1.12	91.31	15.01	1.67	5.47	0.17	11.5	16.08	0.65	1.13	0	0	0.08	0.13	0.35	0.02	60.08	54.93	0.01	5.62	8.08	0	0	6	-8.03	10.24	0.33	58.11	157.62	989.98	418.89	1240.91	684.23	1036.06	476.23	1193.53	469.43
29.929	0	0.61	0.12	0.11	0.59	0.12	0.25	1.05	5.27	5.27	97.9	13.87	1.6	96.44	14.12	2.08	5.27	0.22	12.44	15.85	0.78	1.66	0	0	0.09	0.15	0.39	0.03	56.49	54.46	0.01	17.5	7.93	0	0	6	-12.84	5.51	0.61	56.66	163.94	995.95	415.89	1248.34	680.72	1039.79	471.95	1203.62	465.88
29.963	0	0.51	0.12	0.1	0.54	0.11	0.25	0.88	5.48	5.48	98.25	10.37	0.82	96.83	13.78	1.73	5.48	0.25	10.67	12.65	0.88	1.48	0	0	0.11	0.14	0.38	0.02	52.72	50.77	0.01	21.61	7.98	0	0	6	-11.3	4.91	-0.21	57.61	170.92	1007.63	413.71	1264.92	683.19	1049.41	473.89	1220.03	463.63
29.996	0	0.45	0.12	0.09	0.55	0.11	0.26	0.97	5.42	5.42	98.07	10.15	1.16	94.98	14.53	2.21	5.42	0.25	11.77	10.74	0.77	1.18	0	0	0.09	0.14	0.4	0.02	51.67	51.9	0.01	16.35	7.93	0	0	6	-12.09	7.3	-0.44	57.74	167.45	1014.65	412.92	1270.27	681.03	1057.1	471.67	1224.29	462.24
30.029	0	0.38	0.11	0.07	0.47	0.12	0.23	0.87	4.72	4.72	98.27	6.29	2.08	92.3	12.95	2.74	4.72	0.19	11.51	10.14	0.64	0.65	0	0	0.08	0.15	0.42	0.03	46.77	50.36	0.01	20.72	8.19	0	0	6	-10.11	9.58	0.19	58.42	166.18	1019.49	410.87	1274.36	678.44	1063.07	470.02	1229.01	461.11
30.063	0	0.29	0.1	0.05	0.4	0.11	0.21	0.75	3.68	3.68	98.5	3.4	2.48	90.43	13.59	3.72	3.68	0.21	9.51	10.68	0.53	0.45	0	0.01	0.07	0.17	0.29	0.02	38.11	45.2	0.01	5.64	8.93	0	0	6	-8.23	10.77	1.6	59.19	161.4	1023.23	406.49	1279.94	676.5	1071.93	465.99	1233.16	458.57
30.096	0	0.27	0.1	0.05	0.37	0.11	0.2	0.58	3.41	3.41	98.84	2.57	2.6	89.76	13.01	3.84	3.41	0.17	9.36	10.07	0.32	0.35	0	0.01	0.09	0.17	0.23	0.04	35.07	39.52	0.01	2.05	8.78	0	0	6	-7.69	11.15	0.73	59.44	161.94	1028.86	405.69	1286.47	677.12	1076.69	466.12	1238.39	457.2
30.13	0	0.3	0.1	0.05	0.34	0.1	0.19	0.43	3.02	3.02	99.14	2.08	2.44	86.52	11.89	3.78	3.02	0.16	9.13	13.42	0.25	0.48	0	0.01	0.17	0.2	0.14	0.12	33.53	33.39	0.02	10.37	8.3	0	0	6	-5.02	12.71	2.35	60.82	153.7	1035.19	405.65	1290.92	676.24	1088.16	465.19	1241.72	458.86
30.163	0	0.26	0.1	0.04	0.29	0.09	0.18	0.3	2.8	2.8	99.4	1.08	1.27	87.19	10.8	4.22	2.8	0.14	7.32	14.03	0.28	0.56	0	0.01	0.33	0.24	0.11	0.15	25.97	25.53	0.03	4.32	7.64	0	0	6	-7.02	12.41	2.2	60.39	157.22	1040.28	403.92	1297.55	675.55	1092.09	462.7	1249.21	457.19
30.196	0	0.22	0.11	0.03	0.27	0.08	0.18	0.26	2.82	2.82	99.46	0.78	0.81	90.4	10.43	4.62	2.82	0.11	6.77	11.8	0.28	0.55	0	0.02	0.49	0.26	0.11	0.45	21.73	21.89	0.03	1.48	7.45	0	0	6	-4.46	10.79	0.46	61.06	159.81	1045.17	403.32	1300.62	674.27	1092.61	463.44	1252.23	455.68
30.23	0	0.2	0.11	0.03	0.25	0.07	0.18	0.22	2.38	2.38	99.49	0.49	0.08	92.18	10.44	6.01	2.38	0.09	6.46	13.03	0.36	0.72	0	0.02	0.65	0.32	0.11	0.66	15.25	16.55	0.05	1.55	6.78	0	0	6	-5.53	9.66	0.73	60.82	159.42	1048.33	402.04	1304.48	673.69	1096.6	461.27	1255.88	454.69
30.263	0	0.21	0.11	0.03	0.24	0.07	0.17	0.19	2.55	2.55	99.52	0.41	0	91.72	9.12	6	2.55	0.1	5.81	14.62	0.47	0.79	0	0.03	1.28	0.37	0.1	0.58	13.92	13.99	0.05	4.71	6.51	0	0	6	-6.61	9.98	0.39	60.59	162.23	1053.61	401.82	1308.91	672.13	1099.62	460.51	1261.72	454
30.296	0	0.21	0.12	0.03	0.23	0.07	0.18	0.18	2.61	2.61	99.54	0.35	0	91.54	9.83	5.44	2.61	0.12	7.23	15.37	0.51	0.8	0	0.03	1.9	0.3	0.1	0.5	10.98	12.37	0.06	0.64	5.87	0	0	6	-9.14	10.09	-0.13	59.5	168.21	1055.33	400.05	1312.23	669.71	1098.55	460.95	1266.42	450.31
30.33	0	0.24	0.12	0.03	0.21	0.07	0.18	0.14	3.41	3.07	99.52	0.33	0	93.5	7.78	5.12	3.07	0.12	8.35	17.6	0.62	1.06	0	0.03	3.41	0.47	0.11	0.32	9.81	8.68	0.06	6.92	5.47	0	0	6	-8.56	8.67	0.87	59.78	165.27	1059.36	400.01	1315.72	669.98	1104.95	458.94	1270.08	452
30.363	0	0.3	0.12	0.03	0.22	0.07	0.18	0.13	3.28	3.28	99.4	0.34	0	87.62	7.9	5	3.28	0.11	9	22.8	0.74	1.17	0	0.03	2.82	0.43	0.09	0.12	11.32	8.25	0.06	7.86	5.48	0	0	6	-7.99	12.22	1.4	59.79	160.27	1061.46	399.65	1317.12	668.69	1110	459.1	1270.08	451.33
30.396	0	0.3	0.12	0.03	0.22	0.07	0.19	0.13	3.44	3.44	99.41	0.33	0	87.17	8.5	5.14	3.44	0.12	9.13	23.31	0.88	1.67	0	0.03	2	0.48	0.09	0.08	10.32	6.4	0.06	1.16	5.42	0	0	6	-6.66	12.42	2.98	59.96	157.66	1063.18	397.75	1318.75	667.08	1114.87	456.17	1272.46	451.61
30.43	0	0.4	0.13	0.03	0.22	0.08	0.2	0.12	4.02	4.02	99.2	0.34	0	91.65	9.41	4.79	4.02	0.13	11.57	31.74	1.37	2.98	0	0.04	1.61	0.44	0.1	0.07	9	3.86	0.07	2.61	5.21	0	0	6	-9.08	10.02	3.2	58.61	163.63	1064.96	395.77	1323.14	666.83	1115.24	453.35	1278.85	450.39
30.463	0	0.52	0.13	0.03	0.23	0.09	0.21	0.12	4.46	4.46	98.96	0.38	0	96.01	9.69	4.74	4.46	0.14	12.07	37.54	1.45	4.16	0	0.04	1.49	0.43	0.09	0.06	10.1	4.38	0.07	1.75	5.47	0	0	6	-9.88	6.1	3.87	58.35	163.22	1068.35	396.66	1328.74	669.68	1120.64	454.27	1283.84	451.86
30.497	0	0.74	0.13	0.04	0.24	0.13	0.23	0.12	4.9	4.9	98.53	0.62	2	95.43	10.41	4.76	4.9	0.15	19.15	45.94	2.08	8.21	0	0.05	1.15	0.46	0.09	0.1	9.83	3.17	0.08	2.3	5.46	0	0	6	-10.24	6.8	2.93	58.13	164.05	1075.38	397.06	1335.61	670.27	1126.03	454.73	1290.05	451.34
30.53	0	0.93	0.13	0.04	0.25	0.15	0.25	0.12	5.5	6.14	98.14	0.81	2.13	90.67	10.41	4.33	6.14	0.15	21.1	50.67	2.4	6.83	0	0.05	0.91	0.5	0.08	0.08	11.55	2.87	0.08	6.9	5.5	0	0	6	-7.26	10.63	3.16	58.84	161.34	1080.83	398.3	1339.82	670.93	1132.61	457.07	1293.9	453.12
30.563	0	1.25	0.13	0.04	0.26	0.14	0.25	0.12	5.61	6.85	97.51	0.8	1.76	93.83	9.67	5.18	6.85	0.14	19.88	57.29	1.81	6.52	0	0.06	0.94	0.47	0.07	0.09	12.64	2.92	0.09	2.88	5.61	0	0	6	-7.39	8.39	2.43	58.98	157.6	1087.72	400.58	1341.19	667.83	1137.57	458.32	1295.1	453.43
30.597	0	1.53	0.14	0.04	0.27	0.16	0.27	0.11	5.61	8.33	96.94	1.06	1.96	94.25	8.33	4.83	9.21	0.13	22.48	59	1.68	6.25	0	0.08	0.83	0.44	0.07	0.11	14.06	2.61	0.1	4.31	5.61	0	0	6	-8.14	8.02	2.19	58.23	163.1	1091.24	397.32	1348.23	666.78	1139.92	457.71	1302.82	449.7
30.63	0	1.73	0.14	0.04	0.27	0.2	0.28	0.11	6.12	8.78	96.53	1.35	3.34	96.57	8.78	4.06	9.69	0.11	25.15	62.49	1.53	4.48	0	0.07	0.87	0.44	0.09	0.09	14.82	2.74	0.09	9.5	6.12	0	0	6	-7.21	5.32	4.26	58.58	158.41	1095.89	399.07	1354.26	670.98	1149.93	457.12	1308.31	454.59
30.663	0	1.74	0.14	0.04	0.29	0.13	0.25	0.1	6.21	7.24	96.53	1.06	0.72	94.74	7.24	4.46	10.11	0.12	17.86	58.68	0.8	5.04	0	0.07	1.05	0.4	0.09	0.1	18.59	2.69	0.08	4.67	6.21	0	0	6	-8.73	7.55	4	58.41	157.91	1106.62	404.51	1361.76	672.94	1159.02	460.49	1316.93	459.3
30.697	0	1.67	0.13	0.05	0.35	0.14	0.26	0.1	7.12	6.96	96.67	1.91	0.68	94.26	6.96	4.71	11.64	0.15	16.97	51.58	0.64	4.07	0	0.05	0.86	0.3	0.1	0.06	27.35	3.41	0.06	8.67	7.12	0	0	6	-8.98	8.01	3.01	57.95	164	1110.86	403.71	1367.97	673.98	1160.11	460.68	1324.09	458.29
30.73	0	1.48	0.13	0.06	0.35	0.14	0.24	0.1	7.36	5.9	97.03	2.18	1.11	88.86	5.9	4.71	11.33	0.17	16.26	47.32	0.57	3.11	0	0.04	0.61	0.28	0.1	0.03	29.71	3.67	0.06	11.67	7.36	0	0	6	-6.13	11.62	3.86	58.24	167.57	1111.8	404.46	1369.54	674.92	1160.91	462.96	1328.46	461.1
30.764	0	2.02	0.13	0.08	0.45	0.19	0.26	0.1	8.39	5.75	95.96	7.52	2.44	89.62	5.75	4.62	13.98	0.17	20.06	46.2	0.65	3.3	0	0.02	0.47	0.2	0.1	0.02	42.04	4.69	0.04	5.24	8.39	0	0	6	-7.94	11.22	4.28	57.65	166.17	1112.57	407.04	1370.34	677.01	1162.88	464.5	1329.05	463.52
30.797	0	2.13	0.12	0.1	0.53	0.22	0.26	0.11	9.67	6.14	95.73	14.41	3.68	88.32	6.14	4.8	14.38	0.16	20.34	43.44	0.58	2.66	0	0.02	0.35	0.26	0.11	0.01	50.83	5.77	0.04	27.76	9.67	0	0	6	-7.5	11.88	4.26	57.7	163.95	1113.41	408.5	1371.53	679.54	1164.96	465.69	1328.91	465.13
30.83	0	1.86	0.12	0.1	0.55	0.21	0.27	0.11	7.22	7.22	96.29	14.32	2.93	91.65	7.22	4	14.41	0.17	19.16	39.27	0.74	2.27	0	0.02	0.21	0.24	0.12	0.01	51.91	6.03	0.03	19.55	9.69	0	0	6	-8.25	10.02	5.45	57.69	164.64	1115.55	411.71	1371.38	680.38	1167.11	465.33	1331.67	470.43
30.864	0	1.64	0.11	0.1	0.57	0.22	0.29	0.13	8.84	8.84	96.72	13.27	2.99	89.92	8.84	4.25	14.91	0.2	18.07	36.87	0.75	2.8	0	0.02	0.21	0.22	0.15	0.02	51.91	6.99	0.04	22.08	10.77	0	0	6	-2.85	11.06	4.16	59.77	165.39	1115.57	416.12	1367.62	681.61	1163.23	473.64	1328.62	473.41
30.897	0	1.27	0.11	0.1	0.57	0.18	0.26	0.13	8.08	8.08	97.46	11.41	1.92	90.26	8.08	4.45	14.73	0.28	14.04	29.78	0.83	1.77	0	0.02	0.18	0.23	0.16	0.03	53.09	6.85	0.04	14.25	11.16	0	0	6	-5.93	10.87	4.57	58.39	164.28	1113.41	415.99	1367.71	683.86	1163.25	471.18	1327.51	473.83
30.93	0	1.18	0.11	0.09	0.57	0.15	0.27	0.13	9.92	9.92	97.65	9.54	0.38	90.08	9.92	3.88	14.2	0.29	11.54	29.77	0.86	1.52	0	0.01	0.15	0.23	0.25	0.06	51.15	7.04	0.04	13.72	10.82	0	0	6	-5.83	10.97	2.98	58.64	163.69	1113.92	420.08	1365.76	685.94	1160.75	475.93	1324.44	475.47
30.964	0	0.96	0.11	0.09	0.58	0.15	0.27	0.14	10.87	11.44	98.08	9.22	0.66	87.72	11.44	3.74	12.46	0.28	10.73	25.84	0.89	1.35	0	0.01	0.15	0.22	0.24	0.15	52.41	7.43	0.03	14.81	10.87	0	0	0	-9.36	12.17	4.3	57.67	163.07	1112.3	420.19	1364.06	684.27	1161.14	474	1324.2	476.05
30.997	0	0.75	0.11	0.08	0.65	0.13	0.29	0.17	10.29	12.03	98.51	9.46	0	89.57	14.3	4.85	12.03	0.37	9.53	21.62	1.01	1.02	0	0.01	0.15	0.26	0.26	0.15	50.93	7.91	0.03	17.71	10.29	0	0	0	-7.39	11.25	2.98	58.48	164.56	1111.99	423.34	1360.68	685.61	1156.84	476.95	1321.39	478.48
31.03	0	0.61	0.1	0.08	0.73	0.13	0.32	0.21	10.26	11.25	98.54	11.95	0	92.01	16.9	5.81	11.25	0.41	9.75	17.97	0.88	1.17	0	0.01	0.17	0.28	0.3	0.16	51.59	9.17	0.04	22.56	10.26	0	0	0	-10.23	9.78	2.62	57.42	168.77	1109	422.5	1359.37	684.98	1152.12	476.69	1320.88	476.5
31.064	0	0.53	0.1	0.08	0.7	0.15	0.3	0.24	9.91	9.91	98.61	10.88	0.59	92.16	16.99	6.46	9.91	0.47	11.32	16.59	1.05	1.34	0	0.01	0.21	0.27	0.33	0.2	50.17	10.91	0.04	21.89	10.49	0	0	0	-11.95	9.68	2.47	56.89	168.72	1106.77	421.83	1360	687.14	1151.14	475.98	1319.85	475.55
31.097	0	0.45	0.09	0.07	0.78	0.14	0.31	0.28	9.81	9.81	98.45	11.37	0	92.99	18.12	8.35	9.81	0.59	10.93	13.49	0.84	1.33	0	0.01	0.26	0.28	0.38	0.16	49.67	11.56	0.04	14.27	10.07	0	0	0	-9.44	9.07	2.33	57.58	165.56	1105.5	423.3	1358.59	690.06	1151.14	477.63	1316.7	477.64
31.131	0	0.47	0.1	0.09	0.74	0.14	0.29	0.28	8.81	8.81	98.51	11.77	1.04	92.19	16.25	7.51	8.81	0.59	13.41	12.08	0.78	1.93	0	0.01	0.23	0.26	0.36	0.18	52.01	14.39	0.04	12.73	9.27	0	0	0	-10.88	9.66	2.69	57.36	168.07	1103.58	421.21	1360.89	689.74	1150.64	479.64	1318.63	474.33
31.164	0	0.4	0.1	0.07	0.82	0.15	0.33	0.37	9.2	9.2	98.36	12.03	0.26	88.44	19.86	8.72	9.2	0.59	13.02	11.56	0.7	1.84	0	0	0.25	0.27	0.46	0.19	48.71	16.22	0.03	14.7	9.57	0	0	0	-9.48	11.83	3.88	57.56	166.79	1101.89	421.71	1359.22	691.34	1151.19	477.76	1317.98	477.77
31.197	0	0.38	0.09	0.07	0.78	0.12	0.28	0.32	9.15	9.15	98.45	9.37	0	90.43	17.17	9.82	9.15	0.7	9.98	9.71	0.55	1.99	0	0	0.21	0.32	0.36	0.17	47.92	14.55	0.03	23.38	9.27	0	0	0	-11.06	10.77	3.12	57.02	168.95	1098.72	418.7	1360.45	692.24	1148.15	476.89	1317.06	473.45
31.231	0	0.37	0.1	0.07	0.76	0.13	0.29	0.32	8.78	9.52	98.48	7.11	0	85.74	16.83	10.86	9.52	0.7	12.14	10.63	0.74	1.94	0	0	0.2	0.38	0.4	0.21	44.52	13.97	0.03	44.77	8.78	0	0	0	-6.88	13.03	4.88	58.1	165.45	1099.69	421.2	1358.14	693.77	1151.59	475.6	1316.97	480.59
31.264	0	0.44	0.11	0.07	0.63	0.11	0.27	0.25	8.66	10.26	98.73	5.19	0	89	13.69	8.52	10.26	0.59	10.56	12.9	0.71	1.3	0	0	0.18	0.43	0.49	0.27	43.49	13.31	0.03	26.23	8.66	0	0	0	-11.65	11.55	2.97	56.75	171.33	1097.29	418.36	1359.9	692.79	1145.82	475.99	1317.14	473.48
31.297	0	0.39	0.1	0.06	0.58	0.12	0.26	0.25	8.51	9.64	98.84	3.65	0	87.88	13.63	8.91	9.64	0.62	11.79	13.16	0.89	1.49	0	0	0.15	0.46	0.49	0.3	38.98	13.04	0.03	32.96	8.51	0	0	0	-7.73	12.09	5	57.97	168.85	1097.32	421.65	1355.96	694	1147.86	475.11	1316.59	481.72
31.331	0	0.33	0.11	0.05	0.5	0.12	0.25	0.23	7.61	9.05	99	2.29	0	89.83	12.32	8.63	9.05	0.68	13.24	11.31	1.12	1.45	0	0.01	0.13	0.54	0.56	0.22	33.35	12.59	0.03	12.68	7.61	0	0	0	-11.08	11.11	3.17	57.04	173.98	1094.43	418.18	1358.02	693.45	1142.43	476.22	1316.4	474.14
31.364	0	0.34	0.11	0.05	0.46	0.12	0.25	0.22	7.75	9.25	99.08	2.06	0.31	87.92	11.59	7.8	9.25	0.67	13.69	12.11	0.84	1.39	0	0.01	0.11	0.53	0.63	0.14	31.61	12.76	0.03	29.02	7.75	0	0	0	-11.19	12.07	2.73	57.57	161.42	1097.22	423.59	1353.69	693.5	1147.18	478.28	1308.6	477.6
31.397	0	0.29	0.11	0.04	0.6	0.13	0.32	0.32	7.59	9.28	98.81	2.67	0	92.05	17.54	9.64	9.28	0.74	14.54	11.14	0.66	1.6	0	0.01	0.11	0.55	0.76	0.14	31.05	14.32	0.03	16.18	7.59	0	0	0	-11.61	9.75	4.33	57.6	167.68	1095.24	420.26	1355.19	692.24	1145.93	475.17	1313.6	476.96
31.431	0	0.29	0.1	0.04	0.65	0.13	0.3	0.4	7.82	9.32	98.71	2.62	0	93.71	16.93	12.37	9.32	0.89	14.13	12.6	0.51	1.25	0	0	0.1	0.59	0.7	0.11	31.42	17.31	0.03	13.27	7.82	0	0	0	-13.75	8.5	2.81	56.49	178.58	1092.97	419.53	1355.07	692.96	1137.4	474.66	1315.97	475.46
31.464	0	0.28	0.1	0.04	0.72	0.12	0.31	0.46	7.81	9.21	98.55	3.33	0	92.99	18.69	13.59	9.21	0.69	12.36	12.78	0.4	1.04	0	0	0.1	0.52	0.77	0.13	32.73	18.12	0.03	14.39	7.81	0	0	0	-10.43	9.07	2.72	57.31	173.76	1090.85	421.45	1352.73	697.25	1137.42	476.02	1311.16	478.69
31.498	0	0.32	0.11	0.04	0.65	0.11	0.32	0.38	7.97	10.45	98.71	3.02	0	93.73	17.93	10.63	10.45	0.58	10.6	13.47	0.58	1.01	0	0	0.1	0.53	0.63	0.11	32.24	17.06	0.02	38.53	7.97	0	0	0	-9.49	8.48	4.38	57.85	169.67	1088.72	419.98	1353.33	698.16	1140.82	475.66	1310.46	478.78
31.531	0	0.28	0.1	0.04	0.74	0.1	0.36	0.45	7.95	10.91	98.51	3.73	0	91.52	20.76	11.74	10.91	0.52	9.57	11.17	0.52	0.85	0	0	0.1	0.48	0.67	0.12	32.11	17.54	0.02	21.5	7.95	0	0	0	-10.89	10.11	2.58	56.9	175.52	1088.51	422.6	1350.71	698.75	1134.23	476.61	1309.72	480.08
31.564	0	0.26	0.1	0.04	0.77	0.1	0.37	0.5	8.18	11	98.46	4.14	0	96.33	21.08	11.93	11	0.64	9.3	9.38	0.57	0.79	0	0	0.09	0.51	0.76	0.09	33.15	19.29	0.02	17.49	8.18	0	0	0	-13.02	5.66	3.58	56.66	180.82	1088.32	416.24	1358.18	697.98	1136.52	472.85	1317.33	474.6
31.598	0	0.26	0.11	0.04	0.75	0.11	0.41	0.47	8.22	11.01	98.5	4.31	0	93.76	22.79	10.48	11.01	0.53	10.75	10.16	0.92	0.58	0	0	0.1	0.48	0.68	0.08	31.96	17.47	0.02	26.56	8.22	0	0	0	-12.43	8.45	2.1	56.75	175.64	1088.16	419.39	1356.66	701.97	1136.24	475.17	1311.88	476.21
31.631	0	0.23	0.1	0.04	0.81	0.11	0.41	0.53	8.21	9.77	98.37	4.96	0	89.1	24.58	11.76	9.77	0.66	10.5	8.82	0.7	0.64	0	0	0.1	0.48	0.69	0.09	32.02	17.41	0.02	17.73	8.21	0	0	0	-12.71	11.49	1.91	57.36	165.88	1092.41	423.09	1353.02	697.3	1141.19	478.04	1307.07	477.01
31.664	0	0.23	0.1	0.04	0.82	0.11	0.45	0.53	8.1	10.07	98.36	5.4	0	93.14	25.79	10.55	10.07	0.7	11.57	8.57	0.81	0.93	0	0	0.09	0.5	0.63	0.09	31.92	17.54	0.02	24.13	8.1	0	0	0	-9.69	8.96	2.46	58.56	165.36	1090.63	422.06	1354.45	699.01	1141.95	481.84	1307.21	476.2
31.698	0	0.24	0.11	0.04	0.78	0.12	0.48	0.57	8.74	9.81	98.44	6.9	0	89.73	26.64	7.7	9.81	0.66	11.4	8.27	0.81	1.23	0	0	0.09	0.45	0.6	0.1	34.31	21.1	0.03	21.46	8.74	0	0	0	-13.29	11.16	3.54	57.41	165.86	1091.69	422.35	1351.38	695.25	1142.16	474.81	1307.98	478.47
31.731	0	0.25	0.11	0.04	0.88	0.13	0.61	0.69	8.67	9.87	98.23	9.43	0	90.3	31.26	6.68	9.87	0.79	13.09	10.51	0.55	2.03	0	0	0.08	0.48	0.57	0.09	33.93	22.12	0.03	27.78	8.67	0	0	0	-12.45	10.84	4.33	57.44	169.83	1089.88	418.22	1351.45	693.06	1140.47	470.16	1310.17	476.76
31.765	0	0.24	0.1	0.04	0.96	0.17	0.7	0.96	9.05	9.43	98.07	12.1	0	88.54	34.37	6.61	9.43	0.9	16.39	11.97	0.66	1.94	0	0	0.08	0.44	0.54	0.07	34.29	26.82	0.03	45.25	9.05	0	0	0	-10.84	11.78	4.7	57.87	166.29	1089.4	415.81	1350.58	691.78	1142.04	466.55	1308.09	475.63
31.798	0	0.23	0.1	0.04	1.01	0.17	0.72	1.07	8.37	8.37	97.86	14.99	0	95.07	36.1	6.52	8.37	1.11	16.62	11.63	0.59	1.7	0	0	0.06	0.49	0.43	0.04	35.64	27.59	0.03	22.7	9.32	0	0	0	-13.75	7.2	0.5	57.64	176.1	1089.64	414.44	1349.73	687.37	1131.06	469.99	1307.14	467.25
31.831	0	0.24	0.1	0.03	0.95	0.16	0.71	1.08	8.19	8.19	97.84	13.51	0	87.89	35.96	6.02	8.19	0.76	15.63	13.81	0.45	1.15	0	0	0.06	0.54	0.32	0.03	34.27	28.86	0.03	3.59	9.19	0	0	0	-12.16	12.09	1.9	58.51	171	1087.02	411.58	1345.93	683.95	1132.45	465.66	1303.45	466.42
31.865	0	0.25	0.1	0.03	1.2	0.13	0.83	1.54	7.5	7.5	96.91	18.82	0	89.63	40.9	7.85	7.5	0.8	13.34	17.76	0.32	0.86	0	0	0.07	0.62	0.24	0.05	34.24	30.72	0.03	1.42	8.62	0	0	0	-8.75	11.21	3.99	60.49	163.73	1084.85	409.75	1337.82	677.08	1133.58	461.29	1297.21	467.2
31.898	0	0.3	0.11	0.03	0.89	0.1	0.75	1.04	7.55	7.55	97.92	9.37	0	91.97	37.55	5.78	7.55	0.5	10.5	24.59	0.24	0.46	0	0	0.09	0.73	0.15	0.09	27.55	26.82	0.03	4.28	7.69	0	0	0	-12.84	9.81	3.83	60.12	170.11	1083.34	402.49	1339.2	669.9	1130.17	455.5	1300.26	458.44
31.931	0	0.42	0.12	0.03	0.73	0.09	0.6	0.81	6.94	6.94	98.38	5.5	0	88.12	33.14	5.8	6.94	0.36	9.48	33.69	0.26	0.35	0	0	0.14	0.86	0.13	0.34	24.8	25.36	0.03	7.2	7.15	0	0	0	-13.94	11.98	4.8	60.38	160.71	1079.42	397.45	1338.27	668.74	1133.56	449.61	1294.22	453.65
31.965	0	0.45	0.12	0.02	0.54	0.1	0.55	0.52	6.64	6.78	98.9	2.28	0	73.91	30.06	4.6	6.78	0.19	11.43	38.14	0.39	0.31	0	0	0.27	1.08	0.14	1.74	16.49	19.16	0.03	1.18	6.64	0	0	0	-7.89	16.79	4.86	61.82	154.52	1078.04	394.96	1333.16	665.54	1133.58	446.89	1287.98	452.96
31.998	0	0.31	0.12	0.02	0.47	0.1	0.51	0.41	5.9	5.9	98.98	1.63	0	78.55	28.75	4.11	5.9	0.11	11.76	29.02	0.4	0.21	0	0.01	0.58	0.95	0.19	3.67	13.56	15.39	0.04	1.73	6.49	0	0	0	-11.97	15.51	4.83	61.36	156.74	1078.79	393.04	1332.17	659.61	1132.29	444.02	1288.94	449.2
32.031	0	0.23	0.12	0.02	0.43	0.1	0.45	0.35	4.79	4.79	99.09	1.14	0	90.05	27.33	5.81	4.79	0.11	12.66	23.46	0.47	0.24	0	0.01	1.28	1.2	0.23	4.75	10.24	10.84	0.04	1.93	6.4	0	0	0	-10.34	10.99	3.52	61.85	155.19	1078.34	391.15	1330.31	656.61	1129.99	444.86	1285.19	444.88
32.065	0	0.2	0.11	0.02	0.38	0.1	0.43	0.28	3.87	3.87	99.14	0.91	0	84.07	26.61	5.41	3.87	0.08	12.5	22.01	0.44	0.32	0	0.01	2.26	1.35	0.25	3.51	7.71	6.75	0.05	0.58	6.47	0	0	0	-11.61	13.68	4.55	60.6	166.52	1072.87	383.38	1333.73	654.85	1125.03	440.97	1291.54	439
32.098	0	0.21	0.1	0.02	0.31	0.12	0.33	0.22	4.17	3.62	99.34	0.62	0.02	80.66	20.71	5.95	3.62	0.09	13.82	22.58	0.46	0.51	0	0.02	4.17	1.54	0.27	1.31	8.11	6.77	0.05	0.32	7.33	0	0	0	-12.69	14.86	-0.3	61.26	158.32	1076.81	383.96	1332.28	654.2	1124.1	438.3	1282.38	434.47
32.132	0	0.32	0.13	0.03	0.24	0.14	0.31	0.16	6.62	4.74	99.35	0.46	0.64	62.78	15.36	3.56	4.74	0.08	18.07	28.78	1.63	3.11	0	0.04	6.62	3.25	0.22	0.44	6.54	5.79	0.05	1.39	6.5	0.72	0	0	-7.5	19.39	1.58	63.52	148.72	1079.57	383.17	1333.65	653	1133.42	439.25	1282.09	435.51
32.165	0	0.38	0.13	0.03	0.24	0.12	0.32	0.15	9.65	6.16	99.23	0.5	0	69.98	15.07	3.76	4.53	0.1	16.32	33.02	2	4.6	0	0.06	9.65	6.16	0.22	0.57	5.27	5.19	0.05	0.28	6.27	0.71	0	0	-6.49	17.77	-0.51	65.58	139.93	1086.55	387.02	1333.39	651.01	1138.72	441.91	1278.54	436.5
32.198	0	0.41	0.12	0.04	0.23	0.1	0.29	0.15	9.4	9.96	99.18	0.41	0	79.31	13.86	3.95	4.3	0.1	13.23	32.98	2.53	8.1	0	0.08	9.4	9.96	0.19	0.53	5.55	5.67	0.05	1.13	5.99	0	0	0	-2.47	15.28	-2.76	68.08	147.38	1092.42	391.4	1328.08	643.09	1132.65	448.44	1279.64	437.77
32.232	0	0.37	0.13	0.04	0.23	0.06	0.26	0.15	8.33	13.79	99.25	0.38	0	70.65	13.79	5.13	3.6	0.11	5.87	31.35	1.62	9.4	0	0.19	8.33	17.87	0.14	0.88	3.84	4.73	0.07	0.41	5.17	0	0	0	-3.85	17.61	-8.45	68.24	147.13	1096.32	391.45	1331.68	638.05	1129.93	452.11	1276.27	436.86
32.265	0	0.49	0.13	0.03	0.22	0.05	0.24	0.14	6.85	12.66	99.03	0.33	0	69.58	12.66	4.71	3.6	0.13	3.88	39.1	0.91	6.33	0	0.24	6.85	21.54	0.09	1.58	3.34	4.72	0.1	0.51	5.19	0	0	0	0.03	17.86	-5.62	68.47	141.21	1105.37	396.77	1330.74	637.24	1140.83	455.77	1280.94	438.19
32.298	0	0.53	0.13	0.03	0.18	0.06	0.2	0.11	3.77	9.49	98.95	0.33	0	96.97	9.49	1.95	3.25	0.09	3.56	41.46	0.41	3.71	0	0.33	3.77	16.83	0.13	1.24	2.72	4.15	0.14	0.96	5.63	0	0	0	-1.35	4.67	-3.07	65.6	157.72	1099.35	398.03	1312.57	622.92	1122.41	453.07	1279.65	440.67
32.332	0	0.66	0.13	0.03	0.14	0.06	0.17	0.08	3.48	4.95	98.68	0.33	0	98.53	4.95	1.09	3.26	0.07	3.66	46.4	0.35	3.08	0	0.86	3.48	16.08	0.16	1.29	1.69	3.08	0.32	1.17	5.89	0	0	0	-8.18	-0.96	2.5	63.42	162.04	1090.84	391.32	1308.01	611.97	1120.61	451.37	1281.73	434.17
32.365	0	0.77	0.13	0.02	0.14	0.06	0.17	0.08	3.5	5.09	98.46	0.33	0	97.13	5.09	0.43	3.5	0.03	4.71	50.84	0.42	2.89	0	0.89	2.57	12.25	0.21	1.3	1.53	3.37	0.37	0.8	6.14	0	0	0	4.85	4.4	0.31	64.98	155.03	1090.87	393.52	1303.31	617.94	1118.91	449	1273.67	439.97
32.398	0	0.52	0.13	0.02	0.14	0.06	0.17	0.08	3.7	5.3	98.96	0.33	0	95.97	5.3	0.34	3.7	0.02	4.46	40.1	0.49	3.89	0	1.26	1.69	11.58	0.43	1.56	1.32	3.08	0.57	0.53	6.64	0	0	0	5.35	6.15	1.59	64.34	162.88	1084.89	390.7	1303	619	1113.46	449.08	1276.04	439.25
32.432	0	0.34	0.11	0.02	0.13	0.07	0.16	0.07	3.27	4	99.32	0.33	0	97.99	4	0.27	3.27	0.01	3	29.21	0.74	4.51	0	2.27	1.09	11.02	0.61	2.22	1.37	3.04	0.91	7.22	7.92	0	0	0	-2.82	2.56	0.41	62.92	166.69	1086.54	393.77	1302.14	618.95	1110.28	447.08	1276.83	440.43
32.465	0	0.31	0.11	0.03	0.12	0.07	0.16	0.07	3.76	3.55	99.38	0.33	0	97.22	3.55	0.13	3.76	0.01	2.68	25.03	0.98	6.34	0	2.34	0.96	10.04	0.92	3.19	1.38	3.2	1.1	2.61	8.18	0	0	0	-2.62	4.23	1.02	62.64	167.86	1083.47	393.52	1300.68	618.86	1108.31	449.17	1275.93	440.14
32.499	0	0.28	0.11	0.03	0.12	0.08	0.15	0.07	3.56	3.56	99.44	0.33	0.45	98.44	2.42	0.09	3.56	0.01	2.57	21.61	1.2	10.25	0	3.13	0.81	16.31	1.28	1.92	1.73	4.73	1.52	14.73	9.23	0	0	0	-4.13	1.28	3.25	62.56	163.6	1082.49	394.42	1301.69	620.69	1113.12	449.17	1276.61	442.93
32.532	0	0.25	0.11	0.03	0.12	0.08	0.15	0.08	4.58	4.58	99.51	0.33	0.19	96.52	2.09	0.06	4.58	0.01	2.11	18.87	1.13	6.89	0	3.24	0.59	11.48	2.37	1.47	1.92	6.31	1.92	5.36	9.49	0	0	0	-2.52	5.39	0.12	63.05	159.94	1090.7	395.89	1304.71	620.82	1116.74	447.73	1276.58	442.07
32.565	0	0.3	0.1	0.05	0.11	0.1	0.15	0.08	4.97	4.97	99.4	0.37	1.57	95.38	1.98	0.07	4.97	0.01	3.75	21.45	2.2	16.74	0	3.98	0.89	10.88	1.72	1.03	1.89	5.43	1.78	0.88	10.92	0	0	0	6.81	6.86	2.01	64.44	163.48	1097.48	398.87	1298.51	604.48	1118	458.6	1280.72	442.93
32.599
32.632
32.665
32.699
32.732
32.766
32.799
32.832
32.866
32.899
32.932
32.966
32.999
33.032
33.066
33.099
33.133
33.166
33.199
33.233
33.266
33.299
33.333
33.366
33.399
33.433
33.466
33.5
33.533
33.566
33.6
33.633
33.666
33.7
33.733
33.767
33.8
33.833
33.867
33.9
33.933
33.967
34
34.033
34.067
34.1	0	0.05	0.02	0.01	0.06	0.83	0.05	0.07	8.29	0.46	98.33	6.05	26.05	96.03	0.59	2.82	0.46	0.24	4.39	0.52	0.7	0.41	0	0.08	2.24	0.04	0.67	0.33	4.94	0.37	8.29	17.96	29.6	0	0	0	-18.62	-6.07	4.44	51.1	225.02	1166.36	388.53	1476.41	707.43	1214.62	449.34	1439.51	457.06
34.134	0	0.05	0.02	0.01	0.06	0.86	0.05	0.06	4.71	0.23	98.28	6.33	26.49	85.99	0.79	2.37	0.23	0.11	4.37	0.22	0.73	0.41	0	0.07	1.84	0.06	0.75	0.44	3.45	0.25	4.71	65.49	29.9	0	0	0	-20.63	-12.93	1.51	49.15	238.98	1167.68	385.56	1483.7	709.57	1206.59	452.51	1445.55	448.84
34.167	0	0.05	0.01	0.01	0.05	1.57	0.05	0.06	3.72	0.39	96.87	11.92	31.87	95.87	0.81	2.26	0.39	0.14	6.54	0.6	0.73	0.54	0	0.05	2.12	0.07	0.68	0.32	4.45	0.3	3.72	28.93	34.22	0	0	0	-22.05	-6.28	4.23	50.81	227.47	1174.76	392.91	1483.05	707.68	1220.57	453.2	1447.96	459.26
34.2	0	0.05	0.02	0.01	0.06	1.21	0.05	0.07	2.22	0.43	97.58	8.46	29.51	82.9	1.08	2.71	0.43	0.2	6.63	0.54	0.88	0.46	0	0.02	0.92	0.07	0.45	0.33	5.2	0.45	2.22	26.37	31.85	0	0	0	-21.69	-14.11	2.38	50.05	237.21	1188.51	393.03	1492.35	701.62	1223.83	457.76	1461.02	455.1
34.234	0	0.05	0.01	0.01	0.05	2.13	0.05	0.07	1.52	0.54	95.75	13.3	34.38	93.49	1.58	2.66	0.54	0.18	10.5	0.69	0.92	0.47	0	0.02	0.67	0.04	0.41	0.28	6.98	0.49	1.52	27.36	35	0	0	0	-23.35	-8.68	1.71	50.2	226.46	1187.89	394.41	1493.6	708.14	1228.35	455.4	1454.81	455.47
34.267	0	0.05	0.01	0.01	0.06	2.24	0.05	0.07	1.33	0.6	95.51	12.5	34.62	93.07	2.09	2.17	0.6	0.19	12.34	0.56	0.88	0.35	0	0.01	0.45	0.05	0.35	0.23	8.25	0.69	1.33	27.95	34.56	0	0	0	-21.41	-9.02	2.36	50.76	230.77	1191.71	395.58	1497.71	708.1	1231.35	460.03	1462.11	457.82
34.3	0	0.04	0.01	0.01	0.05	3.17	0.05	0.07	0.93	0.63	93.66	18.02	37.73	90.83	2.24	1.83	0.63	0.15	13.32	0.54	1.14	0.26	0	0.01	0.39	0.06	0.37	0.24	8.98	1.03	0.93	65.3	37.24	0	0	0	-24.04	-10.54	3.3	49.73	235.28	1194.7	390.83	1511.56	711.64	1239.26	458.18	1474.5	454.03
34.334	0	0.04	0.01	0.01	0.05	5.74	0.05	0.07	0.78	0.78	88.53	25.13	42.59	94.35	2.72	1.54	0.78	0.13	19.09	0.61	1.65	0.39	0	0.01	0.35	0.06	0.4	0.16	11.51	1.46	0.78	55.24	39.87	0	0	0	-21.43	-7.92	2.59	49.46	240.61	1200.22	386.47	1522.85	716.92	1243.79	452.32	1484.4	453.01
34.367	0	0.04	0.01	0.01	0.04	7.95	0.04	0.07	0.87	0.87	84.11	35.71	45.34	88.52	3.31	1.25	0.87	0.1	19.08	0.67	2.62	0.45	0	0.01	0.26	0.06	0.45	0.18	11.76	2.09	0.6	50.66	43.01	0	0	0	-18.62	-11.79	3.69	50.96	222.6	1202.11	386.95	1519.05	715.88	1253.64	445.12	1475.94	456.59
34.4	0	0.04	0.01	0.01	0.04	14.9	0.04	0.08	0.9	0.9	70.2	43.65	50.82	86.22	3.27	1.14	0.9	0.12	27.48	1.02	3.32	0.53	0	0.01	0.18	0.06	0.39	0.15	12.52	3.29	0.46	39.33	45.08	0	0	0	-18.05	-12.83	2.98	51.75	216.05	1203.88	385.85	1519.37	714.24	1256.5	446.84	1472.49	452.2
34.434	0	0.03	0.01	0.01	0.04	24.79	0.04	0.08	0.95	0.95	50.42	55.83	55.78	76.25	4.32	1.2	0.95	0.12	32.64	0.99	3.82	0.63	0	0.01	0.12	0.08	0.39	0.16	13.82	4.18	0.43	61.09	48.12	0	0	0	-19.56	-16.17	2.19	51.45	214.13	1205.86	376.34	1524.92	707.01	1259.77	441.99	1473.89	439.2
34.467	0	0.03	0.01	0.01	0.04	23.43	0.04	0.09	1.14	1.14	53.14	57.02	55.45	92.12	4.33	1.22	1.14	0.11	30.73	1.42	3.17	0.59	0	0.01	0.13	0.08	0.44	0.19	14.9	5.21	0.39	15.28	48.43	0	0	0	-15.47	-9.7	1	53.95	216.49	1209.45	385.01	1523.25	711.97	1257.7	448.54	1474.16	451.85
34.501	0	0.03	0	0.01	0.04	21.18	0.04	0.09	0.98	0.98	57.64	61.53	55.1	91.73	3.95	1.55	0.98	0.13	26.15	1.27	2.76	0.57	0	0.01	0.13	0.09	0.36	0.12	17.06	6.34	0.4	10	49.59	0	0	0	-14.99	-9.97	-2.4	54.78	221.26	1209.97	381.86	1525.56	710.2	1250.95	454.18	1471.92	442.78
34.534	0	0.04	0	0.01	0.04	18.97	0.03	0.09	0.98	0.98	62.06	62.12	54.22	95.88	3.48	1.71	0.98	0.12	23.41	1.84	2.74	0.52	0	0.01	0.13	0.11	0.5	0.1	18.64	6.83	0.36	24.71	49.74	0	0	0	-17.03	-6.27	-1.23	54.51	210.88	1204.01	375.41	1522.29	705.05	1253.74	440.57	1464.61	442.97
34.567	0	0.04	0	0.01	0.04	16.09	0.03	0.09	0.91	0.91	67.81	63.63	53.36	96.25	3.26	2.16	0.91	0.13	19.1	1.88	1.66	0.49	0	0	0.13	0.11	0.52	0.07	19.37	7.44	0.31	29.14	50.15	0	0	0	-16.61	-5.78	-1.5	55.11	234.66	1202.22	377.59	1520.24	707.44	1239.17	450.13	1473.54	438.3
34.601	0	0.04	0	0.01	0.04	16.74	0.03	0.11	0.99	0.99	66.53	67.54	53.96	95.59	2.87	2.9	0.99	0.17	17.8	2.06	1.76	0.48	0	0	0.11	0.12	0.48	0.06	22.08	10.58	0.24	27.31	51.23	0	0	0	-15.74	-6.62	0.7	55.01	232.23	1196.88	368.81	1522.84	706.41	1242.87	434.93	1475.04	440.16
34.634	0	0.04	0	0.01	0.04	16.84	0.03	0.11	1.01	1.01	66.31	68.33	54.06	94.17	2.68	3.44	1.01	0.18	17.49	2.36	1.83	0.51	0	0	0.12	0.12	0.41	0.08	22.12	10.75	0.23	40.7	51.45	0	0	0	-13.37	-8.09	-0.88	55.35	239.29	1192.54	365.19	1526.65	711.52	1236.03	437.68	1475.33	436.72
34.667	0	0.04	0	0.01	0.05	17.88	0.03	0.13	1.2	1.2	64.23	71.17	54.6	94.27	3.11	3.89	1.2	0.17	17.12	2.22	1.8	0.53	0	0	0.14	0.14	0.44	0.09	25.13	13.58	0.19	37.23	52.29	0	0	0	-14.73	-8	-0.37	56.11	234.31	1197.25	377.89	1522.77	717.37	1240.03	450.51	1474.18	442.01
34.701	0	0.04	0	0.01	0.05	18.49	0.03	0.15	1.44	1.44	63.02	73.79	54.71	94.41	2.56	3.8	1.44	0.14	16.23	2.14	2.66	0.78	0	0	0.18	0.16	0.36	0.11	28.11	17.47	0.16	52.14	53.11	0	0	0	-20.97	-7.87	-1.17	54.19	241.7	1192.77	372.54	1527.92	718.59	1235.09	445.09	1476.6	435.7
34.734	0	0.04	0	0.01	0.05	16.26	0.03	0.15	1.69	1.69	67.47	72.62	53.38	95.54	3.16	3.23	1.69	0.11	14.22	1.8	2.23	0.64	0	0	0.17	0.15	0.38	0.13	26.35	16.75	0.15	57.48	52.74	0	0	0	-17.09	-6.68	3.57	55.11	232.68	1187.69	371.4	1524.15	721.65	1244.03	433.76	1476.36	446.7
34.768	0	0.04	0	0.01	0.04	20.07	0.03	0.15	2.16	2.16	59.87	77.27	55.07	90.04	3.08	2.16	2.16	0.08	15.7	2.94	3.01	1.65	0	0.01	0.23	0.24	0.54	0.16	25.26	18.96	0.15	41.46	54.28	0	0	0	-20.7	-10.99	0.99	53.84	246.36	1182.66	368.68	1526.7	722.83	1230.97	436.06	1477.27	440.98
34.801	0	0.04	0	0.01	0.04	18.72	0.03	0.15	2.27	2.27	62.55	74.35	54.62	89.14	2.88	2.64	2.27	0.08	16.14	2.85	1.96	1.53	0	0.01	0.29	0.24	0.39	0.16	24.81	18.54	0.17	17.91	53.29	0	0	0	-19.34	-11.48	-1.29	54.84	244.28	1186.49	375.19	1527.04	728.49	1229.85	450.76	1473.81	438.18
34.834	0	0.04	0	0.01	0.04	15.19	0.03	0.14	2.47	2.47	69.61	71.42	52.24	87.85	2.9	2.29	2.47	0.08	13.52	3.93	2.35	1.35	0	0.01	0.35	0.26	0.34	0.14	24.14	16.18	0.19	33.6	52.37	0	0	0	-21.84	-12.11	1.9	54.18	242.47	1184.22	374.85	1526.3	727.82	1235.22	439.99	1477.63	445.56
34.868	0	0.05	0.01	0.01	0.05	11.23	0.04	0.12	2.84	2.84	77.53	59.05	48.33	90.24	3.36	1.97	2.84	0.06	14.13	4.59	2.89	1.79	0	0.01	0.48	0.35	0.33	0.14	22.91	13.88	0.22	44.21	48.94	0	0	0	-20.39	-10.88	0.53	54.36	249.81	1180.98	372.25	1531.02	731.51	1229.7	440.7	1479.41	447.46
34.901	0	0.05	0.01	0.01	0.05	9.18	0.04	0.11	3.25	3.25	81.63	54.89	46.46	86.76	3.23	2	3.25	0.05	12.26	4.83	2.32	1.56	0	0.02	0.51	0.39	0.32	0.13	21.84	10.33	0.28	44.59	47.89	0	0	0	-17.2	-12.6	1.51	55.42	232.33	1182.64	378.07	1529.14	739.76	1240.13	446.5	1472.43	449.93
34.934	0	0.05	0.01	0.01	0.05	8.48	0.04	0.1	3.38	3.38	83.04	52.99	45.43	91.5	2.56	1.89	3.38	0.05	11.65	5.15	3.1	1.53	0	0.02	0.57	0.36	0.29	0.14	21.2	9.25	0.31	65.42	47.41	0	0	0	-18.18	-10.12	1.46	55.42	243.8	1180.06	377.75	1529.97	741.96	1233.5	447.67	1477.29	449.63
34.968	0	0.05	0.01	0.01	0.05	6.51	0.04	0.09	3.34	3.34	86.97	41.05	42.71	84.64	2.44	2.21	3.34	0.05	12.52	4.6	2.94	1.59	0	0.04	0.69	0.28	0.3	0.13	18.5	6.65	0.36	68	44.41	0	0	0	-18.72	-13.47	1.71	54.92	238.99	1178.73	376	1534.18	744.9	1237.78	443.75	1476.64	451.61
35.001	0	0.06	0.01	0.01	0.05	6.74	0.04	0.09	3.66	3.66	86.51	39.19	42.98	95.83	1.9	2.37	3.66	0.06	14.13	5.36	2.42	1.81	0	0.04	0.89	0.27	0.31	0.19	18.45	6.24	0.4	11.81	43.93	0	0	0	-18.8	-6.32	1.27	55.83	238.6	1179.05	379.18	1522.54	736.97	1231.63	448.23	1470.23	448.6
35.034	0	0.06	0.01	0.01	0.05	5.96	0.04	0.08	4.46	4.46	88.08	34.67	41.3	82.05	1.56	3.03	4.46	0.07	14.18	4.06	2.6	2.42	0	0.06	0.87	0.35	0.27	0.15	15.41	5.3	0.45	29.8	42.72	0	0	0	-18.1	-14.4	0.5	55.49	244.93	1183.8	373.43	1530.72	732.47	1233.18	443.93	1478.1	445.37
35.068	0	0.06	0.01	0.01	0.06	3.77	0.05	0.08	5.42	4.24	92.47	23.95	36.51	81.2	1.45	3.48	5.42	0.08	12.07	3.56	2.5	3.13	0	0.12	0.9	0.41	0.23	0.11	11.8	4.24	0.72	9.38	39.48	0	0	0	-19.29	-14.69	-0.96	55.88	242.6	1186.31	376.43	1528.49	730.92	1231.91	453.57	1474.08	439.14
35.101	0	0.06	0.01	0.01	0.06	3.45	0.05	0.08	4.84	4.06	93.1	22.07	36.5	81.11	1.1	3.92	4.84	0.07	11.77	2.14	1.46	3.2	0	0.14	0.9	0.37	0.22	0.11	11.32	4.06	0.72	12.47	38.82	0	0	0	-24.58	-14.71	-1.48	54.3	244.41	1179.71	375.86	1531.72	732.99	1228.05	444.57	1472.42	449.27
35.135	0	0.06	0.01	0.01	0.06	2.65	0.05	0.08	5.27	3.35	94.71	18.14	34	91.14	0.78	4.47	5.27	0.09	9.96	1.76	1.23	2.14	0	0.24	1.01	0.38	0.22	0.12	10.27	3.35	0.94	24.4	37.29	0	0	0	-19.29	-10.35	1.9	55.28	247.05	1178.52	371.52	1538.14	744.2	1236.11	439.99	1483.03	448.35
35.168	0	0.06	0.01	0.01	0.06	3.04	0.05	0.08	5.1	3.54	93.93	19.19	35.17	82.89	0.69	5.54	5.1	0.14	11.61	1.39	1.41	2.98	0	0.3	0.98	0.35	0.23	0.12	10.93	3.54	1.07	4.49	37.72	0	0	0	-19.62	-14.11	-0.49	54.69	241.07	1172.61	368.14	1538.9	745.56	1231.79	439.39	1472.76	446.3
35.201	0	0.06	0.01	0.01	0.06	3.74	0.05	0.09	5.1	3.77	92.52	19.36	36.61	78.21	0.6	5.95	5.1	0.2	15.27	1.39	1.82	4.12	0	0.32	1.05	0.37	0.23	0.16	10.87	3.77	1.08	2.93	37.79	0	0	0	-21.49	-15.61	-0.01	54.99	240.52	1173.42	377.25	1535	751.36	1231.35	448.63	1471.86	448.87
35.235	0	0.06	0.01	0.02	0.06	6.36	0.05	0.08	4.4	3.69	87.29	22.38	40.96	66.14	0.6	4.62	4.4	0.24	22.88	1.54	2.88	8.54	0	0.41	1	0.46	0.23	0.11	11.1	3.69	1.28	12.51	38.93	0	0	0	-18.54	-18.65	-0.95	54.99	246.14	1174.16	368.6	1545.98	753.52	1232.33	444.54	1478.47	444.05
35.268	0	0.06	0.01	0.02	0.06	6.86	0.05	0.08	4.61	3.82	86.27	21.42	41.29	37.9	0.52	4.05	4.61	0.22	25.01	1.45	3.29	11.75	0	0.38	0.82	0.47	0.17	0.04	11.57	3.82	1.26	37.98	38.58	0	0	0	-10.35	-24.47	-2.39	56.96	231.58	1189.1	368.77	1549.09	745.76	1245.8	449.2	1477.3	443.07
35.301	0	0.06	0.01	0.03	0.06	4.63	0.05	0.08	3.92	3.92	90.74	15.26	37.2	68.14	0.52	3.86	3.92	0.23	22.72	1.55	5.03	12.86	0	0.43	0.83	0.48	0.14	0.02	11.73	4.46	1.23	7.06	36	0	0	0	-17.6	-18.2	-0.16	56.08	249	1192.39	363.38	1550.77	734.31	1243.97	437.27	1492.97	436.98
35.335	0	0.07	0.01	0.03	0.06	3.32	0.05	0.08	4.02	4.02	93.36	13.7	34.31	59.75	0.43	2.94	4.02	0.2	18.16	1.43	5.34	11.17	0	0.41	0.69	0.52	0.15	0.01	11.83	4.81	1.25	3.67	35.21	0	0	0	-15.42	-20.03	-0.81	56.48	234.27	1191.43	367.15	1546.15	736.63	1247.42	441.47	1481.68	439.59
35.368	0	0.06	0.01	0.02	0.06	2.62	0.05	0.08	3.68	3.68	94.77	13.93	32.6	71.92	0.41	2.78	3.68	0.25	13.6	1.81	5.63	9.68	0	0.39	0.57	0.61	0.14	0.01	11.77	5.36	1.17	20.93	35.34	0	0	0	-21.12	-17.3	-1.55	55.09	242.92	1189.11	360.22	1551.52	731.63	1243.14	432.76	1486.05	435.22
35.401	0	0.06	0.01	0.02	0.06	2.16	0.05	0.08	3.01	3.01	95.68	12.36	31.81	65.07	0.37	3.06	3.01	0.27	11.82	1.49	4.42	10.48	0	0.43	0.5	0.63	0.1	0.01	11.52	5.72	1.18	1.24	34.48	0	0	0	-17.3	-18.89	-2.35	56.57	235.74	1190.4	370.84	1540.87	736.43	1240.82	449.82	1476.1	435.17
35.435	0	0.07	0.02	0.02	0.06	1.68	0.05	0.09	2.49	2.49	96.65	9.04	30.46	52.18	0.39	3.05	2.49	0.32	11.57	1.31	2.56	10.73	0	0.44	0.41	0.81	0.07	0.01	11.57	6.66	1.11	1.18	32.3	0	0	0	-16.01	-21.56	-0.32	56.71	232.79	1198.64	366.7	1544.99	729.12	1252.15	442.08	1484.75	432.71
35.468	0	0.08	0.02	0.03	0.07	1.42	0.05	0.09	2.61	2.61	97.17	7.64	28.75	44.17	0.36	3.34	2.61	0.3	10.79	1.25	2.89	13.96	0	0.44	0.32	0.87	0.06	0.01	11.23	6.76	1.07	5.91	31.16	0	0	0	-20.85	-23.17	-2.85	55.14	230.14	1196.25	364.3	1549.18	725.86	1249.36	437.14	1479.49	435.14
35.502	0	0.07	0.02	0.02	0.07	1.12	0.05	0.09	2.25	2.25	97.75	5.9	26.79	54.45	0.28	4.26	2.25	0.28	10.05	1.13	3.01	9.35	0	0.41	0.3	1.25	0.05	0.01	11.66	7.24	1.03	5.31	29.43	0	0	0	-25.62	-21.11	-3.27	54.48	238.15	1192.95	365.49	1551.59	732.66	1244.14	441.42	1481.98	429.46
35.535	0	0.08	0.02	0.03	0.08	0.88	0.06	0.09	2.13	2.13	98.24	4.34	24.68	36.32	0.23	5.3	2.13	0.35	9.69	0.85	2.77	8.7	0	0.41	0.32	1.1	0.04	0.01	12.26	6.79	0.93	10.75	27.43	0	0	0	-15.73	-24.81	-1.98	55.76	210.64	1193.58	365.43	1548.06	736.68	1259.37	439.13	1469.98	435.24
35.568	0	0.08	0.03	0.02	0.08	0.73	0.06	0.09	2.17	2.17	98.53	3.43	22.62	73.25	0.25	5.44	2.17	0.29	9.4	0.64	3.42	6.12	0	0.42	0.32	1.03	0.04	0.03	12.38	6.23	0.85	8.77	25.9	0	0	0	-20.16	-16.96	-1.74	55.43	244.19	1187.9	364.73	1547.55	732.67	1239.53	437.4	1483.7	440.72
35.602	0	0.08	0.03	0.03	0.09	0.68	0.06	0.1	2.5	2.5	98.65	2.78	21.61	52.97	0.26	5.65	2.5	0.38	10.63	0.77	3.29	6.6	0	0.38	0.36	1.13	0.04	0.02	13.73	6.83	0.74	2.31	24.56	0	0	0	-15.52	-21.4	-0.57	55.56	242.32	1190.32	358.79	1552.44	735.04	1246.24	433.94	1488.56	433.83
35.635	0	0.09	0.03	0.03	0.1	0.64	0.06	0.1	2.48	2.48	98.72	2.77	20.98	61.9	0.33	5.89	2.48	0.43	9.72	0.78	3.82	6.65	0	0.33	0.39	1.24	0.03	0.02	15.8	7.78	0.75	4.7	24.53	0	0	0	-16.3	-19.57	-1.22	55.89	236.52	1190.58	362.91	1550.98	738.96	1247.5	439.7	1483.95	433.76
35.668	0	0.09	0.03	0.03	0.09	0.61	0.06	0.1	2.75	2.75	98.78	2.54	20.25	27.33	0.44	4.55	2.75	0.41	9.95	0.95	4.05	7.8	0	0.28	0.36	1.47	0.04	0.03	15.6	7.82	0.69	6.7	23.98	0	0	0	-17.56	-26.89	-1.74	54.36	218.02	1192.29	354.38	1554.28	728.54	1258.24	425.03	1476.2	430.5
35.702	0	0.11	0.04	0.05	0.1	0.5	0.07	0.09	2.81	2.81	99	1.75	17.63	37.79	0.38	4.15	2.81	0.33	11.14	1.26	5.43	12.37	0	0.22	0.36	2	0.04	0.02	15.03	7.52	0.67	4.36	21.59	0	0	0	-14.56	-24.49	-0.52	55.33	228.72	1194.27	355.5	1553.75	731.66	1255.83	430.06	1484.54	428.33
35.735	0	0.1	0.04	0.04	0.1	0.45	0.07	0.09	2.79	2.79	99.1	1.59	17.54	38.76	0.55	4.29	2.79	0.33	10.46	1.02	3.47	8.17	0	0.2	0.34	2.13	0.03	0.01	15.61	7.32	0.66	2.76	20.99	0	0	0	-15.3	-24.29	-1.9	56.09	226.18	1198.54	360.7	1548.76	727.6	1254.29	437.94	1480.21	427.01
35.769	0	0.11	0.04	0.04	0.11	0.38	0.08	0.1	2.51	2.51	99.24	1.17	15.59	47.78	0.76	4.7	2.51	0.36	11.54	1.07	4.31	8.71	0	0.17	0.3	2.4	0.03	0	14.77	7.2	0.67	7.95	18.94	0	0	0	-23.28	-22.44	-3.39	55.18	248.45	1204.61	358.62	1555.64	720.07	1246.49	440.33	1493.83	416.89
35.802	0	0.11	0.04	0.04	0.12	0.39	0.08	0.1	2.64	2.64	99.22	1.21	15.76	19.01	1.37	5.18	2.64	0.35	11.5	1.53	4.01	6.97	0	0.12	0.25	2.39	0.03	0.01	15.57	6.73	0.62	3.57	19.16	0	0	0	-15.8	-29.25	-0.6	55.25	221.44	1209.77	354.43	1559.24	720.59	1269.73	427.66	1491.08	421.72
35.835	0	0.1	0.04	0.03	0.11	0.36	0.08	0.1	2.72	2.72	99.28	1.24	15.64	24.42	1.68	5.12	2.72	0.33	9.66	1.79	2.74	4.11	0	0.1	0.19	2.46	0.03	0.01	13.86	5.99	0.57	1.35	19.36	0	0	0	-14.91	-27.65	-1.33	56.11	219.91	1214.52	356.05	1552.01	709.6	1268.03	429.85	1487.74	420.5
35.869	0	0.1	0.05	0.03	0.12	0.33	0.09	0.1	2.99	2.99	99.34	1.09	14.01	10.78	2.92	5.68	2.99	0.29	9.86	1.46	3.51	5.54	0	0.09	0.15	2.32	0.02	0.01	13.68	5.02	0.5	0.24	18.42	0	0	0	-14.84	-32.57	-1.84	56.97	201.05	1226.43	363.34	1555.07	709.04	1284.46	439.22	1484.74	421.66
35.902	0	0.1	0.05	0.03	0.14	0.25	0.1	0.11	3.23	3.23	99.5	0.94	11.7	14.49	5.28	6.01	3.23	0.29	6.96	1.49	2.08	5.6	0	0.07	0.15	2.61	0.03	0.02	12.77	4.92	0.44	0.17	17.42	0	0	0	-11.8	-30.88	-0.32	57.13	202.65	1228.87	359.04	1552.78	696.01	1286.23	423.37	1488.75	430.62
35.935	0	0.1	0.05	0.03	0.15	0.21	0.1	0.12	3.87	3.87	99.58	0.9	9.97	18.22	6.36	6.5	3.87	0.33	4.67	1.38	1.66	5.34	0	0.07	0.16	3.06	0.04	0.03	11.8	4.86	0.42	0.26	17.07	0	0	0	-15.36	-29.51	-0.39	58.15	197.46	1237.8	363.55	1550.54	691.1	1292.36	434.25	1489.37	420.95
35.969	0	0.1	0.06	0.02	0.19	0.15	0.15	0.14	4.38	4.38	99.62	0.64	5.55	4.56	11.54	5.12	4.38	0.3	3.03	1.09	1.24	4.34	0	0.05	0.19	3.61	0.06	0.03	10.82	4.7	0.4	0.2	14.68	0.13	0	0	-13.08	-37.21	-1.26	57.5	182.62	1243.93	368.81	1546.39	687.37	1298.95	433.71	1481.43	426.61
36.002	0	0.09	0.09	0.02	0.23	0.12	0.22	0.17	4.92	4.92	99.53	0.56	1.99	1.72	18.34	3.83	4.92	0.23	1.81	0.99	0.86	2.56	0	0.05	0.18	3.65	0.08	0.07	9.18	4.75	0.38	0.13	13.28	2.34	0	0	-13.58	-42.24	-3.78	57.08	165.24	1257.49	368.88	1552.49	676.86	1313.23	432.36	1478.34	426
36.035	0	0.08	0.1	0.02	0.27	0.1	0.32	0.2	5.8	5.8	99.36	0.73	0	5.2	24.18	2.29	5.8	0.16	1.41	0.92	1.05	1.6	0	0.05	0.21	3.9	0.11	0.1	6.99	4.22	0.37	0.24	11.9	1.17	0	0	-20.33	-36.52	-9.59	58.19	161.83	1265.33	372.86	1550.4	665.86	1310.39	442.89	1470.72	420.87
36.069	0	0.08	0.1	0.01	0.3	0.09	0.39	0.22	6.93	6.93	99.21	0.79	0	1.89	27.03	1.4	6.93	0.12	1.39	0.59	1.05	0.98	0	0.04	0.29	4.83	0.18	0.09	5.29	4.35	0.43	0.5	11.3	0.07	0	0	-15.12	-41.75	-4.79	59.26	157.89	1278.62	380.73	1554.22	668.91	1327.41	443.67	1484.73	430.23
36.102	0	0.07	0.1	0.01	0.43	0.09	0.7	0.34	7.46	7.46	98.61	1.78	0	6.01	39.01	0.93	7.46	0.13	1.75	0.51	1.7	1.03	0	0.04	0.38	5.09	0.23	0.1	4.38	3.86	0.5	0.49	11.03	0	0	0	-18.95	-35.75	-8.99	60.44	161.18	1288.03	383.33	1554.78	651.62	1324.7	446.41	1485.59	436.7
36.136	0	0.06	0.11	0.01	0.55	0.08	1.03	0.42	9.18	9.18	97.93	2.64	0	4.89	45.34	0.47	9.18	0.12	2.35	0.52	2.66	1.62	0	0.04	0.46	5.55	0.28	0.17	3.09	2.85	0.51	0.16	9.89	0	0	0	-1.12	-36.84	-8.02	63.05	151.67	1288.32	379.58	1551.92	645.41	1330.6	436.6	1481.59	450.99
36.169
36.202
36.236
36.269
36.302
36.336
36.369
36.402
36.436
36.469
36.503
36.536
36.569
36.603
36.636
36.669
36.703
36.736
36.77
36.803
36.836
36.87
36.903
36.936
36.97
37.003
37.036
37.07
37.103
37.137
37.17
37.203
37.237
37.27
37.303
37.337
37.37
37.403
37.437
37.47
37.504
37.537
37.57
37.604
37.637
37.67
37.704
37.737
37.771
37.804
37.837
37.871
37.904
37.937
37.971
38.004
38.037
38.071
38.104
38.138
38.171
38.204
38.238
38.271
38.304
38.338
38.371
38.404
38.438
38.471
38.505
38.538
38.571
38.605
38.638
38.671
38.705
38.738
38.772
38.805
38.838
38.872
38.905
38.938
38.972
39.005
39.038
39.072
39.105
39.139
39.172
39.205
39.239
39.272
39.305
39.339
39.372
39.405
39.439
39.472
39.506
39.539
39.572
39.606
39.639
39.672
39.706
39.739
39.773
39.806
39.839
39.873
39.906
39.939
39.973
40.006
40.039
40.073
40.106
40.14
40.173
40.206
40.24
40.273
40.306
40.34
40.373
40.406
40.44
40.473
40.507
40.54
40.573
40.607
40.64
40.673
40.707
40.74
40.774
40.807
40.84
40.874
40.907
40.94
40.974
41.007
41.04
41.074
41.107
41.141
41.174
41.207
41.241
41.274
41.307
41.341
41.374
41.407
41.441
41.474
41.508
41.541
41.574
41.608
41.641
41.674
41.708
41.741
41.775
41.808
41.841
41.875
41.908
41.941
41.975
42.008
42.041
42.075
42.108
42.142
42.175
42.208
42.242
42.275
42.308
42.342
42.375
42.408
42.442
42.475
42.509
42.542
42.575
42.609
42.642
42.675
42.709
42.742
42.776
42.809
42.842
42.876
42.909
42.942
42.976
43.009
43.042
43.076
43.109
43.143
43.176
43.209
43.243
43.276
43.309
43.343
43.376
43.409
43.443
43.476
43.51
43.543
43.576
43.61
43.643
43.676
43.71
43.743
43.777
43.81
43.843
43.877
43.91
43.943
43.977
44.01
44.043
44.077
44.11	1	0.09	0.02	0.02	0.08	2.17	0.06	0.07	4.21	3.54	95.66	12.35	32.36	95.04	3.54	0.15	4.21	0.1	11.91	3.67	0.57	0.72	0	0.02	0.17	0.12	0.47	0.05	22.08	1.27	0.01	25.98	34.47	0	0		-6.99	-7.24	0.52	58.19	224.92	956.83	336.31	1293.62	693.61	1011.58	410.45	1236.48	407.45
44.144	1	0.07	0.02	0.01	0.08	1.17	0.07	0.07	2.36	2.36	97.66	5.45	27.3	98.78	4.39	0.32	2.36	0.09	11.81	2.48	0.4	0.32	0	0.01	0.12	0.05	0.99	0.06	13.23	1.18	0.01	14.7	28.91	0	0		-10.41	-0.04	1.02	59.57	205.88	969.03	344.86	1288.51	682.13	1025.76	414.66	1231.6	410.44
44.177	1	0.07	0.02	0.01	0.07	1.86	0.07	0.07	2.54	2.54	96.28	9.4	31.5	98.16	4.47	0.54	2.54	0.07	12.89	3.41	0.49	0.38	0	0.01	0.08	0.03	0.82	0.04	11.99	1.73	0.01	32.59	32.57	0	0		-14.14	-2.12	-0.14	59.14	204.04	976.66	347.64	1283.91	669.43	1026.29	411.82	1230.33	411.69
44.21	1	0.07	0.02	0.01	0.07	1.74	0.07	0.08	2.78	2.78	96.52	8.57	30.33	98.58	6.07	0.74	2.78	0.06	12.93	5.21	0.64	0.43	0	0	0.05	0.04	0.81	0.03	10.95	2.56	0.01	36.67	31.94	0	0		-12.03	-0.8	0.23	60.11	197.98	984.09	351.05	1281.77	663.42	1032.64	413.13	1230.61	415.13
44.244	1	0.07	0.02	0.01	0.07	1.77	0.07	0.08	3.08	3.08	96.46	8.36	30.35	97.94	5.64	0.63	3.08	0.06	13.58	7.15	0.67	0.31	0	0	0.04	0.04	0.85	0.03	8.28	3.01	0.01	30.62	31.77	0	0		-10.59	-2.7	-1.67	60.64	194.7	988.11	353.9	1279.99	660.94	1032.55	419.42	1227.15	413.04
44.277	1	0.06	0.02	0.01	0.06	2.46	0.06	0.08	3	3	95.07	12.39	33.54	96.91	4.93	0.62	3	0.05	14.16	7.22	1.01	0.35	0	0	0.04	0.03	1.09	0.02	7.22	3.87	0.01	15.04	34.5	0	0		-10.38	-4.78	-2.3	60.07	204.19	983.63	348.7	1281.63	659.91	1025.09	416.29	1229.21	410.94
44.31	1	0.06	0.01	0.01	0.05	3.52	0.06	0.08	3.13	3.13	92.95	17.91	36.92	97.07	4.25	0.72	3.13	0.06	15.35	7.91	1.13	0.35	0	0	0.03	0.04	1.17	0.03	6.52	4.61	0.01	17.11	37.2	0	0		-9.28	-4.49	-2.23	60.59	201.06	983.56	348.84	1277.29	658.01	1024.77	417.59	1225.55	406.99
44.344	1	0.06	0.01	0.01	0.06	2.51	0.06	0.08	3.34	3.34	94.97	13.76	33.87	92.49	3.89	0.86	3.34	0.06	13.06	7.99	1.1	0.27	0	0	0.03	0.06	0.93	0.04	6.25	4.9	0.01	17.5	35.25	0	0		-13.35	-9.45	-2.36	59.51	203.27	987.92	350.94	1285.35	662.65	1029.59	421.66	1232.24	405.69
44.377	1	0.06	0.02	0.01	0.06	2.2	0.06	0.08	3.37	3.37	95.6	12.79	32.69	96.69	3.66	1.1	3.37	0.06	11.66	7.79	1.21	0.3	0	0	0.03	0.06	1.04	0.09	5.57	4.77	0.01	15.86	34.72	0	0		-6.93	-5.13	-1.94	61.46	201.79	987.16	351.39	1282.26	662.43	1029.04	420.24	1230.66	412.22
44.41	1	0.07	0.02	0.01	0.06	1.72	0.06	0.08	3.46	3.46	96.56	10.42	30.57	94.22	3.35	1.1	3.46	0.06	10.07	9.04	1.06	0.31	0	0	0.02	0.07	0.92	0.08	5.08	4.3	0.01	11.06	33.28	0	0		-13.28	-8.05	-1.37	59.23	207.73	987.11	350.45	1289.02	666.08	1030.05	417.52	1237.68	411.09
44.444	1	0.07	0.02	0.01	0.06	1.43	0.06	0.08	3.1	3.1	97.14	9.56	29.28	96.18	3.34	0.96	3.1	0.07	7.94	7.73	0.98	0.22	0	0	0.02	0.08	0.9	0.05	4.83	4.21	0.01	19.74	32.69	0	0		-9.74	-5.87	-1.75	60.35	202.67	988.73	351.51	1290.96	669.32	1033.96	419.84	1236.52	413.39
44.477	1	0.06	0.02	0.01	0.06	1.43	0.06	0.08	2.65	2.65	97.14	9.77	29.85	96.45	2.45	1.07	2.65	0.09	7.67	4.2	0.71	0.14	0	0	0.02	0.09	0.92	0.07	4.78	4.01	0.01	31.51	32.83	0	0		-12.04	-5.49	-1.94	59.65	205.36	989.39	351.66	1293.01	670.07	1033.64	420.31	1238.84	412.01
44.511	1	0.05	0.02	0.01	0.06	1.55	0.06	0.08	2.55	2.55	96.9	10.59	30.54	95.55	2.63	1.48	2.55	0.09	7.99	3.07	0.83	0.09	0	0	0.02	0.09	0.9	0.08	4.29	3.99	0.02	24.46	33.39	0	0		-12.01	-6.67	-2.2	59.66	210	990.92	355.57	1291.55	670.05	1030.83	425.23	1240.57	414.63
44.544	1	0.05	0.01	0.01	0.06	1.83	0.05	0.08	2.44	2.44	96.34	12.02	32.04	92.43	2.82	1.87	2.44	0.12	9.25	2.87	0.82	0.1	0	0	0.02	0.09	0.81	0.08	4.16	4.06	0.02	29.99	34.28	0	0		-12.25	-9.49	-0.49	59.19	211.25	989.46	357.84	1291.33	673.33	1031.91	423.81	1243.14	420.69
44.577	1	0.05	0.02	0.01	0.06	1.54	0.05	0.08	2.3	2.3	96.91	10.22	30.59	93.72	2.79	2.17	2.3	0.13	8.42	2.28	0.75	0.11	0	0	0.02	0.09	0.67	0.1	4.33	4.08	0.02	15.13	33.14	0	0		-14.69	-8.49	-0.45	58.69	212.49	989.7	362.57	1292.11	676.39	1031.88	426.48	1244.37	426.96
44.611	1	0.05	0.02	0.01	0.06	1.58	0.05	0.08	1.92	1.92	96.85	9.78	30.95	90.08	2.65	2.14	1.92	0.13	9.39	1.7	0.66	0.1	0	0	0.02	0.08	0.64	0.1	3.6	4.34	0.03	33.29	32.84	0	0		-11.69	-10.97	-0.9	58.88	206.81	989.76	361.27	1295.68	680.61	1035.78	426.94	1242.59	426.96
44.644	1	0.05	0.02	0.01	0.06	1.4	0.05	0.08	1.75	1.75	97.2	9.17	30.22	92.4	2.32	2.64	1.75	0.14	8.11	1.24	0.38	0.07	0	0	0.02	0.08	0.58	0.12	3.79	3.94	0.03	34.16	32.4	0	0		-14	-9.51	-1.17	58.45	212.25	989.34	365.73	1293.86	683.42	1031.51	433.04	1243.67	427
44.677	1	0.05	0.02	0.01	0.06	1.37	0.05	0.08	1.82	1.82	97.26	9.59	30.12	90.86	2.35	2.87	1.82	0.15	7.16	1.01	0.31	0.07	0	0	0.02	0.09	0.42	0.13	3.64	4.02	0.03	13.46	32.7	0	0		-12.47	-10.52	-1.28	58.53	213.87	988.78	367.71	1295.15	686.81	1030.77	435.36	1244.61	431.68
44.711	1	0.05	0.02	0.01	0.06	1.53	0.05	0.08	1.46	1.46	96.94	10.13	31.36	95.61	1.87	3.14	1.46	0.15	8.35	0.77	0.24	0.07	0	0	0.02	0.1	0.39	0.13	3.42	3.71	0.05	27.66	33.09	0	0		-15.53	-6.59	-2.23	57.55	221.44	986.34	369.23	1294.08	688.44	1023.74	439.8	1244.91	428.92
44.744	1	0.05	0.02	0.01	0.06	1.61	0.05	0.08	1.32	1.32	96.78	10.84	31.94	97.77	1.89	2.82	1.32	0.16	8.38	0.67	0.24	0.11	0	0	0.01	0.08	0.33	0.09	4.16	3.83	0.05	38.48	33.55	0	0		-15.56	-3.1	-1.31	57.82	213.61	982.76	373.53	1285.76	689.49	1023.58	442.65	1236.87	430.77
44.778	1	0.05	0.02	0.01	0.06	1.55	0.05	0.08	1.06	1.06	96.91	10.35	31.8	92.62	1.52	2.52	1.06	0.19	8.28	0.51	0.19	0.16	0	0	0.01	0.08	0.28	0.05	5.15	3.54	0.05	19.6	33.24	0	0		-17.2	-9.35	-1.02	56.54	221.57	982.03	371.23	1292.27	693.75	1022.6	441.25	1243.87	429.61
44.811	1	0.05	0.02	0.01	0.06	1.36	0.05	0.08	0.86	0.86	97.29	8.78	30.69	91.41	1.33	3.09	0.86	0.21	8.13	0.28	0.19	0.17	0	0	0.01	0.07	0.23	0.05	5.99	3.89	0.06	17.27	32.11	0	0		-17.93	-10.17	-1.59	56.64	219.37	984.06	374.53	1292.38	694.57	1023.9	445.66	1242.77	430.79
44.844	1	0.05	0.02	0.01	0.06	1.18	0.05	0.08	0.79	0.79	97.64	8.43	29.64	93.25	1.13	3.54	0.79	0.2	6.17	0.2	0.21	0.11	0	0	0.01	0.06	0.22	0.03	6.67	4.58	0.06	37.15	31.83	0	0		-18.61	-8.87	-2.39	56.14	226.14	981.93	377.42	1293.74	699.58	1018.56	448.77	1244.31	435.55
44.878	1	0.05	0.02	0.01	0.06	1.27	0.05	0.08	0.62	0.62	97.46	9.06	30.4	96.76	1.03	3.64	0.62	0.21	6.55	0.26	0.28	0.1	0	0	0.01	0.05	0.2	0.03	8.4	5	0.07	41.62	32.31	0	0		-18.37	-5.02	-2.24	56.2	226.37	975.88	380.13	1289.17	704.65	1013.58	451.68	1239.54	438.03
44.911	1	0.05	0.02	0.01	0.06	1.19	0.05	0.09	0.47	0.47	97.61	8.56	29.94	94.07	0.97	4.07	0.47	0.26	6.19	0.24	0.27	0.09	0	0	0.01	0.04	0.16	0.02	9.58	5.84	0.09	6.76	31.93	0	0		-19.13	-8.18	-1.53	56.04	226.2	975.44	382.92	1288.36	707.37	1014.11	453.07	1239.97	440.7
44.944	1	0.05	0.02	0.01	0.07	1.03	0.05	0.09	0.51	0.51	97.95	7.48	28.56	97.84	0.82	4.66	0.51	0.26	5.3	0.23	0.37	0.08	0	0	0.01	0.03	0.15	0.03	9.06	5.45	0.09	29.9	31.02	0	0		-14.04	-2.94	-1.54	57.66	219.94	971.55	384.78	1283.74	710.06	1013.2	454.55	1233.02	447.33
44.978	1	0.05	0.02	0.01	0.07	0.98	0.05	0.1	0.38	0.38	98.04	6.83	28.16	93.01	0.94	5.92	0.38	0.27	5.66	0.19	0.25	0.07	0	0	0.01	0.02	0.13	0.03	10.08	6.3	0.1	24.56	30.41	0	0		-17.69	-9.06	-3.39	56.77	223.48	974.56	388.43	1285.91	710.21	1010.71	461.79	1233.61	445.65
45.011	1	0.05	0.02	0.01	0.08	0.89	0.05	0.1	0.37	0.37	98.22	6.64	27.44	97.15	0.99	7.56	0.37	0.28	4.38	0.21	0.2	0.06	0	0	0.01	0.02	0.12	0.03	10.17	6.29	0.1	26	30.22	0	0		-17.99	-4.35	-3.13	56.56	232.02	969.5	389.98	1281.3	711.3	1002.02	464.12	1233.41	447.05
45.044	1	0.06	0.02	0.01	0.09	0.68	0.05	0.11	0.32	0.32	98.63	4.87	25.03	92.52	0.84	8.93	0.32	0.3	3.68	0.15	0.19	0.06	0	0	0.01	0.02	0.09	0.02	11.5	6.97	0.09	14.25	28.17	0	0		-20.96	-9.42	-4.82	55.4	233.12	966.32	388.9	1284.72	715.12	998.53	466.99	1230.46	443.44
45.078	1	0.06	0.02	0.02	0.1	0.51	0.05	0.11	0.25	0.25	98.97	3.43	22.45	97.73	0.79	8.77	0.25	0.28	3.1	0.15	0.17	0.07	0	0	0.01	0.02	0.07	0.01	13.35	7.09	0.08	22.18	25.91	0	0		-20.98	-3.18	-1.43	55.65	232.88	964.31	392.67	1277.88	715.86	1000.19	462.23	1232.79	450.82
45.111	1	0.06	0.02	0.02	0.1	0.52	0.05	0.11	0.25	0.25	98.96	3.48	22.52	96.9	0.81	8.43	0.25	0.38	3.1	0.15	0.2	0.12	0	0	0.01	0.02	0.06	0.01	13.08	6.74	0.07	14.66	25.99	0	0		-19.01	-4.8	-2.19	56.34	226.55	963.45	392.91	1276.5	717.4	1001.08	464.56	1227.14	449.55
45.145	1	0.07	0.03	0.02	0.12	0.38	0.05	0.13	0.21	0.21	99.24	2.3	19.6	93.24	0.76	10.84	0.21	0.53	2.82	0.1	0.26	0.17	0	0	0	0.01	0.05	0.01	15.2	8.85	0.07	11.57	23.34	0	0		-21.74	-8.88	-2.78	55.04	239.38	957.11	393.78	1275.28	718.99	989.23	466.97	1228.16	452.37
45.178	1	0.07	0.03	0.02	0.12	0.39	0.05	0.14	0.2	0.2	99.22	2.32	19.82	98.19	0.75	10.06	0.2	0.41	3.18	0.1	0.26	0.16	0	0	0	0.01	0.06	0.01	16.06	10.28	0.08	4.85	23.4	0	0		-20.95	-2.02	0.75	56.01	223.6	954.64	392.43	1272.07	720.14	1000.95	454.89	1224.53	458.4
45.211	1	0.07	0.03	0.02	0.12	0.39	0.05	0.15	0.2	0.2	99.22	2.18	19.66	97.35	0.85	11.27	0.2	0.41	3.9	0.09	0.29	0.12	0	0	0	0.01	0.07	0.02	15.62	10.68	0.08	9.4	22.99	0	0		-22.21	-3.98	0.34	55.2	234.2	951.75	387.48	1273.72	719.44	994.17	453.15	1228.37	450.81
45.245	1	0.08	0.03	0.02	0.13	0.27	0.06	0.17	0.18	0.18	99.47	1.34	16.11	95.44	1.08	11.23	0.18	0.47	3.25	0.09	0.27	0.09	0	0	0	0.01	0.07	0.02	13.82	13.51	0.1	2.06	19.93	0	0		-14.05	-6.79	1.13	58.24	214.75	954.45	390.4	1273.04	723.53	1006.3	460.06	1220.97	454.39
45.278	1	0.08	0.04	0.02	0.12	0.27	0.06	0.14	0.23	0.23	99.46	1.27	16	96.87	1.09	8.67	0.23	0.39	4.13	0.14	0.33	0.12	0	0	0.01	0.01	0.09	0.05	13.35	12.26	0.1	14.82	19.53	0	0		-16.21	-4.84	-0.97	57.66	219.43	949.72	390.04	1270.55	723.26	996.79	457.69	1216.22	456.47
45.311	1	0.08	0.04	0.02	0.12	0.27	0.07	0.13	0.21	0.21	99.45	1.23	16.05	97.02	1.3	8.3	0.21	0.37	4.95	0.19	0.39	0.13	0	0	0.01	0.01	0.11	0.1	11.23	11.21	0.1	12.86	19.31	0	0		-19.21	-4.59	-1.03	56.75	233.57	952.19	382.86	1277.63	720.22	994.26	453.76	1227.66	444.78
45.345	1	0.08	0.04	0.02	0.11	0.24	0.07	0.12	0.23	0.23	99.53	1.02	14.55	96.23	1.64	7.08	0.23	0.31	4.94	0.23	0.38	0.13	0	0	0.01	0.01	0.16	0.13	9.57	8.69	0.11	2.98	17.99	0	0		-17.07	-5.81	0.5	57.1	238	947.12	379.42	1274.69	719.52	990.64	448.23	1228.64	446.41
45.378	1	0.08	0.04	0.02	0.1	0.27	0.07	0.1	0.28	0.26	99.47	1.08	15.29	93.05	1.83	5.09	0.26	0.27	6.26	0.36	0.67	0.2	0	0	0.01	0.01	0.22	0.28	8.63	7.65	0.11	12.39	18.35	0	0		-21.36	-9.03	-1.05	56.57	231.82	946.02	383.51	1272.65	721.38	989.37	453.57	1221.01	444.41
45.411	1	0.08	0.05	0.02	0.1	0.25	0.08	0.09	0.4	0.24	99.5	1.03	14.75	96.77	2.27	3.76	0.24	0.19	5.98	0.44	0.58	0.23	0	0	0.02	0.02	0.41	0.4	6.85	6.44	0.11	6.58	18.03	0	0		-16.16	-5.01	-1.28	57.74	228.36	941.13	380.32	1270.82	722.09	987.47	450.68	1215.82	448.55
45.445	1	0.07	0.04	0.02	0.1	0.27	0.08	0.09	0.49	0.26	99.45	1.12	15.4	87.97	2.57	3.93	0.26	0.18	6.34	0.53	0.67	0.27	0	0	0.03	0.02	0.55	0.49	6.07	5.71	0.1	23.28	18.61	0	0		-15.85	-12.05	-0.66	56.99	241.06	941.92	372.9	1279.7	722.02	986.58	444.58	1227.64	444.16
45.478	1	0.07	0.04	0.02	0.09	0.32	0.08	0.09	0.62	0.26	99.37	1.25	16.54	97.24	2.89	3.68	0.26	0.18	7.28	0.63	0.62	0.41	0	0	0.05	0.02	0.73	0.62	5.5	5.42	0.11	5.9	19.4	0	0		-13.23	-4.19	-2.4	58.54	236.89	940.05	377.44	1271.47	723.86	981.09	455.86	1217.43	439.65
45.512	1	0.07	0.04	0.02	0.09	0.34	0.08	0.08	0.85	0.3	99.32	1.18	17.05	91.73	1.82	3.38	0.3	0.17	9.22	0.72	0.82	0.37	0	0.01	0.08	0.02	1.17	0.85	4.31	4.49	0.12	30.8	19.03	0	0		-12.79	-9.97	-0.94	58.38	229.57	941.58	377.87	1276.63	729.27	990.44	452.22	1219.88	444.7
45.545	1	0.07	0.04	0.01	0.09	0.31	0.07	0.08	0.49	0.33	99.38	1.21	16.47	95.89	1.74	4.06	0.33	0.2	7.28	0.5	0.79	0.37	0	0.01	0.08	0.02	1.27	0.49	3.68	3.66	0.14	8.43	19.18	0	0		-13.71	-6.25	-0.71	57.64	240.18	931.73	373.36	1271.93	726.2	978.2	445.91	1218.38	446.82
45.578	1	0.07	0.04	0.01	0.09	0.31	0.07	0.08	0.42	0.35	99.39	1.24	16.46	95.14	2.08	3.73	0.35	0.23	6.83	0.49	0.71	0.33	0	0.01	0.09	0.02	1.36	0.42	3.38	3.5	0.14	37.13	19.38	0	0		-19.35	-7.13	-0.87	56.66	240.36	930.51	369.89	1282.19	733.49	982.69	451.94	1222.28	432.65
45.612	1	0.07	0.04	0.01	0.09	0.34	0.07	0.08	0.4	0.4	99.32	1.42	17.44	95.2	1.71	4.25	0.4	0.25	6.72	0.69	0.75	0.21	0	0.01	0.09	0.02	1.13	0.28	2.79	3.63	0.15	69.39	20.29	0	0		-16.01	-7.07	0.99	57.68	228.63	936.86	373.76	1287.78	739.41	997.76	452.47	1226.1	441.07
45.645	1	0.06	0.03	0.01	0.09	0.36	0.07	0.09	0.41	0.41	99.28	1.63	18.1	96.05	2.21	5.62	0.41	0.2	6.18	0.56	0.52	0.14	0	0.01	0.1	0.02	1.3	0.23	2.81	3.68	0.15	40.98	21.14	0	0		-16.32	-6.05	0.66	57.37	236.65	938.15	376.91	1284.12	738.94	991.84	448.74	1228.48	446.52
45.678	1	0.06	0.03	0.01	0.08	0.48	0.06	0.09	0.47	0.45	99.03	2.28	20.8	90.15	1.96	5.44	0.45	0.2	7.15	0.54	0.44	0.13	0	0.01	0.09	0.02	1	0.47	2.71	3.28	0.17	25.73	23.29	0	0		-18.6	-10.93	-0.44	56.71	247.34	935.35	379.76	1280.71	737.65	981.08	453.52	1228.35	447.57
45.712	1	0.05	0.02	0.01	0.08	0.63	0.06	0.09	0.45	0.44	98.74	3.25	23.28	95.23	2.3	6.69	0.44	0.2	7.43	0.49	0.4	0.13	0	0.02	0.09	0.03	0.78	0.45	2.32	2.87	0.18	13.17	25.56	0	0		-17.05	-7.03	1.5	56.87	244.33	934.48	375.48	1284.47	740.48	987.86	446.7	1232.2	447.4
45.745	1	0.05	0.02	0.01	0.08	0.75	0.06	0.09	0.48	0.44	98.51	4.01	24.84	91.68	2.3	7.45	0.44	0.21	7.74	0.46	0.39	0.22	0	0.02	0.07	0.03	0.67	0.48	2.43	3.02	0.2	12.58	26.91	0	0		-11.32	-10	-1.56	58.07	253.36	935.69	376.77	1285.27	741.87	978.36	458.2	1231.45	446.56
45.779	1	0.04	0.02	0.01	0.07	0.99	0.05	0.09	0.39	0.39	98.01	6.35	27.56	96.58	3.25	6.77	0.39	0.23	6.91	0.39	0.34	0.33	0	0.03	0.07	0.03	0.55	0.29	2.02	2.38	0.19	33.76	29.92	0	0		-10.41	-5.3	-1.64	58.46	250.1	930.98	380.61	1281.5	745.13	975.74	459.57	1225.82	455.85
45.812	1	0.04	0.02	0.01	0.07	1.06	0.05	0.11	0.33	0.33	97.88	7.23	28.26	94.1	3.61	8.7	0.33	0.25	6.33	0.26	0.21	0.18	0	0.03	0.06	0.03	0.43	0.27	2.03	2.97	0.19	15.96	30.79	0	0		-17.61	-8.15	-1.5	56.31	253.49	936.59	375.87	1292.75	745.86	982.81	457.47	1235.8	441.49
45.845	1	0.04	0.01	0.01	0.07	1.15	0.05	0.11	0.31	0.31	97.7	8.34	29.32	95.13	2.66	10.33	0.31	0.24	5.9	0.16	0.18	0.15	0	0.03	0.06	0.03	0.5	0.3	1.99	3.42	0.19	7.45	31.75	0	0		-18.51	-7.14	-3.21	55.64	263.41	937.91	376.74	1298.03	747.37	978.23	468.57	1239.72	436.87
45.879	1	0.04	0.01	0.01	0.07	1.17	0.04	0.12	0.27	0.26	97.66	9.44	29.54	95.24	3.26	10.36	0.26	0.22	4.5	0.11	0.14	0.07	0	0.03	0.05	0.02	0.43	0.27	1.84	3.91	0.2	46.01	32.6	0	0		-15.55	-7.02	-1.65	55.42	271.47	931.2	375.19	1297.11	752.81	973	466.34	1243.33	441.49
45.912	1	0.04	0.01	0.01	0.06	1.43	0.04	0.12	0.24	0.24	97.14	11.71	31.53	95.4	2.98	9.07	0.24	0.29	5.16	0.09	0.1	0.03	0	0.02	0.04	0.02	0.29	0.12	1.95	5.27	0.2	39.01	34.1	0	0		-10.61	-6.84	-1.09	56.71	260.46	932.22	379.18	1295.85	760.24	979.28	462.69	1239.54	452.54
45.945	1	0.03	0.01	0.01	0.08	1.43	0.04	0.15	0.21	0.21	97.15	11.74	31.23	92.8	4.45	12.63	0.21	0.38	5.07	0.06	0.09	0.04	0	0.02	0.03	0.02	0.26	0.1	2.05	5.98	0.2	34.5	34.12	0	0		-16.14	-9.22	-1.83	55.2	263.41	932.83	388.56	1294.17	761.98	975.56	470.03	1238.79	460.46
45.979	1	0.04	0.01	0.01	0.07	1.24	0.05	0.14	0.2	0.18	97.52	10.56	29.78	95.63	5.66	8.89	0.18	0.36	4.02	0.04	0.06	0.02	0	0.01	0.03	0.02	0.21	0.09	2.14	7.91	0.2	56.34	33.38	0	0		-18.22	-6.57	0.38	54.98	265.98	937.3	391.81	1299.7	765.23	983.98	474.07	1249.66	461.58
46.012	1	0.04	0.01	0.01	0.07	1.12	0.05	0.14	0.2	0.18	97.75	9.31	29.07	96.75	4.64	9.03	0.18	0.37	4.01	0.03	0.05	0.03	0	0.01	0.03	0.02	0.19	0.07	2.07	8.15	0.2	20.31	32.5	0	0		-19.05	-5.03	-2.07	55.13	259.31	938.68	401.19	1297.03	772.39	982.03	483.75	1240.71	465.7
46.045	1	0.04	0.01	0.01	0.08	1.03	0.05	0.15	0.21	0.17	97.94	8.88	28.32	96.7	4.68	9.95	0.17	0.28	3.08	0.03	0.06	0.03	0	0.01	0.02	0.02	0.14	0.11	2.29	9.55	0.21	59.36	32.18	0	0		-16.44	-5.11	-0.19	55.7	258.18	944.81	404.61	1296.5	769.51	988.87	480.73	1247.01	475.63
46.079	1	0.04	0.01	0.01	0.07	1.19	0.05	0.18	0.23	0.14	97.62	10.76	29.67	96.39	4.98	8.59	0.14	0.2	3.05	0.05	0.07	0.03	0	0.01	0.02	0.02	0.14	0.1	2.56	14.09	0.23	48.6	33.51	0	0		-22.54	-5.58	-1.96	53.18	277.54	943.32	402.45	1301.51	768.76	977.32	486.48	1254.06	465.35
46.112	1	0.04	0.02	0.01	0.07	0.84	0.05	0.16	0.21	0.14	98.32	7.1	26.4	93.75	4.94	7.47	0.14	0.2	2.4	0.05	0.1	0.03	0	0.01	0.02	0.02	0.07	0.04	2.25	13.08	0.21	21.83	30.67	0	0		-19.4	-8.46	-0.37	52.87	279.3	948.45	394.59	1311.37	766.75	986.99	478.67	1265.86	463.07
46.146	1	0.04	0.02	0.01	0.08	0.81	0.05	0.18	0.22	0.11	98.38	6.51	25.98	97.94	4.98	8.49	0.11	0.25	2.88	0.06	0.14	0.03	0	0.01	0.02	0.02	0.07	0.04	2.09	14.22	0.22	52.07	30.09	0	0		-17.69	-2.7	1.02	55.25	242.35	956.59	409.47	1308.05	774.85	1010.98	484.48	1253.27	478.96
46.179	1	0.04	0.02	0.01	0.08	0.63	0.05	0.2	0.2	0.1	98.74	4.78	23.85	93.15	4.17	10.36	0.1	0.28	2.49	0.04	0.09	0.04	0	0	0.02	0.02	0.06	0.03	1.74	16.43	0.2	1.87	28.05	0	0		-22.64	-8.95	-3.71	53.61	260.59	974.36	414.55	1317.93	766.21	1006.7	500.07	1265.57	470.12
46.212	1	0.04	0.02	0.01	0.08	0.68	0.05	0.2	0.18	0.1	98.64	5.2	24.75	98.18	3.23	9.99	0.1	0.24	2.79	0.06	0.1	0.1	0	0	0.02	0.02	0.05	0.03	1.66	17.16	0.18	11.02	28.6	0	1		-19.45	2.06	-3.36	55.02	250.79	977.76	425.07	1314.39	768.21	1013.54	514.46	1261.75	478.58
46.246	1	0.05	0.02	0.01	0.09	0.48	0.05	0.22	0.15	0.09	99.04	2.97	21.54	98.63	2.3	10.9	0.09	0.32	3.78	0.08	0.08	0.27	0	0	0.02	0.02	0.05	0.03	1.38	20.03	0.15	2.86	24.97	0	0		-15.56	-0.63	-4.35	56.17	241.84	977.66	419.87	1313.48	767.91	1015.07	502.43	1255.83	479.6
46.279	1	0.05	0.02	0.01	0.09	0.45	0.05	0.22	0.12	0.08	99.11	2.85	21.04	98.37	1.79	11.52	0.08	0.31	2.93	0.06	0.05	0.32	0	0	0.01	0.02	0.03	0.02	1.36	19.76	0.12	18.58	24.71	0	0		-26.04	1.5	-0.47	53.86	252.78	980.04	437.04	1310.94	772.93	1016.38	510.94	1268.72	495.93
46.312	1	0.05	0.02	0.01	0.09	0.42	0.05	0.24	0.11	0.07	99.16	2.65	20.6	96.18	1.3	12.18	0.07	0.36	2.77	0.03	0.03	0.16	0	0	0.01	0.02	0.04	0.02	1.33	21.9	0.11	29.05	24.25	0	0		-26.17	-5.87	-2.54	53.84	245.77	976.55	437.88	1310.54	778.51	1013.77	511.19	1259.13	496.88
46.346	1	0.05	0.03	0.01	0.11	0.27	0.05	0.25	0.09	0.07	99.47	1.5	16.37	98.33	1.2	14.48	0.07	0.37	1.83	0.03	0.04	0.1	0	0	0.01	0.02	0.03	0.02	1.4	20.69	0.09	23.67	20.62	0	0		-15.61	-1.63	1.02	56.44	241.01	966.64	435.2	1300.05	777.82	1012.92	499.8	1253.47	514.55
46.379	1	0.05	0.03	0.01	0.13	0.25	0.05	0.32	0.09	0.07	99.37	1.41	15.69	94.65	1.77	17.99	0.07	0.35	1.47	0.03	0.03	0.04	0	0	0.01	0.02	0.05	0.04	1.46	21.73	0.09	27.24	20.24	0	0		-20.58	-7.64	-0.63	53.61	267.6	960.89	421.07	1309.13	778.77	997.51	499.3	1264.81	486.69
46.412	1	0.05	0.02	0.01	0.14	0.27	0.05	0.37	0.1	0.06	99.25	1.52	16.27	98.03	1.68	21.09	0.06	0.41	1.68	0.02	0.04	0.03	0	0	0.01	0.02	0.04	0.1	1.41	22.72	0.09	9.77	20.7	0	0		-19.98	-2.45	1.15	54.62	244.7	962.01	418.95	1309.39	778.01	1013.43	492.69	1258.06	486.92
46.446	1	0.05	0.03	0.01	0.14	0.22	0.05	0.29	0.12	0.06	99.42	1.16	14.51	96.95	1.37	19.75	0.06	0.43	1.93	0.02	0.07	0.08	0	0	0.02	0.02	0.04	0.12	1.2	18.31	0.09	1.03	18.88	0	1		-27.66	-4.71	-3.71	50.6	289.44	954.73	412.48	1316.37	776.85	981.14	503.89	1268.28	467.41
46.479	1	0.05	0.03	0.01	0.15	0.22	0.05	0.3	0.15	0.05	99.39	1.14	14.55	94.05	1.11	21.12	0.05	0.35	2.14	0.02	0.05	0.06	0	0	0.02	0.02	0.05	0.15	1.23	18.28	0.1	24.48	18.78	0	0		-24.78	-8.2	0.3	50.56	297.11	946.63	409.09	1318.24	784.19	982	494.74	1278.61	477.62
46.513	1	0.05	0.03	0.01	0.17	0.22	0.05	0.35	0.11	0.05	99.3	1.13	14.67	97.42	0.9	25.4	0.05	0.29	2.59	0.02	0.1	0.13	0	0	0.02	0.02	0.05	0.11	1.21	17.77	0.11	16.96	18.68	0	0		-19.18	-3.84	0.5	53.99	260	949.5	411.79	1316.39	789.92	1001.83	494.89	1261.45	481.06
46.546	1	0.05	0.02	0.01	0.16	0.24	0.05	0.33	0.13	0.05	99.33	1.23	15.41	95.08	1.04	24.83	0.05	0.23	2.95	0.04	0.14	0.11	0	0	0.03	0.02	0.05	0.13	1.18	17.13	0.1	24.43	19.29	0	0		-17.1	-7.19	0.13	54.06	263.07	953.05	408.92	1321.2	790.15	1003.55	492.36	1266.31	479.6
46.579	1	0.04	0.02	0.01	0.18	0.24	0.05	0.36	0.15	0.05	99.27	1.21	15.22	98.74	1.01	26.95	0.05	0.26	2.79	0.06	0.17	0.06	0	0	0.04	0.02	0.04	0.15	1.17	17.08	0.1	5.8	19.19	0	0		-17.57	-0.17	-0.48	54.21	262.88	954.08	408.51	1314.07	782.05	999.56	487.67	1262.27	478.33
46.613	1	0.04	0.02	0.01	0.15	0.38	0.04	0.31	0.14	0.04	99.24	2.01	19.42	98.34	0.83	25.4	0.04	0.25	4.4	0.08	0.24	0.09	0	0	0.05	0.03	0.04	0.14	1.2	14.78	0.09	22.92	22.5	0	0		-23.16	-1.58	-2.08	53.4	265.82	961.68	420.6	1320.9	785.95	1002.79	510.25	1266.82	479.39
46.646	1	0.04	0.02	0.01	0.15	0.42	0.04	0.33	0.16	0.05	99.15	2.34	20.51	98.41	0.73	26.01	0.05	0.29	4.56	0.12	0.22	0.09	0	0	0.05	0.03	0.04	0.16	1.29	15.57	0.09	15.12	23.44	0	0		-20.75	-1.38	-0.62	53.67	261.92	955.42	420.57	1313.01	789.53	999.82	496.8	1261.65	489.76
46.679	1	0.04	0.02	0.01	0.14	0.43	0.04	0.31	0.2	0.05	99.15	2.42	20.59	98	0.72	24.23	0.05	0.26	4.13	0.14	0.17	0.06	0	0	0.04	0.03	0.04	0.2	1.39	15.91	0.08	11.49	23.67	0	0		-23.73	-2.53	0.51	53.2	255.17	954.9	417.74	1309.57	782.89	1003.44	488.37	1258.6	487.36
46.713	1	0.04	0.02	0.01	0.17	0.43	0.04	0.35	0.19	0.05	99.15	2.37	20.58	97.74	0.75	29.97	0.05	0.26	4.45	0.13	0.17	0.11	0	0	0.03	0.03	0.05	0.19	1.68	13.45	0.08	18.94	23.54	0	1		-24.39	-3.17	-2.33	51.63	287.35	947.52	415.4	1309.59	782.95	977.51	498.95	1264.26	480.24
46.746	1	0.04	0.02	0.01	0.17	0.41	0.04	0.34	0.18	0.05	99.18	2.46	20.28	97.17	0.89	29.59	0.05	0.29	3.18	0.11	0.14	0.08	0	0	0.04	0.03	0.06	0.18	1.78	12.94	0.09	17.1	23.78	0	0		-23.06	-4.32	-0.53	53.65	257.81	955.23	419.41	1310.2	782.53	1000.8	500.97	1257.94	482.38
46.78	1	0.04	0.02	0.01	0.14	0.35	0.04	0.23	0.15	0.06	99.31	2.09	18.77	98.65	1.06	23.04	0.06	0.32	2.32	0.09	0.16	0.11	0	0	0.04	0.03	0.08	0.15	1.85	9.95	0.09	21.82	22.74	0	0		-19.97	0.56	0.49	53.57	270.24	948.03	415.35	1302.13	777.82	988.78	487.31	1258.99	491.79
46.813	1	0.04	0.02	0.01	0.17	0.32	0.04	0.28	0.12	0.06	99.36	1.91	18.02	98.1	1.21	28.3	0.06	0.33	2.01	0.05	0.14	0.06	0	0	0.03	0.04	0.08	0.12	1.86	9.29	0.1	31.75	22.17	0	0		-23.06	-2.27	1.1	53.78	248.83	953.94	413.44	1305.4	774.43	1005.28	488.03	1253.99	480.07
46.846	1	0.04	0.02	0.01	0.15	0.35	0.04	0.25	0.1	0.07	99.3	2.1	18.78	97.87	1.43	24.86	0.07	0.27	2.46	0.05	0.18	0.05	0	0	0.03	0.03	0.09	0.1	1.86	9.68	0.1	13.6	22.76	0	0		-22.29	-2.87	-1.48	53.78	261.3	954.59	417.32	1297.84	769.41	990.48	493.76	1251.45	480.57
46.88	1	0.04	0.02	0.01	0.13	0.47	0.04	0.22	0.1	0.07	99.06	3.15	21.53	96.44	1.58	23.51	0.07	0.32	2.56	0.05	0.2	0.05	0	0	0.03	0.04	0.09	0.1	1.86	8.29	0.1	41.07	25.35	0	0		-21.16	-5.5	0.33	53.93	263.26	963.56	409.04	1312.9	767.1	1004.98	486.55	1268.01	475.72
46.913	1	0.04	0.02	0.01	0.12	0.42	0.04	0.19	0.11	0.09	99.16	2.69	20.5	96.61	1.39	19.28	0.09	0.26	2.51	0.04	0.14	0.05	0	0	0.03	0.05	0.11	0.08	2.1	8.33	0.11	29.79	24.34	0	0		-25.23	-5.25	-0.06	52.73	256.77	961.03	404.27	1313.95	766.66	1006.7	477.32	1263.35	469.49
46.946	1	0.05	0.02	0.01	0.11	0.34	0.05	0.16	0.12	0.09	99.31	2.05	18.73	97.38	0.98	16.57	0.09	0.24	2.49	0.04	0.16	0.11	0	0	0.03	0.04	0.11	0.12	2.04	7.83	0.12	3.26	22.62	0	0		-25.36	-3.92	-1.19	52.35	275.72	958.83	405.07	1314.24	766.18	994.06	486.69	1269.09	467.26
46.98	1	0.05	0.03	0.01	0.1	0.29	0.05	0.14	0.13	0.1	99.42	1.71	17.08	98.73	1.16	12.5	0.1	0.23	1.57	0.04	0.12	0.05	0	0	0.03	0.05	0.09	0.13	2.23	8.08	0.1	16.39	21.46	0	1		-19.48	0.21	1.64	53.99	260.88	958.62	401.35	1307.44	761.05	1003.73	473.13	1264.61	473.57
47.013	1	0.05	0.03	0.01	0.1	0.28	0.05	0.13	0.1	0.1	99.44	1.62	16.76	96.52	1.04	12.1	0.1	0.26	1.6	0.08	0.15	0.06	0	0	0.03	0.05	0.06	0.1	1.98	7.99	0.1	51.96	21.13	0	0		-25.31	-5.39	0.36	52.74	270.18	965.53	401.43	1312.24	753.91	1002.17	475.98	1272.19	466.73
47.046	1	0.05	0.03	0.01	0.11	0.27	0.05	0.14	0.11	0.11	99.45	1.58	16.57	95.84	1.04	14.15	0.11	0.25	1.69	0.08	0.22	0.05	0	0	0.02	0.05	0.03	0.07	1.87	7.68	0.08	28.06	20.94	0	0		-25.83	-6.31	1.86	52.06	273.54	967.76	398.16	1317.49	753.79	1007.28	466.99	1280.81	468.85
47.08	1	0.06	0.03	0.01	0.1	0.25	0.06	0.12	0.11	0.11	99.5	1.38	15.75	96.39	0.91	11.46	0.11	0.25	1.72	0.13	0.18	0.03	0	0	0.02	0.05	0.03	0.05	1.91	6.94	0.07	22.52	20.11	0	0		-31.95	-5.58	-0.45	49.47	292.19	969.7	400.26	1326.87	758.32	998.64	475.95	1290.54	462.95
47.113	1	0.06	0.03	0.01	0.1	0.23	0.06	0.12	0.12	0.12	99.54	1.24	15.08	95.11	0.73	11.13	0.12	0.25	1.92	0.12	0.17	0.05	0	0	0.02	0.05	0.03	0.05	1.9	7.18	0.08	17.89	19.36	0	0		-29.53	-7.16	-1.05	49.83	291.87	963.65	401.26	1322.93	762.68	992.37	478.58	1283.97	466.1
47.147	1	0.07	0.05	0.01	0.11	0.15	0.07	0.11	0.11	0.11	99.69	0.78	11.33	92.56	0.65	9.67	0.11	0.2	1.15	0.08	0.07	0.04	0	0	0.02	0.04	0.02	0.1	1.79	6.53	0.09	6.4	16.07	0	0		-24.56	-9.4	-1.3	51.25	276.11	966.42	399.32	1330.97	772.15	1005.3	478.91	1281.09	465.55
47.18	1	0.07	0.05	0.02	0.11	0.15	0.07	0.11	0.11	0.11	99.7	0.73	11.04	97.78	0.75	9.79	0.11	0.2	1.61	0.09	0.08	0.04	0	0	0.02	0.03	0.02	0.09	1.7	6.51	0.09	40.04	15.63	0	1		-27.76	-3.07	-0.55	52.12	266.4	977.48	423.08	1325.85	776.95	1015.16	498.09	1281.24	484.96
47.213	1	0.06	0.04	0.01	0.11	0.16	0.07	0.12	0.11	0.11	99.67	0.79	11.68	97.43	1.11	10.24	0.11	0.21	1.97	0.1	0.09	0.04	0	0	0.02	0.04	0.02	0.11	1.61	6.45	0.09	26.25	16.18	0	0		-26.86	-3.83	-1.7	51.75	274.42	976.46	420.07	1327.95	777.09	1009.19	497.7	1283.18	482.2
47.247	1	0.06	0.05	0.01	0.12	0.15	0.07	0.12	0.1	0.1	99.69	0.73	11.07	98.27	1.34	10.74	0.1	0.17	2.09	0.1	0.09	0.02	0	0	0.02	0.04	0.03	0.09	1.42	6.83	0.07	55.48	15.59	0	0		-23.5	1.8	1.3	51.47	284.33	970.44	404.89	1329.57	768.34	1008.55	473.55	1292.61	485.99
47.28	1	0.06	0.04	0.01	0.11	0.17	0.07	0.12	0.11	0.11	99.65	0.82	12.2	96.87	1.1	10.14	0.11	0.16	2.52	0.09	0.13	0.03	0	0	0.02	0.04	0.03	0.08	1.47	6.33	0.08	11.51	16.46	0	0		-30.84	-4.85	-1.92	48.45	293.01	968.79	401.39	1337.03	769.8	999.53	479.86	1292.33	468.64
47.313	1	0.06	0.04	0.01	0.1	0.21	0.06	0.12	0.11	0.11	99.58	1.03	13.88	96.5	1.1	9.33	0.11	0.14	2.57	0.11	0.13	0.03	0	0	0.02	0.04	0.06	0.09	1.44	7.51	0.09	17.93	18.02	0	0		-23.67	-5.41	-0.39	51.11	281.94	968.18	406.26	1331.67	777.35	1005.68	486.4	1287.34	473.81
47.347	1	0.06	0.04	0.01	0.1	0.2	0.07	0.12	0.11	0.11	99.61	0.96	13.34	95.5	1.08	9.56	0.11	0.16	2.44	0.1	0.1	0.03	0	0	0.02	0.04	0.07	0.09	1.43	7.47	0.1	7.47	17.55	0	0		-31.57	-6.72	-0.78	48.82	285.05	970.93	411.05	1334.15	776.84	1005.85	488.61	1290.47	472.96
47.38	1	0.06	0.04	0.01	0.1	0.24	0.06	0.11	0.11	0.11	99.52	1.21	15.15	98.41	1.35	8.07	0.11	0.14	2.74	0.11	0.09	0.07	0	0	0.02	0.04	0.07	0.1	1.47	7.23	0.09	17.2	19.19	0	0		-21.6	1.38	1.1	52	277.7	974.19	406.02	1333.75	772.96	1015.27	484.27	1292.88	477.17
47.413	1	0.06	0.04	0.01	0.1	0.21	0.07	0.12	0.12	0.11	99.58	1.02	13.78	94.28	1.58	9.27	0.11	0.19	2.65	0.13	0.1	0.06	0	0	0.02	0.04	0.07	0.12	1.48	6.72	0.09	28.5	17.98	0	0		-19.42	7.99	5.45	54	246.94	982.56	422.87	1323.04	773.53	1038.36	485.17	1284.69	502.41
47.447	1	0.06	0.04	0.01	0.09	0.25	0.06	0.11	0.14	0.11	99.5	1.33	15.68	98.61	1.13	7.57	0.11	0.16	2.38	0.16	0.17	0.08	0	0	0.02	0.04	0.06	0.14	1.24	6.82	0.07	52.65	19.83	0	0		-23.71	-0.68	1.66	52.42	266.81	984.12	417.96	1324.33	765.04	1022	486.44	1288.81	487.72
47.48	1	0.06	0.04	0.01	0.09	0.23	0.06	0.11	0.14	0.1	99.54	1.2	14.91	97.7	1	7.46	0.1	0.13	2.33	0.17	0.27	0.13	0	0	0.02	0.04	0.05	0.14	1.31	7.87	0.07	37.25	19.13	0	0		-26.98	3.26	3.55	52.39	258.37	983.78	431.06	1310.86	762.12	1023.31	491.2	1281.46	502.12
47.514	1	0.06	0.04	0.01	0.09	0.24	0.06	0.12	0.11	0.11	99.52	1.29	15.2	97	1.15	7.89	0.11	0.13	1.89	0.18	0.33	0.19	0	0	0.02	0.03	0.04	0.11	1.56	8.49	0.06	24.57	19.63	0	1		-20.55	-4.61	2.77	54.2	228.61	991.42	433.36	1314.64	768.34	1041.62	494.19	1270.1	502.04
47.547	1	0.06	0.04	0.01	0.09	0.21	0.07	0.11	0.15	0.11	99.57	1.1	14.04	98.6	1.42	6.74	0.11	0.14	2.09	0.16	0.31	0.24	0	0	0.02	0.03	0.04	0.15	1.62	9.25	0.07	12.92	18.52	0	0		-25.33	-0.71	4.03	53.03	245.84	995.47	430.55	1320.19	762.59	1040.7	487.16	1286.08	502.36
47.58	1	0.07	0.04	0.01	0.09	0.19	0.07	0.11	0.15	0.11	99.62	0.96	12.98	98.63	1.16	6.24	0.11	0.17	1.75	0.12	0.2	0.22	0	0	0.02	0.02	0.03	0.15	1.57	9.97	0.08	46.44	17.56	0	0		-26.01	0.63	3.82	52.68	265.89	988.21	435.01	1312.94	762.69	1023.46	494.4	1288.99	508.26
47.614	1	0.07	0.04	0.01	0.1	0.19	0.07	0.13	0.1	0.1	99.62	0.97	13.06	97	1.07	7.17	0.1	0.18	1.71	0.09	0.15	0.27	0	0	0.02	0.03	0.02	0.09	1.62	11.72	0.07	2.36	17.59	0	0		-19.78	-4.62	-0.7	55.09	245.46	1001.35	437.5	1320.87	765.98	1035	509.79	1280.17	497.97
47.647	1	0.07	0.05	0.01	0.11	0.16	0.07	0.14	0.1	0.1	99.67	0.8	11.69	98.42	1.16	8.65	0.1	0.25	1.82	0.07	0.14	0.41	0	0	0.02	0.03	0.02	0.08	1.61	12.17	0.08	7.26	16.27	0	0		-25.52	1.34	1.1	53.25	261.21	1001.39	430.89	1323.15	757.37	1031.78	495.46	1292.99	496.51
47.68
47.714
47.747
47.781
47.814
47.847
47.881
47.914
47.947
47.981
48.014
48.047
48.081
48.114
48.148
48.181
48.214
48.248
48.281
48.314
48.348
48.381
48.414
48.448
48.481
48.515
48.548
48.581
48.615
48.648
48.681
48.715
48.748
48.782
48.815
48.848
48.882
48.915
48.948
48.982
49.015
49.048
49.082
49.115
49.149
49.182
49.215
49.249
49.282
49.315
49.349
49.382
49.415
49.449
49.482
49.516
49.549
49.582
49.616
49.649
49.682
49.716
49.749
49.783
49.816
49.849
49.883
49.916
49.949
49.983
50.016
50.049
50.083
50.116
50.15
50.183
50.216
50.25
50.283
50.316
50.35
50.383
50.416
50.45
50.483
50.517
50.55
50.583
50.617
50.65
50.683
50.717
50.75
50.784
50.817
50.85
50.884
50.917
50.95
50.984
51.017
51.05
51.084
51.117
51.151
51.184
51.217
51.251
51.284
51.317
51.351
51.384
51.417
51.451
51.484
51.518
51.551
51.584
51.618
51.651
51.684
51.718
51.751
51.785
51.818
51.851
51.885
51.918
51.951
51.985
52.018
52.051
52.085
52.118
52.152
52.185
52.218
52.252
52.285
52.318
52.352
52.385
52.418
52.452
52.485
52.519
52.552
52.585
52.619
52.652
52.685
52.719
52.752
52.786
52.819
52.852
52.886
52.919
52.952
52.986
53.019
53.052
53.086
53.119
53.153
53.186
53.219
53.253
53.286
53.319
53.353
53.386
53.419
53.453
53.486
53.52
53.553
53.586
53.62
53.653
53.686
53.72
53.753
53.787
53.82
53.853
53.887
53.92
53.953
53.987
54.02
54.053
54.087
54.12
54.154
54.187
54.22
54.254
54.287
54.32
54.354
54.387
54.42
54.454
54.487
54.521
54.554
54.587
54.621
54.654
54.687
54.721
54.754
54.788
54.821
54.854
54.888
54.921
54.954
54.988
55.021
55.054
55.088
55.121
55.155
55.188
55.221
55.255
55.288
55.321
55.355
55.388
55.421
55.455
55.488
55.522
55.555
55.588
55.622
55.655
55.688
55.722
55.755
55.789
55.822
55.855
55.889
55.922
55.955
55.989
56.022
56.055
56.089
56.122
56.156
56.189
56.222
56.256
56.289
56.322
56.356
56.389
56.422
56.456
56.489
56.523
56.556
56.589
56.623
56.656
56.689
56.723
56.756
56.79
56.823
56.856
56.89
56.923
56.956
56.99
57.023
57.056
57.09
57.123
57.157
57.19
57.223
57.257
57.29
57.323
57.357
57.39
57.423
57.457
57.49
57.524
57.557
57.59
57.624
57.657
57.69
57.724
57.757
57.791
57.824
57.857
57.891
57.924
57.957
57.991
58.024
58.057
58.091
58.124
58.158
58.191
58.224
58.258
58.291
58.324
58.358
58.391
58.424
58.458
58.491
58.525
58.558
58.591
58.625
58.658
58.691
58.725
58.758
58.792
58.825
58.858
58.892
58.925
58.958
58.992
59.025
59.058
59.092
59.125	2	0.14	0.19	0.02	0.15	0.07	0.2	0.12	1.31	3.5	99.61	0.33	0	94.52	3.37	0.21	3.5	0.04	15.76	0.91	0.58	0.19	0	0.14	0.91	0.9	0.04	0.31	0.89	14.63	0.05	0.07	1.31	0	0		15.74	7.76	-0.63	75.6	120.32	983.24	400.51	1216.37	654.09	1038.79	466.12	1157.97	449.51
59.159	2	0.12	0.17	0.02	0.16	0.06	0.19	0.08	2.15	1.16	99.61	0.33	0	92.03	5.98	1.22	1.16	0.04	12.78	0.48	0.44	0.29	0	0.5	2.15	0.61	0.05	0.39	0.6	2.21	0.03	0.49	1.9	0	0		15.34	9.77	-4.86	76.84	117.75	1003.29	418.44	1197.88	628.67	1037.28	476.25	1153.44	456.92
59.192	2	0.11	0.15	0.02	0.16	0.06	0.18	0.08	1.64	0.97	99.64	0.33	0	89.53	5.76	2.93	0.97	0.04	12.23	0.44	0.35	0.26	0	0.5	1.64	0.52	0.03	0.22	0.45	1.59	0.03	0.27	2.35	0	0		9.66	11.27	-5.21	75.35	122.82	997.37	416.91	1189.54	623.51	1026.84	471.23	1148.48	454.3
59.225	2	0.11	0.14	0.02	0.16	0.07	0.17	0.08	1.43	0.9	99.66	0.33	0.95	96.17	4.83	3.55	0.9	0.03	13.87	0.41	0.42	0.35	0	0.61	1.43	0.35	0.03	0.2	0.37	1.24	0.04	0.83	3.04	0	0		11.99	5.88	-7.91	76.59	119.11	998.58	417.35	1183.01	616.28	1023.74	470.82	1141.55	453.3
59.259	2	0.11	0.15	0.02	0.15	0.06	0.16	0.08	1.11	1.11	99.68	0.33	0.04	93.96	4	3.55	1.11	0.03	11.76	0.56	0.32	0.65	0	0.51	1.11	0.16	0.04	0.2	0.33	1.27	0.06	0.38	2.83	0	0		16.18	8.28	-7.04	78.06	116	996.77	417.02	1173.91	608.62	1021	470.55	1135.44	451.62
59.292	2	0.11	0.14	0.02	0.15	0.07	0.16	0.08	1.07	1.04	99.69	0.33	0.93	94.99	3.37	3.8	1.04	0.02	13.01	0.61	0.31	0.92	0	0.6	1.07	0.13	0.03	0.25	0.39	1.58	0.09	0.09	3.03	0	0		10.2	7.29	-7.67	76.75	115.92	996.08	419.56	1167.29	602.51	1017.01	471.65	1131.01	450.62
59.325	2	0.11	0.14	0.02	0.15	0.06	0.15	0.08	1.09	1.09	99.69	0.33	0.1	94.92	3.5	3.55	1.09	0.02	11.09	0.58	0.35	0.86	0	0.48	0.92	0.13	0.03	0.61	0.57	1.68	0.11	1.22	3.09	0	0		9.99	7.36	-6.17	77.26	116.75	997.07	421.46	1163.98	598.7	1016.74	472.91	1131.59	451.89
59.359	2	0.11	0.14	0.02	0.15	0.06	0.15	0.08	1.4	0.92	99.71	0.33	0	93.76	3.2	3.43	0.92	0.02	9.09	0.54	0.25	0.68	0	0.38	0.79	0.09	0.03	1.4	0.73	1.94	0.14	0.27	3.52	0	0		12.65	8.46	-5.65	78.02	117.47	994.95	422.91	1158.57	596.01	1013.23	475.44	1128.48	452.72
59.392	2	0.12	0.14	0.02	0.15	0.06	0.14	0.08	3.39	1.04	99.71	0.33	0	94.77	2.57	3.81	1.04	0.01	8.02	0.47	0.28	0.58	0	0.33	0.69	0.08	0.03	3.39	1.07	2.3	0.16	0.22	3.51	0	0		11.68	7.51	-4.64	77.89	117.59	992.67	423.35	1154.07	593.15	1010.68	475.48	1126.06	452.77
59.425	2	0.13	0.14	0.02	0.14	0.05	0.14	0.07	5.03	1.16	99.71	0.33	0	93.91	1.9	2.92	1.16	0.02	6.48	0.43	0.32	0.82	0	0.34	0.59	0.08	0.03	5.03	1.31	2.45	0.19	0.04	3.31	0	0		14.47	8.32	-5.35	78.68	118.65	990.38	423.56	1151.25	593.21	1007.03	476.77	1123.25	452.85
59.459	2	0.13	0.15	0.02	0.13	0.05	0.14	0.07	6.15	1.08	99.71	0.33	0	95.11	1.6	1.65	1.08	0.02	6.15	0.36	0.24	1.68	0	0.33	0.52	0.07	0.03	6.46	1.51	2.36	0.2	0.03	3.49	0	0		11.25	7.16	-4.45	78.26	114.69	989.78	422.98	1149.16	592.02	1008.12	471.7	1121.34	453.46
59.492	2	0.13	0.15	0.03	0.13	0.05	0.13	0.07	5.69	0.96	99.71	0.33	0	91.89	1.45	1.68	0.96	0.04	5.69	0.28	0.26	3.3	0	0.34	0.46	0.06	0.03	6.21	1.74	2.47	0.21	0.02	3.85	0.21	0		12.16	9.86	-4.04	78.28	116.55	986.25	421.12	1145.88	589.99	1004.12	470.49	1119.16	451.78
59.526	2	0.13	0.15	0.03	0.13	0.05	0.13	0.07	4.17	0.84	99.71	0.33	0	95.83	1.43	1.81	0.84	0.07	4.89	0.17	0.14	5.04	1.85	0.37	0.42	0.06	0.03	4.17	1.96	2.46	0.21	0	4.03	0.42	0		10.99	6.33	-5.25	78.27	114.57	986.08	420.5	1143.8	588.09	1002.92	468.57	1116.05	450.45
59.559	2	0.13	0.15	0.03	0.13	0.05	0.13	0.07	4.97	0.82	99.7	0.33	0	92.39	1.29	1.91	0.82	0.11	4.97	0.12	0.16	4.61	6.24	0.43	0.41	0.05	0.04	5.34	1.96	2.44	0.23	0.02	4.17	0.69	0		12.81	9.52	-4.07	78.7	112.69	984.47	419.84	1141.88	586.97	1003.23	468.11	1114.52	450.4
59.592	2	0.14	0.15	0.03	0.13	0.05	0.13	0.07	4.68	0.88	99.7	0.33	0	92.77	0.98	1.99	0.88	0.18	4.68	0.11	0.19	5.62	14.51	0.47	0.41	0.05	0.06	5.25	2.1	2.41	0.25	0.13	4.3	1	0		13.72	9.24	-4.36	79.02	112.55	982.94	418.81	1139.83	585.55	1001.29	467.38	1112.37	449.21
59.626	2	0.14	0.17	0.03	0.13	0.05	0.12	0.07	4.47	0.76	99.67	0.33	0	93.36	0.82	2.31	0.76	0.37	3.87	0.08	0.17	6.55	23.06	0.65	0.58	0.03	0.08	6.3	2.19	1.88	0.32	0.01	4.47	2.07	0		13.05	8.79	-2.84	78.86	116.79	979.54	416.77	1138.54	583.96	998.14	467.25	1113.24	447.44
59.659	2	0.14	0.18	0.03	0.14	0.05	0.12	0.07	4.2	0.74	99.64	0.33	0	92.4	0.8	3.31	0.74	0.76	3.69	0.06	0.2	7.14	30.2	0.71	0.64	0.03	0.08	5.66	2.4	2.05	0.34	0.02	4.2	3.02	0		12.49	9.51	-1.78	78.8	115.54	979.22	417.09	1135.43	579.79	998.2	468.04	1111.76	446.78
59.692	2	0.15	0.2	0.04	0.14	0.05	0.12	0.08	3.72	0.88	99.61	0.33	0	89.79	0.75	3.72	0.88	0.7	3.7	0.07	0.26	12.44	37.67	0.83	0.71	0.03	0.1	3.72	3.02	2.4	0.44	0.06	4.16	3.82	0		13.03	11.13	-1.6	78.49	113.13	977.84	417.21	1134.11	580.99	998.07	466.67	1109.61	447.78
59.726	2	0.17	0.24	0.06	0.15	0.04	0.12	0.08	3.74	1.07	99.52	0.33	0	97.38	0.65	4.05	1.07	0.77	3.46	0.08	0.28	16.39	41.64	0.89	0.76	0.02	0.13	3.74	4.72	2.96	0.65	0.01	3.81	5.5	0		11.2	3.92	-2.13	78.55	114.11	979.44	415.38	1135.69	578.89	998.7	465.35	1111.02	445.21
59.759	2	0.18	0.26	0.07	0.15	0.05	0.13	0.08	2.71	1.17	99.49	0.33	0	95.4	0.46	3.71	1.17	0.64	4.71	0.11	0.37	19.85	45.61	0.97	0.78	0.03	0.15	2.71	5.33	3.27	0.7	0.1	3.79	6.01	0		13.11	6.84	-2.95	78.57	110.41	980.78	416.44	1133.55	577.11	999.59	465.46	1108.2	445.55
59.793	2	0.19	0.26	0.08	0.15	0.06	0.13	0.08	1.79	1.29	99.49	0.33	0	96.84	0.35	2.95	1.29	0.42	8.21	0.2	0.41	20.06	37.77	1.19	0.94	0.03	0.13	1.79	7.96	3.69	0.65	0.13	3.85	5.78	0		12.34	4.88	-4.47	77.94	111.65	979.99	416.63	1131.98	576.56	996.58	466.08	1106.13	444.58
59.826	2	0.2	0.23	0.09	0.15	0.06	0.14	0.08	1.65	1.33	99.54	0.33	0.13	92.88	0.34	3.06	1.33	0.34	9.28	0.38	0.48	23.01	28.43	1.65	0.95	0.03	0.1	1.31	8.45	4.29	0.59	0.11	3.89	4.89	0		14.6	9.16	-4.26	78.17	111.95	978.59	416.22	1129.98	574.74	995.2	467.46	1104.56	443.51
59.859	2	0.23	0.2	0.15	0.16	0.08	0.14	0.08	1.81	1.44	99.55	0.37	1.92	89.92	0.39	3.6	1.44	0.26	13.11	0.74	0.77	32.3	22.54	1.81	0.99	0.03	0.07	0.47	8.63	4.92	0.53	0.11	4.11	3.77	0		18.49	11.06	-5.72	78.83	111.38	976.98	417.31	1128.69	576.12	993.45	471.92	1101.08	443.29
59.893	2	0.3	0.16	0.36	0.16	0.09	0.15	0.08	2.74	2.02	99.29	0.47	2.41	87.08	0.48	3.72	1.53	0.18	15.38	2.02	1.52	48.62	16.21	2.74	0.64	0.05	0.05	0.15	9.65	4.92	0.46	0.05	4.17	1.78	0		16.81	12.46	-6.47	78.09	104.4	974.64	417.13	1125.32	575.86	993.67	469.5	1094.63	442.91
59.926	2	0.41	0.14	0.78	0.15	0.09	0.15	0.08	2.73	2.73	98.43	0.5	1.39	85.41	0.5	3.15	1.47	0.13	14.33	5.19	3.36	61.51	15.74	2.73	0.54	0.06	0.05	0.07	11.47	5.26	0.42	0.07	4.3	0.6	0		17.99	13.16	-7.23	78.01	103.69	971.96	418.28	1120.08	573.84	989.85	471.53	1089.46	442.74
59.959	2	0.54	0.14	2.86	0.14	0.1	0.14	0.08	3.19	3.19	94.28	0.66	0	89.98	0.42	2.74	1.48	0.13	17.7	7.85	11.05	79.61	14.55	3.19	0.57	0.07	0.05	0.07	12.07	5.15	0.39	0.05	4.16	0	0		12.57	11.03	-7.33	76.17	99.88	965.77	417.58	1113.15	571.69	985.39	469.32	1081.16	440.96
59.993	2	0.6	0.14	6.51	0.12	0.11	0.13	0.08	4.47	4.47	86.98	0.69	0	55	0.36	2.3	1.77	0.11	18.86	9.84	19	88.81	18.37	4.47	0.78	0.1	0.05	0.12	11.51	5.16	0.41	0.01	3.75	0	0		17.27	21	-3.96	75.59	95.22	959.32	418.85	1107.38	573.39	984.4	471.37	1075.45	443.48
60.026	2	0.52	0.15	4.94	0.12	0.07	0.13	0.08	4.57	4.57	90.11	0.55	0	66.25	0.41	2.12	1.57	0.13	12.38	6.94	17.23	85.28	18.9	4.57	1.07	0.11	0.05	0.36	9.96	5.5	0.38	0.01	3.27	0	0		17.08	18.63	-6.03	75.46	94.16	955.75	419.53	1101.18	570.96	979.09	472.85	1068.11	442.17
60.059	2	0.45	0.16	8.28	0.1	0.06	0.12	0.08	4.81	4.81	83.44	0.83	0	35.31	0.4	1.56	1.62	0.14	9.71	4.72	24.36	89.53	24.86	4.81	1.32	0.15	0.04	0.79	8.65	6.22	0.4	0.03	2.75	0	0		19.79	25.03	-2	73.81	98.38	951.18	419.36	1096.14	567.61	975.29	474.84	1068.1	442.21
60.093	2	0.43	0.17	5.07	0.11	0.04	0.13	0.08	5.11	5.11	89.86	0.56	0	42.34	0.4	0.88	1.55	0.15	5.73	3.19	19.8	83.23	35.46	5.11	2.29	0.21	0.05	1.79	7.61	7.9	0.42	0.01	2.13	0	0		16.24	23.54	1.26	72.7	96.97	946.97	419.21	1093.01	566.96	974.6	473.93	1066.52	443.05
60.126	2	0.32	0.17	1.56	0.11	0.03	0.15	0.08	3.07	5.07	96.88	0.33	0	35.4	0.34	0.5	1.45	0.19	3.07	1.12	14.87	63.61	34.89	5.07	4.53	0.19	0.05	2.5	5.28	8.24	0.45	0.01	1.74	0	0		21.74	25.01	2.54	73.01	101.85	942.63	416.57	1092.9	566.84	972.16	477.93	1066.68	440
60.16	2	0.35	0.18	1.22	0.12	0.03	0.19	0.09	3.19	5.31	97.56	0.37	0	37.11	0.31	0.4	1.62	0.26	3.19	0.4	10.06	59.52	40.85	5.31	11.45	0.24	0.08	5.51	4.14	10.43	0.44	0.01	1.59	0	0		19.46	24.64	3.12	72.04	97.53	938.4	415.22	1092.14	569.56	971.99	475.7	1062.57	439.57
60.193	2	0.36	0.18	1.24	0.12	0.03	0.26	0.09	2.99	5.59	97.53	0.97	0	38.2	0.35	0.32	1.49	0.34	2.99	0.15	8.3	51.92	40.9	5.59	26.94	0.3	0.12	6.64	3.05	11.42	0.55	0.01	1.54	0	0		12.17	24.4	3.93	69.35	96.67	933.41	414.12	1091.51	573.08	969.55	471.98	1060.66	439.67
60.226	2	0.36	0.18	1.1	0.12	0.03	0.34	0.09	3.46	5.46	97.79	2.15	0	35.17	0.53	0.29	1.56	0.47	3.46	0.09	6.33	43.84	37.29	5.46	39.49	0.32	0.18	7.41	2.25	10.31	0.7	0.01	1.6	0	0		5.37	25.06	8.26	67.16	93.67	929.84	412.92	1092.36	577.87	971.29	463.36	1063.1	444.79
60.26	2	0.34	0.17	0.69	0.13	0.04	0.4	0.09	3.47	4.48	98.61	3.46	-0.04	9.43	0.73	0.32	1.15	0.56	3.47	0.05	4.48	31.72	25.39	5.55	47.44	0.39	0.17	10.9	1.32	10.14	0.87	0.01	1.62	0.01	0		10.59	33.31	8.39	67.15	84.05	928.28	413.47	1092.92	582.25	976.08	466.2	1057.33	444.67
60.293	2	0.33	0.18	0.53	0.12	0.04	0.49	0.09	3.99	5.06	98.95	9.5	-4.55	13.86	0.97	0.29	1.1	0.55	3.99	0.05	5.17	17.42	25.71	5.06	60.12	0.38	0.21	18.71	1.03	9.89	1.07	0.01	1.73	0.35	0		13.94	31.14	7.59	68.22	89.74	929.16	414.38	1097.26	586.36	975.77	470.83	1061.96	445.83
60.326	2	0.31	0.2	0.41	0.12	0.04	0.52	0.09	5.12	4.04	98.97	13.48	-5.51	22.72	1.34	0.31	0.93	0.59	5.12	0.06	5.41	9.47	20.18	4.04	64.79	0.41	0.42	21.43	0.7	9.17	1.44	0.01	1.69	1.2	0		9.61	28.12	3.91	67.32	94.08	929.86	414.03	1097.41	586.64	970.93	468.13	1061.91	444.15
60.36	2	0.29	0.21	0.35	0.12	0.04	0.49	0.08	5.96	3.31	99.02	13.05	-4.87	8.02	1.54	0.41	0.84	0.68	5.96	0.08	5.84	6.42	16.06	3.31	63.77	0.44	0.58	20.93	0.41	7.34	2.58	0.01	1.56	1.73	0		17.1	34.2	5.07	68.41	91.85	930.95	413.45	1096.75	582.05	974.62	473.31	1060.84	441.63
60.393	2	0.24	0.25	0.3	0.12	0.04	0.4	0.09	7.56	2.43	99.2	8.61	-1.68	9.8	1.91	0.47	0.88	0.65	7.56	0.13	8.33	6.59	12.95	2.43	55.61	0.43	0.87	14.92	0.43	7.71	3.29	0.01	1.7	3.49	0		11.06	33.1	8.1	66.62	86.94	931.05	412.89	1097.88	584.48	978.29	465.61	1062.86	445.46
60.426	2	0.19	0.34	0.23	0.12	0.04	0.32	0.09	7.17	2.09	99.32	4.18	0	11.7	2.1	0.46	0.86	0.45	7.17	0.2	9.74	7.48	12.83	2.09	44.63	0.42	0.75	6.19	0.36	7.98	4.99	0.03	1.62	6.41	0		8.46	32.11	7.66	66.22	92.88	931.3	412.12	1101.59	585.46	977.44	466.62	1067.56	444.15
60.46	2	0.19	0.43	0.3	0.12	0.04	0.28	0.09	7.87	2.16	99.15	3.12	0	10.07	2.2	0.67	0.78	0.44	7.87	0.25	11.36	14.99	9.02	2.16	39.22	0.38	0.62	4.89	0.2	8.79	8.72	0.01	1.6	8.6	0		17.78	32.95	6.61	68.05	93.92	934.83	411.96	1104.28	584.78	980.05	471.79	1069.47	443.04
60.493	2	0.21	0.38	0.38	0.12	0.04	0.26	0.09	6.46	2.18	99.24	1.92	0	12.2	2.08	0.94	0.83	0.4	6.46	0.25	9.61	24.28	9.89	2.18	34.77	0.42	0.45	3.35	0.24	9.25	9.57	0.02	1.68	7.66	0		15	31.87	7.21	67.65	95.81	935.61	411.49	1105.66	583.74	980.61	470.82	1072.17	442.59
60.527	2	0.3	0.31	1.06	0.12	0.05	0.26	0.1	10.1	1.82	97.88	1.65	0	16.73	1.95	0.87	0.93	0.28	10.1	0.54	8.51	47.66	9.31	1.82	32.37	0.34	0.43	3.88	0.23	11.16	17.22	0.08	1.9	5.8	0		15.85	30.02	6.77	67.74	96.35	937.34	410.64	1108.74	585.85	982	469.33	1074.69	443
60.56	2	0.3	0.26	1.13	0.12	0.06	0.24	0.1	10.73	1.97	97.73	1.38	0	14.31	2.15	0.94	1.15	0.21	10.73	0.75	9.9	49.78	6.1	1.97	29.44	0.35	0.4	5.16	0.24	10.41	22.1	0.05	2.16	4.2	0		18.37	30.95	6.05	68.22	95.15	938.49	412.03	1109.29	587.15	983.14	471.99	1074	443.71
60.593	2	0.34	0.22	1.66	0.12	0.06	0.26	0.1	10.86	2.12	96.69	1.85	0	18.12	2.06	1.05	1.19	0.21	10.86	0.74	9.67	55.26	7.15	2.12	33.07	0.36	0.38	5.9	0.27	10.37	23.27	0.01	2.23	3	0		20.06	29.54	7.64	68.91	96.83	939.39	409.69	1112.34	586.23	985.59	471.33	1078.09	442.71
60.627	2	0.35	0.19	1.86	0.11	0.07	0.28	0.09	13.52	2.38	96.27	3.13	0	20.75	1.97	1.13	1.38	0.17	13.52	0.76	10.95	54.35	6.69	2.38	37.08	0.46	0.33	10.24	0.32	9.08	29.15	0.03	3.27	2.25	0		17.57	28.7	6.26	68.32	97.94	941.48	410.35	1114.83	587.58	986.2	471.26	1079.79	442.4
60.66	2	0.4	0.17	2.25	0.11	0.07	0.32	0.09	13.69	2.59	95.5	5.74	0	9.54	1.91	1.44	1.48	0.15	13.69	0.84	12.49	51.42	8.47	2.59	44.81	0.48	0.31	18.94	0.3	8.72	27.27	0.07	3.19	1.01	0		19.23	33.25	5.61	68.25	91.99	944.76	412.06	1116.86	589.5	991.43	472.44	1078.8	443.65
60.693	2	0.37	0.15	2.25	0.11	0.08	0.36	0.09	15.08	2.57	95.51	10.7	0	11.46	2.14	1.65	1.68	0.16	15.08	0.95	13.09	46.36	5.21	2.57	51.85	0.51	0.34	15.61	0.3	7.88	25.45	0.03	3.46	0	0		22.19	32.22	4.96	68.28	95.18	942.9	413.87	1115.05	591.68	987.65	475.82	1077.97	445.8
60.727	2	0.3	0.15	1.15	0.11	0.09	0.33	0.1	15.15	2.1	97.7	7.79	0	13.27	2.16	1.51	1.54	0.13	15.15	1.06	11.63	37.22	3.05	2.1	47.44	0.51	0.25	10.76	0.37	9.25	20.24	0.02	3.67	0	0		16.95	31.39	4.74	66.89	94.96	944.14	414.39	1117.11	593.16	988.73	473.33	1079.79	446.4
60.76	2	0.27	0.15	0.96	0.11	0.08	0.33	0.1	15.09	2.28	98.08	7.25	0	30.67	2.16	1.39	1.48	0.11	15.09	1.15	10.55	35.27	2.78	2.28	46.52	0.51	0.21	6.72	0.38	9.7	15.77	0.04	3.59	0	0		17.63	26.08	4.26	68.78	101.82	946.7	413.76	1120.11	592.12	987.74	474.35	1085.45	445.7
60.794	2	0.26	0.15	0.67	0.12	0.07	0.35	0.11	11.99	2.67	98.67	5.1	0	24.12	2.54	1.57	1.81	0.14	11.99	1.02	6.49	33.06	1.67	2.67	44.95	0.48	0.17	2.65	0.47	11.4	11.45	0.02	3.57	0	0		18.05	27.73	4.84	68.25	97.71	948.38	414.05	1120.42	592.33	990.84	472.34	1085.25	447.14
60.827	2	0.25	0.15	0.59	0.12	0.06	0.36	0.11	10.93	3.53	98.81	4.38	0	16.61	2.36	1.74	1.91	0.15	10.93	0.8	7.34	30.15	1.33	3.53	44.02	0.49	0.15	2.53	0.54	12.35	7.78	0.02	3.26	0	0		18.15	30.07	4.44	67.6	95.98	949.04	413.28	1123.15	593.96	993.34	472.61	1085.55	445.98
60.86	2	0.24	0.15	0.66	0.12	0.07	0.35	0.12	12.27	3.63	98.69	4.01	0	50.79	2.73	1.66	2.02	0.15	12.27	0.92	8.85	32.51	0.46	3.63	41.53	0.47	0.13	1.78	0.53	13.67	6.7	0.11	3.3	0	0		14.94	21.84	1.47	69.59	102.64	952	414.35	1123.42	592.96	988.7	471.23	1088.2	446.05
60.894	2	0.24	0.16	0.65	0.13	0.06	0.38	0.13	10.31	5.66	98.71	3.01	0	24.54	3.19	1.72	2.16	0.18	10.31	0.75	9.83	32.01	0	5.66	39.82	0.5	0.1	1.5	0.6	15.78	4	0.06	2.69	0	0		14.49	27.62	4.05	67.55	100.21	953.21	413.71	1127.25	593.07	994.99	472.31	1091.58	445.66
60.927	2	0.23	0.16	0.67	0.13	0.06	0.41	0.14	10.47	7.46	98.67	2.61	0	53.36	3.97	1.46	2.43	0.19	10.47	0.62	11.33	33.27	0	7.46	36.96	0.46	0.09	1.49	0.53	16.81	2.68	0.29	2.56	0	0		13.07	21.33	4.25	68.52	99.08	955.84	411.47	1131.88	594.86	998.53	467.74	1095.04	445.34
60.96	2	0.25	0.16	1	0.12	0.07	0.37	0.14	13.29	6.85	97.99	2.16	0	42.47	4.29	1.22	2.67	0.16	13.29	0.8	13.73	42.51	0	6.85	32.12	0.56	0.08	1	0.63	17.35	2.48	0.33	2.69	0	0		10.41	23.52	7.46	66.61	103.23	957.29	409.61	1135.49	592.47	1001.67	465.59	1102.95	445.62
60.994	2	0.25	0.17	1.68	0.11	0.08	0.31	0.16	15.45	6.18	96.64	2.18	0	46.3	5.04	1.21	3.35	0.15	15.45	1.57	20.32	50.78	0.6	6.18	25.66	0.58	0.08	0.59	0.64	19.22	1.37	0.27	2.5	0.1	0		15.11	22.74	3.51	69.27	100.19	965.63	414.23	1145.1	602.69	1008.87	471.08	1106.71	449.52
61.027	2	0.24	0.17	1.63	0.11	0.16	0.24	0.18	13.77	3.97	96.74	1.55	0	46.29	5.5	1.01	3.91	0.13	27.89	4.32	24.08	54.59	0	3.97	13.77	0.7	0.06	0.19	0.87	21.87	1.12	0.47	2.87	0	0		14.24	22.74	5.71	68.77	101.39	972.81	417.27	1151.39	604.35	1016.45	471.82	1116.39	454.7
61.06	2	0.25	0.17	0.91	0.12	0.23	0.23	0.18	6.3	4.22	98.18	1.37	0	85.09	6.01	0.78	4.22	0.07	33.86	6.78	21.12	50.91	0	2.52	6.3	0.97	0.05	0.05	1.17	21.3	0.64	2.82	3.2	0	0		12.86	13.29	1.73	70.83	112.69	985.96	423.81	1164.96	613.18	1020.48	476.61	1132.12	461.26
61.094	2	0.32	0.17	0.21	0.14	0.33	0.25	0.2	3.53	5.28	99.35	1.59	3.65	80.65	6.36	0.45	5.28	0.06	39.16	17.69	13.16	32.09	0	1.33	2.81	1.4	0.05	0.03	1.4	23.72	0.28	8.76	3.53	0	0		8.05	14.86	3.95	67.07	119.71	987.9	428.8	1171.62	620.13	1023.35	481.82	1142.24	467.84
61.127	2	0.33	0.17	0.04	0.15	0.2	0.23	0.18	3.61	5.34	99.33	0.77	4.98	87.32	4.31	0.38	5.34	0.04	30.17	24.04	3.79	6.57	0	0.61	0.73	1.37	0.03	0.01	1.82	23.52	0.18	11.31	3.61	0	0		-1.02	12.35	1.01	64.29	120.56	998.22	441.45	1180.21	633.27	1029.25	487.05	1149.56	479.37
61.161	2	0.48	0.16	0.02	0.16	0.08	0.2	0.21	4.14	5.98	99.04	0.33	0.05	88.69	3.7	0.33	5.98	0.03	14.04	34.33	0.75	0.3	0	0.16	0.15	1.24	0.04	0.01	2.94	27.47	0.08	6.61	4.14	0	0		-1.07	11.7	2.25	63.42	122.95	1000	443.33	1185.2	637.81	1032.61	489.67	1155.37	482.73
61.194	2	0.87	0.16	0.02	0.15	0.09	0.19	0.22	4.64	6.35	98.26	0.33	0.3	93.52	3.01	0.28	6.35	0.03	13.53	49.69	0.92	0.23	0	0.05	0.04	1.32	0.04	0.01	4.17	30.17	0.05	6.95	4.64	0	0		-2.63	8.66	1.85	63.2	128.92	1003.72	446.59	1193.55	645.64	1035.23	493.65	1163.97	486.71
61.227	2	1.08	0.15	0.02	0.15	0.08	0.18	0.24	5.25	6.49	97.85	0.33	0	89.43	2.56	0.22	6.49	0.03	10.38	55.16	0.57	0.06	0	0.02	0.01	1.18	0.04	0	4.88	32.3	0.03	10.32	5.25	0	0		-3.75	11.32	1.74	62.6	126.88	1006.54	446.61	1197.85	648.28	1039.7	491.87	1166.5	487.42
61.261	2	0.94	0.14	0.02	0.16	0.12	0.18	0.32	7.41	8.25	98.11	0.38	2.67	93.05	2.4	0.15	8.25	0.03	13.83	49.47	0.53	0.03	0	0	0	1.17	0.05	0	8.32	39.52	0.02	7.35	7.41	0	0		-3.51	9.03	0.31	62.31	129.79	1008.08	446.42	1202.79	651.89	1040.07	493.83	1169.65	486.49
61.294	2	0.52	0.12	0.03	0.16	0.17	0.18	0.37	7.77	7.77	98.95	0.59	5.69	95.01	2.42	0.12	7.77	0.03	17.66	33.31	0.61	0.02	0	0	0	1.08	0.06	0	10.65	42.96	0.01	5.53	8.52	0	0		-2.83	7.26	-0.76	62.53	133.21	1012.1	446.02	1210.87	656.7	1043.25	494.27	1176.25	486.72
61.327	2	0.5	0.11	0.03	0.17	0.23	0.17	0.47	7.53	7.53	99	1.07	8.58	91.63	2.3	0.11	7.53	0.04	19.62	29.78	0.43	0.01	0	0	0	1.05	0.05	0	16.97	48.98	0.01	9.1	10.25	0	0		-1.27	10.03	-0.11	62.92	127.25	1012.78	445.96	1211.65	657.96	1047.69	493.28	1174.81	487.65
61.361	2	0.45	0.08	0.04	0.2	0.59	0.16	0.69	7.8	7.8	98.63	6.04	16.52	94.2	2.45	0.12	7.8	0.05	26.65	21.43	0.57	0.01	0	0	0	0.9	0.05	0	32.53	57.97	0.01	2.74	15.15	0	0		-4.38	8.06	0.02	61.91	133.33	1013.86	444.36	1215.3	658.11	1047.04	491.07	1180.29	486.48
61.394	2	0.48	0.06	0.05	0.2	1.12	0.16	0.89	7.15	7.15	97.75	15.3	21.99	87.97	3.2	0.12	7.15	0.06	33.75	22.49	0.86	0.01	0	0	0	0.7	0.06	0	38.29	63.38	0	4.44	17.41	0	0		-3.36	12.05	0.03	61.96	132.18	1013.39	444.68	1215.31	659.1	1047.49	492	1179.57	486.91
61.427	2	0.44	0.04	0.06	0.2	2.25	0.12	1.13	6.05	6.05	95.5	31.88	29.19	89.89	3.21	0.13	6.05	0.09	34.78	19.37	0.75	0.01	0	0	0	0.55	0.05	0	49.1	69.27	0	8.06	23.21	0	0		-4.3	11.07	-0.15	61.63	131.05	1011.65	443.18	1215.21	658.79	1046.99	491.76	1177.84	484.57
61.461	2	0.41	0.02	0.07	0.2	7.19	0.09	1.48	2.99	4.96	85.61	71.65	40.71	97.8	2.99	0.14	4.96	0.08	39.51	15.83	0.92	0.01	0	0	0	0.42	0.04	0	65.36	76	0	2.89	31.68	0	0		-0.83	3.02	-1.55	63.01	134.19	1012.42	446.43	1215.56	663.13	1044.36	495.95	1178.33	488.15
61.494	2	0.34	0.02	0.07	0.2	5.36	0.08	1.58	3.27	4.47	89.29	60	38.76	94.75	3.27	0.17	4.47	0.09	32.83	11.45	0.74	0.01	0	0	0	0.35	0.03	0	65.55	77.23	0	6.65	32.25	0	0		-4.34	7.53	-1.74	61.62	132.41	1011.94	448.28	1214.05	663.32	1044.16	496.09	1176.38	488.95
61.528	2	0.28	0.01	0.07	0.18	8.08	0.06	1.63	2.9	2.9	83.83	62.18	44.67	96.15	2.97	0.24	2.9	0.11	25.37	9.52	0.78	0.01	0	0	0	0.19	0.03	0	74.15	78.26	0	2.5	39.98	0	0		-6.26	5.9	-2.85	61.02	128.87	1011.5	450.93	1212.24	664.44	1043.79	498.53	1172.36	489.79
61.561	2	0.24	0.01	0.07	0.17	7.56	0.05	1.77	2.18	2.18	84.88	57.92	44.75	98.43	2.9	0.34	2.18	0.15	22.32	6.79	0.73	0.01	0	0	0	0.13	0.03	0	74.99	80.26	0	7.56	40.88	0	0		-10.2	1.3	-2.99	60.24	127.6	1015.49	453.21	1214.13	663.2	1047.24	500.21	1174.45	490.19
61.594	2	0.22	0.01	0.07	0.17	5.82	0.05	1.65	1.77	1.77	88.35	47.9	43.09	86.44	2.64	0.5	1.77	0.16	16.44	4.53	0.6	0.01	0	0	0	0.12	0.02	0	75.85	78.58	0	5.06	41.36	0	0		0.55	12.74	-2.72	63.11	125.15	1011.62	453.22	1211.28	666.37	1045.68	504	1170.29	492.43
61.628	2	0.18	0.01	0.07	0.15	10.26	0.03	1.98	1.02	1.02	79.48	56.65	49.76	92.99	2.31	0.62	1.02	0.17	13.55	2.78	0.51	0.01	0	0	0	0.06	0.02	0	81.03	83.3	0	2.37	48.33	0	0		-4.03	9.08	-1.95	61.83	131.15	1009.01	453.38	1207.63	663.56	1040.08	502.74	1170.8	492.13
61.661	2	0.18	0	0.07	0.14	10.68	0.03	1.83	0.87	0.87	78.64	58.61	50.38	92.91	2.01	0.67	0.87	0.15	13.36	1.68	0.44	0.01	0	0	0	0.06	0.02	0	81.61	81.61	0	5.96	48.83	0	0		-7.77	9.14	-2.45	60.49	130.27	1008.02	453.83	1206.3	662.92	1038.89	502.25	1168.69	491.19
61.694	2	0.16	0	0.07	0.14	14.35	0.03	2.08	0.67	0.67	71.31	69.45	53.63	92.9	2.22	0.69	0.67	0.11	13.5	1.48	0.41	0.01	0	0	0	0.06	0.02	0	83.9	84.48	0	24.58	51.78	0	0		-10	9.15	-1.78	60.06	124.34	1008	454.38	1205.78	662.15	1042.44	502.64	1166.21	490.71
61.728	2	0.15	0	0.07	0.13	21.43	0.03	2.29	0.44	0.44	57.15	81.68	58.3	88.71	2.33	0.71	0.44	0.1	13.84	1.03	0.45	0.01	0	0	0	0.05	0.02	0	87.04	86.77	0	16.98	55.97	0	0		-10.18	11.69	-1.47	59.92	123.4	1006.68	454.93	1204.32	662.15	1041.89	503.38	1164.67	491.02
61.761	2	0.15	0	0.07	0.12	20.66	0.03	2.19	0.42	0.42	58.68	80.11	57.89	89.99	1.87	0.73	0.42	0.09	14.27	0.94	0.53	0.02	0	0	0	0.05	0.02	0	85.42	86.07	0	3.98	55.33	0	0		-9.13	11.02	-1.11	60.17	121.31	1005.13	455.01	1202.76	662.62	1041.75	503.54	1162.46	491.53
61.795	2	0.15	0	0.07	0.13	17.18	0.03	1.98	0.34	0.34	65.63	75.53	55.83	95.85	1.82	0.67	0.34	0.09	13.52	1.11	0.63	0.03	0	0	0	0.04	0.02	0	84.75	83.78	0	13.75	53.68	0	0		-8.82	6.31	-2.24	60.22	126.18	1005.05	454.53	1202.83	663.45	1037.94	501.83	1163.73	491.82
61.828	2	0.16	0	0.07	0.13	15.26	0.03	1.84	0.34	0.34	69.48	72.66	54.6	95.62	1.7	0.53	0.34	0.07	12.86	1.37	0.59	0.03	0	0	0	0.03	0.02	0	83.82	82.27	0	8.18	52.75	0	0		-10.77	6.59	-1.06	59.74	127.24	1004.8	453.18	1203.78	662	1038.92	500.86	1165.73	490.49
61.861	2	0.17	0	0.07	0.13	12.34	0.03	1.81	0.35	0.35	75.33	66.37	52.42	95.92	1.44	0.47	0.35	0.06	12.16	1.46	0.52	0.04	0	0	0	0.03	0.03	0	84.3	82.24	0	11.23	50.9	0	0		-4.94	6.21	-2.64	60.7	127.85	1001.3	454.78	1198.27	664.15	1032.48	502.37	1160	493.15
61.895	2	0.19	0.01	0.08	0.15	8.58	0.03	1.59	0.31	0.31	82.85	54.34	48.31	97.79	1.76	0.61	0.31	0.06	13.38	1.85	0.72	0.06	0	0	0	0.04	0.04	0	82.12	78.55	0	8.02	46.65	0	0		-4.93	3.06	-2.91	60.68	127.45	1003.78	454.31	1199.95	662.54	1034.52	502.7	1161.51	491.94
61.928	2	0.2	0.01	0.09	0.16	7.18	0.03	1.46	0.36	0.36	85.63	54.71	46.53	96.48	1.98	0.72	0.36	0.07	12.3	2.2	0.73	0.11	0	0	0	0.04	0.05	0	83.39	76.11	0	4.45	45.47	0	0		-4.31	5.44	-3.04	60.24	128.9	1001.88	452.9	1198.87	662.27	1032.06	500.24	1160.71	492.11
61.961	2	0.21	0.01	0.08	0.16	3.73	0.04	1.23	0.32	0.32	92.54	36.44	40.3	96.29	1.34	0.49	0.32	0.06	9.2	2.06	1.13	0.16	0	0	0.01	0.04	0.07	0.02	77.22	72.78	0.01	3.05	40.85	0	0		-10.11	-5.72	-2.67	58.97	125.35	1003.87	455.27	1201.26	664.37	1036.31	501.47	1161.34	492.41
61.995	2	0.24	0.01	0.1	0.19	2.03	0.04	0.84	0.28	0.28	95.95	34.57	34.33	97.2	1.24	0.4	0.28	0.07	7.91	2.07	1.55	0.19	0	0	0.02	0.06	0.08	0.1	77.49	63.84	0.01	3.77	35.88	0	0		-5.41	4.26	-3.82	61.25	132.2	1003.15	451.98	1201.76	662.35	1031.66	500.78	1163.44	490.3
62.028	2	0.25	0.01	0.1	0.19	1.87	0.04	0.75	0.81	0.32	96.26	32	33.35	94.71	1.2	0.47	0.32	0.07	7.65	2.88	1.69	0.28	0	0	0.06	0.08	0.09	0.81	76.3	61.07	0.02	3.88	35.27	0	0		-0.46	7.58	-4.21	62.04	130.62	1003.78	449.72	1202.28	660.9	1032.7	499.51	1162.96	489.67
62.061	2	0.28	0.01	0.14	0.2	2.1	0.04	0.64	1.1	0.37	95.8	46.46	33.03	43.92	1.26	0.55	0.37	0.08	10.46	3.22	4.07	0.39	0	0	0.16	0.12	0.08	1.1	81.1	57.12	0.02	3.2	34.91	0	0		-4.3	23.22	-0.6	58.28	116.27	998.16	449.85	1197.03	662.83	1038.39	494.59	1154.59	490.54
62.095	2	0.29	0.02	0.16	0.22	1.49	0.05	0.56	0.45	0.45	97.02	44.66	29.12	90.57	1.4	0.85	0.45	0.1	11.16	3.27	5.48	1.16	0	0	0.36	0.21	0.08	0.25	79.5	53.43	0.05	4.14	31.44	0	0		-5.57	10.69	0.41	58.61	135.78	985.7	444.43	1185.31	654.62	1017.22	491.7	1152.87	485.75
62.128	2	0.29	0.02	0.22	0.16	4.72	0.05	0.37	1.18	0.53	90.56	66.74	35.24	16.81	1.71	0.53	0.53	0.08	27.94	9.77	12.35	4.6	0	0	1.18	0.21	0.09	0.29	74.06	43.15	0.06	3.41	33.53	0	0		-6.96	30	1.34	58.41	122.68	972.8	441.12	1170.55	649.45	1011.45	486.27	1134.04	481.65
62.162	2	0.3	0.03	0.3	0.18	1.12	0.05	0.3	3.89	0.57	97.75	35.32	20.94	89.4	1.32	0.55	0.57	0.05	14.5	8.02	15.32	4.32	0	0	3.89	0.39	0.07	0.7	70.48	38.73	0.15	10.06	27.16	0	0		11.72	11.34	0.11	62.11	112.36	953.32	427.52	1145.72	637.21	992.75	475.66	1105.02	470.92
62.195	2	0.37	0.03	0.44	0.18	1.06	0.07	0.25	10	0.63	97.88	33.67	17.54	24.11	1.99	0.49	0.63	0.03	17.66	11.86	17.24	6.92	0	0	10	0.59	0.08	1.69	67.23	33.97	0.25	0.85	25.04	0	0		4.61	27.73	4.05	60.2	109.86	937.7	415.11	1130.29	620.39	982.59	462.88	1092.34	457.94
62.228	2	0.52	0.04	0.27	0.25	0.78	0.1	0.26	11.13	0.75	98.45	35.96	14.49	13.45	5.21	0.95	0.67	0.03	20.35	14.22	10.2	2.84	0	0.01	10.22	0.75	0.11	11.13	65.8	30.92	0.33	5.77	20.87	0	0		-4	31.31	-0.08	60.89	105.56	942.14	418.52	1122.17	610.46	979.04	459.8	1084.5	455.13
62.262
62.295
62.328
62.362
62.395
62.428
62.462
62.495
62.529
62.562
62.595
62.629
62.662
62.695
62.729
62.762
62.796
62.829
62.862
62.896
62.929
62.962
62.996
63.029
63.062
63.096
63.129
63.163
63.196
63.229
63.263
63.296
63.329
63.363
63.396
63.429
63.463
63.496
63.53
63.563
63.596
63.63
63.663
63.696
63.73
63.763
63.797
63.83
63.863
63.897
63.93
63.963
63.997
64.03
64.063
64.097
64.13
64.164
64.197
64.23
64.264
64.297
64.33
64.364
64.397
64.43
64.464
64.497
64.531
64.564
64.597
64.631
64.664
64.697
64.731
64.764
64.798
64.831
64.864
64.898
64.931
64.964
64.998
65.031
65.064
65.098
65.131
65.165
65.198
65.231
65.265
65.298
65.331
65.365
65.398
65.431
65.465
65.498
65.532
65.565
65.598
65.632
65.665
65.698
65.732
65.765
65.799
65.832
65.865
65.899
65.932
65.965
65.999
66.032
66.065
66.099
66.132
66.166
66.199
66.232
66.266
66.299
66.332
66.366
66.399
66.432
66.466
66.499
66.533
66.566
66.599
66.633
66.666
66.699
66.733
[truncated: 35,386 more rows]
[truncated: 4 more columns]
