# Supplementary material for: Exploring emotion recognition in patients with mild cognitive impairment and Alzheimer’s dementia undergoing a rehabilitation program
Source: PLoS One. 2025 Apr 24;20(4):e0322213. doi: 10.1371/journal.pone.0322213 (PMC12021228; doi:10.1371/journal.pone.0322213)
Supplement: S2 Data — (ZIP) [file pone.0322213.s004.zip › raw data11-20/No13 Cognitive training.csv]

time stamp	face id	anger	contempt	disgust	fear	joy	sadness	surprise	sentimentality	confusion	neutral	engagement	valence	attention	inner brow raise	brow raise	brow furrow	eye widen	cheek raise	lid tighten	nose wrinkle	upper lip raise	dimpler	lip corner depressor	chin raise	lip pucker	lip stretch	lip press	mouth open	jaw drop	lip suck	eye closure	smile	smirk	blink	blink rate	pitch	yaw	roll	brightness	interocular distance	topleft_x	topleft_y	bottomright_x	bottomright_y	outer_right_eye_X	outer_right_eye_Y	outer_left_eye_X	outer_left_eye_Y
0.033
0.066
0.1
0.133
0.166
0.2
0.233
0.266
0.3
0.333
0.367
0.4
0.433
0.467
0.5
0.533	0	0.06	0.03	0.01	0.11	0.78	0.09	0.13	0.07	0.3	98.45	1.87	23.35	98.45	6.9	9.11	0.07	0.15	18.09	1.5	0.48	0.02	0	0	0.02	0.3	0.11	0.03	4.82	4.26	0	3.07	22.02	0	0		5.88	1.23	2.04	55.97	157.02	563.86	547.96	790.95	791.2	600.1	600.95	757.12	601.79
0.567	0	0.05	0.04	0.01	0.13	0.6	0.12	0.14	0.13	0.16	98.8	1.44	19.6	97.02	13.17	7.14	0.13	0.13	16.66	1.24	0.52	0.02	0	0	0.04	0.16	0.42	0.13	2.41	2.12	0	1.91	20.37	0	0		1.81	4.58	1.92	54.37	148.78	568.39	551.18	788.7	786.95	605.24	600.61	754.01	602.33
0.6	0	0.06	0.03	0.01	0.11	0.6	0.09	0.12	0.16	0.23	98.8	1.5	20.96	97.09	7.34	7.14	0.12	0.14	16.32	1.25	0.47	0.02	0	0	0.04	0.23	0.49	0.16	2.6	3.1	0	1.54	20.62	0	0		0.67	4.46	1.71	54.41	148.21	571.1	552.85	786.39	782.84	605.47	600.7	753.67	602.77
0.633	0	0.05	0.03	0.01	0.15	0.43	0.09	0.16	0.15	0.27	99.15	1.05	17.74	97.4	8.06	14.33	0.08	0.22	14.98	1.27	0.4	0.01	0	0	0.05	0.27	0.59	0.15	2.21	2.68	0	2.11	18.21	0	0		0.88	3.89	3.32	54.32	144.54	576.22	553.52	787.54	778.4	612.23	600.24	756.72	603.76
0.667	0	0.05	0.03	0.01	0.23	0.29	0.09	0.23	0.18	0.22	99.42	0.76	14.23	94.05	8.92	23.35	0.07	0.17	12.75	0.97	0.3	0.01	0	0	0.05	0.22	0.71	0.18	2.68	2.23	0	10.85	15.91	0	0		1.87	8.2	2.05	54.95	147.74	578.44	556.69	785.44	777.39	609.41	602.68	757.11	606.21
0.7	0	0.05	0.03	0.01	0.23	0.29	0.08	0.23	0.08	0.18	99.41	0.8	14.75	97.11	7.12	25.24	0.05	0.23	12.18	0.83	0.24	0	0	0	0.05	0.18	0.61	0.08	2.65	1.76	0	10.8	16.23	0	0		-4.15	4.43	1.21	52.86	141.94	576.48	555.31	783.58	774.61	609.32	602.22	751.24	600.52
0.734	0	0.04	0.03	0.01	0.29	0.27	0.08	0.3	0.06	0.2	99.41	0.79	13.87	96.97	8.72	29.66	0.05	0.28	11.51	0.81	0.16	0	0	0	0.05	0.2	0.71	0.06	2.75	1.69	0	5.14	15.95	0	0		-3.07	4.67	1.16	53.5	145.71	575.97	555.08	783.17	774.76	606.92	601.58	752.63	601.32
0.767	0	0.04	0.03	0.01	0.35	0.22	0.08	0.35	0.09	0.24	99.31	1.02	11.89	97.46	9.17	33.14	0.05	0.29	11.01	0.82	0.17	0	0	0	0.07	0.24	0.74	0.09	2.78	1.49	0	8.7	14.38	0	0		-2.65	3.75	1.83	53.56	144.06	575.21	554.4	782.83	774.94	607.92	600.03	751.97	601.64
0.8	0	0.04	0.03	0.01	0.47	0.2	0.08	0.49	0.08	0.21	99.03	1.63	10.41	98.13	11.26	39.56	0.05	0.29	10.66	0.75	0.18	0.01	0	0	0.08	0.21	0.92	0.08	2.71	1.17	0	13.04	13.54	0	0		7.93	2.2	1.34	57.67	141.24	578.09	555.88	781.98	774.8	609.77	603.01	750.98	605.8
0.834	0	0.03	0.02	0.01	0.7	0.17	0.07	0.77	0.08	0.19	98.46	3.4	8.71	95.03	12.61	49.38	0.05	0.31	9.92	0.8	0.2	0.01	0	0	0.08	0.19	0.81	0.07	2.29	1.07	0	18.42	12.51	0	0		3.57	7.25	0.64	56.17	151.16	578.85	555.1	783.11	771.89	605.08	602.71	756.23	603.85
0.867	0	0.03	0.02	0.01	1.16	0.15	0.11	1.39	0.07	0.17	97.21	4.64	5.22	97.08	22.91	53.7	0.05	0.23	8.95	0.79	0.16	0.01	0	0	0.07	0.17	0.65	0.06	2.02	0.93	0	19.49	11.64	0	0		4.85	4.48	0.87	56.92	150.91	579.6	557.43	781.24	771.44	604.84	604.55	755.74	606.32
0.9	0	0.03	0.02	0.01	1.2	0.12	0.14	1.4	0.07	0.15	97.2	3.58	2.74	95.62	26.3	50.5	0.05	0.22	7.4	0.64	0.15	0.01	0	0	0.07	0.15	0.6	0.04	1.84	0.84	0	20.6	10.6	0	0		3.26	6.58	0.91	55.67	139.48	577.69	555.89	779.84	771.7	609.01	603.99	748.47	601.63
0.934	0	0.03	0.03	0.01	0.85	0.12	0.16	0.9	0.06	0.15	98.2	1.62	2.78	96.12	25.64	40.57	0.06	0.21	7.75	0.95	0.18	0.01	0	0	0.06	0.15	0.5	0.04	1.68	0.78	0	12.09	10.38	0	0		1.05	5.95	1.04	55.95	152.31	576.44	555.33	780.12	770.27	602.24	601.35	754.51	604.7
0.967	0	0.03	0.03	0.01	1.38	0.11	0.3	1.61	0.07	0.15	96.78	1.61	0	97.32	39.95	40.49	0.06	0.15	7.13	1.46	0.14	0.01	0	0	0.07	0.15	0.41	0.05	1.63	0.7	0	26.93	9.8	0	0		-3.59	4.03	2.65	53.57	142	577.21	555.43	779.8	769.51	609.33	599.95	751.32	601.95
1	0	0.03	0.04	0.01	0.94	0.1	0.27	0.98	0.08	0.14	98.04	1.05	0	95.75	34.96	33.51	0.06	0.11	6.93	1.57	0.19	0.01	0	0	0.08	0.14	0.35	0.08	1.45	0.66	0	21.03	9.43	0	0		-4.12	6.42	2.06	54.01	149.9	576.79	556	779.05	769.18	604.29	600.02	754.16	603.08
1.034	0	0.03	0.05	0.01	0.96	0.1	0.34	0.96	0.07	0.13	98.08	1.25	0	97.44	37.55	30.63	0.07	0.1	8.52	1.66	0.2	0.01	0	0	0.06	0.13	0.26	0.07	1.24	0.48	0	16.82	8.3	0	0		-4.29	3.8	2.09	53.56	147.02	576.67	555.74	779.93	770.4	606.07	599.28	753.03	603.14
1.067	0	0.04	0.05	0.01	0.78	0.1	0.28	0.74	0.07	0.11	98.44	0.89	0	96.27	32.75	29.16	0.07	0.1	8.67	1.56	0.13	0.01	0	0	0.06	0.11	0.25	0.07	1.2	0.45	0	25.57	8.28	0	0		-4.11	5.74	3.27	53.65	147.28	576.74	555.82	779.37	769.06	607.09	599.39	754.3	603.88
1.101	0	0.04	0.06	0.01	0.63	0.09	0.23	0.53	0.06	0.1	98.75	0.63	0	97.61	26.03	28.07	0.06	0.1	9.96	1.58	0.13	0.01	0	0	0.05	0.1	0.25	0.04	1.04	0.32	0	32.67	6.88	0	0		-3.65	3.45	2.3	53.66	145.08	577.12	556.17	780.51	771.3	607.76	599.43	752.77	604.07
1.134	0	0.05	0.05	0.02	0.51	0.09	0.14	0.41	0.06	0.08	98.98	0.76	1.5	95.71	16.8	30.86	0.06	0.15	9.74	1.51	0.14	0.01	0	0	0.05	0.08	0.23	0.04	0.99	0.28	0	14.6	6.58	0	0		-2.79	6.47	3.47	53.97	149.98	577.66	555.25	781.82	770.53	607.76	598.6	757.61	604.9
1.167	0	0.06	0.06	0.02	0.44	0.09	0.14	0.34	0.06	0.08	99.11	0.65	1.98	97.24	14.86	28.66	0.06	0.1	9.74	2.28	0.16	0.01	0	0	0.05	0.08	0.23	0.04	0.98	0.29	0	16.04	6.66	0	0		-3.73	4.19	3.3	53.43	143.6	578.86	557.18	781.15	770.47	610.8	601	754.35	604.64
1.201	0	0.05	0.06	0.01	0.52	0.08	0.18	0.41	0.09	0.09	98.96	0.61	0.1	95.86	19.81	27.88	0.09	0.11	9.87	2.22	0.23	0.01	0	0	0.05	0.08	0.23	0.04	0.79	0.22	0	45.21	5.87	0	0		-1.24	6.29	2.47	54.22	147.75	578.22	555.06	783.07	772	608.54	600.18	756.26	603.41
1.234	0	0.06	0.07	0.02	0.46	0.08	0.17	0.35	0.09	0.09	99.07	0.52	0.32	93.3	18.47	25.67	0.09	0.1	9.48	2.2	0.19	0.01	0	0	0.05	0.08	0.24	0.04	0.78	0.22	0	30.55	5.95	0	0		2.27	8.83	0.85	55.28	141.16	580.14	557.09	780.58	770.85	609.75	602.89	750.9	603.95
1.267	0	0.05	0.06	0.01	0.62	0.08	0.21	0.5	0.12	0.12	98.76	0.64	0	96.08	23.75	28.75	0.12	0.09	9.53	2.65	0.15	0.01	0	0	0.05	0.08	0.23	0.06	0.67	0.18	0	25.99	5.41	0	0		-3.29	6	1.84	53.98	149.3	578.71	557.09	780.02	769.27	605.78	600.81	755.02	604.67
1.301	0	0.05	0.07	0.01	0.54	0.07	0.2	0.42	0.13	0.13	98.91	0.55	0	95.89	21.6	26.68	0.13	0.1	8.72	2.92	0.1	0	0	0	0.05	0.06	0.24	0.09	0.52	0.18	0	17.53	5.11	0	0		-4.78	6.25	1.32	53.25	151.33	576.73	554.27	782.11	770.64	604.2	600.02	755.52	600.54
1.334	0	0.05	0.07	0.01	0.71	0.06	0.27	0.57	0.11	0.11	98.59	0.66	0	95.58	29.11	26.87	0.11	0.09	6.5	2.23	0.07	0	0	0	0.05	0.07	0.23	0.09	0.61	0.19	0	14.47	5.03	0.12	0		-1.04	6.63	0.92	54	144.46	580.3	557.61	781.64	771.07	608.73	603.99	753.18	602.86
1.368	0	0.04	0.07	0.01	1.27	0.05	0.48	1.18	0.13	0.13	97.46	1.8	0	94.21	42.95	30.55	0.13	0.07	4.86	2.21	0.06	0	0	0	0.04	0.07	0.18	0.06	0.63	0.17	0	27.19	4.68	0.67	0		0.64	8.05	1.35	54.92	149.28	579.23	557.44	781.64	771.52	606.34	602.63	755.57	606.37
1.401	0	0.04	0.07	0.01	1.23	0.06	0.49	1.14	0.15	0.15	97.54	1.84	0	95.75	43.21	29.51	0.15	0.05	6.14	2.5	0.09	0	0	0	0.04	0.07	0.21	0.06	0.61	0.18	0	17.61	4.92	0.75	0		1.1	6.43	2.07	54.72	144.94	580.33	557.59	781.78	772.03	609.87	602.29	754.78	605.53
1.434	0	0.03	0.06	0.01	1.71	0.06	0.66	1.72	0.15	0.15	96.55	3.3	0	94.98	50.69	32.03	0.15	0.06	6.19	1.75	0.08	0	0	0	0.04	0.07	0.2	0.04	0.63	0.17	0	20.85	4.9	0.68	0		2.57	7.3	1.12	55.57	147.91	579.85	557.23	781.27	770.88	606.84	603.06	754.73	605.87
1.468	0	0.03	0.06	0.01	2.29	0.06	0.65	2.45	0.14	0.14	95.1	3.76	0	93.71	52.37	39.02	0.14	0.05	7.39	1.7	0.07	0.01	0	0	0.04	0.07	0.19	0.05	0.62	0.17	0	31.24	4.63	1.34	0		-0.46	8.49	2.16	54.53	147.86	579.2	558.01	779.3	769.94	606.79	602.24	754.61	605.74
1.501	0	0.03	0.06	0.01	2.28	0.07	0.71	2.43	0.16	0.16	95.15	4.14	0	96.54	53.52	37.62	0.16	0.05	8.59	1.59	0.08	0.01	0	0	0.04	0.07	0.22	0.08	0.71	0.15	0	31.41	4.6	1.07	0		0.05	5.36	1.82	54.44	142.98	577.47	555.41	780.09	771.19	608.24	600.38	751.21	602.65
1.534	0	0.03	0.07	0.01	1.94	0.06	0.75	1.98	0.19	0.19	96.03	4.05	0	96.54	53.29	32.9	0.19	0.05	7.78	1.61	0.06	0	0	0	0.04	0.08	0.23	0.09	0.67	0.16	0	36.01	4.55	1.14	0		-4.35	5.36	2.31	53.56	148.08	578.13	557.21	778.26	768.26	605.72	600.11	753.74	604.19
1.568
1.601
1.634
1.668
1.701
1.735
1.768
1.801
1.835
1.868
1.901
1.935
1.968
2.001
2.035
2.068
2.102
2.135
2.168
2.202
2.235
2.268
2.302
2.335
2.369
2.402
2.435
2.469
2.502
2.535
2.569
2.602
2.635
2.669
2.702
2.736
2.769
2.802
2.836
2.869
2.902
2.936
2.969
3.002
3.036
3.069
3.103
3.136
3.169
3.203
3.236
3.269
3.303
3.336
3.37
3.403
3.436
3.47
3.503
3.536
3.57
3.603
3.636
3.67
3.703
3.737
3.77
3.803
3.837
3.87
3.903
3.937
3.97
4.003
4.037	0	0.03	0.08	0.01	1.92	0.04	0.86	1.76	0.32	0.16	96.16	4.7	0	98.75	54.28	28.83	0.16	0.26	3.75	1.29	0.13	0	0	0	0.02	0.15	0.24	0.32	1.59	0.08	0	22.06	2.55	0.61	0		-11.32	0.17	0.76	53.02	145.07	576.62	558.76	778.36	769.86	604.61	601.87	749.68	602.36
4.07	0	0.04	0.08	0.01	1.67	0.04	0.62	1.48	0.37	0.39	96.65	2.83	0	95.18	47.64	31.34	0.37	0.16	5.12	5.16	0.18	0	0	0	0.03	0.39	0.31	0.2	1.68	0.15	0	42.51	2.69	0.66	0		-2.33	7.08	2.86	55.39	149.84	574.16	558.64	777.69	773.32	603.29	602.93	753.07	607.29
4.104	0	0.05	0.1	0.01	1.21	0.05	0.67	0.99	0.8	0.8	97.58	2.41	0	94.64	45.72	23.47	0.8	0.07	6.3	7.37	0.23	0	0	0	0.04	0.54	0.38	0.18	1.56	0.12	0	32.26	2.97	1.04	0		-6.41	7.65	2.92	54.16	151.12	573.67	558.24	778.13	773.02	602.74	601.13	753.76	606.5
4.137	0	0.04	0.06	0.01	1.91	0.06	0.52	1.81	0.38	0.4	96.17	2.63	0	95.21	46.26	37.7	0.38	0.09	7.32	6.02	0.17	0.01	0	0	0.03	0.4	0.28	0.14	2.15	0.14	0	36.28	3.78	0	0		-6.09	7.05	3.24	53.98	150.98	573.3	556.54	780.21	774.56	604.07	598.9	754.88	606.06
4.17	0	0.05	0.06	0.01	1.17	0.07	0.37	1.01	0.41	0.41	97.66	1.21	0	96.45	36.79	32.83	0.41	0.11	9.58	6.5	0.23	0.01	0	0	0.04	0.31	0.37	0.11	1.53	0.15	0	11.93	4.16	0	0		-4.02	5.49	2.07	54.59	149.24	574.01	556.9	778.99	773.04	603.16	602.04	752.39	604.01
4.204	0	0.06	0.07	0.01	0.89	0.08	0.34	0.73	0.44	0.44	98.22	0.93	0	95.38	33.19	28.57	0.44	0.11	11.31	8.28	0.22	0.01	0	0	0.03	0.27	0.4	0.09	1.39	0.18	0	16.71	4.55	0	0		-5.72	6.86	1.34	54.46	152.3	574.32	557.52	778.98	772.45	601	602.03	753.27	604.75
4.237	0	0.05	0.06	0.01	1.24	0.08	0.38	1.1	0.49	0.49	97.52	1.24	0	95.33	37.29	34.55	0.49	0.13	11.79	8.05	0.17	0.01	0	0	0.03	0.24	0.35	0.1	1.48	0.16	0	61.97	4.62	0	0		-2.75	6.92	1.15	55.62	153.71	574.18	559.05	776.79	772.55	598.9	604.85	752.61	605.54
4.27	0	0.05	0.06	0.01	1.06	0.07	0.35	0.9	0.4	0.4	97.88	1.11	0	96.66	35.29	31.55	0.4	0.12	9.81	5.64	0.25	0.01	0	0	0.03	0.22	0.41	0.15	1.83	0.18	0	22.4	4.52	0.23	0		-3.5	5.17	1.02	53.98	135.98	575.16	558.87	777.84	773.84	608.58	605.34	744.53	602.65
4.304	0	0.05	0.07	0.01	1.04	0.07	0.4	0.87	0.42	0.42	97.92	1.24	0	92.73	36.92	29.27	0.42	0.1	9.44	6.68	0.17	0.01	0	0	0.03	0.2	0.42	0.18	1.81	0.17	0	29.26	4.43	0.57	0		-4.49	9.27	1.71	54.85	154.23	574.24	557.7	777.75	771.44	599.89	602.87	754.1	604.67
4.337	0	0.04	0.07	0.01	1.18	0.06	0.42	1.03	0.35	0.35	97.63	1.5	0	92.93	39.35	30.88	0.35	0.09	7.77	4.6	0.13	0.01	0	0	0.03	0.18	0.42	0.24	1.91	0.15	0	21.69	4.6	1.17	0		-4.98	9.12	1.17	54.97	155.4	573.73	558.27	777.73	772.02	598.39	603.14	753.77	605.91
4.371	0	0.04	0.07	0.01	1.24	0.07	0.47	1.1	0.38	0.38	97.53	1.7	0	95.14	41.22	30.44	0.38	0.13	9.68	4.29	0.11	0.01	0	0	0.03	0.16	0.43	0.23	1.66	0.17	0	10.41	4.65	0.8	0		-4.94	7.13	1.51	54.86	153.82	572.54	557.46	777.29	772.55	598.71	603.13	752.53	604.02
4.404	0	0.04	0.09	0.01	1.34	0.07	0.7	1.2	0.41	0.41	97.32	2.99	0	96.35	48.37	25.53	0.41	0.11	9.67	4.67	0.08	0.01	0	0	0.03	0.16	0.44	0.25	1.64	0.18	0	35.23	4.48	1.58	0		-5.01	5.63	1.7	55.08	152.76	572.86	558.17	775.69	771.24	598.77	603.04	751.53	604.63
4.437	0	0.04	0.08	0.01	1.34	0.07	0.68	1.21	0.41	0.41	97.32	2.84	0	94.77	47.76	26.24	0.41	0.09	11.09	5.09	0.11	0.01	0	0	0.03	0.17	0.42	0.22	1.59	0.2	0	15.37	4.5	1.44	0		-5.59	7.52	1.75	54.88	151.77	569.9	557.42	774.67	772.74	597.39	602.3	749.15	604.11
4.471	0	0.03	0.07	0.01	2	0.08	0.81	1.99	0.41	0.41	95.99	4.49	0	93.91	53.46	32.66	0.41	0.1	13.3	4.57	0.11	0.01	0	0	0.04	0.18	0.4	0.18	1.83	0.22	0	17.44	4.46	1.52	0		-5.69	8.32	3.55	54.29	148.39	569.48	557.2	776.78	775.74	602.09	600	750.32	606.7
4.504	0	0.03	0.07	0.01	2.1	0.08	0.81	2.07	0.43	0.43	95.8	4.73	0	95.73	53.67	33.47	0.43	0.09	12.42	4.65	0.09	0.01	0	0	0.04	0.2	0.37	0.1	2.3	0.26	0	49.03	4.31	0.87	0		-4.8	6.45	2.28	54.69	141.22	572.11	559.9	774.67	774.15	604.25	603.76	745.46	605.97
4.537	0	0.03	0.06	0.01	2.84	0.08	0.91	3.03	0.42	0.42	93.94	6.7	0	95.73	58	38.4	0.42	0.1	13.34	5.49	0.1	0.02	0	0	0.04	0.23	0.36	0.09	2.56	0.31	0	21.22	4.44	0.51	0		-7.78	6.44	0.84	53.44	135.01	572.24	560.15	775.3	774.41	606.18	606.01	741.14	602.46
4.571	0	0.03	0.05	0.01	2.67	0.09	0.59	2.83	0.47	0.47	94.35	3.9	0	96.11	50.51	44.09	0.47	0.11	14.09	5.97	0.09	0.01	0	0	0.04	0.25	0.49	0.1	2.94	0.39	0	37.76	4.85	0.31	0		-10.45	5.96	1.63	53.74	145.62	572.46	559.41	777.8	774.48	603.09	604.03	748.71	603.58
4.604	0	0.04	0.05	0.01	2.35	0.1	0.68	2.36	0.57	0.57	95.27	4.19	0	96.98	51.26	38.84	0.57	0.11	15.61	8.85	0.1	0.03	0	0	0.04	0.27	0.53	0.14	3.12	0.46	0	14.6	4.56	0.17	0		-9.21	4.65	0.8	53.67	138.5	574.45	560.7	776.88	773.89	606.24	605.5	744.72	603.16
4.637	0	0.04	0.05	0.01	2.09	0.13	0.63	2.07	0.53	0.53	95.83	3.51	0	95.79	48.64	38.06	0.53	0.1	19.95	11.17	0.13	0.04	0	0	0.04	0.23	0.49	0.15	3.45	0.62	0	30.39	4.9	0.15	0		-10.93	6.37	1.61	54.01	147.47	571.69	557.13	778.29	773.9	602.03	600.67	749.49	602.17
4.671	0	0.06	0.07	0.01	1.23	0.14	0.45	1.06	0.65	0.65	97.54	1.57	0	97.56	37.99	32.13	0.65	0.1	21.95	10.5	0.18	0.05	0	0	0.04	0.24	0.67	0.19	3.84	0.83	0	14.67	4.77	0.57	0		-8	3.56	0.9	53.96	137.41	574.15	558.92	777.08	773.16	606.81	603.91	744.21	601.82
4.704	0	0.05	0.07	0.01	1.26	0.15	0.52	1.1	0.67	0.67	97.48	1.95	0	95.93	40.78	30.32	0.67	0.09	21.97	10.53	0.18	0.05	0	0	0.04	0.25	0.73	0.18	3.81	0.89	0	24.62	5.02	1.31	0		-10.56	6.2	1.28	53.46	138.18	573.81	558.16	776.3	771.27	606.32	601.62	744.5	601.08
4.738	0	0.07	0.09	0.01	0.89	0.11	0.49	0.7	0.8	0.8	98.21	1.62	0	97.9	37.53	22.46	0.8	0.08	17.75	10.85	0.27	0.04	0	0	0.03	0.3	0.64	0.18	4.71	1.16	0	15.1	4.95	1.76	0		-5.2	2.8	2.69	54.27	143.86	572.22	554.39	780.67	774.52	606.38	599.71	750.23	601.59
4.771	0	0.09	0.12	0.01	0.53	0.11	0.4	0.37	0.94	0.94	98.93	0.99	0	94.48	30.38	13.91	0.94	0.07	15.97	11.78	0.3	0.05	0	0	0.04	0.28	0.66	0.1	5.18	1.29	0	7.88	5.24	2.46	0		2.27	7.8	2.19	56.33	142.84	574.01	555.79	780.24	776.09	607.14	602.05	749.96	604.56
4.804	0	0.1	0.13	0.02	0.48	0.09	0.36	0.32	0.92	0.92	99.04	0.88	0	94.59	27.77	12.77	0.92	0.09	13.29	12.98	0.4	0.09	0	0	0.03	0.31	0.55	0.04	6.11	1.54	0	19.84	5.2	2.68	0		-1.45	7.7	1.79	54.42	139.13	574.02	552.79	783.51	775.35	610.15	600.96	749.28	599.21
4.838	0	0.12	0.14	0.02	0.45	0.09	0.39	0.3	1.11	1.11	99.09	1.06	0	94.59	28.47	9.44	1.11	0.08	12.83	13.92	0.37	0.12	0	0	0.03	0.34	0.39	0.03	8.05	2.36	0	18.92	5.36	2.57	0		0.49	7.7	2.04	55.71	146.64	576.28	554.47	784.29	775.91	608.29	600.02	754.87	604.16
4.871	0	0.12	0.15	0.02	0.46	0.09	0.41	0.29	1.11	1.11	99.07	1.23	0	94.76	29.22	8.39	1.11	0.08	12.53	12.3	0.22	0.07	0	0	0.03	0.31	0.29	0.04	9.41	2.4	0	18.97	5.38	3.11	0		-2.11	7.53	3.44	54.63	140.85	578.3	554.59	783.65	772.95	613.37	597.84	754.1	603.64
4.904	0	0.11	0.15	0.02	0.55	0.09	0.46	0.34	1.09	1.09	98.91	1.99	0	97.94	32.01	8.67	1.09	0.07	13.05	9.84	0.15	0.05	0	0	0.03	0.37	0.27	0.05	12.86	2.66	0	24.65	5.49	3.14	0		-0.3	2.68	3.35	55.63	136.67	580.95	556.53	782.98	772.08	616.13	599.57	752.71	604.72
4.938	0	0.12	0.13	0.02	0.65	0.1	0.53	0.38	1.24	1.24	98.71	3.42	0	97.74	34.79	8.5	1.24	0.08	14.26	11.65	0.1	0.02	0	0	0.03	0.41	0.27	0.06	16.98	3.26	0	57.36	5.68	2.27	0		-3.78	3.16	1.21	55.01	141.84	580.99	555.71	782.54	769.44	611.06	600.27	752.89	600.76
4.971	0	0.12	0.13	0.02	0.73	0.11	0.64	0.45	1.22	1.22	98.54	4.63	0	95.87	38.73	8.56	1.22	0.07	15.52	13.03	0.07	0.01	0	0	0.03	0.39	0.27	0.07	16.95	2.89	0	53.25	5.88	2.38	0		-7.77	6.28	1.5	53.72	139.91	580.14	556.37	782.05	769.5	611.76	599.06	751.65	601.47
5.004	0	0.11	0.12	0.02	0.79	0.17	0.74	0.53	1.23	1.23	98.41	5.5	0.73	96.43	41.59	9.24	1.23	0.1	21.55	13.91	0.07	0.01	0	0	0.02	0.33	0.34	0.06	16.35	3.25	0	37.77	6.64	2.46	0		-9.15	5.52	1.11	53.39	140.93	579.66	556.09	782.58	770.13	610.82	599.44	751.75	599.98
5.038	0	0.09	0.12	0.01	1.01	0.2	0.86	0.73	1.29	1.29	97.98	7.23	1.02	96.56	46.33	12.82	1.29	0.12	23.36	12.5	0.07	0.01	0	0	0.02	0.25	0.41	0.05	15.24	2.98	0	39.44	7.17	3.06	0		-3.47	5.33	2.73	55.23	144.08	578.41	555.72	782.35	771.93	610.35	598.85	754.35	603.7
5.071	0	0.09	0.12	0.01	1.19	0.22	1.13	0.89	1.33	1.33	97.62	10.78	0.41	97.03	51.76	12.35	1.33	0.11	24.72	15.11	0.07	0.01	0	0	0.02	0.28	0.38	0.04	15.27	2.79	0	43.25	7.16	3.21	0		-6.09	4.57	2.34	54.38	143.7	579.08	556.56	782.06	770.94	610.26	599.12	753.9	603.45
5.105	0	0.07	0.1	0.01	1.83	0.15	1.32	1.54	1.16	1.16	96.34	17.95	0	97.46	59.18	18.24	1.16	0.11	18.08	13.97	0.09	0.02	0	0	0.02	0.24	0.34	0.02	15.24	2.64	0	63.6	7.2	3.08	0		-8.01	3.76	2.09	54.33	145.85	579.37	558.26	780.91	769.6	608.5	599.95	754.25	605.43
5.138	0	0.07	0.08	0.01	1.64	0.14	0.93	1.32	1.05	1.05	96.71	10.91	0	97.09	52.27	21.53	1.05	0.15	18.58	13.5	0.1	0.02	0	0	0.02	0.3	0.42	0.03	14.93	2.56	0	47.07	6.64	1.71	0		-6.03	4.47	2.34	54.85	147.12	579.05	560.25	780.35	772.14	607.72	602.6	754.76	607.38
5.171	0	0.08	0.08	0.01	1.5	0.15	0.83	1.2	1.13	1.13	96.99	8.36	0	97.54	49.32	21.91	1.13	0.18	19.4	14.94	0.14	0.03	0	0	0.02	0.34	0.42	0.03	14.21	2.64	0	36.99	6.44	1.24	0		-5.49	3.6	1.47	55.18	148.02	577.88	561.14	780.24	773.68	605.62	604.55	753.59	608.5
5.205	0	0.08	0.08	0.02	1.44	0.15	0.73	1.08	1.14	1.14	97.13	7.6	0	97.36	46.38	22.43	1.14	0.19	19.89	13.86	0.15	0.03	0	0	0.02	0.4	0.37	0.04	15.87	2.59	0	42.07	6.4	1.62	0		-9.31	3.95	1.38	53.41	144.85	576.68	561.97	780.4	776.37	606.54	605.38	751.4	606.48
5.238	0	0.06	0.07	0.02	1.68	0.12	0.61	1.32	1.03	1.03	96.64	6.71	0	96.75	45.3	28.36	1.03	0.26	16.55	8.76	0.17	0.03	0	0	0.02	0.45	0.28	0.03	15.27	2.59	0	56.09	6.09	1.11	0		-6.28	5.03	2.91	54.21	146.61	575.55	562.16	779.54	776.99	606.52	603.92	752.97	610.86
5.271	0	0.05	0.06	0.02	1.94	0.12	0.56	1.61	0.87	0.87	96.12	6.6	0	97.04	45.32	33.09	0.87	0.25	16.42	7.22	0.18	0.03	0	0	0.03	0.47	0.25	0.03	15.03	2.69	0	41.85	6.1	1	0		-9.92	4.54	2.25	53.31	145.43	574.21	563.11	778.15	777.38	604.93	605.06	750.3	609.15
5.305	0	0.06	0.06	0.02	1.34	0.14	0.43	1.1	0.83	0.83	97.31	3.06	0	95.78	38.63	30.86	0.83	0.21	18.03	6.26	0.15	0.02	0	0	0.03	0.53	0.34	0.04	11.71	2.33	0	15.22	6.4	0.88	0		-9.19	6.39	0.56	53.52	145.73	572.74	564.14	778.1	779.41	602.13	608.07	747.85	609.89
5.338	0	0.05	0.06	0.02	1.36	0.12	0.34	1.11	0.75	0.75	97.28	2.53	0	96.68	35.33	34.19	0.75	0.18	15.92	4.77	0.16	0.02	0	0	0.04	0.64	0.45	0.04	12.55	2.61	0	28.3	6.46	2.12	0		-11.66	5.15	1.27	52.56	149.36	571.73	560.17	782.41	780.35	602.74	606.46	752.09	604.42
5.372	0	0.06	0.07	0.02	0.87	0.15	0.29	0.7	0.71	0.97	98.25	1.24	2.74	95.88	29.26	29.21	0.71	0.17	18.55	4.07	0.14	0.01	0	0	0.04	0.97	0.65	0.07	9.47	2.31	0	33.24	7.05	2.14	0		-5.21	6.26	1.48	54.17	148.18	570.12	560.81	780.89	783.06	602.07	605.58	750.18	610.04
5.405	0	0.05	0.08	0.01	0.85	0.16	0.3	0.71	0.72	1.07	98.3	1.24	3.05	97.4	30.51	28.43	0.72	0.14	18.48	4.19	0.13	0.01	0	0	0.03	1.07	0.82	0.07	8.16	2.35	0	32.98	7.62	3.42	0		-8.12	3.88	2.37	53.01	142.91	570.98	561.29	780.46	782.44	605.83	604.11	748.65	609.22
5.438	0	0.05	0.09	0.02	0.84	0.15	0.28	0.71	0.72	0.97	98.32	1.17	2.79	95.13	29.52	29.15	0.72	0.13	16.81	3.98	0.16	0.01	0	0	0.03	0.97	0.84	0.04	8.35	2.61	0	36.84	7.86	4.62	0		-10.58	7.14	2.41	52.21	137.63	572.7	562.26	778.6	779.71	608.45	603.82	746.02	607.93
5.472	0	0.05	0.07	0.01	1.05	0.17	0.27	0.98	0.61	1.17	97.9	1.7	3.66	96.7	30.96	35.22	0.61	0.13	18.92	4.13	0.17	0.02	0	0	0.04	1.17	1.04	0.04	7.62	2.86	0	32.28	8.06	4.61	0		-8.15	5.11	3.44	53.07	141.29	572.76	563.46	778.95	780.87	608.03	604.13	749.07	612.5
5.505	0	0.04	0.09	0.01	1.38	0.18	0.36	1.32	0.68	1.47	97.24	2.06	2.54	97.17	37.08	36.35	0.68	0.11	20.9	5.4	0.15	0.02	0	0	0.04	1.47	1.21	0.03	8.2	3	0	42.45	7.47	6.68	0		-9.15	4.31	1.58	53.05	143.52	573.28	563.82	778.17	779.67	604.64	606.97	748.14	609.03
5.538	0	0.04	0.11	0.01	1.65	0.2	0.46	1.66	0.76	1.43	96.68	3.08	2.06	96.86	42.19	36.67	0.76	0.1	21.94	4.88	0.13	0.03	0	0	0.03	1.43	1.26	0.02	8.23	3.09	0	51.48	7.65	8.3	0		-7.42	4.86	2.16	53.17	139.72	573.36	564.21	777.89	780.6	607.06	607.21	746.75	609.89
5.572	0	0.03	0.07	0.01	2.42	0.22	0.43	2.87	0.66	1.46	94.25	4.13	2.58	98.02	44.47	47.11	0.66	0.12	23.78	5.12	0.08	0.02	0	0	0.03	1.46	1.16	0.03	7.1	3.81	0	19.55	7.79	7.18	0		-6.27	2.49	1.71	53.4	139.57	573.24	563.99	778.47	780.82	606.81	609.36	746.38	608.71
5.605	0	0.03	0.06	0.01	2.1	0.21	0.37	2.38	0.64	1.34	95.24	3.84	3.13	96.92	40.99	46.45	0.64	0.1	23.39	5.46	0.07	0.02	0	0	0.03	1.34	1.11	0.03	6.8	3.33	0	47.76	7.76	5.23	0		-6.16	4.75	3.84	53.5	140.72	573.72	563.91	778.74	780.87	609.1	604.73	749.57	613.06
5.638	0	0.03	0.05	0.01	2.25	0.21	0.3	2.63	0.58	1.31	94.73	5.47	3.66	97.28	39.13	51.15	0.58	0.11	21.89	5.44	0.07	0.01	0	0	0.04	1.31	1.07	0.03	6.72	2.97	0	38.34	8.45	4.35	0		-6.03	4.11	4	53.57	140.4	573.59	563.67	778.5	780.6	609.23	604.35	749.37	612.87
5.672	0	0.03	0.04	0.01	2.21	0.25	0.41	2.62	0.58	1.17	94.76	3.82	4.03	97.58	44.69	46.15	0.58	0.11	22.46	5.4	0.08	0.01	0	0	0.04	1.17	0.91	0.02	7.03	2.29	0	30.78	9.69	2.71	0		-6.5	3.52	4.48	53.34	139.36	573.81	564.4	778.38	780.72	610.34	604.12	749.33	614.29
5.705	0	0.02	0.05	0.01	3.18	0.27	0.52	4.17	0.59	1.11	91.67	5.99	3.14	98.35	51.86	50.43	0.59	0.1	22.93	4.8	0.08	0.01	0	0	0.04	1.11	1.17	0.02	7.2	2.34	0	43.07	10.11	5.2	0		-7.11	1.58	2.98	52.94	140.25	572.83	563.73	779.2	781.47	607.99	607.56	748.22	610.12
5.739	0	0.03	0.05	0.01	2.17	0.52	0.46	2.75	0.64	0.93	94.5	3.72	9.46	97.07	46.21	45.85	0.64	0.1	31.89	3.92	0.06	0.01	0	0	0.03	0.93	1.25	0.03	6.62	2.24	0	33.66	11.38	6.36	0		-7.38	4.49	2.22	52.9	137.86	573.75	565.46	777.33	781.13	607.94	607.94	745.77	611
5.772	0	0.03	0.04	0.01	1.7	0.48	0.3	2.09	0.55	0.75	95.82	3.81	10.73	98.51	38.25	46.75	0.55	0.11	29.85	3.8	0.04	0.01	0	0	0.03	0.75	1.59	0.03	6.41	2.54	0	8.06	11.75	5.26	0		-7.79	-1.05	1.82	52.67	142.16	573.9	564.56	779.7	781.16	606.51	609.99	748.67	609.09
5.805	0	0.03	0.04	0.01	1.67	0.47	0.23	2.04	0.52	0.72	95.91	5.2	11.62	97.19	33.4	50.57	0.52	0.12	29.8	4.21	0.03	0.01	0	0	0.03	0.72	2.16	0.06	6.63	3.03	0	5.28	11.62	4.29	0		-7.81	4.28	1.36	52.33	140.28	573.98	564.72	780.02	782.13	607.27	610.03	747.54	608.94
5.839	0	0.03	0.04	0.01	1.58	0.47	0.28	1.93	0.58	0.58	96.15	3.71	10.96	96.53	36.21	46.44	0.58	0.1	29.29	5.07	0.04	0.01	0	0	0.03	0.55	2.24	0.06	6.36	2.94	0	15.12	11.79	4.86	0		-9.46	5.36	1.89	51.92	141.29	574.41	564.39	780.48	781.38	607.81	608.38	749.1	609.13
5.872	0	0.03	0.05	0.01	1.34	0.5	0.23	1.56	0.59	0.59	96.88	3.44	12.4	96.63	31.42	46.01	0.59	0.13	29.96	5.37	0.04	0.01	0	0	0.04	0.53	3.73	0.08	5.82	2.97	0	11.94	11.94	5.67	0		-10.83	5.23	2.97	51.49	140.7	574.9	564.87	781.1	781.05	609.84	608.32	750.53	610.1
5.905	0	0.04	0.05	0.01	1.13	0.75	0.22	1.26	0.57	0.57	97.48	2.67	16.1	95.99	28.73	43.06	0.57	0.14	36.94	6.46	0.06	0.01	0	0	0.04	0.43	5.87	0.1	5.55	3.37	0	13.16	12.1	5.97	0		-10.86	6.12	2.85	51.58	142.1	575.36	565.09	780.85	780.71	609.17	607.72	751.24	610.66
5.939	0	0.03	0.06	0.01	1.58	0.88	0.21	1.88	0.55	0.55	96.24	5.06	17.08	97.36	30.08	51.78	0.55	0.14	39.72	7.22	0.06	0	0	0	0.03	0.37	6.72	0.06	5.08	3.09	0	34.17	12.17	9.57	0		-13.35	3.95	2.39	51.58	148.37	574.55	563.05	782.68	780.5	606.04	605.75	754.39	608.56
5.972	0	0.03	0.05	0.01	1.64	0.88	0.17	1.96	0.65	0.65	96.07	7.26	17.83	96.1	26.11	56.75	0.65	0.14	40.33	8.84	0.05	0	0	0	0.03	0.33	6.45	0.06	4.89	3.15	0	24.67	11.89	8.14	0		-6.75	5.98	0.27	52.72	141.37	574.25	564.1	780.66	781.7	606.03	608.79	747.39	610.2
6.005	0	0.03	0.04	0.01	2.01	0.84	0.2	2.54	0.82	0.82	94.92	7.97	16.4	95.38	30.86	58.09	0.82	0.14	38.78	11.87	0.05	0	0	0	0.03	0.29	7.2	0.04	4.81	3.36	0	20.22	12.19	7.86	0		-9.33	6.86	1.8	51.84	143.3	575.54	564.9	781.1	781.26	607.64	608.61	750.93	609.9
6.039	0	0.04	0.05	0.01	1.83	0.52	0.21	2.26	0.73	0.73	95.48	5.42	12.38	97.11	32.57	53.57	0.73	0.13	30.79	12.93	0.03	0	0	0	0.03	0.24	7.5	0.03	4.17	3.3	0	11.65	11.87	7.58	0		-10.53	4.42	1.2	51.32	142.1	576.36	564.98	781.37	780.64	608.06	608.9	750.16	608.64
6.072	0	0.05	0.05	0.01	1.19	0.45	0.2	1.33	0.74	0.74	97.34	2.65	12.13	97.62	28.57	44.29	0.74	0.12	28.43	12.23	0.03	0	0	0	0.03	0.24	7.62	0.05	4.2	3.65	0	4.76	11.79	6.13	0		-10.76	3.44	1.15	50.9	138.35	576.38	564.63	781.94	780.89	610.15	609.35	748.48	607.48
6.106	0	0.05	0.05	0.01	0.99	0.35	0.19	1.06	0.95	0.95	97.89	2.01	10.64	96.73	26.67	40.27	0.95	0.12	22.85	12.07	0.04	0	0	0	0.04	0.27	8.92	0.07	4.73	3.98	0	4.3	12.35	6.03	0		-10.03	5.06	1.9	51.4	142.95	576.49	564.22	781.83	780.27	608.73	607.47	751.67	609.14
6.139	0	0.05	0.04	0.01	1.1	0.34	0.21	1.31	0.89	0.89	97.39	2.28	9.83	96.59	30.24	41.43	0.89	0.12	22.1	11.71	0.07	0.01	0	0	0.03	0.24	5.13	0.06	5.12	4.41	0	22.8	12.58	3.02	0		-8.98	5.28	1.38	51.65	145.14	574.94	560.07	784.41	780.53	607.59	603.89	752.7	607.02
6.172	0	0.04	0.04	0.01	1.11	0.35	0.24	1.39	0.84	0.84	97.22	2.03	9.44	95.02	32.6	39.81	0.84	0.1	22.34	10.41	0.09	0.01	0	0	0.03	0.23	3.62	0.07	5.26	5.17	0	1.9	12.58	3.38	0		-9.53	7.26	0.56	51.06	141	575.29	561.9	782.41	780.15	607.96	607.57	748.94	605.08
6.206	0	0.06	0.04	0.01	0.64	0.31	0.17	0.73	0.87	0.87	98.55	1.18	10.74	97.5	22.06	33.59	0.87	0.11	21.91	9.51	0.13	0.01	0	0	0.04	0.22	4.19	0.09	4.45	6.21	0	5.8	11.9	2.3	0		-9.46	3.68	2.12	51.36	143.5	576.53	562.03	782.42	778.74	608.96	605.35	752.45	607.46
6.239	0	0.07	0.05	0.01	0.41	0.26	0.16	0.4	0.95	0.95	99.18	0.61	10.06	96.63	17.41	24.17	0.95	0.1	19.36	8.31	0.17	0.01	0	0	0.04	0.23	3.8	0.07	4.49	5.73	0	3.66	11.4	1.3	0		-9.98	5.21	2.23	51.32	143.04	576.27	560.96	781.75	777.05	608.9	604.01	751.92	606.28
6.272	0	0.07	0.05	0.02	0.35	0.23	0.16	0.33	1.01	1.01	99.3	0.49	9.37	94.81	15.77	20.76	1.01	0.1	17.98	7.11	0.15	0.01	0	0	0.04	0.24	2.91	0.08	4.83	6.31	0	1.79	11	0.18	0		-9.42	7.48	2.06	50.52	136.54	577.1	559.39	784.75	777.05	613.89	606.55	750.38	602.5
6.306	0	0.07	0.05	0.02	0.34	0.19	0.16	0.29	1.32	1.32	99.33	0.46	8.04	96.48	14.95	20.01	1.32	0.09	15.83	5.79	0.17	0.01	0	0	0.06	0.25	2.55	0.09	4.77	5	0	1.38	10.61	0.06	0		-9.18	5.44	2.58	50.56	135.81	577.91	559.74	784.77	777.3	615.14	605.01	750.95	604
6.339	0	0.07	0.05	0.02	0.34	0.16	0.14	0.3	1.17	1.17	99.31	0.52	6.98	97.31	13.96	22.11	1.17	0.11	13.24	5.47	0.14	0.01	0	0	0.04	0.22	1.6	0.05	4.22	4.27	0	1.95	10.34	0.3	0		-11.92	4.05	2.21	50.49	138.45	577.6	557.63	783.22	774.35	612.51	599.2	750.92	602.39
6.373	0	0.07	0.05	0.02	0.31	0.21	0.14	0.27	1.2	1.2	99.37	0.46	8.99	94.64	13.07	20.6	1.2	0.11	17.46	6.14	0.17	0.01	0	0	0.03	0.19	1.14	0.06	4.17	4.34	0	2.21	10.4	0	0		-7.61	7.64	3.45	50.76	138.07	577.14	555.29	786.75	777.14	615.68	598.44	753.67	602.92
6.406	0	0.08	0.06	0.02	0.3	0.18	0.15	0.24	1.23	1.23	99.41	0.39	7.71	96.85	12.4	18.34	1.23	0.12	16.53	5.5	0.15	0	0	0	0.04	0.18	1.2	0.08	4.17	4.35	0	1.03	9.44	0.45	0		-10.3	4.87	2.7	50.53	141.15	579.85	555.74	787.63	774.62	615.07	598.44	756.18	601.78
6.439	0	0.09	0.07	0.02	0.24	0.22	0.15	0.18	1.22	1.22	99.53	0.42	9.74	96.36	10.9	13.91	1.22	0.11	19.82	6.55	0.19	0	0	0	0.03	0.17	1.07	0.08	3.77	3.89	0	6.37	9.76	0.4	0		-8.26	5.61	4.11	50.94	140.56	579.15	554.83	787.51	774.13	616.53	597.86	757	602.69
6.473	0	0.09	0.08	0.02	0.22	0.21	0.15	0.16	1.07	1.07	99.57	0.44	9.76	96.28	9.78	12.03	1.07	0.08	20.39	6.14	0.25	0	0	0	0.02	0.19	0.87	0.13	3.6	3.47	0	8.32	9.28	0.56	0		-9.07	5.74	3.94	50.83	141.12	579.39	554.69	787.9	774.11	616.39	597.33	757.42	602.4
6.506	0	0.09	0.08	0.02	0.2	0.22	0.14	0.15	0.88	0.88	99.57	0.43	10.33	95.91	8.13	12.47	0.88	0.07	20.38	6.5	0.22	0	0	0	0.02	0.19	0.97	0.17	3.28	3.12	0	2.61	9.4	1.14	0		-8.61	6.22	3.38	50.9	138.45	579.84	555.55	786.82	774.14	616.75	597.91	755.12	602.47
6.539	0	0.09	0.09	0.02	0.2	0.26	0.14	0.15	0.84	0.84	99.49	0.51	11.69	95.66	7.7	12.72	0.84	0.07	23.32	6.37	0.21	0	0	0	0.03	0.17	1.1	0.22	2.97	3.1	0	3.16	9.4	2.25	0		-9.28	6.53	2.29	51.17	141.52	578.09	554.09	786.78	774.44	613.17	597.4	754.66	600.25
6.573	0	0.1	0.1	0.02	0.19	0.22	0.13	0.14	0.81	0.81	99.56	0.42	10.67	95.08	7.3	11.95	0.81	0.07	20.69	7.41	0.13	0	0	0	0.02	0.19	1.13	0.2	2.83	2.49	0	1.25	9.35	3.25	0		-8.49	7.19	2.5	51.27	141.95	580.49	555.64	787.58	774.23	614.81	598.77	756.72	602.05
6.606	0	0.1	0.1	0.02	0.21	0.2	0.13	0.15	0.71	0.71	99.58	0.4	9.97	95.16	7.24	13.77	0.71	0.06	20.14	8.27	0.15	0	0	0	0.02	0.18	1.21	0.13	2.64	2.53	0	2.78	8.85	3.39	0		-9.08	7.1	3.19	51.17	145.66	580.56	551.23	791.48	773.69	615.82	593.75	761.35	599.65
6.639	0	0.1	0.1	0.02	0.22	0.16	0.13	0.15	0.68	0.68	99.57	0.33	7.98	94.52	7.45	14.51	0.68	0.06	16.31	7.71	0.16	0.01	0	0	0.02	0.15	1.31	0.13	2.22	2.18	0	4.1	8.53	3.22	0		-7.48	7.76	3.37	51.39	144.36	579.2	550.99	790.48	773.65	615.45	595.31	759.76	599.23
6.673	0	0.1	0.12	0.02	0.22	0.16	0.14	0.15	0.78	0.78	99.57	0.33	7.83	95.17	8.7	13.62	0.78	0.05	16.61	8.83	0.19	0.01	0	0	0.02	0.14	1.47	0.1	1.59	1.63	0	2.86	8.58	4.67	0		-6.91	7.1	2.89	51.32	140.6	579.48	551.41	790.08	773.93	616.64	596.37	757.22	598.52
6.706	0	0.08	0.11	0.02	0.27	0.15	0.15	0.2	0.77	0.77	99.46	0.33	6.84	94.28	11.62	17.29	0.77	0.06	15.69	6.81	0.21	0.01	0	0	0.03	0.13	1.48	0.12	1.52	1.59	0	1.57	8.61	5.01	0		-5.12	7.98	2.33	51.86	142.13	580.28	552.18	789.91	774.24	615.62	597.48	757.73	599.39
6.74	0	0.08	0.12	0.02	0.28	0.17	0.14	0.21	0.64	0.64	99.43	0.34	7.8	93.62	11.74	19.08	0.64	0.08	17.44	6.78	0.13	0.01	0	0	0.03	0.1	1.52	0.18	1.42	1.56	0	0.54	8.74	6.06	0		-7.54	8.57	2.75	51.34	145.39	581.13	552.45	790.43	772.84	615.2	596.94	760.56	599.73
6.773	0	0.07	0.14	0.01	0.31	0.17	0.16	0.23	0.62	0.62	99.39	0.33	7.1	95.51	14.49	18.63	0.62	0.07	17.45	6.87	0.14	0.01	0	0	0.03	0.1	1.52	0.21	1.33	1.28	0	5.07	8.63	7.29	0		-8.58	6.71	2.81	51.18	145.8	582.13	552.32	790.97	772.53	615.81	595.14	761.53	599.99
6.806	0	0.08	0.14	0.02	0.29	0.17	0.17	0.21	0.69	0.69	99.43	0.33	7.31	96.41	14.24	16.78	0.69	0.07	17.96	8.39	0.14	0.01	0	0	0.03	0.11	1.18	0.2	1.39	1.18	0	2.9	8.61	6.89	0		-9.71	5.54	3.91	51.03	150.36	581.93	550.22	793.26	771.56	615.92	593.11	766.15	599.49
6.84	0	0.08	0.16	0.01	0.26	0.2	0.16	0.2	0.74	0.74	99.47	0.35	8.85	96.22	13.1	16.13	0.74	0.06	19.35	8.18	0.14	0	0	0	0.03	0.13	1.1	0.15	1.43	1.05	0	2.91	9.3	8.7	0		-10.2	5.81	2.64	50.39	142.69	584.64	552.87	792.23	771.74	618.99	594.93	761.61	599.41
6.873	0	0.09	0.3	0.02	0.22	0.2	0.17	0.15	0.74	0.74	99.4	0.35	8.8	96.68	12.22	11.47	0.74	0.05	19.3	7.72	0.17	0	0	0	0.03	0.14	1.4	0.2	1.51	0.98	0	0.87	9.12	13.07	0		-6.36	5.15	1.94	51.62	146.06	582.75	551.22	791.24	771.64	615.07	595.73	761.11	598.14
6.906	0	0.1	0.53	0.02	0.21	0.21	0.18	0.14	0.8	0.8	98.93	0.41	9.24	97.05	11.81	9.24	0.8	0.04	21.56	8.54	0.21	0.01	0	0	0.03	0.15	1.26	0.15	1.51	0.88	0	2.7	8.58	17.67	0		-8.23	4.53	2.83	51.21	148.27	581.35	550	791.49	771.32	614.44	593.47	762.64	598.05
6.94	0	0.11	0.57	0.02	0.18	0.17	0.16	0.11	0.84	0.84	98.85	0.33	8.02	97.65	8.42	8.26	0.84	0.04	18.7	10.16	0.19	0	0	0	0.03	0.19	1.02	0.12	1.56	0.71	0	2.64	7.9	17.62	0		-7.8	3.37	2.87	51.37	148.21	582.68	550.44	790.7	769.67	614.77	593.11	762.88	598.52
6.973	0	0.14	0.67	0.02	0.17	0.19	0.15	0.1	0.86	0.86	98.65	0.41	9.28	97.25	7.23	7.43	0.86	0.03	21.33	13.96	0.27	0	0	0	0.03	0.18	0.94	0.14	1.65	0.7	0	1.5	7.85	18.91	0		-6.74	4.17	3.1	51.35	148.37	580.88	548.76	792.08	771.25	614.74	593.25	763.05	597.36
7.006	0	0.14	0.7	0.02	0.18	0.24	0.17	0.12	0.85	0.85	98.6	0.52	10.45	96.89	9.03	8.06	0.85	0.03	24.81	15.47	0.24	0	0	0	0.02	0.17	0.87	0.12	1.68	0.65	0	2.6	7.9	19.48	0		-9.54	4.8	2.87	50.35	143.91	582.05	549.15	791.96	770.11	617.18	592.69	761.05	596.07
7.04	0	0.14	0.58	0.02	0.21	0.2	0.18	0.13	0.95	0.95	98.85	0.47	8.67	97.34	10.11	10.12	0.95	0.04	23.15	16.5	0.17	0	0	0	0.02	0.2	0.66	0.11	1.9	0.56	0	3.29	7.11	17.51	0		-8.06	4.01	2.56	50.47	144.91	583.44	548.87	792.51	769.44	617.3	592.51	762.17	595.99
7.073	0	0.12	0.5	0.02	0.24	0.19	0.18	0.15	0.89	0.89	99.01	0.45	7.97	94.32	11.21	12.82	0.89	0.04	22.6	13.68	0.15	0	0	0	0.02	0.19	0.58	0.12	1.86	0.52	0	1.89	6.86	16.56	0		-5.9	7.95	3.68	50.57	137.94	581.84	548.32	791.07	769.93	620.5	592.08	758.37	596.39
7.107	0	0.14	0.3	0.02	0.25	0.15	0.17	0.16	1.02	1.02	99.39	0.33	6.15	96.54	11.75	13.25	1.02	0.04	18.08	17.64	0.09	0	0	0	0.02	0.17	0.53	0.09	1.99	0.42	0	1.17	7.09	12.18	0		-5.5	5.35	3.1	50.89	138.01	580.78	549.21	789.27	770.22	618.32	593.43	756.29	596.51
7.14	0	0.17	0.28	0.02	0.24	0.15	0.16	0.15	1.06	1.06	99.45	0.36	6.74	96.88	10.12	13.65	1.06	0.05	18.92	22.55	0.14	0	0	0	0.02	0.19	0.49	0.11	2.22	0.43	0	0.74	7.03	11.3	0		-7.92	4.83	3.58	50.12	138.56	579.95	550	789.07	770.67	618.04	593.74	756.56	597.13
7.173	0	0.15	0.27	0.02	0.25	0.13	0.16	0.16	1.07	1.07	99.45	0.33	5.33	96.15	10.22	14.2	1.07	0.05	16.39	18.57	0.18	0	0	0	0.02	0.19	0.49	0.12	2.41	0.45	0	0.34	6.76	11.21	0		-7.65	5.91	3.04	50.14	140.96	580.07	549.94	789.85	770.92	616.76	595.03	757.71	596.58
7.207	0	0.13	0.31	0.02	0.27	0.15	0.16	0.17	1.04	1.04	99.37	0.4	6.24	97.26	10.1	16.38	1.04	0.06	19.65	15.9	0.21	0	0	0	0.02	0.22	0.47	0.17	2.94	0.4	0	0.95	6.29	12.62	0		-7.97	4.15	3.02	50.08	140.28	581.71	549.86	790.15	769.72	618	593.87	758.26	596.46
7.24	0	0.12	0.23	0.02	0.31	0.15	0.15	0.2	0.96	0.96	99.38	0.42	6.45	96	10.01	20.39	0.96	0.07	19.62	14.14	0.19	0	0	0	0.02	0.2	0.44	0.2	2.92	0.39	0	1.56	6.44	10.78	0		-7.42	6.1	3.06	50.08	136.75	581.29	549.15	790	769.76	619.53	593.5	756.26	595.52
7.273	0	0.11	0.17	0.02	0.33	0.17	0.14	0.22	0.89	0.89	99.35	0.48	7.71	95.81	10.12	22.26	0.89	0.08	21.27	14.06	0.12	0	0	0	0.02	0.21	0.42	0.13	3.12	0.37	0	2.3	6.92	8.54	0		-7.18	6.36	2.06	50.25	140.32	581.16	549.28	790.09	769.98	616.68	594.69	757.01	594.97
7.307	0	0.1	0.15	0.02	0.31	0.23	0.14	0.2	0.69	0.69	99.39	0.61	10.05	95.7	9.41	21.43	0.69	0.09	25.47	12.22	0.1	0	0	0	0.02	0.19	0.48	0.1	3.34	0.38	0	2.86	7.19	7.39	0		-7.13	6.48	2.11	50.26	140.11	580.89	549.43	789.72	770.13	616.53	594.58	756.64	595.26
7.34	0	0.1	0.13	0.02	0.29	0.18	0.13	0.19	0.64	0.64	99.42	0.46	8.67	96.74	8.73	20.44	0.64	0.1	21.26	11.54	0.08	0	0	0	0.01	0.19	0.52	0.06	3.45	0.42	0	2.29	7.39	6.14	0		-7.86	5.05	2.11	50.07	139.1	581.12	549.77	789.31	769.34	616.89	595.26	755.99	594.82
7.374	0	0.09	0.12	0.02	0.32	0.14	0.12	0.22	0.58	0.58	99.35	0.55	6.68	95.09	8.7	23.61	0.58	0.12	17.21	8.5	0.09	0	0	0	0.01	0.17	0.5	0.05	3.51	0.41	0	2.84	7.1	5.85	0		-5.01	7.18	2.36	50.71	139.36	579.44	549.04	788.34	770.86	615.77	593.71	755.12	596.11
7.407	0	0.08	0.08	0.02	0.42	0.15	0.14	0.29	0.5	0.5	99.17	0.74	6.35	96.18	12.34	27.29	0.5	0.14	17.99	6.96	0.09	0	0	0	0.01	0.17	0.45	0.04	4.09	0.42	0	4.89	7.17	3.2	0		-7.22	5.87	2.93	50.05	136.81	579.61	549.56	788.26	769.63	617.63	595.1	754.44	595.28
7.44	0	0.07	0.07	0.02	0.48	0.16	0.13	0.35	0.47	0.47	99.05	0.99	7.13	96.49	12.69	31.22	0.47	0.14	19.02	7.15	0.08	0	0	0	0.01	0.17	0.55	0.05	4.29	0.42	0	4.61	7.54	3.21	0		-5.53	5.44	2.44	50.56	136.8	578.99	549.24	788.07	770.96	616.7	594.63	753.49	595.49
7.474	0	0.06	0.06	0.02	0.54	0.18	0.12	0.42	0.35	0.35	98.93	1.35	7.99	96.29	12.64	35.33	0.35	0.14	19.71	7	0.1	0	0	0	0.01	0.15	0.63	0.07	4.61	0.46	0	1.36	8.02	2.67	0		-7	5.72	3.51	50.12	137.2	578.77	550.16	787.47	770.39	617.24	594.84	754.43	596.89
7.507	0	0.06	0.05	0.02	0.64	0.23	0.14	0.5	0.36	0.36	98.73	1.57	8.92	96.96	16.06	36.31	0.36	0.13	24.19	7.34	0.09	0	0	0	0.01	0.17	0.61	0.06	5.5	0.6	0	1.16	7.78	2.07	0		-8.26	4.68	3.28	49.96	138.49	581.31	553.14	786.86	770.01	617.32	595.79	755.76	599.57
7.54	0	0.07	0.07	0.02	0.54	0.21	0.16	0.4	0.36	0.36	98.93	1.08	8.54	94.14	16.34	30.66	0.36	0.11	23.06	7.7	0.08	0	0	0	0.01	0.19	0.58	0.06	6.06	0.57	0	4.35	7.93	2.63	0		-1.91	8.12	2	52.15	140.78	580.32	552.24	786.03	771.38	614	596.95	754.75	599.64
7.574	0	0.06	0.07	0.02	0.56	0.16	0.18	0.43	0.32	0.32	98.88	0.95	5.63	95.72	20.13	28.31	0.32	0.09	16.67	6.64	0.04	0	0	0	0.02	0.21	0.5	0.06	6.66	0.59	0	4.39	8.46	2.63	0		-4.32	6.46	2.18	51.81	144.84	580.12	551.52	785.33	768.61	611.71	595.99	756.53	598.5
7.607	0	0.06	0.07	0.02	0.72	0.18	0.21	0.59	0.29	0.29	98.56	1.22	5.7	97.29	24.52	31.7	0.29	0.09	18.63	8.47	0.04	0	0	0	0.02	0.23	0.55	0.06	6.77	0.62	0	1.1	8.61	4.14	0		-6.77	4.1	2.26	50.51	138.59	578.26	549.15	787.02	770.44	614.74	592.21	753.26	596.69
7.64	0	0.07	0.09	0.01	0.59	0.16	0.23	0.46	0.26	0.26	98.83	0.82	4.62	96.88	25.65	24.68	0.26	0.07	15.33	8.48	0.05	0	0	0	0.02	0.26	0.54	0.09	7.23	0.57	0	6.14	9.13	5.02	0		-5.89	4.83	3.84	50.47	137.6	580.56	550.82	787.69	769.5	618.4	595.06	755.96	598.09
7.674	0	0.08	0.1	0.02	0.47	0.16	0.22	0.35	0.23	0.27	99.07	0.72	5.43	96.69	23.58	20.38	0.23	0.05	14.7	9.99	0.05	0	0	0	0.02	0.27	0.48	0.11	7.37	0.49	0	22.58	9.72	5.65	0		-3.09	5.12	1.07	52.44	146.4	578.6	549.19	787.16	769.15	609.84	594.08	756.16	598.9
7.707	0	0.08	0.11	0.02	0.39	0.17	0.22	0.28	0.26	0.26	99.22	0.59	5.95	98.06	21.67	17.1	0.26	0.05	15.77	10.48	0.14	0	0	0	0.02	0.26	0.34	0.14	6.5	0.46	0	1.58	9.46	4.99	0		-4.6	2.38	2.33	50.98	136.56	580.58	549.68	785.82	767.81	616.3	593.66	752.85	595.84
7.741	0	0.09	0.1	0.02	0.34	0.14	0.23	0.24	0.28	0.33	99.33	0.58	4.48	97.45	22.14	12.73	0.28	0.04	12.84	11.99	0.24	0	0	0	0.02	0.33	0.26	0.11	5.95	0.45	0	2.04	9.38	3.63	0		-3.43	3.79	1.29	51.95	143.72	579.52	547.78	785.44	765.75	610.96	592.48	754.65	595.37
7.774	0	0.1	0.14	0.02	0.26	0.13	0.19	0.18	0.29	0.32	99.48	0.36	4.77	97.27	16.5	10.76	0.29	0.05	12.73	11.26	0.25	0	0	0	0.02	0.32	0.27	0.13	4.74	0.4	0	2.2	8.58	5.7	0		-7.83	4.13	1.99	50.01	137.95	581.18	547.2	785.92	763.91	615.65	590.38	753.59	592.35
7.807	0	0.11	0.13	0.02	0.22	0.13	0.17	0.14	0.3	0.33	99.56	0.33	5.31	95.85	13.52	9.17	0.3	0.04	12.31	10.81	0.4	0.01	0	0	0.02	0.33	0.24	0.15	4.11	0.39	0	5.4	8.74	4.58	0		0.68	6.3	2.08	53.15	138.33	578.42	546.14	783.35	764.78	612.99	590.35	751.23	595.43
7.841	0	0.14	0.15	0.02	0.18	0.12	0.15	0.11	0.33	0.33	99.63	0.33	5.46	94.47	9.47	7.54	0.33	0.04	12.2	14.32	0.44	0.01	0	0	0.02	0.33	0.27	0.17	3.62	0.38	0	0.85	8.15	5.38	0		-1.58	7.81	1.74	52.23	144.38	577	543.7	784	763.19	609.24	590.64	753.63	590.6
7.874	0	0.14	0.16	0.02	0.15	0.11	0.14	0.09	0.35	0.35	99.69	0.33	5.15	96.48	6.89	4.85	0.35	0.04	10.16	14.11	0.63	0.02	0	0	0.02	0.3	0.24	0.21	3.28	0.38	0	1.19	8.25	4.92	0		-0.9	5.44	2.6	52.14	138.96	577.39	542.06	783.99	761.6	612.98	588.52	751.94	589.31
7.907	0	0.18	0.15	0.02	0.13	0.12	0.13	0.08	0.4	0.4	99.63	0.33	6.3	96.3	4.8	3.6	0.4	0.04	11.25	19.77	0.9	0.02	0	0	0.02	0.28	0.24	0.18	2.98	0.46	0	1.28	8.61	4.16	0		-0.03	5.71	1.78	52.32	140.2	577.7	541.26	785.38	762.39	612.34	588.75	752.54	588.19
7.941	0	0.18	0.14	0.02	0.13	0.11	0.12	0.08	0.45	0.45	99.64	0.33	5.94	96.36	3.83	3.29	0.45	0.04	10.48	19.04	1.05	0.04	0	0	0.02	0.27	0.29	0.2	2.37	0.44	0	3.8	8.47	3.68	0		1.14	5.61	2.38	53	137.27	577.31	540.63	784.19	761.6	613.64	587.26	750.9	588.35
7.974	0	0.2	0.12	0.02	0.13	0.13	0.12	0.08	0.44	0.44	99.6	0.33	7.24	95.04	3.52	3.28	0.44	0.04	12.51	21.93	1.11	0.03	0	0	0.01	0.27	0.32	0.12	2.59	0.49	0	3.41	8.83	2.53	0		-1.07	7.24	0.85	52.74	144.22	576.23	539.91	783.94	759.89	607.92	589.23	752.08	585.25
8.007	0	0.2	0.12	0.02	0.13	0.16	0.12	0.08	0.52	0.52	99.6	0.33	8.88	95.11	3.56	3.36	0.52	0.04	15.54	22.11	0.86	0.03	0	0	0.01	0.29	0.38	0.1	2.73	0.54	0	2.7	9.1	2.58	0		-1.9	7.17	0.38	52.75	145.61	576.02	540.32	783.26	760.61	606.23	587.63	751.83	586.11
8.041	0	0.23	0.12	0.02	0.13	0.15	0.13	0.08	0.55	0.55	99.55	0.33	8.41	95.82	4.72	3.39	0.55	0.04	15.04	25.9	0.7	0.04	0	0	0.01	0.26	0.4	0.1	2.19	0.5	0	2.35	9.05	2.42	0		-3.8	6.34	1.68	51.53	143.7	577.03	540.06	785.66	761.34	610.32	586.03	754.02	586.85
8.074	0	0.21	0.11	0.02	0.14	0.18	0.13	0.09	0.53	0.53	99.58	0.33	9.73	95.1	5.38	4.5	0.53	0.05	17.3	24.98	0.55	0.04	0	0	0.01	0.29	0.46	0.06	2.61	0.53	0	3.2	9.44	2.62	0		-2.73	7.18	0.24	52.25	143.78	576.99	541.2	783.92	761.07	607.81	588.48	751.58	586.29
8.108	0	0.22	0.1	0.02	0.15	0.19	0.14	0.1	0.71	0.71	99.57	0.33	9.51	94.46	7.12	5.63	0.71	0.05	17.33	26.62	0.33	0.05	0	0	0.01	0.24	0.47	0.08	2.7	0.51	0	13.05	9.57	1.87	0		-0.28	7.82	2.5	53.09	144.58	576.36	540.39	783.83	761.15	609.61	585.97	754.15	589.26
8.141	0	0.22	0.1	0.02	0.17	0.17	0.14	0.11	0.79	0.79	99.56	0.33	8.66	89.7	8.1	7.56	0.79	0.04	16.85	28.28	0.33	0.04	0	0	0.01	0.25	0.43	0.09	2.47	0.52	0	11.58	9.21	1.84	0		-1.73	11.18	3.51	52.35	144.94	574.94	539.64	782.6	759.8	609.4	584.18	754.24	589.54
8.174	0	0.19	0.1	0.02	0.2	0.18	0.15	0.14	0.78	0.78	99.59	0.33	8.58	96.26	10.27	10.9	0.78	0.05	17.92	26.82	0.33	0.03	0	0	0.01	0.26	0.38	0.07	2.32	0.51	0	6.73	9.13	2.63	0		-0.91	5.76	3.18	52.83	139.83	575.37	540.34	780.94	758.81	610.68	585.37	750.47	588.6
8.208	0	0.2	0.11	0.02	0.22	0.23	0.16	0.15	0.72	0.72	99.55	0.4	10.03	93.51	11.2	12.47	0.72	0.05	20.7	30.27	0.46	0.02	0	0	0.01	0.23	0.34	0.12	2.1	0.56	0	6.98	9.6	3.95	0		-2.32	8.66	4.26	52.17	142.24	575.46	540.11	781.22	757.29	611	584.81	753.16	589.31
8.241	0	0.19	0.13	0.02	0.23	0.25	0.16	0.17	0.76	0.76	99.49	0.45	10.54	94.83	12.12	13.72	0.76	0.05	22.69	30.45	0.8	0.02	0	0	0.01	0.23	0.33	0.17	1.81	0.49	0	8.9	9.63	5.93	0		-3.31	7.45	3.51	51.59	136.39	575.01	541.44	779.86	758.4	612	586.16	748.37	588.59
8.274	0	0.2	0.17	0.01	0.26	0.3	0.21	0.19	0.82	0.82	99.41	0.55	10.7	95.62	16.56	12.94	0.82	0.05	25.32	33.37	0.82	0.03	0	0	0.02	0.27	0.3	0.18	1.95	0.52	0	7.19	9.66	8.23	0		-1.11	6.58	4.08	52.49	143.36	573.57	540.19	781.7	760.06	609.47	586.38	752.79	589.62
8.308	0	0.21	0.19	0.02	0.23	0.23	0.17	0.16	0.82	0.82	99.53	0.42	9.74	96.12	12.83	12.38	0.82	0.06	21.37	31.92	0.74	0.03	0	0	0.01	0.3	0.26	0.21	2.14	0.54	0	4.15	9.56	9.16	0		-1.22	5.96	3.82	52.51	141.39	573.7	540.1	781.72	761.03	610.2	584.85	751.51	589.72
8.341	0	0.26	0.2	0.02	0.19	0.25	0.15	0.13	0.78	0.78	99.47	0.43	11.13	95.82	9.89	10.42	0.78	0.05	21.83	36.64	0.72	0.03	0	0	0.02	0.27	0.32	0.23	1.85	0.55	0	3.4	10.08	9.73	0		-1.39	6.34	3.8	52.33	142.47	572.4	539.42	782.73	762.84	609.54	584.62	751.93	589.48
8.375	0	0.31	0.22	0.02	0.15	0.28	0.14	0.11	0.88	0.88	99.38	0.45	12.42	94.94	7.11	7.81	0.88	0.05	22.56	38.8	0.92	0.04	0	0	0.02	0.29	0.34	0.23	1.91	0.52	0	3.54	10.58	10.48	0		-1.78	7.34	3.57	51.97	140.42	572.84	539.77	783.42	763.82	610.85	584.9	751.19	589.37
8.408	0	0.27	0.21	0.02	0.14	0.27	0.13	0.1	0.79	0.79	99.47	0.43	12.35	95.8	5.59	7.19	0.79	0.06	21.89	33.84	0.87	0.03	0	0	0.02	0.31	0.4	0.24	1.73	0.44	0	3.26	10.41	9.77	0		-1.08	6.36	4.14	52.11	138.15	574.18	540.6	783.95	764.16	613.48	585.01	751.52	590.73
8.441	0	0.25	0.23	0.02	0.14	0.31	0.14	0.09	0.9	0.9	99.38	0.54	13.15	96.09	5.94	6.07	0.9	0.05	25.58	31.13	1	0.05	0	0	0.03	0.33	0.47	0.42	1.35	0.44	0	4.06	9.91	9.71	0		-3.42	6	3.98	51.6	140.28	576.33	543.12	782.27	760.77	612.48	587.48	752.7	591.5
8.475	0	0.22	0.27	0.02	0.14	0.23	0.14	0.09	1.04	1.04	99.47	0.39	11.1	96.5	5.64	4.85	1.04	0.05	21.45	26.99	0.63	0.03	0	0	0.03	0.35	0.58	0.4	0.78	0.33	0	10.38	9.49	10.66	0		-4.98	5.42	2.09	51.89	142.56	578.12	545.82	779.32	758.56	608.7	589.13	751.24	591.75
8.508	0	0.21	0.26	0.02	0.14	0.18	0.14	0.09	1.08	1.08	99.48	0.33	9.02	92.14	6.06	4.74	1.08	0.04	17.24	25.62	0.41	0.02	0	0	0.03	0.37	0.49	0.32	0.59	0.28	0	15.15	9.21	10.15	0		-1.99	9.69	2.56	52.63	146.91	576.67	544.98	781.2	761.7	607.45	589.26	754.31	593.5
8.541	0	0.17	0.21	0.02	0.14	0.17	0.13	0.09	1.06	1.06	99.58	0.33	8.83	95.03	5.08	5.23	1.06	0.05	16.03	19.78	0.37	0.02	0	0	0.02	0.36	0.5	0.3	0.55	0.28	0	13.83	9.29	8.38	0		-4.36	7.25	2.78	51.93	146.3	574.85	543.98	780.83	761.17	606.81	588.9	753.09	591.61
8.575	0	0.17	0.23	0.02	0.14	0.17	0.14	0.09	1.15	1.15	99.54	0.33	8.78	95.51	6.46	4.85	1.15	0.04	17.11	19.26	0.24	0.01	0	0	0.03	0.32	0.53	0.17	0.35	0.23	0	8.2	9.05	8.91	0		-2.51	6.71	3.64	52.08	144.7	573.24	542.9	782.39	763.67	608.51	589.1	753.19	591.86
8.608	0	0.14	0.17	0.02	0.15	0.19	0.15	0.1	1.07	1.07	99.61	0.33	9.38	95.75	8.14	5.31	1.07	0.05	18.14	16.02	0.19	0.01	0	0	0.03	0.27	0.49	0.17	0.37	0.21	0	12.98	9.48	6.38	0		-3.14	6.43	2.61	51.65	143.7	574.25	543.24	783.93	765.26	609.11	589.54	752.8	591.08
8.641	0	0.12	0.17	0.02	0.18	0.2	0.16	0.12	1.01	1.01	99.61	0.33	9.1	93.29	10.01	8.52	1.01	0.05	19.24	14.7	0.2	0.01	0	0	0.03	0.27	0.41	0.16	0.34	0.23	0	12.54	9.11	7.05	0		-3.97	8.84	3.21	51.27	140.18	575.98	544.8	783.66	765.46	612.37	587.26	752.36	594.51
8.675	0	0.13	0.18	0.01	0.2	0.21	0.19	0.14	1.04	1.04	99.59	0.33	8.82	93.02	13.03	8.58	1.04	0.04	19.78	16.69	0.16	0.01	0	0	0.03	0.26	0.37	0.13	0.29	0.22	0	10.35	9.24	7.75	0		-3.77	9.05	3.52	51.44	141.24	574.84	544.3	782.1	763.61	610.79	588.8	751.97	592.7
8.708	0	0.12	0.21	0.01	0.22	0.2	0.19	0.16	1.06	1.06	99.55	0.33	8.31	95.71	14.54	10.28	1.06	0.05	19.7	15.82	0.17	0.01	0	0	0.04	0.26	0.34	0.15	0.31	0.22	0	13.87	9.11	9.24	0		-3.31	6.47	3.61	52.04	146.29	573.21	544.02	782.01	763.92	607.51	590.05	753.78	592.84
8.742	0	0.11	0.18	0.01	0.28	0.21	0.24	0.21	1.1	1.1	99.43	0.34	7.3	95.16	19.85	12.03	1.1	0.05	20.31	17.08	0.19	0.01	0	0	0.05	0.28	0.3	0.15	0.34	0.26	0	15.55	9.01	8.28	0		-3.95	7.11	3.06	51.58	144.51	574.38	544.89	782.83	765.12	608.77	590.21	753.25	593.08
8.775	0	0.12	0.2	0.01	0.28	0.25	0.27	0.22	1.01	1.01	99.43	0.42	8.52	94.72	21.46	11.02	1.01	0.05	22.93	20.44	0.25	0.01	0	0	0.06	0.25	0.34	0.12	0.35	0.26	0	4.53	9.4	9.31	0		-5.51	7.57	4.37	50.72	140.15	574.01	543.53	783.83	765.24	612.67	587.33	752.71	592.7
8.808	0	0.14	0.22	0.01	0.33	0.27	0.32	0.26	0.99	0.99	99.35	0.49	8.16	95.76	25.21	11.27	0.99	0.05	24.39	27.28	0.24	0.01	0	0	0.06	0.23	0.38	0.17	0.37	0.27	0	7.34	9.22	10.31	0		-4.46	6.41	3.62	50.93	140.58	575.25	544.45	784.84	766.47	612.7	588.88	753.23	593.08
8.842	0	0.16	0.22	0.01	0.32	0.21	0.26	0.24	1.17	1.17	99.36	0.39	6.8	93.3	21.81	13.52	1.17	0.05	21.26	28.14	0.33	0.01	0	0	0.07	0.23	0.37	0.18	0.43	0.27	0	5.36	8.65	10.06	0		-1.29	8.83	1.27	52.57	145.26	576.53	546.78	783.18	766.63	607.66	592.82	752.92	594
8.875	0	0.2	0.28	0.01	0.28	0.19	0.22	0.21	1.22	1.22	99.43	0.33	6.56	89.52	18.4	13.09	1.22	0.04	19.53	32.53	0.41	0.01	0	0	0.06	0.25	0.33	0.17	0.44	0.22	0	23.37	8.48	12.18	0		-2.76	11.27	3.36	52.16	147.37	578.48	548.35	782.12	763.97	609.64	590.76	756.82	598.17
8.908	0	0.21	0.33	0.01	0.28	0.14	0.27	0.2	1.24	1.24	99.35	0.37	3.84	94	21.39	8.84	1.24	0.04	15.72	32.77	0.32	0.01	0	0	0.06	0.25	0.36	0.24	0.41	0.18	0	11.55	8.03	12.43	0		-4.81	8.25	2.85	51.78	145.4	577.63	547.48	781.26	762.4	608.99	590.81	754.33	595.13
8.942	0	0.2	0.28	0.01	0.24	0.14	0.22	0.16	1.15	1.15	99.44	0.33	4.46	94.82	17.38	8.47	1.15	0.04	13.95	31.06	0.31	0.01	0	0	0.06	0.23	0.38	0.18	0.46	0.18	0	5.77	8.45	11.13	0		-3	7.46	2.7	52.28	146.2	576.81	546.9	782.45	764.38	608.58	591.57	754.74	595.03
8.975	0	0.2	0.25	0.01	0.22	0.14	0.21	0.15	1.02	1.02	99.51	0.33	5.08	94.21	15.76	7.78	1.02	0.03	14.19	29.62	0.16	0.01	0	0	0.06	0.24	0.42	0.16	0.48	0.18	0	4.5	8.49	9.91	0		-4.99	8.05	2.32	51.87	149.77	576.6	547.06	782.41	763.9	606.29	591.59	756.03	594.69
9.008	0	0.23	0.3	0.02	0.2	0.14	0.19	0.13	1.06	1.06	99.39	0.33	5.52	93.13	13.33	6.5	1.06	0.03	14.58	30.6	0.12	0.01	0	0	0.06	0.25	0.37	0.19	0.65	0.19	0	11.62	8.27	11.38	0		-3.71	8.97	3.85	51.93	148.43	577.17	546.84	783.79	764.91	609.79	589.91	758.05	597.13
9.042	0	0.2	0.27	0.02	0.2	0.13	0.18	0.13	1.06	1.06	99.46	0.33	5.1	93.62	12.49	7.61	1.06	0.04	14.39	26.67	0.13	0.01	0	0	0.05	0.25	0.31	0.09	0.83	0.18	0	8.41	7.76	10.19	0		-1.29	8.57	2.24	52.57	144.93	578.23	549.41	782.5	765.94	609.43	594.82	754.35	596.98
9.075	0	0.18	0.25	0.02	0.17	0.13	0.15	0.11	0.91	0.91	99.51	0.33	6.36	95.14	8.16	7.96	0.91	0.04	14.9	21.99	0.15	0.01	0	0	0.05	0.27	0.29	0.12	0.81	0.17	0	7.97	7.83	9.47	0		-2.94	7.13	3.35	52.21	144.94	576.84	546.33	782.78	764.53	610.12	589.8	754.95	595.55
9.109	0	0.16	0.28	0.02	0.18	0.13	0.16	0.11	0.88	0.88	99.45	0.33	6.01	92.41	8.69	7.25	0.88	0.04	15.03	18.7	0.24	0.01	0	0	0.04	0.3	0.33	0.09	0.92	0.17	0	3.11	7.56	10.25	0		-2.77	9.5	1.9	52.11	146.29	576.16	548.68	782.23	767.13	607.24	593.84	753.51	596.21
9.142	0	0.14	0.22	0.02	0.18	0.14	0.15	0.12	0.9	0.9	99.56	0.33	6.5	95.58	8.74	9.07	0.9	0.05	15.17	16.31	0.24	0.01	0	0	0.05	0.3	0.3	0.11	0.88	0.15	0	3.22	7.99	8.91	0		-3	6.64	2.79	51.95	143.19	575.94	546.85	782.89	766.6	609.91	590.97	753.04	595.27
9.175	0	0.13	0.26	0.02	0.18	0.14	0.14	0.11	0.95	0.95	99.48	0.33	6.57	93.52	7.69	9.55	0.95	0.05	15.36	14.12	0.26	0.01	0	0	0.04	0.28	0.27	0.19	0.94	0.16	0	4.25	7.82	10.4	0		-1.22	8.65	2.03	53.01	148.45	574.73	547.91	780.9	766.31	604.92	593.92	753.35	595.96
9.209	0	0.14	0.28	0.02	0.18	0.12	0.15	0.11	1.01	1.01	99.43	0.33	5.5	93.56	7.78	9.25	1.01	0.05	14.67	16.16	0.32	0.01	0	0	0.04	0.28	0.22	0.14	0.95	0.17	0	6.6	7.15	10.65	0		-4.47	8.62	4.2	51.29	143.77	575.86	545.67	783.87	766.15	611.81	587.67	755.33	596.16
9.242	0	0.15	0.3	0.02	0.17	0.11	0.14	0.11	0.91	0.91	99.4	0.33	5.27	93.27	6.44	8.87	0.91	0.05	13.49	15.71	0.25	0	0	0	0.03	0.27	0.17	0.14	0.96	0.18	0	6.32	7.06	11.09	0		-2.88	8.85	1.29	52.52	148.73	575.42	547.47	781.32	765.49	604.48	593.3	753.2	594.34
9.275	0	0.13	0.2	0.02	0.18	0.11	0.13	0.11	0.81	0.81	99.59	0.33	5.61	92.95	5.55	10.77	0.81	0.05	13.74	12.39	0.24	0	0	0	0.04	0.25	0.17	0.12	0.97	0.17	0	3.66	7.05	7.81	0		-6.55	9.11	3.93	50.23	138.94	575.62	545.74	784.69	766.13	614.02	590.3	752.92	593.44
9.309	0	0.13	0.22	0.02	0.17	0.11	0.12	0.1	0.78	0.78	99.56	0.33	5.67	92.82	3.95	9.38	0.78	0.05	13.96	11.19	0.21	0	0	0	0.04	0.27	0.2	0.12	0.94	0.16	0	7.81	6.67	7.98	0		-4.72	9.2	1.74	51.53	145.45	575.67	546.63	782.28	764.95	607.23	592.21	752.68	593.05
9.342	0	0.13	0.2	0.02	0.16	0.12	0.13	0.1	0.77	0.77	99.6	0.33	6.5	92.77	4.32	9.15	0.77	0.04	15.27	12.62	0.17	0	0	0	0.04	0.24	0.2	0.1	0.96	0.16	0	4.49	6.97	7.19	0		-6.72	9.24	4.08	50.21	137.54	575.95	546.81	784.03	765.91	614.68	591.48	752.19	594.08
9.376	0	0.16	0.16	0.02	0.16	0.17	0.13	0.09	0.7	0.7	99.66	0.36	9.06	94.22	3.15	9.02	0.7	0.05	20.45	16.91	0.3	0.01	0	0	0.04	0.2	0.17	0.08	0.99	0.19	0	2.53	7.1	5.37	0		-6.17	8.04	4.23	50.38	139.46	575.61	546.33	784.76	766.61	614.08	591.05	753.5	594.38
9.409	0	0.16	0.18	0.02	0.15	0.13	0.13	0.09	0.63	0.63	99.65	0.33	6.85	94.46	4.55	6.83	0.63	0.04	16.52	16.12	0.24	0.01	0	0	0.03	0.16	0.18	0.09	1.16	0.21	0	4.24	6.81	5.46	0		-4.46	7.82	3.11	50.85	136.67	578.02	547.81	785.16	767.35	615.6	592.69	752.25	594.76
9.442	0	0.17	0.13	0.02	0.15	0.15	0.13	0.09	0.58	0.58	99.67	0.34	8.15	95.79	3.3	8.1	0.58	0.05	19.12	17.2	0.27	0.01	0	0	0.04	0.15	0.2	0.1	1.17	0.23	0	2.58	6.72	3.03	0		-4.26	6.38	1.53	51.92	146.96	577.05	545.15	786.96	766.44	609.26	589.46	756.1	595.34
9.476	0	0.15	0.14	0.02	0.16	0.14	0.13	0.09	0.63	0.63	99.68	0.33	7.25	92.1	4.01	7.98	0.63	0.06	17.78	14.6	0.21	0	0	0	0.04	0.13	0.29	0.11	1.34	0.22	0	6.2	6.56	3.37	0		-3.14	9.72	3.45	51.65	143.97	577.79	547.47	785.7	768.38	612.75	590.47	756.55	597.43
9.509	0	0.16	0.13	0.02	0.16	0.11	0.14	0.09	0.59	0.59	99.68	0.33	5.54	96.7	5.67	6.49	0.59	0.06	14.4	16.25	0.14	0	0	0	0.03	0.1	0.33	0.13	1.46	0.24	0	10.09	6.59	2.27	0		-4.27	5.12	2.53	51.32	139.12	579.53	547.64	785.18	765.9	614.49	591.78	753.59	594.47
9.542	0	0.17	0.13	0.02	0.16	0.12	0.15	0.09	0.61	0.61	99.67	0.33	5.82	95.41	6.16	5.63	0.61	0.06	15.56	16.88	0.13	0	0	0	0.03	0.09	0.35	0.14	1.4	0.25	0	6.87	6.5	2.41	0		-4.04	6.83	1.85	51.64	141.22	579.8	547.43	784.95	765.29	612.78	591.46	753.98	594.25
9.576	0	0.15	0.12	0.02	0.19	0.09	0.16	0.11	0.61	0.61	99.62	0.33	2.9	95.7	9.67	7	0.61	0.06	10.88	15.88	0.1	0	0	0	0.03	0.08	0.33	0.11	1.42	0.28	0	6.5	6.29	1.73	0		-4.4	6.48	1.82	51.32	139.04	579.53	546.47	785.76	765.7	614.09	590.97	753.11	592.75
9.609	0	0.14	0.13	0.02	0.18	0.09	0.16	0.11	0.59	0.59	99.64	0.33	2.89	93.96	9.65	5.85	0.59	0.06	10.32	14.22	0.11	0	0	0	0.03	0.08	0.31	0.09	1.61	0.3	0	2.7	6.5	1.86	0		-5.34	8.28	2.14	50.73	138.78	579.68	547.06	787.28	766.85	615.43	592.64	754.22	592.99
9.642	0	0.13	0.13	0.02	0.19	0.08	0.19	0.11	0.72	0.72	99.62	0.33	1.35	96.77	11.88	4.44	0.72	0.05	9.66	12.46	0.13	0	0	0	0.03	0.08	0.29	0.06	1.57	0.32	0	13.88	5.82	1.55	0		-5.21	5	1.93	51.2	142.61	580.68	547.13	787.04	765.86	613.63	591.06	756.21	594.04
9.676	0	0.14	0.13	0.02	0.18	0.08	0.18	0.1	0.73	0.73	99.63	0.33	1.83	96.77	10.25	4.68	0.73	0.05	10.66	13.34	0.13	0	0	0	0.03	0.07	0.32	0.06	1.51	0.35	0	2.45	5.54	0.89	0		-4.35	5	1.68	51.83	145.46	578.12	545.21	787.54	766.61	610.93	589.7	756.32	594.16
9.709	0	0.14	0.13	0.02	0.19	0.09	0.19	0.11	0.72	0.72	99.61	0.33	2.04	94.94	11.87	4.25	0.72	0.05	11.79	12.94	0.14	0	0	0	0.02	0.08	0.29	0.05	1.79	0.44	0	4.13	5.62	1.04	0		-6.36	7.34	2.93	50.38	139.87	579.39	546.48	787.96	766.46	615.93	591.96	755.8	592.97
9.743	0	0.14	0.12	0.02	0.18	0.11	0.18	0.11	0.67	0.67	99.63	0.33	4.28	95.76	10.9	4.64	0.67	0.04	14.58	13.64	0.1	0	0	0	0.02	0.06	0.24	0.07	2.36	0.49	0	1.9	6.39	0.67	0		-8.25	6.41	3.34	49.78	138.49	579.63	546.53	789.2	766.99	617.75	591.79	756.24	592.72
9.776	0	0.15	0.11	0.02	0.17	0.12	0.16	0.1	0.72	0.72	99.66	0.33	5.59	95.65	7.52	4.96	0.72	0.04	15.59	12.8	0.12	0	0	0	0.02	0.07	0.31	0.07	2.83	0.58	0	0.55	6.57	0.62	0		-7.65	6.55	2.4	50.1	138.73	580.98	547.74	789.12	767.3	617.26	592.96	755.99	593.19
9.809	0	0.15	0.12	0.02	0.17	0.12	0.15	0.09	0.75	0.75	99.67	0.33	5.48	96.25	7	5.23	0.75	0.03	15.12	12.48	0.13	0	0	0	0.02	0.07	0.35	0.07	3.15	0.6	0	1.36	6.57	1.09	0		-7.61	5.78	2.61	50.12	136.8	581.61	548.15	789.06	767.26	618.69	592.76	755.49	593.66
9.843	0	0.17	0.12	0.02	0.16	0.15	0.15	0.09	0.81	0.81	99.66	0.41	7.57	97.13	5.38	4.55	0.81	0.03	19.57	15.49	0.16	0.01	0	0	0.01	0.08	0.42	0.07	3.65	0.77	0	4.6	6.48	1.11	0		-7.52	4.39	2.52	50.79	142.47	580.69	547.38	788.12	766.44	614.91	589.84	757.28	595.22
9.876	0	0.17	0.11	0.02	0.17	0.15	0.15	0.1	0.79	0.79	99.66	0.42	7.68	96.31	6.18	6.43	0.79	0.04	19.35	16.46	0.2	0.01	0	0	0.01	0.08	0.43	0.07	4.15	0.88	0	4.08	6.84	0.64	0		-5.85	5.69	3.06	50.5	139.55	579.9	546.41	790.64	769.03	617.77	592.36	757.32	593.42
9.909	0	0.17	0.1	0.02	0.2	0.19	0.15	0.12	0.79	0.79	99.6	0.55	8.91	96.35	7.21	9.73	0.79	0.05	21.93	18.69	0.23	0.01	0	0	0.02	0.09	0.51	0.08	5.32	1.11	0	4.37	7.18	1.19	0		-5.85	5.64	3.24	50.47	138.36	578.91	545.83	790.14	769.42	617.79	591.15	756.14	593.29
9.943	0	0.2	0.1	0.02	0.22	0.29	0.16	0.13	0.97	0.97	99.41	0.99	12.19	96.67	8.17	11.34	0.97	0.06	28.44	22.61	0.26	0.01	0	0	0.02	0.12	0.56	0.08	7.16	1.51	0	2.96	7.97	2.31	0		-6.3	5.16	3.97	50.23	139.01	579.2	546.02	790.52	769.25	618.61	590.74	757.57	594.21
9.976	0	0.21	0.11	0.02	0.23	0.29	0.16	0.14	1.07	1.07	99.42	1.02	12.13	97.33	7.98	11.87	1.07	0.06	28.34	23.91	0.29	0.01	0	0	0.02	0.14	0.65	0.08	7.64	1.6	0	9.9	7.98	2.63	0		-5.86	4.03	2.77	50.69	145.03	580.84	547.12	790.97	769.58	615.42	591.07	760.38	595.41
10.009	0	0.23	0.11	0.02	0.24	0.35	0.16	0.14	1.1	1.1	99.3	1.49	13.44	95.04	7.91	11.84	1.1	0.07	31.81	24.96	0.33	0.02	0	0	0.02	0.15	0.73	0.08	9.33	1.96	0	2.71	7.85	2.76	0		-3.38	7.23	2.34	51.54	145.96	579.93	547.52	789.89	770.47	613.56	592.17	759.46	596.46
10.043	0	0.31	0.1	0.02	0.25	0.32	0.15	0.14	1.11	1.11	99.36	1.53	12.97	97.12	7.29	13.12	1.11	0.08	29.65	32.53	0.34	0.02	0	0	0.02	0.2	0.61	0.08	11.83	2.37	0	2.41	8.15	2.4	0		-4.47	4.42	2.69	51.33	145.71	579.64	546.78	788.43	768.09	613.15	590.52	758.77	595.56
10.076	0	0.38	0.09	0.02	0.27	0.27	0.14	0.16	1.07	1.07	99.24	1.15	11.67	96.58	7.06	15.99	1.07	0.1	25.93	39.68	0.4	0.01	0	0	0.02	0.22	0.51	0.07	11.74	2.51	0	1.67	8.37	2.02	0		-7.26	5.3	3.77	49.85	142.28	579.76	545.76	789.72	766.54	616.7	590.65	758.96	593.43
10.11	0	0.41	0.09	0.02	0.34	0.28	0.15	0.21	1.29	1.29	99.19	1.34	11.49	96.3	9.7	18.7	1.29	0.1	25.59	42.57	0.34	0.01	0	0	0.02	0.24	0.5	0.08	14.23	3.26	0	5.7	8.95	3.28	0		-7.34	5.71	3.61	49.67	140.35	578.75	544.93	789.8	767.26	617	590.1	757.33	592.33
10.143	0	0.42	0.09	0.02	0.3	0.41	0.16	0.19	1.1	1.1	99.15	1.99	14.62	95.9	10.9	15.12	1.1	0.09	29.41	43.43	0.27	0.01	0	0	0.01	0.26	0.55	0.06	15.41	3.55	0	10.22	10.49	3.04	0		-5.53	6.24	3	50.31	141.27	578.48	544.96	788.85	767.12	615.29	590.85	756.55	592.23
10.176	0	0.33	0.09	0.02	0.29	0.32	0.15	0.17	1.06	1.06	99.34	1.45	12.95	96.19	9.89	14.5	1.06	0.07	25.13	35.33	0.2	0.01	0	0	0.02	0.27	0.47	0.03	15.69	3.09	0	7.34	10.37	3.04	0		-5.22	5.86	2.39	50.68	142.47	578.7	545.94	787.21	766.14	613.31	591.94	755.78	592.48
10.21	0	0.33	0.08	0.03	0.29	0.36	0.15	0.18	1.03	1.03	99.27	1.86	14.06	94.82	10.84	13.41	1.03	0.07	25.35	34.39	0.14	0.01	0	0	0.02	0.31	0.43	0.04	18.66	3.44	0	9.03	11.49	2.9	0		-3.49	7.46	2.64	51.01	142.96	576.56	545.02	787.38	768.44	612.42	591.25	755.36	593.03
10.243	0	0.32	0.1	0.03	0.3	0.32	0.15	0.18	1.03	1.03	99.36	1.69	12.99	95.92	10.89	13.2	1.03	0.07	23.17	32.84	0.13	0.01	0	0	0.02	0.31	0.37	0.03	19.61	3.59	0	0.79	11.35	4.31	0		-5.84	6.21	1.85	50.45	144.09	577.39	546.83	785.79	766.92	610.56	592.65	754.65	592.98
10.276	0	0.3	0.11	0.03	0.31	0.22	0.14	0.18	1	1	99.37	1.14	10.2	96.33	10.5	14.64	1	0.07	17.64	31.56	0.15	0.01	0	0	0.02	0.33	0.32	0.03	19.83	3.72	0	2.96	10.84	5.68	0		-8.25	5.66	3.12	49.26	141.27	577.18	546.25	786.53	766.56	613.6	590.97	754.85	592.83
10.31	0	0.22	0.13	0.03	0.39	0.27	0.15	0.25	0.97	0.97	99.22	1.64	11.31	96.13	12.33	18.83	0.97	0.07	21.38	24.77	0.18	0.01	0	0	0.02	0.34	0.3	0.03	20.98	4.58	0	1.69	10.76	7.85	0		-6.77	5.93	3.22	49.37	140.52	578.42	546.61	788.22	767.67	615.53	592.13	756.05	593.47
10.343	0	0.22	0.14	0.03	0.37	0.26	0.15	0.23	1.01	1.01	99.25	1.66	10.9	94.86	12.6	16.67	1.01	0.07	21.25	23.53	0.25	0.01	0	0	0.02	0.34	0.31	0.03	21.33	4.9	0	2.91	10.52	8.26	0		-5.71	7.42	3.2	49.45	141.05	579.31	547.23	788.93	768.63	616.1	592.39	757.13	594.76
10.377	0	0.2	0.15	0.03	0.42	0.29	0.17	0.24	0.98	0.98	99.16	2.58	11.33	96.84	13.99	16.47	0.98	0.06	23.75	18.35	0.23	0.01	0	0	0.02	0.38	0.3	0.04	24.41	5.22	0	3.24	10.18	8.4	0		-5.3	4.9	1.57	50.2	145.73	578.17	546.62	787.73	768.64	610.76	592.02	756.48	593.46
10.41	0	0.24	0.16	0.03	0.34	0.29	0.16	0.19	1.13	1.13	99.32	2.5	11.97	95.06	10.75	13.93	1.13	0.06	24.98	21.36	0.29	0.01	0	0	0.02	0.41	0.27	0.04	22.77	4.55	0	6.39	9.75	8.38	0		-7.36	7.22	3.26	48.96	143.3	578.31	546.9	788.42	768.25	614.33	591.44	757.6	594.55
10.443	0	0.29	0.18	0.03	0.3	0.27	0.16	0.16	1.25	1.25	99.39	2.25	11.34	95.06	9.27	11.79	1.25	0.05	24.23	25.69	0.4	0.01	0	0	0.02	0.41	0.28	0.04	22.17	4.4	0	5.9	9.27	8.3	0		-7.1	7.21	2.32	49.24	145.45	578.48	547.3	788.27	768.77	612.24	591.86	757.67	594.49
10.477	0	0.25	0.19	0.03	0.28	0.24	0.15	0.15	1.03	1.03	99.43	2.04	11.1	95.02	7.85	11.22	1.03	0.05	23.26	19.94	0.3	0.01	0	0	0.02	0.39	0.33	0.05	21.89	4.23	0	3.36	8.99	8.49	0		-5.23	7.25	2.14	49.92	146.56	578.27	547.8	787.69	769.05	611.1	593.37	757.65	595.13
10.51	0	0.21	0.19	0.03	0.3	0.22	0.15	0.15	0.96	0.96	99.41	1.62	10.16	94.89	9.34	11.94	0.96	0.05	21.78	17.01	0.28	0.01	0	0	0.02	0.43	0.42	0.05	20.48	3.43	0	8.85	8.96	8.71	0		-5.51	7.39	2.09	50.04	146.65	577.21	548.35	785.76	768.7	609.5	593.41	756.13	595.59
10.543	0	0.19	0.18	0.03	0.32	0.21	0.16	0.17	0.92	0.92	99.37	1.47	9.24	94.04	11.22	11.84	0.92	0.05	20.48	15.53	0.2	0.01	0	0	0.02	0.45	0.45	0.06	20.54	3.65	0	4.27	8.93	8.15	0	0	-5.46	8.21	1.96	49.3	139.21	576.77	548.12	785.72	769.33	612.79	594.21	752	593.99
10.577	0	0.19	0.18	0.03	0.35	0.2	0.2	0.18	0.94	0.94	99.3	1.59	8.28	93.82	14.92	10.47	0.94	0.06	20.37	15.14	0.16	0.01	0	0	0.02	0.39	0.5	0.06	21.67	3.22	0	19.67	8.8	7.94	0	0	-5.29	8.4	1.51	49.24	137.86	575.74	548.4	784.43	769.64	611.82	594.77	749.68	593.68
10.61	0	0.16	0.19	0.03	0.39	0.17	0.2	0.21	0.95	0.95	99.22	1.26	6.56	95.36	16.13	12.67	0.95	0.08	18.3	12.52	0.22	0.01	0	0	0.02	0.46	0.52	0.06	20.69	3.2	0	6.44	8.28	8.36	0	0	-5.44	6.89	3.04	49.47	140.04	573.75	546.56	785.42	771.33	611.89	590.85	751.87	594.93
10.643	0	0.18	0.18	0.03	0.3	0.18	0.19	0.16	1.04	1.04	99.39	1.28	7.55	96.26	13.05	8.59	1.04	0.08	19.76	12.61	0.27	0.02	0	0	0.02	0.44	0.52	0.06	19.45	3.34	0	8.6	8.07	6.9	0	0	-3.19	5.76	0.15	51.43	149.46	572.07	549.94	782.57	772.8	601.66	597.83	751.12	596.46
10.677	0	0.16	0.19	0.03	0.36	0.14	0.2	0.19	1.16	1.16	99.29	1.07	4.89	94.91	14.76	10.64	1.16	0.09	17.1	10.39	0.41	0.03	0	0	0.02	0.46	0.51	0.04	19.53	3.91	0	12.92	7.09	6.96	0	0	-5.53	7.38	2.69	49.38	139.91	573.67	549.51	784.8	773.12	611.21	595.14	751.12	596.75
10.71	0	0.16	0.2	0.03	0.43	0.12	0.24	0.23	1.29	1.29	99.15	1.26	2.64	95.66	18.51	11.04	1.29	0.1	15.77	11.76	0.63	0.05	0	0	0.02	0.52	0.41	0.03	20.45	4.23	0	17.33	6.39	7.25	0	0	-7.08	6.53	2.83	49.04	137.64	573.52	549.78	783.01	772.04	611.49	593.2	749.08	596.91
10.744	0	0.18	0.18	0.03	0.47	0.11	0.25	0.25	1.51	1.51	99.07	1.26	1.12	94.83	19.86	12.66	1.51	0.12	15.33	15.68	1.17	0.07	0	0	0.01	0.67	0.29	0.01	19.07	3.91	0	8.46	5.73	6.15	0	0	-5.35	7.46	1.81	49.95	143.21	572.43	548.27	784.73	773.25	608	592.85	751.15	597.18
10.777	0	0.22	0.16	0.03	0.5	0.1	0.27	0.26	1.81	1.81	98.99	1.42	0	94.75	21.19	12.7	1.81	0.13	14.18	21.64	0.94	0.05	0	0	0.01	0.68	0.17	0.01	19.39	3.47	0	18.97	5.33	4.42	0	0	-6.25	7.53	2.68	49.25	142.12	572.69	548.36	782.8	770.48	608.64	593.35	750.74	595.63
10.81	0	0.27	0.16	0.03	0.44	0.12	0.28	0.23	1.82	1.82	99.11	1.22	1.66	94.53	19.86	10.72	1.82	0.12	17.52	25.85	0.9	0.04	0	0	0.01	0.63	0.17	0.02	18.58	3.23	0	1.36	5.41	4.23	0	0	-7.68	7.75	3.32	48.31	140.31	571.64	548.66	781.29	769.84	608.96	592.77	749.24	595.96
10.844	0	0.29	0.15	0.03	0.41	0.11	0.24	0.2	1.9	1.9	99.18	0.92	1.46	96.44	17.1	11.38	1.9	0.12	16.59	26.88	0.65	0.03	0	0	0.01	0.67	0.14	0.03	17.32	2.52	0	2.63	4.98	3.08	0	0	-3.37	5.5	2.59	49.6	142.29	572.38	547.79	781.9	769.8	607.79	593.93	750.08	595.39
10.877	0	0.33	0.14	0.03	0.42	0.09	0.25	0.2	1.94	1.94	99.17	1.09	0.18	96.14	17.83	9.86	1.94	0.11	14.03	28.87	0.46	0.02	0	0	0.01	0.64	0.13	0.03	19.01	2.91	0	1.2	4.89	2.1	0	0	-1.74	5.92	2.7	49.81	140.86	572.03	546.1	782.45	769.84	608.73	592.54	749.58	594.36
10.91	0	0.39	0.13	0.03	0.48	0.1	0.31	0.24	2.18	2.18	99.03	1.41	0	95.96	21.78	10.37	2.18	0.08	15.4	35.44	0.36	0.02	0	0	0.01	0.54	0.11	0.05	18.7	2.94	0	2.49	4.84	1.92	0	0	-2.28	6.16	2.67	49.7	141.58	572.28	546.59	780.69	768.48	607.62	591.2	749.14	595.13
10.944	0	0.46	0.13	0.03	0.46	0.09	0.3	0.22	1.96	1.96	99.07	1.57	0	94.99	21.05	8.49	1.96	0.08	13.15	38.16	0.33	0.03	0	0	0.01	0.52	0.14	0.04	20.81	3.2	0	3.88	5.04	1.65	0	0	-0.37	7.29	0.94	50.66	143.61	570.18	544.09	780.87	768.87	603.75	591.27	747.36	592.06
10.977	0	0.37	0.13	0.03	0.41	0.1	0.27	0.19	1.83	1.83	99.19	1.34	1.05	96.14	18.31	7.69	1.83	0.1	14.68	30.65	0.28	0.03	0	0	0.02	0.46	0.2	0.04	21.56	3.23	0	2.21	5.42	1.13	0	0	-1.91	5.92	2.46	49.75	140.96	569.11	542.68	781.18	768.4	606.32	589.48	747.27	590.97
11.01	0	0.33	0.12	0.03	0.31	0.13	0.23	0.14	1.79	1.79	99.33	1.21	4.04	96.32	13.94	5.5	1.79	0.1	18.47	25.97	0.3	0.04	0	0	0.02	0.37	0.29	0.06	19.93	3.3	0	2.9	5.85	0.47	0	0	-1.86	5.68	2.63	49.84	142.13	567.52	540.84	781.91	768.45	605.49	589.1	747.63	589.24
11.044	0	0.33	0.13	0.03	0.27	0.14	0.21	0.12	1.95	1.95	99.34	1.28	5.08	96.53	10.86	3.83	1.95	0.08	19.97	23.75	0.37	0.03	0	0	0.02	0.3	0.42	0.08	19.15	3.28	0	4.33	5.72	0.9	0	0	1.65	5.37	3.17	51.28	143.3	566.85	540.81	781.52	769.97	605	588.58	748.27	591.51
11.077	0	0.32	0.13	0.03	0.23	0.16	0.2	0.11	1.88	1.88	99.36	1.24	6.46	96.7	9.24	2.88	1.88	0.06	21.67	23.35	0.32	0.01	0	0	0.02	0.31	0.4	0.09	17.05	3.3	0	2.16	5.97	0.55	0	0	4.04	5.11	1.99	52.52	142.96	567.56	542.35	779.19	768.72	603.02	591.66	745.98	591.5
11.111	0	0.29	0.12	0.03	0.2	0.17	0.17	0.09	1.64	1.64	99.41	1.08	7.51	96.98	6.5	2.34	1.64	0.06	21.35	21.45	0.5	0	0	0	0.02	0.25	0.54	0.16	15.36	3.55	0	1.47	6.5	0.33	0	0	-0.17	4.65	3.1	50.61	143.97	567.31	538.87	781.73	767.59	604.92	585.4	748.84	589.41
11.144	0	0.28	0.13	0.03	0.18	0.17	0.16	0.09	1.28	1.28	99.44	1.03	8.14	94.3	4.83	2.55	1.28	0.06	20.76	19.95	0.47	0.01	0	0	0.02	0.25	0.65	0.13	15.39	3.4	0	6.21	6.8	1.22	0	0	2.28	7.97	1.61	51.45	142.43	570.39	541.39	780.3	765.98	604.9	589.18	747.33	589.9
11.177	0	0.26	0.13	0.03	0.18	0.2	0.15	0.08	1.2	1.2	99.48	1.22	9.71	95.27	3.54	3.45	1.2	0.07	23.07	18.28	0.48	0.02	0	0	0.03	0.28	0.6	0.12	15.45	3.15	0	3.22	7.06	1.94	0	0	0.53	6.99	2.57	51.2	143.49	571.15	542.14	779	763.91	605.19	587.49	748.63	591.46
11.211	0	0.21	0.13	0.03	0.17	0.21	0.14	0.09	0.95	0.95	99.57	1.03	10.68	94.22	3.85	4.9	0.95	0.06	22.95	15.33	0.44	0.03	0	0	0.03	0.25	0.57	0.14	13.08	2.85	0	4.08	7.96	2.61	0	0	3.86	8.05	1.57	53.11	146.88	573.73	544.94	776.86	761.34	602.62	592.28	749.5	592.91
11.244	0	0.23	0.15	0.03	0.18	0.21	0.14	0.1	0.96	0.96	99.55	1.08	10.44	92.82	3.97	6.03	0.96	0.06	23.32	17.78	0.43	0.06	0	0	0.03	0.26	0.46	0.11	13.46	3.1	0	5.63	7.6	3.92	0	0	-5.49	9.2	2.67	49.15	136.88	574.27	544.13	778.22	760.27	609.73	587.59	746.58	590.34
11.277	0	0.22	0.16	0.03	0.21	0.22	0.14	0.12	0.8	0.8	99.55	1.06	10.51	95.52	5.74	8.94	0.8	0.06	23.13	20.05	0.39	0.03	0	0	0.02	0.22	0.33	0.09	13.38	3.06	0	13.36	8	5.81	0	0	-2.45	6.7	2.89	50.46	142.36	571.4	542.68	780.06	763.29	606.71	589.65	749.08	590.24
11.311	0	0.19	0.13	0.03	0.27	0.18	0.12	0.17	0.59	0.59	99.46	0.79	9.17	96.72	6.46	16.38	0.59	0.06	18.96	20.46	0.39	0.02	0	0	0.02	0.24	0.27	0.06	13.33	3.79	0	12.65	8.43	6.19	0	0	-2.04	5.08	2.48	51.27	142.98	570.72	544.18	777.94	764.73	604.53	588.63	747.46	592.56
11.344	0	0.18	0.12	0.03	0.32	0.21	0.11	0.21	0.59	0.59	99.36	0.98	10.48	96.13	5.97	22.45	0.59	0.09	21.21	20.84	0.46	0.03	0	0	0.02	0.25	0.29	0.03	12.96	3.89	0	7.65	8.69	6.42	0	0	-3.64	5.93	1.99	50.24	142.49	569.02	543.22	779.67	766.55	604.26	590.07	746.74	590.22
11.378	0	0.17	0.11	0.02	0.43	0.31	0.11	0.33	0.45	0.45	99.15	1.41	12.79	96.11	10	29.15	0.45	0.09	25.28	26.96	0.42	0.02	0	0	0.02	0.25	0.26	0.05	11.32	3.51	0	10.14	9.97	8.9	0	0	-4.32	5.97	1.92	50.23	146.69	570.05	545.1	779.92	767.33	602.76	590.89	749.43	592.61
11.411	0	0.16	0.12	0.02	0.56	0.3	0.16	0.46	0.39	0.39	98.88	1.48	11.06	93.85	17.49	30.16	0.39	0.07	24.92	29.41	0.41	0.02	0	0	0.02	0.28	0.26	0.06	10.91	3.17	0	14.45	9.94	9.83	0	0	-8.34	8.37	1.72	48.71	144.79	571.46	545.66	779.86	765.56	604.2	589.87	748.98	591.67
11.444	0	0.14	0.11	0.02	0.57	0.34	0.17	0.48	0.38	0.38	98.86	1.39	11.83	95.28	18.51	30.34	0.38	0.1	26.96	27.83	0.33	0.01	0	0	0.02	0.27	0.38	0.13	9.94	2.81	0	5.76	10.04	8.54	0	0	-2.88	6.98	1.63	50.63	147.32	569.85	544.47	780.69	768.19	602.43	590.25	749.72	593.16
11.478	0	0.16	0.1	0.02	0.56	0.33	0.2	0.49	0.33	0.33	98.88	1.02	11.05	95.68	20.99	28.44	0.33	0.1	27.31	32.44	0.28	0.01	0	0	0.02	0.28	0.41	0.18	7.48	2.78	0	2.79	9.63	7.36	0	0	-2.81	6.51	2.26	50.58	146.74	568.97	546.07	779.18	769.09	602.22	591.85	748.93	594.57
11.511	0	0.14	0.1	0.02	0.63	0.23	0.24	0.54	0.35	0.36	98.73	0.9	7.3	94.46	25.75	26.41	0.35	0.08	22.45	29.64	0.24	0.01	0	0	0.02	0.36	0.55	0.14	7.74	2.52	0	1.14	8.97	6.62	0	0	-7.63	7.82	1.49	48.26	141.55	571.51	548.63	779.78	767.82	605.52	595.42	747.05	593
11.544	0	0.15	0.1	0.02	0.5	0.25	0.24	0.39	0.37	0.37	99.01	0.73	8.52	96.05	23.12	21.7	0.37	0.07	23.39	28.76	0.2	0	0	0	0.02	0.33	0.75	0.1	7.84	2.35	0	12.34	9.21	5.73	0	0	-3.16	6.04	1.74	50.21	140.19	573.64	549.46	779	767.97	607.09	593.92	747.26	596.17
11.578	0	0.16	0.11	0.02	0.41	0.22	0.26	0.31	0.34	0.34	99.18	0.69	7.39	95.83	23.09	15.94	0.34	0.06	21.25	26.72	0.14	0	0	0	0.02	0.3	0.99	0.07	7.36	2.5	0	3.15	8.94	4.31	0	0	-6.16	6.32	1.21	49.7	145.03	573.55	548.61	778.17	764.84	603.64	593.24	748.67	593.92
11.611	0	0.14	0.1	0.01	0.51	0.22	0.35	0.41	0.36	0.36	98.98	1.05	6.24	95.51	29.62	16.26	0.36	0.06	21.96	26.09	0.1	0	0	0	0.03	0.29	0.99	0.06	6.79	2.53	0	3.22	8.87	4.02	0	0	-4.87	6.71	2.16	49.3	134.06	573.34	548.45	778.41	766.91	610.14	591.87	744.17	594.48
11.644	0	0.14	0.09	0.02	0.37	0.24	0.26	0.26	0.4	0.4	99.27	0.73	8.38	94.77	21.15	13.99	0.4	0.06	24.19	21.2	0.11	0	0	0	0.02	0.29	1.03	0.06	7	2.46	0	4.4	8.33	2.11	0	0	-4.84	7.51	1.62	49.07	135.31	573.25	548.6	778.72	767.24	609.07	593.05	744.38	594.01
11.678	0	0.16	0.09	0.02	0.32	0.28	0.22	0.22	0.44	0.44	99.36	0.86	10.33	94.29	17.1	13.98	0.44	0.07	27.06	23.45	0.11	0	0	0	0.02	0.25	1.08	0.07	6.51	2.58	0	5.73	8.23	1.36	0	0	-4.32	7.98	1.14	49.27	135.68	572.7	548.22	779.14	767.78	608.34	594.1	744.01	593.09
11.711	0	0.16	0.09	0.02	0.29	0.39	0.23	0.21	0.48	0.48	99.23	1.23	12.87	94.58	16.86	11.98	0.48	0.05	31.94	22.13	0.16	0	0	0	0.02	0.27	1.2	0.08	6.65	2.6	0	1.21	8.67	1.58	0	0	-6.49	7.7	0.94	48.46	137.02	572.73	549.15	779.35	767.95	607.56	595.17	744.57	593.09
11.745	0	0.14	0.08	0.02	0.26	0.35	0.22	0.18	0.45	0.45	99.3	0.9	12.42	95.34	16.49	10.26	0.45	0.05	28.41	18.34	0.1	0	0	0	0.02	0.21	1.15	0.09	5.81	2.05	0	8.4	9.54	0.92	0	0	-7.28	6.9	1.59	48.97	143.27	573.8	549.6	778.72	765.98	605.37	593.1	748.62	595.55
11.778	0	0.16	0.08	0.02	0.21	0.36	0.18	0.15	0.47	0.47	99.27	0.9	13.83	95.73	11.22	10.32	0.47	0.06	29.23	20.46	0.13	0	0	0	0.02	0.17	1.07	0.09	4.89	1.85	0	5.81	9.51	0.65	0	0	-5.71	6.45	1.6	48.76	136.5	573.19	549.12	778.85	767.78	608.47	593.14	744.96	594.54
11.811	0	0.17	0.07	0.02	0.19	0.28	0.15	0.13	0.47	0.47	99.45	0.62	12.36	96.02	8.15	10.4	0.47	0.07	24.62	20.98	0.13	0	0	0	0.03	0.16	0.96	0.11	4.41	1.86	0	6.81	9.36	0	0	0	-6.69	6.09	1.21	48.59	138.17	573.48	549.06	778.56	766.63	607.22	593.13	745.39	593.86
11.845	0	0.17	0.07	0.02	0.18	0.25	0.13	0.12	0.54	0.54	99.49	0.52	12.09	95.6	6.33	10.5	0.54	0.07	22.93	20.78	0.13	0	0	0	0.03	0.13	1.04	0.11	3.5	1.44	0	4.75	9.46	0	0	0	-6.34	6.61	1.63	48.51	136.92	572.88	549.18	778.65	767.8	608.05	592.93	744.96	594.6
11.878	0	0.17	0.08	0.02	0.17	0.3	0.14	0.11	0.59	0.59	99.41	0.63	13.27	95.98	6.23	8.5	0.59	0.06	25.64	20.75	0.16	0	0	0	0.03	0.14	1.2	0.09	3.5	1.36	0	20.78	9.5	0	0	0	-7.24	6.13	2.52	48.32	139.5	573.13	549.37	779	767.41	608.04	592.13	747.49	595.86
11.911	0	0.19	0.08	0.02	0.17	0.25	0.15	0.11	0.67	0.67	99.49	0.54	11.81	96.01	7.03	7.97	0.67	0.05	23.82	23.83	0.13	0	0	0	0.03	0.13	1.19	0.08	3.08	1.32	0	7.23	9.04	0	0	0	-6.75	6.09	1.75	48.46	138.1	573.38	549.32	778.8	767.2	607.91	592.68	745.99	595.03
11.945	0	0.18	0.08	0.02	0.16	0.23	0.14	0.1	0.73	0.73	99.53	0.49	11.39	95.89	5.82	7.49	0.73	0.05	22.97	21.06	0.1	0	0	0	0.03	0.12	1.21	0.08	2.74	1.37	0	5.8	8.76	0	0	0	-6.91	6.25	1.54	48.32	137.83	573.48	549.48	778.81	767.24	607.87	593.01	745.69	594.85
11.978	0	0.18	0.08	0.02	0.17	0.21	0.14	0.1	0.7	0.7	99.58	0.44	10.6	95.96	5.51	8.25	0.7	0.06	21.46	21.33	0.08	0	0	0	0.03	0.12	1.1	0.07	2.71	1.36	0	10.11	8.53	0	0	0	-6.79	6.17	1.62	48.32	138.06	573.61	549.61	778.98	767.44	607.99	593.12	746.04	595.08
12.011	0	0.19	0.08	0.02	0.17	0.18	0.13	0.1	0.7	0.7	99.62	0.38	9.64	96.18	4.77	9.18	0.7	0.07	19.46	22.73	0.08	0	0	0	0.03	0.13	1.09	0.08	2.63	1.17	0	17.29	8.27	0	0	0	-7.06	5.87	1.94	48.36	138.82	573.44	549.44	779.21	767.4	607.99	592.46	746.78	595.68
12.045	0	0.21	0.09	0.02	0.17	0.19	0.14	0.1	0.75	0.75	99.59	0.4	9.56	95.91	6.04	7.91	0.75	0.06	20.52	24.75	0.07	0	0	0	0.03	0.13	0.97	0.07	2.17	1.05	0	17.85	8.05	0	0	0	-6.54	6.23	2.11	48.3	137.85	572.91	549.33	778.99	768.01	608.29	592.37	746.1	595.74
12.078	0	0.19	0.09	0.02	0.17	0.22	0.15	0.1	0.81	0.81	99.56	0.48	10.58	95.88	6.81	7.38	0.81	0.06	23.15	22.65	0.07	0	0	0	0.02	0.13	1.02	0.05	2.24	1.01	0	10.26	8.14	0	0	0	-7.11	6.26	2.85	48.82	144.29	573.06	549.83	778.21	766.24	605.66	592.51	749.88	597.07
12.112	0	0.2	0.09	0.02	0.19	0.27	0.19	0.12	0.98	0.98	99.47	0.62	11.08	94.9	10.67	6.68	0.98	0.05	26.26	25.73	0.07	0	0	0	0.02	0.15	0.8	0.04	2.59	0.91	0	14.42	8.22	0	0	0	-5.61	7.38	2.51	48.81	138.81	572.43	548.65	779.04	767.96	608.09	591.45	746.82	596.28
12.145	0	0.19	0.09	0.02	0.2	0.24	0.2	0.13	1.06	1.06	99.52	0.53	10	95.25	12.67	7.27	1.06	0.05	23.6	25.34	0.06	0	0	0	0.02	0.17	0.61	0.03	3.01	0.92	0	13.68	8.7	0	0	0	-4.38	7	3.14	49.34	141.53	572.77	548.05	779.65	767.69	607.93	591.05	749.35	596.56
12.178	0	0.19	0.09	0.02	0.23	0.2	0.23	0.15	1.08	1.08	99.54	0.43	7.94	95.7	16.25	6.98	1.08	0.04	20.7	26.32	0.06	0	0	0	0.02	0.17	0.5	0.03	3.14	0.99	0	18.79	8.64	0	0	0	-3.79	6.49	3.16	49.47	139.7	572.2	548	779.45	768.31	608.42	591.45	748.04	596.37
12.212	0	0.23	0.1	0.02	0.23	0.18	0.23	0.15	1.05	1.05	99.54	0.41	7.13	94.18	16	7	1.05	0.04	20.32	30.47	0.07	0	0	0	0.01	0.15	0.41	0.04	2.89	0.88	0	8.14	7.96	0.88	0	0	-5.18	8.08	1.73	49.22	142.99	572.46	546.8	780.19	766.94	605.77	591.03	748.72	594.17
12.245	0	0.25	0.12	0.02	0.23	0.18	0.22	0.15	1.04	1.04	99.5	0.41	6.92	94.08	15.33	7.15	1.04	0.03	19.79	33.03	0.1	0	0	0	0.01	0.16	0.32	0.04	3.21	0.87	0	8.88	7.86	2.21	0	0	-5.64	8.17	2.56	48.32	139.5	571.77	546.17	781.29	767.68	608.58	592.1	748.07	592.66
12.278	0	0.32	0.12	0.02	0.22	0.21	0.22	0.14	1.18	1.18	99.36	0.52	8.37	95.23	14.68	6.88	1.18	0.03	23	38.99	0.18	0	0	0	0.01	0.17	0.29	0.04	3.52	0.91	0	5.72	7.9	2.2	0	0	-0.93	7.03	3.51	50.27	140.59	572.57	546.02	782.3	768.77	609.98	592.24	750.55	595.14
12.312	0	0.32	0.11	0.02	0.22	0.26	0.21	0.14	1.15	1.15	99.35	0.69	10.25	96.73	13.36	8.27	1.15	0.03	26.12	38.94	0.25	0.01	0	0	0.01	0.18	0.32	0.03	4.37	0.85	0	3.72	8.19	1.99	0	0	-0.54	5.07	2.78	50.48	136.97	573.79	547.03	781.85	768.92	611.26	593.02	748.21	594.96
12.345	0	0.34	0.11	0.02	0.24	0.25	0.22	0.16	1.02	1.02	99.32	0.64	9.73	94.94	14.98	9.26	1.02	0.03	24.76	41.87	0.22	0.01	0	0	0.01	0.17	0.32	0.04	4.56	0.85	0	9.09	8.49	2.62	0	0	-0.93	7.34	2.8	50.45	140.13	573.85	547.26	781.08	767.99	609.46	592.43	749.56	595.69
12.379	0	0.35	0.1	0.02	0.22	0.24	0.16	0.14	0.85	0.85	99.3	0.61	10.59	93.32	10.33	11.36	0.85	0.04	23.6	41.4	0.17	0	0	0	0.01	0.17	0.35	0.04	5.19	0.88	0	5.57	8.72	2.11	0	0	-0.21	8.82	1.69	50.99	145.61	573.1	546.3	781.7	768.5	605.52	592.29	751.1	595.09
12.412	0	0.37	0.09	0.02	0.2	0.25	0.14	0.12	0.88	0.88	99.26	0.64	11.53	95.35	6.82	11.45	0.88	0.04	23.74	41.01	0.17	0	0	0	0.01	0.17	0.41	0.04	5.55	0.83	0	6.88	8.87	1.4	0	0	-1.63	6.89	3.56	50.09	139.88	574.39	545.63	782.75	766.94	611.51	590.87	751.34	594.55
12.445	0	0.32	0.09	0.02	0.19	0.21	0.13	0.11	0.83	0.83	99.36	0.51	10.72	95.82	5.81	10.83	0.83	0.03	20.84	36.62	0.14	0	0	0	0.01	0.15	0.51	0.05	5.45	0.82	0	4.77	9.03	1.57	0	0	-3.5	6.34	2.19	49.11	139.02	575.88	546.13	784.12	766.59	611.83	593.29	750.85	592.15
12.479	0	0.3	0.08	0.02	0.18	0.21	0.13	0.11	0.86	0.86	99.39	0.5	10.65	97.67	6.16	9.13	0.86	0.03	19.32	34.68	0.15	0	0	0	0.01	0.13	0.48	0.05	6.46	0.76	0	12.52	9.66	0.44	0	0	-1.71	3.31	2.61	50.36	140.29	576.74	546.74	782.57	765.97	611.26	591.05	751.51	594.68
12.512	0	0.3	0.08	0.02	0.19	0.2	0.14	0.11	0.86	0.86	99.4	0.51	10.18	95.96	6.67	9.36	0.86	0.04	19.62	33.94	0.15	0	0	0	0.01	0.12	0.5	0.05	6.59	0.86	0	7.4	9.19	0	0	0	-3.61	6.16	2.36	49.34	137.84	576.93	545.59	783.29	765.2	612.71	589.83	750.53	592.59
12.545	0	0.22	0.08	0.02	0.2	0.2	0.14	0.12	0.78	0.78	99.56	0.51	9.97	94.94	7.93	9.95	0.78	0.04	19.52	26.75	0.17	0	0	0	0.01	0.12	0.5	0.06	6.64	0.82	0	4.19	9.26	0.93	0	0	-4.63	7.34	2.21	48.43	133.03	577.96	545.95	784.76	765.77	616.18	591.22	749.21	591.5
12.579	0	0.19	0.1	0.02	0.23	0.2	0.17	0.14	0.61	0.61	99.54	0.56	9.16	93.46	11.57	10.32	0.61	0.04	20.16	23.47	0.21	0	0	0	0.01	0.11	0.44	0.05	7.24	0.95	0	4.23	8.9	2.22	0	0	-6.87	8.7	2.63	47.53	135.5	577.01	545.08	785.51	766.01	615.36	589.5	750.85	591.2
12.612	0	0.17	0.11	0.02	0.26	0.22	0.21	0.17	0.63	0.63	99.48	0.63	8.82	95.57	15.71	9.79	0.63	0.03	21.37	22.22	0.24	0	0	0	0.01	0.12	0.37	0.05	7.69	0.99	0	3.14	8.94	2.89	0	0	-3.95	6.65	2.67	49.08	139.66	579.95	547.77	785.07	765.4	614.58	591.78	754.2	594.87
12.645	0	0.15	0.11	0.02	0.3	0.22	0.28	0.2	0.57	0.57	99.39	0.65	7.56	95.14	22.05	8.31	0.57	0.03	20.82	21.32	0.18	0	0	0	0.01	0.12	0.34	0.04	7.63	0.96	0	19.94	9.18	3.26	0	0	0.04	7.13	2.26	51.48	146.2	575.64	545.29	783.1	765.38	607.87	589.65	753.91	596.37
12.679	0	0.13	0.11	0.02	0.35	0.2	0.29	0.25	0.46	0.46	99.29	0.79	6.28	95.7	24.73	10.25	0.46	0.03	18.93	18.68	0.15	0	0	0	0.01	0.1	0.33	0.03	7.52	0.88	0	6.76	9.21	3.82	0	0	-4.44	6.48	2.02	48.57	142.42	574.7	544.29	786.09	767.78	610.38	591.97	752.8	590.75
12.712	0	0.11	0.09	0.02	0.38	0.17	0.27	0.27	0.43	0.43	99.25	0.77	5.37	94.16	24.34	12.64	0.43	0.04	16	15.55	0.13	0	0	0	0.01	0.09	0.29	0.04	7.56	0.76	0	5.84	9.41	2.38	0	0	-3.09	8.1	1.47	49.14	144.04	575.01	544.91	785.18	767.49	608.71	592.8	752.74	591.3
12.746	0	0.09	0.1	0.01	0.44	0.18	0.27	0.33	0.4	0.4	99.13	0.8	5.37	95	25.47	16.41	0.4	0.05	16.5	13.01	0.19	0	0	0	0.01	0.09	0.32	0.05	7.06	0.77	0	3.71	9.45	4.58	0	0	-6.22	7.28	1.72	48	141.73	577.92	545.89	785.67	765.71	611.8	591.03	753.53	591.73
12.779	0	0.08	0.14	0.01	0.5	0.15	0.29	0.38	0.35	0.35	99	0.98	3.68	93.73	28.28	17.49	0.35	0.04	14.59	12.32	0.16	0	0	0	0.01	0.08	0.38	0.06	7.13	0.79	0	5.03	9.15	7.55	0	0	-6.09	8.47	2.14	48.01	141.25	576.02	544.85	785.11	766.14	611.32	589.99	752.56	591.37
12.812	0	0.09	0.1	0.02	0.46	0.14	0.24	0.34	0.36	0.36	99.08	0.69	3.97	95.65	23.69	19.2	0.36	0.05	14.44	12.04	0.15	0	0	0	0.01	0.09	0.36	0.06	6.65	0.8	0	3.79	8.57	4.7	0	0	-7.05	6.55	2.64	48.07	141.71	575.89	545.95	782.93	765.08	610.45	588.87	752.1	593.08
12.846	0	0.09	0.09	0.02	0.37	0.12	0.17	0.26	0.34	0.34	99.25	0.5	4.31	95.25	16.72	19.49	0.34	0.06	13.18	9.4	0.17	0	0	0	0.01	0.08	0.38	0.06	6.32	0.82	0	11.13	7.99	3.24	0	0	-4.32	7.01	2.03	48.3	139.2	575.91	545.17	786.46	768.44	612.78	592	751.98	591.58
12.879	0	0.1	0.08	0.02	0.33	0.13	0.15	0.22	0.38	0.38	99.35	0.48	5.47	96.34	13.69	18.45	0.38	0.06	13.44	9.78	0.15	0	0	0	0.01	0.08	0.42	0.05	6.75	0.83	0	3.15	8.38	2.21	0	0	-3.7	5.65	2.93	48.97	140.28	579.25	548.77	784.99	767.15	614.15	592.51	754.37	596.5
12.912	0	0.11	0.08	0.02	0.27	0.14	0.13	0.18	0.44	0.44	99.45	0.44	6.99	96.16	8.78	18.1	0.44	0.07	15.82	10.06	0.19	0	0	0	0.01	0.08	0.41	0.03	6.04	0.88	0	12.67	7.93	1.83	0	0	0.48	5.9	2.25	51.53	145.2	576.31	547.77	781.57	765.79	607.85	592.08	752.94	597.88
12.946	0	0.12	0.09	0.02	0.24	0.17	0.12	0.15	0.41	0.41	99.52	0.48	8.94	95.71	6.41	16.82	0.41	0.07	19.59	11.64	0.2	0	0	0	0.01	0.09	0.4	0.04	5.58	0.92	0	2.91	7.78	1.73	0	0	-4.26	6.47	3.94	48.73	138.17	574.92	545.31	783	766.42	613.16	588.18	751.18	594.38
12.979	0	0.13	0.09	0.02	0.23	0.22	0.13	0.14	0.37	0.37	99.55	0.62	10.8	95.2	6.18	15.23	0.37	0.07	23.53	13.41	0.18	0	0	0	0.01	0.09	0.48	0.04	5.49	0.88	0	1.96	7.89	2.1	0	0	-2.86	7.07	2.15	49.4	144.8	572.88	545.85	783.52	768.62	607.17	593.61	751.98	593.09
13.012	0	0.13	0.09	0.02	0.24	0.16	0.13	0.15	0.34	0.34	99.53	0.42	8.12	94.82	7.25	15.3	0.34	0.08	18.15	13.32	0.15	0	0	0	0.01	0.1	0.51	0.06	5.43	0.85	0	3.32	7.7	1.57	0	0	-4.33	7.46	2.44	48.82	143.17	574.41	545.25	783.62	766.89	609.13	590.61	752.29	592.82
13.046	0	0.12	0.08	0.02	0.24	0.14	0.12	0.15	0.32	0.32	99.53	0.36	7.24	95.47	7.45	15.32	0.32	0.08	15.16	11.26	0.12	0	0	0	0.01	0.11	0.53	0.09	5.83	0.74	0	1.84	8.09	0.94	0	0	-4.87	6.76	1.6	48.22	142.89	575.86	546.38	785.45	767.92	609.95	593.59	752.84	592.2
13.079	0	0.12	0.1	0.02	0.24	0.13	0.14	0.15	0.31	0.31	99.52	0.33	6.46	97.68	9.72	13.63	0.31	0.07	13.53	12.19	0.11	0	0	0	0.01	0.11	0.62	0.09	6	0.67	0	4.93	8.44	3.17	0	0	-1.46	3.3	2.53	49.82	138.57	577.93	548.18	784.33	768.08	613.48	593.26	752.03	595.72
13.113	0	0.11	0.11	0.02	0.28	0.13	0.16	0.18	0.26	0.26	99.44	0.35	5.65	95.4	13.19	15.1	0.26	0.07	13.27	13.89	0.07	0	0	0	0.02	0.1	0.56	0.09	5.6	0.54	0	3.21	8.44	3.87	0	0	-0.31	6.83	1.12	50.9	145	576.32	548.13	781.98	766.89	606.87	594.29	751.86	595.55
13.146	0	0.11	0.11	0.02	0.24	0.12	0.13	0.15	0.23	0.23	99.52	0.33	5.74	95.42	9.34	14.74	0.23	0.08	11.45	10.93	0.08	0	0	0	0.02	0.09	0.62	0.09	5.34	0.46	0	2.83	8.48	4.09	0	0	-0.46	6.81	1.54	50.68	146.82	575.01	546.79	782.89	767.68	606.23	593.85	753.05	594.42
13.179	0	0.09	0.12	0.02	0.29	0.13	0.13	0.2	0.21	0.21	99.41	0.44	6.14	96.18	11.37	18.72	0.21	0.08	12.66	8	0.1	0	0	0	0.02	0.09	0.71	0.11	5.53	0.43	0	2.6	8.78	5.84	0	0	-3.73	5.88	1.61	48.83	140.82	575.72	545.96	783.97	766.99	610.15	592.27	750.97	592.13
13.213	0	0.08	0.13	0.02	0.33	0.11	0.15	0.23	0.2	0.2	99.34	0.45	4.34	95.55	14.64	18.84	0.2	0.08	10.88	6.17	0.12	0	0	0	0.03	0.1	0.8	0.1	5.47	0.44	0	0.78	8.45	6.37	0	0	-4.29	6.66	1.74	48.34	142.57	575.79	545.92	785.5	767.78	610.25	593.12	752.81	592.07
13.246	0	0.08	0.14	0.02	0.35	0.12	0.17	0.24	0.2	0.2	99.3	0.44	4.25	95.99	16.71	18.46	0.2	0.08	11.57	5.6	0.15	0	0	0	0.02	0.1	0.67	0.1	5.57	0.44	0	2.26	8.51	7.06	0	0	-3.35	6.13	2.83	48.78	138.78	578.64	547.43	785.13	766.25	614.52	592.88	753.29	594.37
13.279	0	0.08	0.12	0.02	0.32	0.13	0.15	0.22	0.2	0.2	99.36	0.43	5.56	95.9	14.07	18.12	0.2	0.06	13.57	5.49	0.15	0	0	0	0.02	0.11	0.61	0.08	5.57	0.39	0	23.67	8.41	5.69	0	0	1.12	6.23	2.09	51.47	143.88	576.24	546.65	782.49	766	608.77	591.28	752.53	597.12
13.313	0	0.09	0.1	0.02	0.27	0.16	0.13	0.18	0.2	0.2	99.46	0.41	8.05	96.98	10.22	17.62	0.2	0.08	16.15	7.11	0.19	0	0	0	0.02	0.12	0.54	0.06	5.44	0.36	0	1.96	8.98	4.54	0	0	-2.27	4.65	2.43	49.66	138.37	578.27	546.32	784.01	765.43	613.52	590.85	751.87	593.59
13.346	0	0.09	0.08	0.02	0.27	0.19	0.13	0.18	0.2	0.2	99.45	0.46	9.49	96.57	9.63	18.91	0.2	0.07	18.38	7.82	0.16	0	0	0	0.02	0.13	0.4	0.03	5.66	0.36	0	4.51	9.31	3.01	0	0	-0.64	5.31	2.41	50.52	140.15	579.32	546.1	784.98	764.84	613.72	589.65	753.73	596
13.38	0	0.11	0.09	0.02	0.23	0.23	0.12	0.15	0.22	0.22	99.54	0.55	11.22	95.86	7.24	16.53	0.22	0.06	22.1	10.41	0.31	0	0	0	0.01	0.18	0.39	0.03	5.21	0.29	0	9.99	9.04	3.41	0	0	0.44	6.29	2.1	50.9	140.52	580.2	546.68	784.78	764.48	613.54	590.77	753.95	596.22
13.413	0	0.1	0.07	0.02	0.29	0.23	0.12	0.2	0.2	0.21	99.41	0.59	10.95	95.63	7.71	22.83	0.2	0.08	22.38	12.77	0.38	0.01	0	0	0.01	0.21	0.32	0.03	5.45	0.31	0	5.62	8.78	2.28	0	0	-1.91	6.58	1	49.96	138.7	579.27	545.49	784.77	764.28	612.75	590.73	751.44	592.32
13.446	0	0.11	0.08	0.02	0.31	0.2	0.12	0.21	0.2	0.24	99.38	0.61	9.69	94.75	8.57	22.8	0.2	0.1	20.88	14.65	0.38	0	0	0	0.01	0.24	0.26	0.03	5.91	0.34	0	3.95	8.36	2.64	0	0	-3.16	7.53	1.4	49	137.03	579.3	545.94	784.62	764.65	613.96	591.12	750.99	591.64
13.48	0	0.13	0.08	0.02	0.31	0.21	0.12	0.21	0.21	0.27	99.38	0.67	10.23	95.07	7.65	23.42	0.21	0.1	22.69	18.04	0.63	0.01	0	0	0.01	0.27	0.22	0.04	6.65	0.35	0	3.45	8.08	3.21	0	0	-5.21	7.21	1.84	48.15	135.65	579.46	545.94	784.43	763.81	615.09	590.07	750.73	591.41
13.513	0	0.15	0.08	0.02	0.32	0.23	0.11	0.21	0.21	0.28	99.36	0.78	10.96	94.75	5.99	25.6	0.21	0.11	24.69	22.34	0.76	0.01	0	0	0.01	0.28	0.2	0.05	6.61	0.42	0	2.33	7.69	3.07	0	0	-4.9	7.53	2.12	48.16	134.57	579.57	545.83	784.91	763.97	616.22	590.42	750.79	591.36
13.546	0	0.18	0.1	0.02	0.31	0.23	0.11	0.2	0.25	0.28	99.38	0.76	10.77	94.94	6.41	23.65	0.25	0.13	25.16	25.2	0.81	0.01	0	0	0.01	0.28	0.19	0.06	6.59	0.45	0	2.81	7.45	4.34	0	0	-2.65	7.34	1.96	49.05	134.89	580.46	546.4	785.73	765.26	616.74	591.33	751.62	592.56
13.58	0	0.17	0.1	0.02	0.32	0.24	0.12	0.21	0.29	0.34	99.35	0.81	10.72	95.71	7.34	24.18	0.29	0.13	26.75	25.42	0.76	0.01	0	0	0.01	0.34	0.17	0.06	5.95	0.53	0	4.3	6.95	4.75	0	0	-0.06	6.48	1.85	50.41	139.06	578.96	545.55	785.8	766.24	613.85	590.39	752.86	594.45
13.613	0	0.17	0.11	0.02	0.29	0.21	0.12	0.18	0.3	0.33	99.43	0.7	10.01	95.25	6.4	21.31	0.3	0.15	24.72	22.75	0.76	0.01	0	0	0.01	0.33	0.22	0.08	5.99	0.59	0	4.11	6.92	4.81	0	0	-5.86	7.01	2.37	47.44	136.15	579.11	545.68	786.52	765.66	616.26	590.32	752.41	591.66
13.646	0	0.15	0.12	0.02	0.28	0.16	0.14	0.18	0.33	0.33	99.43	0.51	7.62	96.1	9.22	17.87	0.33	0.14	19.92	19.48	0.5	0.01	0	0	0.02	0.32	0.21	0.07	6.2	0.68	0	6.81	7.05	4.56	0	0	-4.16	5.97	2.06	48.59	138.2	581.89	547.13	785.21	763.28	615.65	590.63	753.83	593.33
13.68	0	0.17	0.15	0.02	0.3	0.14	0.18	0.18	0.37	0.39	99.4	0.45	5.27	94.91	13.67	14.19	0.37	0.1	17.86	21.59	0.31	0.01	0	0	0.02	0.39	0.2	0.05	6.49	0.84	0	7.35	6.49	5.68	0	0	0.95	7.37	1.06	51.15	144.74	577.99	545.44	784.65	765.09	609.12	591.51	753.83	594.63
13.713	0	0.2	0.13	0.02	0.23	0.13	0.16	0.14	0.39	0.39	99.54	0.38	5.45	97.13	10.29	10.53	0.39	0.09	16.01	23.86	0.32	0.01	0	0	0.01	0.35	0.22	0.05	6	0.76	0	4.04	6.74	3.64	0	0	-1.33	4.38	2.53	50	137.14	580.23	546.01	784.13	763.64	615.27	589.84	752.36	593.45
13.747	0	0.19	0.12	0.02	0.29	0.12	0.21	0.18	0.46	0.46	99.42	0.38	3.58	96.68	16.01	10.94	0.46	0.08	15.77	24.17	0.25	0.01	0	0	0.01	0.4	0.19	0.02	5.93	0.88	0	11.94	6.22	2.78	0	0	-1.29	5.14	0.67	50.17	138.52	577.78	543.14	785.38	763.74	612.02	588.55	750.51	591.64
13.78	0	0.16	0.12	0.02	0.36	0.11	0.25	0.23	0.42	0.42	99.27	0.55	1.9	95.56	20.74	12.67	0.42	0.09	14.25	21.77	0.22	0	0	0	0.01	0.39	0.21	0.04	6.47	0.96	0	4.75	6.15	3.02	0	0	-4.13	6.65	1.92	48.6	145.64	575.67	543.19	785	765.08	608.64	588.68	754.26	590.69
13.813	0	0.13	0.13	0.02	0.4	0.1	0.28	0.26	0.4	0.41	99.21	0.69	0.57	95.97	23.78	12.31	0.4	0.08	12.56	18.44	0.25	0	0	0	0.01	0.41	0.22	0.05	6.63	0.98	0	6.75	6.18	3.62	0	0	-3.84	6.15	1.88	48.64	143.7	577.29	544.54	784.74	763.81	610.21	591.24	753.91	590.77
13.847	0	0.12	0.16	0.02	0.45	0.1	0.32	0.29	0.39	0.43	99.1	0.9	0	95.82	26.59	12.47	0.39	0.06	13.09	16.43	0.25	0	0	0	0.01	0.43	0.24	0.06	7.63	1.07	0	5.86	5.92	5.39	0	0	-4.79	6.33	1.55	47.92	137.72	579.1	545.04	785.47	764.15	614.08	590.4	751.8	590.42
13.88	0	0.13	0.13	0.02	0.52	0.1	0.34	0.36	0.38	0.43	98.95	1.01	0	96.64	28.63	15.24	0.38	0.07	13.98	20.88	0.25	0	0	0	0.01	0.43	0.2	0.08	7.12	1.12	0	3.51	5.94	4.04	0	0	0.51	5.21	2.46	50.86	141.72	578.03	543.94	784.17	763.28	611.95	587.84	753.52	594.48
13.913	0	0.13	0.1	0.02	0.48	0.1	0.22	0.32	0.36	0.37	99.04	0.56	1.21	93.2	20.35	20.71	0.36	0.08	14.15	20.19	0.3	0	0	0	0.01	0.37	0.18	0.05	6.74	1.24	0	2.72	5.47	2.84	0	0	-1.61	8.91	2.51	49.85	142.48	576.33	544.49	782.34	763.77	609.94	588.87	752.35	592.88
13.947	0	0.11	0.1	0.02	0.46	0.12	0.18	0.31	0.37	0.37	99.07	0.68	3.32	96.2	17.05	23.23	0.37	0.09	16.43	15.59	0.34	0.01	0	0	0.01	0.31	0.2	0.05	7.07	1.16	0	3.22	5.91	3.51	0	0	-3.89	5.84	1.56	48.25	134.72	579.19	545.59	784.58	764.24	615.16	590.79	749.88	590.84
13.98	0	0.09	0.08	0.02	0.71	0.11	0.21	0.53	0.36	0.36	98.59	1.12	1.85	96.89	22.53	30.51	0.36	0.1	15.82	13.86	0.28	0	0	0	0.01	0.3	0.17	0.04	6.82	1.17	0	3.93	5.83	3.3	0	0	-0.77	4.81	1.85	50.28	142.17	576.78	543.48	783.99	763.82	610.3	588.21	752.39	592.77
14.013	0	0.1	0.1	0.02	0.57	0.11	0.19	0.4	0.38	0.38	98.87	0.86	2.39	93.74	19.6	26.56	0.38	0.1	15.94	13.55	0.29	0.01	0	0	0.01	0.3	0.22	0.04	6.92	1.15	0	4.05	5.72	3.79	0	0	-4.65	8.47	2.23	47.89	137.47	576.42	544.42	783.19	764.1	612.51	588.93	749.96	590.89
14.047	0	0.1	0.09	0.02	0.52	0.13	0.17	0.36	0.31	0.31	98.95	0.88	3.83	93.23	17.39	26.57	0.31	0.11	17.18	13.38	0.22	0.01	0	0	0.01	0.31	0.2	0.07	7.28	1.06	0	3.23	6.08	3.71	0	0	-6.48	8.88	1.78	46.76	136.55	575.52	543.41	784.2	764.79	612.53	588.51	749.09	588.92
14.08	0	0.11	0.08	0.02	0.44	0.11	0.14	0.29	0.31	0.33	99.12	0.81	3.71	95.6	13.17	25.73	0.31	0.14	14.96	15.34	0.23	0.01	0	0	0.01	0.33	0.2	0.08	7.03	0.98	0	5.51	6.02	2.28	0	0	-6.34	6.61	2.21	47.43	141.3	576.62	545.28	782.45	763.36	610.3	588.53	751.57	591.86
14.114	0	0.13	0.08	0.02	0.38	0.1	0.12	0.24	0.28	0.31	99.25	0.74	3.54	94.95	9.23	24.69	0.28	0.15	13.39	16.27	0.26	0.01	0	0	0.01	0.31	0.2	0.18	6.78	0.92	0	4.03	5.71	1.28	0	0	-0.65	7.33	0.89	49.96	139.89	576.01	544.78	782.65	764.83	609.36	590.51	749.24	592.62
14.147	0	0.12	0.1	0.02	0.34	0.1	0.12	0.21	0.25	0.39	99.32	0.64	3.7	92.85	8.3	22.62	0.25	0.15	13.58	13	0.27	0.01	0	0	0.02	0.39	0.23	0.13	6.71	0.92	0	3.09	5.58	2.87	0	0	-2.22	9.18	1.24	49.02	139.75	574.87	545.1	780.92	764.4	608.41	591.22	748.17	591.09
14.18	0	0.13	0.15	0.02	0.3	0.1	0.13	0.18	0.23	0.39	99.39	0.51	3.79	96.38	8.28	19.13	0.23	0.13	13.59	12.85	0.38	0.01	0	0	0.02	0.39	0.26	0.09	6.98	0.98	0	1.53	5.69	6.1	0	0	-0.51	5.6	0.6	50.09	139.45	576.8	545.59	781.85	764.37	609.21	591.95	748.66	591.66
14.214	0	0.14	0.14	0.02	0.31	0.1	0.12	0.18	0.21	0.46	99.38	0.58	4.38	94.17	6.43	21.06	0.21	0.15	15.51	15.03	0.4	0.01	0	0	0.02	0.46	0.28	0.09	6.96	1.19	0	2.9	5.11	5.45	0	0	-0.71	8.09	0.72	50.08	138.4	573.8	544.62	780.68	765.08	607.85	590.43	746.23	592.3
14.247	0	0.14	0.17	0.02	0.28	0.12	0.12	0.16	0.21	0.4	99.45	0.5	5.91	94.13	5.21	19.29	0.21	0.14	17.5	14.53	0.37	0.01	0	0	0.02	0.4	0.36	0.07	6.68	1.08	0	3.69	5.49	7.31	0	0	-5.31	8.13	2.06	47.83	142.57	571.54	543.33	781.11	764.46	606.33	590.35	748.89	589.39
14.28	0	0.12	0.16	0.02	0.29	0.12	0.11	0.17	0.2	0.38	99.42	0.59	6.21	93.63	4.72	21.41	0.2	0.13	16.86	11.75	0.34	0.01	0	0	0.02	0.38	0.38	0.06	6.77	0.98	0	2.83	5.91	7.28	0	0	-2.8	8.56	1.28	48.7	142.48	573.75	543.82	782.25	764.52	607.21	592.08	749.66	589.39
14.314	0	0.12	0.17	0.02	0.26	0.13	0.11	0.15	0.22	0.36	99.48	0.47	6.59	93.81	4.68	18.72	0.22	0.13	17.49	11.04	0.26	0.01	0	0	0.02	0.36	0.46	0.06	6.27	0.99	0	5.54	5.99	7.42	0	0	-6.43	8.41	0.91	47.54	142.97	573.01	542.23	782.6	763.97	606.34	588.65	749.31	587.37
14.347	0	0.12	0.17	0.02	0.29	0.12	0.11	0.17	0.2	0.37	99.42	0.59	6.12	95.77	4.77	21.78	0.2	0.13	15.95	10.93	0.17	0	0	0	0.02	0.37	0.42	0.04	6.39	1	0	11.83	6.13	8.08	0	0	-6.4	6.4	0.92	48.32	145.66	573.94	542.78	781.09	761.6	604.66	587.96	750.32	588.54
14.381	0	0.11	0.2	0.02	0.33	0.12	0.12	0.21	0.22	0.35	99.34	0.6	5.46	94.59	8.42	21.98	0.22	0.12	16.12	11.15	0.13	0.01	0	0	0.02	0.35	0.47	0.03	6.51	1.01	0	12.35	6.16	9.78	0	0	-6.48	7.69	1.14	47.64	140.16	572.6	542.6	780.7	763.09	606.83	588.13	746.98	587.67
14.414	0	0.11	0.13	0.02	0.38	0.12	0.13	0.25	0.23	0.37	99.24	0.75	5.33	95.61	10.77	23.81	0.23	0.14	15.74	11.37	0.13	0.01	0	0	0.02	0.37	0.47	0.02	7.82	1.19	0	11.71	6.66	6.8	0	0	-0.16	6.59	1.7	50.29	146.5	571.03	540.85	782.58	765.49	604.43	589.61	750.93	588.77
14.447	0	0.11	0.11	0.02	0.37	0.12	0.13	0.24	0.25	0.36	99.26	0.7	5.02	95.29	10.79	22.88	0.25	0.15	14.59	12.43	0.15	0.01	0	0	0.02	0.36	0.52	0.02	7.83	1.18	0	0.49	6.85	4.75	0	0	1.78	6.97	0.87	50.96	143.36	573.64	542.73	781.18	763.71	605.69	592.04	749.01	589.11
14.481	0	0.11	0.11	0.02	0.37	0.13	0.15	0.24	0.28	0.33	99.25	0.62	5.43	95.02	13.47	20.84	0.28	0.14	16.24	12.59	0.25	0.03	0	0	0.02	0.33	0.48	0.03	8.02	1.18	0	6.41	7.16	4.33	0	0	-1.64	7.26	2.58	49.2	140.22	571.91	539.32	782.86	763.89	609.09	585.78	749.29	587.62
14.514	0	0.11	0.1	0.02	0.37	0.13	0.17	0.24	0.3	0.3	99.26	0.54	4.76	95.32	15.67	18.11	0.3	0.15	14.82	13.36	0.29	0.04	0	0	0.02	0.28	0.53	0.04	8.78	1.34	0	1.19	7.57	3.12	0	0	-0.47	6.93	1.38	49.94	142.1	572.52	539.37	783.05	763.05	607.24	588.56	749.32	585.94
14.547	0	0.13	0.09	0.02	0.34	0.13	0.18	0.21	0.35	0.35	99.32	0.5	4.89	96	15.39	15.25	0.35	0.16	14.8	15.48	0.32	0.05	0	0	0.01	0.27	0.45	0.03	10.36	1.55	0	4.53	7.69	2.12	0	0	-3.69	6.11	2.28	48.4	137.08	572.08	538.73	781.91	761.42	609.87	585.56	746.95	585.11
14.581	0	0.14	0.07	0.02	0.32	0.15	0.17	0.2	0.38	0.38	99.36	0.53	6.31	93.35	14.51	14.34	0.38	0.19	15.33	15.67	0.36	0.09	0	0	0.01	0.22	0.41	0.02	11.39	2.16	0	2.84	8.66	0	0	0	-3.02	8.79	1.67	48.91	138.14	572.75	537.13	781.72	758.71	609.02	585.01	747.14	582.75
14.614	0	0.15	0.07	0.02	0.28	0.15	0.16	0.17	0.37	0.37	99.44	0.54	6.85	96.6	12.89	12.09	0.37	0.2	14.82	14.9	0.25	0.06	0	0	0.01	0.22	0.43	0.01	12.22	2.39	0	4.25	9	0	0	0	-0.79	5.27	1.8	50.18	141.6	571.25	536.08	782.04	759.51	606.78	585.76	748.34	582.55
14.647	0	0.17	0.07	0.02	0.2	0.18	0.13	0.12	0.36	0.36	99.59	0.63	9.78	95.54	6.76	9	0.36	0.17	16.08	15.11	0.26	0.05	0	0	0.01	0.19	0.41	0.02	13.12	2.53	0	7.63	10.04	0	0	0	0.86	6.67	2.38	50.99	143.48	569.49	536.04	780.52	760.9	604.88	583.68	748.35	584.99
14.681	0	0.16	0.07	0.02	0.16	0.22	0.11	0.09	0.42	0.42	99.56	0.61	12.01	98.33	3.84	6.27	0.42	0.13	16.96	13.12	0.36	0.03	0	0	0.01	0.14	0.52	0.08	11.7	2.31	0	4.96	11.29	0	0	0	3.37	1.61	3.76	51.62	139.57	569.14	535.58	781.32	761.98	608.38	584.02	747.94	585.81
14.714	0	0.15	0.07	0.02	0.16	0.26	0.12	0.1	0.47	0.47	99.48	0.66	12.85	97.68	5.07	5.96	0.47	0.11	19.76	13.26	0.32	0.02	0	0	0.01	0.13	0.48	0.2	10.06	2.06	0	5.91	11.25	0	0	0	4.73	3.31	3.81	52.32	141.82	570.8	537.02	779.72	759.82	607.44	584.82	749.23	587.61
14.748	0	0.14	0.07	0.02	0.14	0.42	0.13	0.09	0.65	0.51	99.15	1.04	16.79	97.14	4.71	4.7	0.51	0.08	25.81	11.1	0.44	0.01	0	0	0.01	0.14	0.59	0.65	10.36	2.26	0	3.76	12.63	0	0	0	2.17	4.38	5.17	51.05	142.21	569.4	534.98	780.59	759.37	608.57	581.13	750.64	587.15
14.781	0	0.13	0.08	0.02	0.15	0.44	0.13	0.1	0.54	0.54	99.12	1.07	17.1	97.57	4.93	5.9	0.54	0.06	26.55	10.92	0.34	0.01	0	0	0.02	0.15	0.5	0.52	10.08	2.44	0	8.25	12.62	2.18	0	0	3.52	3.53	2.83	51.92	144.27	572.09	536.63	779.86	758.4	605.89	583.5	750.13	586.48
14.814	0	0.14	0.13	0.02	0.14	0.56	0.13	0.09	0.54	0.54	98.87	1.32	19.09	95.99	4.61	5.89	0.54	0.05	30.55	12.85	0.24	0.01	0	0	0.02	0.14	0.52	0.47	9.02	2.17	0	5.62	12.79	6.86	0	0	5.87	6.12	2.73	52.99	143.21	571.39	535.82	777.65	756.87	604.91	582.63	748.08	586.13
14.848	0	0.13	0.31	0.02	0.15	0.52	0.13	0.1	0.59	0.57	98.95	1.09	18.52	94.88	5.08	6.83	0.57	0.04	28.57	12.49	0.21	0.01	0	0	0.02	0.12	0.61	0.59	8.37	2.25	0	9.29	13.16	15.39	0	0	4.99	7.4	2.58	52.67	141.99	573.27	537.45	776.37	755.13	605.69	582.86	747.61	587.07
14.881	0	0.13	1.05	0.02	0.16	0.48	0.14	0.11	0.68	0.58	97.91	1.02	17.3	96.76	6.87	6.69	0.58	0.03	27.98	12.35	0.2	0.01	6.78	0	0.03	0.15	0.67	0.68	7.93	2.22	0	6.47	12.63	26.35	0	0	5.02	5.02	2.04	53.08	145.79	573.54	539.14	775.24	754.04	602.7	586.28	748.49	587.41
14.914	0	0.11	1.53	0.02	0.17	0.48	0.15	0.12	0.73	0.51	96.94	0.95	16.81	94.08	8.94	8.04	0.51	0.03	28.52	11	0.24	0.01	6.18	0	0.03	0.16	0.67	0.73	6.43	2.29	0	11.48	12.35	30.1	0	0	0.67	8.17	2.15	51.21	141.01	571.81	539.5	774.34	754.66	603.94	585.83	744.95	586.34
14.948	0	0.11	1.1	0.02	0.17	0.46	0.15	0.13	0.44	0.44	97.8	0.75	16.47	98.06	9.36	8.41	0.44	0.05	27.44	13.02	0.35	0.02	0	0	0.03	0.15	0.45	0.36	4.24	2.33	0	8.02	12.48	27.15	0	0	5.05	2.37	0.08	53.74	148.47	574.78	542.41	774.48	755.14	599.33	590.95	747.77	588.29
14.981	0	0.14	0.85	0.02	0.14	0.45	0.14	0.1	0.49	0.49	98.29	0.77	16.6	97.87	6.54	6.03	0.49	0.06	28.37	15.4	0.65	0.03	0	0	0.03	0.2	0.5	0.26	3.68	2.66	0	6.69	11.79	23.69	0	0	3.26	2.87	0.18	53.22	146.03	576.54	543.54	775.16	754.63	601.9	590.77	747.92	589.38
15.014	0	0.16	0.65	0.02	0.15	0.25	0.13	0.11	0.53	0.53	98.7	0.43	12.03	97.7	6.28	6.32	0.53	0.07	20.41	18.91	0.96	0.06	0	0	0.02	0.27	0.3	0.07	3.3	3.34	0	13.04	10.71	20.37	0	0	2.24	3.27	2.13	53.21	145.11	577.63	545.21	775.03	754.05	605.11	588.27	750.07	594.92
15.048	0	0.17	0.43	0.02	0.14	0.17	0.13	0.1	0.44	0.44	99.15	0.33	8.72	96.38	5.87	5.02	0.44	0.08	14.87	20.75	1.75	0.19	0	0	0.01	0.4	0.23	0.02	2.4	3.63	0	28.25	9.98	15.6	0	0	1.8	5.59	1.83	52.96	145.17	578.56	547.13	774.1	754.46	604.74	590.9	749.86	594.55
15.081	0	0.18	0.24	0.02	0.13	0.13	0.12	0.1	0.48	0.48	99.52	0.33	6.79	97.67	4.71	4.69	0.48	0.11	11.37	21.39	2.17	0.43	0	0	0.01	0.45	0.19	0.02	2.26	4.16	0	6.67	9.52	9.8	0	0	-1.86	3.32	-0.37	51.97	148.17	576.14	547.61	773.1	754.84	598.97	594.04	747.12	591.77
15.115	0	0.21	0.21	0.02	0.14	0.1	0.12	0.09	0.51	0.71	99.58	0.33	4.25	97.58	4.96	4.3	0.51	0.11	8.4	24.42	1.44	0.59	0	0	0.01	0.71	0.13	0.02	1.43	3.33	0	12.79	8.08	7.2	0	0	-1.6	3.51	0.9	51.91	144.89	575.76	548.79	772.42	755.81	601.55	592.5	746.41	595.68
15.148	0	0.32	0.15	0.02	0.13	0.09	0.12	0.09	0.68	0.99	99.37	0.33	3.3	94.63	3.44	3.51	0.68	0.12	8.99	33.23	1.66	0.42	0	0	0.01	0.99	0.09	0.01	1.33	3.98	0	1.2	6.82	3.4	0	0	2.21	7.66	1.49	52.45	144.54	573.43	547.43	772.75	759.54	601.47	593.1	746.01	594.25
15.181	0	0.38	0.16	0.02	0.13	0.09	0.12	0.09	0.72	0.98	99.23	0.33	3.72	93.58	2.86	3.3	0.72	0.12	10.06	37.7	1.18	0.19	0	0	0.01	0.98	0.07	0.03	1.22	4.27	0	7.02	6.5	3.18	0	0	0.99	8.6	0.9	52.15	150.1	569.17	545.87	774.85	763.37	596.99	592.09	747.05	595.63
15.215	0	0.39	0.2	0.02	0.14	0.09	0.13	0.09	0.7	1.34	99.22	0.33	3.63	96.2	3.95	3.87	0.7	0.1	11.51	38.37	0.78	0.05	0	0	0.01	1.34	0.08	0.04	1.18	4.92	0	4.66	5.89	5.09	0	0	-0.45	5.84	3.22	50.76	146.92	568.21	545.07	777.83	767.31	602.16	591.28	749.04	594.9
15.248	0	0.37	0.17	0.02	0.14	0.12	0.14	0.09	0.74	1.23	99.26	0.33	5.82	96.24	4.1	4.27	0.74	0.08	15.92	37.84	1.14	0.04	0	0	0.01	1.23	0.08	0.04	1.18	4.18	0	13.22	6.38	4.36	0	0	-0.29	5.79	4.79	50.86	148.13	570.97	546.83	778.67	766.86	605.3	589.96	753.13	599.32
15.281	0	0.32	0.22	0.02	0.15	0.14	0.15	0.1	0.79	1.24	99.36	0.33	6.56	97.12	5	4.57	0.79	0.07	18.89	33.65	0.6	0.02	0	0	0.02	1.24	0.13	0.09	1.18	4.15	0	10.24	5.89	6.2	0	0	0.99	4.41	3.04	51.56	149.65	571.14	546.4	778.71	766.82	602.51	591.81	752.08	596.82
15.315	0	0.32	0.28	0.02	0.15	0.14	0.16	0.1	0.89	1.71	99.35	0.38	7.02	96.7	4.85	4.55	0.89	0.07	20.85	33.35	0.43	0.01	0	0	0.04	1.71	0.21	0.15	1.06	4.28	0	5.12	5.51	8.38	0	0	1.17	5.11	1.98	51.96	150.69	572.59	547.51	777.98	765.69	601.14	593.32	751.79	596.58
15.348	0	0.28	0.38	0.02	0.16	0.17	0.17	0.1	0.84	1.67	99.24	0.44	8.01	97.09	6.33	5.38	0.84	0.05	22.94	30.47	0.35	0.01	0	0	0.05	1.67	0.28	0.16	1.05	3.36	0	4.6	5.85	11.62	0	0	-0.93	4.47	3.89	50.67	140.78	573.48	546.79	778.27	764.62	608.72	589.93	749.36	596.42
15.382	0	0.3	0.39	0.02	0.16	0.15	0.16	0.1	0.91	1.55	99.21	0.37	7.26	93.6	5.97	4.93	0.91	0.04	20.78	32.34	0.22	0.01	0	0	0.05	1.55	0.35	0.14	0.98	3.28	0	6.79	5.92	11.9	0	0	1.31	8.59	2.61	51.58	152.09	573.17	546.29	780.45	766.02	602.83	592.61	754.87	596.43
15.415	0	0.22	0.47	0.02	0.18	0.16	0.17	0.12	0.9	1.72	99.07	0.38	7.1	94.87	8.02	6.92	0.9	0.04	20.9	25.51	0.23	0.01	1.63	0	0.06	1.72	0.45	0.09	1.23	2.84	0	2.92	6.12	14.09	0	0	-1.21	7.41	2.46	49.81	140.63	573.53	545.37	782.2	767.57	609.25	591.33	749.86	593.48
15.448	0	0.18	0.33	0.02	0.2	0.14	0.18	0.13	0.8	1.7	99.34	0.34	5.76	96.59	10.49	8.09	0.8	0.04	18.94	21.14	0.23	0.01	2.54	0	0.05	1.7	0.51	0.05	1.38	2.33	0	2.91	6.07	11.14	0	0	1.93	5.28	2.56	51.16	143.96	573.57	544.92	782.97	767.77	608.07	592.91	752.03	593.82
15.482	0	0.16	0.31	0.02	0.22	0.14	0.21	0.14	0.79	1.31	99.38	0.35	5.41	95.19	13.51	7.1	0.79	0.04	18.9	19.46	0.18	0	2.89	0	0.05	1.31	0.52	0.03	1.95	1.65	0	5.15	6.33	10.47	0	0	4.18	7.07	1.66	52.29	144.55	575.14	547.73	781.14	768.05	606.7	595.18	751.24	596.34
15.515	0	0.13	0.25	0.02	0.23	0.15	0.2	0.15	0.63	1.06	99.5	0.34	6.08	95.82	13.75	9.39	0.63	0.04	18.53	14.82	0.14	0	0.18	0	0.05	1.06	0.55	0.02	2	1.08	0	1.69	7.06	9.49	0	0	2.52	6.34	-0.33	51.83	141.46	573.31	545.8	781.89	768.37	605.48	594.17	746.94	593.83
15.548	0	0.11	0.23	0.02	0.27	0.15	0.22	0.18	0.54	0.91	99.46	0.33	5.13	95.45	17.25	10.37	0.54	0.04	17.86	13.42	0.09	0	0	0	0.05	0.91	0.48	0.03	2.06	0.92	0	5.16	7.07	8.87	0	0	0.55	6.78	1.79	50.98	142.88	575.59	547.71	781.03	766.71	607.82	593.75	750.69	595.36
15.582	0	0.09	0.16	0.01	0.29	0.15	0.25	0.2	0.48	0.67	99.43	0.38	5.07	95.25	20.16	10.35	0.48	0.04	16.97	11.04	0.07	0	0	0	0.05	0.67	0.48	0.03	1.99	0.43	0	7.95	7.92	6.22	0	0	0.84	7.01	0.21	51.11	140.75	575.28	547.17	781.51	767.35	607.24	594.55	747.98	593.67
15.615	0	0.08	0.12	0.01	0.31	0.16	0.25	0.22	0.45	0.65	99.38	0.42	5.4	96.07	21.29	11.9	0.45	0.04	17.45	9.21	0.06	0	0	0	0.04	0.65	0.43	0.03	2.02	0.41	0	5.42	8.24	3.89	0	0	4.19	6.02	-0.66	52.98	144.05	572.63	546.24	781.12	768.26	603.06	595.24	747.11	595.33
15.648	0	0.07	0.11	0.01	0.34	0.19	0.27	0.26	0.43	0.52	99.32	0.5	6.18	95.52	23.32	13.03	0.43	0.07	18.82	7.81	0.07	0	0	0	0.04	0.52	0.41	0.04	2.51	0.37	0	3.25	8.83	3.6	0	0	-0.68	6.7	2.58	50.37	141.14	572.3	544.78	781.8	767.9	608.29	591.09	749.41	593.26
15.682	0	0.06	0.1	0.01	0.36	0.22	0.32	0.29	0.29	0.4	99.28	0.73	6.95	95.74	28.39	11.48	0.29	0.05	18.2	6.78	0.08	0	0	0	0.03	0.4	0.41	0.04	2.81	0.21	0	4.74	10.75	3.63	0	0	2.95	6.44	0.94	52.43	147.22	574.38	547.07	780.59	766.92	603.87	594.52	751.09	595.45
15.715	0	0.07	0.1	0.01	0.33	0.26	0.29	0.26	0.28	0.45	99.34	0.61	8.79	95.41	25.63	11.71	0.28	0.05	21.07	6.94	0.08	0	0	0	0.03	0.45	0.43	0.03	3.05	0.2	0	3.63	10.78	3.7	0	0	1.67	6.83	0.29	51.49	143.29	573.32	545.85	782.7	769.26	605.65	593.79	748.94	594.05
15.749	0	0.07	0.09	0.01	0.35	0.19	0.27	0.26	0.27	0.48	99.31	0.62	6.28	93.06	24.85	12.33	0.27	0.06	16.92	6.3	0.09	0	0	0	0.03	0.48	0.41	0.03	4.12	0.21	0	5.17	9.91	2.92	0	0	0.13	9.02	2.01	50.4	140.16	573.81	545.54	783.52	769.66	609.82	592.04	749.97	593.86
15.782	0	0.06	0.1	0.01	0.55	0.18	0.42	0.45	0.25	0.5	98.91	1.42	3.63	93.81	35.37	14.69	0.25	0.07	16.34	6.02	0.07	0	0	0	0.03	0.5	0.36	0.03	5.16	0.23	0	3.24	9.73	4.06	0	0	0.1	8.41	2.07	50.42	140.05	573.72	545	783.95	769.52	610.09	591.9	750.14	593.25
15.815	0	0.06	0.09	0.01	0.46	0.22	0.38	0.37	0.26	0.45	99.08	1.12	5.77	93.59	32.07	13.19	0.26	0.06	19.31	7.12	0.06	0	0	0	0.03	0.45	0.36	0.02	5.16	0.23	0	4.59	9.9	2.6	0	0	2.19	8.59	2.08	51.57	145.31	574.07	546.59	782.78	769.18	607.13	593.96	752.43	595.64
15.849	0	0.07	0.1	0.01	0.48	0.22	0.41	0.37	0.22	0.43	99.05	1.3	5.6	95.11	33.07	12.16	0.22	0.07	19.9	7.14	0.06	0	0	0	0.03	0.43	0.35	0.03	6.29	0.28	0	2.11	9.69	3.39	0	0	-1.38	7.16	1.77	50.14	146.01	572.88	544.17	785.47	770.54	607.15	590.44	753.13	593.61
15.882	0	0.07	0.12	0.01	0.46	0.3	0.48	0.36	0.23	0.41	99.04	1.52	7.77	94.1	34.95	9.75	0.23	0.06	24.74	7.73	0.06	0	0	0	0.04	0.41	0.39	0.04	6.5	0.28	0	10.67	10.18	4.58	0	0	4.55	8.16	3.03	52.51	149.68	572.63	546.14	783.84	771.72	605.91	593.35	755.51	598.21
15.915	0	0.08	0.12	0.01	0.33	0.36	0.38	0.24	0.22	0.44	99.25	0.91	10.6	94.11	27.82	6.99	0.22	0.05	27.96	8.12	0.12	0	0	0	0.03	0.44	0.44	0.06	6.42	0.27	0	2.87	10.17	3.99	0	0	-1.89	8.14	0.9	49.61	141.12	571.94	545.68	784.32	772.36	607.57	592.64	748.69	593.32
15.949	0	0.08	0.11	0.01	0.3	0.35	0.3	0.21	0.23	0.41	99.29	0.81	11.25	95.78	24.23	7.95	0.23	0.06	26.51	7.53	0.16	0	0	0	0.03	0.41	0.46	0.05	6.11	0.27	0	7.07	10.65	3.9	0	0	-2.68	6.39	2.45	50.13	149.71	571.54	545.3	784.04	770.92	604.72	590.78	754.37	595.11
15.982	0	0.08	0.12	0.01	0.3	0.42	0.32	0.22	0.23	0.44	99.15	1.03	12.5	95.36	24.42	8.19	0.23	0.06	29.85	7.95	0.23	0	0	0	0.04	0.44	0.51	0.06	6.18	0.28	0	2.74	10.57	4.68	0	0	-3.29	6.88	2.18	49.96	148.64	570.79	545.14	783.66	770.79	604.36	591.56	752.98	593.97
16.015	0	0.09	0.14	0.01	0.25	0.43	0.27	0.17	0.22	0.51	99.14	0.98	13.45	96.24	20.71	6.61	0.22	0.06	29.49	8.1	0.25	0	0	0	0.06	0.51	0.68	0.08	5.85	0.3	0	1.88	10.88	6.39	0	0	-3.71	5.79	1.32	49.68	146.43	570.32	544.32	784.7	772.01	604.72	590.9	751.13	592.88
16.049	0	0.09	0.14	0.01	0.25	0.55	0.31	0.18	0.25	0.59	98.9	1.15	15.12	96.62	22.92	5.06	0.25	0.05	31.85	9.27	0.14	0	0	0	0.07	0.59	0.82	0.08	5.75	0.33	0	3.52	11.92	6.61	0	0	-0.22	5.24	2.35	50.97	147.44	570.98	545.19	785.13	773	605.98	590.92	753.29	597.05
16.082	0	0.09	0.17	0.01	0.22	0.83	0.29	0.17	0.25	0.61	98.33	1.77	18.78	97.7	20.95	4.91	0.25	0.05	38.03	9.24	0.17	0	0	0	0.08	0.61	1.08	0.09	5.3	0.37	0	1.18	12.53	8.83	0	0	-4.62	3.25	1.97	49.48	145.78	569.81	544.78	784.95	772.9	605.6	590.14	751.32	594.47
16.116	0	0.09	0.2	0.01	0.23	0.81	0.29	0.17	0.29	0.67	98.38	1.7	18.48	97.35	21.09	5.41	0.29	0.05	37.52	11.67	0.19	0	0	0	0.08	0.67	1.02	0.07	5.35	0.43	0	1.47	12.5	10.42	0	0	-1.94	3.98	2.34	50.43	145.96	569.55	544.98	784.42	773.43	605.58	590.45	751.42	596.07
16.149	0	0.09	0.23	0.01	0.24	0.76	0.29	0.18	0.31	0.73	98.47	1.56	17.95	94.7	21.55	6.38	0.31	0.05	36.48	10.57	0.18	0	0	0	0.09	0.73	0.98	0.05	5.24	0.42	0	3.35	12.52	11.98	0	0	2.55	7.59	2.51	52.07	151.98	571.15	545.03	785.28	773.47	604.15	592.55	756.07	596.75
16.182	0	0.07	0.3	0.01	0.39	0.68	0.49	0.33	0.33	0.8	98.65	1.4	14.34	97.53	34.04	8.11	0.33	0.04	34.75	8.95	0.18	0	0.58	0	0.1	0.8	0.97	0.05	5.64	0.43	0	2.34	12.31	14.8	0	0	-3.7	3.62	1.82	49.64	142.8	571.76	545.42	785.03	771.94	607.93	590.62	750.66	594.82
16.216	0	0.07	0.24	0.01	0.37	0.5	0.4	0.29	0.36	0.91	99.01	1.15	12.62	96.5	31.1	8.39	0.36	0.04	29.42	10.08	0.17	0	0.3	0	0.1	0.91	0.96	0.04	6.54	0.51	0	6.42	12.24	12.78	0	0	0.27	5.42	1.62	51.52	147.8	571.14	545.65	784.04	772.24	604.46	592.43	752.22	596.12
16.249	0	0.07	0.24	0.01	0.4	0.49	0.48	0.32	0.39	0.91	99.02	1.44	11.79	96.57	33.98	7.33	0.39	0.04	30.17	10.24	0.13	0	0.64	0	0.09	0.91	0.88	0.04	6.79	0.52	0	2.73	11.74	11.82	0	0	1.49	5.31	1.08	52.15	148.87	571.4	545.96	783.72	772.19	603.27	593.92	752.13	595.66
16.282	0	0.07	0.18	0.01	0.4	0.46	0.41	0.33	0.36	0.85	99.09	1.22	11.7	95.35	32.2	10.27	0.36	0.05	28.43	11.3	0.15	0	0	0	0.07	0.85	0.85	0.05	6.25	0.47	0	3.5	11.97	10.29	0	0	4.94	6.9	1.33	53.32	149.7	571.68	546.46	783.05	772.5	602.98	595.94	752.69	596.13
16.316	0	0.08	0.19	0.01	0.31	0.43	0.26	0.24	0.37	0.94	99.14	0.81	13.22	95.51	23.36	11.59	0.37	0.06	26.77	8.88	0.17	0	0	0	0.06	0.94	0.89	0.05	5.89	0.48	0	2.67	12.32	11.15	0	0	1.88	6.72	-0.17	52.3	149.4	570.02	545.91	782.33	772.43	600.2	596.12	749.58	593.25
16.349	0	0.07	0.15	0.01	0.32	0.39	0.21	0.25	0.34	1	99.23	0.75	13.08	95.24	19.9	15.51	0.34	0.07	25.4	7.46	0.18	0	0	0	0.05	1	0.72	0.04	6.16	0.45	0	4.85	12.03	9.47	0	0	3.43	7.01	1.17	52.88	151.27	570.47	546.07	782.34	772.17	601.06	595.39	752.32	595.4
16.383	0	0.07	0.13	0.02	0.3	0.29	0.16	0.22	0.31	0.99	99.41	0.56	11.74	95.67	15.25	17.41	0.31	0.11	21.3	4.51	0.18	0	0	0	0.05	0.99	0.76	0.05	6.24	0.49	0	1.36	11.46	8.23	0	0	2.91	6.53	-0.67	52.79	150.52	567.98	545.6	781.22	773.15	597.52	597.68	747.94	592.21
16.416	0	0.07	0.08	0.02	0.29	0.26	0.13	0.21	0.32	0.96	99.41	0.54	11.52	96.12	11.96	19.48	0.32	0.15	19.62	4.28	0.15	0	0	0	0.05	0.96	0.78	0.05	7.33	0.55	0	2.61	11.26	4.5	0	0	1.08	5.95	-0.27	52.37	151.42	568.12	545.53	780.14	771.05	597.01	596.43	748.37	592.01
16.449	0	0.07	0.05	0.02	0.33	0.24	0.1	0.24	0.27	0.97	99.33	0.91	11.78	96.79	8.79	26.13	0.27	0.21	18.27	3.94	0.12	0	0	0	0.04	0.97	0.73	0.04	8.14	0.59	0	3.58	11.37	2.24	0	0	1.2	4.97	0.63	52.08	147.76	568.22	545.31	780.6	771.53	600.16	595.35	747.89	592.67
16.483	0	0.06	0.04	0.02	0.38	0.25	0.1	0.28	0.27	0.84	99.25	1.13	12.07	96.89	9.83	28.38	0.27	0.26	18.41	3.15	0.08	0	0	0	0.04	0.84	0.85	0.04	8.97	0.66	0	3.89	11.78	0.89	0	0	2.4	4.81	0.44	52.5	147.93	567.95	545.45	780.32	771.94	599.58	596.12	747.47	592.85
16.516	0	0.06	0.03	0.02	0.52	0.22	0.09	0.4	0.26	0.8	98.96	2.27	10.79	96.69	10.4	35.95	0.26	0.35	16.79	2.24	0.07	0	0	0	0.04	0.8	0.88	0.03	10.54	0.69	0	1.78	11.32	0	0	0	0.55	5.13	0.1	52	149.36	566.66	544.49	779.95	771.36	597.65	595.38	746.96	591.18
16.549	0	0.06	0.04	0.02	0.52	0.22	0.1	0.39	0.26	0.79	98.96	2.08	10.44	95.32	11.21	34.49	0.26	0.32	17.66	2.15	0.08	0	0	0	0.04	0.79	0.64	0.02	10.92	0.71	0	2.86	10.81	0	0	0	1.93	6.93	1.91	52.51	150.16	567.47	545.63	779.24	771.04	599.42	594	749.58	595.25
16.583	0	0.06	0.03	0.02	0.7	0.19	0.09	0.49	0.24	0.77	98.6	4.84	9.5	95.19	10.05	41.21	0.24	0.4	17.34	2.02	0.13	0	0	0	0.03	0.77	0.6	0.02	15.07	0.73	0	1.93	9.83	0	0	0	1.54	7.07	0.45	52.14	148.07	565.42	543.68	779.77	771.7	598.06	595.38	746.05	590.77
16.616	0	0.07	0.04	0.02	0.56	0.21	0.1	0.37	0.25	0.82	98.88	2.73	10.01	94.99	10.9	33.89	0.25	0.36	18.59	2.12	0.2	0	0	0	0.03	0.82	0.59	0.03	14.97	0.67	0	3.41	10.01	0	0	0	3.59	7.29	0.89	53	148.49	567.09	545.47	779.28	772.41	598.9	595.04	747.39	594.32
16.649	0	0.08	0.05	0.02	0.44	0.21	0.12	0.27	0.21	0.66	99.12	1.48	9.75	95.67	12.02	25.53	0.21	0.22	18.05	2.03	0.24	0.01	0	0	0.03	0.66	0.78	0.04	15.52	0.74	0	1.45	10.2	0	0	0	2.43	6.52	-0.77	52.61	147.55	565.78	545.35	778.59	771.87	596.56	598.56	743.9	590.69
16.683	0	0.08	0.06	0.02	0.35	0.22	0.16	0.21	0.2	0.47	99.31	0.85	9.49	94.21	14.25	16.75	0.2	0.14	18.75	2.13	0.3	0.01	0	0	0.04	0.47	0.97	0.08	14.68	0.75	0	2.25	10.15	0	0	0	1.05	8.05	-0.02	51.98	144.93	565.45	545.59	777.73	771.66	598.13	596.82	742.97	591.55
16.716	0	0.09	0.08	0.02	0.27	0.24	0.18	0.16	0.22	0.44	99.45	0.93	10.31	94.12	14.58	9.57	0.22	0.09	20.6	2.39	0.26	0	0	0	0.05	0.44	1.45	0.22	14.09	0.78	0	2.71	10.28	1.56	0	0	0.57	8.14	0.22	52.01	146.67	564.46	544.7	777.51	771.08	596.93	596.17	743.5	590.86
16.75	0	0.1	0.09	0.02	0.24	0.27	0.19	0.13	0.23	0.4	99.46	1	11.22	95.49	14.51	5.85	0.22	0.07	21.65	3.27	0.22	0	0	0	0.05	0.4	1.4	0.23	14.05	0.84	0	3.57	10.69	1.84	0	0	0.01	6.74	0.9	52.06	146.39	564.39	544.47	777	770.1	597.5	595.11	743.83	591.15
16.783	0	0.1	0.12	0.02	0.27	0.27	0.25	0.16	0.27	0.46	99.45	1.15	10.3	94.73	19.53	4.22	0.27	0.05	21.77	4.8	0.24	0.01	0	0	0.05	0.46	1.4	0.16	15.86	1.06	0	11.06	10.79	3.98	0	0	-1.74	7.56	0.82	51.56	143.86	563.97	544.23	776.36	769.63	598.16	593.95	741.97	590.32
16.816	0	0.11	0.14	0.02	0.31	0.31	0.28	0.17	0.29	0.48	99.38	1.51	10.61	95.38	21.73	4.42	0.29	0.04	24.14	5.32	0.23	0.02	0	0	0.06	0.48	1.57	0.11	17.23	1.18	0	2.33	10.58	5.67	0	0	0.07	6.86	2.34	52.35	140.15	563.65	544.76	774.75	769.74	600.66	592.48	740.8	592.95
16.85	0	0.11	0.2	0.02	0.38	0.29	0.4	0.23	0.38	0.46	99.19	2.3	8.47	95.47	29.23	3.33	0.38	0.03	23.4	8.25	0.39	0.05	0	0	0.06	0.46	1.45	0.05	17.46	1.39	0	9.41	10.45	8.4	0	0	0.62	6.76	1.51	52.85	145.4	564.05	543.95	775.3	767.98	597.65	594.21	743.01	591.03
16.883	0	0.11	0.19	0.02	0.45	0.33	0.51	0.28	0.45	0.45	98.98	3.33	8.24	96.26	34.22	3.34	0.45	0.02	25.19	10.75	0.48	0.09	0	0	0.05	0.45	1.47	0.04	17.21	1.45	0	4.71	10.58	8.14	0	0	-2.76	5.76	0.96	51.95	145.34	564.76	544.02	773.91	765.8	596.67	591.72	742.01	590.11
16.916	0	0.14	0.2	0.02	0.49	0.34	0.57	0.32	0.57	0.57	98.86	3.66	7.95	95.22	36.12	4.19	0.57	0.03	26.94	20.06	0.6	0.06	0	0	0.04	0.49	0.89	0.04	16.51	1.55	0	2.73	10.09	8.3	0	0	-0.43	7.04	1.99	52.42	141.71	566.35	544.52	773.03	763.89	600	592.06	741.71	591.34
16.95	0	0.19	0.17	0.02	0.51	0.29	0.55	0.33	0.8	0.8	98.9	3.29	6.43	93.26	35.63	5.7	0.8	0.04	25.21	27.97	0.81	0.05	0	0	0.03	0.51	0.61	0.04	15.63	1.81	0	6.85	9.44	6.43	0	0	-0.33	8.86	1.64	52.3	141.74	566.52	543.9	773.62	764.05	600.04	591.46	741.78	590.66
16.983	0	0.22	0.15	0.02	0.45	0.25	0.45	0.29	0.79	0.79	99.09	2.34	6.47	95.61	31.32	6.34	0.79	0.04	23.4	29.86	0.53	0.02	0	0	0.02	0.48	0.42	0.04	15.56	1.8	0	4.65	9.24	5.57	0	0	0.62	6.6	1.16	52.98	143.1	569.24	544.91	772.97	761.71	599.8	591.89	742.91	591.19
17.016	0	0.17	0.18	0.02	0.44	0.2	0.4	0.28	0.84	0.84	99.11	1.92	5.01	94.35	30.03	7.37	0.84	0.05	19.96	24.07	0.48	0.01	0	0	0.01	0.47	0.36	0.04	14.33	1.95	0	5.95	8.97	7.11	0	0	2.62	7.92	0.39	54	143.19	568.83	544.46	772.01	760.92	598.27	593.2	741.42	589.93
17.05	0	0.19	0.18	0.02	0.36	0.17	0.29	0.23	0.98	0.98	99.27	1.09	5.21	95.04	23.68	8.25	0.98	0.05	17.18	24.83	0.32	0.01	0	0	0.01	0.43	0.3	0.04	13.24	2.11	0	11.26	9.01	7.24	0	0	0.51	7.24	1.97	53.31	144.12	567.43	543.46	771.51	760.28	598.59	589.83	742.7	590.85
17.083	0	0.18	0.18	0.02	0.35	0.18	0.29	0.22	1	1	99.31	0.97	5.77	93.7	22.88	7.96	1	0.04	18.07	22.37	0.16	0	0	0	0.01	0.45	0.33	0.05	12.42	2.06	0	9.41	8.97	7.13	0	0	-2.65	8.5	1.47	52.09	144.69	564.99	541.44	772.29	761.21	596.94	588.04	741.63	588.01
17.117	0	0.19	0.21	0.02	0.28	0.3	0.26	0.17	1.24	1.24	99.39	1.25	10.57	96.63	17.57	6.96	1.24	0.04	27.49	22.14	0.21	0.01	0	0	0.01	0.43	0.38	0.1	11.29	2.63	0	4.65	8.82	8.32	0	0	-1.3	5.22	2.97	52.29	143.18	565.45	541.58	774.56	763.78	600.65	587.23	743.79	590.52
17.15	0	0.18	0.23	0.02	0.26	0.35	0.22	0.16	1.19	1.19	99.3	1.62	12.38	96.43	14.14	8.04	1.19	0.05	29.23	19.18	0.25	0.01	0	0	0.01	0.47	0.37	0.09	13.02	2.81	0	4.34	9.13	9.56	0	0	5.14	5.52	3.21	54.21	141.19	566.11	540.84	775.98	766.06	602.94	587.7	744.07	591.93
17.183	0	0.16	0.22	0.02	0.24	0.52	0.21	0.14	1.05	1.05	98.96	2.51	15.92	94.34	12.55	7.56	1.05	0.04	34.76	15.82	0.41	0.01	0	0	0.01	0.42	0.4	0.09	13.03	2.74	0	3.91	9.94	9.72	0	0	1.68	7.93	3.59	52.85	142.22	565.78	539.61	776.63	765.19	603.13	584.75	745.22	590.98
17.217	0	0.16	0.2	0.02	0.22	0.63	0.19	0.13	0.93	0.93	98.73	3.38	18.07	94.87	9.85	7.24	0.93	0.04	37.25	12.84	0.63	0.01	0	0	0.01	0.41	0.42	0.09	14.37	3.28	0	2.13	10.47	9.04	0	0	3.79	7.41	3.81	53.29	140.87	565.63	538.25	778.13	765.87	604.65	585.15	745.44	589.97
17.25	0	0.16	0.16	0.02	0.2	0.61	0.16	0.12	0.85	0.85	98.79	2.81	18.27	93.63	7.83	8.06	0.85	0.04	36.06	13.39	0.56	0.01	0	0	0.01	0.37	0.42	0.08	13.16	3.41	0	3.28	10.66	7.23	0	0	2.86	8.56	2.57	52.69	139.5	566.59	538.29	779.07	765.89	604.91	586.34	744.4	587.98
17.283	0	0.15	0.13	0.02	0.18	0.68	0.16	0.12	0.71	0.71	98.64	2.59	19.48	94.15	7.84	6.61	0.71	0.04	36.15	13.95	0.5	0.01	0	0	0.01	0.3	0.48	0.1	12.02	3.45	0	5.11	11.68	6.06	0	0	3.13	8.11	2.46	53.1	143.52	567.36	539.17	778.25	764.49	602.8	587.25	746.3	588.9
17.317	0	0.13	0.13	0.02	0.16	0.68	0.17	0.11	0.62	0.62	98.63	1.86	19.66	95.61	8.64	4.34	0.62	0.03	34.36	12.06	0.33	0.01	0	0	0.01	0.25	0.47	0.13	9.59	2.81	0	3.5	12.61	6.22	0	0	5.25	6.59	2.96	53.9	139.59	568.31	540.66	776.56	764	604.85	587.97	744.41	590.77
17.35	0	0.13	0.12	0.02	0.15	0.59	0.15	0.1	0.61	0.61	98.82	1.45	18.89	95.57	7	4.01	0.61	0.03	31.76	10.47	0.29	0	0	0	0.01	0.26	0.58	0.15	9.07	2.33	0	10.5	12.57	4.9	0	0	-0.42	6.64	2.48	51.62	137.91	568.64	540	776.02	760.41	605.03	587.4	742.94	586.98
17.384	0	0.11	0.1	0.02	0.15	0.53	0.15	0.1	0.47	0.47	98.95	1.02	18.01	92.74	8.48	3.81	0.47	0.04	28.11	8.86	0.22	0	0	0	0.01	0.23	0.51	0.18	7.88	1.71	0	5.68	13.41	3.62	0	0	1.67	9.26	2.01	52.42	137.42	570.53	541.12	774.51	758.21	605.03	588.92	742.44	587.46
17.417	0	0.1	0.09	0.02	0.15	0.49	0.16	0.11	0.43	0.43	99.01	0.82	17.12	94.88	11.48	3.24	0.43	0.04	25.51	6.8	0.19	0	0	0	0	0.2	0.56	0.18	7.36	1.13	0	5.53	14.18	3.05	0	0	1.7	7.4	0.31	53.1	145.62	569.5	540.88	773.44	757.86	597.98	589.42	743.58	586.48
17.45	0	0.09	0.08	0.02	0.15	0.65	0.17	0.11	0.45	0.45	98.7	1.03	19.24	96.36	11.51	3.38	0.45	0.05	29.53	6.19	0.24	0	0	0	0	0.22	0.51	0.15	6.57	0.92	0	7.68	14.6	2.85	0	0	4.46	5.61	1.13	54.11	142.71	571.42	542.45	771.27	755.83	600.18	589.55	742.89	589
17.484	0	0.08	0.07	0.01	0.15	1.03	0.19	0.12	0.36	0.36	97.94	1.21	22.64	94.79	14.49	3.19	0.36	0.05	33.2	5.61	0.22	0	0	0	0	0.21	0.51	0.18	5.22	0.71	0	7.2	16.89	2.82	0	0	-0.17	7.5	1.59	52.57	148.5	567.71	540.07	771.8	756.37	596.31	585.33	744.77	588.64
17.517	0	0.06	0.08	0.01	0.17	0.88	0.22	0.15	0.35	0.35	98.24	0.95	20.48	95.64	19.82	3.49	0.35	0.05	29.26	4.36	0.2	0	0	0	0	0.18	0.52	0.16	4.85	0.51	0	5.79	17.48	4.6	0	0	2.55	6.56	0.67	52.84	140.75	568.44	541.59	771.13	757.98	599.13	589.39	739.86	587.33
17.55	0	0.07	0.08	0.01	0.15	1.08	0.18	0.13	0.37	0.37	97.84	1.04	23.04	95.12	15.35	3.94	0.37	0.06	32.15	4.99	0.25	0	0	0	0	0.16	0.55	0.14	4.03	0.43	0	8.32	17.87	5.48	0	0	2.8	7.15	0.32	53.25	143.17	568.79	542.82	768.91	756.1	596.6	590.49	739.75	588
17.584	0	0.06	0.08	0.01	0.14	0.94	0.15	0.13	0.3	0.3	98.12	1.24	22.72	94.51	13.62	5.99	0.3	0.09	26.72	5.01	0.22	0	0	0	0	0.16	0.6	0.15	3.49	0.34	0	9.3	19.36	6.36	0	0	-0.06	7.77	2.21	52.05	145.29	566.07	540.68	769.48	756.03	596.6	587.14	741.89	587.93
17.617	0	0.06	0.11	0.01	0.16	0.72	0.15	0.15	0.27	0.27	98.56	1.18	20.2	96.29	15.75	7.04	0.27	0.1	22.58	4.53	0.21	0	0	0	0	0.15	0.54	0.16	3.43	0.32	0	8.2	19.03	9.83	0	0	3.32	5.72	1.69	53.16	139.33	567.58	542.25	768.86	757.25	599.35	588.88	738.68	589.04
17.65	0	0.06	0.14	0.01	0.16	0.79	0.14	0.14	0.23	0.23	98.42	1.15	21.33	94.21	13.62	8.83	0.23	0.1	24.73	4.09	0.2	0	0	0	0	0.12	0.59	0.16	3.24	0.26	0	5.13	18.8	12.29	0	0	-0.21	8.05	1.69	51.9	144.06	564.81	541.27	768.76	757.64	595.64	588	739.69	587.93
17.684	0	0.06	0.16	0.01	0.16	0.64	0.13	0.14	0.23	0.23	98.71	1.02	19.91	95.49	12.16	10.48	0.23	0.1	22.77	5.87	0.2	0	0	0	0	0.13	0.58	0.2	2.53	0.19	0	6.45	17.95	13.16	0	0	-0.92	6.73	1.92	51.68	135.8	565.26	541.55	767.21	756.19	599.38	587.74	735.17	586.88
17.717	0	0.06	0.15	0.01	0.17	0.75	0.13	0.15	0.22	0.22	98.49	1.01	21.11	94.29	11.97	11.96	0.22	0.11	25.62	6.32	0.24	0	0	0	0	0.14	0.64	0.18	2.74	0.22	0	7.42	17.92	13.29	0	0	0.64	7.98	1.44	52.53	141.35	566.97	541.7	768.06	755.66	597.43	587.71	738.79	587.82
17.751	0	0.06	0.15	0.01	0.16	0.71	0.14	0.14	0.28	0.28	98.59	0.97	20.2	93.25	13	9.65	0.28	0.11	25.07	5.99	0.55	0.01	0	0	0	0.2	0.69	0.12	2.73	0.16	0	13.01	17.62	12.56	0	0	1.21	8.87	0.91	52.49	139.51	566.82	541.25	768.98	757.27	598.17	587.41	737.68	587.27
17.784	0	0.07	0.14	0.01	0.15	0.51	0.13	0.13	0.27	0.27	98.97	0.8	17.87	94.3	11.36	8.55	0.27	0.1	22.09	7.06	0.49	0.01	0	0	0.01	0.23	0.71	0.13	3	0.15	0	9.67	16.26	10.45	0	0	1	7.97	0.8	52.13	139.7	567.19	541.88	770.59	758.14	598.96	590.45	738.61	586.78
17.817	0	0.07	0.13	0.01	0.18	0.65	0.16	0.15	0.3	0.3	98.7	0.85	18.82	93.6	15.46	8.72	0.3	0.11	25.42	8.24	0.61	0.01	0	0	0.01	0.24	0.62	0.08	3.32	0.18	0	8.61	16.7	9.86	0	0	4.52	8.58	0.1	53.8	145.06	565.74	540.45	770.04	758.01	594.51	591.19	739.48	585.89
17.851	0	0.07	0.12	0.01	0.16	0.76	0.16	0.14	0.26	0.26	98.48	0.98	20.31	94.96	15.1	6.61	0.26	0.09	26.3	8.67	0.62	0	0	0	0.01	0.23	0.79	0.08	3.44	0.21	0	15.24	17.67	9.45	0	0	4.92	7.32	0.19	53.82	141.32	566.61	540.42	770.41	758.98	597.06	589.02	738.36	586.75
17.884	0	0.09	0.13	0.01	0.14	1.12	0.17	0.12	0.28	0.28	97.76	1.1	23.49	91.41	14.26	3.99	0.28	0.09	31.5	12.18	0.84	0	0	0	0	0.25	0.84	0.08	3.53	0.25	0	5.75	18.52	9.9	0	0	3.66	10.17	0.06	53.2	139.78	567.61	542.19	769.1	757.76	597.61	590.35	737.36	587.39
17.917	0	0.09	0.13	0.01	0.13	1.57	0.18	0.11	0.27	0.27	96.86	1.35	26.02	94.38	14.39	2.39	0.27	0.08	36.18	14.36	1.22	0	0	0	0	0.23	0.93	0.08	3.77	0.32	0	6.12	19.2	10.03	0	0	4.91	7.89	-1.24	54.25	147.59	564.84	541.35	769.29	758.98	590.84	591.78	738.37	587.58
17.951	0	0.09	0.12	0.01	0.11	1.94	0.15	0.1	0.24	0.24	96.12	1.56	28.63	92.34	10.83	1.62	0.24	0.08	37.43	13.33	1.4	0	0	0	0	0.22	1.03	0.08	4.33	0.53	0	5.59	20.51	10.53	0	0	6.82	9.55	-0.42	54.79	145.43	565.2	542.95	766.17	758.07	591.53	592.42	736.92	588.89
17.984	0	0.09	0.15	0.01	0.1	1.52	0.14	0.09	0.24	0.24	96.96	1.54	26.88	94.03	10.6	1.19	0.24	0.06	32.5	13.75	1.4	0	0	0	0	0.22	1.16	0.06	4.35	0.59	0	8.12	20.79	12.64	0	0	5.62	8.22	-1.31	54.41	142.7	563.48	541.82	766.2	758.17	591.06	591.53	733.71	588.02
18.017	0	0.09	0.14	0.01	0.1	1.25	0.12	0.09	0.25	0.25	97.51	1.8	26.01	94.46	9.81	1.36	0.25	0.07	27	12.2	0.78	0	0	0	0	0.19	1.27	0.05	4.42	0.59	0	2.97	21.77	12.94	0	0	8.13	7.82	-3.15	55.79	145.43	561.87	542.79	764.03	758.81	585.84	596.54	730.89	586.06
18.051	0	0.08	0.24	0.01	0.11	1.13	0.13	0.1	0.24	0.24	97.74	1.94	25.08	94.16	11.66	1.22	0.24	0.07	24.29	11.55	0.6	0.01	0	0	0	0.24	1.31	0.03	5.42	0.87	0	8.57	22.25	17.85	0	0	9.39	8.1	-3.17	56.53	147.69	560.91	546.29	760.38	759.34	582.36	600.59	729.58	588.7
18.084	0	0.08	0.21	0.01	0.1	0.86	0.12	0.1	0.24	0.27	98.29	1.93	23.1	90.87	11.16	1.38	0.24	0.06	19.43	8.6	0.54	0.01	0	0	0	0.27	1.47	0.04	5.07	0.81	0	5.2	22.21	16.96	0	0	-0.66	10.51	-1.15	52.14	139.03	559.97	546.29	759.6	758.45	588.13	593.65	727.09	589.44
18.118	0	0.07	0.14	0.01	0.11	0.85	0.12	0.11	0.28	0.34	98.31	2.31	22.93	90.85	12.85	1.71	0.28	0.07	16.94	7.16	0.46	0.01	0	0	0	0.34	1.26	0.05	5.93	0.98	0	5.32	23.38	13.73	0	0	-0.29	10.52	-1.17	52.46	140.09	558.89	547.2	757.76	758.68	586.12	594.93	726.11	589.74
18.151	0	0.06	0.09	0.01	0.11	0.94	0.11	0.11	0.31	0.41	98.12	2.55	23.93	93.41	12.45	2.61	0.31	0.08	17.59	6.32	0.49	0.01	0	0	0	0.41	1.04	0.04	5.88	1.1	0	4.39	24	9.91	0	0	-1.02	8.75	-1.46	52.46	138.08	557.18	548.31	755.37	758.94	584.8	596.53	722.7	589.55
18.184	0	0.06	0.07	0.01	0.12	0.94	0.12	0.13	0.3	0.47	98.12	2.37	23.43	94.07	14.23	4.31	0.3	0.09	18.51	6	0.51	0.02	0	0	0	0.47	0.91	0.04	5.64	1.03	0	6.85	23.53	7.57	0	0	2.62	8.18	-1.12	53.93	144.39	556.59	547.54	756.81	760.6	582.32	597.3	726.55	590.7
18.218	0	0.06	0.05	0.01	0.13	0.99	0.12	0.14	0.33	0.5	98.03	2.5	23.7	92.33	14.88	5.94	0.33	0.12	18.66	5.22	0.55	0.02	0	0	0	0.5	0.8	0.05	5.46	1.1	0	4.76	23.88	5.25	0	0	-1.7	9.56	-2.25	51.98	138.11	555.73	548.25	755.93	761	583.55	597.5	721.38	588.77
18.251	0	0.05	0.04	0.01	0.16	1.22	0.15	0.18	0.31	0.5	97.56	2.61	24.43	94.54	18.82	7.69	0.31	0.12	21.9	5.67	0.8	0.02	0	0	0	0.5	0.8	0.04	5.62	1.15	0	4.26	24.15	2.73	0	0	4.18	7.74	-0.6	54.3	142	555.44	548.07	756.88	763.14	583.55	597.88	725.44	592.3
18.284	0	0.05	0.03	0.01	0.14	1.44	0.13	0.16	0.29	0.44	97.12	2.89	26.25	93.88	16.81	7.8	0.29	0.1	23.62	6.61	0.84	0.01	0	0	0.01	0.44	0.78	0.05	5.29	1.07	0	5.01	24.79	0.57	0	0	2.38	8.35	-1.38	53.93	144.21	557.29	549.49	756.34	761.15	582.24	599.26	726.27	592.02
18.318	0	0.05	0.02	0.01	0.13	1.6	0.11	0.16	0.26	0.43	96.81	3.5	27.63	93.21	15.37	9.26	0.26	0.12	23.05	6.45	0.87	0.02	0	0	0.01	0.43	0.85	0.07	4.54	1.02	0	4.33	26.03	0	0	0	1.3	8.9	-1.97	53.92	152.3	554.51	547.38	757.24	761.91	576.47	599.01	728.5	589.84
18.351	0	0.05	0.02	0.01	0.12	1.74	0.1	0.15	0.25	0.41	96.52	3.42	28.91	95.24	12.56	9.72	0.25	0.15	24.91	6.62	0.72	0.02	0	0	0.01	0.41	0.84	0.08	4.35	1.17	0	3	25.87	0	0	0	1.35	7.02	-1.71	53.18	138.3	554.62	547.21	757.05	762.57	584.03	598.6	721.98	588.76
18.385	0	0.06	0.02	0.01	0.13	1.35	0.1	0.15	0.22	0.38	97.3	2.79	26.84	95.37	12.29	10.26	0.22	0.16	22.92	7.04	0.5	0.02	0	0	0.01	0.38	0.84	0.13	4.06	1.02	0	4.42	24.57	0	0	0	1.78	6.87	-1.22	53.42	138.1	557.88	549.57	756.97	761.43	586.19	599.48	724.05	591.4
18.418	0	0.05	0.02	0.01	0.14	1.08	0.1	0.16	0.18	0.38	97.84	2.37	25.03	92.15	12.16	11.75	0.18	0.19	21.01	5.94	0.41	0.01	0	0	0.01	0.38	0.79	0.09	4.13	0.99	0	4.53	23.53	0	0	0	5.2	9.69	-2.1	55.01	150.21	555.2	547.27	758.68	763.31	578.57	601.22	728.36	589.92
18.451	0	0.05	0.03	0.01	0.15	0.82	0.1	0.16	0.17	0.36	98.35	1.96	22.8	94.48	11.97	12.58	0.17	0.19	18.55	5.12	0.27	0.01	0	0	0.01	0.36	0.68	0.06	4.49	0.93	0	3.96	22.31	0	0	0	1.8	7.8	-1.14	53.09	134.34	557.31	548.83	757.89	762.36	588.45	599.54	722.48	590.39
18.485	0	0.06	0.03	0.01	0.15	0.76	0.12	0.14	0.18	0.36	98.48	1.5	21.67	93.38	12.55	9.63	0.18	0.15	20.44	6.44	0.29	0	0	0	0.01	0.36	0.66	0.05	4.47	0.74	0	6.52	20.61	0	0	0	-0.51	8.77	-0.2	52.69	141.99	558.47	549.3	757.42	760.56	585.77	596.41	727.72	592.72
18.518	0	0.06	0.04	0.01	0.14	0.57	0.11	0.13	0.16	0.41	98.85	1.24	19.74	93	10.29	9.21	0.16	0.19	17.91	4.33	0.33	0	0	0	0.01	0.41	0.61	0.04	4.8	0.76	0	3.82	19.35	0	0	0	1.5	9.06	-1.15	53.35	144.54	556.86	547.05	759.11	761.36	583.56	598.37	727.83	589.47
18.551	0	0.06	0.03	0.01	0.15	0.68	0.11	0.14	0.17	0.38	98.64	1.31	20.86	93.94	11.23	10.09	0.17	0.18	20.1	4.32	0.44	0	0	0	0.01	0.38	0.6	0.05	4.95	0.68	0	5.67	19.77	0	0	0	0.75	8.3	-0.92	52.79	138.46	559.09	549.28	758.44	761.49	587.65	597.95	725.96	591.66
18.585	0	0.07	0.03	0.01	0.15	1.06	0.13	0.14	0.18	0.3	97.87	1.36	24.13	92.79	11.94	8.94	0.18	0.14	27.66	5.26	0.5	0	0	0	0.01	0.3	0.61	0.06	6.28	0.7	0	5.72	20.01	0	0	0	3.32	9.23	-1.54	54.04	148.32	555.91	546.94	761.12	765.12	581.61	597.8	729.82	592.08
18.618	0	0.07	0.04	0.01	0.14	0.96	0.12	0.13	0.18	0.3	98.08	1.34	23.65	90.76	10.54	8.21	0.18	0.13	26.07	5.29	0.47	0	0	0	0.01	0.3	0.59	0.07	6.46	0.82	0	3.34	19.9	0	0	0	1.51	10.57	-1.59	52.57	136.94	556.46	547.51	759.23	763.29	586.94	598.88	723.54	589.16
18.651	0	0.07	0.03	0.01	0.14	1.58	0.13	0.13	0.21	0.29	96.83	1.53	27.45	94.29	11.13	7.69	0.21	0.13	33.31	6.12	0.54	0.01	0	0	0.01	0.29	0.64	0.07	6.64	0.96	0	7.63	20.74	0	0	0	1.77	7.98	-1.54	52.9	139.22	555.22	546.05	760.22	763.71	585.7	599.07	724.46	587.78
18.685	0	0.07	0.03	0.01	0.14	1.64	0.14	0.13	0.22	0.23	96.71	1.55	27.44	92.19	12.33	7.06	0.22	0.12	34.02	7.33	0.6	0.01	0	0	0.01	0.23	0.67	0.06	7.69	1.04	0	5.29	20.73	0	0	0	0.74	9.66	-0.8	52.9	143.24	557.22	548.67	758.56	762.84	584.46	597.35	727.6	592.11
18.718	0	0.07	0.03	0.01	0.14	1.84	0.15	0.14	0.24	0.26	96.31	1.71	27.91	88.53	14.24	5.94	0.24	0.11	35.26	8.19	0.76	0.03	0	0	0.01	0.26	0.87	0.08	7.63	1.17	0	5.64	21.13	0	0	0	2.73	11.78	-1.04	53.22	142.37	554.96	548.58	758.44	765.24	583.53	599.43	725.71	592.01
18.752	0	0.06	0.03	0.01	0.14	1.78	0.13	0.13	0.23	0.24	96.45	1.86	28.14	86.99	12.8	7.32	0.23	0.15	32.92	4.98	0.68	0.03	0	0	0.02	0.24	1.2	0.19	7.89	1.1	0	15.13	21.98	0	0	0	4.03	12.5	-1.2	53.33	141.28	553.11	547.48	759.48	767.96	583.53	599.32	724.6	591.55
18.785	0	0.06	0.03	0.01	0.13	2.21	0.12	0.13	0.19	0.27	95.58	2.35	30.5	83.93	11.27	7.49	0.19	0.17	33.93	5.54	0.7	0.02	0	0	0.01	0.27	1.29	0.14	7.31	1.11	0	24.96	23.47	0.15	0	0	4.43	13.74	-0.04	53.45	135.98	552.08	549.01	756.84	768.45	585.64	598.9	721.54	594.15
18.818	0	0.06	0.03	0.01	0.11	2.71	0.11	0.11	0.23	0.27	94.58	2.62	32.49	84.15	9.67	6.53	0.2	0.21	36.27	5.58	0.78	0.02	0	0	0.02	0.27	1.33	0.23	6.93	1.05	0	19.45	24.16	1.33	0	0	5.07	13.65	-0.01	53.61	135.16	552.37	550.48	757.41	770.97	586.49	599.77	721.61	596.28
18.852	0	0.06	0.03	0.01	0.1	1.67	0.09	0.1	0.23	0.29	96.66	2.89	29.41	87.97	7.32	6.03	0.21	0.29	26.26	3.61	0.78	0.01	0	0	0.02	0.29	1.33	0.23	6.92	0.83	0	20.34	24.79	0.67	0	0	6.35	12.05	-1.56	54.38	136.59	553.36	552.68	757.68	772.28	584.79	604.25	721.17	596.69
18.885	0	0.06	0.04	0.01	0.11	1.51	0.11	0.11	0.26	0.32	96.98	2.61	27.73	91.93	10.89	5.12	0.26	0.34	25.76	4.18	0.89	0.02	0	0	0.02	0.32	1.38	0.09	6.58	0.91	0	29.63	24.16	2.24	0	0	3.34	9.83	-1.24	53.69	139.93	554.27	553.71	757.94	771.54	583.88	603.08	723.73	598.43
18.918	0	0.07	0.04	0.01	0.1	0.77	0.1	0.09	0.33	0.37	98.45	1.85	22.69	97.16	7.71	3.67	0.33	0.41	18.12	3.88	1.12	0.03	0	0	0.03	0.37	1.15	0.09	6.07	0.98	0	33.55	21.96	1.17	0	0	0.06	4.33	-1.2	53.02	143.28	556.17	555.55	758.08	770.17	583.12	604.4	726.3	598.82
18.952	0	0.07	0.03	0.01	0.1	0.6	0.09	0.09	0.51	0.51	98.79	1.92	20.93	95.78	7.36	2.69	0.51	0.38	13.29	4.33	0.99	0.04	0	0	0.03	0.47	1	0.03	5.62	1.24	0	45.72	22.18	0	0	0	-2.16	6.39	-1.28	52.85	147.03	557.43	557.77	756.01	767.12	580.73	605.81	727.65	600.33
18.985	0	0.08	0.04	0.01	0.09	0.54	0.08	0.08	0.57	0.57	98.91	1.59	20.32	97.37	4.28	2.41	0.57	0.45	13.76	5.02	1.4	0.1	0	0	0.03	0.54	0.75	0.01	5.21	1.3	0	39.35	20.99	0	0	0	-2.52	3.95	-0.87	52.94	146.03	558.15	559.09	755.82	767.15	581.89	605.89	727.89	602.6
19.018	0	0.09	0.04	0.01	0.1	0.4	0.09	0.08	0.64	0.65	99.2	1.29	17.43	98.29	5.69	2.36	0.64	0.36	10.95	7.28	1.28	0.13	0	0	0.02	0.65	0.42	0.01	5.31	1.43	0	42.26	19.65	0	0	0	-2.2	1.74	-0.99	53.03	151.62	557.67	559.43	757.2	769.46	579.32	608.1	730.82	602.15
19.052	0	0.09	0.05	0.01	0.1	0.37	0.1	0.09	0.75	0.85	99.26	1.09	16.59	97.2	5.86	3.01	0.75	0.35	12.04	8.25	1.1	0.15	0	0	0.03	0.85	0.3	0.01	4.76	1.75	0	15.66	18.44	0	0	0	-1.7	4.27	-0.13	53.04	152.11	557.55	559.45	757.54	769.65	580.18	606.38	732.28	604.83
19.085	0	0.1	0.05	0.01	0.11	0.33	0.11	0.09	0.78	0.97	99.34	0.92	15.23	97.43	6.83	3.96	0.78	0.34	12.23	10.06	0.96	0.15	0	0	0.03	0.97	0.2	0.01	4.51	1.85	0	22.39	17.23	0	0	0	-1.51	3.83	-0.22	53.27	155.11	556.45	558.27	758.73	770.4	578.58	605.77	733.69	604.74
19.119	0	0.11	0.05	0.01	0.14	0.27	0.12	0.12	0.92	1.37	99.47	0.71	12.68	97.27	9.33	6.39	0.92	0.26	11.97	13.18	0.84	0.15	0	0	0.04	1.37	0.14	0.01	3.83	1.94	0	25.15	15.45	0	0	0	-1.41	4.14	-0.55	52.87	156.21	555.44	559.48	760.43	775.16	578	608.65	734.16	604.89
19.152	0	0.1	0.05	0.01	0.17	0.27	0.12	0.14	0.82	1.34	99.46	0.65	12.6	94.98	9.75	10.93	0.82	0.26	13.64	12.52	0.96	0.1	0	0	0.04	1.34	0.12	0.01	3.64	1.76	0	10.19	14.79	0	0	0	-2.9	7.3	0.65	50.77	142.33	555.88	559.45	761.95	777.32	587.49	608.1	729.74	603.64
19.185	0	0.08	0.04	0.01	0.21	0.29	0.11	0.19	0.75	1.2	99.41	0.67	12.98	95.46	11.26	16.4	0.75	0.21	14.68	10.54	0.95	0.05	0	0	0.04	1.2	0.12	0.02	3.54	1.73	0	16.83	15	0	0	0	-3.31	6.77	0.33	50.45	138.7	557.85	561.27	761.12	776.53	589.53	609.01	728.16	604.46
19.219	0	0.07	0.04	0.01	0.24	0.31	0.12	0.22	0.8	1.43	99.37	0.57	12.89	92.3	12.11	19	0.8	0.2	18.17	9.59	1.22	0.06	0	0	0.05	1.43	0.14	0.03	3.33	1.64	0	5.21	13.83	0	0	0	-4.24	9.58	-0.57	50.95	147.64	556.6	561.33	758.17	773.47	581.97	609.64	729.48	603.62
19.252	0	0.07	0.04	0.01	0.24	0.53	0.15	0.22	0.79	1.38	98.94	0.7	16.71	96.6	14.74	16.72	0.79	0.19	24.44	7.87	0.99	0.05	0	0	0.05	1.38	0.18	0.03	4.21	1.87	0	12.45	15.34	0	0	0	-0.78	5.26	1.97	50.2	139.34	558.09	558.16	764.29	776.53	592.62	606.75	731.93	603.83
19.285	0	0.07	0.04	0.01	0.21	0.52	0.14	0.19	0.95	1.4	98.96	0.71	16.85	96.2	13.19	13.73	0.95	0.21	24.06	7.23	0.92	0.09	0	0	0.04	1.4	0.21	0.02	4.43	2.16	0	3.35	15.38	0	0	0	-1.58	5.85	-0.16	50.13	143.69	560.11	557.57	762.78	772.7	588.39	605.15	732.04	601.51
19.319	0	0.09	0.06	0.02	0.17	0.61	0.18	0.14	1.27	1.5	98.78	0.88	17.68	97.42	12.98	6.52	1.27	0.15	28.62	7.5	0.95	0.19	0	0	0.04	1.5	0.2	0.02	5.18	2.6	0	3.68	14.46	0	0	0	2.77	3.85	-0.85	51.71	138.62	563.04	551.75	762.31	764.65	591.43	599.83	729.98	595.57
19.352	0	0.08	0.06	0.01	0.14	0.6	0.15	0.11	1.17	1.28	98.81	0.74	18.44	96.86	10.85	4.01	1.17	0.13	25.79	4.38	0.69	0.1	0	0	0.04	1.28	0.28	0.03	4.53	2	0	20.37	15.74	0	0	0	3.58	4.85	-0.34	53.03	140.76	564.5	543.92	760.14	752.17	590.52	590.76	731.26	588.68
19.386	0	0.09	0.06	0.02	0.12	0.61	0.15	0.09	1.28	1.3	98.78	0.73	19.01	97.94	8.47	1.93	1.28	0.09	26.38	4.08	0.68	0.15	0	0	0.03	1.3	0.35	0.2	4.69	2.2	0	16.31	15.64	0	0	0	2.96	2.69	1.11	52.91	140.01	563.94	540.61	759.58	748.9	591.86	586.8	731.86	585.52
19.419	0	0.09	0.05	0.02	0.1	0.75	0.12	0.08	1.18	1.54	98.51	1.04	21.59	97.63	5.59	0.96	1.18	0.06	25.08	5.57	0.97	0.43	0	0	0.03	1.54	0.34	0.22	5.01	2.27	0	10.22	18.1	0	0	0	6.57	3.4	1.07	54.44	132.23	566.55	534.01	757.43	738.92	595.94	579.32	728.17	578.57
19.452	0	0.11	0.05	0.02	0.09	0.63	0.1	0.07	1.36	1.72	98.75	0.96	20.33	98.3	2.83	0.44	1.36	0.06	23.01	9.26	1.53	1.07	0	0	0.03	1.72	0.26	0.57	4.59	2.74	0	8.17	17.56	0	0	0	15.8	1.71	2.3	58.93	142.47	561.77	529.66	753.5	734.99	587.78	578.91	730.25	577.83
19.486	0	0.13	0.05	0.02	0.08	0.99	0.1	0.07	1.5	1.9	98.02	1.22	23.41	97.87	2.36	0.27	1.5	0.05	27.92	14.75	3.26	5.39	0	0	0.03	1.9	0.18	0.82	4.42	2.94	0	5.02	19.23	0	0	0	18.57	-2.87	2.97	59.65	140.85	562.7	527.43	754.76	734.33	590.3	576.07	731.14	577.34
19.519	0	0.19	0.06	0.03	0.07	1.21	0.09	0.07	1.68	1.68	97.58	1.44	23.69	98.04	1.38	0.19	1.68	0.04	29.19	23.85	7.02	10.86	0	0	0.04	2.09	0.11	0.85	3.86	4.14	0	2.41	20.39	3.46	0	0	17.31	2.43	2.11	58.65	142.2	560.66	525.88	754.92	735.22	587.87	575.34	730.08	575.18
19.552	0	0.21	0.12	0.03	0.07	1.09	0.09	0.07	1.7	1.7	97.82	1.29	22.57	97.76	1.06	0.16	1.7	0.03	28.8	28.77	7.32	7.27	3.07	0.01	0.04	2.04	0.09	1.24	3.12	5.1	0	3.96	19.64	9.4	0	0	17.95	3.13	2.09	58.83	140.23	559.43	522.47	755.95	734.3	588.74	573.76	728.96	571.51
19.586	0	0.23	0.07	0.02	0.06	1.67	0.08	0.08	1.69	1.69	96.66	2.1	27.47	97.92	0.91	0.22	1.69	0.05	30.28	33.28	5.05	4.4	2.27	0.01	0.05	1.55	0.08	1.34	3.01	6.67	0	2.21	22.75	5.91	0	0	20.19	2.74	1.73	60.33	138.98	558.89	521.28	756.17	733.57	588.89	576.09	727.71	569.19
19.619	0	0.49	0.07	0.02	0.07	1.76	0.09	0.08	1.9	1.88	96.48	1.87	27.84	98.1	0.89	0.22	1.88	0.08	32.64	52.86	4.22	4.74	6.34	0.02	0.07	1.29	0.06	1.9	2.83	7.91	0	1.16	22.03	5.02	0	0	15.91	2.28	-1.25	58.49	129.52	558.11	521.35	750.92	730.43	587.62	573.55	716.86	564.94
19.652	0	0.94	0.05	0.02	0.06	2.56	0.09	0.09	2.22	1.97	94.89	2.2	31.16	98.3	0.78	0.24	1.97	0.12	37.38	71.77	3.44	2.9	6.51	0.02	0.08	1.19	0.05	2.22	2.93	9.38	0	4.69	23.05	3.87	0	0	16.37	-1.73	3.61	57.69	135.62	559.6	520.79	754.95	732.49	592.12	567.2	727.66	571.81
19.686	0	1.06	0.04	0.02	0.06	4.88	0.1	0.1	2.5	2.5	90.24	2.94	36.14	98.02	0.72	0.22	2.5	0.23	47.07	75.28	3.56	3.54	0.74	0.05	0.08	1.11	0.03	2	2.76	13.09	0	1.68	24.14	1.53	0	0	17.96	2.5	-0.39	59.56	130.83	561.71	522.25	752.79	728.96	590.56	575.07	721.09	566.32
19.719	0	1.01	0.03	0.02	0.06	5.64	0.1	0.11	2.17	2.17	88.73	3.33	37.54	95.68	1.13	0.38	2.17	0.36	48.55	75.56	3.87	3.26	3.09	0.06	0.06	1.03	0.03	1.22	2.87	13.74	0	2.21	24.76	0.79	0	0	15.2	6.52	0.51	57.7	133.08	562.43	523.17	753.33	729.41	590.94	572.78	723.95	568.57
19.753	0	0.96	0.03	0.01	0.06	5.22	0.1	0.12	2.23	2.23	89.56	2.9	37.66	96.42	0.97	0.41	2.23	0.53	47.01	75.32	2.39	0.42	0	0.11	0.05	0.68	0.03	0.78	1.79	15.81	0	2.38	24.81	0	0	0	12.23	5.54	-0.51	56.45	139.11	561	521.57	755.66	731.48	587.23	571.33	726.27	566.78
19.786	0	0.88	0.03	0.01	0.07	4.23	0.1	0.13	2.27	2.27	91.53	2.4	35.53	97.09	1.23	0.59	2.27	0.89	45.51	71.86	2.71	0.46	0	0.16	0.05	0.55	0.04	0.75	1.62	17.88	0.01	1.62	23.61	0	0	0	15.66	4.46	-2.46	58.24	140.4	563.39	522.85	757.26	732.14	586.53	575.74	726.65	566.83
19.819	0	0.92	0.04	0.01	0.07	3.17	0.1	0.14	1.94	1.94	93.66	2.23	33.34	94.87	1.08	0.71	1.94	1	41.15	72.61	2.64	0.29	0	0.18	0.05	0.56	0.05	1.04	1.58	20.16	0.01	4.94	23.13	0	0	0	18.78	7.42	-1.9	60.09	142.64	567.27	527.72	755.41	730.52	587.08	580.9	729.38	571.04
19.853	0	0.83	0.04	0.01	0.07	2.03	0.11	0.22	2.94	1.83	95.94	1.53	29.07	97.17	1.1	0.46	1.83	0.77	38.59	67.07	2.22	0.29	0	0.39	0.04	0.63	0.06	2.94	1.11	30.79	0.01	17.92	20.34	0	0	0	17.55	4.32	-1.61	60.04	145.86	568.73	532.01	753.49	730.36	585.38	583.54	731	575.12
19.886	0	0.51	0.04	0.01	0.07	1.03	0.09	0.17	2.48	1.78	97.93	1.45	24.17	97.4	0.87	0.4	1.78	0.58	26.28	53.35	2.1	1.33	0	0.4	0.04	0.6	0.07	2.48	0.87	25.61	0.01	7.41	20.43	0	0	0	14.13	3.89	-2.79	58.71	143.17	567.36	533.81	753.2	732.4	584.82	587.1	727.39	574.01
19.919	0	0.22	0.04	0.02	0.07	0.53	0.08	0.16	3.6	1.53	98.94	1.43	19.05	95.63	0.79	0.38	1.53	0.55	14.69	30.43	2.1	2.2	0	0.47	0.04	0.57	0.09	3.6	0.61	23.27	0.01	2.34	20.33	0	0	0	10.89	6.57	-2.5	57.71	139.54	569.45	542.81	748.98	732.61	586.15	595.16	724.89	580.16
19.953	0	0.14	0.05	0.02	0.07	0.31	0.08	0.15	1.42	1.16	99.38	1.19	15.4	95.82	1.01	0.41	1.16	0.32	7.55	17.54	1.96	2.65	0	0.27	0.03	0.43	0.09	1.42	0.44	22.41	0.01	11.81	19.06	0	0	0	2.45	6.34	-1.77	54.6	139.84	571.26	549.9	743.27	730.19	584.58	595.85	724.08	586.18
19.986	0	0.1	0.05	0.02	0.07	0.22	0.08	0.13	0.97	0.97	99.56	0.97	12.82	96.71	1.13	0.31	0.97	0.2	4.58	9.67	2.06	2.06	0	0.21	0.03	0.41	0.12	0.72	0.37	19.8	0.01	5.94	17.62	0	0	0	2.81	5.09	-1.86	55.35	144.94	566.96	549.02	741.49	731.17	578.83	597.02	723.3	585.43
20.019	0	0.09	0.05	0.02	0.08	0.19	0.08	0.12	0.9	0.65	99.61	0.87	11.58	95.73	1.22	0.47	0.65	0.16	3.56	5.02	2.35	1	0	0.16	0.03	0.32	0.13	0.9	0.28	16.09	0.01	3.12	16.85	0	0	0	2.7	6.45	-3.32	54.57	136.17	565.76	550.59	740.94	735.3	581.08	598.36	716.65	585.6
20.053	0	0.08	0.06	0.02	0.08	0.18	0.08	0.09	0.47	0.47	99.63	0.83	11.62	95.76	1.66	0.6	0.47	0.1	3.54	3.04	1.62	0.5	0	0.09	0.02	0.28	0.14	0.44	0.25	10.65	0.01	10.5	16.49	0	0	0	5.57	6.42	-1.81	55.31	140.71	563.21	550.72	742.07	739.64	579.39	597.65	719.9	590.04
20.086	0	0.08	0.06	0.02	0.08	0.17	0.08	0.1	0.5	0.47	99.65	0.7	10.7	97.86	1.77	0.75	0.47	0.1	4.73	2.95	1.99	0.52	0	0.08	0.03	0.32	0.11	0.5	0.26	11.78	0.01	3.61	15.32	0	0	0	8.49	2.9	-1.5	55.13	144.65	556.35	543.92	749.38	749.79	577.8	593.96	722.3	587.35
20.12	0	0.08	0.07	0.02	0.09	0.16	0.09	0.09	0.35	0.39	99.69	0.59	9.8	94.31	1.4	1.49	0.35	0.14	5.23	2.73	2.2	0.93	0	0.04	0.02	0.39	0.08	0.07	0.25	8.96	0.01	1.82	14.12	0	0	0	5.57	7.96	-2.12	53.23	144.97	555.11	544.67	748.95	750.51	576.33	596.07	720.92	585.6
20.153	0	0.08	0.07	0.02	0.09	0.16	0.09	0.09	0.32	0.39	99.68	0.56	9.85	93.86	1.72	2.2	0.32	0.13	6.62	2.92	2.42	0.44	0	0.03	0.02	0.39	0.08	0.07	0.22	7.83	0.01	2.36	13.75	0	0	0	2.61	8.37	-0.37	50.96	144.25	553.4	540.46	755.16	755.42	580.77	589.41	724.95	585
20.186	0	0.08	0.06	0.02	0.09	0.21	0.09	0.09	0.32	0.39	99.59	0.61	11.3	94.1	1.68	2.9	0.32	0.12	9.74	3.61	3.71	0.36	0	0.02	0.01	0.39	0.06	0.05	0.22	6.99	0	0.45	14.38	0	0	0	6.06	8.15	-0.49	52.04	145.51	553.87	540.56	755.53	755.84	580.42	591.1	725.83	585.6
20.22	0	0.09	0.06	0.02	0.09	0.25	0.09	0.08	0.31	0.38	99.49	0.6	13.1	96.94	1.28	2.95	0.31	0.12	13.54	4.96	3.16	0.22	0	0.01	0.02	0.38	0.08	0.05	0.15	5.4	0	0.38	14.24	0	0	0	5.22	4.72	-0.28	51.48	141.5	555.21	540.17	756.72	755.18	583.91	590.84	725.27	584.51
20.253	0	0.08	0.05	0.02	0.08	0.55	0.09	0.08	0.3	0.34	98.9	0.75	19.19	91.1	1.17	3.27	0.3	0.12	24.15	6.18	3.39	0.11	0	0.01	0.01	0.34	0.07	0.07	0.16	5.53	0	0.83	15.82	0	0	0	4.77	10.37	-1.19	50.81	137.07	554.29	539.24	756.37	755.69	584.7	589.81	721.59	582.72
20.286	0	0.08	0.05	0.02	0.08	1.26	0.1	0.08	0.26	0.35	97.47	1.04	25.4	91.12	1.03	3.06	0.26	0.14	36.03	7.22	4.48	0.23	0	0.01	0.01	0.35	0.07	0.08	0.15	5.06	0	1.1	17.32	0	0	0	6.26	10.36	0.01	51.06	136.67	553.15	538.1	757.15	755.99	586.03	590.29	722.48	582.51
20.32	0	0.09	0.06	0.02	0.07	2.86	0.1	0.07	0.25	0.33	94.28	2.52	32.04	91.17	0.9	2.16	0.25	0.14	47.73	9.96	4.42	0.16	0	0	0.01	0.33	0.08	0.09	0.1	3.28	0	0.85	18.85	2.05	0	0	4.96	10.32	1.3	50.47	140.36	551.96	536.46	758.42	756.11	585.55	588.02	725.81	582.61
20.353	0	0.08	0.07	0.01	0.07	5.13	0.1	0.07	0.24	0.27	89.75	4.17	37.08	93.36	1.06	1.81	0.24	0.1	54.21	8.56	4.27	0.1	0	0	0.01	0.27	0.11	0.11	0.11	3.15	0	1.41	20.98	5.25	0	0	7.24	8.79	0.48	51.63	139.13	552.68	536.84	757.41	755.83	585.1	588.57	724.11	582.64
20.387	0	0.08	0.1	0.01	0.07	5.94	0.11	0.07	0.24	0.24	88.12	4.66	38.75	94.59	1.88	1.39	0.24	0.07	55.62	9.79	3.04	0.03	0	0	0.01	0.21	0.11	0.11	0.16	3.46	0	1.21	21.67	9.28	0	0	7.89	7.69	0.38	51.62	137.68	551.67	534.63	759.75	758.22	586.35	586.67	723.93	581.35
20.42	0	0.08	0.07	0.01	0.06	6.61	0.11	0.07	0.26	0.26	86.77	4.73	39.85	97.99	1.7	1.21	0.26	0.06	55.74	11.15	3.01	0.06	0	0	0.01	0.17	0.14	0.14	0.22	3.66	0	2.76	22.63	7.01	0	0	7.18	2.56	-0.44	52.29	140.6	553.23	536.93	756.38	755.13	582.97	587.4	723.48	582.46
20.453	0	0.09	0.06	0.01	0.06	8.09	0.11	0.08	0.26	0.26	83.82	4.85	42.15	95.76	2.58	1.25	0.26	0.07	56.03	13.41	1.92	0.05	0	0	0.01	0.16	0.17	0.18	0.25	3.57	0	2.6	24.43	5.97	0	0	6.14	6.41	-0.09	51.53	144.09	553.67	536.09	760	756.51	583.71	587.98	727.67	581.91
20.487	0	0.07	0.04	0.01	0.06	9.05	0.09	0.08	0.3	0.3	81.89	5.6	44.14	95.31	3.38	1.51	0.3	0.09	49.02	11.57	1.39	0.04	0	0	0.01	0.11	0.2	0.21	0.33	3.31	0	3.42	29.09	4.75	0	0	7.86	6.94	-0.9	52.73	144.15	556.09	539.78	757.29	755.22	582.64	591.09	726.65	584.58
20.52	0	0.06	0.03	0.01	0.05	6.64	0.08	0.08	0.31	0.29	86.71	7.73	42.16	89.41	3.66	1.42	0.29	0.09	38.87	9.98	1.1	0.05	0	0	0.02	0.12	0.25	0.31	0.34	3.02	0	12.79	31.24	3.22	0	0	8.44	11.34	-1.93	53.09	144.92	558.05	541.52	755.93	753.12	581.53	593.52	726.18	584.58
20.553	0	0.07	0.03	0.01	0.05	2.76	0.07	0.07	0.31	0.31	94.48	6.42	35.08	94.11	2.96	1.02	0.31	0.09	25.09	10.96	1.31	0.06	0	0	0.02	0.16	0.26	0.24	0.35	2.93	0	4.55	30	4.25	0	0	7.39	8.14	-0.58	53.19	144.68	561.94	544.48	757.11	751.98	585.61	595.35	730.09	587.78
20.587	0	0.05	0.02	0.01	0.05	1.66	0.05	0.07	0.32	0.32	96.68	9.35	31.67	93.45	2.34	1.02	0.32	0.11	10.94	8.02	1.84	0.14	0	0	0.02	0.12	0.31	0.22	0.34	2.09	0	30.52	32.54	1.41	0	0	9.63	8.71	0.46	54.92	148.15	564.39	547.44	758.72	753.12	587.07	599.1	735.05	592.03
20.62	0	0.06	0.02	0.01	0.05	0.77	0.05	0.07	0.31	0.31	98.46	5.14	24.76	94.69	2.15	1.06	0.31	0.11	5.12	6.35	2.47	0.44	0	0	0.02	0.15	0.29	0.13	0.34	2.27	0	52.34	28.53	0.66	0	0	5.43	7.6	1.07	53.73	144.15	568.67	554.16	757.21	752.65	591.09	602.48	735.15	597.37
20.653	0	0.06	0.02	0.01	0.06	0.65	0.05	0.07	0.35	0.35	98.69	4.66	23.78	92.5	1.67	1.23	0.35	0.13	3.43	4.55	1.7	0.49	0	0	0.03	0.16	0.34	0.08	0.3	2.09	0	31.5	27.88	0	0	0	4.82	9.44	0.86	52.28	140.39	569.53	555.39	761.91	758.85	595.57	604.22	735.85	598.62
20.687	0	0.06	0.03	0.01	0.06	0.53	0.06	0.07	0.34	0.34	98.94	3.58	22.01	95.41	1.27	1.31	0.34	0.17	3.06	3.28	1.45	0.4	0	0	0.03	0.15	0.28	0.06	0.3	2.06	0	31.31	26.18	0	0	0	-1.75	6.82	0.49	49.29	144.19	565.41	549.67	764.91	760.41	592.6	596.96	736.74	593.35
20.72	0	0.06	0.03	0.01	0.06	0.6	0.06	0.06	0.38	0.38	98.81	3.48	22.87	94.82	0.92	0.95	0.38	0.14	5.55	3.26	1.57	0.24	0	0	0.03	0.15	0.31	0.06	0.33	1.65	0	14.1	25.99	0	0	0	0.4	7.46	3.09	48.75	141.25	564.6	544.42	769.36	760.76	598.74	592.27	739.98	591.64
20.754	0	0.06	0.03	0.01	0.06	0.91	0.06	0.06	0.44	0.44	98.18	2.87	24.94	95.68	0.74	0.6	0.44	0.11	15.46	3.29	3.49	0.15	0	0	0.05	0.16	0.44	0.16	0.33	1.29	0	4.21	24.76	0	0	0	-1.37	6.52	4.91	47.36	147.38	562.16	537.93	775.47	762.16	599.69	585.71	747.04	589.01
20.787	0	0.06	0.03	0.01	0.06	0.98	0.07	0.06	0.48	0.48	98.04	2.4	25.42	97.29	0.69	0.54	0.48	0.1	19.1	3.84	3.11	0.25	0	0	0.04	0.18	0.44	0.16	0.33	1.32	0	2.21	23.62	0	0	0	5.49	4.11	4.41	50.23	140.52	563.58	536.86	774.78	761.66	602.64	586.42	743.16	587.77
20.82	0	0.06	0.03	0.01	0.06	2.08	0.08	0.06	0.53	0.46	95.84	2.89	31.31	96.74	0.99	0.78	0.46	0.09	30.22	3.04	2.96	0.26	0	0	0.06	0.17	0.56	0.53	0.32	1.32	0	1.94	24.8	0	0	0	5.77	5.04	4.57	50.5	141.68	564.98	536.41	775.28	759.87	603.25	585.97	744.92	587.49
20.854	0	0.07	0.04	0.01	0.06	1.93	0.09	0.06	0.77	0.46	96.14	1.79	30	96.03	0.83	1.05	0.46	0.11	34.94	3.62	3.06	0.3	0	0	0.06	0.22	0.61	0.77	0.36	1.11	0	4.43	21.73	0	0	0	3.02	6.07	4.83	49.86	143.03	566.59	534.34	775.74	756.7	604.02	580.35	746.93	586.31
20.887	0	0.07	0.05	0.01	0.07	2.51	0.09	0.06	0.72	0.39	94.98	1.86	32.6	98	0.79	1.2	0.39	0.14	39.14	4.24	1.92	0.18	0	0	0.08	0.17	0.79	0.72	0.38	1.13	0	1.87	22	3.09	0	0	4.9	2.54	4.81	50.27	146.24	569.92	533.05	781.67	758.1	606.99	580.85	753.15	585.82
20.92	0	0.07	0.09	0.01	0.07	2.29	0.09	0.06	0.81	0.31	95.41	1.66	31.85	96.06	0.64	1.44	0.31	0.13	38.96	5.39	1.78	0.09	0	0	0.08	0.16	0.84	0.81	0.35	0.95	0	2.9	21.25	8.26	0	0	8.46	6.03	5.08	51.73	142.69	572.3	534.85	780.21	757.12	609.55	581.92	752.1	588.29
20.954	0	0.09	0.3	0.01	0.07	1.46	0.1	0.06	0.56	0.27	97.09	1.11	27.84	95.6	0.78	1.74	0.27	0.12	36.15	7.3	1.74	0.05	0.58	0	0.08	0.17	0.99	0.56	0.27	0.85	0	3.75	18.54	17.73	0	0	9.24	6.61	4.21	52.41	145.88	573.89	534.99	779.8	754.67	607.65	583.1	753.47	587.41
20.987	0	0.08	0.28	0.01	0.08	1.11	0.09	0.07	0.42	0.26	97.79	1.08	25.97	95.05	0.66	2.64	0.26	0.14	31.54	6.29	1.34	0.03	0	0	0.08	0.16	0.93	0.42	0.29	0.79	0	16.76	18.4	17.15	0	0	10.54	7.23	4.98	53.01	141.97	574.42	534.62	779	753.28	610.25	582.3	752.12	587.54
21.02	0	0.09	0.36	0.01	0.08	0.98	0.09	0.07	0.35	0.27	98.05	1.05	24.6	97.88	0.7	3.89	0.27	0.16	29.73	7.94	2.19	0.03	0	0	0.07	0.17	0.78	0.35	0.3	0.77	0.01	7.09	18.16	19.59	0	0	9.65	2.85	2.93	52.66	141.3	573.58	531.9	781.51	756.49	609.02	579.15	750.25	583.81
21.054	0	0.09	0.6	0.02	0.08	1.2	0.09	0.07	0.43	0.28	97.6	1.01	25.83	96.87	0.71	5.01	0.28	0.16	33.94	10.83	2.74	0.03	0	0	0.09	0.1	0.78	0.43	0.34	0.89	0.01	6.64	17.89	24.52	0	0	9.69	4.83	3.83	52.57	152.84	572.82	531.48	783.86	757.19	605.36	579.85	758.08	585.94
21.087	0	0.1	0.4	0.02	0.09	1	0.09	0.08	0.28	0.28	97.99	0.91	24.58	96.12	0.71	6.86	0.28	0.15	32.18	11.93	2.27	0.03	0	0	0.06	0.09	0.48	0.27	0.33	0.84	0	9.17	17.19	20.47	0	0	8.11	5.95	2.97	52.2	147.98	577.13	535.19	782.5	754.71	608.16	582.91	756.1	586.45
21.121	0	0.08	0.19	0.01	0.08	1.64	0.08	0.08	0.26	0.26	96.71	1.57	29.05	96.04	0.94	6.94	0.26	0.13	33.65	11.91	2.47	0.03	0	0	0.06	0.05	0.42	0.18	0.35	0.77	0	10.04	20.91	16.28	0	0	7.31	6.06	3.41	51.41	144.89	578.77	536.68	784.44	756.09	611.94	584.76	756.81	587.45
21.154	0	0.08	0.15	0.01	0.08	1.34	0.08	0.08	0.24	0.24	97.33	1.77	27.87	97.15	1.28	6.55	0.24	0.12	28.45	10.82	1.81	0.03	0	0	0.06	0.05	0.29	0.15	0.34	0.71	0	27.67	21.67	14.24	0	0	6.04	4.36	2.14	51.27	145.6	581.17	539.58	783.26	755.74	610.73	585.98	756.3	588.78
21.187	0	0.08	0.1	0.01	0.09	0.55	0.08	0.08	0.28	0.28	98.89	1.3	20.76	97.54	2.15	6.31	0.28	0.17	16.72	10.47	1.4	0.04	0	0	0.07	0.07	0.21	0.07	0.31	0.68	0	15.26	19.67	9.58	0	0	3.52	3.6	1.08	50.85	152.98	583.93	542.41	783.2	753.46	607.16	589.72	760.15	589.37
21.221	0	0.08	0.06	0.01	0.09	0.45	0.07	0.09	0.25	0.25	99.09	1.24	19.08	97.45	2.11	7.51	0.25	0.22	13.83	10.6	1.76	0.08	0	0	0.07	0.07	0.2	0.06	0.25	0.78	0	15.08	19.35	5.04	0	0	5.45	3.77	0.74	51.68	150.16	584.29	544.33	781.93	754.4	607.73	591.59	757.89	591.29
21.254	0	0.09	0.06	0.01	0.11	0.28	0.08	0.1	0.26	0.26	99.45	0.92	14.85	97.21	3.34	8.98	0.26	0.31	9.16	11.29	1.22	0.12	0	0	0.07	0.09	0.14	0.04	0.25	0.78	0	34.97	17.26	3.7	0	0	4.39	4.25	1.15	50.92	147.08	584.17	544.99	782.4	755.84	609.94	591.06	757.01	592.55
21.287
21.321
21.354
21.388
21.421
21.454
21.488
21.521
21.554
21.588
21.621
21.654
21.688
21.721
21.755
21.788
21.821
21.855
21.888
21.921
21.955
21.988
22.021
22.055
22.088
22.122
22.155
22.188
22.222
22.255
22.288
22.322
22.355
22.389
22.422
22.455
22.489
22.522
22.555
22.589
22.622
22.655
22.689
22.722
22.756
22.789
22.822
22.856
22.889
22.922
22.956
22.989
23.022
23.056
23.089
23.123
23.156
23.189
23.223
23.256
23.289
23.323
23.356
23.39
23.423
23.456
23.49
23.523
23.556
23.59
23.623
23.656
23.69
23.723
23.757
23.79
23.823
23.857
23.89
23.923
23.957
23.99
24.023
24.057
24.09
24.124
24.157
24.19
24.224
24.257
24.29
24.324
24.357
24.391
24.424
24.457
24.491
24.524
24.557
24.591
24.624
24.657
24.691
24.724
24.758
24.791
24.824
24.858
24.891
24.924
24.958
24.991
25.024
25.058
25.091
25.125
25.158
25.191
25.225
25.258
25.291
25.325
25.358
25.392
25.425
25.458
25.492
25.525
25.558
25.592
25.625
25.658
25.692
25.725
25.759
25.792
25.825
25.859
25.892
25.925
25.959
25.992
26.025
26.059
26.092
26.126
26.159
26.192
26.226
26.259
26.292
26.326
26.359
26.393
26.426
26.459
26.493
26.526
26.559
26.593
26.626
26.659
26.693
26.726
26.76
26.793
26.826
26.86
26.893
26.926
26.96
26.993
27.026
27.06
27.093
27.127
27.16
27.193
27.227
27.26
27.293
27.327
27.36
27.394
27.427
27.46
27.494
27.527
27.56
27.594
27.627
27.66
27.694
27.727
27.761
27.794
27.827
27.861
27.894
27.927
27.961
27.994
28.027
28.061
28.094
28.128
28.161
28.194
28.228
28.261
28.294
28.328
28.361
28.395
28.428
28.461
28.495
28.528
28.561
28.595
28.628
28.661
28.695
28.728
28.762
28.795
28.828
28.862
28.895
28.928
28.962
28.995
29.028
29.062
29.095
29.129
29.162
29.195
29.229
29.262
29.295
29.329
29.362
29.396
29.429
29.462
29.496
29.529
29.562
29.596
29.629
29.662
29.696
29.729
29.763
29.796
29.829
29.863
29.896
29.929
29.963
29.996
30.029
30.063
30.096
30.13
30.163
30.196
30.23
30.263
30.296
30.33
30.363
30.397
30.43
30.463
30.497
30.53
30.563
30.597
30.63
30.663
30.697
30.73
30.764
30.797
30.83
30.864
30.897
30.93
30.964
30.997
31.03
31.064
31.097
31.131
31.164
31.197
31.231
31.264
31.297
31.331
31.364
31.398
31.431
31.464
31.498
31.531
31.564
31.598
31.631
31.664
31.698
31.731
31.765
31.798
31.831
31.865
31.898
31.931
31.965
31.998
32.031
32.065	1	0.1	0.22	0.02	0.23	0.07	0.12	0.13	0.28	0.82	99.55	0.33	1.79	97.26	4.71	14.95	0.28	0.12	11.39	3.27	0.12	0.03	0	0	0.04	0.82	0.35	0.12	1.63	0.47	0	0.8	3.89	7.24	0		5.89	4.16	1.83	57.48	158.79	580.95	539.98	794.68	767.99	609.47	589.29	768.23	592.18
32.098	1	0.11	0.14	0.02	0.17	0.13	0.12	0.11	0.19	0.7	99.66	0.33	7.42	94.95	4.53	10.44	0.19	0.16	15.75	7.83	0.25	0.02	0	0	0.02	0.7	0.23	0.1	0.89	0.31	0	3.88	7.43	4.57	0		-4.35	7.33	5.62	53.14	145.16	580.75	538.75	794.66	763.96	620.52	583.38	765.49	590.73
32.132	1	0.12	0.17	0.02	0.21	0.11	0.17	0.13	0.31	1.02	99.59	0.33	4.2	96.87	11.16	8.6	0.31	0.19	15.01	11.67	0.26	0.02	0	0	0.02	1.02	0.16	0.09	0.9	0.48	0	3.19	6.07	5.02	0		-2.47	4.84	3.86	54.54	151.3	581.86	539.85	793.92	763.76	615.67	585.07	766.85	591.07
32.165	1	0.11	0.17	0.02	0.21	0.09	0.19	0.13	0.36	0.77	99.57	0.33	2.25	95.83	12.44	7.64	0.36	0.17	12.71	8.7	0.22	0.01	0	0	0.02	0.77	0.15	0.08	0.76	0.52	0	5.43	5.42	4.09	0		2.48	6.33	3.54	56.48	153.43	580.62	539.56	792.95	764.4	613.19	587.41	766.56	591.57
32.198	1	0.12	0.17	0.02	0.24	0.07	0.17	0.15	0.41	1.16	99.52	0.33	0.74	96.63	11.41	11.24	0.41	0.17	11.71	10.72	0.27	0.02	0	0	0.02	1.16	0.11	0.07	0.78	0.72	0	2.61	4.23	4.28	0		0.73	5.21	4.91	55.83	153.46	577.91	538.26	792.76	765.03	613.38	584.87	766.67	592.05
32.232	1	0.12	0.15	0.02	0.24	0.08	0.17	0.15	0.33	1.25	99.52	0.33	1.09	95.64	11.78	11	0.33	0.18	11.28	12.05	0.19	0.01	0	0	0.02	1.25	0.1	0.06	0.76	0.98	0	2.55	4.73	3.59	0		0.43	6.56	7.07	55.59	151.67	576.27	537.96	792.35	765.54	615.95	582.51	767.11	594.86
32.265	1	0.13	0.14	0.02	0.25	0.07	0.16	0.16	0.31	1.2	99.5	0.33	0.26	97.06	10.89	12.8	0.31	0.21	10.66	13.28	0.19	0.02	0	0	0.03	1.2	0.11	0.07	0.72	1.32	0	3.05	4.01	3.03	0		-3.94	4.51	5.42	54.4	145.67	577.93	538.94	790.71	762.93	616.57	583.61	762.07	590.54
32.298	1	0.13	0.15	0.02	0.29	0.08	0.18	0.19	0.3	1.48	99.43	0.33	0.91	95.88	13.01	14.44	0.3	0.21	13.73	15.54	0.23	0.03	0	0	0.03	1.48	0.1	0.09	0.7	1.68	0	3.03	3.83	3.64	0		-1.05	6.26	6.65	55.55	149.09	577.69	539.27	790.52	764.01	616.44	581.85	764.95	594.91
32.332	1	0.14	0.12	0.02	0.32	0.09	0.18	0.21	0.25	1.37	99.37	0.33	1.38	95.93	12.98	17.36	0.25	0.26	14.77	18.06	0.24	0.02	0	0	0.04	1.37	0.08	0.08	0.68	1.87	0	1.77	3.84	2.56	0		-1.46	6.2	5.07	55.55	149.78	578.21	540.31	791.19	765.6	614.74	584.36	764.22	593.7
32.365	1	0.13	0.12	0.02	0.4	0.08	0.21	0.29	0.24	1.24	99.19	0.34	0	96.86	17.67	19.93	0.24	0.24	13.16	19.51	0.24	0.03	0	0	0.05	1.24	0.07	0.08	0.7	2.12	0	2.55	3.62	2.63	0		0.37	4.86	4.99	55.98	149.63	579.82	541.77	793.11	767.97	616.43	586.44	765.79	595.5
32.399	1	0.1	0.11	0.02	0.46	0.07	0.2	0.34	0.27	1.07	99.08	0.44	0	96.29	18.18	23.35	0.27	0.2	12.57	15.55	0.25	0.02	0	0	0.05	1.07	0.08	0.05	0.67	2	0	2.21	3.56	2.48	0		-2.7	5.72	6.22	54.5	149.15	580.2	542.01	795.8	768.92	619.67	586.55	768.5	596.22
32.432	1	0.1	0.1	0.02	0.46	0.07	0.16	0.34	0.28	0.99	99.07	0.56	0	97.09	15.18	26.66	0.28	0.24	11.71	15.82	0.23	0.02	0	0	0.05	0.99	0.09	0.04	0.7	1.91	0	5.34	3.69	2.24	0		-2.05	4.47	5.85	54.43	149.78	580.18	540.48	799.47	771.84	620.69	586.42	770.24	594.83
32.465	1	0.09	0.1	0.02	0.45	0.07	0.17	0.33	0.26	1	99.09	0.5	0	97.42	16.1	25.09	0.26	0.27	10.52	11.64	0.2	0.01	0	0	0.04	1	0.11	0.03	0.71	1.81	0	4.06	3.84	2.17	0		-4.14	3.83	5.4	53.6	145.36	582.43	541.53	799.54	770.78	623.34	586.6	768.52	593.82
32.499	1	0.09	0.1	0.02	0.4	0.07	0.16	0.28	0.26	0.92	99.21	0.43	0	97.26	14.14	23	0.26	0.28	10.41	11.47	0.2	0.02	0	0	0.03	0.92	0.13	0.02	0.72	1.94	0	2.94	3.93	1.96	0		-3.03	4.16	5.14	53.94	149.64	582.31	540.67	801.6	772	622.01	587.09	771.5	593.7
32.532	1	0.08	0.11	0.02	0.48	0.07	0.22	0.36	0.27	0.86	99.04	0.4	0	97.51	21.08	22.02	0.27	0.26	10.55	10.71	0.16	0.01	0	0	0.02	0.86	0.15	0.02	0.76	1.9	0	4.62	4.15	2.9	0		-4.73	3.65	4.58	53.44	148.23	584.52	542.33	801.06	770.75	622.84	587.62	770.94	593.85
32.565	1	0.09	0.11	0.02	0.41	0.07	0.2	0.29	0.29	0.87	99.18	0.35	0	97.71	18.11	19.88	0.29	0.24	9.96	9.85	0.13	0.01	0	0	0.02	0.87	0.14	0.03	0.81	1.94	0	5.19	3.89	2.06	0		-4.99	3.22	2.71	54.57	151.1	583.4	540.54	798.78	766.99	617.69	583.91	768.45	594.04
32.599	1	0.08	0.13	0.01	0.48	0.07	0.34	0.36	0.33	0.88	99.04	0.59	0	97.59	27.38	15.06	0.33	0.18	12.36	9.83	0.11	0.01	0	0	0.01	0.88	0.14	0.03	0.85	2.57	0	4.6	3.52	2.49	0		-0.58	3.5	4.38	55.72	157.73	583.34	541.06	800	769.75	617.02	587.12	774.55	595.12
32.632	1	0.08	0.13	0.01	0.45	0.07	0.31	0.34	0.31	0.81	99.1	0.51	0	98.22	25.25	15.36	0.31	0.17	11.83	8.08	0.1	0	0	0	0.01	0.81	0.14	0.04	0.85	2.56	0	1.82	3.46	1.92	0		-4.96	1.95	4.15	54.65	152.83	584.09	542.34	796.88	766.8	617.9	584.69	770.4	594.87
32.665	1	0.09	0.13	0.02	0.34	0.07	0.24	0.24	0.29	0.72	99.31	0.33	0	98.27	19.2	13.33	0.29	0.19	11.97	7.52	0.11	0	0	0	0.01	0.72	0.14	0.03	0.8	2.42	0	0.87	3.67	1.68	0		-5.88	1.79	3.44	53.94	153.68	587.01	544.39	799.37	768.28	619.29	587.68	772.79	595.14
32.699	1	0.09	0.13	0.01	0.39	0.09	0.32	0.29	0.31	0.7	99.22	0.48	0	98.54	24.29	12.43	0.31	0.14	15.68	11.16	0.13	0.01	0	0	0.01	0.7	0.13	0.02	0.88	2.67	0	2.75	3.91	1.76	0		-4.13	0.95	5.08	54.43	150.53	586.35	541.42	801.98	768.65	623.93	582.33	773.69	597.49
32.732	1	0.12	0.14	0.02	0.31	0.09	0.3	0.22	0.33	0.66	99.37	0.4	0.14	97.89	21.77	8.43	0.33	0.11	15.72	15.29	0.12	0.01	0	0	0.01	0.66	0.14	0.02	0.84	2.43	0	2.72	4.02	1.86	0		-3.33	2.83	3.97	54.26	145.28	586.18	541.83	801.88	770.63	624.76	587.19	769.93	592.75
32.766	1	0.12	0.14	0.01	0.35	0.12	0.36	0.24	0.37	0.53	99.27	0.49	1.61	97.99	24.74	8.54	0.37	0.09	20.39	17.34	0.09	0.01	0	0	0.01	0.53	0.14	0.02	0.86	2.24	0	1.84	4.14	2.13	0		-3.59	2.56	3.88	54.12	145.27	586.3	541.58	802.23	770.63	624.89	586.93	770.05	592.37
32.799	1	0.15	0.14	0.02	0.26	0.12	0.27	0.17	0.38	0.39	99.45	0.35	3.16	97.78	18.06	7.05	0.38	0.08	20.05	18.67	0.1	0.01	0	0	0.01	0.39	0.14	0.02	0.88	2.2	0	1.13	4.41	1.59	0		-3.43	3.06	3.94	54.1	144.25	586.61	541.61	802.62	770.95	625.8	586.92	769.95	592.44
32.832	1	0.13	0.13	0.02	0.29	0.09	0.28	0.19	0.38	0.38	99.42	0.35	0.58	97.56	20.02	7.9	0.38	0.09	15.6	17.16	0.13	0.01	0	0	0.01	0.35	0.16	0.02	0.85	2.26	0	1.44	4.16	1.18	0		-5.67	3.56	2.68	54.71	158.25	586.63	541.02	801.34	765.7	617.07	584.6	775	594.54
32.866	1	0.14	0.13	0.02	0.27	0.09	0.26	0.18	0.46	0.46	99.45	0.33	1.08	97.63	18.68	7.93	0.46	0.1	14.93	17.12	0.14	0.01	0	0	0.01	0.31	0.18	0.02	0.89	1.8	0	6.73	4.67	1.15	0		-4.64	3.41	3.89	53.95	147.39	586.82	542.69	800.83	769.07	623.48	587.18	770.74	593.33
32.899	1	0.16	0.12	0.02	0.26	0.08	0.25	0.17	0.44	0.44	99.49	0.33	0.31	98.02	17.86	6.99	0.44	0.12	12.62	21	0.26	0.01	0	0	0.01	0.32	0.15	0.02	0.96	1.84	0	5.93	4.74	0.74	0		-3.94	2.48	5.02	54.51	153.71	584.66	538.38	804.23	769.72	622.71	580.09	775.62	595.76
32.932	1	0.14	0.12	0.01	0.31	0.08	0.29	0.21	0.41	0.41	99.39	0.42	0	96.82	22.37	7.85	0.41	0.13	10.98	19.71	0.27	0.01	0	0	0.01	0.34	0.16	0.02	0.99	1.8	0	2.13	4.9	0.58	0		1.06	4.92	4.9	55.92	149.42	583.91	541.09	800.86	771.47	622.3	587.4	771.53	595.08
32.966	1	0.11	0.12	0.01	0.34	0.09	0.32	0.24	0.43	0.43	99.32	0.47	0	96.99	23.97	9.31	0.43	0.14	12.94	13.67	0.2	0.01	0	0	0.01	0.3	0.2	0.02	1	1.81	0	4.71	4.78	0.66	0		-4	4.63	5.83	53.67	144.15	583.85	541.86	801.61	771.61	626.16	587.31	770.13	594.39
32.999	1	0.09	0.1	0.01	0.38	0.1	0.3	0.28	0.34	0.34	99.23	0.49	0.26	98.12	24.5	12.9	0.34	0.15	14.61	10.64	0.19	0.01	0	0	0.01	0.27	0.23	0.05	1.01	1.73	0	0.55	5.16	0.37	0		-5.01	2.23	5.85	53.38	147.23	583.53	541.91	802.17	773.08	624.9	585	771.73	595.76
33.032	1	0.07	0.09	0.01	0.48	0.09	0.32	0.37	0.28	0.29	99.04	0.59	0	98.35	27.09	16.81	0.28	0.15	13.99	8.05	0.11	0.01	0	0	0.02	0.29	0.26	0.13	1.09	1.59	0	1.02	5.18	0.57	0		-5.93	1.56	5.21	53.38	153.37	583.82	541.17	803.79	772.91	622.2	584.92	775.24	594.98
33.066	1	0.08	0.09	0.01	0.32	0.11	0.24	0.23	0.26	0.25	99.35	0.35	1.91	97.95	20.04	12.87	0.25	0.12	14.91	6.88	0.16	0.01	0	0	0.02	0.22	0.33	0.26	1.02	1.51	0	2.1	5.69	0.24	0		-4.65	2.66	5.85	53.46	151.61	583.16	539.72	805.17	773.48	624.14	585.01	775.48	594.15
33.099	1	0.08	0.1	0.01	0.34	0.1	0.27	0.25	0.23	0.23	99.31	0.41	1.47	97.17	22.09	12.6	0.23	0.1	14.49	6.15	0.15	0.01	0	0	0.02	0.22	0.42	0.23	1.13	1.44	0	3.35	5.84	0.62	0		-5.49	4.32	4.46	53.3	149.74	586.42	541.54	804.58	772.5	624.78	585.1	774.25	594.16
33.133	1	0.07	0.09	0.01	0.34	0.14	0.27	0.26	0.22	0.22	99.31	0.43	3.46	97.39	22.59	12.94	0.22	0.09	17.51	6.43	0.25	0.01	0	0	0.03	0.19	0.47	0.12	1.1	1.3	0	1.18	6.62	0.11	0		-4.51	3.9	3.67	54.51	156.99	586.36	542.07	803.76	770.58	620.03	585.21	776.57	597.23
33.166	1	0.07	0.09	0.01	0.42	0.12	0.34	0.33	0.22	0.22	99.16	0.64	1.46	97.75	28.03	13.18	0.22	0.07	16.12	6.15	0.26	0.01	0	0	0.03	0.18	0.62	0.1	1.25	1.42	0	1.93	6.37	0.83	0		-3.76	3.15	4.35	54.84	154.54	586.92	542.41	801.98	769.21	621.39	584.88	775.45	596.97
33.199	1	0.07	0.09	0.01	0.4	0.11	0.3	0.3	0.22	0.22	99.2	0.53	1.21	98.73	25.48	14.04	0.22	0.07	14.8	7.74	0.19	0.01	0	0	0.04	0.18	0.65	0.09	1.24	1.44	0	0.54	6.13	0.37	0		-5.69	-0.22	4.49	53.83	149.32	584.81	540.93	802.2	770.29	623.01	582.86	771.83	595.12
33.233	1	0.09	0.09	0.01	0.36	0.12	0.25	0.27	0.16	0.16	99.29	0.4	2.79	97.37	21.63	14.49	0.16	0.08	16.47	10.31	0.22	0.01	0	0	0.03	0.14	0.61	0.07	1.29	1.74	0	0.71	6.16	0.17	0		-3.86	3.95	5.38	53.96	145.4	583.72	539.15	803.34	770.65	625.81	586.24	771.12	591.16
33.266	1	0.1	0.09	0.01	0.29	0.12	0.24	0.21	0.17	0.17	99.42	0.34	3.3	97.28	19.16	10.9	0.17	0.09	15.61	11.28	0.26	0.01	0	0	0.03	0.13	0.65	0.07	1.21	1.75	0	1.16	6.51	0	0		-2.57	4.12	5.67	54.43	148.18	582.75	539.12	803.49	772.43	624.5	585.21	772.47	593.11
33.299	1	0.11	0.1	0.02	0.21	0.14	0.2	0.15	0.16	0.16	99.57	0.33	5.66	97.1	14.25	7.23	0.16	0.09	17.55	12.36	0.32	0.02	0	0	0.03	0.12	0.7	0.08	1.22	1.67	0	0.71	7	0	0		-4.14	4.44	5.6	53.85	146.7	583.5	539.51	802.9	771.51	625.22	584.17	771.65	592.97
33.333	1	0.11	0.08	0.02	0.24	0.17	0.21	0.17	0.14	0.14	99.52	0.35	6.96	97.44	16.01	9.84	0.14	0.12	19.51	13.69	0.42	0.03	0	0	0.03	0.13	0.65	0.09	1.29	1.45	0	1.06	7.83	0	0		-3.28	3.8	5.41	54.34	149.64	583.2	539.45	802.71	771.49	623.36	584.45	772.74	593.37
33.366	1	0.13	0.09	0.02	0.19	0.15	0.17	0.13	0.15	0.15	99.62	0.33	7.08	97.85	11.11	7.9	0.15	0.13	17.5	15.51	0.47	0.04	0	0	0.03	0.13	0.69	0.12	1.24	1.41	0	1.38	7.8	0	0		-4.75	2.92	5.4	53.84	149.11	583.24	539.19	802.47	770.46	623.47	583.92	772.34	592.43
33.4	1	0.15	0.09	0.02	0.16	0.13	0.15	0.11	0.15	0.15	99.68	0.33	6.21	97.53	8.13	5.96	0.15	0.11	14.11	16.71	0.49	0.05	0	0	0.03	0.12	0.74	0.11	1.19	1.47	0	1.91	7.74	0	0		-2.87	3.62	5.89	54.46	149.33	583.18	538.22	803.33	770.83	624.38	583.27	773.41	592.81
33.433	1	0.14	0.09	0.02	0.17	0.12	0.14	0.11	0.14	0.14	99.67	0.33	6.01	96.69	6.99	7.43	0.14	0.11	13.29	14.36	0.33	0.02	0	0	0.03	0.12	0.77	0.12	1.18	1.34	0	0.41	7.58	0.03	0		-3.28	5.13	5.03	54.43	149.38	583.85	539.79	801.57	770.23	622.85	584.23	771.96	593.25
33.466	1	0.13	0.11	0.02	0.16	0.11	0.13	0.1	0.14	0.14	99.69	0.33	5.91	97.91	6.14	6.22	0.14	0.11	12.73	12.75	0.26	0.02	0	0	0.02	0.14	0.89	0.12	1.2	1.35	0	1.58	7.51	1.23	0		-2.12	2.75	4.87	55.04	151.01	582.69	538.05	801.6	769.28	621.2	584.52	772.06	591.23
33.5	1	0.13	0.12	0.02	0.15	0.12	0.13	0.09	0.17	0.17	99.7	0.33	6.34	96.73	5.64	5.43	0.17	0.09	13.61	11.57	0.27	0.02	0	0	0.02	0.13	1.1	0.1	1.23	1.55	0	0.85	7.48	2.11	0		0.95	5.06	5.56	55.71	150	581.44	535.6	802.52	769.8	622.4	583.29	772.22	590.55
33.533	1	0.14	0.11	0.02	0.15	0.15	0.13	0.1	0.22	0.22	99.7	0.33	8.15	94.73	5.5	6.71	0.22	0.08	15.82	14	0.23	0.01	0	0	0.02	0.09	0.97	0.11	1.21	1.67	0	0.12	8.29	1.69	0		1.53	7.55	5.1	56.18	149.97	581.63	537.04	798.97	768.5	620.35	582.27	769.98	592.32
33.566	1	0.13	0.1	0.02	0.18	0.16	0.14	0.12	0.25	0.25	99.65	0.33	8.2	98.28	7.45	9.41	0.25	0.07	17.24	15.27	0.28	0.04	0	0	0.02	0.1	0.8	0.07	1.31	1.79	0	0.47	8.19	1.88	0		2.39	1.79	3.96	56.72	146.06	582.1	536.97	797.81	766.73	620.25	584.83	766.25	589.01
33.6	1	0.13	0.1	0.02	0.19	0.16	0.14	0.13	0.25	0.25	99.62	0.33	8.3	97.96	7.85	11.11	0.25	0.07	18.34	14.8	0.27	0.07	0	0	0.02	0.12	0.69	0.05	1.27	2.11	0	0.12	7.92	2.26	0		0.25	2.63	4.11	56.32	146.96	582.42	537.29	795.36	762.96	618.94	584.13	765.84	588.53
33.633	1	0.12	0.1	0.02	0.21	0.17	0.14	0.15	0.24	0.24	99.58	0.33	8.66	97.59	8.24	13.52	0.24	0.07	18.67	15.72	0.28	0.08	0	0	0.02	0.14	0.5	0.05	1.41	2.4	0	0.4	8.2	2.96	0		0.73	3.49	5.07	56.65	146.04	582.29	536.88	793.4	761.22	619.56	580.9	765.31	589.97
33.666	1	0.11	0.1	0.02	0.25	0.16	0.12	0.19	0.24	0.24	99.51	0.34	8.28	96.54	7.88	19.07	0.24	0.08	17.24	14.78	0.24	0.14	0	0	0.02	0.14	0.52	0.05	1.48	2.91	0	0.51	8.32	4.16	0		3.51	5.35	4.18	57.42	147.7	580.86	534.86	794.89	763.42	617.79	581.12	765.32	588.31
33.7	1	0.13	0.11	0.02	0.19	0.21	0.11	0.15	0.22	0.22	99.58	0.35	10.84	96.6	5.9	15.11	0.22	0.07	19.28	16.76	0.27	0.14	0	0	0.02	0.16	0.47	0.07	1.4	2.88	0	0.14	9.54	4.88	0		4.22	5.27	5.45	58.07	146.23	580.06	535.6	791.33	760.06	617.76	581.82	763.79	589.47
33.733	1	0.12	0.11	0.02	0.19	0.25	0.12	0.15	0.22	0.22	99.5	0.41	12.22	95.57	6.33	14.63	0.22	0.07	21.5	16.47	0.36	0.11	0	0	0.02	0.17	0.41	0.11	1.51	2.57	0	0.65	10.08	4.79	0		2.47	6.65	5.42	57.33	147.96	578.94	534.4	792.05	761.36	616.84	578.67	764.42	589.38
33.767	1	0.11	0.11	0.02	0.2	0.29	0.11	0.15	0.21	0.23	99.42	0.48	13.6	95.84	5.49	16.72	0.21	0.07	23.56	15.02	0.34	0.06	0	0	0.02	0.23	0.37	0.14	1.85	2.25	0	0.34	10.38	5.75	0		5.63	6.31	4.76	58.81	149.41	577.18	534	790.15	760.33	613.44	582.11	762.74	587.83
33.8	1	0.1	0.15	0.02	0.22	0.27	0.11	0.17	0.21	0.26	99.46	0.48	12.85	94.65	6.25	18.05	0.21	0.07	23.11	13.12	0.25	0.06	0	0	0.02	0.26	0.35	0.15	2.07	2.19	0	1.4	9.98	8.64	0		5.09	7.63	5.44	58.16	146.79	575.72	532.48	790.78	760.39	615.06	581.84	761.79	586.25
33.833	1	0.1	0.19	0.02	0.2	0.26	0.1	0.15	0.18	0.28	99.49	0.44	13.03	95.92	3.7	18.08	0.18	0.07	21.89	11.3	0.22	0.06	0	0	0.03	0.28	0.41	0.17	2.07	2.26	0	0.97	10.1	11.31	0		4.37	6.22	4.2	58.21	148.74	575.42	533.56	789.82	760.97	612.02	583.15	760.73	585.89
33.867	1	0.09	0.2	0.02	0.2	0.24	0.09	0.16	0.21	0.35	99.53	0.38	12.59	94.47	3.39	19.42	0.16	0.07	19.71	9.89	0.15	0.05	0	0	0.03	0.35	0.49	0.21	2.3	2.34	0	0.31	10.46	12.43	0		7.13	7.81	4.95	58.96	145.31	575.56	534.08	789.58	761.75	614.51	584.19	759.78	587.4
33.9	1	0.09	0.16	0.02	0.19	0.22	0.09	0.15	0.38	0.35	99.56	0.35	12.12	95.59	2.58	18.79	0.14	0.08	18.65	8.68	0.14	0.05	0	0	0.04	0.35	0.73	0.38	2.27	2.13	0	0.39	10.31	10.14	0		2.38	6.62	4.54	57.13	146.21	575.42	533.82	790.47	761.93	613.95	582.3	760.12	586.04
33.933	1	0.09	0.13	0.02	0.17	0.19	0.09	0.13	0.44	0.31	99.61	0.35	11.39	94.83	1.84	16.04	0.11	0.07	16.09	6.55	0.12	0.03	0	0	0.03	0.31	0.81	0.44	2.42	1.86	0	0.33	10.49	7.53	0		3.05	7.46	4.16	57.27	141.91	576.49	535.02	790.07	762.12	615.91	584.05	757.81	585.98
33.967	1	0.08	0.1	0.02	0.18	0.2	0.08	0.13	0.42	0.29	99.59	0.42	12.1	95.82	1.99	17.33	0.11	0.07	14.8	5.55	0.1	0.01	0	0	0.03	0.29	0.96	0.42	2.93	1.98	0	1.06	11.69	6.2	0		-0.61	6.34	4.83	56.12	147.27	576.68	535.17	790.56	761.86	614.52	580.47	761.6	587.91
34	1	0.08	0.09	0.02	0.19	0.2	0.08	0.15	0.36	0.31	99.6	0.43	11.96	95.61	1.63	19.87	0.11	0.08	13.97	5.49	0.13	0.01	0	0	0.03	0.31	1.07	0.36	3.06	1.75	0	0.53	11.81	6.16	0		1.09	6.59	4.08	56.7	145.34	576.64	535.35	790.43	762.7	614.45	582.17	759.71	587.09
34.033	1	0.08	0.1	0.02	0.17	0.24	0.08	0.13	0.3	0.35	99.52	0.47	13.59	95.56	1.93	16.42	0.11	0.07	16.04	5.41	0.14	0	0	0	0.03	0.35	1.17	0.3	3.37	1.54	0	1.65	12.57	6.12	0		1.11	6.65	4.37	56.89	146.66	576.41	535.63	789.91	762.46	613.8	582	760.33	587.96
34.067	1	0.08	0.09	0.02	0.16	0.33	0.09	0.12	0.26	0.48	99.35	0.51	15.98	95.32	1.84	15.03	0.08	0.06	20.3	4.87	0.18	0.01	0	0	0.03	0.48	1.2	0.26	3.8	1.19	0	1.42	13.1	5.77	0		2.2	6.93	4.8	57.05	146.96	576.28	535.47	789.99	762.47	614.14	582.11	760.96	588.58
34.1	1	0.08	0.09	0.02	0.15	0.42	0.09	0.11	0.27	0.52	99.15	0.59	17.84	95.08	2.59	13.78	0.08	0.05	24.29	5.42	0.23	0.01	0	0	0.03	0.52	1.06	0.27	4.01	1.1	0	1.32	13.43	5.4	0		3.64	7.19	5.32	57.57	145.71	576.44	535.4	790.15	762.59	615.5	582.33	761.04	589.22
34.134	1	0.08	0.08	0.02	0.15	0.51	0.1	0.11	0.25	0.52	98.97	0.71	19.38	95.13	2.74	12.65	0.09	0.04	26.5	5.83	0.19	0.02	0	0	0.02	0.52	0.89	0.25	4.24	0.83	0	1.48	14.02	4.97	0		4.72	7.14	5.94	57.97	145.22	576.87	535.12	791.14	763	617.16	582.1	762.17	589.97
34.167	1	0.08	0.1	0.02	0.16	0.38	0.1	0.12	0.27	0.58	99.25	0.54	16.68	96.09	3.9	14.21	0.09	0.04	22.31	5.53	0.16	0.02	0	0	0.02	0.58	0.73	0.27	4.6	0.73	0	1.75	13.37	6.6	0		2.77	6	5.4	57.35	143.91	577.68	535.47	791.74	763.48	617.82	581.42	761.52	589.27
34.2	1	0.08	0.11	0.02	0.19	0.28	0.09	0.14	0.26	0.55	99.44	0.52	14.51	96.45	3.88	17.57	0.07	0.04	17.46	5.17	0.1	0.01	0	0	0.02	0.55	0.67	0.26	4.8	0.72	0	1.52	13.23	8.42	0		0.81	5.49	4.23	56.64	144.07	578.49	535.1	793.5	763.61	617.64	582.54	761.65	586.63
34.234	1	0.08	0.12	0.02	0.2	0.23	0.1	0.14	0.23	0.51	99.54	0.42	12.36	96.33	5.03	16.19	0.08	0.04	16.59	5.05	0.08	0.01	0	0	0.02	0.51	0.72	0.23	5.57	0.73	0	2.61	11.76	7.57	0		-1.57	5.66	3.76	55.73	145.74	578.11	534.18	794.21	763.65	616.49	580.84	762.16	585.28
34.267	1	0.09	0.14	0.02	0.2	0.23	0.11	0.14	0.22	0.47	99.54	0.41	11.91	97.81	6.88	14.27	0.09	0.04	17.2	5.61	0.09	0.01	0	0	0.02	0.47	0.73	0.22	5.43	0.7	0	2.08	11.47	8.49	0		0.93	3.01	3.5	57.04	139.88	577.17	534.38	791.89	763.36	617.29	582.39	757.15	584.42
34.3	1	0.08	0.14	0.02	0.2	0.25	0.12	0.14	0.25	0.37	99.49	0.46	12.58	97.8	6.96	14.25	0.1	0.05	19.76	5.29	0.1	0.01	0	0	0.02	0.37	0.7	0.25	5.05	0.64	0	3.04	11.11	8.23	0		7	3.04	5.56	59.73	148.09	576.16	532.56	792.25	762.29	615.41	581.95	763.4	587.45
34.334	1	0.09	0.12	0.02	0.18	0.39	0.12	0.13	0.25	0.3	99.23	0.76	15.88	97.37	6.23	12.8	0.11	0.05	26.92	5.69	0.14	0.02	0	0	0.02	0.3	0.73	0.25	4.86	0.55	0	1.6	11.23	6.63	0		6.9	3.95	5.06	59.79	145.32	576.33	532.51	790.97	762.2	615.65	580.02	760.79	587.18
34.367	1	0.09	0.14	0.02	0.17	0.39	0.11	0.12	0.34	0.27	99.21	0.75	16.3	95.58	4.78	12.86	0.11	0.06	27.06	4.74	0.19	0.03	0	0	0.03	0.27	0.95	0.34	4.57	0.58	0	1.3	11.32	7.79	0		1.38	6.63	5.84	57.18	154.27	573.41	529.66	795.19	763.69	613.13	577.95	767.21	585.68
34.401	1	0.09	0.11	0.02	0.16	0.43	0.12	0.11	0.39	0.21	99.14	0.82	17.13	98.22	4.64	11.13	0.11	0.07	27.78	4.69	0.2	0.01	0	0	0.03	0.21	1.11	0.39	5.14	0.58	0	1.9	11.81	5.81	0		3.31	1.95	6.17	57.86	142.64	576.77	531.51	793.9	763.38	619.83	577.11	762.14	586.73
34.434	1	0.09	0.14	0.02	0.15	0.39	0.12	0.1	0.26	0.22	99.21	0.75	16.43	95.97	4.77	8.53	0.12	0.08	26.16	5.09	0.19	0.01	0	0	0.02	0.22	1.12	0.26	5.39	0.63	0	2.14	11.79	7.06	0		0.86	6.15	4.82	57.36	150.53	576.9	532.06	792.81	760.51	614.18	579.16	764.58	585.44
34.467	1	0.1	0.18	0.02	0.15	0.32	0.13	0.1	0.24	0.18	99.35	0.57	14.48	95.35	6.99	5.67	0.13	0.06	22.62	6	0.21	0.01	0	0	0.03	0.18	1.15	0.24	5.11	0.61	0	1.35	11.82	9.11	0		0.75	6.89	5.18	57.34	151.74	575.27	531.08	792.08	759.7	612.87	578.94	764.49	584.79
34.501	1	0.1	0.27	0.02	0.14	0.32	0.13	0.09	0.16	0.14	99.35	0.57	14.59	95.59	6.45	5.11	0.14	0.05	22.95	6.5	0.17	0.01	0	0	0.03	0.12	1.12	0.16	4.87	0.63	0	1.28	11.66	12.74	0		-0.17	6.62	5.21	56.92	150.51	574.81	531.35	792.05	760.4	613.23	579.05	763.63	584.71
34.534	1	0.11	0.3	0.02	0.14	0.28	0.13	0.09	0.16	0.16	99.4	0.53	13.64	95.21	5.42	4.52	0.16	0.05	22.31	6.39	0.14	0.01	0	0	0.02	0.1	1.21	0.14	4.32	0.67	0	1.47	10.8	12.83	0		0.11	7.05	6.11	56.98	150.87	573.36	530.81	791.77	760.94	613.31	577.9	763.97	585.8
34.567	1	0.1	0.28	0.02	0.14	0.29	0.13	0.09	0.18	0.14	99.41	0.53	13.78	94.47	6.4	5.22	0.14	0.06	22.38	7.08	0.12	0.01	0	0	0.02	0.12	1.09	0.18	4.44	0.68	0	6.02	11.1	12.52	0		1.33	7.81	7.01	57.56	150.12	573.51	531.35	790.28	760.52	614.22	576	763.82	588.51
34.601	1	0.11	0.37	0.02	0.16	0.27	0.14	0.1	0.22	0.16	99.25	0.56	12.58	94.6	6.65	6.07	0.16	0.05	23.61	7.68	0.13	0.01	0	0	0.02	0.1	0.93	0.22	3.84	0.74	0	4.17	9.54	14.36	0		0.03	7.68	7.29	57.3	154.56	572.57	531.02	790.43	759.41	612.12	576.64	766.22	588.48
34.634	1	0.12	0.29	0.02	0.16	0.23	0.16	0.1	0.39	0.17	99.41	0.49	11.06	95.59	8.91	5.26	0.17	0.05	21.84	9.61	0.12	0.01	0	0	0.02	0.1	0.81	0.39	3.81	0.75	0	2.27	9.3	11.71	0		1.36	6.62	6.99	57.56	151.89	571.79	530.33	791.37	761.27	612.91	577.8	764.53	586.93
34.667	1	0.11	0.46	0.02	0.17	0.3	0.17	0.11	0.51	0.15	99.09	0.63	12.75	95.97	10.1	5.19	0.15	0.04	25.8	9.88	0.12	0.01	0	0	0.02	0.09	0.89	0.51	3.41	0.72	0	2.25	9.56	16.08	0		3.78	6.15	7.06	58.58	146.62	571.29	531.37	788.89	762.32	613.92	577.58	760.16	588.25
34.701	1	0.1	0.34	0.02	0.17	0.27	0.17	0.11	0.67	0.16	99.32	0.5	11.73	94.53	10.95	5.52	0.16	0.05	22.85	8.73	0.14	0.01	0	0	0.02	0.07	1.01	0.67	3.08	0.69	0	7.13	10	13.62	0		-0.96	7.76	7.08	56.99	154.2	570.85	529.21	791.58	761.09	611.74	574.96	765.5	586.62
34.734	1	0.11	0.33	0.02	0.17	0.26	0.13	0.11	0.53	0.14	99.34	0.49	12.56	96.84	6.65	8.95	0.14	0.06	22.5	10.03	0.16	0.01	0	0	0.02	0.08	1.06	0.53	3	0.78	0	1.33	10.03	14.21	0		5.2	4.88	5.74	59.55	146.31	570.37	530.59	788.87	763.28	611.95	579.05	758.1	585.85
34.768	1	0.11	0.3	0.02	0.17	0.2	0.13	0.11	0.28	0.13	99.4	0.35	10.54	94.93	7.4	9.08	0.13	0.06	17.28	9.88	0.23	0.02	0	0	0.02	0.09	1.09	0.28	2.81	0.87	0	12.23	10.34	13.53	0		-2.07	7.35	7.01	56.93	151.43	571.47	530.82	789.96	761.27	612.47	574.14	763.28	587.87
34.801	1	0.1	0.26	0.02	0.18	0.2	0.12	0.12	0.34	0.12	99.47	0.34	10.65	93.55	6.93	10.74	0.12	0.06	17.87	9.62	0.27	0.03	0	0	0.02	0.09	1.12	0.34	2.8	0.92	0	0.68	10.14	12.61	0		2.45	8.62	4.65	58.5	148.62	572.15	532.2	788.23	761.63	610.29	579.93	758.8	585.66
34.834	1	0.12	0.38	0.02	0.14	0.24	0.13	0.09	0.41	0.15	99.24	0.39	11.98	96.89	5.77	5.96	0.15	0.04	20.15	11.44	0.32	0.03	0	0	0.03	0.1	1.33	0.41	2.41	0.9	0	3.27	10.3	15.06	0		1.12	4.81	4.14	58.27	142.55	571.96	531.9	786.19	759.76	611.31	579.45	753.82	582.99
34.868	1	0.13	0.53	0.02	0.13	0.32	0.13	0.08	1.21	0.17	98.93	0.55	14.41	97.28	4.63	3.76	0.17	0.04	24.5	12.58	0.57	0.05	0	0	0.03	0.11	1.9	1.21	2.73	1.01	0	1.15	10.89	18.15	0		3.37	4.12	6.24	58.63	146.14	570.22	527.39	789.82	760.4	612.97	575.69	758.94	582.6
34.901	1	0.13	0.64	0.02	0.12	0.37	0.12	0.08	1.3	0.19	98.73	0.59	15.72	96.52	3.39	3.41	0.19	0.05	25.64	12.14	0.83	0.06	0	0	0.03	0.1	1.66	1.3	2.69	1.12	0	0.44	11.56	20.18	0		1.45	5.38	4.25	57.94	144.6	569.91	526.54	789.05	760.49	610.92	573.98	755.41	579.52
34.934	1	0.15	0.54	0.02	0.11	0.43	0.12	0.07	1.13	0.24	98.91	0.68	16.99	95.71	2.12	2.81	0.24	0.05	27.3	15.2	1.42	0.09	0	0	0.02	0.12	1.35	1.13	2.82	1.43	0	1.15	12.06	18.91	0		1.33	6.48	4.15	57.96	144.34	569.33	526.06	787.39	758.5	609.83	573.86	754.09	578.44
34.968	1	0.17	0.59	0.02	0.1	0.48	0.11	0.07	0.57	0.25	98.83	0.66	18.2	95.17	1.61	2.14	0.25	0.04	26.74	20.25	1.59	0.15	0	0	0.02	0.15	1.1	0.57	3.11	1.95	0	0.79	13.28	20.31	0		1.78	7.09	4.6	58.27	146.17	569.09	526.54	786.18	757.75	608.79	573.57	754.83	579.91
35.001	1	0.19	0.59	0.02	0.09	0.36	0.1	0.07	0.27	0.26	98.83	0.57	16.33	95.65	1.72	1.28	0.26	0.02	20.42	22.84	1.09	0.16	1.9	0	0.02	0.15	0.92	0.27	3.27	2.18	0	2.1	13.82	20.52	0		1.44	6.55	3.85	58.47	143.57	568.95	526.03	783.72	755.17	607.84	572.91	751.33	577.74
35.034	1	0.21	0.49	0.02	0.09	0.49	0.1	0.07	0.33	0.29	99.01	0.68	19.13	96.64	1.3	1.11	0.29	0.03	23.69	26.99	1.06	0.23	2.54	0	0.01	0.18	0.84	0.33	2.94	2.69	0	0.74	15.09	19.65	0		4.39	5.21	3.95	59.95	145.31	567.44	526.26	780.84	754	604.87	574.18	750.11	578.51
35.068	1	0.2	0.68	0.02	0.08	0.65	0.1	0.07	0.33	0.31	98.64	0.87	21.65	96.56	1.4	1.09	0.31	0.03	24.9	26.44	0.78	0.28	2.57	0	0.01	0.22	0.67	0.33	2.76	3.81	0	1.4	16.89	23.99	0		2.09	5.32	4.13	59.1	144.09	565.84	526.03	779.75	753.87	604.32	573.26	748.34	577.82
35.101	1	0.19	0.49	0.02	0.08	1.1	0.1	0.08	0.39	0.33	97.8	1.02	25.77	97.13	1.51	1.77	0.33	0.03	32.25	26.48	0.95	0.51	0	0	0.01	0.23	0.54	0.39	2.48	4.76	0	0.48	17.95	21.81	0		-0.18	4.39	3.99	58.79	147.41	564.32	526.02	777.96	752.52	600.89	572.72	748.23	577.38
35.135	1	0.15	0.28	0.01	0.08	2.13	0.09	0.09	0.32	0.32	95.75	1.77	31.43	97	2.24	2.73	0.32	0.03	36.79	25.15	1.15	0.63	0	0	0.01	0.24	0.33	0.19	2.25	6.9	0	0.88	21.66	19.54	0		0.98	4.62	3.65	59.18	146.05	563.41	525.16	777.55	753.05	600.51	572.18	746.49	576.52
35.168	1	0.13	0.23	0.01	0.08	2.28	0.09	0.1	0.36	0.36	95.45	2.09	32.06	96.53	3.03	3.56	0.36	0.03	35.88	22.53	1.02	0.59	0	0	0.01	0.24	0.34	0.19	2.24	8.21	0	0.37	22.74	18.27	0		0.07	5.37	3.56	58.92	147.7	563.33	525.89	777.37	752.86	599.48	573.44	747.14	576.74
35.201	1	0.11	0.17	0.01	0.08	2.3	0.1	0.12	0.38	0.38	95.41	2.35	31.91	97.09	5.14	4.16	0.38	0.03	34.62	19.81	0.86	0.38	0	0	0.01	0.25	0.3	0.15	2.16	8.55	0	0.61	23.48	16.46	0		-0.51	4.46	3.39	58.75	146.09	562.58	525.26	776.84	752.75	599.4	572.54	745.45	575.69
35.235	1	0.1	0.13	0.01	0.08	3.73	0.09	0.14	0.63	0.63	92.54	4.22	36.27	96.73	5.49	5.2	0.63	0.04	36.01	20.36	0.93	0.3	0	0	0.01	0.28	0.3	0.11	1.96	11.94	0	0.57	27.24	16.54	0		-0.25	5.06	3.72	59.1	148.46	562.33	525.7	776	752.45	598.14	572.08	746.52	577.15
35.268	1	0.1	0.11	0.01	0.08	5.4	0.09	0.15	0.67	0.67	89.21	4.92	39.1	97.52	6.43	5.08	0.67	0.04	40.88	21.56	1.06	0.32	0	0	0.01	0.28	0.31	0.15	1.88	12.15	0	3.23	28.24	15.63	0		0.05	3.64	3.8	59.31	147.7	563.17	525.82	775.6	751.97	598.82	570.67	746.35	577.77
35.301	1	0.09	0.08	0.01	0.07	8.77	0.08	0.16	0.64	0.64	82.46	7.79	43.74	98.46	5.91	5.36	0.64	0.04	44.07	21.86	1.21	0.23	0	0	0.01	0.22	0.28	0.21	1.91	14.16	0	1.7	31.29	14.36	0		3.04	1.2	3.72	60.39	143.01	563.67	525.21	775.15	751.09	600.88	571.86	743.82	576.4
35.335	1	0.08	0.03	0.01	0.06	17.85	0.08	0.25	0.63	0.63	64.29	15.81	50.74	98.42	6.58	5.84	0.63	0.05	48.67	24.4	1.32	0.38	0	0	0.01	0.27	0.27	0.34	2.69	23.42	0	2.34	36.26	7.7	0		6.59	1.34	2.52	62.09	142.57	565.28	525.9	773.36	748.73	599.65	574.74	742.21	575.56
35.368	1	0.08	0.02	0.01	0.06	16.47	0.07	0.3	0.62	0.58	67.05	15.6	50.23	96.49	6.27	7.65	0.58	0.07	47.15	23.56	0.83	0.31	0	0	0.01	0.29	0.24	0.62	3.06	27.03	0	3.07	36.16	6.4	0		7.11	5.43	2.14	62.18	141.5	567.83	527.52	773.26	747.96	601.09	575.6	742.59	576.77
35.402	1	0.09	0.01	0.01	0.06	14.49	0.06	0.41	0.5	0.5	71.03	17.02	49.68	97.63	5.26	8.12	0.5	0.08	43.19	28.08	0.54	0.43	0	0	0.01	0.37	0.29	0.37	4.01	34.64	0	1.49	36.81	2.63	0		1.77	3.41	2.44	60.08	136.76	564.64	524.27	775.43	749.74	603.17	572.29	739.94	572.53
35.435	1	0.1	0.01	0.01	0.06	15.67	0.06	0.44	0.51	0.48	68.65	17.8	50.57	96.89	4.67	9.34	0.48	0.1	44.17	30.34	0.5	0.43	0	0	0.01	0.38	0.28	0.51	4.3	36	0	2.29	37.15	3.45	0		7.07	4.81	2.06	62.49	144.51	566.79	526.51	773.63	747.51	599.17	576.35	743.68	575.47
35.468	1	0.12	0.01	0.01	0.06	20.15	0.06	0.48	0.48	0.48	59.71	18.85	53.12	97.63	3.87	9.17	0.48	0.11	48.69	35.5	0.53	0.38	0	0	0.01	0.34	0.29	0.47	4.92	38.99	0	1.04	37.58	4.08	0		2.7	3.41	1.74	61.06	139.1	563.72	523.85	773.01	747.73	599.6	572.39	738.7	571.57
35.502	1	0.11	0.01	0.01	0.06	18.85	0.06	0.68	0.61	0.48	62.3	21.85	52.53	96.45	4.42	9.93	0.48	0.12	44.97	33.6	0.72	0.43	0	0	0.01	0.4	0.33	0.61	4.77	45.93	0	2.21	38.74	2.87	0		6.98	5.49	2.53	62.44	140.85	565.51	524.15	773.68	747.37	600.89	573.11	741.73	573.87
35.535	1	0.11	0.01	0.01	0.07	20.67	0.07	0.94	0.87	0.5	58.65	19.41	52.65	96.88	6.42	10.62	0.5	0.15	48.83	33.73	0.81	0.64	0	0	0.01	0.43	0.29	0.87	6.45	51.07	0	2.62	37.81	1	0		1.11	4.82	2.18	60.68	141.53	564.62	523.58	773.44	746.27	599.58	570.91	741.11	571.76
35.568	1	0.11	0.01	0.01	0.09	19.02	0.07	1.4	0.73	0.48	61.97	17.22	51.24	96.05	8.5	14.51	0.48	0.23	48.78	33.38	0.87	0.7	0	0	0.01	0.44	0.29	0.73	7.19	54.57	0	4.58	36.9	1.56	0		7.23	6.04	2.4	62.77	143.36	567.22	525.27	774.04	746.87	600.57	573.84	743.92	575.13
35.602	1	0.14	0.02	0.01	0.09	15.29	0.08	1.33	0.71	0.57	69.43	14.58	48.9	98.44	8.86	11.22	0.57	0.2	46.56	36.47	0.82	0.95	0	0	0.01	0.39	0.3	0.71	10.32	56.37	0	5.9	35.67	5.71	0		1.75	1.26	2.59	61.02	142.63	567.08	524.23	775.38	745.8	601.61	572.18	744.24	572.54
35.635	1	0.15	0.02	0.01	0.09	14.76	0.09	1.25	0.63	0.58	70.48	12.89	48.27	96.38	9.43	7.95	0.58	0.2	47.58	35.45	0.85	1.06	0	0	0.01	0.41	0.32	0.63	10.7	57.49	0	2.83	34.78	6.94	0		7.28	5.59	1.66	63.18	138.72	569.67	526.84	773.88	746.75	603.18	574.37	741.89	575.49
35.668	1	0.1	0.06	0.01	0.11	8.65	0.09	1.52	1.05	0.51	82.69	9.32	42.9	97.02	11.14	10	0.51	0.23	41.41	24.54	0.69	0.55	0	0	0.01	0.49	0.32	1.05	12.32	58.54	0	8.19	32.51	14.18	0		8.7	4.59	2.52	64.23	142.39	569.81	526.84	773.42	744.59	602.12	576.05	744.51	575.95
35.702	1	0.16	0.08	0.01	0.12	9.33	0.1	2.11	0.77	0.57	81.34	8.45	43.2	96.99	11.48	7.65	0.5	0.18	44.9	31.05	0.89	0.52	0	0	0.01	0.57	0.34	0.77	18.79	68.64	0	5.75	31.48	15.4	0		7.6	4.63	3.61	63.66	142.72	565.61	522.48	777.61	750.35	603.18	570.47	745.83	575.03
35.735	1	0.16	0.1	0.01	0.11	7.7	0.11	1.88	0.77	0.59	84.6	6.93	41.37	98.21	11.22	5.3	0.55	0.16	43.11	29.65	1.07	0.21	0	0	0.01	0.59	0.45	0.77	17.66	68.35	0	11.47	30.51	16.44	0		8.97	1.98	4.38	64.32	146.18	567.04	521.29	780.9	749.81	604.66	571.55	750.81	574.65
35.769	1	0.21	0.15	0.02	0.13	8.17	0.13	1.92	0.48	0.58	83.65	15.45	41.27	96.24	10.79	4.79	0.48	0.17	50.86	32.23	1.21	0.11	0	0	0.01	0.58	0.48	0.3	21.32	69.9	0	6.51	27.15	17.83	0		8.14	5.79	4.96	63.58	141.81	571.3	526.53	782.37	752.56	610.39	574.4	752.09	580.07
35.802	1	0.25	0.14	0.02	0.12	4.41	0.11	1.68	0.6	0.72	91.18	10.03	36.28	97.64	6.85	3.88	0.6	0.15	44.83	31.84	1.69	0.14	0	0	0.01	0.72	0.55	0.27	21.21	71.52	0	5.41	24.32	14.92	0		3.77	3.38	3.34	62.35	146.26	574.37	530.36	781.74	751.48	607.6	576.45	753.78	581.24
35.835	1	0.25	0.07	0.02	0.11	2.1	0.1	1.31	0.64	0.69	95.79	4.02	30.59	94.93	5.06	1.94	0.64	0.13	33.75	30.24	1.89	0.1	0	0	0.01	0.69	0.57	0.24	20.09	69.13	0	7.52	23.11	7.47	0		4.77	7.35	3.31	62.85	144.81	575.41	533.33	779.37	750.75	607.71	579.34	752.45	583.69
35.869	1	0.24	0.06	0.02	0.12	0.61	0.11	1.12	0.91	0.91	97.75	1.35	20.12	95.79	4.74	1.66	0.91	0.11	21.59	24.78	1.77	0.19	0	0	0.01	0.63	0.59	0.15	18.29	66.05	0	14.49	18.09	2.59	0		5.68	6.37	2.03	64.16	144.47	576.92	538.02	774.66	749.07	604.79	583.65	749.24	586.13
35.902	1	0.19	0.06	0.02	0.12	0.26	0.1	0.95	0.98	0.98	98.1	0.79	13.36	97.11	3.69	1.45	0.98	0.11	10.41	18.73	2.13	0.28	0	0	0.01	0.64	0.72	0.15	13.34	63.3	0	17.77	16.16	0	0		2.51	4.43	0.41	63.17	143.37	575.5	541.51	771.45	749.65	601.17	588.62	744.51	585.74
35.935	1	0.2	0.07	0.02	0.12	0.15	0.1	0.93	1.17	1.17	98.14	0.55	8.9	95.67	4.15	1	1.17	0.09	5.61	19.71	1.18	0.42	0	0	0.01	0.69	0.9	0.1	10.18	62.69	0	29.91	13.66	0	0		4.12	6.53	1.14	64.53	144.67	571.25	544.01	765.25	749.94	596.14	590.42	740.81	589.4
35.969	1	0.17	0.09	0.02	0.13	0.09	0.12	0.76	1.48	1.48	98.49	0.34	4.27	97.3	4.14	1.2	1.48	0.11	3.52	13.93	0.87	0.75	0	0	0.01	0.99	1.22	0.15	7.44	57.47	0	17.21	10.17	0	0		-2.27	4.08	-1.05	62.17	150.17	568.19	545.99	765.01	752.22	589.31	596.21	739.17	586.66
36.002	1	0.16	0.09	0.02	0.14	0.08	0.12	0.84	1.62	1.62	98.31	0.33	3.26	96.51	4.81	2.48	1.62	0.15	3.47	11.92	0.92	1.11	0	0	0.01	1.13	1.14	0.16	7.11	58.16	0	7	9.46	0	0		-0.3	5.4	-1	63.01	147.3	561.53	546.38	759.94	754.83	585.05	597.94	731.96	587.27
36.035	1	0.15	0.1	0.02	0.16	0.08	0.14	0.84	1.77	1.77	98.31	0.33	2.02	93.06	6.65	2.6	1.77	0.1	4.53	10.76	0.7	1.13	0	0	0.01	1.16	1.06	0.13	6.14	56.26	0	17.03	8.22	0	0		0.2	9.02	0.84	62.93	144.19	558.77	548.72	756.79	757.57	585.68	596.87	729.8	592.55
36.069	1	0.13	0.12	0.02	0.2	0.07	0.18	0.81	1.96	1.96	98.37	0.33	0	93.04	10.63	3.99	1.96	0.13	5.44	8.19	0.7	0.56	0	0	0.01	1.24	1.06	0.14	4.48	49.97	0	5.28	6.2	0	0		0.87	9.04	-0.07	62.55	146.72	555.77	548.21	757.76	761.46	582.4	598.71	728.95	591.71
36.102	1	0.12	0.1	0.02	0.21	0.07	0.15	0.81	1.68	1.68	98.39	0.33	0.13	97.25	8.14	8.41	1.68	0.17	6.44	6.75	1	0.51	0	0	0.01	1.2	1.02	0.03	4.86	47.77	0	11.62	6.03	0	0		-3.53	4.17	-0.05	60.68	144.5	555.42	549.69	758.07	764.2	583.36	596.71	727.81	593.28
36.136	1	0.11	0.1	0.02	0.23	0.06	0.13	0.71	1.54	1.54	98.58	0.33	0	95.74	5.98	13.3	1.54	0.24	7.29	6.16	1.05	0.15	0	0	0.01	1.32	0.89	0.01	4.09	41.91	0	6.07	5.04	0	0		-7.96	6.44	-0.17	58.69	146.95	551.67	547.69	758.42	764.99	580.34	595.4	727.21	590.42
36.169	1	0.1	0.08	0.02	0.3	0.06	0.12	0.89	1.91	1.91	98.22	0.45	0	94.48	6.68	20.37	1.91	0.26	7.98	6.92	1.01	0.13	0	0	0.01	1.42	0.64	0.01	4.1	39.6	0	3.47	4.83	0	0		-5.04	7.8	-0.11	58.84	143.81	553.09	547.9	759.42	766.17	583.24	595.44	726.99	591.53
36.202	1	0.1	0.08	0.02	0.32	0.07	0.11	0.91	1.87	1.87	98.18	0.56	0.33	94.68	5.35	23.05	1.87	0.27	9.3	7.01	1.12	0.13	0	0	0.01	1.44	0.44	0.01	4.31	38.73	0	1.7	4.65	0.02	0		-5.68	7.6	0.68	58.34	149.97	553.13	547.44	761.03	766.08	581.84	595.34	731.77	592.23
36.236	1	0.11	0.1	0.02	0.33	0.07	0.13	0.65	2.3	2.3	98.71	0.49	0	95.52	6.45	22.07	2.3	0.19	11.42	8.32	0.88	0.08	0	0	0.01	1.63	0.27	0.01	3.55	30.48	0	9.75	3.6	0.55	0		-4.96	6.71	1.66	58.22	152.45	553.07	546.81	763.42	767.95	582.88	594.4	735.33	593.73
36.269	1	0.11	0.1	0.02	0.27	0.08	0.14	0.47	2.37	2.37	99.06	0.34	0.97	92.23	5.87	17.11	2.37	0.16	13.44	6.73	0.82	0.07	0	0	0.01	1.45	0.26	0.02	3.55	28.35	0	3.73	3.83	0.23	0		-2.36	9.63	0.27	58	151.57	550.05	543.6	767.31	773.06	582.25	595.86	733.7	589.78
36.302	1	0.11	0.1	0.02	0.27	0.1	0.14	0.4	2.57	2.57	99.2	0.38	3.09	92.84	5.17	17.19	2.57	0.19	18.2	5.88	0.82	0.06	0	0	0.01	1.43	0.27	0.02	3.91	25.14	0	3.01	3.89	0.11	0		0.12	9.19	1.65	58.04	142.88	551.53	542.83	767.62	772.42	589.02	593.96	731.86	590.44
36.336	1	0.12	0.11	0.02	0.25	0.14	0.15	0.33	2.51	2.51	99.35	0.56	5.54	92.69	4.32	15.68	2.51	0.17	23.84	6.35	0.79	0.06	0	0	0.01	1.31	0.29	0.02	3.72	22.46	0	2.78	3.74	0.34	0		-4.24	9.3	0.73	56.41	139.74	550.77	543.13	765.32	770.29	588.07	593.45	727.71	587.99
36.369	1	0.12	0.11	0.02	0.25	0.18	0.17	0.29	2.44	2.44	99.41	0.74	7.16	91.38	6.83	13.89	2.44	0.15	27.69	6.66	0.77	0.03	0	0	0.01	1.25	0.36	0.03	3.76	19.37	0	3.44	4.19	0.75	0		-3.48	10.2	2.76	56.05	142.7	551.88	542.28	768.05	770.5	590.75	591.88	733.44	590.02
36.403	1	0.13	0.11	0.02	0.21	0.25	0.18	0.22	2.18	2.18	99.5	1.01	9.79	96.41	7.01	9.5	2.18	0.11	31.07	8.27	0.95	0.04	0	0	0.01	1.12	0.49	0.04	4.72	16.42	0	2.83	5.3	0.1	0		-5.26	5.54	-0.1	56.51	146.52	551.03	542.67	765.38	769.45	583.79	592.42	730.23	587.45
36.436	1	0.14	0.11	0.02	0.2	0.23	0.18	0.18	1.96	1.96	99.53	0.86	9.62	92.22	6.73	7.68	1.96	0.12	28.21	9.54	0.77	0.03	0	0	0.01	1.03	0.6	0.03	5.37	14.27	0	4.96	6.04	0	0		-1.74	9.63	1.91	56.81	146.38	552.31	542.26	766.74	768.83	587.54	592.61	733.89	589.64
36.469	1	0.15	0.11	0.02	0.19	0.23	0.18	0.17	1.96	1.96	99.54	0.82	9.51	90.69	6.84	6.99	1.96	0.12	27.45	10.52	0.84	0.04	0	0	0.01	0.93	0.82	0.04	5.42	13.12	0	2.87	6.29	0	0		-1.37	10.62	0.25	56.79	147.18	552.67	542.46	766.54	768.81	585.39	594.14	732.44	587.99
36.503	1	0.15	0.1	0.02	0.2	0.26	0.18	0.16	1.91	1.91	99.48	0.94	10.51	89.15	7.92	6.44	1.91	0.15	27.84	11.33	0.71	0.05	0	0	0.01	0.72	0.98	0.04	7	11.08	0	4.48	7.22	0	0		-1.88	11.47	0.99	56.49	147.63	552.23	542.01	765.79	767.56	585.42	593	732.97	588.21
36.536	1	0.15	0.1	0.02	0.21	0.25	0.18	0.16	1.96	1.96	99.51	0.87	10.04	90.72	9.02	7.05	1.96	0.17	25.96	12.62	0.57	0.06	0	0	0.01	0.66	0.96	0.04	7.78	9.75	0	5.19	7.71	0	0		-2.33	10.6	-0.12	56.95	150.1	550.92	541.23	764.42	767.14	581.54	592.06	731.55	586.75
36.569	1	0.17	0.09	0.02	0.19	0.27	0.16	0.14	2.02	2.02	99.46	0.97	11.31	89.44	5.63	6.9	2.02	0.17	27.03	13.11	0.77	0.11	0	0	0.01	0.68	0.93	0.06	8.28	8.95	0	3.16	7.93	0	0		-2.52	11.32	2.27	56	151.94	548.51	537.77	768.71	769.16	584.39	590.25	736.28	586.16
36.603	1	0.15	0.08	0.02	0.18	0.36	0.15	0.12	2.19	2.19	99.29	1.1	13.95	85.22	4.94	7.3	2.19	0.15	28.12	12.11	0.75	0.12	0	0	0.01	0.69	1.2	0.08	8.9	7.19	0	5.6	9.92	0	0		-2.23	13.24	2.92	55.37	144.66	549.22	536.67	768.82	768.89	589.14	587.1	733.79	585.84
36.636	1	0.15	0.08	0.02	0.16	0.33	0.13	0.12	2.03	2.03	99.34	0.98	13.74	87.7	3.32	7.01	2.03	0.11	26.08	10.63	0.92	0.14	0	0	0.02	0.66	1.29	0.08	9.35	7.68	0	8.64	10.2	0	0		1.43	12.18	3.05	57.07	146.89	550.71	536.63	768.74	768.55	588.88	586.32	735.76	587.74
36.669	1	0.13	0.07	0.02	0.18	0.43	0.14	0.13	2.13	2.13	99.13	1.32	15.7	85.23	4.4	9.27	2.13	0.11	29.73	9.38	0.85	0.21	0	0	0.02	0.67	1.4	0.09	9.86	7.35	0	3.25	10.84	0	0		-2.22	13.24	2.78	55.34	140.3	551.65	536.16	769.83	768.09	592.81	584.98	733.11	585.21
36.703	1	0.12	0.06	0.02	0.17	0.54	0.12	0.13	2.04	2.04	98.91	1.3	17.95	86.86	4.36	9.83	2.04	0.11	29.76	7.84	0.85	0.15	0	0	0.02	0.52	1.9	0.09	9.64	6.2	0	2.78	12.89	0	0		-1.72	12.56	4.05	55.5	139.6	552.75	535.95	770.36	767.26	595.36	583.55	734.93	586.58
36.736	1	0.11	0.06	0.02	0.17	0.48	0.11	0.13	1.72	1.72	99.05	1.13	17.41	87.53	3.23	10.63	1.72	0.11	27.66	6.15	0.7	0.13	0	0	0.02	0.52	1.94	0.07	9.79	6.74	0	2.23	12.77	0	0		3.19	12.26	3.45	57.77	146.12	555.61	536.45	771.51	766.42	593.56	585.74	739.65	588.18
36.77	1	0.1	0.05	0.02	0.17	0.6	0.1	0.14	1.24	1.24	98.81	1.27	19.81	93.5	2.13	12.43	1.24	0.12	28.54	5.72	1	0.1	0	0	0.02	0.55	1.74	0.05	10.5	7.58	0	2.93	14.34	0	0		2.49	8.67	5.2	57.35	143.8	556.15	534.51	774.61	767.44	598.39	581.89	742.04	588.59
36.803	1	0.1	0.05	0.02	0.17	0.5	0.09	0.15	1.16	1.16	98.99	1.03	18.63	94.76	2.18	13.72	1.16	0.12	25.52	5.59	0.87	0.1	0	0	0.02	0.54	1.62	0.04	10.61	7.72	0	2.54	14.35	0	0		1.05	7.53	2.92	57.28	149.35	558.76	536.05	778.06	769.33	596.07	585.57	745.41	587.46
36.836	1	0.09	0.04	0.02	0.2	0.59	0.1	0.19	1.02	1.02	98.81	1.31	19.68	86.57	3.5	16.87	1.02	0.14	28.51	5.07	0.75	0.1	0	0	0.02	0.59	1.43	0.04	11.04	8.98	0	1.54	14.3	0	0		-0.18	12.68	5.47	56.02	147.44	559.86	537.01	778.99	769.45	601.26	583.4	748.47	591.69
36.87	1	0.09	0.04	0.02	0.21	0.77	0.09	0.21	0.85	0.85	98.45	1.89	21.8	94.59	3.63	17.99	0.85	0.19	31.92	5.27	0.97	0.12	0	0	0.02	0.7	1.11	0.04	12.3	10.76	0	2.01	14.96	0	0		-0.66	7.69	4.75	56.43	147.94	560.9	537.18	780.92	771.02	601.44	583.63	749.21	590.98
36.903	1	0.09	0.04	0.02	0.24	0.77	0.1	0.27	0.8	0.8	98.45	2.02	21.44	93.6	5.8	20.08	0.8	0.21	31.5	6.88	0.87	0.1	0	0	0.02	0.76	0.81	0.04	13.52	11.6	0	1.86	15.17	0	0		0.34	8.59	5.35	56.34	148.75	560.22	535.36	784.16	773.73	603.11	582.37	751.61	591
36.936	1	0.1	0.04	0.02	0.23	1.24	0.11	0.24	0.72	0.85	97.53	4.44	25.12	95.13	4.74	18.08	0.72	0.22	40.25	8.7	1.08	0.16	0	0	0.02	0.85	0.7	0.06	14.89	12.34	0	2.44	14.96	0	0		-0.26	7.13	6	56.07	147.54	562.3	535.71	784.95	772.31	605.84	581.78	753.05	591.54
36.97	1	0.12	0.04	0.02	0.25	1.38	0.12	0.28	0.71	1.03	97.24	6.02	25.57	96.74	7.24	16.87	0.71	0.15	41.77	11.87	0.86	0.23	0	0	0.03	1.03	0.48	0.06	17.36	14.79	0	1.02	15.2	0	0		-0.68	5.04	6.21	55.82	149.03	563.66	536.54	786.07	771.95	606.54	583.07	755.29	592.17
37.003	1	0.15	0.04	0.02	0.22	1.98	0.14	0.27	0.78	1.06	96.04	9.23	28.19	97.7	8.4	12.97	0.78	0.12	46.94	17.36	0.83	0.23	0	0	0.04	1.06	0.44	0.06	17.94	16.33	0	1.22	15.86	0	0		-2.21	3.26	5.77	55.4	155.94	566.57	534.55	790.82	770.29	606.55	582.31	762.31	589.95
37.036	1	0.15	0.04	0.02	0.21	2.11	0.13	0.25	0.7	1.13	95.78	9.4	29.31	93.93	7.52	11.78	0.7	0.11	45.23	15.02	0.64	0.27	0	0	0.05	1.13	0.57	0.06	19.91	16.58	0	2.09	17.3	0	0		1.34	8.3	3.51	55.89	147.39	568.89	537.52	789.08	772.76	608.33	585.38	755.63	590.44
37.07	1	0.17	0.04	0.02	0.19	2.08	0.14	0.26	0.7	1.26	95.84	9.33	29.13	95.96	7.91	8.97	0.7	0.08	45.13	18.75	0.58	0.18	0	0	0.05	1.26	0.59	0.05	19.9	19.88	0	2.3	17.24	0	0		-4.5	6.16	5.4	54.04	149.38	570.44	538.38	788.94	769.03	610.29	582.73	759.39	591.96
37.103	1	0.21	0.05	0.02	0.17	2.39	0.16	0.21	0.85	1.27	95.22	10.1	29.8	94.58	8.77	5.32	0.85	0.06	48.32	23.55	0.71	0.1	0	0	0.05	1.27	0.58	0.06	17.81	18.41	0	1.75	16.89	0.4	0		-3.36	7.7	5.56	53.92	148.74	572.52	537.89	790.68	767.86	612.72	583.49	761.25	591.35
37.137	1	0.23	0.06	0.02	0.16	1.55	0.17	0.2	0.93	1.31	96.89	5.25	26.23	96.98	9.49	4.09	0.93	0.05	41.75	26.7	0.64	0.03	0	0	0.04	1.31	0.5	0.03	15.58	17.52	0	3.21	16.29	0.49	0		-5.21	4.65	3.2	53.64	148.93	575.64	539.13	791.21	766.96	611.55	584.8	760.42	589.02
37.17	1	0.22	0.06	0.02	0.16	1.21	0.17	0.19	1.04	1.35	97.58	3.81	24.07	96.42	9.54	3.81	1.04	0.04	39.16	25.81	0.58	0.03	0	0	0.04	1.35	0.7	0.06	14.01	15.98	0	0.82	15.34	0.54	0		-2.38	5.54	3.16	54.25	147.51	575.98	541.13	790.44	768.67	612	587.35	759.45	591.45
37.203	1	0.22	0.06	0.02	0.18	0.97	0.2	0.21	1.19	1.32	98.07	2.87	21.36	94.7	13.13	2.87	1.19	0.03	36.56	26.03	0.6	0.02	0	0	0.03	1.32	0.61	0.06	12.96	15.82	0	3.66	14.62	0.02	0		-7.04	7.58	5.27	52.77	148.81	574.48	538.2	791.76	766.72	613.87	582.03	762.43	590.57
37.237	1	0.19	0.06	0.02	0.18	0.55	0.18	0.2	1.46	1.46	98.91	1.36	17.19	95.56	11.81	3.22	1.46	0.04	27.19	21.72	0.43	0.02	0	0	0.03	1.42	0.78	0.05	12.81	15.52	0	2.57	14.23	0	0		-3.54	6.65	3.51	53.53	146.53	575.72	539.44	791.62	767.65	613.35	586.57	759.85	589.35
37.27	1	0.15	0.06	0.02	0.22	0.51	0.21	0.25	1.45	1.5	98.98	1.34	15.76	94.04	15.64	5.35	1.45	0.05	27.17	17.5	0.4	0.03	0	0	0.02	1.5	0.83	0.12	12.62	14.81	0	1.82	13.66	0	0		-4.27	8.21	3.06	53.67	150.05	574.78	539.8	790.41	767.54	610.11	586.47	760.12	589.74
37.303	1	0.16	0.06	0.02	0.25	0.47	0.25	0.26	1.7	1.7	99.07	1.13	14.01	94.84	19.49	5.44	1.7	0.05	26.12	21.68	0.44	0.04	0	0	0.02	1.39	0.8	0.1	11.31	12.34	0	2.95	13.33	0	0		-3.48	7.45	3.01	54.17	150.41	574.64	539.86	789.58	766.83	609.36	586.96	759.74	589.71
37.337	1	0.13	0.07	0.02	0.26	0.28	0.25	0.24	2.24	2.24	99.43	0.64	9.74	94.12	20.13	6.01	2.24	0.05	19.16	16.59	0.23	0.03	0	0	0.02	1.35	0.9	0.1	9.26	9.55	0	3.79	12.4	0	0		-3.26	8.13	2.81	54.24	149.44	574.2	539.74	788.4	765.42	608.81	588.15	758.25	588.52
37.37	1	0.15	0.07	0.02	0.2	0.31	0.17	0.17	2.37	2.37	99.38	0.64	12.11	91.39	11.73	6.74	2.37	0.05	21.03	15.6	0.3	0.05	0	0	0.02	1.29	1.12	0.09	8.25	8.4	0	2.15	12.29	0	0		-4.24	10.19	3.26	53.52	147.49	575.21	540.69	789.1	766.42	611.2	587.25	758.66	590.15
37.404	1	0.15	0.08	0.02	0.21	0.25	0.2	0.16	3.24	3.24	99.5	0.54	9.59	92.29	12.32	7.21	3.24	0.04	20.62	15	0.24	0.02	0	0	0.02	1.13	1.31	0.08	6.28	6.23	0	0.73	10.6	0.25	0		-6.94	9.59	3.82	52.13	141.46	576.29	541.11	789.23	766.16	615.33	585.29	756.71	590.1
37.437	1	0.15	0.08	0.02	0.2	0.22	0.17	0.14	3.27	3.27	99.56	0.48	8.98	94.88	9.56	7.2	3.27	0.05	19.46	13.98	0.21	0.02	0	0	0.02	1.22	1.09	0.05	5.88	5.3	0	3.1	9.94	0	0		-8.64	7.4	3.49	51.82	142.38	575.91	540.55	788.97	764.67	614.11	585.7	756.47	588.14
37.47	1	0.13	0.08	0.02	0.2	0.24	0.15	0.14	3.24	3.24	99.53	0.54	10.03	92.8	6.49	10.49	3.24	0.06	21.4	11.05	0.4	0.02	0	0	0.02	1.27	1.25	0.05	5.64	4.83	0	1.64	9.6	0.03	0		-6.34	9.22	3.42	52.26	143.83	575.81	541.03	789.03	766.48	613.39	585.61	757.15	590.12
37.504	1	0.14	0.09	0.02	0.18	0.21	0.14	0.11	3.17	3.17	99.58	0.47	9.51	94.2	4.79	8.27	3.17	0.04	20.52	11.61	0.33	0.02	0	0	0.01	1.14	1.19	0.03	4.53	3.44	0	2.23	9.05	0.85	0		-7.94	8.06	2.78	51.86	142.92	575.87	540.49	788.53	764.44	612.83	586.39	755.74	587.42
37.537	1	0.16	0.1	0.02	0.16	0.18	0.14	0.1	3.35	3.35	99.64	0.42	8.31	91.5	3.46	6.94	3.35	0.04	19.92	12.9	0.38	0.02	0	0	0.01	1.06	1.14	0.03	3.55	2.95	0	1.25	8	0.74	0		-6.45	10.12	3.01	52.46	146.22	574.87	540.65	787.43	765.41	610.54	584.9	756.68	589.72
37.57	1	0.16	0.11	0.02	0.16	0.19	0.14	0.1	3.15	3.05	99.62	0.47	8.8	92.03	3.05	7.25	3.15	0.04	21.39	12.17	0.56	0.02	0	0	0.01	1.1	1.05	0.06	3.51	2.98	0	2.25	7.77	0.93	0		-6.58	9.77	3.02	52.46	146.79	573.72	540.26	787.03	765.5	609.48	585.11	756.21	589.22
37.604	1	0.16	0.1	0.02	0.16	0.19	0.13	0.09	2.37	2.3	99.63	0.47	9.19	91.03	1.85	8.06	2.37	0.05	21.86	13.73	0.47	0.02	0	0	0.01	1.11	1.07	0.06	3.28	2.3	0	1.78	7.29	0.27	0		-5.48	10.41	3.24	52.06	144.13	574.41	540.79	787.37	765.74	611.54	586.49	755.64	589.5
37.637	1	0.16	0.09	0.02	0.17	0.2	0.13	0.1	2.37	2.37	99.61	0.5	9.43	91.75	2.71	9.23	2.37	0.06	22.48	13.41	0.51	0.02	0	0	0.01	1.01	1.05	0.08	3.32	2.44	0	2.59	7.46	0	0		-4.71	9.96	3.12	52.2	143.74	574.04	539.53	788.2	766.25	611.81	585.62	755.52	588.52
37.67	1	0.16	0.1	0.02	0.16	0.18	0.13	0.1	2.53	2.28	99.64	0.45	8.77	94.95	2.05	8.78	2.53	0.07	21.33	13.84	0.59	0.02	0	0	0.01	1.03	1.16	0.07	3.08	2.28	0	2.92	7.27	0	0		-3.21	7.33	2.42	53.41	148.83	574.5	541.38	786.29	765.6	607.73	587.61	756.54	590.29
37.704	1	0.15	0.09	0.02	0.17	0.14	0.13	0.1	2.17	2.17	99.65	0.33	6.68	95.49	2.81	9.53	2.17	0.08	16.76	12.55	0.44	0.02	0	0	0.01	0.98	0.99	0.03	3.23	2	0	3.26	7.03	0	0		0.29	6.73	2.53	54.81	149.6	572.52	541.37	785.54	767.52	606.09	589.27	755.68	591.32
37.737	1	0.17	0.1	0.02	0.17	0.1	0.13	0.09	2.47	2.47	99.66	0.33	4.37	96.4	3.11	7.74	2.47	0.08	13.04	13.8	0.42	0.02	0	0	0.01	1.05	0.76	0.02	3.17	1.96	0	1.71	6.54	0	0		-3.71	5.56	2.81	53.25	148.27	573.52	543.24	785.19	766.46	607.35	590.29	755.61	591.68
37.771	1	0.18	0.1	0.02	0.19	0.08	0.13	0.11	2.71	2.71	99.62	0.33	2.23	96.38	4.61	9.59	2.71	0.11	9.26	16.91	0.3	0.02	0	0	0.01	1.14	0.53	0.01	3.09	1.86	0	19.02	6.4	0	0		-2.59	5.59	4.1	54.02	146.22	573.97	545.73	783.38	767.14	609.18	590.19	755.28	596.17
37.804	1	0.2	0.11	0.02	0.18	0.1	0.15	0.1	2.8	2.8	99.6	0.33	3.2	95.67	5.24	8	2.8	0.12	12.25	19.68	0.33	0.02	0	0	0.01	1.23	0.44	0.02	2.91	1.99	0	2.75	6.31	0	0		-4.38	6.53	2.33	53.55	149.09	574.56	547.89	783.47	768.56	606.13	591.88	755.12	597.4
37.837	1	0.2	0.1	0.02	0.18	0.13	0.15	0.1	2.75	2.75	99.59	0.33	5.21	95.67	5.49	7.58	2.75	0.14	16.56	20.23	0.42	0.03	0	0	0.01	1.12	0.43	0.03	2.91	2.12	0	2.71	6.54	0	0		-6.5	6.52	2.12	51.95	143.89	574.72	549.06	783.92	770.29	608.7	593.79	752.58	595.9
37.871	1	0.22	0.11	0.02	0.19	0.19	0.19	0.11	2.73	2.73	99.56	0.56	7.72	93.03	8.6	6.04	2.73	0.13	24	22.38	0.39	0.03	0	0	0.01	1.35	0.36	0.02	3.47	2.81	0	11.17	6.54	0	0		-9.93	9.04	5.23	50.89	142.99	572.99	546.13	783.57	766.92	611.74	588.02	754.52	595.86
37.904	1	0.2	0.11	0.02	0.21	0.27	0.22	0.13	2.78	2.78	99.47	0.83	9.55	96.04	11.02	6.88	2.78	0.11	29.31	21.86	0.46	0.04	0	0	0.01	1.45	0.25	0.02	3.78	3.23	0	2.93	6.68	0	0		-6.45	6.06	4.03	52.03	147.12	571.08	542.49	784.92	767.95	608.01	586.76	755.01	592.66
37.937	1	0.16	0.1	0.02	0.25	0.27	0.27	0.17	2.45	2.45	99.45	0.79	8.86	91.31	16.4	6.83	2.45	0.11	28.47	19.07	0.41	0.03	0	0	0.01	1.42	0.23	0.03	3.84	3.5	0	2.01	7.25	0	0		-6.16	10.24	5.12	50.92	146.2	571.52	539.44	788.79	767.35	611.98	585.93	758.12	590.39
37.971	1	0.2	0.1	0.02	0.23	0.25	0.25	0.16	2.78	2.78	99.5	0.69	8.61	95.9	14.25	6.72	2.78	0.09	26.61	23.03	0.4	0.03	0	0	0.01	1.28	0.24	0.03	3.73	3.93	0	1.69	7.49	0	0		-0.53	6.24	3.18	53.69	149.87	572.67	541.17	786.03	767.65	607.05	587.56	756.85	592.21
38.004	1	0.15	0.09	0.02	0.28	0.21	0.28	0.2	2.52	2.52	99.43	0.55	6.55	90.65	18.91	8.2	2.52	0.09	23.4	19.65	0.31	0.03	0	0	0.01	1.18	0.29	0.03	3.88	4.04	0	1.38	7.59	0	0		-3.49	10.64	5.09	51.47	147.62	572.02	539.21	789.16	767.66	611.74	586.16	759.27	591.22
38.037	1	0.15	0.1	0.02	0.26	0.18	0.27	0.18	2.67	2.67	99.45	0.48	5.51	95.34	17.62	6.8	2.67	0.07	21.45	17.28	0.24	0.02	0	0	0.01	1.24	0.33	0.05	3.78	4.03	0	3.54	7.19	0	0		-1.93	6.91	3.77	52.72	150.02	572.84	540.46	787.67	767.78	608.59	586.77	758.53	591.89
38.071	1	0.14	0.1	0.02	0.28	0.2	0.28	0.21	2.69	2.69	99.43	0.52	5.98	93.65	18.58	8.38	2.69	0.07	22.24	16.49	0.23	0.02	0	0	0.01	1.33	0.36	0.04	4.21	4.49	0	6.44	7.51	0	0		-1.56	8.55	4.07	52.45	148.37	573.19	541.39	786.65	767.78	609.49	586.46	757.7	593.39
38.104	1	0.11	0.09	0.01	0.41	0.22	0.42	0.33	2.55	2.55	99.16	0.79	4.92	90.45	28.1	9.96	2.55	0.06	24.26	14.3	0.15	0.02	0	0	0.01	1.27	0.38	0.05	4.2	4.75	0	1.24	7.5	0.25	0		-5.24	10.76	3.94	50.29	142.94	574.67	540.61	789.51	767.68	614.12	586.25	757	590.36
38.138	1	0.1	0.09	0.01	0.44	0.2	0.39	0.35	2.65	2.65	99.13	0.77	4.13	94.59	27.55	12.03	2.65	0.07	22.48	13.13	0.17	0.01	0	0	0.01	1.21	0.42	0.1	4.49	4.45	0	1.37	7.44	0.75	0		-2.11	7.69	2.65	51.91	148.5	576.19	541.7	788.87	767.46	610.31	587.73	758.76	591.56
38.171	1	0.11	0.09	0.02	0.37	0.2	0.32	0.29	2.51	2.51	99.26	0.6	5.21	92.08	23.38	11.4	2.51	0.07	22.02	13.22	0.19	0.01	0	0	0.01	1.17	0.51	0.09	5.1	4.58	0	3.36	7.73	0.83	0		-5.6	9.73	3.64	49.78	139.57	577.67	540.73	790.31	764.97	617.25	587.43	756.81	588.49
38.204	1	0.11	0.09	0.02	0.39	0.16	0.31	0.29	2.65	2.65	99.22	0.59	3.44	97.07	23.17	12.64	2.65	0.07	18.3	13.91	0.16	0.01	0	0	0.01	1.15	0.45	0.06	4.96	4.17	0	4.11	7.56	0.55	0		-0.9	4.49	1.97	52.98	151.65	575.31	540.93	787.3	766.16	606.65	587.58	758.28	590.51
38.238	1	0.11	0.09	0.01	0.35	0.19	0.33	0.27	2.7	2.7	99.31	0.62	4.75	92.78	24.09	9.37	2.7	0.07	19.73	13.81	0.24	0.01	0	0	0.01	1.08	0.5	0.03	4.84	4.4	0	2.18	8.46	0.12	0		-1.53	9.24	2.69	52.49	148.33	573.79	541.26	785.16	765.44	607.43	587.6	755.72	590.93
38.271	1	0.13	0.08	0.02	0.34	0.26	0.31	0.26	2.54	2.54	99.31	0.68	7.61	96.32	22.29	10.92	2.54	0.08	24.9	17.43	0.33	0.01	0	0	0.01	1.12	0.46	0.02	5.43	4.29	0	4.71	8.69	0.09	0		-0.86	5.68	4.96	52.43	144.85	573.26	542.29	785	767.33	611.34	585.86	755.9	594.99
38.304	1	0.13	0.08	0.01	0.32	0.38	0.33	0.24	2.72	2.72	99.24	1.02	10.49	96.18	21.88	9.27	2.72	0.07	30.85	18	0.43	0.01	0	0	0.01	0.94	0.45	0.01	5.13	3.86	0	2.98	9.08	0	0		-2.73	5.86	5.57	51.43	144.8	571.51	540.68	786.85	768.59	612.09	585.04	756.64	593.64
38.338	1	0.12	0.09	0.01	0.3	0.56	0.38	0.22	2.71	2.71	98.88	1.7	13.18	95.73	22.97	7.05	2.71	0.06	37.47	15.52	0.58	0.01	0	0	0.01	0.99	0.52	0.02	5.4	2.87	0	2.49	9.24	0.69	0		-2.18	6.45	5.14	51.74	146.48	573.84	543.36	785.73	768.62	611.54	585.16	757.54	596.93
38.371	1	0.15	0.08	0.02	0.2	0.67	0.24	0.14	2.53	2.53	98.66	2.04	16.81	95.52	12.72	6.03	2.53	0.09	39.53	16.27	0.84	0.02	0	0	0.01	0.99	0.5	0.03	5.64	3.15	0	1.36	9.81	0	0		-4.03	6.71	5.44	50.83	151.49	570.17	537.76	791.03	770.77	610.29	583.01	761.5	592.05
38.405	1	0.16	0.08	0.02	0.19	0.62	0.23	0.13	2.31	2.31	98.76	1.61	16.59	97.25	12.31	5.06	2.31	0.09	37.25	17.65	0.59	0.02	0	0	0.01	0.81	0.48	0.08	4.89	2.42	0	1.07	10.24	0	0		-2.37	4.17	4.81	51.31	145.46	571.3	540.36	787.42	769.14	610.99	586.2	756.32	592.27
38.438	1	0.15	0.09	0.02	0.2	0.5	0.24	0.13	2.51	2.51	98.99	1.3	14.72	95.15	13.32	4.87	2.51	0.09	34.32	16.1	0.41	0.02	0	0	0.01	0.99	0.47	0.04	5.02	2.42	0	4.63	9.86	0	0		4.22	7.12	3.28	53.86	142.17	572.37	540.84	784.65	768.16	610.05	588.49	752.18	592.03
38.471	1	0.18	0.09	0.02	0.18	0.4	0.22	0.11	2.56	2.56	99.19	1.02	13.48	97.06	10.75	3.78	2.56	0.08	31.44	19.16	0.44	0.02	0	0	0.01	0.97	0.44	0.04	4.57	2.16	0	5.23	9.37	0	0		0.22	4.52	3.77	52.65	147.53	573.3	541.52	785.62	767.68	609	585.62	756.27	594.25
38.505	1	0.18	0.09	0.02	0.2	0.34	0.23	0.13	2.79	2.79	99.32	0.86	11.71	95.97	12.59	5.2	2.79	0.09	28.61	20.22	0.27	0.01	0	0	0.01	1.17	0.41	0.04	4.98	1.9	0	8.71	9.24	0	0		-0.19	6.15	4.9	52	147.06	572.69	542.15	785.89	768.18	610.36	587.36	757.23	594.95
38.538	1	0.17	0.09	0.02	0.2	0.3	0.23	0.12	2.98	2.98	99.4	0.73	10.66	95.89	13.07	4.02	2.98	0.08	26.07	18.8	0.29	0.01	0	0	0.01	1.27	0.46	0.03	5.15	1.78	0	5.67	9.47	0	0		-4.46	6.26	5.92	50.28	149.07	572.73	541.78	787.89	768.67	611.74	584.49	760.38	595.83
38.571	1	0.16	0.1	0.02	0.21	0.27	0.23	0.13	2.97	2.97	99.45	0.65	9.7	92.74	13.83	4.82	2.97	0.09	24.42	17.81	0.32	0.01	0	0	0.01	1.19	0.52	0.06	5.25	1.74	0	2.5	9.38	0.59	0		-4.39	9.27	4.69	49.54	146.2	572.98	540.77	789.13	768.78	612.36	586.54	758.45	592.15
38.605	1	0.18	0.09	0.02	0.22	0.28	0.24	0.13	3.52	3.52	99.43	0.67	9.67	95.64	14.03	5.68	3.52	0.1	24.85	20.65	0.31	0.01	0	0	0.01	1.25	0.47	0.05	5.12	1.59	0	3.4	9.49	0	0		1.98	6.56	3.76	52.12	141.42	574.16	541.95	785.95	768.31	612.49	588	753.81	593.17
38.638	1	0.2	0.1	0.02	0.28	0.21	0.32	0.18	4.02	4.02	99.37	0.53	5.73	95.52	20.17	5.76	4.02	0.07	21.37	24.71	0.36	0.01	0	0	0.01	1.41	0.38	0.03	5.23	1.82	0	5.82	8.65	0.38	0		-2.21	6.7	3.06	51.17	146.54	574.17	542.09	785.11	766.25	608.84	586.79	755.28	592.19
38.671	1	0.24	0.11	0.02	0.23	0.25	0.25	0.14	4.39	4.39	99.5	0.6	7.91	94.24	14.33	5.93	4.39	0.07	23.92	27.68	0.48	0.01	0	0	0.01	1.43	0.36	0.02	4.62	1.93	0	2.94	8.76	0.98	0		-1.36	8.03	3.22	51.34	147.11	574.04	542.7	784.66	765.76	608.47	588.98	755.54	592.49
38.705	1	0.26	0.11	0.02	0.23	0.27	0.23	0.14	3.97	3.97	99.46	0.67	9.12	91.18	12.63	7.73	3.97	0.07	25.44	29.74	0.5	0.02	0	0	0.01	1.73	0.34	0.02	4.57	2.04	0	4.11	8.75	1.37	0		-1.98	10.32	3.78	50.36	148.24	573.52	542.52	786.87	768.37	609.52	588.44	757.67	593.69
38.738	1	0.22	0.11	0.02	0.23	0.25	0.2	0.15	3.6	3.6	99.5	0.61	9.16	92.25	11.1	10.45	3.6	0.06	24.19	26.39	0.41	0.01	0	0	0.01	1.74	0.39	0.02	4.51	1.98	0	1.72	8.75	2.39	0		-4.89	9.62	3.34	49.11	149.62	574.22	542.64	788.72	768.77	609.58	588.79	759.14	592.54
38.772	1	0.23	0.12	0.02	0.19	0.22	0.17	0.11	3.68	3.68	99.53	0.49	8.88	93.24	6.99	8.6	3.68	0.06	22.1	25.68	0.31	0.01	0	0	0.01	1.69	0.44	0.04	3.64	1.7	0	2.03	8.51	2.69	0		-7.42	8.88	3.76	47.51	143.85	576.24	542.7	789.5	767.26	614.2	587.68	758	591.39
38.805	1	0.22	0.11	0.02	0.18	0.16	0.16	0.11	3.37	3.37	99.55	0.36	6.96	93.51	6.23	7.77	3.37	0.06	17.98	23.56	0.22	0.01	0	0	0.01	1.59	0.46	0.03	3.31	1.61	0	5.78	8	1.73	0		-5.58	8.66	2.89	47.99	143.81	577.18	542	789.93	766.17	613.9	589.17	757.71	589.48
38.838	1	0.23	0.11	0.02	0.19	0.14	0.15	0.11	3.4	3.4	99.53	0.33	5.63	94.63	5.72	8.71	3.4	0.06	15.24	24.77	0.21	0.01	0	0	0.01	1.44	0.49	0.02	3.09	1.47	0	7.2	7.75	1.37	0		-5.11	7.65	2.18	48.89	148.9	575.36	540.16	788.83	765.74	609.12	586.66	758.01	588.41
38.872	1	0.22	0.12	0.02	0.17	0.12	0.13	0.09	3.47	2.84	99.56	0.33	4.99	95.66	2.84	7.81	3.47	0.06	14.21	20.95	0.23	0.01	0	0	0	1.38	0.55	0.02	2.69	1.42	0	4.13	7.03	1.7	0		-4.96	6.53	2.2	48.9	147.42	576.41	541.94	787.32	765	609.61	587.55	757	589.86
38.905	1	0.2	0.12	0.02	0.16	0.11	0.12	0.09	3.29	1.46	99.6	0.33	5	92.49	1.46	7.51	3.29	0.07	13.01	18.23	0.21	0.01	0	0	0.01	1.4	0.7	0.01	2.76	1.35	0	2.21	7.13	1.89	0		-4.32	9.45	3.42	48.34	146.19	575.28	540.89	787.79	764.98	611.36	587.33	757.52	589.96
38.938	1	0.19	0.13	0.02	0.16	0.15	0.13	0.09	3.09	1.69	99.62	0.38	7.03	93.02	1.69	7.92	3.09	0.06	18.73	16.34	0.33	0.01	0	0	0.01	1.55	0.71	0.01	3.19	1.4	0	4.29	6.76	1.92	0		-3.99	9.05	3.12	48.43	145.9	576.03	541.22	787.67	765.23	611.47	586.53	757.32	590.51
38.972	1	0.19	0.14	0.02	0.16	0.17	0.14	0.08	2.99	2.04	99.62	0.46	8.3	93.21	2.04	6.63	2.99	0.06	21.28	16.28	0.36	0.01	0	0	0.01	1.36	0.91	0.03	3.57	1.39	0	4.17	6.98	3	0		-5.83	8.9	3.22	47.37	146.5	575.37	538.61	789.71	764.62	611.97	584.79	758.44	587.51
39.005	1	0.19	0.14	0.02	0.15	0.2	0.14	0.08	2.77	1.82	99.6	0.53	9.52	96.59	1.82	5.88	2.77	0.07	23.39	16.51	0.36	0.01	0	0	0.01	1.35	0.96	0.04	3.39	1.41	0	6.5	7.13	2.77	0		-1.24	5.29	3.66	49.56	150.37	577.43	541.23	788.41	763.82	610.9	587.86	761.22	591.68
39.038	1	0.17	0.14	0.02	0.16	0.21	0.14	0.09	2.58	2.58	99.57	0.55	9.99	96.09	2.76	6.32	2.58	0.07	24.15	14.13	0.25	0.01	0	0	0.01	1.25	0.98	0.05	2.99	1.27	0	13.79	7.33	3.3	0		-0.2	5.99	1.76	50.19	150.5	576.67	542.06	787.93	766.58	608.01	589.41	758.49	591.12
39.072	1	0.17	0.17	0.02	0.15	0.16	0.14	0.08	2.51	2.51	99.65	0.37	7.65	96.84	2.82	5.64	2.51	0.08	19.17	14.6	0.2	0	0	0	0.01	1.29	0.79	0.04	2.6	1.12	0	13.33	7.06	4.55	0		-2.3	4.88	1.69	48.7	146.82	577.88	545.72	787.15	767.73	609.93	592.35	756.74	593.26
39.105	1	0.17	0.18	0.02	0.14	0.12	0.13	0.08	2.52	1.82	99.63	0.33	6.11	96.92	1.82	5.09	2.52	0.08	15.66	13.3	0.23	0	0	0	0.01	1.35	0.71	0.03	2.46	1.13	0	9.97	6.82	4.99	0		-4.45	4.75	1.49	48.93	150.04	577.9	548.88	784.21	765.96	606.63	595.79	756.66	594.85
39.139	1	0.16	0.17	0.02	0.14	0.13	0.13	0.08	1.95	1.95	99.66	0.33	6.47	96.33	3.14	4.07	1.95	0.09	13.73	13.18	0.2	0	0	0	0.01	1	0.82	0.03	1.99	0.8	0	4.51	7.91	4.77	0		-3.09	5.66	1.64	48.53	146.11	578.39	550.3	785.21	769.31	609.51	596.4	755.62	597.05
39.172	1	0.15	0.16	0.02	0.15	0.13	0.15	0.08	1.97	1.97	99.68	0.33	6.31	93.78	5.59	3.55	1.97	0.11	14.65	13.4	0.26	0	0	0	0.01	1.06	0.75	0.02	2.09	0.81	0	15.21	7.91	4.28	0		-7.94	8.44	3.95	46.31	141.75	575.04	547.67	783.66	768.36	611.96	588.9	753.48	596.81
39.205	1	0.17	0.14	0.02	0.14	0.2	0.16	0.08	2.14	2.14	99.6	0.41	9.27	95.31	5.98	2.99	2.14	0.11	20.72	15.47	0.38	0.01	0	0	0.01	1.08	0.71	0.02	2.25	0.94	0	14.01	8.49	3.26	0		-4.57	6.94	4.66	47	145.22	572.35	544.64	784.66	768.57	610.17	589.16	755.25	595.36
39.239	1	0.18	0.14	0.02	0.14	0.28	0.16	0.08	2.58	2.58	99.44	0.63	11.94	92.05	4.38	2.63	2.58	0.09	26.86	16.74	0.4	0.01	0	0	0.01	1.14	0.56	0.02	2.24	0.99	0	6.82	8.46	3.19	0		-5.25	9.76	4.1	45.88	144.79	572.8	542.77	787.32	768.4	611.34	589.66	756.11	592.11
39.272	1	0.2	0.14	0.02	0.14	0.42	0.18	0.08	2.7	2.7	99.16	1.04	14.68	93.57	4.45	2.36	2.7	0.09	33.95	19.41	0.72	0.02	0	0	0.01	1.19	0.6	0.02	2.3	1.07	0	2.5	8.42	2.81	0		-2.98	8.61	3.8	46.92	151.34	573.51	541.8	788.46	767.73	608.76	589.74	760.08	592.24
39.305	1	0.21	0.13	0.02	0.13	0.48	0.17	0.08	2.35	2.35	99.04	1.24	16.15	91.63	3.74	2.68	2.35	0.11	36.01	20.13	0.57	0.02	0	0	0.01	1.25	0.55	0.02	2.71	1.31	0	10.68	8.6	2.34	0		-4.06	10.03	2.8	46.6	148.41	574.41	541.38	787.3	766.37	608.92	587.6	757.3	590.59
39.339	1	0.22	0.11	0.02	0.13	0.4	0.16	0.08	2.33	2.33	99.2	0.89	15.05	94.5	3.71	2.85	2.33	0.12	31.19	22.29	0.44	0.01	0	0	0.01	1.47	0.71	0.03	2.87	1.49	0	5.72	9.42	1.32	0		-4.93	7.78	2.98	46.73	150.18	573.78	540.5	787.36	765.99	607.93	586.09	758.05	590.15
39.372	1	0.23	0.11	0.02	0.15	0.45	0.19	0.09	2.63	2.63	99.09	1	15.03	95.27	7.71	2.41	2.63	0.09	32.69	25.49	0.42	0.01	0	0	0.01	1.54	0.93	0.03	3.02	1.51	0	6.13	9.74	1.2	0		-0.95	6.98	4.38	47.44	146.78	573.32	540.75	788.77	769.24	611.65	586.99	758.31	592.85
39.406	1	0.22	0.11	0.02	0.16	0.35	0.2	0.1	2.65	2.65	99.3	0.7	12.83	95.96	9.49	2.92	2.65	0.09	27.5	25.34	0.25	0	0	0	0.01	1.38	0.76	0.02	3.21	1.47	0	8.36	10.04	1.7	0		-0.35	6.17	2.47	47.88	149.52	574.17	541.05	788.29	767.86	608.24	589.93	757.76	590.45
39.439	1	0.22	0.11	0.02	0.15	0.31	0.18	0.09	2.82	2.82	99.37	0.61	12.26	95.11	7.71	3.3	2.82	0.08	25.95	25.01	0.26	0	0	0	0.01	1.26	0.87	0.02	2.72	1.25	0	8.03	9.86	1.71	0		-1.78	7.16	2.86	47.37	149.81	574.98	542.98	787.15	767.66	608.43	589.49	758.2	592.91
39.472	1	0.17	0.11	0.02	0.15	0.31	0.16	0.09	2.62	2.62	99.37	0.6	12.74	92.47	6.05	3.97	2.62	0.08	25.77	16.92	0.25	0	0	0	0.01	1.13	1.25	0.03	2.64	1.3	0	5.16	9.94	1.83	0		-3.68	9.46	1.27	47.02	156.37	572.21	540.37	789.08	769.1	602.95	589.75	759.32	588.74
39.506	1	0.18	0.1	0.02	0.14	0.34	0.16	0.08	3.07	3.07	99.32	0.63	13.32	95.59	5.54	3.32	3.07	0.08	26.62	18.48	0.3	0.01	0	0	0.01	1.23	1.45	0.03	2.46	1.23	0	7.88	10.3	0.84	0		-1.91	6.62	3.79	47.19	149.3	573.89	541.43	788.2	769.33	609.82	585.52	758.89	593.84
39.539	1	0.16	0.09	0.02	0.14	0.43	0.17	0.09	2.97	2.97	99.14	0.81	14.95	92.3	6.3	3.87	2.97	0.09	30.12	15.46	0.45	0.01	0	0	0.01	1.23	1.38	0.03	2.49	1.33	0	7.58	10.6	0.42	0		-5.2	9.58	3.27	46.21	151.93	574.35	542.39	786.91	766.02	607.54	587.99	759.42	592.22
39.572	1	0.14	0.09	0.02	0.15	0.43	0.18	0.09	2.72	2.72	99.15	0.77	14.79	91.7	7.55	3.38	2.72	0.07	29.65	14.13	0.36	0.01	0	0	0.01	1.13	1.52	0.04	2.41	1.34	0	6.52	10.73	0.44	0		-3.97	9.99	2.16	46.22	152.86	572.35	540.75	788.76	769.22	605.69	588.74	758.54	589.98
39.606	1	0.14	0.08	0.02	0.15	0.43	0.17	0.1	2.49	2.49	99.13	0.71	15.16	95.21	7.95	3.84	2.49	0.08	28.41	14.17	0.36	0.01	0	0	0.01	0.98	1.38	0.03	2.36	1.52	0	14.53	11.54	0.23	0		3.48	7.05	2.54	49.3	145.88	572.51	541.73	784.95	768.99	607.62	589.5	753.48	592.49
39.639	1	0.15	0.09	0.02	0.14	0.38	0.16	0.09	2.59	2.59	99.24	0.62	14.4	93.49	6.24	3.6	2.59	0.08	26.44	14.8	0.35	0.01	0	0	0.01	1.11	1.28	0.03	2.42	1.52	0	5.32	11.31	0.8	0		-0.32	8.68	3.85	47.68	146.47	571.3	541.06	783.98	767.53	607.86	585.91	754.16	593.04
39.672	1	0.2	0.09	0.02	0.12	0.34	0.14	0.08	2.77	2.77	99.31	0.6	14.02	92.05	3.23	2.58	2.77	0.06	25.76	19.98	0.56	0.01	0	0	0.02	1.23	1.2	0.03	2.75	1.6	0	8.23	10.8	0.45	0		-2.34	9.75	3.85	46.65	147.42	570.92	541.24	784.13	767.57	607.34	585.81	754.59	592.86
39.706	1	0.19	0.1	0.02	0.13	0.36	0.15	0.08	2.14	2.14	99.28	0.66	14.43	91.99	3.81	2.69	2.14	0.08	27.17	19.96	0.7	0.01	0	0	0.02	1.35	1.12	0.03	2.65	1.59	0	5.41	10.47	1.22	0		-2.9	9.79	3.46	46.35	146.44	570.01	540.26	783.65	767	606.63	585.42	752.97	590.98
39.739	1	0.24	0.11	0.02	0.13	0.42	0.17	0.08	2.24	2.24	99.15	0.81	15.07	93.09	5.81	2.31	2.24	0.08	30.17	27.27	0.97	0.01	0	0	0.01	1.41	0.85	0.03	2.6	1.63	0	5.77	10.44	2.03	0		-2.32	9	3.61	45.98	147.37	570.33	539.65	785.11	767.98	607.24	584.58	754.46	591.24
39.773	1	0.21	0.11	0.02	0.13	0.37	0.16	0.09	1.97	1.97	99.25	0.66	14.26	92.02	6.64	2.64	1.97	0.09	27.28	23.77	0.65	0.02	0	0	0.01	1.18	0.94	0.05	2.5	1.46	0	11.81	10.74	2.35	0		0.69	9.77	4.37	46.02	140.06	571.79	541.07	785.78	769.3	612.65	587.35	752.61	592.66
39.806	1	0.18	0.12	0.02	0.15	0.25	0.18	0.1	2.05	2.05	99.49	0.42	10.75	93.99	9.37	2.97	2.05	0.1	21.29	20.37	0.42	0.01	0	0	0.01	1.17	0.92	0.04	2.27	1.26	0	5	10.31	3.08	0		-2.75	8.25	2	45.76	149.56	570.22	540.63	784.52	767.15	603.87	589.24	753.43	588.91
39.839	1	0.19	0.13	0.02	0.15	0.2	0.17	0.1	1.87	1.87	99.6	0.33	8.97	96.03	9.57	2.92	1.87	0.11	17.65	23.15	0.32	0.01	0	0	0.01	1.11	0.87	0.05	2.15	1.16	0	10.03	9.99	3.39	0		0.37	6.07	1.99	46.73	148.68	571.6	541.59	784.8	768.37	605.06	589.82	753.74	590.91
39.873	1	0.17	0.15	0.02	0.13	0.15	0.14	0.08	1.43	1.43	99.65	0.33	7.91	92.52	5.74	3.09	1.43	0.12	13.25	18.73	0.27	0.01	0	0	0.01	0.98	0.95	0.04	1.88	1.01	0	5.72	9.75	4.63	0		-0.24	9.42	1.6	46	150.07	569.62	539.46	785.76	768.51	603.51	590.05	753.57	587.98
39.906	1	0.15	0.16	0.02	0.14	0.13	0.13	0.09	1.33	1.33	99.69	0.33	6.7	96.27	5.98	4.78	1.33	0.16	11.06	15.68	0.18	0	0	0	0.01	0.97	0.73	0.02	1.83	0.89	0	9.15	9.45	5.46	0		1.13	5.74	0.95	47.15	148.15	570.97	541.72	782.72	767.25	602.76	590.98	750.91	589.56
39.939	1	0.13	0.17	0.02	0.16	0.13	0.14	0.1	1.3	1.3	99.66	0.33	6.18	94.47	6.92	7.01	1.3	0.29	11.63	12.16	0.25	0	0	0	0.01	1.03	0.71	0.02	1.76	0.92	0	9.7	8.92	6.5	0		2.44	7.81	1.77	47.04	146.05	569.93	540.41	783.27	767.9	604.55	590.06	750.6	589.44
39.973	1	0.13	0.15	0.02	0.15	0.14	0.13	0.1	1.17	1.17	99.69	0.33	7.1	94.33	5.67	6.57	1.17	0.33	12.9	11.44	0.43	0.01	0	0	0.01	0.94	0.74	0.01	1.78	0.96	0	7.76	9.04	5.29	0		2.38	7.94	1.89	46.9	147.36	567.41	539.36	783.55	770.18	602.93	588.96	750.29	589.42
40.006	1	0.11	0.12	0.02	0.15	0.14	0.11	0.1	1.02	1.02	99.7	0.33	8.12	92.15	3.51	8.9	1.02	0.43	13.03	8.43	0.36	0.01	0	0	0.01	0.92	0.63	0.01	1.72	1.01	0	4.62	9.42	4.02	0		-1.03	9.69	2.05	45.32	145.76	567.28	540.41	782.02	767.89	603.13	590.28	748.87	588.47
40.039	1	0.11	0.11	0.02	0.15	0.14	0.11	0.1	0.88	0.88	99.7	0.33	7.8	84.15	3.23	8.68	0.88	0.59	12.97	7.38	0.51	0.01	0	0	0.01	0.82	0.51	0.01	1.88	1	0	7.58	9.07	3.33	0		2.24	13.65	3.71	45.22	140.2	566.94	540.21	782.76	770.17	608.02	589.52	748.21	590.98
40.073	1	0.12	0.11	0.02	0.15	0.15	0.11	0.1	0.84	0.84	99.69	0.33	8.4	88.6	2.56	9.05	0.84	0.77	15.83	9.27	0.61	0.01	0	0	0.01	0.77	0.5	0.01	1.82	1.14	0	4.04	8.38	2.59	0		1.75	11.75	4.33	44.63	140.7	565.92	540.12	783.86	772.25	608.45	589.14	749.12	591.89
40.106	1	0.14	0.12	0.02	0.14	0.17	0.12	0.09	0.91	0.91	99.66	0.33	9.43	89.88	2.17	6.77	0.91	0.55	17.74	11.27	0.48	0.01	0	0	0.01	0.88	0.49	0.02	1.87	1.12	0	3.85	8.49	3.12	0		-2.16	11.08	3.63	44.2	144.53	566.86	541.83	780.83	769.12	604.8	587.55	749.24	592.6
40.14	1	0.14	0.12	0.02	0.15	0.28	0.13	0.1	0.77	0.95	99.44	0.59	12.9	91.4	3.83	7.95	0.77	0.47	26.34	13.53	0.64	0.03	0	0	0.01	0.95	0.4	0.02	2	1.22	0	6.1	8.65	3.42	0		-1.85	10.18	5.3	44.11	142.03	566.23	540.3	781.32	768.73	607.82	585	749.62	592.99
40.173	1	0.16	0.12	0.02	0.14	0.28	0.13	0.09	0.78	1.11	99.44	0.59	12.94	94.77	2.68	6.35	0.78	0.41	26.46	15.74	0.85	0.03	0	0	0.01	1.11	0.46	0.03	1.88	1.25	0	15.76	8.51	3.14	0		0.35	7.51	3.43	45.22	146.89	566.82	538.96	784.67	771.51	605.23	585.71	752.01	591.24
40.206	1	0.16	0.11	0.02	0.14	0.24	0.13	0.08	0.84	0.91	99.52	0.5	11.74	94.54	3.1	5.57	0.84	0.3	23.97	16.06	0.8	0.03	0	0	0.01	0.91	0.41	0.02	1.85	1.27	0	4.45	8.46	1.4	0		2.11	7.75	2.04	45.67	146.88	566.63	538.31	786.36	771.8	604.36	591.04	751.2	587.6
40.24	1	0.15	0.1	0.02	0.14	0.19	0.13	0.09	0.77	0.77	99.61	0.39	10.11	92.24	3.5	5.99	0.77	0.28	20.72	15.18	0.67	0.02	0	0	0.01	0.66	0.34	0.01	1.72	1.07	0	13.27	8.22	1.11	0		1.92	9.62	2.73	45.99	150.01	567.43	538.61	785.59	770.08	603.69	589.56	753.7	589.29
40.273	1	0.19	0.11	0.02	0.14	0.2	0.14	0.08	0.88	0.88	99.61	0.39	9.97	93.59	4.36	4.25	0.88	0.23	20.65	20.24	0.72	0.01	0	0	0.01	0.61	0.34	0.01	1.77	1.12	0	2.73	8.36	1.52	0		0.8	8.6	2.31	45.34	147.04	569.05	538.03	787.74	770.36	606.5	589.02	753.54	587.65
40.306	1	0.21	0.12	0.02	0.14	0.17	0.13	0.09	0.88	0.88	99.59	0.35	9.14	91.71	3.96	5.29	0.88	0.24	19.25	22.76	0.5	0.01	0	0	0.01	0.51	0.33	0	1.66	1.16	0	1.67	7.97	1.85	0		2.64	9.98	3.21	46.29	150.28	567.58	537.75	787.13	770.95	604.98	588.59	755.26	589.63
40.34	1	0.22	0.11	0.02	0.14	0.17	0.13	0.09	0.92	0.92	99.56	0.34	9.03	93.92	3.87	5.09	0.92	0.23	18.64	24.19	0.54	0.01	0	0	0	0.49	0.26	0	1.66	1.5	0	6.82	8.12	1.29	0		6.16	8.31	3.81	48.3	147.73	568.53	539.66	784.23	770.38	605.9	588.57	753.57	593.13
40.373	1	0.18	0.09	0.02	0.15	0.21	0.14	0.1	0.9	0.9	99.58	0.43	10.43	91.41	4.56	6.78	0.9	0.31	22.2	20.17	0.63	0.01	0	0	0.01	0.54	0.27	0.01	1.7	1.49	0	2.11	8.19	0	0		1.4	10.18	4.52	45.58	141	567.28	541.46	783.45	771.16	608.93	590.21	749.9	592.86
40.407	1	0.18	0.09	0.02	0.15	0.18	0.13	0.09	1.01	1.01	99.64	0.36	9.33	94.83	3.9	6.35	1.01	0.39	19.38	19.51	0.75	0.02	0	0	0.01	0.57	0.29	0.02	1.82	1.91	0	2.88	8.24	0	0		-0.33	7.45	2.75	45.94	142.55	566.3	539.88	782.31	770.59	605.07	587.11	747.59	590.09
40.44	1	0.16	0.09	0.02	0.14	0.15	0.12	0.09	1.08	1.08	99.67	0.33	8.06	94.45	3.08	6.53	1.08	0.4	16.04	16.21	0.63	0.02	0	0	0	0.61	0.25	0.01	1.93	2.01	0	6.37	8.2	0	0		-0.72	7.82	2.94	46.17	148.04	567.3	539.68	782.2	767.39	603.07	588.06	751.1	589.62
40.473	1	0.17	0.09	0.02	0.14	0.19	0.13	0.09	1.1	1.1	99.63	0.37	9.72	96.72	3.5	5.84	1.1	0.35	19.59	17.38	0.65	0.02	0	0	0.01	0.68	0.31	0.03	1.92	1.94	0	2.87	8.46	0	0		2.93	5.08	4.22	47.25	143.17	567.06	541.21	781.46	769.79	606.3	588.96	749.41	593.14
40.507	1	0.18	0.1	0.02	0.14	0.16	0.13	0.08	1.43	1.43	99.64	0.33	8.18	90.75	2.8	5.25	1.43	0.39	17.12	17.67	0.81	0.03	0	0	0.01	0.73	0.38	0.02	1.94	1.85	0	4.66	8.08	0	0		-2.45	10.58	1.69	44.74	148.11	567.43	539.8	784.6	770.68	602.95	587.92	751.06	588.89
40.54	1	0.17	0.09	0.02	0.15	0.17	0.13	0.09	1.37	1.37	99.66	0.34	8.81	90.89	3.4	6.73	1.37	0.38	18.57	16.57	0.66	0.02	0	0	0.01	0.75	0.46	0.04	1.77	2.06	0	4.23	8.13	0	0		-0.25	10.5	4.16	44.72	140.91	568.4	539.91	784.33	769.66	609.59	587.25	750.45	591.03
40.573	1	0.15	0.09	0.02	0.14	0.22	0.13	0.09	1.34	1.34	99.57	0.44	10.6	89.81	3.26	5.78	1.34	0.39	22.34	13.94	0.83	0.03	0	0	0.01	0.63	0.54	0.06	1.72	1.96	0	3.65	8.34	0	0		0	11.12	3.01	44.72	142.61	567.33	539.28	784.72	770.57	607.16	588.48	749.77	589.26
40.607	1	0.13	0.09	0.02	0.13	0.23	0.13	0.08	1.3	1.3	99.55	0.41	11.41	93.39	2.69	5.09	1.3	0.35	21.42	11.11	0.64	0.03	0	0	0.02	0.5	0.84	0.04	1.72	1.62	0	1.35	9.26	0	0		1.71	8.75	1.97	46.11	147.83	568.6	540.24	784.3	769.97	603.78	590.06	751.61	589.91
40.64	1	0.14	0.08	0.02	0.13	0.24	0.12	0.09	1.22	1.22	99.52	0.43	12.07	94.98	2.27	6.11	1.22	0.4	22.1	11.6	0.46	0.02	0	0	0.01	0.49	0.77	0.03	1.81	1.56	0	3.01	9.42	0	0		0.63	7.29	2.17	46.03	147.75	568.15	540.5	782.13	767.41	602.71	590.44	750.45	589.28
40.673	1	0.12	0.08	0.02	0.13	0.22	0.12	0.08	1.13	1.13	99.55	0.36	11.8	94.14	1.86	5.58	1.13	0.32	19.78	8.77	0.34	0.02	0	0	0.01	0.35	0.95	0.02	1.63	1.17	0	1.6	9.91	0	0		1.52	8.12	1.53	46.02	145.84	567.87	540.53	782.66	769.77	603.06	589.97	748.9	589.51
40.707	1	0.12	0.08	0.02	0.13	0.23	0.11	0.08	0.95	0.95	99.54	0.35	12.21	93.17	2.02	6.36	0.95	0.33	19.37	8.86	0.27	0.02	0	0	0.01	0.28	1.13	0.02	1.57	1.09	0	2.61	10.37	0	0		0.2	8.94	1.3	45.61	147.26	566.41	540.12	781.13	768.34	600.62	590.28	747.87	588.14
40.74	1	0.12	0.08	0.02	0.13	0.21	0.11	0.08	1.05	1.05	99.58	0.34	11.52	93.64	2.06	6.32	1.05	0.33	18.23	8.43	0.3	0.02	0	0	0.01	0.27	1.07	0.01	1.55	1.05	0	4.65	10.24	0	0		0.99	8.56	1.97	46	146.14	566.38	540.78	780.18	768.88	601.44	588.97	747.57	590.3
40.774	1	0.11	0.07	0.02	0.13	0.24	0.11	0.08	0.87	0.87	99.53	0.37	12.5	94.01	2.18	6.6	0.87	0.26	19	7.22	0.33	0.03	0	0	0.01	0.26	1.15	0.01	1.49	0.96	0	2.3	10.81	0	0		1.26	8.24	1.91	45.83	146.3	565.41	540.14	781.17	769.89	601.3	590.11	747.59	589.32
40.807	1	0.11	0.08	0.02	0.12	0.23	0.11	0.08	0.87	0.87	99.54	0.37	12.32	92.14	1.94	5.31	0.87	0.25	18.35	6.23	0.38	0.03	0	0	0.01	0.28	0.94	0.01	1.5	0.89	0	5.26	10.87	0	0		0.22	9.69	2.1	45.5	146.82	565.61	540.08	780.25	768.37	600.94	588.95	747.75	589.36
40.84	1	0.11	0.08	0.02	0.12	0.26	0.11	0.08	0.88	0.88	99.47	0.38	13.36	92.78	2.25	4.62	0.88	0.19	20.55	7.17	0.36	0.02	0	0	0.01	0.26	0.84	0.01	1.54	0.9	0	3.67	11.03	0	0		-0.92	9.23	1.89	44.81	145.34	566.27	540.62	780.52	768.48	601.88	589.07	747.22	589.2
40.874	1	0.1	0.07	0.02	0.12	0.24	0.11	0.08	0.87	0.87	99.51	0.41	12.84	93.53	2.72	5.5	0.87	0.15	18.13	6.79	0.19	0.01	0	0	0.01	0.23	0.74	0.01	1.63	0.72	0	5	11.53	0	0		-2.24	8.65	1.87	44.36	147.35	566.34	540.55	780.72	767.31	600.99	589.94	748.33	588.3
40.907	1	0.1	0.07	0.02	0.12	0.21	0.11	0.08	0.83	0.83	99.59	0.4	11.63	92.76	2.51	5.89	0.83	0.12	15.47	5.58	0.17	0.01	0	0	0.01	0.24	0.8	0.01	1.82	0.71	0	2.58	11.37	0	0		-2.43	9.25	2.09	44.15	147.1	565.99	540.39	780.79	767.62	601.23	589.48	748.33	588.48
40.94	1	0.11	0.07	0.02	0.12	0.22	0.11	0.08	0.75	0.75	99.56	0.39	12.05	92.2	2.57	5.91	0.75	0.13	16.94	7.54	0.18	0.01	0	0	0.01	0.22	0.62	0.02	1.86	0.69	0	4.35	11.17	0	0		-1.3	9.65	2.37	44.59	145.06	565.49	539.32	780.18	767.88	602.02	586.62	747.06	588.81
40.974	1	0.11	0.07	0.02	0.12	0.22	0.11	0.08	0.63	0.63	99.56	0.4	12.07	92.92	2.98	5.19	0.63	0.12	16.42	8.42	0.23	0.01	0	0	0.01	0.16	0.58	0.02	1.87	0.7	0	4.45	11.43	0	0		0.27	9.13	3.31	44.84	143.31	565.11	538.87	780.46	767.84	603.85	587.3	747.15	589.07
41.007	1	0.1	0.07	0.02	0.13	0.23	0.1	0.09	0.64	0.64	99.54	0.4	12.45	92.32	2.42	7.69	0.64	0.16	17.36	7.22	0.45	0.02	0	0	0.01	0.17	0.62	0.01	1.91	0.71	0	4.71	11.4	0	0		1.96	9.57	2.78	45.33	139.56	565.54	538.95	779.62	767.38	604.88	588.27	744.44	588.21
41.04	1	0.11	0.07	0.02	0.14	0.26	0.11	0.1	0.61	0.61	99.48	0.4	13.28	93.89	3.27	8.98	0.61	0.17	19.68	9	0.54	0.02	0	0	0.01	0.2	0.52	0.02	2.13	0.69	0	1.85	11.44	0	0		1.26	8.34	2.43	45.62	145.98	565.69	539.56	778.93	766.09	601.06	588.95	747.05	588.71
41.074	1	0.11	0.06	0.02	0.14	0.29	0.11	0.1	0.62	0.62	99.42	0.42	14.19	91.69	3.12	9.13	0.62	0.17	20.86	9.53	0.48	0.02	0	0	0.01	0.2	0.6	0.02	2.33	0.6	0	3.22	11.79	0	0		0.68	10	2.67	44.74	146.73	564.19	537.89	779.89	767.33	600.76	586.7	747.48	588.12
41.107	1	0.1	0.06	0.02	0.15	0.27	0.1	0.11	0.6	0.6	99.46	0.44	13.75	92.84	2.61	12.4	0.6	0.22	18.83	8.52	0.48	0.02	0	0	0.01	0.21	0.64	0.02	2.29	0.64	0	1.25	12.07	0	0		2.62	9.18	1.8	45.62	145.73	563.72	537.67	779.35	767.28	599.72	588.9	745.44	586.58
41.141	1	0.1	0.06	0.02	0.15	0.26	0.1	0.1	0.63	0.63	99.48	0.4	13.36	92.9	2.58	10.93	0.63	0.28	19.84	8.72	0.51	0.01	0	0	0.01	0.25	0.6	0.03	2.21	0.66	0	2.29	11.31	0	0		2.66	9.15	2.73	45.34	143.79	564.31	537.4	779.18	766.02	601.93	587.84	745.72	587
41.174	1	0.11	0.07	0.02	0.15	0.2	0.1	0.1	0.68	0.68	99.6	0.34	11.17	92.79	2.49	10.69	0.68	0.36	17.53	8.96	0.55	0.02	0	0	0.01	0.29	0.61	0.04	2.35	0.78	0	0.82	10.2	0	0		0.84	9.23	1.45	44.79	145.51	564.26	538.26	778.2	765.24	599.15	589.48	744.61	585.66
41.207	1	0.11	0.07	0.02	0.14	0.22	0.11	0.1	0.69	0.69	99.55	0.38	11.88	92.17	3.49	8.82	0.69	0.29	17.57	9.38	0.5	0.02	0	0	0.01	0.28	0.75	0.05	2.19	0.78	0	1.05	11.03	0	0		-2.56	9.67	1.89	43.96	153.01	564.03	538.28	778.44	764.94	595.95	586.44	748.96	587.27
41.241	1	0.1	0.06	0.02	0.15	0.26	0.11	0.1	0.55	0.55	99.48	0.42	13.13	91.37	4.11	9.83	0.55	0.29	18.71	8.22	0.41	0.02	0	0	0.01	0.28	0.87	0.06	2.5	0.77	0	1.03	11.79	0	0		-1.48	10.2	1.51	44.06	149.3	562.96	538.42	777.22	765.76	596.2	587.12	745.51	586.81
41.274	1	0.1	0.06	0.02	0.14	0.31	0.11	0.1	0.55	0.55	99.39	0.45	14.4	91.54	4.54	8.24	0.55	0.25	21.05	9.29	0.44	0.02	0	0	0.01	0.26	0.96	0.06	2.59	0.75	0	1.79	12.15	0	0		0.84	10.09	1.98	44.48	148.33	562.58	537.31	778.44	766.79	597.65	587.14	745.98	586.75
41.307	1	0.1	0.07	0.02	0.13	0.35	0.12	0.09	0.53	0.53	99.3	0.54	15.51	91.11	3.66	7.32	0.53	0.24	24.15	8.01	0.43	0.02	0	0	0.01	0.25	1.08	0.06	2.74	0.76	0	1.12	11.76	0	0		-0.22	10.36	2.31	43.87	146.74	562.11	537.6	777.08	765.35	597.9	587.58	744.64	586.33
41.341	1	0.1	0.06	0.02	0.14	0.31	0.11	0.1	0.48	0.48	99.39	0.45	14.53	93.26	3.74	8.78	0.48	0.27	21.24	7	0.48	0.02	0	0	0.01	0.25	1.14	0.06	3.03	0.79	0	0.64	12.01	0	0		-1.81	8.87	1.36	43.68	149.35	562.25	537.62	776.88	764.79	595.46	587.41	744.79	585.23
41.374	1	0.1	0.07	0.02	0.14	0.3	0.12	0.1	0.48	0.48	99.39	0.45	14.22	94.03	4.76	7.73	0.48	0.25	21.57	7.26	0.56	0.02	0	0	0.01	0.22	1.17	0.06	2.99	0.8	0	0.65	11.83	0	0		-1.43	8.22	1.09	43.96	151.53	562.53	537.55	776.98	764.8	594.22	587.07	745.74	585.45
41.408	1	0.1	0.06	0.02	0.15	0.33	0.12	0.1	0.47	0.47	99.34	0.47	14.69	93.28	5.67	8.51	0.47	0.26	22.16	7.99	0.5	0.02	0	0	0.01	0.18	1.17	0.08	2.74	0.9	0	1.36	12.18	0	0		-0.83	8.85	1.23	44	150.45	562.35	537.57	776.52	764.86	594.62	586.82	745.07	585.79
41.441	1	0.1	0.06	0.02	0.14	0.36	0.13	0.1	0.52	0.52	99.29	0.49	15.17	92.54	6.89	6.7	0.52	0.18	22.52	9.42	0.46	0.03	0	0	0.01	0.2	1.13	0.06	2.82	0.87	0	2.9	12.75	0	0		-0.7	9.41	1.76	43.99	149.62	562	538.2	775.24	764.47	594.85	586.68	744.47	586.97
41.474	1	0.11	0.06	0.02	0.14	0.36	0.12	0.1	0.63	0.63	99.28	0.51	15.42	89.62	5.35	7.22	0.63	0.21	23.35	9.85	0.42	0.02	0	0	0.01	0.22	1.01	0.06	2.9	0.77	0	1.83	12.38	0	0		0.54	11.22	2.82	43.96	148.67	561.56	538.03	774.79	763.41	596.16	587.72	744.83	587.43
41.508	1	0.11	0.06	0.02	0.13	0.37	0.12	0.09	0.66	0.66	99.26	0.5	15.78	88.4	5.26	6.73	0.66	0.22	22.87	10.94	0.42	0.03	0	0	0.01	0.21	0.96	0.05	2.79	0.73	0	1.33	12.91	0	0		-0.91	11.84	2.68	43.12	149.62	560.62	537.16	775.73	764.23	595.57	586.98	745.18	586.42
41.541	1	0.1	0.06	0.02	0.15	0.32	0.12	0.1	0.68	0.68	99.36	0.48	14.55	89.15	5.52	8.71	0.68	0.24	20.75	9.45	0.5	0.04	0	0	0.01	0.2	0.87	0.04	2.75	0.81	0	2.13	12.69	0	0		1.76	11.47	0.95	43.78	146.79	560.2	536.59	776.34	766.67	595.04	588.28	741.79	584.58
41.574	1	0.11	0.06	0.02	0.14	0.36	0.12	0.1	0.75	0.75	99.27	0.49	15.38	96.29	5.87	7.15	0.75	0.21	22.82	11.45	0.62	0.05	0	0	0.01	0.2	0.78	0.04	2.85	0.85	0	2.77	12.8	0	0		0.5	5.72	0.8	43.72	145.22	560.08	536.52	776.07	766.99	595.3	586.78	740.5	584.35
41.608	1	0.11	0.07	0.02	0.13	0.31	0.12	0.09	0.78	0.78	99.38	0.47	14.23	91.36	5.01	5.66	0.78	0.2	20.6	10.21	0.61	0.04	0	0	0.01	0.19	0.83	0.05	2.82	0.76	0	1.21	12.44	0	0		1.39	10.21	0.96	44.32	147.6	561.06	537.64	773.87	763.96	593.8	588.1	741.38	585.28
41.641	1	0.12	0.07	0.02	0.13	0.29	0.13	0.09	0.9	0.9	99.42	0.44	13.47	90.8	5.56	4.52	0.9	0.15	20.16	11.75	0.58	0.02	0	0	0.01	0.2	0.83	0.06	2.68	0.69	0	2.07	12.06	0	0		0.19	10.55	1.94	43.66	148.93	561.13	537.95	773.8	762.97	594.28	587.92	743.21	586.21
41.674	1	0.13	0.08	0.02	0.12	0.27	0.13	0.08	1.09	1.09	99.46	0.42	12.95	91.26	4.96	3.13	1.09	0.11	19.87	12.19	0.51	0.01	0	0	0.01	0.19	0.76	0.07	2.57	0.63	0	1.71	11.64	0	0		1.13	10.27	1.96	44.04	144.74	561.08	538.75	772.25	763.29	595.55	587.7	740.29	587.06
41.708	1	0.13	0.08	0.02	0.12	0.23	0.12	0.08	1.12	1.12	99.54	0.41	11.94	88.63	4.32	3.73	1.12	0.12	17.34	11.69	0.35	0	0	0	0.01	0.19	0.84	0.08	2.8	0.55	0	2.58	11.52	0	0		-2.93	11.73	1.35	42.6	150.96	559.66	538.03	772.81	762.74	591.41	587.66	742.34	585.09
41.741	1	0.12	0.07	0.02	0.12	0.26	0.12	0.08	1.09	1.09	99.48	0.42	12.85	88.41	4.27	3.91	1.09	0.11	19.05	9.16	0.32	0	0	0	0.01	0.18	0.99	0.08	2.68	0.52	0	1.48	11.66	0	0		-1.73	11.84	1.95	42.71	150.07	557.93	536.92	772.93	763.47	591.75	587.72	741.79	584.71
41.775	1	0.12	0.09	0.02	0.13	0.27	0.13	0.08	1.31	1.31	99.47	0.44	12.86	92.02	3.87	3.74	1.31	0.08	21.53	8.57	0.24	0.01	0	0	0.01	0.21	1.06	0.09	2.43	0.49	0	2.33	10.68	0.99	0		1.91	9.77	1.3	44.65	147.22	557.84	537.8	770.57	764.15	591.1	588.06	738.3	585.94
41.808	1	0.12	0.1	0.02	0.12	0.26	0.13	0.07	1.46	1.46	99.48	0.44	12.49	89.65	3.54	3.05	1.46	0.07	21.85	8.1	0.24	0.01	0	0	0.01	0.23	1.14	0.09	2.36	0.47	0	2.07	10.21	1.66	0		0.2	11.2	1.83	43.47	148.01	557.26	536.62	771.5	763.56	591.55	587.04	739.54	584.88
41.841	1	0.12	0.1	0.02	0.12	0.29	0.13	0.07	1.54	1.54	99.43	0.49	13.39	90.87	2.75	2.94	1.54	0.06	23.38	7.43	0.33	0.01	0	0	0.01	0.21	1.31	0.09	2.34	0.44	0	1.61	10.36	1.56	0		-0.08	10.51	1.28	43.71	152.75	558.32	537.95	771.49	763.7	589.06	587.69	741.8	586.27
41.875	1	0.12	0.1	0.02	0.12	0.27	0.13	0.07	1.71	1.71	99.46	0.45	12.87	89.65	2.52	3.56	1.71	0.06	22.13	7.66	0.42	0.01	0	0	0.01	0.25	1.1	0.08	2.17	0.39	0	0.78	10.44	1.6	0		1.28	11.21	1.06	43.76	151.76	557.11	535.87	772.53	763.72	589.25	588.49	740.93	583.52
41.908	1	0.11	0.1	0.02	0.13	0.24	0.12	0.08	1.65	1.65	99.52	0.39	12.01	94.83	1.92	5.07	1.65	0.08	20.23	6.34	0.57	0.02	0	0	0.01	0.25	1.08	0.09	2.14	0.41	0	2.65	10.3	1.68	0		0.77	7.45	0.6	43.73	151.26	557.34	536	772.49	764.25	588.94	587.77	740.14	583.39
41.941	1	0.11	0.09	0.02	0.13	0.31	0.12	0.08	1.66	1.66	99.38	0.53	14	93.85	1.79	7.48	1.66	0.1	24.49	6.12	0.74	0.02	0	0	0.01	0.25	1.18	0.09	2.35	0.43	0	0.41	10.53	1.74	0		3.33	8.38	0.06	43.59	143.57	556.93	536.72	772.88	766.96	592.29	590.66	735.66	583.13
41.975	1	0.11	0.09	0.02	0.13	0.36	0.12	0.08	1.69	1.69	99.28	0.64	14.88	92.45	1.94	6.07	1.69	0.09	27.04	7.52	1.3	0.05	0	0	0.01	0.22	0.9	0.08	2.43	0.54	0	2.13	10.6	1.51	0		5.57	9.47	0.25	44.53	147.11	555.7	534.55	772.61	765.66	590	590.01	736.88	581.81
42.008	1	0.12	0.09	0.02	0.12	0.59	0.13	0.08	1.64	1.64	98.82	1.11	18.33	95.37	1.66	5.85	1.64	0.12	34.62	9.25	2.24	0.06	0	0	0.01	0.19	0.81	0.08	2.52	0.6	0	0.42	11.12	1.93	0		5.19	6.87	-0.71	44.57	147.73	554.21	533.85	771.6	765.12	587.39	591.04	734.67	579.57
42.041	1	0.12	0.09	0.02	0.12	0.92	0.13	0.08	1.78	1.74	98.17	1.96	21.31	96.93	1.74	5.86	1.78	0.14	41.89	10.82	3	0.08	0	0	0.02	0.19	0.72	0.1	2.77	0.65	0	1.1	11.42	1.61	0		4.08	4.73	0.45	44.04	145.8	553.55	533.3	771.51	765.61	589.13	588.07	734.74	580.61
42.075	1	0.13	0.1	0.02	0.11	0.88	0.13	0.08	1.82	1.82	98.23	1.69	20.61	96.68	1.88	5.06	1.82	0.13	39.86	11.83	4.29	0.1	0	0	0.02	0.18	0.73	0.1	2.88	0.61	0	3.91	12.14	3	0	0	6.12	5.14	0.95	45.51	148.55	553.52	534.2	769.79	765.27	587.4	587.64	735.88	583.21
42.108	1	0.12	0.11	0.02	0.12	0.74	0.13	0.08	1.87	1.87	98.51	1.42	19.1	92.91	2.6	6.36	1.87	0.18	37.3	11.5	4.16	0.15	0	0	0.02	0.19	0.65	0.17	3.24	0.73	0	1.17	11.88	4.15	0	0	3.6	9.13	-0.91	44.05	144.17	551.76	532.58	770.34	765.76	587.13	588.39	730.95	578.29
42.142	1	0.13	0.13	0.02	0.12	0.57	0.12	0.08	1.81	1.81	98.85	0.99	17.6	92.64	2.43	5.57	1.81	0.17	31.82	13.37	3.52	0.19	0	0	0.03	0.2	0.71	0.13	3.67	0.93	0	2.04	12.32	5.63	0	0	4.45	9.34	0.22	45.16	147.76	553.44	534.69	768.08	763.46	586.19	588.21	733.82	581.93
42.175	1	0.14	0.12	0.02	0.12	0.61	0.12	0.08	1.58	1.58	98.78	1.02	18.22	92.08	2.54	5.26	1.58	0.15	31.55	14.8	3.69	0.21	0	0	0.02	0.22	0.65	0.13	4.36	1.14	0	2.05	12.99	5.42	0	0	4.5	9.74	-0.39	45.22	144.29	553.66	533.91	768.76	763.83	587.75	587.75	731.85	580.42
42.208	1	0.14	0.13	0.02	0.12	0.48	0.12	0.08	1.55	1.55	99.04	0.77	16.89	92.39	2.46	4.78	1.55	0.14	27.72	14.31	2.71	0.2	0	0	0.02	0.22	0.58	0.08	4.3	1.22	0	2.99	12.84	6.38	0	0	4.76	9.52	0.79	45.56	142.02	554.42	534.63	767.47	762.09	589.9	587.41	731.81	581.76
42.242	1	0.14	0.16	0.02	0.12	0.54	0.12	0.08	1.83	1.83	98.93	0.93	17.7	92.22	2.47	5.11	1.83	0.16	29.02	14.05	2.5	0.13	0	0	0.02	0.25	0.6	0.07	5.64	1.72	0	1.86	13.13	8.43	0	0	3.99	9.63	-0.58	45.64	147.03	553.09	532.94	768.4	762.63	585.67	587.04	732.5	579.25
42.275	1	0.15	0.17	0.02	0.12	0.87	0.12	0.09	1.84	1.84	98.25	1.62	21.49	95.02	3.17	5.72	1.84	0.14	35.93	16.74	2.35	0.16	0	0	0.02	0.26	0.52	0.08	6.28	2.01	0	1.83	14.03	9.41	0	0	7.01	7.25	0.26	47.07	143.24	552.84	532.03	768.6	763.4	588.43	586.19	731.54	579.93
42.308	1	0.13	0.2	0.02	0.13	0.85	0.12	0.1	1.62	1.62	98.31	1.41	21.94	93.36	3.05	7.25	1.62	0.16	33.79	13.56	1.47	0.09	0	0	0.02	0.31	0.62	0.09	6.69	2.57	0	3.51	14.83	12.15	0	0	7.2	8.78	0.47	47.83	143.2	553.05	533.22	765.4	761.15	587.19	585.6	730.33	581.32
42.342	1	0.15	0.16	0.02	0.13	1.75	0.12	0.11	1.55	1.55	96.51	3.38	27.66	92.25	3.14	8.66	1.55	0.18	43.16	18.1	1.86	0.07	0	0	0.02	0.36	0.54	0.15	8.45	3.96	0	1.69	16.63	11.81	0	0	7.67	9.62	0.21	47.72	142.84	552.35	531.95	767.43	762.85	587.79	585.97	730.51	579.97
42.375	1	0.16	0.21	0.02	0.13	2.04	0.12	0.11	1.6	1.6	95.91	3.9	28.93	92.81	3.29	8.29	1.6	0.14	45.12	20.83	1.8	0.06	0	0	0.02	0.38	0.5	0.14	8.34	4.05	0	3.78	17.07	14.55	0	0	6.8	9.21	0.11	47.95	145.46	553.77	533.03	766.07	760.24	586.38	586.34	731.73	580.41
42.409	1	0.19	0.15	0.02	0.13	4.61	0.13	0.12	1.78	1.78	90.78	9.74	34.93	92.7	5.11	8	1.78	0.13	55.39	26.49	2.55	0.07	0	0	0.02	0.39	0.49	0.18	10.23	5.58	0	0.92	19.39	12.63	0	0	6.89	9.3	0.56	47.68	145.57	551.56	531.28	768.25	763.53	586.81	585.07	732.29	580.05
42.442	1	0.2	0.17	0.02	0.12	3.5	0.13	0.12	1.91	1.91	93	5.75	32.84	92.81	5.28	7.14	1.91	0.13	49.56	28.67	2.39	0.06	0	0	0.03	0.42	0.51	0.17	8.98	5.98	0	2.99	19.78	14.23	0	0	12.02	9.21	-0.25	50.95	147.5	553.92	533.35	765.33	761.24	584.62	587.56	732.02	582.17
42.475	1	0.24	0.17	0.02	0.12	2.47	0.12	0.12	1.83	1.83	95.06	3.67	30.22	93.03	4.94	7.32	1.83	0.14	43.9	33.47	2.33	0.05	0	0	0.03	0.4	0.59	0.15	8.76	6.17	0	1.46	19.44	13.55	0	0	6.52	9.04	0.93	48.15	147.92	552.27	531.82	767.3	761.61	585.92	585.07	733.77	580.73
42.509	1	0.22	0.12	0.02	0.12	2.31	0.11	0.12	1.62	1.62	95.38	3.03	30.38	92.38	3.76	7.48	1.62	0.13	41.38	31.59	1.9	0.05	0	0	0.03	0.48	0.68	0.15	8.82	6.31	0	2.64	20.09	11.14	0	0	6.4	9.53	-0.13	48.4	145.75	554.23	533.43	766.4	760.59	586.36	586.47	732	580.63
42.542	1	0.2	0.12	0.02	0.12	1.48	0.1	0.12	1.55	1.55	97.04	1.84	26.93	93.32	3.77	7.79	1.55	0.13	34.8	28.01	1.78	0.05	0	0	0.03	0.48	0.71	0.1	9.05	7.71	0	3.4	19.36	10.9	0	0	4.13	8.82	0.8	47.18	141.85	553.67	533.22	767.38	761.64	589.55	585.33	731.32	580.64
42.575	1	0.31	0.11	0.02	0.12	2.03	0.11	0.12	1.63	1.63	95.94	3.06	29.18	92.91	3.96	6.09	1.63	0.12	40.97	39.76	1.84	0.07	0	0	0.04	0.46	0.61	0.1	9.36	8.1	0	2.08	19.13	9.46	0	0	5.91	9.13	0.41	47.84	142.52	552.87	532	769.18	763.89	589.3	585.53	731.71	579.99
42.609	1	0.29	0.09	0.02	0.11	2.44	0.12	0.12	1.52	1.52	95.12	3.42	30.79	97.45	4.45	4.92	1.52	0.11	43.44	38.54	1.48	0.05	0	0	0.04	0.39	0.66	0.1	8.31	8.86	0	1.96	19.55	7.8	0	0	6.78	3.78	1.12	49.2	142.68	551.51	531.6	767.26	762.43	588.24	585.76	730.81	579.87
42.642	1	0.32	0.1	0.02	0.11	3.01	0.13	0.12	1.53	1.53	93.99	4.33	32.54	92.54	4.65	4.45	1.53	0.11	46.87	40.81	1.09	0.04	0	0	0.04	0.36	0.8	0.13	7.94	9.3	0	1.28	19.74	8.11	0	0	8.51	9.41	-0.28	50.38	148.86	552.4	531.62	766.47	761.31	583.73	585.74	732.47	579.87
42.675	1	0.24	0.09	0.02	0.1	3.97	0.11	0.12	1.49	1.49	92.07	5.13	35.28	93.98	2.88	4.98	1.49	0.13	49.49	34.51	1.24	0.04	0	0	0.04	0.36	0.87	0.18	7.54	10.54	0	1.73	20.97	8.51	0	0	8.89	8.26	0.14	50.98	146.54	553.21	533.76	764.85	760.83	584.95	587.21	731.39	581.86
42.709	1	0.25	0.1	0.02	0.09	2.71	0.11	0.12	1.64	1.64	94.58	2.91	32.26	93.39	2.41	3.99	1.64	0.14	42.89	34.86	1.36	0.04	0	0	0.04	0.37	0.94	0.24	6.81	11.82	0	1.26	20.8	8.65	0	0	4.5	8.76	2.22	48.62	145.07	550.73	530.51	766.18	760.4	587.43	581.84	732.49	580.34
42.742	1	0.25	0.12	0.02	0.09	2.23	0.11	0.11	1.72	1.72	95.54	2.28	30.3	88.26	2.72	3.04	1.72	0.11	40.4	34.09	1.85	0.05	0	0	0.04	0.4	0.87	0.4	6.15	10.72	0	5.24	20.28	10.04	0	0	3.56	11.91	3.29	48	147.74	550.84	529.4	768.31	760.93	588.59	579.64	736.32	581.26
42.776	1	0.27	0.15	0.02	0.09	1.27	0.11	0.11	1.7	1.7	97.46	1.19	25.04	87.77	3.34	2.63	1.7	0.1	33.45	36.03	2.74	0.07	0	0	0.05	0.39	0.93	0.84	4.71	9.57	0	6.67	18.66	10.75	0	0	3.99	12.15	2.97	48.31	146.84	550.57	529.42	769.05	762.88	588.9	579.49	735.73	581.5
42.809	1	0.27	0.14	0.02	0.09	1.25	0.11	0.1	1.88	1.88	97.5	1.22	25.07	88.35	2.32	2.38	1.88	0.09	34.26	35.56	2.45	0.08	0	0	0.06	0.34	1.02	0.72	4.21	9.38	0	1.57	18.1	9.75	0	0	5.57	11.87	2.65	49.25	148.09	552.82	530.69	770.4	762.91	589.7	582.32	737.79	582.2
42.842	1	0.23	0.13	0.02	0.1	0.96	0.11	0.1	1.85	1.85	98.09	0.99	23.26	88.8	2.08	2.71	1.85	0.1	31.39	29.73	1.69	0.06	0	0	0.06	0.38	1.02	0.62	4.2	9.36	0	1.74	17.15	8.24	0	0	7.2	11.65	2.33	49.99	150.54	554.24	530.69	773.1	764.81	590.19	583.08	740.73	582.91
42.876	1	0.24	0.14	0.02	0.1	0.77	0.11	0.1	1.83	1.83	98.45	0.88	21.56	96.37	2.37	3.35	1.83	0.1	29.99	30.28	1.31	0.09	0	0	0.06	0.34	0.84	0.33	3.94	8.93	0	2.35	15.95	8.58	0	0	6.6	5.61	3.66	49.55	149.11	555.74	528.1	779.25	767.11	596.07	580.41	745.17	582.05
42.909	1	0.24	0.1	0.02	0.1	0.61	0.11	0.1	1.79	1.79	98.78	0.72	19.86	93.87	1.97	3.75	1.79	0.11	26.8	29.63	1.21	0.11	0	0	0.05	0.37	0.55	0.17	4.27	8.51	0	3.8	15.45	5.33	0	0	11.11	8.36	2.88	51.35	145.93	558.29	529.04	780.56	768.61	598.71	582.97	744.64	582.94
42.942	1	0.27	0.13	0.02	0.11	0.4	0.11	0.1	1.71	1.71	99.2	0.57	16.09	94.2	2.75	3.72	1.71	0.1	22.37	31.58	1.3	0.11	0	0	0.05	0.38	0.4	0.17	4.24	7.53	0	0.44	13.82	6.23	0	0	6.07	8.06	4.32	49.17	149.61	560.88	528.57	784.11	767.5	601.71	578.86	751.23	584.02
42.976	1	0.26	0.11	0.02	0.12	0.38	0.11	0.1	1.7	1.7	99.25	0.53	15.27	95.31	3.24	4.7	1.7	0.11	22.27	31.08	1.76	0.17	0	0	0.05	0.4	0.33	0.16	4.25	6.64	0	0.47	13.36	5.26	0	0	11.69	6.94	3.7	52.06	151.48	563.31	530	784.39	767.65	601.39	582.57	752.84	585.78
43.009	1	0.22	0.09	0.02	0.12	0.25	0.1	0.1	1.58	1.58	99.49	0.5	12.45	95.34	2.33	5.63	1.58	0.1	15.94	27.02	1.81	0.15	0	0	0.05	0.39	0.31	0.21	3.77	5.44	0	0.96	13.01	2.7	0	0	9.56	6.9	4.4	51.42	148.31	565.95	530.82	783.68	763.97	604.68	581.67	752.93	585.75
43.042	1	0.2	0.09	0.02	0.12	0.25	0.1	0.09	1.58	1.58	99.51	0.46	12.28	93.98	1.77	6.23	1.58	0.12	16.75	23.97	1.67	0.13	0	0	0.04	0.41	0.25	0.32	3.17	4.6	0	0.82	12.39	2.65	0	0	3.95	8.26	4.36	49.15	147.72	566.8	530.68	783.76	761.92	605.44	579.02	753.07	584.3
43.076	1	0.18	0.09	0.02	0.12	0.26	0.1	0.09	1.39	1.39	99.48	0.47	12.89	95.26	1.97	7.65	1.39	0.13	17.66	22.6	1.53	0.12	0	0	0.04	0.48	0.21	0.22	2.35	3.19	0	0.76	12.46	2.61	0	0	5	6.99	3.83	49.82	144.26	567.9	531.78	783.36	762.85	606.8	579.38	750.95	584.88
43.109	1	0.17	0.08	0.02	0.13	0.28	0.1	0.1	1.2	1.2	99.45	0.48	13.48	95.99	2.1	8.69	1.2	0.18	18.23	21.26	1.24	0.1	0	0	0.04	0.52	0.22	0.25	2.39	3.1	0	0.91	12.61	2.34	0	0	3.51	6.12	4.54	49.27	146.15	565.37	530.24	784.76	764.84	606.13	577.92	752.14	584.5
43.143	1	0.2	0.08	0.02	0.12	0.41	0.11	0.09	1.15	1.15	99.17	0.62	16.45	87.84	1.51	7.2	1.15	0.15	26.54	25.1	1.5	0.15	0	0	0.04	0.74	0.25	0.21	2.37	2.48	0	1.5	12.04	1.64	0	0	4.68	12.11	4.89	49.4	146.35	568.4	532.17	785.94	764.79	608.8	579.57	754.95	587.28
43.176	1	0.23	0.08	0.02	0.12	0.37	0.11	0.08	1.05	1.05	99.25	0.6	15.73	95.54	1.65	6.28	1.05	0.11	26.01	28.34	1.18	0.1	0	0	0.04	0.72	0.31	0.19	2.56	2.17	0	2.35	11.42	1.46	0	0	-1.9	6.68	5.36	46.99	152.13	571.81	531.74	790.82	762.59	610.58	578.25	762.52	585.84
43.209	1	0.28	0.07	0.02	0.12	0.48	0.12	0.08	1.13	1.13	99.04	0.81	17.54	97.04	1.88	5.81	1.13	0.13	30.18	33	1.21	0.12	0	0	0.05	0.79	0.36	0.21	2.55	2.29	0	1.23	11.56	0.36	0	0	0.7	4.55	5.69	48.09	149.37	570.06	530.93	790.65	765.06	611.24	577.39	760.35	586.29
43.243	1	0.31	0.07	0.02	0.12	0.61	0.12	0.08	0.95	0.95	98.79	1.02	19.21	97.28	2.38	5.05	0.95	0.12	33.02	36.79	1.72	0.11	0	0	0.04	0.84	0.29	0.12	2.98	2.23	0	12.59	12.2	0	0	0	2.13	4.11	7.21	48.94	153.42	571.26	532.11	791.81	765.45	612.51	577.11	765.32	590.83
43.276	1	0.43	0.07	0.02	0.12	0.54	0.13	0.09	0.96	0.96	98.91	0.9	18.12	97.53	3.96	5.54	0.96	0.12	31.41	46.03	1.52	0.09	0	0	0.05	0.91	0.25	0.13	2.82	2.3	0	3.03	12.06	0.57	0	0	1.8	3.61	5.12	48.45	148.18	572.58	532.16	793.72	767.92	613.89	579.01	761.84	587.21
43.309	1	0.48	0.07	0.02	0.13	0.58	0.14	0.1	0.87	1.02	98.84	0.9	18.16	97.78	6.2	5.56	0.87	0.11	31.78	51.17	1.74	0.08	0	0	0.05	1.02	0.21	0.12	2.47	2.21	0	4.98	12.43	0.47	0	0	2.56	3.07	6.49	49.13	148.8	575.26	535.37	791.8	765.35	615.65	580.1	763.98	591.87
43.343	1	0.67	0.08	0.02	0.13	0.46	0.15	0.1	0.92	1.33	98.66	0.7	16.18	97.12	8.07	4.04	0.92	0.09	28.29	59.87	1.21	0.06	0	0	0.05	1.33	0.18	0.1	2.42	1.89	0	2.81	12.15	0.47	0	0	-2.38	4.41	4.52	48.13	147.44	577.64	537.9	789.3	762.42	613.92	581.05	761.08	590.12
43.376	1	0.72	0.09	0.02	0.14	0.32	0.17	0.1	0.92	1.74	98.57	0.49	13.15	96.7	9.72	3.17	0.92	0.07	23.2	61.36	0.64	0.04	0	0	0.06	1.74	0.13	0.14	2.27	1.75	0	10.87	11.44	1.03	0	0	1.02	5.12	5.36	49.6	152.16	578.58	538.72	790.72	763.46	613.94	582.48	765.69	593.62
43.41	1	0.58	0.1	0.02	0.15	0.3	0.18	0.11	0.89	2.25	98.83	0.45	12.35	96.36	11.31	2.97	0.89	0.1	22.8	56.42	0.56	0.04	0	0	0.06	2.25	0.09	0.1	1.68	1.75	0	14.09	11.11	1.73	0	0	-1.04	5.62	6.47	48.99	149.18	579.77	540.06	790.3	762.87	617.15	581.05	765.61	595.74
43.443	1	0.5	0.1	0.01	0.16	0.22	0.18	0.11	0.87	3.06	98.99	0.35	9.56	95.33	12.5	3.2	0.87	0.12	18.29	52.58	0.52	0.05	0	0	0.07	3.06	0.07	0.11	1.46	1.67	0	4.92	10.49	1.74	0	0	-2.05	6.91	4.56	48.24	152.02	579.77	540.51	792.68	765.77	614.64	584.25	766.37	593.73
43.476	1	0.41	0.11	0.02	0.15	0.15	0.17	0.11	0.94	3.02	99.17	0.33	6.64	96.08	10.93	3.03	0.94	0.12	13.3	45.5	0.55	0.07	0	0	0.06	3.02	0.05	0.12	1.33	1.6	0	3.48	9.46	2.23	0	0	-1.52	6.01	4.36	47.72	152.6	578.54	538.89	796.74	769.15	615.42	586.4	767.93	591.56
43.51	1	0.36	0.12	0.02	0.15	0.12	0.16	0.1	1.06	3.63	99.29	0.33	4.76	94.3	9.56	2.95	1.06	0.11	11.42	39.73	0.8	0.06	0	0	0.06	3.63	0.06	0.12	1.26	1.69	0	5.42	8.33	1.78	0	0	4.8	7.97	5.11	49.53	143.72	580.54	537.67	797.35	769.27	621.86	585.59	765.44	591.88
43.543	1	0.33	0.14	0.02	0.15	0.1	0.16	0.1	1.03	4.51	99.34	0.33	3.56	96.7	9.38	2.71	1.03	0.09	9.52	37.03	0.66	0.06	0	0	0.06	4.51	0.06	0.14	1.44	1.88	0	2.21	7.85	2.84	0	0	2.59	5.12	4.39	49.56	143.45	581.74	538.69	794.19	766.11	620.16	583.44	763.36	591.7
43.576	1	0.35	0.14	0.02	0.15	0.11	0.15	0.09	0.98	4.13	99.3	0.33	4.81	97.31	7.87	2.84	0.98	0.12	12.25	37.97	1.05	0.07	0	0	0.06	4.13	0.08	0.12	1.54	2.13	0	1.32	7.76	2.83	0	0	0.04	4.06	4.03	49.15	156.58	578.99	533.74	796.56	764.72	613.29	579.1	769.61	588.18
43.61	1	0.26	0.15	0.02	0.15	0.11	0.16	0.09	1.06	4.62	99.49	0.33	4.68	96.76	7.18	3.33	1.06	0.14	13.44	28.53	1.02	0.06	0	0	0.06	4.62	0.1	0.13	1.73	2.02	0	0.96	7.05	3.04	0	0	5.54	5.02	3.84	50.95	141.81	579.76	534.84	794.72	765.52	619.52	582.97	761.26	587.36
43.643	1	0.27	0.14	0.02	0.14	0.14	0.16	0.09	1.12	4.02	99.45	0.33	6.64	96.43	6.31	2.59	1.12	0.11	17.22	29.79	1.14	0.08	0	0	0.04	4.02	0.14	0.12	1.71	1.86	0	2.18	7.3	2.46	0	0	7.03	5.53	5.32	51.61	142.48	580.75	532.97	795.45	763.03	621.76	580.48	764.06	587.61
43.676	1	0.21	0.14	0.02	0.14	0.14	0.15	0.08	0.97	4.27	99.58	0.33	6.48	94.78	5.34	3.38	0.97	0.08	16.99	22.28	0.93	0.05	0	0	0.04	4.27	0.23	0.13	1.56	1.53	0	1.67	6.88	2.51	0	0	6.37	7.5	3.86	52.17	150.09	579.41	532.7	793.09	760.76	614.68	581.18	764.68	586.24
43.71	1	0.23	0.18	0.02	0.14	0.14	0.15	0.08	1.05	4.39	99.54	0.33	6.61	92.3	4.39	2.98	1.05	0.07	18.73	23.46	0.74	0.04	0	0	0.04	4.68	0.34	0.17	1.36	1.29	0	2	6.09	4.09	0	0	7.76	9.58	4.39	52.53	149.84	577.25	531.14	792.82	760.91	614.27	581.23	764.05	585.45
43.743	1	0.22	0.19	0.02	0.15	0.18	0.16	0.09	1.03	3.93	99.56	0.46	8.57	92.08	5.09	3.93	1.03	0.07	23.37	23.36	0.85	0.06	0	0	0.03	3.93	0.45	0.13	1.35	1.33	0	1.22	6.26	5.03	0	0	3.67	9.74	4.34	51.16	151.32	575.82	529.21	793.34	759.22	613.04	579.94	764.35	582.12
43.777	1	0.23	0.25	0.02	0.14	0.26	0.16	0.08	1.04	3.03	99.49	0.75	11.32	94.82	4.01	3.97	1.04	0.06	30.39	23	0.86	0.09	0	0	0.03	3.03	0.64	0.12	1.14	1.12	0	2.32	5.83	7.12	0	0	2.77	7.47	4.2	51.33	150.5	576.4	529.44	792.79	758.98	613.22	578.14	763.66	582.43
43.81	1	0.22	0.22	0.02	0.14	0.23	0.16	0.08	1.13	2.28	99.55	0.65	10.45	91.83	3.2	3.47	1.13	0.08	28.53	22.06	0.83	0.05	0	0	0.03	2.28	0.56	0.08	1.14	1.09	0	4.32	5.61	5.56	0	0	0.19	9.91	4.17	51	151.61	577.92	529.68	790.86	754.63	612.55	576.51	764.07	581.95
43.843	1	0.2	0.23	0.02	0.14	0.21	0.15	0.08	1.08	2.23	99.55	0.6	10.09	94.07	2.85	3.8	1.08	0.08	27.25	18.95	0.96	0.03	0	0	0.03	2.23	0.54	0.07	1.16	1.24	0	6.38	5.74	6.25	0	0	-1.35	8.18	4.38	50.21	146.7	575.92	528.73	792.42	758.26	614.85	575.23	761.44	580.85
43.877	1	0.23	0.22	0.02	0.13	0.24	0.15	0.08	0.88	1.38	99.51	0.66	11.32	96.9	2.53	3.94	0.88	0.09	28.65	23.48	1	0.02	0	0	0.03	1.38	0.43	0.06	1.19	1.4	0	7.11	6.19	6.26	0	0	2.63	4.79	3.64	52.42	144.33	578.09	530.72	789.95	757.15	614.88	576.76	759.1	582.43
43.91	1	0.21	0.21	0.02	0.14	0.18	0.14	0.08	0.8	1.4	99.58	0.48	9.1	95.05	2.81	4.9	0.8	0.12	23.94	21.15	1.06	0.02	0	0	0.03	1.4	0.27	0.04	1.25	1.67	0	16.53	6.01	5.93	0	0	0.48	7.23	6.04	52.19	149.69	576.38	532.69	786.13	754.37	612.59	575.64	761.81	587.6
43.943	1	0.22	0.21	0.02	0.14	0.18	0.15	0.08	0.79	1.38	99.57	0.48	9.06	92.45	3.54	4.21	0.79	0.13	23.96	22.21	0.85	0.03	0	0	0.03	1.38	0.18	0.04	1.26	1.61	0	7.6	6.03	5.82	0	0	-0.12	9.48	5.59	51.73	145.93	574.44	533.42	785.98	756.74	612.72	578.97	758.47	586.28
43.977	1	0.19	0.15	0.02	0.14	0.19	0.13	0.09	0.62	0.95	99.62	0.42	10.03	96.7	2.97	5.61	0.62	0.18	22.22	19.97	0.68	0.02	0	0	0.03	0.95	0.15	0.03	1.36	1.71	0	3.97	7.37	3.73	0	0	2	5.11	4.79	52.36	147.14	574.59	532.8	789.13	761.23	612.75	578.56	759.67	586.43
44.01	1	0.17	0.13	0.02	0.13	0.17	0.12	0.08	0.6	0.88	99.66	0.35	9.33	93.55	2.28	5.71	0.6	0.17	19.66	17.15	0.63	0.03	0	0	0.03	0.88	0.14	0.04	1.36	1.78	0	2.2	7.57	2.69	0	0	2.96	8.62	3.82	52.39	147.58	574.04	530.72	791.34	762.52	612.3	578.91	759.8	583.65
44.043	1	0.17	0.1	0.02	0.13	0.26	0.13	0.08	0.6	0.74	99.47	0.52	12.82	95.21	2.66	5.09	0.6	0.19	25.01	18.12	0.56	0.02	0	0	0.03	0.74	0.15	0.06	1.52	1.97	0	3.44	8.77	1.23	0	0	1.05	7.05	3.55	52.16	149.48	572.77	530.25	789.98	761.5	609.73	577.68	759.12	582.71
44.077	1	0.15	0.1	0.02	0.13	0.36	0.12	0.09	0.59	0.59	99.28	0.64	15.55	96.99	2.77	5.64	0.59	0.13	27.53	16.23	0.43	0.02	0	0	0.03	0.53	0.19	0.06	1.78	1.82	0	4.05	10.31	1.85	0	0	3.72	4.63	6.68	53.19	147.19	572.4	529.39	790.81	760.64	614.62	577.33	761.6	585.22
44.11	1	0.18	0.1	0.02	0.12	0.52	0.14	0.08	0.67	0.67	98.95	0.97	18.28	97.7	3.53	3.71	0.67	0.08	33.14	20.3	0.41	0.03	0	0	0.02	0.46	0.21	0.06	2.16	2.02	0	3.8	10.82	2.47	0	0	3.92	3.26	5.6	53.48	145.51	573.83	528.24	791.77	761.58	615.39	573.63	760.52	584.08
44.144	1	0.18	0.11	0.02	0.12	1.12	0.15	0.08	0.66	0.66	97.76	2.31	24.29	95.29	3.91	3.46	0.66	0.05	44.34	20.91	0.24	0.04	0	0	0.01	0.4	0.27	0.05	2.37	2.67	0	0.99	12.01	3.8	0	0	4.15	6.97	3.2	54.03	149.98	573.59	528.64	790.49	760.32	609.72	577.37	759.64	581.41
44.177	1	0.18	0.12	0.02	0.11	1.16	0.14	0.08	0.72	0.72	97.67	2.13	25.09	96.71	2.43	3.34	0.72	0.04	42.89	21.05	0.25	0.05	0	0	0.01	0.33	0.38	0.04	2.79	3.32	0	4.71	13.08	5.74	0	0	2.26	5.09	2.39	53.94	150.5	571.74	528.11	788.16	758.63	606.36	577.48	756.85	578.97
44.21	1	0.17	0.14	0.02	0.11	1.33	0.13	0.08	0.73	0.73	97.33	2.3	26.29	96.89	2.26	3.49	0.73	0.04	44.06	20.5	0.27	0.06	0	0	0.01	0.31	0.52	0.05	2.6	3.08	0	6.04	13.73	7.44	0	0	2.4	4.81	3.43	54.51	147.47	571.92	529.16	784.85	756.09	607.49	576.2	754.89	580.8
44.244	1	0.15	0.14	0.02	0.1	1.39	0.13	0.08	0.64	0.64	97.22	1.91	26.93	95.14	2.71	3.05	0.64	0.03	41.5	18.51	0.24	0.04	0	0	0.01	0.28	0.64	0.06	2.83	3.58	0	8.15	15.39	8.64	0	0	1.88	7.12	4.47	53.81	143.95	570.72	528.89	785.54	757.77	610.18	575.74	754.02	581.37
44.277	1	0.17	0.14	0.02	0.11	0.64	0.12	0.09	0.71	0.71	98.72	0.8	20.49	97.75	3.99	2.62	0.71	0.03	29.62	21.76	0.33	0.04	0	0	0.01	0.31	0.48	0.04	2.82	3.79	0	9.56	14.39	7.65	0	0	5.03	3.14	4.51	55.58	146.11	570.59	529	785.61	758.81	609.06	576.38	755.04	582.7
44.31	1	0.15	0.12	0.02	0.1	0.57	0.11	0.09	0.6	0.6	98.85	0.67	20.01	96.07	3.29	3.1	0.6	0.04	26.55	17.97	0.4	0.02	0	0	0.01	0.31	0.31	0.04	3.11	4.52	0	10.69	15	6.54	0	0	1.68	6.02	5.16	54.3	148.38	571.01	532.69	784.73	759.23	608.62	578.79	756.81	586.34
44.344	1	0.14	0.09	0.02	0.11	0.27	0.1	0.09	0.53	0.53	99.47	0.6	14.12	95.22	3.37	2.96	0.53	0.07	14.55	16.32	0.37	0.02	0	0	0.01	0.35	0.23	0.02	3.79	5.74	0	46.49	14.2	3.11	0	0	8.78	7.04	3.27	58.16	151.3	574.39	538.29	782.89	760.66	605.75	587.38	757.02	590.69
44.377	1	0.12	0.09	0.02	0.11	0.16	0.1	0.09	0.5	0.5	99.67	0.48	10.32	93.32	2.65	3.54	0.5	0.09	8.91	11.22	0.29	0.02	0	0	0.01	0.34	0.21	0.03	3.06	5.93	0	14.84	12.68	2.19	0	0	4.05	8.82	1.87	56.19	147.9	576.92	541.7	782.16	759.61	606.73	590.64	754.63	589.82
44.411	1	0.1	0.07	0.02	0.12	0.12	0.1	0.1	0.52	0.52	99.76	0.46	7.66	93.65	3.39	4.51	0.52	0.12	3.59	7.26	0.19	0.04	0	0	0.02	0.32	0.17	0.06	2.82	5.06	0	15.09	12.42	0.16	0	0	3.47	8.55	1.93	56.37	150.88	578.39	543.16	781.43	759.07	605.71	589.01	756.54	592.78
44.444	1	0.1	0.07	0.02	0.12	0.11	0.1	0.09	0.53	0.53	99.76	0.42	6.9	93.98	4.01	4.26	0.53	0.11	3.89	6.37	0.29	0.05	0	0	0.02	0.27	0.19	0.06	2.67	4.14	0	22.44	11.75	0	0	0	3.98	8.26	2.47	56.45	153.7	578.33	544.86	781.95	760.65	605.19	591.6	758.85	594.93
44.477	1	0.11	0.08	0.02	0.12	0.1	0.11	0.09	0.56	0.56	99.75	0.34	5.54	95.68	3.59	3.96	0.56	0.11	4.26	6.45	0.31	0.06	0	0	0.01	0.25	0.14	0.06	2.65	4.42	0	13.1	10.26	0	0	0	1.86	6.51	1.53	55.57	150.97	576.18	543.86	782.82	763.02	604.74	590.09	755.65	594.03
44.511	1	0.11	0.09	0.02	0.13	0.09	0.11	0.1	0.67	0.67	99.74	0.33	4.65	93.72	4.02	4.04	0.67	0.11	4.4	5.51	0.44	0.08	0	0	0.01	0.3	0.11	0.02	2.91	4.96	0	11.22	9.55	0	0	0	-2.94	8.49	2.72	53.67	147.57	575.43	544.62	781.38	762.08	606.83	587.39	754.18	595.43
44.544	1	0.11	0.09	0.02	0.13	0.09	0.11	0.09	0.7	0.7	99.74	0.33	4.26	94.6	3.45	3.38	0.7	0.07	5.49	4.34	0.41	0.07	0	0	0.01	0.39	0.11	0.01	2.86	5.67	0	9.8	8.63	0	0	0	-2.43	7.68	3.15	53.82	147.6	574.58	545.01	780.77	763.12	606.55	587.68	753.93	595.96
44.577	1	0.11	0.09	0.02	0.14	0.1	0.12	0.1	0.71	0.71	99.72	0.33	4.85	93.54	4.97	4.28	0.71	0.08	7.84	4.8	0.26	0.04	0	0	0.01	0.42	0.11	0	3	5.26	0	18.24	8.5	0	0	0	-2.69	8.63	2.97	53.8	157.47	569.71	544.45	780.94	766.53	599.18	590.81	756.59	595.03
44.611	1	0.11	0.1	0.02	0.15	0.09	0.13	0.11	0.58	0.58	99.7	0.33	4.07	95.21	4.08	6.09	0.58	0.08	10.23	4.68	0.31	0.03	0	0	0.01	0.56	0.14	0.01	2.11	6.1	0	7.52	6.58	0	0	0	-0.84	7.05	4.08	54.29	154.71	568.16	543.72	782.14	770.27	601.69	588.59	756.17	597.08
44.644	1	0.11	0.1	0.02	0.17	0.11	0.13	0.13	0.56	0.66	99.66	0.33	5.86	94.6	4.49	8.91	0.56	0.1	15.04	5.54	0.24	0.03	0	0	0.01	0.66	0.14	0.01	2.17	7.34	0	6.1	6.39	0	0	0	-0.4	7.68	3.7	54.21	151.84	569.16	543.28	783.34	770.29	603.67	589.47	755.39	595.46
44.677	1	0.13	0.11	0.02	0.15	0.17	0.14	0.11	0.62	0.66	99.66	0.47	8.79	94.72	3.02	6.67	0.62	0.09	23.07	7.91	0.28	0.03	0	0	0.01	0.66	0.15	0.01	1.86	7.33	0	7.8	5.71	0	0	0	-1.57	7.57	3.33	53.76	153.3	568.75	543.5	783.78	770.48	602.52	591.06	755.78	594.57
44.711	1	0.13	0.11	0.02	0.17	0.16	0.15	0.13	0.62	0.85	99.66	0.5	7.95	92.12	4.02	8.08	0.62	0.1	24.18	8.21	0.27	0.03	0	0	0.02	0.85	0.15	0.02	1.82	7.53	0	4.01	4.67	0	0	0	-4.64	9.71	3.08	52.42	153.53	570.15	544.73	784.22	770.38	603.11	590.44	756.57	595.17
44.744	1	0.13	0.11	0.02	0.19	0.2	0.15	0.14	0.62	0.96	99.6	0.66	9.69	94.47	4.34	10.61	0.62	0.09	27.86	9.78	0.26	0.03	0	0	0.02	0.96	0.18	0.02	2.05	7.71	0	8.66	4.9	0.58	0	0	-8.19	7.81	4.6	50.78	149.5	570.78	544.15	786.81	770.84	608.42	588.39	757.76	595.04
44.778	1	0.14	0.13	0.02	0.19	0.18	0.15	0.14	0.58	1.06	99.62	0.6	8.59	94.58	4.28	10.23	0.58	0.07	26.54	10.66	0.26	0.02	0	0	0.05	1.06	0.23	0.03	2.03	7.27	0	4.88	4.36	1.86	0	0	-3.87	7.7	3.13	52.66	146.31	570	544.11	782.72	769.83	605.77	588.78	751.99	594.08
44.811	1	0.14	0.14	0.02	0.21	0.19	0.15	0.15	0.66	1.33	99.58	0.67	8.73	95.83	5.08	12.3	0.66	0.09	27.93	12.31	0.25	0.01	0	0	0.12	1.33	0.38	0.06	2.08	6.54	0	10.21	4.15	2.79	0	0	-5.28	6.33	4	51.35	144.02	569	541.79	787.22	771.62	609.52	589.93	753.54	591.1
44.844	1	0.14	0.14	0.02	0.2	0.2	0.16	0.14	0.64	1.37	99.6	0.69	9.01	93.7	5.67	10.21	0.64	0.07	28.32	12.69	0.32	0.01	0	0	0.15	1.37	0.48	0.08	2.1	6.59	0	4.21	4.41	2.3	0	0	-0.37	8.51	3.32	53.46	151.76	569.51	541.18	788.59	773.95	606.08	588.87	757.77	593.58
44.878	1	0.15	0.13	0.02	0.18	0.23	0.17	0.12	0.65	1.39	99.54	0.77	10.29	89.63	6.32	7.1	0.65	0.07	29.51	13.53	0.36	0.01	0	0	0.18	1.39	0.48	0.1	2.5	5.95	0	7.59	5.3	1.74	0	0	-3.55	11.22	3.77	51.97	150.69	569.23	539.69	789.41	772.75	607.51	586.43	758.1	591.88
44.911	1	0.15	0.14	0.02	0.17	0.21	0.18	0.11	0.71	1.35	99.58	0.67	9.52	94.59	6.44	4.77	0.71	0.06	27.42	12.99	0.35	0.01	0	0	0.19	1.35	0.55	0.08	2.52	5.81	0	4.09	5.45	1.51	0	0	-3.39	7.7	3.54	52.41	150.18	569.68	540.29	789.19	773.06	607.46	586.63	757.54	592.16
44.944	1	0.14	0.12	0.02	0.18	0.22	0.19	0.13	0.84	1.24	99.55	0.7	9.56	91.74	8.77	4.7	0.84	0.06	27.63	12.23	0.43	0.01	0	0	0.2	1.24	0.7	0.06	2.93	6.28	0	2.93	5.97	0.96	0	0	1.15	9.96	3.75	54.1	151.29	567.75	539.74	788.52	774.71	605.95	587.98	757.15	593.3
44.978	1	0.14	0.1	0.02	0.18	0.27	0.2	0.14	0.81	1.68	99.45	0.8	11.2	92.43	9.61	4.59	0.81	0.05	28.95	13.43	0.39	0.02	0	0	0.16	1.68	0.71	0.04	3.5	8.1	0	4.09	7.12	0.03	0	0	2.29	9.49	4.22	54.95	152.31	566.6	539.16	786.89	773.8	604.65	586.85	756.8	593.92
45.011	1	0.16	0.11	0.02	0.16	0.3	0.19	0.12	0.95	1.68	99.39	0.89	12.3	93.97	7.36	2.91	0.95	0.05	30.7	15.23	0.51	0.02	0	0	0.19	1.68	0.85	0.05	3.35	8.47	0	2.32	7.13	0	0	0	1.01	8.27	4.38	54.72	154.94	565.81	539.26	786.05	772.96	602.76	586.57	757.51	594.11
45.044	1	0.2	0.11	0.02	0.14	0.43	0.19	0.11	1.14	1.55	99.14	1.3	15.13	93.28	6.27	2.07	1.14	0.05	36.06	20.21	0.64	0.03	0	0	0.14	1.55	0.9	0.06	3.34	9.1	0	1.54	7.58	0	0	0	2.98	8.85	5.3	55.21	151.23	565.94	539	786.18	772.76	605.74	587.26	756.8	594.49
45.078	1	0.21	0.11	0.02	0.13	0.46	0.18	0.11	1.02	1.57	99.08	1.36	16.08	97.19	4.7	1.99	1.02	0.04	36.98	20.5	0.69	0.04	0	0	0.14	1.57	0.74	0.06	3.09	9.27	0	6.19	7.76	0	0	0	-1.07	4.27	4.63	54.34	152.18	566.74	538.99	785.01	769.84	604.15	585.59	756.17	592.42
45.111	1	0.21	0.1	0.02	0.13	0.49	0.17	0.11	1	1.6	99.01	1.5	16.64	95.61	4.01	2.53	1	0.06	38.21	20.68	0.93	0.03	0	0	0.14	1.6	0.7	0.06	3.08	8.9	0	3.33	7.73	0	0	0	-1.16	6.6	3.47	54.26	151.59	568.69	539.96	785.14	769.67	604.15	586.31	755.64	592.06
45.145	1	0.21	0.09	0.02	0.13	0.54	0.17	0.1	1.26	1.46	98.92	1.35	17.33	93.73	4.98	3.1	1.26	0.06	37.12	22.76	0.67	0.03	0	0	0.14	1.46	0.59	0.04	2.76	6.58	0	4.86	9.05	0	0	0	-1.68	8.48	3.47	54.35	150.26	568.65	539.62	782.56	766	603.53	586.1	753.73	590.68
45.178	1	0.2	0.1	0.02	0.13	0.49	0.16	0.1	1.14	1.46	99.02	1.11	16.88	89.99	4.74	3.55	1.14	0.05	34.53	21.71	0.61	0.03	0	0	0.14	1.46	0.54	0.03	2.57	6.07	0	5.78	9.52	0.71	0	0	1.68	11.02	4.94	55.2	148.87	568.97	538.21	784.1	767.33	607.05	583.28	755.59	593
45.211	1	0.18	0.1	0.02	0.13	0.43	0.15	0.11	0.99	1.3	99.15	0.88	16.05	91.9	4.66	4.63	0.99	0.06	31.51	20.6	0.4	0.02	0	0	0.16	1.3	0.45	0.03	2.37	6.33	0	3.59	9.78	1.65	0	0	-0.76	9.86	4.33	54.21	149.99	568.67	537.76	785.2	767.09	606.07	584.37	755.93	590.58
45.245	1	0.17	0.09	0.02	0.13	0.4	0.14	0.11	0.95	0.95	99.19	0.75	15.95	91.4	3.98	5.5	0.95	0.09	29.77	20.08	0.37	0.02	0	0	0.16	0.89	0.46	0.04	1.91	7.42	0	1.09	10.21	1.28	0	0	-0.66	10.18	3.79	54.05	146.74	568.06	535.71	785.86	765.73	606.97	585.67	753.71	586.19
45.278	1	0.16	0.07	0.02	0.14	0.35	0.13	0.12	0.92	0.92	99.29	0.61	14.9	93.9	4.26	7.76	0.92	0.12	26.85	18.6	0.46	0.02	0	0	0.16	0.81	0.4	0.03	1.87	7.24	0	4.93	10.46	0	0	0	-2.12	8.33	3.93	53.95	153.22	567.94	535.34	786.93	766.85	604.5	582.44	757.61	587.99
45.311	1	0.13	0.07	0.02	0.16	0.4	0.12	0.15	0.97	0.97	99.21	0.65	15.77	94.79	4.37	11.02	0.97	0.19	27.72	15.92	0.68	0.02	0	0	0.17	0.75	0.37	0.04	1.82	7.99	0	5.42	11.07	0	0	0	0.24	7.5	3.64	55.07	154.67	567.66	535.69	786.44	767.59	603.04	583.55	757.62	588.79
45.345	1	0.13	0.06	0.02	0.16	0.4	0.12	0.16	1.07	1.07	99.2	0.68	15.56	94.96	3.91	12.44	1.07	0.24	28.43	16.28	1.27	0.02	0	0	0.16	0.68	0.36	0.04	1.7	8.48	0	5.12	10.78	0	0	0	0.16	7.32	3.85	54.97	153.29	566.99	535.34	786.34	768.14	603.57	582.81	756.74	588.75
45.378	1	0.16	0.07	0.02	0.17	0.46	0.13	0.16	1.06	1.06	99.07	0.85	16.44	96.07	4.47	12.42	1.06	0.24	31.69	21.64	1.37	0.04	0	0	0.15	0.74	0.34	0.04	1.71	8.93	0	5.77	10.45	0	0	0	1.44	6.02	3.93	55.52	154.27	566.22	534.36	786.45	768.02	602.81	582.95	757	588.08
45.412	1	0.15	0.06	0.02	0.16	0.48	0.12	0.16	1.01	1.01	99.05	0.86	17	95.94	3.42	13.21	1.01	0.29	31.97	19.84	1.18	0.04	0	0	0.18	0.86	0.41	0.06	1.49	9	0	8.97	10.56	0	0	0	2.73	6.19	2.85	56.19	159.12	567.88	536.75	786.45	768.96	599.99	585.65	759.04	590.12
45.445	1	0.16	0.06	0.02	0.18	0.41	0.12	0.18	0.99	1.06	99.17	0.77	15.74	94.1	3.81	14.86	0.99	0.39	30.57	21.72	1.12	0.04	0	0	0.19	1.06	0.41	0.06	1.44	9.27	0	8.28	9.99	0	0	0	-1.51	8.15	3.85	54.06	151.8	568.21	536.39	787.36	768.51	605.42	583.72	757.13	588.95
45.478	1	0.16	0.06	0.02	0.17	0.43	0.11	0.17	0.94	1.11	99.15	0.79	16.23	93.32	2.53	14.93	0.94	0.57	31.03	21.35	1.28	0.04	0	0	0.16	1.11	0.4	0.05	1.36	8.66	0	2.29	10.04	0	0	0	-4.92	8.81	4.16	52.71	150.04	568.68	537.99	786.27	767.66	606.35	583.48	756.26	589.72
45.512	1	0.18	0.07	0.02	0.15	0.55	0.12	0.14	0.73	0.98	98.89	1.02	18.53	91.35	2.44	12.28	0.73	0.33	34.7	24.55	1.1	0.02	0	0	0.18	0.98	0.41	0.06	1.21	7.6	0	2.3	10.55	0.15	0	0	0.45	10.21	4.84	54.53	154.88	568	536.7	786.12	767.59	604.58	583.02	759.2	591.83
45.545	1	0.18	0.07	0.02	0.14	0.85	0.13	0.13	0.6	0.89	98.29	1.59	21.92	92.92	2.6	9.96	0.6	0.28	40.77	24.94	1.26	0.03	0	0	0.18	0.89	0.5	0.08	1.26	7.32	0	0.58	11.37	0.18	0	0	2.52	9.13	4.25	54.34	144.67	570.01	536	788.24	767.8	610.6	586.05	755.26	587.95
45.578	1	0.19	0.07	0.02	0.13	1.18	0.13	0.13	0.6	0.87	97.64	2.43	24.47	94.86	2.44	9.81	0.6	0.22	45.75	26.1	1.29	0.04	0	0	0.18	0.87	0.5	0.12	1.6	7.48	0	3.04	11.77	0.5	0	0	1.6	7.42	5.69	53.82	145.69	570.53	532.39	790.9	766.48	613.36	580.16	758.89	587
45.612	1	0.16	0.06	0.02	0.11	2.18	0.13	0.11	0.54	0.63	95.64	3.91	29.9	95.6	2.07	7.45	0.54	0.2	51.79	22.57	1.07	0.02	0	0	0.14	0.63	0.59	0.13	1.7	7.46	0	0.44	14.27	0	0	0	5.18	6.61	3.39	55.66	147.7	568.95	531.33	789.5	766.69	608.19	582.97	755.88	583.84
45.645	1	0.12	0.06	0.02	0.1	1.33	0.11	0.1	0.51	0.56	97.33	1.78	26.4	93.28	1.27	5.88	0.51	0.17	41.58	14.52	1.33	0.03	0	0	0.11	0.56	0.69	0.17	1.85	6.19	0	1.11	14.99	0.13	0	0	3.6	8.85	3.82	54.82	145.89	567.65	529.52	789.6	766.9	609.05	579.26	754.89	582.97
45.678	1	0.14	0.07	0.02	0.1	1.5	0.11	0.09	0.52	0.52	97.01	1.9	27.47	93.58	1.48	4.25	0.52	0.12	42.05	17.69	1.16	0.02	0	0	0.08	0.48	0.69	0.24	2.21	5.69	0	1.62	15.8	2.14	0	0	4.96	8.6	4.92	55.6	143.31	568.79	530.78	787.3	765.63	611.02	577.31	754.06	586.1
45.712	1	0.12	0.07	0.01	0.09	2.29	0.11	0.09	0.46	0.46	95.42	2.61	31.39	93.27	1.29	3.96	0.46	0.09	45.34	15.49	0.95	0.02	0	0	0.06	0.42	0.79	0.19	2.93	5.5	0	1.5	18.01	3.77	0	0	3.74	8.86	4.32	55.35	145.08	569.39	531.31	785.77	762.07	608.97	579.73	753.98	584.28
45.745	1	0.12	0.06	0.02	0.09	1.65	0.11	0.08	0.48	0.48	96.69	1.74	28.87	92.61	1.38	3	0.48	0.06	39.89	13.75	0.85	0.02	0	0	0.06	0.43	0.88	0.19	3.23	5.18	0	1.58	17.8	2.55	0	0	4.25	9.36	3.08	55.38	138.62	567.42	529.82	784.26	761.43	608.93	581.31	747.54	579.75
45.779	1	0.1	0.06	0.01	0.08	2.97	0.11	0.08	0.49	0.5	94.05	3.21	33.74	96.23	1.16	2.34	0.49	0.07	47.66	11.15	0.8	0.02	0	0	0.04	0.5	0.96	0.19	3.29	4.06	0	1.8	19.23	2.28	0	0	7.1	5.79	4.86	57.21	145.77	570.42	531.35	783.25	759.05	608.45	578.62	754.04	585.74
45.812	1	0.1	0.06	0.01	0.08	2.93	0.11	0.07	0.46	0.46	94.15	2.7	33.88	93.51	1.17	2	0.46	0.06	45.58	9.8	0.73	0.02	0	0	0.03	0.43	0.84	0.13	3.12	3.52	0	0.99	20.14	3.9	0	0	7.79	8.66	3.11	57.44	144.56	569.33	530.2	782.4	758.46	606.09	580.47	750.64	581.94
45.845	1	0.09	0.06	0.01	0.08	2.69	0.1	0.07	0.43	0.43	94.62	2.08	33.36	93.46	1.18	2.05	0.43	0.06	42.69	7.94	0.82	0.02	0	0	0.02	0.39	0.86	0.14	2.69	3.2	0	1.86	20.83	3.82	0	0	7.59	8.7	3.73	57.66	145.18	566.91	530.71	779.64	757.68	603.9	581.27	749.08	582.65
45.879	1	0.07	0.05	0.01	0.07	5.27	0.09	0.07	0.35	0.35	89.47	3.25	39.7	93.2	1.34	2.3	0.35	0.05	45.73	7.04	0.69	0.01	0	0	0.02	0.3	0.85	0.18	2.45	2.24	0	1.56	25.54	5.34	0	0	6.48	8.91	4.54	57.32	144.86	565.44	531.25	777.88	757.95	603.41	579.69	748.19	584.44
45.912	1	0.07	0.04	0.01	0.07	4.6	0.09	0.07	0.35	0.35	90.8	3.39	38.69	93.84	1.67	2.66	0.35	0.05	42.66	7.37	0.55	0.01	0	0	0.02	0.3	0.87	0.16	2.19	2.04	0	1.22	25.82	4.99	0	0	4.84	8.38	4.25	56.83	145.28	564.23	531.24	776.92	757.99	601.77	579.21	746.98	583.84
45.945	1	0.06	0.03	0.01	0.06	5.08	0.08	0.07	0.36	0.36	89.85	4.09	39.74	93.09	1.42	2.99	0.36	0.06	42.11	5.02	0.59	0.01	0	0	0.02	0.26	1.03	0.31	1.96	1.78	0	1.12	27.03	3.48	0	0	6.68	9	3.95	57.42	146.41	563.45	531.73	777.22	759.91	600.65	581.26	747.02	584.51
45.979	1	0.05	0.02	0.01	0.06	6.55	0.07	0.07	0.3	0.3	86.91	7.41	42.66	93.7	1.33	3.28	0.3	0.08	39.14	5.04	0.65	0.01	0	0	0.02	0.19	1.02	0.29	1.89	1.46	0	1.34	30.96	0	0	0	6.17	8.5	3.17	57.17	146.99	562.69	530.56	778.06	760.42	599.5	581.34	746.48	582.31
46.012	1	0.05	0.02	0.01	0.06	6.29	0.07	0.08	0.29	0.29	87.41	6.84	42.11	93.44	1.86	3.94	0.29	0.08	39.47	5.99	0.74	0.02	0	0	0.02	0.23	0.91	0.2	1.81	1.51	0	5.47	30.41	2.06	0	0	6.68	8.72	3.09	57.27	142.84	562.91	530.82	778.17	762.06	601.59	580.3	744.4	582.93
46.045	1	0.05	0.02	0.01	0.07	5.37	0.07	0.09	0.27	0.27	89.25	6.5	40.66	91.12	2.5	6.74	0.27	0.12	37.18	6.42	0.76	0.01	0	0	0.01	0.24	0.67	0.1	1.82	1.48	0	5.27	30.08	0	0	0	7.08	10.36	2.88	57.36	146.96	563.44	531.43	778.23	761.63	599.71	581.4	746.65	583.73
46.079	1	0.05	0.02	0.01	0.08	6.14	0.07	0.11	0.24	0.24	87.71	6.1	41.57	95.48	3.04	11.42	0.24	0.19	40.49	7.19	0.7	0.01	0	0	0.02	0.24	0.55	0.04	1.28	1.18	0	7.5	29.66	0	0	0	6.34	6.75	2.23	57.07	145.53	564.24	532.19	779.17	763.02	600.41	581.96	745.93	583.5
46.112	1	0.05	0.02	0.01	0.09	5.22	0.06	0.12	0.22	0.24	89.56	5.33	40.21	92.5	2.49	14.61	0.22	0.24	39.21	7.36	0.7	0.02	0	0	0.02	0.24	0.49	0.04	1.16	1.22	0	1.18	28.77	0	0	0	6.96	9.44	2.28	57.3	149.54	564.67	532.89	779.26	762.44	598.85	583.74	748.39	584.38
46.146	1	0.06	0.02	0.01	0.09	6.12	0.07	0.12	0.25	0.3	87.75	4.28	41.01	93.54	2.68	14.26	0.25	0.24	45.04	10.37	0.89	0.03	0	0	0.02	0.3	0.47	0.04	0.78	1.3	0	2.3	27.32	0	0	0	6.44	8.64	2.69	56.9	149.84	564.24	532.84	780.38	763.1	599.49	584.92	749.32	584.18
46.179	1	0.06	0.02	0.01	0.1	4.78	0.07	0.13	0.22	0.36	90.43	3.66	38.81	95.73	3.1	14.87	0.22	0.29	42.43	11.68	0.78	0.02	0	0	0.02	0.36	0.37	0.04	0.65	1.43	0	3.05	26.31	0	0	0	3.84	6.45	2.94	55.82	145.44	565.39	531.4	781.47	762.12	602.97	581.15	748.41	582.49
46.212	1	0.07	0.02	0.01	0.11	2.55	0.07	0.13	0.23	0.37	94.91	2.77	33.39	93.03	3.41	15.3	0.23	0.29	34.4	15.16	0.88	0.02	0	0	0.02	0.37	0.3	0.08	0.61	1.67	0	1.9	24.53	0	0	0	6.94	9.04	2.33	57.33	146.82	566.8	531.81	779.57	759.41	601.44	582.46	748.26	582.58
46.246	1	0.08	0.03	0.01	0.12	1.3	0.08	0.14	0.26	0.37	97.39	1.53	27.35	97.58	3.89	15.49	0.26	0.24	29.79	14.44	0.83	0.02	0	0	0.02	0.37	0.3	0.13	0.38	1.84	0	0.76	20.77	0	0	0	3.26	3.51	1.86	56.1	148.48	567.37	532.61	779.99	759.19	600.42	582.32	748.9	581.98
46.279	1	0.08	0.03	0.01	0.15	0.6	0.07	0.16	0.25	0.34	98.8	1.21	21.31	97.5	3.45	19.61	0.25	0.33	19.1	14.19	0.66	0.01	0	0	0.03	0.34	0.29	0.15	0.38	2.05	0	0.84	19.19	0	0	0	3.4	3.67	1.4	56.14	148.32	568.73	533.41	779.96	758.37	600.65	583.66	748.96	581.83
46.312
46.346
46.379
46.413
46.446
46.479
46.513
46.546
46.579
46.613
46.646
46.679
46.713
46.746
46.78
46.813
46.846
46.88
46.913
46.946
46.98
47.013
47.046
47.08
47.113
47.147
47.18
47.213
47.247
47.28
47.313
47.347
47.38
47.414
47.447
47.48
47.514
47.547
47.58
47.614
47.647
47.68
47.714
47.747
47.781
47.814
47.847
47.881
47.914
47.947
47.981
48.014
48.047
48.081
48.114
48.148
48.181
48.214
48.248
48.281
48.314
48.348
48.381
48.415
48.448
48.481
48.515
48.548
48.581
48.615
48.648
48.681
48.715
48.748
48.782
48.815
48.848
48.882
48.915
48.948
48.982
49.015
49.048
49.082
49.115
49.149
49.182
49.215
49.249
49.282
49.315
49.349
49.382
49.416
49.449
49.482
49.516
49.549
49.582
49.616
49.649
49.682
49.716
49.749
49.783
49.816
49.849
49.883
49.916
49.949
49.983
50.016
50.049
50.083
50.116
50.15
50.183
50.216
50.25
50.283
50.316
50.35
50.383
50.417
50.45
50.483
50.517
50.55
50.583
50.617
50.65
50.683
50.717
50.75
50.784
50.817
50.85
50.884
50.917
50.95
50.984
51.017
51.05
51.084
51.117
51.151
51.184
51.217
51.251
51.284
51.317
51.351
51.384
51.418
51.451
51.484
51.518
51.551
51.584
51.618
51.651
51.684
51.718
51.751
51.785
51.818
51.851
51.885
51.918
51.951
51.985
52.018
52.051
52.085
52.118
52.152
52.185
52.218
52.252
52.285
52.318
52.352
52.385
52.419
52.452
52.485
52.519
52.552
52.585	2	0.12	0.16	0.02	0.13	0.03	0.13	0.06	0.09	0.22	99.68	0.33	0	95.52	1.34	1.23	0.09	0.02	2.04	0.25	0.07	0.01	0	0	0.03	0.22	0.05	0.02	0.95	0.54	0.01	7.94	1.99	0	0		-11.78	6.7	1.71	55.43	155.89	571.5	540.38	793.34	773.08	605.41	586.91	761.3	588.28
52.619	2	0.11	0.14	0.02	0.19	0.04	0.14	0.1	0.06	0.56	99.62	0.33	0	96.83	5.19	6.71	0.06	0.09	3.05	0.51	0.06	0.02	0	0	0.02	0.56	0.05	0.01	2.51	1.67	0.01	4.46	1.86	0.08	0		-11.31	4.9	-1.55	56.44	169.73	560.7	534.36	794.33	776.49	589.35	586.42	759.07	585.16
52.652	2	0.09	0.13	0.02	0.27	0.04	0.16	0.16	0.1	0.71	99.46	0.33	0	95.62	10.38	13.1	0.1	0.09	3.88	1.18	0.12	0.04	0	0	0.02	0.71	0.06	0.01	1.62	2.4	0.01	4.26	1.99	0.59	0		-12.69	6.59	2.36	55.36	174.58	559.47	531.9	799.83	780.24	594.31	586.52	768.85	582.53
52.685	2	0.06	0.1	0.02	0.59	0.04	0.22	0.48	0.09	0.59	98.82	0.52	0	97.57	22.16	25.09	0.09	0.13	4.54	1.58	0.19	0.06	0	0	0.03	0.59	0.07	0.02	1.39	4.56	0.01	9.8	2.12	1.1	0		-14.47	3.54	1.38	54.56	165.96	558.45	530.58	801.01	784	597.25	582.47	763.19	580.3
52.719	2	0.04	0.1	0.01	1.07	0.04	0.41	1.01	0.13	0.64	97.87	1.18	0	96.59	36.77	28.62	0.13	0.11	5.92	1.65	0.24	0.09	0	0	0.02	0.64	0.07	0.01	1.26	4.52	0.01	30.74	2.22	1.76	0		-12.25	5.28	1.45	55.24	169.92	560.25	533.29	800.19	784.91	595.9	583.48	765.81	584.83
52.752	2	0.03	0.1	0.01	1.67	0.04	0.63	1.79	0.15	0.76	96.42	2.68	0	97.34	47.52	31.65	0.15	0.1	6.16	1.54	0.34	0.15	0	0.01	0.03	0.76	0.08	0.02	1.13	4.61	0.01	9.89	2.27	2.52	0		-14.34	4	0.57	54.66	166.5	561.78	535.09	800.28	784.07	597.26	587.18	763.71	583.19
52.786	2	0.03	0.11	0.01	1.74	0.05	0.73	1.94	0.18	0.83	96.12	3.34	0	95.07	50.33	30.08	0.18	0.1	6.82	1.67	0.27	0.13	0	0	0.03	0.83	0.09	0.02	1.14	5.32	0.01	2.51	2.34	2.97	0		-11.07	7.2	2.39	54.78	164.29	563.57	534.86	801.83	783.09	602.44	588.35	766.7	585.05
52.819	2	0.03	0.11	0.01	1.81	0.05	0.85	2.11	0.21	1	95.79	4.1	0	96.44	53.08	28.98	0.21	0.08	8.24	2.12	0.32	0.12	0	0	0.03	1	0.1	0.02	1.04	5.72	0.01	6.46	2.58	3.63	0		-10.14	5.5	1.37	54.98	163.64	564.58	535.67	801.76	784.57	601.88	587.9	765.5	585.73
52.852	2	0.02	0.11	0.01	4.29	0.06	1.51	6.37	0.23	1.1	87.25	13.87	0	96.21	69.58	39.27	0.23	0.09	10.33	3.27	0.38	0.13	0	0	0.04	1.1	0.12	0.02	1.03	6.57	0.01	7.98	2.81	5.56	0		-11.06	5.83	1.9	54.75	164.19	565.07	535.59	802.15	783.57	602.72	587.59	766.91	585.82
52.886	2	0.02	0.11	0.01	5.49	0.07	1.91	8.77	0.25	1.17	82.47	20.25	0	96.7	75.25	41.68	0.25	0.09	13.16	3.65	0.47	0.09	0	0	0.04	1.17	0.17	0.02	1.03	6.76	0.01	2.72	3.05	6.39	0		-8.24	5.11	0.68	55.36	163.77	566.52	537.1	802.03	785.11	602.03	589.75	765.78	586.84
52.919	2	0.02	0.11	0.01	5.98	0.07	2.6	9.39	0.23	1.31	81.22	29.21	0	95.22	81.23	38.5	0.23	0.08	12.98	2.85	0.29	0.05	0	0	0.04	1.31	0.2	0.01	1.08	5.79	0.01	17.61	3.25	6.41	0		-9.9	7.04	1.62	55.29	170.15	566.3	537.26	801.54	783.64	599.76	588.15	769.91	588.64
52.952	2	0.02	0.11	0.01	5.84	0.07	2.58	9.17	0.22	1.24	81.65	29.05	0	95.47	81.11	37.78	0.22	0.07	11.56	2.83	0.19	0.03	0	0	0.03	1.24	0.19	0.02	1.11	6.02	0.01	14.35	3.19	5.66	0		-8.56	6.76	2.12	55.46	169.24	567.99	538.49	802.26	784.37	602.07	588.58	771.3	591.01
52.986	2	0.02	0.1	0.01	6.22	0.06	2.38	9.71	0.22	1.39	80.58	28.12	0	96.96	80.55	40.19	0.22	0.08	9.31	2.77	0.11	0.02	0	0	0.03	1.39	0.18	0.01	1.11	5.66	0.01	6.99	3.08	5.26	0		-7.83	4.7	0.33	56.01	167.89	567.69	538.78	799.12	781.68	598.62	589.88	766.51	589.56
53.019	2	0.02	0.07	0.01	6.26	0.05	1.83	9.5	0.23	1.31	80.99	22.26	0	97.27	76.67	44.06	0.23	0.08	5.6	3.14	0.07	0.01	0	0	0.02	1.31	0.14	0.01	1.1	5.09	0.01	11.5	2.89	3.15	0		-10.15	4.13	2.22	55.2	163.37	566.67	539.18	796.44	780.48	601.46	586.31	764.76	591.08
53.052	2	0.02	0.08	0.01	5.76	0.05	1.9	8.48	0.26	1.39	83.03	22.08	0	96.51	76.49	41.56	0.26	0.07	5.96	3.51	0.08	0.02	0	0	0.03	1.39	0.13	0.01	1.15	4.81	0.01	21.81	2.9	2.89	0		-8.15	5.4	-0.72	57	165.12	560.67	537.46	787.94	774.58	589.59	588.13	754.71	588.02
53.086	2	0.02	0.06	0.01	6.55	0.05	1.61	10.16	0.27	1.54	79.67	19.88	0	94.24	74.91	47.32	0.27	0.08	5.89	3.54	0.08	0.02	0	0	0.02	1.54	0.11	0.01	1.08	5.39	0.01	18.16	2.92	1.96	0		-8.35	8.03	2.16	55.79	173.64	559.04	534.68	794.75	780.09	591.78	588.09	765.41	586.53
53.119	2	0.02	0.05	0.01	6.83	0.05	1.24	10.59	0.24	1.41	78.83	15.28	0	97.16	71.01	52.65	0.24	0.09	5.67	2.92	0.12	0.03	0	0	0.02	1.41	0.11	0.02	1	5.03	0.01	10.25	2.92	1.48	0		-13.6	4.35	1.33	54.36	165.07	561.38	535.86	794.73	779.69	595.96	585.44	761.02	584.83
53.153	2	0.02	0.04	0.01	7.88	0.05	1.06	12.74	0.24	1.55	74.52	13.78	0	96.21	69.67	58.96	0.24	0.11	7.17	2.59	0.2	0.07	0	0	0.02	1.55	0.09	0.04	0.85	5.07	0.01	5.23	3.19	1.6	0		-13.18	5.83	0.34	54.41	164.38	561.94	536.61	793.59	778.87	594.8	587.15	759.15	584
53.186	2	0.02	0.04	0.01	5.15	0.05	0.63	7.57	0.26	1.81	84.86	5.68	0	96.53	57.47	57.5	0.26	0.17	8.05	2.41	0.17	0.05	0	0	0.02	1.81	0.1	0.04	0.87	4.81	0.01	7.69	3.24	1.28	0		-11.13	5.37	0.13	54.92	166.3	561.79	537.26	792.04	778.11	592.73	589	758.96	584.64
53.219	2	0.02	0.05	0.01	3.41	0.06	0.52	4.64	0.23	1.59	90.71	3.58	0	95.67	50.61	51.55	0.23	0.17	9.74	2.63	0.22	0.06	0	0	0.03	1.59	0.11	0.05	0.8	5.14	0.01	1.23	3.29	0.99	0		-10.99	6.52	1.13	54.66	162.23	562.59	538.67	791.19	777.72	596.03	589.31	758.24	586.69
53.253	2	0.03	0.05	0.01	2.18	0.06	0.4	2.63	0.24	1.62	94.75	2.3	0	94.8	42.39	45.86	0.24	0.15	10.89	2.77	0.21	0.1	0	0	0.03	1.62	0.14	0.05	0.82	4.91	0	6.23	3.16	0.75	0		-11.44	7.48	1.5	54.89	168.38	561.46	537.27	791.4	777.31	593	586.88	761.37	587
53.286	2	0.03	0.06	0.01	1.69	0.07	0.44	1.86	0.25	1.51	96.27	1.61	0	95.24	41.37	39.01	0.25	0.14	11.81	3.15	0.16	0.06	0	0	0.05	1.51	0.2	0.07	0.78	4.33	0	7.83	3.17	1.04	0		-9.34	7.02	1.97	55.62	167.48	559.75	537.08	786.41	774.41	590.71	585.33	758.17	588
53.319	2	0.03	0.05	0.01	2.18	0.07	0.32	2.5	0.24	1.47	95.01	3.06	0	95.41	38.62	49.61	0.24	0.18	11.77	3.07	0.19	0.08	0	0	0.06	1.47	0.26	0.09	0.71	3.64	0	4.03	3.22	0.95	0		-10.84	6.83	0.82	54.98	167.46	559.66	537.73	788.28	775.88	590.13	589.72	757.53	585.45
53.353	2	0.03	0.04	0.01	2.25	0.07	0.25	2.52	0.2	1.29	94.95	4.32	0	96.21	35	54.09	0.2	0.2	11.72	2.97	0.2	0.08	0	0	0.07	1.29	0.3	0.11	0.69	3.02	0	5.54	3.13	0.77	0		-9.09	5.83	0.37	55.15	162.64	559.39	538.45	787.05	777.08	591.2	590.38	753.78	585.83
53.386	2	0.03	0.05	0.01	2.1	0.06	0.28	2.31	0.21	1.2	95.38	3.41	0	95.5	35.94	51.04	0.21	0.2	11.31	3.75	0.17	0.06	0	0	0.09	1.2	0.32	0.1	0.7	2.98	0	5.36	3.1	0.46	0		-9.84	6.72	1.13	54.95	164.7	559.54	538.23	787.87	777.16	591.61	588.93	756.29	586.94
53.42	2	0.04	0.05	0.01	1.64	0.06	0.28	1.67	0.2	1	96.67	2.15	0	93.74	33.99	45.22	0.2	0.15	11.12	5.1	0.2	0.08	0	0	0.09	1	0.33	0.04	0.62	2.77	0	3.79	2.83	0.19	0		-8.76	8.47	1.24	54.98	165.37	558.46	538.15	788.29	778.48	591.15	590.25	756.48	587.17
53.453	2	0.04	0.05	0.01	1.52	0.05	0.28	1.47	0.21	0.99	96.97	1.89	0	95.62	33.2	43.56	0.21	0.1	8.51	5.37	0.12	0.04	0	0	0.11	0.99	0.3	0.05	0.62	2.24	0	40.01	2.68	0	0		-11.78	6.58	3.05	54.6	161.69	561.66	539.01	785.15	772.3	595.24	584.92	756.86	589.53
53.486	2	0.03	0.05	0.01	2.21	0.05	0.38	2.35	0.23	0.97	95.29	2.39	0	95.5	41.67	46.48	0.23	0.09	7.19	5.95	0.1	0.03	0	0	0.11	0.97	0.31	0.04	0.67	2.35	0	9.15	2.56	0	0		-12.25	6.72	1.58	54.64	168.22	560.03	538.36	787.05	774.76	590.27	587.28	758.49	587.44
53.52	2	0.04	0.05	0.01	2.04	0.05	0.42	2.16	0.23	0.85	95.68	1.85	0	94.95	42.63	43.24	0.23	0.09	7.58	6.2	0.1	0.03	0	0	0.09	0.85	0.27	0.03	0.66	2.5	0	24.91	2.7	0	0		-10.17	7.33	1.13	54.72	165.15	560.69	539.82	787.58	777.22	591.84	589.64	756.98	588.56
53.553	2	0.03	0.05	0.01	2.29	0.05	0.35	2.5	0.2	0.76	95	2.89	0	96.68	40.56	49.01	0.2	0.11	7.84	5.89	0.12	0.03	0	0.01	0.09	0.76	0.27	0.04	0.58	2.41	0	9.58	2.84	0	0		-9.7	5.14	0.53	54.83	164	559.82	539.2	787.18	777.18	590.97	590.7	754.92	586.72
53.586	2	0.03	0.05	0.01	2.08	0.06	0.47	2.21	0.2	0.72	95.58	2.03	0	95	44.44	42.07	0.2	0.1	9.17	5.72	0.15	0.04	0	0.01	0.08	0.72	0.25	0.03	0.64	2.45	0	14.96	2.82	0	0		-8.82	7.27	1.14	54.73	161.32	559.34	539.23	787.72	779.08	593.14	589.82	754.46	588.12
53.62	2	0.03	0.06	0.01	2.16	0.06	0.72	2.35	0.21	0.71	95.3	3.68	0	95.78	51.98	35.81	0.21	0.08	9.22	5.06	0.14	0.04	0	0.01	0.06	0.71	0.23	0.03	0.71	2.67	0	16.04	2.89	0	0		-8.51	6.39	1.5	54.86	162.42	558.16	539.02	787.41	779.73	592.29	589.54	754.71	588.71
53.653	2	0.03	0.07	0.01	2.19	0.06	0.85	2.39	0.24	0.7	95.22	4.56	0	95.76	54.76	33.44	0.24	0.07	9.21	4.57	0.14	0.05	0	0	0.05	0.7	0.22	0.04	0.73	2.7	0	18.72	2.91	0.24	0		-7.85	6.42	1.98	55.01	164.51	559.01	539.27	788.84	780.33	592.99	589.87	757.5	590.01
53.686	2	0.03	0.08	0.01	2.27	0.05	1.17	2.48	0.29	0.65	95.04	6.9	0	94.41	60.16	29	0.29	0.06	8.84	4.58	0.12	0.05	0	0	0.06	0.65	0.23	0.05	0.78	2.67	0	25.67	2.8	0.44	0		-5.31	7.87	2.67	55.57	157.22	561.09	541.07	786.95	778.45	597.57	591.83	754.79	591.59
53.72	2	0.03	0.09	0.01	2.55	0.06	1.54	2.82	0.35	0.6	94.36	10.16	0	95.67	65.36	27.18	0.35	0.06	9.92	5.66	0.15	0.06	0	0.01	0.05	0.6	0.23	0.06	0.84	2.41	0	12.6	2.73	1.28	0		-9.63	6.52	2.24	54.46	162.51	561.25	541.32	788.48	779.14	595.25	590.45	757.75	591.39
53.753	2	0.03	0.1	0.01	2.43	0.07	1.5	2.68	0.37	0.59	94.63	9.36	0	93.85	64.21	27.04	0.37	0.07	12.43	5.15	0.16	0.06	0	0	0.05	0.59	0.24	0.06	0.87	2.5	0	14.6	2.89	1.87	0		-6.86	8.38	2.68	54.8	163.39	561.85	542.11	790.66	782.13	596.84	592.14	760.22	593.89
53.787	2	0.04	0.11	0.01	1.74	0.08	1.21	1.81	0.34	0.57	96.39	5.79	0	94.27	57.69	23.59	0.34	0.06	15.06	4.43	0.26	0.05	0	0	0.05	0.57	0.31	0.03	0.92	2.74	0	7.45	3.11	2.48	0		-6.61	8	3.83	54.74	161.3	562.36	541.21	791.37	780.98	599.91	591.01	761.18	594.05
53.82	2	0.03	0.13	0.01	1.75	0.08	1.45	1.83	0.38	0.56	96.34	7.33	0	95.83	60.79	20.72	0.38	0.05	15.18	3.87	0.25	0.05	0	0	0.05	0.56	0.32	0.03	0.97	2.87	0	8.91	3.3	3.53	0		-9.66	6.32	1.98	54.25	163.71	562.71	542.43	790.69	781.69	596.17	590.67	759.86	593.03
53.853	2	0.04	0.15	0.01	1.42	0.1	1.36	1.43	0.36	0.57	97.14	5.97	0	95.52	58.11	17.53	0.36	0.05	17.17	2.94	0.25	0.03	0	0	0.05	0.57	0.41	0.04	0.91	2.71	0	5.09	3.72	4.14	0		-6.17	6.7	2.95	54.71	159.03	563	542.7	791.11	782.75	600.04	592.2	759.05	594.5
53.887	2	0.04	0.15	0.01	1.51	0.09	1.48	1.55	0.41	0.59	96.9	7.14	0	95	60.36	17.09	0.41	0.05	15.06	3.8	0.21	0.03	0	0	0.05	0.59	0.4	0.04	1.05	2.89	0	31.91	3.79	4.18	0		-7.78	7.27	3.69	54.52	157.76	566.32	544.74	789.11	778.71	602.28	590.93	759.94	596.78
53.92	2	0.04	0.13	0.01	1.63	0.08	1.4	1.7	0.39	0.58	96.6	7.12	0	94.74	60.4	19.45	0.39	0.05	13.47	3.72	0.15	0.02	0	0	0.06	0.58	0.56	0.05	0.97	2.7	0	18.29	3.92	3.62	0		-7.85	7.55	4.78	54.16	155.86	564.25	543.14	789.4	778.77	603.63	590.41	759.39	595.9
53.953	2	0.03	0.13	0.01	1.75	0.09	1.29	1.88	0.38	0.63	96.23	6.73	0	95	59.59	22.66	0.38	0.05	15.28	3.53	0.16	0.02	0	0	0.06	0.63	0.72	0.05	1.03	2.84	0	26.5	4.27	4.84	0		-9.36	7.27	3.16	53.89	158.12	565.34	542.06	789.19	775.8	600.96	590.69	759.07	591.98
53.987	2	0.04	0.11	0.01	1.32	0.1	0.7	1.42	0.32	0.58	97.16	2.76	0	95.2	48.11	26.52	0.32	0.06	15.54	3.07	0.2	0.03	0	0	0.07	0.58	1.06	0.06	0.91	3.55	0	2.11	5.29	4.34	0		-8.1	7.07	3.23	53.98	159.45	566.41	539.84	790.88	775.1	601.79	587.63	761.21	591.12
54.02	2	0.04	0.11	0.01	1.05	0.15	0.66	1.08	0.31	0.53	97.85	2.07	0	94.85	44.4	23.43	0.31	0.05	21.64	3.28	0.28	0.03	0	0	0.08	0.53	1.29	0.13	0.93	3.62	0	4.25	5.56	4.23	0		-7.02	7.44	2.92	53.99	155.44	568.73	539.81	790.12	772.93	604.15	586.67	759.54	590.48
54.053	2	0.04	0.1	0.01	0.94	0.24	0.6	0.96	0.31	0.49	98.07	1.65	3.39	96.78	41.66	23.62	0.31	0.05	28.08	3.92	0.41	0.05	0	0	0.1	0.49	1.54	0.23	0.84	3.52	0	0.74	6.28	4.11	0		-3.86	4.99	3.33	55.19	160.97	567.03	536.04	791.35	771.95	601.66	585.21	762.59	588.6
54.087	2	0.05	0.1	0.01	0.81	0.3	0.55	0.83	0.36	0.49	98.34	1.32	5.66	96.84	38.73	22.63	0.36	0.04	31.23	6.81	0.64	0.09	0	0	0.09	0.49	1.39	0.27	0.85	3.8	0	1.36	6.71	3.97	0		-0.58	4.89	2.41	56.14	155.94	568.91	536.29	790.1	770.75	603.27	586.1	759.2	587.67
54.12	2	0.06	0.09	0.01	0.65	0.34	0.42	0.64	0.39	0.5	98.7	0.92	8.04	97.41	32.38	22.7	0.36	0.04	33.49	10.9	0.83	0.1	0	0	0.09	0.5	1.11	0.39	0.92	3.9	0	1.29	6.88	3.35	0		-3.32	3.86	3.9	55.05	155.73	567.84	534.2	790.69	768.59	604.9	583.59	760.61	586.27
54.154	2	0.07	0.09	0.01	0.51	0.3	0.28	0.49	0.32	0.47	98.99	0.72	8.59	97.42	25.45	22.88	0.32	0.05	29.91	12.15	1.27	0.13	0	0	0.1	0.47	1.26	0.26	1.05	3.92	0	3.91	7.58	3.06	0		-2.47	3.85	1.81	55.32	156.55	568.36	532.71	791.09	767.92	602.44	584.07	758.98	582.45
54.187	2	0.11	0.09	0.02	0.35	0.39	0.21	0.32	0.33	0.47	99.23	0.88	12.09	95.76	17.69	20.56	0.33	0.06	32.76	19.89	1.53	0.16	0	0	0.09	0.47	0.84	0.28	1.14	4.26	0	3.18	8.29	3.63	0		3.63	6.41	3.57	57.56	153.06	569.78	532.56	789.82	767.05	606.42	581.81	759.41	586.37
54.22	2	0.16	0.09	0.02	0.33	0.54	0.21	0.3	0.38	0.45	98.93	1.29	14.76	93.6	16.87	19.74	0.38	0.06	38.13	30.34	1.49	0.13	0	0	0.09	0.45	0.62	0.35	1.14	4	0	5.88	8.52	3.5	0		1.12	8.59	4.64	56.53	152.85	569.17	532.96	789.56	766.18	607.45	581.71	760.21	587.06
54.254	2	0.24	0.1	0.01	0.31	0.74	0.26	0.28	0.36	0.43	98.52	1.74	16.73	93.69	20.01	15.8	0.36	0.05	42.01	42.18	1.53	0.11	0	0	0.08	0.43	0.44	0.3	1.11	3.26	0	9.45	9.46	4.57	0		1.06	8.51	4.85	56.4	150.12	569.64	532.8	789.96	765.92	609.41	581.91	759.46	586.44
54.287	2	0.32	0.11	0.01	0.31	0.94	0.26	0.28	0.39	0.45	98.12	2.39	18.75	94.07	19.41	16.72	0.39	0.05	45.86	49.31	1.37	0.07	0	0	0.06	0.45	0.37	0.27	1.32	3.04	0	2.4	9.65	5.12	0		1.83	8.18	3.34	57.08	151.48	570.9	534.26	788.2	764.39	606.69	584.35	758.16	585.78
54.32	2	0.31	0.1	0.01	0.36	0.94	0.28	0.34	0.36	0.43	98.11	2.12	18.52	96.69	22.68	18.31	0.36	0.05	44	51.92	0.93	0.04	0	0	0.05	0.43	0.34	0.21	1.64	2.83	0	5.17	10.63	5.49	0		-0.78	5.12	2.39	56.53	151.4	571.44	534.92	787.24	763.58	605.31	583.71	756.7	584.76
54.354	2	0.33	0.09	0.01	0.31	0.71	0.23	0.28	0.37	0.37	98.58	1.5	17.23	94.36	18.77	17.21	0.37	0.06	39.15	50.42	0.76	0.03	0	0	0.04	0.36	0.43	0.15	2.13	2.92	0	3.19	10.49	4.35	0		0.78	7.92	2.95	57.12	154.54	571.22	534.07	786.9	762.31	604.25	582.91	758.77	585.44
54.387	2	0.34	0.08	0.01	0.33	0.56	0.25	0.3	0.37	0.37	98.88	1.12	15.11	92.76	21.05	16.89	0.37	0.07	34.87	52.18	0.57	0.02	0	0	0.04	0.35	0.44	0.11	2.41	2.65	0	7.96	10.57	3.32	0		1.88	9.25	2.79	57.15	150.67	569.34	532.72	786.99	763.7	605.08	583.16	755.74	583.66
54.421	2	0.37	0.08	0.01	0.25	0.7	0.24	0.22	0.39	0.39	98.61	1.3	17.46	90.87	18.96	11.27	0.39	0.07	36.45	51.59	0.46	0.01	0	0	0.03	0.25	0.43	0.07	2.96	2.57	0	5.33	11.7	2.8	0		4.01	10.51	1.39	58.05	154.49	569.11	532.88	786.89	765.23	601.42	583.93	755.91	583.8
54.454	2	0.29	0.09	0.01	0.23	0.57	0.24	0.18	0.43	0.43	98.86	1.12	16.14	95.73	17.87	8.7	0.43	0.08	33.87	42.24	0.38	0.01	0	0	0.02	0.19	0.49	0.05	3.35	2.23	0	10.17	11.24	2.19	0		6.83	6.44	0.53	59.98	157.46	568.69	533.99	784.22	764.57	597.23	585.97	754.69	584.51
54.487	2	0.25	0.08	0.02	0.2	0.44	0.2	0.15	0.43	0.43	99.11	0.88	14.96	97.59	13.82	8.16	0.43	0.08	30.7	35.67	0.33	0.01	0	0	0.02	0.19	0.49	0.04	3.19	2.42	0	5.14	10.56	1.42	0		0.55	3.5	-1.45	58.15	155.47	566.84	535.78	779.64	760.8	592.6	587.77	747.99	582.41
54.521	2	0.22	0.08	0.02	0.23	0.35	0.2	0.16	0.48	0.48	99.31	0.79	12.9	97.67	13.73	10.09	0.48	0.11	28.27	31.09	0.29	0.01	0	0	0.02	0.2	0.39	0.03	4.11	2.32	0	12.36	9.59	0.91	0		-0.49	3.32	-1.7	58.02	154.71	566.52	537.45	778.56	760.82	591.98	588.82	746.63	584.37
54.554	2	0.23	0.08	0.02	0.21	0.33	0.2	0.15	0.5	0.5	99.33	0.83	12.62	97.47	13.48	7.71	0.5	0.13	27.99	30.67	0.2	0.01	0	0	0.01	0.21	0.38	0.03	4.99	2.6	0	9.76	9.36	0.12	0		0.79	3.73	0.22	58.25	148.7	569.18	539.65	778.01	761.74	598.37	589.15	747.03	585.93
54.587	2	0.25	0.08	0.02	0.19	0.27	0.18	0.13	0.44	0.44	99.46	0.64	11.47	94.04	11	7.18	0.44	0.16	24.53	31.25	0.27	0.02	0	0	0.01	0.24	0.32	0.04	4.92	2.92	0	16.43	9.15	0	0		1.61	8.2	-0.33	58.98	155.97	570.13	541.02	778.44	761.64	594.83	591.16	750.76	587.91
54.621	2	0.2	0.09	0.02	0.23	0.19	0.2	0.17	0.39	0.39	99.53	0.49	7.85	92.62	14.89	7.74	0.39	0.16	19.4	26.34	0.19	0.02	0	0	0.01	0.24	0.26	0.03	6.32	3.66	0	9.52	8.51	0.38	0		1.71	9.35	-0.56	59.11	156.68	567.73	541.53	777.3	763.3	592.43	592.09	749.08	588.87
54.654	2	0.22	0.09	0.02	0.22	0.16	0.19	0.16	0.38	0.38	99.56	0.44	6.92	93.87	12.94	7.19	0.38	0.15	17.18	26.36	0.22	0.03	0	0	0.01	0.28	0.24	0.03	6.84	4.49	0	22.3	8.14	0.3	0		-0.7	8.36	-0.57	58.39	151.7	568.62	544.2	775.25	762.37	594.36	592.9	746.04	590.68
54.687	2	0.21	0.08	0.02	0.25	0.11	0.17	0.18	0.42	0.42	99.5	0.33	4.2	95.95	12.93	10.59	0.42	0.16	11.48	26.09	0.24	0.04	0	0	0.01	0.33	0.21	0.02	7.17	4.92	0	6.87	7.87	0.02	0		-5.74	6.17	0.17	56.68	155	568.35	546.89	773.49	762.11	592.5	593.78	747.49	591.98
54.721	2	0.19	0.08	0.02	0.3	0.1	0.16	0.21	0.29	0.3	99.41	0.41	3.68	96.63	12.92	14.01	0.29	0.16	11.34	23.82	0.17	0.03	0	0	0.01	0.3	0.22	0.01	9.08	5.31	0	9.12	7.34	0	0		-9.04	5.22	-0.03	55.11	153.79	566.36	545.04	775.87	764.74	593.05	592.08	746.82	589.39
54.754	2	0.15	0.08	0.02	0.38	0.09	0.18	0.29	0.28	0.32	99.24	0.53	1.97	97.76	16.41	17.28	0.28	0.17	10.22	20.41	0.19	0.02	0	0	0.01	0.32	0.2	0.01	9.56	5.84	0	5.89	6.87	0	0		-8.32	3.11	-0.87	55.18	154.61	566.63	546.27	777.71	767.39	592.64	594.88	747.2	590.55
54.788	2	0.14	0.09	0.02	0.35	0.08	0.18	0.26	0.25	0.31	99.3	0.49	1.07	97.64	15.46	14.59	0.25	0.14	9.82	14.98	0.19	0.01	0	0	0.01	0.31	0.25	0.04	10.04	7.07	0	11.82	5.99	0.76	0		-6.35	3.38	-1.63	55.82	158.4	566.19	547.79	777.72	769.72	589.65	599.11	747.83	590.74
54.821	2	0.12	0.1	0.02	0.38	0.08	0.16	0.29	0.27	0.32	99.23	0.56	1.44	97.29	13.77	19.4	0.27	0.14	11.63	11.95	0.23	0.01	0	0	0.01	0.32	0.25	0.05	8.2	6.67	0	12.45	5.3	2	0		-5.41	4.1	-0.98	56.17	159.37	565.8	547.81	778.02	770.77	589.87	598.52	749.11	592.1
54.854	2	0.1	0.1	0.02	0.46	0.09	0.17	0.36	0.29	0.31	99.09	0.69	1.54	95.73	15.86	22.73	0.29	0.13	13.11	9.93	0.17	0.01	0	0	0.02	0.31	0.24	0.08	7.74	6.54	0	8.51	5.22	2.51	0		-4.29	6.45	-0.8	56.24	157.5	564.48	547.25	778.4	771.87	590.69	599.86	747.95	591.32
54.888	2	0.1	0.09	0.02	0.55	0.13	0.16	0.48	0.3	0.36	98.91	1.09	4.35	93.29	14.26	29.16	0.3	0.15	20.3	11.27	0.18	0.01	0	0	0.02	0.36	0.24	0.1	7.78	8.51	0	7.84	4.68	3.01	0		-4	8.84	-0.04	56.31	158.89	563.13	546.75	778.17	772.58	590.12	598.46	748.89	592.44
54.921	2	0.08	0.08	0.02	0.69	0.18	0.16	0.63	0.29	0.36	98.62	1.78	6.69	93.56	15.47	34.96	0.29	0.15	25.81	9.29	0.16	0.01	0	0	0.04	0.36	0.23	0.06	8.46	7.93	0	6.4	4.92	3.58	0		-3.15	8.62	0.1	56.4	152.75	563.86	547.57	777.91	773.72	593.6	597.96	746.29	593.55
54.954	2	0.08	0.07	0.02	0.84	0.23	0.14	0.81	0.28	0.38	98.31	3.01	8.64	93.51	14.35	41.84	0.28	0.19	30.5	10.02	0.13	0.01	0	0	0.04	0.38	0.26	0.04	8.28	8.21	0	11.84	4.64	4.08	0		-3.84	8.66	0.36	56.18	156.5	561.88	546.52	778.38	773.81	591.3	598.93	747.67	592.35
54.988	2	0.08	0.11	0.02	0.87	0.22	0.14	0.87	0.27	0.5	98.26	3.23	8.27	96.91	14.71	41.79	0.27	0.13	30.06	11.28	0.2	0.01	0	0	0.05	0.5	0.31	0.03	9.24	9.67	0	5.99	4.56	7.49	0		-7.88	4.77	1.69	55.53	155.88	559.69	545.8	775.2	771.16	590.38	594.71	746.24	592.55
55.021	2	0.1	0.13	0.02	0.73	0.23	0.17	0.68	0.27	0.5	98.53	1.89	8.34	94.36	16.34	35.59	0.27	0.1	30.56	14.29	0.12	0.01	0	0	0.05	0.5	0.35	0.03	8.6	8.45	0	6.46	4.72	7.99	0		-10.83	7.92	3.27	54.68	148.5	559.52	544.24	774.18	770.18	595.42	586.52	743.75	593.6
55.054	2	0.11	0.1	0.02	0.85	0.25	0.16	0.82	0.26	0.46	98.3	2.8	9.16	95.66	16.68	39.38	0.26	0.12	31.39	19.16	0.12	0.01	0	0	0.04	0.46	0.31	0.02	9.81	8.65	0	9.65	5.21	6.52	0		-9.3	6.54	1.8	54.91	148.67	560.3	545.13	774.85	771.18	594.24	590.56	742.9	592.11
55.088	2	0.11	0.08	0.02	0.99	0.17	0.14	0.93	0.28	0.39	98.02	3.8	5.85	92.64	16.85	43.53	0.28	0.11	24.71	20.54	0.11	0.01	0	0	0.03	0.39	0.38	0.02	9.6	7.44	0	13.08	4.81	4.9	0		-7.86	9.33	2.36	55.04	151.34	561.25	544.92	776.19	769.73	594.81	593.29	746.14	591.88
55.121	2	0.13	0.08	0.02	0.87	0.15	0.14	0.76	0.3	0.36	98.27	3.06	5.43	96.95	15.35	41.34	0.3	0.08	23.23	24.22	0.11	0.01	0	0	0.03	0.36	0.44	0.03	8.98	6.34	0	24.97	4.71	4.69	0		-4.72	4.7	0.83	56.49	151.49	564.2	546.67	776.24	770.79	594.3	594.3	745.79	593.31
55.155	2	0.14	0.09	0.02	0.59	0.11	0.14	0.45	0.33	0.33	98.81	1.32	3.3	94.58	14.23	32.41	0.33	0.05	17.09	24.26	0.2	0.01	0	0	0.03	0.26	0.46	0.04	7.2	3.7	0	17.01	4.99	3.58	0		-5.48	7.7	2.04	55.86	150.58	564.81	546.67	777.51	770.78	597.19	593.64	747.77	594.41
55.188	2	0.16	0.1	0.02	0.5	0.12	0.14	0.36	0.35	0.35	99	0.97	3.93	91.27	12.81	29.12	0.35	0.04	18.1	26.41	0.29	0.01	0	0	0.03	0.23	0.57	0.05	6.13	3.16	0	29.71	4.94	4.3	0		-3.28	10.27	1.47	56.64	153	564.4	546.5	776.63	770.34	594.75	594.85	747.75	594.18
55.221	2	0.15	0.14	0.02	0.4	0.13	0.18	0.28	0.36	0.36	99.2	0.51	4.05	96.36	14.74	21.26	0.36	0.03	19.45	21.21	0.35	0.01	0	0	0.05	0.22	0.61	0.12	4.79	2.85	0	1.98	4.94	5.25	0		-5.29	5.62	0.19	55.88	150.86	562.87	543.66	777.98	768.97	594.25	596.91	744.81	587.39
55.255	2	0.14	0.13	0.02	0.34	0.13	0.2	0.23	0.41	0.41	99.32	0.41	4.37	96.39	15.62	17	0.41	0.02	19.74	19.56	0.4	0.01	0	0	0.05	0.22	0.56	0.15	3.43	1.89	0	3.38	5.36	4.25	0		-1.99	5.57	3.49	56.49	149.63	563.54	543.65	780.03	773.39	599.95	589.85	749.48	595.2
55.288	2	0.12	0.12	0.02	0.32	0.15	0.17	0.21	0.37	0.37	99.37	0.44	5.95	96.72	12.13	18.65	0.37	0.03	21.16	15.42	0.39	0.01	0	0	0.05	0.19	0.6	0.25	3.01	1.75	0	5.78	5.58	3.85	0		-4.16	5.08	1.22	55.85	148.05	564.33	543.17	779.14	769.62	598.03	593.55	746.02	589.26
55.321	2	0.12	0.14	0.02	0.26	0.15	0.16	0.17	0.34	0.34	99.49	0.42	6.56	94.73	10.12	14.84	0.34	0.02	20.89	13.34	0.33	0.01	0	0	0.06	0.19	0.83	0.33	2.61	1.61	0	5.07	5.83	4.49	0		-1.61	7.56	3.7	56.45	149.29	563.83	542.44	780.43	771.67	600.74	589.89	749.98	593.73
55.355	2	0.13	0.15	0.02	0.22	0.18	0.16	0.14	0.3	0.3	99.56	0.48	8.25	97.43	8.81	12.07	0.3	0.02	22.86	13.61	0.34	0.01	0	0	0.05	0.16	0.77	0.17	2.53	1.62	0	6.76	6.34	5.07	0		-4.36	3.82	0.96	55.84	145.84	564.02	541.98	778.33	768.37	598.25	591.94	744.02	587.64
55.388	2	0.12	0.15	0.02	0.24	0.21	0.18	0.16	0.29	0.29	99.52	0.57	8.98	94.73	11.04	12.47	0.29	0.02	24.89	12.86	0.3	0.01	0	0	0.05	0.16	0.77	0.14	2.79	1.73	0	8.79	6.64	5.35	0		-0.73	7.56	3.8	56.84	151.81	564.04	540.55	782.59	771.97	600.84	588.46	752.59	592.9
55.422	2	0.12	0.16	0.02	0.24	0.24	0.19	0.16	0.27	0.27	99.52	0.65	10.08	95.99	11.58	12.04	0.27	0.03	27.45	13.63	0.26	0.01	0	0	0.06	0.14	0.77	0.06	2.2	1.55	0	4.22	6.72	5.54	0		-1.87	6.12	5	56.02	145.37	566.29	542.27	783.79	772.2	606.98	589.38	752.26	594.33
55.455	2	0.11	0.15	0.02	0.23	0.26	0.17	0.15	0.25	0.25	99.48	0.69	11	94.5	10.54	12.41	0.25	0.03	28.07	12.27	0.23	0.01	0	0	0.05	0.14	0.86	0.07	2.29	1.46	0	3.54	7.1	5.44	0		-2.93	7.78	1.52	55.94	150.9	567.08	543.78	783.27	772.93	600.44	592.19	751.34	592.36
55.488	2	0.12	0.14	0.02	0.24	0.3	0.17	0.16	0.24	0.24	99.41	0.79	12.12	96.09	9.84	14.18	0.24	0.03	30.07	14.63	0.26	0.01	0	0	0.05	0.13	0.93	0.09	2.21	1.46	0	3.56	7.23	5.19	0		-4.03	5.98	1.02	55.8	147.84	567.48	542.65	780.91	768.99	600.35	590.29	748.2	589.7
55.522	2	0.12	0.15	0.02	0.25	0.27	0.15	0.17	0.21	0.21	99.45	0.69	11.63	94.04	9.53	16.8	0.21	0.05	28.6	15.14	0.27	0.01	0	0	0.04	0.11	1.12	0.16	1.92	1.26	0	8.26	7.29	6.71	0		-4.32	8.21	2.62	55.68	149.5	567.06	542.95	779.55	766.28	600.56	591.18	750.06	590.81
55.555	2	0.12	0.17	0.02	0.25	0.27	0.15	0.17	0.38	0.21	99.47	0.64	11.45	92.64	8.92	17.31	0.21	0.05	28.14	16.6	0.35	0.01	0	0	0.06	0.13	1.27	0.38	1.33	1.05	0	7.58	7.27	8.24	0		-3.22	9.33	2.54	56.22	153.42	566.63	541.7	779.77	765.24	598.49	591.1	751.91	590.01
55.588	2	0.13	0.17	0.02	0.27	0.25	0.14	0.19	0.48	0.19	99.46	0.58	10.87	93.11	8.71	20.2	0.19	0.05	26.72	19.56	0.4	0.02	0	0	0.06	0.16	1.14	0.48	1.23	1.01	0	6.32	7.27	8.7	0		-2.39	8.98	4.06	56.39	154.26	565.7	539.98	781.75	767.97	600.5	585.99	754.61	592.65
55.622	2	0.13	0.15	0.02	0.32	0.28	0.12	0.24	0.17	0.2	99.37	0.62	12	94.63	8.64	25.62	0.17	0.07	27.65	22.33	0.45	0.02	0	0	0.06	0.2	0.88	0.17	1.3	1.19	0	5.58	7.91	9	0		-4.88	7.65	2.37	55.64	148.31	566.77	540.4	780.92	766.44	601.37	587.65	749.68	588.6
55.655	2	0.16	0.14	0.02	0.29	0.29	0.14	0.22	0.19	0.2	99.42	0.66	12.21	96.02	9.31	22.36	0.19	0.07	28.25	27.29	0.58	0.04	0	0	0.06	0.2	0.74	0.07	1.65	1.37	0	5.34	8.05	8.09	0		-0.74	6.08	4.85	56.65	151.81	565.37	538.78	786.21	772.85	604.57	585.51	756.18	593.17
55.688	2	0.16	0.14	0.02	0.35	0.27	0.15	0.28	0.17	0.25	99.29	0.58	10.83	96.56	13.63	24.17	0.17	0.06	25.97	29.6	0.55	0.04	0	0	0.05	0.25	0.66	0.03	1.98	1.46	0	12.47	8.48	8.4	0		-0.91	5.33	5.09	56.4	151.36	567.02	538.9	789.15	774.53	607.35	585.36	758.48	593.79
55.722	2	0.16	0.09	0.02	0.4	0.24	0.16	0.34	0.14	0.27	99.2	0.61	9.56	94.82	16.39	25.43	0.14	0.07	22.68	32.3	0.75	0.03	0	0	0.04	0.27	0.44	0.01	3.33	1.68	0	8.49	9.21	5.1	0		-3.27	7.46	3.1	55.88	158.42	569.06	539.46	790.58	773.56	603.34	586.84	761.67	592.05
55.755	2	0.15	0.07	0.02	0.51	0.18	0.16	0.44	0.14	0.25	98.99	0.86	7.02	91.87	18.14	29.72	0.14	0.08	18.9	31.74	0.67	0.03	0	0	0.04	0.25	0.37	0.02	3.85	1.75	0	2.12	8.64	3.01	0		-4.21	9.88	3.44	55.21	155.51	570.31	540.9	790.31	772.53	605.72	588.67	761.18	592.52
55.789	2	0.16	0.05	0.02	0.67	0.13	0.19	0.57	0.15	0.27	98.66	1.09	3.25	92.97	23.45	30.53	0.15	0.08	14.08	34.23	0.43	0.03	0	0	0.03	0.27	0.27	0.02	6.36	2.13	0	6.49	7.99	0.35	0		-2.35	9.09	3.19	55.8	151.74	569.47	540.71	789.06	773.15	606.14	588.81	757.84	592.08
55.822	2	0.21	0.05	0.02	0.78	0.13	0.2	0.66	0.18	0.24	98.44	1.53	3.17	92.02	23.97	32.98	0.18	0.07	15.61	40.7	0.6	0.03	0	0	0.03	0.24	0.19	0.02	8.51	2.58	0	1.09	7.48	0	0		-2.51	9.78	3.03	55.45	149.48	568.94	542.07	787.51	773.27	606.03	590.69	755.49	592.43
55.855	2	0.24	0.05	0.02	0.82	0.17	0.27	0.68	0.21	0.24	98.35	1.23	3.62	96.74	28.89	28.87	0.21	0.08	19.62	43.66	0.64	0.04	0	0	0.02	0.24	0.15	0.04	9.7	2.65	0	3.17	7.33	0	0		-3	5.04	2.13	55.42	151.31	568.25	543.03	786.94	774.61	603.3	591.8	754.61	592.5
55.889	2	0.24	0.06	0.02	0.95	0.18	0.42	0.74	0.25	0.27	98.09	2.79	2.76	95.91	36.04	23.83	0.25	0.05	21.8	42.97	0.58	0.03	0	0	0.03	0.27	0.17	0.03	13.09	2.62	0	2.7	7.06	0	0		-3.25	6.22	2.5	55.2	150.14	567.48	542.86	786.54	774.85	603.75	591.27	753.89	592.7
55.922	2	0.2	0.06	0.02	0.91	0.29	0.42	0.69	0.26	0.27	98.18	2.53	6.64	95.77	34.24	24.08	0.26	0.05	29.68	36.83	0.68	0.02	0	0	0.04	0.27	0.2	0.03	13.67	2.45	0	4.01	7.26	0	0		-4.66	6.4	2.88	55.14	153.19	567.64	542.53	786.15	773.1	602.62	589.89	755.78	592.86
55.955	2	0.2	0.06	0.02	0.88	0.31	0.36	0.64	0.25	0.35	98.25	2.09	7.82	95.9	30.97	25.46	0.25	0.06	31.2	35.01	0.4	0.01	0	0	0.04	0.35	0.24	0.04	14.28	2.36	0	9.36	7	0	0		-6.99	6.24	3.18	54.3	147	569.43	542.6	786.48	772.57	607.06	586.78	753.95	592.68
55.989	2	0.22	0.07	0.02	1.01	0.27	0.48	0.69	0.3	0.43	97.98	3.82	5.88	93.96	35.64	22.47	0.3	0.05	30.33	35.3	0.3	0	0	0	0.05	0.43	0.28	0.04	17.54	2.46	0	9.67	6.43	0	0		-4.36	8.28	2.88	55.06	146.98	570.51	543.7	785.64	771.01	606.86	590.85	753.83	592.69
56.022	2	0.23	0.08	0.02	0.85	0.33	0.52	0.57	0.31	0.4	98.3	3.52	7.28	95.34	35.5	18.09	0.31	0.04	33.13	36.16	0.32	0	0	0	0.05	0.4	0.31	0.05	16.61	2.32	0	3.53	6.62	0	0		-7.37	6.91	2.16	54.23	149.43	571.27	542.67	786.68	770.08	605.7	588.41	755.11	590.89
56.055	2	0.24	0.08	0.02	0.73	0.33	0.43	0.45	0.33	0.36	98.55	3.38	8.35	92.84	30.76	17.01	0.33	0.04	32.92	33.7	0.36	0	0	0	0.04	0.36	0.37	0.06	18.69	2.44	0	5.55	6.8	0	0		-4.31	9.19	2.64	54.84	149.07	570.8	542.57	786.56	769.72	606.19	591.41	755.26	590.93
56.089	2	0.26	0.09	0.03	0.91	0.48	0.59	0.48	0.4	0.4	98.17	11.09	10.03	92.41	35.47	13.57	0.4	0.04	39.32	30.16	0.45	0	0	0	0.04	0.26	0.56	0.06	28.12	2.79	0	3.92	6.84	0.34	0		-7.7	9.5	2.51	53.6	146.46	569.93	542.31	785.3	768.4	606.26	590.27	752.72	589.19
56.122	2	0.21	0.09	0.03	0.83	0.66	0.57	0.45	0.37	0.37	98.33	13.81	12.88	93.68	33.95	13.72	0.37	0.05	44.2	25.17	0.51	0	0	0	0.03	0.22	0.83	0.08	26.34	2.86	0	3.5	7.27	1.01	0		-6.07	8.52	2.39	54.14	149	569.25	541.29	786.09	768.94	604.91	590.7	753.9	588.65
56.156	2	0.18	0.09	0.03	0.87	0.73	0.55	0.49	0.3	0.3	98.25	14.77	13.74	94.76	33.74	15.82	0.3	0.06	45.6	22.85	0.55	0.01	0	0	0.02	0.18	1.07	0.1	25.92	2.64	0	5.5	7.48	1.34	0		-4.89	7.52	2.43	54.54	151.42	569.06	540.55	787.75	770.4	604.48	590.58	755.89	588.86
56.189	2	0.18	0.09	0.03	1	0.77	0.52	0.57	0.31	0.31	97.99	15.18	14.12	91.08	34.17	19.69	0.31	0.06	46	23.92	0.46	0.01	0	0	0.02	0.18	1.13	0.07	25.92	2.23	0	23.22	7.72	2.52	0		-3.04	10.38	3.08	55.29	155	569.15	541.16	786.91	770.41	603.24	589.68	758.23	591.92
56.222	2	0.14	0.08	0.02	0.98	0.44	0.41	0.58	0.28	0.28	98.04	6.3	10.55	95.74	32.22	22.22	0.28	0.09	35.78	18.13	0.29	0.01	0	0	0.02	0.19	1.26	0.06	23.95	2.07	0	9.27	7.96	2.06	0		-1.54	6.43	4.19	55.55	141.56	571.54	542.27	787.5	771.82	612.35	588.86	753.84	593.19
56.256	2	0.13	0.06	0.02	0.7	0.41	0.23	0.43	0.3	0.3	98.61	3.47	12.39	92.37	21.68	25.84	0.3	0.13	32.51	16.57	0.23	0.01	0	0	0.02	0.18	1.54	0.05	19.44	1.6	0	15.47	8.89	1.86	0		-5.05	9.53	4.16	54.26	142.55	572.28	541.33	787.4	768.67	612.26	587.09	754.75	591.24
56.289	2	0.11	0.06	0.02	0.8	0.43	0.25	0.52	0.3	0.3	98.4	3.34	12.3	91.06	24.64	27.85	0.3	0.14	33.15	15.42	0.12	0	0	0	0.02	0.19	1.71	0.05	18.29	1.42	0	13.45	9.09	2.09	0		-2.48	10.39	3.27	55.72	150.48	573.16	544.49	785.4	769.55	606.96	589.13	757.3	595.72
56.322	2	0.09	0.06	0.02	0.73	0.4	0.21	0.52	0.27	0.27	98.54	2	12.26	92.37	23.13	29.39	0.27	0.18	29.42	14.06	0.1	0	0	0	0.03	0.22	1.85	0.05	15.47	1.25	0	36.3	10.22	2.78	0		-4.79	9.53	1.94	55.27	148.75	572.07	542.92	783.32	766.68	604.59	588.18	753.3	591.24
56.356	2	0.08	0.05	0.02	0.62	0.83	0.21	0.5	0.19	0.26	98.34	3.08	18.43	95.8	23.07	28.64	0.19	0.19	37.7	12.23	0.1	0	0	0	0.02	0.26	1.56	0.04	12.7	0.99	0	27.45	12.68	1.95	0		-1.76	6.36	3.03	56.7	150.99	570.95	543.01	782.83	767.34	603.87	588.97	754.8	593.41
56.389	2	0.07	0.05	0.02	0.64	0.81	0.2	0.53	0.18	0.26	98.38	2.86	18.45	94.9	22	31.17	0.18	0.17	37.51	11.41	0.08	0	0	0	0.02	0.26	1.24	0.03	11.93	1.1	0	9.03	12.54	2.62	0		-3.91	7.38	2.1	55.34	147.35	567.65	540.44	783.57	767.95	603.3	590.45	750.63	587.7
56.423	2	0.06	0.04	0.01	0.61	1.16	0.19	0.56	0.11	0.27	97.67	3.26	21.55	93.27	21.25	33.19	0.11	0.2	42.37	11.23	0.09	0	0	0	0.03	0.27	1.13	0.03	8.76	1.11	0	2.82	13.34	3.4	0		-0.86	8.85	4.05	56.1	147.16	564.9	537.53	785.35	772.15	605.24	584.64	752.29	590.4
56.456	2	0.06	0.04	0.01	0.57	1.13	0.17	0.55	0.11	0.22	97.74	2.65	21.59	92	20.42	33.39	0.11	0.24	40.9	11.28	0.11	0	0	0	0.03	0.22	1.1	0.04	7.57	1.25	0	4.5	13.82	2.56	0		1.98	9.79	5.13	56.85	146.68	564.89	536.51	786.47	771.62	607.27	586.12	753.88	590.42
56.489	2	0.06	0.03	0.01	0.55	0.96	0.15	0.54	0.11	0.21	98.07	1.98	20.81	94.32	18.49	34.83	0.11	0.25	37.9	13.14	0.12	0	0	0	0.02	0.21	0.94	0.04	6.89	1.32	0	7.86	13.9	1.53	0		1.71	7.95	4.15	56.78	149.95	564.23	535.51	788.08	772.99	604.98	586.52	754.92	588.72
56.523	2	0.06	0.03	0.01	0.48	1.25	0.12	0.51	0.08	0.21	97.5	1.99	24.03	97.99	14.53	37.08	0.08	0.27	39.13	11.75	0.16	0	0	0	0.02	0.21	0.89	0.05	5.69	1.44	0	11.19	15.66	0.67	0		2.95	2.57	2.95	57.58	152.3	564.82	535.72	788.65	773.34	602.85	588.79	755.15	587.52
56.556	2	0.07	0.03	0.01	0.29	1.38	0.09	0.28	0.08	0.2	97.23	1.82	26.54	97.72	7.22	30.43	0.08	0.24	38.8	12.65	0.27	0.01	0	0	0.02	0.2	0.77	0.04	4.87	1.51	0	3.08	16.73	0	0		3.83	3.21	2.65	57.88	152.26	565.16	535.84	788.83	773.42	602.81	589.72	755.05	587.33
56.589	2	0.07	0.02	0.01	0.28	1.6	0.08	0.29	0.07	0.19	96.8	1.98	27.96	97.64	6.07	31.83	0.07	0.28	40.53	12	0.32	0.01	0	0	0.01	0.19	0.87	0.03	4.26	1.66	0	2.28	17.16	0	0		2.66	3.38	3.3	57.26	150.38	566.1	536.62	788.81	773.11	604.93	588.81	755.31	588.52
56.623	2	0.06	0.02	0.01	0.34	2.18	0.07	0.38	0.07	0.23	95.64	2.85	30.52	96	4.84	39.46	0.07	0.41	45.93	14.66	0.52	0.01	0	0	0.02	0.23	0.79	0.04	3.5	1.56	0	4.13	17.26	0	0		1.89	6.1	4.46	56.66	152.29	565.38	534.97	791.02	774.83	606.24	584.9	758.45	589.81
56.656	2	0.07	0.02	0.01	0.35	2.76	0.07	0.4	0.07	0.19	94.49	3.62	32.48	94.29	4.21	41.17	0.07	0.6	49.29	16.98	0.66	0.01	0	0	0.02	0.19	0.87	0.05	3.21	1.52	0	7.74	17.7	0	0		4.87	7.98	3.83	57.53	151.2	567.36	534.85	792.29	774.85	607.68	586.49	758.85	589.3
56.689	2	0.07	0.02	0.01	0.34	2.4	0.07	0.39	0.08	0.21	95.2	2.88	31.42	95.19	4.34	40.6	0.08	0.62	46.73	19.25	0.62	0.01	0	0	0.02	0.21	0.82	0.06	2.83	1.26	0	8	17.74	0	0		5.03	7.07	3.5	57.95	152.87	567.76	535.36	790.75	773.43	605.89	586.22	758.73	589.67
56.723	2	0.08	0.02	0.01	0.28	3.02	0.07	0.32	0.08	0.16	93.96	3.41	33.38	96.08	3.61	36.18	0.08	0.57	49.71	19.33	0.8	0.02	0	0	0.03	0.16	0.92	0.08	2.02	1.48	0	4.21	18.33	0	0		2.37	6	3.49	56.84	153.88	565.75	533.74	791.67	773.73	604.8	585.61	758.68	587.22
56.756	2	0.09	0.02	0.01	0.24	3.07	0.08	0.26	0.09	0.14	93.86	3.45	33.6	96.32	3.22	32.19	0.09	0.47	49.98	22.31	0.77	0.02	0	0	0.04	0.14	0.98	0.09	1.89	1.43	0	7.64	18.35	0	0		6.48	5.68	4.14	58.29	151.93	567.03	534.01	792.48	774.65	607.55	586.36	759.45	589.17
56.79	2	0.1	0.02	0.01	0.22	5.12	0.09	0.25	0.13	0.12	89.76	5.82	37.19	95.18	5.65	28.33	0.07	0.43	57.15	26.66	1.06	0.03	0	0	0.05	0.12	0.96	0.13	1.54	1.76	0	2.01	19.48	0	0		0.71	7.08	3.06	56.05	152.2	567.99	535.35	791.87	773.29	606.37	585.89	758.56	587.76
56.823	2	0.09	0.02	0.01	0.35	5.52	0.1	0.47	0.13	0.1	88.96	6.32	36.87	90.41	10.29	38.37	0.08	0.55	58.39	30.02	0.94	0.03	0	0	0.08	0.1	1.01	0.13	1.41	2.13	0	2.79	19.56	0	0		2.8	10.78	4.37	56.39	151.88	566.64	534.75	791.77	774.3	607.51	585.02	759.32	589.77
56.856	2	0.13	0.02	0.01	0.26	7.71	0.11	0.33	0.14	0.09	84.58	8.7	39.78	92.84	10.08	30.31	0.08	0.46	62.76	36.92	0.97	0.02	0	0	0.11	0.09	0.87	0.14	1.32	2.1	0	1.63	20.55	0	0		3.65	9.19	3.74	56.74	153.32	566.16	533.28	793.2	774.72	606.45	585.85	759.76	587.52
56.89	2	0.13	0.02	0.01	0.23	9.9	0.12	0.31	0.16	0.09	80.2	10.75	41.74	96.68	10.96	27.76	0.09	0.36	65.96	37.85	1.17	0.02	0	0	0.12	0.07	0.96	0.16	1.03	2	0	1.25	21.38	0	0		0.65	5.15	2.98	55.89	147.76	568.75	535.58	792.08	773.95	608.85	585.11	756.59	587.68
56.923	2	0.15	0.02	0.01	0.24	7.67	0.15	0.32	0.18	0.09	84.65	7.63	38.96	93.72	14.76	24.71	0.09	0.27	61.19	41.03	0.86	0.01	0	0	0.12	0.08	1.02	0.18	1.1	2.16	0	4.55	21.3	0	0		2.1	8.48	5.2	56.06	148.13	570.38	536.74	793.25	773.58	612.77	585.83	760.79	591.52
56.956	2	0.12	0.02	0.01	0.24	5.86	0.16	0.31	0.25	0.09	88.28	5.73	36.45	96.98	15.87	22.94	0.09	0.29	57.41	33.23	0.71	0.01	0	0	0.15	0.07	1.1	0.25	1.07	2.39	0	1.07	20.63	0.4	0		-1.82	4.65	4.16	54.6	147.24	569.5	535.49	794.19	773.8	611.86	584.77	759.07	587.82
56.99	2	0.1	0.02	0.01	0.24	5.53	0.13	0.33	0.23	0.08	88.94	4.1	36.58	96.84	15.12	25	0.08	0.32	53.09	31.38	0.6	0.01	0	0	0.13	0.06	1.06	0.23	1.03	2.25	0	1.04	22.27	0	0		-2.48	4.88	4.01	54.46	145.67	570.32	535.41	794.6	772.4	613.05	586.28	758.72	586.22
57.023	2	0.1	0.02	0.01	0.21	5.14	0.12	0.28	0.17	0.08	89.73	3.56	36.5	96.06	13.41	23.19	0.08	0.3	51.3	30.42	0.43	0.01	0	0	0.09	0.06	1.04	0.17	0.96	2.26	0	1.07	22.48	0	0		-0.53	6.03	2.85	55.32	149.38	570.83	535.35	794.5	772.56	610.18	586.74	759.55	586.17
57.056	2	0.09	0.02	0.01	0.21	3.55	0.13	0.26	0.15	0.09	92.89	2.65	33.45	94.81	12.78	21.92	0.09	0.27	47.65	23.22	0.3	0.01	0	0	0.07	0.06	0.99	0.15	0.84	2.32	0	1.04	20.88	0	0		1.25	7.48	1.95	56.59	155.26	571.32	536.28	791.18	769.37	604.87	587.77	760.13	586.81
57.09	2	0.08	0.03	0.01	0.21	2.92	0.14	0.24	0.1	0.1	94.16	2.53	31.61	94.29	12.95	20.32	0.1	0.25	47.08	20.72	0.23	0.01	0	0	0.04	0.06	0.72	0.05	0.82	2.25	0	1.03	19.36	0	0		3.31	7.98	1.81	57.3	157.01	570.84	537.5	789.63	768.97	602.86	590.86	759.83	587.68
57.123	2	0.07	0.02	0.01	0.3	2.65	0.17	0.39	0.1	0.1	94.69	2.27	29.55	96.4	19.19	24.79	0.1	0.23	45.64	18.77	0.17	0.01	0	0	0.04	0.07	0.5	0.03	0.89	2.74	0	1.28	19.21	0	0		3.81	5.56	2.79	57.6	150.61	569.78	539.62	787.02	770.97	605.22	589.97	755.83	591.17
57.157	2	0.07	0.03	0.01	0.3	2.05	0.18	0.39	0.1	0.1	95.89	1.6	27.13	93.93	21.28	22.4	0.1	0.17	41.13	18.27	0.19	0.02	0	0	0.03	0.09	0.47	0.02	0.91	3.08	0	1.82	19.15	0	0		-1.97	8.3	5.93	54.66	147.53	569.68	537.97	790.61	771.94	612.3	583.63	759.54	592.86
57.19	2	0.08	0.03	0.01	0.22	1.99	0.16	0.27	0.11	0.11	96.01	1.59	27.88	92.95	16.17	18.42	0.11	0.14	41.11	18.34	0.27	0.03	0	0	0.04	0.1	0.58	0.04	0.86	3.78	0	0.33	18.89	0	0		1.85	9.11	6.92	55.74	150.07	567.52	535.94	792.73	774.16	612.31	584.48	762.11	593.41
57.223	2	0.14	0.03	0.01	0.17	2.83	0.16	0.2	0.12	0.12	94.34	2.68	31.05	94.11	13.39	13.61	0.12	0.1	47.82	30.37	0.36	0.02	0	0	0.04	0.1	0.54	0.1	0.82	4.3	0	1.21	18.69	0	0		0.2	8.15	4.21	55.35	153.02	566.45	533.6	793.73	773.27	607.53	586.53	760.54	586.48
57.257	2	0.16	0.04	0.01	0.16	3.63	0.17	0.2	0.24	0.13	92.74	3.83	32.85	92.28	13.49	12.14	0.11	0.11	52.43	34.89	0.53	0.02	0	0	0.05	0.13	0.58	0.24	0.81	5.62	0	2.87	18.66	0	0		5.73	9.6	4.12	57.4	148.88	566.56	534.95	791.34	775.46	608.32	586.18	757.15	589.99
57.29	2	0.17	0.03	0.01	0.16	6.98	0.2	0.22	0.36	0.12	86.05	8.59	37.95	91.15	14.38	12.03	0.12	0.15	63.12	36.18	0.49	0.03	0	0	0.09	0.12	0.74	0.36	0.79	6.23	0	2.09	19.4	0	0		3.14	10.34	3.91	56.38	153.84	566.46	533.92	792.84	775.01	606.45	584.79	760.23	588.96
57.323	2	0.25	0.04	0.01	0.14	8.31	0.19	0.19	0.39	0.13	83.37	11.07	39.86	90.88	12.08	9.84	0.11	0.17	66.68	44.73	0.4	0.02	0	0	0.13	0.13	0.81	0.39	0.73	7.88	0	0.57	19.29	0	0		4.52	10.51	3.47	57.03	152.67	565.94	535.35	790.04	774.51	604.81	586.52	757.44	589.69
57.357	2	0.28	0.04	0.01	0.13	6.54	0.19	0.18	0.36	0.15	86.92	8.9	38.08	87.8	10.71	7.29	0.1	0.16	63.6	46.12	0.33	0.02	0	0	0.18	0.15	1.21	0.36	0.8	9.94	0	0.14	18.54	0	0		3.85	12.13	4.24	56.35	152.46	565.54	535.57	791.2	775.79	606.29	586.75	758.7	590.75
57.39	2	0.33	0.04	0.01	0.12	6.01	0.16	0.16	0.3	0.15	87.97	7.66	38.18	94.04	7.58	7.21	0.08	0.2	61.47	49.07	0.24	0.01	0	0	0.23	0.15	1.79	0.3	0.89	10.31	0	0.41	18.82	0	0		-1.1	8.21	3.96	54.88	150.44	567.22	535.66	791.1	772.82	607.54	585.26	757.95	588.33
57.424	2	0.35	0.04	0.01	0.12	3.71	0.15	0.17	0.25	0.16	92.59	4.59	34.23	88.69	7.3	8.19	0.07	0.25	54.65	49.99	0.21	0.01	0	0	0.25	0.16	1.9	0.19	0.92	11.92	0	0.58	17.73	0	0		2.65	11.7	4.9	56.21	151.9	567.83	535.76	789.98	771.81	607.91	584.54	759.66	591.27
57.457	2	0.33	0.04	0.01	0.14	4.21	0.15	0.2	0.22	0.18	91.59	5	34.96	91.1	9.1	10.34	0.08	0.3	55.75	50.74	0.26	0.01	0	0	0.22	0.18	1.38	0.15	0.94	11.46	0	0.86	18.34	0	0		1.07	10.37	5.45	55.78	153.06	567.04	534.78	790.09	771.05	607.66	582.79	760.51	590.85
57.49	2	0.27	0.04	0.01	0.17	3.12	0.17	0.24	0.21	0.2	93.77	3.9	31.76	90.74	11.8	12.37	0.09	0.3	52.46	45.93	0.41	0.01	0	0	0.21	0.2	1.42	0.1	1	11.31	0	1.16	17.23	0	0		1.91	10.59	5.95	55.93	147.87	568.49	535.46	790.01	770.98	611.37	582.59	758.96	591.62
57.524	2	0.29	0.04	0.01	0.2	2.11	0.2	0.31	0.15	0.25	95.78	2.98	27.52	94.11	15.67	11.85	0.09	0.23	48.71	48.19	0.56	0.02	0	0	0.15	0.25	1.24	0.08	1.26	13.86	0	0.7	15.54	0	0		1.7	8.14	6.29	56	150.3	567.6	535.08	790.77	771.62	610.48	582.77	760.51	591.81
57.557	2	0.23	0.04	0.01	0.25	2.25	0.29	0.44	0.16	0.28	95.49	3.09	26.5	94.22	23.47	11.55	0.09	0.14	48.75	45.86	0.54	0.03	0	0	0.16	0.28	1.19	0.08	1.7	14.78	0	0.28	16.13	0	0		0.18	8.04	4.71	55.31	151.17	567.92	535.46	791.36	772.46	608.6	583.99	759.65	589.86
57.59	2	0.25	0.04	0.01	0.33	1.58	0.38	0.63	0.14	0.31	96.84	1.94	22.12	88.27	31.1	12.24	0.1	0.1	42.7	51.31	0.61	0.02	0	0	0.14	0.31	1.24	0.09	1.82	15.03	0	0.77	15.97	0	0		2.66	11.91	5.22	55.73	147.77	569.03	535.7	792.19	773.6	611.94	584.09	759.54	591.38
57.624	2	0.29	0.04	0.01	0.3	2.47	0.39	0.59	0.17	0.31	95.06	3.14	25.82	93.72	30.72	11.01	0.12	0.08	48.72	55.41	0.6	0.03	0	0	0.17	0.31	1.09	0.13	1.93	15.25	0	4.78	16.99	0	0		1.42	8.48	4.15	55.45	144.86	565.36	534.42	791.48	774.9	609.66	586.23	754.52	587.04
57.657	2	0.29	0.04	0.01	0.31	3.51	0.52	0.64	0.19	0.31	92.99	4.82	27.66	94.31	35.09	7.95	0.13	0.07	54.17	56.29	0.62	0.04	0	0	0.19	0.31	1.12	0.19	2.04	15.7	0	9.72	17.45	0	0		3.45	7.96	3.27	56.42	148.39	564.67	535.54	789.88	776.07	605.81	587.2	754.2	588.64
57.69	2	0.27	0.05	0.01	0.31	3.16	0.56	0.67	0.2	0.29	93.69	4.43	26.47	96.93	36.37	6.37	0.13	0.06	52.86	53.94	0.73	0.06	0	0	0.2	0.29	1.21	0.15	2.25	17.4	0	10.81	17.15	0	0		-0.86	4.73	3.25	55.43	159.17	567.49	538.11	789.23	773.23	601.64	585.6	760.68	591.84
57.724	2	0.23	0.05	0.01	0.24	2.3	0.41	0.51	0.18	0.3	95.4	3.64	25.46	97.49	28.46	4.67	0.12	0.06	49.86	44.36	0.64	0.08	0	0	0.18	0.3	1.1	0.1	2.72	20.13	0	16.64	15.76	0	0		1.77	3.71	0.52	56.57	159.81	570.48	541.99	787.87	772.52	598.7	594.12	758.48	591
57.757	2	0.26	0.06	0.01	0.23	1.44	0.39	0.58	0.15	0.34	97.12	2.15	21.9	93.81	27.95	3.25	0.14	0.07	42.68	45.24	0.6	0.1	0	0	0.15	0.34	0.98	0.04	3.16	25.28	0	23.07	15.14	0	0		2.09	8.41	1.53	56.88	157.91	571.5	545.24	785.04	770.88	600.1	596.29	758	594.59
57.791	2	0.21	0.06	0.01	0.23	0.74	0.36	0.56	0.14	0.43	98.53	1.12	16.77	91.7	26.97	2.4	0.14	0.07	33.39	37.09	0.49	0.15	0	0	0.14	0.43	0.98	0.01	3.92	26.23	0	17.72	13.76	0	0		4.86	9.99	1.95	57.82	160.01	572.06	549.89	782.96	773.13	598.87	600.05	758.88	600.84
57.824	2	0.28	0.07	0.01	0.21	0.78	0.33	0.48	0.17	0.47	98.44	1.31	17.73	90.48	23.83	1.5	0.17	0.07	35.4	42.9	0.47	0.15	0	0	0.13	0.47	1.02	0.03	4.07	26.33	0	53.62	13.25	0	0		2.52	10.74	2.04	56.77	159.01	569.16	553.03	779.02	773.66	596.08	603.83	755.09	602.36
57.857	2	0.18	0.07	0.01	0.2	0.64	0.3	0.43	0.17	0.5	98.73	1.03	16.61	93.82	21.9	1.32	0.17	0.08	32.45	29.52	0.35	0.21	0	0	0.12	0.5	1.11	0.04	3.67	25.99	0	32.94	12.94	0	0		3.37	8.4	1.65	57	151.23	570.42	557.48	778.91	778.52	599.94	607.42	751.16	605.89
57.891	2	0.13	0.08	0.01	0.2	0.43	0.3	0.49	0.22	0.61	99.02	0.69	13.47	94.4	22.08	1.53	0.22	0.12	27.34	19.09	0.24	0.12	0	0	0.09	0.61	1.53	0.07	3.16	28.82	0.01	29.58	12.03	0	0		-1.2	7.87	1.55	55.52	157.62	570.56	559.48	778.96	779	596.74	607.33	754.36	607.83
57.924	2	0.1	0.07	0.01	0.22	0.37	0.31	0.57	0.21	0.59	98.85	0.54	12.02	96.46	24.02	1.49	0.21	0.11	24.15	13.62	0.19	0.09	0	0	0.06	0.59	1.56	0.09	2.92	30.61	0.01	49.65	12.3	0	0		-2.93	5.47	0.64	55.05	156.42	569.37	559.86	778.94	780.33	595.56	607.13	751.97	608.24
57.957	2	0.08	0.07	0.01	0.24	0.36	0.35	0.79	0.22	0.64	98.41	0.69	11.25	97.3	27.56	1.56	0.22	0.12	22.73	11.06	0.14	0.07	0	0	0.05	0.64	1.86	0.05	2.78	34.86	0.01	49.7	12.83	0	0		-3.49	4.08	1.52	54.96	159.06	568.33	560.93	777.76	781.32	594.18	607.44	753.22	609.5
57.991	2	0.07	0.07	0.01	0.33	0.49	0.52	1.61	0.22	0.6	96.78	1.28	11.76	96.17	36.34	2.58	0.22	0.12	26.91	10.89	0.19	0.09	0	0	0.05	0.6	1.99	0.02	2.83	42.24	0.01	50.62	13.4	0	0		-1.2	5.88	0.89	55.12	150.81	567.79	561.58	779.13	785.64	597.99	610.39	748.8	608.84
58.024	2	0.06	0.06	0.01	0.3	0.62	0.46	1.46	0.21	0.65	97.08	1.03	14.24	97.28	33.43	4.07	0.21	0.12	30.11	5.61	0.2	0.12	0	0	0.06	0.65	1.99	0.01	2.7	41.27	0.02	36.38	13.88	0	0		0.82	4.12	0.25	56.06	152.78	565.6	562.84	778.87	789.46	594.98	612.4	747.75	611.35
58.057	2	0.05	0.05	0.01	0.35	0.82	0.47	1.94	0.2	0.74	96.13	1.15	16.12	97.81	35.23	7.43	0.2	0.14	33.35	4.25	0.19	0.12	0	0	0.06	0.74	1.85	0	2.38	42.99	0.02	73.34	14.71	0	0		-2.25	3	2.7	54.99	147.65	565.49	566.41	775.98	789.58	598.85	612.16	746.46	615.55
58.091	2	0.04	0.04	0.01	0.41	0.7	0.36	2.7	0.16	0.69	94.6	1	15.6	98.46	33.5	15.14	0.16	0.19	29.29	1.57	0.15	0.08	0	0	0.04	0.69	1.46	0	2.1	45.16	0.03	21.53	15.46	0	0		-11.22	1.22	2	51.72	154.75	558.56	560.03	784.36	796.71	595.22	608.79	749.97	607.99
58.124	2	0.03	0.03	0.01	0.61	0.51	0.36	3.89	0.16	0.67	92.23	1.37	12.25	98.59	37.72	22.88	0.16	0.17	23.64	1.16	0.09	0.06	0	0	0.04	0.67	0.94	0	2.36	42.24	0.03	35.34	15.37	0	0		-6.77	0.76	1.7	53.43	163.79	561.41	563.21	783.13	795.14	591.19	613.61	754.98	612.07
58.158	2	0.03	0.03	0.01	0.87	0.27	0.42	5.38	0.14	0.69	89.24	2.17	6.1	98.74	43.58	26.66	0.14	0.16	14.67	1	0.08	0.04	0	0	0.04	0.69	0.63	0	2.35	40.77	0.03	76.93	14.32	0	0		-10.65	0.21	2.87	52.51	160.19	560.87	563.38	782.62	794.6	593.88	610.82	754.06	612.64
58.191	2	0.02	0.02	0.01	1.32	0.31	0.28	9.14	0.14	0.67	81.72	2	7.66	98.43	40.61	42.53	0.14	0.24	16.41	0.76	0.11	0.06	0	0	0.05	0.67	0.45	0	2.39	41.49	0.04	31.87	14.52	0	0		-13.75	1.3	2.49	51.98	159.7	559.1	559.02	784.66	793.08	593.82	608.35	753.51	606.55
58.224	2	0.02	0.02	0.01	1.06	0.32	0.16	6.1	0.14	0.69	87.8	2.79	10.26	97.13	30.1	46.99	0.14	0.26	16.29	0.55	0.15	0.1	0	0	0.06	0.69	0.32	0	2.16	37.03	0.04	37.32	14.93	0	0		-6.83	4.4	1.3	53.19	155.46	566.3	565.07	782.68	792.87	597.14	612.86	752.6	612.67
58.258	2	0.02	0.02	0.01	0.85	0.45	0.17	3.72	0.12	0.78	92.56	1.95	13.33	98.58	30.51	42.72	0.12	0.2	17.78	0.46	0.19	0.1	0	0	0.07	0.78	0.25	0.01	1.84	28.46	0.04	37.09	17.33	0	0		-7.28	0.8	2.64	53.09	154.02	565.67	561.7	783.11	789.8	599.26	609.44	753.28	610.23
58.291	2	0.02	0.02	0.01	0.92	0.54	0.16	3.66	0.12	0.8	92.69	2.38	14.69	95.53	30.35	45.22	0.12	0.23	20.8	0.45	0.15	0.11	0	0	0.08	0.8	0.24	0.01	1.92	25.69	0.04	22.93	17.35	0	0		-14.64	6.69	1.27	52.06	155.44	567	563.64	780.9	786.52	596.64	607.74	752.07	609.71
58.324	2	0.03	0.02	0.01	0.51	0.58	0.13	1.58	0.12	0.76	96.84	1.16	17.1	96.82	22.4	35.89	0.12	0.19	20.99	0.42	0.12	0.08	0	0	0.12	0.76	0.26	0.01	1.88	22.37	0.04	3.59	17.97	0	0		-12.64	4.92	3.28	52.19	154.17	568.67	563.77	782.4	786.26	601.23	607.9	755.36	611.71
58.358	2	0.03	0.02	0.01	0.57	0.52	0.16	1.61	0.16	0.7	96.78	1.07	15.24	95.43	26.54	34.31	0.11	0.13	19.85	0.53	0.09	0.04	0	0	0.16	0.7	0.22	0.01	2.26	20.32	0.03	13.56	17.48	0	0		-11.79	6.8	3.34	52.69	160.8	568.74	563.59	784.46	788.51	599.29	606.7	759.92	613.93
58.391	2	0.04	0.03	0.01	0.39	0.36	0.11	0.89	0.21	0.76	98.22	0.83	14.05	93.36	17.78	30.61	0.11	0.14	15.04	0.51	0.07	0.03	0	0	0.21	0.76	0.33	0.02	2.04	18.39	0.03	2.11	16.53	0	0		-12.24	8.78	3.25	52.47	157.41	567.96	563.14	783	786.5	599.7	608.22	757.07	611.63
58.425	2	0.04	0.03	0.01	0.42	0.23	0.09	0.75	0.32	0.85	98.5	1.11	11.13	93.85	14.57	34.91	0.13	0.13	9.36	0.48	0.06	0.02	0	0	0.32	0.85	0.4	0.05	2.25	13.17	0.03	5.55	15.44	0	0		-7.99	8.37	1.98	53.07	156.17	566.66	561.52	784.42	789.02	598.79	610.93	754.94	608.86
58.458	2	0.04	0.03	0.01	0.38	0.19	0.12	0.56	0.34	0.87	98.89	0.67	8.93	97.1	17.29	27.95	0.14	0.1	9.84	0.5	0.08	0.01	0	0	0.34	0.87	0.47	0.06	2.07	10.19	0.03	4.58	13.74	0	0		-15.29	4.45	2.34	51.63	150.69	567.43	562.02	784.6	787.72	602.25	608.35	752.94	607.26
58.491	2	0.04	0.03	0.01	0.47	0.2	0.14	0.73	0.34	1.03	98.55	0.8	8.15	97.32	21.46	30.22	0.16	0.1	9.68	0.6	0.1	0.02	0	0	0.34	1.03	0.52	0.07	2.32	10.22	0.03	8.39	13.92	0	0		-15.14	4.04	0.87	52.31	156.53	565.87	563.1	781.92	787.37	595.51	610.58	752	607.04
58.525	2	0.04	0.03	0.01	0.52	0.21	0.14	0.71	0.39	1.05	98.59	0.97	8.45	96.48	20.94	32.83	0.19	0.11	12.35	0.66	0.1	0.01	0	0	0.39	1.05	0.62	0.08	2.42	7.42	0.02	41.32	13.06	0	0		-7.01	5.45	2.47	53.63	147.91	566.86	566.52	778.84	789.57	600.62	612.67	748.53	613.86
58.558	2	0.04	0.03	0.01	0.49	0.22	0.13	0.6	0.37	0.98	98.81	0.95	9.23	97.26	18.87	32.17	0.19	0.12	14	0.75	0.1	0.01	0	0	0.37	0.98	0.61	0.06	2.77	6.02	0.02	33.86	12.71	0	0		-9.8	4.14	1.71	53.07	152.88	565.83	565.78	779.39	789.17	597.02	612.91	749.9	611.81
58.591	2	0.03	0.03	0.01	0.72	0.24	0.16	0.93	0.26	1.1	98.15	1.47	8.74	97.27	25.14	37.75	0.18	0.16	14.65	0.65	0.06	0.01	0	0	0.26	1.1	0.67	0.04	3.22	4.81	0.02	44.67	13.19	0	0		-10.78	4.13	1.53	52.75	153.78	566.27	567.62	780.46	792.13	597.12	613.34	750.9	614.08
58.625	2	0.04	0.03	0.01	0.58	0.22	0.14	0.66	0.24	1.18	98.68	1.15	8.68	96.23	21.43	34.78	0.23	0.2	13.75	0.7	0.04	0.01	0	0	0.24	1.18	0.66	0.03	2.92	3.33	0.02	55.78	12.76	0	0		-9.91	5.8	2.17	52.83	154.59	566.29	567.64	779.41	790.74	597.01	613.04	751.59	615.03
58.658	2	0.03	0.03	0.01	0.9	0.22	0.2	1.13	0.23	1.26	97.73	1.56	6.86	97.46	31.04	38.56	0.23	0.22	13.21	0.9	0.04	0.01	0	0	0.19	1.26	0.52	0.02	3.22	2.92	0.02	59.76	13.18	0	0		-9.59	3.77	1.92	52.52	149.01	566.19	568.01	779.39	791.63	599.34	614.51	748.35	614.05
58.691	2	0.03	0.03	0.01	0.79	0.26	0.21	0.97	0.2	1.52	98.07	1.19	8.32	96.17	31.13	34.99	0.2	0.28	14.94	1.1	0.05	0	0	0	0.14	1.52	0.55	0.02	3.11	2.47	0.02	29.92	13.85	0	0		-9.69	5.88	1.98	52.63	154.71	564.48	566.03	780.67	792.03	596.46	613.61	751.16	612.99
58.725	2	0.03	0.03	0.01	0.86	0.25	0.17	1.03	0.22	1.73	97.93	1.92	8.61	97.04	27.63	40.71	0.22	0.31	14.69	1.35	0.07	0.01	0	0	0.11	1.73	0.49	0.01	3.67	1.9	0.02	27.61	13.54	0	0		-6.22	4.56	0.78	53.78	151.83	563.46	567.04	775.49	790.67	593.33	613.79	745.16	613.82
58.758	2	0.04	0.03	0.01	0.61	0.27	0.13	0.67	0.21	1.58	98.65	1.44	10.73	97.16	21.2	36.86	0.21	0.3	15.3	1.24	0.08	0.01	0	0	0.07	1.58	0.45	0.02	3.89	1.76	0.01	41.37	14	0	0		-9.31	4.34	1.38	53.67	159.5	562.05	566.19	773.75	786.75	588.65	613.75	748.14	612.28
58.792	2	0.04	0.03	0.01	0.47	0.28	0.12	0.49	0.21	1.12	99.02	1.09	11.8	96.59	17.74	32.95	0.21	0.33	15.35	1.35	0.05	0	0	0	0.06	1.12	0.62	0.02	3.88	1.37	0.01	25.94	14.29	0	0		-6.04	5.29	1.61	54.02	150.58	561.96	568.42	769.91	787.7	591.4	613.32	741.97	615.52
58.825	2	0.04	0.03	0.01	0.52	0.25	0.13	0.52	0.24	1.08	98.96	1.21	10.6	98.35	18.43	33.57	0.24	0.32	15.41	1.92	0.09	0.01	0	0	0.04	1.08	0.62	0.02	4.74	1.43	0.01	40.85	13.3	0	0		-7.1	1.56	2.21	53.92	148.28	557.66	561.25	769.53	783.75	590.89	604.33	738.98	611.91
58.858	2	0.05	0.03	0.01	0.42	0.3	0.11	0.39	0.25	0.93	99.17	1.06	12.7	98.78	14.51	30.73	0.25	0.31	17.18	2.96	0.1	0.01	0	0	0.03	0.93	0.59	0.01	5.78	1.56	0.01	12.97	13.8	0	0		-5.37	-0.04	3.57	53.24	144.78	557.84	561.47	772.27	788.84	595.51	605.55	740.17	611.39
58.892	2	0.04	0.02	0.01	0.54	0.35	0.1	0.55	0.21	1	98.9	2.21	14.09	97.6	15.31	38.09	0.21	0.35	17.15	3.59	0.17	0.01	0	0	0.03	1	0.63	0.01	8.1	1.58	0.01	3.94	15.28	0	0		-6.08	3.47	2.53	53.65	152.9	557.75	557.55	772.55	784.09	590.56	602.17	743.35	607.9
58.925	2	0.05	0.02	0.02	0.48	0.34	0.08	0.47	0.2	0.8	99.05	2.16	14.71	92.38	11.23	38.07	0.2	0.36	17.49	4.37	0.28	0.02	0	0	0.03	0.8	0.62	0.01	7.8	1.89	0.01	0.83	14.96	0	0		-3.01	9.53	2.74	53.4	150.09	555.76	553.48	777.42	787.02	593.75	604.86	743.82	602.78
58.958	2	0.04	0.02	0.02	0.82	0.35	0.07	0.91	0.17	0.6	98.18	7.8	14.66	96.47	12.06	52.82	0.17	0.39	17.53	4.35	0.29	0.02	0	0	0.03	0.6	0.4	0.01	9.78	2.15	0.01	2.47	15.05	0	0		-7.11	5.47	2.88	52.48	149.92	555.74	553.39	776.83	786.41	593.56	601.02	743.46	602.75
58.992	2	0.04	0.02	0.02	0.76	0.35	0.07	0.78	0.14	0.43	98.44	7.68	14.97	94.27	12.15	49.04	0.14	0.34	16.28	4.91	0.37	0.02	0	0	0.03	0.43	0.35	0.01	13.35	2.17	0	5.49	15.88	0	0		-8.26	8	2.39	52.38	150.92	554.27	551.3	776.27	785.85	591.58	597.68	742.46	600.85
59.025	2	0.03	0.01	0.02	1.67	0.37	0.07	2.03	0.12	0.37	95.94	25.57	13.85	95.3	18.18	65.79	0.12	0.43	18.1	5.47	0.35	0.03	0	0	0.03	0.37	0.27	0.01	14.25	2.58	0	2.23	15.28	0	0		-7.22	6.95	2.81	52.36	149.6	556.36	552.35	777.01	784.4	594.07	600.84	743.67	601.05
59.058	2	0.03	0.01	0.02	2.73	0.31	0.08	3.57	0.11	0.3	92.86	43.49	11.16	97.17	23.68	73.7	0.11	0.41	15.77	5.51	0.41	0.02	0	0	0.03	0.3	0.16	0.01	16.37	3.1	0	4.34	14.79	0	0		-7.94	4.32	1.43	52.46	148.64	557.46	553.08	774.96	782.75	592.4	600.25	741.04	600.15
59.092	2	0.03	0.01	0.02	2.71	0.35	0.07	3.75	0.12	0.2	92.5	45.35	12.58	98.02	21.28	76.26	0.12	0.37	19.37	5.81	0.43	0.02	0	0	0.03	0.2	0.19	0.01	14.75	4.2	0	4.63	14.22	0	0		-8.07	2.5	1.97	52.01	144.8	557.91	552.3	776.2	782.04	595.73	601.25	740.5	598.55
59.125	2	0.03	0.01	0.02	3.29	0.45	0.07	4.85	0.12	0.18	90.31	54.43	14.11	96.91	22.31	81.06	0.12	0.36	24.21	6.31	0.37	0.03	0	0	0.04	0.18	0.16	0.01	14.48	4.81	0	1.99	13.92	0	0		-8.51	4.77	1.33	52.27	147.33	556.53	551.13	775.19	781.97	592.6	598.74	739.93	597.82
59.159	2	0.03	0.01	0.02	3.06	0.71	0.06	4.8	0.1	0.13	90.4	57.59	18.45	95.06	17.62	82.77	0.1	0.38	34.09	6.88	0.38	0.03	0	0	0.04	0.13	0.17	0.02	14.37	7.55	0	2.58	13.11	0	0		-7.6	7.21	1.03	52.96	151.99	556.37	550.9	773.53	780.18	589.08	598.11	741.07	598.13
59.192	2	0.03	0.01	0.02	3.43	0.74	0.06	5.67	0.1	0.1	88.65	66.69	18.83	97.72	15.68	86.42	0.1	0.37	37.07	8.85	0.4	0.03	0	0	0.04	0.1	0.15	0.02	15.55	10.06	0	2	11.9	0	0		-6.34	3.22	1.8	53.47	154.46	555.61	549.4	774.04	779.88	588.54	596.83	742.99	598.15
59.225	2	0.03	0.01	0.02	3.26	0.71	0.06	5.5	0.08	0.1	88.99	62.63	18.5	96.21	15.94	85.13	0.08	0.33	36.31	9.82	0.38	0.02	0	0	0.04	0.1	0.18	0.02	14.63	10.37	0	2.19	11.93	0	0		-5.54	5.83	2.54	53.05	147.71	557.59	550.02	775.78	780.09	594.64	598.66	742.36	598.28
59.259	2	0.04	0.01	0.02	2.83	0.67	0.06	5.06	0.08	0.08	89.89	56.44	18.37	94.45	13.45	83.48	0.08	0.37	36.77	11.46	0.52	0.02	0	0	0.04	0.07	0.2	0.02	13.07	12.31	0	0.79	11.18	0	0		-9.87	7.83	1.26	52.54	151.55	556.65	546.51	776.97	777.83	591.48	591.91	742.96	596.46
59.292	2	0.04	0.01	0.02	2.3	0.53	0.05	3.85	0.08	0.08	92.31	50.51	17.42	96.45	9.41	80.92	0.08	0.41	33.39	12.19	0.47	0.03	0	0	0.04	0.08	0.25	0.02	12.66	12.02	0	2.04	10.81	0	0		-5.11	5.49	0.86	53.58	152.79	557	546.96	776.42	777.8	590.24	598.71	742.94	593.38
59.325	2	0.04	0.01	0.02	2.28	0.36	0.04	3.75	0.08	0.09	92.5	54.86	15.04	97.25	6.24	82.48	0.08	0.54	28.16	12.01	0.4	0.04	0	0	0.05	0.09	0.29	0.02	13.28	12.86	0	2.28	10	0	0		-3.2	4.18	-0.03	54.45	154.49	558.15	547.13	776.41	777.78	588.87	598.99	743.26	593.49
59.359	2	0.04	0.01	0.02	2.37	0.34	0.04	4.31	0.06	0.1	91.38	52.92	14.37	94.97	6.54	84.08	0.06	0.73	28.27	9.51	0.41	0.05	0	0	0.05	0.1	0.26	0.02	10.71	14.24	0	1.9	9.37	0	0		-5.33	7.31	0.69	52.97	146.22	558.71	546.44	777.96	777.58	595.04	598.41	741.11	591.82
59.392	2	0.04	0.01	0.02	2.53	0.31	0.04	4.71	0.06	0.1	90.59	56.89	13.77	95.85	6.17	86.05	0.06	0.96	26.85	8.76	0.35	0.06	0	0	0.05	0.1	0.25	0.03	10.73	14.62	0	0.97	9.28	0	0		-4.48	6.3	0.19	53.44	148.98	558.98	546.06	778.39	777.87	593.4	598.01	742.25	591.78
59.426	2	0.04	0.01	0.02	2.54	0.35	0.04	4.49	0.06	0.11	91.02	56.82	14.71	95.42	5.96	85.98	0.06	1.19	29.52	8.66	0.51	0.1	0	0	0.04	0.11	0.23	0.03	10.77	13.49	0	3.94	9.12	0	0		-3.69	6.82	-0.14	54.12	154.06	558.11	546.68	776.5	777.24	589.05	598.73	743	592.66
59.459	2	0.04	0.01	0.02	2.63	0.39	0.04	4.82	0.07	0.14	90.37	55.16	15.24	96.9	7.37	85.94	0.07	1.42	31.29	8.13	0.53	0.1	0	0	0.04	0.14	0.24	0.04	9.97	13.66	0	1.27	9.21	0	0		-6.56	4.79	-0.26	52.96	148.82	558.17	545.21	777.55	776.23	592.15	597.62	740.74	589.49
59.492	2	0.04	0.01	0.02	2.69	0.31	0.04	4.84	0.07	0.16	90.31	56.93	13.52	97.2	7.07	86.27	0.07	1.56	27.32	7.96	0.46	0.09	0	0	0.04	0.16	0.22	0.03	10.53	13.63	0	5.85	9.08	0	0		-3.49	4.27	-1.37	54.54	155.02	558.38	547.71	775.08	776.98	586.49	599.98	741.32	592.43
59.526	2	0.03	0.01	0.02	3.16	0.22	0.04	5.78	0.07	0.18	88.43	62.26	10.66	96.44	7.05	91.25	0.07	1.89	22.67	6.32	0.35	0.08	0	0	0.04	0.18	0.21	0.02	8.31	12.83	0	2.93	8.19	0	0		-6.4	5.51	1.27	53.07	147.07	557.8	546.99	775.29	775.95	593.4	597.28	740.4	592.83
59.559	2	0.03	0.01	0.02	3.24	0.2	0.04	5.73	0.07	0.23	88.53	62.93	10.09	98.25	7.52	91.98	0.07	1.61	21.96	7.24	0.35	0.07	0	0	0.04	0.23	0.2	0.02	7.94	11.7	0	2.08	8.03	0	0		-6.01	1.86	0.98	53.54	153.6	557.79	547.1	775.98	776.49	590.05	597.81	743.59	593.51
59.592	2	0.03	0.01	0.02	3.32	0.18	0.04	5.75	0.07	0.2	88.5	63.52	9.11	96.03	7.79	92.68	0.07	1.74	19.29	6.87	0.29	0.04	0	0	0.03	0.2	0.22	0.01	7.56	10.68	0	1.65	8.2	0	0		-5.8	6.07	1.23	52.77	145.54	557.96	547.6	777.49	779.18	595.32	598.52	740.78	593.71
59.626	2	0.03	0.01	0.02	3.39	0.22	0.04	5.61	0.05	0.23	88.79	63.93	10.44	95.74	8.19	93.03	0.05	1.68	22.6	6.66	0.28	0.03	0	0	0.03	0.23	0.24	0.01	7.42	9.34	0	2.11	8.2	0	0		-6.26	6.44	1.49	52.67	145.68	558.25	546.66	778.14	778.66	596	596.86	741.63	593.24
59.659	2	0.03	0.01	0.02	3.13	0.32	0.04	5.26	0.06	0.23	89.48	62.22	13.71	94.89	6.98	92	0.06	1.61	29.43	6.79	0.33	0.03	0	0	0.03	0.23	0.2	0.02	7.54	10.02	0	1.51	8.34	0	0		-5.83	7.4	0.8	53.06	150.47	557.48	545.11	777.89	776.78	592.38	597.51	742.7	590.86
59.692	2	0.03	0.01	0.02	2.89	0.36	0.04	4.77	0.06	0.24	90.47	60.34	14.82	92.81	6	91.44	0.06	1.37	30.22	5.79	0.27	0.02	0	0	0.02	0.24	0.26	0.02	7.11	9.31	0	1.27	8.84	0	0		-5.39	9.21	1.72	52.8	149.76	557.37	544.88	778.28	777.22	593.96	596.32	743.66	592.08
59.726	2	0.03	0.01	0.02	2.49	0.37	0.03	3.87	0.06	0.24	92.25	55.09	15.58	95.58	4.25	89.61	0.06	1.29	30.19	4.46	0.32	0.02	0	0	0.02	0.24	0.33	0.03	6.27	7.78	0	2.32	9.25	0	0		-4.76	6.63	1.46	53.02	150.45	557.49	543.77	779.5	777.93	593.9	595.22	744.3	591.39
59.759	2	0.03	0.01	0.02	2.23	0.32	0.03	3.39	0.05	0.22	93.23	50.13	14.78	94.55	3.59	87.5	0.05	1.27	27.1	4.27	0.31	0.02	0	0	0.02	0.22	0.4	0.04	5.89	7.22	0	2.05	9.59	0	0		-4.81	7.73	0.42	53.23	152.22	558.73	544.09	779.02	776.52	592.23	595.72	744.36	590.56
59.793	2	0.03	0.01	0.02	1.94	0.26	0.03	2.9	0.06	0.21	94.21	43.93	13.4	95.03	2.91	84.49	0.04	1.21	22.03	3.94	0.31	0.01	0	0	0.02	0.21	0.54	0.06	5.81	7.09	0	2.12	10.17	0	0		-5.15	7.25	0.92	53.06	150.24	558.57	543.65	779.23	776.24	593.82	595.29	743.98	590.21
59.826	2	0.03	0.01	0.02	1.73	0.33	0.03	2.61	0.06	0.21	94.78	37.96	15.31	91.75	2.79	81.57	0.04	1.18	25.61	4.02	0.31	0.01	0	0	0.02	0.21	0.54	0.06	5.66	7.61	0	2.8	10.53	0	0		-2.67	9.96	0.64	54.06	154.21	557.96	542.32	778.36	774.68	590.84	595.31	744.94	589.38
59.859	2	0.03	0.01	0.02	1.5	0.31	0.04	2.15	0.08	0.23	95.7	28.75	14.5	98.09	3.69	76.41	0.04	0.82	25.11	5.15	0.23	0.01	0	0	0.02	0.23	0.45	0.08	5.63	7.43	0	1.15	10.12	0	0		-0.59	2.32	1.42	55.47	152.69	559.33	544.82	775.48	774.61	591.53	592.96	744.21	594.82
59.893	2	0.04	0.01	0.02	1.33	0.28	0.04	1.79	0.09	0.22	96.42	22.79	13.65	94.84	3.5	73.04	0.04	0.71	23.86	6.3	0.25	0.02	0	0	0.03	0.22	0.4	0.09	5.11	6.63	0	1.57	9.79	0	0		-3.61	7.44	1.16	54.07	139.8	561.13	545.18	773.72	770.4	597.82	594.62	737.55	590.52
59.926	2	0.03	0.01	0.02	1.4	0.27	0.04	1.89	0.11	0.22	96.23	24.22	13.25	97.07	3.9	74.31	0.04	0.6	23.46	5.3	0.21	0.02	0	0	0.03	0.22	0.51	0.11	4.83	6.36	0	2.02	9.64	0	0		-5.51	4.5	0.54	53.92	156.76	559.7	543.61	776.68	770.94	589.34	595.72	745.97	589.21
59.959	2	0.04	0.02	0.02	1.19	0.23	0.04	1.54	0.1	0.19	96.93	17.23	11.96	96.53	4.21	69.46	0.04	0.45	21.17	7.26	0.2	0.02	0	0	0.04	0.19	0.4	0.1	4.35	6.03	0	0.91	9.39	0	0		-1.98	5.36	1.26	55.01	154.69	560.45	545.29	776.05	773.08	591.26	595.28	745.94	593.44
59.993	2	0.04	0.02	0.02	1.3	0.25	0.04	1.7	0.07	0.16	96.61	19.68	12.68	96.46	4.95	72.15	0.04	0.49	21.81	7.41	0.19	0.02	0	0	0.03	0.16	0.33	0.07	3.68	4.98	0	2.99	9.95	0	0		-4.11	5.48	0.87	53.73	147.7	559.75	544.26	777.2	773.8	594.57	595.61	742.17	590.28
60.026	2	0.04	0.01	0.02	1.25	0.4	0.04	1.68	0.08	0.16	96.63	19.16	16.37	96.16	4.75	71.88	0.04	0.52	29.05	8.42	0.17	0.01	0	0	0.04	0.16	0.3	0.08	3.54	5.25	0	4.67	10.5	0	0		-6.69	5.89	1.29	52.71	146.2	558.35	543	777.97	774.22	595.49	593.89	741.6	588.87
60.059	2	0.04	0.01	0.02	1.24	0.6	0.05	1.7	0.08	0.13	96.6	18.58	19.32	97.44	5.62	71.82	0.04	0.43	34.6	10.47	0.21	0.01	0	0	0.05	0.13	0.24	0.08	3.12	4.79	0	0.73	11.25	0	0		0.08	3.8	1.43	55.75	151.99	560.58	545.2	775.81	774.05	592.7	594.25	744.7	594.4
60.093	2	0.04	0.01	0.02	1.22	0.66	0.05	1.71	0.08	0.12	96.59	17.21	19.96	96.31	6.88	70.88	0.04	0.41	35.4	9.66	0.17	0.01	0	0	0.04	0.12	0.23	0.08	2.91	4.55	0	1.76	11.77	0	0		-3.04	5.68	0.76	54.28	147.08	561.78	546.45	776.02	773.55	595.16	595.89	742.21	592.93
60.126	2	0.04	0.01	0.02	1.18	0.61	0.05	1.59	0.07	0.1	96.81	17.66	19.61	94.2	4.91	71.26	0.04	0.43	35.01	8.03	0.19	0.01	0	0	0.04	0.1	0.24	0.07	2.91	4.44	0	0.82	11.21	0	0		-4.89	8.06	1.04	53.46	145.42	561.72	546.14	775.67	772.95	596.15	593.83	741.56	592.74
60.16	2	0.03	0.01	0.02	1.19	0.4	0.04	1.56	0.04	0.08	96.89	17.17	16.42	96.21	5.25	70.97	0.04	0.45	27.76	6.36	0.18	0.01	0	0	0.03	0.08	0.24	0.03	2.78	3.81	0	0.85	11.15	0	0		-5.16	5.82	0.66	53.55	147.58	561.81	546.34	776.29	773.52	594.93	594.54	742.5	592.63
60.193	2	0.03	0.01	0.02	1.32	0.33	0.04	1.68	0.04	0.08	96.65	20.52	14.75	94.88	4.78	73.6	0.04	0.45	26.19	6.63	0.19	0.01	0	0	0.03	0.08	0.2	0.04	2.88	3.44	0	0.58	10.12	0	0		-5.62	7.41	1.34	53.37	145.58	561.36	546.16	775.6	773.1	596.17	593.34	741.75	593.03
60.226	2	0.03	0.01	0.02	1.59	0.32	0.04	2.08	0.05	0.08	95.83	28.18	14.4	95.55	4.89	78.91	0.04	0.55	26.12	6.25	0.28	0.01	0	0	0.03	0.08	0.18	0.05	2.79	3.25	0	0.53	9.87	0	0		-5.7	6.66	1.59	53.38	145	560.97	545.94	775.61	773.3	596.53	592.98	741.53	593.05
60.26	2	0.03	0.01	0.02	1.62	0.31	0.04	2.04	0.05	0.1	95.91	27.88	13.93	95.55	5.13	78.25	0.05	0.42	27.5	7.68	0.29	0.01	0	0	0.03	0.1	0.2	0.05	3.25	3.32	0	1.56	8.93	0	0		-5.09	6.66	2.04	53.71	149.37	560.54	544.35	777.23	772.85	595.49	593.06	744.85	592.2
60.293	2	0.03	0.01	0.02	1.77	0.34	0.04	2.26	0.05	0.11	95.48	30.76	14.37	96.84	6.14	79.9	0.05	0.37	28.73	7.05	0.27	0.01	0	0	0.02	0.11	0.21	0.05	3.34	3.2	0	3.68	9.05	0	0		-3.04	4.89	2.44	54.13	146.28	560.19	543.07	779.72	775.13	598.48	593.6	744.74	591.48
60.326	2	0.03	0.01	0.02	1.98	0.32	0.04	2.56	0.05	0.11	94.88	36.1	13.74	97.48	6.04	82.61	0.05	0.41	29.24	7.01	0.33	0.01	0	0	0.02	0.11	0.17	0.04	3.62	3.59	0	1.02	8.25	0	0		-2.21	3.73	2.67	54.89	148.27	563.11	545.52	779.49	774.74	599.08	593.83	747.34	594.98
60.36	2	0.03	0.01	0.02	2.01	0.28	0.04	2.53	0.05	0.1	94.94	37.19	12.79	94.62	5.37	83.31	0.05	0.4	27.65	7.89	0.25	0.01	0	0	0.02	0.1	0.16	0.04	3.51	3.27	0	1.78	7.82	0	0		-6.56	7.66	0.03	53.8	147.18	565.24	545.81	777.56	770.11	596.82	594.07	743.96	590.44
60.393	2	0.04	0.01	0.02	1.96	0.22	0.04	2.4	0.05	0.12	95.2	33.69	10.87	96.88	6.3	81.03	0.05	0.36	24.56	8.78	0.28	0.01	0	0	0.02	0.12	0.16	0.03	3.88	3.4	0	8.65	7.45	0	0		-4.73	4.83	2.62	54.92	149.35	566.77	547.62	776.97	769.33	599.12	593.24	748.44	595.97
60.427	2	0.04	0.01	0.02	1.72	0.24	0.04	2.16	0.05	0.14	95.69	29.68	11.9	97.12	5.7	78.26	0.05	0.33	24.69	12.68	0.3	0.01	0	0	0.02	0.14	0.18	0.02	4.34	4.16	0	22.19	8.25	0	0		-5.03	4.41	2.43	54.92	145.78	568.72	549.94	776.29	769.12	601.25	594.98	747.01	597.19
60.46	2	0.05	0.02	0.02	1.51	0.25	0.05	1.89	0.05	0.17	96.22	23.34	12.01	94.81	6.17	73.96	0.05	0.36	24.06	14.01	0.3	0.02	0	0	0.02	0.17	0.19	0.02	4.57	4.73	0	16.34	8.7	0	0		-3.47	7.48	2.23	55.36	146.13	569.25	550.55	777.08	770.74	601.61	595.7	747.71	598.44
60.493	2	0.05	0.02	0.02	1.35	0.22	0.05	1.67	0.05	0.2	96.66	19	11.23	96.14	6.18	70.75	0.05	0.27	22.15	13.59	0.36	0.02	0	0	0.02	0.2	0.22	0.02	4.53	4.98	0	5.44	8.76	0	0		-8.7	5.93	2.58	53.59	148.78	569.61	551.21	777.35	769.43	600.99	594.75	749.72	598.35
60.527	2	0.05	0.02	0.02	1.24	0.22	0.05	1.43	0.06	0.22	97.13	14.88	10.92	95.04	6.29	66.75	0.06	0.29	24.08	12.97	0.29	0.02	0	0	0.02	0.22	0.18	0.02	4.88	5.13	0	3.54	7.69	0	0		-8.3	7.23	0.73	53.27	148.8	569.3	551.23	778.07	771.11	599.07	596.98	747.87	596.23
60.56	2	0.07	0.02	0.02	0.96	0.18	0.06	1.09	0.07	0.24	97.82	9.26	9.43	95.22	6.14	58.98	0.07	0.26	20.2	16.25	0.42	0.03	0	0	0.02	0.24	0.15	0.02	5.95	6.4	0	4.63	7.86	0	0		-10.06	7.04	2.01	52.31	150.24	566.61	543.76	784.67	773.11	601.79	589.94	752.02	591.26
60.593	2	0.09	0.03	0.02	0.61	0.22	0.07	0.64	0.07	0.21	98.73	3.58	11.19	94.49	5.45	46.9	0.07	0.23	22.7	16.88	0.45	0.02	0	0	0.01	0.21	0.19	0.02	5.45	6.24	0	1.68	8.39	0.02	0		-3.98	7.79	3.11	53.58	148.35	569.86	544.46	785.17	771.31	605.88	592.57	754.23	593.48
60.627	2	0.09	0.04	0.02	0.47	0.24	0.08	0.47	0.07	0.23	99.05	2.04	11.9	97.48	4.65	39.86	0.07	0.24	23.2	15.81	0.47	0.02	0	0	0.01	0.23	0.25	0.03	5.29	6.95	0	2.01	8.72	0	0		-6.35	3.72	1.79	52.72	149.99	568.84	539.67	787.91	770.59	604.3	588.76	754.28	587.23
60.66	2	0.09	0.04	0.02	0.45	0.21	0.08	0.45	0.07	0.22	99.1	1.86	10.81	95.19	4.61	38.7	0.07	0.23	21.21	14.85	0.59	0.01	0	0	0.01	0.22	0.29	0.04	5.28	6.83	0	2.27	8.52	0	0		-5.07	7.07	3.53	52.76	145.99	570.84	539.97	788.42	768.88	609.58	588.69	755.58	588.8
60.693	2	0.07	0.03	0.02	0.59	0.25	0.08	0.64	0.06	0.24	98.73	2.87	11.78	94.64	6.91	44.11	0.06	0.25	24.6	11.08	0.35	0.01	0	0	0.01	0.24	0.3	0.06	5.39	7.55	0	1.78	8.45	0	0		-1.91	7.64	1.61	53.98	148.8	571.86	537.69	789.88	768.69	607.29	588.06	756.07	585.98
60.727	2	0.07	0.04	0.02	0.49	0.26	0.08	0.56	0.09	0.25	98.89	2.01	12.16	96.62	7.15	39.42	0.06	0.21	23.43	10.82	0.32	0.01	0	0	0.01	0.25	0.35	0.09	5.52	8.73	0	3.8	9.31	0	0		-3.03	5.23	1.67	54.19	153.57	570.85	537.84	787.9	766.75	603.43	587.96	756.99	586.06
60.76	2	0.08	0.04	0.02	0.43	0.3	0.1	0.46	0.12	0.24	99.09	1.31	13.21	96.34	8.06	34.42	0.06	0.21	26.73	11.96	0.29	0.01	0	0	0.02	0.24	0.33	0.12	5.06	8.02	0	3.4	9.16	0	0		-3.44	5.64	4.56	54.1	150.04	570.02	537.59	786.24	766.14	607.39	582.44	757.24	590.12
60.794	2	0.08	0.04	0.02	0.43	0.27	0.1	0.44	0.16	0.27	99.12	1.2	12.07	96.69	8.35	33.69	0.06	0.2	25.41	12.89	0.29	0	0	0	0.02	0.27	0.35	0.16	4.59	7.54	0	5.7	8.68	0	0		-4.17	5.13	1.84	54.62	148.99	571.19	539.33	781.79	762.4	603.02	585	751.99	587.34
60.827	2	0.09	0.05	0.02	0.39	0.23	0.11	0.39	0.13	0.34	99.21	0.95	10.89	96.43	9.24	30.71	0.08	0.16	22.65	12.33	0.18	0	0	0	0.02	0.34	0.37	0.13	4.22	6.93	0	17.65	8.81	0.2	0		-0.26	5.52	1.17	56.38	151.4	573.1	542	781.29	762.75	601.75	589.76	753.15	589.62
60.86	2	0.08	0.05	0.02	0.5	0.2	0.11	0.51	0.08	0.36	98.97	1.29	9.17	98.1	11.97	34.69	0.08	0.2	20.09	12.24	0.17	0	0	0	0.03	0.36	0.31	0.07	4.56	6.79	0	10.06	8.75	0.73	0		-3.38	2.29	0.98	55.55	150.3	573.99	541.73	782.66	761.71	603.13	587.59	753.41	590.29
60.894	2	0.07	0.04	0.01	0.54	0.25	0.14	0.63	0.08	0.32	98.73	1.14	10.03	97.65	17.34	33.62	0.08	0.18	21.49	14.63	0.15	0	0	0	0.03	0.32	0.28	0.05	3.96	7.54	0	11.94	10.06	0.8	0		-3.56	3.37	0.65	55.48	149.97	574.86	544.02	781.75	762.59	602.92	591.43	752.88	589.57
60.927	2	0.08	0.05	0.01	0.52	0.24	0.16	0.59	0.09	0.33	98.82	0.93	9.42	95.36	18.92	30.42	0.09	0.25	20.87	16.01	0.13	0.01	0	0	0.02	0.33	0.25	0.02	4.23	7.31	0	12.83	10.03	0.63	0		-5.69	6.88	0.69	54.92	150.15	574.31	547.13	779.09	762.82	601.34	592.83	751.49	592.48
60.96	2	0.11	0.06	0.02	0.37	0.21	0.14	0.38	0.09	0.34	99.25	0.61	9.38	95.72	14.46	24.31	0.09	0.2	19.2	18.35	0.23	0.02	0	0	0.02	0.34	0.23	0.01	4.42	7.07	0	15.18	9.81	1.1	0		-0.99	6.46	0.73	56.93	149.52	575.08	550.21	778.17	764.69	601.63	596.2	751.15	597.61
60.994	2	0.13	0.07	0.02	0.28	0.17	0.16	0.27	0.11	0.28	99.44	0.35	7.73	96.07	14.01	16.4	0.11	0.15	16.25	20.49	0.31	0.04	0	0	0.01	0.28	0.21	0.01	4.34	7.13	0	10.67	9.38	1.46	0		-0.37	6.01	0.56	57.09	154.45	574.28	551.26	780.13	768.13	599.52	598.3	753.97	599.84
61.027	2	0.13	0.07	0.02	0.24	0.13	0.16	0.22	0.11	0.29	99.52	0.33	5.46	96.92	14.14	11.95	0.11	0.13	10.23	19.05	0.4	0.09	0	0	0.01	0.29	0.26	0.02	3.91	7.09	0	14.36	9.72	0.42	0		-0.71	4.76	1.15	56.8	162.28	574.47	555.99	781.56	773.72	597.09	603.53	759.37	604.81
61.06	2	0.11	0.07	0.02	0.26	0.13	0.17	0.24	0.1	0.28	99.49	0.37	5.28	97.59	16.97	11.61	0.1	0.12	9.34	15.22	0.33	0.09	0	0	0.01	0.28	0.24	0.01	4.66	6.71	0	20.12	10.42	0	0		-5.75	3.49	-0.24	54.4	154.16	575.2	566.95	783.17	785.05	600.64	614.44	754.79	612.82
61.094	2	0.1	0.07	0.02	0.26	0.11	0.16	0.24	0.1	0.38	99.48	0.33	4.32	97.23	15.3	13.13	0.1	0.17	8.14	11.67	0.31	0.08	0	0	0.01	0.38	0.21	0.01	4.66	6.2	0	7.91	9.66	0	0		-6.95	4.2	-1.25	53.59	153.42	571	565.45	784.15	789.42	598.25	615.11	751.59	609.99
61.127	2	0.1	0.07	0.02	0.23	0.11	0.14	0.21	0.1	0.38	99.53	0.33	5.08	96.58	11.69	13.12	0.1	0.15	7.9	10.12	0.23	0.07	0	0	0.01	0.38	0.26	0.01	5.13	6.78	0	1.35	9.72	0	0		-8.04	5.29	0.63	53.07	150.33	571.56	567.88	783.61	790.32	602.03	613.31	752.35	615.84
61.161	2	0.09	0.07	0.02	0.22	0.1	0.12	0.19	0.1	0.54	99.56	0.33	4.75	97.89	9.75	12.8	0.1	0.14	5.4	5.83	0.27	0.04	0	0	0.01	0.54	0.2	0	5.74	6.35	0	5.96	10.03	0	0		-12.39	2.82	1.16	52.01	152.26	569.77	568.23	781.29	789.55	599.58	612.75	751.83	613.79
61.194	2	0.09	0.07	0.02	0.18	0.12	0.11	0.15	0.13	0.59	99.64	0.37	7.01	97.9	6.97	10.13	0.13	0.11	7.48	4.35	0.32	0.06	0	0	0.01	0.59	0.2	0	6.2	6.77	0	7.91	10.82	0	0		-12.5	2.79	1.34	51.86	155.99	566.32	563.53	784.71	791.72	597.91	610.63	753.9	609.64
61.227	2	0.09	0.06	0.02	0.18	0.14	0.11	0.16	0.14	0.54	99.63	0.39	7.83	95.85	7.85	10.4	0.14	0.11	8.84	3.39	0.31	0.06	0	0	0.01	0.54	0.16	0	6.82	6.89	0	8.22	11.23	0	0		-14.98	6.3	2.68	51.33	154.84	565.81	561.52	784.85	788.91	600	607.73	754.84	608.22
61.261	2	0.08	0.05	0.02	0.22	0.16	0.1	0.21	0.17	0.6	99.56	0.44	8.94	96.3	7.74	15.39	0.17	0.13	9.84	2.01	0.27	0.06	0	0	0.01	0.6	0.16	0	8.86	8.27	0	1.51	11.85	0	0		-9.66	5.71	2.38	51.72	149.13	564.89	559.82	784.82	789.94	601.95	609.09	751.06	606.48
61.294	2	0.06	0.04	0.02	0.3	0.22	0.09	0.31	0.16	0.65	99.39	0.91	11.54	95.74	6.96	25.8	0.16	0.16	14.79	1.57	0.31	0.09	0	0	0.02	0.65	0.16	0.01	8.55	8.17	0	1.58	12.18	0	0		-7.57	6.44	3.06	51.91	149.75	563.62	555.88	788.23	792.48	603.51	604.45	753.26	605.6
61.327	2	0.06	0.03	0.02	0.37	0.18	0.07	0.41	0.14	0.72	99.18	1.57	10.22	93.19	6.22	31.83	0.14	0.21	11.13	1.29	0.25	0.07	0	0	0.02	0.72	0.17	0.02	9.98	9.92	0	2.35	12.22	0	0		-7.73	8.92	4.14	51.83	147.9	565.49	556.01	787.61	790.49	606.42	601.43	754.2	607.39
61.361	2	0.06	0.03	0.02	0.32	0.25	0.07	0.38	0.14	0.56	99.24	1.38	13.49	96.77	5.41	29.62	0.14	0.15	13.48	1.46	0.26	0.05	0	0	0.03	0.56	0.23	0.04	10.55	11.14	0	0.67	14.22	0	0		-7.89	5	2.97	51.92	147.15	567.87	557.24	787.97	789.19	606.62	604.46	753.76	605.96
61.394	2	0.05	0.03	0.02	0.39	0.3	0.08	0.5	0.14	0.55	99	1.79	14.12	97.74	8.06	33.34	0.14	0.14	16.33	1.42	0.42	0.05	0	0	0.05	0.55	0.27	0.05	10.17	11.45	0	2.27	14.26	0	0		-10.02	3.17	2.88	51.46	146.38	567.9	554.52	789.39	787.79	607.58	601.05	753.95	602.81
61.428	2	0.05	0.03	0.02	0.46	0.56	0.09	0.64	0.12	0.51	98.72	2.3	18.47	97.16	10.87	36.55	0.12	0.13	26.07	2.13	0.34	0.02	0	0	0.06	0.51	0.29	0.06	10.11	11.41	0	0.68	15.01	0	0		-9.52	4.33	3.9	52.02	150.32	569.89	553.8	788.67	783.26	607.54	599.17	757.79	603.59
61.461	2	0.04	0.02	0.02	0.6	0.47	0.09	0.85	0.13	0.41	98.3	3.04	16.44	96.11	14.33	41.88	0.13	0.14	23.35	2.07	0.25	0.01	0	0	0.08	0.41	0.31	0.05	8.35	9.44	0	1.71	14.83	0	0		-11.23	5.97	2.57	51.73	146.23	572.45	554.62	786.76	779.23	608.33	600.14	754.56	600.97
61.494	2	0.04	0.02	0.01	0.61	0.41	0.11	0.84	0.15	0.46	98.32	2.51	14.76	95.37	16.76	39.66	0.15	0.13	21.68	2.93	0.27	0.01	0	0	0.09	0.46	0.36	0.04	8.13	8.9	0	5.22	14.42	0	0		-6.76	6.87	4.27	52.74	144.33	573.17	554.03	787.38	780.21	611.92	597.91	756.11	604.2
61.528	2	0.04	0.02	0.01	0.8	0.39	0.1	1.09	0.12	0.44	97.82	4.43	14.22	95.99	18.36	45.75	0.12	0.15	20.31	4.29	0.23	0.01	0	0	0.08	0.44	0.31	0.03	9.36	7.58	0	3.51	14.75	0	0		-5.81	6.12	3.79	53.2	144.94	572.54	553.13	787.1	780.3	610.6	597.29	755.42	603.3
61.561	2	0.04	0.02	0.01	0.9	0.32	0.17	1.28	0.13	0.43	97.45	2.54	10.45	94.54	27.92	40.16	0.13	0.16	17.97	5.14	0.26	0.01	0	0	0.09	0.43	0.29	0.03	7.79	7.39	0	2.62	14.05	0	0		-5.79	7.74	2.09	53.13	147.11	572.14	552.43	787.73	780.33	607.74	599.5	754.84	600.36
61.594	2	0.04	0.03	0.01	0.87	0.32	0.19	1.18	0.12	0.39	97.64	2.01	10.16	94.31	29.05	37.78	0.12	0.16	19.04	6.14	0.27	0	0	0	0.08	0.39	0.35	0.04	7.17	6.78	0	0.78	13.58	0	0		-7.68	7.96	0.96	53.01	154.34	570.12	551.8	788.05	781.55	601.99	598.99	756.32	599.67
61.628	2	0.03	0.02	0.01	1.84	0.34	0.26	3.01	0.11	0.32	93.99	5.08	8.32	94.29	40.32	50.04	0.11	0.17	19.02	6.12	0.19	0	0	0	0.09	0.32	0.29	0.05	6.85	6.11	0	5.14	14.07	0	0		-7.33	7.98	2.26	52.83	150.23	567.02	549.92	787.47	782.55	603.71	597.4	753.93	598.73
61.661	2	0.03	0.02	0.01	1.93	0.31	0.24	3.09	0.1	0.32	93.81	6.08	7.86	97.76	38.98	51.91	0.1	0.22	18.5	6.24	0.16	0	0	0	0.08	0.32	0.26	0.04	7.35	6.21	0	1.54	13.56	0	0		-7.71	3.12	2.06	53.21	154.23	567.95	550.59	786.61	780.32	601.41	598.57	755.64	598.72
61.694	2	0.02	0.02	0.01	2.18	0.32	0.17	3.61	0.1	0.31	92.78	10.92	8.94	96.93	34.6	59.96	0.1	0.26	19.08	5.41	0.17	0.01	0	0	0.08	0.31	0.29	0.04	7.26	6.35	0	2.84	13.47	0	0		-8.95	4.74	2.06	52.95	156.16	566.83	549.85	787.44	781.35	600.37	597.6	756.52	598.33
61.728	2	0.02	0.01	0.01	3.14	0.29	0.15	5.41	0.09	0.32	89.17	21.17	7.89	97.53	34.72	70.63	0.07	0.27	19.4	5.8	0.23	0.01	0	0	0.09	0.32	0.29	0.03	6.35	5.73	0	3.51	12.38	0	0		-6.42	3.62	2.6	53.53	154.02	566.95	550.1	786.75	781.37	601.74	598.11	755.76	599.47
61.761	2	0.02	0.01	0.01	3.8	0.32	0.11	6.8	0.1	0.31	86.4	37.02	9.44	97.06	31.04	80.18	0.07	0.36	20.81	4.56	0.31	0.01	0	0	0.1	0.31	0.34	0.02	6.54	5.58	0	4.17	12.58	0	0		-6.86	4.52	2.21	53.51	156.64	566.41	550.08	786.77	781.57	599.76	598.64	756.4	599.15
61.795	2	0.02	0.01	0.01	4.45	0.39	0.14	7.69	0.1	0.3	84.62	38.82	10.04	96.9	34.32	80.92	0.08	0.31	26.03	4.11	0.29	0.01	0	0	0.1	0.3	0.4	0.02	6.76	4.82	0	9.51	11.71	0	0		-6.26	4.79	1.31	53.56	153.64	568.14	551.17	786.84	781.34	601.08	600.79	754.71	598.46
61.828	2	0.02	0.01	0.01	4.36	0.38	0.1	7.58	0.09	0.24	84.84	47.14	11.08	97.4	29.75	85.66	0.07	0.32	24.71	3.51	0.23	0.01	0	0	0.09	0.24	0.45	0.03	6.25	4.24	0	6.59	12.28	0	0		-7.64	3.89	0.65	53.37	156.99	567.33	550.94	786.59	781.54	598.06	600.23	755.03	597.79
61.861	2	0.02	0.01	0.01	4.4	0.4	0.1	7.53	0.08	0.23	84.94	48.09	11.47	97.08	29.55	86.01	0.07	0.29	25.58	3.3	0.16	0.01	0	0	0.08	0.23	0.47	0.03	6.38	3.97	0	5.79	12.23	0	0		-7.73	4.48	0.76	53.33	156.43	567.06	550.89	786.45	781.52	598.29	600.3	754.7	597.72
61.895	2	0.02	0.01	0.01	4.27	0.33	0.09	6.69	0.07	0.22	86.62	47.89	10.11	96.97	27.69	85.38	0.06	0.32	24.28	3.15	0.14	0.01	0	0	0.07	0.22	0.5	0.03	6.9	3.36	0	3.65	11.08	0	0		-6.05	4.68	1.84	53.72	155.64	566.16	550.26	786.63	781.96	599.61	600.12	755.24	598.6
61.928	2	0.02	0.01	0.01	4.19	0.3	0.1	6.4	0.07	0.21	87.2	45.43	9.21	96.31	28.66	83.7	0.07	0.28	22.32	2.84	0.14	0.01	0	0	0.06	0.21	0.57	0.03	7.36	2.98	0	9.68	11.21	0	0		-5.34	5.69	1.18	53.92	153.11	566.17	550.55	785.37	781.48	599.5	600.92	752.57	597.82
61.961	2	0.02	0.01	0.01	4.12	0.34	0.1	6.1	0.07	0.2	87.8	44.57	10.27	96.35	28.73	82.74	0.07	0.29	25.08	2.68	0.16	0.01	0	0	0.06	0.2	0.6	0.03	7.88	2.65	0	5.81	11.13	0	0		-7.71	5.63	0.78	53.41	155.18	565.42	550.73	784.9	781.75	597.37	599.82	752.53	597.65
61.995	2	0.02	0.01	0.01	4.36	0.31	0.11	6.41	0.06	0.17	87.18	44.58	9.18	95.19	30.86	81.94	0.06	0.31	23.28	2.64	0.19	0.01	0	0	0.06	0.17	0.6	0.02	8.69	2.54	0	7.47	11.25	0	0		-5.73	7.08	0.93	53.65	153.15	563.63	548.65	785.15	782.48	597.83	598.97	750.96	596.22
62.028	2	0.02	0.01	0.01	3.91	0.32	0.11	5.7	0.06	0.16	88.6	39.2	9.42	95.02	29.91	80.16	0.06	0.28	23.18	2.27	0.16	0.01	0	0	0.06	0.16	0.67	0.03	7.71	2.31	0	9.91	11.31	0	0		-4.12	7.25	1.22	54.04	152.06	563.41	548.54	785.02	783.16	598.55	598.7	750.6	597.02
62.061	2	0.02	0.01	0.01	4.01	0.28	0.1	5.81	0.06	0.13	88.37	42.09	8.72	93.7	28.89	81.92	0.05	0.3	21.5	2.03	0.15	0	0	0	0.06	0.13	0.72	0.04	7.45	2.06	0	2.79	11.12	0	0		-5.03	8.5	0.9	53.68	150.23	563.28	549.5	783.25	782.37	598.17	599.07	748.39	597.05
62.095	2	0.02	0.01	0.01	3.67	0.28	0.1	5.27	0.06	0.12	89.46	38.41	8.94	95.28	28.82	79.51	0.05	0.29	20.5	2.19	0.17	0.01	0	0	0.06	0.12	0.65	0.05	7.95	2.04	0	2.95	11.71	0	0		-5.12	6.97	-0.05	54.03	150.19	561.21	549.7	779.47	780.99	594.12	599.45	744.27	595.96
62.128	2	0.02	0.01	0.02	2.91	0.27	0.08	3.9	0.07	0.13	92.2	36.92	9.98	95.32	21.7	79.02	0.05	0.27	21.23	2.6	0.2	0.01	0	0	0.07	0.13	0.52	0.05	7.64	2.09	0	5.7	10.99	0	0		-7.06	6.93	0.92	53.84	151.47	561.39	549.02	779.17	778.68	594.54	595.77	746	597.77
62.162	2	0.02	0.01	0.02	2.54	0.27	0.07	3.26	0.07	0.13	93.47	34.9	10.46	95.77	17.82	78.82	0.05	0.25	22.1	2.87	0.42	0.02	0	0	0.07	0.13	0.41	0.04	6.75	1.78	0	5.45	10.41	0	0		-6.04	6.4	0.44	54.18	151.27	560.34	548.6	778.5	779.11	593.2	596.5	744.47	596.72
62.195	2	0.02	0.01	0.02	2.18	0.25	0.06	2.74	0.07	0.13	94.51	33.19	10.89	96.32	13.81	78.34	0.05	0.28	21.11	2.66	0.38	0.02	0	0	0.07	0.13	0.39	0.04	6.29	1.94	0	1.77	10.4	0	0		-2.12	5.67	0.29	55.32	148.61	559.68	548.36	777.9	779.6	593.78	600.42	742.28	594.73
62.228	2	0.03	0.01	0.02	2.14	0.21	0.05	2.68	0.07	0.14	94.64	33.26	9.61	95.8	13.22	78.17	0.04	0.28	18.05	2.43	0.36	0.02	0	0	0.07	0.14	0.34	0.04	6.5	2.12	0	4.45	10.28	0	0		-3.54	6.36	0.55	54.7	147.86	559.84	548.64	777.77	779.63	594.45	599.14	742.26	595.28
62.262	2	0.03	0.01	0.02	2.2	0.17	0.05	2.68	0.07	0.14	94.64	35.41	8.15	94.9	12.01	79.3	0.04	0.29	15.91	2.26	0.3	0.03	0	0	0.07	0.14	0.35	0.04	6.55	2.18	0	3.06	9.49	0	0		-5.54	7.38	0.69	53.88	147.07	560.26	548.37	778.52	778.88	595.64	598.84	742.64	594.28
62.295	2	0.03	0.01	0.02	2.18	0.17	0.04	2.69	0.08	0.15	94.62	38.26	8.74	95.29	10.23	81.07	0.04	0.31	16.08	2.35	0.26	0.03	0	0	0.08	0.15	0.34	0.06	6.31	2.26	0	2	9.62	0	0		-3.53	6.96	-0.09	54.59	143.93	560.04	548.52	777.27	778.8	595.63	600.14	739.41	593.58
62.328	2	0.03	0.01	0.02	1.76	0.16	0.05	2.07	0.07	0.13	95.86	28.21	8.5	95.34	8.98	75.75	0.04	0.33	15.48	2.53	0.24	0.02	0	0	0.07	0.13	0.28	0.05	5.96	2.39	0	3.51	9.37	0	0		-5.31	6.91	0.24	54.07	146.81	560.35	548.44	777.46	777.97	594.76	598.89	741.49	593.82
62.362	2	0.03	0.02	0.02	1.48	0.19	0.05	1.72	0.08	0.12	96.56	22.68	9.92	95.38	7.23	72.55	0.04	0.34	17.64	2.62	0.24	0.02	0	0	0.07	0.12	0.29	0.08	5.52	2.79	0	2.79	9.5	0	0		-5.42	6.86	0.09	53.99	146.85	559.61	548.03	777.34	778.13	594.15	598.95	740.89	593.18
62.395	2	0.03	0.02	0.02	1.64	0.23	0.05	1.96	0.07	0.12	96.07	23.81	10.87	95.71	9.46	73.25	0.04	0.41	21.1	2.63	0.23	0.01	0	0	0.05	0.12	0.33	0.07	5.61	3.05	0	8.9	9.45	0	0		-2.7	6.48	0.82	55	148.32	558.53	547.95	777	779.89	593.48	598.13	741.78	595.49
62.429	2	0.03	0.01	0.02	1.86	0.27	0.06	2.37	0.06	0.13	95.26	25.52	11.67	96.41	11.37	75.15	0.03	0.45	24.83	2.41	0.21	0.01	0	0	0.04	0.13	0.4	0.06	4.85	3.81	0	8.79	9.08	0	0		-2.92	5.55	0.77	54.75	145.7	558.73	547.42	777.69	779.75	595.17	598.45	740.81	594.24
62.462	2	0.03	0.01	0.02	2.06	0.23	0.05	2.74	0.07	0.13	94.52	30.8	10.47	94.75	10.95	78.67	0.03	0.51	22.1	2.2	0.21	0.01	0	0	0.04	0.13	0.38	0.07	4.59	4.19	0	8.7	8.95	0	0		-5.36	7.53	1.1	53.9	146.43	557.93	546.19	777.36	777.87	594.68	596.96	741.04	592.55
62.495	2	0.03	0.01	0.02	2.06	0.17	0.05	2.69	0.04	0.14	94.63	32.32	8.67	94.63	9.67	79.34	0.03	0.56	18.23	2.53	0.2	0.01	0	0	0.04	0.14	0.36	0.04	4.79	4.28	0	11.81	8.54	0	0		-5.79	7.66	1.16	54.01	149.01	557.99	546.27	776.53	776.84	593.05	596.14	742.03	593.01
62.529	2	0.03	0.01	0.02	2.01	0.15	0.04	2.68	0.06	0.15	94.64	35.82	8.08	95.79	7.23	80.85	0.02	0.65	15.44	2.16	0.19	0.01	0	0	0.04	0.15	0.36	0.06	5.23	5.08	0	10.97	8.6	0	0		-6.08	6.38	0.7	53.77	146.84	557.8	546.11	777.01	777.53	593.74	596.75	740.51	591.93
62.562	2	0.03	0.01	0.02	2.24	0.14	0.04	3.13	0.06	0.18	93.74	40.23	7.19	95.49	8.22	82.79	0.02	0.71	13.87	2.07	0.18	0.01	0	0	0.03	0.18	0.29	0.06	5.62	5.91	0	10.02	8.58	0	0		-5.29	6.73	1.14	53.94	145.84	557.87	546.79	776.36	777.78	594.45	596.8	740.25	593.3
62.595	2	0.02	0.01	0.02	2.51	0.14	0.04	3.64	0.06	0.18	92.72	47.78	7.44	95.51	7.85	86.88	0.02	0.84	13.73	1.64	0.16	0.01	0	0	0.03	0.18	0.34	0.06	5.35	5.82	0	6.67	8.79	0	0	0	-5.49	6.71	0.93	54	148.79	557.63	546.36	777.06	777.91	592.98	597.1	741.71	592.81
62.629	2	0.02	0.01	0.02	2.47	0.16	0.03	3.69	0.06	0.19	92.62	49.7	8.71	94.39	6.45	87.84	0.02	0.79	16.45	1.98	0.27	0.01	0	0	0.02	0.19	0.26	0.06	5.35	6.63	0	12.1	8.67	0	0	0	-5.11	7.89	2.55	54.45	152.95	557.81	547.55	775.98	777.22	592.38	595.98	745.32	596.78
62.662	2	0.02	0.01	0.02	2.58	0.17	0.03	3.84	0.04	0.18	92.31	52.42	9.19	97.25	6.32	89.27	0.02	0.83	17.46	1.55	0.32	0.01	0	0	0.03	0.18	0.29	0.04	5.27	6.31	0	7.2	8.71	0	0	0	-5.41	4.18	1.7	53.99	146.35	558.36	547.88	777.61	779.49	595.63	597.7	741.96	595.05
62.695	2	0.03	0.01	0.02	2.17	0.19	0.04	3.24	0.05	0.16	93.52	44.23	10.21	95.86	5.86	85.14	0.02	0.72	18.65	1.72	0.45	0.02	0	0	0.03	0.16	0.27	0.05	5.32	6.74	0	5.15	9.16	0	0	0	-5.94	6.29	1.77	53.94	150.6	558.53	548.42	777.63	778.9	593.76	598.58	744.33	595.7
62.729	2	0.03	0.01	0.02	2.23	0.23	0.04	3.26	0.04	0.16	93.47	41.68	10.98	97.15	8.59	83.53	0.03	0.52	21.34	2.14	0.51	0.02	0	0	0.04	0.16	0.29	0.04	5.62	6.03	0	12.74	9.38	0	0	0	-4.19	4.36	1.07	54.26	146.69	559.36	549.24	778.18	781.24	595.53	598.99	742.2	596.44
62.762	2	0.02	0.01	0.02	2.28	0.22	0.05	3.23	0.04	0.17	93.54	39.07	10.33	97.13	10.6	81.98	0.03	0.43	20.7	2.13	0.32	0.01	0	0	0.04	0.17	0.35	0.04	5.82	5.37	0	8.92	9.36	0	0	0	-4.87	4.39	1.31	54.03	147.15	559.57	549.26	778.34	780.81	595.76	598.84	742.89	596.48
62.796	2	0.03	0.01	0.02	2.12	0.25	0.07	2.89	0.05	0.17	94.22	25.8	10.2	97.16	16.16	74.58	0.05	0.28	22.96	2.88	0.27	0.01	0	0	0.05	0.17	0.36	0.04	5.6	4.61	0	9.34	9.43	0	0	0	-6.22	4.34	1.41	53.59	148.58	560.07	549.59	778.5	780.14	595.49	598.75	744.05	596.59
62.829	2	0.03	0.02	0.02	1.59	0.24	0.09	2.02	0.06	0.18	95.97	12.94	9.46	96.56	17.76	63.84	0.05	0.23	22.48	3.18	0.24	0.01	0	0	0.06	0.18	0.39	0.04	5.77	4.97	0	9.87	9.23	0	0	0	-5	5.32	0.89	53.97	150.31	561.19	550.42	778.87	780.38	594.8	600.25	745.08	597.2
62.862	2	0.03	0.02	0.01	1.57	0.28	0.11	1.99	0.07	0.15	96.03	10.21	10.08	95.61	21.15	60.73	0.05	0.16	24.8	3.68	0.19	0	0	0	0.07	0.15	0.37	0.04	5.54	4.38	0	14.24	9.55	0	0	0	-5.77	6.59	0.85	54.05	156.33	560.85	550.57	778.9	780.46	591.61	598.42	747.94	599.43
62.896	2	0.02	0.02	0.01	2.56	0.36	0.15	3.51	0.11	0.15	92.97	16.49	10.14	92.92	29.33	67.5	0.04	0.16	28.57	2.88	0.13	0	0	0	0.11	0.15	0.48	0.05	5.64	3.51	0	7.12	9.72	0	0	0	-5.38	9.13	0.94	53.59	151.85	561.39	551.19	778.75	781.22	594.22	598.69	746.06	599.56
62.929	2	0.03	0.02	0.01	2.1	0.36	0.15	2.68	0.12	0.13	94.64	11.9	10.55	92.85	27.68	62.84	0.04	0.12	29.26	3.25	0.09	0	0	0	0.12	0.13	0.44	0.04	5.59	3.17	0	9.32	9.48	0	0	0	-6.47	9.18	0.76	53.53	155.06	560.79	550.25	779.91	780.73	592.69	597.41	747.72	600.37
62.962	2	0.02	0.02	0.01	2.38	0.46	0.16	3.14	0.13	0.11	93.73	14.12	12.07	93.27	29.63	65.25	0.04	0.12	32.58	2.61	0.06	0	0	0	0.13	0.11	0.5	0.04	5.62	2.67	0	18.76	9.97	0	0	0	-5.4	8.85	0.94	53.6	153.11	561.93	551.5	779.48	781.4	594.21	598.97	747.32	600.33
62.996	2	0.02	0.02	0.01	2.19	0.44	0.15	2.8	0.12	0.1	94.4	13.13	12.03	93.37	28.25	64.26	0.05	0.11	31.31	2.68	0.07	0	0	0	0.12	0.1	0.49	0.02	5.56	2.23	0	30.6	10.17	0	0	0	-7.17	8.78	1.13	53.24	153.51	561.66	550.87	779.28	780.16	594.02	597.44	747.51	599.92
63.029	2	0.02	0.02	0.01	2.02	0.53	0.15	2.6	0.11	0.09	94.8	12.56	13.89	94.29	27.18	63.46	0.05	0.11	33.34	2.7	0.07	0	0	0	0.11	0.09	0.5	0.02	5.72	2.28	0	42.76	10.89	0	0	0	-4.96	7.98	0.65	53.73	151.61	561.59	550.68	779.52	781.15	594.45	598.48	746.06	599.53
63.062	2	0.02	0.02	0.01	2.1	0.81	0.18	2.77	0.1	0.08	94.46	11.35	16.45	94.6	30.49	61.91	0.06	0.12	39.28	2.34	0.06	0	0	0	0.1	0.08	0.49	0.02	5.85	2.07	0	20.27	11.59	0	0	0	-3.69	7.69	0.61	54	150.71	562.42	551.05	778.77	780.72	594.89	599.55	745.6	598.61
63.096	2	0.02	0.02	0.01	2.6	0.66	0.16	3.54	0.08	0.08	92.91	17.78	14.79	96.84	30.94	67.58	0.08	0.12	35.83	2.52	0.09	0	0	0	0.08	0.07	0.37	0.01	6.69	2.07	0	23.79	11.51	0	0	0	-4.6	4.88	2.46	53.62	144.63	562.86	550.09	777.43	777.19	599.5	597.3	744.12	598.1
63.129	2	0.03	0.02	0.01	1.53	0.65	0.13	1.89	0.08	0.08	96.21	9.3	16.24	94	24.15	58.94	0.08	0.14	34.75	2.59	0.1	0	0	0	0.07	0.06	0.41	0.02	6.05	2.04	0	4.18	11.96	0	0	0	-1.94	8.24	0.38	54.65	151.02	562.61	550.32	778.48	779.16	594.45	600.85	745.43	597.26
63.163	2	0.03	0.02	0.01	1.13	0.37	0.12	1.3	0.09	0.09	97.4	5.67	12.43	94.94	22.63	51.54	0.09	0.12	23.49	2.71	0.14	0	0	0	0.06	0.05	0.35	0.02	6.8	1.81	0	6.66	12.57	0	0	0	-5.19	7.34	1.19	53.63	149.29	560.83	549.89	776.19	777.71	594.18	597.8	743.47	597.12
63.196	2	0.03	0.02	0.01	1.34	0.32	0.11	1.54	0.08	0.08	96.92	9.23	11.62	95.14	21.57	56.57	0.08	0.16	21.7	2.44	0.15	0	0	0	0.05	0.06	0.28	0.02	8.32	1.92	0	2.99	12.31	0	0	0	-3.13	7.13	0.6	54.67	152.2	558.64	548.14	775.18	777.85	590.43	597.21	742.63	595.82
63.229	2	0.03	0.02	0.02	1.42	0.32	0.09	1.62	0.07	0.08	96.76	11.85	11.89	91.69	18.64	60.42	0.07	0.17	23.16	2.78	0.16	0	0	0	0.05	0.08	0.22	0.04	7.93	2.19	0	0.82	11.4	0	0	0	-3.86	10	2.36	54.6	142.3	556.22	547.79	769.22	774.3	593.26	593.54	735.53	596.27
63.263	2	0.03	0.02	0.02	1.68	0.22	0.07	1.98	0.05	0.08	96.04	18.46	9.41	95.51	16.41	66.95	0.05	0.21	18.64	2.49	0.18	0.01	0	0	0.05	0.08	0.18	0.04	7.89	2.76	0	3.22	10.43	0	0	0	-4.17	6.72	0.52	55.22	154.38	555.38	546.48	770.7	772.83	585.41	597.89	739.69	592.3
63.296	2	0.03	0.02	0.02	2.06	0.16	0.07	2.4	0.05	0.11	95.19	25.81	6.69	94.34	17.1	70.74	0.05	0.22	14.89	2.05	0.24	0.01	0	0	0.05	0.11	0.15	0.05	9.46	3.06	0	5.96	9.52	0	0	0	-4.54	7.93	0.5	54.36	144.41	553.02	545.96	770.29	775.2	589.09	598.01	733.32	590.8
63.329	2	0.03	0.01	0.02	2.39	0.15	0.05	2.81	0.09	0.11	94.38	45.74	7.23	93.2	10.81	80.38	0.04	0.24	13.83	1.96	0.25	0.02	0	0	0.06	0.11	0.15	0.09	10.83	3.51	0	2.21	9.21	0	0	0	-1.31	8.91	0.66	55.97	151.22	552.81	547.63	769.13	776.09	585.15	599.98	736.26	594.2
63.363	2	0.03	0.01	0.03	2.61	0.12	0.04	2.9	0.08	0.19	94.21	55.85	5.72	92.21	8.07	83.37	0.04	0.26	11.87	2	0.28	0.03	0	0	0.08	0.19	0.18	0.05	12.89	4	0	1.49	8.03	0	0	0	-2.5	9.65	-0.72	56.3	146.51	550.42	548.12	762	772.69	581.19	598.24	727.6	592.68
63.396	2	0.03	0.01	0.03	3.48	0.09	0.04	3.93	0.1	0.22	92.14	69.26	3.76	94.74	9.22	89.69	0.04	0.28	9.99	1.88	0.25	0.03	0	0	0.1	0.22	0.15	0.06	13.75	4.08	0	1.64	7.15	0	0	0	-6.94	7.55	-0.4	54.86	150.59	548.05	546.81	763.14	772.88	578.85	597.89	729.27	590.53
63.43	2	0.03	0.01	0.03	3.91	0.08	0.03	4.47	0.13	0.34	91.05	76.89	2.62	92.1	7.96	92.22	0.04	0.34	9.08	1.68	0.33	0.04	0	0	0.13	0.34	0.18	0.08	16.07	6	0	2.56	6.23	0	0	0	-7.82	9.72	-0.76	54.79	157.81	547.47	546.23	764.26	772.73	575.1	598.89	732.63	589.57
63.463	2	0.03	0.01	0.03	4.64	0.07	0.04	5.26	0.14	0.46	89.48	82.45	0.87	89.8	9.25	94.18	0.03	0.31	7.46	1.37	0.35	0.04	0	0	0.14	0.46	0.22	0.07	18.41	6.88	0	1.34	5.49	0	0	0	-4.1	11.12	0.7	55.17	154.07	545.32	545.6	765.58	776.77	578.35	599.17	732.24	591.71
63.496	2	0.03	0.01	0.03	4.81	0.06	0.04	5.36	0.12	0.49	89.27	82.27	0	89.07	10.3	93.81	0.03	0.29	6.66	1.29	0.3	0.03	0	0	0.12	0.49	0.21	0.08	18.62	6.71	0	1.78	5.12	0.36	0	0	-2.45	11.51	0.9	55.88	155.72	544.76	546.84	764.41	778.4	576.84	598.97	732.51	594.63
63.53	2	0.03	0.02	0.04	5.49	0.06	0.04	5.8	0.13	0.81	88.41	86.95	0	82.72	10.89	93.89	0.03	0.3	7.33	1.34	0.3	0.02	0	0	0.13	0.81	0.24	0.07	23.04	8.01	0	1.48	4.32	1.45	0	0	-2.2	14.17	-0.22	55.5	148.17	542.59	546.57	762.58	779.62	577.43	599.58	725.43	592.48
63.563	2	0.04	0.02	0.04	5.2	0.06	0.03	5.46	0.12	0.97	89.07	88.64	0	81.81	7.18	94.44	0.03	0.32	7.48	1.37	0.24	0.02	0	0	0.12	0.97	0.27	0.06	24.46	9.64	0	1.26	3.81	1.83	0	0	-2.99	14.48	-0.55	55.21	147.18	540.44	545.84	761.9	780.24	576.18	599.6	723.11	591.07
63.596	2	0.04	0.02	0.04	4.97	0.07	0.03	5.18	0.12	0.97	89.65	88.23	1.09	80.13	6.19	94.36	0.03	0.37	10.21	1.5	0.21	0.02	0	0	0.12	0.97	0.23	0.09	24.05	9.29	0	1.33	3.93	1.87	0	0	-4.93	15.03	-0.62	54.84	146.76	539.42	544.37	760.44	777.8	575.08	597.42	721.59	588.9
63.63	2	0.04	0.02	0.05	5.09	0.06	0.03	5	0.13	1.5	89.82	89.5	0.52	85.68	5.61	93.85	0.02	0.31	10.16	1.12	0.22	0.02	0	0	0.13	1.5	0.27	0.1	26.15	9.55	0	0.45	3.29	2.67	0	0	-4.14	13.05	0.77	55.68	154.32	536.16	545.37	758.52	780.44	570.18	596.33	724.47	593.57
63.663	2	0.04	0.02	0.05	5.06	0.06	0.03	5.06	0.12	1.62	89.87	89.69	0.89	74.87	5.19	93.75	0.02	0.33	11.3	1.54	0.33	0.05	0	0.01	0.12	1.62	0.2	0.1	26.51	10.39	0	0.9	3.15	2.43	0	0	-4.75	16.54	0.18	55.22	147.59	535.49	544.36	756.09	778.05	571.41	595.06	718.94	590.84
63.696	2	0.04	0.02	0.05	5.09	0.06	0.03	5.12	0.09	2.03	89.76	89.29	0.56	93.05	5.37	94.24	0.02	0.3	10.97	1.37	0.25	0.03	0	0.01	0.09	2.03	0.14	0.09	25.48	10.01	0	0.57	2.96	1.99	0	0	-7.87	9.03	-0.01	55.77	151.98	535.61	549.47	750.44	775.99	565.99	597.53	717.95	594.77
63.73	2	0.05	0.02	0.05	4.79	0.06	0.03	4.37	0.1	2.18	90.41	88.52	0	85.79	4.71	92.51	0.02	0.23	9.52	1.7	0.2	0.02	0	0.01	0.1	2.18	0.12	0.07	26.24	8.48	0	0.57	2.86	2.18	0	0	-3.63	13.01	-0.03	56.29	142.56	534.38	548.92	749.62	777.38	569.85	599.09	712.32	594.08
63.763	2	0.05	0.02	0.05	4.46	0.06	0.03	4.04	0.11	1.84	91.08	88.14	1.07	86.73	2.77	92.93	0.02	0.23	10.58	1.8	0.21	0.03	0	0.01	0.11	1.84	0.12	0.07	25.36	8.06	0	0.27	3.07	1.24	0	0	-5.76	12.61	-0.06	55.9	146.58	533.75	549.38	749.02	776.71	567.16	599.41	713.63	594.07
63.797	2	0.05	0.02	0.05	4.02	0.06	0.03	3.47	0.12	1.49	91.96	84.95	0.45	87.02	2.77	90.13	0.02	0.14	9.03	1.88	0.16	0.03	0	0.01	0.12	1.49	0.1	0.09	24.74	7.16	0	0.43	3.09	0.82	0	0	-6.61	12.49	-0.01	55.59	140.44	533.35	549.31	748.08	776.85	569.63	597.98	710	593.68
63.83	2	0.05	0.02	0.05	4.13	0.06	0.03	3.58	0.13	1.52	91.75	84.73	0.48	85.08	3.5	90.82	0.02	0.13	9.41	2.24	0.16	0.03	0	0.01	0.13	1.52	0.08	0.1	23.84	6.49	0	0.32	3.11	0.71	0	0	-7.46	13.3	1.74	55.62	147.5	531.44	549.3	747.61	776.14	566.9	598.47	714.37	595.38
63.863	2	0.05	0.02	0.04	4	0.06	0.03	3.42	0.15	1.53	91.99	82.68	0.79	80.35	4.23	89.81	0.03	0.08	10.4	2.71	0.2	0.05	0	0.01	0.15	1.53	0.07	0.09	22.98	5.72	0	0.43	3.18	0.29	0	0	-7.44	14.96	1.04	56.18	146.68	528.54	548.36	743.21	774.33	562.9	596.7	709.55	593.91
63.897	2	0.04	0.01	0.04	4.62	0.06	0.03	3.99	0.13	1.45	90.75	86.49	0	84.81	5.92	92.23	0.03	0.09	8.39	3.41	0.21	0.06	0	0.01	0.13	1.45	0.05	0.06	24.21	5.43	0	0.44	3.52	0.11	0	0	-8.05	13.4	2.93	55.93	148.45	527.59	548.39	744.01	773.58	564.14	598.92	712.53	594.63
63.93	2	0.04	0.02	0.05	4.9	0.05	0.04	4.16	0.14	1.57	90.2	87.57	0	70.05	6.86	92.11	0.03	0.06	7.26	2.76	0.24	0.07	0	0.01	0.14	1.57	0.05	0.06	25.52	5.66	0	1.7	3.25	0.16	0	0	-4.45	17.75	1.72	56.07	135.94	527.73	549.14	743.18	776.77	568.69	599.53	704.53	594.37
63.963	2	0.05	0.02	0.05	5.02	0.05	0.04	4	0.2	1.76	89.96	87.5	0	88.02	8.08	90.86	0.03	0.06	5.51	3.24	0.26	0.08	0	0.02	0.2	1.76	0.05	0.05	26.69	4.73	0	0.47	3.14	0.1	0	0	-9.35	12.03	3.02	55.6	147.65	525.38	547.91	744.52	775.85	563.73	598.76	711.31	594.07
63.997	2	0.05	0.02	0.05	5.08	0.05	0.04	3.94	0.24	1.65	89.84	87.33	0	87.44	9.17	89.68	0.03	0.06	5.05	3.63	0.22	0.05	0	0.02	0.24	1.65	0.05	0.05	27.68	4.41	0	0.33	3.31	0.01	0	0	-7.15	12.3	2.05	55.98	150.88	525.27	547.44	747.16	779.41	562.3	599.57	713.09	594.15
64.03	2	0.05	0.02	0.04	5.46	0.05	0.05	4.34	0.28	1.6	89.09	87.12	0	68.45	11.73	89.72	0.04	0.07	6.97	4.07	0.22	0.07	0	0.02	0.28	1.6	0.04	0.05	27.4	4.27	0	1.7	3.47	0	0	0	-2.63	18.13	2.01	56.07	145.14	523.82	545.48	749.15	783.26	565.54	599.29	710.57	593.54
64.063	2	0.04	0.02	0.04	5.86	0.08	0.05	4.85	0.35	1.3	88.28	87.28	0.38	83.83	13.46	91.1	0.04	0.1	12.9	4.01	0.19	0.08	0	0.03	0.35	1.3	0.05	0.05	26.2	3.92	0	1.32	3.67	0	0	0	-4.35	13.77	2.31	55.96	144.9	525.09	545.12	750.99	783.74	567.38	597.27	712.24	593.66
64.097	2	0.05	0.02	0.05	5.86	0.09	0.06	4.37	0.4	1.21	88.29	87.99	1.66	76.19	13.61	88.84	0.05	0.1	16.55	4.11	0.14	0.06	0	0.03	0.4	1.21	0.05	0.04	29.28	3.39	0	0.25	3.44	0	0	0	-2.04	16.18	1.85	56.14	143.66	527.04	545.64	751.47	782.08	568.85	600.85	712.28	592.59
64.13	2	0.05	0.02	0.05	6.14	0.08	0.05	4.49	0.42	1.19	87.72	90.45	1.07	84.47	12.28	90.74	0.05	0.15	14.79	3.24	0.14	0.07	0	0.04	0.42	1.19	0.05	0.04	30.56	3.44	0	0.75	3.33	0	0	0	-4.88	13.53	1.72	56.28	152.43	528.34	546.25	751.18	780.81	564.71	597.68	717.1	594.53
64.164	2	0.06	0.02	0.06	5.37	0.06	0.04	3.52	0.48	1.04	89.26	90.18	0	85.52	9.7	87.55	0.05	0.14	8.49	3.47	0.11	0.04	0	0.04	0.48	1.04	0.05	0.04	33.38	3.13	0	0.32	3.53	0	0	0	-4.14	13.12	1.52	56.46	148.32	529.29	547.74	750.13	779.93	566.48	600.61	714.67	594.38
64.197	2	0.06	0.02	0.06	4.81	0.06	0.04	3.01	0.46	0.85	90.39	90.1	0	66.75	6.71	86.2	0.06	0.21	8.69	3.8	0.12	0.04	0	0.05	0.46	0.85	0.05	0.04	34.62	3.57	0	0.53	3.51	0	0	0	-3.72	18.52	1.58	55.64	147.69	528.41	546.7	751.55	779.89	567.44	602.82	714.74	592.21
64.23	2	0.06	0.02	0.06	5.07	0.06	0.04	3.15	0.42	0.84	89.87	91.41	0	63.54	6.77	87.35	0.06	0.25	8.12	3.84	0.13	0.05	0	0.05	0.42	0.84	0.06	0.05	35.42	3.45	0	2.39	3.59	0	0	0	-4.7	19.22	1.88	55.06	146.37	528.07	544.52	754.57	781.29	569.79	600.76	715.81	590.5
64.264	2	0.07	0.02	0.07	5.37	0.06	0.04	3.18	0.43	0.83	89.27	93.14	0.02	81.71	6.18	87.99	0.07	0.29	9.38	3.37	0.15	0.05	0	0.07	0.43	0.83	0.07	0.05	37.81	3.56	0.01	1.85	3.31	0	0	0	-1.22	14.52	1.76	57.09	154.86	530.07	546.17	754.56	783.06	566.15	599.53	720.97	595.79
64.297	2	0.06	0.02	0.07	5.23	0.06	0.04	3.23	0.36	0.73	89.54	92.32	0	87.03	6.38	87.87	0.07	0.3	8.81	2.9	0.18	0.07	0	0.06	0.36	0.73	0.07	0.05	36.42	3.83	0.01	0.6	3.35	0	0	0	-5.89	12.48	1.82	55.46	148.66	531.86	544.13	757.41	781.04	571.56	597.29	720.1	591.35
64.33	2	0.07	0.02	0.07	4.66	0.06	0.04	2.91	0.35	0.76	90.69	90.56	0.57	81.04	5.07	86.42	0.07	0.28	9.88	3.83	0.2	0.09	0	0.07	0.35	0.76	0.07	0.08	35.06	4.07	0.01	1.83	3.42	0	0	0	-2.26	14.74	2.42	56.13	150.5	533.18	543.46	758.85	781.39	572.79	596.74	723.24	593.01
64.364	2	0.07	0.02	0.07	5.43	0.07	0.04	3.43	0.36	0.72	89.13	92.63	0.47	89.39	7.37	87.23	0.07	0.29	11.42	3.78	0.22	0.1	0	0.06	0.36	0.72	0.07	0.06	37.6	5.01	0.01	6.16	3.18	0	0	0	1.37	11.34	1.16	57.94	155.72	533.9	543.02	760.92	784.2	569.97	597.28	725.65	593.56
64.397	2	0.06	0.02	0.06	4.95	0.07	0.04	3.34	0.28	0.68	90.1	90.05	0.57	89.53	7.55	85.64	0.06	0.32	11.53	3.81	0.23	0.14	0	0.06	0.28	0.68	0.08	0.06	35.11	5.71	0.01	4.07	3.25	0	0	0	-3.34	11.27	1.9	55.81	150.93	536.67	543.14	763.54	783.37	575.92	594.87	726.84	592.97
64.431	2	0.05	0.02	0.05	4.75	0.07	0.05	3.57	0.25	0.39	90.5	86.96	1.03	84.85	8.63	86.02	0.06	0.41	12.17	3.11	0.21	0.16	0	0.05	0.25	0.39	0.07	0.03	30.93	5.81	0.01	1.69	3.62	0.04	0	0	-2.68	13.39	1.6	55.61	151.94	537	541.06	766.41	784.1	576.74	594.1	728.65	591.07
64.464	2	0.05	0.02	0.05	4.33	0.08	0.05	3.67	0.24	0.3	91.33	80.8	1.48	92.96	10.71	83.44	0.06	0.37	13.15	2.59	0.23	0.14	0	0.04	0.24	0.3	0.1	0.04	27.77	7.04	0.01	1.28	4.07	0.32	0	0	-3.7	9.1	1.75	55.67	150.13	539.25	541.89	765.97	781.73	578.58	594.15	728.68	590.99
64.497	2	0.05	0.02	0.04	3.64	0.11	0.06	3.13	0.25	0.3	92.71	73.93	4.06	84.85	10.23	79.48	0.06	0.35	18.31	2.93	0.35	0.12	0	0.03	0.25	0.3	0.11	0.06	26.83	7.58	0.01	2.09	4.39	0.94	0	0	1.91	13.39	2.74	57.09	157.19	537.72	537.93	769.83	784.82	577.63	591.46	734.81	592.1
64.531	2	0.05	0.02	0.04	3.24	0.13	0.06	3.06	0.23	0.3	93.52	64.8	4.96	93.62	10.87	77.05	0.05	0.43	20.21	3	0.33	0.11	0	0.03	0.23	0.3	0.12	0.09	23.88	8.69	0.01	1.88	4.61	1.24	0	0	4.63	8.57	0.49	58.09	159.21	538.16	536.03	775.05	788.18	576.62	596.22	735.59	587.44
64.564	2	0.04	0.02	0.04	3.83	0.14	0.08	3.89	0.26	0.33	92.22	65.54	4.67	94.38	15.65	77.45	0.05	0.46	21.88	2.44	0.35	0.09	0	0.02	0.26	0.33	0.16	0.12	23.88	9.46	0.01	1.93	4.64	2.2	0	0	2.59	7.9	1.85	57.21	155.12	542.57	538.74	775.61	786.68	582.69	594.9	737.76	590.9
64.597	2	0.05	0.03	0.04	3.23	0.16	0.07	3.16	0.25	0.32	93.54	59.8	6.28	92.22	13.34	75.17	0.05	0.43	24.09	1.63	0.4	0.09	0	0.02	0.25	0.32	0.2	0.11	23.1	8.9	0.01	3.92	4.82	1.95	0	0	1.2	9.64	2.32	56.84	153.96	544.69	539.8	774.13	784.52	584.18	591.86	738.14	592.84
64.631	2	0.04	0.02	0.03	2.24	0.14	0.05	2.49	0.23	0.23	95.02	44.42	6.49	95.55	7.88	73.6	0.05	0.53	20.02	1.56	0.41	0.1	0	0.01	0.23	0.23	0.23	0.09	16.95	9.94	0.01	1.11	5.55	1.39	0	0	-3.7	6.67	3.06	55.16	147.26	545.58	539.11	773.47	779.88	588.33	591.31	735.58	589.17
64.664	2	0.04	0.03	0.03	1.77	0.18	0.06	1.94	0.25	0.19	96.11	29.93	8.53	94.67	8.18	67.91	0.04	0.45	23.7	1.51	0.4	0.08	0	0.01	0.25	0.19	0.3	0.07	14.84	9.37	0.01	3.03	6.06	1.94	0	0	3.76	7.62	0.78	58.4	153.03	546.33	539.67	772.7	781.63	582.86	594.14	735.85	590.38
64.697	2	0.05	0.03	0.03	1.43	0.22	0.06	1.52	0.23	0.17	96.97	20.82	10.39	97.02	7.25	64.12	0.04	0.45	26.6	1.61	0.44	0.07	0	0.01	0.23	0.17	0.42	0.09	12.58	8.03	0.01	2.34	6.48	2.39	0	0	4.58	4.58	1.89	58.77	150.55	549.09	541.13	773.59	780.98	587.13	594.81	737.66	592.56
64.731	2	0.04	0.03	0.02	1.11	0.31	0.07	1.28	0.23	0.14	97.43	12.03	13.12	93.64	7.72	58.78	0.03	0.46	30.22	1.64	0.37	0.07	0	0.01	0.23	0.14	0.47	0.1	9.79	8.8	0.01	4.38	7.68	1.81	0	0	0.26	8.55	3.4	56.48	147.69	550.73	540.49	777.3	781.26	593.06	592.23	740.75	592.53
64.764	2	0.04	0.02	0.02	1.01	0.29	0.06	1.15	0.18	0.13	97.7	10.82	13.05	92.22	6	58.41	0.03	0.58	28.19	1.23	0.29	0.05	0	0.01	0.18	0.13	0.52	0.08	8.68	8.12	0.01	2.8	8.02	0	0	0	1.12	9.63	2.89	56.84	148.56	554.12	541.73	778.55	780.5	594.41	593.36	742.97	593.39
64.798	2	0.04	0.02	0.02	0.94	0.27	0.06	1.11	0.13	0.12	97.78	9.38	12.89	94.15	6.49	58.05	0.03	0.66	24.47	1.33	0.24	0.03	0	0	0.13	0.12	0.48	0.04	7.05	7.1	0.01	2.4	9.43	0	0	0	-0.76	8.11	2.89	56.3	148.39	557.09	542.28	779.39	778.12	596.35	592.87	744.74	593.02
64.831	2	0.04	0.02	0.02	0.84	0.25	0.06	0.95	0.11	0.09	98.1	7.41	12.14	95.34	6.68	55.82	0.02	0.58	21.25	1.33	0.22	0.03	0	0	0.11	0.09	0.5	0.06	6.08	5.34	0.01	2.73	10.03	0	0	0	-7.86	6.91	1.49	54.26	155.63	558.87	542.19	782.07	777.06	593.34	591.49	748.96	590.51
64.864	2	0.04	0.02	0.02	0.92	0.21	0.06	1.07	0.1	0.08	97.85	8.23	10.93	94.29	7.6	57.93	0.02	0.77	17.92	1.49	0.18	0.02	0	0	0.1	0.08	0.62	0.05	5.39	5.16	0.01	3.69	10.38	0	0	0	-7.11	7.98	0.14	54.36	153.03	560.52	542.95	781.16	775.69	593.44	593.11	746.42	589.17
64.898	2	0.03	0.02	0.02	0.97	0.25	0.07	1.2	0.09	0.07	97.61	7.3	11.56	94.98	12.11	57.2	0.02	0.69	18.06	1.79	0.12	0.01	0	0	0.09	0.07	0.54	0.08	4.51	4.09	0.01	4.39	11.8	0	0	0	-3.49	7.29	3.52	55.17	153.07	559.78	541.23	783.49	777.95	598.22	589.34	751.23	593.55
64.931	2	0.03	0.02	0.01	1.28	0.25	0.08	1.65	0.09	0.07	96.7	9.49	10.41	97	17.01	60.76	0.02	0.67	18.04	2.21	0.11	0.01	0	0	0.09	0.07	0.38	0.08	4.51	3.46	0.01	3.11	11.7	0	0	0	-0.31	4.61	3.51	56.37	150.04	561.46	542.18	783.88	778.25	600.59	591.8	750.62	594.23
64.964	2	0.02	0.01	0.01	1.75	0.32	0.08	2.48	0.11	0.07	95.04	15.51	11.8	93.37	19.94	68.18	0.02	0.63	21.32	2.94	0.1	0.01	0	0	0.11	0.07	0.35	0.06	4.06	3.13	0.01	0.67	12.29	0	0	0	-8.02	8.78	2.1	54.22	160.27	561.84	542.64	784.44	776.51	594.53	590.3	754.79	592.71
64.998	2	0.02	0.01	0.01	2.44	0.36	0.07	3.73	0.11	0.07	92.54	27.59	12.59	93.29	21.36	77.8	0.02	0.62	22.81	4.01	0.12	0.01	0	0	0.11	0.07	0.36	0.06	3.53	2.2	0.01	0.74	12.72	0	0	0	-7.37	8.84	2.25	54.28	160.95	561.9	542.77	784.83	777.08	594.61	590.5	755.54	593.39
65.031	2	0.02	0.01	0.01	3.25	0.5	0.13	5.31	0.14	0.07	89.37	24.72	12.79	95.74	32.38	75.95	0.02	0.5	28.32	6	0.14	0.01	0	0	0.14	0.07	0.39	0.07	3.52	2.05	0	1.64	12.93	0	0	0	-3.59	6.44	3.08	54.63	152.9	561.49	542.3	785.02	779.06	599.37	590.54	752.23	594.06
65.064	2	0.02	0.01	0.01	2.63	0.71	0.12	4.16	0.18	0.06	91.67	21.3	16.3	94.96	28.56	73.95	0.02	0.41	33.62	7.78	0.15	0.01	0	0	0.18	0.06	0.42	0.08	3.11	1.8	0	0.39	13.38	0	0	0	-6.59	7.32	2.35	54.15	158.07	562.53	543.54	784.18	777.42	596.09	590.26	754.11	594.38
65.098	2	0.02	0.01	0.01	2.79	0.61	0.12	4.47	0.15	0.04	91.06	21.83	14.81	92.62	29.78	74.93	0.02	0.39	30.87	10.76	0.12	0	0	0	0.15	0.04	0.38	0.07	2.53	1.4	0	3.34	13.29	0	0	0	-9.57	9.35	0.89	53.45	157.96	562.19	543.1	783.15	775.42	593.71	590.71	751.67	590.86
65.131	2	0.02	0.01	0.01	3.72	0.47	0.16	6.21	0.14	0.04	87.57	23.5	11.31	94.04	37.07	76.06	0.02	0.32	27.46	11.77	0.09	0	0	0	0.14	0.04	0.32	0.06	2.59	1.4	0	3.13	12.79	0	0	0	-6.43	8.2	1.25	53.95	157.71	561.93	542.68	784.24	777.21	594.66	591.56	752.37	591.68
65.165	2	0.02	0.01	0.01	3.86	0.28	0.15	6.21	0.14	0.06	87.58	25.51	7.31	93.74	36.49	76.87	0.03	0.33	19.14	12.08	0.06	0.01	0	0	0.14	0.06	0.36	0.03	3.13	1.15	0	1.92	12.22	0	0	0	-4.46	8.47	1.64	54.56	158.65	561.35	543.12	783.36	778.02	593.97	591.43	752.6	593.64
65.198	2	0.03	0.01	0.01	2.57	0.34	0.15	3.8	0.14	0.06	92.4	14.83	9.6	94.22	32.5	68.4	0.03	0.26	22.18	12.68	0.07	0.01	0	0	0.14	0.06	0.56	0.05	3.18	1.29	0	1.74	12.37	0	0	0	-7.53	8.05	-0.57	53.69	146.52	561	545.29	780.64	776.99	595.88	593.31	742.41	593.02
65.231	2	0.03	0.02	0.01	1.19	0.46	0.19	1.5	0.12	0.07	96.99	3.09	12.48	98.34	30.69	47.24	0.04	0.29	26.46	8.57	0.1	0.01	0	0	0.12	0.07	0.82	0.1	3.21	1.41	0	1.63	13.04	0	0	0	-5.81	-1.59	-0.18	54.53	141.25	560.51	546.11	780.02	776.85	598.31	591.82	739.42	598.19
65.265
65.298
65.331
65.365
65.398
65.432
65.465
65.498
65.532
65.565
65.598
65.632
65.665
65.698
65.732
65.765
65.799
65.832
65.865
65.899
65.932
65.965
65.999
66.032
66.065
66.099
66.132
66.166
66.199
66.232
66.266
66.299
66.332
66.366
66.399
66.433
66.466
66.499
66.533
66.566
66.599
66.633
66.666
66.699
[truncated: 19,625 more rows]
[truncated: 4 more columns]
