# Supplementary material for: Exploring emotion recognition in patients with mild cognitive impairment and Alzheimer’s dementia undergoing a rehabilitation program
Source: PLoS One. 2025 Apr 24;20(4):e0322213. doi: 10.1371/journal.pone.0322213 (PMC12021228; doi:10.1371/journal.pone.0322213)
Supplement: S2 Data — (ZIP) [file pone.0322213.s004.zip › raw data11-20/No18 Aerobic exercise.csv]

time stamp	face id	anger	contempt	disgust	fear	joy	sadness	surprise	sentimentality	confusion	neutral	engagement	valence	attention	inner brow raise	brow raise	brow furrow	eye widen	cheek raise	lid tighten	nose wrinkle	upper lip raise	dimpler	lip corner depressor	chin raise	lip pucker	lip stretch	lip press	mouth open	jaw drop	lip suck	eye closure	smile	smirk	blink	blink rate	pitch	yaw	roll	brightness	interocular distance	topleft_x	topleft_y	bottomright_x	bottomright_y	outer_right_eye_X	outer_right_eye_Y	outer_left_eye_X	outer_left_eye_Y
0.033	0	0.13	0.19	0.02	0.13	0.02	0.18	0.06	0.6	0.51	99.62	0.33	0	96.62	0.6	0.25	0.08	0.7	0.42	0.14	0.03	0.03	0	6	0.41	0.51	0.01	0.21	0.07	0.08	0.03	0.01	0.13	0	0		-4.93	5.23	2.49	68.53	123.94	809.55	538.31	995.73	735.78	842.19	576.6	966.01	582.11
0.066	0	0.13	0.19	0.02	0.14	0.03	0.16	0.06	0.9	0.9	99.62	0.33	0	96.84	0.9	0.62	0.18	0.66	0.42	0.14	0.06	0.04	0	3.88	0.29	2.57	0	0.1	0.21	0.04	0.03	0.01	0.14	0	0		-3.55	4.88	2.65	68.82	125.1	804.99	532.27	1000.51	740.74	841.88	572.59	966.86	578.09
0.1	0	0.13	0.19	0.02	0.14	0.02	0.18	0.06	0.99	0.49	99.62	0.33	0	97.15	0.99	0.35	0.26	0.52	0.46	0.19	0.06	0.02	0	5.71	0.78	0.49	0.01	0.41	0.05	0.02	0.15	0.01	0.12	0	0		-4.95	4.35	4.59	68.57	125.56	801.23	527.91	999.02	737.32	840.87	570.17	966.4	573.12
0.133	0	0.13	0.19	0.02	0.14	0.02	0.18	0.06	1.06	0.3	99.62	0.33	0	97.09	1.06	0.23	0.3	0.38	0.44	0.14	0.06	0.02	0	4.91	1.32	0.11	0.01	0.78	0.04	0.02	0.47	0.02	0.11	0	0		1.13	4.46	6.16	69.22	131.51	798.24	521.77	1004.39	739.91	840.85	568.32	972.33	571.19
0.166	0	0.13	0.19	0.02	0.14	0.02	0.17	0.06	1.14	0.36	99.62	0.33	0	97.87	1.14	0.21	0.36	0.36	0.42	0.13	0.06	0.01	0	4.28	1.55	0.06	0.01	1.84	0.04	0.02	0.45	0.01	0.11	0	0		1.86	2.86	6.21	70.68	130.6	800.13	517.12	1010.23	740.76	845.16	563.57	975.69	567.77
0.2	0	0.14	0.19	0.03	0.14	0.03	0.19	0.06	1.13	0.36	99.62	0.33	0	97.8	1.13	0.17	0.36	0.31	0.5	0.13	0.05	0	0	5.65	2.41	0.03	0.01	6.5	0.03	0.01	0.54	0	0.13	0	0		3.13	3.03	6.92	71.33	129.82	800.64	513.45	1010.46	736.76	846.62	560.02	976.35	564.86
0.233	0	0.14	0.19	0.03	0.13	0.02	0.2	0.06	1	0.36	99.61	0.33	0	98.78	1	0.16	0.36	0.33	0.39	0.12	0.04	0	0	6.11	2.82	0.01	0.01	6.28	0.03	0.01	0.52	0	0.1	0	0		6.15	0.04	5.81	71.67	130.14	803.11	507.88	1011.39	731.13	846.98	554.59	977.04	559.18
0.266	0	0.14	0.19	0.03	0.13	0.02	0.2	0.06	0.82	0.3	99.59	0.33	0	98.54	0.82	0.16	0.3	0.33	0.35	0.14	0.03	0.01	0	6.99	2.63	0.02	0.01	2.37	0.04	0.01	0.34	0	0.09	0	0		4.07	0.93	6.04	72.8	127.4	805.27	504.5	1010.47	724.08	849.12	549.54	976.41	554.79
0.3	0	0.13	0.19	0.03	0.13	0.02	0.2	0.06	0.62	0.25	99.59	0.33	0	98.47	0.62	0.15	0.25	0.23	0.31	0.14	0.02	0.01	0	7.3	2.42	0.01	0.01	0.6	0.05	0.01	0.17	0	0.07	0	0		6.46	1.17	5.43	73.79	127.43	807.44	500.44	1010.13	717.55	849.4	546.69	976.79	549.97
0.333	0	0.13	0.19	0.03	0.13	0.02	0.2	0.06	0.5	0.21	99.6	0.33	0	98.61	0.5	0.13	0.21	0.17	0.26	0.15	0.02	0.01	0	7.18	2.41	0.01	0.01	0.17	0.06	0.01	0.1	0	0.07	0	0		8.81	0.69	5.67	74.08	127.38	809.58	495.46	1009.71	709.99	850.5	541.83	977.84	545.26
0.367	0	0.13	0.19	0.02	0.13	0.02	0.19	0.06	0.39	0.16	99.62	0.33	0	98.66	0.39	0.16	0.16	0.15	0.25	0.15	0.01	0.01	0	6.91	1.19	0.01	0	0.06	0.07	0.01	0.06	0	0.06	0	0		6.6	0.5	4.91	75.06	128.58	811.86	492.8	1009.67	703.93	850.3	539.06	978.86	540.82
0.4	0	0.13	0.19	0.02	0.13	0.02	0.19	0.06	0.31	0.2	99.61	0.33	0	98.79	0.31	0.21	0.14	0.18	0.31	0.2	0.01	0.02	0	7.18	0.86	0.01	0	0.09	0.09	0.01	0.04	0	0.06	0	0		8.56	0.01	4.76	75.33	126.47	814.77	488.97	1009.33	697.7	852.43	534.03	978.86	537.05
0.433	0	0.13	0.19	0.02	0.13	0.02	0.19	0.06	0.36	0.27	99.62	0.33	0	97.96	0.22	0.23	0.13	0.2	0.36	0.27	0.01	0.02	0	6.75	0.63	0.01	0	0.1	0.11	0.01	0.03	0	0.06	0	0		7.25	2.64	4.3	75.3	124.59	817.24	487.29	1008.11	691.73	853.54	531.64	978.12	533.75
0.467	0	0.13	0.19	0.02	0.13	0.02	0.17	0.06	0.32	0.36	99.62	0.33	0	98.41	0.16	0.28	0.12	0.18	0.32	0.36	0.01	0.03	0	5.72	0.33	0.01	0	0.08	0.13	0.02	0.02	0	0.05	0	0		9.3	1.38	4.1	76.1	119.48	818.58	484.41	1007	687.27	855.86	528.79	975.34	530.13
0.5	0	0.13	0.19	0.02	0.13	0.02	0.18	0.06	0.32	0.48	99.62	0.33	0	98.66	0.12	0.38	0.1	0.15	0.32	0.48	0.01	0.05	0	6	0.25	0.01	0	0.08	0.15	0.02	0.02	0	0.05	0	0		10.7	0.49	3.3	76.21	118.85	818.51	482.05	1005.26	683.71	854.51	526.74	973.36	527.11
0.533	0	0.13	0.19	0.02	0.13	0.02	0.18	0.06	0.23	0.49	99.62	0.33	0	98.76	0.12	0.48	0.1	0.1	0.23	0.49	0.02	0.06	0	6.28	0.22	0.01	0	0.05	0.16	0.02	0.02	0	0.05	0	0		10.2	0.1	2.51	76.19	118.5	819.44	480.13	1003.98	679.02	853.78	525.35	972.27	523.61
0.567	0	0.13	0.19	0.02	0.13	0.02	0.19	0.06	0.16	0.42	99.62	0.33	0	97.86	0.1	0.57	0.08	0.1	0.16	0.42	0.01	0.06	0	7.3	0.24	0	0	0.07	0.15	0.01	0.02	0	0.03	0	0		13.27	2.88	2.84	76.77	118.3	820.14	476.29	1001.4	671.94	853.28	521.42	971.58	520.15
0.6	0	0.13	0.19	0.02	0.13	0.02	0.19	0.06	0.12	0.31	99.62	0.33	0	97.79	0.09	0.61	0.07	0.09	0.12	0.31	0.01	0.06	0	7.22	0.25	0	0	0.12	0.14	0.01	0.02	0	0.03	0	0		14.49	3.06	2.71	77.28	116.03	821.11	475.1	1000.99	668.71	854.61	522.19	970.54	517.62
0.633	0	0.13	0.19	0.02	0.13	0.02	0.18	0.06	0.1	0.27	99.62	0.33	0	97.84	0.08	0.66	0.06	0.08	0.1	0.27	0.02	0.09	0	6.27	0.25	0	0	0.08	0.2	0.02	0.01	0	0.03	0	0		15.52	2.93	1.82	77.28	115.01	821.38	473.8	1000.39	667.19	854.16	521.09	969.04	515.76
0.667	0	0.13	0.19	0.02	0.13	0.02	0.18	0.06	0.07	0.17	99.62	0.33	0	98.3	0.07	0.75	0.04	0.07	0.07	0.17	0.01	0.09	0	6.25	0.21	0	0	0.11	0.27	0.02	0.01	0	0.02	0	0		16.33	1.7	1.36	77.9	114.29	823.27	473.38	998.92	663.7	854.28	519.56	968.47	514.9
0.7	0	0.13	0.19	0.02	0.13	0.02	0.17	0.06	0.07	0.1	99.62	0.33	0	98.39	0.06	0.79	0.03	0.05	0.07	0.1	0.01	0.1	0	5.42	0.21	0	0	0.09	0.28	0.02	0.01	0	0.02	0	0		16.25	1.45	1.59	78.16	113.24	824.03	472.17	997.68	659.85	854.78	518.36	967.89	513.02
0.734	0	0.13	0.19	0.02	0.13	0.02	0.16	0.06	0.06	0.07	99.62	0.33	0	98.23	0.05	1.04	0.02	0.05	0.06	0.07	0.01	0.11	0	4.06	0.22	0	0	0.13	0.38	0.03	0	0	0.01	0	0		16.14	1.91	1.15	78.12	110.34	825.45	471.96	996.61	657.39	856.02	517.3	966.24	511.98
0.767	0	0.13	0.19	0.02	0.13	0.02	0.15	0.06	0.07	0.05	99.63	0.33	0	98.55	0.04	1.32	0.02	0.06	0.07	0.05	0.02	0.12	0	3.76	0.21	0	0	0.13	0.43	0.04	0	0	0.02	0	0		16.82	0.9	0.31	78.48	109.72	826.7	471.87	995.26	654.78	855.58	517.05	965.13	510.96
0.8	0	0.13	0.19	0.02	0.14	0.02	0.15	0.06	0.08	0.05	99.63	0.33	0	98.44	0.03	1.5	0.02	0.08	0.08	0.05	0.02	0.15	0	3.86	0.2	0	0	0.09	0.5	0.04	0	0	0.02	0	0		19.87	1.28	0.87	78.25	112.16	827.04	470.89	993.7	651.83	854.2	516.19	966.23	510.87
0.834	0	0.13	0.18	0.02	0.14	0.02	0.15	0.06	0.09	0.05	99.63	0.33	0	97.8	0.03	1.72	0.02	0.08	0.09	0.05	0.01	0.13	0	3.88	0.2	0	0	0.08	0.61	0.07	0	0	0.01	0	0		22.21	3.02	1.34	78.57	109.76	827.9	470.98	993.32	650.78	856.08	516.91	965.69	511.07
0.867	0	0.13	0.18	0.02	0.14	0.02	0.16	0.06	0.11	0.05	99.63	0.33	0	97.63	0.03	2.01	0.02	0.1	0.11	0.05	0.01	0.14	0	4.35	0.22	0	0	0.08	0.63	0.07	0	0	0.01	0	0		21.65	3.42	1.44	78.9	108.47	827.73	470.77	992.52	649.69	856.34	516.57	964.64	510.44
0.9	0	0.13	0.18	0.02	0.14	0.02	0.16	0.06	0.11	0.05	99.63	0.33	0	97.54	0.03	1.89	0.02	0.11	0.11	0.05	0.01	0.13	0	4.95	0.31	0	0	0.1	0.6	0.07	0.01	0	0.01	0	0		21.61	3.61	1.55	78.97	107.88	827.93	471.05	991.28	648.4	856.2	516.22	963.93	510.56
0.934	0	0.13	0.18	0.02	0.14	0.02	0.16	0.06	0.14	0.06	99.63	0.33	0	97.21	0.03	1.94	0.01	0.11	0.14	0.06	0.01	0.12	0	5.07	0.38	0	0	0.2	0.56	0.08	0.01	0	0.01	0	0		21.41	4.25	1.7	78.9	108.87	826.51	470.84	989.81	647.56	854.42	516.56	963.1	510.12
0.967	0	0.13	0.18	0.03	0.14	0.02	0.16	0.06	0.19	0.1	99.63	0.33	0	96.63	0.03	1.88	0.01	0.12	0.19	0.1	0.01	0.12	0	4.42	0.36	0	0	0.28	0.68	0.1	0.01	0	0.01	0	0		21.16	5.22	2.02	79.49	109.49	826.2	470.25	989.81	646.94	854.25	516.12	963.55	509.69
1	0	0.13	0.18	0.03	0.14	0.02	0.16	0.06	0.18	0.12	99.63	0.33	0	97.87	0.03	1.74	0.01	0.12	0.18	0.12	0.01	0.09	0	4.43	0.36	0	0	0.22	0.73	0.12	0.01	0	0.01	0	0		21.45	2.87	1.45	79.61	109.52	826.64	469.87	988.74	645.39	853.39	515.07	962.73	508.99
1.034	0	0.13	0.19	0.03	0.14	0.02	0.16	0.06	0.22	0.13	99.63	0.33	0	97.82	0.03	1.25	0.01	0.12	0.22	0.13	0.01	0.07	0	4.43	0.44	0	0	0.38	0.69	0.14	0.01	0	0.01	0	0		20.68	2.97	0.93	79.68	108.99	826.7	468.78	988.35	644.06	853.04	513.5	961.87	507.46
1.067	0	0.13	0.19	0.03	0.13	0.02	0.17	0.06	0.16	0.16	99.62	0.33	0	96.79	0.03	1	0.01	0.15	0.16	0.16	0.01	0.05	0	5.2	0.6	0	0	0.4	0.57	0.13	0.01	0	0.01	0	0		20.2	4.97	0.87	80.06	107.76	825.64	467.15	987.18	641.69	852.59	512.87	960.06	504.91
1.101	0	0.13	0.19	0.03	0.13	0.02	0.16	0.06	0.11	0.18	99.62	0.33	0	97.11	0.03	0.87	0.01	0.19	0.11	0.18	0.01	0.03	0	4.83	0.77	0	0	1.56	0.63	0.22	0.01	0	0.01	0	0		20.56	4.43	1.07	79.97	110.39	824.06	465.77	986.11	640.91	850.07	511.14	960.25	504.37
1.134	0	0.13	0.19	0.03	0.13	0.02	0.17	0.06	0.1	0.22	99.62	0.33	0	97.6	0.03	0.66	0.01	0.23	0.1	0.22	0.01	0.04	0	4.97	0.93	0	0	1.64	0.65	0.26	0.01	0	0.01	0	0		24.05	3.48	1.07	79.41	110.71	823.54	464.09	985.76	639.8	849.5	511.13	959.92	503.13
1.167	0	0.13	0.19	0.03	0.13	0.02	0.16	0.06	0.08	0.32	99.62	0.33	0	97.17	0.03	0.62	0.01	0.3	0.08	0.32	0.01	0.05	0	4.62	0.98	0	0	1.13	0.65	0.3	0.01	0	0.01	0	0		23.1	4.32	1.71	79.63	110.41	822.4	462.61	985.35	638.45	849.44	509.88	959.54	501.67
1.201	0	0.14	0.19	0.03	0.13	0.02	0.17	0.06	0.08	0.38	99.62	0.33	0	97.12	0.03	0.46	0.01	0.39	0.08	0.38	0.01	0.05	0	5.53	1.17	0	0	1.03	0.65	0.38	0.01	0	0.01	0	0		22.39	4.41	2.78	79.58	107.94	820.44	460.63	984.57	637.96	850.12	506.91	957.89	500.65
1.234	0	0.14	0.19	0.03	0.13	0.02	0.18	0.06	0.1	0.42	99.62	0.33	0	97.4	0.03	0.37	0.01	0.5	0.1	0.42	0.02	0.07	0	5.69	1.52	0	0	0.71	0.57	0.38	0.01	0	0.01	0	0		21.4	3.89	3.14	79.57	108.79	819.55	459.54	983.88	636.57	849.21	505.63	957.84	499.64
1.267	0	0.14	0.19	0.03	0.13	0.02	0.19	0.06	0.11	0.56	99.62	0.33	0	96.88	0.04	0.28	0.01	0.56	0.11	0.56	0.02	0.06	0	6.87	2.03	0	0	0.5	0.52	0.37	0.01	0	0.01	0	0		22.6	4.83	3.64	79.51	110.32	818.8	458.76	983.77	636.55	848.45	504.86	958.66	499.95
1.301	0	0.14	0.19	0.03	0.13	0.02	0.19	0.06	0.11	0.68	99.62	0.33	0	94.97	0.04	0.21	0.01	0.59	0.11	0.68	0.01	0.05	0	6.8	1.61	0	0	0.32	0.38	0.33	0.01	0	0.01	0	0		22.86	7.31	4.24	79.51	111.94	816.77	457.51	983.47	636.3	847.11	504.91	958.91	499.19
1.334	0	0.14	0.19	0.03	0.13	0.02	0.18	0.06	0.09	0.67	99.62	0.33	0	95.17	0.04	0.16	0.01	0.54	0.09	0.67	0	0.06	0	6.14	1.27	0	0	0.21	0.4	0.29	0.01	0	0.01	0	0		22.62	7.09	5	79.35	113.22	815.29	456.44	983.74	637.19	846.51	503.1	959.69	499.65
1.368	0	0.14	0.19	0.03	0.13	0.02	0.17	0.06	0.07	0.8	99.62	0.33	0	95.15	0.04	0.15	0.01	0.49	0.07	0.8	0	0.05	0	4.67	0.9	0	0	0.09	0.41	0.31	0.01	0	0.01	0	0		22.81	7.12	4.7	79.03	114.81	815.51	456.43	984.22	637.59	845.85	503.03	960.62	499.88
1.401	0	0.14	0.19	0.03	0.13	0.02	0.16	0.06	0.1	0.86	99.62	0.33	0	94.4	0.04	0.14	0.01	0.39	0.1	0.86	0	0.06	0	3.74	0.79	0	0	0.15	0.48	0.37	0.01	0	0.01	0	0		21.03	7.88	5.45	78.89	115	815.42	456.47	984.9	637.81	846.73	502.41	961.72	500.39
1.434	0	0.14	0.19	0.03	0.13	0.02	0.16	0.06	0.19	0.98	99.62	0.33	0	93.47	0.04	0.14	0.01	0.33	0.19	0.98	0	0.09	0	3.73	0.81	0	0	0.29	0.52	0.38	0.02	0	0.01	0	0		19.88	8.69	6.27	78.72	111.97	815.08	456.07	986.42	639.53	849.48	501.7	961.44	500.44
1.468	0	0.14	0.19	0.03	0.13	0.02	0.16	0.06	0.35	0.85	99.62	0.33	0	95.02	0.04	0.14	0.01	0.28	0.35	0.85	0	0.1	0	3.93	0.69	0	0	0.36	0.49	0.4	0.02	0	0.01	0	0		18.84	7.26	6.91	78.18	113.9	815.42	456.7	988.92	641.86	850.54	502.32	964.43	501.98
1.501	0	0.14	0.19	0.03	0.13	0.02	0.16	0.06	0.57	0.79	99.62	0.33	0	96.05	0.05	0.16	0.01	0.25	0.57	0.79	0	0.14	0	4.3	0.73	0	0.01	0.67	0.5	0.4	0.02	0	0.01	0	0		18.13	6.04	8.17	77.87	113.5	815.75	456.41	992.13	644.59	853.58	501.46	967.06	503.34
1.534	0	0.14	0.19	0.03	0.13	0.02	0.16	0.06	0.6	0.75	99.62	0.33	0	97.32	0.06	0.18	0.01	0.24	0.6	0.75	0.01	0.25	0	4.2	0.7	0	0.01	0.45	0.58	0.43	0.03	0	0.01	0	0		15.27	4.04	8.71	77.96	114.87	817.18	457.61	995.49	647.42	855.82	501.23	970.61	505.34
1.568	0	0.14	0.19	0.03	0.13	0.02	0.15	0.06	0.65	0.95	99.62	0.33	0	96.91	0.09	0.25	0.02	0.25	0.65	0.95	0.01	0.29	0	2.96	0.76	0	0.01	0.21	0.82	0.55	0.04	0	0.01	0	0		17.8	4.77	10.34	77.71	113.27	818.24	456.78	998.34	648.81	859.99	500.71	973.1	506.71
1.601	0	0.14	0.19	0.03	0.13	0.02	0.15	0.06	0.59	1.17	99.62	0.33	0	96.53	0.13	0.31	0.02	0.25	0.59	1.17	0.02	0.29	0	2.88	0.67	0	0.02	0.11	0.94	0.52	0.04	0	0.01	0.01	0		14.65	5.37	9.62	77.71	116.61	820.71	458.13	1002.57	651.28	861.27	501.9	977.74	507.61
1.634	0	0.14	0.19	0.03	0.13	0.02	0.15	0.06	0.62	1.6	99.62	0.33	0	96.65	0.17	0.34	0.03	0.25	0.62	1.6	0.03	0.25	0	2.69	0.73	0	0.02	0.06	0.97	0.52	0.05	0	0.01	0.01	0		13.98	5.19	10.64	77.39	117.36	822.74	460.29	1005.71	654.74	864.57	502.19	981.55	511.76
1.668	0	0.14	0.19	0.03	0.13	0.03	0.15	0.06	0.77	2.13	99.62	0.33	0	95.72	0.25	0.4	0.04	0.21	0.77	2.13	0.03	0.15	0	2.36	0.55	0	0.02	0.05	0.93	0.46	0.05	0	0.02	0.01	0		12.01	6.46	10.44	76.72	118.75	824.25	462.38	1007.96	657.35	865.74	503.62	984.04	513.9
1.701	0	0.14	0.19	0.03	0.13	0.02	0.15	0.06	0.64	2.15	99.62	0.33	0	96.56	0.34	0.5	0.05	0.2	0.64	2.25	0.03	0.08	0	2.15	0.46	0	0.01	0.1	0.81	0.48	0.05	0	0.02	0.01	0		13.5	5.33	10.11	76.59	119.45	828.54	467.42	1011.94	663.15	869.29	507.81	988.15	519.65
1.735	0	0.14	0.19	0.03	0.13	0.02	0.14	0.06	0.48	1.87	99.62	0.33	0	97.01	0.4	0.64	0.06	0.19	0.48	2.21	0.04	0.07	0	1.87	0.42	0	0.01	0.3	0.87	0.42	0.07	0	0.02	0.01	0		12.27	4.61	10.81	76.42	119.52	830.59	472.03	1014.52	667.77	872.26	511.72	991.06	524.82
1.768	0	0.14	0.19	0.03	0.14	0.02	0.14	0.06	0.51	1.65	99.62	0.33	0	96.5	0.46	0.9	0.07	0.17	0.51	2.07	0.05	0.07	0	1.65	0.33	0	0.01	0.39	1.05	0.43	0.09	0	0.02	0.01	0		7.71	5.41	12.39	75.86	119.79	832.01	477.32	1018.85	674.64	876.69	515.55	995.43	531.39
1.801	0	0.14	0.19	0.02	0.14	0.02	0.14	0.06	0.63	1.43	99.63	0.33	0	95.21	0.63	1.28	0.08	0.15	0.36	2.16	0.04	0.05	0	1.43	0.17	0	0.01	0.39	1.23	0.4	0.07	0	0.03	0.02	0		8.87	7.05	12.54	75.3	121.21	832.42	479.67	1022.11	680	878.14	519.23	998.35	534.82
1.835	0	0.14	0.18	0.03	0.14	0.02	0.14	0.06	0.68	1.3	99.63	0.33	0	94.95	0.68	1.76	0.09	0.13	0.37	1.8	0.04	0.04	0	1.3	0.15	0	0.01	0.83	1.44	0.49	0.13	0.01	0.05	0.02	0		6.98	7.34	12.82	75.38	118.56	837.2	487.09	1027.03	687.69	884.36	525.99	1001.89	541.56
1.868	0	0.13	0.18	0.02	0.15	0.02	0.14	0.07	0.74	1.21	99.64	0.33	0	96.61	0.74	2.75	0.09	0.16	0.46	1.43	0.03	0.02	0	1.21	0.15	0	0.01	1.57	1.33	0.48	0.14	0	0.05	0.05	0		4.76	5.26	13.02	73.38	124.67	835.06	487.22	1030.91	694.42	883.14	524.09	1006.1	544.72
1.901	0	0.13	0.18	0.02	0.15	0.02	0.13	0.07	0.86	0.84	99.64	0.33	0	94.57	0.86	3.51	0.1	0.17	0.42	0.84	0.03	0.03	0.05	1.12	0.13	0	0.01	2.55	1.22	0.44	0.2	0	0.07	0.1	0		4.04	7.71	13.59	73.11	119.91	836.62	491.93	1029.46	695.58	885.71	528.86	1004.07	548.07
1.935	0	0.14	0.17	0.02	0.16	0.03	0.13	0.07	0.87	0.62	99.65	0.33	0	93.96	1.03	4.55	0.14	0.24	0.65	0.62	0.04	0.03	0.09	0.87	0.15	0	0.01	8.26	1.08	0.45	0.21	0.01	0.08	0.11	0		1.84	8.28	14.83	73.28	116.2	839.66	495.66	1034.74	700.8	892.49	533.33	1007.29	551.36
1.968	0	0.13	0.17	0.02	0.16	0.03	0.13	0.07	0.91	0.46	99.65	0.33	0	95.35	1.16	4.76	0.14	0.25	0.91	0.46	0.07	0.04	0.16	0.81	0.15	0	0.01	6.03	1.01	0.46	0.24	0	0.08	0.15	0		2.68	6.9	14.71	72.62	122.46	838.37	494.72	1038.71	705.48	891.33	532.61	1012.06	553.15
2.001	0	0.13	0.17	0.02	0.17	0.03	0.13	0.08	1.2	0.44	99.66	0.33	0	94.8	1.28	5.66	0.15	0.3	1.2	0.44	0.08	0.05	0.31	0.63	0.15	0.01	0.01	4.65	1.04	0.51	0.25	0	0.09	0.25	0		2.87	7.49	14.1	72.68	124.44	839.5	495.81	1041.98	708.84	892.08	534.87	1015.01	554.24
2.035	0	0.13	0.17	0.02	0.16	0.03	0.13	0.08	1.81	0.4	99.65	0.33	0	95.35	1.25	5.45	0.17	0.3	1.81	0.4	0.07	0.03	0.29	0.41	0.14	0.01	0.01	3.79	0.9	0.51	0.25	0.01	0.1	0.3	0		4.36	6.89	15.98	72.75	123.49	839.05	496.64	1043.09	711	894.85	535.37	1016.32	557.59
2.068	0	0.12	0.18	0.02	0.16	0.03	0.13	0.08	2.31	0.39	99.65	0.33	0	94.95	1.37	5.14	0.17	0.3	2.31	0.39	0.07	0.03	0.22	0.4	0.27	0.01	0.01	2.68	0.95	0.58	0.27	0.01	0.11	0.42	0		4.29	7.33	15.97	72.61	123.68	839.21	497.19	1044.8	713.73	895.77	535.69	1017.3	558.68
2.102	0	0.13	0.18	0.02	0.16	0.03	0.13	0.07	2.36	0.26	99.64	0.33	0	96.39	1.31	4.59	0.18	0.22	3.78	0.48	0.07	0.03	0.11	0.26	0.24	0.01	0.01	2.36	0.93	0.76	0.29	0.01	0.14	0.44	0		4.71	5.58	16.38	72.67	125.79	840.19	497.98	1046.75	715.59	896.96	535.39	1020.09	561.08
2.135	0	0.13	0.18	0.02	0.16	0.03	0.13	0.07	2.07	0.2	99.64	0.33	0	96.18	1.47	4.04	0.18	0.16	3.65	0.58	0.08	0.03	0.02	0.2	0.27	0.01	0.01	2.07	1.08	0.9	0.35	0.01	0.16	0.45	0		3.75	5.87	16.13	72.41	126.13	840.97	498.21	1048.19	715.99	897.59	536.4	1021.37	560.65
2.168	0	0.13	0.18	0.02	0.16	0.03	0.14	0.07	2.11	0.19	99.64	0.33	0	95.55	1.61	3.97	0.18	0.11	3.89	0.79	0.1	0.05	0.02	0.19	0.27	0.01	0.01	2.11	1.12	0.97	0.36	0.02	0.17	0.35	0		5.99	6.66	15.91	72.87	126	841.61	499.47	1048.67	718.32	898.07	537.61	1021.56	562.6
2.202	0	0.13	0.18	0.03	0.16	0.03	0.13	0.07	2.06	0.17	99.64	0.33	0	96.08	1.3	3.96	0.17	0.08	3.85	0.82	0.1	0.07	0	0.17	0.25	0.02	0.01	2.06	1.61	1	0.47	0.02	0.19	0.28	0		7.13	6.01	15.8	73.04	128.05	841.55	499.81	1048.82	718.56	897.16	538.54	1022.75	563.53
2.235	0	0.13	0.18	0.03	0.16	0.03	0.13	0.07	2.85	0.17	99.65	0.33	0	96.26	1.23	4.12	0.17	0.06	3.06	0.9	0.12	0.1	0	0.17	0.28	0.02	0.01	2.85	1.72	1.05	0.52	0.02	0.2	0.24	0		6.98	5.76	15.73	72.98	127.32	842.04	499.94	1049.41	719.04	897.87	538.65	1022.78	563.32
2.268	0	0.13	0.18	0.03	0.15	0.03	0.13	0.07	2.77	0.18	99.65	0.33	0	95.94	1.13	3.7	0.17	0.05	2.77	0.91	0.15	0.1	0	0.18	0.35	0.02	0.01	3.76	1.93	1.16	0.7	0	0.22	0.21	0		7.96	6.19	15.56	73.76	125.25	842.32	501.02	1049.56	720.41	898.6	540.89	1021.79	563.54
2.302	0	0.13	0.18	0.03	0.16	0.03	0.13	0.07	2.07	0.17	99.65	0.33	0	96.65	1.14	4.02	0.14	0.05	2.07	0.86	0.14	0.05	0	0.17	0.43	0.03	0.01	2.44	1.73	1.41	1.32	0	0.2	0.22	0		4.74	5.19	15.8	73.89	126.73	841.81	500.45	1051.07	719.81	898.6	541.37	1023.61	562.18
2.335	0	0.13	0.17	0.03	0.16	0.03	0.13	0.07	1.47	0.18	99.65	0.33	0	96.08	0.94	4.6	0.13	0.05	1.56	0.76	0.11	0.03	0	0.18	0.37	0.03	0.01	1.47	2.04	1.5	1.32	0	0.2	0.16	0		3.98	6	15.17	73.58	126.12	840.88	497.49	1050.87	718.39	897.62	538.32	1022.13	558.46
2.369	0	0.13	0.17	0.03	0.16	0.03	0.13	0.08	1.38	0.17	99.66	0.33	0	97.18	0.9	4.66	0.14	0.05	1.38	0.65	0.05	0.02	0	0.17	0.48	0.04	0.01	0.69	2.29	2.27	1.54	0.01	0.21	0.14	0		4.56	4.3	15.79	73.85	127.86	839.38	494.17	1049.8	715.48	896.41	533.78	1022.16	556.9
2.402	0	0.13	0.17	0.03	0.16	0.03	0.13	0.08	1.41	0.19	99.66	0.33	0	95.6	0.75	4.88	0.14	0.04	1.45	0.7	0.05	0.03	0	0.19	0.52	0.06	0.01	0.82	2.28	2.91	1.41	0	0.19	0.09	0		5.92	6.61	15.85	74.36	124.87	838.96	492.3	1049.05	713.94	897.04	533.02	1020.05	554.49
2.435	0	0.13	0.17	0.03	0.16	0.03	0.13	0.08	1.48	0.23	99.66	0.33	0	96.4	0.55	4.85	0.13	0.04	1.48	0.56	0.04	0.04	0	0.23	0.75	0.05	0.01	1.7	1.98	2.85	1.26	0	0.17	0.1	0		6.88	5.57	15.55	74.57	125.44	837.05	489.54	1048.62	713.03	895.23	531.27	1019	551.71
2.469	0	0.13	0.17	0.03	0.16	0.03	0.13	0.08	1.62	0.3	99.66	0.33	0	95.54	0.48	4.65	0.12	0.05	1.62	0.41	0.04	0.04	0	0.3	1.18	0.04	0.02	4.73	1.99	3.5	1.16	0.01	0.16	0.1	0		6.93	6.68	13.66	74.7	127.98	835.64	486.76	1048.02	711.83	891.18	529.68	1017.9	547.58
2.502	0	0.13	0.18	0.03	0.15	0.03	0.13	0.08	1.51	0.36	99.65	0.33	0	95.45	0.39	3.74	0.12	0.04	1.51	0.38	0.04	0.04	0	0.36	0.98	0.03	0.02	2.7	1.96	3.32	0.99	0.01	0.15	0.07	0		9.18	6.78	16.67	75.27	125.81	833.25	483.34	1047.18	708.59	893.67	527.07	1017.84	547.32
2.535	0	0.14	0.18	0.03	0.15	0.03	0.13	0.07	1.52	0.36	99.64	0.33	0	95.63	0.33	2.62	0.14	0.04	1.52	0.5	0.05	0.04	0	0.36	0.86	0.02	0.02	2.5	2.16	3.51	0.9	0.01	0.14	0.03	0		8.54	6.57	16.73	75.08	125.23	833.12	481	1046.17	706.07	893.51	522.88	1016.72	545.3
2.569	0	0.13	0.18	0.03	0.15	0.03	0.13	0.07	1.08	0.47	99.64	0.33	0	93.79	0.22	2.35	0.13	0.03	1.55	0.47	0.05	0.03	0	0.47	0.68	0.02	0.01	1.08	2.33	3.54	0.73	0	0.13	0.01	0		7.27	8.43	14.88	75.27	126.94	832.96	479.72	1044.36	702.28	889.77	523.41	1015.47	541.14
2.602	0	0.13	0.18	0.03	0.14	0.03	0.13	0.07	0.71	0.5	99.63	0.33	0	93.8	0.18	1.86	0.12	0.03	1.44	0.53	0.06	0.04	0	0.5	0.71	0.02	0.02	0.38	2.57	3.78	0.67	0.01	0.13	0	0		10.37	8.41	15.95	75.65	124.74	831.61	477.64	1042.96	700.32	890.35	522.48	1013.83	540.17
2.635	0	0.13	0.18	0.03	0.14	0.03	0.13	0.07	0.59	0.48	99.63	0.33	0	93.66	0.15	1.51	0.11	0.04	1.17	0.48	0.05	0.03	0	0.57	0.54	0.03	0.01	0.37	2.39	3.5	0.59	0	0.12	0.01	0		9.08	8.53	15.73	75.58	122.94	831.97	476.64	1041.67	697.43	890.3	521.17	1012.12	537.71
2.669	0	0.13	0.19	0.03	0.14	0.03	0.13	0.07	0.77	0.31	99.63	0.33	0	95.45	0.12	1.33	0.09	0.05	0.87	0.31	0.05	0.03	0	0.77	0.47	0.03	0.01	0.19	2.53	3.03	0.47	0	0.1	0.01	0		10.85	6.78	14.13	76.14	120.5	831.85	476.18	1040.02	696.52	888.45	522.78	1008.4	534.29
2.702	0	0.13	0.19	0.03	0.14	0.03	0.13	0.07	0.69	0.25	99.63	0.33	0	92.82	0.12	1.18	0.08	0.06	0.69	0.25	0.05	0.02	0	0.77	0.35	0.02	0.01	0.17	2.39	2.76	0.48	0	0.09	0	0		11.18	9.2	14.64	76.25	119.68	830.4	474.77	1038.2	694.28	887.76	521.79	1006.9	533.17
2.736	0	0.13	0.19	0.03	0.14	0.02	0.13	0.07	0.41	0.23	99.63	0.33	0	93.89	0.1	1.35	0.06	0.07	0.41	0.23	0.05	0.01	0	1.01	0.24	0.02	0.01	0.18	1.99	2.49	0.42	0	0.08	0.01	0		13.02	8.34	13.5	76.19	121.32	829.71	472.99	1036.01	691.32	884.44	520.97	1005.38	530.57
2.769	0	0.13	0.19	0.03	0.14	0.02	0.13	0.07	0.38	0.18	99.63	0.33	0	93.52	0.09	1.47	0.06	0.09	0.38	0.18	0.05	0.01	0	0.85	0.22	0.02	0.01	0.11	2.21	2.54	0.34	0	0.07	0.01	0		13.92	8.65	13.35	76.76	119.35	829.57	471.78	1034.75	689.19	884.36	520.42	1003.44	528.53
2.802	0	0.13	0.18	0.03	0.14	0.02	0.13	0.07	0.31	0.11	99.64	0.33	0	92.74	0.09	2.12	0.05	0.11	0.31	0.11	0.05	0.01	0	0.86	0.18	0.02	0	0.08	2.25	2.49	0.32	0	0.07	0.01	0		13.24	9.26	12.71	76.94	116.55	829.12	469.93	1033.43	686.42	883.95	519.65	1000.4	524.47
2.836	0	0.13	0.18	0.03	0.14	0.02	0.13	0.07	0.23	0.09	99.63	0.33	0	94.29	0.09	1.97	0.04	0.12	0.23	0.09	0.05	0.01	0	0.83	0.15	0.02	0	0.03	2.15	2.34	0.2	0	0.06	0.01	0		15.31	7.98	12.11	77.03	118.12	829.44	468.09	1032.17	683.6	882.21	517.65	1000.22	522.91
2.869	0	0.13	0.18	0.03	0.14	0.02	0.13	0.07	0.21	0.06	99.63	0.33	0	94.54	0.09	2.03	0.03	0.14	0.21	0.06	0.05	0.01	0	0.79	0.13	0.03	0	0.02	2.19	2.03	0.18	0	0.05	0.02	0		15.53	7.74	11.52	77.51	117.46	830.33	466.94	1030.3	679.99	881.43	515.68	998.77	520.94
2.902	0	0.13	0.18	0.03	0.15	0.02	0.13	0.07	0.18	0.05	99.64	0.33	0	93.78	0.09	2.31	0.02	0.16	0.18	0.05	0.04	0.01	0	0.77	0.13	0.03	0	0.02	2.54	1.55	0.12	0	0.05	0.01	0		16.09	8.44	11.16	77.8	112.51	830.65	466.06	1027.28	676.49	881.82	514.33	994.26	518.42
2.936	0	0.13	0.18	0.03	0.15	0.02	0.13	0.06	0.16	0.05	99.64	0.33	0	91.35	0.08	2.13	0.02	0.17	0.16	0.05	0.05	0.01	0	0.68	0.12	0.04	0	0.03	3.03	1.14	0.09	0	0.04	0.02	0		15.87	10.21	11.26	78.01	112.46	830.25	465.18	1025.16	672.12	880.74	515.18	993.19	516.1
2.969	0	0.13	0.18	0.03	0.15	0.02	0.13	0.06	0.19	0.07	99.63	0.33	0	92.45	0.09	1.94	0.02	0.18	0.19	0.07	0.06	0.03	0	0.69	0.12	0.06	0	0.04	2.97	1.06	0.07	0	0.04	0.02	0		17.04	9.48	9.18	78.21	116.01	830.13	464.06	1023.15	669.72	876.22	514.29	992.22	513.93
3.002	0	0.14	0.18	0.03	0.15	0.02	0.13	0.06	0.2	0.1	99.63	0.33	0	93.39	0.1	1.61	0.01	0.2	0.2	0.08	0.08	0.04	0	0.51	0.09	0.12	0	0.03	4.03	0.98	0.06	0	0.04	0.02	0		16.05	8.76	8.07	78.25	115.56	830.09	464.07	1020.69	667.21	874.12	514	989.66	512.12
3.036	0	0.14	0.19	0.03	0.15	0.02	0.13	0.06	0.22	0.1	99.63	0.33	0	95.33	0.1	1.6	0.01	0.26	0.22	0.09	0.1	0.08	0	0.49	0.09	0.31	0	0.03	3.69	0.77	0.05	0	0.03	0.03	0		16.51	6.92	7.38	78.17	116.02	829.9	464.08	1019.34	666.72	872.44	513.27	988.46	511.93
3.069	0	0.14	0.19	0.03	0.15	0.02	0.13	0.06	0.23	0.1	99.63	0.33	0	94.96	0.1	1.58	0.01	0.33	0.23	0.1	0.1	0.13	0	0.47	0.08	0.37	0	0.02	3.92	0.8	0.04	0	0.03	0.03	0		16.57	7.32	7.29	78.43	115.84	828.81	463.73	1017.9	665.61	871.21	513.66	987.01	511.01
3.103	0	0.14	0.19	0.03	0.15	0.02	0.13	0.06	0.21	0.13	99.63	0.33	0	95.26	0.1	1.55	0.01	0.41	0.21	0.13	0.07	0.16	0	0.38	0.08	0.65	0	0.02	3.51	0.58	0.04	0	0.02	0.03	0		19.3	7	5.9	78.39	114.22	829.72	464.15	1015.87	664.45	870.12	514.1	984.29	510.53
3.136	0	0.14	0.19	0.03	0.15	0.02	0.13	0.06	0.19	0.16	99.63	0.33	0	94.74	0.1	1.55	0.01	0.44	0.19	0.16	0.05	0.16	0	0.37	0.07	0.8	0	0.01	3.63	0.53	0.03	0	0.02	0.03	0		18.86	7.55	5.94	78.5	111.78	830.05	464.86	1014.39	663.22	870.73	514.31	982.45	510.5
3.169	0	0.14	0.19	0.03	0.15	0.02	0.13	0.06	0.18	0.22	99.63	0.33	0	88.46	0.08	1.49	0.01	0.47	0.18	0.22	0.04	0.14	0	0.42	0.08	0.74	0	0.01	3.76	0.48	0.03	0	0.02	0.03	0		19.31	11.82	5.83	78.62	106.45	830.07	465.13	1011.36	660.99	871.73	513.71	978.11	509.9
3.203	0	0.14	0.19	0.03	0.15	0.02	0.13	0.06	0.18	0.26	99.63	0.33	0	93.91	0.07	1.49	0.01	0.47	0.18	0.26	0.02	0.12	0	0.33	0.07	0.86	0	0.01	4.32	0.5	0.02	0	0.02	0.03	0		18.94	8.32	6.77	78.58	111.26	829.19	465.03	1009.75	658.76	868.95	513.08	980.19	510.72
3.236	0	0.14	0.18	0.03	0.15	0.02	0.13	0.06	0.16	0.26	99.63	0.33	0	93.5	0.06	1.73	0.01	0.45	0.16	0.26	0.02	0.11	0	0.29	0.05	0.62	0	0.01	4.82	0.53	0.02	0	0.02	0.02	0		19.69	8.67	6.02	78.46	112.52	828.26	465.1	1008.04	658.6	866.41	512.79	978.91	510.81
3.269	0	0.15	0.18	0.03	0.16	0.02	0.13	0.06	0.15	0.23	99.63	0.33	0	92.46	0.05	2	0.01	0.48	0.15	0.23	0.01	0.08	0	0.28	0.07	0.59	0	0.01	6.21	0.54	0.01	0	0.02	0.02	0		21.01	9.47	6.56	78.59	110.83	826.99	465.45	1005.2	657.47	865.62	512.89	976.44	511.47
3.303	0	0.15	0.18	0.03	0.16	0.02	0.13	0.06	0.13	0.24	99.63	0.33	0	92.29	0.04	2.03	0.01	0.48	0.13	0.24	0.01	0.1	0	0.29	0.07	0.61	0	0.01	7.6	0.47	0.01	0	0.01	0.01	0		20.52	9.59	6.64	78.78	111.56	825.26	465.7	1003.34	656.65	863.58	513.97	975.11	511.12
3.336	0	0.15	0.18	0.03	0.16	0.02	0.13	0.06	0.13	0.28	99.63	0.33	0	86.56	0.03	1.78	0.01	0.44	0.13	0.28	0.01	0.09	0	0.3	0.07	0.46	0	0.01	7.41	0.49	0.01	0	0.01	0.01	0		20.03	12.69	5.98	78.99	112.43	824.22	465.61	1002.22	655.71	861.68	515.32	973.97	509.81
3.37	0	0.15	0.18	0.03	0.16	0.02	0.13	0.06	0.13	0.26	99.63	0.33	0	85.25	0.03	1.72	0.01	0.35	0.13	0.26	0.01	0.08	0	0.31	0.07	0.38	0	0.02	6.68	0.51	0.01	0	0.01	0.01	0		17.62	13.23	4.33	79.03	111.06	822.8	465.86	1000.32	656.38	859.22	514.27	970.14	508.59
3.403	0	0.14	0.18	0.03	0.15	0.02	0.13	0.06	0.11	0.23	99.63	0.33	0	86.03	0.03	1.64	0.01	0.32	0.11	0.23	0.01	0.06	0	0.29	0.08	0.27	0	0.03	5.89	0.55	0.01	0	0.01	0.01	0		17.88	12.91	3.72	79.1	110.34	820.79	465.44	997.85	655.84	856.8	513.99	966.96	507.61
3.436	0	0.14	0.19	0.03	0.15	0.02	0.13	0.06	0.11	0.16	99.63	0.33	0	84.06	0.02	1.55	0.01	0.27	0.11	0.16	0.01	0.02	0	0.32	0.06	0.2	0	0.05	4.99	0.49	0.01	0	0.02	0.01	0		18.12	13.69	3.82	79.24	110.01	818.42	464.8	995.19	654.9	854.55	513.36	964.38	507.01
3.47	0	0.14	0.19	0.03	0.15	0.02	0.13	0.06	0.08	0.12	99.63	0.33	0	88.35	0.02	1.49	0.01	0.27	0.08	0.12	0	0.01	0	0.28	0.07	0.09	0	0.07	5.58	0.58	0.01	0	0.02	0.01	0		18.35	11.87	2.98	79.56	110.68	816.61	464.32	992.71	653.86	851.33	513.2	961.76	505.79
3.503	0	0.14	0.19	0.03	0.15	0.02	0.13	0.06	0.06	0.1	99.63	0.33	0	89.52	0.02	1.4	0.01	0.34	0.06	0.1	0	0	0	0.3	0.09	0.05	0	0.16	4.31	0.53	0.01	0	0.02	0.01	0		20.56	11.28	2.33	79.84	111.06	814.6	464.62	988.85	652.44	847.68	514.35	958.39	505.54
3.536	0	0.14	0.19	0.03	0.15	0.02	0.13	0.06	0.06	0.12	99.63	0.33	0	91.06	0.03	1.15	0.01	0.26	0.06	0.12	0	0	0	0.29	0.09	0.05	0	0.25	4.14	0.52	0.01	0	0.02	0.01	0		18.31	10.39	3.29	80.24	111.48	812.3	462.82	987.26	650.77	846.28	511.35	957.54	504.31
3.57	0	0.14	0.19	0.03	0.14	0.02	0.13	0.06	0.07	0.14	99.62	0.33	0	92.01	0.03	0.75	0.01	0.18	0.07	0.14	0	0.01	0	0.41	0.17	0.02	0	0.52	2.61	0.43	0.01	0	0.02	0.01	0		21.59	9.78	3.33	80.22	111.58	809.86	460.64	984.57	648.6	843.72	510.78	954.99	502.4
3.603	0	0.14	0.19	0.03	0.14	0.02	0.13	0.06	0.11	0.16	99.62	0.33	0	93.81	0.03	0.64	0.01	0.15	0.11	0.16	0.01	0.01	0	0.56	0.31	0.02	0	1	2.15	0.44	0.01	0	0.01	0.01	0		21.75	8.41	3.27	79.94	116.56	807.21	458.6	981.84	645.24	838.6	509.92	954.75	500.2
3.636	0	0.14	0.19	0.03	0.13	0.02	0.13	0.06	0.13	0.19	99.62	0.33	0	93.91	0.04	0.53	0.01	0.15	0.13	0.19	0.03	0.04	0	0.89	0.68	0.01	0	1.33	1.71	0.44	0.01	0	0.01	0.01	0		21.97	8.32	3.41	79.73	117.28	806.59	457.46	980.27	643.02	837.25	508.31	954.19	499.28
3.67	0	0.14	0.19	0.03	0.13	0.02	0.14	0.06	0.14	0.24	99.62	0.33	0	94.17	0.05	0.49	0.01	0.15	0.14	0.24	0.04	0.08	0	1.26	1.21	0.01	0	1.06	1.49	0.5	0.01	0	0.01	0.01	0		23.29	8.09	4.53	79.7	115.08	805.31	456.52	978.5	642.15	837.71	506.25	952.6	499.75
3.703	0	0.14	0.19	0.03	0.13	0.02	0.14	0.06	0.11	0.38	99.62	0.33	0	94.31	0.06	0.43	0.01	0.16	0.11	0.38	0.03	0.08	0	1.35	1.44	0.01	0	0.35	1.47	0.53	0.01	0	0.02	0	0		23.82	7.96	4	79.38	116.55	804.32	455.54	977.53	641.74	835.53	504.95	951.94	499.06
3.737	0	0.14	0.19	0.03	0.13	0.02	0.15	0.06	0.08	0.66	99.62	0.33	0	95.44	0.08	0.3	0.01	0.14	0.08	0.66	0.03	0.06	0	2.33	1.96	0.01	0	0.12	1.05	0.48	0.01	0	0.01	0	0		21.98	6.8	4.28	79.37	112.39	804.27	455.31	975.3	639.35	836.56	502.88	948.85	498.06
3.77	0	0.14	0.19	0.03	0.13	0.02	0.15	0.06	0.08	0.99	99.62	0.33	0	94.78	0.08	0.18	0.01	0.09	0.08	0.99	0.02	0.04	0	2.62	2.42	0.01	0	0.17	0.79	0.52	0.01	0	0.01	0	0		23.49	7.51	3.41	79.46	112.67	804.09	455.81	974.85	639.2	835.48	505.85	947.81	497.18
3.803	0	0.14	0.19	0.03	0.13	0.02	0.15	0.06	0.08	1.13	99.62	0.33	0	92.86	0.06	0.13	0.01	0.06	0.08	1.13	0.01	0.03	0	2.88	2.3	0.01	0	0.11	0.75	0.48	0.01	0	0.01	0	0		26.75	9.18	3.08	79.55	111.24	805.39	456.3	974.27	638.32	836.33	507.3	947.13	497.48
3.837	0	0.14	0.19	0.03	0.13	0.02	0.17	0.06	0.1	1.2	99.62	0.33	0	92.66	0.06	0.13	0.01	0.06	0.1	1.2	0.01	0.02	0	5.1	1.76	0.01	0	0.15	0.55	0.38	0.01	0	0.01	0	0		25.24	9.32	1.73	79.61	110.57	805.15	457.24	973.09	638.28	834.87	508.24	944.84	496.72
3.87	0	0.14	0.19	0.03	0.13	0.02	0.18	0.06	0.11	1.11	99.62	0.33	0	90.99	0.06	0.12	0.01	0.05	0.11	1.11	0.01	0.03	0	6.18	1.52	0.01	0	0.15	0.56	0.33	0.01	0	0.01	0	0		24.58	10.44	1.57	79.56	108.25	804.55	458.19	971.17	638.49	834.57	507.57	942.36	497.64
3.903	0	0.14	0.19	0.03	0.13	0.02	0.2	0.06	0.11	1.04	99.6	0.33	0	92.66	0.05	0.12	0.02	0.05	0.11	1.04	0.01	0.03	0	8.16	1.05	0.01	0	0.12	0.64	0.3	0.02	0	0.01	0	0		22.99	9.32	2.48	79.56	108.89	803.16	458.47	970.59	638.68	834.01	507.77	942.47	498.09
3.937	0	0.13	0.19	0.03	0.13	0.02	0.22	0.06	0.12	0.83	99.55	0.33	0	91.68	0.05	0.11	0.02	0.04	0.12	0.83	0	0.03	0	10.35	0.71	0	0	0.14	0.78	0.33	0.02	0	0.01	0	0		22.38	10	2.45	79.4	108.93	802.26	459.11	969.7	638.96	833.11	508.62	941.56	498.35
3.97	0	0.13	0.19	0.03	0.13	0.02	0.21	0.06	0.11	0.69	99.57	0.33	0	92.27	0.05	0.1	0.02	0.03	0.11	0.69	0	0.02	0	9.51	0.61	0	0	0.11	0.81	0.32	0.02	0	0.01	0	0		20.92	9.6	2.73	79.22	111.91	801.78	460.28	969.57	639.45	831.59	509.87	943.01	499.47
4.003	0	0.13	0.19	0.03	0.13	0.02	0.23	0.06	0.13	0.66	99.54	0.33	0	92.1	0.05	0.11	0.02	0.03	0.13	0.66	0	0.01	0	11.02	0.56	0	0.01	0.11	0.76	0.29	0.02	0	0.01	0	0		20.35	9.72	3.4	79.08	110.57	800.75	460.15	969.67	640.86	832.28	508.88	942.51	500.24
4.037	0	0.13	0.19	0.02	0.13	0.02	0.3	0.06	0.16	0.83	99.41	0.33	0	93.24	0.05	0.14	0.03	0.03	0.16	0.83	0	0.02	0	15.69	0.46	0	0.01	0.14	0.63	0.27	0.02	0	0.01	0	0		18.71	8.88	3.68	78.75	110.67	799.73	460.35	970.4	642.67	832.29	508.96	942.64	500.61
4.07	0	0.13	0.19	0.03	0.13	0.02	0.3	0.06	0.23	0.97	99.39	0.33	0	95.72	0.08	0.15	0.03	0.05	0.23	0.97	0	0.02	0	16.05	0.74	0	0.02	0.44	0.5	0.22	0.02	0	0.01	0	0		18.22	6.46	3.49	78.51	112.07	799.4	461.13	971.77	645.27	831.93	510.1	943.67	501.58
4.104	0	0.14	0.19	0.03	0.13	0.02	0.27	0.06	0.46	1.24	99.46	0.33	0	94.29	0.14	0.15	0.05	0.07	0.46	1.24	0.01	0.03	0	13.56	0.89	0	0.03	2.1	0.54	0.18	0.02	0	0.01	0	0		17.71	7.98	3.25	78.27	114.82	799.66	462.31	973.17	647.22	831.27	511.82	945.74	502.82
4.137	0	0.14	0.19	0.03	0.13	0.02	0.24	0.06	0.47	1.92	99.53	0.33	0	94.31	0.2	0.14	0.06	0.09	0.47	1.92	0.01	0.03	0	11.15	0.89	0	0.03	1.6	0.44	0.13	0.02	0	0.01	0.01	0		16.26	7.96	2.87	78.17	115.01	799.96	463.81	974.95	650.21	831.9	513.53	946.51	503.95
4.17	0	0.15	0.19	0.03	0.13	0.02	0.24	0.06	0.6	2.93	99.53	0.33	0	93.92	0.3	0.13	0.07	0.12	0.6	2.93	0.02	0.02	0	10.91	1.07	0	0.04	2.13	0.37	0.11	0.02	0	0.01	0.01	0		16.96	8.31	2.69	77.33	116.51	800.5	465.91	975.71	652.88	831.64	515.43	947.82	506.57
4.204	0	0.16	0.19	0.03	0.13	0.02	0.24	0.06	0.53	4.53	99.52	0.33	0	94.56	0.46	0.13	0.1	0.15	0.53	4.53	0.02	0.02	0	11.07	1.43	0	0.03	1.1	0.23	0.07	0.02	0	0.01	0.01	0		14.93	7.72	2.28	77.15	117.49	801.47	467.28	977.14	653.97	832.04	517.3	949.07	506.91
4.237	0	0.16	0.19	0.03	0.13	0.02	0.27	0.06	0.64	5.82	99.47	0.33	0	92.54	0.64	0.12	0.11	0.23	0.54	5.82	0.03	0.02	0	12.31	2.73	0	0.03	0.85	0.18	0.06	0.02	0	0.01	0.01	0		13.58	9.41	1.56	77.13	116.79	803	469.88	979.14	657.64	833.51	519.05	949.88	509.2
4.27	0	0.16	0.19	0.03	0.13	0.02	0.3	0.06	0.96	5.62	99.41	0.33	0	88.56	0.96	0.14	0.14	0.34	0.56	5.62	0.03	0.02	0	13.76	3.25	0	0.03	0.98	0.13	0.05	0.02	0	0.02	0.02	0		11.03	11.77	1.27	76.64	116.63	803.16	471.82	979.87	660.11	833.79	519.94	950.07	510.84
4.304	0	0.16	0.19	0.03	0.14	0.02	0.34	0.06	1.33	4.16	99.32	0.33	0	92.95	1.33	0.15	0.19	0.41	0.46	4.16	0.03	0.01	0	15.6	4.55	0	0.03	1.12	0.09	0.04	0.02	0	0.02	0.03	0		11.3	9.11	1.11	76.24	117.04	802.49	472.43	979.99	662.23	833.07	520.03	949.83	512.04
4.337	0	0.15	0.19	0.03	0.14	0.02	0.4	0.06	1.59	3.61	99.2	0.33	0	91.82	1.59	0.16	0.2	0.42	0.54	3.61	0.04	0.02	0	18.29	4.75	0	0.02	1.47	0.08	0.04	0.02	0	0.02	0.04	0		8.68	9.91	1.13	76.02	117.56	802.03	474.43	979.84	663.99	832.53	521.34	949.84	513.65
4.371	0	0.15	0.19	0.03	0.14	0.02	0.33	0.06	1.54	3.19	99.33	0.33	0	93.32	1.54	0.22	0.31	0.41	0.42	3.19	0.04	0.03	0	14.99	4.72	0	0.02	1.03	0.07	0.04	0.02	0	0.02	0.05	0		11.46	8.81	2.23	75.86	119.77	801.05	474.78	979.32	665.04	831.62	521.74	951.25	515.96
4.404	0	0.15	0.19	0.03	0.14	0.02	0.42	0.06	1.57	2.3	99.17	0.33	0	92.69	1.57	0.27	0.38	0.45	0.41	2.3	0.04	0.04	0	18.42	6.62	0	0.02	1.2	0.04	0.04	0.02	0	0.02	0.07	0		12.12	9.3	2.19	75.91	119.79	800.05	475.02	979.31	666.4	831.1	522.73	950.72	516.31
4.437	0	0.15	0.19	0.03	0.14	0.02	0.51	0.06	1.36	1.76	98.98	0.42	0	93.25	1.36	0.31	0.39	0.43	0.39	1.76	0.04	0.06	0	21.91	7.89	0	0.02	1.26	0.04	0.04	0.02	0	0.02	0.07	0		14.6	8.87	2.78	75.99	122.13	799.2	475.23	979.1	667.03	829.98	524.13	951.93	517.55
4.471	0	0.15	0.19	0.03	0.14	0.02	0.89	0.06	1.11	1.23	98.23	0.83	0	93.77	1.11	0.38	0.51	0.46	0.36	1.23	0.03	0.05	0	31.89	9.8	0	0.02	1.44	0.02	0.02	0.01	0	0.03	0.06	0		14.47	8.44	2.54	75.71	121.1	797.74	474.9	977.51	667.2	828.7	523.05	949.67	517.32
4.504	0	0.15	0.19	0.03	0.14	0.02	1.13	0.06	1.03	0.89	97.74	1.21	-0.76	92.85	1.03	0.51	0.52	0.43	0.29	0.89	0.02	0.02	0	37.3	7.91	0	0.02	1.81	0.02	0.02	0.01	0	0.03	0.07	0		12.2	9.18	2.95	75.59	119.21	795.16	473.91	975.76	666.87	827.83	521.19	946.94	516.26
4.537	0	0.14	0.19	0.03	0.14	0.02	1.15	0.06	0.84	0.68	97.7	1.23	-0.87	92.97	0.84	0.59	0.44	0.41	0.21	0.68	0.02	0.01	0	37.81	8.17	0	0.02	1.52	0.02	0.02	0.01	0	0.03	0.1	0		12.63	9.09	2.72	75.33	120.69	793.35	472.99	974.57	666.85	825.39	520.38	945.99	515.67
4.571	0	0.14	0.19	0.03	0.14	0.02	1.75	0.06	0.67	0.48	96.5	2.32	-3.63	91.76	0.67	0.72	0.38	0.48	0.18	0.48	0.01	0	0	46.1	7.91	0	0.02	1.68	0.01	0.01	0.01	0	0.03	0.09	0		14.53	9.95	2.84	75.47	121.11	791.35	472.72	973	666.65	823.59	521.96	944.51	515.31
4.604	0	0.14	0.19	0.03	0.14	0.02	1.52	0.06	0.61	0.37	96.96	1.98	-2.69	88.9	0.61	0.95	0.33	0.53	0.17	0.37	0.01	0	0	43.82	7.12	0	0.03	1.93	0.01	0.01	0.01	0	0.04	0.08	0		12.84	11.6	3.23	75.48	120.1	789.41	472.14	972.26	667.52	823.11	520.2	943.11	515.31
4.637	0	0.14	0.19	0.03	0.14	0.02	1.78	0.06	0.52	0.28	96.44	2.49	-3.8	88.33	0.52	0.91	0.28	0.56	0.19	0.25	0.01	0	0	46.81	7.58	0	0.04	2.08	0.01	0.01	0.01	0	0.04	0.07	0		12.18	11.88	3.49	75.42	121.24	787.41	471.71	971.44	667.49	821.43	520.74	942.52	514.72
4.671	0	0.14	0.19	0.03	0.14	0.02	2.35	0.06	0.46	0.22	95.3	4.05	-5.38	91.48	0.46	0.91	0.21	0.52	0.23	0.22	0.02	0	0	53.02	5.21	0	0.05	2.29	0.01	0.01	0.01	0	0.04	0.07	0		14.65	10.13	2.74	75.26	119.21	785.24	470.47	969.76	667.76	819.78	520.97	938.72	513.01
4.704	0	0.14	0.19	0.03	0.14	0.02	1.77	0.06	0.44	0.2	96.47	2.79	-3.14	91.54	0.44	0.93	0.2	0.59	0.24	0.19	0.04	0.01	0	48.22	3.39	0	0.05	1.59	0.01	0.01	0.01	0	0.04	0.07	0		14.38	10.09	3.86	75.6	115.03	783.57	468.68	969.53	667.2	821.89	519.85	936.6	511.33
4.738	0	0.13	0.19	0.03	0.14	0.02	1.58	0.06	0.43	0.18	96.84	2.36	-2.17	96.14	0.43	0.7	0.16	0.53	0.18	0.18	0.06	0.01	0	46.33	2.72	0	0.04	0.85	0.02	0.01	0.01	0	0.04	0.08	0		14.54	5.93	4.04	75.22	117.28	782.08	466.33	970.59	667.93	820.61	517.47	937.66	510.17
4.771	0	0.13	0.19	0.03	0.13	0.02	1.45	0.06	0.36	0.17	97.09	2.06	-1.7	95.14	0.36	0.61	0.13	0.54	0.2	0.17	0.07	0.01	0	44.67	3.09	0	0.05	1.11	0.02	0.01	0.01	0	0.04	0.08	0		14.64	7.13	5.81	76.07	118.46	783.01	464.76	975.38	669.59	824.55	516.81	942.84	510.5
4.804	0	0.13	0.19	0.03	0.13	0.02	1.26	0.06	0.28	0.15	97.48	1.64	-0.76	91.93	0.28	0.45	0.11	0.46	0.19	0.15	0.07	0.01	0	41.91	3.23	0	0.04	1.08	0.02	0	0.02	0	0.04	0.04	0		15.94	9.84	6.82	76.43	116.96	783.32	463.01	979.23	671.57	828.35	516.68	945.11	509.93
4.838	0	0.13	0.19	0.03	0.13	0.02	1.03	0.06	0.21	0.13	97.93	1.22	0	94.96	0.21	0.37	0.08	0.44	0.18	0.13	0.06	0.01	0	38.15	3.5	0	0.03	1.01	0.03	0	0.02	0	0.03	0.02	0		16.65	7.32	5.9	75.71	114.41	783.66	462.44	977.69	670.9	827.96	514.3	942.25	509.18
4.871	0	0.13	0.19	0.03	0.13	0.02	0.89	0.06	0.18	0.1	98.22	1.01	0	93.12	0.17	0.33	0.07	0.44	0.18	0.1	0.05	0.02	0	35.44	3.1	0	0.02	1.21	0.03	0	0.02	0	0.03	0.03	0		17	8.97	6.38	76.94	117.57	789.28	463.85	985.37	673.07	833.69	517.97	951.05	510.8
4.904	0	0.13	0.19	0.03	0.13	0.02	0.66	0.06	0.16	0.09	98.69	0.69	0	93.39	0.14	0.31	0.05	0.42	0.16	0.09	0.03	0.02	0	30.07	2.1	0	0.01	0.84	0.04	0	0.02	0	0.03	0.03	0		15.02	8.76	6.21	76.85	118.91	791.75	463.44	988.02	672.23	835.48	517.13	954.17	509.94
4.938	0	0.13	0.19	0.03	0.13	0.02	0.42	0.06	0.14	0.06	99.16	0.38	0	94.51	0.11	0.32	0.03	0.42	0.14	0.06	0.02	0.02	0	21.76	1.92	0	0.01	0.76	0.05	0	0.02	0	0.03	0.02	0		15.52	7.77	6.47	76.68	120.45	793.85	463.47	990.21	672.68	837.08	516.28	957.42	511.08
4.971	0	0.13	0.19	0.03	0.13	0.02	0.42	0.06	0.15	0.04	99.17	0.38	0	94.83	0.1	0.35	0.03	0.38	0.15	0.04	0.01	0.02	0	21.54	2.17	0	0	0.92	0.06	0	0.02	0	0.03	0.03	0		15.41	7.45	6.4	76.84	121.25	795.81	463.91	992.36	673.26	838.7	516.73	959.83	511.59
5.004	0	0.13	0.19	0.03	0.13	0.02	0.35	0.06	0.16	0.03	99.3	0.33	0	95.4	0.09	0.46	0.03	0.44	0.16	0.03	0.01	0.01	0	18.37	2.07	0	0	0.79	0.08	0	0.02	0	0.03	0.04	0		14.85	6.85	6.28	76.83	122.3	797.98	463.84	994.51	673.03	840.23	516.34	962.43	511.52
5.038	0	0.13	0.19	0.03	0.13	0.02	0.28	0.06	0.15	0.02	99.45	0.33	0	94.53	0.09	0.52	0.02	0.39	0.15	0.02	0.01	0.01	0	14.1	1.42	0.01	0	0.95	0.13	0.01	0.02	0	0.02	0.04	0		15.74	7.75	5.97	76.9	119.31	799.32	464	995.47	672.96	842.54	517.85	961.63	510.56
5.071	0	0.13	0.19	0.03	0.13	0.02	0.26	0.06	0.18	0.02	99.48	0.33	0	95.08	0.1	0.78	0.02	0.46	0.18	0.02	0.01	0.02	0	13.09	1.15	0.01	0	0.9	0.15	0.01	0.02	0	0.02	0.07	0		13.58	7.19	6.68	76.89	120.68	800.22	464.06	996.46	672.39	843.46	516.44	964.03	511.23
5.105	0	0.13	0.19	0.02	0.13	0.02	0.23	0.06	0.17	0.02	99.53	0.33	0	96.15	0.11	0.91	0.02	0.43	0.17	0.02	0.01	0.02	0	11.37	0.86	0.01	0	0.8	0.26	0.01	0.01	0	0.02	0.11	0		13.97	5.91	5.99	76.79	121.69	801.74	464.08	998.17	673.25	843.92	516.34	965.5	511.21
5.138	0	0.13	0.19	0.02	0.13	0.02	0.21	0.06	0.15	0.02	99.57	0.33	0	96.7	0.1	0.84	0.01	0.43	0.15	0.02	0.01	0.03	0	9.57	0.72	0.02	0	1.03	0.33	0.01	0.01	0	0.02	0.14	0		15.86	5.11	5.67	76.76	121.77	801.87	462.99	999.17	673.38	844.16	516.88	965.74	510.03
5.171	0	0.13	0.19	0.02	0.13	0.02	0.21	0.06	0.18	0.03	99.59	0.33	0	94.23	0.1	0.77	0.02	0.45	0.18	0.03	0.02	0.04	0	8.98	0.71	0.02	0	0.67	0.31	0.01	0.01	0	0.02	0.18	0		16.65	8.04	4.03	76.55	120.42	803.64	461.85	997.35	669.05	843.37	515.84	963.46	506.95
5.205	0	0.13	0.19	0.02	0.13	0.02	0.19	0.06	0.14	0.03	99.61	0.33	0	94.38	0.1	0.71	0.01	0.43	0.14	0.03	0.02	0.04	0	7.59	0.61	0.03	0	0.47	0.45	0.01	0.01	0	0.02	0.22	0		15.92	7.89	4.45	76.59	124.26	803.94	460.28	998.72	668.28	842.72	513.41	966.79	506.64
5.238	0	0.13	0.19	0.02	0.13	0.02	0.18	0.06	0.17	0.05	99.61	0.33	0	93.81	0.09	0.65	0.01	0.42	0.17	0.05	0.02	0.04	0	6.8	0.53	0.02	0	0.44	0.47	0.01	0.01	0	0.02	0.25	0		16.41	8.41	4.74	76.78	121.12	803.06	458.77	999.67	670.05	844.49	511.09	965.51	506.19
5.271	0	0.13	0.2	0.02	0.13	0.02	0.18	0.06	0.19	0.08	99.61	0.33	0	92.46	0.09	0.49	0.01	0.23	0.19	0.08	0.02	0.03	0	6.77	0.42	0.03	0	0.25	0.5	0.01	0.01	0	0.02	0.25	0		17.86	9.47	3.83	76.81	121.26	802.8	458.05	998.39	668.03	842.9	512.35	963.88	504.11
5.305	0	0.13	0.2	0.02	0.13	0.02	0.18	0.06	0.19	0.12	99.61	0.33	0	89.98	0.08	0.38	0.01	0.22	0.19	0.12	0.01	0.02	0	5.88	0.44	0.03	0	0.41	0.75	0.02	0.01	0	0.01	0.26	0		17.84	11.03	4.73	76.91	115.52	801.8	458.37	994.47	665.82	843.98	510.71	959.34	504.51
5.338	0	0.13	0.2	0.02	0.13	0.02	0.17	0.06	0.24	0.18	99.61	0.33	0	89.4	0.08	0.32	0.01	0.25	0.24	0.18	0.01	0.01	0	4.93	0.34	0.03	0	0.51	0.83	0.02	0.01	0	0.02	0.3	0		14.52	11.34	4.48	76.51	124.36	799.94	458.47	993.12	664.19	838	510.73	962.2	504.37
5.372	0	0.13	0.2	0.02	0.13	0.02	0.16	0.06	0.3	0.33	99.61	0.33	0	94.1	0.11	0.25	0.01	0.24	0.3	0.33	0	0.01	0	3.95	0.31	0.03	0.01	0.69	0.91	0.02	0.01	0	0.02	0.3	0		14.79	8.16	4.19	76.17	122.62	798.78	459.46	990.1	664	836.33	510.57	958.83	505.08
5.405	0	0.13	0.2	0.02	0.13	0.02	0.16	0.06	0.3	0.58	99.61	0.33	0	93.57	0.15	0.26	0.01	0.21	0.3	0.58	0	0.01	0	3.74	0.29	0.02	0.01	0.56	0.94	0.02	0.01	0	0.02	0.27	0		15.88	8.61	4.92	76.27	120.99	798.24	460.29	988.33	663.4	836.64	511.35	957.53	506.23
5.438	0	0.14	0.2	0.03	0.13	0.02	0.16	0.06	0.34	0.76	99.61	0.33	0	91.18	0.19	0.25	0.02	0.19	0.34	0.76	0	0.01	0	3.89	0.33	0.01	0.01	0.59	0.97	0.03	0.01	0	0.02	0.26	0		15.14	10.32	5.26	76.34	119.18	798.16	460.57	988.27	663.85	837.78	510.86	956.89	506.71
5.472	0	0.14	0.2	0.03	0.13	0.02	0.15	0.06	0.39	1.24	99.61	0.33	0	92.53	0.22	0.23	0.02	0.19	0.39	1.24	0	0.02	0	3.2	0.35	0.01	0.01	0.88	1	0.03	0.01	0	0.02	0.24	0		15.45	9.42	5.07	76.32	120.48	798.07	460.36	989.04	664.13	837.34	511.92	957.69	506.17
5.505	0	0.14	0.2	0.02	0.13	0.02	0.15	0.06	0.35	1.31	99.61	0.33	0	94.33	0.24	0.21	0.02	0.17	0.35	1.31	0	0.01	0	2.95	0.35	0.01	0.01	0.97	0.94	0.03	0.01	0	0.03	0.21	0		14.19	7.94	6.34	76.14	123.81	797.12	459.49	989.91	664.37	836.88	509.92	960.65	507.24
5.538	0	0.14	0.2	0.02	0.13	0.02	0.15	0.06	0.36	1.38	99.61	0.33	0	94.02	0.25	0.25	0.02	0.28	0.36	1.38	0	0.02	0	3.02	0.38	0.01	0.01	1.22	0.9	0.03	0.01	0	0.03	0.22	0		14.16	8.22	6.11	76.08	121.9	796.51	459.4	990.24	665.72	837.41	510.28	959.26	506.75
5.572	0	0.14	0.2	0.02	0.13	0.02	0.15	0.06	0.32	1.19	99.61	0.33	0	95.27	0.32	0.34	0.02	0.3	0.32	1.19	0.01	0.01	0	3	0.36	0	0.01	0.99	0.85	0.02	0.01	0	0.03	0.22	0		13.51	6.99	6.01	76.19	121.23	796.23	459.89	990.98	667.25	837.81	511.2	958.97	506.85
5.605	0	0.14	0.2	0.03	0.13	0.02	0.15	0.06	0.35	1.16	99.61	0.33	0	93.21	0.35	0.33	0.02	0.22	0.34	1.16	0.01	0.02	0	3.1	0.49	0	0.01	1.04	0.92	0.03	0.01	0	0.03	0.22	0		15.77	8.91	6.16	76.03	121.75	795.9	459.88	990.51	667.68	837.38	511.32	959.08	507.88
5.638	0	0.14	0.2	0.03	0.13	0.02	0.15	0.06	0.33	0.94	99.61	0.33	0	90.97	0.33	0.35	0.03	0.2	0.33	0.94	0.01	0.02	0	3.08	0.57	0	0.01	0.74	0.93	0.03	0.01	0	0.04	0.23	0		16.27	10.45	7.14	76.21	118.17	796.08	460.88	989.37	667.56	839.49	511.39	957.65	509.41
5.672	0	0.14	0.2	0.03	0.13	0.02	0.16	0.06	0.34	0.91	99.61	0.33	0	91.6	0.31	0.32	0.03	0.18	0.34	0.91	0.01	0.02	0	3.37	0.7	0	0.01	0.73	1.12	0.03	0.02	0	0.04	0.25	0		16.24	10.05	6.8	76.1	119.63	796.61	461.62	988.24	666.33	838.19	511.73	957.81	509.83
5.705	0	0.14	0.2	0.03	0.13	0.02	0.16	0.06	0.34	0.74	99.61	0.33	0	92.56	0.3	0.33	0.03	0.16	0.34	0.74	0.01	0.01	0	3.58	0.64	0	0.01	0.69	1.07	0.02	0.02	0	0.04	0.3	0		15.82	9.39	7.18	76.04	118.46	796.2	461.15	988.32	666.56	838.89	510.74	957.34	509.69
5.739	0	0.14	0.2	0.03	0.13	0.02	0.17	0.06	0.36	0.6	99.6	0.33	0	94.43	0.27	0.32	0.04	0.14	0.36	0.6	0.01	0.01	0	4.82	0.77	0	0.01	1.33	1.24	0.03	0.02	0	0.05	0.37	0		15.75	7.85	7.15	76.08	117.26	796	461.43	988.95	667.95	839.56	511.33	956.81	509.74
5.772	0	0.14	0.2	0.03	0.13	0.02	0.17	0.06	0.3	0.57	99.6	0.33	0	95.6	0.27	0.32	0.04	0.13	0.3	0.57	0.01	0.01	0	5.02	0.86	0	0.01	1.26	1.47	0.03	0.03	0	0.05	0.39	0		16.07	6.6	6.28	76.18	119.92	796.7	461.99	989.87	668.33	838.33	513.28	958.19	509.48
5.805	0	0.14	0.2	0.03	0.13	0.02	0.17	0.06	0.26	0.48	99.6	0.33	0	93.15	0.26	0.3	0.04	0.1	0.24	0.48	0.01	0.02	0	5.27	0.93	0	0.01	1.24	1.5	0.03	0.02	0	0.05	0.35	0		18.66	8.95	8.67	76.71	116.83	797.51	462.86	989.69	667.56	842.32	514.42	959.13	512.14
5.839	0	0.14	0.2	0.03	0.13	0.02	0.19	0.06	0.24	0.47	99.61	0.33	0	92.17	0.21	0.26	0.04	0.09	0.24	0.47	0.01	0.02	0	7.41	1.17	0	0.01	1.27	1.38	0.03	0.03	0	0.04	0.31	0		17.75	9.67	9.27	76.64	115.16	797.83	463.55	989.55	667.51	843.73	514.39	958.88	512.88
5.872	0	0.14	0.2	0.03	0.13	0.02	0.2	0.06	0.25	0.47	99.61	0.33	0	90.37	0.18	0.25	0.04	0.08	0.25	0.47	0.01	0.03	0	7.58	1.22	0	0.01	0.95	1.47	0.04	0.03	0	0.04	0.31	0		17.6	10.81	9.16	76.63	115.7	798.48	464.15	989.55	667.57	843.77	514.27	959.47	513.74
5.905	0	0.14	0.2	0.03	0.13	0.02	0.21	0.06	0.28	0.45	99.58	0.33	0	95.98	0.16	0.27	0.04	0.08	0.28	0.45	0.01	0.04	0	8.76	1.16	0	0.01	1.01	1.47	0.04	0.02	0	0.04	0.29	0		17.08	6.13	8.14	76.7	118.18	801.36	466.8	991.11	669	843.77	516.23	961.95	515.63
5.939	0	0.14	0.2	0.03	0.13	0.02	0.22	0.06	0.33	0.42	99.55	0.33	0	95.98	0.13	0.28	0.04	0.08	0.33	0.42	0.01	0.05	0	10.03	1.16	0	0.01	0.98	1.44	0.04	0.02	0	0.04	0.24	0		16.49	6.14	8.94	76.77	116.54	802.88	466.98	992.22	668.41	846.55	515.86	963.09	516.03
5.972	0	0.14	0.2	0.03	0.13	0.02	0.21	0.06	0.36	0.46	99.58	0.33	0	95.34	0.11	0.31	0.04	0.08	0.36	0.46	0.02	0.06	0	9.08	1.12	0	0.01	0.92	1.48	0.03	0.02	0	0.03	0.2	0		17.1	6.91	8.73	76.92	115.19	803.22	466.15	993.69	669.17	847.88	516.03	963.06	514.89
6.005	0	0.14	0.19	0.03	0.13	0.02	0.21	0.06	0.25	0.42	99.58	0.33	0	96.02	0.09	0.28	0.04	0.07	0.25	0.42	0.02	0.06	0	8.98	0.97	0	0.01	0.87	1.45	0.03	0.02	0.01	0.03	0.16	0		18.63	6.09	8.64	76.89	115.37	803.88	465.8	995.49	670.5	848.92	516.53	964.28	514.96
6.039	0	0.14	0.19	0.03	0.13	0.02	0.21	0.06	0.2	0.36	99.57	0.33	0	95.49	0.08	0.29	0.04	0.07	0.2	0.36	0.03	0.07	0	9.38	0.83	0	0	0.6	1.77	0.03	0.02	0	0.03	0.13	0		19.91	6.74	9.71	77.03	113.78	806.17	466.16	996.94	670.23	852.48	516.09	966.25	516.53
6.072	0	0.14	0.19	0.03	0.13	0.02	0.2	0.06	0.17	0.38	99.59	0.33	0	94.64	0.08	0.29	0.04	0.07	0.17	0.38	0.04	0.08	0	8.62	0.72	0	0	0.43	1.86	0.03	0.02	0.01	0.03	0.11	0		21.55	7.64	9.6	77.16	112.23	807.68	466.67	998.05	671.06	854.39	517.04	966.62	517.09
6.106	0	0.14	0.19	0.03	0.13	0.02	0.2	0.06	0.13	0.34	99.59	0.33	0	96.65	0.07	0.33	0.04	0.07	0.13	0.34	0.05	0.1	0	8.62	0.55	0	0	0.17	2.01	0.03	0.02	0.01	0.02	0.09	0		21.31	5.19	9.27	77.13	112.85	810.81	467.63	1000.42	671.84	856.49	516.6	969.33	518.28
6.139	0	0.14	0.19	0.03	0.13	0.02	0.19	0.06	0.14	0.29	99.62	0.33	0	96.73	0.07	0.35	0.04	0.07	0.14	0.29	0.05	0.09	0	7.43	0.38	0	0	0.16	2.09	0.03	0.01	0.01	0.02	0.06	0		21.14	5.06	9.78	77.22	111.96	813.42	468.32	1002.91	672.02	859.88	517.36	971.82	518.96
6.172	0	0.14	0.19	0.03	0.14	0.02	0.18	0.06	0.15	0.22	99.62	0.33	0	96.64	0.05	0.37	0.04	0.07	0.15	0.22	0.06	0.1	0	6.68	0.3	0	0	0.1	2.22	0.03	0.01	0.01	0.02	0.04	0		19.99	5.2	9.75	77.32	111.77	816.34	469.31	1005.28	672.08	862.58	517.94	974.34	519.48
6.206	0	0.14	0.19	0.03	0.14	0.02	0.17	0.06	0.15	0.19	99.62	0.33	0	97.6	0.04	0.35	0.04	0.08	0.15	0.19	0.05	0.1	0	4.99	0.23	0.01	0	0.1	2.7	0.04	0.01	0.01	0.01	0.04	0		20.12	3.48	9.48	77.44	112.56	821.05	470.26	1010.08	673.59	866.72	518.31	979.25	520.73
6.239	0	0.14	0.19	0.03	0.14	0.02	0.16	0.06	0.12	0.15	99.62	0.33	0	97.21	0.05	0.35	0.04	0.07	0.12	0.15	0.04	0.07	0	4.25	0.19	0.01	0	0.08	2.84	0.04	0.01	0.01	0.01	0.03	0		18.14	4.24	7.69	77.17	116.51	824.63	469.9	1013.64	672.53	866.94	518.72	983.45	518.65
6.272	0	0.14	0.19	0.03	0.14	0.02	0.15	0.06	0.15	0.16	99.62	0.33	0	96.85	0.04	0.37	0.04	0.08	0.15	0.16	0.03	0.06	0	3.17	0.16	0.01	0	0.08	2.86	0.04	0.01	0.01	0.01	0.03	0		18.1	4.87	10.02	77.44	113.35	828.76	469.92	1018.42	672.76	874.91	517.85	988.23	520.36
6.306	0	0.14	0.19	0.03	0.14	0.02	0.15	0.06	0.18	0.19	99.62	0.33	0	96.77	0.04	0.36	0.04	0.09	0.18	0.19	0.02	0.03	0	2.49	0.15	0.01	0	0.11	2.82	0.04	0.01	0.01	0.01	0.03	0		18.32	4.99	10.37	77.5	112.66	832.8	469.74	1023.55	674.24	880.13	517.26	992.73	520.95
6.339	0	0.14	0.19	0.03	0.14	0.02	0.14	0.06	0.24	0.17	99.62	0.33	0	96.13	0.04	0.37	0.03	0.1	0.24	0.17	0.02	0.02	0	2.35	0.16	0.01	0	0.12	2.86	0.04	0.01	0.01	0.01	0.03	0		17.54	5.94	10.76	77.41	112.54	835.88	469.28	1027.53	674.5	884.1	516.63	996.56	520.83
6.373	0	0.14	0.19	0.03	0.14	0.02	0.14	0.06	0.42	0.21	99.62	0.33	0	96.06	0.04	0.28	0.03	0.08	0.42	0.21	0.03	0.01	0	1.59	0.15	0.01	0	0.17	2.64	0.03	0.01	0.01	0.01	0.03	0		19.2	6.02	9.61	76.94	116.76	838.34	467.48	1030.61	673.79	884.01	515.68	1000.71	519.43
6.406	0	0.14	0.19	0.03	0.13	0.02	0.14	0.06	0.39	0.23	99.62	0.33	0	95.73	0.03	0.22	0.03	0.06	0.39	0.23	0.04	0.02	0	1.28	0.16	0.01	0	0.15	2.44	0.03	0.01	0.01	0.01	0.03	0		17.35	6.45	10.17	77.01	117.62	841.34	466.68	1034.49	672.56	887.61	515.22	1005.18	518.49
6.439	0	0.14	0.19	0.03	0.13	0.02	0.14	0.06	0.41	0.29	99.61	0.33	0	96.21	0.03	0.17	0.03	0.04	0.41	0.29	0.07	0.02	0	1.33	0.22	0	0	0.16	2.43	0.03	0.01	0.01	0.01	0.03	0		15.45	5.83	10.23	76.74	116.35	844.88	465.04	1037.87	671.45	891.69	511.32	1007.89	517.07
6.473	0	0.14	0.19	0.03	0.13	0.02	0.14	0.06	0.6	0.46	99.61	0.33	0	95.21	0.03	0.15	0.02	0.03	0.6	0.46	0.11	0.03	0	1.05	0.25	0	0	0.18	2.31	0.04	0.01	0.01	0.01	0.03	0		15.35	7.05	11.04	76.66	117.46	848.12	465.26	1039.65	668.5	894.52	512.01	1011.86	517.44
6.506	0	0.14	0.19	0.03	0.13	0.03	0.14	0.06	0.76	0.69	99.61	0.33	0	97.6	0.03	0.12	0.02	0.03	0.76	0.69	0.13	0.04	0	1.06	0.34	0	0	0.22	2.6	0.05	0.01	0.01	0.01	0.03	0		17.11	3.47	10.12	76.45	115.94	850.92	465.43	1042	670.32	896.79	511.34	1012.57	517.47
6.539	0	0.14	0.19	0.03	0.13	0.03	0.14	0.06	1.09	0.94	99.61	0.33	0	95.76	0.05	0.11	0.02	0.02	1.13	0.94	0.12	0.04	0	1.09	0.43	0	0	0.37	2.58	0.07	0.01	0	0.01	0.03	0		16.99	6.41	11.45	76.49	114.97	852.83	465.89	1043.74	669.98	900.38	511.3	1015.08	519.06
6.573	0	0.14	0.19	0.03	0.13	0.03	0.14	0.06	0.91	0.91	99.61	0.33	0	94.09	0.05	0.11	0.03	0.02	1.56	1.1	0.08	0.03	0	0.91	0.51	0	0	0.55	2.31	0.09	0.02	0	0.01	0.03	0		15.48	8.16	9.26	75.91	119.54	855.65	467.13	1046.42	671.19	899.16	512.68	1018.53	518.98
6.606	0	0.14	0.19	0.03	0.13	0.03	0.14	0.06	0.92	0.92	99.61	0.33	0	93.3	0.08	0.1	0.03	0.01	1.6	1.49	0.08	0.03	0	0.92	0.58	0	0.01	0.6	2.21	0.1	0.02	0.01	0.01	0.03	0		16.46	8.83	11.25	76.04	113.96	856.19	467.32	1046.99	671.39	904.01	512.85	1017.74	520.04
6.639	0	0.14	0.19	0.03	0.13	0.03	0.14	0.06	0.87	0.87	99.61	0.33	0	94.76	0.12	0.12	0.03	0.01	1.86	1.74	0.1	0.03	0	0.87	0.71	0	0.01	0.51	1.92	0.12	0.02	0.01	0.02	0.03	0		14.99	7.52	10.76	75.71	116.94	858.21	467.53	1048.81	671.05	904.19	512.09	1020.85	520.26
6.673	0	0.14	0.19	0.03	0.13	0.03	0.14	0.06	0.87	0.87	99.62	0.33	0	95.42	0.2	0.15	0.04	0.01	1.59	1.98	0.13	0.05	0	0.87	0.78	0	0.01	0.27	1.63	0.15	0.02	0.01	0.02	0.03	0		15.4	6.81	10.74	75.66	117.59	860.41	467.89	1050.77	670.86	905.94	512.89	1023.28	520.53
6.706	0	0.14	0.19	0.03	0.13	0.03	0.14	0.06	0.88	0.88	99.62	0.33	0	95.54	0.36	0.18	0.04	0.01	1.3	2.17	0.16	0.06	0	0.88	0.68	0	0.02	0.18	1.6	0.16	0.02	0	0.02	0.02	0		14.99	6.68	11.32	75.74	117.99	863.21	468.32	1053.11	670.94	908.96	511.61	1026.49	522.11
6.74	0	0.14	0.19	0.03	0.13	0.03	0.14	0.06	0.7	0.93	99.62	0.33	0	92.86	0.47	0.21	0.05	0.02	0.7	1.45	0.09	0.03	0	0.93	0.61	0	0.02	0.14	1.34	0.2	0.03	0	0.03	0.02	0		15.34	9.17	11.17	75.89	116.72	865.14	469.89	1054.32	671.45	910.96	514.35	1027.38	522.83
6.773	0	0.14	0.19	0.03	0.13	0.02	0.14	0.06	0.61	0.96	99.62	0.33	0	93.49	0.6	0.26	0.06	0.02	0.61	1.17	0.08	0.02	0	0.96	0.44	0	0.02	0.2	1.44	0.23	0.03	0.01	0.03	0.02	0		13.33	8.67	11.03	75.69	117.18	867.04	470.87	1055.35	670.83	912.08	514.72	1028.97	523.05
6.806	0	0.14	0.19	0.03	0.13	0.03	0.14	0.06	0.65	0.98	99.62	0.33	0	92.05	0.65	0.25	0.07	0.02	0.64	1.01	0.06	0.02	0	0.98	0.36	0	0.02	0.36	1.43	0.22	0.03	0.01	0.03	0.02	0		12.43	9.75	11.44	75.73	116.04	869.06	472.83	1056.08	671.48	914.42	515.26	1030.03	525.28
6.84	0	0.14	0.19	0.03	0.14	0.03	0.14	0.06	0.86	0.9	99.62	0.33	0	92.98	0.86	0.23	0.09	0.02	0.71	1	0.07	0.02	0	0.9	0.25	0	0.02	0.45	1.5	0.28	0.03	0.01	0.04	0.02	0		12	9.08	12.02	75.54	116.45	869.83	473.58	1056.49	671.45	915.42	515.22	1031.3	526.69
6.873	0	0.14	0.19	0.03	0.14	0.03	0.14	0.06	0.8	0.8	99.62	0.33	0	92.4	1.18	0.23	0.11	0.01	0.8	1.1	0.08	0.03	0	0.8	0.16	0	0.02	0.3	1.57	0.29	0.03	0.01	0.05	0.02	0		10.51	9.51	13.17	75.4	115.93	870.85	475.18	1056.66	671.5	917.43	515.12	1032.49	529.3
6.906	0	0.13	0.19	0.03	0.14	0.03	0.14	0.06	0.8	0.8	99.62	0.33	0	96.16	1.37	0.24	0.14	0.01	0.83	1.04	0.12	0.06	0	0.8	0.1	0	0.02	0.12	1.76	0.35	0.03	0.01	0.05	0.02	0		10.61	5.9	12.49	75.14	113.38	872.29	475.33	1057.21	672.08	918.67	514.52	1031.22	528.15
6.94	0	0.14	0.19	0.03	0.14	0.03	0.14	0.06	0.66	0.66	99.62	0.33	0	92.58	1.42	0.2	0.23	0.01	0.71	1.19	0.14	0.06	0	0.66	0.07	0	0.01	0.06	1.68	0.45	0.04	0.01	0.07	0.02	0		11.49	9.38	13.63	75.39	116.29	873.49	476.72	1058.93	672.51	920.22	516.53	1035.53	531.65
6.973	0	0.14	0.19	0.03	0.14	0.03	0.14	0.06	0.59	0.59	99.62	0.33	0	94.83	1.45	0.2	0.24	0.01	0.69	1.46	0.16	0.06	0	0.59	0.04	0	0.01	0.03	1.7	0.43	0.03	0.01	0.07	0.03	0		10.98	7.46	13.49	75.17	111.5	873.78	474.98	1059.5	671.86	922.24	515.38	1033.02	527.99
7.006	0	0.14	0.19	0.02	0.14	0.03	0.14	0.06	0.65	0.65	99.61	0.33	0	94.92	1.74	0.18	0.32	0.01	0.74	2.53	0.22	0.08	0	0.65	0.04	0	0.01	0.03	1.55	0.36	0.03	0	0.08	0.03	0		13.15	7.36	13.18	75.25	111.94	876.21	475.7	1059.56	671.08	923.11	515	1034.13	529.35
7.04	0	0.14	0.19	0.02	0.14	0.03	0.15	0.06	0.54	0.54	99.61	0.33	0	95.65	1.9	0.18	0.37	0.01	0.97	2.99	0.2	0.06	0	0.54	0.04	0	0.02	0.05	1.29	0.31	0.03	0	0.09	0.03	0		14.76	6.55	12.64	75.55	115.75	878.92	476.14	1062.7	671.06	923.86	517.32	1038.92	529.85
7.073	0	0.15	0.19	0.02	0.14	0.03	0.15	0.06	0.62	0.62	99.61	0.33	0	95.81	2.29	0.19	0.4	0.01	1.53	3.92	0.22	0.07	0	0.62	0.04	0	0.02	0.06	1.14	0.28	0.02	0	0.09	0.03	0		13.1	6.35	13.55	75.74	113.82	879.02	475.44	1062.44	670.18	925.53	514.57	1038.32	529.8
7.107	0	0.16	0.19	0.02	0.15	0.03	0.16	0.06	0.58	0.58	99.61	0.33	0	95.21	2.88	0.22	0.53	0.01	2.54	5.72	0.19	0.06	0	0.58	0.03	0	0.02	0.08	1.1	0.24	0.02	0	0.12	0.02	0		13.34	7.05	14.13	75.75	113.13	878.16	475.14	1060.51	668.08	924.97	514.44	1037.08	529.61
7.14	0	0.16	0.19	0.02	0.15	0.03	0.16	0.06	0.59	0.59	99.61	0.33	0	95.29	2.91	0.23	0.58	0.01	2.63	5.76	0.21	0.05	0.01	0.59	0.04	0	0.03	0.09	1.07	0.21	0.02	0	0.14	0.02	0		12.58	6.96	13.61	75.9	110.44	878.62	475.28	1059.93	667.61	925.42	514.69	1035.05	528.05
7.173	0	0.15	0.19	0.02	0.15	0.03	0.16	0.06	0.61	0.61	99.61	0.33	0	93.13	2.97	0.23	0.53	0.01	2.36	5.7	0.17	0.05	0.06	0.61	0.04	0	0.03	0.1	0.99	0.19	0.02	0	0.13	0.03	0		14.51	8.97	13.1	76.16	110.44	877.46	474.78	1058.34	666.29	923.54	516.56	1033.52	526.67
7.207	0	0.15	0.19	0.02	0.15	0.03	0.15	0.06	0.6	0.6	99.62	0.33	0	88.37	2.86	0.29	0.5	0.01	1.5	4.66	0.09	0.04	0.05	0.6	0.04	0	0.04	0.09	1.01	0.16	0.02	0	0.15	0.01	0		14.92	11.86	13.12	76.17	110.48	876.45	475.41	1056.81	666.66	922.47	516.77	1032.39	527.91
7.24	0	0.15	0.19	0.02	0.14	0.03	0.15	0.06	0.58	0.58	99.62	0.33	0	88.43	2.48	0.32	0.41	0.01	1.18	4.12	0.05	0.02	0.07	0.58	0.05	0	0.04	0.1	1.04	0.16	0.02	0	0.16	0.03	0		12.49	11.83	12.78	76	108.27	875.12	477.02	1053.99	666.87	920.98	517.2	1028.7	528.07
7.273	0	0.14	0.19	0.02	0.14	0.03	0.15	0.06	0.58	0.58	99.62	0.33	0	89.69	2.22	0.42	0.35	0.02	1	3.05	0.03	0.02	0.04	0.58	0.04	0	0.04	0.09	1.05	0.16	0.02	0	0.18	0.05	0		12.92	11.18	12.61	75.67	108.8	872.46	478.47	1049.5	666.64	917.05	517.67	1025.18	529.65
7.307	0	0.14	0.19	0.02	0.14	0.03	0.14	0.06	0.51	0.51	99.62	0.33	0	92.67	2.09	0.47	0.3	0.03	0.89	2.49	0.03	0.02	0	0.51	0.03	0	0.03	0.07	1.14	0.16	0.02	0	0.22	0.03	0		13.66	9.31	10.15	75.63	109.51	870.43	481.24	1045.55	668.33	911.37	521.3	1020.55	529.83
7.34	0	0.13	0.19	0.02	0.14	0.03	0.14	0.06	0.55	0.55	99.62	0.33	0	90.04	2.06	0.57	0.25	0.06	0.97	1.75	0.03	0.02	0	0.55	0.03	0	0.02	0.1	1.39	0.19	0.02	0	0.22	0.06	0		10.16	10.99	8.81	75.45	110.23	867.82	482.93	1042.26	669.13	906.98	522.22	1016.95	529.81
7.374	0	0.13	0.19	0.02	0.14	0.03	0.14	0.06	0.57	0.57	99.62	0.33	0	88.59	1.62	0.66	0.2	0.08	0.59	1.28	0.06	0.02	0	0.57	0.03	0	0.02	0.44	1.32	0.16	0.01	0	0.21	0.05	0		9.95	11.75	7.26	74.6	112.08	863.59	485.86	1035.6	669.97	899.37	524.44	1011.21	531.7
7.407	0	0.13	0.19	0.02	0.14	0.03	0.14	0.06	0.48	0.47	99.63	0.33	0	92.24	1.31	0.96	0.15	0.14	0.5	0.84	0.04	0.01	0	0.47	0.02	0	0.02	0.48	1.37	0.14	0.01	0	0.22	0.03	0		10.5	9.62	6.21	74.71	110.01	861.47	487.37	1033	671.66	896.89	526.68	1006.79	531.71
7.44	0	0.13	0.18	0.02	0.14	0.03	0.13	0.06	0.53	0.37	99.63	0.33	0	93.7	1.23	1.22	0.15	0.23	0.53	0.84	0.02	0	0	0.37	0.02	0	0.03	1.52	1.4	0.13	0.02	0.01	0.24	0.04	0		9.66	8.5	6.05	74.62	108.3	859.41	488.48	1029.27	670.91	894.59	527.35	1002.8	531.87
7.474	0	0.14	0.18	0.02	0.15	0.03	0.13	0.06	0.54	0.44	99.63	0.33	0	92.36	1.37	1.64	0.13	0.36	0.54	0.91	0.02	0	0	0.44	0.02	0	0.05	2.82	1.42	0.12	0.03	0.01	0.27	0.07	0		6.49	9.54	3.56	73.67	109.75	857.58	490.45	1025.01	670.04	888.73	529.12	998.47	530.95
7.507	0	0.14	0.18	0.02	0.15	0.03	0.14	0.07	0.67	0.47	99.64	0.33	0	95.36	1.78	2.14	0.12	0.47	0.67	0.9	0.01	0	0	0.47	0.04	0	0.08	4.91	1.54	0.13	0.05	0.01	0.32	0.06	0		5.97	6.89	1.66	73.55	110.04	855.87	493.13	1021.22	671.32	884.15	531.06	994.19	532.19
7.54	0	0.15	0.18	0.02	0.16	0.03	0.14	0.07	1.05	0.52	99.64	0.33	0	94.54	2.34	2.43	0.13	0.59	1.05	1.14	0.02	0.01	0	0.52	0.05	0	0.14	10.18	1.46	0.14	0.07	0	0.37	0.07	0		1.93	7.74	2.23	73	109.46	852.86	496.37	1017.47	672.48	881.56	533.5	991.01	534.58
7.574	0	0.15	0.18	0.02	0.16	0.03	0.14	0.07	0.97	0.47	99.65	0.33	0	95.23	2.89	2.4	0.11	0.72	0.97	1.14	0.03	0.02	0	0.47	0.08	0	0.23	10.73	1.73	0.14	0.11	0.01	0.43	0.04	0		-0.65	7.03	0.82	71.87	113.31	850.63	499.22	1013.84	673.02	875.49	536.01	988.79	536.29
7.607	0	0.15	0.18	0.02	0.16	0.03	0.15	0.07	0.8	0.53	99.65	0.33	0	93.16	3.66	2.3	0.14	0.86	0.8	1.17	0.06	0.03	0	0.53	0.08	0	0.29	12.27	1.56	0.13	0.14	0.01	0.46	0	0		-1.61	8.94	0.54	71.8	114.07	848.58	501.1	1012.75	675.56	873.32	538.03	987.39	538.23
7.64	0	0.15	0.18	0.02	0.17	0.03	0.15	0.08	0.82	0.62	99.65	0.33	0	94.07	4.27	2.5	0.13	1.19	0.82	1.04	0.1	0.05	0	0.62	0.13	0	0.44	11	1.45	0.13	0.18	0	0.49	0	0		-3.95	8.18	-0.11	71.24	113.9	844.85	499.43	1011.99	676.93	870.58	537.17	984.47	535.61
7.674	0	0.15	0.17	0.02	0.18	0.03	0.16	0.08	0.68	0.68	99.64	0.33	0	96.04	5.78	2.41	0.13	1.44	0.63	1.06	0.12	0.06	0	0.68	0.21	0	0.43	11.74	1.59	0.15	0.3	0	0.54	0	0		-1.95	6.06	-1.8	71.38	114.6	840.9	496.84	1013.16	679.74	867.31	537.08	981.86	534.1
7.707	0	0.16	0.17	0.02	0.18	0.03	0.17	0.09	0.71	0.7	99.63	0.49	0	95.73	6.23	2.42	0.14	1.58	0.71	0.86	0.08	0.05	0	0.7	0.3	0	0.41	19.43	1.39	0.15	0.33	0	0.56	0	0		1.61	6.45	-1.42	71.53	111.19	838.18	496.01	1011.35	681.98	867.2	537.65	978.27	532.52
7.741	0	0.23	0.18	0.02	0.19	0.03	0.18	0.09	0.94	0.69	99.54	3.09	0	96.26	7.44	1.95	0.19	2.05	0.94	0.69	0.05	0.03	0	0.78	0.52	0.01	0.44	43.02	1.16	0.17	0.67	0	0.67	0	0		3.5	5.76	-0.65	71.7	112.47	836.2	495.65	1010.82	683.16	865.94	538.22	978.3	533.17
7.774	0	0.26	0.18	0.02	0.19	0.03	0.19	0.09	1.12	0.61	99.48	5.2	0	97.27	7.69	1.57	0.27	2.35	1.12	0.61	0.05	0.03	0	0.97	0.53	0.01	0.46	49.51	1.07	0.14	0.98	0.01	0.77	0	0		2.55	4.14	-0.86	71.69	115.59	834.67	494.74	1010.76	683.59	863.32	537.38	978.81	532.47
7.807	0	0.3	0.18	0.02	0.18	0.03	0.19	0.09	1.56	0.44	99.39	12.55	-0.24	96.47	7.54	1.2	0.32	1.76	1.56	0.44	0.05	0.02	0	1.11	0.71	0.01	0.5	61.63	1	0.15	1.07	0.09	0.86	0	0		0.57	5.46	0.49	71.51	113	834.01	495.33	1009.56	683.67	864.87	535.53	977.86	533.95
7.841	0	0.28	0.18	0.02	0.18	0.03	0.2	0.08	1.68	0.6	99.44	10.22	0	97.69	8.08	0.95	0.6	1.02	1.68	0.51	0.06	0.03	0	1.24	0.83	0.02	0.58	58.2	0.73	0.12	2.36	0.99	1.06	0	0		0.51	3.29	0.15	71.69	116.58	834.85	497.81	1008.95	683.82	862.86	538.7	979.4	535.77
7.874	0	0.21	0.18	0.02	0.17	0.03	0.19	0.08	1.54	0.73	99.57	2.54	0	97.64	7.67	0.81	0.73	0.55	1.54	0.57	0.05	0.05	0.06	1.23	0.85	0.02	0.65	40.29	0.77	0.13	2.39	0.62	1.05	0	0		1.85	3.38	1.11	71.83	115.7	835.29	500.09	1007.99	684.67	863.89	540.39	979.58	538.83
7.907	0	0.17	0.18	0.02	0.18	0.03	0.22	0.09	1.92	1.14	99.56	1.13	0	96.71	9.77	0.5	1.14	0.3	1.92	0.77	0.06	0.06	0	1.34	0.86	0.03	0.63	27.62	0.62	0.14	3.76	0.37	1.23	0	0		3.04	5.1	2.15	71.54	119.44	833.52	499.39	1010.46	687.72	863.37	541.58	982.79	539.71
7.941	0	0.16	0.18	0.02	0.19	0.03	0.24	0.09	2.4	2.03	99.51	0.65	0	97.37	10.05	0.28	2.03	0.16	1.39	0.88	0.04	0.07	0	2.4	0.87	0.06	0.7	19.44	0.47	0.16	5.25	0.3	1.32	0	0		3.46	3.93	2.32	71.69	120.06	835.41	502.95	1012.23	691.24	865.03	544.88	985.08	543.67
7.974	0	0.15	0.18	0.02	0.2	0.03	0.26	0.09	1.99	2.32	99.47	0.57	0	97.45	11.93	0.17	2.32	0.07	1.78	1.31	0.05	0.05	0	1.99	0.95	0.07	0.8	15.83	0.48	0.16	4.65	0.31	1.34	0	0		4.25	3.79	2.79	71.15	117.65	833.93	502.88	1013.62	695.05	866.58	544.88	984.23	544.64
8.007	0	0.16	0.19	0.02	0.2	0.03	0.27	0.09	2.17	2.72	99.46	0.72	0	98.58	11.58	0.1	2.72	0.04	1.59	1.35	0.05	0.02	0	2.17	0.88	0.07	0.64	19.39	0.39	0.15	4.96	0.24	1.24	0	0		6.7	0.82	3.5	71.44	120.73	835.1	505.09	1015.46	698.28	867.19	546.88	987.91	548.7
8.041	0	0.19	0.2	0.02	0.2	0.03	0.28	0.09	2	3.85	99.44	1.39	0	98.59	11.64	0.05	3.85	0.02	0.81	1.11	0.06	0.01	0	2	1	0.08	0.47	28.61	0.32	0.14	3.95	0.33	0.94	0	0		6.84	0.76	3.1	71.11	120.46	835.01	506.03	1017.39	701.57	867.87	548.89	988.33	549.44
8.074	0	0.21	0.2	0.02	0.21	0.03	0.3	0.09	2.13	3.88	99.4	2.98	0	98.78	12.5	0.03	3.88	0.02	0.79	0.82	0.08	0.01	0	2.13	1.19	0.08	0.38	37.48	0.31	0.13	4.56	0.98	0.78	0	0		5.71	0.03	2.78	70.86	119.4	836.92	507.74	1019.66	703.83	870.16	550.28	989.55	550.7
8.108	0	0.25	0.21	0.02	0.23	0.03	0.34	0.1	2.22	4.87	99.32	7.75	-2.7	98.1	14.16	0.03	4.87	0.02	0.49	0.57	0.1	0.02	0	2.22	1.72	0.13	0.29	48.36	0.3	0.16	5.05	1.19	0.64	0	0		4.35	-2.27	2.08	70.66	120.51	840.23	511.42	1020.62	705.35	871.06	552	991.56	553.92
8.141	0	0.18	0.21	0.02	0.24	0.03	0.36	0.1	1.88	5.51	99.28	1.32	0	98.61	15.06	0.02	5.51	0.02	0.47	0.51	0.11	0.03	0	1.88	1.68	0.22	0.2	24.5	0.38	0.21	4.38	1.42	0.52	0	0		3.26	-0.69	1.22	70.22	120.02	841.46	514.23	1019.74	705.22	870.71	555.74	990.73	554.81
8.174	0	0.16	0.22	0.02	0.23	0.03	0.33	0.09	1.93	6.07	99.33	0.53	0	98.26	12.69	0.02	6.07	0.02	0.47	0.31	0.13	0.03	0	1.93	1.72	0.28	0.14	14.1	0.36	0.19	4.02	7.6	0.44	0	0		5.33	-1.83	1.06	69.36	118.45	840.76	516.17	1018.48	706.81	870.36	558.89	988.78	556.43
8.208	0	0.17	0.23	0.02	0.25	0.03	0.39	0.1	2.26	8.72	99.22	0.39	0	98.58	13.17	0.01	8.72	0.01	0.45	0.26	0.2	0.05	0	2.05	2.26	0.45	0.13	9.36	0.33	0.19	4.3	34.18	0.38	0	0		2.59	-0.81	0.56	68.72	119.68	840.97	522.62	1016.95	711.03	868.64	563.26	988.31	562.67
8.241	0	0.17	0.24	0.02	0.24	0.03	0.38	0.09	2.94	9.08	99.23	0.37	0	97.91	12.16	0.01	9.08	0.01	0.34	0.15	0.22	0.03	0	2.01	2.94	0.53	0.13	9.42	0.28	0.19	4.24	47.21	0.34	0	0		1.92	-2.76	-0.13	67.62	115.18	840.61	526.91	1013.39	711.95	868.3	567.19	983.46	565.38
8.274	0	0.2	0.24	0.02	0.23	0.03	0.37	0.09	3.44	9.75	99.27	0.58	0	97.17	10.64	0.01	9.75	0.01	0.4	0.12	0.21	0.02	0	1.72	3.44	0.79	0.11	17.39	0.28	0.21	4.87	44.3	0.3	0	0		-1.45	-4.32	-1.77	66.35	115.13	840.56	530.74	1012.03	712.95	866.16	571.42	981.22	567.47
8.308	0	0.22	0.25	0.02	0.23	0.03	0.36	0.08	3.17	9.64	99.27	0.6	0	96.57	9.64	0.01	11.1	0.01	0.57	0.12	0.25	0.03	0.22	1.25	3.17	1.33	0.09	17.41	0.3	0.28	5.69	74.46	0.23	0	0		-0.78	-5.31	-1.73	66.16	115.69	839.8	535.87	1008.81	715.33	863.9	576.39	979.51	572.21
8.341	0	0.19	0.24	0.02	0.22	0.03	0.32	0.08	2.01	8.48	99.37	0.38	0	96.9	8.48	0.01	10.07	0	0.78	0.13	0.25	0.03	0.54	0.94	2.01	1.59	0.06	11.91	0.32	0.36	6.02	55.93	0.26	0.01	0		-3.54	-4.8	-2.09	65.44	117.79	838.84	536.65	1007.83	714.84	861.52	576.95	979.22	572.69
8.375	0	0.17	0.24	0.02	0.2	0.03	0.27	0.07	1.51	6.56	99.46	0.33	0	97.23	6.56	0.01	8.83	0	1.51	0.13	0.34	0.05	1.3	0.64	1.25	2.65	0.04	5.31	0.27	0.53	6.06	72.84	0.25	0.1	0		-4.17	-4.2	-1.89	64.85	117.58	837.38	540.38	1004.87	716.91	859.61	580.22	977.11	575.89
8.408	0	0.16	0.23	0.02	0.18	0.03	0.22	0.07	1.62	4.93	99.54	0.33	0	96.65	4.93	0.01	6.67	0	1.62	0.09	0.35	0.04	2.29	0.47	1.1	3.69	0.04	3.34	0.37	0.64	5.34	73.07	0.25	0.21	0		-8.53	-5.2	-2.02	63.94	118.11	835.33	540.81	1002.93	716.09	857.19	579.64	975.24	575.96
8.441	0	0.15	0.23	0.02	0.18	0.03	0.24	0.07	4.23	6.34	99.52	0.33	0	97.66	6.34	0.03	6.64	0	4.4	0.14	1.29	0.11	3.89	0.52	1.26	6.2	0.03	1.09	0.51	0.74	4.23	34.23	0.34	0.36	0		-6.69	-3.34	-4.06	65.41	115.2	832.62	538.45	1004.12	717.92	856.19	579.34	971.28	574.37
8.475	0	0.13	0.24	0.03	0.16	0.03	0.22	0.07	5.45	5.53	99.53	0.33	0	96.6	5.53	0.04	6.06	0	5.7	0.16	6.29	0.28	3.44	0.73	1.53	20.33	0.02	0.49	0.54	0.89	5.45	70.13	0.31	0.77	0		-5	-5.27	-2	68.52	93.85	830.68	533.72	1003.96	716.63	868.23	568.54	961.81	575.63
8.508
8.541
8.575
8.608
8.641
8.675
8.708
8.742
8.775
8.808
8.842
8.875
8.908
8.942
8.975
9.008
9.042	0	0.09	0.21	0.02	0.25	0.03	0.27	0.19	0.8	17.66	99.46	0.33	0	91.16	17.66	2.26	0.24	0.04	0.8	0.05	0.58	0.02	0	0.02	0.08	33.43	0.03	1.72	0.52	9.6	0.05	3.56	0.26	1.32	0		1.02	-10.33	0.95	66.53	121.52	848.85	520.84	1035.03	719.91	880.89	562.29	1002.4	563.69
9.075	0	0.11	0.19	0.02	0.19	0.03	0.18	0.16	0.45	8.76	99.63	0.33	0	88.82	8.76	2.82	0.18	0.08	0.54	0.04	0.28	0.02	0	0.02	0.04	46.78	0.04	0.45	0.44	13.39	0.03	0.37	0.28	0.46	1		-5.94	-11.64	3.26	65.64	127.61	846.11	507.78	1042.27	715.59	882.38	549.43	1009.98	551.48
9.109	0	0.11	0.19	0.02	0.16	0.02	0.16	0.11	0.29	5.57	99.63	0.33	0	90.01	5.57	1.92	0.14	0.12	0.29	0.01	0.1	0.01	0	0.04	0.09	16.12	0.05	0.65	0.16	7.85	0.17	0.07	0.17	0.22	0		-4.67	-11.01	1.73	66.59	127.19	847.03	504.89	1044.5	715.19	882.63	546.8	1009.81	548.8
9.142	0	0.12	0.18	0.02	0.15	0.03	0.15	0.1	0.32	3.97	99.63	0.33	0	92.71	3.97	1.67	0.1	0.2	0.32	0.02	0.07	0.01	0	0.1	0.2	13.89	0.08	1.09	0.15	7.53	0.37	0.07	0.22	0.14	0		-6.62	-9.29	1.99	66.35	127.24	847.94	500.82	1046.72	712.37	884.46	542.67	1011.69	544.09
9.175	0	0.12	0.18	0.02	0.15	0.03	0.15	0.08	0.41	3.5	99.63	0.33	0	94.26	3.5	1.21	0.09	0.31	0.28	0.02	0.04	0.01	0	0.22	0.41	14.71	0.09	1.62	0.09	5.16	0.65	0.04	0.23	0.04	0		-3.31	-8	2.89	68.42	125.36	847.83	498.66	1046.73	710.48	886.22	542.24	1011.59	542.76
9.209	0	0.13	0.18	0.02	0.15	0.03	0.15	0.08	0.56	2.93	99.63	0.33	0	93.59	2.93	1.24	0.08	0.52	0.26	0.02	0.04	0.02	0	0.4	0.56	21.55	0.09	4.39	0.07	3.6	0.64	0.04	0.25	0	0		-1.67	-8.6	2.18	69.1	124.77	848.02	496.9	1046.28	708.87	885.68	540.81	1010.46	540.83
9.242	0	0.14	0.18	0.02	0.15	0.03	0.15	0.07	0.76	2.46	99.63	0.33	0	92.78	2.46	1.05	0.06	0.76	0.33	0.02	0.07	0.02	0	0.6	0.76	24.19	0.08	8.7	0.06	2.74	0.56	0.02	0.26	0	0		-3.84	-9.23	2.23	68.51	124.34	849.22	496.47	1046.36	706.44	886.58	540.04	1010.92	539.44
9.275	0	0.15	0.18	0.02	0.15	0.02	0.14	0.07	0.86	2.11	99.63	0.33	0	90.25	2.11	1	0.05	0.93	0.23	0.02	0.07	0.02	0	0.76	0.86	16.55	0.07	12.02	0.06	1.83	0.63	0.03	0.23	0	0		-0.98	-10.87	0.58	69.61	124.85	849.43	494.17	1045.19	703.29	884.21	537.41	1009.05	538.28
9.309	0	0.16	0.19	0.02	0.14	0.02	0.14	0.07	1.04	1.48	99.63	0.33	0	89.86	1.48	0.79	0.05	1.32	0.14	0.01	0.06	0.01	0	0.75	1.04	12.78	0.06	12.9	0.06	1.36	0.76	0.05	0.18	0	0		-4.97	-11.09	0.24	68.81	120.55	850.31	494.3	1043.01	700.1	885.4	536.72	1005.95	535.1
9.342	0	0.16	0.19	0.02	0.14	0.02	0.14	0.07	1.18	1.18	99.62	0.33	0	92.8	1.18	0.57	0.04	1.85	0.09	0.01	0.05	0.01	0	0.86	1.64	11.63	0.05	12.02	0.07	1.19	0.92	0.05	0.16	0	0		-0.38	-9.21	1.06	70.34	123.05	852.51	493.98	1044.29	699.4	886.7	537.53	1009.74	536.08
9.376	0	0.15	0.19	0.03	0.15	0.02	0.15	0.07	1.19	1.19	99.62	0.33	0	91.73	1.19	0.49	0.04	2.5	0.06	0.01	0.04	0.01	0	1.15	1.96	13.19	0.04	6.14	0.09	1.01	1.14	0.02	0.16	0	0		0.55	-9.97	0.47	71.36	121.25	853.88	493.31	1043.52	696.86	887.33	536.34	1008.57	535.22
9.409	0	0.18	0.19	0.03	0.15	0.02	0.15	0.07	1.23	1.23	99.62	0.33	0	89.77	1.23	0.38	0.04	3.65	0.06	0.01	0.05	0.01	0	1.33	2.26	12.86	0.02	15.02	0.08	0.8	1.1	0.01	0.14	0	0		2.2	-11.14	2.07	71.77	120.17	852.91	492.6	1042.32	696.27	888.29	534.08	1008.44	536.55
9.442	0	0.18	0.19	0.03	0.16	0.02	0.15	0.07	1.21	1.21	99.62	0.33	0	92.29	1.21	0.3	0.04	3.9	0.09	0.01	0.07	0.01	0	1.36	2.02	12.45	0.02	15.49	0.09	0.7	1.23	0.01	0.14	0	0		2.86	-9.59	0.19	72.26	120.1	853.4	490.45	1041.32	692.02	886.31	533.24	1006.42	533.52
9.476	0	0.17	0.19	0.03	0.15	0.02	0.15	0.07	1.19	1.19	99.62	0.33	0	92.28	1.19	0.17	0.04	3.14	0.12	0.01	0.07	0.01	0	1.45	1.94	9.03	0.02	12.83	0.1	0.74	1.09	0.01	0.17	0	0		5.06	-9.6	-0.73	73.19	118.8	851.46	487.45	1041.69	691.51	885.35	531.22	1004.14	532.14
9.509	0	0.16	0.19	0.03	0.15	0.03	0.15	0.07	1.71	1.71	99.62	0.33	0	98.6	1.71	0.15	0.05	2.63	0.41	0.02	0.34	0.04	0	1.59	2.3	14.6	0.03	11.56	0.14	0.75	1.15	0.02	0.26	0	0		11.96	0.74	-4.98	75.12	124.43	852.21	481.85	1046.26	689.23	881.24	531.8	1005.62	528.01
9.542	0	0.13	0.19	0.03	0.15	0.03	0.16	0.07	2.63	2.72	99.62	0.33	0	96.52	2.72	0.15	0.07	1.78	1.2	0.04	1.41	0.32	0	1.48	2.63	25.32	0.02	1.62	0.19	0.72	1.17	0	0.33	0	0		4.04	5.39	1.21	75.23	86.61	849.34	481.34	1042.01	690.73	902.71	520.85	988.97	528.58
9.576
9.609
9.642
9.676
9.709
9.743
9.776
9.809
9.843
9.876
9.909
9.943
9.976
10.009
10.043	0	0.15	0.19	0.03	0.13	0.02	9.89	0.06	0.64	3.05	80.22	31.42	-14.88	95.84	0.64	0.86	0.04	0.05	0.19	3.05	0.12	0.01	0	82.76	1.56	9.27	0	2.82	0.42	0.93	0.15	0	0.04	0	0	6	10.26	-6.32	-2.8	76.45	114.3	870.06	478.89	1036.13	657.18	892.49	522.23	1006.63	516.23
10.076	0	0.14	0.19	0.02	0.13	0.02	1.32	0.06	0.52	1.55	97.36	1.98	-0.9	96.44	0.52	1.03	0.02	0.07	0.13	1.55	0.06	0	0	43.77	0.59	8.14	0	1.4	0.13	0.31	0.24	0	0.04	0	0	6	3.96	-5.5	-2.46	75.72	113.56	865.63	471.99	1040.87	658.24	893.27	513.41	1006.83	513.07
10.11	0	0.13	0.19	0.02	0.13	0.02	1.07	0.06	0.37	0.74	97.85	1.44	0	94.79	0.37	0.8	0.02	0.08	0.1	0.74	0.02	0	0	39.96	0.48	4.55	0	1.31	0.13	0.21	0.17	0	0.03	0	0	6	5.74	-7.5	-2.68	75.7	118.02	863.67	469.71	1041.92	659.62	890.22	513.34	1008.21	510.83
10.143	0	0.13	0.19	0.02	0.13	0.02	1.23	0.06	0.23	0.63	97.55	1.76	-0.44	95.48	0.23	0.76	0.02	0.1	0.11	0.63	0.02	0	0	42.51	0.68	3.05	0	1.57	0.1	0.14	0.17	0	0.04	0	0	6	7.24	-6.74	-2.32	75.61	117.72	861.62	468.23	1042.46	661.87	889.98	512.42	1007.67	510.13
10.176	0	0.13	0.19	0.02	0.13	0.02	1.19	0.06	0.22	0.42	97.63	1.67	-0.09	96.34	0.22	0.74	0.02	0.13	0.08	0.42	0.01	0	0	41.88	0.67	2.31	0	0.99	0.11	0.14	0.16	0	0.04	0	0	6	9.06	-5.65	-2.29	75.62	118.51	861.14	467.64	1043.03	663.91	889.7	513.53	1008.1	508.33
10.21	0	0.13	0.19	0.02	0.13	0.02	0.89	0.06	0.22	0.41	98.21	1.12	0	96.88	0.22	0.66	0.02	0.14	0.09	0.41	0	0	0	36.55	0.47	1.87	0	0.7	0.16	0.16	0.13	0	0.05	0	0	6	5.53	-4.83	-2.61	75.51	119.86	861.83	468.31	1043.25	663.11	889.2	513.93	1008.89	507.51
10.243	0	0.13	0.19	0.02	0.13	0.02	0.94	0.06	0.24	0.41	98.11	1.2	0	96.65	0.24	0.71	0.03	0.16	0.09	0.41	0.01	0	0	37.57	0.49	2.08	0	0.67	0.21	0.19	0.12	0	0.04	0	0	6	8.72	-5.19	-2.45	75.58	119.53	860.75	467.67	1043.96	664.81	889.28	513.58	1008.73	509.17
10.276	0	0.13	0.19	0.02	0.13	0.02	1.15	0.06	0.22	0.33	97.7	1.6	0	96.49	0.22	0.73	0.03	0.18	0.08	0.33	0	0	0	41.34	0.6	2.47	0	0.53	0.23	0.18	0.13	0	0.04	0	0	6	7.46	-5.43	-2.73	75.4	120.45	860	467.08	1044.59	665.2	888.47	513.2	1008.83	508.65
10.31	0	0.13	0.19	0.02	0.13	0.02	1.27	0.06	0.21	0.26	97.46	1.87	-0.44	96.8	0.21	0.84	0.04	0.2	0.11	0.26	0.01	0.01	0	43.18	0.67	2.68	0	0.6	0.3	0.19	0.14	0	0.04	0	0	6	7.79	-4.95	-2.68	75.36	121.29	858.18	466.86	1042.24	663.64	885.96	512.34	1007.23	509.65
10.343	0	0.13	0.19	0.02	0.13	0.02	0.88	0.06	0.21	0.29	98.23	1.12	0	96.99	0.21	0.89	0.04	0.19	0.16	0.29	0.01	0.01	0	36.36	0.69	3.16	0	0.74	0.46	0.25	0.14	0.02	0.04	0	0	6	9.59	-4.63	-3.77	75.49	119.59	857	465.63	1042.57	663.58	885.42	511.73	1005	510.15
10.377	0	0.13	0.19	0.03	0.13	0.02	0.79	0.06	0.31	0.36	98.42	0.96	0	97.13	0.25	0.98	0.05	0.19	0.31	0.36	0.02	0.01	0	34.09	0.86	3.84	0	0.85	0.53	0.31	0.18	0.17	0.04	0	0	6	11.18	-4.4	-3.45	75.61	120.09	854.69	465.04	1041.42	665.14	883.74	511.83	1003.82	509.74
10.41	0	0.13	0.19	0.03	0.14	0.02	0.83	0.06	0.32	0.33	98.35	1.05	0	98.26	0.32	1.28	0.05	0.21	0.29	0.33	0.02	0.01	0	35.04	0.79	4.15	0	0.52	0.56	0.33	0.17	0.01	0.04	0	0	6	7.83	-1.83	-2.86	75.5	125.56	853.88	466.13	1040.36	665.76	880.54	513.37	1005.99	508.12
10.443	0	0.13	0.19	0.03	0.14	0.02	1.1	0.06	0.47	0.47	97.8	1.54	0	97.47	0.47	1.38	0.06	0.2	0.33	0.47	0.02	0.02	0	40.25	1.14	4.55	0	0.73	0.54	0.37	0.15	0.01	0.04	0	0	6	7.32	-3.75	-1.58	75.35	121.57	852.57	466.86	1038.92	666.93	882.4	511.97	1003.96	509.98
10.477	0	0.13	0.18	0.03	0.14	0.02	1.54	0.06	0.74	0.74	96.92	2.51	-2.11	97.29	0.74	1.79	0.07	0.26	0.37	0.55	0.03	0.02	0	46.01	2.52	5.14	0	1.62	0.54	0.42	0.17	0	0.04	0	0	6	7.61	-4.1	-1.45	75.48	121.97	850.91	466.4	1037.98	666.99	881.01	511.26	1002.98	510.52
10.51	0	0.14	0.18	0.03	0.15	0.02	1.95	0.07	1.06	1.06	96.1	3.5	-4.1	97.99	1.06	2.22	0.07	0.44	0.42	0.48	0.03	0.02	0	49.85	4.01	5.59	0	2.82	0.52	0.48	0.16	0	0.04	0	0	6	6.65	-2.57	-0.71	75.41	123.17	849.41	466.53	1036.43	666.98	879.58	510.65	1002.75	510.77
10.543	0	0.15	0.18	0.03	0.16	0.02	2.42	0.07	1.55	1.55	95.17	4.99	-7.51	98.62	1.55	3.27	0.06	0.74	0.4	0.39	0.03	0.02	0	53.38	5.51	5.34	0	10.36	0.51	0.49	0.15	0	0.03	0	0	6	7.84	-0.66	-0.93	75.45	123.82	848.29	466.58	1034.86	666.86	877.74	511.33	1001.56	510.56
10.577	0	0.16	0.18	0.03	0.16	0.02	2.8	0.07	1.68	1.68	94.41	6.17	-9.17	98.78	1.68	3.58	0.07	1.33	0.35	0.28	0.02	0.01	0	55.89	6.34	4.53	0	12.81	0.55	0.54	0.13	0	0.03	0	0	6	7.69	-0.04	-0.33	75.66	122.23	847.91	467.3	1032.87	665.98	877.95	510.93	1000.18	511.41
10.61	0	0.16	0.17	0.03	0.18	0.02	3.1	0.08	1.67	1.67	93.8	7.43	-9.57	98.55	1.67	4.67	0.06	2.54	0.28	0.19	0.01	0.01	0	57.28	9.17	4.82	0	9.5	0.53	0.53	0.12	0	0.03	0	0	6	9.49	0.9	-0.31	75.67	121.74	845.91	467	1030.66	666.28	876.14	511.3	997.87	510.84
10.643	0	0.17	0.17	0.04	0.2	0.02	4.02	0.09	1.34	1.34	91.97	11.24	-11.2	98.19	1.34	5.69	0.07	4.97	0.24	0.12	0.02	0.01	0	61.93	12.04	4.67	0	7.01	0.51	0.57	0.12	0	0.03	0	0	6	9.45	-2.03	-0.95	75.55	122.78	845.16	467.6	1028.46	665.24	873.48	512.77	996.23	509.95
10.677	0	0.17	0.17	0.04	0.22	0.02	3.72	0.1	1.22	1.22	92.56	10.48	-9.73	98.38	1.22	5.86	0.08	7.58	0.21	0.09	0.02	0.01	0	60.78	11.46	4.58	0	2.94	0.53	0.69	0.11	0	0.03	0	0	6	10.48	-1.48	-0.69	75.83	119.95	844.82	467.95	1027.92	665.71	874.74	512.44	994.68	511.27
10.71	0	0.19	0.17	0.03	0.25	0.02	2.75	0.12	0.95	0.95	94.5	7.64	-7.16	98.36	0.95	6.11	0.07	11.25	0.22	0.06	0.02	0.01	0	56.22	8.58	3.36	0	1.7	0.49	0.65	0.1	0	0.03	0	0	6	11.61	-1.53	-0.03	75.87	118.82	844.29	468.27	1027.21	666.4	875.3	512.32	994.12	512.2
10.744	0	0.2	0.17	0.03	0.27	0.02	3.33	0.13	0.59	0.59	93.34	10.74	-8.39	98.31	0.59	6.11	0.07	13.14	0.19	0.04	0.01	0	0	60.87	6.75	2.5	0	2.26	0.4	0.63	0.1	0	0.02	0	0	6	12.32	-1.68	0.87	75.8	115.46	845.12	469.64	1025.16	665.54	877.2	512.63	992.66	512.96
10.777	0	0.2	0.17	0.03	0.25	0.02	2.7	0.12	0.35	0.35	94.61	8.37	-7.07	98.7	0.35	5.88	0.06	11.77	0.19	0.03	0.01	0	0	57.68	4.53	1.29	0	3.78	0.36	0.57	0.09	0	0.02	0	0	6	13.53	0.35	2.25	76.29	118.43	846.2	470.65	1024.38	663.75	877.16	513.99	995.58	514.28
10.81	0	0.2	0.17	0.03	0.23	0.02	2.02	0.11	0.29	0.29	95.95	5.53	-6.44	98.24	0.29	5.43	0.05	10.25	0.26	0.03	0.01	0	0	52.59	3.07	1.02	0	10.37	0.36	0.55	0.09	0	0.03	0	0	6	14.34	1.88	5.23	76.42	115.53	846.15	471.23	1023.84	663.19	881	513.22	996.46	517.11
10.844	0	0.23	0.17	0.03	0.21	0.02	2.14	0.1	0.26	0.25	95.72	6.12	-9.95	97.53	0.25	5.51	0.04	8.16	0.26	0.04	0	0	0	53.84	2.67	0.5	0	24.22	0.22	0.46	0.1	0	0.02	0	0	6	12.6	3.62	8.01	76.44	117.23	846.86	472.85	1024.87	663.07	883.73	513.45	1000.72	521.05
10.877	0	0.19	0.17	0.03	0.19	0.02	1.22	0.09	0.29	0.28	97.56	2.54	-3.84	97.63	0.28	4.73	0.04	6.03	0.29	0.04	0	0	0	43.22	1.72	0.36	0.01	14.53	0.23	0.51	0.09	0	0.03	0	0	6	12.11	3.42	9.39	76.26	118.41	846.44	472.83	1027.68	665.39	885.7	514.17	1003.81	522.56
10.91	0	0.16	0.17	0.02	0.18	0.02	0.92	0.08	0.33	0.18	98.15	1.67	-0.8	96.5	0.33	4.54	0.03	3.88	0.33	0.06	0.01	0	0	38.05	1.07	0.18	0.01	9.72	0.21	0.48	0.08	0	0.03	0.01	0	6	12.63	5.42	9.64	76.36	119.91	851.63	474.27	1033.34	667.3	890.81	515.35	1010.33	525.07
10.944	0	0.14	0.17	0.02	0.16	0.02	0.47	0.08	0.41	0.1	99.05	0.63	0	97.58	0.41	3.94	0.02	2.77	0.4	0.1	0.01	0.01	0	25.25	0.84	0.06	0.01	2.26	0.19	0.46	0.08	0	0.03	0.02	0	6	12.07	3.52	11.04	76.17	120.38	853.68	473.69	1038.58	669.61	895.6	514.43	1015.39	526.39
10.977	0	0.13	0.18	0.02	0.15	0.02	0.38	0.07	0.62	0.15	99.24	0.45	0	96.33	0.37	3.39	0.02	1.74	0.62	0.15	0.02	0.01	0	20.96	0.67	0.04	0.01	0.59	0.2	0.47	0.07	0	0.03	0.03	0	6	13.47	5.66	11.76	76.24	117.66	857.92	474.1	1042.62	670.74	901.72	514.19	1018.58	527.79
11.01	0	0.13	0.18	0.02	0.15	0.03	0.26	0.07	0.88	0.21	99.48	0.33	0	96.5	0.36	3.2	0.02	1.27	0.88	0.21	0.02	0.01	0	13.97	0.42	0.02	0.01	0.41	0.19	0.45	0.06	0	0.04	0.04	0	6	12.23	5.42	13.27	76.23	117.41	860.96	473.2	1047.33	670.43	907.18	513.07	1023.62	528.15
11.044	0	0.13	0.18	0.02	0.15	0.03	0.2	0.07	1.31	0.45	99.6	0.33	0	96.02	0.51	2.88	0.02	0.85	1.31	0.45	0.04	0.02	0	8.7	0.38	0.01	0.02	0.4	0.18	0.48	0.06	0	0.04	0.05	0	6	11.97	6.09	13.48	75.75	118.74	864.42	473.41	1049.83	670.4	910.1	510.57	1027.24	529.97
11.077	0	0.13	0.18	0.02	0.14	0.03	0.19	0.07	2.44	0.63	99.62	0.33	0	95.9	0.53	2.28	0.02	0.65	2.44	0.63	0.06	0.02	0	7.09	0.32	0.01	0.03	0.68	0.17	0.59	0.06	0	0.05	0.08	0	6	12.02	6.24	15.01	75.81	109.87	865.17	472.99	1049.97	669.4	915.34	511.37	1023.95	527.88
11.111	0	0.13	0.18	0.02	0.14	0.03	0.16	0.06	3.54	0.75	99.63	0.33	0	93.53	0.57	1.97	0.02	0.47	3.54	0.75	0.07	0.02	0	3.84	0.22	0	0.04	1.03	0.19	0.7	0.07	0.01	0.07	0.12	0	6	11.78	8.64	15.1	75.39	115.39	870.22	472.12	1059.5	672.3	920.72	511.62	1034.75	529.26
11.144	0	0.13	0.18	0.02	0.14	0.03	0.15	0.07	2.52	0.57	99.63	0.33	0	95.08	0.63	2.56	0.03	0.43	3.01	0.57	0.11	0.04	0	2.52	0.21	0	0.03	0.25	0.25	0.86	0.07	0.07	0.08	0.19	0	6	9.99	7.19	14.55	74.33	107.55	871.9	471.11	1062.2	676.14	925.52	507.82	1031.4	526.72
11.177	0	0.13	0.18	0.02	0.14	0.03	0.15	0.07	2.98	0.61	99.63	0.33	0	95.03	0.69	2.63	0.04	0.36	3.14	0.61	0.29	0.15	0	2.98	0.22	0	0.04	0.14	0.27	0.84	0.07	0.03	0.09	0.28	0	6	4.79	7.24	14.24	72.64	102.57	877.36	475.39	1062.1	673.31	929.77	510.57	1031	527.08
11.211	0	0.12	0.18	0.03	0.14	0.03	0.15	0.07	1.72	1.11	99.63	0.33	0	93.32	0.68	2.94	0.06	0.29	1.72	0.47	1.11	1.2	0.02	3.25	0.3	0	0.04	0.06	0.43	0.95	0.07	0.02	0.11	0.3	0	6	6.91	-8.81	13.72	71.34	100.48	882.3	477.7	1062.89	671.79	933.23	508.84	1031.37	530.36
11.244	0	0.13	0.18	0.04	0.14	0.03	0.14	0.07	1.43	2.92	99.64	0.33	0	89.37	0.78	3.94	0.07	0.27	1.43	0.43	3.92	6.29	0.04	2.92	0.24	0	0.07	0.05	0.71	1.05	0.06	0.1	0.13	0.29	0	6	7.08	-11.35	12.58	70.54	89.66	883.94	475.4	1063.89	670.71	937.44	510.85	1026.39	522.15
11.277	0	0.14	0.18	0.11	0.13	0.03	0.12	0.07	1.61	2.2	99.65	0.33	0	67.66	1.02	4.34	0.11	0.19	1.61	0.54	10.69	19.85	0.08	2.2	0.18	0	0.09	0.11	1.16	1.53	0.06	0.2	0.18	0.31	0	6	6.26	-18.31	11.7	70.42	93.08	887.28	476.03	1065.6	669.02	938.33	508.48	1030.1	524.05
11.311	0	0.15	0.17	0.39	0.12	0.03	0.1	0.08	1.45	1.45	99.22	0.42	0	71.29	1.02	5.44	0.23	0.18	2.12	0.75	20.5	33.81	0.03	1.45	0.1	0	0.1	0.07	2.87	3.31	0.05	0.17	0.26	0.28	0	6	6.54	-17.45	11.29	70.4	81.95	890.34	476.29	1064.3	664.98	943.53	508.2	1024.17	522.82
11.344	0	0.16	0.16	0.94	0.12	0.03	0.08	0.09	1.12	1.12	98.12	0.86	0	76.49	1.1	6.76	0.32	0.14	3.51	1.24	27.85	42.41	0	1.12	0.06	0	0.08	0.04	5.61	4.65	0.05	0.42	0.32	0.09	0	6	5.12	-16.1	12.37	71.06	86.55	887.42	476.3	1062.55	666.37	939.92	508.39	1025.35	522.28
11.378	0	0.23	0.16	28.97	0.08	0.04	0.05	0.11	1.03	1.03	46.03	13.22	-8.14	87.08	1.26	7.13	0.77	0.13	8.48	2.67	57.11	83.81	0	1.03	0.04	0.01	0.08	0.01	12.81	8.87	0.04	0.17	0.51	0	0	6	6.31	-12.46	10.63	71.48	91.11	888.1	476.09	1063.76	664.19	938.15	506.41	1026.89	527.07
11.411	0	0.32	0.16	37.46	0.09	0.05	0.06	0.13	1.05	1.22	37.54	20.18	-7.77	97.31	1.29	5.67	1.22	0.1	9.67	6.82	57.63	87.34	0	1.05	0.03	0.01	0.14	0.01	18.59	12.66	0.03	0.16	0.81	0	0	6	0.78	4.06	8.03	71.78	79.09	893.71	479.13	1062.04	659.27	943.56	508.44	1020.61	526.32
11.444
11.478
11.511
11.544
11.578
11.611
11.644
11.678
11.711
11.745
11.778
11.811
11.845
11.878
11.911
11.945
11.978
12.011
12.045	0	1.76	0	70.27	0.01	99.93	0	2.74	1	1.47	0	99.98	58.34	96.69	1	0.06	1.47	0	96.94	99.96	95.95	81.97	0	0.03	0.01	2.53	0.01	0	99.93	93.29	0	0.06	90.51	0	0	6	6.63	5.13	14.32	72.96	108.26	933.5	496.75	1095.35	668.4	973.07	522.54	1077.79	550.03
12.045	1	0.15	0.19	0.03	0.14	0.03	0.17	0.11	1.09	1.8	99.61	0.33	0	0.29	0.6	0.44	1.8	0.01	1.09	1.69	0.36	1.61	0	3.45	0.19	0.3	0.07	0.16	2.56	15.67	0.14	0.19	0.45	0	0		0.27	51.19	-11.6	39.84	52.98	1301.7	786.38	1449.71	945.86	1342.48	823.01	1394.17	811.36
12.078	0	2.08	0	77.79	0.01	99.94	0	1.33	1.79	2.37	0	99.98	58.46	96.14	1.79	0.15	2.37	0	97	99.77	94.12	92.58	0	0.05	0.02	2.57	0.08	0	99.9	74.62	0	0.09	91.48	0	0	6	-1.54	5.93	14.77	70.88	118.81	923.77	486.6	1100.07	670.87	966.77	514.34	1082.27	542.19
12.112	0	2.3	0	79.54	0.01	99.94	0	0.71	1.9	4	0	99.98	57.81	96.54	1.9	0.15	4	0	97.52	99.76	93.55	95.49	0	0.07	0.03	3.23	0.18	0	99.78	59.37	0	0.21	91.69	0	0	6	-0.45	5.35	15.16	70.82	120.19	917.26	482.91	1098.63	672.49	962.55	512.37	1079.58	539.79
12.145	0	2.18	0	79.83	0.01	99.96	0	0.51	2.26	4.3	0	99.98	57.38	95.63	2.26	0.13	4.3	0	98.21	99.77	94.03	97	0	0.06	0.02	4.74	0.25	0	99.75	51.16	0	0.29	93.92	0	0	6	1.27	6.57	15.63	71.12	123.17	912.4	479.74	1097.86	672.77	959.04	511.4	1079.19	538.53
12.178	0	2.23	0	80.57	0.01	99.96	0	0.38	1.56	4.89	0	99.98	57.25	97.28	1.56	0.15	4.89	0	98.8	99.82	93.94	98.47	0	0.04	0.02	5.51	0.26	0	99.72	44.38	0	0.04	94.9	0	0	6	2.17	4.11	14.61	70.73	116.42	906.65	476.77	1093.62	674.3	955.3	509.51	1069.42	532.51
12.212	0	2.3	0	80.93	0.01	99.96	0	0.32	1.41	5.46	0	99.98	56.91	97.54	1.41	0.16	5.46	0	99.08	99.84	94.12	98.55	0	0.04	0.02	6.82	0.26	0	99.69	40.28	0	0.02	94.65	0	0	6	3.09	3.6	15.23	71.19	120.1	902.27	475.16	1091.32	673.69	951.14	508.72	1068.81	532.78
12.245	0	2.4	0	80.99	0.01	99.96	0	0.24	1.17	5.75	0	99.98	56.95	97.08	1.17	0.18	5.75	0	98.94	99.8	93.78	98.32	0	0.04	0.02	7.35	0.26	0	99.66	34.32	0	0.01	93.76	0	0	6	2.79	4.49	16.87	70.69	118.82	898.26	474.06	1090.25	674.75	950.79	508.37	1067	533.15
12.278	0	2.4	0	78.74	0.01	99.96	0	0.22	1.14	5.28	0	99.98	58.22	96.32	1.14	0.18	5.28	0	98.49	99.63	91.37	98.2	0	0.05	0.03	5.42	0.43	0	99.61	32.38	0	0.03	94.14	0	0	6	5.66	5.67	15.12	71.16	122.15	893.29	470.43	1092.79	681.07	946.39	508.11	1066.56	530.03
12.312	0	2.29	0	77.9	0.01	99.96	0	0.26	1.1	4.59	0	99.98	58.75	97	1.1	0.17	4.59	0.01	98.11	99.38	91.03	97.85	0	0.04	0.04	7.19	0.88	0	99.62	35.67	0	0.07	94.62	0	0	6	3.65	4.63	14.23	69.76	128.22	890.5	469.32	1091.18	680.49	940.95	506.04	1067	529.53
12.345	0	2.22	0	77.56	0.01	99.96	0	0.25	0.86	3.97	0	99.98	59.34	98.64	0.86	0.15	3.97	0.01	97.77	99.15	90.52	98.24	0	0.05	0.03	6.42	1.37	0	99.63	34.92	0	0.04	95.18	0	0	6	11.52	-0.59	12.61	71.46	126.66	891.07	469.64	1087.82	679.75	938.26	507.55	1063.1	528.92
12.379	0	2.09	0	80.3	0.01	99.96	0	0.26	0.79	3.66	0	99.98	58.32	98.65	0.79	0.21	3.66	0.01	98	98.71	93.34	98.59	0	0.05	0.03	6.32	1.92	0	99.53	36.64	0	0.02	94.92	0	0	6	11.2	-0.54	12.03	71.98	123.44	890.02	470.37	1079.75	672.02	934.22	508.71	1056.4	526.36
12.412	0	2.13	0	78.86	0.01	99.96	0	0.29	0.61	3.6	0	99.98	59.35	98.56	0.61	0.25	3.6	0.02	97.66	97.81	91.07	98.82	0	0.06	0.03	6.02	2.12	0	99.53	39.33	0	0.04	94.61	0	0	6	5.43	-0.89	12.53	71.19	121.22	886.98	466.93	1082.82	675.87	935.82	502.97	1055.33	523.3
12.445	0	2.24	0	73.18	0.01	99.96	0	0.31	0.82	3.97	0	99.98	61.66	96.51	0.82	0.31	3.97	0.03	98.06	96.54	85.05	98.88	0	0.06	0.03	5.51	2.38	0	99.53	40.58	0	0.03	94.93	0	0	6	3.92	5.4	13.05	70.92	120.9	883.88	467.63	1077.95	673.51	932.63	503.71	1051.83	523.93
12.479	0	2.24	0	72.97	0.01	99.96	0	0.35	0.88	4.5	0	99.98	61.3	97.63	0.88	0.26	4.5	0.04	98.54	96.14	85.2	98.52	0	0.06	0.03	4.04	2.47	0	99.58	42.94	0	0.03	94.97	0	0	6	3.89	3.41	11.79	71.5	121.49	882.23	469.32	1078.19	677.63	930.2	506.99	1050.47	524.19
12.512	0	2.41	0	69.07	0.01	99.96	0	0.35	1.22	5.05	0	99.98	62.38	95.41	1.22	0.24	5.05	0.04	98.75	96.2	81.79	98.07	0	0.06	0.03	3.6	2.78	0	99.6	42.74	0	0.06	94.71	0	0	6	2.79	6.83	10.93	71.15	118.24	878.25	469.46	1072.38	676.21	925.85	507.49	1043.17	522.24
12.545	0	2.54	0	67.28	0.01	99.96	0.01	0.34	1.55	5.6	0	99.98	62.2	96.1	1.55	0.21	5.6	0.03	99.01	97.54	81.37	96.98	0	0.08	0.03	3.18	2.58	0	99.51	41.76	0	0.01	94.65	0	0	6	3.29	5.97	9.93	71.61	121.14	874.74	469.64	1069.77	677.37	920.49	508.7	1040.9	522.05
12.579	0	2.59	0	66.27	0.01	99.96	0.01	0.3	2.07	6.57	0	99.98	61.69	92.17	2.07	0.25	6.57	0.02	98.55	97.6	81.1	96.71	0	0.08	0.03	2.65	2.42	0	99.44	38.46	0	0.07	94.9	0	0	6	4.4	9.67	10.67	72.09	119.66	868.88	467.57	1066.1	676.98	917.14	508.99	1036.26	520.32
12.612	0	2.83	0	60.94	0.01	99.96	0.01	0.32	3.16	6.56	0	99.98	63.38	94.43	3.16	0.24	6.56	0.02	98.27	98.52	76.56	97.13	0	0.08	0.04	2.71	2.11	0.01	99.45	38.69	0	0.02	95.1	0	0	6	6.3	7.85	9.98	72.9	119.65	863.71	465.37	1061.22	675.13	911.27	509.03	1030.65	517.06
12.645	0	3.17	0	44.24	0.02	99.96	0.01	0.35	3.23	5.9	0	99.98	68.26	95.64	3.23	0.17	5.9	0.02	97.35	98.23	65.82	93.92	0	0.08	0.05	2.21	1.5	0.01	99.45	41.05	0	0.05	94.43	0	0	6	2.72	6.57	9.29	71.47	120.32	858.2	463.05	1060.24	678.44	907.08	505.31	1027.02	514.82
12.679	0	3.5	0	41.27	0.02	99.95	0.01	0.38	4.69	6.14	0	99.97	69.29	96.29	4.69	0.14	6.14	0.01	96.69	98.54	62.33	94.73	0	0.12	0.06	1.79	1.66	0.01	99.4	41.67	0	0.05	93.29	0	0	6	6.34	5.72	8.61	72.92	122	855.17	462.33	1059.54	680.45	903.7	508.05	1025.55	514.09
12.712	0	3.29	0	38.85	0.02	99.95	0.01	0.4	4.75	5.53	0	99.97	69.4	97.1	4.75	0.11	5.53	0.01	96.91	98.37	62.78	92.08	0	0.11	0.08	1.82	1.77	0.01	99.37	42.47	0	0.04	92.97	0	0	6	4.73	4.45	7.93	72.41	126.32	851.89	460.3	1056.94	679.14	898.17	504.68	1024.25	512.45
12.746	0	2.86	0	46.42	0.02	99.95	0.01	0.48	4.91	4.91	0	99.97	67.13	95.52	5.33	0.12	4.91	0.01	97.12	97.74	68.62	92.58	0	0.12	0.11	1.25	1.93	0.01	99.35	46.48	0	0.04	92.89	0	0	6	5.05	6.7	7.83	72.16	122.88	849.12	459.87	1053.76	678.72	896.68	504.72	1019.39	511.31
12.779	0	2.79	0	42.48	0.02	99.94	0.01	0.46	4.31	4.76	0	99.97	67.73	96.16	4.31	0.11	4.76	0.01	97.01	96.95	67.9	89.13	0	0.11	0.13	1.18	1.97	0.01	99.27	46.39	0	0.02	91.89	0	0	6	6.66	5.9	7.57	72.82	121.9	846.95	460.31	1049.67	677.33	893.69	505.76	1015.47	511.17
12.812	0	2.63	0	39.26	0.02	99.93	0.01	0.41	3.66	4.77	0	99.97	67.64	96.16	3.66	0.14	4.77	0.01	96.93	96.07	68.41	85.2	0	0.12	0.13	1.28	1.69	0.01	99.26	44.1	0	0.03	91.07	0	0	6	4.89	5.9	5.58	72.2	128.74	845.16	460.52	1047.87	676.91	886.79	506.51	1015.48	510.05
12.846	0	2.86	0	41.98	0.02	99.91	0.01	0.37	2.79	5.39	0	99.97	67.39	94.36	2.79	0.14	5.39	0.01	96.1	94.99	68.6	85.12	0	0.16	0.18	0.87	1.35	0.01	99.15	43.02	0	0.02	88.23	0	0	6	6.77	7.91	7.18	72.77	123.63	842.4	459.81	1044.91	676.06	887.92	506.27	1011.49	510.22
12.879	0	2.66	0	30.29	0.02	99.89	0.01	0.34	2.04	5.05	0	99.97	70.38	94.23	2.04	0.12	5.05	0.01	94.49	91.24	62.31	80.34	0	0.19	0.24	0.94	1.2	0.02	99.11	41.47	0	0.02	87.31	0	0	6	7.18	8.03	6.98	73.03	124.08	839.63	458.86	1042.97	676.09	885.17	505.89	1009.2	509.28
12.912	0	2.91	0	41.43	0.02	99.86	0.01	0.29	2.05	5.45	0	99.97	68.48	91.7	2.05	0.11	5.45	0.01	93.66	91.69	66.19	85.02	0	0.24	0.33	1.04	1.38	0.03	99.14	37.42	0	0.02	85.64	3.95	0	6	6.28	9.99	6.53	72.53	120.47	836.25	458.63	1039.61	676.39	883.06	505.63	1003.51	507.99
12.946	0	3.17	0	43.75	0.03	99.78	0.01	0.21	1.63	5.22	0	99.96	69.31	90.45	1.63	0.1	5.22	0.01	93.02	89.97	64.64	86.08	0	0.33	0.39	0.88	1.16	0.03	99.03	30.78	0	0.02	82.23	2.11	0	6	6.39	10.76	6.61	72.62	119.62	834.43	459.32	1036.86	675.69	881.26	506.85	1000.88	508.13
12.979	0	3.61	0	47.66	0.03	99.77	0.01	0.2	1.44	5.72	0	99.97	69.83	93.42	1.44	0.1	5.72	0.01	93.66	89.68	62.76	90.52	0	0.42	0.51	0.88	1.18	0.02	99.08	29.6	0	0.04	81.6	0	0	6	8.97	8.74	3.85	73.57	126.96	832.65	460.98	1032.73	676.12	872.15	508.66	999.11	509.21
13.012	0	3.62	0	39.36	0.03	99.8	0.01	0.18	1.32	5.35	0	99.97	72.32	93.02	1.32	0.1	5.35	0.01	95.67	88.44	57.29	89.43	0	0.54	0.56	0.98	1.71	0.02	98.95	27.17	0.01	0.05	81.91	2.09	0	6	6.29	9.05	3.1	72.51	119.55	830.62	462.18	1027.17	675.03	871.2	506.31	990.72	508.97
13.046	0	4.61	0	19.52	0.04	99.8	0.02	0.17	1.56	4.99	0	99.97	79.47	93.7	1.56	0.11	4.99	0.01	96.61	89.11	40.67	86.06	0	0.59	0.63	1.21	2.64	0.02	98.97	24.77	0.01	0.25	81.42	6.03	0	6	4.83	8.5	3.57	71.75	119.05	827.35	468.73	1018.96	675.12	866.12	511.72	985.14	514.32
13.079	0	3.88	0	15	0.04	99.83	0.02	0.16	1.57	5.66	0	99.97	78.53	94.18	1.57	0.08	5.66	0.01	96.99	88.08	42.22	78.81	0	0.45	0.47	1.08	2.68	0.01	99.21	24.57	0.01	2.06	82.5	0	0	6	0.59	8.08	4.21	68.66	121.49	818.55	476.17	1007.7	679.12	855.6	515.55	976.91	522.07
13.113	0	2.41	0	10.35	0.04	99.79	0.01	0.15	2.12	5.92	0	99.97	75.63	95.29	2.12	0.06	5.92	0.01	96.04	82.66	48.67	63.17	0	0.36	0.21	0.75	2.6	0	99.37	21.23	0	3.04	81.03	0	0	6	-2.65	6.96	1.32	66.07	117.65	816.43	488.33	1002.54	686.38	851.08	527.32	968.62	532.43
13.146	0	1.82	0	9.56	0.03	99.87	0.01	0.13	2.65	6.85	0	99.98	73.51	94.99	2.65	0.05	6.85	0.01	97.05	80.29	52.44	60.28	0	0.18	0.1	0.61	2.6	0	99.54	18.16	0	5.76	84.8	0	0	6	-10.35	7.28	0.15	63	120.79	811.81	501.31	998	696.51	843.84	539.21	964.53	543.98
13.179	0	0.73	0	1.71	0.03	99.9	0.01	0.15	3.29	6.91	0	99.97	75.38	97.07	3.29	0.03	6.91	0.01	96.7	67.33	47.75	30.6	0	0.06	0.04	0.29	3.54	0	99.66	19.96	0	7.35	87.18	0	0	6	-15.97	4.49	1.69	59.31	121.95	807.22	515.97	993.5	710.12	840.15	551.33	961.91	558.16
13.213	0	0.26	0	0.18	0.05	99.91	0.02	0.15	4.38	6.99	0	99.97	83.8	96.9	4.38	0.03	6.99	0.01	95.94	40.95	27.28	7.03	0	0.02	0.01	0.11	5.88	0	99.79	20.33	0	11.45	88.39	0	0	6	-18.08	4.79	-0.27	56.4	126.24	805.15	531.43	990.38	722.61	833.47	568	959.63	572.35
13.246	0	0.12	0	0.06	0.07	99.91	0.02	0.18	5.67	6.98	0	99.97	90.55	96.68	5.67	0.02	6.98	0.01	94.15	15.19	10.73	1.92	0	0.01	0.01	0.07	8.28	0	99.82	22.4	0	15.64	89.22	0	0	6	-24.23	5.14	1.23	53.46	130.82	799.79	544.5	985.47	734.03	827.61	578.04	958.18	586.12
13.279	0	0.08	0	0.04	0.08	99.9	0.03	0.21	7.45	7.45	0	99.96	92.32	96.79	7.92	0.02	7.45	0.02	90.26	5.11	4.85	0.38	0	0.01	0.01	0.04	11.37	0	99.87	24.64	0	25.46	90.52	0	0	6	-20.73	4.97	-0.91	50.6	124.07	794.2	553.59	981.58	746.82	824.07	590.39	948.11	593.2
13.313	0	0.07	0	0.03	0.08	99.89	0.03	0.25	8.97	8.97	0	99.94	91.11	98.26	9.98	0.02	8.97	0.04	85.47	1.28	4.77	0.39	0	0	0	0.02	14.19	0	99.92	26.48	0	67.29	92.59	0	0	6	-13.57	1.84	0.4	49.65	124.06	796.41	565.52	980.78	757.69	825.99	602.71	949.98	606.77
13.346	0	0.06	0	0.04	0.09	99.88	0.03	0.27	9.43	9.43	0	99.94	89.29	98.38	12.05	0.02	9.43	0.08	82.49	0.33	7.46	0.68	0	0	0	0.02	20.56	0	99.92	26.31	0	20.07	93.2	0	0	6	-17.3	1.47	-0.76	47.41	129.12	795.49	571.35	978.43	758.84	820.66	607.94	949.67	613.24
13.38	0	0.05	0	0.08	0.09	99.94	0.03	0.23	10.29	12.54	0	99.96	81.5	98.56	10.29	0.02	12.54	0.16	89.51	0.18	22.83	2.07	0	0	0.01	0.01	39.45	0	99.95	24.18	0	53.93	94.92	0	0	6	-15.32	0.86	0.23	47.15	129.56	796.49	581.51	976.67	767.74	821	618.38	950.51	621.66
13.413
13.446
13.48
13.513
13.546	2	0.13	0.2	0.03	0.13	0.03	0.15	0.06	0.4	0.38	99.61	0.33	0	0.36	0.38	0.06	1.26	0.01	0.4	0.03	0.35	0.03	0	0.91	1.86	0.02	0.03	1.11	0.01	0.1	0.16	1.43	0.27	0.13	0		-23.4	50.15	-1.31	69.98	75.71	639.07	609.37	827.79	802.6	696.96	635.38	767.99	661.58
13.58
13.613
13.646
13.68
13.713
13.747
13.78
13.813
13.847
13.88
13.913
13.947
13.98
14.013
14.047
14.08
14.114
14.147
14.18
14.214
14.247
14.28
14.314
14.347
14.381
14.414
14.447
14.481
14.514
14.547	0	16.78	0.07	0.07	0.77	1.02	0.63	0.08	10.05	10.05	66.44	73.2	2.5	98.72	10.05	0.02	43.11	0.01	11.77	84.61	1.11	0.92	0	0.61	0.38	0.01	0.16	0.6	62.72	0.23	0.26	0.16	27.64	0	0	6	8.78	-0.29	0.07	72.62	128.52	823.14	476.2	1034.6	705.54	863.66	528.29	992.08	523.32
14.581	0	6.99	0.02	0.01	0.17	17.09	0.35	0.07	46.87	4.4	65.81	54.8	27.6	96.86	4.4	0.01	46.87	0.01	24.87	92.47	2.41	2.61	0	1.71	0.54	0.02	0.42	1.3	26.37	0.19	0.29	0.12	47.87	0	0	6	5.47	-4.86	-0.32	72.47	128.49	826.3	475.22	1034.75	699.75	864.91	527.31	993.19	519.9
14.614	0	6.89	0.02	0.01	0.15	25.93	0.41	0.06	50.53	3.2	49.07	65.02	29.62	96.19	3.2	0.01	51.24	0.01	28.97	92.76	2.52	2.1	0	2.58	0.65	0.01	0.59	1.92	21.26	0.12	0.39	0.08	50.53	0	0	6	5.57	-5.86	-0.84	72.6	126.7	829.3	474.14	1035.22	696.28	867.04	525.65	993.51	518.05
14.647	0	4.86	0.01	0.01	0.1	48.85	0.32	0.06	44.87	4.32	26.15	77.85	40.66	95.68	2.77	0.01	44.87	0.01	38.87	95.33	2.59	1.25	0	4.32	1.08	0.01	0.69	2.59	16.75	0.1	0.34	0.02	54.49	0	0	6	6.62	-6.51	-1.27	72.83	125.53	830.68	473.39	1035.05	693.93	867.87	525.73	993.07	516.59
14.681	0	6	0.01	0.01	0.12	72.37	0.32	0.06	42.92	4.38	2.63	82.11	49.66	98.29	2.46	0.01	42.92	0	53.4	95.89	2.58	1.04	0	4.38	0.92	0	0.59	2.74	30.73	0.17	0.18	0.12	56.15	0	0	6	8.37	-1.75	-0.21	73.64	126.22	831.91	473.71	1034.09	692.84	868.65	523.26	994.79	518.85
14.714	0	5.89	0.01	0.01	0.12	71.38	0.29	0.06	40.94	4.48	3.62	80.78	50.72	98.17	1.76	0.01	40.94	0	53.62	96.17	2.21	0.32	0	4.48	0.85	0	0.48	1.77	32.14	0.2	0.15	0.05	55.6	0	0	6	7.25	-2.08	-0.34	73.5	126.11	832.89	474.1	1033.01	690.63	868.52	522.95	994.55	518.46
14.748	0	6.06	0.01	0.01	0.12	60.55	0.31	0.06	38.72	5.05	14.45	67.88	47.5	98.12	1.63	0.01	38.72	0	53.48	96.51	1.95	0.2	0	5.05	0.88	0.01	0.39	0.57	30.79	0.26	0.17	0.05	51.32	0	0	6	5.64	-2.23	-0.16	73.31	125.63	832.69	474.4	1031.62	688.68	868.17	523.41	993.67	517.74
14.781	0	5.67	0.02	0.01	0.12	35.88	0.37	0.06	35.36	7.8	39.12	41.16	39.25	98.31	1.38	0.01	35.36	0	49.23	95.96	1.5	0.16	0	7.8	1.5	0.01	0.4	1.44	22.86	0.28	0.24	0.06	44.44	0	0	6	5.67	-1.67	0.2	73.87	125.12	832.07	473.3	1030.51	687.18	867.89	521.57	992.93	517.02
14.814	0	5.03	0.02	0.01	0.1	21.1	0.38	0.06	30.21	10.64	57.81	26.45	33.08	97.83	0.92	0.01	30.21	0	44.36	95.75	1.18	0.07	0	10.64	3.23	0.01	0.56	8.08	14.51	0.27	0.36	0.02	40.3	0	0	6	6.4	-2.95	-1.5	74.14	124.9	832.2	472.1	1029.61	685.39	865.96	520.16	990.78	515.64
14.848	0	6.09	0.03	0.01	0.09	10.79	0.54	0.06	31.01	16.69	78.42	14.62	20.81	98.55	0.75	0.01	26.32	0	40.36	94.36	0.8	0.06	0	16.69	6.43	0.01	0.5	31.01	8	0.27	0.45	0.01	35.23	0	0	6	7.56	0.9	-1.93	74.51	127.35	831.28	470.94	1026.95	682.34	862.59	519.85	989.79	513.64
14.881	0	11.6	0.03	0.02	0.09	7.29	0.97	0.06	40.71	24.61	76.8	85.55	4.62	97.44	0.67	0.01	24	0	40.71	94.76	0.56	0.03	0	24.61	14.13	0.01	0.57	74.75	4.36	0.22	0.54	0.01	31.2	0	0	6	7.39	3.8	-3.15	74.5	124.49	827.89	468.48	1022.59	678.63	859.13	517.88	983.38	510.26
14.914	0	15.13	0.05	0.03	0.1	5.76	3.13	0.06	45.72	39.39	69.75	96.03	0	98.46	0.53	0.01	22.35	0.01	45.72	93.04	0.87	0.05	0	39.39	29.51	0.01	0.65	87.27	2.51	0.2	0.78	0	26.4	0	0	6	6.69	-1.2	-1.62	74.77	126.33	827.16	468.85	1019.49	675.76	857.55	516.02	983.81	511.92
14.948	0	17.37	0.06	0.09	0.1	4.5	9.67	0.06	48.3	51.23	65.26	96.5	-0.2	97.71	0.46	0.01	19.56	0.01	48.3	91.17	1.4	0.12	0	51.23	59.89	0.01	0.78	86.31	1.73	0.21	1.11	0	22.75	0	0	6	5.15	3.23	-2.45	74.68	126.54	826.01	468.51	1016.98	672.79	854.88	515.45	981.35	511.11
14.981	0	17.86	0.07	0.23	0.11	3.99	21.59	0.06	51.12	60.68	56.81	97.44	-9.82	96.4	0.5	0.01	17.38	0.01	51.12	86.77	2.02	0.18	0	60.68	83.61	0.01	1.17	87.48	1.12	0.22	1.7	0.01	20.21	0	0	6	5.54	5.57	-2.94	74.86	126.59	823.25	467.36	1014.18	671.5	851.64	514.84	978.13	509.76
15.014	0	15.44	0.07	0.35	0.1	2.73	28.31	0.06	47.28	65.61	46.69	97.67	-16.53	96.8	0.48	0.01	16.24	0.01	47.28	81.84	3.71	0.43	0	65.61	92.53	0.02	1.69	84.42	0.74	0.25	2.43	0	18.64	0	0	6	5.64	4.95	-2.5	74.92	129.78	821.17	466.57	1011.85	670.1	848.17	513.97	977.87	509.31
15.048	0	14.08	0.08	0.43	0.11	1.51	43.56	0.06	42.13	78.39	31.44	97.17	-25.74	98.15	0.51	0.01	14.11	0.01	42.13	78.9	4.15	0.53	0	78.39	95.19	0.03	2.04	82.88	0.36	0.25	4.15	0	15.85	0	0	6	4.75	2.15	-2.19	74.57	126.94	820.36	466.58	1009.82	668.91	848.49	512.87	975.38	509.18
15.081	0	14.92	0.09	0.5	0.11	1.26	48.06	0.06	42.01	78.76	26.94	97.55	-29.67	98.78	0.52	0.01	13.06	0.01	42.01	78.76	4.91	0.59	0	81.26	97.16	0.03	2.25	86.69	0.25	0.26	6.07	0	14.27	0	0	6	4.18	0.02	-2.23	74.53	125.73	819.34	466.57	1008.78	668.76	848.01	512.52	973.7	509.22
15.115	0	15.94	0.12	0.61	0.12	0.68	59.01	0.06	40.02	77.4	15.99	97.35	-38.76	98.59	0.54	0.01	9.41	0.01	40.02	77.4	5.26	0.66	0	89.92	98.14	0.04	3.23	94.1	0.1	0.3	12.43	0	9.73	0	0	6	3.8	-0.75	-2.2	74.46	125.55	818.31	466.71	1007.94	669.13	847.18	512.64	972.69	509.18
15.148	0	15.1	0.14	0.65	0.12	0.47	63.44	0.06	38.38	73.44	11.56	97.08	-43.04	98.76	0.5	0	8.63	0.01	38.38	73.44	4.85	0.59	0	92.57	98.55	0.04	3.22	95.18	0.06	0.34	21.01	0	7.19	0	0	6	5.34	-0.13	-0.79	74.62	125.47	818.15	467.34	1006.39	669.47	847.75	512.49	973.19	509.89
15.181	0	14.8	0.14	0.6	0.13	0.44	63.52	0.06	38.16	72.27	11.48	96.95	-42.58	98.46	0.5	0.01	8.14	0.01	38.16	72.27	3.26	0.29	0	92.39	98.23	0.04	3.55	95.32	0.05	0.29	22.48	0.01	6.7	0	0	6	4.66	-1.22	0.7	74.64	125.86	817.78	466.99	1006.43	669.79	848.8	511.38	974.64	509.8
15.215	0	16.31	0.16	0.6	0.13	0.28	67.06	0.06	34.85	75.7	7.94	95.94	-45.95	98.72	0.59	0.01	6.05	0.01	34.85	75.7	2.21	0.23	0	95.96	97.84	0.05	4.08	93.71	0.01	0.23	48.33	0.01	4.32	0	0	6	10.06	-0.26	3.22	74.88	129.15	815.81	464.19	1007.38	669.76	849.15	510.42	978.3	510.72
15.248	0	18.87	0.16	0.56	0.13	0.37	66.8	0.06	39.54	81.79	8.2	96.94	-42.11	97.45	0.63	0.01	5.76	0.01	39.54	81.79	1.49	0.23	0	95.35	96.81	0.04	3.65	91.62	0.01	0.2	45.05	0.03	4.56	0	0	6	5.94	3.78	5.5	74.08	129.6	815.61	463.41	1011.19	671.06	853.13	509.22	982.71	511.44
15.281	0	18.9	0.16	0.55	0.13	0.31	67.4	0.06	37.18	83.6	7.6	96.32	-42.51	98.1	0.69	0.01	4.94	0.01	37.18	83.6	0.88	0.19	0	96.43	96.8	0.04	3.39	87.64	0.01	0.16	53.73	0.02	4.04	0	0	6	6.33	2.29	6.13	74.81	126.12	819.97	461.91	1017.12	672.28	860.49	506.82	986.54	510.88
15.315	0	18.88	0.17	0.55	0.13	0.18	66.05	0.06	28.94	83.48	8.95	93.18	-46.8	97.69	0.67	0.01	4.13	0.01	28.94	83.48	0.53	0.17	0	96.94	96.52	0.03	2.8	87.56	0	0.13	67.28	0.02	3.12	0	0	6	7.31	3.28	6.2	75.25	124.82	825.01	461.36	1023.28	673.01	866.76	507.55	991.55	510.24
15.348	0	18.26	0.17	0.52	0.13	0.13	63.58	0.06	23.58	80.35	11.42	89.49	-49.95	97.67	0.67	0.02	3.77	0.01	23.58	80.35	0.17	0.05	0	96.41	95.39	0.02	2.73	93.35	0	0.12	62.62	0.01	2.97	0	0	6	8.7	3.31	6.9	75.48	125.86	829.45	460.53	1030.37	675.43	872.76	506.83	998.54	511.27
15.382	0	16.47	0.17	0.48	0.13	0.05	57.32	0.06	9.79	77.35	17.68	72.23	-55.76	97.65	0.62	0.03	2.85	0.01	9.79	77.35	0.03	0.01	0	95.44	92.31	0.02	1.72	94.53	0	0.12	63.92	0.01	2.23	0	0	6	10.54	3.37	8.21	75.76	126.31	830.01	457.83	1033.37	675.41	875.67	504.38	1001.82	510.85
15.415	0	11.48	0.17	0.38	0.13	0.05	49.31	0.06	8.5	69.18	25.69	64.8	-52.91	94.79	0.66	0.04	2.18	0.01	8.5	69.18	0.03	0.01	0	92.42	85.43	0.01	1.14	91.71	0	0.12	54.94	0.02	2.05	0	0	6	12.39	7.5	10.62	76.25	120.59	833.8	456.21	1037.97	674.67	884.87	503.12	1005.21	511.05
15.448	0	8	0.18	0.3	0.13	0.04	42.34	0.06	6.66	64.48	32.66	57.39	-48.93	96.99	0.65	0.06	1.85	0.01	6.66	64.48	0.02	0	0	90.38	77.43	0.01	0.67	81.26	0.01	0.15	45.92	0.01	1.79	0	0	6	10.72	4.64	10.45	75.91	122.1	833.59	453.52	1040.42	674.78	885.09	500.06	1006.9	508.55
15.482	0	2.68	0.18	0.17	0.13	0.04	24.51	0.06	4.25	50.14	50.98	35.17	-35.87	95.22	0.48	0.08	1.44	0.01	4.25	50.14	0.04	0.01	0	81.47	60.94	0.01	0.46	48.73	0.01	0.15	32.54	0.04	1.43	0	0	6	11.04	7.05	11.81	75.95	123.63	834.15	450.19	1042.5	672.03	887.25	497.01	1010.46	507.14
15.515	0	0.95	0.18	0.1	0.13	0.03	13.09	0.06	4.29	38.92	73.82	22.02	-21.54	95.68	0.39	0.12	1.15	0.01	4.29	38.92	0.09	0.03	0	73.31	43.34	0.01	0.36	15.67	0.01	0.17	21.09	0.03	1.19	0	0	6	13.47	6.51	12.82	76.1	124.76	834.77	447.18	1045.28	670.77	889.46	495.75	1013.81	505.81
15.548	0	0.6	0.18	0.05	0.13	0.04	6.75	0.06	4.56	36.83	86.5	14.9	-11.38	94.42	0.32	0.11	1.11	0.01	4.56	36.83	0.26	0.13	0	67.09	21.55	0.01	0.2	2.37	0.02	0.23	14.92	0.04	1.09	0	0	6	11.66	7.86	12.3	75.73	124.8	836.09	444.13	1049.64	671.07	891.8	493.33	1016.28	502.19
15.582	0	0.52	0.18	0.03	0.13	0.03	1.98	0.06	4.68	36.52	96.05	3.62	-1.53	86.47	0.24	0.13	0.81	0	4.68	36.52	0.5	0.39	0	47.81	8.64	0.01	0.11	0.69	0.04	0.26	5.61	0.06	0.86	0	0	6	9.38	12.73	14.06	75.18	115.15	835.01	441.96	1049.24	670.14	896.97	490.11	1011.73	499.6
15.615	0	0.67	0.18	0.03	0.13	0.04	1.24	0.06	6.91	40.59	97.51	2.45	0	93.58	0.2	0.16	0.83	0	6.91	44.82	0.99	1.28	0	40.59	3.09	0.01	0.04	0.11	0.07	0.29	4.05	0.1	0.79	0	0	6	13.62	8.6	14.3	75.61	123.83	836.24	439.41	1052.37	669.46	895.81	488.05	1018.98	500.86
15.648	0	0.8	0.18	0.03	0.12	0.04	0.76	0.06	8.01	31.77	98.39	1.34	0	88.52	0.16	0.17	0.66	0	8.01	49.89	1.54	2.09	0	31.77	1.95	0.01	0.03	0.1	0.13	0.29	2.3	0.04	0.72	0	0	6	11.34	11.79	14.79	75.11	112.68	836.09	438.51	1048.89	665.68	898.94	486.62	1011.19	496.53
15.682	0	1.27	0.18	0.03	0.12	0.04	0.36	0.06	9.23	17.84	97.47	0.54	0	93.93	0.14	0.18	0.49	0.01	9.23	62.48	1.64	2.29	0	17.84	1.18	0.01	0.02	0.14	0.39	0.38	1	0.06	0.67	0	0	6	13.89	8.3	13.97	75.41	122.09	840.09	438.46	1052.01	663.81	897.85	486.93	1019.41	498.25
15.715	0	1.77	0.18	0.03	0.12	0.05	0.31	0.06	12.34	14.49	96.45	0.53	0	81.04	0.14	0.2	0.51	0.01	12.34	72.03	1.85	1.94	0	14.49	0.69	0.01	0.02	0.21	0.63	0.45	0.92	0.06	0.73	0	0	6	12.82	14.74	14.45	75.33	120.4	840.02	439.23	1050.93	662.81	898.87	487.66	1018.72	499.15
15.749	0	2.95	0.18	0.03	0.13	0.07	0.22	0.06	7.85	7.85	94.1	0.47	0	82.88	0.14	0.23	0.44	0.01	17.25	85.26	1.83	1.41	0	7.85	0.47	0.01	0.01	0.3	2.54	0.8	0.46	0.04	0.62	0	0	6	12.03	14.11	14.99	75.35	117.97	840.74	439.5	1049.91	661.82	900.23	485.88	1017.41	499.52
15.782	0	3.76	0.18	0.03	0.14	0.07	0.19	0.06	4.99	4.99	92.47	0.41	0	82.65	0.16	0.26	0.4	0.01	17.99	90.87	2.16	1.07	0	4.99	0.44	0.01	0.01	0.47	4.93	1.23	0.33	0.02	0.61	0	0	6	13.12	14.19	15.52	75.44	117.38	840.78	439.38	1049.4	660.75	900.75	486.35	1017.36	499.73
15.815	0	3.99	0.18	0.03	0.13	0.08	0.19	0.06	4.43	4.43	92.02	0.46	0.06	92.59	0.2	0.33	0.42	0.01	19.83	92.93	2.81	0.7	0	4.43	0.51	0.01	0.02	0.68	4.95	1.25	0.32	0.02	0.67	0	0	6	12.72	9.37	14.01	75.28	122.98	839.5	438.54	1047.35	659.4	895.09	484.18	1017.23	498.63
15.849	0	5.21	0.18	0.05	0.16	0.08	0.17	0.06	2.46	2.46	89.59	0.91	0.25	76.44	0.32	0.49	0.4	0.02	19.58	94.49	3.33	0.71	0	2.46	0.67	0.02	0.03	1.06	14.77	2.39	0.14	0.02	0.69	0	0	6	12.13	16.12	14.46	75.3	116.12	837.52	438.53	1042.63	656.73	895.32	484.36	1010.73	497.21
15.882	0	5.39	0.18	0.05	0.18	0.07	0.17	0.06	2.17	2.17	89.21	0.97	0	69.23	0.49	0.72	0.48	0.02	18.04	93.8	2.88	0.72	0	2.17	0.76	0.02	0.04	1.29	17.15	2.64	0.15	0.21	0.72	0.05	0	6	13.76	17.95	13.69	75.18	117.78	833.26	438.11	1037.09	655.1	889.14	484.75	1006.31	496.74
15.915	0	6.4	0.18	0.06	0.22	0.05	0.16	0.07	1.55	1.55	87.19	1.2	0	56.2	0.79	0.91	0.6	0.02	12.22	93.08	1.54	0.58	0	1.55	0.58	0.02	0.04	0.6	25.98	3.02	0.15	0.11	0.77	0.2	0	6	12.25	20.75	11.63	74.54	115.4	826.9	437.95	1029.68	655.12	881.34	484.58	996.37	493.79
15.949	0	7.16	0.19	0.09	0.31	0.04	0.15	0.07	0.9	0.9	85.69	2.83	0	58.81	1.26	1.58	0.79	0.02	8.85	87.33	0.69	0.41	0	0.9	0.59	0.04	0.03	0.31	40.48	3.5	0.16	0.6	0.88	0.44	0	6	11.43	20.22	12.44	74.63	111.38	816.75	441.5	1017.98	656.76	872.78	487.56	983.79	496.52
15.982	0	5.64	0.19	0.1	0.33	0.04	0.15	0.07	0.89	1.05	88.73	2.55	0	28.89	1.7	2.05	1.05	0.02	5.94	79.4	0.37	0.34	0	0.89	0.81	0.04	0.03	0.17	42.05	3.3	0.21	1.74	0.85	0.78	0	6	9.31	26.5	12.19	73.5	106.5	803.97	443.55	1005.17	658.36	862.29	490.44	968.6	496.81
16.015	0	4.94	0.21	0.13	0.41	0.03	0.16	0.08	0.91	1.77	90.12	4.05	0	23.53	2.56	1.75	1.77	0.02	3.54	69.91	0.31	0.2	0	0.62	0.89	0.03	0.06	0.14	50.39	3.15	0.29	4.64	0.91	1.48	0	6	11.99	27.89	11.12	74.57	99.66	799.86	446.16	997.2	658.07	858.09	494.66	957.74	496.51
16.049	0	4.85	0.22	0.15	0.47	0.03	0.17	0.07	0.95	2.94	90.3	6.22	0	17.11	2.94	1.31	3.28	0.02	3.26	64.12	0.37	0.17	0	0.44	0.93	0.03	0.07	0.21	56.29	2.74	0.52	0.8	0.95	1.53	0	6	10.76	29.89	10.35	74.17	92.72	796.78	450.57	990.92	659.85	855.79	498.19	948.51	498.38
16.082	0	3.75	0.23	0.14	0.46	0.03	0.19	0.07	1.13	3.35	92.49	5.37	0	16	3.35	0.99	4.87	0.01	3.45	57.4	0.69	0.25	0	0.42	1.13	0.04	0.08	0.63	52.75	2.91	0.73	1.34	0.92	1.51	0	6	8.74	30.29	8.38	73.91	95.49	793.13	453.18	987.03	661.63	849.22	500.93	944.69	499.16
16.116	0	3.4	0.26	0.14	0.5	0.03	0.23	0.07	2.21	3.29	93.2	7.08	0	22.85	3.29	0.63	9.66	0.01	4.1	49.93	0.94	0.23	0	0.35	1.19	0.05	0.11	2.21	51.63	2.76	1.66	1.43	1.09	1.46	0	6	7.53	28.08	9.11	73.87	95.52	792.39	456.46	985.72	665.17	848.6	501.39	944.1	503.79
16.149	0	3.5	0.3	0.15	0.62	0.03	0.31	0.07	2.12	3.52	93	13.5	0	37.05	3.52	0.38	16.16	0.01	3.5	43.1	1.16	0.14	0	0.24	1.27	0.08	0.12	1.4	54.06	3.17	2.12	1.05	1.03	1.17	0	6	9.03	24.65	11.22	73.5	95.41	792.37	458.29	987.5	667.38	850.99	505.54	946.4	506.15
16.182	0	3.48	0.33	0.14	0.66	0.03	0.37	0.08	2.89	4	93.03	14.63	0	40.92	4	0.27	19.23	0.01	3.94	41.07	1.29	0.14	0	0.22	1.63	0.08	0.19	1.77	52.16	3.13	2.89	1.47	0.99	1.41	0	6	5.27	23.84	10.71	73.36	99.45	793.51	461.4	990.44	671.6	850.86	507.38	950.3	509.28
16.216	0	6.94	0.52	0.1	0.79	0.03	0.74	0.07	4.03	3.43	86.12	20.39	-4.84	43.18	3.43	0.13	34.84	0.01	4.03	51.3	1.15	0.1	0	0.2	2.48	0.09	0.37	1.85	41.54	3.35	5.55	1.1	0.86	1.74	0	6	5.32	23.37	11.51	72.93	94.79	790.78	461.14	987.22	670.4	850.42	508.16	945.21	507.8
16.249	0	6.3	0.56	0.1	0.83	0.03	0.78	0.07	3.56	3.04	87.39	24.13	-5.83	19.38	2.96	0.09	36.65	0.01	3.56	46.02	1.02	0.07	0	0.2	2.46	0.07	0.46	1.35	42.43	3.04	6.56	0.86	0.84	2	0	6	5.72	29.13	10.88	72.51	99.9	796.21	466.33	994.36	676.47	854.67	514.54	954.57	514.08
16.282	0	6.38	0.71	0.09	0.96	0.03	1.21	0.07	4.56	2.83	87.24	30.88	-10.92	37.29	2.83	0.08	46.42	0.01	4.56	40.19	1.08	0.08	0	0.17	2.24	0.07	0.34	1.09	36.89	2.58	7.84	0.48	0.77	1.93	0	6	6.51	24.6	12.14	72.86	97.55	795.48	465.22	995.54	678.76	856.48	512.4	954.01	514.44
16.316	0	9.36	1.17	0.09	1.58	0.03	2.75	0.07	4.9	2.81	81.28	67.3	-21.54	44.17	2.81	0.08	64.97	0.01	4.9	32.66	1.22	0.1	0	0.12	2.27	0.06	0.31	1.11	37.35	2.04	14.05	0.23	0.71	2.29	0	6	5.4	23.17	13.02	72.67	100.21	796.68	463.41	999.81	679.67	858.8	510.28	958.93	514.17
16.349	0	9.25	1.2	0.09	1.62	0.04	2.94	0.07	6.2	2.63	81.51	70.2	-21.96	21.34	2.63	0.09	66.49	0.01	6.2	30.85	1.76	0.21	0	0.12	2.6	0.04	0.37	1	37.51	2.17	14.74	0.38	0.81	2.27	0	6	7.01	28.52	14.59	71.46	96.09	801.83	462.25	1008.52	680.92	869.29	513.1	965.38	513.11
16.383	0	15.61	1.67	0.1	2.24	0.05	5.22	0.07	12.85	2.63	68.78	87	-27.15	17.82	2.63	0.08	78.62	0	12.85	33.07	2.57	0.44	0	0.09	2.63	0.03	0.53	4.99	38.37	1.79	27.15	0.27	0.8	2.53	0	6	6.49	29.64	15.96	71.2	98.08	807.24	459.95	1017.55	682.02	877.22	510.42	975.25	513.61
16.416	0	14.68	1.91	0.11	2.48	0.05	5.8	0.07	11.66	2.2	70.64	90.5	-29.05	22.92	2.2	0.08	81.48	0	11.66	26.93	2.15	0.45	0.02	0.09	3.06	0.02	0.95	4.65	39.9	1.71	36.12	0.33	0.82	3.19	0	6	8.3	28.06	16.66	71.24	98.92	811.36	456.2	1022.68	679.93	881.97	506.69	980.77	511.53
16.449	0	14.39	1.88	0.11	2.44	0.05	5.38	0.06	11.33	1.75	71.22	90.58	-28.2	20.63	1.44	0.09	80.44	0	11.33	25.74	1.54	0.62	0	0.09	2.79	0.02	1.12	5.16	41.06	1.75	35.63	0.72	0.82	3.27	0	6	7.81	28.74	17.32	70.7	100.85	817.85	454.22	1029.34	676.43	888.59	505.37	989.33	510.12
16.483	0	13.41	2.2	0.09	2.58	0.05	6.7	0.06	10.16	1.85	73.19	93.81	-31.27	33.36	1.29	0.09	86.11	0	10.16	21.44	0.93	0.4	0	0.08	2.05	0.01	1.19	3.99	35.98	1.85	41.06	0.91	0.79	3.44	0	6	8.95	25.46	18.52	70.85	99.78	820.99	452.07	1032.54	675.32	892.8	502.01	992.31	509.33
16.516	0	10.52	2.13	0.07	2.25	0.04	5.77	0.06	6.25	1.83	78.96	89.23	-30.56	42.55	1.25	0.11	83.67	0	6.25	20.14	0.51	0.35	0	0.08	1.2	0.01	0.99	0.87	32.05	1.83	35.97	0.96	0.77	3.68	0	6	11.62	23.5	19.27	71.28	100.44	827.12	451.53	1036.13	672.75	897.91	500.43	997.85	510.41
16.549	0	9.38	2.04	0.08	2.21	0.03	5.24	0.06	4.7	1.72	81.23	85.57	-30.17	29.13	0.91	0.14	82.11	0	4.7	17.46	0.45	0.34	0	0.08	1.07	0.01	1.04	0.28	33.37	1.72	30.74	0.7	0.72	3.63	0	6	9.45	26.45	19.2	70.4	100.97	832	451.56	1038.16	668.17	901.59	499.63	1002.04	509.93
16.583	0	6.93	1.8	0.08	1.92	0.03	4.03	0.06	4.21	1.48	86.15	79.95	-27	24.93	0.84	0.21	76.31	0	4.21	13.87	0.56	0.29	0	0.08	1	0.01	1.02	0.22	34.24	1.48	27.08	0.15	0.79	3.82	0	6	11.8	27.51	18.27	70.75	100.69	834.81	450.84	1039.26	666.21	902.87	500.21	1003.22	508.4
16.616	0	5.3	1.49	0.08	1.78	0.03	3.28	0.06	2.6	1.69	89.4	77.11	-25.28	19.05	0.61	0.28	72.16	0	2.6	8.87	0.48	0.22	0	0.08	0.7	0.01	0.64	0.16	36.29	1.69	25.27	0.14	0.7	2.98	0	6	10.08	29.23	19.36	70.58	96.62	838.8	451.02	1043.02	665.3	909.41	500.46	1005.76	507.73
16.649	0	4.12	1.22	0.1	1.63	0.03	2.48	0.06	2.11	1.94	91.76	74	-22.25	33.88	0.47	0.41	66.18	0	2.11	5.16	0.7	0.26	0	0.08	0.62	0	0.35	0.37	40.17	1.94	22.97	0.44	0.65	2.42	0	6	12.99	25.34	18.68	71.27	99.51	840.13	450.99	1041.94	663.24	907.28	500.58	1006.54	507.68
16.683	0	3.83	0.95	0.12	1.55	0.03	1.89	0.06	1.96	2.17	92.35	73.2	-19.07	29.89	0.41	0.53	60.18	0.01	1.96	5.47	0.92	0.27	0	0.09	0.49	0	0.2	0.94	45.66	2.17	18.86	0.21	0.64	1.52	0	6	13.31	26.26	18.64	71.65	98.71	841.72	450.73	1041.36	659.79	908.12	501.15	1006.69	506.33
16.716	0	3.23	0.82	0.12	1.42	0.03	1.51	0.06	2	2.23	93.54	68	-16.35	27.59	0.44	0.72	55.31	0.01	2	4.67	1.13	0.26	0	0.08	0.49	0	0.13	0.76	47.4	2.23	18.22	0.12	0.61	1.24	0	6	13.59	26.82	17.62	71.9	99.97	842.36	451.5	1039.52	657.38	906.2	502.42	1006.12	505.78
16.75	0	2.28	0.61	0.15	1.14	0.03	0.95	0.06	2.96	2.05	95.45	54	-10.8	47.39	0.39	1.25	45.37	0.01	2.96	4.1	2.55	0.41	0	0.08	0.51	0	0.08	0.37	49.96	2.05	11.71	0.13	0.58	0.89	0	6	15.5	22.52	17.02	72.39	95.75	841.17	449.64	1037.2	657.24	904.8	499.81	1000.52	502.42
16.783	0	1.62	0.51	0.12	0.86	0.03	0.69	0.06	2.92	1.86	96.77	30.83	-6.65	37.55	0.34	1.39	38.13	0.01	2.92	4.64	2.22	0.43	0	0.09	0.84	0	0.08	0.42	45.15	1.86	10.91	0.22	0.54	0.89	0	6	12.46	24.54	17.31	72.45	99.08	839.47	450.14	1034.38	654.88	901.91	498.46	1000.84	503.93
16.816	0	1.5	0.48	0.13	0.81	0.03	0.63	0.06	3.39	1.95	97	27.03	-5.32	37.05	0.4	1.29	35.58	0.01	3.39	4.84	2.56	0.53	0	0.09	1.44	0	0.08	0.47	45.39	1.95	11.31	0.38	0.51	0.85	0	6	13.39	24.65	15.2	72.82	99.05	837.51	451.65	1030.42	654.89	897.03	501.21	996.07	502.78
16.85	0	1.38	0.38	0.17	0.73	0.03	0.42	0.06	3.25	2.19	97.24	24.35	-0.4	49.95	0.36	1.16	26.62	0.01	3.25	6.8	2.68	0.65	0	0.09	1.47	0.01	0.07	0.32	52.61	2.19	8.61	0.17	0.39	0.7	0	6	12.84	22.01	12.21	72.94	102.14	836.18	453.63	1025.14	654.31	889.59	501	991.72	502.85
16.883	0	1.69	0.36	0.21	0.79	0.03	0.39	0.07	3.17	2.62	96.62	32.32	0	45.43	0.37	1.15	25.37	0.01	3.17	10.05	2.98	0.67	0	0.08	1.01	0.01	0.05	0.2	58.76	2.62	7.61	0.25	0.41	0.6	0	6	14.69	22.92	11.5	73.31	102.01	833.95	454.81	1020.88	654.04	885.85	502.31	987.85	503.75
16.916	0	2.38	0.33	0.28	0.85	0.03	0.34	0.07	3.58	2.88	95.24	41.29	0	39.7	0.38	1.01	22.06	0.01	3.58	17.75	3.27	0.81	0	0.07	0.88	0.01	0.03	0.15	66.9	2.88	5.98	0.48	0.35	0.51	0	6	13.5	24.09	12.14	74.05	101.2	830.51	457.13	1018.9	656.46	884.15	506.13	985.35	505.42
16.95	0	3.77	0.32	0.34	0.89	0.03	0.3	0.07	3.53	3.4	92.45	48.74	0	41.63	0.44	0.73	19.36	0.01	4.04	29.59	3.78	0.63	0	0.05	0.6	0.02	0.02	0.04	73.35	3.4	3.53	0.97	0.31	0.65	0	6	13.54	23.69	9.51	73.9	103.36	828.23	459.43	1015.23	659.02	877.92	507.35	981.28	506.6
16.983	0	4.7	0.32	0.34	0.89	0.03	0.29	0.07	3.17	3.11	90.61	48.44	0	45.23	0.56	0.65	18.42	0.01	3.94	36.13	3.16	0.37	0	0.04	0.39	0.02	0.02	0.06	74.14	3.11	3.17	0.52	0.33	0.87	0	6	10.89	22.96	7.95	73.91	102.86	826.63	463.5	1011.77	661.86	874.17	509.36	977.03	509.1
17.016	0	6.06	0.32	0.33	0.87	0.03	0.27	0.07	3.09	3.13	87.88	46.61	0	24.74	0.63	0.45	16.12	0	4.8	44.42	2.29	0.26	0	0.03	0.34	0.02	0.03	0.3	75.52	3.13	3.09	0.35	0.35	1.38	0	6	10.14	27.56	8.66	74.1	98.89	823.72	465.29	1007.2	662.19	873.14	509.87	972.02	511.16
17.05	0	8.48	0.32	0.35	0.9	0.04	0.27	0.07	3.98	3.52	83.04	49.23	0	20.48	0.94	0.37	15.3	0	5.88	53.6	1.87	0.12	0	0.03	0.35	0.03	0.05	0.77	77.66	3.52	3.98	0.56	0.42	1.66	0	6	8.59	28.78	7.48	74.26	96.4	822.01	469.08	1004.78	665.35	871.23	513.64	967.63	513
17.05	3	0.23	0.23	0.26	0.13	0.03	1.82	0.06	3.11	7.17	96.37	12.29	-13.11	8.84	1.01	0.21	4.49	0	3.11	1.68	7.17	0.13	0	26.23	61.71	0.24	0.36	1.19	0.09	0.19	0.95	18.82	0.29	0.87	0		4.03	33.66	-1.52	78.31	41.38	1588.14	472.73	1669.46	558.26	1608.03	496.36	1648.24	486.59
17.083	0	11.51	0.36	0.32	0.92	0.04	0.29	0.07	3.48	3.34	76.98	49.62	0	28.54	1.12	0.34	16.73	0	7.31	61.24	1.23	0.08	0	0.03	0.27	0.02	0.07	2.87	76.42	3.34	3.48	0.18	0.5	2.42	0	6	9.54	26.59	4.26	73.75	101.53	817.62	470.93	999.54	666.96	861.18	516.36	962.66	513.13
17.083	3	0.25	0.23	0.14	0.15	0.03	3.2	0.06	3.96	5.96	93.59	3.61	-14.52	96.25	2.24	0.12	7.44	0	3.96	4.14	5.96	0.1	0	38.89	45.03	0.07	0.24	1.37	0.07	0.34	0.43	20.12	0.45	0.34	0		-5.56	-5.77	-7.63	77.52	53	1590.98	472.49	1667.31	552.6	1599.37	493.88	1651.73	485.62
17.117	0	13.45	0.45	0.3	0.94	0.07	0.36	0.06	4.6	2.35	73.09	50.69	0	34.37	1.26	0.25	19.16	0	17.83	64.45	1.58	0.09	0	0.03	0.34	0.02	0.16	4.6	74.52	2.35	2.66	0.35	0.62	3.93	0	6	5.92	25.23	3.83	73.36	103.6	813.37	472.29	995.33	666.8	855.56	517.7	959.05	512.88
17.117	3	0.23	0.2	0.15	0.14	0.03	8.8	0.06	3.54	5.68	82.39	9.7	-20.59	95.86	3.21	0.14	4.45	0	3.54	4.56	5.68	0.12	0	59.89	47.82	0.04	0.36	1.29	0.12	0.42	0.21	26.29	0.76	0.09	0		-4.42	-6.29	-10.03	77.57	50.27	1598.6	468.51	1673.01	545.9	1606.62	489.88	1656.25	481.83
17.15	0	11.94	0.71	0.25	0.88	0.07	0.41	0.06	6.03	1.68	76.12	42.52	0	44.57	1.68	0.17	21.43	0	17.77	62.28	1.98	0.14	0	0.03	0.79	0.03	0.46	6.03	68.15	1.67	2.48	0.19	0.8	7.93	0	6	6.08	23.09	3.05	73.2	102.88	809.67	474.07	991.51	669.5	851.36	518.69	954.16	514.66
17.15	3	0.21	0.2	0.11	0.16	0.03	7.44	0.08	6.76	6.17	85.12	7.68	-17.64	95.66	6.76	0.15	4.1	0	3.78	6.17	4.81	0.1	0	55.63	41.68	0.03	0.33	1.22	0.11	0.56	0.15	17.56	0.9	0	0		-4.28	-6.53	-10.03	76.86	48.48	1604.1	464.77	1676.93	540.79	1612.38	485.59	1660.21	477.69
17.183	0	9.63	1.63	0.2	0.82	0.08	0.46	0.07	6.48	2.32	80.73	32.27	0	57.32	2.32	0.15	23.17	0.01	19.85	58.74	2	0.14	0	0.03	0.9	0.03	1	6.48	60.93	1.5	2.61	0.06	0.89	15.43	0	6	6.32	20.53	2.15	72.85	101.89	805.88	474.73	988.56	671.71	847.62	519.59	949.41	514.92
17.183	3	0.22	0.19	0.1	0.15	0.04	5.9	0.07	5.91	6.42	88.21	5.59	-14.56	96.66	5.91	0.16	3.16	0.01	4.56	6.42	3.49	0.07	0	52.25	41.16	0.02	0.38	1.83	0.05	0.56	0.15	3.4	1.11	0	0		-3.61	-5.17	-7.75	76.17	48.95	1609.93	462.11	1682.04	538.07	1618.42	482.2	1666.82	474.85
17.217	0	8.23	4.42	0.16	0.88	0.1	0.62	0.07	4.04	2.92	83.55	32.87	0	59.53	2.92	0.18	28.93	0.01	21.94	53.31	2.2	0.17	0	0.03	1.3	0.03	2.57	4.04	55.52	1.25	2.08	0.06	1.27	24.03	0	6	8.04	20.07	2.16	72.5	105.71	801.35	473.73	985.15	671.25	841.83	520.62	947.34	514.09
17.217	3	0.22	0.19	0.1	0.16	0.04	6.18	0.07	6.18	6.63	87.64	5.7	-14.31	96.05	6.18	0.2	2.41	0.01	4.88	6.63	2.52	0.06	0	52.23	44.31	0.02	0.43	2.4	0.03	0.65	0.14	2.11	1.23	0	0		-6.07	-6.04	-5.22	76.69	47.7	1618.6	461.48	1689.08	535.97	1627.82	480.03	1675.15	474.08
17.25	0	8.86	7.38	0.15	0.94	0.07	0.72	0.07	2.11	2.87	82.29	36.38	0	55.2	2.87	0.15	33.48	0.01	16.32	53.44	2.37	0.17	0	0.03	1.71	0.03	3.02	2.11	52.9	1.16	1.88	0.03	1.35	28.12	0	6	6.77	20.96	2.65	71.85	104.1	798.06	474.07	982.85	672.1	840.29	521.19	944.14	514.14
17.25	3	0.23	0.18	0.11	0.15	0.04	4.47	0.07	6.06	7.2	91.05	3.63	-11.22	96.26	4.96	0.19	2.05	0.02	6.06	7.2	2.01	0.05	0	46.47	45.57	0.01	0.5	2.8	0.02	0.59	0.11	1.82	1.42	0	0		-5.42	-5.76	-3.02	77.02	49.71	1627.34	459.9	1696.91	532.83	1635.83	478.53	1685.2	472.79
17.283	0	9.9	12.46	0.14	1.02	0.09	0.9	0.07	1.97	3.01	75.08	41.42	0	47.43	3.01	0.15	37.75	0.01	18.88	53.82	1.71	0.12	0	0.02	1.7	0.02	3.41	1.97	51.27	1.09	1.63	0.05	1.8	32.9	0	6	4.35	22.51	4.05	71.46	103.95	795.65	474.65	982.47	674.46	840.16	520.38	944.02	515.97
17.283	3	0.22	0.18	0.1	0.14	0.04	2.89	0.07	5.36	7.34	94.21	2.54	-7.69	97.21	4.81	0.19	1.71	0.02	5.36	7.34	1.84	0.05	0	39.7	42.6	0.01	0.41	2.01	0.02	0.58	0.12	2.91	1.73	0	0		-3.04	-4.25	0.15	77.57	49.72	1637.96	457.71	1706.35	528.94	1647.01	475.96	1696.52	471.43
17.317	0	10.38	13.7	0.14	1.19	0.09	1.14	0.06	2.45	2.45	72.6	57.72	-1.62	57.53	2.45	0.14	44.77	0	18.28	48.72	2.19	0.15	0	0.01	1.1	0.02	3.23	1.12	52.44	0.97	1.07	0.04	2.68	32.89	0	6	3.31	20.48	5.41	70.8	110.02	793.07	473.75	983.11	676.15	837.44	519.03	947.44	517.36
17.317	3	0.2	0.17	0.07	0.15	0.04	1.77	0.08	6.76	8.33	96.46	1.51	-3.96	89.4	6.76	0.21	1.37	0.02	3.82	8.33	2.08	0.09	0	32.07	34.59	0.01	0.31	0.72	0.02	0.64	0.13	28.02	1.78	0	0		-6.32	-11.34	0.36	76.55	50.69	1647.33	455.1	1716.13	526.41	1656.13	473.31	1706.61	468.72
17.35	0	10	14.78	0.12	1.06	0.11	1.18	0.06	3.07	2.46	70.43	47.2	-0.83	54.88	2.46	0.13	45.35	0	20.48	50.53	2.21	0.15	0	0.02	1.2	0.02	3.15	2.45	46.59	0.98	1.16	0.05	3.07	33.87	0	6	1.04	21.02	5.52	70.47	110.19	794.28	474.47	986.85	679.23	839.97	519.5	950.15	518.15
17.35	3	0.19	0.17	0.06	0.16	0.04	0.97	0.08	7.61	8.69	98.06	1.22	0	82.75	7.61	0.28	1.22	0.02	3	8.69	2.27	0.19	0	21.59	30.9	0.01	0.27	0.32	0.02	0.7	0.1	35.16	1.88	0	0		-1.49	-14.16	4.1	76.72	48.83	1657.44	453.73	1725.9	525.31	1668.33	469.9	1717.16	469.54
17.384	0	7.57	14.33	0.06	0.9	0.12	1.55	0.06	4.11	2.91	71.34	29.94	-3.95	67.98	2.91	0.15	51.94	0	19.88	46.31	2.03	0.11	0	0.02	1.09	0.01	2.75	3.59	30.81	0.63	1.11	0.04	4.11	32.7	0	6	0.32	18.23	8.07	70.46	113.97	793.02	473.29	988.14	679.08	840.49	518.23	954.45	519.58
17.417	0	5.87	7	0.05	0.71	0.13	1.55	0.06	5.12	2.4	86	17.51	-3.86	64.61	2.4	0.17	53.69	0	20.08	44.96	2.86	0.14	0	0.02	0.73	0.01	1.97	3.49	20.36	0.51	1	0.05	5.12	25.5	0	6	1.21	18.99	7.41	70.2	114.2	791.54	471.54	990.63	682.65	840.31	517.33	954.51	518.42
17.45	0	5.41	4.04	0.05	0.71	0.12	1.6	0.06	5.19	2	89.17	18.49	-6.28	72.37	2	0.15	55.63	0	18.66	41.34	4.07	0.13	0	0.02	0.63	0.01	1.79	4.73	19.24	0.52	0.99	0.05	5.19	19.63	0	6	2.69	17.19	6.67	69.95	117.06	789.82	470.06	991.82	684.43	837.96	517.84	955.02	517.04
17.484	0	4.62	2.33	0.04	0.65	0.12	1.89	0.06	7.03	1.65	90.77	16.44	-9.94	80.78	1.65	0.14	62.22	0	14.65	37.9	5.1	0.13	0	0.03	0.75	0.01	1.74	3.59	10.88	0.45	1.28	0.07	7.03	14	0	6	1.89	14.82	6.53	70.15	119.15	790.79	469.98	994.41	685.36	838.54	518.76	957.67	516.61
17.517	0	4.12	1.89	0.04	0.64	0.13	1.99	0.06	7.68	1.49	91.76	16.73	-11.35	76.9	1.49	0.13	64.55	0	14.43	34.66	6.51	0.13	0	0.04	0.98	0.01	2.08	3.82	8.81	0.41	1.17	0.07	7.68	11.89	0	6	3.44	15.99	5.82	70.08	118.18	791.83	470.74	994.75	686.23	839.06	519.83	957.21	517.08
17.55	0	3.71	1.22	0.03	0.63	0.1	1.92	0.06	7.38	1.45	92.58	15.72	-12.47	77.74	1.45	0.12	63.85	0	11.31	31.86	5.82	0.12	0	0.04	1.21	0.01	2.01	3.89	8.59	0.44	1.26	0.1	7.38	7.64	0	6	2.2	15.75	6.59	69.53	121.82	792.51	471.23	995.42	685.75	838.8	519.39	960.62	518.64
17.584	0	3.53	1.11	0.03	0.64	0.11	2.02	0.06	7.87	1.57	92.95	13.48	-10.8	72.74	1.57	0.12	63.98	0	10.93	30.5	2.41	0.1	0	0.04	1.58	0.01	2.48	4.3	6.22	0.47	1.13	0.16	7.87	7.08	0	6	0.99	17.09	6.22	69.14	119.58	795.04	473.19	997.01	687.46	841.58	519.75	961.16	520.24
17.617	0	3.13	1.01	0.03	0.64	0.1	1.98	0.06	7.75	1.56	93.75	13.14	-11.05	87.29	1.56	0.1	63.49	0	9.28	26.73	1.41	0.07	0	0.04	1.3	0.01	2.4	5	6.33	0.53	1.14	0.75	7.75	6.27	0	6	1.87	12.37	5.81	69.37	117.49	797.03	475.73	998.05	689.79	843.44	522.27	960.93	522.12
17.65	0	3.49	0.94	0.02	0.66	0.09	2.08	0.06	7.64	1.36	93.02	13.71	-11.42	88.4	1.36	0.06	64.88	0	8.62	29.49	0.94	0.1	0	0.03	0.92	0.01	2.47	2.79	5.56	0.64	1.08	0.6	7.64	5.16	0	6	5.59	11.85	4.3	68.94	123.22	800.73	478.45	1000.44	692.4	842.36	525.25	965.58	525.63
17.684	0	3.8	0.92	0.02	0.67	0.12	2.14	0.06	8.51	1.58	92.4	14.89	-9.32	79.72	1.58	0.05	65.35	0	10.96	31.92	0.56	0.1	0	0.03	0.85	0	3.28	2.2	6.3	0.87	0.81	1.53	8.51	5.44	0	6	2.36	15.15	5.81	68.2	120.66	802.83	483.18	1001.04	694.72	846.52	527.43	967.13	530.86
17.717	0	5.43	1.02	0.02	0.74	0.13	2.51	0.06	8.16	2.03	89.15	18.31	-9.71	92.82	2.03	0.04	67.81	0	13.72	39.81	0.76	0.17	0	0.03	0.65	0	2.87	0.82	6.91	0.96	0.68	1.85	8.16	5.62	0	6	4.03	9.21	4.95	67.05	126.88	803.74	486.43	1002.01	698.37	843.5	530.78	970.33	534.72
17.751	0	4.82	1.05	0.02	0.64	0.25	2.26	0.07	8.87	3.13	90.36	12.1	-1.06	94.15	3.13	0.04	62.52	0	24.15	43.43	0.49	0.19	0.33	0.02	0.42	0	2.53	0.39	6.13	1.07	0.62	2.33	8.87	7.58	0	6	1.06	8.11	5.01	66.3	126.76	805.52	490.33	1002.87	701.22	844.94	532.31	971.55	538.46
17.784	0	6.23	0.73	0.02	0.68	0.25	2.34	0.07	8.58	4.82	87.54	12.94	-0.85	95.68	4.82	0.04	61.36	0	24.68	51.26	0.61	0.29	0.99	0.02	0.23	0	1.43	0.26	8.25	1.28	0.53	1.7	8.58	4.28	0	6	1.77	6.51	4.24	65.59	128.62	806.99	493.9	1003.51	704.24	844.3	535.98	972.8	541.69
17.817	0	8.65	0.62	0.02	0.77	0.28	2.72	0.08	8.52	6.81	82.7	15.48	-0.99	96.76	6.81	0.04	62.39	0	26.85	59.8	0.73	0.46	0	0.02	0.15	0	1.07	0.16	9.82	1.46	0.43	2.34	8.52	2.38	0	6	1.1	5.02	5.2	66.08	128.45	808.29	496.06	1004.43	704.74	846.39	538.63	974.73	543.8
17.851	0	14.8	0.68	0.03	0.99	0.28	3.53	0.09	7.4	10.55	70.4	20.63	-2.62	96.99	10.55	0.03	63.3	0	29.03	73.87	0.63	0.41	0	0.03	0.12	0	0.8	0.23	13.26	2.09	0.35	8.19	7.4	2.26	0	6	3.57	4.64	4.83	66.36	125.49	807.75	496.05	1005.49	707.14	847.63	540.91	973.09	543.3
17.884	0	19.17	0.66	0.03	1.27	0.23	4.55	0.12	7.08	15.18	61.65	26.95	-6.69	97.71	15.18	0.04	65.15	0	25.89	80.91	1.01	0.5	0	0.03	0.08	0.01	0.48	0.16	15.77	2.54	0.28	7.37	7.08	1.27	0	6	1.01	3.24	3.96	65.83	124.8	808.69	496.57	1007.64	708.69	848.61	541.78	973.4	542.31
17.917	0	16.54	0.57	0.03	1.55	0.31	6.48	0.15	7.65	22.09	66.91	27.97	-7.64	98.67	22.09	0.04	66.79	0	29.85	79.26	2.97	1.26	0	0.04	0.08	0.01	0.21	0.14	14.77	1.88	0.26	0.41	7.65	0	0	6	10.45	-0.47	2.67	68.2	124.63	813.29	495.61	1009.56	708.86	850.67	540.02	975.23	544.15
17.951
17.984
18.017
18.051
18.084
18.118
18.151
18.184
18.218
18.251
18.284
18.318
18.351
18.385
18.418
18.451
18.485
18.518
18.551	0	0.12	0.01	0.02	0.3	45.64	0.15	2.94	13.13	37.4	29.36	95.91	54.76	98.58	37.4	0.23	13.13	0	13.34	16.75	0.51	0.03	0	0	0.16	99.73	0.25	0.25	72.72	58.46	11.08	19.39	66.29	12.14	0	6	-1.11	-0.8	2.49	65.13	124.78	883.63	497.27	1082.28	708.51	922.08	537.55	1046.53	546.59
18.585	0	0.24	0	0.02	0.27	69.71	0.16	2.76	23.23	31.24	5.29	98.39	59.44	92.7	31.24	0.25	23.23	0	19.35	26.38	1.03	0.07	0	0	0.05	98.91	0.06	0.1	76.46	63.04	3.81	27.02	72.27	1.08	0	6	0.98	-9.29	4.81	64.83	127.82	882.87	498.08	1080.12	708.64	921.35	537.35	1048.74	547.88
18.618	0	0.3	0	0.02	0.32	82.45	0.22	1.39	32.13	33.11	0	99.25	60.39	96.78	33.11	0.27	32.13	0	22.42	28.17	1.86	0.13	0	0	0.05	97.39	0.08	0.09	77.39	44.3	2.53	37.65	77.1	0	0	6	0.55	-4.98	4.83	64	120.58	881.14	498.69	1077.35	708.88	922.57	537.62	1042.73	547.67
18.651	0	0.41	0	0.02	0.36	76.26	0.28	0.92	32.23	35.04	0	98.58	55.17	92.6	32.23	0.33	35.04	0	23.73	31.53	2.13	0.13	0	0	0.05	91.35	0.07	0.08	75.05	35.06	2.01	38.64	73.03	0	0	6	0.71	-9.37	5.03	64.14	131.48	880.67	498.38	1077.55	708.5	917.44	537.83	1048.55	547.71
18.685	0	0.62	0	0.02	0.47	69.98	0.41	0.93	31.58	36.04	5.02	97.27	48.03	96.44	31.58	0.38	41.06	0.01	26.24	33.14	3.95	0.27	0	0	0.05	88.53	0.05	0.05	75.52	36.04	1.86	26.39	68.89	0	0	6	-1.93	-5.5	3.93	63.5	127.25	879.85	499.28	1074.93	706.8	916.62	538.32	1043.55	547.23
18.718	0	0.49	0	0.02	0.43	66.07	0.34	1.03	31.49	38.14	8.93	97.01	47.43	95.84	31.49	0.49	38.14	0.01	24.19	29.62	5.58	0.32	0	0	0.05	85.6	0.04	0.04	75.85	38.54	2.26	9.17	68.32	0	0	6	0.55	-6.32	4.04	64.01	134.8	877.48	498.2	1075.94	708.46	912.54	537.7	1046.8	549.7
18.752	0	0.55	0	0.03	0.42	54.18	0.33	0.98	30.05	38.68	20.82	95.65	41.77	97.54	30.05	0.45	38.68	0.01	20.15	30.93	8.89	0.58	0	0	0.06	84.97	0.04	0.04	75.06	38.77	2	22.33	65.9	0	1	12	-2.67	-3.6	3.09	63.98	134.08	878.03	499.48	1075.29	708.58	911.73	539.91	1045.6	547.39
18.785	0	0.5	0	0.03	0.38	47.73	0.29	0.85	26.66	38.35	27.27	94.27	40.44	97.14	26.66	0.53	38.35	0.01	19.16	27.62	8.59	0.45	0	0	0.08	87.68	0.04	0.09	71.91	38.55	2.22	8.8	64.09	0	0	12	-1.13	-4.37	3.15	64.12	125.06	877.26	500.14	1072.35	708.46	914.28	540.4	1039.17	546.88
18.818	0	0.37	0	0.03	0.32	40.49	0.22	0.73	25.53	33.61	34.51	94.23	41.54	96.94	25.53	0.64	33.61	0.01	14.05	23.95	7.25	0.15	0	0	0.06	88.12	0.04	0.14	70.09	35.9	2.55	10	64.05	0	0	12	-3.51	-4.72	2.63	64.53	125.08	877.1	501.23	1071.55	708.03	913.27	541.13	1038.21	547.06
18.852	0	0.23	0	0.02	0.27	37.15	0.17	0.73	26.45	27.49	37.85	94.6	44.32	96.79	26.45	0.88	27.49	0.01	10.71	18.78	5.55	0.08	0	0.01	0.07	91.54	0.04	0.3	67.44	34.77	2.38	2.26	64.49	0	0	12	-2.79	-4.96	2.02	65.09	123.94	875.16	500.35	1070.98	709.03	911.96	541.23	1035.82	545.97
18.885	0	0.18	0	0.02	0.26	29.04	0.15	0.65	24.61	25.74	45.96	93.09	43.21	97.3	24.61	1.03	25.74	0.01	7.45	12.48	3.74	0.03	0	0.01	0.1	94.08	0.03	0.58	66.12	33.65	2.76	7.98	62.84	0	0	12	-3.87	-4.07	2.94	65.57	124.96	870.64	498.72	1064.4	705.01	906.82	538.43	1031.66	544.02
18.918	0	0.14	0	0.02	0.23	16.32	0.14	0.52	21.94	22.53	67.37	85.92	39.6	88.5	21.94	1.25	22.53	0.01	4.07	7.22	1.88	0.02	0	0.01	0.18	94.76	0.02	0.62	58.93	30.79	2.95	5.13	57.92	0	0	12	-1.14	-11.8	2.37	66.59	118.41	868.57	499.23	1059.52	703.98	905.87	539.72	1024.25	542.89
18.952	0	0.17	0.01	0.03	0.27	10.38	0.13	0.52	19.44	21.81	79.23	75.98	36.18	96.9	19.44	1.6	21.81	0.01	2.94	4.1	0.84	0.03	0	0.01	0.22	95.51	0.01	0.38	63.4	33.01	3.79	4.72	53.83	0	0	12	2.56	-4.8	1.96	69.3	115.64	863.01	498.12	1054.81	705.24	901.8	540.9	1017.44	541.5
18.985
19.018
19.052
19.085
19.119
19.152
19.185
19.219
19.252
19.285
19.319
19.352
19.386
19.419
19.452
19.486
19.519
19.552	0	0.27	0.14	0.06	0.27	0.04	0.14	0.07	3.02	1.55	99.45	0.89	0	96.28	1.61	4.3	1.55	0.18	1.24	1.34	0.02	0	0	1.92	0.98	0.65	0	10.12	29.76	0.35	0.99	0.02	3.02	0	0	6	12.31	-5.73	2.17	70.91	117.18	867.27	494.71	1053.64	697.72	902.78	537.78	1019.93	540.65
19.586	0	0.4	0.17	0.11	0.39	0.03	0.15	0.08	1.53	2.19	99.19	2.91	0	98.16	1.69	3.06	2.19	0.36	0.72	1.89	0.02	0.01	0	0.81	0.56	2.49	0	2.11	46.64	2.77	1.04	0	1.53	0	0	6	6.79	-2.13	4.75	69.6	125.86	865.86	489.32	1056.44	694.69	901.86	529.9	1027.47	537.74
19.619	0	0.35	0.17	0.09	0.35	0.03	0.14	0.08	1.39	1.72	99.29	1.95	0	98.06	2.03	2.93	1.72	0.68	0.56	1.59	0.02	0.01	0	0.47	0.33	1.12	0	1.34	41.65	2.48	1.06	0.01	1.39	0	0	6	4.6	-2.39	4.7	69.08	123.86	865.27	486.75	1059.91	696.31	904.22	527.04	1027.77	535.88
19.652	0	0.3	0.18	0.07	0.3	0.03	0.15	0.07	0.97	2.02	99.39	0.94	0	98.37	1.87	2.49	2.63	0.73	0.51	2.34	0.02	0.01	0	0.54	0.32	1.84	0	1.2	32.1	2.02	1.55	0.01	0.97	0	0	6	4.86	-1.49	4.49	69.23	127.08	866.09	485.89	1060.16	693.99	902.95	528.46	1029.93	533.57
19.686	0	0.25	0.19	0.05	0.26	0.03	0.16	0.07	0.95	2.29	99.47	0.56	0	98	2.29	2.17	2.48	0.88	0.33	1.82	0.02	0	0	0.95	0.48	2.11	0	0.85	24.95	1.87	1.66	0	0.6	0	0	6	4.93	-2.53	5.35	69.62	127.65	867.56	485	1061.88	693.08	905.15	526.88	1032.62	533.72
19.719	0	0.22	0.18	0.04	0.24	0.03	0.16	0.08	0.91	2.42	99.53	0.36	0	98.69	2.65	2.48	2.21	1.08	0.42	1.54	0.03	0	0	0.91	0.52	2.42	0	2.48	18.66	2.24	2.67	0	0.68	0	0	6	4.17	-0.39	4.98	69.5	126.37	868	484.17	1064.03	694.26	906.69	526.75	1032.93	532.37
19.753	0	0.22	0.18	0.04	0.23	0.03	0.15	0.08	1	2.51	99.53	0.33	0	98.66	2.51	3.25	2.06	1.43	0.48	1.49	0.03	0	0	1	0.49	3.28	0	7.65	16.5	2.28	3.2	0	0.69	0	0	6	2.34	-0.5	4.87	69.25	123.85	868.35	483.31	1065.18	693.99	908.5	526.19	1032.27	530.5
19.786	0	0.23	0.18	0.04	0.24	0.03	0.15	0.08	1.31	2.6	99.52	0.34	0	97.87	2.6	3.34	1.53	1.82	0.49	0.94	0.03	0	0	1.31	0.72	4.69	0.01	8.89	17.16	2.38	4.31	0	0.67	0	0	6	2.42	-2.87	4.91	69.63	121.26	870.55	485.21	1061.81	691.01	909.22	524.46	1030.22	532.34
19.819	0	0.23	0.18	0.04	0.24	0.03	0.16	0.09	1.32	2.96	99.52	0.33	0	97.73	2.96	2.99	1.42	2.38	0.6	0.86	0.02	0	0	1.32	0.7	4.98	0.01	10.85	16.07	2.39	3.83	0	0.67	0	0	6	3.63	-3.18	4.72	70.3	121.85	871.06	485.34	1060.93	689.43	908.59	524.44	1030.14	533.02
19.853	0	0.24	0.17	0.04	0.27	0.03	0.16	0.09	1.53	3.35	99.47	0.37	0	97.89	3.35	3.4	1.29	3.48	0.56	0.66	0.02	0	0	1.53	1.01	7.34	0.02	9.34	18.33	2.52	4.2	0	0.62	0	0	6	4.51	-2.81	4.25	70.53	123.57	871.02	484.47	1061.24	688.47	907.49	523.77	1030.71	533.19
19.886	0	0.27	0.17	0.04	0.28	0.03	0.17	0.1	1.83	3.92	99.44	0.4	0	98.14	3.92	3.3	1.24	3.9	0.77	0.51	0.01	0	0	1.66	1.83	7.19	0.03	15.02	19	2.55	5.25	0	0.66	0	0	6	3.9	-2.17	4.39	70.92	122.34	870.65	483.66	1061.3	688.33	908.06	522.91	1030.06	532.05
19.919	0	0.28	0.17	0.05	0.3	0.03	0.17	0.11	2.41	4.41	99.4	0.43	0	98.48	4.41	3.77	1.12	4.93	0.85	0.26	0.01	0	0	1.67	2.41	5.85	0.04	16.63	19.42	2.4	4.74	0	0.61	0	0	6	2.41	-1.13	4.01	70.85	124.37	869.79	482.48	1060.91	687.26	906.09	522.02	1030.19	530.19
19.953	0	0.29	0.17	0.04	0.3	0.03	0.17	0.11	2.41	4.11	99.41	0.53	0	98.7	4.11	4.44	0.94	5.22	0.78	0.18	0.01	0	0	1.76	2.41	4.61	0.06	22.22	17.2	2.12	4.15	0	0.5	0	0	6	2.52	-0.34	4.52	70.88	124.92	869.1	481.81	1060.5	686.83	905.82	520.89	1030.38	530.28
19.986	0	0.26	0.17	0.04	0.3	0.03	0.16	0.11	1.73	3.43	99.4	0.44	0	98.77	3.57	4.99	0.82	4.88	0.67	0.15	0.01	0	0	1.28	1.73	3.43	0.04	13.15	19.03	2.3	3.28	0	0.49	0	0	6	3.2	0.06	4.15	71.49	124.64	868.54	480.5	1059.94	686.01	904.99	520.39	1029.39	528.2
20.019	0	0.24	0.17	0.04	0.29	0.03	0.15	0.1	1.51	2.71	99.41	0.44	0	98.56	3.77	4.69	0.74	4.09	0.6	0.16	0.01	0	0	1.03	1.51	2.71	0.04	9.21	19.41	2.22	2.88	0	0.49	0	0	6	5.67	0.89	5.01	71.85	123.2	868.34	479.93	1058.35	684.55	905.68	519.26	1028.51	528.82
20.053	0	0.22	0.17	0.05	0.28	0.03	0.15	0.1	1.02	2.41	99.44	0.46	0	98.48	3.45	4.48	0.74	2.81	0.62	0.27	0.02	0	0	0.89	1.02	2.41	0.03	6.42	20.18	2.51	2.65	0	0.4	0.03	0	6	6.35	1.15	5.82	72.29	123.36	868.39	479.37	1057.11	682.71	905.83	517.96	1028.72	528.82
20.086	0	0.23	0.17	0.05	0.29	0.03	0.15	0.1	0.87	1.96	99.42	0.57	0	98.21	2.98	5.14	0.73	2.37	0.79	0.32	0.02	0	0	0.8	0.87	1.96	0.02	4.09	22.6	2.67	2.41	0	0.39	0.03	0	6	5.86	1.97	7.32	72.54	123.1	866.99	478.58	1056.1	681.46	906.24	517.07	1028.77	528.84
20.12	0	0.21	0.17	0.05	0.27	0.03	0.14	0.09	0.75	1.29	99.46	0.56	0	97.99	2.26	4.98	0.56	1.36	0.72	0.41	0.02	0	0	0.75	0.43	1.29	0.02	2.44	22.61	2.8	2.41	0	0.36	0.07	0	6	5.83	2.56	8.08	72.26	123.75	864.39	477.15	1054.42	679.97	904.52	516.64	1027.76	527.83
20.153	0	0.23	0.17	0.06	0.28	0.03	0.13	0.09	0.54	0.74	99.45	0.75	0	98.71	1.61	4.77	0.45	0.75	0.54	0.6	0.01	0	0	0.47	0.14	0.74	0.01	1.07	26.78	3.4	1.66	0.01	0.33	0.11	0	6	7.91	0.3	9.4	72.19	124.44	862.71	476.29	1055.04	681.96	905.05	515.22	1028.66	529.59
20.186	0	0.23	0.18	0.05	0.26	0.03	0.13	0.08	0.64	0.6	99.48	0.65	0	97.66	1.47	4.47	0.45	0.42	0.64	1.68	0.01	0	0	0.41	0.09	0.6	0.01	1.4	25.08	3.64	1.59	0.01	0.33	0.28	0	6	8.36	3.35	11.1	72.93	122.13	862.39	476.28	1054.83	682.02	907.67	514.18	1028.57	531.4
20.22	0	0.29	0.18	0.06	0.27	0.03	0.13	0.08	1.03	0.41	99.42	0.84	0	97.87	1.29	3.79	0.36	0.26	1.03	4.71	0.02	0	0	0.31	0.07	0.41	0.02	2.27	29.35	3.92	1.13	0	0.36	0.39	0	6	9.22	2.87	13.22	73.83	121.81	862.56	475.51	1056.64	681.19	910.86	514.66	1031.37	532.39
20.253	0	0.33	0.18	0.06	0.26	0.03	0.13	0.08	1.29	0.35	99.34	0.75	0	97.22	0.92	2.82	0.35	0.16	1.29	8.04	0.04	0	0	0.31	0.08	0.28	0.02	3.38	28.74	4	0.92	0.01	0.37	0.42	0	6	11.05	4.24	17.18	73.97	120.57	860.5	472.13	1056.34	678.5	914.57	509.61	1032.58	534.35
20.286	0	0.45	0.19	0.07	0.26	0.03	0.13	0.07	2.38	0.29	99.1	0.88	0	97.77	0.54	2.22	0.29	0.11	2.38	11.92	0.08	0	0	0.25	0.08	0.16	0.03	9.26	31.52	4.1	0.68	0	0.39	0.53	0	6	11.28	3.1	19.18	74.18	117.91	863.09	465.7	1058.11	670.33	919.85	502.26	1034.64	529.21
20.32	0	0.48	0.19	0.07	0.25	0.03	0.13	0.07	2.22	0.28	99.04	0.86	0	95.53	0.43	1.79	0.28	0.09	2.22	15.4	0.14	0.01	0	0.21	0.08	0.06	0.04	5.39	31.27	3.96	0.47	0.01	0.38	0.49	0	6	11.6	6.69	21.35	74.64	117.67	862.9	464.7	1056.99	666.13	921.84	501.13	1035.68	530.91
20.353	0	0.54	0.2	0.06	0.23	0.03	0.13	0.07	2.04	0.29	98.91	0.59	0	95.84	0.36	1.31	0.29	0.08	2.04	21.79	0.3	0.01	0	0.26	0.1	0.05	0.07	5.26	26.27	3.61	0.51	0	0.42	0.7	0	6	12.61	6.32	23.48	74.06	120.75	861.2	459.52	1058.7	662.02	923.33	496.3	1039.23	530.23
20.387	0	0.82	0.21	0.05	0.2	0.03	0.13	0.07	3.16	0.29	98.37	0.47	0	94.67	0.32	0.9	0.29	0.08	3.16	32.53	1.36	0.1	0	0.25	0.21	0.02	0.1	13.71	21.75	3.43	0.36	0.01	0.43	1.05	0	6	12.56	7.62	24.93	74.44	115.06	863.91	458.39	1061.56	662.99	929.68	493.85	1039.2	529.12
20.42	0	1.16	0.22	0.05	0.19	0.03	0.13	0.07	3.35	0.34	97.69	0.41	0	93.46	0.28	0.75	0.34	0.08	3.35	45.19	1.79	0.11	0	0.21	0.38	0.02	0.16	9.72	19.59	4.15	0.39	0.01	0.48	1.54	0	6	13.48	8.7	28.27	74.37	114	863.51	455.58	1062.97	660.18	934.55	490.44	1041.14	530.87
20.453	0	1.08	0.22	0.05	0.18	0.03	0.13	0.07	4.55	0.4	97.84	0.43	0	78.5	0.2	0.67	0.4	0.07	4.55	44.59	2.66	0.14	0	0.24	0.45	0.02	0.14	7.85	19.18	4.83	0.45	0.01	0.51	1.7	0	6	11.72	15.52	28.25	75.08	112.47	870.96	457.82	1069.07	661.07	942.55	492.48	1047.29	533.45
20.487	0	0.83	0.21	0.06	0.18	0.03	0.13	0.07	5.05	0.52	98.33	0.47	0	90.74	0.16	0.61	0.52	0.05	5.05	38.5	3.78	0.16	0	0.29	0.62	0.02	0.14	5.44	19.86	5.74	0.49	0	0.66	1.51	0	6	12.7	10.59	29.53	74.59	113.94	869.42	455.68	1068.65	658.46	942.11	490.13	1047.74	532.84
20.52	0	0.84	0.23	0.05	0.18	0.04	0.13	0.08	2.78	0.62	98.31	0.43	0	79.08	0.17	0.5	0.62	0.05	5.55	40.64	3.36	0.07	0	0.34	0.77	0.02	0.15	2.78	18.32	7.22	0.54	0.02	0.74	2.16	0	6	6.83	15.35	31.34	73.82	115.53	874.07	455.72	1075.07	657.75	950.48	487.44	1055.03	536.63
20.553	0	0.9	0.23	0.05	0.18	0.04	0.13	0.08	1.81	0.71	98.19	0.46	0	78.24	0.21	0.39	0.71	0.03	6.04	42.24	2.57	0.06	0	0.32	0.91	0.02	0.12	1.81	18.75	7.7	0.49	0.03	0.79	1.95	0	6	9.13	15.6	30.39	73.48	116.1	874.16	453.28	1078.14	658.32	950.44	488.68	1057.56	533.46
20.587	0	0.78	0.24	0.05	0.16	0.04	0.14	0.08	4.08	0.77	98.44	0.4	0	61.21	0.23	0.41	0.77	0.03	8.51	40.37	2.96	0.07	0	0.38	1.4	0.02	0.13	4.08	14.31	8.49	0.56	0.05	1.09	2.85	0	6	4.88	19.72	30.38	71.71	118.63	875.94	452.59	1082.31	661.24	954.14	484.37	1061.21	535.45
20.62	0	0.65	0.25	0.04	0.16	0.05	0.14	0.08	6.12	0.82	98.7	0.41	0	71.22	0.26	0.36	0.82	0.02	10.04	35.01	2.32	0.05	0	0.38	1.84	0.02	0.12	6.12	12.99	7.79	0.62	0.02	1.24	3.12	0	6	6.53	17.47	31.19	72.48	116.37	877.21	454.09	1082.73	661.68	955.89	486.69	1061.22	536.17
20.653	0	0.46	0.23	0.04	0.16	0.05	0.14	0.08	6.43	1	99.07	0.38	0	71.91	0.28	0.42	1	0.01	9.85	26.03	1.7	0.06	0	0.41	1.52	0.02	0.11	6.43	12.19	7.69	0.64	0.05	1.45	2.75	0	6	9.07	17.3	31	72.74	115.61	878.29	452.63	1085.22	662.48	957.4	487.15	1062.87	534.49
20.687	0	0.38	0.21	0.04	0.15	0.05	0.15	0.08	9.08	1.25	99.23	0.35	0	81.53	0.26	0.32	1.25	0.01	10.36	20.87	1.51	0.07	0	0.64	1.75	0.02	0.1	9.08	10.69	6.85	0.81	0.07	2.06	2.1	0	6	5.18	14.58	31.32	71.19	121.64	878.8	451.51	1086.33	660.42	957.37	481.67	1066.14	536.13
20.72	0	0.31	0.21	0.04	0.15	0.06	0.15	0.07	6.77	1.37	99.38	0.37	0	83.27	0.35	0.23	1.37	0.01	10.34	15.37	1.47	0.09	0	0.62	2.47	0.02	0.14	6.77	11.24	6.69	0.9	0.09	2.3	2.03	0	6	3.67	13.97	31.96	70.73	124.28	882	453.27	1086.43	658.3	959.75	479.39	1068.17	540.14
20.754	0	0.32	0.21	0.04	0.15	0.07	0.15	0.08	7.64	1.91	99.36	0.47	0	85.7	0.46	0.19	1.91	0.02	13.8	15.96	1.4	0.1	0	0.59	2.55	0.02	0.26	7.64	11.16	6.82	1.42	0.16	3.03	2.5	0	6	8.94	13.05	31.13	72.04	122.88	882.32	452.3	1090.5	661.2	960.26	484.88	1071.2	537.72
20.787	0	0.28	0.21	0.04	0.15	0.08	0.16	0.08	7.76	2.4	99.44	0.48	0	84.21	0.66	0.2	2.4	0.02	13.55	12.29	1.05	0.07	0	0.52	2.42	0.02	0.49	7.76	11.66	8.14	1.71	0.02	3.65	3.07	0	6	7.79	13.63	33.49	70.76	126.44	882.75	450.81	1093.28	661.33	965.05	479.57	1074.68	542.58
20.82	0	0.25	0.25	0.04	0.16	0.09	0.16	0.08	8.89	2.47	99.49	0.57	0.53	94.22	0.96	0.19	2.47	0.04	15.31	8.48	0.84	0.04	0	0.38	2.44	0.02	0.95	8.89	12.4	8.51	1.65	0.04	4.12	4.95	0	6	10.38	8.05	32.45	69.88	134.31	885.41	452.25	1096.9	663.78	964.9	478.53	1080.57	546.79
20.854	0	0.26	0.24	0.04	0.17	0.11	0.16	0.1	9.44	3.44	99.47	0.73	1.59	84.38	1.28	0.16	3.44	0.04	14.94	7.88	0.56	0.02	0	0.21	1.98	0.04	1.71	9.44	16.35	11.52	1.99	0.06	5.67	5.22	0	6	6.61	13.57	31.93	69.56	131.27	889.95	456.56	1100.6	667.21	969.44	483.79	1083.47	548.84
20.887	0	0.23	0.28	0.03	0.17	0.11	0.15	0.1	5.14	3.39	99.44	0.68	2.96	86.04	1.54	0.19	3.39	0.06	14.22	7.35	0.53	0.02	0	0.15	1.29	0.04	2.22	5.14	16.04	12.62	1.73	0.05	6.25	7.23	0	6	6.67	12.91	31.4	69.64	132.04	895.23	461.75	1102.63	669.15	972.17	488.29	1087.03	553.42
20.92	0	0.24	0.32	0.04	0.18	0.13	0.15	0.12	3.85	3.85	99.35	0.89	5.03	74.18	2.5	0.19	3.85	0.11	15.3	8.82	0.68	0.03	0	0.08	1.01	0.04	2.66	2.62	18.8	15.43	1.41	0.03	7.67	9.44	0	6	2.67	16.72	34.84	69.88	124.8	900.51	466.53	1106.91	672.92	983.84	491.59	1088.91	558.94
20.954	0	0.22	0.47	0.03	0.18	0.24	0.15	0.12	3.97	3.97	99.07	1.4	9.78	87.45	3.88	0.28	3.97	0.16	19.41	8.64	0.61	0.03	0	0.05	0.85	0.03	4.07	2.84	20.94	14.46	1.13	0.04	10.83	15.14	0	6	6.07	12.29	31.51	70.3	128.79	907.56	471.26	1109.88	674.25	982.89	495.35	1093.94	560.59
20.987	0	0.22	0.63	0.03	0.19	0.28	0.16	0.13	3.84	3.84	98.75	1.75	11.09	92.37	4.91	0.39	3.84	0.18	21.57	8.92	0.49	0.03	0	0.05	0.67	0.03	5.1	2.65	21.64	15.89	1.07	0.02	11.22	18.25	0	6	6.36	9.53	33.85	71.5	122.94	911.87	474.24	1111.12	673.49	989.21	499.82	1095.11	562.28
21.02	0	0.19	0.73	0.03	0.19	0.42	0.17	0.15	4.06	4.06	98.55	2.2	13.97	96.37	6.93	0.47	4.06	0.22	24.4	7.85	0.37	0.04	0	0.03	0.48	0.02	3.85	2.7	21.71	16.68	1.05	0.02	13.23	21.05	0	6	5.38	5.6	33.38	70.26	129.92	916.45	473.94	1116.18	673.67	992.3	495.25	1102.04	564.8
21.054	0	0.19	0.72	0.03	0.17	0.74	0.15	0.15	4.3	3.87	98.52	2.77	19.03	93.77	6.64	0.53	3.87	0.23	26.84	9.42	0.21	0.02	0	0.02	0.39	0.02	3.26	4.3	22.2	16.22	1.12	0.05	17.12	23.73	0	6	7.01	8.45	34	71.47	124.86	919.77	473.53	1119.7	673.45	997.29	498.71	1104.31	563.01
21.087	0	0.2	1.13	0.03	0.17	0.56	0.14	0.15	3.79	3.79	97.74	2.06	17.39	94.83	6.48	0.56	3.79	0.27	22.31	11.01	0.14	0.01	0	0.02	0.32	0.02	3.27	2.6	22.99	17.37	1.01	0.04	16.94	27.91	0	6	10.26	7.45	35.22	72.41	126.63	920.32	471.16	1124.27	675.11	1001.14	497.26	1108.49	564.44
21.121	0	0.19	1.24	0.03	0.17	0.68	0.13	0.2	3.84	3.84	97.52	2.33	19.63	90.76	7.56	0.66	3.84	0.36	20.14	11.28	0.09	0.01	0	0.01	0.23	0.02	3.7	1.03	26.72	22.14	0.86	0.04	19.8	30.84	0	6	7.9	10.57	36.51	71.98	125.76	921.72	470	1128.58	676.86	1006.35	495.82	1111.4	564.96
21.154	0	0.18	1.38	0.02	0.16	0.77	0.13	0.21	3.93	3.93	97.25	1.74	20.82	89.04	8.02	0.6	3.93	0.44	18.8	12.49	0.1	0.01	0	0.01	0.21	0.02	4.74	0.96	23.68	22.72	0.78	0.2	21.58	33.06	0	6	6.83	11.53	33.76	70.82	134.65	928.57	470.07	1137.43	678.93	1009.27	494.53	1122.72	567.05
21.187	0	0.16	1.44	0.02	0.14	0.86	0.11	0.2	4.09	4.09	97.11	2.1	22.22	76.48	6.55	0.47	4.09	0.38	18.51	12.69	0.12	0.01	0	0.01	0.19	0.02	5.77	0.67	20.77	23.19	0.68	0.1	22.75	34.27	0	6	7.92	16.1	35.17	72.55	122.47	930.22	470.73	1140.22	680.73	1015.54	501.14	1121.09	563.26
21.221	0	0.13	0.45	0.02	0.11	2.29	0.1	0.23	4.16	4.16	95.42	5.53	31.16	91.24	5.76	0.37	4.16	0.33	23.66	13.85	0.19	0.02	0	0.01	0.17	0.02	6.92	0.55	19.12	27.48	0.46	0.1	29.01	27.65	0	6	12.54	10.28	34.29	72.64	132.43	934.04	470.16	1143.99	680.11	1015.89	498.56	1128.86	567.67
21.254	0	0.14	0.59	0.01	0.09	3.04	0.09	0.18	4.24	4.24	93.92	7.32	33.8	90.25	4.37	0.25	4.24	0.29	25.11	19.09	0.32	0.01	0	0.01	0.14	0.02	9.12	1.3	14.53	23.12	0.39	0.13	30.87	31.49	0	6	9.03	10.87	32.87	71.95	133.9	938.39	472.39	1149.39	683.39	1018.37	501.02	1134.49	567.7
21.287	0	0.14	0.49	0.01	0.08	8.65	0.08	0.17	4.53	4.53	82.71	12.12	42.68	90.58	3.71	0.19	4.53	0.26	37.78	22.32	0.58	0.03	0	0.01	0.14	0.02	11.17	1.46	13.11	23.25	0.27	0.28	34.34	31.95	0	6	8.23	10.68	35.61	71.99	129.92	940.6	472.83	1152.31	684.55	1025.68	500.1	1135.43	569.62
21.321	0	0.11	0.21	0.01	0.07	15.81	0.08	0.14	4.54	4.54	68.38	21.8	48.23	94.38	3.97	0.14	4.54	0.19	41.25	21.48	0.65	0.01	0	0.01	0.15	0.02	14.04	3.63	9.25	18.68	0.24	0.47	38.72	27.22	0	6	10.55	7.89	33.69	72.84	133.18	943.46	475.75	1158.47	690.75	1026.09	506.79	1142.53	571.44
21.354	0	0.1	0.13	0.01	0.06	17.16	0.07	0.12	6.94	4.36	65.68	25.89	48.6	93.48	4.07	0.12	4.36	0.12	40.21	18.58	0.79	0	0	0.01	0.17	0.01	13.12	6.94	8.01	14.76	0.23	0.24	40.12	23.87	0	6	10.57	8.69	34.68	72.83	127.84	946.21	476.56	1160.64	690.99	1030.93	507.69	1142.32	570.4
21.388	0	0.09	0.08	0.01	0.05	25.1	0.06	0.1	10.03	4	49.9	42.06	53.06	96.64	3.14	0.08	4	0.07	39.73	21.19	0.52	0	0	0.01	0.16	0.01	13.64	10.03	6.24	12.09	0.19	0.14	44.67	22.6	0	6	6.62	5.2	32.88	71.19	131.23	950.25	477.45	1164.19	691.38	1031.34	506.07	1146.64	568.73
21.421	0	0.08	0.04	0.01	0.04	28.88	0.05	0.09	8.65	3.69	46.12	49.51	55.46	94.9	2.49	0.07	3.69	0.04	39.44	21.35	0.65	0	0	0.01	0.18	0.01	12.88	8.65	5.02	9.51	0.19	0.08	46.54	18.04	0	6	8.3	7.38	33.14	72.04	125.7	954.5	480.79	1163.81	690.11	1034.92	509.13	1145.03	569.76
21.454	0	0.07	0.04	0.01	0.04	41.44	0.05	0.09	3.49	3.49	33.56	61.17	61.7	94.56	2.43	0.07	3.49	0.03	43.43	21.89	0.49	0	0	0.01	0.18	0.01	11.97	2.77	4.78	8.45	0.17	0.09	49.49	18.37	0	6	6.95	7.73	32.6	71.98	124.94	959.79	484.24	1163.73	688.18	1037.18	510.33	1146.1	571.53
21.488	0	0.06	0.02	0	0.03	41.04	0.05	0.08	3.56	3.56	33.96	66.85	62.12	97.8	3.22	0.07	3.56	0.03	40.11	21.98	0.32	0	0	0	0.17	0.01	8.35	1.24	3.74	6.68	0.13	0.09	51.03	15.32	0	6	10.64	3.03	31.44	71.93	127.04	960.39	485.99	1163.63	691.31	1035.3	511.17	1146.31	572.96
21.521	0	0.06	0.01	0	0.04	29.39	0.05	0.09	4.02	4.02	45.61	66.07	57.8	98.5	5.03	0.07	4.02	0.03	31.46	22.97	0.24	0	0	0.01	0.17	0.01	5.34	0.42	4.24	6.08	0.14	2.55	50.81	6.09	0	6	7.26	-1.07	31.11	70.79	129.29	963.62	490.64	1162.87	689.89	1035.73	512.76	1148.02	576.84
21.554	0	0.07	0.01	0	0.04	18.85	0.05	0.09	4.3	4.3	62.31	60.15	52.78	98.71	6.38	0.07	4.3	0.02	24.29	23.76	0.09	0	0	0	0.11	0.01	4.7	0.18	4.62	5.91	0.12	24.9	49.23	2.02	0	6	6.21	-0.31	29.83	69.94	128.45	964.22	493.78	1162.66	692.41	1034.22	516.8	1147.51	577.34
21.588	0	0.07	0.01	0	0.04	9.66	0.05	0.09	4.78	4.78	80.67	58.34	46.44	97.67	7.38	0.08	4.78	0.02	11.53	24.42	0.05	0	0	0	0.07	0.01	2.72	0.18	4.66	5.42	0.09	36.58	48.76	0	0	6	6.02	-3.33	26.77	69.54	130.55	965.34	499.79	1157.13	693.3	1027.96	519.67	1143.59	580.26
21.621	0	0.12	0.01	0.01	0.05	5.9	0.06	0.1	5.14	5.14	88.2	44.17	41.11	98.6	8.95	0.1	5.14	0.02	9.1	34.47	0.03	0	0	0	0.06	0.01	2.24	0.28	5.73	6.14	0.09	68.53	45.21	0	0	6	3.83	-0.72	25.18	69.07	127.05	964.94	504.01	1152.98	694.56	1024.02	525.95	1139.44	579.05
21.654	0	0.14	0.01	0.01	0.06	3.91	0.07	0.11	5.71	5.71	92.18	33.01	36.41	97.93	10.87	0.12	5.71	0.02	7.27	36.76	0.03	0	0	0	0.09	0.01	1.25	0.7	6.41	5.87	0.09	61.15	42.26	0	0	6	3.42	-2.71	24.34	68.61	126.97	962.51	508.67	1147.62	696.66	1019.23	529.31	1134.66	582.19
21.688	0	0.2	0.01	0.01	0.08	3.44	0.09	0.13	6.24	6.24	93.13	27.54	33.74	97.77	15.23	0.13	6.24	0.02	8.09	43.7	0.04	0	0	0	0.09	0.02	0.72	1.14	8.88	5.79	0.11	48.58	40.65	0	0	6	1.39	-3.1	24.28	68.11	124.66	961.31	512.44	1142.72	696.43	1016.82	531.78	1129.98	584.08
21.721	0	0.21	0.01	0.01	0.1	2.72	0.13	0.17	6.35	6.35	94.55	18.55	29.79	97.42	20.04	0.13	6.35	0.01	10.14	44.07	0.05	0.01	0	0	0.11	0.02	0.48	2.82	9.33	7.18	0.14	25.6	37.46	0	0	6	3.21	-3.85	22.9	68.58	121.19	960	516.22	1137.18	696.85	1012.86	535.81	1123.32	585.64
21.755	0	0.29	0.02	0.01	0.14	1.37	0.16	0.19	6.1	6.1	97.27	7.86	23.28	97.79	19.95	0.14	6.1	0.01	9.76	44.23	0.04	0.01	0	0	0.1	0.03	0.44	3.02	13.82	9.55	0.24	22.57	31.35	0	0	6	-0.03	-3.05	20.09	68.46	125.14	959.45	520.59	1131.48	695.48	1005.2	539.18	1120.85	586.99
21.788	0	0.32	0.03	0.01	0.15	0.78	0.16	0.19	6.06	6.06	98.43	4.05	18.92	97.85	16.76	0.15	6.06	0.01	8.49	40.47	0.04	0.01	0	0	0.08	0.04	0.4	2.42	15.64	13.05	0.31	27.11	26.97	0	0	6	-1.52	-2.91	15.84	68.05	125.37	956.92	520.78	1128.54	697.33	996.96	542.37	1116.15	581.25
21.821	0	0.38	0.03	0.02	0.14	0.57	0.13	0.17	6.23	6.23	98.86	3.1	17.1	98.23	11.72	0.19	6.23	0	6.15	40.09	0.03	0.02	0	0	0.1	0.05	0.31	2.37	17.62	15.49	0.38	31.83	25.25	0	0	6	0.08	-1.91	14.16	68.15	125.13	951.92	519.94	1125.29	699.66	990.86	543.77	1110.91	579.05
21.855	0	0.66	0.05	0.02	0.18	0.38	0.16	0.26	7.98	7.98	98.69	1.56	12.57	98.39	10.42	0.17	7.98	0	7.41	44.48	0.05	0.03	0	0	0.13	0.08	0.34	1.35	24.59	26.23	0.48	34.3	20.89	0	0	6	-0.52	-1.43	12.39	67.79	121.54	947.86	519.03	1123.35	702.41	987.08	545.31	1104.91	575.1
21.888	0	0.59	0.05	0.02	0.18	0.4	0.15	0.27	7.9	7.9	98.82	1.48	13.25	98.7	9.25	0.18	7.9	0	9.12	40.77	0.07	0.06	0	0	0.1	0.09	0.25	1.04	24.8	28.84	0.52	25.38	20.52	0	0	6	-0.57	-0.36	11.58	68.12	121.66	943.27	518.56	1120.96	704.13	982.8	545.41	1100.71	575.36
21.921	0	0.71	0.06	0.03	0.21	0.46	0.18	0.36	8.91	8.91	98.58	1.67	13.3	98.52	9.52	0.19	8.91	0	14.35	41.46	0.16	0.11	0	0	0.07	0.16	0.28	1.33	28.3	35.41	0.65	14.54	19.13	0	0	6	-0.61	1	12.29	68.05	118.08	938.82	516.82	1117.85	705.03	981.02	544.57	1095.77	572.38
21.955	0	0.92	0.08	0.05	0.32	0.36	0.23	0.7	10.99	10.99	98.16	5.46	9.28	98.57	9.73	0.22	10.99	0	18.31	35.53	0.24	0.13	0	0	0.06	0.39	0.28	1.63	39.54	51.25	1.03	17.56	14.91	0	0	6	0	-0.82	9.77	68.43	120.76	934	514.57	1115.4	705.67	973.51	544.58	1091.84	568.72
21.988	0	0.9	0.08	0.05	0.32	0.44	0.24	0.77	11.43	11.43	98.19	6.78	10.54	98.53	9.91	0.22	11.43	0	20.04	34.49	0.36	0.13	0	0	0.07	0.52	0.29	2.47	40.69	53.1	1.32	16.19	15.88	0	0	6	0.44	-0.97	8.22	69.25	120.89	929.28	511.3	1114.17	706.76	968.77	543.47	1087.81	564.54
22.021	0	0.94	0.08	0.06	0.37	0.5	0.26	1.09	12.61	12.61	97.82	11.06	10.36	98.54	10.89	0.24	12.61	0.01	21.46	31.27	0.42	0.11	0	0.01	0.1	1.08	0.32	4.48	45.93	60.61	1.98	16.94	16.37	0	0	6	0.9	-0.95	8.13	69.73	121.92	923.32	507.97	1109.85	705.73	962.98	541.06	1083.29	560.87
22.055	0	0.77	0.08	0.05	0.44	0.42	0.31	1.97	12.77	12.77	96.07	9.82	8.04	98.24	14.88	0.26	12.77	0.01	18.5	26.34	0.37	0.07	0	0.01	0.13	4.77	0.35	4.44	47.24	71.04	3.5	11.6	16.21	0	0	6	0.69	-1.89	6.36	69.73	123.51	919.69	505.4	1109.52	706.27	958.5	540	1080.62	558.44
22.088	0	0.65	0.07	0.05	0.55	0.53	0.41	2.43	12.89	12.89	95.13	14.07	8.47	97.77	21.89	0.22	12.89	0.01	19.74	25	0.5	0.05	0	0.01	0.21	7.09	0.37	4.92	48.92	69.29	4.24	4.25	17.75	0	1	12	1.78	-3.1	6.11	70.27	124.34	916.07	504.63	1106.02	706.81	954.08	540.77	1077.52	555.74
22.122	0	0.48	0.05	0.04	0.54	0.7	0.41	2.87	13.3	13.3	94.26	16.91	10.55	96.86	25.36	0.22	13.3	0.02	17.14	22.16	0.78	0.04	0	0.01	0.3	12.97	0.42	3.88	48.16	69.89	9.45	4.97	21.58	0	0	12	1.47	-4.85	6.66	70.13	122.3	913.76	503.97	1103.73	706.59	953.19	539.92	1074.63	554.49
22.155	0	0.42	0.05	0.04	0.56	0.72	0.42	2.97	13.09	17.6	94.06	21.6	9.88	95.18	27.89	0.16	13.09	0.02	14.25	19.09	0.6	0.03	0	0.01	0.62	17.6	0.66	8.05	49.4	68.25	12.29	3.62	23.33	0	0	12	3.71	-7.09	6.96	70.22	125.75	910.1	501.86	1102.17	706.83	949.35	538.27	1074.09	554.15
22.188	0	0.39	0.05	0.04	0.55	0.52	0.41	2.52	15.54	18.26	94.97	18.64	5.73	95.84	26.61	0.14	13	0.02	10.95	12.77	0.39	0.03	0	0.01	1.13	18.26	0.69	15.54	48.38	65.45	13.42	3.85	21.95	0	0	12	5.87	-6.31	6.77	70.65	126	907.49	500.11	1101.47	707.45	947.45	537.26	1072.35	553.86
22.222	0	0.36	0.05	0.04	0.61	0.51	0.46	2.51	20.01	26.83	94.98	24.3	4.03	93.82	29.84	0.12	13.51	0.03	8.34	9.86	0.24	0.02	0	0.02	1.59	26.83	0.73	20.01	49.35	62.2	13.59	11.45	23.21	0	0	12	4.25	-8.4	6.37	69.98	127.49	904.03	498.59	1101.09	708.74	944.41	536.14	1070.86	552.46
22.255	0	0.34	0.05	0.04	0.57	0.53	0.43	2.01	23.68	28.63	95.99	21.61	3.6	93.36	29.09	0.1	13.13	0.03	8.17	7.32	0.14	0.01	0	0.02	1.74	28.63	0.85	25.75	48.21	57.47	12.75	3.9	23.68	0	0	12	3.04	-8.78	7.35	69.45	123.82	903.22	498.5	1098.97	708.22	945.5	535.75	1068.47	550.28
22.288	0	0.37	0.05	0.04	0.51	0.46	0.38	1.31	22.78	24.62	97.38	14.83	2.73	90.34	24.62	0.07	14.39	0.03	7.27	6.14	0.13	0.01	0	0.03	2.27	34.69	0.82	24.4	46.96	51.57	14.4	4.9	22.78	0	0	12	3.43	-10.82	6.76	69.6	125.42	901.55	497.18	1097.26	706.16	942.55	534.32	1067.02	549.76
22.322	0	0.37	0.05	0.04	0.39	0.46	0.28	0.65	20.24	17.46	98.7	7.94	4.84	91.33	17.46	0.06	14.87	0.02	6.44	5.9	0.15	0.01	0	0.05	2.84	44.14	0.69	20.24	45.37	41.75	17.13	7.22	23.21	0	0	12	3.09	-10.23	7.33	69.59	125.98	899.1	495.98	1095.53	705.5	940.84	532.57	1065.7	549.37
22.355	0	0.4	0.05	0.04	0.38	0.38	0.27	0.53	21.81	15.75	98.93	6.25	2.44	91.76	15.75	0.05	15.07	0.02	5.75	4.69	0.1	0	0	0.04	2.72	49.69	0.65	24.59	43.88	38.66	17.8	4.4	21.81	0	0	12	2.69	-9.95	7.16	69.26	126.91	898.13	492.99	1099.48	707.78	941.75	530.45	1067.52	547.46
22.389	0	0.38	0.06	0.04	0.4	0.33	0.28	0.39	21.14	16.29	99.21	7.03	1.85	93.05	16.29	0.05	14.79	0.02	4.77	3.66	0.05	0	0	0.05	2.57	65.53	0.55	22.51	44.92	30.73	21.65	4.05	21.14	0	0	12	3.3	-9.03	7.7	70.14	125.97	897.83	493.09	1097.73	707.41	941.58	530.98	1066.63	546.15
22.422	0	0.4	0.06	0.05	0.41	0.28	0.28	0.3	19.26	15.52	99.19	7.21	0.65	93.69	15.52	0.05	13.59	0.03	5.57	2.55	0.04	0	0	0.06	2.79	69.41	0.48	23.88	46.02	25.2	29.56	1.16	19.26	0	0	12	1.61	-8.51	6.13	70.03	125.81	895.63	492.26	1095.81	705.85	938.02	530.36	1062.98	544.97
22.455	0	0.36	0.07	0.04	0.38	0.24	0.3	0.28	17.53	17.06	99.23	4.65	0	95.26	17.06	0.05	12.69	0.04	5.97	1.78	0.03	0	0	0.06	2.7	69.15	0.39	31.28	38.69	21.84	30.12	0.73	17.53	0	0	12	3.54	-6.99	5.14	71.16	128.98	892.78	491.37	1092.81	704.88	932.59	530.73	1060.85	544.33
22.489	0	0.3	0.08	0.04	0.32	0.19	0.27	0.19	15.32	14.37	99.36	2.31	0	97.13	14.37	0.06	11.46	0.06	5.97	1.37	0.03	0	0	0.06	2.81	76.51	0.29	24.76	32.38	14.82	30.57	0.63	15.32	0	0	12	3.73	-4.39	2.64	72.55	128.96	888.29	488.72	1089.71	704.21	926.13	531.18	1054.83	539.32
22.522	0	0.26	0.09	0.03	0.27	0.16	0.25	0.15	14.23	13.22	99.45	1.75	0	98.66	13.22	0.07	10.33	0.09	5.52	1.17	0.03	0	0	0.06	2.65	69.21	0.22	23.53	26.11	10	29.97	0.47	14.23	0	0	12	5.77	0.52	2.75	73.02	131.61	880.82	484	1084.43	702.55	918.65	527.64	1050.02	535.62
22.555	0	0.24	0.09	0.03	0.26	0.14	0.24	0.13	13.76	12.36	99.48	1.38	0	98.37	12.36	0.09	10.12	0.15	4.45	1.01	0.03	0	0	0.06	2.03	63.98	0.13	19.68	24.04	8.61	27.89	0.29	13.76	0	0	12	2.9	-1.51	0.89	72.59	127.59	874.32	481.99	1078.28	700.17	912.35	526.28	1039.83	531.53
22.589	0	0.19	0.1	0.03	0.24	0.11	0.24	0.12	11.42	12.14	99.52	1.1	0	98.54	12.14	0.09	8.54	0.22	4.09	0.79	0.03	0	0	0.07	2.1	47.87	0.09	13.52	18.84	5.35	24.9	0.39	11.42	0	0	12	3.92	-0.92	1	73.03	126.56	867.44	482.2	1070.12	699.79	905.44	526.82	1031.94	530.92
22.622	0	0.21	0.1	0.03	0.23	0.1	0.22	0.11	11.49	10.76	99.54	0.9	0	98.28	10.76	0.11	8.38	0.3	3.34	0.66	0.02	0	0	0.07	1.91	45.95	0.07	16.34	18.94	5.06	23.39	0.97	11.49	0	0	12	4.14	-1.79	-0.36	73.2	125.38	863.57	483.22	1065.25	699.14	900.32	528.44	1025.67	531.57
22.655	0	0.21	0.12	0.03	0.23	0.07	0.22	0.1	8.96	9.69	99.53	0.72	0	98.2	9.69	0.14	8.36	0.37	1.93	0.55	0.02	0	0	0.09	1.87	42.36	0.05	12.88	17.13	4.41	21.38	2.23	8.96	0	0	12	2.81	-2	0.22	72.92	125.35	860.38	486.12	1059.36	698.95	896.36	530.22	1021.67	533.53
22.689	0	0.18	0.12	0.02	0.2	0.08	0.22	0.1	9.55	9.32	99.56	0.57	0	96.85	9.32	0.14	8.89	0.43	2.22	0.58	0.05	0.01	0	0.08	1.45	38.77	0.05	14.28	9.1	3.37	18.39	2.53	9.55	0	0	12	5.35	-4.87	1.13	73.08	128.38	860.73	488.55	1055.24	696.42	893.81	531.67	1022.09	536.75
22.722
22.756
22.789
22.822
22.856
22.889
22.922
22.956
22.989
23.022
23.056
23.089
23.123
23.156
23.189
23.223
23.256
23.289
23.323
23.356
23.39
23.423
23.456
23.49
23.523
23.556	0	0.1	0.04	0.01	0.38	0.47	3.06	0.33	31.71	15.13	93.89	11.92	0	83.02	31.71	4.26	15.13	0	3.98	4.97	0.61	2.25	0	36.74	0.1	0.46	0.31	0.25	16.34	6.96	3.04	16.77	24.55	0	0	12	-9.85	-14.06	2.04	69.25	119.44	872.27	503.99	1042.65	681.31	898.47	544	1017.81	539.25
23.59	0	0.04	0.01	0.01	0.06	5.62	0.06	0.13	8.01	7.56	88.75	53.54	38.81	91.54	8.29	5.09	7.56	0.01	3.59	0.92	0.36	0.29	0	3.61	0.05	0.13	0.38	0.38	12.47	6.48	8.01	4.59	47.55	0	0	12	-11.37	-10.09	-3.76	67.42	111.16	867.07	498.41	1045.19	685.31	896.22	538.65	1007.29	534.21
23.623	0	0.03	0	0.01	0.05	9.8	0.06	0.13	34.45	6.95	80.4	74.66	43.65	28.07	8.28	4.68	6.95	0.02	2.68	0.29	0.66	0.69	0	6.82	0.23	0.42	0.92	0.83	11.66	8.09	34.45	4.37	53.39	0	0	12	-8.48	-26.71	-4.04	67.05	97.96	862	499.03	1037.9	686.34	896.41	539.3	994.17	533.04
23.656	0	0.05	0.01	0.01	0.07	1.84	0.1	0.14	38.31	5.68	96.31	20.7	27.11	3.85	7.63	2.68	5.68	0.01	1.42	0.14	0.6	0.62	0	8.45	0.58	1.53	0.86	2.09	8.23	11.28	41.78	2.43	38.31	0	0	12	-1.24	-38.09	-2.72	67.71	75.87	855.69	504.06	1024.29	685.29	898.9	539.54	974.74	541.44
23.69	0	0.03	0.01	0.01	0.06	2.69	0.09	0.15	29.03	3.39	94.62	31.92	31.28	93.42	11.07	3.4	3.39	0.01	1.07	0.06	0.77	0.25	0	7.39	0.57	1.82	0.68	3.51	6.39	9.03	29.03	0.61	41.95	0	0	12	-2.16	-8.73	-6.78	64.64	76.04	858.69	501.22	1026.42	680.66	899.76	537.45	975.78	538.83
23.723
23.757
23.79
23.823
23.857
23.89
23.923
23.957
23.99
24.023
24.057	0	0.17	0.06	0.01	0.13	5.4	0.23	0.38	24.81	13.27	89.2	21.66	28.19	97.36	31.3	0.14	4.38	0.01	20.33	39.62	1.32	0.15	0	1.87	0.41	13.27	0.85	24.81	6.26	14.82	19.45	6.39	38.67	15.12	0	12	3.55	-3.97	3.07	71.22	122.74	882.45	513.95	1063.31	706.66	913.45	552	1035.93	560.08
24.09	0	0.14	0.08	0.01	0.13	1.42	0.19	0.28	11.79	21	97.16	6.14	20.27	98.33	21	0.16	6.71	0.02	13.72	22.54	0.71	0.11	0	0.67	0.24	23.74	0.82	11.79	7.55	17.73	11.26	13.54	29.69	11.44	0	12	5.13	-1.62	1.74	71.52	121.44	881.91	514.2	1064.23	709.52	912.98	554.59	1034.34	558.96
24.124	0	0.31	0.32	0.02	0.21	0.17	0.31	0.21	12.25	13.9	99.36	0.73	0	98.16	13.9	0.13	12.26	0.04	10.63	18.4	0.53	0.07	0	0.18	0.59	73.85	0.83	17.39	6.68	18.34	5.01	16.82	12.25	10.54	0	12	1.17	-2.12	2.94	70.75	121.95	881.2	516.12	1063.8	710.91	913.32	554.55	1035.1	560.98
24.157	0	0.7	1.01	0.02	0.28	0.1	0.51	0.11	8.97	10.48	97.97	16.97	0	98.69	10.48	0.11	24.17	0.06	8.97	12.32	0.7	0.05	0	0.09	2.3	83.86	1.49	49.4	3.69	6.64	5.4	6.83	8.62	16.13	0	12	-2.18	-0.39	2.73	70.19	122.24	880.68	517.91	1063.91	712.38	912.82	555.64	1034.87	562.51
24.19	0	1.54	2.53	0.02	0.33	0.08	0.7	0.1	7.1	7.76	94.95	77.08	-13.36	98.18	7.76	0.08	31.76	0.09	7.1	12.88	0.74	0.05	0	0.16	5.18	80.2	2.6	76.67	2.06	5.63	12.34	6.13	6.85	21.82	0	12	-6.52	2.06	3.27	69.7	123.56	879.55	519.42	1061.94	711.86	911.22	555.53	1034.52	563.51
24.224	0	4.98	5.68	0.03	0.66	0.05	2.13	0.09	5.8	5.99	88.65	98.73	-34.69	98.27	5.88	0.07	56.9	0.1	5.8	11.3	0.99	0.06	0	0.07	5.4	92.55	2.96	90.61	2.29	5.99	25.59	15.75	3.87	21.73	0	12	-5.54	1.81	2.4	69.72	118.17	877.36	521.01	1060.19	714.49	911.04	557.74	1029	564.78
24.257	0	5.33	3.78	0.02	0.74	0.06	2.5	0.1	6.92	8.81	89.35	98.43	-34.16	97.49	5.94	0.06	61.75	0.09	6.92	12.26	1.37	0.17	0	0.05	3.22	90.88	2.77	83.1	2.99	8.81	22.8	19.92	4.54	17.05	0	12	-6.15	3.7	2.4	69.5	119.94	873.79	521.19	1057.62	715.16	907.17	557.67	1026.83	565.9
24.29	0	3.16	2.71	0.02	0.76	0.09	2.65	0.12	11.05	11.09	93.67	64.62	-20.83	97.99	6.62	0.05	63.15	0.08	11.05	16.08	1.37	0.47	0	0.04	1.74	87.19	2.44	37.68	3.57	11.09	13.14	6.53	5.96	14.49	0	12	-6.6	2.57	2.64	69.41	122.16	868.14	518.8	1055.64	716.29	902.52	555.41	1024.31	564.99
24.324	0	1.85	1.85	0.02	0.67	0.1	2.2	0.11	9.03	12.17	95.6	13.07	-10.71	97.9	5.02	0.04	60.72	0.08	12.44	14.85	0.93	0.39	0	0.04	1.43	73.8	2.48	9.03	3.96	12.17	7.62	5.09	6.73	11.92	1	18	-8.01	2.79	0.39	68.86	123.85	863.94	516.19	1054.38	716.04	896.71	555.04	1020.42	561.14
24.357	0	1.69	1.84	0.02	0.62	0.16	2.06	0.11	7.77	11.17	95.89	8.44	-4.59	97.48	4.72	0.03	59.02	0.07	17.93	16.53	0.6	0.36	0	0.04	1.26	62.82	2.68	3.95	4.37	11.17	4.65	2.4	7.77	13.01	0	18	-4.3	3.73	1.35	69.46	124.26	859.66	515.42	1051.88	718.69	894.07	554.95	1018.15	561.66
24.391	0	1.67	2.57	0.02	0.56	0.24	1.82	0.11	9.8	10.63	94.87	7.38	0	96.93	4.98	0.03	56.95	0.06	21	20.08	0.43	0.17	0	0.04	0.71	61.85	2.99	4.91	4.24	10.63	2.85	1.88	9.8	18.12	0	18	-2.55	4.74	0.97	69.52	122.18	856.22	515.32	1048.53	720.07	891.31	556.25	1013.43	560.1
24.424	0	2.23	1.91	0.02	0.5	0.41	1.72	0.1	11.91	10.35	95.53	7.91	0	97.95	4.91	0.02	56.29	0.03	26.53	30.31	0.54	0.24	0	0.04	0.27	56.04	2.76	6.5	4.13	10.35	2.15	2.57	11.91	16.9	0	18	-0.7	2.67	0.84	69.5	124.86	852.88	516.26	1044.56	720.42	886.14	557.93	1010.96	561.2
24.457	0	2.26	1.05	0.02	0.45	0.75	1.61	0.11	13.5	10.53	95.48	7.91	0	97.97	5.21	0.02	54.14	0.02	34.35	33.45	0.69	0.44	0	0.04	0.09	48.93	2.06	8.64	4.23	10.53	1.79	4.68	13.5	12.81	0	18	0.56	2.61	1.32	69.06	125.54	849.63	517.76	1040.17	720.96	882.45	559.18	1007.93	563.09
24.491	0	2.52	0.96	0.02	0.41	1.37	1.55	0.11	15.6	10.07	94.97	7.63	0	98.09	5.35	0.02	53.36	0.01	40.79	39.65	1	0.6	0	0.04	0.05	41.21	2.33	8.94	3.52	10.07	1.5	3.63	15.6	13.65	0	18	0.17	2.31	-0.26	68.73	121.94	847.65	519.42	1037.3	721.74	880.3	561.88	1002.24	562.93
24.524	0	2.44	0.7	0.01	0.36	2.07	1.34	0.1	17.82	10.66	95.12	8.69	0.17	97.86	4.64	0.02	51.74	0.01	43.89	40.68	0.82	0.63	0	0.04	0.05	38.27	2.58	12.33	3.39	10.66	1.32	2.48	17.82	12.58	0	18	-1.64	2.89	-0.64	68.54	121.34	845.9	520.04	1035.58	722.37	878.52	562.78	999.86	562
24.557	0	2.34	0.65	0.01	0.33	2.56	1.22	0.11	19.48	11.73	94.89	6.82	3.18	98.18	4.19	0.02	51.06	0.01	44.43	42.37	0.75	0.82	0	0.05	0.05	36.4	3.35	9.73	3.48	11.73	1.11	1.11	19.48	13.25	0	18	-6.31	2.07	-0.15	67.42	123.85	841.97	517.87	1034.82	721.55	875.36	558.83	999.18	561.64
24.591	0	3.05	0.38	0.01	0.31	3.31	1.16	0.1	22.92	9.89	93.38	6.59	5.51	98.55	4.95	0.02	52.26	0.01	42.35	52.81	0.75	1.25	0	0.06	0.06	22.39	3.92	8.07	3.13	9.89	1.11	2.6	22.92	10.41	0	18	-3.96	0.89	-0.26	68.35	124.08	837.72	514.92	1032.49	721.62	871.81	557.24	995.88	558.88
24.624	0	3.32	0.18	0.01	0.3	3.03	1.06	0.11	23.94	10.8	93.36	4.93	6.08	98.31	5.33	0.02	51.38	0.01	38.71	57.83	0.68	1.34	0	0.06	0.06	21.59	3.65	5.14	3.94	10.8	0.86	2.22	23.94	4.37	0	18	-1.97	1.7	0.02	68.97	122.51	834.24	511.67	1030.32	720.83	870.07	554.51	992.57	556.14
24.657	0	3.58	0.1	0.01	0.3	3.85	1.06	0.12	26.78	12.05	92.3	5.36	8.02	98.15	6.19	0.02	52.89	0.01	37.5	61.91	0.81	1.33	0	0.08	0.07	17.81	3.22	2.87	4.72	12.05	0.56	1.38	26.78	0	0	18	-1.2	2.14	0.65	69.03	120.59	831.63	508.29	1028.5	719.21	869.42	551.09	990	552.83
24.691	0	2.53	0.04	0.01	0.23	7.18	0.68	0.16	36.1	17.84	85.64	15.48	16.59	98.19	7.6	0.02	49.78	0.01	30.75	61.85	0.84	0.97	0	0.05	0.06	11.57	2.45	1.84	9.61	17.84	0.18	1.5	36.1	0	0	18	3.21	2.04	2.24	70.29	124.74	827.68	503.35	1025.06	715.13	865.24	545.6	989.83	551.7
24.724	0	2.87	0.06	0.01	0.26	3.1	0.71	0.15	32.18	16.56	93.79	8.88	9.47	98.65	8.03	0.02	49.15	0.01	22.93	62.7	0.81	0.35	0	0.05	0.07	10.22	1.94	1.4	10.12	16.56	0.18	0.94	32.18	0	0	18	3.89	-0.52	3.18	71.23	124.56	826.81	502.64	1024.7	715.36	865.49	547.22	990.04	548.93
24.758	0	2.61	0.05	0.01	0.23	2.14	0.5	0.15	33.88	15.39	94.78	11.35	9.7	98.59	9.27	0.02	43.84	0.01	12.82	66.46	0.76	0.12	0	0.07	0.07	4.92	0.81	0.67	12.33	15.39	0.07	1.04	33.88	0	0	18	6.63	0.78	5.61	71.66	125.18	824.72	499.22	1025.75	715.51	867.1	543.49	992.15	549.18
24.791	0	3.29	0.05	0.01	0.26	1.57	0.55	0.15	31.02	13.1	93.42	7.48	7.08	98.49	10.52	0.03	42.54	0.01	12.9	71.78	0.67	0.1	0	0.08	0.1	3.62	0.35	1.04	12.75	13.1	0.07	0.62	31.02	0	0	18	4.9	1.1	5.8	72.04	124.58	828.25	498.97	1029.42	715.1	871.19	542.53	995.61	548.72
24.824	0	3.03	0.06	0.01	0.27	0.96	0.55	0.14	28.45	11.88	93.94	5.08	3.22	98.11	9.85	0.04	41.84	0.01	9.15	67.18	0.5	0.06	0	0.09	0.14	3.88	0.16	1.63	12.76	11.88	0.08	1.53	28.45	0	0	18	4.91	-2.25	6.47	72.04	121.92	832.28	499.18	1031.46	713.56	876.08	541.01	997.72	549.17
24.858	0	2.81	0.08	0.01	0.27	0.6	0.53	0.11	24.95	10.95	94.37	4.02	0	97.65	6.47	0.06	41.92	0.01	7.75	60.53	0.44	0.08	0	0.15	0.23	5.28	0.06	2.2	11.94	10.95	0.1	1.36	24.95	0	0	18	6.87	-3.36	6.88	72.66	122.64	835.31	500.05	1033.53	713.88	878.73	541.21	1000.97	551.16
24.891	0	2.53	0.1	0.02	0.26	0.46	0.5	0.1	22.95	9.96	94.94	3.37	0	97.6	4.96	0.08	40.78	0.01	7.07	55.42	0.52	0.09	0	0.19	0.39	6.26	0.04	5.94	10.79	9.96	0.11	1.07	22.95	0	0	18	6.01	-3.47	6.85	73.05	121.27	839.72	501.81	1035.41	712.69	882.47	542.22	1003.34	552.07
24.924	0	2.31	0.12	0.02	0.26	0.28	0.49	0.09	19.28	9.36	95.38	3.03	0	96.86	3.35	0.12	39.71	0.02	5.56	49.14	0.76	0.07	0	0.27	0.64	5.95	0.04	8.39	10.48	9.36	0.14	1.86	19.28	0	0	18	4.92	-4.85	6.59	72.77	120.3	840.16	501.29	1033.98	709.98	882.15	541.06	1002.07	550.59
24.958	0	1.69	0.15	0.02	0.26	0.17	0.47	0.08	14.89	7	96.61	2.31	0	97.18	2.21	0.16	35.73	0.03	5.19	39.7	0.72	0.04	0	0.49	1.76	5.12	0.03	11	8.84	7	0.17	3.36	14.89	0	0	18	5.31	-4.31	8.11	73.05	120.44	843.74	500.65	1037.12	709.1	887.09	538.01	1006.69	552.16
24.991	0	1.01	0.16	0.02	0.23	0.13	0.42	0.08	13.12	5.59	97.98	1.5	0	97.77	1.54	0.25	32.12	0.04	3.86	28.92	0.53	0.02	0	0.6	2.94	4.33	0.03	9.15	6.68	5.59	0.19	4.06	13.12	0	0	18	5.39	-3.1	9.05	73.68	120.09	843.31	498.47	1037.69	707.09	888.17	536.92	1007.5	550.38
25.024	0	0.56	0.19	0.02	0.24	0.08	0.39	0.07	9.41	4.23	98.88	0.94	0	97.66	1.21	0.31	27.94	0.07	1.6	14.37	0.22	0.01	0	0.68	3.9	3.93	0.04	5.6	6.88	4.23	0.23	4.07	9.41	0	0	18	6.19	-3.34	10.04	74.1	123.23	843.75	494.85	1039.79	704.69	889.13	533	1011.33	548.87
25.058	0	0.38	0.22	0.03	0.23	0.05	0.34	0.07	5.4	2.56	99.25	0.66	0	97.32	0.99	0.39	22.46	0.12	0.65	5.79	0.07	0	0	0.78	4.3	2.95	0.05	2.9	7.29	2.56	0.26	2.67	5.4	0	0	18	9.4	-4.04	9.47	74.82	125.85	847.29	488.39	1043.83	699.69	891.23	527.25	1016.04	543.41
25.091	0	0.29	0.22	0.03	0.22	0.04	0.3	0.06	4.21	2.18	99.4	0.47	0	94.84	0.78	0.52	18.3	0.18	0.24	2.04	0.03	0	0	0.8	5.73	2.64	0.06	2.26	6.77	2.18	0.35	2.88	4.21	0	0	18	8.5	-7.44	8.6	75.1	123.36	848.42	485.12	1045	697.32	892.56	523.63	1014.99	538.75
25.125	0	0.22	0.21	0.03	0.19	0.03	0.24	0.06	2.32	1.36	99.52	0.33	0	94.8	0.83	0.79	12.08	0.23	0.1	0.85	0.01	0	0	1.18	4.56	2.18	0.08	2.17	5.12	1.36	0.58	0.86	2.32	0	0	18	7.91	-7.49	8.67	75	123.85	847.23	482.02	1043.11	692.98	890.86	520.44	1013.8	535.41
25.158	0	0.19	0.2	0.03	0.17	0.03	0.21	0.06	1.6	0.99	99.58	0.33	0	94.8	0.86	1.19	7.97	0.26	0.11	0.47	0.01	0.01	0	1.44	5.01	2.23	0.08	2.26	3.66	0.99	0.79	0.56	1.6	0	0	18	7.76	-7.48	8.3	74.56	121.3	847.47	479.27	1039.94	686.98	890.18	516.69	1010.56	531.56
25.191	0	0.18	0.2	0.03	0.17	0.03	0.2	0.06	1.23	1.09	99.59	0.33	0	93.01	0.95	1.57	6.42	0.26	0.08	0.18	0.01	0.02	0	1.85	5.72	2.44	0.05	2.93	3.56	1.09	0.98	0.35	1.23	0	0	18	8.19	-9.06	6.87	73.92	120.99	846.39	477.72	1037.64	684.39	887.12	516.26	1007.51	528.39
25.225	0	0.16	0.19	0.03	0.16	0.03	0.21	0.07	1.2	1.2	99.58	0.33	0	95.05	1.2	2.32	3.53	0.3	0.08	0.08	0.01	0.03	0	4.54	5.8	2.87	0.04	2.87	2.05	0.81	1.83	0.43	0.66	0	0	18	7.45	-7.22	6.15	73.56	123.79	845.09	477.63	1034.13	681.02	882.75	515.82	1005.94	528.02
25.258	0	0.15	0.18	0.03	0.17	0.03	0.22	0.07	1.53	1.53	99.56	0.33	0	97.61	1.53	3.14	2.89	0.36	0.08	0.05	0.01	0.04	0	5.72	6.63	3.19	0.03	3.41	1.94	0.77	2.68	0.27	0.54	0	0	18	7.05	-3.45	5.17	73.3	123.51	841.82	475.42	1030.82	678.18	878.7	513.78	1001.59	526.15
25.291	0	0.15	0.18	0.03	0.17	0.03	0.25	0.07	1.53	1.53	99.49	0.33	0	97.46	1.53	4.16	1.86	0.33	0.08	0.03	0	0.03	0	8.33	9.51	3.86	0.03	5.1	1.29	0.63	5.1	0.33	0.4	0	0	18	4.5	-3.75	4.1	72.42	123.55	838.92	474.41	1027.7	676.2	874.58	513	997.66	523.71
25.325	0	0.16	0.17	0.05	0.16	0.02	0.52	0.07	1.68	1.68	98.96	0.51	0	98.67	1.68	4.7	0.81	0.31	0.12	0.02	0	0.01	0	18.56	21.46	3.97	0.04	9.22	0.6	0.4	10.51	0.36	0.22	0	0	18	5.02	-0.46	4.8	72.09	122.8	830.9	471.48	1021.48	675.79	868.57	510.09	990.82	521.64
25.358	0	0.19	0.16	0.08	0.17	0.02	1.02	0.08	1.89	1.89	97.96	1.68	-6.18	98.38	1.89	6.31	0.62	0.26	0.17	0.02	0.01	0.02	0	26.67	36.36	4.93	0.04	12.36	0.47	0.39	11.87	0.25	0.18	0	0	18	3.74	-1.45	2.78	71.94	122.87	827.11	470.82	1018.57	675.41	863.15	510.79	985.7	519.69
25.392	0	0.24	0.16	0.16	0.17	0.02	2.58	0.08	1.92	1.92	94.84	8.72	-16.11	98.39	1.92	6.72	0.28	0.21	0.28	0.01	0.01	0.02	0	37.44	57.39	4.91	0.04	19.2	0.28	0.26	20.76	0.12	0.11	0	0	18	3.85	-1.45	3.72	71.31	124.81	821.01	468.94	1013.07	674.47	857.32	508.66	981.77	518.14
25.425	0	0.27	0.16	0.26	0.17	0.02	6.15	0.08	1.67	1.67	87.7	23.94	-23.8	97.89	1.67	6.93	0.17	0.18	0.27	0.01	0.01	0.02	0	49.76	72.02	4.7	0.04	19.88	0.16	0.2	25.6	0.04	0.07	0	0	18	3.45	-2.81	3.1	71.09	127.82	818.3	467.48	1011.36	673.19	853.05	507.51	980.49	517.26
25.458	0	0.31	0.16	0.34	0.18	0.02	8.81	0.09	1.41	1.41	82.37	41.78	-28.42	97.82	1.41	8.6	0.14	0.2	0.23	0	0	0.01	0	54.87	80.6	4.55	0.06	24.05	0.11	0.19	25.8	0.04	0.07	0	0	18	4.48	-2.98	3.89	70.96	129.39	813.21	466.89	1007.22	673.78	848.52	506.6	977.4	518
25.492	0	0.31	0.15	0.37	0.19	0.02	12.83	0.09	1.11	1.11	74.34	48.11	-32.08	97.85	1.11	10.07	0.07	0.16	0.18	0	0	0	0	62.92	82.32	6.43	0.09	26.42	0.1	0.19	33.71	0.06	0.04	0	0	18	5.81	-2.91	3.37	71.07	127.57	810.62	466.91	1004.74	674.66	846.28	507.64	973.48	517.37
25.525	0	0.3	0.14	0.37	0.2	0.02	15.33	0.1	0.94	0.94	69.35	54.74	-33.95	98.35	0.94	12.78	0.04	0.13	0.16	0	0	0	0	67.61	82.92	9.67	0.11	27.15	0.09	0.22	37.16	0.06	0.04	0	0	18	5.22	-1.55	2.53	71.17	125.38	809.24	468.18	1001.64	673.94	844.26	509.08	969.36	517.46
25.558	0	0.31	0.13	0.36	0.22	0.02	11.41	0.11	0.93	0.93	77.19	56.95	-32.87	98.74	0.93	15.3	0.04	0.14	0.22	0	0	0	0	62.5	81.51	9.6	0.14	31.7	0.08	0.24	36.51	0.12	0.05	0.01	0	18	5.59	0.19	3.06	71.16	127.25	807.05	469.94	997.64	673.93	840.81	510.53	967.78	518.92
25.592	0	0.26	0.12	0.28	0.25	0.02	19.56	0.13	0.82	0.82	60.88	57.64	-35.74	98.59	0.82	18.88	0.03	0.12	0.33	0.01	0	0	0	78.28	73.77	12.6	0.19	28.65	0.04	0.24	42.93	0.14	0.05	0.02	0	18	4.34	0.75	2.85	71.24	127.12	806.08	473.13	994.6	674.26	838.67	513.05	965.51	521.56
25.625	0	0.28	0.12	0.2	0.24	0.02	16.19	0.12	0.87	0.87	67.62	52.45	-34.97	98.64	0.87	17.65	0.03	0.11	0.42	0.01	0	0	0	76.9	63.95	12.43	0.28	37.3	0.04	0.22	40.87	0.24	0.05	0.04	0	18	4.62	-0.59	2.75	71.32	124.17	804.96	476.64	991.11	675.12	837.71	515.83	961.54	524.92
25.658	0	0.32	0.12	0.14	0.24	0.02	16.06	0.12	1.05	1.05	67.87	58.79	-37.14	98.56	1.05	17.74	0.02	0.13	0.55	0.01	0.01	0	0	80.01	54.01	13.06	0.51	52.21	0.03	0.2	42.42	0.23	0.06	0.07	0	18	4.11	-0.86	2.1	71.55	123.76	802.23	480.07	987.89	677.53	834.3	519.33	957.74	528.14
25.692	0	0.29	0.12	0.09	0.25	0.03	13.94	0.13	1.13	1.13	72.13	63.24	-34.96	98.73	1.13	18.79	0.02	0.13	0.9	0.03	0.01	0	0	81.29	41.8	13.21	0.88	53.7	0.01	0.18	49.65	0.21	0.08	0.14	0	18	2.61	0.23	4.26	71.43	125.2	794.18	481	979.34	678.47	827.43	518.77	952.22	528.84
25.725	0	0.31	0.12	0.07	0.25	0.03	10.93	0.13	1.48	1.26	78.14	57.08	-33.93	98.48	1.26	18.39	0.02	0.14	1.48	0.06	0.01	0	0	78.49	33.88	11.95	1.63	62.52	0.01	0.2	47.02	0.14	0.11	0.26	0	18	0.94	-1.15	2.79	71.4	124.42	791.85	482.53	978.24	680.56	824.6	521.06	948.72	529.66
25.759	0	0.29	0.13	0.06	0.24	0.03	7.23	0.12	4.01	1.59	85.54	38.7	-28.21	98.62	1.59	16.97	0.01	0.2	4.01	0.11	0.01	0	0	70.64	28.65	10.26	2.26	59.75	0.01	0.16	41.49	0.22	0.2	0.34	0	18	2.77	-0.67	2.95	71.89	125.35	790.04	483.96	976.18	682.55	822.34	523.27	947.47	530.71
25.792	0	0.33	0.14	0.06	0.22	0.03	6.49	0.11	4.55	1.81	87.01	25.22	-27.52	98.57	1.81	13.46	0.01	0.24	4.55	0.26	0.01	0	0	66.35	30.97	10.64	3.16	62.25	0.01	0.16	35.99	0.26	0.3	0.44	0	18	3	-0.83	2.56	72.32	124.2	788.65	484.79	975.05	683.93	821.24	524.64	945.27	531.02
25.825	0	0.42	0.14	0.08	0.22	0.03	6.31	0.1	4.09	2.31	87.39	38.57	-31.08	98.51	2.31	12.56	0.01	0.32	4.09	0.36	0.01	0	0	62.72	38.16	10.54	4.07	74.99	0.01	0.16	36.3	0.33	0.38	0.51	0	18	2.79	-1.04	2.28	72.19	122.26	786.09	484.83	973.12	684.85	819.66	524.92	941.78	530.76
25.859	0	0.42	0.14	0.08	0.23	0.03	2.94	0.11	3.91	2.71	94.13	38.8	-25.76	98.05	2.71	13.13	0.01	0.38	3.91	0.42	0.01	0	0	47.39	39.46	10.89	4.43	74.53	0.01	0.19	27.98	0.73	0.75	0.65	0	18	0.27	-2.42	1.08	71.72	122.8	784.68	484.37	972.99	684.55	817.44	524.78	940.14	529.9
25.892	0	0.46	0.15	0.09	0.22	0.03	3.28	0.11	4.8	3.05	93.43	46.17	-27.07	98.49	3.05	12.41	0.02	0.5	4.8	0.57	0.01	0	0	48.22	41.65	10	4.64	79.02	0.01	0.18	28.52	0.14	0.9	0.96	0	18	0.96	-1.12	1.73	72.78	124.04	781.18	482.44	972.44	686.04	815.49	522.89	939.35	529.53
25.925	0	0.39	0.14	0.08	0.21	0.04	1.77	0.1	4.44	2.85	96.47	27.11	-20.16	98.03	2.85	11.56	0.02	0.49	4.44	0.82	0.01	0	0	37.52	38.85	9.19	3.51	69.47	0.01	0.21	24.76	0.48	1.34	0.89	0	18	1.66	2.46	2.48	73.01	126.62	777.18	479.9	969.28	684.79	811.44	520.42	937.86	527.62
25.959	0	0.35	0.13	0.07	0.19	0.04	0.82	0.1	4.12	2.91	98.36	16.47	-12.47	97.25	2.91	9.75	0.02	0.49	4.12	0.82	0.02	0	0	23.77	37.03	10.12	2.86	63.38	0.02	0.28	21.11	0.19	2.49	0.34	0	18	3.43	-4.17	3.49	73.13	126.39	774.89	477.79	967.89	684.1	810.63	517.9	936.71	526.75
25.992	0	0.27	0.13	0.06	0.18	0.04	0.82	0.09	3.84	3.12	98.36	5.54	-8.53	96.85	3.12	8.77	0.03	0.39	3.84	0.96	0.02	0	0	25.36	30.95	8.04	1.71	49.27	0.02	0.31	18.8	0.55	2.52	0.1	0	18	2.53	-4.87	3.61	73.03	122.6	772.29	475.7	965.88	683.36	810.21	515.94	932.58	523.5
26.025	0	0.22	0.13	0.06	0.16	0.04	0.72	0.09	4.15	2.82	98.56	1.53	-3.11	96.81	2.82	6.95	0.03	0.26	4.15	1.54	0.04	0	0	23.07	31.05	6.71	1.4	34.53	0.03	0.36	17.7	0.3	3.46	0	0	18	6.91	-4.93	3.02	73.79	124.79	771.02	473.71	965.4	683.83	807.64	516.56	932.36	521.08
26.059	0	0.22	0.12	0.05	0.15	0.05	0.99	0.08	4.78	2.77	98.03	1.47	-3.84	95.95	2.77	5.86	0.05	0.22	4.78	1.82	0.07	0	0	29.58	30.15	5.85	1.41	35.13	0.03	0.37	16.66	0.4	4.48	0	0	18	5.24	-6.17	2.72	73.28	123.07	772.16	473.71	965.91	683.03	808.98	516.42	932.01	519.81
26.092	0	0.14	0.13	0.04	0.14	0.05	0.69	0.08	4.68	2.41	98.63	0.78	0	97.44	2.27	5.05	0.06	0.13	4.68	2.41	0.11	0.01	0	27.16	16.96	6.15	0.74	7.35	0.04	0.49	14.59	4.6	3.98	0	0	18	5.74	-3.8	3.4	73.25	123.25	772.41	473.03	966.36	682.26	809.93	516.07	933.13	519.6
26.126	0	0.13	0.12	0.03	0.13	0.06	0.57	0.07	5.35	3.45	98.86	0.67	0	97.21	2.12	3.5	0.08	0.09	4.63	3.45	0.23	0.03	0	25.29	13.78	6.01	0.6	2.1	0.07	0.62	13.27	0.73	5.35	0	0	18	3.85	-4.24	3.89	72.81	124.57	775.03	473.07	970.99	683.55	813.39	516.33	937.91	519.8
26.159	0	0.13	0.12	0.03	0.13	0.06	0.46	0.07	5.37	4.2	99.09	0.54	0	97.12	1.98	3.07	0.1	0.05	4.18	4.2	0.25	0.04	0	22.88	8.74	5.53	0.34	1.24	0.11	0.9	11.89	2.23	5.37	0	0	18	7.62	-4.4	4.28	72.57	123.49	775.36	470.97	971.05	682.65	814.5	513.78	937.86	519.37
26.192	0	0.13	0.13	0.03	0.13	0.05	0.5	0.07	4.75	4.56	99	0.6	0	97.25	1.92	2.6	0.12	0.04	3.76	4.56	0.27	0.06	0	24.7	7.19	5.19	0.2	0.31	0.14	1.01	10.32	2.58	4.75	0	0	18	5	-4.18	4.82	72.5	124.37	781.22	471.29	976.23	680.47	820.1	514.4	944.4	518.8
26.226	0	0.15	0.13	0.03	0.13	0.05	0.64	0.07	5.85	7.54	98.72	0.92	0	96.66	1.92	2.19	0.19	0.03	5.85	7.54	0.33	0.15	0	28.57	6.8	5.37	0.14	0.45	0.29	1.17	7.88	1.13	4.17	0	0	18	5.51	-5.18	4.04	73.21	124.81	790.14	474.08	983.66	682.07	827.3	517.1	952.05	520.97
26.259	0	0.17	0.14	0.03	0.13	0.06	0.86	0.07	7.68	9.9	98.28	1.39	0	97.17	2.09	1.69	0.21	0.02	7.68	9.9	0.29	0.17	0	32.61	9.13	5.62	0.12	0.48	0.34	1.28	7.26	5.65	4.03	0	0	18	6.81	-4.32	4.97	72.93	125.34	791.38	473.15	986.47	683.35	830.04	515.37	955.21	522.01
26.292	0	0.17	0.14	0.03	0.13	0.06	1.52	0.07	10.57	9.84	96.97	3.61	0	97.61	2.3	1.65	0.32	0.02	10.57	9.84	0.29	0.18	0	41.91	9.9	6.87	0.07	0.43	0.55	1.52	6.27	5.18	3.46	0	0	18	7.73	-3.45	4.87	72.76	124.16	795.87	474.26	990.35	684.29	834.7	516.41	958.67	523.14
26.326	0	0.19	0.15	0.03	0.14	0.07	2.3	0.07	14.04	12.14	95.4	8.05	0	97.77	2.5	1.46	0.53	0.01	14.04	12.14	0.26	0.12	0	48.98	8.29	7.33	0.04	0.59	1.14	1.88	4.13	2.85	2.86	0	0	18	6.68	-3.1	5.31	72.62	121.75	800.97	477.27	993.46	684.8	840.36	518.68	961.91	525.55
26.359	0	0.21	0.15	0.03	0.14	0.07	2.33	0.07	13.44	14.56	95.33	7.35	0	96.7	2.84	1.4	0.58	0.01	13.44	14.56	0.32	0.07	0	48.35	10.13	8.55	0.04	0.43	1.51	2.12	3.81	5.56	2.75	0	0	18	7.3	-5.11	5.16	72.58	121	805.94	478.89	997.17	685.49	844.89	519.74	965.67	527.07
26.393	0	0.27	0.16	0.03	0.15	0.08	1.53	0.08	15.89	20.57	96.94	4.85	0	93.52	3.17	1.4	0.82	0.01	15.89	20.57	0.42	0.04	0	40.41	6.69	13.02	0.02	0.14	3.77	3.58	2.63	3.27	2.49	0	0	18	8.37	-8.65	5.31	72.33	122.02	807.9	479.08	999.56	686.32	846.76	519.19	968.43	528.56
26.426	0	0.37	0.16	0.03	0.15	0.07	2.03	0.08	14.92	27.38	95.94	6.72	0	95.34	2.94	1.36	0.96	0.01	14.92	27.38	0.5	0.05	0	45.68	7.35	15.84	0.02	0.18	5.51	4.39	2.06	8.59	2.23	0	0	18	7.7	-6.91	5.14	72.45	121.53	811.68	480.43	1003.03	687.17	850.4	521.46	971.72	528.71
26.459	0	0.51	0.16	0.03	0.15	0.08	1.93	0.08	17.14	35.61	96.14	7.12	0	93.87	3.03	1.29	0.97	0.01	17.14	35.61	0.59	0.09	0	44.24	7.63	22.18	0.03	0.16	5.9	4.86	2	3.97	2.43	0	0	18	7.92	-8.36	5.28	72.18	122.26	813.87	481.23	1005.08	687.62	852.39	520.96	974.25	530.85
26.493	0	0.55	0.16	0.04	0.16	0.1	2.02	0.09	20.08	36.18	95.96	9.19	0	94	3.03	1.29	1.23	0.01	20.08	36.18	0.72	0.1	0	44.74	6.82	34.26	0.04	0.19	8.99	6.38	1.66	4.53	2.54	0	0	18	8.41	-8.24	5.42	72.48	121.66	814.69	481.56	1006.79	689.26	854.08	521.57	975.34	531.4
26.526	0	0.74	0.16	0.04	0.17	0.1	2.06	0.09	20.09	42.56	95.88	9.95	0	94.04	2.78	1.5	1.42	0.01	20.09	42.56	0.8	0.13	0	45.83	5.04	51.84	0.03	0.25	11.59	7.54	1.55	4.35	2.53	0	0	18	8.79	-8.21	5.17	72.66	122.17	816.21	481.74	1008.53	689.58	855.23	521.95	977	531.84
26.559	0	1	0.16	0.04	0.18	0.13	2.12	0.09	23.91	46.07	95.77	13.28	0	94.76	2.78	1.47	1.54	0.01	23.91	50.53	0.75	0.17	0	46.07	3.87	57.03	0.04	0.17	12.78	7.81	1.44	3.26	2.77	0	0	18	8.97	-7.52	4.98	72.61	120.45	817.6	481.93	1009.95	689.94	857.27	522.22	977.32	532
26.593	0	1.27	0.15	0.04	0.19	0.13	2.14	0.1	23.06	46.65	95.72	13.03	0	96.18	2.78	1.54	1.95	0.01	23.06	54.44	0.8	0.24	0	46.65	3.25	68.46	0.04	0.09	17.48	8.68	1.08	1.61	3.26	0	0	18	9.08	-5.87	5.45	73.02	122.5	818.85	482.78	1010.38	690.01	857.6	522.92	979.71	532.71
26.626	0	1.62	0.15	0.05	0.2	0.17	2.4	0.1	26.93	48.06	95.21	18.63	0	94.55	2.8	1.41	2.05	0.01	26.93	60.48	0.86	0.53	0	48.06	3.75	72.83	0.05	0.06	18.69	9.32	1.04	1.37	3.67	0	0	18	7.89	-7.73	4.35	72.73	121.28	819.43	482.67	1010.91	689.29	857.65	523.05	978.6	531.9
26.659	0	1.82	0.14	0.06	0.21	0.29	2.25	0.1	34.43	46.17	95.49	26.43	0	95.2	2.3	1.38	2.17	0.01	34.43	60	0.87	0.79	0	46.17	4.56	81.09	0.06	0.06	24.8	11.16	0.9	1.24	4.71	0	0	18	5.82	-7.07	4.72	72.41	118.02	819.55	482.8	1009.9	688.42	859.01	523.61	976.88	529.54
26.693	0	2.65	0.11	0.06	0.22	0.55	1.72	0.11	40.55	41.8	94.7	29.27	3.16	95.25	2.42	1.23	2.36	0.01	40.55	69.32	0.86	0.71	0	41.8	3.04	91.09	0.06	0.03	30.98	12.53	0.73	0.48	7.52	0	0	18	6.11	-7.01	4.29	72.49	122.79	818.66	481.24	1010.34	687.78	856.17	521.62	978.69	529.62
26.726	0	3.1	0.1	0.06	0.22	0.93	1.46	0.11	38.63	38.63	93.81	35.31	8.52	95.15	2.45	1.25	2.28	0.01	47.16	73.5	0.93	0.72	0	38.63	2.39	91.32	0.06	0.03	33.66	13.56	0.68	0.66	8.85	0	0	18	5.65	-7.12	4.48	72.34	121.15	817.55	480.46	1009.14	687.4	855.95	520.94	976.9	527.94
26.76	0	3.67	0.08	0.07	0.25	1.39	0.91	0.14	31.42	31.42	92.66	47.91	14.8	94.15	2.55	1.44	2.3	0.02	48.47	74.9	0.7	0.37	0	31.42	1.68	94.78	0.05	0.01	43.82	18.01	0.54	0.74	11.89	0	0	18	5.43	-8.11	3.98	72.05	122.84	816.25	478.82	1008.76	686.29	853.81	519.64	976.45	526.6
26.793	0	3.97	0.06	0.09	0.26	2.26	0.68	0.17	28.64	28.64	92.07	66.7	20.47	94.51	2.68	1.64	2.13	0.02	48.97	75.41	0.68	0.49	0	28.64	1.13	95.66	0.05	0.01	53	23.11	0.51	0.39	16.03	0	0	18	4.54	-7.77	1.73	72.01	121.14	815.74	478.56	1007.38	684.72	851.5	520.83	972.59	524.39
26.826	0	3.79	0.05	0.09	0.26	2.49	0.78	0.18	32.74	32.74	92.43	68.2	20.23	96.5	2.97	2.09	2.09	0.03	47.44	74.46	0.86	0.85	0	32.74	0.93	96.33	0.04	0.01	55.39	23.44	0.59	0.53	17.71	0	0	18	5.18	-5.42	1.26	72.77	123.66	814.55	478.78	1004.28	682.73	847.67	521.62	971.31	523.87
26.86	0	4.58	0.03	0.1	0.24	9.63	0.65	0.23	33.09	33.09	80.75	88.79	32.27	96.82	3.29	2.53	2.3	0.04	55.47	82.56	1.65	2.15	0	33.09	0.76	97.47	0.04	0.01	63.62	28.45	0.51	0.37	26.42	0	0	18	1.9	-4.92	0.57	71.85	123.02	814.45	480.24	1002.23	681.18	846.26	522.6	969.28	523.48
26.893	0	5.97	0.02	0.17	0.22	26.95	0.69	0.23	35.41	35.41	48.05	97.66	40.33	97.48	3.32	2.36	2.49	0.04	68.73	88.37	4.98	7.99	0	35.41	0.56	97.07	0.03	0	71.04	29.01	0.45	0.09	30.82	0	0	18	4.35	-3.73	-0.12	72.78	123.55	812.94	479.91	1001.08	681.39	844.02	523.34	967.58	523.88
26.926	0	6.73	0.01	0.46	0.17	66.12	0.66	0.25	39.34	39.34	8.88	99.5	50.47	96.73	3.44	2.23	2.58	0.05	81.7	92.34	11.83	22.59	0	39.34	0.41	95.63	0.02	0	77.6	30.27	0.39	0.08	39.15	0	0	18	6.43	-5.06	0.78	73.03	122.6	810.76	479.31	999.27	682.3	843.35	522.7	965.94	523.89
26.96	0	6.81	0	2.18	0.11	93.45	0.41	0.28	40.64	40.64	0	99.87	63.92	97.12	3.53	2.35	2.86	0.05	88.97	93.43	21.27	47.78	0	40.64	0.49	93.9	0.02	0	86.83	33.35	0.32	0.19	53.28	0	0	18	6.94	-4.4	1.02	72.64	124.91	807.05	476.69	999.68	684.31	840.78	520.87	965.67	522.6
26.993	0	7.59	0	5.62	0.1	96.28	0.31	0.28	39.06	39.06	0	99.93	66.57	96.43	3.75	2.27	3.22	0.06	91.43	95.2	28.32	60.05	0	39.06	0.45	92.54	0.01	0	91.58	32.87	0.29	0.25	57.36	0	0	18	2.12	-5.52	0.09	71.4	122.98	807.39	478.12	999.91	685.09	841.13	522.41	964.1	520.94
27.026	0	7.86	0	11.94	0.07	98.69	0.18	0.28	34.79	34.79	0	99.95	72.06	95.84	3.95	1.81	3.6	0.07	92.66	97.47	33.15	75.29	0	34.79	0.42	91.85	0.01	0	95.23	32.88	0.23	0.37	66.29	0	0	18	3.52	-6.31	-0.44	71.7	126.48	808.44	479.56	1001.49	687	840.14	525.22	966.59	522.42
27.06	0	6.04	0	16.76	0.05	99.59	0.09	0.29	31.24	31.24	0	99.95	70.09	94.83	3.78	1.34	3.85	0.07	91.56	98.28	40.23	81.83	0	31.24	0.45	90.55	0.01	0	97.62	34.85	0.17	0.59	77.34	0	0	18	4.52	-7.45	1.13	71.64	125.5	809.81	481.35	1002.61	689.07	843.38	525.87	968.88	525.33
27.093	0	5.41	0	37.43	0.03	99.68	0.06	0.28	28.63	28.63	0	99.96	64.58	96.58	3.67	1.02	4.19	0.08	93.15	99.03	54.82	89.62	0	28.63	0.45	90.37	0.01	0	98.15	33.95	0.14	0.9	78.85	0	0	18	2.98	-5.3	1.4	71.18	127.68	810.83	483.08	1004.39	690.69	843.99	527.84	971.68	526.97
27.127	0	4.21	0	42.92	0.03	99.85	0.03	0.34	22.77	22.77	0	99.96	63.85	95.2	4.09	0.86	4.2	0.1	92.85	99.05	60.75	92.33	0	22.77	0.39	89.27	0.01	0	99.07	38.45	0.09	0.6	85.59	0	0	18	2.81	-7.06	0.73	70.08	128.96	809.16	481.99	1009.02	696.99	844.14	528.23	973.09	526.59
27.16	0	3.84	0	39.99	0.02	99.88	0.03	0.39	19.9	19.9	0	99.96	64.45	94.45	4.66	0.88	4.52	0.13	92.91	98.77	60.8	91.54	0	19.9	0.39	88.96	0.02	0.01	99.32	41.35	0.06	0.56	88.07	0	0	18	0.25	-7.83	1.56	69.25	129.91	813.09	483.74	1012.06	697	847.96	527.79	977.86	528.77
27.193	0	3.59	0	37.6	0.02	99.9	0.02	0.38	16.43	16.43	0	99.97	65.48	96.31	5.05	0.85	4.38	0.16	93.47	98.5	60.94	89.95	0	16.43	0.4	90.01	0.02	0.01	99.4	40.24	0.05	0.75	88.8	0	0	18	0.84	-5.7	1.52	69.4	128.09	815.83	485.91	1011.87	696.14	850.14	529.44	978.22	530.52
27.227	0	3.47	0	24.82	0.03	99.92	0.03	0.38	18.78	18.78	0	99.97	66.75	97.33	6	0.77	4.95	0.23	92.73	98.39	55.01	85.62	0	18.78	0.38	88.68	0.03	0.01	99.66	39.32	0.03	0.41	91.23	0	0	18	1.62	-4.01	1.18	69.75	128.81	817.75	487.93	1011.98	696.15	850.49	531.71	979.29	532.19
27.26	0	3.36	0	23.46	0.03	99.9	0.03	0.37	20.46	20.46	0	99.96	66.06	94.25	6.16	0.69	5.1	0.24	90.89	97.65	55.06	83.67	0	20.46	0.49	90.23	0.03	0.02	99.67	38.36	0.03	0.12	90.65	0	0	18	1.17	-8.02	1.44	69.27	124.25	820.1	488.66	1014.37	697.04	855.33	531.48	979.57	533.31
27.293	0	3.2	0	16.52	0.03	99.91	0.03	0.3	19.97	19.97	0	99.95	67.67	95.88	5.34	0.71	5.6	0.2	89.35	96.47	51.3	78.85	0	19.97	0.68	91.88	0.03	0.01	99.75	34.3	0.02	0.9	91.6	0	0	18	2.7	-6.27	2.11	69.92	124.33	820.11	488.33	1014.8	697.08	856.21	530.37	980.45	535.07
27.327	0	3.02	0	18.44	0.03	99.92	0.02	0.29	13.53	13.53	0	99.95	67.57	95.38	5.47	0.79	6.95	0.22	88.82	96.53	54.62	79.45	0	13.53	0.64	89.9	0.04	0.02	99.87	33.12	0.01	0.42	93.5	0	0	18	2.31	-6.86	1.49	69.7	123.86	819.76	488.09	1014.32	697.2	855.39	531.21	979.24	533.03
27.36	0	3.03	0	10.26	0.03	99.91	0.02	0.3	12.06	12.06	0	99.95	71.8	95.37	4.91	0.87	6.71	0.24	86.19	95.08	46.33	73.9	0	12.06	0.64	90.39	0.05	0.02	99.88	34.3	0.01	0.38	93.47	0	0	18	4.99	-6.87	1.85	70.49	123.1	819.12	488.47	1013.61	698.29	855.43	531.87	978.52	534.32
27.394	0	3.45	0	4.59	0.04	99.9	0.02	0.31	9.48	9.48	0	99.95	79.62	95.78	4.18	0.97	6.23	0.24	85	92.73	30.68	72.02	0	9.48	0.83	91.43	0.05	0.02	99.92	35.76	0.01	0.7	93.73	0	0	18	2.4	-6.39	2.02	69.64	124.89	819.36	490.04	1012.78	698.06	854.43	532.79	979.31	534.78
27.427	0	3.8	0	8.98	0.03	99.91	0.02	0.3	10.25	10.25	0	99.94	77.35	96.04	3.85	1.03	6.28	0.24	86.33	93.46	35.55	81.08	0	10.25	0.89	94.26	0.04	0.01	99.93	35.27	0.01	0.17	93.34	0	0	18	1.83	-6.06	0.89	69.55	123.91	819.19	492.3	1012.08	699.13	853.4	535.41	977.3	536.63
27.46	0	4.07	0	21.04	0.03	99.92	0.02	0.29	12.72	12.72	0	99.96	72	97.78	3.55	0.88	7.02	0.23	89.51	94.83	45.3	90.82	0	12.72	1.34	94.19	0.04	0.01	99.93	35.14	0.01	0.42	93.36	0	0	18	3.4	-3.07	-0.61	70.12	124.95	818.22	493.84	1010.84	699.77	850.37	538.2	975.32	538.62
27.494	0	4.01	0	38.44	0.02	99.94	0.02	0.28	12.56	12.56	0	99.97	67.23	97.49	2.62	0.63	7.86	0.13	92.67	95.33	55.75	96.62	0	12.56	2.06	95.19	0.03	0.01	99.91	35.64	0	1.06	93.34	0	0	18	6.26	-3.7	-1.1	70.07	118.83	820.99	498.67	1006.19	697.13	852.11	542.07	970.95	542.49
27.527	0	3.41	0	61.17	0.02	99.94	0.01	0.34	11.83	11.83	0	99.97	59.8	98.2	2.64	0.67	8.55	0.13	93.94	97.13	73.14	97.65	0	11.83	1.68	95.3	0.02	0.01	99.89	40.23	0	7.88	92.81	0	0	18	-1.39	-2	1.06	68.59	123.88	815.69	508.15	999.48	703.46	845.61	548.33	969.46	550.84
27.56	0	3.8	0	61.59	0.02	99.91	0.02	0.37	13.08	13.08	0	99.96	59.22	98.23	2.29	0.57	9.35	0.12	90.79	97.95	72.48	97.51	0	13.08	2.22	95.25	0.02	0.02	99.85	42.98	0.01	24.8	91.76	0	0	18	2.01	-1.92	1.7	68.67	121	815.42	512.52	997.11	706.68	846.32	554.65	967.31	553.64
27.594	0	5.39	0	38.51	0.03	99.78	0.02	0.48	14.32	14.32	0	99.9	66.31	98.04	1.88	0.52	9.67	0.09	78.96	97.79	53.88	94.82	0	14.32	3.64	95.49	0.02	0.05	99.73	49.66	0.01	34.47	89.51	0	0	18	-0.25	-2.43	1.42	67.74	122.36	815.99	517.99	995.25	708.99	844.72	558.84	967.08	558.28
27.627	0	5.36	0	15.55	0.03	99.37	0.02	0.45	11.16	11.16	0	99.88	71.23	96	2.13	0.47	10.08	0.07	62.32	98.07	44.08	79.62	0	11.16	3.43	95.53	0.02	0.11	99.59	47.94	0.01	32.78	88.27	0	0	18	-0.76	-6.1	0.31	66.99	120.52	815.42	518.94	994.5	709.84	843.88	559.6	964.4	558.89
27.66	0	5.16	0	0.78	0.06	97.33	0.02	0.34	9.05	10.17	0	99.79	83.1	97.46	1.81	0.39	10.17	0.08	42.99	97.82	17.9	41.08	0	9.05	2.9	94.68	0.01	0.26	99.31	41.2	0.02	24.91	85.02	0	0	18	-4.7	-3.77	3.08	66.28	109.27	817.16	520.23	995.74	710.78	853.45	558.19	962.71	559.74
27.694	0	4.57	0	0.16	0.08	91.53	0.03	0.37	8.85	11.03	0	99.42	77.43	97.29	1.41	0.35	11.03	0.11	34.01	96.98	11.4	11.92	0	8.85	2.52	95.47	0.02	0.41	98.6	43.87	0.02	4.23	78.68	0	0	18	-0.99	-4.1	2.4	66.87	115.97	815.67	518.39	1000.07	715.63	851	559.36	966.97	559.61
27.727	0	4.67	0	0.08	0.1	74.57	0.03	0.37	6.03	11.04	0.43	98.63	70.64	96.48	1.36	0.48	11.04	0.13	21.65	94.31	4.25	1.81	0	6.03	1.47	95	0.02	0.31	97.87	43.58	0.03	12.46	73.28	0	0	18	-1.76	-5.44	0.95	66.41	117.56	817.33	520.2	999.11	714.71	849.23	560.8	966.8	560.02
27.761	0	4.69	0	0.07	0.13	53.37	0.03	0.42	3.4	11.38	21.63	96.44	64.21	95.28	1.58	0.64	11.38	0.21	17.03	89.22	1.06	0.72	0	3.4	1.09	94.28	0.02	0.63	95.32	46.14	0.06	14.62	67.19	0	0	18	2.26	-6.98	4.11	65.82	128.86	810.18	513.65	1006.5	723.43	846.85	556.52	975.64	560.63
27.794	0	2.91	0	0.07	0.13	54.7	0.04	0.33	3.16	11.13	20.3	94.01	63.57	95.43	1.27	0.56	11.13	0.2	24.66	75.64	1.75	1.05	0	3.16	1.7	94.25	0.03	1.22	90.43	41.03	0.09	22.01	63.8	0	0	18	-1.98	-6.81	2.35	65.23	128.41	816.16	516.02	1010.63	722.91	850.32	559.47	978.74	559.56
27.827	0	1.64	0	0.06	0.13	52.26	0.04	0.24	5.12	11.58	22.74	92.96	61.8	91.24	1.61	0.55	11.58	0.17	25.06	59.28	1.49	0.66	0	2.57	1.48	94.85	0.06	5.12	86.49	33.32	0.12	64.63	62.72	0	0	18	-5.81	-10.28	3.13	64.1	131.85	817.8	515.7	1013.01	722.04	851.42	557.23	983.24	559.71
27.861	0	1.18	0	0.04	0.11	48.73	0.06	0.16	25.7	13.88	26.27	81.57	52.98	95.45	2.03	0.41	13.88	0.13	35.96	47.91	3.05	0.79	0	2.33	1.46	95.07	0.09	25.7	64.85	22.55	0.26	20.25	55.92	0	0	18	-6.76	-6.78	1.44	64.13	130.25	825.24	515.57	1020.47	722.31	857.97	558.4	988.22	557.49
27.894	0	0.84	0	0.04	0.1	48.55	0.07	0.13	42.43	14.94	26.45	79.68	47.84	92.22	2.22	0.34	14.94	0.11	37.32	34.81	4.95	0.4	0	1.75	2.15	95.24	0.16	42.43	58.84	17.37	0.28	28.79	55.17	0	0	18	-7.99	-9.63	2.63	63.6	126.03	830.76	516.05	1022.94	719.74	865.21	555.7	991.21	558.42
27.927	0	0.59	0.04	0.02	0.09	31.87	0.08	0.11	44.45	13.41	43.13	67.83	41.39	95.66	2.52	0.29	15.69	0.08	32.55	29.25	3.69	0.23	0	1.13	3	95.73	0.28	44.45	43.6	13.41	0.42	17.07	51.31	18.13	1	24	-4.78	-6.54	3.4	63.98	124.75	834.22	512.65	1028.05	718.76	870.91	553.36	995.62	556.52
27.961	0	0.29	0.71	0.02	0.07	12.97	0.11	0.09	39.58	9.81	74.05	24.26	30.73	94.37	2.88	0.26	15.14	0.05	35.47	19.19	4.91	0.51	0	0.47	4.47	95.15	0.37	40.06	15.6	9.81	1.03	10.6	39.58	36.75	0	24	-7.1	-7.91	2.64	62.15	130.62	836.67	509.85	1032.93	716.7	870.93	553.18	1001.55	552.42
27.994	0	0.18	4.8	0.02	0.06	15.75	0.11	0.08	31.89	6.6	68.51	26.44	31.68	86.42	1.27	0.21	16.29	0.05	38.05	13.05	9.43	0.84	0	0.42	6.66	92.3	0.62	31.89	11.05	6.6	1.16	2.07	40.3	55.37	0	24	-8.3	-12.75	0.29	58.71	140.29	835.73	505.45	1033.46	710.65	863.66	557.07	1003.3	543.64
28.027
28.061
28.094
28.128
28.161
28.194
28.228
28.261
28.294
28.328
28.361
28.395
28.428
28.461
28.495
28.528
28.561
28.595
28.628
28.661
28.695
28.728
28.762
28.795
28.828
28.862
28.895
28.928
28.962
28.995
29.028
29.062
29.095
29.129
29.162
29.195
29.229
29.262
29.295
29.329
29.362
29.396
29.429
29.462
29.496
29.529
29.562	0	8.39	0.2	0.16	0.18	0.05	51.23	0.07	7.3	93.34	23.77	67.5	-33.52	98.42	5.72	0.11	9.09	0.01	7.3	96.19	0.91	0.44	0	93.34	59.85	0.02	0.04	6.94	0.02	0.21	3.45	0	2.46	0	0	18	9.76	-1.33	2.26	75.18	112.42	855.94	501.63	1024.8	684.35	885.18	540.35	997.56	543.06
29.596	0	1.52	0.19	0.08	0.14	0.04	19.61	0.06	3.44	52.28	60.79	35.34	-24.1	98.5	1.59	0.14	4.8	0.02	3.44	52.28	0.31	0.08	0	81.02	37.44	0.01	0.07	12.64	0.01	0.03	1.93	0.01	1.97	0	0	18	1.74	1.09	2.59	73.11	127.54	844.78	485.43	1033.58	686.89	876.99	525.76	1004.39	531.73
29.629	0	0.54	0.18	0.08	0.14	0.03	16.43	0.06	2.77	22.09	67.15	27.45	-24.46	98.13	0.98	0.42	2.89	0.03	2.77	22.09	0.17	0.05	0	78.34	39.15	0.04	0.05	18.22	0.02	0.04	1.8	0.02	1.45	0	0	18	3.89	-2.19	5.43	73.41	122.86	842.88	484.34	1032.8	688.06	880.61	524.3	1003.24	531.86
29.662	0	0.55	0.19	0.09	0.14	0.03	11.04	0.06	2.73	21.28	77.91	15.38	-22.52	98.73	0.8	0.53	2.76	0.05	2.73	21.28	0.14	0.04	0	69.35	40.9	0.06	0.05	21.46	0.02	0.03	2.54	0.03	1.34	0.11	0	18	3.19	0.25	7.67	73.46	120.37	841.49	483.14	1032.55	687.38	883.17	522.2	1003.11	532.37
29.696	0	0.54	0.18	0.07	0.13	0.03	3.37	0.06	2.24	20.13	93.26	3.31	-15.09	98.61	0.73	0.52	1.91	0.07	2.24	20.13	0.08	0.01	0	49.11	33.28	0.07	0.07	29.02	0.04	0.04	2.41	0.02	1.47	0.25	0	18	4.87	-0.68	8	73.96	123.4	842.46	482.18	1036.6	689.9	884.66	521.89	1007.54	533.17
29.729	0	0.49	0.19	0.05	0.13	0.03	1.35	0.06	3.06	23.19	97.31	1.21	-5.74	98.43	0.74	0.68	1.43	0.07	3.06	23.19	0.09	0.01	0	35.36	23.09	0.09	0.06	22.37	0.04	0.05	1.58	0.02	1.57	0.69	0	18	3.26	1.31	8.88	73.83	123.87	846.02	482.75	1041.81	690.98	889.72	522.99	1013.08	534.13
29.763	0	0.4	0.2	0.04	0.13	0.04	0.69	0.06	4.09	23.7	98.63	0.63	0	97.32	0.74	0.66	1.15	0.07	4.09	23.7	0.13	0	0	25.1	15.73	0.06	0.06	12.51	0.04	0.05	1.27	0.02	1.48	1.25	0	18	4.38	4.04	10.19	73.28	122	848.55	481.22	1044.25	689.94	894.51	520.08	1015.65	534.52
29.796	0	0.41	0.2	0.03	0.13	0.04	0.4	0.06	4.21	16.62	99.18	0.35	0	96.62	0.82	0.67	1.09	0.06	4.21	26.74	0.14	0	0	16.62	10.12	0.04	0.05	9.47	0.04	0.07	1	0.12	1.47	1.4	0	18	5.66	5.23	12.72	74.3	118.42	855.76	480.73	1051.97	689.43	906.05	519.46	1023.3	536.05
29.829	0	0.29	0.21	0.03	0.13	0.04	0.31	0.06	4.91	14.04	99.37	0.33	0	97.3	0.74	0.86	1.08	0.08	4.91	19.08	0.14	0.01	0	14.04	5.18	0.03	0.06	9.02	0.05	0.08	0.81	0.04	1.66	1.71	0	18	4.92	4.08	15.48	74.55	117.96	862.93	482.09	1058.09	688.98	915.93	517.13	1031.51	540.71
29.863	0	0.4	0.22	0.03	0.13	0.04	0.27	0.06	4.53	11.72	99.21	0.46	0	98	0.82	0.86	1.01	0.09	4.53	23.27	0.11	0	0	11.72	3.83	0.02	0.06	20.25	0.05	0.08	0.73	0.05	1.73	2.29	0	18	7.39	2.55	16.14	74.82	120.78	866.14	480.7	1063.73	689.42	919.87	517.27	1038.25	541.25
29.896	0	0.53	0.21	0.02	0.13	0.04	0.23	0.06	4.93	8.92	98.94	0.72	0	97.29	0.9	0.58	1.06	0.09	4.93	29.06	0.1	0	0	8.92	2.2	0.01	0.09	26.12	0.04	0.07	0.61	0.04	1.92	2.27	0	18	8.62	4.1	17.94	75.24	117.82	870.07	480.49	1066.94	688.39	926.56	516.37	1041.41	542.64
29.929	0	0.6	0.2	0.02	0.13	0.04	0.24	0.06	4.63	10.35	98.79	2.25	0	92.47	1	0.55	0.98	0.11	4.63	26.56	0.12	0.01	0	10.35	1.4	0.01	0.11	41.76	0.04	0.07	0.51	0.05	1.87	1.4	0	18	9.88	9.46	20.6	75.29	110.54	870.45	477.89	1064.76	681.5	930.97	515.72	1038.8	540.03
29.963	0	0.59	0.19	0.02	0.13	0.04	0.25	0.06	3.68	11.09	98.83	2.44	0	94.67	1.05	0.58	0.95	0.1	3.68	24.97	0.14	0.01	0	11.09	1.17	0.01	0.1	43.73	0.05	0.08	0.41	0.03	1.81	1.2	0	18	6.61	7.61	20.76	74.82	120.03	877.63	474.7	1073.79	678.97	936.55	508.04	1051.91	541.21
29.996	0	0.33	0.18	0.02	0.13	0.03	0.23	0.06	2.6	10.19	99.33	0.42	0	95.98	0.91	0.51	0.84	0.13	2.6	18.86	0.25	0.02	0	10.19	1.03	0.01	0.12	20.85	0.05	0.08	0.36	0.02	1.72	0.55	0	18	12.06	6.13	21.15	75.59	117.82	876.18	473.1	1072.73	677.19	935.9	511.15	1050.38	539.02
30.029	0	0.25	0.17	0.02	0.13	0.03	0.23	0.06	1.77	10.32	99.51	0.33	0	95.68	0.82	0.48	0.76	0.15	1.77	12.74	0.35	0.06	0	10.32	1.08	0.01	0.13	15.67	0.05	0.08	0.36	0.01	1.65	0.11	0	18	11.09	6.51	22.77	75.44	116.51	875.66	471.67	1071.44	673.96	937.35	508.25	1049.71	539.06
30.063	0	0.22	0.17	0.02	0.13	0.03	0.22	0.06	1.68	9.19	99.56	0.33	0	92.93	0.8	0.35	0.64	0.17	1.68	9.98	0.59	0.1	0	9.19	1.46	0.01	0.14	14.78	0.05	0.07	0.27	0.01	1.48	0	0	18	9.93	9.12	23.48	74.92	112.05	875.45	469.94	1068.83	670.57	938.35	505.1	1045.9	536.52
30.096	0	0.22	0.17	0.03	0.13	0.03	0.24	0.06	2.28	9.95	99.52	0.33	0	95.15	0.72	0.29	0.69	0.15	2.28	9.95	0.79	0.17	0	10.74	2.11	0.01	0.16	14.65	0.04	0.07	0.27	0.04	1.49	0	0	18	6.95	7.11	23.82	73.64	115.56	875.08	465.73	1072.37	669.03	939.16	500.35	1049.82	533.63
30.13	0	0.26	0.17	0.03	0.13	0.04	0.21	0.06	5.42	8.26	99.47	0.61	0	88.04	0.88	0.29	0.65	0.17	5.42	11.66	1.39	0.43	0	8.26	2.11	0	0.15	23.21	0.04	0.08	0.22	0.02	1.63	0	0	18	9.72	12.02	22.38	73.93	111.9	875.73	464.82	1071.02	668.36	938.57	501.46	1046.66	530.41
30.163	0	0.28	0.17	0.03	0.13	0.04	0.22	0.06	6.5	8.07	99.43	0.66	0	95.69	1.2	0.31	0.65	0.18	6.5	13.62	1.41	0.45	0	8.07	2.78	0	0.16	23.27	0.04	0.09	0.19	0.03	1.74	0.02	0	18	7.96	6.5	23.78	73.61	114.57	875.52	462.36	1071.43	664.59	939.1	496.97	1048.87	529.8
30.196	0	0.3	0.17	0.03	0.13	0.05	0.24	0.06	7.67	9.44	99.4	0.37	0	89.42	1.38	0.28	0.71	0.15	7.67	18.95	1.45	0.59	0	9.44	3.09	0	0.18	13.98	0.04	0.09	0.22	0.01	1.73	0	0	18	7.68	11.33	24.07	73.17	111.98	875.01	459.97	1069.36	661.59	939.41	493.7	1046.15	527.57
30.23	0	0.29	0.17	0.03	0.13	0.04	0.27	0.06	5.53	11.73	99.42	0.33	0	96.32	1.59	0.26	0.81	0.14	5.53	20.51	1.53	0.51	0	11.73	2.72	0	0.2	7.68	0.04	0.08	0.2	0.02	1.63	0	0	18	4.86	5.68	21.83	72.95	114.13	876.87	459.42	1070.16	659.84	937.11	492.85	1047.08	523.4
30.263	0	0.34	0.17	0.03	0.13	0.04	0.29	0.06	4.66	12.44	99.33	0.33	0	96.74	2.2	0.25	0.84	0.11	4.66	24.95	1.24	0.35	0	12.44	3.02	0	0.22	7.22	0.05	0.08	0.22	0.02	1.67	0.06	0	18	5.56	5.04	21.37	72.7	117.6	875.67	457.7	1069.53	658.35	934.62	491.08	1047.87	522.76
30.296	0	0.41	0.17	0.03	0.13	0.04	0.34	0.06	3.56	15.2	99.18	0.33	0	95.83	2.53	0.28	0.83	0.11	3.56	30.81	0.92	0.16	0	15.2	3.58	0	0.24	6.28	0.05	0.08	0.22	0.01	1.61	0.1	0	18	6.17	6.32	20.41	72.24	115.48	874.93	455.14	1072.04	661.47	935.12	489.95	1046.91	518.86
30.33	0	0.58	0.18	0.02	0.14	0.04	0.44	0.06	3.81	19.63	98.85	0.42	0	93.66	2.91	0.42	0.86	0.13	3.81	40.01	0.57	0.07	0	19.63	3.06	0	0.32	7.02	0.05	0.07	0.23	0.01	1.66	0.36	0	18	5.75	8.54	21.91	72.08	116.48	873.58	455.34	1068.56	657.35	934.25	489.19	1046.24	521.21
30.363	0	0.67	0.18	0.02	0.14	0.04	0.34	0.06	5.19	15.14	98.65	0.34	0	95.25	3.09	0.51	0.89	0.13	5.19	44.52	0.41	0.03	0	15.14	2.1	0	0.38	7.5	0.06	0.07	0.24	0.02	1.87	0.43	0	18	2.47	7.01	21.86	70.96	118.66	874.37	455.28	1071.03	659.06	935.28	486.78	1048.67	521.75
30.397	0	0.51	0.18	0.02	0.14	0.04	0.35	0.06	5.56	15.99	98.98	0.37	0	95.01	2.55	0.51	0.8	0.14	5.56	35.92	0.2	0.01	0	15.99	2.09	0	0.58	8.86	0.07	0.07	0.3	0.02	1.79	0.69	0	18	1.15	7.27	21.23	70.11	120.54	874.38	456.67	1072.57	661.17	934.59	489.35	1050.47	522.56
30.43	0	0.43	0.17	0.02	0.13	0.04	0.26	0.06	5.77	10.82	99.14	0.33	0	95.18	1.93	0.49	0.88	0.14	5.77	32.19	0.2	0.01	0	10.82	1.46	0	0.76	6.48	0.09	0.07	0.33	0.06	2.02	0.37	0	18	1.09	7.08	22.36	69.68	118.12	875.08	457.18	1074.29	662.71	937.82	489.86	1051.05	523.52
30.463	0	0.3	0.18	0.02	0.13	0.04	0.21	0.06	5.79	7.65	99.41	0.33	0	93.5	1.57	0.43	0.77	0.14	5.79	21.31	0.11	0	0	7.65	1.31	0	1.08	8.53	0.1	0.08	0.34	0.03	2.22	0.64	0	18	3.02	8.67	22.37	68.99	122.49	875.66	459.06	1077.71	666.29	938.51	493.66	1056.13	527.84
30.497	0	0.34	0.18	0.02	0.13	0.05	0.19	0.06	8.2	5	99.32	0.77	0	95.34	1.56	0.36	0.79	0.15	8.2	19.46	0.1	0	0	5	1.87	0	2.19	23.75	0.09	0.08	0.61	0.03	2.9	1.3	0	18	1.21	6.91	22.21	68.42	119.22	878.72	461.88	1081.3	671.65	942.65	494.83	1056.89	528.93
30.53	0	0.36	0.18	0.02	0.13	0.07	0.18	0.06	12.78	3.52	99.28	2.25	0	95.24	1.5	0.29	0.89	0.2	12.78	16.89	0.15	0	0	3.52	2.38	0	3.6	33.61	0.1	0.1	0.84	0.03	3.42	1.52	0	18	1.81	7.01	22.38	68.06	120.13	881.43	463.07	1083.76	672.71	945.27	495.31	1059.95	531.1
30.563	0	0.5	0.2	0.02	0.14	0.08	0.18	0.06	14.78	2.83	98.99	20.57	0	95.33	1.76	0.25	0.87	0.19	14.78	15.11	0.15	0	0	2.83	2.61	0	8.05	61.74	0.1	0.11	1.03	0.02	3.76	3.04	0	18	0.06	6.92	21.3	68.44	119.24	888.83	467.21	1088.86	675.51	950.69	497.96	1064.57	533.28
30.597	0	0.54	0.21	0.02	0.15	0.1	0.17	0.06	15.69	1.46	98.92	54.67	0	94.8	2.14	0.23	0.86	0.18	15.69	10.63	0.22	0	0	1.46	4.04	0	16.96	79.98	0.14	0.14	1.81	0.04	5.08	4.06	0	18	2.55	7.48	21.37	69.45	119.02	894.49	471.17	1089.6	674.81	954.28	500.53	1067.29	537.87
30.63	0	0.46	0.21	0.02	0.16	0.08	0.16	0.06	10.64	1.31	99.07	39.44	0	93.4	2.39	0.22	0.88	0.18	10.64	7.29	0.18	0	0	1.31	5.78	0	22.72	77.35	0.14	0.15	1.9	0.03	5.24	4.13	0	18	3.3	8.75	21.33	69.72	116.94	897.19	472.13	1090.87	673.73	956.71	503.27	1068.5	537.58
30.663	0	0.45	0.19	0.02	0.18	0.08	0.16	0.06	9.39	0.89	99.11	31.97	0	94.4	3.16	0.24	0.89	0.17	9.39	8.39	0.12	0	0	0.84	6.21	0	29.26	74.54	0.17	0.16	2.33	0.05	6.1	4.13	0	18	1.59	7.88	21.72	68.99	120.8	902.45	472.88	1095.25	672.46	961.02	501.38	1075.36	540.36
30.697	0	0.41	0.21	0.02	0.19	0.09	0.16	0.07	8.76	0.81	99.17	29.17	0	95.63	4.36	0.22	0.81	0.14	8.76	8.27	0.08	0	0	0.39	8.28	0	34.42	73.53	0.18	0.17	2.56	0.05	7.68	5.98	0	18	1.62	6.57	22.43	68.75	121.38	904.24	473.91	1097.72	673.22	963.67	502.52	1078.36	542.29
30.73	0	0.4	0.26	0.03	0.22	0.09	0.18	0.07	7.85	0.87	99.19	20.46	0	95.22	5.83	0.19	0.87	0.11	7.69	9.52	0.07	0	0	0.41	12.06	0	45.03	68.75	0.16	0.16	3.18	0.11	7.85	8.19	0	18	-1.09	7.04	23.22	69.04	119.69	911.55	479.34	1103.46	677.16	971.94	505.22	1083.81	547.8
30.764	0	0.42	0.25	0.02	0.23	0.1	0.19	0.08	9.45	0.9	99.15	33.09	0	95.57	7.58	0.19	0.9	0.08	7.24	9.39	0.05	0	0	0.24	13.41	0	46.96	76.99	0.12	0.18	4.86	0.11	9.45	9.01	0	18	-1.49	6.65	22.61	69.25	120.47	918.02	484.12	1109.04	680.78	976.95	510.15	1089.98	551.83
30.797	0	0.41	0.25	0.03	0.25	0.12	0.21	0.08	10.96	1.05	99.17	38.5	0	95.48	9.1	0.21	1.05	0.05	7.51	9.37	0.07	0	0	0.21	17.32	0	51.79	78.4	0.11	0.18	6.69	0.11	10.96	10.12	0	18	1.79	6.75	22.43	70.3	117.28	923.69	488.45	1112.44	683.04	981.95	516.9	1093.01	554.6
30.83	0	0.44	0.29	0.03	0.27	0.12	0.26	0.09	12.43	1.19	99.12	39.62	0	96.01	12.43	0.21	1.19	0.04	8	12.42	0.08	0	0	0.28	21.02	0	49.39	75.66	0.11	0.18	7.95	0.19	10.66	11.08	0	18	3.45	6.1	24.18	70.43	121.12	927.13	490.31	1116.83	683.69	986.93	517.92	1100.11	561.03
30.864	0	0.44	0.26	0.03	0.26	0.17	0.29	0.1	13.98	1.28	99.12	39.57	0	96.28	13.98	0.16	1.28	0.03	11.28	14.27	0.09	0	0	0.27	21.56	0	45.43	74.08	0.09	0.18	11.4	0.51	11.59	10.9	0	18	4.88	5.73	26.39	70.4	121.57	929.55	491.08	1119.53	683.14	992.21	517.66	1103.95	565.55
30.897	0	0.4	0.41	0.03	0.32	0.26	0.39	0.13	19.37	1.43	99.17	39.19	0	95.64	19.37	0.12	1.43	0.03	16.54	17.45	0.15	0	0	0.3	23.63	0	50.58	68.5	0.11	0.17	11.83	0.77	12.93	16.04	0	18	3.54	6.56	27.07	70.82	119.18	938.97	493.8	1127.82	685.57	1002.76	518.67	1111.26	567.98
30.93	0	0.36	0.27	0.03	0.33	0.29	0.51	0.14	22.09	1.76	98.98	26.35	0	97.53	22.09	0.1	1.76	0.02	17.61	17.96	0.18	0.01	0	0.42	31.43	0	46.73	58.45	0.11	0.19	12.76	0.35	13.42	12.26	0	18	6.16	3.62	25.81	71.74	120.3	941.55	494.18	1128.43	683.79	1002.19	520.39	1113.09	567.01
30.964	0	0.32	0.2	0.03	0.37	0.31	0.7	0.17	26.21	2.27	98.61	20.75	0	96.16	26.21	0.1	2.27	0.02	17.53	18.55	0.21	0.01	0	0.78	37.47	0	45.77	50.45	0.09	0.18	18.69	0.61	14.17	10	0	18	4	5.9	27.06	71.09	123.3	947.5	495.14	1135.87	684.51	1010.07	519.54	1121.86	571.56
30.997	0	0.27	0.15	0.03	0.37	0.28	0.74	0.2	30.46	2.46	98.51	7.13	0	98.43	30.46	0.12	2.46	0.02	15.78	24.85	0.26	0.01	0	0.79	30.71	0	33.23	30.93	0.09	0.18	16.01	0.12	13.92	6.87	0	18	4.54	1.3	25.05	70.89	123.49	947.71	495.86	1138.06	688.69	1008.14	522.33	1122.6	568.69
31.03	0	0.21	0.1	0.02	0.35	0.2	0.75	0.22	23.67	3	98.49	5.12	0	98.23	33.34	0.13	3	0.02	10.73	27.47	0.22	0.02	0	1.15	23.67	0	20.83	14.17	0.11	0.16	11.9	0.37	13.33	2.95	0	18	4.72	1.9	25.52	70.58	124.85	952.17	497.36	1141.73	689.33	1012.73	522.06	1127.17	571.99
31.064	0	0.27	0.08	0.02	0.35	0.21	0.77	0.23	18.92	3.85	98.46	3.8	0	97.96	34.18	0.1	3.85	0.02	11.67	34.88	0.25	0.02	0	1.6	18.92	0	15.95	12.86	0.1	0.11	8.97	0.6	13.39	0.79	0	18	0.64	2.63	24.97	70.2	121.61	955.18	502.63	1143.28	692.85	1015	527.77	1127.63	573.63
31.097	0	0.27	0.08	0.02	0.32	0.22	0.69	0.22	15.73	4.11	98.61	2.75	0	98.15	33.22	0.09	4.11	0.01	11.88	37.02	0.24	0.02	0	1.48	15.73	0	11.95	9.36	0.11	0.11	7.83	1.13	13.71	0	0	18	1.62	2.14	25.54	69.97	118.97	957.24	505.82	1143.31	694.85	1017.56	529.99	1127.06	576.49
31.131	0	0.37	0.08	0.02	0.3	0.24	0.69	0.21	15.09	5.05	98.62	3.17	0	98.62	31.66	0.07	5.05	0.01	13.16	39.57	0.19	0.01	0	1.94	15.09	0	10.34	19.12	0.12	0.09	7.43	0.68	13.78	0	0	18	2.61	0.66	25.8	69.73	117.49	959.48	509.11	1141.87	695.04	1018.89	531.32	1126.04	579.51
31.164	0	0.46	0.08	0.02	0.25	0.2	0.55	0.16	13.75	5.27	98.9	3.17	0	98.71	25.7	0.06	5.27	0.01	12.26	39.8	0.11	0.01	0	2.35	13.75	0	7.75	25.09	0.11	0.07	5.89	0.46	12.74	0	0	18	3.43	0.33	24.06	69.61	117.36	958.96	511.1	1141.08	697.54	1015.95	535.32	1124.87	579.04
31.197	0	0.56	0.09	0.02	0.24	0.18	0.51	0.16	12.69	5.37	98.88	4.53	0	98.24	24.86	0.05	5.37	0.01	10.9	42.71	0.07	0.01	0	2.43	11.84	0	6.86	30.54	0.11	0.07	5.55	0.83	12.69	0	0	18	2.85	1.88	25.61	69.46	116.09	956.99	514.29	1136.23	696.03	1014.82	537.52	1121.42	583.5
31.231	0	1.04	0.09	0.02	0.23	0.16	0.51	0.14	11.99	6.21	97.92	13.35	0	98.7	22.16	0.04	6.21	0.01	10.71	49.68	0.05	0.01	0	3.3	11.99	0	5.64	47.9	0.12	0.06	4.58	0.24	11.63	0	0	18	2.59	0.36	24.28	69.03	116.95	953.38	514.66	1134.19	699.04	1010.08	538.58	1118.53	582.36
31.264	0	1.23	0.1	0.02	0.21	0.14	0.46	0.12	14.28	6.01	97.55	16.54	0	98.17	19.3	0.03	6.01	0.01	9.34	49.67	0.03	0.01	0	3.25	14.28	0	4.71	53.89	0.12	0.07	4.29	0.49	11.17	0	0	18	5.55	2.1	24.18	69.65	113.81	951.57	516.25	1129.55	698.84	1007.61	541.14	1113.47	582.92
31.297	0	2.35	0.09	0.02	0.19	0.16	0.46	0.11	16.67	6.3	95.31	27.08	0	98.55	16.67	0.03	6.3	0.01	10.71	61.28	0.04	0.02	0	3.61	19.47	0	5.59	64.33	0.13	0.07	3.64	0.38	11.75	0	0	18	3.82	-0.9	21.9	70.39	116.21	949.66	517.65	1124.85	696.91	1000.89	542.45	1110.33	581.53
31.331	0	2.51	0.1	0.02	0.18	0.15	0.42	0.1	14.44	6.87	94.97	15.61	0	98.11	14.44	0.03	6.87	0.01	9.35	63.97	0.03	0.02	0	3.28	19.47	0	4.27	57.9	0.15	0.07	2.42	0.33	11.45	0	0	18	2.22	2.24	20.98	70.39	113.87	947.12	517.71	1121.64	697.6	997.74	542.86	1105.6	579.36
31.364	0	3.33	0.11	0.03	0.17	0.11	0.42	0.09	11.16	7.05	93.33	19.53	0	97.73	11.16	0.02	7.05	0.01	7.19	65.26	0.03	0.03	0	3.96	24.53	0	3.74	64.55	0.15	0.07	2.72	0.4	10.26	0	0	18	5.79	3.19	20.5	71.01	109.92	943.43	516.89	1117.57	698.79	994.55	543.42	1099.16	577.19
31.398	0	4.34	0.12	0.04	0.17	0.08	0.45	0.08	9.25	7.41	91.33	19.65	-2.64	98.04	9.25	0.02	7.41	0.01	5.31	68.61	0.04	0.02	0	4.94	26.15	0	3.32	66.56	0.11	0.07	2.65	0.52	8.37	0	0	18	5.21	2.43	18.83	71.68	113.08	939.18	515.75	1112.6	697.04	987.16	542.08	1095.28	575.2
31.431	0	5.04	0.12	0.04	0.17	0.09	0.48	0.08	9.6	7.28	89.93	24.23	-3.71	98.11	9.6	0.02	7.28	0.01	5.64	71.36	0.05	0.02	0	4.8	29.44	0	2.95	69.54	0.11	0.08	2.52	0.37	8.52	0	0	18	4.24	2.24	17.34	71.9	113.31	935.3	514.06	1107.07	694.28	980.82	540.18	1089.68	571.6
31.464	0	5.94	0.13	0.04	0.16	0.09	0.45	0.08	8.31	7.62	88.13	21.98	-3.26	98.08	8.26	0.01	7.62	0.01	6.37	75.2	0.05	0.01	0	4.66	28.8	0	1.93	69.31	0.12	0.1	2.71	0.59	8.31	0	0	18	4.03	2.33	16.63	71.92	113.35	930.18	511.57	1101.22	690.94	974.48	538.4	1083.9	567.99
31.498	0	5.69	0.13	0.04	0.16	0.1	0.44	0.08	8.54	7.4	88.61	10.5	0	96.72	7.4	0.01	8.14	0	8.54	78.27	0.08	0.02	0	4.88	25.87	0	1.54	58.12	0.13	0.11	2.83	0.17	8.24	0	0	18	5.99	5.08	13.71	73.14	114.77	926.5	511	1096.64	691.55	966.89	539.15	1078.62	565.35
31.531	0	6.19	0.13	0.04	0.16	0.11	0.47	0.08	10.67	7.82	87.61	8.66	0	97.06	7.82	0.02	8.57	0	10.67	82.61	0.08	0.03	0	5.15	25.32	0.01	1.35	53.34	0.13	0.15	3.47	0.07	8.31	0	0	18	5.46	4.52	12.37	73.51	116.34	922.51	510.31	1091.89	690.08	960.56	538.38	1074.07	563.88
31.564	0	5.65	0.13	0.03	0.15	0.14	0.43	0.07	13.99	6.49	88.7	5.66	0	97.06	6.49	0.01	8.95	0	13.99	83.42	0.08	0.05	0	4.87	22.19	0.01	0.98	44.33	0.14	0.19	3.38	0.09	8.39	0	0	18	3.14	4.51	10.63	73.08	113.63	917.41	508.15	1087.89	689.38	955.27	537.44	1066.8	559.15
31.598	0	5.92	0.13	0.03	0.15	0.15	0.44	0.07	15.88	6.03	88.15	4.2	0	96.25	6.03	0.01	9.4	0	15.88	86.68	0.1	0.05	0	5.52	20.16	0.01	0.83	38.53	0.14	0.27	4.34	0.19	8.07	0	0	18	3.47	5.78	9.01	73.43	114.94	912.39	506.34	1084.13	689.23	948.72	537.15	1062.03	556.42
31.631	0	7.6	0.14	0.03	0.16	0.14	0.48	0.07	15.72	6.26	84.8	11.3	0	94.73	6.23	0.02	9.78	0	15.72	87.97	0.11	0.05	0	6.26	20.74	0.01	0.95	51.97	0.14	0.33	5.24	0.16	7.99	0	0	18	1.63	7.56	7.95	73.28	116.27	907.05	504.62	1078.31	686.8	941.5	535.96	1056.5	553.11
31.664	0	8.88	0.14	0.04	0.16	0.14	0.54	0.07	16	7.34	82.25	12.44	0	95.72	5.79	0.02	10.35	0	16	90.43	0.14	0.06	0	7.34	23.34	0.02	0.77	53.06	0.13	0.45	5.48	0.18	7.57	0	0	18	1.61	6.47	6.93	73.3	116.93	902.88	502.5	1075.25	685.53	936.58	534.48	1052.33	551.01
31.698	0	11.01	0.16	0.05	0.17	0.12	0.75	0.07	14.31	10.6	77.97	11.73	-1.97	96.55	4.7	0.02	12.23	0	14.31	92.08	0.22	0.1	0	10.6	29.93	0.04	0.59	53.9	0.16	0.7	7.71	0.07	6.85	0	0	18	1.16	5.35	6.25	73.93	118.64	898.77	500.66	1071.47	684.48	931.01	533.9	1048.91	547.14
31.731	0	13.05	0.16	0.07	0.16	0.11	0.98	0.07	13.31	13.09	73.9	13.94	-6.46	97.68	3.83	0.02	12.82	0	13.31	92.82	0.3	0.2	0	13.09	37.71	0.04	0.58	57.37	0.16	0.71	7.54	0.03	6.49	0	0	18	1.19	3.29	6.74	73.94	120.37	895.74	499.33	1069.44	684.32	928.07	532.77	1047.73	545.77
31.765	0	10.3	0.17	0.08	0.16	0.09	1.33	0.06	9.7	17.86	79.41	4.89	-5.83	98.09	2.82	0.02	13.88	0	9.7	92.43	0.27	0.25	0	17.86	42.51	0.05	0.55	33.97	0.21	0.84	9.4	0.04	6.49	0	0	18	4.43	2.31	7.55	74.38	118.88	893.56	498.6	1067.38	684.06	927.37	532.81	1045.51	546.05
31.798	0	9.09	0.18	0.08	0.17	0.08	1.42	0.06	9.17	19.27	81.81	4.67	-4.37	98.7	2.15	0.02	14.96	0	9.17	92.01	0.2	0.18	0	19.27	40.85	0.06	0.44	22.53	0.25	0.92	9.13	0.05	6.16	0	0	18	5.18	-0.35	7.85	74.27	120.28	889.98	494.99	1069.36	686.94	926.2	529.97	1045.65	543.99
31.831	0	8.47	0.18	0.07	0.17	0.08	1.29	0.06	8.99	17.76	83.06	3.8	-1.95	98.1	2.34	0.02	16.02	0	8.99	92.69	0.17	0.11	0	17.76	37.12	0.06	0.39	15.84	0.26	0.87	8.04	0.1	6.36	0	0	18	6.96	-2.28	8.41	74.54	117.52	888.44	494.9	1066.95	686.38	925.96	529.83	1042.6	544.13
31.865	0	7.82	0.17	0.06	0.17	0.09	1.21	0.06	8.03	15.63	84.35	4.6	-0.41	97.03	2.52	0.02	17.67	0	8.03	91.66	0.13	0.05	0	15.63	37.92	0.09	0.34	10.73	0.27	1.01	7.35	0.27	7.45	0	0	18	7.42	-4.57	8.3	74.8	120.13	887.98	495.15	1065.95	685.6	923.96	530.03	1043.19	544.67
31.898	0	7.36	0.19	0.05	0.19	0.08	1.1	0.06	7.43	15.14	85.27	2.57	0	96.6	2.58	0.03	19.42	0	7.43	91.6	0.12	0.05	0	15.14	28.67	0.13	0.18	5.84	0.31	1.1	6.32	5.01	6.76	0	0	18	7.86	-5.26	8.93	75.22	121.2	887.62	495.4	1065.9	685.67	923.91	530.25	1044.11	545.79
31.931	0	6.18	0.2	0.03	0.2	0.07	0.83	0.07	6.22	13.12	87.64	1	0	97.01	2.59	0.05	21.13	0.01	5.67	88.46	0.12	0.06	0	13.12	14.58	0.21	0.09	3.18	0.48	1.33	4.51	7.52	6.22	0	0	18	9.72	-4.59	8.66	75.34	120.11	887.12	495.07	1067.34	688.47	924.58	530.95	1043.78	545.75
31.965	0	5.97	0.24	0.02	0.23	0.05	0.75	0.07	5.45	11.14	88.05	1.02	0	97.1	2.83	0.08	24.79	0.01	3.42	85.75	0.1	0.05	0	11.14	5.48	0.4	0.04	1.66	0.72	1.45	3.07	10.02	5.45	0	0	18	10.92	-4.44	8.84	75.41	118.8	887.21	495.82	1067.8	689.87	925.57	532.44	1043.53	546.58
31.998	0	5.54	0.25	0.02	0.24	0.05	0.7	0.07	5.07	9.56	88.92	0.98	0	97	3.1	0.14	25.81	0.01	2.7	83.2	0.09	0.08	0	9.56	2.28	0.61	0.02	0.93	0.99	1.44	2.33	3.34	5.07	0	0	18	10.32	-4.62	7.68	75.3	119.92	887.76	497.16	1065.89	689.11	923.32	532.58	1042.38	546.99
32.031	0	5.49	0.28	0.02	0.27	0.04	0.78	0.07	4.04	9.25	89.02	1.12	-0.15	98.57	3.46	0.19	27.97	0.01	2.36	80.12	0.09	0.1	0	9.25	1.49	0.96	0.01	0.66	1.32	1.4	1.85	2.61	4.04	0	0	18	10.28	-0.82	6.92	75.28	116.78	887.99	499.11	1064.66	689.92	923.51	534.99	1039.6	547.74
32.065	0	4.52	0.31	0.02	0.29	0.04	0.89	0.07	3.47	10.5	90.96	1.31	-2.4	97.49	3.47	0.31	28.96	0.01	1.99	72.35	0.09	0.1	0	10.5	1.14	2.42	0.01	0.61	1.98	1.05	1.48	1.63	3.02	0	0	18	9.55	-3.71	5.73	75.02	116.27	887	500.66	1063.49	691.12	921.45	537.29	1037.23	547.89
32.098	0	2.47	0.3	0.02	0.27	0.04	0.79	0.07	2.68	10.78	95.06	1.15	-1.47	98.19	2.56	0.43	26.82	0.02	1.79	56.72	0.11	0.15	0	10.78	1.03	3.28	0.01	0.37	2.21	1.02	1.34	1.47	2.68	0	0	12	5.83	-2.04	3.16	74.24	118.37	885.59	502.36	1060.98	690.11	916.08	539.9	1034.22	547.25
32.132	0	2.04	0.33	0.03	0.3	0.03	0.96	0.07	2.47	13.3	95.92	1.51	-3.86	98.35	2.47	0.61	28.02	0.02	1.56	48.76	0.21	0.2	0	13.3	0.91	8.23	0	0.51	3.65	0.9	0.71	1.27	2.06	0	0	12	4.44	-1.55	2.1	74.14	115.94	884.16	505.59	1058.61	692.26	914.36	543.61	1030.19	548.78
32.165	0	2.51	0.34	0.03	0.32	0.03	0.93	0.07	2.4	12.11	94.98	1.44	-3.62	98.58	2.4	0.63	28.65	0.02	2.3	52.53	0.28	0.28	0	12.11	0.61	12.73	0	0.49	5.64	1.02	0.44	3.78	1.89	0	0	12	1.82	-0.81	1.45	73.72	119.09	881.12	507.81	1056.54	693.86	909.69	545.5	1028.63	551.65
32.198	0	2.76	0.34	0.03	0.32	0.03	0.95	0.07	2.5	12.77	94.48	1.49	-3.88	98.44	2.26	0.61	28.43	0.02	2.5	54.2	0.51	0.4	0	12.77	0.77	18.19	0	0.59	7.26	1.18	0.4	2.62	1.79	0	0	12	2.46	-1.27	2.18	73.59	119.52	875.6	510.67	1051.98	698.19	905.12	548.2	1024.44	555.08
32.232	0	2.8	0.34	0.04	0.36	0.03	0.77	0.07	2.52	9.26	94.4	1.54	-2.82	98.19	1.9	0.61	27.77	0.02	2.52	50.42	0.68	0.47	0	9.26	1.1	38.5	0	0.93	13.84	1.56	0.22	7.45	1.45	0	0	12	3.07	-2.04	1.91	73.28	118.44	872.84	511.39	1049.56	699.62	902.78	549.4	1021.06	555.52
32.265	0	2.08	0.33	0.04	0.36	0.03	0.78	0.07	2.17	10.18	95.85	1.64	-2.96	97.88	1.92	0.54	26.73	0.02	2.17	41.66	0.62	0.4	0	10.18	1.68	46.51	0	0.98	15.68	1.89	0.23	9.67	1.34	0	0	12	3.1	-2.85	1.98	72.98	118.25	869.26	512.62	1046.46	701.22	899.61	550.43	1017.66	557.27
32.298	0	2.24	0.35	0.05	0.42	0.03	0.81	0.07	1.91	9.42	95.52	2.76	-4.14	97.43	1.91	0.53	28.36	0.03	1.69	38.51	0.52	0.36	0	9.42	1.95	67.11	0	1.59	20.65	2.68	0.2	10.58	1.22	0	0	12	1.15	-3.83	1.67	72.33	115.34	868.4	514	1043.8	700.92	898.94	551.71	1014.19	556.44
32.332	0	2.78	0.35	0.07	0.5	0.03	0.81	0.07	2	10.02	94.45	5.17	-4.64	97.04	2	0.48	27.03	0.04	1.66	38.36	0.42	0.29	0	10.02	2.41	85.78	0	4.28	30.09	3.51	0.22	22.19	0.91	0	0	12	1.8	-4.55	1.62	72.4	116.88	866.15	514.36	1042.04	701.82	896.1	552.49	1012.9	556.96
32.365	0	3.39	0.36	0.07	0.54	0.03	0.85	0.07	2.88	8.93	93.21	6.15	-5.29	95.12	2.88	0.5	28.83	0.05	2.17	42.31	0.74	0.68	0	8.93	2.1	88.68	0	4.57	30.59	3.42	0.25	5.76	1.02	0	0	12	5.03	-7.15	-0.51	73.09	115.18	864.62	512.88	1042.76	702.6	894.6	553.06	1009.72	556.71
32.399	0	3.01	0.34	0.12	0.6	0.03	0.78	0.07	3.25	9.51	93.99	9.95	-4.63	53.38	3.25	0.62	26.46	0.07	1.89	35.97	2.23	4.1	0	9.51	2.12	96.54	0	2.14	39.46	3.34	0.26	2.86	0.88	0	0	12	5.73	-21.32	2.57	74.25	93.41	863.69	507.87	1046.56	704.69	909.61	544.3	1002.41	555.02
32.432	0	1.37	0.31	0.11	0.6	0.03	0.86	0.08	5.79	11.34	97.25	7.21	-3.42	2.58	5.79	1.08	23.64	0.12	2.56	19.38	1.86	4.61	0	11.34	2.58	97.61	0	1.01	37.9	3.06	0.38	1.24	1.03	0	1	18	3.55	-40.15	23.26	72.99	54.13	869.66	507.33	1053.88	705.23	947.97	538.04	999.05	555.98
32.465	0	0.68	0.29	0.09	0.46	0.03	0.61	0.08	5.1	8.54	98.64	2.83	-0.23	85.14	5.1	1.4	20.23	0.17	1.96	8.54	1.59	6.06	0	8.66	1.88	96.98	0.01	0.3	29.07	3.02	0.59	0.15	1.02	0.17	0	18	4.27	-13.27	12.72	69	72.64	873.83	511.98	1049.45	702.92	932.03	548.85	1004.52	553.47
32.499	0	0.36	0.26	0.05	0.34	0.03	0.59	0.08	4.96	4.96	98.82	0.95	0	98.55	4.96	1.82	14.86	0.3	0.98	3.12	0.58	1.66	0	12.33	2.45	97.78	0.01	0.24	20.06	3.12	1.51	0.18	0.78	0.49	0	18	-1.29	-0.92	6.45	67.78	91.82	874.42	511.6	1049.24	698.99	919.73	549.78	1011.54	550.76
32.532	0	0.27	0.25	0.04	0.28	0.03	0.42	0.08	4	4	99.16	0.59	0	95.22	4	1.68	10.76	0.32	0.94	1.55	0.31	0.23	0	10.14	2.39	97.26	0.03	0.45	17.49	3.91	3.14	0.25	0.86	1	0	18	-8.35	7.04	21.91	68.21	72.82	880.55	510.58	1050.41	689.57	941.77	542.11	1013.71	553.36
32.565	0	0.27	0.24	0.05	0.29	0.03	0.37	0.08	3.96	3.96	99.27	0.65	0	97.93	3.96	1.76	9.56	0.26	0.62	1.01	0.46	0.13	0	8.87	1.94	96.65	0.05	0.57	20.07	3.44	3.87	0.98	0.87	0.97	0	18	-9.59	2.72	19.29	68.1	70.72	889.41	514.29	1044.39	675.31	941.89	546.77	1012.49	550.92
32.599	0	0.25	0.23	0.05	0.28	0.03	0.31	0.09	4.13	4.31	99.38	0.63	0	97.33	4.13	1.77	8.62	0.22	0.73	0.55	1.52	0.21	0	6.89	1.31	96.06	0.05	0.49	20.53	4.31	6.99	1.57	0.96	0.61	0	18	-11.69	-4.02	18.7	67.27	58.68	900.54	516.78	1043.74	667.58	951.07	544.86	1009.59	549.05
32.632
32.665
32.699
32.732
32.766
32.799
32.832
32.866
32.899
32.932
32.966
32.999
33.032
33.066	0	0.4	1.7	0.04	0.77	0.06	1.06	0.33	7.07	39.49	96.6	6.77	0	84.38	39.49	1.07	10.78	0.01	7.07	30.49	5.9	3.58	3.94	0.96	1.21	85.79	0	0.4	21.21	2.73	9.48	41.82	4.79	21.73	0	18	2.78	-13.56	4.81	70.17	115.86	884.92	506.66	1066.78	701.02	921.36	542.84	1036.75	553.29
33.099	0	0.38	0.74	0.03	0.52	0.08	0.77	0.21	7.46	27.98	98.47	1.99	0	91.66	27.98	0.78	17.16	0.01	5.55	23.56	5.83	2.58	0	1.07	0.92	89.06	0	0.16	16.83	3.58	3.82	32.45	7.46	14.16	0	18	-0.71	-10.01	2.77	70.8	117.81	884.87	508.8	1062.75	698.71	916.32	547.36	1034.1	549.82
33.133	0	0.47	0.32	0.02	0.69	0.16	1.87	0.25	14.21	30.1	96.27	2.8	0	94.06	30.1	0.72	39.12	0.01	5.42	18.24	6.13	2.68	0	1.79	1.49	97.59	0	0.18	10.05	5.16	0.88	17.95	14.21	5.91	0	18	-5.47	-8.19	1.88	70.6	115.57	879.73	508.41	1056.19	695.86	910.77	545.55	1026.32	547.95
33.166	0	0.33	0.22	0.02	0.64	0.12	1.63	0.26	11.84	32.36	96.73	1.58	0	93.43	32.36	0.72	31.69	0.01	5.47	15.33	7.04	3.31	0	2.17	2.16	98.11	0	0.21	9.59	4.22	1.04	7.44	11.84	2.47	0	18	-4.3	-8.73	1.64	71.42	112.19	874.26	508.97	1049.29	695.8	906.03	546.68	1018.22	547.3
33.199	0	0.37	0.29	0.02	0.75	0.1	1.99	0.29	10.38	34.66	96.01	1.85	-2.06	96.63	34.66	0.66	32.64	0.01	5.19	17.25	6.39	2.86	0	1.86	3.01	98.94	0	0.42	9.25	4.13	1.24	16.89	10.38	3.57	0	18	-8.29	-5.22	2.45	71.73	114.68	867.99	508.2	1041.04	691.23	898.34	543.44	1012.96	547.13
33.233	0	0.4	0.34	0.03	0.99	0.09	2.74	0.33	9.6	39.23	94.52	3.93	-4.86	83.05	39.23	0.72	32.63	0.01	4.9	16.59	6.19	2.98	0	3.22	4.27	99.46	0	0.71	14.31	3.31	1.66	42.73	9.6	4.55	0	18	-6.74	-14.05	2.9	72.2	108.58	857.17	509.31	1029.41	692.65	890.38	544.33	998.91	547.56
33.266	0	0.3	0.29	0.03	1.23	0.07	2.71	0.37	8.81	42.34	94.57	9.09	-5.6	94.48	42.34	0.88	29.53	0.01	2.6	8.76	6.25	2.07	0	3.2	3.78	99.43	0	0.42	22.33	2.46	2.7	24.95	8.81	3.45	0	18	-5.44	-7.8	3.63	74.32	104.47	847.11	507.38	1020.2	690.73	883.38	546.31	987.84	544.48
33.299	0	0.29	0.26	0.04	0.94	0.06	1.59	0.26	7.09	33.97	96.82	7.7	-2.57	59.46	33.97	0.9	22.72	0.01	1.01	4.41	5.27	1.52	0	4.59	4.03	99.03	0	0.42	28.45	2.62	6.06	4.56	7.09	2.86	1	24	-1.67	-20.09	0.2	74.65	69.65	838.24	510.31	1005.63	691.1	886.72	551.53	955.77	542.44
33.333
33.366
33.4
33.433
33.466
33.5
33.533
33.566	0	1.76	0.6	0.42	0.57	0.2	0.36	0.34	9.39	20.76	96.49	9.22	-2.93	94.27	20.76	20.02	20.08	0.22	18.79	70.53	37.67	13.2	0	4.84	2.4	98.6	0.04	5.35	27.21	2.61	6.16	5.9	9.39	17.27	0	24	-3.07	-8	-3.26	70.13	117.72	828.39	521.59	1000.21	701.84	852.03	570.16	968.43	552.57
33.6	0	1.28	8.28	0.04	0.37	0.13	0.42	0.12	13.06	12.91	83.43	1.1	0	91.88	12.91	2.64	13.36	0.68	13.06	40.88	2.34	0.23	0	3.8	3.14	98.08	0.14	20.08	23.67	2.15	13.82	1.83	8.43	39.62	0	24	-1.27	-9.87	-0.38	69.22	117.22	823.08	515.41	1007.87	713.02	855.44	559.3	972.53	553.98
33.633	0	0.82	4.56	0.04	0.24	0.13	0.31	0.09	11.76	7.38	90.88	3.46	0	92.89	7.38	1.02	12.11	0.53	11.76	22.7	1.16	0.14	0	2.98	5.38	97.69	0.38	39.81	17.23	2.28	13.29	4.19	9.21	34.1	0	24	-1.97	-9.15	-1.82	69.24	119.26	829.87	520.97	1010.69	714.04	857.91	564.75	976.96	557.77
33.666	0	0.65	3.2	0.03	0.19	0.13	0.27	0.09	11.03	6.73	93.61	8.03	0	89.5	6.73	0.7	9.17	0.53	11.03	16.82	0.98	0.1	0	2.37	7.22	97.21	0.52	51.96	11.89	2.92	16.04	2.06	9.39	31.36	0	24	1.42	-11.28	-0.91	69.7	120.35	831.05	520.33	1014.04	716.06	860.41	565.64	980.56	558.67
33.7	0	0.68	2.17	0.03	0.18	0.13	0.22	0.09	10.67	6.89	95.66	17.77	0	89.09	6.89	0.64	6.77	0.79	9.37	16.28	0.31	0.02	0	1.68	7.41	94.38	0.5	64.9	11.31	2.86	32.51	3.43	10.67	29.06	0	24	0.09	-11.5	-0.32	69.12	117.85	833.61	520.13	1017.76	717.71	865.3	562.76	983.11	559.85
33.733	0	0.57	1	0.03	0.17	0.16	0.21	0.09	11.7	6.92	98.01	7.7	0	92.9	6.92	0.59	6.98	0.67	10.23	18.77	0.66	0.03	0	1.3	6.19	94.08	0.43	52.19	9.89	2.88	32.15	10.34	11.7	22.3	0	24	3.02	-9.14	0.84	69.82	117.02	836.93	520.94	1020.83	719.03	870	563.33	987.02	562.01
33.767	0	0.3	0.4	0.02	0.14	0.19	0.2	0.1	13.04	8.85	99.21	3.13	0	90.79	8.85	0.48	5.36	0.49	10.75	18.06	1.13	0.03	0	0.73	6.42	71.25	0.47	31.75	2.92	3.47	39.86	18.32	13.04	14.85	0	24	1.77	-10.56	0.65	70.11	120.31	847.16	521.77	1029.39	716.8	877.54	563.14	997.86	563.31
33.8	0	0.27	0.19	0.02	0.13	0.22	0.19	0.09	15.03	9.31	99.47	1.45	0.39	93.27	9.31	0.39	6.54	0.45	9.54	17.71	1.25	0.04	0	0.47	6.48	62.89	0.42	29.06	1.35	2.63	31.29	3.83	15.03	8.98	0	24	4.29	-8.85	0.61	71.24	119.26	850.91	521.69	1033.1	717.31	881.79	563.47	1001.05	563.98
33.833	0	0.26	0.2	0.02	0.14	0.13	0.22	0.09	11.37	8.1	99.48	1.37	0	93.6	8.1	0.2	7.18	0.47	7.56	11.63	1.3	0.07	0	0.56	8.38	55.2	0.49	30.65	0.97	2.06	32.02	4.98	11.37	6.9	0	24	3.66	-8.59	1.22	71.51	120.66	856.96	522.53	1039.07	717.77	887.67	563.61	1008.33	565.24
33.867	0	0.36	0.17	0.02	0.15	0.1	0.23	0.08	9.84	7.42	99.29	5.64	0	93.5	7.42	0.17	7.83	0.39	5.71	9.62	0.96	0.06	0	0.57	9.19	45.44	0.52	50.44	0.65	1.53	25.34	2.6	9.84	3.79	0	24	5.61	-8.67	2.31	71.68	119.7	858.64	521.24	1043.64	720.1	892.34	561.8	1011.95	566.51
33.9	0	0.35	0.14	0.02	0.16	0.08	0.25	0.08	8.53	8.42	99.29	6.33	0	91.49	8.42	0.19	7.9	0.38	4.14	8.36	0.79	0.05	0	0.59	8.48	39.46	0.41	51.38	0.53	1.2	22.35	2.28	8.53	1.44	0	24	5.37	-10.13	2.54	72.33	121.97	863.65	520.35	1050	720.13	897.13	560.68	1018.96	566.69
33.933	0	0.42	0.13	0.02	0.16	0.08	0.25	0.08	8.29	8.31	99.15	15.64	0	92.68	8.31	0.17	8.03	0.38	4.21	7.87	0.59	0.05	0	0.67	8.04	36.01	0.37	64.05	0.44	1	18.99	2.06	8.29	0	0	24	3.53	-9.3	3	71.95	118.4	865.62	519.83	1052.33	720.33	901.47	559.5	1019.72	565.41
33.967	0	0.41	0.13	0.02	0.17	0.07	0.27	0.09	8.33	9.03	99.17	18.23	0	93.67	9.03	0.18	8.17	0.29	4.32	6.21	0.7	0.06	0	0.79	8.33	41.06	0.38	65.63	0.46	0.98	18.84	4.79	7.63	0	0	24	0.92	-8.52	2.98	71.67	119.57	872.61	520.81	1058.29	719.23	907.37	559.59	1026.78	565.87
34	0	0.4	0.14	0.03	0.18	0.07	0.32	0.09	10.64	10.64	99.2	19.3	-0.51	92.46	10.64	0.16	8.63	0.29	4.95	4.78	1.05	0.1	0	1.02	12.5	49.52	0.53	64.89	0.44	0.97	18.49	2.68	7.42	0	0	24	2.65	-9.46	3.17	72.01	116.03	873.3	521.42	1055.36	717.06	908.1	560.18	1024.03	565.1
34.033	0	0.44	0.14	0.03	0.18	0.08	0.35	0.09	9.72	9.72	99.13	18.3	-1.38	93.18	9.72	0.15	9.56	0.33	7.06	5.04	1.73	0.23	0	1.22	16.2	57.47	0.56	64.99	0.44	0.98	20.34	5.2	7.2	0	0	24	0.3	-8.93	3.16	71.58	119.88	876.69	522.78	1059.4	717.88	909.97	560.98	1029.71	566.82
34.067	0	0.48	0.16	0.04	0.2	0.07	0.45	0.09	10.42	10.42	99.04	18.97	-5.24	92.7	10.42	0.16	10.42	0.33	7.46	4.66	2.34	0.32	0	1.46	22.27	64.55	0.67	64.84	0.37	0.91	24.35	4.47	5.74	0	0	24	2.73	-9.29	3.57	71.75	117.65	877.51	522.89	1060.01	718.91	912.13	561.47	1029.65	567.06
34.1	0	0.58	0.17	0.05	0.21	0.07	0.58	0.1	11.8	11.8	98.83	31.56	-8.76	92.9	11.8	0.14	11.01	0.3	9.19	5.53	2.33	0.24	0	1.85	28.99	67.14	0.69	71.91	0.33	0.85	26.4	3.08	5.42	0	0	24	2.64	-9.14	2.68	71.99	117.18	879.22	523.86	1060.4	718.49	912.56	563.11	1029.68	566.8
34.134	0	0.64	0.19	0.06	0.24	0.06	0.87	0.1	12.95	12.95	98.26	23.95	-12.28	95.12	12.95	0.14	12.98	0.22	8.09	6.03	1.2	0.2	0	3.27	36.88	68.75	0.66	65.98	0.28	0.7	29.79	2.34	4.37	0	0	24	-0.49	-7.15	2.44	71.68	119.3	880.48	524.4	1060.06	716.36	911.78	563.09	1031.05	566.01
34.167	0	0.72	0.21	0.08	0.26	0.06	1.17	0.1	13.35	13.35	97.65	19.99	-14.92	94.67	13.35	0.11	14.98	0.18	7.8	7.71	1.34	0.18	0	4.5	43.63	72.72	0.61	61.1	0.25	0.49	32.14	2.34	4.06	0	0	24	-0.71	-7.61	1.31	71.51	119.35	879.75	523.55	1060.07	715.64	910.34	562.85	1029.65	565.4
34.2	0	0.62	0.21	0.08	0.28	0.06	1.36	0.11	15.28	15.28	97.27	9.31	-13.45	95.86	15.28	0.14	15.44	0.16	7.43	8.48	1.18	0.13	0	5.12	44.43	77.43	0.5	49.56	0.23	0.51	32.09	1.58	4.08	0	0	24	-0.24	-6.29	0.89	71.78	117.66	879.78	523.81	1059.4	715.57	910.49	563.57	1028.14	564.88
34.234	0	0.53	0.23	0.08	0.3	0.05	1.75	0.11	15.02	15.02	96.5	6.7	-12.93	95.21	15.02	0.14	17.29	0.15	5.77	8.75	0.95	0.14	0	8.62	43.28	82.46	0.38	31.88	0.18	0.39	29.35	2.11	3.27	0	0	24	0.22	-7.05	0.55	71.81	113.22	879.1	523.79	1058.38	715.86	911.55	563.69	1024.77	564.25
34.267	0	0.45	0.24	0.06	0.29	0.05	1.52	0.1	13.5	13.5	96.97	3.8	-8.6	96.27	13.5	0.17	18.32	0.14	6.27	9.35	0.93	0.15	0	9.2	34.81	87.17	0.25	21.08	0.2	0.4	28.16	1.56	3.37	0	0	24	0.43	-5.74	0.21	71.84	113.04	879.32	524.37	1058.79	716.52	911.69	564.43	1024.72	565.04
34.3	0	0.4	0.24	0.05	0.3	0.05	1.62	0.1	13.68	13.68	96.76	2.94	-8.78	97.5	13.68	0.24	18.82	0.15	5.25	6.85	0.67	0.15	0	11.1	30.98	92.15	0.16	18.13	0.19	0.38	25.86	1.31	3.01	0	0	24	1.4	-3.68	0.53	72.07	114.67	878.43	524.43	1058.58	716.95	910.63	564.17	1025.28	566.7
34.334	0	0.4	0.25	0.04	0.29	0.04	1.53	0.09	11.62	11.62	96.94	1.95	-9.74	97.54	11.62	0.31	19.36	0.12	3.72	5.43	0.37	0.09	0	13.33	25.2	94.69	0.12	21.69	0.16	0.35	23.32	1.14	2.75	0	0	18	3.24	-3.6	3.24	72.46	117.68	878.69	525.39	1057.69	716.89	911.36	563.05	1028.82	570.13
34.367	0	0.37	0.25	0.03	0.28	0.04	1.18	0.09	10.39	10.39	97.65	1.64	-6.93	97.46	10.39	0.46	19.23	0.09	3.66	4.86	0.25	0.08	0	12.58	16.21	94.21	0.1	21.01	0.17	0.37	23.16	2.9	2.7	0	0	18	5.42	-3.76	5.88	72.68	120.22	877.61	525.37	1056.84	717.09	911.83	560.98	1031.38	573.63
34.401	0	0.46	0.26	0.03	0.28	0.04	1.49	0.08	9.09	9.09	97.01	3.65	-11.94	96.59	9.09	0.51	20.42	0.11	2.71	4.65	0.17	0.03	0	17.69	14.95	96.45	0.08	32.19	0.2	0.37	30.54	1.71	2.53	0	0	18	6.85	-5.28	8.24	73.12	119.38	877.03	525.64	1057.06	718.22	914.48	559.42	1032.59	576.78
34.434	0	0.46	0.27	0.03	0.27	0.04	1.54	0.08	7.86	7.86	96.92	3.76	-12.42	95.2	7.86	0.59	20.07	0.13	3	3.82	0.21	0.04	0	19.72	13.89	96.46	0.08	32.91	0.2	0.39	32.63	2.05	2.14	0.09	0	18	7.37	-7.06	10.85	73.19	118.6	877.98	524.92	1059.82	719.18	919.43	556.97	1035.99	578.88
34.467	0	0.36	0.26	0.03	0.25	0.04	1.36	0.08	6.46	6.46	97.27	3.3	-8.4	96.31	6.46	0.49	18.64	0.13	3.44	3.17	0.2	0.04	0	19.82	13.42	95.27	0.07	21.36	0.19	0.37	32.67	1.75	2.1	0	0	18	4.33	-5.68	14.56	73.06	118.87	881.4	525.79	1063.3	718.15	926.72	554.97	1042.38	582.39
34.501	0	0.37	0.25	0.03	0.23	0.04	1.12	0.07	5.34	5.34	97.76	4	-7.92	94.93	5.34	0.34	17.2	0.12	3.17	2.9	0.18	0.02	0	18.04	13.75	92.46	0.1	24.93	0.19	0.35	36.58	4.51	1.92	0	0	18	4.01	-7.36	17.1	72.96	117.77	884.85	525.39	1067.21	716.91	933.92	551.68	1046.71	585.57
34.534	0	0.31	0.25	0.03	0.21	0.03	0.78	0.07	4.8	4.8	98.43	1.9	-4.07	96.65	4.8	0.23	14.76	0.1	2.84	2.41	0.08	0.01	0	13.97	12.89	88.54	0.12	20.45	0.17	0.34	29.52	8.96	1.74	0.12	0	18	5.79	-5.19	19.08	73.35	117.82	888.05	524.94	1071.1	716.65	939.49	551.7	1051.85	587.12
34.567	0	0.29	0.24	0.03	0.2	0.03	0.59	0.07	3.94	3.94	98.82	1.29	-1.86	97.41	3.94	0.13	13.22	0.09	1.82	2.11	0.04	0	0	11.22	11.38	84.52	0.17	18.21	0.16	0.34	26.02	9.07	1.55	0	0	18	6.19	-3.87	18.29	73.64	120.78	892.94	524.22	1074.94	714.28	941.92	551.45	1057.5	586.5
34.601	0	0.27	0.23	0.03	0.18	0.03	0.4	0.07	3.72	3.72	99.2	0.69	0	96.54	3.72	0.08	10.74	0.07	1.47	2.32	0.03	0	0	6.34	10.54	73.31	0.25	19.67	0.16	0.31	18.32	29.74	1.4	0	0	18	9.97	-5.35	17.83	74.24	118.85	899.96	519.89	1084.03	713.44	950.67	546.49	1063.17	584.86
34.634	0	0.24	0.23	0.03	0.18	0.03	0.35	0.06	2.93	2.93	99.29	0.44	0	95.89	2.93	0.04	10.57	0.06	0.96	1.86	0.04	0	0	4.61	11.31	59.98	0.34	12	0.16	0.29	13.38	44.08	1.25	0	0	18	7.29	-6.25	17.95	74.74	114.69	899.97	518.47	1081.26	709.85	950.47	545.4	1060.1	579.08
34.667	0	0.23	0.22	0.03	0.18	0.03	0.3	0.06	3.1	3.1	99.39	0.37	0	98.22	3.1	0.03	9.45	0.04	0.81	1.36	0.04	0	0	3.17	9.29	42.53	0.49	12.35	0.16	0.22	9.07	32.7	1.17	0	0	18	6.81	-1.94	16.3	74.4	115.75	908.49	511.93	1088.14	702.42	955.84	540.08	1067.57	570.32
34.701	0	0.21	0.22	0.03	0.17	0.03	0.26	0.06	3.06	3.06	99.47	0.33	0	98.06	3.06	0.02	8.58	0.02	0.89	1.52	0.04	0	0	1.71	7.61	17.89	0.6	8.95	0.17	0.2	5.31	23.5	0.96	0	0	18	5.66	-2.38	17.93	74.92	114.55	906.65	507.95	1085.92	696.8	955.98	535.18	1065.93	567.33
34.734	0	0.21	0.22	0.03	0.17	0.03	0.25	0.06	2.95	2.95	99.5	0.33	0	98.74	2.95	0.02	8.64	0.01	0.93	1.91	0.04	0	0	1.43	6.07	11.94	0.88	9.2	0.17	0.19	4.17	0.83	1.01	0	0	18	6.74	0.19	17.61	75.03	117.29	904.63	498.65	1087.4	690.42	954.17	528.84	1067.59	558.73
34.768	0	0.19	0.21	0.03	0.16	0.03	0.22	0.06	3.06	3.06	99.57	0.33	0	98.5	3.06	0.02	6.43	0.01	1.06	2.33	0.02	0	0	0.81	4.2	1.77	0.89	7.31	0.13	0.18	2.18	0.2	0.84	0	0	18	4.17	-1.07	17	74.5	118.02	903.29	493	1087.2	686.53	952.6	521.78	1066.55	552.51
34.801	0	0.18	0.21	0.03	0.16	0.03	0.21	0.06	3.32	3.32	99.58	0.33	0	98.43	3.32	0.03	5.54	0.01	0.98	2.67	0.01	0	0	0.67	3.66	0.77	0.86	6.49	0.15	0.19	1.5	0.04	0.83	0	0	18	2.49	1.31	16.79	74.65	115.99	900.66	487.34	1085.34	681.65	950.75	517.2	1063.23	545.48
34.834	0	0.19	0.21	0.02	0.16	0.03	0.2	0.06	2.88	3.23	99.59	0.33	0	98.12	3.23	0.04	5.22	0.01	1.02	4.18	0.01	0.01	0	0.76	2.88	0.51	0.73	6.89	0.14	0.19	1.22	0.02	0.79	0	0	18	1.84	2.23	16.43	74.69	114.35	897.95	483.47	1083.93	679.4	948.8	514.54	1060.18	540.45
34.868	0	0.19	0.2	0.02	0.16	0.03	0.19	0.06	2.11	3.49	99.6	0.33	0	96.98	3.49	0.07	3.97	0.01	1.29	6.3	0.01	0.01	0	0.63	2.11	0.2	0.82	6.34	0.17	0.2	0.69	0.02	0.86	0	0	18	1.33	4.65	16.22	74.39	115.25	895.04	478.8	1079.92	673.3	944.9	509.62	1057.13	535.83
34.901	0	0.2	0.2	0.02	0.16	0.03	0.19	0.07	1.55	3.49	99.6	0.33	0	98.59	4.18	0.14	3.49	0.01	1.55	8.98	0.01	0.01	0	0.59	1.21	0.21	0.72	4.98	0.21	0.23	0.61	0.05	0.81	0	0	18	4.08	0.75	18.28	75.13	116.17	893.04	476.04	1077.69	669.81	944.73	505.16	1056.62	536.39
34.934	0	0.22	0.19	0.02	0.16	0.03	0.18	0.07	1.57	2.78	99.57	0.33	0	97.64	4.28	0.26	2.78	0.02	1.57	12.78	0.02	0.02	0	0.49	0.68	0.16	0.66	3.6	0.29	0.27	0.41	0.01	0.84	0	0	18	4.71	3.38	16.68	75.09	115.5	889.69	472.64	1073.53	666.26	939.4	503.75	1051.68	530.82
34.968	0	0.24	0.19	0.02	0.16	0.03	0.17	0.07	2.06	2.24	99.51	0.33	0	97.32	4.42	0.56	2.24	0.04	2.06	17.44	0.02	0.02	0	0.33	0.45	0.08	0.54	2.07	0.4	0.35	0.27	0.01	0.88	0	0	18	6.19	4.05	19.83	75.28	118.98	886.65	470.21	1071.31	661.82	939.15	500.17	1053.24	533.9
35.001	0	0.26	0.19	0.02	0.16	0.03	0.17	0.07	1.48	1.99	99.49	0.33	0	95.35	4.89	0.9	1.99	0.09	1.48	19.09	0.03	0.01	0	0.38	0.45	0.07	0.46	2.48	0.41	0.38	0.34	0	0.89	0	0	18	6.04	6.9	18.91	75.26	112.97	883.09	468.46	1067.14	661.58	936.26	499.8	1045.44	528.8
35.034	0	0.27	0.18	0.02	0.17	0.03	0.17	0.07	1.11	1.9	99.46	0.33	0	96.13	5.3	1.43	1.9	0.14	1.11	21	0.03	0.01	0	0.38	0.35	0.04	0.4	2.51	0.38	0.36	0.23	0.01	0.84	0	0	18	6.51	5.93	18.46	75.25	115.57	879.91	466.19	1064.1	659.02	931.73	497.79	1043.58	526.89
35.068	0	0.28	0.18	0.02	0.16	0.03	0.17	0.07	0.91	1.74	99.45	0.33	0	96.55	4.67	1.67	1.74	0.18	0.91	21.54	0.03	0.01	0	0.45	0.26	0.01	0.35	2.47	0.49	0.35	0.17	0.01	0.86	0	0	18	6.09	5.34	18.69	75.17	115.03	875.54	463.85	1060.55	657.56	928.17	495.43	1039.45	524.54
35.101	0	0.26	0.18	0.02	0.17	0.03	0.17	0.08	0.94	1.66	99.49	0.33	0	95.66	5.21	2.19	1.66	0.26	0.67	19.63	0.02	0.01	0	0.5	0.2	0.01	0.36	3.38	0.49	0.34	0.19	0.01	0.94	0	0	18	4.76	6.53	18.61	75.13	117.34	872.2	461.79	1058.5	655.3	924.49	494.55	1038.42	522.65
35.135	0	0.21	0.17	0.02	0.17	0.03	0.16	0.08	1.06	1.34	99.58	0.33	0	96.48	4.99	2.98	1.34	0.37	0.73	15.15	0.03	0.01	0	0.77	0.16	0	0.22	1.93	0.52	0.4	0.18	0.02	1.06	0	0	18	4.96	5.45	18.03	75.22	116.48	870.01	461.61	1055.66	654.86	921.54	494.83	1035	521.18
35.168	0	0.2	0.16	0.02	0.17	0.03	0.15	0.08	1.12	1.12	99.6	0.33	0	95.24	4.12	4	1.12	0.44	0.89	14.39	0.02	0.01	0	0.83	0.14	0	0.19	1.11	0.72	0.64	0.18	0.01	1.23	0	0	18	4.51	7.02	17.78	74.91	114.86	866.5	459.76	1051.8	654	918.37	491.84	1029.96	519.06
35.201	0	0.17	0.16	0.02	0.17	0.03	0.15	0.08	0.96	0.96	99.66	0.33	0	96.91	3.68	4.85	0.96	0.43	0.86	10.97	0.02	0.01	0	0.75	0.1	0	0.14	0.73	0.73	0.66	0.18	0.01	1.24	0	0	18	5.74	4.77	18.31	75.06	115.95	864.37	458.48	1049.24	650.64	915.93	491.94	1028.9	518.08
35.235	0	0.15	0.15	0.02	0.17	0.03	0.14	0.08	0.93	0.93	99.66	0.33	0	97.08	3.55	5.42	0.57	0.44	0.83	7.15	0.01	0	0	0.93	0.08	0	0.13	0.47	0.94	0.88	0.21	0.01	1.4	0	0	18	5.56	4.48	17.9	74.55	121.8	861.94	457.94	1047.17	649.77	911.37	490.14	1029.55	519.59
35.268	0	0.13	0.15	0.02	0.18	0.03	0.13	0.09	0.8	0.8	99.65	0.33	0	96.61	2.91	6.68	0.5	0.4	0.73	4.37	0.01	0	0	0.8	0.03	0	0.09	0.21	1.07	0.97	0.18	0	1.45	0	0	18	4.62	5.26	19.53	74.44	118.31	859.66	457.42	1046.84	651.43	913.14	489.07	1027.34	519.99
35.301	0	0.12	0.14	0.02	0.19	0.03	0.13	0.09	0.92	0.92	99.63	0.33	0	96.37	2.92	8.03	0.46	0.43	0.61	3.56	0.01	0	0	0.92	0.03	0	0.07	0.23	1.46	1.15	0.19	0.01	1.44	0	0	18	5.71	5.6	19.13	74.95	119.76	859.08	459.16	1046.41	653.11	911.65	491.74	1027.56	521.88
35.335	0	0.12	0.14	0.02	0.2	0.03	0.13	0.1	0.73	0.73	99.6	0.33	0	96.69	3.33	9.49	0.38	0.48	0.74	3.1	0.01	0	0	0.73	0.03	0	0.06	0.29	2.44	1.44	0.24	0.03	1.57	0	0	18	3.43	5.12	17.46	74.74	121.5	859.2	461.92	1045.56	654.79	908.74	494.62	1027.04	522.36
35.368	0	0.12	0.14	0.02	0.2	0.03	0.12	0.1	0.68	0.68	99.61	0.33	0	95.95	2.84	9.39	0.39	0.44	0.63	2.64	0.01	0	0	0.68	0.03	0	0.04	0.22	2.67	1.47	0.22	0.01	1.48	0	0	18	1.32	6.17	17.41	74.48	119.79	858.56	463.12	1044.78	655.45	908.54	496.17	1025.46	522.23
35.402	0	0.12	0.14	0.02	0.19	0.03	0.12	0.1	0.59	0.59	99.62	0.33	0	94.82	2.55	8.78	0.39	0.41	0.57	2.58	0.01	0	0	0.59	0.03	0	0.03	0.29	2.63	1.56	0.23	0.02	1.55	0	0	18	4.28	7.47	17.82	75.03	117.02	856.19	463.98	1042.46	657.95	907.75	497.17	1021.72	523.71
35.435	0	0.12	0.14	0.02	0.19	0.03	0.13	0.09	0.53	0.53	99.63	0.33	0	95.25	2.77	7.83	0.4	0.37	0.61	2.37	0.01	0	0	0.53	0.03	0	0.02	0.22	2.85	1.77	0.22	0.03	1.61	0	0	18	2.3	7	18.4	74.85	118.45	854.75	464.83	1041.03	657.16	906.39	497.69	1021.63	525.07
35.468	0	0.13	0.14	0.02	0.19	0.03	0.13	0.09	0.49	0.49	99.62	0.33	0	95.49	2.89	7.71	0.43	0.32	0.64	3.07	0.02	0	0	0.49	0.03	0	0.02	0.15	3.48	1.91	0.21	0.07	1.6	0	0	18	3.66	6.74	18.43	74.56	119.63	852.69	465.27	1039.46	658.13	904.19	498.44	1020.53	526.31
35.502	0	0.13	0.15	0.03	0.19	0.03	0.13	0.09	0.44	0.44	99.63	0.33	0	95.5	2.83	6.81	0.44	0.21	0.75	3.22	0.02	0	0	0.34	0.03	0	0.01	0.14	4.35	1.81	0.12	0.03	1.53	0	0	18	5.51	6.72	18.69	74.82	117.38	850.41	466.22	1037.84	661.35	903.37	499.2	1017.27	527.58
35.535	0	0.14	0.15	0.03	0.19	0.03	0.13	0.09	0.45	0.45	99.63	0.33	0	95.37	3.15	6.39	0.45	0.15	0.81	4.61	0.04	0	0	0.3	0.06	0	0.01	0.16	4.98	1.87	0.12	0.03	1.46	0	0	18	7.38	6.87	18.32	75.2	114.04	849.35	468.36	1037.44	665.11	903.19	503.65	1014.6	528.02
35.568	0	0.14	0.16	0.03	0.18	0.03	0.13	0.08	0.47	0.47	99.64	0.33	0	94.52	2.82	5.3	0.47	0.13	0.65	4.35	0.06	0.01	0	0.29	0.06	0	0.01	0.13	5.08	1.65	0.13	0.04	1.27	0	0	18	8.95	7.76	17.27	75.14	115.5	847.61	469.97	1035.8	667.01	899.83	506.9	1013.2	529.01
35.602	0	0.15	0.16	0.03	0.17	0.03	0.13	0.08	0.43	0.43	99.65	0.33	0	94.45	2.36	3.87	0.43	0.11	0.63	4.38	0.07	0.01	0	0.22	0.08	0	0.01	0.22	6.17	1.88	0.12	0.04	1.16	0	0	18	5.97	7.83	18.36	75.02	112.07	847.9	471.12	1036.39	668.45	902.68	506.46	1012.28	529.89
35.635	0	0.16	0.17	0.03	0.17	0.03	0.14	0.08	0.47	0.47	99.67	0.33	0	93.53	2.62	2.93	0.47	0.1	0.66	5.56	0.1	0.02	0	0.23	0.11	0	0.02	0.3	5.34	1.77	0.12	0.05	1.06	0	0	18	7.05	8.65	18.26	75.18	113.4	846.98	474.18	1034.47	669.72	900.68	510.37	1011.76	533.18
35.668	0	0.16	0.17	0.03	0.16	0.03	0.14	0.07	0.49	0.49	99.66	0.33	0	93.98	2.47	2.27	0.49	0.08	0.72	6.07	0.11	0.02	0	0.19	0.14	0	0.02	0.48	5.01	1.67	0.11	0.08	0.98	0	0	18	7.81	8.26	18.43	75.17	113.04	845.23	475.35	1032.1	670.29	898.9	511.5	1009.58	534.49
35.702	0	0.18	0.18	0.03	0.16	0.03	0.14	0.07	0.89	0.61	99.64	0.33	0	93.17	2.54	1.68	0.61	0.06	1.03	7.8	0.09	0.01	0	0.16	0.15	0	0.02	0.89	4.91	1.43	0.1	0.13	0.81	0.17	0	18	3.79	8.93	17.52	74.94	113.55	844.73	477.81	1029.84	670.65	896.52	512.29	1007.7	535.35
35.735	0	0.18	0.19	0.03	0.16	0.03	0.14	0.07	1.16	0.63	99.63	0.33	0	94.3	2.52	1.28	0.63	0.05	1.16	8.1	0.1	0.02	0	0.15	0.19	0	0.02	1.18	4.56	1.26	0.09	0.17	0.82	0.47	0	18	6.59	7.97	16.48	75.24	115.61	843.52	479.4	1027.55	671.93	892.93	514.27	1006.29	536.98
35.769	0	0.2	0.21	0.03	0.16	0.03	0.15	0.07	1.18	0.84	99.59	0.33	0	93.68	2.69	0.91	0.84	0.05	1.18	10.8	0.08	0.01	0	0.13	0.21	0	0.02	1.37	4.16	0.99	0.09	0.15	0.62	1.09	0	18	5.75	8.52	16.53	75.08	112.31	842.61	480.69	1024.76	672.16	892.44	514.31	1002.36	537.31
35.802	0	0.22	0.21	0.03	0.15	0.03	0.15	0.06	1.19	0.92	99.56	0.33	0	93.59	2.54	0.51	0.92	0.03	1.19	13.16	0.06	0	0	0.11	0.17	0	0.03	1.46	3.25	0.79	0.09	0.13	0.61	1.23	0	18	6.8	8.6	17.16	75.8	106.86	846.65	482.43	1029.76	675.71	899.41	517.49	1004.3	537.91
35.835	0	0.31	0.21	0.03	0.15	0.03	0.15	0.06	1.08	1.09	99.38	0.33	0	96.52	2.68	0.34	1.09	0.02	1.08	22.55	0.09	0.01	0	0.1	0.15	0	0.02	1.3	3.27	0.83	0.09	0.35	0.54	0.99	0	18	6.92	5.39	16.29	75.98	111.49	850.37	483.56	1032.82	676.03	900.24	517.44	1009.49	539.68
35.869	0	0.37	0.2	0.02	0.15	0.03	0.15	0.07	1.01	1.35	99.27	0.33	0	97.62	2.98	0.26	1.35	0.02	1.05	27.56	0.08	0.01	0	0.11	0.13	0	0.02	1.01	2.41	0.71	0.08	0.37	0.5	0.56	0	18	4.88	3.42	15.5	75.65	114.38	855.95	482.73	1041.97	679.53	905.77	515.83	1017.74	539.19
35.902	0	0.35	0.2	0.02	0.15	0.03	0.16	0.07	0.94	1.5	99.31	0.33	0	97.76	3.21	0.15	1.5	0.01	0.94	25.74	0.06	0.01	0	0.11	0.12	0	0.02	1.57	2.24	0.67	0.08	0.49	0.5	0.48	0	18	5.17	3.12	15.06	75.95	117.33	868.39	484.23	1055.42	681.94	917.17	517.49	1032.05	541.31
35.935	0	0.32	0.2	0.02	0.16	0.03	0.16	0.07	0.76	1.73	99.36	0.33	0	98.42	3.88	0.09	1.73	0.01	0.76	23.8	0.05	0.01	0	0.1	0.1	0	0.02	2	1.86	0.54	0.09	0.37	0.49	0.21	0	18	5.37	1.35	13.04	75.93	121.94	881.5	486.59	1067.95	684.87	926.21	518.66	1045.63	543.35
35.969	0	0.23	0.2	0.02	0.16	0.03	0.17	0.07	0.61	1.9	99.53	0.33	0	98.31	4.07	0.06	1.9	0.01	0.61	14.7	0.02	0	0	0.09	0.1	0	0.02	3.86	1.18	0.37	0.08	0.31	0.39	0.03	0	18	3.87	-1.69	11.98	75.69	124.42	893.13	488.08	1078.65	684.78	935.37	518.79	1057.05	544.78
36.002	0	0.2	0.2	0.02	0.15	0.03	0.16	0.07	0.5	1.94	99.6	0.33	0	95.41	3.89	0.05	1.94	0.01	0.5	9.48	0.01	0	0	0.09	0.09	0	0.02	5.86	1.1	0.33	0.09	0.37	0.4	0	0	18	4.72	-6.83	11.48	75.61	122.77	902.36	487.2	1088.29	684.07	945.02	517.9	1064.97	544.08
36.035	0	0.17	0.2	0.02	0.16	0.03	0.17	0.07	0.47	2.07	99.61	0.33	0	87.17	4.47	0.06	2.07	0.01	0.47	6.09	0.01	0	0	0.1	0.13	0	0.02	5.07	0.92	0.3	0.11	1.04	0.4	0	0	18	3.97	-12.42	9.61	75.32	122.3	917.94	487.56	1104.05	683.84	959.04	518.55	1078.75	543.61
36.069	0	0.15	0.19	0.02	0.16	0.03	0.18	0.07	0.47	1.93	99.61	0.33	0	88.76	5.83	0.07	1.93	0.01	0.37	2.8	0.01	0	0	0.1	0.21	0	0.02	7.59	0.76	0.28	0.13	0.74	0.47	0	0	18	3.92	-11.67	9.71	74.68	117.77	935.93	489.83	1123.11	688.48	979.44	521.89	1095.04	544.42
36.102	0	0.15	0.19	0.02	0.17	0.03	0.18	0.07	0.49	1.65	99.61	0.33	0	62.99	6.58	0.06	1.65	0.01	0.26	0.84	0.01	0	0	0.09	0.33	0	0.04	12.89	0.75	0.24	0.17	0.32	0.49	0	0	18	4.59	-19.34	9.07	74.04	113.59	949.8	489.02	1135.95	686.26	994.25	520.6	1105.55	543.28
36.136	0	0.22	0.19	0.02	0.17	0.03	0.2	0.08	0.62	1.62	99.57	2.58	0	43.23	8.25	0.06	1.62	0.02	0.18	0.38	0.01	0	0	0.08	0.62	0	0.05	39.89	0.74	0.18	0.24	0.17	0.55	0	0	18	6.06	-23.36	10.6	74.07	104.57	965.89	490.09	1147.86	684.57	1013.55	521.44	1116.11	541.87
36.169	0	0.28	0.19	0.02	0.18	0.03	0.21	0.08	1.53	1.58	99.44	11.54	-1.54	18.76	9.62	0.07	1.58	0.03	0.19	0.22	0.01	0	0	0.13	1.53	0.01	0.05	58.37	0.7	0.13	0.34	0.23	0.51	0	0	18	7.02	-29.33	10.64	73.43	90.95	984.23	490.19	1161.95	680.36	1036	520.39	1124.62	540.86
36.202	0	0.33	0.19	0.02	0.19	0.03	0.24	0.09	3.45	1.59	99.34	26.96	-5.02	12.95	11.17	0.09	1.59	0.05	0.19	0.16	0.03	0.01	0	0.16	3.45	0.01	0.05	69.76	0.66	0.11	0.41	0.18	0.48	0	0	18	7.49	-31.52	8.6	73.27	88.7	992.41	487.71	1172.12	679.28	1044.79	518.06	1130.81	539.71
36.236	0	0.29	0.19	0.02	0.22	0.03	0.29	0.1	5.33	1.77	99.43	20.96	-4.66	4.72	14.28	0.14	1.77	0.09	0.21	0.16	0.09	0.02	0	0.18	5.33	0.03	0.07	62.53	0.75	0.11	0.69	0.87	0.46	0	0	18	4.76	-37.02	9.51	72.3	75.85	1010.24	488.94	1183.88	676.3	1065.6	519.72	1140.03	534.31
36.269	0	0.17	0.19	0.02	0.24	0.03	0.34	0.12	6.22	1.76	99.32	2.4	0	2.8	17.81	0.22	1.76	0.18	0.14	0.14	0.16	0.03	0	0.14	6.22	0.05	0.12	29.42	0.93	0.13	0.78	0.88	0.48	0.01	0	18	3.99	-39.74	7.23	72.74	76.79	1021.26	487.17	1191.82	670.47	1073.1	517.42	1148.58	531.54
36.302	0	0.12	0.2	0.02	0.25	0.03	0.34	0.12	6.55	1.77	99.32	0.44	0	0.47	17.67	0.29	1.77	0.35	0.1	0.09	0.15	0.03	0	0.14	6.55	0.11	0.14	5.43	1.26	0.18	1.17	1.47	0.47	0.15	0	18	0.47	-48.74	8.78	71.65	62.38	1029.7	487.37	1195.16	666.78	1086.77	517.13	1148.54	525.89
36.336	0	0.12	0.2	0.02	0.23	0.03	0.3	0.11	6.25	1.62	99.4	0.37	0	0.11	15.42	0.52	1.62	0.55	0.07	0.08	0.13	0.03	0	0.16	6.25	0.59	0.13	0.73	1.63	0.22	2.12	0.26	0.47	0.22	0	18	2.62	-55.97	9.07	72.28	48.65	1038.59	490.53	1199.57	664.4	1100.34	518.32	1147.64	529.69
36.369	0	0.12	0.19	0.02	0.24	0.03	0.29	0.11	6.21	1.66	99.43	0.35	0	0.07	14.53	1.05	1.66	0.79	0.05	0.09	0.09	0.04	0	0.15	6.21	1.13	0.1	0.13	2.24	0.33	2.57	0.16	0.44	0.28	0	18	2.91	-58.66	6.06	72.3	42.01	1046.11	488.83	1206.35	661.82	1108.68	516.65	1149.21	527.71
36.403	0	0.13	0.19	0.03	0.22	0.03	0.22	0.1	4.15	5.21	99.55	0.33	0	0.01	10.56	1.9	1.34	1.13	0.04	0.08	0.14	0.13	0	0.12	4.15	5.21	0.07	0.01	3.88	0.54	5.19	0.14	0.43	0.32	0	18	2.77	-70.01	4.19	71.37	29.01	1049.67	487.43	1209.88	660.73	1117.7	515.33	1145.24	524.43
36.436	0	0.13	0.18	0.03	0.23	0.03	0.18	0.1	2.23	7.49	99.55	0.33	0	0.02	7.49	3.96	1.15	1.63	0.04	0.08	0.17	0.11	0	0.11	2.23	12.48	0.06	0.01	5.95	1.16	6.69	0.34	0.38	0.36	0	18	3.12	-64.74	2.92	72.77	33.4	1054.42	488.15	1215.03	663.12	1119.29	517.76	1151.82	525.35
36.469	0	0.14	0.17	0.03	0.25	0.03	0.16	0.11	1.25	5.85	99.51	0.33	0	0.01	5.85	6.21	1.12	2.35	0.06	0.06	0.31	0.19	0	0.11	1.25	15.51	0.05	0	7.72	1.92	7.18	0.19	0.38	0.5	0	18	3.9	-71.49	4.63	72.05	28.54	1055.59	487.44	1217.53	662.61	1125.27	515.57	1151.96	525.69
36.503	0	0.17	0.16	0.04	0.3	0.03	0.14	0.13	1.07	4.59	99.4	0.4	0	0.01	4.59	8.11	1.03	3.34	0.08	0.06	0.41	0.29	0	0.11	1.07	43.22	0.04	0	14.8	4.93	12.12	0.19	0.39	0.39	0	18	1.87	-69.28	4.72	71.78	29.88	1060	488.08	1221.21	662.49	1128.3	516.17	1156.98	524.55
36.536	0	0.2	0.16	0.05	0.38	0.03	0.14	0.18	1.06	4.34	99.25	0.79	0	0	4.34	9.76	1.02	4.06	0.11	0.07	0.49	0.28	0	0.08	1.06	63.03	0.03	0.01	22.51	9.64	15.15	0.37	0.39	0.46	0	18	2.49	-73.72	0.35	71.87	25.49	1056.74	484.19	1221.06	663.21	1125.82	514.54	1150.56	520.7
36.569	0	0.21	0.15	0.06	0.43	0.03	0.14	0.23	0.89	4.73	99.14	1.06	0	0	4.73	11.16	1.1	4.41	0.17	0.14	0.67	0.35	0	0.06	0.89	73.61	0.02	0.01	25.33	13.85	13.83	0.72	0.42	0.45	0	18	0.83	-75.17	7.2	70.02	22.03	1061.05	486.27	1223.03	663.44	1134.97	516.19	1156.67	519.96
36.603	0	0.36	0.14	0.11	0.82	0.03	0.13	0.53	0.44	5.17	98.37	6.76	0	0.04	5.17	14.37	1.51	6.77	0.17	0.15	0.64	0.28	0	0.04	0.44	94.56	0.01	0	46.32	27.96	11.84	0.37	0.37	0.57	0	18	-2.84	-61.48	2.26	70.69	37.87	1067.57	486.9	1225.64	660.15	1128.12	517.53	1165.99	517.96
36.636	0	0.47	0.14	0.14	1.17	0.03	0.13	0.76	0.4	5.46	97.67	13.48	0	0.05	5.46	16.47	1.55	10.23	0.17	0.19	0.9	0.22	0	0.03	0.28	96.79	0.02	0	53.73	30.8	10.86	0.22	0.4	0.63	0	18	-1.96	-59.67	1.71	71.55	42.54	1067.93	487.37	1228.47	663.14	1127.05	518.69	1169.57	519.93
36.669	0	0.67	0.13	0.22	1.71	0.03	0.13	1.51	0.4	5.61	96.59	33.48	0	0.06	5.61	17.63	1.89	11.89	0.19	0.3	1.07	0.28	0	0.02	0.19	98.6	0.02	0	67.16	44.52	8.7	0.27	0.4	0.49	0	18	-1.3	-59.06	1.46	71.65	43.63	1067.12	486.45	1224.88	659.28	1124.14	517.56	1167.76	518.85
36.703	0	1.17	0.13	0.42	2.78	0.03	0.14	5.59	0.5	6.26	88.83	71.71	0	0.07	6.26	17.15	2.12	13.78	0.19	0.34	0.88	0.26	0	0.01	0.12	99.58	0.02	0	87.75	74.95	8.73	0.16	0.5	0.37	0	18	0.01	-58.05	0.88	72.53	43.7	1069.28	487.65	1224.86	658.35	1124.81	518.8	1168.48	520.37
36.736	0	1.27	0.13	0.43	3.31	0.03	0.14	6.9	0.51	7.44	86.19	73.78	0	0.03	7.44	17.7	2.16	16.49	0.23	0.46	1.04	0.26	0	0.01	0.1	99.74	0.02	0	88.51	75.94	8.37	0.28	0.51	0.23	0	18	1.26	-63.42	0.25	70.77	39.96	1065.73	480.27	1225.47	655.78	1124.78	512.32	1164.68	514.47
36.77	0	1.49	0.13	0.48	3.9	0.03	0.15	11.2	0.48	8.1	77.59	77.59	0	0.02	8.1	17.39	2.31	19.13	0.29	0.37	1.54	0.59	0	0.01	0.08	99.93	0.03	0.01	91.4	85.7	8.2	0.14	0.48	0.19	0	18	-3.48	-65.13	0.46	70.82	35.12	1058.52	477.79	1223.21	657.85	1122.75	512.77	1157.66	508.93
36.803	0	1.92	0.14	0.52	3.8	0.03	0.14	10.06	0.51	6.29	79.88	71.13	0	0.05	6.29	13.44	2.63	23.48	0.31	0.31	2.17	1.21	0	0	0.08	99.96	0.02	0.02	91.11	84.21	7.32	0.11	0.51	0.07	0	18	-9.67	-59.72	-2.29	72.31	42.35	1062.09	477.23	1225.36	652.85	1120.5	513.12	1162.08	505.04
36.836	0	2.21	0.14	0.58	4.13	0.03	0.14	10.37	0.51	5.87	79.25	67.16	0	0.03	5.87	12.82	2.73	27.73	0.3	0.22	3.21	3.11	0	0.01	0.09	99.97	0.02	0.02	89.41	81.83	7.78	0.22	0.51	0.01	0	18	-3.57	-61.84	1.02	70.84	36.41	1062.24	481.01	1218.6	652.21	1121.92	511.8	1158.32	511.12
36.87	0	2.01	0.15	0.58	3.56	0.03	0.15	9.97	0.65	6.45	80.06	65.17	0	0.07	6.45	11.33	2.66	24.58	0.33	0.27	3.25	3.04	0	0	0.14	99.99	0.03	0.04	89.8	84.83	7.32	0.97	0.65	0	0	18	0.12	-58.05	-0.41	72.31	44.41	1061.05	477.47	1221.18	652.8	1117.67	509.56	1162.04	511.45
36.903	0	1.91	0.15	0.53	3.23	0.03	0.16	7.89	0.67	6.58	84.22	64.96	0	0.07	6.58	10.23	2.78	21.79	0.35	0.3	2.03	2.05	0	0	0.13	99.99	0.02	0.01	90.79	82.43	7.28	0.17	0.67	0	0	18	-6.56	-58.4	-0.57	71.06	38.91	1060.08	477.9	1218.7	650.38	1118.78	509.88	1157.58	507.04
36.936	0	1.99	0.15	0.48	3.59	0.03	0.17	8.19	0.8	7.82	83.61	64.37	0	0.03	7.82	9.97	2.93	23.54	0.43	0.33	1.51	1.03	0	0	0.14	99.99	0.03	0	90.73	80.68	6.31	0.37	0.8	0	0	18	-2.94	-63.1	-0.41	69.74	35.26	1058.97	478.19	1215.18	649.16	1118.29	508.73	1153.55	508.73
36.97	0	2.24	0.15	0.48	4.61	0.03	0.18	7.7	0.85	8.77	84.59	69.74	0	0.02	8.77	11.78	3.91	26.59	0.42	0.36	1.55	0.74	0	0	0.12	100	0.02	0	91.94	73.26	4.47	0.21	0.85	0	0	18	-3.1	-65.94	-1.99	70.32	33.01	1055.34	476.74	1214.75	651.49	1116.48	510.46	1149.3	506.92
37.003	0	2.43	0.14	0.48	5.76	0.03	0.17	9.95	0.79	9.3	80.09	72.84	0	0.05	9.3	14.15	4.03	30.17	0.41	0.39	1.66	0.93	0	0	0.11	100	0.01	0	91.46	73.52	3.76	0.15	0.79	0	0	18	-3.55	-60.2	-0.22	70.59	39.05	1053.72	476.52	1215.34	653.54	1113.97	509.51	1152.97	507.52
37.036	0	2.26	0.14	0.49	6.16	0.03	0.18	8.56	0.76	10.36	82.88	75.63	0	0.01	10.36	16.08	4.26	29.54	0.39	0.43	2.15	1.11	0	0	0.08	100	0.01	0	91.35	67.17	2.87	0.61	0.76	0	0	18	-4.78	-70.24	-0.66	68.84	29.77	1049.05	473.48	1214.55	653.54	1115.65	507.52	1145.13	503.45
37.07	0	2.06	0.12	0.47	9.53	0.03	0.2	8.73	0.69	15.34	80.94	84.25	0	0.01	15.34	22.62	4.77	31.43	0.33	0.54	2.55	1.38	0	0	0.06	100	0.01	0	91.58	54.27	2.14	0.26	0.69	0.06	0	18	-3.86	-67.39	2.59	68.32	31.47	1049.59	471.87	1217.89	655.39	1118.79	506.84	1150.08	503.43
37.103	0	1.89	0.11	0.45	11.75	0.03	0.2	11.33	0.63	17.03	76.5	88.05	0	0.03	17.03	27.44	4.93	32.15	0.25	0.5	2.59	1.68	0	0	0.03	100	0.01	0	90.75	54	1.7	0.13	0.63	0.22	0	18	-5.64	-62.67	1.32	68.2	39.6	1046.37	463.17	1226.25	658.4	1116.66	502.58	1155.71	495.99
37.137	0	1.99	0.11	0.41	14.23	0.03	0.22	13.13	0.54	18.51	71.54	85.15	0	0.02	18.51	28.89	5.55	37.25	0.16	0.36	3.19	2.5	0	0	0.02	100	0.01	0	86.18	50	1.37	0.03	0.54	0.29	0	18	-6.25	-64.8	2.99	68.54	34.21	1046.82	464.62	1225.08	657.5	1120.15	504.01	1153.55	496.61
37.17	0	1.56	0.1	0.4	14.8	0.03	0.25	15.34	0.45	22.52	69.32	85.88	0	0.01	22.52	31.21	5.83	34.2	0.16	0.35	4.48	3.33	0	0	0.02	100	0.01	0	84.58	51.07	1.07	0.86	0.45	0.45	0	18	-4.41	-66.35	4.91	66.69	30.48	1047.28	466.55	1223.64	658.41	1122.31	503.21	1152.57	499.48
37.203	0	1.41	0.11	0.44	15.54	0.03	0.29	18.39	0.47	26.32	63.23	86.74	0	0.03	26.32	31.37	6.32	32.02	0.2	0.41	5.4	4.9	0	0	0.02	100	0.01	0.01	85.33	54.52	0.91	0.22	0.47	0.53	0	18	-4.12	-63.1	2.24	66.88	36.82	1051.95	469.92	1220.28	653.73	1118.16	502.93	1154.97	501.98
37.237	0	1.3	0.12	0.52	14.16	0.03	0.38	19.75	0.41	30.33	60.5	84.28	0	0.07	30.33	28.33	7.57	29.26	0.36	0.59	7.64	8.35	0	0.01	0.02	100	0.01	0	83.9	58.43	0.54	0.2	0.41	0.57	0	18	-2.52	-58.61	-1.87	67.28	43.08	1056.39	467.18	1221.94	649.16	1115.48	501.31	1158.51	499.41
37.27	0	1.14	0.12	0.64	12.72	0.03	0.42	19.8	0.45	32.49	60.39	88.98	-0.65	0.03	32.49	27.63	7.71	23.92	0.5	0.8	8.98	10.03	0	0.01	0.02	100	0.01	0	86.83	62.39	0.45	0.31	0.38	0.55	0	18	-3.94	-63.28	2.98	66.75	34.84	1058.18	472.64	1217.6	646.62	1121.36	504.52	1156.17	503.08
37.303	0	1.26	0.13	0.7	10.98	0.03	0.41	17.59	0.4	30.08	64.81	89.68	0	0.02	30.08	25.55	8.05	20.78	0.74	1.21	7.06	10.57	0	0.01	0.02	100	0.01	0	90.16	66.53	0.4	0.6	0.37	0.34	0	18	-2.3	-63.76	2.73	67.2	34.88	1060.7	474.13	1217.59	646.12	1122.46	506.15	1157.31	504.85
37.337	0	1.41	0.14	0.67	8.69	0.03	0.37	17.46	0.33	25.66	65.07	89.83	0	0.04	25.66	22.54	8.48	17.01	0.58	1.61	4.98	7.36	0	0.01	0.02	100	0	0	94.78	77.51	0.28	0.28	0.33	0.29	0	18	-2.88	-60.7	0.68	67.17	38.51	1060.74	472.44	1215.97	642.69	1118.59	503.53	1157.09	502.69
37.37	0	1.48	0.16	0.6	5.71	0.03	0.36	11.83	0.3	21.98	76.34	87.61	0	0.03	21.98	16.53	8.86	12.22	0.44	2.35	3.06	5.15	0	0.01	0.02	100	0	0	95.69	81.06	0.27	0.32	0.3	0.22	0	18	-0.9	-62.61	3.29	65.8	37.62	1058.17	468.1	1214.78	640.42	1118.78	499.34	1156.4	499.78
37.404	0	1.61	0.18	0.55	4.06	0.02	0.32	8.54	0.21	16.19	82.92	83.19	0	0.02	16.19	13.95	10.24	7.93	0.22	3.4	1.5	1.99	0	0.01	0.02	100	0	0	97.04	85.01	0.17	0.57	0.21	0.21	0	18	-3.04	-64.16	1.1	66.33	37.22	1055.01	471.82	1210.02	641.53	1113.65	502.83	1150.85	501.75
37.437	0	1.65	0.19	0.55	3.01	0.02	0.28	6.23	0.18	11.88	87.53	78.21	0	0.23	11.88	11.04	10.31	5.71	0.18	3.03	0.92	0.89	0	0.01	0.03	100	0	0	97.35	86.3	0.18	0.33	0.15	0.13	0	18	0.61	-52.31	2.74	69.68	48.84	1057.31	470.8	1205.54	633.89	1107.73	500.98	1156.56	502.13
37.47	0	1.69	0.2	0.58	2.18	0.02	0.23	4.12	0.14	10.11	91.75	75.45	0	0.37	6.87	8.24	10.11	4.14	0.12	1.97	0.79	0.66	0	0.01	0.03	99.99	0	0	97.2	85.24	0.24	0.34	0.14	0.11	0	18	-7.49	-49.94	-0.62	68.58	52.53	1054.65	472.27	1201.01	630.41	1100.31	504.21	1152.6	499.2
37.504	0	1.67	0.21	0.6	1.72	0.02	0.21	3.3	0.12	9.18	93.4	74.51	0	1.89	3.91	5.82	9.18	2.98	0.08	1.12	0.65	0.19	0	0.01	0.03	99.99	0	0	97.5	86.22	0.3	0.48	0.12	0.09	0	18	-10.03	-41.74	0.82	68.57	54.55	1051.64	474.31	1199.64	633.87	1097.98	504.4	1152.47	501.86
37.537	0	1.68	0.22	0.61	1.49	0.02	0.2	2.8	0.1	9.18	94.4	74.6	0	1.67	2.3	4.1	9.18	2.01	0.08	0.72	0.46	0.11	0	0.01	0.03	99.99	0	0	97.56	86.47	0.44	0.48	0.1	0.06	0	18	-8.98	-42.39	5.52	68.75	61.24	1046.92	473.52	1193.51	630.58	1092.12	501.78	1153.35	502.91
37.57	0	1.65	0.22	0.6	1.35	0.02	0.2	2.33	0.11	9.05	95.34	73.46	0	7.99	1.83	2.79	9.05	1.32	0.11	0.53	0.49	0.15	0	0.01	0.05	99.98	0	0	96.95	84.38	0.6	0.42	0.11	0.05	0	18	-9.01	-34.22	3.62	71.39	68.45	1044.69	481.75	1187.21	634.23	1083.11	508.24	1151.46	511.91
37.604	0	1.56	0.22	0.6	1.27	0.02	0.19	2.1	0.2	7.8	95.81	71.86	0	37.11	1.86	2.4	7.8	0.78	0.2	0.36	0.28	0.13	0	0.02	0.11	99.96	0.01	0.01	97.2	82.7	1.04	0.12	0.12	0.05	0	18	1.2	-24.64	2.47	75.54	71	1041.46	486.1	1182.76	637.8	1077.38	513.8	1148.05	520.73
37.637	0	1.48	0.22	0.59	1.22	0.03	0.18	1.67	0.47	6.97	96.66	69.29	0	36.86	1.93	2.23	6.97	0.57	0.47	0.36	0.22	0.23	0	0.03	0.24	99.93	0.01	0.04	96.5	77.49	1.27	0.17	0.15	0.05	0	18	1.99	-24.69	3.06	75.3	74.81	1034.68	485.19	1180.12	639.43	1071.55	511.61	1145.26	524.35
37.67	0	1.42	0.21	0.59	1.16	0.03	0.18	1.42	1.2	6.14	97.16	66.67	0	41.8	2.2	1.98	6.14	0.35	1.2	0.48	0.23	0.33	0	0.05	0.68	99.81	0.02	0.37	95.82	73.68	1.89	0.14	0.18	0.08	0	18	2.25	-23.65	1.8	74.98	81.36	1027.91	483.9	1177.93	641.83	1063.1	511.25	1143.22	525.37
37.704	0	1.36	0.21	0.57	1.08	0.03	0.18	0.88	2.07	4.98	97.27	60.85	0	36.29	2.56	1.8	4.98	0.24	2.07	0.9	0.31	0.43	0	0.11	1.77	99.46	0.03	2.41	93.84	61.88	3.35	0.17	0.23	0.19	0	18	2.4	-24.81	1.17	74.55	86.08	1020.31	482.48	1174.55	644.41	1054.78	510.97	1139.67	525.21
37.737	0	1.37	0.21	0.56	1.07	0.03	0.21	0.54	4.1	4.91	97.27	55.49	0	61.57	4.1	1.65	4.91	0.2	2.89	1.34	0.43	0.7	0	0.17	4.34	99.26	0.05	5.9	91.16	48.96	3.99	0.13	0.28	0.28	0	18	1.33	-19.64	0.65	74.19	89.86	1012.55	480.47	1172.24	648.79	1047.32	511.15	1136.38	523.1
37.771	0	1.2	0.21	0.5	0.93	0.03	0.23	0.22	5.48	5.48	97.6	41.1	0	58.16	5.48	1.67	4.1	0.15	2.91	1.74	0.72	1.16	0	0.3	8.33	97.39	0.08	9.62	83.37	25.86	7.51	0.13	0.32	0.48	0	18	2.02	-20.35	-0.33	74.29	89.7	1006.2	479.28	1169.7	652.8	1042.04	512.29	1131.32	521.01
37.804	0	1.06	0.22	0.49	0.79	0.03	0.29	0.14	7.3	7.3	97.88	26.73	0	65.17	7.3	1.46	3.38	0.14	3.21	2.07	0.68	0.86	0	0.51	19.12	93.45	0.12	14.08	73.48	13.54	10.66	0.15	0.41	1.17	0	18	3.22	-18.87	-0.51	73.74	94.46	1001.62	478.06	1168.56	655.64	1036.55	512.87	1130.72	520.26
37.837	0	1.09	0.24	0.6	0.68	0.03	0.41	0.12	8.5	8.5	97.82	16.97	-0.31	81.2	8.5	1.16	3.08	0.15	3.61	2.16	0.57	0.74	0	0.76	34.33	91.03	0.18	22.25	65.07	8.91	12.43	0.16	0.5	1.82	0	18	-0.38	-14.69	1.23	71.73	102.96	997.41	477.54	1165.74	655.57	1030.19	511.48	1132.79	520.03
37.871	0	0.86	0.23	0.36	0.38	0.03	0.56	0.09	8.55	8.55	98.28	4.72	-6.64	88.78	8.55	0.82	2.32	0.16	5.05	3.29	0.53	0.49	0	2.3	47.37	67.95	0.24	40.82	37.88	2.78	21.12	0.13	0.8	2.04	0	18	0.85	-11.66	1.9	72.16	105.44	992.68	476.38	1162.49	655.91	1025.64	510.17	1130.56	520.6
37.904	0	1.28	0.24	0.42	0.32	0.04	0.75	0.09	8.56	8.56	97.45	29.97	-15.72	92.29	8.56	0.64	2.13	0.19	8.23	3.29	0.34	0.32	0	2.99	60.65	60.81	0.32	74.21	29.22	2.26	21.64	0.1	0.98	2.49	0	18	-0.17	-9.59	0.89	72.68	105.7	988.79	475.35	1160.09	656.65	1021.44	510.44	1126.84	518.42
37.937	0	1.13	0.23	0.35	0.24	0.05	1.06	0.09	10	8.95	97.73	52.95	-19.85	92.2	8.95	0.49	1.77	0.24	10	3.24	0.3	0.31	0	6.22	69.77	41.13	0.4	84.8	15.42	1.27	26.46	0.31	1.46	2.23	0	12	2.32	-9.65	1.46	72.58	108.96	986.47	474.44	1158.25	657.06	1018.18	510.46	1126.91	517.67
37.971	0	0.97	0.19	0.3	0.18	0.06	1.73	0.08	10.98	7.54	96.54	62.04	-22.62	93.8	7.54	0.33	1.46	0.3	10.98	2.71	0.31	0.27	0	15.81	74.98	18.5	0.58	88.46	6.48	0.49	30.22	0.45	2.88	1.43	0	12	1.83	-8.42	0.69	73.05	110.14	984.34	474.21	1154.91	655.63	1014.14	511.19	1124.19	515.75
38.004	0	0.95	0.17	0.32	0.17	0.06	1.88	0.07	9.91	6.24	96.24	54.96	-23.33	94.19	6.24	0.26	1.57	0.3	9.91	3.1	0.41	0.36	0	17.79	78.03	18.31	0.71	85.9	5.15	0.45	30.07	0.6	3.21	0.93	0	12	0.98	-8.07	0.59	74.19	106.44	980.58	473.19	1151.27	654.53	1012.26	509.32	1118.54	515.26
38.037	0	0.85	0.14	0.35	0.15	0.07	3.83	0.07	8.19	6.26	92.34	47.42	-26.45	94.6	6.26	0.21	1.64	0.28	8.19	4.61	0.62	0.61	0	30.82	83.86	13.06	0.97	78.27	2.78	0.27	31.33	0.7	4.85	0	0	12	1.34	-7.68	-0.23	74.76	108.15	978.82	473.54	1147.98	653.39	1008.13	510.85	1116.23	513.94
38.071	0	0.74	0.1	0.3	0.13	0.11	9.15	0.07	9.06	8.41	81.7	48.44	-27.26	95	6.7	0.16	1.56	0.25	8.57	8.41	1.21	0.96	0	50.61	83.98	7.72	1.01	72.4	1.18	0.12	30.41	1.24	9.06	0	0	12	-1.04	-7.28	0.05	73.93	109.23	975.63	471.52	1146.88	652.67	1005.72	508	1114.84	513.02
38.104	0	0.68	0.1	0.22	0.12	0.11	6.65	0.08	9.77	13.78	86.69	30.59	-21.41	96.83	7	0.17	1.7	0.18	8.12	13.78	1.8	0.92	0	47.55	75.02	7.19	0.92	61.22	1.04	0.13	26.19	1.74	9.77	0	0	12	-1.4	-4.9	-0.61	74.22	112.55	971.27	469.63	1144.82	652.94	1000.25	507.38	1112.75	511.07
38.138	0	0.73	0.08	0.14	0.11	0.19	7.78	0.08	13.2	23.97	84.43	18.79	-15.6	96.41	7.27	0.2	2.07	0.15	10.9	23.97	2.12	0.66	0	55.63	64.22	4.97	0.75	55.43	0.56	0.1	21.14	0.59	13.2	0	0	12	-0.86	-5.54	-0.89	74.4	114.1	966.52	468.21	1142.19	654.22	995.48	507.27	1109.57	509.25
38.171	0	0.8	0.06	0.07	0.1	0.29	5.97	0.08	16.03	37.7	88.06	13.1	-5.99	97.85	7.24	0.2	2.4	0.1	12.31	37.7	2.19	0.5	0	57.47	46.98	5.05	0.58	44.08	0.45	0.1	15.92	0.38	16.03	0	0	12	-1.03	-2.91	-0.6	74.47	115.85	961.02	466.79	1139.13	655.83	990.6	506.48	1106.45	507.87
38.204	0	0.74	0.06	0.04	0.1	0.31	4.28	0.07	16.62	47.94	91.43	13.22	0	98.19	6.44	0.2	2.74	0.07	12.21	47.94	1.88	0.34	0	57.7	29.25	4.44	0.43	23.18	0.42	0.1	12.41	0.47	16.62	0	0	12	0.64	-2.02	-1.44	75.1	119.25	954.08	465.36	1134.62	656.37	982.38	506.4	1101.62	507.91
38.238	0	0.82	0.05	0.02	0.08	0.58	2.53	0.07	19.97	54.5	94.94	14.72	0	98.73	5.4	0.24	3.11	0.05	16.97	63.8	1.8	0.53	0	54.5	13.94	3.3	0.25	5.26	0.34	0.12	8.58	0.15	19.97	0	0	12	2.41	-0.25	0.24	75.36	122.16	945.67	464.21	1127.06	657.37	974.5	505.17	1096.64	507.26
38.271	0	1.19	0.05	0.02	0.09	0.42	3.06	0.07	18.32	59.58	93.88	17.67	0	98.38	4.56	0.32	3.61	0.03	14.61	74.2	2.02	0.92	0	59.58	9.2	3.01	0.14	1.12	0.38	0.14	6.99	0.11	18.32	0	0	12	1.54	-1.48	-2.73	75.28	119.15	941.41	463.14	1124.19	657.44	969.71	506.8	1088.83	503.91
38.304	0	1.59	0.04	0.02	0.08	1.2	3.64	0.07	25.98	64.69	92.72	44.67	2.21	98.21	3.45	0.29	4.41	0.03	25.98	84.93	2.72	2.76	0	64.69	5.9	3	0.09	0.29	0.44	0.2	5.4	0.07	21.92	0	0	12	0.88	1.97	-1.53	74.89	119.96	929.99	461.13	1114.86	658.22	960.08	504.13	1080.03	502.53
38.338	0	1.63	0.03	0.02	0.06	6.34	3.22	0.06	45.86	62.26	87.32	76.65	16.54	98.24	2.85	0.29	6.12	0.02	45.86	88.14	3.67	6.11	0	62.26	2.95	2.37	0.06	0.06	0.6	0.42	2.44	0.04	27.24	0	0	12	5.68	1.89	-2.1	75.62	120.65	925.54	460	1111.39	659.59	955.26	505.39	1075.84	501.41
38.371	0	1.82	0.02	0.02	0.06	19.99	3.49	0.06	63.49	63.49	60.02	93.84	26	97.12	2.27	0.27	6.08	0.01	63.74	92.67	5.54	9.93	0	63.49	2.25	1.68	0.05	0.05	0.87	0.54	1.68	0.01	29.86	0	0	12	4.83	4.42	-0.57	75.24	118.21	916.94	459.11	1100.36	656.67	948.17	503.55	1066.3	499.18
38.405	0	1.6	0.01	0.02	0.04	71.01	2.58	0.06	58.18	58.18	3.99	98.63	44.28	95.98	1.87	0.24	7.96	0.01	88.41	94.88	9.21	11.86	0	58.18	1.25	0.98	0.04	0.02	1.59	0.92	0.67	0.02	37.79	0	0	12	2.36	6.14	-1.82	74.59	116.08	911.95	458.34	1095.51	655.91	943.26	502.4	1059.23	497.23
38.438	0	2.01	0.01	0.04	0.04	73.8	1.87	0.06	53.42	53.42	1.2	97.84	45.01	91.75	1.54	0.22	9.65	0.01	87.37	96.99	12.7	23.48	0	53.42	0.88	0.59	0.04	0.01	2.9	1.13	0.3	0.03	39.56	0	0	12	3.91	9.95	-0.54	74.94	115.88	906.56	456.34	1091.25	654.87	939.76	501.5	1055.51	495.91
38.471	0	2.35	0.01	0.13	0.04	76.95	1.54	0.06	51.94	51.94	0	97.8	43.66	90.56	1.43	0.16	10.15	0.01	88.61	98.59	19.99	38.09	0	51.94	0.76	0.38	0.04	0.01	3.49	1.15	0.22	0.04	40.46	0	0	12	5.66	10.69	-1.49	75.11	117.8	902.25	454.79	1087.94	654.74	934.14	501.36	1051.73	494.25
38.505	0	2.79	0.01	0.38	0.03	88.55	1.1	0.06	49.05	49.05	0	97.57	49.67	83.61	1.51	0.15	12.05	0.01	90.26	99.02	23.89	58.75	0	49.05	0.76	0.15	0.05	0.01	6.48	1.74	0.07	0.05	47.14	0	0	12	5.47	13.85	1.47	74.54	114.78	892.41	451.32	1079.65	651.9	929.34	497.94	1043.99	492.33
38.538	0	2.55	0	1.43	0.02	93.61	0.58	0.07	45.45	45.45	0	96.48	52.4	73.76	1.87	0.17	11.22	0.01	89.1	99.18	35.79	74.49	0	45.45	0.45	0.09	0.06	0.01	11.46	2.58	0.03	0.04	53.46	0	0	12	5.81	16.83	0.34	74.43	117.34	887.11	448.03	1079.99	654.46	924.71	497.67	1041.72	488.8
38.571	0	1.78	0	2.56	0.02	94.89	0.53	0.07	48.58	48.58	0	97.48	46.86	90.84	2.57	0.28	11.07	0.01	90.26	99.23	51.34	72.47	0	48.58	0.44	0.07	0.06	0.02	10.99	2.28	0.02	0.07	54.98	0	0	12	5.98	10.53	1.15	75.26	120.2	884.42	448.2	1076.38	652.99	920.74	497.85	1040.64	489.42
38.605	0	1.64	0	0.87	0.02	95.6	0.78	0.07	55.01	55.01	0	98.34	51.16	82.05	2.88	0.45	9.98	0.01	89.1	99.06	41.19	60.38	0	55.01	0.86	0.05	0.06	0.06	13.01	2.83	0.01	0.02	56.98	0	0	12	6.26	14.4	-3.62	75.35	114.39	882.24	448.17	1071.92	652.05	916.31	498.91	1029.93	485.57
38.638	0	0.9	0	0.26	0.02	94.75	0.68	0.07	54.19	54.19	0	97.64	48.48	85.75	3.76	0.63	9.23	0.01	85.46	98.72	45.02	35.78	0	54.19	1.48	0.05	0.08	0.34	7.73	1.9	0.01	0.08	57.17	0	0	12	11.61	13.03	-2.42	75.37	125.67	875.04	443.41	1064.2	647.33	903.83	494.58	1029.04	483.75
38.671	0	0.7	0	0.05	0.02	87.48	0.81	0.07	54.78	54.78	0	93.85	44.39	93.67	4.45	0.73	8.64	0.02	72.46	97.04	34.8	10.71	0	54.78	3.42	0.03	0.1	2.5	5.26	1.33	0.01	0.13	55.26	0	0	12	4.85	8.53	-1.73	75.02	123.46	869.46	443.3	1055.9	642.99	898.59	491.01	1021.75	482.35
38.705	0	0.64	0	0.02	0.02	91.94	0.6	0.08	47.58	47.58	0	90.53	55.9	80.5	6.16	0.78	7.81	0.02	70.37	95.55	22.42	3.25	0	47.58	5.2	0.02	0.15	5.33	7.15	1.32	0.01	0.31	60.71	0	0	12	3.39	14.91	-1	75.57	118.77	863.6	441.39	1051.19	641.76	896.55	489.23	1014.96	480.1
38.738	0	0.46	0	0.03	0.02	93.97	0.57	0.08	47.88	47.88	0	92.76	55.28	81.08	7.52	0.96	7.76	0.02	72.27	92.75	30.11	4.43	0	47.88	8.15	0.02	0.15	1.22	8.09	1.34	0.01	0.11	62.54	0	0	12	5.52	14.72	-1.99	75.17	119.51	855.57	437.65	1045.84	641.86	888.56	486.87	1007.65	476.82
38.772	0	0.39	0	0.05	0.02	97.45	0.35	0.09	40.48	40.48	0	96.9	64.7	74.97	8.61	1.08	6.57	0.02	77.18	88.81	32.06	13.8	0	40.48	11.52	0.01	0.1	0.07	12.36	1.21	0.01	0.17	68.09	0	0	12	8.62	16.51	-1.89	75.38	115.94	846.99	434.95	1039.44	641.63	883.21	487.12	998.41	474.09
38.805	0	0.46	0	0.1	0.02	96.96	0.31	0.08	36.01	36.01	0	96.41	64.08	67.52	7.64	1.01	5.99	0.02	75.88	85.38	30.03	22.26	0	36.01	20.25	0.01	0.11	0.08	13.73	0.96	0	0.22	67.14	0	0	12	12.98	18.34	-1.96	75.77	115.26	836.98	430.71	1033.88	643.71	875.75	485.04	990.25	471.82
38.838	0	0.7	0	0.3	0.02	91.79	0.33	0.08	34.93	34.93	0	93.06	58.64	39.68	5.44	0.95	6.53	0.02	65.87	76.43	22.78	46.46	0	34.93	21.31	0	0.09	0.04	16.03	0.97	0.01	0.25	62.82	0	0	12	7.29	24.09	-0.78	75.08	111.15	826.37	427.95	1025.19	641.3	869.39	481.07	979.77	468.07
38.872	0	1.19	0	0.35	0.03	81.9	0.24	0.07	28.38	28.38	0	87.38	57.74	54.18	4.51	0.94	6.68	0.02	58.01	79.56	15.26	57.67	0	28.38	14.69	0	0.08	0.02	17.22	0.67	0	0.18	58.7	0	0	12	8.53	21.16	-1.31	75.58	117.12	819.59	424.43	1022.16	642.51	860.81	478.34	977.28	466.08
38.905	0	1.68	0	0.44	0.04	66.12	0.2	0.07	22.12	22.12	8.88	74.77	55.75	42.76	3.91	0.69	7.34	0.02	53.57	75.38	9.13	64.83	0	22.12	9.45	0	0.04	0.02	22.5	0.83	0	0.3	53.43	0	0	12	8.04	23.46	-0.39	75.49	113.48	811.27	422.12	1016.53	643.95	856.49	474.94	969.56	465.31
38.938	0	2.53	0.01	0.36	0.06	22.37	0.22	0.07	20.36	20.36	55.25	36.61	41.86	59.68	2.94	0.66	8.12	0.01	39.88	76.77	5.03	59.3	0	20.36	6.6	0	0.03	0.01	23.31	0.75	0	0.35	43.25	0	0	12	8.53	20.04	-0.66	75.8	115.9	804.98	419.11	1012.76	643.41	849.97	473.45	965.35	462.43
38.972	0	1.26	0.01	0.12	0.06	11.47	0.2	0.06	16.73	16.73	77.07	21.94	37.19	58.45	2.14	0.74	7.57	0.01	34.59	64.49	3.41	39.59	0	16.73	6.52	0	0.02	0.01	17.54	0.72	0.01	0.34	38.77	0	0	12	9.65	20.29	0.47	75.89	118.46	798.76	415.56	1009.21	642.6	844.85	470.77	962.86	460.48
39.005	0	0.7	0.01	0.05	0.07	6.79	0.17	0.06	14.31	14.31	86.41	17.4	33.89	53.35	1.74	0.77	7.75	0.01	27.98	53.88	2.62	20.05	0	14.31	5.02	0	0.02	0.04	18.55	0.8	0.01	0.46	36.97	0	0	12	7.94	21.33	0.73	75.66	117.57	793.71	412.73	1004.75	639.94	840.8	467.47	957.94	457.38
39.038	0	0.55	0.02	0.03	0.08	3.49	0.15	0.06	10.51	10.51	93.02	8.85	29.16	57.01	1.48	0.74	7.73	0	25.1	46.4	2.32	9.14	0	10.51	4.05	0	0.03	0.09	19.74	0.92	0.02	0.62	32.16	0	0	12	8.76	20.59	0.64	75.8	117.09	789.57	410.43	1001.05	638.49	837.02	465.49	953.67	455.32
39.072	0	0.58	0.04	0.04	0.11	2.08	0.17	0.06	8.88	6.11	95.85	3.53	24.55	56.5	1.28	0.56	8.88	0	30.43	40.12	2.29	5.76	0	6.11	2.98	0	0.03	0.16	21.74	0.94	0.04	0.4	24.68	0	0	12	8.05	20.69	1.59	75.57	114.96	785.36	407.91	997.17	636.66	834.86	461.54	949.55	453.74
39.105	0	0.52	0.04	0.05	0.12	3.66	0.17	0.06	9.38	5.08	92.69	8.66	28.78	54.49	1.28	0.49	9.38	0	39.17	34.3	3.44	9.96	0	5.08	2.39	0	0.05	0.15	24.85	1.06	0.05	0.3	25.45	0	0	12	7.74	21.1	3.05	75.38	113.06	779.86	405.86	991.03	634.05	831.27	458	944.21	452.83
39.139	0	0.77	0.04	0.14	0.21	6.31	0.18	0.06	2.54	2.54	87.38	69.69	32.56	49.49	1.05	0.43	11.39	0	50.72	24.11	3.9	10.86	0	2.54	2.13	0	0.07	0.14	52.97	1.67	0.05	0.14	24.73	0	0	12	9.48	22.1	4.01	75.41	112.1	775.27	403.17	987.66	632.4	828.71	456.91	940.65	450.81
39.172	0	0.98	0.04	0.18	0.31	6.87	0.16	0.07	1.56	2.8	86.27	90.83	34.36	34.28	0.79	0.52	11.84	0.01	49.55	20.93	2.72	5.96	0	1.39	1.56	0	0.11	0.12	72.31	2.8	0.04	0.07	26.13	0	0	12	7.59	25.25	5.18	74.58	112.86	771.3	401.5	983.79	630.47	825.65	453.27	938.48	450.42
39.205	0	0.79	0.03	0.15	0.29	8.17	0.14	0.07	1.07	2.64	83.66	91.9	37.23	29.14	0.68	0.61	10.33	0.01	50.79	17.95	2.28	3.4	0	1.07	1.03	0	0.12	0.11	72.77	2.64	0.05	0.03	27.19	0	0	12	8.23	26.44	5.37	73.93	117.3	767.35	400.94	980.22	630.29	820.11	452.41	937.4	451.29
39.239	0	1.23	0.06	0.23	0.46	2.26	0.16	0.07	0.65	3.8	95.49	92.63	26.48	28.61	0.61	0.86	9.62	0.01	41.93	18.15	1.27	1.38	0	0.6	0.65	0	0.12	0.08	82.9	3.8	0.06	0.07	19.6	0	0	12	10.63	26.57	4.91	73.91	110.84	764.23	399.42	979.21	632.92	820.58	452.22	931.4	449.78
39.272	0	1.07	0.05	0.22	0.44	2.01	0.14	0.07	0.57	4.01	95.98	90.2	26.37	41.08	0.5	1.29	8.59	0.02	38.51	16.55	1.27	1.25	0	0.57	0.48	0	0.1	0.06	82.45	4.01	0.07	0.07	20.27	0	0	12	8.79	23.8	6.1	73.24	110.53	762.92	400.46	977.89	632.85	820.35	452.52	930.87	450.73
39.305	0	1.14	0.05	0.24	0.45	2.78	0.14	0.08	0.43	5.33	94.44	94.06	29.26	32.22	0.43	1.74	8.06	0.03	42.44	18.1	1.78	1.71	0	0.36	0.34	0	0.09	0.03	85.25	5.33	0.09	0.08	21.26	0	0	12	7.51	25.72	6	72.73	111.2	760.68	401.38	975.93	633.87	817.98	452.79	929.18	451.69
39.339	0	1.04	0.04	0.27	0.42	3.51	0.12	0.09	0.36	6.85	92.97	94.68	31.92	54.47	0.36	2.39	6.85	0.04	42.81	17.71	2.55	3.75	0	0.17	0.25	0	0.09	0.03	86.36	7.81	0.12	0.02	23.23	0	0	12	9.29	21.1	6.37	73.1	110.89	759.63	402.17	974.1	635.28	816.73	452.2	927.61	453.83
39.372	0	0.9	0.03	0.28	0.37	6.72	0.11	0.09	0.39	6.31	86.56	96.78	37.4	52.7	0.39	2.59	6.31	0.05	50.69	16.71	3.46	6.03	0	0.16	0.21	0	0.11	0.05	85	7.83	0.12	0.01	25.34	0	0	12	7.93	21.46	5.95	72.56	113.9	757.88	402.51	972.5	635.31	813.33	452.03	927.21	454.04
39.406	0	0.79	0.02	0.33	0.28	11.75	0.09	0.09	0.39	5.05	76.5	96.49	42.99	51.99	0.39	2.15	5.05	0.05	53.28	17.91	4.97	13.19	0	0.12	0.14	0	0.12	0.06	81.27	8.27	0.17	0.02	29.53	0	0	12	6.89	21.6	7.21	72.38	112.68	756.15	402.93	971.14	635.06	813.53	452.57	926.2	454.57
39.439	0	0.75	0.01	0.31	0.22	21.21	0.08	0.09	0.34	4.44	57.59	96.87	49.8	44.79	0.34	1.91	4.44	0.04	54.75	21.18	5.08	15.19	0	0.1	0.13	0	0.12	0.04	81.29	9.02	0.18	0.03	35.09	0	0	12	9.14	23.05	7.03	72.45	112.07	754.55	402.42	970.06	636.13	812.39	452.74	924.43	454.86
39.472	0	0.7	0.01	0.24	0.21	23.26	0.07	0.09	0.34	4.27	53.48	96.73	51.06	49.61	0.34	1.75	4.27	0.04	54.06	22.72	5.17	10.72	0	0.1	0.11	0	0.13	0.04	81.43	9.35	0.15	0.04	36.5	0	0	12	8.77	22.08	8.69	72.45	114.59	752.7	402.19	969.66	635.75	811.68	453.23	926.25	455.75
39.506	0	0.64	0.01	0.23	0.18	36.94	0.06	0.09	0.3	3.89	38.06	97.6	57.23	44.67	0.3	1.12	3.89	0.03	53.14	23.38	6.13	10.52	0	0.07	0.12	0	0.2	0.03	86.31	10.85	0.14	0.17	42.87	0	0	12	9.32	23.07	8.42	72.6	115.37	752.27	402.37	970.33	637.55	811.28	453.67	926.62	456.45
39.539	0	0.54	0.01	0.22	0.17	36.65	0.05	0.09	0.28	3.77	38.35	96.88	57.28	38.67	0.28	0.68	3.77	0.02	49.28	21.25	6.94	8.97	0	0.07	0.09	0	0.24	0.03	86.8	10.86	0.1	0.42	44.72	0	0	12	9.23	24.31	7.68	72.76	118.34	753	404.53	968.39	636.48	808.74	455.4	927.05	458.11
39.572	0	0.53	0.01	0.21	0.17	32.21	0.05	0.09	0.28	4.37	42.79	96.19	55.31	56.32	0.28	0.41	4.37	0.02	47.57	20.2	6.89	8	0	0.07	0.08	0	0.27	0.03	85.94	10.68	0.09	0.61	43.82	0	0	12	13.4	20.73	6.26	73.88	115.38	754.59	408.1	964.18	636.23	807.1	458.36	922.46	460.59
39.606	0	0.61	0.01	0.26	0.17	30.65	0.05	0.09	0.36	4.39	44.35	96.05	54.41	50.43	0.36	0.26	4.39	0.01	47.08	21.93	7.47	11.86	0	0.06	0.07	0	0.24	0.02	85.97	11.17	0.07	2.18	43.42	0	0	12	16.02	21.91	5.21	74.16	117.18	751.76	412.21	957.67	636.14	800.65	464.17	917.82	463.41
39.639	0	0.82	0.01	0.25	0.2	17.08	0.06	0.09	0.44	5.13	65.84	93.77	48.22	47.73	0.44	0.2	5.13	0.01	40.69	26.09	5.76	9.82	0	0.06	0.07	0	0.19	0.01	86.38	11.67	0.07	3.27	39.83	0	0	12	14.29	22.45	4.21	73.67	108.8	747.95	416.06	950.05	635.6	797.97	468.08	906.67	463.5
39.672	0	1	0.02	0.33	0.26	6.73	0.07	0.1	0.56	5.81	86.53	90.55	39.23	14.33	0.56	0.22	5.81	0.01	31.88	23.27	4.95	11.5	0	0.06	0.06	0	0.14	0	89.59	12.57	0.06	11.31	34.91	0	0	12	7.71	30.94	4.17	71.26	94.5	739.45	420.95	940.65	638.54	796.17	471.48	890.43	464.7
39.706	0	1.07	0.03	0.3	0.35	1.51	0.08	0.11	0.75	7.11	96.97	75	25.92	14.54	0.75	0.26	7.11	0.01	17.27	19.82	3.95	6.1	0	0.07	0.07	0	0.1	0.01	89.74	15.86	0.06	3.52	28.48	0	0	12	9.28	30.86	2.93	71.15	90.48	729.99	425.97	929.85	642.49	787.04	477.88	877	468.19
39.739	0	1.24	0.03	0.26	0.39	0.76	0.08	0.12	0.87	8.02	97.52	62.2	19.99	2.88	0.87	0.24	8.02	0.01	10.17	21.77	3.04	2.85	0	0.06	0.07	0	0.1	0.01	89.36	16.8	0.08	2.27	25.84	0	0	12	7.7	39.59	2.62	71.23	79.6	724.82	429.56	921.36	641.85	785.75	481.31	864.4	469.02
39.773	0	1.52	0.05	0.28	0.51	0.36	0.11	0.13	1.07	11.55	96.97	65.81	11.71	0.67	1.07	0.26	11.55	0.01	5.87	19.85	2.44	0.98	0	0.06	0.06	0	0.06	0.03	89.93	18.85	0.08	5.23	21.31	0	0	12	2.85	46.97	3.89	70.44	68.75	716.8	434.65	910.22	644.15	782.43	481.3	850.77	473.76
39.806	0	1.88	0.07	0.33	0.62	0.24	0.14	0.13	1.49	13.48	96.25	69.41	6.32	0.55	1.49	0.32	13.48	0.01	6.86	20.74	3.39	0.96	0	0.06	0.06	0	0.04	0.03	90.05	19.25	0.12	3.62	17.25	0	0	12	2.12	47.97	-1.63	69.27	65.83	711.31	439.52	900.99	646.44	772.34	484.31	837.71	476.51
39.839	0	1.84	0.1	0.42	0.72	0.16	0.16	0.14	1.61	14.35	96.33	72.78	1.1	0.27	1.61	0.42	14.35	0.01	6.39	16.01	4.98	1.03	0	0.06	0.06	0	0.03	0.03	91.22	19.54	0.13	1.08	13.61	0	0	12	2.4	51.64	-2.93	69.48	59.49	708.24	444.94	892.58	645.84	769.06	489.17	827.83	479.91
39.873	0	2.14	0.16	0.54	0.96	0.08	0.22	0.15	1.56	18.21	95.73	79.8	0	0.15	1.56	0.62	18.21	0.01	5.65	11.41	6.05	0.85	0	0.07	0.06	0	0.02	0.03	92.22	22.01	0.14	2.34	8.17	0	0	12	1.6	54.66	-4.27	69.02	57.02	703.69	447.97	884.13	643.43	763.01	491.87	818.88	480.51
39.906	0	1.95	0.17	0.61	0.96	0.08	0.22	0.15	1.42	18.28	96.1	80.13	0	0.29	1.42	0.76	18.28	0	7.19	8.73	7.63	1.16	0	0.08	0.05	0	0.02	0.03	92.4	21.97	0.15	5.8	7.58	0	0	12	-0.75	51.28	-5.3	68	61.32	698.73	449.7	877.17	642.61	753.94	491.95	814.36	481.48
39.939	0	2.49	0.22	0.64	1.15	0.06	0.28	0.15	1.15	21.96	95.02	85.12	0	0.58	1.15	0.61	21.96	0	6.42	8.95	6.59	1.13	0	0.08	0.05	0	0.03	0.02	93.08	22.22	0.18	1.31	5.56	0	0	12	1.86	47.76	-6.5	67.58	64.58	694.77	452.04	874.18	645.29	748.39	497.74	811.29	483.14
39.973	0	3.14	0.3	0.68	1.47	0.05	0.4	0.15	1.06	22.83	93.72	90.79	0	0.81	1.06	0.45	27.7	0	7.2	6.78	6.03	0.77	0	0.06	0.06	0	0.03	0.04	94.1	22.83	0.24	2.69	3.3	0	0	12	1.41	46.03	-8.89	67.08	65.75	692.99	453.62	872.29	644.73	745.02	501.74	807.81	482.23
40.006	0	3.4	0.32	0.72	1.59	0.06	0.47	0.14	1.09	20.6	93.2	92.94	0	2.08	1.09	0.34	30.7	0	9.56	5.97	6.68	0.71	0	0.05	0.07	0	0.03	0.04	94.71	20.6	0.24	5.64	3.31	0	0	12	5.59	41.26	-7.59	67.86	73.9	691.11	452.69	873.07	646.26	741.51	505.35	811.58	481.86
40.039	0	4.25	0.39	0.73	1.82	0.06	0.62	0.13	1.03	19.97	91.49	95	-2.29	1.67	1.03	0.31	36.6	0	10.59	6.94	7.56	0.54	0	0.05	0.13	0	0.03	0.1	93.38	19.97	0.24	2.94	2.55	0	0	12	9.88	42.38	-8.94	67.74	78.56	689.44	451.55	874.61	647.58	738.73	509.48	811.54	479.98
40.073	0	6.55	0.58	1.05	2.38	0.06	1.04	0.13	1.08	19.54	86.91	98.21	-12.52	3.65	1.08	0.23	49.2	0	12.45	8.05	13.56	0.93	0	0.06	0.19	0	0.04	0.31	93.95	19.54	0.41	5.09	1.66	0	0	12	7.15	38.37	-8.04	66.4	84.34	688.83	450.22	874.77	648.12	734.96	505.19	815.56	480.36
40.106	0	7.28	0.63	1.19	2.49	0.06	1.16	0.13	1.11	19.46	85.45	98.6	-15.88	19.54	1.11	0.15	52.56	0	12.08	8.81	15.95	1.04	0	0.06	0.23	0	0.04	0.4	93.68	19.46	0.37	3.8	1.55	0	0	12	8.29	29.08	-7.5	68.1	97.87	691.23	445.68	880.35	645.23	732.67	505.33	825.86	475.43
40.14	0	9.34	0.72	1.1	2.87	0.04	1.37	0.13	0.96	18.55	81.32	98.95	-19.28	5.51	0.96	0.1	56.04	0	7.73	10.79	13.5	1.48	0	0.05	0.31	0	0.04	0.53	93.85	18.55	0.49	3.18	1.09	0.03	0	12	5.39	36.21	-6.46	68.66	93.36	699.97	444.64	892.5	647.26	746.14	503.13	834.96	474.38
40.173	0	11.03	0.79	1.53	2.6	0.06	1.46	0.12	0.86	17.96	77.95	98.95	-20.11	29.27	0.86	0.06	58.31	0	15.02	17.24	19.95	3.16	0	0.07	0.51	0	0.03	0.55	91.53	17.96	0.52	1.36	1.19	0.43	0	12	8.39	26.41	-5.3	69.78	104.13	706.85	441.97	899.77	645.86	748.12	501.67	848.52	474.06
40.206	0	16.92	0.89	1.87	2.45	0.14	1.58	0.12	1.13	17.04	66.16	98.94	-15.56	50.27	1.13	0.05	58.48	0	28.03	32.47	23.5	3.98	0	0.08	0.77	0	0.03	0.36	91.35	17.04	0.41	1.1	1.54	1.85	0	12	9.04	21.95	-6.55	70.64	110.41	713.84	439.95	907.14	643.8	751.07	501.62	857.27	471.42
40.24	0	34.26	1.12	5.88	2.13	0.61	1.94	0.1	1.48	13.03	40.74	99.19	-12.63	66.38	1.48	0.06	62.45	0.01	53.3	57.42	37.86	13.73	0	0.15	1.28	0	0.04	0.33	90.76	13.03	0.3	0.32	1.9	3.3	0	12	9.19	18.6	-5.24	73.35	111.37	724.91	436.57	920.18	643.55	763.3	497	871.4	470.24
40.273	0	38.25	1.04	28.44	1.36	1.61	1.47	0.1	2.15	11.34	36.75	99.47	-13.05	84.19	2.15	0.1	59.94	0.01	69.73	69.25	59.18	31.12	0	0.21	1.61	0	0.03	0.25	88.77	11.34	0.24	0.54	2.43	3.59	0	12	10.29	13.64	-5.52	74.82	121.95	737.98	435.13	934.88	644.16	770.91	496.26	890.01	470.07
40.306	0	45.09	0.89	17.43	1.48	1.74	1.53	0.09	2.67	9.5	29.91	99.41	-4.07	95.43	2.67	0.12	56.06	0.01	69.32	75.75	46.01	33.13	0	0.32	1.49	0	0.03	0.16	87.79	9.5	0.16	0.62	3.32	3.66	0	12	8.4	6.8	-4.98	75.47	121.63	750.57	434.33	945.82	642.55	782.86	492.22	902.52	470.41
40.34	0	51.98	0.6	11.5	1.46	1.46	1.49	0.08	2.33	7.26	23.02	98.61	0	96.42	2.33	0.14	55.03	0.01	62.1	82.09	35.93	37.14	0	0.54	1.47	0	0.03	0.11	84.27	7.26	0.1	0.61	5.38	1.68	0	12	9.56	5.53	-5.04	76.46	124.36	769.08	435.39	962.1	642.1	798.44	491.63	921.29	472.29
40.373	0	52.13	0.46	2.99	1.54	1.32	1.5	0.08	2.68	7.03	22.87	97.75	0	98.58	2.13	0.16	49.51	0.01	58.75	86.32	18.91	26.83	0	0.84	2.68	0	0.05	0.17	81.5	7.03	0.11	0.47	6.16	0.94	0	12	6.07	0.81	-4.15	76.41	127.67	785.44	438.88	973.96	640.29	811.24	491.3	937.97	475.79
40.407	0	48.11	0.32	0.63	1.49	2.44	1.77	0.08	3.35	5.78	26.89	97.34	0	95.6	2.85	0.21	50.75	0.02	61.95	90.7	10.01	10.02	0	1.26	3.35	0.01	0.09	0.35	76.17	5.78	0.09	0.27	10.16	0	0	12	4.7	-6.6	-2.93	76.37	125.72	803.5	440.38	988.98	639.03	829.49	487.9	954.94	479.62
40.44	0	33.36	0.19	0.24	1.01	4.35	1.37	0.08	3.53	4.97	41.64	94.96	7.87	92.48	3.53	0.29	45.45	0.02	63.1	90.06	6.02	4.91	0	1.82	3.22	0.01	0.12	0.55	66.77	4.97	0.08	0.06	14.92	0	0	12	7.77	-9.46	-1.3	76.94	118.8	815.54	440.75	997.16	636.73	844.63	485.59	963.35	481.5
40.473	0	20.61	0.15	0.14	0.78	3.03	0.97	0.08	3.51	5.66	58.77	85.16	9.76	90.37	3.51	0.42	39.44	0.02	53.73	82.41	2.62	1.58	0	1.97	3.48	0.01	0.12	1.28	61.35	5.66	0.08	0.04	16.33	0	0	12	9.64	-10.8	-0.91	77.19	119.11	831.61	441.01	1010.67	632.75	859.55	483.81	978.66	484.89
40.507	0	5.38	0.07	0.05	0.35	2.2	0.52	0.08	22.66	5.52	89.24	24.08	13.19	88.36	3	0.43	30.49	0.02	35.45	66.92	1.36	0.46	0	5.52	2.67	0.02	0.1	1.08	43.59	5.5	0.07	0.08	22.66	0	0	12	10.87	-11.86	-1.28	77.35	112.7	843.05	443.21	1022.39	636.05	874.1	485.75	986.78	487.57
40.54	0	2.04	0.04	0.05	0.24	2.1	0.25	0.08	21.09	6.13	95.8	13.69	19.4	87.24	2.16	0.36	21.09	0.03	23.86	51.59	0.76	0.2	0	6.13	2.05	0.03	0.1	1.04	46.56	5.49	0.06	0.2	28.1	0	0	12	9.43	-12.39	-0.44	77.25	110.23	848.48	445.04	1026.02	635.99	880.64	486	990.83	488.99
40.573	0	0.83	0.03	0.04	0.18	2	0.18	0.08	16.42	6.54	95.99	7.69	22.04	56.73	2.1	0.39	16.42	0.04	16.92	35.83	0.64	0.16	0	6.54	1.95	0.03	0.11	1.62	43.41	5.12	0.06	0.17	31.2	0	0	12	6.23	-20.65	-0.94	76.12	104.58	857.7	447.8	1034	636.76	891.56	487.48	996.09	490.73
40.607	0	0.18	0.01	0.02	0.08	12.78	0.09	0.08	12.31	12.31	74.44	55.27	43.55	52.05	2.69	0.5	6.97	0.07	18.61	20.95	0.58	0.29	0	12.31	2.14	0.05	0.11	1.71	40.68	4.46	0.06	0.29	47.98	0	0	12	5.6	-21.59	-0.5	75.67	102.4	867.91	449.53	1043.16	637.01	902.76	487.87	1005.04	492.94
40.64	0	0.14	0.01	0.02	0.08	17.93	0.09	0.08	12.08	12.08	64.15	60.82	47.11	49.24	4.09	0.76	6.02	0.1	22.86	15.18	0.76	0.81	0	12.08	1.57	0.06	0.09	2.01	43.86	4.38	0.07	0.39	49.4	0	0	12	8.76	-22.15	-0.62	76.02	102.4	869.44	448.06	1047.69	638.63	905.78	486.66	1007.88	494.57
40.673	0	0.07	0	0.02	0.06	39.1	0.07	0.09	13.48	8.84	35.9	89.73	57.89	51.9	5.95	0.98	4.12	0.11	20.69	8.84	0.77	1.96	0	13.48	1.15	0.09	0.08	1.77	44.45	4.34	0.06	0.41	60.16	0	0	12	8.35	-21.62	1.35	75.49	104.44	877.2	449.56	1054.84	639.61	913.96	486.78	1017.95	496.52
40.707	0	0.05	0	0.01	0.05	51.47	0.05	0.1	13.62	7.21	23.53	95.79	63.77	62.84	7.85	1.09	2.43	0.14	17.81	7.21	0.77	2.86	0	13.62	0.73	0.1	0.1	0.6	42.02	4.28	0.08	0.26	66.12	0	0	12	12.23	-19.37	2.31	76.74	100.92	881.98	449.53	1059.17	639.15	921.39	485.3	1021.25	499.91
40.74	0	0.05	0	0.01	0.06	43.79	0.05	0.11	10.86	6.81	31.21	94.82	61.47	60.89	10.67	1	2.51	0.19	15.04	6.81	0.65	2.01	0	10.86	0.57	0.1	0.19	0.63	45.96	4.41	0.08	0.13	64.76	0	0	12	15.41	-19.79	1.77	77.53	95.22	890.31	448.43	1066.86	638.46	931.82	484.76	1025.93	499.26
40.774	0	0.05	0	0.01	0.07	42.22	0.05	0.14	8.52	7.59	32.78	95.05	61.58	49.45	14.38	1.21	1.58	0.22	13.32	7.59	0.39	0.6	0	8.52	0.54	0.1	0.35	0.88	51.41	5.72	0.1	0.64	65.06	0	0	12	13.66	-22.11	3.24	77.25	93.08	892.69	448.5	1069.27	637.84	936.65	482.8	1028.08	500.24
40.807	0	0.06	0	0.01	0.09	49.37	0.06	0.17	6.61	6.61	25.63	95.92	63.59	53.23	19.25	1.32	1.63	0.24	15.93	9.1	0.52	0.87	0	6.61	0.52	0.18	0.47	0.49	56.47	5.77	0.1	0.21	66.32	0	0	12	12.49	-21.35	5.58	77.53	89.13	900.5	452.17	1071.27	637.21	944.88	485.94	1032.96	499.55
40.84	0	0.06	0	0.01	0.11	49.93	0.06	0.19	5.85	5.85	25.07	95.86	63.27	50.24	22.16	1.44	1.74	0.24	16.53	11.62	0.51	0.93	0	5.85	0.43	0.21	0.56	0.75	60.2	6.07	0.11	0.14	66.21	0	0	12	19.74	-21.95	2.54	78.71	94.78	900.47	448.18	1073.92	635.73	941.31	484.35	1034.81	499.85
40.874	0	0.09	0	0.02	0.11	54.07	0.06	0.19	3.62	3.62	20.93	95.56	65.37	68.05	21.2	1.31	1.57	0.19	20.35	17.71	0.91	1.97	0	3.62	0.39	0.39	0.4	0.21	64.73	6.53	0.09	0.43	65.76	0	0	12	18.84	-18.22	2.11	78.39	95.68	898.89	445.11	1074.6	632.82	940.61	479.56	1033.99	500.42
40.907	0	0.12	0	0.02	0.1	55.21	0.06	0.17	3.7	3.7	19.79	94.53	65.42	75.35	19.48	1.16	1.56	0.12	23.86	23.9	1.71	3.65	0	3.7	0.36	0.38	0.35	0.2	61.18	5.51	0.07	0.82	64.39	0	0	12	16.88	-16.41	1.03	78.19	96.08	895.88	442.2	1073.06	631.65	937.04	477.87	1031.41	495.92
40.94	0	0.18	0	0.03	0.08	56.02	0.05	0.11	3.98	3.98	18.98	91.14	66.18	82.59	11.7	0.86	1.3	0.08	30.79	31.12	2.44	4.65	0	3.98	0.53	0.37	0.23	0.73	57.68	4.24	0.06	0.95	61.17	0	0	12	17.34	-14.21	1.21	78.43	102.6	883.09	432.51	1061.82	621.89	922.26	467.41	1022.48	489.41
40.974	0	0.24	0	0.04	0.08	56.13	0.04	0.09	3.48	3.48	18.87	88.21	66.88	93.82	6.62	0.84	1	0.05	34.77	31.25	3.08	4.44	0	3.48	0.64	0.4	0.1	0.67	65.94	3.85	0.06	0.45	59.19	0	0	12	18.16	-8.4	2.08	79.01	110.27	868.19	428.53	1046.2	619.02	903.41	465.89	1012.43	482.47
41.007	0	0.26	0	0.04	0.07	63.17	0.04	0.08	3.93	3.93	11.83	87.74	69.34	94.2	3.38	0.93	1.05	0.04	40.49	32.59	3.44	3.35	0	3.93	0.71	0.42	0.03	0.76	64.24	3.5	0.05	0.06	58.91	0	0	12	14.79	-8.06	1.93	78.99	111.88	850.07	424.03	1028.85	616.97	884.32	463.65	995.83	472.76
41.04	0	0.29	0	0.04	0.07	66.01	0.04	0.07	3.93	3.93	8.99	87.07	71.05	96.26	1.73	1.01	1.01	0.03	43.43	33.14	2.52	2.58	0	3.93	0.61	0.38	0.02	0.37	67.13	3.81	0.04	0.04	58.53	0	0	12	15.3	-5.77	-1.07	78.94	117.81	831.76	422.11	1009.37	612.58	859.63	464.8	977.37	468.88
41.074	0	0.32	0	0.04	0.07	69.2	0.04	0.07	3.74	3.74	5.8	87.37	72.93	97.82	0.95	0.99	1	0.02	45.66	34.82	1.42	1.42	0	3.74	0.59	0.31	0.01	0.12	67.99	3.26	0.04	0.04	58.7	0	0	12	13.93	2.98	-0.13	78.49	115.48	812.04	422.6	986.42	612.4	840.48	466.29	955.94	463.6
41.107	0	0.37	0	0.04	0.07	81.84	0.04	0.07	4.07	4.07	0	89.81	78.37	89.32	0.64	0.83	0.89	0.01	56.44	41.45	1.3	3.07	0	4.07	0.68	0.2	0.01	0.11	63.98	3.37	0.05	0.04	59.47	0	0	12	15.28	11.38	1.11	78.39	112.06	789.88	420.46	965.33	608.9	822.03	469.21	933.68	459.77
41.141	0	0.36	0	0.04	0.07	71.07	0.04	0.07	2.89	2.89	3.93	82.65	73.23	77.63	0.55	0.92	0.98	0.01	55.88	39.15	0.85	6.04	0	2.89	0.5	0.1	0.01	0.16	56.88	2.86	0.03	0.13	54.32	0	0	12	17.18	15.78	0.89	77.78	109.21	768.98	421.65	947.18	613.21	803.97	473.02	912.48	460.73
41.174	0	0.67	0.01	0.07	0.08	53.9	0.05	0.06	2.89	2.89	21.1	80.25	65.62	53.02	0.5	0.91	1.15	0.02	55.2	48.54	2.29	13.59	0	2.89	0.41	0.08	0.01	0.08	55.58	2.39	0.02	1.85	48.01	0	0	12	17.44	21.39	-1.56	76.99	103.21	753.07	421.38	933.44	614.66	790.83	477.12	892.08	457.04
41.207	0	1.45	0.01	0.52	0.08	44.65	0.05	0.06	2.67	2.67	30.35	78.62	60.22	24.19	0.48	0.91	1.32	0.02	53.12	55.57	7.32	47.29	0	2.67	0.28	0.07	0.01	0.06	56.42	2.36	0.02	1.22	45.75	0	0	12	18.36	27.71	0.59	76.01	97.1	737.31	423	920.97	620	781.71	479.55	876.85	460.08
41.241	0	1.97	0.01	1.21	0.08	22.17	0.05	0.06	3.38	3.38	55.65	60.38	46.43	11.89	0.51	0.69	1.36	0.02	46.89	63.84	17.63	52.87	0	3.38	0.28	0.05	0.01	0.04	51.68	2.2	0.01	0.8	39.59	0	0	12	25.12	32.01	0.1	76.17	94.73	726.99	422.31	914.74	625.03	774.83	484.2	866.54	460.48
41.274	0	2.69	0.01	5.32	0.07	23.09	0.05	0.06	2.88	2.88	53.82	73.03	40.36	13.32	0.61	0.56	1.51	0.02	53.4	69.86	31.54	67.19	0	2.88	0.25	0.04	0.02	0.05	52.33	2.37	0.02	0.56	36.75	0	0	12	27.48	31.37	-1.83	76.1	97.67	723.83	423.39	911.27	626.31	768.63	486.94	862.81	461.06
41.307	0	3.4	0.01	3.28	0.08	19.94	0.06	0.06	2.74	2.74	60.12	72.99	40.39	10.73	0.77	0.39	1.65	0.02	54.49	75.27	26.8	61.15	0	2.74	0.29	0.04	0.03	0.1	51.21	2.15	0.01	1.19	34.52	0	0	12	25.25	32.6	0.03	76.15	96.81	720.8	423.58	909.38	626.67	768.1	486.45	861.65	461.56
41.341	0	2.36	0.03	0.45	0.1	4.61	0.08	0.06	2.79	2.79	90.79	29.72	30.49	14.08	0.81	0.34	1.45	0.02	44.35	71.22	16.29	33.59	0	2.79	0.35	0.02	0.03	0.12	38.28	1.92	0.01	1.6	24.98	0	0	12	21.08	31.04	-0.25	75.81	96.57	720.05	424.62	907.75	627.21	766.23	483.38	860.58	462.8
41.374	0	2.91	0.04	0.28	0.12	3.57	0.1	0.06	2.36	2.36	92.87	28.94	30.27	34.47	0.73	0.25	1.79	0.02	43.42	74.81	11.09	27.43	0	2.36	0.26	0.02	0.02	0.09	38.73	2.12	0.01	4.88	23.06	0	0	12	18.41	25.21	0.61	75.71	100.52	719.74	425.91	906.4	626.17	763.85	483.18	862.5	463.9
41.408	0	2.91	0.04	0.18	0.11	1.84	0.09	0.06	2.15	2.15	94.18	13.19	23.29	43.41	0.62	0.19	2.06	0.02	37.09	80.68	13.87	18.09	0	2.15	0.37	0.01	0.03	0.16	32.8	2	0.02	1.7	20.2	0	0	12	13.6	23.33	1.48	75.19	101.81	719.16	427.22	906.77	627.35	763.62	482.54	863.92	465.09
41.441	0	3.12	0.05	0.34	0.1	1.49	0.09	0.06	2.87	2.08	93.76	10.64	19.21	83.86	0.54	0.14	2.87	0.01	35.59	80.3	18.39	26.42	0	1.63	0.46	0.01	0.04	0.2	31.26	2.08	0.02	1.52	19.02	0	0	12	12.9	13.76	1.37	75.85	109.02	724.12	430.99	913.3	632.26	765.41	486.85	873.03	469.44
41.474	0	2.57	0.05	0.29	0.1	1.53	0.1	0.06	3.12	2.05	94.87	9.52	19.43	93.2	0.72	0.18	3.12	0.01	36.03	75.78	17.53	25.61	0	2.05	0.59	0.01	0.06	0.5	29.28	1.79	0.02	2.96	19.07	0	0	12	10.9	8.91	0.41	76.37	114.8	736.99	434.16	924.9	634.26	773.64	488.05	887.41	472.74
41.508	0	2.7	0.05	0.19	0.12	1.44	0.11	0.06	3.79	2.08	94.59	9.81	20.76	95.56	0.76	0.26	3.79	0.01	36.13	74.38	11.74	22.26	0	2.08	0.68	0	0.08	0.92	29.6	1.74	0.02	1.14	18.43	0	0	12	12.47	6.65	-0.73	76.96	117.51	752.07	436.58	937.52	635.92	784.83	487.95	901.75	476.19
41.541	0	2.55	0.05	0.08	0.13	3.75	0.14	0.06	4.05	2.08	92.5	25.16	31.35	98.56	0.83	0.33	4.05	0.01	49.37	75.13	4.81	11.58	0	2.08	0.85	0	0.11	0.79	30.4	1.79	0.03	0.78	20.51	0	0	12	9.02	0.87	-0.91	76.58	127.01	764.28	440.07	947.03	635.16	790.44	489.54	917.03	479.31
41.574	0	2.04	0.04	0.04	0.12	7.02	0.15	0.06	4.12	2.36	85.96	38.4	37.86	97.04	0.83	0.33	4.12	0.01	57.53	72.78	1.71	3.13	0	2.36	0.82	0	0.16	0.97	29.92	2.05	0.03	0.12	22.3	0	0	12	7.28	-4.55	-2.56	76.7	123.73	784.38	445.08	964.72	637.62	809.17	490.56	932.81	486.05
41.608	0	3.04	0.06	0.05	0.17	7.26	0.22	0.06	7.51	2.32	85.48	63.38	35.61	96.56	0.96	0.27	7.51	0.01	65.94	74.91	1.44	1.62	0	2.29	0.91	0	0.26	0.57	34.22	2.32	0.03	0.13	18.35	0	0	12	9.97	-5.33	-1.3	77.08	119.97	796.86	447.65	975.64	639.94	823.98	491.81	943.92	489.65
41.641	0	2.01	0.05	0.05	0.17	7.08	0.2	0.07	7.05	2.82	85.84	60.36	35.82	92.67	1.1	0.36	7.05	0.02	62.52	64.34	1.51	0.7	0	2.43	1.1	0.01	0.3	0.71	36.05	2.82	0.04	0.09	19.85	0	0	12	9.9	-9.32	0	76.91	116.13	810.06	449.97	987.48	640.89	839.58	491.75	955.7	493.39
41.674	0	1.41	0.05	0.05	0.19	1.46	0.16	0.07	7.76	3.75	97.07	18.95	23.16	88.36	1.26	0.4	7.76	0.02	34.55	50.91	1.55	0.36	0	2.46	0.78	0.02	0.23	0.54	40.7	3.75	0.04	0.6	19.4	0	0	12	10.77	-11.87	-0.61	76.69	111.95	817.45	450.21	997.86	644.4	850.04	492.14	961.94	495.37
41.708	0	0.79	0.04	0.05	0.17	1.37	0.13	0.07	7.22	4.75	97.26	11.32	23.2	79.11	1.42	0.42	7.22	0.02	27.06	38.76	2.52	0.4	0	2.54	0.65	0.03	0.19	0.56	40.65	4.75	0.05	0.81	22.58	0	0	12	10.73	-15.34	-0.76	76.37	110.83	823.32	450.74	1005.32	646.49	857.08	492.67	967.84	496.68
41.741	0	0.57	0.03	0.05	0.15	1.49	0.1	0.07	6.18	4.97	97.01	9.87	25.48	72.74	1.33	0.31	6.18	0.03	22.26	31.53	2.09	0.31	0	2.17	0.44	0.03	0.16	0.74	43.54	4.97	0.05	0.36	25.82	0	0	12	9	-17.09	-1.41	75.92	108.65	829.28	451.47	1012.22	647.72	864.03	493.23	972.61	497.25
41.775	0	0.33	0.02	0.04	0.12	5.32	0.09	0.07	5.09	4.47	89.35	21.46	36.63	49.74	1.73	0.27	5.09	0.05	31.98	22.75	2.78	0.61	0	2.82	0.44	0.07	0.12	1.53	45.21	4.47	0.06	0.17	32.62	0	0	12	10.05	-22.05	-0.2	75.25	106.96	830.58	449.19	1018.64	651.51	869.8	490.57	976.53	497.65
41.808	0	0.2	0.01	0.04	0.11	9.45	0.07	0.07	4	4	81.1	25.26	43.06	32.27	1.93	0.2	4	0.05	33.11	13.77	2.24	0.86	0	2.65	0.37	0.1	0.1	2.15	46.72	4.77	0.07	0.1	37.59	0	0	12	11.75	-25.71	-0.06	75.26	106.6	833.17	450.93	1020.03	651.53	872.11	491.6	978.31	500.86
41.841	0	0.18	0.01	0.04	0.11	11.36	0.07	0.08	3.42	3.42	77.27	32.52	45.42	45.88	2.48	0.18	3.42	0.07	33.94	10.21	1.43	0.89	0	2.68	0.37	0.13	0.07	2.25	50.32	4.65	0.07	0.49	39.01	0	0	12	11.24	-22.83	-0.49	75.62	103.31	836.85	452.68	1021.14	650.85	875.84	493.11	978.84	501.12
41.875	0	0.12	0	0.03	0.08	38.06	0.05	0.08	3.17	3.17	36.94	71.45	60.23	66.62	2.78	0.18	2.56	0.09	35.26	9.31	1.61	1.43	0	3.17	0.3	0.2	0.04	2.65	54.55	4.28	0.08	0.29	52.37	0	0	12	13.77	-18.55	-0.02	76.52	105.13	836.4	452.22	1020.27	651.41	874.66	493.94	979.61	500.04
41.908	0	0.12	0	0.03	0.08	38.54	0.04	0.08	2.93	2.93	36.46	75.01	60.89	52.89	3.35	0.14	2.24	0.11	33.39	8.52	1.23	1.21	0	2.93	0.27	0.23	0.03	2.85	57.01	4.11	0.08	0.21	53.51	0	0	12	12.16	-21.42	1.08	76.1	104.48	838.57	451.81	1022.65	650.82	878.23	492.08	982.4	500.06
41.941	0	0.11	0	0.03	0.07	57.88	0.03	0.08	2.51	2.51	17.12	89.69	68.7	74.77	3.57	0.12	1.8	0.11	34.18	9.59	1.19	0.75	0	2.51	0.28	0.25	0.04	2.25	64.14	4.43	0.07	0.22	60.12	0	0	12	13.39	-16.57	0.42	76.77	105.02	841.1	452.23	1023.03	649.53	878.84	493.48	983.71	499.14
41.975	0	0.11	0	0.03	0.07	78.01	0.02	0.08	2.91	1.94	0	97.07	77.93	81.06	3.62	0.12	1.11	0.11	34.52	9.16	1.46	0.95	0	1.94	0.3	0.49	0.04	2.91	76.96	6.01	0.07	0.3	68.45	0	0	12	11.92	-14.73	-1.34	76.46	107.12	843.18	450.63	1029.17	651.37	880.38	493.44	987.41	497.81
42.008	0	0.12	0	0.03	0.07	77.65	0.02	0.08	3.11	1.8	0	97.46	77.98	81.98	3.48	0.12	1.13	0.1	32.36	11.53	1.51	0.9	0	1.8	0.3	0.51	0.04	3.11	77.72	5.76	0.08	0.33	69.36	0	0	12	12.77	-14.42	0.5	76.91	105.95	846.46	452.62	1028.17	650.22	883.67	494.46	989.56	498.1
42.041	0	0.13	0	0.03	0.07	81.04	0.02	0.08	2.94	1.67	0	98.02	80.18	65.62	3.22	0.1	1.05	0.11	32.87	14.56	1.23	0.83	0	1.67	0.32	0.84	0.04	2.94	79.93	5.61	0.1	0.28	70.96	0	0	12	8.89	-18.77	-0.37	75.6	108.13	854.93	453.47	1038.03	649.9	890.95	494.12	998.92	500.07
42.075	0	0.16	0	0.04	0.07	83.2	0.02	0.08	2.29	1.76	0	98.51	82.06	52.71	3.36	0.1	0.9	0.11	31.96	17.73	1.07	0.99	0	1.29	0.32	1.76	0.04	2.29	84.82	4.19	0.08	0.46	72.74	0	0	12	10.08	-21.46	-0.55	75.75	103.49	858.77	453.76	1042.75	652.06	897.41	494.71	1000.74	500.55
42.108	0	0.17	0	0.03	0.07	82.23	0.02	0.07	2.09	1.73	0	98.6	81.77	45.76	3.32	0.1	0.9	0.1	29.97	21.4	0.67	0.65	0	1.56	0.34	1.73	0.04	2.09	83.69	3.62	0.09	0.41	73.14	0	0	12	8.96	-22.85	-0.38	75.28	106.11	865.3	454.4	1048.61	650.82	902.41	494.5	1008.28	501.7
42.142	0	0.17	0	0.03	0.06	86.5	0.02	0.07	1.18	1.59	0	99.21	85.48	38.73	3.65	0.1	0.6	0.12	28.57	22.77	0.61	0.62	0	1.18	0.34	1.59	0.04	0.96	86.62	2.9	0.09	0.18	76.76	0	0	12	9.11	-24.29	-0.52	75.39	105.73	868.58	454.72	1053.68	653.89	906.58	495.96	1012.17	501.38
42.175	0	0.16	0	0.03	0.06	86.31	0.01	0.07	1.19	1.4	0	99.53	86.25	41.35	3.6	0.12	0.52	0.13	21.98	24.26	0.6	0.7	0	1.19	0.28	1.4	0.04	0.5	87.13	2.57	0.11	0.25	79.96	0	0	12	10.36	-23.75	0.77	75.33	107.56	875.87	455.55	1059.34	653.39	913.31	496.1	1020.68	502.53
42.208	0	0.15	0	0.03	0.06	84.42	0.01	0.08	1.18	1.48	0	99.55	85.03	57.78	4.42	0.14	0.49	0.13	18.62	23.05	0.7	0.81	0	1.18	0.31	1.48	0.04	0.31	86.63	2.71	0.12	0.51	80.31	0	0	12	9.54	-20.43	1.04	75.28	108.92	882.71	454.3	1065.76	650.45	919.64	493.48	1028.18	502.61
42.242	0	0.12	0	0.03	0.06	81.27	0.01	0.08	1.41	1.59	0	99.55	83.1	64.44	5.25	0.17	0.42	0.15	14.74	19.89	0.89	1.13	0	1.41	0.31	1.59	0.05	0.17	85.39	2.35	0.17	0.25	80.29	0	0	12	9.93	-19.03	1.3	75.63	104.81	886.32	453.4	1069.63	650.98	925.66	492.81	1030.14	501.02
42.275	0	0.13	0	0.03	0.06	75.73	0.02	0.08	1.3	1.6	0	99.42	79.99	56.48	6.64	0.18	0.44	0.15	12.17	19.99	0.92	1.26	0	1.3	0.32	1.6	0.07	0.16	84.96	2.36	0.2	0.36	78.64	0	0	12	10.14	-20.7	1.41	75.55	103.7	890.54	452.8	1073.66	649.79	930.47	491.53	1033.71	501.27
42.308	0	0.13	0	0.03	0.07	75.37	0.02	0.09	1.28	1.4	0	99.3	78.96	57.39	8.5	0.2	0.51	0.14	14.11	21.73	1.31	1.48	0	1.28	0.31	1.4	0.09	0.31	83.6	2.3	0.25	0.64	77.48	0	0	12	13.66	-20.51	1.83	76.42	104.15	896.21	451.95	1080.02	650.05	936.74	490.81	1040.21	502.68
42.342	0	0.12	0	0.03	0.08	66.65	0.02	0.09	1.26	1.26	8.35	98.99	74.95	40.95	10.22	0.26	0.64	0.15	11.09	19.27	0.88	1.09	0	1.26	0.41	1.1	0.14	0.53	82.03	2.04	0.39	0.14	75.2	0	0	12	10.12	-23.83	0.79	75.92	96.47	904.8	454.42	1084.56	648.13	946.14	492.41	1042.16	501.67
42.375	0	0.13	0	0.03	0.1	52.06	0.03	0.1	1.19	1.35	22.94	97.89	68.77	24.01	12.59	0.36	0.71	0.17	9.51	17.4	0.8	0.81	0	1.19	0.5	1.35	0.2	0.89	82.2	2.16	0.43	0.61	70.54	0	0	12	14.17	-27.76	0.47	76.46	90.04	914.16	455.51	1092.53	647.59	958.04	492.36	1047.09	505.68
42.409	0	0.14	0	0.04	0.13	29.82	0.03	0.12	1.25	1.61	45.18	94.43	59.89	36.3	14.86	0.61	0.92	0.19	5.28	14.99	0.47	0.87	0	1.25	0.58	1.61	0.23	0.72	81.89	2.23	0.55	0.37	64.28	0	0	12	12.53	-24.81	1.94	77.03	88.31	923.03	455.8	1098.49	644.81	967.49	491.08	1054.74	504.8
42.442	0	0.19	0	0.06	0.21	10.84	0.05	0.13	1.11	2.4	78.32	76.28	47.96	5.83	16.54	0.87	1.11	0.22	3.59	11.8	0.5	0.89	0	0.94	0.53	2.4	0.23	0.25	84.48	2.41	0.56	0.78	53.94	0	0	6	13.22	-35.91	0.37	76.55	74.54	929.6	455.74	1101.8	642.26	978.13	490.71	1051.62	503.13
42.475	0	0.23	0.01	0.08	0.27	4.73	0.06	0.12	1.2	2.86	90.54	66.13	39.87	0.14	15.1	1.29	1.2	0.27	2.2	9.41	0.85	1.31	0	0.71	0.39	2.86	0.19	0.05	86.56	2.61	0.45	0.32	46.62	0	0	6	10.21	-54.82	-2.17	74.74	53.91	937.89	453.1	1107.57	637.55	993.67	487.16	1046.51	497.88
42.509	0	0.37	0.02	0.15	0.43	0.92	0.08	0.12	1.35	4.75	98.15	65.03	24.55	0.04	12.61	2.07	1.35	0.36	0.99	6.63	1.07	2.4	0	0.59	0.29	4.75	0.13	0.01	88.45	3.5	0.51	0.17	32.25	0	0	6	3.31	-61.1	-3.44	73.5	44.6	948.95	455.49	1112.83	633.13	1005.3	487.77	1049.47	493.89
42.542	0	0.48	0.04	0.22	0.6	0.25	0.1	0.12	1.36	7.79	98.8	59.52	12.9	0.01	10.05	3.38	1.36	0.55	0.47	3.13	1.1	1.44	0	0.44	0.24	7.79	0.07	0	88.07	5.34	0.48	0.39	20.9	0	0	6	-0.42	-69.33	-5.19	73.06	32	957.51	455.72	1116.52	629.52	1016.35	488.11	1048.35	488.4
42.575	0	0.53	0.05	0.28	0.75	0.15	0.11	0.14	1.39	8.89	98.51	57.45	7.67	0	8.89	5.77	1.39	1.15	0.36	1.41	1.62	2.59	0	0.4	0.14	13.23	0.05	0	88.17	6.65	0.39	0.47	15.97	0	0	6	-3.65	-77.67	-9.87	73.43	21.82	960.69	450.97	1121.03	625.35	1021.64	486.19	1042.68	480.42
42.609	0	0.74	0.09	0.48	1.09	0.06	0.13	0.18	1.74	8.27	97.81	57.29	0	0	8.27	8.37	1.74	2.12	0.3	0.72	1.99	6.89	0	0.23	0.08	31.58	0.02	0	88.62	9.58	0.39	0.98	7.91	0	0	6	-1.65	-84.68	-9.34	74.51	10.86	963.75	443.86	1124.54	619.3	1030.12	479.18	1040.07	474.82
42.642
42.675
42.709
42.742
42.776
42.809
42.842
42.876
42.909
42.942
42.976
43.009
43.042
43.076
43.109
43.143
43.176
43.209
43.243
43.276
43.309
43.343
43.376
43.41
43.443
43.476
43.51
43.543
43.576
43.61
43.643
43.676
43.71
43.743
43.777
43.81
43.843
43.877
43.91
43.943
43.977
44.01
44.043
44.077
44.11
44.144
44.177
44.21
44.244
44.277
44.31
44.344
44.377
44.411
44.444
44.477
44.511
44.544
44.577	0	0.87	0	0.03	0.12	99.34	0.04	2.02	12.86	12.86	0	99.89	89.01	97.97	17.01	0.31	12.86	0.86	59.81	64.63	1.2	1.34	0	0.17	0.01	4.64	2.2	0.07	99.55	68.68	0.03	1	89.23	0	0	0	7.51	2.61	0.58	74.85	106.77	904.11	465.15	1092.75	669.96	944.73	511.04	1051.41	506.62
44.611	0	1.17	0	0.05	0.1	99.77	0.04	1.33	4.56	19.76	0	99.91	86.71	98.23	4.56	0.09	19.76	0.59	81.22	59.82	4.03	2.21	0	0.38	0.08	3.4	0.8	0.05	99.78	71.49	0.02	0.6	87.88	0	0	0	9.31	1.92	-1.05	75.74	114.81	896.99	456.06	1081.63	656.14	930.06	500.53	1044.86	498.75
44.644	0	1.16	0	0.06	0.1	99.84	0.05	1.11	2.39	26.74	0	99.94	82.18	98.61	2.39	0.1	26.74	0.34	86.21	53.48	7.04	2.86	0	0.44	0.09	2.42	0.34	0.03	99.8	69.34	0.02	0.37	88.26	0	0	0	9.7	-0.68	-2.36	75.79	115.66	888.12	454.34	1072.05	653.14	919.22	499.95	1034.82	496.28
44.677	0	1.31	0	0.09	0.1	99.81	0.05	0.7	1.78	26.54	0	99.95	80.57	96.18	1.78	0.11	26.54	0.31	88.09	55.78	11.38	5.37	0	0.48	0.1	2.81	0.16	0.02	99.81	58.75	0.02	0.36	86.14	0	0	0	15.32	5.87	-2.27	76.72	116.83	881.5	454.08	1060.78	649.52	909.93	501.58	1026.53	494.26
44.711	0	1.92	0	0.28	0.09	99.82	0.05	0.46	1.52	26.71	0	99.96	76	94.67	1.52	0.18	26.71	0.24	92.19	64.6	22.02	17.04	0	0.54	0.1	2	0.13	0.01	99.8	49.07	0.02	0.44	84.35	0	0	0	16.74	7.62	-2.42	76.8	113.22	871.04	454.95	1046.96	646.74	899.63	502.82	1012.51	494.07
44.744	0	4.18	0	2.76	0.09	99.73	0.05	0.21	1.58	28.93	0	99.96	71.42	81.15	1.58	0.23	28.93	0.22	89.97	70.5	29.8	54.28	0	0.81	0.16	2.52	0.11	0.01	99.62	29.75	0.02	0.23	81.96	0	0	0	16.96	14.7	-2.44	76.67	110.16	859.7	454.74	1032.92	642.04	888.84	504.67	998.22	491.55
44.778	0	9.71	0	28.87	0.1	99.4	0.06	0.12	1.97	16.27	0	99.93	63.2	69.08	1.97	0.22	34.6	0.23	84.62	75.25	41.7	92.73	0	1.02	0.26	2.62	0.1	0.01	99.48	16.27	0.02	0.2	77.46	0	0	0	16.51	17.98	-2.26	76.23	105.98	845.11	454.56	1019.93	642.9	877.63	506.2	982.44	490.46
44.811	0	16.2	0	36.44	0.17	96.31	0.11	0.09	2.1	8.76	0	99.88	55.58	55.43	2.1	0.24	39.36	0.22	77.19	76.27	42.48	90.39	0	1.05	0.3	1.73	0.07	0	99.42	8.76	0.01	0.47	64.66	0	0	0	15.65	20.91	-1.82	76.21	101.81	834.09	453.76	1011.51	644.27	870.67	506.88	970.93	489.13
44.844	0	21.99	0.01	58.41	0.2	84.06	0.13	0.08	1.49	6.57	0	99.76	35.81	42.79	1.49	0.2	41.44	0.16	69.01	79.49	52.78	90.87	0	1.41	0.72	0.88	0.04	0.01	99.23	6.57	0.01	0.25	54.5	0	0	0	14.58	23.45	-1.89	75.8	100.44	821.95	452.91	1002.41	645.76	861.01	507.93	959.35	487.49
44.878	0	25.2	0.02	52.96	0.28	55.31	0.18	0.07	1.6	4.78	19.69	99.59	19.19	16.24	1.6	0.26	44.19	0.14	63.02	81.3	57.28	75.47	0	1.6	1.16	0.38	0.04	0.02	98.63	4.78	0.01	0.17	44.55	0	0	0	13.71	30.2	-1.16	75.52	92.16	812.26	453.35	994.15	646.95	857.35	509.56	946.64	486.77
44.911	0	26.6	0.05	12.72	0.48	16.51	0.3	0.07	1.9	4.5	48.4	98.81	5.92	19.79	1.68	0.26	46.7	0.12	50.32	82.92	47.42	37.72	0	1.6	1.9	0.21	0.05	0.04	98.03	4.5	0.01	0.11	34.58	0	0	0	14.18	29	0.62	76.49	93.28	805.44	453.03	987.67	646.52	851.43	509.46	942.05	487.33
44.944	0	25.25	0.07	2.25	0.73	5.7	0.41	0.07	2.5	4.42	49.75	98.25	1.63	2.56	1.75	0.31	46.05	0.1	42.27	81.07	33.81	10.11	0	1.21	2.5	0.13	0.06	0.26	97.43	4.42	0.02	0.18	28.05	0	0	0	17.04	40.19	0.96	77.11	79.29	800.49	452.93	981.8	646.85	853.89	510.01	929.75	486.93
44.978	0	19.85	0.09	1.63	0.77	1.82	0.37	0.07	3.81	4.73	60.29	97.74	0	1.5	1.96	0.32	43.44	0.09	27.94	74.62	32.11	2.62	0	0.96	3.81	0.09	0.05	0.6	96.75	4.73	0.02	0.25	24.75	0	0	0	16.52	42.93	3.97	77.25	76.99	792.68	451.05	975.23	645.75	850.08	507.95	923.99	486.36
45.011	0	11.45	0.09	1.55	0.73	1.04	0.31	0.07	4.46	4.87	77.1	97.41	0	0.37	1.35	0.36	42.27	0.07	18.01	58.32	31.92	1.48	0	0.68	4.46	0.07	0.05	0.53	96.21	4.87	0.02	0.07	24.65	0	0	0	15.58	49.93	4.13	77.22	68.24	786.93	451.52	968.81	644.81	849.26	508.99	913.08	484.84
45.044	0	5.19	0.08	1.88	0.65	0.75	0.26	0.07	5.41	4.37	89.62	96.88	0	0.29	0.78	0.42	40.7	0.07	12.69	37.4	34.98	2.02	0	0.53	5.41	0.06	0.05	0.9	95.38	4.37	0.03	0.06	24.49	0	0	0	17.08	51.2	4.66	77.52	68.16	780.4	450.61	964.29	645.54	844.72	510.41	907.52	483.91
45.078	0	2.48	0.12	3.15	0.6	0.31	0.22	0.07	6.22	3.94	93.71	96.88	-3	0.11	0.5	0.5	37.48	0.06	7.49	19.29	42.69	1.9	0	0.4	6.22	0.03	0.07	0.93	93.41	3.94	0.03	0.12	19.05	0	0	0	14.36	55.96	4.83	77.28	65.11	774.57	449.68	960.23	647.41	841.25	507.1	902.25	484.34
45.111	0	1.31	0.09	3.33	0.47	0.36	0.16	0.07	6.31	3.68	93.35	96.67	0	0.05	0.36	0.65	31.72	0.08	6.77	8.72	43.21	4.43	0	0.32	6.31	0.04	0.09	1.55	92.06	3.68	0.04	0.02	20.73	0	0	0	13.11	60.09	3.71	77.42	58.58	768.45	447.43	955.94	644.98	839.9	506.74	891.09	478.27
45.145	0	1.28	0.14	0.76	0.68	0.11	0.22	0.06	3.96	2.31	97.44	78.43	0	0.08	0.26	0.89	26.11	0.08	2.27	2.72	18.6	0.8	0	0.23	3.96	0.03	0.09	1.06	83.28	2.31	0.07	0.05	12.44	0	0	0	8.01	57.37	4.68	75.92	59.66	766.87	447.91	951.97	645.61	834.98	499.5	892.15	482.41
45.178	0	0.97	0.16	0.49	0.6	0.08	0.21	0.06	3.02	1.91	98.07	54.73	0	0.05	0.19	1.12	21.39	0.08	1.87	1.13	14.43	0.67	0	0.18	3.02	0.02	0.1	1.13	74.31	1.91	0.11	0.02	9.44	0	0	0	6.47	60.37	3.08	75.48	55.12	763.17	447.61	948.48	645.14	832.71	498.6	884.69	480.27
45.211	0	0.75	0.14	0.5	0.49	0.08	0.17	0.06	3.05	1.97	98.5	40.58	0	0.03	0.17	1.17	17.36	0.09	2.78	0.63	15.79	2.18	0	0.15	3.05	0.03	0.11	0.85	71.23	1.97	0.12	0.03	9.85	0	0	0	6.87	62.67	1.91	75.62	49.69	759.67	444.41	945.26	640.76	832.2	497.1	876.35	474.3
45.245	0	0.58	0.15	0.31	0.41	0.06	0.16	0.06	2.51	1.99	98.84	16.62	0	0.01	0.13	1.22	12.55	0.11	3.35	0.39	10.98	2.63	0	0.09	2.51	0.02	0.15	0.51	60.71	1.99	0.17	0.06	6.96	0	0	0	5.87	67.79	-0.69	74.83	42.21	757.08	441.7	943.08	642.18	830.65	490.79	869.46	474.2
45.278	0	0.55	0.14	0.39	0.38	0.07	0.14	0.06	1.39	2.24	98.91	18.81	0	0.01	0.12	0.94	10.17	0.11	5.22	0.32	13.13	5.2	0	0.08	1.39	0.02	0.17	0.33	62	2.24	0.22	0.1	6.96	0	0	0	3.91	66.17	-0.48	74.34	39.99	752.17	440.88	938.45	643.07	826.41	487.27	864.41	474.82
45.311	0	0.56	0.14	0.66	0.35	0.07	0.12	0.07	0.83	3.11	98.67	16.34	0	0	0.13	1.05	6.79	0.11	8	0.23	13.18	16.78	0	0.05	0.83	0.02	0.18	0.27	59.83	3.11	0.3	0.41	5.83	0	0	0	5.24	73.94	-0.34	76.13	30.66	749.4	434.01	936.6	637.76	829.56	481.6	857.16	468.23
45.345	0	0.49	0.13	0.6	0.28	0.07	0.11	0.07	3.63	3.63	98.8	6.05	0	0.01	0.17	1.02	3.63	0.11	7.47	0.18	8.64	25.75	0	0.03	0.76	0.03	0.23	0.33	50.56	4.86	0.5	0.4	6.12	0	0	0	6.39	70.46	-0.27	76.23	35.32	744.21	432.39	934.12	638.17	823.78	482.42	855.22	466.33
45.378	0	0.47	0.13	0.38	0.31	0.07	0.11	0.07	0.51	2.92	99.07	5.97	0	0	0.22	1.12	2.92	0.07	5.67	0.16	6	18.05	0	0.03	0.4	0.04	0.31	0.24	53.03	5.19	0.51	0.08	6.15	0	0	0	3.28	74.45	1.37	75.8	27.96	738.94	427.37	928.99	634.92	822.55	473.05	848.67	463.08
45.412	0	0.63	0.11	1.09	0.3	0.08	0.11	0.08	0.76	1.4	97.82	7.29	2.1	0	0.41	0.94	1.4	0.07	7.78	0.21	4.33	40.83	0	0.01	0.44	0.09	0.41	0.39	53.9	6.63	0.76	0.19	7.15	0	0	0	7.2	73.38	2.46	75.21	31.97	735.17	424.25	927.2	632.71	819.84	475.66	847.36	459.41
45.445	0	0.39	0.11	0.35	0.26	0.08	0.11	0.08	0.97	0.9	99.22	3.4	2.09	0	1.42	1.04	0.9	0.21	7.37	0.15	3.91	25.3	0	0.01	0.42	0.15	0.45	0.76	44.31	7.18	0.97	0.02	7.16	0	0	0	4.23	83.29	6.29	64.47	16.84	734.03	423.25	923.44	628.67	828.47	469.97	840.33	458.01
45.478	0	0.26	0.12	0.09	0.25	0.06	0.12	0.09	1.27	0.95	99.49	1.48	0.15	0	2.58	1.19	0.95	0.16	4.58	0.08	2.08	5.45	0	0.01	0.53	0.22	0.5	0.98	36.55	7.94	1.27	0.14	6.04	0	0	0	3.62	88.76	5.08	48.2	10.43	735.56	426.9	920.61	628.43	831.77	471.11	834.03	460.93
45.512	0	0.19	0.13	0.05	0.21	0.05	0.13	0.1	2.66	0.67	99.58	0.59	0	0	3.82	1.27	0.62	0.11	3.17	0.03	0.9	2.11	0	0.01	0.66	0.67	0.68	2.03	24.44	7.97	2.66	0.23	5.39	0	0	0	1.94	89.69	5	45.91	6.49	734.25	428.62	915.25	627.22	829.09	469.75	829.71	463.3
45.545	0	0.14	0.13	0.04	0.22	0.05	0.17	0.14	3.56	0.94	99.55	0.53	0	0	9.94	1.62	0.49	0.2	3.01	0.02	0.87	2	0	0.02	1.41	0.94	0.79	2.11	16.66	10.34	3.56	0.03	5.17	0	0	0	1.34	88.1	3.01	54.19	6.01	732.39	430.42	909.9	626.13	822.58	470.22	825.74	465.11
45.578	0	0.12	0.13	0.03	0.25	0.05	0.21	0.16	3.97	1	99.51	0.56	0	0	13.6	1.93	0.45	0.17	1.82	0.01	0.57	0.78	0	0.02	1.67	1	1.26	1.21	13.77	10.14	3.97	0.1	4.83	0	0	0	3.45	89.25	3.38	46.13	9.21	732.72	434.01	904.22	621.1	821.04	474.65	822.27	465.52
45.612	0	0.11	0.14	0.03	0.29	0.04	0.28	0.21	3.62	1.4	99.42	0.74	0	0	19.57	1.36	0.3	0.14	2.46	0.01	0.56	1.98	0	0.02	1.33	1.4	0.97	0.92	11.93	11.22	3.84	0.07	3.62	0	0	0	3.25	81.73	2.48	67.36	15.64	728.55	437.27	896.12	619.24	808.47	477.12	820.78	467.47
45.645	0	0.09	0.15	0.03	0.45	0.04	0.54	0.41	3.34	1.5	98.92	1.79	0	0	33.62	1.5	0.31	0.23	2.81	0.01	1.21	7.37	0	0.02	2.58	1.5	0.64	1.03	9.86	13.05	4.52	0.04	3.34	0	0	0	4.81	84.47	3.17	60.54	14.78	726.8	438.8	890.49	616.31	807.12	479.65	816.44	468.17
45.678	0	0.09	0.15	0.03	0.48	0.04	0.56	0.47	3.21	1.71	98.87	2.35	0	0	34.99	1.34	0.25	0.18	2.96	0.01	1.55	7.68	0	0.01	1.93	1.71	0.33	0.48	11.96	15.12	4.24	0.26	3.21	0	0	0	2.09	81	3.19	70.28	15.6	719.98	439.37	881.16	613.89	796.65	476.33	809.9	468.1
45.712	0	0.14	0.16	0.08	0.28	0.04	0.28	0.31	3.73	2.84	99.38	0.74	0	0	19.44	1.03	0.22	0.05	3.73	0.01	3.56	19.01	0	0.01	1.61	2.84	0.17	0.38	11.91	20.74	4.14	0.55	2.47	0	0	0	1.56	79.14	8.03	74.65	15.96	713.27	440.45	871.99	612.55	790.67	476.79	805.17	470.13
45.745	0	0.14	0.16	0.12	0.23	0.04	0.21	0.3	3.19	4.24	99.39	0.68	0	0	15.24	0.84	0.22	0.06	3.19	0.02	10.41	17.77	0	0.01	0.8	4.24	0.08	0.17	15.09	24.87	3.78	0.33	2.27	0	0	0	2.55	79.76	10.22	75.61	15.27	713.35	442.43	866	608.06	789.42	478.65	803.09	471.85
45.779	0	0.1	0.16	0.12	0.18	0.04	0.16	0.42	3.19	8.7	99.17	1.07	0	0	13.78	0.63	0.22	0.08	3.19	0.04	22.07	6.16	0	0.01	0.62	8.7	0.03	0.1	14.52	34.06	4.5	2.92	1.95	0	0	0	2.47	75.02	4.46	73.85	20.68	710.51	445.53	860.86	607.77	779.33	481.43	797.88	472.29
45.812	0	0.11	0.16	0.11	0.15	0.04	0.13	0.36	4.62	9.5	99.28	1.06	0	0.01	9.5	0.51	0.25	0.04	4.62	0.08	21.96	3.77	0	0.01	0.36	14.14	0.02	0.1	14.48	35.01	5.7	3.98	2.07	0	0	0	2.1	68.05	3.66	72.65	26.14	707.52	448.35	856.35	608.83	771.94	484.37	796.27	474.83
45.845	0	0.11	0.16	0.14	0.16	0.04	0.13	0.34	5.91	9.18	99.32	1.74	0	0.01	9.18	0.33	0.29	0.05	6.5	0.24	25.11	1.69	0	0.01	0.29	16.32	0.01	0.09	18.01	34.08	5.91	3.13	2.06	0	0	0	3.66	66.04	6.81	72.97	30.55	706.67	447.6	853.54	605.04	769.85	484.96	798.42	474.15
45.879	0	0.12	0.17	0.09	0.16	0.05	0.13	0.42	9.27	6.31	99.16	0.93	0	0	6.31	0.45	0.34	0.05	9.27	0.43	17.93	1.15	0	0	0.32	25.49	0	0.19	16.71	42.08	9.65	1.1	1.92	0	0	0	4.88	71.69	0.04	72.32	24.49	708.98	450.8	853.35	606.94	770.74	487.62	792.44	476.26
45.912	0	0.14	0.17	0.1	0.16	0.05	0.12	0.36	8.54	3.81	99.28	1.11	0	0.03	3.81	0.35	0.38	0.03	8.54	0.72	16.81	0.95	0	0	0.18	27.15	0	0.15	20.34	40.76	10.18	1.41	1.96	0	0	0	6.76	61.83	-0.09	69.89	37.79	706.75	451.86	852.55	608.09	762.57	491.88	797.2	476.78
45.945	0	0.16	0.17	0.1	0.17	0.04	0.12	0.4	6.85	2.78	99.2	1.11	0	0.23	2.78	0.44	0.46	0.05	6.85	0.95	14.8	0.81	0	0	0.19	36.87	0	0.15	22.38	44.17	12	0.98	1.78	0	0	0	6.36	52.42	-0.19	69.39	44.24	706.26	452.64	851.5	607.89	758.2	493.02	799.63	477.5
45.979	0	0.25	0.17	0.22	0.23	0.04	0.11	0.45	7.18	2.33	99.09	6.11	0	1.01	2.33	0.51	0.57	0.09	7.18	1.42	17.67	1.15	0	0	0.2	52.42	0	0.13	41.65	47.64	13.33	1.63	1.95	0	0	0	8.35	44.93	1.43	69.38	57.16	703.84	449.14	854.85	609.01	753.23	493.8	807.2	474.96
46.012	0	0.25	0.17	0.28	0.22	0.05	0.1	0.44	8.24	1.84	99.12	8.75	0	5.26	1.84	0.46	0.63	0.13	8.24	2.06	20.9	0.98	0	0	0.24	61.95	0	0.09	43.26	47.48	13.01	0.75	1.95	0	0	0	10.47	36.45	2.36	70.16	63.48	703.52	446.73	858.15	609.69	752.22	494.75	811.93	473.19
46.045	0	0.31	0.17	0.57	0.26	0.05	0.09	0.45	7.79	1.41	98.85	29.71	0	3.16	1.41	0.51	0.69	0.2	9.36	1.58	26.19	1.18	0	0	0.23	55.98	0	0.06	56.42	48.08	7.79	1.19	1.67	0	0	0	7.94	39.11	1.92	70.1	67.01	703.83	441.56	867.27	613.89	754.87	490.51	818.52	469.55
46.079	0	0.52	0.17	1.1	0.41	0.05	0.1	0.45	4.89	1.12	97.79	65.77	0	2.41	1.12	0.62	0.79	0.28	11.83	1.04	24.86	1.96	0	0	0.26	56.81	0	0.04	76.59	48.29	4.89	0.11	1.35	0	0	0	11.93	40.5	2.22	70.5	66.5	701.2	434.39	878.01	623.45	759.3	486.95	822.66	466.76
46.112	0	0.66	0.17	0.84	0.51	0.07	0.12	0.45	3.15	0.82	98.31	55.7	0	7.23	0.77	0.94	0.82	0.42	15.12	0.7	15.77	3.04	0	0	0.18	43.18	0	0.01	80.42	48.51	3.15	0.05	1.42	0	0	0	16.22	34.76	5.07	70.54	78.94	698.49	429.54	886.71	630.78	757.93	487.01	834.21	466.7
46.146	0	0.97	0.17	0.94	0.71	0.08	0.13	0.4	2	1.15	98.06	78.37	0	16.7	0.55	1.19	1.15	0.56	18.59	0.57	9.47	4.67	0	0	0.14	47.73	0	0.01	90.76	44.98	2	0.1	1.44	0	0	0	22.95	30.03	6.01	71.74	85.26	699.59	428.6	890.69	633.76	758.02	489.84	840.59	468.57
46.179	0	0.95	0.17	0.91	0.71	0.06	0.12	0.39	1.47	1.26	98.1	71.14	0	11.6	0.39	1.43	1.26	0.71	13.74	0.38	9.87	3.25	0	0	0.14	45.42	0	0.01	90.81	44.2	1.47	0.03	1.3	0	0	0	25.02	32.15	6.22	72.09	85.38	703.56	428.62	895.44	633.05	763.35	493.93	844.4	467.07
46.212	0	0.89	0.17	1.11	0.66	0.06	0.11	0.37	1.06	1.22	97.77	70.5	0	9.51	0.27	1.47	1.22	0.7	12.24	0.26	13.59	3.81	0	0.01	0.15	33.98	0	0.01	90.58	43.15	1.06	0.08	1.32	0	0	0	23.15	33.26	4.71	71.51	82.5	708.64	427.13	901.52	633.31	769.25	491.56	847.3	464.83
46.246	0	0.9	0.17	1.33	0.68	0.04	0.1	0.31	0.74	1.42	97.35	77.72	0	8.66	0.2	1.67	1.42	0.54	6.3	0.11	15.75	3.49	0	0.01	0.15	15.22	0	0.01	93.14	38.85	0.74	0.4	1.29	0	0	0	25.21	33.78	4.32	70.97	88.32	711.13	429.33	904.13	634.51	769.19	496.44	852.33	466.62
46.279	0	0.85	0.17	1.83	0.63	0.04	0.09	0.31	0.52	1.38	96.35	84.61	0	8.23	0.13	1.74	1.38	0.43	4.93	0.06	20.7	4.44	0	0.01	0.2	10.92	0	0.01	93.85	39.15	0.52	0.12	1.21	0	0	0	22.43	34.06	5.41	70.4	84.03	715.35	430.67	908.13	636.18	775.63	494.68	855.52	468.64
46.312	0	0.78	0.18	3.39	0.54	0.04	0.08	0.24	0.3	1.5	93.22	91.2	0	9.47	0.09	1.53	1.5	0.29	6	0.06	29.32	8.85	0	0.02	0.24	6.28	0	0.01	93.12	32.94	0.3	0.17	1.07	0	0	0	21.39	33.29	3.12	69.4	90.67	720.8	432.58	912.86	636.94	775.77	496.26	862.46	469.7
46.346	0	0.79	0.18	4.35	0.51	0.04	0.08	0.22	0.21	1.4	91.3	92.79	0	4.62	0.06	1.34	1.4	0.19	5.04	0.05	31.69	11.38	0	0.04	0.21	2.62	0	0.01	93.43	31.36	0.15	0.13	0.92	0	0	0	23.49	37.13	2.4	70.66	89.89	728.05	434.27	920.11	638.68	783.41	500	868.43	470.81
46.379	0	0.78	0.18	4.27	0.5	0.04	0.08	0.19	0.28	1.32	91.47	92.85	0	6.17	0.03	0.83	1.32	0.09	5.64	0.04	31.94	10.71	0	0.04	0.28	2.28	0	0.02	93.3	29.11	0.14	0.89	0.87	0	0	0	21.57	35.61	4.2	70.67	90.65	733.66	435.44	927.35	642.24	790.09	498.39	877.54	474.52
46.413	0	0.9	0.19	2.18	0.6	0.03	0.1	0.16	0.29	1.29	95.65	84.62	0	6.96	0.02	0.49	1.29	0.05	4.33	0.05	20.95	7.51	0	0.06	0.29	0.89	0	0.03	93.6	25.44	0.06	0.61	0.75	0	0	0	20.11	34.97	2.2	70.33	95.85	742.39	435.73	936.11	642.93	794.44	497.43	887.52	474.59
46.446	0	0.86	0.19	3.17	0.55	0.04	0.09	0.13	0.41	1.31	93.66	89.74	0	12.15	0.01	0.3	1.31	0.03	6.87	0.07	26.34	9.54	0	0.09	0.41	0.44	0	0.04	93.98	20.96	0.04	0.71	0.8	0	0	0	19.81	31.89	3.68	69.87	93.61	747.19	436.57	941.99	645.92	801.58	496.49	893.22	477.34
46.479	0	0.83	0.19	3.22	0.53	0.06	0.1	0.12	0.5	1.51	93.57	90.71	0	25.22	0.01	0.21	1.51	0.03	12.86	0.16	28.01	8.38	0	0.12	0.5	0.45	0	0.04	93.69	19.26	0.04	0.7	0.9	0	0	0	17.76	27.43	4.01	71.97	101.54	761.61	438.51	956.05	646.67	811.84	496.46	912.07	480.22
46.513	0	0.68	0.19	8.91	0.4	0.14	0.09	0.1	0.65	1.69	82.18	97.36	0	44.5	0.02	0.12	1.69	0.02	29.31	0.46	44.81	13.33	0	0.26	0.65	0.08	0	0.03	93.4	13.94	0.01	0.31	0.98	0	0	0	15.82	23.11	2.14	73.41	99.84	773.96	441.3	967.47	649.44	822.75	497.57	921.33	481.78
46.546	0	0.58	0.18	16.05	0.32	0.66	0.09	0.1	0.66	2.05	67.9	99.07	0	87.23	0.02	0.08	2.05	0.02	55.98	1.57	57.68	13.89	0	0.35	0.66	0.07	0	0.03	93.74	13.1	0.01	0.43	1.37	0	0	0	14.77	12.39	0.08	74.56	107.82	789.23	444.13	978.68	648.49	829.87	497.78	936.83	484.2
46.579	0	0.68	0.18	18.21	0.32	2.33	0.11	0.1	0.89	2.62	63.58	99.81	2.19	89.33	0.04	0.06	2.62	0.01	77.66	5.13	58.85	15.82	0	0.44	0.89	0.06	0.01	0.03	93.84	13.1	0.01	1	1.78	0	0	0	11.71	11.37	0.24	75.04	111.89	803.4	446.77	991.38	649.04	841.2	497.95	952.55	486.95
46.613	0	1.22	0.18	12.51	0.36	4.25	0.15	0.09	1.23	3.43	74.98	99.91	9.95	95.02	0.07	0.03	3.43	0.01	87.41	17.41	50.28	16.02	0	0.84	1.23	0.07	0.01	0.04	93.38	10.98	0.01	0.79	2.38	0	0	0	9.1	7.26	0.04	74.96	117.4	815.23	447.13	999.1	644.34	847.82	495.66	964.9	486.89
46.646	0	3.77	0.17	4.85	0.5	5.15	0.22	0.09	1.48	3.85	89.71	99.93	19.21	98.35	0.16	0.03	3.85	0.02	90.05	40.68	31.43	14.05	0	0.95	1.48	0.07	0.02	0.05	93.9	11.04	0.01	0.83	2.83	0	0	0	11.66	1.57	-1.42	76.21	118.85	831.72	451.33	1008.9	642.53	858.76	498.29	977.34	490.27
46.679	0	8.83	0.17	2.8	0.63	4.95	0.29	0.09	1.96	5.24	82.33	99.92	23.44	98.6	0.32	0.03	5.24	0.02	88.64	58.01	18.53	15.9	0	1.37	1.96	0.07	0.04	0.09	93.32	12.11	0.02	0.62	3.19	0	0	0	14.16	-0.73	-2.55	76.55	117.36	841.43	453.97	1014.06	641.26	865.9	500.02	983.01	492.51
46.713	0	18.81	0.17	1.45	0.78	5.05	0.37	0.09	1.88	8.59	62.39	99.91	26.08	97.14	0.5	0.03	8.59	0.02	85.73	76.52	9.24	12.56	0	1.88	1.23	0.07	0.06	0.06	94.6	11.27	0.02	0.49	4.84	0	0	0	9.38	-4.37	-1.94	76.39	116.67	849.56	457.39	1018.52	638.99	872.98	500.61	989.53	495.41
46.746	0	23.66	0.16	1.23	0.83	4.43	0.39	0.1	2.29	9.52	52.67	99.87	26.14	95.23	0.66	0.03	9.52	0.02	81.84	82.38	5.68	13.59	0	2.29	1.01	0.07	0.06	0.05	94.5	12.93	0.02	0.41	5.6	0	0	0	11.18	-7.03	-0.45	76.62	113.68	855.34	456.63	1025.54	640.07	882.14	497.97	995.82	497.7
46.78	0	27.53	0.13	0.83	0.84	8.18	0.5	0.09	3.96	9.88	47.47	99.89	29.59	94.76	0.93	0.03	14.87	0.02	84	87.38	3.43	11.6	0	3.96	1.13	0.11	0.08	0.05	93.55	9.88	0.03	0.74	10.34	0	0	0	8.75	-7.52	-1.36	76.14	111.71	859.57	457.73	1031.26	643.23	887.35	500.22	999	496.53
46.813	0	26.63	0.11	0.82	0.86	8.09	0.56	0.09	5.91	9.64	48.37	99.83	27.5	92.76	1.28	0.05	18.45	0.02	77.59	84.5	3.64	12.54	0	5.91	1.24	0.17	0.1	0.06	94.75	9.64	0.04	0.87	13.49	0	0	0	7.66	-9.25	-1.65	76.35	112.84	867.52	460.54	1036.35	641.4	892.97	501.92	1005.79	499.75
46.846	0	23.59	0.11	0.68	0.87	4.14	0.57	0.09	7.88	9.79	52.81	99.4	21.31	94.46	1.65	0.07	19.82	0.02	63.16	80.67	2.91	11.01	0	7.88	1.04	0.22	0.08	0.11	93.85	9.79	0.04	0.37	14.44	0	0	0	14.44	-7.82	-1.23	77.52	112.14	874.2	458.79	1042.97	640.85	900.37	500.73	1012.51	500.53
46.88	0	17.9	0.08	0.44	0.87	2.8	0.68	0.09	13.06	13.06	64.21	97.35	14.85	95.27	1.87	0.17	26.17	0.03	43.86	71.82	2.41	6.75	0	13.06	0.8	0.36	0.06	0.13	94.31	10.55	0.05	0.5	20.6	0	0	0	13.12	-6.98	-1.17	77.64	104.96	881.7	459.99	1048.04	640.24	910.46	500.72	1015.41	500.18
46.913	0	12	0.07	0.37	0.78	0.96	0.48	0.09	13.1	13.1	75.99	87.74	7.91	86.94	1.79	0.22	24.09	0.03	22.66	63.64	2.63	3.83	0	13.1	0.91	0.4	0.06	0.12	93.73	10.72	0.05	0.27	21.6	0	0	0	12.26	-12.52	0.7	77.22	104.1	889.59	460.07	1055.94	639.61	920.28	498.15	1024.28	502.67
46.946	0	4.8	0.04	0.25	0.63	1.25	0.43	0.09	16.32	16.32	90.4	86.9	10.64	75.85	2.14	0.33	24.02	0.04	14.49	43.78	1.96	1.89	0	16.32	0.71	0.45	0.06	0.22	92.86	9.48	0.06	0.71	28.15	0	0	0	13.54	-16.28	-0.96	77.35	97.72	898.58	460.02	1063.32	637.93	930.33	498.33	1027.96	502.4
46.98	0	1.68	0.03	0.19	0.52	1.65	0.45	0.1	21.44	21.44	96.64	84.44	12.78	62.92	3.41	0.44	22.76	0.07	8.22	21.98	1.64	1.39	0	21.44	1.11	0.46	0.09	0.45	91.62	9.3	0.06	0.71	33.84	0	0	0	14.04	-19.36	-0.08	77.1	93.68	909.67	461.51	1069.69	633.66	941.88	497.07	1035.24	504.79
47.013	0	1.35	0.04	0.23	0.65	0.6	0.45	0.1	18.32	12.19	97.3	80.7	5.5	26.9	4.5	0.6	20.29	0.1	5.01	12.19	1.31	1.31	0	18.32	1.27	0.47	0.12	0.94	90.85	9.07	0.07	0.7	26.29	0	0	0	13.91	-27	-1.46	77.37	81.19	918.23	459.61	1078.51	631.76	956.08	493.63	1036.58	504.23
47.046	0	1.36	0.07	0.29	0.76	0.25	0.52	0.1	18.35	9.06	97.29	75.6	0	2.98	4.43	0.76	18.68	0.12	3.54	8.36	1.54	2.71	0	18.35	1.44	0.8	0.07	0.72	88.73	9.06	0.08	1.71	19.13	0	0	0	12.73	-39.41	-1.85	77.25	68.33	924.98	460.62	1082.74	629.74	968.05	492.11	1035.11	505.27
47.08	0	1.29	0.12	0.45	0.8	0.09	0.55	0.1	11.18	8.16	97.41	63.85	0	1.1	3.83	0.91	13.83	0.14	2.1	5.28	2.88	5.86	0	19.77	1.71	2.27	0.03	0.22	86.58	8.16	0.08	0.42	11.18	0	0	0	10.17	-44.51	-3.78	76.93	58.72	934.81	461.62	1090.62	629.81	980.36	493.65	1038.35	502.88
47.113	0	1.34	0.15	0.84	0.81	0.06	0.55	0.09	7.39	7.66	97.33	60.03	0	0.03	3.35	1.01	13.12	0.21	1.15	2.42	5.92	13.48	0	19.62	1.65	3.38	0.01	0.03	85.27	7.66	0.06	0.21	7.39	0	0	0	3.45	-63.23	-6.78	75.94	36.98	940.21	462.4	1091.3	626.72	992.09	493.69	1028.9	497.22
47.147	0	1.47	0.18	4.37	0.67	0.04	0.59	0.1	4.49	16.32	91.26	57.92	-3.3	0	3.51	1.19	11.3	0.29	0.64	1.81	16.32	37.59	0	23.94	1.82	13.43	0.01	0	80.99	8.75	0.07	0.09	4.49	0	0	0	0.16	-71.58	-7.72	74.86	27.75	949.46	462.48	1096.52	622.19	1002.86	492.56	1030.6	493.55
47.18	0	1.35	0.17	6.53	0.63	0.04	0.51	0.1	4.23	19.31	86.95	61.45	-3.99	0	4.23	1.75	8.63	0.51	0.73	1.44	19.31	43.62	0	23.23	1.66	26.72	0.01	0	79.83	8.59	0.07	0.11	3.62	0	0	0	1.5	-76.43	-10.25	75.38	20.32	956.53	461.91	1102.91	620.66	1011.72	491.94	1031.96	493.84
47.213	0	1.79	0.18	16.33	0.66	0.03	0.36	0.11	4.17	17.85	67.34	67.33	-2.7	0	4.17	2.16	7.64	0.83	0.58	1.08	20.11	61.57	0	17.85	1.24	40.9	0	0	82.22	8.7	0.06	0.3	2.92	0	0	0	-3.47	-77.24	-13.01	74.98	18.66	962.15	454.34	1110.33	615.5	1018.28	488.17	1035.92	482.08
47.247	0	1.73	0.18	18.62	0.65	0.03	0.27	0.1	4.07	13.97	62.77	57.11	-1.21	0.02	4.07	3.48	5.76	1.5	0.9	1.02	19.53	68.02	0	13.97	0.71	78.15	0	0	77.37	6	0.05	0.12	1.62	0	0	0	-9.45	-65.14	-22.18	74.94	28.41	971.69	451.97	1114.02	603.9	1017.22	486.66	1043.83	476.69
47.28	0	2.07	0.17	22.26	0.77	0.03	0.27	0.13	4.76	12.52	55.47	49.42	0	0	4.76	5.13	5.73	3.17	1.53	1.11	16.42	76.42	0	12.52	0.64	83.84	0	0	76.62	6.84	0.06	0.1	1.66	0	0	0	-0.63	-73.66	-13.39	75.42	21.69	982.36	447.1	1123.43	599.66	1033	477.17	1054.68	476.45
47.313
47.347
47.38
47.414
47.447
47.48
47.514
47.547
47.58
47.614
47.647
47.68
47.714
47.747
47.781
47.814
47.847
47.881
47.914
47.947
47.981
48.014
48.047
48.081
48.114
48.148
48.181
48.214
48.248
48.281
48.314
48.348
48.381
48.415
48.448
48.481
48.515
48.548
48.581	0	18.18	0	20.9	0.07	99.9	0.09	0.15	5.2	23.26	0	99.95	49.3	95.47	0.1	0.01	51.01	0	89.44	98.27	50.67	82.38	0	5.2	2.49	0.09	0.23	0.04	99.03	23.26	0.04	0.47	90.97	0	0	0	11.12	-6.76	4.14	75.28	96.98	971.83	487.56	1118.96	646.61	999.23	519.54	1095.99	526.04
48.615	0	10.01	0	18.19	0.05	99.92	0.04	0.14	2.19	21.78	0	99.96	58.03	97.09	0.18	0.01	36	0	90.63	97.84	51.9	79.91	0	2.19	0.83	0.02	0.25	0.04	98.96	21.78	0.04	0.36	92.51	0	0	0	0	-4.46	1.5	73.06	98.75	968.87	485.75	1117.43	643.6	994.07	517.57	1092.74	521.58
48.648	0	6.47	0	10.67	0.04	99.92	0.03	0.18	4.39	28.69	0	99.95	59.28	97.53	0.22	0.02	31	0	90.64	96.7	53.2	67.05	0	4.39	1.37	0.02	0.28	0.13	96.97	28.69	0.08	0.2	92.36	0	0	0	0.83	-3.62	2.51	73.32	94.39	962.95	484.46	1110.43	642.1	990.54	515.51	1084.82	520.13
48.681	0	5.23	0	7.24	0.04	99.93	0.03	0.36	3.02	29.89	0	99.95	59.89	95.02	0.27	0.03	29.89	0	90.79	96.84	54.4	58.48	0	3.02	0.88	0.02	0.22	0.1	96.72	44.73	0.06	0.09	93.28	0	0	0	1.24	-7.25	0.25	73.41	100.82	959.27	482.49	1108.33	639.9	982.68	515.03	1083.41	519.33
48.715	0	4.52	0	6.71	0.03	99.91	0.03	0.42	4.58	29.96	0	99.94	57.28	94.34	0.29	0.03	29.96	0	89.7	96.55	59.23	51.23	0	4.58	0.96	0.02	0.2	0.14	96.12	48.6	0.06	0.12	91.57	0	0	0	0.08	-7.94	-0.61	73.58	101.28	955.04	481.65	1102.96	637.16	976.94	514.43	1078.17	517.8
48.748	0	4.09	0	3.68	0.04	99.91	0.03	0.41	4.24	31.23	0	99.94	57.23	98.04	0.3	0.02	31.23	0	89.53	96.99	58.14	40.14	0	4.24	0.72	0.03	0.22	0.15	96.03	47.7	0.07	0.12	92.01	0	0	0	2.41	-2.45	2.07	74.36	100.89	950.22	482.12	1097.59	638.6	974.27	513.59	1075	519.21
48.782	0	5.71	0	5.85	0.04	99.91	0.04	0.36	5.54	33.27	0	99.94	57.17	97.38	0.31	0.03	33.27	0	90.3	97.28	54.69	53.05	0	5.54	0.86	0.03	0.25	0.15	95.66	44.52	0.09	0.11	91.34	0	0	0	3.31	-3.93	1.02	74.38	100.14	946.63	480.48	1095.28	638.65	970.82	513.24	1070.89	517.07
48.815	0	5.51	0	6.89	0.04	99.91	0.04	0.31	7.44	34.29	0	99.94	54.27	96.01	0.31	0.03	34.29	0	91.42	97.58	58.8	52.79	0	7.44	0.91	0.04	0.29	0.18	95.14	40.87	0.09	0.15	91.39	0	0	0	1.89	-6.1	-0.12	74.48	100.73	941.38	479.19	1089.1	635.35	963.88	512.13	1064.56	515.3
48.848	0	6.11	0	5.86	0.04	99.92	0.05	0.28	7.23	36.13	0	99.95	54.44	96.73	0.37	0.03	36.13	0	93.03	97.92	56.34	51.81	0	7.23	0.71	0.05	0.3	0.11	95.04	38.2	0.09	0.1	91.12	0	0	0	0.33	-5.07	0.18	73.85	99.91	938.53	478.03	1086.93	635.16	962.03	510.76	1061.91	513.61
48.882	0	5.22	0	5.8	0.04	99.92	0.04	0.28	7.25	33.79	0	99.95	54.71	96.91	0.33	0.03	33.79	0	93.01	97.86	58.63	49.31	0	7.25	0.72	0.04	0.27	0.08	95.16	38.36	0.08	0.11	91.28	0	0	0	0.75	-4.77	-0.14	74.35	101.32	931.25	477.91	1078.6	633.57	953.26	510.86	1054.55	513.38
48.915	0	4.38	0	7.27	0.03	99.92	0.04	0.24	8.77	33.98	0	99.95	50.41	95.14	0.32	0.03	33.98	0	92.98	98.32	67.44	45.52	0	8.77	0.68	0.05	0.27	0.06	94.9	34.89	0.09	0.23	91.24	0	0	0	1.5	-7.13	-0.71	74.6	102.08	929.63	477.2	1076.71	632.51	950.62	510.91	1052.69	512.24
48.948	0	4.65	0	7.66	0.03	99.92	0.04	0.25	8.83	35.51	0	99.95	49.46	97.05	0.29	0.03	35.51	0	93.07	98.52	67.77	46.66	0	8.83	0.68	0.05	0.34	0.03	94.39	36.29	0.09	0.08	91.26	0	0	0	1.33	-4.53	-0.74	74.86	101.67	926.82	479.41	1072.59	634.1	947.38	513.67	1049.04	512.61
48.982	0	4.08	0	6.01	0.03	99.91	0.04	0.28	9.25	34.12	0	99.94	49.86	97.53	0.31	0.04	34.12	0	92.67	98.68	68.3	40.97	0	9.25	0.59	0.05	0.42	0.02	94.01	38.71	0.09	0.08	90.85	0	0	0	-2	-3.62	-0.8	73.81	102.21	922.76	479.27	1069.17	633.53	943.33	512.64	1045.54	512.89
49.015	0	4.39	0	11.6	0.03	99.91	0.04	0.28	10.43	34.93	0	99.94	46.63	97.71	0.34	0.05	34.93	0	92.53	98.69	73.88	49.59	0	10.43	0.83	0.06	0.4	0.02	93.49	38.76	0.09	0.21	90.27	0	0	0	-0.09	-3.23	-0.66	74.07	102.33	918.79	478.52	1066.45	634.26	940.04	512	1042.36	513.43
49.048	0	5	0	24.25	0.03	99.91	0.04	0.28	11.08	36.65	0	99.95	42.66	97.32	0.32	0.05	36.65	0	93.18	99.06	80.68	60.38	0	11.08	0.71	0.06	0.31	0.01	93.8	38.97	0.08	0.14	90.12	0	0	0	2.62	-4.03	0.07	74.7	104.85	913.45	479.05	1060.26	634.53	933.55	512.95	1038.4	514.02
49.082	0	4.67	0	33.15	0.03	99.91	0.04	0.28	12.59	36.18	0	99.94	40.14	97.3	0.26	0.05	36.18	0	93.18	99.11	86.11	64.57	0	12.59	0.69	0.07	0.22	0.02	92.45	39.1	0.08	0.06	90.07	0	0	0	1.97	-4.08	-0.98	74.47	105.83	909.14	478.73	1056.58	634.32	928.19	513.56	1034.03	513.27
49.115	0	5.29	0	48.01	0.03	99.91	0.04	0.28	12.31	37.71	0	99.95	37.83	98.41	0.22	0.05	37.71	0	94.3	99.2	89.91	72.94	0	12.31	0.65	0.06	0.18	0.02	92.84	39.04	0.07	0.13	90.05	0	0	0	6.29	-1.39	0.41	75.14	107.04	904.97	477.75	1053.38	635.72	925.09	512.61	1032.12	513.83
49.149	0	5.87	0	31.84	0.03	99.91	0.06	0.31	14.33	41.11	0	99.95	37.63	96.08	0.25	0.04	41.16	0	94.1	99.32	84.53	64.31	0	14.33	0.64	0.07	0.18	0.01	92.76	41.11	0.06	0.1	89.37	0	0	0	1.77	-6	-0.49	74.48	102.64	901.79	477.31	1049.04	633.77	922.75	511.88	1025.39	510.93
49.182	0	6.39	0	22.77	0.04	99.89	0.08	0.28	16.82	38.26	0	99.94	38.47	95.91	0.26	0.05	42.5	0	93.01	99.26	79.08	60.68	0	16.82	0.49	0.09	0.13	0.01	91.78	38.26	0.06	0.06	88.43	0	0	0	0.97	-6.23	-1.37	74.22	99.21	897.75	475.47	1045.34	632.37	919.98	510.21	1019.17	508.58
49.215	0	5.79	0	12.73	0.04	99.88	0.08	0.3	17.54	40.03	0	99.93	41.9	97.72	0.25	0.05	40.39	0	92.46	99.18	73.03	53.08	0	17.54	0.61	0.1	0.08	0.01	90.65	40.03	0.05	0.13	88.05	0	0	0	-2.25	-3.22	-1.3	74.61	108.19	889.88	471.61	1038.14	627.4	907.89	506.8	1016.06	504.6
49.249	0	5.63	0	9.38	0.04	99.88	0.1	0.31	20.5	41.16	0	99.91	40.98	98.45	0.19	0.04	41.46	0	93.01	99.33	71.54	48.75	0	20.5	0.87	0.13	0.06	0.02	88.25	41.16	0.05	0.5	87.51	0	0	0	12.48	-1.26	-1.16	76.79	108.81	878.88	463.45	1026.32	621.72	896.34	501.89	1005.07	497.75
49.282	0	5.63	0	24.69	0.03	99.88	0.1	0.27	24.34	37.85	0	99.9	39.22	95.97	0.13	0.04	37.85	0	93.72	99.3	77.19	67.88	0	24.34	1.12	0.15	0.05	0.09	85.04	38.03	0.06	0.14	87.16	0	0	0	4.38	6.14	-2.28	75.92	106.6	870.06	462.53	1017.49	619.72	887.92	500.47	994.31	493.66
49.315	0	4.49	0	34.97	0.02	99.91	0.07	0.23	22.45	34.43	0	99.88	39.02	92.32	0.1	0.04	34.75	0	95.62	98.65	82.78	75.08	0	22.45	1.32	0.14	0.04	0.28	81.84	34.43	0.05	0.07	88.52	0	0	0	20.96	9.57	0.54	78.09	105.01	850.96	452.94	1002.44	616.4	874.05	496.07	978.8	488.72
49.349	0	4.85	0	52.12	0.02	99.88	0.06	0.2	19.21	31.3	0	99.84	39.8	58.74	0.08	0.05	33.8	0	94.7	97.98	84.32	89.83	0	19.21	1.54	0.14	0.04	0.57	76.48	31.3	0.04	0.02	86.66	0	0	0	19.03	20.23	0.04	77.45	100.42	829.63	447.53	987.44	616.22	858.38	495.67	957.75	481.11
49.382	0	5.92	0	49.24	0.02	99.79	0.07	0.19	18.7	29.64	0	99.76	41.86	41.58	0.09	0.08	35.16	0.01	89.88	96.53	77.15	94.23	0	18.7	2.89	0.14	0.05	1.15	73.39	29.64	0.06	0.03	84.22	0	0	0	16.96	23.7	2.44	77.14	95.71	807.9	446.41	970.17	620.28	843.04	493.31	938.11	482.29
49.416	0	8.42	0	36.26	0.04	98.49	0.1	0.19	17.73	29.7	0	99.29	45.34	10.8	0.1	0.07	38.55	0.01	68.29	94.88	64.92	93.44	0	17.73	4.31	0.12	0.05	0.75	68.63	29.7	0.07	0.15	77.37	0	0	0	17.38	32.56	3.45	77.16	85.4	792.75	447.04	960.11	625.84	836.9	497.81	920.81	481.88
49.449	0	9.92	0	25.14	0.06	88.59	0.17	0.18	20.01	28.32	0	96.18	34.68	0.83	0.1	0.09	38.22	0.01	51.7	91.15	56.22	84.62	0	20.01	6.56	0.12	0.05	0.79	66.24	28.32	0.07	0.11	66.74	0	0	0	15.8	45.9	9.19	78.32	69.83	781.3	446.24	951.43	627.32	839.25	497.25	907.58	482.89
49.482	0	9.27	0.01	2.57	0.11	46.69	0.29	0.19	21.08	29.02	28.31	87.93	26.3	0.88	0.12	0.16	38.18	0.02	28.42	83.75	31.1	52.11	0	21.08	9.58	0.11	0.06	0.86	65.61	29.02	0.08	0.2	59.02	0	0	0	11.48	45.61	8.28	78.76	71.32	772.29	447.26	943.4	628.4	829.35	496.85	899.23	482.62
49.516	0	5.04	0.01	0.3	0.17	10.35	0.34	0.18	15.78	27.59	79.3	58.46	15.9	0.31	0.14	0.21	38.83	0.02	14.02	67.5	18.04	19.7	0	15.78	8.51	0.09	0.08	0.41	58.75	27.59	0.11	0.04	48.18	0	0	0	12.6	50.8	7	78.64	61.03	765.24	447.48	938.56	634.03	827.42	497.02	886.85	483.16
49.549	0	3.04	0.02	0.11	0.22	3.1	0.32	0.19	11.8	28.74	93.8	41.41	11.54	0.06	0.22	0.28	35.22	0.03	7.31	54.83	9.89	6.39	0	11.8	6.54	0.1	0.13	0.28	53.8	28.74	0.15	0.14	40.09	0	0	0	5.53	58.81	6.84	78.14	50.26	761.33	449.54	931.14	632.27	826.95	493.49	876.17	483.32
49.582	0	2.83	0.03	0.1	0.24	1.62	0.32	0.18	34.45	27.96	94.33	31.89	6.8	0.01	0.4	0.47	34.45	0.05	5.77	52.05	8.87	4.17	0	9.15	7.87	0.1	0.3	0.21	49.44	27.96	0.21	0.22	34.92	0	0	0	4.01	67.95	8.23	78.05	36.63	756.93	451.49	923.18	630.69	828.78	493.2	864.29	484.2
49.616	0	2.13	0.06	0.09	0.24	0.54	0.29	0.17	24.74	25.83	95.73	12.06	0	0	0.56	0.57	29.98	0.06	6.12	47.05	9.51	3.53	0	4.39	7.3	0.13	0.4	0.12	38.63	25.83	0.51	0.36	24.74	0	0	0	3.84	72.05	11.13	77.2	30.43	748.99	451.84	916.38	631.72	826.79	493.88	855.91	485.06
49.649	0	1.08	0.05	0.09	0.18	0.71	0.2	0.14	26.14	21.72	97.84	7.12	2.37	0	0.59	0.76	27.89	0.09	8.46	37.54	14.48	3.64	0	2.38	5.48	0.12	0.51	0.13	33.47	21.72	0.7	0.26	26.14	0	0	0	-0.03	78.75	9.92	76.96	16.14	747.75	453.59	906.32	625.25	825.89	488.34	841.36	483.75
49.682	0	0.5	0.06	0.13	0.13	0.58	0.14	0.12	22.08	16.33	98.85	2.53	0.11	0	0.48	1	22.08	0.11	11.03	27.26	22.84	6.5	0	1.27	4.78	0.1	0.61	0.09	25.07	16.33	1.21	0.37	22.92	0	0	0	-1.15	77.22	6.99	76.17	15.7	745.31	452.57	898.52	617.49	818.59	485.12	833.26	479.56
49.716	0	0.29	0.08	0.14	0.11	0.34	0.12	0.09	16.81	10.39	99.32	2.08	0	0	0.4	1.09	16.81	0.15	13.7	19.79	27.83	5.43	0	0.45	3.45	0.06	0.95	0.04	17.6	10.39	2.94	0.5	16.81	0	0	0	0.62	83.03	13.81	77.12	9.44	740.12	453.27	890.4	616.66	818.99	486.7	827.72	483.09
49.749	0	0.23	0.08	0.19	0.1	0.3	0.1	0.09	16.28	10.52	99.39	3.68	0	0	0.54	1	16.28	0.29	11.95	18.22	35.3	3.83	0	0.32	2.17	0.07	1.18	0.03	17.41	10.52	3.76	0.49	16.68	0	0	0	-0.95	78.09	11.44	77.31	13.65	737.18	456.94	880.43	612.5	808.27	487.44	821.64	484.71
49.783	0	0.11	0.13	0.72	0.07	0.1	0.07	0.08	9.04	5.07	98.55	10.94	-6.26	0	0.31	1.61	12.72	0.63	7.44	8.04	57.46	7.64	0	0.16	4.1	0.03	0.84	0.03	9.78	5.07	7.07	0.07	9.04	0	0	0	2.31	83.86	0.86	71.96	10.07	740.55	459.56	874.93	603.86	805.4	489.57	811.85	481.84
49.816	0	0.12	0.16	0.59	0.08	0.08	0.09	0.08	8.77	5.93	98.82	7.16	-5.43	0	0.4	1.54	12.54	0.94	8.77	4.75	50.89	8.87	0	0.09	4.29	0.04	0.82	0.07	9.09	5.93	10.57	1.15	6.56	0	0	0	-1.77	72.06	0.03	75.98	17.82	739.18	461.61	860.85	593.35	791.73	487.55	809	483.16
49.849	0	0.12	0.15	0.82	0.08	0.1	0.09	0.08	10.25	6.18	98.36	9.03	-4.92	0.02	0.48	1.29	12.8	0.77	10.25	2.61	52.92	14.01	0	0.06	3.38	0.05	0.71	0.17	9.75	6.18	11.67	4.14	7.2	0	0	0	-2.62	64.91	-10.86	75.59	23.6	737.31	464.1	849.44	584.69	777.64	489	800.4	482.77
49.883	0	0.15	0.15	3.7	0.07	0.12	0.08	0.08	15.67	6.34	92.6	19.57	-3.76	0.04	0.76	1.18	10.5	0.52	15.67	1.79	55.58	42.03	0	0.03	3.81	0.05	0.79	0.3	8.49	6.34	20.17	3.81	6.12	0	0	0	-10.74	60.55	-12.6	75.73	25.79	739.4	467.03	838.85	570.87	771.93	487.81	796.66	480.5
49.916
49.949
49.983
50.016
50.049
50.083
50.116
50.15
50.183
50.216
50.25
50.283
50.316
50.35
50.383
50.417
50.45
50.483
50.517
50.55
50.583	4	0.15	0.19	0.03	0.14	0.03	0.13	0.08	1.39	1.04	99.63	0.33	0	25.06	0.64	0.17	1.04	0.29	1.39	1.96	0.66	0.55	0	0.01	0.38	0.02	0.03	0.01	4.75	6.25	5.24	0.01	0.81	0	0		8.32	27.48	8.57	69.56	38.09	662.12	466.82	792.03	605.83	711.8	503.98	747.42	490.5
50.617
50.65
50.683
50.717
50.75
50.784
50.817
50.85
50.884
50.917
50.95
50.984
51.017
51.05
51.084	0	1.79	0.35	0.25	0.19	0.04	0.94	0.06	7.2	3.46	96.43	17.21	-14.14	11.86	0.16	0.1	20.64	0.03	7.2	36.77	8.64	2.58	0	3.46	53.15	0	0.08	15.16	0.42	0.48	51.77	0.01	0.49	1.27	0	0	21.82	32.03	-0.82	74.62	85.3	732.63	451.15	898.07	627.07	773.87	507.4	855.17	481.6
51.117	0	1.81	0.33	0.37	0.14	0.05	0.7	0.06	10.96	5.02	96.38	13	-18.33	12.45	0.09	0.05	15.77	0.02	10.96	39.83	18.38	2.46	0	5.02	51.3	0	0.11	32.3	0.22	0.64	45.88	0.04	0.31	1.46	0	0	14.72	31.75	1.91	72.99	92	728.43	444.84	905.76	629.55	774.68	504.34	862.04	475.49
51.151	0	0.78	0.3	0.15	0.13	0.04	0.36	0.06	7.73	6.29	98.43	1.57	-10.57	11.01	0.14	0.08	13.54	0.03	7.73	31.19	20.66	2.44	0	6.29	20.62	0	0.07	21.19	0.47	0.75	18.54	0.08	0.2	1.17	0	0	15.5	32.45	3.61	73.13	98.12	727.76	439.23	915.66	634.86	777.6	501.74	871.51	473.3
51.184	0	0.57	0.28	0.12	0.13	0.04	0.28	0.06	6.87	6.07	98.85	1.38	-7.55	14.03	0.12	0.09	11.66	0.03	6.87	26.78	20.47	2.4	0	6.07	12.57	0	0.06	19.76	0.57	0.88	9.72	0.2	0.19	0.79	0	0	14.42	31.06	2.67	73.33	104.05	729.8	435.75	925.68	638.99	780.29	501.68	879.36	469.89
51.217	0	0.54	0.27	0.16	0.11	0.03	0.27	0.06	5.21	8.65	98.91	1.83	-10.75	19.93	0.1	0.08	10.71	0.03	5.21	30.43	26.84	2.63	0	8.65	11.57	0	0.04	16.93	0.67	0.93	5.95	0.03	0.15	0.63	0	0	17.9	28.95	1.21	72.36	100.93	729.6	434.21	926.13	641.01	780.5	500.25	876.64	469.53
51.251	0	0.43	0.26	0.17	0.11	0.03	0.31	0.06	2.93	12.07	99.13	1.4	-11.55	13.31	0.08	0.07	10.17	0.03	2.93	28.16	27.94	2.99	0	12.07	12.43	0	0.03	8.86	0.59	0.85	3.19	0.11	0.11	0.52	0	0	10.67	31.37	4.09	72.72	103.34	733.73	434.49	933.76	641.67	787.54	499.02	886.7	469.91
51.284	0	0.38	0.25	0.2	0.1	0.03	0.34	0.06	2.94	15.6	99.25	2.1	-12.3	17.44	0.08	0.08	8.85	0.02	2.94	26.98	29.94	4.29	0	15.6	11.76	0	0.02	6.75	0.58	0.71	2.17	0.11	0.09	0.49	0	0	13.61	29.77	4.24	72.39	105.31	737.01	433.53	940.45	646.75	791.13	497.62	893.37	472.4
51.317	0	0.31	0.24	0.21	0.09	0.03	0.47	0.06	2.2	22.87	99.07	3.66	-14.53	16.59	0.06	0.07	7.07	0.02	2.2	22.52	29.77	4.25	0	22.87	13.06	0	0.02	7.51	0.62	0.46	1.79	0.1	0.07	0.48	0	0	13.93	30.08	4.06	71.42	102.07	738.83	433.99	942.04	647.67	794.24	497.81	893.17	472.7
51.351	0	0.27	0.24	0.24	0.09	0.03	0.59	0.06	2.43	28.89	98.83	7.5	-18.08	30.27	0.05	0.06	6.51	0.01	2.43	20.28	33.18	3.9	0	28.89	12.57	0	0.01	9.42	0.58	0.37	1.51	0.06	0.07	0.4	0	0	14.36	26.17	3.46	71.74	106.86	745.17	435.97	948.13	649.56	797.34	499.8	901.31	475.08
51.384	0	0.23	0.23	0.23	0.09	0.03	0.69	0.06	2.98	33.24	98.62	11.13	-19.52	25.27	0.03	0.06	5.85	0.01	2.98	16.67	34.24	3.1	0	33.24	10.95	0	0.01	11.42	0.54	0.27	1.21	0.06	0.06	0.35	0	0	13.03	27.42	5.34	71.94	105.3	748.66	435.79	954.43	651.95	804.52	499.02	907.36	476.39
51.418	0	0.24	0.23	0.24	0.08	0.03	0.78	0.06	3.5	34.11	98.45	11.8	-22.51	15.93	0.02	0.04	5.6	0.01	3.5	14.42	34.11	1.63	0	34.19	14.99	0	0.01	20.92	0.51	0.22	1.17	0.08	0.06	0.35	0	0	14.21	30.32	7.36	72.81	106.93	750.63	435.64	960.08	654.96	809.54	500.04	914.33	478.74
51.451	0	0.3	0.23	0.19	0.09	0.03	0.92	0.06	3.05	26.94	98.15	6.81	-23.27	16.93	0.02	0.03	5.38	0.01	3.05	11.54	26.94	1.41	0	33.84	19.94	0	0.01	33.78	0.45	0.19	1.03	0.06	0.05	0.38	0	0	14.6	29.95	7.64	73.19	104.45	752.94	436.41	962	656.87	812.73	498.99	915.58	480.77
51.484	0	0.36	0.23	0.11	0.11	0.03	1	0.06	2.84	16.41	98.01	6.19	-19.93	35.54	0.02	0.03	4.97	0.01	2.84	8.47	16.41	0.8	0	32.32	20.01	0	0.02	43.1	0.4	0.17	0.96	0.06	0.06	0.5	0	0	13.43	24.98	6.67	74.22	108.83	758.33	438.07	966.28	657.79	814.18	498.9	921.77	482.51
51.518	0	0.5	0.23	0.08	0.12	0.03	1.02	0.06	2.41	10.08	97.96	17.27	-21.48	21.94	0.02	0.03	4.44	0.01	2.41	6.44	10.08	0.52	0	30.89	21.38	0	0.04	63.76	0.36	0.16	0.85	0.02	0.05	0.61	0	0	15.64	28.35	6.25	75.13	108.63	761.1	439.07	967.86	657.72	816.39	501.03	923.57	483.33
51.551	0	0.45	0.23	0.08	0.13	0.03	0.95	0.06	2.62	8.93	98.1	7.95	-18.09	29.26	0.03	0.04	4.68	0.01	2.62	6.7	8.93	0.81	0	28.8	21.69	0	0.06	53.93	0.37	0.16	0.77	0.01	0.06	0.56	0	0	13.39	26.41	5.72	75.34	109.09	766.45	440.11	971.77	656.97	820.15	500.67	927.86	483.36
51.584	0	0.35	0.23	0.07	0.13	0.03	0.83	0.06	3.05	8.25	98.34	1.71	-11.9	23.79	0.02	0.05	4.62	0.01	3.05	7.76	8.25	1	0	26.8	19.35	0	0.09	34.67	0.4	0.16	0.71	0.01	0.06	0.66	0	0	16.05	27.82	5.79	75.35	107.58	767.9	439.24	974.36	657.44	823.23	502.24	928.97	482.42
51.618	0	0.26	0.23	0.07	0.12	0.03	0.74	0.06	3.18	9.69	98.53	1.1	-7.41	35.44	0.03	0.06	4.29	0.01	3.18	7.8	9.69	2.29	0	27.29	13.39	0	0.1	18.41	0.51	0.14	0.37	0.02	0.05	0.62	0	0	14.8	25	5.97	75.5	109.7	772.36	438.93	978.89	657.63	826.48	499.95	934.88	483.17
51.651	0	0.24	0.23	0.06	0.13	0.03	0.67	0.06	3.51	8.94	98.66	0.89	-3.49	45.23	0.05	0.05	4.57	0.02	3.51	8.94	8.27	3.63	0	25.71	10.74	0	0.11	9.15	0.59	0.14	0.32	0.05	0.05	0.54	0	0	13.67	22.96	6.7	75.48	109.55	776.25	437.85	982.82	657.3	830.76	496.39	939.56	483.56
51.684	0	0.26	0.23	0.05	0.13	0.03	0.69	0.06	3.27	11.02	98.62	0.79	-2.16	75.91	0.08	0.06	4.81	0.02	3.27	11.02	6.37	3.35	0	25.91	9.17	0	0.09	7.32	0.75	0.13	0.27	0.05	0.05	0.42	0	0	13.16	16.26	5.81	75.77	116.62	785.66	438.21	991.29	656.28	835.25	496.29	951.21	483.87
51.718	0	0.29	0.23	0.05	0.14	0.03	0.71	0.06	3.17	15.92	98.58	0.83	-0.84	83.26	0.1	0.08	5.39	0.02	3.17	15.92	6.04	4.03	0	26.95	6.3	0	0.06	1.83	0.99	0.11	0.18	0.12	0.04	0.38	0	0	12.7	13.98	4.26	76.26	116.8	800.72	440.27	1005.85	658.6	848.49	498.09	964.54	484.85
51.751	0	0.39	0.23	0.04	0.15	0.03	0.76	0.06	3.46	21.91	98.49	0.81	0	95.63	0.14	0.09	5.94	0.01	3.46	21.91	2.89	4.51	0	26.76	5.71	0	0.03	0.76	1.35	0.12	0.14	0.49	0.04	0.19	0	0	12.64	6.57	3.17	76.41	120	816.99	442.98	1018.85	659.95	860.11	496.51	979.87	488.75
51.785	0	0.47	0.22	0.04	0.16	0.03	0.61	0.06	1.76	23.36	98.77	0.64	0	98.17	0.19	0.14	6.05	0.01	1.76	26.29	0.74	3.68	0	23.36	2.8	0	0.01	0.04	2.86	0.12	0.09	0.8	0.04	0.06	0	0	12.97	2.1	2.22	76.7	120.83	836.82	446.26	1035.56	661.14	876.94	497.45	997.65	492.06
51.818	0	0.42	0.23	0.03	0.17	0.03	0.53	0.06	1.19	20.19	98.93	0.54	0	98.7	0.21	0.15	6.83	0.01	1.19	22.53	0.39	2.29	0	20.19	2.37	0	0.01	0.06	3.87	0.12	0.07	0.33	0.05	0.01	0	0	9.98	-0.36	3.05	76.44	116.68	860.08	448.32	1055.67	660.88	901.3	494.02	1017.98	494.85
51.851	0	0.39	0.23	0.03	0.17	0.03	0.51	0.06	0.7	18.67	98.98	0.51	0	96.06	0.38	0.14	7.58	0.01	0.7	20.4	0.17	1.05	0	18.67	2.13	0	0	0.07	3.74	0.11	0.08	0.88	0.05	0	0	0	8.74	-6.03	2.34	75.81	122.15	881.98	451.17	1071.12	654.99	916.63	493.03	1038.64	498.88
51.885	0	0.36	0.23	0.03	0.18	0.02	0.32	0.06	0.5	8.94	99.28	0.33	0	90.7	0.5	0.13	8.3	0.01	0.46	16.91	0.23	0.17	0	8.94	2.26	0	0	0.12	4.88	0.13	0.13	0.4	0.08	0	0	0	8.35	-10.61	4.07	74.87	123.08	912.01	459.77	1091.5	651.8	943.12	497.56	1065.79	507.55
51.918	0	0.35	0.24	0.03	0.18	0.03	0.31	0.06	1.21	8.27	99.3	0.33	0	54.73	0.66	0.15	8.63	0.01	1.21	16.17	1.18	0.35	0	8.27	2.39	0.01	0.01	0.39	5.08	0.13	0.17	0.51	0.12	0	0	0	6.28	-21.05	3.43	73.84	101.58	938.15	466.54	1111.74	651.24	976.32	500.06	1076.91	514.19
51.951	0	0.38	0.24	0.04	0.19	0.03	0.28	0.06	2.38	5.7	99.25	0.33	0	6.8	1.1	0.23	9.32	0.02	2.38	15.85	2.67	0.39	0	5.7	2.15	0.02	0.01	0.48	8.82	0.19	0.13	0.77	0.15	0	0	0	8.1	-35.09	7.94	71.68	88.37	952.37	473.66	1126.44	661.01	1001.23	505.2	1088.1	521.42
51.985	0	0.43	0.24	0.06	0.24	0.03	0.29	0.06	4.23	4.23	99.14	0.59	0	1.39	1.89	0.41	10.65	0.02	4.43	13.08	4.09	0.59	0	4.23	3.7	0.08	0.01	1.31	17.48	0.24	0.15	1.07	0.21	0	0	0	7.09	-43.3	7.29	70.34	71.5	964.48	476.14	1138.39	662.81	1020.98	506.26	1090.31	523.72
52.018	0	0.38	0.24	0.07	0.26	0.03	0.29	0.06	5.19	3.8	99.23	0.73	0	0.08	2.88	0.69	10.1	0.04	5.8	8.21	4.67	1.19	0	3.8	5.19	0.19	0.01	1.69	21.14	0.27	0.21	0.99	0.21	0	0	0	9.98	-57.83	8.68	71.07	50.49	969.27	480.09	1140.74	665.63	1036.17	510.01	1083.67	527.1
52.051	0	0.48	0.24	0.1	0.36	0.03	0.33	0.07	3.82	3.82	99.05	1.71	0	0.02	3.82	0.89	10.58	0.07	3.45	5.54	1.98	0.44	0	2.97	8.67	0.6	0.02	1.33	32.31	0.37	0.3	1.07	0.25	0	0	0	7.77	-64.59	9.27	69.83	40.35	978.31	479.99	1145.16	660.94	1048.11	509.29	1085.92	523.38
52.085	0	0.63	0.23	0.17	0.53	0.03	0.32	0.08	5.2	5.2	98.74	5.8	0	0.04	5.2	1.46	10.04	0.13	1.58	3.82	1.44	0.28	0	1.99	10.13	3.73	0.03	1.08	48.62	0.58	0.43	0.66	0.26	0.03	0	0	-0.02	-60.54	10.73	67.16	39.51	993.78	483.76	1155.18	658.65	1060.73	511.95	1099.43	519.88
52.118	0	0.61	0.23	0.18	0.6	0.03	0.3	0.08	6	6	98.78	7.26	0	0	6	2.55	8.97	0.28	0.99	2.6	1.41	0.22	0	1.7	8.87	6.7	0.04	0.28	52.67	0.77	0.55	0.49	0.26	0.15	0	0	3.64	-76.03	11.39	68.19	23.19	993.83	487.11	1155.27	661.78	1070.66	515.35	1092.07	524.24
52.152	0	0.7	0.2	0.24	0.85	0.03	0.27	0.1	6.74	7.4	98.29	15.19	0	0	7.4	5.37	7.64	0.5	0.5	2.44	0.72	0.35	0	1.25	6.74	36.16	0.04	0.05	64.3	1.27	0.75	0.44	0.34	0.23	0	0	2.27	-74.51	7.31	68.88	23.08	994.58	486.94	1161.84	670.16	1070.79	518.11	1093.26	523.38
52.185	0	0.58	0.17	0.21	1.04	0.03	0.24	0.14	4.43	9.17	97.92	17.2	0	0.02	9.17	9.98	6.52	1.27	0.42	1.54	0.89	0.5	0	0.77	4.43	69.47	0.03	0.03	63.8	1.61	0.85	0.23	0.36	0.15	0	0	1.55	-65.93	7.07	70.17	33.86	998.87	485.04	1168.65	670.92	1070.58	516.7	1103.98	522.25
52.218	0	0.57	0.16	0.21	1.18	0.03	0.21	0.17	2.63	8.35	97.63	19.91	0	0	8.35	12.83	6.22	3.73	0.54	0.74	1.73	1.2	0	0.57	2.63	74.22	0.02	0.02	63.18	1.84	0.85	0.33	0.4	0.08	0	0	-3.18	-73.38	8.57	69.07	26.92	999.66	478.62	1173.36	666.8	1078.25	513.97	1105.06	511.55
52.252	0	0.63	0.15	0.21	1.24	0.03	0.16	0.2	0.82	5.65	97.53	17.99	0	0	5.65	13.36	4.41	9.24	0.49	0.37	2.25	2.18	0	0.24	0.82	93.41	0.02	0.01	61.09	2.3	1.59	0.43	0.56	0	0	0	-2.59	-77.37	7.7	67.84	22.74	1003.84	474.38	1176.73	661.81	1083.99	509.33	1106.6	506.87
52.285	0	0.66	0.15	0.19	1.11	0.03	0.14	0.2	0.56	3.57	97.78	9.22	0	0	3.57	10.79	3.69	15.2	0.43	0.1	4.38	1.97	0	0.19	0.37	93.27	0.03	0.02	54.09	1.7	1.55	0.09	0.56	0	0	0	-7.8	-75.93	0.52	75.01	25.2	1010.2	473.27	1181.79	657.48	1084.82	515.39	1106.02	501.75
52.318	0	0.76	0.15	0.15	1.38	0.03	0.13	0.3	0.69	3.63	97.24	5.99	0	0	3.63	11.36	3.36	23.79	0.44	0.09	4.51	2.14	0	0.13	0.26	97.52	0.02	0.03	47.71	2.1	2.59	0.24	0.69	0	0	0	0.28	-76.98	4.94	64.09	22.61	1010.57	467.78	1183.69	658.66	1088.58	501.62	1111.17	502.5
52.352	0	0.95	0.16	0.15	1.38	0.03	0.13	0.33	0.9	2.63	97.24	3.88	0	0.08	2.63	6.62	2.36	30.38	0.37	0.05	5.78	0.7	0	0.06	0.13	99.47	0.04	0.04	46.77	3.18	3.62	0.56	0.9	0	0	0	-19.6	-57.45	3.9	72.24	53.25	1014.94	471.17	1186.46	647.77	1079.41	521.69	1125.06	494.27
52.385
52.419
52.452
52.485
52.519
52.552
52.585
52.619
52.652
52.685
52.719
52.752
52.786
52.819
52.852
52.886
52.919
52.952
52.986
53.019
53.052
53.086	0	0.28	0.37	0.03	0.22	0.05	0.36	0.07	5.48	3.77	99.26	1.39	0	89.3	3.77	0.52	23.25	0.02	0.95	0.18	4.41	1.25	0	0.08	3.67	99.57	0.08	10.68	2.85	0.81	17.04	0.96	5.48	4.64	0	0	-4.14	-11.39	12.88	72.41	88.95	993.96	500.81	1143.09	656.96	1032.57	528.64	1120.8	540.02
53.119
53.153
53.186
53.219
53.253
53.286
53.319
53.353
53.386
53.42
53.453
53.486
53.52
53.553
53.586	0	0.69	0.21	0.02	0.35	0.06	0.67	0.15	5.61	21.93	98.62	1.09	0	97.56	21.93	0.13	18.25	0.1	5.61	36.43	5.2	2.05	0	0.28	2.02	92.14	0.18	14.95	1.51	1.23	9.34	3.6	4.86	0	0	0	-5.02	3.56	-0.15	68.01	124.65	887.32	489.42	1063.06	673.17	911.79	527.5	1036.38	531.34
53.62	0	0.68	0.22	0.03	0.26	0.05	0.5	0.1	4.4	13.34	98.64	1.83	-1.21	97.93	13.34	0.09	17.72	0.08	3.97	28.09	4.96	1.43	0	2.4	1.98	16.64	0.52	26.06	0.96	1.5	4.63	2.93	4.4	0	0	0	-4.13	2.71	-0.65	68.37	124.33	885.08	493.97	1060.59	678.27	909.07	533.44	1033.4	534.13
53.653	0	0.4	0.21	0.02	0.26	0.05	0.51	0.1	4.7	13.79	98.97	1.01	0	97.12	13.79	0.11	16.7	0.09	3.15	17.88	4.6	1.62	0	3.77	1.61	22.94	0.67	19.18	1.2	1.25	5.91	3.18	4.7	0	0	0	-5.07	4.42	-0.71	67.96	120.73	879.47	495.15	1056.37	681.6	905.98	534.54	1026.71	534.71
53.686	0	0.39	0.23	0.02	0.26	0.04	0.56	0.09	4.87	10.81	98.87	1	-0.82	97.41	10.81	0.1	20.18	0.09	2.59	13.31	4.1	1.54	0	4.87	1.14	28.82	0.74	15.51	0.73	0.9	5.78	3.72	4.14	0	0	0	-3.76	3.86	-0.42	67.97	120.04	877.13	496.86	1053.21	683.3	903.84	536.56	1023.88	535.75
53.72	0	0.34	0.23	0.02	0.25	0.04	0.51	0.09	5	9.85	98.98	1.03	-0.57	97.7	9.85	0.1	18.49	0.1	1.82	9.35	3.32	0.93	0	5	0.98	29.69	0.73	17.6	0.48	0.79	7.54	6.71	3.74	0	0	0	-4.74	3.25	-1.75	68.08	120.25	874.86	497.49	1050.72	683.13	900.13	538.34	1020.33	534.99
53.753	0	0.33	0.23	0.02	0.25	0.04	0.59	0.09	7.29	9.8	98.83	1.01	-1.51	97.07	9.8	0.08	18.47	0.1	1.46	8.35	2.76	0.91	0	7.29	1.14	28.73	0.82	17.4	0.33	0.6	8.52	8.79	3.5	0	0	0	-6.13	4.51	-1.77	68.01	121.36	870.74	497.69	1046.5	682.61	895.38	538.2	1016.7	535.19
53.787	0	0.36	0.22	0.02	0.25	0.04	0.62	0.09	8.63	10.45	98.75	1.79	-3.02	96.68	10.45	0.07	17.69	0.08	1.89	8.96	2.73	1.07	0	8.63	1.36	35.65	0.82	25.78	0.35	0.61	6.75	2.14	3.86	0	0	0	-4.01	5.14	-0.57	68.05	124.02	865.24	496.69	1043.38	684.92	890.83	537.23	1014.84	535.86
53.82	0	0.34	0.25	0.02	0.27	0.04	0.75	0.09	9.75	10.39	98.49	0.85	-2.63	95.59	10.39	0.07	20.1	0.07	1.83	9.3	2.46	1.35	0	9.75	1.24	37.9	0.57	13.31	0.32	0.51	4.26	4.39	3.12	0	0	0	-3.2	6.62	-2.98	67.89	123.04	860.04	493.44	1045.93	689.99	887.76	537.44	1010.72	532.95
53.853	0	0.3	0.25	0.02	0.28	0.04	0.89	0.09	10.93	10.93	98.22	0.79	-2.14	95.53	10.93	0.08	20.39	0.06	2.33	6.95	2	2.61	0	11.92	1.14	40.66	0.7	8.47	0.38	0.4	3.02	0.76	3.08	0	0	0	1.02	6.69	-3.45	68.04	120.17	854.87	492.3	1042.57	692.15	884.59	537.59	1004.67	532.96
53.887	0	0.26	0.25	0.02	0.29	0.04	0.93	0.09	11.91	12.45	98.13	0.76	-0.73	97.19	12.45	0.08	19.81	0.05	2.82	5.93	1.79	3.31	0	11.91	0.88	45.08	0.54	3.25	0.44	0.36	2.09	1.19	2.94	0	0	0	-1.85	4.28	-2.97	67.68	124.89	851.34	491.01	1041.85	693.12	880.38	536.47	1005.17	531.45
53.92	0	0.25	0.26	0.02	0.29	0.04	0.95	0.09	12.16	12.16	98.09	0.78	-1.18	95.27	12.16	0.07	19.77	0.04	2.5	5.34	1.68	2.37	0	12.39	0.82	47.34	0.38	2.46	0.48	0.32	1.48	3.86	2.53	0	0	0	0.73	6.99	-3.94	68.3	122.33	849.56	492.11	1040.39	695.76	879.31	539.29	1001.4	531.53
53.953	0	0.27	0.28	0.02	0.34	0.04	1.21	0.11	12.67	15.16	97.58	0.9	-3.32	95.23	15.16	0.07	21.58	0.03	2.99	5.45	1.96	3.13	0	12.67	0.84	47.32	0.27	2.86	0.52	0.33	1.04	2.4	2.25	0	0	0	-0.06	7.03	-4	68.19	123.61	845.81	492.28	1037.28	696.12	875.13	539.47	998.5	531.91
53.987	0	0.28	0.3	0.02	0.4	0.04	1.69	0.12	14.65	18.92	96.61	1.16	-6.64	95.16	18.92	0.06	23.06	0.03	3.11	6.29	2.96	4.04	0	14.65	1.06	47.6	0.22	3.48	0.56	0.3	0.93	1.73	1.96	0	0	0	0.16	7.11	-4.07	68.1	124.03	841.65	493.03	1033.28	697.2	870.77	540.59	994.53	532.34
54.02	0	0.29	0.31	0.03	0.47	0.04	2.29	0.14	15.93	22.75	95.42	1.42	-9.73	94.19	22.75	0.05	24.61	0.02	3.51	6.41	4	6.09	0	15.93	1.08	43.49	0.16	4.56	0.57	0.28	0.83	3.11	1.67	0	0	0	0.51	8.07	-4.65	67.81	123.84	836.94	493.99	1028.49	697.91	865.6	542.13	989.11	533.04
54.053	0	0.31	0.33	0.03	0.54	0.04	2.92	0.16	16.44	25.53	94.16	1.73	-11.98	93.07	25.53	0.04	26.62	0.02	4.11	5.9	4.36	8.9	0	16.44	1.16	40.08	0.13	5.2	0.52	0.27	0.83	1.8	1.48	0	0	0	1.05	9.01	-4.66	67.58	120.15	832.35	493.94	1023.78	698.53	862.96	541.74	982.78	532.86
54.087	0	0.29	0.36	0.03	0.65	0.03	4.53	0.19	20.03	28.95	90.94	2.75	-15.39	93.23	28.95	0.03	28.72	0.02	4.18	4.98	4.19	6.46	0	20.03	1.37	37.41	0.13	4.98	0.52	0.22	0.78	2.52	1.21	0	0	0	1.1	8.88	-4.28	67.35	124.18	825.96	493.91	1018.27	699.1	855.18	542.11	979.05	533.21
54.12	0	0.29	0.37	0.02	0.63	0.03	4.44	0.18	20.12	27.95	91.12	2.81	-15.68	87.95	27.95	0.02	29.13	0.02	4.35	4.78	4.91	4.37	0	20.12	1.69	33.32	0.1	4.03	0.54	0.22	0.86	3.57	1.09	0	0	0	2.05	12.06	-4.81	67.48	120.58	820.09	492.81	1013.35	699.98	851.3	541.63	971.45	531.5
54.154	0	0.3	0.4	0.02	0.67	0.03	5.61	0.17	22.54	27.3	88.79	4.07	-17.71	87.88	27.3	0.01	31.47	0.02	4.8	4.54	4.26	0.99	0	22.54	2.62	31.97	0.13	4.11	0.48	0.17	0.7	12.35	0.84	0	0	0	4.37	12.09	-6.09	68.05	118.57	815.45	492.63	1008.57	700.48	846.65	543.32	964.49	530.15
54.187	0	0.3	0.38	0.02	0.66	0.03	5.46	0.18	22.37	27.98	89.08	3.43	-16.4	86.47	27.98	0.01	29.42	0.02	5.13	4.97	2.91	0.66	0.09	22.37	3.36	24.58	0.2	5.28	0.51	0.17	0.7	4.91	0.76	0.09	0	0	1.5	12.73	-4.35	68.03	122.42	811.5	492.22	1004.49	699.08	842.03	540.9	964.01	530.5
54.22	0	0.36	0.42	0.02	0.66	0.04	4.98	0.16	20.04	25.53	90.05	3.46	-16.91	88.11	25.53	0.01	31.87	0.02	5.82	4.97	2.53	0.4	0.68	20.04	4.03	19.85	0.27	8.64	0.5	0.16	0.71	4.18	0.72	0.33	0	0	2.28	11.98	-3.5	68.18	119.12	802.97	487.54	994.93	693.33	835.62	536.76	954.19	525.31
54.254	0	0.43	0.47	0.02	0.68	0.04	4.48	0.15	16.85	24.03	91.03	3.29	-17.25	75.7	24.03	0.01	34.41	0.01	5.71	5.37	1.69	0.1	1.5	16.85	3.82	12.14	0.38	11.05	0.62	0.16	0.45	3.2	0.59	0.79	0	0	4.37	16.32	-6.32	69.07	117.72	799.9	486.99	990.6	691.08	830.44	539.52	946.85	522.01
54.287	0	0.47	0.54	0.02	0.64	0.03	3.6	0.14	14.31	21.3	92.79	2.91	-16.73	69.46	21.3	0.01	35.38	0.01	4.78	5.64	1.95	0.06	1.98	14.31	3.85	8.57	0.53	10.47	0.6	0.14	0.47	7.92	0.59	1.79	0	0	6.32	17.89	-4.53	69.97	114.38	793.48	479.42	984.39	683.52	827.66	532.84	940.67	515.17
54.32	0	0.51	0.64	0.02	0.59	0.03	2.89	0.11	12.14	15.98	94.23	3.31	-16.92	44.4	15.98	0.01	39.2	0.01	2.98	4.28	2.74	0.03	2.55	12.14	2.85	4.34	0.74	5.54	0.55	0.11	0.38	4.03	0.46	2.48	0	0	7.6	23.12	-3.76	70.89	112.12	787.06	472.42	978.06	676.79	823.17	525.9	933.96	508.67
54.354	0	0.57	0.76	0.03	0.52	0.03	2.11	0.09	9.39	10.77	95.77	3.09	-16.04	31.21	10.77	0.01	41.07	0.01	2.07	4.64	3.49	0.02	2.44	9.39	2.67	1.61	1.14	2.86	0.51	0.08	0.38	2.37	0.39	3.58	0	0	4.66	25.95	-2.45	70.77	108.46	780.72	465.18	971.78	669.22	819.85	516.68	927.26	501.63
54.387	0	0.61	0.95	0.03	0.46	0.03	1.66	0.08	7.67	7.67	96.68	2.81	-15.34	34.27	7.67	0.01	41.44	0.01	1.24	6.22	4.5	0.02	1.51	7.77	1.88	1.22	1.21	1.38	0.48	0.07	0.34	1.96	0.37	5.58	0	0	6.86	25.26	-3.11	70.84	106.7	775.31	457.6	963.87	658.67	813.79	510.85	918.94	492.7
54.421	0	0.78	1.19	0.03	0.47	0.03	1.58	0.07	4.54	6.2	96.85	3.34	-16.32	23.01	4.54	0.02	45.24	0.01	0.82	7.31	4.05	0.02	0.95	6.2	1.64	0.4	1.15	1.53	0.39	0.05	0.47	0.32	0.29	6.76	0	0	12.3	28.04	-1.28	72.05	106.61	768.04	447.57	959.68	652.57	809.81	503.52	914.81	485.06
54.454	0	0.86	2.03	0.03	0.42	0.03	1.25	0.06	2.26	4.76	95.93	3.74	-16.22	42.05	2.26	0.02	43.89	0.01	1.42	7.6	4.45	0.02	1.18	4.76	2.01	0.2	1.75	9.04	0.27	0.04	0.72	0.89	0.3	12.25	0	0	12.5	23.6	-1.3	72.48	108.13	764.38	441.62	955.7	645.36	805.36	499.08	911.46	478.23
54.487	0	0.72	2.06	0.03	0.36	0.03	0.92	0.06	2.35	3	95.88	2.39	-13.61	13.06	1.26	0.03	41.24	0.01	2.35	7.47	7.02	0.02	1.32	3	1.14	0.15	2.43	5.93	0.27	0.06	0.7	0.14	0.39	13.07	0	0	15.71	31.48	-0.55	73.5	103.16	760.24	437.14	951.66	640.77	804.94	496.94	905.4	473.48
54.521	0	0.72	1.5	0.04	0.32	0.03	0.76	0.06	3.73	2.14	97	3.84	-15.48	5.68	0.9	0.03	39.51	0.01	3.73	7.68	11.47	0.07	0.4	2.14	1.49	0.1	2.24	13.75	0.2	0.05	1.18	0.5	0.42	10.46	0	0	17.54	36.05	-1.47	77.93	97.86	760.51	433.48	949.69	634.82	806.48	494.54	900.73	468.2
54.554	0	0.66	0.95	0.07	0.26	0.03	0.62	0.06	4.5	2.34	98.1	6.28	-20.84	30.81	0.74	0.04	38.22	0.01	4.5	7.77	21.23	0.26	0.06	2.34	2.33	0.1	1.91	21.47	0.2	0.04	1.81	0.24	0.44	6.41	0	0	13.5	26.05	-1.32	78.83	99.2	757.27	430.76	944.99	632.7	800.81	485.29	898.47	467.91
54.587	0	0.51	0.79	0.12	0.21	0.03	0.48	0.06	3.06	2.3	98.42	1.24	-19.15	5.09	0.57	0.08	35.7	0.01	4.46	13.6	29.66	1.21	0	2.3	2.9	0.16	1.1	3.06	0.32	0.06	2.01	0.27	0.43	5.23	0	0	17.13	36.63	-1.5	76.28	90.06	754.31	428.47	940.99	628.99	802.65	486.41	889.85	463.93
54.621	0	0.65	0.71	0.08	0.22	0.03	0.45	0.06	4.18	1.35	98.57	1.13	-13.31	2.15	0.54	0.14	32.19	0.01	4.18	19.12	20.98	1.38	0	1.35	2.88	0.11	1.18	5.23	0.33	0.07	1.88	1.19	0.54	5.21	0	0	9.27	41.09	2.77	75.3	76.35	750.68	427.77	935.97	626.86	807.94	478.89	882.87	464.17
54.654	0	0.55	0.57	0.06	0.21	0.03	0.4	0.06	3.27	1.27	98.85	0.73	-8.03	0.27	0.54	0.32	28.04	0.01	3.68	17.7	15.85	1.77	0.09	1.27	3.27	0.11	1.45	1.93	0.42	0.09	2.01	0.35	0.61	4.21	0	0	11.38	51.57	3.78	75.81	66.76	743.26	426.27	930.98	627.7	808.21	480.47	872.43	462.22
54.687	0	0.46	0.43	0.04	0.21	0.03	0.34	0.06	2.75	0.89	99.09	0.47	-1.04	0.06	0.55	0.58	22.25	0.02	3.07	16.14	8.69	1.19	0	0.89	2.75	0.09	1.1	0.3	0.54	0.1	2.13	0.17	0.65	2.97	0	0	7.39	58.72	5.72	76.51	54.59	734.45	423.94	927.63	630.46	809.95	477.25	861.54	459.43
54.721	0	0.38	0.29	0.04	0.19	0.03	0.26	0.06	1.8	0.85	99.25	0.33	0	0	0.85	1.35	16.6	0.06	1.8	16.25	7.1	1.36	0	0.61	1.92	0.1	0.36	0.18	0.83	0.1	1.86	0.07	0.64	0.78	0	0	6.7	72.8	6.25	75.63	38.73	728.23	425.69	922.87	633.2	814.79	478.51	848.74	459.88
54.754	0	0.28	0.24	0.04	0.18	0.03	0.21	0.07	1.4	1.4	99.45	0.33	0	0	1.4	3.06	12.06	0.22	0.99	12.16	7.23	2.7	0	0.45	3.07	0.13	0.16	0.11	1.16	0.14	1.77	0.11	0.58	0.32	0	0	3.99	77.81	1.83	72.73	28.17	725.4	425.26	919.97	634.7	813	473.33	837.18	458.87
54.788	0	0.17	0.2	0.06	0.17	0.03	0.15	0.08	1.84	1.6	99.6	0.33	0	0	1.6	5.85	7.33	0.86	1.84	5.24	10.7	4.92	0	0.37	2.53	0.2	0.15	0.48	1.47	0.26	2.78	0	0.65	0.5	0	0	5.18	87.97	5.7	51.93	14.95	716.2	426.67	913.57	640.16	819.01	476.28	823.4	461.98
54.821	0	0.16	0.18	0.04	0.21	0.03	0.14	0.1	1.45	1.78	99.57	0.33	0	0	1.78	8.2	4.73	3.03	1.45	2.15	4.18	3.67	0	0.2	1.32	0.2	0.12	0.55	1.66	0.43	3.68	0.02	0.71	0.56	0	0	2.55	80.35	4	69.59	21.78	709.37	431.53	899.76	637.01	799.39	476.14	818.33	465.38
54.854	0	0.16	0.17	0.03	0.25	0.03	0.15	0.11	1.35	2.5	99.49	0.33	0	0	2.5	8.93	4.21	5.41	1.35	0.82	1.92	0.97	0	0.14	0.99	0.15	0.24	1.13	1.63	0.57	3.88	0.03	0.69	0.56	0	0	-0.7	78.82	1.75	73.3	23.21	700.43	429.82	888.52	633.07	785.7	469.55	807.98	463.05
54.888	0	0.16	0.16	0.03	0.3	0.03	0.14	0.15	1.23	2.43	99.41	0.33	0	0	3.24	9.88	2.43	8.64	1.23	0.29	1.2	0.29	0	0.06	0.76	0.19	0.23	0.88	2	1.46	8.6	0.03	0.77	0.33	0	0	0.27	76.84	-2.89	71.29	24.91	695.52	430.35	877.93	626.8	773.65	470.7	796.64	461.11
54.921	0	0.17	0.16	0.02	0.31	0.03	0.14	0.15	0.82	2.12	99.38	0.33	0	0.01	3.64	8.61	2.12	10.54	0.5	0.14	0.52	0.07	0	0.05	0.39	0.17	0.23	0.19	1.93	1.53	10.83	0.07	0.82	0.12	0	0	-3.57	71.28	-9.33	70.2	29.56	695.39	433.41	864.57	614.13	759.84	468.79	788.18	460.38
54.954
54.988
55.021
55.054
55.088
55.121
55.155
55.188
55.221
55.255
55.288
55.321
55.355
55.388
55.422
55.455
55.488
55.522
55.555
55.588	0	0.31	0.3	0.05	0.23	0.03	0.37	0.06	3.15	4.31	99.25	0.7	-1.04	84.79	0.86	0.02	21.58	0.07	3.15	2.52	9.64	0.72	0	4.31	1.1	69.25	0.41	0.21	9.11	2.44	1.09	0.33	1.41	0	0	0	18.64	13.41	-2.2	72.06	99.02	709.38	441.02	901.5	650.49	754.29	497.1	851.97	480.94
55.622	0	3.27	0.81	0.14	0.56	0.03	1.98	0.07	4.76	5.53	93.46	11.5	-31.49	86.06	4.76	0.02	56.94	0.07	3.1	36.3	24.14	2.59	0.38	5.53	4.18	98.02	0.2	1.43	11	0.42	6.21	0.52	0.37	0.46	0	0	15.66	12.9	-4.4	75.82	114.13	717.99	443.11	909.41	646.13	754.01	506.48	864.3	477.13
55.655	0	3.16	1.14	0.28	0.58	0.03	6.41	0.06	3.01	17.13	87.19	44.33	-51.47	65.11	3.01	0.02	73.37	0.01	2.92	24.77	35.06	5.58	0	17.13	11.42	81.89	0.13	3.46	2.92	0.07	3.89	0.21	0.57	0	0	0	2.1	18.88	2.5	77.1	109.77	718.93	443.34	911.29	646.33	762.23	494.43	871.28	481.88
55.688	0	3.52	1.35	0.22	0.67	0.03	9.67	0.06	2.25	19.46	80.65	61.73	-55.16	50.87	1.57	0.02	79.82	0.01	2.25	21.26	32.3	2.26	0	19.46	14.49	25.45	0.05	2.24	1.91	0.03	1.98	0.14	0.52	0	0	0	6.27	21.83	6.61	77	106.78	719.01	446.21	913.87	651.49	768.63	498.45	874.94	488.42
55.722	0	3.62	1.3	0.26	0.64	0.03	10.22	0.06	2.94	21.77	79.57	65.3	-56.38	79.54	1.56	0.03	79.43	0.01	2.94	21.36	33.88	4.49	0	21.77	13.68	6.39	0.05	5.58	1.81	0.08	1.17	0.31	0.83	0	0	0	2.79	15.21	-2.25	73.93	108.66	735.07	456.19	924.66	657.62	773.63	508.27	880.98	491.52
55.755	0	4.04	1.27	0.06	0.89	0.03	7.49	0.06	2.81	11.54	85.01	45.06	-40.96	77.38	2.31	0.03	79.32	0.01	2.81	20.24	13.62	1.72	0	11.54	5.64	1.99	0.04	3.35	1.34	0.19	0.47	0.08	1.19	0	0	0	0.98	15.85	-4.64	70.73	108.67	739.63	460.3	928.02	659.69	775.85	513.39	882.6	493.07
55.789	0	4.22	1.2	0.03	1.03	0.03	6.91	0.06	2.88	8.6	86.17	34.83	-32.6	89.07	2.48	0.03	76.94	0.01	2.88	19.08	1.15	0.46	0	8.6	3.49	0.79	0.06	4.17	1	0.17	0.29	0.74	1.16	0	0	0	-1.64	11.51	-5.75	70.11	114.61	745.03	464.14	933.08	662.41	776.92	517.35	889.5	495.9
55.822	0	3.63	1.15	0.03	0.99	0.03	6.52	0.06	2.71	9.04	86.96	32.18	-32.06	89.18	2.71	0.02	75.02	0.01	1.97	16.61	0.69	0.39	0	9.04	2.7	0.29	0.08	4.81	0.79	0.17	0.19	0.29	1	0	0	0	1.14	11.46	-5.28	70.47	116.39	748.43	464.93	938.19	665.57	780.57	519.15	895.01	497.92
55.855	0	2.97	1.03	0.03	0.89	0.03	5.87	0.06	3.35	10.75	88.27	26.26	-30	94.18	3.35	0.02	69.73	0.01	1.12	16.39	0.2	0.19	0	10.75	2.69	0.14	0.07	4.33	0.77	0.2	0.12	0.1	0.83	0	0	0	0.14	8.08	-6.36	70.22	118.71	754.52	465.8	944.65	667.33	784.49	519.37	901.4	498.84
55.889	0	2.41	1.01	0.03	0.86	0.03	6.37	0.06	2.93	9.58	87.27	29.43	-31.37	95.48	2.93	0.02	68.76	0	1	9.58	0.14	0.24	0	13.69	2.15	0.09	0.08	8.69	0.68	0.23	0.09	0.31	0.74	0	0	0	-0.66	6.75	-5.41	70.36	121.11	762.1	466.28	951.09	666.57	790.82	518.34	910.53	500
55.922	0	2.23	0.89	0.02	0.75	0.03	5.92	0.06	3	9.82	88.15	25.9	-30.83	96.44	3	0.02	63.64	0.01	1.33	9.82	0.13	0.44	0	16.61	1.65	0.05	0.11	15.78	0.56	0.25	0.09	0.17	0.73	0	0	0	-1.86	5.51	-5.74	69.94	125.28	767.21	466.15	957.59	667.34	794.07	518.9	917.85	499.58
55.955	0	1.95	0.78	0.02	0.67	0.03	4.89	0.07	4	10.8	90.21	21.51	-28.37	95.75	4	0.03	58.15	0.01	1.89	10.8	0.19	0.49	0	16.68	1.17	0.04	0.16	19.07	0.58	0.29	0.1	0.29	0.71	0	0	0	-1.43	6.43	-5.57	70.44	127.44	775.27	466.73	966.38	668.8	801.41	519.42	927.46	500.69
55.989	0	1.69	0.66	0.02	0.58	0.03	4	0.07	4.52	8.84	92.01	28.54	-27.42	97.21	4.52	0.02	51.77	0.01	2.47	8.84	0.26	0.43	0.03	17.58	1.16	0.03	0.22	30.14	0.59	0.31	0.12	0.35	0.73	0	0	0	-0.25	4.25	-5.16	71.12	128.16	783.01	467	974.1	669.09	809.14	520.3	935.89	501.37
56.022	0	1.5	0.57	0.02	0.46	0.03	2.6	0.06	2.96	8.43	94.81	28.83	-24.3	97.13	2.96	0.02	45.51	0	2.74	8.43	0.26	0.22	0	15.44	2.1	0.02	0.33	36.57	0.54	0.3	0.13	0.79	0.74	0	0	0	0.25	4.39	-3.47	71.33	125.22	787.36	466.34	980.38	670.92	817.5	518.71	941.67	502.5
56.055	0	1.24	0.5	0.03	0.4	0.03	1.9	0.06	2.43	7.72	96.19	20.63	-21.15	97.49	2.43	0.02	40.52	0.01	2.29	7.72	0.21	0.12	0	13.73	3.55	0.02	0.32	36.05	0.56	0.31	0.15	0.38	0.71	0	0	0	0.52	3.7	-3.53	70.77	128.26	790.95	465.08	986.48	672.44	820.64	518.04	947.88	501.94
56.089	0	1.11	0.46	0.03	0.36	0.03	1.36	0.06	1.71	6.66	97.28	19.36	-18.94	97.9	1.71	0.02	37.27	0.01	1.61	6.66	0.08	0.03	0	10.63	3.67	0.01	0.27	38.31	0.47	0.27	0.12	0.5	0.64	0	0	0	5.03	2.79	-2.4	71.01	125.53	794.62	463.22	991.23	673.52	827.21	515.78	952.06	502.69
56.122	0	0.89	0.41	0.03	0.31	0.03	0.98	0.06	1.21	6.68	98.04	10.89	-15.08	97.92	1.21	0.02	32.09	0.01	1.01	6.68	0.05	0.01	0	9.09	4.32	0.01	0.34	35.08	0.5	0.27	0.14	0.66	0.56	0	0	0	2.28	2.74	-2.4	71.58	129.97	802.82	464.55	1001.09	675.24	833.95	517.79	963.12	503.38
56.156	0	0.47	0.33	0.03	0.24	0.03	0.55	0.06	0.85	6.66	98.9	1.1	-4.16	98.25	0.85	0.01	22.69	0.01	0.51	6.82	0.03	0.01	0	6.66	3.66	0	0.33	14.37	0.47	0.42	0.08	1.09	0.5	0	0	0	5.03	1.87	-0.55	72.58	132.26	810.05	462.26	1011.57	677.62	843.23	514.19	975.16	504.91
56.189	0	0.35	0.28	0.03	0.2	0.03	0.38	0.06	0.9	5.09	99.24	0.83	-0.42	98.55	0.9	0.01	15.88	0.01	0.49	5.09	0.03	0.01	0	5.78	2.64	0	0.36	17.18	0.43	0.51	0.08	0.34	0.46	0	0	0	6.97	-0.89	-0.66	73.32	135.32	820.86	459.12	1023.97	676.97	853.06	511.33	988.13	503.07
56.222	0	0.33	0.26	0.03	0.19	0.03	0.35	0.06	0.96	3.17	99.3	1.01	-0.48	96.74	0.96	0.01	13.9	0.01	0.49	3.17	0.03	0	0	5.44	3.35	0	0.38	21.91	0.38	0.45	0.1	0.36	0.42	0	0	0	6.41	-5.05	-0.64	73.81	133.64	834.38	456.52	1038	675.55	867.5	505.19	1001.13	503.2
56.256	0	0.26	0.23	0.03	0.17	0.03	0.27	0.06	0.96	3.1	99.45	0.54	0	91.29	0.96	0.01	8.71	0.01	0.5	3.1	0.04	0.01	0	5.4	2.92	0	0.25	18.32	0.3	0.31	0.15	0.82	0.27	0	0	0	4.77	-10.25	-0.19	74.1	132.41	848.9	456.19	1049.65	671.78	881.57	503.53	1013.97	501.94
56.289	0	0.28	0.23	0.03	0.16	0.03	0.27	0.06	1.32	2.78	99.44	0.97	0	83.87	1.32	0.01	7.62	0.02	0.46	2.78	0.05	0.01	0	5.51	3.34	0	0.18	27.56	0.26	0.3	0.17	0.74	0.29	0	0	0	2.89	-13.76	0.78	73.35	125.71	865.76	452.85	1064.61	665.39	901.83	496.49	1027.48	500.45
56.322	0	0.24	0.21	0.03	0.15	0.03	0.23	0.06	1.31	1.85	99.51	0.77	0	75.18	1.31	0.01	5.04	0.02	0.34	1.85	0.07	0.01	0	5.08	2.83	0	0.13	26.91	0.25	0.31	0.21	1.05	0.25	0	0	0	1.55	-16.46	-0.01	73.34	119.02	883.59	453.68	1077.46	661.35	919.71	496.91	1038.73	498.15
56.356	0	0.25	0.2	0.03	0.15	0.03	0.21	0.06	1.58	1.66	99.49	1.11	0	37.63	1.58	0.01	3.21	0.04	0.36	1.66	0.15	0.02	0	3.85	4.75	0	0.14	33.92	0.23	0.24	0.45	0.83	0.27	0	0	0	7.62	-24.53	0.78	72.64	108.47	903.77	447.59	1097.03	654.36	945.81	487.77	1053.76	498.3
56.389	0	0.3	0.2	0.03	0.15	0.03	0.21	0.06	2.03	2.03	99.39	3	-0.29	28.4	2.03	0.02	3.02	0.08	0.37	1.41	0.13	0.02	0	3.57	5.19	0	0.13	47.03	0.24	0.22	0.54	0.43	0.28	0	0	0	8.84	-26.62	0.29	73.74	99.42	924.18	448.54	1114.05	653.14	968.59	488.72	1067.62	497.47
56.423	0	0.23	0.2	0.03	0.15	0.03	0.19	0.06	2.67	1.9	99.54	1.04	0	2.11	2.67	0.06	1.9	0.15	0.35	0.75	0.14	0.04	0	1.87	5.34	0.01	0.13	33.59	0.31	0.2	0.96	1.03	0.26	0	0	0	6.06	-41.2	0.02	73.17	79.79	938.21	445.04	1120.87	643.68	988.48	483.44	1068.08	488.97
56.456	0	0.16	0.2	0.03	0.15	0.03	0.19	0.06	2.95	1.69	99.61	0.33	0	0.09	2.95	0.14	1.69	0.24	0.34	0.83	0.13	0.04	0	1.33	6.01	0.02	0.09	10.65	0.42	0.2	1.23	0.29	0.23	0	0	0	4.93	-57.14	6.61	73.22	49.97	956	448.7	1127.55	634.84	1020.99	479.49	1069.56	491.24
56.489	0	0.14	0.19	0.03	0.15	0.02	0.17	0.06	2.55	1.53	99.61	0.33	0	0.13	2.55	0.38	1.53	0.34	0.2	0.66	0.1	0.05	0	1.02	3.6	0.04	0.08	1.19	0.62	0.26	1.27	0.57	0.23	0	0	0	-2.15	-55.15	3.72	71.52	47.94	969.61	442.55	1140.07	628.25	1032.33	474.55	1080.12	478.42
56.523	0	0.13	0.19	0.03	0.15	0.03	0.15	0.07	1.78	1.18	99.62	0.33	0	0.12	2.38	0.75	1.18	0.64	0.24	0.47	0.29	0.09	0	0.44	1.78	0.12	0.09	0.1	0.94	0.27	1.22	0.09	0.24	0	0	0	-5.98	-55.58	-1.34	71.18	43.46	978.83	434.82	1151	622.72	1041.49	468.92	1084.91	467.08
56.556
56.589
56.623
56.656
56.689
56.723
56.756
56.79
56.823
56.856
56.89
56.923
56.956
56.99
57.023
57.056
57.09
57.123
57.157
57.19
57.223
57.257
57.29
57.323
57.357
57.39
57.424
57.457
57.49
57.524
57.557
57.59
57.624
57.657
57.69
57.724
57.757
57.791
57.824
57.857
57.891
57.924
57.957
57.991
58.024
58.057
58.091	0	0.21	0.18	0.04	0.19	0.02	0.86	0.07	0.71	4.22	98.29	1.22	0	93.99	0.71	3.07	0.01	1	0.09	4.22	0.01	0	0	35.38	2.55	93.63	0	4.51	12.32	2.47	0.21	0.01	0.04	0	0	0	8.31	-8.25	1.98	75.23	119.21	917.76	439.37	1115.16	653.3	957.59	483.3	1076.72	487.53
58.124	0	0.2	0.18	0.03	0.15	0.02	3.48	0.07	0.86	9.41	93.03	8.43	-8.81	95.29	0.86	3.33	0.02	0.59	0.17	9.41	0.02	0.01	0	60.32	7.8	73.27	0	3.7	1.5	0.94	0.4	0	0.04	0	0	0	8.99	-6.96	0.81	75.77	128.1	916	438.01	1113.6	650.23	950.4	482.83	1078.41	487.66
58.158	0	0.21	0.18	0.05	0.15	0.02	17.53	0.07	0.75	6.34	64.94	47.12	-22.76	97.46	0.75	3.24	0.02	0.91	0.2	6.34	0.02	0.01	0	88.66	22.27	54.14	0	7.64	0.74	0.49	0.43	0	0.02	0	0	0	7.91	-3.76	0.39	75.63	127.04	909.9	432.66	1109.79	647.18	945.63	477.76	1072.58	482.54
58.191	0	0.27	0.18	0.09	0.15	0.02	29.79	0.07	0.65	6.47	45.21	59.81	-30.19	97.31	0.65	2.73	0.03	0.98	0.26	6.47	0.02	0.01	0	95.55	39.67	35.31	0	12.5	0.34	0.46	0.48	0	0.02	0	0	0	9.89	-4.06	0.18	75.71	132.98	905.28	429.27	1106.95	645.44	938.67	475.76	1071.57	480.36
58.224	0	0.28	0.18	0.08	0.15	0.02	26.38	0.07	0.6	7.08	48.62	55.86	-29.34	98.75	0.6	2.29	0.03	1.01	0.45	7.08	0.03	0.01	0	93.97	34.64	27.64	0.01	16.62	0.31	0.64	0.38	0	0.03	0	0	0	7.59	-0.17	0.9	75.65	136	899.61	425.94	1103.69	644.17	933.53	471.75	1069.41	477.7
58.258	0	0.33	0.18	0.08	0.15	0.02	26.55	0.07	0.59	6.46	48.45	55.4	-31.95	98.74	0.59	2.08	0.02	1.3	0.55	6.46	0.03	0.01	0	93.95	35	24.11	0.01	27.92	0.28	0.69	0.37	0	0.03	0	0	0	9.61	0.2	0.78	75.79	137.18	894.03	422.81	1100.19	643.88	928.27	469.81	1065.33	475.41
58.291	0	0.36	0.18	0.08	0.15	0.03	27.09	0.07	0.87	7.34	47.91	55.72	-32.84	98.65	0.61	2.1	0.02	1.47	0.87	7.34	0.03	0.01	0	94.1	35.88	19.87	0.01	31.36	0.29	0.65	0.33	0	0.04	0	0	0	9.95	0.55	1	75.73	139.07	889.52	420.22	1098.05	644.09	924.24	467.79	1063.2	473.44
58.324	0	0.38	0.18	0.08	0.15	0.03	26.92	0.07	1.1	7.5	48.08	54.57	-32.92	98.24	0.65	2.12	0.02	1.77	1.1	7.5	0.03	0	0	93.49	37	17.22	0.01	31.97	0.31	0.7	0.27	0	0.04	0	0	0	10.42	-1.9	0.54	75.77	139.08	884.64	416.8	1095.94	643.64	920.18	465.29	1059.16	470.69
58.358	0	0.44	0.18	0.1	0.16	0.03	28.8	0.07	1.08	6.36	46.2	54.51	-36.02	97.93	0.61	2.47	0.02	2.63	1.08	6.36	0.03	0	0	93.11	43.63	17.23	0.01	39.46	0.39	0.7	0.23	0	0.05	0	0	0	13.7	-2.72	-0.8	76	141.51	882.25	415.77	1094.44	644.59	915.49	467.76	1057	468.41
58.391	0	0.42	0.18	0.1	0.17	0.03	27.29	0.08	1.1	4.89	47.71	53.59	-34.92	98.28	0.53	2.54	0.02	4.33	1.1	4.89	0.02	0	0	92.59	41.33	18.54	0.01	37.88	0.48	0.79	0.19	0	0.05	0	0	0	15.21	-1.76	-1.22	76.07	141.89	879.85	414.64	1092.8	644.78	912.83	467.87	1054.72	467.27
58.425	0	0.36	0.18	0.07	0.18	0.03	21.61	0.08	0.77	4.68	56.77	50.05	-30.24	98.07	0.51	2.65	0.02	5.67	0.77	4.68	0.03	0	0	90.7	30.32	21.31	0.01	30.67	0.56	0.85	0.2	0	0.06	0	0	0	13.65	-2.36	-0.73	76.07	141.25	877.31	413.18	1091.29	644.12	911.66	465.34	1052.9	466.32
58.458	0	0.35	0.18	0.05	0.2	0.03	15.86	0.09	0.84	4.46	68.28	44.03	-26.39	98.14	0.51	3.02	0.02	7.83	0.84	4.46	0.02	0	0	87.33	19.71	20.81	0.01	29.77	0.63	0.82	0.2	0	0.06	0	0	0	13.61	-2.16	-0.11	76.11	140.4	875.76	412.79	1088.86	643.33	910.78	464.38	1051.18	465.56
58.491	0	0.36	0.18	0.05	0.21	0.03	16.96	0.1	0.82	3.36	66.08	45.98	-27	98.26	0.43	3.38	0.01	9.62	0.82	3.36	0.02	0	0	87.95	22.79	19.43	0.01	28.42	0.66	0.7	0.16	0	0.06	0	0	0	11.62	-1.82	0.29	76.3	141.55	872.97	410.72	1085.94	640.4	907.79	461.27	1049.33	463.46
58.525	0	0.35	0.18	0.04	0.2	0.03	14.46	0.09	0.9	3.65	71.09	42.27	-25.55	98.37	0.31	3.22	0.01	8.55	0.9	3.65	0.03	0	0	86.24	17.56	12.4	0.01	30.19	0.65	0.57	0.12	0.01	0.06	0	0	0	11.84	1.5	1.1	76.86	140.22	868.56	408.13	1080.09	636.8	904.3	457.66	1044.48	460.98
58.558	0	0.33	0.18	0.04	0.2	0.03	12.18	0.09	0.85	2.61	75.64	39.15	-24.47	96.71	0.17	3.25	0.01	8.02	0.85	2.61	0.02	0	0	84.59	11.97	5.69	0.01	33.62	0.69	0.45	0.09	0	0.06	0	0	0	13.52	5.1	3.23	77.44	137.7	854.09	398.34	1066.25	627.3	893.73	451.11	1031.43	450.06
58.591	0	0.26	0.18	0.03	0.19	0.02	9.34	0.09	0.56	1.93	81.32	33	-20.05	89.88	0.08	3.53	0.01	6.97	0.56	1.93	0.02	0	0	80.99	6.88	2.82	0	24.31	0.77	0.4	0.06	0	0.06	0	0	0	20.91	11.08	6.17	78.68	131.51	838.46	387.82	1049.59	615.01	883.82	444.92	1015.28	441.62
58.625	0	0.21	0.18	0.03	0.17	0.02	8.33	0.08	0.41	1.66	83.35	27.43	-16.97	80.15	0.04	2.4	0.01	5	0.41	1.66	0.02	0	0	78.83	5.45	0.94	0	15.28	0.65	0.33	0.04	0	0.06	0	0	0	26.51	15.02	9.04	79.38	125.41	824.82	380.34	1035.75	606.2	876	441.83	1001.26	435.66
58.658	0	0.17	0.18	0.03	0.16	0.02	5.27	0.07	0.3	1.74	89.46	15.42	-11.14	76.74	0.02	2.11	0.01	3.55	0.3	1.74	0.02	0.01	0	70.04	4.07	0.86	0	4.2	0.62	0.41	0.04	0.04	0.05	0	0	0	28.14	16.03	11.83	79.82	118.32	815.54	375.23	1024.88	596.76	871.9	439.97	989.76	429.49
58.691	0	0.15	0.18	0.03	0.15	0.02	1.63	0.07	0.22	1.59	96.73	3.19	-2.46	80.26	0.02	2.64	0.01	2.29	0.22	1.59	0.03	0.01	0	48.21	2.24	0.57	0	0.8	0.78	0.52	0.04	0.07	0.06	0	0	0	26.27	14.99	10.66	80.45	119.22	810.96	371.44	1017.05	587.65	864.32	437.26	982.56	421.93
58.725	0	0.14	0.18	0.03	0.15	0.02	0.62	0.07	0.29	1	98.76	0.81	0	77.12	0.02	2.79	0.01	1.13	0.29	1	0.08	0.05	0	29.91	2.15	0.29	0	0.89	0.97	0.47	0.03	0.15	0.06	0	0	0	25.06	15.93	15.75	81.57	111.79	807.16	364.06	1012.35	576.34	867.85	428.57	979.01	416.77
58.758	0	0.14	0.18	0.03	0.15	0.02	0.44	0.07	0.42	0.87	99.12	0.52	0	66.9	0.02	2.73	0.01	0.78	0.42	0.87	0.17	0.05	0	23.67	1.69	0.2	0	1.65	0.78	0.43	0.03	0.51	0.07	0	0	0	27.13	18.48	12.52	83.04	113.73	806.87	361.52	1012	575.09	864.25	429.32	976.53	411.23
58.792	0	0.19	0.18	0.03	0.14	0.03	0.24	0.07	1.05	0.97	99.53	0.6	0	61.52	0.02	3.03	0.02	0.58	1.05	0.6	0.97	0.12	0	11.79	2.42	0.09	0	25.49	0.83	0.45	0.03	0.7	0.07	0.04	0	0	29.67	19.65	16.42	83.79	114.23	804.58	350.91	1012.41	564.57	866.86	420.35	980.08	405.23
58.825	0	0.19	0.18	0.03	0.14	0.03	0.21	0.07	1.42	1.98	99.58	0.74	0	36.06	0.04	3.8	0.02	0.54	1.42	0.59	1.98	0.19	0	9.51	4.28	0.06	0	27.61	0.61	0.47	0.03	0.42	0.06	0.12	0	0	33.76	24.86	18.45	84.27	111.78	804.95	343.75	1011.34	554.27	870.18	415.89	980.9	400.51
58.858	0	0.22	0.18	0.04	0.14	0.03	0.23	0.07	2.01	5.28	99.54	1.86	-1.31	40.9	0.08	3.59	0.03	0.52	2.01	0.51	5.28	0.67	0	10.45	9.03	0.07	0	38.72	0.5	0.44	0.05	1.22	0.08	0.32	0	0	35.33	23.84	34.73	84.64	81.87	806.36	339.15	1001.68	540.07	889.87	397.31	970.92	408.89
58.892	0	0.2	0.19	0.07	0.13	0.03	0.22	0.07	3	7.7	99.56	1.47	-1.69	69.17	0.21	3.25	0.04	0.37	3	0.61	8.73	0.91	0	7.7	16.22	0.05	0	32.32	0.32	0.39	0.07	0.57	0.1	0.49	0	0	29.87	17.96	24.98	79.88	102.51	802.43	328.2	996.24	530.16	869.89	378.83	971	395.74
58.925
58.958
58.992
59.025
59.058
59.092
59.125
59.159
59.192
59.225
59.259
59.292
59.325
59.359
59.392
59.426
59.459
59.492
59.526
59.559
59.592	0	0.68	0.2	0.23	0.51	0.02	0.13	0.08	0.27	0.93	98.64	12	0	82.79	0.09	1.27	0.17	0.02	0.27	3.5	0.05	0.13	0	0.93	0.29	0.01	0.05	0.13	67.27	6.26	1.2	0.06	0.07	0.64	0	0	23.48	14.15	18.12	77.22	127.29	668.65	365.25	898.86	605.13	738.2	428.68	865.44	432.17
59.626	0	0.57	0.21	0.2	0.48	0.02	0.13	0.11	0.38	0.47	98.86	9.12	0	48.31	0.05	2.06	0.47	0.01	0.38	1.62	0.05	0.03	0	0.23	0.23	0	0.19	0.25	62.67	13.83	2.66	0.13	0.09	1.1	0	0	18.36	22.34	24.48	77.13	103.92	683.78	364.49	913.15	603.13	768.44	425.03	872.2	430.84
59.659	0	0.64	0.2	0.25	0.59	0.02	0.12	0.14	0.26	0.31	98.71	17.73	0	49.81	0.04	3.93	0.31	0.01	0.26	0.94	0.04	0.02	0	0.16	0.27	0.02	0.13	0.31	70.31	18.58	3.11	2.33	0.04	1.12	0	0	18.08	22.04	23.08	76.39	99.49	687.1	366.42	912.46	602.78	769.59	426.23	869.05	428.9
59.692	0	0.64	0.2	0.26	0.63	0.02	0.12	0.21	0.3	0.36	98.72	20.39	0	48.61	0.04	5.42	0.36	0.02	0.3	1.06	0.04	0.01	0	0.08	0.23	0.01	0.16	0.31	70.97	26.39	5.18	0.85	0.04	1.69	0	0	20.47	22.28	21.14	77.21	103.53	703.38	366.22	929.26	605.24	783.05	425.98	886.5	430.04
59.726	0	0.73	0.2	0.31	0.73	0.02	0.12	0.27	0.33	0.38	98.54	30.49	0	45.52	0.05	5.98	0.38	0.02	0.33	1.01	0.04	0	0	0.05	0.16	0.01	0.15	0.34	77.1	31.79	6.31	0.75	0.04	1.49	0	0	20.44	22.9	18.98	76.38	107.33	707.69	365.78	934.2	604.93	784.36	427.69	891.7	427.74
59.759	0	0.72	0.19	0.29	0.67	0.02	0.12	0.33	0.41	0.45	98.56	24.87	0	28.81	0.06	4.62	0.45	0.02	0.41	1.3	0.07	0.01	0	0.06	0.13	0.01	0.13	0.22	74.96	38.01	3.58	0.62	0.05	0.99	0	0	19.95	26.52	18.41	77.04	102	721.31	367.5	949.27	609.65	800.54	430.28	902.52	427.98
59.793	0	0.76	0.19	0.32	0.68	0.03	0.12	0.35	0.87	0.42	98.48	27.42	0	37.67	0.06	3.89	0.42	0.02	0.87	1.13	0.18	0.08	0	0.07	0.14	0.01	0.08	0.09	77.33	40.16	2.25	0.32	0.05	0.75	0	0	21.53	24.52	14.52	76.08	112.41	728.8	366.58	955.9	607.82	799.78	431.27	912.03	425.45
59.826	0	0.77	0.19	0.32	0.66	0.03	0.13	0.4	0.9	0.43	98.46	25.8	0	49.46	0.07	2.89	0.43	0.02	0.9	1.1	0.19	0.11	0	0.07	0.14	0	0.06	0.12	77.3	44.46	1.48	0.08	0.05	0.66	0	0	25.91	22.11	13.32	77.29	114.3	745.5	368.35	969.18	608.73	812.52	432.27	926.76	428.42
59.859	0	0.78	0.19	0.33	0.67	0.03	0.13	0.42	1.04	0.37	98.43	26.84	0	61.71	0.06	2.8	0.37	0.02	1.37	1.04	0.3	0.32	0	0.08	0.13	0	0.03	0.12	78.06	45.76	1.04	0.06	0.05	0.47	0	0	24	19.61	14.21	77.57	112.7	753.9	368.91	976.77	607.34	821.73	431.63	934.38	428.11
59.893	0	0.84	0.19	0.37	0.7	0.03	0.13	0.31	0.72	0.31	98.31	31.46	0	78.99	0.06	2.46	0.31	0.03	1.13	0.93	0.26	0.22	0	0.1	0.13	0	0.01	0.16	81.18	39.28	0.72	0.06	0.04	0.28	0	0	26.55	15.38	11.66	78.14	115.04	772.62	370.18	992.76	607.28	835.4	433.75	950.27	427.47
59.926	0	0.96	0.19	0.41	0.73	0.03	0.13	0.28	0.57	0.28	98.08	36.56	0	82.86	0.05	1.63	0.28	0.03	1.31	1.79	0.26	0.14	0	0.1	0.12	0	0.01	0.13	84.84	37.44	0.57	0.04	0.04	0.13	0	0	24	14.12	11.66	78.52	123.01	778.76	370.92	1000.15	607.6	838.74	432.89	961.7	429.52
59.959	0	1.04	0.19	0.44	0.75	0.03	0.13	0.24	0.37	0.28	97.92	39.89	0	82.31	0.04	1.17	0.28	0.04	1.48	2.7	0.27	0.18	0	0.09	0.08	0	0	0.05	86.75	34.42	0.37	0.06	0.04	0.04	0	0	27.47	14.31	11.01	79.36	116.61	798.52	374.2	1016.92	609.04	859.13	438.69	975.45	430.52
59.993	0	1.16	0.19	0.47	0.77	0.03	0.13	0.18	0.25	0.3	97.68	43.25	0	89.87	0.04	0.82	0.3	0.06	1.39	4.34	0.31	0.25	0	0.1	0.09	0	0	0.02	88.56	26.95	0.25	0.43	0.04	0.01	0	0	25.94	11.09	8.83	78.87	126.88	812.71	377.41	1028.89	610.09	865.41	438.71	992.2	434.08
60.026	0	1.3	0.19	0.53	0.81	0.03	0.13	0.13	0.15	0.3	97.4	48.73	0	92.79	0.02	0.89	0.3	0.07	1.42	5.75	0.58	0.59	0	0.08	0.07	0	0	0	91.28	19.65	0.15	0.25	0.03	0	0	0	24.73	9.23	10.02	78.03	121.71	823.58	376.08	1038.13	606.5	878.79	436.39	1000.42	431.97
60.059	0	1.73	0.19	0.57	0.8	0.03	0.13	0.12	0.1	0.32	96.53	49.2	0	79.29	0.02	0.79	0.32	0.08	1.86	13.51	1.03	1.76	0	0.1	0.06	0	0	0	91.07	17.37	0.1	0.08	0.03	0	0	0	26.57	15.29	9.39	79.61	120.62	845.88	383.59	1056.63	609.75	899.43	445.29	1019.84	438.21
60.093	0	2.5	0.19	0.66	0.82	0.03	0.13	0.12	0.09	0.34	94.99	53.04	0	94.49	0.02	0.81	0.34	0.09	1.8	22.25	1.5	2.75	0	0.09	0.06	0	0	0	93.05	16.75	0.06	0.08	0.03	0	0	0	24.81	7.79	9.13	78.36	125.57	855.84	384.66	1065.52	610.22	905.98	442.13	1031.54	440.62
60.126	0	4.18	0.19	0.73	0.83	0.03	0.13	0.1	0.11	0.37	91.64	55.31	0	89.69	0.02	0.68	0.37	0.09	2.29	35.7	1.78	4.27	0	0.11	0.05	0	0	0.01	93.69	14.24	0.04	0.13	0.03	0	0	0	23.29	11.18	9.17	78.84	119.9	871.83	389.43	1078.23	612.1	922.98	444.88	1042.88	444.14
60.16	0	9.19	0.19	0.69	0.84	0.03	0.13	0.09	0.12	0.37	81.62	57.14	0	88.63	0.02	0.53	0.37	0.07	2.38	58.57	1.49	2.7	0	0.12	0.04	0	0	0.01	94.54	9.72	0.02	0.08	0.03	0	0	0	23.33	11.73	9.53	78.55	120.19	883.41	393.22	1087.52	613.51	933.66	447.03	1053.85	448.55
60.193	0	10.3	0.19	0.65	0.84	0.03	0.13	0.08	0.14	0.34	79.4	57.07	0	92.07	0.02	0.46	0.34	0.05	2.21	62.22	1.14	1.71	0	0.14	0.03	0	0	0.01	94.66	6.89	0.01	0.1	0.03	0	0	0	19.17	9.74	8.95	78.56	122.62	898.29	399.61	1099.28	615.02	945.28	451.17	1067.89	453.11
60.226	0	13.3	0.19	0.62	0.83	0.03	0.13	0.07	0.15	0.32	73.39	58.99	0	90.92	0.03	0.44	0.32	0.04	3.79	70.59	0.98	1.38	0	0.15	0.05	0	0	0.02	94.07	6.22	0.01	0.02	0.04	0	0	0	21.43	10.48	10.02	78.34	121.84	911.89	404.71	1109.04	615.98	958.41	455.07	1080.16	459.47
60.26	0	16.54	0.19	0.59	0.8	0.03	0.13	0.07	0.2	0.3	66.92	59.68	0	94.16	0.04	0.42	0.3	0.03	5.82	78.76	1.14	1.3	0	0.2	0.07	0	0	0.05	92.4	3.8	0	0.01	0.05	0	0	0	20.53	8.1	11.69	77.41	118.04	920.29	408.02	1114.38	616.1	968.47	455.08	1086.19	463.66
60.293	0	18.36	0.19	0.55	0.77	0.04	0.14	0.07	0.24	0.27	63.29	61.87	0	91.93	0.05	0.36	0.27	0.03	9	83.49	1.08	1.24	0	0.24	0.09	0	0	0.08	90.36	3.75	0	0.01	0.07	0	0	0	18.24	9.84	13.77	77.92	113.85	941.32	417	1133.09	620.43	992.09	463.55	1105.61	472.15
60.326	0	17.46	0.19	0.5	0.71	0.07	0.15	0.06	0.3	0.3	65.09	72.99	1.29	93	0.06	0.39	0.27	0.03	19.1	84.35	1.54	1.38	0	0.3	0.1	0	0	0.18	86.61	2.92	0	0.01	0.08	0	0	0	14.58	9.07	14.3	77.51	114.13	951.68	421.95	1141.52	621.99	1001.88	466.34	1115.54	476.72
60.36	0	17.43	0.19	0.4	0.63	0.09	0.16	0.06	0.43	0.43	65.14	70	2.79	89.49	0.08	0.45	0.26	0.02	22.95	88.31	1.77	0.74	0	0.43	0.12	0.01	0	0.32	80.93	1.49	0	0.01	0.12	0	0	0	13.13	11.29	15.48	77.24	112.07	966.11	426.54	1155.49	625.94	1018.23	469.26	1129.54	482.29
60.393	0	15.1	0.19	0.29	0.54	0.09	0.16	0.06	0.55	0.55	69.81	54.93	3.24	93.49	0.1	0.57	0.24	0.02	23.51	89.1	1.21	0.37	0	0.55	0.18	0.01	0	0.35	72.29	1.46	0	0.01	0.15	0	0	0	14.35	8.68	17.48	77.38	112.44	975.54	433.67	1164.49	632.41	1029.28	474.12	1140.21	492.51
60.427	0	9.87	0.19	0.14	0.36	0.09	0.17	0.06	2.26	0.87	80.27	18.61	2.8	91.07	0.12	0.66	0.27	0.03	23.19	88.1	0.84	0.23	0	0.87	0.33	0.01	0.01	2.26	51.78	1	0	0.01	0.24	0	0	0	13.4	10.39	19.86	77.17	113.76	986.44	440.87	1176.29	639.41	1043.01	478.73	1153.96	503.87
60.46	0	7.75	0.19	0.09	0.28	0.1	0.18	0.06	3.55	1.55	84.5	7.97	2.97	91.72	0.2	0.81	0.29	0.02	24.8	89.16	0.88	0.25	0	1.55	0.78	0.01	0.01	3.55	38.08	0.77	0	0.02	0.35	0	0	0	13.37	9.97	20.45	77.22	115.5	996.57	448.05	1187.19	646.87	1053.66	485.2	1165.84	512.72
60.493	0	6.18	0.18	0.07	0.24	0.09	0.18	0.06	9.81	2	87.64	3.37	0.35	95.68	0.24	1.07	0.27	0.02	22.11	85.32	0.64	0.37	0	2	1.55	0.01	0.02	9.81	29.46	0.76	0	0.01	0.39	0	0	0	16.54	6.51	21.67	77.32	120.51	1004.58	452.54	1195.35	650.33	1061.51	488.3	1177.32	521.64
60.527	0	3.69	0.18	0.04	0.16	0.08	0.19	0.06	19.87	3.97	92.61	2.54	0	93	0.32	1.39	0.25	0.02	19.87	75.12	0.33	0.27	0	3.97	2.54	0.01	0.03	28.06	10.94	0.87	0	0.01	0.79	0	0	0	13.39	9.06	25.91	76.94	121.53	1016.25	458.34	1208.81	654.51	1079.51	490.29	1192.73	534.44
60.56	0	3.41	0.18	0.03	0.15	0.07	0.2	0.06	16.82	4.41	93.18	9.08	0	96.33	0.45	1.24	0.25	0.02	16.82	66.97	0.17	0.17	0	4.41	5.04	0.01	0.05	47.84	6.8	0.77	0	0.04	0.95	0	0	0	10.57	5.66	26.48	76.87	125.55	1024.27	466.52	1217.78	662.28	1087.74	495.26	1203.12	544.75
60.593	0	1.8	0.18	0.04	0.15	0.05	0.2	0.06	11.67	4.34	96.41	10.87	0	97.69	0.6	1.17	0.27	0.03	11.67	46.44	0.07	0.07	0	4.34	7.55	0.01	0.07	55.47	5.09	0.73	0.01	0.03	0.98	0	0	0	13.21	3.27	29.9	76.67	124.47	1032.52	469.41	1225.75	663.55	1100.78	495.65	1211.43	552.66
60.627	0	1.13	0.17	0.04	0.13	0.05	0.29	0.06	10.37	7.39	97.73	12.53	0	95.19	0.84	0.7	0.27	0.02	10.37	32.46	0.05	0.05	0	7.39	18.88	0	0.13	58.78	1.5	0.65	0.01	0.09	1.48	0	0	0	9.68	7.08	31.32	76.39	125.08	1040.52	478.73	1237.07	675.28	1111.92	508.69	1224.06	564.1
60.66	0	0.76	0.17	0.06	0.13	0.05	0.33	0.06	10.86	6.73	98.48	18.12	-2.08	96.52	1.01	0.42	0.29	0.02	10.86	17.86	0.03	0.02	0	6.73	26.94	0	0.2	63.7	1.17	0.62	0.02	0.04	1.55	0	0	0	10.75	5.39	33.65	75.87	127.76	1045.51	480.29	1245.4	680.18	1121.68	506.58	1231.75	571.43
60.693	0	0.87	0.17	0.11	0.13	0.06	0.57	0.06	11.77	9.7	98.25	43.22	-10.42	95.71	1.5	0.28	0.31	0.02	11.77	11.89	0.05	0.02	0	9.7	46.83	0	0.34	78.17	0.6	0.61	0.04	0.19	1.79	0	0	0	12.42	6.48	32.84	76.05	123.79	1055.24	486.35	1253.85	684.96	1130.1	515.6	1239.23	574.03
60.727	0	1.03	0.17	0.21	0.13	0.07	1.31	0.06	13.67	6.13	97.38	74.55	-20.18	97.65	1.43	0.18	0.37	0.03	13.67	6.13	0.05	0.02	0	18.23	67.01	0	0.67	93.04	0.18	0.49	0.12	0.09	2.11	0	0	0	6.63	3.37	34.49	74.48	130.3	1063.25	493.24	1259.92	689.91	1138.87	515.06	1248.15	586.02
60.76	0	1.06	0.17	0.23	0.13	0.07	1.39	0.06	13.9	4.64	97.23	80.22	-21.69	98.22	1.8	0.1	0.37	0.03	13.9	4.64	0.05	0.01	0	17.78	70.28	0	1.09	96.86	0.14	0.41	0.16	0.4	2.06	0	0	0	7.26	1.95	33.02	73.8	125.23	1066.83	496.93	1262.14	692.24	1140.17	520.88	1248.5	583.71
60.794	0	1.13	0.17	0.27	0.13	0.06	1.68	0.06	12.61	4.59	96.63	81.19	-24.68	98.61	1.77	0.06	0.43	0.02	12.61	4.59	0.04	0	0	20.01	75.09	0	1.52	98.92	0.08	0.26	0.32	0.15	2.03	0	0	0	9.8	-0.69	36.67	73.8	130.55	1074.33	502.99	1270.4	699.06	1152.73	524.03	1259.26	599.49
60.827	0	1.16	0.18	0.35	0.13	0.06	2.1	0.06	12.11	3.2	95.8	80.09	-27.56	98.28	1.79	0.05	0.51	0.03	12.11	3.2	0.06	0	0	21.21	83.22	0	2.23	98.54	0.05	0.22	0.61	0.22	1.68	0.17	0	0	12.09	-1.77	37	73.16	126.64	1076.72	503.42	1276.82	703.51	1157.98	525.77	1262.11	597.84
60.86	0	1.22	0.2	0.45	0.14	0.05	2.13	0.06	10.01	3.32	95.74	76.1	-29.44	97.75	1.89	0.03	0.53	0.02	10.01	3.32	0.04	0	0	19.32	90.14	0	3.66	97.73	0.05	0.2	0.95	0.13	1.56	1.21	0	0	7.7	-3.14	37.02	72.04	131.55	1083.07	508.86	1280.3	706.09	1162.66	526.93	1268.25	605.39
60.894	0	1.12	0.22	0.34	0.14	0.04	1.44	0.06	7.45	2.94	97.11	69.07	-27.16	96.24	1.73	0.04	0.75	0.03	7.45	2.94	0.02	0	0	15.04	81.8	0	3.71	95.88	0.04	0.16	1.96	0.11	1.31	2.01	0	0	1.51	5.79	34.65	69.74	133.02	1086.41	509.43	1278.35	701.37	1160.36	525.14	1267.92	603.41
60.927	0	0.99	0.23	0.31	0.14	0.04	1.2	0.06	4.54	3.05	97.6	51.35	-25.78	96.84	2.02	0.06	0.81	0.03	4.54	3.05	0.01	0	0	12.83	78.52	0	4.35	89.47	0.04	0.17	1.89	0.11	1.17	2.37	0	0	12.72	-4.89	36.69	70.8	128.08	1089.99	512.04	1280.86	702.91	1166.52	530.4	1269.5	606.55
60.96	0	0.68	0.24	0.15	0.14	0.03	0.67	0.06	3.19	3.33	98.64	21.93	-16.94	97.41	1.99	0.07	0.97	0.03	3.19	3.33	0.01	0	0	9.02	57.61	0	4.41	74.34	0.05	0.18	2.42	0.1	1.13	2.69	0	0	12.68	-3.86	38.49	69.75	128.7	1089.54	513.48	1281.69	705.63	1169.18	531.87	1270.4	611.36
60.994	0	0.44	0.24	0.07	0.15	0.03	0.37	0.06	2.48	3.62	99.12	5.83	-7.12	98.35	2.48	0.1	1.28	0.02	2.33	3.62	0.01	0	0.15	4.98	34.85	0	4.11	56.24	0.04	0.17	4.12	0.11	0.91	2.3	0	0	12.19	-1.57	36.93	68.79	133.1	1089.89	515.09	1283.88	709.09	1167.76	532.81	1273.28	613.93
61.027	0	0.4	0.23	0.05	0.15	0.03	0.29	0.06	2.75	3.43	99.21	5.32	-4.71	98.52	2.75	0.11	1.39	0.02	1.67	3.43	0	0	0.13	3.67	25.59	0	5.1	54.75	0.05	0.16	3.89	0.08	0.84	1.88	0	0	9.72	-1.02	35.47	67.57	131.86	1091.16	518.13	1282.56	709.53	1165.82	535.08	1272.05	613.21
61.06	0	0.32	0.21	0.04	0.15	0.03	0.22	0.06	2.71	2.24	99.37	2.37	0	98.32	2.71	0.14	1.68	0.02	1.69	3.89	0.01	0	0	2.24	13.81	0	4.02	44.38	0.06	0.14	4.17	0.16	0.8	0.88	0	0	7.71	-1.67	34.2	67.42	131.9	1091.83	519.88	1281.76	709.81	1163.75	537.78	1272.35	612.62
61.094	0	0.29	0.2	0.03	0.15	0.03	0.19	0.06	2.85	1.9	99.43	1.53	0	98.29	2.85	0.23	1.9	0.01	1.72	5.38	0.01	0	0	1.65	5.43	0	3.43	38.7	0.07	0.12	6.53	0.05	0.8	0.65	0	0	3.79	1.73	34.84	66.74	127.92	1092.57	521.78	1279.99	709.2	1164.96	537.89	1269.14	612.12
61.127	0	0.25	0.19	0.02	0.15	0.03	0.17	0.06	2.13	1.97	99.5	0.68	0	97.59	2.34	0.36	1.97	0.01	2.13	6.82	0.01	0	0	1.21	1.61	0	2.88	27.91	0.09	0.13	5.13	0.11	0.9	0.25	0	0	2.43	3.5	37.68	66.09	120.5	1090.37	520	1279.83	709.45	1168.26	539.97	1266.67	609.51
61.161	0	0.19	0.19	0.02	0.15	0.03	0.16	0.06	3.2	2.08	99.61	0.33	0	96.54	2.08	0.46	2.15	0.01	3.2	7.16	0.01	0	0	0.57	0.83	0	2.88	9.57	0.14	0.1	4.09	0.03	0.9	0.22	0	0	1.83	5.35	37.16	66	122.68	1087.96	519.11	1279.07	710.21	1165.89	538.58	1265.9	609.63
61.194	0	0.19	0.19	0.02	0.15	0.03	0.15	0.06	2.86	1.6	99.61	0.33	0	96.68	1.6	0.63	2.21	0.01	2.86	8.55	0.02	0	0	0.31	0.41	0	2.32	6.24	0.26	0.11	2.54	0.07	1.06	0	0	0	2.2	5.15	37.25	66.43	125.34	1082.89	515.74	1278.22	711.07	1162.53	536.94	1265.36	608.6
61.227	0	0.19	0.18	0.02	0.14	0.03	0.15	0.06	2.88	1.38	99.62	0.33	0	94.62	1.38	0.95	2.22	0.02	2.88	8.33	0.02	0	0	0.3	0.3	0	1.78	4.63	0.31	0.12	1.93	0.04	1.09	0	0	0	5.44	7.66	39.53	67.6	119.16	1081.37	515.67	1275.33	709.63	1164.46	537.33	1260.03	608.52
61.261	0	0.19	0.18	0.02	0.15	0.03	0.15	0.06	1.86	1.26	99.61	0.33	0	93.53	1.26	1.3	2.7	0.02	2.99	9.79	0.02	0	0	0.15	0.16	0	1.18	1.86	1	0.16	0.96	0.08	1.24	0	0	0	2	8.65	36.21	68.34	124.61	1078.63	511.05	1272.93	705.35	1156.83	531.82	1259.48	602.46
61.294	0	0.21	0.18	0.02	0.15	0.03	0.15	0.06	1.27	1.33	99.58	0.33	0	94.59	1.33	1.66	2.9	0.02	3.55	11.9	0.03	0.01	0	0.14	0.09	0	0.61	0.76	1.43	0.19	0.8	0.07	1.27	0	0	0	3.45	7.69	35.12	69.72	126.06	1073.27	507.1	1268.5	702.33	1150.13	528.02	1254.99	597.97
61.327	0	0.23	0.18	0.02	0.16	0.04	0.16	0.06	1.33	1.65	99.54	0.33	0	90.31	1.65	1.91	3.38	0.02	5.14	14.06	0.03	0.04	0	0.12	0.09	0.01	0.48	0.65	2.17	0.25	0.7	0.15	1.33	0	0	0	7.26	10.84	35.77	72.18	120.71	1069.09	505.81	1261.03	697.76	1146.43	527.24	1245.94	595.59
61.361	0	0.28	0.18	0.03	0.17	0.04	0.16	0.07	1.75	2.22	99.44	0.33	0	93.03	2.22	1.68	3.79	0.02	6.64	17.29	0.06	0.11	0	0.09	0.1	0.01	0.37	0.55	5.9	0.31	0.28	0.1	1.75	0	0	0	6.28	9.05	34.03	73.76	116.58	1063.66	502.73	1252.15	691.22	1137.11	525.64	1236.64	586.33
61.394	0	0.29	0.18	0.03	0.18	0.04	0.17	0.07	1.79	2.96	99.41	0.33	0	93.7	2.96	2.04	3.7	0.02	6.3	17.97	0.07	0.23	0	0.1	0.11	0.01	0.24	0.51	7.51	0.34	0.24	0.03	1.79	0	0	0	8.19	8.5	33.2	74.77	116.03	1053.64	494.38	1245.34	686.08	1127.15	521.76	1229.37	576.65
61.428	0	0.44	0.17	0.04	0.23	0.04	0.18	0.07	2.2	4.07	99.12	0.39	0	89.87	4.35	1.92	4.07	0.02	5.42	23.55	0.14	0.75	0	0.1	0.13	0.01	0.16	0.4	16.85	0.41	0.15	0.09	2.2	0	0	0	5.33	11.09	33.34	75.08	115.42	1045.54	490.23	1236.04	680.72	1119.15	516.34	1220.09	572.3
61.461	0	0.57	0.17	0.05	0.27	0.04	0.19	0.08	2.29	4.42	98.86	0.6	0	93.02	5.69	1.99	4.42	0.02	5.58	27.33	0.13	0.82	0	0.13	0.17	0.01	0.13	0.33	22.69	0.41	0.12	0.02	2.29	0	0	0	10.72	9.05	30.63	75.94	113.91	1038.07	486.89	1227.08	677.56	1107.43	515.21	1209.98	564.81
61.494	0	0.83	0.17	0.05	0.3	0.04	0.21	0.08	2.41	4.73	98.34	0.87	0	92.95	7.32	1.74	4.73	0.02	5.31	35.52	0.15	1.21	0	0.16	0.16	0.01	0.11	0.15	26.4	0.42	0.11	0.04	2.41	0	0	0	14.72	9.11	31.79	76.16	115.39	1026.84	481.54	1217.71	672.54	1098.17	511.85	1201.61	562.99
61.528	0	1.29	0.16	0.09	0.42	0.05	0.21	0.08	3.36	4.74	97.42	3.19	0	88.68	7.88	1.7	4.74	0.02	7.13	38.05	0.22	1.68	0	0.24	0.25	0.01	0.1	0.29	42.99	0.46	0.07	0.01	3.36	0	0	0	16.38	11.71	31.12	76.33	109.85	1018.38	479.15	1209.53	671.84	1089.96	513.66	1191.03	556.69
61.561	0	2.13	0.16	0.12	0.5	0.06	0.21	0.08	3.66	4.53	95.75	8.01	0	87.65	7.06	1.7	4.53	0.02	8.78	45.19	0.25	0.9	0	0.34	0.31	0.02	0.08	0.38	54.18	0.56	0.06	0.02	3.66	0	0	0	13.02	12.2	28.28	76	106.17	1013.28	477.92	1201.71	672.92	1081.28	509.92	1179.88	549.28
61.594	0	2.65	0.15	0.14	0.51	0.08	0.2	0.08	4	4.26	94.7	13.47	0	85.42	6.4	1.71	4.26	0.02	12.76	49.44	0.37	0.84	0	0.46	0.38	0.02	0.09	0.82	57.42	0.59	0.06	0.02	4	0	0	0	11.55	13.16	28.31	75.67	106.78	1003.41	473.33	1192.75	668.92	1071.88	505.08	1170.91	545
61.628	0	3.61	0.15	0.18	0.56	0.08	0.19	0.07	3.92	4.2	92.78	24.58	0	87.54	4.41	1.49	4.2	0.02	13.76	51.41	0.36	0.4	0	0.93	0.47	0.02	0.08	2.4	65.63	0.66	0.04	0.04	3.92	0	0	0	12.71	12.25	27.72	76.26	107.19	994.53	469.65	1185.7	668.09	1062.99	502.28	1162.95	541.01
61.661	0	4.94	0.15	0.2	0.55	0.09	0.2	0.07	3.74	3.74	90.13	29.49	0.51	87.13	3.74	1.16	4.02	0.02	15.45	58.78	0.38	0.38	0	1.38	0.87	0.03	0.1	3.56	67.03	0.74	0.04	0.06	4.11	0	0	0	12.52	12.44	25.26	76.55	111.15	986.63	467.9	1177.55	666.38	1051.17	501.11	1156	538.07
61.694	0	6.03	0.15	0.25	0.6	0.1	0.2	0.07	5.14	2.92	87.94	42.72	0.54	87.72	2.92	0.95	3.95	0.02	16.42	59.6	0.4	0.42	0	2.45	1.28	0.03	0.12	5.14	73.26	0.92	0.04	0.04	4.28	0	0	0	14.72	12.17	25.2	76.99	107.72	979.05	466.1	1168.8	663.83	1043.6	501.34	1146.12	534.42
61.728	0	8.07	0.15	0.34	0.71	0.08	0.22	0.07	4.86	4.86	83.87	53.71	0	87.37	2.59	0.81	4.26	0.02	12.66	62.74	0.33	0.42	0	4.86	1.8	0.04	0.14	3.06	82.53	1.24	0.04	0.02	4.66	0	0	0	13.38	12.33	22.98	77.38	108.83	974.58	466.57	1161.42	661.98	1035.02	501.14	1139.31	532.25
61.761	0	8.39	0.15	0.38	0.71	0.09	0.23	0.07	5.89	5.89	83.21	58.27	0	88.21	2.12	0.78	4.15	0.02	13.52	63.37	0.36	0.88	0	5.89	2.69	0.05	0.15	1.18	83.97	1.36	0.04	0.05	4.75	0	0	0	12.87	11.94	21.81	77.4	108.39	968.5	465.09	1154.71	660.06	1027.34	500.58	1132.05	528.58
61.795	0	9.88	0.15	0.43	0.72	0.08	0.31	0.07	10.6	11.93	80.24	55.93	0	88.97	1.93	0.62	3.97	0.02	10.6	67.3	0.56	1.94	0	11.93	3.02	0.09	0.16	0.19	85.69	1.54	0.03	0.08	4.88	0	0	0	12.04	11.56	21.1	77.32	109.08	962.79	464.77	1149.35	660.45	1020.84	500.06	1126.39	527.58
61.828	0	10.59	0.15	0.52	0.79	0.07	0.38	0.07	9.18	15.71	78.82	61.55	0	87.49	1.98	0.64	3.77	0.02	9.18	66.2	0.59	2.31	0	15.71	3.31	0.11	0.14	0.1	90	1.67	0.02	0.05	4.31	0	0	0	14.01	12.28	20.67	77.72	108.83	956.74	463.36	1143.75	660.55	1014.69	499.44	1120.16	526.27
61.861	0	12.32	0.16	0.62	0.85	0.06	0.4	0.07	9.25	16.14	75.36	64.85	0	88.9	2.12	0.57	4.15	0.02	9.25	68.08	0.77	4.41	0	16.14	3.07	0.11	0.11	0.04	91.71	1.79	0.02	0.12	3.59	0	0	0	13.4	11.6	21.02	77.84	110.86	950.49	462.01	1137.78	658.91	1008.34	497.12	1115.34	526.14
61.895	0	12.61	0.17	0.68	0.94	0.05	0.49	0.07	7.09	20.03	74.78	67.04	0	88.95	2.52	0.73	4.14	0.03	7.09	66.55	0.64	4.3	0	20.03	2.01	0.17	0.07	0.02	95.08	2.2	0.01	0.05	2.93	0	0	0	14.02	11.57	18.42	77.82	109.58	943.87	460.43	1130.21	658.8	998.93	496.24	1105.6	521.33
61.928	0	12.39	0.17	0.65	0.99	0.04	0.49	0.07	5.01	20.03	75.22	64.87	0	89.13	3.01	0.79	3.93	0.03	5.01	65.87	0.38	3.37	0	20.03	1.29	0.18	0.04	0.01	95.96	2.59	0.01	0.04	2.42	0	0	0	12.86	11.48	16.97	78.02	110.23	936.71	458.51	1122.33	656.15	989.63	494.82	1097.51	517.43
61.961	0	11.95	0.17	0.65	1.01	0.04	0.49	0.07	4.26	20.55	76.1	64.37	0	87.95	3.15	1.02	3.34	0.03	4.26	65.07	0.42	3.36	0	20.55	0.86	0.19	0.02	0.01	96.43	3.02	0.01	0.08	2.15	0	0	0	16.76	12.06	15.73	77.89	109.32	925.66	453.9	1109.62	650.88	976.76	492.36	1084.37	511.61
61.995	0	12.18	0.18	0.61	1.05	0.03	0.5	0.08	3.49	21.13	75.64	65.44	0	94.97	3.49	1.13	2.75	0.03	2.55	66.06	0.25	1.23	0	21.13	0.49	0.19	0.01	0	97.79	4.12	0.01	0.29	1.68	0	0	0	14.38	7.31	14.66	78.03	109.72	920.33	453.78	1102.21	648.61	968.98	490.54	1077.06	509.45
62.028	0	12.86	0.18	0.61	1.1	0.03	0.53	0.08	4.2	21.87	74.27	67	0	85.28	4.2	1.42	2.84	0.02	2.39	67.82	0.22	1.36	0	21.87	0.39	0.17	0.01	0.01	97.94	4.31	0.01	0.56	1.5	0	0	0	14.79	13.21	15.34	78.18	103.88	909.17	452.26	1090.12	646.19	960.4	490.57	1062.99	506.87
62.061	0	15.04	0.18	0.62	1.17	0.03	0.57	0.09	4.81	22.47	69.91	68.84	0	80.43	4.81	1.95	2.89	0.02	2.61	72.7	0.23	1.43	0	22.47	0.29	0.14	0.01	0.01	98.39	5.67	0.01	0.54	1.2	0	0	0	13.16	14.93	12.77	77.92	106.25	896.84	449.55	1077.33	643.63	944.69	487.87	1049.96	502.28
62.095	0	17.64	0.19	0.63	1.22	0.03	0.67	0.11	5.24	24.98	64.72	70.35	0	84.34	5.24	2.11	3.08	0.02	2.73	77.28	0.19	1.57	0	24.98	0.31	0.09	0.01	0.01	98.85	8.24	0.01	0.1	0.85	0	0	0	12	13.58	11.4	77.7	107.92	883.01	447.77	1062.87	641.42	928.53	485.65	1035.58	499.3
62.128	0	16.15	0.18	0.69	1.23	0.03	0.6	0.11	5.09	23.24	67.71	70.16	0	88.35	5.09	2.64	2.96	0.01	2.83	74.01	0.25	3.01	0	23.24	0.32	0.07	0	0.04	98.88	8.39	0.01	0.07	0.78	0	0	0	14.04	11.87	10.58	77.71	110.82	863.85	444.61	1046.31	640.85	908.49	485.14	1018.78	495.99
62.162	0	16.98	0.18	0.68	1.33	0.03	0.51	0.12	6.19	19.21	66.05	72.44	0	83.5	6.19	3.33	3.08	0.01	2.3	75.99	0.3	2.76	0	19.21	0.48	0.05	0	0.08	99.17	9.99	0.01	0.01	0.51	0	0	0	13.3	13.89	7.3	77.55	114.41	846.31	443.48	1031.17	642.27	887.53	487.34	1001.84	491.88
62.195	0	18.58	0.19	0.63	1.31	0.03	0.48	0.12	5.7	18.52	62.84	71.35	0	91.27	5.7	3.36	3.01	0.01	2.03	79.43	0.17	1.08	0	18.52	0.6	0.03	0	0.09	98.99	10	0.01	0.02	0.38	0	0	0	12.73	10.26	4.73	76.99	118.17	830.91	443.04	1016.79	643.68	868.37	487.53	986.52	489.82
62.228	0	19.76	0.18	0.6	1.3	0.03	0.46	0.12	5.89	17.54	60.48	71.01	0	94.64	5.89	3.33	2.75	0	1.75	82.22	0.1	0.38	0	17.54	0.84	0.02	0	0.31	98.59	9.32	0.01	0.02	0.39	0	0	0	13.08	7.64	3.31	75.94	111.48	807.54	441.06	994.22	643.2	847.23	487.92	958.68	485.2
62.262	0	21.54	0.19	0.61	1.21	0.03	0.48	0.11	4.79	18.75	56.92	67.75	0	87.37	4.79	2.9	2.44	0	1.97	84.83	0.07	0.11	0	18.75	1.94	0.01	0.01	0.8	97.78	8.65	0.01	0.03	0.24	0	0	0	10.6	12.33	-0.9	76.14	116.79	796.26	442.23	983.82	644.27	830.29	492.31	946.66	482.36
62.295	0	22.83	0.19	0.61	1.12	0.03	0.58	0.1	4.02	22.64	54.34	63.78	0	93.54	4.02	2.16	2.26	0	2.36	86.61	0.07	0.05	0	22.64	2.85	0.01	0.01	1.94	96.35	7.67	0.01	0.03	0.23	0	0	0	11.95	8.63	-3.88	76.16	116.88	780.66	442.38	969.22	645.84	812.68	495.57	928.57	480.43
62.328	0	23.06	0.19	0.6	1.04	0.03	0.6	0.09	3.22	23.72	53.88	59.68	0	93.1	3.11	1.78	1.99	0	3.22	87.16	0.06	0.05	0	23.72	3.21	0	0.01	2.51	94.99	6.72	0.01	0.02	0.2	0	0	0	11.29	8.99	-6.99	75.96	120.77	764.87	443.46	954.61	647.1	792.98	500.27	911.81	478.7
62.362	0	19.1	0.19	0.55	0.93	0.03	0.73	0.08	3.14	28.75	61.8	52.96	0	89.12	2.2	1.79	1.31	0	3.14	83.36	0.07	0.06	0	28.75	3.63	0	0.01	1.45	91.67	6.03	0.01	0.04	0.18	0	0	0	13.62	11.48	-8.65	76.19	116.32	751.33	443.82	942.69	649.4	781.68	503.37	895.26	478.25
62.395	0	15.97	0.19	0.54	0.88	0.03	0.82	0.08	2.47	31.51	68.06	48.81	0	91.87	1.75	1.66	1.09	0	2.47	78.37	0.06	0.08	0	31.51	3.98	0	0.01	1.03	90.27	5.46	0.01	0.03	0.17	0	0	0	13.09	9.87	-11.39	75.95	119.76	737.46	444.18	930.12	650.36	764.45	506.41	880.52	476.88
62.429	0	11.9	0.19	0.4	0.73	0.03	0.82	0.08	1.36	32.67	76.21	31.37	0	88.71	1.36	1.34	0.92	0	1.11	74.52	0.06	0.05	0	32.67	2.57	0	0.01	0.59	82.23	4.69	0.02	0.07	0.18	0	0	0	14.92	11.69	-13.17	76.05	120.39	726.34	445.84	919.4	652.36	751.83	510.07	867.82	477.86
62.462	0	8.77	0.19	0.32	0.64	0.03	0.97	0.07	1.29	36.09	82.46	21.77	0	85.77	1.23	1.36	0.85	0	1.29	69.28	0.06	0.05	0	36.09	2.21	0	0.01	0.61	76.05	4.02	0.02	0.03	0.17	0	0	0	15.25	13.02	-15.58	76.11	120.43	717.21	445.84	911.27	651.87	741.85	513.71	856.16	475.82
62.495	0	6.62	0.19	0.28	0.6	0.03	0.88	0.07	1.45	34.37	86.77	17.26	0	87.98	1.45	1.48	0.78	0	1.35	63.72	0.07	0.03	0	34.37	1.66	0	0.01	0.56	72.34	3.65	0.01	0.02	0.18	0	0	0	14.84	12.05	-16.54	75.93	122.01	707.56	445.55	902.98	652.41	731.35	514.97	846.62	474.98
62.529	0	3.05	0.19	0.14	0.4	0.03	1.12	0.07	1.84	38.76	93.89	3.96	0	80.62	1.84	1.46	0.69	0	1.57	55.02	0.07	0.03	0	38.76	1.08	0	0.01	0.66	51.82	3.21	0.02	0.01	0.18	0	0	0	16.37	14.87	-16.92	75.79	120.1	698.46	443.66	894.72	651.28	723.76	514.32	836.53	473
62.562	0	1.52	0.19	0.09	0.33	0.03	1.11	0.07	2.24	38.44	96.95	1.8	0	91.28	2.24	1.69	0.61	0	1.69	42.57	0.06	0.03	0	38.44	0.78	0	0.02	1.03	41.32	2.94	0.02	0.01	0.18	0	0	0	14.73	10.26	-16.77	75.79	126.46	692.39	445.67	889.24	653.12	714.42	517.55	833.29	474.38
62.595	0	0.86	0.18	0.08	0.31	0.03	0.98	0.08	2.75	29.3	98.03	1.35	0	88.52	2.75	1.82	0.6	0	1.38	29.3	0.05	0.03	0	35.87	0.81	0	0.02	1.94	37.12	3.13	0.02	0.01	0.18	0	0	0	15.47	11.79	-16.7	75.39	118.6	687.43	445.85	883.28	654.1	713.19	514.34	825.5	476.24
62.629	0	0.43	0.18	0.04	0.22	0.03	0.98	0.08	3.92	23.1	98.03	1.27	0	93.33	3.92	1.95	0.46	0.01	1.08	23.1	0.04	0.03	0	35.13	0.7	0	0.03	2.67	18.27	2.55	0.02	0.01	0.17	0	0	0	10.88	8.81	-16.71	74.94	122.31	686.62	447.14	878.4	649.83	707.6	512.97	824.31	476.38
62.662	0	0.34	0.18	0.04	0.23	0.03	1.16	0.08	5.65	18.65	97.67	1.66	0	90.24	5.65	2.03	0.43	0.01	0.98	18.65	0.03	0.02	0	36.88	0.83	0	0.04	3.77	15.66	2.52	0.03	0.02	0.17	0	0	0	12.72	10.88	-16	74.85	124.11	682.14	443.19	880.82	653.98	706.27	511.48	824.48	473.69
62.695	0	0.28	0.18	0.03	0.22	0.03	1.21	0.09	6.26	14.34	97.58	1.75	-0.5	92.51	6.26	1.96	0.41	0.01	0.97	14.34	0.03	0.03	0	36.95	1.2	0	0.07	5.06	12.54	2.38	0.03	0.02	0.18	0	0	0	10.91	9.43	-15.82	75.06	126.58	682.2	443.43	882.71	655.16	706.22	513.02	826.4	473.25
62.729	0	0.22	0.18	0.03	0.22	0.03	1.45	0.1	8.8	12.13	97.11	2.35	-1.23	92.98	8.8	2	0.4	0.01	1.1	12.13	0.03	0.06	0	38.15	1.4	0	0.1	4.03	9.33	2.43	0.03	0.01	0.19	0	0	0	10.35	9.08	-15.29	74.83	125.08	682.81	444.42	881.64	654.98	707.02	511.9	826.44	474.71
62.762	0	0.21	0.18	0.03	0.23	0.03	1.36	0.1	9.25	9.85	97.28	2.12	-0.91	94.85	9.25	2.09	0.43	0.01	1.23	9.85	0.03	0.12	0	36.37	1.98	0	0.13	4.4	9.4	2.53	0.03	0.03	0.18	0	0	0	12.68	7.43	-14.44	74.48	124.81	680.76	442.01	883.35	657.37	707.93	511.16	827.04	473.88
62.796	0	0.2	0.18	0.03	0.23	0.03	0.91	0.1	9.67	8.5	98.18	1.16	0	96.6	9.67	2.14	0.4	0.02	1.4	8.5	0.03	0.23	0	28.1	2.89	0	0.18	5.49	10.31	2.71	0.04	0.01	0.19	0	0	0	8.46	5.27	-11.67	73.63	124.98	682.47	443.28	882.54	656.44	709.89	506.92	831.03	476.21
62.829	0	0.2	0.18	0.03	0.23	0.03	0.84	0.1	10.35	8.67	98.33	1.01	0	96.02	10.35	2.11	0.41	0.02	1.29	8.67	0.02	0.21	0	25.5	4.16	0	0.19	5.5	9.14	2.88	0.05	0.02	0.18	0	0	0	9	6.08	-11.98	73.54	124.5	684.59	443.72	884.31	656.27	712	508.11	832.35	476.22
62.862	0	0.2	0.18	0.03	0.23	0.03	0.81	0.11	11.19	9.73	98.38	0.97	0	96.16	11.19	1.71	0.47	0.01	1.06	9.73	0.01	0.16	0	24.02	4.23	0	0.21	5.53	8.6	2.79	0.06	0.01	0.16	0	0	0	8.66	5.9	-12.48	73.41	125.38	686.1	442.7	886.69	655.63	713.22	508.34	833.97	474.6
62.896	0	0.2	0.19	0.03	0.23	0.03	0.54	0.11	11.92	10.85	98.91	0.55	0	95.33	11.92	1.29	0.68	0.01	0.87	10.85	0.01	0.15	0	15.38	4.7	0	0.26	5.22	6.12	3.26	0.08	0.02	0.16	0	0	0	7.38	6.92	-11.72	73.2	124.74	687.3	442.85	887.91	655.8	715.29	507.08	835.84	475.03
62.929	0	0.2	0.19	0.03	0.23	0.03	0.53	0.11	12.29	12.56	98.93	0.54	0	96.84	12.29	1.08	0.73	0.01	0.71	12.56	0.01	0.18	0	14.74	4.54	0	0.26	3.01	5.53	3.2	0.07	0.08	0.14	0	0	0	7.11	4.89	-11.82	73.01	127.23	688.14	443.32	887.63	655.71	713.63	506.09	837.25	476.01
62.962	0	0.2	0.19	0.03	0.23	0.03	0.68	0.12	14.09	14.18	98.65	0.73	0	97.3	14.09	1.14	0.82	0.01	0.82	14.18	0.01	0.25	0	17.06	6.04	0	0.28	2.63	3.76	2.94	0.1	0.08	0.13	0	0	0	6.63	4.08	-12.7	73	129.29	689.62	444.16	888.83	655.91	712.99	507.58	838.41	476.16
62.996	0	0.2	0.19	0.03	0.23	0.03	0.68	0.12	14.4	14.35	98.65	0.71	0	96.34	14.4	1.21	1.02	0.01	0.89	14.35	0.02	0.24	0	16.52	6.48	0	0.27	1.75	3.15	3.31	0.14	0.06	0.11	0	0	0	7.56	5.65	-12.88	73.21	125.87	689.96	445.44	888.36	656.95	714.69	507.98	836.9	477.81
63.029	0	0.2	0.19	0.03	0.23	0.03	0.73	0.12	14.62	14.85	98.55	0.77	0	95.34	14.62	1	1.05	0.01	0.82	14.85	0.02	0.18	0	17.41	6.94	0	0.27	1.14	3.21	3.1	0.14	0.06	0.11	0	0	0	6.98	6.91	-13.26	73.43	126.14	689.83	446	888.06	656.57	714.19	509.39	836.23	477.45
63.062	0	0.21	0.19	0.03	0.24	0.03	0.74	0.12	14.91	16.28	98.53	0.81	0	95.33	14.91	1.03	1.01	0.01	0.9	16.28	0.02	0.14	0	17.81	5.83	0	0.21	0.6	3.07	2.69	0.14	0.04	0.1	0	0	0	6.04	6.92	-13.12	73.39	126.07	690.14	446.18	887.93	656.01	714.46	509.17	836.45	477.34
63.096	0	0.19	0.19	0.02	0.23	0.03	0.72	0.12	14.98	14.38	98.55	0.83	0	95.2	14.98	1.01	1.06	0.01	0.68	14.38	0.01	0.06	0	18.04	4	0	0.22	0.35	2.56	2.42	0.15	0.05	0.09	0	0	0	5.15	7.07	-13.52	73.3	126.2	690.47	446.01	889.94	657.1	715.37	509.97	837.12	476.76
63.129	0	0.18	0.19	0.02	0.24	0.03	0.79	0.12	15.52	12.54	98.43	0.93	0	95.04	15.52	1.33	1.08	0.01	0.76	12.54	0.01	0.06	0	19.14	4.29	0	0.24	0.45	2.68	2.43	0.17	0.1	0.09	0	0	0	5.23	7.24	-13.35	73.96	127.18	693.55	446.66	892.77	657.22	717.97	511.01	840.57	477.18
63.163	0	0.19	0.19	0.02	0.25	0.03	0.84	0.12	15.95	13.45	98.32	1	0	95.6	15.95	1.46	1.54	0.01	1.05	13.45	0.01	0.08	0	19.66	4.17	0	0.26	1.15	2.9	2.18	0.18	0.11	0.08	0	0	0	6.45	6.61	-13.75	74.09	125.25	699.43	448.87	896.89	657.67	723.93	513.62	844.32	479.07
63.196	0	0.23	0.19	0.02	0.24	0.03	0.83	0.12	14.9	18.71	98.34	0.96	0	95.36	14.9	1.35	1.72	0.01	1.5	18.71	0.01	0.08	0	20.14	3.87	0	0.26	1.55	2.59	2.13	0.16	0.08	0.08	0	0	0	5.84	6.88	-13.1	74.68	124.6	709.11	450.87	904.87	657.3	733.89	515.42	853.48	480.45
63.229	0	0.34	0.19	0.02	0.22	0.03	0.8	0.11	12.3	21.5	98.4	0.88	0	97.81	12.3	1.04	1.75	0.01	3.07	27.66	0.02	0.22	0	21.5	3.29	0	0.19	2.51	2.44	2.27	0.16	0.13	0.09	0	0	0	8.38	3.02	-10.88	74.33	125.73	713.01	449.44	907.47	655.81	738.06	512.67	859.75	481.08
63.263	0	0.37	0.2	0.02	0.19	0.03	0.78	0.09	8.87	23.8	98.44	0.81	0	95.07	8.87	0.82	1.75	0.01	3.43	28.71	0.02	0.15	0	23.8	2.94	0	0.16	2.41	1.95	2.01	0.18	0.03	0.08	0	0	0	8.25	7.2	-10.65	75.52	130.44	728.58	448.84	922.17	653.86	750.52	511.52	877.15	480.22
63.296	0	0.46	0.2	0.03	0.18	0.03	0.85	0.08	7.34	26.31	98.3	0.87	0	96.61	7.34	0.67	1.7	0.01	4.3	33.24	0.02	0.16	0	26.31	3.69	0	0.17	4.37	1.76	2.02	0.18	0.04	0.08	0	0	0	6.88	5.25	-9.13	74.65	122.84	727.12	447.74	921.43	654.49	754.89	507.69	874.72	480.68
63.329	0	0.5	0.2	0.03	0.17	0.03	1	0.08	6.01	29.8	98.01	1.01	0	97.88	6.01	0.55	1.93	0.01	3.51	33.99	0.02	0.18	0	29.8	5.26	0	0.16	5.27	1.75	1.95	0.18	0.09	0.07	0	0	0	7.95	2.85	-7.92	75.36	123.83	732.05	448.75	925.54	655.08	759.75	507.94	880.99	482.77
63.363	0	0.56	0.2	0.03	0.16	0.03	1.08	0.07	4.34	32.47	97.85	1.08	-0.38	98.64	4.34	0.43	1.9	0.01	1.79	36.06	0.01	0.07	0	32.47	6.83	0	0.12	4.92	1.96	2.07	0.18	0.2	0.07	0	0	0	8.23	0.56	-7.32	75.73	124.78	736.07	448.37	929.69	655.48	763.57	506.46	886.22	483.47
63.396	0	0.65	0.2	0.03	0.16	0.03	1.02	0.07	3.05	32.73	97.95	1.01	-0.1	98.21	3.05	0.35	1.79	0.01	1.21	39.68	0.01	0.06	0	32.73	6.96	0	0.08	3.57	2.64	2.13	0.17	0.58	0.06	0	0	0	8.47	-1.98	-7.16	76.02	124.05	740.6	448.68	933.31	655.83	767.89	504.88	890.29	484.73
63.43	0	0.7	0.2	0.04	0.16	0.03	1.45	0.07	2.07	39.8	97.1	1.57	-2.19	98.72	2.07	0.31	1.7	0.01	0.58	41.2	0.01	0.04	0	39.8	8.58	0	0.06	0.38	4.24	2.16	0.18	0.4	0.06	0	0	0	10.9	-0.29	-6.4	76.76	124.06	746.18	446.53	939.14	654.67	774.22	502.49	896.87	483.87
63.463	0	0.52	0.2	0.04	0.16	0.02	1.27	0.07	1.47	30.87	97.45	1.29	-1.47	98.11	1.47	0.31	1.57	0.01	0.45	30.87	0.01	0.03	0	37.7	9.31	0	0.03	0.3	7.41	2.41	0.18	0.2	0.05	0	0	0	10.77	-2.24	-5.13	76.83	126.72	750.38	445.11	942.78	652.99	777.59	499.08	903.4	483.87
63.496	0	0.41	0.2	0.05	0.17	0.02	1.3	0.07	1.23	22.52	97.4	1.28	-1.79	97.16	1.23	0.31	1.5	0.01	0.44	22.52	0.01	0.03	0	37.71	11.16	0.01	0.03	0.24	9.73	2.5	0.21	0.1	0.05	0	0	0	9.76	-4.33	-5.24	77.1	124.55	763.66	443.35	954.55	649.71	791.12	496.33	914.8	481.7
63.53	0	0.4	0.2	0.06	0.18	0.02	1.26	0.07	1.21	19.21	97.48	1.16	-1.86	94.81	1.21	0.28	1.34	0.02	0.39	19.21	0.02	0.03	0	36.44	13.74	0.02	0.02	0.19	13.48	2.51	0.23	0.16	0.05	0	0	0	10.21	-7.47	-4.34	77.28	124.44	777.21	441.77	967.14	647.05	804.84	493.04	928.77	481.82
63.563	0	0.43	0.2	0.06	0.21	0.02	0.82	0.07	1.15	17.67	98.37	0.75	0	95.44	1.15	0.3	1.25	0.02	0.31	17.67	0.03	0.01	0	30.43	7.72	0.05	0.01	0.12	21.29	3.08	0.24	0.23	0.06	0	0	0	8.4	-6.79	-4.22	77.03	122.76	792.76	441.08	981.74	644.28	820.85	490.57	943.31	481.9
63.596	0	0.46	0.2	0.07	0.23	0.02	0.61	0.07	1.1	16.71	98.77	0.56	0	91.16	1.1	0.35	1.13	0.03	0.38	16.71	0.09	0.01	0	26.38	4.26	0.09	0	0.07	26.44	3.08	0.21	0.29	0.06	0	0	0	7.13	-10.34	-3.79	76.7	119.11	809.35	441.97	996.33	642	838.6	488.83	957.63	484.39
63.63	0	0.54	0.19	0.09	0.28	0.02	0.64	0.07	1.33	15.41	98.73	1.14	0	78.7	1.33	0.39	1.03	0.04	0.51	15.41	0.19	0.02	0	27.16	3.71	0.36	0	0.05	36.19	2.69	0.18	0.15	0.07	0	0	0	8.52	-15.46	-4.9	76.55	111.45	830.28	442.93	1016.2	640.95	861.95	488.24	973.39	487.96
63.663	0	0.47	0.19	0.1	0.3	0.03	0.48	0.07	1.52	10.58	99.05	1.43	0	58.15	1.52	0.36	0.86	0.06	0.72	10.58	0.34	0.03	0	22.14	2.49	0.49	0	0.05	39.15	2.27	0.16	0.18	0.08	0	0	0	10.72	-20.36	-4.36	76.69	103.73	844.67	443.28	1028.38	640.43	879.73	487.3	983.45	488.7
63.696	0	0.47	0.19	0.11	0.34	0.03	0.49	0.07	2.49	7.8	99.02	2.37	0	36.48	2.49	0.44	0.77	0.08	1.34	7.8	0.63	0.14	0	22.03	2.42	1.23	0	0.12	44.56	2.08	0.18	0.13	0.11	0	0	0	12.47	-24.77	-4.11	76.02	94.21	870.63	447.38	1051.38	639.87	909.74	486.95	1003.4	497.12
63.73	0	0.59	0.19	0.17	0.45	0.03	0.45	0.07	3.71	7.07	98.81	6.34	0	44.51	3.71	0.39	0.63	0.09	1.4	7.07	0.75	0.24	0	19.09	3.15	5.27	0	0.44	56.11	1.74	0.21	0.11	0.1	0	0	0	15.69	-23.1	-3.02	76.37	96.23	886.63	449.62	1068.02	642.88	926.11	488.65	1021.4	502.08
63.763	0	0.61	0.19	0.2	0.51	0.03	0.38	0.08	5.04	5.74	98.77	9.89	0	21.23	5.04	0.46	0.66	0.09	1.32	5.74	1.22	0.32	0	15.41	2.74	6.7	0	0.78	60.79	1.8	0.23	0.14	0.1	0	0	0	13.27	-28.56	-3.21	75.66	88.51	904.36	453.1	1084	643.53	947.07	489.52	1034.1	505.65
63.797	0	0.92	0.19	0.35	0.8	0.03	0.32	0.08	7	7	98.17	36.47	0	15.94	7	0.68	0.6	0.09	0.97	4.76	0.89	0.35	0	10.13	2.61	23.15	0.01	3.38	79.42	1.91	0.26	0.41	0.1	0.04	0	0	16.96	-30.31	-0.13	76.18	88.49	916.88	455.27	1097.95	647.7	963.29	489.84	1049.04	511.73
63.83	0	1	0.19	0.45	0.95	0.03	0.29	0.09	6.86	8.34	98	50.95	0	13.05	8.34	0.94	0.55	0.1	1.1	3.41	1.01	0.48	0	6.86	4.71	37.64	0.01	3.62	85.46	2.07	0.33	0.3	0.11	0.15	0	0	17.83	-31.48	2.04	76.56	85.03	928.75	456.26	1111.25	651.54	979.42	490.47	1061.35	513.23
63.863	0	0.95	0.19	0.48	1.03	0.03	0.33	0.1	7.2	10.08	97.95	55.55	0	13.93	10.08	1.2	0.56	0.1	1.06	2.4	0.85	0.96	0	7.2	6.49	40.26	0.02	2.53	86.02	2.08	0.36	0.42	0.1	0.25	0	0	18.32	-31.11	3.83	77.02	84.89	941.88	458.44	1124.49	654.32	994.11	492.19	1075.66	515.78
63.897	0	1.02	0.19	0.57	1.12	0.03	0.29	0.1	6.95	9.41	97.77	62.88	0	7.35	9.41	1.58	0.53	0.1	0.7	1.67	0.43	1.29	0	5.25	6.95	69.33	0.03	0.9	90.48	1.99	0.43	0.24	0.13	0.22	0	0	20.05	-34.67	2.65	77.64	79.89	953.92	463.12	1132.43	655.97	1005.38	497.77	1082.59	518.28
63.93	0	1.02	0.19	0.6	1.09	0.02	0.27	0.09	8.37	8.37	97.82	60.55	0	4.33	8.37	1.96	0.53	0.08	0.45	1.51	0.35	1.04	0.01	4.58	8.4	64.99	0.04	0.19	90.3	1.97	0.41	0.39	0.11	0.2	0	0	15.61	-37.48	6.12	76.64	74.62	966.81	464.53	1142.58	653.26	1022.33	495.6	1093.38	518.4
63.963	0	1.02	0.19	0.58	1.01	0.02	0.23	0.08	6.25	6.25	97.95	55.95	0	4.5	6.25	2.02	0.48	0.07	0.28	1.26	0.23	0.92	0	3.5	6.91	60.91	0.02	0.06	90.05	1.89	0.41	0.71	0.11	0.12	0	0	19.56	-37.28	5.78	77.3	75.9	979.25	468.07	1152.34	652.75	1033.32	497.67	1104.06	525.16
63.997	0	0.95	0.18	0.49	0.95	0.02	0.19	0.08	4	4.85	98.1	49.28	0	8.08	4.85	2.64	0.44	0.07	0.19	0.99	0.15	0.57	0	2.19	4	54.71	0.02	0.02	88.12	1.67	0.35	0.33	0.11	0.05	0	0	17.65	-34.16	6.23	77.1	82.62	988.98	470.28	1162.37	654.69	1040.09	499.71	1118.09	526.93
64.03	0	0.94	0.18	0.47	0.92	0.02	0.17	0.08	2.5	3.35	98.13	46.11	0	17.59	3.35	3.18	0.4	0.07	0.13	0.56	0.1	0.31	0	2	2.5	52	0.01	0.01	88.05	1.91	0.36	0.41	0.1	0	0	0	15.75	-29.72	5.05	77.03	85.06	998.09	471.96	1171.04	656.09	1046.39	502.37	1127.88	526.75
64.063	0	0.99	0.18	0.5	0.92	0.02	0.15	0.08	1.97	2.45	98.02	49.46	0	2.28	2.45	2.99	0.39	0.07	0.14	0.48	0.08	0.36	0	1.62	1.97	48.79	0.01	0.01	90.08	2.11	0.36	0.61	0.09	0	0	0	17.29	-40.79	6.23	75.57	78.14	1002.52	474.73	1176.91	659.77	1056.79	503.39	1129.56	531.85
64.097	0	0.93	0.18	0.45	0.85	0.02	0.15	0.07	1.78	1.91	98.14	43.31	0	9.89	1.91	2.75	0.39	0.07	0.14	0.37	0.06	0.22	0	1.78	1.46	40.81	0.01	0.01	87.23	1.97	0.49	0.38	0.07	0	0	0	15.43	-33.04	6.62	75.68	87.24	1010.84	475.39	1185.1	660.56	1060.25	504.99	1143.5	531.08
64.13	0	0.95	0.18	0.46	0.83	0.02	0.15	0.07	1.46	1.46	98.09	43.46	0	3.83	1.46	2.29	0.37	0.06	0.19	0.36	0.05	0.22	0	1.58	0.99	34.91	0.01	0.02	87.77	2.21	0.52	0.31	0.07	0	0	0	17.71	-38.12	8.69	75.22	85.9	1015.63	479.64	1190.59	664.29	1068.87	506.91	1148.54	539.02
64.164	0	0.97	0.18	0.46	0.83	0.02	0.15	0.07	1.41	1.41	98.07	43.01	0	6.42	1.41	2.01	0.38	0.05	0.41	0.46	0.06	0.18	0	1.59	1.18	26.3	0.01	0.18	87.82	3.18	0.79	0.28	0.05	0	0	0	22.14	-35.39	9.76	76.32	88.29	1022.19	483.65	1196.49	668.16	1075.01	511.19	1156.39	545.42
64.197	0	0.98	0.19	0.46	0.83	0.02	0.15	0.08	1.39	1.51	98.04	43.11	0	5.32	1.51	1.78	0.31	0.05	0.52	0.6	0.06	0.13	0	1.39	1.35	16.37	0.01	0.23	88.1	4.16	0.65	0.37	0.04	0	0	0	19.77	-36.39	10.58	75.39	89.35	1025.72	486.85	1199.75	669.54	1079.07	512.53	1160.62	549.04
64.23	0	0.99	0.18	0.47	0.83	0.03	0.15	0.08	1.34	1.34	98.02	44.16	0	4.65	1.34	1.98	0.27	0.06	0.72	0.74	0.06	0.14	0	1.38	1.2	14.88	0.01	0.19	88.44	4.31	0.59	0.4	0.04	0.01	0	0	20.11	-37.1	12.15	75	90.4	1027.61	489.47	1202.15	671.98	1082.57	514.07	1164.07	553.18
64.264	0	1.06	0.18	0.51	0.9	0.03	0.15	0.08	1.48	1.7	97.89	50.49	0	6.31	1.7	2.43	0.21	0.07	1.18	1.2	0.1	0.17	0	1.48	1.37	11.73	0	0.18	91.15	5.07	0.66	0.56	0.04	0.04	0	0	24.16	-35.49	13.96	75.08	93.36	1034.15	492.45	1209.78	675.45	1090.71	516.21	1172.83	560.63
64.297	0	1.18	0.18	0.55	0.94	0.03	0.15	0.08	1.51	2.12	97.65	54.35	0	4.18	2.12	2.15	0.2	0.07	1.77	2.92	0.13	0.23	0	1.51	1.39	11.56	0	0.05	93.35	5.15	0.67	0.57	0.05	0.08	0	0	21.17	-37.66	15.69	73.48	95.7	1033.78	494.53	1211.3	678.21	1092.36	516.96	1176.29	562.95
64.33	0	1.25	0.19	0.54	0.95	0.03	0.16	0.08	1.5	2.61	97.49	55.08	0	3.46	2.61	2.06	0.18	0.07	2.36	5.01	0.18	0.22	0	1.5	1.16	8.17	0	0.02	93.26	5.15	0.63	1.52	0.05	0.1	0	0	27.37	-38.65	18.54	73.84	102.56	1037.59	498.45	1213.14	677.21	1097.33	517.63	1182.97	574.06
64.364	0	1.3	0.19	0.52	0.91	0.03	0.16	0.08	1.29	2.4	97.4	52.96	0	8.48	2.4	1.64	0.13	0.07	2.92	6.72	0.17	0.12	0	1.29	1.07	4.26	0	0.03	91.89	4.59	0.53	0.22	0.07	0.12	0	0	20.21	-33.89	20.92	73.62	96.19	1042.07	503.53	1215.38	680.76	1103.04	523.29	1185.17	573.37
64.397	0	1.35	0.19	0.5	0.9	0.03	0.16	0.08	1.25	2.49	97.31	52.4	0	9.64	2.49	1.63	0.12	0.09	3.09	8.05	0.11	0.05	0	1.25	1.02	3.57	0	0.04	91.44	4.1	0.47	0.42	0.08	0.12	0	0	21.68	-33.19	23.89	71.77	104.02	1042.78	504.65	1221.31	685.25	1107.39	523.49	1194.57	580.24
64.431	0	1.37	0.19	0.51	0.92	0.03	0.15	0.08	1.03	2.22	97.26	53.62	0	8.19	2.35	1.89	0.09	0.1	2.79	8.16	0.1	0.02	0	1.03	0.46	2.22	0	0.07	92.35	4.64	0.39	0.25	0.11	0.11	0	0	24.34	-34.09	24.06	71.07	103.42	1043.02	507.08	1227.3	694.87	1111.06	527.94	1197.52	584.69
64.464	0	1.44	0.18	0.52	0.92	0.03	0.15	0.08	1.23	2.04	97.12	56.52	0	12.81	2.04	1.71	0.08	0.1	3.38	8.87	0.15	0.05	0	1.23	0.28	2.14	0	0.05	93.22	4.82	0.33	0.38	0.13	0.08	0	0	27.04	-31.59	25.15	72.74	98.84	1046.89	515.98	1223.35	694.76	1113.52	534.98	1192.65	594.2
64.497	0	1.48	0.19	0.53	0.9	0.03	0.15	0.08	1.57	1.91	97.03	58.89	0	16.01	1.91	1.45	0.08	0.11	4.74	9.62	0.27	0.11	0	1.57	0.24	2.32	0	0.04	93.07	4.65	0.27	0.22	0.14	0.04	0	0	29.68	-30.29	26.42	70.43	103.78	1049.53	519.84	1229.29	701.93	1117.59	539.48	1200.79	601.52
64.531	0	1.53	0.18	0.56	0.88	0.04	0.16	0.07	2.44	2.44	96.94	63.67	0	22.65	1.32	1.08	0.08	0.08	6.49	9.74	0.61	0.25	0	2.44	0.2	2.31	0	0.07	93.82	3.65	0.22	0.56	0.22	0	0	0	27.09	-28.14	27.82	68.2	106.97	1054.64	526.46	1230.44	702.27	1121.27	543.37	1205.73	609
64.564	0	1.29	0.18	0.55	0.87	0.04	0.16	0.07	2.88	2.88	97.41	63.98	0	39.38	1.18	1.45	0.07	0.07	7.57	5.98	0.8	0.29	0	2.88	0.18	2.67	0	0.09	92.91	2.96	0.19	0.2	0.29	0	0	0	20.67	-24.16	25.79	68.28	103.92	1059.12	529.91	1234	706.49	1122.36	548.08	1208.53	606.19
64.597	0	1.14	0.18	0.53	0.86	0.03	0.15	0.07	2.63	2.63	97.73	59.26	0	36.81	1.03	1.93	0.07	0.07	6.01	3.17	0.77	0.18	0	2.63	0.15	3	0	0.14	91.99	2.48	0.17	0.32	0.3	0	0	0	19.43	-24.7	27.27	68.55	99.72	1062.56	533.98	1234.76	707.67	1126.84	552.05	1209.31	608.12
64.631	0	1.08	0.18	0.51	0.85	0.03	0.15	0.07	2.41	2.41	97.85	54.92	0	61.61	0.94	2.66	0.06	0.05	4.81	2.83	1.04	0.12	0	2.41	0.1	2.89	0	0.22	90.98	1.77	0.09	0.23	0.42	0	0	0	24.53	-19.63	25.22	68.63	106.18	1065.28	538.74	1233.16	709.74	1122.79	557.52	1213.07	613.42
64.664	0	1.02	0.17	0.5	0.85	0.03	0.14	0.07	2.11	2.11	97.96	51.3	0	76.58	0.83	3.32	0.06	0.03	3.89	2.29	1	0.09	0	2.11	0.08	3.39	0	0.14	90.09	1.61	0.09	0.21	0.42	0	0	0	23.93	-16.08	26.1	66.9	105.11	1073.23	535.96	1237.63	703.29	1129.73	554.33	1218.97	609.87
64.697	0	1.01	0.17	0.5	0.86	0.03	0.13	0.07	1.51	1.51	97.97	51.58	0	58.53	0.61	3.5	0.06	0.02	2.5	1.58	0.72	0.05	0	1.51	0.08	3.13	0	0.24	90.62	1.36	0.07	0.13	0.45	0	0	0	17.1	-20.28	27.17	67.4	98.21	1073.71	535.74	1236.74	701.71	1132.02	554.32	1217.17	603.25
64.731	0	0.98	0.17	0.49	0.89	0.03	0.13	0.07	1.21	1.11	98.04	53.17	0	54.6	0.5	4.43	0.06	0.02	1.69	1.11	0.65	0.04	0	1.21	0.07	3.28	0	0.25	90.49	1	0.07	0.1	0.51	0	0	0	13.32	-21.08	27.29	67.59	96.35	1072.88	534.19	1238.45	701.88	1133.33	552.18	1215.98	601.71
64.764	0	0.92	0.16	0.47	0.89	0.03	0.12	0.07	1.1	0.73	98.16	51.93	0	64.27	0.4	5.36	0.06	0.01	1.1	0.73	0.49	0.04	0	1.14	0.06	2.88	0	0.21	88.93	0.91	0.07	0.08	0.46	0	0	0	12.32	-19.06	26.66	67.55	103	1071.49	532.02	1238.1	700.08	1129.95	549.31	1218.94	601.16
64.798	0	0.77	0.16	0.36	0.77	0.03	0.12	0.07	0.73	0.53	98.46	37.42	0	62.52	0.4	5.72	0.06	0.01	0.73	0.53	0.36	0.07	0	1.02	0.06	1.65	0	0.45	81.21	0.72	0.04	0.08	0.46	0	0	0	12.04	-19.44	24.09	68.5	102.38	1071.41	529.61	1237.03	698.71	1126.53	548.36	1217.64	595.07
64.831	0	0.75	0.17	0.33	0.68	0.03	0.13	0.07	0.99	0.57	98.49	28.68	0	55.12	0.29	3.44	0.06	0.01	0.99	0.57	0.32	0.07	0	1.09	0.07	1.66	0.01	0.79	78.56	0.57	0.03	0.15	0.43	0	0	0	16.25	-20.97	24	70.78	103.38	1067.61	526.18	1235.65	696.98	1124.48	544.43	1214.04	596.06
64.864	0	0.79	0.18	0.34	0.66	0.03	0.13	0.06	1.09	0.68	98.42	27.89	0	43.21	0.22	2.16	0.05	0.01	1.09	0.68	0.18	0.06	0	1.09	0.07	1.45	0.01	0.69	79.36	0.65	0.03	0.21	0.41	0	0	0	19.03	-23.37	24.17	72	105.57	1061.04	520.01	1233.07	694.61	1120.07	538.51	1210.49	593
64.898	0	0.86	0.18	0.37	0.69	0.03	0.13	0.06	1.13	0.55	98.29	31.87	0	35.2	0.27	1.68	0.06	0.01	1.13	0.55	0.07	0.03	0	1.18	0.09	1.76	0.01	1.16	82.2	0.67	0.02	0.19	0.36	0	0	0	20.19	-25.05	22.82	72.34	112.97	1054.91	515.47	1230.75	692.6	1113.17	532.9	1209.1	592.56
64.931	0	0.84	0.18	0.35	0.66	0.03	0.14	0.06	0.93	0.57	98.33	28.73	0	52.25	0.31	1.04	0.05	0.01	0.93	0.57	0.03	0.01	0	1.36	0.13	1.53	0.01	0.82	80.98	0.72	0.02	0.12	0.35	0	0	0	15.97	-21.55	21.11	73.42	112.23	1050.9	513.11	1226.09	691.11	1106.04	531.85	1204.41	585.87
64.964	0	0.72	0.18	0.27	0.56	0.03	0.14	0.06	0.77	1.11	98.56	17.73	0	43.24	0.42	0.62	0.05	0.01	0.77	1.11	0.02	0	0	1.67	0.17	1.34	0.01	0.51	73.47	0.59	0.02	0.19	0.37	0	0	0	19.39	-23.36	19.79	74.05	114.57	1044.09	509.74	1220.95	689.33	1098.6	528.56	1198.26	585.07
64.998	0	0.63	0.19	0.21	0.49	0.03	0.14	0.06	0.82	1.34	98.74	10.67	0	49.62	0.55	0.38	0.05	0.01	0.82	1.92	0.02	0	0	1.34	0.29	1.2	0.01	0.81	66.07	0.47	0.02	0.37	0.34	0	0	0	18.31	-22.08	20.53	73.85	114.75	1037.08	504.89	1214.24	685.18	1091.99	524.13	1192.57	579.37
65.031	0	0.62	0.19	0.2	0.46	0.03	0.14	0.06	0.71	1.47	98.76	8.83	0	67.63	0.61	0.22	0.05	0.01	0.71	3.11	0.01	0.01	0	1.47	0.4	1.02	0	0.61	63.57	0.52	0.02	0.1	0.32	0	0	0	17.41	-18.31	19.56	75.23	112.93	1029.85	501.46	1206.91	683.66	1083.26	522.75	1184.4	572.99
65.064	0	0.57	0.19	0.16	0.4	0.03	0.14	0.06	0.77	1.51	98.85	5.56	0	64.39	0.54	0.14	0.05	0.01	0.77	4.95	0.02	0.01	0	1.51	0.46	0.98	0	0.58	57.32	0.61	0.02	0.19	0.29	0	0	0	16.68	-19.04	17.75	75.71	111.57	1022.73	497.55	1197.13	677.63	1073.19	519.34	1174.45	566.16
65.098	0	0.49	0.19	0.12	0.34	0.03	0.15	0.06	0.73	1.96	99.02	2.73	0	68.45	0.73	0.12	0.06	0.01	0.64	6.51	0.02	0.02	0	1.96	0.63	0.54	0	0.59	48.11	0.78	0.02	0.28	0.23	0	0	0	19.89	-18.13	17.57	75.89	110.14	1014.88	494.53	1189.74	676.42	1065.73	517.74	1165.95	563.42
65.131	0	0.53	0.19	0.11	0.33	0.03	0.16	0.06	0.85	2.91	98.95	2.33	0	87.62	0.84	0.12	0.06	0.01	0.85	9.36	0.02	0.02	0	2.91	1.19	0.59	0	1.33	45.98	0.84	0.02	0.19	0.24	0	0	0	18.35	-12.22	17.64	76.43	106.47	1008.53	491.93	1182.6	675.12	1059.31	517.2	1157.99	557.17
65.165	0	0.45	0.19	0.09	0.27	0.03	0.19	0.06	0.96	6.35	99.09	1.18	0	93.32	0.57	0.1	0.06	0.01	0.96	9.35	0.02	0.03	0	6.35	2	0.38	0	4.61	37.07	0.86	0.03	0.13	0.2	0	0	0	20.37	-8.82	15.38	76.96	110.15	1000.69	488.24	1172.76	671.88	1046.06	516.38	1151.03	549.73
65.198	0	0.38	0.19	0.06	0.22	0.03	0.28	0.06	1.16	10.9	99.24	0.53	0	94.61	0.47	0.09	0.06	0.02	1.16	10.9	0.03	0.03	0	12.92	3.64	0.44	0	5.45	25.65	0.8	0.03	0.04	0.2	0	0	0	16.45	-7.68	16.13	76.65	107.18	993.9	485.05	1166.04	667.82	1041.21	512.02	1142.85	546.01
65.231	0	0.35	0.19	0.06	0.19	0.03	0.42	0.06	1.58	7.91	99.15	0.35	0	97.03	0.36	0.1	0.06	0.02	1.58	7.91	0.04	0.03	0	19.25	8.29	0.45	0	15.9	18.45	0.73	0.04	0.06	0.19	0	0	0	17.52	-4.57	15.21	77.01	108.87	984.77	482.95	1156.17	666.44	1029.78	511.6	1134.34	541.95
65.265	0	0.31	0.19	0.05	0.16	0.03	1.27	0.06	1.75	6.75	97.46	1.4	-4.77	97.36	0.33	0.14	0.07	0.02	1.75	6.75	0.04	0.03	0	38.61	12.43	0.46	0.01	18.39	12.48	0.83	0.04	0.02	0.2	0	0	0	15.97	-3.95	12.39	77.25	106.59	979.28	483.93	1147.06	664.84	1020.29	514.31	1124.36	537.34
65.298	0	0.36	0.19	0.06	0.16	0.03	2.21	0.06	2.88	5.94	95.57	2.9	-11.34	97.83	0.31	0.2	0.07	0.02	2.88	5.94	0.05	0.02	0	46.76	19.1	0.38	0.01	30.42	9.6	0.84	0.05	0.02	0.21	0	0	0	16.5	-2.96	12.77	77.25	105.91	969.65	480.53	1135.57	659.12	1010.47	510.12	1113.52	534.57
65.331	0	0.36	0.19	0.05	0.15	0.03	3.3	0.06	3.4	4.06	93.41	5.73	-15.6	98.7	0.31	0.34	0.07	0.01	3.4	4.06	0.04	0.02	0	55.09	17	0.37	0.03	39.68	7.09	0.98	0.06	1.01	0.21	0	0	0	17.83	0.36	9.26	77.83	107.16	964.11	480.69	1127.77	657.93	999.89	512.77	1105.4	531.47
65.365	0	0.3	0.19	0.05	0.14	0.03	7.03	0.06	3.42	3.53	85.93	17.42	-19.49	96.92	0.23	0.49	0.08	0.01	3.42	3.53	0.05	0.02	0	70.55	15.82	0.31	0.05	34.66	4.26	1.16	0.07	0.16	0.2	0	0	0	17.35	4.76	9.67	77.79	105.29	954.06	476.21	1115.7	651.35	989.76	510.26	1094.14	524.05
65.398	0	0.28	0.19	0.04	0.14	0.03	5.86	0.06	2.98	3.82	88.29	14.9	-17.62	98.31	0.17	0.62	0.09	0.01	2.98	3.82	0.05	0.02	0	68.67	11.08	0.25	0.06	33.16	3.93	1.34	0.08	0.06	0.19	0	0	0	14.76	1.67	9.43	77.7	104.96	942.03	472.94	1102.69	646.68	977.12	505.77	1081.14	519.79
65.432	0	0.25	0.19	0.03	0.14	0.03	9.09	0.06	2.55	7.12	81.82	26.98	-17.97	96.56	0.17	0.71	0.12	0	2.55	7.12	0.08	0.05	0	78.39	8.95	0.19	0.06	21.22	2.17	1.59	0.11	0.01	0.18	0	0	0	12.28	5.33	8.05	77.74	106.39	935.69	470.78	1094.53	642.22	968.11	503.37	1073.74	516.07
65.465	0	0.24	0.19	0.03	0.14	0.03	9.91	0.06	1.93	7.22	80.18	31.71	-18.2	96.97	0.12	0.93	0.13	0	1.93	7.22	0.08	0.07	0	81.86	4.64	0.14	0.06	19.95	1.76	1.99	0.12	0	0.15	0	0	0	14.06	4.68	7.72	77.85	108.75	923.38	466.85	1083.03	638.66	954.76	501.26	1062.97	512.13
65.498	0	0.26	0.19	0.03	0.14	0.03	8.49	0.06	2.15	10.4	83.03	28.13	-16.67	95.02	0.08	0.99	0.13	0	2.15	10.4	0.09	0.12	0	79.51	2.19	0.11	0.05	19.71	1.76	2.28	0.13	0	0.15	0	0	0	11.76	7.26	7.92	77.68	108.19	914.33	464.09	1074.5	635.9	946.46	498.37	1054.13	509.04
65.532	0	0.26	0.19	0.03	0.13	0.03	10.74	0.06	2.46	12.64	78.52	37.69	-17.1	96.51	0.06	0.84	0.13	0	2.46	12.64	0.17	0.23	0	84.62	1.36	0.09	0.04	15.23	1.02	2.65	0.14	0	0.15	0	0	0	14.24	5.41	8.41	77.79	109.13	901.27	459.95	1064.38	635.11	934.81	495.65	1043.43	506.16
65.565	0	0.27	0.19	0.03	0.13	0.03	10.95	0.06	2.56	14.6	78.09	38.95	-16.91	96.32	0.04	0.79	0.12	0	2.56	14.6	0.19	0.17	0	85.18	0.87	0.05	0.04	14.2	0.81	2.55	0.14	0	0.15	0	0	0	15.74	5.68	6.79	77.86	109.78	893.71	457.4	1057.89	634.86	926.03	494.34	1035.48	502.82
65.598	0	0.33	0.19	0.03	0.13	0.03	11.75	0.06	4.07	18.81	76.51	43.96	-17.28	95.9	0.03	0.69	0.12	0	4.07	18.81	0.22	0.13	0	86.24	1.23	0.04	0.03	16.83	0.84	2.33	0.12	0	0.14	0	0	0	13.53	6.24	5.33	77.75	109.11	885.71	455.17	1050.34	633.72	917.3	491.79	1026.16	499.17
65.632	0	0.35	0.19	0.03	0.13	0.03	10.78	0.06	4.3	21.3	78.44	40.65	-16.15	97.38	0.03	0.52	0.11	0	4.3	21.3	0.17	0.09	0	84.32	1.26	0.02	0.03	15.34	0.56	2.32	0.11	0	0.14	0	0	0	13.54	3.91	6.11	77.71	112.47	871.31	450.84	1037.33	629.95	902.68	487.71	1014.85	495.94
65.665	0	0.48	0.19	0.03	0.13	0.03	12.48	0.06	5.08	20.18	75.04	46.81	-22.08	95.39	0.03	0.39	0.1	0	5.08	20.18	0.14	0.07	0	86.66	2.92	0.02	0.03	37.62	0.5	2	0.1	0	0.13	0	0	0	15.27	6.86	4.93	77.84	112.39	859.86	449.6	1027.54	630.62	891.03	489.58	1003.35	493.52
65.698	0	0.64	0.19	0.03	0.13	0.03	13.76	0.06	5.46	20.58	72.48	50.14	-26.71	95.7	0.03	0.35	0.11	0	5.46	20.58	0.16	0.09	0	87.94	5.09	0.01	0.04	54.43	0.46	2.07	0.1	0	0.13	0	0	0	14.61	6.48	4.2	77.85	113.45	849.46	447.89	1017.81	629.52	879.8	488.49	993.22	491.12
65.732	0	0.82	0.19	0.03	0.13	0.03	10.5	0.06	5.05	28.27	79	36.34	-24.39	94.84	0.04	0.32	0.11	0	5.05	28.27	0.18	0.07	0	81.31	7.8	0.01	0.05	50.65	0.58	2.59	0.08	0	0.13	0	0	0	16.03	7.45	4.29	77.71	114.01	835.41	445.99	1005.53	629.52	866.47	488.01	980.46	489.65
65.765	0	0.89	0.19	0.03	0.13	0.03	10.28	0.06	4.89	29.22	79.44	34.17	-25.16	94.1	0.05	0.33	0.1	0.01	4.89	29.22	0.26	0.06	0	80.28	9.62	0	0.06	53.25	0.55	2.24	0.07	0	0.13	0	0	0	16.89	8.16	3.51	77.7	113.22	823.95	444.32	995.95	629.77	855.65	488.96	968.85	486.87
65.799	0	0.6	0.19	0.04	0.13	0.03	8.24	0.06	3.49	28.68	83.53	23.03	-18.58	91.63	0.07	0.34	0.1	0.01	3.49	28.68	0.17	0.02	0	74.83	12.83	0	0.09	26.83	0.56	1.94	0.05	0	0.11	0	0	0	17.66	10.04	2.7	77.65	113.29	813.26	443.29	987	631.08	845.15	489.15	958.38	485.6
65.832	0	0.67	0.19	0.04	0.13	0.03	7.9	0.06	3.16	32.15	84.2	21.37	-18.15	91.32	0.09	0.35	0.1	0.01	3.16	32.15	0.16	0.02	0	73.96	12.96	0	0.07	25.39	0.61	1.38	0.03	0	0.1	0	0	0	16.98	10.23	3.09	77.73	113.61	801.18	442.24	977.6	632.45	834.61	489.06	948.15	484.85
65.865	0	0.72	0.19	0.03	0.13	0.03	6.99	0.06	2.53	34.2	86.03	18.67	-17.48	90	0.1	0.3	0.09	0.01	2.53	34.2	0.11	0.02	0	72.5	10.24	0	0.07	26.2	0.66	1.2	0.03	0	0.1	0	0	0	13.71	11.01	2.79	77.76	114.81	788.66	441.28	966.73	632.53	822.1	487.92	936.82	483.25
65.899	0	0.62	0.19	0.03	0.13	0.03	6.65	0.06	1.93	33.17	86.69	17.33	-15.84	86.15	0.1	0.35	0.08	0.01	1.93	33.17	0.08	0.02	0	71.96	9.31	0	0.07	19.7	0.71	0.9	0.02	0	0.09	0	0	0	18.2	12.86	1.17	77.67	111.03	775.01	438.95	953.1	631.8	809.02	488.11	919.75	480.03
65.932	0	0.46	0.19	0.03	0.13	0.03	4.9	0.06	1.34	30.34	90.2	12.33	-11.08	81.48	0.1	0.35	0.08	0.02	1.34	30.34	0.04	0.03	0	67.58	4.66	0	0.05	8.99	0.85	0.8	0.02	0	0.08	0	0	0	17.89	14.59	1.9	77.74	113.96	758.72	437.24	938.7	631.11	792.93	487.47	906.57	478.86
65.965	0	0.31	0.19	0.03	0.13	0.03	3.94	0.06	0.77	22.76	92.11	9.41	-8.16	78.73	0.06	0.32	0.07	0.02	0.77	22.76	0.02	0.04	0	64.39	1.85	0	0.03	2.71	0.99	0.55	0.02	0	0.06	0	0	0	21.76	15.46	-0.86	78.22	115.88	749.51	436.53	929.19	630.69	780.39	490.48	895.39	476.21
[truncated: 8,374 more rows]
[truncated: 4 more columns]
