# Supplementary material for: Exploring emotion recognition in patients with mild cognitive impairment and Alzheimer’s dementia undergoing a rehabilitation program
Source: PLoS One. 2025 Apr 24;20(4):e0322213. doi: 10.1371/journal.pone.0322213 (PMC12021228; doi:10.1371/journal.pone.0322213)
Supplement: S2 Data — (ZIP) [file pone.0322213.s004.zip › raw data11-20/No17 Creative activities.csv]

time stamp	face id	anger	contempt	disgust	fear	joy	sadness	surprise	sentimentality	confusion	neutral	engagement	valence	attention	inner brow raise	brow raise	brow furrow	eye widen	cheek raise	lid tighten	nose wrinkle	upper lip raise	dimpler	lip corner depressor	chin raise	lip pucker	lip stretch	lip press	mouth open	jaw drop	lip suck	eye closure	smile	smirk	blink	blink rate	pitch	yaw	roll	brightness	interocular distance	topleft_x	topleft_y	bottomright_x	bottomright_y	outer_right_eye_X	outer_right_eye_Y	outer_left_eye_X	outer_left_eye_Y
0.033	0	0.12	0.14	0.02	0.12	0.08	0.17	0.06	5.00	0.70	99.66	0.33	1.40	89.62	0.13	1.76	0.03	0.01	14.69	0.65	0.70	0.13	0.00	5.00	2.17	0.00	0.41	0.82	0.05	0.05	0.01	0.01	3.46	0.00	0.00		5.71	11.22	-0.33	41.32	149.69	701.88	402.21	956.30	675.22	753.18	468.06	902.30	454.93
0.066	0	0.10	0.11	0.02	0.11	0.12	0.12	0.06	1.15	0.86	99.76	0.33	6.95	89.98	0.11	1.64	0.01	0.01	13.73	0.86	0.33	0.04	0.00	1.15	1.03	0.00	0.92	0.80	0.23	0.06	0.04	0.01	7.54	0.00	0.00		5.37	11.03	0.11	41.65	155.07	702.54	401.13	956.43	671.21	751.52	469.48	905.69	452.75
0.100	0	0.11	0.11	0.02	0.10	0.14	0.15	0.06	4.12	0.81	99.70	0.35	6.39	79.22	0.09	1.05	0.01	0.01	16.88	0.81	0.51	0.05	0.00	4.12	2.54	0.00	0.58	2.30	0.11	0.04	0.05	0.00	7.31	0.00	0.00		5.59	15.31	-0.25	41.76	145.91	704.37	400.95	954.11	668.00	755.54	466.95	900.65	451.74
0.133	0	0.12	0.13	0.02	0.11	0.11	0.20	0.06	7.44	0.74	99.60	0.42	1.42	87.23	0.09	0.85	0.01	0.01	15.97	0.74	0.54	0.03	0.00	7.44	5.16	0.00	0.38	6.53	0.04	0.02	0.05	0.00	5.36	0.00	0.00		6.38	12.39	-0.16	42.74	150.48	704.70	398.89	955.30	666.08	754.11	466.75	903.62	449.72
0.166	0	0.16	0.14	0.03	0.11	0.09	0.31	0.06	16.37	0.70	99.38	0.90	0.00	87.08	0.07	0.61	0.01	0.01	16.37	0.70	0.56	0.02	0.00	13.58	7.75	0.00	0.35	17.78	0.02	0.01	0.04	0.00	3.77	0.00	0.00		3.52	12.46	-1.70	42.35	149.89	705.30	398.89	953.71	664.08	752.07	464.42	901.06	448.01
0.200	0	0.26	0.15	0.03	0.12	0.09	0.46	0.06	17.30	0.94	99.07	9.94	0.00	87.87	0.07	0.56	0.01	0.01	17.30	0.76	0.94	0.02	0.00	19.55	11.62	0.00	0.36	48.60	0.01	0.01	0.04	0.00	3.25	0.00	0.00		2.56	12.10	-0.99	42.61	149.87	705.27	398.87	950.61	660.66	751.20	462.09	900.44	448.32
0.233	0	0.34	0.15	0.04	0.12	0.09	0.92	0.06	16.70	1.00	98.16	24.92	-3.74	80.96	0.07	0.57	0.01	0.00	16.70	0.74	1.00	0.02	0.00	30.31	17.77	0.00	0.35	62.91	0.01	0.01	0.04	0.00	2.91	0.00	0.00		3.26	14.76	-1.93	42.55	150.21	704.87	397.86	950.29	659.55	749.75	462.72	899.04	446.15
0.266	0	0.22	0.15	0.04	0.11	0.14	1.04	0.06	23.76	1.32	97.91	5.44	0.00	75.38	0.07	0.59	0.01	0.00	23.76	1.03	1.32	0.04	0.00	32.38	16.06	0.00	0.31	34.04	0.02	0.01	0.03	0.00	3.51	0.00	0.00		4.60	16.40	-1.78	42.39	148.40	703.02	397.06	948.68	659.19	749.22	462.81	896.60	445.49
0.300	0	0.18	0.14	0.04	0.11	0.19	1.26	0.06	28.39	1.36	97.48	7.82	0.00	75.05	0.07	0.52	0.01	0.00	28.39	1.12	1.36	0.07	0.00	34.25	19.73	0.00	0.31	20.58	0.03	0.01	0.03	0.00	4.17	0.00	0.00		4.98	16.49	-3.02	42.18	147.90	702.20	397.41	947.30	659.26	747.03	463.91	893.68	444.72
0.333	0	0.13	0.12	0.04	0.11	0.30	0.83	0.06	26.89	1.30	98.34	6.54	0.70	73.27	0.07	0.58	0.01	0.01	33.35	1.30	1.17	0.10	0.00	26.89	18.25	0.00	0.32	2.90	0.05	0.02	0.02	0.00	5.71	0.00	0.00		3.54	16.96	-2.95	41.23	147.33	699.28	396.12	943.19	656.86	743.77	460.65	890.10	443.47
0.367	0	0.11	0.11	0.02	0.10	0.49	0.43	0.06	18.38	2.01	99.01	5.03	10.74	75.58	0.09	0.96	0.01	0.01	38.39	2.01	0.81	0.15	0.00	18.38	6.84	0.00	0.30	0.07	0.10	0.03	0.01	0.00	7.62	0.00	0.00		2.02	16.35	-2.30	40.94	152.41	696.40	395.56	941.98	656.67	739.84	460.64	891.23	443.00
0.400	0	0.10	0.09	0.02	0.10	0.49	0.24	0.06	11.48	2.07	99.01	2.16	14.41	73.69	0.10	1.88	0.01	0.02	34.41	2.07	0.62	0.12	0.00	11.48	2.42	0.00	0.34	0.05	0.17	0.04	0.01	0.00	9.65	0.00	0.00		2.82	16.85	-1.16	40.67	153.04	693.92	395.26	940.82	658.14	738.94	459.64	891.25	444.67
0.433	0	0.09	0.07	0.02	0.10	0.63	0.16	0.07	6.47	2.66	98.74	1.49	18.70	78.20	0.10	3.73	0.01	0.03	34.68	2.66	0.47	0.11	0.00	6.47	0.91	0.00	0.43	0.02	0.26	0.05	0.01	0.00	11.72	0.00	0.00		1.44	15.61	-2.34	40.18	156.30	691.70	396.30	936.92	657.68	732.67	459.30	888.31	444.85
0.467	0	0.08	0.06	0.02	0.10	0.84	0.13	0.07	3.99	3.65	98.32	1.30	22.16	73.94	0.12	5.51	0.01	0.05	35.43	3.65	0.70	0.27	0.00	3.99	0.30	0.00	0.46	0.01	0.36	0.08	0.01	0.00	13.91	0.00	0.00		3.06	16.79	-1.12	39.95	154.82	688.99	397.56	932.66	656.69	731.51	461.34	885.62	446.61
0.500	0	0.08	0.05	0.02	0.11	0.45	0.10	0.08	3.17	3.17	99.09	0.59	17.94	82.01	0.14	9.26	0.01	0.09	24.05	4.08	0.56	0.33	0.00	3.17	0.14	0.00	0.44	0.02	0.46	0.10	0.00	0.00	14.15	0.00	0.00		2.21	14.42	-0.17	39.92	154.75	688.43	399.47	931.86	656.78	732.06	464.28	885.96	448.07
0.533	0	0.07	0.04	0.02	0.12	0.51	0.09	0.10	2.20	2.20	98.98	0.67	19.33	81.90	0.15	13.59	0.01	0.14	24.27	3.32	0.48	0.46	0.00	2.20	0.08	0.00	0.53	0.01	0.63	0.12	0.00	0.00	15.04	0.00	0.00		1.95	14.45	-0.76	39.71	158.41	688.07	399.97	932.53	658.65	729.59	464.58	887.21	448.78
0.567	0	0.06	0.03	0.01	0.13	0.70	0.07	0.12	1.91	1.91	98.60	1.04	22.53	86.36	0.16	18.34	0.01	0.21	23.96	3.66	0.46	0.41	0.00	1.91	0.05	0.00	0.54	0.01	0.70	0.14	0.00	0.00	18.09	0.00	0.00		1.88	12.77	-0.59	39.66	159.46	686.97	399.09	933.00	659.32	728.92	464.22	887.58	448.29
0.600	0	0.06	0.03	0.01	0.12	0.76	0.07	0.11	1.70	1.70	98.47	1.32	23.70	85.19	0.14	16.59	0.01	0.17	22.16	3.69	0.29	0.15	0.00	1.70	0.06	0.00	0.50	0.04	0.68	0.15	0.00	0.00	19.79	0.00	0.00		1.30	13.25	-0.88	39.17	153.42	686.44	399.15	933.39	660.62	731.69	464.72	884.13	447.39
0.633	0	0.06	0.03	0.01	0.10	1.33	0.07	0.10	1.31	1.31	97.34	1.96	28.52	87.87	0.12	13.08	0.01	0.11	27.05	3.05	0.35	0.05	0.00	1.31	0.09	0.00	0.67	0.18	0.70	0.18	0.00	0.00	22.32	0.00	0.00		0.13	12.10	-0.53	39.21	153.29	686.09	398.07	934.82	661.10	732.68	463.59	885.02	446.54
0.667	0	0.05	0.02	0.01	0.07	2.80	0.05	0.09	0.65	0.65	94.41	6.68	36.03	89.88	0.13	9.91	0.01	0.06	24.80	4.04	0.59	0.04	0.00	0.65	0.11	0.01	0.65	0.43	1.83	0.37	0.00	0.00	30.26	0.00	0.00		0.87	11.08	0.17	39.88	160.30	688.05	398.42	940.76	665.01	733.87	465.43	893.29	448.65
0.700	0	0.05	0.02	0.01	0.07	2.05	0.05	0.08	0.73	0.73	95.89	5.39	33.00	86.10	0.19	8.98	0.01	0.04	22.04	4.30	1.25	0.07	0.00	0.73	0.18	0.01	0.52	0.51	1.81	0.37	0.00	0.00	28.83	0.00	0.00		3.34	12.88	0.40	40.25	159.64	688.94	397.54	942.89	666.60	735.99	464.83	894.86	449.29
0.734	0	0.04	0.01	0.01	0.05	3.67	0.04	0.08	0.32	0.31	92.67	16.93	38.63	92.97	0.21	9.21	0.02	0.03	16.91	4.35	3.10	0.36	0.00	0.31	0.32	0.01	0.44	0.12	4.86	0.84	0.00	0.00	36.77	0.00	0.00		3.24	9.09	-0.46	40.23	156.72	690.16	397.45	942.34	666.02	736.60	463.22	892.65	448.76
0.767	0	0.04	0.01	0.01	0.05	3.82	0.04	0.08	0.43	0.27	92.36	16.71	38.81	89.86	0.23	8.03	0.02	0.02	17.86	5.57	3.36	0.46	0.00	0.27	0.43	0.00	0.39	0.07	5.61	1.03	0.00	0.00	36.67	0.00	0.00		2.71	11.09	0.42	40.38	158.78	690.74	396.55	945.19	666.09	738.46	463.80	896.46	448.13
0.800	0	0.05	0.01	0.01	0.06	3.40	0.04	0.08	0.70	0.33	93.21	12.37	37.04	90.82	0.22	7.11	0.02	0.01	20.02	7.08	4.08	1.23	0.00	0.33	0.70	0.00	0.29	0.03	6.62	0.99	0.00	0.00	34.49	0.00	0.00		4.55	10.54	0.37	40.70	158.13	691.27	395.64	947.32	667.94	740.02	463.43	897.42	448.26
0.834	0	0.05	0.01	0.01	0.06	3.51	0.04	0.08	0.88	0.25	92.98	11.59	37.58	90.92	0.24	7.11	0.02	0.01	21.53	6.32	3.12	1.11	0.00	0.25	0.88	0.00	0.26	0.02	8.80	1.02	0.00	0.00	34.03	0.00	0.00		4.45	10.48	-0.23	40.72	159.12	693.22	395.04	950.27	669.18	741.18	462.29	899.64	447.92
0.867	0	0.06	0.02	0.02	0.07	2.49	0.05	0.08	0.99	0.34	95.03	7.19	34.01	87.20	0.33	8.87	0.02	0.02	21.72	6.72	3.38	2.01	0.00	0.34	0.99	0.00	0.17	0.01	9.94	1.00	0.00	0.00	30.75	0.00	0.00		6.17	12.41	0.61	41.17	156.65	695.06	396.43	949.81	667.71	744.23	464.39	900.17	449.39
0.900	0	0.07	0.02	0.02	0.07	1.95	0.06	0.08	0.94	0.39	96.09	4.53	31.44	89.27	0.35	8.21	0.02	0.02	23.37	6.85	3.44	2.07	0.00	0.39	0.94	0.00	0.12	0.02	8.20	0.91	0.00	0.00	27.70	0.00	0.00		6.24	11.41	0.87	41.15	158.59	695.02	394.82	951.55	667.60	744.42	463.64	902.26	448.21
0.934	0	0.07	0.03	0.02	0.09	0.95	0.07	0.08	1.13	0.63	98.10	1.89	24.77	89.69	0.26	8.19	0.03	0.02	21.55	5.54	3.12	1.84	0.00	0.63	1.13	0.00	0.12	0.03	6.61	0.77	0.01	0.00	22.10	0.00	0.00		5.25	11.18	1.12	40.83	158.45	695.97	393.86	953.12	667.29	745.99	461.74	903.81	447.64
0.967	0	0.08	0.03	0.02	0.09	0.79	0.07	0.08	1.28	0.78	98.43	1.56	23.09	90.32	0.20	8.33	0.03	0.02	20.50	4.65	2.83	2.89	0.00	0.78	1.28	0.00	0.12	0.06	6.68	0.86	0.01	0.00	20.89	0.00	0.00		2.82	10.83	1.47	40.57	161.35	697.16	392.56	956.66	667.08	747.35	460.69	908.05	446.15
1.000	0	0.08	0.04	0.02	0.10	0.71	0.08	0.08	1.63	1.15	98.57	1.02	21.59	91.46	0.20	7.89	0.03	0.02	24.54	3.86	2.69	2.65	0.00	1.15	1.63	0.00	0.10	0.07	6.34	0.77	0.01	0.00	17.98	0.00	0.00		3.68	10.14	1.20	40.91	163.09	701.53	393.81	958.26	665.34	749.13	461.91	911.54	447.03
1.034	0	0.09	0.05	0.03	0.10	0.53	0.10	0.08	2.28	2.28	98.94	0.70	18.34	92.64	0.16	6.69	0.05	0.02	24.40	3.34	2.55	4.66	0.00	2.28	2.16	0.00	0.11	0.11	5.12	0.62	0.01	0.00	15.37	0.00	0.00		4.21	9.33	0.79	40.81	161.48	704.28	393.33	962.21	667.49	752.69	460.79	913.59	447.12
1.067	0	0.09	0.05	0.03	0.10	0.73	0.11	0.07	3.04	2.63	98.55	0.98	20.32	91.30	0.15	5.53	0.05	0.02	30.44	3.04	2.65	4.81	0.00	2.63	3.04	0.00	0.12	0.15	5.00	0.54	0.01	0.00	15.14	0.00	0.00		4.79	10.25	-0.30	41.00	159.48	707.79	394.15	964.85	668.24	755.49	461.84	914.28	446.94
1.101	0	0.11	0.08	0.04	0.11	0.37	0.14	0.07	4.39	4.06	99.25	0.85	12.93	90.91	0.14	4.74	0.06	0.01	26.95	3.15	4.06	6.80	0.00	4.39	4.12	0.00	0.12	0.28	6.39	0.49	0.01	0.00	10.91	0.00	0.00		5.14	10.49	1.14	41.27	159.42	708.70	394.44	964.64	666.59	757.61	461.65	916.47	448.30
1.134	0	0.12	0.08	0.05	0.11	0.46	0.16	0.07	5.79	5.79	99.08	1.37	12.71	92.52	0.11	4.52	0.07	0.01	32.63	3.00	5.89	7.72	0.00	5.79	5.76	0.00	0.15	0.45	7.47	0.50	0.01	0.00	9.94	0.00	0.00		5.15	9.42	2.50	41.48	163.12	708.98	393.15	966.46	666.59	758.37	459.14	921.21	449.53
1.167	0	0.12	0.08	0.05	0.12	0.51	0.18	0.07	7.60	5.22	98.97	1.68	13.08	93.25	0.10	6.19	0.07	0.02	35.10	2.33	5.22	6.82	0.00	6.44	7.60	0.00	0.18	0.88	6.86	0.47	0.01	0.00	9.68	0.00	0.00		4.01	8.87	1.64	41.39	159.54	711.84	393.72	969.28	667.71	761.91	459.43	921.09	448.66
1.201	0	0.12	0.09	0.06	0.12	0.44	0.26	0.07	13.46	5.60	99.13	2.48	8.46	91.20	0.10	6.49	0.06	0.02	34.17	2.25	5.60	6.27	0.00	11.12	13.46	0.00	0.20	2.13	5.41	0.36	0.01	0.00	8.66	0.00	0.00		5.95	10.31	1.82	41.64	157.53	713.21	393.98	969.88	667.57	764.17	460.50	921.29	449.16
1.234	0	0.14	0.09	0.07	0.12	0.56	0.37	0.07	20.09	4.82	98.88	6.40	7.54	93.93	0.11	5.12	0.06	0.02	39.85	2.29	4.82	5.38	0.00	13.80	20.09	0.00	0.18	5.70	3.68	0.30	0.01	0.00	8.05	0.00	0.00		6.98	8.31	2.38	42.03	159.47	715.17	395.36	969.77	666.87	764.70	460.80	923.91	451.63
1.267	0	0.15	0.10	0.08	0.11	0.41	0.60	0.07	28.42	3.90	98.81	8.49	1.32	93.27	0.10	3.88	0.06	0.02	35.32	2.30	3.90	4.24	0.00	19.62	28.42	0.00	0.15	7.67	2.64	0.23	0.01	0.00	7.43	0.00	0.00		6.49	8.85	2.75	42.28	159.57	717.37	397.30	969.74	665.99	766.20	461.68	925.56	453.55
1.301	0	0.16	0.11	0.09	0.11	0.33	0.92	0.06	32.33	5.18	98.17	9.90	0.00	93.49	0.10	2.84	0.06	0.02	33.52	2.46	5.18	3.83	0.00	26.30	32.33	0.00	0.14	7.49	1.40	0.16	0.01	0.00	6.61	0.00	0.00		5.88	8.68	2.34	42.15	156.91	718.81	398.84	968.37	664.89	767.00	462.08	923.70	454.01
1.334	0	0.15	0.10	0.10	0.10	0.46	0.98	0.06	33.46	6.38	98.04	14.25	0.00	91.00	0.11	2.37	0.07	0.03	37.54	2.93	6.38	4.47	0.00	27.16	33.46	0.00	0.15	6.18	1.08	0.14	0.01	0.00	7.43	0.00	0.00		4.87	10.43	1.04	42.18	155.82	721.79	400.05	969.55	665.16	768.09	461.76	923.72	454.04
1.368	0	0.15	0.11	0.12	0.10	0.63	1.48	0.06	37.53	6.88	97.05	27.69	0.00	93.66	0.13	1.94	0.08	0.04	43.86	3.30	6.88	3.87	0.00	32.10	37.53	0.00	0.13	3.23	0.55	0.10	0.00	0.00	7.06	0.00	0.00		5.97	8.54	0.99	42.91	157.48	723.78	402.21	969.49	664.50	768.16	465.16	925.35	455.53
1.401	0	0.16	0.11	0.12	0.10	0.67	2.28	0.06	42.17	5.44	95.45	37.97	0.00	94.86	0.13	1.34	0.08	0.04	45.05	3.43	5.44	2.70	0.00	37.90	42.17	0.00	0.12	4.23	0.43	0.08	0.00	0.00	7.02	0.00	0.00		5.64	7.43	0.21	43.34	156.63	726.75	404.29	970.91	665.01	769.85	467.41	926.09	456.30
1.434	0	0.19	0.11	0.14	0.10	0.91	3.08	0.06	50.16	4.81	93.85	63.76	0.00	94.29	0.14	0.77	0.09	0.03	50.16	4.81	4.30	1.67	0.00	39.49	50.20	0.00	0.11	7.31	0.38	0.08	0.00	0.00	7.14	0.00	0.00		7.66	7.98	-1.21	43.69	152.92	729.17	406.62	970.05	665.09	770.92	470.25	923.28	457.16
1.468	0	0.22	0.11	0.14	0.09	1.34	6.26	0.06	52.46	7.59	87.49	76.87	0.00	93.81	0.19	0.48	0.11	0.03	55.82	7.59	4.96	1.12	0.00	52.07	52.46	0.00	0.10	11.97	0.24	0.06	0.00	0.00	7.79	0.00	0.00		4.01	8.41	-1.33	43.54	150.70	732.34	409.55	967.82	661.35	772.36	470.14	922.58	458.13
1.501	0	0.26	0.11	0.19	0.09	2.12	9.54	0.06	59.35	11.53	80.93	91.60	0.00	94.04	0.22	0.44	0.13	0.04	63.72	11.53	8.87	1.02	0.00	59.35	55.59	0.01	0.11	16.53	0.18	0.05	0.00	0.00	7.96	0.00	0.00		4.19	8.20	-0.71	43.58	146.78	732.51	410.42	965.94	660.55	774.16	469.38	920.61	459.44
1.534	0	0.26	0.10	0.27	0.08	2.93	10.73	0.06	62.07	14.28	78.54	95.40	0.00	95.99	0.24	0.48	0.13	0.05	68.99	12.70	14.28	1.54	0.00	62.07	57.43	0.01	0.12	18.68	0.18	0.05	0.00	0.00	8.28	0.00	0.00		4.88	6.13	-1.11	44.03	146.24	733.03	411.32	965.58	660.25	774.12	471.68	919.84	459.38
1.568	0	0.27	0.10	0.33	0.07	3.65	13.76	0.06	67.70	17.66	72.48	97.66	0.00	94.68	0.31	0.54	0.15	0.06	72.06	15.47	17.66	1.83	0.00	67.70	58.59	0.01	0.11	16.27	0.11	0.04	0.00	0.00	8.75	0.00	0.00		6.75	7.60	-0.69	44.76	148.64	734.46	411.88	966.37	659.74	774.55	473.41	922.61	460.36
1.601	0	0.26	0.11	0.50	0.08	1.28	16.37	0.06	56.28	17.78	67.27	93.67	-1.77	94.72	0.37	0.52	0.17	0.05	56.28	13.53	17.78	3.19	0.00	70.58	67.00	0.01	0.09	10.94	0.09	0.04	0.00	0.01	7.18	0.00	0.00		10.80	7.57	-0.68	45.63	149.36	736.78	414.22	963.91	658.48	774.01	474.56	922.99	463.85
1.634	0	0.39	0.12	0.88	0.08	0.73	23.50	0.06	47.56	19.69	53.00	93.20	-11.13	95.34	0.38	0.40	0.20	0.03	47.56	19.69	18.41	9.68	0.00	78.35	72.86	0.02	0.07	11.97	0.06	0.04	0.00	0.04	6.48	0.00	0.00		10.84	6.90	-0.70	45.83	149.80	737.71	415.92	964.60	659.29	774.63	477.33	923.92	464.91
1.668	0	0.52	0.13	2.49	0.08	0.31	32.66	0.06	35.43	22.98	42.34	91.08	-25.42	93.46	0.48	0.36	0.26	0.03	35.43	22.03	22.98	20.01	0.00	86.82	80.54	0.03	0.06	12.22	0.03	0.03	0.00	0.05	4.87	0.00	0.00		11.79	8.71	-2.08	46.33	146.27	742.21	421.46	964.55	661.30	777.13	481.47	922.89	469.17
1.701	0	0.86	0.15	32.78	0.05	0.17	31.07	0.06	27.94	45.83	42.22	97.03	-45.22	96.48	0.57	0.32	0.31	0.02	27.94	28.23	45.83	51.18	0.00	90.90	86.77	0.04	0.04	18.75	0.03	0.03	0.00	0.44	3.57	0.00	0.00		9.93	5.44	0.16	46.38	147.76	744.51	424.13	963.20	657.96	779.24	482.44	926.65	472.24
1.735	0	1.29	0.16	81.61	0.04	0.16	29.66	0.06	28.04	61.67	0.00	99.26	-56.92	94.18	0.67	0.27	0.51	0.01	28.04	30.87	61.67	76.92	0.00	92.71	89.79	0.07	0.02	27.44	0.02	0.05	0.00	0.38	2.66	0.00	0.00		10.31	8.08	-1.04	45.93	147.45	745.65	425.51	965.07	660.81	779.65	484.50	926.63	472.86
1.768	0	1.14	0.17	89.32	0.04	0.14	31.51	0.06	27.44	67.29	0.00	99.60	-59.86	95.62	0.74	0.21	0.66	0.01	27.44	30.29	67.29	81.50	0.00	94.59	93.02	0.11	0.02	18.79	0.02	0.06	0.00	0.16	2.16	0.00	0.00		10.80	6.58	-1.21	45.71	147.09	748.12	427.30	966.10	661.32	781.34	486.00	927.99	474.46
1.801	0	1.57	0.17	95.64	0.03	0.20	31.47	0.06	33.71	76.86	0.00	99.82	-61.54	96.74	0.79	0.17	0.76	0.00	33.71	40.91	76.86	89.82	0.00	95.44	94.94	0.13	0.01	14.99	0.02	0.06	0.00	0.08	1.96	0.00	0.00		9.98	5.04	-0.99	45.43	145.06	751.15	430.46	967.42	662.61	784.77	488.04	929.43	477.33
1.835	0	2.16	0.18	96.35	0.04	0.25	37.39	0.06	38.45	75.42	0.00	99.84	-59.14	96.75	0.92	0.14	1.10	0.00	38.45	49.17	75.42	93.50	0.00	97.72	96.76	0.19	0.01	8.48	0.02	0.08	0.00	0.10	1.52	0.00	0.00		8.56	5.03	0.77	44.73	142.93	751.65	430.79	966.77	661.09	787.62	486.20	930.35	478.76
1.868	0	3.10	0.17	97.23	0.03	0.54	38.51	0.06	51.82	80.90	0.00	99.89	-54.70	97.35	1.14	0.14	1.20	0.00	51.82	63.09	80.90	93.73	0.00	97.55	97.08	0.24	0.01	5.26	0.02	0.09	0.00	0.19	1.70	0.00	0.00		7.32	3.98	0.87	45.33	146.04	757.27	434.38	972.85	664.07	792.02	490.37	937.82	481.99
1.901	0	3.63	0.18	97.63	0.03	1.29	43.14	0.06	67.16	83.00	0.00	99.91	-48.86	98.29	1.75	0.15	1.46	0.00	67.16	68.49	83.00	94.86	0.00	98.14	97.25	0.31	0.01	3.93	0.03	0.11	0.00	0.29	1.69	0.00	0.00		7.91	1.74	1.32	45.27	145.04	758.24	435.17	972.70	664.24	793.32	489.79	938.23	483.62
1.935	0	5.03	0.18	97.44	0.04	1.23	45.77	0.06	67.24	81.37	0.00	99.91	-48.53	97.98	2.06	0.16	2.04	0.00	67.24	77.11	81.37	95.41	0.00	98.90	96.32	0.58	0.01	1.81	0.03	0.12	0.00	0.13	1.26	0.00	0.00		8.04	2.59	1.29	45.56	143.99	761.99	436.68	976.98	666.72	797.85	491.05	941.73	485.36
1.968	0	4.74	0.18	97.81	0.03	1.22	44.45	0.06	67.01	85.09	0.00	99.93	-49.94	98.40	2.81	0.19	2.12	0.00	67.01	77.86	85.09	96.20	0.00	99.03	94.63	0.57	0.00	0.78	0.04	0.12	0.00	0.13	1.29	0.00	0.00		6.84	1.42	2.65	45.15	140.87	761.57	435.67	978.49	667.75	801.36	488.78	942.19	485.64
2.001	0	4.10	0.19	97.79	0.03	0.79	41.06	0.06	59.53	87.30	0.00	99.94	-53.98	98.58	3.09	0.27	2.16	0.00	59.53	75.67	87.30	95.69	0.00	99.14	91.84	0.83	0.00	0.40	0.04	0.11	0.00	0.04	1.12	0.00	0.00		4.18	0.80	3.09	44.67	140.82	762.42	435.74	982.38	670.16	804.22	489.05	945.00	485.62
2.035	0	3.50	0.19	95.41	0.04	0.28	38.66	0.06	42.02	79.71	0.00	99.90	-57.99	97.97	3.30	0.38	2.35	0.00	42.02	70.37	79.71	91.38	0.00	99.38	86.78	0.91	0.00	0.32	0.04	0.10	0.00	0.13	0.78	0.00	0.00		3.74	2.62	2.07	44.37	142.46	765.02	435.44	985.93	671.46	805.42	488.54	947.84	485.03
2.068	0	2.49	0.19	88.61	0.04	0.19	36.99	0.07	34.97	74.38	0.00	99.84	-57.54	98.29	3.67	0.40	2.07	0.01	34.97	64.45	74.38	80.40	0.00	99.32	82.05	0.72	0.00	0.48	0.04	0.10	0.00	0.17	0.86	0.00	0.00		4.92	1.76	2.55	44.35	141.02	766.44	434.67	988.13	672.38	808.42	487.15	949.43	485.48
2.102	0	2.15	0.19	56.88	0.06	0.17	40.71	0.07	32.85	62.45	18.12	99.55	-51.83	98.18	4.21	0.43	2.49	0.01	32.85	62.45	61.07	61.96	0.00	99.53	76.67	0.66	0.00	1.33	0.04	0.10	0.00	0.18	0.84	0.00	0.00		4.46	2.06	2.20	44.11	142.38	767.45	434.45	988.40	671.08	808.03	486.94	950.40	484.76
2.135	0	2.35	0.19	84.78	0.05	0.30	39.86	0.07	42.42	72.99	0.00	99.83	-53.61	98.27	4.72	0.37	2.89	0.01	42.42	63.04	72.99	78.14	0.00	99.60	78.10	0.55	0.00	1.96	0.05	0.09	0.00	0.20	0.96	0.00	0.00		4.93	1.81	2.68	44.00	144.48	767.68	434.15	988.77	670.43	807.82	486.96	952.29	485.08
2.168	0	2.11	0.19	92.35	0.04	0.55	38.95	0.07	53.32	82.45	0.00	99.92	-53.17	98.29	5.10	0.34	3.04	0.01	53.32	61.46	82.45	84.72	0.00	99.61	77.51	0.50	0.00	3.22	0.06	0.09	0.00	0.47	1.05	0.00	0.00		4.04	1.74	2.87	43.95	143.64	768.68	434.83	989.15	669.98	809.12	487.49	952.75	485.30
2.202	0	1.69	0.18	95.37	0.04	1.02	39.60	0.07	63.08	88.73	0.00	99.95	-51.33	98.32	6.13	0.33	3.08	0.01	63.08	56.78	88.73	89.41	0.00	99.49	78.09	0.52	0.00	3.41	0.12	0.08	0.00	0.21	1.61	0.00	0.00		4.75	1.64	3.92	44.30	142.98	768.87	434.96	989.20	669.39	810.73	487.91	953.69	486.20
2.235	0	1.13	0.18	92.78	0.04	0.99	35.70	0.07	62.13	88.29	0.00	99.95	-49.31	98.31	6.04	0.33	2.89	0.01	62.13	49.25	88.29	85.47	0.00	99.32	70.70	0.52	0.00	2.94	0.14	0.08	0.00	0.07	1.84	0.00	0.00		4.22	1.68	3.73	44.35	145.13	770.28	435.26	991.21	670.42	811.19	487.60	956.32	486.89
2.268	0	0.98	0.17	87.15	0.04	0.84	37.06	0.07	57.67	84.18	0.00	99.93	-49.41	98.01	6.40	0.27	2.37	0.01	57.67	48.01	84.18	74.88	0.00	99.27	74.46	0.55	0.00	3.68	0.19	0.06	0.00	0.28	2.60	0.00	0.00		5.32	2.50	2.82	44.36	142.42	772.41	435.10	995.19	673.96	814.56	487.63	956.98	486.70
2.302	0	1.21	0.15	89.51	0.04	0.96	36.93	0.08	57.57	86.34	0.00	99.94	-49.65	98.17	7.07	0.20	1.77	0.01	57.57	55.74	86.34	75.54	0.00	99.17	78.62	0.51	0.00	3.60	0.31	0.05	0.00	0.28	3.90	0.00	0.00		5.36	2.09	3.37	44.56	143.46	773.82	435.55	996.95	674.07	816.24	488.64	959.70	487.45
2.335	0	1.44	0.14	90.33	0.04	1.06	38.67	0.08	58.25	87.84	0.00	99.95	-50.04	98.21	9.51	0.17	1.83	0.00	58.25	61.86	87.84	77.08	0.00	99.15	78.46	0.53	0.01	3.75	0.34	0.05	0.00	0.68	4.41	0.00	0.00		3.80	1.99	3.46	44.18	143.46	775.09	435.65	998.74	674.53	817.88	487.91	961.33	487.52
2.369	0	1.17	0.13	91.80	0.03	1.45	34.65	0.08	62.13	89.82	0.00	99.95	-46.14	97.89	9.13	0.18	1.45	0.00	62.13	57.70	89.82	82.72	0.00	98.85	73.05	0.48	0.01	2.19	0.44	0.04	0.00	0.21	5.29	0.00	0.00		5.13	2.82	3.35	44.43	144.93	776.97	435.73	1001.21	675.55	819.24	488.50	964.17	488.18
2.402	0	0.77	0.13	86.60	0.03	1.14	29.06	0.08	57.08	88.86	0.00	99.95	-44.86	98.09	9.47	0.20	1.33	0.00	57.08	49.95	88.86	80.59	0.00	98.61	61.78	0.50	0.01	1.99	0.46	0.04	0.00	0.96	5.69	0.00	0.00		5.96	2.31	3.57	44.70	145.07	778.28	436.51	1001.92	675.81	820.41	489.21	965.48	489.36
2.435	0	0.49	0.13	59.98	0.04	0.72	21.65	0.08	48.05	82.27	15.02	99.91	-40.84	98.17	8.49	0.21	1.30	0.00	48.05	42.93	82.27	69.41	0.00	97.93	44.49	0.44	0.01	1.20	0.53	0.04	0.00	0.70	6.13	0.00	0.00		5.54	2.08	3.22	44.42	144.00	779.70	436.54	1002.33	674.99	821.44	488.79	965.44	488.77
2.469	0	0.23	0.11	8.21	0.04	0.33	15.02	0.07	31.33	65.70	69.96	99.59	-33.88	98.46	6.93	0.22	0.93	0.00	31.33	32.14	65.70	41.36	0.00	95.91	27.71	0.28	0.01	0.78	0.48	0.04	0.00	0.50	7.72	0.00	0.00		5.57	1.21	3.43	44.45	143.79	781.00	437.53	1001.74	673.96	822.11	488.81	965.90	489.84
2.502	0	0.19	0.10	2.63	0.05	0.20	11.88	0.07	21.24	58.37	76.24	99.14	-31.81	98.70	6.25	0.24	0.92	0.00	21.24	29.76	58.37	29.80	0.00	93.99	20.20	0.20	0.01	0.46	0.63	0.05	0.00	0.84	8.36	0.00	0.00		4.70	0.36	4.16	44.33	142.60	781.72	438.09	1001.43	672.66	823.68	488.94	966.27	490.31
2.535	0	0.23	0.10	1.69	0.05	0.24	11.20	0.08	23.31	58.37	77.61	99.07	-29.14	98.69	8.24	0.29	1.15	0.00	23.31	38.92	58.37	26.16	0.00	93.12	13.05	0.20	0.01	0.27	1.09	0.06	0.00	2.88	8.63	0.00	0.00		5.04	0.38	4.74	44.53	142.74	781.49	439.00	1000.91	673.04	823.88	489.57	966.60	491.88
2.569	0	0.16	0.09	0.85	0.05	0.24	8.56	0.08	20.04	56.46	82.89	98.64	-25.25	98.67	9.12	0.47	1.48	0.00	20.04	32.73	56.46	19.75	0.00	90.23	6.08	0.22	0.01	0.20	2.16	0.07	0.00	0.99	10.64	0.00	0.00		3.04	0.47	4.76	44.07	139.56	781.50	438.54	1001.41	673.36	825.67	487.97	965.20	490.90
2.602	0	0.11	0.08	0.97	0.04	0.46	6.66	0.08	29.29	61.25	86.69	98.88	-20.47	97.82	7.00	0.51	1.38	0.00	29.29	25.08	61.25	18.36	0.00	87.89	4.67	0.28	0.01	0.56	2.15	0.07	0.00	0.15	11.63	0.00	0.00		2.13	2.98	2.76	44.22	143.20	784.51	437.71	1004.21	672.41	824.69	488.04	967.89	488.29
2.635	0	0.09	0.07	1.06	0.04	1.11	6.80	0.07	41.47	62.10	86.41	98.88	-13.92	95.93	6.71	0.39	1.36	0.00	41.47	20.11	62.10	19.24	0.00	86.94	6.57	0.31	0.01	3.08	2.07	0.07	0.00	0.07	13.36	0.00	0.00		3.01	6.20	3.19	44.51	138.36	783.07	436.41	1002.53	671.03	826.03	487.46	964.39	486.74
2.669	0	0.08	0.06	0.71	0.04	1.69	5.53	0.07	43.56	54.06	88.95	96.87	-7.40	97.39	4.67	0.41	0.97	0.01	43.56	12.74	54.06	17.17	0.00	81.98	11.54	0.42	0.01	14.29	1.87	0.06	0.00	0.00	16.12	0.00	0.00		4.51	3.91	2.21	44.72	136.31	781.74	434.48	1001.69	671.10	824.85	485.82	961.14	484.55
2.702	0	0.17	0.06	0.58	0.04	2.51	9.79	0.07	52.36	42.47	80.42	96.91	-12.58	96.34	3.39	0.46	0.80	0.01	52.36	6.60	42.47	14.12	0.00	83.86	26.50	0.47	0.02	57.28	1.29	0.05	0.00	0.00	15.27	0.00	0.00		5.59	5.65	2.72	45.18	139.33	779.52	432.29	999.83	668.32	821.92	485.24	961.23	482.75
2.736	0	0.37	0.06	0.99	0.05	4.83	18.83	0.06	61.55	34.02	62.33	98.88	-16.87	95.95	3.06	0.50	0.62	0.02	61.55	5.63	34.02	14.01	0.00	84.52	57.23	0.57	0.03	87.49	0.85	0.04	0.00	0.00	16.70	0.00	0.00		8.59	6.18	2.92	45.61	138.64	777.89	430.84	998.84	668.10	821.18	485.28	959.79	482.04
2.769	0	0.43	0.06	3.10	0.04	6.83	28.32	0.06	68.34	39.03	46.68	99.42	-22.93	96.76	2.45	0.47	0.61	0.03	68.34	5.14	39.03	15.07	0.00	86.44	82.71	0.72	0.07	88.97	0.62	0.03	0.00	0.01	16.54	0.00	0.00		8.72	5.02	2.77	45.35	137.64	775.73	428.68	998.19	667.35	820.10	484.65	957.64	479.33
2.802	0	0.44	0.06	3.31	0.04	8.27	34.19	0.06	72.88	37.17	40.81	99.68	-23.30	94.95	1.42	0.49	0.56	0.05	72.88	2.32	37.17	11.72	0.00	87.67	91.80	0.82	0.16	91.37	0.42	0.03	0.00	0.00	16.10	0.00	0.00		6.54	7.33	2.57	44.66	135.19	774.46	428.17	997.37	666.74	820.14	484.26	955.16	477.59
2.836	0	0.40	0.06	8.53	0.04	16.44	31.19	0.06	85.54	47.47	43.81	99.92	-20.88	95.03	1.05	0.30	0.46	0.08	85.54	2.39	47.47	18.38	0.00	84.88	96.92	0.69	0.25	88.04	0.32	0.02	0.00	0.00	16.66	0.00	0.00		5.43	7.25	2.01	44.62	138.83	773.80	427.48	997.55	666.87	817.50	483.06	956.20	476.95
2.869	0	0.41	0.06	8.15	0.04	14.15	36.52	0.06	83.05	42.29	38.48	99.92	-19.87	95.11	0.75	0.41	0.35	0.12	83.05	1.25	42.29	21.22	0.00	87.80	98.54	0.77	0.32	81.97	0.25	0.02	0.00	0.00	16.33	0.00	0.00		8.75	7.16	1.66	45.15	141.59	773.53	427.06	997.44	666.93	815.60	484.71	956.99	476.97
2.902	0	0.48	0.06	5.38	0.05	12.36	43.97	0.06	81.59	32.10	31.03	99.91	-17.05	95.86	0.52	0.64	0.29	0.21	81.59	1.02	32.10	21.70	0.00	90.45	99.04	0.87	0.45	79.75	0.18	0.02	0.00	0.00	15.68	0.00	0.00		9.37	6.29	2.36	45.14	142.46	772.60	427.01	997.18	667.57	815.30	484.51	957.61	478.01
2.936	0	0.52	0.06	2.74	0.06	9.39	52.31	0.06	77.46	22.58	22.69	99.88	-16.46	95.99	0.52	0.77	0.22	0.24	77.46	0.87	22.58	16.69	0.00	94.17	99.19	1.41	0.57	79.08	0.10	0.01	0.00	0.00	15.02	0.00	0.00		8.54	6.13	3.16	45.24	142.68	772.06	428.05	996.73	667.94	815.56	485.24	958.12	479.43
2.969	0	0.59	0.06	1.33	0.06	6.30	54.29	0.06	68.52	14.50	20.71	99.75	-18.13	95.50	0.50	0.79	0.19	0.25	68.52	0.95	14.50	10.38	0.00	95.26	99.28	1.52	0.67	86.37	0.08	0.01	0.00	0.00	15.68	0.00	0.00		6.71	6.73	2.26	45.03	143.52	771.89	428.02	998.09	669.17	814.81	485.93	958.12	478.12
3.002	0	0.56	0.05	1.28	0.06	7.54	55.78	0.06	69.85	14.91	19.22	99.77	-17.09	95.31	0.46	0.85	0.17	0.23	69.85	0.83	14.91	10.11	0.00	97.09	98.97	2.14	0.69	86.55	0.06	0.01	0.00	0.00	16.73	0.00	0.00		3.76	6.94	1.58	44.61	142.19	772.11	428.93	998.48	669.89	815.05	486.27	956.97	477.52
3.036	0	0.53	0.05	1.02	0.06	6.92	56.33	0.06	66.08	12.79	18.67	99.68	-16.57	94.68	0.42	0.92	0.11	0.22	66.08	0.60	12.79	8.82	0.00	98.51	98.45	2.81	0.58	85.01	0.02	0.00	0.01	0.00	17.82	0.00	0.00		5.93	7.61	1.27	44.88	142.60	772.89	429.08	999.36	670.82	815.37	487.26	957.67	478.06
3.069	0	0.51	0.05	1.02	0.06	8.33	56.28	0.06	68.29	12.35	18.72	99.73	-13.85	94.92	0.39	0.99	0.10	0.16	68.29	0.56	12.35	9.85	0.00	98.54	98.04	2.52	0.49	82.23	0.02	0.00	0.00	0.00	18.49	0.00	0.00		3.14	7.37	0.97	44.53	138.35	773.45	430.50	999.00	671.20	817.25	487.26	955.30	478.17
3.103	0	0.48	0.05	0.88	0.06	6.33	56.72	0.06	63.43	10.38	18.28	99.62	-14.67	95.46	0.32	1.30	0.07	0.12	63.43	0.33	10.38	8.83	0.00	99.31	97.82	2.07	0.51	78.27	0.01	0.00	0.01	0.00	18.30	0.00	0.00		2.54	6.77	0.07	44.44	135.48	774.54	431.50	998.76	671.21	818.19	487.94	953.30	477.96
3.136	0	0.48	0.05	0.93	0.06	7.33	57.34	0.06	67.03	12.37	17.66	99.72	-15.00	95.66	0.40	1.05	0.07	0.08	67.03	0.52	12.37	7.83	0.00	99.41	97.59	1.91	0.47	80.91	0.01	0.00	0.00	0.00	17.89	0.00	0.00		2.18	6.54	-0.03	44.44	136.10	774.41	431.70	998.42	670.93	817.54	488.22	953.25	477.88
3.169	0	0.38	0.05	1.19	0.05	9.19	54.67	0.06	69.86	18.39	20.33	99.78	-13.75	95.80	0.48	1.00	0.08	0.07	69.86	0.58	18.39	7.87	0.00	99.38	96.82	1.78	0.39	73.65	0.02	0.00	0.00	0.00	18.66	0.00	0.00		2.55	6.37	0.35	44.43	135.72	774.41	431.97	997.95	670.88	817.86	487.98	953.26	478.62
3.203	0	0.31	0.04	1.26	0.05	10.80	51.15	0.06	69.17	21.55	23.85	99.76	-11.88	95.02	0.57	1.20	0.08	0.06	69.17	0.79	21.55	7.91	0.00	99.42	95.78	1.68	0.34	68.47	0.02	0.00	0.01	0.00	20.62	0.00	0.00		3.70	7.25	1.25	44.58	138.30	774.07	431.07	997.83	669.83	817.28	487.40	955.31	478.85
3.236	0	0.24	0.04	1.63	0.04	11.75	47.97	0.06	70.58	27.81	27.03	99.79	-11.24	96.41	0.63	1.37	0.09	0.05	70.58	1.09	27.81	8.10	0.00	99.36	94.17	1.84	0.29	58.28	0.03	0.01	0.01	0.00	20.76	0.00	0.00		4.56	5.55	1.38	44.67	139.32	774.09	431.15	998.17	670.25	817.06	488.03	956.11	479.27
3.269	0	0.16	0.04	2.22	0.04	12.64	43.58	0.06	69.42	33.82	31.42	99.77	-7.78	96.40	0.62	1.66	0.10	0.04	69.42	1.88	33.82	9.92	0.00	99.37	93.26	1.80	0.21	36.39	0.04	0.01	0.01	0.00	22.09	0.00	0.00		4.07	5.56	1.22	44.56	141.24	774.62	431.51	998.84	670.73	816.52	487.92	957.52	479.80
3.303	0	0.14	0.03	1.48	0.04	17.02	41.25	0.06	67.82	28.18	33.75	99.73	0.00	97.37	0.72	2.18	0.09	0.04	67.82	3.31	28.18	11.00	0.00	99.25	91.56	1.55	0.16	30.72	0.09	0.01	0.00	0.00	26.02	0.00	0.00		6.64	3.95	2.04	45.13	145.01	776.10	431.79	1001.07	672.14	817.32	488.31	962.20	482.25
3.336	0	0.10	0.02	1.13	0.04	15.01	35.21	0.06	63.14	29.03	39.79	99.60	0.00	96.06	0.74	2.59	0.08	0.04	63.14	5.27	29.03	10.10	0.00	98.83	84.36	1.83	0.10	11.22	0.12	0.01	0.00	0.00	27.06	0.00	0.00		6.83	6.04	2.37	45.04	146.71	778.69	432.69	1002.70	672.10	818.99	487.97	965.64	484.07
3.370	0	0.10	0.02	0.35	0.04	13.48	27.89	0.06	53.22	18.65	47.11	99.04	0.00	97.55	0.92	2.17	0.10	0.03	53.22	10.00	18.65	8.78	0.00	97.86	70.83	2.35	0.07	2.23	0.21	0.02	0.00	0.07	30.97	0.00	0.00		7.39	3.57	2.69	45.37	146.05	782.00	436.34	1004.28	674.11	822.03	490.82	968.05	487.99
3.403	0	0.08	0.02	0.07	0.04	4.93	16.95	0.06	34.23	8.70	66.10	94.82	0.00	98.09	0.91	2.29	0.11	0.02	34.23	8.70	8.50	3.44	0.00	95.28	44.32	1.71	0.06	1.42	0.32	0.03	0.00	0.31	30.75	0.00	0.00		7.23	2.30	2.86	45.27	146.90	783.96	438.47	1006.76	676.87	823.99	492.47	970.88	490.65
3.436	0	0.07	0.02	0.03	0.05	2.51	10.89	0.06	31.36	8.64	78.22	83.08	0.00	98.44	0.94	2.42	0.11	0.01	20.65	8.64	4.70	1.43	0.00	92.48	29.58	1.56	0.06	0.95	0.35	0.03	0.01	3.08	31.36	0.00	0.00		7.68	1.28	3.14	45.28	147.18	787.15	441.00	1011.05	680.68	827.89	495.13	975.06	493.82
3.470	0	0.07	0.02	0.02	0.05	1.48	5.37	0.06	31.13	9.80	89.26	51.42	0.48	98.29	0.97	1.89	0.13	0.01	11.64	9.80	1.69	0.76	0.00	82.40	18.21	1.09	0.06	2.19	0.78	0.06	0.01	10.73	31.13	0.00	0.00		6.66	1.73	2.84	44.71	147.86	789.93	442.34	1012.48	680.27	829.32	495.98	977.18	494.47
3.503	0	0.08	0.02	0.01	0.05	0.80	2.24	0.06	28.94	9.32	95.52	16.37	2.10	98.00	1.13	1.74	0.15	0.01	5.02	9.32	0.69	0.29	0.00	68.02	8.79	1.00	0.06	3.09	1.09	0.09	0.01	4.51	28.94	0.00	0.00		5.73	2.54	3.32	44.15	144.03	791.95	443.97	1013.27	680.81	833.15	496.13	977.18	496.05
3.536	0	0.08	0.03	0.01	0.06	0.58	1.08	0.06	26.37	8.17	97.84	5.52	4.14	98.27	1.47	1.47	0.16	0.00	4.27	8.17	0.70	0.22	0.00	53.73	4.38	0.90	0.07	4.58	1.27	0.11	0.01	3.14	26.37	0.00	0.00		5.66	1.79	2.62	44.01	145.25	794.81	444.82	1016.01	681.55	834.56	497.50	979.81	496.19
3.570	0	0.08	0.03	0.01	0.06	0.41	0.30	0.06	24.01	6.48	99.18	2.55	9.45	98.17	1.65	1.13	0.17	0.00	2.77	6.48	0.45	0.13	0.00	28.66	2.59	0.76	0.09	4.39	1.71	0.20	0.01	6.30	24.01	0.00	0.00		5.64	2.09	4.09	43.67	144.65	795.95	444.80	1015.72	679.83	836.93	495.29	981.56	497.88
3.603	0	0.07	0.03	0.01	0.06	0.44	0.21	0.06	21.39	5.85	99.12	2.70	12.78	98.69	2.07	0.74	0.16	0.00	3.31	5.85	0.48	0.07	0.00	21.39	2.33	0.60	0.16	2.31	1.59	0.21	0.02	8.83	24.37	0.00	0.00		6.40	-0.37	2.44	43.69	147.63	798.41	444.62	1019.17	681.22	836.52	496.86	984.15	496.50
3.636	0	0.07	0.03	0.01	0.07	0.40	0.11	0.06	9.98	4.12	99.20	2.35	15.98	98.43	1.87	0.85	0.16	0.00	3.41	4.12	0.39	0.05	0.00	9.98	1.45	0.59	0.21	1.32	1.94	0.29	0.02	1.80	23.48	0.00	0.00		5.86	1.32	4.14	43.47	144.30	799.07	444.88	1018.69	679.62	840.18	495.72	984.46	497.80
3.670	0	0.07	0.04	0.01	0.07	0.34	0.08	0.06	2.39	2.39	99.31	1.90	17.22	98.60	2.05	0.87	0.12	0.00	3.37	4.43	0.25	0.02	0.00	2.39	1.06	0.45	0.23	0.69	2.44	0.40	0.02	11.13	22.14	0.00	0.00		6.06	0.74	3.78	43.38	145.95	799.72	443.93	1019.58	678.94	839.74	495.16	985.68	496.73
3.703	0	0.07	0.04	0.01	0.07	0.31	0.08	0.06	1.70	1.70	99.39	1.62	16.51	98.59	2.07	0.84	0.11	0.00	3.38	3.97	0.26	0.01	0.00	1.70	0.61	0.33	0.20	0.34	2.47	0.35	0.02	12.08	21.11	0.00	0.00		8.75	0.77	3.45	43.89	147.52	800.88	443.68	1019.86	678.59	839.33	495.28	986.84	497.13
3.737	0	0.08	0.05	0.01	0.08	0.20	0.08	0.06	0.50	0.50	99.60	1.03	13.01	98.49	2.19	0.90	0.10	0.00	1.96	3.06	0.36	0.01	0.00	0.50	0.43	0.18	0.13	0.28	3.00	0.38	0.02	9.49	18.02	0.00	0.00		9.66	1.09	3.18	44.14	147.61	801.79	443.67	1019.96	678.04	839.49	495.42	987.09	497.03
3.770	0	0.09	0.06	0.02	0.09	0.15	0.09	0.06	0.43	0.25	99.71	0.68	9.98	98.44	2.14	0.81	0.09	0.00	2.05	2.56	0.41	0.01	0.00	0.25	0.43	0.10	0.11	0.42	3.31	0.41	0.02	10.83	15.08	0.00	0.00		8.40	1.26	2.97	44.08	144.96	803.87	444.08	1021.94	678.06	842.58	496.25	987.54	496.20
3.803	0	0.09	0.07	0.02	0.10	0.11	0.09	0.06	1.69	0.31	99.78	0.47	6.90	97.93	1.68	0.70	0.10	0.00	1.94	1.62	0.48	0.02	0.00	0.31	0.59	0.08	0.10	1.69	2.76	0.37	0.03	1.67	12.46	0.00	0.00		6.05	2.71	3.66	43.87	143.80	804.12	444.92	1021.35	677.64	843.78	494.81	987.56	497.38
3.837	0	0.11	0.10	0.02	0.11	0.07	0.10	0.06	3.07	0.17	99.79	0.33	2.88	98.34	1.57	0.65	0.11	0.00	2.25	1.32	0.59	0.03	0.00	0.17	0.65	0.04	0.08	3.07	2.34	0.33	0.04	9.03	8.81	0.00	0.00		7.53	1.61	3.22	44.05	143.90	805.35	444.43	1021.71	676.71	844.00	494.87	987.89	496.65
3.870	0	0.11	0.10	0.02	0.11	0.07	0.11	0.06	3.80	0.22	99.78	0.33	2.50	97.90	1.69	0.85	0.11	0.00	3.57	1.20	0.63	0.06	0.00	0.22	0.86	0.04	0.07	3.80	2.16	0.30	0.04	10.19	8.17	0.00	0.00		4.55	2.78	1.70	43.57	139.62	807.11	446.15	1018.84	673.89	843.90	494.62	983.51	495.39
3.903	0	0.12	0.12	0.02	0.12	0.06	0.12	0.06	1.64	0.17	99.76	0.33	0.45	98.22	1.87	1.03	0.11	0.00	3.59	1.26	0.60	0.15	0.00	0.17	0.95	0.02	0.05	1.64	3.32	0.34	0.05	4.31	5.83	0.00	0.00		6.28	1.95	3.01	44.34	142.87	809.42	446.51	1019.70	671.84	845.31	494.93	988.16	497.28
3.937	0	0.12	0.14	0.03	0.13	0.04	0.13	0.06	1.60	0.18	99.72	0.33	0.00	97.24	1.96	1.22	0.14	0.00	3.06	1.29	0.74	0.30	0.00	0.18	1.60	0.02	0.04	0.52	4.21	0.34	0.05	4.91	3.86	0.00	0.00		5.52	4.19	2.58	44.42	142.32	810.68	447.01	1020.43	671.79	846.15	495.34	988.46	497.08
3.970	0	0.13	0.14	0.03	0.13	0.04	0.13	0.06	2.78	0.25	99.71	0.33	0.00	97.58	1.91	1.29	0.16	0.00	2.80	1.55	0.95	0.43	0.00	0.25	2.78	0.02	0.04	0.34	4.12	0.31	0.05	15.01	3.61	0.00	0.00		4.46	3.51	2.33	44.57	141.98	811.15	447.97	1020.14	671.76	846.11	495.90	988.08	497.35
4.003	0	0.13	0.15	0.03	0.13	0.04	0.13	0.06	3.37	0.29	99.71	0.33	0.00	97.88	1.58	1.34	0.16	0.00	2.76	2.06	0.81	0.46	0.00	0.29	4.00	0.01	0.05	0.27	3.75	0.27	0.05	15.31	3.37	0.00	0.00		5.15	2.84	2.34	44.70	141.73	811.89	447.79	1019.88	670.82	846.47	495.35	988.18	497.33
4.037	0	0.14	0.14	0.03	0.13	0.05	0.13	0.06	3.63	0.37	99.71	0.33	0.00	97.96	1.56	1.66	0.17	0.00	4.56	3.23	0.96	0.39	0.00	0.37	3.63	0.01	0.05	0.33	3.56	0.24	0.05	14.00	3.34	0.00	0.00		6.03	2.65	2.67	44.81	141.54	811.16	447.08	1018.77	669.79	846.00	494.59	987.52	497.10
4.070	0	0.15	0.14	0.03	0.13	0.07	0.14	0.07	2.74	0.40	99.69	0.33	1.22	97.69	1.82	1.99	0.19	0.00	11.74	7.55	1.32	0.41	0.00	0.40	2.74	0.01	0.06	0.24	3.67	0.25	0.05	21.83	3.76	0.00	0.00		5.28	3.28	2.78	44.94	141.98	811.24	447.29	1018.36	669.21	845.77	494.27	987.72	497.30
4.104	0	0.18	0.14	0.03	0.14	0.14	0.16	0.07	3.06	0.59	99.64	0.61	5.35	97.57	2.25	2.31	0.25	0.00	24.26	11.65	2.44	0.88	0.00	0.59	3.06	0.01	0.05	0.12	4.36	0.23	0.04	18.26	3.31	0.00	0.00		4.53	3.54	2.74	45.32	143.21	811.83	448.36	1017.59	668.32	845.04	494.97	988.22	498.01
4.137	0	0.21	0.14	0.03	0.14	0.13	0.16	0.07	2.51	0.88	99.58	0.57	4.54	97.95	2.46	2.05	0.35	0.01	22.91	15.76	2.92	0.77	0.00	0.88	2.51	0.01	0.04	0.09	4.80	0.19	0.04	7.95	3.35	0.00	0.00		3.41	2.67	2.36	45.45	142.10	812.39	448.81	1016.92	667.09	845.08	495.57	987.17	497.16
4.170	0	0.25	0.14	0.03	0.14	0.15	0.17	0.07	3.81	1.05	99.51	0.61	4.85	98.36	2.84	1.69	0.41	0.00	24.49	20.99	3.75	0.57	0.00	1.05	3.81	0.01	0.04	0.11	4.31	0.18	0.04	8.81	3.75	0.00	0.00		4.28	1.54	2.13	45.57	140.19	812.58	448.38	1016.43	666.61	845.59	495.02	985.77	496.55
4.204	0	0.35	0.14	0.04	0.13	0.13	0.19	0.07	5.05	2.76	99.30	0.56	2.59	98.47	3.07	1.59	0.64	0.00	22.55	30.46	4.48	0.46	0.00	2.76	5.05	0.01	0.05	0.19	4.05	0.16	0.05	11.12	3.63	0.00	0.00		3.31	1.18	2.26	45.52	141.15	812.05	447.76	1016.19	665.81	844.86	494.33	986.00	495.85
4.237	0	0.42	0.14	0.03	0.13	0.14	0.20	0.07	5.61	3.22	99.15	0.59	2.81	98.36	3.21	1.52	0.70	0.00	22.65	36.31	4.18	0.31	0.00	3.22	5.61	0.01	0.04	0.30	3.35	0.14	0.04	8.81	4.01	0.00	0.00		3.39	1.52	2.13	45.63	142.13	812.48	447.34	1016.87	665.79	844.81	493.75	986.92	495.64
4.270	0	0.43	0.13	0.03	0.13	0.16	0.20	0.07	5.53	3.73	99.13	0.62	3.63	98.35	3.53	1.47	0.84	0.00	23.45	37.85	4.26	0.21	0.00	3.73	5.53	0.01	0.04	0.70	2.84	0.14	0.05	13.31	4.85	0.00	0.00		3.49	1.57	1.99	45.62	141.54	811.93	446.65	1017.42	666.37	844.94	493.70	986.48	494.79
4.304	0	0.43	0.12	0.04	0.12	0.18	0.22	0.07	9.06	4.97	99.14	0.80	3.39	98.19	3.60	1.31	1.08	0.00	23.38	37.75	4.85	0.26	0.00	4.97	9.06	0.01	0.03	1.12	2.88	0.12	0.04	9.96	6.18	0.00	0.00		3.80	2.03	2.41	45.79	140.33	812.13	447.01	1016.77	665.80	845.78	493.74	986.11	495.39
4.337	0	0.34	0.12	0.04	0.12	0.17	0.24	0.07	13.06	5.44	99.31	0.95	2.01	98.04	3.45	1.19	1.07	0.00	21.92	31.10	5.14	0.20	0.00	5.44	13.06	0.00	0.03	1.85	2.51	0.10	0.04	8.08	6.63	0.00	0.00		3.15	2.43	1.86	45.70	140.97	812.19	446.81	1016.95	665.73	844.99	493.69	985.97	494.58
4.371	0	0.30	0.11	0.04	0.12	0.15	0.27	0.07	17.45	6.91	99.40	0.99	0.01	97.91	2.86	0.99	1.20	0.00	17.45	24.00	2.23	0.12	0.00	6.91	18.01	0.00	0.03	6.18	2.07	0.08	0.03	6.54	7.61	0.00	0.00		4.08	2.77	1.69	45.85	139.67	813.68	447.17	1017.27	665.43	846.37	493.66	986.03	494.94
4.404	0	0.24	0.10	0.05	0.11	0.12	0.36	0.06	12.17	10.92	99.28	1.30	0.00	97.87	2.27	1.06	1.20	0.00	12.17	16.16	1.43	0.09	0.00	10.92	27.25	0.00	0.04	7.37	1.10	0.05	0.04	6.04	8.43	0.00	0.00		4.51	2.87	1.48	45.90	138.24	813.19	446.71	1017.55	665.93	846.74	494.16	984.98	494.09
4.437	0	0.24	0.11	0.07	0.11	0.10	0.49	0.06	9.72	11.81	99.02	2.23	0.00	97.75	1.73	1.17	1.04	0.00	9.72	11.81	0.72	0.07	0.00	14.04	36.55	0.00	0.04	11.40	0.93	0.05	0.04	8.45	7.68	0.00	0.00		5.76	3.14	1.08	46.08	140.13	814.30	446.41	1018.14	665.38	846.22	494.17	986.36	493.92
4.471	0	0.18	0.09	0.06	0.10	0.12	0.49	0.06	10.31	8.31	99.03	1.80	0.00	97.26	1.48	1.15	1.04	0.00	8.78	8.31	0.57	0.11	0.00	16.51	34.80	0.00	0.05	6.89	0.72	0.04	0.03	4.34	10.31	0.00	0.00		5.23	4.15	1.15	46.13	140.72	815.37	446.55	1017.86	663.51	846.44	494.23	987.15	493.62
4.504	0	0.17	0.09	0.07	0.10	0.11	0.69	0.06	9.60	6.64	98.62	2.06	0.00	97.36	1.63	1.13	1.25	0.00	7.48	6.64	1.31	0.29	0.00	21.76	37.80	0.00	0.05	2.96	0.67	0.04	0.03	12.46	9.60	0.00	0.00		5.18	3.95	0.83	46.28	139.71	816.74	447.73	1017.22	662.77	846.95	494.64	986.66	494.39
4.537	0	0.18	0.10	0.10	0.10	0.14	0.95	0.06	12.93	6.64	98.10	6.24	0.00	97.31	1.87	1.14	1.32	0.00	12.93	6.64	3.16	0.92	0.00	23.66	46.67	0.00	0.06	2.23	0.66	0.04	0.03	15.30	9.05	0.00	0.00		5.16	4.06	1.24	46.43	142.01	817.26	448.20	1015.43	660.03	845.62	494.75	987.62	494.82
4.571	0	0.16	0.10	0.14	0.10	0.15	1.57	0.06	15.65	8.16	96.87	7.35	0.00	97.01	2.18	1.41	1.21	0.00	15.65	5.94	8.16	1.63	0.00	33.96	46.14	0.00	0.06	1.11	0.57	0.04	0.02	3.47	8.43	0.00	0.00		3.19	4.61	0.98	46.40	139.90	818.39	449.90	1014.27	658.75	846.38	495.92	986.27	494.99
4.604	0	0.16	0.11	0.19	0.10	0.14	1.72	0.06	15.92	10.64	96.56	10.63	0.00	96.45	1.96	1.77	1.06	0.00	15.92	4.57	10.64	1.90	0.00	34.72	50.92	0.00	0.06	1.47	0.54	0.04	0.03	5.52	7.59	0.00	0.00		3.67	5.49	-0.40	46.34	140.17	817.16	449.42	1012.33	656.19	843.19	495.17	983.35	496.11
4.637	0	0.15	0.11	0.12	0.10	0.13	1.31	0.07	16.94	9.24	97.38	5.33	0.00	97.18	1.75	2.45	0.89	0.00	16.94	4.69	9.24	1.06	0.00	32.46	40.61	0.00	0.05	1.07	0.55	0.05	0.03	5.47	6.74	0.00	0.00		4.93	4.31	0.50	46.51	140.38	817.50	450.05	1012.20	657.63	844.13	495.82	984.52	496.16
4.671	0	0.14	0.12	0.07	0.11	0.07	0.95	0.07	9.51	6.53	98.11	1.41	0.00	96.67	1.50	3.03	0.56	0.00	9.51	4.65	6.53	0.51	0.00	31.00	27.83	0.00	0.03	0.32	0.52	0.05	0.03	9.03	5.32	0.00	0.00		4.56	5.16	0.86	46.39	139.40	816.65	450.37	1010.76	657.67	843.89	495.70	983.29	496.06
4.704	0	0.13	0.12	0.07	0.12	0.06	0.84	0.07	7.31	7.26	98.31	1.18	0.00	96.31	1.71	3.87	0.55	0.00	7.31	4.79	7.26	0.58	0.00	30.71	23.66	0.00	0.03	0.29	0.56	0.05	0.03	3.22	4.82	0.00	0.00		4.81	5.69	0.28	46.60	141.02	816.03	451.08	1010.16	657.76	841.85	496.96	982.87	497.00
4.738	0	0.14	0.13	0.14	0.12	0.05	1.42	0.07	6.71	12.33	97.17	2.94	-5.85	95.83	1.86	5.13	0.43	0.00	6.71	4.67	12.33	1.33	0.00	37.49	36.03	0.00	0.02	0.34	0.65	0.06	0.04	9.56	3.45	0.00	0.00		2.05	6.32	-0.21	46.51	140.61	816.24	452.63	1008.92	657.28	841.03	498.55	981.62	496.24
4.771	0	0.15	0.13	0.24	0.12	0.06	2.83	0.08	10.86	16.03	94.34	9.23	-11.73	95.54	1.62	6.01	0.37	0.00	10.86	5.44	16.03	2.97	0.00	48.86	43.23	0.01	0.03	0.47	0.69	0.06	0.04	1.70	2.94	0.00	0.00		2.71	6.68	-0.39	46.74	141.55	815.90	453.06	1007.45	656.37	839.47	499.26	980.98	496.48
4.804	0	0.14	0.13	0.50	0.10	0.11	3.08	0.08	21.38	25.33	93.83	19.94	-12.57	95.67	1.31	6.25	0.35	0.00	21.38	5.21	25.33	6.41	0.00	50.71	46.53	0.01	0.02	1.23	0.65	0.06	0.04	1.19	3.02	0.00	0.00		2.58	6.52	0.02	46.72	140.98	814.81	453.70	1005.18	655.96	838.52	499.27	979.47	496.92
4.838	0	0.15	0.14	0.49	0.10	0.17	4.43	0.07	29.34	22.44	91.14	30.56	-10.03	95.31	1.12	5.47	0.27	0.00	29.34	4.90	22.44	5.93	0.00	53.78	50.02	0.01	0.02	1.20	0.76	0.08	0.04	0.87	2.43	0.00	0.00		1.20	6.94	0.10	46.74	141.21	814.48	453.96	1003.68	654.39	837.58	499.36	978.76	496.35
4.871	0	0.15	0.14	0.61	0.09	0.25	4.65	0.07	36.55	26.01	90.70	44.62	-8.57	95.39	1.08	4.71	0.26	0.00	36.55	5.68	26.01	6.36	0.00	54.09	50.59	0.01	0.02	1.08	0.79	0.08	0.04	1.20	2.42	0.00	0.00		2.13	6.85	-0.06	46.93	141.90	813.79	453.66	1002.07	653.13	835.91	499.43	977.77	495.90
4.904	0	0.18	0.15	0.81	0.10	0.21	7.05	0.07	33.76	24.23	85.90	61.90	-13.83	95.75	1.11	3.74	0.26	0.00	33.76	6.18	24.23	3.57	0.00	56.65	65.62	0.01	0.02	1.42	1.01	0.09	0.04	1.84	2.09	0.00	0.00		0.80	6.42	-0.40	46.75	143.50	811.93	453.40	1000.43	652.60	832.97	499.10	976.42	495.34
4.938	0	0.20	0.16	1.24	0.10	0.14	9.00	0.07	26.93	23.46	82.00	75.57	-20.40	95.28	1.25	3.05	0.24	0.00	26.93	6.17	23.46	2.80	0.00	57.11	80.46	0.02	0.03	1.27	1.23	0.09	0.04	0.91	1.87	0.00	0.00		0.55	6.97	0.15	46.78	142.77	810.34	453.31	998.91	652.63	832.40	498.49	975.14	495.61
4.971	0	0.20	0.16	1.19	0.10	0.08	8.19	0.06	18.29	22.91	83.63	67.90	-23.92	94.21	1.02	2.74	0.23	0.00	18.29	5.33	22.91	2.79	0.00	56.85	79.75	0.02	0.02	0.93	1.22	0.07	0.04	0.85	1.70	0.00	0.00		0.39	8.05	-0.28	46.76	144.65	808.75	452.29	999.61	654.05	830.55	498.21	975.15	494.76
5.004	0	0.21	0.16	0.64	0.11	0.06	9.11	0.06	13.45	15.15	81.79	40.90	-22.27	95.35	0.84	2.67	0.21	0.00	13.45	4.78	15.15	2.05	0.00	59.64	73.61	0.02	0.02	0.61	1.09	0.06	0.04	0.37	1.46	0.00	0.00		0.18	6.90	0.15	46.76	142.68	807.23	451.93	997.86	653.58	830.36	497.40	973.00	494.49
5.038	0	0.20	0.16	0.57	0.11	0.06	7.78	0.06	12.36	15.23	84.43	34.74	-21.45	94.96	0.76	2.48	0.15	0.00	12.36	3.91	15.23	1.64	0.00	57.79	70.25	0.02	0.02	0.46	1.07	0.05	0.05	0.38	1.35	0.00	0.00		-0.63	7.32	0.17	46.73	142.76	806.76	452.01	995.91	651.82	829.13	496.53	971.88	494.57
5.071	0	0.20	0.16	0.66	0.11	0.06	10.36	0.06	14.23	16.02	79.29	43.83	-23.42	94.65	0.77	2.42	0.14	0.00	14.23	3.98	16.02	1.34	0.00	62.19	74.22	0.03	0.02	0.65	0.94	0.04	0.05	1.33	1.35	0.00	0.00		0.02	7.64	0.31	47.24	143.43	805.71	452.73	994.22	651.61	827.59	497.87	970.99	495.04
5.105	0	0.19	0.17	0.92	0.10	0.11	15.00	0.06	23.84	21.65	70.00	63.49	-24.99	94.16	0.67	2.37	0.13	0.00	23.84	4.76	21.65	0.96	0.00	69.32	76.38	0.02	0.01	1.89	0.84	0.03	0.06	1.63	1.19	0.00	0.00		-1.00	8.10	0.24	47.10	142.79	804.14	452.15	992.94	650.96	826.44	497.61	969.17	493.88
5.138	0	0.19	0.17	0.99	0.10	0.11	20.34	0.06	24.33	22.27	59.31	67.49	-27.71	95.23	0.69	2.71	0.12	0.00	24.33	4.44	22.27	0.81	0.00	75.87	78.10	0.03	0.01	2.00	0.68	0.02	0.06	0.68	1.19	0.00	0.00		1.17	7.03	0.32	47.85	143.41	803.71	452.43	992.74	652.02	825.86	498.27	969.23	494.92
5.171	0	0.17	0.16	1.08	0.09	0.19	18.75	0.07	33.60	26.81	62.49	77.88	-24.07	95.66	0.80	3.31	0.13	0.00	33.60	5.11	26.81	1.09	0.00	75.40	73.43	0.03	0.01	1.29	0.84	0.02	0.07	0.60	1.28	0.00	0.00		1.54	6.53	-0.39	47.99	143.12	802.63	452.13	992.11	652.70	824.37	498.46	967.42	494.07
5.205	0	0.17	0.16	1.15	0.09	0.30	24.34	0.07	41.93	30.79	51.32	92.88	-23.21	95.42	0.77	3.60	0.12	0.00	41.93	7.58	30.79	2.02	0.00	83.37	68.02	0.04	0.01	0.38	0.97	0.02	0.06	0.59	1.41	0.00	0.00		1.73	6.81	-0.99	48.02	142.57	801.45	451.89	992.48	654.47	823.62	499.12	966.07	493.38
5.238	0	0.20	0.16	1.76	0.08	0.62	26.23	0.07	54.60	34.90	48.77	97.26	-19.63	94.63	0.87	3.07	0.11	0.00	54.60	11.88	34.90	4.88	0.00	83.17	70.32	0.03	0.01	0.16	1.32	0.02	0.05	0.65	1.48	0.00	0.00		2.76	7.66	-1.58	48.14	141.61	800.38	451.67	992.04	655.17	822.75	499.85	964.19	492.95
5.271	0	0.25	0.16	3.72	0.07	1.36	24.25	0.06	68.20	42.54	51.51	98.86	-16.03	95.14	0.97	2.82	0.10	0.00	68.20	18.23	42.54	11.83	0.00	80.69	71.19	0.03	0.01	0.06	1.79	0.03	0.05	0.96	1.66	0.00	0.00		2.96	7.13	-1.37	48.01	143.53	798.66	450.19	991.73	654.95	820.94	498.39	964.35	492.53
5.305	0	0.30	0.16	2.64	0.08	1.49	22.57	0.07	70.02	36.39	54.87	98.72	-10.84	94.38	1.10	3.09	0.09	0.00	70.02	20.80	36.39	11.80	0.00	77.36	68.98	0.03	0.01	0.05	2.61	0.03	0.05	0.63	1.58	0.00	0.00		3.12	7.89	-1.08	47.82	141.05	797.41	449.79	990.80	655.67	821.46	497.74	962.40	491.90
5.338	0	0.30	0.16	1.44	0.09	1.62	21.63	0.07	71.19	31.50	56.74	98.83	-6.20	94.80	1.10	3.55	0.09	0.00	71.19	21.44	31.50	9.05	0.00	77.38	61.54	0.03	0.01	0.06	3.02	0.03	0.05	0.36	1.71	0.00	0.00		4.29	7.48	-0.70	47.90	139.91	796.70	449.03	990.65	655.54	822.03	497.69	961.81	491.49
5.372	0	0.29	0.15	0.52	0.11	1.77	22.80	0.07	72.46	21.00	54.39	98.96	0.00	94.03	1.13	3.77	0.09	0.00	72.46	19.75	21.00	2.96	0.00	77.60	54.79	0.02	0.01	0.09	4.12	0.04	0.05	0.33	1.89	0.00	0.00		4.84	8.22	-0.41	47.88	140.09	795.15	448.59	989.75	655.69	821.05	497.64	961.00	491.44
5.405	0	0.33	0.15	0.39	0.11	1.70	19.55	0.07	71.04	23.34	60.89	98.68	0.00	95.14	1.26	3.26	0.10	0.00	71.04	23.34	19.58	2.51	0.00	75.97	48.26	0.01	0.01	0.10	5.29	0.05	0.04	0.25	2.25	0.00	0.00		5.90	7.13	-0.44	47.84	138.70	794.53	447.94	989.57	655.81	821.32	497.68	959.85	490.80
5.438	0	0.33	0.15	0.38	0.11	1.76	20.45	0.07	71.13	23.15	59.10	98.79	0.00	95.92	1.25	2.67	0.12	0.00	71.13	23.15	19.41	2.07	0.00	76.95	48.18	0.01	0.01	0.16	5.61	0.05	0.05	0.16	2.51	0.00	0.00		5.59	6.22	-0.60	47.63	137.91	794.24	447.37	989.32	655.38	821.27	497.11	959.00	489.96
5.472	0	0.33	0.14	0.40	0.11	1.99	21.72	0.07	71.26	21.09	56.57	98.81	0.00	95.88	1.45	2.43	0.14	0.00	71.26	21.09	17.67	1.72	0.00	77.11	51.39	0.01	0.02	0.26	7.92	0.07	0.05	0.14	3.58	0.00	0.00		6.61	6.27	-0.75	47.71	138.30	793.95	447.26	989.32	655.89	820.77	497.35	958.88	490.08
5.505	0	0.31	0.13	0.55	0.11	1.98	22.43	0.06	69.67	21.40	55.15	98.83	0.00	95.55	1.51	2.13	0.16	0.00	69.67	20.28	21.40	1.95	0.00	78.84	53.77	0.01	0.02	0.37	10.16	0.09	0.05	0.31	4.35	0.00	0.00		4.61	6.67	-1.27	47.20	137.18	793.15	447.43	987.71	655.44	819.57	496.10	956.59	489.60
5.538	0	0.27	0.13	0.69	0.10	2.42	17.79	0.06	72.47	27.43	64.42	98.83	0.00	95.39	1.51	1.86	0.17	0.00	72.47	18.61	27.43	2.17	0.00	76.12	50.33	0.01	0.02	0.33	11.83	0.10	0.05	0.56	4.76	0.00	0.00		3.14	6.85	0.16	47.15	138.39	793.06	447.00	988.09	654.18	820.61	495.36	958.89	489.90
5.572	0	0.31	0.11	1.22	0.10	3.91	13.70	0.06	72.71	33.61	72.59	98.98	0.00	95.83	1.56	1.62	0.20	0.00	77.54	21.22	33.61	3.26	0.00	72.71	49.18	0.01	0.03	0.40	21.02	0.17	0.04	1.03	6.61	0.00	0.00		4.13	6.32	-0.24	46.93	136.97	792.46	445.38	989.93	655.84	821.53	494.90	958.35	488.36
5.605	0	0.29	0.11	2.16	0.09	4.20	11.89	0.06	71.71	42.07	76.22	98.96	0.00	96.39	1.74	1.45	0.22	0.00	78.33	21.16	42.07	4.80	0.00	71.71	50.32	0.01	0.04	0.39	22.72	0.18	0.04	0.28	6.88	0.00	0.00		4.72	5.58	-0.19	46.96	135.08	792.59	445.34	990.71	656.91	822.99	495.03	957.91	488.50
5.638	0	0.34	0.10	3.36	0.09	4.82	10.29	0.06	68.57	44.82	79.42	98.63	0.00	95.67	1.98	1.44	0.24	0.00	78.01	22.74	44.82	4.85	0.00	68.57	55.23	0.01	0.04	0.46	28.77	0.21	0.04	0.09	8.32	0.00	0.00		4.20	6.52	-0.13	47.00	135.48	792.85	445.63	991.41	657.71	823.33	494.83	958.69	489.06
5.672	0	0.38	0.08	6.49	0.10	7.10	8.80	0.07	66.09	49.30	82.40	98.56	0.00	95.67	2.14	1.56	0.29	0.00	79.85	22.63	49.30	5.81	0.00	66.09	60.66	0.00	0.04	0.85	38.82	0.28	0.03	0.07	11.08	0.00	0.00		4.54	6.53	-0.06	46.99	136.96	792.35	445.05	992.11	658.48	822.74	494.50	959.59	489.00
5.705	0	0.40	0.07	10.40	0.08	9.05	7.15	0.07	65.59	59.04	79.20	98.73	0.00	96.09	2.20	1.60	0.32	0.00	81.88	29.80	59.04	8.51	0.00	65.59	59.79	0.00	0.05	0.62	37.78	0.24	0.03	0.17	12.41	0.00	0.00		4.79	5.99	-0.26	46.75	136.35	791.40	444.10	992.93	659.87	822.77	493.89	959.01	488.31
5.739	0	0.37	0.05	23.87	0.05	18.73	5.21	0.07	65.36	65.36	52.25	99.26	0.00	95.34	2.25	1.76	0.43	0.00	88.96	35.03	73.63	18.81	0.00	65.36	58.36	0.00	0.05	0.35	35.65	0.24	0.03	0.09	16.34	0.00	0.00		6.03	6.91	0.58	47.13	136.89	791.55	444.46	992.91	659.68	823.46	494.71	960.25	489.43
5.772	0	0.34	0.04	20.15	0.04	26.69	4.27	0.07	64.26	64.26	48.31	99.21	0.00	95.63	2.28	1.95	0.51	0.00	89.20	38.15	72.99	21.31	0.00	64.26	56.60	0.00	0.06	0.39	32.08	0.22	0.03	0.06	20.31	0.00	0.00		5.94	6.57	0.53	47.06	137.29	790.84	443.98	993.61	660.57	823.21	494.93	960.37	488.95
5.805	0	0.44	0.04	43.99	0.04	30.97	3.77	0.07	62.89	62.89	31.01	99.22	0.00	96.09	2.18	1.63	0.53	0.00	90.73	40.87	78.20	37.90	0.00	62.89	59.32	0.00	0.07	0.25	31.78	0.23	0.03	0.24	21.41	0.00	0.00		5.77	5.99	1.27	46.78	136.41	789.57	442.66	993.10	659.53	823.54	494.04	959.81	487.91
5.839	0	0.46	0.03	38.66	0.03	39.86	4.02	0.06	64.85	64.85	35.14	99.28	0.00	96.57	2.09	1.49	0.71	0.00	89.82	44.22	75.35	38.60	0.00	64.85	61.96	0.01	0.07	0.31	29.67	0.20	0.03	0.44	25.36	0.00	0.00		6.67	5.32	1.85	46.90	138.77	789.08	441.73	993.62	659.38	822.98	493.53	961.63	488.03
5.872	0	0.64	0.03	41.99	0.03	41.34	6.00	0.06	69.98	69.98	33.01	99.55	0.00	96.68	1.89	1.36	0.71	0.00	90.51	52.97	74.01	40.80	0.00	69.98	69.26	0.01	0.07	0.76	25.33	0.19	0.03	0.66	25.56	0.00	0.00		7.02	5.14	1.64	46.87	141.31	789.29	441.24	994.59	659.52	822.09	493.69	963.27	487.66
5.905	0	0.70	0.02	42.10	0.03	47.14	6.69	0.06	72.61	72.61	27.86	99.66	0.00	96.75	1.58	1.09	0.76	0.00	91.37	57.53	74.69	40.65	0.00	72.61	71.51	0.01	0.06	0.83	23.94	0.20	0.02	0.37	27.24	0.00	0.00		6.82	5.04	1.65	46.79	139.67	789.41	440.98	995.66	660.59	823.50	493.40	963.04	487.46
5.939	0	0.90	0.02	40.82	0.02	61.89	4.74	0.06	69.68	69.68	13.11	99.62	0.00	95.59	1.31	0.86	0.71	0.00	92.91	65.85	74.77	41.79	0.00	69.68	68.27	0.01	0.05	0.76	28.22	0.21	0.02	0.29	31.82	0.00	0.00		5.82	6.62	1.75	46.70	140.37	789.74	441.00	996.75	660.80	824.02	493.77	964.24	487.24
5.972	0	0.96	0.02	55.79	0.02	65.82	3.76	0.06	67.56	67.56	9.18	99.59	0.00	96.26	1.01	0.77	0.68	0.00	94.13	63.89	77.19	51.65	0.00	67.56	65.16	0.01	0.04	0.41	31.80	0.24	0.02	0.28	32.73	0.00	0.00		5.34	5.76	2.03	46.64	140.49	789.52	440.91	997.09	661.13	824.30	493.52	964.65	487.40
6.005	0	1.20	0.02	77.48	0.02	69.35	2.83	0.06	65.17	65.17	0.00	99.51	0.23	96.68	0.89	0.62	0.69	0.00	94.30	66.25	82.85	65.21	0.00	65.17	63.69	0.02	0.03	0.17	35.82	0.26	0.01	0.26	34.08	0.00	0.00		6.65	5.14	1.02	46.68	141.08	789.45	440.90	996.64	661.37	822.67	494.33	963.54	486.76
6.039	0	1.34	0.01	87.05	0.02	76.87	2.26	0.06	64.38	64.38	0.00	99.48	3.06	96.61	0.87	0.53	0.70	0.00	94.38	67.89	86.01	77.56	0.00	64.38	62.44	0.03	0.02	0.10	37.29	0.23	0.01	0.21	37.49	0.00	0.00		4.46	5.25	2.25	46.38	140.56	789.50	440.82	997.31	661.15	824.57	492.86	965.02	487.50
6.072	0	1.47	0.01	86.67	0.02	74.64	1.82	0.06	62.10	62.10	0.00	99.30	4.03	96.94	0.85	0.58	0.68	0.00	92.89	69.55	85.81	79.31	0.00	62.10	57.12	0.03	0.02	0.08	38.96	0.24	0.01	0.30	37.16	0.00	0.00		5.53	4.72	1.31	46.49	142.49	788.99	440.32	997.32	661.46	822.37	493.74	964.67	486.39
6.106	0	1.00	0.01	68.44	0.02	77.58	1.96	0.06	63.68	63.68	0.00	99.28	7.76	97.38	0.81	0.62	0.61	0.00	90.89	66.60	79.99	68.17	0.00	63.68	57.25	0.03	0.02	0.17	33.76	0.21	0.01	0.66	39.62	0.00	0.00		5.16	3.91	1.77	46.47	142.32	788.35	440.26	997.30	662.18	822.58	492.86	964.78	487.09
6.139	0	0.58	0.01	49.33	0.02	78.48	2.14	0.06	65.93	65.93	0.00	99.38	8.79	96.95	0.84	0.54	0.60	0.00	90.62	59.18	78.15	60.40	0.00	65.93	55.05	0.03	0.02	0.30	26.99	0.18	0.01	0.36	40.23	0.00	0.00		3.72	4.70	1.99	46.35	141.17	788.58	440.62	997.61	662.41	823.66	492.50	964.74	487.32
6.172	0	0.38	0.01	23.43	0.02	75.32	2.44	0.06	66.29	66.29	0.00	99.29	9.28	97.01	0.98	0.52	0.62	0.00	88.60	53.37	72.62	44.57	0.00	66.29	55.89	0.03	0.02	0.57	22.94	0.15	0.01	0.46	39.66	0.00	0.00		3.64	4.61	1.97	46.29	140.76	788.39	440.45	997.53	662.48	823.70	492.18	964.37	487.17
6.206	0	0.26	0.01	18.57	0.02	73.87	3.03	0.06	68.61	68.61	1.13	99.43	6.10	96.79	1.14	0.51	0.63	0.00	88.90	47.79	74.03	36.55	0.00	68.61	60.49	0.04	0.03	0.92	18.68	0.15	0.01	0.39	38.82	0.00	0.00		3.80	4.97	2.12	46.30	140.68	788.18	440.21	997.31	662.26	823.70	491.81	964.30	487.16
6.239	0	0.26	0.01	33.44	0.01	70.93	4.47	0.06	72.28	72.23	4.07	99.61	0.00	96.36	1.39	0.53	0.69	0.00	89.94	46.01	79.48	39.72	0.00	72.23	72.28	0.04	0.04	1.05	15.95	0.13	0.01	0.39	36.97	0.00	0.00		4.01	5.61	1.91	46.23	139.95	787.86	439.78	997.50	662.51	823.79	491.87	963.64	486.48
6.272	0	0.27	0.01	46.98	0.01	66.73	4.92	0.06	74.61	73.13	8.27	99.68	0.00	96.67	1.47	0.54	0.80	0.00	90.03	46.00	83.00	46.32	0.00	73.13	74.61	0.04	0.05	0.59	13.70	0.12	0.01	0.39	35.17	0.00	0.00		4.98	5.16	1.70	46.40	142.73	787.56	439.63	996.90	662.29	821.72	491.60	964.37	486.85
6.306	0	0.37	0.02	62.31	0.01	63.04	6.17	0.06	75.83	75.83	11.96	99.74	0.00	96.26	1.36	0.53	0.88	0.00	91.69	49.02	84.07	55.97	0.00	75.83	75.74	0.04	0.06	0.40	12.85	0.12	0.01	0.71	32.88	0.00	0.00		5.21	5.76	1.83	46.33	142.53	787.23	439.12	997.32	662.52	822.03	491.52	964.47	486.50
6.339	0	0.52	0.02	78.48	0.01	62.71	7.48	0.06	80.66	77.90	0.00	99.84	0.00	95.07	1.47	0.42	0.95	0.00	92.42	52.91	85.73	66.18	0.00	77.90	80.66	0.04	0.07	0.33	13.39	0.12	0.01	0.33	32.38	0.00	0.00		5.69	7.20	1.67	46.36	141.48	787.44	439.32	998.30	663.93	822.99	492.03	964.37	486.74
6.373	0	0.60	0.02	72.59	0.01	67.02	6.75	0.06	81.69	75.72	2.41	99.85	0.00	95.71	1.33	0.35	1.01	0.00	92.84	57.89	83.69	61.51	0.00	75.72	81.69	0.05	0.10	0.46	14.25	0.11	0.01	1.21	33.87	0.00	0.00		6.44	6.48	1.21	46.31	143.08	786.62	438.50	998.11	664.01	821.19	491.90	964.14	485.90
6.406	0	0.77	0.02	63.55	0.02	67.30	5.81	0.06	75.55	74.54	7.70	99.76	0.00	96.10	1.08	0.42	1.07	0.00	92.80	66.56	81.82	59.32	0.00	74.54	75.55	0.06	0.10	0.44	13.97	0.10	0.01	0.92	34.00	0.00	0.00		5.77	5.98	1.11	46.05	144.43	785.47	438.20	997.10	663.45	819.32	491.79	963.61	485.31
6.439	0	0.96	0.01	49.71	0.01	68.18	4.55	0.06	73.23	73.23	6.82	99.71	0.00	95.87	0.90	0.47	1.11	0.00	92.60	76.38	81.31	54.74	0.00	73.23	66.20	0.06	0.10	0.46	14.29	0.11	0.01	1.29	34.46	0.00	0.00		5.88	6.28	1.25	46.02	144.36	784.38	438.04	996.43	663.50	818.65	492.17	962.84	485.12
6.473	0	0.97	0.02	37.23	0.01	64.95	6.17	0.06	78.35	78.35	10.05	99.81	0.00	95.78	0.84	0.49	1.35	0.00	92.67	81.60	81.27	47.49	0.00	78.35	65.90	0.06	0.11	0.71	8.85	0.08	0.01	0.39	33.12	0.00	0.00		7.13	6.39	0.81	46.28	144.80	784.23	438.72	996.14	664.49	817.74	493.38	962.34	485.74
6.506	0	0.91	0.02	26.34	0.01	65.43	5.64	0.06	80.36	80.36	9.57	99.83	0.00	95.58	0.74	0.47	1.41	0.00	92.35	84.69	81.68	44.67	0.00	80.36	56.10	0.06	0.13	0.55	7.37	0.06	0.01	0.94	33.48	0.00	0.00		7.41	6.63	1.03	46.20	144.29	783.60	438.30	995.78	664.39	817.75	492.98	961.85	485.60
6.539	0	0.94	0.02	30.28	0.01	66.71	5.94	0.06	81.81	81.81	8.29	99.86	0.00	95.28	0.70	0.43	1.47	0.00	92.91	87.59	85.60	43.22	0.00	81.81	58.44	0.06	0.16	0.67	7.37	0.06	0.01	0.74	33.70	0.00	0.00		7.09	6.98	1.03	46.24	145.13	783.23	438.61	995.32	664.47	816.92	493.10	961.87	485.95
6.573	0	0.97	0.02	36.12	0.01	69.27	7.78	0.06	86.97	86.97	5.73	99.91	0.00	94.71	0.74	0.43	1.63	0.00	93.54	89.16	87.71	46.34	0.00	86.97	61.65	0.06	0.19	0.86	4.98	0.05	0.02	0.58	34.44	0.00	0.00		6.89	7.57	0.80	46.23	144.55	783.23	438.68	995.02	664.34	816.82	493.07	961.18	485.69
6.606	0	0.96	0.01	21.34	0.01	69.58	7.50	0.06	86.18	86.18	5.42	99.90	0.00	94.61	0.68	0.53	1.61	0.00	92.84	89.90	81.73	40.04	0.00	86.18	57.88	0.07	0.20	0.53	5.59	0.06	0.02	0.45	34.92	0.00	0.00		5.84	7.68	0.78	46.11	145.07	783.08	438.82	993.97	663.30	815.92	492.39	960.84	485.62
6.639	0	0.97	0.02	14.33	0.01	60.60	10.10	0.06	88.46	88.46	14.40	99.90	0.00	94.78	0.71	0.65	1.58	0.00	90.99	89.15	77.34	31.26	0.00	88.46	61.44	0.06	0.16	0.98	4.68	0.05	0.02	0.40	32.31	0.00	0.00		5.37	7.51	0.23	46.11	145.24	783.71	439.33	992.43	661.23	814.78	492.88	959.81	484.94
6.673	0	1.08	0.02	11.22	0.02	54.49	13.82	0.06	88.57	88.87	20.51	99.90	0.00	95.27	0.89	0.65	1.58	0.00	88.57	88.87	71.68	24.93	0.00	90.38	69.20	0.07	0.16	1.34	5.57	0.07	0.02	0.32	31.29	0.00	0.00		5.15	6.98	0.84	46.17	144.34	783.20	439.72	991.85	661.19	815.35	493.13	959.49	485.61
6.706	0	1.25	0.02	7.64	0.02	42.57	19.02	0.06	84.28	88.80	32.43	99.86	0.00	95.71	1.06	0.72	1.60	0.00	84.28	88.80	63.89	16.48	0.00	91.00	79.16	0.06	0.14	1.56	5.22	0.06	0.02	0.31	29.17	0.00	0.00		5.28	6.48	0.43	46.34	145.58	783.87	440.37	990.70	660.02	814.02	493.31	959.41	485.90
6.740	0	1.40	0.03	24.83	0.02	35.47	17.84	0.06	82.76	88.32	39.53	99.85	-1.83	95.65	1.16	0.74	1.64	0.00	82.76	88.32	74.63	29.85	0.00	91.08	81.49	0.05	0.10	1.24	6.42	0.07	0.03	0.35	27.27	0.00	0.00		4.73	6.54	0.53	46.37	144.61	783.44	441.24	989.01	659.41	813.55	493.59	957.99	486.48
6.773	0	1.50	0.03	30.74	0.02	31.24	21.69	0.06	82.48	86.19	43.76	99.86	-4.96	95.80	1.23	0.75	1.50	0.00	82.48	86.19	73.37	32.88	0.00	92.57	86.77	0.04	0.10	1.76	5.81	0.07	0.03	0.17	25.71	0.00	0.00		2.81	6.37	-0.32	45.96	138.89	784.04	442.09	988.56	659.80	815.61	493.43	954.29	485.72
6.806	0	1.26	0.03	29.20	0.02	25.96	23.46	0.06	81.48	81.25	45.80	99.85	-8.21	95.52	1.53	0.89	1.53	0.00	81.48	81.25	73.52	29.03	0.00	92.54	89.04	0.04	0.09	1.96	5.22	0.06	0.03	0.11	23.89	0.00	0.00		2.46	6.71	-0.49	46.04	138.13	785.02	442.90	987.89	659.13	815.95	493.20	953.91	486.31
6.840	0	1.30	0.04	45.48	0.02	25.51	24.64	0.06	84.39	79.34	29.52	99.88	-11.09	94.38	1.66	1.07	1.56	0.00	84.39	79.34	77.52	37.58	0.00	92.86	90.41	0.03	0.08	1.89	4.53	0.06	0.04	0.43	22.21	0.00	0.00		4.40	7.89	-1.25	46.23	140.35	785.19	442.39	987.31	658.32	813.82	493.36	953.97	485.72
6.873	0	0.96	0.04	25.06	0.02	24.27	25.80	0.06	84.69	73.90	49.20	99.87	-9.34	95.24	1.88	1.37	1.37	0.00	84.69	73.90	72.42	23.28	0.00	91.56	91.57	0.03	0.09	2.34	4.42	0.06	0.04	0.22	21.46	0.00	0.00		4.15	7.02	-1.24	46.38	141.34	785.74	442.71	987.75	658.42	813.80	493.53	954.95	486.09
6.906	0	0.85	0.04	22.48	0.02	21.21	24.40	0.06	85.27	73.59	51.19	99.86	-10.56	95.22	2.02	1.65	1.23	0.00	85.27	71.98	73.59	19.26	0.00	89.96	89.81	0.03	0.09	1.55	4.39	0.07	0.04	0.16	19.60	0.00	0.00		5.07	7.04	-1.26	46.61	141.22	785.80	442.80	987.43	658.25	813.72	493.93	954.73	486.24
6.940	0	0.81	0.05	22.22	0.03	16.64	27.83	0.07	85.01	70.66	47.18	99.88	-12.28	94.85	2.06	2.00	1.14	0.00	85.01	67.22	70.66	21.88	0.00	91.53	88.21	0.02	0.08	1.08	3.47	0.06	0.04	0.57	17.05	0.00	0.00		5.07	7.43	-1.33	46.57	141.76	785.51	442.57	986.64	657.33	812.83	493.80	954.37	485.81
6.973	0	0.65	0.05	20.48	0.03	17.74	27.08	0.07	85.33	70.75	47.92	99.88	-11.16	94.60	2.31	2.12	1.14	0.00	85.33	62.68	70.75	21.56	0.00	91.70	86.05	0.02	0.08	0.97	3.52	0.06	0.04	0.42	17.59	0.00	0.00		5.79	7.68	-0.71	46.79	142.45	784.61	442.19	985.87	656.66	812.33	493.91	954.56	485.92
7.006	0	0.66	0.05	26.82	0.03	18.12	24.37	0.07	87.43	72.79	48.18	99.89	-10.39	94.88	2.11	2.08	1.13	0.00	87.43	61.28	72.79	29.41	0.00	90.84	80.51	0.01	0.08	0.65	3.88	0.07	0.04	0.42	16.76	0.00	0.00		5.02	7.41	-0.60	46.66	141.56	784.28	442.51	984.78	656.22	812.17	493.33	953.55	486.20
7.040	0	0.70	0.06	24.26	0.03	17.15	23.42	0.07	89.48	72.29	51.49	99.90	-9.72	94.61	2.25	2.29	1.03	0.00	89.48	62.52	72.29	29.25	0.00	89.79	76.23	0.01	0.06	0.62	3.54	0.07	0.05	0.13	15.11	0.00	0.00		3.73	7.67	0.00	46.54	140.18	784.19	443.00	983.11	654.34	812.65	493.08	952.67	486.39
7.073	0	0.83	0.06	16.37	0.03	19.31	16.11	0.07	87.00	72.73	61.37	99.89	-3.73	93.90	2.06	2.38	1.09	0.00	91.43	71.06	72.73	30.21	0.00	87.00	59.24	0.01	0.04	0.25	3.87	0.08	0.05	0.12	15.43	0.00	0.00		4.59	8.33	0.74	46.59	136.71	783.54	442.95	981.24	653.03	813.94	492.81	950.51	486.58
7.107	0	0.81	0.07	6.73	0.03	15.83	13.46	0.07	85.42	73.84	68.34	99.87	-0.84	95.69	2.21	2.22	1.05	0.00	90.76	73.84	69.17	21.99	0.00	85.42	45.78	0.01	0.03	0.15	3.32	0.09	0.04	0.22	13.61	0.00	0.00		3.20	6.50	0.42	46.36	137.49	783.62	442.55	981.06	652.02	813.12	492.26	950.45	485.51
7.140	0	0.94	0.06	9.94	0.03	17.55	11.65	0.07	84.01	79.68	64.90	99.85	-1.98	95.85	2.37	2.04	1.19	0.00	90.63	79.68	74.57	24.91	0.00	84.01	47.08	0.01	0.02	0.20	3.55	0.10	0.04	0.09	14.78	0.00	0.00		3.78	6.30	0.29	46.57	137.53	783.94	442.84	980.79	651.77	813.00	492.76	950.35	485.66
7.173	0	0.98	0.06	12.04	0.03	16.96	11.01	0.07	85.61	82.46	66.07	99.85	-3.80	95.52	2.68	1.89	1.31	0.00	88.91	82.46	78.54	28.09	0.00	85.61	43.23	0.01	0.02	0.13	3.80	0.11	0.04	1.18	15.29	0.00	0.00		5.91	6.71	-0.70	46.63	137.90	783.94	442.57	979.65	651.85	811.16	491.73	948.93	485.72
7.207	0	1.41	0.06	25.66	0.02	18.28	8.95	0.07	83.32	83.32	49.34	99.82	-3.35	95.04	2.50	1.68	1.48	0.00	88.94	87.92	81.91	44.53	0.00	83.32	41.69	0.01	0.01	0.22	4.08	0.12	0.03	0.32	16.09	0.00	0.00		4.18	7.24	-0.06	46.17	134.86	783.55	442.41	977.37	648.59	812.09	491.45	946.77	484.51
7.240	0	1.76	0.05	48.07	0.02	21.61	9.38	0.07	85.06	85.06	26.93	99.86	-4.80	94.63	2.28	1.64	1.53	0.00	90.23	90.52	86.25	58.51	0.00	85.06	45.28	0.01	0.01	0.42	3.70	0.13	0.04	0.39	17.30	0.00	0.00		5.01	7.65	0.99	46.64	139.34	783.11	442.16	977.87	648.19	810.99	492.09	950.17	485.49
7.273	0	1.96	0.04	58.07	0.02	27.20	9.27	0.07	85.33	85.33	16.93	99.87	-3.03	93.32	2.43	1.80	1.49	0.00	91.07	92.84	87.23	65.27	0.00	85.33	48.27	0.01	0.01	0.48	3.57	0.14	0.04	0.21	19.60	0.00	0.00		7.02	8.81	0.80	46.96	141.01	782.32	441.88	978.44	649.53	809.89	493.27	950.69	485.62
7.307	0	1.92	0.03	57.63	0.02	36.23	7.87	0.07	84.51	84.51	17.37	99.88	0.00	93.31	2.22	1.63	1.59	0.00	92.24	94.78	88.33	66.35	0.00	84.51	47.03	0.01	0.01	1.02	4.03	0.18	0.04	0.14	22.76	0.00	0.00		6.53	8.82	0.34	46.82	140.41	782.64	441.91	979.29	650.54	810.28	493.11	950.47	485.34
7.340	0	1.70	0.03	50.81	0.02	36.66	9.92	0.06	86.05	86.05	24.19	99.89	-2.84	93.98	1.84	1.60	1.66	0.00	91.80	95.04	89.67	51.68	0.00	86.05	59.34	0.01	0.01	1.96	3.67	0.20	0.04	0.11	23.14	0.00	0.00		6.67	8.26	0.18	46.81	140.09	782.81	441.95	979.40	650.61	810.40	493.36	950.25	485.17
7.374	0	1.32	0.03	30.05	0.02	37.17	11.02	0.06	88.08	88.08	37.83	99.88	-3.18	94.05	1.52	1.73	1.77	0.00	89.33	94.82	88.10	34.08	0.00	88.08	63.04	0.01	0.02	2.18	3.70	0.26	0.04	0.11	24.59	0.00	0.00		6.90	8.20	0.18	46.82	140.06	783.15	442.11	979.16	650.20	810.46	493.40	950.29	485.31
7.407	0	1.32	0.03	32.56	0.02	41.89	11.32	0.06	89.93	90.06	33.11	99.91	-2.16	96.24	1.46	1.64	2.08	0.00	89.93	95.47	89.28	37.08	0.00	90.06	61.63	0.01	0.02	1.65	3.78	0.30	0.04	0.13	26.06	0.00	0.00		5.58	5.79	0.06	46.65	139.99	783.71	442.44	979.94	650.88	810.97	492.94	950.76	485.55
7.440	0	1.34	0.03	30.62	0.02	42.42	10.32	0.06	89.64	89.64	32.58	99.90	-0.41	96.20	1.25	1.52	2.09	0.00	89.83	96.46	88.78	38.45	0.00	89.64	57.69	0.01	0.02	0.80	3.85	0.32	0.04	0.19	26.31	0.00	0.00		5.30	5.84	0.12	46.58	139.75	783.37	442.40	979.89	651.15	810.96	492.77	950.52	485.57
7.474	0	1.33	0.02	30.89	0.01	47.69	9.39	0.06	89.46	89.46	27.31	99.91	0.00	96.27	1.31	1.43	2.54	0.00	90.68	96.55	88.99	42.16	0.00	89.46	53.53	0.01	0.02	0.42	4.00	0.39	0.03	0.16	27.78	0.00	0.00		5.45	5.75	0.18	46.61	139.87	783.33	442.40	979.85	651.08	810.91	492.89	950.59	485.60
7.507	0	1.29	0.02	31.48	0.01	49.05	8.54	0.06	90.74	90.74	25.95	99.92	0.00	96.22	1.26	1.45	2.70	0.00	91.77	96.71	90.62	47.31	0.00	90.74	44.68	0.01	0.02	0.28	3.44	0.41	0.03	0.18	27.72	0.00	0.00		5.46	5.82	-0.01	46.57	139.48	783.44	442.42	980.07	651.40	811.08	492.93	950.36	485.49
7.540	0	1.25	0.02	28.71	0.01	51.78	7.80	0.06	90.39	90.39	23.22	99.92	0.00	96.14	1.16	1.46	2.73	0.00	92.46	96.84	90.33	47.79	0.00	90.39	40.96	0.02	0.02	0.20	3.50	0.45	0.03	0.26	28.34	0.00	0.00		5.83	5.93	-0.13	46.63	139.64	783.62	442.64	979.90	651.48	810.87	492.99	950.32	485.78
7.574	0	1.11	0.02	25.04	0.01	60.61	7.94	0.06	93.30	93.30	14.39	99.95	0.00	95.83	1.20	1.57	2.78	0.00	93.83	96.96	90.77	47.91	0.00	93.30	37.65	0.02	0.02	0.28	2.91	0.51	0.04	0.17	30.87	0.00	0.00		5.94	6.32	0.02	46.70	139.66	783.40	442.69	979.73	651.43	810.84	493.21	950.31	485.89
7.607	0	1.08	0.02	24.71	0.01	63.38	7.27	0.06	93.18	93.18	11.62	99.95	0.00	95.62	1.31	1.66	2.73	0.00	94.33	97.14	91.17	49.93	0.00	93.18	34.34	0.02	0.02	0.32	2.91	0.53	0.04	0.19	31.67	0.00	0.00		5.86	6.59	0.07	46.74	140.38	783.46	442.58	979.82	651.22	810.60	493.07	950.80	485.87
7.640	0	1.03	0.02	21.36	0.01	65.30	7.41	0.06	93.72	93.72	9.70	99.95	0.00	95.53	1.42	1.91	2.75	0.00	94.14	97.00	89.89	48.27	0.00	93.72	34.19	0.02	0.02	0.40	2.69	0.55	0.04	0.17	32.51	0.00	0.00		5.59	6.69	0.04	46.69	139.28	783.82	442.89	979.63	651.22	811.19	492.71	950.32	486.16
7.674	0	1.20	0.02	27.32	0.01	65.42	6.90	0.06	92.73	92.73	9.58	99.94	0.00	94.91	1.24	1.93	2.84	0.00	93.40	97.16	88.13	57.77	0.00	92.73	32.72	0.02	0.02	0.36	2.63	0.56	0.04	0.82	32.94	0.00	0.00		3.94	7.37	-0.14	46.01	133.93	783.65	442.65	976.92	648.36	812.31	491.31	946.07	484.58
7.707	0	1.45	0.02	40.52	0.01	61.95	8.07	0.06	91.38	92.82	13.05	99.93	0.00	94.15	1.39	1.84	2.77	0.00	91.38	97.23	87.36	64.50	0.00	92.82	41.27	0.02	0.02	0.32	2.76	0.53	0.04	0.23	32.62	0.00	0.00		6.78	8.11	0.89	46.89	137.84	783.45	442.31	977.30	647.62	811.55	493.04	949.18	485.38
7.741	0	1.92	0.02	62.92	0.01	58.91	9.24	0.06	90.35	92.90	12.08	99.93	0.00	94.14	1.40	1.86	2.63	0.00	90.35	97.07	86.66	78.48	0.00	92.90	48.27	0.02	0.02	0.32	2.60	0.57	0.04	0.75	32.00	0.00	0.00		4.81	8.11	0.89	46.63	138.64	783.40	442.34	977.68	647.99	811.29	491.94	949.78	485.51
7.774	0	1.81	0.02	59.31	0.01	55.47	9.11	0.07	90.34	92.25	15.69	99.92	0.00	95.21	1.42	2.01	2.69	0.00	90.34	96.71	87.86	73.31	0.00	92.25	48.06	0.02	0.02	0.34	2.94	0.64	0.04	0.29	30.75	0.00	0.00		4.81	7.05	0.03	46.67	137.57	784.10	443.08	978.47	649.81	811.63	492.22	949.05	485.85
7.807	0	1.57	0.02	44.71	0.01	50.98	9.69	0.07	89.42	91.58	24.02	99.91	0.00	95.66	1.30	2.26	2.58	0.00	89.42	95.45	85.88	60.72	0.00	91.58	51.11	0.02	0.02	0.50	2.87	0.65	0.04	0.07	29.60	0.00	0.00		2.42	6.53	-0.73	46.58	139.06	784.82	443.74	980.36	651.03	811.39	493.61	950.19	485.19
7.841	0	1.54	0.02	42.27	0.01	51.96	9.90	0.07	90.20	90.75	23.04	99.91	0.00	95.00	1.38	2.34	2.45	0.00	90.20	94.84	84.56	58.39	0.00	90.75	53.35	0.02	0.02	0.51	3.13	0.71	0.04	0.30	29.56	0.00	0.00		8.08	7.28	-0.97	47.16	137.61	783.84	442.85	979.33	652.10	810.87	493.46	948.27	485.79
7.874	0	1.45	0.02	33.29	0.02	47.76	9.56	0.07	89.55	89.90	27.24	99.90	0.00	95.06	1.39	2.51	2.54	0.00	89.55	94.37	83.33	52.97	0.00	89.90	50.69	0.02	0.02	0.37	3.08	0.76	0.04	0.82	28.38	0.00	0.00		6.63	7.22	-0.62	46.84	136.56	783.82	442.75	976.86	648.88	810.52	492.13	946.90	485.20
7.907	0	1.57	0.02	32.57	0.02	50.40	11.27	0.07	89.59	90.10	24.60	99.90	0.00	93.33	1.60	2.07	2.40	0.00	89.59	94.37	79.47	52.30	0.00	90.10	57.73	0.02	0.02	0.46	2.89	0.71	0.04	0.31	29.31	0.00	0.00		4.40	8.80	1.05	46.73	138.32	782.89	442.60	976.63	647.29	810.85	492.25	949.01	485.50
7.941	0	1.68	0.02	48.21	0.02	52.27	11.31	0.07	90.42	90.42	22.73	99.91	0.00	94.42	1.82	2.20	2.39	0.00	90.63	93.31	81.91	62.72	0.00	90.42	58.51	0.02	0.02	0.45	2.76	0.63	0.05	1.22	29.45	0.00	0.00		4.19	7.86	0.94	46.72	140.04	782.20	442.26	976.74	647.99	809.55	491.56	949.47	485.62
7.974	0	1.61	0.02	47.42	0.02	43.98	12.16	0.07	88.07	91.40	27.58	99.90	0.00	95.38	1.67	2.75	2.52	0.00	88.07	91.40	81.79	60.98	0.00	91.43	58.82	0.02	0.02	0.45	2.52	0.63	0.05	0.64	27.76	0.00	0.00		5.14	6.87	0.18	46.78	136.31	782.71	442.73	977.87	650.58	811.41	491.94	947.59	485.78
8.007	0	1.41	0.03	40.53	0.02	36.92	12.37	0.07	86.84	89.76	34.47	99.89	-0.83	95.72	1.79	2.70	2.55	0.00	86.84	89.76	83.06	53.36	0.00	91.24	58.24	0.02	0.02	0.73	2.27	0.62	0.06	0.11	25.76	0.00	0.00		4.72	6.46	-0.38	46.95	137.40	783.73	443.98	977.42	650.11	810.56	493.14	947.79	486.23
8.041	0	1.63	0.03	54.11	0.02	31.92	16.25	0.07	86.74	89.37	20.89	99.90	-6.11	95.54	1.74	2.55	2.23	0.00	86.74	89.37	83.54	55.84	0.00	92.78	68.79	0.02	0.02	0.90	1.79	0.54	0.07	0.07	23.83	0.00	0.00		3.11	6.68	-0.82	46.75	138.79	783.84	444.04	977.56	649.55	809.54	493.59	948.08	485.33
8.074	0	1.47	0.04	39.07	0.02	27.33	16.38	0.07	85.68	88.84	35.93	99.88	-6.71	94.88	1.89	2.51	2.18	0.00	85.68	88.84	81.36	45.29	0.00	91.71	68.13	0.02	0.02	0.78	1.89	0.52	0.06	0.06	22.39	0.00	0.00		3.46	7.40	-0.29	46.92	141.58	782.67	443.27	979.49	651.91	809.06	493.36	950.44	485.87
8.108	0	1.55	0.05	25.42	0.03	22.65	17.82	0.07	88.11	86.99	49.58	99.89	-4.81	93.89	1.91	2.69	2.06	0.00	88.11	86.99	74.10	39.77	0.00	90.02	64.78	0.02	0.02	0.70	1.99	0.47	0.07	0.07	18.92	0.00	0.00		5.89	8.34	-0.19	47.06	134.68	783.01	443.64	978.95	652.72	812.60	493.59	947.09	486.43
8.141	0	1.82	0.05	41.01	0.02	23.36	20.20	0.07	90.39	88.29	33.99	99.92	-7.72	93.65	1.93	2.37	1.97	0.00	90.39	88.29	77.35	46.80	0.00	91.10	70.25	0.01	0.02	0.59	1.71	0.47	0.07	0.09	18.12	0.00	0.00		7.15	8.54	-0.68	47.17	136.48	782.59	442.74	978.29	651.76	810.65	493.42	946.90	485.42
8.174	0	1.83	0.05	35.30	0.02	21.65	19.32	0.07	89.45	88.83	39.70	99.91	-7.12	95.40	1.52	2.68	1.99	0.00	89.45	88.83	76.19	45.56	0.00	91.55	65.85	0.01	0.02	0.47	1.84	0.46	0.07	0.52	17.72	0.00	0.00		6.45	6.84	-0.87	46.93	136.94	782.43	442.54	976.09	649.47	808.97	492.01	945.73	484.94
8.208	0	2.06	0.05	41.20	0.03	19.03	19.23	0.07	89.12	89.40	33.80	99.91	-8.24	94.58	1.50	2.89	1.88	0.00	89.12	89.40	76.17	50.93	0.00	91.50	63.98	0.02	0.02	0.57	1.89	0.53	0.07	0.17	16.43	0.00	0.00		3.53	7.70	0.12	46.61	137.30	782.64	442.83	976.87	648.81	810.36	492.07	947.47	485.05
8.241	0	2.25	0.06	56.70	0.02	18.36	17.70	0.07	89.46	90.28	18.30	99.91	-10.59	94.91	1.62	2.45	1.99	0.00	89.46	90.28	81.12	59.11	0.00	90.89	62.59	0.02	0.03	0.66	1.84	0.56	0.07	0.06	15.87	0.00	0.00		3.84	7.37	0.00	46.82	137.61	782.79	443.67	977.14	649.99	810.26	492.89	947.70	486.00
8.274	0	2.46	0.07	56.37	0.03	13.23	17.87	0.07	86.36	90.13	18.63	99.87	-13.29	95.38	1.31	3.18	1.92	0.00	86.36	90.52	79.39	58.58	0.00	90.13	63.64	0.02	0.02	0.74	1.69	0.60	0.07	0.06	13.96	0.00	0.00		2.26	6.86	-0.19	46.73	138.59	783.08	443.90	978.25	650.37	810.29	493.74	948.63	485.50
8.308	0	2.34	0.07	63.97	0.03	13.51	17.62	0.07	88.05	90.27	11.03	99.91	-14.85	95.77	1.27	3.41	1.61	0.00	88.05	90.27	83.70	62.90	0.00	92.08	59.96	0.02	0.02	0.67	1.32	0.54	0.06	0.10	13.32	0.00	0.00		4.20	6.41	-0.82	46.99	138.04	783.57	444.16	978.73	651.44	810.39	494.67	948.14	485.68
8.341	0	2.51	0.07	63.52	0.02	15.89	18.95	0.07	90.53	91.78	11.48	99.92	-13.96	94.83	1.54	2.74	1.75	0.00	90.53	92.35	83.57	60.68	0.00	91.78	63.39	0.02	0.02	0.62	1.40	0.54	0.06	0.10	13.76	0.00	0.00		4.68	7.45	-0.06	46.84	139.49	781.44	442.74	980.35	654.42	810.18	493.06	949.50	486.26
8.375	0	2.81	0.07	63.63	0.03	17.00	18.96	0.07	91.39	91.39	11.37	99.93	-11.80	94.64	1.50	2.52	1.49	0.00	92.68	93.80	81.75	63.43	0.00	91.39	61.60	0.01	0.02	0.34	1.53	0.47	0.07	0.26	13.39	0.00	0.00		6.92	7.64	0.95	47.01	137.39	780.32	442.39	978.33	653.18	810.74	493.00	947.98	486.81
8.408	0	2.78	0.07	65.93	0.03	17.14	16.78	0.07	90.25	90.25	9.07	99.93	-10.63	95.25	1.45	2.73	1.45	0.00	93.17	92.96	82.41	67.44	0.00	90.25	57.26	0.01	0.02	0.31	1.73	0.49	0.06	0.17	13.24	0.00	0.00		7.17	7.01	0.88	47.02	137.24	780.34	442.67	978.15	653.47	810.65	493.10	947.75	487.16
8.441	0	2.82	0.06	66.67	0.03	19.13	17.86	0.07	91.00	91.00	8.33	99.94	-9.59	96.43	1.67	2.43	1.44	0.00	93.68	92.94	81.49	68.50	0.00	91.00	59.02	0.01	0.02	0.29	1.81	0.51	0.06	0.07	14.18	0.00	0.00		5.68	5.52	0.74	47.00	140.68	780.89	443.03	977.42	651.46	808.65	493.33	949.18	486.88
8.475	0	2.96	0.06	81.56	0.02	20.80	16.75	0.07	90.60	90.60	0.00	99.93	-12.36	97.13	1.62	1.89	1.41	0.00	94.00	93.92	88.16	75.47	0.00	90.60	62.95	0.01	0.02	0.32	1.97	0.54	0.06	0.16	14.95	0.00	0.00		5.04	4.39	0.90	46.86	139.72	779.91	442.67	977.53	651.73	808.88	493.99	948.38	486.05
8.508	0	2.66	0.06	80.09	0.02	22.82	15.06	0.06	91.31	91.31	0.00	99.94	-12.20	96.93	1.47	1.71	1.44	0.00	93.96	95.04	91.73	72.94	0.00	91.31	59.36	0.01	0.02	0.42	2.16	0.53	0.05	0.14	16.04	0.00	0.00		6.53	4.73	1.39	47.14	140.72	779.08	441.88	978.27	652.59	808.87	494.02	949.38	486.26
8.541	0	2.76	0.06	80.88	0.02	21.17	14.45	0.06	91.36	91.36	0.00	99.94	-13.48	96.05	1.77	1.27	1.61	0.00	92.99	96.55	93.58	73.76	0.00	91.36	56.58	0.01	0.02	0.50	2.22	0.51	0.05	0.11	15.67	0.00	0.00		5.95	6.05	1.37	47.14	142.38	779.95	442.03	979.12	652.66	808.89	493.44	951.12	486.76
8.575	0	2.55	0.05	75.14	0.02	25.31	12.40	0.06	90.69	90.69	0.00	99.93	-9.36	96.22	1.72	1.18	1.69	0.00	93.23	97.20	92.77	72.44	0.00	90.69	51.39	0.01	0.02	0.47	2.47	0.53	0.06	0.29	17.63	0.00	0.00		5.13	5.81	1.41	46.81	140.59	778.02	441.06	981.23	656.21	809.93	493.40	950.32	485.95
8.608	0	2.63	0.05	68.37	0.02	23.54	13.55	0.06	90.96	90.96	6.63	99.93	-8.66	96.63	1.35	1.33	1.64	0.00	92.22	96.89	88.45	68.41	0.00	90.96	53.32	0.01	0.02	0.51	2.47	0.52	0.05	0.48	17.28	0.00	0.00		6.63	5.22	1.10	46.89	136.74	777.86	441.51	981.81	658.50	811.73	494.49	948.23	486.28
8.641	0	3.22	0.06	75.90	0.02	21.36	16.79	0.06	91.03	92.67	0.00	99.93	-10.52	97.20	1.52	1.22	1.89	0.00	91.03	96.87	85.80	75.11	0.00	92.67	58.28	0.02	0.02	0.61	2.29	0.53	0.06	0.70	16.76	0.00	0.00		8.02	4.26	0.87	47.17	144.36	775.73	439.39	983.74	660.43	807.56	494.38	951.65	485.43
8.675	0	3.33	0.05	60.59	0.02	20.70	16.46	0.06	89.60	90.55	14.41	99.91	-5.98	97.31	1.79	1.19	2.13	0.00	89.60	96.62	77.68	70.69	0.00	90.55	55.96	0.01	0.02	0.68	2.43	0.53	0.06	0.28	17.13	0.00	0.00		9.38	4.05	1.02	47.26	144.05	774.92	438.89	984.72	662.62	807.94	494.00	951.77	486.02
8.708	0	3.41	0.05	57.76	0.03	17.29	16.11	0.06	85.74	90.60	17.24	99.87	-6.26	97.56	1.82	1.14	2.14	0.00	85.74	95.86	75.14	72.30	0.00	90.60	53.99	0.01	0.03	0.94	2.26	0.50	0.06	0.25	17.10	0.00	0.00		9.53	3.56	1.09	47.22	144.52	774.56	438.47	985.62	663.59	808.04	493.99	952.34	485.92
8.742	0	3.68	0.05	66.13	0.03	17.97	18.97	0.06	84.63	92.64	8.87	99.88	-6.98	97.18	2.04	1.14	2.13	0.00	84.63	94.42	73.47	78.50	0.00	92.64	59.24	0.01	0.03	1.61	1.99	0.39	0.05	0.80	18.08	0.00	0.00		8.55	4.29	1.11	47.12	144.50	775.31	438.91	986.78	664.23	809.04	494.24	953.32	486.19
8.775	0	3.72	0.05	78.59	0.02	17.67	21.74	0.06	83.41	92.03	0.00	99.88	-10.77	97.36	2.34	1.10	2.32	0.00	83.41	92.03	75.92	83.00	0.00	93.67	68.00	0.01	0.04	1.86	2.33	0.36	0.05	0.30	18.52	0.00	0.00		6.94	3.96	1.09	46.80	146.31	775.91	438.59	988.08	664.32	809.04	493.23	955.17	485.94
8.808	0	3.37	0.05	88.11	0.02	16.54	22.96	0.07	83.87	87.71	0.00	99.89	-15.68	97.29	2.53	1.06	2.44	0.00	83.87	87.71	81.45	87.45	0.00	93.97	73.26	0.01	0.05	2.23	2.29	0.35	0.04	0.37	17.57	0.00	0.00		6.55	4.09	1.72	46.84	147.34	776.25	438.44	989.25	664.73	809.97	492.61	957.20	486.67
8.842	0	2.98	0.06	91.64	0.02	13.47	25.03	0.07	82.83	84.06	0.00	99.89	-20.36	97.23	3.26	0.93	2.84	0.00	82.83	82.12	84.06	89.43	0.00	93.93	76.62	0.02	0.05	2.09	2.55	0.34	0.04	0.39	15.93	0.00	0.00		7.69	4.21	1.81	47.00	146.61	777.30	438.51	990.47	665.49	811.57	492.68	958.08	487.25
8.875	0	2.30	0.07	90.67	0.03	10.05	24.63	0.07	78.90	84.44	0.00	99.89	-22.98	97.15	4.26	0.89	2.94	0.00	78.90	75.91	84.44	87.39	0.00	93.45	74.83	0.02	0.05	1.32	2.73	0.34	0.04	0.26	14.96	0.00	0.00		7.13	4.36	2.07	46.87	146.04	778.06	438.24	991.67	665.47	813.12	492.34	959.06	487.03
8.908	0	1.56	0.07	87.76	0.03	8.23	24.97	0.07	76.30	82.92	0.00	99.87	-24.09	96.90	4.46	0.94	3.19	0.00	76.30	65.96	82.92	83.04	0.00	93.29	74.11	0.02	0.05	0.88	2.59	0.32	0.03	0.59	14.31	0.00	0.00		7.98	4.78	2.32	46.92	143.59	778.57	438.20	992.87	666.82	815.46	492.17	958.97	487.55
8.942	0	1.29	0.08	91.49	0.03	7.49	29.42	0.07	77.65	83.82	0.00	99.89	-27.68	96.42	4.02	0.77	3.61	0.00	77.65	57.01	83.82	84.85	0.00	94.20	80.83	0.03	0.04	0.73	2.16	0.24	0.03	1.20	12.71	0.00	0.00		6.26	5.54	2.22	46.74	142.29	779.52	438.56	995.23	668.42	817.67	492.61	959.86	487.33
8.975	0	1.00	0.08	89.33	0.03	7.30	30.71	0.07	78.14	81.87	0.00	99.87	-27.19	96.04	4.10	0.80	3.35	0.00	78.14	50.48	81.87	80.85	0.00	94.18	81.75	0.03	0.03	0.67	2.19	0.21	0.02	0.69	12.21	0.00	0.00		7.15	6.06	2.05	46.79	144.34	779.53	437.58	997.42	669.83	817.60	492.85	961.81	486.82
9.008	0	0.68	0.09	84.22	0.03	6.66	26.31	0.07	78.10	80.29	0.00	99.83	-24.71	96.17	3.80	0.88	2.95	0.00	78.10	41.65	80.29	78.00	0.00	92.49	73.66	0.03	0.02	0.54	2.40	0.19	0.02	0.54	11.35	0.00	0.00		7.24	5.88	2.37	46.82	144.72	779.30	436.88	998.91	670.75	818.40	492.77	962.99	486.58
9.042	0	0.53	0.09	82.13	0.03	5.39	29.56	0.07	76.78	76.60	0.00	99.80	-25.60	96.19	4.38	0.88	2.41	0.00	76.78	32.36	76.60	78.01	0.00	93.63	73.97	0.03	0.02	1.19	2.06	0.16	0.01	0.14	10.00	0.00	0.00		8.45	5.86	2.60	46.51	145.21	779.07	435.60	999.30	670.79	818.47	491.07	963.61	486.45
9.075	0	0.46	0.10	82.48	0.04	3.23	30.44	0.07	68.82	76.15	0.00	99.80	-30.72	96.56	4.79	0.88	2.41	0.00	68.82	27.52	76.15	77.98	0.00	94.57	75.12	0.03	0.02	1.85	1.84	0.14	0.01	0.16	9.27	0.00	0.00		7.50	5.32	2.25	46.36	146.42	780.21	435.72	999.99	670.12	818.40	491.08	964.73	485.97
9.109	0	0.49	0.11	89.90	0.04	1.53	30.51	0.07	58.37	78.23	0.00	99.84	-39.84	97.24	5.03	0.85	2.61	0.00	58.37	23.59	78.23	86.80	0.00	95.37	76.58	0.04	0.01	5.26	1.66	0.11	0.01	0.21	7.70	0.00	0.00		6.43	4.19	2.54	46.25	145.40	780.62	435.98	1000.74	670.45	819.76	491.01	965.08	486.12
9.142	0	0.53	0.12	93.42	0.03	1.65	30.87	0.07	60.19	82.42	0.00	99.89	-41.55	97.08	5.18	0.76	2.58	0.00	60.19	25.83	82.42	90.16	0.00	95.52	79.15	0.05	0.01	4.08	1.65	0.09	0.01	0.29	7.49	0.00	0.00		6.42	4.48	2.59	46.23	145.70	781.11	436.18	1000.91	670.04	820.02	491.43	965.63	486.18
9.175	0	0.54	0.12	95.80	0.03	1.55	30.66	0.07	59.47	87.43	0.00	99.93	-45.07	97.29	5.09	0.74	2.70	0.00	59.47	27.26	87.43	92.40	0.00	95.79	82.25	0.05	0.01	3.10	1.62	0.08	0.01	0.30	7.26	0.00	0.00		6.17	4.10	2.90	46.25	145.02	782.29	436.58	1001.91	670.17	821.77	491.44	966.72	486.76
9.209	0	0.58	0.13	95.42	0.04	1.20	34.20	0.07	57.61	86.40	0.00	99.93	-47.72	97.70	6.41	0.85	2.84	0.00	57.61	28.63	86.40	91.28	0.00	96.82	82.10	0.07	0.01	2.90	1.55	0.06	0.00	0.39	5.85	0.00	0.00		7.02	3.26	2.57	46.34	145.79	783.26	436.63	1003.02	670.88	822.04	491.60	967.76	487.01
9.242	0	0.55	0.13	95.61	0.04	1.12	36.01	0.08	56.74	86.83	0.00	99.93	-49.21	97.80	7.44	0.84	2.92	0.00	56.74	27.44	86.83	91.03	0.00	97.04	83.63	0.07	0.01	2.83	1.39	0.06	0.00	0.37	5.68	0.00	0.00		7.58	3.04	2.63	46.36	145.72	784.14	436.39	1004.13	670.92	823.14	491.74	968.78	486.90
9.275	0	0.56	0.14	95.52	0.04	0.93	40.17	0.08	54.08	85.61	0.00	99.92	-52.07	97.86	9.04	0.78	2.89	0.00	54.08	26.77	85.61	88.72	0.00	97.11	88.89	0.09	0.01	3.94	1.30	0.06	0.00	0.57	5.36	0.00	0.00		7.50	2.89	2.73	46.34	146.14	784.84	436.42	1004.90	670.90	823.77	491.79	969.84	487.03
9.309	0	0.64	0.14	95.48	0.04	0.95	39.88	0.08	54.69	85.96	0.00	99.93	-52.21	97.77	8.50	0.70	2.85	0.00	54.69	30.44	85.96	87.97	0.00	97.22	89.02	0.10	0.01	4.74	1.08	0.04	0.00	0.73	5.23	0.00	0.00		7.40	3.10	2.92	46.47	146.80	785.89	436.89	1006.55	671.80	825.02	492.36	971.75	487.79
9.342	0	0.62	0.14	95.84	0.04	1.07	41.09	0.08	57.16	86.30	0.00	99.93	-51.95	97.81	8.08	0.65	2.98	0.00	57.16	28.68	86.30	88.89	0.00	97.74	89.58	0.10	0.02	5.88	0.89	0.04	0.00	0.84	5.07	0.00	0.00		8.23	3.01	2.63	46.52	147.16	787.08	436.78	1007.73	672.12	825.70	492.44	972.78	487.76
9.376	0	0.55	0.14	95.33	0.04	0.86	39.31	0.08	53.52	87.72	0.00	99.94	-54.33	97.61	7.17	0.56	2.77	0.00	53.52	27.09	87.72	84.98	0.00	98.39	89.35	0.09	0.02	6.12	0.60	0.03	0.00	1.21	4.94	0.00	0.00		8.47	3.45	2.65	46.35	145.42	788.43	436.43	1008.54	671.49	827.66	491.86	973.00	487.31
9.409	0	0.47	0.15	95.42	0.03	0.64	38.16	0.07	49.17	87.47	0.00	99.94	-56.38	97.60	6.19	0.60	2.84	0.00	49.17	22.12	87.47	85.24	0.00	98.77	89.16	0.10	0.02	4.97	0.46	0.03	0.00	0.39	4.48	0.00	0.00		8.85	3.48	2.87	46.36	145.76	789.01	436.45	1008.83	671.33	828.17	491.40	973.88	487.86
9.442	0	0.40	0.15	95.56	0.03	0.45	36.21	0.07	43.41	88.69	0.00	99.95	-59.44	97.82	5.96	0.57	2.95	0.01	43.41	18.89	88.69	84.77	0.00	98.78	88.65	0.11	0.02	3.44	0.42	0.03	0.00	0.39	4.20	0.00	0.00		8.26	2.98	2.83	46.38	149.05	789.78	435.91	1010.18	670.91	827.56	490.90	976.57	487.54
9.476	0	0.37	0.16	96.00	0.03	0.34	36.11	0.07	39.96	89.89	0.00	99.95	-62.60	97.74	5.54	0.54	3.57	0.01	39.96	16.04	89.89	84.88	0.00	98.95	89.13	0.13	0.02	2.71	0.34	0.04	0.00	0.61	3.54	0.00	0.00		8.09	3.17	2.89	46.38	149.15	790.30	435.92	1010.86	670.96	828.19	490.94	977.30	487.57
9.509	0	0.39	0.17	95.89	0.03	0.35	36.38	0.07	40.88	88.85	0.00	99.95	-61.62	97.66	5.14	0.45	3.95	0.00	40.88	16.50	88.85	86.42	0.00	99.15	87.14	0.12	0.02	1.91	0.25	0.04	0.00	0.23	3.22	0.00	0.00		8.42	3.35	2.77	46.31	149.95	791.00	435.41	1011.46	670.56	828.32	490.24	978.24	487.29
9.542	0	0.39	0.17	95.20	0.03	0.38	35.28	0.07	42.44	88.53	0.00	99.95	-60.08	97.86	4.58	0.40	3.94	0.00	42.44	17.33	88.53	84.82	0.00	99.08	84.80	0.12	0.02	1.59	0.22	0.04	0.00	0.21	3.13	0.00	0.00		8.73	2.88	2.75	46.41	149.69	792.37	435.48	1012.60	670.70	829.66	490.00	979.33	487.54
9.576	0	0.40	0.17	94.39	0.04	0.42	34.29	0.07	44.31	88.20	0.00	99.95	-58.33	97.79	4.29	0.41	4.73	0.00	44.31	18.00	88.20	84.74	0.00	98.91	80.30	0.17	0.02	1.21	0.19	0.05	0.00	0.14	3.09	0.00	0.00		9.23	3.05	2.81	46.56	149.37	793.72	435.77	1012.97	670.06	830.74	490.05	980.10	487.89
9.609	0	0.39	0.17	91.77	0.03	0.43	31.23	0.07	44.93	88.44	0.00	99.95	-56.40	97.80	4.02	0.46	4.78	0.00	44.93	20.44	88.44	80.78	0.00	98.82	73.48	0.18	0.01	0.80	0.19	0.06	0.00	0.16	3.12	0.00	0.00		9.31	3.02	2.94	46.61	148.42	794.76	436.05	1013.45	669.83	832.10	490.03	980.51	488.18
9.642	0	0.39	0.17	88.27	0.04	0.39	31.03	0.07	43.09	87.03	0.00	99.94	-56.44	98.02	4.23	0.50	5.15	0.00	43.09	22.33	87.03	75.88	0.00	98.82	71.21	0.18	0.01	1.00	0.16	0.06	0.00	0.24	3.07	0.00	0.00		9.63	2.50	3.02	46.62	148.44	794.71	435.60	1014.57	670.63	832.72	490.20	981.13	487.94
9.676	0	0.39	0.17	80.63	0.04	0.43	29.38	0.07	44.95	85.93	0.00	99.93	-53.52	97.87	4.63	0.40	5.08	0.00	44.95	26.11	85.93	69.87	0.00	98.69	64.30	0.14	0.01	0.80	0.12	0.08	0.00	0.14	3.02	0.00	0.00		8.42	2.87	2.96	46.41	149.80	795.44	435.48	1014.76	669.69	832.45	489.07	982.25	487.79
9.709	0	0.38	0.17	68.22	0.04	0.44	27.74	0.07	45.24	82.85	6.78	99.92	-50.42	97.90	4.38	0.44	4.89	0.00	45.24	27.72	82.85	63.40	0.00	98.51	58.64	0.13	0.01	0.77	0.12	0.09	0.00	0.18	3.03	0.00	0.00		8.46	2.80	3.20	46.41	147.87	796.89	436.37	1014.86	669.42	834.44	489.02	982.30	488.77
9.743	0	0.42	0.17	64.49	0.04	0.50	26.50	0.07	47.82	80.52	10.51	99.90	-46.82	98.33	3.91	0.46	4.53	0.00	47.82	29.98	80.52	65.30	0.00	98.40	54.04	0.12	0.01	0.99	0.11	0.11	0.00	0.26	3.03	0.00	0.00		8.28	1.61	3.25	46.35	147.50	797.10	436.20	1015.68	670.02	835.15	488.79	982.65	488.69
9.776	0	0.44	0.17	61.87	0.04	0.42	27.21	0.07	44.97	78.40	13.13	99.88	-48.02	98.09	3.52	0.61	4.67	0.01	44.97	29.93	78.40	63.16	0.00	98.18	56.63	0.10	0.01	1.39	0.10	0.12	0.00	0.91	2.79	0.00	0.00		8.01	2.31	3.34	46.38	144.83	798.45	437.16	1016.00	669.99	837.39	489.39	982.22	489.20
9.809	0	0.45	0.17	59.38	0.04	0.41	23.94	0.06	44.46	76.24	15.62	99.85	-44.97	97.86	2.94	0.74	4.22	0.01	44.46	29.47	76.24	67.89	0.00	97.81	49.41	0.08	0.01	1.19	0.11	0.11	0.00	1.55	2.86	0.00	0.00		7.17	2.88	3.63	46.38	143.25	799.11	437.88	1016.32	670.19	838.98	489.55	982.23	489.79
9.843	0	0.38	0.17	48.70	0.04	0.35	22.93	0.06	41.56	74.18	26.30	99.81	-45.09	97.55	2.84	0.85	4.08	0.01	41.56	26.96	74.18	61.31	0.00	96.89	49.34	0.07	0.01	1.79	0.12	0.12	0.00	1.37	2.82	0.00	0.00		8.64	3.57	3.32	46.51	143.21	799.80	437.50	1016.56	669.74	839.14	489.84	982.35	489.35
9.876	0	0.35	0.17	45.52	0.04	0.30	22.90	0.06	38.86	73.38	29.48	99.79	-46.03	97.55	2.84	0.86	4.05	0.01	38.86	24.86	73.38	58.85	0.00	96.80	50.43	0.06	0.01	1.38	0.12	0.11	0.00	1.18	2.86	0.00	0.00		8.12	3.58	3.51	46.40	143.12	799.85	437.61	1016.37	669.36	839.32	489.64	982.44	489.45
9.909	0	0.40	0.17	56.74	0.04	0.44	23.77	0.06	45.65	75.34	18.26	99.82	-44.01	97.51	2.70	0.88	4.16	0.01	45.65	27.07	75.34	64.85	0.00	96.59	52.07	0.05	0.00	1.37	0.11	0.11	0.00	0.27	2.98	0.00	0.00		3.96	3.66	3.74	45.30	137.34	799.54	437.67	1013.60	666.44	840.81	487.14	978.14	487.89
9.943	0	0.42	0.16	52.41	0.04	0.51	26.04	0.06	47.64	72.21	22.59	99.76	-42.50	98.26	2.23	1.05	4.24	0.01	47.64	26.87	72.21	60.80	0.00	96.17	57.68	0.03	0.00	1.98	0.12	0.11	0.00	0.46	3.31	0.00	0.00		4.25	1.82	3.81	45.89	146.18	800.51	437.69	1015.61	666.25	838.09	488.08	984.27	488.93
9.976	0	0.43	0.16	58.60	0.04	0.58	28.49	0.06	49.96	73.05	16.40	99.78	-43.25	97.53	1.95	1.00	4.53	0.01	49.96	26.17	73.05	61.35	0.00	96.44	62.94	0.03	0.00	1.80	0.12	0.09	0.00	0.49	3.25	0.00	0.00		7.90	3.63	3.46	46.30	143.74	801.36	437.97	1015.77	667.21	839.43	489.35	983.17	489.51
10.009	0	0.35	0.17	45.23	0.04	0.43	25.15	0.06	45.02	71.60	29.77	99.74	-43.37	97.64	1.68	0.95	4.63	0.01	45.02	23.11	71.60	55.80	0.00	95.78	56.89	0.02	0.00	1.17	0.12	0.08	0.00	0.35	3.01	0.00	0.00		7.30	3.38	2.83	46.22	144.96	802.39	438.14	1015.38	665.64	838.44	489.55	983.40	488.68
10.043	0	0.30	0.18	30.00	0.05	0.22	23.08	0.06	33.47	68.98	45.00	99.68	-47.12	97.66	1.48	0.80	5.11	0.01	33.47	21.48	68.98	47.42	0.00	95.77	53.28	0.02	0.00	0.73	0.13	0.07	0.00	0.35	2.70	0.00	0.00	0.00	7.01	3.34	2.80	46.05	144.24	802.43	438.44	1014.83	665.38	838.51	489.43	982.75	488.81
10.076	0	0.25	0.18	21.19	0.04	0.14	20.00	0.06	26.53	69.59	57.63	99.68	-49.65	97.75	1.14	0.65	4.76	0.01	26.53	20.87	69.59	38.73	0.00	95.03	51.11	0.01	0.01	0.46	0.14	0.06	0.00	0.72	2.56	0.00	0.00	0.00	7.74	3.14	2.44	46.13	143.91	802.11	438.14	1014.22	665.11	837.81	489.59	981.71	488.19
10.110	0	0.26	0.18	12.68	0.05	0.15	18.60	0.06	27.25	65.91	62.80	99.54	-46.07	97.53	0.82	0.48	4.55	0.01	27.25	23.05	65.91	33.58	0.00	94.26	45.53	0.01	0.01	0.32	0.14	0.05	0.00	0.46	2.37	0.00	0.00	0.00	7.65	3.62	2.33	46.02	142.91	802.06	438.22	1013.97	665.27	838.03	489.33	980.94	488.19
10.143	0	0.27	0.18	8.92	0.05	0.17	16.60	0.06	29.99	63.35	66.80	99.37	-41.51	97.08	0.60	0.40	4.45	0.00	29.99	25.18	63.35	32.83	0.00	93.00	38.52	0.01	0.01	0.26	0.16	0.05	0.00	0.50	2.35	0.00	0.00	0.00	7.81	4.49	2.45	45.96	143.54	802.17	438.09	1013.65	664.46	837.77	489.25	981.30	488.14
10.176	0	0.26	0.18	4.55	0.05	0.20	15.52	0.06	33.18	57.84	68.97	98.99	-35.14	97.27	0.44	0.36	4.47	0.00	33.18	24.46	57.84	30.19	0.00	92.53	29.04	0.01	0.01	0.17	0.18	0.04	0.00	0.38	2.35	0.00	0.00	0.00	7.29	4.14	2.43	45.93	143.55	802.17	438.21	1013.28	664.11	837.55	488.96	981.10	488.13
10.210	0	0.24	0.18	4.60	0.05	0.26	15.00	0.06	37.63	58.56	70.00	99.07	-32.52	96.38	0.36	0.36	4.16	0.00	37.63	22.55	58.56	32.48	0.00	92.92	24.72	0.01	0.01	0.20	0.20	0.04	0.00	0.38	2.23	0.00	0.00	0.00	6.57	5.59	2.51	45.86	141.95	802.56	438.88	1012.99	663.94	838.51	489.25	980.45	488.43
10.243	0	0.27	0.18	5.12	0.05	0.24	14.57	0.06	36.15	55.91	70.87	98.85	-31.21	96.38	0.29	0.31	4.04	0.00	36.15	22.62	55.91	39.32	0.00	92.89	21.70	0.01	0.01	0.21	0.22	0.03	0.00	0.45	2.21	0.00	0.00	0.00	6.25	5.59	2.09	45.79	142.34	802.97	438.94	1012.47	663.05	837.81	489.11	980.14	487.95
10.276	0	0.33	0.18	3.78	0.06	0.15	15.34	0.06	28.81	47.91	69.32	97.78	-31.20	96.56	0.25	0.29	4.07	0.00	28.81	24.09	47.91	40.25	0.00	92.50	22.55	0.00	0.02	0.21	0.22	0.03	0.00	1.04	2.01	0.00	0.00	0.00	6.82	5.32	2.00	45.89	143.41	802.90	438.54	1012.35	662.40	837.08	489.39	980.47	487.45
10.310	0	0.37	0.19	2.28	0.07	0.11	15.62	0.06	23.48	41.27	68.75	96.26	-30.35	96.29	0.20	0.28	4.41	0.00	23.48	24.94	41.27	38.34	0.00	92.48	19.49	0.00	0.02	0.21	0.22	0.03	0.01	1.03	1.78	0.00	0.00	0.00	6.56	5.72	1.90	45.87	143.41	802.99	438.74	1012.03	662.09	836.87	489.51	980.26	487.41
10.343	0	0.50	0.19	2.17	0.08	0.08	16.35	0.06	17.82	34.39	67.31	93.38	-29.98	96.63	0.21	0.27	4.38	0.00	17.82	27.72	34.39	43.20	0.00	91.88	20.85	0.00	0.01	0.13	0.25	0.03	0.01	1.01	1.68	0.00	0.00	0.00	5.94	5.21	2.57	45.86	144.45	802.37	438.47	1011.23	660.83	836.38	489.01	980.82	487.54
10.377	0	0.51	0.19	1.13	0.09	0.06	16.44	0.06	13.33	27.36	67.13	87.76	-28.57	96.81	0.22	0.29	4.63	0.00	13.33	27.36	27.28	37.41	0.00	90.57	19.90	0.00	0.01	0.08	0.30	0.03	0.01	0.84	1.39	0.00	0.00	0.00	6.14	4.94	2.31	45.92	144.41	802.52	438.52	1011.12	660.78	836.11	489.16	980.51	487.34
10.410	0	0.60	0.19	2.06	0.08	0.07	14.74	0.06	16.00	31.04	70.52	89.40	-28.57	96.72	0.20	0.29	4.51	0.00	16.00	29.92	31.04	45.76	0.00	88.83	19.95	0.00	0.01	0.06	0.35	0.02	0.01	0.95	1.25	0.00	0.00	0.00	6.77	5.08	2.72	46.03	145.65	802.05	438.00	1010.91	660.38	835.64	488.62	981.29	487.62
10.443	0	0.70	0.20	2.65	0.08	0.08	16.23	0.06	17.76	33.49	67.55	91.16	-30.10	96.70	0.20	0.29	4.74	0.00	17.76	33.49	32.97	45.85	0.00	89.40	24.64	0.00	0.01	0.09	0.35	0.02	0.01	1.15	1.21	0.00	0.00	0.00	6.16	5.11	1.98	45.95	144.74	802.71	438.50	1011.23	660.77	835.74	489.32	980.47	487.02
10.477	0	0.78	0.20	2.74	0.08	0.08	13.47	0.06	18.99	37.73	73.06	89.84	-29.11	96.61	0.22	0.27	4.65	0.00	18.99	37.73	34.69	45.05	0.00	85.77	24.00	0.00	0.01	0.10	0.41	0.03	0.01	1.02	1.01	0.00	0.00	0.00	6.79	5.25	2.50	46.10	145.58	802.06	438.09	1010.82	660.29	835.38	489.14	980.95	487.27
10.510	0	0.81	0.20	1.97	0.08	0.08	14.29	0.06	19.71	40.82	71.41	89.31	-28.55	96.54	0.24	0.29	4.48	0.00	19.71	40.82	33.44	38.89	0.00	86.31	25.02	0.00	0.01	0.16	0.41	0.03	0.01	0.96	1.01	0.00	0.00	0.00	6.55	5.36	1.81	46.06	144.38	802.84	438.54	1011.11	660.61	835.75	489.74	980.10	486.77
10.543	0	0.94	0.20	1.64	0.08	0.07	14.17	0.06	17.16	45.16	71.65	88.63	-29.33	96.89	0.25	0.29	4.75	0.00	17.16	45.16	32.55	36.47	0.00	86.34	24.25	0.00	0.01	0.17	0.47	0.03	0.01	0.78	0.99	0.00	0.00	0.00	7.10	4.80	2.17	46.18	145.40	802.41	438.28	1010.58	660.14	835.16	489.35	980.54	487.15
10.577	0	1.20	0.20	2.12	0.08	0.07	14.59	0.06	16.89	50.03	70.82	88.94	-29.75	96.73	0.26	0.30	4.65	0.00	16.89	50.03	32.54	40.90	0.00	86.74	25.37	0.00	0.01	0.12	0.59	0.03	0.01	0.50	1.01	0.00	0.00	0.00	6.83	5.07	2.19	46.13	145.40	802.48	438.27	1010.81	660.28	835.33	489.19	980.71	487.17
10.610	0	1.28	0.20	2.25	0.08	0.07	16.69	0.06	16.91	50.45	66.63	89.00	-30.61	96.86	0.26	0.33	4.60	0.00	16.91	50.45	31.42	40.46	0.00	87.93	29.65	0.00	0.01	0.16	0.58	0.03	0.01	0.95	1.00	0.00	0.00	0.00	6.90	4.85	1.96	46.08	144.96	802.63	438.35	1010.75	660.39	835.33	489.22	980.26	487.03
10.643	0	1.34	0.20	4.22	0.08	0.07	17.48	0.06	17.57	48.69	65.04	91.41	-32.23	96.90	0.25	0.37	4.41	0.00	17.57	48.69	33.83	49.23	0.00	88.93	32.13	0.00	0.01	0.11	0.71	0.03	0.01	0.44	0.98	0.00	0.00	0.00	6.37	4.78	2.00	45.99	145.02	802.68	438.48	1010.55	660.08	835.27	489.10	980.28	487.04
10.677	0	1.26	0.20	4.08	0.09	0.08	18.16	0.06	20.45	44.93	63.67	89.05	-29.18	96.17	0.25	0.40	4.05	0.00	20.45	44.93	30.71	51.82	0.00	88.71	31.68	0.00	0.01	0.10	0.86	0.03	0.01	0.51	0.90	0.00	0.00	0.00	6.92	5.89	2.71	46.06	144.92	802.36	438.06	1010.09	659.24	835.74	488.52	980.65	487.43
10.710	0	1.14	0.20	4.20	0.09	0.09	14.99	0.06	21.96	41.93	70.01	87.83	-26.25	96.39	0.24	0.41	3.99	0.00	21.96	41.93	31.08	56.94	0.00	86.85	24.27	0.00	0.01	0.07	0.95	0.03	0.01	0.46	0.92	0.00	0.00	0.00	7.11	5.58	2.70	46.07	144.66	802.35	438.11	1010.05	659.36	835.82	488.59	980.48	487.48
10.744	0	1.37	0.20	11.26	0.08	0.15	14.63	0.06	31.19	41.78	70.74	90.22	-23.82	96.47	0.23	0.41	4.26	0.00	31.19	41.78	35.37	73.65	0.00	85.61	24.44	0.00	0.01	0.03	1.06	0.03	0.01	0.38	0.86	0.00	0.00	0.00	7.75	5.46	2.65	46.17	144.84	802.44	438.14	1010.05	659.48	835.72	488.74	980.56	487.66
10.777	0	1.28	0.20	12.61	0.07	0.19	13.68	0.06	34.23	41.94	72.64	92.63	-23.38	96.37	0.23	0.39	4.02	0.00	34.23	41.94	39.03	74.16	0.00	85.80	21.98	0.00	0.00	0.03	1.22	0.03	0.00	0.37	0.94	0.00	0.00	0.00	7.91	5.61	2.66	46.14	145.10	802.34	438.13	1009.87	659.45	835.47	488.61	980.57	487.80
10.810	0	1.11	0.19	15.24	0.07	0.23	13.18	0.06	37.66	42.69	69.53	94.27	-23.33	96.21	0.23	0.38	3.58	0.00	37.66	39.95	42.69	74.09	0.00	85.50	23.18	0.00	0.00	0.04	1.27	0.04	0.00	0.25	1.00	0.00	0.00	0.00	7.88	5.83	2.82	46.08	144.72	802.33	438.14	1009.93	659.55	835.86	488.46	980.59	487.99
10.844	0	0.93	0.19	18.79	0.07	0.33	14.72	0.06	43.84	45.46	62.41	95.94	-22.49	96.46	0.25	0.35	3.19	0.00	43.84	35.79	45.46	74.89	0.00	87.24	25.39	0.00	0.00	0.05	1.47	0.04	0.00	0.26	1.15	0.00	0.00	0.00	7.58	5.48	2.80	46.03	145.28	802.60	438.25	1009.86	659.15	835.65	488.42	980.94	488.01
10.877	0	0.95	0.19	11.28	0.07	0.33	16.19	0.06	43.74	38.12	67.63	95.35	-19.03	96.93	0.28	0.35	3.10	0.00	43.74	35.22	38.12	70.14	0.00	87.19	25.31	0.00	0.00	0.07	1.75	0.04	0.00	0.18	1.20	0.00	0.00	0.00	5.29	4.74	2.35	45.63	143.26	803.14	439.12	1009.51	658.66	836.22	489.09	979.48	487.22
10.910	0	0.96	0.19	7.58	0.08	0.30	19.49	0.06	42.03	35.69	61.03	95.50	-19.42	96.94	0.29	0.35	3.12	0.00	42.03	35.69	34.17	63.00	0.00	89.33	28.91	0.00	0.00	0.12	1.81	0.04	0.00	0.30	1.34	0.00	0.00	0.00	5.17	4.73	2.07	45.78	142.70	803.90	440.19	1009.36	658.82	836.50	490.11	979.18	487.74
10.944	0	0.84	0.19	5.79	0.08	0.22	21.48	0.06	36.58	34.80	57.04	93.75	-23.64	97.13	0.28	0.37	3.02	0.00	36.58	34.80	34.00	52.92	0.00	90.46	35.48	0.00	0.00	0.17	1.97	0.05	0.00	0.39	1.39	0.00	0.00	0.00	4.80	4.39	2.04	45.67	141.85	803.67	440.43	1009.27	659.28	836.71	490.23	978.54	487.80
10.977	0	0.75	0.19	4.61	0.08	0.14	24.79	0.06	27.90	32.58	50.42	92.37	-29.75	97.10	0.27	0.43	3.21	0.00	27.90	32.42	32.58	43.46	0.00	91.78	44.74	0.00	0.00	0.22	1.75	0.04	0.00	0.37	1.32	0.00	0.00	0.00	4.81	4.45	2.02	45.65	141.53	803.51	440.33	1009.25	659.44	836.76	490.07	978.27	487.74
11.010	0	0.59	0.19	5.81	0.07	0.10	27.37	0.06	23.34	38.55	47.63	95.80	-37.51	96.90	0.25	0.48	3.11	0.00	23.34	29.78	38.55	35.93	0.00	93.71	54.65	0.00	0.00	0.34	1.49	0.04	0.00	0.54	1.29	0.00	0.00	0.00	5.16	4.79	2.05	45.80	142.23	803.43	440.27	1009.42	659.58	836.51	490.32	978.71	487.83
11.044	0	0.50	0.18	4.07	0.07	0.09	30.29	0.06	21.36	36.09	44.71	95.30	-38.40	97.14	0.22	0.51	2.55	0.00	21.36	26.86	36.09	27.41	0.00	94.69	60.21	0.00	0.01	0.40	1.31	0.04	0.00	0.36	1.46	0.00	0.00	0.00	5.49	4.37	1.90	45.85	142.43	803.16	440.17	1009.33	659.85	836.04	490.34	978.45	487.75
11.077	0	0.48	0.18	5.55	0.07	0.11	36.96	0.06	24.54	36.60	38.04	95.83	-40.41	96.38	0.20	0.61	2.29	0.00	24.54	24.58	36.60	25.07	0.00	95.74	72.99	0.00	0.01	0.89	1.04	0.03	0.01	0.09	1.47	0.00	0.00	0.00	4.77	5.59	1.49	45.90	142.74	803.67	440.59	1009.81	660.29	835.97	490.59	978.68	487.74
11.111	0	0.47	0.18	3.51	0.08	0.17	45.14	0.06	31.88	31.25	29.86	94.35	-36.75	95.87	0.18	0.69	1.93	0.00	31.88	23.97	31.25	15.24	0.00	96.50	81.59	0.00	0.01	1.90	0.90	0.03	0.01	0.05	1.55	0.00	0.00	0.00	4.86	6.27	1.55	45.93	141.89	803.53	440.38	1009.97	660.29	836.49	490.83	978.34	487.38
11.144	0	0.44	0.18	3.56	0.08	0.17	48.90	0.06	31.57	29.95	26.10	94.51	-37.88	95.28	0.15	0.75	1.71	0.00	31.57	20.80	29.95	13.05	0.00	97.18	87.55	0.00	0.02	2.59	0.65	0.02	0.01	0.12	1.58	0.00	0.00	0.00	4.71	6.97	1.68	45.88	141.28	803.18	440.39	1009.37	660.17	836.47	490.32	977.73	487.57
11.177	0	0.41	0.17	4.17	0.08	0.19	50.45	0.06	32.96	30.54	24.55	95.16	-38.46	95.69	0.16	0.89	1.51	0.00	32.96	18.14	30.54	13.81	0.00	97.45	90.49	0.00	0.02	3.81	0.61	0.02	0.01	0.05	1.57	0.00	0.00	0.00	4.64	6.50	1.40	45.86	140.63	802.93	440.43	1009.26	660.53	836.31	490.57	976.90	487.24
11.211	0	0.41	0.17	4.04	0.08	0.18	54.26	0.06	32.29	28.30	20.74	95.39	-38.98	95.93	0.17	1.04	1.32	0.00	32.29	16.63	28.30	13.21	0.00	98.75	93.96	0.00	0.03	4.28	0.38	0.02	0.01	0.11	1.58	0.00	0.00	0.00	5.26	6.20	1.44	45.91	141.09	802.45	440.48	1008.68	660.57	835.58	490.73	976.64	487.53
11.244	0	0.41	0.17	5.57	0.08	0.23	55.15	0.06	36.84	31.22	19.85	96.79	-38.71	95.91	0.17	0.98	1.25	0.00	36.84	16.30	31.22	15.84	0.00	98.90	95.93	0.00	0.04	4.78	0.35	0.01	0.01	0.10	1.67	0.00	0.00	0.00	4.78	6.23	1.28	45.91	140.00	802.53	440.81	1008.36	660.45	835.83	491.03	975.78	487.34
11.277	0	0.42	0.17	5.58	0.08	0.26	56.89	0.06	39.00	29.62	18.11	97.35	-36.98	95.90	0.18	0.88	1.21	0.00	39.00	16.21	29.62	17.25	0.00	99.16	96.38	0.00	0.04	4.07	0.25	0.01	0.01	0.12	1.69	0.00	0.00	0.00	4.86	6.23	1.18	45.96	140.84	802.07	440.81	1007.05	659.18	834.43	491.38	975.20	486.95
11.311	0	0.42	0.17	4.50	0.08	0.26	58.61	0.06	38.99	26.62	16.39	97.39	-35.71	96.13	0.19	0.87	1.21	0.00	38.99	15.38	26.62	15.52	0.00	99.40	96.72	0.00	0.05	3.66	0.18	0.01	0.02	0.10	1.66	0.00	0.00	0.00	5.00	5.94	1.28	46.07	141.27	801.67	440.65	1006.42	658.44	833.82	491.66	975.00	486.66
11.344	0	0.44	0.17	3.76	0.09	0.26	59.13	0.06	38.41	22.97	15.87	97.25	-33.42	96.33	0.19	0.78	1.25	0.00	38.41	16.19	22.97	16.52	0.00	99.31	95.15	0.00	0.05	1.85	0.19	0.01	0.02	0.34	1.74	0.00	0.00	0.00	5.58	5.66	1.45	46.12	141.26	800.84	440.58	1005.49	658.63	833.10	491.10	974.30	487.17
11.378	0	0.44	0.17	2.27	0.10	0.12	57.33	0.06	25.79	17.08	17.67	92.84	-35.73	96.55	0.21	0.89	1.20	0.00	25.79	15.34	17.08	13.91	0.00	99.42	92.10	0.00	0.04	0.41	0.14	0.01	0.03	0.21	1.53	0.00	0.00	0.00	5.33	5.35	2.01	46.11	141.70	800.10	440.69	1003.78	657.46	832.24	490.23	973.93	487.85
11.411	0	0.46	0.17	2.30	0.10	0.12	54.52	0.06	25.71	17.43	20.48	92.74	-34.63	96.61	0.26	0.97	1.06	0.00	25.71	16.58	17.43	17.47	0.00	99.33	86.64	0.00	0.03	0.24	0.16	0.01	0.03	0.20	1.45	0.00	0.00	0.00	5.21	5.25	1.80	46.09	141.66	800.06	440.49	1003.63	657.12	831.94	490.22	973.58	487.32
11.444	0	0.53	0.17	3.05	0.09	0.12	50.23	0.06	25.58	19.65	24.77	92.62	-33.81	96.36	0.31	0.95	1.07	0.00	25.58	19.65	19.35	26.30	0.00	99.23	79.20	0.00	0.03	0.09	0.20	0.01	0.03	0.19	1.45	0.00	0.00	0.00	5.70	5.63	1.70	46.24	141.21	800.14	440.83	1003.36	657.15	831.98	490.93	973.15	487.45
11.478	0	0.51	0.17	2.83	0.10	0.13	48.47	0.06	26.60	18.53	26.53	93.15	-31.47	96.32	0.30	0.88	0.79	0.00	26.60	18.53	18.18	28.99	0.00	99.21	74.69	0.00	0.02	0.12	0.18	0.01	0.03	0.20	1.58	0.00	0.00	0.00	5.70	5.68	1.46	46.24	139.15	800.39	441.12	1003.59	657.63	833.00	491.53	972.08	487.18
11.511	0	0.48	0.17	5.08	0.09	0.19	47.07	0.06	33.07	21.79	27.93	95.79	-29.37	96.11	0.30	1.06	0.62	0.00	33.07	15.09	21.79	39.19	0.00	99.16	72.40	0.00	0.02	0.29	0.20	0.01	0.03	0.05	1.73	0.00	0.00	0.00	4.95	5.96	1.13	46.27	139.39	800.66	441.98	1003.42	658.02	832.57	492.07	971.89	487.60
11.544	0	0.51	0.17	5.09	0.09	0.22	45.74	0.06	36.10	20.53	29.26	96.64	-26.23	96.74	0.31	1.21	0.65	0.00	36.10	15.09	20.53	44.09	0.00	99.05	66.95	0.00	0.02	0.47	0.21	0.01	0.03	0.31	1.69	0.00	0.00	0.00	5.50	5.05	1.40	46.18	139.60	799.39	441.00	1002.55	657.42	831.67	491.38	971.20	486.99
11.578	0	0.49	0.17	6.37	0.09	0.24	45.16	0.06	37.76	22.76	29.84	97.01	-26.72	96.50	0.32	1.40	0.65	0.00	37.76	14.31	22.76	46.34	0.00	98.90	67.22	0.00	0.01	0.97	0.25	0.01	0.03	0.11	1.60	0.00	0.00	0.00	5.45	5.42	0.96	46.33	139.88	799.37	442.05	1002.12	658.20	830.85	492.43	970.65	487.65
11.611	0	0.48	0.17	12.02	0.08	0.19	40.33	0.06	33.47	30.64	34.67	95.82	-32.00	97.00	0.39	1.69	0.72	0.00	33.47	14.69	30.64	53.25	0.00	98.83	65.91	0.00	0.01	0.40	0.27	0.01	0.03	0.23	1.51	0.00	0.00	0.00	4.38	4.62	1.43	46.11	138.46	798.24	442.10	1000.74	657.62	830.78	491.96	969.17	487.62
11.644	0	0.47	0.17	14.32	0.08	0.16	39.25	0.06	30.69	33.64	35.75	95.81	-35.01	96.87	0.41	1.66	0.80	0.00	30.69	15.50	33.64	52.86	0.00	98.66	68.05	0.00	0.01	0.20	0.33	0.01	0.03	0.23	1.58	0.00	0.00	0.00	4.18	4.84	1.68	46.04	137.95	797.97	442.70	1000.02	657.71	830.79	492.11	968.69	488.38
11.678	0	0.39	0.17	12.50	0.07	0.15	38.04	0.06	29.43	38.05	36.96	96.92	-38.08	97.00	0.41	1.53	0.97	0.00	29.43	14.94	38.05	43.31	0.00	98.18	71.07	0.00	0.01	0.18	0.44	0.02	0.03	0.36	1.72	0.00	0.00	0.00	3.70	4.63	1.61	45.89	137.60	797.75	442.93	999.11	657.18	830.33	491.88	967.88	488.38
11.711	0	0.30	0.17	3.95	0.08	0.10	37.30	0.06	21.74	31.19	37.70	94.60	-37.74	96.40	0.39	1.64	1.00	0.00	21.74	11.77	31.19	26.89	0.00	97.78	68.55	0.00	0.01	0.12	0.51	0.02	0.03	0.22	1.72	0.00	0.00	0.00	5.31	5.56	1.62	46.03	137.77	796.94	442.28	999.34	657.95	829.99	492.18	967.70	488.18
11.745	0	0.28	0.17	0.93	0.10	0.08	37.83	0.06	17.86	18.73	37.17	85.53	-32.42	96.67	0.45	1.74	1.19	0.00	17.86	11.45	18.73	13.34	0.00	96.71	63.02	0.00	0.01	0.26	0.71	0.02	0.03	0.44	1.63	0.00	0.00	0.00	4.55	5.16	1.72	45.90	137.12	796.64	442.72	998.56	657.67	829.87	492.29	966.93	488.37
11.778	0	0.26	0.17	0.56	0.10	0.08	31.66	0.06	17.46	17.81	43.34	83.53	-28.91	95.80	0.50	1.58	1.08	0.00	17.46	11.84	17.81	12.36	0.00	95.73	50.35	0.00	0.01	0.22	0.97	0.03	0.02	0.62	1.60	0.00	0.00	0.00	5.10	6.36	1.52	45.91	138.87	796.20	442.31	999.12	658.55	828.87	492.12	967.70	488.40
11.811	0	0.23	0.17	0.39	0.11	0.07	30.46	0.06	15.21	15.10	44.54	80.22	-27.79	96.05	0.50	1.75	0.97	0.00	15.21	9.16	15.10	10.05	0.00	95.55	47.06	0.00	0.01	0.29	0.97	0.03	0.02	0.70	1.64	0.00	0.00	0.00	4.29	6.04	1.57	45.79	138.62	796.26	442.57	998.42	657.79	828.72	491.86	967.30	488.41
11.845	0	0.22	0.17	0.35	0.11	0.07	28.47	0.06	16.55	15.15	46.53	81.45	-26.08	96.49	0.52	1.77	0.97	0.00	16.55	8.93	15.15	10.85	0.00	95.19	41.85	0.00	0.01	0.35	1.10	0.03	0.02	0.31	1.48	0.00	0.00	0.00	4.83	5.44	1.64	46.01	137.53	796.78	443.20	998.19	657.38	829.48	493.22	966.92	488.56
11.878	0	0.20	0.17	0.30	0.11	0.07	28.92	0.06	16.82	14.67	46.08	81.73	-25.89	96.53	0.48	1.74	0.99	0.00	16.82	7.12	14.67	8.11	0.00	95.16	42.56	0.00	0.02	0.30	1.06	0.03	0.02	0.52	1.48	0.00	0.00	0.00	4.93	5.37	1.54	46.01	136.80	796.33	443.62	997.43	657.74	829.13	493.36	965.86	488.93
11.911	0	0.19	0.17	0.28	0.11	0.07	27.79	0.06	15.99	14.40	47.21	80.66	-25.53	96.11	0.46	1.85	1.10	0.00	15.99	5.89	14.40	8.65	0.00	95.12	39.79	0.00	0.02	0.33	0.94	0.03	0.02	0.25	1.50	0.00	0.00	0.00	5.52	5.96	1.59	46.02	137.06	795.79	443.08	998.18	658.79	829.17	493.22	966.16	488.85
11.945	0	0.19	0.17	0.33	0.11	0.07	27.12	0.06	17.00	15.97	47.88	82.03	-25.54	96.47	0.46	2.15	1.15	0.00	17.00	5.04	15.97	11.44	0.00	95.23	38.75	0.00	0.02	0.25	0.71	0.02	0.03	0.34	1.55	0.00	0.00	0.00	4.72	5.46	1.55	46.00	136.86	795.68	443.82	997.41	658.70	828.77	493.47	965.56	489.30
11.978	0	0.19	0.17	0.33	0.11	0.08	28.92	0.06	18.64	14.71	46.08	83.74	-24.90	96.16	0.49	2.23	1.16	0.00	18.64	4.94	14.71	10.50	0.00	95.09	42.03	0.00	0.02	0.29	0.69	0.02	0.03	0.25	1.59	0.00	0.00	0.00	4.36	5.89	1.94	45.89	135.73	795.20	443.42	997.53	658.70	829.57	493.16	965.24	489.01
12.011	0	0.20	0.17	0.47	0.10	0.10	29.03	0.06	22.35	16.96	45.97	87.28	-24.33	96.49	0.48	2.33	1.26	0.00	22.35	5.62	16.96	14.87	0.00	94.95	42.73	0.00	0.02	0.25	0.74	0.02	0.02	0.48	1.64	0.00	0.00	0.00	5.37	5.43	1.39	46.15	136.10	795.80	444.14	997.21	658.85	828.95	494.15	964.97	489.40
12.045	0	0.21	0.17	0.76	0.10	0.15	29.16	0.06	29.07	22.90	45.84	91.86	-24.48	96.81	0.63	2.32	1.46	0.00	29.07	7.20	22.90	16.84	0.00	94.42	45.63	0.00	0.02	0.18	0.82	0.02	0.02	0.76	1.74	0.00	0.00	0.00	5.84	4.93	1.60	46.33	138.06	795.41	444.50	996.85	659.27	827.79	494.16	965.81	490.48
12.078	0	0.20	0.16	0.75	0.09	0.19	28.28	0.06	33.01	26.16	46.72	93.91	-23.70	96.77	0.80	2.37	1.48	0.00	33.01	9.86	26.16	14.45	0.00	94.36	44.02	0.00	0.01	0.12	0.86	0.02	0.02	0.80	1.84	0.00	0.00	0.00	5.76	5.00	1.50	46.35	137.54	795.55	444.64	996.78	659.31	827.98	494.17	965.47	490.48
12.112	0	0.19	0.16	0.69	0.09	0.20	24.20	0.06	32.94	28.43	51.60	93.27	-22.81	96.54	0.90	2.37	1.54	0.00	32.94	11.10	28.43	14.22	0.00	93.12	38.29	0.00	0.01	0.06	0.98	0.02	0.02	0.72	2.06	0.00	0.00	0.00	5.65	5.35	1.72	46.24	136.60	794.72	443.97	996.50	658.95	828.15	494.07	964.67	489.67
12.145	0	0.21	0.16	0.48	0.09	0.16	20.92	0.06	29.41	24.77	58.15	90.31	-20.57	95.94	0.87	2.49	1.53	0.00	29.41	12.90	24.77	15.65	0.00	91.70	30.98	0.00	0.01	0.06	1.05	0.02	0.02	0.44	2.06	0.00	0.00	0.00	4.94	6.19	1.90	46.00	136.36	793.81	443.20	996.77	659.28	828.15	493.31	964.45	489.05
12.178	0	0.23	0.16	0.33	0.10	0.12	20.04	0.06	23.75	20.21	59.93	85.19	-20.20	95.91	0.80	2.22	1.63	0.00	23.75	13.93	20.21	14.86	0.00	91.35	27.71	0.00	0.01	0.08	1.12	0.02	0.02	0.58	2.11	0.00	0.00	0.00	4.89	6.23	1.85	46.11	139.22	792.74	443.01	996.22	659.29	825.88	493.40	965.04	489.12
12.212	0	0.25	0.16	0.36	0.10	0.09	19.29	0.06	19.77	20.72	61.42	82.83	-22.06	96.45	0.77	2.09	1.71	0.00	19.77	15.96	20.72	17.85	0.00	92.20	24.85	0.00	0.01	0.08	1.13	0.02	0.02	0.47	2.00	0.00	0.00	0.00	5.30	5.48	1.94	46.09	138.93	791.62	442.71	996.23	660.48	825.54	493.29	964.41	489.22
12.245	0	0.25	0.16	0.61	0.09	0.11	16.08	0.06	23.30	28.56	67.85	89.21	-22.77	95.38	0.62	1.95	1.65	0.00	23.30	18.43	28.56	22.34	0.00	91.06	21.87	0.00	0.01	0.07	1.24	0.02	0.02	1.00	2.11	0.00	0.00	0.00	6.66	6.87	2.36	46.10	138.79	790.28	441.75	996.07	661.36	825.33	492.15	964.10	489.54
12.278	0	0.24	0.16	0.51	0.08	0.12	14.12	0.06	24.31	31.25	71.76	90.62	-22.25	95.99	0.57	1.71	1.75	0.00	24.31	20.56	31.25	19.20	0.00	90.30	17.36	0.00	0.01	0.08	1.33	0.02	0.01	4.19	2.14	0.00	0.00	0.00	7.08	6.12	1.87	46.12	139.98	790.16	441.50	996.49	661.75	824.35	492.75	964.28	488.94
12.312	0	0.24	0.17	0.40	0.09	0.15	17.02	0.06	28.42	28.49	65.95	89.35	-20.52	95.74	0.43	1.60	2.29	0.00	28.42	19.73	28.49	15.11	0.00	91.32	20.59	0.00	0.02	0.15	1.18	0.02	0.02	0.82	2.11	0.00	0.00	0.00	5.41	6.44	1.53	45.96	140.19	790.71	442.20	996.83	661.96	824.35	492.97	964.48	488.97
12.345	0	0.21	0.16	0.25	0.09	0.17	17.86	0.06	29.86	22.36	64.28	89.92	-16.53	96.61	0.32	1.72	2.01	0.00	29.86	14.87	22.36	11.81	0.00	90.71	20.38	0.00	0.03	0.21	1.35	0.03	0.02	0.57	2.18	0.00	0.00	0.00	4.18	5.26	1.38	45.88	139.08	790.20	442.62	997.39	663.33	824.75	493.68	963.75	488.81
12.379	0	0.22	0.16	0.13	0.11	0.15	18.23	0.06	27.15	12.17	63.54	86.34	-11.83	96.69	0.30	1.79	1.83	0.00	27.15	12.17	12.09	9.26	0.00	89.13	19.81	0.00	0.04	0.39	1.84	0.03	0.01	0.33	2.61	0.00	0.00	0.00	4.98	5.13	1.39	46.16	140.25	790.61	443.04	997.85	664.04	824.59	494.06	964.78	489.72
12.412	0	0.19	0.15	0.12	0.11	0.18	16.62	0.06	29.39	12.18	66.76	86.23	-9.57	95.95	0.34	1.76	1.49	0.00	29.39	10.12	12.18	7.22	0.00	86.78	20.99	0.00	0.04	0.36	2.23	0.04	0.01	0.50	3.09	0.00	0.00	0.00	7.33	6.17	2.09	46.74	141.78	790.43	443.69	997.56	664.70	824.39	494.92	966.13	491.83
12.445	0	0.18	0.15	0.11	0.11	0.18	14.89	0.06	29.53	11.38	70.23	83.60	-8.04	96.15	0.41	1.99	1.30	0.00	29.53	8.55	11.38	5.97	0.00	84.07	21.80	0.00	0.04	0.25	2.37	0.04	0.01	0.34	3.29	0.00	0.00	0.00	6.73	5.91	2.25	46.65	140.96	790.18	443.64	997.57	664.85	824.82	494.61	965.76	491.76
12.479	0	0.18	0.14	0.18	0.10	0.32	13.66	0.06	38.53	16.15	72.69	89.34	-5.25	96.28	0.40	1.84	1.19	0.00	38.53	8.76	16.15	8.62	0.00	81.26	24.92	0.00	0.05	0.27	2.90	0.05	0.01	0.34	3.75	0.00	0.00	0.00	5.64	5.73	2.59	46.30	141.24	788.73	442.39	997.85	664.90	824.47	493.72	965.67	490.62
12.512	0	0.16	0.14	0.30	0.09	0.49	12.34	0.06	44.77	21.99	75.32	91.76	-4.52	97.60	0.57	1.94	1.06	0.00	44.77	8.02	21.99	9.42	0.00	78.55	29.38	0.00	0.05	0.39	3.57	0.06	0.01	0.97	4.31	0.00	0.00	0.00	5.60	3.48	2.43	46.19	141.66	787.66	442.06	996.86	664.61	823.01	493.70	964.62	490.04
12.545	0	0.15	0.13	0.30	0.09	0.45	11.52	0.06	43.11	21.11	76.95	89.82	-4.31	97.70	0.65	2.52	0.97	0.00	43.11	5.29	21.11	10.07	0.00	77.32	29.61	0.00	0.06	0.46	3.78	0.07	0.01	0.87	4.47	0.00	0.00	0.00	6.06	3.24	1.97	46.08	139.78	787.42	442.27	996.24	664.76	823.02	494.48	962.71	489.50
12.579	0	0.13	0.13	0.20	0.10	0.55	6.57	0.07	45.50	20.24	86.86	84.50	0.00	97.68	0.72	3.19	0.81	0.00	45.50	4.12	20.24	9.40	0.00	68.94	19.94	0.00	0.07	0.49	4.58	0.09	0.01	0.72	4.92	0.00	0.00	0.00	6.45	3.29	2.05	46.04	140.29	787.19	442.00	996.63	665.22	822.94	494.38	963.15	489.59
12.612	0	0.14	0.13	0.13	0.11	0.36	6.85	0.07	37.58	15.17	86.30	74.69	0.00	97.59	0.89	2.91	0.85	0.00	37.58	4.33	15.17	5.63	0.00	69.22	20.82	0.00	0.07	0.69	4.47	0.09	0.01	2.33	5.09	0.00	0.00	0.00	6.70	3.50	2.21	46.12	140.96	787.49	442.39	997.25	665.77	823.25	495.09	964.13	490.19
12.645	0	0.14	0.12	0.10	0.11	0.25	5.30	0.07	30.73	11.26	89.40	54.28	0.00	97.54	0.97	3.30	0.80	0.00	30.73	4.17	11.26	3.59	0.00	64.74	20.09	0.00	0.08	0.86	4.82	0.11	0.02	0.99	5.44	0.00	0.00	0.00	6.50	3.61	2.28	45.92	141.01	787.31	442.00	997.67	666.02	823.41	494.68	964.34	489.95
12.679	0	0.14	0.11	0.11	0.11	0.30	5.20	0.07	32.21	11.74	89.60	54.57	0.00	97.41	1.06	3.20	0.64	0.00	32.21	4.25	11.74	3.85	0.00	63.40	24.09	0.00	0.10	1.41	4.92	0.14	0.02	2.00	6.28	0.00	0.00	0.00	6.81	3.86	2.44	46.04	141.71	787.96	442.56	998.00	666.26	823.74	494.94	965.39	490.90
12.712	0	0.15	0.11	0.14	0.10	0.26	5.27	0.07	29.61	14.09	89.47	50.76	-0.15	97.43	1.09	3.00	0.69	0.00	29.61	4.94	14.09	5.75	0.00	64.10	26.01	0.00	0.11	2.18	4.78	0.14	0.02	1.79	6.29	0.00	0.00	0.00	7.14	3.82	2.28	45.88	140.41	787.91	442.43	998.37	666.79	824.36	495.31	964.70	490.49
12.746	0	0.14	0.11	0.18	0.10	0.35	4.52	0.07	33.43	17.13	90.97	53.93	0.00	97.65	1.24	3.17	0.70	0.00	33.43	4.67	17.13	8.57	0.00	61.87	25.39	0.00	0.12	2.75	4.83	0.16	0.03	1.83	6.98	0.00	0.00	0.00	6.78	3.36	2.42	45.80	140.80	787.79	442.25	998.72	666.86	824.43	495.28	965.15	490.36
12.779	0	0.14	0.11	0.22	0.09	0.36	4.60	0.07	33.43	18.92	90.79	55.36	0.00	97.80	1.23	2.97	0.67	0.00	33.43	5.21	18.92	10.51	0.00	62.58	26.38	0.00	0.12	2.31	4.15	0.16	0.03	1.19	7.23	0.00	0.00	0.00	7.84	3.02	2.84	45.71	140.46	786.79	441.12	999.13	667.72	824.73	494.13	965.14	490.33
12.812	0	0.17	0.11	0.40	0.09	0.35	5.89	0.07	34.11	22.12	88.22	62.52	-3.28	97.87	1.40	2.70	0.80	0.00	34.11	8.05	22.12	15.04	0.00	65.59	32.46	0.00	0.14	1.74	3.72	0.16	0.03	1.15	6.74	0.00	0.00	0.00	7.28	2.87	2.32	45.50	141.72	786.46	440.98	999.30	668.26	823.48	493.89	965.14	489.95
12.846	0	0.20	0.11	0.55	0.08	0.47	5.36	0.06	38.43	23.38	89.29	61.83	-1.25	96.91	1.53	1.96	0.96	0.00	38.43	11.76	23.38	16.36	0.00	60.91	38.76	0.00	0.13	1.30	3.67	0.19	0.02	2.25	7.16	0.00	0.00	0.00	8.34	4.77	2.46	45.61	143.51	786.25	440.19	999.65	667.95	822.87	493.72	966.32	489.74
12.879	0	0.24	0.11	0.86	0.08	0.59	7.45	0.06	42.73	24.75	85.09	75.74	-2.97	96.92	1.56	1.97	1.05	0.00	42.73	14.89	24.75	20.01	0.00	64.77	45.06	0.00	0.14	1.31	3.25	0.18	0.02	1.53	6.96	0.00	0.00	0.00	8.47	4.76	2.23	45.67	142.07	786.99	441.17	999.39	668.42	823.56	494.03	965.58	490.54
12.912	0	0.32	0.11	1.05	0.08	0.78	10.53	0.06	48.19	24.93	78.93	85.23	-4.05	97.85	1.59	1.67	1.25	0.00	48.19	20.66	24.93	17.31	0.00	66.96	55.49	0.00	0.16	1.65	2.43	0.18	0.02	2.10	6.82	0.00	0.00	0.00	6.92	2.92	2.56	45.47	142.91	786.30	440.94	998.99	667.81	822.91	493.40	965.79	490.25
12.946	0	0.39	0.12	1.10	0.08	1.04	13.46	0.06	53.19	28.21	73.09	92.67	-5.14	96.90	1.55	1.38	1.89	0.00	53.19	28.21	28.05	15.58	0.00	71.71	55.23	0.00	0.15	1.77	1.90	0.20	0.03	3.49	6.83	0.00	0.00	0.00	8.20	4.79	2.83	45.62	143.17	786.14	440.22	999.19	667.51	823.15	493.21	966.29	490.12
12.979	0	0.49	0.11	1.21	0.07	1.27	13.17	0.06	56.13	34.74	73.67	93.76	-4.16	96.98	1.43	1.24	1.88	0.00	56.13	34.74	29.40	15.52	0.00	70.93	56.58	0.00	0.16	2.36	1.76	0.20	0.03	5.64	7.17	0.00	0.00	0.00	8.90	4.65	2.97	45.76	143.16	786.19	440.27	999.25	667.76	823.36	493.30	966.49	490.55
13.012	0	0.56	0.11	1.13	0.07	1.50	13.77	0.06	59.04	38.18	72.45	95.11	-2.28	97.03	1.27	1.09	2.01	0.00	59.04	38.18	28.37	15.62	0.00	71.21	56.06	0.00	0.16	2.17	1.60	0.21	0.03	5.37	7.21	0.00	0.00	0.00	9.31	4.57	2.55	45.81	142.78	786.76	440.48	999.40	667.86	823.44	493.70	966.18	490.36
13.046	0	0.60	0.12	1.32	0.07	1.46	10.44	0.06	58.98	41.82	79.12	94.10	-2.10	97.04	1.09	0.96	2.67	0.00	58.98	41.82	32.84	19.47	0.00	68.81	48.27	0.00	0.13	1.17	1.30	0.19	0.03	6.42	6.99	0.00	0.00	0.00	8.96	4.55	2.78	45.66	143.62	786.08	440.10	998.57	666.88	822.52	493.31	966.11	490.05
13.079	0	0.60	0.12	1.66	0.06	1.60	7.73	0.06	59.81	42.94	84.54	93.51	-0.36	96.98	0.88	0.91	2.69	0.00	59.81	42.94	36.61	25.82	0.00	66.72	40.43	0.00	0.10	0.77	1.31	0.19	0.03	7.74	7.38	0.00	0.00	0.00	8.71	4.66	2.74	45.63	143.50	786.30	440.20	998.40	666.56	822.57	493.14	966.04	490.04
13.113	0	0.54	0.12	5.29	0.05	1.66	5.87	0.06	60.62	52.86	88.26	94.17	-6.90	96.86	0.73	1.21	3.19	0.00	60.62	44.01	52.86	36.36	0.00	67.34	36.14	0.00	0.08	0.27	1.12	0.18	0.02	11.05	7.30	0.00	0.00	0.00	8.49	4.86	2.76	45.66	143.91	786.42	440.35	998.29	666.40	822.40	493.04	966.28	490.24
13.146	0	0.49	0.11	2.84	0.05	1.48	4.86	0.06	57.72	50.97	90.27	93.02	-4.41	97.12	0.65	1.35	3.24	0.00	57.72	44.90	50.97	33.17	0.00	67.84	24.72	0.00	0.07	0.22	1.16	0.18	0.02	23.89	7.75	0.00	0.00	0.00	7.77	4.41	2.84	45.54	144.09	786.42	440.46	997.81	665.82	822.15	492.54	966.22	490.31
13.179	0	0.41	0.11	1.68	0.05	1.29	3.69	0.06	54.54	48.89	92.62	89.78	-1.65	97.05	0.62	1.44	3.06	0.00	54.54	42.50	48.89	30.46	0.00	65.84	15.89	0.00	0.05	0.17	1.35	0.19	0.02	23.09	8.12	0.00	0.00	0.00	7.83	4.54	2.92	45.55	144.42	786.44	440.43	997.69	665.59	822.02	492.43	966.43	490.40
13.213	0	0.33	0.11	0.73	0.06	0.84	3.71	0.06	46.94	41.32	92.58	82.58	-1.31	96.93	0.54	1.84	3.27	0.00	46.94	36.44	41.32	22.52	0.00	65.76	13.62	0.00	0.05	0.17	1.44	0.20	0.02	12.36	8.04	0.00	0.00	0.00	7.88	4.74	2.24	45.57	143.60	787.57	441.51	997.25	665.44	822.02	493.24	965.60	490.62
13.246	0	0.37	0.11	0.36	0.07	0.62	3.75	0.06	42.01	36.22	92.50	74.59	0.00	97.67	0.52	2.13	3.35	0.00	42.01	36.22	30.84	20.57	0.00	64.72	10.19	0.00	0.04	0.12	1.76	0.21	0.02	9.05	7.87	0.00	0.00	0.00	7.91	3.32	1.72	45.57	143.05	788.33	441.89	997.50	665.38	822.20	494.13	965.20	490.15
13.279	0	0.45	0.11	0.34	0.08	0.56	4.18	0.06	40.54	37.96	91.65	74.40	0.00	97.60	0.48	2.54	2.96	0.00	40.54	37.96	25.73	24.86	0.00	66.07	9.73	0.00	0.04	0.10	1.79	0.21	0.02	8.46	7.73	0.00	0.00	0.00	7.66	3.47	1.95	45.56	144.27	789.24	442.04	997.20	663.69	822.17	494.00	966.39	490.28
13.313	0	0.46	0.11	0.32	0.09	0.37	3.01	0.06	32.90	35.98	93.98	49.87	0.00	97.48	0.50	2.73	2.77	0.00	32.90	35.98	21.99	27.32	0.00	60.37	9.50	0.00	0.03	0.07	2.34	0.21	0.02	11.69	7.92	0.00	0.00	0.00	6.20	3.72	3.28	45.36	143.02	788.67	442.00	996.59	662.37	823.65	493.56	966.64	490.67
13.346	0	0.49	0.11	0.39	0.09	0.29	2.96	0.06	30.13	35.19	94.09	43.63	0.00	97.47	0.60	2.54	3.08	0.00	30.13	35.19	21.81	31.32	0.00	60.01	8.35	0.00	0.03	0.04	2.88	0.22	0.02	8.09	7.18	0.00	0.00	0.00	4.39	3.74	3.37	45.00	144.46	787.73	441.94	996.55	662.66	822.57	493.13	967.01	490.58
13.380	0	0.30	0.10	0.25	0.08	0.27	1.79	0.06	26.71	29.87	96.42	26.45	0.00	97.14	0.63	2.37	2.49	0.00	26.71	29.87	26.31	19.35	0.00	53.90	7.26	0.00	0.03	0.05	3.65	0.22	0.01	13.53	8.27	0.00	0.00	0.00	6.33	4.37	2.74	45.09	143.55	787.50	441.55	998.11	665.83	822.99	492.96	966.53	490.81
13.413	0	0.29	0.11	0.24	0.08	0.33	1.64	0.06	30.40	28.93	96.71	27.62	0.00	97.45	0.60	2.16	2.37	0.00	30.40	28.93	25.55	17.08	0.00	50.94	8.39	0.00	0.03	0.09	4.75	0.23	0.01	9.67	8.14	0.00	0.00	0.00	7.56	3.78	2.12	45.33	144.35	788.46	442.04	998.51	666.12	822.58	494.14	966.90	490.91
13.446	0	0.28	0.10	0.16	0.09	0.46	1.55	0.06	35.99	27.32	96.89	32.22	0.00	97.95	0.57	2.15	2.03	0.00	35.99	27.32	21.70	13.56	0.00	48.09	8.04	0.00	0.03	0.12	5.23	0.25	0.01	4.68	8.21	0.00	0.00	0.00	6.69	2.67	1.86	45.03	141.50	789.60	443.19	998.83	666.81	824.40	494.52	965.86	491.37
13.480	0	0.28	0.11	0.10	0.10	0.43	1.32	0.06	36.35	24.74	97.35	24.75	0.00	98.02	0.58	2.20	1.63	0.00	36.35	24.74	14.63	8.72	0.00	43.14	6.61	0.00	0.03	0.16	8.20	0.25	0.01	10.41	7.47	0.00	0.00	0.00	7.46	2.50	1.97	45.08	140.78	790.09	443.29	999.24	666.83	825.32	495.17	966.06	491.45
13.513	0	0.27	0.11	0.07	0.12	0.27	1.29	0.06	29.13	18.91	97.42	13.97	0.00	97.60	0.53	2.08	1.44	0.00	29.13	18.91	8.38	6.98	0.00	41.58	7.31	0.00	0.03	0.17	10.32	0.24	0.01	8.36	6.90	0.00	0.00	0.00	6.56	3.47	1.80	44.85	139.78	790.66	443.81	998.84	666.19	825.75	495.28	965.48	491.35
13.546	0	0.23	0.11	0.07	0.13	0.21	1.40	0.06	25.45	13.61	97.20	11.93	0.00	97.54	0.53	2.04	1.28	0.00	25.45	13.61	6.20	6.81	0.00	43.01	7.84	0.00	0.03	0.17	11.22	0.24	0.01	9.84	6.70	0.00	0.00	0.00	6.68	3.60	1.98	44.80	140.34	790.37	443.61	998.37	665.64	825.29	495.03	965.58	491.35
13.580	0	0.26	0.12	0.09	0.15	0.19	1.73	0.06	24.63	12.02	96.55	14.45	0.00	97.52	0.46	1.99	1.04	0.00	24.63	12.02	6.14	8.32	0.00	46.57	8.67	0.00	0.03	0.18	16.21	0.24	0.01	6.88	5.89	0.00	0.00	0.00	6.41	3.64	2.15	44.76	141.30	790.59	443.64	997.53	664.14	824.69	494.77	965.95	491.34
13.613	0	0.29	0.13	0.16	0.14	0.19	1.46	0.06	26.01	13.02	97.07	13.69	0.00	97.71	0.39	2.01	1.05	0.00	26.01	13.02	9.94	14.65	0.00	44.41	7.75	0.00	0.03	0.06	18.29	0.23	0.01	3.92	5.39	0.00	0.00	0.00	6.31	3.22	3.57	44.89	142.96	789.89	443.32	996.57	662.24	824.59	494.27	967.53	492.21
13.646	0	0.41	0.13	0.51	0.14	0.23	1.44	0.06	30.91	17.12	97.12	19.55	0.00	97.67	0.40	1.77	1.05	0.00	30.91	17.12	16.64	28.20	0.00	44.81	7.68	0.00	0.02	0.02	21.52	0.22	0.01	2.38	4.74	0.00	0.00	0.00	5.85	3.33	3.58	44.77	142.22	789.41	443.35	995.89	662.19	824.36	493.80	966.58	492.18
13.680	0	0.42	0.14	0.76	0.14	0.18	1.69	0.06	27.83	21.19	96.61	21.10	0.00	97.47	0.44	1.61	1.00	0.00	27.83	16.80	21.19	29.53	0.00	49.09	8.00	0.00	0.01	0.01	23.59	0.18	0.01	7.82	3.70	0.00	0.00	0.00	6.19	3.75	2.98	44.68	140.32	789.30	443.58	995.87	663.18	824.59	494.40	964.88	491.72
13.713	0	0.46	0.14	1.55	0.12	0.20	1.81	0.06	29.61	29.02	96.38	27.13	-1.62	96.85	0.42	1.32	0.98	0.00	29.61	19.55	29.02	33.17	0.00	51.43	10.93	0.00	0.01	0.01	25.20	0.18	0.01	6.75	3.75	0.00	0.00	0.00	5.19	4.87	2.50	44.35	139.43	789.54	443.62	995.76	663.12	824.60	493.91	964.00	491.14
13.747	0	0.45	0.15	0.83	0.13	0.16	2.35	0.06	26.52	26.16	95.31	26.81	-4.20	96.31	0.39	1.14	0.90	0.00	26.52	21.97	26.16	20.67	0.00	54.31	15.50	0.00	0.01	0.08	24.41	0.15	0.01	10.72	3.32	0.00	0.00	0.00	5.48	5.69	1.81	44.27	138.75	790.05	443.63	996.50	664.21	824.83	493.67	963.56	490.94
13.780	0	0.46	0.15	0.62	0.14	0.12	3.01	0.06	22.43	21.92	93.97	24.57	-6.38	96.00	0.42	1.19	0.87	0.00	22.43	21.08	21.92	16.12	0.00	56.95	19.62	0.00	0.01	0.13	24.18	0.15	0.01	3.71	2.99	0.00	0.00	0.00	5.35	6.11	0.94	44.51	140.41	791.46	444.69	996.73	664.26	823.90	494.47	964.27	491.35
13.813	0	0.51	0.16	0.50	0.16	0.10	3.18	0.06	19.32	21.83	93.65	21.23	-6.53	96.25	0.48	1.28	0.87	0.00	19.32	21.83	18.39	14.82	0.00	57.69	18.32	0.00	0.01	0.24	25.79	0.15	0.01	2.95	2.69	0.00	0.00	0.00	5.62	5.77	1.07	44.77	140.34	791.98	445.29	995.88	662.87	823.92	495.59	964.20	491.45
13.847	0	0.53	0.15	0.40	0.17	0.07	2.90	0.06	14.38	21.85	94.20	15.95	-6.77	96.64	0.54	1.60	0.64	0.00	14.38	21.85	15.79	11.92	0.00	56.87	16.67	0.00	0.01	0.18	28.98	0.16	0.01	2.17	2.72	0.00	0.00	0.00	5.45	5.20	1.13	44.66	138.19	791.38	445.43	994.47	662.09	824.04	495.76	962.15	491.08
13.880	0	0.43	0.16	0.35	0.18	0.06	4.08	0.06	10.52	15.33	91.84	16.96	-10.75	96.01	0.59	1.85	0.68	0.00	10.52	15.33	13.05	8.20	0.00	60.52	24.42	0.00	0.01	0.24	27.21	0.14	0.02	4.14	2.39	0.00	0.00	0.00	5.47	6.09	1.28	44.87	138.73	791.77	446.10	994.47	662.22	824.14	496.21	962.81	491.93
13.913	0	0.41	0.16	0.57	0.18	0.06	6.88	0.06	10.76	13.94	86.24	26.76	-16.40	96.05	0.64	2.14	0.72	0.00	10.76	11.17	13.94	9.00	0.00	66.87	35.96	0.00	0.02	0.27	27.16	0.13	0.02	6.56	1.96	0.00	0.00	0.00	6.88	6.05	0.86	45.02	138.61	790.99	446.13	993.62	662.65	822.95	496.92	961.47	491.84
13.947	0	0.39	0.16	0.92	0.18	0.07	10.79	0.06	15.56	18.12	78.43	47.29	-20.64	95.89	0.73	2.49	0.74	0.00	15.56	9.56	18.12	8.45	0.00	73.86	42.99	0.00	0.02	0.33	28.57	0.10	0.02	2.18	1.57	0.00	0.00	0.00	6.07	6.26	1.16	45.08	137.79	791.14	447.09	993.06	662.84	823.46	496.84	961.19	492.96
13.980	0	0.34	0.16	0.81	0.17	0.09	14.10	0.06	20.46	15.96	71.80	56.52	-19.51	96.15	0.72	2.67	0.63	0.00	20.46	6.27	15.96	6.10	0.00	76.14	49.02	0.00	0.01	0.79	25.50	0.10	0.02	2.51	1.65	0.00	0.00	0.00	5.13	5.91	0.32	44.93	136.88	792.23	447.94	992.59	662.68	823.33	496.36	960.17	493.08
14.013	0	0.34	0.16	0.95	0.18	0.14	19.61	0.07	28.11	16.33	60.77	78.29	-18.72	95.80	0.82	3.04	0.60	0.00	28.11	5.72	16.33	7.22	0.00	81.18	52.20	0.00	0.01	0.81	25.05	0.10	0.03	3.73	1.59	0.00	0.00	0.00	6.86	6.36	1.02	45.22	137.98	792.13	447.70	991.50	660.87	822.94	496.89	960.88	493.37
14.047	0	0.33	0.17	0.72	0.17	0.18	21.34	0.06	32.29	16.13	57.32	85.51	-16.72	94.67	0.92	2.22	0.70	0.00	32.29	7.00	16.13	5.62	0.00	83.14	48.31	0.00	0.01	0.66	23.33	0.09	0.03	2.47	1.42	0.00	0.00	0.00	6.59	7.62	1.24	44.85	136.81	791.23	446.93	991.13	660.50	823.15	496.37	959.91	492.55
14.080	0	0.36	0.17	0.69	0.17	0.17	22.12	0.06	31.75	13.87	55.75	83.89	-16.29	95.01	1.00	1.66	0.76	0.00	31.75	8.13	13.87	5.53	0.00	82.12	51.17	0.00	0.02	0.66	22.48	0.09	0.04	1.34	1.43	0.00	0.00	0.00	6.44	7.27	0.74	44.95	140.09	791.08	446.82	990.72	659.85	820.68	496.52	960.71	492.16
14.114	0	0.35	0.17	0.85	0.15	0.16	28.43	0.06	31.06	15.03	46.57	86.38	-20.59	95.30	1.11	1.18	0.84	0.00	31.06	8.52	15.03	5.60	0.00	85.26	60.66	0.00	0.02	0.68	17.58	0.08	0.05	2.99	1.33	0.00	0.00	0.00	7.11	6.95	0.62	45.08	140.11	791.35	447.09	990.56	659.89	820.60	496.87	960.64	492.45
14.147	0	0.36	0.17	0.82	0.15	0.14	34.42	0.06	28.16	12.31	40.58	86.33	-23.12	96.20	1.08	1.16	0.74	0.00	28.16	8.48	12.31	4.92	0.00	88.11	66.94	0.00	0.03	0.98	15.08	0.09	0.08	3.60	1.30	0.00	0.00	0.00	6.41	5.84	0.64	45.10	136.80	792.19	448.44	990.12	660.21	822.45	497.23	959.20	493.36
14.180	0	0.35	0.17	0.69	0.15	0.13	35.72	0.06	26.57	9.85	39.28	85.07	-23.13	95.71	0.98	1.18	0.66	0.00	26.57	7.25	9.85	3.87	0.00	88.42	68.43	0.00	0.03	1.58	13.81	0.09	0.09	7.50	1.40	0.00	0.00	0.00	5.72	6.47	0.18	45.06	136.60	792.98	449.07	989.67	659.56	822.25	497.37	958.80	493.33
14.214	0	0.35	0.17	0.54	0.14	0.16	36.99	0.06	30.20	8.54	38.01	88.66	-20.33	95.11	0.82	1.07	0.59	0.00	30.20	8.54	8.02	3.01	0.00	88.72	67.50	0.00	0.04	1.58	11.33	0.09	0.11	13.59	1.49	0.00	0.00	0.00	4.73	7.16	-0.79	44.92	136.59	792.69	449.42	988.64	659.26	820.58	497.09	957.11	493.12
14.247	0	0.37	0.17	0.45	0.15	0.13	33.64	0.06	27.36	10.60	41.36	85.51	-19.65	96.73	0.82	1.16	0.57	0.00	27.36	10.60	7.02	3.41	0.00	88.07	62.18	0.00	0.04	1.24	12.05	0.10	0.10	2.46	1.48	0.00	0.00	0.00	4.26	5.07	-0.98	44.68	135.33	792.01	448.69	986.98	657.53	819.84	496.57	955.06	491.29
14.280	0	0.36	0.17	0.41	0.15	0.15	32.83	0.06	29.13	10.48	42.17	86.81	-18.12	96.67	0.79	1.17	0.56	0.00	29.13	10.48	6.93	2.83	0.00	87.65	60.60	0.00	0.05	0.95	11.95	0.10	0.13	5.32	1.56	0.00	0.00	0.00	6.39	5.16	0.57	45.37	137.85	792.40	448.81	986.73	656.24	820.25	497.00	958.04	493.04
14.314	0	0.35	0.16	0.43	0.15	0.19	33.90	0.06	33.01	9.89	41.10	89.96	-16.18	96.41	0.70	1.87	0.48	0.00	33.01	9.89	6.73	3.35	0.00	87.61	62.69	0.00	0.04	0.60	11.08	0.11	0.13	19.44	1.90	0.00	0.00	0.00	5.60	5.54	0.72	45.36	135.35	792.83	449.18	986.70	656.27	821.86	496.65	957.17	493.23
14.347	0	0.35	0.16	0.48	0.15	0.16	31.79	0.06	29.06	10.76	43.21	86.25	-18.19	96.67	0.64	2.41	0.50	0.00	29.06	10.76	7.84	3.70	0.00	87.13	62.83	0.00	0.03	0.36	12.00	0.12	0.12	4.01	2.00	0.00	0.00	0.00	4.72	5.15	-0.22	45.33	136.10	792.24	449.36	986.47	656.69	820.10	497.64	956.10	492.22
14.381	0	0.33	0.15	0.45	0.14	0.28	31.78	0.06	38.41	11.59	43.22	92.97	-13.47	95.48	0.64	3.07	0.42	0.00	38.41	11.59	9.43	2.50	0.00	87.07	61.20	0.00	0.02	0.14	11.52	0.14	0.15	5.53	2.59	0.00	0.00	0.00	4.92	6.75	0.05	45.63	138.17	792.22	449.54	986.54	656.43	819.41	498.26	957.46	492.64
14.414	0	0.36	0.14	0.40	0.15	0.31	27.40	0.07	39.48	14.63	47.60	92.06	-10.70	94.95	0.71	3.23	0.37	0.00	39.48	14.63	9.31	2.19	0.00	84.35	57.81	0.00	0.01	0.15	12.74	0.18	0.15	2.78	3.03	0.00	0.00	0.00	4.92	7.33	0.04	45.60	137.85	791.87	449.23	986.92	657.00	819.59	498.06	957.32	492.44
14.447	0	0.38	0.14	0.41	0.14	0.44	28.09	0.07	45.03	17.85	46.91	95.00	-8.80	94.49	0.77	3.29	0.35	0.00	45.03	17.85	11.18	1.80	0.00	84.95	56.94	0.00	0.01	0.18	12.15	0.19	0.15	3.29	3.23	0.00	0.00	0.00	3.22	7.79	0.32	45.59	138.83	791.01	449.17	987.00	657.37	819.00	497.68	957.73	492.46
14.481	0	0.34	0.14	0.33	0.15	0.35	21.33	0.07	40.71	15.24	57.34	90.50	-7.32	95.68	0.79	4.09	0.37	0.00	40.71	15.24	9.86	1.95	0.00	80.67	51.49	0.00	0.01	0.20	13.68	0.22	0.16	7.42	3.36	0.00	0.00	0.00	4.20	6.51	-1.18	45.48	138.08	791.02	448.70	985.92	656.75	817.20	496.61	955.20	491.88
14.514	0	0.34	0.14	0.41	0.14	0.32	22.81	0.07	38.76	14.80	54.38	88.95	-9.93	94.68	0.91	4.27	0.37	0.00	38.76	14.80	10.31	2.86	0.00	80.53	58.06	0.00	0.01	0.58	11.07	0.20	0.17	1.99	3.42	0.00	0.00	0.00	8.37	7.60	0.52	46.01	136.28	790.38	448.07	985.32	656.90	819.33	496.83	955.55	492.78
14.547	0	0.35	0.14	0.46	0.14	0.29	23.15	0.07	37.45	15.60	53.70	87.75	-11.41	94.82	0.94	4.38	0.31	0.00	37.45	15.60	10.70	3.99	0.00	80.39	60.66	0.00	0.01	1.10	10.08	0.19	0.17	2.52	3.36	0.00	0.00	0.00	8.57	7.47	0.71	46.17	135.31	789.38	448.12	984.48	657.23	819.08	496.88	954.33	492.99
14.581	0	0.36	0.13	0.53	0.13	0.20	25.08	0.07	30.56	15.51	49.92	82.79	-15.47	95.98	0.96	4.02	0.22	0.00	30.56	15.51	10.25	5.44	0.00	82.33	64.54	0.00	0.01	0.93	8.95	0.22	0.16	7.26	3.69	0.00	0.00	0.00	5.66	6.14	-0.01	46.03	136.13	789.43	448.96	983.89	657.13	817.62	496.63	953.69	492.73
14.614	0	0.33	0.13	0.61	0.13	0.29	26.54	0.07	36.64	13.51	48.46	88.82	-14.46	95.39	1.02	4.21	0.21	0.00	36.64	13.51	12.47	4.76	0.00	82.49	67.17	0.00	0.01	1.85	8.64	0.21	0.17	2.58	3.78	0.00	0.00	0.00	8.17	6.85	0.05	46.42	135.40	789.23	448.81	983.29	656.96	817.67	497.39	953.00	492.90
14.647	0	0.29	0.13	0.62	0.13	0.23	25.03	0.07	32.32	12.45	49.97	84.57	-15.86	95.24	0.93	4.30	0.15	0.00	32.32	10.45	12.45	4.68	0.00	82.19	66.88	0.00	0.02	1.27	9.48	0.23	0.17	1.54	3.97	0.00	0.00	0.00	7.25	7.02	-0.10	46.43	136.65	788.70	448.55	983.21	656.61	816.59	497.63	953.13	492.17
14.681	0	0.27	0.12	0.57	0.13	0.24	20.44	0.07	31.83	12.40	59.13	79.85	-13.73	95.24	0.87	4.69	0.13	0.00	31.83	8.53	12.40	3.91	0.00	78.64	64.44	0.00	0.02	1.10	11.04	0.22	0.13	2.67	4.40	0.00	0.00	0.00	7.15	7.02	0.02	46.54	135.87	788.03	448.79	982.48	656.84	816.42	497.68	952.18	492.46
14.714	0	0.24	0.12	0.48	0.14	0.25	18.58	0.07	32.48	12.23	62.84	80.35	-12.18	95.48	0.87	5.69	0.11	0.00	32.48	7.05	12.23	3.75	0.00	78.38	59.17	0.00	0.02	1.60	11.57	0.22	0.13	2.92	4.38	0.00	0.00	0.00	6.25	6.75	-0.37	46.56	136.47	787.85	448.82	982.16	656.38	815.47	498.01	951.79	491.75
14.748	0	0.25	0.12	0.46	0.15	0.28	15.54	0.07	34.41	11.13	68.92	78.22	-8.50	95.45	0.87	6.19	0.10	0.00	34.41	7.49	11.13	4.47	0.00	74.84	56.54	0.00	0.02	0.67	13.84	0.24	0.11	2.22	4.60	0.00	0.00	0.00	6.50	6.78	-0.16	46.59	134.99	786.66	448.45	981.91	657.09	815.73	498.02	950.56	491.53
14.781	0	0.26	0.12	0.39	0.16	0.28	13.92	0.08	34.73	9.86	72.17	76.36	-6.63	95.35	0.84	7.07	0.10	0.00	34.73	8.00	9.86	3.90	0.00	73.20	53.70	0.00	0.02	0.74	14.58	0.24	0.10	2.17	4.53	0.00	0.00	0.00	6.09	6.90	-0.35	46.53	134.78	785.75	448.38	981.91	658.17	815.18	497.94	949.80	491.45
14.814	0	0.26	0.11	0.33	0.18	0.27	10.59	0.08	33.89	8.58	78.81	69.61	-3.46	95.84	0.74	7.27	0.10	0.00	33.89	7.87	8.58	4.79	0.00	69.75	46.47	0.00	0.02	0.30	17.28	0.25	0.09	5.21	4.53	0.00	0.00	0.00	6.79	6.31	0.52	46.73	134.37	784.57	448.53	980.69	657.75	815.09	498.62	949.30	492.05
14.848	0	0.27	0.12	0.23	0.19	0.21	6.70	0.08	30.43	7.84	86.61	50.92	0.00	95.46	0.72	6.72	0.11	0.00	30.43	7.84	6.48	4.94	0.00	63.36	36.60	0.00	0.02	0.11	19.24	0.25	0.10	2.08	4.18	0.00	0.00	0.00	7.64	6.77	0.55	46.72	133.63	783.75	448.34	980.31	658.42	814.90	498.58	948.37	492.18
14.881	0	0.28	0.12	0.19	0.20	0.19	5.74	0.07	28.38	8.50	88.52	44.70	0.00	94.00	0.62	6.42	0.12	0.00	28.38	8.50	4.91	4.91	0.00	62.30	30.44	0.00	0.01	0.08	21.12	0.25	0.10	2.90	4.22	0.00	0.00	0.00	7.22	8.24	0.51	46.68	133.65	783.51	449.01	979.43	658.44	814.30	498.65	947.83	492.82
14.914	0	0.34	0.12	0.21	0.20	0.19	4.22	0.07	28.59	11.96	91.56	36.35	0.00	95.85	0.62	5.65	0.13	0.00	28.59	11.96	5.67	8.27	0.00	57.77	25.30	0.00	0.01	0.03	22.50	0.24	0.10	1.68	3.95	0.00	0.00	0.00	3.73	6.30	-0.59	46.00	134.80	783.17	448.76	978.73	657.55	812.02	497.34	946.68	491.13
14.948	0	0.44	0.13	0.31	0.19	0.21	3.82	0.07	31.52	16.68	92.35	35.43	0.00	95.14	0.63	4.46	0.15	0.00	31.52	16.68	7.76	11.35	0.00	54.34	28.19	0.00	0.01	0.07	24.21	0.23	0.11	1.59	3.60	0.00	0.00	0.00	5.09	7.13	0.39	45.92	131.75	782.51	447.82	978.08	656.63	813.94	496.77	945.56	490.82
14.981	0	0.54	0.14	0.28	0.18	0.23	2.52	0.07	32.65	23.41	94.96	27.23	0.00	94.49	0.66	3.45	0.17	0.00	32.65	23.41	9.62	10.49	0.00	48.45	21.91	0.00	0.01	0.13	25.32	0.24	0.11	1.12	3.63	0.00	0.00	0.00	5.52	7.79	1.13	45.94	132.28	781.70	447.67	976.33	655.13	813.15	496.22	945.34	491.29
15.014	0	0.55	0.14	0.27	0.18	0.19	1.67	0.06	28.94	24.36	96.66	14.87	0.00	94.88	0.72	2.84	0.17	0.00	28.94	24.36	11.17	9.04	0.00	42.68	18.78	0.00	0.01	0.15	27.45	0.26	0.11	1.03	3.72	0.00	0.00	0.00	7.43	7.40	1.57	46.82	140.60	781.86	448.34	976.69	654.82	809.73	498.26	950.24	493.17
15.048	0	0.67	0.14	0.23	0.22	0.17	0.78	0.06	26.01	25.99	98.45	8.72	0.00	95.89	0.68	2.00	0.21	0.00	26.01	25.99	10.42	4.40	0.00	30.72	12.10	0.00	0.01	0.32	38.09	0.30	0.10	0.95	4.08	0.00	0.00	0.00	7.62	6.26	1.64	46.84	142.15	780.43	447.91	977.65	656.67	808.80	499.01	950.83	493.06
15.081	0	0.75	0.13	0.18	0.21	0.15	0.78	0.06	24.19	29.99	98.45	6.03	0.00	96.94	0.78	1.63	0.21	0.00	24.19	30.91	8.50	2.41	0.00	29.99	13.26	0.00	0.02	0.46	34.96	0.28	0.11	1.71	4.37	0.00	0.00	0.00	5.57	4.72	1.07	45.95	136.35	779.40	446.68	977.46	657.43	810.42	496.66	946.65	490.88
15.115	0	1.11	0.13	0.25	0.25	0.24	0.54	0.06	21.72	21.72	97.78	19.49	0.00	95.19	0.88	1.39	0.26	0.00	31.38	35.81	9.18	2.16	0.00	21.72	13.63	0.00	0.02	1.13	44.30	0.31	0.11	1.31	4.52	0.00	0.00	0.00	6.84	7.07	1.59	46.77	145.45	779.88	446.50	980.76	659.07	808.40	497.99	953.75	492.54
15.148	0	1.41	0.13	0.35	0.23	0.36	0.53	0.06	21.31	21.31	97.18	31.17	0.00	94.82	0.98	1.23	0.36	0.00	38.10	42.86	13.21	4.24	0.00	21.31	14.58	0.00	0.03	0.91	45.37	0.29	0.11	2.44	4.97	0.00	0.00	0.00	7.05	7.47	1.91	46.68	140.69	779.26	446.89	980.84	660.64	810.85	498.57	951.42	492.80
15.181	0	1.36	0.13	0.54	0.22	0.39	0.58	0.06	22.88	22.88	97.28	34.63	0.00	95.37	0.87	1.28	0.38	0.00	39.51	40.77	16.27	7.94	0.00	22.88	16.72	0.00	0.04	0.75	45.92	0.29	0.12	1.29	4.83	0.00	0.00	0.00	8.51	6.87	1.83	46.67	139.49	778.50	446.40	981.59	662.65	811.33	498.54	950.71	492.89
15.215	0	1.48	0.13	0.57	0.28	0.34	0.37	0.06	16.58	16.58	97.04	46.38	1.05	96.18	0.81	1.84	0.60	0.00	37.87	37.99	14.36	10.26	0.00	16.58	9.51	0.00	0.03	0.12	53.66	0.34	0.11	3.73	4.56	0.00	0.00	0.00	8.39	5.86	1.47	46.55	138.60	778.13	446.43	982.31	664.36	811.54	498.66	950.02	492.81
15.248	0	1.37	0.13	0.55	0.30	0.32	0.40	0.06	17.00	17.00	97.25	45.26	1.21	95.86	0.76	2.28	0.65	0.00	36.87	33.93	11.82	11.26	0.00	17.00	10.39	0.00	0.03	0.07	54.10	0.36	0.11	4.67	4.39	0.00	0.00	0.00	8.37	6.29	1.14	46.63	139.21	778.02	446.66	982.30	664.68	810.85	499.21	949.91	492.74
15.281	0	1.47	0.13	0.38	0.31	0.23	0.52	0.06	20.15	20.15	97.05	29.71	0.00	95.53	0.66	2.53	0.71	0.00	31.38	36.03	7.11	7.60	0.00	20.15	14.25	0.00	0.04	0.07	51.24	0.36	0.14	3.57	4.24	0.00	0.00	0.00	8.84	6.69	1.37	46.79	140.13	777.69	446.45	982.43	664.73	810.55	499.43	950.53	492.86
15.315	0	1.28	0.13	0.43	0.29	0.24	0.65	0.07	22.17	22.17	97.44	23.80	0.00	96.19	0.64	3.51	0.73	0.00	32.20	33.19	6.83	8.91	0.00	22.17	21.14	0.00	0.04	0.15	46.65	0.38	0.15	8.09	4.23	0.00	0.00	0.00	7.38	5.85	1.16	46.56	139.34	776.12	445.83	982.81	665.84	810.13	499.64	949.23	491.55
15.348	0	1.13	0.13	0.55	0.29	0.33	0.67	0.07	23.36	23.36	97.74	32.71	0.00	95.69	0.59	4.44	0.71	0.00	37.59	30.92	10.08	10.80	0.00	23.36	20.58	0.00	0.03	0.57	46.77	0.42	0.14	9.49	4.36	0.00	0.00	0.00	10.19	6.49	1.22	47.12	142.03	775.61	445.32	982.47	665.54	808.47	500.62	950.22	491.74
15.382	0	0.77	0.12	1.07	0.21	0.41	0.66	0.07	24.97	24.97	97.86	24.12	0.00	95.82	0.54	5.54	0.64	0.01	41.19	27.28	20.51	17.46	0.00	24.97	24.20	0.00	0.03	1.79	37.88	0.43	0.14	9.23	4.58	0.00	0.00	0.00	9.88	6.34	0.71	46.96	139.28	774.34	444.67	982.26	666.85	808.56	499.79	947.55	490.78
15.415	0	0.53	0.12	0.92	0.19	0.48	0.75	0.08	27.95	22.17	98.15	21.14	0.00	96.26	0.50	6.70	0.57	0.01	43.35	22.17	22.00	15.91	0.00	27.95	24.37	0.00	0.02	1.34	33.60	0.43	0.14	2.84	4.84	0.00	0.00	0.00	7.83	5.76	-0.08	46.85	138.57	773.73	444.19	982.20	666.97	807.74	499.05	945.96	489.23
15.448	0	0.39	0.11	0.60	0.17	0.59	1.08	0.08	31.38	19.16	97.83	23.57	0.00	95.27	0.49	7.30	0.49	0.01	47.32	18.56	19.16	11.89	0.00	31.38	30.36	0.00	0.02	1.71	24.68	0.35	0.13	3.78	4.63	0.00	0.00	0.00	5.70	6.99	0.26	46.63	137.81	772.12	443.29	981.94	667.38	807.54	496.94	945.10	488.65
15.482	0	0.34	0.12	0.35	0.16	0.42	1.70	0.07	41.23	13.80	96.60	33.82	0.00	94.65	0.42	5.63	0.38	0.01	41.23	13.80	11.46	4.45	0.00	33.77	43.75	0.00	0.04	4.63	18.09	0.30	0.12	8.46	4.74	0.00	0.00	0.00	6.06	7.63	-0.28	46.88	137.86	772.94	443.32	982.83	668.38	807.77	496.20	945.44	488.97
15.515	0	0.31	0.12	0.27	0.15	0.38	1.98	0.07	39.26	10.20	96.04	37.49	0.00	94.38	0.34	4.98	0.36	0.01	39.26	10.20	8.64	2.13	0.00	34.74	47.71	0.00	0.06	10.19	13.40	0.28	0.12	1.85	4.77	0.00	0.00	0.00	6.42	7.89	-0.63	47.12	135.89	773.65	444.20	981.66	667.86	808.16	496.20	943.89	489.56
15.548	0	0.37	0.12	0.20	0.15	0.31	1.96	0.07	36.19	6.73	96.08	36.63	0.00	94.73	0.27	4.90	0.31	0.01	36.19	6.73	4.52	1.02	0.00	32.86	50.33	0.00	0.09	30.53	10.04	0.27	0.12	1.84	4.56	0.00	0.00	0.00	5.88	7.55	-1.18	47.31	137.28	773.53	444.41	980.61	666.68	806.31	496.76	943.37	488.88
15.582	0	0.49	0.13	0.20	0.14	0.36	3.48	0.07	39.74	5.31	93.03	53.16	-3.85	95.19	0.23	4.46	0.28	0.01	39.74	5.31	3.92	0.65	0.00	41.01	55.17	0.00	0.12	55.00	5.93	0.27	0.09	3.20	4.03	0.00	0.00	0.00	5.21	7.08	-0.57	47.29	136.54	773.13	444.10	980.27	665.86	806.96	496.55	943.27	488.53
15.615	0	0.55	0.13	0.23	0.13	0.55	3.62	0.07	47.34	4.45	92.75	84.16	-3.41	95.09	0.21	3.88	0.26	0.01	47.34	3.67	4.45	0.97	0.00	39.12	58.99	0.00	0.17	66.78	4.43	0.27	0.09	4.78	4.13	0.00	0.00	0.00	5.32	7.18	-0.65	47.41	135.66	773.15	444.19	980.17	665.79	807.31	496.92	942.70	488.36
15.648	0	0.61	0.13	0.21	0.13	0.80	4.09	0.07	53.83	3.44	91.82	95.18	-2.63	93.83	0.18	3.79	0.23	0.01	53.83	2.66	3.44	0.88	0.00	39.60	60.00	0.00	0.29	76.63	2.68	0.26	0.08	5.86	4.11	0.00	0.00	0.00	5.35	8.39	-0.78	47.43	135.36	772.94	444.06	979.87	665.50	807.11	497.01	942.17	487.98
15.682	0	0.70	0.13	0.32	0.12	1.38	6.20	0.07	64.00	5.65	87.60	98.86	-4.60	95.14	0.16	3.63	0.17	0.01	64.00	2.28	5.65	1.28	0.00	42.84	70.69	0.00	0.51	84.91	1.08	0.26	0.06	3.99	3.94	0.00	0.00	0.00	5.87	7.13	-0.80	47.48	137.17	770.93	442.81	978.74	665.30	804.56	496.10	941.44	487.17
15.715	0	0.71	0.13	0.42	0.11	1.42	8.87	0.06	64.58	7.60	82.26	98.97	-8.61	93.16	0.15	3.34	0.17	0.01	64.58	2.32	7.60	1.55	0.00	48.84	75.45	0.00	0.64	85.52	0.78	0.23	0.05	1.82	3.86	0.00	0.00	0.00	7.72	8.94	0.31	47.70	139.20	769.88	441.55	978.81	664.81	804.25	495.81	943.19	487.31
15.749	0	0.68	0.13	0.82	0.10	1.85	14.16	0.06	69.32	16.74	71.67	99.48	-16.12	93.79	0.14	3.45	0.13	0.01	69.32	2.55	16.74	2.88	0.00	59.14	80.24	0.00	0.65	89.39	0.27	0.17	0.05	1.54	3.87	0.00	0.00	0.00	8.69	8.42	-0.01	47.84	138.42	770.00	442.20	977.96	665.17	803.91	495.98	942.10	488.08
15.782	0	0.78	0.14	1.00	0.10	1.79	19.71	0.06	69.28	15.59	60.59	99.57	-19.79	95.24	0.13	3.42	0.11	0.01	69.28	2.67	15.59	2.47	0.00	63.20	88.57	0.00	0.62	91.79	0.14	0.14	0.03	1.33	3.59	0.00	0.00	0.00	6.41	7.02	-0.47	47.60	139.05	770.15	442.05	977.17	663.55	802.75	495.07	941.56	486.89
15.815	0	0.84	0.14	1.04	0.10	1.62	23.66	0.06	67.91	14.21	52.67	99.56	-22.07	94.69	0.14	3.24	0.11	0.01	67.91	2.72	14.21	2.15	0.00	66.00	92.09	0.00	0.59	92.97	0.11	0.14	0.03	1.30	3.37	0.00	0.00	0.00	6.77	7.60	-0.84	47.69	137.15	770.13	442.64	976.47	663.85	802.98	495.56	939.88	487.11
15.849	0	0.87	0.14	0.95	0.10	1.67	25.93	0.06	68.98	12.16	49.07	99.61	-21.46	94.65	0.13	2.75	0.09	0.01	68.98	2.48	12.16	1.37	0.00	66.74	93.32	0.00	0.61	93.10	0.04	0.12	0.03	1.35	3.14	0.00	0.00	0.00	5.83	7.63	-1.01	47.58	136.66	770.10	442.53	975.62	662.55	802.64	495.27	939.01	486.32
15.882	0	0.95	0.14	0.85	0.11	1.84	26.72	0.06	70.64	9.53	48.28	99.70	-19.97	94.93	0.13	2.79	0.09	0.01	70.64	2.57	9.53	0.83	0.00	65.88	94.87	0.00	0.60	95.15	0.04	0.11	0.03	3.79	3.18	0.00	0.00	0.00	6.00	7.36	-1.56	47.49	135.26	770.10	442.30	975.31	662.09	802.68	495.68	937.54	485.32
15.915	0	0.98	0.14	0.81	0.11	1.87	26.57	0.06	70.69	8.23	48.43	99.72	-19.07	94.83	0.13	2.76	0.07	0.01	70.69	3.10	8.23	0.59	0.00	65.06	95.81	0.00	0.61	94.68	0.03	0.11	0.02	4.38	3.27	0.00	0.00	0.00	4.66	7.45	-1.71	47.25	133.99	770.07	442.18	974.64	660.97	802.84	495.20	936.41	484.48
15.949	0	0.96	0.14	0.76	0.11	1.67	24.33	0.06	68.65	7.77	51.34	99.65	-18.68	94.32	0.15	2.56	0.07	0.01	68.65	2.92	7.77	0.41	0.00	63.30	94.99	0.00	0.61	93.43	0.02	0.12	0.02	1.65	3.29	0.00	0.00	0.00	5.13	7.95	-1.90	47.24	134.16	769.93	441.72	974.31	660.47	802.35	494.88	936.06	483.99
15.982	0	0.97	0.14	0.85	0.11	1.71	28.48	0.06	69.48	9.68	46.52	99.67	-21.00	94.14	0.18	2.71	0.08	0.01	69.48	3.85	9.68	0.71	0.00	67.67	94.93	0.00	0.60	93.92	0.02	0.12	0.02	3.22	3.11	0.00	0.00	0.00	7.88	8.12	-0.13	47.64	138.26	769.20	440.90	973.79	659.95	801.37	493.56	939.41	485.95
16.015	0	0.93	0.14	0.87	0.11	1.58	32.35	0.06	68.30	9.55	42.65	99.63	-21.91	94.11	0.19	3.02	0.08	0.01	68.30	4.15	9.55	1.19	0.00	71.36	94.73	0.00	0.55	89.81	0.01	0.12	0.02	8.34	2.98	0.00	0.00	0.00	7.60	8.14	0.15	47.39	139.25	767.15	438.74	974.82	660.85	800.66	492.27	939.68	484.38
16.049	0	0.88	0.14	0.82	0.11	1.73	46.79	0.06	69.92	8.18	28.21	99.62	-22.36	92.77	0.22	3.19	0.08	0.01	69.92	5.07	8.18	2.68	0.00	82.75	92.74	0.00	0.50	82.49	0.01	0.10	0.01	14.63	2.95	0.00	0.00	0.00	8.37	9.24	-0.44	47.15	135.46	766.34	438.65	973.82	661.07	801.13	493.00	936.26	483.43
16.082	0	0.96	0.14	0.77	0.12	2.03	47.55	0.07	72.64	7.37	27.45	99.63	-19.90	92.33	0.27	3.58	0.07	0.01	72.64	7.37	7.04	4.36	0.00	83.40	90.45	0.00	0.51	81.29	0.01	0.10	0.01	11.93	3.06	0.00	0.00	0.00	9.25	9.56	0.15	47.18	134.55	764.47	438.10	972.85	661.12	800.84	493.60	934.98	483.12
16.116	0	0.98	0.14	0.65	0.13	2.34	52.41	0.07	75.41	11.22	22.59	99.62	-16.49	94.16	0.41	4.93	0.07	0.01	75.41	11.22	4.86	5.10	0.00	87.14	87.37	0.00	0.43	73.06	0.01	0.10	0.01	13.71	2.94	0.00	0.00	0.00	8.40	8.10	0.83	47.25	137.87	763.72	437.58	973.45	661.15	799.76	493.31	937.26	483.21
16.149	0	1.04	0.13	0.68	0.13	2.36	54.83	0.07	75.63	13.87	20.17	99.70	-17.86	94.19	0.49	6.12	0.06	0.01	75.63	13.87	6.11	5.69	0.00	90.06	86.07	0.00	0.36	73.77	0.01	0.09	0.01	6.54	2.93	0.00	0.00	0.00	9.18	8.07	0.33	47.31	138.88	763.08	437.27	973.57	661.97	798.48	493.72	936.94	482.87
16.182	0	1.21	0.13	0.70	0.13	1.98	54.98	0.07	72.58	15.75	20.02	99.64	-22.10	95.78	0.68	6.53	0.07	0.02	72.58	15.75	7.18	4.58	0.00	90.67	86.98	0.00	0.30	81.57	0.01	0.09	0.01	3.70	2.85	0.00	0.00	0.00	8.37	6.39	0.49	47.38	139.03	763.70	437.87	974.22	662.58	799.14	493.62	937.82	483.65
16.216	0	1.32	0.13	0.78	0.14	1.76	54.21	0.08	70.85	18.29	20.79	99.57	-23.40	95.61	0.78	7.52	0.06	0.02	70.85	18.29	7.57	5.08	0.00	90.10	88.56	0.00	0.25	81.17	0.01	0.11	0.01	3.73	2.65	0.00	0.00	0.00	8.52	6.59	0.42	47.35	138.94	763.91	438.02	974.22	662.58	799.22	493.76	937.80	483.75
16.249	0	1.01	0.13	0.53	0.15	1.19	51.45	0.08	64.19	12.12	23.55	99.26	-24.01	95.02	0.74	8.50	0.06	0.02	64.19	12.12	4.65	2.82	0.00	90.03	84.43	0.00	0.22	79.90	0.01	0.10	0.01	1.78	2.50	0.00	0.00	0.00	9.80	7.26	0.67	47.60	142.23	763.95	438.12	975.50	664.07	798.48	494.27	940.41	484.99
16.282	0	1.06	0.13	0.42	0.15	0.82	51.91	0.08	57.40	10.62	23.09	98.82	-27.47	95.09	0.79	7.45	0.06	0.01	57.40	10.62	2.38	1.38	0.00	91.04	83.11	0.00	0.27	85.78	0.01	0.09	0.01	2.14	2.52	0.02	0.00	0.00	9.63	7.18	0.75	47.44	141.40	763.05	437.25	975.96	664.60	798.78	493.94	939.84	484.13
16.316	0	0.98	0.14	0.38	0.15	0.70	51.45	0.08	54.21	8.17	23.55	98.48	-28.23	94.76	0.83	6.78	0.05	0.01	54.21	8.17	1.35	0.72	0.00	91.00	82.69	0.00	0.31	86.26	0.01	0.08	0.01	2.03	2.72	0.25	0.00	0.00	10.16	7.53	0.32	47.40	138.89	763.66	437.64	975.57	664.70	799.70	493.87	938.25	484.21
16.349	0	1.00	0.14	0.39	0.14	0.93	55.41	0.07	59.06	7.12	19.59	99.05	-26.91	94.92	0.88	5.89	0.05	0.01	59.06	7.12	1.04	0.62	0.00	92.15	84.46	0.00	0.33	88.06	0.01	0.08	0.01	1.05	2.88	0.19	0.00	0.00	10.17	7.36	0.41	47.35	140.67	762.73	436.96	974.68	663.64	798.00	493.57	938.31	483.55
16.383	0	1.03	0.14	0.51	0.14	1.74	63.63	0.07	70.63	5.68	11.37	99.71	-25.39	94.94	0.87	5.42	0.05	0.02	70.63	5.68	2.70	1.42	0.00	95.22	88.58	0.00	0.32	91.56	0.01	0.07	0.01	4.16	2.68	0.19	0.00	0.00	8.76	7.34	0.37	46.98	139.78	761.31	435.70	974.03	662.74	797.40	492.59	936.75	481.67
16.416	0	0.99	0.15	0.53	0.14	1.65	65.95	0.07	70.20	4.71	9.05	99.73	-26.33	94.13	1.00	5.07	0.06	0.02	70.20	4.71	2.92	1.41	0.00	96.72	89.12	0.00	0.30	90.13	0.01	0.07	0.01	4.16	2.43	0.24	0.00	0.00	8.22	8.13	-0.09	46.83	139.84	761.35	435.61	974.13	662.91	796.95	492.20	936.37	481.25
16.449	0	0.92	0.14	0.58	0.13	2.18	66.61	0.07	75.28	4.72	8.39	99.83	-24.50	94.20	0.96	5.31	0.06	0.02	75.28	4.11	4.72	2.03	0.00	97.13	88.57	0.00	0.25	88.28	0.01	0.06	0.01	4.32	2.35	0.14	0.00	0.00	8.41	8.06	0.11	46.94	140.66	761.43	435.50	974.50	662.93	796.98	492.32	937.21	481.38
16.483	0	0.85	0.14	0.57	0.13	1.87	66.41	0.07	72.59	5.14	8.59	99.80	-25.71	94.83	0.89	5.53	0.05	0.02	72.59	3.30	5.14	1.47	0.00	97.99	87.75	0.00	0.24	86.79	0.01	0.05	0.00	4.14	2.31	0.13	0.00	0.00	9.03	7.45	0.23	46.95	140.03	761.36	435.36	974.66	663.40	797.44	492.10	937.09	481.65
16.516	0	0.85	0.14	0.54	0.14	1.72	67.43	0.07	71.09	3.64	7.57	99.78	-25.54	94.80	0.88	5.77	0.04	0.03	71.09	3.64	3.64	1.10	0.00	98.31	89.05	0.00	0.24	84.29	0.01	0.04	0.00	3.73	2.31	0.26	0.00	0.00	9.19	7.48	0.27	46.96	140.43	761.72	435.11	975.01	663.24	797.62	491.67	937.70	481.62
16.549	0	0.81	0.14	0.54	0.15	1.84	67.26	0.08	72.31	3.85	7.74	99.80	-24.37	94.77	0.90	7.07	0.04	0.04	72.31	3.85	3.68	1.12	0.00	98.37	88.97	0.00	0.18	81.57	0.01	0.04	0.00	2.59	2.32	0.05	0.00	0.00	9.20	7.52	0.24	46.94	140.48	762.00	435.18	975.21	663.11	797.83	491.96	937.92	481.54
16.583	0	0.76	0.13	0.50	0.15	1.78	66.37	0.08	71.87	4.94	8.63	99.79	-22.83	94.96	0.92	8.04	0.05	0.05	71.87	4.94	3.27	1.08	0.00	98.45	87.08	0.00	0.17	76.15	0.01	0.04	0.00	3.53	2.24	0.10	0.00	0.00	10.34	7.31	0.54	47.15	141.25	761.85	434.91	975.48	663.47	797.79	491.94	938.70	482.00
16.616	0	0.67	0.13	0.44	0.16	1.52	64.14	0.08	69.08	4.48	10.86	99.74	-22.08	94.33	0.95	9.24	0.05	0.05	69.08	4.48	2.71	1.35	0.00	98.37	83.95	0.00	0.15	71.51	0.01	0.04	0.00	2.62	2.21	0.06	0.00	0.00	9.73	7.94	0.27	46.93	139.66	761.79	434.20	976.54	663.99	798.86	491.65	938.10	480.83
16.649	0	0.58	0.13	0.33	0.16	1.43	60.49	0.08	68.10	4.35	14.51	99.72	-19.05	94.60	0.90	9.25	0.04	0.05	68.10	4.35	2.17	1.56	0.00	98.41	75.41	0.00	0.16	65.60	0.01	0.04	0.00	2.81	2.15	0.14	0.00	0.00	9.74	7.68	0.02	47.02	140.73	762.11	434.36	977.02	664.17	798.47	492.30	938.72	480.72
16.683	0	0.52	0.13	0.24	0.16	1.23	56.51	0.08	65.55	4.41	18.49	99.66	-17.15	93.82	0.79	9.13	0.04	0.05	65.55	4.41	1.50	1.50	0.00	98.46	67.16	0.00	0.16	61.52	0.01	0.03	0.00	2.22	2.08	0.15	0.00	0.00	9.37	8.40	0.17	46.96	140.56	762.23	434.33	977.04	663.97	798.78	491.84	938.90	480.80
16.716	0	0.46	0.13	0.17	0.17	1.05	50.97	0.09	62.64	3.74	24.03	99.56	-15.65	94.97	0.73	9.90	0.03	0.05	62.64	3.74	1.05	1.60	0.00	98.21	57.79	0.00	0.18	60.01	0.01	0.03	0.00	2.23	2.10	0.28	0.00	0.00	9.89	7.31	0.45	47.09	140.69	762.58	434.21	977.59	664.22	799.42	491.66	939.72	481.19
16.750	0	0.43	0.13	0.15	0.16	1.25	49.75	0.08	65.42	3.92	25.25	99.65	-13.08	95.31	0.70	9.47	0.03	0.04	65.42	3.92	1.46	1.39	0.00	98.23	53.97	0.00	0.19	58.34	0.01	0.03	0.00	1.00	2.30	0.44	0.00	0.00	9.24	6.94	0.36	47.22	140.70	763.99	434.79	979.24	665.13	800.82	491.79	941.16	481.75
16.783	0	0.43	0.14	0.15	0.16	1.52	49.82	0.08	68.76	3.67	25.18	99.73	-11.66	94.73	0.78	8.66	0.03	0.03	68.76	3.67	2.18	1.68	0.00	98.12	52.50	0.00	0.20	59.33	0.01	0.04	0.00	0.83	2.38	0.60	0.00	0.00	8.26	7.56	0.38	47.15	140.23	764.48	434.79	980.20	665.27	801.84	491.87	941.68	481.40
16.816	0	0.46	0.15	0.15	0.15	1.56	48.45	0.08	69.06	3.13	26.55	99.73	-12.70	94.89	0.74	7.81	0.03	0.03	69.06	3.13	2.86	1.67	0.00	97.75	50.51	0.00	0.26	66.07	0.01	0.04	0.00	1.86	2.45	1.08	0.00	0.00	9.82	7.39	0.35	47.33	141.73	764.97	434.25	980.80	665.34	801.57	491.49	942.95	481.60
16.850	0	0.51	0.15	0.15	0.15	1.34	47.45	0.08	66.60	3.44	27.55	99.65	-16.40	95.39	0.73	7.36	0.03	0.03	66.60	2.40	3.44	1.14	0.00	97.17	51.31	0.00	0.31	75.72	0.01	0.05	0.00	1.59	2.36	1.27	0.00	0.00	10.49	6.85	0.88	47.52	141.99	765.76	434.08	981.44	664.92	802.71	491.33	944.39	482.02
16.883	0	0.66	0.16	0.21	0.15	1.08	51.69	0.08	63.06	3.34	23.31	99.55	-23.21	95.30	0.68	7.11	0.03	0.03	63.06	1.84	3.34	1.07	0.00	97.35	61.48	0.00	0.34	87.41	0.01	0.06	0.00	1.64	2.21	1.64	0.00	0.00	10.91	6.95	0.35	47.62	142.83	766.95	433.97	983.04	665.63	803.10	491.49	945.60	481.82
16.916	0	0.65	0.17	0.21	0.15	0.75	49.07	0.08	56.29	2.94	25.93	99.16	-25.19	96.96	0.78	7.02	0.03	0.03	56.29	1.99	2.94	1.58	0.58	96.45	61.58	0.00	0.35	84.92	0.01	0.06	0.00	1.78	2.30	1.87	0.00	0.00	10.02	4.68	0.97	47.32	136.95	766.91	433.85	980.98	663.14	805.63	490.69	942.24	480.91
16.950	0	0.62	0.17	0.29	0.14	0.68	49.79	0.08	54.47	3.94	25.21	98.95	-25.89	94.85	0.87	6.72	0.03	0.02	54.47	2.24	3.94	2.86	1.02	95.43	67.65	0.00	0.31	78.08	0.02	0.07	0.00	2.51	2.37	1.85	0.00	0.00	9.22	7.43	1.49	47.31	141.91	766.51	433.27	981.46	662.82	803.77	489.38	945.46	481.45
16.983	0	0.65	0.18	0.43	0.14	0.73	53.64	0.07	55.94	4.53	21.36	99.08	-26.20	95.93	0.87	5.46	0.03	0.02	55.94	2.36	4.53	5.45	1.48	95.58	73.99	0.00	0.31	73.96	0.01	0.07	0.00	1.67	2.24	2.17	0.00	0.00	9.97	6.20	1.44	47.52	143.28	766.04	433.25	982.68	664.62	803.40	490.41	946.42	481.78
17.016	0	0.60	0.17	1.82	0.12	1.23	56.27	0.07	65.03	11.94	18.73	99.57	-21.98	95.97	1.14	5.11	0.04	0.02	65.03	3.40	11.94	23.92	2.08	96.01	79.46	0.00	0.29	52.89	0.02	0.07	0.00	0.74	2.32	1.85	0.00	0.00	9.14	6.14	1.32	47.06	135.55	766.55	433.55	980.85	662.97	806.47	489.75	941.72	480.71
17.050	0	0.63	0.17	2.81	0.11	1.61	54.89	0.07	69.71	16.59	20.11	99.68	-21.74	96.99	1.22	4.32	0.04	0.02	69.71	4.38	16.59	28.00	2.03	95.15	79.84	0.00	0.27	53.25	0.02	0.09	0.00	1.42	2.42	1.75	0.00	0.00	11.19	4.63	1.55	47.57	143.71	767.25	433.24	983.78	664.81	804.41	490.61	947.88	482.26
17.083	0	0.88	0.18	8.81	0.09	2.20	56.09	0.07	75.28	25.50	18.91	99.80	-27.89	95.82	1.42	3.52	0.05	0.01	75.28	5.71	25.50	39.70	3.77	95.53	85.23	0.00	0.27	67.32	0.02	0.10	0.00	1.67	2.45	2.04	0.00	0.00	8.05	6.34	1.45	46.65	137.45	766.20	432.62	983.34	664.35	806.77	489.89	943.85	479.84
17.117	0	0.72	0.19	4.61	0.09	2.14	56.32	0.07	74.61	23.12	18.68	99.78	-25.64	95.98	1.45	3.58	0.06	0.01	74.61	6.64	23.12	27.62	3.08	94.79	86.22	0.01	0.21	61.39	0.03	0.11	0.00	2.38	2.53	2.26	0.00	0.00	11.33	6.14	2.18	47.73	146.23	766.71	432.92	986.34	667.44	804.90	490.87	950.94	483.31
17.150	0	0.77	0.19	2.33	0.10	1.74	57.02	0.07	70.95	16.41	17.98	99.70	-23.28	95.03	1.32	3.19	0.06	0.01	70.95	8.42	16.41	21.87	3.31	94.77	83.62	0.01	0.15	59.86	0.03	0.11	0.00	1.17	2.50	2.49	0.00	0.00	10.48	7.25	1.83	47.57	146.44	766.52	432.42	987.88	669.16	805.10	490.08	951.37	482.93
17.183	0	0.76	0.20	1.30	0.11	1.21	59.51	0.06	64.65	8.86	15.49	99.49	-22.96	93.92	1.17	2.17	0.06	0.01	64.65	6.53	8.86	15.69	2.55	94.38	86.24	0.01	0.14	58.63	0.03	0.12	0.00	4.11	2.42	2.49	0.00	0.00	9.06	8.32	2.04	47.36	144.50	765.99	431.88	989.85	670.48	807.10	490.91	951.30	481.69
17.217	0	0.59	0.21	0.83	0.12	0.79	60.96	0.06	57.28	4.79	14.04	99.12	-21.76	93.91	1.05	1.88	0.09	0.01	57.28	4.79	4.27	10.07	2.73	94.80	87.87	0.03	0.14	44.95	0.06	0.16	0.00	1.71	2.28	2.62	0.00	0.00	9.52	8.32	2.14	47.41	147.69	764.35	431.22	990.28	671.95	805.03	490.81	952.45	481.94
17.250	0	0.49	0.20	0.79	0.12	0.69	57.91	0.06	54.88	5.05	17.09	98.82	-18.76	94.58	1.10	1.82	0.09	0.01	54.88	5.05	3.88	10.97	2.27	93.56	85.34	0.03	0.11	32.18	0.08	0.18	0.00	2.68	2.29	2.45	0.00	0.00	8.95	7.70	2.02	47.47	145.80	765.09	431.91	991.01	673.12	806.52	490.68	952.09	482.55
17.283	0	0.41	0.21	0.83	0.12	0.61	57.10	0.06	52.88	3.97	17.90	98.68	-17.65	94.79	0.90	1.61	0.11	0.01	52.88	2.76	3.97	13.50	1.53	94.18	82.85	0.05	0.10	24.11	0.11	0.19	0.00	2.67	2.13	2.48	0.00	0.00	8.64	7.49	1.74	47.39	146.38	765.70	431.84	990.75	671.97	806.10	490.58	952.22	481.97
17.317	0	0.41	0.21	1.34	0.12	0.68	57.73	0.06	55.39	7.03	17.27	98.99	-17.70	94.54	0.86	1.51	0.14	0.01	55.39	2.06	7.03	19.91	1.44	95.03	82.83	0.07	0.09	21.08	0.13	0.18	0.00	2.89	1.95	2.65	0.00	0.00	8.79	7.74	1.81	47.40	146.36	766.09	431.83	991.34	672.25	806.67	490.56	952.80	482.15
17.350	0	0.39	0.20	1.64	0.11	0.59	55.23	0.06	52.94	8.12	19.77	98.81	-17.57	95.78	0.83	1.65	0.15	0.01	52.94	1.58	8.12	25.67	0.41	95.35	78.57	0.09	0.07	16.45	0.16	0.19	0.00	1.26	1.80	1.74	0.00	0.00	7.75	6.39	1.82	47.18	146.73	766.68	431.44	991.62	671.38	806.89	489.45	953.41	481.63
17.384	0	0.42	0.19	3.35	0.11	0.40	52.23	0.06	46.72	10.66	22.77	98.02	-20.54	96.10	0.82	1.60	0.19	0.02	46.72	1.25	10.66	38.19	0.07	95.20	77.66	0.19	0.05	11.91	0.25	0.20	0.00	0.58	1.60	1.12	0.00	0.00	8.72	5.98	2.00	47.25	144.85	766.83	431.36	991.72	671.92	808.12	489.02	952.80	482.09
17.417	0	0.38	0.18	4.33	0.11	0.35	46.60	0.06	44.45	13.27	28.40	97.52	-19.84	96.33	0.84	1.86	0.20	0.02	44.45	1.19	13.27	45.38	0.00	94.56	70.68	0.32	0.03	6.19	0.34	0.20	0.00	0.70	1.44	0.68	0.00	0.00	9.36	5.66	2.49	47.32	143.97	766.88	431.18	991.82	671.94	809.15	488.68	952.98	482.52
17.450	0	0.41	0.17	8.12	0.11	0.32	42.78	0.06	42.83	16.22	32.22	97.04	-20.64	96.53	0.74	2.66	0.20	0.02	42.83	1.47	16.22	57.16	0.00	93.95	68.47	0.46	0.02	3.49	0.42	0.22	0.00	1.15	1.38	0.36	0.00	0.00	10.22	5.37	3.00	47.39	143.29	767.02	430.87	991.75	671.48	810.05	488.37	953.23	482.80
17.484	0	0.45	0.17	12.08	0.10	0.26	40.80	0.07	39.77	17.77	34.20	96.07	-22.63	96.61	0.70	2.89	0.22	0.02	39.77	1.52	17.77	63.72	0.00	93.34	69.04	1.20	0.02	2.97	0.85	0.28	0.00	0.66	1.32	0.24	0.00	0.00	10.58	5.25	2.90	47.38	145.56	767.00	429.87	992.68	671.27	809.30	488.06	954.73	482.04
17.517	0	0.52	0.17	16.36	0.11	0.25	44.00	0.06	38.80	16.76	31.00	95.53	-24.97	96.32	0.62	2.90	0.18	0.02	38.80	1.18	16.76	65.66	0.00	92.63	77.87	1.45	0.01	4.82	1.00	0.31	0.00	0.67	1.15	0.17	0.00	0.00	11.63	5.67	2.63	47.52	146.16	767.79	429.45	993.30	670.90	809.44	488.25	955.45	481.61
17.550	0	0.55	0.17	19.13	0.10	0.26	44.43	0.06	39.60	18.03	30.57	95.91	-26.08	96.41	0.62	2.51	0.17	0.02	39.60	1.32	18.03	68.08	0.00	93.01	77.99	1.73	0.01	7.78	0.99	0.29	0.00	1.73	1.10	0.21	0.00	0.00	10.31	5.55	2.68	47.11	142.63	768.24	428.77	994.22	671.23	811.87	486.41	954.39	480.77
17.584	0	0.53	0.18	12.81	0.11	0.22	42.07	0.06	37.11	16.40	32.93	94.39	-26.25	96.83	0.65	2.36	0.15	0.02	37.11	1.30	16.40	60.52	0.00	91.36	76.94	3.02	0.01	9.49	1.38	0.28	0.00	1.13	0.92	0.33	0.00	0.00	10.93	4.91	2.34	47.18	144.97	768.34	427.59	995.23	671.01	810.91	486.16	955.73	479.66
17.617	0	0.55	0.18	15.52	0.10	0.28	43.89	0.06	41.44	18.67	31.11	96.03	-26.74	96.64	0.74	2.02	0.14	0.02	41.44	1.23	18.67	61.01	0.00	91.54	79.67	3.43	0.01	12.70	1.28	0.27	0.00	0.78	0.93	0.57	0.00	0.00	12.06	5.20	2.62	47.25	147.35	768.08	426.06	996.10	670.75	810.35	485.04	957.59	479.21
17.650	0	0.50	0.19	19.35	0.09	0.52	46.63	0.06	52.65	23.64	28.37	98.44	-23.86	96.60	0.99	1.47	0.14	0.02	52.65	1.86	23.64	60.63	0.02	92.24	80.96	5.09	0.01	9.96	1.22	0.28	0.00	0.42	0.92	0.93	0.00	0.00	11.32	5.27	2.55	47.16	147.85	769.67	424.83	997.86	669.13	811.73	484.26	959.42	477.43
17.684	0	0.60	0.21	10.96	0.10	0.76	54.82	0.06	59.30	17.27	20.18	99.13	-22.08	96.20	1.21	0.84	0.13	0.02	59.30	2.15	17.27	49.93	0.90	92.89	86.39	8.10	0.02	21.58	1.47	0.26	0.00	0.62	0.90	1.46	0.00	0.00	12.59	5.85	2.68	47.35	148.72	768.84	423.93	999.10	670.79	811.67	484.24	960.24	477.47
17.717	0	0.70	0.23	5.34	0.11	0.93	57.76	0.06	62.83	11.30	17.24	99.31	-20.73	96.18	1.35	0.57	0.11	0.02	62.83	1.87	11.30	40.44	2.82	92.37	86.70	7.36	0.04	35.47	1.11	0.24	0.00	0.66	0.98	2.38	0.00	0.00	11.16	5.87	2.80	47.06	147.24	769.55	423.12	1000.24	670.67	813.43	482.13	960.57	476.76
17.751	0	0.76	0.26	1.48	0.12	0.66	59.31	0.06	56.64	5.50	15.69	98.97	-25.33	95.90	1.65	0.41	0.09	0.02	56.64	1.98	5.50	21.78	6.10	93.45	84.23	8.26	0.05	55.13	0.66	0.17	0.00	0.62	0.94	3.65	0.00	0.00	11.37	6.24	2.83	47.03	147.66	769.55	422.27	1000.79	670.57	813.54	481.22	961.12	476.29
17.784	0	0.73	0.30	1.18	0.12	0.58	56.98	0.06	54.21	6.12	18.02	98.73	-26.60	96.16	2.13	0.30	0.08	0.02	54.21	2.11	6.12	19.56	10.85	93.29	80.23	8.14	0.08	58.67	0.44	0.14	0.00	0.83	1.01	5.09	0.00	0.00	11.71	5.90	2.50	47.14	146.07	771.41	422.20	1002.88	671.26	815.91	481.43	961.87	475.91
17.817	0	0.54	0.29	0.65	0.12	0.34	53.40	0.06	44.56	5.49	21.60	97.19	-27.98	95.48	2.52	0.28	0.08	0.02	44.56	1.66	5.49	10.27	16.23	92.89	77.36	6.79	0.15	50.11	0.36	0.13	0.00	0.53	1.08	4.79	0.00	0.00	11.59	6.75	2.26	47.14	146.10	772.75	422.09	1004.54	672.02	817.13	480.65	963.16	476.07
17.851	0	0.49	0.28	0.61	0.12	0.26	50.07	0.06	39.61	6.86	24.93	95.44	-30.27	95.90	2.90	0.25	0.06	0.01	39.61	1.37	6.86	7.98	19.11	91.55	77.18	5.80	0.25	49.80	0.20	0.11	0.00	1.17	1.18	4.39	0.00	0.00	12.18	6.24	2.10	47.19	145.92	773.62	421.79	1005.40	671.99	817.90	480.59	963.74	475.79
17.884	0	0.51	0.26	0.64	0.12	0.32	50.01	0.06	43.08	9.08	24.99	96.69	-30.58	94.64	3.07	0.19	0.07	0.01	43.08	1.40	9.08	8.65	23.76	92.25	74.82	5.26	0.32	55.14	0.18	0.10	0.00	0.59	1.25	3.89	0.00	0.00	12.51	7.64	2.60	47.20	146.74	773.88	421.43	1005.21	670.68	818.14	480.37	964.81	475.83
17.917	0	0.42	0.26	0.65	0.12	0.32	49.09	0.06	42.83	10.03	25.91	96.71	-28.36	95.89	2.99	0.17	0.07	0.01	42.83	1.04	10.03	8.93	27.17	92.58	73.30	4.54	0.45	44.97	0.13	0.09	0.00	0.50	1.41	3.84	0.00	0.00	12.67	6.25	2.17	47.36	146.14	775.55	421.49	1007.28	671.50	819.78	480.79	965.82	475.49
17.951	0	0.37	0.25	0.80	0.11	0.48	50.52	0.06	49.46	13.02	24.48	98.27	-25.29	95.99	3.38	0.18	0.06	0.01	49.46	0.90	13.02	12.54	32.43	94.18	70.39	3.01	0.46	40.27	0.07	0.06	0.00	0.48	1.66	3.75	0.00	0.00	13.37	6.12	1.57	47.50	147.99	776.78	421.36	1008.23	671.51	819.27	480.77	967.16	475.34
17.984	0	0.33	0.24	1.25	0.10	0.61	50.71	0.07	53.76	17.69	24.29	98.80	-23.95	96.66	3.84	0.18	0.07	0.01	53.76	0.93	17.69	16.84	31.05	94.51	70.67	3.22	0.43	32.72	0.06	0.06	0.00	0.52	1.72	3.31	0.00	0.00	12.73	5.17	1.72	47.49	147.92	778.13	421.71	1008.61	670.56	820.32	480.52	968.16	475.51
18.017	0	0.25	0.21	0.80	0.10	0.50	45.02	0.06	49.61	15.66	29.98	98.20	-19.03	97.20	3.40	0.23	0.06	0.01	49.61	0.76	15.66	14.73	28.34	93.51	63.43	3.00	0.45	18.15	0.05	0.05	0.00	0.31	2.11	2.36	0.00	0.00	11.28	4.27	2.64	47.37	146.97	779.45	421.94	1009.41	669.31	822.85	479.98	969.75	475.79
18.051	0	0.19	0.18	1.65	0.09	0.98	32.17	0.07	59.92	26.53	42.83	98.95	-11.30	97.44	3.93	0.29	0.06	0.02	59.92	1.24	26.53	29.37	28.30	90.01	48.30	2.76	0.29	7.21	0.05	0.05	0.00	0.48	2.91	1.54	0.00	0.00	10.25	3.81	2.66	46.62	141.75	780.16	421.36	1007.25	665.28	824.71	479.17	966.35	473.45
18.084	0	0.17	0.18	2.51	0.08	1.09	24.82	0.07	61.32	32.25	50.36	98.93	-9.13	96.84	4.25	0.37	0.06	0.02	61.32	1.56	32.25	39.59	26.71	88.29	37.61	2.91	0.19	3.03	0.06	0.06	0.00	0.66	3.11	1.64	0.00	0.00	10.82	4.89	3.39	47.04	146.11	781.50	420.69	1009.31	664.91	825.11	478.18	971.18	474.41
18.118	0	0.17	0.15	31.19	0.05	3.39	14.80	0.07	79.77	59.16	43.81	99.70	-7.79	96.25	4.45	0.49	0.07	0.02	79.77	3.04	59.16	78.42	30.34	85.63	26.20	2.56	0.12	0.60	0.06	0.06	0.00	0.33	4.14	0.77	0.00	0.00	11.04	5.78	2.28	47.03	146.87	781.60	420.51	1009.12	664.47	823.51	479.27	970.24	472.87
18.151	0	0.17	0.14	30.08	0.05	3.64	11.60	0.07	80.54	61.09	44.92	99.67	-5.26	97.14	5.23	0.67	0.07	0.02	80.54	4.29	61.09	82.51	27.94	83.83	16.25	2.07	0.06	0.51	0.08	0.07	0.00	0.37	4.41	0.14	0.00	0.00	11.24	4.38	2.84	47.14	147.94	780.88	420.38	1009.64	665.44	823.47	479.32	971.29	473.60
18.184	0	0.15	0.13	20.19	0.05	3.58	10.61	0.08	79.80	59.95	59.61	99.61	-3.53	96.68	6.55	0.77	0.08	0.02	79.80	5.26	59.95	76.90	26.70	82.48	11.31	2.35	0.04	0.51	0.11	0.07	0.00	0.38	4.64	0.00	0.00	0.00	11.76	5.15	3.46	47.02	147.98	780.72	418.87	1011.32	666.40	824.91	477.18	972.84	473.69
18.218	0	0.17	0.13	12.58	0.06	3.24	9.36	0.08	77.67	51.55	74.83	99.39	0.00	97.13	6.59	1.07	0.10	0.02	77.67	5.03	51.55	76.59	19.24	79.07	7.53	2.51	0.02	0.48	0.18	0.09	0.00	0.49	4.79	0.00	0.00	0.00	12.11	4.39	3.73	47.38	150.41	780.86	419.64	1011.89	667.03	824.39	478.56	974.75	474.86
18.251	0	0.15	0.13	5.22	0.07	2.73	8.50	0.08	73.77	47.02	83.01	98.96	0.00	96.25	8.09	1.07	0.11	0.01	73.77	6.29	47.02	64.42	19.15	76.29	4.85	2.97	0.02	0.47	0.24	0.10	0.00	0.24	5.18	0.00	0.00	0.00	11.26	5.77	3.18	46.97	148.95	782.11	418.67	1013.65	667.43	825.99	476.64	974.91	473.65
18.284	0	0.15	0.12	1.34	0.09	1.88	10.71	0.09	66.37	32.78	78.57	98.11	0.00	97.35	10.53	0.99	0.12	0.01	66.37	7.21	32.78	51.51	15.97	76.11	4.95	3.41	0.01	0.76	0.33	0.12	0.00	0.21	5.52	0.00	0.00	0.00	11.88	3.99	4.04	47.53	150.29	783.27	420.24	1013.51	666.61	826.80	478.52	977.06	475.68
18.318	0	0.17	0.12	0.73	0.11	1.42	9.41	0.09	60.37	21.89	81.17	95.80	0.00	96.82	9.86	1.01	0.13	0.01	60.37	5.16	21.89	49.87	9.70	71.88	5.38	3.86	0.01	0.74	0.56	0.14	0.00	0.69	6.03	0.00	0.00	0.00	9.07	4.92	3.98	46.82	147.09	784.38	420.01	1013.96	665.71	829.05	476.43	976.13	474.57
18.351	0	0.18	0.12	2.23	0.10	1.65	9.22	0.09	63.84	31.45	81.56	96.83	0.00	98.40	11.20	1.04	0.14	0.01	63.84	6.15	31.45	62.32	8.65	72.03	6.46	3.42	0.01	0.80	0.68	0.17	0.00	0.88	5.64	0.00	0.00	0.00	11.13	1.41	4.06	47.13	143.45	785.76	421.08	1012.40	664.62	830.70	477.03	974.14	475.49
18.385	0	0.19	0.12	5.42	0.09	1.26	6.82	0.10	59.07	35.02	86.36	93.06	0.00	97.61	11.92	0.99	0.15	0.01	59.07	3.77	35.02	75.71	3.70	66.56	8.40	3.80	0.01	0.74	1.24	0.24	0.00	0.73	5.57	0.00	0.00	0.00	11.83	3.44	3.83	47.40	146.21	786.20	421.41	1013.29	665.59	829.83	477.52	976.04	476.41
18.418	0	0.18	0.12	6.52	0.09	1.23	5.40	0.10	58.65	38.11	86.95	90.47	0.00	98.06	11.83	1.10	0.15	0.01	58.65	2.83	38.11	75.45	1.32	62.69	9.53	4.51	0.00	0.85	1.80	0.28	0.00	1.01	5.62	0.00	0.00	0.00	11.52	2.39	4.49	47.37	145.53	786.74	421.07	1014.93	666.17	831.96	477.06	977.49	476.68
18.451	0	0.16	0.12	7.59	0.08	1.36	4.00	0.09	59.02	42.72	84.82	89.20	0.00	97.59	11.21	1.22	0.16	0.01	60.59	2.78	42.72	74.96	0.00	59.02	7.66	4.40	0.00	0.55	1.96	0.29	0.00	0.43	5.51	0.00	0.00	0.00	10.93	3.49	4.77	47.24	146.86	785.88	420.33	1015.01	666.24	831.28	475.76	978.15	476.64
18.485	0	0.18	0.12	4.15	0.10	1.71	2.22	0.10	44.88	34.94	91.70	76.77	0.00	97.47	12.15	1.09	0.16	0.00	63.33	3.21	34.94	70.37	0.00	44.88	5.97	4.74	0.00	0.37	4.12	0.43	0.00	0.88	6.19	0.00	0.00	0.00	13.90	3.75	4.30	47.83	147.83	786.19	420.40	1015.07	667.06	830.49	476.88	978.32	477.25
18.518	0	0.19	0.12	3.37	0.11	2.06	2.01	0.10	40.88	30.41	93.25	76.60	0.00	97.63	12.27	1.23	0.23	0.01	67.21	3.11	30.41	69.83	0.00	40.88	5.05	5.74	0.00	0.25	6.00	0.56	0.00	0.29	5.94	0.00	0.00	0.00	12.98	3.41	4.22	47.65	147.58	787.93	420.05	1017.14	667.29	832.41	475.67	979.98	476.94
18.551	0	0.21	0.12	2.06	0.12	2.33	2.12	0.10	40.77	22.55	95.35	78.15	3.98	97.49	11.40	1.53	0.18	0.01	68.42	3.40	22.55	68.58	0.00	40.77	3.92	6.01	0.00	0.21	5.60	0.57	0.00	0.82	6.43	0.00	0.00	0.00	12.10	3.70	3.32	47.55	148.15	791.91	420.24	1020.13	666.54	834.61	475.63	982.75	475.98
18.585	0	0.23	0.12	2.11	0.12	2.74	2.52	0.09	43.83	20.50	94.51	85.47	5.30	98.34	10.09	1.71	0.14	0.01	71.55	3.48	20.50	70.88	0.00	43.83	4.29	5.86	0.00	0.45	4.99	0.56	0.00	0.53	6.37	0.00	0.00	0.00	12.43	1.58	3.97	47.51	145.95	792.58	419.28	1020.61	665.08	836.92	474.98	982.87	475.07
18.618	0	0.22	0.12	1.28	0.12	1.81	4.11	0.09	53.66	16.66	91.78	88.29	0.20	98.21	8.89	1.56	0.14	0.01	64.82	2.70	16.66	63.86	0.45	53.66	5.63	5.47	0.00	1.83	3.68	0.49	0.00	0.51	5.96	0.00	0.00	0.00	12.93	1.97	3.46	47.40	144.81	794.78	418.77	1021.41	663.97	838.39	473.70	983.20	474.33
18.651	0	0.21	0.13	0.35	0.13	1.66	6.72	0.08	61.46	11.44	86.56	93.23	0.00	97.85	8.26	1.22	0.13	0.01	64.51	2.94	11.44	42.13	1.82	61.46	6.85	4.44	0.00	11.01	2.45	0.42	0.00	2.52	5.37	0.00	0.00	0.00	13.51	2.91	3.85	47.45	145.70	795.63	419.03	1020.39	661.88	838.35	473.56	984.04	474.91
18.685	0	0.26	0.14	0.21	0.12	2.85	8.05	0.08	64.07	11.39	83.90	97.22	0.00	97.82	7.57	0.95	0.11	0.01	73.51	3.60	11.39	33.07	4.42	64.07	7.06	3.75	0.01	35.03	1.55	0.38	0.00	1.75	5.72	1.09	0.00	0.00	14.87	2.99	3.65	47.43	146.98	797.97	418.48	1021.18	659.63	839.08	473.59	986.06	474.22
18.718	0	0.40	0.15	0.17	0.11	4.07	8.59	0.07	68.54	11.35	82.83	98.68	0.00	97.43	6.04	0.91	0.10	0.01	78.48	3.58	11.35	25.99	5.86	65.16	10.15	3.37	0.01	68.54	1.21	0.35	0.00	1.54	6.50	2.71	0.00	0.00	15.59	3.82	3.39	47.15	144.21	800.33	418.34	1020.41	656.94	840.93	472.29	985.14	473.61
18.752	0	0.41	0.16	0.77	0.08	9.04	9.27	0.07	68.78	25.25	81.46	99.54	0.00	96.78	4.97	0.81	0.10	0.01	91.49	4.53	25.25	40.97	7.11	68.78	14.14	2.90	0.02	67.70	0.79	0.31	0.00	1.98	7.52	3.87	0.00	0.00	14.21	4.99	3.10	46.89	142.61	801.22	419.26	1018.57	654.72	840.94	472.11	983.54	473.32
18.785	0	0.37	0.19	0.90	0.07	11.18	8.58	0.07	67.66	26.70	77.65	99.53	0.00	97.08	3.90	0.74	0.10	0.01	92.33	5.70	26.70	40.01	10.60	67.66	19.24	2.41	0.03	59.84	0.69	0.29	0.00	3.07	9.21	6.29	0.00	0.00	14.40	4.47	2.77	46.89	142.69	801.53	419.00	1018.67	654.08	840.73	472.58	983.41	472.43
18.818	0	0.48	0.27	2.41	0.06	10.69	10.20	0.07	70.17	32.97	78.61	99.59	0.00	97.36	3.74	0.54	0.11	0.01	91.55	7.73	32.97	47.59	7.85	70.17	28.57	2.20	0.04	66.43	0.58	0.29	0.00	2.10	9.16	9.60	0.00	0.00	15.12	3.96	3.34	46.87	141.44	802.58	418.88	1017.27	651.47	841.78	471.31	983.21	472.75
18.852	0	0.57	0.55	7.34	0.05	12.71	11.71	0.07	74.35	40.77	74.59	99.71	0.00	97.80	3.75	0.43	0.12	0.01	91.66	12.15	40.77	60.19	7.28	74.35	34.87	2.66	0.06	63.94	0.35	0.24	0.00	0.49	10.85	17.69	0.00	0.00	17.24	3.02	2.90	47.26	145.76	803.10	418.74	1017.02	651.28	839.32	470.80	985.05	473.69
18.885	0	0.82	1.21	11.07	0.04	14.60	10.32	0.07	76.13	48.71	70.80	99.77	-3.36	97.85	3.42	0.41	0.14	0.00	92.67	20.66	48.71	63.86	13.16	75.86	31.81	2.28	0.08	76.13	0.30	0.24	0.00	1.34	11.78	25.80	0.00	0.00	16.74	2.91	3.42	47.44	148.96	803.92	419.20	1016.74	649.59	838.65	470.60	987.54	474.70
18.918	0	0.89	1.17	43.18	0.03	19.10	7.89	0.07	79.28	71.74	31.82	99.83	-12.28	98.39	3.34	0.41	0.16	0.00	93.11	28.99	71.74	79.07	17.35	79.28	31.45	2.55	0.08	78.44	0.22	0.20	0.00	1.24	14.45	27.32	0.00	0.00	16.34	1.45	3.93	47.32	146.56	803.23	419.48	1016.64	650.60	839.95	470.41	986.43	475.24
18.952	0	0.88	0.46	72.66	0.02	30.20	8.92	0.06	86.10	86.10	2.34	99.92	-15.57	98.20	3.23	0.43	0.16	0.00	95.62	37.11	86.67	86.94	12.42	86.10	38.99	2.26	0.08	71.03	0.12	0.17	0.00	3.38	18.60	21.31	0.00	0.00	15.39	2.00	4.07	47.24	147.15	803.47	419.67	1017.33	650.64	840.31	470.77	987.39	475.26
18.985	0	1.20	0.24	83.14	0.02	34.48	9.21	0.07	87.46	87.46	0.00	99.93	-16.63	98.47	3.54	0.40	0.18	0.00	97.08	50.14	93.25	90.77	11.36	87.46	43.11	2.34	0.06	63.94	0.12	0.16	0.00	3.19	19.62	15.82	0.00	0.00	14.96	1.16	4.26	47.26	148.11	803.27	419.31	1017.89	650.45	840.21	471.00	988.27	474.85
19.018	0	1.34	0.15	84.19	0.02	40.51	11.46	0.07	90.61	90.61	0.00	99.95	-15.07	98.30	4.02	0.40	0.19	0.00	97.14	57.09	92.94	89.80	7.02	90.61	49.88	2.30	0.06	57.26	0.08	0.14	0.00	1.15	21.89	12.86	0.00	0.00	14.34	1.71	3.84	47.22	147.64	804.40	419.88	1019.40	652.07	841.31	470.86	988.88	475.28
19.052	0	1.32	0.09	77.25	0.02	45.57	14.37	0.07	94.00	87.72	0.00	99.96	-11.77	98.39	4.50	0.43	0.21	0.00	96.73	58.19	87.72	86.07	0.10	94.00	52.14	1.89	0.05	54.92	0.04	0.11	0.00	0.97	23.95	9.84	0.00	0.00	13.38	1.43	3.93	47.03	148.16	805.03	419.99	1020.40	652.51	841.98	470.18	990.04	475.61
19.085	0	1.63	0.08	59.05	0.02	43.10	15.97	0.07	94.03	77.42	15.95	99.96	-7.43	97.82	4.71	0.40	0.22	0.00	95.30	61.84	77.42	81.00	4.44	94.03	49.44	1.77	0.04	55.29	0.04	0.10	0.00	1.54	23.78	8.01	0.00	0.00	13.65	2.98	4.62	47.09	146.71	805.35	420.03	1020.16	651.56	843.54	470.22	990.14	476.03
19.119	0	1.49	0.04	25.40	0.02	46.01	17.16	0.07	90.56	60.80	28.99	99.93	0.00	98.31	6.19	0.41	0.32	0.00	90.56	60.80	60.68	73.39	0.00	93.02	46.86	2.07	0.03	51.23	0.04	0.10	0.00	1.79	27.24	3.28	0.00	0.00	13.15	1.69	4.17	47.07	145.84	805.62	420.32	1020.82	652.74	843.87	470.35	989.61	475.79
19.152	0	1.47	0.03	20.16	0.02	46.01	15.09	0.08	89.17	62.53	28.99	99.90	0.00	98.60	7.29	0.34	0.37	0.00	89.17	62.53	59.77	71.37	0.00	90.71	43.54	2.59	0.02	51.53	0.05	0.12	0.00	1.30	27.94	0.61	0.00	0.00	14.09	0.73	4.59	47.29	146.18	806.59	420.37	1022.83	654.42	845.69	469.90	991.68	477.13
19.185	0	2.19	0.03	14.37	0.03	34.44	17.37	0.08	85.79	65.55	40.56	99.87	-1.93	98.40	8.66	0.35	0.45	0.00	85.79	65.55	56.27	65.42	0.00	90.54	43.53	2.38	0.03	68.98	0.04	0.11	0.00	1.99	25.33	1.71	0.00	0.00	13.89	1.42	5.47	47.27	143.47	805.90	420.35	1020.84	652.10	846.61	470.19	989.92	476.81
19.219	0	2.31	0.06	6.10	0.04	27.94	23.36	0.09	85.02	65.43	47.06	99.87	-4.43	98.73	11.97	0.36	0.65	0.00	85.02	65.43	49.49	53.29	0.00	91.40	42.72	2.67	0.03	75.96	0.04	0.13	0.00	5.20	23.00	4.72	0.00	0.00	15.18	-0.23	4.93	47.51	144.56	806.18	420.16	1022.66	653.97	846.48	471.49	990.95	476.53
19.252	0	1.99	0.09	2.52	0.05	19.41	26.35	0.10	80.78	56.04	48.65	99.81	-4.60	98.69	12.96	0.38	0.71	0.00	80.78	56.04	38.82	46.16	0.00	90.53	40.23	2.38	0.04	81.66	0.04	0.12	0.00	2.63	20.88	7.49	0.00	0.00	13.56	0.38	6.57	47.73	144.44	805.86	420.03	1021.13	651.25	847.53	469.25	991.73	477.73
19.285	0	2.24	0.14	1.65	0.07	12.00	38.63	0.10	77.72	51.74	36.37	99.80	-11.18	98.51	14.63	0.35	0.74	0.00	77.72	51.74	31.09	38.59	0.00	93.13	47.41	2.52	0.05	89.10	0.03	0.11	0.00	1.20	17.34	9.09	0.00	0.00	15.08	-1.06	5.00	47.96	144.76	808.02	420.05	1025.62	655.87	848.89	470.09	993.47	477.42
19.319	0	2.91	0.17	1.08	0.09	8.95	48.01	0.11	76.95	54.87	26.99	99.81	-12.28	98.52	15.35	0.37	0.80	0.00	76.95	54.87	23.23	33.49	0.00	94.25	51.86	3.14	0.05	88.39	0.02	0.10	0.00	1.80	14.80	9.25	0.00	0.00	13.65	-1.02	5.73	48.20	146.06	809.28	421.16	1026.40	655.19	850.14	470.60	995.97	478.80
19.352	0	3.15	0.21	0.60	0.11	4.67	54.93	0.12	68.13	55.53	20.07	99.61	-18.00	98.56	17.43	0.37	0.78	0.00	68.13	55.53	17.17	23.11	0.00	94.29	57.92	2.53	0.05	90.88	0.02	0.08	0.00	4.17	13.04	10.13	0.00	0.00	12.74	-0.87	5.85	48.10	146.83	808.78	421.20	1026.79	655.77	849.87	470.62	996.47	478.92
19.386	0	3.52	0.20	0.57	0.13	2.62	61.97	0.11	64.35	54.78	13.03	99.50	-23.96	98.48	16.88	0.35	0.82	0.00	64.35	54.78	14.00	17.39	0.00	94.95	66.01	2.19	0.04	89.81	0.01	0.05	0.00	6.91	9.60	7.10	0.00	0.00	12.59	-1.13	5.98	48.15	145.75	808.93	422.70	1026.47	656.47	850.41	472.46	995.97	479.98
19.419	0	4.02	0.21	1.32	0.15	1.97	70.01	0.12	63.65	51.25	4.99	99.50	-30.71	98.69	17.63	0.37	0.88	0.00	63.65	51.25	14.69	23.78	0.00	95.49	78.99	1.65	0.04	90.50	0.01	0.04	0.00	11.85	7.35	5.94	0.00	0.00	13.85	0.40	5.71	48.22	146.99	808.46	422.54	1027.35	658.15	849.76	473.31	996.58	480.28
19.452	0	3.77	0.17	3.78	0.14	1.64	71.35	0.12	61.66	46.83	3.65	99.44	-34.85	98.63	18.59	0.44	0.95	0.00	61.66	46.83	19.65	37.91	0.00	96.14	82.50	1.60	0.03	85.60	0.01	0.04	0.00	5.25	6.66	3.60	0.00	0.00	14.30	0.63	5.60	48.29	147.58	809.32	423.44	1027.68	658.82	849.97	473.76	997.35	481.48
19.486	0	3.41	0.18	25.57	0.11	1.88	65.45	0.11	67.46	46.51	9.55	99.64	-35.63	98.74	15.91	0.39	1.10	0.00	67.46	46.51	35.23	63.83	0.00	95.95	82.29	1.31	0.02	63.92	0.01	0.04	0.00	8.19	5.00	2.78	0.00	0.00	13.12	0.21	5.92	48.18	148.55	810.73	425.38	1027.93	658.73	850.73	474.79	999.03	483.40
19.519	0	2.90	0.18	31.39	0.09	2.00	61.48	0.10	69.56	51.74	13.52	99.69	-34.94	98.50	14.37	0.34	1.33	0.00	69.56	51.74	43.17	60.94	0.00	95.67	82.05	0.92	0.01	48.32	0.01	0.03	0.00	31.13	4.49	2.30	0.00	0.00	12.73	1.08	5.68	48.11	149.02	812.09	427.36	1027.81	658.88	850.87	476.57	999.66	484.82
19.552	0	1.27	0.16	23.75	0.07	2.61	45.22	0.09	72.48	52.87	29.78	99.72	-21.69	98.72	11.77	0.38	1.21	0.00	72.48	52.87	50.23	57.41	0.00	93.79	64.86	0.80	0.01	9.95	0.01	0.04	0.00	29.53	5.44	1.87	0.00	0.00	12.72	-0.27	5.10	47.68	147.81	813.57	428.71	1027.35	659.17	851.28	476.46	998.80	485.64
19.586	0	0.73	0.16	6.55	0.08	2.29	38.65	0.08	70.67	43.74	36.35	99.63	-13.86	98.74	9.43	0.33	1.50	0.00	70.67	43.74	42.17	43.02	0.00	92.37	52.32	0.43	0.01	3.16	0.01	0.04	0.00	21.09	5.15	1.85	0.00	0.00	12.65	-0.18	4.89	47.71	149.87	814.82	430.56	1025.80	657.40	849.92	477.96	999.51	486.98
19.619	0	0.49	0.14	1.44	0.08	1.93	29.69	0.08	65.93	39.17	45.31	99.38	-6.63	98.67	7.60	0.31	1.51	0.00	65.93	39.17	34.55	29.40	0.00	90.67	37.09	0.32	0.00	1.09	0.02	0.05	0.00	20.96	5.98	0.95	0.00	0.00	12.80	-0.48	3.78	47.49	149.06	815.09	431.97	1024.62	658.09	848.52	479.42	997.39	486.99
19.652	0	0.43	0.14	0.95	0.08	1.51	25.38	0.07	61.48	34.52	49.62	99.10	-3.85	98.60	6.58	0.29	1.65	0.00	61.48	34.52	30.16	31.72	0.00	90.33	26.94	0.17	0.00	0.38	0.03	0.06	0.00	32.35	6.02	1.17	0.00	0.00	11.92	0.73	3.65	47.20	148.16	816.18	433.16	1024.40	657.53	849.24	480.47	997.24	487.33
19.686	0	0.42	0.13	0.43	0.09	1.29	20.71	0.07	57.30	34.06	58.59	98.76	0.00	98.06	4.77	0.28	1.54	0.00	57.30	34.06	23.17	31.13	0.00	90.49	13.88	0.07	0.00	0.35	0.06	0.06	0.00	37.64	6.68	0.59	0.00	0.00	11.39	2.38	3.43	46.94	145.04	816.83	434.87	1023.35	657.66	850.32	481.77	995.22	488.05
19.719	0	0.37	0.12	0.32	0.08	0.97	16.70	0.07	51.82	32.88	66.61	97.98	0.00	98.01	3.53	0.29	1.64	0.00	51.82	32.88	23.47	28.52	0.00	89.79	7.91	0.06	0.00	0.16	0.10	0.08	0.00	25.39	6.89	0.00	0.00	0.00	12.02	2.51	3.53	46.92	143.41	817.57	436.49	1022.26	657.14	851.04	483.69	994.34	489.13
19.753	0	0.29	0.12	0.22	0.08	0.50	13.80	0.06	40.70	28.63	72.40	94.80	-3.33	98.01	3.07	0.30	1.75	0.00	40.70	28.63	23.59	22.46	0.00	88.77	5.21	0.04	0.00	0.04	0.29	0.09	0.00	32.54	6.62	0.00	0.00	0.00	12.01	2.52	3.53	46.97	145.02	818.02	438.64	1020.38	656.59	849.57	484.84	994.44	491.35
19.786	0	0.25	0.11	0.19	0.08	0.55	10.36	0.06	40.75	25.12	79.27	92.48	-0.08	97.67	2.49	0.30	1.89	0.00	40.75	25.12	23.13	20.39	0.00	83.82	4.05	0.03	0.00	0.03	0.70	0.12	0.00	28.45	7.48	0.00	0.00	0.00	8.25	3.31	3.78	46.75	147.11	818.29	439.95	1020.16	656.00	848.92	484.70	995.84	492.27
19.819	0	0.19	0.11	0.15	0.08	0.40	9.72	0.06	34.40	23.39	80.55	87.66	-3.04	97.65	2.44	0.26	1.84	0.00	34.40	19.74	23.39	14.34	0.00	83.33	6.00	0.02	0.00	0.03	1.09	0.13	0.00	16.57	7.75	0.00	0.00	0.00	8.75	3.36	3.78	46.82	149.89	817.54	440.29	1019.71	656.23	846.98	485.59	996.68	493.00
19.853	0	0.21	0.11	0.13	0.09	0.22	7.54	0.06	23.73	20.57	84.92	66.58	-5.45	97.61	2.67	0.26	2.41	0.00	23.73	19.80	20.57	11.42	0.00	78.18	7.25	0.01	0.00	0.04	3.66	0.20	0.00	44.95	7.84	0.00	0.00	0.00	7.31	3.45	3.56	46.81	147.26	817.59	442.69	1018.25	656.70	847.25	487.95	994.39	493.89
19.886	0	0.22	0.11	0.11	0.10	0.24	8.72	0.06	24.90	19.07	82.57	69.55	-3.47	97.62	2.75	0.27	2.28	0.00	24.90	19.07	16.13	10.38	0.00	78.71	10.06	0.01	0.00	0.09	5.07	0.21	0.00	10.19	7.99	0.00	0.00	0.00	5.81	3.42	3.22	46.43	147.66	816.44	442.31	1017.29	656.58	845.62	486.89	993.15	493.10
19.919	0	0.24	0.10	0.11	0.11	0.23	6.30	0.06	21.73	18.08	87.40	53.23	-0.67	97.37	2.86	0.28	2.29	0.00	21.73	18.08	14.48	9.15	0.00	73.22	9.16	0.01	0.01	0.15	12.14	0.30	0.00	15.39	9.27	0.00	0.00	0.00	5.62	3.95	3.37	46.50	147.93	815.01	442.84	1016.66	657.54	844.64	488.07	992.47	493.62
19.953	0	0.34	0.08	0.33	0.15	0.29	2.70	0.07	21.13	17.99	94.60	25.12	0.00	97.72	3.20	0.29	2.11	0.00	21.13	15.06	17.99	12.75	0.00	58.61	10.98	0.01	0.01	0.16	34.61	0.47	0.00	15.05	11.74	0.00	0.00	0.00	7.45	3.20	4.04	46.77	145.85	814.49	443.76	1015.69	658.34	845.65	488.95	991.35	495.39
19.986	0	0.32	0.09	0.41	0.15	0.42	3.26	0.06	28.46	20.30	93.48	40.82	0.00	97.52	3.10	0.24	2.10	0.00	28.46	13.30	20.30	12.10	0.00	60.25	14.29	0.01	0.01	0.17	35.36	0.41	0.00	25.14	11.27	0.00	0.00	0.00	7.52	3.64	4.00	46.65	144.53	812.65	443.81	1014.75	659.82	844.85	488.98	989.24	495.53
20.019	0	0.39	0.09	0.58	0.19	0.29	2.87	0.06	22.62	17.59	94.26	24.23	0.00	97.97	2.76	0.23	1.92	0.00	22.62	10.21	17.59	11.43	0.00	56.53	19.17	0.00	0.02	0.24	45.36	0.38	0.00	18.96	10.83	0.00	0.00	0.00	6.91	2.61	3.85	46.66	143.39	812.42	444.61	1013.92	660.13	844.67	489.35	987.92	495.83
20.053	0	0.62	0.11	1.28	0.30	0.19	5.91	0.06	20.31	16.30	88.19	35.29	-5.01	97.92	3.01	0.23	1.94	0.00	20.31	7.73	16.30	8.98	0.00	65.48	29.27	0.00	0.02	0.62	62.39	0.35	0.00	16.53	8.42	0.00	0.00	0.00	7.32	2.74	3.79	46.62	142.12	812.23	444.95	1013.31	660.21	844.81	489.91	986.80	495.89
20.086	0	0.62	0.11	1.06	0.29	0.17	8.63	0.06	18.66	12.81	82.74	39.80	-7.87	97.16	2.96	0.25	1.80	0.00	18.66	7.98	12.81	6.04	0.00	69.52	37.19	0.00	0.02	0.99	57.95	0.27	0.00	8.31	7.98	0.00	0.00	0.00	6.37	4.33	3.71	46.56	142.86	811.18	445.26	1012.15	660.21	843.31	489.78	986.03	496.15
20.120	0	0.88	0.13	2.33	0.35	0.15	16.54	0.06	21.08	13.66	66.92	62.65	-15.28	97.47	2.71	0.23	1.85	0.00	21.08	7.82	13.66	8.67	0.00	78.69	46.66	0.00	0.03	1.70	64.76	0.21	0.00	7.93	5.65	0.00	0.00	0.00	5.51	3.75	3.74	46.67	143.22	811.17	445.86	1011.92	660.00	843.03	490.57	986.13	496.29
20.153	0	0.88	0.14	3.04	0.33	0.14	21.91	0.06	20.89	14.23	56.18	69.62	-19.29	97.20	2.64	0.22	1.75	0.00	20.89	7.26	14.23	10.73	0.00	82.77	53.57	0.00	0.03	1.63	61.39	0.16	0.00	6.77	4.99	0.00	0.00	0.00	5.75	4.26	3.72	46.66	143.36	810.90	445.89	1011.81	660.15	842.75	490.92	986.02	496.32
20.186	0	0.89	0.14	3.79	0.30	0.15	25.77	0.06	23.32	13.75	49.23	74.97	-19.96	97.28	2.35	0.22	1.76	0.00	23.32	7.71	13.75	13.88	0.00	83.66	61.24	0.00	0.02	0.89	56.29	0.14	0.00	4.31	4.84	0.00	0.00	0.00	5.20	4.12	3.90	46.55	143.87	809.66	445.94	1011.06	660.86	841.74	490.12	985.45	496.94
20.220	0	0.79	0.15	3.37	0.26	0.15	33.26	0.06	24.24	12.99	41.74	81.22	-22.81	97.36	2.31	0.23	1.55	0.00	24.24	7.88	12.99	12.59	0.00	87.31	68.39	0.00	0.02	0.77	47.76	0.08	0.00	14.50	4.07	0.00	0.00	0.00	6.08	3.96	3.84	46.62	142.68	809.57	445.82	1010.96	660.85	842.12	490.80	984.68	496.51
20.253	0	0.67	0.15	2.52	0.23	0.15	37.04	0.06	24.65	12.40	37.96	83.59	-23.71	97.02	2.23	0.27	1.46	0.00	24.65	7.89	12.40	8.48	0.00	88.94	72.47	0.00	0.02	0.72	41.71	0.07	0.00	11.65	4.12	0.00	0.00	0.00	5.34	4.59	3.79	46.50	142.23	809.31	445.87	1010.73	660.78	842.05	490.81	984.17	496.24
20.286	0	0.52	0.14	1.42	0.18	0.16	41.90	0.06	25.03	10.94	33.10	86.71	-24.12	97.07	2.13	0.31	1.24	0.00	25.03	9.09	10.94	4.88	0.00	91.64	75.20	0.00	0.02	0.62	29.11	0.05	0.00	16.64	4.23	0.00	0.00	0.00	5.90	4.50	3.76	46.59	143.02	809.03	445.94	1010.40	660.99	841.34	490.78	984.24	496.65
20.320	0	0.42	0.15	0.96	0.15	0.13	44.99	0.06	22.83	11.26	30.01	87.08	-26.96	96.79	2.12	0.38	1.19	0.00	22.83	10.37	11.26	3.96	0.00	94.25	74.82	0.00	0.02	0.77	17.87	0.03	0.00	10.63	3.47	0.00	0.00	0.00	5.89	4.97	3.66	46.65	142.29	808.83	446.43	1009.82	661.24	841.20	491.14	983.37	496.94
20.353	0	0.42	0.15	0.91	0.15	0.11	45.48	0.06	20.35	10.89	29.52	85.22	-28.16	97.46	2.06	0.45	1.20	0.00	20.35	10.89	10.51	4.72	0.00	94.78	74.83	0.00	0.02	0.76	15.80	0.03	0.01	6.94	3.27	0.00	0.00	0.00	6.04	3.75	3.74	46.70	141.93	808.53	446.82	1009.15	661.27	840.95	491.36	982.75	497.33
20.387	0	0.38	0.15	0.58	0.14	0.09	44.96	0.06	16.66	12.21	30.04	82.17	-28.01	97.36	2.17	0.55	1.08	0.00	16.66	12.21	7.99	4.56	0.00	95.69	70.85	0.00	0.01	0.44	10.18	0.02	0.00	9.68	3.24	0.00	0.00	0.00	6.06	3.96	3.30	46.61	142.81	808.09	446.74	1008.51	661.24	839.50	491.16	982.19	497.05
20.420	0	0.37	0.15	0.41	0.13	0.08	43.36	0.06	16.19	14.18	31.64	82.18	-26.81	97.32	2.01	0.68	1.03	0.00	16.19	14.18	6.99	3.86	0.00	96.17	65.61	0.00	0.01	0.31	7.64	0.02	0.01	7.19	3.09	0.00	0.00	0.00	6.60	4.03	3.32	46.73	143.24	808.12	446.82	1008.30	661.05	839.22	491.42	982.35	497.26
20.453	0	0.39	0.16	0.32	0.14	0.08	41.05	0.06	14.92	15.40	33.95	79.60	-25.66	97.04	1.95	0.76	1.15	0.00	14.92	15.40	5.45	2.96	0.00	95.36	61.88	0.00	0.01	0.15	7.68	0.02	0.01	8.37	3.02	0.00	0.00	0.00	6.90	4.55	3.22	46.71	142.18	808.39	446.92	1008.00	660.83	839.62	491.44	981.69	497.18
20.487	0	0.33	0.16	0.20	0.13	0.07	35.52	0.06	13.51	15.44	39.48	76.96	-23.62	96.53	1.77	0.86	1.09	0.00	13.51	15.44	5.07	1.34	0.00	94.83	51.52	0.00	0.01	0.07	5.60	0.02	0.01	10.21	2.89	0.00	0.00	0.00	5.93	5.37	3.09	46.37	145.11	806.72	445.76	1008.63	661.56	837.56	491.00	982.57	496.21
20.520	0	0.30	0.15	0.14	0.13	0.07	30.19	0.06	12.11	15.24	44.81	73.77	-21.81	96.76	1.74	1.02	1.03	0.00	12.11	15.24	5.37	1.16	0.00	94.10	42.02	0.00	0.01	0.05	5.86	0.02	0.01	2.47	3.00	0.00	0.00	0.00	5.09	5.01	3.22	46.28	142.90	806.89	446.74	1007.44	660.79	838.24	491.73	981.06	496.42
20.553	0	0.28	0.15	0.10	0.14	0.06	23.37	0.06	11.21	15.13	53.27	68.76	-18.41	97.43	1.82	1.29	0.97	0.00	11.21	15.13	5.09	1.18	0.00	91.94	29.89	0.00	0.01	0.03	6.97	0.02	0.00	2.49	3.11	0.00	0.00	0.00	3.92	3.82	3.24	46.07	144.48	806.74	446.92	1006.78	659.80	837.06	491.56	981.46	496.35
20.587	0	0.27	0.15	0.07	0.14	0.07	14.10	0.06	11.11	17.20	71.80	56.17	-13.20	97.44	1.71	1.40	1.10	0.00	11.11	17.20	5.81	1.20	0.00	85.31	16.68	0.00	0.01	0.01	8.45	0.03	0.00	11.02	3.39	0.00	0.00	0.00	6.20	3.80	3.13	46.12	144.25	805.89	445.94	1007.74	661.66	837.10	491.48	981.28	496.15
20.620	0	0.27	0.15	0.05	0.15	0.05	10.59	0.06	8.29	15.66	78.82	41.93	-10.89	98.19	1.52	1.51	1.11	0.00	8.29	15.66	3.56	1.21	0.00	80.99	11.10	0.00	0.01	0.01	10.05	0.03	0.00	8.04	3.19	0.00	0.00	0.00	7.49	2.03	3.17	46.14	143.83	805.89	445.87	1006.97	661.07	836.92	491.56	980.68	496.21
20.653	0	0.26	0.15	0.05	0.15	0.06	6.27	0.06	9.21	13.89	87.45	24.91	-5.35	97.96	1.35	1.30	1.08	0.00	9.21	13.89	1.92	0.61	0.00	70.39	9.62	0.00	0.01	0.02	11.26	0.03	0.00	10.07	3.47	0.00	0.00	0.00	5.37	2.63	2.50	45.57	145.50	805.14	445.00	1008.00	661.98	835.51	490.67	980.95	494.73
20.687	0	0.25	0.14	0.05	0.16	0.06	2.10	0.06	9.62	11.53	95.81	6.20	0.00	97.60	1.24	1.13	0.97	0.00	9.62	11.53	1.12	0.23	0.00	49.91	6.99	0.00	0.01	0.06	14.47	0.04	0.01	11.10	3.76	0.00	0.00	0.00	6.96	3.48	2.57	45.71	143.53	805.24	444.80	1008.04	662.39	836.64	490.77	980.11	494.85
20.720	0	0.25	0.14	0.05	0.17	0.06	1.05	0.06	8.45	9.30	97.90	2.22	0.00	97.80	1.08	1.09	0.98	0.00	8.45	9.30	0.54	0.10	0.00	37.77	4.63	0.00	0.01	0.13	17.77	0.05	0.01	10.93	3.79	0.00	0.00	0.00	6.77	3.03	2.15	45.71	143.59	805.64	444.91	1008.29	662.37	836.45	491.22	980.01	494.34
20.754	0	0.26	0.15	0.06	0.20	0.05	0.42	0.06	5.51	5.72	99.17	0.65	0.00	98.02	0.96	1.06	0.93	0.00	5.51	5.72	0.28	0.05	0.00	20.53	4.73	0.00	0.02	0.22	24.11	0.07	0.01	4.48	3.30	0.00	0.00	0.00	5.95	2.49	2.03	45.82	141.74	806.88	445.64	1008.39	661.70	837.88	491.42	979.58	494.56
20.787	0	0.25	0.16	0.06	0.21	0.04	0.29	0.06	3.25	2.89	99.42	0.66	0.00	97.52	0.79	1.06	0.87	0.00	3.25	2.89	0.24	0.06	0.00	13.90	4.76	0.00	0.03	0.40	26.48	0.09	0.01	2.33	2.56	0.00	0.00	0.00	7.13	3.64	2.38	46.25	143.31	807.32	446.12	1008.19	661.43	837.65	492.15	980.92	495.49
20.820	0	0.26	0.16	0.07	0.22	0.04	0.25	0.06	2.84	2.19	99.48	0.77	0.00	97.52	0.72	0.79	0.85	0.00	2.84	2.19	0.32	0.07	0.00	11.01	4.72	0.00	0.04	0.43	29.12	0.09	0.01	3.48	2.61	0.00	0.00	0.00	5.24	3.64	1.82	46.22	145.10	807.77	446.53	1008.82	661.37	836.68	492.44	981.76	495.30
20.854	0	0.36	0.16	0.12	0.30	0.04	0.17	0.06	3.15	1.48	99.29	2.37	0.00	97.18	0.82	0.71	0.85	0.00	3.15	1.48	0.58	0.09	0.00	4.17	5.53	0.00	0.05	0.48	43.92	0.14	0.01	1.05	2.84	0.00	0.00	0.00	4.58	4.29	2.17	46.37	142.97	807.91	446.59	1008.29	660.87	837.94	491.88	980.87	495.03
20.887	0	0.35	0.15	0.12	0.30	0.04	0.17	0.06	4.76	1.19	99.29	2.92	0.00	97.51	0.87	0.74	0.75	0.00	4.89	1.19	0.85	0.10	0.00	3.52	4.76	0.00	0.06	0.33	44.86	0.14	0.01	3.07	3.01	0.00	0.00	0.00	3.78	3.65	1.85	46.34	141.35	807.63	446.52	1007.24	659.94	837.70	491.82	979.03	494.01
20.920	0	0.39	0.15	0.14	0.34	0.05	0.15	0.06	3.27	1.05	99.22	5.65	0.00	97.43	0.75	1.02	0.58	0.00	7.23	0.82	1.05	0.06	0.00	2.14	3.27	0.00	0.05	0.15	51.08	0.14	0.01	2.13	3.06	0.00	0.00	0.00	3.11	3.82	2.35	46.34	141.83	807.08	446.22	1006.65	659.39	837.45	490.58	979.24	494.34
20.954	0	0.46	0.15	0.18	0.40	0.05	0.14	0.06	2.83	0.84	99.07	9.69	0.00	97.31	0.72	1.38	0.36	0.00	5.85	0.57	0.84	0.05	0.00	1.02	2.83	0.01	0.05	0.09	59.71	0.15	0.01	1.41	3.10	0.00	0.00	0.00	3.44	4.07	2.13	46.51	142.58	807.18	446.00	1006.97	659.34	837.05	490.74	979.59	494.16
20.987	0	0.48	0.15	0.19	0.43	0.04	0.13	0.06	2.73	0.57	99.04	10.29	0.00	97.31	0.70	1.89	0.29	0.00	4.52	0.39	0.57	0.03	0.00	0.96	2.73	0.01	0.04	0.07	61.86	0.15	0.01	1.45	3.09	0.00	0.00	0.00	4.23	4.07	2.07	46.71	142.32	807.23	445.93	1006.88	659.35	837.09	490.90	979.38	494.17
21.020	0	0.63	0.14	0.28	0.55	0.04	0.13	0.06	1.35	0.65	98.74	23.53	0.00	97.30	0.76	2.04	0.24	0.00	4.25	0.47	0.74	0.05	0.00	0.65	1.35	0.01	0.03	0.01	74.41	0.19	0.01	0.77	3.30	0.00	0.00	0.00	2.63	4.08	2.58	46.37	141.45	806.67	444.98	1006.74	658.33	837.74	489.60	979.15	493.05
21.054	0	0.77	0.14	0.37	0.64	0.05	0.12	0.06	0.81	0.39	98.47	41.55	0.00	97.44	0.88	1.94	0.23	0.00	6.03	0.86	1.19	0.10	0.00	0.39	0.81	0.01	0.02	0.01	83.06	0.20	0.01	1.22	3.48	0.00	0.00	0.00	3.12	3.80	2.68	46.31	141.82	805.83	444.17	1006.47	657.98	837.11	489.41	978.89	492.37
21.087	0	0.82	0.14	0.43	0.68	0.05	0.12	0.06	0.60	0.38	98.36	50.46	0.00	97.42	0.99	2.01	0.28	0.00	6.96	0.99	1.99	0.20	0.00	0.38	0.60	0.01	0.02	0.00	86.60	0.21	0.01	0.62	3.55	0.00	0.00	0.00	2.16	3.85	2.67	46.22	143.64	804.33	443.50	1006.22	658.05	835.33	489.26	978.94	491.62
21.121	0	0.89	0.14	0.53	0.71	0.06	0.12	0.06	0.38	0.25	98.23	63.84	0.25	97.84	0.97	1.70	0.25	0.00	9.57	1.37	3.70	0.40	0.00	0.25	0.38	0.01	0.01	0.00	90.83	0.27	0.01	0.42	3.95	0.00	0.00	0.00	3.06	2.93	3.19	46.27	143.26	803.79	442.77	1006.80	658.53	836.08	488.89	979.32	491.67
21.154	0	0.95	0.14	0.56	0.73	0.07	0.12	0.06	0.32	0.26	98.10	70.16	1.00	97.73	1.18	1.42	0.26	0.01	11.01	1.83	3.50	0.48	0.00	0.24	0.32	0.01	0.01	0.00	92.97	0.32	0.01	0.73	4.05	0.00	0.00	0.00	5.03	3.18	3.28	46.56	142.52	803.51	442.49	1007.35	659.70	836.68	489.41	979.19	491.96
21.187	0	0.91	0.14	0.55	0.70	0.07	0.13	0.06	0.54	0.40	98.18	65.58	0.07	97.85	1.67	1.24	0.32	0.01	11.03	2.52	4.63	0.74	0.00	0.40	0.54	0.01	0.01	0.01	90.32	0.28	0.01	1.84	3.83	0.00	0.00	0.00	5.57	2.92	3.16	46.57	143.32	802.78	441.82	1007.42	660.07	835.83	489.06	979.13	491.54
21.221	0	0.89	0.15	0.54	0.66	0.07	0.14	0.06	0.96	0.87	98.21	63.35	0.00	97.68	1.90	1.10	0.37	0.01	12.83	3.71	5.37	1.00	0.00	0.87	0.96	0.01	0.01	0.03	87.31	0.21	0.01	0.70	3.39	0.00	0.00	0.00	6.00	3.29	3.50	46.50	143.62	802.07	440.81	1007.69	659.98	835.84	488.43	979.44	491.08
21.254	0	0.84	0.15	0.46	0.60	0.07	0.14	0.06	1.75	1.25	98.32	53.90	0.00	97.57	2.10	0.74	0.39	0.01	12.87	4.74	5.24	0.84	0.00	1.25	1.75	0.01	0.01	0.30	82.41	0.18	0.01	1.50	3.46	0.00	0.00	0.00	6.06	3.53	2.84	46.35	143.42	803.02	440.37	1009.02	660.39	836.35	488.39	979.76	490.06
21.287	0	0.82	0.14	0.41	0.58	0.07	0.15	0.06	3.03	1.40	98.35	47.22	0.00	97.67	1.88	0.60	0.45	0.01	11.09	4.40	3.85	0.37	0.00	1.40	3.03	0.01	0.02	1.07	80.85	0.17	0.01	2.05	3.91	0.00	0.00	0.00	6.50	3.32	2.53	46.43	144.03	803.47	440.44	1009.63	660.61	836.24	489.19	980.27	489.79
21.321	0	0.82	0.13	0.39	0.57	0.08	0.15	0.06	4.00	1.68	98.35	47.64	0.40	97.39	1.70	0.48	0.51	0.01	10.53	3.91	2.63	0.17	0.00	1.68	4.00	0.00	0.02	1.27	81.63	0.17	0.00	3.34	4.98	0.00	0.00	0.00	5.80	3.90	2.55	46.27	144.83	803.50	440.61	1010.13	661.10	836.14	489.14	980.97	490.05
21.354	0	0.80	0.13	0.36	0.55	0.08	0.15	0.06	4.22	1.52	98.40	47.27	1.67	97.34	1.41	0.42	0.59	0.01	11.65	3.93	1.95	0.09	0.00	1.52	4.22	0.00	0.03	0.77	80.32	0.19	0.00	2.03	5.33	0.00	0.00	0.00	5.84	4.01	2.59	46.14	144.40	803.77	440.79	1009.65	660.42	836.30	489.22	980.70	490.08
21.388	0	0.80	0.13	0.38	0.56	0.08	0.15	0.06	5.54	1.63	98.40	45.18	0.64	97.60	1.35	0.49	0.75	0.01	10.56	3.32	1.90	0.15	0.00	1.63	5.54	0.00	0.03	0.13	80.37	0.23	0.00	0.63	5.01	0.00	0.00	0.00	6.76	3.48	2.54	46.02	143.58	803.34	440.35	1009.48	660.77	836.33	488.88	979.91	489.88
21.421	0	0.80	0.13	0.39	0.56	0.09	0.15	0.06	5.31	1.67	98.39	48.56	1.42	97.09	1.16	0.54	1.18	0.01	12.08	3.30	2.09	0.20	0.00	1.67	5.31	0.00	0.04	0.09	80.54	0.29	0.00	0.97	5.35	0.00	0.00	0.00	6.59	4.47	2.75	45.99	144.09	803.59	440.76	1009.52	660.67	836.48	489.20	980.57	490.47
21.454	0	0.79	0.13	0.37	0.56	0.09	0.15	0.06	3.52	1.47	98.42	49.39	1.89	97.42	1.07	0.56	1.23	0.01	11.85	2.96	2.30	0.29	0.00	1.47	3.52	0.00	0.04	0.05	81.18	0.31	0.00	0.29	5.54	0.00	0.00	0.00	7.81	3.85	3.32	45.95	144.17	802.90	439.82	1009.61	660.66	836.76	488.45	980.92	490.54
21.488	0	0.78	0.13	0.33	0.55	0.09	0.15	0.06	1.78	1.52	98.44	44.22	1.76	97.44	1.11	0.45	2.50	0.01	10.94	3.04	2.10	0.47	0.00	1.52	1.78	0.00	0.05	0.05	79.50	0.37	0.00	0.65	6.02	0.00	0.00	0.00	7.59	3.81	3.65	45.55	147.15	800.39	437.35	1010.78	662.06	835.04	486.17	982.16	489.55
21.521	0	0.61	0.14	0.21	0.45	0.10	0.16	0.06	1.82	1.82	98.78	25.30	1.85	97.96	1.21	0.49	3.39	0.01	13.15	3.43	2.14	0.60	0.00	1.82	1.07	0.00	0.04	0.06	66.72	0.36	0.00	0.43	5.65	0.00	0.00	0.00	6.99	2.64	3.31	45.36	144.69	801.98	438.21	1011.01	661.88	836.73	486.36	981.38	489.52
21.554	0	0.56	0.13	0.18	0.40	0.11	0.16	0.06	1.55	1.55	98.88	20.66	3.13	98.16	1.38	0.54	3.25	0.01	14.73	4.70	2.01	0.53	0.00	1.55	0.96	0.00	0.04	0.11	61.85	0.34	0.00	0.93	6.05	0.00	0.00	0.00	6.15	2.11	3.91	45.29	146.05	801.78	438.16	1010.96	661.35	836.63	485.66	982.61	490.13
21.588	0	0.35	0.13	0.08	0.26	0.12	0.16	0.06	3.33	1.74	99.31	4.86	4.24	98.42	1.43	0.65	3.33	0.01	16.50	5.79	1.75	0.45	0.00	1.74	0.82	0.00	0.05	0.15	39.84	0.32	0.00	0.50	6.37	0.00	0.00	0.00	8.65	1.34	3.51	45.45	145.73	801.42	437.74	1011.67	662.93	836.46	486.75	982.16	489.87
21.621	0	0.37	0.13	0.09	0.27	0.12	0.15	0.06	3.17	1.46	99.26	5.45	4.16	98.24	1.45	0.74	3.17	0.01	15.35	6.51	1.66	0.31	0.00	1.46	0.76	0.00	0.05	0.12	42.47	0.34	0.00	0.25	6.55	0.00	0.00	0.00	9.12	1.90	3.50	45.21	146.07	801.65	437.48	1012.76	663.71	836.97	486.87	983.00	489.90
21.654	0	0.33	0.13	0.07	0.23	0.12	0.16	0.06	3.31	1.48	99.35	3.02	4.19	98.33	1.48	0.62	3.31	0.01	16.01	8.17	2.00	0.32	0.00	1.48	0.58	0.00	0.05	0.05	34.17	0.32	0.00	0.29	6.47	0.00	0.00	0.00	8.86	1.63	3.43	45.04	145.45	802.31	437.59	1013.92	664.74	838.09	486.55	983.49	490.13
21.688	0	0.31	0.12	0.06	0.22	0.12	0.14	0.06	3.10	1.60	99.38	2.47	4.79	98.25	1.60	0.47	3.10	0.01	14.31	8.45	2.13	0.34	0.00	0.76	0.46	0.00	0.06	0.02	33.29	0.39	0.00	0.58	7.45	0.00	0.00	0.00	9.29	1.86	3.60	45.01	145.69	802.49	437.12	1014.47	664.56	838.53	486.43	984.18	489.92
21.721	0	0.33	0.11	0.06	0.20	0.17	0.14	0.06	2.91	1.57	99.35	2.92	7.51	98.42	1.57	0.34	2.91	0.00	16.84	11.63	2.22	0.39	0.00	0.57	0.27	0.00	0.06	0.00	32.91	0.42	0.00	0.84	8.84	0.00	0.00	0.00	8.99	1.34	3.42	44.98	146.47	802.78	437.24	1014.92	664.69	838.31	486.76	984.75	489.80
21.755	0	0.42	0.09	0.08	0.22	0.36	0.13	0.06	2.68	1.67	99.15	11.30	14.18	98.63	1.67	0.31	2.68	0.00	25.03	15.31	2.21	0.54	0.00	0.17	0.21	0.00	0.06	0.00	42.66	0.72	0.00	0.57	11.62	0.00	0.00	0.00	7.85	0.61	3.16	44.73	146.37	803.45	437.53	1015.68	665.09	838.76	486.61	985.10	489.64
21.788	0	0.45	0.07	0.07	0.21	0.51	0.12	0.06	2.59	1.78	98.98	12.14	17.45	98.41	1.78	0.29	2.59	0.00	26.29	19.78	2.07	0.36	0.00	0.11	0.13	0.00	0.07	0.00	42.41	0.89	0.00	0.93	14.09	0.00	0.00	0.00	7.69	1.36	2.94	44.71	147.00	804.75	437.80	1016.46	664.83	839.26	486.68	986.22	489.73
21.821	0	0.49	0.06	0.06	0.20	0.79	0.12	0.06	2.48	2.06	98.41	16.47	21.28	98.26	2.06	0.25	2.48	0.00	30.89	23.37	1.71	0.25	0.00	0.10	0.10	0.00	0.08	0.00	42.24	0.87	0.00	1.32	15.73	0.00	0.00	0.00	8.40	1.83	2.41	44.85	148.56	805.74	438.11	1016.19	664.10	838.27	486.88	986.80	489.84
21.855	0	0.52	0.05	0.06	0.18	1.06	0.11	0.06	2.41	2.41	97.89	15.04	23.87	97.36	2.50	0.23	2.41	0.01	30.20	28.93	2.11	0.24	0.00	0.07	0.08	0.00	0.07	0.00	41.59	1.04	0.00	0.42	18.64	0.00	0.00	0.00	7.59	3.97	2.78	44.92	144.93	806.49	439.11	1016.38	664.27	840.98	487.76	985.89	490.34
21.888	0	0.49	0.05	0.04	0.15	1.12	0.11	0.07	2.34	2.34	97.75	8.79	24.31	97.70	3.09	0.26	2.34	0.01	29.84	32.86	2.31	0.15	0.00	0.10	0.13	0.00	0.06	0.02	34.38	0.92	0.00	0.48	19.39	0.00	0.00	0.00	7.28	3.27	2.47	44.87	144.61	807.37	439.97	1016.62	664.72	841.33	488.14	985.91	490.85
21.921	0	0.36	0.03	0.03	0.11	2.05	0.09	0.07	2.07	2.07	95.90	6.88	29.68	97.56	2.94	0.29	2.07	0.01	31.89	32.31	3.13	0.19	0.00	0.12	0.21	0.00	0.06	0.06	29.02	0.81	0.00	0.22	23.82	0.00	0.00	0.00	6.97	3.56	2.55	44.92	145.97	808.53	440.19	1015.80	662.26	840.94	487.91	986.88	490.84
21.955	0	0.26	0.02	0.02	0.08	3.34	0.08	0.06	1.80	1.80	93.32	4.85	34.22	97.52	2.58	0.36	1.80	0.01	32.21	31.42	3.94	0.17	0.00	0.11	0.30	0.00	0.07	0.17	22.54	0.74	0.00	0.82	28.14	0.00	0.00	0.00	4.67	3.64	2.99	44.71	144.17	809.27	441.18	1015.23	660.85	842.39	488.29	986.54	490.98
21.988	0	0.25	0.02	0.03	0.09	4.28	0.08	0.06	1.70	1.70	91.44	7.60	37.31	98.00	2.38	0.36	1.70	0.01	32.96	27.89	2.48	0.09	0.00	0.10	0.28	0.00	0.07	0.15	29.28	0.80	0.00	0.75	30.07	0.00	0.00	0.00	5.74	2.55	1.40	44.57	144.66	810.19	441.77	1015.16	661.31	840.78	489.04	985.42	490.88
22.021	0	0.22	0.02	0.03	0.09	5.39	0.07	0.06	1.63	1.63	89.22	10.36	40.10	97.85	2.32	0.36	1.63	0.01	31.00	23.66	1.98	0.10	0.00	0.10	0.36	0.00	0.09	0.06	33.78	0.92	0.00	0.31	33.24	0.00	0.00	0.00	6.16	2.90	1.65	44.47	142.88	811.17	441.91	1014.69	660.26	842.20	488.73	985.06	490.78
22.055	0	0.22	0.01	0.03	0.09	8.60	0.06	0.07	1.55	1.55	82.79	20.71	45.18	97.60	2.36	0.39	1.55	0.01	29.86	22.58	1.54	0.11	0.00	0.09	0.55	0.00	0.11	0.03	43.05	1.16	0.00	0.21	38.31	0.00	0.00	0.00	5.75	3.47	2.69	44.37	146.83	810.43	441.14	1014.49	659.07	840.99	487.55	987.77	491.30
22.088	0	0.24	0.01	0.03	0.10	11.47	0.05	0.07	1.47	1.47	77.06	27.69	48.34	98.14	2.25	0.46	1.47	0.01	30.81	23.41	1.18	0.10	0.00	0.08	0.50	0.00	0.12	0.01	48.91	1.19	0.00	0.19	40.69	0.00	0.00	0.00	4.32	2.16	2.66	44.19	148.91	809.44	440.66	1015.60	660.33	839.96	487.36	988.83	490.87
22.122	0	0.17	0.01	0.03	0.08	23.83	0.04	0.06	1.35	1.35	52.33	52.95	56.54	98.29	2.11	0.41	1.35	0.01	33.15	18.19	1.15	0.07	0.00	0.07	0.53	0.00	0.19	0.03	51.37	1.36	0.00	0.30	47.40	0.00	0.00	0.00	4.54	1.73	2.00	44.06	147.43	810.32	440.85	1016.83	661.44	840.98	487.39	988.37	491.03
22.155	0	0.12	0.00	0.02	0.07	32.03	0.03	0.06	1.13	1.13	42.97	71.47	61.04	97.92	1.85	0.34	1.13	0.01	30.56	14.45	0.85	0.04	0.00	0.07	0.37	0.00	0.28	0.04	50.00	1.33	0.00	0.23	52.38	0.00	0.00	0.00	4.98	2.75	2.11	44.07	147.83	810.95	441.06	1017.46	661.77	841.55	487.64	989.33	491.46
22.188	0	0.13	0.00	0.02	0.07	45.92	0.03	0.06	1.09	1.09	29.08	80.33	66.18	97.90	2.07	0.32	1.09	0.01	34.96	15.63	0.76	0.03	0.00	0.06	0.23	0.00	0.34	0.02	54.35	1.33	0.00	0.26	55.42	0.00	0.00	0.00	4.54	2.80	2.88	43.80	146.05	811.21	441.96	1016.74	661.54	843.09	487.86	989.06	492.35
22.222	0	0.12	0.00	0.02	0.06	55.14	0.03	0.07	0.97	0.97	19.86	88.67	69.88	97.78	2.31	0.32	0.97	0.01	33.51	15.97	0.76	0.03	0.00	0.07	0.16	0.00	0.41	0.02	59.69	1.33	0.00	0.25	59.47	0.00	0.00	0.00	5.08	3.08	2.74	43.79	147.68	811.20	441.37	1017.50	661.74	842.51	487.86	990.13	491.97
22.255	0	0.11	0.00	0.02	0.06	44.62	0.03	0.07	0.93	0.93	30.38	85.85	66.32	98.18	2.62	0.34	0.93	0.01	29.17	13.21	0.69	0.02	0.00	0.08	0.28	0.00	0.63	0.04	55.29	1.14	0.00	0.31	57.89	0.00	0.00	0.00	3.53	2.06	1.84	43.54	146.32	812.70	441.99	1018.22	661.41	843.23	488.35	989.52	491.20
22.288	0	0.09	0.00	0.02	0.06	42.03	0.03	0.07	0.85	0.85	32.97	86.71	65.62	98.35	2.68	0.36	0.85	0.01	26.42	11.05	0.70	0.02	0.00	0.11	0.36	0.00	0.79	0.07	53.64	0.89	0.00	0.41	58.34	0.00	0.00	0.00	4.14	1.55	2.01	43.53	147.10	812.79	441.45	1018.66	661.33	843.28	487.85	990.35	491.18
22.322	0	0.09	0.00	0.02	0.06	32.74	0.03	0.06	0.75	0.75	42.26	86.13	62.61	98.22	2.63	0.38	0.75	0.01	20.01	8.29	0.58	0.01	0.00	0.15	0.39	0.00	1.05	0.35	54.40	0.76	0.00	0.62	58.03	0.00	0.00	0.00	4.48	1.94	2.41	43.54	147.42	812.68	441.58	1017.90	660.88	843.18	487.54	990.54	491.62
22.355	0	0.07	0.00	0.02	0.06	24.94	0.02	0.06	0.88	0.68	50.11	85.29	59.67	98.53	2.34	0.42	0.68	0.01	14.11	4.79	0.49	0.01	0.00	0.14	0.48	0.00	1.15	0.88	52.34	0.69	0.00	0.92	57.60	0.00	0.00	0.00	2.58	0.97	2.02	43.25	147.71	812.05	441.36	1019.14	661.85	842.87	487.30	990.52	491.55
22.389	0	0.08	0.00	0.02	0.06	38.23	0.02	0.06	0.90	0.48	36.77	90.41	65.20	97.99	2.02	0.44	0.48	0.01	19.12	4.07	0.38	0.01	0.00	0.11	0.59	0.00	1.21	0.90	58.51	0.59	0.00	0.73	60.63	0.00	0.00	0.00	5.44	2.57	1.75	43.61	145.60	813.90	442.32	1019.57	662.43	844.77	489.19	990.34	492.08
22.422	0	0.08	0.00	0.02	0.06	44.24	0.02	0.06	0.64	0.44	30.76	90.52	67.08	98.35	2.28	0.40	0.44	0.01	23.35	4.69	0.45	0.02	0.00	0.09	0.64	0.00	1.06	0.55	61.11	0.55	0.00	0.72	60.71	0.00	0.00	0.00	4.36	1.56	1.47	43.46	146.81	814.18	442.85	1019.24	661.64	843.80	489.66	990.59	492.15
22.455	0	0.07	0.00	0.02	0.06	42.01	0.02	0.06	0.93	0.35	32.99	90.58	66.54	98.31	2.02	0.44	0.35	0.01	21.66	2.94	0.31	0.01	0.00	0.10	0.93	0.00	1.44	0.41	58.57	0.49	0.00	1.36	60.75	0.00	0.00	0.00	4.38	1.68	1.73	43.54	148.04	814.89	442.97	1019.57	661.03	844.02	489.30	992.02	492.93
22.489	0	0.06	0.00	0.02	0.05	53.67	0.02	0.06	1.15	0.28	21.33	92.21	70.33	98.37	2.09	0.42	0.28	0.01	27.38	2.79	0.26	0.01	0.00	0.11	1.15	0.00	1.87	0.41	52.80	0.38	0.00	0.79	62.05	0.00	0.00	0.00	4.26	1.50	1.43	43.44	147.53	814.84	442.79	1019.55	660.91	843.88	489.50	991.38	492.22
22.522	0	0.05	0.00	0.01	0.04	57.68	0.02	0.06	1.09	0.24	17.32	94.02	71.95	98.41	2.15	0.41	0.24	0.01	26.78	3.33	0.35	0.01	0.00	0.11	1.09	0.00	1.77	0.31	47.33	0.27	0.00	0.74	63.81	0.00	0.00	0.00	4.03	1.38	1.01	43.45	147.72	814.71	442.77	1019.78	661.17	843.35	490.05	991.06	491.73
22.555	0	0.05	0.00	0.01	0.04	47.32	0.02	0.06	0.84	0.24	27.68	92.93	68.66	98.30	2.13	0.39	0.24	0.02	21.61	3.47	0.27	0.00	0.00	0.11	0.84	0.00	1.62	0.37	45.29	0.24	0.00	0.55	62.70	0.00	0.00	0.00	3.29	1.70	1.04	43.34	147.75	814.80	442.93	1019.43	660.74	843.25	490.00	990.99	491.45
22.589	0	0.04	0.00	0.01	0.04	44.28	0.02	0.06	0.70	0.17	30.72	91.95	67.66	98.27	1.90	0.44	0.17	0.02	21.18	3.48	0.29	0.00	0.00	0.12	0.70	0.00	1.31	0.32	34.35	0.17	0.00	0.38	61.82	0.00	0.00	0.00	3.68	1.81	1.64	43.43	149.47	814.65	442.45	1019.23	660.17	842.91	488.96	992.35	491.85
22.622	0	0.04	0.00	0.01	0.04	26.93	0.02	0.06	0.91	0.16	48.07	86.33	60.97	98.10	1.93	0.42	0.16	0.02	14.89	3.76	0.29	0.01	0.00	0.13	0.91	0.00	1.40	0.67	28.30	0.16	0.00	0.43	58.13	0.00	0.00	0.00	4.69	2.27	1.66	43.45	148.25	814.90	442.58	1018.85	660.18	843.48	489.29	991.71	491.75
22.655	0	0.04	0.00	0.01	0.04	15.17	0.03	0.06	1.56	0.18	69.65	75.08	54.30	97.95	1.86	0.50	0.14	0.02	11.21	3.64	0.23	0.01	0.00	0.18	1.24	0.00	1.40	1.56	20.36	0.14	0.00	0.42	53.53	0.00	0.00	0.00	5.32	2.68	2.14	43.46	148.15	814.46	442.46	1018.26	660.22	843.58	488.82	991.70	492.11
22.689	0	0.04	0.01	0.01	0.04	5.57	0.04	0.06	4.96	0.32	88.85	39.24	43.03	97.93	1.44	0.62	0.11	0.02	10.52	2.96	0.22	0.01	0.00	0.32	2.06	0.01	1.40	4.96	10.16	0.10	0.00	1.86	43.95	0.00	0.00	0.00	5.32	2.72	1.80	43.30	147.44	814.23	442.13	1018.41	660.31	843.50	488.83	990.91	491.61
22.722	0	0.06	0.01	0.01	0.04	3.26	0.04	0.06	13.74	0.46	93.47	23.61	35.55	97.99	1.33	0.63	0.11	0.02	9.69	3.51	0.31	0.02	0.00	0.46	3.69	0.00	1.18	13.74	7.28	0.10	0.00	0.82	39.36	0.00	0.00	0.00	5.93	2.57	1.36	43.45	147.46	814.70	442.37	1018.88	660.47	843.45	489.63	990.90	491.82
22.756	0	0.07	0.02	0.01	0.05	1.84	0.06	0.06	21.59	0.74	96.32	10.11	27.25	97.75	1.26	0.66	0.10	0.02	11.71	3.41	0.57	0.03	0.00	0.74	6.80	0.01	0.93	21.59	4.18	0.08	0.00	0.66	33.07	0.00	0.00	0.00	6.12	3.15	1.13	43.46	146.81	814.78	442.65	1019.02	660.76	843.65	490.03	990.44	492.20
22.789	0	0.08	0.02	0.01	0.05	1.41	0.07	0.06	17.11	0.86	97.18	6.78	24.68	97.97	1.19	0.75	0.11	0.02	12.27	3.71	0.75	0.04	0.00	0.86	10.47	0.01	0.85	17.11	3.68	0.08	0.00	0.69	30.36	0.00	0.00	0.00	6.08	2.62	0.94	43.45	147.30	814.91	442.62	1018.98	660.34	843.21	490.18	990.50	492.08
22.822	0	0.08	0.02	0.02	0.06	1.16	0.08	0.06	17.99	0.93	97.68	5.36	21.87	97.95	1.13	0.83	0.12	0.02	11.86	4.22	1.08	0.04	0.00	0.93	17.99	0.01	0.89	13.51	3.51	0.08	0.00	0.49	28.80	0.00	0.00	0.00	6.07	2.68	0.82	43.37	146.75	814.91	442.46	1019.09	660.17	843.41	489.97	990.15	492.12
22.856	0	0.09	0.03	0.02	0.06	0.95	0.10	0.06	23.41	1.13	98.11	3.78	19.91	98.08	1.10	0.69	0.12	0.02	12.74	4.90	1.12	0.03	0.00	1.13	23.41	0.01	0.96	7.35	2.72	0.08	0.00	0.43	26.52	0.00	0.00	0.00	6.30	2.34	0.71	43.40	147.15	814.90	442.44	1018.99	660.01	843.02	490.14	990.16	492.08
22.889	0	0.09	0.03	0.03	0.06	0.89	0.11	0.06	26.13	1.12	98.22	3.56	18.53	97.83	1.16	0.63	0.13	0.02	12.41	5.79	1.06	0.02	0.00	1.12	28.92	0.01	1.06	5.85	2.63	0.08	0.00	0.39	26.13	0.00	0.00	0.00	6.44	2.95	0.87	43.39	146.98	814.71	442.65	1018.84	660.42	843.13	490.23	990.09	492.40
22.922	0	0.10	0.03	0.03	0.06	0.66	0.13	0.06	23.73	1.27	98.68	2.45	15.17	97.62	1.34	0.54	0.14	0.02	11.85	6.45	0.99	0.02	0.00	1.27	31.22	0.01	1.10	5.96	2.32	0.09	0.00	0.26	23.73	0.00	0.00	0.00	5.63	3.43	1.05	43.26	147.17	814.66	443.11	1018.59	660.64	843.11	490.41	990.26	492.44
22.956	0	0.11	0.04	0.03	0.07	0.51	0.14	0.06	20.94	1.34	98.98	1.57	13.64	97.63	1.80	0.44	0.17	0.02	12.69	8.02	1.00	0.02	0.00	1.34	28.39	0.01	1.38	3.06	1.54	0.08	0.01	0.65	20.94	0.00	0.00	0.00	4.65	3.41	1.08	42.96	147.31	814.69	444.01	1017.63	660.46	842.59	491.21	989.89	492.26
22.989	0	0.11	0.04	0.03	0.07	0.60	0.12	0.06	22.01	1.40	98.79	1.87	16.26	97.59	2.30	0.35	0.19	0.02	13.62	10.48	1.32	0.02	0.00	1.40	22.62	0.01	1.66	2.40	1.42	0.07	0.01	1.69	22.01	0.00	0.00	0.00	3.57	3.49	1.32	42.88	147.19	814.28	445.02	1016.68	660.85	842.25	491.74	989.43	492.74
23.022	0	0.12	0.04	0.02	0.07	0.81	0.13	0.06	19.49	1.68	98.37	1.85	19.16	97.81	2.33	0.29	0.21	0.01	19.08	13.09	1.61	0.04	0.00	1.68	19.49	0.01	1.93	1.36	1.38	0.09	0.01	1.39	21.94	0.00	0.00	0.00	3.30	3.00	0.56	42.86	146.98	815.69	445.82	1017.94	660.75	842.81	492.90	989.79	493.57
23.056	0	0.12	0.04	0.02	0.07	1.18	0.13	0.06	14.86	1.86	97.63	1.76	22.83	97.47	2.38	0.24	0.23	0.01	26.34	15.65	1.95	0.07	0.00	1.86	14.86	0.01	1.94	0.57	1.20	0.12	0.01	0.41	21.63	0.00	0.00	0.00	4.06	3.74	0.31	42.94	147.22	816.46	446.58	1018.12	660.66	842.90	493.80	990.12	494.72
23.056	1	0.12	0.15	0.02	0.13	0.03	0.12	0.06	0.39	0.43	99.69	0.33	0.00	95.28	0.43	2.53	0.06	0.07	1.68	0.02	0.13	0.02	0.00	0.17	0.39	2.18	0.04	0.12	0.85	0.30	0.35	0.09	2.14	0.00	0.00		1.29	-6.97	7.14	59.22	37.93	120.72	789.73	193.83	869.04	140.11	804.32	177.94	807.13
23.089	0	0.10	0.03	0.02	0.06	2.99	0.12	0.06	13.75	1.67	94.02	3.28	30.83	97.30	2.45	0.21	0.24	0.01	35.18	15.42	2.50	0.13	0.00	1.67	13.75	0.01	2.47	0.59	1.64	0.13	0.02	0.30	25.61	0.00	0.00	0.00	2.40	4.08	-0.22	42.81	145.59	817.44	447.46	1018.53	660.50	843.83	494.65	989.42	494.53
23.123	0	0.09	0.02	0.02	0.05	13.20	0.12	0.06	15.11	1.97	73.60	11.27	43.18	96.98	2.91	0.21	0.30	0.01	52.54	15.27	3.26	0.20	0.00	1.97	15.11	0.00	3.05	0.49	2.15	0.18	0.02	0.98	31.10	0.00	0.00	0.00	0.51	4.65	-0.47	42.57	143.17	818.39	448.59	1018.27	660.18	845.14	495.31	988.31	494.31
23.156	0	0.08	0.01	0.02	0.05	15.56	0.10	0.06	15.50	1.65	68.89	15.01	45.70	97.13	2.95	0.18	0.31	0.00	46.50	15.51	3.15	0.15	0.00	1.65	15.50	0.00	3.51	0.68	2.89	0.21	0.03	0.45	35.88	0.00	0.00	0.00	1.05	4.39	-0.19	42.67	143.53	818.57	448.84	1017.37	659.10	844.90	494.98	988.44	495.23
23.189	0	0.09	0.01	0.02	0.04	13.23	0.10	0.06	18.08	1.98	73.54	15.08	43.16	97.03	3.00	0.14	0.32	0.00	43.10	18.59	3.97	0.21	0.00	1.98	18.08	0.00	3.10	1.28	2.94	0.20	0.03	0.16	35.91	0.00	0.00	0.00	1.71	4.57	0.53	42.64	143.81	818.45	448.97	1016.08	658.65	844.86	494.66	988.67	495.17
23.223	0	0.07	0.01	0.02	0.04	25.68	0.08	0.06	22.72	1.41	49.32	40.78	49.66	96.73	2.96	0.15	0.40	0.00	40.92	19.06	5.43	0.28	0.00	1.41	22.72	0.00	2.64	1.53	6.53	0.24	0.04	0.33	44.35	0.00	0.00	0.00	0.87	5.06	0.93	42.70	145.65	818.95	450.14	1015.20	657.87	844.21	495.07	989.85	496.33
23.256	0	0.07	0.01	0.03	0.03	22.25	0.08	0.06	32.62	1.92	55.51	44.43	45.78	97.02	2.22	0.15	0.33	0.00	35.76	15.26	6.04	0.43	0.00	1.92	32.62	0.00	2.67	3.19	6.25	0.23	0.04	0.50	45.28	0.00	0.00	0.00	-1.29	4.59	0.02	42.25	148.24	817.18	449.33	1015.87	658.34	841.31	495.13	989.55	495.41
23.289	0	0.06	0.00	0.03	0.03	28.13	0.07	0.06	38.15	1.66	46.87	61.49	47.77	97.08	2.16	0.17	0.30	0.00	32.80	12.46	5.97	0.57	0.00	1.66	38.15	0.00	2.34	4.52	7.55	0.25	0.05	0.17	49.58	0.00	0.00	0.00	-0.05	4.47	0.22	42.18	146.59	816.45	448.56	1017.29	660.96	842.72	494.90	989.31	494.91
23.323	0	0.05	0.00	0.03	0.02	55.25	0.07	0.06	43.86	1.40	19.75	85.14	57.02	97.50	2.15	0.20	0.27	0.00	37.41	9.97	6.14	0.65	0.00	1.40	43.86	0.00	2.79	4.28	9.90	0.31	0.06	1.03	57.53	0.00	0.00	0.00	-0.01	3.69	-0.36	42.17	144.82	817.18	448.96	1017.93	661.43	843.62	495.96	988.43	494.45
23.356	0	0.04	0.00	0.03	0.02	61.53	0.06	0.06	44.39	1.40	13.47	88.59	59.61	97.57	2.02	0.20	0.24	0.00	38.25	8.51	4.75	0.45	0.00	1.40	44.39	0.00	2.97	5.63	10.23	0.30	0.06	1.36	59.42	0.00	0.00	0.00	0.34	3.54	-0.71	42.20	142.23	818.12	449.05	1019.16	661.91	845.65	496.05	987.87	494.84
23.390	0	0.04	0.00	0.03	0.02	77.19	0.07	0.06	49.49	1.93	0.00	92.19	65.24	97.42	2.17	0.17	0.24	0.00	46.36	9.34	4.27	0.29	0.00	1.93	49.49	0.00	2.91	3.17	9.41	0.30	0.06	1.85	62.02	0.00	0.00	0.00	-1.39	3.84	-1.31	42.01	147.48	817.90	448.41	1021.87	662.85	843.53	496.34	991.00	494.79
23.423	0	0.04	0.00	0.02	0.02	68.43	0.07	0.06	47.64	2.02	6.57	92.08	62.53	97.88	2.39	0.17	0.23	0.00	38.68	9.44	3.86	0.13	0.00	2.02	47.64	0.00	2.34	2.50	8.59	0.28	0.06	0.76	61.93	0.00	0.00	0.00	0.20	2.83	-1.09	42.14	144.91	817.30	447.99	1021.88	664.35	844.79	496.23	989.69	494.31
23.456	0	0.04	0.00	0.02	0.02	52.74	0.07	0.06	43.00	2.28	22.26	87.00	57.55	97.81	2.84	0.16	0.26	0.00	33.72	8.75	4.22	0.13	0.00	2.28	43.00	0.01	2.61	1.96	7.72	0.28	0.05	0.65	58.50	0.00	0.00	0.00	0.33	3.00	-1.12	42.11	144.45	817.85	447.31	1022.81	664.20	845.73	495.62	990.17	493.69
23.490	0	0.04	0.00	0.02	0.02	41.70	0.06	0.06	37.81	2.79	33.30	83.65	54.56	97.94	2.89	0.14	0.23	0.00	29.17	7.10	5.03	0.20	0.00	2.79	37.81	0.00	2.97	1.45	9.97	0.37	0.05	1.16	56.82	0.00	0.00	0.00	-0.46	2.69	-1.18	42.00	144.91	818.02	447.35	1023.30	664.50	845.76	495.81	990.65	493.21
23.523	0	0.04	0.00	0.02	0.03	27.96	0.06	0.07	30.97	3.70	47.04	73.83	49.24	97.75	3.48	0.11	0.24	0.00	25.68	6.62	7.04	0.41	0.00	3.70	30.97	0.01	3.36	1.88	7.35	0.33	0.04	1.21	53.12	0.00	0.00	0.00	-0.08	3.14	-1.80	42.18	144.69	819.31	447.27	1024.77	664.41	846.58	496.45	991.23	492.97
23.556	0	0.03	0.00	0.02	0.03	32.26	0.07	0.07	29.38	4.20	42.74	70.41	49.57	97.52	3.62	0.11	0.23	0.00	31.38	5.21	9.21	1.09	0.00	4.20	29.38	0.01	3.52	2.80	6.51	0.33	0.04	0.60	52.06	0.00	0.00	0.00	1.36	3.64	-1.22	42.71	149.21	819.65	447.09	1026.11	665.05	845.73	496.34	994.93	494.53
23.590	0	0.04	0.01	0.02	0.03	28.92	0.09	0.07	26.75	6.47	46.08	53.72	47.44	97.26	3.78	0.12	0.19	0.00	37.40	4.19	8.61	1.07	0.00	6.47	26.75	0.01	3.09	2.93	4.62	0.27	0.03	0.94	47.60	0.00	0.00	0.00	1.38	4.16	-0.94	42.75	150.92	819.31	447.12	1026.61	665.81	845.25	496.22	996.17	495.29
23.623	0	0.03	0.00	0.02	0.03	50.57	0.09	0.07	26.03	6.12	24.43	61.47	54.74	97.07	4.45	0.12	0.18	0.01	49.77	4.52	8.85	1.40	0.00	6.12	26.03	0.01	2.83	3.23	5.17	0.28	0.02	1.20	49.57	0.00	0.00	0.00	1.66	4.49	-0.75	42.81	151.07	819.07	447.60	1026.56	666.80	845.27	496.72	996.33	495.75
23.656	0	0.04	0.01	0.02	0.03	39.63	0.13	0.07	27.07	7.84	35.37	39.19	49.36	96.90	4.16	0.13	0.20	0.01	53.05	3.70	8.91	1.37	0.00	7.84	27.07	0.01	2.56	3.50	4.09	0.25	0.02	0.37	43.93	0.00	0.00	0.00	0.85	4.79	-0.84	42.33	148.84	819.12	447.02	1026.82	666.70	846.46	495.98	995.30	494.57
23.690	0	0.05	0.01	0.03	0.04	28.68	0.19	0.07	33.86	8.96	46.32	35.15	42.50	96.82	4.26	0.12	0.22	0.01	51.85	3.63	8.96	1.74	0.00	9.85	33.86	0.01	2.78	4.55	3.62	0.27	0.01	0.41	40.16	0.00	0.00	0.00	0.24	4.92	-0.91	42.13	149.18	818.99	447.04	1026.70	666.41	846.08	495.89	995.26	494.53
23.723	0	0.06	0.01	0.05	0.04	22.51	0.23	0.07	42.29	9.58	54.99	46.54	36.21	97.12	3.87	0.14	0.22	0.01	49.31	3.00	9.58	1.77	0.00	11.35	42.29	0.02	2.80	9.49	2.89	0.27	0.02	0.33	38.53	0.00	0.00	0.00	0.22	4.41	-0.70	42.04	148.00	819.21	447.54	1025.84	665.97	846.61	495.89	994.60	494.84
23.757	0	0.07	0.01	0.07	0.04	13.64	0.25	0.06	41.17	9.83	72.72	47.41	27.47	97.27	3.43	0.17	0.22	0.01	41.17	2.33	9.83	1.27	0.00	11.01	50.87	0.02	3.15	19.71	2.10	0.28	0.01	0.66	37.21	0.00	0.00	0.00	-1.11	4.13	-1.45	41.99	149.44	819.99	447.88	1026.50	664.79	845.71	496.48	995.14	495.20
23.790	0	0.07	0.01	0.09	0.04	13.94	0.32	0.06	42.03	10.74	72.12	61.93	24.79	97.30	3.23	0.22	0.21	0.01	42.03	1.94	10.74	1.35	0.00	13.61	57.35	0.02	3.17	21.05	1.73	0.26	0.01	0.71	37.00	0.00	0.00	0.00	-0.85	4.08	-1.57	42.04	149.62	819.82	447.91	1026.24	664.65	845.27	496.68	994.88	495.28
23.823	0	0.08	0.01	0.13	0.04	15.53	0.42	0.06	44.78	12.29	68.95	80.96	22.22	96.98	3.34	0.21	0.20	0.01	44.78	2.02	12.29	1.13	0.00	15.13	66.56	0.02	3.63	22.69	1.60	0.25	0.01	0.47	36.73	0.00	0.00	0.00	-0.41	4.65	-1.51	42.23	149.77	819.60	448.24	1025.55	664.45	844.81	496.88	994.58	495.92
23.857	0	0.09	0.02	0.22	0.04	13.76	0.86	0.06	51.25	13.52	72.49	94.13	16.61	96.42	3.07	0.20	0.24	0.01	51.25	2.33	13.52	1.34	0.00	21.69	76.62	0.03	4.52	17.14	0.99	0.22	0.01	0.82	32.18	0.00	0.00	0.00	1.63	5.53	-1.24	42.74	149.48	819.45	449.26	1024.11	664.96	844.49	498.15	993.97	496.77
23.890	0	0.09	0.02	0.21	0.04	19.48	0.85	0.06	55.63	11.56	61.05	97.02	21.35	96.26	2.72	0.21	0.23	0.01	55.63	2.38	11.56	1.01	0.00	19.64	81.04	0.03	5.08	13.96	0.91	0.20	0.01	1.21	33.69	0.00	0.00	0.00	0.84	5.77	-1.30	42.66	149.80	818.62	449.43	1022.98	664.52	843.29	498.17	993.09	496.64
23.923	0	0.08	0.01	0.18	0.04	31.90	0.78	0.06	61.52	8.91	43.10	98.28	28.89	96.57	2.58	0.22	0.23	0.01	61.52	2.63	8.91	0.74	0.00	17.72	82.16	0.03	6.78	12.08	0.99	0.21	0.01	1.44	36.62	0.00	0.00	0.00	1.04	5.31	-1.10	42.79	150.18	818.11	449.59	1021.88	664.24	842.51	498.28	992.68	496.55
23.957	0	0.07	0.01	0.14	0.03	55.94	0.68	0.06	66.27	7.64	19.06	98.96	38.32	96.53	2.47	0.23	0.21	0.01	66.27	3.03	7.64	0.71	0.00	17.40	83.81	0.03	9.44	11.18	1.17	0.24	0.02	0.98	43.14	0.00	0.00	0.00	1.02	5.37	-1.26	42.76	147.81	817.72	449.55	1021.09	663.98	842.96	498.05	990.76	496.31
23.990	0	0.08	0.01	0.12	0.04	48.98	0.64	0.06	61.74	5.82	26.02	98.45	36.77	96.87	2.51	0.25	0.21	0.01	61.74	3.36	5.82	0.44	0.00	16.57	83.22	0.03	13.04	13.82	1.08	0.23	0.02	0.57	42.93	0.00	0.00	0.00	1.42	4.84	-1.43	42.89	147.94	817.14	449.63	1020.49	664.42	842.12	498.83	990.02	495.57
24.023	0	0.08	0.01	0.14	0.04	38.74	0.68	0.06	54.08	6.22	36.26	97.61	31.47	95.90	2.64	0.29	0.19	0.01	54.08	3.86	6.22	0.50	0.00	18.55	85.44	0.03	13.68	18.20	1.02	0.22	0.02	0.17	43.08	0.00	0.00	0.00	1.38	6.24	-1.48	42.95	148.07	816.40	449.97	1019.54	664.47	841.17	499.19	989.20	495.81
24.057	0	0.08	0.01	0.14	0.04	31.19	0.57	0.06	46.49	6.89	43.81	96.08	28.87	95.76	2.47	0.34	0.15	0.01	46.49	4.19	6.89	0.62	0.00	17.34	86.66	0.02	14.16	19.15	1.18	0.23	0.03	0.41	43.95	0.00	0.00	0.00	2.18	6.42	-1.15	43.31	149.97	815.94	450.30	1018.75	664.20	839.93	499.21	989.90	497.19
24.090	0	0.09	0.01	0.16	0.04	19.21	0.55	0.06	42.60	7.28	61.59	92.61	23.10	96.77	2.12	0.34	0.14	0.00	37.75	3.88	7.28	0.67	0.00	17.79	87.04	0.01	16.23	20.76	1.26	0.23	0.03	0.32	42.60	0.00	0.00	0.00	1.91	4.99	-0.90	43.31	149.80	815.12	450.89	1017.02	664.34	839.02	499.83	988.79	496.59
24.124	0	0.10	0.01	0.21	0.04	15.26	0.80	0.06	39.88	8.65	69.48	94.67	17.08	96.46	2.09	0.40	0.12	0.00	39.88	3.18	8.65	0.97	0.00	21.77	89.25	0.01	16.91	24.73	0.89	0.23	0.04	0.17	39.04	0.00	0.00	0.00	0.67	5.47	-1.19	43.22	149.95	815.13	450.90	1016.52	662.73	838.36	499.27	988.29	497.09
24.157	0	0.08	0.01	0.17	0.04	24.98	0.57	0.06	43.89	8.24	50.04	95.93	26.11	96.29	2.01	0.50	0.09	0.00	43.89	2.85	8.24	0.63	0.00	17.03	88.78	0.01	16.88	16.05	0.85	0.23	0.05	0.25	42.51	0.00	0.00	0.00	0.42	5.72	-1.08	43.24	150.13	814.18	450.98	1015.98	663.26	837.65	499.24	987.77	497.25
24.190	0	0.07	0.01	0.14	0.03	34.09	0.44	0.06	48.23	7.42	40.91	96.43	33.41	96.36	1.84	0.52	0.09	0.00	48.23	2.70	7.42	0.36	0.00	13.15	86.11	0.01	14.57	9.24	0.91	0.24	0.05	0.28	44.25	0.00	0.00	0.00	-0.49	5.62	-1.10	43.06	150.75	813.11	450.93	1014.96	663.02	836.27	499.15	987.00	496.81
24.224	0	0.05	0.00	0.08	0.03	65.23	0.24	0.06	57.86	6.13	9.77	96.80	50.09	96.52	1.61	0.51	0.08	0.00	57.86	2.90	6.13	0.25	0.00	7.08	77.90	0.01	11.62	3.20	1.14	0.26	0.06	0.53	50.90	0.00	0.00	0.00	0.15	5.39	-0.90	43.22	150.86	812.29	451.13	1013.77	663.24	835.44	499.42	986.28	496.87
24.257	0	0.04	0.00	0.06	0.02	72.63	0.19	0.06	59.89	5.50	2.37	95.36	55.45	96.28	1.49	0.50	0.08	0.00	59.89	3.28	6.32	0.19	0.00	5.50	71.05	0.01	9.97	1.30	1.17	0.26	0.06	0.69	52.97	0.00	0.00	0.00	-2.36	5.73	-0.81	42.42	147.56	811.82	451.75	1013.56	664.12	836.90	499.00	984.44	496.79
24.290	0	0.04	0.00	0.05	0.02	73.41	0.16	0.06	58.74	4.59	1.59	93.67	56.90	96.14	1.42	0.45	0.08	0.00	58.74	3.84	6.11	0.14	0.00	4.59	68.13	0.01	10.63	1.62	1.09	0.26	0.07	0.33	53.91	0.00	0.00	0.00	-1.98	5.93	-0.26	42.46	146.96	810.98	451.96	1012.29	664.19	836.78	498.46	983.74	497.57
24.324	0	0.03	0.00	0.03	0.02	87.99	0.09	0.06	52.33	2.05	0.00	89.04	68.98	96.23	1.55	0.41	0.08	0.00	64.56	5.67	8.06	0.19	0.00	2.05	52.33	0.00	10.25	0.78	1.72	0.31	0.06	0.27	59.70	0.00	0.00	0.00	-1.22	5.80	0.13	42.53	146.77	809.59	451.91	1010.38	664.08	835.66	498.21	982.43	497.57
24.357	0	0.03	0.00	0.02	0.02	91.39	0.06	0.06	36.27	1.61	0.00	92.76	74.96	96.78	1.56	0.46	0.07	0.00	65.50	8.87	10.41	0.21	0.00	1.61	36.27	0.00	9.77	0.65	2.23	0.34	0.06	0.35	62.53	0.00	0.00	0.00	-1.05	4.98	-0.36	42.44	146.01	808.18	451.38	1010.23	664.92	834.70	498.40	980.70	496.97
24.391	0	0.02	0.00	0.01	0.01	95.07	0.04	0.06	21.17	1.07	0.00	95.12	80.46	95.14	1.26	0.40	0.06	0.00	70.91	11.20	17.72	0.46	0.00	1.07	21.17	0.00	7.56	0.14	2.92	0.34	0.06	0.76	65.15	0.00	0.00	0.00	-0.11	7.13	-0.70	42.47	143.52	808.01	451.59	1011.49	667.30	836.19	499.19	979.69	497.32
24.424	0	0.02	0.00	0.02	0.01	93.13	0.03	0.06	16.86	0.97	0.00	94.95	77.72	95.29	1.00	0.31	0.05	0.00	65.12	12.02	20.20	0.59	0.00	0.97	16.86	0.00	5.38	0.15	3.49	0.32	0.05	0.87	64.92	0.00	0.00	0.00	-0.31	6.96	-0.55	42.36	143.19	807.90	451.50	1012.12	668.25	836.78	499.10	979.95	497.18
24.457	0	0.02	0.00	0.01	0.01	91.76	0.03	0.06	14.79	0.97	0.00	95.81	76.49	95.21	0.80	0.32	0.05	0.00	59.27	11.35	21.40	0.72	0.00	0.97	14.79	0.00	4.45	0.21	3.81	0.29	0.05	0.72	66.13	0.00	0.00	0.00	-1.17	7.06	-0.25	42.05	142.93	806.83	451.70	1011.73	669.28	836.51	498.93	979.43	497.31
24.491	0	0.02	0.00	0.02	0.01	91.34	0.02	0.06	17.06	0.82	0.00	96.74	75.38	95.92	0.68	0.35	0.04	0.00	55.11	9.93	22.94	1.07	0.00	0.82	17.06	0.00	4.12	0.27	5.07	0.31	0.05	0.60	67.76	0.00	0.00	0.00	-1.49	6.21	-0.29	41.97	143.52	806.26	451.97	1011.09	669.39	835.55	499.33	979.05	497.22
24.524	0	0.01	0.00	0.01	0.01	95.49	0.02	0.06	16.07	0.61	0.00	98.63	83.74	96.00	0.53	0.37	0.04	0.00	56.56	8.29	19.09	1.12	0.00	0.61	16.07	0.00	4.01	0.41	5.84	0.28	0.05	0.54	73.27	0.00	0.00	0.00	-1.77	6.10	-0.69	41.96	145.49	805.98	451.99	1011.17	669.22	834.00	499.89	979.47	497.19
24.557	0	0.01	0.00	0.01	0.01	96.05	0.02	0.06	11.93	0.64	0.00	98.63	86.79	95.56	0.44	0.42	0.04	0.00	58.99	8.28	16.33	1.17	0.00	0.64	11.93	0.00	3.58	0.62	6.24	0.26	0.05	0.47	73.27	0.00	0.00	0.00	-1.91	6.66	-0.50	41.84	146.36	805.09	452.06	1010.34	669.53	832.92	500.04	979.24	496.92
24.591	0	0.01	0.00	0.01	0.01	98.08	0.02	0.06	15.20	0.43	0.00	99.40	89.81	94.83	0.38	0.44	0.04	0.00	61.82	7.24	15.49	1.60	0.00	0.43	15.20	0.00	3.32	0.80	7.24	0.22	0.04	0.54	78.48	0.00	0.00	0.00	-1.35	7.45	-0.70	41.72	144.07	804.63	452.19	1010.90	671.13	833.94	500.34	977.98	497.40
24.624	0	0.01	0.00	0.01	0.01	98.58	0.02	0.06	19.40	0.48	0.00	99.43	87.61	96.27	0.36	0.39	0.05	0.00	66.65	6.61	18.49	1.52	0.00	0.48	19.40	0.00	3.05	0.92	7.37	0.19	0.04	0.81	78.78	0.00	0.00	0.00	0.54	5.75	-0.85	42.06	142.91	803.69	452.52	1010.85	672.92	833.84	501.24	976.72	498.54
24.657	0	0.01	0.00	0.02	0.01	98.86	0.02	0.06	27.84	0.46	0.00	99.55	84.04	96.01	0.39	0.40	0.05	0.00	67.60	6.39	22.27	1.62	0.00	0.46	27.84	0.00	4.00	1.73	7.26	0.15	0.04	0.39	80.25	0.00	0.00	0.00	0.16	6.10	-1.24	41.94	143.29	803.32	453.16	1010.40	673.12	832.81	502.20	976.07	498.86
24.691	0	0.01	0.00	0.03	0.01	99.07	0.02	0.06	38.57	0.68	0.00	99.59	79.82	95.12	0.45	0.47	0.05	0.00	70.26	7.34	25.95	2.19	0.00	0.68	38.57	0.00	5.60	3.16	6.88	0.10	0.04	0.46	80.80	0.00	0.00	0.00	0.21	7.15	-1.42	41.80	142.36	802.91	453.93	1009.97	674.17	832.71	503.28	975.00	499.01
24.724	0	0.01	0.00	0.06	0.01	99.13	0.03	0.06	52.53	0.89	0.00	99.59	73.60	95.88	0.49	0.50	0.05	0.00	71.24	8.75	31.04	1.94	0.00	0.89	52.53	0.00	7.89	8.06	5.38	0.08	0.04	0.62	80.83	0.00	0.00	0.00	-0.88	6.26	-1.37	41.46	142.19	802.66	454.39	1009.16	673.72	832.30	503.28	974.42	499.16
24.758	0	0.02	0.00	0.06	0.01	99.22	0.03	0.06	60.32	1.66	0.00	99.65	69.72	96.18	0.46	0.52	0.04	0.00	71.25	8.52	29.23	1.68	0.00	1.66	60.32	0.00	11.72	21.05	4.50	0.05	0.04	0.63	81.83	0.00	0.00	0.00	-1.47	5.88	-1.88	41.28	144.23	801.58	454.87	1008.22	673.72	829.67	504.48	973.81	499.08
24.791	0	0.02	0.00	0.05	0.01	99.06	0.04	0.06	62.06	1.63	0.00	99.71	72.75	96.54	0.58	0.58	0.04	0.00	65.75	9.13	23.03	1.05	0.00	1.63	62.06	0.00	14.01	17.37	4.46	0.04	0.04	0.94	82.99	0.00	0.00	0.00	-2.89	5.35	-1.57	40.88	144.71	800.99	454.91	1007.12	673.17	828.93	504.10	973.52	498.27
24.824	0	0.02	0.00	0.04	0.01	99.11	0.04	0.06	63.49	1.69	0.00	99.73	74.56	95.78	0.66	0.60	0.04	0.00	66.02	9.31	19.33	0.81	0.00	1.69	63.49	0.00	19.11	14.64	4.03	0.04	0.04	0.98	83.35	0.00	0.00	0.00	-3.07	6.39	-0.64	40.77	145.54	800.16	454.98	1005.78	672.85	828.44	503.02	973.92	499.01
24.858	0	0.02	0.00	0.04	0.01	98.80	0.05	0.06	66.66	3.82	0.00	99.62	74.74	95.81	0.77	0.59	0.04	0.00	64.73	9.35	16.84	0.96	0.00	3.82	66.66	0.00	24.08	12.26	2.11	0.02	0.05	0.73	81.29	0.53	0.00	0.00	-2.95	6.35	-0.06	40.70	145.29	800.30	455.60	1004.58	672.19	828.68	502.78	973.94	499.88
24.891	0	0.02	0.00	0.04	0.01	98.95	0.05	0.06	66.39	3.96	0.00	99.66	75.84	94.78	0.96	0.62	0.05	0.00	65.66	10.06	16.52	1.50	0.00	3.96	66.39	0.01	30.30	7.59	2.13	0.02	0.05	0.61	82.04	1.30	0.00	0.00	-1.58	7.50	0.04	40.86	145.70	799.50	455.99	1003.72	672.78	827.78	503.45	973.45	500.77
24.924	0	0.02	0.00	0.05	0.01	99.24	0.06	0.06	68.15	5.40	0.00	99.64	73.01	95.25	1.19	0.70	0.05	0.00	71.93	11.55	20.32	2.94	0.00	5.40	68.15	0.01	34.59	9.21	1.89	0.02	0.05	0.48	81.74	0.00	0.00	0.00	-1.57	7.01	-0.17	40.71	143.65	799.29	455.97	1002.82	672.23	828.03	503.44	971.64	500.21
24.958	0	0.02	0.00	0.08	0.01	99.20	0.08	0.06	74.24	8.85	0.00	99.61	67.89	95.82	1.38	0.69	0.04	0.00	72.20	10.54	23.27	3.77	0.00	8.85	74.24	0.01	37.19	15.99	1.42	0.02	0.06	0.44	81.15	0.00	0.00	0.00	-1.21	6.34	-0.50	40.82	144.55	799.44	455.80	1001.85	670.72	826.78	503.65	971.27	499.53
24.991	0	0.02	0.00	0.10	0.01	99.12	0.09	0.06	76.96	11.20	0.00	99.54	65.13	95.73	1.65	0.68	0.04	0.00	72.56	9.63	25.20	5.02	0.00	11.20	76.96	0.02	34.90	18.70	1.39	0.02	0.06	0.42	80.13	0.00	0.00	0.00	-0.02	6.45	-0.59	41.09	145.27	799.17	455.78	1001.50	670.63	826.01	503.94	971.23	500.07
25.024	0	0.03	0.00	0.12	0.01	98.57	0.12	0.06	78.46	14.49	0.00	99.40	62.16	95.82	2.09	0.60	0.04	0.00	67.15	9.94	25.86	5.67	0.00	14.49	80.01	0.03	29.90	22.93	1.08	0.02	0.07	0.46	78.46	0.00	0.00	0.00	-0.29	6.34	-0.73	40.94	145.93	799.14	455.82	1001.32	670.29	825.41	504.14	971.28	499.88
25.058	0	0.03	0.00	0.15	0.01	97.45	0.18	0.06	75.90	20.57	0.00	99.10	61.25	95.38	1.98	0.51	0.05	0.00	61.82	11.07	25.57	5.90	0.00	20.57	83.16	0.06	25.39	15.64	0.84	0.02	0.08	0.31	75.90	0.00	0.00	0.00	-1.74	6.87	-0.53	40.64	147.10	799.29	456.49	1000.76	669.44	824.83	503.98	971.90	500.74
25.091	0	0.03	0.00	0.10	0.01	95.19	0.18	0.06	74.53	19.70	0.00	98.88	61.10	95.29	1.80	0.43	0.06	0.00	52.89	11.64	19.70	4.15	0.00	19.73	82.80	0.07	21.73	8.28	0.89	0.03	0.09	0.43	74.53	0.00	0.00	0.00	-3.65	6.96	-0.34	40.23	147.75	798.79	457.36	999.84	669.31	824.00	504.12	971.72	501.28
25.125	0	0.03	0.00	0.04	0.01	93.08	0.21	0.06	75.13	11.38	0.00	98.98	64.85	94.48	1.54	0.38	0.05	0.00	44.88	11.38	7.56	1.12	0.00	22.16	77.41	0.11	27.17	3.86	0.88	0.03	0.11	0.31	75.13	0.00	0.00	0.00	-4.07	7.80	0.42	40.25	149.19	796.93	457.68	998.88	670.50	822.75	503.51	971.93	502.78
25.158	0	0.03	0.00	0.03	0.02	91.51	0.15	0.06	69.68	11.22	0.00	98.80	66.79	94.79	1.33	0.38	0.05	0.00	42.97	11.22	5.94	0.95	0.00	18.52	69.68	0.13	28.92	2.46	1.14	0.04	0.11	0.70	74.12	0.00	0.00	0.00	-2.97	7.50	1.52	40.36	150.68	795.04	456.84	999.18	671.84	822.48	503.36	973.16	503.20
25.191	0	0.02	0.00	0.01	0.02	87.99	0.09	0.06	49.85	11.98	0.00	98.77	70.16	94.74	1.19	0.38	0.06	0.00	36.46	11.98	3.98	0.58	0.00	15.67	49.85	0.11	29.08	0.92	1.89	0.05	0.12	0.85	73.96	0.00	0.00	0.00	-1.92	7.54	1.06	39.95	147.45	794.27	455.78	1000.79	674.16	823.98	503.73	971.41	501.70
25.225	0	0.02	0.00	0.01	0.02	77.61	0.05	0.06	28.17	12.65	0.00	97.99	69.84	94.52	1.12	0.40	0.08	0.00	29.39	13.08	3.18	0.46	0.00	12.65	28.17	0.13	29.41	0.53	3.33	0.08	0.14	0.98	70.84	0.00	0.00	0.00	-1.26	7.76	1.20	39.88	146.73	795.24	456.21	1001.35	674.23	825.27	504.31	971.98	502.23
25.258	0	0.02	0.00	0.01	0.02	63.51	0.04	0.06	14.38	11.78	11.49	97.32	67.58	95.42	1.06	0.36	0.10	0.00	20.83	13.10	3.03	0.46	0.00	11.78	14.38	0.12	33.78	0.36	3.78	0.09	0.15	0.24	69.02	0.00	0.00	0.00	-1.37	6.81	1.34	40.02	147.25	795.34	457.54	1001.50	675.35	825.27	505.78	972.51	503.61
25.291	0	0.03	0.00	0.00	0.03	48.86	0.04	0.06	10.66	10.66	26.14	94.83	63.91	96.35	1.02	0.38	0.13	0.00	18.62	13.41	2.61	0.32	0.00	10.66	8.38	0.14	36.94	0.50	5.06	0.12	0.18	0.40	64.77	0.00	0.00	0.00	-0.85	5.63	1.88	40.17	148.40	795.32	458.43	1001.17	675.92	825.10	505.94	973.50	505.52
25.325	0	0.03	0.00	0.01	0.04	34.21	0.04	0.06	11.65	11.65	40.79	88.86	58.61	94.92	0.92	0.40	0.17	0.00	18.10	13.01	1.83	0.28	0.00	11.65	5.88	0.20	43.95	1.13	8.27	0.18	0.21	0.44	59.59	0.00	0.00	0.00	0.47	7.37	1.66	40.09	149.76	793.47	457.03	1003.03	679.22	824.23	505.49	973.99	505.18
25.358	0	0.04	0.00	0.01	0.04	44.69	0.05	0.06	10.95	10.95	30.31	88.76	61.79	95.33	0.88	0.45	0.19	0.00	26.00	15.04	1.93	0.40	0.00	10.95	6.01	0.20	45.26	2.35	8.86	0.17	0.25	0.82	59.53	0.00	0.00	0.00	-0.70	6.92	2.09	39.96	151.93	792.79	456.94	1003.00	679.25	823.31	504.72	975.24	505.74
25.392	0	0.05	0.00	0.01	0.04	29.76	0.06	0.06	10.74	10.74	45.24	72.95	53.84	96.18	0.93	0.44	0.20	0.00	27.78	12.84	1.67	0.61	0.00	10.74	7.26	0.23	36.74	9.50	10.41	0.22	0.38	0.87	52.84	0.00	0.00	0.00	0.08	5.87	2.64	39.77	151.20	791.52	455.09	1004.00	680.38	824.15	502.63	975.33	505.26
25.425	0	0.06	0.00	0.01	0.05	22.23	0.07	0.06	15.70	10.19	55.55	63.19	48.40	96.94	0.88	0.39	0.25	0.00	26.37	10.19	1.49	0.42	0.00	10.58	10.40	0.24	33.73	15.70	10.32	0.22	0.56	1.28	50.03	0.00	0.00	0.00	-0.18	4.73	3.20	39.54	148.61	791.57	454.74	1004.35	680.12	826.21	502.39	974.81	504.90
25.458	0	0.07	0.00	0.01	0.04	25.65	0.07	0.06	29.06	8.38	49.35	64.77	45.95	97.12	0.73	0.36	0.24	0.00	28.85	8.38	1.60	0.33	0.00	10.55	15.72	0.25	31.36	29.06	8.81	0.20	0.60	2.56	50.46	0.00	0.00	0.00	0.49	4.41	3.02	39.60	149.56	791.60	453.87	1005.57	680.66	826.17	502.25	975.72	504.21
25.492	0	0.09	0.01	0.02	0.05	12.10	0.07	0.06	37.10	7.00	75.81	50.35	36.15	96.90	0.64	0.38	0.32	0.00	19.93	8.15	1.16	0.18	0.00	7.00	23.61	0.21	31.15	37.10	10.14	0.18	0.84	3.84	46.75	0.00	0.00	0.00	-1.06	4.78	3.19	39.44	149.90	792.14	453.36	1006.27	679.19	826.82	502.41	976.72	502.95
25.525	0	0.10	0.01	0.02	0.05	12.10	0.08	0.06	31.27	6.04	75.80	46.73	35.79	97.26	0.59	0.41	0.34	0.00	21.71	8.77	1.52	0.19	0.00	6.04	30.94	0.23	29.51	31.27	10.87	0.17	1.01	4.22	45.85	0.00	0.00	0.00	-0.27	4.15	2.74	39.56	149.30	794.16	453.82	1007.64	680.06	828.28	502.00	977.57	503.57
25.558	0	0.10	0.01	0.03	0.05	10.37	0.11	0.06	38.21	7.11	79.27	41.33	33.26	96.85	0.50	0.44	0.34	0.00	21.33	8.61	1.64	0.22	0.00	7.11	38.21	0.25	27.59	26.60	8.54	0.14	1.05	2.98	44.49	0.00	0.00	0.00	-1.51	4.87	3.36	39.38	148.79	794.90	453.71	1007.95	678.93	829.79	501.01	978.55	503.75
25.592	0	0.10	0.01	0.03	0.05	7.66	0.12	0.06	43.03	7.13	84.68	35.80	29.89	97.46	0.46	0.51	0.33	0.00	18.32	7.53	1.70	0.30	0.00	7.13	43.78	0.23	24.38	23.54	7.59	0.11	1.31	3.69	43.03	0.00	0.00	0.00	-0.31	3.77	3.60	39.59	150.01	794.53	453.14	1008.77	679.62	829.68	501.16	979.66	503.92
25.625	0	0.08	0.01	0.04	0.05	6.88	0.13	0.06	40.63	6.56	86.23	27.48	30.79	97.86	0.40	0.50	0.33	0.00	21.03	6.56	2.39	0.62	0.00	7.42	42.57	0.24	17.72	12.18	7.00	0.11	1.15	6.93	40.63	0.00	0.00	0.00	0.02	2.89	3.18	39.57	148.12	796.36	453.86	1010.09	680.64	831.64	501.46	979.74	504.24
25.658	0	0.11	0.02	0.06	0.05	2.52	0.22	0.06	32.57	7.85	94.95	11.74	18.66	97.48	0.34	0.55	0.38	0.00	18.39	7.85	2.85	1.39	0.00	10.73	49.84	0.23	11.60	10.60	4.85	0.08	1.16	4.99	32.57	0.00	0.00	0.00	0.34	3.73	3.33	39.71	148.79	797.95	453.57	1011.56	680.02	833.06	501.37	981.82	504.19
25.692	0	0.14	0.03	0.10	0.06	1.20	0.47	0.06	26.21	9.59	97.59	18.54	7.12	97.47	0.30	0.60	0.43	0.00	17.62	9.59	4.12	2.23	0.00	18.66	57.29	0.32	7.99	9.81	2.02	0.05	1.43	3.02	26.21	0.00	0.00	0.00	0.15	3.74	3.74	39.89	149.87	798.52	453.76	1011.83	679.55	833.44	501.03	983.25	504.97
25.725	0	0.16	0.03	0.12	0.06	0.94	0.58	0.06	24.48	11.03	98.12	22.73	3.57	97.57	0.29	0.58	0.43	0.00	16.67	11.03	4.47	2.44	0.00	20.53	61.44	0.29	5.57	8.36	1.57	0.05	1.31	5.87	24.48	0.00	0.00	0.00	0.27	3.53	3.99	40.17	150.25	799.27	453.52	1012.04	678.38	834.03	500.81	984.22	504.88
25.759	0	0.18	0.04	0.11	0.06	0.75	0.84	0.06	22.38	12.20	98.32	19.36	0.00	97.94	0.29	0.46	0.36	0.00	16.77	12.20	4.32	0.73	0.00	27.11	58.81	0.30	4.04	11.81	0.69	0.03	1.24	4.21	22.38	0.00	0.00	0.00	0.57	2.70	4.12	40.36	150.35	799.90	453.37	1012.84	678.47	834.82	500.62	985.11	505.00
25.792	0	0.19	0.04	0.13	0.07	0.48	1.20	0.06	19.43	13.12	97.59	18.12	0.00	98.48	0.27	0.46	0.35	0.00	14.66	13.12	5.00	1.11	0.00	32.36	59.91	0.24	2.04	7.50	0.49	0.02	1.18	4.97	19.43	0.00	0.00	0.00	1.06	1.16	3.44	40.39	148.13	801.29	453.55	1014.06	679.48	836.35	500.87	984.44	504.39
25.825	0	0.22	0.05	0.15	0.07	0.34	1.61	0.06	17.20	15.85	96.78	19.36	0.00	98.27	0.25	0.40	0.37	0.00	12.86	15.85	5.06	0.91	0.00	35.85	62.72	0.18	1.17	4.47	0.40	0.02	1.12	4.52	17.20	0.00	0.00	0.00	0.17	1.80	3.59	40.54	150.18	803.20	453.87	1015.22	678.47	837.11	500.41	987.23	504.96
25.859	0	0.28	0.07	0.18	0.08	0.20	3.55	0.06	13.33	20.07	92.91	19.46	0.00	98.34	0.25	0.35	0.35	0.00	11.39	20.07	5.11	0.65	0.00	48.37	64.27	0.13	0.71	3.08	0.17	0.01	0.83	7.71	13.33	0.00	0.00	0.00	1.69	1.60	3.96	40.84	150.83	804.37	453.83	1015.75	677.62	838.07	500.77	988.82	505.55
25.892	0	0.31	0.08	0.21	0.08	0.14	4.08	0.06	11.80	20.84	91.85	19.75	-3.87	98.13	0.29	0.33	0.36	0.00	8.14	20.84	5.28	0.74	0.00	49.54	67.75	0.10	0.57	2.29	0.14	0.01	0.75	1.99	11.80	0.00	0.00	0.00	1.93	2.19	3.85	40.83	152.78	804.85	452.85	1017.85	678.43	838.32	500.18	991.02	505.09
25.925	0	0.32	0.09	0.17	0.08	0.12	4.49	0.06	10.64	22.50	91.02	11.67	-5.24	98.53	0.29	0.32	0.37	0.00	8.10	22.50	6.24	0.52	0.00	53.65	60.05	0.07	0.48	2.03	0.11	0.01	0.54	0.95	10.64	0.00	0.00	0.00	2.89	0.96	3.84	40.82	152.65	805.74	452.60	1018.95	678.85	839.34	499.93	991.90	505.19
25.959	0	0.31	0.11	0.14	0.09	0.08	5.76	0.06	7.64	21.96	88.47	10.71	-9.42	97.92	0.28	0.33	0.36	0.00	6.86	21.96	6.43	0.47	0.00	60.09	51.15	0.04	0.33	1.66	0.08	0.01	0.34	0.72	7.64	0.00	0.00	0.00	3.64	2.74	3.99	40.95	155.14	805.67	452.07	1020.22	679.45	838.97	500.17	994.03	505.48
25.992	0	0.28	0.11	0.16	0.09	0.08	6.13	0.06	7.61	19.51	87.75	13.30	-10.91	98.09	0.25	0.32	0.35	0.00	6.60	19.51	8.06	0.72	0.00	61.94	50.95	0.03	0.23	1.71	0.08	0.01	0.33	0.85	7.61	0.00	0.00	0.00	2.98	2.30	3.98	40.58	152.86	807.10	453.14	1021.43	680.48	841.36	500.89	994.13	506.05
26.025	0	0.29	0.11	0.16	0.09	0.08	6.54	0.06	8.30	19.82	86.91	15.00	-11.31	97.99	0.24	0.32	0.38	0.00	8.30	19.82	8.64	0.95	0.00	63.11	49.76	0.02	0.17	1.83	0.06	0.01	0.30	3.69	6.96	0.00	0.00	0.00	3.78	2.57	4.33	40.66	151.45	808.59	454.80	1021.61	680.93	843.30	502.07	994.64	508.06
26.059	0	0.29	0.13	0.18	0.10	0.07	10.69	0.06	7.78	17.06	78.62	23.41	-16.48	97.69	0.23	0.27	0.42	0.00	7.78	17.06	7.54	1.04	0.00	70.80	52.93	0.01	0.19	2.78	0.05	0.01	0.23	1.12	5.37	0.00	0.00	0.00	3.02	3.27	4.52	40.06	151.31	808.19	454.03	1022.78	681.34	843.98	502.04	995.20	507.20
26.092	0	0.29	0.13	0.15	0.10	0.07	9.89	0.06	9.55	17.27	80.21	25.36	-14.35	98.10	0.26	0.25	0.47	0.00	9.55	17.27	7.13	1.70	0.00	70.35	47.72	0.01	0.20	2.92	0.04	0.01	0.23	3.81	5.24	0.00	0.00	0.00	3.34	2.29	4.53	40.32	151.94	809.38	455.57	1022.34	681.38	844.06	502.50	995.86	509.04
26.126	0	0.28	0.14	0.16	0.10	0.07	14.19	0.06	10.11	15.74	71.62	38.06	-17.35	97.94	0.26	0.23	0.55	0.00	10.11	15.74	6.77	1.92	0.00	77.16	47.82	0.01	0.21	3.01	0.03	0.01	0.21	3.55	4.38	0.00	0.00	0.00	4.04	2.69	4.54	40.10	150.34	809.16	455.01	1023.51	682.52	845.30	503.09	995.54	508.35
26.159	0	0.29	0.14	0.15	0.10	0.07	12.63	0.06	10.41	15.87	74.73	33.17	-16.23	98.31	0.23	0.21	0.57	0.00	10.41	15.87	6.01	1.42	0.00	74.21	48.53	0.00	0.23	4.69	0.02	0.01	0.20	9.85	4.53	0.00	0.00	0.00	4.03	1.67	4.29	39.99	150.78	810.40	456.28	1024.04	683.33	845.67	503.74	996.34	509.54
26.192	0	0.30	0.14	0.14	0.10	0.08	11.70	0.06	11.68	15.58	76.60	31.05	-14.66	98.13	0.22	0.21	0.59	0.00	11.68	15.58	4.93	1.24	0.00	71.73	49.34	0.00	0.27	5.58	0.02	0.00	0.21	16.45	4.56	0.00	0.00	0.00	4.10	2.18	4.08	40.08	150.95	811.20	457.12	1024.06	683.59	845.76	504.20	996.59	510.26
26.226	0	0.32	0.14	0.12	0.11	0.07	7.87	0.06	11.15	17.72	84.26	19.17	-11.71	98.17	0.23	0.19	0.66	0.00	11.15	17.72	4.28	0.76	0.00	64.28	46.30	0.00	0.35	6.30	0.03	0.00	0.22	36.40	4.43	0.00	0.00	0.00	3.55	2.09	4.03	39.97	150.58	811.39	457.69	1023.70	683.77	845.81	503.93	996.24	510.81
26.259	0	0.30	0.14	0.10	0.11	0.06	6.45	0.06	8.66	15.91	87.10	13.97	-10.59	98.70	0.24	0.19	0.62	0.00	8.66	15.91	3.07	0.57	0.00	62.05	41.26	0.00	0.46	6.87	0.02	0.00	0.24	8.19	4.33	0.00	0.00	0.00	3.47	0.35	4.34	39.76	150.01	811.26	456.88	1023.56	682.36	846.25	503.78	996.14	509.73
26.292	0	0.27	0.14	0.10	0.11	0.06	6.63	0.06	7.63	13.83	86.73	13.47	-10.80	98.52	0.21	0.21	0.61	0.00	7.63	13.83	2.61	0.52	0.00	62.56	41.28	0.00	0.51	4.85	0.03	0.00	0.26	4.66	4.11	0.00	0.00	0.00	3.52	1.01	4.30	39.78	152.41	811.36	455.85	1025.06	682.43	845.87	503.51	998.18	509.03
26.326	0	0.28	0.14	0.08	0.11	0.06	5.40	0.06	7.73	15.87	89.20	11.41	-8.25	98.26	0.20	0.19	0.65	0.00	7.73	15.87	2.55	0.43	0.00	60.10	37.54	0.00	0.60	4.85	0.02	0.00	0.26	4.71	4.81	0.00	0.00	0.00	3.72	1.84	4.43	39.78	152.43	812.10	456.21	1025.25	682.35	846.52	503.28	998.81	509.78
26.359	0	0.28	0.13	0.08	0.11	0.08	4.68	0.06	9.85	14.56	90.64	10.62	-6.69	98.41	0.17	0.17	0.67	0.00	9.85	14.56	2.77	0.41	0.00	56.97	38.37	0.00	0.68	8.18	0.02	0.00	0.29	7.57	5.30	0.00	0.00	0.00	4.05	1.36	4.69	39.87	151.40	813.09	457.16	1025.20	682.40	847.78	503.51	999.00	511.00
26.393	0	0.33	0.13	0.10	0.10	0.10	4.66	0.06	14.70	13.09	90.68	13.11	-7.85	98.42	0.16	0.18	0.70	0.00	14.70	13.09	3.14	0.40	0.00	55.09	41.91	0.00	0.73	23.25	0.02	0.00	0.32	13.67	5.67	0.00	0.00	0.00	4.83	1.34	3.70	39.96	150.15	814.66	458.42	1025.23	683.07	848.01	504.77	998.03	511.16
26.426	0	0.29	0.13	0.09	0.10	0.10	3.95	0.06	13.29	10.37	92.09	9.89	-6.66	98.16	0.18	0.20	0.68	0.00	13.29	10.37	2.74	0.32	0.00	52.55	40.72	0.00	0.92	21.96	0.02	0.00	0.38	19.86	5.85	0.00	0.00	0.00	3.10	2.11	3.44	39.73	150.19	815.39	459.38	1024.76	682.25	847.82	505.32	997.90	511.15
26.459	0	0.28	0.12	0.08	0.10	0.11	3.92	0.06	14.89	9.57	92.16	11.13	-5.44	97.85	0.20	0.18	0.72	0.00	14.89	9.57	2.67	0.24	0.00	52.60	39.95	0.00	1.12	23.18	0.02	0.00	0.37	12.99	6.37	0.00	0.00	0.00	2.41	2.91	3.17	39.60	148.88	816.22	460.54	1024.40	682.17	848.39	506.18	997.17	511.52
26.493	0	0.25	0.11	0.08	0.10	0.13	2.89	0.06	14.50	7.82	94.22	7.01	-1.67	97.91	0.21	0.17	0.86	0.00	14.50	7.82	2.20	0.22	0.00	46.66	41.86	0.00	1.73	20.23	0.02	0.00	0.46	13.12	7.71	0.00	0.00	0.00	2.88	2.77	3.14	39.64	149.77	816.91	461.14	1024.25	681.85	848.20	506.70	997.87	512.21
26.526	0	0.23	0.10	0.09	0.10	0.17	2.64	0.06	16.90	8.53	94.71	7.18	0.00	98.12	0.25	0.16	0.92	0.00	16.90	8.53	2.25	0.15	0.00	44.59	43.34	0.00	2.48	15.71	0.02	0.01	0.45	9.98	8.79	0.00	0.00	0.00	1.99	2.22	3.22	39.24	148.45	816.26	461.09	1024.42	682.60	848.67	506.62	997.02	511.90
26.559	0	0.21	0.09	0.07	0.10	0.22	1.95	0.06	19.78	8.22	96.11	6.64	0.00	97.94	0.28	0.16	0.89	0.00	19.78	8.22	2.29	0.16	0.00	40.65	38.08	0.00	3.19	15.17	0.02	0.01	0.41	13.41	9.87	0.00	0.00	0.00	1.39	2.69	3.04	39.10	148.35	816.93	461.82	1024.94	683.25	849.12	506.98	997.37	512.41
26.593	0	0.16	0.07	0.04	0.09	0.33	0.79	0.06	19.95	6.98	98.42	2.79	0.00	98.00	0.28	0.20	0.77	0.00	19.95	6.98	1.54	0.14	0.00	28.61	29.22	0.00	3.68	11.99	0.02	0.01	0.39	18.91	13.36	0.00	0.00	0.00	2.30	2.54	3.05	39.22	150.01	817.17	461.83	1025.14	683.25	848.55	507.17	998.45	512.89
26.626	0	0.14	0.07	0.04	0.09	0.25	0.70	0.06	15.01	5.10	98.60	1.77	0.00	97.89	0.29	0.20	0.82	0.01	15.01	5.10	1.07	0.07	0.00	28.37	25.37	0.00	4.18	8.64	0.02	0.01	0.38	10.63	13.37	0.00	0.00	0.00	0.84	2.82	2.58	39.12	151.56	818.32	462.14	1024.78	681.01	847.63	507.92	999.14	511.83
26.659	0	0.11	0.06	0.03	0.08	0.29	0.42	0.06	15.25	4.19	99.16	1.12	3.40	96.86	0.30	0.17	0.77	0.00	14.21	4.19	0.82	0.06	0.00	23.02	16.79	0.00	5.39	5.42	0.02	0.01	0.38	6.64	15.25	0.00	0.00	0.00	0.71	4.85	2.54	39.07	148.92	819.34	463.97	1024.08	681.41	849.09	508.55	997.92	513.68
26.693	0	0.10	0.05	0.02	0.08	0.37	0.33	0.06	18.16	3.66	99.26	1.05	7.07	97.02	0.28	0.16	0.67	0.00	12.45	3.66	0.73	0.05	0.00	21.65	14.44	0.01	6.16	3.99	0.02	0.01	0.38	1.90	18.16	0.00	0.00	0.00	-1.63	4.58	2.55	38.86	148.34	820.54	465.21	1022.15	678.49	849.02	508.58	997.27	513.74
26.726	0	0.09	0.05	0.02	0.08	0.36	0.32	0.06	18.42	2.72	99.29	1.09	6.75	96.04	0.24	0.14	0.64	0.00	11.31	2.72	0.72	0.05	0.00	21.52	14.00	0.01	7.24	5.28	0.01	0.01	0.37	4.17	18.42	0.00	0.00	0.00	-6.23	6.06	2.04	38.36	152.63	819.17	464.00	1024.08	679.00	846.64	507.37	999.19	512.32
26.760	0	0.09	0.04	0.02	0.07	0.74	0.32	0.06	22.62	2.11	98.52	2.05	10.99	97.06	0.22	0.11	0.62	0.00	16.01	2.11	0.88	0.09	0.00	22.88	14.82	0.01	7.71	12.58	0.01	0.01	0.31	3.54	22.62	0.00	0.00	0.00	-3.22	4.52	2.59	38.49	148.02	820.06	465.14	1023.51	680.20	849.65	508.76	997.60	513.21
26.793	0	0.08	0.03	0.02	0.06	0.88	0.28	0.06	21.66	1.45	98.24	2.73	13.05	96.68	0.20	0.09	0.60	0.00	15.56	1.45	0.95	0.10	0.00	21.66	14.28	0.01	7.68	13.33	0.01	0.01	0.31	2.08	24.43	0.00	0.00	0.00	-4.24	5.14	1.63	38.38	148.78	820.24	465.19	1023.60	679.37	848.32	509.13	997.05	512.90
26.826	0	0.10	0.03	0.02	0.07	0.78	0.35	0.06	23.38	0.88	98.44	2.31	8.66	96.43	0.20	0.08	0.54	0.00	15.49	0.85	0.88	0.08	0.00	24.15	18.91	0.01	7.77	20.53	0.01	0.01	0.30	1.67	23.38	0.00	0.00	0.00	-3.74	5.51	1.39	38.48	148.73	820.27	465.73	1023.07	679.39	847.81	510.04	996.51	513.14
26.860	0	0.10	0.03	0.03	0.07	0.69	0.42	0.06	23.04	1.08	98.63	2.19	5.80	96.53	0.23	0.07	0.43	0.00	13.89	0.51	1.08	0.09	0.00	24.85	26.61	0.01	7.85	20.27	0.01	0.01	0.25	1.14	23.04	0.00	0.00	0.00	-2.75	5.37	1.44	38.52	147.72	820.04	465.82	1022.31	679.35	847.87	510.25	995.57	513.16
26.893	0	0.10	0.03	0.03	0.07	0.63	0.45	0.06	23.13	1.08	98.73	2.22	5.16	96.47	0.24	0.08	0.41	0.00	12.27	0.44	1.08	0.15	0.00	25.48	30.17	0.01	8.44	16.03	0.02	0.01	0.26	1.41	23.13	0.00	0.00	0.00	-3.58	5.46	1.18	38.41	148.34	818.69	466.64	1021.88	680.76	846.38	511.25	994.69	513.98
26.926	0	0.09	0.03	0.04	0.06	0.95	0.45	0.06	25.95	0.98	98.10	3.46	8.12	96.46	0.24	0.10	0.36	0.00	13.95	0.44	0.98	0.28	0.00	24.53	37.14	0.02	7.99	14.33	0.02	0.01	0.26	1.11	25.95	0.00	0.00	0.00	-5.09	5.48	2.14	38.06	147.42	818.03	467.39	1020.46	680.88	846.90	510.96	994.29	514.09
26.960	0	0.08	0.02	0.03	0.05	1.43	0.37	0.06	28.40	1.06	97.14	5.04	13.94	96.87	0.26	0.11	0.27	0.00	16.39	0.46	1.06	0.67	0.00	21.88	36.67	0.02	6.77	8.41	0.03	0.01	0.25	1.34	28.40	0.00	0.00	0.00	-3.32	4.84	1.59	38.51	146.50	817.52	467.94	1019.73	681.63	846.09	512.13	992.57	514.82
26.993	0	0.07	0.02	0.03	0.05	2.12	0.37	0.06	28.97	1.03	95.75	5.50	18.45	96.78	0.27	0.15	0.25	0.00	22.38	0.53	1.03	1.70	0.00	22.29	33.78	0.03	5.53	4.34	0.04	0.01	0.24	1.76	28.97	0.00	0.00	0.00	-2.08	4.98	1.31	38.67	146.51	815.39	467.20	1019.25	682.83	844.46	512.10	990.94	514.90
27.026	0	0.07	0.02	0.03	0.05	2.44	0.33	0.06	28.37	1.16	95.12	5.36	21.37	96.57	0.26	0.18	0.23	0.00	25.24	0.58	1.16	2.33	0.00	21.33	28.37	0.03	4.29	2.08	0.06	0.02	0.24	1.95	28.80	0.00	0.00	0.00	-3.02	5.32	1.38	38.36	145.97	814.19	466.68	1018.75	682.97	843.97	511.32	989.91	514.31
27.060	0	0.07	0.02	0.03	0.05	2.87	0.40	0.06	27.77	1.61	94.25	5.07	21.60	96.21	0.26	0.23	0.18	0.00	28.90	0.75	1.61	4.10	0.00	24.78	27.77	0.05	3.93	1.17	0.08	0.02	0.25	2.43	28.44	0.00	0.00	0.00	-2.66	5.83	1.43	38.28	146.15	813.08	466.25	1018.23	683.50	843.13	511.23	989.25	513.75
27.093	0	0.06	0.02	0.02	0.05	3.74	0.32	0.06	23.20	1.75	92.52	6.25	25.88	96.25	0.23	0.26	0.17	0.00	31.00	1.22	1.75	4.68	0.00	23.20	21.29	0.05	3.53	0.66	0.10	0.02	0.24	2.69	29.82	0.00	0.00	0.00	-2.64	5.78	2.24	38.45	146.59	811.36	466.02	1017.15	684.04	842.43	510.91	988.99	513.85
27.127	0	0.06	0.02	0.02	0.05	3.98	0.35	0.06	26.77	3.20	92.05	6.53	25.68	96.18	0.23	0.27	0.17	0.00	31.53	2.24	3.20	4.73	0.00	26.77	16.62	0.09	3.45	0.57	0.20	0.03	0.23	4.29	30.11	0.00	0.00	0.00	-1.57	5.87	1.60	38.64	144.74	810.63	465.78	1016.71	684.67	842.03	511.83	986.77	512.80
27.160	0	0.06	0.02	0.02	0.05	2.42	0.34	0.06	28.01	4.14	95.16	4.89	21.51	96.64	0.23	0.27	0.19	0.00	26.27	3.16	4.14	6.37	0.00	28.01	12.64	0.12	2.70	0.33	0.34	0.04	0.19	5.69	28.20	0.00	0.00	0.00	-1.34	5.20	1.99	38.74	143.89	809.47	465.51	1015.42	684.25	841.64	511.34	985.53	512.87
27.193	0	0.06	0.02	0.02	0.05	2.23	0.27	0.06	26.41	5.11	95.55	5.34	22.18	95.86	0.28	0.23	0.22	0.00	23.62	4.43	5.11	6.26	0.00	26.41	7.62	0.11	2.30	0.15	0.41	0.04	0.16	3.68	28.77	0.00	0.00	0.00	-1.45	6.29	1.61	38.60	143.69	808.17	463.88	1015.71	684.60	840.84	510.25	984.53	511.08
27.227	0	0.07	0.02	0.02	0.05	2.38	0.24	0.06	25.15	5.77	95.25	6.15	23.68	96.37	0.32	0.21	0.23	0.00	22.94	5.77	5.15	8.57	0.00	25.15	5.69	0.13	2.05	0.10	0.97	0.05	0.14	5.55	29.71	0.00	0.00	0.00	-2.07	5.60	2.09	38.74	147.16	806.74	463.30	1014.10	682.92	838.13	509.45	985.28	511.04
27.260	0	0.07	0.02	0.02	0.05	1.97	0.19	0.06	22.53	6.36	96.06	6.08	23.26	95.71	0.37	0.25	0.26	0.01	19.72	6.36	5.28	11.51	0.00	22.53	4.35	0.13	2.14	0.07	1.15	0.05	0.14	4.17	29.63	0.00	0.00	0.00	-1.29	6.47	2.04	38.75	147.40	804.48	461.51	1014.29	684.15	836.95	508.37	984.34	509.85
27.293	0	0.08	0.02	0.03	0.05	2.21	0.19	0.06	22.06	8.23	95.59	5.94	24.50	95.65	0.46	0.23	0.29	0.01	22.05	8.23	4.95	12.96	0.00	22.06	3.62	0.15	2.16	0.07	1.66	0.05	0.12	3.35	29.48	0.00	0.00	0.00	-1.50	6.54	1.70	38.95	148.51	804.64	462.16	1013.50	683.63	835.70	509.06	984.21	510.03
27.327	0	0.08	0.02	0.03	0.05	3.22	0.16	0.06	19.46	10.72	93.56	8.83	28.97	95.95	0.56	0.24	0.36	0.01	23.67	10.72	4.96	16.58	0.00	19.46	2.67	0.15	1.99	0.09	3.33	0.06	0.10	1.79	32.14	0.00	0.00	0.00	-1.64	6.18	1.73	39.01	147.37	804.37	462.60	1012.34	683.06	835.57	509.39	982.95	510.12
27.360	0	0.09	0.02	0.03	0.05	2.84	0.16	0.06	19.51	11.17	94.32	7.85	27.41	95.44	0.67	0.22	0.40	0.01	22.97	11.17	5.86	18.47	0.00	19.51	2.51	0.15	2.16	0.09	3.83	0.06	0.10	3.40	31.34	0.00	0.00	0.00	-2.42	6.79	1.56	38.92	147.65	804.22	462.83	1011.07	681.90	834.54	509.16	982.19	509.88
27.394	0	0.09	0.02	0.04	0.05	3.17	0.14	0.06	16.95	9.92	93.65	9.62	30.07	94.92	0.71	0.22	0.53	0.01	22.26	9.92	4.16	21.03	0.00	16.95	2.35	0.15	2.31	0.09	6.55	0.07	0.09	3.38	32.72	0.00	0.00	0.00	-1.10	7.36	1.63	39.31	148.72	803.93	462.96	1010.25	681.66	833.56	509.37	982.27	510.56
27.427	0	0.09	0.02	0.03	0.05	3.51	0.12	0.06	14.67	9.04	92.97	10.11	31.75	95.17	0.69	0.26	0.55	0.01	23.43	9.04	3.99	18.25	0.00	14.67	2.22	0.16	2.61	0.07	8.87	0.07	0.08	3.83	33.07	0.00	0.00	0.00	-2.47	7.10	1.42	39.07	146.53	804.27	464.43	1008.37	680.80	833.62	509.61	980.14	511.18
27.460	0	0.08	0.02	0.02	0.05	3.67	0.13	0.06	15.24	6.79	92.65	10.56	32.05	95.17	0.59	0.29	0.48	0.01	23.65	6.79	3.17	11.26	0.00	15.24	3.75	0.16	3.69	0.12	9.22	0.07	0.09	2.12	33.37	0.00	0.00	0.00	-2.99	7.09	0.94	39.28	147.71	804.49	465.28	1007.22	679.40	832.02	510.52	979.72	511.74
27.494	0	0.08	0.02	0.02	0.06	3.38	0.12	0.06	13.01	5.32	93.25	9.80	31.96	94.93	0.54	0.34	0.59	0.01	23.12	5.32	2.77	7.51	0.00	13.01	4.49	0.16	4.59	0.14	13.26	0.06	0.09	3.02	32.86	0.00	0.00	0.00	-1.49	7.35	1.31	39.62	148.10	803.21	464.89	1006.75	680.51	831.38	510.35	979.47	512.04
27.527	0	0.08	0.02	0.02	0.07	2.79	0.13	0.06	13.10	4.03	94.41	7.66	29.87	94.66	0.51	0.34	0.56	0.01	22.99	4.03	2.38	4.42	0.00	13.10	6.34	0.14	5.11	0.24	15.03	0.06	0.09	4.73	31.18	0.00	0.00	0.00	-3.33	7.62	1.95	39.18	146.50	802.36	465.23	1005.09	679.68	831.66	509.53	978.14	512.12
27.560	0	0.08	0.02	0.02	0.07	2.44	0.12	0.06	12.30	3.11	95.12	7.51	28.88	94.36	0.45	0.48	0.53	0.01	20.79	3.11	2.16	3.18	0.00	12.30	7.59	0.14	5.74	0.36	15.27	0.06	0.10	2.97	31.04	0.00	0.00	0.00	-2.36	7.92	1.48	39.37	147.90	800.72	464.29	1005.44	681.05	829.80	509.42	977.68	511.75
27.594	0	0.09	0.02	0.03	0.08	1.24	0.13	0.06	10.60	1.91	97.52	4.28	22.97	95.39	0.40	0.55	0.60	0.01	15.90	1.91	1.83	2.43	0.00	10.60	10.29	0.13	6.63	0.35	17.45	0.05	0.10	4.04	27.34	0.00	0.00	0.00	-1.71	6.85	1.46	39.66	147.68	800.23	464.50	1003.85	680.09	828.82	509.55	976.48	512.05
27.627	0	0.09	0.03	0.03	0.08	1.16	0.13	0.06	12.40	1.71	97.68	3.93	22.08	94.58	0.35	0.65	0.52	0.01	15.82	1.35	1.71	2.08	0.00	10.22	12.40	0.13	7.27	0.50	17.27	0.06	0.10	3.81	26.78	0.00	0.00	0.00	-1.65	7.71	1.84	39.70	148.41	799.38	464.71	1003.09	680.54	828.12	509.69	976.51	512.31
27.660	0	0.10	0.03	0.04	0.09	1.05	0.14	0.06	15.02	1.80	97.90	3.08	20.75	94.84	0.32	0.75	0.40	0.00	17.19	0.97	1.80	2.06	0.00	9.33	15.02	0.13	7.79	0.50	17.79	0.06	0.11	6.40	25.20	0.00	0.00	0.00	-0.66	7.44	1.95	39.90	148.16	798.82	464.78	1002.23	680.45	827.64	509.95	975.78	512.62
27.694	0	0.10	0.03	0.04	0.09	1.03	0.14	0.06	17.53	1.83	97.94	3.10	20.42	94.34	0.33	0.81	0.31	0.01	16.74	0.75	1.83	1.80	0.00	8.31	17.53	0.12	9.59	0.61	18.30	0.06	0.16	2.47	25.25	0.00	0.00	0.00	-0.97	7.94	1.67	39.70	147.23	797.66	464.41	1001.34	680.57	826.77	509.55	973.98	511.99
27.727	0	0.09	0.03	0.04	0.09	1.32	0.13	0.06	16.88	2.20	97.36	3.58	22.61	93.99	0.38	0.87	0.30	0.01	19.33	0.74	2.20	1.69	0.00	7.88	16.88	0.13	9.69	0.60	16.85	0.07	0.18	3.97	26.18	0.00	0.00	0.00	-0.98	8.25	1.91	39.74	145.96	796.92	465.22	999.21	679.66	826.25	510.34	972.19	512.40
27.761	0	0.09	0.03	0.03	0.08	1.77	0.12	0.06	14.14	2.14	96.46	3.86	25.96	93.87	0.41	0.89	0.28	0.01	23.63	1.07	2.14	1.54	0.00	6.82	14.14	0.13	9.33	0.31	17.19	0.09	0.18	3.38	26.66	0.00	0.00	0.00	-0.57	8.36	1.80	39.72	149.17	793.77	463.39	1001.26	683.26	823.99	510.43	973.15	511.40
27.794	0	0.09	0.03	0.03	0.09	1.39	0.11	0.06	12.83	2.05	97.23	3.56	24.47	95.29	0.42	1.00	0.23	0.01	20.30	1.13	2.05	1.35	0.00	6.32	12.83	0.14	9.97	0.39	17.34	0.11	0.20	5.84	26.14	0.00	0.00	0.00	-2.57	6.97	2.01	39.42	148.45	793.31	463.95	998.64	681.40	823.02	508.54	971.43	512.05
27.827	0	0.09	0.03	0.04	0.09	1.72	0.13	0.06	19.50	2.13	96.56	3.65	24.53	94.89	0.53	0.93	0.21	0.01	23.82	1.25	2.13	1.32	0.00	6.47	19.50	0.16	13.11	0.86	15.17	0.11	0.24	5.07	26.31	0.00	0.00	0.00	-1.78	7.40	1.73	39.73	147.61	794.06	464.91	996.71	679.52	822.53	509.52	970.11	512.38
27.861	0	0.09	0.03	0.03	0.09	1.72	0.12	0.06	19.90	1.75	96.55	3.76	25.01	93.71	0.61	0.99	0.15	0.01	23.49	1.42	1.75	1.20	0.00	5.19	19.90	0.17	15.61	1.24	13.08	0.14	0.32	1.90	26.50	0.00	0.00	0.00	-0.71	8.50	1.41	39.70	144.21	793.53	464.73	996.90	680.74	823.70	510.76	967.91	511.25
27.894	0	0.09	0.03	0.03	0.09	1.36	0.12	0.06	19.78	1.61	97.27	4.02	23.12	94.70	0.67	1.04	0.14	0.00	18.45	1.61	1.60	0.96	0.00	4.92	19.78	0.16	18.80	3.03	12.72	0.14	0.34	2.24	26.92	0.00	0.00	0.00	-0.45	7.59	1.08	40.06	146.63	793.02	464.82	996.57	680.76	821.67	511.52	968.30	511.11
27.927	0	0.09	0.02	0.03	0.09	1.58	0.11	0.06	17.99	2.02	96.83	4.48	24.82	94.80	0.67	1.18	0.11	0.00	19.75	2.02	1.30	0.88	0.00	4.10	17.99	0.15	22.18	4.79	12.87	0.16	0.34	0.75	27.62	0.00	0.00	0.00	-0.20	7.48	0.58	40.08	145.16	793.05	464.73	996.20	680.72	821.67	511.57	966.83	510.42
27.961	0	0.09	0.02	0.03	0.10	1.37	0.10	0.06	15.34	2.34	97.26	4.17	25.29	94.78	0.66	1.11	0.10	0.00	18.08	2.34	0.93	0.70	0.00	3.13	15.34	0.13	23.27	1.83	13.44	0.20	0.38	0.98	27.17	0.00	0.00	0.00	-2.52	7.50	0.24	39.96	148.40	793.52	464.68	996.66	679.46	820.12	511.89	968.50	509.33
27.994	0	0.09	0.03	0.03	0.10	1.17	0.10	0.06	14.44	2.23	97.66	3.83	24.22	94.44	0.64	1.18	0.11	0.00	16.36	2.23	0.70	0.62	0.00	3.24	14.44	0.14	24.27	1.84	14.86	0.22	0.42	0.73	26.60	0.00	0.00	0.00	-4.75	7.83	0.27	39.73	148.31	792.99	464.85	995.22	678.00	819.23	511.29	967.52	508.83
28.027	0	0.09	0.03	0.03	0.11	1.04	0.11	0.06	19.37	1.42	97.93	3.41	22.14	94.96	0.59	1.34	0.10	0.00	15.65	1.42	0.61	0.65	0.00	3.44	19.37	0.15	29.86	1.47	14.31	0.24	0.50	0.85	25.86	0.00	0.00	0.00	-4.28	7.32	0.37	40.03	148.90	791.11	464.36	994.23	678.29	817.60	511.56	966.47	508.47
28.061	0	0.09	0.03	0.03	0.11	1.00	0.10	0.06	17.39	1.27	98.00	3.87	22.76	92.25	0.50	1.31	0.09	0.00	13.37	1.27	0.49	0.57	0.00	3.19	17.39	0.15	30.74	0.82	14.81	0.28	0.55	1.24	26.67	0.00	0.00	0.00	-6.06	9.62	-0.08	39.60	147.44	790.01	464.73	992.94	678.53	816.68	511.19	964.08	508.02
28.094	0	0.08	0.03	0.02	0.11	0.83	0.09	0.06	11.37	0.98	98.34	3.62	22.50	95.47	0.37	1.54	0.08	0.00	10.95	0.98	0.42	0.47	0.00	3.29	11.37	0.14	28.92	1.25	14.17	0.27	0.57	0.94	26.25	0.00	0.00	0.00	-2.61	6.75	-0.41	40.56	147.76	789.05	464.30	991.91	678.75	815.10	512.40	962.79	507.83
28.128	0	0.08	0.02	0.02	0.10	0.93	0.07	0.06	8.28	0.80	98.13	4.89	24.72	94.77	0.30	1.61	0.07	0.00	9.21	0.80	0.51	0.34	0.00	3.01	8.28	0.12	25.95	0.43	14.69	0.30	0.62	1.01	28.20	0.00	0.00	0.00	-2.23	7.51	-0.64	40.70	146.53	787.98	464.50	990.41	678.85	814.20	512.56	960.65	507.82
28.161	0	0.08	0.03	0.02	0.10	0.66	0.07	0.06	7.03	0.85	98.68	3.52	21.95	92.73	0.26	1.68	0.07	0.00	7.16	0.85	0.48	0.33	0.00	2.87	7.03	0.10	21.33	0.30	14.91	0.33	0.66	3.15	26.06	0.00	0.00	0.00	-4.67	9.27	-0.33	40.41	147.46	785.39	464.61	987.65	677.75	811.41	511.19	958.84	508.55
28.194	0	0.09	0.03	0.02	0.10	0.56	0.08	0.06	6.86	0.89	98.89	2.85	20.44	92.78	0.28	1.65	0.08	0.00	6.88	0.89	0.49	0.27	0.00	2.79	6.86	0.09	18.22	0.31	15.47	0.32	0.64	1.55	24.70	0.00	0.00	0.00	-5.49	9.23	0.26	40.42	147.55	784.37	465.25	985.58	677.31	810.50	510.91	958.03	509.01
28.228	0	0.10	0.03	0.03	0.11	0.42	0.08	0.06	7.07	1.10	99.16	1.94	17.68	90.66	0.27	1.88	0.08	0.00	6.72	1.10	0.72	0.48	0.00	2.72	7.07	0.08	16.56	0.17	17.86	0.36	0.63	2.37	22.25	0.00	0.00	0.00	-6.27	10.64	-0.56	40.23	150.16	779.81	462.63	986.25	680.01	806.32	510.26	956.42	506.17
28.261	0	0.10	0.03	0.03	0.11	0.44	0.08	0.06	5.36	1.44	99.12	1.93	18.42	93.52	0.25	2.06	0.07	0.00	7.52	1.44	0.72	0.65	0.00	2.53	5.36	0.07	13.15	0.12	19.23	0.36	0.54	0.96	22.21	0.00	0.00	0.00	-2.78	8.65	0.64	40.70	145.88	777.48	462.59	984.39	680.72	807.75	512.10	953.54	506.96
28.294	0	0.10	0.03	0.03	0.11	0.52	0.08	0.06	3.89	1.60	98.97	1.94	19.87	93.13	0.25	1.95	0.06	0.00	10.32	1.60	0.86	0.85	0.00	2.69	3.89	0.06	11.46	0.11	20.59	0.32	0.52	1.60	22.27	0.00	0.00	0.00	-3.30	8.96	1.21	40.41	145.38	775.66	461.20	984.12	680.59	807.61	510.88	952.91	506.04
28.328	0	0.13	0.04	0.04	0.13	0.51	0.08	0.06	3.32	2.41	98.98	1.70	19.74	91.98	0.26	2.08	0.06	0.00	11.87	2.61	1.09	1.42	0.00	2.41	3.32	0.04	11.08	0.09	26.14	0.35	0.43	1.30	21.40	0.00	0.00	0.00	-3.07	9.80	0.66	40.32	144.87	774.53	460.75	983.89	681.80	806.58	510.42	951.37	505.49
28.361	0	0.13	0.04	0.03	0.13	0.63	0.08	0.06	2.77	2.45	98.75	1.86	21.57	92.86	0.27	2.00	0.07	0.01	14.29	3.86	0.86	1.11	0.00	2.45	2.77	0.04	10.20	0.12	26.81	0.35	0.39	1.13	21.99	0.00	0.00	0.00	-3.77	9.17	0.11	40.16	143.12	774.84	460.92	983.77	681.52	806.96	510.92	949.94	504.53
28.395	0	0.17	0.03	0.04	0.15	0.83	0.08	0.06	2.48	2.13	98.35	4.11	24.14	94.38	0.32	2.16	0.07	0.01	17.44	5.46	0.60	1.05	0.00	2.13	2.48	0.03	10.13	0.14	36.71	0.40	0.31	1.17	22.91	0.00	0.00	0.00	-4.23	7.89	0.61	40.40	144.54	774.76	461.43	981.97	679.41	805.83	511.13	950.24	505.03
28.428	0	0.19	0.03	0.05	0.16	1.07	0.08	0.06	1.93	1.93	97.85	6.47	26.68	92.38	0.32	2.38	0.07	0.01	18.90	7.24	0.58	0.91	0.00	1.93	1.84	0.02	10.62	0.11	41.20	0.43	0.25	1.69	24.53	0.00	0.00	0.00	-4.21	9.53	-0.05	40.05	142.54	773.85	461.11	981.88	680.95	805.63	510.35	948.05	504.54
28.461	0	0.20	0.03	0.05	0.16	1.58	0.07	0.06	1.85	1.85	96.85	9.30	29.99	92.76	0.30	2.27	0.08	0.01	23.25	9.84	0.61	0.79	0.00	1.85	1.41	0.02	11.57	0.11	41.74	0.45	0.22	1.55	25.81	0.00	0.00	0.00	-4.16	9.24	-0.29	40.24	144.79	772.89	461.22	981.15	681.26	803.37	510.61	948.04	504.71
28.495	0	0.21	0.03	0.05	0.16	1.59	0.07	0.06	1.96	1.96	96.82	9.90	29.98	92.33	0.29	2.14	0.10	0.02	23.19	11.15	0.76	0.71	0.00	1.96	1.32	0.02	11.47	0.08	42.65	0.39	0.16	2.68	25.91	0.00	0.00	0.00	-4.07	9.56	0.22	40.23	144.84	771.28	460.83	980.50	681.58	802.79	510.53	947.52	504.79
28.528	0	0.23	0.02	0.05	0.17	2.15	0.07	0.06	1.89	1.89	95.70	15.45	32.67	93.60	0.29	2.00	0.13	0.02	23.88	12.49	1.14	0.63	0.00	1.89	1.34	0.02	13.74	0.13	48.29	0.38	0.12	1.09	28.33	0.00	0.00	0.00	-3.89	8.58	0.39	40.22	144.54	770.79	460.68	979.82	681.19	802.53	510.44	946.96	504.73
28.561	0	0.26	0.02	0.06	0.17	3.20	0.07	0.06	1.77	1.77	93.60	23.74	36.13	92.22	0.33	2.15	0.13	0.02	27.05	15.09	1.32	0.66	0.00	1.77	1.25	0.02	14.44	0.16	51.76	0.35	0.12	1.28	30.36	0.00	0.00	0.00	-2.84	9.64	0.59	40.32	147.45	768.41	458.78	981.43	683.16	800.96	510.54	948.25	503.67
28.595	0	0.25	0.02	0.06	0.18	3.55	0.06	0.06	1.47	1.47	92.90	29.11	37.56	94.41	0.31	1.91	0.16	0.02	25.52	12.54	0.94	0.59	0.00	1.47	1.26	0.01	16.30	0.20	56.74	0.32	0.08	2.32	32.10	0.00	0.00	0.00	-2.94	7.87	0.20	40.28	146.66	767.51	458.97	981.42	684.63	800.43	511.10	946.89	503.52
28.628	0	0.23	0.02	0.06	0.18	3.27	0.06	0.06	1.30	1.30	93.46	24.95	37.26	93.33	0.30	1.86	0.16	0.01	23.72	11.02	0.44	0.36	0.00	1.30	1.04	0.01	15.91	0.26	55.91	0.30	0.07	2.72	32.26	0.00	0.00	0.00	-1.60	8.81	0.71	40.38	145.13	767.14	458.96	981.65	685.42	801.73	511.64	946.66	504.14
28.661	0	0.26	0.02	0.06	0.19	3.21	0.06	0.06	1.09	1.09	93.57	29.55	37.50	94.52	0.26	2.09	0.19	0.01	21.88	11.33	0.29	0.32	0.00	1.09	0.78	0.01	14.32	0.19	60.64	0.31	0.06	0.99	33.03	0.00	0.00	0.00	-0.10	7.76	0.75	40.94	146.84	768.41	458.87	982.37	685.10	801.86	511.55	948.55	504.72
28.695	0	0.22	0.01	0.06	0.17	4.55	0.04	0.06	0.88	0.88	90.90	27.80	41.65	94.68	0.25	2.09	0.22	0.01	16.48	9.94	0.19	0.20	0.00	0.88	0.71	0.01	13.77	0.20	64.98	0.26	0.04	0.67	39.01	0.00	0.00	0.00	-1.12	7.61	0.75	40.82	147.28	768.63	458.55	982.43	684.30	801.77	510.88	948.90	504.16
28.728	0	0.20	0.01	0.06	0.17	3.72	0.04	0.06	0.84	0.84	92.56	23.28	40.03	94.38	0.24	2.43	0.21	0.01	13.67	7.65	0.18	0.16	0.00	0.84	0.58	0.01	11.95	0.18	64.82	0.25	0.04	0.55	38.55	0.00	0.00	0.00	-0.83	7.90	0.54	40.91	147.24	769.06	458.73	982.57	684.29	801.86	511.24	948.93	504.15
28.762	0	0.17	0.01	0.05	0.15	3.27	0.04	0.06	0.83	0.83	93.46	26.30	39.43	94.65	0.19	2.41	0.21	0.01	7.95	4.17	0.15	0.09	0.00	0.83	0.51	0.00	11.83	0.31	63.76	0.21	0.03	1.46	40.26	0.00	0.00	0.00	0.90	7.63	0.06	41.20	146.79	769.62	458.41	983.56	684.95	802.35	512.13	948.89	503.63
28.795	0	0.16	0.01	0.05	0.15	2.36	0.04	0.06	0.85	0.85	95.28	19.30	36.38	94.29	0.15	2.55	0.20	0.01	6.96	2.89	0.14	0.06	0.00	0.85	0.45	0.00	10.36	0.38	59.51	0.17	0.03	1.61	37.76	0.00	0.00	0.00	0.63	7.98	0.24	41.20	147.13	769.96	458.49	983.44	684.54	802.47	511.52	949.41	504.00
28.828	0	0.13	0.01	0.04	0.13	1.75	0.04	0.06	0.94	0.94	96.51	14.88	33.59	94.26	0.10	2.70	0.18	0.01	5.36	1.93	0.12	0.04	0.00	0.94	0.48	0.00	8.70	0.60	51.81	0.14	0.03	2.31	35.82	0.00	0.00	0.00	0.95	8.01	0.30	41.21	146.46	769.80	458.32	983.75	684.87	802.96	511.82	949.21	503.81
28.862	0	0.11	0.01	0.03	0.11	1.94	0.04	0.06	1.06	0.91	96.12	17.32	34.57	94.33	0.08	3.04	0.16	0.00	5.05	1.57	0.09	0.03	0.00	0.91	0.53	0.00	7.33	1.06	45.07	0.10	0.03	2.17	36.94	0.00	0.00	0.00	0.29	7.94	0.32	41.05	146.08	769.88	458.45	983.51	684.59	803.09	511.49	948.97	503.79
28.895	0	0.09	0.01	0.03	0.10	2.06	0.04	0.06	1.80	1.00	95.88	16.92	34.77	94.07	0.07	3.12	0.15	0.00	6.47	1.17	0.10	0.03	0.00	1.00	0.69	0.00	7.23	1.80	38.47	0.08	0.03	2.33	36.76	0.00	0.00	0.00	1.13	8.18	0.44	41.15	146.03	770.01	458.39	983.93	685.03	803.52	511.66	949.36	504.12
28.928	0	0.09	0.01	0.02	0.09	1.72	0.05	0.06	2.85	0.95	96.56	11.89	32.44	95.36	0.06	2.96	0.14	0.00	8.27	0.95	0.12	0.03	0.00	1.18	1.17	0.00	7.77	2.85	30.65	0.07	0.04	2.33	34.21	0.00	0.00	0.00	1.67	6.89	0.24	41.28	146.70	771.17	458.95	983.93	684.59	803.51	511.99	950.03	504.64
28.962	0	0.08	0.02	0.02	0.09	1.78	0.05	0.06	2.63	0.87	96.45	9.83	32.24	94.75	0.06	3.25	0.13	0.00	11.46	0.87	0.20	0.05	0.00	1.43	1.58	0.00	8.67	2.63	25.64	0.04	0.04	3.08	32.88	0.00	0.00	0.00	1.45	7.54	0.07	41.25	146.96	772.51	459.66	983.72	683.52	803.77	512.33	950.54	504.92
28.995	0	0.07	0.02	0.02	0.08	1.84	0.05	0.06	2.44	0.75	96.32	9.96	32.26	94.77	0.06	3.40	0.13	0.00	11.89	0.75	0.32	0.06	0.00	1.65	2.43	0.00	10.45	2.44	21.68	0.04	0.05	2.97	32.97	0.00	0.00	0.00	0.95	7.51	-0.19	41.05	146.10	773.82	460.29	983.91	683.17	804.65	512.27	950.58	505.16
29.028	0	0.06	0.02	0.02	0.08	1.94	0.05	0.06	3.59	1.02	96.12	9.66	32.38	94.75	0.08	3.23	0.12	0.00	13.28	1.02	0.53	0.07	0.00	1.64	3.59	0.00	13.34	2.03	15.97	0.03	0.06	2.68	32.76	0.00	0.00	0.00	0.61	7.54	0.13	41.02	146.11	775.01	461.10	984.61	683.13	805.94	512.84	951.89	506.03
29.062	0	0.06	0.02	0.02	0.08	1.08	0.06	0.06	5.65	1.12	97.84	4.88	26.34	95.65	0.12	3.07	0.11	0.00	11.77	1.12	0.72	0.07	0.00	1.85	5.65	0.00	15.14	1.94	7.80	0.02	0.07	1.69	28.19	0.00	0.00	0.00	-1.79	6.55	0.44	40.50	145.78	776.77	461.77	985.32	682.00	807.66	512.31	953.32	506.27
29.095	0	0.07	0.02	0.02	0.08	0.85	0.08	0.06	10.34	1.47	98.29	4.00	22.22	92.73	0.20	2.41	0.13	0.00	10.19	1.47	0.93	0.06	0.00	2.42	10.34	0.00	18.31	5.57	5.76	0.02	0.08	0.86	26.89	0.00	0.00	0.00	-0.75	9.27	1.11	40.56	145.82	776.21	461.39	984.62	681.19	807.83	512.18	953.54	506.63
29.129	0	0.09	0.03	0.02	0.08	0.55	0.10	0.06	16.21	1.67	98.91	2.55	14.64	92.49	0.28	1.64	0.15	0.00	7.96	1.67	1.33	0.09	0.00	4.10	16.21	0.00	19.73	13.09	3.07	0.01	0.12	1.49	23.99	0.00	0.00	0.00	-0.44	9.45	1.03	40.53	146.94	775.92	461.49	985.08	682.23	807.26	512.38	954.10	507.06
29.162	0	0.10	0.04	0.03	0.09	0.39	0.15	0.06	21.24	1.86	99.22	1.65	8.28	92.64	0.35	1.29	0.17	0.00	7.44	1.86	1.40	0.10	0.00	6.83	24.49	0.00	20.11	15.68	1.62	0.01	0.16	1.06	21.24	0.00	0.00	0.00	-0.72	9.34	1.15	40.45	148.84	775.44	461.36	986.03	683.27	806.68	512.71	955.42	507.26
29.195	0	0.12	0.04	0.04	0.09	0.31	0.20	0.06	19.41	1.89	99.38	1.25	3.58	94.67	0.41	1.04	0.19	0.00	6.82	1.89	1.04	0.13	0.00	8.32	31.85	0.00	18.08	18.51	1.45	0.01	0.17	7.04	19.41	0.00	0.00	0.00	0.56	7.62	0.65	40.30	147.22	776.28	461.01	988.64	685.87	808.61	513.04	955.70	507.01
29.229	0	0.15	0.05	0.06	0.09	0.27	0.38	0.06	17.41	1.75	99.25	4.10	0.00	94.56	0.43	0.90	0.20	0.00	8.39	1.75	0.61	0.09	0.00	13.98	45.70	0.00	16.84	18.84	0.71	0.01	0.27	1.04	17.41	0.00	0.00	0.00	1.36	7.72	1.30	40.34	147.42	776.03	461.49	988.30	686.82	808.92	512.15	956.30	509.03
29.262	0	0.16	0.06	0.09	0.09	0.26	0.48	0.06	16.52	1.72	99.03	8.25	0.00	94.99	0.45	0.73	0.21	0.00	9.32	1.72	0.41	0.08	0.00	14.99	54.03	0.00	13.90	19.37	0.65	0.01	0.30	1.23	16.52	0.00	0.00	0.00	-0.51	7.29	1.32	40.07	147.56	777.12	461.71	989.10	685.94	809.81	512.24	957.32	508.48
29.295	0	0.17	0.06	0.11	0.09	0.27	0.64	0.06	16.36	1.53	98.72	13.73	0.00	95.59	0.40	0.65	0.25	0.00	10.40	1.53	0.31	0.05	0.00	17.79	60.06	0.00	12.67	18.74	0.45	0.00	0.38	0.94	16.36	0.00	0.00	0.00	-1.89	6.62	1.29	40.03	150.48	778.10	461.77	989.81	684.77	809.16	512.43	959.58	508.14
29.329	0	0.18	0.06	0.11	0.09	0.29	0.90	0.06	16.01	1.29	98.20	18.04	0.00	95.16	0.32	0.53	0.33	0.00	12.31	1.29	0.37	0.06	0.00	22.91	62.19	0.00	11.93	21.71	0.29	0.00	0.52	1.03	16.01	0.00	0.00	0.00	-1.09	7.10	1.23	39.96	149.54	779.05	461.97	990.65	685.24	810.47	512.73	959.95	508.45
29.362	0	0.16	0.06	0.10	0.09	0.24	0.85	0.06	15.33	1.21	98.29	11.83	0.00	94.82	0.26	0.49	0.34	0.00	10.71	1.21	0.52	0.09	0.00	23.42	57.63	0.00	9.82	12.92	0.24	0.00	0.47	0.74	15.33	0.00	0.00	0.00	-1.57	7.47	1.39	39.78	150.51	779.61	462.28	991.20	685.21	810.74	512.84	961.19	508.89
29.396	0	0.17	0.07	0.10	0.09	0.24	1.10	0.06	14.18	1.08	97.80	13.67	0.00	96.48	0.23	0.59	0.43	0.00	14.18	1.08	0.46	0.11	0.00	26.84	56.22	0.00	8.78	15.64	0.17	0.00	0.54	1.14	13.41	0.00	0.00	0.00	-1.81	5.45	2.24	39.52	149.15	779.20	461.23	992.63	686.26	812.83	511.13	961.96	509.05
29.429	0	0.19	0.08	0.10	0.10	0.21	1.11	0.06	14.55	0.99	97.78	11.79	0.00	96.38	0.22	0.65	0.43	0.00	14.55	0.99	0.38	0.07	0.00	26.96	53.74	0.00	7.09	20.75	0.13	0.00	0.52	0.38	12.05	0.00	0.00	0.00	-1.27	5.59	2.69	39.47	147.61	780.36	461.84	993.64	687.63	815.18	510.07	962.78	510.89
29.462	0	0.18	0.08	0.08	0.10	0.20	0.86	0.06	14.93	0.82	98.28	8.19	0.00	95.64	0.20	0.67	0.39	0.00	14.93	0.82	0.30	0.05	0.00	23.59	48.33	0.00	6.59	20.22	0.12	0.00	0.46	0.32	11.53	0.00	0.00	0.00	-1.14	6.56	3.07	39.36	147.24	780.99	461.24	994.56	686.96	816.59	509.86	963.84	510.49
29.496	0	0.17	0.10	0.06	0.10	0.16	0.68	0.06	15.03	0.69	98.63	3.46	0.00	96.60	0.16	0.58	0.39	0.00	15.03	0.69	0.18	0.02	0.00	21.67	36.87	0.00	4.94	18.95	0.08	0.00	0.45	0.54	9.13	0.00	0.00	0.00	-0.32	5.27	3.06	39.49	147.73	781.19	461.56	995.23	688.33	816.74	509.91	964.46	511.43
29.529	0	0.14	0.10	0.04	0.10	0.17	0.52	0.06	17.19	0.63	98.95	1.92	0.00	96.77	0.13	0.52	0.34	0.00	17.19	0.63	0.18	0.03	0.00	19.52	27.19	0.00	3.62	9.06	0.08	0.00	0.38	1.00	8.99	0.00	0.00	0.00	0.75	5.00	2.74	39.64	149.99	781.60	460.88	997.00	689.65	816.36	509.48	966.34	511.44
29.562	0	0.12	0.10	0.03	0.10	0.17	0.34	0.06	16.24	0.61	99.32	0.89	1.46	96.49	0.12	0.56	0.32	0.00	16.24	0.61	0.18	0.05	0.00	14.87	17.82	0.00	2.46	2.61	0.12	0.00	0.36	1.03	9.28	0.00	0.00	0.00	0.40	5.44	3.11	39.39	147.92	781.69	460.10	998.23	689.35	818.47	510.18	966.39	510.09
29.596	0	0.12	0.10	0.03	0.10	0.14	0.32	0.06	15.22	0.65	99.36	0.70	0.79	96.73	0.11	0.63	0.24	0.00	15.22	0.65	0.18	0.09	0.00	14.21	15.32	0.00	1.54	2.09	0.13	0.00	0.28	2.71	8.22	0.00	0.00	0.00	1.09	5.07	1.67	39.29	148.37	781.62	459.68	996.74	688.15	815.81	510.37	964.16	508.21
29.629	0	0.11	0.10	0.03	0.10	0.14	0.27	0.06	12.86	0.57	99.46	0.56	2.33	97.52	0.09	0.66	0.23	0.00	14.67	0.57	0.22	0.17	0.00	12.86	11.51	0.00	1.25	1.11	0.17	0.00	0.27	1.31	8.54	0.00	0.00	0.00	-0.92	3.65	3.21	39.15	148.61	783.12	459.79	999.68	688.49	819.63	509.67	968.24	509.47
29.662	0	0.11	0.10	0.03	0.10	0.16	0.27	0.06	12.89	0.64	99.45	0.58	2.65	96.27	0.07	0.54	0.20	0.00	15.21	0.64	0.30	0.27	0.00	12.89	12.45	0.00	0.96	1.89	0.16	0.00	0.23	1.05	8.99	0.00	0.00	0.00	-1.51	5.74	2.33	39.04	150.04	784.09	459.61	997.91	685.59	817.58	508.56	967.62	508.34
29.696	0	0.11	0.10	0.03	0.10	0.15	0.23	0.06	11.65	0.76	99.54	0.53	3.53	97.08	0.07	0.52	0.18	0.00	14.99	0.76	0.39	0.37	0.00	10.04	11.65	0.00	0.81	2.34	0.18	0.01	0.19	0.90	9.01	0.00	0.00	0.00	-3.81	4.48	2.11	38.95	151.06	786.89	460.69	999.53	684.67	819.00	508.96	970.06	508.45
29.729	0	0.11	0.10	0.03	0.10	0.15	0.22	0.06	9.58	1.12	99.57	0.47	4.51	97.13	0.07	0.47	0.20	0.00	15.38	1.12	0.47	0.39	0.00	9.58	9.12	0.00	0.65	0.85	0.17	0.00	0.17	1.87	8.87	0.00	0.00	0.00	-3.89	4.39	3.06	39.02	151.85	786.96	460.62	998.98	682.96	819.48	508.83	971.33	509.11
29.763	0	0.11	0.10	0.03	0.10	0.11	0.19	0.06	9.26	1.66	99.63	0.33	2.34	97.11	0.09	0.42	0.20	0.00	9.90	1.66	0.57	0.38	0.00	7.55	9.26	0.00	0.57	0.30	0.16	0.00	0.12	1.41	8.37	0.00	0.00	0.00	-3.38	4.43	3.19	39.07	151.88	786.70	460.68	998.84	683.09	819.43	509.19	971.31	509.37
29.796	0	0.12	0.11	0.03	0.10	0.10	0.19	0.06	10.21	2.25	99.61	0.37	1.44	97.13	0.12	0.44	0.19	0.00	10.21	2.25	0.53	0.31	0.00	7.04	11.38	0.00	0.55	0.39	0.17	0.00	0.11	1.24	7.67	0.00	0.00	0.00	-3.21	4.40	3.16	39.15	153.04	786.39	460.46	999.20	683.54	818.86	509.20	971.90	509.39
29.829	0	0.12	0.11	0.03	0.10	0.10	0.21	0.06	10.21	2.82	99.57	0.46	0.53	97.21	0.13	0.41	0.21	0.00	10.21	2.82	0.50	0.23	0.00	7.53	14.63	0.00	0.54	0.34	0.15	0.00	0.10	0.84	7.60	0.00	0.00	0.00	-4.14	4.24	2.99	38.99	153.00	787.46	460.89	999.56	683.31	819.38	508.77	972.38	509.55
29.863	0	0.13	0.11	0.03	0.10	0.11	0.20	0.06	11.80	3.58	99.59	0.53	1.69	97.23	0.15	0.36	0.22	0.00	11.80	3.58	0.52	0.24	0.00	6.47	15.00	0.00	0.64	0.53	0.19	0.00	0.10	1.25	7.87	0.00	0.00	0.00	-3.69	4.21	3.11	39.02	152.61	787.79	460.86	999.51	682.90	819.85	508.76	972.46	509.64
29.896	0	0.14	0.10	0.03	0.10	0.13	0.21	0.06	14.30	5.30	99.58	0.70	2.77	96.59	0.19	0.37	0.23	0.00	14.30	5.30	0.50	0.23	0.00	6.19	16.24	0.00	0.64	0.59	0.20	0.00	0.10	1.26	8.07	0.00	0.00	0.00	-2.59	5.28	3.38	39.26	154.20	786.75	460.27	999.58	682.92	818.95	509.66	973.15	509.48
29.929	0	0.13	0.11	0.03	0.10	0.11	0.20	0.06	11.89	4.42	99.60	0.45	2.38	97.59	0.22	0.43	0.23	0.00	12.56	4.42	0.39	0.25	0.00	6.67	11.89	0.00	0.54	0.58	0.27	0.00	0.09	0.97	7.64	0.00	0.00	0.00	-4.12	3.49	2.89	38.82	152.52	786.44	459.82	1002.02	686.15	820.19	508.92	972.71	508.57
29.963	0	0.13	0.11	0.03	0.10	0.12	0.21	0.06	10.64	4.22	99.58	0.43	2.60	97.43	0.22	0.40	0.28	0.00	13.01	4.22	0.43	0.36	0.00	8.11	10.64	0.00	0.43	0.53	0.40	0.00	0.08	0.38	7.87	0.00	0.00	0.00	-2.96	3.82	2.99	38.90	151.87	787.56	459.95	1002.23	685.80	821.30	508.67	973.16	509.15
29.996	0	0.13	0.11	0.03	0.10	0.12	0.24	0.06	13.66	3.68	99.52	0.66	1.35	97.37	0.21	0.40	0.27	0.00	13.66	3.68	0.38	0.25	0.00	8.33	16.18	0.00	0.46	0.92	0.40	0.00	0.08	0.87	7.66	0.00	0.00	0.00	-3.11	3.94	2.41	39.08	153.74	788.61	460.30	1001.98	684.71	820.11	508.97	973.84	508.88
30.029	0	0.13	0.11	0.04	0.10	0.11	0.28	0.06	11.78	2.48	99.44	0.69	0.00	98.48	0.19	0.45	0.29	0.00	11.78	2.48	0.29	0.21	0.00	10.80	18.63	0.00	0.48	1.05	0.37	0.00	0.07	0.81	7.61	0.00	0.00	0.00	-3.77	1.16	2.36	38.84	151.27	790.30	460.59	1003.85	685.66	822.97	508.58	974.24	508.88
30.063	0	0.13	0.12	0.04	0.11	0.10	0.46	0.06	12.17	1.92	99.07	0.75	0.00	98.09	0.18	0.46	0.35	0.00	12.17	1.92	0.34	0.20	0.00	19.13	19.46	0.00	0.48	0.96	0.25	0.00	0.07	1.66	6.31	0.00	0.00	0.00	-2.64	2.32	2.47	38.68	149.42	791.51	460.85	1004.58	685.63	825.00	509.41	974.42	509.09
30.096	0	0.14	0.12	0.04	0.11	0.10	0.53	0.06	12.36	2.04	98.94	1.00	0.00	97.97	0.19	0.51	0.35	0.00	12.36	2.04	0.33	0.15	0.00	20.15	23.27	0.00	0.45	1.49	0.25	0.00	0.06	0.98	6.09	0.00	0.00	0.00	-2.08	2.62	2.00	38.93	150.74	793.48	461.20	1005.26	685.04	825.14	509.27	975.88	509.38
30.130	0	0.14	0.12	0.05	0.11	0.09	0.59	0.06	10.87	1.86	98.81	1.10	0.00	97.65	0.19	0.59	0.41	0.00	10.87	1.86	0.50	0.18	0.00	21.46	26.16	0.00	0.40	1.27	0.21	0.00	0.06	1.62	5.87	0.00	0.00	0.00	-2.36	3.37	2.14	38.80	149.56	794.36	460.87	1006.46	685.18	826.95	508.64	976.50	509.16
30.163	0	0.15	0.13	0.06	0.11	0.09	0.56	0.06	12.10	1.56	98.87	1.66	0.00	97.48	0.18	0.57	0.42	0.00	12.10	1.56	0.48	0.18	0.00	18.60	30.43	0.00	0.41	1.30	0.26	0.00	0.05	1.93	5.58	0.00	0.00	0.00	-1.71	3.73	2.25	38.90	150.05	795.60	460.69	1007.35	684.55	827.90	508.69	977.95	509.18
30.196	0	0.15	0.12	0.06	0.11	0.12	0.54	0.06	15.78	2.02	98.92	2.18	0.00	97.22	0.22	0.56	0.42	0.00	15.78	2.02	0.45	0.17	0.00	17.40	30.25	0.00	0.59	1.19	0.28	0.00	0.05	1.23	6.12	0.00	0.00	0.00	-1.60	4.23	2.46	38.99	151.52	795.76	460.83	1007.10	683.91	827.40	508.75	978.91	509.65
30.230	0	0.14	0.11	0.05	0.11	0.14	0.47	0.06	17.48	2.54	99.06	2.00	0.00	96.91	0.26	0.56	0.40	0.00	17.48	2.54	0.40	0.14	0.00	16.00	27.45	0.00	0.80	0.59	0.30	0.01	0.06	2.44	6.90	0.00	0.00	0.00	-1.67	4.77	2.59	38.91	152.56	795.66	460.35	1007.71	683.93	827.31	508.51	979.86	509.46
30.263	0	0.14	0.11	0.04	0.10	0.17	0.43	0.06	20.30	3.10	99.15	1.75	0.18	97.32	0.28	0.59	0.40	0.00	20.30	3.10	0.37	0.15	0.00	15.33	22.90	0.00	0.86	0.42	0.29	0.01	0.06	1.63	7.32	0.00	0.00	0.00	-2.31	4.04	3.24	38.82	153.21	795.48	460.50	1007.86	683.80	827.73	508.29	980.93	510.25
30.296	0	0.14	0.10	0.04	0.10	0.31	0.44	0.06	24.63	4.34	99.13	3.72	4.89	97.78	0.31	0.53	0.33	0.00	28.22	4.34	0.39	0.14	0.00	14.55	24.63	0.00	1.04	0.48	0.31	0.01	0.06	1.77	8.69	0.00	0.00	0.00	-1.76	3.07	3.55	38.86	155.24	793.99	459.30	1008.86	684.99	826.85	507.94	982.08	509.97
30.330	0	0.13	0.08	0.04	0.09	0.53	0.39	0.06	21.29	5.55	98.93	4.26	10.22	97.59	0.31	0.47	0.27	0.00	33.32	5.55	0.45	0.12	0.00	14.12	21.29	0.00	1.11	0.64	0.39	0.01	0.05	3.82	10.91	0.00	0.00	0.00	0.49	3.48	4.16	38.56	151.37	792.18	458.03	1009.44	687.66	828.83	506.73	980.16	510.21
30.363	0	0.12	0.08	0.03	0.09	0.83	0.35	0.06	18.29	5.41	98.33	5.13	14.68	98.13	0.24	0.39	0.25	0.00	38.74	5.41	0.43	0.08	0.00	12.87	18.29	0.00	1.32	1.73	0.42	0.01	0.05	10.94	12.16	0.00	0.00	0.00	-0.08	2.21	3.80	38.42	151.65	792.66	457.39	1012.15	689.56	829.84	506.68	981.47	509.30
30.397	0	0.12	0.07	0.03	0.08	1.21	0.32	0.06	15.83	5.74	97.57	5.63	18.41	98.23	0.19	0.32	0.18	0.00	42.43	5.74	0.34	0.03	0.00	12.40	15.83	0.00	1.51	2.73	0.49	0.01	0.04	10.65	13.71	0.00	0.00	0.00	1.59	1.92	3.90	38.53	152.24	793.48	456.76	1013.72	690.24	830.86	506.41	983.07	509.53
30.430	0	0.11	0.06	0.02	0.08	1.38	0.25	0.06	13.08	5.82	97.23	4.02	21.05	97.87	0.19	0.30	0.16	0.00	40.77	5.82	0.29	0.02	0.00	10.34	13.08	0.00	1.47	3.01	0.46	0.01	0.04	14.34	15.72	0.00	0.00	0.00	3.03	2.87	4.11	38.54	151.39	794.29	456.63	1014.02	690.31	832.11	505.70	983.43	510.26
30.463	0	0.12	0.06	0.03	0.08	1.05	0.27	0.06	17.96	5.13	97.89	4.02	16.52	97.64	0.19	0.33	0.16	0.00	35.90	5.13	0.30	0.02	0.00	11.30	17.96	0.00	1.15	8.42	0.42	0.01	0.05	4.23	15.74	0.00	0.00	0.00	2.82	3.39	4.14	38.53	149.40	795.08	456.07	1015.29	690.19	834.13	505.78	983.49	509.19
30.497	0	0.11	0.05	0.03	0.07	0.89	0.22	0.06	20.17	3.56	98.22	2.45	15.16	98.28	0.20	0.36	0.15	0.00	27.32	3.56	0.27	0.02	0.00	10.14	20.17	0.00	1.03	11.27	0.45	0.01	0.06	3.13	18.54	0.00	0.00	0.00	-0.45	1.79	4.41	38.26	149.53	795.99	455.58	1018.45	691.55	836.37	504.09	985.83	508.70
30.530	0	0.13	0.04	0.03	0.07	0.81	0.21	0.06	22.41	2.94	98.38	2.60	11.39	98.45	0.19	0.34	0.15	0.00	22.41	2.94	0.28	0.04	0.00	9.54	22.77	0.00	1.20	25.81	0.48	0.01	0.07	2.20	20.19	0.00	0.00	0.00	0.29	1.25	4.70	38.68	152.36	797.14	454.95	1021.39	692.61	837.41	503.96	989.68	509.19
30.563	0	0.14	0.04	0.02	0.07	0.60	0.17	0.06	20.60	2.14	98.79	3.58	8.44	98.36	0.17	0.34	0.14	0.00	16.39	2.14	0.26	0.04	0.00	8.67	17.91	0.00	1.25	35.97	0.52	0.01	0.08	2.59	20.60	0.00	0.00	0.00	1.56	1.54	4.58	39.01	152.24	798.55	454.23	1023.39	692.91	839.04	503.97	991.21	508.69
30.597	0	0.12	0.03	0.02	0.06	0.67	0.12	0.06	23.69	1.61	98.66	2.65	11.12	98.52	0.15	0.31	0.10	0.00	12.15	1.61	0.22	0.02	0.00	5.60	16.72	0.00	1.25	36.32	0.44	0.01	0.09	3.43	23.69	0.00	0.00	0.00	2.88	1.02	5.06	39.22	151.47	798.99	452.74	1026.08	694.38	841.52	502.83	992.89	508.44
30.630	0	0.13	0.04	0.02	0.06	0.45	0.12	0.06	21.69	1.35	99.10	2.86	7.40	98.65	0.16	0.30	0.10	0.00	9.02	1.35	0.25	0.02	0.00	5.22	14.34	0.00	1.06	40.42	0.34	0.01	0.10	8.65	21.69	0.00	0.00	0.00	3.14	0.52	4.92	39.29	153.16	799.49	451.35	1028.62	695.08	842.07	502.42	995.15	507.31
30.663	0	0.12	0.03	0.02	0.06	0.52	0.10	0.06	23.87	0.91	98.95	2.50	10.01	98.16	0.19	0.32	0.08	0.00	7.40	0.91	0.28	0.01	0.00	4.66	13.14	0.00	0.94	37.81	0.32	0.01	0.12	4.39	23.87	0.00	0.00	0.00	4.02	2.13	5.79	39.36	153.45	799.09	451.02	1028.29	694.61	842.68	501.69	995.98	508.43
30.697	0	0.14	0.03	0.02	0.06	0.57	0.10	0.06	24.95	0.65	98.85	5.52	7.91	98.09	0.21	0.35	0.07	0.00	6.96	0.65	0.39	0.02	0.00	4.21	14.78	0.00	0.92	51.04	0.29	0.01	0.15	1.55	24.95	0.00	0.00	0.00	3.90	2.31	6.05	39.44	155.16	799.01	450.80	1029.35	694.83	842.68	502.33	997.71	508.51
30.730	0	0.12	0.03	0.02	0.06	0.64	0.09	0.06	25.05	0.82	98.73	4.15	10.72	97.95	0.22	0.35	0.07	0.00	8.57	0.82	0.53	0.05	0.00	4.15	10.38	0.00	1.00	45.70	0.29	0.01	0.17	2.69	25.05	0.00	0.00	0.00	5.98	2.66	6.11	39.51	152.81	799.57	450.54	1030.82	696.68	844.86	502.65	997.54	508.83
30.764	0	0.11	0.03	0.02	0.06	0.76	0.09	0.06	25.45	1.00	98.48	3.42	13.16	98.15	0.21	0.36	0.06	0.00	10.93	1.00	0.91	0.12	0.00	4.20	9.71	0.00	1.14	40.83	0.25	0.01	0.19	5.21	25.45	0.00	0.00	0.00	5.37	2.15	5.74	39.49	154.01	800.19	450.46	1031.95	697.53	844.74	501.85	998.60	508.83
30.797	0	0.10	0.03	0.01	0.06	0.67	0.09	0.06	24.48	1.16	98.67	2.75	14.45	98.20	0.24	0.37	0.06	0.00	10.51	1.04	1.16	0.15	0.00	4.04	7.00	0.00	0.99	31.42	0.26	0.01	0.20	2.47	24.48	0.00	0.00	0.00	5.80	2.02	5.52	39.50	154.40	800.82	449.88	1034.94	699.59	846.08	502.61	1000.38	508.24
30.830	0	0.08	0.03	0.01	0.06	0.93	0.08	0.06	20.96	1.67	98.14	3.21	19.54	98.21	0.33	0.33	0.07	0.00	14.43	1.45	1.67	0.27	0.00	3.40	6.14	0.00	1.22	20.96	0.25	0.01	0.21	2.90	25.48	0.00	0.00	0.00	5.46	1.98	5.42	39.30	153.50	801.07	449.70	1036.83	701.67	847.45	502.30	1000.84	508.23
30.864	0	0.09	0.03	0.01	0.06	0.77	0.09	0.06	22.77	1.89	98.47	2.40	17.44	98.53	0.51	0.34	0.08	0.00	14.67	1.71	1.89	0.28	0.00	2.66	5.86	0.00	1.83	22.77	0.20	0.02	0.31	3.11	23.62	0.00	0.00	0.00	4.69	0.99	5.16	39.25	154.86	801.80	449.46	1038.48	702.20	847.66	502.22	1002.42	507.74
30.897	0	0.09	0.04	0.01	0.06	0.57	0.09	0.06	22.26	1.88	98.87	1.94	15.10	98.53	0.78	0.34	0.08	0.00	12.02	1.88	1.67	0.16	0.00	2.29	5.28	0.00	2.35	23.02	0.17	0.02	0.31	10.18	22.26	0.00	0.00	0.00	5.27	0.99	5.07	39.43	154.68	802.65	449.94	1040.00	703.68	848.82	503.11	1003.41	508.35
30.930	0	0.12	0.04	0.01	0.07	0.61	0.08	0.06	22.08	1.77	98.77	2.80	13.53	98.67	1.04	0.25	0.10	0.00	13.75	3.17	1.32	0.08	0.00	1.77	3.98	0.00	3.87	35.43	0.14	0.02	0.35	2.06	22.08	0.00	0.00	0.00	3.76	-0.48	4.25	39.11	155.10	804.69	449.60	1042.75	704.21	849.99	502.72	1005.03	506.89
30.964	0	0.16	0.04	0.01	0.07	0.42	0.08	0.06	21.00	1.14	99.17	7.74	7.19	98.44	1.16	0.18	0.11	0.00	9.07	3.74	0.83	0.02	0.00	1.14	2.92	0.00	5.68	53.43	0.09	0.02	0.31	2.14	21.00	0.00	0.00	0.00	3.28	-1.27	4.71	39.00	152.87	805.69	449.65	1043.62	703.70	852.50	502.94	1005.33	506.64
30.997	0	0.22	0.04	0.01	0.08	0.33	0.08	0.06	19.85	0.89	99.34	25.47	1.26	98.70	1.36	0.13	0.12	0.00	7.18	3.02	0.61	0.01	0.00	0.89	2.69	0.00	8.80	72.79	0.09	0.02	0.34	2.43	19.85	0.00	0.00	0.00	4.28	-0.34	4.66	39.18	154.68	806.06	449.44	1043.11	702.88	851.55	502.24	1006.15	507.12
31.030	0	0.24	0.05	0.01	0.08	0.36	0.08	0.06	19.34	0.64	99.29	39.14	0.79	98.20	1.66	0.10	0.13	0.00	9.54	2.78	0.50	0.01	0.00	0.64	1.85	0.00	11.40	78.30	0.07	0.02	0.31	1.41	19.34	0.00	0.00	0.00	4.65	-1.99	4.65	39.27	155.76	807.20	449.12	1043.20	700.81	851.59	502.73	1007.31	506.34
31.064	0	0.27	0.05	0.01	0.09	0.28	0.09	0.06	17.93	0.46	99.43	53.03	0.00	98.73	1.89	0.10	0.15	0.00	8.33	2.18	0.40	0.01	0.00	0.46	1.77	0.00	16.91	86.51	0.04	0.02	0.25	0.54	17.93	0.00	0.00	0.00	6.96	-0.22	4.69	39.48	155.07	808.21	449.39	1043.71	701.27	852.77	503.56	1007.80	507.24
31.097	0	0.29	0.05	0.01	0.09	0.28	0.09	0.06	17.54	0.51	99.41	64.83	0.00	98.73	1.75	0.10	0.16	0.00	8.69	1.44	0.41	0.01	0.00	0.51	2.41	0.00	17.44	92.25	0.05	0.02	0.25	0.30	17.54	0.00	0.00	0.00	6.20	0.22	5.06	39.40	156.76	808.66	449.45	1043.78	700.66	852.72	502.22	1009.37	508.11
31.131	0	0.28	0.04	0.01	0.08	0.42	0.08	0.06	21.05	0.43	99.17	71.40	0.00	98.48	1.51	0.09	0.18	0.00	8.93	1.18	0.31	0.02	0.00	0.43	2.35	0.00	18.30	95.79	0.06	0.03	0.28	1.07	21.05	0.00	0.00	0.00	6.27	1.15	5.33	39.16	155.16	808.91	449.84	1043.72	700.90	853.92	502.22	1008.94	508.69
31.164	0	0.30	0.05	0.01	0.10	0.30	0.08	0.06	19.07	0.41	99.40	69.87	0.00	98.54	1.44	0.09	0.22	0.00	7.11	0.80	0.25	0.02	0.00	0.41	3.00	0.00	22.72	96.69	0.05	0.03	0.27	0.42	19.07	0.00	0.00	0.00	6.35	0.95	5.39	39.05	156.56	807.60	449.15	1042.54	699.91	852.08	501.95	1008.52	508.08
31.197	0	0.31	0.05	0.02	0.10	0.24	0.09	0.06	17.45	0.48	99.38	66.41	0.00	98.62	1.20	0.12	0.24	0.00	6.05	0.55	0.27	0.04	0.00	0.48	4.13	0.00	19.41	95.76	0.04	0.02	0.26	0.88	17.45	0.00	0.00	0.00	6.65	0.66	5.67	38.75	154.59	806.46	448.67	1042.52	700.86	852.76	501.85	1007.23	507.82
31.231	0	0.29	0.06	0.02	0.10	0.22	0.09	0.06	16.30	0.35	99.42	55.04	0.00	98.62	1.27	0.13	0.30	0.00	6.92	0.61	0.32	0.04	0.00	0.35	4.00	0.00	16.28	88.93	0.03	0.02	0.20	1.65	16.30	0.00	0.00	0.00	6.91	0.65	5.30	38.77	156.99	806.48	448.01	1043.78	701.64	851.82	501.67	1008.70	507.39
31.264	0	0.24	0.06	0.02	0.09	0.21	0.09	0.06	16.42	0.36	99.51	31.96	0.00	98.64	1.17	0.16	0.33	0.00	5.76	0.59	0.43	0.04	0.00	0.36	3.20	0.00	12.19	78.17	0.03	0.02	0.19	0.88	16.42	0.00	0.00	0.00	6.28	0.57	4.92	38.53	156.66	807.13	448.41	1044.10	701.92	851.99	501.68	1008.56	507.24
31.297	0	0.16	0.05	0.02	0.09	0.23	0.09	0.06	16.91	0.33	99.54	4.81	2.86	98.65	1.05	0.17	0.33	0.00	6.59	0.54	0.63	0.04	0.00	0.28	3.10	0.00	9.91	49.60	0.03	0.03	0.16	1.45	16.91	0.00	0.00	0.00	6.78	0.54	4.21	38.43	155.39	808.94	449.09	1044.62	702.11	852.90	502.09	1008.21	507.21
31.331	0	0.11	0.06	0.02	0.08	0.23	0.09	0.06	16.25	0.36	99.54	0.96	7.60	98.77	0.96	0.17	0.36	0.00	7.99	0.69	0.81	0.03	0.00	0.24	2.33	0.00	7.49	27.18	0.02	0.03	0.12	2.23	16.25	0.00	0.00	0.00	6.45	-0.07	4.36	38.35	155.24	808.76	449.08	1044.80	702.13	853.13	502.40	1008.30	507.05
31.364	0	0.09	0.05	0.01	0.08	0.27	0.08	0.06	15.87	0.36	99.46	0.95	11.51	98.74	1.02	0.19	0.36	0.00	8.15	0.97	1.00	0.04	0.00	0.25	1.33	0.00	5.84	15.87	0.03	0.03	0.10	1.98	17.51	0.00	0.00	0.00	6.90	0.18	4.08	38.49	156.30	809.12	449.23	1045.39	702.71	852.75	502.89	1008.99	507.22
31.398	0	0.08	0.05	0.01	0.07	0.37	0.08	0.06	8.44	0.35	99.25	1.16	16.02	98.58	1.01	0.20	0.35	0.00	11.25	1.16	0.92	0.04	0.00	0.23	0.89	0.00	4.66	8.44	0.03	0.04	0.07	2.75	18.90	0.00	0.00	0.00	7.93	0.79	3.88	38.66	156.48	810.25	449.60	1045.73	702.87	853.19	502.92	1009.59	507.91
31.431	0	0.08	0.04	0.01	0.07	0.45	0.08	0.06	6.96	0.32	99.09	1.33	18.18	98.34	0.92	0.20	0.32	0.00	12.75	1.94	0.80	0.04	0.00	0.22	0.46	0.00	3.70	6.96	0.04	0.04	0.06	3.28	19.88	0.00	0.00	0.00	8.33	1.60	4.37	38.78	157.09	810.90	449.57	1045.54	701.77	853.76	502.30	1010.73	508.63
31.464	0	0.07	0.04	0.01	0.07	0.69	0.07	0.06	4.98	0.32	98.61	1.99	22.47	98.40	1.00	0.22	0.32	0.00	15.24	2.62	0.58	0.04	0.00	0.21	0.30	0.00	4.19	4.98	0.06	0.04	0.06	1.26	22.43	0.00	0.00	0.00	7.50	1.41	4.82	38.76	157.09	811.65	450.27	1044.30	699.69	854.10	501.90	1011.01	509.33
31.498	0	0.06	0.02	0.01	0.06	1.41	0.06	0.06	4.41	0.29	97.19	4.34	29.17	98.56	0.94	0.29	0.29	0.00	18.01	2.70	0.37	0.04	0.00	0.25	0.25	0.00	4.29	4.41	0.09	0.04	0.05	1.72	27.42	0.00	0.00	0.00	4.84	0.87	4.40	38.30	157.22	811.38	450.40	1043.12	698.14	852.76	501.34	1009.84	508.00
31.531	0	0.05	0.02	0.01	0.05	2.68	0.06	0.06	2.75	0.30	94.64	7.15	35.20	98.64	0.92	0.33	0.30	0.00	23.13	3.70	0.37	0.06	0.00	0.25	0.19	0.00	4.23	2.75	0.12	0.04	0.04	2.81	30.72	0.00	0.00	0.00	2.92	0.60	4.58	38.06	155.93	810.88	449.96	1043.28	697.69	853.40	500.97	1009.22	506.82
31.564	0	0.05	0.02	0.01	0.05	3.64	0.06	0.06	1.65	0.29	92.71	10.35	38.38	98.38	0.91	0.40	0.29	0.00	23.78	4.22	0.39	0.09	0.00	0.23	0.17	0.00	3.90	1.65	0.15	0.04	0.04	0.95	33.24	0.00	0.00	0.00	3.15	1.47	5.27	38.17	156.92	810.33	450.08	1042.74	697.57	853.28	500.35	1010.00	508.19
31.598	0	0.04	0.01	0.01	0.04	7.93	0.05	0.06	1.37	0.31	84.14	25.27	46.10	98.45	0.89	0.46	0.31	0.00	25.12	4.45	0.41	0.10	0.00	0.17	0.15	0.00	4.30	1.37	0.25	0.04	0.03	1.95	39.92	0.00	0.00	0.00	5.21	1.26	5.15	38.28	154.95	810.27	450.23	1043.35	699.11	854.31	501.97	1009.13	508.30
31.631	0	0.04	0.01	0.01	0.03	11.90	0.04	0.06	0.81	0.30	76.20	36.17	50.29	98.52	0.94	0.56	0.30	0.00	26.73	4.88	0.46	0.09	0.00	0.13	0.11	0.00	4.60	0.81	0.34	0.05	0.03	0.86	43.13	0.00	0.00	0.00	4.72	0.99	4.60	38.29	155.91	811.35	450.99	1043.64	699.40	853.87	501.96	1009.64	508.67
31.664	0	0.03	0.01	0.01	0.03	18.89	0.04	0.06	0.92	0.32	62.22	52.77	55.19	98.08	1.06	0.56	0.32	0.00	28.02	4.65	0.62	0.10	0.00	0.13	0.14	0.00	4.55	0.92	0.39	0.05	0.02	0.92	47.36	0.00	0.00	0.00	3.13	2.32	5.11	38.21	156.83	811.64	451.32	1042.32	697.42	853.64	500.31	1010.20	509.51
31.698	0	0.02	0.00	0.00	0.02	54.51	0.02	0.06	0.76	0.09	20.49	89.59	70.19	98.28	1.16	0.69	0.29	0.00	31.90	4.15	0.92	0.13	0.00	0.09	0.15	0.00	3.84	0.76	1.09	0.07	0.01	9.92	60.06	0.00	0.00	0.00	3.45	1.76	5.02	38.17	155.47	811.60	452.44	1041.35	697.75	853.64	501.43	1008.86	510.22
31.731	0	0.02	0.00	0.00	0.02	60.69	0.02	0.06	0.39	0.09	14.31	92.22	72.51	98.59	1.32	0.89	0.29	0.00	32.45	3.96	1.09	0.14	0.00	0.09	0.12	0.00	3.21	0.39	1.62	0.08	0.01	4.74	62.05	0.00	0.00	0.00	4.22	0.75	4.98	37.96	151.98	811.41	452.85	1040.12	697.18	854.44	502.87	1006.28	509.60
31.765	0	0.02	0.00	0.00	0.01	75.09	0.02	0.06	0.25	0.09	0.00	97.52	79.25	98.35	1.36	0.77	0.25	0.00	29.56	4.60	1.15	0.17	0.00	0.07	0.08	0.00	2.46	0.16	2.77	0.09	0.01	6.41	69.51	0.00	0.00	0.00	1.63	1.57	5.45	37.81	153.89	811.46	453.48	1039.81	696.84	854.07	501.02	1007.64	510.96
31.798	0	0.01	0.00	0.00	0.01	81.90	0.02	0.06	0.24	0.09	0.00	98.57	83.15	98.60	1.38	0.76	0.24	0.01	29.80	4.42	1.00	0.12	0.00	0.06	0.07	0.00	1.97	0.11	4.64	0.09	0.01	6.21	73.03	0.00	0.00	0.00	1.90	0.71	5.26	37.66	153.30	811.75	454.15	1039.26	696.69	853.95	501.87	1006.97	511.15
31.831	0	0.01	0.00	0.00	0.01	83.64	0.02	0.06	0.25	0.10	0.00	98.82	84.37	98.45	1.58	0.65	0.25	0.01	29.61	5.58	0.82	0.10	0.00	0.05	0.06	0.00	1.89	0.08	6.08	0.10	0.01	4.71	74.21	0.00	0.00	0.00	0.14	1.23	4.78	37.51	153.84	812.71	455.36	1039.14	696.43	853.55	502.46	1007.14	511.33
31.865	0	0.01	0.00	0.00	0.01	89.46	0.01	0.06	0.21	0.10	0.00	99.36	89.14	98.50	1.56	0.73	0.21	0.01	30.90	4.90	0.62	0.09	0.00	0.04	0.06	0.00	1.61	0.07	12.90	0.10	0.01	3.22	78.10	0.00	0.00	0.00	-0.35	1.09	4.34	37.44	154.46	813.21	455.16	1040.94	697.08	853.82	503.97	1008.16	510.11
31.898	0	0.01	0.00	0.00	0.01	90.67	0.01	0.06	0.20	0.11	0.00	99.39	90.32	98.24	1.35	0.68	0.20	0.01	32.81	4.14	0.47	0.06	0.00	0.04	0.08	0.00	1.63	0.08	13.89	0.11	0.01	4.64	78.34	0.00	0.00	0.00	-0.12	1.88	4.18	37.51	156.85	813.34	454.83	1041.63	697.44	852.94	503.52	1009.63	510.32
31.931	0	0.02	0.00	0.00	0.01	95.10	0.01	0.06	0.22	0.14	0.00	99.60	96.00	98.16	1.36	0.85	0.22	0.01	39.85	5.51	0.65	0.11	0.00	0.04	0.07	0.00	1.45	0.06	21.89	0.14	0.01	4.37	80.97	0.00	0.00	0.00	2.44	2.10	4.76	37.46	155.91	812.94	454.83	1040.17	697.01	853.20	503.16	1008.88	511.70
31.965	0	0.02	0.00	0.00	0.02	96.18	0.01	0.06	0.19	0.15	0.00	99.65	98.25	98.43	1.20	0.78	0.19	0.01	42.61	5.47	0.48	0.07	0.00	0.05	0.09	0.00	1.94	0.17	28.55	0.15	0.01	8.01	81.89	0.00	0.00	0.00	0.45	1.30	3.85	37.31	155.35	813.92	455.79	1040.26	696.81	852.83	504.20	1008.05	510.65
31.998	0	0.02	0.00	0.00	0.02	96.17	0.01	0.06	0.52	0.15	0.00	99.63	98.00	98.38	1.11	0.61	0.20	0.01	43.29	4.91	0.64	0.07	0.00	0.06	0.14	0.00	2.10	0.52	26.92	0.15	0.01	5.67	81.53	0.00	0.00	0.00	2.26	1.48	4.55	37.36	153.97	813.59	456.09	1040.06	696.94	854.06	505.83	1007.93	511.50
32.031	0	0.02	0.00	0.00	0.02	97.13	0.01	0.06	0.83	0.16	0.00	99.70	99.11	98.55	1.06	0.57	0.19	0.01	45.82	3.70	0.77	0.09	0.00	0.06	0.20	0.00	3.36	0.83	28.21	0.16	0.01	2.41	82.90	0.00	0.00	0.00	4.29	0.91	4.58	37.66	153.58	813.65	456.51	1040.48	698.49	854.51	506.69	1007.98	512.60
32.065	0	0.02	0.00	0.00	0.02	96.19	0.01	0.06	3.10	0.16	0.00	99.75	98.10	98.61	1.03	0.54	0.17	0.00	38.44	2.81	0.55	0.05	0.00	0.07	0.29	0.00	4.90	3.10	28.77	0.16	0.01	3.19	84.04	0.00	0.00	0.00	4.23	0.71	4.73	37.63	153.88	813.03	455.71	1040.52	698.14	854.23	506.26	1008.01	511.92
32.098	0	0.02	0.00	0.00	0.01	96.47	0.01	0.06	2.83	0.15	0.00	99.79	98.76	98.25	0.86	0.55	0.17	0.00	38.16	2.32	0.64	0.04	0.00	0.07	0.39	0.00	6.15	2.83	25.51	0.15	0.01	4.56	84.87	0.00	0.00	0.00	5.73	1.86	4.88	37.86	154.06	813.25	455.32	1040.16	697.88	854.34	505.20	1008.22	512.59
32.132	0	0.01	0.00	0.00	0.01	96.14	0.01	0.06	2.62	0.13	0.00	99.81	98.36	98.33	0.84	0.56	0.15	0.00	35.19	2.37	0.73	0.04	0.00	0.10	0.48	0.00	7.29	2.62	23.94	0.13	0.01	8.90	85.56	0.00	0.00	0.00	3.99	1.62	4.74	37.62	154.20	812.18	454.66	1039.76	697.02	853.31	505.27	1007.42	510.85
32.165	0	0.01	0.00	0.00	0.01	95.64	0.01	0.06	2.66	0.13	0.00	99.79	97.37	98.64	0.83	0.58	0.14	0.00	33.82	2.24	0.61	0.04	0.00	0.10	0.49	0.00	7.03	2.66	24.57	0.13	0.01	10.16	85.13	0.00	0.00	0.00	2.87	0.56	4.22	37.46	154.41	812.63	454.81	1039.62	696.94	852.74	504.31	1007.03	510.48
32.198	0	0.01	0.00	0.00	0.01	95.09	0.01	0.06	2.60	0.11	0.00	99.78	96.47	98.68	0.72	0.53	0.12	0.00	32.30	1.49	0.43	0.02	0.00	0.10	0.56	0.00	7.83	2.60	19.92	0.11	0.01	11.99	84.78	0.00	0.00	0.00	2.08	0.45	3.76	37.47	154.44	813.64	455.50	1039.72	696.87	852.72	504.32	1007.04	510.55
32.232	0	0.01	0.00	0.00	0.01	93.61	0.01	0.06	2.93	0.11	0.00	99.77	94.26	98.33	0.85	0.55	0.11	0.00	27.96	1.38	0.34	0.02	0.00	0.11	0.52	0.00	6.64	2.93	13.47	0.10	0.01	9.37	84.48	0.00	0.00	0.00	3.66	1.61	4.61	37.73	154.32	813.07	455.54	1039.52	696.67	853.44	505.67	1007.65	511.44
32.265	0	0.01	0.00	0.00	0.01	93.26	0.01	0.06	2.81	0.11	0.00	99.77	93.89	98.33	0.82	0.56	0.11	0.00	27.07	1.43	0.26	0.02	0.00	0.11	0.46	0.00	6.04	2.81	11.55	0.09	0.01	8.04	84.42	0.00	0.00	0.00	4.32	1.62	4.70	37.80	154.00	813.28	455.72	1039.26	696.69	853.69	505.48	1007.55	512.01
32.298	0	0.01	0.00	0.00	0.01	92.05	0.01	0.06	1.96	0.12	0.00	99.77	92.74	98.53	0.91	0.63	0.11	0.00	23.98	1.46	0.22	0.02	0.00	0.12	0.40	0.00	4.95	1.96	11.22	0.09	0.01	3.08	84.39	0.00	0.00	0.00	3.23	0.98	3.95	37.79	155.22	813.75	455.44	1039.71	695.83	852.61	506.30	1007.78	510.21
32.332	0	0.01	0.00	0.00	0.01	91.76	0.01	0.06	1.59	0.16	0.00	99.75	92.41	98.29	0.95	0.61	0.11	0.00	24.23	1.67	0.24	0.02	0.00	0.16	0.35	0.00	4.23	1.59	8.79	0.09	0.01	4.40	83.92	0.00	0.00	0.00	3.68	1.75	4.20	37.86	155.23	813.41	455.57	1039.15	695.77	852.48	506.21	1007.64	510.81
32.365	0	0.01	0.00	0.00	0.01	91.73	0.01	0.06	2.14	0.17	0.00	99.74	92.16	98.12	1.02	0.62	0.10	0.00	24.70	1.50	0.27	0.02	0.00	0.17	0.42	0.00	3.48	2.14	7.78	0.08	0.01	13.58	83.65	0.00	0.00	0.00	4.18	2.24	4.50	37.94	154.86	813.02	455.44	1038.97	696.03	852.76	505.84	1007.53	511.30
32.399	0	0.01	0.00	0.00	0.01	92.18	0.01	0.06	3.72	0.23	0.00	99.73	92.11	97.97	1.05	0.56	0.11	0.00	26.16	1.52	0.45	0.02	0.00	0.23	0.48	0.00	2.87	3.72	4.54	0.06	0.01	3.83	83.44	0.00	0.00	0.00	4.21	2.62	4.48	38.02	155.22	813.29	455.73	1038.56	695.71	852.52	505.63	1007.62	511.74
32.432	0	0.01	0.00	0.00	0.01	91.38	0.01	0.06	2.33	0.23	0.00	99.69	91.45	98.25	1.13	0.50	0.10	0.00	26.07	1.57	0.35	0.02	0.00	0.23	0.41	0.00	2.91	2.33	3.48	0.05	0.01	3.85	82.54	0.00	0.00	0.00	3.06	1.86	3.99	38.03	156.18	813.27	455.29	1038.78	695.03	851.52	505.83	1007.63	510.21
32.465	0	0.01	0.00	0.00	0.01	88.05	0.01	0.06	2.79	0.23	0.00	99.64	88.38	97.96	1.18	0.55	0.11	0.00	21.50	1.62	0.41	0.02	0.00	0.23	0.43	0.00	2.96	2.79	3.41	0.05	0.01	1.38	81.60	0.00	0.00	0.00	5.61	2.64	4.65	38.39	154.66	813.40	456.03	1037.62	695.44	852.59	505.48	1007.08	512.66
32.499	0	0.01	0.00	0.00	0.01	84.61	0.01	0.06	1.93	0.22	0.00	99.59	86.18	98.18	1.10	0.54	0.12	0.00	17.74	1.81	0.51	0.04	0.00	0.22	0.43	0.00	2.83	1.93	2.84	0.04	0.01	0.86	80.88	0.00	0.00	0.00	3.82	2.07	5.06	38.22	155.22	812.19	455.77	1037.04	694.67	851.90	505.35	1006.97	512.13
32.532	0	0.01	0.00	0.00	0.01	83.26	0.01	0.06	1.32	0.24	0.00	99.53	85.42	97.92	0.98	0.57	0.12	0.00	17.67	1.90	0.46	0.03	0.00	0.24	0.40	0.00	2.60	1.32	2.81	0.04	0.01	2.13	80.03	0.00	0.00	0.00	3.78	2.74	4.60	38.29	157.46	811.78	455.30	1037.22	694.72	850.18	505.48	1007.52	511.44
32.565	0	0.01	0.00	0.00	0.01	80.07	0.01	0.06	1.97	0.27	0.00	99.52	83.57	98.07	0.94	0.53	0.12	0.00	14.33	1.67	0.59	0.04	0.00	0.27	0.46	0.00	2.55	1.97	2.89	0.04	0.01	1.37	79.81	0.00	0.00	0.00	5.17	2.37	5.15	38.24	154.40	810.51	455.47	1036.14	696.12	851.14	504.81	1005.34	512.72
32.599	0	0.01	0.00	0.00	0.01	77.16	0.01	0.06	1.42	0.29	0.00	99.35	82.01	98.02	0.97	0.61	0.12	0.00	14.92	1.32	0.49	0.05	0.00	0.29	0.47	0.00	2.42	1.42	3.16	0.03	0.01	1.14	77.96	0.00	0.00	0.00	4.24	2.48	5.68	38.18	153.82	808.82	454.94	1035.70	696.20	850.97	504.66	1004.60	512.30
32.632	0	0.01	0.00	0.00	0.01	72.27	0.01	0.06	1.51	0.33	2.73	99.09	79.60	97.91	0.95	0.65	0.13	0.01	14.52	1.31	0.39	0.04	0.00	0.33	0.47	0.00	2.14	1.51	2.92	0.03	0.01	4.09	75.84	0.00	0.00	0.00	2.37	2.77	4.98	37.92	154.02	807.69	454.54	1033.77	694.41	848.47	504.55	1002.40	510.17
32.665	0	0.01	0.00	0.00	0.01	56.02	0.01	0.06	1.75	0.41	18.98	98.27	73.25	98.23	0.98	0.66	0.15	0.01	9.81	1.13	0.38	0.05	0.00	0.41	0.47	0.00	1.60	1.75	2.62	0.03	0.01	1.29	71.81	0.00	0.00	0.00	2.18	1.91	5.05	37.98	154.22	807.34	455.08	1033.12	694.32	847.94	505.22	1002.07	510.54
32.699	0	0.01	0.00	0.00	0.01	43.87	0.02	0.06	0.85	0.49	31.13	97.00	68.93	98.30	1.03	0.78	0.21	0.01	8.12	0.98	0.37	0.09	0.00	0.49	0.50	0.00	1.04	0.85	3.18	0.03	0.01	1.30	68.30	0.00	0.00	0.00	3.09	1.71	5.06	37.99	152.04	807.26	455.77	1032.46	695.26	848.62	505.38	1000.54	511.43
32.732	0	0.02	0.00	0.00	0.02	39.67	0.02	0.06	1.24	0.56	35.33	96.35	67.13	98.10	1.17	0.87	0.22	0.01	7.56	1.01	0.53	0.14	0.00	0.56	0.59	0.00	0.84	1.24	3.18	0.03	0.01	0.67	67.03	0.00	0.00	0.00	2.23	2.28	5.28	37.97	152.76	807.27	455.71	1031.43	693.32	848.05	505.10	1000.69	511.16
32.766	0	0.02	0.00	0.00	0.02	31.23	0.02	0.06	1.14	0.67	43.77	93.57	63.38	97.77	1.22	0.98	0.22	0.01	8.32	0.78	0.78	0.25	0.00	0.67	0.69	0.00	0.77	1.14	3.88	0.03	0.01	0.81	63.33	0.00	0.00	0.00	1.66	3.09	4.78	38.04	154.55	807.51	455.63	1031.32	692.81	846.70	504.87	1001.14	510.69
32.799	0	0.02	0.00	0.00	0.02	24.32	0.02	0.06	1.20	0.79	51.37	90.10	59.99	97.69	1.40	1.20	0.23	0.01	7.98	0.66	0.85	0.22	0.00	0.79	0.77	0.00	0.70	1.20	3.88	0.03	0.02	2.10	60.41	0.00	0.00	0.00	1.27	3.28	4.69	37.84	153.00	806.55	455.14	1030.69	692.80	846.51	504.52	999.42	509.74
32.832	0	0.02	0.00	0.00	0.02	24.06	0.02	0.06	2.14	0.80	51.88	88.33	59.28	97.92	1.50	1.59	0.24	0.01	10.00	0.79	1.10	0.20	0.00	0.80	0.88	0.00	0.55	2.14	4.00	0.03	0.02	1.26	59.26	0.00	0.00	0.00	1.40	2.73	5.18	37.98	153.29	806.36	455.62	1029.80	692.20	846.43	504.52	999.59	510.79
32.866	0	0.02	0.00	0.00	0.02	17.72	0.02	0.06	1.44	0.88	64.55	80.45	55.51	97.77	1.53	1.77	0.29	0.01	10.66	1.06	1.35	0.24	0.00	0.88	0.99	0.00	0.46	1.44	4.38	0.02	0.02	0.73	55.47	0.00	0.00	0.00	0.72	3.09	4.89	37.89	153.01	805.77	455.32	1029.34	692.06	845.69	504.29	998.60	509.94
32.899	0	0.02	0.00	0.00	0.03	16.87	0.02	0.06	0.98	0.83	66.25	78.51	55.14	97.95	1.46	2.10	0.28	0.01	11.07	1.13	1.12	0.21	0.00	0.83	0.86	0.00	0.39	0.98	4.39	0.03	0.02	1.55	54.73	0.00	0.00	0.00	1.34	2.67	5.08	38.17	154.24	805.26	455.60	1028.36	691.53	844.58	504.81	998.71	510.56
32.932	0	0.03	0.00	0.01	0.03	14.92	0.03	0.06	1.00	0.89	70.16	70.34	53.45	98.08	1.28	2.18	0.29	0.01	13.79	1.39	1.19	0.18	0.00	0.89	0.78	0.00	0.46	1.00	4.42	0.03	0.02	7.30	52.04	0.00	0.00	0.00	1.95	2.34	5.27	38.21	152.66	806.37	456.39	1028.12	691.75	846.02	504.03	998.47	511.98
32.966	0	0.03	0.00	0.01	0.03	11.43	0.03	0.06	1.19	1.19	77.13	57.37	50.19	98.23	1.08	1.91	0.31	0.01	15.33	1.71	1.30	0.17	0.00	1.19	1.03	0.00	0.54	1.07	3.90	0.02	0.02	5.70	48.51	0.00	0.00	0.00	1.34	1.91	4.92	38.29	153.38	806.89	457.07	1027.16	690.78	845.03	504.13	998.21	512.08
32.999	0	0.03	0.01	0.01	0.03	12.22	0.03	0.06	1.30	1.30	75.57	55.27	50.58	98.23	0.90	1.55	0.31	0.01	17.70	2.11	1.41	0.24	0.00	1.30	1.02	0.00	0.50	1.09	4.16	0.03	0.02	3.12	47.98	0.00	0.00	0.00	-0.33	1.91	5.24	37.90	150.38	806.68	457.82	1025.69	689.78	845.98	504.10	996.15	512.05
33.032	0	0.03	0.01	0.01	0.03	13.15	0.04	0.06	1.70	1.47	73.71	50.50	50.71	98.21	0.84	1.43	0.33	0.01	21.53	2.70	1.54	0.30	0.00	1.47	1.02	0.00	0.48	1.70	4.05	0.03	0.02	2.34	46.79	0.00	0.00	0.00	1.15	1.96	4.18	38.13	149.57	807.57	458.48	1025.43	690.33	845.41	505.38	994.84	511.72
33.066	0	0.04	0.01	0.01	0.04	7.26	0.05	0.06	1.86	1.74	85.49	28.69	44.34	98.02	0.82	1.34	0.42	0.01	21.30	3.14	1.46	0.45	0.00	1.74	1.07	0.01	0.48	1.86	4.33	0.03	0.02	2.50	41.00	0.00	0.00	0.00	1.29	2.48	3.72	38.18	149.92	807.82	458.70	1025.08	689.98	844.66	505.95	994.48	511.36
33.099	0	0.04	0.01	0.01	0.04	6.47	0.05	0.06	2.31	1.90	87.07	27.59	43.19	97.98	0.79	1.29	0.44	0.01	19.78	3.26	1.37	0.62	0.00	1.90	1.24	0.01	0.51	2.31	4.65	0.03	0.03	1.15	40.66	0.00	0.00	0.00	-0.06	2.58	3.89	37.99	148.75	807.90	458.68	1024.38	688.66	845.10	505.51	993.76	510.78
33.133	0	0.05	0.01	0.01	0.04	4.73	0.05	0.06	3.33	2.45	90.53	20.93	39.46	98.51	0.60	1.19	0.55	0.00	18.43	4.18	1.98	1.16	0.00	2.45	1.63	0.01	0.52	3.33	5.72	0.03	0.03	4.53	38.39	0.00	0.00	0.00	0.30	1.06	3.37	37.90	145.22	809.34	458.87	1022.16	685.63	845.78	504.92	990.91	509.63
33.166	0	0.05	0.01	0.01	0.04	6.30	0.05	0.06	2.29	2.01	87.41	24.95	42.18	98.00	0.64	0.99	0.54	0.00	20.95	5.12	2.43	1.38	0.00	2.01	1.72	0.01	0.61	2.29	6.63	0.04	0.03	1.93	39.81	0.00	0.00	0.00	0.89	2.53	2.96	38.29	150.76	809.03	457.80	1024.82	687.16	843.81	505.81	994.54	509.00
33.199	0	0.05	0.01	0.01	0.04	10.80	0.05	0.06	2.04	2.04	78.40	29.18	46.61	98.18	0.65	0.82	0.64	0.00	28.71	6.35	3.45	3.00	0.00	2.04	1.75	0.01	0.66	1.20	7.16	0.04	0.03	2.02	41.15	0.00	0.00	0.00	-1.38	2.07	2.72	38.30	153.16	809.86	457.45	1025.90	686.14	843.30	505.40	996.44	507.92
33.233	0	0.05	0.01	0.01	0.04	14.97	0.05	0.06	2.24	2.24	70.07	28.53	49.21	97.53	0.64	0.79	0.75	0.00	35.70	7.76	3.93	4.46	0.00	2.24	1.60	0.02	0.66	0.53	8.03	0.05	0.03	1.03	40.95	0.00	0.00	0.00	0.70	3.63	2.71	38.15	146.07	810.84	459.10	1022.64	684.88	845.65	505.68	991.68	509.19
33.266	0	0.06	0.01	0.01	0.04	21.32	0.06	0.06	2.36	2.36	57.35	31.66	52.62	98.07	0.69	0.78	0.86	0.00	41.50	10.22	3.92	5.65	0.00	2.36	1.57	0.02	0.68	0.24	8.97	0.06	0.03	2.55	41.88	0.00	0.00	0.00	0.22	2.37	3.34	38.52	150.01	810.03	458.67	1023.88	685.38	844.65	506.12	994.61	509.59
33.299	0	0.07	0.01	0.02	0.04	33.24	0.06	0.06	2.28	2.28	41.76	37.56	57.32	96.73	0.66	0.80	1.09	0.00	49.02	15.95	4.29	8.37	0.00	2.28	1.47	0.02	0.65	0.17	10.48	0.08	0.03	5.74	43.50	0.00	0.00	0.00	1.49	5.07	3.27	38.73	149.04	810.08	459.15	1023.69	686.04	845.04	507.02	994.04	510.22
33.333	0	0.07	0.01	0.01	0.03	44.30	0.05	0.06	2.72	2.72	30.70	53.28	61.67	97.02	0.67	0.68	1.19	0.00	49.45	16.21	3.75	5.49	0.00	2.72	1.71	0.04	1.01	0.32	12.10	0.11	0.03	5.23	47.48	0.00	0.00	0.00	1.04	4.59	3.98	38.82	148.43	808.81	459.61	1023.08	686.63	845.19	507.54	993.58	511.13
33.366	0	0.07	0.00	0.01	0.03	48.81	0.05	0.06	2.75	2.75	26.19	59.52	63.55	97.56	0.59	0.60	1.17	0.00	49.53	15.87	3.26	6.30	0.00	2.75	1.70	0.04	1.43	0.55	13.68	0.11	0.03	1.47	49.07	0.00	0.00	0.00	-0.05	3.56	4.07	38.57	146.41	808.30	460.23	1020.94	685.96	844.94	506.20	991.25	511.64
33.400	0	0.05	0.00	0.01	0.03	43.91	0.05	0.06	3.53	3.53	31.09	68.61	62.71	97.38	0.69	0.56	1.33	0.00	41.19	12.39	1.42	2.25	0.00	3.53	1.59	0.06	2.21	2.30	14.31	0.13	0.04	2.03	51.53	0.00	0.00	0.00	-1.21	3.93	3.62	38.49	148.46	808.01	460.00	1021.11	685.85	843.38	506.15	991.76	510.90
33.433	0	0.05	0.00	0.01	0.03	48.82	0.05	0.06	3.93	3.93	26.18	71.56	63.81	97.26	0.67	0.60	1.37	0.00	42.95	11.32	1.49	2.53	0.00	3.93	2.23	0.07	3.11	3.57	15.97	0.14	0.05	0.99	52.41	0.00	0.00	0.00	-0.31	4.16	4.09	38.80	146.98	807.70	460.68	1018.93	684.68	843.41	506.16	990.27	512.00
33.466	0	0.05	0.00	0.01	0.03	45.03	0.04	0.06	3.81	3.81	29.97	74.08	63.03	96.96	0.66	0.70	1.28	0.00	38.70	8.81	1.36	2.81	0.00	3.81	2.39	0.07	2.94	3.22	16.27	0.12	0.05	2.34	53.20	0.00	0.00	0.00	-0.33	4.69	3.63	38.92	151.31	806.77	458.98	1021.73	686.89	841.75	505.61	992.96	510.89
33.500	0	0.05	0.00	0.01	0.04	34.80	0.04	0.06	4.48	4.48	40.20	73.41	59.05	97.52	0.62	0.81	1.56	0.00	31.56	8.56	1.61	2.52	0.00	4.48	3.24	0.07	3.21	3.64	19.14	0.14	0.06	4.72	52.99	0.00	0.00	0.00	0.37	3.65	3.00	39.01	150.74	806.20	458.59	1019.80	685.08	839.97	506.32	990.68	509.22
33.533	0	0.05	0.00	0.01	0.04	24.90	0.04	0.06	5.24	5.24	50.20	67.43	54.54	97.10	0.58	0.98	1.51	0.00	26.69	6.70	1.96	3.36	0.00	5.24	4.02	0.08	3.44	3.79	20.74	0.15	0.06	5.32	51.19	0.00	0.00	0.00	-0.09	4.44	2.73	38.92	149.12	806.49	458.94	1019.73	685.13	840.57	506.82	989.68	508.83
33.566	0	0.06	0.01	0.01	0.04	16.85	0.05	0.06	5.85	5.37	66.31	58.34	50.07	97.15	0.57	0.99	1.56	0.00	22.79	5.37	2.22	4.12	0.00	5.85	5.23	0.08	3.09	2.18	19.93	0.15	0.07	6.12	48.76	0.00	0.00	0.00	-0.09	4.36	2.95	39.04	150.73	806.30	458.98	1019.17	684.26	839.67	506.99	990.39	509.08
33.600	0	0.06	0.01	0.02	0.04	17.23	0.05	0.06	5.58	5.58	65.55	58.72	50.38	97.22	0.50	0.95	1.72	0.00	23.08	7.04	2.48	5.18	0.00	5.58	4.91	0.10	1.91	1.62	21.98	0.19	0.07	13.09	48.86	0.00	0.00	0.00	-0.86	4.23	3.02	38.87	149.34	806.59	459.34	1018.72	683.66	840.34	507.02	989.67	508.98
33.633	0	0.07	0.01	0.02	0.04	20.25	0.05	0.06	5.78	5.63	59.50	53.60	51.42	97.05	0.49	0.84	1.70	0.00	29.14	9.38	2.55	6.26	0.00	5.63	5.78	0.10	1.26	1.31	19.99	0.18	0.07	4.54	47.56	0.00	0.00	0.00	0.19	4.53	2.83	38.84	148.99	806.27	459.49	1018.62	684.42	840.09	507.74	989.07	509.14
33.666	0	0.08	0.01	0.02	0.04	24.88	0.06	0.06	7.16	5.71	50.24	48.66	52.79	96.85	0.45	0.74	1.71	0.00	36.25	11.71	2.76	7.84	0.00	5.71	7.16	0.10	0.91	1.06	18.69	0.18	0.07	9.13	46.33	0.00	0.00	0.00	0.05	4.87	2.84	38.86	147.90	806.63	459.84	1018.04	683.74	840.52	507.89	988.42	509.16
33.700	0	0.09	0.01	0.03	0.04	30.25	0.08	0.06	8.50	8.16	44.75	43.69	53.23	96.73	0.39	0.63	1.49	0.00	43.47	13.64	3.55	9.74	0.00	8.16	8.50	0.11	0.67	1.18	18.45	0.17	0.09	5.69	45.09	0.00	0.00	0.00	0.31	5.07	2.25	38.88	149.58	806.92	459.84	1018.31	684.11	839.31	507.84	988.89	509.04
33.733	0	0.11	0.01	0.03	0.04	30.25	0.10	0.06	12.60	9.27	44.75	37.02	51.53	96.36	0.36	0.61	1.33	0.00	46.87	15.92	3.67	11.57	0.00	9.27	12.60	0.10	0.67	1.81	16.87	0.17	0.10	6.50	43.36	0.00	0.00	0.00	0.89	5.63	2.19	38.93	149.59	806.98	459.75	1018.35	684.11	839.30	508.09	988.88	508.97
33.767	0	0.11	0.01	0.04	0.05	16.99	0.13	0.06	15.47	11.45	66.02	21.65	43.39	96.66	0.35	0.54	1.04	0.00	42.88	14.25	4.33	13.64	0.00	11.45	15.47	0.10	0.60	1.98	14.59	0.14	0.13	6.18	38.66	0.00	0.00	0.00	1.87	5.17	1.90	39.07	149.53	806.96	459.88	1017.99	684.25	838.79	508.57	988.32	508.98
33.800	0	0.12	0.02	0.05	0.05	6.04	0.20	0.06	21.99	11.89	87.92	9.32	30.83	96.69	0.36	0.45	0.90	0.00	34.56	11.89	4.11	8.07	0.00	15.09	21.99	0.10	0.58	2.73	11.57	0.12	0.16	3.68	32.51	0.00	0.00	0.00	1.77	5.13	2.09	39.24	148.94	807.20	460.99	1016.77	683.81	838.81	508.87	987.74	510.14
33.833	0	0.12	0.02	0.05	0.06	1.68	0.29	0.06	27.79	7.98	96.64	4.59	17.03	96.11	0.33	0.42	0.84	0.00	20.49	7.98	2.86	3.75	0.00	18.33	31.20	0.08	0.61	4.66	9.29	0.10	0.17	5.64	27.79	0.00	0.00	0.00	0.69	5.97	1.34	39.14	147.81	807.96	461.77	1016.01	683.10	838.53	509.32	986.33	509.58
33.867	0	0.15	0.05	0.08	0.08	0.37	0.63	0.06	18.67	5.28	98.74	4.25	0.00	95.66	0.31	0.44	0.82	0.01	11.52	5.28	2.59	1.77	0.00	24.82	43.06	0.06	0.53	6.62	5.44	0.07	0.19	4.76	18.67	0.00	0.00	0.00	0.64	6.54	1.20	39.20	147.96	807.74	461.98	1015.33	682.74	837.86	509.63	985.82	509.52
33.900	0	0.15	0.06	0.09	0.08	0.22	0.72	0.06	16.18	3.28	98.57	4.16	0.00	96.08	0.31	0.49	0.83	0.01	6.89	3.28	2.40	0.81	0.00	24.99	47.41	0.05	0.50	8.64	3.96	0.06	0.20	2.98	16.18	0.00	0.00	0.00	0.51	6.01	1.31	39.14	147.28	807.73	461.25	1014.89	681.24	838.09	509.23	985.37	508.45
33.933	0	0.19	0.08	0.13	0.09	0.11	1.45	0.06	11.18	2.18	97.10	6.65	0.00	95.01	0.33	0.52	0.86	0.01	4.26	2.18	2.06	0.53	0.00	32.58	56.19	0.04	0.35	10.52	2.79	0.05	0.20	2.77	11.18	0.00	0.00	0.00	0.05	7.27	0.83	39.29	146.80	807.92	462.87	1014.33	682.29	837.63	510.54	984.42	509.46
33.967	0	0.19	0.11	0.14	0.11	0.07	2.51	0.06	7.33	2.17	94.97	5.89	-5.05	94.58	0.40	0.53	0.92	0.01	3.80	1.50	2.17	0.55	0.00	41.10	55.05	0.03	0.25	6.55	1.87	0.04	0.21	1.30	7.33	0.00	0.00	0.00	-0.26	7.70	0.89	39.50	148.67	807.63	463.93	1013.43	682.54	836.17	510.88	984.84	510.91
34.000	0	0.18	0.12	0.15	0.11	0.06	2.90	0.06	6.78	2.48	94.20	5.74	-5.94	94.87	0.43	0.47	0.88	0.01	3.91	1.09	2.48	0.79	0.00	43.72	54.59	0.03	0.17	3.86	1.61	0.03	0.19	1.10	6.78	0.00	0.00	0.00	-1.87	7.41	0.76	39.44	149.30	807.56	464.48	1012.58	681.66	835.24	511.11	984.55	510.74
34.033	0	0.18	0.12	0.15	0.11	0.06	3.46	0.06	5.95	2.33	93.07	6.55	-7.17	95.60	0.40	0.46	0.74	0.01	4.92	0.87	2.33	1.09	0.00	46.30	55.33	0.03	0.17	3.18	1.10	0.03	0.19	0.70	5.95	0.00	0.00	0.00	-3.40	6.61	0.92	39.34	149.23	807.60	465.47	1011.51	680.91	834.92	511.25	984.14	511.48
34.067	0	0.19	0.13	0.16	0.11	0.06	4.83	0.06	6.18	1.85	90.33	8.20	-9.66	95.61	0.33	0.50	0.55	0.01	6.18	0.64	1.85	1.01	0.00	51.43	57.10	0.02	0.21	3.67	0.66	0.02	0.24	0.67	4.97	0.00	0.00	0.00	-2.87	6.60	1.40	39.58	150.89	806.78	465.74	1010.14	680.22	833.56	511.65	984.45	512.18
34.100	0	0.18	0.13	0.13	0.11	0.07	4.32	0.06	7.78	1.77	91.36	6.07	-7.54	95.50	0.40	0.44	0.57	0.01	7.78	0.72	1.77	0.84	0.00	50.76	51.46	0.02	0.24	4.47	0.60	0.02	0.25	2.48	5.00	0.00	0.00	0.00	-2.65	6.72	1.25	39.48	150.88	805.16	464.67	1010.08	681.08	832.55	511.04	983.43	511.24
34.134	0	0.23	0.15	0.14	0.12	0.06	8.85	0.06	8.43	1.40	82.29	14.84	-15.77	95.49	0.45	0.44	0.48	0.01	8.43	0.72	1.40	0.46	0.00	63.16	54.37	0.02	0.32	14.89	0.36	0.01	0.29	1.73	3.76	0.00	0.00	0.00	-2.79	6.74	1.44	39.43	150.15	805.33	464.67	1009.95	680.85	833.16	510.54	983.31	511.44
34.167	0	0.24	0.15	0.17	0.12	0.05	11.55	0.06	6.73	1.40	76.91	16.82	-19.56	95.27	0.48	0.40	0.49	0.01	6.73	0.75	1.40	0.42	0.00	66.72	59.72	0.02	0.35	13.97	0.30	0.01	0.31	3.32	3.10	0.00	0.00	0.00	-0.57	6.98	1.85	39.62	149.13	804.50	463.92	1009.68	680.86	833.59	510.90	982.73	511.33
34.200	0	0.24	0.16	0.20	0.12	0.04	12.38	0.06	5.38	1.88	75.24	16.18	-21.05	96.17	0.53	0.35	0.59	0.01	5.38	0.81	1.88	0.60	0.00	67.48	62.03	0.02	0.47	11.55	0.29	0.01	0.35	4.77	2.80	0.00	0.00	0.00	-1.34	5.88	1.79	39.43	148.62	804.61	463.40	1010.57	681.03	834.24	510.62	982.86	510.45
34.234	0	0.27	0.17	0.27	0.12	0.04	17.22	0.06	3.72	2.28	65.56	18.92	-27.15	95.69	0.54	0.31	0.73	0.01	3.72	0.82	2.28	0.67	0.00	71.50	70.52	0.02	0.64	14.21	0.19	0.01	0.43	6.18	1.82	0.00	0.00	0.00	-0.67	6.50	1.49	39.50	147.84	804.95	464.04	1010.48	681.64	834.43	511.35	982.27	510.88
34.267	0	0.27	0.17	0.32	0.12	0.03	20.02	0.06	2.90	2.23	59.96	22.61	-28.86	95.23	0.54	0.27	0.81	0.01	2.90	0.77	2.23	0.67	0.00	73.38	75.13	0.02	0.93	12.03	0.18	0.01	0.44	4.45	1.73	0.00	0.00	0.00	-1.67	7.03	1.24	39.35	149.10	804.39	464.54	1010.67	683.01	833.35	511.37	982.44	511.41
34.300	0	0.31	0.17	0.37	0.13	0.03	24.30	0.06	3.18	1.88	51.41	30.19	-32.02	95.01	0.64	0.23	0.94	0.01	3.18	0.73	1.88	0.82	0.00	75.98	79.72	0.02	1.15	17.22	0.12	0.01	0.43	3.59	1.54	0.00	0.00	0.00	-2.44	7.27	2.05	39.23	149.38	804.22	464.87	1010.74	682.93	834.10	511.19	983.48	512.44
34.334	0	0.31	0.18	0.33	0.13	0.04	24.44	0.06	4.53	1.70	51.11	27.39	-31.02	95.33	0.76	0.24	1.04	0.00	4.53	0.94	1.70	0.93	0.00	76.67	76.60	0.02	0.97	17.34	0.09	0.00	0.39	8.09	1.48	0.00	0.00	0.00	-1.99	6.92	1.47	38.91	149.17	803.56	463.40	1012.86	685.13	834.26	510.66	983.43	510.90
34.367	0	0.28	0.17	0.29	0.13	0.05	22.29	0.06	8.18	1.33	55.43	30.69	-26.44	96.66	0.68	0.29	1.09	0.00	8.18	1.10	1.33	1.42	0.00	75.02	73.12	0.03	1.05	12.70	0.10	0.01	0.38	8.95	1.76	0.00	0.00	0.00	-0.88	5.17	2.00	38.95	149.20	803.79	463.32	1013.37	685.22	835.17	511.03	984.37	511.47
34.401	0	0.22	0.16	0.21	0.12	0.14	18.66	0.06	26.08	1.98	62.67	60.90	-11.71	96.60	0.63	0.33	1.13	0.00	26.08	1.34	1.98	3.07	0.00	72.77	59.64	0.04	1.41	3.19	0.16	0.01	0.41	6.49	2.44	0.00	0.00	0.00	-2.07	5.26	2.16	38.58	148.95	803.37	463.57	1013.75	686.04	835.46	511.04	984.41	511.67
34.434	0	0.19	0.15	0.13	0.12	0.17	10.20	0.06	27.59	1.92	79.60	47.67	-3.52	96.58	0.56	0.37	1.12	0.00	27.59	1.92	1.77	2.90	0.00	64.59	45.88	0.05	1.70	1.33	0.30	0.01	0.39	15.71	3.29	0.00	0.00	0.00	-2.15	5.30	1.86	38.32	148.11	803.54	463.48	1014.85	687.04	836.17	511.64	984.27	511.11
34.467	0	0.16	0.15	0.06	0.12	0.29	5.19	0.06	36.35	2.55	89.61	48.71	0.00	96.75	0.43	0.45	1.08	0.01	36.35	2.55	1.41	2.87	0.00	56.34	26.76	0.06	2.01	0.31	0.46	0.01	0.34	10.63	3.99	0.00	0.00	0.00	-0.98	5.03	1.52	38.31	148.50	804.20	463.77	1015.81	688.36	836.38	512.00	984.88	511.69
34.501	0	0.14	0.13	0.04	0.12	0.39	2.06	0.06	38.69	2.84	95.88	28.28	0.00	96.53	0.39	0.55	1.12	0.01	38.69	2.84	0.98	1.75	0.00	43.06	14.20	0.07	2.44	0.13	0.84	0.02	0.35	5.50	5.43	0.00	0.00	0.00	-1.25	5.37	2.58	38.14	148.93	803.52	463.66	1014.67	687.52	836.51	510.29	985.41	513.06
34.534	0	0.13	0.12	0.03	0.12	0.35	1.51	0.06	34.77	3.06	96.99	17.81	0.00	95.70	0.38	0.81	1.22	0.01	34.77	3.06	0.62	1.16	0.00	39.53	10.69	0.08	2.90	0.14	1.57	0.03	0.35	5.74	6.41	0.00	0.00	0.00	-0.74	6.48	2.63	37.93	148.02	803.29	463.83	1015.62	689.12	837.39	511.10	985.40	513.38
34.567	0	0.13	0.11	0.03	0.12	0.41	1.08	0.06	35.10	3.76	97.85	13.99	3.50	95.98	0.38	1.08	1.12	0.01	35.63	3.76	0.45	0.71	0.00	35.10	6.54	0.08	2.81	0.22	2.14	0.03	0.33	2.22	7.35	0.00	0.00	0.00	0.48	6.13	2.68	37.91	148.28	803.36	463.52	1015.82	689.53	837.46	510.57	985.71	513.78
34.601	0	0.13	0.11	0.03	0.12	0.44	0.64	0.06	26.88	3.95	98.71	6.83	7.10	95.70	0.43	1.07	1.32	0.01	33.94	3.95	0.36	0.51	0.00	26.88	4.95	0.10	3.02	0.45	4.55	0.05	0.27	2.90	8.76	0.54	0.00	0.00	-0.19	6.49	2.94	37.85	149.28	803.55	463.64	1016.09	689.29	837.53	510.43	986.76	514.14
34.634	0	0.13	0.11	0.03	0.12	0.43	0.53	0.06	24.27	3.24	98.93	4.92	8.00	96.03	0.42	1.04	1.19	0.00	32.22	3.24	0.32	0.43	0.00	24.27	4.92	0.10	3.03	1.10	5.22	0.05	0.27	3.45	9.55	1.26	0.00	0.00	-1.06	6.06	2.78	37.76	150.03	803.90	463.94	1016.03	688.77	837.09	510.71	987.09	513.93
34.667	0	0.12	0.09	0.03	0.11	0.41	0.36	0.06	18.44	2.59	99.18	2.32	9.68	96.46	0.41	1.02	1.08	0.00	28.33	2.59	0.25	0.29	0.00	18.44	5.69	0.10	2.45	1.45	7.09	0.06	0.26	6.61	11.09	1.00	0.00	0.00	-1.40	5.48	2.74	37.76	150.82	803.96	464.06	1015.82	688.40	836.58	510.70	987.36	513.96
34.701	0	0.11	0.06	0.03	0.10	0.50	0.21	0.06	12.80	1.82	99.00	0.97	14.04	96.20	0.40	1.12	0.77	0.00	22.36	1.82	0.21	0.23	0.00	12.80	6.00	0.12	2.08	1.77	11.84	0.08	0.20	17.43	15.85	0.00	0.00	0.00	-1.34	5.84	3.10	37.58	149.90	803.37	464.46	1015.47	689.25	836.99	510.55	986.83	514.93
34.734	0	0.11	0.05	0.03	0.10	0.54	0.19	0.06	11.35	1.41	98.93	0.88	14.94	96.57	0.43	1.19	0.69	0.00	21.93	1.41	0.20	0.23	0.00	11.35	7.17	0.13	2.01	2.15	11.98	0.08	0.20	12.50	16.71	0.00	0.00	0.00	-1.91	5.32	2.83	37.36	147.82	803.79	464.88	1015.75	689.65	838.02	511.13	985.80	514.49
34.768	0	0.11	0.03	0.03	0.10	0.87	0.11	0.06	8.87	1.18	98.25	2.48	21.68	96.32	0.40	1.34	0.46	0.00	16.62	1.18	0.22	0.22	0.00	6.42	8.87	0.20	1.60	1.51	22.99	0.13	0.15	12.14	23.82	0.00	0.00	0.00	-1.31	5.68	2.97	37.65	151.00	803.42	464.71	1015.15	688.98	836.17	510.85	987.11	515.09
34.801	0	0.12	0.02	0.04	0.11	1.36	0.08	0.06	7.12	1.16	97.27	4.92	27.30	96.54	0.36	1.39	0.36	0.00	15.86	1.16	0.23	0.23	0.00	4.07	7.12	0.22	1.31	1.18	33.58	0.19	0.14	11.92	28.25	0.00	0.00	0.00	-1.10	5.36	3.13	37.69	151.59	803.33	464.65	1015.15	688.77	836.01	511.08	987.55	515.19
34.834	0	0.12	0.02	0.04	0.11	1.39	0.08	0.06	6.44	1.20	97.22	4.60	27.63	96.60	0.32	1.37	0.36	0.00	17.06	1.20	0.27	0.26	0.00	3.71	6.44	0.24	1.17	0.98	33.20	0.19	0.14	10.90	27.81	0.00	0.00	0.00	-1.65	5.27	3.07	37.64	152.54	803.05	464.53	1015.22	688.64	835.37	511.21	987.87	514.88
34.868	0	0.15	0.02	0.06	0.13	2.40	0.06	0.06	6.11	1.37	95.21	11.85	33.47	96.71	0.25	1.53	0.29	0.00	17.58	1.37	0.35	0.35	0.00	2.07	6.11	0.29	1.03	0.86	50.78	0.29	0.12	9.58	32.51	0.00	0.00	0.00	-1.45	5.09	3.07	37.52	150.36	803.72	465.13	1015.47	688.92	836.87	512.12	987.20	515.00
34.901	0	0.15	0.02	0.05	0.12	3.19	0.07	0.06	5.61	1.89	93.62	14.38	35.58	97.16	0.23	1.41	0.34	0.00	23.28	1.89	0.48	0.66	0.00	2.39	5.61	0.28	0.91	0.69	47.85	0.26	0.11	15.95	32.25	0.00	0.00	0.00	-1.37	4.34	2.36	37.41	148.25	803.94	465.91	1014.92	689.51	836.88	513.06	985.12	514.66
34.934	0	0.16	0.02	0.05	0.13	2.18	0.07	0.06	4.31	1.96	95.65	12.54	32.37	96.80	0.21	1.57	0.31	0.00	22.70	2.05	0.52	0.74	0.00	1.96	4.31	0.25	0.70	0.48	46.46	0.26	0.09	35.66	29.02	0.00	0.00	0.00	-1.27	4.96	2.88	37.53	150.37	803.41	465.85	1013.86	688.59	835.69	512.16	986.02	515.65
34.968	0	0.14	0.02	0.04	0.11	2.47	0.08	0.06	5.05	2.47	95.07	9.25	32.73	97.13	0.21	1.50	0.29	0.00	26.91	2.51	0.70	1.12	0.00	2.47	5.05	0.25	0.74	0.45	38.00	0.20	0.09	26.63	28.04	0.00	0.00	0.00	-0.95	4.39	2.45	37.51	148.53	804.63	466.54	1014.55	689.06	837.01	513.35	985.52	515.47
35.001	0	0.13	0.02	0.04	0.11	3.08	0.08	0.06	6.09	2.84	93.83	9.97	34.19	97.44	0.21	1.52	0.29	0.01	29.43	2.95	0.92	1.30	0.00	2.84	6.09	0.24	0.66	0.46	36.52	0.19	0.09	26.90	28.82	0.00	0.00	0.00	-2.36	3.80	2.06	37.37	147.57	805.68	467.34	1014.79	688.65	837.67	514.24	985.24	515.03
35.034	0	0.11	0.02	0.03	0.09	2.82	0.09	0.06	7.12	3.65	94.37	5.05	32.88	97.49	0.20	1.44	0.29	0.01	28.57	3.65	0.83	0.82	0.00	3.69	7.12	0.25	0.80	0.75	27.82	0.16	0.10	18.79	28.41	0.00	0.00	0.00	-1.93	3.70	1.93	37.34	147.09	805.21	467.24	1015.30	690.22	837.77	513.90	984.85	515.30
35.068	0	0.10	0.03	0.03	0.08	1.71	0.10	0.06	7.14	3.54	96.58	3.23	28.49	95.78	0.20	1.20	0.33	0.01	25.29	4.44	0.76	0.55	0.00	3.54	7.14	0.20	0.71	0.64	18.16	0.10	0.09	41.39	25.51	0.00	0.00	0.00	-1.97	6.39	1.32	37.32	146.93	806.76	468.75	1015.85	690.77	838.26	515.68	985.20	516.00
35.101	0	0.10	0.03	0.02	0.08	1.13	0.10	0.06	8.03	4.00	97.73	3.00	24.95	94.61	0.23	1.14	0.38	0.01	18.87	4.52	0.66	0.35	0.00	4.00	8.03	0.16	0.68	0.63	16.00	0.09	0.09	14.61	25.03	0.00	0.00	0.00	-2.01	7.68	1.72	37.36	146.70	807.34	469.08	1015.10	689.63	838.80	515.05	985.49	516.78
35.135	0	0.09	0.03	0.02	0.08	0.65	0.09	0.06	8.21	4.08	98.71	2.62	20.44	95.25	0.28	0.89	0.42	0.01	10.59	4.08	0.43	0.09	0.00	4.54	8.21	0.11	0.75	0.33	12.07	0.07	0.08	5.71	24.17	0.00	0.00	0.00	-2.72	7.01	1.82	37.41	146.90	808.02	469.98	1013.96	688.31	838.57	515.10	985.45	517.44
35.168	0	0.09	0.03	0.02	0.08	0.67	0.11	0.06	9.07	3.01	98.65	2.43	20.01	95.59	0.33	0.79	0.50	0.01	12.24	3.01	0.49	0.14	0.00	5.70	9.07	0.10	0.73	0.37	11.43	0.06	0.08	5.73	23.70	0.00	0.00	0.00	-1.98	6.62	1.45	37.79	149.08	808.96	470.36	1013.72	687.13	837.39	516.26	986.47	517.34
35.201	0	0.09	0.03	0.02	0.08	0.73	0.12	0.06	10.83	3.00	98.54	2.23	19.85	95.10	0.38	0.55	0.54	0.01	14.73	3.00	0.46	0.14	0.00	6.27	10.83	0.09	0.76	0.55	10.03	0.05	0.08	3.55	23.13	0.00	0.00	0.00	-2.81	7.17	2.03	37.64	149.04	808.27	470.60	1013.24	687.37	837.52	515.50	986.54	518.31
35.235	0	0.09	0.04	0.02	0.08	0.76	0.12	0.06	8.61	3.12	98.47	2.08	20.36	95.00	0.44	0.44	0.69	0.01	16.41	3.12	0.36	0.08	0.00	6.87	8.61	0.07	0.66	0.47	8.90	0.04	0.08	4.08	22.71	0.00	0.00	0.00	-2.85	7.28	2.29	37.58	148.98	807.50	470.35	1013.47	687.98	837.60	515.61	986.55	518.32
35.268	0	0.08	0.03	0.02	0.07	0.77	0.11	0.06	5.94	2.89	98.47	2.29	21.50	95.21	0.54	0.41	0.76	0.01	15.29	2.89	0.31	0.08	0.00	5.94	5.48	0.05	0.62	0.21	8.56	0.03	0.07	7.89	23.31	0.00	0.00	0.00	-3.60	7.05	2.64	37.04	147.30	805.75	469.37	1014.30	690.19	838.37	514.08	985.62	518.07
35.301	0	0.08	0.03	0.02	0.07	0.82	0.10	0.06	5.84	2.81	98.36	2.85	22.82	95.69	0.56	0.44	0.83	0.01	13.76	2.81	0.24	0.07	0.00	5.84	3.39	0.04	0.44	0.09	7.57	0.03	0.05	18.25	24.71	0.00	0.00	0.00	-1.89	6.50	3.18	37.17	148.50	802.87	467.46	1015.17	692.10	837.37	514.07	985.83	517.38
35.335	0	0.07	0.03	0.01	0.07	0.80	0.11	0.06	7.90	2.55	98.41	2.95	21.87	96.98	0.63	0.48	1.04	0.01	12.79	2.55	0.25	0.07	0.00	7.90	3.38	0.03	0.54	0.08	5.75	0.02	0.05	7.15	24.93	0.00	0.00	0.00	-2.31	4.65	3.60	37.09	149.06	802.12	467.37	1014.31	691.38	836.74	513.81	985.75	517.54
35.368	0	0.07	0.03	0.01	0.07	0.71	0.11	0.06	8.45	2.25	98.58	2.91	20.88	96.93	0.59	0.53	0.97	0.01	10.87	2.25	0.25	0.11	0.00	8.45	3.13	0.02	0.51	0.11	5.48	0.02	0.05	10.67	24.85	0.00	0.00	0.00	-1.98	4.74	3.87	37.10	150.38	801.45	467.11	1014.76	692.21	836.31	513.68	986.63	518.04
35.402	0	0.07	0.03	0.01	0.06	0.93	0.11	0.06	7.87	2.75	98.15	3.35	23.23	97.41	0.62	0.63	0.94	0.01	13.85	2.75	0.28	0.16	0.00	7.87	2.99	0.02	0.46	0.46	4.93	0.02	0.05	16.00	25.75	0.00	0.00	0.00	-1.09	3.87	4.36	37.08	151.02	800.19	466.69	1014.92	693.33	836.01	513.47	986.95	518.70
35.435	0	0.07	0.02	0.01	0.06	1.20	0.10	0.06	8.63	3.34	97.60	4.52	25.58	97.87	0.53	0.85	0.95	0.01	14.69	3.34	0.34	0.19	0.00	8.63	2.16	0.02	0.43	0.34	5.23	0.02	0.04	6.04	27.68	0.00	0.00	0.00	-1.08	2.87	4.68	36.63	149.24	798.55	464.90	1015.87	694.45	836.85	512.36	986.01	517.20
35.468	0	0.07	0.02	0.01	0.06	1.35	0.10	0.06	7.67	3.82	97.30	4.52	26.77	98.20	0.55	1.10	0.99	0.01	16.76	3.82	0.50	0.21	0.00	7.67	1.81	0.02	0.36	0.25	5.10	0.02	0.04	8.90	27.69	0.00	0.00	0.00	-1.76	2.01	3.39	36.74	152.56	798.46	463.64	1017.20	694.84	834.33	512.10	986.87	514.87
35.502	0	0.07	0.03	0.01	0.06	1.42	0.09	0.06	5.63	3.43	97.16	3.87	27.55	98.11	0.53	1.62	1.05	0.01	19.66	3.43	0.57	0.18	0.00	5.63	1.71	0.01	0.30	0.18	4.40	0.01	0.03	8.98	26.67	0.00	0.00	0.00	-1.66	2.25	3.28	36.79	153.64	798.29	463.03	1018.48	695.55	834.23	512.47	987.86	514.23
35.535	0	0.07	0.03	0.01	0.07	1.27	0.09	0.06	5.10	3.21	97.47	3.56	26.60	98.66	0.50	1.83	1.11	0.01	18.70	3.21	0.58	0.11	0.00	5.10	2.26	0.01	0.28	0.18	5.29	0.01	0.03	22.55	26.13	0.00	0.00	0.00	-0.47	0.50	2.59	36.77	153.47	800.44	464.87	1019.32	697.01	834.96	513.94	988.42	515.77
35.568	0	0.07	0.03	0.01	0.07	0.97	0.09	0.06	4.98	2.62	98.06	2.78	24.20	98.62	0.47	1.63	1.05	0.01	17.09	2.62	0.45	0.06	0.00	4.98	2.87	0.01	0.28	0.30	4.97	0.01	0.03	17.51	24.54	0.00	0.00	0.00	-1.22	0.67	2.69	36.73	153.49	801.63	465.22	1019.16	695.57	835.58	513.67	989.06	515.86
35.602	0	0.07	0.03	0.01	0.07	0.94	0.08	0.06	3.62	2.49	98.13	3.10	24.79	98.15	0.47	1.90	0.85	0.01	15.03	2.49	0.28	0.04	0.00	3.62	2.28	0.01	0.22	0.39	6.41	0.02	0.02	38.70	25.24	0.00	0.00	0.00	-1.37	2.13	3.39	36.46	149.87	802.87	466.74	1018.70	695.70	838.62	513.41	988.41	517.95
35.635	0	0.07	0.03	0.01	0.07	0.58	0.08	0.06	3.68	2.06	98.84	2.16	20.85	98.20	0.38	2.17	0.74	0.01	11.12	2.06	0.20	0.04	0.00	3.68	2.00	0.01	0.20	0.45	5.53	0.02	0.02	22.98	22.95	0.00	0.00	0.00	-2.76	2.02	3.68	36.24	148.65	802.41	466.42	1017.95	694.14	838.91	513.52	987.52	516.84
35.668	0	0.07	0.04	0.01	0.08	0.42	0.08	0.06	3.47	1.48	99.15	1.68	18.23	98.37	0.29	2.44	0.64	0.01	8.66	1.48	0.13	0.04	0.00	3.47	2.02	0.01	0.19	0.65	4.81	0.02	0.02	18.17	21.35	0.00	0.00	0.00	-2.02	1.51	3.56	36.22	148.41	802.78	466.64	1017.79	694.05	838.98	513.87	987.36	517.01
35.702	0	0.07	0.04	0.01	0.08	0.37	0.08	0.06	2.51	0.99	99.26	1.58	17.52	98.13	0.24	2.41	0.49	0.01	7.05	0.99	0.09	0.04	0.00	2.51	2.04	0.01	0.21	0.69	4.54	0.02	0.01	19.70	20.95	0.00	0.00	0.00	-2.57	2.19	3.41	36.18	148.45	803.74	467.62	1017.55	693.86	839.17	514.00	987.58	517.81
35.735	0	0.07	0.04	0.02	0.08	0.34	0.08	0.06	2.40	0.71	99.32	1.44	16.72	97.92	0.21	2.54	0.48	0.01	6.73	0.71	0.08	0.03	0.00	2.40	2.12	0.01	0.28	1.04	4.24	0.02	0.01	21.78	20.36	0.00	0.00	0.00	-2.38	2.75	3.22	36.29	150.38	803.53	467.01	1018.45	694.55	838.38	513.52	988.70	517.59
35.769	0	0.08	0.05	0.02	0.08	0.24	0.09	0.06	2.60	0.54	99.51	1.03	13.69	98.11	0.17	2.26	0.40	0.01	5.48	0.54	0.08	0.02	0.00	2.60	2.15	0.01	0.36	1.11	3.71	0.02	0.01	10.49	18.03	0.00	0.00	0.00	-2.82	2.25	3.23	36.15	148.73	804.03	468.00	1017.18	693.71	838.79	513.78	987.46	518.10
35.802	0	0.08	0.05	0.02	0.09	0.21	0.09	0.06	2.65	0.45	99.57	0.83	12.25	97.62	0.16	2.13	0.40	0.01	6.04	0.45	0.10	0.03	0.00	2.65	2.26	0.01	0.36	1.19	3.25	0.02	0.01	10.60	16.50	0.00	0.00	0.00	-1.65	3.44	2.96	36.40	148.95	804.35	467.24	1018.02	693.74	838.98	514.05	987.90	517.29
35.835	0	0.08	0.05	0.02	0.09	0.21	0.09	0.06	2.79	0.39	99.58	0.81	12.20	97.24	0.16	2.24	0.38	0.01	6.23	0.39	0.12	0.04	0.00	2.79	2.20	0.01	0.41	0.95	2.96	0.02	0.01	13.39	16.36	0.00	0.00	0.00	-0.83	4.19	3.12	36.57	148.10	805.33	468.26	1017.58	693.71	839.87	514.24	987.91	518.74
35.869	0	0.08	0.06	0.02	0.09	0.20	0.09	0.06	2.88	0.34	99.61	0.75	11.54	97.23	0.14	2.04	0.35	0.01	6.02	0.34	0.15	0.06	0.00	2.31	2.88	0.01	0.48	0.75	2.90	0.02	0.01	8.21	15.77	0.00	0.00	0.00	-1.28	4.21	3.03	36.67	148.80	805.30	468.54	1017.18	693.30	839.22	514.56	987.96	518.74
35.902	0	0.08	0.06	0.02	0.09	0.20	0.10	0.06	2.89	0.33	99.61	0.71	11.50	96.52	0.17	1.98	0.33	0.01	6.71	0.33	0.15	0.08	0.00	2.41	2.89	0.01	0.48	0.48	3.03	0.02	0.01	10.14	15.43	0.00	0.00	0.00	-0.31	5.39	3.33	36.86	149.64	804.37	467.57	1017.51	693.51	838.90	514.47	988.48	518.44
35.935	0	0.09	0.06	0.02	0.09	0.17	0.10	0.06	2.58	0.31	99.66	0.60	10.29	96.92	0.19	1.92	0.30	0.01	6.58	0.31	0.13	0.08	0.00	2.58	2.39	0.01	0.43	0.25	2.78	0.02	0.01	10.22	14.23	0.00	0.00	0.00	-1.22	4.76	3.39	36.77	148.25	804.28	467.69	1016.86	692.99	839.25	513.99	987.44	518.20
35.969	0	0.09	0.07	0.02	0.09	0.14	0.11	0.06	2.70	0.30	99.72	0.48	8.57	96.66	0.23	1.90	0.25	0.01	6.33	0.30	0.12	0.11	0.00	2.70	2.20	0.01	0.39	0.19	2.32	0.01	0.01	7.61	12.66	0.00	0.00	0.00	-0.69	5.17	3.54	36.93	148.68	803.87	467.35	1016.27	692.23	838.72	514.10	987.34	517.99
36.002	0	0.09	0.07	0.02	0.09	0.14	0.11	0.06	2.72	0.31	99.71	0.48	8.67	96.87	0.24	1.89	0.24	0.01	6.52	0.31	0.11	0.11	0.00	2.72	2.19	0.01	0.36	0.16	2.25	0.01	0.01	5.12	12.67	0.00	0.00	0.00	-1.12	4.83	3.56	37.04	149.45	803.34	467.33	1015.86	692.40	837.90	513.44	987.28	518.25
36.035	0	0.09	0.07	0.02	0.10	0.15	0.11	0.06	3.06	0.34	99.71	0.45	8.62	96.77	0.26	1.87	0.22	0.01	7.76	0.34	0.11	0.15	0.00	3.06	2.26	0.01	0.32	0.16	2.18	0.01	0.01	4.78	12.24	0.00	0.00	0.00	-1.55	5.00	3.50	37.01	148.60	803.24	467.46	1015.48	692.36	838.01	513.22	986.53	518.17
36.069	0	0.09	0.07	0.02	0.09	0.17	0.11	0.06	3.10	0.39	99.66	0.48	9.88	96.52	0.25	2.08	0.17	0.01	9.47	0.39	0.13	0.19	0.00	3.10	2.14	0.01	0.30	0.15	2.05	0.02	0.01	6.12	12.72	0.00	0.00	0.00	-2.53	5.38	3.84	36.91	148.40	802.75	467.44	1014.94	691.80	838.00	512.84	986.30	518.20
36.102	0	0.09	0.07	0.02	0.09	0.20	0.11	0.06	3.36	0.50	99.59	0.53	11.28	96.79	0.24	2.14	0.17	0.01	11.49	0.50	0.16	0.25	0.00	3.36	2.09	0.01	0.27	0.12	2.25	0.02	0.01	11.27	13.29	0.00	0.00	0.00	-2.85	4.96	3.76	37.04	149.08	801.86	467.01	1014.70	691.85	837.00	512.76	985.99	517.62
36.136	0	0.08	0.06	0.02	0.09	0.30	0.11	0.06	3.79	0.72	99.40	0.71	14.61	97.69	0.28	2.23	0.19	0.01	14.28	0.72	0.26	0.32	0.00	3.79	1.74	0.01	0.22	0.05	2.69	0.02	0.01	21.02	15.42	0.00	0.00	0.00	-3.40	3.28	3.01	37.04	148.72	801.71	467.05	1014.77	692.36	836.19	513.30	984.88	516.52
36.169	0	0.08	0.05	0.02	0.08	0.38	0.10	0.06	3.36	1.09	99.25	0.91	16.81	97.96	0.30	2.01	0.21	0.01	14.77	1.09	0.29	0.30	0.00	3.36	1.54	0.01	0.22	0.04	3.50	0.02	0.01	27.12	17.16	0.00	0.00	0.00	-3.47	2.64	2.82	37.04	148.06	801.96	467.24	1014.49	692.34	836.27	512.99	984.29	516.55
36.202	0	0.08	0.05	0.02	0.08	0.43	0.10	0.06	3.39	1.63	99.13	1.05	18.08	97.51	0.29	1.90	0.21	0.00	15.30	1.63	0.33	0.37	0.00	3.39	1.66	0.01	0.23	0.03	3.67	0.02	0.01	12.31	18.20	0.00	0.00	0.00	-2.63	3.65	3.44	37.40	150.00	800.98	466.75	1013.84	691.64	835.26	512.90	985.21	517.06
36.236	0	0.08	0.04	0.02	0.08	0.52	0.10	0.06	3.77	2.54	98.96	1.24	19.46	97.15	0.32	1.76	0.23	0.01	16.14	2.54	0.35	0.46	0.00	3.77	1.90	0.02	0.21	0.03	4.35	0.02	0.01	8.29	19.35	0.00	0.00	0.00	-2.62	4.36	3.17	37.44	150.17	800.58	466.57	1013.01	691.25	834.27	512.51	984.38	516.71
36.269	0	0.08	0.04	0.02	0.08	0.56	0.10	0.06	3.81	3.40	98.89	1.29	20.02	96.57	0.35	1.60	0.25	0.00	16.77	3.40	0.32	0.61	0.00	3.81	2.01	0.01	0.18	0.04	4.33	0.02	0.01	6.73	19.66	0.00	0.00	0.00	-2.20	5.31	3.51	37.46	149.56	799.91	466.16	1012.92	691.47	834.61	512.20	984.10	516.79
36.302	0	0.08	0.04	0.02	0.07	0.62	0.09	0.06	3.98	3.98	98.76	1.62	21.07	97.12	0.37	1.57	0.27	0.01	15.85	4.82	0.34	0.89	0.00	3.98	2.08	0.02	0.17	0.05	4.73	0.02	0.01	10.83	21.11	0.00	0.00	0.00	-2.53	4.41	3.31	37.47	149.55	799.45	466.15	1012.71	691.45	834.01	512.89	983.53	516.17
36.336	0	0.09	0.03	0.02	0.07	0.74	0.09	0.06	3.90	3.90	98.51	2.17	22.82	97.26	0.39	1.47	0.30	0.01	15.43	6.17	0.43	0.91	0.00	3.90	2.09	0.02	0.17	0.05	6.03	0.03	0.01	15.71	22.97	0.00	0.00	0.00	-2.56	4.16	2.85	37.56	150.15	799.74	466.12	1012.89	691.58	833.42	512.83	983.54	515.81
36.369	0	0.09	0.03	0.02	0.07	0.78	0.09	0.06	3.83	3.83	98.43	2.24	23.18	97.30	0.42	1.29	0.33	0.01	16.01	8.09	0.55	0.75	0.00	3.83	2.28	0.02	0.19	0.05	6.19	0.03	0.01	23.08	23.16	0.00	0.00	0.00	-4.00	4.07	2.79	37.42	149.85	799.39	465.96	1012.84	691.42	833.28	512.44	983.11	515.16
36.403	0	0.08	0.03	0.02	0.07	1.25	0.08	0.06	3.77	3.77	97.50	3.27	27.04	97.58	0.37	1.23	0.36	0.01	19.54	7.75	0.91	0.67	0.00	3.77	2.66	0.02	0.20	0.05	6.82	0.03	0.01	6.60	25.60	0.00	0.00	0.00	-2.97	3.53	2.75	37.57	148.90	800.38	466.80	1011.62	690.31	833.58	512.78	982.44	515.94
36.436	0	0.08	0.02	0.01	0.06	1.50	0.08	0.06	3.03	3.03	97.00	4.14	29.02	96.73	0.37	1.14	0.40	0.01	19.76	8.53	0.83	0.59	0.00	3.03	2.52	0.02	0.20	0.04	7.51	0.03	0.01	13.83	27.12	0.00	0.00	0.00	-2.66	5.06	3.14	37.56	150.50	798.93	465.33	1013.09	691.77	833.31	512.00	983.77	515.56
36.469	0	0.09	0.02	0.01	0.06	2.21	0.08	0.06	2.74	2.74	95.58	5.10	32.43	97.44	0.40	1.04	0.40	0.01	24.08	10.02	0.91	0.52	0.00	2.74	2.12	0.02	0.19	0.03	7.75	0.03	0.01	28.11	28.47	0.00	0.00	0.00	-2.78	3.80	2.18	37.40	148.20	799.81	466.07	1012.99	692.26	833.66	512.74	981.85	514.92
36.503	0	0.08	0.02	0.01	0.05	4.15	0.07	0.06	2.79	2.79	91.69	9.17	38.13	97.46	0.37	1.00	0.45	0.01	27.82	9.85	0.93	0.57	0.00	2.79	2.10	0.02	0.20	0.03	9.37	0.03	0.01	16.92	32.40	0.00	0.00	0.00	-4.60	3.77	2.43	37.25	149.04	799.81	466.41	1012.16	690.75	833.12	512.66	982.14	514.81
36.536	0	0.08	0.01	0.01	0.05	5.33	0.06	0.06	2.66	2.66	89.34	12.50	40.64	97.19	0.35	1.09	0.51	0.01	28.19	11.65	0.84	0.62	0.00	2.66	2.03	0.02	0.22	0.03	10.74	0.03	0.01	11.81	34.56	0.00	0.00	0.00	-4.54	4.28	3.24	37.35	150.50	798.61	465.59	1012.17	690.44	832.77	512.20	983.25	514.99
36.569	0	0.08	0.01	0.01	0.05	5.13	0.06	0.06	2.80	2.80	89.73	12.64	40.24	97.59	0.35	0.92	0.57	0.01	27.33	12.06	0.90	0.74	0.00	2.80	2.10	0.03	0.22	0.04	10.83	0.02	0.01	11.34	34.64	0.00	0.00	0.00	-3.36	3.50	2.72	37.36	148.48	798.75	465.64	1011.77	690.92	833.00	512.37	981.46	514.63
36.603	0	0.08	0.01	0.01	0.05	4.90	0.06	0.06	2.37	2.37	90.20	14.85	40.33	96.22	0.33	0.94	0.69	0.01	24.17	11.15	0.76	0.89	0.00	2.37	1.81	0.03	0.20	0.04	10.45	0.02	0.01	2.67	35.80	0.00	0.00	0.00	-3.58	5.81	2.86	37.46	149.81	798.85	466.12	1010.64	690.02	832.08	511.80	981.84	515.59
36.636	0	0.06	0.01	0.01	0.05	5.59	0.05	0.06	2.21	2.21	88.82	18.22	41.90	96.71	0.28	0.94	0.61	0.01	23.63	7.82	0.55	0.89	0.00	2.21	1.80	0.03	0.21	0.07	10.45	0.02	0.01	1.41	37.32	0.00	0.00	0.00	-3.10	5.10	3.54	37.58	151.15	797.26	465.28	1010.76	690.97	831.49	510.64	982.53	516.26
36.669	0	0.07	0.01	0.01	0.05	4.13	0.06	0.06	2.26	2.26	91.74	15.86	39.22	97.11	0.30	0.76	0.73	0.01	20.07	8.80	0.54	0.79	0.00	2.26	1.78	0.03	0.19	0.06	9.55	0.02	0.01	2.62	36.28	0.00	0.00	0.00	-3.66	4.43	2.85	37.45	149.80	797.64	465.57	1010.92	690.74	831.55	512.40	981.33	514.74
36.703	0	0.06	0.01	0.01	0.05	3.98	0.06	0.06	2.29	2.29	92.05	15.09	38.70	96.37	0.30	0.73	0.82	0.01	20.09	6.77	0.51	0.75	0.00	2.29	2.21	0.02	0.21	0.07	8.77	0.02	0.01	1.43	35.92	0.00	0.00	0.00	-3.16	5.61	3.37	37.67	151.32	797.00	465.46	1010.30	690.37	830.84	512.02	982.12	515.66
36.736	0	0.06	0.01	0.01	0.05	4.36	0.06	0.06	2.87	2.23	91.29	17.29	39.45	96.64	0.31	0.59	0.91	0.01	19.78	5.71	0.55	0.77	0.00	2.23	2.87	0.03	0.22	0.08	9.31	0.02	0.01	5.63	36.93	0.00	0.00	0.00	-1.99	5.21	2.68	37.89	152.73	795.91	464.78	1010.72	691.98	828.98	512.24	981.69	514.95
36.770	0	0.05	0.01	0.01	0.05	4.74	0.05	0.06	3.10	2.07	90.52	22.15	40.60	97.44	0.33	0.50	0.93	0.01	17.57	4.30	0.37	0.42	0.00	2.07	3.10	0.03	0.20	0.14	10.44	0.02	0.01	2.49	38.85	0.00	0.00	0.00	-2.64	3.81	3.15	37.94	153.77	795.29	464.41	1009.58	690.32	828.12	511.58	981.86	514.82
36.803	0	0.05	0.01	0.01	0.05	4.50	0.05	0.06	2.82	1.93	91.00	22.59	40.31	96.95	0.33	0.44	0.97	0.01	16.29	3.35	0.38	0.36	0.00	1.93	2.82	0.03	0.18	0.08	10.81	0.02	0.01	2.90	39.00	0.00	0.00	0.00	-3.12	4.71	2.79	37.85	152.46	796.37	464.97	1010.21	690.41	829.21	512.47	981.65	514.46
36.836	0	0.05	0.01	0.01	0.05	3.99	0.05	0.06	2.87	1.96	92.01	20.31	39.16	96.62	0.35	0.47	0.99	0.01	15.74	2.56	0.38	0.32	0.00	1.96	2.87	0.03	0.21	0.09	9.80	0.02	0.01	1.07	38.16	0.00	0.00	0.00	-3.20	5.24	2.78	37.72	150.41	797.31	465.53	1009.16	689.31	830.16	511.88	980.54	514.82
36.870	0	0.05	0.01	0.01	0.04	4.88	0.05	0.06	3.15	1.65	90.24	24.34	41.15	95.91	0.38	0.38	0.93	0.01	16.59	2.23	0.28	0.24	0.00	1.65	3.15	0.02	0.26	0.12	9.46	0.02	0.01	0.85	39.61	0.00	0.00	0.00	-1.32	6.22	2.93	37.97	150.42	797.10	465.10	1008.95	689.35	830.16	511.73	980.53	515.16
36.903	0	0.05	0.01	0.01	0.04	5.82	0.05	0.06	2.69	1.50	88.37	24.59	42.71	95.79	0.45	0.38	0.87	0.01	19.70	2.43	0.31	0.26	0.00	1.50	2.69	0.02	0.28	0.09	9.21	0.02	0.01	0.78	39.69	0.00	0.00	0.00	-2.24	6.38	2.94	37.87	150.07	796.99	465.33	1008.54	689.18	830.08	511.37	980.11	515.22
36.936	0	0.05	0.01	0.01	0.04	6.90	0.05	0.06	2.25	1.19	86.20	25.05	44.28	96.74	0.43	0.36	0.93	0.01	22.61	1.64	0.23	0.19	0.00	1.19	2.25	0.02	0.36	0.18	9.41	0.02	0.01	0.70	39.85	0.00	0.00	0.00	-0.50	5.06	2.88	38.12	152.10	795.82	464.35	1008.66	689.77	828.46	511.49	980.52	514.87
36.970	0	0.05	0.01	0.01	0.04	5.99	0.05	0.06	2.04	1.31	88.02	22.14	42.91	96.92	0.42	0.31	1.05	0.01	21.93	1.37	0.14	0.09	0.00	1.31	2.04	0.02	0.38	0.23	8.66	0.02	0.02	0.88	38.84	0.00	0.00	0.00	-1.43	4.75	2.29	38.09	152.98	795.86	464.54	1008.81	690.23	827.41	511.43	980.36	514.45
37.003	0	0.05	0.01	0.01	0.04	4.65	0.05	0.06	1.83	0.92	90.70	20.41	40.81	96.86	0.41	0.32	1.08	0.01	18.49	0.92	0.11	0.06	0.00	1.24	1.83	0.02	0.41	0.31	8.33	0.02	0.02	0.45	38.20	0.00	0.00	0.00	-1.39	4.86	2.45	38.15	153.80	795.61	464.44	1008.94	690.36	827.16	511.38	980.92	514.68
37.036	0	0.05	0.01	0.01	0.05	3.09	0.05	0.06	1.71	0.79	93.83	16.07	37.19	96.72	0.41	0.34	1.20	0.01	14.53	0.79	0.10	0.04	0.00	1.11	1.71	0.02	0.46	0.45	7.59	0.02	0.03	0.39	36.38	0.00	0.00	0.00	-0.98	5.08	2.61	38.21	153.93	795.68	464.51	1008.96	690.26	827.32	511.69	981.21	514.94
37.070	0	0.05	0.01	0.01	0.05	2.50	0.05	0.06	2.13	0.60	95.01	13.50	35.25	96.41	0.38	0.31	1.11	0.01	13.19	0.60	0.09	0.04	0.00	0.90	2.13	0.02	0.58	0.72	6.39	0.02	0.03	0.36	35.11	0.00	0.00	0.00	0.00	5.55	2.77	38.21	154.24	795.46	464.24	1009.27	690.52	827.42	512.09	981.63	515.04
37.103	0	0.05	0.01	0.01	0.05	2.87	0.05	0.06	2.14	0.52	94.27	14.19	36.39	96.36	0.35	0.29	1.05	0.01	14.99	0.52	0.10	0.06	0.00	0.90	2.14	0.02	0.64	0.92	6.45	0.02	0.04	0.33	35.47	0.00	0.00	0.00	-1.14	5.62	2.32	38.02	152.77	796.63	465.10	1009.43	690.81	828.27	511.80	981.00	515.21
37.137	0	0.05	0.02	0.01	0.05	2.45	0.06	0.06	2.37	0.48	95.09	9.97	34.40	96.57	0.35	0.28	1.31	0.01	17.08	0.48	0.12	0.10	0.00	0.90	2.37	0.02	0.68	1.11	6.58	0.02	0.05	0.38	32.97	0.00	0.00	0.00	-1.38	5.31	2.78	37.93	151.65	796.15	464.78	1009.98	691.07	829.38	512.21	981.01	514.92
37.170	0	0.05	0.02	0.01	0.05	2.49	0.06	0.06	2.22	0.56	95.01	10.72	34.89	96.22	0.35	0.23	1.12	0.01	16.38	0.56	0.16	0.14	0.00	0.76	2.22	0.02	0.65	0.68	6.67	0.02	0.05	0.65	33.48	0.00	0.00	0.00	-1.16	5.82	2.69	37.89	151.09	796.69	464.67	1010.38	690.99	830.04	512.14	981.10	514.71
37.203	0	0.05	0.02	0.01	0.05	2.53	0.06	0.06	2.32	0.71	94.95	10.73	34.99	96.53	0.37	0.24	1.13	0.01	16.60	0.74	0.23	0.27	0.00	0.71	2.32	0.02	0.68	0.40	6.88	0.02	0.06	0.44	33.49	0.00	0.00	0.00	-1.26	5.37	2.64	37.93	151.68	796.87	464.70	1010.38	690.78	829.77	512.06	981.42	514.74
37.237	0	0.06	0.02	0.01	0.05	2.00	0.06	0.06	2.37	0.59	96.00	8.62	32.86	96.75	0.41	0.23	1.15	0.01	15.37	1.15	0.36	0.43	0.00	0.59	2.37	0.03	0.73	0.26	6.59	0.02	0.08	0.53	31.98	0.00	0.00	0.00	-1.28	5.03	2.79	38.01	152.27	796.93	464.74	1010.51	690.65	829.74	512.19	981.99	514.91
37.270	0	0.06	0.02	0.01	0.05	1.93	0.06	0.06	2.30	0.57	96.15	7.88	32.36	96.96	0.44	0.24	1.23	0.01	15.88	1.77	0.52	0.66	0.00	0.57	2.30	0.03	0.74	0.15	6.73	0.03	0.08	0.51	31.37	0.00	0.00	0.00	-1.14	4.69	2.94	38.03	152.31	796.79	464.55	1010.82	690.93	829.98	512.05	982.26	514.99
37.303	0	0.07	0.02	0.01	0.06	1.37	0.06	0.06	2.15	0.51	97.26	5.55	29.15	96.14	0.51	0.23	1.47	0.01	14.35	2.43	0.53	0.61	0.00	0.50	2.15	0.04	0.66	0.12	6.85	0.03	0.08	0.55	29.03	0.00	0.00	0.00	-2.12	5.92	2.96	37.76	151.08	796.25	464.37	1011.38	691.67	830.63	512.25	981.70	514.40
37.337	0	0.07	0.02	0.01	0.06	1.15	0.07	0.06	1.82	0.54	97.70	4.69	27.68	96.01	0.54	0.23	1.52	0.00	13.43	3.10	0.48	0.53	0.00	0.42	1.82	0.04	0.56	0.09	7.80	0.03	0.10	0.46	27.93	0.00	0.00	0.00	-3.08	6.09	2.87	37.54	149.15	796.56	464.50	1011.69	691.76	831.77	512.31	980.92	513.86
37.370	0	0.08	0.03	0.01	0.07	0.90	0.07	0.06	1.70	0.60	98.21	3.69	25.39	96.00	0.60	0.22	1.68	0.00	12.04	3.70	0.43	0.46	0.00	0.44	1.70	0.04	0.43	0.07	8.15	0.03	0.09	0.41	26.37	0.00	0.00	0.00	-3.41	6.11	2.90	37.55	149.60	796.89	464.64	1011.72	691.50	831.78	512.06	981.37	514.07
37.404	0	0.08	0.03	0.01	0.07	0.80	0.07	0.06	1.85	0.57	98.40	2.92	24.11	97.15	0.57	0.27	1.85	0.00	12.94	3.90	0.35	0.24	0.00	0.49	1.64	0.05	0.38	0.14	8.16	0.03	0.10	1.34	24.87	0.00	0.00	0.00	-1.14	4.35	2.85	38.01	154.03	795.42	462.81	1013.02	693.17	829.44	511.05	983.45	513.93
37.437	0	0.08	0.03	0.02	0.07	0.82	0.08	0.06	1.80	0.56	98.36	2.53	24.13	97.17	0.56	0.32	1.77	0.00	15.25	4.10	0.34	0.19	0.00	0.52	1.80	0.06	0.37	0.14	7.62	0.04	0.10	3.24	23.96	0.00	0.00	0.00	-3.50	4.31	2.01	37.61	150.49	797.19	463.61	1012.63	691.94	830.86	510.80	981.34	512.64
37.470	0	0.08	0.03	0.01	0.07	0.97	0.08	0.06	1.83	0.54	98.06	2.62	25.46	97.62	0.54	0.38	1.72	0.01	17.78	4.47	0.34	0.17	0.00	0.51	1.83	0.06	0.32	0.16	7.10	0.04	0.10	1.25	24.17	0.00	0.00	0.00	-2.98	3.42	2.60	37.93	153.74	797.06	463.29	1012.78	690.89	829.95	511.30	983.68	513.01
37.504	0	0.08	0.03	0.01	0.07	1.14	0.08	0.06	2.29	0.58	97.72	2.43	26.44	97.37	0.46	0.38	1.67	0.01	21.62	4.34	0.34	0.14	0.00	0.58	2.29	0.07	0.32	0.35	5.99	0.04	0.10	0.79	23.68	0.00	0.00	0.00	-3.16	3.95	3.38	38.03	155.48	796.19	462.85	1012.66	690.53	829.56	510.69	985.01	513.69
37.537	0	0.09	0.04	0.02	0.08	0.76	0.09	0.06	3.34	0.78	98.49	1.57	22.47	97.43	0.41	0.40	1.56	0.01	19.75	4.18	0.33	0.14	0.00	0.78	3.34	0.07	0.30	0.59	5.71	0.04	0.10	2.61	20.93	0.00	0.00	0.00	-2.84	3.83	2.28	37.31	146.98	798.07	463.14	1011.74	689.56	832.87	510.66	979.85	511.59
37.570	0	0.10	0.05	0.02	0.08	0.46	0.09	0.06	3.67	0.94	99.08	1.22	18.30	97.02	0.31	0.44	1.42	0.01	14.16	3.94	0.29	0.14	0.00	0.94	3.67	0.07	0.27	0.67	5.72	0.04	0.10	1.68	19.25	0.00	0.00	0.00	-3.01	4.59	3.66	37.90	154.36	798.04	463.03	1013.88	689.68	831.99	511.22	986.34	513.71
37.604	0	0.11	0.06	0.02	0.09	0.25	0.10	0.06	3.69	1.11	99.50	0.75	13.00	97.50	0.28	0.46	1.37	0.01	10.22	3.94	0.22	0.11	0.00	1.11	3.69	0.06	0.24	0.73	5.19	0.04	0.08	2.26	15.84	0.00	0.00	0.00	-3.20	3.68	3.73	37.78	154.09	797.37	462.71	1014.92	691.46	832.36	510.88	986.42	513.73
37.637	0	0.11	0.07	0.02	0.09	0.19	0.10	0.06	3.65	1.25	99.62	0.61	10.65	97.79	0.25	0.61	1.20	0.01	8.06	4.21	0.26	0.10	0.00	1.25	3.65	0.06	0.18	0.28	5.72	0.04	0.07	5.90	14.34	0.00	0.00	0.00	-3.72	3.05	2.58	37.53	152.72	798.31	462.49	1016.58	693.13	832.94	510.52	985.65	512.40
37.670	0	0.12	0.07	0.02	0.10	0.17	0.11	0.06	3.57	1.38	99.67	0.52	9.47	97.99	0.25	0.55	1.13	0.01	8.08	4.91	0.26	0.09	0.00	1.38	3.57	0.07	0.14	0.15	5.59	0.04	0.06	1.56	13.18	0.00	0.00	0.00	-2.16	2.58	2.82	37.65	152.25	799.73	463.29	1016.72	693.12	834.23	510.77	986.44	513.92
37.704	0	0.13	0.09	0.02	0.11	0.12	0.12	0.06	3.26	1.86	99.74	0.35	6.37	97.82	0.25	0.53	1.01	0.01	7.59	4.76	0.33	0.09	0.00	1.86	3.26	0.06	0.10	0.09	5.96	0.04	0.05	0.78	10.49	0.00	0.00	0.00	-2.06	2.98	3.85	37.72	152.72	799.29	462.76	1017.38	693.11	835.36	510.21	988.01	514.65
37.737	0	0.13	0.09	0.02	0.11	0.11	0.12	0.06	2.69	1.73	99.74	0.33	5.75	97.94	0.23	0.58	0.84	0.01	7.06	3.66	0.44	0.12	0.00	1.73	2.69	0.06	0.08	0.06	7.22	0.04	0.05	1.30	9.92	0.00	0.00	0.00	-2.39	2.68	3.85	37.62	152.48	799.62	462.16	1018.77	693.91	836.32	509.29	988.72	514.29
37.771	0	0.13	0.10	0.03	0.12	0.08	0.12	0.06	2.43	2.43	99.74	0.33	3.37	97.64	0.22	0.75	0.63	0.01	5.22	3.02	0.48	0.19	0.00	2.43	2.06	0.05	0.06	0.05	7.58	0.03	0.04	0.30	8.40	0.00	0.00	0.00	-1.60	3.39	4.30	37.56	151.53	799.83	462.25	1019.47	694.96	837.81	508.90	989.20	515.37
37.804	0	0.13	0.10	0.03	0.12	0.08	0.12	0.06	2.68	2.23	99.74	0.33	3.37	98.38	0.23	0.86	0.50	0.01	5.11	2.23	0.41	0.15	0.00	2.68	1.26	0.05	0.06	0.05	8.61	0.03	0.04	1.38	8.26	0.00	0.00	0.00	-1.87	1.48	3.99	37.61	153.12	799.08	461.15	1020.61	695.26	836.78	509.57	989.85	513.60
37.837	0	0.13	0.10	0.03	0.12	0.09	0.12	0.06	2.59	2.06	99.74	0.33	4.04	98.40	0.26	0.95	0.45	0.01	6.14	2.06	0.40	0.09	0.00	2.59	1.08	0.04	0.05	0.08	8.86	0.03	0.04	0.53	8.40	0.00	0.00	0.00	-1.11	1.41	4.22	37.45	152.31	800.09	461.05	1021.97	696.21	838.65	508.74	990.86	514.37
37.871	0	0.12	0.10	0.03	0.12	0.09	0.12	0.06	2.87	1.89	99.75	0.33	4.28	98.31	0.26	1.00	0.29	0.01	7.10	1.89	0.39	0.08	0.00	2.87	0.84	0.04	0.06	0.12	8.18	0.03	0.04	0.65	8.21	0.00	0.00	0.00	-1.74	1.69	3.89	37.30	152.54	801.57	461.55	1022.81	695.99	839.32	509.06	991.77	514.30
37.904	0	0.12	0.11	0.02	0.12	0.09	0.13	0.06	3.18	1.57	99.74	0.33	3.90	98.36	0.30	0.87	0.31	0.01	7.41	1.57	0.39	0.07	0.00	3.18	0.78	0.03	0.07	0.16	7.45	0.03	0.04	1.99	7.84	0.00	0.00	0.00	-2.65	1.54	3.33	37.24	155.04	803.11	461.91	1024.26	695.79	838.92	509.81	993.91	513.91
37.937	0	0.12	0.11	0.02	0.12	0.09	0.13	0.06	3.13	1.28	99.74	0.33	3.96	98.29	0.29	0.83	0.28	0.01	8.49	1.28	0.52	0.08	0.00	3.13	0.64	0.03	0.06	0.20	7.20	0.03	0.04	0.96	7.45	0.00	0.00	0.00	-2.86	1.73	3.11	37.05	153.90	805.19	462.27	1025.05	695.51	840.67	508.72	994.47	514.27
37.971	0	0.13	0.12	0.03	0.12	0.08	0.14	0.06	4.08	1.07	99.72	0.33	2.30	98.51	0.27	0.79	0.23	0.01	8.26	1.07	0.44	0.10	0.00	4.08	0.59	0.02	0.06	0.17	7.02	0.03	0.03	5.05	6.19	0.00	0.00	0.00	-1.84	1.03	2.84	36.88	152.72	806.80	462.78	1025.90	695.35	842.12	510.24	994.78	514.11
38.004	0	0.12	0.12	0.03	0.12	0.07	0.14	0.06	4.16	1.10	99.72	0.33	1.94	98.43	0.27	0.76	0.24	0.01	7.73	1.10	0.45	0.11	0.00	4.16	0.57	0.02	0.05	0.11	6.33	0.02	0.03	2.95	6.08	0.00	0.00	0.00	-2.94	1.30	3.12	36.74	152.18	807.82	463.42	1026.24	694.43	843.38	511.03	995.53	514.21
38.037	0	0.13	0.13	0.03	0.13	0.07	0.14	0.06	4.01	1.03	99.71	0.33	1.60	97.94	0.26	0.72	0.23	0.01	7.89	1.03	0.36	0.09	0.00	4.01	0.45	0.02	0.05	0.08	7.08	0.02	0.02	1.30	5.57	0.00	0.00	0.00	-2.96	2.69	3.38	36.68	152.73	808.46	463.89	1026.55	694.47	843.95	510.96	996.62	515.19
38.071	0	0.13	0.12	0.03	0.12	0.07	0.14	0.06	3.12	1.06	99.73	0.33	2.13	98.06	0.24	0.62	0.25	0.01	7.66	1.06	0.28	0.07	0.00	3.12	0.46	0.02	0.05	0.10	7.36	0.02	0.01	0.73	5.88	0.00	0.00	0.00	-2.36	2.38	3.29	36.72	154.60	809.59	464.46	1026.49	693.95	843.48	510.90	997.99	516.19
38.104	0	0.13	0.13	0.03	0.12	0.06	0.14	0.06	3.62	1.09	99.72	0.33	0.75	97.79	0.25	0.58	0.28	0.01	6.16	1.09	0.35	0.09	0.00	3.62	0.53	0.02	0.04	0.12	6.13	0.02	0.01	0.52	5.39	0.00	0.00	0.00	-2.76	3.04	3.45	36.63	153.09	810.31	464.95	1025.75	692.72	844.41	510.92	997.40	516.34
38.138	0	0.12	0.12	0.03	0.12	0.06	0.13	0.06	3.18	1.16	99.73	0.33	0.94	97.96	0.22	0.61	0.31	0.02	5.57	1.16	0.44	0.16	0.00	3.18	0.55	0.01	0.03	0.11	5.60	0.02	0.01	0.71	5.72	0.00	0.00	0.00	-3.06	2.64	3.62	36.66	153.81	810.75	464.75	1026.14	691.80	844.67	511.27	998.40	515.95
38.171	0	0.12	0.13	0.02	0.12	0.06	0.14	0.06	3.21	1.15	99.73	0.33	0.79	98.05	0.18	0.61	0.31	0.02	5.99	1.15	0.50	0.23	0.00	3.21	0.52	0.01	0.02	0.09	4.62	0.01	0.01	0.72	5.43	0.00	0.00	0.00	-2.93	2.42	3.76	36.68	154.41	810.20	464.42	1026.53	692.25	844.46	511.46	998.80	515.86
38.204	0	0.12	0.13	0.02	0.12	0.06	0.14	0.06	3.14	1.42	99.73	0.33	0.04	97.42	0.17	0.67	0.35	0.02	5.35	1.42	0.74	0.43	0.00	3.14	0.46	0.01	0.02	0.05	3.92	0.01	0.01	1.56	5.05	0.00	0.00	0.00	-3.55	3.85	3.07	36.26	150.16	812.01	465.60	1025.73	691.91	846.24	510.96	996.31	515.88
38.238	0	0.12	0.13	0.02	0.12	0.06	0.15	0.06	4.10	1.24	99.71	0.33	0.00	97.83	0.16	0.65	0.43	0.02	5.85	1.24	0.82	0.52	0.00	4.10	0.69	0.01	0.02	0.07	2.21	0.01	0.01	0.27	4.70	0.00	0.00	0.00	-3.45	2.96	3.74	36.43	151.58	812.64	465.88	1027.58	692.43	847.53	512.37	999.05	516.65
38.271	0	0.12	0.14	0.02	0.12	0.06	0.15	0.06	4.16	1.15	99.70	0.33	0.00	98.03	0.18	0.58	0.46	0.02	6.11	1.15	0.89	0.46	0.00	4.16	0.87	0.01	0.02	0.15	2.20	0.01	0.01	0.76	4.57	0.00	0.00	0.00	-2.63	2.47	3.80	36.57	153.38	812.49	465.55	1027.77	692.57	846.77	512.02	1000.06	517.02
38.304	0	0.12	0.14	0.02	0.12	0.06	0.15	0.06	4.24	1.12	99.70	0.33	0.00	97.84	0.19	0.50	0.50	0.02	6.59	1.12	0.96	0.49	0.00	4.24	1.16	0.01	0.02	0.26	1.77	0.01	0.01	1.80	4.48	0.00	0.00	0.00	-2.70	2.93	3.51	36.39	151.79	813.40	466.41	1027.88	693.37	847.72	511.93	999.40	517.69
38.338	0	0.12	0.14	0.02	0.12	0.06	0.16	0.06	5.32	0.99	99.67	0.33	0.00	97.45	0.17	0.54	0.57	0.02	7.19	0.99	0.77	0.63	0.00	5.32	1.36	0.01	0.02	0.52	1.10	0.01	0.01	0.48	3.93	0.00	0.00	0.00	-3.26	3.78	3.37	36.25	151.04	814.06	467.22	1028.33	693.94	848.50	512.61	999.43	518.10
38.371	0	0.12	0.14	0.02	0.12	0.06	0.17	0.06	5.76	1.00	99.66	0.33	0.00	96.65	0.14	0.54	0.61	0.01	9.17	1.00	0.81	0.84	0.00	5.76	1.42	0.01	0.03	0.44	1.11	0.01	0.01	0.55	4.18	0.00	0.00	0.00	-4.51	5.19	2.58	36.05	151.22	815.89	468.70	1028.74	693.95	848.62	513.74	999.78	518.32
38.405	0	0.12	0.14	0.03	0.12	0.07	0.18	0.06	6.57	0.90	99.63	0.33	0.00	96.96	0.12	0.46	0.73	0.01	10.14	0.90	0.64	1.28	0.00	6.57	1.78	0.01	0.04	0.36	0.91	0.01	0.01	0.48	3.95	0.00	0.00	0.00	-4.91	4.69	2.70	35.90	150.14	816.01	468.96	1028.35	693.52	849.14	513.83	999.22	518.32
38.438	0	0.12	0.15	0.03	0.12	0.07	0.19	0.06	7.12	1.00	99.61	0.33	0.00	96.93	0.11	0.44	0.83	0.01	10.49	1.00	0.70	1.13	0.00	7.12	1.84	0.01	0.05	0.28	0.90	0.01	0.01	0.71	3.66	0.00	0.00	0.00	-5.05	4.73	2.42	35.92	151.56	816.29	468.53	1029.00	693.44	848.59	513.44	1000.08	517.97
38.471	0	0.12	0.14	0.02	0.12	0.08	0.19	0.06	6.83	0.72	99.61	0.34	0.74	96.25	0.10	0.41	0.75	0.01	13.53	0.72	0.65	0.70	0.00	6.83	2.21	0.01	0.09	0.31	0.95	0.01	0.01	0.55	4.09	0.00	0.00	0.00	-4.89	5.78	2.22	35.82	151.82	816.24	468.45	1030.10	694.45	848.80	513.61	1000.54	518.45
38.505	0	0.12	0.14	0.02	0.12	0.07	0.19	0.06	6.78	0.76	99.62	0.33	0.13	96.22	0.09	0.41	0.84	0.01	11.79	0.76	0.50	0.31	0.00	6.78	1.59	0.01	0.14	0.34	0.99	0.01	0.01	0.42	4.07	0.00	0.00	0.00	-5.28	5.81	2.20	35.86	153.67	816.60	468.55	1031.16	694.95	848.57	513.80	1002.16	518.80
38.538	0	0.12	0.15	0.02	0.12	0.06	0.19	0.06	6.99	0.71	99.63	0.33	0.00	96.80	0.07	0.37	0.93	0.01	8.32	0.71	0.45	0.14	0.00	6.99	1.23	0.01	0.13	0.21	0.92	0.01	0.01	2.08	3.72	0.00	0.00	0.00	-4.40	4.95	1.57	35.90	151.49	818.19	469.17	1032.37	695.47	850.25	515.22	1001.70	518.79
38.571	0	0.12	0.14	0.02	0.12	0.06	0.18	0.06	6.62	1.02	99.64	0.33	0.00	97.22	0.08	0.32	1.00	0.01	8.47	1.02	0.56	0.12	0.00	6.62	1.08	0.01	0.16	0.18	1.02	0.01	0.01	4.03	4.08	0.00	0.00	0.00	-5.95	4.24	2.06	35.61	149.98	820.26	470.73	1033.37	695.87	853.10	515.70	1003.03	519.71
38.605	0	0.12	0.14	0.02	0.11	0.06	0.17	0.06	6.29	1.12	99.66	0.33	0.00	96.87	0.07	0.24	0.80	0.01	6.29	1.12	0.48	0.08	0.00	6.30	0.81	0.01	0.17	0.08	0.86	0.01	0.01	2.48	4.62	0.00	0.00	0.00	-7.29	4.84	1.76	35.52	149.71	821.98	471.34	1033.24	693.63	853.69	515.62	1003.33	520.05
38.638	0	0.12	0.14	0.02	0.11	0.05	0.17	0.06	5.12	0.89	99.67	0.33	0.00	97.61	0.08	0.25	0.75	0.01	5.12	0.89	0.47	0.06	0.00	6.39	0.60	0.01	0.19	0.05	0.79	0.01	0.01	4.64	4.58	0.00	0.00	0.00	-8.01	3.44	0.31	35.60	152.51	822.32	471.66	1034.16	693.36	851.18	517.59	1003.68	519.51
38.671	0	0.12	0.14	0.02	0.11	0.06	0.17	0.06	5.84	0.70	99.65	0.33	0.00	97.92	0.08	0.27	0.71	0.00	5.84	0.70	0.47	0.04	0.00	7.05	0.50	0.01	0.20	0.06	0.74	0.01	0.01	3.83	4.71	0.00	0.00	0.00	-7.62	2.75	0.39	35.69	151.61	822.59	471.30	1034.27	693.05	851.90	517.13	1003.49	519.28
38.705	0	0.11	0.13	0.02	0.11	0.05	0.17	0.06	5.14	0.51	99.66	0.33	0.00	98.02	0.09	0.25	0.66	0.00	4.04	0.51	0.25	0.01	0.00	7.30	0.43	0.01	0.26	0.08	0.77	0.01	0.01	1.62	5.14	0.00	0.00	0.00	-7.92	2.49	0.37	35.64	151.66	822.45	470.97	1034.44	693.02	851.86	516.85	1003.51	518.79
38.738	0	0.11	0.13	0.02	0.11	0.06	0.17	0.06	5.48	0.54	99.66	0.33	0.00	97.39	0.11	0.20	0.64	0.00	4.74	0.54	0.26	0.01	0.00	7.25	0.45	0.01	0.25	0.19	0.78	0.01	0.01	1.86	5.48	0.00	0.00	0.00	-6.43	3.91	0.81	35.97	152.27	822.12	469.69	1034.41	692.66	851.93	515.59	1004.18	518.26
38.772	0	0.11	0.12	0.02	0.10	0.08	0.16	0.06	6.42	0.55	99.69	0.33	1.52	96.84	0.10	0.19	0.53	0.00	6.50	0.55	0.24	0.01	0.00	6.42	0.47	0.00	0.22	0.43	0.70	0.01	0.01	1.03	6.92	0.00	0.00	0.00	-6.36	4.89	1.65	35.90	152.81	820.90	469.56	1033.44	692.97	851.60	514.47	1004.34	519.18
38.805	0	0.11	0.11	0.02	0.10	0.08	0.16	0.06	6.49	0.52	99.69	0.33	1.75	96.60	0.11	0.17	0.55	0.00	6.60	0.52	0.28	0.01	0.00	6.49	0.62	0.00	0.25	0.51	0.70	0.01	0.01	1.55	7.20	0.00	0.00	0.00	-7.11	5.27	1.58	35.54	149.53	821.41	470.12	1032.47	692.27	852.91	514.67	1002.39	518.53
38.838	0	0.10	0.11	0.02	0.10	0.09	0.15	0.06	6.06	0.30	99.69	0.33	3.23	97.67	0.10	0.17	0.54	0.00	8.85	0.30	0.28	0.01	0.00	6.06	0.63	0.00	0.27	0.58	0.69	0.01	0.01	4.86	7.57	0.00	0.00	0.00	-5.98	3.33	0.62	35.80	150.27	821.68	470.35	1033.65	693.20	852.10	516.32	1002.35	518.82
38.872	0	0.10	0.11	0.02	0.10	0.09	0.14	0.06	5.12	0.30	99.71	0.33	3.35	97.47	0.12	0.18	0.54	0.00	7.89	0.28	0.30	0.01	0.00	5.12	0.74	0.00	0.30	0.45	0.67	0.01	0.01	2.57	7.79	0.00	0.00	0.00	-6.40	3.75	0.99	35.80	150.79	821.84	469.68	1033.59	692.43	852.32	515.32	1003.08	517.96
38.905	0	0.10	0.11	0.02	0.10	0.09	0.15	0.06	5.34	0.33	99.71	0.33	2.95	97.26	0.12	0.17	0.58	0.00	7.36	0.29	0.33	0.01	0.00	5.34	0.95	0.00	0.30	0.45	0.76	0.01	0.01	1.20	7.77	0.00	0.00	0.00	-5.60	4.15	1.40	36.00	151.13	821.89	469.45	1032.64	691.56	852.19	514.88	1003.29	517.73
38.938	0	0.10	0.10	0.02	0.10	0.10	0.14	0.06	5.01	0.34	99.71	0.33	4.24	96.59	0.15	0.16	0.58	0.00	8.56	0.33	0.34	0.01	0.00	5.01	1.16	0.00	0.30	0.44	0.82	0.01	0.01	0.61	8.46	0.00	0.00	0.00	-5.83	5.29	1.77	35.81	149.36	821.75	469.67	1031.55	690.90	852.92	514.23	1002.24	518.14
38.972	0	0.10	0.10	0.02	0.10	0.12	0.14	0.06	4.79	0.35	99.72	0.33	5.82	96.52	0.14	0.16	0.53	0.00	9.68	0.33	0.35	0.01	0.00	4.79	1.36	0.00	0.32	0.42	0.80	0.00	0.01	1.37	9.45	0.00	0.00	0.00	-5.80	5.39	1.72	35.89	149.72	822.51	470.23	1031.49	690.23	853.05	514.49	1002.70	519.04
39.005	0	0.10	0.09	0.02	0.09	0.14	0.14	0.06	4.75	0.30	99.72	0.33	7.25	96.85	0.13	0.18	0.46	0.00	11.47	0.28	0.30	0.01	0.00	4.75	1.59	0.00	0.34	0.55	0.84	0.01	0.01	0.89	10.09	0.00	0.00	0.00	-5.78	4.88	0.93	35.95	149.66	823.19	470.14	1032.40	690.19	852.93	515.38	1002.56	518.25
39.038	0	0.09	0.09	0.02	0.09	0.17	0.14	0.06	5.32	0.28	99.67	0.36	8.32	96.98	0.14	0.18	0.39	0.00	13.14	0.22	0.28	0.01	0.00	5.32	2.17	0.00	0.35	0.65	0.82	0.00	0.01	1.88	10.70	0.00	0.00	0.00	-5.57	4.65	0.88	36.01	149.33	823.88	470.13	1033.34	690.47	853.85	515.44	1003.16	518.39
39.072	0	0.09	0.08	0.02	0.09	0.16	0.13	0.06	5.17	0.20	99.68	0.41	8.37	97.37	0.15	0.21	0.28	0.00	10.35	0.20	0.20	0.01	0.00	5.17	1.88	0.00	0.29	0.44	0.71	0.00	0.01	1.17	11.63	0.00	0.00	0.00	-5.54	3.94	0.67	36.00	149.69	823.74	470.34	1034.00	691.49	853.66	516.08	1003.33	518.56
39.105	0	0.09	0.08	0.02	0.09	0.14	0.12	0.06	4.80	0.19	99.72	0.44	7.78	97.50	0.14	0.27	0.24	0.00	7.45	0.18	0.19	0.00	0.00	4.80	1.89	0.00	0.20	0.36	0.68	0.00	0.01	1.32	12.08	0.00	0.00	0.00	-6.71	3.68	0.76	35.93	150.88	824.19	470.90	1033.85	690.96	853.32	516.28	1004.18	518.75
39.139	0	0.09	0.07	0.02	0.08	0.14	0.11	0.06	4.54	0.19	99.72	0.52	8.05	97.43	0.13	0.28	0.23	0.00	4.96	0.16	0.19	0.00	0.00	4.54	2.21	0.00	0.16	0.22	0.92	0.00	0.02	1.10	13.28	0.00	0.00	0.00	-6.95	3.83	0.90	35.92	150.99	824.15	470.39	1033.99	690.43	853.49	515.37	1004.43	518.75
39.172	0	0.08	0.07	0.02	0.08	0.16	0.11	0.06	4.45	0.21	99.67	0.61	9.40	97.46	0.13	0.28	0.23	0.00	5.48	0.14	0.21	0.00	0.00	4.45	2.39	0.00	0.13	0.29	0.97	0.00	0.02	0.64	14.38	0.00	0.00	0.00	-6.84	3.76	0.89	35.94	150.93	824.05	470.36	1034.04	690.63	853.47	515.43	1004.37	518.70
39.205	0	0.08	0.06	0.02	0.08	0.18	0.11	0.06	4.53	0.26	99.64	0.66	10.27	97.58	0.12	0.28	0.22	0.00	6.36	0.13	0.26	0.01	0.00	4.53	2.42	0.00	0.12	0.36	0.97	0.00	0.02	0.69	14.90	0.00	0.00	0.00	-7.13	3.53	0.87	35.88	150.55	823.95	470.24	1034.10	690.61	853.61	515.21	1004.12	518.61
39.239	0	0.08	0.06	0.02	0.08	0.21	0.10	0.06	4.32	0.29	99.58	0.79	11.78	97.77	0.11	0.30	0.17	0.00	6.34	0.12	0.29	0.01	0.00	4.32	2.06	0.00	0.09	0.30	0.95	0.00	0.02	0.98	16.18	0.00	0.00	0.00	-7.35	3.10	0.52	35.81	149.89	824.25	470.77	1034.23	690.93	853.74	516.09	1003.61	518.53
39.272	0	0.08	0.06	0.02	0.08	0.20	0.10	0.06	4.49	0.29	99.59	0.78	11.61	97.71	0.11	0.31	0.16	0.00	6.09	0.11	0.29	0.01	0.00	4.49	1.84	0.00	0.06	0.29	0.92	0.00	0.02	0.35	16.11	0.00	0.00	0.00	-7.40	3.23	0.56	35.87	150.59	824.21	470.42	1034.43	690.61	853.52	515.64	1004.08	518.58
39.305	0	0.08	0.06	0.02	0.08	0.20	0.10	0.06	4.16	0.25	99.60	0.82	11.84	97.65	0.08	0.36	0.13	0.00	5.22	0.11	0.25	0.01	0.00	4.16	1.16	0.00	0.05	0.19	0.88	0.00	0.02	1.36	16.39	0.00	0.00	0.00	-7.20	3.38	0.63	36.03	151.36	824.67	470.99	1034.45	690.84	853.45	516.36	1004.79	518.85
39.339	0	0.07	0.05	0.01	0.07	0.21	0.09	0.06	3.89	0.25	99.58	0.88	12.33	97.67	0.07	0.36	0.09	0.00	4.70	0.11	0.25	0.00	0.00	3.89	1.19	0.00	0.05	0.17	0.75	0.00	0.02	0.53	16.96	0.00	0.00	0.00	-7.25	3.31	0.31	35.96	150.26	824.63	470.38	1035.12	690.87	853.95	515.93	1004.18	518.43
39.372	0	0.07	0.05	0.01	0.07	0.21	0.09	0.06	3.85	0.25	99.59	0.87	12.26	97.76	0.06	0.38	0.08	0.00	4.62	0.12	0.25	0.00	0.00	3.85	1.06	0.00	0.05	0.17	0.68	0.00	0.02	1.50	16.88	0.00	0.00	0.00	-6.98	3.12	0.64	36.17	151.51	824.84	470.95	1034.67	690.87	853.57	516.38	1005.06	518.91
39.406	0	0.07	0.05	0.01	0.07	0.26	0.09	0.06	3.38	0.25	99.49	1.15	14.56	97.80	0.06	0.42	0.05	0.00	4.60	0.12	0.25	0.00	0.00	3.38	0.79	0.00	0.05	0.14	0.52	0.00	0.02	1.14	18.84	0.00	0.00	0.00	-6.78	3.04	0.18	36.19	150.48	824.89	470.39	1035.23	690.77	853.86	516.24	1004.32	518.39
39.439	0	0.07	0.05	0.01	0.07	0.24	0.09	0.06	3.26	0.26	99.51	1.12	14.29	97.68	0.04	0.45	0.04	0.00	4.31	0.12	0.26	0.00	0.00	3.26	0.59	0.00	0.04	0.12	0.43	0.00	0.02	2.05	18.61	0.00	0.00	0.00	-6.66	3.30	0.50	36.32	151.66	824.98	470.87	1034.91	690.91	853.53	516.55	1005.18	518.85
39.472	0	0.07	0.05	0.01	0.07	0.22	0.09	0.06	3.21	0.24	99.57	0.99	13.25	97.60	0.04	0.52	0.04	0.00	3.92	0.11	0.24	0.00	0.00	3.21	0.48	0.00	0.04	0.10	0.41	0.00	0.02	1.07	17.74	0.00	0.00	0.00	-6.69	3.47	0.26	36.25	150.88	824.70	470.14	1035.19	690.85	853.65	516.12	1004.52	517.99
39.506	0	0.08	0.06	0.01	0.08	0.17	0.09	0.06	3.12	0.25	99.66	0.73	11.00	97.61	0.04	0.52	0.04	0.00	3.80	0.12	0.25	0.00	0.00	3.12	0.49	0.00	0.04	0.11	0.31	0.00	0.02	1.83	15.65	0.00	0.00	0.00	-7.06	3.45	0.42	36.23	150.97	825.17	470.72	1035.25	690.84	854.06	516.30	1005.01	518.64
39.539	0	0.08	0.06	0.02	0.08	0.15	0.09	0.06	2.92	0.29	99.69	0.66	10.13	97.94	0.03	0.58	0.04	0.00	3.45	0.12	0.29	0.00	0.00	2.92	0.37	0.00	0.04	0.10	0.25	0.00	0.01	2.21	14.89	0.00	0.00	0.00	-7.84	2.69	0.45	36.18	152.20	825.86	470.77	1036.01	690.57	854.18	516.21	1006.36	518.61
39.572	0	0.08	0.06	0.02	0.08	0.15	0.09	0.06	3.07	0.31	99.69	0.65	10.01	97.89	0.03	0.57	0.03	0.00	3.52	0.13	0.31	0.00	0.00	3.07	0.42	0.00	0.04	0.12	0.24	0.00	0.01	0.86	14.81	0.00	0.00	0.00	-7.45	2.82	0.60	36.22	152.31	825.61	470.43	1036.14	690.77	854.24	515.83	1006.53	518.68
39.606	0	0.08	0.06	0.02	0.08	0.15	0.10	0.06	3.50	0.33	99.69	0.64	9.90	97.75	0.03	0.59	0.03	0.00	3.93	0.13	0.33	0.00	0.00	3.50	0.39	0.00	0.03	0.12	0.24	0.00	0.01	0.61	14.68	0.00	0.00	0.00	-7.74	3.15	0.61	36.03	151.48	825.55	470.23	1036.42	691.06	854.79	515.56	1006.25	518.32
39.639	0	0.08	0.07	0.02	0.08	0.15	0.10	0.06	3.26	0.34	99.70	0.60	9.57	97.49	0.04	0.51	0.04	0.00	4.15	0.14	0.34	0.00	0.00	3.26	0.34	0.00	0.04	0.09	0.26	0.00	0.01	0.66	14.20	0.00	0.00	0.00	-7.31	3.70	0.29	36.03	151.67	825.21	469.63	1037.10	691.75	854.49	515.76	1006.15	517.49
39.672	0	0.08	0.07	0.02	0.08	0.16	0.10	0.06	3.45	0.37	99.67	0.61	10.23	97.39	0.05	0.45	0.03	0.00	5.68	0.14	0.37	0.01	0.00	3.45	0.42	0.00	0.04	0.15	0.26	0.00	0.01	0.72	14.31	0.00	0.00	0.00	-6.87	3.90	0.67	36.23	153.40	825.04	468.83	1037.28	691.25	854.09	514.69	1007.46	517.58
39.706	0	0.08	0.07	0.02	0.08	0.14	0.11	0.06	3.42	0.37	99.72	0.48	8.68	96.95	0.07	0.42	0.03	0.00	6.30	0.16	0.37	0.01	0.00	3.42	0.47	0.00	0.06	0.19	0.23	0.00	0.01	0.76	12.61	0.00	0.00	0.00	-5.43	4.70	1.35	36.45	153.66	825.23	468.72	1037.08	691.42	854.79	514.24	1008.39	518.13
39.739	0	0.09	0.08	0.02	0.09	0.14	0.11	0.06	3.59	0.37	99.73	0.44	8.32	96.16	0.07	0.42	0.03	0.00	6.85	0.22	0.37	0.01	0.00	3.59	0.49	0.00	0.06	0.23	0.25	0.00	0.01	0.27	12.11	0.00	0.00	0.00	-3.87	5.90	1.50	36.58	152.48	825.13	468.11	1037.10	691.46	855.56	513.64	1007.97	518.36
39.773	0	0.09	0.08	0.02	0.09	0.13	0.11	0.06	3.66	0.41	99.74	0.40	7.62	96.53	0.09	0.41	0.05	0.00	7.12	0.31	0.41	0.02	0.00	3.66	0.53	0.00	0.07	0.29	0.27	0.00	0.01	0.42	11.42	0.00	0.00	0.00	-3.67	5.38	1.54	36.57	152.49	825.30	468.11	1037.16	691.44	855.69	513.70	1008.12	518.29
39.806	0	0.09	0.09	0.02	0.09	0.12	0.12	0.06	4.30	0.47	99.76	0.36	6.40	96.69	0.14	0.38	0.06	0.00	6.83	0.42	0.47	0.02	0.00	4.30	0.69	0.00	0.08	0.27	0.34	0.00	0.01	0.49	10.63	0.00	0.00	0.00	-3.96	5.13	1.72	36.46	152.96	825.50	468.18	1037.26	691.37	855.82	513.56	1008.71	518.33
39.839	0	0.09	0.09	0.02	0.09	0.12	0.13	0.06	4.78	0.55	99.75	0.36	6.39	96.75	0.21	0.36	0.08	0.01	7.37	0.55	0.53	0.03	0.00	4.78	0.78	0.00	0.10	0.25	0.42	0.00	0.01	0.29	10.61	0.00	0.00	0.00	-3.17	5.04	1.79	36.54	152.32	825.42	468.23	1037.09	691.70	856.10	513.75	1008.35	518.45
39.873	0	0.10	0.09	0.02	0.09	0.11	0.14	0.06	5.81	0.69	99.73	0.33	4.82	96.80	0.25	0.36	0.13	0.01	7.11	0.66	0.69	0.05	0.00	5.81	1.02	0.00	0.13	0.25	0.61	0.00	0.01	0.42	9.69	0.00	0.00	0.00	-4.06	4.95	1.73	36.34	151.76	825.83	468.33	1037.26	691.28	856.60	513.54	1008.28	518.31
39.906	0	0.10	0.10	0.02	0.10	0.10	0.14	0.06	6.36	0.79	99.71	0.33	3.85	96.71	0.27	0.38	0.15	0.01	6.62	0.79	0.70	0.05	0.00	6.36	1.63	0.00	0.16	0.27	0.69	0.00	0.01	0.54	9.28	0.00	0.00	0.00	-3.87	5.09	1.60	36.36	151.39	826.05	468.49	1037.13	691.18	856.67	513.89	1008.00	518.14
39.939	0	0.10	0.10	0.02	0.10	0.09	0.16	0.06	7.35	0.80	99.69	0.33	2.76	97.29	0.26	0.39	0.18	0.01	6.48	0.80	0.67	0.04	0.00	7.35	1.85	0.00	0.15	0.34	0.83	0.00	0.01	0.91	8.67	0.00	0.00	0.00	-5.88	4.10	1.00	36.28	153.81	827.27	468.64	1038.93	690.64	856.23	514.22	1009.99	518.05
39.973	0	0.10	0.11	0.02	0.10	0.08	0.17	0.06	7.93	0.83	99.65	0.33	0.88	96.55	0.29	0.43	0.26	0.02	5.49	0.83	0.75	0.03	0.00	8.98	2.13	0.00	0.15	0.43	1.08	0.00	0.01	0.43	7.93	0.00	0.00	0.00	-3.96	5.34	1.63	36.50	152.38	827.18	468.43	1038.46	691.06	857.45	513.74	1009.76	518.48
40.006	0	0.10	0.10	0.02	0.10	0.08	0.17	0.06	8.20	0.76	99.65	0.33	1.33	97.27	0.32	0.40	0.26	0.02	5.98	0.76	0.72	0.02	0.00	8.85	2.44	0.00	0.17	0.56	1.10	0.00	0.01	1.22	8.20	0.00	0.00	0.00	-5.72	4.13	1.64	36.23	152.93	827.23	469.15	1038.04	690.49	856.98	513.76	1009.82	519.04
40.039	0	0.10	0.10	0.02	0.10	0.10	0.18	0.06	8.68	0.82	99.64	0.33	2.36	97.03	0.37	0.35	0.32	0.02	8.03	0.71	0.82	0.02	0.00	9.15	2.99	0.00	0.22	0.78	1.40	0.00	0.01	0.81	8.68	0.00	0.00	0.00	-4.96	4.57	1.71	36.25	152.23	826.76	468.70	1037.84	690.65	857.09	513.39	1009.22	518.95
40.073	0	0.11	0.10	0.02	0.10	0.12	0.19	0.06	9.30	0.89	99.63	0.33	3.46	96.82	0.39	0.33	0.51	0.02	10.77	0.67	0.89	0.04	0.00	9.30	3.24	0.00	0.29	1.03	2.13	0.01	0.01	0.91	8.89	0.00	0.00	0.00	-4.68	4.91	1.92	36.20	151.88	827.02	468.83	1037.91	690.84	857.69	513.38	1009.46	519.10
40.106	0	0.10	0.09	0.02	0.10	0.20	0.18	0.06	8.51	0.97	99.60	0.51	7.92	97.05	0.43	0.35	0.56	0.02	17.68	0.78	0.97	0.05	0.00	8.51	3.13	0.00	0.32	0.93	2.31	0.01	0.01	0.68	10.12	0.00	0.00	0.00	-3.89	4.53	2.25	36.39	152.57	826.93	468.15	1038.07	690.83	857.77	512.79	1010.22	518.67
40.140	0	0.10	0.09	0.02	0.10	0.26	0.20	0.06	9.69	0.96	99.47	0.74	9.53	96.81	0.46	0.29	0.82	0.02	21.75	0.78	0.96	0.07	0.00	9.69	3.06	0.00	0.39	0.85	2.75	0.01	0.01	0.67	10.47	0.00	0.00	0.00	-4.44	4.94	1.88	36.25	151.22	827.23	468.80	1038.11	690.96	858.17	513.44	1009.30	518.99
40.173	0	0.10	0.09	0.02	0.10	0.33	0.20	0.06	8.59	0.98	99.34	0.83	11.57	97.29	0.52	0.29	1.01	0.02	24.47	0.92	0.98	0.07	0.00	8.59	2.71	0.01	0.43	0.82	2.89	0.01	0.01	0.61	11.02	0.00	0.00	0.00	-4.31	4.09	2.32	36.26	151.41	826.72	468.20	1038.07	691.13	858.31	512.58	1009.60	518.70
40.206	0	0.10	0.08	0.02	0.09	0.50	0.19	0.06	7.97	1.11	99.00	1.08	15.35	97.02	0.53	0.35	0.94	0.02	28.79	1.11	0.91	0.07	0.00	7.97	2.74	0.01	0.57	0.92	3.09	0.01	0.01	0.48	12.64	0.00	0.00	0.00	-3.20	4.59	2.18	36.33	149.87	826.87	468.62	1037.42	691.33	858.64	513.47	1008.42	518.55
40.240	0	0.09	0.06	0.02	0.09	0.60	0.16	0.06	6.75	1.18	98.79	0.87	17.63	96.64	0.55	0.29	1.20	0.02	26.94	1.18	0.73	0.05	0.00	6.75	2.48	0.01	0.79	1.35	3.69	0.02	0.01	0.36	15.26	0.00	0.00	0.00	-2.86	5.21	2.28	36.46	149.81	827.09	469.12	1036.98	691.13	858.70	513.75	1008.40	519.26
40.273	0	0.09	0.06	0.02	0.09	0.53	0.15	0.06	6.38	1.24	98.94	0.71	16.77	97.01	0.57	0.28	1.23	0.02	24.34	1.24	0.66	0.04	0.00	6.38	2.45	0.01	0.85	1.58	3.59	0.02	0.01	0.70	15.41	0.00	0.00	0.00	-4.54	4.60	1.92	36.29	150.48	827.64	469.56	1037.64	690.67	858.55	513.82	1008.91	519.79
40.306	0	0.09	0.06	0.02	0.09	0.45	0.14	0.06	6.37	1.21	99.10	0.79	15.50	97.01	0.52	0.28	1.31	0.02	19.83	1.21	0.63	0.03	0.00	6.37	2.66	0.01	0.85	2.24	3.74	0.02	0.01	1.05	16.21	0.00	0.00	0.00	-4.68	4.61	1.75	36.33	150.81	827.71	469.51	1037.81	690.60	858.31	513.96	1009.01	519.62
40.340	0	0.09	0.06	0.02	0.08	0.35	0.13	0.06	5.49	1.07	99.31	0.85	14.06	97.28	0.45	0.28	1.16	0.02	14.19	1.07	0.62	0.02	0.00	5.49	2.80	0.01	0.75	1.93	3.19	0.02	0.01	0.80	16.71	0.00	0.00	0.00	-4.62	4.11	1.23	36.55	152.82	828.02	468.97	1039.29	690.92	857.56	514.33	1010.31	519.06
40.373	0	0.09	0.06	0.02	0.09	0.23	0.13	0.06	5.76	0.78	99.53	0.71	10.60	97.58	0.41	0.25	1.18	0.02	9.96	0.78	0.66	0.02	0.00	5.76	3.10	0.01	0.83	2.32	2.87	0.02	0.01	0.68	15.37	0.00	0.00	0.00	-5.19	3.51	1.54	36.35	151.86	826.98	469.06	1038.48	691.47	857.47	514.01	1009.25	518.98
40.407	0	0.09	0.06	0.02	0.08	0.22	0.12	0.06	5.11	0.63	99.57	0.78	10.24	97.19	0.38	0.27	1.07	0.02	6.97	0.63	0.57	0.02	0.00	5.11	3.37	0.01	0.84	2.97	2.25	0.01	0.01	0.49	16.12	0.00	0.00	0.00	-5.12	4.29	1.44	36.41	152.57	826.19	468.61	1038.44	691.55	856.61	513.62	1009.08	519.14
40.440	0	0.09	0.06	0.02	0.08	0.23	0.12	0.06	4.97	0.57	99.53	0.85	11.05	96.98	0.38	0.29	1.11	0.02	7.33	0.52	0.57	0.02	0.00	4.97	3.50	0.01	0.87	2.56	2.10	0.01	0.01	0.23	16.66	0.00	0.00	0.00	-4.40	4.66	1.94	36.57	151.78	826.72	468.99	1037.85	691.49	857.56	513.76	1009.25	519.13
40.473	0	0.09	0.06	0.02	0.08	0.22	0.12	0.06	4.93	0.51	99.56	0.77	10.61	96.76	0.37	0.28	0.94	0.03	7.57	0.44	0.51	0.02	0.00	4.93	3.35	0.01	0.72	2.77	1.76	0.01	0.01	0.28	16.03	0.00	0.00	0.00	-4.48	5.01	1.80	36.64	152.08	827.20	469.07	1037.80	690.79	857.48	513.83	1009.47	519.12
40.507	0	0.08	0.06	0.02	0.08	0.25	0.12	0.06	4.70	0.55	99.51	0.84	11.42	97.93	0.32	0.26	0.99	0.02	8.37	0.41	0.55	0.02	0.00	4.70	4.45	0.01	0.59	2.34	1.54	0.01	0.01	9.89	16.58	0.00	0.00	0.00	-5.35	2.71	1.54	36.67	151.66	827.39	469.87	1037.01	690.34	857.00	514.73	1008.60	518.81
40.540	0	0.08	0.06	0.02	0.08	0.26	0.12	0.06	5.17	0.54	99.48	0.79	11.68	97.40	0.31	0.29	0.87	0.02	10.23	0.42	0.54	0.02	0.00	5.17	5.13	0.01	0.59	1.81	1.41	0.01	0.01	19.66	16.19	0.00	0.00	0.00	-3.11	3.88	2.04	36.90	150.01	826.41	469.78	1035.94	690.95	857.44	514.32	1007.33	520.07
40.573	0	0.08	0.06	0.02	0.08	0.28	0.12	0.06	5.42	0.58	99.44	0.80	12.24	97.35	0.31	0.35	0.79	0.02	11.30	0.46	0.58	0.02	0.00	5.42	4.69	0.01	0.55	1.68	1.35	0.01	0.01	16.94	16.22	0.00	0.00	0.00	-2.93	3.98	1.54	36.82	149.51	826.05	469.13	1036.64	691.17	857.28	514.11	1006.68	519.83
40.607	0	0.09	0.07	0.02	0.09	0.17	0.14	0.06	6.80	0.72	99.65	0.52	7.57	97.92	0.27	0.34	0.73	0.02	8.96	0.44	0.72	0.02	0.00	6.80	5.00	0.01	0.53	1.58	1.07	0.01	0.01	12.55	13.23	0.00	0.00	0.00	-4.43	2.74	0.97	36.73	151.59	826.34	469.85	1036.43	690.93	855.55	515.68	1007.11	518.68
40.640	0	0.09	0.08	0.02	0.09	0.14	0.16	0.06	7.67	0.70	99.69	0.45	5.50	97.94	0.21	0.34	0.73	0.01	7.32	0.43	0.70	0.02	0.00	7.67	5.53	0.00	0.47	1.12	1.03	0.01	0.01	7.32	12.19	0.00	0.00	0.00	-5.17	2.68	1.26	36.64	152.11	826.27	470.15	1035.71	690.45	855.24	515.51	1007.31	518.65
40.673	0	0.10	0.08	0.02	0.09	0.11	0.16	0.06	7.85	0.63	99.69	0.39	4.05	97.75	0.17	0.34	0.63	0.01	5.55	0.41	0.63	0.02	0.00	7.85	4.42	0.00	0.38	0.77	0.91	0.01	0.01	17.46	11.20	0.00	0.00	0.00	-5.74	3.15	0.73	36.36	149.75	827.12	470.91	1036.35	690.99	856.54	516.56	1006.27	518.55
40.707	0	0.11	0.10	0.02	0.10	0.08	0.20	0.06	8.23	0.57	99.60	0.33	0.00	97.43	0.12	0.34	0.52	0.01	3.95	0.30	0.57	0.01	0.00	10.63	5.46	0.00	0.34	0.74	0.68	0.00	0.01	4.72	8.23	0.00	0.00	0.00	-5.41	3.83	1.42	36.51	150.78	827.02	470.93	1035.48	690.38	856.37	515.88	1007.12	519.06
40.740	0	0.10	0.10	0.02	0.10	0.09	0.19	0.06	9.20	0.36	99.62	0.33	1.18	95.89	0.10	0.33	0.45	0.01	5.35	0.27	0.36	0.02	0.00	9.93	5.66	0.00	0.40	0.63	0.67	0.00	0.01	4.87	9.20	0.00	0.00	0.00	-4.45	6.25	2.32	36.68	151.56	825.89	470.93	1033.58	689.90	855.62	514.90	1007.09	520.25
40.774	0	0.10	0.10	0.02	0.10	0.11	0.23	0.06	9.34	0.36	99.54	0.39	1.55	96.87	0.10	0.34	0.39	0.01	9.34	0.32	0.36	0.03	0.00	13.12	4.37	0.00	0.37	0.69	0.53	0.00	0.01	4.20	8.64	0.00	0.00	0.00	-3.40	4.83	1.57	36.66	149.84	824.73	470.10	1032.77	689.30	854.57	514.75	1004.32	519.79
40.807	0	0.10	0.10	0.02	0.10	0.13	0.21	0.06	11.53	0.47	99.58	0.43	3.87	96.92	0.10	0.29	0.35	0.01	12.09	0.34	0.47	0.04	0.00	11.53	3.63	0.00	0.31	0.61	0.47	0.00	0.01	4.32	9.10	0.00	0.00	0.00	-3.19	4.75	1.73	36.53	150.25	823.59	470.36	1032.41	690.47	853.79	515.00	1003.95	520.49
40.840	0	0.10	0.10	0.02	0.10	0.18	0.21	0.06	11.01	0.57	99.57	0.60	6.66	96.64	0.10	0.26	0.37	0.01	17.37	0.36	0.57	0.10	0.00	11.01	3.46	0.00	0.27	0.42	0.50	0.00	0.01	4.24	9.45	0.00	0.00	0.00	-3.34	5.20	2.20	36.46	150.78	822.92	470.50	1032.14	691.32	853.64	514.87	1004.31	520.73
40.874	0	0.09	0.09	0.02	0.09	0.22	0.20	0.06	10.46	1.01	99.57	0.60	8.24	96.92	0.12	0.29	0.35	0.01	18.09	0.49	1.01	0.25	0.00	10.46	2.94	0.00	0.28	0.26	0.48	0.00	0.02	3.97	10.52	0.00	0.00	0.00	-2.27	4.76	2.41	36.74	151.89	822.33	470.86	1031.14	691.39	852.54	515.28	1004.30	521.52
40.907	0	0.09	0.09	0.02	0.09	0.23	0.19	0.06	9.92	1.23	99.54	0.58	8.89	96.97	0.15	0.33	0.39	0.01	18.17	0.78	1.23	0.49	0.00	9.92	2.48	0.00	0.28	0.18	0.51	0.00	0.02	7.41	10.94	0.00	0.00	0.00	-3.12	4.67	2.26	36.53	151.23	821.95	470.73	1030.95	691.24	852.39	515.03	1003.50	521.15
40.940	0	0.09	0.08	0.02	0.09	0.23	0.17	0.06	9.42	1.56	99.54	0.50	9.08	96.97	0.19	0.36	0.41	0.01	16.51	1.24	1.56	0.79	0.00	9.42	2.72	0.00	0.32	0.14	0.52	0.00	0.02	10.39	11.84	0.00	0.00	0.00	-1.84	4.68	2.51	36.66	150.25	821.23	470.86	1030.16	691.95	852.40	515.28	1002.53	521.48
40.974	0	0.09	0.07	0.02	0.08	0.26	0.17	0.06	9.31	2.49	99.48	0.51	10.06	97.32	0.25	0.35	0.53	0.01	16.75	2.49	2.06	0.89	0.00	9.31	2.20	0.00	0.33	0.12	0.60	0.00	0.02	18.56	12.79	0.00	0.00	0.00	-2.55	4.04	2.23	36.52	149.99	821.21	470.99	1029.86	691.68	852.01	515.66	1001.91	520.73
41.007	0	0.10	0.07	0.02	0.08	0.31	0.16	0.06	8.94	4.94	99.37	0.56	11.71	97.50	0.32	0.35	0.61	0.01	18.63	4.94	2.45	1.26	0.00	8.94	1.70	0.00	0.25	0.09	0.70	0.00	0.02	25.23	13.58	0.00	0.00	0.00	-2.30	3.67	1.91	36.51	149.97	820.85	470.76	1029.11	690.90	851.09	515.71	1000.99	520.35
41.040	0	0.10	0.06	0.02	0.08	0.36	0.15	0.06	8.06	7.20	99.27	0.65	13.34	97.23	0.34	0.41	0.66	0.01	18.88	7.20	2.47	1.31	0.00	8.06	1.46	0.00	0.22	0.08	0.81	0.01	0.02	19.91	14.76	0.00	0.00	0.00	-2.57	4.21	2.14	36.39	148.83	820.17	471.09	1028.06	691.08	851.06	515.70	999.82	520.41
41.074	0	0.11	0.06	0.02	0.08	0.38	0.14	0.06	7.06	7.06	99.23	0.66	14.13	97.35	0.34	0.52	0.86	0.01	19.60	9.19	2.21	1.52	0.00	7.06	1.38	0.00	0.22	0.06	0.79	0.01	0.02	5.91	14.89	0.00	0.00	0.00	-2.57	3.98	2.29	36.40	149.22	820.02	471.74	1027.41	691.01	850.65	515.98	999.77	521.40
41.107	0	0.12	0.06	0.02	0.08	0.42	0.14	0.06	6.42	6.42	99.17	0.70	15.21	97.24	0.34	0.55	0.94	0.01	20.27	11.65	1.86	1.44	0.00	6.42	1.20	0.00	0.21	0.05	0.82	0.01	0.02	11.60	15.31	0.00	0.00	0.00	-1.98	4.18	2.13	36.51	149.68	819.64	471.54	1027.51	691.39	850.11	516.19	999.69	521.41
41.141	0	0.11	0.05	0.02	0.07	0.55	0.11	0.06	4.83	4.83	98.90	1.14	18.72	97.22	0.36	0.62	1.00	0.01	18.38	12.10	1.43	0.81	0.00	4.83	1.11	0.00	0.19	0.05	0.85	0.01	0.02	6.71	18.74	0.00	0.00	0.00	-2.82	4.23	2.53	36.48	149.52	819.10	471.89	1026.12	690.57	849.70	515.61	999.09	521.95
41.174	0	0.11	0.04	0.01	0.07	0.68	0.11	0.06	4.77	4.77	98.63	1.43	20.70	96.87	0.34	0.70	1.05	0.01	19.11	12.78	1.53	0.93	0.00	4.77	0.93	0.00	0.17	0.04	0.86	0.01	0.02	8.75	20.33	0.00	0.00	0.00	-2.00	4.83	2.30	36.63	148.67	819.40	472.19	1026.70	691.39	850.30	516.30	998.85	522.44
41.207	0	0.10	0.04	0.01	0.07	0.61	0.10	0.06	4.94	4.94	98.79	1.41	19.98	96.52	0.31	0.78	0.88	0.01	17.21	9.79	1.16	0.64	0.00	4.94	0.90	0.00	0.15	0.06	0.91	0.01	0.02	2.94	20.22	0.00	0.00	0.00	-4.57	5.39	1.71	36.22	147.59	820.28	473.36	1027.13	691.37	850.80	517.32	998.31	522.25
41.241	0	0.08	0.04	0.01	0.07	0.64	0.10	0.06	4.51	4.51	98.72	1.64	20.77	96.50	0.28	0.89	1.06	0.01	16.22	6.81	0.87	0.47	0.00	4.51	0.91	0.01	0.14	0.09	1.03	0.01	0.01	2.23	21.21	0.00	0.00	0.00	-4.66	5.41	1.63	36.21	147.74	819.90	473.45	1026.85	691.51	850.30	517.51	997.97	522.26
41.274	0	0.08	0.04	0.01	0.07	0.57	0.10	0.06	4.91	4.04	98.85	1.54	19.84	96.43	0.27	1.05	0.92	0.01	15.11	4.04	0.73	0.38	0.00	4.91	1.07	0.01	0.16	0.11	1.01	0.01	0.01	2.64	20.80	0.00	0.00	0.00	-4.38	5.51	1.74	36.25	148.12	819.25	473.46	1026.29	691.79	849.64	517.63	997.69	522.23
41.307	0	0.08	0.04	0.01	0.07	0.42	0.10	0.06	5.03	2.61	99.16	1.24	17.22	97.31	0.23	1.12	0.93	0.01	12.46	2.61	0.53	0.17	0.00	5.03	1.21	0.01	0.15	0.18	1.11	0.01	0.01	4.12	19.38	0.00	0.00	0.00	-6.03	4.06	0.61	36.04	148.72	819.84	473.79	1027.10	691.58	848.68	519.03	997.39	520.98
41.341	0	0.08	0.05	0.01	0.08	0.32	0.12	0.06	6.40	1.94	99.36	0.96	14.32	97.45	0.21	1.15	0.93	0.01	11.31	1.94	0.53	0.12	0.00	6.40	1.32	0.01	0.13	0.17	1.14	0.02	0.01	3.28	17.53	0.00	0.00	0.00	-5.94	3.78	0.79	36.04	148.73	819.44	473.99	1026.35	691.57	848.29	519.10	997.01	521.07
41.374	0	0.08	0.05	0.01	0.08	0.35	0.12	0.06	6.88	1.40	99.31	1.02	14.80	96.37	0.18	1.19	0.82	0.01	11.64	1.40	0.61	0.14	0.00	6.88	1.49	0.01	0.12	0.12	1.12	0.01	0.01	3.63	17.99	0.00	0.00	0.00	-2.87	5.61	1.34	36.56	148.44	818.67	473.75	1025.27	691.98	848.21	518.87	996.62	522.18
41.408	0	0.07	0.05	0.01	0.07	0.36	0.12	0.06	7.61	1.09	99.28	1.05	15.05	96.29	0.13	1.17	0.70	0.01	12.14	1.09	0.64	0.20	0.00	7.61	1.40	0.01	0.10	0.06	1.19	0.01	0.01	3.23	18.16	0.00	0.00	0.00	-3.99	5.71	1.34	36.11	147.20	818.38	474.48	1024.32	691.84	848.21	519.13	995.37	522.38
41.441	0	0.07	0.05	0.01	0.07	0.40	0.12	0.06	7.77	0.82	99.20	1.14	15.97	96.55	0.11	0.99	0.61	0.01	12.81	0.82	0.61	0.21	0.00	7.77	1.53	0.01	0.11	0.06	1.33	0.02	0.00	2.67	18.77	0.00	0.00	0.00	-5.85	5.34	1.30	35.52	145.80	817.74	474.65	1023.98	692.06	848.35	518.84	994.12	521.96
41.474	0	0.07	0.05	0.02	0.07	0.40	0.13	0.06	8.60	0.85	99.19	1.08	15.61	96.98	0.11	0.89	0.61	0.01	13.70	0.85	0.60	0.30	0.00	8.60	1.71	0.01	0.12	0.07	1.34	0.02	0.00	2.07	18.36	0.00	0.00	0.00	-5.26	4.65	1.39	35.54	146.00	816.67	474.42	1023.90	693.18	847.77	518.91	993.74	521.99
41.508	0	0.08	0.05	0.02	0.07	0.37	0.14	0.06	9.42	0.93	99.27	1.02	14.67	96.94	0.11	0.81	0.43	0.01	12.73	0.93	0.52	0.25	0.00	9.42	1.51	0.01	0.14	0.09	1.30	0.02	0.00	3.78	17.95	0.00	0.00	0.00	-6.43	4.72	1.18	35.26	146.63	816.23	474.51	1024.09	693.41	847.09	518.96	993.69	522.00
41.541	0	0.08	0.05	0.02	0.08	0.33	0.13	0.06	9.35	1.16	99.35	0.93	13.73	96.64	0.10	0.81	0.38	0.01	11.89	1.16	0.71	0.36	0.00	9.35	1.22	0.01	0.11	0.07	1.29	0.02	0.00	5.08	17.36	0.00	0.00	0.00	-3.82	5.20	1.88	36.02	149.02	816.34	474.80	1022.66	692.66	846.07	519.18	995.04	523.18
41.574	0	0.08	0.05	0.02	0.08	0.29	0.13	0.06	8.73	1.27	99.41	0.91	13.12	96.42	0.11	0.75	0.39	0.01	10.38	1.27	0.75	0.36	0.00	8.73	0.98	0.01	0.11	0.05	1.33	0.02	0.00	4.76	17.17	0.00	0.00	0.00	-5.38	5.53	1.97	35.55	147.26	816.70	475.68	1021.73	692.20	846.75	519.53	993.97	522.76
41.608	0	0.08	0.06	0.02	0.08	0.27	0.14	0.06	9.94	1.45	99.47	0.81	11.85	96.01	0.12	0.78	0.31	0.01	10.22	1.45	0.82	0.42	0.00	9.94	0.80	0.01	0.12	0.02	1.40	0.02	0.00	8.01	16.35	0.00	0.00	0.00	-4.96	6.10	2.18	35.69	148.08	816.55	475.75	1021.12	691.79	846.23	519.51	994.27	523.08
41.641	0	0.08	0.05	0.02	0.08	0.31	0.14	0.06	10.56	1.66	99.39	0.90	12.86	95.36	0.12	0.76	0.32	0.01	11.24	1.66	0.87	0.54	0.00	10.56	0.90	0.01	0.14	0.02	1.45	0.02	0.00	5.66	17.13	0.00	0.00	0.00	-3.65	6.88	2.23	36.17	151.89	815.33	474.86	1020.68	691.37	843.61	519.58	995.46	522.95
41.674	0	0.08	0.05	0.02	0.08	0.35	0.16	0.06	12.05	2.05	99.30	0.93	13.40	95.95	0.14	0.72	0.30	0.01	13.11	2.05	0.76	0.47	0.00	12.05	1.22	0.01	0.15	0.04	1.47	0.02	0.00	4.93	17.35	0.00	0.00	0.00	-3.90	6.18	2.19	36.14	151.98	815.32	475.10	1020.30	691.26	843.31	519.47	995.24	523.14
41.708	0	0.08	0.05	0.02	0.08	0.38	0.17	0.06	13.65	2.22	99.24	0.94	13.48	95.78	0.14	0.83	0.34	0.01	14.62	2.22	0.84	0.57	0.00	13.65	1.30	0.00	0.14	0.06	1.58	0.01	0.00	4.75	17.38	0.00	0.00	0.00	-5.20	6.39	2.08	35.91	152.04	814.80	475.48	1020.25	691.76	842.87	519.91	994.87	523.01
41.741	0	0.08	0.05	0.02	0.08	0.36	0.18	0.06	14.01	2.62	99.28	0.88	12.78	96.31	0.15	0.86	0.35	0.01	14.40	2.62	0.89	0.57	0.00	14.01	1.17	0.00	0.11	0.08	1.48	0.02	0.00	3.30	16.92	0.00	0.00	0.00	-4.93	5.68	1.83	35.83	151.04	813.70	475.30	1020.52	693.45	842.63	519.94	993.63	523.02
41.775	0	0.09	0.06	0.02	0.08	0.27	0.18	0.06	14.54	3.32	99.45	0.79	10.29	96.06	0.15	0.79	0.49	0.01	11.10	3.32	1.09	0.64	0.00	14.54	1.25	0.00	0.08	0.04	1.47	0.01	0.00	7.61	16.21	0.00	0.00	0.00	-5.06	6.03	1.84	35.74	149.64	813.03	475.26	1019.75	693.56	842.62	519.93	992.23	522.54
41.808	0	0.09	0.06	0.02	0.08	0.26	0.18	0.06	13.78	3.22	99.48	0.79	10.08	96.51	0.14	0.66	0.56	0.01	10.33	3.22	1.16	0.59	0.00	13.78	1.41	0.00	0.09	0.05	1.51	0.01	0.00	17.16	16.18	0.00	0.00	0.00	-4.51	5.40	1.76	36.00	150.31	812.61	474.93	1019.81	693.79	841.99	519.88	992.28	522.48
41.841	0	0.09	0.06	0.02	0.08	0.27	0.19	0.06	14.58	3.80	99.46	0.77	9.84	96.36	0.14	0.67	0.57	0.01	11.13	3.80	1.16	0.62	0.00	14.58	1.93	0.00	0.10	0.07	1.70	0.01	0.00	89.71	15.99	0.00	0.00	0.00	-3.76	5.62	1.27	36.28	146.92	813.02	475.71	1018.96	693.66	842.89	521.00	989.80	522.51
41.875	0	0.09	0.06	0.02	0.08	0.30	0.19	0.06	13.98	4.64	99.39	0.77	10.79	96.89	0.14	0.60	0.73	0.01	13.40	4.64	1.19	0.56	0.00	13.98	2.31	0.00	0.12	0.11	1.84	0.01	0.00	89.94	15.97	0.00	0.00	0.00	-5.51	4.81	1.56	36.20	147.19	814.36	476.37	1017.73	690.98	843.12	520.52	990.29	522.42
41.908	0	0.10	0.06	0.02	0.08	0.37	0.22	0.06	15.84	5.33	99.26	0.86	11.46	96.97	0.15	0.47	0.81	0.01	17.76	5.33	1.20	0.56	0.00	15.84	2.54	0.00	0.12	0.26	1.62	0.01	0.00	65.12	15.54	0.00	0.00	0.00	-5.83	4.68	0.86	35.96	147.45	812.23	473.97	1019.91	692.61	842.22	518.97	989.65	521.36
41.941	0	0.11	0.07	0.02	0.08	0.36	0.29	0.06	19.07	5.98	99.28	1.25	9.65	97.15	0.15	0.39	1.01	0.01	19.74	5.98	1.36	0.72	0.00	19.07	2.65	0.01	0.14	0.51	1.70	0.01	0.00	61.99	14.24	0.00	0.00	0.00	-4.07	4.36	1.66	36.65	150.08	812.83	474.43	1017.65	690.70	840.99	519.27	991.06	521.41
41.975	0	0.12	0.07	0.02	0.09	0.28	0.31	0.06	17.62	6.78	99.38	1.15	7.00	96.72	0.13	0.32	1.06	0.01	17.62	6.78	1.37	0.66	0.00	20.05	2.84	0.01	0.16	0.52	1.56	0.01	0.00	33.72	12.96	0.00	0.00	0.00	-4.29	5.09	1.06	36.64	149.14	811.60	474.06	1017.24	690.96	839.96	519.39	989.09	521.02
42.008	0	0.12	0.08	0.02	0.09	0.21	0.29	0.06	13.52	6.43	99.42	0.82	5.22	95.94	0.13	0.29	0.98	0.01	13.52	6.43	1.03	0.50	0.00	19.39	2.60	0.01	0.19	0.44	1.42	0.01	0.00	12.80	12.47	0.00	0.00	0.00	-5.16	6.18	1.59	36.45	147.74	810.80	474.00	1017.44	692.26	841.01	518.59	988.72	521.18
42.041	0	0.11	0.08	0.02	0.09	0.16	0.31	0.06	11.73	5.64	99.39	0.72	3.00	96.74	0.13	0.28	1.03	0.01	10.72	5.64	0.84	0.45	0.00	20.28	2.89	0.01	0.20	0.25	1.34	0.01	0.00	18.73	11.73	0.00	0.00	0.00	-5.07	5.05	1.41	36.53	145.38	809.97	473.34	1017.12	692.69	841.36	518.53	986.73	519.60
42.075	0	0.12	0.09	0.02	0.09	0.15	0.34	0.06	11.20	6.45	99.31	0.78	1.41	96.22	0.13	0.28	1.14	0.01	9.70	6.45	0.88	0.42	0.00	22.41	2.28	0.01	0.18	0.10	1.37	0.01	0.00	6.48	11.20	0.00	0.00	0.00	-5.71	5.82	0.36	36.24	144.67	808.14	471.91	1018.58	694.65	840.36	518.37	985.03	517.90
42.108	0	0.12	0.09	0.02	0.09	0.13	0.30	0.06	10.61	5.77	99.39	0.61	1.14	96.96	0.12	0.26	1.05	0.01	8.42	5.77	0.96	0.51	0.00	20.26	1.43	0.01	0.13	0.03	1.52	0.02	0.00	9.79	10.61	0.00	0.00	0.00	-5.24	4.69	0.63	36.52	143.68	808.94	471.73	1018.51	693.46	841.51	517.48	985.19	518.54
42.142	0	0.11	0.10	0.02	0.10	0.11	0.33	0.06	9.51	4.06	99.34	0.63	0.00	96.31	0.11	0.25	0.98	0.01	7.66	4.06	1.76	0.62	0.00	21.58	1.31	0.01	0.10	0.02	1.55	0.02	0.00	8.78	9.51	0.00	0.00	0.00	-4.19	5.69	0.82	37.07	143.69	809.09	471.64	1017.10	692.22	841.10	517.48	984.79	518.02
42.175	0	0.11	0.10	0.02	0.10	0.10	0.29	0.06	9.01	3.26	99.42	0.54	0.00	96.00	0.11	0.27	0.89	0.01	7.83	3.26	1.44	0.40	0.00	19.05	0.95	0.01	0.08	0.02	1.81	0.02	0.00	25.08	9.01	0.00	0.00	0.00	-4.25	6.11	0.71	37.28	144.26	808.72	470.64	1016.94	691.24	840.44	516.56	984.69	517.19
42.208	0	0.11	0.10	0.02	0.10	0.10	0.27	0.06	8.78	2.77	99.46	0.47	0.00	97.31	0.12	0.32	0.88	0.01	7.54	2.77	0.97	0.21	0.00	17.63	0.62	0.01	0.07	0.03	2.05	0.02	0.00	3.38	8.78	0.00	0.00	0.00	-2.81	4.07	0.57	37.64	145.23	807.33	469.04	1017.55	692.31	839.36	516.12	984.59	515.89
42.242	0	0.11	0.11	0.02	0.10	0.10	0.27	0.06	8.58	2.33	99.46	0.49	0.00	97.48	0.16	0.35	0.83	0.01	8.58	2.33	0.85	0.13	0.00	16.89	0.57	0.01	0.05	0.05	2.49	0.02	0.00	7.54	8.05	0.00	0.00	0.00	-3.33	3.73	0.85	37.70	144.80	808.40	470.02	1017.76	692.07	840.52	516.26	985.31	517.21
42.275	0	0.11	0.10	0.02	0.10	0.10	0.24	0.06	8.53	2.29	99.52	0.42	0.86	96.90	0.18	0.32	0.76	0.01	8.53	2.29	0.66	0.13	0.00	15.04	0.48	0.01	0.05	0.03	2.64	0.02	0.00	6.31	8.29	0.00	0.00	0.00	-4.63	4.78	0.25	37.64	146.54	808.81	470.42	1017.97	691.25	839.30	516.84	985.84	517.31
42.308	0	0.11	0.10	0.02	0.10	0.13	0.24	0.06	11.56	2.42	99.53	0.51	3.09	96.59	0.20	0.33	0.62	0.01	11.56	2.42	0.79	0.16	0.00	14.59	0.46	0.01	0.06	0.04	3.22	0.02	0.00	7.82	9.04	0.00	0.00	0.00	-5.64	5.28	-0.34	37.56	148.40	807.56	470.62	1016.83	690.84	836.50	517.63	984.90	516.90
42.342	0	0.11	0.10	0.02	0.10	0.17	0.23	0.06	13.97	2.41	99.53	0.65	5.42	94.30	0.24	0.36	0.54	0.01	15.66	2.41	0.97	0.32	0.00	13.97	0.65	0.02	0.08	0.06	3.49	0.03	0.00	7.20	9.49	0.00	0.00	0.00	-4.20	7.97	-0.66	37.92	147.83	804.64	470.52	1014.60	691.97	833.91	518.36	981.73	516.89
42.375	0	0.11	0.09	0.02	0.10	0.23	0.23	0.06	13.38	2.34	99.53	0.84	8.06	94.53	0.30	0.37	0.50	0.01	19.87	2.34	0.93	0.27	0.00	13.38	1.15	0.02	0.14	0.11	3.71	0.03	0.00	5.51	10.21	0.00	0.00	0.00	-0.77	7.76	-1.29	39.09	147.02	801.73	470.28	1012.32	693.13	831.00	519.70	978.01	517.29
42.409	0	0.11	0.09	0.02	0.10	0.29	0.19	0.06	9.63	2.54	99.42	0.78	11.28	94.91	0.38	0.38	0.31	0.01	22.55	2.54	0.66	0.18	0.00	9.63	1.15	0.02	0.16	0.22	5.91	0.04	0.00	6.42	10.89	0.00	0.00	0.00	-3.10	7.37	-1.19	39.11	150.73	798.49	469.54	1010.41	692.68	826.62	518.71	977.34	516.67
42.442	0	0.11	0.08	0.02	0.10	0.23	0.15	0.06	6.63	1.83	99.54	0.42	10.40	94.99	0.53	0.39	0.22	0.01	16.89	1.83	0.71	0.09	0.00	6.63	1.59	0.02	0.22	0.60	5.67	0.04	0.01	2.69	11.59	0.00	0.00	0.00	-1.89	7.29	-1.23	39.57	150.29	791.08	468.07	1005.21	693.80	820.49	517.56	970.78	516.67
42.475	0	0.10	0.08	0.02	0.10	0.17	0.14	0.06	6.02	1.48	99.65	0.41	8.32	93.41	0.69	0.45	0.19	0.01	12.20	1.48	0.71	0.05	0.00	6.02	2.17	0.02	0.29	0.93	5.08	0.04	0.01	1.35	11.52	0.00	0.00	0.00	-5.62	8.74	-0.82	38.79	147.35	787.38	467.74	1001.99	693.62	819.05	515.47	966.39	515.71
42.509	0	0.10	0.08	0.02	0.10	0.15	0.13	0.06	4.82	1.39	99.70	0.44	7.63	93.42	0.71	0.41	0.17	0.01	8.51	1.39	0.72	0.05	0.00	4.82	2.59	0.01	0.36	1.09	6.20	0.03	0.01	2.00	12.09	0.00	0.00	0.00	-1.00	8.74	-1.36	40.27	148.90	784.50	467.83	998.02	693.58	814.20	517.78	963.09	515.68
42.542	0	0.11	0.08	0.02	0.10	0.15	0.12	0.06	3.98	1.71	99.70	0.45	7.54	94.10	0.79	0.47	0.17	0.01	8.22	1.71	0.97	0.06	0.00	3.98	3.56	0.02	0.45	1.40	6.52	0.03	0.01	0.28	12.25	0.00	0.00	0.00	-0.55	8.15	-2.46	40.31	150.11	778.81	465.76	993.23	691.65	807.06	517.12	957.13	513.72
42.575	0	0.11	0.07	0.02	0.10	0.17	0.12	0.06	3.43	1.28	99.65	0.49	9.38	94.34	0.70	0.49	0.16	0.01	9.71	1.28	0.71	0.08	0.00	3.43	3.23	0.02	0.35	0.39	8.22	0.04	0.01	0.15	12.82	0.00	0.00	0.00	-2.47	7.94	-2.90	39.61	147.02	775.71	466.57	989.15	691.57	804.62	517.89	951.53	512.36
42.609	0	0.10	0.06	0.02	0.10	0.32	0.11	0.06	2.81	0.89	99.37	0.76	15.03	93.42	0.55	0.49	0.11	0.01	14.16	0.89	0.51	0.07	0.00	2.81	2.74	0.01	0.33	0.18	10.48	0.04	0.01	0.44	15.92	0.00	0.00	0.00	-2.13	8.74	-3.18	39.52	147.72	770.70	468.26	984.45	693.70	799.11	520.36	946.67	513.50
42.642	0	0.10	0.05	0.02	0.10	0.48	0.10	0.06	2.33	0.92	99.03	0.89	18.89	93.66	0.41	0.55	0.11	0.01	19.59	0.92	0.52	0.10	0.00	2.33	1.75	0.02	0.28	0.06	13.27	0.05	0.01	1.30	16.99	0.00	0.00	0.00	-2.37	8.53	-3.76	39.21	147.43	764.70	469.84	978.91	695.53	792.86	522.64	940.06	514.55
42.675	0	0.11	0.05	0.03	0.10	0.84	0.10	0.06	1.92	1.05	98.32	1.77	23.62	94.11	0.28	0.67	0.10	0.01	25.81	1.05	0.46	0.14	0.00	1.92	1.67	0.02	0.27	0.03	17.55	0.08	0.01	0.70	18.78	0.00	0.00	0.00	-1.03	8.14	-3.68	39.33	149.48	758.84	470.16	974.65	697.72	786.77	523.73	936.04	515.76
42.709	0	0.10	0.03	0.03	0.09	3.04	0.09	0.06	1.43	1.43	93.92	7.46	34.86	93.59	0.15	0.69	0.08	0.01	38.95	2.00	0.57	0.26	0.00	1.43	0.97	0.02	0.24	0.02	23.05	0.10	0.01	2.47	23.85	0.00	0.00	0.00	-0.24	8.59	-3.54	39.20	148.13	753.88	470.91	969.48	699.06	782.63	524.58	930.51	516.13
42.742	0	0.11	0.03	0.03	0.09	5.04	0.09	0.06	1.24	1.24	89.92	14.39	39.34	90.90	0.09	0.68	0.08	0.01	44.11	3.16	0.73	0.48	0.00	1.24	0.66	0.02	0.24	0.01	27.03	0.11	0.01	2.81	25.95	0.00	0.00	0.00	-0.48	10.49	-2.65	38.80	148.23	749.14	472.15	964.11	700.71	778.59	525.29	926.54	516.29
42.776	0	0.11	0.02	0.03	0.09	15.25	0.08	0.06	0.86	0.86	69.51	39.16	50.02	90.69	0.07	0.80	0.07	0.01	54.34	4.08	0.52	0.43	0.00	0.86	0.40	0.02	0.32	0.02	33.51	0.16	0.01	3.39	31.69	0.00	0.00	0.00	-1.58	10.62	-2.92	38.41	147.79	746.16	473.67	960.18	701.02	775.10	526.89	922.52	516.47
42.809	0	0.12	0.02	0.03	0.09	17.22	0.07	0.06	0.64	0.64	65.56	47.49	51.57	90.12	0.05	0.84	0.08	0.02	53.24	5.01	0.64	0.77	0.00	0.64	0.29	0.01	0.37	0.02	38.84	0.18	0.01	4.94	33.55	0.00	0.00	0.00	-0.92	10.95	-2.57	38.22	146.62	742.81	475.29	956.03	701.84	772.32	527.60	918.70	519.25
42.842	0	0.12	0.01	0.03	0.09	14.10	0.06	0.06	0.60	0.60	71.80	32.73	50.07	91.78	0.04	0.99	0.08	0.02	46.59	7.20	0.73	0.91	0.00	0.60	0.24	0.02	0.50	0.03	37.78	0.18	0.01	2.03	34.80	0.00	0.00	0.00	-0.41	9.93	-2.67	38.32	147.07	740.77	476.46	952.33	701.00	769.08	528.77	915.90	520.35
42.876	0	0.14	0.01	0.03	0.09	16.77	0.06	0.06	0.34	0.34	66.47	36.46	52.41	90.80	0.04	1.18	0.08	0.02	44.08	11.02	0.69	1.01	0.00	0.34	0.19	0.01	0.59	0.03	42.34	0.23	0.01	1.09	37.91	0.00	0.00	0.00	-1.63	10.55	-2.25	38.08	146.92	738.65	477.31	949.14	700.18	766.94	528.28	913.71	521.70
42.909	0	0.16	0.01	0.03	0.08	21.32	0.05	0.06	0.31	0.31	57.36	36.92	55.15	93.01	0.04	1.13	0.09	0.02	44.36	15.68	0.80	1.69	0.00	0.31	0.18	0.01	0.73	0.02	42.31	0.23	0.00	1.65	40.43	0.00	0.00	0.00	-0.83	9.06	-2.94	38.12	146.04	737.86	477.91	947.82	700.02	765.56	529.63	911.41	522.11
42.942	0	0.14	0.01	0.02	0.07	33.26	0.05	0.06	0.25	0.25	41.74	42.63	60.79	91.15	0.04	1.06	0.10	0.02	46.51	16.89	0.59	0.90	0.00	0.25	0.15	0.01	0.99	0.03	43.13	0.28	0.00	0.93	44.79	0.00	0.00	0.00	-2.08	10.34	-2.91	37.95	146.98	736.09	477.60	946.14	698.98	763.36	528.71	910.20	522.28
42.976	0	0.15	0.00	0.03	0.07	64.49	0.03	0.06	0.17	0.17	10.51	78.24	72.60	92.35	0.05	1.18	0.13	0.03	51.10	17.65	0.47	0.82	0.00	0.17	0.14	0.01	1.13	0.02	58.16	0.45	0.00	1.87	54.04	0.00	0.00	0.00	-1.44	9.55	-2.85	38.24	148.84	736.11	478.67	945.31	699.48	762.08	530.50	910.70	522.40
43.009	0	0.14	0.00	0.03	0.06	76.10	0.03	0.06	0.16	0.16	0.00	83.49	77.43	91.38	0.05	1.11	0.14	0.03	55.67	18.66	0.42	0.60	0.00	0.16	0.13	0.01	1.27	0.03	56.44	0.46	0.00	2.80	56.75	0.00	0.00	0.00	-2.55	10.19	-2.76	37.95	147.54	735.71	479.22	943.71	698.54	761.87	530.23	909.21	522.53
43.042	0	0.15	0.00	0.03	0.06	88.43	0.03	0.06	0.12	0.16	0.00	93.14	85.36	94.83	0.06	1.05	0.16	0.03	59.01	21.56	0.41	0.46	0.00	0.12	0.12	0.02	1.34	0.03	64.23	0.65	0.00	2.68	62.90	0.00	0.00	0.00	-2.12	7.45	-2.64	38.05	147.15	734.91	480.32	941.39	698.31	760.62	531.30	907.55	523.12
43.076	0	0.11	0.00	0.02	0.05	95.11	0.02	0.06	0.08	0.17	0.00	98.29	94.37	94.81	0.06	1.03	0.17	0.03	57.79	18.67	0.41	0.34	0.00	0.08	0.08	0.01	1.37	0.01	67.65	0.74	0.00	0.65	71.88	0.00	0.00	0.00	-2.25	7.48	-1.90	37.70	143.98	735.38	481.57	940.05	698.50	762.66	531.16	906.47	524.06
43.109	0	0.10	0.00	0.02	0.04	96.19	0.02	0.06	0.07	0.19	0.00	98.81	96.83	95.62	0.07	0.90	0.19	0.03	57.90	18.28	0.40	0.27	0.00	0.07	0.05	0.01	1.47	0.01	68.45	0.70	0.00	0.22	74.15	0.00	0.00	0.00	-3.35	6.59	-1.31	37.69	142.60	736.11	482.43	938.99	697.11	763.86	531.61	906.26	524.04
43.143	0	0.08	0.00	0.02	0.04	97.56	0.02	0.06	0.11	0.26	0.00	99.47	99.66	95.62	0.11	0.85	0.26	0.03	56.10	16.54	0.35	0.15	0.00	0.06	0.04	0.01	1.54	0.00	66.48	0.67	0.00	0.35	79.20	0.00	0.00	0.00	-2.71	6.59	-1.19	37.92	141.48	737.03	482.59	938.63	696.36	764.83	530.98	906.16	524.50
43.176	0	0.06	0.00	0.01	0.03	98.51	0.01	0.06	0.12	0.30	0.00	99.68	99.64	94.63	0.12	0.84	0.30	0.02	58.80	13.93	0.37	0.15	0.00	0.04	0.03	0.00	1.64	0.00	63.48	0.59	0.00	0.45	82.34	0.00	0.00	0.00	-4.30	7.66	-1.47	37.90	141.01	738.54	482.51	939.11	694.79	765.78	530.10	906.66	523.89
43.209	0	0.07	0.00	0.01	0.03	98.47	0.01	0.06	0.14	0.32	0.00	99.68	99.62	94.81	0.14	0.81	0.32	0.02	58.22	15.12	0.39	0.14	0.00	0.04	0.02	0.00	1.48	0.00	65.76	0.59	0.00	0.23	82.37	0.00	0.00	0.00	-3.97	7.48	-1.42	38.31	142.54	738.22	481.61	939.41	694.36	765.02	529.38	907.44	523.56
43.243	0	0.06	0.00	0.01	0.03	98.64	0.01	0.06	0.19	0.38	0.00	99.74	99.57	95.54	0.19	0.82	0.38	0.01	57.58	15.54	0.42	0.10	0.00	0.03	0.02	0.00	1.51	0.00	62.15	0.52	0.00	0.18	83.75	0.00	0.00	0.00	-2.58	6.68	-1.31	38.98	140.75	739.62	481.79	938.50	692.58	766.30	529.31	906.93	523.55
43.276	0	0.06	0.00	0.01	0.03	98.19	0.01	0.06	0.27	0.42	0.00	99.72	99.52	95.73	0.27	0.89	0.42	0.01	53.55	14.42	0.43	0.08	0.00	0.03	0.01	0.00	1.30	0.00	65.87	0.54	0.00	0.12	83.23	0.00	0.00	0.00	-3.84	6.45	-0.54	39.13	141.61	738.94	481.06	937.78	691.31	765.98	527.97	907.50	522.98
43.309	0	0.06	0.00	0.01	0.03	97.18	0.01	0.06	0.29	0.46	0.00	99.73	99.58	95.17	0.29	1.02	0.46	0.01	45.07	11.28	0.25	0.04	0.00	0.03	0.01	0.00	0.99	0.00	68.48	0.50	0.00	0.15	83.44	0.00	0.00	0.00	-2.23	7.09	0.27	39.64	143.39	736.23	479.09	938.99	693.45	765.23	527.33	908.54	522.72
43.343	0	0.06	0.00	0.02	0.04	94.89	0.01	0.06	0.32	0.49	0.00	99.73	96.54	95.37	0.32	1.34	0.49	0.01	33.94	9.43	0.21	0.05	0.00	0.02	0.01	0.00	0.82	0.00	73.87	0.58	0.00	0.18	83.56	0.00	0.00	0.00	-0.82	6.87	0.69	40.23	143.11	735.60	478.77	938.82	692.77	765.49	529.33	908.42	522.09
43.376	0	0.07	0.00	0.02	0.04	93.41	0.01	0.06	0.28	0.45	0.00	99.69	94.37	95.14	0.28	1.71	0.45	0.01	30.99	9.72	0.16	0.06	0.00	0.03	0.01	0.00	0.67	0.00	77.65	0.62	0.00	0.15	82.64	0.00	0.00	0.00	-0.32	7.13	1.31	40.47	142.81	735.09	477.95	939.99	693.59	766.65	529.00	909.29	522.06
43.410	0	0.08	0.00	0.02	0.04	92.95	0.01	0.06	0.27	0.46	0.00	99.72	93.91	96.63	0.27	2.09	0.46	0.01	28.74	11.86	0.22	0.14	0.00	0.02	0.01	0.00	0.50	0.00	81.83	0.74	0.00	0.17	83.14	0.00	0.00	0.00	-0.31	5.22	1.11	40.82	143.30	735.48	477.50	940.62	693.25	766.67	529.22	909.75	521.23
43.443	0	0.09	0.00	0.03	0.05	90.59	0.01	0.06	0.31	0.44	0.00	99.60	91.06	97.08	0.31	2.13	0.44	0.01	27.47	10.40	0.24	0.13	0.00	0.03	0.02	0.00	0.35	0.00	83.27	0.70	0.00	0.49	80.96	0.00	0.00	0.00	-1.52	4.49	0.98	40.81	143.18	735.76	475.93	944.76	696.36	768.76	527.29	911.77	520.33
43.476	0	0.08	0.00	0.03	0.05	84.12	0.01	0.07	0.38	0.43	0.00	99.28	85.79	97.64	0.38	2.90	0.43	0.02	24.05	7.13	0.21	0.08	0.00	0.03	0.02	0.00	0.29	0.00	80.82	0.67	0.00	0.71	77.35	0.00	0.00	0.00	-0.33	3.40	1.45	41.16	139.85	737.46	476.86	946.50	697.94	772.61	528.08	912.32	521.78
43.510	0	0.08	0.00	0.03	0.06	79.92	0.01	0.07	0.38	0.38	0.00	99.00	83.18	97.68	0.51	3.30	0.38	0.02	23.13	5.34	0.20	0.04	0.00	0.03	0.03	0.00	0.28	0.01	79.37	0.70	0.00	0.90	75.26	0.00	0.00	0.00	0.48	3.30	1.23	41.51	137.77	740.19	475.53	952.34	700.61	777.71	527.88	915.29	520.70
43.543	0	0.07	0.00	0.02	0.05	80.62	0.01	0.07	0.34	0.34	0.00	98.96	83.46	98.54	0.60	2.93	0.34	0.02	24.42	4.84	0.17	0.03	0.00	0.02	0.04	0.00	0.27	0.02	75.41	0.66	0.00	0.66	75.00	0.00	0.00	0.00	0.73	0.92	1.31	41.88	136.29	743.39	475.43	955.21	700.14	781.53	528.21	917.59	520.30
43.576	0	0.06	0.00	0.02	0.05	81.91	0.01	0.06	0.37	0.37	0.00	98.85	83.90	98.70	0.87	2.41	0.37	0.02	27.09	5.13	0.13	0.02	0.00	0.03	0.06	0.00	0.24	0.04	69.07	0.58	0.00	0.60	74.40	0.00	0.00	0.00	-0.75	0.36	1.65	42.09	138.66	746.41	474.91	958.77	699.61	783.96	527.01	922.46	520.13
43.610	0	0.06	0.00	0.02	0.05	84.80	0.02	0.06	0.36	0.36	0.00	97.74	84.39	98.74	1.31	1.73	0.36	0.02	39.22	5.37	0.15	0.01	0.00	0.03	0.07	0.00	0.23	0.06	63.76	0.56	0.00	0.24	70.12	0.00	0.00	0.00	-0.97	0.21	1.72	42.23	138.63	748.82	474.29	961.56	699.52	786.63	525.98	925.13	519.76
43.643	0	0.06	0.00	0.02	0.05	85.98	0.02	0.07	0.37	0.37	0.00	97.85	84.90	97.89	2.39	1.36	0.37	0.01	40.28	5.84	0.20	0.02	0.00	0.04	0.10	0.00	0.19	0.12	59.59	0.53	0.00	1.02	70.43	0.00	0.00	0.00	-3.77	2.82	0.96	41.91	138.31	752.95	474.88	965.88	699.97	790.29	525.99	928.43	519.07
43.676	0	0.05	0.00	0.01	0.05	77.62	0.02	0.07	0.35	0.35	0.00	96.69	79.84	98.09	2.96	0.99	0.35	0.01	35.66	4.36	0.27	0.03	0.00	0.05	0.16	0.00	0.17	0.21	54.09	0.47	0.00	0.12	67.67	0.00	0.00	0.00	-1.96	2.30	1.60	42.31	138.44	753.64	473.16	967.39	699.44	791.97	524.60	930.29	518.55
43.710	0	0.05	0.00	0.01	0.04	66.44	0.03	0.07	0.39	0.34	8.56	93.27	74.34	98.16	3.53	1.00	0.34	0.01	34.91	4.66	0.46	0.04	0.00	0.08	0.24	0.00	0.16	0.39	42.83	0.38	0.00	0.41	63.03	0.00	0.00	0.00	-2.78	2.13	1.14	42.55	141.15	756.16	473.95	968.10	697.81	791.75	525.11	932.75	518.64
43.743	0	0.04	0.00	0.01	0.04	66.00	0.03	0.07	0.75	0.34	9.00	93.05	73.96	98.07	3.54	0.78	0.34	0.01	35.00	5.77	0.67	0.04	0.00	0.09	0.30	0.00	0.16	0.75	34.81	0.35	0.00	0.31	62.81	0.00	0.00	0.00	0.18	2.35	1.46	43.04	140.14	758.10	473.47	968.83	696.67	793.93	525.07	933.93	518.90
43.777	0	0.03	0.00	0.01	0.03	59.17	0.03	0.06	0.76	0.26	15.83	89.35	71.35	97.86	2.71	0.71	0.26	0.01	35.57	5.00	0.61	0.02	0.00	0.11	0.36	0.00	0.13	0.76	20.46	0.30	0.00	0.26	59.90	0.00	0.00	0.00	0.00	2.89	1.18	43.00	140.83	759.21	472.84	970.01	696.36	794.43	524.04	935.14	518.31
43.810	0	0.03	0.00	0.01	0.03	58.67	0.03	0.07	0.94	0.28	16.33	84.79	70.48	98.21	3.01	0.76	0.29	0.02	40.21	5.24	0.60	0.01	0.00	0.14	0.45	0.00	0.10	0.94	13.72	0.28	0.00	0.08	57.36	0.00	0.00	0.00	-0.32	1.98	0.88	42.73	138.00	759.52	472.74	969.26	695.44	795.30	523.66	933.16	517.48
43.843	0	0.03	0.00	0.01	0.03	68.18	0.03	0.07	1.44	0.29	6.82	86.45	73.65	98.29	2.92	0.82	0.32	0.02	45.82	5.32	0.53	0.01	0.00	0.16	0.58	0.00	0.10	1.44	11.20	0.29	0.00	0.08	58.20	0.00	0.00	0.00	1.33	1.74	1.26	43.09	138.90	760.84	473.66	969.06	694.43	795.82	525.27	934.55	518.59
43.877	0	0.02	0.00	0.00	0.02	79.65	0.03	0.07	2.61	0.20	0.00	91.46	78.53	98.12	2.94	0.81	0.32	0.02	50.11	5.87	0.58	0.02	0.00	0.20	0.86	0.00	0.12	2.61	3.60	0.20	0.00	0.26	61.42	0.00	0.00	0.00	2.53	2.22	1.81	43.04	140.21	762.66	474.86	969.72	694.40	796.98	525.92	937.09	520.72
43.910	0	0.02	0.00	0.00	0.02	79.24	0.03	0.06	2.71	0.20	0.00	90.69	78.27	97.93	2.53	0.83	0.32	0.02	50.83	4.81	0.66	0.02	0.00	0.20	0.71	0.00	0.14	2.71	2.95	0.20	0.00	0.32	60.83	0.00	0.00	0.00	2.98	2.71	1.24	42.52	140.22	765.22	475.78	971.54	695.22	798.55	526.30	938.68	521.53
43.943	0	0.02	0.00	0.00	0.02	70.46	0.03	0.06	1.89	0.18	4.54	90.88	75.25	97.77	1.96	0.76	0.27	0.02	42.25	3.84	0.41	0.01	0.00	0.18	0.52	0.00	0.16	1.89	1.82	0.15	0.00	0.15	60.97	0.00	0.00	0.00	3.56	3.11	1.70	41.92	139.61	767.68	477.38	972.96	696.11	801.26	526.68	940.85	523.95
43.977	0	0.01	0.00	0.00	0.01	77.52	0.02	0.06	0.94	0.20	0.00	96.58	79.88	97.17	1.39	0.73	0.24	0.02	35.98	2.53	0.25	0.01	0.00	0.20	0.43	0.00	0.18	0.94	1.07	0.14	0.00	0.27	67.45	0.00	0.00	0.00	6.39	4.32	2.03	41.63	138.99	768.20	477.66	973.95	697.21	802.72	528.33	941.67	524.93
44.010	0	0.02	0.00	0.00	0.02	63.48	0.02	0.06	0.37	0.21	11.52	95.84	74.77	97.04	1.09	0.65	0.23	0.02	26.39	1.75	0.12	0.01	0.00	0.21	0.37	0.00	0.15	0.21	1.43	0.15	0.00	0.13	66.18	0.00	0.00	0.00	7.92	4.55	2.11	41.71	140.24	769.15	478.06	974.31	697.16	802.85	528.96	943.05	525.85
44.043	0	0.02	0.00	0.00	0.02	66.91	0.02	0.06	0.39	0.29	8.09	96.20	76.05	97.18	0.95	0.65	0.23	0.02	27.89	1.83	0.10	0.01	0.00	0.29	0.39	0.00	0.14	0.16	1.52	0.14	0.00	0.20	66.78	0.00	0.00	0.00	6.91	4.31	1.86	41.54	139.89	770.03	479.12	974.48	697.30	803.27	529.67	943.12	526.27
44.077	0	0.02	0.00	0.00	0.02	69.23	0.02	0.06	0.43	0.36	5.77	95.49	76.63	98.23	0.60	0.48	0.20	0.01	31.98	1.51	0.11	0.01	0.00	0.36	0.43	0.00	0.18	0.28	1.24	0.13	0.00	0.17	65.66	0.00	0.00	0.00	4.68	1.93	1.05	41.38	138.58	772.37	481.11	975.38	697.80	804.63	530.80	943.15	526.74
44.110	0	0.02	0.00	0.00	0.02	64.08	0.02	0.06	0.31	0.31	10.92	94.78	74.80	97.15	0.37	0.39	0.19	0.01	29.78	1.07	0.09	0.00	0.00	0.31	0.26	0.00	0.17	0.23	1.12	0.14	0.00	0.18	64.70	0.00	0.00	0.00	3.17	4.35	0.77	41.37	134.82	773.78	482.27	975.76	697.66	807.18	531.77	941.90	526.59
44.144	0	0.02	0.00	0.00	0.02	53.16	0.02	0.06	0.54	0.33	21.84	92.36	70.85	97.50	0.24	0.38	0.17	0.01	26.76	0.76	0.06	0.00	0.00	0.33	0.18	0.00	0.13	0.54	0.77	0.13	0.00	0.12	62.18	0.00	0.00	0.00	2.86	3.69	1.12	41.58	133.63	774.40	482.68	975.26	696.69	808.18	531.76	941.72	526.87
44.177	0	0.02	0.00	0.00	0.02	46.29	0.02	0.06	0.62	0.33	28.71	89.56	68.30	97.47	0.16	0.32	0.17	0.01	26.12	0.55	0.07	0.00	0.00	0.33	0.21	0.00	0.12	0.62	0.50	0.11	0.00	0.05	60.04	0.00	0.00	0.00	3.81	3.75	1.07	41.97	134.33	775.30	482.78	975.39	695.89	808.31	532.34	942.53	526.91
44.210	0	0.02	0.00	0.00	0.02	46.64	0.02	0.06	0.68	0.39	28.36	89.24	68.30	96.91	0.18	0.31	0.18	0.01	26.79	0.60	0.08	0.00	0.00	0.39	0.32	0.00	0.12	0.68	0.39	0.10	0.00	0.10	59.83	0.00	0.00	0.00	5.33	4.78	0.64	42.22	135.23	776.31	482.81	976.07	696.00	808.29	532.82	943.40	527.02
44.244	0	0.02	0.00	0.00	0.02	57.69	0.02	0.06	0.86	0.38	17.31	90.06	71.70	97.79	0.19	0.28	0.14	0.01	33.54	0.94	0.12	0.00	0.00	0.38	0.35	0.00	0.11	0.86	0.37	0.10	0.00	0.08	60.38	0.00	0.00	0.00	6.61	3.05	1.84	42.50	137.11	777.10	482.78	976.25	694.95	809.02	532.37	946.07	528.47
44.277	0	0.02	0.00	0.00	0.02	70.49	0.03	0.06	0.39	0.39	4.51	91.90	76.28	97.72	0.21	0.30	0.14	0.02	40.69	1.69	0.21	0.01	0.00	0.39	0.32	0.00	0.11	0.37	0.49	0.11	0.00	0.22	61.78	0.00	0.00	0.00	7.11	3.22	1.68	42.49	136.81	778.79	482.94	977.74	695.00	810.61	532.89	947.34	528.44
44.310	0	0.02	0.00	0.00	0.02	77.43	0.03	0.06	0.43	0.43	0.00	92.42	79.09	98.06	0.26	0.30	0.15	0.02	46.19	2.31	0.27	0.01	0.00	0.43	0.25	0.00	0.10	0.14	0.64	0.13	0.00	0.45	62.23	0.00	0.00	0.00	5.66	2.39	1.86	41.95	137.32	778.88	482.38	978.55	694.92	810.97	531.76	948.23	527.99
44.344	0	0.02	0.00	0.00	0.02	75.10	0.03	0.06	0.46	0.46	0.00	91.92	78.02	98.35	0.29	0.44	0.13	0.02	44.76	2.94	0.34	0.02	0.00	0.46	0.22	0.00	0.07	0.06	0.74	0.13	0.00	0.28	61.80	0.00	0.00	0.00	4.21	1.57	2.13	41.76	136.69	778.98	482.50	979.10	695.14	811.87	531.52	948.51	527.97
44.377	0	0.02	0.00	0.00	0.02	69.02	0.03	0.06	0.59	0.59	5.98	90.19	75.24	98.75	0.44	0.55	0.15	0.03	42.03	4.20	0.57	0.04	0.00	0.59	0.39	0.00	0.06	0.06	0.79	0.13	0.00	0.19	60.47	0.00	0.00	0.00	5.03	0.13	2.56	41.94	138.33	778.79	482.02	980.50	696.20	812.08	531.64	950.37	528.38
44.411	0	0.02	0.00	0.00	0.02	53.92	0.03	0.06	0.73	0.72	21.08	86.45	69.61	98.14	0.51	0.67	0.14	0.03	35.15	4.47	0.72	0.03	0.00	0.72	0.63	0.00	0.08	0.73	0.98	0.15	0.00	0.28	58.20	0.00	0.00	0.00	3.21	2.18	2.12	41.70	137.30	779.59	482.20	982.50	697.83	813.57	531.39	950.83	528.04
44.444	0	0.02	0.00	0.00	0.02	45.96	0.03	0.06	0.99	0.99	29.04	82.28	66.66	98.18	0.62	0.75	0.17	0.03	33.41	5.18	0.57	0.03	0.00	0.99	0.77	0.00	0.08	0.86	1.03	0.17	0.00	0.36	56.22	0.00	0.00	0.00	4.76	2.06	1.55	41.74	137.51	780.27	482.21	983.31	698.82	813.60	531.71	951.07	528.19
44.477	0	0.02	0.00	0.00	0.02	50.86	0.03	0.06	1.59	1.10	24.14	83.19	68.03	97.60	0.60	0.87	0.16	0.03	36.10	5.02	0.53	0.03	0.00	1.10	0.89	0.00	0.07	1.59	0.89	0.17	0.00	0.08	56.62	0.00	0.00	0.00	3.03	3.47	2.08	41.72	137.62	781.55	483.08	983.96	697.97	815.12	532.32	952.69	528.73
44.511	0	0.02	0.00	0.00	0.02	45.89	0.03	0.06	2.26	1.74	29.11	79.40	65.79	97.37	0.63	0.97	0.21	0.02	35.65	3.39	0.34	0.03	0.00	1.74	1.38	0.00	0.08	2.26	0.52	0.14	0.00	0.03	55.06	0.00	0.00	0.00	2.71	3.95	2.11	41.60	135.93	782.30	483.94	983.83	698.05	816.29	532.60	952.18	529.35
44.544	0	0.02	0.00	0.00	0.02	44.67	0.04	0.06	2.27	1.76	30.33	73.41	64.83	97.65	0.67	0.85	0.25	0.02	38.87	2.56	0.39	0.04	0.00	1.76	2.27	0.00	0.09	1.71	0.42	0.14	0.00	0.07	52.98	0.00	0.00	0.00	4.00	3.38	1.86	41.67	135.93	782.89	483.27	984.48	698.13	816.64	531.95	952.53	529.02
44.577	0	0.03	0.00	0.00	0.02	49.00	0.04	0.06	4.11	1.89	26.00	72.13	65.38	97.65	0.66	0.69	0.27	0.01	42.73	1.89	0.47	0.06	0.00	1.94	4.11	0.00	0.10	2.49	0.40	0.13	0.00	0.09	52.58	0.00	0.00	0.00	2.78	3.36	1.79	41.55	136.74	782.79	482.99	984.90	698.08	816.32	531.48	953.03	528.55
44.611	0	0.03	0.00	0.01	0.02	39.29	0.04	0.06	5.24	1.53	35.71	67.66	61.47	97.73	0.66	0.54	0.30	0.01	38.37	1.53	0.49	0.06	0.00	2.84	5.24	0.01	0.11	3.02	0.45	0.12	0.00	0.13	51.26	0.00	0.00	0.00	3.57	3.19	1.77	41.63	136.39	783.36	482.59	985.17	697.70	816.87	531.00	953.24	528.36
44.644	0	0.03	0.00	0.01	0.02	47.13	0.05	0.06	5.80	1.45	27.87	68.86	63.79	97.35	0.53	0.41	0.29	0.01	43.34	1.45	0.56	0.06	0.00	3.14	5.80	0.01	0.12	2.76	0.48	0.11	0.00	0.34	51.60	0.00	0.00	0.00	2.78	3.99	1.43	41.41	136.22	784.08	481.95	985.82	697.13	817.31	529.93	953.51	527.39
44.677	0	0.02	0.00	0.00	0.02	69.38	0.05	0.06	4.21	2.35	5.62	79.30	72.20	97.26	0.50	0.32	0.30	0.01	53.06	2.35	0.58	0.05	0.00	3.16	4.21	0.01	0.11	1.10	0.75	0.15	0.00	0.65	55.02	0.00	0.00	0.00	4.37	4.16	0.73	41.73	139.02	785.01	481.41	986.20	695.79	815.86	531.07	954.79	526.27
44.711	0	0.02	0.00	0.00	0.02	77.13	0.04	0.06	4.48	3.40	0.00	84.17	75.62	97.25	0.45	0.29	0.31	0.01	56.06	3.40	0.62	0.05	0.00	3.41	4.48	0.01	0.10	0.49	1.66	0.22	0.00	0.71	57.06	0.00	0.00	0.00	4.59	4.18	0.18	41.73	139.28	785.61	481.22	986.38	695.33	815.54	531.21	954.70	525.54
44.744	0	0.02	0.00	0.00	0.02	88.21	0.04	0.06	3.38	3.02	0.00	88.67	82.49	97.18	0.42	0.27	0.32	0.01	65.38	4.89	0.72	0.05	0.00	3.02	3.38	0.02	0.10	0.20	2.05	0.23	0.00	0.69	59.47	0.00	0.00	0.00	4.03	4.31	0.62	41.70	139.21	785.19	481.08	986.13	695.10	815.71	530.68	954.83	525.71
44.778	0	0.03	0.00	0.00	0.02	79.77	0.04	0.06	3.34	3.34	0.00	84.24	77.25	97.18	0.44	0.23	0.41	0.01	58.76	7.53	0.70	0.06	0.00	3.34	2.37	0.02	0.10	0.15	2.25	0.26	0.00	0.28	57.10	0.00	0.00	0.00	2.91	4.29	0.62	41.50	138.27	784.94	480.91	986.16	695.03	816.08	530.36	954.25	525.17
44.811	0	0.03	0.00	0.00	0.02	75.34	0.04	0.06	2.89	2.89	0.00	83.14	75.62	97.60	0.44	0.24	0.42	0.01	55.25	7.92	0.49	0.04	0.00	2.89	1.61	0.02	0.10	0.11	2.39	0.27	0.00	0.05	56.59	0.00	0.00	0.00	1.58	3.48	0.29	41.25	136.63	784.90	480.31	985.22	693.60	816.04	528.94	952.58	523.88
44.844	0	0.03	0.00	0.00	0.02	70.45	0.04	0.06	2.76	2.76	4.55	84.43	74.11	98.04	0.42	0.27	0.41	0.02	49.70	6.95	0.37	0.02	0.00	2.76	1.10	0.02	0.09	0.10	2.04	0.22	0.00	0.09	57.19	0.00	0.00	0.00	-0.26	2.44	0.34	41.23	136.90	784.61	480.12	984.07	692.29	815.20	527.39	952.04	523.50
44.878	0	0.02	0.00	0.00	0.02	65.66	0.03	0.06	3.02	3.02	9.34	88.95	72.86	97.59	0.44	0.25	0.37	0.02	40.96	7.64	0.45	0.01	0.00	3.02	1.19	0.01	0.08	0.23	1.33	0.16	0.00	0.01	59.65	0.00	0.00	0.00	-1.47	3.50	1.13	41.60	136.93	784.39	480.11	982.85	690.54	815.30	526.41	952.20	523.77
44.911	0	0.02	0.00	0.00	0.02	64.87	0.03	0.06	2.95	2.95	10.13	90.18	72.69	96.56	0.47	0.25	0.39	0.02	38.74	8.05	0.55	0.01	0.00	2.95	0.97	0.01	0.09	0.72	0.97	0.14	0.00	0.11	60.46	0.00	0.00	0.00	-2.17	5.33	-0.17	41.67	133.53	782.62	477.02	987.03	694.93	816.92	524.79	950.38	520.17
44.944	0	0.02	0.00	0.00	0.02	62.94	0.03	0.06	3.28	3.28	12.06	91.32	71.42	97.17	0.52	0.21	0.38	0.02	35.59	6.05	0.99	0.01	0.00	3.28	1.45	0.01	0.09	2.82	0.88	0.12	0.00	0.03	61.31	0.00	0.00	0.00	-1.78	4.32	1.14	42.71	133.10	781.65	474.47	988.16	694.27	818.55	522.58	951.59	518.89
44.978	0	0.02	0.00	0.00	0.02	74.46	0.03	0.06	13.27	3.86	0.54	93.42	72.82	97.22	0.72	0.15	0.41	0.01	41.45	5.23	2.11	0.02	0.00	3.86	2.06	0.01	0.09	13.27	0.81	0.10	0.00	0.07	63.17	0.00	0.00	0.00	-1.93	4.22	0.79	43.57	132.17	782.89	472.34	989.45	691.96	819.94	521.34	952.00	515.96
45.011	0	0.02	0.00	0.00	0.02	81.67	0.03	0.06	16.02	4.19	0.00	93.55	74.46	97.43	1.02	0.13	0.42	0.01	48.66	5.83	3.51	0.05	0.00	4.19	3.02	0.02	0.08	16.02	0.65	0.10	0.00	0.07	63.31	0.00	0.00	0.00	0.90	3.82	0.22	44.78	132.01	785.32	468.71	991.43	689.23	821.62	517.74	953.55	512.98
45.044	0	0.02	0.00	0.01	0.01	91.84	0.03	0.06	9.07	4.46	0.00	95.40	79.74	98.36	1.27	0.10	0.44	0.01	60.65	7.84	11.05	0.43	0.00	4.46	4.34	0.02	0.07	9.07	0.59	0.10	0.00	0.07	65.53	0.00	0.00	0.00	1.79	1.53	0.19	45.68	133.28	785.60	467.42	990.71	686.75	820.69	516.93	953.87	511.60
45.078	0	0.02	0.00	0.01	0.01	95.78	0.04	0.06	13.17	6.09	0.00	96.00	78.08	97.78	1.39	0.07	0.43	0.01	71.21	12.05	21.47	1.35	0.00	6.09	10.42	0.03	0.06	13.17	0.40	0.11	0.00	0.04	66.45	0.00	0.00	0.00	10.95	3.07	-0.82	47.66	137.20	789.63	460.00	994.02	680.67	821.37	512.71	958.40	505.75
45.111	0	0.02	0.00	0.02	0.01	98.74	0.03	0.06	12.43	6.49	0.00	97.78	80.81	98.62	1.53	0.05	0.39	0.01	85.67	22.40	31.04	7.97	0.00	6.49	12.43	0.03	0.06	3.81	0.41	0.11	0.00	0.19	70.21	0.00	0.00	0.00	10.00	0.66	-0.53	47.83	136.35	791.37	458.32	992.58	675.58	822.18	508.93	958.44	503.91
45.145	0	0.05	0.00	0.05	0.01	99.49	0.04	0.06	15.54	8.33	0.00	98.81	80.63	97.81	1.73	0.04	0.39	0.00	94.00	32.88	26.03	27.59	0.00	8.33	15.54	0.04	0.06	8.63	0.38	0.12	0.00	0.27	74.17	0.00	0.00	0.00	11.66	3.01	-0.26	47.63	137.99	792.41	454.16	992.88	670.58	822.34	505.18	960.24	500.27
45.178	0	0.11	0.00	0.17	0.01	99.38	0.07	0.06	26.48	12.99	0.00	98.27	73.87	97.74	1.64	0.03	0.35	0.00	95.15	41.67	27.61	42.39	0.00	12.99	26.48	0.05	0.05	19.64	0.19	0.09	0.00	0.07	71.81	0.00	0.00	0.00	13.44	3.17	-0.46	47.67	137.31	793.83	451.37	991.82	665.53	822.66	502.39	959.88	497.28
45.211	0	0.27	0.00	0.44	0.01	99.52	0.07	0.06	23.95	13.33	0.00	98.52	78.56	98.12	1.64	0.03	0.31	0.00	97.64	59.23	22.09	69.13	0.00	13.33	23.95	0.04	0.04	10.65	0.18	0.13	0.00	0.04	72.78	0.00	0.00	0.00	18.88	2.24	-0.84	48.64	138.15	797.05	447.79	991.69	659.70	823.35	499.43	961.41	494.44
45.245	0	0.59	0.00	0.29	0.01	99.14	0.10	0.06	17.80	17.80	0.00	97.01	80.01	98.28	1.70	0.04	0.27	0.01	96.27	72.24	15.42	69.52	0.00	17.80	16.78	0.05	0.03	17.65	0.12	0.18	0.00	0.04	68.31	0.00	0.00	0.00	18.88	1.78	-0.18	49.44	139.88	799.49	445.19	992.79	654.73	824.94	496.91	964.72	491.86
45.278	0	0.74	0.00	0.37	0.01	98.37	0.10	0.06	16.65	16.65	0.00	94.18	86.65	98.38	1.28	0.05	0.26	0.01	93.29	75.47	11.66	80.12	0.00	16.65	9.25	0.04	0.02	3.53	0.19	0.31	0.00	0.14	63.99	0.00	0.00	0.00	18.64	1.46	0.58	49.72	135.08	799.93	444.88	991.09	652.51	827.50	494.76	962.55	491.78
45.311	0	1.03	0.00	0.33	0.02	96.91	0.13	0.06	20.46	20.46	0.00	89.90	83.89	98.14	1.21	0.05	0.26	0.01	89.08	81.08	7.94	80.66	0.00	20.46	6.74	0.03	0.01	0.40	0.18	0.47	0.00	0.08	60.27	0.00	0.00	0.00	18.29	2.18	1.94	50.02	134.78	800.04	443.63	990.66	649.97	828.90	492.56	963.68	491.54
45.345	0	1.36	0.00	0.34	0.02	93.28	0.24	0.06	32.29	32.29	0.00	83.78	74.85	98.42	0.99	0.07	0.24	0.00	81.40	85.04	6.31	82.65	0.00	32.29	3.15	0.04	0.01	0.12	0.19	0.96	0.00	0.09	56.88	0.00	0.00	0.00	20.20	1.34	1.26	50.25	136.06	800.64	442.54	990.69	648.82	827.87	492.29	963.91	490.30
45.378	0	1.79	0.00	0.44	0.02	89.98	0.25	0.06	31.53	31.53	0.00	80.80	71.92	98.27	0.98	0.11	0.23	0.00	79.69	87.59	5.04	87.60	0.00	31.53	2.22	0.03	0.01	0.03	0.31	1.67	0.00	0.11	53.85	0.00	0.00	0.00	21.02	1.81	1.59	50.30	133.52	800.63	441.46	991.42	648.95	829.84	491.56	963.35	489.59
45.412	0	1.96	0.00	0.37	0.02	88.55	0.31	0.07	32.92	32.92	0.00	85.21	70.70	98.47	0.96	0.16	0.20	0.00	82.20	88.35	3.41	84.27	0.00	32.92	1.17	0.03	0.00	0.05	0.74	5.10	0.01	0.09	51.23	0.00	0.00	0.00	20.74	1.16	1.33	50.41	132.83	799.93	439.23	992.07	648.04	829.89	490.44	962.67	486.83
45.445	0	2.06	0.00	0.33	0.02	89.15	0.31	0.09	32.91	32.91	0.00	86.22	71.28	98.46	1.31	0.28	0.20	0.00	83.24	90.42	3.26	82.46	0.00	32.91	0.48	0.03	0.00	0.07	1.32	11.01	0.01	0.10	51.25	0.00	0.00	0.00	21.86	1.20	1.26	50.50	130.83	800.08	439.49	991.88	648.41	830.81	491.09	961.57	487.02
45.478	0	1.93	0.00	0.19	0.02	89.93	0.31	0.11	31.96	31.96	0.00	86.84	72.35	98.02	1.80	0.38	0.22	0.00	84.85	92.27	2.62	72.59	0.00	31.96	0.38	0.03	0.01	0.18	1.58	13.23	0.01	0.22	51.18	0.00	0.00	0.00	22.43	2.49	0.15	50.45	128.98	801.31	440.14	991.69	648.29	831.20	491.83	960.07	486.64
45.512	0	1.88	0.00	0.10	0.03	89.33	0.33	0.19	30.98	30.98	0.00	88.75	71.69	98.11	1.84	0.38	0.21	0.00	88.06	95.16	2.53	55.98	0.00	30.98	0.30	0.02	0.01	0.39	3.39	27.95	0.01	0.27	48.97	0.00	0.00	0.00	20.65	2.26	0.72	50.07	129.15	802.58	441.54	991.20	646.61	832.06	492.57	961.11	487.37
45.545	0	1.84	0.01	0.05	0.03	84.64	0.30	0.37	26.11	26.11	0.00	85.31	68.67	98.07	2.49	0.34	0.21	0.00	89.12	96.98	3.18	39.17	0.00	26.11	0.38	0.01	0.01	0.65	5.04	42.60	0.01	0.50	44.68	0.00	0.00	0.00	20.14	2.35	-0.10	50.02	130.20	804.31	442.90	989.33	643.94	830.65	493.05	960.73	487.45
45.578	0	1.68	0.01	0.03	0.04	79.75	0.31	0.39	25.87	25.87	0.00	84.31	65.06	98.01	2.35	0.39	0.23	0.00	88.38	97.26	4.23	26.83	0.00	25.87	0.40	0.01	0.01	1.33	5.03	43.96	0.01	0.26	42.05	0.00	0.00	0.00	19.48	2.51	0.33	50.08	131.66	805.44	443.86	988.14	641.64	830.30	493.12	961.87	488.25
45.612	0	2.51	0.02	0.05	0.06	56.95	0.25	1.23	16.96	16.96	18.05	68.10	57.28	97.83	2.78	0.37	0.25	0.00	85.82	97.83	5.64	23.57	0.00	16.96	0.29	0.01	0.02	0.78	13.19	71.67	0.02	0.15	33.58	0.00	0.00	0.00	19.86	2.96	1.29	50.16	130.48	805.36	443.96	986.84	639.69	831.18	493.33	961.57	488.50
45.645	0	2.67	0.02	0.06	0.06	53.53	0.21	1.48	13.02	13.02	21.47	64.54	56.74	98.21	3.33	0.31	0.29	0.00	84.38	98.54	6.96	22.26	0.00	13.02	0.25	0.00	0.03	0.55	16.41	75.64	0.01	0.17	33.07	0.00	0.00	0.00	20.29	1.97	0.97	50.29	129.81	805.77	444.17	986.50	639.15	831.24	494.03	960.91	488.10
45.678	0	3.77	0.02	0.10	0.08	45.30	0.19	2.29	9.07	9.07	29.70	78.34	54.30	98.30	3.15	0.26	0.34	0.00	86.13	99.16	7.94	26.07	0.00	9.07	0.25	0.00	0.03	0.40	23.21	86.50	0.02	0.13	29.23	0.00	0.00	0.00	19.93	1.72	1.10	50.46	131.46	805.13	443.87	987.00	639.65	830.47	494.23	961.78	487.99
45.712	0	6.69	0.04	0.19	0.13	33.78	0.19	2.97	6.56	6.56	41.22	94.67	51.02	97.97	2.43	0.29	0.44	0.00	86.82	99.35	6.77	23.56	0.00	6.56	0.29	0.00	0.04	0.35	42.31	93.60	0.02	0.10	24.54	1.50	0.00	0.00	17.88	2.61	0.48	50.67	131.72	805.19	443.15	987.55	639.28	830.05	493.27	961.59	486.40
45.745	0	5.08	0.03	0.07	0.12	26.39	0.20	2.80	7.27	7.27	48.61	86.64	49.75	97.96	1.98	0.52	0.32	0.00	81.33	98.70	2.74	10.47	0.00	7.27	0.40	0.00	0.03	1.12	35.27	92.40	0.02	0.05	24.17	0.00	0.00	0.00	18.87	2.64	-0.75	51.30	129.45	806.14	442.98	988.59	640.98	830.96	492.52	960.25	486.10
45.779	0	4.36	0.03	0.04	0.12	15.95	0.15	2.83	6.53	6.53	68.10	64.41	46.51	97.92	1.53	1.25	0.25	0.01	65.25	97.32	0.26	3.96	0.00	6.53	0.42	0.00	0.03	3.22	35.47	92.33	0.02	0.07	26.63	0.00	0.00	0.00	19.96	2.74	-1.35	52.43	130.06	806.33	441.63	989.27	640.94	830.47	491.33	960.38	485.00
45.812	0	3.62	0.02	0.03	0.11	10.57	0.13	2.74	6.59	6.59	78.86	41.75	42.98	97.83	1.16	2.39	0.17	0.01	56.27	94.52	0.09	2.32	0.00	6.59	0.60	0.00	0.04	4.16	32.92	90.80	0.03	0.02	26.95	0.00	0.00	0.00	19.46	2.97	-1.51	53.02	129.27	805.41	440.52	988.17	639.49	829.73	490.32	958.82	483.43
45.845	0	2.87	0.02	0.03	0.12	5.33	0.11	2.86	6.96	6.96	89.35	20.32	37.00	98.14	1.02	4.79	0.12	0.03	43.21	88.66	0.02	1.00	0.00	6.96	0.70	0.00	0.06	5.91	33.12	89.57	0.05	0.01	26.93	0.00	0.00	0.00	19.27	2.18	-1.37	54.00	131.29	804.80	439.17	987.12	637.36	827.97	488.75	959.10	482.20
45.879	0	1.26	0.02	0.03	0.12	2.60	0.09	2.80	5.57	5.57	94.40	5.81	31.79	98.12	0.99	8.28	0.09	0.08	32.65	71.11	0.01	0.69	0.00	5.57	1.13	0.00	0.07	4.66	26.01	85.51	0.08	0.02	25.63	0.00	0.00	0.00	21.81	2.22	-2.14	54.65	130.79	803.68	436.02	986.02	634.58	826.36	486.68	956.96	479.60
45.912	0	0.52	0.03	0.03	0.17	0.59	0.08	3.28	6.64	5.14	93.43	1.65	19.18	97.53	0.97	13.53	0.08	0.16	14.79	44.78	0.00	0.30	0.00	5.14	1.65	0.00	0.08	6.64	25.14	84.17	0.10	0.02	21.22	0.00	0.00	0.00	21.29	3.61	-1.40	55.06	130.70	802.84	432.14	985.65	630.87	826.62	483.49	957.05	475.12
45.945	0	0.18	0.03	0.03	0.21	0.24	0.09	3.03	12.71	5.88	93.94	1.25	9.50	96.98	0.95	19.08	0.06	0.24	7.91	14.98	0.00	0.20	0.00	5.88	3.21	0.00	0.09	12.71	19.75	76.54	0.16	0.03	16.58	0.00	0.00	0.00	20.63	4.65	-0.48	55.64	132.28	801.70	427.27	985.64	626.51	826.15	478.51	958.22	471.03
45.979	0	0.13	0.05	0.03	0.26	0.11	0.10	2.62	11.63	5.22	94.75	1.12	1.89	98.24	1.00	22.69	0.03	0.26	3.34	5.22	0.00	0.08	0.00	6.22	3.91	0.00	0.10	13.59	14.56	69.31	0.26	0.05	11.63	0.00	0.00	0.00	22.13	1.88	-1.07	55.94	135.08	802.24	422.83	986.32	622.66	824.67	474.76	959.51	466.78
46.012	0	0.14	0.06	0.03	0.22	0.08	0.11	1.84	10.05	4.30	96.32	0.99	0.00	98.05	0.98	17.66	0.03	0.27	2.19	4.30	0.00	0.11	0.00	6.45	3.17	0.00	0.11	17.82	11.80	65.67	0.34	0.10	10.05	0.00	0.00	0.00	22.55	2.41	-1.53	55.86	133.36	801.31	417.26	985.27	617.83	824.10	468.71	957.25	461.24
46.045	0	0.14	0.07	0.03	0.22	0.06	0.13	1.31	7.24	3.02	97.39	0.79	0.00	98.03	1.03	16.84	0.02	0.26	1.83	3.02	0.00	0.11	0.00	8.02	3.85	0.00	0.12	15.58	9.19	58.10	0.51	0.23	7.24	0.00	0.00	0.00	19.70	2.46	-0.89	55.74	130.46	802.12	411.43	990.49	616.62	829.23	462.53	959.53	456.00
46.079	0	0.12	0.09	0.03	0.21	0.05	0.15	0.84	5.63	2.65	98.33	0.44	0.00	98.41	1.03	14.71	0.01	0.20	2.17	2.65	0.00	0.19	0.00	9.31	3.18	0.00	0.08	4.68	6.94	49.46	0.87	0.18	5.63	0.00	0.00	0.00	20.63	1.36	0.07	55.71	135.20	802.54	407.15	993.44	614.16	829.46	459.73	964.50	453.03
46.112	0	0.11	0.09	0.03	0.22	0.05	0.15	0.94	5.59	2.81	98.12	0.46	0.00	98.48	1.42	15.76	0.01	0.17	2.99	2.81	0.01	0.82	0.00	8.85	1.91	0.00	0.05	1.40	7.00	50.93	0.89	0.45	5.59	0.00	0.00	0.00	20.07	1.14	0.82	55.36	137.44	801.58	402.27	995.97	613.06	829.84	454.45	967.21	449.93
46.146	0	0.09	0.08	0.03	0.30	0.05	0.18	0.74	4.07	2.74	98.52	1.40	0.00	98.31	1.47	25.35	0.00	0.16	3.33	2.74	0.01	3.19	0.00	15.01	1.46	0.00	0.04	0.17	4.15	35.52	1.53	0.37	4.07	0.00	0.00	0.00	20.66	1.69	0.37	54.97	133.56	804.72	395.89	1001.73	610.95	835.80	448.32	969.28	443.93
46.179	0	0.09	0.07	0.03	0.35	0.04	0.22	0.61	3.77	4.05	98.79	3.09	0.00	98.47	1.46	30.94	0.00	0.12	3.77	4.05	0.02	5.43	0.00	19.50	1.60	0.00	0.04	0.21	2.98	25.05	2.39	0.81	3.54	0.00	0.00	0.00	21.62	1.17	1.46	54.46	135.19	805.05	391.95	1002.64	606.75	836.72	445.34	971.84	440.84
46.212	0	0.09	0.05	0.05	0.57	0.04	0.18	1.05	3.68	7.21	97.90	9.79	0.00	98.39	1.49	45.17	0.00	0.11	3.68	7.21	0.03	15.47	0.00	20.52	0.81	0.00	0.02	0.10	3.02	24.18	2.40	1.25	3.58	0.00	0.00	0.00	19.50	1.44	1.08	54.31	136.65	810.08	387.10	1009.51	603.90	841.54	439.70	978.13	436.00
46.246	0	0.11	0.04	0.12	0.87	0.04	0.18	1.30	2.83	8.93	97.39	26.13	0.00	97.38	1.72	56.68	0.00	0.18	2.83	8.93	0.05	32.39	0.00	23.72	0.53	0.00	0.02	0.09	3.06	17.56	4.09	0.23	2.59	0.00	0.00	0.00	20.62	3.92	0.79	54.12	135.16	814.64	379.94	1016.85	600.06	848.02	434.64	983.05	428.83
46.279	0	0.11	0.03	0.30	1.41	0.04	0.16	2.29	3.82	8.99	95.43	57.68	0.00	97.77	1.64	71.64	0.00	0.26	3.82	8.99	0.07	50.33	0.00	25.55	0.51	0.00	0.01	0.10	2.92	16.33	3.51	0.24	2.64	0.00	0.00	0.00	21.63	3.09	0.53	53.76	136.74	818.71	373.60	1022.55	596.00	851.81	428.88	988.43	423.15
46.312	0	0.11	0.02	0.47	1.83	0.04	0.17	2.87	3.16	8.28	94.26	76.24	0.00	97.88	1.64	78.82	0.00	0.41	3.16	8.28	0.07	59.49	0.00	29.02	0.39	0.00	0.01	0.06	2.97	14.59	3.74	0.32	2.24	0.00	0.00	0.00	21.85	2.84	-0.02	53.68	139.53	824.03	365.15	1029.09	589.22	855.74	420.67	995.16	415.03
46.346	0	0.09	0.02	0.38	2.27	0.03	0.16	3.18	2.69	6.55	93.64	85.58	0.00	97.63	1.64	84.98	0.00	0.60	2.69	6.55	0.04	54.81	0.00	30.52	0.32	0.00	0.01	0.11	2.66	10.81	3.15	0.55	1.75	0.00	0.00	0.00	20.37	3.41	-0.60	53.12	139.42	828.55	358.56	1034.18	583.23	859.99	413.77	999.28	407.77
46.379	0	0.06	0.02	0.15	2.34	0.04	0.14	3.30	3.60	5.46	93.39	84.89	0.00	97.08	1.33	86.26	0.00	0.64	3.60	5.46	0.04	36.59	0.00	28.54	0.37	0.00	0.01	0.21	2.78	10.73	2.60	0.75	1.92	0.00	0.00	0.00	20.36	4.47	-0.93	52.38	137.99	833.27	352.02	1038.85	577.37	865.08	406.49	1002.97	401.35
46.413	0	0.05	0.02	0.06	2.23	0.04	0.22	2.82	4.85	5.83	94.36	90.47	0.00	97.84	1.35	85.35	0.00	0.60	4.85	5.83	0.04	17.48	0.00	35.99	0.42	0.00	0.01	1.10	2.04	7.73	1.87	0.71	2.12	0.00	0.00	0.00	20.62	2.94	-1.09	51.88	142.22	835.92	342.30	1042.75	568.48	865.99	397.96	1008.08	391.72
46.446	0	0.05	0.02	0.07	2.54	0.04	0.23	3.33	5.21	3.43	93.34	94.12	0.00	96.54	1.33	89.39	0.00	0.85	5.21	3.43	0.04	22.03	0.00	38.46	0.47	0.00	0.01	1.71	1.94	7.57	1.13	1.61	2.30	0.00	0.00	0.00	21.29	5.35	-1.56	51.06	142.51	838.67	332.60	1047.98	561.53	869.41	390.15	1011.68	381.91
46.479	0	0.05	0.02	0.08	2.53	0.05	0.27	3.22	7.53	2.06	93.57	94.82	0.00	95.99	1.49	88.80	0.00	1.20	7.53	2.06	0.07	24.84	0.00	40.71	0.71	0.00	0.02	3.42	1.85	6.80	0.99	0.76	2.34	0.00	0.00	0.00	19.36	6.12	-2.45	50.62	145.85	840.09	322.33	1053.70	555.58	870.30	380.99	1015.83	371.30
46.513	0	0.05	0.02	0.08	2.58	0.05	0.30	3.18	8.41	1.82	93.64	95.77	0.00	97.57	1.57	89.63	0.00	1.24	8.41	1.82	0.08	23.80	0.00	42.53	1.02	0.00	0.02	9.15	1.98	5.56	0.59	0.99	2.77	0.00	0.00	0.00	20.78	3.54	-2.31	50.52	149.23	843.07	313.26	1056.48	546.27	871.51	372.58	1020.43	362.78
46.546	0	0.05	0.02	0.07	2.74	0.06	0.28	3.43	8.70	1.71	93.14	96.33	0.00	97.20	1.67	91.75	0.00	1.12	8.70	1.71	0.09	23.03	0.00	42.23	1.16	0.00	0.02	12.63	2.09	5.35	0.47	0.94	3.06	0.00	0.00	0.00	21.02	4.27	-2.83	50.50	147.73	844.87	303.76	1057.69	536.35	873.26	363.41	1020.60	352.62
46.579	0	0.05	0.02	0.06	2.50	0.05	0.32	3.05	8.82	1.54	93.89	95.41	0.00	97.22	2.17	88.38	0.00	1.01	8.82	1.54	0.07	19.77	0.00	42.73	1.53	0.00	0.01	13.21	2.14	5.44	0.43	0.28	2.90	0.00	0.00	0.00	21.44	4.23	-2.49	50.50	148.40	845.35	296.99	1058.25	529.11	873.86	357.57	1021.79	345.78
46.613	0	0.05	0.02	0.06	2.41	0.06	0.42	2.79	9.08	1.56	94.43	96.24	0.00	97.69	2.81	86.94	0.00	0.83	9.08	1.56	0.05	17.46	0.00	46.74	2.04	0.00	0.01	12.71	2.32	4.17	0.32	0.32	3.14	0.00	0.00	0.00	21.96	3.27	-2.73	50.60	149.61	845.34	288.45	1059.82	522.44	873.73	350.03	1022.82	337.45
46.646	0	0.05	0.02	0.08	2.61	0.06	0.41	3.09	9.59	1.47	93.83	96.38	0.00	96.59	3.82	88.25	0.00	0.94	9.59	1.47	0.05	24.63	0.00	45.94	2.15	0.00	0.01	6.42	2.63	4.28	0.30	0.38	3.28	0.00	0.00	0.00	22.85	5.27	-2.74	50.44	151.86	844.16	281.05	1062.33	519.82	873.19	343.10	1024.61	331.64
46.679	0	0.05	0.02	0.09	2.26	0.08	0.49	2.60	13.17	1.50	94.79	96.22	0.00	97.44	3.34	85.08	0.00	1.01	13.17	1.50	0.07	26.14	0.00	48.53	2.44	0.00	0.01	4.63	2.48	3.64	0.27	0.07	4.06	0.00	0.00	0.00	21.15	3.80	-2.93	49.61	153.28	843.70	279.23	1062.57	517.81	872.03	340.55	1024.96	330.20
46.713	0	0.05	0.02	0.12	2.26	0.10	0.56	2.58	16.43	2.11	94.84	96.73	0.00	96.67	3.51	85.01	0.00	1.01	16.43	2.11	0.15	32.48	0.00	50.48	1.77	0.00	0.01	2.16	2.59	3.34	0.15	0.26	4.22	0.00	0.00	0.00	19.34	5.17	-2.82	49.24	156.14	843.11	272.47	1062.80	511.24	870.56	334.43	1026.21	322.09
46.746	0	0.06	0.02	0.14	1.90	0.12	0.61	2.14	18.98	3.05	95.73	95.51	0.00	98.18	3.19	80.53	0.00	0.95	18.98	3.05	0.49	35.62	0.00	50.84	1.38	0.00	0.00	1.31	2.54	3.53	0.14	0.05	4.46	0.00	0.00	0.00	21.60	2.07	-3.41	48.67	158.06	841.08	269.83	1062.32	509.50	867.41	332.28	1025.17	322.56
46.780	0	0.08	0.02	0.30	1.57	0.15	0.61	1.79	21.37	3.59	96.42	93.61	0.00	98.47	2.75	76.39	0.00	0.94	21.37	3.59	1.34	51.10	0.00	50.36	1.09	0.00	0.00	0.81	2.74	3.78	0.11	0.16	5.39	0.00	0.00	0.00	19.78	1.19	-3.03	48.61	160.30	840.36	266.29	1061.58	505.66	865.96	328.44	1025.92	317.95
46.813	0	0.07	0.02	0.20	1.15	0.15	0.75	1.28	21.04	2.81	97.44	90.74	0.00	98.45	2.13	68.71	0.00	0.99	21.04	2.81	1.53	43.69	0.00	53.03	1.12	0.00	0.00	1.22	2.05	3.92	0.10	0.08	6.03	0.00	0.00	0.00	19.28	1.25	-2.94	48.72	164.09	836.19	264.05	1057.70	503.07	860.04	326.59	1023.76	315.56
46.846	0	0.08	0.02	0.18	1.10	0.15	0.68	1.23	19.81	3.97	97.55	89.28	0.00	98.48	1.64	67.91	0.00	0.88	19.81	3.97	1.80	40.63	0.00	51.81	0.85	0.00	0.00	1.13	2.53	4.26	0.09	0.41	6.10	0.00	0.00	0.00	21.81	1.15	-3.09	48.56	161.60	829.89	258.56	1052.47	499.85	855.40	321.77	1016.66	311.32
46.880	0	0.07	0.02	0.12	0.94	0.13	0.85	1.02	17.37	4.67	97.97	88.92	0.00	98.30	1.24	63.68	0.00	0.88	17.37	4.67	1.72	33.84	0.00	55.58	0.67	0.00	0.00	1.30	2.28	4.30	0.08	0.37	6.30	0.00	0.00	0.00	21.61	1.73	-2.95	48.60	162.71	823.43	255.21	1047.48	497.66	849.22	318.16	1011.68	309.13
46.913	0	0.08	0.03	0.08	0.73	0.12	0.83	0.78	15.35	6.38	98.33	80.25	0.00	98.21	0.91	56.79	0.00	0.75	15.35	6.38	1.64	25.00	0.00	53.99	0.63	0.00	0.00	0.80	2.27	5.31	0.08	0.19	6.69	0.00	0.00	0.00	24.91	1.97	-3.61	49.43	164.44	818.20	252.95	1043.09	496.64	842.70	318.15	1006.82	307.90
46.946	0	0.08	0.03	0.09	0.87	0.10	1.01	0.99	12.02	7.86	97.98	89.69	0.00	97.90	1.42	61.21	0.00	0.63	12.02	7.86	1.11	27.74	0.00	59.04	0.68	0.00	0.00	0.45	2.98	6.29	0.08	0.24	6.80	0.00	0.00	0.00	23.79	2.79	-3.40	49.24	158.98	810.24	250.93	1033.77	493.78	837.23	314.48	995.93	305.18
46.980	0	0.08	0.03	0.06	0.66	0.12	1.22	0.79	12.95	7.61	97.56	83.70	0.00	96.54	1.74	53.28	0.00	0.63	12.95	7.61	0.75	20.40	0.00	60.41	0.98	0.00	0.00	0.90	3.75	8.28	0.08	0.16	8.19	0.00	0.00	0.00	20.77	5.36	-5.31	48.70	157.61	805.31	251.67	1027.83	492.00	830.48	316.96	987.37	301.88
47.013	0	0.08	0.02	0.11	1.10	0.14	1.45	1.59	14.66	9.60	96.81	96.72	0.00	96.06	2.27	68.14	0.00	0.54	14.66	9.60	0.61	32.75	0.00	67.31	1.36	0.00	0.00	0.65	4.03	10.09	0.09	0.12	8.08	0.00	0.00	0.00	22.74	6.04	-3.60	49.29	157.30	798.19	253.84	1017.98	492.90	824.13	317.13	980.97	305.09
47.046	0	0.08	0.02	0.09	1.34	0.14	1.55	2.44	15.54	13.35	95.12	98.16	0.00	94.60	2.77	73.37	0.00	0.48	15.54	13.35	0.47	28.40	0.00	69.47	1.76	0.00	0.00	1.19	4.34	14.86	0.09	0.17	8.05	0.00	0.00	0.00	21.00	7.69	-5.27	48.98	159.18	794.83	255.44	1012.81	490.01	816.97	320.20	975.39	304.61
47.080	0	0.12	0.01	0.10	1.19	0.33	2.39	2.77	25.18	25.00	94.45	98.76	0.00	94.94	3.61	71.86	0.01	0.44	25.18	25.00	0.71	32.09	0.00	75.97	3.00	0.00	0.00	3.60	4.03	18.75	0.11	0.16	10.60	0.00	0.00	0.00	21.14	7.34	-4.24	48.67	158.19	788.04	257.68	1005.16	492.78	811.52	321.28	969.02	306.54
47.113	0	0.15	0.01	0.13	1.43	0.36	2.95	3.90	27.27	30.66	92.20	99.42	0.00	94.43	4.17	77.50	0.01	0.46	27.27	30.66	1.09	35.13	0.00	79.85	6.28	0.00	0.00	5.43	3.11	20.96	0.12	0.39	10.50	0.00	0.00	0.00	20.92	7.85	-5.68	48.72	159.27	784.06	258.18	1002.06	492.33	805.69	323.43	964.12	307.14
47.147	0	0.24	0.01	0.18	1.67	0.56	4.82	5.77	34.31	37.62	88.46	99.78	0.00	94.50	5.05	82.73	0.01	0.51	34.31	37.62	2.21	36.75	0.00	86.94	13.84	0.00	0.00	25.59	2.27	24.68	0.13	0.23	10.88	0.00	0.00	0.00	20.37	7.78	-5.99	48.40	158.51	780.47	259.51	998.80	493.81	802.33	324.95	959.94	308.12
47.180	0	0.26	0.01	0.41	1.79	0.50	5.73	7.20	32.86	38.79	85.61	99.84	0.00	94.47	4.92	84.71	0.01	0.54	32.86	38.79	2.13	48.01	0.00	88.73	20.94	0.00	0.00	13.48	2.07	28.47	0.15	0.25	10.57	0.00	0.00	0.00	20.89	7.81	-6.30	48.33	155.50	778.66	261.22	995.13	494.37	801.00	326.88	955.39	308.34
47.213	0	0.20	0.01	0.24	1.71	0.20	6.63	5.93	19.93	34.76	86.75	99.84	-8.57	95.49	3.20	83.24	0.01	0.58	19.93	34.76	1.38	29.11	0.00	89.98	32.07	0.00	0.00	13.04	1.68	26.63	0.16	0.08	8.96	0.22	0.00	0.00	20.79	6.73	-5.49	48.56	157.13	774.29	261.86	988.04	492.67	795.39	326.90	951.34	307.66
47.247	0	0.21	0.01	0.35	1.81	0.13	8.47	6.85	14.56	33.17	83.05	99.89	-15.16	97.74	2.02	84.96	0.00	0.53	14.56	33.17	1.02	29.41	0.00	93.05	42.45	0.00	0.00	11.75	1.26	29.86	0.20	0.07	7.73	0.83	0.00	0.00	18.79	3.16	-5.83	48.34	154.27	773.46	261.40	986.84	491.42	795.49	325.73	948.57	306.61
47.280	0	0.19	0.02	0.26	1.63	0.11	8.67	6.22	11.85	32.94	82.67	99.86	-15.04	97.50	1.48	82.10	0.00	0.56	11.85	32.94	0.72	22.85	0.00	93.02	43.56	0.00	0.00	5.25	1.19	30.74	0.19	0.10	7.60	1.17	0.00	0.00	18.69	3.68	-6.15	48.41	154.72	772.31	260.76	986.09	490.80	793.96	325.54	947.43	305.93
47.313	0	0.18	0.02	0.33	1.73	0.09	12.54	6.81	11.57	28.61	74.91	99.89	-22.08	95.96	1.19	83.25	0.00	0.48	11.57	28.61	0.64	16.02	0.00	95.03	60.00	0.00	0.00	10.62	0.98	32.29	0.21	0.13	6.44	1.77	0.00	0.00	19.76	6.16	-6.84	48.79	156.49	771.62	259.19	985.76	488.66	791.70	325.27	946.84	304.74
47.347	0	0.16	0.02	0.44	1.96	0.12	13.98	8.91	17.31	23.95	72.04	99.93	-21.33	94.59	1.10	86.80	0.00	0.40	17.31	23.95	0.87	19.88	0.00	96.51	61.61	0.00	0.00	10.65	0.67	35.92	0.27	0.30	5.65	2.01	0.00	0.00	19.19	7.69	-6.82	48.64	156.42	770.81	258.71	984.81	488.08	790.93	324.71	945.93	303.61
47.380	0	0.12	0.02	0.23	1.81	0.15	11.86	9.83	21.62	22.52	76.28	99.91	-15.62	95.47	0.86	84.96	0.00	0.28	21.62	22.52	1.19	12.83	0.00	95.28	51.79	0.00	0.00	5.82	0.66	40.72	0.29	0.19	5.69	1.52	0.00	0.00	18.84	6.75	-5.75	48.43	155.64	771.14	260.40	980.67	485.99	790.77	324.62	944.99	303.68
47.414	0	0.09	0.02	0.12	1.78	0.11	11.42	10.41	17.35	20.54	77.16	99.91	-17.61	97.04	0.77	83.69	0.00	0.18	17.35	20.54	1.26	3.74	0.00	96.69	45.09	0.00	0.00	5.71	0.53	43.71	0.38	0.12	4.73	1.26	0.00	0.00	14.18	4.55	-4.39	48.04	156.34	771.00	259.37	980.69	483.62	791.85	321.93	946.92	302.09
47.447	0	0.10	0.02	0.11	1.63	0.10	11.27	9.03	16.27	20.84	77.47	99.88	-17.97	97.01	0.88	80.58	0.00	0.11	16.27	20.84	1.30	4.00	0.00	96.13	42.54	0.00	0.00	5.93	0.36	42.99	0.41	0.20	4.25	1.69	0.00	0.00	16.12	4.60	-4.35	47.79	158.00	769.82	257.32	981.96	485.13	790.98	320.40	947.85	301.52
47.480	0	0.13	0.02	0.09	1.73	0.10	9.56	9.78	17.25	31.29	80.45	99.88	-15.17	97.84	0.97	82.25	0.00	0.08	17.25	31.29	1.19	3.80	0.00	95.29	35.63	0.00	0.00	3.90	0.40	43.36	0.42	0.06	4.23	2.30	0.00	0.00	18.21	2.93	-4.49	47.55	155.98	770.09	255.37	986.09	487.65	793.75	317.25	949.20	304.38
[truncated: 31,046 more rows]
[truncated: 4 more columns]
