# Supplementary material for: Exploring emotion recognition in patients with mild cognitive impairment and Alzheimer’s dementia undergoing a rehabilitation program
Source: PLoS One. 2025 Apr 24;20(4):e0322213. doi: 10.1371/journal.pone.0322213 (PMC12021228; doi:10.1371/journal.pone.0322213)
Supplement: S2 Data — (ZIP) [file pone.0322213.s004.zip › raw data11-20/No14 Aerobic exercise.csv]

time stamp	face id	anger	contempt	disgust	fear	joy	sadness	surprise	sentimentality	confusion	neutral	engagement	valence	attention	inner brow raise	brow raise	brow furrow	eye widen	cheek raise	lid tighten	nose wrinkle	upper lip raise	dimpler	lip corner depressor	chin raise	lip pucker	lip stretch	lip press	mouth open	jaw drop	lip suck	eye closure	smile	smirk	blink	blink rate	pitch	yaw	roll	brightness	interocular distance	topleft_x	topleft_y	bottomright_x	bottomright_y	outer_right_eye_X	outer_right_eye_Y	outer_left_eye_X	outer_left_eye_Y
0.033
0.066
0.1
0.133
0.166
0.2
0.233
0.266
0.3
0.333
0.367
0.4
0.433
0.467
0.5
0.533
0.567
0.6
0.633
0.667
0.7
0.734
0.767
0.8
0.834
0.867
0.9
0.934
0.967
1
1.034
1.067
1.101
1.134
1.167
1.201
1.234
1.267
1.301
1.334
1.368
1.401
1.434
1.468
1.501
1.534
1.568
1.601
1.634
1.668
1.701
1.735
1.768
1.801
1.835
1.868
1.901
1.935
1.968
2.001
2.035	0	0.05	0.29	0	4.54	0.03	15.54	3.04	0.66	16.84	68.91	52.55	-15.55	97.49	94.48	1.27	16.84	0	0.77	0.1	0.01	0.01	0	0	0.02	0.57	0.02	0.01	0.12	1.15	0.01	1.26	0.66	0.72	0		-1.6	-3.7	-2.83	66.1	91.48	750.59	476.57	870.27	602.51	762.06	508.2	853.19	500.25
2.068	0	0.04	0.23	0	4.02	0.03	11.64	3.19	0.55	9.91	76.72	52.72	-11.82	76.64	94.51	2.77	9.91	0.01	0.53	0.05	0.01	0	0	0	0.02	0.46	0.04	0.02	0.18	0.83	0.02	2.16	0.55	0.53	0		-2.34	-16.06	-2.28	65.48	83.34	751.09	479.5	867.77	602.8	765.52	510.11	848.51	502.41
2.102	0	0.04	0.23	0.01	3.63	0.03	10.64	2.85	0.48	9.35	78.72	48.65	-11.11	76.25	92.5	2.02	9.35	0.02	0.54	0.06	0.01	0	0	0	0.02	0.4	0.04	0.02	0.17	0.79	0.01	1.63	0.48	0.42	0		-6.87	-16.17	-1.93	64.05	85.19	752.19	481.46	866.88	601.73	764.84	510.58	849.76	503.78
2.135	0	0.04	0.25	0.01	3.86	0.03	11.78	2.85	0.52	11.48	76.43	49.38	-12.36	84.35	92.89	1.87	11.48	0.01	0.58	0.09	0.02	0	0	0	0.02	0.69	0.1	0.03	0.14	0.55	0.01	1.46	0.52	0.39	0		-5.06	-13.58	-2	65.08	85.14	752.96	480.85	866.97	600.2	765.22	508.99	850.25	504.59
2.168	0	0.03	0.22	0.01	3.37	0.03	9.36	2.77	0.52	7.06	81.28	47.18	-9.57	87.58	91.74	2.31	7.06	0.01	0.56	0.07	0.01	0	0	0	0.02	0.74	0.11	0.04	0.19	0.55	0.01	0.84	0.52	0.37	0		-11.16	-12.23	-1.39	62.93	88.26	754.56	481.69	870	601.8	766.35	509.35	854.48	504.58
2.202	0	0.03	0.2	0.01	3.37	0.03	8.66	2.91	0.51	5.48	82.69	47.4	-8.64	87.27	91.8	3.45	5.48	0.01	0.68	0.07	0.01	0	0	0	0.02	0.98	0.08	0.02	0.24	0.52	0.01	3.89	0.51	0.41	0		-9.61	-12.38	-2.38	63.27	87.42	756.43	479.88	872.61	600.69	768.35	508.34	855.62	503.1
2.235	0	0.03	0.19	0.01	3.34	0.03	8.1	3	0.55	4.42	83.81	46.92	-7.87	89.44	91.56	4.28	4.42	0.01	0.81	0.06	0.02	0	0	0	0.02	0.91	0.08	0.02	0.24	0.71	0.01	2.13	0.55	0.45	0		-7.26	-11.32	-1.33	63.52	89.62	756.13	480.21	874.41	603.96	768.67	508.9	858.18	504.38
2.268	0	0.03	0.2	0.01	3.27	0.03	8.16	2.94	0.63	4.58	83.68	46.52	-7.64	91.5	91.37	3.77	4.58	0.01	1.22	0.09	0.01	0	0	0	0.02	0.94	0.06	0.02	0.23	0.9	0.01	0.91	0.63	0.48	0		-4.24	-10.12	-1.13	64.7	87.2	757.29	479.91	876.4	604.83	771.63	508	858.8	505.97
2.302	0	0.03	0.19	0.01	3.07	0.03	7.46	2.77	0.67	4.18	85.09	43.05	-6.79	92	89.62	4.01	4.18	0.01	1.59	0.08	0.02	0.01	0	0	0.02	0.91	0.07	0.02	0.23	0.99	0.01	0.55	0.67	0.4	0		0.33	-9.79	-1.16	66.02	87.45	757.46	479.37	877.64	605.4	772.18	507.59	859.63	507.68
2.335	0	0.03	0.2	0.01	2.92	0.03	7.28	2.6	0.67	4.56	85.44	40.44	-6.38	91.04	88.31	3.49	4.56	0.01	2.34	0.14	0.02	0.01	0	0	0.02	0.91	0.06	0.04	0.2	1.19	0.01	0.8	0.67	0.43	0		1.06	-10.41	-1.39	65.77	87.75	756.58	478.62	878.61	606.88	771.9	507.53	859.65	507.19
2.369	0	0.03	0.2	0.01	3.19	0.03	7.75	2.85	0.68	5.07	84.51	43.23	-7.16	92.85	89.71	4.38	5.07	0.01	1.94	0.15	0.02	0.02	0	0	0.02	1.11	0.04	0.05	0.23	1.23	0.01	4.16	0.68	0.65	0		4.49	-9.18	-2.87	66.12	85.11	756.29	478.79	879.33	609.19	772.54	509.5	857.61	506.75
2.402	0	0.03	0.2	0.01	3.1	0.03	7.36	2.73	0.71	5.3	85.29	40.71	-7.07	92.66	88.42	4.62	5.3	0.01	1.69	0.18	0.02	0.01	0	0	0.02	1.32	0.03	0.05	0.24	1.22	0.01	1.97	0.71	0.92	0		6.51	-9.32	-2.06	66.42	86.51	756.01	478.29	880.89	610.99	772.96	509.06	859.46	507.58
2.435	0	0.03	0.21	0.01	2.96	0.03	7.09	2.58	0.79	5.2	85.82	39.09	-6.78	90.97	87.55	4.19	5.2	0.01	1.59	0.25	0.02	0.01	0	0	0.02	1.52	0.02	0.07	0.26	1.14	0.01	4.51	0.79	1.25	0		6.47	-10.45	-3.77	67.25	82.48	755.54	478.4	881.11	611.94	773.85	509.81	856.29	507.34
2.469	0	0.03	0.22	0.01	2.71	0.03	6.66	2.32	0.87	5.19	86.67	35.88	-6.3	89.95	85.8	3.27	5.19	0.01	1.56	0.36	0.02	0.01	0	0	0.03	1.79	0.02	0.1	0.31	1.15	0.01	2.35	0.87	1.54	0		3.74	-11.04	-3.41	67.15	84.07	754.75	478.62	880.81	612.16	772.67	509.68	856.7	507.35
2.502	0	0.04	0.23	0.01	2.51	0.03	6.25	2.14	1.02	4.74	87.5	33.59	-5.38	90.4	84.51	2.68	4.74	0.02	2.06	0.43	0.02	0.01	0	0	0.03	1.86	0.02	0.21	0.34	1.05	0.01	1.31	1.02	1.72	0		1.05	-10.79	-4.21	65.7	84.24	754.03	479.08	881.1	613.43	771.86	510.76	856.01	506.74
2.535	0	0.03	0.23	0.01	2.65	0.03	6.74	2.28	1.13	4.98	86.53	36.38	-5.4	94.88	86	2.75	4.98	0.02	2.81	0.47	0.03	0.01	0	0	0.04	2.13	0.02	0.3	0.38	1.08	0.01	2.07	1.13	1.88	0		-0.67	-7.41	-5.64	65.33	83.28	753.02	478.69	880.22	612.36	770.59	510.59	853.75	506.14
2.569	0	0.03	0.23	0.01	3.06	0.03	8.22	2.77	1.34	4.83	83.57	46.05	-6	95.18	90.9	2.58	4.83	0.01	3.25	0.63	0.02	0.01	0	0	0.05	2.98	0.02	0.27	0.46	1.13	0.01	16.89	1.34	1.98	0		6.41	-7.08	-5.07	67.5	83.51	751.33	479.18	877.85	613.78	768.84	512.17	852.19	507.01
2.602	0	0.03	0.23	0.01	3.24	0.03	8.92	2.93	1.38	5.22	82.17	49.33	-6.61	81.79	92.52	2.44	5.22	0.01	3.04	0.57	0.01	0.01	0	0	0.05	2.97	0.02	0.17	0.48	1.06	0.01	7.51	1.38	1.89	0		-3.32	-14.49	-3.98	63.63	84.26	751.38	480	878.58	614.64	769.4	511.71	853.45	505.64
2.635	0	0.03	0.21	0	3.22	0.03	8.89	2.93	1.58	5.35	82.22	49.38	-6.47	92.05	92.47	2.42	5.35	0.02	2.98	0.66	0.02	0.01	0	0.01	0.06	3.48	0.02	0.13	0.55	1.09	0.01	29.02	1.58	1.43	0		3.39	-9.75	-6.31	66.69	83.26	749.44	478.3	877.52	613.88	767.04	511.96	850.05	505.56
2.669	0	0.03	0.19	0.01	3.02	0.04	8.12	2.79	2.01	5.31	83.76	45.84	-5.49	88.3	90.68	2.66	5.31	0.02	3.08	0.64	0.02	0.01	0	0.01	0.07	3.36	0.02	0.08	0.57	1.37	0.01	18.4	2.01	0.81	0		0.05	-11.89	-3.63	64.45	85.28	748.73	477.94	880.54	618.13	768.76	510.41	853.91	505.79
2.702	0	0.03	0.18	0	3.18	0.04	8.52	2.95	2.15	5.74	82.95	47.68	-5.8	91.17	91.66	3.04	5.74	0.02	3.09	0.72	0.02	0.01	0	0.01	0.08	3.08	0.02	0.07	0.52	1.41	0.01	42.1	2.15	0.48	0		0.61	-10.33	-3.36	65.12	85.27	748.87	479.5	879.2	618.21	768.38	511.67	853.52	507.12
2.736	0	0.03	0.18	0	3.39	0.04	9.29	3.06	2.63	7.78	81.43	48.67	-6.43	90.1	92.16	3.44	7.78	0.02	3.31	0.6	0.01	0.01	0	0.02	0.08	3.3	0.02	0.05	0.51	1.42	0.01	6.29	2.63	0.1	0		1.11	-10.96	-4.63	65.05	84.79	749.17	479.82	880.5	619.23	768.58	512.81	853.22	507.72
2.769	0	0.03	0.17	0	3.58	0.04	9.91	3.24	2.87	8.22	80.18	51.41	-6.62	92.54	93.49	3.61	8.22	0.02	3.53	0.63	0.01	0.01	0	0.02	0.09	3.47	0.03	0.06	0.54	1.36	0.01	5.06	2.87	0	0		2.99	-9.41	-5.4	65.97	84.55	748.42	480.01	879.62	619.49	767.46	513.85	851.79	507.76
2.802	0	0.03	0.18	0	3.35	0.04	9.31	2.95	2.92	8.52	81.38	47.5	-6.21	93.55	91.53	3.3	8.52	0.02	3.7	0.57	0.01	0.01	0	0.02	0.09	3.72	0.03	0.07	0.56	1.35	0.01	8.93	2.92	0	0		2.58	-8.63	-4.85	65.68	87.47	748.7	480.23	881.2	620.68	767.15	514.09	854.45	508.7
2.836	0	0.04	0.17	0	3.2	0.04	8.74	2.74	3.53	9.63	82.52	43.49	-5.53	91.05	89.38	3.68	9.63	0.02	4	0.55	0.01	0.01	0	0.03	0.11	4.87	0.03	0.09	0.69	1.26	0.01	4.46	3.53	0	0		0.33	-10.4	-3.37	64.05	87.85	748.07	479.72	881.71	621.61	767.83	512.5	855.58	508.41
2.869	0	0.04	0.17	0.01	2.85	0.04	7.55	2.45	3.43	8.58	84.91	38.34	-4.33	88.15	86.71	3.5	8.58	0.02	4.21	0.52	0.01	0.01	0	0.03	0.12	4.26	0.03	0.12	0.71	1.35	0.01	9.87	3.43	0	0		-0.88	-11.97	-1.9	63.43	86.05	749.21	479.27	883.69	622.48	771.28	510.69	857.3	508.54
2.902	0	0.04	0.16	0.01	2.52	0.05	6.56	2.22	3.73	7.2	86.87	34.76	-2.9	90.64	84.81	3	7.2	0.01	3.97	0.42	0.01	0	0	0.04	0.14	4.04	0.02	0.16	0.69	1.34	0.01	32.76	3.73	0	0		0.33	-10.65	-1.38	63.88	85.91	751.57	481.31	883.69	622.52	772.92	512.54	858.79	509.85
2.936	0	0.04	0.16	0.01	2.26	0.05	5.86	2.02	4.13	6.58	88.29	31.37	-1.85	86.14	82.92	2.53	6.58	0.01	3.57	0.35	0.01	0	0	0.06	0.18	3.49	0.02	0.23	0.68	1.35	0.01	14.5	4.13	0	0		3.3	-12.86	-2.4	64.61	87.08	758.51	480.85	892.84	623.68	779.59	512.82	866.66	511.76
2.969	0	0.04	0.17	0.01	1.93	0.04	5.05	1.62	3.82	6.95	89.9	24.33	-1.66	85.68	78.57	1.52	6.95	0.01	3.09	0.32	0.02	0	0	0.05	0.2	3.17	0.03	0.24	0.64	1.31	0.01	8.34	3.82	0	0		-3.06	-13.05	0.19	62.23	83.19	761.93	482.67	894.74	624.6	786.01	512.09	869.2	511.45
3.002	0	0.04	0.16	0.01	1.71	0.05	4.41	1.42	3.95	6.44	91.19	20.28	-0.35	92.84	75.75	1.12	6.44	0.01	3.62	0.36	0.05	0	0	0.05	0.2	2.79	0.03	0.27	0.55	1.39	0.01	33.75	3.95	0	0		4.53	-9.19	-1.8	65.59	87.82	772.66	479.8	906.92	622.9	793.79	511.65	881.61	511.06
3.036	0	0.05	0.17	0.01	1.32	0.04	3.23	1	3.52	6.83	93.55	11.58	0	88.67	67.66	0.69	6.83	0.01	3.78	0.39	0.13	0	0	0.04	0.24	2.49	0.03	0.29	0.37	1.27	0.01	21.64	3.52	0	0		-0.84	-11.71	2.21	62.98	85.4	777.49	481.64	909.96	623.35	801.66	510.05	887.03	512.08
3.069	0	0.05	0.17	0.01	1.18	0.05	2.79	0.87	3.58	6.63	94.41	9.25	0	90.97	64.53	0.65	6.63	0.01	4.18	0.47	0.17	0	0	0.04	0.23	2.44	0.03	0.26	0.38	1.2	0.01	8.05	3.58	0	0		3.86	-10.45	-1.77	65.52	85.67	795.17	481.25	927.2	622.45	816.32	512.85	901.97	511.01
3.103	0	0.06	0.16	0.01	0.75	0.05	1.54	0.54	3.98	4.53	96.93	3.88	0	92.96	53.05	0.54	4.53	0.01	5.6	0.6	0.26	0.01	0	0.03	0.22	2.37	0.03	0.27	0.35	1.29	0.02	5.97	3.98	0	0		1.17	-9.1	-0.65	64.18	87.03	804.94	479.4	938.89	621.87	827.12	509.68	914.14	510.59
3.136	0	0.06	0.16	0.01	0.6	0.05	1.15	0.42	3.88	3.88	97.7	2.49	0	91.8	47.25	0.45	3.88	0.01	5.13	0.93	0.22	0.01	0	0.03	0.28	2.41	0.05	0.46	0.32	1.09	0.01	6.69	4.03	0	0		1.89	-9.92	-0.84	64.38	84.58	820.93	481.46	954.15	624.19	843.87	512.34	928.44	511.22
3.169	0	0.07	0.15	0.01	0.4	0.05	0.66	0.25	3.46	3.46	98.68	1.01	0	89.94	35.1	0.36	3.46	0.01	5.8	1.58	0.26	0.01	0	0.03	0.3	2.45	0.06	0.65	0.37	1.05	0.01	14.32	4.18	0	0		2.13	-11.05	-0.5	64.32	84.73	836.7	482.16	969.43	624.2	859.52	512.6	944.25	512.36
3.203	0	0.07	0.16	0.01	0.45	0.05	0.77	0.29	2.84	3.22	98.47	1.3	0	85.35	38.72	0.37	2.84	0.01	6.2	2.89	0.4	0.02	0	0.02	0.25	3.22	0.07	0.67	0.46	0.97	0.01	7.11	3.72	0	0		2.09	-13.19	-1.6	64.11	80.78	852.03	482.99	983.73	624.17	875.63	513.61	956.41	512.36
3.236	0	0.08	0.15	0.01	0.43	0.05	0.72	0.28	2.79	3.71	98.56	1.23	0	74.99	37.73	0.44	2.79	0.01	5.35	4.32	0.53	0.02	0	0.02	0.19	3.71	0.07	0.9	0.47	1.01	0.01	2.57	3.7	0	0		7.72	-16.51	-0.65	66.14	80.33	872.74	484.2	1002.92	625.11	896.37	515.28	976.7	514.03
3.269	0	0.09	0.15	0.01	0.38	0.05	0.6	0.24	2.43	4.66	98.8	0.91	0	80.67	33.78	0.54	2.43	0.01	6.65	5.49	1	0.04	0	0.02	0.17	4.66	0.07	0.54	0.52	1.04	0.01	3.28	3.56	0	0		-3.2	-14.86	-0.96	62.45	80.05	886.19	484.4	1015.52	622.36	909.37	513.5	989.41	512.16
3.303	0	0.09	0.15	0.01	0.38	0.06	0.61	0.25	1.88	4.78	98.78	0.95	0	76.05	34.37	0.65	1.88	0.01	8.6	7.66	0.99	0.07	0	0.01	0.14	4.78	0.06	0.42	0.55	1.06	0.01	3.15	3.62	0	0		0.86	-16.22	-2.78	63.94	77.48	907.88	482.96	1034.61	619.13	929.99	513.67	1007.35	509.38
3.336	0	0.1	0.15	0.01	0.32	0.07	0.5	0.2	1.89	5.39	98.99	0.67	0	88.47	29.62	0.65	1.89	0.01	10.71	9.83	0.76	0.1	0	0.01	0.15	5.39	0.06	0.31	0.49	1.08	0.01	25.21	3.74	0	0		1.87	-11.81	-1.48	64.61	81.73	922.65	480.53	1049.52	615.83	943.44	510.16	1025.16	509.2
3.37	0	0.11	0.15	0.01	0.32	0.08	0.5	0.2	1.63	7.02	99	0.65	0	85.71	29.11	0.55	1.63	0.01	12.78	9.8	0.24	0.13	0	0.01	0.17	7.02	0.06	0.25	0.46	0.85	0.01	12.53	3.75	0	0		3.17	-13.04	-2	65.78	78.08	942.06	482.48	1064.97	614.87	962.49	512.64	1040.46	508.44
3.403	0	0.09	0.15	0.01	0.38	0.06	0.62	0.25	1.71	6.07	98.76	0.95	0	90.2	34.52	0.58	1.71	0.01	9.46	7.65	0.16	0.07	0	0.01	0.13	6.07	0.04	0.17	0.46	0.87	0.01	14	3.7	0	0		-1.69	-10.9	-2.35	64.34	80.28	959.5	483.98	1082.58	615.18	978.67	513.61	1058.85	509.53
3.436	0	0.07	0.16	0.01	0.63	0.05	1.18	0.46	1.85	5.18	97.65	2.94	0	89.46	49.31	0.56	1.85	0.01	5.94	6.24	0.09	0.04	0	0.01	0.09	5.18	0.03	0.07	0.5	0.96	0.01	28.44	3.5	0.34	0		-0.71	-11.31	-0.99	64.3	82.44	972.47	485.68	1095.4	616.19	991.25	514.17	1073.68	513.07
3.47	0	0.06	0.16	0.01	0.79	0.05	1.59	0.62	1.68	5.02	96.82	5.2	0	89.07	56.49	0.4	1.68	0.01	5.08	4.54	0.11	0.04	0	0	0.08	5.02	0.02	0.05	0.71	1.1	0.01	35.29	3.63	0.68	0		7.19	-11.51	-0.32	67.28	81.39	982.18	490.41	1103.12	620.04	1000.93	519.18	1082.32	519.01
3.503	0	0.04	0.19	0.01	1.23	0.04	2.8	1.05	1.73	4.15	94.39	13.57	0	87.39	69.3	0.43	1.73	0.01	3.92	2.43	0.11	0.03	0	0	0.07	4.15	0.02	0.02	0.99	1.06	0.01	28.76	3.22	1.62	0		8.18	-12.32	0.27	66.69	82.8	994.66	495.41	1112.47	621.97	1011.51	524.06	1094.29	522.93
3.536	0	0.04	0.21	0.01	1.42	0.04	3.4	1.21	2.27	3.95	93.2	17.4	0	86.96	72.87	0.26	2.27	0	3.25	1.95	0.13	0.04	0	0	0.05	3.95	0.01	0.01	1.08	1.18	0.01	53.91	2.64	2.22	0		-0.67	-12.51	5.69	64.32	82.98	999.85	502.96	1111.71	620.83	1017.33	524.75	1099.97	532.23
3.57
3.603
3.636
3.67
3.703
3.737
3.77
3.803
3.837
3.87
3.903
3.937
3.97
4.003
4.037
4.07
4.104
4.137
4.17
4.204
4.237
4.27
4.304
4.337
4.371
4.404
4.437
4.471
4.504
4.537
4.571
4.604
4.637
4.671
4.704
4.738
4.771
4.804
4.838
4.871
4.904
4.938
4.971
5.004
5.038
5.071
5.105
5.138
5.171
5.205
5.238
5.271
5.305
5.338
5.372
5.405
5.438
5.472
5.505
5.538
5.572
5.605
5.638
5.672
5.705
5.739
5.772
5.805
5.839
5.872
5.905
5.939
5.972
6.005
6.039	0	0.06	0.09	0.01	1.04	0.07	0.66	0.81	4.33	7.44	97.91	1.62	0	95.17	41.45	21.72	4.87	0.53	9.18	3.79	0.93	2.29	0	0.01	0.07	7.44	0.06	0.16	0.82	1	0.02	0.31	4.33	0	0		0.91	7.09	-3.31	67.55	89.16	730.01	475.06	857	609.41	746.07	507.01	835.09	501.96
6.072	0	0.06	0.13	0.01	0.63	0.05	0.62	0.41	3.53	4.8	98.75	1.16	0	98.02	37.02	10.59	4.05	0.38	4.38	1.12	0.46	0.18	0	0.04	0.14	4.8	0.1	0.45	0.71	0.28	0.01	2.89	3.53	0	0		-2.67	-2.5	-0.42	65.28	83.94	725.79	472.49	854.86	609.02	747.37	500.65	831.29	502.51
6.106	0	0.06	0.12	0.01	0.66	0.05	0.68	0.47	2.24	5.72	98.63	1.51	0	95.26	40.73	9.99	2.24	0.48	4.65	0.47	0.41	0.08	0	0.1	0.23	5.72	0.07	0.56	0.65	0.28	0.01	7.76	3.81	0	0		-1.27	-7	3.39	64.5	92.98	725.92	470.21	859.94	612.01	748.12	497.53	840.9	503.67
6.139	0	0.06	0.12	0.01	0.47	0.05	0.56	0.33	1.36	4.24	98.87	1.09	0	93.55	36.33	6.05	1.36	0.32	4.73	0.38	0.36	0.05	0	0.11	0.29	4.24	0.05	0.6	0.49	0.24	0.01	6.09	4.6	0	0		2.95	-8.62	2.29	65.39	88.41	730.82	469.1	866.85	614.2	755.43	497.86	843.69	503.04
6.172	0	0.05	0.12	0.01	0.57	0.05	0.76	0.42	1.12	3.95	98.47	1.93	0	95.72	43.36	5.16	0.76	0.21	3.57	0.25	0.26	0.01	0	0.14	0.36	3.95	0.03	1.12	0.4	0.22	0.01	7.43	4.37	0	0		8.31	-6.46	2.91	67.93	91.12	734.78	469.26	871.94	616.99	759.06	499.54	850.08	503.78
6.206	0	0.04	0.12	0.01	0.75	0.05	1.15	0.61	1.38	3.68	97.71	4.01	0	93.5	52.44	4.86	0.57	0.18	4.01	0.16	0.17	0.01	0	0.23	0.43	3.68	0.04	1.38	0.42	0.26	0.01	1.09	4.61	0	0		7.67	-8.67	1.99	67.92	87.09	737.5	471.03	872.72	616.16	762.14	500.61	849.1	505.39
6.239	0	0.05	0.12	0.01	0.73	0.05	1.17	0.59	1.45	3.07	97.67	4.08	0	93.87	52.59	3.9	0.53	0.14	4.24	0.16	0.14	0.01	0	0.26	0.44	3.07	0.03	1.45	0.37	0.27	0.01	8.82	4.79	0	0		3.42	-8.36	2.15	65.45	88.29	739.75	472.29	876.32	618.11	764.6	501.34	852.74	506.31
6.272	0	0.04	0.12	0.01	0.8	0.06	1.39	0.68	1.44	3.16	97.22	5.57	0	94.82	56.66	3.44	0.54	0.13	4.79	0.15	0.1	0.01	0	0.21	0.41	3.16	0.03	1.44	0.32	0.26	0.01	14.88	5.29	0	0		5.52	-7.46	1.51	66.39	90.23	740.72	473.41	878.32	620.49	764.66	503.56	854.79	507.82
6.306	0	0.04	0.12	0.01	0.76	0.07	1.41	0.65	0.94	3.22	97.19	5.3	0	93.41	56.52	2.25	0.55	0.1	6.42	0.11	0.09	0.01	0	0.18	0.43	3.22	0.02	0.94	0.29	0.32	0.01	7.69	5.8	0	0		3.52	-8.74	1.58	65.21	90.9	740.64	473.45	879.25	621.5	764.78	503.68	855.6	507.32
6.339	0	0.04	0.12	0.01	0.93	0.08	1.92	0.84	0.59	3.15	96.16	8.34	0	92.73	62.91	2.09	0.59	0.07	9.11	0.11	0.1	0.01	0	0.18	0.41	3.15	0.02	0.59	0.27	0.35	0.01	3.99	5.89	0	0		6.44	-9.27	-0.79	66.76	85.91	741.16	474.44	878.27	621.14	765.41	505.71	851.29	507.92
6.373	0	0.03	0.12	0.01	1	0.09	2.17	0.94	0.64	3.43	95.66	10	0	94.71	65.42	2.35	0.64	0.06	11.73	0.12	0.1	0.01	0	0.2	0.38	3.43	0.02	0.58	0.27	0.37	0.01	5.4	6.24	0	0		5.75	-7.58	-2.41	67.11	84.84	742.44	475.69	877.34	619.83	765.08	507.67	849.92	507.38
6.406	0	0.03	0.11	0.01	1.11	0.11	2.44	1.11	0.82	3.41	95.11	13.02	0	96.38	68.88	2.91	0.57	0.07	12.13	0.11	0.11	0.02	0	0.24	0.44	3.41	0.03	0.82	0.27	0.4	0.01	2.05	7.11	0	0		7.07	-5.59	-2.79	67.67	88.51	741.98	477.04	875.54	620.24	761.83	510.7	850.25	506.78
6.439	0	0.04	0.11	0.01	0.86	0.1	1.71	0.81	1.24	3.34	96.57	7.67	0	95.98	61.14	3.04	0.54	0.06	11.41	0.13	0.08	0.02	0	0.25	0.41	3.34	0.04	1.24	0.28	0.43	0.01	3.98	7.22	0	0		2.23	-6.13	-2.9	65.42	90.84	740.81	478.05	875.29	620.72	759.77	511.05	850.56	507.85
6.473	0	0.05	0.11	0.01	0.55	0.09	0.95	0.46	1.83	3.44	98.1	2.96	0	96.56	48.07	2.36	0.53	0.04	9.21	0.18	0.11	0.03	0	0.24	0.36	3.44	0.06	1.83	0.25	0.39	0.01	13.3	7.1	0	0		0.61	-5.32	-3.42	65.14	83.35	739.04	479.27	872.93	621.12	761.34	510.41	844.69	509.95
6.506	0	0.05	0.11	0.01	0.43	0.07	0.69	0.34	1.49	3.39	98.62	1.65	0	96.9	40.99	2.07	0.58	0.03	6.71	0.2	0.16	0.02	0	0.2	0.29	3.39	0.07	1.49	0.24	0.38	0.01	6.33	6.66	0	0		1.16	-4.78	-2.83	65.44	86.61	736.13	479.91	870.43	622.03	757.29	511.26	843.91	510.96
6.539	0	0.06	0.12	0.01	0.35	0.06	0.5	0.25	1.06	3.41	99	0.95	0	96.77	33.85	1.82	0.63	0.03	4.87	0.22	0.15	0.01	0	0.18	0.25	3.41	0.11	1.06	0.25	0.36	0.01	39.41	6.29	0	0		3.39	-5	-2.75	66.69	85.45	733.11	480.21	867	622.23	754.74	511.49	840.19	511.9
6.573	0	0.06	0.12	0.01	0.35	0.06	0.51	0.25	0.71	3.53	98.99	0.97	0	97.92	34.49	1.82	0.54	0.02	3.84	0.22	0.2	0.01	0	0.2	0.26	3.53	0.14	0.71	0.25	0.35	0.01	58.43	6.37	0	0		-0.49	-2.74	-1.65	65.56	87.04	729.34	481.42	862.77	622.45	750.68	511.53	837.7	512.67
6.606	0	0.07	0.12	0.01	0.27	0.06	0.35	0.18	0.58	3.43	99.3	0.52	0	97.24	26.16	1.75	0.58	0.03	3.74	0.22	0.18	0.01	0	0.16	0.2	3.43	0.14	0.31	0.28	0.35	0.01	19.44	6.19	0	0		0.84	-4.19	-2.9	66.24	88.85	725.45	481.49	859.93	622.68	745.48	512.4	834.32	513.95
6.639	0	0.07	0.12	0.01	0.22	0.06	0.28	0.14	0.58	3.1	99.45	0.36	0	97.08	20.76	1.22	0.58	0.03	4.23	0.23	0.16	0.01	0	0.13	0.16	3.1	0.11	0.17	0.33	0.36	0.01	25.19	6.43	0	0		2.93	-4.49	-1.05	66.1	88.43	715.2	478.45	851.92	623.65	737.84	509.32	826.25	511.43
6.673	0	0.08	0.12	0.01	0.2	0.06	0.25	0.13	0.66	3.2	99.5	0.33	0	96.57	18.2	1.11	0.66	0.03	4.73	0.28	0.25	0.01	0	0.1	0.1	3.2	0.08	0.11	0.39	0.4	0.01	12.32	6.36	0	0		3.42	-5.31	-4.75	66.05	88.4	710.05	475.03	848.31	622.19	730.99	509.82	819.25	505.02
6.706	0	0.08	0.12	0.01	0.2	0.07	0.25	0.13	0.69	3.17	99.49	0.33	0	95.01	18.54	0.97	0.69	0.03	5.87	0.37	0.3	0.01	0	0.09	0.07	3.17	0.06	0.08	0.43	0.39	0.01	10.88	6.45	0	0		5.11	-7.26	-5.9	66.75	87.4	707.65	475.1	846.6	622.5	728.63	510.38	815.94	506.25
6.74	0	0.08	0.12	0.01	0.22	0.06	0.29	0.14	0.87	3.63	99.43	0.37	0	93.26	21.22	1.18	0.87	0.04	4.87	0.46	0.47	0.01	0	0.06	0.06	3.63	0.04	0.11	0.51	0.35	0.02	5.59	6.1	0	0		2.47	-8.86	-5.08	65.54	86.8	705.24	475.05	843.54	621.93	726.76	509.48	813.45	505.27
6.773	0	0.08	0.12	0.01	0.23	0.06	0.29	0.14	0.89	3.55	99.42	0.37	0	96	21.2	1.45	0.89	0.06	4.91	0.58	0.42	0.01	0	0.05	0.05	3.55	0.04	0.11	0.56	0.38	0.01	3.44	5.89	0	0		7.56	-6.11	-5.65	68.7	87.02	702.07	475.77	840.01	622.15	722.93	510.65	809.9	507.97
6.806	0	0.08	0.12	0.02	0.2	0.06	0.23	0.12	0.95	3.55	99.53	0.33	0	96.35	16.65	1.76	0.95	0.08	5.06	0.83	0.34	0.02	0	0.05	0.05	3.55	0.02	0.11	0.64	0.42	0.01	1.13	5.99	0	0		4.51	-5.63	-2.71	67.85	83.71	698.6	478.66	834.08	623.21	721.95	510.4	805.67	510.43
6.84	0	0.09	0.13	0.02	0.19	0.06	0.21	0.11	1.22	3.94	99.57	0.33	0	96.05	14.28	2.09	1.22	0.09	4.28	1.04	0.28	0.03	0	0.04	0.05	3.94	0.02	0.11	0.86	0.38	0.01	3.13	5.41	0	0		10.47	-6.04	-5.17	70.8	86.72	693.95	480.19	828.67	623.91	713.7	515.08	800.35	511.6
6.873	0	0.09	0.13	0.02	0.23	0.06	0.27	0.14	1.5	4.22	99.46	0.33	0	94.6	18.75	2.37	1.5	0.06	4.9	1.5	0.21	0.02	0	0.04	0.06	4.22	0.02	0.16	0.89	0.39	0.01	14.54	5.23	0	0		9.87	-7.68	-7.01	70.14	88.38	690.31	480.58	826.45	625.02	708.62	517.4	796.8	511.36
6.906	0	0.09	0.13	0.01	0.25	0.06	0.3	0.15	1.8	3.72	99.4	0.38	0	92.72	20.97	2.81	1.8	0.04	4.89	2.15	0.21	0.03	0	0.04	0.07	3.72	0.03	0.15	0.99	0.43	0.01	7.06	5.09	0	0		10.99	-9.28	-7.89	69.51	89.54	688.58	480.71	825.91	626.5	706.24	519.2	795.42	511.12
6.94	0	0.09	0.14	0.02	0.28	0.05	0.33	0.16	2.87	3.7	99.33	0.42	0	94.88	22.08	2.83	2.87	0.04	3.83	2.22	0.15	0.02	0	0.02	0.07	3.7	0.03	0.12	1.22	0.4	0.01	14.35	4.41	0	0		7.9	-7.41	-6.67	68.95	89.9	686.43	482.05	821.88	624.95	703.76	518.24	793.5	512.83
6.973	0	0.09	0.14	0.01	0.28	0.05	0.33	0.16	2.7	2.94	99.34	0.42	0	92.44	22.12	3.02	2.7	0.04	3.8	1.74	0.1	0.01	0	0.02	0.08	2.94	0.03	0.09	1.21	0.42	0.01	27.78	4.61	0	0		8.77	-9.48	-6.02	68.98	88.88	686.45	483.48	821.64	627.61	704.68	520.05	793.29	513
7.006	0	0.09	0.14	0.02	0.27	0.05	0.32	0.15	3.18	3.18	99.35	0.4	0	91.43	21.2	2.83	3.18	0.04	3.78	1.7	0.09	0.02	0	0.02	0.09	2.59	0.03	0.07	1.43	0.5	0.01	31.05	4.62	0	0		5.11	-10.16	-5.72	67.97	88.28	687.64	485.41	821.7	628.55	705.92	521.57	793.78	512.86
7.04	0	0.08	0.13	0.01	0.36	0.05	0.45	0.22	3.29	3.29	99.1	0.69	0	90.48	28.81	3.62	3.29	0.04	3.5	1.34	0.06	0.01	0	0.03	0.11	2.04	0.03	0.07	1.71	0.6	0.01	19.08	4.76	0	0		3.03	-10.74	-6.09	65.97	92.94	688.56	483.48	826.68	629.49	705.97	520.53	798.54	512.25
7.073	0	0.07	0.13	0.01	0.45	0.05	0.56	0.29	2.67	2.67	98.88	1.04	0	90.58	34.63	4.95	2.67	0.03	4.25	0.91	0.06	0.01	0	0.03	0.15	1.87	0.04	0.17	1.58	0.57	0.01	5.53	4.63	0	0		0.22	-10.68	-4.93	64.79	90.27	693.06	485.43	831.51	632.64	712.92	521.02	802.87	513.47
7.107	0	0.06	0.13	0.01	0.57	0.05	0.77	0.4	2.66	2.66	98.45	1.78	0	79.97	41.87	5.07	2.66	0.02	4.55	0.95	0.09	0	0	0.03	0.15	1.58	0.03	0.19	1.58	0.73	0.01	13.98	4.63	0	0		-1.09	-15.08	-1.73	63.78	90.29	698.92	485.66	837.69	633.7	720.98	518.64	811.2	515.07
7.14	0	0.06	0.13	0.01	0.51	0.05	0.65	0.35	2.78	2.78	98.7	1.28	0	91.86	37.75	5.49	2.78	0.03	4.25	0.87	0.13	0	0	0.03	0.14	1.43	0.02	0.12	1.44	0.77	0.01	20.46	4.25	0	0		7.81	-9.88	-1.47	69.05	90.74	712.24	487.61	849.01	634.58	733.34	521.25	824.05	518.97
7.173	0	0.07	0.14	0.01	0.39	0.05	0.47	0.24	2.79	2.79	99.06	0.74	0	90.43	30.11	4.7	2.79	0.04	4.01	0.75	0.25	0	0	0.02	0.15	1.29	0.02	0.13	1.37	0.8	0.01	8.44	3.9	0	0		2.41	-10.77	-1.84	66.08	91.43	724.96	485.79	863.44	633.23	746.26	518.77	837.68	517.02
7.207	0	0.08	0.14	0.02	0.34	0.04	0.4	0.2	3.18	3.18	99.21	0.53	0	90.37	25.54	4.43	3.18	0.04	4.03	0.99	0.61	0.02	0	0.02	0.19	1.23	0.02	0.11	1.24	0.91	0.01	16.63	3.41	0	0		1.85	-10.8	-3.23	65.34	89.87	736.66	484.31	876.14	632.93	758.32	518.41	848.12	514.64
7.24
7.273
7.307
7.34
7.374
7.407
7.44
7.474
7.507
7.54
7.574
7.607
7.64
7.674
7.707
7.741
7.774
7.807
7.841
7.874
7.907
7.941
7.974
8.007
8.041
8.074
8.108
8.141
8.174
8.208
8.241
8.274
8.308
8.341
8.375
8.408
8.441
8.475
8.508
8.541
8.575
8.608
8.641
8.675
8.708
8.742
8.775
8.808
8.842
8.875
8.908
8.942
8.975
9.008
9.042
9.075
9.109
9.142
9.175
9.209
9.242
9.275
9.309
9.342
9.376
9.409
9.442
9.476
9.509
9.542
9.576
9.609
9.642
9.676
9.709
9.743
9.776
9.809
9.843
9.876
9.909
9.943
9.976
10.009
10.043
10.076
10.11
10.143
10.176
10.21
10.243
10.276
10.31
10.343
10.377
10.41
10.443
10.477
10.51
10.543
10.577
10.61
10.643
10.677
10.71
10.744
10.777
10.81
10.844
10.877
10.91
10.944
10.977
11.01
11.044
11.077
11.111
11.144
11.177
11.211
11.244
11.277
11.311
11.344
11.378
11.411
11.444
11.478
11.511
11.544
11.578
11.611
11.644
11.678
11.711
11.745
11.778
11.811
11.845
11.878
11.911
11.945
11.978
12.011
12.045
12.078
12.112
12.145
12.178
12.212
12.245
12.278
12.312
12.345
12.379
12.412
12.445
12.479
12.512
12.545
12.579
12.612
12.645
12.679
12.712
12.746
12.779
12.812
12.846
12.879
12.912
12.946
12.979
13.012
13.046
13.079
13.113
13.146
13.179
13.213
13.246
13.279
13.313
13.346
13.38
13.413
13.446
13.48
13.513
13.546
13.58
13.613
13.646
13.68
13.713
13.747
13.78
13.813
13.847
13.88
13.913
13.947
13.98
14.013
14.047
14.08
14.114
14.147
14.18
14.214
14.247
14.28
14.314
14.347
14.381
14.414
14.447
14.481
14.514
14.547
14.581
14.614
14.647
14.681
14.714
14.748
14.781
14.814
14.848
14.881
14.914
14.948
14.981
15.014
15.048
15.081
15.115
15.148
15.181
15.215
15.248
15.281
15.315
15.348
15.382
15.415
15.448
15.482
15.515
15.548
15.582
15.615
15.648
15.682
15.715
15.749
15.782
15.815
15.849
15.882
15.915
15.949
15.982
16.015
16.049	0	0.53	0.22	1.54	0.14	0.06	0.19	0.08	5.27	5.51	96.91	2.09	-6.11	93.45	3.59	0.28	21.23	0	6.59	16.51	36.67	45.71	0	0.1	0.01	0.09	0.12	0.02	8.82	5.51	0	0.29	5.27	0	0	0	14.17	8.71	-0.34	63.56	85.48	729.56	487.2	923.14	701.55	782.87	535.2	868.2	530.22
16.082	0	0.38	0.14	1.16	0.12	0.14	0.13	0.07	9.38	3.24	97.67	2.44	0	96.84	2.77	0.2	14.61	0	12.08	13.96	33.3	42.28	0	0.07	0.02	0.08	0.22	0.03	14.14	3.24	0	0.42	9.38	0	0	0	-1.68	4.88	-2.78	60.99	115.76	756.12	484.99	944.56	686.61	789.29	531.25	904.69	522.06
16.116	0	0.25	0.11	0.2	0.1	0.21	0.14	0.07	12.81	3.22	99.5	0.97	0	97.01	3.22	0.18	15.06	0.01	13.13	16.42	27.74	19.3	0	0.14	0.03	0.14	0.18	0.06	7.48	1.94	0.01	0.85	12.81	0	0	0	-3.48	4.6	-3.98	60.86	115.63	779.32	484.44	961.58	678.4	808.52	530.46	923.55	518.73
16.149	0	0.2	0.09	0.09	0.09	0.32	0.14	0.08	13.7	6.11	99.36	0.8	0	98.71	6.11	0.17	13.7	0.01	15.87	22.2	28.11	7.84	0	0.13	0.05	0.15	0.14	0.11	4.34	2.39	0.01	0.77	15.2	0	0	0	3.66	-0.3	-4.9	61.94	112.48	803.99	484.34	980.25	673.53	830.94	530.16	942.93	519.67
16.182	0	0.27	0.14	0.06	0.16	0.21	0.29	0.1	11.21	11.85	99.42	0.56	0	98.59	11.85	0.12	20.09	0.01	16.23	23.9	24.46	2.47	0	0.17	0.06	0.1	0.13	0.26	3.02	2.5	0.01	1.31	11.21	0	0	0	-1.06	-0.76	-1.97	61.37	108.9	826.1	485.99	997.15	669.27	854.69	527.02	963.42	520.94
16.216	0	0.34	0.16	0.04	0.2	0.14	0.37	0.11	9.83	14.19	99.26	0.45	0	98.15	14.19	0.11	21.99	0.01	11.33	27.99	20.97	0.94	0	0.16	0.04	0.1	0.11	0.45	2.37	2.07	0.01	2.97	9.83	0	0	0	-0.64	-2.16	-2.3	61.72	104.18	845.44	486.59	1012.55	665.58	874.21	526.14	978.29	521.59
16.249	0	0.36	0.18	0.03	0.25	0.1	0.48	0.14	7.68	19.35	99.04	0.38	0	97.51	19.35	0.12	20	0.01	9.29	29.83	16.73	0.62	0	0.17	0.04	0.1	0.08	0.28	2.19	2.02	0.01	0.74	7.68	0	0	0	1	-3.66	-4.41	61.71	103.29	865.65	483.6	1030.82	660.82	892.36	525.33	995.27	516.45
16.282	0	0.29	0.17	0.03	0.31	0.07	0.58	0.17	6.87	16.71	98.85	0.55	0	96.07	24.82	0.17	16.71	0.01	6.34	26.31	11.6	0.89	0	0.17	0.04	0.09	0.06	0.23	2.49	1.55	0.01	1.19	6.87	0	0	0	-0.17	-6.01	-2.11	61.69	101.68	882.3	484.3	1044.65	658.55	910.11	523.08	1011.66	517.98
16.316	0	0.17	0.15	0.02	0.4	0.07	0.72	0.23	6.59	10.85	98.56	1.02	0	96.77	33.31	0.18	10.85	0.01	6.26	18.54	5.69	0.68	0	0.18	0.05	0.06	0.04	0.2	2.65	1.23	0.01	1.96	6.59	0	0	0	-3.24	-4.99	0.64	61.37	101.41	894.21	485.66	1052.73	655.19	922.35	520.77	1023.76	519.89
16.349	0	0.11	0.14	0.01	0.48	0.08	0.92	0.31	6.58	8.1	98.17	1.65	0	96.46	40.21	0.19	8.1	0.01	7.36	12.83	3.09	0.32	0	0.19	0.06	0.07	0.02	0.15	2.29	1.3	0.01	2.03	6.58	0	0	0	3.07	-5.47	-0.87	63.39	98.09	912.93	480.71	1065.16	644.17	938.46	516.62	1036.52	514.45
16.383	0	0.07	0.13	0.01	0.6	0.09	1.23	0.46	5.29	5.29	97.55	3.23	0	97.07	49.04	0.22	5.29	0.01	8.47	6.77	0.75	0.09	0	0.19	0.06	0.08	0.02	0.28	1.99	1.56	0.01	0.52	7.39	0	0	0	7.39	-4.49	0.37	65.53	99.71	923.98	480.52	1076.28	644.8	949.67	516.35	1049.37	516.09
16.416	0	0.06	0.11	0.01	0.55	0.1	1.1	0.45	3.92	3.92	97.8	3.07	0	94.02	48.31	0.21	3.92	0.01	9.45	3	0.67	0.09	0	0.21	0.06	0.07	0.02	0.4	2.08	1.88	0.01	0.33	8.26	0	0	0	-0.11	-8.23	1.61	62.28	94.47	930.46	480.41	1080.65	641.45	958.61	513.04	1053.07	514.71
16.449	0	0.06	0.11	0.01	0.39	0.12	0.7	0.31	3.02	3.02	98.59	1.5	0	94.71	39.26	0.28	3.02	0.03	11.19	1.26	0.51	0.05	0	0.26	0.08	0.07	0.02	0.61	2.03	2.14	0.01	0.23	8.96	0	0	0	-1.23	-7.57	2.97	62.14	100.48	933.99	478.87	1085.35	640.33	960.81	511.41	1061.26	513.91
16.483	0	0.06	0.1	0.01	0.41	0.13	0.74	0.34	2.49	2.49	98.51	1.69	0	95.37	40.85	0.41	2.49	0.04	12.26	0.59	0.32	0.04	0	0.3	0.13	0.08	0.02	1.31	1.92	2.31	0.01	0.19	9.16	0	0	0	5.71	-6.87	3.41	64.71	94.26	936.9	479.09	1086.45	640.48	966.21	511.27	1060.36	515.78
16.516	0	0.06	0.1	0.01	0.33	0.15	0.56	0.27	2.2	1.85	98.89	1.13	0.76	95.23	35.17	0.53	1.85	0.06	13.11	0.24	0.3	0.04	0	0.35	0.19	0.07	0.03	2.2	1.8	2.28	0.01	0.09	9.74	0	0	0	-0.73	-7.03	1.57	62.18	93.93	937.54	478.63	1087.61	638.87	965.9	510.48	1059.78	513.89
16.549	0	0.06	0.1	0.01	0.28	0.16	0.45	0.22	3.03	1.66	99.09	0.86	2.02	92.33	30.58	0.56	1.66	0.07	14	0.15	0.31	0.03	0	0.38	0.25	0.08	0.03	3.03	1.77	2.12	0.01	0.59	9.74	0	0	0	4.13	-9.56	1.95	63.67	92.99	938.29	477.81	1088.37	638.57	967.42	509.73	1060.26	515.09
16.583	0	0.07	0.09	0.01	0.21	0.17	0.3	0.16	2.19	0.92	99.39	0.47	4.72	96.24	22.92	0.57	0.92	0.07	13.68	0.14	0.36	0.04	0	0.42	0.28	0.08	0.04	2.19	1.22	1.82	0.01	5.31	10.39	0	0	0	7.37	-5.79	-0.42	66.23	94.76	938.1	478.76	1086.29	636.47	963.71	511.71	1058.32	517.02
16.616	0	0.07	0.1	0.01	0.21	0.13	0.3	0.16	0.91	0.91	99.39	0.45	2.71	98.5	23.18	0.59	0.91	0.08	10.63	0.14	0.5	0.05	0	0.33	0.27	0.1	0.05	0.91	1.22	1.72	0.01	2.44	9.53	0	0	0	9.13	-1.06	-0.07	67.58	96.5	928.29	476.56	1075.68	632.96	953.02	508.92	1049.22	516.56
16.649	0	0.07	0.1	0.01	0.2	0.1	0.27	0.14	0.69	0.69	99.47	0.36	1.59	96.71	20.35	0.54	0.69	0.08	8.23	0.15	0.55	0.05	0	0.22	0.24	0.09	0.05	0.42	1.03	1.53	0.01	9.2	8.64	0	0	0	4.51	-5.1	-2.74	64.9	92.94	924.27	477.56	1070.72	633.05	948.22	511.75	1041.15	512.71
16.683	0	0.08	0.11	0.02	0.17	0.08	0.2	0.11	0.37	0.37	99.59	0.33	0.85	98.21	14.68	0.65	0.37	0.11	5.56	0.16	0.51	0.05	0	0.21	0.24	0.1	0.05	0.16	1.11	1.17	0.01	2.48	7.65	0	0	0	1.21	-1.98	3.55	63.1	95.31	906.58	474.89	1053.42	631.54	934.26	504.88	1029.31	511.87
16.716	0	0.08	0.11	0.02	0.16	0.07	0.18	0.1	0.38	0.38	99.63	0.33	0.65	98.08	12.37	0.88	0.38	0.14	4.81	0.21	0.52	0.06	0	0.2	0.19	0.12	0.04	0.07	1.24	1.07	0.01	3.37	7.28	0	0	0	1.17	-2.33	-0.05	63.08	95.32	896.71	470.37	1046.06	628.71	922.92	502.55	1018.13	507.26
16.75	0	0.09	0.1	0.02	0.14	0.08	0.16	0.09	0.25	0.25	99.69	0.33	2.78	98.52	9.19	0.99	0.2	0.18	5.99	0.2	0.53	0.05	0	0.25	0.18	0.11	0.04	0.1	1.47	0.92	0.01	1.44	8.11	0	0	0	-1.14	-1.02	2.28	62.36	98.34	882.59	469.61	1031.95	627.93	909.1	500.31	1007.23	506.75
16.783	0	0.09	0.1	0.02	0.14	0.08	0.15	0.09	0.28	0.28	99.7	0.33	2.78	98.66	8.13	1.14	0.19	0.23	6.1	0.27	0.52	0.06	0	0.28	0.15	0.15	0.02	0.12	1.45	0.89	0.01	3.07	7.85	0	0	0	0.03	0.52	2.46	62.82	98.83	867.82	465.46	1017.44	624.16	894.41	496.19	992.98	503.31
16.816	0	0.1	0.11	0.02	0.13	0.07	0.14	0.08	0.28	0.28	99.73	0.33	2.38	98.37	5.57	0.99	0.22	0.34	6.14	0.34	0.85	0.08	0	0.28	0.1	0.2	0.02	0.1	1.4	0.79	0	7.19	7.08	0	0	0	-0.69	1.51	3.57	62.85	102.39	855.3	463.11	1005.29	621.3	881.35	492.57	983.21	502.94
16.85	0	0.1	0.11	0.02	0.13	0.07	0.13	0.08	0.24	0.33	99.73	0.33	1.45	98.61	4.83	1.4	0.2	0.9	4.54	0.27	0.79	0.05	0	0.24	0.09	0.33	0.02	0.13	1.41	0.85	0	5.5	6.65	0	0	0	-0.45	-0.7	3.36	62.78	100.93	839.99	460.04	990.07	618.61	866.55	489.78	967.02	499.36
16.883	0	0.1	0.11	0.02	0.14	0.06	0.13	0.08	0.25	0.42	99.73	0.33	1.17	98.53	4.05	1.99	0.2	1.45	4.19	0.26	0.98	0.06	0	0.25	0.08	0.42	0.02	0.11	1.44	0.79	0	4.78	6.45	0	0	0	2.54	-0.98	0.87	63.96	99.1	827.52	457.94	979.53	618.53	853.97	489.66	952.74	497.84
16.916	0	0.1	0.12	0.02	0.14	0.06	0.12	0.08	0.27	0.59	99.72	0.33	0.31	98.67	3.69	2.63	0.22	1.93	3.69	0.23	1.25	0.04	0	0.27	0.09	0.59	0.02	0.19	1.39	0.61	0	6.68	5.9	0	0	0	10.74	-0.48	-0.39	68.64	98.15	815.82	460.23	966.18	621.39	840.84	495.14	938.93	498.63
16.95	0	0.11	0.12	0.02	0.16	0.05	0.13	0.09	0.34	1.06	99.69	0.33	0	98.11	4.64	3.48	0.26	1.85	4.47	0.36	0.85	0.04	0	0.23	0.08	1.06	0.02	0.34	1.31	0.36	0	2.17	4.72	0	0	0	-0.01	2.26	4.15	63.15	103.45	799.38	457.19	952.01	618.57	826.74	486.98	929.6	497.96
16.983	0	0.1	0.12	0.02	0.15	0.06	0.14	0.08	0.46	1.37	99.7	0.33	0.47	98.33	5.35	2.68	0.28	1.38	6.52	0.47	1.09	0.06	0	0.22	0.08	1.37	0.02	0.46	1.13	0.32	0	5.88	5.26	0	0	0	8.42	1.61	-1.47	67.87	96.02	796.33	459.29	945.21	618.66	820.91	494.37	916.91	495.76
17.016	0	0.1	0.13	0.02	0.16	0.06	0.16	0.09	0.42	2.01	99.67	0.33	0.26	98.33	7.38	2.9	0.31	1.31	7.91	0.68	1.05	0.06	0	0.19	0.07	2.01	0.02	0.42	1.15	0.28	0	3.99	4.88	0	0	0	2.85	1.61	1.92	64.57	98.23	779.03	456.69	928.7	616.31	805.49	488.63	903.57	494.15
17.05	0	0.1	0.13	0.02	0.17	0.07	0.17	0.09	0.35	3.27	99.66	0.33	0.57	98.29	8.19	2.37	0.35	1.15	9.37	0.68	0.64	0.04	0	0.13	0.07	3.27	0.03	0.33	1.05	0.21	0	18.85	4.58	0	0	0	4.88	1.75	-1.02	65.93	95.49	776.24	457.23	924.25	615.6	800.99	491.63	896.48	492.08
17.083	0	0.09	0.13	0.02	0.19	0.07	0.21	0.11	0.46	3.79	99.58	0.33	0	98.61	12.65	2.2	0.4	0.93	9.17	0.52	0.5	0.02	0	0.15	0.13	3.79	0.05	0.46	1	0.2	0	51.5	4.46	0.06	0	0	11.17	0.67	-0.92	70.86	92.38	768.61	459.02	913.59	615.16	793.5	493.38	885.87	494.95
17.117	0	0.09	0.16	0.02	0.2	0.06	0.23	0.11	1.01	5.58	99.54	0.33	0	98.73	14.48	1.23	0.46	0.46	7.49	0.56	0.2	0.01	0	0.22	0.21	5.58	0.1	1.01	0.96	0.15	0	39.27	4.2	1.42	0	0	5.88	0.24	-0.96	67.54	93.25	765.17	458.94	910.15	614.08	789.58	492.54	882.83	493.68
17.15	0	0.09	0.17	0.02	0.21	0.06	0.26	0.12	1.45	7.41	99.48	0.33	0	98.67	16.6	0.82	0.52	0.27	7.64	0.6	0.18	0.01	0	0.35	0.35	7.41	0.19	1.45	1.02	0.14	0	43.84	4.2	1.65	0	0	3.88	0.46	-0.57	66.54	97.3	760.91	459.36	906.02	614.24	783.59	493.14	880.89	493.28
17.183	0	0.09	0.16	0.02	0.2	0.05	0.26	0.11	1.25	6.57	99.49	0.33	0	98.68	16.28	0.58	0.5	0.22	6.68	0.6	0.12	0.01	0	0.4	0.46	6.57	0.2	1.25	1.05	0.13	0	47.05	4.02	1.04	0	0	7.36	0.45	-0.47	68.45	94.21	757.25	460.24	901.99	615.2	781.41	493.67	875.6	495.76
17.217	0	0.09	0.14	0.02	0.21	0.05	0.28	0.12	0.69	8.33	99.45	0.33	0	98.79	17.95	0.45	0.51	0.18	5.68	0.4	0.07	0.01	0	0.59	0.6	8.33	0.15	0.69	0.88	0.11	0	35.12	4.28	0.06	0	0	7.13	-0.01	-1.16	67.93	94.06	753.64	459.95	900.19	616.74	778.27	494.02	872.31	495.66
17.25	0	0.09	0.14	0.02	0.21	0.05	0.27	0.12	0.76	6.97	99.45	0.33	0	98.22	18.01	0.51	0.51	0.2	4.55	0.3	0.05	0.01	0	0.62	0.76	6.97	0.17	0.54	0.8	0.11	0	14.09	4.45	0	0	0	6.96	-1.94	-0.29	67.98	94.91	753.12	461.64	896.93	615.82	776.55	495.25	871.45	496.08
17.283	0	0.08	0.14	0.02	0.22	0.05	0.29	0.13	0.99	8.41	99.43	0.33	0	98.74	19.01	0.42	0.62	0.17	3.78	0.3	0.06	0.02	0	0.53	0.99	8.41	0.18	0.21	0.61	0.1	0	19.93	4.39	0	0	0	4.51	0.2	-2.01	67.04	93.44	753.14	463.08	895.06	614.75	775.17	497.29	868.59	495.21
17.317	0	0.08	0.14	0.02	0.24	0.05	0.32	0.14	1.43	8.18	99.35	0.41	0	98.56	21.57	0.5	0.66	0.15	3.54	0.35	0.09	0.04	0	0.73	1.43	8.18	0.18	0.31	0.47	0.08	0.01	17.58	4.59	0	0	0	4.21	0.86	0.5	67.39	92.59	753.67	464.19	892.59	613.01	776.44	495.99	869.03	496.86
17.35	0	0.09	0.14	0.02	0.21	0.05	0.28	0.12	1.67	7.72	99.43	0.33	0	98.67	18.11	0.81	0.72	0.19	3.89	0.43	0.15	0.12	0	1.01	1.67	7.72	0.22	0.62	0.46	0.08	0.01	4.85	4.53	0	0	0	9.17	-0.47	0.19	68.03	93.51	753.82	464.82	892.46	613.54	775.74	497.29	869.24	499.03
17.384	0	0.09	0.13	0.02	0.21	0.05	0.28	0.12	1.95	7.34	99.43	0.33	0	98.05	17.53	1.49	0.86	0.25	3.87	0.47	0.21	0.44	0	1.74	1.9	7.34	0.21	1.95	0.36	0.05	0.02	13.45	4.8	0	0	0	3.94	-2.41	-0.74	67.26	92.37	753.9	464.94	892.95	612.97	775.92	496.93	868.28	498.15
17.417	0	0.09	0.13	0.02	0.21	0.05	0.27	0.12	2.18	6.45	99.46	0.33	0	98.22	16.17	2.67	0.93	0.39	3.76	0.53	0.21	0.41	0	2.18	2.08	6.45	0.17	1.9	0.35	0.05	0.02	33.58	4.84	0	0	0	4.06	-1.94	-0.19	67.35	94.5	754.53	465.78	893.25	613.71	775.7	497.98	870.19	498.48
17.45	0	0.08	0.12	0.02	0.24	0.05	0.28	0.15	2.46	6.56	99.44	0.33	0	98.14	17.56	5.36	0.91	0.64	4.21	0.69	0.21	0.44	0	2.46	2.43	6.56	0.21	1.8	0.35	0.05	0.02	34.24	4.98	0	0	0	3.92	-2.17	-0.28	67.24	94.24	754.74	466.05	893.19	613.63	775.83	498.19	870.07	498.67
17.484	0	0.08	0.11	0.02	0.28	0.05	0.27	0.17	3.33	5.65	99.44	0.33	0	97.61	16.8	9.6	0.85	0.93	3.72	0.72	0.22	0.3	0	3.33	2.83	5.65	0.3	1.39	0.32	0.04	0.02	26.42	4.54	0	0	0	8.5	-3.46	0.05	69.96	89.04	755.09	466.82	892.69	614.49	778.63	498.47	867.64	500.89
17.517	0	0.07	0.09	0.02	0.35	0.05	0.26	0.23	4.55	5.43	99.3	0.36	0	98.69	16.62	16.25	0.81	1.1	3.99	0.71	0.19	0.31	0	4.55	3.73	5.43	0.33	1.44	0.29	0.04	0.03	7.71	4.57	0	0	0	2.52	-0.39	1.79	67.14	90.57	754.73	466.97	893.13	614.07	779.24	496.09	869.6	502.22
17.55	0	0.07	0.07	0.02	0.46	0.05	0.21	0.32	5.16	6.16	99.07	0.72	0	97.49	14.82	25.96	0.78	1.33	3.67	0.48	0.17	0.32	0	5.01	5.16	6.16	0.42	1.57	0.3	0.04	0.03	23.18	4.41	0	0	0	5.36	-3.7	1.04	68.19	91	754.06	466.33	893.42	614.92	778.23	496.75	869.1	501.64
17.584	0	0.06	0.06	0.02	0.51	0.04	0.18	0.36	7.36	5.92	98.97	1.35	0	98.33	10.6	32.58	0.7	1.58	2.62	0.32	0.13	0.26	0	7.36	4.95	5.92	0.36	1.25	0.31	0.04	0.03	29.3	3.91	0	0	0	9.38	1.63	3.21	69.26	91.95	755.12	467.63	894.31	617.73	780.36	498.13	872.15	503.55
17.617	0	0.06	0.06	0.02	0.61	0.04	0.18	0.44	7.33	6.59	98.78	1.8	0	97.61	12.36	36.21	0.73	1.32	2.32	0.27	0.09	0.2	0	7.33	4.53	6.59	0.28	1.41	0.33	0.04	0.03	18.1	3.8	0	0	0	7.18	3.46	4.41	69.1	93.83	757.18	469.58	895.41	618.21	781.96	498.88	875.55	505.61
17.65	0	0.06	0.06	0.02	0.52	0.04	0.17	0.36	6.94	6.33	98.97	1.41	0	98.56	10.43	33.55	0.62	1.11	1.86	0.26	0.08	0.11	0	6.94	3.56	6.33	0.28	0.97	0.31	0.04	0.03	10.67	3.82	0	0	0	7.28	0.85	5.29	68.67	92.22	758.99	471.52	893.64	615.84	783.41	499.13	875.22	507.87
17.684	0	0.06	0.07	0.02	0.45	0.04	0.19	0.3	7.08	6.84	99.11	1	0	98.23	11.85	28.53	0.56	0.61	1.73	0.26	0.08	0.06	0	7.08	2.53	6.84	0.31	0.54	0.27	0.04	0.04	21.26	3.99	0	0	0	7.45	-1.91	6.4	67.49	92.33	762.05	472.87	893.3	613.42	785.5	499.43	877.37	508.71
17.717
17.751
17.784
17.817
17.851
17.884
17.917
17.951
17.984
18.017
18.051
18.084
18.118
18.151
18.184
18.218
18.251
18.284
18.318
18.351
18.385
18.418
18.451
18.485
18.518
18.551
18.585
18.618
18.651
18.685
18.718
18.752
18.785
18.818
18.852
18.885
18.918
18.952
18.985
19.018
19.052
19.085
19.119
19.152
19.185
19.219
19.252
19.285
19.319
19.352
19.386
19.419
19.452
19.486
19.519
19.552	0	0.13	0.09	0.02	0.19	0.17	0.27	0.14	6	6	99.46	0.42	1.97	97.96	19.06	0.64	6	0.47	11.13	14.67	4.7	0.23	0	0	0.1	1.2	0.19	0.06	0.4	1.88	0	1.2	11.73	0	0	0	-0.67	2.65	4.8	63.12	137.48	653.46	481.69	822.93	657.91	673.6	517.6	810.79	526.61
19.586	0	0.14	0.11	0.02	0.16	0.11	0.2	0.1	6.46	6.46	99.59	0.33	0	95.06	11.52	0.65	6.46	0.56	8.95	11.33	6.33	0.67	0	0	0.05	3.46	0.07	0.06	2.06	1.66	0	2.09	9.36	0	0	0	-4.94	7.21	5.3	62.79	107.39	673.59	479.5	839.12	652.89	706.31	517.02	813.7	517.01
19.619	0	0.15	0.14	0.03	0.18	0.09	0.25	0.11	6.48	7.95	99.51	0.33	0	97.72	13.35	0.65	7.95	0.65	9.65	11.7	10.12	1.7	0	0.01	0.13	6.42	0.08	0.11	1.81	2.4	0	3.86	6.48	0	0	0	0.28	3.21	6.87	63.8	104.19	695.94	478.59	857.45	648.37	729.33	515.59	833.51	517.35
19.652	0	0.11	0.14	0.03	0.18	0.07	0.22	0.12	4.32	8.5	99.55	0.33	0	97.26	15.14	1.12	4.32	0.73	7.99	7.72	11.35	1.88	0	0.03	0.24	8.5	0.11	0.16	1.59	1.82	0	2.46	5.66	0	0	0	4.25	4.15	2.69	66.04	100.25	724.38	477.98	874.72	638.58	750.75	513.16	851	513.06
19.686	0	0.1	0.14	0.03	0.19	0.06	0.23	0.13	2.87	9.17	99.54	0.33	0	97.81	17.04	1.38	2.87	0.84	5.9	5.08	11.04	2.23	0	0.06	0.2	9.17	0.08	0.15	1.73	1.16	0	2	4.71	0	0	0	0.84	3	3.97	64.83	102.28	746.06	474.36	896.37	633.83	772.42	507.98	874.68	510.15
19.719	0	0.08	0.14	0.02	0.25	0.05	0.32	0.17	2.7	10.85	99.35	0.5	0	98.73	24.02	1.65	2.7	0.7	5.33	3.6	8.91	1.16	0	0.1	0.21	10.85	0.08	0.17	1.87	0.93	0	8.02	4.62	0	0	0	5.68	0.23	-0.86	66.63	103.4	767.81	472.77	921.87	636.65	791.62	508.4	894.99	510.53
19.753	0	0.09	0.13	0.02	0.27	0.06	0.35	0.17	2.36	10.05	99.31	0.49	0	96.38	24.36	1.34	2.36	0.58	3.62	2.9	1.96	0.12	0	0.12	0.19	10.05	0.09	0.07	1.24	0.55	0.01	13.88	5.61	0	0	0	8.52	-5.59	-2.85	67.38	96.7	785.45	470.95	940.05	637.06	811.38	508.78	908.06	506.93
19.786	0	0.08	0.13	0.01	0.28	0.05	0.37	0.18	1.74	11.23	99.26	0.54	0	98.76	25.73	1.36	1.74	0.6	3.05	1.94	1.23	0.08	0	0.17	0.21	11.23	0.1	0.08	1.31	0.41	0.01	4.72	5.16	0	0	0	3.83	0.12	2.12	65.47	97.05	787.89	472.11	939.93	635.73	816.19	505.45	913.2	508.38
19.819	0	0.08	0.12	0.01	0.25	0.06	0.31	0.16	1.17	10.3	99.38	0.45	0	97.48	23.16	1.6	1.17	0.62	3.08	1.19	0.61	0.04	0	0.18	0.24	10.3	0.08	0.08	1.28	0.34	0.01	5.96	6.05	0	0	0	7.69	-3.72	-1.16	67.5	97.49	795.59	472.13	945.4	634.2	820.05	509.13	917.47	505.21
19.853	0	0.07	0.12	0.01	0.28	0.06	0.35	0.18	0.86	10.06	99.3	0.55	0	95.41	26.05	1.77	0.86	0.65	2.87	0.73	0.27	0.03	0	0.2	0.32	10.06	0.1	0.08	1.21	0.3	0.01	23.99	6.37	0	0	0	2.15	-6.83	0.05	64.89	94.99	800.32	473.24	948.86	632.76	826.27	508.55	921.21	505.41
19.886	0	0.07	0.12	0.01	0.31	0.05	0.4	0.21	0.7	9.27	99.21	0.66	0	97.4	28.66	2.11	0.7	0.7	2.82	0.39	0.17	0.03	0	0.23	0.27	9.27	0.09	0.07	1.21	0.3	0.01	55.11	5.7	0	0	0	5.14	-3.88	0.65	66.55	95.98	801.47	473.41	949.24	631.6	827.02	506.55	922.95	509.32
19.919	0	0.07	0.12	0.01	0.31	0.05	0.4	0.2	0.56	8.58	99.2	0.66	0	97.5	28.67	1.8	0.56	0.67	2.73	0.24	0.09	0.02	0	0.23	0.2	8.58	0.06	0.05	1.16	0.28	0.01	74.24	5.45	0	0	0	8.41	-3.68	-0.03	68.64	95.35	806.45	473.69	953.69	632.33	831.53	508.27	926.88	508.87
19.953	0	0.07	0.13	0.01	0.28	0.05	0.36	0.18	0.5	7.22	99.28	0.54	0	98.77	25.97	1.51	0.5	0.59	2.23	0.17	0.06	0.01	0	0.23	0.2	7.22	0.05	0.04	0.96	0.25	0.01	78.44	4.91	0	0	0	8.44	-0.07	-0.59	69.25	97.27	808.05	474.24	954.23	631.12	831.26	508.99	928.52	509.35
19.986	0	0.08	0.13	0.01	0.24	0.05	0.28	0.14	0.39	6.74	99.44	0.37	0	98.38	20.7	1.4	0.39	0.65	2.06	0.11	0.04	0.01	0	0.22	0.19	6.74	0.05	0.04	0.86	0.21	0.02	87.48	5	0	0	0	9.95	-1.46	-2.15	70.29	94.96	809.39	474.02	956.17	631.46	832.91	509.73	927.87	509.37
20.019	0	0.08	0.12	0.02	0.21	0.05	0.24	0.13	0.33	5.64	99.52	0.33	0	97.59	17.76	1.49	0.33	0.71	1.99	0.08	0.03	0	0	0.19	0.19	5.64	0.04	0.04	0.82	0.19	0.02	73.11	5.46	0	0	0	11.37	-3.5	-3	70.46	94.3	808.35	474.37	954.9	631.8	831.46	511.01	925.75	509.29
20.053	0	0.08	0.12	0.02	0.2	0.05	0.24	0.12	0.27	5.04	99.53	0.33	0	98.45	17.28	1.25	0.27	0.55	2.4	0.09	0.04	0	0	0.26	0.17	5.04	0.03	0.06	0.73	0.13	0.02	90.08	5.52	0	0	0	9.6	1.25	-3.64	70.17	94.42	807.68	476.62	951.75	631.28	829.14	513.55	923.46	509.17
20.086	0	0.07	0.12	0.01	0.25	0.05	0.32	0.16	0.29	4.78	99.36	0.46	0	98.78	24	0.98	0.29	0.51	3.18	0.11	0.07	0	0	0.22	0.15	4.78	0.03	0.09	0.67	0.13	0.02	69.05	5.74	0	0	0	8.32	-0.03	-3.8	69.97	97.77	803.17	478.16	947.23	631.88	822.7	515.39	920.35	510.56
20.12	0	0.07	0.12	0.01	0.25	0.07	0.33	0.17	0.3	3.96	99.34	0.49	0	97.88	25	0.9	0.18	0.45	4.61	0.12	0.13	0	0	0.3	0.13	3.96	0.03	0.16	0.51	0.08	0.03	72.27	6.58	0	0	0	12.95	2.83	-6.25	70.7	96.15	794.99	475.9	939.48	630.36	813.9	515.73	909.75	508.1
20.153	0	0.07	0.12	0.01	0.28	0.06	0.38	0.19	0.2	3.24	99.25	0.6	0	98.69	27.94	0.87	0.18	0.38	4.19	0.16	0.14	0	0	0.2	0.13	3.24	0.03	0.13	0.43	0.07	0.03	83.07	6.39	0	0	0	4.11	0.4	-2	67.59	92.34	784.51	478.91	926.89	630.97	807.36	512.75	899.69	511.51
20.186	0	0.06	0.11	0.01	0.27	0.06	0.37	0.19	0.18	3.07	99.25	0.6	0	98.34	28.13	0.95	0.18	0.34	4.02	0.15	0.17	0	0	0.18	0.12	3.07	0.04	0.13	0.45	0.08	0.03	68.69	6.78	0	0	0	5.37	1.59	-7.45	68.27	96.1	777.39	477.21	921.04	629.9	795.27	517.52	890.59	505.29
20.22	0	0.06	0.11	0.01	0.29	0.07	0.41	0.21	0.16	2.34	99.18	0.73	0	98.27	30.87	0.93	0.16	0.35	3.42	0.19	0.15	0	0	0.14	0.15	2.34	0.05	0.16	0.33	0.07	0.04	47.92	7.37	0	0	0	6.13	1.81	-5.74	68.64	95.14	768.9	476.3	914.39	630.74	789.18	514.13	884.14	508.32
20.253	0	0.06	0.11	0.01	0.29	0.06	0.41	0.21	0.17	2.48	99.19	0.72	0	98.21	30.67	1.01	0.17	0.36	3.2	0.22	0.23	0.01	0	0.13	0.13	2.48	0.04	0.11	0.35	0.07	0.03	71.86	7.23	0	1	6	5.8	1.97	-1.27	68.28	95.81	761.04	478.88	905.17	633.82	783.52	513.99	879.28	511
20.286	0	0.06	0.12	0.01	0.33	0.06	0.48	0.24	0.17	2.55	99.04	0.89	0	98.29	33.61	1.01	0.17	0.44	3.14	0.27	0.23	0.01	0	0.12	0.15	2.55	0.03	0.09	0.36	0.09	0.03	31.09	6.38	0	0	6	8.05	1.74	-2.4	69.32	93.12	750.11	476.66	896.2	633.61	774.13	512.25	867.24	510.56
20.32	0	0.06	0.12	0.01	0.33	0.06	0.46	0.23	0.16	1.84	99.08	0.83	0	98.69	32.74	1.28	0.16	0.5	3.25	0.23	0.18	0.02	0	0.1	0.15	1.84	0.03	0.08	0.31	0.09	0.03	29.08	6.2	0	0	6	7.58	-0.39	-5.57	68.64	95.26	744.64	475.44	891.91	633.3	765.94	514.69	860.84	506.38
20.353	0	0.06	0.12	0.01	0.3	0.06	0.39	0.21	0.2	1.77	99.21	0.65	0	98.7	29.33	1.51	0.16	0.55	3.79	0.2	0.16	0.02	0	0.11	0.2	1.77	0.03	0.07	0.33	0.1	0.03	11.7	6.34	0	0	6	5.31	-0.36	-5.96	67.29	92.89	740.23	476.14	887.25	633.21	762.39	514.51	854.99	507.05
20.387	0	0.07	0.11	0.01	0.28	0.06	0.37	0.19	0.28	1.25	99.26	0.59	0	98.71	27.91	1.57	0.19	0.62	4.45	0.2	0.15	0.02	0	0.1	0.28	1.25	0.02	0.13	0.27	0.1	0.02	2.52	6.65	0	0	6	5.06	0.3	-6.18	67.3	92.98	736.2	476.6	883.65	633.81	758.36	514.95	851.07	507.87
20.42	0	0.07	0.11	0.01	0.25	0.07	0.32	0.17	0.37	1.04	99.36	0.48	0	98.3	25.09	1.73	0.2	0.62	4.94	0.18	0.16	0.01	0	0.1	0.37	1.04	0.03	0.18	0.24	0.09	0.02	3.57	7.46	0	0	6	3.71	-1.72	-6.38	66.13	92.68	732.87	474.95	881.73	633.76	755.77	513.61	848.11	505.79
20.453	0	0.06	0.11	0.01	0.28	0.07	0.37	0.2	0.55	1.2	99.26	0.63	0	98.53	28.5	1.99	0.22	0.66	5.35	0.3	0.28	0.03	0	0.12	0.55	1.2	0.03	0.23	0.25	0.09	0.02	11.12	7.42	0	0	6	4.15	0.96	-5.13	66.7	93.18	730.82	474.26	878.13	631.76	753.56	511.95	846.5	505.17
20.487	0	0.06	0.1	0.01	0.28	0.08	0.34	0.2	0.51	1.09	99.32	0.59	0	98.65	27.66	2.98	0.24	0.7	4.47	0.24	0.23	0.02	0	0.12	0.51	1.09	0.03	0.22	0.26	0.11	0.02	3.31	8.39	0	0	6	1.05	0.53	-1.77	65.29	97.69	731.7	474.95	878.15	631.62	754	510.47	851.58	505.86
20.52	0	0.06	0.1	0.01	0.32	0.07	0.43	0.24	0.57	1.23	99.14	0.82	0	98.76	32.35	2.59	0.28	0.61	3.96	0.27	0.17	0.01	0	0.13	0.57	1.23	0.03	0.2	0.26	0.11	0.01	10.47	7.85	0	0	6	3.85	-0.11	-1.89	66.66	96.66	739.2	475.8	885.93	633.04	762.15	513.18	858.57	506.3
20.553	0	0.06	0.11	0.01	0.32	0.06	0.4	0.23	0.63	1.32	99.2	0.72	0	98.65	30.4	3.38	0.28	0.52	2.43	0.22	0.16	0.01	0	0.14	0.63	1.32	0.05	0.16	0.24	0.12	0.01	0.92	6.59	0	0	6	5.07	-0.53	2.11	67.08	98.14	742.61	474.69	889.83	632.13	767.99	506.7	866	511.68
20.587	0	0.07	0.12	0.01	0.28	0.05	0.33	0.19	0.68	1.52	99.34	0.51	0	98.25	25.46	3.42	0.27	0.54	2.33	0.28	0.15	0.01	0	0.16	0.68	1.52	0.04	0.13	0.26	0.17	0.01	2.96	5.59	0	0	6	6.49	-1.87	1.84	67.7	98.61	752.42	473.6	900.19	632.48	777.57	506.88	876.14	509.54
20.62	0	0.08	0.12	0.02	0.24	0.05	0.26	0.15	0.67	1.36	99.48	0.34	0	97.01	19.92	3.92	0.28	0.51	2.14	0.25	0.21	0.02	0	0.17	0.67	1.36	0.04	0.22	0.22	0.15	0.01	2.26	5.2	0	0	6	8.48	-4.6	0.25	68.86	96.44	764.41	473.01	912.55	631.97	789.6	507.02	886	509.75
20.653	0	0.08	0.12	0.02	0.26	0.04	0.24	0.16	0.52	1.23	99.49	0.33	0	96.5	18.64	6.02	0.31	0.43	1.86	0.23	0.31	0.02	0	0.17	0.52	1.23	0.04	0.26	0.22	0.17	0.01	26.44	4.41	0	0	6	7.18	-5.42	2.63	68.21	95.55	773.3	474.51	918.8	631.34	799.38	506.79	894.87	510.29
20.687	0	0.08	0.13	0.02	0.22	0.04	0.21	0.13	0.35	1.45	99.57	0.33	0	96.07	15.02	4.52	0.34	0.37	2.21	0.31	0.46	0.02	0	0.21	0.35	1.45	0.04	0.24	0.2	0.15	0.01	3.65	4.21	0	0	6	5.37	-6.02	-1.69	67.61	96.52	792.48	475.82	937.79	631.03	814.72	510.79	911.23	509.33
20.72	0	0.09	0.13	0.02	0.2	0.04	0.18	0.11	0.32	1.55	99.61	0.33	0	95.94	11.67	4.68	0.32	0.39	1.37	0.2	0.38	0.01	0	0.19	0.25	1.55	0.03	0.19	0.2	0.13	0.01	3.67	4.16	0	0	6	9.74	-6.19	2.02	70.27	93.86	804.15	477.6	947.58	632.6	829.55	510.26	923.37	513.08
20.754	0	0.09	0.13	0.02	0.17	0.04	0.16	0.1	0.28	1.34	99.65	0.33	0	96.14	8.78	4.01	0.28	0.31	1.06	0.21	0.36	0.02	0	0.23	0.24	1.34	0.03	0.09	0.2	0.12	0.01	3.77	3.87	0	0	6	7.46	-5.92	0.51	68.79	97.71	818.08	477.23	961.85	631.14	840.6	510.54	938.3	512.37
20.787	0	0.1	0.13	0.02	0.16	0.04	0.14	0.09	0.27	1.1	99.68	0.33	0	97.15	6.26	4.27	0.24	0.23	1.02	0.16	0.3	0.02	0	0.24	0.27	1.1	0.02	0.08	0.22	0.09	0.01	8.5	3.91	0	0	6	5.34	-4.35	0.38	67.97	94.75	833.71	478.49	977.45	631.34	857.69	510.22	952.33	514.92
20.82	0	0.1	0.13	0.02	0.16	0.04	0.14	0.08	0.21	1.07	99.68	0.33	0	97.33	5.74	4.22	0.21	0.21	0.74	0.13	0.21	0.02	0	0.21	0.21	1.07	0.02	0.07	0.23	0.09	0.01	4.21	3.89	0	0	6	7.9	-4.02	-0.95	68.8	95.94	848.81	478.01	995.18	633.76	872.5	511.54	968.37	515.22
20.854	0	0.1	0.14	0.02	0.15	0.04	0.14	0.08	0.25	1.12	99.7	0.33	0	97	4.82	3.64	0.25	0.17	0.97	0.11	0.4	0.03	0	0.17	0.18	1.12	0.02	0.08	0.25	0.09	0.01	3.55	3.42	0	0	6	9.34	-4.62	1.85	69.13	97.7	861.94	479.7	1009.12	637.75	887.26	512.57	984.84	517.39
20.887	0	0.1	0.14	0.02	0.15	0.04	0.13	0.08	0.25	0.98	99.71	0.33	0	91.28	4.16	3.08	0.25	0.13	1.1	0.11	0.56	0.03	0	0.16	0.13	0.98	0.02	0.09	0.29	0.1	0.01	3.92	3.44	0	0	6	9.71	-10.26	-1.13	68.03	96.76	882.1	477.77	1033.48	639.84	907.61	513.17	1004.34	515.62
20.92	0	0.1	0.14	0.02	0.14	0.04	0.13	0.07	0.26	1.02	99.72	0.33	0	91.13	3.61	1.91	0.26	0.11	1.77	0.11	1.07	0.05	0	0.14	0.12	1.02	0.02	0.16	0.32	0.1	0.01	6.98	3.58	0	0	6	6.76	-10.35	4.36	66.88	95.13	894.01	479.86	1042.72	640.29	923.19	511.33	1018.14	517.31
20.954	0	0.11	0.15	0.02	0.14	0.04	0.13	0.07	0.28	0.77	99.7	0.33	0	97.2	3.46	1.85	0.28	0.09	3.13	0.1	1.69	0.11	0	0.11	0.15	0.77	0.02	0.16	0.36	0.13	0.01	21.79	2.93	0	0	6	5.07	-4.27	4.39	66.23	100.04	902.79	474.59	1052.63	634.07	930.45	504.59	1029.93	515.19
20.987	0	0.11	0.15	0.02	0.13	0.04	0.14	0.07	0.35	0.73	99.7	0.33	0	91.95	3.43	1.24	0.24	0.06	3.72	0.14	1.05	0.14	0	0.11	0.15	0.73	0.02	0.35	0.37	0.14	0.01	4.46	3.22	0	0	6	8.2	-9.82	0.34	66.9	97.88	921.12	473.5	1072.24	635.27	947.08	507.71	1044.89	511.48
21.02	0	0.11	0.15	0.02	0.13	0.04	0.14	0.07	0.37	0.62	99.7	0.33	0	89.55	3.88	0.74	0.29	0.04	4.16	0.2	1.02	0.22	0	0.1	0.11	0.62	0.02	0.37	0.41	0.14	0.01	1	3.11	0	0	6	10.17	-11.26	2.95	67.85	93.12	930.22	475.64	1080.25	637.58	960.01	508.07	1052.9	514.6
21.054	0	0.11	0.15	0.02	0.13	0.04	0.14	0.07	0.29	0.36	99.71	0.33	0	94.02	4.35	0.47	0.29	0.03	4.01	0.28	0.52	0.17	0	0.1	0.11	0.36	0.02	0.28	0.5	0.14	0.01	1.39	3.56	0	0	6	3.36	-8.22	3.73	64.29	95.56	934.56	473.66	1086.18	635.84	964.6	504.58	1059.85	512.35
21.087	0	0.11	0.15	0.02	0.14	0.04	0.15	0.07	0.3	0.31	99.7	0.33	0	90.53	5.62	0.39	0.26	0.03	3.2	0.26	0.28	0.08	0	0.1	0.14	0.31	0.02	0.3	0.54	0.16	0.01	0.2	3.47	0	0	6	7.2	-10.71	5.15	65.65	95.94	939.39	473.65	1089.98	636.42	969.74	505.22	1065.46	511.79
21.121	0	0.1	0.14	0.02	0.16	0.04	0.18	0.08	0.19	0.26	99.65	0.33	0	88.59	9.31	0.41	0.19	0.03	2.47	0.14	0.08	0.02	0	0.1	0.16	0.26	0.02	0.15	0.8	0.18	0.01	0.57	3.76	0	0	6	6.42	-11.75	3.8	65.24	92.47	944.72	474.36	1094.72	636.28	975.4	506.13	1067.7	511.81
21.154	0	0.09	0.14	0.02	0.19	0.04	0.23	0.11	0.21	0.24	99.54	0.33	0	91.75	15.5	0.35	0.17	0.03	2.27	0.11	0.06	0.02	0	0.09	0.21	0.24	0.02	0.2	0.87	0.21	0.02	1.34	3.92	0	0	6	6.96	-9.96	3.37	65.47	92.36	946.47	474.82	1097.17	637.74	977.23	507.18	1069.46	512.2
21.187	0	0.09	0.14	0.02	0.2	0.04	0.25	0.11	0.26	0.21	99.51	0.33	0	89.47	16.96	0.23	0.16	0.03	2.06	0.07	0.04	0.01	0	0.1	0.25	0.21	0.02	0.26	0.74	0.23	0.02	0.73	3.91	0	0	6	14.02	-11.3	1.71	69.26	92.86	948.26	474.84	1097.6	636.77	976.88	508.83	1069.61	513.65
21.221	0	0.08	0.14	0.02	0.24	0.04	0.31	0.14	0.43	0.13	99.37	0.41	0	89.58	22.3	0.23	0.13	0.03	2.51	0.05	0.02	0.01	0	0.1	0.22	0.1	0.02	0.43	0.89	0.33	0.04	2.27	4.13	0	0	6	14.39	-11.24	0.16	69.15	92.78	949.42	475.76	1098.14	636.48	976.62	510.39	1069.31	514.37
21.254	0	0.08	0.14	0.01	0.23	0.05	0.31	0.14	0.53	0.12	99.38	0.4	0	92.68	22.03	0.2	0.12	0.03	3.65	0.05	0.03	0.01	0	0.09	0.22	0.09	0.02	0.53	0.84	0.33	0.04	6.57	4.4	0	0	6	12.89	-9.31	-3.2	68.99	91.77	950.31	477.64	1094.68	632.36	973.42	513.4	1065.19	513.48
21.287	0	0.07	0.13	0.01	0.25	0.06	0.34	0.16	0.44	0.12	99.32	0.48	0	95.82	24.42	0.27	0.12	0.03	5.18	0.05	0.04	0.01	0	0.08	0.26	0.09	0.02	0.44	0.83	0.37	0.05	21.74	5.11	0	0	6	10.45	-6.34	-4.25	70.03	88.07	948.08	481.23	1088.91	631.71	970.74	516.2	1058.81	515.25
21.321	0	0.07	0.13	0.01	0.29	0.06	0.42	0.19	0.37	0.16	99.17	0.67	0	97.17	29.23	0.45	0.16	0.04	4.58	0.04	0.06	0.01	0	0.08	0.26	0.08	0.03	0.37	0.87	0.5	0.07	18.32	5.3	0	0	6	10.91	-4.31	-1.05	70.16	90.06	935.28	481.11	1076.85	632.57	959.54	513.82	1049.52	517.65
21.354	0	0.07	0.13	0.01	0.27	0.05	0.37	0.17	0.35	0.16	99.26	0.56	0	97.34	26.69	0.44	0.16	0.03	3.94	0.07	0.11	0.02	0	0.07	0.22	0.08	0.03	0.35	0.82	0.48	0.09	15.28	5.19	0	0	6	12.51	-4	-4.03	68.29	92.38	925.26	476.83	1069.45	630.57	947.46	512.68	1039.84	512.97
21.388	0	0.08	0.13	0.02	0.19	0.05	0.23	0.11	0.23	0.16	99.54	0.33	0	96.63	16.42	0.43	0.16	0.04	2.35	0.1	0.17	0.03	0	0.07	0.23	0.07	0.03	0.15	0.71	0.5	0.1	25.49	5.33	0	0	6	9.23	-5.22	4.01	69.27	90.46	908.28	479.72	1049.59	631.59	935.88	509.22	1025.95	517.66
21.421	0	0.09	0.13	0.02	0.17	0.05	0.19	0.1	0.17	0.16	99.61	0.33	0	97.64	12.65	0.69	0.16	0.05	2.5	0.17	0.18	0.03	0	0.06	0.17	0.07	0.03	0.1	0.85	0.48	0.1	58.54	5.17	0	0	6	11.09	-3.38	-1.9	71.22	95.55	900.88	478.04	1044.28	630.46	922.59	512.03	1018.09	515.25
21.454	0	0.09	0.13	0.02	0.18	0.05	0.2	0.1	0.17	0.17	99.61	0.33	0	96.88	13.43	1.4	0.17	0.07	2.54	0.19	0.24	0.04	0	0.05	0.14	0.08	0.04	0.06	0.96	0.48	0.1	55.41	5.28	0	0	6	12.39	-4.82	0.96	69.55	99.81	879.44	473.66	1023.82	627.53	901.67	506.29	1001.27	512.88
21.488	0	0.09	0.12	0.02	0.17	0.05	0.18	0.1	0.17	0.17	99.63	0.33	0	97.48	12.06	1.92	0.17	0.1	2.34	0.24	0.35	0.04	0	0.04	0.12	0.09	0.03	0.03	1.06	0.43	0.09	68.63	5.33	0	0	6	12.74	-3.73	-0.88	71.08	96.02	868.8	473.19	1013.78	628.16	891.82	507.25	987.76	511.2
21.521	0	0.08	0.12	0.02	0.2	0.05	0.21	0.12	0.16	0.16	99.59	0.33	0	95.72	15.08	3.02	0.16	0.16	1.93	0.19	0.39	0.02	0	0.04	0.12	0.11	0.02	0.03	1.2	0.43	0.08	45.98	5.18	0	0	6	13.24	-6.46	1.6	69.51	98.91	848.9	469.64	995.5	626.29	873.21	502.11	971.8	510.15
21.554	0	0.08	0.12	0.02	0.2	0.05	0.19	0.12	0.17	0.17	99.61	0.33	0	97.45	13.9	3.25	0.17	0.26	1.78	0.13	0.36	0.01	0	0.03	0.11	0.13	0.02	0.03	1.32	0.38	0.07	21.65	5.27	0	0	6	9.93	-3.79	-2.05	69.65	96.36	842.78	470.18	990.43	626.66	866.1	504.35	962.35	509.02
21.588	0	0.09	0.12	0.02	0.18	0.05	0.18	0.11	0.2	0.2	99.64	0.33	0	97.43	12.59	2.71	0.2	0.3	2.06	0.12	0.24	0.01	0	0.02	0.1	0.19	0.02	0.03	1.33	0.31	0.05	29.25	5.65	0	0	6	9.99	-3.82	1.73	69.57	97.42	828.27	470.95	975.8	628.7	853.89	503.18	951.05	510.42
21.621	0	0.08	0.12	0.02	0.19	0.05	0.19	0.11	0.22	0.23	99.61	0.33	0	98.07	14.12	2.69	0.22	0.35	2.33	0.1	0.16	0	0	0.02	0.07	0.23	0.02	0.03	1.29	0.26	0.04	5.99	5.97	0	0	6	9.52	-2.36	0.06	69.03	96.77	819.96	469.73	968.31	628.48	845.01	503.51	941.68	507.79
21.654	0	0.06	0.11	0.01	0.35	0.06	0.44	0.25	0.29	0.29	99.11	0.89	0	97.65	32.87	2.97	0.29	0.24	3.46	0.1	0.17	0	0	0.02	0.07	0.25	0.02	0.05	1.23	0.2	0.04	8.29	6.69	0	0	6	4.73	-3.37	3.57	65.94	98.06	804.27	470.16	951.39	627.77	830.73	501.27	928.6	507.4
21.688	0	0.05	0.1	0.01	0.4	0.07	0.58	0.31	0.39	0.39	98.84	1.41	0	97.12	38.99	1.92	0.39	0.16	4.26	0.08	0.19	0	0	0.01	0.08	0.33	0.03	0.09	1.45	0.15	0.03	2.36	7.71	0	0	6	7.03	-4.4	-0.24	67.41	97.04	801.05	470.36	949.57	627.88	825.84	503.1	922.68	509.32
21.721	0	0.06	0.1	0.01	0.34	0.08	0.49	0.26	0.44	0.44	99.02	1.06	0	95.31	35.04	1.46	0.44	0.12	4.94	0.11	0.26	0.01	0	0.02	0.1	0.38	0.03	0.19	1.42	0.13	0.03	2.14	7.93	0	0	6	0.82	-6.94	3.16	63.75	98.98	785.41	467.19	936.21	626.36	813.09	496.77	911.51	507.37
21.755	0	0.06	0.1	0.01	0.28	0.08	0.38	0.19	0.62	0.65	99.24	0.69	0	96.81	28.94	1.06	0.62	0.1	5.47	0.09	0.25	0.01	0	0.02	0.12	0.65	0.05	0.27	1.46	0.09	0.03	1.54	7.97	0	0	6	8.98	-4.94	1.74	67.98	96.26	782.57	467.98	933.06	628.72	810.29	500.11	906.18	508.48
21.788	0	0.07	0.11	0.01	0.22	0.08	0.28	0.14	0.64	0.69	99.43	0.41	0	98.79	21.91	0.75	0.64	0.08	5.69	0.12	0.26	0.01	0	0.02	0.13	0.69	0.05	0.3	1.25	0.09	0.02	0.7	7.49	0	0	6	1.5	0	0.72	64.48	98.37	777.4	466.94	929.98	628.62	804.34	499.19	902.5	505.61
21.821	0	0.07	0.11	0.01	0.23	0.09	0.32	0.16	0.61	0.76	99.37	0.49	0	98.66	24.46	0.65	0.61	0.06	6.68	0.16	0.34	0.03	0	0.02	0.13	0.76	0.07	0.33	1.11	0.09	0.02	2.35	8.08	0	0	6	5.14	0.49	-0.1	65.81	99.1	772.52	465.67	926.47	630.31	799.08	500.45	898.15	503.11
21.855	0	0.06	0.09	0.01	0.23	0.1	0.33	0.17	0.69	1.04	99.34	0.55	0.98	98.63	26.18	0.7	0.69	0.06	7.17	0.25	0.39	0.02	0	0.03	0.14	1.04	0.08	0.3	1.04	0.09	0.01	2.61	9.5	0	0	6	5.83	-0.61	-1.46	65.53	97.42	767.37	464.26	924.04	631.73	795.1	500.11	892.5	502.36
21.888	0	0.06	0.09	0.01	0.22	0.11	0.31	0.16	0.71	1.11	99.38	0.49	1.39	97.59	24.73	0.56	0.71	0.06	7.49	0.38	0.54	0.04	0	0.03	0.19	1.11	0.08	0.27	0.85	0.08	0.01	5.53	9.53	0	0	6	6.08	-3.49	-1.22	65.73	98.27	764.77	464.83	921.42	631.29	792.24	499.7	890.38	504.81
21.921	0	0.08	0.09	0.01	0.13	0.12	0.16	0.09	0.65	1.3	99.68	0.37	5.75	96.76	11.12	0.46	0.65	0.06	7.88	0.4	0.56	0.04	0	0.04	0.21	1.3	0.09	0.25	0.81	0.08	0.01	5.29	10.75	0	0	6	6.99	-5.02	0.76	66.42	96.26	763.63	465.93	917.09	629.79	792.04	499.15	888.08	505.74
21.955	0	0.08	0.08	0.02	0.11	0.13	0.13	0.08	0.61	1.63	99.74	0.4	6.99	98.29	6.76	0.51	0.61	0.09	6.8	0.45	0.38	0.03	0	0.05	0.21	1.63	0.09	0.25	0.58	0.06	0.01	14.09	11.4	0	0	6	3.73	-1.74	1.99	65.29	95.39	763.58	467.79	914.77	629.09	792.26	499.45	887.38	506.49
21.988	0	0.08	0.08	0.02	0.12	0.11	0.14	0.08	0.55	1.62	99.73	0.38	5.91	98.72	8.19	0.64	0.55	0.09	5.76	0.43	0.27	0.04	0	0.06	0.21	1.62	0.08	0.24	0.58	0.07	0.01	5.89	11	0	0	6	4.99	0.26	3.41	66.26	93.05	765.35	469.89	913.77	629.99	794.78	501.57	887.7	506.47
22.021	0	0.08	0.08	0.02	0.12	0.11	0.13	0.08	0.44	1.37	99.74	0.39	6.08	98.45	7.49	0.89	0.44	0.1	5.04	0.36	0.18	0.03	0	0.06	0.25	1.37	0.08	0.37	0.44	0.06	0.01	2.49	11.26	0	0	6	3.86	-1.25	5.22	66.18	93.03	767.4	469.04	913.81	626.42	797.2	498.71	889.91	506.51
22.055	0	0.08	0.08	0.01	0.12	0.12	0.13	0.08	0.4	1.35	99.73	0.43	6.23	98.38	8.79	1.36	0.4	0.11	4.45	0.33	0.18	0.04	0	0.09	0.24	1.35	0.1	0.36	0.34	0.07	0.02	4.35	11.87	0	0	6	2.58	1.48	7.88	65.61	93.08	769.89	469.62	915.35	625.56	801.28	497.6	893.75	508.2
22.088	0	0.08	0.08	0.01	0.14	0.1	0.14	0.09	0.33	1.34	99.72	0.36	4.57	98.29	9.62	2.47	0.33	0.17	3.69	0.2	0.15	0.04	0	0.09	0.24	1.34	0.08	0.26	0.36	0.09	0.02	3.76	10.71	0	0	6	2.71	1.74	7.99	65.79	92.47	772.13	469.72	917.63	625.61	803.87	498.05	895.78	508.14
22.122	0	0.08	0.08	0.02	0.12	0.1	0.12	0.08	0.27	1.29	99.75	0.36	5.45	98.78	6.02	2.84	0.27	0.27	4.32	0.16	0.16	0.06	0	0.15	0.25	1.29	0.09	0.17	0.33	0.12	0.02	4.41	10.55	0	0	6	0.14	-0.02	7.64	64.3	91.21	774.94	468.71	921.68	625.95	807.57	496.75	898.26	506.39
22.155	0	0.08	0.08	0.02	0.13	0.1	0.11	0.08	0.23	1.23	99.75	0.34	5.55	97.26	4.82	4.59	0.19	0.35	4.5	0.1	0.14	0.06	0	0.15	0.23	1.23	0.08	0.14	0.35	0.13	0.02	6.96	10.28	0	0	6	3.57	4.15	5.75	65.9	90.89	777.35	469.89	922.15	625.74	807.76	499.8	898.42	506.31
22.188	0	0.08	0.08	0.02	0.14	0.09	0.11	0.1	0.21	1.18	99.71	0.33	4.31	95.89	5.9	6.67	0.17	0.47	3.74	0.09	0.13	0.06	0	0.15	0.21	1.18	0.08	0.09	0.36	0.13	0.02	11.62	9.6	0	0	6	2.86	6.25	6.84	65.79	91.19	779.67	471.09	922.51	624.14	809.83	500.11	900.69	507.92
22.222	0	0.07	0.08	0.02	0.18	0.07	0.13	0.12	0.25	1.03	99.64	0.33	2.22	98.35	8.49	9.52	0.12	0.56	3.53	0.07	0.11	0.05	0	0.17	0.25	1.03	0.08	0.12	0.31	0.13	0.02	3.9	8.21	0	0	6	6.39	-1.57	3.94	67.77	90.71	786.62	471.28	928.93	624.49	814.52	501.23	904.99	507.72
22.255	0	0.07	0.08	0.02	0.21	0.07	0.13	0.14	0.24	1.1	99.59	0.33	1.25	96.89	9.82	11.22	0.12	0.74	2.96	0.05	0.09	0.03	0	0.15	0.24	1.1	0.08	0.09	0.3	0.13	0.02	4.35	7.77	0	0	6	4.27	4.81	5.1	66.75	89.85	789.71	474.05	929.5	624.6	817.64	503.18	907.28	509.28
22.288	0	0.07	0.08	0.02	0.26	0.06	0.14	0.18	0.25	0.97	99.49	0.33	0.25	98.47	11.56	15.2	0.1	1.1	2.55	0.05	0.09	0.02	0	0.16	0.25	0.97	0.07	0.14	0.31	0.14	0.02	4.54	7.34	0	0	6	3.91	1.19	6.49	66.63	90.15	793.5	472.83	933.96	622.86	822.8	499.63	912.17	511.5
22.322	0	0.07	0.08	0.02	0.3	0.06	0.13	0.2	0.39	0.87	99.41	0.33	0	98.45	11.55	18.43	0.08	1.24	2.84	0.04	0.07	0.02	0	0.18	0.39	0.87	0.08	0.31	0.37	0.14	0.03	10.97	6.39	0	0	6	6.24	1.23	7.79	67.83	91.26	795.37	473.2	934.45	622.32	824.42	499.76	914.83	512.19
22.355	0	0.07	0.08	0.02	0.28	0.06	0.14	0.19	0.46	0.82	99.44	0.33	0	98.69	11.4	17.29	0.08	1.1	2.7	0.04	0.05	0.01	0	0.17	0.46	0.82	0.09	0.38	0.38	0.12	0.03	27.28	6.3	0	0	6	8.95	0.38	7.23	69.55	95.5	800.3	475.7	938.36	624	826.43	503.15	921.27	514.39
22.389	0	0.06	0.08	0.02	0.38	0.05	0.18	0.26	0.88	0.65	99.25	0.33	0	98.03	17.73	18.85	0.06	0.83	2.26	0.03	0.04	0.04	0	0.19	0.66	0.65	0.11	0.88	0.49	0.11	0.03	14.26	5.38	0	0	6	5.74	2.46	9.93	67.99	89.12	803.6	478.38	938.1	622.2	832.92	503.34	920.99	517.01
22.422	0	0.06	0.09	0.02	0.37	0.05	0.21	0.25	0.93	0.62	99.27	0.34	0	98.1	19.66	15.79	0.06	0.59	1.89	0.03	0.04	0.03	0	0.2	0.93	0.62	0.15	0.89	0.5	0.09	0.03	28.32	4.82	0	0	6	5.95	2.27	9.1	68.33	91.96	806.1	478.89	939.4	620.6	832.89	504.74	924.04	516.91
22.455	0	0.07	0.1	0.02	0.28	0.04	0.2	0.18	0.91	0.61	99.44	0.33	0	98.64	17.09	10.43	0.06	0.43	1.19	0.02	0.03	0.01	0	0.17	0.91	0.61	0.19	0.52	0.48	0.08	0.03	29.67	4.94	0	0	6	1.66	0.57	10.7	66.48	97.35	809.06	481.54	943.07	620.96	835.13	506.84	931.43	521.1
22.489	0	0.08	0.11	0.02	0.24	0.04	0.19	0.14	0.75	0.52	99.53	0.33	0	96.06	14.61	8.1	0.05	0.39	1.11	0.02	0.02	0.01	0	0.15	0.75	0.52	0.21	0.42	0.51	0.07	0.03	71.88	4.89	0	0	6	1.64	6.04	7.52	66.16	92.81	811.09	482.86	942.51	622.6	835.48	507.47	927.53	519.39
22.522	0	0.09	0.12	0.02	0.19	0.04	0.16	0.11	0.72	0.52	99.63	0.33	0	98.32	10.36	5.12	0.06	0.25	0.84	0.02	0.01	0	0	0.14	0.72	0.52	0.27	0.21	0.6	0.07	0.04	71	4.62	0	0	6	2.05	-1.64	8.49	67.08	94.96	814.22	485.39	943.05	621.11	837.14	508.1	930.86	523.38
22.555	0	0.09	0.13	0.02	0.17	0.04	0.17	0.09	0.61	0.45	99.66	0.33	0	98.75	9.85	2.85	0.06	0.12	0.72	0.01	0.01	0	0	0.13	0.61	0.45	0.36	0.1	0.63	0.06	0.04	61.35	4.65	0	0	6	-3.51	0.14	7.62	64.32	95.73	814.44	485.17	944.38	621.15	836.89	507.71	931.52	522.19
22.589	0	0.09	0.13	0.02	0.17	0.04	0.17	0.09	0.4	0.4	99.66	0.33	0	95.75	10.2	1.79	0.06	0.08	0.76	0.01	0.01	0.01	0	0.12	0.4	0.4	0.38	0.08	0.58	0.04	0.04	27.41	4.74	0	1	12	-2.9	6.42	6.04	64.78	92.85	814.28	487.39	940.84	620.65	835.09	511.1	927.34	521.66
22.622	0	0.09	0.13	0.02	0.16	0.04	0.17	0.09	0.4	0.44	99.67	0.33	0	97.85	9.31	1.77	0.06	0.09	0.71	0.01	0.01	0.01	0	0.12	0.4	0.44	0.42	0.06	0.53	0.03	0.03	8.16	4.52	0	0	12	-7.14	2.91	4.85	62.51	97.98	813.02	485.62	942.83	621.42	831.98	510.85	929.67	518.4
22.655	0	0.1	0.13	0.02	0.15	0.04	0.14	0.08	0.34	0.45	99.7	0.33	0	96.08	6.4	2.04	0.05	0.12	0.96	0.01	0.02	0.02	0	0.11	0.34	0.45	0.41	0.08	0.44	0.03	0.03	3.23	4.43	0	0	12	-6.07	6	4.24	62.2	94.96	811.59	482.64	944.1	621.92	832.95	508.32	927.58	516.2
22.689	0	0.1	0.13	0.02	0.14	0.04	0.13	0.08	0.35	0.41	99.72	0.33	0	95.5	4.58	2.66	0.05	0.17	1.55	0.01	0.02	0.02	0	0.12	0.35	0.41	0.44	0.2	0.33	0.02	0.04	0.45	4.52	0	0	12	-7.85	6.72	2.86	60.87	100.26	806.78	478.91	944.44	623.28	827.04	506.73	927.17	511.98
22.722	0	0.1	0.12	0.02	0.15	0.05	0.13	0.08	0.39	0.45	99.69	0.33	0	96.42	5.36	4.3	0.06	0.24	2.99	0.01	0.05	0.03	0	0.13	0.39	0.45	0.45	0.33	0.32	0.02	0.03	1.76	4.7	0	0	12	-3.88	5.53	2.83	61.71	100.12	800.24	475.76	941.83	625.47	822.47	505.13	922.48	509.89
22.756	0	0.09	0.11	0.02	0.15	0.07	0.13	0.09	0.71	0.44	99.7	0.33	1.75	97.72	4.92	5.14	0.06	0.31	7.82	0.02	0.24	0.06	0	0.13	0.41	0.44	0.44	0.71	0.35	0.02	0.04	0.75	5.5	0	0	12	-7.51	3.2	2.46	60.39	100.1	785.9	471.3	930.4	623.55	809.27	500.74	909.27	505.09
22.789	0	0.09	0.1	0.02	0.17	0.07	0.14	0.1	0.51	0.55	99.66	0.33	1.25	98.12	6.67	7.33	0.07	0.45	6.86	0.03	0.28	0.07	0	0.12	0.42	0.55	0.36	0.51	0.41	0.03	0.03	0.76	5.75	0	0	12	-0.27	2.22	-1.86	62.58	93.68	781.62	469.89	927.84	625.4	805.81	503.55	899.48	502.73
22.822	0	0.08	0.11	0.02	0.19	0.06	0.14	0.12	0.56	0.79	99.61	0.33	0.18	98.29	7.32	9.63	0.09	0.7	6.39	0.06	0.54	0.1	0	0.12	0.56	0.79	0.22	0.4	0.44	0.03	0.03	0.33	5.17	0.56	0	12	-0.61	1.73	1.93	62.45	102.36	765.04	467.43	913.23	625.21	788.68	499.73	891.01	502.2
22.856	0	0.08	0.09	0.02	0.22	0.06	0.13	0.13	0.76	1.08	99.57	0.33	0	98.58	6.86	13	0.1	0.95	5.3	0.09	0.54	0.11	0	0.1	0.76	1.08	0.18	0.37	0.46	0.05	0.02	1.51	5.29	0	0	12	5.6	0.78	0.72	64.9	101.04	752.67	465.45	901.43	625.04	776.27	499.93	877.3	500.56
22.889	0	0.09	0.11	0.02	0.2	0.05	0.14	0.11	0.86	1.57	99.61	0.33	0	97.99	7.19	9.26	0.12	0.86	3.65	0.21	0.72	0.14	0	0.09	0.86	1.57	0.14	0.35	0.53	0.05	0.02	0.86	4.71	0	0	12	-2.68	2.57	3.08	62.14	101.57	731.93	466.39	880.35	623.83	756.99	498.46	858.53	500.9
22.922	0	0.08	0.11	0.02	0.22	0.05	0.16	0.13	0.99	2.21	99.57	0.33	0	96.45	11.33	8.77	0.14	0.75	3.95	0.51	1.26	0.21	0	0.07	0.99	2.21	0.1	0.48	0.53	0.06	0.02	2.25	4.76	0	0	12	3.33	5.48	0.94	64.5	99.72	718.55	467.19	865.1	624.29	741.95	500.77	841.67	501.11
22.956	0	0.07	0.11	0.02	0.29	0.06	0.24	0.19	0.74	3.35	99.43	0.35	0	96.96	20.02	9.15	0.18	0.79	5.38	1.42	2.28	0.27	0	0.07	0.74	3.35	0.06	0.29	0.54	0.09	0.01	1.32	4.95	0	0	12	5.81	4.69	-0.01	66.2	99.75	707.75	468.32	853.77	624.45	730.13	502.38	829.87	503.21
22.989	0	0.07	0.1	0.02	0.31	0.06	0.24	0.23	0.73	3.4	99.38	0.39	0	87.56	21.71	11.24	0.22	0.73	6.94	2.21	5.11	0.28	0	0.07	0.73	3.4	0.05	0.24	0.53	0.1	0.01	1.07	4.97	0	0	12	0.25	12.24	2.35	63.45	99.06	684.04	470.37	828.68	624.86	708.06	501.65	807.07	504.85
23.022	0	0.06	0.1	0.02	0.36	0.06	0.26	0.26	0.79	3.51	99.29	0.46	0	95.58	23.86	12.82	0.33	0.62	7.48	2.72	4.55	0.21	0	0.07	0.79	3.51	0.04	0.16	0.48	0.12	0.01	1.07	4.67	0	0	12	2.44	6.63	3.21	65.19	99.61	666.11	472.08	810.55	625.87	690.29	504.6	789.88	506.66
23.056	0	0.07	0.09	0.02	0.32	0.06	0.2	0.24	0.86	6.01	99.37	0.33	0	95.55	19.17	14.92	0.48	0.55	7.49	4.06	6.63	0.23	0	0.07	0.86	6.01	0.04	0.12	0.45	0.17	0.01	3.41	4.66	0	0	12	3.22	6.66	2.47	65.6	99.2	646.92	472.06	791.01	626	670.55	504.73	769.74	506.26
23.089	0	0.07	0.09	0.02	0.37	0.06	0.22	0.28	0.7	6.14	99.25	0.39	0	94.41	21.79	16.75	0.56	0.42	6.76	6.74	5.96	0.39	0	0.07	0.7	6.14	0.05	0.13	0.48	0.21	0.01	4.39	4.32	0	0	12	1.76	7.86	3.39	65.53	103.09	623.67	473.66	766.55	625.12	645.58	505.43	748.62	508.64
23.123	0	0.08	0.1	0.02	0.48	0.05	0.37	0.39	0.99	9.57	99.04	0.81	0	97.72	32.08	14.16	0.99	0.3	5.51	11.43	6.68	1.37	0	0.08	0.62	9.57	0.05	0.2	0.56	0.39	0.01	1.75	4.31	0.35	0	12	5.06	3.2	2.48	68.01	102.41	605.33	477.61	745.21	626.14	625.23	510.52	727.64	511.33
23.156	0	0.08	0.1	0.02	0.55	0.05	0.37	0.44	1.52	13.21	98.9	0.82	0	98	32.23	16.87	1.52	0.27	4.72	12.89	5.67	1.7	0	0.07	0.51	13.21	0.06	0.17	0.7	0.54	0.01	1.81	4.19	0.72	0	12	4.93	-2.53	1.27	68.25	105.64	585.36	481.36	723.11	626.72	601.55	513	707.15	515.97
23.189
23.223
23.256
23.289
23.323
23.356
23.39
23.423
23.456
23.49
23.523
23.556
23.59
23.623
23.656
23.69
23.723
23.757
23.79
23.823
23.857
23.89
23.923
23.957
23.99
24.023
24.057
24.09
24.124
24.157
24.19
24.224
24.257
24.29
24.324
24.357
24.391
24.424
24.457
24.491
24.524
24.557
24.591
24.624
24.657
24.691
24.724
24.758
24.791
24.824
24.858
24.891
24.924
24.958
24.991
25.024
25.058
25.091
25.125
25.158
25.191
25.225
25.258
25.291
25.325
25.358
25.392
25.425
25.458
25.492
25.525
25.558
25.592
25.625
25.658
25.692
25.725
25.759
25.792
25.825
25.859
25.892
25.925
25.959
25.992
26.025
26.059
26.092
26.126
26.159
26.192
26.226
26.259
26.292
26.326
26.359
26.393
26.426
26.459
26.493
26.526
26.559
26.593
26.626
26.659
26.693
26.726
26.76
26.793
26.826
26.86
26.893
26.926
26.96
26.993
27.026
27.06
27.093
27.127
27.16
27.193
27.227
27.26
27.293
27.327
27.36
27.394
27.427
27.46
27.494
27.527
27.56
27.594
27.627
27.66
27.694
27.727
27.761
27.794
27.827
27.861
27.894
27.927
27.961
27.994
28.027
28.061
28.094
28.128
28.161
28.194
28.228
28.261
28.294
28.328
28.361
28.395
28.428
28.461
28.495
28.528
28.561
28.595
28.628
28.661
28.695
28.728
28.762
28.795
28.828
28.862
28.895
28.928
28.962
28.995
29.028
29.062
29.095
29.129
29.162
29.195
29.229
29.262
29.295
29.329
29.362
29.396
29.429
29.462
29.496
29.529
29.562
29.596
29.629
29.662
29.696
29.729
29.763
29.796
29.829
29.863
29.896
29.929
29.963
29.996
30.029
30.063
30.096
30.13
30.163
30.196
30.23
30.263
30.296
30.33
30.363
30.397
30.43
30.463
30.497
30.53
30.563
30.597
30.63
30.663
30.697
30.73
30.764
30.797
30.83
30.864
30.897
30.93
30.964
30.997
31.03
31.064
31.097
31.131
31.164
31.197
31.231
31.264
31.297
31.331
31.364
31.398
31.431
31.464
31.498
31.531
31.564
31.598
31.631
31.664
31.698
31.731
31.765
31.798
31.831
31.865
31.898
31.931
31.965
31.998
32.031
32.065
32.098
32.132
32.165
32.198
32.232
32.265
32.298
32.332
32.365
32.399
32.432
32.465
32.499
32.532
32.565	0	0.02	0.02	0	0.25	8.34	0.29	0.68	2.41	1.04	83.31	26.2	36.32	94.35	46	11.58	1.04	0.2	25.5	2.8	0.62	0.25	0	0.12	0.27	0.27	0.1	2.41	4.51	2.51	0.01	3.3	40.22	10.35	0	6	2.86	7.93	6.54	62.99	114.77	727.41	459.5	898.05	641.03	760.53	495.2	874.98	503.79
32.599	0	0.04	0.19	0.01	0.36	0.62	0.52	0.46	2.88	2.88	98.77	2.22	12.01	97.88	43.61	5.73	2.88	0.12	14.67	2.54	0.55	0.23	0	0.04	0.14	0.79	0.13	0.9	2.62	1.43	0	5.23	21.67	15.86	0	0	12.71	2.85	2.46	68.92	103.7	743.44	463.2	907.23	641.36	774.68	500.52	878.29	504.82
32.632	0	0.05	0.63	0.01	0.66	0.18	1.18	0.61	3.56	3.56	97.65	4.51	0	98.13	52.9	3.81	3.56	0.08	13.24	2.2	0.61	0.3	0	0.09	0.32	1.91	0.21	1.03	2.46	1	0.01	10.17	11.23	19.19	0	0	5.57	2.19	6.37	64.85	104.03	745.03	465	906.63	638.93	778.28	498.16	881.93	507
32.665	0	0.04	1.01	0.01	0.87	0.12	1.56	0.8	2.17	2.28	96.88	7.69	0	98.49	59.44	3.8	2.17	0.07	10.33	1.4	0.41	0.17	0	0.06	0.3	2.28	0.19	0.73	2.97	0.99	0.01	10.09	8.81	22.28	0	0	5.01	-1.12	3.69	64.76	100.87	753.53	468.86	913.58	641.43	785.21	502.83	885.92	508.53
32.699	0	0.05	0.57	0.01	0.58	0.1	0.9	0.49	1.48	3.11	98.2	3.73	0	97.59	48.48	2.91	1.48	0.06	6.82	1.08	0.39	0.15	0	0.07	0.35	3.11	0.19	0.43	4.41	0.9	0.01	13.8	9.26	17.11	0	0	7.23	-3.49	4.41	65.55	101.23	758.63	471.72	918.26	644.18	790.49	505.54	891.5	512.22
32.732	0	0.06	0.26	0.01	0.37	0.09	0.47	0.27	0.98	2.64	99.06	1.41	0	98.71	34.64	2.67	0.98	0.08	5.59	0.81	0.35	0.16	0	0.1	0.4	2.64	0.17	0.38	5.87	0.72	0.01	10.08	9.25	9.89	0	0	6.1	0.32	5.71	65.24	98.61	762.13	474	920.4	645.1	795.62	506.91	893.96	514.2
32.766	0	0.08	0.19	0.02	0.25	0.08	0.26	0.16	0.58	2.41	99.49	0.61	0.25	98.7	21.64	2.93	0.58	0.08	4.23	0.58	0.26	0.17	0	0.1	0.38	2.41	0.16	0.25	7.15	0.66	0.01	4.85	9.03	6.69	0	0	5.61	-0.36	6.24	65.04	101.11	768.05	475.1	925.88	644.88	800.68	506.59	901.26	516.94
32.799	0	0.08	0.14	0.02	0.22	0.11	0.22	0.15	0.38	1.95	99.55	0.49	2.84	98.61	19.37	3.45	0.38	0.08	6.16	0.61	0.2	0.18	0	0.1	0.37	1.95	0.17	0.3	6.37	0.58	0.01	14.43	10.13	5.04	0	0	1.96	-0.7	5.55	63.48	99.62	772.65	477.08	930.28	645.46	805.37	507.65	904.38	518.67
32.832	0	0.08	0.11	0.02	0.16	0.12	0.15	0.1	0.32	1.77	99.68	0.36	5.56	94.08	11.03	2.82	0.28	0.07	6.98	0.49	0.15	0.23	0	0.08	0.32	1.77	0.21	0.22	6.13	0.58	0.01	5.99	10.59	3.17	0	0	-0.62	8.17	6.63	62.09	102.62	771.85	475.47	929.97	644.36	804.4	506.38	906.57	516.05
32.866	0	0.09	0.1	0.02	0.14	0.12	0.13	0.08	0.38	1.69	99.72	0.35	6.64	95.76	6.3	2.91	0.21	0.08	7.71	0.38	0.13	0.24	0	0.08	0.38	1.69	0.26	0.22	6.87	0.52	0.01	8.66	10.35	1.47	0	0	-1.89	6.42	6.14	61.71	100	775.71	475.67	931.4	642.06	807.77	505.97	907.38	514.76
32.899	0	0.09	0.08	0.02	0.12	0.13	0.11	0.07	0.31	1.33	99.73	0.38	8.46	98.32	3.17	3.01	0.16	0.1	8.43	0.33	0.11	0.18	0	0.07	0.31	1.33	0.21	0.16	5.73	0.51	0.01	10.29	11.08	0.43	0	0	6.61	1.66	4.07	65.75	97.35	776.45	474.52	932.1	642.82	807.91	508.61	905.18	512.64
32.932	0	0.09	0.07	0.02	0.11	0.13	0.1	0.07	0.33	1.31	99.74	0.42	8.66	97.85	1.96	2.79	0.14	0.11	6.59	0.31	0.11	0.16	0	0.06	0.33	1.31	0.25	0.09	5.6	0.44	0.01	8.17	11.75	0	0	0	4.51	2.9	5.17	64.92	94.77	776.39	475.21	930.43	641.54	809.15	507.59	903.74	513.36
32.966	0	0.09	0.07	0.02	0.12	0.12	0.09	0.07	0.3	1.24	99.75	0.42	8.4	98.49	1.79	4.16	0.12	0.13	6.09	0.25	0.08	0.08	0	0.06	0.3	1.24	0.25	0.1	5.28	0.41	0.01	8.12	11.64	0	0	0	7.21	1.13	2.5	66.78	95.76	777.67	477.8	929.38	641.68	806.76	511.19	902.42	515.28
32.999	0	0.09	0.08	0.02	0.12	0.13	0.1	0.07	0.26	1.34	99.74	0.41	8.78	97.42	2.17	3.63	0.15	0.09	7.21	0.31	0.09	0.05	0	0.06	0.26	1.34	0.3	0.08	5	0.39	0.01	6.85	11.63	0.86	0	0	3.08	3.85	0.49	64.89	99.7	774.63	478.12	926.06	639.41	800.15	511.54	899.77	515.31
33.032	0	0.08	0.08	0.02	0.12	0.14	0.11	0.08	0.31	1.3	99.71	0.44	9.07	98.41	4.19	4	0.15	0.08	7.92	0.33	0.08	0.04	0	0.06	0.31	1.3	0.35	0.13	4.65	0.39	0.01	7.62	12.05	1.56	0	0	0.6	1.37	-0.77	63.26	101.1	766.87	476.86	921.83	641.65	792.38	511.88	893.48	512.79
33.066	0	0.09	0.1	0.02	0.13	0.15	0.11	0.08	0.33	1.39	99.69	0.4	9.29	97.21	4.53	3.6	0.14	0.07	10.42	0.33	0.1	0.03	0	0.05	0.33	1.39	0.36	0.19	4.53	0.36	0.01	1.01	11.33	2.24	0	0	5.62	4.24	1.14	65.38	101.89	752.93	475.03	907.33	640.98	779.32	510.03	881.19	512.08
33.099	0	0.08	0.1	0.02	0.14	0.19	0.14	0.09	0.36	1.37	99.62	0.41	10.02	97.47	8.87	3.64	0.16	0.08	13.75	0.45	0.17	0.04	0	0.04	0.36	1.37	0.32	0.2	4.07	0.38	0.01	7.56	11.61	2.44	0	0	1.99	3.74	0.04	63.88	102.64	745.57	474.68	901.87	641.07	771.66	509.47	874.27	512.18
33.133	0	0.07	0.1	0.02	0.17	0.17	0.18	0.12	0.32	1.23	99.63	0.39	7.72	97.68	14.88	3.34	0.12	0.07	12.47	0.53	0.4	0.06	0	0.04	0.32	1.23	0.21	0.16	3.96	0.42	0.01	2.63	11.2	2.62	0	0	5.71	3.3	1.49	65.59	108.22	727.81	475.86	885.24	644.01	752.86	511.01	861	515.2
33.166	0	0.06	0.08	0.01	0.24	0.2	0.28	0.19	0.29	1.38	99.45	0.6	6.97	97.78	24.75	3.92	0.13	0.08	13.06	0.68	0.54	0.08	0	0.04	0.29	1.38	0.2	0.13	3.72	0.44	0.01	3.57	12.29	1.63	0	0	4.12	3.07	-1.46	64.45	107.63	714.27	472.52	874.18	642.92	738.36	510.49	845.98	509.56
33.199	0	0.06	0.08	0.01	0.26	0.16	0.29	0.21	0.26	1.57	99.41	0.7	4.5	97.65	26.77	4.53	0.15	0.1	10.29	1	0.99	0.12	0	0.03	0.26	1.57	0.16	0.1	3.84	0.5	0.01	6.18	11.63	0.81	0	0	3.37	3.37	3.67	63.99	108.68	692.77	473.13	853.1	644.17	720.85	509.11	829.5	511.81
33.233	0	0.05	0.07	0.01	0.3	0.16	0.35	0.26	0.26	1.71	99.29	0.9	3.32	97.3	31.29	4.93	0.17	0.11	10	2.1	1.36	0.31	0	0.03	0.26	1.71	0.14	0.11	2.83	0.62	0	3.33	11.71	0	0	0	1.53	4.07	0.64	63.18	106.5	680.09	475.69	840.27	646.74	706.66	513.71	813.12	510.87
33.266	0	0.06	0.07	0.01	0.3	0.2	0.34	0.27	0.29	2.01	99.33	0.83	4.93	93.99	30.21	6.69	0.19	0.15	14.19	3.29	2.22	0.56	0	0.03	0.29	2.01	0.12	0.14	2.87	0.77	0	4.71	11.7	0	0	0	-1.27	8.25	4.08	61.79	107.56	655.34	475.73	818.18	648.01	685.65	512.42	793.2	513.48
33.299	0	0.07	0.07	0.01	0.26	0.18	0.28	0.23	0.28	2.23	99.44	0.59	4.59	97.43	25.81	6.94	0.28	0.2	14.36	7.55	3.41	0.95	0	0.02	0.28	2.23	0.12	0.18	2.41	1	0	1.37	10.96	0	0	0	4.8	3.83	1.29	65.38	109.95	642.69	478.89	802.42	649.33	667.86	514.62	777.75	518.37
33.333	0	0.08	0.08	0.02	0.28	0.14	0.27	0.24	0.46	3.25	99.43	0.53	2.02	89.08	24.46	8.69	0.46	0.29	12.92	11.02	3.8	1.38	0	0.02	0.26	3.25	0.1	0.2	2.18	1.35	0.01	1.23	9.08	0	0	0	0.88	11.51	3.8	63.69	111.96	619.26	478.62	775.97	645.03	644.32	512.24	756.15	517.64
33.366	0	0.1	0.08	0.02	0.26	0.1	0.19	0.21	0.57	3.37	99.47	0.35	0.26	97.16	18.75	11.81	0.57	0.39	9.77	13.96	5.24	1.34	0	0.02	0.27	3.37	0.1	0.27	1.98	1.63	0.01	2.38	8.18	0	0	0	7.55	4.34	2.43	68.01	109.08	596.81	482.92	749.11	646.13	619.67	517.35	728.68	521.16
33.4	0	0.13	0.08	0.02	0.3	0.08	0.16	0.24	1.03	5.36	99.4	0.33	0	97.31	15.28	17.33	1.03	0.45	6.14	19.51	4.25	2.99	0	0.02	0.28	5.36	0.12	0.22	1.89	2.52	0.01	4.13	7.28	0.83	0	0	4.18	4.06	3.81	67.48	111.16	573.74	483.97	724.46	644.03	596	517.09	707.04	522.24
33.433	0	0.16	0.09	0.03	0.32	0.07	0.15	0.26	1.45	7.83	99.36	0.36	0	97.24	13.85	19.36	1.45	0.43	5.9	24.61	4.85	3.9	0	0.02	0.36	7.83	0.12	0.24	1.85	3.23	0.01	5.25	6.09	1.14	0	0	5.95	4.18	3.03	68.53	110.67	548.98	487.13	699.39	647.15	570.69	519.88	681.18	526.37
33.466	0	0.24	0.08	0.03	0.34	0.06	0.14	0.29	1.63	8.92	99.31	0.43	0	97.63	14.48	21.82	1.63	0.28	5.82	35.11	6.79	7.72	0	0.02	0.42	8.92	0.11	0.34	1.96	3.61	0.01	4.9	5.81	1.02	0	0	4.93	3.41	5.21	67.62	115.09	525.87	488.13	674.21	643.94	546.34	520.68	661.2	527.86
33.5	0	0.26	0.1	0.05	0.35	0.06	0.16	0.32	2.29	11.87	99.3	0.37	0	95.22	15.7	19.76	2.29	0.22	5.07	34.42	6.83	13.16	0	0.02	0.32	11.87	0.11	0.16	1.84	6.37	0.01	1.61	4.91	1.5	0	0	3.58	7.04	4.79	67.28	111.67	503.04	491.11	646.56	642.5	522.56	520.24	633.72	530.95
33.533	0	0.21	0.12	0.04	0.39	0.04	0.18	0.38	2.48	14.2	99.22	0.38	0	96.09	17.59	20.21	2.48	0.17	3.22	29.18	7.18	10.95	0	0.01	0.23	14.2	0.09	0.11	1.82	8.17	0.01	1.51	3.97	2.33	0	0	1.67	5.99	5.11	67.96	114.24	479.97	494.34	623.75	643.82	498.5	526.37	612.58	532.25
33.566	0	0.2	0.12	0.05	0.41	0.04	0.2	0.42	2.43	14.56	99.16	0.37	0	95.98	19.78	19.76	2.43	0.13	2.67	27.66	7.98	14.44	0	0.01	0.17	14.56	0.07	0.07	1.75	9.16	0.01	1.64	3.7	2.03	0	0	4.52	6.13	5.02	67.6	117.38	459.51	496.46	604.56	647.03	477.11	530.02	594.38	535.13
33.6	0	0.16	0.13	0.04	0.59	0.04	0.28	0.76	2.65	19.91	98.49	0.59	0	97.04	26.63	21.58	2.65	0.11	2.11	24.58	5.28	13.23	0	0.01	0.13	19.91	0.06	0.03	1.64	14.64	0.01	0.76	2.74	2.36	0	0	9.76	4.56	2.96	67.44	117.34	442.66	499.88	586.72	651.48	457.82	534.92	575.14	537.25
33.633	0	0.12	0.11	0.03	0.81	0.04	0.41	1.15	2.44	20.55	97.71	1.08	0	95.53	35.13	22.59	2.44	0.08	2.16	21.23	4.87	12.2	0	0.01	0.12	20.55	0.05	0.05	1.67	15.26	0.01	0.77	2.73	1.59	0	0	12.72	6.69	2.75	66.41	115.63	426.99	497.66	577.28	655.57	445.99	538.39	561.54	534.15
33.666	0	0.09	0.12	0.03	0.98	0.04	0.62	1.42	2.62	25.49	97.17	2.02	0	93.76	43.19	20.18	2.62	0.06	2.39	15.47	4.32	12.46	0	0.01	0.12	25.49	0.07	0.07	1.86	14.73	0.01	1.19	2.88	1.46	0	0	8.06	8.45	3.33	69.1	113.14	409.81	499.7	565.51	663.68	433.25	539.55	546.36	536.92
33.7	0	0.06	0.1	0.02	1.16	0.04	0.53	1.81	2.48	25.83	96.38	1.67	0	89.58	40.91	26.04	2.49	0.07	2.18	8.14	1.78	7.83	0	0.01	0.1	25.83	0.08	0.14	1.74	17.12	0.02	2.68	2.48	1.43	0	0	2.74	11.24	0.37	65.74	110.78	405.44	498.11	562.09	664.84	428	535.9	538.74	533.14
33.733	0	0.06	0.09	0.02	1.1	0.04	0.39	1.55	2.13	25.31	96.89	1.12	0	92.42	35.52	29.73	2.13	0.1	2.14	3.59	1.16	6.59	0	0.01	0.09	25.31	0.1	0.4	1.7	15.1	0.02	1.88	2.59	1.46	0	0	1.59	9.5	-1.22	65.7	107.78	401.89	497.96	556.84	663.09	423.78	536.13	531.43	530.85
33.767	0	0.06	0.08	0.02	1.04	0.03	0.22	1.37	1.92	25.65	97.25	1.27	0	92.71	25.67	37.4	1.92	0.17	1.9	2.14	0.47	8.07	0	0.02	0.12	25.65	0.13	0.64	1.64	14.21	0.03	1.47	2.19	1.39	0	0	-2.31	9.28	0.07	64.37	111.43	398.61	496.33	552.03	658.79	418.92	531.89	530.32	530.03
33.8	0	0.06	0.07	0.02	0.84	0.03	0.16	0.96	1.29	18.94	98.08	1.31	0	91.95	18.94	37.9	1.29	0.29	1.71	1.4	0.46	6.55	0	0.02	0.13	27.47	0.18	0.5	1.55	11.63	0.04	0.38	2.22	0.93	0	0	-3.98	9.82	0.99	63.8	111.88	396.36	495.8	550.25	657.35	417.5	532.15	529.34	529.27
33.833	0	0.05	0.06	0.02	0.84	0.03	0.12	0.93	1.06	14.85	98.15	1.83	0	92.31	14.85	42.03	1.06	0.41	1.61	0.6	0.44	4.7	0	0.02	0.13	27.44	0.18	0.25	1.74	10.59	0.04	0.75	2.3	0.64	0	0	-2.24	9.57	0.91	64.3	107.48	394.42	492.91	551.36	658.36	419.24	531.06	526.61	526.21
33.867	0	0.05	0.06	0.02	0.8	0.04	0.1	0.84	0.71	12.2	98.33	2.13	0	97.58	12.2	43.6	0.71	0.51	1.87	0.38	0.45	3.93	0	0.02	0.17	30.93	0.15	0.14	2.1	9.08	0.05	2.73	2.6	0.45	0	0	-1.59	3.51	-1.32	64.55	104.78	403.62	489.56	561.3	657.21	428.3	528.32	532.86	521.67
33.9	0	0.06	0.06	0.02	0.71	0.04	0.1	0.69	0.75	11.11	98.58	1.74	0	98.12	11.11	41.08	0.75	0.54	2.12	0.29	0.49	1.65	0	0.02	0.21	29.54	0.13	0.09	2.06	8.11	0.05	9.14	2.78	0.44	0	0	-0.75	2.23	-1.07	65.14	102.86	409.82	488.79	566.91	656.42	435.35	526.8	538.06	521.35
33.933	0	0.06	0.06	0.02	0.67	0.04	0.1	0.6	0.77	10.27	98.67	1.62	0	93.07	10.27	40.23	0.77	0.64	2.72	0.32	0.74	1.45	0	0.02	0.24	31.07	0.08	0.07	1.99	6.23	0.05	5.49	2.92	0.17	0	0	3.35	9.01	-0.16	66.66	103.58	422.34	486.09	581.03	655.55	449.14	525.75	552.55	519.93
33.967	0	0.06	0.07	0.02	0.5	0.04	0.11	0.42	0.61	10.53	99	0.89	0	94.36	10.53	32.19	0.61	0.6	3.56	0.52	1.31	1.76	0	0.02	0.23	30.02	0.05	0.07	1.87	5.53	0.04	8.64	3.09	0.18	0	0	1.1	7.91	1.05	65.02	112.75	432.83	481.78	597.26	655.86	458.84	522.26	571.5	517.55
34	0	0.06	0.08	0.02	0.48	0.04	0.14	0.39	0.65	13.33	99.03	0.68	0	98.04	13.33	28.24	0.65	0.51	4.02	0.65	1.29	1.28	0	0.03	0.23	32.03	0.03	0.08	1.93	4.74	0.03	6.03	3.01	0.17	0	0	4.62	2.43	-0.84	66.8	113.31	454.84	482.62	617.78	657.23	478.06	522.6	591.3	518.43
34.033	0	0.06	0.09	0.02	0.48	0.04	0.2	0.37	0.68	19.32	99.04	0.45	0	96.44	19.32	22.34	0.68	0.39	4.69	1.08	2.03	1.68	0	0.03	0.19	35.21	0.02	0.07	1.98	3.92	0.03	3.44	2.98	0.47	0	0	-2.04	5.51	2.48	64.08	111.75	466.14	481.53	629.99	655.42	493.5	517.9	605.25	519.01
34.067	0	0.05	0.08	0.02	0.84	0.05	0.27	0.72	0.64	29.11	98.32	0.76	0	91.45	29.11	29.74	0.64	0.28	4.83	1.72	1.85	1.12	0	0.05	0.2	42	0.01	0.07	2.12	2.76	0.03	2.5	3.24	0.56	0	0	4.58	10.15	1.19	66.05	106.51	484.46	476.69	649.48	653.99	514	515.69	620.5	514.06
34.1	0	0.05	0.08	0.02	0.93	0.05	0.32	0.82	0.69	32.66	98.15	0.93	0	92.4	32.66	29.42	0.69	0.24	5.86	3.51	1.92	1.15	0	0.05	0.22	46.73	0.01	0.11	2.04	2.62	0.02	2.07	3.33	0.64	0	0	0.81	9.51	2.53	64.45	113.09	506.04	473.3	672.49	650.52	534.19	510.92	647.27	512.01
34.134	0	0.05	0.08	0.02	0.9	0.05	0.36	0.77	0.74	34.47	98.21	1.07	0	94.53	34.47	26.97	0.74	0.24	6.34	6.2	2.56	1.76	0	0.09	0.22	55.4	0.02	0.13	2.2	1.57	0.02	2.39	3.56	0.26	0	0	3.25	7.75	4.7	65.48	111.42	526.06	470.66	691.67	646.98	556.48	507.42	667.83	511.44
34.167	0	0.06	0.08	0.02	0.82	0.05	0.31	0.69	0.68	31.81	98.35	0.9	0	93.23	31.81	27.2	0.68	0.25	5.37	8.49	2.72	1.5	0	0.09	0.14	55.58	0.01	0.1	2.43	1.63	0.01	2.07	3.64	0	0	0	2.5	8.89	3	64.78	108.88	548.65	468.05	714.03	644.66	578.7	505.76	687.57	506.72
34.2	0	0.07	0.07	0.02	0.89	0.05	0.34	0.78	0.86	33.79	98.22	1.05	0	92.46	33.79	27.77	0.86	0.22	6.59	12.64	3.53	1.71	0	0.07	0.09	55.94	0.01	0.1	2.52	1.84	0.01	1.36	3.69	0	0	0	6.74	9.46	2.7	66.48	104.8	567.2	461.71	733.02	639.51	599.22	501.94	704	499.9
34.234	0	0.08	0.08	0.02	0.94	0.06	0.41	0.85	1.14	37.34	98.11	1.37	0	96.26	37.34	26.04	1.14	0.18	7.44	16.54	3.95	1.38	0	0.07	0.08	55.76	0.02	0.11	2.73	2.2	0.01	2.94	3.78	0	0	0	4.34	5.76	4.5	65.65	110.72	590.99	460.45	755.46	635.77	620.93	497.43	731.6	500.85
34.267	0	0.11	0.09	0.02	0.83	0.06	0.42	0.73	1.36	36.15	98.33	1.26	0	95.19	36.15	23.4	1.36	0.17	8.17	25.03	4.67	1.04	0	0.07	0.08	53.56	0.02	0.14	2.75	2.39	0.01	4.07	3.56	0	0	0	3.15	7.07	3.63	64.95	106.23	613.96	452.47	776.59	626.66	644.4	488.55	750.6	491.44
34.3	0	0.11	0.08	0.02	0.72	0.06	0.34	0.61	1.46	31.18	98.56	0.91	0	95.47	31.18	23.56	1.46	0.17	9.85	21.41	4.03	1.06	0	0.06	0.08	49.29	0.02	0.18	3.16	2.85	0.01	1.25	3.69	0	0	0	4.65	6.76	3.76	65.38	105.89	636.6	454.01	799.73	627.61	667.55	493.15	773.43	491.96
34.334	0	0.17	0.11	0.02	0.48	0.07	0.32	0.35	2.72	25.61	99.05	0.62	0	97.43	25.61	15.44	2.72	0.18	10.52	25.65	3.98	1.49	0	0.05	0.07	48.51	0.02	0.21	3.41	3.43	0	1.48	3.85	0	0	0	4.49	3.82	2.04	65.21	101.59	658.31	449.33	819.12	623.04	688.75	485.07	790.32	487.12
34.367	0	0.17	0.11	0.02	0.42	0.06	0.29	0.3	2.47	22.91	99.15	0.53	0	98.1	22.91	14.04	2.47	0.2	9.24	24.42	2.49	1.31	0	0.05	0.05	44.86	0.02	0.09	3.77	3.63	0	1.25	3.98	0	0	0	8.88	2.28	2.17	67.51	103.04	678.34	450.99	836.55	622.11	706.85	486.81	809.84	489.93
34.401	0	0.23	0.12	0.02	0.37	0.08	0.32	0.24	3.23	21.33	99.27	0.48	0	98.46	21.33	9.57	3.23	0.17	12.78	27.91	1.05	0.71	0	0.06	0.04	41.33	0.02	0.06	4	3.74	0	1.47	3.79	0	0	0	9.13	1.2	3.87	67.94	98.97	692.06	449.98	846.29	617.22	721.9	483.91	820.76	488.63
34.434	0	0.23	0.13	0.02	0.38	0.07	0.39	0.25	3.53	24.47	99.23	0.62	0	97.66	24.47	7.24	3.53	0.2	11.44	27.13	1.33	0.59	0	0.07	0.06	39.33	0.02	0.07	4.44	4.07	0	2.79	3.65	0	0	0	7.87	-3.35	0.66	67.62	96.42	708.06	451.93	859.65	615.24	735.3	486.53	831.69	488.81
34.467	0	0.19	0.14	0.02	0.34	0.06	0.35	0.21	3.49	21.79	99.3	0.52	0	98.59	21.79	6.23	3.66	0.3	10.36	19.79	1.26	0.44	0	0.07	0.07	36.04	0.03	0.08	4.55	4.13	0	2.99	3.49	0	0	0	2.61	0.77	3.95	64.95	97.29	716.09	451.56	867.55	613.44	745.51	482.31	842.45	490.53
34.501	0	0.17	0.14	0.02	0.32	0.06	0.32	0.2	3.72	19.95	99.35	0.45	0	96.85	19.95	5.44	3.82	0.4	10.13	15.51	1.31	0.29	0	0.06	0.08	29.23	0.03	0.11	4.58	4.68	0	2.22	3.72	0	0	0	3.51	4.87	2.76	65.25	96.85	724.52	448.48	876.37	611.92	753.41	481.2	850.17	485.24
34.534	0	0.13	0.14	0.02	0.32	0.06	0.34	0.19	3.52	21.75	99.32	0.51	0	98.72	21.75	4.49	3.52	0.41	7.2	10.76	1.7	0.34	0	0.06	0.08	24.56	0.03	0.13	4.38	3.57	0	4.38	3.93	0	0	0	8.63	-0.28	1.06	68.24	99.55	733.99	448.18	884.33	609.83	759.39	482.55	858.9	485.49
34.567	0	0.11	0.14	0.01	0.45	0.06	0.57	0.29	3.6	21.95	98.87	1.1	0	95.39	32.86	3.67	3.6	0.39	6.85	9.19	1.11	0.3	0	0.07	0.09	21.95	0.04	0.18	4.13	2.88	0	8.79	4.11	0	0	0	4.45	6.85	2	66.18	97.86	737.89	450.48	885.43	609.03	763.55	484.08	861.4	485.13
34.601	0	0.08	0.14	0.01	0.53	0.06	0.71	0.36	3.44	11.73	98.58	1.63	0	94.22	38.18	3.9	3.44	0.44	6.93	4.45	0.48	0.21	0	0.07	0.11	11.73	0.05	0.27	4.15	2.57	0	36.29	4.56	0	0	0	3.16	8.05	4.3	65.94	100.03	740.67	450.72	887.49	607.08	766.74	483.29	866.71	486.82
34.634	0	0.06	0.14	0.01	0.77	0.06	1.25	0.58	3.24	10.56	97.5	4.16	0	94.73	50.71	3.21	3.24	0.43	7.53	3.04	0.32	0.29	0	0.08	0.15	10.56	0.06	0.39	3.59	2.09	0	67	4.68	0	0	0	8.51	7.55	5.34	69.12	95.74	744.34	452.45	887.65	606.52	771.51	483.89	867.08	489.69
34.667	0	0.05	0.13	0.01	0.98	0.06	1.67	0.78	3.04	7.51	96.66	6.94	0	91.24	57.67	3.67	3.04	0.57	7.5	1.33	0.13	0.14	0	0.07	0.15	7.51	0.06	0.42	3.35	1.84	0	79.05	4.78	0	0	0	5.62	10.28	4.77	67.76	93.75	746.82	453.54	887.39	604.78	773.25	482.8	866.7	490.21
34.701	0	0.05	0.13	0.01	0.86	0.05	1.3	0.66	2.06	3.97	97.41	4.63	0	98.42	53.16	4.49	2.06	0.68	5.66	0.58	0.06	0.08	0	0.09	0.18	3.97	0.05	0.27	2.53	1.32	0	65.01	4.18	0	0	0	5.93	1.34	6.05	68.83	95.33	749.76	452.83	888.48	601.6	775.33	480.88	870.24	489.91
34.734	0	0.05	0.13	0.01	0.85	0.05	1.32	0.65	1.77	3.47	97.35	4.81	0	97.94	53.84	4.07	1.77	0.49	5.01	0.36	0.05	0.05	0	0.09	0.2	3.47	0.04	0.27	2.35	1.07	0	83.93	4.08	0	0	0	6.11	2.68	2.35	69.89	94.27	750.98	455.26	885.92	600.13	772.3	485.73	866.54	488.13
34.768	0	0.05	0.13	0.01	0.63	0.05	0.93	0.45	1.23	2.66	98.14	2.62	0	98.48	46.35	3.28	1.23	0.39	4.72	0.22	0.04	0.03	0	0.1	0.27	2.66	0.06	0.62	1.98	0.55	0	64.57	4.34	0	0	0	4.34	1.13	1.97	69.24	93.95	750.5	455.37	884.07	597.8	771	485	864.89	488.41
34.801	0	0.05	0.13	0.01	0.67	0.05	0.99	0.49	1.26	2.38	98.03	2.85	0	96.01	47.85	3.96	1.26	0.38	4.57	0.13	0.04	0.04	0	0.1	0.3	2.38	0.06	0.78	1.58	0.34	0	87.3	4.23	0	0	0	8.08	6.09	-0.06	71.64	95.96	749.65	455.6	882.77	597.7	767.48	487.59	863.44	487.86
34.834	0	0.06	0.13	0.01	0.53	0.05	0.73	0.37	1.54	1.98	98.55	1.63	0	98.1	40.79	3.99	1.31	0.36	4.48	0.09	0.05	0.05	0	0.1	0.31	1.98	0.05	1.54	1.53	0.3	0.01	78.3	3.99	0	0	0	10.87	2.27	0.88	73.01	97.32	746.44	455.48	879.42	597.76	764.17	487.23	861.48	488.93
34.868	0	0.06	0.14	0.01	0.59	0.05	0.84	0.42	1.68	1.48	98.31	2.15	0	97.61	44.14	3.9	1.16	0.27	3.99	0.1	0.05	0.06	0	0.12	0.3	1.48	0.05	1.68	1.1	0.16	0.01	81.92	3.69	0	0	0	12.09	3.44	-0.84	72.82	96.36	741.41	454.06	876.21	598.28	759.26	487.45	855.62	487.39
34.901	0	0.06	0.13	0.01	0.49	0.04	0.62	0.33	1.19	1.32	98.76	1.24	0	96.97	37.74	4.92	1.19	0.23	2.97	0.09	0.06	0.06	0	0.12	0.28	1.32	0.05	0.97	0.92	0.16	0.01	78.8	3.55	0	0	0	11.66	4.67	0.48	72.89	98.38	735.18	454.87	870.11	600.09	753.08	488.22	851.46	487.34
34.934	0	0.06	0.13	0.01	0.51	0.04	0.62	0.34	1.15	1.29	98.76	1.24	0	98.02	37.77	5.78	1.15	0.17	3.07	0.09	0.06	0.08	0	0.14	0.43	1.29	0.09	1	0.73	0.13	0.01	91.65	3.32	0	0	0	10.15	2.49	-0.81	72.7	96.44	729.96	455.75	863.49	598.88	747.16	489.33	843.57	487.03
34.968	0	0.06	0.14	0.01	0.5	0.04	0.62	0.34	1.02	0.88	98.76	1.26	0	97.79	37.89	5.42	0.88	0.11	3.68	0.11	0.06	0.11	0	0.16	0.47	0.8	0.17	1.02	0.45	0.08	0.01	87.12	3.41	0.57	0	0	7.59	3.05	-2.78	71.83	91.64	725.62	457.92	856.13	597.92	742.49	492.15	833.9	485.67
35.001	0	0.06	0.13	0.01	0.49	0.05	0.58	0.34	0.8	0.85	98.84	1.14	0	97.26	36.79	6.34	0.8	0.12	4.54	0.12	0.08	0.12	0	0.15	0.42	0.85	0.27	0.73	0.47	0.07	0.01	89.39	3.58	0.11	0	0	7.92	4.15	-0.76	72.89	91.19	718.5	459.78	847.15	597.09	736.09	493.57	827.1	487.87
35.034	0	0.05	0.12	0.01	0.7	0.05	0.8	0.52	0.97	0.74	98.41	2.15	0	96.38	44.86	9.08	0.69	0.12	5.17	0.1	0.05	0.08	0	0.14	0.33	0.74	0.33	0.97	0.45	0.07	0.01	84.6	3.62	0	0	0	13.72	5.58	0.03	73.74	94.52	714.82	462.44	840.37	595.84	729.78	497.49	824.07	491.01
35.068	0	0.05	0.12	0.01	0.7	0.05	0.81	0.53	0.67	0.64	98.38	2.16	0	98.01	45.23	8.81	0.54	0.12	5.82	0.09	0.05	0.05	0	0.12	0.28	0.64	0.48	0.67	0.41	0.07	0.02	77.64	3.67	0	0	0	7.61	2.51	-2	72.13	100.62	706.95	460.31	837.2	597.59	719.69	497.46	819.79	487.28
35.101	0	0.05	0.12	0.01	0.59	0.05	0.67	0.43	0.65	0.7	98.66	1.53	0	96.5	40.87	8.19	0.5	0.13	6.46	0.08	0.05	0.03	0	0.11	0.28	0.7	0.73	0.65	0.41	0.07	0.02	56.61	3.88	0	0	0	12.73	5.42	-1.69	72.8	94.88	702.44	461.81	831.01	598.52	717.6	498.92	811.98	489.21
35.135	0	0.06	0.12	0.01	0.44	0.05	0.45	0.3	0.65	0.8	99.1	0.8	0	96.13	31.93	8.3	0.49	0.12	6.29	0.07	0.04	0.04	0	0.08	0.27	0.8	1.04	0.65	0.4	0.07	0.02	55.31	3.78	0	0	0	19.69	5.94	-4.67	70.97	100.59	698.64	463.41	825.44	597.99	708.1	505.24	807.32	488.69
35.168	0	0.07	0.13	0.01	0.31	0.05	0.33	0.19	0.88	0.81	99.34	0.47	0	96.87	24.23	5.42	0.43	0.09	5.74	0.07	0.06	0.03	0	0.08	0.27	0.81	1.36	0.88	0.38	0.08	0.03	17.09	3.99	0	0	0	10.88	4.84	-1.9	71.14	99.51	689.65	462.71	817.38	597.92	701.76	499.17	800.85	490.03
35.201	0	0.08	0.13	0.02	0.26	0.05	0.28	0.15	0.78	0.98	99.45	0.35	0	96.88	20.21	3.99	0.45	0.07	4.37	0.09	0.07	0.03	0	0.06	0.18	0.98	1.21	0.78	0.39	0.1	0.03	21.13	3.94	0	0	0	11.05	4.82	-1.11	70.61	98.09	684.36	462.66	813.2	599.41	698.31	498.51	796.1	490.93
35.235	0	0.08	0.13	0.02	0.22	0.05	0.23	0.13	0.57	1.17	99.54	0.33	0	97.65	16.27	3.57	0.57	0.07	2.96	0.12	0.08	0.04	0	0.05	0.13	1.17	1.26	0.36	0.38	0.13	0.02	11.49	4.32	0	0	0	9.73	3.36	0.41	70.53	98.78	677.65	463.63	808.28	602.19	693.17	498.26	791.84	493.55
35.268	0	0.09	0.13	0.02	0.2	0.05	0.21	0.11	0.58	1.34	99.58	0.33	0	98.44	13.98	3.17	0.58	0.05	2.77	0.14	0.11	0.04	0	0.05	0.14	1.34	1.18	0.38	0.37	0.15	0.02	9.18	4.25	0.14	0	0	12.19	1.28	-2.96	69.31	98.11	673.64	464.42	806.22	605.22	688.28	504.04	785.57	491.4
35.301	0	0.09	0.14	0.02	0.2	0.04	0.2	0.11	0.68	1.63	99.6	0.33	0	97.76	12.92	3	0.68	0.05	2.49	0.23	0.14	0.13	0	0.05	0.15	1.63	1.04	0.21	0.37	0.19	0.03	8.43	4.08	0.7	0	0	13.2	3.11	-1.91	68.03	97.53	669.25	467.01	800.17	606.51	683.99	504.66	781.05	495.13
35.335	0	0.09	0.14	0.02	0.18	0.04	0.17	0.1	0.56	2.27	99.65	0.33	0	98.02	9.83	3.1	0.56	0.05	2.36	0.33	0.17	0.35	0	0.04	0.13	2.27	0.77	0.12	0.31	0.29	0.02	4.75	3.98	0.39	0	0	9.54	2.49	-3.16	67.17	99.55	667.73	469.2	795.86	605.33	679.01	505.01	778.19	496.4
35.368	0	0.1	0.15	0.02	0.18	0.04	0.18	0.1	0.62	2.34	99.63	0.33	0	97.91	10.25	3.16	0.62	0.04	2.01	0.43	0.18	0.56	0	0.04	0.11	2.34	0.62	0.07	0.3	0.29	0.02	3.41	3.33	0.46	0	0	7.14	2.77	-3.2	66.52	101.21	667.25	470.05	794.75	604.61	677.38	506.43	778.05	496.01
35.402	0	0.1	0.14	0.02	0.18	0.04	0.17	0.09	0.5	3.08	99.64	0.33	0	97.47	8.99	3.45	0.5	0.06	1.01	0.43	0.11	0.61	0	0.03	0.09	3.08	0.5	0.01	0.29	0.37	0.02	2.85	2.9	0	0	0	6.73	3.74	-2.81	66.3	100.78	666.52	470.78	793.9	605.31	677.01	505.73	777.49	497.85
35.435	0	0.09	0.14	0.02	0.22	0.03	0.18	0.12	0.4	3.31	99.57	0.33	0	98.39	11.76	6	0.4	0.09	1.02	0.38	0.15	0.59	0	0.03	0.07	3.31	0.36	0.01	0.28	0.43	0.01	2.64	2.48	0	0	0	2.24	1.43	-2.83	66.86	102.91	666.11	471.4	793.79	605.13	675.59	506.07	778.17	497.94
35.468	0	0.09	0.13	0.02	0.23	0.03	0.16	0.13	0.34	3.56	99.54	0.33	0	98.17	9.93	9.62	0.34	0.15	0.98	0.33	0.16	0.43	0	0.03	0.08	3.56	0.34	0.01	0.25	0.45	0.01	5.45	2.12	0	0	0	1.54	2.1	-2.17	65.85	109.77	668.53	468.56	800.03	605.68	676.82	504	786.33	496.39
35.502	0	0.08	0.12	0.02	0.29	0.03	0.16	0.17	0.34	4.23	99.43	0.33	0	98.79	11.13	14.28	0.34	0.19	1.3	0.35	0.26	0.38	0	0.02	0.08	4.23	0.29	0.02	0.25	0.68	0.01	6.05	1.58	0	0	0	-3.46	0	-0.45	66.68	102.75	672.18	470.68	802.61	607.22	684.85	502.57	787.53	498.68
35.535	0	0.08	0.12	0.02	0.31	0.03	0.17	0.18	0.44	4.53	99.38	0.33	0	98.7	12.08	15.76	0.44	0.27	2.11	0.5	0.69	0.36	0	0.02	0.07	4.53	0.31	0.03	0.22	0.87	0.01	1.94	1.47	0	0	0	5.7	0.37	-1.42	67.71	105.2	686.25	473.66	814.8	608.97	695.99	507.84	801.03	502.09
35.568	0	0.08	0.12	0.02	0.32	0.03	0.17	0.19	0.52	4.25	99.37	0.33	0	98.6	12.04	16.16	0.52	0.32	2.5	0.65	0.99	0.46	0	0.02	0.05	4.25	0.28	0.04	0.23	0.98	0.01	2.98	1.32	0	0	0	0.89	-0.71	1.56	67.58	105.16	692.31	472.62	822.47	608.87	705.19	503.6	810.35	503.44
35.602	0	0.08	0.12	0.02	0.32	0.03	0.17	0.2	0.66	4.74	99.35	0.33	0	97.94	12.31	16.6	0.66	0.32	3.21	0.98	1.76	0.5	0	0.01	0.05	4.74	0.32	0.03	0.21	1.69	0.01	4.39	1.01	0	0	0	10.78	2.69	-1.11	67.1	103.39	709.86	474.96	836.48	608.91	719.82	508.76	823.12	504.56
35.635	0	0.08	0.11	0.02	0.35	0.03	0.16	0.22	0.73	5.01	99.31	0.33	0	97.96	11.94	19.23	0.73	0.37	3.59	1.42	2.56	0.61	0	0.01	0.05	5.01	0.25	0.02	0.22	1.69	0.01	6.96	0.98	0	0	0	2.6	-2.65	0.29	67.78	102.68	719.31	474.07	846.37	607.72	730.84	505.25	833.5	503.43
35.668	0	0.07	0.11	0.02	0.42	0.03	0.17	0.28	0.7	5.06	99.17	0.39	0	98.15	14.48	22.06	0.7	0.29	3.47	1.82	2.19	0.78	0	0.02	0.07	5.06	0.3	0.03	0.21	2.01	0.01	4.05	0.92	0.07	0	0	5.17	2.14	-0.63	69.56	99.23	735.02	476.66	860.26	608.2	746.87	510.38	845.88	503.92
35.702	0	0.08	0.11	0.02	0.39	0.03	0.15	0.26	0.63	4.46	99.21	0.42	0	98.65	11.69	23.23	0.63	0.25	4.63	2.41	2.35	0.79	0	0.02	0.06	4.46	0.3	0.03	0.21	2.49	0.01	6.07	0.76	0.22	0	0	4.95	-0.54	-1.32	70.41	104.64	755.53	478.09	877.71	604.69	762.38	510.03	866.98	507.2
35.735	0	0.08	0.1	0.02	0.41	0.03	0.13	0.28	0.53	4.52	99.17	0.54	0	97.85	9.57	26.68	0.53	0.22	4.6	2.47	1.88	1.19	0	0.02	0.06	4.52	0.3	0.04	0.21	2.89	0.01	4.01	0.78	0.26	0	0	3.31	-2.9	1.39	71.07	101.98	769.48	479.26	891.97	607.02	779.95	509.88	881.91	508.35
35.769	0	0.08	0.11	0.02	0.34	0.03	0.13	0.23	0.45	4.73	99.32	0.39	0	98.55	7.92	22.37	0.45	0.18	4.11	2.22	1.87	1.38	0	0.02	0.04	4.73	0.24	0.01	0.2	3.42	0.01	3.82	0.69	0.31	0	0	3.71	0.91	1.49	69.67	102.21	789.24	477.67	911.87	605.74	799.8	507.91	902	507.2
35.802	0	0.08	0.1	0.03	0.33	0.03	0.11	0.22	0.38	4.1	99.34	0.46	0	98.19	4.8	24.61	0.38	0.19	3.6	1.64	1.79	1.05	0	0.01	0.03	4.1	0.15	0.01	0.19	3.49	0.01	8.76	0.58	0.34	0	0	5.18	-2.02	1.31	68.89	103.1	813.78	478.73	932.78	602.57	821.89	507.2	924.97	509.26
35.835	0	0.09	0.11	0.03	0.28	0.03	0.1	0.18	0.35	2.88	99.44	0.38	0	97.54	2.88	21.81	0.35	0.17	2.52	1.22	1.64	0.9	0	0.01	0.03	4.42	0.13	0.01	0.18	3.18	0.01	5.77	0.59	0.4	0	0	7.43	-3.6	-0.39	68.16	98.24	832.94	479.51	951.21	602.62	841.79	508.85	940.03	509.69
35.869	0	0.08	0.11	0.03	0.29	0.03	0.09	0.19	0.3	2.24	99.43	0.42	0	94.95	2.24	23.34	0.3	0.14	1.76	0.79	2.07	0.8	0	0.01	0.02	5.87	0.1	0.01	0.21	3.63	0.01	14.8	0.61	0.67	0	0	4.77	-7.33	-0.07	67.3	97.57	853.34	480.94	970.54	602.7	862.19	509.54	959.75	510.41
35.902
35.935
35.969
36.002
36.035
36.069
36.102
36.136
36.169
36.202
36.236
36.269
36.302
36.336
36.369
36.403
36.436
36.469
36.503
36.536
36.569
36.603
36.636
36.669
36.703
36.736
36.77
36.803
36.836
36.87
36.903
36.936
36.97
37.003
37.036
37.07
37.103
37.137
37.17
37.203
37.237
37.27
37.303
37.337
37.37
37.404
37.437
37.47
37.504
37.537
37.57
37.604
37.637
37.67
37.704
37.737
37.771
37.804
37.837
37.871
37.904
37.937
37.971
38.004
38.037
38.071
38.104
38.138
38.171
38.204
38.238
38.271
38.304
38.338
38.371
38.405
38.438
38.471
38.505
38.538
38.571
38.605
38.638
38.671
38.705
38.738
38.772
38.805
38.838
38.872
38.905
38.938
38.972
39.005
39.038
39.072
39.105
39.139
39.172
39.205
39.239
39.272
39.305
39.339
39.372
39.406
39.439
39.472
39.506
39.539
39.572
39.606
39.639
39.672
39.706
39.739
39.773
39.806
39.839
39.873
39.906
39.939
39.973
40.006
40.039
40.073
40.106
40.14
40.173
40.206
40.24
40.273
40.306
40.34
40.373
40.407
40.44
40.473
40.507
40.54
40.573
40.607
40.64
40.673
40.707
40.74
40.774
40.807
40.84
40.874
40.907
40.94
40.974
41.007
41.04
41.074
41.107
41.141
41.174
41.207
41.241
41.274
41.307
41.341
41.374
41.408
41.441
41.474
41.508
41.541
41.574
41.608
41.641
41.674
41.708
41.741
41.775
41.808
41.841
41.875
41.908
41.941
41.975
42.008
42.041
42.075
42.108
42.142
42.175
42.208
42.242
42.275
42.308
42.342
42.375
42.409
42.442
42.475
42.509
42.542
42.575
42.609
42.642
42.675
42.709
42.742
42.776
42.809
42.842
42.876
42.909
42.942
42.976
43.009
43.042
43.076
43.109
43.143
43.176
43.209
43.243
43.276
43.309
43.343
43.376
43.41
43.443
43.476
43.51
43.543
43.576
43.61
43.643
43.676
43.71
43.743
43.777
43.81
43.843
43.877
43.91
43.943
43.977
44.01
44.043
44.077
44.11
44.144
44.177
44.21
44.244
44.277
44.31
44.344
44.377
44.411
44.444
44.477
44.511
44.544
44.577
44.611
44.644
44.677
44.711
44.744
44.778
44.811
44.844
44.878
44.911
44.944
44.978
45.011
45.044
45.078
45.111
45.145
45.178
45.211
45.245
45.278
45.311
45.345
45.378
45.412
45.445
45.478
45.512
45.545
45.578	1	0.16	0.21	0.03	0.15	0.03	0.17	0.06	1.62	1.62	99.57	0.33	0	43.11	1.62	0.05	4.25	0	0.65	0.41	0.37	1.13	0	0.01	2.01	0.05	0.03	1.06	0.79	0.15	0.46	0.09	0.09	0.03	0		-0.96	-23.39	8.57	54.08	82.74	415.97	823.87	648.77	1079.07	496.07	869.08	578.59	875.05
45.612
45.645
45.678
45.712
45.745
45.779
45.812
45.845
45.879
45.912
45.945
45.979
46.012
46.045
46.079
46.112
46.146
46.179
46.212
46.246
46.279
46.312
46.346
46.379
46.413
46.446
46.479
46.513
46.546
46.579	2	0.13	0.19	0.02	0.13	0.03	0.13	0.06	1.02	0.24	99.62	0.33	0	1.55	0.8	0.77	0.05	0.11	1.09	0.01	0.24	0.08	0.65	0.74	0.69	0.03	0.08	1.02	0.54	0.62	0.55	0.09	0.77	0.61	0		-2.4	-42.76	16.35	75.71	29.59	772.57	468.16	884.89	589.7	818.62	491.94	848.21	491.75
46.613	2	0.12	0.2	0.02	0.15	0.03	0.15	0.07	0.88	0.25	99.61	0.33	0	1.23	3.24	0.61	0.04	0.69	0.95	0.01	0.25	0.07	0.58	0.29	0.88	0.08	0.03	0.63	0.64	0.43	0.44	0.31	0.37	0.61	0		-13.6	-43.94	4.41	72.42	39.3	773.52	469.05	875.65	576.85	806.31	492.43	845.22	486.89
46.646
46.679
46.713
46.746
46.78
46.813
46.846
46.88
46.913
46.946
46.98
47.013
47.046
47.08	2	0.28	0.25	0.02	0.15	0.03	0.17	0.07	0.82	1.77	99.44	0.33	0	95.42	4.47	0.12	1.77	0.01	2.08	22.38	0.3	0.01	0	0.08	0.01	0.04	0.19	0.24	0.81	0.56	0.05	0.23	0.82	2.71	0		14.03	6.82	-1.13	65.18	107.87	772.67	409.82	974.23	632.42	817.81	458.98	925.64	455.85
47.113	2	0.19	0.19	0.02	0.15	0.03	0.16	0.07	1.75	2.93	99.62	0.33	0	97.39	3.46	0.39	2.93	0.01	1.64	11.2	0.13	0.01	0	0.03	0.01	0.03	0.07	0.21	0.72	0.57	0.03	2.02	1.75	0.26	0		14.36	-3.9	-4.55	66.35	108.91	775.72	407.18	968.6	615.92	812.89	454.68	921.8	454.63
47.147	2	0.24	0.19	0.02	0.22	0.05	0.32	0.07	5.87	6.33	99.36	0.33	0	96.12	6.33	0.58	18.39	0.01	1.84	6.72	0.1	0.01	0	0.03	0.03	0.02	0.07	0.2	0.34	0.38	0.01	3.83	5.87	0	0		15.01	-5.95	-7.49	67.65	107.16	777.09	407.39	961.29	607.34	808.59	457.65	915.33	448.22
47.18	2	0.36	0.24	0.02	0.31	0.05	0.57	0.09	5.66	11.02	98.87	0.51	0	98.74	11.02	0.5	25.95	0.01	3.05	12.46	0.14	0.02	0	0.04	0.06	0.05	0.05	0.32	0.32	0.37	0.01	0.53	5.66	0	0		18.59	0.2	-5.37	71.92	109.08	774.62	406.25	947.87	593.99	801.36	453.27	910.28	447.27
47.213	2	0.3	0.19	0.02	0.24	0.06	0.39	0.08	6.58	9.32	99.22	0.33	0	91	9.32	0.5	19.79	0.02	4.05	13.9	0.12	0.02	0	0.03	0.08	0.08	0.04	0.37	0.27	0.33	0	0.75	6.58	0	0		10.52	-10.43	-5.15	66.3	103.59	773.32	407.49	942.69	586.84	801.01	448.42	904.57	450.81
47.247	2	0.21	0.16	0.02	0.2	0.06	0.28	0.08	6.35	8.52	99.44	0.33	0	98.47	8.52	0.58	12.99	0.03	4.98	10.21	0.14	0.03	0	0.03	0.08	0.13	0.03	0.25	0.29	0.34	0	1.18	6.35	0	0		7.9	-1.19	-4.08	66.57	106.02	770.74	408.47	936.73	585.05	796.49	449.21	902.5	448.16
47.28	2	0.17	0.14	0.02	0.17	0.07	0.23	0.08	6.68	8.01	99.54	0.33	0	98.52	8.01	0.74	8.79	0.03	6.45	8.35	0.16	0.02	0	0.03	0.08	0.18	0.02	0.2	0.29	0.31	0	4.71	6.68	0	0		7.19	-1	-3.67	66.76	101.66	770.45	410.54	930.51	581.09	795.91	449.48	897.57	448.48
47.313	2	0.16	0.14	0.02	0.17	0.07	0.22	0.08	6.67	8.29	99.55	0.33	0	98.75	8.33	0.78	8.29	0.05	5.64	7.9	0.17	0.02	0	0.03	0.1	0.2	0.02	0.15	0.3	0.3	0	1.39	6.67	0	0		4.94	0.16	-2.68	65.72	98.6	769.41	409.01	930.05	580.09	797.59	446.01	896.17	447.9
47.347	2	0.15	0.14	0.02	0.16	0.06	0.2	0.08	5.98	6.58	99.61	0.33	0	98.61	6.58	0.93	6.59	0.06	5.6	5.59	0.15	0.03	0	0.04	0.15	0.21	0.01	0.11	0.39	0.37	0	2.63	5.98	0	0		12.88	-0.68	-2.18	70.28	98.57	770.67	409.57	928.81	579.74	797.98	447.65	896.53	449.29
47.38	2	0.14	0.14	0.02	0.18	0.08	0.23	0.09	5.87	5.87	99.55	0.33	0	98.26	10.04	1.21	5.87	0.1	8.33	6.27	0.12	0.05	0	0.05	0.21	0.21	0.01	0.2	0.46	0.45	0.01	9.48	6.1	0	0		10.66	-1.83	-2.11	69.15	97.89	773.81	410.63	929.58	577.28	800.34	447.31	898.19	450.1
47.414	2	0.14	0.13	0.02	0.18	0.07	0.22	0.09	5.24	5.24	99.57	0.33	0	98.3	10.13	1.7	5.24	0.11	6.91	7.02	0.07	0.04	0	0.04	0.17	0.19	0.01	0.21	0.48	0.45	0.01	3.23	5.97	0	0		11.55	-1.71	1.48	70.14	99.13	778.67	413.41	929.34	576.36	804.74	448.34	903.84	451.09
47.447	2	0.13	0.13	0.02	0.17	0.07	0.2	0.09	5.15	5.15	99.6	0.33	0	97.49	8.65	2.06	5.15	0.14	6.75	5.92	0.07	0.04	0	0.04	0.15	0.19	0.01	0.21	0.44	0.41	0.01	1.34	5.82	0	0		12	-3.71	1.04	70.27	95.77	783.38	415.27	931.83	575.64	809.67	449.54	905.38	452.91
47.48	2	0.12	0.14	0.02	0.21	0.06	0.24	0.11	5.02	5.17	99.51	0.33	0	97.33	12.62	2.77	5.17	0.13	5.92	5.29	0.04	0.05	0	0.05	0.17	0.19	0.01	0.31	0.4	0.39	0.01	3.4	5.02	0	0		13.55	-4.02	2.05	70.32	95.6	787.05	416.71	932.04	573.82	812.45	450.21	907.98	453.86
47.514	2	0.13	0.14	0.02	0.2	0.05	0.22	0.1	4.16	4.16	99.57	0.33	0	94.76	11.04	3.02	4.16	0.15	3.76	5.66	0.03	0.03	0	0.05	0.2	0.2	0.01	0.18	0.38	0.37	0.01	0.33	4.41	0	0		7.4	-7.52	3.27	68.25	95.07	795.66	419.18	938.78	572.43	821.33	449.59	916.14	456.55
47.547	2	0.12	0.14	0.02	0.21	0.05	0.22	0.11	3.5	3.5	99.56	0.33	0	96.13	12.07	3.85	3.5	0.2	3.23	5.11	0.02	0.02	0	0.04	0.22	0.22	0.01	0.12	0.37	0.31	0.01	0.6	4.06	0	0		10.48	-5.94	2.96	70.17	91.85	802.51	421.25	943.55	573.46	828.44	452.34	920.14	457.66
47.58	2	0.11	0.14	0.02	0.24	0.04	0.23	0.13	3.34	3.34	99.53	0.33	0	97.65	13.95	5.34	3.34	0.17	2.58	4.81	0.01	0.01	0	0.04	0.21	0.25	0.02	0.09	0.36	0.29	0.01	1.67	3.71	0	0		12.57	-3.36	3.67	72.07	92.36	811.07	422.76	950.18	572.93	836.37	453.18	928.48	460.04
47.614	2	0.11	0.14	0.02	0.24	0.04	0.23	0.13	2.34	2.34	99.51	0.33	0	97.22	14.86	5.75	2.34	0.18	2.18	6.25	0.01	0	0	0.04	0.14	0.42	0.01	0.06	0.32	0.27	0.01	0.87	3.34	0	0		10.67	-4.22	6.78	70.58	92.48	814.29	422.95	952.07	570.97	841.31	450.38	933.05	462.06
47.647	2	0.12	0.15	0.02	0.19	0.04	0.18	0.1	2.11	2.11	99.62	0.33	0	98.08	9.12	3.64	2.11	0.15	1.94	5.02	0.02	0	0	0.03	0.12	0.43	0.01	0.07	0.35	0.26	0.01	3.86	2.95	0	0		11.93	-2.34	6.07	71.71	96.39	824.96	423.16	961.16	568.85	848.91	450.64	944.53	462.8
47.68	2	0.11	0.16	0.02	0.18	0.03	0.18	0.09	1.24	1.24	99.64	0.33	0	97.55	8.69	2.57	1.24	0.14	1.81	2.56	0.02	0	0	0.03	0.12	0.53	0.01	0.08	0.46	0.3	0.01	1.92	2.24	0	0		12.33	-3.57	8.2	71.69	92.99	830.2	425.16	963.54	568.23	855.92	451	947.89	464.73
47.714	2	0.11	0.16	0.02	0.19	0.03	0.19	0.1	0.91	0.91	99.61	0.33	0	98.73	10.05	2.89	0.91	0.16	1.47	1.67	0.03	0	0	0.03	0.11	0.59	0.01	0.06	0.62	0.32	0.01	3.23	1.69	0	0		13.57	-0.24	6.64	71.57	99.82	841.97	425.56	974.5	567.21	862.98	452.46	962	465.07
47.747	2	0.11	0.16	0.02	0.18	0.03	0.18	0.09	0.88	0.88	99.64	0.33	0	97.59	8.41	2.51	0.88	0.14	1.39	1.47	0.04	0	0	0.03	0.09	0.68	0.02	0.06	0.68	0.33	0.02	2.71	1.59	0	0		12.61	-3.5	7.33	71.02	95.66	845.86	425.42	978.13	566.68	869.22	451.25	963.85	465.23
47.781	2	0.1	0.17	0.02	0.24	0.03	0.26	0.12	0.94	0.94	99.49	0.33	0	98.06	16.19	2.56	0.94	0.1	1.67	1.42	0.04	0	0	0.03	0.08	0.71	0.02	0.08	0.83	0.32	0.02	3.72	1.3	0	0		7.67	-2.39	6.34	69.6	96.78	854.47	424.73	986.72	565.78	876.35	451.43	972.61	461.47
47.814	2	0.1	0.17	0.02	0.23	0.03	0.26	0.12	0.83	0.83	99.49	0.33	0	97.89	15.85	1.76	0.83	0.05	1.7	1.52	0.04	0	0	0.02	0.07	0.78	0.03	0.09	0.94	0.32	0.02	2.8	1.19	0	0		9.45	-2.8	9.64	70.59	92.39	860.52	426.5	990.47	564.6	885.86	451.42	977.22	465.17
47.847	2	0.1	0.18	0.02	0.22	0.03	0.25	0.11	0.84	0.92	99.49	0.33	0	98.73	15.43	1.36	0.84	0.05	1.53	1.15	0.04	0	0	0.02	0.06	0.92	0.03	0.13	0.97	0.32	0.02	0.57	1.06	0	0		8.65	-0.25	9.96	70.3	95.92	867.08	428.84	993.35	562.31	889.58	451.14	983.86	468.84
47.881	2	0.1	0.18	0.02	0.25	0.03	0.3	0.13	0.81	1.12	99.41	0.33	0	98.61	18.85	1.23	0.81	0.04	1.36	0.65	0.03	0	0	0.01	0.06	1.12	0.04	0.1	0.83	0.23	0.02	1.36	0.88	0	0		7.61	0.67	10.78	70.3	98.6	872.28	429.27	1000.72	563.18	895.29	453.04	992.39	470.16
47.914	2	0.08	0.17	0.01	0.35	0.03	0.45	0.2	0.71	1.37	99.1	0.64	0	98.76	28.46	1.94	0.71	0.04	1.05	0.43	0.03	0	0	0.01	0.06	1.37	0.04	0.07	0.89	0.21	0.02	2.39	0.9	0	0		13.11	0.09	11.32	70.6	100.97	878.79	429.46	1008.07	564.45	901.74	453.76	1000.94	472.61
47.947	2	0.08	0.17	0.02	0.32	0.03	0.39	0.17	0.6	1.7	99.23	0.51	0	98.58	25.32	2.07	0.6	0.04	0.9	0.26	0.02	0	0	0.01	0.05	1.7	0.04	0.06	0.95	0.2	0.02	3.13	0.84	0	0		8.63	0.8	12.33	70.24	95.81	881.33	429.71	1010.56	565.33	907.35	452.06	1001.03	472.15
47.981	2	0.09	0.17	0.02	0.26	0.03	0.29	0.13	0.4	2.5	99.43	0.33	0	98.58	18.92	2.05	0.4	0.03	0.83	0.2	0.01	0	0	0.01	0.04	2.5	0.04	0.05	1.33	0.19	0.01	2.33	0.8	0	0		7.44	0.81	12.09	69.65	96.81	884.41	430.69	1012.85	565.79	909.6	451.46	1003.88	473.47
48.014	2	0.1	0.17	0.02	0.22	0.03	0.23	0.11	0.28	2.51	99.54	0.33	0	98.75	13.98	2.19	0.28	0.03	0.68	0.11	0.01	0	0	0.01	0.03	2.51	0.03	0.05	1.35	0.19	0.01	2.83	0.76	0	0		5.79	0.14	13.07	69.01	95.72	885.84	430.91	1014.6	565.39	912.73	450.09	1005.03	475.44
48.047	2	0.11	0.17	0.02	0.18	0.03	0.17	0.09	0.23	3.08	99.64	0.33	0	98.47	8.02	2.09	0.23	0.04	0.59	0.06	0.01	0	0	0.01	0.02	3.08	0.02	0.06	1.6	0.2	0.01	5.69	0.73	0	0		9.83	-1.16	11.77	70.48	97.69	886.51	431.03	1015.58	566.64	911.52	451.73	1006.35	475.21
48.081	2	0.11	0.17	0.02	0.17	0.03	0.16	0.08	0.17	3.08	99.65	0.33	0	96.85	6.08	2.24	0.17	0.05	0.63	0.04	0.01	0	0	0.01	0.02	3.08	0.02	0.08	2.05	0.23	0.01	7.3	0.71	0	0		11.18	-4.87	9.16	70.52	96.24	884.5	429.74	1016.6	568.9	909.41	452.48	1003.38	473.25
48.114	2	0.12	0.17	0.02	0.17	0.03	0.15	0.08	0.19	2.91	99.65	0.33	0	97.82	5.17	2.07	0.19	0.05	0.76	0.04	0.01	0	0	0.01	0.02	2.91	0.01	0.14	2.02	0.23	0.01	6.79	0.69	0	0		9.16	-2.98	9.83	70.67	91.16	882.88	430.49	1012.98	567.48	909.59	452.18	998.26	473.34
48.148	2	0.12	0.17	0.02	0.17	0.03	0.16	0.08	0.29	4.39	99.65	0.33	0	98.64	5.37	2.12	0.2	0.04	1.44	0.06	0.06	0.01	0	0.01	0.02	4.39	0.01	0.29	2.52	0.22	0.01	4.51	0.76	0	0		5.67	0.58	4.72	70.24	94.06	878.64	431.32	1008.01	566.93	899.47	455.85	992.42	470.27
48.181	2	0.12	0.18	0.02	0.17	0.03	0.16	0.08	0.35	4.57	99.65	0.33	0	97.59	6.18	1.34	0.19	0.03	1.54	0.07	0.05	0.01	0	0.01	0.03	4.57	0.02	0.35	2.36	0.18	0.01	2.28	0.89	0	0		5.76	-3.5	7.39	68.71	93.66	861.92	428.74	991.04	565.84	884.57	453.17	977.38	465.78
48.214	2	0.11	0.18	0.02	0.17	0.03	0.17	0.08	0.37	4.89	99.65	0.33	0	98.73	7.57	1.05	0.21	0.04	1.93	0.1	0.06	0.01	0	0.01	0.03	4.89	0.02	0.37	2.36	0.2	0.01	6.13	0.95	0.01	0		5.34	-0.24	5.25	69.48	97.17	859.24	429.29	988.18	564.04	878.81	453.4	974.78	468.63
48.248	2	0.11	0.18	0.02	0.19	0.03	0.21	0.09	0.28	4.97	99.58	0.33	0	98.36	11.41	0.93	0.21	0.03	2.32	0.16	0.1	0.01	0	0	0.03	4.97	0.03	0.28	2.22	0.18	0.01	8.16	1.03	0.1	0		8.38	1.54	9.22	70.35	96.01	842.99	430.08	971.84	566.32	865.99	454.5	960.87	469.21
48.281	2	0.1	0.18	0.02	0.24	0.03	0.27	0.12	0.29	5.38	99.45	0.33	0	97.99	17.49	0.96	0.22	0.03	2.61	0.19	0.09	0.01	0	0	0.03	5.38	0.05	0.29	2.17	0.2	0.01	13.92	1.08	0.14	0		5.55	2.56	4.69	69.53	99.07	834.42	429.35	965.07	567.27	853.28	455.76	951.79	466.26
48.314	2	0.08	0.18	0.02	0.32	0.03	0.4	0.17	0.28	5.99	99.2	0.58	0	98.46	26.14	1.2	0.23	0.02	2.44	0.39	0.12	0.01	0	0	0.04	5.99	0.07	0.28	1.96	0.2	0.01	16.44	1.1	0.32	0		5.03	1.2	6.21	69.18	98.55	818.18	428.85	947.91	566.28	837.96	454.6	935.94	465.17
48.348	2	0.06	0.18	0.01	0.58	0.03	0.9	0.37	0.27	6.6	98.2	2.19	0	98.65	44.36	1.29	0.2	0.03	2.18	0.58	0.15	0	0	0	0.04	6.6	0.09	0.27	1.72	0.19	0.01	11.11	1.17	0.44	0		6.17	0.56	4.32	69.23	94.88	804.81	428.58	932.5	564.42	823.68	456.28	918.39	461.94
48.381	2	0.05	0.18	0.01	0.9	0.03	1.59	0.65	0.34	6.83	96.82	5.87	0	98.21	57.32	1.61	0.23	0.03	1.98	0.57	0.19	0.01	0	0	0.05	6.83	0.13	0.34	1.5	0.19	0	4.27	1.14	0.6	0		10.6	-1.97	5.84	68.28	103.82	786.89	427.74	917.64	564.51	804.21	458.3	907.89	463.84
48.415	2	0.04	0.18	0.01	1.06	0.03	2	0.81	0.31	7.86	96	8.7	0	98.37	62.58	1.68	0.27	0.04	2.42	0.54	0.48	0.01	0	0	0.06	7.86	0.14	0.31	1.49	0.22	0	7.25	1.27	0.5	0		12.56	-1.5	5.7	70.05	102.53	768.08	430.26	900.76	569.5	786.82	462.58	889.29	466.13
48.448	2	0.05	0.18	0.01	0.9	0.03	1.54	0.66	0.36	9.18	96.91	5.66	0	97.78	56.93	2.37	0.36	0.04	2.61	0.68	0.52	0.01	0	0	0.07	9.18	0.14	0.33	1.38	0.25	0	2.15	1.39	0.58	0		7	3.08	5.17	70.8	97.19	748.55	432.35	880.16	571.93	768.96	461.35	865.98	467.21
48.481	2	0.05	0.17	0.01	0.77	0.03	1.23	0.55	0.39	9.52	97.53	3.84	0	98.6	51.99	2.76	0.39	0.05	2.82	0.58	0.65	0.02	0	0	0.08	9.52	0.11	0.39	1.25	0.26	0	3.62	1.35	0.61	0		5.81	0.71	5.38	69.95	101.24	731.78	430.55	861.23	567.07	749.42	457.78	850.32	466.16
48.515	2	0.05	0.17	0.01	0.69	0.03	1.09	0.48	0.67	9.87	97.83	2.95	0	98.74	48.85	2.72	0.67	0.05	3.03	0.58	0.74	0.02	0	0	0.08	9.87	0.09	0.25	1.02	0.28	0	1.38	1.39	0.46	0		6.85	-0.21	4.75	69.2	102.84	710.04	429.26	836.94	563.04	725.14	456.13	827.64	464.48
48.548	2	0.07	0.17	0.01	0.49	0.03	0.68	0.31	0.85	8.77	98.64	1.29	0	97.4	38.39	3.03	0.85	0.06	2.87	0.67	0.95	0.02	0	0	0.08	8.77	0.07	0.22	0.86	0.32	0	4.69	1.36	0.46	0		2.99	3.88	6.73	70.32	99.4	689.03	429.04	815.59	560.46	707.16	456.3	806.26	464.03
48.581	2	0.07	0.17	0.02	0.37	0.03	0.45	0.22	0.72	8.25	99.11	0.68	0	98.03	29.29	3.51	0.72	0.1	2.47	0.45	0.79	0.02	0	0	0.06	8.25	0.07	0.16	0.89	0.41	0	0.99	1.4	0.32	0		-0.22	2.46	6.01	69.55	99.51	670.24	429.62	796.7	561.09	687.69	456.08	786.9	463.69
48.615	2	0.09	0.16	0.02	0.27	0.03	0.27	0.15	0.85	9.49	99.46	0.33	0	96.59	18.44	4.73	0.85	0.11	1.89	0.26	0.68	0.02	0	0	0.05	9.49	0.05	0.1	0.77	0.57	0	2.34	1.54	0.15	0		2.63	5.28	4.3	71.56	101.24	649.09	428.2	771.22	555.37	662.22	455.1	763.3	460.92
48.648	2	0.09	0.15	0.02	0.23	0.03	0.2	0.13	0.76	9.59	99.53	0.33	0	95.63	12.9	6.16	0.76	0.1	1.77	0.25	0.63	0.03	0	0	0.04	9.59	0.03	0.09	0.71	0.69	0	3.38	1.5	0.05	0		1.98	6.57	3.15	71.52	100.77	627.61	425.6	747.13	550.43	638.78	451.93	739.42	457.02
48.681	2	0.1	0.15	0.02	0.22	0.03	0.17	0.12	0.67	8.92	99.57	0.33	0	96.8	9.06	7.59	0.67	0.12	1.52	0.24	0.56	0.03	0	0	0.02	8.92	0.02	0.06	0.55	0.92	0	1.92	1.38	0	0		5.62	4.96	4.8	72.99	94.77	609.96	423.5	727.1	545.89	624.02	449.86	718.65	455.15
48.715	2	0.09	0.14	0.02	0.23	0.03	0.15	0.13	0.66	8.33	99.54	0.33	0	95.26	8.33	10.39	0.66	0.15	1.64	0.3	0.95	0.05	0	0	0.01	9.9	0.01	0.05	0.41	1.46	0	0.51	1.24	0	0		2.08	7	2.29	72.18	94.72	591.8	421.68	707.1	542.6	603.11	447.9	697.79	450.67
48.748	2	0.07	0.11	0.02	0.35	0.03	0.14	0.22	0.68	9.89	99.31	0.37	0	93.66	9.89	21.24	0.68	0.2	1.77	0.38	1.6	0.13	0	0	0.01	12.28	0.01	0.05	0.34	1.81	0	0.41	1.18	0.05	0		6.34	8.53	2.28	72.84	95.31	573.01	419.53	683.94	535.35	581.86	446.18	677.15	448.2
48.782	2	0.06	0.07	0.02	0.62	0.03	0.1	0.48	0.59	9.59	98.75	1.32	0	83.11	9.59	39.29	0.59	0.31	1.23	0.5	1.98	0.37	0	0	0.02	16.02	0.01	0.06	0.26	2.81	0	2.3	1.09	0.1	0		17.24	14.03	6.87	72.91	92.06	559.66	415.73	669.9	528.63	573.25	445.1	665.26	447.93
48.815	2	0.05	0.05	0.02	0.89	0.03	0.09	0.79	0.48	10.58	98.23	2.73	0	86.76	10.58	48.65	0.48	0.49	1.22	0.54	1.75	0.36	0	0	0.02	18.14	0.01	0.07	0.23	4.32	0	3.22	1	0	0		19.93	12.6	5.23	71.05	94.43	548.87	415.62	652.74	523.29	557.01	441.43	651.21	448.01
48.848	2	0.04	0.04	0.02	1.24	0.03	0.08	1.22	0.48	11.53	97.52	5.37	0	93.9	11.53	57.43	0.48	0.52	1.05	0.83	1.09	0.51	0	0.01	0.02	21.32	0.01	0.07	0.21	5.08	0	4.5	0.92	0	0		19.31	8.33	3.51	66.67	93.37	540.19	413.05	642.9	516.41	546.78	441.24	640.11	444.25
48.882
48.915
48.948
48.982
49.015
49.048
49.082
49.115
49.149
49.182
49.215
49.249
49.282
49.315
49.349
49.382
49.416
49.449
49.482
49.516
49.549
49.582
49.616
49.649
49.682
49.716
49.749
49.783
49.816
49.849
49.883
49.916
49.949
49.983
50.016
50.049
50.083
50.116
50.15
50.183
50.216
50.25
50.283
50.316
50.35
50.383
50.417
50.45
50.483
50.517
50.55
50.583	2	0.02	0.01	0	0.32	8.74	0.99	0.69	5.64	5.64	82.52	15.23	28.46	84.3	60.26	0.11	5.64	0.07	34.75	0.49	3.95	0.06	0	0.2	0.24	5.47	0.15	4.33	0.53	0.23	0	7.7	35.99	0	0		4.53	-13.6	-1.2	62.44	127.13	717.29	425.52	897.13	615.28	741.61	477.17	867.77	461.51
50.617	2	0.03	0.04	0	0.49	1.1	1.32	0.73	4.34	4.26	97.36	10.01	11.05	98.61	61.67	0.15	2.87	0.09	23.18	0.32	2.63	0.03	0	0.17	0.21	4.26	0.08	4.34	0.69	0.36	0	19.46	22.53	0	0		10.89	-0.68	-7.85	67.2	112.01	715.31	426.31	891.28	613.24	739.69	474.21	851.39	465.95
50.65	2	0.04	0.1	0.01	0.69	0.29	1.76	0.74	4.63	4.63	96.48	9.98	0	97.36	61.82	0.15	4.63	0.13	15.72	0.39	2.18	0.02	0	0.16	0.24	3.81	0.06	4.15	0.53	0.31	0	3.67	14.33	2.81	0		7.52	-3.96	-5.17	65.63	104.36	715	427.83	886.15	609.98	743.28	469.81	847.63	468.44
50.683	2	0.03	0.1	0.01	0.6	0.28	1.4	0.7	4.05	3.94	97.21	8.9	0.29	98.76	60.34	0.27	2.6	0.18	12.39	0.25	1.62	0.02	0	0.15	0.18	3.94	0.08	4.05	0.47	0.3	0	2.28	15.83	4.3	0		1.28	-0.13	-4.64	63.63	105.19	715.77	428.41	883.54	606.17	742.43	468.92	847.58	465.79
50.717	2	0.03	0.12	0.01	0.66	0.27	1.54	0.82	3.42	3.76	96.92	11.06	0	98.66	63.96	0.33	2.08	0.21	9.59	0.21	0.85	0.02	0	0.28	0.19	3.76	0.09	3.42	0.45	0.35	0	6.09	16.7	6.58	0		0.28	0.52	-3.78	63.32	102.43	716.45	428.81	879.18	602.58	742.85	468.54	845.12	462.73
50.75	2	0.03	0.15	0.01	0.79	0.19	1.91	0.93	2.74	4.59	96.17	13.04	0	98.42	66.98	0.4	2.18	0.21	8.45	0.22	0.82	0.02	0	0.44	0.17	4.59	0.09	2.74	0.5	0.41	0	5.82	14.18	7.25	0		-0.32	-1.34	-1.98	63.26	102.1	718.17	426.95	878.59	598.35	744.93	464.67	846.98	461.39
50.784	2	0.03	0.22	0.01	1	0.14	2.52	1.08	2.49	6.17	94.96	15.1	0	97.59	70.42	0.56	2.49	0.23	9.21	0.23	0.77	0.04	0	0.56	0.16	6.17	0.06	1.43	0.59	0.39	0	1.38	11.15	8.65	0		3.21	-3.49	-0.9	64.41	102.61	721.15	422.93	879.89	592.95	747.6	460.01	850.21	458.94
50.817	2	0.03	0.23	0.01	1.1	0.11	2.76	1.12	2.96	7.14	94.48	15.22	0	97.88	71.01	0.7	2.96	0.21	7.69	0.27	0.69	0.03	0	0.57	0.13	7.14	0.05	0.95	0.6	0.45	0	3.51	9.34	7.77	0		11.4	-2.85	-1.42	69.43	99.45	729.39	418.27	884.96	585.37	755.51	455.31	854.94	457.15
50.85	2	0.03	0.26	0.01	1.25	0.09	3.16	1.21	4.27	9.7	93.67	16.76	0	97.4	72.62	0.86	4.27	0.25	6.86	0.4	1.08	0.04	0	0.46	0.09	9.7	0.04	0.3	0.76	0.53	0	7.29	8.31	7.95	0		0.64	-3.88	-1.27	63.58	105.83	731.59	416.69	891	586.03	756.4	453.6	862.23	452.96
50.884	2	0.04	0.21	0.01	1.21	0.09	2.98	1.14	4.63	10.12	94.04	14.98	0	97.7	70.86	1.19	4.63	0.3	7.39	0.6	1.11	0.05	0	0.44	0.08	10.12	0.03	0.17	0.87	0.58	0	1.09	8.22	5.8	0		6.03	-3.25	-2.83	66.16	105.1	744.51	415.44	903.33	584.39	768.16	454.1	873.25	452.64
50.917	2	0.04	0.17	0.01	1.07	0.09	2.51	0.94	5.17	9.64	94.97	10.59	0	97.78	65.83	1.44	5.17	0.29	8.26	0.84	1.22	0.06	0	0.45	0.07	9.64	0.03	0.09	0.96	0.6	0	4.34	7.49	3.18	0		6.26	-3.08	-0.19	66.23	101.4	752.64	415.73	909.2	584.32	779.19	452.56	880.58	451.93
50.95	2	0.04	0.13	0.01	0.95	0.11	2.26	0.82	5.04	10.34	95.47	8.38	0	96.64	62.78	1.2	5.04	0.26	11.83	1.55	1.22	0.08	0	0.38	0.07	10.34	0.03	0.06	0.78	0.57	0	1.74	7.48	0.95	0		9.82	-5.21	-5.29	68.37	100.23	771.91	413.45	927.02	579.48	794.43	454.38	894.46	448.06
50.984	2	0.05	0.13	0.01	0.92	0.11	2.19	0.76	4.89	9.15	95.62	7.34	0	95.28	61.14	1.22	4.89	0.19	13.39	2.58	0.9	0.09	0	0.36	0.08	9.15	0.02	0.12	0.65	0.62	0	1.5	6.71	0	0		13.83	-6.97	-4.43	70.12	98.56	780.5	415.04	934.57	580.74	803.97	455.25	902.46	451.49
51.017	2	0.07	0.13	0.01	0.51	0.1	1	0.37	4.56	8.53	97.99	1.92	0	96.17	43.82	0.89	4.56	0.16	12.87	4.58	0.82	0.09	0	0.29	0.08	8.53	0.02	0.07	0.56	0.62	0	3.16	6.55	0	0		12.71	-5.88	-2.76	70.42	103.72	800.87	417.17	954.06	580.82	822.43	455.82	926.14	454.88
51.05	2	0.09	0.13	0.01	0.29	0.09	0.45	0.18	3.87	7.23	99.1	0.56	0	96.34	26.88	0.66	3.87	0.13	10.12	6.01	0.65	0.05	0	0.22	0.06	7.23	0.02	0.06	0.54	0.66	0	0.94	6.28	0	0		11.13	-5.65	-2.84	69.48	98.39	817.87	418.07	970.81	581.67	842.08	455.5	940.47	455.73
51.084	2	0.12	0.14	0.02	0.21	0.06	0.29	0.12	3.8	6.76	99.42	0.33	0	95.41	17.31	0.5	3.8	0.13	6.85	8.43	0.92	0.06	0	0.19	0.07	6.76	0.02	0.04	0.5	0.74	0	1.85	5.29	0	0		9.56	-6.83	-0.89	68.12	100.43	832.45	419.57	984.83	582.33	856.81	455.23	957.21	457.93
51.117	2	0.13	0.15	0.02	0.18	0.05	0.21	0.09	3.74	6.44	99.57	0.33	0	96.36	11.08	0.44	3.74	0.13	3.22	6.6	1.11	0.05	0	0.16	0.06	6.44	0.02	0.02	0.53	0.69	0	1.44	4.79	0	0		12.68	-5.62	-1.82	70.62	101.31	854.75	422.12	1004.47	582.7	876.6	459.43	977.91	458.89
51.151	2	0.14	0.16	0.02	0.16	0.04	0.19	0.08	3.78	7.01	99.62	0.33	0	97.15	8.38	0.42	3.78	0.14	1.58	5.94	1.49	0.07	0	0.13	0.06	7.01	0.01	0.01	0.57	0.76	0.01	1.57	3.87	0	0		12.08	-4.35	-0.69	70.49	95.46	873.29	424.72	1022.43	585.16	898.79	459.85	994.21	462.47
51.184	2	0.14	0.17	0.02	0.17	0.03	0.19	0.08	2.65	7.27	99.61	0.33	0	97.2	7.27	0.6	4.31	0.15	1.31	3.95	1.12	0.04	0	0.1	0.06	7.8	0.01	0.01	0.6	0.74	0.01	1.81	2.65	0	0		9.43	-4.26	-0.75	69	96.24	891.61	427.2	1037.87	583.88	915.21	461.67	1011.43	463.35
51.217	2	0.14	0.17	0.02	0.16	0.03	0.18	0.08	2.47	6.21	99.63	0.33	0	84.55	6.21	0.66	4.11	0.15	1.08	3.38	1.1	0.03	0	0.1	0.07	7.85	0	0.01	0.6	0.64	0.01	3.61	2.47	0	0		10.62	-13.5	-4.24	68.25	95.26	914.65	429.08	1062.03	586.45	936.53	466.76	1031.75	464.03
51.251	2	0.14	0.18	0.02	0.16	0.03	0.18	0.07	2.01	4.53	99.63	0.33	0	94.04	4.53	0.58	4.68	0.2	1.46	2.77	1.62	0.04	0	0.05	0.07	8.18	0	0.02	0.58	0.56	0.01	6.64	2.01	0	0		13.18	-8.2	-2.86	70.98	96.27	936.66	432.68	1083.28	590.23	958.78	469.89	1055.03	468.11
51.284	2	0.13	0.18	0.02	0.16	0.03	0.18	0.07	2.01	5.39	99.64	0.33	0	97.18	5.39	0.77	4.55	0.2	1.65	1.94	2	0.04	0	0.05	0.08	8.12	0	0.03	0.59	0.5	0.01	4.36	2.01	0	0		12.04	-4.3	-2.14	71.12	97.69	957.61	434.47	1103.04	590.25	978.99	470.64	1076.67	470.05
51.317	2	0.13	0.18	0.02	0.16	0.03	0.18	0.08	1.89	5.99	99.64	0.33	0	93.59	5.99	0.92	3.86	0.25	1.72	1.37	2.34	0.06	0	0.03	0.1	7.57	0	0.03	0.59	0.48	0.01	3.39	1.89	0	0		13.06	-8.59	-2.63	71.32	95.19	979.73	437.05	1124.42	591.68	1001.61	472.75	1096.8	473.56
51.351	2	0.12	0.18	0.02	0.17	0.03	0.18	0.08	1.62	6.6	99.64	0.33	0	94.71	6.6	0.88	3.1	0.26	1.6	1.37	1.95	0.06	0	0.02	0.12	6.85	0	0.03	0.5	0.42	0.01	6.21	1.62	0	0		14.13	-7.57	-1.16	72.17	90.86	999.83	438.93	1143.87	594.24	1024.76	473.4	1115.59	475.68
51.384	2	0.12	0.18	0.02	0.17	0.03	0.19	0.08	1.47	6.56	99.63	0.33	0	93.1	7.1	0.92	3.02	0.25	1.2	1.32	1.23	0.04	0	0.02	0.19	6.56	0	0.02	0.52	0.39	0.01	10.18	1.47	0	0		9.33	-8.99	-1.46	68.87	90.43	1015.96	440.02	1160.79	594.86	1041.28	473.43	1131.65	476.64
51.418	2	0.12	0.19	0.02	0.19	0.03	0.22	0.09	1.13	5.65	99.57	0.33	0	86.24	10.01	0.75	2.75	0.2	1	1.26	0.7	0.03	0	0.01	0.23	5.65	0	0.05	0.44	0.3	0.01	4.58	1.13	0	0		11.81	-12.82	-2.66	68.68	90.45	1032.55	440.78	1179.36	598.12	1057.9	475.95	1148.33	477.72
51.451	2	0.12	0.19	0.02	0.21	0.03	0.25	0.1	0.99	5.63	99.5	0.33	0	86.21	13.1	0.54	2.84	0.19	1.39	1.62	0.52	0.02	0	0.01	0.23	5.63	0	0.05	0.46	0.28	0.02	5.67	0.99	0	0		9.81	-12.84	1.2	66.74	92.03	1039.24	440.52	1188.12	600.03	1067.72	472.79	1159.48	479.84
51.484	2	0.11	0.19	0.02	0.22	0.03	0.27	0.11	1.02	5.74	99.46	0.33	0	80.78	14.76	0.49	2.73	0.17	1.49	1.47	0.35	0.02	0	0.02	0.27	5.74	0	0.12	0.4	0.24	0.02	4.11	1.02	0	0		9.1	-14.82	-2.23	66.24	89.21	1055.26	441.78	1203.12	600.74	1082.05	476.87	1171.26	477.45
51.518	2	0.11	0.19	0.02	0.21	0.03	0.25	0.1	0.95	5.89	99.51	0.33	0	78.45	12.78	0.44	2.26	0.14	2.13	1.34	0.16	0.01	0	0.02	0.25	5.89	0	0.24	0.43	0.18	0.02	4.36	0.95	0	0		7.51	-15.54	1.47	64.92	91.95	1060.5	441.92	1209.5	601.55	1089.23	474	1180.96	480.2
51.551	2	0.12	0.19	0.02	0.21	0.03	0.26	0.1	0.99	5.87	99.48	0.33	0	70	13.26	0.33	2.62	0.11	3.39	1.61	0.09	0.02	0	0.02	0.18	5.87	0.01	0.37	0.38	0.15	0.02	4.6	0.99	0	0		8.66	-17.76	1.88	65.24	87.15	1068.92	443.65	1215.79	601.66	1099.26	475.04	1186.17	481.55
51.584	2	0.12	0.19	0.02	0.21	0.03	0.25	0.1	1.05	4.81	99.49	0.33	0	79.69	13.25	0.24	2.22	0.07	2.99	1.65	0.04	0.01	0	0.02	0.17	4.81	0.01	0.63	0.32	0.14	0.02	7.45	1.05	0	0		9.2	-15.17	0.92	65.75	90.17	1076.56	442.35	1225.05	601.75	1105.51	474.8	1195.49	480.73
51.618	2	0.11	0.18	0.02	0.21	0.03	0.27	0.1	1.12	4.73	99.46	0.33	0	77.99	14.88	0.25	1.82	0.05	3.33	1.04	0.02	0.01	0	0.02	0.17	4.73	0.01	0.55	0.25	0.11	0.03	7.54	1.12	0	0		11.84	-15.67	1.29	67.29	87.4	1080.47	444.03	1226.33	601.32	1109.77	476.12	1196.95	482.35
51.651	2	0.1	0.18	0.02	0.22	0.03	0.28	0.11	1.28	4.24	99.44	0.33	0	80.37	16.1	0.24	1.76	0.03	3.33	0.96	0.01	0	0	0.03	0.15	4.24	0.03	0.44	0.22	0.11	0.03	11.13	1.28	0	0		12.58	-14.95	0.74	67.75	88.54	1082.74	444.72	1229.26	602.4	1111.43	477.18	1199.74	483.66
51.684	2	0.1	0.18	0.02	0.22	0.03	0.27	0.11	1.36	3.74	99.45	0.33	0	83.9	16.12	0.27	1.55	0.03	2.12	0.71	0.01	0	0	0.03	0.15	3.74	0.04	0.53	0.18	0.09	0.03	0.28	1.36	0	0		13.92	-13.75	-0.23	68.83	89.8	1084.54	445.72	1231.13	602.89	1111.97	478.6	1201.5	485.55
51.718	2	0.1	0.17	0.02	0.23	0.03	0.29	0.12	1.46	2.54	99.42	0.33	0	85.5	17.93	0.28	1.46	0.03	1.81	0.62	0	0	0	0.03	0.13	2.54	0.04	0.45	0.13	0.07	0.04	0.56	1.73	0	0		15.79	-13.13	-2.58	69.66	89.71	1085.27	446.72	1232.07	603.95	1111.11	481.51	1200.7	486.17
51.751	2	0.11	0.18	0.02	0.2	0.03	0.24	0.1	1.56	2.44	99.53	0.33	0	93.08	13.17	0.27	1.56	0.02	1.57	0.83	0.01	0	0	0.03	0.09	2.44	0.04	0.37	0.14	0.08	0.04	1.81	1.73	0.3	0		16.57	-9	-3.04	70.21	91.51	1085.07	449.87	1230.51	604.56	1109.08	484.25	1200.39	490.33
51.785	2	0.1	0.18	0.02	0.21	0.03	0.26	0.11	1.37	1.84	99.48	0.33	0	89.72	15.58	0.31	1.37	0.02	1.32	0.99	0.03	0	0	0.04	0.07	1.84	0.04	0.3	0.1	0.07	0.05	4.18	1.67	0.4	0		7.97	-11.17	-2.79	66.83	86.15	1076.04	452.04	1223.54	609.23	1104.02	485.32	1190.06	489.66
51.818	2	0.1	0.18	0.02	0.22	0.03	0.28	0.12	1.35	1.73	99.44	0.33	0	95.49	17.46	0.39	1.35	0.02	1.73	0.81	0.02	0	0	0.04	0.07	1.73	0.03	0.3	0.09	0.06	0.05	14.09	1.84	0.18	0		6.39	-6.73	-0.71	66.21	95.05	1061.84	453.05	1211.7	612.35	1087.91	486.28	1182.82	491.45
51.851	2	0.1	0.17	0.02	0.24	0.03	0.31	0.13	1.43	1.98	99.37	0.33	0	96.01	19.64	0.35	1.43	0.02	2.18	1.35	0.05	0	0	0.03	0.05	1.98	0.03	0.17	0.09	0.06	0.05	9.73	1.85	0.12	0		8.64	-6.1	-3.53	67.44	96.26	1054.92	453.52	1207.71	615.56	1079.67	489.67	1175.91	492.14
51.885	2	0.1	0.16	0.02	0.22	0.04	0.28	0.12	1.11	1.64	99.44	0.33	0	94.58	17.8	0.31	1.11	0.02	2.63	1.52	0.07	0.01	0	0.04	0.05	1.64	0.02	0.17	0.07	0.06	0.05	5.03	2.42	0	0		9.43	-7.7	1.29	67.2	98.59	1032.86	451.2	1186.4	615.93	1060.47	485.25	1158.9	490.82
51.918	2	0.1	0.16	0.02	0.2	0.04	0.25	0.11	0.92	1.42	99.5	0.33	0	97.16	15.44	0.36	0.92	0.03	3.26	1.34	0.24	0.02	0	0.04	0.05	1.42	0.02	0.19	0.08	0.07	0.05	5.69	2.52	0	0		3.32	-4.34	0.65	64.58	97.72	1013.48	450.63	1169.1	616.44	1042.12	484.08	1139.69	489.5
51.951	2	0.1	0.16	0.02	0.17	0.04	0.2	0.09	0.72	1.2	99.61	0.33	0	94.87	10.67	0.44	0.72	0.04	2.49	1.44	0.66	0.04	0	0.03	0.05	1.2	0.02	0.15	0.08	0.09	0.05	5.42	2.76	0	0		8.64	-7.41	-0.42	66.93	101.7	997.25	447.9	1154.63	614.07	1024.03	481.78	1125.28	491.32
51.985	2	0.11	0.15	0.02	0.15	0.04	0.16	0.08	0.58	0.87	99.67	0.33	0	92.92	7.15	0.6	0.58	0.07	2.5	1.38	1.13	0.05	0	0.02	0.05	0.87	0.02	0.12	0.09	0.13	0.06	4.74	2.99	0	0		14.98	-9.13	0.56	69.61	101.08	975.58	443.12	1133.73	611.28	1003.95	477.15	1104.29	489.27
52.018	2	0.1	0.15	0.02	0.16	0.04	0.17	0.08	0.59	0.96	99.66	0.33	0	87.32	8.44	0.85	0.59	0.13	2.36	1.03	1.99	0.04	0	0.02	0.05	0.96	0.01	0.06	0.12	0.15	0.06	7.03	2.89	0	0		15.24	-12.35	-1.03	69.28	100.75	956.8	439.49	1116.35	608.9	984.63	474.95	1084.85	485.23
52.051	2	0.1	0.15	0.02	0.15	0.04	0.17	0.08	0.66	1.1	99.67	0.33	0	96.5	7.83	0.97	0.66	0.17	2.27	0.74	1.82	0.02	0	0.02	0.06	1.1	0.02	0.03	0.15	0.16	0.05	45.54	2.83	0	0		12.01	-5.41	1.73	69.29	103.01	933.86	440.2	1093.22	610.14	962.77	474.14	1065.19	485.11
52.085	2	0.1	0.15	0.02	0.17	0.04	0.17	0.09	0.61	1.54	99.65	0.33	0	88.28	9.04	1.51	0.61	0.24	2.51	0.54	1.96	0.02	0	0.01	0.06	1.54	0.01	0.02	0.24	0.21	0.04	40.72	2.62	0	0		14.32	-11.9	-3.1	69.23	98.57	916.83	435.91	1076.94	606.31	944.28	473.44	1042.67	479.32
52.118	2	0.1	0.15	0.02	0.17	0.04	0.16	0.09	0.62	1.53	99.66	0.33	0	96.72	7.83	2.77	0.62	0.36	2.34	0.33	1.35	0.01	0	0.01	0.08	1.53	0.01	0.02	0.29	0.24	0.04	51.51	2.48	0	0		10.02	-5.09	1.03	68.08	106.25	892.25	434.95	1053.86	606.54	920.06	469.6	1025.82	479.78
52.152	2	0.1	0.15	0.02	0.19	0.03	0.17	0.1	0.65	1.55	99.63	0.33	0	93.33	8.47	3.96	0.65	0.5	1.91	0.26	0.63	0	0	0.01	0.07	1.55	0.01	0.02	0.49	0.32	0.04	28.24	1.97	0	0		11.51	-8.81	-2.5	68.31	101.5	877.47	433.13	1039.65	604.79	904.99	469.88	1006.21	477.43
52.185	2	0.1	0.15	0.02	0.21	0.03	0.19	0.11	0.76	1.91	99.57	0.33	0	92.87	11.06	5.18	0.76	0.66	1.96	0.33	0.62	0.01	0	0.01	0.06	1.91	0.01	0.02	0.64	0.46	0.04	29.35	2.01	0	0		13.34	-9.17	-0.33	69.49	97.67	858.9	428.44	1018.07	599.76	888.53	464.85	986.05	470.3
52.218	2	0.09	0.15	0.02	0.24	0.03	0.23	0.13	0.75	2.4	99.51	0.33	0	97.4	15.58	4.76	0.75	0.61	2.2	0.44	0.63	0.01	0	0.01	0.03	2.4	0.01	0.03	0.68	0.47	0.03	5.16	2.13	0	0		6.99	-3.89	-3.01	66.75	104.26	847.77	428.65	1008.69	599.51	872.74	467.1	977	467.86
52.252	2	0.08	0.15	0.02	0.27	0.04	0.27	0.16	0.6	3.2	99.46	0.34	0	96.6	19.34	4.44	0.6	0.58	2.64	0.46	0.94	0.02	0	0.01	0.03	3.2	0.01	0.04	0.94	0.7	0.03	11.63	2.28	0.12	0		3.97	-5.27	-0.22	64.82	105.29	828.31	428.13	989.53	598.94	855.22	463.49	960.36	468.96
52.285	2	0.08	0.16	0.02	0.28	0.04	0.31	0.17	0.6	3.68	99.38	0.41	0	98.42	22.2	3.44	0.6	0.44	4.65	0.61	1.37	0.07	0	0.01	0.03	3.68	0.01	0.06	0.92	0.76	0.03	5.11	2.75	0.77	0		7.75	-1.35	-3.2	66.9	103.16	820.26	427	984.47	601.28	847.38	465.42	950.5	468.35
52.318	2	0.08	0.19	0.02	0.3	0.05	0.36	0.19	0.56	4.17	99.29	0.5	0	97.73	24.82	3.26	0.56	0.44	6.21	0.74	1.25	0.06	0	0.01	0.03	4.17	0.01	0.11	1.11	0.95	0.03	2.53	2.88	2.31	0		8.6	-3.18	-0.71	66.86	103.76	804.3	427.3	969.76	603.6	833.79	464.07	937.33	470.68
52.352	2	0.08	0.22	0.02	0.29	0.06	0.36	0.18	0.64	3.47	99.27	0.49	0	98.78	24.19	2.13	0.64	0.31	8.86	1.49	1.06	0.07	0	0.02	0.03	3.47	0.02	0.21	1.34	1.32	0.02	2.27	3.05	3.71	0		5.63	0.03	-0.03	65.68	106.1	797.2	423.61	964.85	601.38	827.25	459.45	933	468.09
52.385	2	0.08	0.24	0.02	0.28	0.07	0.38	0.17	0.65	3.49	99.23	0.5	0	98.22	24.64	1.55	0.65	0.28	12.36	2.05	0.88	0.08	0	0.02	0.04	3.49	0.03	0.49	1.17	1.15	0.02	1.07	3.41	4.73	0		9.41	-1.95	-1.48	67.18	106.45	790.45	423.2	958.76	602.84	819.3	461.9	925.65	466.35
52.419	2	0.09	0.29	0.02	0.28	0.09	0.41	0.18	1.28	3.56	99.18	0.51	0	98.62	24.83	1.43	0.82	0.23	16.99	3.41	0.52	0.07	0	0.03	0.06	3.56	0.05	1.28	1.41	1.23	0.02	0.49	3.53	6.65	0		6.1	-0.66	-1.63	65.69	107.13	783.26	423.53	951.79	602.37	811.77	461.5	918.79	466.45
52.452	2	0.1	0.32	0.02	0.22	0.11	0.31	0.13	1.22	4.22	99.35	0.33	1.24	98.52	18.25	0.88	0.86	0.15	17.89	4.63	0.51	0.07	0	0.04	0.09	4.22	0.08	1.22	1.23	1.16	0.02	0.96	4.17	7.85	0		4.42	-1	-1.39	65.01	104.03	779.96	424.25	946.92	601.64	809.49	461.35	913.42	466.06
52.485	2	0.11	0.33	0.02	0.2	0.1	0.28	0.12	1.28	3.86	99.35	0.33	1.32	98.45	16.34	0.65	0.93	0.1	17.15	6.18	0.48	0.08	0	0.05	0.15	3.86	0.12	1.28	1.08	1.07	0.02	0.78	4.21	7.85	0		-1.33	1.24	1.82	62.8	101.42	776.61	423.27	942.72	599.28	809.78	456.32	910.76	465.76
52.519	2	0.11	0.3	0.02	0.21	0.09	0.29	0.13	0.95	3.56	99.39	0.33	0.67	97.74	18.18	0.63	0.95	0.08	14.78	7.41	0.34	0.09	0	0.12	0.16	3.56	0.16	0.54	0.94	0.9	0.02	1.02	4.74	7.53	0		0.31	3.16	3.59	63.62	101.44	775.13	424.66	938.31	598.03	808.32	456.48	909.13	467.72
52.552	2	0.1	0.22	0.02	0.21	0.09	0.28	0.13	0.76	3.04	99.43	0.33	0.19	97.81	18.41	0.85	0.76	0.1	12.28	5.15	0.28	0.08	0	0.13	0.2	3.04	0.17	0.4	0.79	0.97	0.02	2.08	5.2	5.05	0		0.05	3.01	2.54	63.88	98.47	776.3	425.81	935.53	594.93	808.07	457.52	906.07	467.07
52.585	2	0.1	0.19	0.02	0.22	0.09	0.29	0.14	0.69	2.91	99.42	0.33	0	98.19	19.3	1.1	0.69	0.11	11.97	5.9	0.22	0.08	0	0.15	0.28	2.91	0.18	0.44	0.76	0.95	0.02	6.46	5.28	3.73	0		4.14	2.02	5.71	65.52	102.71	776.85	425.28	934.5	594.02	808.31	456.4	910.42	467.49
52.619	2	0.08	0.16	0.01	0.24	0.08	0.33	0.16	0.64	2.54	99.34	0.43	0	98.74	23.1	1.54	0.64	0.13	10.1	3.55	0.13	0.05	0	0.24	0.29	2.54	0.16	0.27	0.51	0.84	0.02	6.26	6.04	2.43	0		2.45	0.19	6.6	65	98.9	780.21	426.13	934.78	591.86	812.52	456.2	910.87	466.57
52.652	2	0.07	0.14	0.01	0.32	0.08	0.47	0.23	0.61	2.36	99.05	0.77	0	98.62	31.56	1.78	0.61	0.12	8.85	2.86	0.1	0.03	0	0.21	0.22	2.36	0.14	0.33	0.51	0.79	0.02	8.49	6.08	1.49	0		-1.18	0.67	8.06	63.36	99.2	782.33	423.58	938.18	589.55	816.28	453.38	914.93	463.85
52.685	2	0.06	0.13	0.01	0.35	0.07	0.51	0.26	0.58	2.62	98.97	0.95	0	98.48	34.58	2.04	0.58	0.14	6.38	2.43	0.09	0.02	0	0.23	0.14	2.62	0.1	0.21	0.43	0.73	0.02	8.34	6.78	1.32	0		3.35	-1.13	5.97	65.65	99.51	792.78	424.14	946.19	588.29	823.73	454.2	922.68	464.82
52.719	2	0.05	0.11	0.01	0.49	0.07	0.75	0.4	0.43	1.56	98.51	1.95	0	98.51	44.26	2.76	0.43	0.2	3.57	1.42	0.06	0.01	0	0.28	0.08	1.56	0.07	0.09	0.33	0.58	0.03	4.6	7.2	0.15	0		2.84	1.03	8.71	65.33	97.79	794.24	423.09	947.55	587.24	828.13	452.26	925.17	464.38
52.752	2	0.05	0.11	0.01	0.44	0.06	0.62	0.35	0.43	1.37	98.76	1.4	0	98.53	40.07	3.21	0.43	0.23	2.43	0.83	0.05	0	0	0.23	0.06	1.37	0.05	0.08	0.34	0.54	0.03	8.83	6.58	0	0		5.95	0.98	8.59	66.89	100.5	800.61	422.89	952.26	585.38	832.51	451.36	931.97	465.8
52.786
52.819
52.852
52.886
52.919
52.952
52.986
53.019
53.052
53.086
53.119
53.153
53.186
53.219
53.253
53.286
53.319
53.353
53.386
53.42
53.453
53.486
53.52
53.553
53.586
53.62
53.653
53.686
53.72
53.753
53.787
53.82
53.853
53.887
53.92
53.953
53.987
54.02
54.053
54.087
54.12
54.154
54.187
54.22
54.254
54.287
54.32
54.354
54.387
54.421
54.454
54.487
54.521
54.554
54.587
54.621
54.654
54.687
54.721
54.754
54.788
54.821
54.854
54.888
54.921
54.954
54.988
55.021
55.054
55.088
55.121
55.155
55.188
55.221
55.255
55.288
55.321
55.355
55.388
55.422
55.455
55.488
55.522
55.555
55.588
55.622
55.655
55.688
55.722
55.755
55.789
55.822
55.855
55.889
55.922
55.955
55.989
56.022
56.055
56.089
56.122
56.156
56.189
56.222
56.256
56.289
56.322
56.356
56.389
56.423
56.456
56.489
56.523
56.556
56.589
56.623
56.656
56.689
56.723
56.756
56.79
56.823
56.856
56.89
56.923
56.956
56.99
57.023
57.056
57.09
57.123
57.157
57.19
57.223
57.257
57.29
57.323
57.357
57.39
57.424
57.457
57.49
57.524
57.557
57.59
57.624
57.657
57.69
57.724
57.757
57.791
57.824
57.857
57.891
57.924
57.957
57.991
58.024
58.057
58.091
58.124
58.158
58.191
58.224
58.258
58.291
58.324
58.358
58.391
58.425
58.458
58.491
58.525
58.558
58.591
58.625
58.658
58.691
58.725
58.758
58.792
58.825
58.858
58.892
58.925
58.958
58.992
59.025
59.058
59.092
59.125
59.159
59.192
59.225
59.259
59.292
59.325
59.359
59.392
59.426
59.459
59.492
59.526
59.559
59.592
59.626
59.659
59.692
59.726
59.759
59.793
59.826
59.859
59.893
59.926
59.959
59.993
60.026
60.059
60.093
60.126
60.16
60.193
60.226
60.26
60.293
60.326
60.36
60.393
60.427
60.46
60.493
60.527
60.56
60.593
60.627
60.66
60.693
60.727
60.76
60.794
60.827
60.86
60.894
60.927
60.96
60.994
61.027
61.06
61.094
61.127
61.161
61.194
61.227
61.261
61.294
61.327
61.361
61.394
61.428
61.461
61.494
61.528
61.561
61.594
61.628
61.661
61.694
61.728
61.761
61.795
61.828
61.861
61.895
61.928
61.961
61.995
62.028
62.061
62.095
62.128
62.162
62.195
62.228
62.262
62.295
62.328
62.362
62.395
62.429
62.462
62.495
62.529
62.562
62.595
62.629
62.662
62.695
62.729
62.762
62.796
62.829
62.862
62.896
62.929
62.962
62.996
63.029
63.062
63.096
63.129
63.163
63.196
63.229
63.263
63.296
63.329
63.363
63.396
63.43
63.463
63.496
63.53
63.563
63.596
63.63
63.663
63.696
63.73
63.763
63.797
63.83
63.863
63.897
63.93
63.963
63.997
64.03
64.063
64.097
64.13
64.164
64.197
64.23
64.264
64.297
64.33
64.364
64.397
64.431
64.464
64.497
64.531
64.564
64.597
64.631
64.664
64.697
64.731
64.764
64.798
64.831
64.864
64.898
64.931
64.964
64.998
65.031
65.064
65.098
65.131
65.165
65.198
65.231
65.265
65.298
65.331
65.365
65.398
65.432
65.465
65.498
65.532
65.565
65.598
65.632
65.665
65.698
65.732
65.765
65.799
65.832
65.865
65.899
65.932
65.965
65.999
66.032
66.065
66.099
66.132
66.166
66.199
66.232
66.266
66.299
66.332
66.366
66.399
66.433
66.466
66.499
66.533
66.566
66.599
66.633
66.666
66.699
[truncated: 27,148 more rows]
[truncated: 4 more columns]
