# Supplementary material for: Exploring emotion recognition in patients with mild cognitive impairment and Alzheimer’s dementia undergoing a rehabilitation program
Source: PLoS One. 2025 Apr 24;20(4):e0322213. doi: 10.1371/journal.pone.0322213 (PMC12021228; doi:10.1371/journal.pone.0322213)
Supplement: S2 Data — (ZIP) [file pone.0322213.s004.zip › raw data11-20/No20 Creative activities.csv]

time stamp	face id	anger	contempt	disgust	fear	joy	sadness	surprise	sentimentality	confusion	neutral	engagement	valence	attention	inner brow raise	brow raise	brow furrow	eye widen	cheek raise	lid tighten	nose wrinkle	upper lip raise	dimpler	lip corner depressor	chin raise	lip pucker	lip stretch	lip press	mouth open	jaw drop	lip suck	eye closure	smile	smirk	blink	blink rate	pitch	yaw	roll	brightness	interocular distance	topleft_x	topleft_y	bottomright_x	bottomright_y	outer_right_eye_X	outer_right_eye_Y	outer_left_eye_X	outer_left_eye_Y
0.066
0.1
0.133
0.166
0.2
0.233
0.266
0.3
0.333
0.366
0.4
0.433
0.467
0.5
0.533
0.567	0	0.08	0.05	0.02	0.08	0.21	0.07	0.36	0.11	0.11	99.27	0.94	13.77	97.51	0.19	0.85	0.11	0.02	3.56	0.01	0.37	0.09	0	0	0.02	0.08	0.09	0.04	3.96	44.3	0.03	0.03	17.43	0	0		-1.53	3.66	7.38	51.13	206.65	946.1	415.55	1294.09	789.36	1027.51	481.37	1233.01	503.12
0.6	0	0.07	0.05	0.01	0.08	0.22	0.08	0.24	0.1	0.1	99.53	0.91	14.32	97.95	0.06	0.74	0.1	0.03	5.5	0.02	0.35	0.1	0	0	0.02	0.09	0.18	0.1	1.36	34.07	0.04	0.03	17.15	0	0		-0.73	2.67	6.64	51.32	197.02	957.78	420.93	1282.69	770.08	1030.66	483.94	1226.87	501.84
0.633	0	0.09	0.09	0.02	0.09	0.1	0.09	0.13	0.14	0.07	99.74	0.36	6.63	92.66	0.05	0.68	0.07	0.02	3.54	0.01	0.2	0.07	0	0	0.02	0.06	0.15	0.14	1.18	19.55	0.03	0.12	10.6	0	0		-7	9.32	7.7	49.95	182.24	963.15	421.53	1273.78	750.96	1038.08	475.26	1218.12	503.49
0.667	0	0.09	0.08	0.02	0.09	0.1	0.09	0.09	0.12	0.06	99.81	0.37	6.74	97.16	0.04	0.86	0.06	0.02	3.08	0.02	0.19	0.08	0	0	0.01	0.05	0.13	0.12	1.04	10.35	0.03	0.04	10.86	0	0		-9.41	4.34	6.34	50.29	189.68	968.31	420.58	1274	741.94	1035.12	473.12	1222.78	500.7
0.7	0	0.09	0.09	0.02	0.1	0.09	0.09	0.08	0.15	0.05	99.81	0.33	5.65	96.96	0.05	0.85	0.05	0.02	2.95	0.02	0.15	0.07	0	0	0.01	0.05	0.16	0.15	0.96	6.73	0.03	0.27	9.89	0	0		-7.57	4.69	8.3	50.3	170.32	977.67	417.83	1274.24	732.76	1051.33	468.92	1219.74	494.37
0.734	0	0.09	0.09	0.02	0.09	0.09	0.09	0.07	0.1	0.06	99.81	0.35	6.29	96.48	0.05	0.7	0.06	0.02	2.88	0.03	0.12	0.09	0	0	0.01	0.07	0.18	0.1	0.75	4.98	0.04	3.6	10.5	0	0		-4.25	5.45	10.28	51.2	176.18	980.02	425.39	1264.77	726.55	1048.53	472.3	1221.41	506.28
0.767	0	0.09	0.1	0.02	0.1	0.08	0.1	0.07	0.1	0.1	99.81	0.33	4.94	98.69	0.08	0.6	0.1	0.02	2.89	0.06	0.11	0.08	0	0	0.01	0.07	0.19	0.08	0.59	3.43	0.04	0.9	9.23	0	0		-6.34	0.38	12.88	50.87	176.06	983.74	424.22	1270.4	724.39	1057.51	466.59	1228.13	509.98
0.8
0.834
0.867
0.9
0.934
0.967
1
1.034
1.067
1.101
1.134
1.167
1.201
1.234
1.267
1.301
1.334
1.367
1.401
1.434
1.468
1.501
1.534
1.568
1.601
1.634
1.668
1.701
1.735
1.768
1.801
1.835
1.868
1.901
1.935
1.968
2.001
2.035
2.068	0	0.1	0.1	0.02	0.1	0.08	0.1	0.06	0.29	0.29	99.81	0.33	4.64	97.39	0.04	0.36	0.29	0.02	2.98	0.12	0.32	0.09	0	0.04	0.01	1.45	0.08	0.06	0.5	1.4	0.01	0.05	9.09	0	0		5.96	-3.91	6.95	55.82	199.12	1081.67	422.27	1409.23	774.73	1155.55	485.82	1353.11	510.67
2.102	0	0.11	0.14	0.02	0.12	0.04	0.11	0.06	0.15	0.22	99.72	0.33	0	95.06	0.22	1.37	0.15	0.04	2.35	0.15	0.21	0.06	0	0.04	0.01	0.94	0.09	0.07	1.02	1.37	0.01	0	3.92	0	0		-11.26	-7.22	5.42	51.45	191.51	1084.63	428.09	1396.51	756.46	1151.57	483.45	1342.04	503.37
2.135	0	0.11	0.14	0.02	0.13	0.04	0.11	0.07	0.14	0.21	99.72	0.33	0	93.02	0.21	2.9	0.14	0.04	2.12	0.12	0.22	0.07	0	0.02	0.01	0.96	0.07	0.06	1.08	1.48	0.02	0.01	3.16	0	0		-7.61	-9.05	5.38	51.7	200.05	1070.79	414.61	1381.58	737.75	1133.96	466.62	1331.16	500.26
2.168	0	0.12	0.15	0.02	0.13	0.03	0.11	0.07	0.11	0.13	99.7	0.33	0	98.62	0.13	2.93	0.11	0.08	1.72	0.04	0.18	0.07	0	0.02	0.01	1.22	0.08	0.08	0.98	1.83	0.02	0	2.36	0	0		-10.67	-0.66	7.99	51.32	186.14	1068.98	412.99	1376.83	736.88	1140.78	464.07	1324.69	492.75
2.202	0	0.12	0.16	0.02	0.13	0.03	0.12	0.06	0.1	0.1	99.69	0.33	0	97.97	0.1	2.19	0.07	0.09	1.19	0.02	0.15	0.06	0	0.01	0.01	1.11	0.08	0.1	0.62	1.11	0.03	0	2.1	0	0		-6.06	-2.61	8.09	51.82	178.93	1063.55	410.33	1368.2	731.5	1137.38	461.01	1313.35	493.46
2.235	0	0.12	0.16	0.02	0.13	0.03	0.12	0.06	0.17	0.1	99.69	0.33	0	97.77	0.1	2.56	0.05	0.09	1.23	0.02	0.17	0.07	0	0.01	0.01	1.09	0.08	0.17	0.55	1.05	0.03	0.01	2.05	0	0		-2.44	-3.1	4.91	52.36	189.61	1058.47	406.4	1365.27	730.78	1123.39	462.86	1311.31	488.1
2.268	0	0.11	0.15	0.02	0.14	0.03	0.11	0.07	0.32	0.1	99.69	0.33	0	98.13	0.1	3.99	0.05	0.12	1.06	0.01	0.19	0.06	0	0.01	0.01	1.07	0.09	0.32	0.47	1.1	0.04	0.01	1.79	0	0		1.76	2.21	7.4	53.31	183.08	1053.63	405.35	1356.83	729.84	1123.54	461.7	1304.8	487.45
2.302	0	0.11	0.15	0.02	0.14	0.03	0.11	0.07	0.23	0.1	99.69	0.33	0	98.29	0.1	4.27	0.06	0.13	1.02	0.01	0.27	0.09	0	0.01	0.01	0.89	0.08	0.23	0.44	1.01	0.04	0.01	1.66	0	0		0.71	1.74	8.24	53.2	179.14	1051.86	405.35	1350.53	724.03	1122.66	458.96	1299.46	487.8
2.335	0	0.1	0.13	0.02	0.17	0.03	0.1	0.09	0.17	0.1	99.66	0.33	0	97.94	0.1	9.55	0.06	0.2	1.15	0.01	0.43	0.17	0	0.01	0.01	1.02	0.07	0.17	0.44	1.04	0.05	0.01	1.61	0	0		0.57	2.69	7.76	53.18	181.71	1049.14	405.77	1344.91	721.22	1116.59	459.5	1296.22	486.92
2.368	0	0.1	0.13	0.02	0.18	0.03	0.1	0.1	0.09	0.08	99.63	0.33	0	98.01	0.08	12.13	0.07	0.21	1.02	0.01	0.65	0.33	0	0.01	0.01	1.16	0.06	0.09	0.4	1.03	0.05	0.03	1.55	0	0		-0.31	2.52	7.2	52.91	184.03	1043.05	403.03	1341.68	720.51	1110.15	456.89	1291.97	485.33
2.402	0	0.1	0.13	0.02	0.18	0.03	0.1	0.1	0.06	0.06	99.63	0.33	0	98.03	0.06	12.35	0.06	0.27	1.2	0.01	0.81	0.38	0	0.01	0.01	1.34	0.07	0.06	0.39	1.03	0.05	0.02	1.67	0	0		0.34	2.47	7.53	53.07	183.03	1038.21	403.34	1334.74	719.57	1105.05	457.5	1286.14	484.13
2.435	0	0.1	0.13	0.02	0.18	0.03	0.1	0.09	0.09	0.07	99.64	0.33	0	96.5	0.07	11.65	0.06	0.22	1.21	0.01	0.65	0.29	0	0.01	0.01	1.26	0.09	0.09	0.37	1.04	0.06	0	1.75	0	0		-7.57	5.42	6.84	51.68	186.06	1029.07	402.48	1322.74	712.3	1092.18	453.85	1276.44	479.7
2.469	0	0.09	0.11	0.02	0.21	0.03	0.09	0.12	0.15	0.11	99.58	0.33	0	96.97	0.11	16.24	0.06	0.28	1.21	0.01	0.38	0.08	0	0.01	0.01	1.5	0.11	0.15	0.34	1.14	0.07	0.03	1.76	0	0		-5.68	-4.67	7.72	51.85	180.55	1028.78	399.23	1321.53	710.38	1094.65	451.63	1273.9	473.24
2.502	0	0.08	0.1	0.02	0.25	0.03	0.08	0.15	0.19	0.11	99.49	0.39	0	97.43	0.11	21.98	0.05	0.37	1.04	0.01	0.48	0.11	0	0.01	0.01	1.29	0.14	0.19	0.29	1.08	0.07	0.02	1.71	0	0		-4.08	3.83	7.32	52.32	177.07	1025.97	401.08	1313.12	706.87	1090.31	453.3	1266	475.31
2.535	0	0.09	0.1	0.02	0.25	0.03	0.08	0.14	0.21	0.12	99.5	0.38	0	97.06	0.12	21.6	0.05	0.36	0.78	0.01	0.46	0.13	0	0.02	0.01	1.18	0.17	0.21	0.3	1.01	0.09	0.01	1.64	0	0		-7.26	4.52	8.57	51.92	176.07	1025.83	404.32	1310.87	706.32	1091.53	453.38	1265.72	478.99
2.569	0	0.09	0.11	0.02	0.23	0.03	0.09	0.13	0.17	0.13	99.53	0.33	0	98.53	0.13	19.07	0.05	0.43	0.7	0.01	0.43	0.19	0	0.02	0.01	0.98	0.24	0.17	0.27	0.92	0.13	0	1.39	0	0		-1.32	0.99	8.24	52.86	176.75	1024.53	403.63	1309.7	708.44	1089.21	455.86	1264.51	478.46
2.602	0	0.09	0.11	0.02	0.22	0.03	0.09	0.12	0.22	0.17	99.56	0.33	0	97.55	0.17	16.88	0.04	0.48	0.64	0	0.35	0.22	0	0.02	0.02	0.77	0.33	0.22	0.26	0.92	0.14	0	1.36	0	0		-2.9	3.59	8.54	52.77	176.87	1023	404.95	1306.49	707.22	1087.39	455.85	1262.63	479.78
2.635	0	0.1	0.12	0.02	0.2	0.03	0.1	0.11	0.2	0.18	99.6	0.33	0	98.41	0.18	14.04	0.04	0.56	0.65	0	0.24	0.2	0	0.02	0.03	0.65	0.55	0.2	0.21	0.88	0.19	0	1.33	0	0		-0.55	-1.36	7.54	53.16	173.91	1022.49	402.84	1307.35	707.4	1087.25	455.59	1259.79	477.4
2.669	0	0.1	0.12	0.02	0.21	0.03	0.1	0.11	0.3	0.19	99.58	0.33	0	98.41	0.19	15.09	0.03	0.56	0.73	0	0.2	0.24	0	0.03	0.04	0.51	0.65	0.3	0.16	0.69	0.25	0	1.34	0	0		-4.54	1.38	8.25	52.24	179.23	1017.89	399.79	1306.29	705.25	1083.43	449.77	1260.49	477.58
2.702	0	0.09	0.11	0.02	0.25	0.03	0.09	0.14	0.31	0.18	99.51	0.33	0	98.23	0.18	19.78	0.03	0.86	0.75	0	0.3	0.23	0	0.04	0.05	0.42	0.6	0.31	0.16	0.68	0.28	0	1.33	0	0		-4.09	1.91	7.07	52.42	173.15	1017.19	400.73	1304.54	706.4	1083.06	452.59	1254.69	475.44
2.736	0	0.09	0.1	0.02	0.28	0.03	0.08	0.16	0.35	0.14	99.43	0.45	0	97.8	0.14	24.02	0.03	1.01	1.07	0	0.4	0.42	0	0.06	0.07	0.37	0.61	0.35	0.15	0.8	0.33	0	1.41	0	0		-4.39	3.02	6.92	52.34	175.76	1014.88	400.8	1302.76	707.33	1079.57	453.38	1254.05	474.56
2.769	0	0.09	0.1	0.02	0.27	0.03	0.08	0.16	0.37	0.15	99.45	0.41	0	98.25	0.15	22.83	0.03	1.16	1.22	0	0.35	0.37	0	0.07	0.07	0.33	0.64	0.37	0.15	0.87	0.33	0	1.56	0	0		-5.39	1.87	6.69	52.1	171.05	1013.11	401.42	1300.34	707.35	1079.21	453.86	1249.11	473.68
2.802	0	0.08	0.08	0.02	0.33	0.03	0.08	0.2	0.42	0.18	99.34	0.62	0	97.64	0.18	28.49	0.03	1.15	1.48	0	0.32	0.19	0	0.07	0.07	0.3	0.7	0.42	0.14	0.92	0.31	0.01	1.64	0	0		-5.7	3.39	6.6	52.07	172.35	1014.39	402.67	1301.23	708.7	1079.51	455.77	1250.96	473.38
2.836	0	0.07	0.07	0.02	0.37	0.03	0.07	0.23	0.39	0.16	99.26	0.82	0	93.85	0.16	32.47	0.02	0.89	2.16	0	0.22	0.16	0	0.08	0.06	0.24	0.58	0.39	0.13	0.89	0.33	0.21	1.9	0	0		1.55	8.38	9.23	53.65	174.66	1011.19	405.27	1296.98	711.31	1079.16	456.83	1251.53	485.04
2.869	0	0.08	0.09	0.02	0.3	0.03	0.08	0.18	0.38	0.16	99.4	0.54	0	92.69	0.16	26.62	0.02	0.55	1.82	0.01	0.2	0.1	0	0.09	0.05	0.23	0.48	0.23	0.14	0.75	0.38	3.79	1.92	0	0		2.42	9.3	10.48	53.77	184.82	1011.18	412.16	1292.32	712.45	1074.5	461.78	1256.53	493.78
2.902	0	0.08	0.09	0.02	0.28	0.03	0.08	0.16	0.34	0.19	99.44	0.48	0	97.95	0.19	25.05	0.03	0.31	1.97	0.02	0.22	0.06	0	0.07	0.04	0.24	0.31	0.19	0.14	0.63	0.34	13.63	1.97	0	0		-3.92	2.66	9.79	52.24	175.83	1017.85	429.57	1293.02	720.01	1080.06	480.75	1254.58	502.14
2.936	0	0.09	0.11	0.02	0.21	0.03	0.09	0.11	0.34	0.2	99.58	0.33	0	97.94	0.23	16.67	0.04	0.19	2.48	0.04	0.24	0.07	0	0.07	0.02	0.2	0.26	0.08	0.13	0.49	0.34	10.84	2.08	0	0		-4.19	2.7	11.18	51.34	186	1016.84	433.61	1295.36	727.18	1079.28	478.56	1261.84	514.13
2.969
3.002
3.036
3.069	0	0.11	0.15	0.02	0.12	0.07	0.13	0.06	0.24	0.13	99.7	0.33	2.08	98.67	0.33	1.92	0.05	0.02	12.79	0.43	0.6	0.3	0	0.05	0.01	0.13	0.07	0.07	0.18	0.48	0.24	0.03	2.8	0	0		-7.42	0.48	6.27	49.8	189.19	1030.63	461.65	1329.51	778.23	1093.32	519.22	1282	533.06
3.103	0	0.11	0.14	0.02	0.12	0.07	0.12	0.06	0.17	0.11	99.72	0.33	2.14	96.54	0.43	0.43	0.06	0.01	9.88	0.73	0.29	0.09	0	0.03	0.01	0.11	0.07	0.11	0.25	0.57	0.17	0.59	3.93	0	0		-13.58	-5.36	8.19	48.87	186.09	1035	458.29	1327.77	762.69	1099.77	503.78	1282.99	536.35
3.136	0	0.12	0.13	0.02	0.11	0.06	0.12	0.06	0.13	0.12	99.73	0.33	2.14	98.2	0.36	0.18	0.09	0	7.88	1.59	0.27	0.07	0	0.01	0.01	0.12	0.05	0.11	0.34	0.61	0.13	1.52	4.73	0	0		-14.7	-2.01	6.61	48.94	188.04	1037.89	460.68	1321.04	754.36	1094.43	506.42	1280.3	534.84
3.169	0	0.12	0.14	0.02	0.11	0.07	0.12	0.06	0.15	0.15	99.72	0.33	2.56	92.82	0.34	0.07	0.15	0.01	8.12	2.08	0.27	0.06	0	0.01	0	0.14	0.04	0.12	0.41	0.68	0.1	0.78	5.05	0.64	0		-16.91	-9.21	6.24	48.01	170.84	1042.76	460.65	1319.78	748.52	1103.29	505.15	1272.47	528.89
3.203	0	0.11	0.12	0.02	0.11	0.07	0.11	0.06	0.34	0.34	99.75	0.33	2.8	96.87	0.26	0.03	0.34	0	6.05	1.51	0.13	0.04	0	0	0.01	0.15	0.04	0.17	0.52	0.66	0.06	0.3	6.14	0	0		-11.46	-4.84	7.45	49.12	175.49	1040.64	457.61	1316.39	744.4	1100.6	501.28	1273.26	532.68
3.236	0	0.11	0.12	0.02	0.11	0.07	0.11	0.06	0.45	0.45	99.76	0.33	3.09	96.78	0.31	0.03	0.45	0	5.89	1.41	0.11	0.03	0	0	0.01	0.13	0.04	0.13	0.54	0.64	0.06	4.22	6.52	0	0		-7.76	-4.99	9.01	49.9	180.1	1038.27	453.33	1319.77	747.23	1101.52	497.51	1278.06	533.12
3.269	0	0.11	0.11	0.02	0.1	0.09	0.11	0.06	0.71	0.61	99.78	0.33	5.07	96.53	0.25	0.04	0.71	0	7.86	1.89	0.14	0.03	0	0	0.01	0.13	0.05	0.13	0.58	0.61	0.04	1.48	7.73	0	0		-2.3	-5.38	7.24	51.01	185.02	1039.88	455.77	1320.63	751.55	1097.48	504.88	1280.25	533.7
3.303	0	0.11	0.11	0.02	0.1	0.09	0.11	0.06	1.92	0.41	99.78	0.33	4.64	97.31	0.22	0.04	1.92	0	6.05	1.87	0.11	0.03	0	0	0.01	0.14	0.04	0.13	0.84	0.41	0.03	9.5	8.64	0	0		-4.55	-4.05	6.98	50.69	182.8	1041.2	458.48	1318.72	749.93	1097.85	506.37	1278.4	534.95
3.336	0	0.11	0.11	0.02	0.1	0.09	0.11	0.06	2.31	0.38	99.77	0.33	4.6	98.24	0.18	0.03	2.31	0	6.56	1.83	0.16	0.03	0	0	0.01	0.15	0.04	0.1	0.76	0.38	0.03	0.99	8.59	0	0		-11.05	-1.88	6.52	49.47	178.63	1043.85	461.3	1318.57	746.77	1100.56	505.88	1276.56	536.43
3.369	0	0.12	0.11	0.02	0.11	0.09	0.12	0.06	4.47	0.35	99.75	0.33	3.67	98.78	0.19	0.02	4.47	0	6.23	2.28	0.2	0.02	0	0	0.01	0.15	0.04	0.14	0.65	0.35	0.02	3.96	8.95	0	0		-10.02	-0.02	7.13	49.69	179	1043.24	459.06	1318.39	745.75	1100.93	503.78	1277.2	534.92
3.403	0	0.13	0.1	0.02	0.11	0.13	0.13	0.06	8.9	0.43	99.73	0.45	4.39	98.08	0.22	0.02	8.9	0	5.11	2.19	0.12	0.02	0	0	0.01	0.11	0.05	0.18	0.67	0.43	0.02	1.67	12.28	0	0		-4.92	-2.33	7.59	50.4	176.75	1042.99	462.12	1316.08	748.02	1101.39	507.31	1275.08	540.05
3.436	0	0.14	0.1	0.02	0.12	0.13	0.15	0.06	11.13	0.46	99.7	0.44	3.41	97.86	0.22	0.02	11.13	0	6.21	2.03	0.13	0.01	0	0	0.01	0.13	0.06	0.17	0.66	0.46	0.02	1.4	12.04	0	0		-9.75	-2.89	8.49	49.37	172.99	1043.25	464.41	1315.21	749.03	1103.76	508.22	1274.14	538.18
3.47	0	0.16	0.12	0.02	0.13	0.12	0.18	0.06	11.04	0.53	99.64	0.38	0.97	98.43	0.28	0.01	14.08	0	6.67	2.47	0.13	0.02	0	0	0.01	0.11	0.06	0.26	0.66	0.53	0.01	2.52	11.04	0	0		-13.72	-1.31	9.61	48.71	175.72	1042.78	460.35	1317.57	744.68	1105.74	500.29	1277.28	538.39
3.503	0	0.18	0.14	0.02	0.14	0.1	0.2	0.06	9.91	0.54	99.6	0.33	0	97.83	0.21	0.01	15.86	0	5.59	2.92	0.18	0.02	0	0	0.01	0.11	0.05	0.23	0.7	0.54	0.01	6.53	9.91	0	0		-3.44	-2.95	8.33	50.69	177.26	1043.18	462.13	1318.73	754.32	1103	510.71	1278.5	535.71
3.536	0	0.21	0.15	0.02	0.16	0.1	0.23	0.06	9.75	0.53	99.54	0.33	0	97.5	0.21	0.01	19.05	0	5.15	2.84	0.24	0.03	0	0	0.01	0.12	0.05	0.17	0.68	0.53	0.01	1.05	9.75	0	0		-7.22	-3.67	7.11	50.05	178.36	1043.83	463.25	1317.99	749.56	1101.21	508.54	1276.83	539.63
3.57	0	0.29	0.2	0.02	0.2	0.09	0.34	0.06	8.71	0.45	99.32	0.57	0	95.69	0.19	0.01	27.24	0	5.21	3.15	0.31	0.02	0	0	0.01	0.14	0.07	0.23	0.55	0.45	0.01	0.88	8.71	0	0		-9.29	-6.5	8.29	49.42	176.71	1042.49	460.55	1316.05	744.4	1102.35	502.52	1275.32	538.73
3.603	0	0.35	0.24	0.02	0.23	0.07	0.42	0.06	7.8	0.43	99.16	0.77	0	98.24	0.24	0.01	31.41	0	4.31	3.34	0.38	0.03	0	0	0.01	0.16	0.06	0.14	0.53	0.43	0.01	8.57	7.8	0	0		-12.31	-1.88	7.3	49.06	175.11	1045.94	467.06	1311.63	744.09	1100.53	510.55	1273.62	537.1
3.636	0	0.56	0.33	0.02	0.32	0.08	0.74	0.06	7.41	0.37	98.53	1.82	0	97.54	0.21	0.01	43.28	0	5.84	3.81	0.3	0.02	0	0	0.01	0.17	0.05	0.11	0.44	0.37	0.01	14.48	7.41	0	0		-9.01	-3.6	9.29	49.51	170.62	1045.47	464.05	1312.93	741.62	1106.61	504	1272.84	542.46
3.67	0	0.91	0.45	0.02	0.43	0.07	1.22	0.06	6.69	0.31	97.56	4.14	-5.78	98.04	0.22	0.01	53.89	0	6.64	5.98	0.42	0.02	0	0	0.01	0.17	0.05	0.14	0.35	0.31	0.01	2.25	6.69	0	0		-6.1	-2.44	7.58	50.06	173.87	1043.45	461.98	1315.15	747.88	1102.04	508.3	1273.75	535.56
3.703	0	0.91	0.43	0.02	0.42	0.08	1.16	0.06	6.7	0.33	97.68	3.76	-4.57	97.8	0.18	0.01	52.64	0	7.65	7.36	0.42	0.01	0	0	0.01	0.18	0.06	0.08	0.35	0.33	0.01	2.98	6.7	0	0		-10.22	-3.03	7.95	49.32	175.43	1044.86	463.31	1317.07	750.13	1103.15	509.91	1277.17	532.12
3.737	0	1.28	0.53	0.02	0.51	0.08	1.62	0.06	6.36	0.36	96.77	6.45	-8.63	98.7	0.17	0.01	59.69	0	8.63	9.53	0.59	0.02	0	0	0.01	0.22	0.06	0.1	0.35	0.36	0.01	10.28	6.36	0	0		-5.04	0.33	8.23	50.59	183.21	1045.56	465.91	1316.31	750.98	1100.44	512.38	1281.5	540.37
3.77	0	1.82	0.68	0.02	0.64	0.07	2.33	0.06	5.57	0.35	95.33	11.49	-14.4	96.69	0.16	0.01	67.59	0	7.94	10.53	0.62	0.02	0	0	0.01	0.22	0.08	0.15	0.34	0.35	0.01	23.82	5.57	0	0		-7.82	-5.12	8.52	49.65	183.22	1043.17	465.23	1317.1	751.97	1100.11	510.12	1280.82	540.32
3.803	0	1.77	0.66	0.02	0.62	0.07	2.25	0.06	5.62	0.35	95.5	10.71	-13.5	96.39	0.19	0.01	66.58	0	8.3	10.75	0.37	0.02	0	0	0.02	0.23	0.1	0.16	0.37	0.35	0.01	6.27	5.62	0	0		-7.98	-5.58	7.02	49.38	173.17	1045.85	468.62	1313.58	749.83	1101.77	514.57	1273.22	538.91
3.837	0	2.17	0.77	0.02	0.73	0.07	2.85	0.06	5.43	0.42	94.31	15.67	-17.27	98.5	0.2	0.01	72.01	0	7.39	10.84	0.38	0.02	0	0	0.02	0.27	0.1	0.25	0.38	0.42	0.01	2.62	5.43	0	0		-18.42	-1.08	6.34	47.85	180.28	1045.46	467.62	1316.34	749.11	1098.62	512.37	1277.7	533.06
3.87	0	2.48	0.88	0.02	0.8	0.06	3.31	0.06	4.94	0.45	93.39	19.65	-19.91	98.76	0.12	0.01	75.29	0	7.06	10.77	0.54	0.02	0	0	0.02	0.31	0.1	0.18	0.51	0.45	0.01	0.69	4.94	0.17	0		-16.76	0.12	7.21	48.59	171.26	1047.24	461.39	1311.93	736.05	1103.01	503.15	1272.21	529.69
3.903	0	2.14	0.81	0.02	0.75	0.06	2.96	0.06	5.12	0.41	94.08	16.82	-18.53	98.16	0.11	0.01	72.97	0	6.55	9.19	0.42	0.03	0	0	0.02	0.32	0.08	0.11	0.48	0.41	0.01	0.22	5.12	0.03	0		-13.3	2.13	6.32	49.12	170.12	1041.12	454.8	1306.6	732.04	1096.52	499.22	1264.97	523.05
3.937	0	2.15	0.92	0.02	0.82	0.05	3.28	0.06	4.15	0.41	93.43	19.63	-22.21	98.79	0.1	0.01	75.28	0	3.94	6.13	0.56	0.03	0	0	0.01	0.36	0.07	0.06	0.51	0.41	0.01	1.38	4.15	0.01	0		-9.38	0	6.24	50.08	174.58	1035.3	448.87	1304.49	730.16	1090.52	494.4	1263.03	521.22
3.97	0	2.08	0.92	0.02	0.82	0.05	3.27	0.06	4.15	0.42	93.46	19.54	-22.43	98.48	0.16	0.01	75.23	0	3.35	5.26	0.48	0.03	0	0	0.01	0.39	0.07	0.05	0.49	0.42	0.01	1.39	4.15	0	0		-6.81	1.16	6.51	50.88	174.65	1031.28	444.5	1300.48	726.75	1086.91	490.65	1259.39	518.13
4.003	0	1.99	0.92	0.02	0.82	0.04	3.22	0.06	4.08	0.4	93.57	19.18	-22.65	98.11	0.15	0.02	74.94	0	2.54	4.19	0.34	0.04	0	0	0.01	0.44	0.09	0.06	0.5	0.4	0.02	1.52	4.08	0	0		-9.18	2.25	6.38	50.2	172.19	1027.81	440.35	1297.94	724.24	1084.65	487.18	1255.22	510.74
4.037	0	1.39	0.74	0.02	0.65	0.04	2.2	0.06	4.16	0.39	95.6	10.67	-17.84	98.64	0.12	0.04	66.43	0	2.15	2.79	0.31	0.04	0	0	0.01	0.41	0.08	0.06	0.46	0.39	0.02	0.45	4.16	0	0		-7.89	0.59	8.39	50.46	172.1	1024.33	436.65	1297.56	724.68	1085.58	482.7	1255.6	509.35
4.07	0	1.21	0.69	0.02	0.61	0.04	1.93	0.06	4.03	0.4	96.13	8.58	-16.28	98.55	0.1	0.09	63.45	0.01	2.17	1.97	0.33	0.03	0	0	0	0.43	0.07	0.06	0.44	0.4	0.02	0.54	4.03	0	0		-10.14	0.92	5.98	50.12	174.14	1024.07	437.98	1293.68	720.91	1079.07	485.06	1251.81	507.08
4.104	0	0.8	0.52	0.02	0.45	0.04	1.17	0.06	4.2	0.42	97.65	3.73	-9.88	98.24	0.11	0.21	52.41	0.01	1.93	1.63	0.36	0.03	0	0	0	0.43	0.07	0.08	0.46	0.42	0.03	0.19	4.2	0	0		-8.14	1.89	5.89	50.68	172.94	1025.1	440.73	1289.68	720.74	1077.75	489.66	1249.95	505.61
4.137	0	0.61	0.45	0.02	0.39	0.04	0.87	0.06	3.61	0.39	98.26	2.14	-6.63	97.97	0.14	0.69	45.37	0.02	1.61	1.2	0.26	0.03	0	0	0	0.5	0.09	0.07	0.4	0.39	0.04	0.56	3.61	0	0		-7.02	2.62	7.6	50.86	171.32	1017.49	433.02	1287.12	715.3	1076.72	477.26	1245.03	509.25
4.17	0	0.49	0.37	0.02	0.34	0.04	0.65	0.06	3.72	0.39	98.69	1.34	-3.08	97.32	0.18	1.7	39.44	0.02	1.68	1.29	0.26	0.04	0	0	0	0.46	0.12	0.07	0.41	0.39	0.04	0.66	3.72	0	0		-7.66	4.03	7.01	50.73	175.72	1015.85	433.08	1285.94	717.25	1072.06	479.82	1245.96	505.1
4.204	0	0.34	0.3	0.02	0.28	0.04	0.43	0.06	3.47	0.42	99.14	0.7	0	97.13	0.17	2.8	30.28	0.02	2.02	1.15	0.18	0.04	0	0	0	0.47	0.15	0.07	0.42	0.42	0.06	1.03	3.47	0	0		-7.84	4.38	6.95	50.57	173.07	1015.67	433.39	1285.49	718.29	1072.71	480.96	1244.34	503.26
4.237	0	0.33	0.29	0.02	0.29	0.04	0.42	0.07	3.19	0.46	99.17	0.68	0	97.96	0.12	4.01	29.84	0.02	1.82	0.95	0.17	0.05	0	0	0	0.5	0.15	0.05	0.47	0.46	0.07	0.74	3.19	0	0		-8.54	2.65	5.57	50.36	171.45	1013.38	431.41	1283.21	716.6	1069.02	480.71	1239.57	498.26
4.27	0	0.26	0.24	0.02	0.27	0.04	0.32	0.07	3.09	0.49	99.37	0.46	0	97.34	0.13	6.03	24.35	0.03	2.19	0.93	0.2	0.07	0	0	0	0.45	0.14	0.05	0.47	0.49	0.07	0.78	3.09	0	0		-7.86	4.01	5.66	50.46	171.85	1011.59	429.24	1281.57	714.37	1067.37	478.21	1238.13	497.6
4.304	0	0.21	0.21	0.02	0.23	0.04	0.23	0.07	2.76	0.49	99.54	0.33	0	97.84	0.17	5.91	17.2	0.02	1.57	1.1	0.2	0.04	0	0	0	0.52	0.18	0.05	0.47	0.49	0.09	0.47	2.76	0	0		-8.16	2.94	4.22	50.25	166.49	1009.34	429.09	1279	713.83	1065.45	479.05	1231.08	495.93
4.337	0	0.2	0.19	0.02	0.24	0.04	0.22	0.08	2.77	0.5	99.53	0.33	0	97.34	0.23	7.8	16.3	0.02	1.21	1.31	0.22	0.03	0	0	0	0.56	0.17	0.04	0.46	0.5	0.09	0.06	2.77	0	0		-8.46	4	6.07	50.07	167.18	1007.39	429.23	1276.76	713.62	1065.66	477.08	1231.53	497.93
4.37	0	0.16	0.17	0.02	0.24	0.03	0.17	0.09	2.59	0.46	99.52	0.33	0	95.51	0.22	10.89	12.53	0.03	0.97	1.13	0.15	0.02	0	0	0	0.46	0.16	0.03	0.43	0.46	0.09	0.02	2.59	0	0		-9.8	6.71	5.62	49.7	168.1	1005.33	428.54	1274.36	712.63	1062.38	476.93	1229.47	495.37
4.404	0	0.13	0.15	0.02	0.21	0.03	0.14	0.09	2.41	0.54	99.58	0.33	0	96.61	0.17	10.95	7.29	0.03	0.9	1.06	0.12	0.02	0	0	0	0.45	0.17	0.03	0.36	0.54	0.11	0.01	2.41	0	0		-11.49	5.25	5.53	49.56	171.75	1000.46	428.06	1269.25	710.08	1055.65	475.14	1226.12	496.07
4.437	0	0.14	0.17	0.02	0.17	0.03	0.15	0.07	2.46	0.53	99.65	0.33	0	98.12	0.11	5.85	7.33	0.03	1.15	0.96	0.12	0.02	0	0	0	0.51	0.19	0.04	0.32	0.53	0.11	0.03	2.46	0	0		-11.66	2.22	6.4	49.62	173.4	999.51	427.03	1267.99	708.98	1054.83	473.62	1226.97	494.5
4.471	0	0.13	0.16	0.02	0.15	0.03	0.13	0.07	2.38	0.6	99.68	0.33	0	97.02	0.08	4.43	3.77	0.03	1.89	0.89	0.16	0.05	0	0	0	0.55	0.18	0.07	0.31	0.6	0.14	0.53	2.38	0	0		-11.44	4.59	4.99	49.94	170.4	996.29	424.32	1265.31	706.91	1051.38	472.25	1220.73	491.16
4.504	0	0.13	0.16	0.02	0.15	0.04	0.13	0.07	2.44	0.69	99.68	0.33	0	97.17	0.07	4.49	3.79	0.03	2.02	1.06	0.23	0.07	0	0	0.01	0.65	0.16	0.07	0.34	0.69	0.15	0.25	2.44	0	0		-4.43	4.33	8.2	50.92	159.32	998.88	429.91	1265.05	712.76	1062.07	476.5	1219.52	500.88
4.537	0	0.14	0.17	0.02	0.14	0.04	0.14	0.06	2.41	0.59	99.67	0.33	0	97.2	0.06	2.72	3.98	0.02	2.26	1.02	0.31	0.1	0	0	0.01	0.7	0.17	0.1	0.33	0.59	0.18	1.03	2.41	0	0		-6.48	4.26	9.48	50.77	160.65	998.72	432.03	1259.59	707.37	1060.6	475.06	1218.6	504.11
4.571	0	0.14	0.18	0.02	0.15	0.03	0.14	0.06	2.02	0.5	99.65	0.33	0	96.72	0.05	2.37	4.87	0.03	2.03	1.2	0.36	0.12	0	0	0.01	0.82	0.14	0.06	0.31	0.5	0.16	1.03	2.02	0	0		-6.24	5.09	11.4	50.96	161.95	1000.76	432.81	1260.34	705.28	1064.55	472.77	1222.28	509.45
4.604	0	0.14	0.18	0.02	0.14	0.03	0.14	0.06	2.13	0.45	99.65	0.33	0	98.3	0.04	1.6	4.65	0.03	2.03	1.14	0.29	0.13	0	0	0.01	0.89	0.11	0.04	0.31	0.45	0.15	7.2	2.13	0	0		-0.8	-1.7	9.14	51.59	166.13	1002.45	442.55	1260.61	716.71	1059.75	487.7	1223.75	514.2
4.637	0	0.14	0.18	0.02	0.14	0.03	0.14	0.06	1.99	0.36	99.64	0.33	0	98.3	0.03	0.93	4.24	0.02	1.98	1.28	0.18	0.08	0	0	0.01	0.84	0.11	0.03	0.29	0.36	0.14	8.3	1.99	0	0		-2.52	1.7	10.21	51.37	166.82	1005.34	440.5	1264.92	714.34	1065.02	483.05	1228.55	516.07
4.671	0	0.16	0.19	0.02	0.14	0.03	0.15	0.06	1.94	0.3	99.62	0.33	0	97.89	0.04	0.42	5.45	0.01	2.01	1.8	0.26	0.08	0	0	0.01	1	0.1	0.03	0.34	0.3	0.14	15.24	1.94	0	0		-6.64	2.81	8.84	50.49	174.41	1009.83	447.06	1266.66	717.77	1062.41	491.26	1235.03	516.14
4.704	0	0.16	0.19	0.02	0.14	0.04	0.16	0.06	2.08	0.25	99.62	0.33	0	98.45	0.05	0.39	5.91	0.01	2.66	2.02	0.28	0.08	0	0	0.01	0.78	0.09	0.06	0.31	0.25	0.13	21.43	2.08	0	0		-9.72	1.26	9.02	49.67	169.79	1009.23	451.14	1268.11	723.01	1065.21	493.64	1232.87	520.48
4.738	0	0.17	0.19	0.02	0.14	0.04	0.16	0.06	2.32	0.17	99.62	0.33	0	98.32	0.05	0.18	6.73	0.01	2.77	2.73	0.54	0.09	0	0	0.01	0.76	0.09	0.24	0.23	0.17	0.13	7.25	2.32	0	0		-6.95	1.66	6.06	50.17	164.32	1007.63	450.33	1268.43	724.64	1063.05	495.9	1225.61	519.87
4.771	0	0.2	0.21	0.02	0.16	0.04	0.19	0.06	2.24	0.14	99.58	0.33	0	97.95	0.05	0.07	10.41	0.01	2.92	3.92	0.58	0.08	0	0	0.01	0.93	0.08	0.15	0.24	0.14	0.13	5.3	2.24	0	0		-1.89	-2.67	7.5	51.03	168.25	1004.83	446.99	1269.69	726.6	1062.51	493	1228.39	521.14
4.804	0	0.25	0.23	0.02	0.17	0.04	0.23	0.06	2.2	0.15	99.5	0.33	0	98.37	0.06	0.03	14.08	0.01	3.71	6.2	0.51	0.1	0	0	0.01	0.96	0.09	0.22	0.23	0.15	0.13	6.13	2.2	0	0		-11.41	-1.5	6.13	49.38	178.99	1006.32	451.88	1273.1	731.04	1057.76	498.28	1235.47	519.6
4.838	0	0.3	0.25	0.02	0.19	0.04	0.27	0.06	2.46	0.13	99.41	0.33	0	97.22	0.08	0.02	17.32	0	4.49	7.93	0.43	0.09	0	0	0.01	0.9	0.09	0.19	0.2	0.13	0.13	8.41	2.46	0	0		-3.16	-4.23	6.63	50.61	164.16	1007.3	450.99	1274.55	734.44	1066.49	499.18	1229.15	521.36
4.871	0	0.43	0.3	0.02	0.23	0.04	0.39	0.06	2.53	0.13	99.14	0.5	0	98.51	0.08	0.01	25.75	0	4.74	9.8	0.33	0.08	0	0	0.01	0.92	0.11	0.12	0.18	0.13	0.12	3.54	2.53	0	0		-9.23	-1.06	6.85	49.57	169.51	1008.77	453.85	1276.67	735.12	1066.34	499.45	1234.03	524.18
4.904	0	0.48	0.29	0.02	0.23	0.05	0.38	0.06	2.92	0.15	99.05	0.48	0	97.26	0.15	0.01	25.02	0	6.5	13.62	0.23	0.08	0	0	0.01	0.84	0.12	0.2	0.18	0.15	0.11	1.06	2.92	0	0		-6.34	-4.15	5.74	50.05	169.63	1008.91	454.35	1276.75	737.71	1064.49	503.45	1233.14	521.65
4.938	0	0.64	0.35	0.02	0.28	0.05	0.54	0.06	3.06	0.14	98.72	0.83	0	97.12	0.14	0.01	32.82	0	6.55	14.21	0.16	0.04	0	0	0.01	0.64	0.13	0.15	0.19	0.13	0.11	4.07	3.06	0	0		-2.98	-4.41	6.57	50.67	168.1	1010.65	453.76	1277.79	736.88	1067.89	502.16	1234.53	524.24
4.971	0	0.74	0.37	0.02	0.29	0.05	0.58	0.06	3.07	0.16	98.52	0.96	0	97.26	0.16	0	34.86	0	5.31	16.03	0.21	0.03	0	0	0.01	0.71	0.12	0.13	0.2	0.15	0.1	1.07	3.07	0	0		-6.74	-4.15	4.32	50.13	173.2	1012.82	457.23	1280.83	741.09	1064.68	508.85	1237.41	521.54
5.004	0	1.29	0.5	0.02	0.41	0.05	1.02	0.06	3.13	0.19	97.42	2.5	-6.89	98.5	0.19	0	47.55	0	5.16	18.88	0.36	0.03	0	0	0.01	0.56	0.1	0.19	0.2	0.11	0.09	8.36	3.13	0	0		-4.94	-1.07	5.98	50.61	169.56	1014.56	459.84	1274.99	734.05	1067.13	506.38	1235.1	529.52
5.038	0	1.25	0.52	0.02	0.43	0.05	1.13	0.06	3.53	0.19	97.5	3.07	-8.09	98.31	0.19	0.01	50.2	0	4.91	15.7	0.43	0.03	0	0	0.02	0.36	0.12	0.16	0.18	0.1	0.06	16.2	3.53	0	0		-6.69	-1.69	5.5	50.03	169.83	1013.93	460.61	1278.8	739.58	1067.81	508.34	1236.36	529.18
5.071	0	1.24	0.53	0.02	0.44	0.05	1.18	0.06	3.65	0.15	97.53	3.38	-8.77	96.34	0.15	0.01	51.45	0	4.81	14.33	0.56	0.04	0	0	0.02	0.33	0.11	0.17	0.17	0.11	0.06	0.95	3.65	0	0		-6.48	-5.64	6.24	49.72	172.84	1014.4	457.74	1284.11	741.51	1070.35	505.23	1241.61	528.49
5.105	0	1.63	0.62	0.02	0.55	0.06	1.76	0.06	4.4	0.12	96.47	6.69	-11.54	97.98	0.12	0	60.34	0	7.78	13.67	0.34	0.06	0	0	0.02	0.27	0.1	0.19	0.17	0.12	0.07	0.45	4.4	0	0		-4.58	-2.6	6.51	50.44	175.53	1015.72	458.46	1285.35	742.76	1070.85	506.47	1244.72	530.49
5.138	0	2.02	0.71	0.02	0.64	0.06	2.31	0.06	4.89	0.15	95.38	10.85	-14.91	97.59	0.09	0.01	66.93	0	7.48	13.4	0.38	0.05	0	0	0.02	0.3	0.1	0.19	0.18	0.15	0.06	3.05	4.89	0	0		-5.37	-3.5	6.17	50.38	178.24	1016.03	458.64	1288	745.3	1070.48	507.54	1247.3	529.99
5.171	0	2	0.69	0.02	0.62	0.06	2.16	0.06	4.92	0.17	95.68	9.94	-14.68	98.02	0.06	0	65.71	0	6.51	14.53	0.53	0.04	0	0	0.02	0.32	0.08	0.18	0.19	0.17	0.06	2.59	4.92	0	0		-10.97	-2.48	5.05	49.11	176.55	1016.29	461.73	1290.44	749.23	1070.95	510.56	1246.44	529.91
5.205	0	2.54	0.78	0.02	0.71	0.06	2.68	0.06	4.83	0.27	94.64	14.26	-18.11	98.56	0.07	0	70.79	0	5.63	15.99	0.61	0.03	0	0	0.02	0.38	0.08	0.14	0.22	0.27	0.05	4.78	4.83	0	0		-8.98	0.87	1.68	49.95	176.23	1019.52	465.99	1286.19	745.51	1065.76	518.62	1241.63	529.9
5.238	0	3.13	0.79	0.02	0.72	0.06	2.79	0.06	4.96	0.29	93.74	15.15	-18.18	97.28	0.07	0	71.67	0	6.27	21.14	0.58	0.03	0	0	0.03	0.37	0.07	0.14	0.22	0.29	0.05	1.27	4.96	0	0		-8.53	-4.11	5.96	49.67	176.44	1016.79	461.47	1289.33	746.74	1072.23	508.44	1246.88	533.52
5.271	0	3.99	0.89	0.02	0.82	0.06	3.42	0.06	4.89	0.35	92.03	20.32	-20.51	98.04	0.09	0.01	76.08	0	6.84	23.47	0.55	0.04	0	0	0.03	0.37	0.08	0.12	0.24	0.35	0.05	6.95	4.89	0	0		-3.85	-2.44	6.48	50.43	177.34	1016.73	462.63	1290.6	750.73	1073.32	510.61	1248.54	537.96
5.305
5.338
5.371
5.405
5.438
5.472
5.505
5.538
5.572
5.605
5.638
5.672
5.705
5.739
5.772
5.805
5.839
5.872
5.905
5.939
5.972
6.005
6.039
6.072
6.106
6.139
6.172
6.206
6.239
6.272
6.306
6.339
6.372
6.406
6.439
6.473
6.506
6.539
6.573
6.606
6.639
6.673
6.706
6.74
6.773
6.806
6.84
6.873
6.906
6.94
6.973
7.006
7.04
7.073	0	0.02	0.03	0	0.02	16.59	0.02	0.06	1.55	0.03	66.82	81.67	56.19	81.01	0.02	0.03	0.03	0	8.28	0.06	0.65	0.32	0	0.03	0.18	2.66	16.6	1.55	0.47	0.76	0.01	0.53	55.96	23.37	0		-4.59	-14.75	3.98	50.02	187.52	1052.36	465.85	1382.72	817.81	1128.08	528.78	1314.9	544.96
7.107	0	0.03	0.01	0.01	0.03	12.83	0.03	0.06	0.64	0.58	74.35	68.15	52.49	83.81	0.05	0.02	0.58	0.01	11.95	0.51	1.41	0.49	0	0.03	0.15	3.62	4.32	0.64	2.3	1.33	0.01	0.37	51.4	5.86	0		-15.09	-13.78	5.58	49.47	191.4	1058.21	464.2	1376.15	798.98	1128.13	522.1	1319.17	533.77
7.14	0	0.04	0.01	0.01	0.04	3.44	0.04	0.06	1.35	1.26	93.12	24.95	39.07	88.94	0.07	0.02	1.35	0.01	9.76	0.83	1.1	0.27	0	0.02	0.08	4.98	4.56	0.43	2.38	1.26	0.01	0.19	39.82	0	0		-15.22	-11.58	5.83	49.22	191.27	1062.02	460.4	1373.82	787.64	1129.53	514.23	1319.94	532.37
7.173	0	0.05	0.02	0.01	0.05	1.15	0.05	0.06	1.35	1.35	97.69	6.31	28.61	91.67	0.07	0.02	1.35	0	9.63	0.95	0.81	0.18	0	0.01	0.05	3.97	4	0.49	2.15	1.46	0.01	0.17	29.88	0.31	0		-15.82	-10.01	6.61	49.36	190.49	1065.97	452.73	1376.09	775.72	1134.64	502.76	1323.26	529.37
7.207	0	0.06	0.04	0.01	0.06	0.53	0.07	0.06	1.13	1.1	98.94	2.3	21.42	95.86	0.04	0.01	1.13	0	8.75	0.58	0.89	0.08	0	0.01	0.04	3.54	3.2	0.33	1.94	1.1	0.01	0.51	23.33	2.41	0		-5.86	-6.28	6.99	51.1	192.16	1068.56	455.5	1371.4	775.45	1133.3	509.06	1323.84	534.01
7.24	0	0.06	0.04	0.01	0.06	0.58	0.07	0.06	1.83	1	98.84	2.64	22.03	94.24	0.03	0.01	1.83	0	8.63	0.67	0.63	0.05	0	0.01	0.04	3.29	3.13	0.4	1.89	1	0.01	13.48	24.21	0.71	0		-6.21	-8.03	10.21	50.86	188.94	1068.81	451.53	1371.66	769.47	1140.66	499.38	1325.95	536.34
7.273	0	0.09	0.07	0.02	0.08	0.25	0.09	0.06	3.69	0.67	99.5	0.91	13.08	91.51	0.03	0.01	3.69	0	7.71	0.74	0.94	0.05	0	0.01	0.04	5.41	2.23	0.36	1.87	0.67	0.01	2.4	17.17	1.38	0		-9.64	-10.11	7.45	50.21	188.63	1074.53	457.64	1370.41	769.2	1137.98	508.51	1325.17	531.77
7.307	0	0.1	0.08	0.02	0.09	0.25	0.11	0.06	6.52	0.73	99.51	0.76	10.94	93.69	0.03	0.01	6.52	0	9.69	1.04	1.32	0.05	0	0	0.03	6.25	1.94	0.32	1.93	0.73	0.01	2.44	15.91	1.6	0		-17.41	-8.51	10.16	49.68	198.61	1077.76	454.18	1374	759.99	1141.96	496.67	1337.2	533.08
7.34	0	0.11	0.08	0.02	0.1	0.23	0.12	0.06	8.21	0.64	99.55	0.63	9.06	92.18	0.02	0.01	8.21	0	10.92	1.5	1.6	0.07	0	0	0.02	5.47	1.09	0.21	1.77	0.64	0.01	0.8	14.58	0	0		-8.41	-9.66	9.82	50.56	191.38	1078.5	446.26	1377.38	758.36	1146.73	492.46	1334.48	529.56
7.373	0	0.11	0.08	0.02	0.1	0.24	0.12	0.06	8.5	0.7	99.53	0.63	9.06	91.9	0.01	0.01	8.5	0	11.8	1.48	2.05	0.07	0	0	0.02	5.73	0.92	0.17	1.81	0.7	0.01	1.39	14.54	0	0		-11.04	-9.86	11	50.79	199.1	1085.5	452.11	1379.98	758.7	1149.99	496.22	1345.61	533.31
7.407	0	0.13	0.09	0.02	0.11	0.24	0.14	0.06	10.96	0.77	99.52	0.58	7.86	90.68	0.01	0	10.96	0	13.16	1.65	1.82	0.06	0	0	0.02	7.62	0.63	0.21	1.65	0.77	0.01	1.03	14.01	0	0		-16.91	-10.62	11.51	50.29	198.65	1085.22	445.18	1388.28	755.47	1154.27	496.16	1351.22	522.11
7.44	0	0.16	0.11	0.02	0.12	0.17	0.17	0.06	13.02	0.81	99.66	0.5	2.66	91.9	0.01	0	15.2	0	9.13	1.93	2.33	0.07	0	0	0.02	8.29	0.41	0.11	1.79	0.81	0.01	0.95	13.02	0	0		-11.01	-9.85	11.21	50.3	189.7	1090.79	445.95	1390.58	759.82	1162.08	491.77	1348.64	526.19
7.474	0	0.19	0.12	0.02	0.14	0.13	0.2	0.06	12.01	0.82	99.6	0.44	0	84.06	0.02	0	18.43	0	6.13	3.12	2.35	0.06	0	0	0.01	9.39	0.32	0.11	1.69	0.82	0.01	1.14	12.01	0	0		-13.46	-13.69	11.21	49.66	189.4	1091.45	441.07	1392.3	755.26	1163.38	486.43	1349.96	518.93
7.507	0	0.23	0.14	0.02	0.15	0.15	0.25	0.06	12.12	0.86	99.51	0.45	0	75.32	0.02	0	22.89	0	8.09	4.1	2.82	0.07	0	0	0.01	8.9	0.26	0.12	1.62	0.86	0.01	7.52	12.12	0	0		-6.69	-16.42	12.35	50.64	191.74	1093.09	436.9	1396.93	755.41	1167.92	482.64	1355.68	521.5
7.54	0	0.27	0.17	0.02	0.17	0.15	0.29	0.06	12.25	0.91	99.42	0.59	0	86.18	0.03	0	26.7	0	8.44	5.42	2.81	0.09	0	0	0.01	8.67	0.28	0.1	1.59	0.91	0.01	3.33	12.25	0.96	0		-8.44	-12.85	11.73	51.47	199.4	1096	438.31	1401.78	755.02	1166.62	491.94	1364.07	519.78
7.574	0	0.46	0.27	0.02	0.25	0.15	0.57	0.06	10.67	0.99	98.86	1.55	0	72.82	0.03	0	39.95	0	11.08	4.94	3.2	0.15	0	0	0.01	10.01	0.25	0.16	1.71	0.99	0.01	11.11	10.67	1.46	0		-8.94	-17.07	11.66	49.98	188.38	1098.83	432.89	1406.13	753.58	1175.87	477.98	1359.97	517.91
7.607	0	0.56	0.32	0.02	0.29	0.14	0.71	0.06	10.35	0.91	98.58	2.27	0	81.54	0.04	0	44.85	0	10.29	5.2	3.19	0.16	0	0	0.01	8.34	0.23	0.13	1.69	0.91	0.01	3.78	10.35	1.41	0		-0.47	-14.57	11.9	51.68	193.13	1097.61	429.92	1405.12	751.97	1173.67	476.2	1360.97	523.28
7.64	0	0.49	0.31	0.02	0.28	0.11	0.62	0.06	9.49	0.86	98.77	1.66	0	76.79	0.06	0	41.23	0	7.52	4.32	2.03	0.19	0	0	0.01	8.29	0.25	0.1	1.33	0.86	0.01	4.66	9.49	1.59	0		-10.62	-16.02	9.39	49.76	183.95	1100.26	432.93	1403.59	751.36	1172.9	481.24	1354.51	510.51
7.674	0	0.81	0.49	0.02	0.4	0.1	1.15	0.06	8.84	0.84	97.69	4.82	-4.27	77.33	0.06	0.01	54.94	0	8.01	4.17	2.66	0.32	0	0	0.01	9.02	0.26	0.1	1.26	0.84	0.01	4.81	8.84	2.09	0		-9.51	-15.86	11.38	50.19	186.45	1102.4	427.99	1405.43	746.14	1177.08	474.7	1360.53	508
7.707	0	0.74	0.41	0.02	0.38	0.1	1.04	0.06	9.19	0.83	97.92	4.02	-2.6	62.25	0.05	0.01	52.69	0	6.96	3.7	1.65	0.14	0	0	0.01	8.3	0.34	0.12	1.17	0.83	0.01	3.39	9.19	1.22	0		-6.94	-19.5	11.27	50.86	186.51	1103.36	427.01	1407.3	745.45	1178.09	479.14	1362.68	505.75
7.741	0	1.04	0.51	0.02	0.49	0.11	1.63	0.06	9.2	0.93	96.74	8.29	-7.13	64.01	0.05	0.01	62.37	0.01	9.23	3.52	1.66	0.2	0	0	0.01	7.89	0.41	0.23	1.06	0.93	0.01	0.9	9.2	0.97	0		-8.91	-19.12	11.26	50.45	189.45	1104.59	426.98	1406.15	742.44	1177.13	475.12	1364.01	506.16
7.774	0	0.76	0.35	0.02	0.4	0.13	1.17	0.06	10.58	1.07	97.66	5.05	-1.92	79.37	0.04	0.02	55.88	0.01	8.65	2.66	1.31	0.15	0	0	0.01	5.65	0.39	0.16	0.95	1.07	0.01	0.63	10.58	0	0		-7.42	-15.26	11.48	50.88	189.18	1104.9	427.09	1409.08	746.56	1178.95	476.76	1365.59	507.6
7.807	0	0.67	0.32	0.02	0.37	0.12	1.02	0.06	10.74	1.15	97.95	4.09	-0.37	54.94	0.03	0.02	53.1	0.01	7.8	2	0.99	0.09	0	0	0.01	4.98	0.37	0.15	0.98	1.15	0.01	1.5	10.74	0	0		-2.59	-21.01	10.69	51.45	186.27	1106.56	422.08	1411.56	745.6	1181.37	472.75	1365.12	503.32
7.841	0	0.58	0.29	0.02	0.33	0.13	0.86	0.06	11.36	1.32	98.27	3.21	0	56.87	0.03	0.03	50.05	0.01	7.23	1.89	1.47	0.16	0	0	0.01	4.49	0.33	0.1	0.89	1.32	0	0.84	11.36	0	0		-6.93	-20.62	11.51	50.81	187.27	1109.31	423.4	1411.7	741	1183.77	471.39	1368.24	503.68
7.874	0	0.68	0.33	0.02	0.38	0.11	1.05	0.06	10.68	1.32	97.9	4.37	-1.84	59.16	0.04	0.04	54.08	0.02	6.48	1.76	1.52	0.1	0	0	0.01	3.88	0.37	0.07	0.84	1.32	0	1.38	10.68	0	0		-5.63	-20.15	11.32	51.19	185.7	1108.12	422.87	1412.26	742.23	1183.44	475.21	1367.17	502.19
7.907	0	0.68	0.33	0.02	0.37	0.12	1.04	0.06	10.75	1.32	97.92	4.35	-1.77	66.36	0.04	0.03	54.09	0.01	7.1	2.03	2.14	0.1	0	0	0.01	3.68	0.4	0.12	0.77	1.32	0	1.51	10.75	0	0		-0.4	-18.6	11.91	52.45	186.51	1111.92	422.23	1413.78	742	1186.96	472.7	1370.53	505.67
7.941	0	0.5	0.26	0.02	0.3	0.12	0.72	0.06	11.29	1.23	98.55	2.35	0	51.72	0.03	0.03	46.37	0.01	6.77	1.76	2.06	0.08	0	0	0.01	2.66	0.39	0.12	0.6	1.23	0.01	3.03	11.29	0	0		-10.07	-21.66	11.97	50.6	186.19	1113.07	424.03	1415.3	738.5	1188.54	472.79	1372.35	502.5
7.974	0	0.53	0.29	0.02	0.31	0.11	0.78	0.06	10.43	1.3	98.44	2.49	0	73.05	0.04	0.04	47.09	0.01	7.01	1.72	1.44	0.06	0	0	0.01	2.8	0.29	0.17	0.61	1.3	0.01	0.62	10.43	0	0		-6.34	-17.01	12.28	50.72	179.69	1114.21	431.37	1413.83	746.15	1191.77	476.86	1367.57	514.04
8.007	0	0.46	0.25	0.02	0.28	0.12	0.67	0.06	11.14	1.21	98.66	2	0	61.31	0.04	0.04	44.32	0.01	6.99	1.31	1.49	0.07	0	0	0.01	2.21	0.27	0.21	0.56	1.21	0	0.61	11.14	0	0		-9.43	-19.7	12.78	50.17	185.59	1113.86	427.94	1414.2	740.84	1190.57	470.64	1371.69	511.13
8.041	0	0.43	0.25	0.02	0.27	0.12	0.61	0.06	10.54	1.08	98.79	1.6	0	62.56	0.04	0.03	41.57	0	7.1	1.73	1.48	0.12	0	0	0.01	2.03	0.28	0.22	0.5	1.08	0.01	0.39	10.54	0	0		-3.09	-19.43	11.44	51.1	184.38	1113.62	425.28	1418.99	745.62	1191.35	471.7	1371.07	512.88
8.074	0	0.46	0.26	0.02	0.28	0.12	0.65	0.06	10.5	1.05	98.7	1.81	0	60.01	0.05	0.03	43.1	0	7.85	1.87	1.77	0.16	0	0	0.01	2.15	0.26	0.18	0.54	1.05	0.01	0.42	10.5	0	0		-5.2	-19.97	11.3	51.15	177.39	1118.26	429.73	1417.84	746.79	1194.87	479.13	1369.92	507.79
8.108	0	0.4	0.24	0.02	0.25	0.12	0.55	0.06	10.51	0.98	98.9	1.39	0	32.48	0.05	0.03	39.79	0	7.86	1.81	2.89	0.25	0	0	0.01	1.98	0.24	0.2	0.49	0.98	0.01	0.49	10.51	0	0		-4.24	-25.66	7.73	49.78	172.01	1115.86	425.57	1420.17	744.32	1192.9	473.62	1361.24	508.94
8.141	0	0.37	0.22	0.02	0.24	0.13	0.51	0.06	11.01	0.97	98.97	1.24	0	71.34	0.04	0.03	38.24	0	7.81	1.38	2.11	0.27	0	0	0.01	1.91	0.27	0.2	0.52	0.97	0	0.59	11.01	0	0		-8	-17.44	11.34	50.78	180.86	1117.22	426.81	1419.04	745.2	1193.46	475.06	1371.82	505.04
8.174	0	0.35	0.21	0.02	0.23	0.12	0.48	0.06	11.13	0.93	99.04	1.13	0	69.24	0.04	0.05	36.96	0	7.09	1.25	1.65	0.2	0	0	0.01	1.79	0.26	0.19	0.5	0.93	0.01	0.77	11.13	0	0		-11.36	-17.94	11.77	50.04	184.6	1116.57	425.35	1420.23	741.84	1193.43	469.35	1374.13	507.08
8.208	0	0.28	0.17	0.02	0.19	0.15	0.37	0.06	12.4	0.85	99.27	0.77	0	58.31	0.03	0.04	31.5	0	7.86	1.17	1.25	0.23	0	0	0.01	1.64	0.25	0.31	0.48	0.85	0	1.46	12.4	0	0		-5.11	-20.32	12.67	50.92	179.75	1115.87	423.64	1422.46	746.05	1197.85	469.98	1373.41	508.56
8.241	0	0.25	0.15	0.02	0.18	0.17	0.34	0.06	12.98	0.8	99.33	0.68	0	44.95	0.03	0.04	29.75	0	8.84	0.96	1.06	0.33	0	0	0.01	1.78	0.25	0.23	0.5	0.8	0	0.46	12.98	0	0		-5.25	-23.01	10.09	50.48	185.45	1114.06	421.74	1423.29	747.2	1190.81	470.79	1373.17	504.53
8.274	0	0.3	0.18	0.02	0.2	0.14	0.39	0.06	11.89	0.72	99.21	0.85	0	56.99	0.03	0.05	32.82	0	7.86	1.17	1.49	0.37	0	0	0.01	2.02	0.2	0.23	0.53	0.72	0	1.42	11.89	0	0		-4.98	-20.59	11.32	50.94	192.29	1115.7	428.96	1421.72	749.95	1190.02	475.86	1378.48	514.04
8.308	0	0.43	0.25	0.02	0.27	0.12	0.62	0.06	10.71	0.68	98.77	1.7	0	22.16	0.04	0.06	42.29	0	6.65	0.81	1.71	0.39	0	0	0.01	2.27	0.16	0.22	0.55	0.68	0	0.59	10.71	0	0		1.81	-28.28	10.81	51.1	173.66	1119.7	431.68	1421.68	750.41	1200.01	479.24	1369.19	518.41
8.341	0	0.49	0.28	0.02	0.3	0.1	0.71	0.06	10.4	0.62	98.57	2.22	0	26.54	0.03	0.06	45.68	0	5.09	0.73	1.81	0.41	0	0	0.01	2.02	0.16	0.11	0.56	0.62	0	0.2	10.4	0	0		-4.77	-27.09	12.93	49.54	172.35	1117.16	427.28	1421.47	743.69	1203.05	469.02	1368.9	515.88
8.374	0	0.54	0.3	0.02	0.32	0.1	0.8	0.06	10.09	0.56	98.4	2.68	0	36.36	0.04	0.1	48.01	0.01	4.9	0.8	1.81	0.34	0	0	0.01	2.01	0.16	0.09	0.6	0.56	0	0.56	10.09	0	0		0.41	-24.8	9.49	51.62	177.43	1124.17	439.36	1419.49	752.72	1196.43	489.22	1371.22	519.73
8.408	0	0.48	0.27	0.02	0.3	0.1	0.7	0.06	10.56	0.47	98.59	2.18	0	49.67	0.05	0.13	45.33	0.01	4.76	0.93	1.14	0.21	0	0	0.01	2.17	0.12	0.07	0.67	0.47	0	0.25	10.56	0	0		-7.88	-22.07	11.58	50.03	182.86	1121.87	431.35	1420.78	742.02	1197.52	473.78	1375.49	515.82
8.441	0	0.49	0.27	0.02	0.3	0.12	0.73	0.06	10.98	0.46	98.54	2.32	0	52.25	0.06	0.11	46.1	0.01	6.06	0.98	1.03	0.22	0	0	0	2.08	0.1	0.06	0.67	0.46	0	0.61	10.98	0	0		-0.49	-21.55	12.31	51.38	176.97	1118.75	428.3	1421.16	747.73	1199.4	475.58	1372.05	514.42
8.475	0	0.56	0.28	0.02	0.33	0.12	0.85	0.06	11.51	0.4	98.3	3.17	0	48.33	0.08	0.15	50.03	0.01	5.67	1.11	1.14	0.15	0	0	0	1.68	0.09	0.08	0.75	0.4	0	0.22	11.51	0	0		-0.16	-22.33	10.53	51.33	177.53	1120.04	430.92	1418.74	746.66	1195.71	479.23	1369.66	514.71
8.508	0	0.54	0.27	0.02	0.32	0.12	0.8	0.06	11.75	0.42	98.4	2.91	0	67.01	0.09	0.16	48.9	0.01	5.52	1.07	1.04	0.16	0	0	0	1.5	0.08	0.07	0.79	0.42	0	0.41	11.75	0	0		-3.68	-18.46	12.06	51.51	185.26	1121.34	429.07	1422.03	746.54	1196.6	477.32	1378.74	511.18
8.541	0	0.55	0.28	0.02	0.32	0.12	0.83	0.06	11.53	0.41	98.35	3.04	0	31.73	0.13	0.23	49.42	0.01	6.12	1.07	1.45	0.21	0	0	0	1.53	0.07	0.09	0.83	0.41	0	2.95	11.53	0	0		4.77	-25.83	10.31	52.48	169.93	1124.9	434.88	1420.47	749.91	1202.08	485.04	1368.7	518.43
8.575	0	0.42	0.23	0.02	0.27	0.12	0.6	0.06	12.11	0.4	98.8	1.83	0	60.76	0.08	0.22	43.01	0.01	5.1	0.91	1.54	0.2	0	0	0	1.4	0.08	0.06	0.8	0.4	0	0.34	12.11	0	0		-6.78	-19.81	11.35	49.94	174.46	1120.51	428.21	1423.99	744.63	1201.57	472.08	1370.79	514.5
8.608	0	0.43	0.23	0.02	0.27	0.13	0.62	0.06	12.17	0.42	98.76	1.91	0	25.07	0.08	0.24	43.45	0.01	5.82	0.85	1.19	0.18	0	0	0	1.33	0.08	0.1	0.87	0.42	0	1.01	12.17	0	0		2.41	-27.47	11.11	51.27	171.29	1122.35	431.32	1423.9	750.15	1203.82	479.11	1370.61	518.11
8.641	0	0.35	0.2	0.02	0.24	0.13	0.5	0.06	12.1	0.46	99.01	1.29	0	24.98	0.07	0.22	38.42	0	6.17	0.56	1.28	0.14	0	0	0.01	1.38	0.09	0.11	0.87	0.46	0	2.94	12.1	0	0		-2.43	-27.5	8.94	49.95	176.54	1122.72	434.4	1423.86	749.25	1198.43	480.55	1370.56	519.8
8.675	0	0.54	0.29	0.02	0.33	0.11	0.82	0.06	10.98	0.43	98.35	2.96	0	32.8	0.05	0.16	48.97	0	5.81	0.63	1.19	0.17	0	0	0.01	1.38	0.1	0.11	0.94	0.43	0	0.31	10.98	0	0		-2.67	-25.59	11.6	49.92	173.6	1120.01	433.07	1420.09	745.86	1200.94	475.97	1368.48	521.46
8.708	0	0.62	0.33	0.02	0.36	0.1	0.96	0.06	10.06	0.42	98.07	3.74	-1.46	43.55	0.05	0.18	51.87	0	5.84	0.61	1.25	0.21	0	0	0.01	1.36	0.09	0.14	1.03	0.42	0	0.73	10.06	0	0		-6.4	-23.3	10.09	49.01	184.03	1114.58	433.65	1419.14	747.15	1191.3	474.77	1368.29	525.18
8.742	0	0.92	0.47	0.02	0.49	0.09	1.55	0.06	8.47	0.46	96.9	7.58	-8.04	46.18	0.05	0.15	61.1	0.01	7.3	0.72	1.53	0.23	0	0	0.01	1.28	0.1	0.16	1.12	0.46	0	4.85	8.47	0	0		-3.06	-22.77	10.64	50.27	178.57	1116.67	440.53	1412.63	750.85	1190.99	485.86	1365.35	524.41
8.775	0	0.94	0.47	0.02	0.49	0.1	1.57	0.06	8.52	0.49	96.86	7.7	-7.84	69.09	0.04	0.12	61.27	0.01	7.62	1.08	1.27	0.19	0	0	0.01	1.32	0.11	0.22	1.14	0.49	0	1.54	8.52	0	0		-6.52	-17.98	8.94	50.56	182.02	1118.99	440.04	1411.59	747.07	1186.69	487.14	1365.97	518.63
8.808	0	1.06	0.51	0.02	0.53	0.09	1.78	0.06	8.17	0.52	96.44	9.15	-9.22	86.22	0.04	0.07	63.64	0	8.1	1.59	0.97	0.1	0	0	0.01	1.24	0.1	0.19	1.14	0.52	0	4.5	8.17	0	0		-7.18	-12.83	6.94	51.39	185.87	1119.92	439.98	1410.34	745.38	1181.27	490.11	1365.46	515.09
8.842	0	1.18	0.52	0.02	0.55	0.1	1.87	0.06	8.05	0.53	96.26	9.63	-9.28	93.51	0.07	0.06	64.34	0	8.94	3.47	0.71	0.08	0	0	0.01	1.57	0.09	0.21	1.13	0.53	0	4	8.05	0	0		-7.08	-8.66	3.78	52.97	198.7	1124.31	446.53	1405.38	741.68	1169.5	505.13	1368.1	511.6
8.875
8.908
8.942
8.975
9.008
9.042
9.075	0	1.94	0.5	0.04	0.49	0.16	1.81	0.06	8.94	0.67	96.12	10.33	-8.29	90.57	0.35	0.01	64.75	0	16.37	18.61	7.59	5.19	0	0	0.17	1.3	0.73	0.03	1.69	0.67	0.01	11.86	8.94	0	0		-18.76	-10.69	5.97	48.54	221.17	1060.4	503.33	1388.07	837.68	1121.83	574.01	1342.99	572.19
9.109
9.142
9.175
9.209
9.242
9.275
9.309
9.342
9.375
9.409
9.442
9.476
9.509
9.542
9.576
9.609
9.642
9.676
9.709
9.743
9.776
9.809
9.843
9.876
9.909
9.943
9.976
10.009
10.043
10.076
10.11
10.143
10.176
10.21
10.243
10.276
10.31
10.343
10.376
10.41
10.443
10.477
10.51
10.543
10.577
10.61
10.643
10.677
10.71
10.744
10.777
10.81
10.844
10.877
10.91
10.944
10.977
11.01
11.044
11.077
11.111
11.144
11.177
11.211
11.244
11.277
11.311
11.344
11.377
11.411
11.444
11.478
11.511
11.544
11.578
11.611
11.644
11.678
11.711
11.745
11.778
11.811
11.845
11.878
11.911
11.945
11.978
12.011
12.045
12.078
12.112
12.145
12.178
12.212
12.245
12.278
12.312
12.345
12.378
12.412
12.445
12.479
12.512
12.545
12.579
12.612
12.645
12.679
12.712
12.746
12.779
12.812
12.846
12.879
12.912
12.946
12.979
13.012
13.046
13.079	0	18.39	2.68	0.03	1.51	0.08	9.15	0.08	4.45	8.28	63.23	67.38	-34	97.9	0.11	0	99.33	0	11.77	45.41	4.66	1.59	0	0.04	0.18	0.03	0.16	0.06	3.03	8.28	0.04	4.37	4.45	4.8	0	0	-17.8	-2.8	0.37	47.02	174.25	1038.06	518.85	1282.36	772.3	1072.11	571.92	1246.28	566.72
13.113	0	17.08	2.06	0.03	1.69	0.06	9.59	0.08	3.17	7.26	65.83	70.84	-36.48	98.3	0.18	0	99.68	0	8.43	39.92	3.09	1.15	0	0.01	0.15	0.02	0.09	0.03	4.7	7.26	0.03	8.06	3.17	1.27	0	0	-18.05	-1.71	0.83	46.84	162.59	1040.17	524.27	1273.93	767.29	1075.41	571.37	1238	572.84
13.146	0	19.97	2.13	0.03	1.67	0.04	9.66	0.07	2.08	5.02	60.07	68.11	-39.28	98.37	0.17	0	99.89	0	6.46	45.63	4.24	1.05	0	0	0.18	0.03	0.08	0.04	2.89	5.02	0.03	10.91	2.08	0.76	0	0	-17.01	-1.51	-0.09	46.73	159.11	1036.63	522.75	1270.25	765.07	1072.43	569.99	1231.52	572.74
13.179	0	19.96	1.98	0.03	1.66	0.04	9.67	0.07	2.07	5.28	60.07	67.36	-39.28	98.7	0.13	0	99.92	0	6.34	45.92	4.08	0.72	0	0	0.18	0.11	0.13	0.05	2.43	5.28	0.02	12.24	2.07	0.06	0	0	-12.78	0.34	2.53	47.59	161.75	1036.89	523.32	1265.12	761.97	1072.01	568.66	1233.64	574.89
13.213	0	15.9	1.98	0.03	1.66	0.04	9.65	0.07	1.99	5.31	68.2	66.06	-39.87	98.68	0.12	0	99.92	0	4.52	38.51	3.31	0.38	0	0	0.23	0.17	0.15	0.09	1.7	5.31	0.03	11.98	1.99	0	0	0	-11.08	0.42	1.2	47.73	153.11	1037.03	523.82	1264.46	762.03	1074.4	569.76	1227.4	575.57
13.246	0	15.26	2.01	0.03	1.66	0.04	9.6	0.07	1.8	4.89	69.48	65.96	-40.75	98.78	0.12	0	99.94	0	3.18	37.07	3.34	0.28	0	0	0.27	0.26	0.15	0.15	1.63	4.89	0.03	9.26	1.8	0	0	0	-15.87	-0.01	1.08	47.38	162.58	1038.57	524.6	1265.95	761.25	1070.98	571.18	1233.55	572.92
13.279	0	13.5	2.02	0.03	1.68	0.03	9.74	0.07	1.73	5.21	73	65.49	-40.54	98.38	0.14	0	99.94	0	3.12	32.9	2.55	0.16	0	0	0.29	0.22	0.18	0.28	1.36	5.21	0.04	14.27	1.73	0	0	0	-17.05	1.47	0.13	46.79	161.23	1034.01	519.69	1267.43	759.58	1069.12	564.66	1230.06	574.38
13.313	0	11.99	2.01	0.03	1.69	0.03	9.68	0.07	1.81	4.53	76.02	65.44	-40.77	98.77	0.14	0	99.93	0	2.08	29.11	2.17	0.14	0	0	0.32	0.3	0.19	0.3	1.34	4.53	0.04	3.32	1.81	0	0	0	-13.72	-0.09	0.05	47.74	160.06	1039.45	525.31	1268.53	764.78	1072.7	574.15	1232.75	572.98
13.346	0	10.86	2	0.03	1.68	0.03	9.59	0.07	1.87	4.17	78.28	65.5	-41.03	97.83	0.15	0	99.93	0	1.8	26.31	2.62	0.19	0	0	0.38	0.36	0.2	0.23	1.37	4.17	0.05	4.74	1.87	0	0	0	-12.51	2.96	-1.82	47.73	154.73	1037.71	525.7	1267.18	765.48	1071.71	576.12	1226.41	573.16
13.379	0	13.62	2.04	0.03	1.67	0.03	9.6	0.07	1.61	4.04	72.77	65.58	-41.59	98.54	0.15	0	99.95	0	2	33.35	3.32	0.17	0	0	0.46	0.38	0.2	0.24	1.41	4.04	0.05	17.58	1.61	0	0	0	-16.84	0.95	-0.06	47.15	156.45	1037.09	526.32	1259.03	757.25	1068.5	573	1224.94	571.49
13.413	0	13.23	2.06	0.03	1.68	0.03	9.57	0.07	1.45	3.85	73.53	65.74	-42.06	97.51	0.14	0	99.95	0	1.4	32.33	3.4	0.16	0	0	0.42	0.35	0.19	0.16	1.5	3.85	0.05	17.47	1.45	0	0	0	-14.34	-3.67	-1.47	47.74	160.17	1037.57	525.77	1261.23	756.43	1066.07	574.01	1226.25	574.47
13.446	0	12.14	2.07	0.03	1.68	0.03	9.58	0.06	1.41	3.54	75.72	65.63	-42.13	98.7	0.13	0	99.94	0	1.29	29.6	3.34	0.16	0	0	0.45	0.37	0.19	0.18	1.44	3.54	0.05	2.37	1.41	0	0	0	-20.21	-0.36	-0.54	46.91	169.48	1034.72	523.33	1264.03	758.81	1062.52	571.3	1232	570.38
13.48	0	13.89	2.06	0.03	1.7	0.03	9.66	0.06	1.47	3.31	72.22	65.53	-41.79	98.66	0.14	0	99.94	0	1.25	33.58	2.67	0.19	0	0	0.47	0.39	0.18	0.21	1.38	3.31	0.06	1.9	1.47	0	0	0	-17.12	0.49	-1.71	47.19	158.75	1036.95	528.15	1265.43	765.9	1068.48	578.46	1227.11	572.07
13.513	0	13.47	2.06	0.03	1.7	0.03	9.71	0.06	1.49	3.4	73.05	65.53	-41.58	97.56	0.13	0	99.94	0	1.43	32.49	2.42	0.2	0	0	0.49	0.35	0.21	0.25	1.38	3.4	0.06	3.61	1.49	0	0	0	-15.29	3.57	-0.58	47.03	151.45	1034.32	528.67	1263.04	767.58	1071.1	576.21	1222.55	576.25
13.546	0	13.29	2.05	0.03	1.7	0.03	9.73	0.06	1.55	3.19	73.42	65.57	-41.39	98.62	0.12	0	99.94	0	1.78	32.02	2.45	0.3	0	0	0.57	0.4	0.18	0.3	1.41	3.19	0.07	10.78	1.55	0	0	0	-17.29	-0.64	0.51	47.02	155.63	1034.75	529.38	1261.3	765.33	1069.51	575.51	1225.14	576.31
13.58	0	14.27	2.05	0.03	1.7	0.03	9.78	0.06	1.52	3.02	71.46	65.58	-41.16	98.35	0.12	0	99.94	0	2.46	34.31	2.56	0.33	0	0	0.59	0.5	0.16	0.25	1.42	3.02	0.07	8.18	1.52	0	0	0	-18.99	-1.56	-0.4	46.63	156.37	1031.66	527.55	1260.08	763.66	1065.88	573.59	1222.24	575.6
13.613	0	13.29	2.04	0.03	1.7	0.03	9.85	0.06	1.59	2.95	73.43	65.45	-40.63	98.58	0.11	0	99.94	0	2.73	31.93	1.96	0.32	0	0	0.48	0.52	0.16	0.18	1.34	2.95	0.07	3.06	1.59	0	0	0	-17.82	0.79	1.68	46.69	153.39	1032.7	528.62	1259.04	763.75	1069.98	571.92	1223.23	578.42
13.646	0	10.64	2.04	0.03	1.7	0.03	9.85	0.06	1.6	2.91	78.73	65.32	-40.57	97.16	0.14	0	99.94	0	2.87	25.09	2.03	0.54	0	0	0.42	0.71	0.19	0.13	1.27	2.91	0.08	1.13	1.6	0	0	0	-16.82	-4.34	0.33	47.31	158.67	1035.2	529.22	1259.68	762.25	1067.09	575.54	1225.76	576.23
13.68	0	9.49	2.05	0.03	1.7	0.03	9.81	0.06	1.5	2.48	80.38	65.42	-40.81	97.62	0.09	0	99.93	0	2.81	21.71	2.32	0.38	0	0	0.41	0.66	0.19	0.09	1.34	2.48	0.08	26.34	1.5	0	0	0	-19.25	-3.42	1.13	46.56	159.55	1030.37	519.3	1256.69	752.73	1063.79	563.08	1223.24	568.85
13.713	0	8.84	2.03	0.03	1.7	0.04	9.89	0.06	1.65	2.16	80.23	65.31	-40.15	98.7	0.13	0	99.92	0	3.49	19.54	1.94	0.48	0	0	0.37	0.63	0.17	0.11	1.28	2.16	0.08	6.9	1.65	0	0	0	-14.17	0.35	2.59	47.55	151.01	1031.68	518.27	1261.18	758.47	1072.82	561.94	1223.59	570.54
13.747	0	7.55	2.03	0.03	1.71	0.03	9.86	0.06	1.62	1.81	80.28	64.97	-40.36	97.12	0.18	0	99.89	0	2.55	14.98	1.5	0.1	0	0	0.22	0.64	0.09	0.08	1.13	1.81	0.08	1.94	1.62	0	0	0	-17.43	-4.41	1.15	47.36	160.59	1023.65	508.29	1253.1	745.11	1058.15	552.56	1218.56	560.12
13.78	0	6.59	2.02	0.03	1.71	0.03	9.8	0.06	1.66	1.54	80.4	64.59	-40.46	98.01	0.21	0.02	99.82	0	1.91	11.12	1.26	0.12	0	0	0.16	0.77	0.05	0.1	1	1.54	0.08	1.6	1.66	0	0	0	-17.22	-2.51	0.8	47.64	160.19	1015.97	493.6	1249.68	735.68	1052.38	539.37	1212.47	545.16
13.813	0	5.84	1.99	0.02	1.72	0.03	9.81	0.06	1.78	1.27	80.38	64.07	-39.88	98.67	0.28	0.11	99.66	0.01	1.92	7.7	0.51	0.1	0	0	0.08	0.87	0.03	0.1	0.87	1.27	0.08	1.86	1.78	0	0	0	-23.63	-0.45	3.84	47.4	164.38	1004.46	474.39	1247.57	722.9	1047.88	513.67	1211.1	533.14
13.847	0	5.06	1.93	0.02	1.74	0.03	9.51	0.06	1.89	1.06	80.98	63.05	-39.71	97.78	0.35	0.81	99.25	0.01	1.36	4.43	0.35	0.1	0	0	0.04	0.68	0.02	0.07	0.73	1.06	0.06	0.28	1.89	0	0	0	-14.72	3.07	4.74	48.06	165.34	1003.46	469.81	1252.25	729.42	1050.34	513.72	1214.84	530.42
13.88	0	4.45	1.7	0.02	1.86	0.03	8.78	0.07	2.29	1.08	82.44	61.37	-38.68	98.74	0.51	3.78	98.44	0.02	1.59	3.3	0.26	0.21	0	0	0.03	0.61	0.02	0.12	0.65	1.08	0.06	0.83	2.29	0	0	0	-12.92	0.2	2.85	48.1	165.22	998.6	461.09	1257.6	732.64	1047.96	509.67	1212.75	521.53
13.913	0	3.43	1.26	0.02	2.57	0.04	7.11	0.11	2.45	1.04	85.78	59.48	-37.74	95.14	0.42	14.71	97.51	0.03	1.94	1.89	0.18	0.21	0	0	0.02	0.56	0.01	0.11	0.6	1.04	0.06	0.18	2.45	0	0	0	-8.06	7.13	5.1	48.76	151.87	999.35	464.68	1250.7	732.84	1054.2	512.63	1205.7	523.14
13.947	0	1.32	0.35	0.02	9.75	0.04	2.83	0.74	2.96	0.89	80.5	50.71	-34.94	96.39	0.74	60.63	93.19	0.07	1.56	1.17	0.21	0.33	0	0	0.01	0.55	0.01	0.09	0.5	0.89	0.06	0.35	2.96	0	0	0	-8.72	5.58	4.19	49.16	160.43	998.76	462.48	1253.08	730.86	1050.07	509.84	1209.77	525.12
13.98	0	0.77	0.17	0.02	20.3	0.04	1.65	2.27	3	0.85	59.41	46.49	-33.72	93.25	0.77	88.03	91.07	0.09	1.47	1.02	0.23	0.31	0	0	0.01	0.52	0	0.07	0.52	0.85	0.06	1.03	3	0	0	0	-6.07	8.87	4.63	49.78	153.9	998.22	463.05	1251.9	733.57	1052.84	511.8	1206.25	523.97
14.013	0	0.55	0.12	0.02	21.37	0.04	1.12	2.99	3.13	0.77	57.27	54.18	-30.26	97.66	0.77	94.89	85.05	0.1	1.18	0.73	0.22	0.18	0	0	0.01	0.49	0.01	0.06	0.53	0.77	0.05	0.5	3.13	0	0	0	-13.44	3.33	1.16	48.38	152.98	1002.53	466.3	1249.89	728.18	1049.9	516.52	1202.88	517.13
14.047	0	0.21	0.06	0.02	12.24	0.04	0.35	3.05	3.5	0.74	75.52	55.49	-15.34	92.16	0.74	95.6	59.71	0.08	1.03	0.48	0.2	0.11	0	0	0.01	0.51	0.01	0.04	0.48	0.58	0.04	0.96	3.5	0	0	0	-9.43	9.68	4.36	49.4	152.67	997.42	463.56	1247.83	728.15	1050.84	509.55	1202.7	525.25
14.08	0	0.17	0.05	0.02	10.25	0.04	0.28	2.87	3.42	0.86	79.5	52.47	-12.12	87.64	0.86	94.09	53.87	0.07	1.01	0.43	0.19	0.09	0	0	0.01	0.49	0.01	0.04	0.48	0.49	0.04	5.29	3.42	0	0	0	-8.72	12.2	4.43	49.24	155.53	996.62	460.22	1252.51	731.08	1051.63	507.45	1206.33	523.47
14.114	0	0.07	0.03	0.02	5.4	0.04	0.09	2.82	3.28	1.19	89.19	50.91	0	79.93	1.19	93.37	28.24	0.07	0.92	0.43	0.17	0.07	0	0	0.01	0.46	0.01	0.05	0.41	0.38	0.03	2	3.28	0	0	0	-9.04	15.09	4.84	49.03	156.79	991.82	457.36	1250.65	730.59	1048.58	503.74	1204.08	523.76
14.147	0	0.05	0.02	0.02	3.5	0.04	0.06	2.39	3.39	0.87	93	43.52	0	96.11	0.87	89.76	16.38	0.05	0.91	0.32	0.2	0.07	0	0	0.01	0.33	0.01	0.04	0.33	0.28	0.03	1.09	3.39	0	0	0	-12.08	5.96	3.64	48.64	157.2	996.03	459.3	1248.88	726.6	1047.27	507.22	1204.18	516.76
14.18	0	0.06	0.03	0.02	2.82	0.04	0.07	1.73	3.26	1.02	94.36	28.79	0	88.05	1.02	81.75	17.72	0.04	0.94	0.35	0.26	0.1	0	0	0.01	0.28	0.01	0.06	0.32	0.27	0.04	0.41	3.26	0	0	0	-8.68	12.01	2.56	49.18	159.43	998.43	456.74	1253.97	727.9	1048.78	507.36	1208.01	515.29
14.214	0	0.04	0.03	0.02	1.44	0.04	0.05	1.1	3.75	0.93	97.13	14.38	0	93.35	0.93	70.85	6.3	0.03	1.23	0.4	0.32	0.15	0	0	0.01	0.3	0.01	0.1	0.29	0.28	0.04	0.47	3.75	0	0	0	-7.33	8.79	2.61	49.67	157.1	996.38	452.82	1251.06	724.27	1047.33	504.28	1204.32	510.03
14.247	0	0.05	0.03	0.02	1.14	0.04	0.05	0.85	3.92	0.75	97.72	9.36	0	93.15	0.75	64.78	5.51	0.04	1.31	0.3	0.32	0.27	0	0	0.01	0.29	0.02	0.1	0.3	0.27	0.05	0.56	3.92	0	0	0	-5.61	8.95	4.49	50.14	157.84	994.17	449.85	1250.68	722.77	1048.24	498.91	1205.47	512.86
14.28	0	0.04	0.03	0.02	1.03	0.04	0.05	0.82	3.31	0.56	97.94	9.01	0	91.07	0.56	64.19	3.31	0.03	1.47	0.3	0.33	0.41	0	0	0.01	0.23	0.01	0.1	0.36	0.26	0.05	1.51	4.44	0	0	0	-6.43	10.39	5.32	49.92	160.6	991.16	446.82	1250.21	721.74	1046.45	494.84	1206.12	512.15
14.314	0	0.05	0.04	0.02	0.66	0.04	0.05	0.49	2.95	0.42	98.67	3.49	0	91	0.42	51.56	2.95	0.05	1.63	0.37	0.44	0.41	0	0	0.01	0.17	0.02	0.13	0.46	0.27	0.05	0.22	4.77	0	0	0	-8.69	10.43	2.25	49.4	161.64	993.99	446.19	1249.74	718.11	1042.84	498.2	1204.43	502.6
14.347	0	0.06	0.05	0.02	0.51	0.04	0.06	0.35	2.8	0.27	98.98	1.91	0	91.99	0.2	43.93	2.8	0.06	1.51	0.36	0.46	0.26	0	0.01	0.02	0.15	0.02	0.12	0.42	0.27	0.06	1.31	4.57	0	0	0	-9.66	9.8	3.82	49.06	163.02	991.27	442.45	1252.45	719.75	1044.19	493.98	1207.05	501.16
14.38	0	0.07	0.07	0.02	0.34	0.04	0.07	0.21	2.53	0.31	99.32	0.77	0	94	0.12	31.46	2.53	0.06	1.68	0.35	0.52	0.18	0	0.01	0.03	0.18	0.02	0.15	0.46	0.31	0.07	0.16	4.34	0	0	0	-7.28	8.24	3.31	50.2	160.65	995.54	439.63	1252.51	713.59	1046.77	491.2	1207.29	497.71
14.414	0	0.07	0.07	0.02	0.34	0.04	0.07	0.21	2.14	0.26	99.32	0.77	0	95.91	0.14	31.42	2.14	0.08	1.59	0.42	0.68	0.18	0	0.01	0.03	0.16	0.02	0.17	0.5	0.26	0.07	0.26	3.74	0	0	0	-9.76	6.23	4.67	49.64	162.89	994.16	436.11	1257.07	715.38	1049.02	486.66	1211.63	496.24
14.447	0	0.06	0.06	0.02	0.46	0.04	0.06	0.31	2.04	0.29	99.07	1.49	0	93.39	0.15	40.65	2.04	0.1	1.51	0.39	0.73	0.25	0	0.01	0.02	0.15	0.02	0.11	0.56	0.29	0.07	0.23	3.59	0	0	0	-4.03	8.76	4.3	51.1	154.56	994.87	433.62	1257.32	715.56	1053.04	485.94	1207.36	494.64
14.481	0	0.06	0.05	0.02	0.51	0.04	0.06	0.35	1.67	0.29	98.98	1.96	0	96.88	0.13	44.01	1.67	0.11	1.36	0.27	1.07	0.58	0	0.01	0.02	0.15	0.01	0.04	0.65	0.29	0.07	0.47	3.61	0	0	0	-7.91	4.83	5.82	50.58	163.57	994.98	428.11	1259.07	709.28	1051.63	477.65	1214.66	490.98
14.514	0	0.05	0.05	0.02	0.55	0.04	0.05	0.4	1.01	0.29	98.89	2.49	0	98.16	0.08	47.1	1.01	0.11	1.6	0.2	0.83	0.48	0	0.01	0.03	0.16	0.02	0.07	0.6	0.29	0.08	0.44	3.75	0	0	0	-2.25	2.11	2.79	51.99	165.03	996.98	422.43	1264.84	709.44	1050.69	478.02	1215.59	484.62
14.547	0	0.05	0.04	0.02	0.62	0.04	0.05	0.47	0.85	0.36	98.76	3.3	0	92.45	0.09	50.64	0.85	0.12	2.22	0.17	0.67	0.65	0	0.01	0.03	0.17	0.02	0.1	0.65	0.36	0.08	0.34	3.87	0	0	0	-6.21	9.48	4.3	50.92	161.85	994.87	416.69	1266.48	707.53	1054.21	470.16	1215.81	479.13
14.581	0	0.04	0.03	0.02	0.79	0.04	0.04	0.64	0.75	0.51	98.41	5.92	0	95.81	0.09	58.26	0.75	0.09	2.36	0.14	0.6	0.82	0	0.02	0.03	0.12	0.03	0.16	0.65	0.51	0.09	0.07	3.97	0	0	0	-1.17	6.36	4.18	52.3	167.33	996.24	414.32	1272.14	709.89	1054.96	469.29	1221.79	482.32
14.614	0	0.04	0.03	0.02	0.89	0.04	0.04	0.75	0.69	0.59	98.22	7.8	0	94.76	0.12	61.91	0.69	0.09	2.47	0.12	0.66	1.01	0	0.01	0.03	0.13	0.03	0.23	0.69	0.59	0.1	0.29	4.14	0	0	0	0.15	7.52	5.23	52.91	161.8	995.48	413.48	1270.53	709.24	1057.86	467.61	1218.98	482.45
14.647	0	0.04	0.03	0.02	0.83	0.05	0.04	0.7	0.59	0.59	98.33	6.93	0	91.02	0.13	60.25	0.59	0.08	2.58	0.1	0.78	1.41	0	0.02	0.02	0.12	0.03	0.21	0.75	0.69	0.1	0.1	4.43	0	0	0	-6.98	10.42	5.62	50.96	162.59	993.93	409.83	1272.6	707.82	1058.32	462.39	1220.34	476.08
14.681	0	0.04	0.03	0.02	0.96	0.05	0.04	0.87	0.36	0.36	98.08	10.08	0	93.92	0.12	65.05	0.36	0.07	1.93	0.08	1.03	1.29	0	0.02	0.02	0.14	0.03	0.16	1.05	1.01	0.1	0.25	4.69	0	0	0	-2.51	8.32	4.8	52.17	168.58	995.97	408.51	1275.21	707.72	1056.69	463.32	1224.72	476.86
14.714	0	0.03	0.02	0.02	1.22	0.05	0.03	1.17	0.3	0.3	97.56	16.61	0	91.88	0.1	72.26	0.3	0.07	1.9	0.05	0.96	1.01	0	0.02	0.02	0.12	0.03	0.14	0.99	1.13	0.1	0.24	4.68	0	0	0	-5.01	9.87	6.46	51.52	165.75	992.95	405.81	1274.06	707.2	1058.22	458.99	1223.3	473.9
14.748	0	0.03	0.02	0.02	1.35	0.04	0.03	1.34	0.21	0.21	97.3	20.19	0	89.62	0.09	75.16	0.21	0.05	1.72	0.05	1.1	0.91	0	0.02	0.02	0.1	0.04	0.09	1.07	1.51	0.08	0.17	4.33	0	0	0	-0.69	11.22	6.4	52.36	169.49	993.59	401.81	1275.65	705.29	1057.67	456.52	1226.38	472.72
14.781	0	0.03	0.02	0.02	1.2	0.04	0.03	1.18	0.18	0.18	97.6	16.05	0	95.95	0.18	71.6	0.18	0.04	2.07	0.06	0.95	1.46	0	0.02	0.01	0.09	0.03	0.1	1.15	1.89	0.07	0.14	4.47	0	0	0	-0.03	6.17	5.18	52.77	174.21	996.33	399.17	1283.39	706.71	1058.88	455.2	1232.24	472.39
14.814	0	0.04	0.02	0.02	1.07	0.05	0.04	1.04	0.15	0.15	97.85	13	0	94.83	0.13	68.45	0.15	0.03	2.46	0.05	0.76	1.82	0	0.02	0.01	0.07	0.03	0.12	1.23	2.04	0.07	0.27	4.8	0	0	0	-3.07	7.46	4.53	52.21	171.26	999.3	399.88	1285.23	705.91	1061.71	455.84	1232.42	469.65
14.848	0	0.04	0.03	0.03	0.98	0.05	0.04	0.94	0.11	0.11	98.05	10.96	0.4	96.7	0.2	65.6	0.11	0.03	3.63	0.08	0.96	2.51	0	0.02	0.01	0.08	0.03	0.09	1.67	2.47	0.06	1.1	5.03	0	0	0	-1.24	5.11	4.7	52.55	171.32	1000.56	399.56	1285.84	706.53	1062.64	457.24	1233.66	467.39
14.881	0	0.04	0.02	0.03	1.08	0.05	0.04	1.07	0.1	0.1	97.84	13.6	0.52	97.07	0.19	68.58	0.1	0.03	3.54	0.09	0.78	2.42	0	0.01	0.01	0.07	0.03	0.08	1.75	2.48	0.05	1.5	5.1	0	0	0	-2.34	4.5	4.9	52.53	169.88	1002.11	399.77	1286.67	705.41	1064.8	456.18	1234.27	467.9
14.914	0	0.03	0.02	0.02	1.12	0.06	0.03	1.15	0.1	0.1	97.69	15.46	1.17	95.4	0.14	70.41	0.1	0.02	3.96	0.11	0.92	1.65	0	0.01	0.01	0.07	0.03	0.06	1.78	2.62	0.05	0.15	5.58	0	0	0	-4.97	6.84	5.51	52.17	178.39	1001.16	397.37	1285.24	699.8	1060.74	451.16	1238.33	468.06
14.948	0	0.03	0.02	0.02	1.24	0.06	0.03	1.37	0.06	0.07	97.27	19.98	1.96	95.98	0.12	74.11	0.06	0.02	3.93	0.11	0.91	1.39	0	0.01	0.01	0.07	0.04	0.04	1.96	3.05	0.06	0.53	6.31	0	0	0	-0.9	6.14	5.07	53.29	171.04	1001.57	399.75	1284.06	702.81	1063.05	455.4	1233.48	469.89
14.981	0	0.03	0.02	0.02	1.04	0.06	0.03	1.09	0.07	0.07	97.82	13.84	1.73	93.98	0.1	68.78	0.07	0.01	2.87	0.15	0.69	1.19	0	0.02	0.01	0.07	0.06	0.05	1.79	2.92	0.07	0.64	6.43	0	0	0	-3.67	8.26	7.04	52.51	175.9	999.31	395.24	1281.91	697.09	1061.58	447.85	1236.42	467.15
15.014	0	0.04	0.02	0.02	0.86	0.06	0.04	0.88	0.07	0.07	98.24	9.41	2.28	88.73	0.11	63.4	0.07	0.01	3.05	0.18	0.56	1.18	0	0.02	0.01	0.06	0.06	0.05	1.75	3.12	0.07	0.18	6.83	0	0	0	2.12	11.68	5.66	54.26	173.92	998.22	398.49	1278.54	700.34	1058.4	454.41	1231.59	470.28
15.048	0	0.04	0.02	0.02	0.95	0.06	0.04	0.98	0.08	0.08	98.05	11.2	1.49	95.09	0.08	65.83	0.08	0.02	2.54	0.19	0.44	0.9	0	0.02	0.01	0.04	0.08	0.06	1.73	3.22	0.08	1.28	6.25	0	0	0	-2.5	7.18	6.6	52.85	169.99	995.32	394.51	1274.95	694.27	1058.03	447.77	1227.2	464.45
15.081	0	0.03	0.02	0.02	1.16	0.06	0.03	1.25	0.1	0.08	97.5	16.89	1.48	85.61	0.1	71.69	0.08	0.02	2.66	0.22	0.35	0.89	0	0.02	0.02	0.04	0.07	0.09	1.82	3.32	0.1	0.39	6.16	0	0	0	-1.59	13.08	5.78	52.83	177.87	992.02	392.75	1277.92	698.54	1053.54	447.53	1230.41	466.45
15.115	0	0.03	0.02	0.02	1.57	0.05	0.03	1.77	0.11	0.09	96.45	29.31	1.01	91.46	0.08	80.38	0.09	0.02	2.55	0.14	0.41	1.1	0	0.02	0.03	0.04	0.07	0.07	2	3.17	0.11	0.29	5.79	0	0	0	2.68	10.14	6.38	54.33	173.18	990.64	395.31	1274.2	700.83	1053.76	451.05	1226	469.12
15.148	0	0.03	0.02	0.02	1.54	0.05	0.03	1.68	0.12	0.08	96.64	28.06	0.69	89.91	0.06	79.53	0.08	0.02	2.07	0.1	0.31	0.87	0	0.03	0.03	0.04	0.07	0.05	2.09	2.7	0.12	0.23	5.62	0	0	0	-5.29	11.06	5.39	52.71	174.76	992.1	399.75	1270.62	697.15	1050.49	453.47	1224.72	467.13
15.181	0	0.03	0.02	0.02	1.59	0.05	0.03	1.75	0.13	0.07	96.51	29.97	1	92.3	0.08	80.6	0.07	0.02	2.41	0.1	0.24	0.94	0	0.03	0.04	0.04	0.06	0.04	2.17	2.56	0.13	0.09	5.75	0	0	0	-4.35	9.58	7.54	53.16	178.8	990.13	398.91	1266.55	692.56	1048.78	450.63	1226.52	470.06
15.215	0	0.03	0.02	0.02	1.62	0.05	0.03	1.73	0.17	0.07	96.54	30.07	0.26	89.75	0.08	80.59	0.07	0.03	1.72	0.09	0.19	0.71	0	0.04	0.05	0.04	0.06	0.03	2.24	2.32	0.17	0.16	5.31	0	0	0	-2.5	11.15	7.31	53.66	176.06	986.27	397.33	1260.24	689.6	1044.8	448.03	1219.55	469.49
15.248	0	0.03	0.02	0.02	1.99	0.04	0.03	2.17	0.18	0.08	95.66	40.41	0	91.04	0.1	86.19	0.08	0.03	1.61	0.08	0.13	0.46	0	0.04	0.05	0.04	0.04	0.03	2.31	2.25	0.18	0.42	4.62	0	0	0	-7.34	10.41	4.93	52.69	169.56	986.29	397.12	1258.94	686.76	1043.58	448.48	1212.45	463.65
15.281	0	0.03	0.02	0.02	2.12	0.04	0.03	2.35	0.19	0.06	95.3	44.07	0	81.14	0.08	88.24	0.06	0.03	1.89	0.07	0.13	0.54	0	0.04	0.06	0.04	0.04	0.03	2.13	2.22	0.19	0.46	4.6	0	0	0	-3.52	14.7	7.53	53.21	180.63	980.17	393.37	1259.78	690.05	1040.39	443.1	1218.94	470.46
15.315	0	0.03	0.02	0.02	2.26	0.04	0.03	2.44	0.28	0.06	95.12	46.6	0	76.75	0.08	89.44	0.06	0.03	1.82	0.06	0.16	0.52	0	0.05	0.06	0.05	0.03	0.03	2.2	1.91	0.28	0.78	3.86	0	0	0	-3.53	16.03	6.6	52.99	171.19	980.06	395.84	1259.98	695.49	1042.98	448.42	1213.14	467.07
15.348	0	0.03	0.02	0.02	2.18	0.04	0.03	2.32	0.28	0.07	95.36	44.27	0	79.76	0.07	88.06	0.06	0.03	2.4	0.07	0.22	0.78	0	0.07	0.08	0.07	0.03	0.03	2.4	2.06	0.28	0.23	3.67	0	0	0	0.47	15.14	5.52	54.17	175.56	978.12	397.58	1258.55	698.89	1037.61	453.02	1212.42	469.18
15.381	0	0.03	0.02	0.02	2.3	0.04	0.03	2.46	0.35	0.09	95.09	46.85	0	87.79	0.06	89.52	0.05	0.03	2.07	0.06	0.26	0.74	0	0.09	0.1	0.06	0.03	0.05	2.24	2.04	0.35	0.18	3.36	0	0	0	-5.71	12.13	4.97	52.61	175.19	975.64	394.95	1260.95	699.04	1036.77	449.32	1211.27	464.88
15.415	0	0.03	0.02	0.03	2.52	0.04	0.03	2.67	0.53	0.16	94.65	51.79	0	82.91	0.09	91.65	0.05	0.04	2.31	0.09	0.31	0.87	0	0.16	0.17	0.08	0.03	0.06	2.58	1.96	0.53	0.23	2.91	0	0	0	-1.5	14.1	5.61	53.77	173.85	974.48	398.16	1257.09	701.18	1035.94	453.02	1208.99	469.65
15.448	0	0.03	0.01	0.03	2.77	0.04	0.02	3.01	0.53	0.15	93.98	58.04	0	89.45	0.09	94.58	0.05	0.04	2.03	0.09	0.28	1.16	0	0.15	0.2	0.09	0.02	0.05	2.79	1.96	0.53	0.39	3.01	0	0	0	-6.66	11.31	6.2	52.9	179.46	975.44	399.87	1256.03	698.08	1034.02	451.85	1212.55	470.06
15.482	0	0.03	0.01	0.03	2.87	0.04	0.02	3.07	0.57	0.19	93.85	60.37	0	85.42	0.1	95.32	0.04	0.04	2.66	0.1	0.25	0.91	0	0.19	0.16	0.12	0.02	0.03	3.25	1.73	0.57	0.19	2.93	0	0	0	-5.11	13.16	5.28	52.99	176.06	973.34	399.3	1255.99	700.82	1033.23	453.29	1208.58	469.02
15.515	0	0.03	0.01	0.03	2.99	0.04	0.02	3.16	0.57	0.21	93.68	62.15	0	83.77	0.12	96.01	0.04	0.04	2.28	0.1	0.22	1.15	0	0.21	0.17	0.13	0.02	0.03	3.49	1.7	0.57	0.31	2.54	0	0	0	-4.82	13.79	6.82	53.47	180.07	973.49	400.92	1251.99	697.09	1031.96	452	1210.74	473.49
15.548	0	0.03	0.01	0.03	3.13	0.04	0.02	3.3	0.57	0.21	93.41	64.64	0	76.46	0.19	96.97	0.05	0.05	1.88	0.12	0.26	1.02	0	0.21	0.2	0.14	0.02	0.03	3.87	1.7	0.57	0.33	2.47	0	0	0	-4.17	16.11	5.31	53.27	178.08	969.96	398	1253.41	699.77	1029.72	451.46	1206.74	470.85
15.582	0	0.03	0.01	0.03	3.18	0.03	0.02	3.27	0.54	0.23	93.46	65.88	0	86.04	0.2	96.94	0.04	0.05	1.65	0.14	0.27	0.88	0	0.23	0.19	0.19	0.02	0.03	4.58	1.52	0.54	0.43	2.32	0	0	0	-4.19	12.91	5.33	53.27	174.44	968.91	400.23	1249.86	700.74	1028.71	454.6	1202.56	468.93
15.615	0	0.03	0.01	0.03	3.24	0.03	0.02	3.38	0.46	0.19	93.24	66.65	0	84.59	0.25	97.6	0.05	0.04	1.44	0.14	0.34	1.31	0	0.19	0.13	0.19	0.02	0.02	4.35	1.66	0.46	1.43	2.26	0	0	0	-6.82	13.49	6.63	53.15	177.48	967.79	402.61	1247.12	699	1027.56	453.13	1203.75	474.49
15.648	0	0.03	0.01	0.03	3.23	0.03	0.02	3.32	0.47	0.24	93.35	66.17	0	78	0.34	97.25	0.05	0.04	1.5	0.22	0.44	0.88	0	0.17	0.1	0.24	0.02	0.02	4.44	1.49	0.47	5.31	2.12	0	0	0	-7.48	15.67	8.38	53.07	179.79	965.7	403.75	1242.53	697.16	1026.08	451.83	1204.07	477.22
15.682	0	0.03	0.01	0.03	3.25	0.03	0.02	3.32	0.48	0.38	93.36	66.09	0	83.49	0.38	96.95	0.05	0.03	1.52	0.18	0.25	0.84	0	0.2	0.08	0.38	0.01	0.01	4.69	1.71	0.48	0.78	1.91	0	0	0	-1.94	13.89	7.36	53.86	169.5	964.23	399.19	1236.73	690.84	1025.21	449.9	1193.43	470.71
15.715	0	0.03	0.02	0.03	3.18	0.03	0.03	3.21	0.46	0.33	93.59	65.25	0	88.2	0.33	96.2	0.05	0.03	1.65	0.17	0.27	0.83	0	0.22	0.09	0.45	0.01	0.01	4.97	1.65	0.46	0.79	1.97	0	0	0	-6.83	11.94	6.11	52.76	176.44	961.82	397.73	1241.92	695.58	1021.45	449.58	1196.96	467.55
15.749	0	0.03	0.01	0.03	3.26	0.03	0.02	3.25	0.4	0.32	93.49	68.03	0	74.52	0.32	96.41	0.04	0.03	2	0.18	0.16	1	0	0.22	0.1	0.75	0.01	0.02	6.32	1.83	0.4	1.9	2.27	0	0	0	-5.59	16.63	6.46	52.63	171.79	962.87	399.53	1242.71	698.65	1025.25	451.94	1196.2	468.91
15.782	0	0.03	0.02	0.03	3.07	0.03	0.03	2.92	0.44	0.25	93.85	65.72	0	59.43	0.25	93.88	0.06	0.02	2.05	0.21	0.17	1.12	0	0.23	0.12	0.96	0.01	0.02	7.55	1.78	0.44	0.52	2.18	0	0	0	-5.46	20.09	6.16	52.56	172.1	963.13	401.83	1240.38	697.95	1023.97	453.71	1195.15	471.44
15.815	0	0.03	0.02	0.03	3.06	0.03	0.03	2.92	0.42	0.21	93.88	65.23	0	84.71	0.19	93.88	0.06	0.02	2.02	0.22	0.19	1.38	0	0.21	0.1	0.9	0.01	0.02	7.28	1.79	0.42	0.73	2.09	0	0	0	-4.4	13.44	3.82	53.12	170.51	964.58	402.64	1237.78	694.94	1020.16	457.48	1190.42	466.86
15.849	0	0.03	0.02	0.03	3.15	0.03	0.03	3.02	0.37	0.22	93.69	66.45	0	72.83	0.22	94.88	0.09	0.02	2.04	0.32	0.16	2.01	0	0.19	0.1	1	0.01	0.02	6.96	1.64	0.37	1.3	2.03	0	0	0	-4.68	17.07	5.84	53.21	176.71	963.73	402.34	1236.43	692.4	1019.56	453.42	1195.22	472.69
15.882	0	0.03	0.02	0.03	2.95	0.03	0.03	2.78	0.37	0.17	94.1	62.94	0	67.86	0.17	92.81	0.1	0.02	1.89	0.28	0.15	1.54	0	0.16	0.12	1.12	0.01	0.01	7.11	1.67	0.37	0.5	2.1	0	0	0	-7.66	18.26	6.31	52.43	177.35	963.28	402.53	1236.13	692.26	1019.62	452.62	1196	471.2
15.915	0	0.03	0.02	0.03	2.86	0.03	0.03	2.68	0.34	0.16	94.28	60.79	0	71.21	0.13	92.02	0.11	0.02	1.45	0.23	0.16	1.26	0	0.16	0.11	1.02	0.01	0.02	6.78	1.62	0.34	5.67	2.01	0	0	0	-8.48	17.47	6.48	52.18	177.4	963.16	400.49	1240.09	694.51	1021.7	450.97	1198.12	469.58
15.949	0	0.03	0.02	0.03	2.7	0.03	0.03	2.53	0.3	0.14	94.59	56.33	0	61.12	0.09	90.72	0.09	0.01	1.43	0.18	0.15	0.91	0	0.14	0.11	0.94	0.01	0.02	5.78	1.59	0.3	1.39	1.79	0	0	0	-4.15	19.74	7.49	52.86	168.86	962.08	403.01	1233.18	692.65	1023.26	453.22	1190.93	473.23
15.982	0	0.03	0.02	0.03	2.76	0.03	0.03	2.59	0.27	0.14	94.48	57.46	0	82.4	0.09	91.2	0.09	0.01	1.04	0.17	0.16	0.68	0	0.14	0.08	0.9	0.01	0.01	5.88	1.68	0.27	1.28	1.67	0	0	0	-5.47	14.28	5.58	52.71	171.78	962.31	400.72	1240.09	696.54	1022.34	452.72	1193.18	470.69
16.015	0	0.03	0.02	0.03	2.64	0.03	0.03	2.44	0.26	0.13	94.71	54.5	0	90.07	0.09	89.59	0.13	0.01	1.07	0.25	0.21	1.03	0	0.11	0.06	0.92	0.01	0.02	5.99	1.83	0.26	1.74	1.48	0	0	0	-8.91	10.98	4.28	52.12	172.91	964.39	401.32	1242.67	697.31	1021.91	454.88	1194.48	465.75
16.049	0	0.03	0.02	0.03	2.57	0.03	0.03	2.4	0.23	0.13	94.86	52.55	0	78.45	0.06	89.03	0.13	0.02	1.32	0.2	0.29	1.51	0	0.1	0.06	0.99	0.01	0.02	5.57	1.96	0.23	0.71	1.49	0	0	0	-8.44	15.54	5.73	52.06	174.67	964.44	398.61	1245.85	697.81	1025.08	451.8	1199.18	465.9
16.082	0	0.03	0.02	0.03	2.39	0.03	0.03	2.2	0.23	0.13	95.23	48.06	0	78.44	0.05	86.96	0.13	0.03	1.32	0.21	0.55	1.9	0	0.1	0.07	1.04	0.01	0.02	5.41	1.89	0.23	1.8	1.44	0	0	0	-6.93	15.54	3.73	52.16	169.89	964.38	399.78	1246.61	700.26	1024.88	454.14	1194.24	467.49
16.116	0	0.04	0.02	0.03	1.99	0.03	0.03	1.73	0.24	0.15	96.02	37.57	0	86.02	0.03	81.12	0.15	0.03	1.25	0.13	0.86	2.24	0	0.1	0.06	1.14	0.01	0.03	5.89	1.86	0.24	0.88	1.35	0	0	0	-6.97	12.91	4.54	52.19	170.63	965.36	398.8	1245.82	697.55	1025.61	452.35	1195.68	466.2
16.149	0	0.03	0.02	0.03	2.49	0.03	0.03	2.3	0.2	0.13	95.03	50.89	0	79.77	0.02	87.99	0.13	0.04	1.27	0.12	0.72	2.02	0	0.11	0.06	1.02	0.01	0.04	5.79	1.96	0.2	3.63	1.34	0	0	0	-4.59	15.14	4.18	52.63	165.12	968.37	402.94	1245.55	699.29	1029.2	456.85	1193.77	470.27
16.182	0	0.03	0.02	0.03	2.45	0.03	0.03	2.25	0.19	0.14	95.09	49.25	0	52.99	0.02	87.53	0.14	0.06	1.03	0.13	0.53	1.16	0	0.11	0.07	1.06	0.01	0.04	5.43	1.87	0.19	0.38	1.22	0	0	0	-5.67	21.4	6.73	52.64	168.77	971.12	401.72	1239.66	687.99	1030.16	450.89	1197.72	471.05
16.216	0	0.03	0.02	0.03	2.71	0.03	0.03	2.56	0.18	0.18	94.59	53.82	0	76.51	0.03	90.79	0.18	0.09	0.83	0.13	0.34	0.96	0	0.1	0.08	0.81	0.01	0.04	4.45	1.73	0.17	5.9	1.04	0	0	0	0.28	16.09	4.79	54	162.5	973.09	407.66	1233.77	688.08	1027.71	460.22	1189.75	472.54
16.249	0	0.03	0.02	0.03	2.31	0.03	0.03	2.12	0.18	0.17	95.37	43.58	0	82.49	0.02	86.34	0.17	0.08	0.76	0.14	0.31	0.55	0	0.12	0.11	0.9	0.01	0.08	3.78	1.54	0.18	0.76	1	0	0	0	-8.17	14.25	5.42	52.83	161.73	972.68	406.99	1232.86	682.51	1028.4	454.38	1189.08	472.76
16.282	0	0.03	0.02	0.03	2.09	0.03	0.03	1.88	0.2	0.2	95.81	36.76	0	93.15	0.02	83.66	0.2	0.09	0.62	0.08	0.28	0.36	0	0.15	0.13	0.83	0.01	0.1	2.92	1.35	0.16	1.04	0.9	0	0	0	-0.94	8.95	7.3	54.33	169.78	974.18	408.96	1231.29	682.82	1027.01	456.6	1195.39	478.36
16.316	0	0.03	0.02	0.03	2.02	0.03	0.03	1.8	0.21	0.21	95.96	34.18	0	87.75	0.04	82.79	0.21	0.08	0.52	0.06	0.38	0.33	0	0.16	0.15	0.9	0.01	0.14	2.39	1.19	0.14	0.78	0.82	0	0	0	-2.85	12.15	8.5	53.92	165.89	974.48	407.69	1230.96	679.08	1031.04	451.74	1194.28	481.25
16.349	0	0.03	0.02	0.03	2.17	0.03	0.03	1.99	0.22	0.22	95.66	38.08	0	93.32	0.05	85.14	0.22	0.07	0.53	0.06	0.42	0.33	0	0.19	0.14	0.91	0.01	0.19	2.14	1.16	0.13	2.31	0.8	0.04	0	0	-1.34	8.82	7.66	54.61	162.92	977.13	413.54	1227.72	680.86	1030.11	460.67	1191.93	479.57
16.382	0	0.03	0.02	0.03	2.13	0.03	0.03	1.95	0.18	0.18	95.74	36.63	0	81.05	0.1	84.76	0.17	0.07	0.46	0.04	0.39	0.21	0	0.18	0.16	0.95	0.01	0.12	1.75	1	0.12	0.71	0.74	0.13	0	0	-6.17	14.73	8.18	53.57	167.97	972.39	408.94	1228.35	677.84	1027.74	451.26	1192.64	483.29
16.416	0	0.03	0.03	0.03	1.82	0.03	0.03	1.59	0.2	0.2	96.37	27.71	0	90.34	0.18	79.85	0.16	0.05	0.42	0.05	0.41	0.19	0	0.2	0.16	1.27	0.01	0.08	1.55	0.91	0.1	0.83	0.64	0.37	0	0	-4.64	10.82	8.4	53.91	164.11	972.97	412.64	1223.93	678.12	1027.12	455.98	1189.1	482.31
16.449	0	0.04	0.03	0.03	1.62	0.03	0.04	1.37	0.22	0.27	96.76	22.22	0	88.12	0.27	76.21	0.2	0.04	0.53	0.05	0.41	0.27	0	0.22	0.19	1.53	0.02	0.05	1.54	0.89	0.1	2.4	0.63	0.48	0	0	-8.05	11.98	9.08	53.1	170.73	967.71	407.34	1226.78	679.15	1024.42	449.18	1192.06	481.49
16.483	0	0.04	0.04	0.03	1.13	0.03	0.04	0.88	0.29	0.29	97.73	10.56	0	92.03	0.23	65.58	0.29	0.03	0.51	0.08	0.49	0.3	0	0.23	0.21	1.51	0.02	0.04	1.16	0.66	0.1	2.48	0.57	0.56	0	0	-4.95	9.77	5.99	53.17	158.57	969.37	411.75	1224.58	684.44	1024.34	460.39	1182.31	474.17
16.516	0	0.04	0.03	0.03	1.44	0.03	0.04	1.19	0.31	0.33	97.11	17.31	0	86.84	0.33	72.87	0.27	0.04	0.62	0.11	0.44	0.34	0	0.31	0.18	1.76	0.01	0.02	1.01	0.64	0.1	0.23	0.56	0.67	0	0	-6.4	12.57	7.23	53	164.69	968.52	414.84	1226.38	688.33	1023.88	463.16	1187.73	479.75
16.549	0	0.03	0.03	0.03	1.82	0.03	0.03	1.59	0.29	0.49	96.35	26.87	0	81.71	0.49	79.89	0.26	0.04	0.74	0.14	0.48	0.53	0	0.29	0.15	1.82	0.01	0.01	0.99	0.64	0.11	0.17	0.59	0.6	0	0	-10.93	14.52	9.4	52.17	168.83	965.27	410.89	1233.38	693.42	1027.65	454.59	1194.07	482.98
16.583	0	0.04	0.03	0.03	1.7	0.03	0.04	1.46	0.36	0.36	96.6	23.72	0	39.69	0.34	78	0.31	0.04	0.87	0.21	0.47	0.66	0	0.36	0.13	2.45	0.01	0.01	0.8	0.62	0.11	0.75	0.56	0.44	0	0	-9.44	24.09	6.31	51.9	156.16	966.15	410.9	1229.91	690.93	1028.22	457.45	1183	478.14
16.616	0	0.04	0.03	0.03	1.48	0.03	0.04	1.23	0.36	0.36	97.03	18.21	0	53.17	0.29	73.86	0.33	0.03	1.16	0.27	0.52	1.37	0	0.36	0.12	2.61	0	0.01	0.78	0.65	0.1	0.28	0.55	0.31	0	0	-5.47	21.37	6.87	52.36	161.47	968.24	410.06	1227.75	687.26	1026.16	457.86	1186.58	476.31
16.649	0	0.04	0.03	0.03	1.81	0.03	0.03	1.6	0.36	0.36	96.37	26.88	0	89.5	0.23	80.22	0.36	0.04	1.42	0.54	0.69	2.2	0	0.36	0.13	3.16	0	0.01	0.66	0.72	0.1	0.14	0.56	0.18	0	0	-7.11	11.29	5.59	52.49	167.08	966.83	408.2	1230.74	688.22	1021.92	457.11	1188.13	474.2
16.683	0	0.04	0.03	0.03	1.66	0.03	0.04	1.43	0.46	0.46	96.69	22.5	0	75.82	0.15	77.41	0.46	0.05	1.69	0.75	0.59	2.67	0	0.39	0.12	3.47	0	0.01	0.53	0.77	0.09	0.16	0.53	0.09	0	0	-6.05	16.28	5.48	52.17	159.45	967.75	407.49	1230.91	688.73	1026.01	457.45	1184.85	471.42
16.716	0	0.04	0.03	0.03	1.7	0.03	0.04	1.47	0.51	0.51	96.61	23.57	0	87.21	0.09	78.11	0.51	0.06	1.58	0.7	0.6	2.84	0	0.39	0.11	3.49	0	0.02	0.58	0.77	0.1	0.18	0.52	0	0	0	-6.41	12.4	4.43	52.11	163.94	967.14	408.37	1233.13	692.44	1023.02	460.31	1186.63	470.8
16.75	0	0.03	0.02	0.03	2.03	0.03	0.03	1.85	0.53	0.59	95.94	32.49	0	90.02	0.08	83.5	0.59	0.08	1.77	0.81	0.75	3.17	0	0.33	0.09	3.47	0	0.03	0.73	1.03	0.1	0.29	0.53	0	0	0	-8.11	11	3.66	51.67	170.91	965.06	405.63	1237.87	695.07	1019.84	461.48	1190.67	466.73
16.783	0	0.04	0.03	0.03	1.84	0.03	0.03	1.64	0.56	0.7	96.32	27.53	0	75.51	0.06	80.46	0.7	0.07	1.84	0.67	0.82	3.21	0	0.28	0.08	3.76	0	0.03	0.83	1.11	0.1	0.2	0.56	0	0	0	-5.79	16.37	3.81	51.98	167.32	967.24	408.39	1238.11	696.51	1023.48	460.68	1190.19	474.96
16.816	0	0.04	0.03	0.03	1.63	0.03	0.04	1.41	0.6	0.7	96.75	22.23	0	74.01	0.05	76.81	0.7	0.07	1.87	0.9	1.05	3.94	0	0.25	0.08	3.99	0	0.03	0.94	1.19	0.09	0.62	0.6	0	0	0	-4.31	16.77	3.76	52.04	161.42	967.45	411.27	1236.61	699.07	1025.53	464.18	1186.48	476.41
16.85	0	0.03	0.02	0.03	2.11	0.03	0.03	1.96	0.61	0.68	95.77	35.33	0	71.44	0.05	84.65	0.68	0.09	1.84	0.74	0.99	4.67	0	0.22	0.08	4.46	0	0.03	1.16	1.3	0.11	0.14	0.61	0	0	0	-7.27	17.41	4.92	51.7	162.37	968.71	413.56	1234.44	696.01	1026.35	463.11	1187.88	479.56
16.883	0	0.04	0.02	0.03	2.09	0.03	0.03	1.94	0.67	0.75	95.82	34.85	0	66.28	0.06	84.03	0.75	0.08	1.77	0.67	0.88	4.46	0	0.2	0.07	5.34	0	0.02	1.52	1.64	0.12	0.46	0.67	0	0	0	-7.1	18.62	3.61	51.97	160.76	967.28	414.5	1234.15	696.7	1024.76	463.89	1184.35	483.26
16.916	0	0.04	0.03	0.03	1.83	0.03	0.03	1.64	0.7	0.72	96.34	28.01	0	62.88	0.05	79.96	0.72	0.07	1.57	0.49	0.86	4.44	0	0.2	0.06	5.48	0	0.01	1.62	1.62	0.12	1.01	0.7	0	0	0	-7.92	19.36	4.99	51.67	160.45	968.41	415.19	1232.6	695.27	1026.52	463.4	1185.85	482.35
16.95	0	0.04	0.02	0.03	1.97	0.03	0.03	1.83	0.69	0.69	96.06	31.92	0	68.26	0.07	82.17	0.69	0.07	1.47	0.38	0.72	3.51	0	0.15	0.06	4.84	0	0.01	1.73	2.05	0.13	0.08	0.79	0.02	0	0	-6.09	18.17	4.52	52	162.14	967.38	417.8	1232.52	699.36	1024.43	467.37	1185.57	485.29
16.983	0	0.04	0.02	0.03	1.91	0.03	0.03	1.75	0.7	0.7	96.18	30.4	0	68.03	0.07	81.22	0.7	0.07	1.65	0.35	0.67	3.4	0	0.14	0.06	4.85	0	0.02	1.81	2.02	0.14	0.27	0.84	0.1	0	0	-7.52	18.23	3.94	51.74	162.66	966.09	417.34	1231.74	698.73	1022.33	466.99	1184.1	484.06
17.016	0	0.04	0.03	0.03	1.65	0.03	0.04	1.47	0.72	0.72	96.71	23.58	0	69.69	0.1	76.28	0.72	0.05	1.68	0.33	0.51	3.14	0	0.13	0.06	6.36	0	0.02	2.42	2.57	0.14	0.24	0.91	0.16	0	0	-6.4	17.84	4.77	51.99	162.95	966.18	418.93	1230.17	699.14	1022.58	468.07	1184.53	486.11
17.05	0	0.04	0.03	0.03	1.42	0.03	0.04	1.21	0.76	0.76	97.16	17.8	0	68.24	0.1	71.34	0.76	0.05	1.44	0.3	0.34	2.14	0	0.09	0.05	6.51	0	0.01	2.96	2.9	0.12	0.2	0.88	0.09	0	0	-4.42	18.18	4.13	52.14	158.22	964.04	419.07	1227.02	700.29	1021.11	470.39	1178.81	483.15
17.083	0	0.04	0.03	0.03	1.48	0.03	0.04	1.27	0.65	0.65	97.04	19.64	0	71.87	0.08	72.72	0.65	0.06	1.68	0.22	0.45	2.51	0	0.09	0.05	6.38	0	0.01	3.08	2.74	0.11	0.11	0.94	0.04	0	0	-5.2	17.31	4.92	51.93	166.58	964.29	419.49	1228.26	701.09	1018.96	470.36	1184.95	484.35
17.117	0	0.05	0.04	0.03	1.15	0.03	0.04	0.91	0.54	0.54	97.69	12.04	0	71.86	0.05	64.94	0.54	0.05	1.51	0.23	0.45	1.59	0	0.07	0.04	5.14	0	0.01	3.65	2.39	0.11	0.51	0.97	0.01	0	0	-3.36	17.31	3.29	52.41	158.74	965.94	419.96	1226.25	698.44	1020.24	472.14	1178.62	482.75
17.15	0	0.05	0.04	0.03	1	0.03	0.05	0.75	0.45	0.45	98	9.11	0	81.56	0.04	60.47	0.45	0.05	1.53	0.19	0.45	1.6	0	0.07	0.05	4.51	0.01	0.01	4.24	2.05	0.12	0.19	1.09	0	0	0	-8.68	14.56	5.3	51.51	166.33	964.52	419.68	1227.84	699.21	1019.35	468.76	1185.01	483.62
17.183	0	0.05	0.04	0.03	0.9	0.03	0.05	0.65	0.39	0.39	98.21	7.18	0	65.3	0.04	57.36	0.39	0.05	1.87	0.17	0.54	1.79	0	0.08	0.06	4.82	0.01	0.02	4.13	1.99	0.12	0.22	1.14	0	0	0	-5.36	18.84	4.21	51.83	162.44	963.56	419.63	1229.19	702.7	1020.19	470.62	1181.96	485.44
17.217	0	0.06	0.05	0.03	0.67	0.03	0.06	0.45	0.32	0.32	98.65	3.92	0	57.78	0.03	48.39	0.32	0.04	1.73	0.17	0.51	1.23	0	0.06	0.06	6.81	0.01	0.02	5.12	1.99	0.14	0.47	1.38	0	0	0	-7.85	20.43	5.47	51.32	161.67	963.87	419.74	1229.27	701.68	1022.69	468.25	1183.3	486.67
17.25	0	0.07	0.06	0.03	0.61	0.03	0.06	0.4	0.35	0.35	98.78	3.13	0	60.59	0.04	45.29	0.35	0.04	1.78	0.17	0.57	1.06	0	0.06	0.06	8.1	0.01	0.02	5.35	1.97	0.14	0.48	1.41	0	0	0	-7.22	19.85	5.61	51.46	163.82	963.74	419.94	1229.26	702.14	1021.78	468.69	1184.55	487.19
17.283	0	0.07	0.06	0.03	0.57	0.03	0.06	0.36	0.4	0.4	98.86	2.7	0	62.59	0.04	43.22	0.4	0.05	1.77	0.17	0.75	1.05	0	0.05	0.05	10.94	0	0.02	5.49	1.79	0.14	0.44	1.45	0	0	0	-8.08	19.43	5.59	51.41	164.43	963.19	419.63	1229.16	701.89	1021.13	468.12	1184.5	486.8
17.317	0	0.07	0.06	0.03	0.61	0.03	0.06	0.39	0.35	0.35	98.78	3.19	0	73.9	0.04	45.25	0.35	0.04	1.73	0.17	0.65	1.04	0	0.04	0.05	11.47	0	0.01	5.6	1.59	0.16	0.41	1.43	0.03	0	0	-8.65	16.8	5.42	51.54	164.46	964.68	420.26	1229.37	700.69	1021.52	468.48	1184.97	486.7
17.35	0	0.07	0.07	0.03	0.5	0.03	0.07	0.3	0.38	0.38	99.01	1.93	0	78.96	0.05	38.94	0.38	0.03	1.66	0.19	0.52	1.3	0	0.04	0.06	10.69	0.01	0.02	5.47	1.51	0.16	0.28	1.46	0.06	0	0	-7.57	15.39	4.85	51.65	162.59	965.29	420.72	1230.32	702.37	1022.21	470.34	1184.06	485.83
17.383	0	0.07	0.06	0.03	0.58	0.03	0.06	0.36	0.34	0.34	98.85	2.74	0	86.11	0.07	43.8	0.34	0.04	1.64	0.15	0.39	1.35	0	0.04	0.07	10.44	0.01	0.02	5.13	1.41	0.16	0.13	1.65	0.07	0	0	-6	12.88	4.22	52.12	163.63	965.36	421.65	1231.21	704.61	1021.19	472.76	1184.24	486.48
17.417	0	0.06	0.04	0.03	0.85	0.03	0.05	0.59	0.37	0.37	98.3	6.67	0	66.65	0.1	55.63	0.37	0.05	1.43	0.18	0.26	1.35	0	0.04	0.06	9.93	0.01	0.03	4.86	1.33	0.16	1.02	1.59	0.13	0	0	-7.72	18.54	4.43	51.9	161.62	966.41	423.13	1228.8	700.55	1022.31	471.17	1182.75	490.64
17.45	0	0.05	0.04	0.03	1.1	0.03	0.04	0.83	0.36	0.36	97.79	11.82	0	62.87	0.12	63.74	0.36	0.05	1.32	0.19	0.42	1.72	0	0.04	0.05	10.22	0.01	0.04	4.58	1.31	0.16	0.27	1.58	0.16	0	0	-9.09	19.37	4.83	51.5	164.88	964.49	421.25	1232.36	703.48	1022.38	468.76	1185.68	491.61
17.484	0	0.04	0.03	0.03	1.36	0.03	0.04	1.08	0.31	0.31	97.28	18.3	0	68.93	0.11	70.17	0.31	0.04	1.24	0.16	0.63	1.72	0	0.03	0.04	11.73	0.01	0.02	4.55	1.17	0.17	0.42	1.53	0.23	0	0	-9.31	18.02	5.56	51.43	167.2	965.45	421.2	1231.37	702.19	1022.02	468.85	1187.99	489.12
17.517	0	0.04	0.03	0.03	1.58	0.03	0.04	1.32	0.31	0.31	96.83	24.39	0	77.28	0.11	75.22	0.31	0.04	1.37	0.17	0.7	1.37	0	0.03	0.04	10.95	0.01	0.03	4.03	1.07	0.17	1.71	1.57	0.18	0	0	-8.82	15.88	5.79	51.24	165.78	965.47	421.65	1232.38	705.5	1023.1	471.02	1188.18	486.26
17.55	0	0.03	0.02	0.03	2.04	0.03	0.03	1.83	0.38	0.38	95.92	37.32	0	87.05	0.11	83.18	0.38	0.03	1.79	0.2	0.87	1.13	0	0.04	0.05	10.44	0.01	0.04	3.7	1.03	0.17	0.72	1.59	0.08	0	0	-8.5	12.48	3.92	51.22	167.49	965.3	422.12	1235.08	709.41	1020.7	474.74	1187.93	483.96
17.584	0	0.03	0.02	0.03	2.18	0.03	0.03	2.01	0.42	0.42	95.63	41.28	0	82.19	0.12	85.49	0.42	0.04	2.49	0.21	0.68	0.87	0	0.04	0.06	12.48	0.01	0.08	3.46	1.06	0.23	0.29	1.79	0.12	0	0	-7.43	14.35	5.27	51.62	165.23	966.34	426.17	1232.31	708.43	1023.07	475.38	1187.39	492.7
17.617	0	0.03	0.02	0.03	2.17	0.03	0.03	1.99	0.47	0.47	95.67	40.86	0	67.75	0.09	85.18	0.47	0.05	2.73	0.2	0.66	0.79	0	0.04	0.05	11.06	0.01	0.09	3.56	1.11	0.23	0.5	1.83	0	0	0	-12.31	18.29	3.57	50.38	167.18	966.29	423.49	1236.13	708.51	1021.79	473.87	1188.51	486.3
17.65	0	0.03	0.02	0.03	1.92	0.04	0.03	1.72	0.58	0.58	96.17	33.75	0	63.16	0.16	81.31	0.58	0.04	3.11	0.39	0.56	1.16	0	0.03	0.04	13.43	0.02	0.08	3.64	1.36	0.25	6.75	1.96	0.03	0	0	-7.59	19.31	4.95	51.29	162.07	966.06	426.87	1234.68	710.19	1025.95	474.28	1186.09	499.25
17.684	0	0.04	0.03	0.03	1.19	0.03	0.04	0.94	1.07	1.07	97.62	12.78	0	69.58	0.16	66.66	1.07	0.03	2.68	0.43	0.44	0.88	0	0.03	0.05	13.03	0.03	0.12	2.77	1.27	0.28	17.76	1.76	0.02	0	0	-6.83	17.86	4.19	51.15	161.41	969.13	430.63	1231.3	707.94	1024.67	479.04	1184.91	498.45
17.717	0	0.07	0.06	0.03	0.57	0.03	0.06	0.37	1.49	1.14	98.85	2.3	0	89.3	0.17	44.44	1.49	0.03	1.81	0.72	0.41	0.56	0	0.02	0.05	12.04	0.03	0.08	2.22	1.14	0.28	7.19	1.65	0	0	0	-5.73	11.39	5.85	50.93	164.75	969.61	434.18	1232.98	713.96	1025.92	482.81	1189.61	501.42
17.751	0	0.09	0.09	0.02	0.32	0.03	0.09	0.17	1.67	0.89	99.37	0.58	0	88.91	0.16	26.38	1.87	0.03	1.1	1.03	0.25	0.19	0	0.02	0.04	7.15	0.05	0.1	1.7	0.89	0.28	2.28	1.67	0	0	0	-10.08	11.59	4.34	50.44	167.83	973.59	438.98	1232.77	710.26	1024.58	485.08	1191	506.83
17.784	0	0.11	0.12	0.02	0.21	0.03	0.1	0.11	1.76	0.62	99.57	0.33	0	92.3	0.15	15.19	1.77	0.03	0.91	1.11	0.2	0.13	0	0.02	0.04	5.24	0.09	0.13	1.27	0.62	0.3	0.92	1.76	0	0	0	-12.53	9.58	4.53	50.13	167.16	973.89	438.97	1233.44	708.31	1025.91	482.45	1190.87	509.52
17.817	0	0.12	0.15	0.02	0.16	0.03	0.12	0.08	1.77	0.55	99.67	0.33	0	94.37	0.14	7.04	1.83	0.02	0.72	1.14	0.18	0.09	0	0.02	0.03	4.22	0.11	0.07	1.1	0.55	0.29	0.97	1.77	0	0	0	-5.98	7.91	7.65	50.49	170.73	976.47	445.27	1232.74	716.12	1028.95	490.44	1198.07	513.8
17.851	0	0.12	0.15	0.02	0.15	0.03	0.12	0.07	1.72	0.5	99.69	0.33	0	94.75	0.11	4.54	1.72	0.02	0.9	1.14	0.15	0.13	0	0.01	0.02	3.19	0.13	0.04	0.83	0.5	0.32	2.59	2.06	0	0	0	-8.96	7.54	7.41	50.09	163.01	974.48	441.78	1237.18	716.68	1033.94	484.45	1193.94	515.58
17.884	0	0.13	0.17	0.02	0.14	0.03	0.13	0.06	2.01	0.45	99.66	0.33	0	98.48	0.1	2.03	2.52	0.01	0.92	1.47	0.19	0.13	0	0.01	0.02	3.12	0.16	0.04	0.7	0.45	0.37	4.75	2.01	0	0	0	-8.93	1.16	5.52	49.55	169.12	976.63	444.67	1240.43	721.97	1030.4	491.57	1198.25	512.28
17.917	0	0.13	0.17	0.02	0.14	0.03	0.13	0.06	2.16	0.42	99.67	0.33	0	90.19	0.07	1.9	2.52	0.01	1.25	1.13	0.2	0.22	0	0.01	0.02	3.05	0.18	0.02	0.65	0.42	0.38	3.84	2.16	0	0	0	-10.78	10.91	6.71	49.37	162.49	977.03	446.98	1237.77	720.07	1034.73	490.2	1194.88	517.72
17.951	0	0.14	0.17	0.02	0.14	0.04	0.14	0.06	2.62	0.3	99.67	0.33	0	95.47	0.06	1.82	3.73	0.01	1.8	1.34	0.23	0.27	0	0.01	0.01	2.19	0.2	0.03	0.51	0.3	0.39	6.08	2.62	0	0	0	-12.99	6.76	8.17	49.3	166.12	974.92	442.09	1236.89	715.46	1033.4	483.53	1196.85	513.21
17.984	0	0.14	0.16	0.02	0.14	0.04	0.14	0.06	2.92	0.28	99.67	0.33	0	98.19	0.06	1.86	4.09	0.01	1.79	1.45	0.21	0.25	0	0.01	0.01	2.09	0.25	0.05	0.48	0.28	0.4	2.57	2.92	0	0	0	-3.44	2.03	7.24	50.52	169.81	975.99	445.89	1239.63	724.25	1031.99	492.13	1199.74	518.54
18.017	0	0.14	0.16	0.02	0.14	0.04	0.14	0.06	3.4	0.25	99.68	0.33	0	91.91	0.06	2.06	5.05	0.01	2.15	1.46	0.16	0.28	0	0	0.02	1.52	0.26	0.05	0.42	0.25	0.41	5.2	3.4	0	0	0	-7.15	9.85	6.54	49.87	165.48	974.47	444.32	1237.56	721.9	1031.45	490.37	1195.16	514.56
18.051	0	0.15	0.17	0.02	0.14	0.04	0.15	0.06	3.53	0.2	99.67	0.33	0	97.1	0.05	1.65	6.17	0.01	2.12	1.86	0.26	0.36	0	0	0.02	1.26	0.21	0.06	0.35	0.2	0.43	9.71	3.53	0	0	0	-1.04	4.45	8.36	51.12	167.58	979.35	445.48	1241.76	723.3	1037.53	490.96	1202.5	520.43
18.084	0	0.15	0.16	0.02	0.14	0.04	0.15	0.06	3.74	0.21	99.68	0.33	0	97.01	0.07	2.39	6.28	0.01	2.19	2.12	0.26	0.42	0	0	0.02	1.23	0.22	0.07	0.31	0.21	0.39	0.94	3.74	0	0	0	-7.31	4.61	7.28	49.85	167.43	981.33	447.94	1243.73	723.27	1038.11	491.95	1203.08	520.61
18.118	0	0.17	0.17	0.02	0.15	0.04	0.16	0.06	4.09	0.13	99.66	0.33	0	95.6	0.07	1.55	8.93	0	2.3	3.11	0.36	0.46	0	0	0.02	0.94	0.26	0.08	0.21	0.13	0.37	18.89	4.09	0	0	0	-8.76	6.61	7.1	49.67	170	977.34	443.28	1242.59	721.99	1034.03	488.38	1202.01	514.53
18.151	0	0.17	0.16	0.02	0.15	0.05	0.16	0.06	4.68	0.1	99.67	0.33	0	94.5	0.08	1.51	9.01	0.01	2.3	2.96	0.36	0.39	0	0	0.02	0.75	0.28	0.07	0.16	0.1	0.37	15.83	4.68	0	0	0	-6.76	7.78	5.45	49.97	171.8	976.92	442.42	1243.79	723.32	1031.27	490.15	1201.49	513.39
18.184	0	0.16	0.16	0.02	0.14	0.05	0.16	0.06	4.95	0.12	99.68	0.33	0	90.01	0.07	1.08	8.01	0.01	2.73	2.75	0.23	0.32	0	0	0.02	0.73	0.25	0.06	0.17	0.12	0.36	2.08	4.95	0	0	0	-9.91	11.01	6.01	49.18	169.26	971.83	439.47	1244.1	726.47	1030.89	487.21	1198.69	509.43
18.218	0	0.13	0.13	0.02	0.12	0.06	0.13	0.06	5.17	0.12	99.74	0.33	0	89.7	0.07	1.53	5.17	0.01	2.57	2.02	0.22	0.3	0	0	0.02	0.65	0.18	0.05	0.2	0.12	0.32	0.53	6.53	0	0	0	-12.13	11.18	4.64	48.73	171.86	973.46	438.24	1247.42	726.15	1030.14	487.17	1200.96	505.99
18.251	0	0.12	0.12	0.02	0.13	0.06	0.12	0.06	4.72	0.13	99.75	0.33	0	92.99	0.05	2.54	4.72	0.01	2.62	1.51	0.35	0.43	0	0	0.02	0.63	0.15	0.04	0.21	0.13	0.27	0.12	6.58	0	0	0	-8.6	9.07	3.54	49.47	169.87	973.32	437.99	1245.28	726.16	1028.11	490.3	1197.54	502.41
18.284	0	0.12	0.11	0.02	0.13	0.06	0.12	0.06	4.24	0.15	99.75	0.33	0.48	93.16	0.04	3.65	4.24	0.01	2.99	1.49	0.41	0.58	0	0	0.01	0.61	0.1	0.06	0.21	0.15	0.24	0.07	7.16	0	0	0	-10.21	8.94	3.53	49.1	170.7	970.5	435.45	1245.23	726.19	1026.23	487.83	1196.53	499.55
18.318	0	0.1	0.1	0.02	0.14	0.07	0.1	0.08	3.98	0.23	99.73	0.33	1.61	91.42	0.04	7.32	3.98	0.02	2.63	0.87	0.49	0.61	0	0	0.01	0.55	0.08	0.06	0.23	0.23	0.23	0.08	8.27	0	0	0	-8.95	10.17	5.43	49.14	166	969.4	434.05	1245.83	728.42	1030.84	485.65	1196.27	499.38
18.351	0	0.11	0.1	0.02	0.13	0.07	0.11	0.07	4.58	0.27	99.73	0.33	1.35	90.22	0.02	6	4.58	0.02	2.98	0.83	0.66	0.76	0	0	0.02	0.63	0.1	0.12	0.24	0.27	0.24	0.02	8.27	0	0	0	-9.46	10.89	3.63	49.47	162.63	972.86	437.84	1240.96	722.69	1029.32	489.37	1191.62	499.72
18.384	0	0.09	0.08	0.02	0.18	0.07	0.1	0.1	4.95	0.33	99.65	0.33	1.23	82.69	0.02	14.09	4.95	0.05	3.53	0.63	0.67	0.69	0	0	0.02	0.86	0.07	0.14	0.26	0.33	0.23	0.05	8.13	0	0	0	-7.79	14.18	6.04	50.22	167.63	970.09	434.1	1237.16	717.34	1027.36	482.67	1193.91	501.66
18.418	0	0.06	0.05	0.02	0.33	0.08	0.07	0.23	3.69	0.45	99.34	0.92	2.38	88.12	0.02	34.17	3.69	0.07	3.39	0.43	0.5	0.68	0	0.01	0.02	0.74	0.07	0.15	0.29	0.45	0.22	0.08	8.58	0	0	0	-12.13	11.98	5.05	49.62	173.82	967.91	430.72	1239.52	716.86	1022.98	479.82	1196	496.55
18.451	0	0.05	0.03	0.02	0.54	0.07	0.05	0.43	3.39	0.49	98.92	2.8	2.09	92.09	0.01	48.87	3.39	0.1	3.61	0.36	0.57	0.98	0	0.01	0.02	0.73	0.06	0.12	0.32	0.49	0.2	0.04	8.09	0	0	0	-10.61	9.72	4.65	49.83	170.79	965.73	425.96	1243.78	719.9	1024.77	476.99	1194.81	492.97
18.485	0	0.05	0.04	0.02	0.51	0.07	0.05	0.41	2.64	0.73	98.98	2.44	1.71	90.35	0.02	47.1	2.64	0.13	2.63	0.34	0.49	0.82	0	0.01	0.03	0.73	0.06	0.08	0.35	0.73	0.18	0.08	7.71	0	0	0	-7.78	10.82	5.23	50.08	168.41	965.18	429.26	1242.64	724.69	1025.8	481.38	1193.59	495.94
18.518	0	0.05	0.03	0.02	0.55	0.06	0.05	0.45	2.07	0.89	98.9	2.98	1.66	89.24	0.02	49.61	2.07	0.11	2.43	0.25	0.4	0.61	0	0.01	0.03	0.72	0.06	0.09	0.39	0.89	0.17	0.02	7.42	0	0	0	-8.06	11.42	5.18	50.09	165.33	964.81	430.6	1240.46	723.2	1026.08	481.26	1190.47	498.81
18.551	0	0.04	0.03	0.02	0.7	0.06	0.04	0.61	1.88	0.99	98.59	5.2	1.12	82.79	0.02	56.8	1.88	0.09	1.97	0.16	0.44	0.54	0	0.01	0.03	0.7	0.07	0.09	0.41	0.99	0.18	0.08	7.01	0	0	0	-8.24	14.14	5.49	50.04	165.11	963.35	430.08	1238.72	722.48	1025.17	480.33	1189.27	498.6
18.585	0	0.04	0.02	0.02	0.8	0.06	0.04	0.75	1.29	1.29	98.4	7.38	1.64	85.66	0.03	61.34	1.29	0.09	1.77	0.15	0.39	0.5	0	0.01	0.04	0.67	0.07	0.13	0.51	1.39	0.19	0.15	7.28	0	0	0	-9.65	13.06	5.57	49.8	162.27	962.37	429.9	1237.26	721.62	1025.27	479.61	1186.59	497.22
18.618	0	0.03	0.02	0.02	1.07	0.06	0.03	1.06	1.53	1.53	97.87	13.2	1.15	88.51	0.05	69.38	1.53	0.1	2	0.14	0.36	0.55	0	0.01	0.03	0.83	0.05	0.13	0.51	1.56	0.17	0.03	6.84	0	0	0	-13.7	11.79	4.3	49.57	170.7	960.26	423.3	1240.27	718.6	1019.89	474.15	1189.98	488.58
18.651	0	0.04	0.02	0.02	0.91	0.06	0.04	0.89	1.13	1.13	98.18	9.42	1.11	85.92	0.07	64.55	1.13	0.1	2.08	0.11	0.42	0.66	0	0.02	0.03	0.81	0.06	0.14	0.63	2.07	0.18	0.04	6.6	0	0	0	-6.5	12.96	4.35	50.35	162.33	961.8	429.29	1236.78	722.94	1022.93	482.17	1184.78	494.69
18.685	0	0.04	0.03	0.02	0.86	0.05	0.04	0.83	1.04	1.04	98.27	7.94	0.11	90.71	0.07	62.01	1.04	0.13	2.21	0.11	0.57	0.8	0	0.03	0.03	0.84	0.04	0.13	0.82	2.91	0.17	0.05	5.62	0	0	0	-11.96	10.6	3.75	49.78	173.23	960.42	425.11	1239.49	720.35	1017.45	477.88	1190.34	488.86
18.718	0	0.04	0.03	0.02	0.79	0.05	0.04	0.76	0.98	0.98	98.41	6.7	0.49	85.32	0.07	59.76	0.98	0.12	2.73	0.14	0.65	0.71	0	0.03	0.04	0.79	0.05	0.11	0.79	3.15	0.16	0.22	5.78	0	0	0	-8.21	13.2	2.9	50.12	162.65	963.87	429.96	1240.25	723.97	1023.64	483.54	1185.93	494.44
18.752	0	0.04	0.02	0.02	1.04	0.05	0.04	1.11	1.1	1.1	97.77	11.98	0.56	66.74	0.12	67.52	1.1	0.09	3.41	0.2	0.62	1.05	0	0.03	0.04	0.85	0.04	0.1	0.99	4.59	0.2	6.25	5.63	0	0	0	-6.69	18.52	5.62	50.51	154.84	963.3	433.02	1234.19	722.04	1028.07	482.76	1181.86	500.84
18.785	0	0.04	0.02	0.02	1.16	0.05	0.04	1.29	0.95	0.95	97.43	15.08	0.38	88.5	0.15	70.79	0.95	0.1	3.4	0.24	0.66	0.71	0	0.03	0.04	1.06	0.04	0.12	1.04	4.81	0.22	1.44	5.41	0	0	0	-3.8	11.79	6.51	51.92	162.27	964.75	435.57	1232.82	720.45	1025.72	483.92	1186.28	507.41
18.818	0	0.04	0.03	0.02	0.98	0.05	0.04	1	1.05	1.05	97.99	10.16	0.5	88.45	0.17	65.16	1.05	0.09	3.9	0.3	0.45	0.45	0	0.03	0.04	1.17	0.04	0.12	1.04	4.41	0.23	1	5.29	0	0	0	-10.13	11.82	4.48	50.11	160.4	966.02	437.66	1231.33	719.25	1023.34	487.3	1183.23	500.01
18.852	0	0.03	0.02	0.02	1.3	0.05	0.03	1.41	0.88	0.88	97.19	18.06	0	91.3	0.21	73.2	0.88	0.09	2.91	0.35	0.29	0.3	0	0.02	0.04	1.37	0.05	0.15	1.32	4.49	0.27	0.8	4.76	0	0	0	-8.92	10.24	5.6	51.02	168.23	966.89	437.56	1231.23	715.43	1021.96	483.99	1188.57	507.21
18.885	0	0.03	0.02	0.02	1.57	0.05	0.03	1.74	0.98	0.98	96.53	25.58	0	87.31	0.19	78.67	0.98	0.1	2.24	0.3	0.29	0.29	0	0.02	0.04	1.31	0.05	0.12	1.37	4.18	0.26	0.26	4.54	0	0	0	-11.1	12.36	5.09	50.47	169.46	967.46	436.17	1232.58	714.24	1021.7	482.7	1189.73	504.63
18.918	0	0.03	0.02	0.02	1.99	0.04	0.03	2.31	0.95	0.95	95.38	37.51	0	88.76	0.24	85.55	0.95	0.1	2.19	0.31	0.24	0.4	0	0.02	0.03	1.31	0.04	0.08	1.43	4.22	0.27	0.16	4.36	0	0	0	-11.18	11.67	5.79	50.35	170.06	967.55	434.42	1232.98	713.83	1022.44	481.34	1191.33	501.23
18.952	0	0.03	0.02	0.02	2.06	0.04	0.03	2.38	1.23	1.23	95.25	38.36	0	86.89	0.29	85.97	1.23	0.08	2.2	0.4	0.28	0.64	0	0.02	0.03	1.55	0.04	0.09	1.46	4.49	0.25	0.22	3.92	0	0	0	-8.97	12.54	3.49	50.79	173.94	965.41	431.22	1232.97	713.72	1016.15	482.56	1189.6	495.66
18.985	0	0.03	0.02	0.02	2.06	0.04	0.03	2.35	1.43	1.43	95.31	37.67	0	94.97	0.28	85.58	1.43	0.11	2.67	0.38	0.5	0.85	0	0.02	0.03	1.62	0.03	0.05	1.48	4.54	0.21	0.12	3.63	0	0	0	-10.79	7.3	4.38	50.25	163.7	967.75	432.58	1233.95	715.05	1023.56	482.95	1186.92	493.53
19.018	0	0.03	0.02	0.02	2.14	0.04	0.03	2.4	1.49	1.49	95.19	38.73	0	79.93	0.2	86.15	1.49	0.16	2.59	0.28	0.46	0.52	0	0.02	0.03	1.52	0.04	0.06	1.47	4.61	0.2	0.09	3.15	0	0	0	-6.53	15.09	6.64	50.93	169.68	963.12	431.68	1228.44	713.76	1019.35	481.05	1188.16	498.26
19.052	0	0.03	0.02	0.02	2.19	0.04	0.03	2.41	2.36	2.36	95.19	38.29	0	86.75	0.16	85.7	2.36	0.23	2.7	0.35	0.61	0.77	0	0.02	0.03	1.8	0.03	0.07	1.69	5.04	0.18	0.05	2.74	0	0	0	-8.07	12.61	5.24	50.69	164.77	961.98	432.19	1230.04	717.59	1019.68	482.67	1183.88	496.3
19.085	0	0.03	0.02	0.02	2.47	0.04	0.03	2.77	2.24	2.24	94.45	45.42	0	90.44	0.14	89.46	2.24	0.27	2.8	0.32	0.48	0.58	0	0.02	0.03	1.62	0.03	0.07	1.59	4.77	0.17	0.07	2.67	0	0	0	-10.75	10.77	4.03	50.56	169.6	960.2	431.75	1228.13	714.28	1013.91	481.54	1182.86	496.35
19.119	0	0.03	0.02	0.02	2.43	0.04	0.03	2.66	1.93	1.93	94.68	44.48	0	83.59	0.14	89.02	1.93	0.23	2.95	0.34	0.36	0.96	0	0.02	0.03	1.32	0.03	0.11	1.55	4.2	0.18	0.47	2.58	0	0	0	-6.47	13.86	7.29	51.11	160.93	960.43	435.01	1226.02	717.7	1021.72	482.59	1181.31	503.37
19.152	0	0.03	0.02	0.03	2	0.04	0.03	2.02	2.43	2.43	95.96	32.49	0	90.15	0.13	82.73	2.43	0.19	2.82	0.37	0.44	1.1	0	0.02	0.03	1.46	0.03	0.08	1.5	3.76	0.18	1	2.46	0	0	0	-7.32	10.93	6.1	50.93	161.66	961.25	439.97	1225.78	721.63	1019.74	488.87	1180.61	504.95
19.185	0	0.04	0.02	0.02	1.63	0.04	0.04	1.55	2.36	2.36	96.74	22.62	0	84.49	0.14	76.6	2.36	0.17	2.61	0.5	0.3	0.75	0	0.02	0.02	1.58	0.03	0.08	1.43	3.53	0.18	4.79	2.55	0	0	0	-7.71	13.52	6.95	50.93	159.87	959.49	440.89	1224	721.06	1020.42	487.15	1178.6	510.34
19.219	0	0.04	0.03	0.02	1.31	0.03	0.04	1.13	2.4	2.68	97.38	14.26	0	87.28	0.22	69.49	2.68	0.12	1.91	0.52	0.28	0.57	0	0.01	0.02	1.73	0.03	0.04	1.53	2.76	0.2	4.44	2.4	0	0	0	-10.6	12.37	8.8	50.79	168.27	962.11	438.38	1225.93	714.11	1022.07	479.77	1186.88	513.69
19.252	0	0.05	0.04	0.02	1.01	0.03	0.05	0.78	2.35	2.13	97.99	7.77	0	90.52	0.29	61.23	2.89	0.09	1.64	0.58	0.22	0.26	0	0.01	0.02	1.6	0.05	0.05	1.32	2.13	0.21	1.25	2.35	0	0	0	-9.59	10.72	5.1	50.74	161.23	966.56	445.36	1222.59	714.73	1019.96	490.92	1179.89	511.28
19.285	0	0.06	0.05	0.02	0.65	0.03	0.06	0.45	2.27	1.67	98.71	2.85	0	95.22	0.29	48.33	2.45	0.06	1.3	0.56	0.16	0.14	0	0.01	0.02	1.54	0.06	0.05	1.1	1.67	0.21	1.93	2.27	0	0	0	-10.77	7.04	7.68	50.73	171.57	963.99	439.75	1227.72	714.26	1020.54	481.52	1188.91	514.5
19.319	0	0.08	0.08	0.02	0.37	0.03	0.08	0.21	2.02	1.32	99.27	0.75	0	95.12	0.3	30.69	2.72	0.03	1.01	0.53	0.11	0.07	0	0.01	0.01	1.12	0.09	0.06	0.98	1.32	0.18	29.01	2.02	0	0	0	-6.79	7.14	5.44	51.19	169.67	964.4	439.39	1225.93	713.37	1017.26	484.99	1184.85	511.45
19.352	0	0.1	0.11	0.02	0.23	0.03	0.1	0.12	2.08	1.1	99.54	0.33	0	92.41	0.3	17.29	2.53	0.03	0.99	0.6	0.11	0.08	0	0	0.01	1.07	0.12	0.07	0.87	1.1	0.2	1.12	2.08	0	0	0	-8.57	9.5	8.56	50.77	171.02	961.57	440.44	1224.94	716.44	1019.4	483.09	1187.42	514.96
19.385	0	0.12	0.15	0.02	0.16	0.03	0.12	0.08	2.06	0.86	99.67	0.33	0	96.22	0.26	6.49	3.11	0.03	0.86	0.74	0.14	0.11	0	0	0.01	0.99	0.14	0.06	0.8	0.86	0.17	4.73	2.06	0	0	0	-8.27	5.82	5.65	50.83	163.25	963.12	441.9	1223.67	715.29	1018.6	486.96	1179.94	511.87
19.419	0	0.13	0.16	0.02	0.16	0.03	0.13	0.07	2.02	0.65	99.68	0.33	0	91.65	0.24	4.63	3.83	0.02	1.03	0.8	0.14	0.15	0	0	0.01	0.79	0.2	0.05	0.62	0.65	0.17	5.27	2.02	0	0	0	-9.01	10.02	7.89	50.54	174.52	961.36	442.8	1226.05	720.37	1017.19	486.71	1189.24	515.98
19.452	0	0.13	0.17	0.02	0.15	0.03	0.13	0.07	2.15	0.64	99.67	0.33	0	97.44	0.16	3.19	3.54	0.01	1.32	0.69	0.18	0.24	0	0	0.01	0.63	0.27	0.04	0.56	0.64	0.17	2.33	2.15	0	0	0	-3.67	3.81	6.59	51.31	164.19	962.31	442.65	1229.49	724.67	1021.96	489.3	1183.86	516.64
19.486	0	0.14	0.17	0.02	0.14	0.04	0.14	0.06	2.52	0.44	99.66	0.33	0	96.89	0.09	1.71	4.19	0.01	2.93	0.98	0.43	0.63	0	0	0.01	0.53	0.38	0.05	0.46	0.44	0.23	15.3	2.52	0	0	0	-1.94	4.8	4.66	51.57	169.65	965.26	443.98	1232.53	726.94	1019.54	494.19	1187.85	515.44
19.519	0	0.14	0.17	0.02	0.14	0.04	0.14	0.06	2.99	0.41	99.67	0.33	0	94.04	0.07	1.53	4.56	0.01	2.83	1.26	0.39	0.76	0	0	0.01	0.61	0.43	0.05	0.44	0.41	0.26	8.15	2.99	0	0	0	-5.81	8.2	2.62	50.81	168.33	962.56	444.19	1231.79	727.17	1015.83	494.8	1182.99	514.62
19.552	0	0.15	0.17	0.02	0.14	0.04	0.15	0.06	3.09	0.42	99.67	0.33	0	82.42	0.11	1.69	5.2	0.01	3.22	1.84	0.33	0.69	0	0	0.01	0.55	0.43	0.09	0.4	0.42	0.27	13.37	3.09	0	0	0	-7.25	14.27	5.47	50.37	169.08	960.46	446.26	1227.85	728.25	1016.7	494	1184.16	517.32
19.586	0	0.15	0.16	0.02	0.15	0.04	0.15	0.06	3.59	0.3	99.68	0.33	0	89	0.18	2.81	6.01	0.01	3.99	2.67	0.31	0.82	0	0	0.01	0.59	0.45	0.13	0.33	0.3	0.32	5.6	3.59	0	0	0	-10.1	11.55	6.3	50.05	168.32	959.96	447.35	1225.36	726.62	1016.5	493.38	1183.23	516.51
19.619	0	0.15	0.16	0.02	0.15	0.04	0.14	0.07	3.5	0.26	99.69	0.33	0	85.63	0.24	3.78	5.98	0.01	2.68	2.77	0.17	0.36	0	0	0.02	0.66	0.36	0.09	0.29	0.26	0.32	7.7	3.5	0	0	0	-7.99	13.08	8.16	50.4	162.06	959.83	448.73	1222.13	725.92	1020.4	493.17	1180.3	519.57
19.652	0	0.15	0.16	0.02	0.17	0.04	0.15	0.07	3.5	0.23	99.67	0.33	0	90.87	0.19	5.38	7.25	0.01	2.66	3.09	0.18	0.25	0	0	0.02	0.76	0.29	0.07	0.25	0.23	0.33	11.95	3.5	0	0	0	-9.23	10.51	8.24	50.65	164.51	956.91	448.27	1216.42	720.37	1015.25	490.39	1176.9	520.95
19.686	0	0.15	0.15	0.02	0.18	0.04	0.15	0.08	3.66	0.2	99.64	0.33	0	88.43	0.2	7.23	7.74	0.01	2.59	3.02	0.25	0.23	0	0	0.02	0.65	0.3	0.05	0.2	0.18	0.32	26.94	3.66	0	0	0	-10.65	11.83	8.06	50.54	169.32	955.55	442.41	1220.12	718.95	1014.25	484.7	1180.49	516.84
19.719	0	0.16	0.16	0.02	0.17	0.04	0.15	0.07	3.67	0.22	99.66	0.33	0	94.9	0.22	5.71	8.32	0.01	2.09	3.41	0.29	0.19	0	0	0.02	0.67	0.27	0.03	0.19	0.17	0.3	37.54	3.67	0	0	0	-9.85	7.38	7.83	50.68	173	956.61	440.26	1222.58	718.03	1013.72	483.18	1183.79	514.89
19.753	0	0.16	0.15	0.02	0.21	0.04	0.16	0.08	3.59	0.33	99.59	0.33	0	83.04	0.33	9.47	10.38	0.01	2.25	2.83	0.44	0.21	0	0	0.01	0.64	0.17	0.01	0.16	0.15	0.25	2.05	3.59	0	0	0	-13.85	14.06	8.52	50.12	170.56	956.5	439.85	1220.32	714.19	1015.23	480.17	1182.28	514.57
19.786	0	0.14	0.14	0.02	0.22	0.04	0.15	0.09	3.6	0.27	99.56	0.33	0	80.17	0.27	11.9	10.16	0.01	1.95	1.91	0.43	0.21	0	0	0.02	0.58	0.16	0.02	0.16	0.15	0.26	1.3	3.6	0	0	0	-8.96	15.02	5.14	50.51	162.39	955.23	440.57	1216.25	716.72	1010.71	488.14	1172.12	505.96
19.819	0	0.14	0.15	0.02	0.21	0.04	0.15	0.09	3.34	0.16	99.57	0.33	0	89.44	0.16	11.05	9.92	0.01	1.45	1.58	0.35	0.16	0	0	0.01	0.6	0.11	0.01	0.15	0.16	0.22	0.46	3.34	0	0	0	-14.69	11.32	5.88	50.57	169.38	950.46	434.68	1212.67	706.93	1004.68	477.2	1171.73	505.2
19.853	0	0.14	0.15	0.02	0.21	0.04	0.15	0.09	3.65	0.22	99.58	0.33	0	89.22	0.08	10.38	10.05	0.01	1.53	1.02	0.29	0.14	0	0	0.01	0.67	0.09	0.02	0.16	0.22	0.2	0.59	3.65	0	0	0	-9.03	11.44	8.07	50.89	168.93	950.19	438.32	1212.56	715.41	1007.33	483.3	1174.54	507.32
19.886	0	0.14	0.14	0.02	0.18	0.04	0.14	0.08	4.09	0.28	99.63	0.33	0	78.08	0.05	8.54	8.15	0.01	2.08	1.06	0.22	0.16	0	0	0.01	0.71	0.08	0.03	0.14	0.28	0.2	0.38	4.09	0	0	0	-11.85	15.65	6.31	50.74	174.75	946.29	433.17	1215.66	715.17	1002.35	478.57	1175.08	505.06
19.919	0	0.13	0.13	0.02	0.18	0.04	0.13	0.08	4.25	0.31	99.65	0.33	0	87.15	0.05	8.75	6.69	0.01	2.42	0.72	0.24	0.16	0	0	0.01	0.75	0.1	0.04	0.14	0.31	0.18	0.16	4.25	0	0	0	-12.28	12.43	6.76	50.39	170.91	945.35	435.23	1216.97	720.44	1004.56	481.07	1173.7	505.68
19.953	0	0.13	0.13	0.02	0.19	0.05	0.14	0.08	4.37	0.36	99.63	0.33	0	86.39	0.05	9.85	7.68	0.01	2.87	0.69	0.4	0.21	0	0	0.01	1.19	0.09	0.07	0.17	0.36	0.17	0.43	4.37	0	0	0	-15.02	12.76	5.38	50.04	174.14	947.31	436.06	1218.84	719.85	1002.95	482.43	1175.74	504.13
19.986	0	0.12	0.12	0.02	0.2	0.05	0.13	0.09	4.43	0.4	99.61	0.33	0	82.43	0.05	11.94	7	0.02	3.1	0.7	0.63	0.31	0	0	0.01	1.32	0.1	0.09	0.19	0.4	0.17	0.14	4.43	0	0	0	-14.51	14.27	7.16	50.62	172.38	944.77	429.05	1219.91	714.79	1006.5	471.62	1175.42	506.03
20.019	0	0.1	0.11	0.02	0.19	0.05	0.11	0.1	4.23	0.5	99.62	0.33	0	86.19	0.03	13.35	4.23	0.01	2.96	0.44	0.84	0.36	0	0	0.01	1.18	0.15	0.14	0.19	0.5	0.16	0.49	4.42	0	0	0	-11.5	12.84	5.23	50.77	172.51	944.81	426.37	1219.18	715.3	1002.31	475.21	1173.72	494.71
20.053	0	0.1	0.11	0.02	0.17	0.05	0.11	0.09	3.04	0.53	99.65	0.33	0	88.11	0.03	11.49	3.04	0.01	3.01	0.51	1.1	0.35	0	0	0.02	1.55	0.14	0.1	0.21	0.53	0.14	3.41	4.32	0	0	0	-4.51	11.99	7.18	52.06	168.49	944.04	427.43	1213.78	714.85	1003.72	476.67	1170.92	497.47
20.086	0	0.1	0.11	0.02	0.18	0.05	0.1	0.1	2.63	0.58	99.63	0.33	0	82.1	0.02	13.42	2.63	0.02	2.98	0.37	0.95	0.46	0	0	0.02	1.54	0.17	0.11	0.23	0.58	0.13	1.07	4.18	0	0	0	-12.61	14.38	5.9	50.89	178.09	943.23	424.07	1216.6	711.75	998.65	472.37	1175.7	491.58
20.12	0	0.09	0.1	0.02	0.2	0.04	0.09	0.11	1.81	0.73	99.61	0.33	0	78.74	0.02	16.04	1.81	0.02	2.05	0.34	1.01	0.54	0	0	0.02	1.47	0.13	0.03	0.29	0.73	0.1	0.16	4.14	0	0	0	-3.52	15.45	8.57	52.49	170.47	938.08	419.43	1210.3	708.59	1000.79	466.69	1168.78	495.65
20.153	0	0.08	0.08	0.02	0.27	0.04	0.08	0.16	1.34	0.8	99.46	0.5	0	75.87	0.02	25.43	1.34	0.02	1.51	0.27	1	0.61	0	0	0.03	1.34	0.1	0.03	0.36	0.8	0.1	2.88	3.81	0	0	0	-4.67	16.27	7.49	52.37	167.5	937.89	421.75	1207.04	708.67	998.51	470.44	1164.56	492.45
20.186	0	0.08	0.07	0.02	0.29	0.04	0.07	0.18	1.16	0.77	99.42	0.6	0	79.58	0.01	28.03	1.16	0.02	1.39	0.25	0.96	1.18	0	0	0.03	1.28	0.07	0.02	0.43	0.77	0.09	0.42	3.75	0	0	0	-5.82	15.2	7.23	52.51	172.96	935.47	423.6	1204.65	709.86	993.16	472.37	1164.83	493.48
20.22	0	0.08	0.08	0.03	0.3	0.04	0.07	0.19	0.82	0.82	99.41	0.62	0	79.72	0.01	28.24	0.82	0.02	1.48	0.23	1.11	2.37	0	0	0.03	1.32	0.06	0.01	0.63	1.21	0.07	0.15	3.4	0	0	0	-13.47	15.16	7.4	51.63	171.25	933.85	416.51	1210.78	706.38	996.96	461.24	1165.67	490.66
20.253	0	0.06	0.06	0.03	0.42	0.04	0.06	0.29	0.72	0.72	99.17	1.28	0	73.62	0.01	38.48	0.72	0.02	1.51	0.19	1.05	1.75	0	0	0.03	1.31	0.03	0.01	0.71	1.34	0.07	3.34	3.28	0	0	0	-6.17	16.87	4.83	52.23	166.75	934.68	416.97	1208.59	709.02	994.13	469.05	1160.2	484.08
20.286	0	0.06	0.05	0.03	0.53	0.04	0.06	0.4	0.57	0.57	98.93	2.29	0	85.33	0.01	45.66	0.57	0.02	1.57	0.26	0.87	2.09	0	0	0.02	1.43	0.02	0.01	0.96	1.93	0.07	3.15	3.11	0	0	0	-3.9	13.2	4.43	52.76	165.55	936.03	416.87	1205.24	704.3	992.91	469.27	1157.87	483.24
20.32	0	0.04	0.03	0.03	0.9	0.04	0.04	0.78	0.49	0.49	98.2	7.7	0	73.86	0.01	61.05	0.49	0.02	1.56	0.29	0.6	1.73	0	0.01	0.02	1.54	0.01	0.01	1.37	2.56	0.06	0.41	3.02	0	0	0	-5.07	16.81	6.7	52.73	168.91	934.06	419.02	1200.65	703.33	991.56	468.4	1159.43	487.11
20.353	0	0.05	0.04	0.02	0.83	0.04	0.05	0.7	0.47	0.47	98.33	6.35	0	71.95	0.01	58.38	0.47	0.02	1.61	0.35	0.37	0.84	0	0.01	0.03	1.59	0.01	0.01	1.46	2.65	0.06	0.8	2.89	0	0	0	-9.18	17.29	5.88	52.69	170.85	932.06	417.32	1195.96	695.18	986.48	463.77	1155.75	486.94
20.386	0	0.05	0.04	0.03	0.91	0.04	0.04	0.78	0.4	0.4	98.18	7.61	0	81.95	0.02	60.63	0.4	0.03	1.67	0.32	0.26	1.17	0	0.02	0.03	1.73	0.01	0.01	1.63	2.95	0.06	0.28	2.59	0	0	0	-6.58	14.43	7.28	53.03	166.41	931.63	417.81	1194.05	696.24	988.97	464.51	1153.9	486.66
20.42	0	0.05	0.04	0.03	0.9	0.03	0.05	0.75	0.33	0.33	98.19	7.41	0	74	0.02	59.64	0.33	0.04	2.17	0.33	0.26	1.06	0	0.03	0.04	1.71	0.01	0.01	2.26	3.06	0.06	0.29	2.13	0	0	0	-10.24	16.77	6.94	52.55	170.46	926.64	413.59	1196.41	698.06	985.66	459.97	1154.39	484.24
20.453	0	0.05	0.04	0.03	0.89	0.03	0.05	0.74	0.31	0.31	98.21	7.2	0	83.49	0.02	59.46	0.31	0.02	2.18	0.36	0.23	0.99	0	0.03	0.06	1.65	0.01	0.03	2.07	2.95	0.07	0.73	2.17	0	0	0	-5.98	13.9	5.52	53.08	168.92	927.86	416.07	1196.51	701.9	984.5	466.47	1152.58	483.29
20.487	0	0.04	0.03	0.03	1.27	0.03	0.04	1.14	0.17	0.17	97.47	15.32	0	64.82	0.02	69.74	0.17	0.03	2.05	0.25	0.25	1.57	0	0.05	0.08	1.46	0.01	0.04	2.32	3.07	0.07	0.35	1.89	0	0	0	-3	18.95	8.36	53.59	169.34	926.24	414.36	1189.1	694.72	984.43	461.95	1152.11	485.6
20.52	0	0.05	0.03	0.03	1.09	0.03	0.04	0.93	0.19	0.19	97.82	11.19	0	73.72	0.02	64.83	0.19	0.03	2.27	0.24	0.33	2.01	0	0.07	0.11	1.57	0.02	0.04	2.73	3.04	0.08	1.49	1.8	0	0	0	-7.65	16.84	7.43	52.87	164.47	924.88	410.78	1190.15	692.82	984.82	458.01	1147.97	478.76
20.553	0	0.05	0.03	0.03	1.06	0.03	0.04	0.9	0.15	0.15	97.89	10.53	0	69.09	0.03	63.86	0.15	0.03	2.31	0.17	0.32	2.64	0	0.08	0.14	1.66	0.02	0.04	2.85	3.27	0.09	0.24	1.78	0	0	0	-5.87	17.98	7.18	53.17	171.1	922.03	410.32	1187.87	692.7	978.92	459.69	1148.97	478.55
20.587	0	0.05	0.04	0.03	0.98	0.03	0.05	0.81	0.15	0.15	98.04	8.99	0	77.89	0.02	60.95	0.12	0.03	2.4	0.14	0.34	2.92	0	0.15	0.14	1.49	0.03	0.02	3.58	3.56	0.11	1.05	1.54	0	0	0	-6.66	15.7	6.47	53.11	170.25	921.44	410.08	1188.13	693.52	978	458.92	1147.18	477.98
20.62	0	0.04	0.03	0.03	1.45	0.03	0.04	1.32	0.17	0.17	97.1	20.3	0	76	0.03	73.01	0.12	0.03	2.17	0.12	0.42	2.49	0	0.17	0.16	1.54	0.03	0.02	3.3	3.33	0.12	1.67	1.53	0	0	0	-4.44	16.24	6	53.43	168.99	919.9	410.38	1188.13	696.87	977.07	461.21	1145.25	477.72
20.653	0	0.04	0.03	0.03	1.49	0.03	0.04	1.38	0.24	0.24	97.02	21.36	0	51.48	0.03	73.61	0.11	0.03	2.01	0.14	0.41	2.71	0	0.24	0.15	1.4	0.03	0.02	3.5	3.78	0.12	2.4	1.39	0.02	0	0	-3	21.7	8.37	53.5	167.53	914.97	405.92	1182.88	692.17	976.87	453.91	1142.48	479.17
20.687	0	0.04	0.03	0.03	1.72	0.03	0.03	1.7	0.41	0.32	96.55	28.04	0	63.38	0.03	77.7	0.09	0.02	1.83	0.12	0.32	2.85	0	0.41	0.13	1.37	0.04	0.02	3.9	4.89	0.13	3.32	1.31	0.14	0	0	-5.57	19.26	8.88	53.21	167.41	909.91	404.55	1176.82	687.84	971.61	453.12	1137.57	475.08
20.72	0	0.04	0.02	0.03	2.22	0.03	0.03	2.3	0.44	0.29	95.4	42.03	0	64.89	0.06	85.08	0.08	0.03	1.73	0.11	0.29	4.53	0	0.44	0.12	1.4	0.02	0.02	4.26	4.89	0.13	3.49	1.26	0.11	0	0	-8.78	18.93	8.23	53.13	170.33	908.63	405.36	1173.95	686.55	967.43	451.23	1136.09	474.98
20.754	0	0.04	0.02	0.03	2.17	0.03	0.03	2.28	0.62	0.17	95.44	40.25	0	66.74	0.09	84.47	0.07	0.02	1.66	0.16	0.17	5.21	0	0.62	0.09	1.51	0.02	0.01	3.94	5.22	0.16	5.96	1.14	0.16	0	0	-7.45	18.52	8.14	53.2	175.13	903.97	403.62	1170.49	685.4	961.03	451.12	1134.64	474.13
20.787	0	0.03	0.02	0.03	2.55	0.03	0.03	2.83	0.82	0.19	94.34	49.87	0	68.5	0.1	89.6	0.05	0.03	1.82	0.13	0.19	4.49	0	0.82	0.09	1.28	0.03	0.02	3.66	5.37	0.18	1.75	1.24	0.09	0	0	-2.55	18.12	5.3	53.34	175.88	900.78	395.9	1174.24	686.91	956.33	452.16	1131.89	462.8
20.82	0	0.03	0.02	0.03	2.77	0.03	0.03	3.18	0.9	0.29	93.64	54.72	0	78.93	0.15	92.03	0.05	0.03	1.73	0.17	0.29	3.47	0	0.9	0.1	1.38	0.03	0.03	3.66	5.8	0.17	2.97	1.13	0.05	0	0	-2.62	15.4	6.72	53.73	170.26	902.76	401.85	1168.95	686.21	959.3	452.67	1128.66	470.2
20.854	0	0.03	0.02	0.03	3.03	0.03	0.03	3.59	1.11	0.41	92.82	60.3	0	74.66	0.19	94.75	0.04	0.05	1.6	0.15	0.41	3.32	0	1.11	0.12	1.42	0.04	0.03	3.79	6.03	0.21	1.91	1.08	0.05	0	0	-4.97	16.6	6.97	53.43	171.08	895.36	400.96	1165.13	686.06	953.55	455.38	1124.2	467.48
20.887	0	0.03	0.02	0.03	3.15	0.03	0.03	3.78	0.97	0.41	92.44	62.81	0	90.89	0.17	95.52	0.04	0.08	1.33	0.13	0.41	3.51	0	0.97	0.08	1.05	0.03	0.02	4.34	6.54	0.21	0.97	1	0	0	0	-5.05	10.5	5.82	53.45	167.85	898.98	402.94	1169.17	691.04	956.91	455.71	1124.3	468.19
20.92	0	0.03	0.02	0.03	3.31	0.03	0.03	4.02	1.06	0.35	91.96	65.64	0	63.7	0.18	96.79	0.04	0.08	1.37	0.12	0.35	3.33	0	1.06	0.09	1.03	0.02	0.01	4.6	6.79	0.2	3.33	0.95	0.03	0	0	-6.4	19.19	7.01	53.23	171.85	898.36	403.07	1168.8	690.91	957.17	452.15	1127.78	472.76
20.954	0	0.03	0.02	0.03	3.36	0.03	0.03	4.25	1.25	0.3	91.49	66.58	0	58.7	0.17	96.85	0.03	0.08	1.43	0.12	0.3	3.51	0	1.25	0.11	0.98	0.02	0.02	5.06	8.16	0.18	0.77	0.78	0.21	0	0	-6.95	20.24	7.34	53.18	176.18	896.48	401.31	1168.57	689.79	954.73	451.1	1129.71	471.62
20.987	0	0.03	0.02	0.03	3.31	0.03	0.03	4.14	1.14	0.26	91.73	65.67	0	73.96	0.1	96.41	0.03	0.09	1.33	0.12	0.26	2.62	0	1.14	0.09	0.9	0.03	0.01	5	7.97	0.17	4	0.75	0.13	0	0	-7.69	16.78	5.96	53.21	174.24	896.21	402.04	1170.94	693.59	954.33	452.32	1127.53	471.36
21.02	0	0.03	0.02	0.03	3.38	0.03	0.03	4.25	1.19	0.25	91.51	67	0	81.08	0.07	96.82	0.03	0.09	1.4	0.1	0.25	2.35	0	1.19	0.08	0.8	0.02	0.02	5.32	8.25	0.14	1.63	0.71	0.04	0	0	-5.7	14.72	5.94	53.54	170.97	896.24	404.44	1169.12	694.7	954.78	454.97	1124.68	474
21.054	0	0.03	0.02	0.03	3.43	0.03	0.03	4.32	1.18	0.37	91.36	67.69	0	70.51	0.08	97.3	0.03	0.08	1.27	0.14	0.37	2.26	0	1.18	0.07	0.67	0.01	0.01	5.23	8.19	0.12	5.54	0.63	0.11	0	0	-6.93	17.64	6.11	53.23	175.6	896.46	402.69	1171.2	694.51	954.26	453.14	1128.78	472.57
21.087	0	0.03	0.02	0.03	3.49	0.03	0.03	4.41	1.16	0.36	91.17	68.59	0	75.32	0.08	97.96	0.04	0.07	1.21	0.13	0.36	2.44	0	1.16	0.06	0.7	0.01	0.01	5.09	8.08	0.12	4.26	0.61	0.15	0	0	-4.26	16.42	5.85	53.31	175.03	893.81	403.1	1170.6	698.8	952.29	455.85	1126.53	472.4
21.121	0	0.03	0.02	0.03	3.4	0.03	0.03	4.18	1.29	0.3	91.63	67.46	0	41.08	0.08	96.95	0.03	0.04	1.8	0.15	0.3	1.58	0	1.29	0.07	0.58	0.01	0.01	5.46	7.79	0.11	0.95	0.6	0.19	0	0	-3.58	23.8	6.51	53.39	167.61	894.82	406.09	1168.5	698.67	956.95	456.7	1123.18	478.25
21.154	0	0.03	0.02	0.03	3.39	0.03	0.03	4.1	1.22	0.42	91.8	67.03	0	52.55	0.07	97.19	0.03	0.04	1.42	0.15	0.42	1.58	0	1.22	0.08	0.58	0.01	0.02	4.97	7.03	0.13	1.44	0.58	0.24	0	0	-5.82	21.49	5.33	52.99	171.24	893.87	404.01	1169.1	697.77	952.87	457.16	1123.56	470.91
21.187	0	0.03	0.02	0.03	3.28	0.03	0.03	3.93	1.3	0.34	92.15	64.82	0	83.31	0.07	96.45	0.03	0.04	1.76	0.19	0.34	1.27	0	1.3	0.09	0.54	0.01	0.02	4.48	6.71	0.14	0.66	0.66	0.17	0	0	-8.39	13.96	5.65	53.16	166.86	895.95	407.5	1170.65	698.63	956.89	457.12	1122.59	476.85
21.221	0	0.03	0.02	0.03	3.24	0.03	0.03	3.92	1.5	0.27	92.16	63.74	0	75.24	0.09	96.43	0.03	0.04	2.43	0.21	0.27	1.23	0	1.5	0.09	0.51	0.01	0.03	3.93	6.67	0.15	0.21	0.73	0.03	0	0	-6.16	16.44	6.12	53.28	176.2	894.79	406.11	1172.59	701	953.86	456.85	1128.78	478.09
21.254	0	0.03	0.02	0.03	3.25	0.03	0.03	3.91	1.36	0.39	92.19	63.9	0	66.18	0.1	96.83	0.03	0.03	2.07	0.25	0.39	1.5	0	1.36	0.12	0.48	0.01	0.03	3.62	6.18	0.17	3.93	0.76	0	0	0	-3.99	18.64	5.26	53.23	173.86	894.66	404.51	1177.17	706.04	955.96	458.1	1128.84	476.47
21.287	0	0.03	0.02	0.03	3.26	0.03	0.03	3.83	1.27	0.33	92.34	63.92	0	62.84	0.13	96.93	0.04	0.04	2.82	0.31	0.33	1.78	0	1.27	0.15	0.49	0.01	0.03	3.52	5.55	0.21	0.85	0.81	0.03	0	0	-4.97	19.37	6.13	53.11	179.52	894.1	404.95	1177.94	707.19	954.89	457.5	1133.18	478.51
21.321	0	0.03	0.02	0.03	3.26	0.03	0.03	3.8	0.96	0.42	92.4	64.22	0	69.33	0.16	96.98	0.04	0.03	2.52	0.4	0.42	2.88	0	0.96	0.17	0.49	0.01	0.03	3.63	5.29	0.24	2.61	0.87	0.01	0	0	-4.52	17.92	5.47	53.1	180.07	893.51	402.91	1181.75	709.37	955.22	456.45	1133.96	478.27
21.354	0	0.03	0.02	0.03	3.07	0.03	0.03	3.54	0.89	0.71	92.93	61.24	0	66.2	0.13	95.09	0.05	0.03	2.07	0.43	0.71	3.93	0	0.89	0.19	0.48	0.01	0.02	3.93	5.41	0.26	0.56	0.87	0	0	0	-4	18.64	3.19	53.04	178.69	893.71	400.01	1185.36	710.41	954.23	457	1132.18	473.24
21.387	0	0.03	0.02	0.04	3.16	0.03	0.03	3.73	0.78	0.78	92.54	63.29	0	74.82	0.09	96.16	0.05	0.03	2.17	0.55	0.99	5.88	0	0.78	0.15	0.46	0.01	0.02	3.95	5.7	0.29	2.75	0.9	0	0	0	-3.69	16.56	3.94	53.08	172.75	895.76	402.68	1184.27	710.8	958.48	458.75	1130.51	474.48
21.421	0	0.03	0.02	0.04	2.89	0.03	0.03	3.32	0.79	0.79	93.37	58.09	0	53.24	0.08	94.16	0.06	0.02	2.2	0.57	1.44	7.64	0	0.79	0.19	0.55	0.01	0.02	3.24	4.81	0.39	1.29	1.03	0	0	0	-4.54	21.35	4.18	52.79	172.86	895.85	399.61	1186.04	709.49	960.04	455.32	1132.08	472.16
21.454	0	0.03	0.02	0.04	2.96	0.03	0.03	3.35	0.68	0.68	93.3	59.51	0	64.44	0.09	94.73	0.08	0.02	2.04	0.58	1.18	5.07	0	0.68	0.15	0.54	0.01	0.02	3.4	4.45	0.43	1.37	1.08	0	0	0	-5.27	19.03	4.38	52.95	172.78	899.98	405.49	1185.5	709.4	962.07	459.51	1133.88	477.76
21.488	0	0.03	0.02	0.03	3.01	0.03	0.03	3.4	0.58	0.58	93.19	60.86	0	51.92	0.11	94.99	0.09	0.02	1.95	0.55	0.82	2.68	0	0.58	0.14	0.64	0.01	0.02	3.83	4.58	0.53	1.61	1.26	0	0	0	-6.83	21.61	5.88	52.82	175.36	899.74	406.12	1185.25	708.95	963.29	457.38	1137	481.36
21.521	0	0.03	0.02	0.03	2.89	0.03	0.03	3.23	0.66	0.5	93.54	58.3	0	58.45	0.15	93.77	0.12	0.02	1.98	0.59	0.71	2.36	0	0.5	0.16	0.72	0.01	0.02	3.74	4.49	0.66	0.29	1.35	0	0	0	-5.44	20.29	5.78	53	174.54	900.61	408.19	1184.36	709.99	963.29	460.21	1136.43	482.31
21.554	0	0.03	0.02	0.03	2.89	0.03	0.03	3.16	0.69	0.47	93.68	58.19	0	56.4	0.14	93.5	0.12	0.02	1.61	0.47	0.4	1.11	0	0.47	0.14	0.65	0.01	0.02	3.95	4.19	0.69	0.28	1.32	0	0	0	-3.75	20.71	6.16	53.22	170.76	902.41	412.09	1182.25	711.67	965.25	464.81	1134.98	483.45
21.588	0	0.03	0.02	0.03	2.88	0.03	0.03	3.09	0.8	0.41	93.81	58.7	0	71.32	0.1	93.54	0.1	0.02	1.56	0.31	0.44	0.91	0	0.41	0.12	0.62	0.01	0.02	4.16	3.67	0.8	0.83	1.54	0	0	0	-4.79	17.45	4.34	53.07	181.32	899.22	408.61	1185.63	713.98	957.4	464.44	1138.14	478.94
21.621	0	0.03	0.02	0.03	3.02	0.03	0.03	3.24	0.84	0.36	93.52	61.14	0	37.76	0.17	94.8	0.11	0.02	1.41	0.25	0.38	0.83	0	0.36	0.12	0.71	0.01	0.03	4.17	3.51	0.84	0.91	1.48	0	0	0	-5.16	24.5	6.94	52.85	168.95	902.97	412.51	1182.55	710.75	968.27	462.88	1135.53	486.72
21.654	0	0.03	0.02	0.03	2.7	0.03	0.03	2.81	0.86	0.29	94.38	54.28	0	64.58	0.22	91.2	0.14	0.02	1.22	0.21	0.33	0.71	0	0.29	0.13	0.7	0.01	0.03	4.27	3.53	0.86	0.15	1.51	0	0	0	-3.44	19	5.36	53.34	181.12	901.75	412.75	1183.44	713.91	959.33	467.39	1139.76	483.22
21.688	0	0.03	0.02	0.03	2.64	0.03	0.03	2.69	0.77	0.23	94.62	54.3	0	85.01	0.23	90.01	0.15	0.03	1.63	0.22	0.55	0.98	0	0.22	0.1	0.88	0.01	0.02	5.47	3.61	0.77	0.13	1.67	0	0	0	-6.1	13.32	4.29	53.01	174.16	903.19	414.09	1184.05	714.07	961.54	469.23	1135.36	480.06
21.721	0	0.03	0.02	0.03	2.62	0.03	0.03	2.65	0.72	0.21	94.7	53.93	0	80.53	0.15	89.94	0.15	0.03	1.29	0.16	0.62	0.98	0	0.21	0.1	0.84	0.01	0.01	5.35	3.4	0.72	0.65	1.59	0	0	0	-9.68	14.9	5.03	52.47	180.78	902.47	410.59	1185.89	710.67	960.33	463.14	1140.38	479.36
21.755	0	0.03	0.02	0.03	2.34	0.03	0.03	2.24	0.85	0.16	95.33	47.72	0	49.07	0.09	86.01	0.16	0.04	1.51	0.13	0.73	0.69	0	0.16	0.11	0.9	0.01	0.01	6.19	3.2	0.85	0.31	1.61	0	0	0	-4.04	22.19	6.34	52.91	171.01	904.46	412.95	1181.88	710.04	966.31	465.55	1136.43	482.93
21.788	0	0.03	0.02	0.03	2.45	0.03	0.03	2.36	0.76	0.15	95.1	51.19	0	71.94	0.06	87.36	0.15	0.05	1.75	0.11	0.73	0.84	0	0.15	0.08	0.8	0.01	0.01	6.57	3.22	0.76	0.66	1.7	0	0	0	-6.66	17.29	4.99	52.82	182.11	903.62	410.61	1184.88	709.67	959.83	464.27	1141.3	479.63
21.821	0	0.03	0.02	0.03	2.36	0.03	0.03	2.23	0.7	0.13	95.28	49	0	52.51	0.04	86.03	0.13	0.05	1.5	0.09	0.43	0.55	0	0.13	0.07	0.77	0.01	0.01	6.81	3.09	0.7	0.3	1.76	0	0	0	-5.11	21.5	6	52.64	171.97	905.86	413.2	1184.74	711.3	967.38	466.42	1138.62	482.26
21.855	0	0.04	0.02	0.03	1.9	0.03	0.03	1.69	0.69	0.12	96.19	35.59	0	59.14	0.05	80.01	0.11	0.05	1.82	0.1	0.38	0.51	0	0.12	0.08	0.84	0.01	0.01	5.94	2.33	0.69	0.16	1.86	0	0	0	-5.82	20.15	6.19	52.82	174.2	905.93	415.03	1182.57	709.89	965.61	466.35	1138.78	485.3
21.888	0	0.04	0.03	0.03	1.35	0.03	0.04	1.1	0.56	0.13	97.29	18.8	0	71.95	0.02	70.23	0.11	0.06	1.53	0.09	0.42	0.32	0	0.13	0.09	0.83	0.01	0.02	4.9	1.63	0.56	1.69	1.81	0	0	0	-10.13	17.29	4.81	52.59	173.72	906.78	412.01	1181.23	702.06	963.33	462.33	1136.2	479.56
21.921	0	0.04	0.02	0.03	1.79	0.03	0.03	1.55	0.52	0.17	96.42	30.92	0	51.46	0.03	78.88	0.12	0.07	1.36	0.09	0.33	0.25	0	0.17	0.1	0.81	0.01	0.02	4.45	1.42	0.52	0.22	1.75	0	0	0	-12.38	21.71	6.76	52.19	171.16	907.03	411.22	1181.94	700.53	968.56	457.56	1137.83	482.94
21.955	0	0.03	0.02	0.03	1.9	0.03	0.03	1.68	0.4	0.17	96.2	33.82	0	79.55	0.03	81.07	0.09	0.05	1.41	0.08	0.3	0.25	0	0.17	0.13	0.8	0.01	0.03	3.91	1.25	0.4	0.92	1.72	0	0	0	-8.19	15.21	5.75	52.6	166.43	909.05	416.05	1181.16	704.84	969.05	465.57	1134.43	484.26
21.988	0	0.03	0.02	0.03	2.04	0.03	0.03	1.83	0.39	0.17	95.93	37.52	0	74.08	0.04	83.2	0.1	0.05	1.5	0.09	0.25	0.37	0	0.17	0.16	0.78	0.01	0.04	3.79	1.17	0.39	0.51	1.72	0	0	0	-8.24	16.75	5.16	52.39	172.82	908.98	414.58	1187.73	710.46	968.57	466.18	1140.52	483.45
22.021	0	0.03	0.02	0.03	2.07	0.03	0.03	1.88	0.37	0.14	95.87	38.31	0	74.57	0.05	83.98	0.1	0.04	1.94	0.1	0.24	0.6	0	0.14	0.12	0.8	0.01	0.02	3.43	0.99	0.37	1.13	1.83	0	0	0	-7.66	16.62	5.19	52.47	174.08	909.52	415.53	1190.32	713.86	969.57	467.77	1142.8	484.99
22.055	0	0.03	0.02	0.03	1.85	0.03	0.03	1.65	0.28	0.1	96.3	31.89	0	58.86	0.05	80.94	0.08	0.03	1.7	0.07	0.28	0.48	0	0.1	0.09	0.85	0	0.01	2.95	0.84	0.28	0.61	1.89	0	0	0	-4.43	20.21	4.83	52.78	172.04	911.31	416.52	1191.72	715.81	971.85	470.08	1143.05	487.13
22.088	0	0.03	0.02	0.03	2.05	0.03	0.03	1.88	0.25	0.09	95.9	37.85	0	79.97	0.07	83.92	0.09	0.03	1.65	0.1	0.42	0.76	0	0.09	0.08	0.94	0	0.01	3.24	1.1	0.25	0.65	1.86	0	0	0	-8.85	15.08	5.54	52.19	169.2	911.24	415.21	1197.18	718.07	976.74	466.28	1144.56	487.86
22.122	0	0.03	0.02	0.03	2	0.03	0.03	1.85	0.19	0.1	95.99	36.33	0	79.1	0.09	83.55	0.1	0.03	1.24	0.11	0.64	1.76	0	0.08	0.07	0.99	0	0.01	2.81	1.06	0.19	0.48	1.83	0	0	0	-7.16	15.35	6.3	52.6	177.4	912.61	415.12	1199.99	717.35	976.79	464.05	1151.37	495.51
22.155	0	0.03	0.02	0.03	2.34	0.03	0.03	2.26	0.2	0.2	95.33	44.82	0	93.77	0.2	88.17	0.12	0.05	1.32	0.15	0.5	1.53	0	0.08	0.06	1.08	0.01	0.01	2.58	1.19	0.2	1.67	1.82	0	0	0	-1.69	8.44	6.9	52.71	172.84	917.44	418.45	1206.19	725.03	984.62	469.76	1155	498.84
22.188	0	0.03	0.02	0.03	1.97	0.03	0.03	1.85	0.21	0.19	96.06	34.75	0	91	0.19	83.22	0.13	0.04	1.78	0.15	0.41	1.76	0	0.07	0.05	1.08	0.01	0.04	2.28	1.23	0.21	18	1.92	0	0	0	-4.92	10.43	7.41	51.97	174.66	925.69	431.19	1207.7	730.45	989.22	481.12	1162	506.73
22.222	0	0.04	0.03	0.03	1.33	0.03	0.04	1.15	0.23	0.21	97.33	16.76	0	97.8	0.21	71.72	0.14	0.05	2.21	0.19	0.26	1	0	0.05	0.04	0.98	0.01	0.1	1.67	1.23	0.23	10.92	2.1	0	0	0	-4.68	3.03	6.76	51.67	175.91	931.97	438.99	1211.2	734.29	992.27	488.61	1166.4	513.64
22.255	0	0.06	0.06	0.02	0.53	0.04	0.06	0.36	0.24	0.22	98.94	2.08	0	95.74	0.19	43.82	0.22	0.03	2.62	0.24	0.28	0.39	0	0.04	0.04	1.14	0.02	0.12	1.56	1.1	0.24	21.21	2.08	0	0	0	-9.95	6.43	8.02	50.62	183.9	937.83	445.27	1215.87	736.49	996.13	491.12	1177.58	521.06
22.288	0	0.08	0.08	0.02	0.32	0.03	0.08	0.19	0.42	0.42	99.37	0.63	0	97.62	0.31	27.95	0.42	0.03	2.46	0.37	0.21	0.21	0	0.04	0.04	1.17	0.05	0.11	1.29	1.11	0.24	2.04	2.02	0	0	0	-1.84	3.43	7.47	51.58	176.46	940.96	442.6	1223.36	740.13	1004.26	490.64	1177.43	524.57
22.322	0	0.08	0.09	0.02	0.28	0.04	0.09	0.17	0.63	0.65	99.43	0.49	0	96.56	0.65	24.76	0.63	0.03	2.78	0.65	0.18	0.15	0	0.03	0.06	1.17	0.1	0.12	0.92	1.03	0.25	0.47	2.22	0	0	0	-8.53	5.33	7.33	50.19	179.48	950.62	456.47	1224.4	744.53	1007.45	503.62	1185.13	528.98
22.355	0	0.1	0.12	0.02	0.18	0.04	0.11	0.09	0.69	0.69	99.64	0.33	0	92.16	0.56	11.16	0.69	0.02	2.58	0.66	0.15	0.11	0	0.02	0.06	0.99	0.19	0.09	0.84	0.91	0.25	8.46	2.5	0	0	0	-15.83	9.68	8.74	49.21	171.27	952.87	454.4	1221.53	732.75	1013.79	494.27	1181.35	529.73
22.388	0	0.11	0.13	0.02	0.16	0.04	0.11	0.08	0.81	0.81	99.69	0.33	0	93.38	0.43	7.56	0.81	0.02	2.96	0.82	0.09	0.1	0	0.02	0.06	0.89	0.27	0.08	0.75	0.88	0.24	8.78	2.76	0	0	0	-10.38	8.77	11.27	50.5	172.08	954.12	448.03	1221.68	726.23	1018.13	486.73	1184.95	528.92
22.422	0	0.12	0.14	0.02	0.13	0.05	0.12	0.06	1.11	1.01	99.72	0.33	0	97.8	0.21	2.53	1.11	0.01	4.15	0.93	0.11	0.09	0	0.01	0.05	0.99	0.35	0.08	0.7	1.01	0.3	20.34	3.76	0	0	0	-9.97	3.03	7.33	50.24	179.6	956.01	449.12	1229.43	734.31	1012.93	493.73	1189.84	524.69
22.455	0	0.12	0.15	0.02	0.12	0.05	0.12	0.06	1.42	0.85	99.71	0.33	0	95.51	0.18	0.8	1.42	0	3.58	1.34	0.12	0.08	0	0.01	0.04	0.94	0.4	0.06	0.67	0.85	0.31	10.74	3.92	0	0	0	-7.76	6.72	7.75	50.28	169.54	960.7	452.84	1229.01	735.64	1020.03	498.48	1187.47	525.06
22.489	0	0.13	0.14	0.02	0.12	0.05	0.13	0.06	2.76	0.82	99.71	0.33	0	89.84	0.18	0.58	2.76	0	3.35	1.49	0.13	0.07	0	0	0.04	0.96	0.43	0.11	0.58	0.82	0.35	2.51	4.58	0	0	0	-10.91	11.1	9.45	50.1	171.55	962.18	449.87	1230.34	729.64	1023.86	490.95	1191.48	527.43
22.522	0	0.14	0.15	0.02	0.12	0.05	0.13	0.06	4.09	0.7	99.7	0.33	0	97.62	0.13	0.38	4.09	0	3.28	1.87	0.17	0.08	0	0	0.03	0.72	0.47	0.09	0.52	0.7	0.32	15.7	4.77	0	0	0	-0.74	3.42	7.38	51.85	173.19	965.97	451.22	1230.18	731.69	1020.83	499.19	1192.26	523.85
22.555	0	0.14	0.15	0.02	0.12	0.05	0.13	0.06	4.29	0.61	99.7	0.33	0	97.95	0.07	0.31	4.29	0	2.62	1.69	0.14	0.08	0	0	0.03	0.65	0.4	0.08	0.52	0.61	0.32	7.5	4.88	0	0	0	-5.23	2.66	9.81	50.89	173.42	967.28	452.1	1232.15	730.28	1026.3	494.78	1196.37	528.68
22.589	0	0.15	0.15	0.02	0.13	0.05	0.15	0.06	6.09	0.42	99.69	0.33	0	98.13	0.04	0.13	8.08	0	2.59	1.66	0.13	0.06	0	0	0.03	0.5	0.41	0.08	0.39	0.42	0.44	5.27	6.09	0	0	0	-4.96	2.19	9.5	50.78	177.35	967.52	452.44	1233.88	732.46	1024.99	496.14	1199.35	528.56
22.622	0	0.15	0.15	0.02	0.13	0.05	0.15	0.06	6.13	0.34	99.69	0.33	0	96.85	0.04	0.09	8.33	0	2.1	1.79	0.15	0.05	0	0	0.03	0.47	0.58	0.08	0.36	0.34	0.45	3.18	6.13	0	0	0	-5.47	4.87	9.35	50.69	168.45	969.39	451.04	1235	730.73	1030.29	494.58	1195.67	526.55
22.655	0	0.15	0.14	0.02	0.13	0.06	0.15	0.06	7.04	0.28	99.69	0.33	0	97.53	0.04	0.06	9.02	0	1.87	1.59	0.1	0.04	0	0	0.03	0.37	0.64	0.07	0.33	0.28	0.51	5.07	7.04	0	0	0	-12.01	3.61	9.48	49.62	176.16	967.93	451.84	1236.11	731.3	1026.95	493.16	1199.89	526.66
22.689	0	0.18	0.16	0.02	0.15	0.06	0.2	0.06	7.29	0.24	99.61	0.33	0	98.14	0.05	0.06	14.73	0	2.06	1.95	0.13	0.04	0	0	0.02	0.32	0.66	0.08	0.29	0.24	0.44	19.97	7.29	0	0	0	-4.97	2.18	6.86	50.57	169.31	971.59	453.86	1236.12	734.34	1027.41	501.8	1195.46	522.48
22.722	0	0.19	0.17	0.02	0.15	0.06	0.21	0.06	7.22	0.26	99.58	0.33	0	96.85	0.06	0.08	15.84	0	1.94	1.9	0.12	0.04	0	0	0.03	0.32	0.64	0.11	0.3	0.26	0.45	17.51	7.22	0	0	0	-11.33	4.88	10.89	49.64	176.82	970.25	454.9	1236.57	732.81	1030.2	495.18	1203.45	530.57
22.756	0	0.21	0.18	0.02	0.17	0.06	0.23	0.06	7.05	0.24	99.53	0.33	0	94.57	0.05	0.1	18.12	0	2.65	2.03	0.14	0.04	0	0	0.03	0.29	0.77	0.24	0.26	0.24	0.46	1.05	7.05	0	0	0	-10.53	7.71	8.9	50.25	176.46	966.01	446.19	1237.3	726.29	1026.93	485.51	1197.73	529.82
22.789	0	0.2	0.17	0.02	0.16	0.07	0.21	0.06	7.49	0.25	99.57	0.33	0	95.85	0.08	0.21	16.48	0	3.27	2.26	0.21	0.04	0	0	0.03	0.27	0.65	0.19	0.27	0.25	0.37	5.19	7.49	0	0	0	-8.2	6.3	8.36	49.87	178.11	971.76	456.76	1239.82	739.33	1027.67	503.92	1204.32	526.65
22.822	0	0.23	0.19	0.02	0.18	0.06	0.25	0.06	6.36	0.23	99.49	0.33	0	95.9	0.07	0.26	19.54	0	2.85	2.67	0.25	0.06	0	0	0.04	0.29	0.7	0.23	0.25	0.23	0.37	0.37	6.36	0	0	0	-11.41	6.24	9.57	50.02	174.36	967.69	449.49	1237.66	728.86	1029.47	488.66	1198.68	530.67
22.856	0	0.29	0.23	0.02	0.21	0.06	0.33	0.06	5.81	0.22	99.34	0.49	0	97.21	0.1	0.47	25.16	0	3.32	3.26	0.41	0.12	0	0	0.04	0.31	0.58	0.18	0.25	0.22	0.36	6.64	5.81	0	0	0	-10.45	4.25	9.14	49.75	175.88	971.99	457.94	1236.92	735.9	1028.65	501.14	1202.28	529.21
22.889	0	0.35	0.26	0.02	0.24	0.05	0.4	0.06	5.35	0.21	99.21	0.64	0	98.24	0.08	0.4	28.94	0	2.69	3.51	0.36	0.1	0	0	0.05	0.31	0.59	0.16	0.24	0.21	0.38	6.81	5.35	0	0	0	-3.57	1.88	7.35	50.99	173.43	970.67	452.42	1239.52	734.56	1028.21	497.69	1198.62	529.95
22.922	0	0.34	0.25	0.02	0.23	0.05	0.38	0.06	5.53	0.22	99.24	0.61	0	98.74	0.07	0.4	28.22	0	2.51	3.98	0.29	0.09	0	0	0.05	0.3	0.6	0.14	0.23	0.22	0.38	14.27	5.53	0	0	0	-16.33	-0.2	8.56	48.64	178.97	970.82	457.83	1241.06	739.43	1027.67	500.64	1204.75	526.55
22.956	0	0.31	0.24	0.02	0.22	0.05	0.35	0.06	5.28	0.25	99.3	0.51	0	97.27	0.07	0.43	25.75	0	3.39	3.1	0.2	0.06	0	0	0.05	0.26	0.62	0.14	0.23	0.25	0.33	28.64	5.28	0	0	0	-3.9	4.14	9.08	50.75	174.81	972.05	458.93	1240.91	743.06	1031.17	504.6	1203.46	534.19
22.989	0	0.32	0.25	0.02	0.23	0.05	0.38	0.06	5.39	0.24	99.25	0.57	0	96.25	0.07	0.36	27.46	0	3.56	2.85	0.16	0.03	0	0	0.05	0.27	0.61	0.12	0.25	0.24	0.32	33.32	5.39	0	0	0	-6.23	5.77	8.6	50.6	177.46	973.34	457.22	1241.96	738.16	1031.06	500.44	1204.96	535.81
23.022	0	0.38	0.29	0.02	0.26	0.05	0.46	0.06	4.98	0.25	99.07	0.77	0	98.73	0.08	0.28	31.57	0	4.74	2.86	0.17	0.03	0	0	0.05	0.29	0.64	0.13	0.24	0.25	0.32	3.2	4.98	0	0	0	-6.09	0.24	8.73	50.77	166.11	971.98	452.41	1239.39	732.6	1034.05	495.2	1196.63	529.26
23.056	0	0.46	0.34	0.02	0.3	0.05	0.6	0.06	4.79	0.28	98.8	1.15	0	94.21	0.07	0.22	37.21	0	4.65	2.51	0.2	0.04	0	0	0.06	0.34	0.91	0.26	0.22	0.28	0.39	5.36	4.79	0	0	0	-7.26	8.05	10.94	50.37	182.58	969.55	453.58	1239.47	736.1	1029.33	495.27	1207.84	533.62
23.089	0	0.45	0.33	0.02	0.29	0.05	0.58	0.06	5.16	0.28	98.84	1.1	0	94.58	0.09	0.15	36.62	0	4.41	2.69	0.18	0.04	0	0	0.05	0.31	0.97	0.26	0.24	0.28	0.38	13.09	5.16	0	0	0	-9.39	7.71	8.55	49.87	178.23	971.27	458.43	1238.94	739.38	1027.66	502.69	1203.55	531.47
23.123	0	0.53	0.38	0.02	0.33	0.05	0.72	0.06	4.67	0.36	98.57	1.55	-2.25	98.03	0.07	0.1	41.31	0	3.48	2.01	0.23	0.05	0	0	0.06	0.33	1.14	0.29	0.24	0.36	0.35	4.23	4.67	0	0	0	-9.54	2.47	8.49	49.92	176.23	972.8	461.13	1240.42	742.33	1029.59	505.78	1203.81	532.33
23.156	0	0.54	0.39	0.02	0.34	0.05	0.75	0.06	4.5	0.38	98.51	1.66	-3.05	98.13	0.07	0.12	42.14	0	3.2	1.46	0.2	0.04	0	0	0.05	0.32	1.38	0.32	0.24	0.38	0.38	1.38	4.5	0	0	0	-6.99	2.19	7.16	50.61	174.63	968.35	455.24	1240.15	738.14	1026.91	498.74	1197.78	534.78
23.189	0	0.5	0.37	0.02	0.32	0.05	0.67	0.06	4.64	0.46	98.66	1.37	-1.37	97.06	0.09	0.14	39.74	0	3.36	1.66	0.12	0.03	0	0	0.04	0.3	1.41	0.19	0.24	0.46	0.39	1.46	4.64	0	0	0	-9.77	4.52	6.71	49.98	180.15	967.25	455.88	1239.21	740.8	1022.01	502.36	1200.3	528.1
23.223	0	0.43	0.32	0.02	0.29	0.05	0.56	0.06	5.06	0.4	98.88	1.04	0	96.55	0.11	0.1	35.84	0	3.99	1.8	0.11	0.03	0	0	0.04	0.23	1.45	0.15	0.26	0.4	0.44	0.55	5.06	0	0	0	-9.03	5.34	7.46	50.11	178.83	963.74	453.27	1239.43	741.71	1022.4	498.72	1198.55	529.57
23.256	0	0.42	0.31	0.02	0.28	0.06	0.55	0.06	5.24	0.41	98.91	1	0	97.33	0.09	0.08	35.24	0	4.72	1.83	0.1	0.02	0	0	0.04	0.23	1.71	0.1	0.27	0.41	0.42	6.26	5.24	0	0	0	-6.27	4.01	6.43	50.46	179.52	968.72	460.51	1239.04	745.29	1022.39	508.71	1200.36	532.24
23.289	0	0.35	0.27	0.02	0.25	0.06	0.45	0.06	5.97	0.45	99.1	0.75	0	97.32	0.09	0.07	31.2	0	5.64	1.6	0.09	0.03	0	0	0.03	0.19	1.63	0.1	0.33	0.45	0.43	2.61	5.97	0	0	0	-14.18	4.04	7.2	49.26	173.31	966.79	460.67	1236.21	740.49	1024.39	503.21	1195.03	533.52
23.323	0	0.27	0.21	0.02	0.2	0.08	0.33	0.06	7.44	0.52	99.34	0.5	0	97.5	0.07	0.06	25.51	0	5.78	1.23	0.1	0.04	0	0	0.03	0.18	1.42	0.11	0.39	0.52	0.48	10.34	7.44	0	0	0	-13.46	3.69	8.53	49.47	177.51	966.1	460.1	1237.27	741.82	1024.69	501.89	1199.07	535.07
23.356	0	0.27	0.21	0.02	0.2	0.08	0.34	0.06	7.77	0.56	99.32	0.54	0	96.99	0.09	0.06	26.37	0	5.08	1.07	0.13	0.04	0	0	0.03	0.17	1.53	0.18	0.4	0.56	0.49	6.48	7.77	0	0	0	-14.81	4.63	6.63	49.17	174.51	966.81	461.41	1238.3	743.13	1024.1	504.6	1196.08	534.18
23.389	0	0.31	0.23	0.02	0.22	0.08	0.39	0.06	7.73	0.63	99.22	0.67	0	97.69	0.12	0.04	29.56	0	5.37	1.36	0.12	0.04	0	0	0.03	0.15	1.6	0.29	0.43	0.63	0.49	6.27	7.73	0	0	0	-13.18	3.28	5.93	49.36	174.35	966.09	461.09	1238.98	744.77	1023.07	505.73	1195.11	534.01
23.423	0	0.3	0.21	0.02	0.21	0.09	0.37	0.06	8.61	0.75	99.27	0.63	0	96.64	0.16	0.04	28.62	0	5.75	2.17	0.18	0.03	0	0	0.03	0.13	0.96	0.18	0.54	0.75	0.41	20.56	8.61	0	0	0	-6.9	5.2	4.11	50.32	167.12	968.03	463.1	1236.46	746.31	1023.25	512.81	1189.32	531.49
23.456	0	0.31	0.22	0.02	0.22	0.08	0.38	0.06	8.34	0.74	99.23	0.68	0	98.51	0.14	0.03	29.63	0	4.65	2.11	0.22	0.03	0	0	0.02	0.13	0.9	0.14	0.57	0.74	0.41	11.31	8.34	0	0	0	-13.14	1.06	4.61	49.63	172.45	964.7	460.01	1230.53	736.52	1016.83	505.64	1187.77	528.38
23.49	0	0.39	0.26	0.02	0.26	0.07	0.49	0.06	7.28	0.89	99.02	0.97	0	98.25	0.12	0.05	34.65	0	3.56	2.62	0.46	0.05	0	0	0.02	0.13	0.73	0.05	0.62	0.89	0.42	7.7	7.28	0	0	0	-13.5	1.85	7.44	49.63	179.78	958.52	454.37	1231.84	737.03	1015.71	496.42	1192.14	530.95
23.523	0	0.33	0.23	0.02	0.23	0.08	0.4	0.06	8.22	1.02	99.19	0.76	0	97.76	0.12	0.06	31.01	0	4.25	2.65	0.46	0.07	0	0	0.02	0.13	0.67	0.06	0.71	1.02	0.34	2.74	8.22	0	0	0	-9.12	3.13	5.3	49.89	175.54	963.8	458.69	1232.14	741.18	1016.47	507.47	1191.02	526.04
23.556	0	0.4	0.25	0.02	0.25	0.07	0.48	0.06	7.79	0.98	99.04	0.98	0	97.13	0.13	0.08	34.66	0	3.19	3.34	0.5	0.12	0	0	0.02	0.13	0.67	0.04	0.72	0.98	0.33	8.18	7.79	0	0	0	-11.62	4.38	5.93	49.94	168.34	959.19	453.18	1228.36	734	1017.11	497.8	1183.18	525.31
23.59	0	0.37	0.24	0.02	0.23	0.07	0.42	0.06	7.67	1.1	99.16	0.79	0	94.25	0.1	0.05	31.67	0	2.96	4.08	0.62	0.2	0	0	0.02	0.12	0.66	0.05	0.7	1.1	0.29	2.62	7.67	0	0	0	-7.93	8.02	6.2	50.49	183.28	956.45	455.08	1225.61	736.77	1007.88	501.77	1189.17	528.72
23.623	0	0.4	0.25	0.02	0.24	0.07	0.45	0.06	7.56	1.12	99.1	0.89	0	96.07	0.08	0.07	33.37	0	2.82	4.88	0.5	0.24	0	0	0.02	0.14	0.54	0.06	0.7	1.12	0.28	1.09	7.56	0	0	0	-12.69	6.02	8.62	49.65	177.27	954.84	456.52	1224.99	737.94	1013.18	498.8	1187.48	531.08
23.656	0	0.38	0.25	0.02	0.24	0.06	0.43	0.06	7.52	1.21	99.14	0.83	0	95.99	0.05	0.12	32.35	0	2.17	4.24	0.42	0.2	0	0	0.02	0.13	0.38	0.04	0.68	1.21	0.27	4.57	7.52	0	0	0	-12.57	6.13	5.76	49.46	171.83	956.79	456.04	1229.38	741.7	1014.27	502.87	1184.63	525.22
23.69	0	0.42	0.27	0.02	0.26	0.06	0.49	0.06	7.31	1.4	99.02	1.02	0	96.09	0.04	0.17	35.16	0	2.17	3.85	0.51	0.22	0	0	0.02	0.14	0.5	0.06	0.77	1.4	0.22	0.61	7.31	0	0	0	-8.52	5.99	5.48	50.31	174.35	954.35	452.98	1227.13	739.45	1010.47	500.99	1183.17	524.85
23.723	0	0.36	0.24	0.02	0.24	0.07	0.42	0.06	7.88	1.5	99.16	0.82	0	93.49	0.04	0.39	32.09	0	2.94	3.38	0.43	0.15	0	0	0.02	0.14	0.52	0.04	0.77	1.5	0.21	2.04	7.88	0	0	0	-11.7	8.68	5.05	49.84	181.22	950.22	451.97	1225.1	739.98	1003.48	500.83	1183.53	521.4
23.757	0	0.34	0.23	0.02	0.23	0.07	0.41	0.06	7.82	1.64	99.19	0.76	0	92.51	0.05	0.47	31.12	0	3.65	2.56	0.54	0.12	0	0	0.02	0.14	0.51	0.03	0.75	1.64	0.2	3.19	7.82	0	0	0	-11.93	9.43	4.76	49.65	175	949.02	452.06	1225.75	742.61	1005.74	501.29	1179.62	521.07
23.79	0	0.33	0.22	0.02	0.23	0.07	0.39	0.06	7.73	1.82	99.22	0.73	0	94.3	0.05	1.03	30.44	0	3.87	2.6	0.6	0.14	0	0	0.02	0.17	0.41	0.03	0.75	1.82	0.17	3.44	7.73	0	0	0	-10.25	7.97	3.07	49.97	171.57	950.31	456.08	1221	741.16	1003.02	507.39	1174.05	520.98
23.823	0	0.32	0.23	0.02	0.23	0.07	0.39	0.06	7.38	1.94	99.23	0.7	0	96.75	0.04	1.48	29.97	0	4.16	2.21	0.49	0.17	0	0	0.02	0.15	0.34	0.03	0.7	1.94	0.17	0.57	7.38	0	0	0	-7.28	5.03	5.32	50.44	168.29	950.23	453.44	1221.75	740.05	1008.14	502.36	1175.1	523.47
23.857	0	0.39	0.27	0.02	0.28	0.06	0.48	0.07	6.48	2.11	99.05	0.96	0	94.65	0.06	2.14	34.43	0	3.47	2.52	0.51	0.2	0	0	0.02	0.14	0.31	0.03	0.64	2.11	0.15	2.19	6.48	0	0	0	-2.9	7.64	3.44	51.26	176.19	948.4	453.68	1219.74	740.96	999.81	506.73	1175.21	523.36
23.89	0	0.3	0.22	0.02	0.25	0.06	0.36	0.07	6.39	2.41	99.27	0.64	0	95.75	0.07	3.58	28.77	0.01	3.59	2.31	0.65	0.28	0	0	0.03	0.14	0.32	0.03	0.59	2.41	0.14	5.31	6.39	0	0	0	-5.56	6.42	3.84	51.03	171.23	945.67	449.73	1220.55	739.34	1001.99	500.5	1171.87	521.92
23.923	0	0.27	0.2	0.02	0.26	0.06	0.31	0.08	6.19	2.55	99.37	0.54	0	83.8	0.08	6.28	26.41	0.01	3.43	2.01	0.58	0.2	0	0	0.02	0.15	0.34	0.03	0.62	2.55	0.14	6	6.19	0	0	0	-6.85	13.78	3.5	50.65	179.03	944.36	449.2	1221.52	741.97	997.66	502.23	1175.94	518.61
23.957	0	0.23	0.18	0.02	0.24	0.06	0.27	0.09	5.99	3.12	99.47	0.41	0	93.2	0.1	7.15	22.67	0.01	3.97	2.06	0.43	0.16	0	0	0.02	0.14	0.28	0.03	0.57	3.12	0.15	20.34	5.99	0	0	0	-10.22	8.91	3.47	50.5	166.61	943.96	450.72	1217.27	737.74	1001.23	500.15	1166.67	519.84
23.99	0	0.23	0.18	0.02	0.26	0.06	0.27	0.09	5.62	3.36	99.47	0.42	0	86.75	0.13	8.16	22.69	0.01	4.18	2.39	0.33	0.16	0	0	0.02	0.15	0.3	0.03	0.6	3.36	0.15	7.87	5.62	0	0	0	-6.8	12.6	4.53	51.23	183.8	943.45	450.23	1215.32	736.21	993.44	500.77	1176.1	521.25
24.023	0	0.23	0.17	0.02	0.23	0.06	0.26	0.09	6.3	3.81	99.49	0.38	0	92.32	0.13	6.71	21.6	0.01	4.77	3.48	0.17	0.14	0	0	0.03	0.13	0.36	0.05	0.53	3.81	0.14	7.28	6.3	0	0	0	-10.27	9.57	5.51	50.84	178.51	939.3	449.04	1214.66	737.02	995.11	496.41	1171.68	522.65
24.057	0	0.22	0.18	0.02	0.19	0.06	0.24	0.08	6.1	3.96	99.53	0.33	0	96.45	0.15	3.29	18.56	0.01	4.08	3.77	0.15	0.2	0	0	0.03	0.13	0.35	0.06	0.5	3.96	0.15	9.89	6.1	0	0	0	-5.31	5.49	3.41	51.4	181.23	943.61	457.1	1214.68	743.3	992.24	510.23	1172.9	524.59
24.09	0	0.24	0.19	0.02	0.19	0.06	0.25	0.07	6.07	3.72	99.5	0.33	0	89.94	0.18	2.01	19.34	0	3.38	3.68	0.15	0.16	0	0	0.03	0.14	0.4	0.11	0.55	3.72	0.15	19.39	6.07	0	0	0	-12.97	11.05	7.09	50.41	176.11	942.59	457.07	1214.53	739.8	1000.55	500.22	1173.63	532.79
24.124	0	0.22	0.18	0.02	0.19	0.06	0.24	0.07	6.28	4.35	99.52	0.33	0	89.72	0.22	2.2	18.68	0	2.72	2.95	0.19	0.11	0	0	0.03	0.15	0.46	0.17	0.64	4.35	0.15	11.95	6.28	0	0	0	-12.46	11.17	7.11	50.48	171.92	944.18	458.93	1213.44	739.51	1002.64	502.06	1171.69	533.35
24.157	0	0.21	0.17	0.02	0.17	0.06	0.23	0.07	6.72	3.68	99.55	0.33	0	92.98	0.2	1.32	17.51	0	2.73	2.29	0.18	0.09	0	0	0.03	0.18	0.49	0.15	0.74	3.68	0.14	3.38	6.72	0	0	0	-11.35	9.08	7.86	50.69	172.89	943.63	461.19	1211.04	740.33	1001.62	504.05	1171.65	535.37
24.19	0	0.24	0.19	0.02	0.18	0.06	0.26	0.06	6.56	3.01	99.48	0.35	0	94.57	0.25	0.61	20.17	0	2.42	2.81	0.14	0.07	0	0	0.04	0.19	0.56	0.14	0.76	3.01	0.14	11.13	6.56	0	0	0	-12.25	7.71	7.27	50.5	175.6	946.42	463.24	1211.88	741.23	1000.86	507.75	1174.7	532.57
24.224	0	0.28	0.23	0.02	0.21	0.05	0.32	0.06	5.74	2.4	99.36	0.47	0	94.85	0.22	0.34	24.2	0	2.36	2.76	0.16	0.06	0	0	0.04	0.23	0.69	0.14	0.75	2.4	0.16	10.27	5.74	0	0	0	-14.5	7.43	6.51	50.52	181.98	940.48	455.4	1212.64	737.33	994.68	498.94	1174.08	529.49
24.257	0	0.31	0.24	0.02	0.22	0.05	0.34	0.06	5.78	2.19	99.31	0.53	0	97.54	0.14	0.12	26.01	0	1.93	2.94	0.17	0.07	0	0	0.04	0.27	0.63	0.11	0.72	2.19	0.16	4.13	5.78	0	0	0	-8.37	3.59	4.07	50.95	177.67	945.01	462.78	1212.53	744.41	994.47	513.35	1171.47	528.78
24.29	0	0.39	0.29	0.02	0.26	0.05	0.46	0.06	5.17	2	99.09	0.8	0	95.65	0.11	0.11	31.85	0	2.15	2.91	0.24	0.13	0	0	0.04	0.4	0.56	0.1	0.73	2	0.15	2.91	5.17	0	0	0	-11.64	6.54	8.84	50.9	180.67	942.76	459.21	1209.15	736.24	998.19	500.6	1175.6	534.8
24.324	0	0.48	0.34	0.02	0.3	0.05	0.59	0.06	4.7	1.5	98.81	1.19	-0.68	96.71	0.1	0.1	37.43	0	1.94	2.73	0.26	0.15	0	0	0.04	0.47	0.52	0.08	0.74	1.5	0.14	2.93	4.7	0	0	0	-8.73	5.1	5.86	51.21	170.17	946.85	464.83	1205.79	736.73	998.34	510.54	1167.09	532.57
24.357	0	0.51	0.36	0.02	0.31	0.04	0.62	0.06	4.32	1.43	98.77	1.24	-1.52	97.07	0.07	0.11	38.05	0	1.76	3.53	0.22	0.21	0	0	0.04	0.46	0.51	0.06	0.69	1.43	0.14	0.78	4.32	0	0	0	-8.27	4.5	7.74	51.49	177.97	941.69	457.97	1202.1	730.13	993.35	501.16	1168.85	530.69
24.39	0	0.53	0.36	0.02	0.31	0.04	0.62	0.06	4.3	1.12	98.76	1.25	-1.61	97.55	0.05	0.07	38.1	0	1.66	4.42	0.21	0.2	0	0	0.04	0.5	0.49	0.06	0.69	1.12	0.14	14.19	4.3	0	0	0	-9.43	3.58	4.96	51.23	182.35	942.91	462.18	1208.96	740.01	990.98	509.7	1171.98	531.87
24.424	0	0.88	0.48	0.02	0.41	0.04	0.99	0.06	3.99	0.93	98.01	2.79	-7.85	97	0.05	0.05	48.46	0	1.76	7.67	0.18	0.15	0	0	0.04	0.66	0.52	0.09	0.67	0.93	0.14	7.56	3.99	0	0	0	-9.38	4.61	6.33	51.1	173.39	941.78	461.16	1208.04	739.91	996.3	506.58	1167.73	532.59
24.457	0	0.95	0.48	0.02	0.42	0.04	1	0.06	3.82	0.94	98	2.79	-7.91	98.01	0.05	0.06	48.47	0	2.07	9.73	0.17	0.14	0	0	0.04	0.66	0.54	0.12	0.67	0.94	0.13	4.56	3.82	0	0	0	-9.49	2.51	4.85	51.19	173.82	948.23	468.03	1205.6	737.69	995.62	514.78	1168.43	533.52
24.491	0	1.52	0.66	0.02	0.56	0.04	1.66	0.06	3.32	0.68	96.68	6.44	-14.71	95.8	0.03	0.04	59.44	0	2.29	11.29	0.24	0.11	0	0	0.04	0.92	0.52	0.17	0.61	0.68	0.13	3.33	3.32	0	0	0	-12	6.36	6.44	50.91	180.5	943.31	463.57	1210.58	741.37	995.47	507.61	1173.64	536.51
24.524	0	1.71	0.73	0.02	0.62	0.04	1.94	0.06	2.99	0.56	96.12	8.26	-17.17	96.92	0.04	0.04	62.78	0	1.92	10.92	0.24	0.08	0	0	0.04	0.87	0.48	0.17	0.59	0.56	0.13	19	2.99	0	0	0	-10.35	4.75	4.74	50.9	175.31	944.82	466.12	1212.4	746.53	996.6	514.14	1170.76	534.14
24.557	0	1.74	0.78	0.02	0.66	0.04	2.11	0.06	2.86	0.6	95.78	9.51	-18.64	95.68	0.05	0.03	64.72	0	1.41	9.39	0.21	0.06	0	0	0.04	0.81	0.44	0.1	0.58	0.6	0.13	4.26	2.86	0	0	0	-14.58	6.51	6.21	50.37	182.08	944.21	466.92	1211.05	744.75	994.75	511.91	1175.32	535.35
24.591	0	2.08	0.88	0.02	0.74	0.03	2.56	0.06	2.59	0.55	94.88	12.74	-21.41	96.15	0.07	0.02	68.91	0	1.38	10.04	0.25	0.05	0	0	0.05	0.96	0.61	0.14	0.48	0.55	0.13	21.18	2.59	0	0	0	-11.99	5.91	5.27	50.68	177.33	945.28	467.67	1211.87	746.51	996.42	514.58	1172.53	535.37
24.624	0	2.31	1	0.02	0.83	0.03	3.08	0.06	2.28	0.54	93.84	16.7	-24.13	97.35	0.07	0.02	72.91	0	1.18	8.66	0.23	0.05	0	0	0.06	0.87	0.47	0.1	0.42	0.54	0.12	17.41	2.28	0	0	0	-12.03	3.98	4.36	50.8	167.39	946.64	470.07	1208.08	743.52	998.56	516.43	1164.82	535.8
24.657	0	2.49	1.07	0.02	0.89	0.03	3.46	0.06	2.1	0.55	93.08	19.58	-25.67	95.05	0.09	0.03	75.4	0	1.43	8.14	0.26	0.06	0	0	0.06	0.86	0.52	0.1	0.36	0.55	0.13	5.44	2.1	0	0	0	-10.48	7.23	7.19	51.12	178.12	943.4	463.53	1210.73	742.61	997.8	507.65	1173.5	536.91
24.691	0	2.69	1.22	0.02	1.01	0.03	4.19	0.06	1.76	0.59	91.61	25.39	-28.56	95.19	0.08	0.02	79.64	0	1.27	5.78	0.24	0.06	0	0	0.05	0.76	0.52	0.12	0.28	0.59	0.12	11.73	1.76	0	0	0	-10.85	7.07	3.25	51.07	180.31	943.37	467.57	1210.8	746.51	990.64	516.91	1170.01	535.32
24.724	0	2.49	1.2	0.02	0.98	0.03	4.04	0.06	1.8	0.58	91.92	24.19	-28.03	97.24	0.04	0.01	78.83	0	1.25	4.43	0.23	0.06	0	0	0.05	0.71	0.48	0.09	0.29	0.58	0.12	7.46	1.8	0	0	0	-13.2	4.2	4.18	50.5	179.11	943.68	468.16	1213.88	750.5	994.05	516.89	1172.31	534.33
24.758	0	2.7	1.28	0.02	1.05	0.03	4.48	0.06	1.54	0.6	91.05	27.49	-29.52	96.78	0.07	0.02	80.97	0	1.4	4.34	0.26	0.07	0	0	0.05	0.59	0.41	0.13	0.29	0.6	0.1	14.67	1.54	0	0	0	-9.74	4.98	6.9	51.23	181.02	941.42	465.36	1211.87	747.41	995.59	510.19	1174.12	540.09
24.791	0	3.01	1.34	0.02	1.1	0.03	4.83	0.06	1.58	0.6	90.33	30.44	-30.45	98.51	0.08	0.02	82.77	0	1.57	5.68	0.31	0.07	0	0	0.05	0.51	0.46	0.1	0.28	0.6	0.1	6.96	1.58	0	0	0	-10.66	1.05	3.54	50.92	178.54	945.33	470.74	1212.39	750.8	993.28	521.15	1171.27	535.15
24.824	0	3.16	1.34	0.02	1.1	0.03	4.93	0.06	1.71	0.6	90.15	31.2	-30.36	93.85	0.09	0.03	83.21	0	2.02	6.81	0.35	0.07	0	0	0.06	0.54	0.49	0.1	0.28	0.6	0.1	12.02	1.71	0	0	0	-13.21	8.37	5.59	50.79	174.76	944.77	470.04	1208.2	744.51	996.28	514.75	1169.37	538.84
24.858	0	3.69	1.42	0.02	1.18	0.03	5.48	0.06	1.75	0.64	89.04	35.8	-31.81	92.25	0.05	0.05	85.79	0	2.03	8.56	0.37	0.08	0	0	0.06	0.55	0.48	0.16	0.27	0.64	0.11	2.42	1.75	0	0	0	-12.57	9.61	5.23	51.12	171.59	944.14	468.22	1204.14	738.46	995.15	511.9	1164.71	538.25
24.891	0	3.94	1.42	0.02	1.19	0.03	5.55	0.06	1.78	0.74	88.91	36.05	-31.58	98.6	0.08	0.07	85.93	0	2.54	10.34	0.28	0.08	0	0	0.06	0.57	0.59	0.15	0.27	0.74	0.11	2.38	1.78	0	0	0	-11.02	-0.72	5.29	51.25	187.21	940.63	464.08	1211.52	746.54	989.14	511.93	1175.08	533.69
24.924	0	3.65	1.4	0.02	1.16	0.03	5.35	0.06	1.76	0.7	89.31	34.52	-31.28	96.94	0.06	0.05	85.11	0	2.23	8.92	0.26	0.05	0	0	0.06	0.53	0.55	0.19	0.26	0.7	0.12	3.57	1.76	0	0	0	-12.86	4.73	3.1	50.82	180.97	943.08	468.21	1213.08	749.12	991.01	517.47	1171.07	535.48
24.958	0	4.15	1.5	0.02	1.25	0.03	6	0.06	1.68	0.64	88	39.56	-32.97	98.38	0.08	0.05	87.8	0	2.14	9.85	0.32	0.05	0	0	0.06	0.45	0.53	0.15	0.26	0.64	0.12	6.98	1.68	0	0	0	-15.55	-1.46	2.26	50.5	185.9	947.14	470.67	1215.37	748.6	990.17	521.11	1175.66	533.6
24.991	0	4.61	1.52	0.02	1.28	0.03	6.19	0.06	1.73	0.7	87.63	40.7	-33.1	98.11	0.21	0.07	88.36	0	2.48	12.39	0.3	0.04	0	0	0.06	0.38	0.67	0.14	0.29	0.7	0.12	18.87	1.73	0	0	0	-8.14	2.26	1.6	51.56	177.67	947.35	471.54	1213.95	750.59	992.82	524.09	1170.03	536.91
25.024	0	4.33	1.49	0.02	1.26	0.03	6.07	0.06	1.91	0.68	87.86	40.54	-33.19	97.84	0.18	0.08	88.25	0	1.77	10.89	0.39	0.03	0	0	0.05	0.34	0.75	0.11	0.31	0.68	0.12	16	1.91	0	0	0	-9.64	2.92	1.03	51.48	179.9	946.21	473.11	1209.18	747.33	987.93	525.75	1167.51	536.36
25.058	0	4.08	1.52	0.02	1.29	0.03	6.24	0.06	1.79	0.75	87.52	41.45	-33.53	97.94	0.26	0.16	88.73	0	1.82	8.66	0.28	0.05	0	0	0.05	0.41	0.65	0.1	0.31	0.75	0.1	4.72	1.79	0	0	0	-7.89	2.69	1.91	51.84	186	942.97	473.15	1207.7	748.17	983.99	524.49	1169.22	541.34
25.091	0	3.8	1.52	0.02	1.29	0.03	6.25	0.06	1.83	0.8	87.51	41.55	-33.47	97.34	0.21	0.15	88.8	0	1.84	6.52	0.18	0.04	0	0	0.05	0.39	0.64	0.15	0.29	0.8	0.1	4.39	1.83	0	0	0	-14.48	3.99	3.68	50.48	178.46	940.73	475.43	1206.15	750.36	988.52	521.87	1165.72	543.07
25.125	0	3.63	1.48	0.02	1.28	0.03	6.17	0.06	2.06	0.97	87.66	40.85	-32.9	94.71	0.43	0.15	88.38	0	2.1	5.85	0.13	0.09	0	0	0.05	0.42	0.52	0.23	0.34	0.97	0.11	14.69	2.06	0	0	0	-11.52	7.58	2.86	51.03	179.21	942.33	478.75	1206.6	754	987.99	527.85	1166.36	545.06
25.158	0	3.49	1.49	0.02	1.28	0.03	6.21	0.06	2.02	0.96	87.57	41.13	-33.09	93.05	0.43	0.1	88.52	0	1.98	4.53	0.13	0.04	0	0	0.05	0.36	0.47	0.27	0.35	0.96	0.1	19.47	2.02	0	0	0	-11.71	9.02	2.1	51.08	182.93	938	473.94	1207.19	753.76	983.25	524.61	1165.42	541.33
25.191	0	3.26	1.4	0.02	1.21	0.03	5.68	0.06	2.14	1.03	88.63	36.99	-31.61	97.02	0.6	0.18	86.31	0	2.35	4.97	0.21	0.05	0	0	0.06	0.33	0.51	0.35	0.39	1.03	0.09	4.72	2.14	0	0	0	-9.99	4.58	0.74	51.3	175.32	943.97	479.93	1204.99	754.05	986.53	533.92	1161.79	538.62
25.225	0	3.7	1.48	0.02	1.3	0.04	6.34	0.06	2.2	1.24	87.32	42.05	-32.92	98.36	0.6	0.16	88.9	0	2.57	6.05	0.26	0.08	0	0	0.06	0.38	0.51	0.29	0.44	1.24	0.1	5.4	2.2	0	0	0	-12.36	1.52	1.28	51.39	182.68	937.02	472.83	1200.93	745.57	978.28	523.18	1160.32	538.49
25.258	0	3.65	1.46	0.02	1.28	0.03	6.17	0.06	2.18	1.23	87.65	41.15	-32.91	98	0.57	0.24	88.44	0	1.99	6.16	0.23	0.08	0	0	0.06	0.37	0.49	0.21	0.44	1.23	0.09	1.64	2.18	0	0	0	-10.25	2.55	0.75	51.72	177.22	942.33	478.72	1196.95	743.66	980.78	530.23	1157.76	539.39
25.291	0	3.97	1.51	0.02	1.32	0.03	6.47	0.06	2.19	1.32	87.06	43.4	-33.73	97.86	0.57	0.14	89.59	0	1.68	7.37	0.27	0.16	0	0	0.08	0.4	0.41	0.21	0.44	1.32	0.11	1.41	2.19	0	0	0	-11.54	2.9	3.12	51.7	184.28	937.09	474.46	1196.49	742.33	978.23	521.46	1161.29	542.67
25.325	0	4.21	1.5	0.02	1.3	0.03	6.33	0.06	2.09	1.5	87.34	42.41	-33.4	97.94	0.49	0.09	89.03	0	1.9	9.45	0.31	0.13	0	0	0.07	0.38	0.48	0.14	0.49	1.5	0.11	12.33	2.09	0	0	0	-9.75	2.68	-0.79	51.52	178.62	937.37	476.3	1200.5	750.49	977.17	531.73	1155.72	536.87
25.358	0	4.85	1.58	0.02	1.36	0.03	6.79	0.06	1.97	1.6	86.41	45.69	-34.83	94.8	0.59	0.07	90.68	0	1.25	11.77	0.36	0.11	0	0	0.06	0.38	0.53	0.14	0.5	1.6	0.11	10.2	1.97	0	0	0	-14.44	7.48	0.59	50.86	182.86	933.78	475.95	1200.88	752.24	975.62	527.79	1158.11	539.48
25.391	0	4.99	1.61	0.02	1.39	0.03	6.98	0.06	1.95	1.68	86.03	47.27	-35.16	97.28	0.47	0.05	91.4	0	1.52	11.77	0.45	0.08	0	0	0.06	0.36	0.68	0.16	0.57	1.68	0.1	2.79	1.95	0	0	0	-11.66	4.12	1.03	50.98	177.08	937.17	480.57	1201.95	757.58	981.16	533.65	1158.07	541.16
25.425	0	6.21	1.73	0.02	1.49	0.03	7.81	0.06	1.8	2.03	84.39	52.18	-36.66	95.81	0.65	0.07	93.76	0	1.75	15.66	0.52	0.1	0	0	0.06	0.41	0.69	0.16	0.66	2.03	0.09	14.61	1.8	0	0	0	-11.51	6.35	0.56	51.39	179.81	938.08	482.57	1199.39	754.09	978.44	534.8	1157.97	544.83
25.458	0	7.65	1.77	0.02	1.53	0.03	8.04	0.06	1.7	2.05	83.92	53.5	-37.34	98	0.74	0.05	94.38	0	1.29	21	0.46	0.15	0	0	0.06	0.4	0.5	0.18	0.7	2.05	0.09	1.49	1.7	0	0	0	-12.68	2.54	-0.36	51.34	176.49	938.22	483.4	1194.68	749.72	976.37	536.29	1152.78	541.58
25.492	0	7.29	1.76	0.02	1.52	0.03	8.08	0.06	1.74	1.78	83.85	53.43	-37.19	93.72	0.81	0.05	94.4	0	1.65	19.68	0.54	0.24	0	0	0.07	0.58	0.49	0.17	0.64	1.78	0.09	21.8	1.74	0	0	0	-13.32	8.49	1.29	51.24	180.43	933.24	479.94	1196.17	751.6	975.41	529.44	1155.1	545.79
25.525	0	7.49	1.85	0.02	1.58	0.03	8.56	0.06	1.58	1.88	82.87	56.5	-38.31	98	0.63	0.02	95.93	0	1.53	18.77	0.63	0.17	0	0	0.08	0.63	0.51	0.17	0.66	1.88	0.1	7.08	1.58	0	0	0	-15.5	2.54	3.58	50.52	174.18	935.07	482.62	1198.18	756.46	983.32	529.82	1156.77	545.78
25.558	0	7.82	1.87	0.02	1.61	0.03	8.75	0.06	1.56	1.98	82.5	57.12	-38.56	96.36	0.85	0.02	96.22	0	1.48	19.8	0.6	0.15	0	0	0.07	0.58	0.59	0.21	0.68	1.98	0.09	28.7	1.56	0	0	0	-14.67	5.61	0.79	50.88	184.71	932.75	479.94	1199.25	756.49	973.5	532.76	1158.03	540.83
25.592	0	7.4	1.89	0.02	1.63	0.03	8.9	0.06	1.57	1.81	82.19	58.51	-38.85	94.94	0.69	0.02	96.81	0	1.52	17.45	0.62	0.11	0	0	0.1	0.63	0.56	0.27	0.8	1.81	0.11	4.52	1.57	0	0	0	-13.99	7.35	0.23	51.06	178.81	935.69	487.14	1193.95	754.6	974.56	538.67	1153.17	547.17
25.625	0	7.36	1.9	0.02	1.63	0.03	8.96	0.06	1.6	1.83	82.08	58.89	-38.93	96.22	0.58	0.02	97.09	0	1.62	17.07	0.66	0.09	0	0	0.1	0.64	0.49	0.25	0.72	1.83	0.11	44.26	1.6	0	0	0	-16.15	5.82	2.94	50.7	179.64	932.38	483.43	1196.38	756.32	977.79	530.43	1156.48	548.91
25.658	0	8.91	1.93	0.02	1.64	0.03	9.16	0.06	1.54	1.9	81.69	59.61	-39.07	97.56	0.59	0.03	97.47	0	2.08	22.28	0.73	0.11	0	0	0.14	0.55	0.38	0.35	0.71	1.9	0.1	9.97	1.54	0	0	0	-12.57	3.56	-0.65	51.38	180.6	934.65	484.72	1197.16	757.02	973.34	539.05	1153.87	544.57
25.692	0	9.39	1.98	0.02	1.68	0.03	9.48	0.06	1.47	2.01	81.04	61.31	-39.37	97.44	0.38	0.02	98.36	0	2.64	22.82	0.77	0.13	0	0	0.15	0.64	0.47	0.32	0.7	2.01	0.12	4.51	1.47	0	0	0	-16.4	3.81	0.64	50.51	183.73	933.86	481.75	1203.93	761.6	976.62	534.5	1160.17	542.66
25.725	0	7.92	1.95	0.02	1.66	0.03	9.37	0.06	1.59	2.21	81.27	60.78	-38.81	90.41	0.29	0.02	98.09	0	3.02	18.04	0.61	0.11	0	0	0.17	0.61	0.56	0.32	0.69	2.21	0.13	13.47	1.59	0	0	0	-15.25	10.78	-0.06	50.74	185.02	932.12	482.12	1203.93	762.6	974.39	535.02	1159.04	546.61
25.759	0	8.08	1.97	0.02	1.68	0.04	9.57	0.06	1.6	2.65	80.87	61.44	-38.7	96.58	0.32	0.02	98.42	0	3.64	18.26	0.57	0.17	0	0	0.2	0.59	0.54	0.28	0.71	2.65	0.15	4.84	1.6	0	0	0	-14.77	5.3	0.64	50.66	179.8	935.1	483.19	1206.99	764.91	980.92	535.1	1160.27	547.74
25.792	0	8.36	1.93	0.02	1.66	0.04	9.53	0.06	1.8	3.11	80.94	61.44	-38.29	97.28	0.33	0.03	98.38	0	3.96	19.46	0.54	0.17	0	0	0.22	0.59	0.44	0.28	0.75	3.11	0.13	5.58	1.8	0	0	0	-12.11	4.12	0	51.25	185.55	933.59	481.2	1206.59	764.38	976.04	535.89	1161.32	545.83
25.825	0	9.14	1.92	0.02	1.66	0.04	9.63	0.06	1.91	3.18	80.75	61.6	-37.78	98.19	0.38	0.04	98.46	0	4.96	22.24	0.61	0.18	0	0	0.25	0.58	0.43	0.22	0.75	3.18	0.11	15.5	1.91	0	0	0	-14.9	2.02	1.05	50.84	184.23	937.07	482.2	1209.34	763.46	981.39	533.59	1165.06	547.91
25.859	0	7.98	1.87	0.02	1.63	0.04	9.35	0.06	2.11	3.44	81.3	60.34	-37.26	97.51	0.35	0.05	97.92	0	4.89	18.92	0.55	0.15	0	0	0.25	0.55	0.43	0.27	0.64	3.44	0.14	7.05	2.11	0	0	0	-9.43	3.66	0.22	51.84	185.53	935.89	481.75	1206.79	763.41	977.61	536.6	1162.83	547.42
25.892	0	7.81	1.85	0.02	1.63	0.04	9.36	0.07	2.28	3.7	81.28	60.36	-37.1	95.22	0.41	0.06	97.95	0	4.74	18.33	0.36	0.12	0	0	0.3	0.51	0.58	0.35	0.62	3.7	0.15	8.39	2.28	0	0	0	-14.95	7.04	2.91	50.72	182.55	934.55	483.68	1206.6	765.64	982.6	532.44	1164.16	551.47
25.925	0	6.4	1.83	0.02	1.62	0.04	9.25	0.07	2.36	3.71	81.49	60.35	-37.2	98.74	0.34	0.04	97.91	0	4.26	12.52	0.36	0.11	0	0	0.27	0.55	0.74	0.39	0.65	3.71	0.15	8.72	2.36	0	0	0	-16.31	-0.18	1.81	50.27	173.26	936.95	482.31	1208.53	764.24	987.38	531.86	1160.04	546.31
25.959	0	6.35	1.79	0.02	1.61	0.04	9.17	0.07	2.75	4.21	81.65	60.61	-37.35	97.04	0.44	0.04	98.13	0	3.14	12.55	0.27	0.07	0	0	0.22	0.5	0.66	0.33	0.57	4.21	0.15	17.43	2.75	0	0	0	-14.02	4.55	2.38	50.95	181.19	938.75	479.6	1212.4	763.99	987.31	529.96	1167.76	546.35
25.992	0	6.71	1.77	0.02	1.61	0.04	9.18	0.07	2.84	4.25	81.63	60.33	-37.11	97.29	0.66	0.06	97.96	0	3.26	14.54	0.23	0.08	0	0	0.22	0.53	0.5	0.26	0.59	4.25	0.16	5.83	2.84	0	0	0	-9.74	4.1	1.34	51.81	176.14	940.9	485.34	1206.01	761.93	986.12	536.94	1161.75	550.45
26.025	0	7.42	1.8	0.02	1.62	0.04	9.25	0.07	2.7	4.87	81.49	60.71	-37.53	97.35	0.62	0.04	98.18	0	3.1	17.21	0.41	0.11	0	0	0.21	0.44	0.5	0.22	0.57	4.87	0.16	8.54	2.7	0	0	0	-17.28	3.99	0.09	50.51	180.56	941.01	486.15	1205.78	760.88	981.87	539.31	1162.39	542.98
26.059	0	7	1.73	0.02	1.59	0.04	9	0.07	3.05	5.01	82	59.72	-36.98	98.48	0.73	0.06	97.71	0	2.9	16.35	0.42	0.12	0	0	0.21	0.45	0.46	0.22	0.52	5.01	0.17	15.76	3.05	0	0	0	-15.72	1.15	0.42	50.72	180.9	940.69	484.41	1209.13	762.78	983.67	537.16	1164.39	545.02
26.092	0	6.55	1.72	0.02	1.56	0.04	8.77	0.07	2.99	4.97	82.47	58.71	-36.69	98.29	0.48	0.07	97.25	0	2.91	14.7	0.33	0.12	0	0	0.2	0.47	0.46	0.28	0.46	4.97	0.16	38.79	2.99	0	0	0	-14.48	1.74	3.7	51.06	177.11	939.75	483.62	1201.72	756.05	986.2	530.79	1162.5	547.59
26.126	0	6.6	1.7	0.02	1.55	0.04	8.57	0.07	3.07	5.35	82.85	58.15	-36.65	98.48	0.53	0.05	96.86	0	2.13	15.37	0.2	0.03	0	0	0.14	0.46	0.41	0.19	0.56	5.35	0.18	13.02	3.07	0	0	0	-12.74	1.15	3.62	51.34	184.75	939.07	479.53	1208.17	759.52	985.3	528.69	1169.22	546.2
26.159	0	6.16	1.64	0.02	1.49	0.04	8.19	0.07	3.33	4.95	83.61	56.76	-35.92	98.3	0.34	0.04	96.15	0	2.15	14.22	0.24	0.04	0	0	0.12	0.49	0.35	0.25	0.57	4.95	0.18	5.26	3.33	0	0	0	-13	1.7	2.04	51.31	181.51	942.12	482.39	1209.84	760.42	986.92	532.84	1167.83	547.51
26.192	0	6.06	1.65	0.02	1.5	0.04	8.23	0.07	3.24	4.78	83.55	56.77	-36.18	97.31	0.41	0.06	96.19	0	1.88	13.66	0.24	0.02	0	0	0.11	0.49	0.26	0.22	0.54	4.78	0.17	23.41	3.24	0	0	0	-13.92	4.06	3.43	51.13	179.24	942.03	483.95	1210.44	761.98	990.64	531.07	1168.56	552.83
26.226	0	5.82	1.67	0.02	1.5	0.04	8.2	0.07	3	4.44	83.6	56.72	-36.46	98.77	0.25	0.08	96.16	0	1.98	12.35	0.47	0.03	0	0	0.11	0.51	0.26	0.2	0.53	4.44	0.14	8.02	3	0	0	0	-9.69	-0.07	1.74	51.93	183.4	940.35	479.88	1204.08	755.62	981.56	532.9	1164.74	542.06
26.259	0	5.45	1.69	0.02	1.49	0.04	8.12	0.07	2.81	4	83.76	56.14	-36.62	98.67	0.16	0.05	95.92	0	1.84	10.55	0.56	0.04	0	0	0.12	0.44	0.27	0.2	0.49	4	0.14	20.11	2.81	0	0	0	-16.76	-0.46	2.77	51.21	180.37	944.03	482.42	1202.36	749.28	985.64	529.54	1165.42	544.16
26.292	0	4.92	1.71	0.02	1.49	0.04	8.06	0.07	2.58	3.8	83.89	55.46	-36.71	98.15	0.11	0.06	95.62	0	1.83	7.69	0.57	0.04	0	0	0.12	0.41	0.24	0.21	0.44	3.8	0.15	15.92	2.58	0	0	0	-15.91	2.15	2.69	51.12	186.15	941.96	484.06	1209.42	762.02	985.16	534.5	1170.98	545.74
26.326	0	5.39	1.78	0.02	1.52	0.03	8.33	0.06	2.16	3.44	83.35	56.24	-37.3	97.97	0.09	0.03	96.06	0	2.2	9.54	0.64	0.04	0	0	0.11	0.35	0.23	0.19	0.4	3.44	0.18	47.35	2.16	0	0	0	-12.99	2.63	3.04	51.56	184.22	940.89	483.87	1207.69	760.77	985.45	532.9	1168.84	550.34
26.359	0	5.41	1.81	0.02	1.55	0.03	8.54	0.06	2.07	3.26	82.92	57.23	-37.64	98.54	0.09	0.02	96.55	0	2.16	9.01	0.48	0.02	0	0	0.11	0.38	0.21	0.24	0.4	3.26	0.18	48.65	2.07	0	0	0	-14.48	-0.95	3.76	51.27	179.09	942.62	485.37	1208.05	760.48	989.99	532.13	1168.01	551.81
26.392	0	6.25	1.88	0.02	1.59	0.03	9	0.06	1.92	2.95	82	59.48	-38.37	98.57	0.11	0.02	97.66	0	2.72	11.93	0.74	0.03	0	0	0.15	0.37	0.21	0.43	0.44	2.95	0.16	13.63	1.92	0	0	0	-11.54	0.83	2.14	51.99	182.52	946.15	489.84	1207.22	761.83	987.12	540.83	1169.29	552.06
26.426	0	6.91	1.95	0.02	1.63	0.03	9.21	0.06	1.57	2.36	81.58	60.22	-39.24	96.98	0.13	0.02	98.09	0	2.28	14.26	0.86	0.03	0	0	0.15	0.38	0.21	0.3	0.4	2.36	0.14	14.89	1.57	0	0	0	-16.56	4.65	3.41	51.21	183.86	940.57	483.03	1204.53	755.2	984.6	529.34	1167.37	549.37
26.459	0	7.71	1.99	0.02	1.65	0.03	9.31	0.06	1.41	2.27	81.38	60.85	-39.84	98.7	0.09	0.01	98.4	0	1.82	17.03	0.93	0.04	0	0	0.15	0.39	0.22	0.28	0.42	2.27	0.13	14.55	1.41	0	0	0	-15.26	-0.33	2.13	51.64	186.38	939.4	484.63	1200.68	753.57	978.68	533.1	1164.39	548.91
26.493	0	7.85	2.03	0.02	1.66	0.03	9.33	0.06	1.13	1.58	81.33	60.85	-40.51	98.53	0.08	0.01	98.44	0	1.13	17.38	1.03	0.05	0	0	0.2	0.37	0.2	0.16	0.39	1.58	0.12	15.53	1.13	0	0	0	-19.35	-0.98	3.1	50.95	181.32	936.5	482.75	1198.87	750.86	980.53	526.73	1160.41	549.5
26.526	0	9.09	2.05	0.03	1.67	0.03	9.46	0.06	1.11	1.52	81.09	61.34	-40.55	97.13	0.08	0.01	98.66	0	1.54	21.48	1.12	0.05	0	0	0.24	0.33	0.27	0.22	0.42	1.52	0.13	40.79	1.11	0	0	0	-15.48	4.39	2.92	51.03	184.34	936.45	487.01	1207.02	768.35	982.58	537.04	1166.39	550.96
26.559	0	9.58	2.05	0.03	1.67	0.03	9.5	0.06	1.12	1.57	80.84	61.51	-40.39	96.86	0.09	0	98.71	0	2.11	23.06	1.28	0.06	0	0	0.21	0.33	0.25	0.26	0.46	1.57	0.12	31.81	1.12	0	0	0	-12.3	4.86	2.24	51.78	186.81	941.66	491.12	1210.29	770.07	984.69	542.13	1170.9	557.15
26.593	0	10.21	2.11	0.03	1.71	0.03	9.84	0.06	0.92	1.38	79.57	62.67	-40.74	94.62	0.11	0	99.29	0	2.56	24.18	1.25	0.06	0	0	0.22	0.3	0.22	0.3	0.49	1.38	0.13	48.26	0.92	0	0	0	-18.04	7.66	0.91	50.98	179.5	939.99	493.42	1198.68	760.11	979.72	542.67	1158.93	553.01
26.626	0	13.17	2.13	0.03	1.72	0.03	9.99	0.06	0.85	1.36	73.65	62.79	-40.58	98.41	0.15	0	99.39	0	3.04	31.81	1.04	0.06	0	0	0.24	0.29	0.16	0.33	0.46	1.36	0.12	35.08	0.85	0	0	0	-18.7	-1.36	3.43	50.8	173.83	941.38	494.19	1197.07	758.61	985.74	539.38	1158.94	554.23
26.659	0	11.22	2.15	0.02	1.74	0.03	10.03	0.06	0.77	1.3	77.56	62.92	-41.02	95.56	0.13	0	99.51	0	2.14	26.54	0.75	0.06	0	0	0.3	0.27	0.18	0.26	0.41	1.3	0.12	39.49	0.77	0	0	0	-13.81	6.66	3.84	51.97	192.07	934.21	484.59	1201.55	760.68	976.78	532.07	1167.59	553.99
26.693	0	10.73	2.17	0.02	1.75	0.03	10.12	0.06	0.68	1.05	78.54	63.14	-41.24	98.73	0.12	0	99.65	0	1.95	24.88	0.61	0.05	0	0	0.35	0.24	0.15	0.28	0.38	1.05	0.12	75.88	0.68	0	0	0	-18.9	-0.24	4.44	51	185.13	938.94	492.82	1202.92	766.25	983.46	539.26	1167.97	554.47
26.726	0	12	2.17	0.02	1.75	0.03	10.15	0.06	0.67	1.03	76	63.28	-41.37	97.69	0.16	0.01	99.69	0	1.93	28.3	0.72	0.05	0	0	0.42	0.23	0.18	0.37	0.36	1.03	0.12	26.25	0.67	0	0	0	-17.52	3.28	1.29	51.08	179.24	938.93	492.49	1199.69	762.02	980.22	542.03	1159.17	552.21
26.76	0	12.47	2.19	0.03	1.76	0.03	10.24	0.06	0.57	0.91	75.06	63.43	-41.59	96.87	0.26	0	99.81	0	2.09	29.46	0.94	0.04	0	0	0.37	0.26	0.14	0.34	0.35	0.91	0.12	36.8	0.57	0	0	0	-19.44	4.83	3.04	51.05	184.35	939.56	493.55	1199.95	761.24	980.89	539.55	1164.47	556.36
26.793	0	15.18	2.2	0.03	1.76	0.03	10.29	0.06	0.53	0.91	69.63	63.53	-41.58	97.97	0.32	0	99.87	0	2.69	35.8	1.33	0.05	0	0	0.34	0.26	0.12	0.32	0.37	0.91	0.1	41.05	0.53	0	0	0	-11.79	2.61	1.14	52.34	192.27	940.17	490.67	1205.08	766.46	976.71	545.41	1168.91	550.86
26.826	0	14.73	2.2	0.03	1.75	0.03	10.25	0.06	0.57	0.9	70.55	63.61	-41.69	98.37	0.33	0	99.85	0	2.59	34.91	1.52	0.03	0	0	0.35	0.24	0.14	0.43	0.38	0.9	0.1	28.35	0.57	0	0	0	-11.19	1.51	1.89	52.36	188.29	942.48	492.35	1208.19	768.28	982.63	544.22	1170.48	557.08
26.86	0	16.68	2.2	0.03	1.76	0.03	10.36	0.06	0.58	0.83	66.64	63.61	-41.44	95.36	0.45	0.01	99.87	0	2.99	38.92	1.35	0.03	0	0	0.37	0.24	0.18	0.37	0.41	0.83	0.1	29.56	0.58	0	0	0	-15.54	6.89	1.58	51.33	183.95	940.67	495.43	1209.01	772.08	984.18	544.87	1167.36	561.81
26.893	0	16.27	2.21	0.03	1.77	0.03	10.41	0.06	0.56	0.83	67.45	63.91	-41.25	94.99	0.42	0.01	99.88	0	3.51	37.98	1.31	0.06	0	0	0.35	0.25	0.25	0.56	0.39	0.83	0.09	36.05	0.56	0.05	0	0	-17.17	7.28	2.6	51.11	176.98	943.49	496.63	1204.89	767.49	988.31	544.18	1164.69	558.65
26.926	0	17.02	2.23	0.03	1.78	0.03	10.41	0.06	0.58	0.84	65.96	63.98	-41.46	98.78	0.44	0.01	99.9	0	2.8	39.29	0.98	0.03	0	0	0.3	0.25	0.23	0.58	0.38	0.84	0.09	72.98	0.53	0.13	0	0	-20.12	-0.04	2.7	51.07	190.04	936.82	486.51	1207.76	762.67	980.33	532.33	1168.99	555.16
26.96	0	22.53	2.23	0.03	1.78	0.03	10.49	0.06	0.59	0.93	54.95	63.88	-41.14	98.37	0.57	0.01	99.9	0	3.6	49.04	1.19	0.04	0	0	0.29	0.23	0.24	0.53	0.36	0.93	0.09	25.37	0.59	0.16	0	0	-18.3	-1.5	3.75	51.06	188.74	938.15	490.24	1209.26	769.63	983.63	537.35	1171.44	556.15
26.993	0	18.29	2.21	0.03	1.77	0.03	10.42	0.06	0.64	0.92	63.41	63.74	-41.15	98.53	0.54	0.01	99.9	0	3.62	42.08	1.43	0.04	0	0	0.25	0.25	0.21	0.45	0.4	0.92	0.09	49.54	0.64	0.12	0	0	-17.65	-0.98	2.88	51.02	184.01	938.42	489.33	1212.07	771.46	986.25	537.28	1169.28	556.19
27.026	0	18.73	2.21	0.03	1.76	0.03	10.44	0.06	0.72	0.98	62.53	63.74	-40.89	95.38	0.54	0.01	99.9	0	3.98	42.94	1.42	0.03	0	0	0.27	0.24	0.26	0.45	0.39	0.98	0.09	34	0.72	0.16	0	0	-18.28	6.86	2.98	50.86	177.66	942.43	493.08	1205.94	766.38	988.45	540.61	1165.57	554.42
27.06	0	17.82	2.23	0.03	1.78	0.03	10.6	0.06	0.66	1.06	64.37	63.64	-40.85	97.66	0.82	0.01	99.91	0	4.2	41.32	1.32	0.05	0	0	0.19	0.3	0.2	0.36	0.38	1.06	0.08	24.93	0.66	0.21	0	0	-17.54	-3.34	2.79	51.04	178.17	943.51	492.91	1202.76	760.13	986.68	539.14	1164.11	555.36
27.093	0	20.24	2.22	0.02	1.8	0.03	10.57	0.06	0.64	0.99	59.52	63.6	-41.35	97.72	0.94	0.01	99.91	0	2.69	45.54	0.9	0.06	0	0	0.15	0.32	0.14	0.21	0.37	0.99	0.07	21.61	0.64	0.13	0	0	-20.34	3.22	4.56	51.15	185.56	942.31	488.59	1198.37	751.11	983.22	531.43	1167.58	552.41
27.127	0	15.6	2.17	0.02	1.78	0.03	10.31	0.06	0.75	1.09	68.8	63.71	-41.28	98.79	0.5	0	99.89	0	2.04	36.76	0.72	0.06	0	0	0.11	0.36	0.1	0.07	0.44	1.09	0.07	46.07	0.75	0	0	0	-18.01	0	4.05	51.04	182.09	938.16	480.29	1206.41	758.27	985.78	527.29	1167.1	544.02
27.16	0	13.33	2.16	0.02	1.77	0.03	10.2	0.06	0.78	1.08	73.33	63.71	-41.36	94.56	0.34	0	99.89	0	1.69	31.7	0.68	0.05	0	0	0.09	0.43	0.08	0.07	0.45	1.08	0.06	46.06	0.78	0	0	0	-17.23	7.72	4.13	51.12	176.6	937.69	480.22	1202.67	754.66	986.87	525.58	1162.26	546.24
27.193	0	13.03	2.15	0.02	1.76	0.03	10.17	0.06	0.85	1.04	73.94	63.63	-41.22	97.04	0.32	0	99.86	0	1.63	31.01	0.55	0.06	0	0	0.09	0.49	0.06	0.07	0.43	1.04	0.06	30.6	0.85	0	0	0	-15.47	4.56	4.04	51.89	194.12	937.53	478.09	1209.45	758.26	981.68	525.3	1174.43	548.36
27.227	0	9.95	2.15	0.02	1.75	0.03	10.18	0.06	0.88	1.19	79.64	63.63	-40.9	98.28	0.25	0	99.86	0	2.37	22.72	0.69	0.09	0	0	0.09	0.66	0.06	0.11	0.44	1.19	0.05	9.07	0.88	0	0	0	-15.12	-1.76	4.69	51.42	181.92	938.33	473.36	1217.42	763.21	992.6	520.92	1173.14	543.29
27.26	0	10.72	2.12	0.02	1.75	0.03	10.23	0.06	1.03	1.2	78.56	63.6	-40.42	97.89	0.32	0	99.85	0	3.21	25.13	0.77	0.2	0	0	0.09	0.68	0.08	0.21	0.43	1.2	0.05	1.23	1.03	0	0	0	-11.24	2.81	1.62	51.94	177.76	944.27	480.72	1216.88	766.69	992.65	534.36	1170.16	543.72
27.293	0	8.9	2.09	0.02	1.73	0.04	10.26	0.06	1.21	1.24	79.49	63.49	-39.7	97.5	0.31	0.01	99.82	0	4.28	19.66	0.74	0.28	0	0	0.09	0.83	0.08	0.25	0.4	1.24	0.06	5.57	1.21	0	0	0	-14.83	3.67	3.03	51.7	182.04	940.21	476.14	1214.55	760.42	989.75	524.87	1170.7	544.76
27.327	0	7.6	2.1	0.02	1.72	0.03	10.17	0.06	1.15	1.12	79.66	63.44	-39.98	98.1	0.19	0	99.83	0	3.96	14.94	0.95	0.34	0	0	0.1	1.36	0.1	0.25	0.37	1.12	0.06	13.12	1.15	0	0	0	-15.58	2.27	3.33	51.79	183.54	941.73	476.25	1208.93	754.45	987.04	525.73	1170.13	538.58
27.36	0	7.18	2.11	0.02	1.74	0.03	10.15	0.06	1.1	1.09	79.7	63.44	-40.31	95.68	0.19	0	99.83	0	3.05	13.13	0.62	0.17	0	0	0.11	1.43	0.11	0.24	0.36	1.09	0.06	18.7	1.1	0	0	0	-13.88	6.51	5.66	52.11	177.07	941.18	472.94	1206.34	749.26	992.41	518.14	1168	540.92
27.393	0	7.41	2.13	0.02	1.74	0.03	10.11	0.06	1.01	0.95	79.79	63.35	-40.96	95.79	0.23	0	99.84	0	1.9	14.02	0.6	0.07	0	0	0.14	1.42	0.17	0.26	0.3	0.95	0.07	3.71	1.01	0.01	0	0	-10.16	6.38	5.08	52.68	182.03	937.78	466.16	1213.09	753	991.22	513.49	1171.23	540.54
27.427	0	7.76	2.11	0.02	1.72	0.03	10.02	0.06	1.17	0.97	79.96	63.42	-40.85	98.22	0.24	0	99.82	0	2.19	15.69	1.01	0.09	0	0	0.18	1.78	0.27	0.36	0.3	0.97	0.07	2.87	1.17	0.05	0	0	-7.73	1.95	2.42	52.75	178.58	940.98	469.91	1215.33	759.33	990.92	524.29	1169.19	534.93
27.46	0	8.14	2.1	0.02	1.72	0.03	10.07	0.06	1.33	0.99	79.86	63.4	-40.22	98.32	0.26	0	99.81	0	3.11	17.29	0.95	0.06	0	0	0.19	1.71	0.38	0.36	0.27	0.99	0.07	0.97	1.33	0.13	0	0	-12.14	1.64	2.04	52.01	178.65	941.49	469.31	1215.07	755.08	990.58	521.33	1168.74	534.57
27.494	0	8.26	2.1	0.02	1.7	0.04	10.21	0.06	1.47	0.83	79.59	63.13	-39.11	98.25	0.38	0.01	99.76	0	5.49	18.21	1.34	0.11	0	0	0.14	1.8	0.39	0.27	0.2	0.83	0.07	0.7	1.47	0.24	0	0	-16.29	1.86	2.67	51.63	178.75	941.85	467.45	1216.55	753.42	992.34	517.68	1170.56	531.41
27.527	0	7.35	2.04	0.02	1.71	0.04	10.12	0.06	1.58	0.77	79.75	63.16	-39.17	97.33	0.31	0.01	99.76	0	4.55	14.66	0.85	0.06	0	0	0.1	2.24	0.4	0.29	0.18	0.77	0.08	9.72	1.58	0.05	0	0	-15.5	4.02	6.37	52.11	180.12	938.42	461.62	1213.39	746.66	994.39	505.76	1172.23	534.31
27.56	0	8.17	2	0.02	1.7	0.04	10.15	0.06	1.83	0.7	79.7	63.09	-38.28	98.46	0.26	0	99.73	0	5.49	17.89	0.54	0.04	0	0	0.09	2.03	0.59	0.28	0.16	0.7	0.08	4.23	1.83	0.03	0	0	-6.41	1.23	4.13	53.3	181.75	936.5	458.55	1217.31	753.83	990.91	510.56	1171.49	531.11
27.594	0	7.61	1.92	0.02	1.67	0.04	9.88	0.06	2.33	0.55	80.24	63	-37.94	98.42	0.19	0	99.64	0	4.94	16.33	0.62	0.04	0	0	0.09	1.99	0.76	0.31	0.12	0.55	0.08	6.67	2.33	0	0	0	-7.51	1.33	3.92	53.05	179.71	938.2	458.46	1220.42	756.44	993.77	511.9	1172.78	527.78
27.627	0	7.22	1.91	0.02	1.66	0.04	9.77	0.06	2.4	0.45	80.46	63.14	-38.25	96.07	0.17	0.01	99.65	0	4.24	14.88	0.74	0.04	0	0	0.09	1.71	1.09	0.38	0.1	0.45	0.09	0.96	2.4	0	0	0	-8.49	6.02	5.48	53	178.84	939.67	461.16	1216.34	753.97	995.23	512.47	1173.31	528.95
27.66	0	6.26	1.87	0.02	1.64	0.04	9.65	0.06	2.69	0.36	80.71	63.2	-37.84	98.5	0.12	0.01	99.61	0	4.57	11.06	0.95	0.06	0	0	0.08	1.8	1.28	0.46	0.08	0.36	0.11	5.58	2.69	0	0	0	-15.59	1.08	5.27	52.15	173.57	940.68	458.21	1215.27	743.74	997.6	503.91	1169.54	527.64
27.694	0	5.74	1.84	0.02	1.63	0.04	9.43	0.06	2.86	0.29	81.15	63.64	-38.53	98.09	0.12	0.01	99.61	0	2.95	8.71	1.14	0.05	0	0	0.07	2.13	1.35	0.69	0.07	0.29	0.12	6.71	2.86	0	0	0	-9.73	2.3	5.94	53.21	172.22	938.69	457.2	1208.03	740.69	994.35	504.92	1165.35	525.33
27.727	0	5.85	1.86	0.02	1.63	0.04	9.45	0.06	2.74	0.27	81.09	65.06	-38.87	98.51	0.1	0.01	99.65	0	3.11	8.87	1.34	0.05	0	0	0.08	2.43	1.45	1.42	0.07	0.27	0.12	60.42	2.74	0	0	0	-10.17	-1.06	5.3	53.06	173.48	941.44	457.58	1213.91	744.71	996.96	506.97	1169.59	524.14
27.761	0	5.74	1.9	0.02	1.65	0.04	9.53	0.06	2.48	0.18	80.94	66.9	-39.44	97.99	0.08	0.01	99.61	0	3.06	7.65	1.28	0.03	0	0	0.09	2.52	1.39	2.48	0.05	0.18	0.12	10.53	2.43	0	0	0	-6.28	2.56	3.41	53.92	176.3	943.53	459.44	1215.17	745.27	994.87	510.97	1170.3	528.5
27.794	0	5.78	1.9	0.02	1.65	0.04	9.58	0.06	2.45	0.17	80.84	65.5	-39.02	98.49	0.09	0.01	99.62	0	3.38	8.08	1.11	0.03	0	0	0.09	2.41	1.31	1.69	0.05	0.17	0.13	8.1	2.45	0	0	0	-11.31	-1.11	4.94	52.9	175.23	943.87	458.02	1217.77	743.69	999.18	505.13	1172.76	529.18
27.827	0	5.58	1.9	0.02	1.66	0.04	9.61	0.06	2.47	0.15	80.79	65.77	-38.87	95.78	0.07	0.01	99.6	0	3.36	6.88	0.77	0.03	0	0	0.09	2.51	1.41	1.87	0.05	0.15	0.14	0.37	2.47	0	0	0	-12.05	6.39	6.3	52.91	171.62	935.49	452.34	1210.14	738.62	995.36	497.12	1164.37	526.88
27.861	0	5.61	1.82	0.02	1.64	0.04	9.41	0.06	3	0.12	81.18	64.58	-38.36	98.08	0.08	0.01	99.55	0	2.54	7.71	0.5	0.02	0	0	0.09	2.81	1.55	1.26	0.04	0.12	0.16	1.74	3	0	0	0	-7.1	-2.32	5.55	53.58	174.27	934.99	450.06	1213.38	742.8	993.77	499.19	1166.4	523.06
27.894	0	5.9	1.75	0.02	1.6	0.04	9.2	0.06	3.54	0.1	81.59	63.5	-37.46	98.66	0.06	0.01	99.4	0	2.81	10.02	0.59	0.02	0	0	0.09	2.88	1.42	0.82	0.03	0.1	0.15	7.86	3.54	0	0	0	-5.86	-0.52	5.95	53.74	172.53	938.04	453.31	1217.13	748.99	998.35	504.11	1169.68	524.38
27.927	0	6.45	1.79	0.02	1.6	0.04	9.22	0.06	3.45	0.1	81.57	63.67	-37.83	98.53	0.1	0.01	99.46	0	2.5	12.55	0.75	0.02	0	0	0.09	3.02	1.37	0.86	0.03	0.1	0.14	6.32	3.45	0.16	0	0	-6.62	-0.98	3.64	53.61	172.06	941.66	457.27	1217.14	749.32	996.97	510.6	1168.56	523.29
27.961	0	6.87	1.8	0.02	1.59	0.04	9.23	0.06	3.44	0.12	81.54	63.29	-37.55	98.78	0.12	0.01	99.44	0	3.63	14.76	1.35	0.03	0	0	0.1	2.84	1.54	0.67	0.03	0.07	0.15	6.12	3.44	0.19	0	0	-8.8	0.04	2.99	53.13	175.76	942.26	458.77	1218.86	750.51	995.49	512.09	1170.81	524.57
27.994	0	6.36	1.77	0.02	1.59	0.04	9.26	0.06	3.4	0.13	81.48	63.42	-37.51	95.25	0.13	0.01	99.48	0	4.21	12.54	1.67	0.05	0	0	0.08	2.9	1.96	0.7	0.03	0.07	0.15	5.68	3.4	0	0	0	-12.93	7	5.07	52.68	171.39	936.72	454.34	1213.21	741.96	995.91	500.02	1164.91	528.5
28.027	0	6.3	1.8	0.02	1.59	0.05	9.25	0.06	3.42	0.11	81.49	63.75	-37.21	97.17	0.11	0.01	99.4	0	5.21	12.41	2.05	0.06	0	0	0.09	3	2.38	0.95	0.03	0.07	0.16	4.36	3.42	0.19	0	0	-9.06	-4.32	3.43	53	173.53	936.83	453.81	1216.36	748.81	993.13	506.76	1166.13	520.29
28.061	0	6.61	1.89	0.02	1.62	0.05	9.45	0.06	3.12	0.09	81.1	63.72	-37.02	98.28	0.09	0.01	99.43	0	6.14	13.44	1.82	0.08	0	0	0.11	2.72	3.02	0.91	0.03	0.07	0.16	1.58	3.12	0.48	0	0	-3.29	-1.76	5.52	54.49	165.87	940.7	455.87	1217.9	750.49	1002.58	507.15	1167.23	527.28
28.094	0	6.66	2.01	0.02	1.64	0.04	9.38	0.06	3.01	0.09	81.24	63.52	-37.68	98.78	0.09	0.01	99.35	0	4.24	13.37	1.18	0.04	0	0	0.1	2.89	2.99	0.89	0.03	0.07	0.15	3.35	3.01	0.97	0	0	-8.51	-0.01	4.93	53.5	174.78	934.98	451.33	1209.15	740.94	990.22	502.17	1164.25	518.39
28.128	0	6.32	2.04	0.02	1.68	0.04	9.43	0.06	2.79	0.08	81.14	64.19	-38.09	98.67	0.08	0.01	99.29	0	3.49	11.29	0.65	0.04	0	0	0.1	3.64	3.52	1.3	0.03	0.07	0.18	8.36	2.79	1	0	0	-0.85	-0.47	5.57	55.3	165.35	938.73	455.73	1208.6	743.49	997.22	506.94	1161.49	525.72
28.161	0	5.96	2.12	0.02	1.71	0.04	9.53	0.06	2.33	0.09	80.94	64.63	-39.27	98.68	0.09	0.01	99.48	0	2.46	9.04	0.78	0.03	0	0	0.1	4.05	3.84	1.36	0.03	0.07	0.19	7.91	2.33	0.99	0	0	-7.61	0.44	5.94	53.9	173.68	939.52	455.91	1213.04	743.11	996.82	503.52	1168.67	528.62
28.194	0	5.52	2.06	0.02	1.7	0.04	9.42	0.06	2.54	0.09	81.15	65.56	-39.07	98.25	0.09	0.02	99.3	0	2.24	6.73	0.51	0.02	0	0	0.12	3.85	3.58	2.04	0.03	0.07	0.19	21.52	2.54	0.89	0	0	-4.45	-1.86	3.73	54.31	171.79	939.72	462.68	1205.03	743.52	990.23	514.36	1161.44	528.46
28.228	0	5.31	1.95	0.02	1.7	0.04	9.43	0.06	2.56	0.1	81.15	67.1	-39.15	95.37	0.1	0.02	99.26	0	2.27	5.27	0.37	0.02	0	0	0.12	2.7	3.75	2.94	0.03	0.07	0.23	1.23	2.56	0.43	0	0	-7.84	6.88	7.67	54.11	179.4	936.57	458.88	1203.31	737.68	990.93	502.85	1167.51	534.55
28.261	0	5.48	2.05	0.02	1.72	0.03	9.49	0.06	2.3	0.09	81.02	67.09	-39.77	98.65	0.09	0.01	99.38	0	1.82	5.93	0.51	0.03	0	0	0.13	2.6	3.97	2.82	0.03	0.07	0.23	20.06	2.3	0.69	0	0	-9.4	0.55	5.48	53.55	177.86	936.46	457.39	1209.03	743.23	990.51	505.59	1167.01	527.61
28.294	0	5.93	2.14	0.02	1.75	0.03	9.66	0.06	2.06	0.1	80.68	67.76	-40.08	98.17	0.1	0.01	99.57	0	2.03	7.71	0.47	0.03	0	0	0.13	2.83	4.04	3.01	0.03	0.08	0.26	13.95	2.06	0.88	0	0	-4.78	2.08	5.69	54.43	175.4	937.62	456.93	1211.03	744.95	993.74	505.9	1167.4	530.54
28.328	0	5.94	2.14	0.02	1.75	0.03	9.67	0.06	1.94	0.11	80.65	66.28	-40.2	98.57	0.11	0.01	99.61	0	1.82	8.06	0.62	0.03	0	0	0.12	2.28	4.13	2.14	0.04	0.08	0.25	10.9	1.94	0.79	0	0	-9.55	0.84	5.11	53.55	173.3	935.9	457.74	1205.11	740.17	989.87	505.63	1161.9	526.61
28.361	0	6.14	2.17	0.02	1.76	0.03	9.75	0.06	1.76	0.15	80.51	66.16	-40.52	98.77	0.15	0.01	99.65	0	1.66	8.86	0.67	0.02	0	0	0.15	2.43	3.61	2.02	0.04	0.08	0.27	8.28	1.76	0.76	0	0	-5.46	-0.06	5.26	54.12	171.44	936.12	457.84	1210.1	746.37	993.69	506.9	1163.48	530.62
28.394	0	6.11	2.12	0.02	1.73	0.03	9.72	0.06	1.86	0.2	80.55	64.78	-40.14	98.68	0.2	0.01	99.59	0	1.87	9.21	0.69	0.02	0	0	0.16	2.16	2.68	1.33	0.04	0.08	0.26	15.1	1.86	0.65	0	0	-5.81	-0.43	3.68	54	172.06	936.96	460.32	1205.07	744.31	988.67	512.55	1160.25	525.36
28.428	0	6.62	2.14	0.02	1.76	0.03	9.88	0.06	1.63	0.31	80.23	64.48	-40.25	98.19	0.31	0	99.61	0	2.09	11.38	0.58	0.01	0	0	0.16	1.93	2.83	1.14	0.05	0.08	0.28	29.02	1.63	0.57	0	0	-6.3	-2.02	4.58	54	169.17	937.33	460.98	1202.36	740.85	990.19	510.51	1158.51	527.51
28.461	0	6.35	2.13	0.02	1.77	0.03	9.84	0.06	2.02	0.23	80.33	66.43	-40.47	97.8	0.23	0	99.56	0	2.02	9.7	0.51	0.01	0	0	0.16	1.85	3.57	2.27	0.05	0.08	0.31	26.51	1.62	0.51	0	0	-7.84	-3.04	5.64	53.71	174.53	936.57	461.48	1206.54	744.8	991.08	509.1	1164.1	532
28.495	0	6.75	2.27	0.02	1.77	0.03	9.9	0.06	1.99	0.2	80.2	65.93	-40.69	98.58	0.2	0	99.56	0	2.02	11.32	0.5	0.01	0	0	0.14	2.15	2.91	1.99	0.05	0.08	0.37	26.07	1.36	0.92	0	0	-3.44	0.79	6.13	54.9	170.64	940.41	461.11	1208.72	745.65	996.51	510.49	1165.87	531.3
28.528	0	7.59	2.28	0.02	1.76	0.03	10.08	0.06	1.9	0.32	79.83	66.03	-41.04	98.23	0.32	0	99.7	0	2.19	14.52	0.6	0.02	0	0	0.15	2.25	1.76	1.9	0.06	0.09	0.36	12.22	1.1	0.76	0	0	-5.79	-1.92	2.55	54.28	167.64	941.92	465.03	1203.64	741.78	990.99	517.03	1158.27	527.91
28.561	0	7.18	2.23	0.02	1.76	0.03	10.09	0.06	2.07	0.33	79.82	67.16	-41.28	98.68	0.33	0	99.73	0	2.07	12.59	0.63	0.02	0	0	0.16	2.18	1.68	2.51	0.05	0.09	0.36	14.33	1.09	0.53	0	0	-8.47	0.45	3.89	53.74	175.73	940.09	462.86	1205.95	742.36	989.31	512.96	1164.35	528.57
28.595	0	7.28	2.28	0.02	1.77	0.03	10.18	0.06	1.06	0.32	79.65	64.68	-41.16	98.36	0.32	0	99.8	0	2.26	13.41	0.72	0.03	0	0	0.17	2.23	1.33	1.06	0.06	0.09	0.4	10.5	0.91	0.62	0	0	-6.78	1.52	2.52	54.05	174.75	939.47	462.14	1210.51	746.52	990.01	513.83	1163.93	530.97
28.628	0	7.84	2.25	0.02	1.77	0.03	10.25	0.06	0.82	0.32	79.5	64.07	-41.04	98.31	0.32	0	99.83	0	2.38	15.55	0.53	0.01	0	0	0.14	2.29	1.01	0.7	0.05	0.09	0.42	23.94	0.82	0.44	0	0	-8.77	1.69	3.98	53.85	177.66	939.8	460.38	1207.83	742	989.37	510.62	1166.28	526.9
28.661	0	8.74	2.29	0.02	1.78	0.03	10.29	0.06	0.65	0.32	79.43	63.58	-41.35	97.83	0.32	0	99.87	0	1.86	18.67	0.39	0.01	0	0	0.12	2.14	0.75	0.4	0.05	0.09	0.39	12.66	0.65	0.47	0	0	-6.31	-2.97	2.33	54.14	182.01	939.36	459.69	1207.59	741.76	984.32	513.51	1165.99	524.55
28.695
28.728
28.762
28.795
28.828
28.862
28.895
28.928
28.962
28.995
29.028
29.062
29.095
29.129
29.162
29.195
29.229
29.262
29.295
29.329
29.362
29.395
29.429
29.462
29.496
29.529
29.562
29.596
29.629
29.662
29.696
29.729
29.763
29.796
29.829
29.863
29.896
29.929
29.963
29.996
30.029
30.063
30.096
30.13
30.163
30.196
30.23
30.263
30.296
30.33
30.363
30.396
30.43
30.463
30.497
30.53
30.563
30.597
30.63
30.663
30.697
30.73
30.764
30.797
30.83
30.864
30.897
30.93
30.964
30.997
31.03
31.064
31.097
31.131
31.164
31.197
31.231
31.264
31.297
31.331
31.364
31.397
31.431
31.464
31.498
31.531
31.564
31.598
31.631
31.664
31.698
31.731
31.765
31.798
31.831
31.865
31.898
31.931
31.965
31.998
32.031
32.065
32.098
32.132
32.165
32.198
32.232
32.265
32.298
32.332
32.365
32.398
32.432
32.465
32.499
32.532
32.565
32.599
32.632
32.665
32.699
32.732
32.766
32.799
32.832
32.866
32.899
32.932
32.966
32.999
33.032
33.066
33.099
33.133
33.166
33.199
33.233
33.266
33.299
33.333
33.366
33.399
33.433
33.466
33.5
33.533
33.566
33.6
33.633
33.666
33.7
33.733
33.767
33.8
33.833
33.867
33.9
33.933
33.967
34
34.033
34.067
34.1
34.134
34.167
34.2
34.234
34.267
34.3
34.334
34.367
34.4
34.434
34.467
34.501
34.534
34.567
34.601	0	0.98	0.03	16.29	16.02	14.42	9.61	73.05	34.86	49.54	1.95	99.91	0	92.16	85.55	20.23	49.54	0.76	46.94	7.85	37.96	84.38	0	0.02	0.42	4.98	2.64	0	94.6	97.38	0.01	0.07	34.86	0	0	0	3.92	9.68	0.72	48.22	242.77	897.63	419.17	1361.74	925.73	1008.03	521.89	1250.8	522.97
34.634
34.667
34.701
34.734
34.768
34.801
34.834
34.868
34.901
34.934
34.968
35.001
35.034
35.068
35.101
35.135
35.168
35.201
35.235
35.268
35.301
35.335
35.368
35.401
35.435
35.468
35.502
35.535
35.568
35.602
35.635
35.668
35.702
35.735
35.769
35.802
35.835
35.869
35.902
35.935
35.969
36.002
36.035
36.069
36.102
36.136
36.169
36.202
36.236
36.269
36.302
36.336
36.369
36.402
36.436
36.469
36.503
36.536
36.569
36.603
36.636
36.669
36.703
36.736
36.77
36.803
36.836
36.87
36.903
36.936
36.97
37.003
37.036
37.07
37.103
37.137
37.17
37.203
37.237
37.27
37.303
37.337
37.37
37.403
37.437
37.47
37.504
37.537
37.57
37.604
37.637
37.67
37.704
37.737
37.771
37.804
37.837
37.871
37.904
37.937
37.971
38.004
38.037
38.071
38.104
38.138
38.171
38.204
38.238
38.271
38.304
38.338
38.371
38.404
38.438
38.471
38.505
38.538
38.571
38.605
38.638
38.671
38.705
38.738
38.772
38.805
38.838
38.872
38.905
38.938
38.972
39.005
39.038
39.072
39.105
39.139
39.172
39.205
39.239
39.272
39.305
39.339
39.372
39.405
39.439
39.472
39.506
39.539
39.572
39.606	0	2.48	0.57	0.05	0.85	0.27	4.31	0.1	16.13	13.64	91.39	62.57	-20.22	98.22	0.16	0.02	92.19	0.01	11.16	1.05	11.43	7.73	0	0.04	1.34	0.2	1.24	0.21	7.54	13.64	0.01	0.16	16.13	0	0	0	-12.15	-1.94	5.41	49.63	208.42	1015.92	462.5	1340.6	802.96	1081.55	519.7	1288.72	542.47
39.639	0	2.35	0.77	0.03	0.91	0.26	4.38	0.09	16.57	11.34	91.24	63.4	-17.66	98.41	0.36	0.01	91.7	0.01	9.14	0.31	6.08	1.69	0	0	0.17	0.16	0.54	0.19	8.47	11.34	0.01	0.43	16.57	3.23	0	0	-12.41	-1.37	8.91	49.68	198.67	1019.63	467.42	1328.08	788.5	1088.06	515.08	1283.28	551.92
39.672	0	3.38	2.27	0.03	1.28	0.13	6.78	0.09	10.9	9.77	86.43	70.39	-27.58	97.75	0.85	0.02	97.21	0	7.83	0.62	5.05	1.59	0	0	0.15	0.17	0.48	0.25	6.9	9.77	0.01	1.92	10.9	8.25	0	0	-11.04	-3.14	9.83	49.55	187.04	1019.49	464.55	1323.16	781.64	1092.07	511	1275.34	548.37
39.706	0	3.82	3.16	0.03	1.44	0.07	7.99	0.09	6.98	10.97	84.02	68.39	-33.06	98.31	0.7	0.01	98.44	0	6.3	0.64	4.22	0.74	0	0	0.09	0.14	0.46	0.3	4.5	10.97	0.01	2.86	6.98	8.39	0	0	-20.16	-1.68	10.2	48.44	200.77	1016.2	458.61	1320.54	768.08	1084.99	497.13	1279.21	548
39.739
39.773
39.806
39.839
39.873
39.906
39.939
39.973
40.006
40.039
40.073
40.106
40.14
40.173
40.206
40.24
40.273
40.306
40.34
40.373
40.406
40.44
40.473
40.507
40.54
40.573
40.607
40.64
40.673
40.707
40.74
40.774
40.807
40.84
40.874
40.907
40.94
40.974
41.007
41.04
41.074
41.107
41.141
41.174
41.207
41.241
41.274
41.307
41.341
41.374
41.407
41.441
41.474
41.508
41.541
41.574
41.608
41.641
41.674
41.708
41.741
41.775
41.808
41.841
41.875
41.908
41.941
41.975
42.008
42.041
42.075
42.108
42.142
42.175
42.208
42.242
42.275
42.308
42.342
42.375
42.408
42.442
42.475
42.509
42.542
42.575
42.609
42.642
42.675
42.709
42.742
42.776
42.809
42.842
42.876
42.909
42.942
42.976
43.009
43.042
43.076
43.109
43.143
43.176
43.209
43.243
43.276
43.309
43.343
43.376
43.409
43.443
43.476
43.51
43.543
43.576
43.61
43.643
43.676
43.71
43.743
43.777
43.81
43.843
43.877
43.91
43.943
43.977
44.01
44.043
44.077
44.11
44.144
44.177
44.21
44.244
44.277
44.31
44.344
44.377
44.41
44.444
44.477
44.511
44.544
44.577
44.611
44.644
44.677
44.711
44.744
44.778
44.811
44.844
44.878
44.911
44.944
44.978
45.011
45.044
45.078
45.111
45.145
45.178
45.211
45.245
45.278
45.311
45.345
45.378
45.411
45.445
45.478
45.512
45.545
45.578
45.612
45.645
45.678
45.712
45.745
45.779
45.812
45.845
45.879
45.912
45.945
45.979
46.012
46.045
46.079
46.112	1	0.11	0.13	0.02	0.15	0.04	0.11	0.09	0.18	0.18	99.7	0.33	0	94.69	0.22	6.51	0.18	0.06	1.94	0.13	0.51	0.48	0	0.02	0.01	0.07	0.02	0.05	1.25	5.89	0.01	0.55	2.91	0	0		0.63	7.59	-0.23	53.99	180.13	930.46	416.38	1237.18	741.87	992.5	479.53	1171.96	495.18
46.146	1	0.11	0.13	0.02	0.13	0.05	0.11	0.07	0.21	0.21	99.75	0.33	0	88.99	0.26	3.49	0.21	0.04	2.2	0.14	0.39	0.58	0	0.03	0.03	0.05	0.03	0.08	1.48	1.61	0.02	0.36	4.58	0	0		-3.7	11.55	4.15	53.06	174.67	935.11	427.43	1228.02	740.48	999.1	484.51	1173.14	499.3
46.179	1	0.1	0.12	0.02	0.11	0.05	0.1	0.06	0.16	0.16	99.77	0.33	1.17	88.09	0.19	1.8	0.16	0.02	2.3	0.1	0.34	0.39	0	0.04	0.04	0.04	0.04	0.14	1	0.79	0.02	0.73	6.08	0	0		-1.78	11.99	0.35	53.67	166.77	941.4	432.86	1225.77	737.99	999.61	493.91	1166.34	497.3
46.212	1	0.1	0.11	0.02	0.11	0.06	0.1	0.06	0.24	0.2	99.79	0.33	2.74	89.85	0.17	1.72	0.2	0.02	2.5	0.11	0.34	0.27	0	0.02	0.05	0.03	0.08	0.24	0.8	0.76	0.03	0.43	7.52	0	0		-3.16	11.09	3.3	53.51	169.76	944.34	435.05	1224.99	735.68	1003.2	491.78	1172.68	501.48
46.246	1	0.1	0.1	0.02	0.11	0.07	0.1	0.06	0.39	0.2	99.79	0.33	3.06	82.63	0.14	1.53	0.2	0.02	2.53	0.12	0.33	0.27	0	0.03	0.06	0.04	0.12	0.39	0.63	0.63	0.04	0.38	7.83	0	0		-4.91	14.2	3.09	53.11	171.82	943.64	431.97	1225.54	731.82	1002.15	487.1	1173.39	501.3
46.279	1	0.1	0.11	0.02	0.11	0.06	0.1	0.06	0.57	0.2	99.79	0.33	2.69	93.51	0.13	1.46	0.2	0.01	2.47	0.14	0.34	0.2	0	0.03	0.06	0.05	0.13	0.57	0.49	0.55	0.04	0.25	7.54	0	0		-7.92	8.66	2.81	52.93	171.48	947.16	434.47	1222.04	725.96	1001.58	488.52	1172.75	498.8
46.312	1	0.09	0.1	0.02	0.1	0.08	0.1	0.06	0.62	0.22	99.8	0.33	4.61	84.08	0.15	1.48	0.22	0.02	3.47	0.17	0.37	0.2	0	0.02	0.07	0.07	0.15	0.62	0.41	0.52	0.04	1.36	9	0	0		-1.54	13.68	3.99	54.27	166.81	945.41	437.83	1215.34	727.39	1001.4	492.33	1167.84	503.44
46.346	1	0.09	0.09	0.02	0.1	0.08	0.1	0.06	0.4	0.26	99.8	0.33	5.01	82.65	0.23	1.83	0.26	0.02	4.02	0.23	0.31	0.22	0	0.02	0.06	0.13	0.18	0.4	0.34	0.54	0.06	2.91	9.12	0	0		-6.92	14.2	5.64	53.16	160.54	948.41	439.38	1214.27	720.37	1008.12	486.47	1166.9	510.16
46.379	1	0.1	0.1	0.02	0.1	0.08	0.1	0.06	0.33	0.33	99.8	0.33	4.71	84.17	0.29	1.1	0.33	0.01	4.03	0.24	0.22	0.14	0	0.01	0.07	0.17	0.33	0.23	0.29	0.43	0.08	4.91	8.81	0	0		-10.78	13.65	7.73	52.62	166.15	943.79	434.42	1214.81	717.32	1007.11	476.98	1169.49	512.18
46.412	1	0.1	0.1	0.02	0.1	0.09	0.1	0.06	0.7	0.43	99.79	0.33	5.01	96.36	0.33	0.79	0.7	0.01	5.13	0.46	0.22	0.13	0	0.01	0.07	0.28	0.41	0.13	0.28	0.43	0.09	10.78	8.82	0	0		-4.78	5.62	5.33	53.09	170.45	951.92	448.3	1217.39	729.67	1005.68	497.96	1175.13	516.36
46.446	1	0.1	0.11	0.02	0.1	0.08	0.11	0.06	1.31	0.47	99.78	0.33	3.56	89	0.47	0.46	1.31	0.01	4.18	0.91	0.17	0.09	0	0.01	0.05	0.37	0.5	0.1	0.24	0.36	0.09	7.47	8.14	0	0		-12.63	11.55	7.4	52.06	171.14	948.45	443.84	1217.43	723.41	1007.81	485.79	1175.47	520.12
46.479	1	0.11	0.1	0.02	0.1	0.08	0.11	0.06	1.74	0.39	99.78	0.33	4.16	94.38	0.39	0.23	1.74	0	4.31	1.29	0.2	0.09	0	0.01	0.06	0.5	0.59	0.12	0.22	0.34	0.09	26.6	8.87	0	0		-7.39	7.89	5.24	52.38	167.91	952.03	449.26	1218.41	730.69	1007.46	497.84	1174.23	517.31
46.513	1	0.11	0.11	0.02	0.1	0.08	0.11	0.06	2.15	0.39	99.78	0.33	3.92	90.02	0.39	0.13	2.15	0	4.77	2.03	0.3	0.1	0	0.01	0.06	0.54	0.62	0.27	0.2	0.32	0.11	20.47	8.73	0	0		-10.89	11	5.81	51.95	170.04	953.2	449.62	1214.23	724.32	1005.87	495.99	1174.79	515.44
46.546	1	0.11	0.1	0.02	0.1	0.1	0.11	0.06	2.32	0.49	99.78	0.33	5.26	89.5	0.49	0.11	2.32	0	5.77	3.18	0.23	0.09	0	0.01	0.06	0.69	0.72	0.27	0.19	0.32	0.12	5.25	9.68	0	0		-8.61	11.28	6.67	52.58	164.76	952.19	451.52	1209.97	722.14	1007.27	495.31	1169.86	521.96
46.579	1	0.12	0.1	0.02	0.1	0.1	0.11	0.06	2.66	0.43	99.77	0.33	5.56	88.3	0.43	0.07	2.66	0	6.07	4.26	0.24	0.1	0	0.01	0.05	0.86	0.86	0.19	0.18	0.3	0.13	1.06	9.98	0	0		-7.19	11.89	10.15	53.13	170.37	949.33	446.14	1208.62	717.28	1008.26	486.12	1174.28	524.39
46.613	1	0.14	0.1	0.02	0.11	0.1	0.12	0.06	5.27	0.3	99.71	0.33	3.81	83.24	0.3	0.03	5.27	0	5.26	7.32	0.31	0.1	0	0.01	0.05	1.31	0.7	0.09	0.15	0.22	0.15	5.82	9.94	0	0		-11.87	13.99	8.73	52.65	161.29	946.33	442.37	1206.73	713.98	1007.82	482.31	1165.28	517.25
46.646	1	0.16	0.11	0.02	0.11	0.09	0.12	0.06	5.3	0.22	99.69	0.33	3.38	85.5	0.15	0.04	5.3	0	4.81	9.27	0.23	0.12	0	0	0.05	1.36	0.48	0.07	0.15	0.22	0.15	2.88	9.66	0	0		-8.46	13.13	7.57	52.82	159.73	950.84	446.51	1205.18	715.27	1007.54	490.31	1165.52	513.89
46.679	1	0.15	0.1	0.02	0.11	0.09	0.12	0.06	6.32	0.2	99.7	0.35	3.06	87.86	0.11	0.04	6.32	0	3.59	7.32	0.37	0.16	0	0	0.05	1.83	0.49	0.06	0.12	0.2	0.17	0.81	10.41	0	0		-15.92	12.1	6.18	52.35	176.76	949.15	442.05	1210.33	712.87	999.79	484.55	1174.52	511.22
46.713	1	0.15	0.11	0.02	0.12	0.08	0.14	0.06	9.09	0.16	99.7	0.33	0.65	91.34	0.06	0.06	9.09	0	2.53	4.38	0.38	0.17	0	0	0.05	3.41	0.42	0.09	0.08	0.16	0.22	0.2	9.94	0	0		-9.76	10.22	6.38	53.39	164.27	945.56	432.48	1206.68	707.16	1001.89	477.52	1164.46	501.07
46.746	1	0.16	0.13	0.02	0.13	0.07	0.15	0.06	8.87	0.16	99.67	0.33	0	87.62	0.06	0.1	10.38	0.01	2.18	4.73	0.47	0.24	0	0	0.05	3.7	0.26	0.09	0.09	0.16	0.19	0.67	8.87	0	0		-9.24	12.22	5.94	53.66	162.64	949.26	435.04	1201.81	701.65	1001.31	480.35	1162.85	499.18
46.78	1	0.19	0.15	0.02	0.15	0.07	0.2	0.06	8.2	0.15	99.61	0.33	0	93.17	0.05	0.19	15.64	0.01	1.79	3.19	0.53	0.15	0	0	0.05	6.05	0.15	0.05	0.09	0.15	0.2	0.17	8.2	0	0		-10.72	8.94	5.04	53.78	170.6	947.21	434.26	1204.02	703.7	996.33	480.45	1165.9	499.19
46.813	1	0.19	0.16	0.02	0.15	0.06	0.2	0.06	7.4	0.16	99.6	0.33	0	90.23	0.03	0.22	15.49	0.01	1.94	1.98	0.42	0.16	0	0	0.05	7.33	0.12	0.07	0.11	0.16	0.22	0.17	7.4	0	0		-12.27	10.88	5.74	53.69	170.5	942.38	426.78	1207.17	703.58	996.92	471.77	1165.64	496.29
46.846	1	0.16	0.15	0.02	0.14	0.06	0.18	0.06	7.3	0.18	99.65	0.33	0	91.66	0.03	0.31	12.5	0.01	2.14	1.35	0.67	0.26	0	0	0.06	7.89	0.1	0.06	0.13	0.18	0.22	0.86	7.3	0	0		-10.85	10.02	6.15	53.76	164.95	942.61	426.37	1207.09	704.98	999.84	472.52	1163.44	493.58
46.88	1	0.18	0.17	0.02	0.15	0.06	0.2	0.06	6.69	0.21	99.6	0.33	0	86.62	0.02	0.41	14.78	0.01	1.95	0.68	0.46	0.24	0	0	0.07	8.88	0.08	0.06	0.17	0.21	0.17	0.3	6.69	0	0		-9.83	12.66	5.35	53.97	167.81	941.96	426.88	1205.33	704.64	996.29	474.3	1163.03	493.27
46.913	1	0.15	0.15	0.02	0.13	0.06	0.16	0.06	6.45	0.23	99.68	0.33	0	81.34	0.02	0.43	9.88	0.01	2.21	0.61	0.54	0.39	0	0	0.11	10.27	0.08	0.1	0.2	0.23	0.17	0.31	6.45	0	0		-5.41	14.64	7.28	55.31	159.25	938.11	422.22	1198.95	697.94	998.34	467	1155.1	495.05
46.946	1	0.15	0.15	0.02	0.13	0.06	0.16	0.06	6.26	0.25	99.68	0.33	0	84.04	0.02	0.47	9.3	0.01	2.54	0.58	0.81	0.61	0	0.01	0.13	11.3	0.07	0.08	0.21	0.25	0.15	0.65	6.26	0	0		-6.77	13.69	6.89	55.39	163.97	937.8	420.48	1195.51	692.17	993.61	464.99	1155.46	491.25
46.98	1	0.13	0.15	0.02	0.12	0.05	0.14	0.06	5.52	0.26	99.71	0.33	0	78.81	0.03	0.39	5.84	0.01	2.65	0.64	0.83	0.75	0	0.01	0.18	12.96	0.07	0.1	0.28	0.26	0.15	0.29	5.52	0	0		-8.69	15.43	9.07	54.87	163.16	936.77	421.28	1193.88	692.9	995.66	464.16	1156.57	491.18
47.013	1	0.13	0.14	0.02	0.12	0.05	0.14	0.06	5.39	0.3	99.71	0.33	0	75.55	0.03	0.56	5.39	0.01	3.27	0.57	1.03	1.12	0	0.01	0.2	13.6	0.09	0.12	0.31	0.3	0.15	0.29	5.51	0	0		-7.42	16.36	7.47	55.3	164.88	933.98	417.53	1193.96	691.92	991.48	462.01	1154.18	488.79
47.046	1	0.13	0.14	0.02	0.12	0.05	0.13	0.06	4.16	0.33	99.72	0.33	0	79.52	0.03	0.8	4.16	0.01	2.77	0.61	1.25	1.14	0	0.01	0.25	17.2	0.11	0.12	0.36	0.33	0.14	0.36	5.28	0	0		-8.92	15.22	7.71	55.33	165.35	930.98	414.69	1192.02	689.75	989.04	458.71	1152.19	485.62
47.08	1	0.13	0.15	0.02	0.12	0.04	0.13	0.06	3.05	0.36	99.71	0.33	0	80.95	0.02	1.11	3.05	0.01	2.3	0.61	1.34	1.25	0	0.02	0.31	16.98	0.12	0.13	0.43	0.36	0.11	0.22	4.24	0	0		-7.69	14.77	7.06	55.44	156.61	930.39	414.77	1189.08	688.87	990.08	459.99	1145.02	482.82
47.113	1	0.12	0.14	0.02	0.12	0.04	0.12	0.06	2.37	0.37	99.71	0.33	0	77.81	0.02	1.61	2.37	0.01	2.43	0.64	1.26	1.54	0	0.02	0.39	16.97	0.1	0.09	0.41	0.37	0.1	0.49	4.24	0	0		-7.57	15.73	8.59	55.61	155.16	928.38	414.33	1184.77	686.07	989.75	457.87	1142.78	483.48
47.147	1	0.11	0.13	0.02	0.13	0.04	0.11	0.07	1.11	0.41	99.73	0.33	0	74.4	0.02	3.45	1.11	0.02	2.34	0.45	1.06	1.5	0	0.04	0.57	17.98	0.11	0.12	0.47	0.41	0.1	0.17	4.04	0.01	0		-3.25	16.67	8.27	56.29	165.89	928	414.54	1182.58	685.77	983.22	460.24	1147.45	483.66
47.18	1	0.11	0.15	0.02	0.13	0.04	0.11	0.07	0.87	0.41	99.71	0.33	0	82.52	0.02	4.11	0.87	0.02	1.85	0.3	0.84	1.15	0	0.05	0.6	19.71	0.12	0.14	0.53	0.41	0.1	0.39	3.46	0.53	0		-5.71	14.24	8.97	56.13	169.72	924.72	413.46	1180	683.55	979.59	457.1	1147.12	484.28
47.213	1	0.11	0.14	0.02	0.14	0.04	0.11	0.07	0.78	0.37	99.72	0.33	0	76.06	0.02	5.67	0.67	0.03	1.8	0.18	0.74	1.18	0	0.07	0.78	19.29	0.11	0.19	0.48	0.37	0.09	0.18	3.45	0.27	0		-5.61	16.22	11.09	56.23	168.46	923.57	412.97	1176.72	680.11	981.35	454.5	1146.75	486.5
47.247	1	0.1	0.12	0.03	0.16	0.04	0.1	0.09	0.74	0.36	99.67	0.33	0	78.93	0.02	10.93	0.36	0.05	1.6	0.16	0.96	1.26	0	0.1	0.74	24.59	0.08	0.26	0.61	0.46	0.09	0.21	3.45	0.15	0		-7.53	15.4	9.64	56.13	161.73	921.68	412.86	1172.88	677.93	978.74	456.87	1138.76	480.3
47.28	1	0.09	0.11	0.03	0.2	0.04	0.09	0.11	0.96	0.29	99.61	0.33	0	75.11	0.02	16.19	0.29	0.08	1.45	0.1	1.38	1.1	0	0.12	0.96	24.19	0.08	0.3	0.51	0.46	0.09	0.14	3.14	0.48	0		-10.97	16.48	9.81	55.93	163.09	922.08	411.32	1170.81	672.66	978.06	451.01	1138.48	480.36
47.313	1	0.09	0.1	0.03	0.21	0.04	0.09	0.12	0.86	0.2	99.58	0.33	0	88.69	0.02	18.04	0.2	0.08	1.48	0.08	1.64	1	0	0.14	0.86	19.37	0.08	0.35	0.38	0.42	0.08	0.47	2.91	0.53	0		-7.8	11.7	10.47	56.41	160.99	924.31	413.6	1168.6	670.83	979.26	454.27	1137.96	481.34
47.347	1	0.08	0.11	0.03	0.22	0.03	0.09	0.13	0.9	0.22	99.56	0.35	0	93.16	0.02	19.92	0.16	0.09	1.28	0.07	2.23	0.69	0	0.22	0.9	21.09	0.08	0.38	0.26	0.33	0.07	0.09	2.49	0.69	0		-11.73	8.94	8.39	56.05	166.36	924.49	410.3	1170.25	668.31	974.7	451.33	1139.41	474.71
47.38	1	0.09	0.1	0.03	0.21	0.03	0.09	0.12	0.85	0.24	99.57	0.33	0	78.43	0.03	18.77	0.14	0.1	1.29	0.07	1.97	0.46	0	0.24	0.85	21.01	0.07	0.46	0.22	0.35	0.07	0.24	2.47	0.3	0		-7.84	15.54	10.7	56.3	167.28	922.54	409.77	1168.17	667.24	976.3	450.34	1140.89	480.22
47.413	1	0.08	0.1	0.03	0.22	0.03	0.09	0.13	0.69	0.32	99.56	0.34	0	95.36	0.04	19.75	0.11	0.07	1.3	0.09	1.71	0.47	0	0.32	0.69	22.76	0.06	0.33	0.17	0.3	0.06	1.95	2.42	0.25	0		-3.26	6.88	9.08	57.19	164.59	921.5	411.67	1168.4	672.8	974.12	454.03	1136.45	481.23
47.447	1	0.07	0.08	0.03	0.3	0.03	0.07	0.19	0.61	0.45	99.39	0.65	0	89.63	0.06	29.01	0.08	0.08	1.5	0.16	2.03	0.82	0	0.45	0.61	18.52	0.05	0.23	0.11	0.28	0.06	0.16	2.09	0.02	0		-5.11	11.22	9.47	57.12	160.17	924.55	414.07	1162.11	665.22	975.07	454.72	1133.2	480.24
47.48	1	0.07	0.08	0.03	0.33	0.03	0.07	0.21	0.57	0.5	99.35	0.76	0	96.88	0.07	31.24	0.09	0.06	1.6	0.25	1.99	1	0	0.5	0.57	18.12	0.05	0.16	0.11	0.26	0.06	0.49	2.1	0.11	0		-1.16	4.83	9.11	57.74	159.84	925.12	409.7	1164.01	662.33	975.32	454.42	1133.87	474.72
47.514	1	0.06	0.06	0.03	0.45	0.03	0.06	0.31	0.54	0.54	99.1	1.49	0	94.98	0.12	40.63	0.06	0.05	1.46	0.33	1.77	1.44	0	0.54	0.44	13.87	0.05	0.11	0.08	0.26	0.04	0.19	1.9	0.2	0		-1.16	7.3	9.81	58.78	152.83	927.1	418.42	1160.43	666.01	978.69	460.68	1129.89	482.95
47.547	1	0.06	0.07	0.03	0.43	0.03	0.06	0.29	0.62	0.62	99.13	1.34	0	95.34	0.17	39.18	0.07	0.03	1.08	0.55	1.88	1.47	0	0.62	0.33	11.86	0.05	0.12	0.07	0.23	0.04	0.62	1.7	0.3	0		1.61	6.9	10.1	58.57	160.51	929.93	411.12	1167.78	663.02	980.89	455.05	1139.6	478.99
47.58	1	0.06	0.07	0.03	0.42	0.03	0.07	0.28	0.62	0.62	99.15	1.25	0	89.92	0.2	38.22	0.07	0.04	0.69	0.52	1.53	1.09	0	0.62	0.33	12.52	0.05	0.13	0.07	0.23	0.04	0.03	1.65	0.26	0		-5.2	11.06	12.01	56.99	161.28	927.16	413.43	1163.59	661.72	980.46	451.06	1138.33	484.07
47.614	1	0.06	0.06	0.03	0.53	0.03	0.06	0.36	0.78	0.78	98.94	2.05	0	93.02	0.34	44.41	0.07	0.03	0.57	0.58	1.5	1.25	0	0.78	0.31	11.76	0.04	0.15	0.06	0.21	0.04	0.08	1.32	0.37	0		-9.42	9.05	10.28	56.24	169.65	923.1	409.13	1168.97	665.93	975.15	447.26	1141.51	480.5
47.647	1	0.06	0.06	0.03	0.5	0.03	0.06	0.34	0.66	0.66	99.01	1.79	0	95.56	0.33	42.82	0.08	0.03	0.65	0.74	2.06	0.95	0	0.66	0.26	10.86	0.04	0.2	0.05	0.18	0.04	0.43	1.38	0.39	0		-4.5	6.66	8.91	56.87	164.5	923.83	413.38	1170.92	674.52	976.28	455.73	1138.68	482
47.68	1	0.05	0.05	0.03	0.65	0.03	0.06	0.47	0.69	0.69	98.7	3.27	0	90.58	0.61	50.48	0.08	0.04	0.76	0.63	1.64	0.87	0	0.69	0.26	11.8	0.03	0.13	0.05	0.19	0.04	0.33	1.27	0.33	0		-7.14	10.69	9.19	56.34	164.66	923.69	407.53	1169	665.54	975.96	447.99	1138.09	476.79
47.714	1	0.05	0.05	0.03	0.72	0.03	0.05	0.53	0.58	0.65	98.56	4.07	0	98.15	0.65	53.42	0.09	0.04	1.13	0.55	1.54	0.86	0	0.58	0.24	9.63	0.03	0.12	0.05	0.24	0.04	0.1	1.17	0.32	0		0.61	2.14	7.78	58.74	156.13	927.44	415.34	1167.21	670.14	978.22	458.7	1132.57	482.17
47.747	1	0.05	0.05	0.03	0.65	0.03	0.06	0.46	0.61	0.61	98.7	3.15	0	94.78	0.54	50.09	0.1	0.04	1.27	0.39	1.24	0.75	0	0.61	0.24	9.24	0.03	0.12	0.05	0.21	0.04	0.25	1.12	0.15	0		-3.61	7.51	8.85	56.64	159.1	927.66	408.18	1171.86	667.38	980.88	450.94	1138.17	474.9
47.781	1	0.06	0.07	0.03	0.45	0.03	0.07	0.29	0.46	0.46	99.11	1.32	0	94.11	0.41	39.12	0.15	0.03	1.09	0.37	1.66	1.1	0	0.46	0.22	8.59	0.03	0.07	0.05	0.19	0.04	5.37	1.05	0.21	0		-1.8	8.14	10.84	57.15	167.1	924.15	411.49	1171.41	671.54	978.15	455.87	1143.16	482.2
47.814	1	0.07	0.07	0.03	0.42	0.03	0.07	0.27	0.42	0.51	99.16	1.17	0	92.43	0.51	37.43	0.2	0.02	1.25	0.39	2.12	1.65	0	0.42	0.18	10.46	0.02	0.05	0.05	0.2	0.03	1.17	1.09	0.17	0		-3.74	9.49	9.73	56.73	163.98	926.3	412.16	1169.88	669.09	978.32	455.48	1140.47	479.85
47.847	1	0.06	0.06	0.03	0.49	0.03	0.06	0.34	0.4	0.44	99.02	1.74	0	94.29	0.44	42.71	0.2	0.02	1.21	0.45	3.32	2.2	0	0.4	0.17	10.67	0.02	0.03	0.06	0.22	0.03	0.35	1.12	0.14	0		-1.31	7.98	9.41	57	161.69	924.13	409.32	1172.53	672.52	979.41	451.81	1138.42	481.1
47.881	1	0.06	0.07	0.03	0.44	0.03	0.07	0.28	0.37	0.37	99.12	1.28	0	97.99	0.37	38.84	0.24	0.02	1.3	0.41	2.45	1.31	0	0.37	0.15	9.55	0.02	0.04	0.07	0.19	0.03	1.42	1.07	0.16	0		-3.75	2.56	7.69	56.43	168.45	923.19	410.04	1178.41	680.19	976	455.42	1142.82	478.86
47.914	1	0.06	0.07	0.03	0.47	0.03	0.07	0.31	0.34	0.61	99.06	1.43	0	86.4	0.61	40.27	0.27	0.01	1.34	0.29	1.32	0.66	0	0.34	0.15	8.54	0.02	0.09	0.07	0.16	0.03	1.16	1.08	0.44	0		-4.41	12.75	10.38	56.56	165.88	926.07	416.09	1175.75	680.32	981.79	457.68	1144.95	487.62
47.947	1	0.06	0.06	0.02	0.54	0.03	0.06	0.36	0.31	0.66	98.92	1.9	0	81.65	0.66	43.93	0.25	0.02	1.18	0.31	0.82	0.27	0	0.31	0.12	8.66	0.03	0.12	0.08	0.17	0.03	0.21	1.08	0.66	0		-7.1	14.54	10.63	56.45	162.94	925.72	419.28	1171.61	678.61	981.24	459.62	1141.52	488.94
47.981	1	0.06	0.08	0.02	0.47	0.03	0.07	0.3	0.24	0.84	99.05	1.35	0	52.15	0.84	39.66	0.24	0.02	1.01	0.26	0.49	0.09	0	0.24	0.1	8.33	0.03	0.2	0.08	0.16	0.02	0.09	0.94	1.11	0		-10.31	21.57	10.27	56.14	165.91	922.67	417.39	1167.53	674	977.04	455.36	1139.46	489.21
48.014	1	0.06	0.06	0.02	0.63	0.03	0.06	0.43	0.24	1.4	98.74	2.57	0	70.56	1.4	47.87	0.24	0.02	0.86	0.31	0.77	0.12	0	0.21	0.06	7.81	0.03	0.09	0.09	0.18	0.02	0.14	0.88	1.16	0		-6.95	17.63	10.85	56.37	165.91	919.55	413.14	1163.95	668.57	973.55	455.34	1137.1	483.22
48.047	1	0.05	0.05	0.02	0.8	0.03	0.05	0.58	0.2	1.75	98.39	4.38	0	76.61	1.75	54.76	0.19	0.02	0.88	0.24	0.75	0.14	0	0.2	0.05	7.86	0.03	0.05	0.09	0.19	0.02	0.19	0.88	1.07	0		-3.53	16.07	11.38	56.84	158.55	920.07	414.76	1165.7	674.09	978.27	457.81	1134.5	484.89
48.081	1	0.05	0.05	0.02	0.71	0.03	0.06	0.5	0.19	1.29	98.59	3.38	0	88.66	1.29	51.46	0.19	0.04	0.94	0.15	0.86	0.13	0	0.16	0.05	6.58	0.03	0.08	0.09	0.16	0.02	0.11	0.93	0.87	0		-7.47	11.72	9.67	56.18	169.79	919.52	412.76	1171.24	675.68	972.99	458.79	1141.38	480.59
48.114	1	0.05	0.06	0.02	0.67	0.03	0.06	0.47	0.18	1.83	98.66	2.86	0	87.33	1.83	49.32	0.18	0.04	1.01	0.14	0.8	0.2	0	0.15	0.04	5.65	0.03	0.06	0.1	0.19	0.01	0.13	0.94	0.89	0		-1.86	12.35	9.05	57.47	164.53	923.53	417.63	1166.94	675.93	974.55	461.09	1137.2	485.82
48.148	1	0.06	0.06	0.02	0.58	0.03	0.07	0.39	0.17	2.28	98.84	1.98	0	88.33	2.28	44.63	0.17	0.03	1.48	0.17	0.94	0.31	0	0.13	0.04	5.72	0.03	0.09	0.12	0.24	0.01	0.82	0.98	0.87	0		-11.28	11.88	9.15	55.99	165.78	922.63	411.52	1168.39	668.28	974.78	450.34	1137.76	480.68
48.181	1	0.06	0.06	0.02	0.58	0.03	0.07	0.4	0.18	2.2	98.83	2.03	0	83.61	2.2	44.93	0.18	0.04	1.66	0.2	1.03	0.37	0	0.11	0.04	5.39	0.02	0.09	0.13	0.26	0.01	0.38	1.01	0.46	0		-3.37	13.85	11.41	56.56	160.76	919.65	412.38	1166.79	672.11	977.36	457.19	1136.17	482.2
48.214	1	0.08	0.09	0.02	0.32	0.03	0.09	0.19	0.17	1.61	99.37	0.55	0	80.46	1.61	27.07	0.17	0.04	1.63	0.21	1	0.65	0	0.11	0.03	4.82	0.02	0.04	0.13	0.32	0.01	0.24	1.05	0.37	0		-10.68	14.92	11.05	56.01	157.58	917.65	410.75	1163.31	667.72	976.41	447.75	1130.05	482.81
48.248	1	0.09	0.12	0.03	0.23	0.03	0.09	0.12	0.17	0.73	99.54	0.33	0	90.94	0.73	18.38	0.17	0.03	1.67	0.19	1.46	0.73	0	0.09	0.03	4.87	0.01	0.03	0.15	0.35	0.01	0.65	1.02	0.22	0		-2.09	10.47	9.73	56.9	160.48	916.73	412.1	1163.28	674.03	972.01	454.64	1130.16	481.93
48.281	1	0.09	0.12	0.03	0.22	0.03	0.1	0.11	0.17	0.56	99.57	0.33	0	93.53	0.56	16.63	0.17	0.03	1.32	0.17	1.31	0.63	0	0.1	0.04	4.7	0.02	0.03	0.15	0.37	0.01	0.54	0.99	0.29	0		-6.28	8.65	8.99	56.25	163.3	914.34	409.17	1162.01	669.5	968.11	449.89	1128.63	479.91
48.314	1	0.1	0.13	0.03	0.19	0.03	0.1	0.1	0.13	0.4	99.62	0.33	0	97.48	0.4	12.68	0.13	0.03	1.23	0.15	1.16	0.44	0	0.12	0.06	3.65	0.02	0.04	0.16	0.4	0.01	0.2	1.01	0.26	0		-3.34	3.73	8.04	56.39	166.55	914.64	409.87	1166.71	676.23	967.4	453.86	1131.92	479.72
48.348	1	0.1	0.13	0.02	0.19	0.03	0.1	0.1	0.13	0.47	99.61	0.33	0	84.22	0.47	13.55	0.1	0.02	1.36	0.14	1.02	0.29	0	0.13	0.06	2.86	0.02	0.09	0.15	0.39	0.01	0.43	1.02	0.43	0		-6.26	13.63	9.92	56.1	168.57	915.77	413.19	1164.8	674.72	969.17	456.69	1135.74	482.62
48.381	1	0.1	0.13	0.02	0.19	0.03	0.1	0.1	0.13	0.34	99.62	0.33	0	93.12	0.34	13.37	0.09	0.02	1.56	0.14	0.93	0.31	0	0.13	0.07	3.13	0.02	0.13	0.16	0.39	0.01	0.2	1.09	0.27	0		-2.42	8.97	8.21	56.79	164.18	917.7	413.46	1163.47	674.29	968.69	457.3	1131.13	481.16
48.414	1	0.09	0.12	0.02	0.21	0.03	0.1	0.11	0.13	0.31	99.58	0.33	0	86.05	0.31	16.42	0.08	0.03	1.86	0.13	0.84	0.32	0	0.13	0.06	2.53	0.02	0.13	0.16	0.49	0.01	0.01	1.1	0.29	0		-5.89	12.9	8.2	56.26	163.22	917.81	414.5	1162.28	672.48	968.96	456.43	1130.09	482.46
48.448	1	0.1	0.14	0.03	0.18	0.03	0.1	0.09	0.14	0.24	99.64	0.33	0	90.32	0.24	11.45	0.09	0.03	2.14	0.14	0.97	0.49	0	0.14	0.06	1.92	0.02	0.12	0.15	0.6	0.01	0.42	1.09	0.28	0		-6.22	10.84	8.79	55.99	164.83	916.79	412.75	1165.87	675.74	970.19	455.07	1132.87	481.58
48.481	1	0.09	0.11	0.03	0.24	0.03	0.09	0.13	0.14	0.28	99.52	0.33	0	72.95	0.28	19.97	0.09	0.03	2.22	0.14	1.13	0.74	0	0.14	0.07	1.93	0.02	0.07	0.17	0.68	0.01	0.31	1.1	0.34	0		-11.54	17.04	10.34	55.61	159.24	917.44	417.22	1159.6	670.99	972.34	456.8	1129.33	483.53
48.515	1	0.08	0.1	0.03	0.26	0.03	0.08	0.15	0.16	0.29	99.49	0.41	0	90.1	0.29	22.91	0.08	0.04	2.7	0.15	1.82	1.16	0	0.16	0.08	1.58	0.03	0.08	0.17	0.61	0.01	0.3	1.34	0.42	0		-11.36	10.96	9.3	55.69	165.53	914.39	413.96	1162.51	674.26	967.74	454.06	1131	481.33
48.548	1	0.08	0.1	0.03	0.25	0.03	0.09	0.15	0.15	0.31	99.49	0.39	0	90.17	0.31	22.36	0.12	0.03	2.77	0.2	1.6	0.9	0	0.15	0.08	2	0.04	0.08	0.18	0.65	0.01	0.91	1.42	0.44	0		-4.07	10.92	7.99	56.44	163.74	917.04	414.35	1160.79	672.63	967.01	457.62	1129.1	480.83
48.581	1	0.08	0.11	0.03	0.26	0.03	0.09	0.15	0.16	0.43	99.47	0.42	0	86.09	0.43	23.4	0.14	0.02	2.47	0.23	1.58	0.85	0	0.16	0.07	2.12	0.04	0.08	0.16	0.66	0.01	0.86	1.34	0.73	0		-8.31	12.88	9.54	56.09	165.46	914.44	414.15	1160.39	671.93	967.55	453.39	1129.91	485.28
48.615	1	0.08	0.1	0.03	0.28	0.03	0.08	0.17	0.19	0.48	99.44	0.48	0	89.67	0.48	25.04	0.14	0.02	2.35	0.3	1.48	0.79	0	0.19	0.06	2.07	0.03	0.08	0.2	0.9	0.01	0.07	1.31	0.55	0		-4.9	11.19	8.38	56.51	163.86	915.8	415.44	1159.73	673.26	966.47	457.69	1128.35	483.07
48.648	1	0.09	0.11	0.03	0.25	0.03	0.09	0.14	0.19	0.42	99.5	0.37	0	91.5	0.42	21.34	0.15	0.02	1.84	0.3	1.13	0.62	0	0.19	0.07	1.98	0.03	0.08	0.2	0.82	0.01	0.34	1.27	0.59	0		-9.92	10.12	8.34	55.74	165.46	913.75	411.5	1164.01	674.65	966.73	453.38	1130.27	478.56
48.681	1	0.09	0.12	0.03	0.22	0.03	0.09	0.12	0.21	0.46	99.57	0.33	0	84.68	0.46	17.13	0.16	0.02	1.73	0.43	1.49	0.73	0	0.21	0.08	1.75	0.03	0.06	0.19	0.93	0.01	0.09	1.2	0.59	0		-6.41	13.45	11.51	56.16	168.65	913.7	413.74	1158.28	669.17	967.36	454.37	1133.09	485.68
48.715	1	0.09	0.12	0.03	0.23	0.03	0.09	0.13	0.21	0.37	99.54	0.33	0	88.57	0.37	19.1	0.15	0.02	1.74	0.35	1.84	0.58	0	0.21	0.07	1.54	0.03	0.04	0.18	0.8	0.01	1.01	1.17	0.6	0		-4.04	11.76	9.14	56.59	158.1	913.44	415.34	1156.32	673.13	967.11	457.44	1123.21	482.47
48.748	1	0.09	0.12	0.03	0.22	0.03	0.09	0.12	0.19	0.51	99.57	0.33	0	88.58	0.51	17.42	0.19	0.02	1.61	0.42	2.33	0.39	0	0.17	0.06	1.77	0.03	0.04	0.18	0.89	0.01	0.96	1.11	0.71	0		-9.28	11.76	10.77	55.86	162.08	910	410.99	1157.48	670.88	966.83	449.81	1125.77	481.54
48.782	1	0.09	0.12	0.03	0.21	0.03	0.1	0.12	0.21	0.81	99.58	0.33	0	96.8	0.81	16.75	0.21	0.01	1.43	0.4	2.33	0.23	0	0.17	0.06	2.16	0.03	0.04	0.19	0.8	0.01	1.88	1.29	0.43	0		0.27	4.96	7.7	57.3	161.35	912.54	414.43	1159.5	678.08	964.25	461.38	1124.55	479.8
48.815	1	0.1	0.13	0.03	0.19	0.03	0.1	0.1	0.19	0.7	99.63	0.33	0	79.79	0.7	12.6	0.19	0.02	1.55	0.29	1.84	0.23	0	0.14	0.06	2.05	0.03	0.04	0.19	0.91	0.01	0.17	1.32	0.25	0		-7.3	15.14	8.89	55.96	153.54	912.96	414.91	1155.57	671.21	968.57	455.48	1119.77	482.17
48.848	1	0.1	0.13	0.03	0.18	0.03	0.1	0.1	0.18	0.49	99.63	0.33	0	92.03	0.49	12.57	0.18	0.03	1.25	0.25	1.72	0.26	0	0.14	0.05	2.06	0.02	0.03	0.19	0.94	0.01	0.06	1.3	0.06	0		-2.6	9.77	9.26	56.32	159.31	911.46	412.3	1156.81	672.79	965.95	454.84	1123.08	481.11
48.882	1	0.1	0.13	0.03	0.18	0.03	0.1	0.1	0.21	0.34	99.63	0.33	0	97.24	0.34	12.43	0.21	0.02	1.32	0.22	1.41	0.23	0	0.12	0.05	1.99	0.03	0.04	0.2	1.08	0.01	0.18	1.31	0	0		-2.7	4.2	6.84	56.49	164.78	912.65	414.35	1160.16	676.81	962.08	459.81	1125.57	480.36
48.915	1	0.1	0.12	0.02	0.2	0.03	0.1	0.11	0.25	0.49	99.6	0.33	0	67.5	0.49	14.71	0.25	0.02	1.51	0.24	1.09	0.26	0	0.11	0.04	1.95	0.03	0.03	0.2	1.08	0.01	0.08	1.33	0.06	0		-7.91	18.34	8.96	55.69	165.26	915.35	417.99	1158.16	673.83	966.22	459.18	1129.4	485.27
48.948	1	0.09	0.12	0.02	0.2	0.03	0.1	0.11	0.27	0.49	99.59	0.33	0	89.76	0.49	15.35	0.27	0.02	1.42	0.24	1.24	0.26	0	0.1	0.04	1.91	0.03	0.04	0.2	0.97	0.01	1.97	1.34	0.15	0		-9.5	11.15	9.99	55.56	162.58	911.23	413.39	1161.45	676.73	967.91	453.8	1127.95	482.45
48.982	1	0.08	0.09	0.02	0.29	0.03	0.08	0.17	0.2	0.63	99.42	0.5	0	70.96	0.63	25.79	0.2	0.03	1.48	0.2	0.99	0.2	0	0.09	0.03	1.71	0.03	0.05	0.19	0.9	0.01	0.29	1.3	0.12	0		-8.11	17.53	9.05	55.71	162.8	916.04	418.86	1158.34	673.43	967.58	461.47	1128.72	484.63
49.015	1	0.08	0.09	0.02	0.29	0.03	0.08	0.17	0.2	0.37	99.43	0.5	0	90.64	0.37	25.62	0.2	0.03	1.31	0.14	1.23	0.24	0	0.08	0.03	1.82	0.02	0.06	0.19	0.83	0.01	0.46	1.25	0	0		-11	10.65	8.26	55.45	167.69	913.37	414.59	1164.67	678.91	965.71	456.91	1131.74	480.5
49.048	1	0.07	0.07	0.02	0.39	0.03	0.07	0.25	0.2	0.41	99.22	0.96	0	83.13	0.41	34.91	0.2	0.04	1.31	0.15	1.27	0.23	0	0.07	0.03	2.08	0.02	0.07	0.21	0.84	0.01	0.3	1.2	0.03	0		-6.23	14.02	8.28	56.02	158.28	917.25	419.52	1162.3	678.87	970.98	461.79	1127.33	486.38
49.082	1	0.05	0.05	0.02	0.8	0.03	0.05	0.61	0.14	0.69	98.39	4.87	0	59.93	0.69	56.09	0.14	0.05	1.06	0.15	0.96	0.23	0	0.07	0.03	1.76	0.02	0.05	0.25	0.82	0.01	0.14	1.11	0.25	0		-9.71	19.99	10.23	55.85	159.52	913.29	418.31	1154.75	671.68	968.36	456.01	1124.48	488.76
49.115	1	0.04	0.04	0.02	0.96	0.03	0.05	0.75	0.12	0.81	98.09	7.13	0	89.14	0.81	61.15	0.12	0.04	1.17	0.17	0.8	0.35	0	0.08	0.03	1.47	0.02	0.05	0.25	0.79	0.01	0.4	1.08	0.28	0		-10.26	11.47	9.11	55.68	162.8	916.7	417.77	1157.39	670.51	967.13	457.99	1128.06	482.6
49.149	1	0.05	0.04	0.02	0.88	0.03	0.05	0.68	0.12	0.83	98.24	5.89	0	84.06	0.83	58.65	0.12	0.04	1.07	0.18	0.9	0.45	0	0.08	0.04	1.66	0.02	0.07	0.2	0.8	0.01	0.11	1.07	0.42	0		-8.7	13.69	10.73	55.79	159.51	913.69	416.66	1158.07	674.27	969.98	455.91	1126.78	485.19
49.182	1	0.05	0.05	0.02	0.74	0.03	0.05	0.55	0.1	0.59	98.51	4.12	0	89.71	0.59	53.94	0.1	0.03	1.05	0.18	1.01	0.32	0	0.06	0.03	1.91	0.02	0.05	0.23	0.71	0.01	0.47	1.11	0.37	0		-8.31	11.17	9.32	55.78	164.75	913.32	412.07	1161.08	673.18	966.83	453.25	1129.39	479.99
49.215	1	0.05	0.04	0.03	0.81	0.03	0.05	0.61	0.12	0.48	98.39	5.07	0	95.58	0.48	56.65	0.09	0.04	1.27	0.12	1.31	0.26	0	0.07	0.05	1.96	0.02	0.12	0.22	0.68	0.01	0.71	1.07	0.26	0		-0.32	6.63	8.46	56.87	162.91	911.43	412.41	1162.75	679.7	966.08	457.26	1126.98	482.73
49.249	1	0.05	0.05	0.03	0.64	0.03	0.05	0.46	0.22	0.55	98.72	2.98	0	82.44	0.55	49.73	0.06	0.03	1.3	0.14	1.29	0.24	0	0.08	0.06	1.5	0.02	0.22	0.25	0.6	0.01	0.18	1.13	0.37	0		-7.34	14.27	9.51	55.97	166.7	912.86	417.09	1160.18	677.06	965.66	459.98	1130.46	485.09
49.282	1	0.05	0.05	0.02	0.69	0.03	0.05	0.5	0.09	0.87	98.62	3.34	0	74.42	0.87	51.21	0.06	0.03	1.24	0.17	0.81	0.19	0	0.08	0.06	1.44	0.02	0.09	0.25	0.66	0.01	0.16	1.08	0.34	0		-10.24	16.66	10.39	55.91	166.12	910.3	418.4	1152.99	672.25	962.76	457.62	1126.22	487.29
49.315	1	0.07	0.08	0.02	0.39	0.03	0.07	0.25	0.1	0.5	99.21	0.95	0	84.64	0.5	34.68	0.05	0.02	1.43	0.15	0.8	0.2	0	0.08	0.07	1.21	0.02	0.1	0.22	0.81	0.01	1.04	1.08	0.54	0		-2.88	13.47	11.99	56.52	163	908.45	414.09	1154.53	673.49	965.86	455.69	1125.87	486.72
49.349	1	0.08	0.09	0.02	0.32	0.03	0.08	0.19	0.08	0.44	99.35	0.63	0	84.05	0.44	28.86	0.06	0.02	1.37	0.23	0.86	0.33	0	0.08	0.08	1.44	0.03	0.04	0.25	0.94	0.01	0.34	1.04	0.31	0		-2.06	13.69	11.15	57.26	161.35	910.68	417.42	1148.31	667.03	963.18	459.72	1122.23	486.85
49.382	1	0.08	0.1	0.02	0.27	0.03	0.09	0.16	0.08	0.51	99.46	0.43	0	96.58	0.51	23.37	0.07	0.02	1.37	0.31	1	0.41	0	0.08	0.07	1.54	0.03	0.02	0.24	0.97	0.01	1.94	1.05	0.4	0		-4.06	5.3	8.95	56.48	161.62	913.65	413.05	1156.24	669.25	965.14	454.45	1124.56	480.97
49.415	1	0.07	0.09	0.03	0.33	0.03	0.08	0.2	0.09	0.5	99.33	0.67	0	93.83	0.5	29.76	0.08	0.03	1.21	0.27	1.36	0.54	0	0.09	0.07	1.45	0.02	0.03	0.23	0.87	0.01	0.22	0.92	0.3	0		-2.36	8.39	9.68	57.17	162.38	913.25	418.91	1157.57	675.31	965.85	466.55	1127.21	484.72
49.449	1	0.08	0.1	0.03	0.28	0.03	0.08	0.17	0.09	0.6	99.43	0.47	0	91.39	0.6	24.89	0.08	0.03	1.07	0.26	1.32	0.58	0	0.09	0.09	1.74	0.03	0.06	0.19	0.83	0.01	2.3	0.86	0.45	0		-5.97	10.19	9.37	56.24	159.09	912.4	417.08	1159.71	677.89	968.35	457.97	1124.75	487.13
49.482	1	0.09	0.12	0.03	0.24	0.03	0.09	0.13	0.1	0.76	99.52	0.33	0	69.83	0.76	19.33	0.09	0.03	0.98	0.37	1.25	0.63	0	0.1	0.07	2.11	0.03	0.08	0.19	0.85	0.01	0.13	0.89	0.56	0		-12.3	17.8	10.76	55.73	158.11	915.8	418.21	1154.83	668.54	970.6	454.8	1125.57	486.15
49.516	1	0.1	0.13	0.03	0.2	0.03	0.1	0.11	0.11	0.58	99.6	0.33	0	95.89	0.58	14.67	0.11	0.02	1.01	0.36	1.35	0.41	0	0.1	0.06	2.43	0.03	0.09	0.18	0.94	0.02	0.37	0.97	0.48	0		-6.54	6.26	9.61	56.27	163.32	914.75	418.61	1156.55	673.14	965.87	459.96	1127.28	484.88
49.549	1	0.11	0.15	0.03	0.17	0.03	0.11	0.09	0.12	0.48	99.66	0.33	0	90.73	0.48	9.55	0.12	0.02	0.84	0.3	1.15	0.38	0	0.11	0.05	2.49	0.04	0.08	0.17	1.13	0.02	0.26	0.97	0.6	0		-6.96	10.59	10.26	56.38	156.96	915.08	417.69	1154.02	668.84	969.07	455.84	1122.93	486.88
49.582	1	0.1	0.14	0.03	0.18	0.03	0.11	0.1	0.13	0.72	99.64	0.33	0	95.94	0.72	11.31	0.13	0.02	0.9	0.33	1.13	0.52	0	0.11	0.05	2.54	0.04	0.06	0.17	1.21	0.02	0.75	1.04	0.36	0		-5.6	6.18	9.48	56.36	167	913.38	416.81	1155.64	671.78	963.01	458.18	1127.97	484.21
49.616	1	0.11	0.15	0.02	0.16	0.03	0.11	0.08	0.18	0.48	99.69	0.33	0	97.69	0.48	7.36	0.18	0.02	0.98	0.25	1.14	0.46	0	0.1	0.04	2.99	0.04	0.05	0.15	1.25	0.02	0.29	1.21	0.32	0		-4.65	3.27	7.79	56.58	161.65	914.36	417.5	1157.35	673.64	964.39	459.61	1124.11	484.48
49.649	1	0.11	0.15	0.03	0.16	0.03	0.11	0.08	0.18	0.47	99.68	0.33	0	96.27	0.47	8.15	0.18	0.02	1.1	0.21	1.23	0.46	0	0.1	0.05	3.03	0.04	0.07	0.15	1.28	0.02	0.9	1.21	0.29	0		-4.31	5.75	9.85	56.73	159.24	912.45	419.09	1157.04	676.37	967.57	458.72	1123.57	490.7
49.682	1	0.11	0.16	0.03	0.15	0.03	0.11	0.08	0.17	0.57	99.68	0.33	0	76.79	0.57	5.93	0.17	0.01	1.26	0.2	1.69	0.45	0	0.09	0.04	3.29	0.04	0.05	0.17	1.3	0.02	5.08	1.29	0.39	0		-8.85	16.02	9.66	55.69	161.6	908.73	414.98	1157.01	676.86	964.6	456.88	1124.19	482.28
49.716	1	0.1	0.14	0.03	0.16	0.03	0.11	0.09	0.2	0.62	99.68	0.33	0	96.36	0.62	8.37	0.2	0.02	1.33	0.21	1.64	0.48	0	0.1	0.04	3.36	0.04	0.08	0.19	1.38	0.02	0.38	1.42	0.15	0		-8.29	5.62	7.87	55.79	166.62	909.09	414.56	1161.75	680.92	961.79	458.14	1126.81	481.15
49.749	1	0.1	0.13	0.03	0.18	0.03	0.1	0.1	0.17	0.45	99.64	0.33	0	81.78	0.45	11.53	0.17	0.02	1.45	0.18	1.58	0.55	0	0.11	0.04	3.21	0.04	0.1	0.17	1.33	0.02	0.32	1.36	0.14	0		-8.38	14.49	9.68	55.91	169.65	910.37	418.38	1158.17	677.26	962.36	461.93	1130.21	486.57
49.783	1	0.1	0.13	0.03	0.18	0.03	0.1	0.1	0.2	0.45	99.64	0.33	0	72.54	0.45	12.1	0.2	0.02	1.3	0.15	1.53	0.94	0	0.12	0.04	4.56	0.04	0.12	0.15	1.29	0.02	0.36	1.41	0.03	0		-10.98	17.14	8.99	55.88	165.38	910.42	415.09	1154.85	670.62	962.36	453.75	1124.78	484.91
49.816	1	0.1	0.13	0.03	0.17	0.03	0.1	0.09	0.22	0.23	99.66	0.33	0	95.73	0.23	10.9	0.22	0.03	1.44	0.15	1.94	0.82	0	0.12	0.05	5.15	0.03	0.09	0.17	1.17	0.02	0.06	1.44	0	0		-2.81	6.45	6.93	56.78	160.61	910.14	415.77	1157.86	678.56	961.85	460.78	1120.98	482.47
49.849	1	0.1	0.12	0.03	0.18	0.03	0.1	0.1	0.2	0.2	99.63	0.33	0	82.82	0.18	13.38	0.2	0.04	1.41	0.13	2.53	0.94	0	0.12	0.06	4.55	0.03	0.08	0.17	1.15	0.02	0.02	1.45	0	0		-7.6	14.14	8.52	56.05	166.81	912.81	418.28	1157.16	675.62	962.83	459.6	1127.56	485.9
49.883	1	0.09	0.1	0.03	0.23	0.03	0.09	0.13	0.18	0.26	99.54	0.34	0	74.68	0.26	20.11	0.18	0.04	1.41	0.17	2.93	1.05	0	0.12	0.06	4.3	0.02	0.04	0.19	1.03	0.02	0.35	1.48	0	0		-9.77	16.59	9.33	55.85	157.05	913.66	421.02	1152.13	672.49	966.22	460.44	1121.21	485.82
49.916	1	0.09	0.1	0.03	0.23	0.03	0.09	0.14	0.15	0.24	99.54	0.34	0	84.47	0.24	20.17	0.15	0.05	1.5	0.15	2.17	1.09	0	0.13	0.05	4.7	0.02	0.03	0.19	1.29	0.02	0.18	1.53	0	0		-13.36	13.53	8.22	55.83	164.08	908.72	417.81	1152.27	671.68	959.27	456.48	1120.88	484.88
49.949	1	0.08	0.1	0.03	0.25	0.03	0.08	0.15	0.15	0.23	99.5	0.39	0	86.7	0.23	22.37	0.15	0.05	1.58	0.17	1.74	1.45	0	0.14	0.05	4.57	0.03	0.03	0.18	1.52	0.02	0.18	1.55	0	0		-7.29	12.63	10.75	56.22	159.27	907.39	419	1149.94	674.39	962.64	459.56	1119.57	486.74
49.983	1	0.09	0.11	0.03	0.22	0.03	0.09	0.13	0.15	0.16	99.56	0.33	0	79.82	0.16	18.36	0.1	0.05	1.66	0.15	1.53	0.87	0	0.15	0.06	3.92	0.03	0.02	0.18	1.79	0.02	0.13	1.69	0	0		-11.67	15.12	9.89	55.9	158.25	903.48	416.38	1148.95	673.94	959.91	455.05	1115.4	484.49
50.016	1	0.09	0.11	0.03	0.21	0.03	0.09	0.13	0.15	0.16	99.57	0.33	0	87.29	0.16	17.61	0.09	0.06	1.93	0.16	1.62	0.68	0	0.15	0.05	3.6	0.04	0.04	0.18	2.06	0.01	0.07	1.67	0	0		-4.99	12.37	9.54	56.43	160.92	903.03	417.29	1147.59	676.37	956.86	459.57	1115.82	484.65
50.049	1	0.08	0.1	0.03	0.24	0.03	0.09	0.15	0.17	0.17	99.52	0.36	0	89.63	0.16	21.04	0.08	0.07	2.12	0.17	2.09	0.52	0	0.17	0.06	3.38	0.04	0.06	0.19	2.52	0.01	0.09	1.48	0	0		-5.52	11.21	9.49	56.5	160.76	902.89	418.38	1145.52	674.84	955.63	460.52	1114.54	484.87
50.083	1	0.08	0.09	0.03	0.28	0.03	0.08	0.18	0.19	0.21	99.45	0.49	0	86.83	0.21	25.4	0.07	0.07	1.6	0.17	2.25	0.39	0	0.19	0.05	3.12	0.03	0.05	0.18	2.41	0.01	0.14	1.39	0	0		-6.22	12.57	9.83	56.2	164.08	898.5	414.82	1144.76	673.91	952.15	458.13	1114.41	482.49
50.116	1	0.08	0.1	0.03	0.26	0.03	0.08	0.16	0.18	0.24	99.49	0.41	0	79.08	0.24	22.78	0.06	0.04	1.39	0.2	1.81	0.47	0	0.18	0.05	3.12	0.03	0.04	0.18	2.99	0.01	0.04	1.37	0	0		-8.14	15.35	10.57	56.12	162.15	900.61	417.49	1139.56	668.32	952.99	456.55	1112.49	485.74
50.15	1	0.09	0.12	0.03	0.21	0.03	0.09	0.13	0.2	0.2	99.58	0.33	0	93.87	0.14	16.38	0.05	0.04	1.34	0.18	1.45	0.8	0	0.2	0.06	2.9	0.04	0.02	0.18	3.98	0.01	0.1	1.27	0.07	0		-2.25	8.35	8.23	56.98	159.85	900.37	416.5	1141.01	672.39	950.54	460.37	1109.02	481.31
50.183	1	0.1	0.12	0.03	0.2	0.03	0.1	0.13	0.19	0.19	99.6	0.33	0	90.7	0.18	14.96	0.05	0.04	1.19	0.19	1.2	0.54	0	0.19	0.06	2.82	0.04	0.03	0.17	4.49	0.01	0.02	1.22	0.25	0		1.41	10.61	10.47	58.28	158.66	900.76	418.84	1138.54	671.94	953.52	459.98	1109.51	488.99
50.216	1	0.1	0.13	0.03	0.19	0.03	0.1	0.11	0.2	0.2	99.63	0.33	0	95.7	0.2	12.7	0.06	0.04	1.41	0.27	1.19	0.73	0	0.2	0.06	2.95	0.04	0.03	0.17	4.43	0.01	0.11	1.18	0.34	0		0.35	6.48	8.66	57.5	160.29	899.25	415.09	1140.9	671.64	950.1	461.27	1109.23	480.52
50.25	1	0.09	0.11	0.03	0.24	0.03	0.09	0.17	0.19	0.27	99.52	0.34	0	92.02	0.27	20.12	0.08	0.04	1.49	0.36	1.16	0.95	0	0.19	0.07	2.89	0.04	0.03	0.16	5.85	0.02	0.21	1.12	0.26	0		2.47	9.77	8.2	58.57	160.99	900.45	418.95	1140.03	673.99	949.52	465.65	1109.39	484.61
50.283	1	0.09	0.11	0.03	0.24	0.03	0.09	0.17	0.18	0.31	99.53	0.33	0	92.22	0.31	19.82	0.07	0.03	1.12	0.32	1.07	0.6	0	0.18	0.06	2.94	0.03	0.03	0.17	6.18	0.02	0.06	1.13	0.35	0		-1.91	9.63	8.71	56.93	161.23	899.29	415.86	1141.43	672.58	950.61	458.24	1109.71	484.35
50.316
50.35
50.383
50.416
50.45
50.483
50.517
50.55
50.583
50.617	1	0.11	0.18	0.02	0.14	0.2	0.2	0.14	0.29	2.11	99.59	0.9	8.86	92.28	4.28	0.07	0.29	0.06	33.66	0.13	1.18	0.55	0	0.07	0.14	2.11	4.03	0.29	0.46	17.17	0.04	2.01	2.08	0.63	0		-3.83	9.6	4.16	52.27	200.18	895.07	458.31	1220.44	804.74	963.23	521.21	1162.55	539.67
50.65	1	0.12	0.16	0.02	0.13	0.09	0.16	0.14	0.75	1.66	99.67	0.33	3.16	84.52	2.5	0.1	0.75	0.04	18.55	0.3	1.27	0.61	0	0.07	0.29	1.66	2.86	0.45	0.63	20.33	0.06	3.88	2.72	0.26	0		-10.66	13.51	3.96	51.11	187.61	903.03	466.06	1211.24	790.99	968.57	522.22	1155.12	542.1
50.683	1	0.12	0.15	0.02	0.12	0.09	0.14	0.12	1.39	1.39	99.71	0.33	3.25	78.65	0.91	0.1	1.39	0.02	15.79	0.36	1.76	1	0	0.04	0.19	1.02	2.41	0.37	0.77	17.89	0.08	2.31	4.06	0	0		-12.3	15.48	1.93	50.78	177.78	912.94	473.71	1203.34	779.07	971.2	528.64	1148.48	541.93
50.717	1	0.13	0.12	0.02	0.13	0.14	0.15	0.14	6.58	6.58	99.69	0.33	4.41	88.52	1.18	0.14	6.58	0.01	14.58	0.55	1.64	0.92	0	0.02	0.17	0.58	2.66	0.39	1.74	21.72	0.12	1.92	8.23	0	0		-16.53	11.79	4.39	50.76	177.21	918.52	476.87	1196.9	766.71	974.71	524.43	1150.61	545.92
50.75	1	0.14	0.13	0.02	0.14	0.11	0.17	0.14	8.62	9.48	99.67	0.33	1.25	93.79	1.43	0.17	9.48	0.01	9.5	0.66	1.38	0.78	0	0.01	0.1	0.53	2.39	0.23	2.35	20.66	0.12	2.49	8.62	0	0		-14.68	8.43	4.27	51.02	175.31	923.3	476.04	1197.72	762.3	978.05	523.83	1152.15	544.37
50.784	1	0.48	0.2	0.02	0.31	0.18	0.7	0.12	14.85	18.06	98.59	3.27	0	85.18	1.36	0.13	46.77	0.01	5.98	1.02	0.77	0.35	0	0	0.09	0.37	2	0.13	4.4	18.06	0.16	1.38	14.85	0	0		-19.1	13.25	3.96	51.11	176.32	926.3	476.21	1192.46	750.06	976.55	519.71	1151	545.31
50.817	1	0.78	0.31	0.02	0.46	0.14	1.26	0.11	12.9	14.78	97.47	7.93	-1.81	92.82	2.05	0.1	57.79	0.01	6.05	1.7	0.85	0.34	0	0	0.09	0.54	1.56	0.16	5.03	14.78	0.17	19.53	12.9	0	0		-18.92	9.2	4.62	51.13	171.65	926.83	473.35	1189.84	744.48	978.43	515.85	1148.18	541.26
50.85	1	0.93	0.36	0.02	0.53	0.12	1.54	0.1	12.11	12.28	96.92	10.45	-5.48	91.54	2.29	0.08	61.6	0.01	4.54	1.98	0.52	0.22	0	0	0.08	0.62	1.27	0.1	4.99	12.28	0.16	14.55	12.11	0	0		-19.49	10.09	4.89	51.07	175.69	929.02	466.34	1196.61	742.57	981.33	509.75	1155.3	534.25
50.884	1	1.03	0.41	0.02	0.54	0.09	1.6	0.08	10.47	8.35	96.79	10.57	-7.95	92.81	1.56	0.08	62.23	0.01	3.61	2.52	0.45	0.24	0	0	0.06	0.78	0.77	0.12	4.53	8.35	0.14	7.27	10.47	0	0		-16.64	9.21	5.61	51.69	174.36	925.93	458.32	1194.65	736.15	980.68	501.2	1152.64	530.04
50.917	1	1.2	0.48	0.02	0.57	0.09	1.82	0.08	9.24	6.95	96.35	11.36	-10.33	94.17	0.86	0.06	64.78	0	4.37	3.64	0.5	0.25	0	0	0.04	0.64	0.52	0.11	2.99	6.95	0.13	9.33	9.24	0	0		-14.69	8.09	3.41	51.81	171.67	926.23	447.7	1196.64	730.67	979.27	496.72	1150.27	511.88
50.95	1	1.05	0.44	0.02	0.51	0.08	1.53	0.07	9.34	5.06	96.94	8.36	-8.39	78.81	1.05	0.09	60.88	0	3.38	4.38	0.34	0.21	0	0	0.03	0.74	0.29	0.06	2.64	5.06	0.13	2.59	9.34	0	0		-15.03	15.43	4.19	52.11	172.3	921.48	445.03	1194.34	728.97	977.34	491.32	1147.93	515.54
50.984	1	0.77	0.36	0.02	0.41	0.08	1.08	0.07	9.36	3.64	97.84	4.69	-4.2	84.19	0.48	0.08	53.64	0	3.28	3.19	0.5	0.27	0	0	0.03	0.85	0.19	0.07	2.22	3.64	0.15	1.1	9.36	0	0		-13	13.64	5.69	52.34	167.73	921.9	443.52	1194.08	728.86	981.47	489.72	1147.49	513.61
51.017	1	0.63	0.31	0.02	0.35	0.09	0.83	0.06	9.38	3.23	98.33	3.01	-0.6	80.89	0.35	0.09	47.92	0	3.9	3.13	0.52	0.3	0	0	0.03	0.87	0.13	0.11	2.18	3.23	0.17	0.27	9.38	0	0		-11.92	14.78	6.27	52.73	167.18	921.66	443.28	1192.23	727.09	981.66	488.73	1146.8	514.78
51.05	1	0.59	0.32	0.02	0.34	0.07	0.77	0.06	8.38	3.09	98.46	2.49	-0.67	84.39	0.24	0.11	45.6	0	3.4	2.95	0.62	0.43	0	0	0.03	1.1	0.09	0.08	2.1	3.09	0.16	0.31	8.38	0	0		-14.91	13.56	7.82	52.94	171.76	919.46	438.89	1190.05	720.37	979.88	480.83	1148.54	513.36
51.084	1	0.48	0.29	0.02	0.3	0.08	0.63	0.06	8.34	2.85	98.75	1.72	0	85.38	0.15	0.21	40.97	0.01	4.05	1.81	0.64	0.42	0	0	0.02	1.18	0.07	0.1	2.03	2.85	0.16	0.1	8.34	0	0		-12.67	13.18	6.89	53.22	172.65	917.1	435.3	1190.46	721.8	976.75	480.77	1147.36	507.2
51.117	1	0.39	0.25	0.02	0.26	0.08	0.49	0.06	8.14	2.81	99.01	1.14	0	89.95	0.06	0.36	35.59	0.01	4.45	1.4	0.64	0.54	0	0	0.03	1.23	0.06	0.07	1.95	2.81	0.16	0.32	8.14	0	0		-10.08	11.04	6.8	54.02	168.46	915.43	431.07	1187.04	716.91	975.79	477.34	1142.34	502.68
51.151	1	0.43	0.3	0.02	0.29	0.06	0.56	0.06	6.45	1.68	98.88	1.25	0	77.87	0.04	0.38	37.27	0.01	4.22	1.33	0.86	0.41	0	0	0.03	1.96	0.07	0.05	1.59	1.68	0.15	0.09	6.45	0	0		-9.93	15.71	9.89	54.01	170.29	912.95	432.62	1182.65	716.72	976.48	476.01	1143.86	507.32
51.184	1	0.33	0.25	0.02	0.24	0.06	0.41	0.06	6.12	1.32	99.18	0.77	0	78.43	0.04	0.54	30.13	0.01	4.01	0.77	0.86	0.32	0	0	0.04	2.84	0.07	0.05	1.78	1.32	0.17	0.79	6.12	0	0		-12.24	15.55	9.13	53.63	166.11	911	434.09	1179.54	717	974.42	477.78	1138.27	505.08
51.217	1	0.26	0.21	0.02	0.2	0.06	0.3	0.06	6.23	1.27	99.4	0.48	0	82.76	0.03	0.58	23.45	0.01	3.64	0.58	0.88	0.51	0	0	0.04	3.13	0.1	0.04	1.8	1.27	0.17	0.13	6.23	0	0		-14.87	14.15	6.84	54.15	169.88	914.89	430.72	1179.68	705.55	971.93	472.22	1138.82	503.94
51.251	1	0.17	0.17	0.02	0.16	0.06	0.19	0.06	5.92	0.9	99.62	0.33	0	74.82	0.04	0.89	13.02	0.02	3.44	0.57	0.8	0.4	0	0	0.06	4.49	0.1	0.07	1.53	0.9	0.2	0.11	5.92	0	0		-7.47	16.56	7.53	55.01	165.53	914.18	431.08	1177.62	709.27	973.24	476.11	1136.55	503.16
51.284	1	0.16	0.15	0.02	0.14	0.06	0.17	0.06	6.48	0.91	99.66	0.33	0	87.53	0.02	0.81	10.93	0.01	4.14	0.59	0.63	0.63	0	0	0.06	4.8	0.12	0.08	1.45	0.91	0.18	0.1	6.48	0	0		-13.12	12.26	6.99	54.48	172.45	914.17	423.85	1180.78	702.6	970.61	467.82	1140.99	494.5
51.317	1	0.14	0.14	0.02	0.13	0.06	0.14	0.06	6.76	0.82	99.71	0.33	0	72.81	0.02	1.31	7.46	0.02	3.96	0.46	0.61	0.96	0	0.01	0.09	5.25	0.14	0.11	1.37	0.82	0.18	0.21	6.76	0	0		-5.45	17.08	7.7	55.4	168.3	914.16	426.71	1174.7	703.69	970.5	473.31	1137.28	495.87
51.351	1	0.12	0.13	0.02	0.12	0.06	0.13	0.06	4.45	0.64	99.75	0.33	0.14	82.6	0.01	0.91	4.45	0.01	4.14	0.67	1.11	1.29	0	0.01	0.1	6.32	0.17	0.1	1.19	0.64	0.17	1.5	6.79	0	0		-15.55	14.21	8.25	54.5	164.38	911.94	417.09	1180.69	696.82	975.44	458.02	1136.47	491.04
51.384	1	0.12	0.12	0.02	0.12	0.07	0.12	0.06	3.6	0.66	99.76	0.33	1.46	88.64	0.02	1.47	3.6	0.01	5.09	0.78	1.01	1.77	0	0.01	0.1	6.49	0.2	0.09	1.19	0.66	0.16	0.21	7.19	0	0		-2.99	11.73	9.98	55.99	172.18	910.52	421.81	1174.81	702.75	970.1	467.3	1139.89	495.9
51.417	1	0.11	0.11	0.02	0.12	0.07	0.11	0.06	2.34	0.67	99.77	0.33	2.02	80.44	0.02	2.62	2.34	0.01	3.99	0.78	0.87	1.03	0	0.01	0.1	6.21	0.17	0.07	1.11	0.67	0.16	0.34	7.47	0	0		-6.87	14.93	8.96	55.6	164.83	911.37	425.51	1171.31	700.88	970.72	469.73	1133.4	496.31
51.451	1	0.1	0.1	0.02	0.13	0.07	0.1	0.07	1.35	0.76	99.75	0.33	2.54	78.12	0.06	5.49	1.35	0.02	4.1	0.89	0.8	1.17	0	0.01	0.11	9.54	0.19	0.05	1.44	0.76	0.17	0.79	7.4	0	0		-13.46	15.64	8.54	55.07	164.92	910.52	419.94	1176.02	695.61	973.13	459.47	1133.58	497.6
51.484	1	0.1	0.1	0.02	0.13	0.07	0.1	0.08	1.24	0.75	99.74	0.33	2.62	71.25	0.06	6.88	1.24	0.01	3.59	0.84	0.49	0.71	0	0.01	0.13	9.95	0.19	0.06	1.42	0.75	0.16	0.06	7.5	0	0		-2.48	17.46	8.92	56.28	160.24	909.34	422.12	1171.56	701.13	972.23	467.46	1129.75	496.84
51.518	1	0.1	0.1	0.02	0.13	0.06	0.09	0.08	1.04	0.82	99.73	0.33	1.89	68.91	0.08	7.46	1.04	0.01	2.6	1.14	0.68	0.91	0	0.01	0.1	13.03	0.19	0.05	1.4	0.82	0.12	0.26	7.18	0	0		-9.4	18.02	6.79	55.46	166.25	907.71	421.78	1171.71	698.98	966	465.96	1129.71	494.93
51.551	1	0.09	0.09	0.02	0.15	0.06	0.09	0.09	0.85	0.72	99.69	0.33	1.79	58.08	0.11	11.55	0.85	0.01	2.32	1.01	0.76	0.84	0	0.01	0.13	12.38	0.15	0.06	1.28	0.72	0.11	0.2	7.15	0	0		-7.04	20.37	7.59	55.42	167.95	906.41	422.47	1165.86	697.79	962.54	468.29	1128.91	491.24
51.584	1	0.09	0.08	0.02	0.17	0.06	0.08	0.1	0.7	0.7	99.66	0.33	1.12	76.44	0.11	14.3	0.7	0.02	2.05	0.82	1	0.76	0	0.02	0.13	13.28	0.1	0.05	1.18	0.71	0.1	0.22	6.65	0	0		-7.29	16.12	7.73	55.9	166.21	904.83	420.05	1163.56	693.13	961.45	464.25	1125.47	491.15
51.618	1	0.07	0.06	0.02	0.26	0.06	0.07	0.18	0.53	0.53	99.48	0.61	0.8	71.43	0.1	27.47	0.53	0.02	2.06	0.55	1.48	0.93	0	0.02	0.15	16.41	0.09	0.09	1.2	0.67	0.09	0.28	6.46	0	0		-12.05	17.42	7.67	55.64	165.34	904.33	417.43	1160.56	685.88	960.2	459.23	1123.16	487.24
51.651	1	0.06	0.06	0.02	0.3	0.05	0.06	0.21	0.46	0.46	99.4	0.81	0.44	82.54	0.1	31.58	0.46	0.03	2.27	0.38	1.55	0.9	0	0.02	0.16	15.57	0.07	0.21	1.03	0.71	0.08	0.06	6.06	0	0		-3.93	14.23	9.51	56.65	171.02	907.44	422.45	1157.36	685.64	959.7	467.07	1128.78	492.77
51.684	1	0.07	0.06	0.02	0.28	0.05	0.06	0.2	0.32	0.32	99.43	0.71	0.46	82.15	0.09	29.96	0.32	0.04	2.4	0.34	1.65	0.87	0	0.03	0.14	13.8	0.07	0.21	0.93	0.77	0.07	0.1	5.99	0	0		-8.21	14.37	10.69	56.06	169.23	907.5	422.1	1153.75	679.99	960.68	462.26	1127.11	492.96
51.718	1	0.07	0.06	0.02	0.28	0.05	0.07	0.19	0.33	0.33	99.45	0.63	0	83.72	0.05	28.47	0.33	0.05	2.2	0.32	1.67	0.94	0	0.04	0.12	13.45	0.05	0.17	0.69	0.89	0.06	0.07	5.22	0	0		-10.81	13.81	9.14	55.87	162.57	907.07	416.73	1153.18	674.94	960.77	456.41	1120.87	484.68
51.751	1	0.07	0.07	0.02	0.27	0.04	0.07	0.18	0.36	0.36	99.46	0.58	0	90.43	0.05	27.26	0.36	0.05	2.01	0.39	1.41	0.98	0	0.04	0.11	12.97	0.05	0.14	0.62	0.91	0.06	0.08	4.58	0	0		-6.87	10.77	9.69	56.21	160.09	907.88	417.76	1149.56	672.94	960.83	458.06	1118.68	484.74
51.785	1	0.06	0.06	0.02	0.39	0.04	0.06	0.27	0.33	0.33	99.22	1.14	0	95.64	0.07	36.97	0.33	0.06	1.76	0.37	0.89	1.3	0	0.04	0.11	11.39	0.04	0.06	0.59	1.1	0.05	0.09	3.59	0	0		-0.5	6.56	10.7	58.35	161.25	911.35	425.07	1149.51	676.31	963.02	467.6	1122.17	493.55
51.818	1	0.06	0.05	0.03	0.54	0.04	0.05	0.4	0.36	0.36	98.92	2.32	0	89.82	0.09	46.24	0.36	0.07	1.81	0.36	1.04	1.54	0	0.05	0.09	12.22	0.04	0.06	0.57	1.24	0.05	0.45	3.09	0	0		-7.99	11.11	8.31	55.91	168.67	906.94	415.44	1155.39	675.24	958.07	455.81	1123.82	487.09
51.851	1	0.06	0.05	0.02	0.5	0.04	0.06	0.36	0.35	0.35	99	1.91	0	94.44	0.12	43.71	0.35	0.06	1.72	0.49	0.92	1.31	0	0.04	0.07	11.43	0.03	0.06	0.59	1.27	0.05	0.17	2.98	0	0		2.64	7.84	9.86	58.54	161.73	908.39	422.68	1153.98	684.3	962.43	468.31	1122.39	492.13
51.885	1	0.07	0.07	0.03	0.33	0.04	0.07	0.21	0.33	0.33	99.34	0.74	0	82.95	0.13	30.88	0.33	0.05	2.02	0.64	1.19	1.41	0	0.05	0.07	11.43	0.03	0.06	0.49	1.42	0.04	0.34	2.44	0	0		-4.68	14.09	8.61	56.22	162.58	905.74	421.39	1154.05	685.02	959.58	464.93	1120.36	489.09
51.918	1	0.08	0.09	0.03	0.25	0.04	0.08	0.15	0.37	0.37	99.51	0.4	0	79.49	0.18	22.21	0.37	0.04	2.18	0.84	1.91	1.12	0	0.06	0.06	12.45	0.02	0.05	0.47	1.7	0.04	0.18	2.27	0	0		-8.12	15.23	9.47	55.96	166.79	906.73	421.04	1154.84	681.14	960.51	460.6	1124.03	493.47
51.951	1	0.08	0.09	0.03	0.25	0.03	0.08	0.16	0.41	0.41	99.5	0.41	0	77.02	0.21	22.83	0.41	0.03	2.25	1.09	2.1	1.01	0	0.06	0.07	12.34	0.02	0.05	0.44	1.73	0.04	0.26	2.21	0	0		-7.84	15.95	8.91	56.01	164.55	908.28	421.83	1155	680.91	961.49	462	1123.13	492.82
51.985	1	0.09	0.1	0.03	0.22	0.03	0.09	0.14	0.36	0.36	99.55	0.33	0	83.19	0.21	19.33	0.36	0.02	2.23	1.17	2.17	1.44	0	0.08	0.07	11.49	0.02	0.06	0.38	1.96	0.04	0.11	1.86	0	0		-13.56	14.01	10.73	55.64	170.22	909.28	419.84	1149.8	669.69	959.51	455.38	1126.19	489.94
52.018	1	0.08	0.08	0.03	0.3	0.03	0.08	0.2	0.36	0.36	99.39	0.6	0	94.9	0.25	28.07	0.36	0.03	1.96	1.33	1.9	2.29	0	0.08	0.06	12.54	0.02	0.04	0.46	2.27	0.05	0.11	1.74	0	0		-0.85	7.38	10.98	57.58	159.25	912.75	422.81	1149.51	673.74	965.26	462.48	1121.68	492.36
52.051	1	0.08	0.08	0.03	0.32	0.03	0.08	0.21	0.33	0.33	99.37	0.64	0	93.24	0.22	28.84	0.33	0.02	1.79	1.51	1.46	2.7	0	0.08	0.07	10.37	0.02	0.05	0.48	2.83	0.04	0.14	1.61	0	0		-2.52	8.88	9.06	57.37	160.92	913.12	425.71	1149.94	676.39	962.14	468	1121.34	491.46
52.085	1	0.09	0.1	0.03	0.26	0.03	0.08	0.17	0.32	0.32	99.48	0.43	0	93.89	0.15	23.17	0.32	0.03	1.3	1.24	1.53	2.21	0	0.08	0.06	9.2	0.02	0.04	0.45	3.6	0.05	0.03	1.49	0.03	0		-8.82	8.34	10	55.87	162.27	910.84	421.75	1154.12	676.81	964.17	460.38	1123.56	490.81
52.118	1	0.09	0.1	0.03	0.27	0.03	0.08	0.17	0.37	0.37	99.47	0.45	0	92.52	0.21	23.89	0.37	0.03	1.57	1.3	1.8	1.75	0	0.08	0.07	9.19	0.02	0.04	0.45	3.34	0.04	0.3	1.48	0	0		-6.15	9.43	9.68	56.12	163.28	909.23	422.96	1155.77	682.42	963.39	463.25	1123.83	493.56
52.152	1	0.07	0.07	0.03	0.46	0.03	0.06	0.35	0.43	0.43	99.08	1.44	0	85.22	0.22	40.23	0.43	0.04	1.36	1.03	2.2	1.3	0	0.07	0.06	8.37	0.02	0.02	0.48	4.1	0.04	0.24	1.3	0.16	0		-9.22	13.24	9.31	55.74	169.23	909.32	424.35	1152.75	679	958.78	465.67	1126.01	491.59
52.185	1	0.05	0.04	0.03	0.83	0.03	0.05	0.72	0.44	0.44	98.33	5.54	0	93.24	0.3	57.52	0.44	0.05	1.46	0.97	1.31	1.15	0	0.06	0.04	7.8	0.01	0.02	0.51	3.96	0.04	0.43	1.26	0.12	0		-5.17	8.88	8.37	56.32	170.94	911.91	426.2	1156.44	683.65	959.45	469.74	1128.78	493.1
52.218	1	0.05	0.05	0.03	0.73	0.03	0.05	0.61	0.48	0.48	98.54	3.98	0	97.31	0.35	53.25	0.48	0.06	1.8	0.86	1.04	1.23	0	0.06	0.04	8.11	0.02	0.02	0.49	4.06	0.04	0.12	1.27	0.02	0		1.34	4.05	10.54	57.52	167.95	913.59	427.59	1157.8	685.19	965.76	467.88	1130.1	502.57
52.252	1	0.05	0.05	0.03	0.76	0.03	0.05	0.64	0.53	0.53	98.49	4.35	0	95.41	0.42	54.35	0.53	0.06	1.95	0.91	0.98	1.08	0	0.06	0.04	8.33	0.02	0.02	0.51	4.17	0.04	1.2	1.43	0	0		-2.5	6.83	11.94	56.04	168.81	911.75	429.58	1159.21	688.41	967.81	466.93	1131.44	508.43
52.285	1	0.07	0.07	0.02	0.4	0.03	0.07	0.27	0.6	0.6	99.2	0.98	0	88.02	0.34	34.96	0.6	0.05	2.11	0.83	0.68	0.61	0	0.05	0.05	8.1	0.03	0.04	0.45	3.2	0.05	4.41	1.49	0	0		-10.45	12.03	12.68	54.44	172.77	917.64	439.1	1164.16	695.49	972.83	474.34	1140.8	514.77
52.318	1	0.1	0.12	0.02	0.22	0.03	0.1	0.12	1.05	1.05	99.57	0.33	0	97.67	0.38	16.15	1.05	0.03	2.2	1.03	0.76	0.3	0	0.05	0.04	8.43	0.04	0.08	0.41	2.54	0.05	4.41	1.49	0	0		-6.4	3.33	9.08	54.4	171.43	916.9	435.45	1177.67	708.25	973.84	477.04	1141.8	511.35
52.352	1	0.12	0.14	0.02	0.17	0.03	0.12	0.09	1.45	1.45	99.66	0.33	0	92.68	0.48	8.78	1.45	0.02	2.61	1.84	0.52	0.17	0	0.03	0.04	6.83	0.04	0.09	0.42	1.92	0.05	2.08	1.52	0	0		-6.3	9.3	9.4	54.23	167.31	923.68	452.79	1176.23	718.29	978.78	494.03	1143.14	525.3
52.385	1	0.13	0.17	0.02	0.15	0.03	0.13	0.07	1.47	1.37	99.67	0.33	0	95	0.29	3.74	1.95	0.02	1.88	2.25	0.28	0.11	0	0.03	0.03	5.96	0.06	0.05	0.4	1.37	0.06	6.41	1.47	0	0		-10.99	7.28	9.49	53.49	174.72	924.83	448.66	1182.46	715.71	979.83	487.1	1150.34	525.22
52.418	1	0.15	0.18	0.02	0.14	0.03	0.14	0.06	1.47	1.21	99.65	0.33	0	97.29	0.27	1.33	2.34	0.01	1.98	3.2	0.27	0.07	0	0.02	0.03	6.1	0.11	0.05	0.4	1.21	0.06	10.86	1.47	0	0		-8.82	4.1	9.39	53.48	166.59	925.59	446.63	1187.66	720.11	985.88	487.06	1148.62	522.71
52.452	1	0.16	0.18	0.02	0.14	0.03	0.14	0.06	1.48	0.93	99.63	0.33	0	91.18	0.2	0.39	3.07	0.01	2.37	4.76	0.2	0.06	0	0.02	0.04	4.74	0.19	0.05	0.48	0.93	0.08	0.9	1.48	0	0		-4.81	10.32	7.33	53.69	173.86	925.76	446.82	1190.07	726.37	980.65	493.64	1152.7	518.66
52.485	1	0.17	0.19	0.02	0.14	0.03	0.15	0.06	1.55	0.83	99.63	0.33	0	87.73	0.13	0.22	3.74	0.01	2.3	5.95	0.18	0.05	0	0.01	0.04	4.24	0.24	0.05	0.51	0.83	0.1	1.13	1.55	0	0		-2.44	12.16	8.22	53.9	170.15	925.71	448.87	1188.76	728.65	982.99	495.81	1151.23	521.24
52.519	1	0.19	0.19	0.02	0.14	0.04	0.16	0.06	1.92	0.52	99.61	0.33	0	95.59	0.1	0.09	6.23	0	3.04	6.16	0.13	0.04	0	0.01	0.03	3.04	0.24	0.09	0.42	0.52	0.1	6.46	1.92	0	0		-13.6	6.62	8.51	52.29	170.17	926.26	452.44	1193.23	730.3	986.09	493.66	1153.14	526.1
52.552	1	0.23	0.21	0.02	0.16	0.04	0.19	0.06	2.05	0.37	99.53	0.33	0	73.68	0.1	0.05	10.08	0	3.03	8.37	0.16	0.05	0	0.01	0.03	3.58	0.28	0.08	0.42	0.37	0.12	2.33	2.05	0	0		-10	16.85	8.77	53.06	166.99	923.54	445.57	1194.37	727.8	988.56	486.56	1150.51	527.29
52.585	1	0.22	0.21	0.02	0.16	0.04	0.19	0.06	2.19	0.35	99.56	0.33	0	95.22	0.07	0.04	10.22	0	3.19	6.8	0.21	0.07	0	0.01	0.03	3.59	0.32	0.06	0.46	0.35	0.14	0.66	2.19	0	0		-11.36	7.04	9.07	52.71	179.76	924.37	442.9	1198.76	728.99	984.61	485.57	1160.97	520.36
52.619	1	0.27	0.24	0.02	0.18	0.04	0.25	0.06	2.61	0.32	99.47	0.33	0	90.18	0.04	0.04	16.42	0	3.42	5.84	0.3	0.11	0	0	0.03	3.69	0.39	0.08	0.48	0.32	0.18	0.74	2.61	0	0		-9.46	10.91	6.04	52.56	163.9	924.51	446.14	1193.88	729.71	984.81	492.58	1146.85	517.14
52.652	1	0.24	0.23	0.02	0.18	0.04	0.25	0.06	2.87	0.32	99.51	0.33	0	80.57	0.04	0.06	16.14	0	3.61	3.72	0.48	0.16	0	0	0.03	3.86	0.42	0.07	0.5	0.32	0.19	0.31	2.87	0	0		-12.15	14.89	7.78	51.93	163.79	924.93	444.31	1197.46	729.38	989.98	487.4	1150.48	520.12
52.685	1	0.28	0.25	0.02	0.2	0.04	0.3	0.06	3.31	0.26	99.39	0.37	0	83.22	0.03	0.05	21.14	0	3.78	2.81	0.45	0.2	0	0	0.03	3.47	0.31	0.06	0.48	0.26	0.23	0.02	3.31	0	0		-11.09	13.99	7.9	52.25	171.02	923.23	438.92	1200.77	728.94	987.82	482.72	1155.23	517.67
52.719	1	0.36	0.3	0.02	0.25	0.05	0.44	0.06	3.91	0.22	99.11	0.69	0	75.21	0.02	0.07	30	0.01	4.43	1.82	0.5	0.26	0	0	0.02	2.98	0.28	0.05	0.45	0.22	0.32	0.03	3.91	0	0		-13.75	16.45	8.7	51.49	174.08	924.52	440.99	1198.93	729.17	986.91	485.33	1158.74	513.2
52.752	1	0.35	0.3	0.02	0.25	0.05	0.43	0.06	3.96	0.28	99.13	0.66	0	80.5	0.02	0.11	29.45	0.01	4.74	1.43	0.57	0.38	0	0	0.03	3.31	0.28	0.05	0.41	0.28	0.36	0.1	3.96	0	0		-16.08	14.91	6.43	51.3	162.92	926.81	440.75	1198.53	725.38	989.39	485.43	1150.59	509.04
52.786	1	0.53	0.4	0.02	0.34	0.05	0.74	0.06	4.03	0.31	98.53	1.58	-2.6	92.87	0.01	0.14	41.46	0.01	5.34	1.5	1.18	0.4	0	0	0.04	3.04	0.34	0.1	0.48	0.31	0.44	0.05	4.03	0	0		-13.08	9.16	7.08	51.92	174.05	927.74	441.51	1200.1	727.14	986.12	487.19	1158.47	511.45
52.819	1	0.46	0.36	0.02	0.3	0.05	0.62	0.06	4.37	0.28	98.75	1.24	-0.89	73.99	0.01	0.17	38.2	0.01	3.91	0.83	0.95	0.36	0	0	0.04	2.69	0.27	0.06	0.42	0.28	0.49	0.04	4.37	0	0		-11.18	16.77	8.07	52.03	165.07	926.5	438.12	1200.16	725.97	991.82	482.72	1154.2	512.4
52.852	1	0.38	0.32	0.02	0.27	0.05	0.5	0.06	4.41	0.29	99	0.9	0	87.68	0.01	0.39	33.65	0.01	2.86	0.52	0.99	0.37	0	0	0.04	2.6	0.22	0.07	0.39	0.29	0.51	0.02	4.41	0	0		-15.09	12.19	6.52	51.73	163.2	927.82	436.35	1200.29	721.55	990.72	480.93	1151.95	506.22
52.886	1	0.29	0.25	0.02	0.22	0.05	0.36	0.06	5.31	0.46	99.28	0.57	0	90.74	0.01	0.6	27.04	0.02	2.48	0.31	1.04	0.4	0	0	0.03	2.87	0.21	0.06	0.33	0.46	0.59	0.01	5.31	0	0		-13.02	10.59	8.79	51.97	175.13	927.44	437.34	1201.69	724.76	989.04	481.33	1161.72	510.49
52.919	1	0.24	0.21	0.02	0.19	0.05	0.28	0.06	5.76	0.45	99.43	0.4	0	73.08	0.01	0.64	22.08	0.02	2.2	0.25	0.76	0.42	0	0	0.04	2.37	0.16	0.03	0.29	0.45	0.65	0	5.76	0	0		-15.09	17.01	7.48	51.6	166.68	928.98	433.33	1202.17	719.59	992.36	477.44	1156.84	504.38
52.952	1	0.21	0.19	0.02	0.18	0.05	0.24	0.06	6.01	0.45	99.51	0.33	0	93.64	0	0.75	18.85	0.03	2.64	0.15	0.83	0.36	0	0	0.05	2.13	0.17	0.06	0.26	0.45	0.62	0	6.01	0	0		-14.1	8.55	8.01	52.03	174.66	929.75	434.75	1203.89	721.53	990.19	479.02	1162.67	506.52
52.986	1	0.19	0.18	0.02	0.17	0.05	0.22	0.06	6.28	0.48	99.56	0.33	0	81.55	0.01	0.92	17.01	0.04	2	0.09	1.02	0.29	0	0	0.06	2.62	0.15	0.06	0.19	0.48	0.62	0	6.28	0	0		-15.73	14.57	7.54	51.95	168.14	929.1	430.98	1201.93	716.35	991.55	474.71	1157.49	501.77
53.019	1	0.16	0.16	0.02	0.15	0.06	0.18	0.06	6.41	0.52	99.63	0.33	0	96.11	0.01	0.86	13.12	0.06	2.11	0.06	0.81	0.26	0	0	0.05	2.58	0.15	0.08	0.17	0.52	0.63	0.01	6.41	0	0		-14.75	5.96	7.1	51.91	172.08	932.59	432.48	1207.83	720.7	993.16	477.96	1163.56	501.96
53.052	1	0.15	0.15	0.02	0.14	0.05	0.17	0.06	6.24	0.59	99.67	0.33	0	84.96	0	1.36	10.86	0.09	2.12	0.03	0.9	0.25	0	0	0.04	2.57	0.12	0.14	0.15	0.59	0.66	0	6.24	0	0		-14.21	13.34	7.49	51.87	173.31	932.57	433.21	1207.21	721.47	993.27	478.7	1164.82	503.37
53.086	1	0.13	0.14	0.02	0.13	0.05	0.14	0.06	5.82	0.76	99.72	0.33	0	89.27	0	2.33	6.64	0.11	1.73	0.03	0.88	0.26	0	0.01	0.04	2.32	0.11	0.13	0.12	0.76	0.65	0	5.82	0	0		-16.03	11.4	6.47	52.23	167.58	930.55	425.79	1207.61	714.45	993.85	469.96	1159	498.4
53.119	1	0.12	0.14	0.02	0.14	0.05	0.13	0.07	5.37	0.75	99.72	0.33	0	87.78	0	3.48	5.6	0.16	1.95	0.03	0.69	0.22	0	0.01	0.04	2.19	0.09	0.14	0.12	0.75	0.64	0.04	5.37	0	0		-9.94	12.14	6.86	52.95	169.25	932.9	429.63	1205.2	715.48	993.59	475.18	1160.46	503.49
53.153	1	0.12	0.13	0.02	0.15	0.05	0.12	0.07	4.39	0.76	99.71	0.33	0	86.43	0.01	5.48	4.39	0.12	1.58	0.03	0.52	0.1	0	0.01	0.05	1.88	0.09	0.12	0.1	0.76	0.73	0.74	4.97	0	0		-13.93	12.74	8.17	52.44	177.46	935.66	437.59	1206.41	720.79	993.68	481.31	1168.91	509.38
53.186	1	0.11	0.12	0.02	0.16	0.04	0.11	0.08	3.74	0.77	99.68	0.33	0	94.39	0.01	8.23	3.74	0.09	1.62	0.04	0.43	0.1	0	0.01	0.05	1.89	0.1	0.11	0.09	0.77	0.78	4.41	4.75	0	0		-11.02	7.89	8.36	52.98	170.94	938.08	437.14	1211.02	722.25	1000.49	480.19	1168.14	513.54
53.219	1	0.09	0.1	0.02	0.21	0.04	0.1	0.12	3.13	0.68	99.58	0.33	0	92.01	0.01	16.98	3.13	0.08	1.67	0.04	0.36	0.11	0	0.01	0.04	1.77	0.08	0.1	0.11	0.68	0.72	3.12	4.53	0	0		-7.96	9.78	9.62	53.3	170.37	939.47	436.23	1211.68	722.1	1003.67	479.51	1170.47	514.23
53.253	1	0.08	0.08	0.02	0.27	0.04	0.08	0.16	2.07	0.49	99.46	0.49	0	72.14	0.02	24.96	2.07	0.07	1.6	0.05	0.24	0.09	0	0.01	0.03	1.49	0.07	0.07	0.12	0.49	0.67	0.94	3.83	0	0		-11.6	17.24	10.46	52.81	177.6	939.7	435.54	1208.59	717.37	1000.91	477.2	1175.1	511.84
53.286	1	0.08	0.08	0.02	0.26	0.04	0.08	0.15	2.06	0.44	99.48	0.45	0	91.66	0.03	23.75	2.06	0.04	1.6	0.07	0.19	0.1	0	0.01	0.02	1.35	0.07	0.04	0.14	0.44	0.68	2.05	4.03	0	0		-9.91	10.02	9.17	53.11	171.54	941.47	444.42	1209.79	725.46	1002.49	486.95	1170.79	520.14
53.319	1	0.09	0.09	0.02	0.22	0.04	0.09	0.12	1.52	0.37	99.56	0.33	0	86.17	0.04	19.03	1.52	0.02	1.71	0.11	0.17	0.09	0	0.01	0.02	1.22	0.07	0.03	0.14	0.37	0.68	2.9	4.1	0	0		-8.5	12.85	9.08	53.21	161.11	945.34	455.05	1203.98	727.7	1005.88	497.5	1164.34	526.59
53.353	1	0.1	0.12	0.02	0.15	0.04	0.11	0.08	1.56	0.36	99.7	0.33	0	96.65	0.06	8.16	1.56	0.01	2.13	0.18	0.12	0.07	0	0.01	0.02	1.17	0.09	0.03	0.15	0.36	0.66	6.09	4.2	0	0		-14.79	5.19	8.68	52.81	179.5	942.13	452.99	1208.24	726.77	998.15	491.42	1173.23	530.99
53.386	1	0.12	0.14	0.02	0.13	0.04	0.12	0.06	1.89	0.3	99.72	0.33	0	94.48	0.09	2.4	1.89	0	2.28	0.3	0.11	0.07	0	0	0.02	1.09	0.12	0.03	0.16	0.3	0.58	12.33	4.09	0	0		-9.95	7.8	8.46	53.2	162.97	947.36	454.33	1208.33	727.05	1007.47	495.46	1167.08	528.39
53.419	1	0.12	0.15	0.02	0.12	0.04	0.13	0.06	2.45	0.25	99.69	0.33	0	97.01	0.08	0.62	2.45	0	1.98	0.39	0.08	0.06	0	0	0.01	1.06	0.12	0.03	0.17	0.25	0.49	6.91	3.71	0	0		-11.26	4.6	8.77	53.11	168.26	948.02	455.8	1209.4	727.17	1006.49	495.38	1170.83	531.48
53.453	1	0.13	0.16	0.02	0.13	0.04	0.13	0.06	3.23	0.22	99.68	0.33	0	96.1	0.08	0.23	3.23	0	1.82	0.39	0.08	0.05	0	0	0.01	0.96	0.21	0.05	0.21	0.22	0.51	8.67	3.41	0	0		-13.57	5.98	10.46	52.44	172.4	948.15	456.82	1213.01	731.77	1008.94	495.54	1177.26	532.8
53.486	1	0.14	0.17	0.02	0.13	0.04	0.14	0.06	3.41	0.24	99.67	0.33	0	94.76	0.11	0.05	4.25	0	1.58	0.89	0.11	0.04	0	0	0.01	1.09	0.28	0.03	0.24	0.24	0.5	18.58	3.41	0	0		-9.99	7.52	9.34	52.81	175.3	949.07	456.31	1215.72	735.38	1007.62	498.62	1179.87	531.15
53.52	1	0.15	0.17	0.02	0.13	0.04	0.15	0.06	3.31	0.21	99.66	0.33	0	91.84	0.08	0.02	5.44	0	1.66	1.17	0.15	0.05	0	0	0.01	0.95	0.42	0.03	0.31	0.21	0.46	0.7	3.31	0	0		-13.56	9.89	9.46	52.81	163.31	948.09	453.26	1211	725.64	1011.04	491.3	1169.53	530.64
53.553	1	0.15	0.18	0.02	0.14	0.04	0.15	0.06	3.13	0.21	99.64	0.33	0	95.25	0.08	0.02	6.16	0	1.83	1.65	0.18	0.06	0	0	0.01	0.9	0.42	0.05	0.35	0.21	0.43	5.06	3.13	0	0		-8.8	7.01	7.41	53.12	172.75	953.02	457.18	1212.33	729.28	1005.93	501.17	1176.69	527.33
53.586	1	0.16	0.18	0.02	0.14	0.04	0.16	0.06	3.01	0.19	99.64	0.33	0	93.34	0.07	0.02	6.5	0	1.56	1.81	0.18	0.06	0	0	0.01	0.9	0.51	0.03	0.35	0.19	0.4	1.76	3.01	0	0		-11.85	8.8	10.17	53.16	158.67	950.51	451.38	1207.49	718.6	1013.2	489.03	1167.26	526.99
53.62	1	0.19	0.2	0.02	0.15	0.04	0.19	0.06	3.21	0.15	99.6	0.33	0	91.51	0.09	0.02	10.82	0	1.41	2.18	0.16	0.07	0	0	0.01	0.86	0.44	0.04	0.42	0.15	0.37	12.53	3.21	0	0		-12.51	10.11	11.13	52.8	174.34	951.24	451.71	1210.91	722.16	1009.69	490.17	1180.15	526.79
53.653	1	0.17	0.19	0.02	0.15	0.04	0.18	0.06	3.54	0.18	99.62	0.33	0	94.78	0.07	0.02	9.69	0	2.26	1.75	0.15	0.09	0	0	0.01	0.77	0.47	0.06	0.4	0.18	0.37	2.85	3.54	0	0		-10.91	7.51	9.1	52.62	178.67	949.62	449.5	1218.37	730.96	1007.23	492.73	1183.3	523.08
53.686	1	0.2	0.21	0.02	0.16	0.04	0.21	0.06	3.36	0.16	99.58	0.33	0	95.05	0.07	0.02	13.38	0	2.2	1.93	0.19	0.05	0	0	0.02	0.67	0.4	0.06	0.4	0.16	0.31	18.01	3.36	0	0		0.31	7.22	6.47	54.32	167.01	953.68	457.13	1216.25	736.52	1009.43	505.82	1174.79	529.24
53.72	1	0.3	0.27	0.02	0.22	0.04	0.34	0.06	3.27	0.16	99.33	0.44	0	92.09	0.09	0.02	23.57	0	2.65	2.6	0.28	0.05	0	0	0.02	0.67	0.25	0.06	0.4	0.16	0.28	11.2	3.27	0	0		-7.23	9.73	6.44	52.81	168.15	959.06	461.29	1216.89	732.36	1012.11	506.14	1178.36	531.37
53.753	1	0.34	0.3	0.02	0.24	0.04	0.41	0.06	3.23	0.15	99.18	0.59	0	97.45	0.09	0.02	27.75	0	3.02	1.96	0.38	0.04	0	0	0.01	0.72	0.25	0.08	0.39	0.15	0.3	4.91	3.23	0	0		-9.02	3.79	8.9	52.79	165.09	955.16	450.64	1220.91	725.64	1018.11	489.35	1177.53	532.25
53.787	1	0.59	0.43	0.02	0.36	0.04	0.79	0.06	3.42	0.19	98.42	1.71	-4.68	87.44	0.19	0.03	42.57	0	3	2.47	0.4	0.04	0	0	0.02	0.85	0.22	0.08	0.35	0.16	0.22	12.25	3.42	0	0		-8.78	12.3	8.28	52.13	165.56	959.97	470.12	1213.52	736.71	1014.79	512.29	1178.02	539.98
53.82	1	0.74	0.51	0.02	0.42	0.04	1.05	0.06	3.25	0.28	97.91	2.76	-8.35	91.99	0.28	0.03	48.63	0	2.95	2.72	0.32	0.03	0	0	0.02	0.8	0.16	0.08	0.36	0.17	0.19	9.71	3.25	0	0		-15.61	9.8	6.4	51.7	171.44	964.17	472.55	1209.65	725.52	1009.79	511.27	1178.69	540.69
53.853	1	0.92	0.57	0.02	0.48	0.04	1.28	0.06	3.23	0.49	97.44	3.85	-10.84	93.15	0.49	0.03	52.93	0	2.95	4.11	0.19	0.02	0	0	0.02	0.77	0.13	0.09	0.35	0.15	0.16	1.55	3.23	0	0		-13.48	8.95	7.68	52.12	170.12	960.05	465.93	1209.19	723.23	1010.14	503.96	1176.84	537.91
53.887	1	0.98	0.6	0.02	0.51	0.04	1.41	0.06	3.03	0.39	97.19	4.49	-12.24	97.64	0.39	0.02	54.98	0	2.84	3.71	0.15	0.02	0	0	0.01	0.77	0.16	0.06	0.31	0.15	0.15	3.42	3.03	0	0		-11.66	3.38	7.6	52.27	168.8	957.22	458.62	1213.74	724	1011.33	497.95	1176.5	532.73
53.92	1	1.1	0.62	0.02	0.53	0.04	1.53	0.06	3.45	0.52	96.94	5.3	-13.07	97.57	0.52	0.03	57.12	0	2.77	5.18	0.19	0.02	0	0	0.01	0.74	0.14	0.06	0.33	0.17	0.16	27.36	3.45	0	0		-9.57	3.54	7.07	51.97	171.79	959.32	463.61	1215.81	733.73	1010.3	508.74	1180.89	528.98
53.953	1	1.13	0.62	0.02	0.54	0.04	1.57	0.06	3.59	0.61	96.85	5.55	-13.21	97.31	0.61	0.03	57.71	0	2.93	5.59	0.21	0.02	0	0	0.01	0.74	0.21	0.07	0.35	0.18	0.19	12.61	3.59	0	0		-9.45	4.05	5.6	52.25	165.39	958.22	461.14	1216.05	729.72	1011.46	504.25	1174.43	532.46
53.987	1	1.66	0.78	0.02	0.68	0.04	2.31	0.06	3.2	0.94	95.39	9.94	-17.98	97.41	0.94	0.03	65.63	0	3.7	8.19	0.35	0.03	0	0	0.01	0.63	0.21	0.07	0.28	0.19	0.14	13.37	3.2	0	0		-4.33	3.86	4.1	53.11	167.83	962.06	474.73	1212.56	738.95	1007.8	522.75	1174.82	539.25
54.02	1	1.73	0.77	0.02	0.68	0.04	2.34	0.06	3.42	1.22	95.32	10	-17.6	96.83	1.22	0.04	65.72	0	4.29	9.45	0.37	0.06	0	0	0.02	0.73	0.21	0.14	0.27	0.22	0.14	17.13	3.42	0	0		-17.63	4.91	4.27	51.29	173.67	958.46	468.96	1211.8	729.73	1003.46	511.25	1175.6	534.24
54.053	1	1.88	0.79	0.02	0.69	0.04	2.43	0.06	3.62	0.66	95.14	11.26	-18.47	97.18	0.66	0.03	67.4	0	3.65	9.99	0.3	0.06	0	0	0.02	0.74	0.29	0.15	0.24	0.21	0.14	3.16	3.62	0	0		-12.87	4.31	4.26	51.85	167.55	955.3	467.53	1206.23	728.68	1001.79	511.73	1168.17	531.52
54.087	1	2.79	0.98	0.02	0.89	0.05	3.69	0.06	4	0.6	92.62	22.1	-23.91	96.69	0.6	0.02	77.41	0	3.34	11.42	0.32	0.06	0	0	0.02	0.75	0.47	0.15	0.24	0.21	0.14	9.88	4	0	0		-6.49	5.13	6.72	52.79	175.04	956.14	468.38	1204.42	729.24	1001.23	512.66	1174.85	534.91
54.12	1	2.78	1.05	0.02	0.94	0.04	3.95	0.06	3.68	0.31	92.1	24.72	-25.77	96.75	0.31	0.01	79.25	0	2.19	9	0.26	0.06	0	0	0.02	0.69	0.53	0.18	0.22	0.19	0.13	11.9	3.68	0	0		-6.94	5.04	5.93	52.8	174.58	954.06	466.11	1203.83	727.78	999.05	510.7	1172.15	533.31
54.154	1	4.34	1.34	0.02	1.21	0.04	5.91	0.06	3.48	0.45	88.18	40.8	-31.57	96.65	0.45	0	88.49	0	1.67	12.26	0.28	0.02	0	0	0.02	0.74	0.59	0.13	0.21	0.17	0.11	20.79	3.48	0	0		-10.47	5.18	6.8	52.14	171.22	956.58	467.55	1206.92	728.81	1004.75	509.75	1174.09	535.09
54.187	1	4.14	1.33	0.02	1.2	0.04	5.84	0.06	3.45	0.47	88.31	40.28	-31.42	97.09	0.47	0.01	88.19	0	1.72	11.24	0.31	0.03	0	0	0.02	0.68	0.53	0.09	0.24	0.17	0.1	18.11	3.45	0	0		-11.22	4.46	4.11	51.88	171.42	960.7	473.12	1206.4	731.24	1002.15	520.18	1173.23	530.95
54.22	1	4.61	1.41	0.02	1.26	0.04	6.23	0.06	3.2	0.39	87.54	43.12	-32.63	94.24	0.39	0	89.65	0	1.54	12.59	0.36	0.03	0	0	0.02	0.68	0.52	0.08	0.24	0.16	0.11	44.03	3.2	0	0		-12.28	8.02	4.36	51.89	170.48	956.71	468.42	1208.35	729.7	1002.59	512.19	1171.55	534.94
54.254	1	4.07	1.39	0.02	1.25	0.04	6.18	0.06	3.36	0.21	87.64	43.19	-32.26	98.56	0.21	0	89.69	0	1.93	9.11	0.38	0.03	0	0	0.02	0.66	0.74	0.08	0.23	0.17	0.09	21.79	3.36	0	0		-16.07	0.87	3.73	51.3	174.49	955.51	471.63	1206.22	731.22	997.59	516.38	1171.31	532.75
54.287	1	4.15	1.41	0.02	1.26	0.04	6.23	0.06	3.32	0.17	87.54	43.68	-32.55	97	0.16	0	89.96	0	1.71	9.3	0.39	0.05	0	0	0.02	0.62	0.88	0.09	0.21	0.17	0.09	42.23	3.32	0	0		-12.95	4.62	5.51	51.83	176.16	954.7	471.43	1203.19	729.96	997.59	514.88	1172.58	535.16
54.32	1	4.98	1.53	0.02	1.36	0.04	7.04	0.06	3.02	0.21	85.92	48.9	-34.43	97.8	0.21	0	92.59	0	1.7	11.63	0.39	0.04	0	0	0.02	0.53	0.79	0.14	0.2	0.16	0.1	62.12	3.02	0	0		-10.8	3.03	4.38	52.02	169.2	955.6	472.42	1204.24	732.65	1000.1	518.07	1168.51	534.28
54.354	1	5.71	1.64	0.02	1.45	0.04	7.76	0.06	2.84	0.19	84.48	53.38	-35.91	98.38	0.19	0	94.82	0	1.72	13.17	0.41	0.04	0	0	0.02	0.51	0.73	0.14	0.2	0.19	0.12	66.36	2.84	0	0		-13.27	1.47	3.75	51.72	171.06	955.96	473.43	1202.63	730.71	997.58	519.24	1168.12	532.63
54.387	1	7.7	1.74	0.02	1.52	0.04	8.31	0.06	2.44	0.33	83.37	55.79	-37.04	96.23	0.33	0	96.03	0	1.98	20.43	0.53	0.04	0	0	0.03	0.52	0.71	0.17	0.2	0.19	0.11	55.11	2.44	0	0		-7.54	5.81	2.41	52.87	166.1	959.83	481.1	1195.98	728.03	996.95	527.71	1162.6	540.01
54.42	1	8.45	1.82	0.02	1.57	0.03	8.78	0.06	2.24	0.26	82.45	58.23	-37.92	98.69	0.26	0	97.26	0	2.09	21.79	0.58	0.06	0	0	0.03	0.56	0.52	0.13	0.21	0.22	0.12	13.32	2.24	0	0		-16.79	0.41	4.17	51.63	175.79	951.87	471.04	1200.42	725.47	993.31	512.15	1167.32	537.14
54.454	1	8.54	1.92	0.02	1.63	0.03	9.14	0.06	1.81	0.24	81.72	59.64	-38.98	98	0.24	0	98.01	0	1.76	20.94	0.55	0.05	0	0	0.04	0.54	0.64	0.12	0.18	0.21	0.09	24.31	1.81	0	0		-12	2.54	2.79	51.89	174.49	952.52	475.56	1202.28	734.73	992.88	522.15	1166.65	538.08
54.487	1	9.86	1.93	0.02	1.64	0.03	9.27	0.06	1.78	0.26	80.28	60.01	-38.95	96.09	0.26	0	98.21	0	2.13	25.02	0.5	0.07	0	0	0.04	0.57	0.5	0.12	0.17	0.22	0.09	66.28	1.78	0	0		-11.67	6	3.46	52.02	172.09	953.24	480.4	1196.55	733.37	992.56	525.53	1163.9	541.7
54.521	1	10.61	1.97	0.02	1.66	0.03	9.38	0.06	1.59	0.27	78.78	60.37	-39.41	97.93	0.27	0	98.4	0	1.77	26.87	0.43	0.03	0	0	0.05	0.41	0.45	0.12	0.17	0.16	0.1	56.75	1.59	0	0		-19.31	2.7	3.95	51.01	176.47	947.72	468.91	1201.32	729.22	990.89	511.45	1166.07	532.73
54.554
54.587
54.621	1	10.19	2.05	0.02	1.7	0.03	9.77	0.06	1.22	0.28	79.62	61.74	-40.14	97.85	0.28	0	99.1	0	2.03	24.69	0.55	0.09	0	0	0.03	0.33	0.24	0.02	0.18	0.23	0.08	3.94	1.22	0	0		-15.16	-2.9	0.01	51.18	171.01	955.91	490.47	1198.05	740.62	990.04	539.68	1160.97	544.86
54.654	1	8.26	2.03	0.02	1.68	0.03	9.78	0.06	1.36	0.25	80.44	61.6	-39.25	96.94	0.15	0.01	99.04	0	3.4	18.48	0.48	0.08	0	0	0.03	0.36	0.19	0.01	0.18	0.25	0.08	70.81	1.36	0	0		-18.26	4.71	3.6	51.13	179.32	947.39	476.03	1203.77	738.77	990.29	519.15	1168.1	542.33
54.687	1	9.09	2.05	0.02	1.69	0.03	9.82	0.06	1.27	0.29	80.36	61.91	-39.75	97.21	0.18	0.01	99.2	0	2.88	21.16	0.6	0.06	0	0	0.03	0.35	0.19	0.03	0.17	0.29	0.09	45.57	1.27	0	0		-17.28	4.24	5.07	51.01	174.56	947.55	474.02	1200.83	734.87	993.26	515.51	1166.06	540.2
54.721	1	13.47	2.04	0.02	1.69	0.03	9.89	0.06	1.38	0.39	73.06	62.13	-39.47	95.6	0.2	0.01	99.33	0	3.36	33.2	0.56	0.09	0	0	0.03	0.37	0.14	0.03	0.17	0.39	0.08	41.54	1.38	0	0		-14.09	6.61	3.43	51.25	171.03	947.9	475.95	1200.58	737.94	992.55	520.86	1162.5	540.07
54.754	1	16.3	2.05	0.02	1.7	0.03	9.96	0.06	1.36	0.44	67.41	62.37	-39.62	93.76	0.26	0.01	99.44	0	3.3	39.19	0.58	0.05	0	0	0.03	0.41	0.17	0.09	0.18	0.44	0.08	56.59	1.36	0	0		-14.41	8.45	3.85	51.34	172.24	946.41	470.62	1199.94	733.41	991.61	515.02	1162.62	535.6
54.788	1	29.89	2.1	0.02	1.73	0.03	10.12	0.06	1.11	0.45	45.11	62.85	-40.13	98.36	0.29	0	99.69	0	3.3	60.18	0.75	0.06	0	0	0.03	0.41	0.13	0.08	0.19	0.45	0.07	66.59	1.11	0	1		-11.26	1.53	4.91	51.96	172.05	947.41	470.99	1194.32	727.8	990.56	514.58	1161.36	535.22
54.821	1	31.76	2.12	0.02	1.73	0.03	10.13	0.06	0.98	0.45	43.24	62.96	-40.62	98.53	0.37	0	99.71	0	2.77	62.51	0.9	0.07	0	0	0.02	0.5	0.12	0.07	0.22	0.45	0.07	12.89	0.98	0	0		-5.75	0.97	2.21	52.79	167.45	952.35	476.01	1194.3	729.7	991.3	524.44	1158.34	536.22
54.854	1	28.08	2.11	0.02	1.72	0.03	10.01	0.06	1.04	0.43	46.92	62.91	-40.75	98.03	0.27	0.01	99.68	0	2.26	57.77	0.91	0.05	0	0	0.03	0.61	0.11	0.07	0.23	0.43	0.06	32.11	1.04	0	0		-15.72	2.46	3.03	51.42	177.9	948.9	472.69	1200.91	732.1	989.19	517.52	1166.08	536.48
54.888	1	36.1	2.08	0.02	1.71	0.03	9.91	0.06	1.21	0.44	38.9	62.87	-40.51	96.23	0.18	0.01	99.65	0	2.39	68.04	1.02	0.06	0	0	0.03	0.73	0.11	0.04	0.24	0.44	0.06	20.39	1.21	0	0		-13.71	5.8	4.61	51.69	173.19	946.15	469.85	1197.39	729.54	990.91	512.49	1162.37	536.88
54.921	1	40.15	2.08	0.02	1.71	0.03	9.92	0.06	1.28	0.51	34.85	63.02	-40.51	98.27	0.23	0.01	99.68	0	2.22	72.7	0.96	0.08	0	0	0.03	0.8	0.12	0.05	0.29	0.51	0.06	16.92	1.28	0	0		-4.03	1.8	4.25	52.82	171.93	949.63	471.61	1199.64	734.59	993.37	519.28	1164.38	537.05
54.954	1	38.57	2.07	0.02	1.71	0.03	9.93	0.06	1.32	0.59	36.43	63.04	-40.39	96.34	0.23	0.01	99.69	0	2.25	70.85	0.81	0.1	0	0	0.04	0.83	0.13	0.06	0.29	0.59	0.06	16.5	1.32	0	0		-13.24	5.65	4.15	51.63	171.97	950.31	471.21	1200.86	730.72	994.53	514.84	1165.1	536.76
54.988	1	36.98	2.09	0.02	1.72	0.03	9.9	0.06	1.22	0.54	38.02	63.18	-40.89	95.67	0.23	0	99.75	0	1.63	68.92	0.99	0.1	0	0	0.03	0.93	0.13	0.07	0.3	0.54	0.05	24.68	1.22	0	0		-12.26	6.52	4.37	51.8	170.94	951.06	470.15	1199.46	728.11	994.98	513.82	1164.59	535.09
55.021	1	32.88	2.1	0.02	1.71	0.03	9.88	0.06	1.17	0.47	42.12	63.23	-41.1	98.36	0.16	0	99.79	0	1.4	63.9	1.04	0.1	0	0	0.03	1	0.13	0.11	0.29	0.47	0.05	49.34	1.17	0	0		-10.23	1.55	5.42	52.13	173.46	950.95	469	1200.67	728.45	995.74	512.01	1167.5	536.33
55.054	1	23.01	2.09	0.02	1.72	0.03	9.88	0.06	1.22	0.5	53.97	63.34	-41.06	98.01	0.16	0	99.82	0	1.3	50.39	0.95	0.08	0	0	0.02	1.52	0.16	0.11	0.32	0.5	0.05	43.21	1.22	0	0		-7.8	2.52	5.93	52.35	170.26	951.79	469.59	1201.11	730.12	998.59	513.01	1167.1	537.28
55.088	1	20.45	2.09	0.02	1.72	0.03	9.88	0.06	1.2	0.49	59.1	63.31	-40.99	97.41	0.1	0.01	99.81	0	1.36	46.21	0.85	0.08	0	0	0.03	1.6	0.16	0.09	0.31	0.49	0.04	31.06	1.2	0	0		-7.01	3.87	5.71	52.42	168.87	954.56	474.51	1199.59	732.12	999.3	519.22	1167.09	538.3
55.121	1	24.03	2.1	0.02	1.72	0.03	9.97	0.06	1.15	0.45	51.94	63.34	-40.82	97.38	0.15	0	99.84	0	1.89	51.81	0.83	0.08	0	0	0.03	1.54	0.17	0.08	0.3	0.45	0.04	39.85	1.15	0	0		-12.63	3.92	4.08	51.66	171.74	954.59	474.86	1198.67	729.09	995.2	519.65	1166.23	535.21
55.155	1	20.62	2.14	0.02	1.75	0.03	10.11	0.06	0.95	0.35	58.77	63.43	-40.97	97.38	0.2	0.01	99.87	0	1.77	46.12	0.5	0.05	0	0	0.03	2.02	0.15	0.04	0.32	0.35	0.04	21.5	0.95	0	0		-10.99	3.92	6.46	52.03	170.67	954.36	473.58	1198.56	727.45	999.22	514.57	1167.98	539.98
55.188	1	18.2	2.14	0.02	1.75	0.03	10.12	0.06	0.93	0.31	63.6	63.37	-40.92	94.17	0.18	0	99.86	0	1.85	41.86	0.42	0.04	0	0	0.03	2.01	0.18	0.05	0.3	0.31	0.04	27.99	0.93	0	0		-12.7	8.09	5.82	51.85	176.75	952.49	469.5	1204.36	729.99	997.87	511.08	1172.38	539.16
55.221	1	16.46	2.14	0.02	1.75	0.03	10.08	0.06	0.91	0.3	67.08	63.37	-41.09	98.18	0.17	0	99.84	0	1.49	38.54	0.43	0.02	0	0	0.03	1.8	0.17	0.06	0.31	0.3	0.04	17.75	0.91	0	0		-11.34	2.06	6.24	51.57	171.68	955.26	474.84	1204.47	736.1	1001.26	520.39	1172.24	535.95
55.255	1	17.45	2.16	0.02	1.75	0.03	10.1	0.06	0.8	0.23	65.1	63.32	-41.27	95.93	0.15	0.01	99.85	0	1.38	40.37	0.42	0.02	0	0	0.03	2.04	0.12	0.05	0.27	0.23	0.03	32.01	0.8	0	0		-14.31	6.2	4.35	51.74	172.95	951.65	472.42	1201.75	729.65	995.8	513.95	1166.63	540.94
55.288	1	20.19	2.16	0.02	1.75	0.03	10.11	0.06	0.81	0.24	59.62	63.34	-41.2	96.97	0.16	0.01	99.87	0	1.71	45.34	0.6	0.02	0	0	0.02	2.07	0.13	0.07	0.27	0.24	0.03	26.87	0.81	0	0		-12.21	4.68	6.98	51.79	174.39	952.54	470.78	1204.96	732.24	1000.85	511.29	1172.65	541.24
55.321	1	23.25	2.15	0.02	1.75	0.03	10.14	0.06	0.84	0.33	53.49	63.38	-41.28	98.12	0.33	0.01	99.86	0	1.77	50.45	0.82	0.03	0	0	0.03	2.03	0.1	0.07	0.3	0.3	0.04	54.91	0.84	0	0		-11.26	2.24	6.23	51.66	172.12	955.94	476.83	1205.78	738	1001.95	524.09	1173.56	537.39
55.355	1	21.49	2.16	0.02	1.76	0.03	10.17	0.06	0.8	0.32	57.01	63.37	-41.29	96.11	0.32	0.01	99.88	0	1.73	47.6	0.71	0.03	0	0	0.03	1.82	0.11	0.06	0.28	0.29	0.04	53.37	0.8	0	0		-19.66	5.96	4.66	50.98	174.82	954.9	472.74	1205.1	729.59	998.34	513.72	1171.64	536.75
55.388	1	19.49	2.16	0.02	1.76	0.03	10.16	0.06	0.8	0.28	61.03	63.32	-41.21	98.46	0.24	0.01	99.87	0	1.62	44.1	0.46	0.03	0	0	0.03	1.74	0.11	0.07	0.26	0.28	0.04	38.22	0.8	0	0		-12.87	1.21	6.53	51.85	175.2	953.42	471.25	1204.15	730.87	999.56	512.28	1172.67	539.23
55.421	1	21.91	2.18	0.02	1.76	0.03	10.17	0.06	0.69	0.3	56.17	63.38	-41.46	98.66	0.23	0.01	99.88	0	1.47	48.05	0.56	0.03	0	0	0.04	1.44	0.12	0.07	0.28	0.3	0.04	27.92	0.69	0	0		-10.92	0.51	5.83	51.79	173.8	955.21	475.92	1206.43	738.49	1000.5	524.37	1173.9	536.11
55.455	1	25.61	2.2	0.02	1.77	0.03	10.21	0.06	0.58	0.27	49.39	63.33	-41.67	97.48	0.27	0.01	99.89	0	1.31	53.55	0.55	0.03	0	0	0.04	1.32	0.1	0.07	0.24	0.23	0.03	15.68	0.58	0.02	0		-15.38	3.73	4.39	51.59	175.37	955.03	473.59	1203.43	730.71	996.62	517.18	1170.98	535.98
55.488	1	28.73	2.2	0.02	1.77	0.03	10.22	0.06	0.59	0.29	46.27	63.35	-41.63	98.02	0.29	0.01	99.89	0	1.47	57.88	0.61	0.02	0	0	0.04	1.23	0.09	0.08	0.25	0.24	0.04	55.55	0.59	0.03	0		-11.03	2.5	5.41	51.99	174.91	954.78	473.3	1206.54	735.49	999.78	517.3	1173.31	539.25
55.522	1	22.96	2.2	0.02	1.77	0.03	10.17	0.06	0.58	0.28	54.08	63.36	-41.76	98.68	0.24	0.01	99.88	0	1.12	49.57	0.56	0.02	0	0	0.04	1.05	0.12	0.11	0.27	0.28	0.04	40.76	0.58	0.02	0		-10.44	0.44	6.83	52.13	172.83	956.72	475.01	1204.3	733.01	1002.59	516.84	1173.67	541.36
55.555	1	20.85	2.22	0.02	1.77	0.03	10.19	0.06	0.53	0.29	58.3	63.36	-41.77	98.27	0.23	0.01	99.87	0	1.27	46.2	0.62	0.02	0	0	0.04	1.02	0.12	0.12	0.27	0.29	0.04	38.32	0.53	0.07	0		-14.11	1.81	6.05	51.9	178.35	953.39	470.28	1206.05	730.16	998.62	510.6	1174.45	540.53
55.588	1	19.61	2.2	0.02	1.77	0.03	10.14	0.06	0.55	0.3	60.77	63.39	-41.7	98.02	0.11	0.01	99.88	0	1.22	44.02	0.53	0.01	0	0	0.03	1.08	0.12	0.11	0.28	0.3	0.04	46.71	0.55	0	0		-9.08	2.49	6.67	52.22	169.48	956.65	476.14	1204.51	736.28	1003.84	519.66	1172.01	540.67
55.622	1	21.42	2.22	0.02	1.77	0.03	10.18	0.06	0.51	0.29	57.16	63.36	-41.7	97.85	0.12	0	99.89	0	1.28	47	0.48	0.01	0	0	0.04	1.07	0.12	0.1	0.26	0.29	0.05	53.16	0.51	0.04	0		-17.18	2.91	6.06	51.55	179.18	953.38	472.44	1205.36	731.14	997.8	512.32	1174.75	540.43
55.655	1	23.87	2.21	0.02	1.77	0.03	10.19	0.06	0.51	0.32	52.25	63.42	-41.6	98.34	0.15	0	99.89	0	1.71	50.93	0.7	0.02	0	0	0.04	0.95	0.11	0.07	0.3	0.32	0.05	9.74	0.51	0.03	0		-7.81	1.6	5.93	52.14	167.44	957.04	476.19	1208.35	741.99	1005.62	522.82	1172.36	538.14
55.688	1	21.37	2.2	0.02	1.76	0.03	10.17	0.06	0.56	0.33	57.27	63.37	-41.53	96.93	0.14	0.01	99.88	0	1.77	47.08	0.72	0.03	0	0	0.03	0.79	0.15	0.07	0.27	0.33	0.05	26.46	0.56	0.01	0		-10.95	4.73	3.45	52.13	172.06	956.97	474.17	1207.6	735.36	999.94	520.49	1171.16	537.45
55.722	1	19.92	2.24	0.03	1.76	0.03	10.15	0.06	0.52	0.37	60.17	63.44	-41.7	98.75	0.12	0.01	99.91	0	1.83	44.71	1.01	0.03	0	0	0.04	0.81	0.14	0.08	0.28	0.37	0.05	29.06	0.52	0.14	0		-11.81	0.14	6.01	51.93	176.92	956.83	476.08	1207.57	737.63	1001.01	520	1176.78	540.13
55.755	1	20.62	2.25	0.02	1.76	0.03	10.19	0.06	0.5	0.38	58.77	63.38	-41.65	98.61	0.14	0.01	99.91	0	1.91	45.85	0.93	0.03	0	0	0.05	0.79	0.18	0.11	0.25	0.38	0.06	37.96	0.5	0.19	0		-15.31	0.7	7.31	51.9	183.64	952.55	470.42	1207.7	732.05	998.58	509.13	1179.12	542.71
55.789	1	26.2	2.28	0.02	1.77	0.03	10.22	0.06	0.47	0.4	48.8	63.37	-41.73	98.45	0.2	0.01	99.9	0	1.78	54.33	0.86	0.02	0	0	0.06	0.56	0.17	0.13	0.26	0.4	0.07	9.55	0.47	0.27	0		-8.44	1.25	5.97	52.15	171.73	957.55	475.26	1210.42	742	1004.97	522.31	1176.02	537.52
55.822	1	24.44	2.28	0.02	1.78	0.03	10.26	0.06	0.46	0.34	51.12	63.3	-41.68	97.76	0.24	0.01	99.89	0	1.63	51.73	0.58	0.02	0	0	0.06	0.58	0.17	0.09	0.23	0.34	0.07	7.17	0.46	0.28	0		-15.04	3.12	5.5	51.9	182.45	954.52	468.4	1211.62	731.77	999.45	509.13	1179.16	540.67
55.855	1	21.8	2.27	0.02	1.78	0.03	10.3	0.06	0.47	0.32	56.39	63.28	-41.55	98.08	0.28	0.01	99.88	0	1.8	47.68	0.49	0.02	0	0	0.07	0.54	0.22	0.11	0.22	0.32	0.08	32.41	0.47	0.27	0		-13.53	2.33	6.4	51.74	181.18	954.63	468.84	1214.6	738.15	1002.48	511.59	1181.64	538.53
55.889	1	21.59	2.26	0.02	1.77	0.03	10.28	0.06	0.51	0.33	56.82	63.35	-41.54	97.77	0.3	0.01	99.89	0	2.1	47.5	0.83	0.02	0	0	0.07	0.46	0.23	0.11	0.25	0.33	0.09	54.74	0.51	0.23	0		-15.6	3.11	6.64	51.24	177.8	956.49	469.38	1216.78	739.2	1006.33	511.67	1182.26	537.42
55.922	1	18.79	2.28	0.02	1.77	0.03	10.28	0.06	0.56	0.32	62.43	63.3	-41.46	98.5	0.32	0.01	99.87	0	1.96	42.75	0.64	0.02	0	0	0.08	0.47	0.22	0.1	0.25	0.32	0.08	33.37	0.56	0.34	0		-7.89	-1.09	4.6	52.44	181.59	959.64	476.69	1213.71	743.09	1001.09	524.92	1182.04	540.21
55.955	1	16.55	2.24	0.02	1.76	0.03	10.23	0.06	0.62	0.3	66.9	63.26	-41.32	95.64	0.25	0.01	99.85	0	2.19	38.65	0.77	0.02	0	0	0.07	0.51	0.15	0.1	0.24	0.3	0.08	21.3	0.62	0.23	0		-14.62	6.56	6.35	51.45	178.3	961.19	475.73	1216.38	739.93	1008.05	517.5	1184.36	544.09
55.989	1	15.26	2.19	0.02	1.75	0.03	10.21	0.06	0.68	0.34	69.48	63.26	-41.13	94.76	0.26	0.01	99.84	0	2.6	36.17	0.96	0.04	0	0	0.06	0.5	0.13	0.07	0.25	0.34	0.08	24.34	0.68	0.05	0		-11.96	7.52	5.82	51.52	167.95	962.79	476.54	1217.68	742.87	1013.4	520.19	1179.78	543.11
56.022	1	16.24	2.17	0.02	1.75	0.03	10.27	0.06	0.7	0.35	67.52	63.27	-40.89	95.65	0.27	0.01	99.85	0	2.91	38.13	0.79	0.06	0	0	0.05	0.46	0.1	0.08	0.25	0.35	0.08	45.05	0.7	0	0		-11.18	6.54	5.92	51.73	169.06	963.11	477.25	1216.03	741.91	1012.24	521.17	1179.9	542.89
56.055	1	15.83	2.16	0.02	1.74	0.03	10.3	0.06	0.81	0.4	68.34	63.27	-40.35	97.51	0.26	0.01	99.85	0	4.1	37.49	1.06	0.05	0	0	0.04	0.5	0.11	0.11	0.25	0.4	0.09	43.13	0.81	0	0		-13.72	3.66	7.36	51.43	169.91	963.53	472.48	1220.31	738.49	1016.62	512.58	1183.7	543.49
56.089	1	13.72	2.14	0.02	1.73	0.03	10.26	0.06	0.9	0.41	72.56	63.21	-40.14	98.32	0.24	0.01	99.82	0	4.44	33.07	1.2	0.07	0	0	0.04	0.39	0.08	0.15	0.25	0.41	0.09	4.68	0.9	0	0		-10.86	1.65	3.25	51.91	176.44	959.42	471.41	1219.93	741.53	1005.1	518.14	1180.21	539.74
56.122	1	14.16	2.13	0.02	1.73	0.03	10.3	0.06	0.95	0.4	71.68	63.19	-39.87	96.96	0.22	0.01	99.82	0	4.48	33.95	0.81	0.05	0	0	0.04	0.38	0.06	0.15	0.24	0.4	0.09	25.53	0.95	0	0	6	-10.54	4.69	6.27	51.93	180.44	957.18	468.25	1221.58	742.25	1007.84	511.4	1185.5	542.93
56.156	1	13.64	2.1	0.02	1.73	0.03	10.24	0.06	1.13	0.42	72.73	63.1	-39.67	98.14	0.21	0.01	99.8	0	4.16	32.88	0.56	0.05	0	0	0.03	0.33	0.06	0.05	0.21	0.42	0.1	13.17	1.13	0	0	6	-8.65	2.17	6.56	51.97	173.95	958.89	469.56	1220.54	743.64	1011.01	514.54	1183.14	539.59
56.189	1	11.92	2.08	0.02	1.72	0.03	10.17	0.06	1.27	0.44	76.15	63.08	-39.64	97.1	0.2	0.01	99.81	0	3.81	28.79	0.51	0.03	0	0	0.03	0.37	0.08	0.05	0.19	0.44	0.09	40.77	1.27	0	0	6	-9.61	4.45	7.81	52.05	178.34	958.11	468.54	1220.77	741.75	1011.09	510.57	1186.37	543.42
56.222	1	12.01	2.06	0.02	1.72	0.04	10.24	0.06	1.42	0.44	75.97	63	-38.98	96.58	0.27	0.01	99.77	0	4.83	29.19	0.45	0.02	0	0	0.03	0.34	0.09	0.09	0.18	0.44	0.1	15.02	1.42	0	0	6	-7.53	5.29	8.8	52.31	174.54	958.2	466.52	1218.99	739.61	1013.25	508.86	1184.86	540.67
56.256	1	12.38	2.02	0.02	1.7	0.04	10.08	0.06	1.64	0.45	75.23	62.98	-39.19	93.07	0.3	0.01	99.75	0	3.86	30.39	0.51	0.04	0	0	0.03	0.32	0.09	0.09	0.2	0.45	0.08	11.93	1.64	0	0	6	-8.61	9.02	4.76	52.15	164.86	959.75	472.93	1210.6	736.6	1008.24	518.63	1172.03	537.38
56.289	1	10.64	2.04	0.02	1.7	0.03	9.99	0.06	1.57	0.4	78.72	63.01	-39.71	95.09	0.21	0	99.77	0	2.87	25.57	0.48	0.03	0	0	0.03	0.34	0.09	0.11	0.19	0.4	0.08	70.98	1.57	0	0	6	-15.43	7.18	6.92	51.37	174.45	953.9	464.66	1215.9	735.05	1007.23	504.98	1178.58	537.72
56.322	1	8.78	1.98	0.02	1.68	0.04	9.84	0.06	1.92	0.3	80.32	62.96	-39.33	96.19	0.18	0	99.75	0	2.94	20.17	0.66	0.05	0	0	0.02	0.36	0.09	0.09	0.18	0.3	0.07	33.72	1.92	0	0	6	-10.46	5.85	7.61	51.69	173.16	955.93	468.03	1214.76	740.34	1008.37	512.61	1180.12	534.64
56.356	1	9.02	1.95	0.02	1.66	0.04	9.71	0.06	2.18	0.27	80.57	63.01	-39.29	98.42	0.15	0	99.79	0	2.64	21.25	0.87	0.05	0	0	0.02	0.35	0.11	0.09	0.18	0.27	0.05	26.29	2.18	0	0	6	-11	-1.34	7.49	51.31	164.14	956.34	464.41	1219.42	740.79	1014.69	508.55	1177.14	532.05
56.389	1	8.32	1.93	0.02	1.65	0.04	9.68	0.06	2.31	0.22	80.63	62.99	-39.02	98.47	0.14	0	99.78	0	3.06	19.03	1.01	0.03	0	0	0.02	0.31	0.11	0.17	0.17	0.22	0.04	14.86	2.31	0	0	6	-8.13	1.18	7.96	52.02	171.48	958.27	461.51	1223.17	740.43	1014.98	506.61	1184.61	531.71
56.422	1	7.66	1.92	0.02	1.64	0.04	9.7	0.06	2.34	0.22	80.6	63.43	-38.88	98.59	0.18	0	99.74	0	3.54	16.61	1.15	0.05	0	0	0.02	0.29	0.11	0.44	0.17	0.22	0.04	19.94	2.34	0	0	6	-8.08	-0.78	7.67	52.19	174.72	959.84	459.21	1227.72	740	1016.33	503.96	1188.78	532.03
56.456	1	8.59	1.91	0.02	1.63	0.04	9.62	0.06	2.45	0.22	80.76	64.59	-39.07	98.04	0.19	0	99.76	0	3.61	20.02	1.58	0.05	0	0	0.02	0.28	0.1	1.05	0.17	0.22	0.04	40.71	2.45	0	0	6	-8.19	-2.43	6.79	52	170.41	963.62	460.94	1229.84	741.53	1019.62	507.67	1188.67	529.21
56.489	1	9.49	1.93	0.02	1.64	0.04	9.66	0.06	2.29	0.29	80.68	64	-39.41	98.49	0.29	0	99.77	0	3.26	23.06	1.67	0.13	0	0	0.01	0.3	0.08	0.72	0.19	0.21	0.04	9.85	2.29	0	0	6	-10.27	1.13	5.06	51.61	162.86	966.47	463.92	1226.79	739.34	1020.49	512.11	1182.8	525.54
56.523	1	8.26	1.95	0.03	1.63	0.04	9.55	0.06	2.18	0.34	80.9	63.46	-40.05	98.13	0.34	0	99.75	0	2.71	19.25	2.4	0.21	0	0	0.01	0.3	0.11	0.45	0.2	0.15	0.04	3	2.18	0	0	6	-8.03	-2.19	7.09	52.33	167.21	968.87	464.51	1227.88	736.99	1023.22	509.27	1188.84	532.3
56.556	1	8.58	1.96	0.02	1.66	0.04	9.77	0.06	2.1	0.52	80.47	63.44	-39.74	97.21	0.52	0	99.74	0	2.99	20.09	1.71	0.15	0	0	0.01	0.29	0.16	0.46	0.2	0.12	0.03	19.51	2.1	0	0	6	-12.6	4.24	5.48	51.55	165.1	964.83	456.26	1228.88	732.28	1020.81	501.11	1184.28	524.28
56.589	1	10.23	1.98	0.02	1.7	0.04	10.04	0.06	1.93	0.97	79.54	63.35	-39.93	98.54	0.97	0	99.73	0	2.85	25.28	1.36	0.18	0	0	0.01	0.33	0.12	0.41	0.2	0.12	0.04	12.42	1.93	0	0	6	-8.62	-0.93	6.3	52.56	172.23	969.08	459.34	1229.69	733.91	1020.69	506.06	1191.86	525.14
56.623	1	12.58	2.03	0.02	1.76	0.03	10.41	0.06	1.63	1.64	74.84	63.59	-40.52	98.37	1.64	0.01	99.78	0	2.81	31.64	1.43	0.17	0	0	0.01	0.39	0.1	0.49	0.21	0.11	0.03	32.92	1.63	0	0	6	-9.79	-1.51	5.01	52.33	173.09	968.94	458.23	1231.79	734.1	1019.5	505.77	1191.62	524.03
56.656	1	15.74	2.03	0.02	1.84	0.03	11.09	0.06	1.64	3.08	68.52	63.59	-40.57	98.43	3.08	0.01	99.8	0	3.39	39.4	1.4	0.16	0	0	0.01	0.45	0.11	0.47	0.21	0.09	0.03	22	1.64	0	0	6	-9.52	-1.29	5.48	52.33	170.16	968.95	458	1230.06	731.75	1020.78	504.12	1189.65	525.01
56.689	1	15.76	2.03	0.02	1.84	0.03	11.03	0.06	1.59	3.28	68.47	63.3	-41.16	98.71	3.28	0.01	99.78	0.01	2.83	39.76	1.99	0.32	0	0	0.01	0.52	0.1	0.34	0.23	0.08	0.03	5.06	1.59	0	0	6	-6.27	0.33	3.97	52.75	164.48	969.16	460.8	1227.34	734.04	1019.97	510.31	1183.87	524.09
56.723	1	14.07	2.1	0.03	1.87	0.03	11.18	0.06	1.15	3.57	71.86	63.31	-42.31	98.51	3.57	0.02	99.85	0.01	2.22	36.1	2.61	0.22	0	0	0.01	0.67	0.09	0.28	0.28	0.06	0.03	6.48	1.15	0	0	6	-9.8	-1.05	5.64	52.3	168.91	971.28	460.79	1229.56	732.36	1022.35	507.12	1190.27	525.34
56.756	1	13.77	2.11	0.03	1.81	0.03	10.74	0.06	1.08	2.44	72.46	63.31	-42.07	98.06	2.44	0.01	99.86	0.01	2.22	34.82	2.45	0.11	0	0	0.01	0.66	0.08	0.26	0.26	0.05	0.03	8.25	1.08	0	0	6	-10.14	-2.38	6.99	52.23	166.22	972.23	458.71	1230.94	730.2	1026.74	502.76	1191.38	525.61
56.79	1	16.1	2.11	0.03	1.81	0.03	10.67	0.06	1.08	2.3	67.8	63.4	-42.09	98.53	2.3	0.02	99.84	0.01	1.89	39.66	2.21	0.06	0	0	0.01	0.66	0.07	0.33	0.27	0.05	0.03	3.1	1.08	0	0	6	-10.12	-0.97	4.39	52.2	166.27	971.83	460.71	1228.81	730.57	1021.79	507.72	1187.26	524.08
56.823	1	14.99	2.14	0.03	1.81	0.03	10.67	0.06	0.91	2.02	70.02	63.38	-42.05	98.66	2.02	0.02	99.85	0.01	1.99	36.94	1.95	0.06	0	0	0.01	0.73	0.05	0.31	0.28	0.05	0.03	18.65	0.91	0	0	6	-9.05	-0.51	5.73	52.58	171.99	969.2	454.79	1232.89	731.46	1021.86	501.27	1192.48	522.93
56.856	1	12.81	2.13	0.02	1.82	0.03	10.74	0.06	0.95	1.71	74.37	63.3	-41.13	97.2	1.71	0.03	99.85	0.01	2.85	31.51	1.08	0.04	0	0	0.01	0.77	0.06	0.27	0.26	0.05	0.03	49.49	0.95	0	0	6	-9.01	4.27	4.86	52.34	160.74	967.55	456.38	1228.62	731.26	1023.1	503.12	1182.62	522.85
56.89	1	9.49	2.15	0.02	1.79	0.03	10.53	0.06	0.85	1.12	78.94	63.33	-41.06	97.7	1.12	0.02	99.85	0	2.98	21.93	1.09	0.04	0	0	0.01	1.1	0.08	0.28	0.27	0.05	0.03	41.2	0.85	0	0	6	-10.78	3.25	6.31	52.05	158.31	965.98	456.2	1225.49	729.07	1023.78	500.68	1180.56	522.67
56.923	1	8.09	2.13	0.02	1.76	0.03	10.41	0.06	0.97	0.64	79.17	63.23	-40.26	98.45	0.64	0.02	99.85	0	3.98	17.04	0.9	0.03	0	0	0.01	1.16	0.09	0.23	0.21	0.04	0.03	4.03	0.97	0	0	6	-10.04	-1.23	8.5	52.43	168.66	962.59	451.34	1227.06	727.95	1021.33	493.77	1187.36	523.46
56.956	1	8.76	2.12	0.02	1.74	0.04	10.43	0.06	1.05	0.55	79.13	63.24	-39.67	98.7	0.55	0.01	99.84	0	5.08	19.51	0.99	0.03	0	0	0.01	1.21	0.1	0.24	0.2	0.04	0.03	16.83	1.05	0	0	6	-7.49	0.36	7.71	52.74	167.37	962.47	451.32	1228.04	731.87	1020.89	497.36	1186.65	520.48
56.99	1	7.92	2.09	0.02	1.72	0.04	10.36	0.06	1.23	0.45	79.28	63.32	-39.28	95.35	0.45	0.01	99.82	0	5.52	16.65	1.06	0.03	0	0	0.01	1.17	0.12	0.31	0.15	0.03	0.03	13.08	1.23	0	0	6	-12.33	6.89	6.02	51.94	171.1	963.72	454.93	1229.24	733.28	1018.34	500.73	1188.07	522.41
57.023	1	8.12	2.09	0.02	1.73	0.04	10.37	0.06	1.21	0.46	79.26	63.17	-39.36	97.94	0.46	0.01	99.83	0	5.13	17.33	0.83	0.03	0	0	0.01	1.03	0.14	0.22	0.14	0.03	0.03	3.84	1.21	0	0	6	-13.72	2.68	7.22	52.1	173.19	960.54	450.8	1225.79	725.22	1016.31	491.82	1186.34	524.73
57.056	1	7.65	2.07	0.02	1.72	0.04	10.22	0.06	1.36	0.4	79.57	63.18	-39.48	98.49	0.4	0.01	99.79	0	4.58	15.75	0.97	0.05	0	0	0.01	0.96	0.18	0.26	0.12	0.03	0.03	5.38	1.36	0	0	6	-6.65	1.1	4.01	52.8	166.18	962.63	455.54	1224.48	733.31	1014.47	506.25	1180.21	518.28
57.09	1	8.41	2.05	0.02	1.72	0.04	10.19	0.06	1.49	0.44	79.62	63.15	-39.5	97.28	0.44	0.01	99.82	0	3.93	18.58	0.66	0.03	0	0	0.01	0.78	0.24	0.22	0.1	0.03	0.03	5.54	1.49	0	0	6	-10.47	4.12	7.63	52.45	169.21	961.19	453.7	1223.49	727.39	1017.68	495.98	1184.15	526.31
57.123	1	9.94	2.04	0.02	1.72	0.04	10.18	0.06	1.56	0.44	79.63	63.05	-39.34	98.09	0.44	0.01	99.83	0	4.17	23.67	0.74	0.04	0	0	0.01	0.8	0.29	0.15	0.11	0.04	0.03	17.64	1.56	0	0	6	-12.24	2.31	8.85	52.12	165.68	960.8	452.6	1221.17	724.48	1019.39	493.52	1182.37	523.33
57.157	1	12.39	2.01	0.02	1.71	0.04	10.23	0.06	1.77	0.66	75.21	63.04	-38.94	98.37	0.66	0.01	99.8	0	4.64	30.8	0.78	0.02	0	0	0.01	0.74	0.27	0.18	0.09	0.04	0.03	15.39	1.77	0	0	6	-4.19	1.51	2.95	53.33	172.55	963.17	456.79	1220.81	729.1	1008.45	508.41	1180.59	520.24
57.19	1	15.1	2.03	0.02	1.72	0.04	10.23	0.06	1.6	0.7	69.79	63.13	-39.52	97.7	0.7	0.01	99.83	0	4.03	36.96	0.95	0.02	0	0	0.01	0.7	0.21	0.19	0.09	0.04	0.03	16.87	1.6	0	0	6	-8.12	3.26	7.51	52.87	164.81	959.98	453.3	1218.49	724.06	1016.29	495.97	1178.52	525.03
57.223	1	15.95	2.04	0.02	1.71	0.04	10.2	0.06	1.54	0.81	68.1	63.24	-39.96	98.24	0.81	0.01	99.84	0	3.96	38.95	1.58	0.06	0	0	0.01	0.72	0.19	0.24	0.09	0.04	0.03	15.8	1.54	0	0	6	-5.82	1.88	2.83	53.08	166.04	963.45	459.43	1218.05	727.76	1010.3	509.09	1175.79	522.72
57.257	1	18.61	1.98	0.02	1.71	0.03	10.06	0.06	1.99	1.01	62.77	63.2	-39.93	95.79	1.01	0.01	99.8	0	2.62	44.44	1.25	0.05	0	0	0.01	0.62	0.19	0.27	0.08	0.04	0.03	7.16	1.99	0	0	6	-7.36	6.38	5.35	52.81	163.9	955.44	456.01	1213.85	727.13	1009.18	501.22	1171.21	525.89
57.29	1	18.02	1.98	0.02	1.73	0.03	10.16	0.06	1.96	1.18	63.96	63.08	-39.93	97.56	1.18	0.01	99.81	0	2.46	43.27	0.97	0.08	0	0	0.01	0.69	0.2	0.19	0.09	0.05	0.04	2.17	1.96	0	0	6	-12.28	3.56	7.08	51.97	157.9	953.77	453.64	1214.46	725.45	1013.86	495.09	1168.97	524.62
57.323	1	17.36	1.94	0.02	1.72	0.04	10.15	0.06	2.22	1.2	65.27	62.99	-39.4	96.84	1.2	0	99.77	0	2.55	42.15	0.56	0.07	0	0	0.01	0.7	0.18	0.19	0.09	0.04	0.05	3.82	2.22	0	0	6	-10.25	4.88	6.68	52.31	161.81	951.79	455.37	1209.58	725.54	1007.86	498.65	1167.66	524.09
57.357	1	15.7	1.92	0.02	1.7	0.04	10.02	0.06	2.35	0.94	68.59	62.89	-39.18	98.16	0.94	0.01	99.78	0	2.49	38.87	0.5	0.05	0	0	0.02	0.7	0.16	0.11	0.08	0.05	0.05	11.66	2.35	0	0	6	-4.72	2.11	4.59	52.93	171.68	953.82	457.59	1213.25	731.71	1002.81	506.91	1173.65	523.78
57.39	1	14.36	1.91	0.02	1.7	0.04	10.13	0.06	2.42	1	71.28	62.89	-38.54	98.04	1	0.01	99.78	0	3.62	36.05	0.4	0.04	0	0	0.02	0.64	0.15	0.12	0.09	0.05	0.05	2.14	2.42	0	0	6	-11.36	2.45	6.48	51.89	165.34	950.17	454.04	1212.91	728.09	1006.92	497.12	1169.91	524.93
57.423	1	11.47	1.92	0.02	1.69	0.04	10.06	0.06	2.39	0.85	77.07	62.86	-38.57	98.32	0.85	0.01	99.76	0	3.65	28.97	0.5	0.05	0	0	0.02	0.54	0.16	0.12	0.08	0.06	0.06	29.13	2.39	0	0	6	-4.9	1.66	3.07	52.89	165.94	955.67	464.26	1209.87	732.71	1002.66	514.11	1168.06	527.49
57.457	1	10.04	1.97	0.02	1.72	0.04	10.27	0.06	2.01	0.94	79.46	62.86	-38.81	97.57	0.94	0.01	99.79	0	4.15	24.59	0.52	0.05	0	0	0.02	0.56	0.13	0.09	0.09	0.06	0.06	12.45	2.01	0	0	6	-14.04	3.53	5.97	51.74	172.32	947.92	456.63	1208.94	726.78	1000.01	498.66	1169.91	527.46
57.49	1	8.78	1.99	0.02	1.73	0.04	10.28	0.06	1.89	0.92	79.44	62.88	-39.01	97.61	0.92	0.01	99.76	0	3.92	20.41	0.44	0.04	0	0	0.02	0.63	0.12	0.13	0.1	0.06	0.07	21.66	1.89	0	0	6	-10.47	3.44	7.32	52.25	167.55	946.88	454.14	1206.91	725.61	1002.45	496.52	1167.5	525.39
57.524	1	10.76	2.02	0.02	1.73	0.04	10.27	0.06	1.7	0.9	78.48	62.87	-39.53	97.22	0.9	0.01	99.79	0	3.43	26.43	0.6	0.05	0	0	0.02	0.83	0.11	0.09	0.1	0.07	0.09	8.79	1.7	0	0	6	-2.11	4.23	5.07	53.47	165.79	950.18	457.46	1207.68	729.97	1001.9	505.56	1166.37	526.43
57.557	1	10.19	2.02	0.02	1.73	0.03	10.22	0.06	1.65	0.78	79.56	62.97	-39.66	97.78	0.78	0.02	99.8	0	3.29	24.65	0.63	0.07	0	0	0.03	0.97	0.12	0.14	0.1	0.07	0.09	18.97	1.65	0	0	6	-10.77	3.08	2.9	52.09	172.84	953.96	463.89	1209.26	730.96	997.95	512.61	1170.3	525.7
57.59	1	11.15	2.01	0.02	1.7	0.04	10.11	0.06	1.74	0.66	77.7	63.09	-39.53	94.28	0.66	0.02	99.78	0	3.75	27.61	1.09	0.1	0	0	0.04	0.99	0.13	0.22	0.1	0.08	0.09	29.5	1.74	0	0	6	-12.45	7.99	4.95	51.77	170.37	949.06	461.31	1206.57	730.07	998.63	506.22	1167.66	527.55
57.624	1	11.14	2.03	0.02	1.71	0.04	10.21	0.06	1.59	0.7	77.73	62.87	-39.41	91.47	0.7	0.02	99.74	0	4.32	27.51	1.07	0.13	0	0	0.04	1.26	0.11	0.15	0.1	0.07	0.1	51.48	1.59	0	0	6	-10.58	10.14	6.14	52.07	168.42	947.38	460.9	1205.78	730.21	1000.49	503.72	1166.42	532.55
57.657	1	11.68	2.01	0.02	1.69	0.04	10.19	0.06	1.7	0.5	76.65	62.84	-38.71	96.35	0.5	0.02	99.72	0	5.58	29.05	1.2	0.1	0	0	0.05	1.43	0.1	0.15	0.11	0.07	0.09	13.88	1.7	0	0	6	-8.37	5.64	6.4	52.47	163.22	945.86	459.56	1204.63	730.2	1001.69	502.73	1162.37	531.47
57.69	1	14.03	2.01	0.02	1.68	0.04	10.25	0.06	1.71	0.51	71.93	62.8	-38.3	96.64	0.51	0.02	99.72	0	6.68	34.94	1.46	0.1	0	0	0.06	1.45	0.1	0.13	0.12	0.07	0.11	17.41	1.71	0	0	6	-10.71	5.2	7.4	52.37	169.66	941.68	455.26	1201.89	726.12	996.76	496.88	1163.48	528.3
57.724	1	16.66	2	0.02	1.67	0.04	10.02	0.06	1.81	0.41	66.69	62.73	-38.85	97.94	0.41	0.02	99.69	0	5.28	40.61	1.61	0.11	0	0	0.06	1.66	0.13	0.07	0.12	0.08	0.1	27.04	1.81	0	0	6	-7.44	2.68	4.17	52.34	168.25	948.81	463.13	1204.33	733.95	996.7	513	1164.62	523.52
57.757	1	16.22	2	0.02	1.67	0.04	9.95	0.06	1.79	0.31	67.56	62.69	-39.07	97.98	0.31	0.01	99.67	0	4.45	39.53	1.26	0.1	0	0	0.06	1.72	0.19	0.11	0.12	0.07	0.1	11.26	1.79	0	0	6	-6.51	2.58	5.08	52.87	162.45	948.39	461.48	1201.94	727.5	999.82	506.43	1160.59	529.68
57.791	1	13.79	2	0.02	1.68	0.03	9.75	0.06	1.72	0.25	72.42	62.53	-40.08	97.28	0.25	0.01	99.6	0	1.86	34.16	0.84	0.08	0	0	0.05	1.72	0.2	0.08	0.11	0.07	0.09	14.86	1.72	0	0	6	-7.76	4.11	4.4	52.82	168.21	947.53	463.37	1197.26	724.9	993.26	509.05	1160.33	528.63
57.824	1	14.02	2.03	0.02	1.68	0.03	9.76	0.06	1.6	0.19	71.95	62.66	-40.3	97.09	0.19	0.01	99.64	0	1.9	34.55	1.02	0.11	0	0	0.05	2.04	0.17	0.1	0.13	0.08	0.07	9.15	1.6	0	0	6	-6.11	4.46	4.81	52.87	170.48	950.86	467.65	1197.83	728.8	994.39	515.44	1164.37	528.51
57.857	1	12.81	2.04	0.02	1.7	0.03	9.8	0.06	1.5	0.18	74.39	62.68	-40.43	96.93	0.18	0.01	99.64	0	1.42	31.39	0.59	0.08	0	0	0.04	2.11	0.16	0.15	0.14	0.08	0.08	3.91	1.5	0	0	6	-10.16	4.74	5.78	52.55	163.34	944.64	461.82	1195.17	723	995.28	504.02	1156.53	530
57.891	1	14.33	2.06	0.02	1.7	0.03	9.78	0.06	1.38	0.15	71.34	62.64	-40.66	98.07	0.15	0.01	99.61	0	1.32	34.9	0.74	0.08	0	0	0.05	2.88	0.18	0.13	0.15	0.08	0.08	27.04	1.38	0	0	6	-5.34	2.35	6.31	53.1	166.34	947.34	466.04	1197.16	729.14	996.56	510.72	1161.41	532.92
57.924	1	13.82	2.07	0.02	1.7	0.03	9.85	0.06	1.33	0.16	72.36	62.75	-40.61	96.99	0.16	0.01	99.66	0	1.71	33.68	0.81	0.1	0	0	0.05	3.74	0.27	0.14	0.16	0.08	0.09	15.64	1.33	0	0	6	-8.21	4.64	4.67	52.66	169.37	945.2	463.17	1200.69	729.63	993.95	507.99	1161.51	532.68
57.957	1	14.32	2.07	0.02	1.71	0.03	9.85	0.06	1.31	0.13	71.36	62.8	-40.66	97.26	0.13	0.01	99.69	0	1.54	34.71	0.7	0.1	0	0	0.04	4.23	0.24	0.12	0.16	0.09	0.08	6.28	1.31	0	0	6	-5.06	4.15	4.61	53.11	171.73	948.71	468.37	1198.09	731.43	992.69	516.17	1163.69	531.94
57.991	1	14.48	2.07	0.02	1.71	0.03	9.92	0.06	1.36	0.17	71.05	62.91	-40.4	96.18	0.17	0.01	99.73	0	2.08	35.06	0.7	0.09	0	0	0.04	4.54	0.29	0.13	0.18	0.1	0.07	19.59	1.36	0	0	6	-12.16	5.87	5.12	52.39	172.47	943.3	462.08	1198.46	726.09	991.28	504.51	1161.48	532.37
58.024	1	19.95	2.08	0.02	1.71	0.03	9.95	0.06	1.3	0.18	60.1	63.02	-40.52	95.06	0.18	0.01	99.78	0	2.09	45.55	0.77	0.1	0	0	0.04	4.88	0.26	0.11	0.19	0.11	0.07	20.01	1.3	0	0	6	-9.67	7.21	6.7	52.35	169.36	947.35	467.52	1196.63	729.08	995.59	510.91	1163.5	532.97
58.057	1	20.7	2.08	0.02	1.72	0.03	9.93	0.06	1.26	0.21	58.61	63.03	-40.75	94.16	0.21	0.01	99.76	0	1.72	46.74	0.78	0.13	0	0	0.05	5.06	0.23	0.17	0.21	0.12	0.07	10.83	1.26	0	0	6	-7.87	8.1	4.39	52.65	171.31	947.63	469.05	1197.94	731.59	992.25	515.49	1162.59	533.71
58.091	1	19.79	2.1	0.02	1.74	0.03	10.04	0.06	1.12	0.25	60.43	63.09	-40.78	96.08	0.25	0.01	99.78	0	1.86	44.98	0.57	0.09	0	0	0.06	6.47	0.29	0.21	0.23	0.12	0.08	6.57	1.12	0	0	6	-13.88	6	4.64	51.94	171.31	942.18	462.29	1200.21	729.04	991.44	505.17	1160.66	531.88
58.124	1	21.86	2.09	0.02	1.73	0.03	9.99	0.06	1.21	0.29	56.28	63.05	-40.8	97.61	0.29	0.01	99.76	0	1.73	48.57	0.73	0.17	0	0	0.05	6.01	0.35	0.19	0.23	0.13	0.08	6.94	1.21	0	0	6	-4.33	3.46	3.95	52.99	168.05	950.17	469.58	1199.41	732.62	994.92	517.86	1162.28	533.09
58.158	1	19.45	2.11	0.02	1.74	0.03	10.05	0.06	1.09	0.25	61.1	63.08	-40.78	96.07	0.25	0.01	99.77	0	1.92	44.41	0.6	0.11	0	0	0.05	6.37	0.32	0.14	0.23	0.16	0.08	37.24	1.09	0	0	6	-11.19	6.02	4.76	52.11	169.57	948.57	469.41	1198.59	729.8	994.47	513.29	1162.64	535.03
58.191	1	17.45	2.12	0.02	1.74	0.03	10.06	0.06	1.01	0.25	65.11	62.99	-40.9	95.01	0.25	0.02	99.75	0	1.72	40.73	0.51	0.06	0	0	0.04	5.87	0.27	0.15	0.2	0.14	0.08	21.08	1.01	0	0	6	-11.96	7.27	5.57	52.08	170.49	944.31	463.63	1197.99	727.03	993.05	506.03	1161.43	532.73
58.224	1	21.14	2.14	0.02	1.75	0.03	10.06	0.06	0.92	0.27	57.72	63.08	-41.2	97.4	0.27	0.01	99.79	0	1.52	47.18	0.69	0.06	0	0	0.04	5.78	0.28	0.11	0.21	0.15	0.06	24.07	0.92	0	0	6	-12.09	3.89	3.76	52.13	174	948.88	470.01	1193.57	725.16	988.2	515.96	1161.66	529.67
58.258	1	24.12	2.16	0.02	1.75	0.03	10.07	0.06	0.8	0.24	51.77	63.14	-41.5	94.97	0.24	0.01	99.82	0	1.13	51.65	0.63	0.05	0	0	0.04	6.62	0.24	0.1	0.21	0.15	0.07	15.46	0.8	0	0	6	-13.48	7.31	4.16	52.29	170.12	944.02	466.91	1190	720.95	987.02	509.08	1155.49	532.75
58.291	1	22.36	2.16	0.02	1.75	0.03	10.03	0.06	0.78	0.17	55.28	63.16	-41.56	98.41	0.17	0.01	99.82	0	1.12	48.98	0.76	0.06	0	0	0.04	6.83	0.27	0.07	0.22	0.15	0.07	12.09	0.78	0	0	6	-7.24	1.38	5.79	52.52	166.49	944.69	468.51	1193.21	730.3	992.28	513.79	1157.75	532.2
58.324	1	20.8	2.17	0.03	1.74	0.03	9.99	0.06	0.74	0.21	58.39	63.2	-41.76	98.6	0.13	0.01	99.84	0	1.09	46.51	1.06	0.14	0	0	0.03	7.71	0.26	0.06	0.23	0.21	0.07	8.36	0.74	0	0	6	-4.97	0.72	4.64	52.7	171.97	946.23	471.74	1196.85	736.82	990.55	520.5	1162	533.92
58.358	1	22.35	2.17	0.02	1.75	0.03	10.06	0.06	0.72	0.21	55.29	63.18	-41.55	97.53	0.13	0.01	99.84	0	1.2	48.82	0.67	0.12	0	0	0.03	7.16	0.19	0.05	0.22	0.21	0.08	32.47	0.72	0	0	6	-13.49	3.61	3.72	51.9	172.36	940.59	462.5	1199.47	729.43	988.43	506.17	1158.78	532.42
58.391	1	22.38	2.17	0.02	1.75	0.03	10.08	0.06	0.71	0.21	55.24	63.18	-41.46	98.28	0.13	0.01	99.83	0	1.41	48.87	0.66	0.09	0	0	0.02	7.04	0.17	0.06	0.22	0.21	0.07	13.78	0.71	0	0	6	-9.03	1.78	2.52	52.37	164.28	951.88	472.57	1195.19	727.92	993.43	520.32	1157.38	530.86
58.424	1	27.49	2.18	0.02	1.75	0.03	10.09	0.06	0.69	0.22	47.51	63.15	-41.41	97.11	0.12	0.01	99.83	0	1.65	56.36	0.76	0.07	0	0	0.02	6.25	0.16	0.06	0.2	0.22	0.07	16.01	0.69	0	0	6	-13.18	4.43	5.27	51.92	164	944.99	464.49	1197.05	725.19	995.63	505.35	1157.13	533.87
58.458	1	31.44	2.17	0.02	1.74	0.03	10.05	0.06	0.71	0.21	43.56	63.16	-41.33	98.63	0.09	0.01	99.81	0	1.94	61.65	0.96	0.07	0	0	0.02	5.26	0.17	0.07	0.23	0.21	0.07	41.88	0.71	0	0	6	-11.18	0.61	5.42	51.78	174.36	946.07	469.77	1196.88	731.37	990.7	514.09	1163.9	534.15
58.491	1	26.3	2.17	0.03	1.72	0.03	9.99	0.06	0.72	0.23	48.7	63.17	-41.54	98.73	0.09	0	99.82	0	2.09	55.08	1.55	0.09	0	0	0.03	5.1	0.15	0.08	0.22	0.23	0.07	23.98	0.72	0	0	6	-5.95	0.23	5.29	52.47	169.11	950.23	477.14	1196.24	736.97	994.38	525.23	1163.06	537.33
58.525	1	24.82	2.17	0.03	1.73	0.03	10.1	0.06	0.73	0.26	50.36	63.11	-41.11	97.48	0.14	0.01	99.81	0	2.61	52.81	1.15	0.12	0	0	0.03	4.68	0.13	0.1	0.21	0.26	0.06	20.7	0.73	0	0	6	-16.2	3.73	4.18	51.33	174.85	945.73	472.76	1197.08	731.65	988.97	515.44	1162.37	537.9
58.558	1	20.92	2.16	0.02	1.74	0.03	10.16	0.06	0.75	0.26	58.16	63.05	-40.87	96.29	0.15	0.01	99.8	0	2.73	46.67	0.8	0.07	0	0	0.04	3.74	0.12	0.11	0.18	0.26	0.06	36.11	0.75	0	0	6	-14.15	5.71	5.28	51.31	175.13	942.53	466.61	1202.74	736.15	991.84	509.94	1165.05	535.78
58.591	1	25.76	2.16	0.02	1.74	0.03	10.28	0.06	0.81	0.29	49.24	63.09	-40.3	98.49	0.19	0.01	99.81	0	3.7	54.07	0.65	0.05	0	0	0.05	3.34	0.12	0.09	0.19	0.29	0.05	27.63	0.81	0.01	0	6	-7.13	1.12	4.33	52.12	172.35	949.54	473.91	1203.09	741.1	994.77	522.43	1166.55	536.55
58.625	1	25.67	2.2	0.02	1.76	0.03	10.3	0.06	0.69	0.28	49.33	63.17	-40.71	98.62	0.2	0.01	99.85	0	3	53.73	0.5	0.03	0	0	0.05	3.4	0.11	0.09	0.2	0.28	0.04	62.21	0.69	0.13	0	6	-15.21	0.65	2.72	51.3	173.99	947.09	471.76	1200.23	732.98	989.33	517.17	1162.4	535.03
58.658	1	23.33	2.18	0.02	1.76	0.03	10.29	0.06	0.76	0.3	53.34	63.14	-40.6	98.14	0.23	0.01	99.83	0	3.01	50.33	0.42	0.03	0	0	0.07	3.13	0.13	0.13	0.21	0.3	0.05	7.36	0.76	0.08	0	6	-14.42	2.16	7.27	51.31	174.72	944.77	464.74	1204.71	733.21	997.15	504.92	1168.92	536.87
58.691	1	24.06	2.2	0.02	1.75	0.03	10.34	0.06	0.78	0.35	51.88	63.19	-40.31	98.78	0.26	0.01	99.83	0	3.79	51.53	0.61	0.03	0	0	0.08	2.72	0.16	0.12	0.23	0.35	0.06	19.92	0.78	0.16	0	6	-11.66	-0.04	4.82	51.54	179.48	945.95	466.15	1207.02	738.53	992.4	512.96	1170.88	531.83
58.725	1	21.42	2.2	0.02	1.76	0.03	10.27	0.06	0.83	0.39	57.17	63.19	-40.75	95.52	0.33	0.01	99.83	0	2.66	47.44	0.51	0.03	0	0	0.09	2.53	0.13	0.13	0.23	0.39	0.07	23.71	0.83	0.23	0	6	-15.38	6.7	4.29	50.95	169.35	945.24	467.65	1203.12	735.36	994.55	511.89	1162.58	533.02
58.758	1	22.94	2.15	0.02	1.74	0.03	10.28	0.06	0.91	0.41	54.13	63.22	-40.28	97.9	0.28	0.01	99.82	0	3.77	50.04	0.83	0.03	0	0	0.08	2.44	0.15	0.11	0.25	0.41	0.07	20.72	0.91	0.06	0	6	-7.72	2.8	3.58	52.02	169.96	949.42	469.37	1206.26	739.1	996.6	517.82	1165.78	534.1
58.792	1	20.15	2.1	0.03	1.71	0.03	9.97	0.06	1.16	0.53	59.7	63.17	-40.65	98.26	0.18	0	99.8	0	2.79	46.01	1.39	0.06	0	0	0.07	1.67	0.16	0.06	0.24	0.53	0.07	14.82	1.16	0	0	6	-8.36	1.83	3.2	51.81	169.09	948.07	468.57	1209.49	742.19	997.56	516.88	1165.61	535.65
58.825	1	19.87	2.09	0.02	1.72	0.03	10.04	0.06	1.21	0.54	60.27	63.12	-40.31	96.8	0.19	0.01	99.8	0	2.92	45.38	0.9	0.04	0	0	0.06	1.3	0.14	0.06	0.22	0.54	0.08	15.9	1.21	0	0	6	-9.8	4.94	4.27	51.74	169.6	944.75	466.38	1206.99	739.56	996.28	511.98	1164.04	536.91
58.858	1	20.89	2.1	0.02	1.71	0.03	10.12	0.06	1.17	0.56	58.21	63.18	-40.01	96.71	0.19	0.01	99.81	0	3.92	47.16	1.15	0.05	0	0	0.06	1.41	0.15	0.04	0.24	0.56	0.07	22.47	1.17	0	0	6	-2.38	5.09	2.17	52.6	169.26	949.36	471.87	1209.2	747.76	996.36	525.42	1165.35	535.14
58.892	1	22.25	2.08	0.02	1.72	0.04	10.22	0.06	1.33	0.63	55.51	63.18	-39.25	97.72	0.18	0.01	99.84	0	4.71	49.25	0.65	0.04	0	0	0.06	1.28	0.18	0.05	0.21	0.63	0.07	2.85	1.33	0	0	6	-15.13	3.21	6	51.07	171.66	945.18	465.88	1205.58	734.92	997.32	507.29	1166.5	536.37
58.925	1	24.04	2.05	0.02	1.71	0.04	10.18	0.06	1.46	0.7	51.92	63.12	-38.94	98.09	0.15	0.01	99.81	0	4.98	52.11	0.62	0.04	0	0	0.06	1.03	0.18	0.08	0.21	0.7	0.06	8.26	1.46	0	0	6	-6.59	2.31	3.78	52.04	174.87	947.03	468.16	1207.93	743.98	993.95	519.34	1168.43	531.1
58.958	1	19.12	2.04	0.02	1.71	0.04	10.21	0.06	1.53	0.65	61.76	63.07	-38.81	97.57	0.24	0.01	99.79	0	5.07	44.25	0.55	0.04	0	0	0.05	0.98	0.19	0.1	0.2	0.65	0.07	7.41	1.53	0	0	6	-16.54	3.53	6.99	50.84	168.8	946.56	465.8	1204.27	732.88	999.84	506.44	1166.46	533.53
58.992	1	22.45	2.03	0.02	1.7	0.04	10.14	0.06	1.59	0.79	55.1	63.01	-38.87	98.78	0.23	0.01	99.76	0	4.84	49.89	0.64	0.02	0	0	0.04	0.77	0.17	0.14	0.2	0.79	0.08	23.58	1.59	0	0	6	-9.73	-0.02	6.33	51.74	172.91	947.44	467.36	1205.64	738.49	997.66	512.91	1169.37	533.21
59.025
59.058
59.092
59.125	1	20.6	2.04	0.03	1.7	0.04	10.08	0.06	1.54	0.79	58.79	62.93	-39.38	98.17	0.43	0.03	99.71	0	4.46	46.99	1.29	0.92	0	0	0.03	0.82	0.17	0.02	0.21	0.79	0.1	0.99	1.54	0	0	6	-26.35	2.1	1.65	50.74	174.71	968.17	498.14	1194.68	726.98	994.94	546.48	1169.58	541.69
59.159	1	18.59	2.11	0.02	1.74	0.03	10.2	0.06	1.47	0.95	62.83	63.01	-40.03	96.14	0.8	0.03	99.74	0	3.01	43.59	0.85	0.34	0	0	0.02	0.89	0.1	0.04	0.22	0.95	0.08	11.54	1.47	0.26	0	6	-23.08	5.93	3.8	50.77	179.02	960.75	485.46	1200.04	730.97	995.04	527.69	1173.63	539.98
59.192	1	14.83	2.07	0.02	1.77	0.03	10.4	0.06	1.38	1.24	70.34	63.05	-40.41	98.12	1.24	0.02	99.76	0	2.39	36.26	0.58	0.11	0	0	0.02	0.79	0.08	0.05	0.22	0.87	0.07	15.24	1.38	0.02	0	6	-13.07	2.23	5.31	51.5	169.75	956.25	476.45	1204.18	733.73	1001.67	518.66	1169.88	541.45
59.225	1	16.5	2.1	0.02	1.75	0.03	10.22	0.06	1.3	0.81	67	63.12	-40.46	98.26	0.72	0.01	99.8	0	2.25	39.36	0.55	0.05	0	0	0.03	0.85	0.08	0.08	0.22	0.81	0.08	48.56	1.3	0.11	0	6	-11.42	1.82	4.73	51.76	173.23	952.33	473.27	1205.25	735.62	997.88	516.97	1169.48	540.64
59.259
59.292
59.325
59.359
59.392
59.425
59.459
59.492
59.526
59.559
59.592
59.626
59.659
59.692
59.726
59.759
59.793
59.826
59.859
59.893
59.926
59.959
59.993
60.026
60.059
60.093
60.126
60.16
60.193
60.226
60.26
60.293
60.326
60.36
60.393
60.426
60.46
60.493
60.527
60.56
60.593
60.627
60.66
60.693
60.727
60.76
60.794
60.827
60.86
60.894
60.927
60.96
60.994
61.027
61.06
61.094
61.127
61.161
61.194
61.227
61.261
61.294
61.327
61.361
61.394
61.427
61.461
61.494
61.528
61.561
61.594
61.628
61.661
61.694
61.728
61.761
61.795
61.828
61.861
61.895
61.928
61.961
61.995
62.028
62.061
62.095
62.128
62.162
62.195
62.228
62.262
62.295
62.328
62.362
62.395
62.428
62.462
62.495
62.529
62.562
62.595
62.629
62.662
62.695
62.729
62.762
62.796
62.829
62.862
62.896
62.929
62.962
62.996
63.029
63.062
63.096
63.129	1	0.15	0.01	0.12	0.18	9.58	0.09	4.34	11.83	11.83	80.85	38.65	36.05	82.92	13.54	3.44	11.83	0.14	21.14	3.15	9.65	25.31	0	0.13	0.23	0.05	10.33	0.23	47.17	88.66	0.04	2.12	43.79	0	0	6	0.93	14.1	0.18	50.98	199.54	844.76	441.87	1201.27	825.45	922.41	517.97	1121.78	526.26
63.163	1	0.1	0.02	0.04	0.1	2.45	0.08	2.35	7.12	7.12	95.1	7.18	27.97	82.61	3.31	1.32	7.12	0.09	21.45	0.66	7.36	9.69	0	0.1	0.47	0.04	6.36	0.15	22.72	85.85	0.06	0.78	30.74	0	0	6	-1.45	14.21	0.63	51.56	205	843.33	446.97	1186.71	814.58	912.38	519.92	1117.25	527.13
63.196	1	0.06	0.01	0.02	0.06	8.05	0.06	1.6	5.99	5.99	83.89	25.4	40.96	69.02	1.77	0.77	5.99	0.09	25.34	0.5	5.83	5.8	0	0.04	0.56	0.02	7.38	0.12	13.62	78.48	0.08	7.52	39.96	0	0	6	-3.92	18	2.18	51.19	197.47	847.3	449.46	1179.74	803.31	917.56	515.17	1114.31	531.98
63.229	1	0.05	0.01	0.01	0.05	15.29	0.05	1.29	9.17	9.17	69.41	44.02	45.86	75.72	1.61	1.19	9.17	0.09	27.84	0.47	5.96	4.06	0	0.04	0.45	0.01	7.47	0.11	9.83	73.03	0.11	16.89	45.17	0	0	6	-2.97	16.31	1.26	51.09	188.7	853.71	455.18	1171.38	794.72	919.15	520.88	1107.62	530.12
63.263	1	0.08	0.01	0.01	0.07	10.91	0.1	1.2	18.39	18.39	78.19	30.95	37.82	78.87	1.88	0.98	18.39	0.05	27.87	0.72	4.62	1.77	0	0.02	0.36	0.02	4.75	0.09	12.3	71.23	0.13	15.62	41.68	0	0	6	-3.96	15.42	1.1	50.68	176.46	859.73	456.49	1165.88	784.36	925.15	519.87	1101.49	526.54
63.296	1	0.28	0.05	0.02	0.19	2.7	0.37	1.09	31.67	41.79	94.6	8.24	12.28	76.74	2.17	0.64	41.79	0.04	21.37	1.44	4.09	1.47	0	0.01	0.26	0.05	2	0.09	14.42	68.94	0.09	12.41	31.67	0	0	6	-4.17	16.03	3.77	51.67	176.09	858.93	452.41	1154.62	767.07	923.54	508.84	1098.6	527.79
63.329	1	0.52	0.12	0.02	0.31	0.63	0.7	0.75	23.84	52.88	98.5	9.38	0	63.5	2.07	0.44	52.88	0.03	10.66	1.91	3.74	1.02	0	0.01	0.19	0.1	0.91	0.08	12.23	60.28	0.08	3.84	23.84	0	0	6	-17.56	19.23	1.57	51.29	182	861.87	451.25	1151.32	749.76	917.78	501.09	1098.16	525.3
63.363	1	0.56	0.16	0.02	0.34	0.3	0.78	0.48	20.11	49.36	98.44	7.75	0	73.32	1.99	0.44	53.37	0.03	4.95	1.65	2.81	0.57	0	0	0.16	0.2	0.67	0.07	9.14	49.36	0.1	0.35	20.11	0	0	6	-12.94	16.95	2.82	52.18	181.37	859.4	446.42	1143.22	741.54	914.52	496.44	1094.27	520.69
63.396	1	0.49	0.16	0.02	0.3	0.23	0.63	0.26	18.79	35.87	98.73	5.45	0	44.94	1.16	0.45	49.28	0.03	3.12	1.37	3.4	0.88	0	0	0.14	0.37	0.35	0.05	8.54	35.87	0.11	3.38	18.79	0	0	6	-11.77	23.01	2.51	52.78	173.26	855.83	433.61	1140.77	728.9	916.09	481.45	1086.11	514.81
63.429	1	0.49	0.17	0.02	0.29	0.19	0.59	0.21	17.33	30.86	98.81	4.37	0	25.77	1.13	0.55	46.84	0.03	2.56	2.19	3.26	0.94	0	0	0.09	0.6	0.16	0.03	8.11	30.86	0.12	0.22	17.33	0	0	6	-8.59	27.29	2.65	52.57	167.92	854.13	430.2	1136.49	727.53	915.35	481.59	1081.68	504.65
63.463	1	0.38	0.15	0.02	0.25	0.16	0.4	0.17	15.48	25.56	99.19	2.08	0	23.3	0.98	1.06	37.13	0.02	2.59	3.16	2.89	1.2	0	0	0.06	0.88	0.06	0.02	8.26	25.56	0.11	0.26	15.48	0	0	6	-7.98	27.96	2.98	53.03	169.96	850.54	428.49	1131.33	724.62	910.47	479.98	1078.95	502.41
63.496	1	0.26	0.13	0.03	0.2	0.12	0.25	0.15	13.62	21.79	99.47	0.93	0	20.13	0.92	1.53	25.64	0.02	2.18	2.54	2.65	1.89	0	0	0.05	1.18	0.02	0.01	9.06	21.79	0.11	0.2	13.62	0	0	6	-11.47	28.89	2.39	53.33	168.55	848.07	422.49	1134.52	721.07	911.37	471.42	1077.05	502.35
63.53	1	0.21	0.11	0.03	0.18	0.11	0.19	0.14	12.8	18.63	99.57	0.63	0	17.47	0.67	2.27	19.22	0.03	1.35	1.95	1.96	1.69	0	0	0.04	1.63	0.01	0.01	9.88	18.63	0.11	0.16	12.8	0	0	6	-4.64	29.76	3.3	53.82	160.99	843.1	420.6	1129.15	724.91	910.64	473.7	1069.92	497.09
63.563	1	0.18	0.1	0.03	0.18	0.1	0.15	0.14	12.13	14.2	99.65	0.47	0	20.06	0.5	4.53	14.2	0.04	1.47	1.34	1.81	1.46	0	0	0.04	1.92	0.01	0	10.74	17.29	0.1	0.09	12.13	0	0	6	-3.49	28.91	2.09	54.29	165.65	843.3	419.99	1127.7	722.47	905.72	474.99	1070.23	494.48
63.596	1	0.17	0.1	0.03	0.2	0.09	0.14	0.15	10.89	13.56	99.6	0.48	0	18.8	0.48	7.72	13.56	0.05	1.41	1.37	2.72	2.63	0	0	0.04	2.82	0.01	0.01	11.81	16.34	0.09	0.2	10.89	0	0	6	0.52	29.32	2.92	55.61	161.45	840.27	416.73	1122.95	719.16	905.3	471.64	1065.13	494.4
63.63	1	0.18	0.1	0.04	0.21	0.07	0.13	0.15	9.18	11.81	99.58	0.42	0	39.81	0.41	9.64	11.81	0.04	1.88	1.82	3.97	6.83	0	0	0.04	4.89	0.01	0	11.49	13.16	0.09	0.27	9.18	0	0	6	-0.04	24.07	1.08	56.67	164.99	835.2	412.94	1121.54	717.02	897.42	469.11	1060.9	491.37
63.663	1	0.19	0.1	0.07	0.21	0.07	0.12	0.16	8.68	10.66	99.58	0.4	0	11.18	0.46	10.52	10.66	0.04	2.34	2.62	6.01	11.74	0	0	0.04	6.09	0	0.01	12.27	14.55	0.08	0.26	8.68	0	0	6	-1.74	32.36	2.2	54.7	156.52	833.78	409.1	1123.49	718.6	903.93	464.52	1058.72	487.74
63.696	1	0.18	0.1	0.12	0.2	0.07	0.11	0.14	8.24	8.73	99.6	0.44	0	9.2	0.48	11.12	8.73	0.04	2.36	1.57	8.85	19.65	0	0	0.05	9.93	0	0.01	12.87	11.41	0.09	0.21	8.24	0	0	6	-2.28	33.45	0.84	55.49	153.67	830.9	406.15	1125.63	718.19	903.95	460.31	1054.2	492.54
63.73	1	0.2	0.12	0.15	0.19	0.06	0.11	0.11	6.07	6.87	99.59	0.45	0	9.63	0.54	7.61	6.87	0.04	2.98	1.28	9.43	21.59	0	0	0.07	23.36	0.01	0.02	14.88	8.85	0.09	0.66	6.07	0	0	6	-3.44	33.2	2.31	54.48	157.33	827.03	404.24	1123.46	720.06	900.56	459.52	1055.76	485.28
63.763	1	0.19	0.12	0.13	0.17	0.06	0.11	0.1	5.58	5.58	99.62	0.43	0	9.42	0.43	5.57	5.58	0.03	2.98	1.76	9.87	18.43	0	0.01	0.09	24.62	0.01	0.03	13.95	9.04	0.09	0.07	5.97	0	0	6	-1.34	33.32	3.14	54.83	156.45	829.85	403.58	1117.86	711.64	900.75	457.99	1055.15	483.21
63.797	1	0.17	0.12	0.09	0.16	0.05	0.1	0.1	1.85	1.85	99.66	0.33	0	20.22	0.46	6.27	1.85	0.03	3.01	2.02	6.8	15.32	0	0.01	0.1	34.58	0.01	0.02	12.95	6.61	0.1	0.35	4.91	0	0	6	-1.78	28.86	3.21	55.05	152.14	826.49	405.24	1114	713.48	898.66	460.09	1049.31	481.31
63.83	1	0.16	0.11	0.08	0.18	0.05	0.1	0.11	0.97	0.97	99.64	0.37	0	18.38	0.66	8.28	0.97	0.02	3.08	1.95	5.38	13.91	0	0.01	0.16	36.85	0.01	0.03	13.28	6.95	0.11	1.56	4.98	0.06	0	6	-1.49	29.45	2.71	56.24	158.7	825.19	404.66	1111	708.14	893.35	457.45	1049.3	486.87
63.863	1	0.14	0.09	0.08	0.22	0.05	0.09	0.15	0.84	0.99	99.55	0.56	0	20.1	0.99	14.53	0.84	0.03	2.6	1.35	4.08	13.76	0	0.02	0.22	35.44	0.01	0.02	12.87	7.74	0.11	0.76	4.95	0	0	6	1.11	28.9	4.97	56.17	154.25	822.44	405.4	1106.91	710.96	894.85	458.84	1046.77	485.52
63.897	1	0.12	0.08	0.06	0.3	0.05	0.08	0.21	0.44	1.39	99.41	1.01	0	22.57	1.39	20.68	0.44	0.02	2.22	1.07	3.17	8.65	0	0.02	0.21	37.29	0.01	0.02	15.19	9.56	0.09	3.98	4.55	0.14	0	6	-6.02	28.16	5.5	55.11	166.04	823.95	404.57	1106.4	703.96	890.69	454.26	1054.24	482.97
63.93	1	0.1	0.07	0.06	0.48	0.04	0.07	0.37	0.31	2.24	99.04	2.91	0	22	2.24	32.66	0.31	0.03	1.98	0.72	2.72	8.31	0	0.03	0.21	34.78	0.01	0.02	17.05	10.71	0.09	0.59	3.94	0.78	0	6	1.87	28.33	6	56.39	158.52	824.5	408.23	1101.74	707.08	892.44	461.18	1049.19	484.83
63.963	1	0.1	0.07	0.06	0.48	0.04	0.07	0.37	0.3	2.6	99.04	2.77	0	10.14	2.6	32.66	0.3	0.02	1.64	1.09	3.15	7.94	0	0.04	0.17	34.9	0.01	0.01	16.39	10.7	0.09	0.66	3.71	0.81	0	6	-5.7	32.91	3.7	55.25	155.48	824.31	406.83	1098.33	696.88	889.69	455.62	1042.55	484.08
63.997	1	0.08	0.06	0.06	0.73	0.04	0.06	0.7	0.31	3.51	98.54	6.64	0	28.5	3.51	43.97	0.31	0.03	1.22	1.16	3.14	5.88	0	0.06	0.14	36.2	0.01	0	16.48	13.67	0.08	1.31	3.45	1.17	0	6	-2.13	26.6	7.81	56.12	164.54	822.9	406.5	1094.61	696.32	888.19	454.42	1049.94	484.62
64.03	1	0.08	0.05	0.07	0.99	0.04	0.06	1	0.32	4.6	97.99	12.04	0	12.98	4.6	51.31	0.32	0.03	1.41	1.22	3.14	10.23	0	0.08	0.13	33.43	0	0	17.28	13.84	0.08	2.52	3.1	1.87	0	6	-8.85	31.51	6.27	54.3	155.65	819.44	399.84	1098.59	698.09	890.15	449.74	1044.55	469.42
64.063	1	0.07	0.04	0.07	1.47	0.04	0.05	1.72	0.31	5.61	96.57	23.21	0	12.15	5.61	62.07	0.31	0.03	1.76	0.93	2.64	11.82	0	0.11	0.16	30.04	0	0.01	16.38	15.17	0.07	2.7	2.7	2.48	0	6	-6.23	31.89	3.35	54.76	161.03	817.33	395.6	1103.13	700.65	884.62	449.56	1044.68	467.21
64.097	1	0.07	0.06	0.07	1.11	0.04	0.06	1.33	0.24	4.57	97.34	12.93	0	8.55	4.57	55.49	0.24	0.03	2.12	0.83	2.25	12.66	0	0.2	0.15	27.62	0	0.01	14.12	16.55	0.1	0.4	2.44	3.04	0	6	-5.58	33.85	3.3	54.62	160.49	821.71	396.83	1105.56	699.04	888.65	449.56	1047.61	471.62
64.13	1	0.09	0.07	0.09	0.82	0.04	0.06	0.91	0.27	3.71	98.18	7.2	0	8.84	3.71	46.86	0.27	0.03	2.63	0.77	2.22	15.94	0	0.23	0.13	27.14	0	0.01	14.66	16.78	0.1	3.86	2.23	3.27	0	6	-3.2	33.67	4.04	54.83	162.65	819.84	398.04	1103.61	701.47	886.83	451.46	1047.92	473.96
64.164	1	0.1	0.1	0.08	0.6	0.03	0.08	0.61	0.31	3.7	98.77	3.42	0	5.94	3.7	38.09	0.25	0.04	2.33	0.8	2.76	14.95	0	0.31	0.14	21.03	0	0.02	13.67	16.09	0.11	2.05	2.01	4.14	0	6	-4.37	35.81	3.95	54.44	158.72	819.95	398.56	1101.85	700.16	887.85	451.45	1045.17	472.52
64.197	1	0.12	0.13	0.08	0.44	0.03	0.08	0.44	0.43	2.17	99.13	1.72	0	6.34	2.17	29.61	0.23	0.03	2.34	0.76	2.48	14.76	0	0.43	0.17	17.03	0.01	0.02	13.35	17.84	0.09	1.9	1.62	4.52	0	6	-4.98	35.46	4.03	54.56	159.02	819.31	396.6	1100.97	697.73	887.02	449.22	1044.68	470
64.23	1	0.09	0.09	0.07	0.71	0.03	0.07	0.8	0.46	1.91	98.41	5.28	0	20.77	1.91	43.56	0.19	0.03	2.02	0.5	1.74	12.17	0	0.46	0.21	15.26	0.01	0.02	13.83	18.71	0.09	1.22	1.53	4.09	0	6	-2.28	28.69	2.8	55.6	163.43	819.16	398.86	1099.92	698.6	881.82	453.39	1044.13	472.47
64.264	1	0.1	0.1	0.06	0.64	0.03	0.07	0.69	0.56	1.34	98.62	4.31	0	9.93	1.34	40.02	0.18	0.02	2.24	0.38	1.42	8.18	0	0.56	0.31	13.1	0.01	0.02	14.73	19.29	0.09	2.42	1.08	3.88	0	6	-4.2	33.03	2.36	54.83	162.22	818.73	396.42	1101.7	698.84	882.59	451.71	1044.04	467.41
64.297	1	0.1	0.09	0.06	0.68	0.03	0.07	0.76	0.53	1.29	98.48	5.1	0	7.2	1.29	41.89	0.16	0.02	1.95	0.3	1.52	8.1	0	0.53	0.27	12.13	0.01	0.01	15.06	19.94	0.08	0.58	1.08	3.63	0	6	-5.67	34.78	4.06	54.86	163.32	816.97	396.04	1098.96	696	883.03	447.58	1044.52	472.02
64.33	1	0.11	0.12	0.06	0.49	0.03	0.08	0.52	0.6	1.19	98.95	2.39	0	15.88	1.19	31.82	0.19	0.02	1.8	0.33	1.65	7.76	0	0.6	0.23	11.28	0.01	0.01	15.36	21.02	0.08	0.6	0.97	3.81	0	6	-4.12	30.34	2.74	55.26	161.08	816.35	397.38	1099.67	699.68	881.43	451.73	1041.43	470.38
64.364	1	0.12	0.12	0.07	0.53	0.03	0.08	0.52	0.65	1.22	98.95	3.08	0	9.73	1.22	32.26	0.22	0.02	1.86	0.32	2.11	7.9	0	0.65	0.19	10.15	0.01	0.01	18.15	20.53	0.07	0.37	0.76	3.35	0	6	-7.78	33.14	4.82	55.05	164.71	813.9	399.19	1095.51	698.46	879.99	449.84	1043.08	472.93
64.397	1	0.12	0.11	0.09	0.54	0.03	0.08	0.53	0.67	0.85	98.92	3.55	0	9.03	0.85	33.67	0.19	0.02	2.08	0.3	2.92	10.79	0	0.67	0.24	10.15	0.01	0.01	18.59	19.9	0.07	1.11	0.76	3.43	0	6	-9.92	33.55	6.13	54.49	164.13	818.02	397.2	1099.39	697.06	886.11	447.22	1049.02	467.12
64.43	1	0.11	0.1	0.07	0.63	0.03	0.07	0.64	0.81	0.81	98.72	5.02	0	21.33	0.65	37.57	0.19	0.02	2.47	0.31	2.26	8.09	0	0.81	0.24	8.67	0.01	0.01	19.17	20.7	0.07	0.39	0.69	2.86	0	6	-3.92	28.53	2.03	55.58	164.28	819.47	400.29	1099.1	697.95	879.92	454.96	1043.34	471.72
64.464	1	0.12	0.11	0.07	0.55	0.03	0.08	0.55	0.98	0.98	98.89	3.53	0	13.14	0.75	33.96	0.18	0.02	2.66	0.28	1.72	6.71	0	0.98	0.25	6.76	0.01	0.01	18.21	20.62	0.07	0.91	0.64	2.75	0	6	-7.81	31.44	2.73	54.75	164.95	818.69	397.17	1102.66	699.05	882.16	450.96	1046.33	466.99
64.497	1	0.13	0.12	0.07	0.46	0.03	0.08	0.44	1.05	1.05	99.08	2.26	0	17.98	0.61	28.86	0.18	0.02	2.71	0.33	2.07	7.63	0	1.05	0.29	6.54	0.01	0.01	17.61	20.21	0.07	0.85	0.64	2.6	0	6	-4.88	29.59	2.48	55.23	166.68	819.15	397.44	1104.2	700.75	881.93	452.26	1047.62	470.42
64.531	1	0.13	0.12	0.06	0.45	0.03	0.09	0.41	1.2	1.2	99.1	2.13	0	17.05	0.79	28.21	0.17	0.03	2.07	0.35	1.78	6.45	0	1.2	0.21	5.61	0.01	0.01	17.51	19.38	0.08	0.21	0.62	2.65	0	6	-6.22	29.91	2.27	55.1	165.52	819.19	399.23	1104.69	702.09	882.55	453.25	1046.92	472.72
64.564	1	0.13	0.12	0.07	0.46	0.03	0.09	0.41	1.23	1.23	99.08	2.28	0	8.3	0.94	28.57	0.16	0.02	2	0.39	1.95	6.91	0	1.23	0.26	5.95	0.01	0.01	17.98	18.8	0.08	0.81	0.64	2.6	0	6	-5.53	34.01	3.22	54.7	162.18	819.08	399.17	1104.97	703.52	886.12	452.42	1046.8	474.41
64.597	1	0.13	0.12	0.07	0.44	0.03	0.09	0.36	1.18	1.18	99.12	2.08	0	10.84	0.99	27.15	0.18	0.03	1.63	0.38	2.61	7.52	0	1.18	0.24	5.79	0.01	0.01	18.26	16.97	0.08	0.46	0.67	2.27	0	6	-5.26	32.53	2.41	54.66	158.38	821.45	400.61	1104.98	702.44	887.71	454.21	1044.83	474.22
64.631	1	0.13	0.13	0.06	0.43	0.03	0.09	0.35	1.15	1.15	99.14	1.87	0	13.17	0.87	26.96	0.16	0.02	1.56	0.35	2.04	6.86	0	1.15	0.3	4.34	0.01	0.01	17.06	16.7	0.08	0.48	0.65	2.94	0	6	-4.78	31.43	2.2	55.18	161.84	821.46	400.28	1102.59	699.43	884.38	454.26	1045.15	472.77
64.664	1	0.15	0.16	0.07	0.31	0.03	0.1	0.22	1.1	1.1	99.37	0.94	0	15.94	0.72	17.8	0.18	0.01	1.72	0.4	2.31	7.55	0	1.1	0.26	4.67	0.01	0.01	17.04	14.92	0.08	3.93	0.66	3.05	0	6	-3.84	30.32	2.26	55.2	162.61	822.42	401.36	1102.32	700.19	884.19	456.32	1046.07	471.79
64.697	1	0.16	0.2	0.07	0.26	0.03	0.11	0.16	1.16	1.16	99.48	0.62	0	18.52	0.47	12.73	0.15	0.01	1.75	0.3	2.19	7.65	0	1.16	0.29	4.66	0.01	0.01	16.18	12.98	0.08	1.41	0.62	3.57	0	6	-8.56	29.41	2.65	54.65	162.33	823.17	402.65	1102.57	699.22	885.33	455.35	1046.91	470.96
64.731	1	0.16	0.19	0.08	0.27	0.03	0.11	0.16	1.1	1.1	99.47	0.65	0	14.01	0.44	14.19	0.19	0.01	2.06	0.26	2.19	11.36	0	1.1	0.33	4.97	0.01	0.02	15.5	11.33	0.08	0.32	0.65	3.62	0	6	-5.58	31.07	3.32	54.58	162.66	824.57	401.87	1105.42	701.6	888.47	455.44	1050.24	472.42
64.764	1	0.17	0.23	0.07	0.21	0.03	0.12	0.12	1.14	1.14	99.53	0.39	0	18.07	0.38	7.68	0.2	0.01	1.9	0.24	2.34	9.55	0	1.14	0.35	5.09	0.01	0.02	14.62	10.36	0.09	1.54	0.64	4.07	0	6	-2.93	29.56	2.96	54.98	161.66	825.04	403.25	1104.14	702.19	887.81	458.14	1048.75	473.46
64.798	1	0.18	0.23	0.09	0.21	0.03	0.12	0.12	1.2	1.2	99.54	0.38	0	12.8	0.26	8.75	0.21	0.01	1.64	0.21	2.52	14.37	0	1.2	0.42	5.94	0.01	0.03	13.44	9.46	0.09	0.42	0.62	4.21	0	0	-5.65	31.59	3.13	54.53	162.29	825.51	400.66	1107.67	701.27	890.1	454.01	1051.3	472.82
64.831	1	0.18	0.22	0.09	0.21	0.03	0.12	0.11	1.25	1.25	99.55	0.37	0	17.57	0.24	8.7	0.18	0.01	1.54	0.21	2.34	14.67	0	1.25	0.4	6.11	0.01	0.02	12.94	8.1	0.08	1.65	0.66	3.84	0	0	-4.53	29.73	3.13	54.9	160.19	826.91	403.1	1107.04	701.27	891.49	455.76	1050.26	476.99
64.864	1	0.16	0.24	0.06	0.22	0.03	0.11	0.12	1.28	1.28	99.51	0.4	0	14.59	0.19	10.74	0.16	0.01	1.4	0.2	2.28	9.54	0	1.28	0.58	6.32	0.02	0.03	11.97	7.97	0.08	0.9	0.66	5.21	0	0	-7.77	30.84	2.38	54.37	165.17	826.57	398.3	1111.41	700.58	889.86	452.17	1054.16	469.17
64.898	1	0.15	0.21	0.07	0.23	0.03	0.11	0.13	1.42	1.44	99.53	0.43	0	20.23	0.2	13.65	0.16	0.01	1.42	0.18	2.18	13.52	0	1.44	0.57	6.21	0.01	0.02	9.97	6.95	0.09	0.26	0.68	4.65	0	0	-6.81	28.86	4.16	54.3	159.91	825.63	402.06	1107.53	702.92	892.39	454.68	1051.32	472.38
64.931	1	0.13	0.18	0.07	0.29	0.03	0.1	0.17	1.48	1.48	99.43	0.67	0	8.38	0.25	19.59	0.19	0.02	1.53	0.21	2.39	12.15	0	1.48	0.55	7.59	0.01	0.02	10.37	6.93	0.08	1.8	0.68	4.56	0	0	-6.9	33.96	4.06	54.2	160.29	826.95	401.77	1108.63	701.64	894	453.33	1052.82	475.02
64.964	1	0.12	0.16	0.06	0.32	0.03	0.09	0.2	1.52	1.52	99.35	0.86	0	18.33	0.33	23.56	0.17	0.02	1.79	0.24	2.31	8.16	0	1.52	0.46	7.67	0.01	0.03	9.9	7.11	0.07	0.3	0.71	4.28	0	0	-4.79	29.47	3.55	54.82	162	827.08	403.97	1107.27	702.54	891.32	456.75	1052.07	476.86
64.998	1	0.12	0.16	0.07	0.34	0.03	0.09	0.22	1.46	1.46	99.32	0.99	0	11.03	0.32	25.74	0.17	0.03	2.39	0.35	3.23	13.12	0	1.46	0.46	9.74	0.01	0.03	9.8	7.36	0.06	0.68	0.71	4.71	0	0	-6.95	32.44	2.7	54.32	159.51	825.71	399.51	1111.95	703.69	893.2	452.71	1051.41	473.09
65.031	1	0.1	0.12	0.08	0.45	0.03	0.07	0.33	1.4	1.4	99.09	1.98	0	13.13	0.38	34.62	0.16	0.04	2.46	0.42	4.51	12.7	0	1.4	0.44	10.14	0.01	0.02	10.14	7.9	0.06	2.12	0.72	3.83	0	0	-2.94	31.45	4.7	54.48	156.99	826.23	401.75	1111.38	707.77	897.19	455.41	1052.74	476.61
65.064	1	0.09	0.12	0.05	0.44	0.03	0.08	0.31	1.29	1.29	99.13	1.68	0	10.8	0.61	33.31	0.16	0.04	2.12	0.54	3.57	7.07	0	1.29	0.38	11.45	0.01	0.02	9.34	7.6	0.06	2.55	0.74	3.66	0	0	-3.82	32.56	4.94	54.44	157.37	826.94	403.89	1109.79	706.89	897.12	456.38	1052.88	478.8
65.098	1	0.1	0.13	0.05	0.42	0.03	0.08	0.31	1.17	1.17	99.16	1.45	0	23.29	0.75	32.04	0.15	0.05	1.95	0.69	3.38	7.65	0	1.17	0.34	13.77	0.01	0.02	8.78	8.36	0.05	2	0.72	4.02	0	0	-4.42	27.96	5.08	55.73	165.83	823.86	404.13	1102.28	699.48	888.02	454.02	1051.45	482.1
65.131	1	0.1	0.14	0.04	0.35	0.03	0.09	0.24	1.04	1.04	99.3	0.95	0	10.18	0.85	26.38	0.19	0.04	1.69	0.9	2.62	4.81	0	1.04	0.23	13.47	0.01	0.02	8.51	8.09	0.05	4.78	0.7	3.84	0	0	-5.26	32.89	5.88	53.98	160.62	828.97	405.19	1103.13	699.09	894.34	457.6	1054.23	472.9
65.165	1	0.12	0.16	0.04	0.31	0.03	0.1	0.21	1.03	1.3	99.39	0.67	0	19.02	1.3	21.43	0.21	0.04	2.38	1.49	1.85	4.76	0	1.03	0.21	14.99	0.01	0.02	8.53	9.1	0.05	0.4	0.73	3.69	0	0	-6.29	29.24	4.76	54.65	156.43	830.49	407.88	1099.69	695.06	893.46	457.7	1048.74	476.61
65.198	1	0.11	0.15	0.04	0.32	0.03	0.1	0.22	1.04	1.5	99.37	0.71	0	9.71	1.5	22.51	0.2	0.04	2.27	1.13	1.96	5.11	0	1.04	0.21	13.63	0.01	0.02	8.3	9.33	0.04	0.36	0.78	3.25	0	0	-8.36	33.15	7.67	53.82	152.53	832.4	408.1	1099.78	694.19	900.83	455.49	1052.01	475.73
65.231	1	0.1	0.13	0.05	0.39	0.03	0.09	0.29	1.06	2.24	99.22	1.07	0	9.56	2.24	28.53	0.25	0.07	2.37	1.71	3.02	7.35	0	1.06	0.18	14.26	0	0.01	8.08	8.72	0.04	7	0.77	3.61	0	0	-7.06	33.24	9	53.94	152.65	833.78	408.77	1098.3	691.66	902.85	455.05	1053.63	478.85
65.265	1	0.09	0.11	0.05	0.57	0.03	0.08	0.5	1.13	4.3	98.85	2.16	0	19.89	4.3	38.07	0.27	0.06	2.21	2.09	2.52	9.01	0	1.13	0.15	16.67	0	0.01	7.79	10.51	0.03	1.09	0.76	4.23	0	0	-11.26	28.97	7.51	54.57	162.7	835.01	410.55	1094.32	684.43	894.45	454.05	1055.12	479.67
65.298	1	0.07	0.1	0.04	0.81	0.03	0.08	0.8	1.1	5.74	98.37	4.2	0	45.88	5.74	47.87	0.27	0.08	1.56	2.13	2.52	7.31	0	1.1	0.12	14.71	0.01	0.02	6.55	10.58	0.03	0.61	0.69	5.07	0	0	-8.93	22.83	5.31	55.34	161.4	836.42	408.66	1093.36	680.53	891.16	455.04	1051.4	474.39
65.331	1	0.07	0.1	0.04	0.78	0.03	0.08	0.75	0.98	6.17	98.43	3.68	0	27.67	6.17	46.88	0.27	0.07	1.34	2.31	2.53	4.42	0	0.98	0.11	14.21	0.01	0.02	5.85	9.79	0.03	0.79	0.78	5.61	0	0	-7.35	26.8	8.36	55.14	160.67	834.99	408.16	1092.49	681.49	895.42	452.08	1053.8	479.05
65.365	1	0.06	0.11	0.03	0.82	0.03	0.08	0.86	0.9	6.36	98.28	3.74	0	20.95	6.36	48.32	0.33	0.07	1.18	2.08	2.05	2.19	0	0.9	0.12	13.82	0.01	0.04	4.61	11.33	0.02	0.35	0.78	6.12	0	0	-9.6	28.64	7.93	54.86	159.09	832.43	403.77	1094.63	681.87	895.46	448.21	1052.47	473.84
65.398	1	0.05	0.09	0.03	0.93	0.03	0.08	1	0.96	7.44	97.99	4.64	0	55.1	7.44	51.69	0.29	0.1	1.06	1.92	2.45	1.19	0	0.96	0.14	12.15	0.01	0.05	4.04	10.61	0.02	0.57	0.81	5.68	0	0	-6.31	20.98	9.96	55.46	163.06	835.84	407.13	1092.85	679.62	896.43	451.4	1057.31	477.96
65.431	1	0.04	0.07	0.03	1.21	0.03	0.06	1.5	1.02	5.28	96.99	10.2	0	32.94	5.28	63.02	0.32	0.11	1.21	1.59	3.71	2.13	0	1.02	0.18	11.74	0.02	0.07	3.25	11.21	0.03	0.23	0.78	5.77	0	0	-8.43	25.55	9.6	55.05	156.9	834.67	405.74	1090.25	677.31	897.22	448.89	1051.98	474.75
65.465	1	0.04	0.07	0.03	1.34	0.03	0.06	1.69	0.87	6.17	96.62	11.36	0	50.21	6.17	65.46	0.3	0.13	1.15	1.88	3.2	2.28	0	0.87	0.16	8.35	0.02	0.07	2.31	10.74	0.02	0.2	0.75	6.31	0	0	-9.54	21.96	11.33	55.2	153.8	837.07	408.07	1086.85	672.08	900.04	448.74	1051.19	477.19
65.498	1	0.04	0.05	0.03	1.75	0.03	0.05	2.31	0.9	5.18	95.38	20.57	0	69.01	5.18	74.74	0.26	0.15	0.98	1.24	2.92	2.24	0	0.9	0.18	8.14	0.02	0.09	1.77	10.07	0.02	1.25	0.71	5.55	0	0	-12.28	18	9.2	55.34	165.66	834.15	405.52	1090.86	673.61	891.73	451.41	1056.17	471.42
65.532	1	0.04	0.05	0.03	1.62	0.03	0.05	2	0.76	4.33	95.99	18	0	61.2	4.33	73.14	0.33	0.14	0.81	1.04	2.49	1.33	0	0.76	0.17	7.57	0.02	0.06	1.33	9.04	0.02	0.54	0.68	5.03	0	0	-8.78	19.72	11.51	55.32	160.9	835.04	407.56	1090.05	675.41	897.56	450.89	1056.1	478.34
65.565	1	0.03	0.05	0.03	1.76	0.03	0.04	2.24	0.84	4.58	95.52	20.78	0	69.91	4.58	75.7	0.36	0.13	0.8	1.27	2.81	1.16	0	0.84	0.19	6.97	0.02	0.07	0.98	8.96	0.02	0.59	0.63	5.4	0	0	-8.51	17.78	8.43	55.62	160.75	837.69	408.6	1090.37	676.29	894.57	451.95	1053.57	475.59
65.598	1	0.03	0.04	0.03	2.3	0.03	0.04	3.08	0.79	5.09	93.83	32.81	0	73.3	5.09	83.47	0.32	0.14	0.77	1.15	2.8	1.62	0	0.79	0.18	7.01	0.02	0.05	0.95	8.57	0.02	0.42	0.65	5.04	0	0	-10.83	16.95	10.47	55.34	162.79	837.51	407.73	1091.08	674.24	896.76	449.65	1057.32	476.51
65.632	1	0.03	0.04	0.03	2.04	0.03	0.04	2.72	0.93	4.14	94.57	28.94	0	17.3	4.14	81.23	0.23	0.12	0.95	0.95	2.99	1.72	0	0.93	0.19	5.01	0.02	0.05	0.62	8.63	0.02	0.53	0.67	4.37	0	0	-12.15	29.82	9.36	54.55	152.55	838.77	405.21	1092.25	673.14	902.58	446	1052.57	473.86
65.665	1	0.03	0.03	0.03	2.45	0.03	0.04	3.47	0.88	4.34	93.06	37.17	0	48.91	4.34	85.92	0.2	0.14	0.99	0.75	1.77	2.75	0	0.88	0.2	4.96	0.03	0.06	0.61	9.79	0.02	0.12	0.66	4.13	0	0	-6.16	22.22	11.19	55.53	157.7	842.22	406.28	1089.49	667.89	902.55	445.96	1056.7	479.23
65.698	1	0.03	0.03	0.03	2.51	0.03	0.04	3.54	0.83	4.45	92.92	37.65	0	82.42	4.45	86.22	0.17	0.17	1.06	0.74	0.92	4.6	0	0.83	0.17	4.61	0.02	0.04	0.53	9.82	0.02	0.3	0.63	3.14	0	0	-14.71	14.27	8.7	55.08	162.01	846.37	404.07	1091.66	660.64	898.96	444.85	1059.43	467.12
65.732	1	0.03	0.03	0.03	2.64	0.03	0.04	4.3	0.72	4.13	91.4	41.44	0	70.77	4.13	88.31	0.2	0.19	1.12	1.01	1.51	5.14	0	0.72	0.17	6.29	0.02	0.07	0.39	12.92	0.02	1.1	0.55	2.96	0	0	-6.2	17.58	10.91	55.28	161.36	849.01	404.85	1090.33	659.21	903.67	444.49	1062.14	474.87
65.765	1	0.03	0.03	0.04	2.19	0.03	0.04	3.47	0.78	3.36	93.07	32.64	0	86.53	3.36	83.54	0.22	0.17	1.13	1.23	1.91	6.81	0	0.78	0.17	8.61	0.02	0.03	0.36	13.08	0.02	0.6	0.56	2.52	0	0	-4.48	12.7	8.48	55.45	165.71	858.56	408.71	1096.11	659.04	905.57	449.39	1069.03	476.58
65.799
65.832
65.865
65.899
65.932
65.965
65.999
66.032
66.065
66.099
66.132
66.166
66.199
66.232
66.266
66.299
66.332
66.366
66.399
66.432
66.466
66.499
66.533
66.566
66.599
66.633	1	0.32	0.25	0.15	0.26	0.05	0.15	0.07	4.39	4.39	99.37	1.79	0	78.63	0.25	2.15	3.56	0.06	2.11	0.07	4.51	8.44	0	4.39	1.01	25.57	0.1	0.62	39.01	3.06	1.7	0.21	4.87	5.54	0	0	-8.05	15.49	6.36	54.94	189.13	823.71	415.64	1152.67	766.22	902.38	479.25	1091.06	492.26
66.666	1	0.24	0.14	0.12	0.24	0.05	0.11	0.09	2.2	2.2	99.52	1.17	0	88.48	0.35	5.78	2.1	0.04	1.65	0.09	3.33	10.94	0	2.2	0.63	36.09	0.07	0.22	32.13	5.94	1.09	0.11	6.55	2.41	0	0	-0.35	11.81	6.54	54.38	181.61	833.38	415.72	1148.07	754.86	908.56	476.45	1089.21	495.15
66.699	1	0.2	0.1	0.1	0.26	0.06	0.09	0.11	1.4	1.4	99.48	1.64	0.9	55.07	0.35	9.77	0.78	0.02	1.42	0.05	2.49	9.85	0	1.4	0.42	31.96	0.03	0.06	32.65	6.03	0.67	0.33	7.85	1.64	0	0	-0.25	20.98	4.97	53.81	174.95	842.78	413.96	1144.61	739.5	912.87	473.73	1087.11	489.48
66.733	1	0.22	0.09	0.11	0.24	0.08	0.08	0.11	0.6	0.6	99.53	1.98	4.31	8.99	0.27	6.88	0.23	0.01	1.83	0.08	2.37	8.8	0	0.6	0.37	25.28	0.02	0.05	37.88	8.88	0.52	0.24	10.32	1.4	0	0	-3.78	33.57	2.07	53.3	154.02	846.53	413.89	1140.49	728.33	919.71	470.08	1072.43	490.05
[truncated: 41,731 more rows]
[truncated: 4 more columns]
