# Supplementary material for: Exploring emotion recognition in patients with mild cognitive impairment and Alzheimer’s dementia undergoing a rehabilitation program
Source: PLoS One. 2025 Apr 24;20(4):e0322213. doi: 10.1371/journal.pone.0322213 (PMC12021228; doi:10.1371/journal.pone.0322213)
Supplement: S2 Data — (ZIP) [file pone.0322213.s004.zip › raw data11-20/No11 Aerobic exercise.csv]

time stamp	face id	anger	contempt	disgust	fear	joy	sadness	surprise	sentimentality	confusion	neutral	engagement	valence	attention	inner brow raise	brow raise	brow furrow	eye widen	cheek raise	lid tighten	nose wrinkle	upper lip raise	dimpler	lip corner depressor	chin raise	lip pucker	lip stretch	lip press	mouth open	jaw drop	lip suck	eye closure	smile	smirk	blink	blink rate	pitch	yaw	roll	brightness	interocular distance	topleft_x	topleft_y	bottomright_x	bottomright_y	outer_right_eye_X	outer_right_eye_Y	outer_left_eye_X	outer_left_eye_Y
0.066
0.1
0.133
0.166
0.2
0.233
0.266
0.3
0.333
0.366
0.4
0.433
0.467
0.5
0.533
0.567
0.6
0.633
0.667
0.7
0.734
0.767
0.8
0.834
0.867
0.9
0.934
0.967
1
1.034
1.067
1.101
1.134
1.167
1.201
1.234
1.267
1.301
1.334
1.367
1.401
1.434
1.468
1.501
1.534
1.568	0	0.05	0.17	0.01	0.82	0.03	1.22	0.56	0.9	0.94	97.56	3.98	0	92.07	51.58	3.79	0.9	0.07	2.09	1.01	0.47	0.25	0	0.02	0.07	0.94	0.19	0.03	2.14	0.38	0.04	8.8	1.28	0.57	0		-3.28	9.74	5.7	79.97	92.67	786.78	491.18	905.41	615.39	803.54	513.59	895.63	523.86
1.601	0	0.04	0.21	0.01	2.46	0.04	4.97	2.24	1.55	2.26	90.07	32.37	-1.44	97.4	82.48	5.94	2.26	0.06	5.55	9.57	0.41	0.44	0	0.04	0.08	2.26	0.19	0.05	1.69	0.9	0.03	2.79	1.55	2.55	0		-1.16	3.89	7.77	80.67	93.6	789.99	488	912.86	615.84	809.8	512.03	902.83	522.38
1.634	0	0.05	0.18	0.01	2.68	0.04	4.44	2.6	1.63	1.98	91.12	29.89	0	97.15	81.29	10.15	1.98	0.09	7.65	12.61	0.36	0.47	0	0.02	0.09	0.74	0.24	0.05	1.44	1.5	0.02	1.17	1.63	2.45	0		-4.26	4.36	6.32	79.02	97.04	790.6	482.41	918.92	615.9	810.39	508.28	907.12	516.08
1.668	0	0.04	0.16	0.01	3.67	0.04	4.5	3.8	1.25	1.72	90.99	34.66	-0.97	96.63	84.08	16.79	1.72	0.15	7.33	13.11	0.24	0.35	0	0.02	0.15	0.58	0.22	0.1	1.36	1.42	0.02	0.43	1.25	2.54	0		1.02	5.22	8.12	80.21	97.92	793	477.07	925.98	615.18	816.12	505.34	913.72	513.32
1.701	0	0.04	0.12	0.01	4.23	0.05	4.01	4.56	1.19	1.45	90.88	33.07	0	93.37	83.17	22.21	1.45	0.19	9.21	13.78	0.21	0.26	0	0.04	0.19	0.56	0.2	0.18	1.39	1.44	0.02	0.09	1.19	1.29	0		6.44	8.77	7.98	80.83	98.09	792.21	472.59	931.71	619.01	818.45	504.02	916.34	510.26
1.735	0	0.03	0.1	0.01	4.88	0.04	3.76	5.52	0.89	0.89	88.96	35.17	-1.01	94.4	84.33	26.1	0.89	0.23	6.28	12.11	0.16	0.05	0	0.06	0.19	0.46	0.13	0.32	1.39	1.16	0.02	0.02	1.31	0.75	0		1.57	7.88	8.04	78.42	98.71	791.9	466.35	939.74	622.2	822.09	497.68	920.53	504.95
1.768	0	0.03	0.1	0.01	5.16	0.04	4.01	5.92	0.96	0.96	88.16	37.99	-0.93	93.95	85.85	26.52	0.96	0.21	7.07	12.46	0.26	0.07	0	0.09	0.3	0.51	0.16	0.38	1.39	1.03	0.02	0.01	1.48	0.51	0		2.03	8.29	10.72	78.67	93.18	795.83	463.47	945.38	621.76	831.44	493.62	924.06	503.89
1.801	0	0.03	0.08	0.01	6.19	0.04	3.56	7.49	0.87	0.87	85.01	37.96	-0.54	95.65	85.75	32.87	0.87	0.21	7.27	9.57	0.51	0.04	0	0.13	0.38	0.69	0.17	0.36	1.47	0.84	0.02	0	1.8	0.43	0		3.48	6.55	11.75	79.2	94.15	800.03	461.25	950.18	619.87	836.31	491.36	929.74	502.98
1.835	0	0.03	0.07	0.01	7.57	0.06	3.71	9.79	0.9	0.9	80.43	42.37	0	93.65	87.99	37.81	0.9	0.21	11.56	13.17	0.68	0.04	0	0.18	0.5	0.79	0.17	0.34	1.52	0.68	0.02	0	2.49	0.29	0		4.54	8.54	12.47	79.3	94.67	805.44	458.62	957.87	619.29	843.26	489.9	937.24	501.36
1.868	0	0.02	0.06	0.01	7.47	0.08	3.13	9.89	0.88	0.93	80.22	36.33	0	92.23	84.94	41.19	0.88	0.29	15.45	9.15	0.78	0.06	0	0.23	0.78	0.93	0.22	0.43	1.41	0.55	0.02	0.01	3.25	0	0		2.2	9.63	12.64	78.49	95.65	808.14	456.33	962.19	618.58	846.61	486.8	941.4	499.62
1.901	0	0.02	0.05	0.01	7.17	0.07	2.15	9.46	1.14	0.87	81.09	26.25	0	94.73	78.82	46.06	0.87	0.36	12.67	4.83	0.62	0.04	0	0.28	1.14	0.82	0.22	0.42	1.66	0.55	0.02	0.01	3.59	0	0		0.83	7.56	12.66	78.13	98.24	811.82	455.08	967.46	618.7	850.03	484.94	947.24	499.09
1.935	0	0.02	0.04	0.01	8.6	0.08	1.82	11.94	1.2	0.9	76.12	25.11	0	95.33	77.8	53.34	0.9	0.37	13.21	3.9	0.67	0.06	0	0.38	1.2	0.82	0.25	0.42	1.93	0.54	0.02	0.02	4.13	0	0		1.74	6.91	11.72	78.1	101.29	814.7	452.75	972.57	619.35	852	482.94	952.26	497.36
1.968	0	0.01	0.03	0.01	13.53	0.07	1.37	20.36	1.41	0.84	59.28	25.64	0	93.47	77.82	68.43	0.84	0.49	9.2	3.2	0.55	0.06	0	0.54	1.41	0.79	0.27	0.69	2.26	0.53	0.03	0.03	4.34	0	0		4.15	8.69	12.58	78.93	97.75	818.42	453.78	974.42	618.96	857.02	483.9	953.65	498.64
2.001	0	0.01	0.02	0.01	14.45	0.06	0.9	21.96	1.68	0.81	56.08	24	0	88.4	71.84	76.54	0.81	0.67	6.55	2.86	0.46	0.04	0	0.58	1.68	0.69	0.36	0.77	2.45	0.51	0.03	0.02	4.56	0	0		0.35	11.85	14.03	78.03	97.95	821.47	454.2	975.69	616.13	860.62	482.1	956.9	500.1
2.035	0	0.01	0.02	0.01	14.83	0.05	0.52	22.59	1.22	0.75	54.82	39.12	0	90.99	63.52	85.24	0.75	1.21	5.1	1.94	0.37	0.05	0	0.64	1.22	0.57	0.3	0.88	2.59	0.47	0.03	0	4.75	0	0		1.71	10.44	12.93	78.39	99.16	825.04	454.54	979.06	616.41	862.51	483.57	960.37	499.54
2.068	0	0.01	0.02	0.01	11.61	0.06	0.36	17.05	1.01	0.75	65.89	38.62	0	92.85	55.32	84.74	0.7	1.53	4.94	2.27	0.25	0.03	0	0.75	1.01	0.5	0.3	0.87	2.83	0.45	0.04	0.02	5.04	0	0		5.08	9.18	13.32	79.66	97.04	829.85	456.25	979.82	615.05	866.57	483.63	961.9	501.77
2.102	0	0.01	0.01	0.01	11.59	0.06	0.23	17.25	1.1	1.1	65.49	51.64	0	87.47	48.26	90.7	0.56	3.02	4.46	1.94	0.19	0.03	0	1.1	0.76	0.37	0.22	0.55	3.45	0.39	0.03	0.02	6.07	0	0		1.17	12.29	14.22	78.8	91.17	832.17	456.66	978.24	610.68	870.08	482.96	959.6	500.18
2.135	0	0.02	0.01	0.01	10.47	0.07	0.17	15.39	1.54	1.54	69.21	56.38	0	88.87	42.13	92.67	0.53	4	4.48	1.86	0.24	0.03	0	1.54	0.52	0.39	0.15	0.63	3.85	0.3	0.04	0	6.65	0	0		-0.37	11.61	14.01	78.7	91.52	834.45	456.62	977.94	607.07	870.71	482.41	960.66	499.27
2.168	0	0.02	0.01	0.01	10.29	0.07	0.16	14.81	1.43	1.43	70.38	57.97	0	92.14	40.4	92.89	0.54	4.42	4.72	1.94	0.28	0.03	0	1.43	0.33	0.39	0.1	0.36	4.44	0.3	0.04	0	6.56	0	0		1.11	9.69	14.19	79.5	92.44	835.03	454.78	977.17	604.06	870.41	479.66	960.98	498.17
2.202	0	0.02	0.01	0.01	7.67	0.08	0.11	10.91	2.02	2.02	78.18	56.97	0	94.46	33.58	91.21	0.48	4.57	4.21	2.16	0.31	0.04	0	2.02	0.23	0.35	0.07	0.3	5.61	0.23	0.04	0	8.53	0	0		0.8	7.82	14.3	79.57	91.73	836.37	453.43	978.23	602.32	871.87	478.27	961.79	496.39
2.235	0	0.02	0.01	0.01	4.91	0.07	0.1	6.22	2.12	1.93	87.56	40.2	0	98.27	27.92	82.75	0.49	3.99	3.74	1.93	0.34	0.06	0	2.12	0.18	0.29	0.06	0.34	5.64	0.22	0.04	0	7.96	0	0		6.99	1.8	10.33	81.75	91.6	839.98	452.34	979.38	601.84	871.05	477.72	961.36	493.08
2.268	0	0.02	0.02	0.01	4.06	0.07	0.14	4.93	2.73	1.97	90.14	25.35	0	98.66	31.49	73.93	0.55	3.38	3.7	1.97	0.24	0.09	0	2.73	0.18	0.27	0.05	0.31	5.97	0.18	0.05	0	8.28	0	0		5.58	-0.5	10.09	81.24	94.44	841.4	449.85	981.88	599.74	871.55	475.54	964.79	490.52
2.302	0	0.03	0.02	0.01	2.14	0.09	0.17	2.28	3.12	2.51	95.44	8.58	0	98.29	29.56	57.09	0.49	3.01	4.09	2.51	0.19	0.11	0	3.12	0.19	0.17	0.05	0.37	6.8	0.13	0.05	0	9.34	0	0		7.69	1.75	10.63	82.24	93.96	843.02	448.42	980.67	595.27	872.45	473.63	965.05	489.59
2.335	0	0.03	0.03	0.01	1.73	0.09	0.18	1.75	2.59	2.23	96.49	5.62	0	98.21	29.04	51.45	0.45	2.77	3.95	2.23	0.15	0.12	0	2.59	0.13	0.14	0.04	0.21	6.79	0.13	0.05	0.01	9.35	0	0		7.17	1.98	10.01	82.16	95.36	842.52	446.78	979.49	592.37	870.46	472.56	964.68	487.29
2.368	0	0.04	0.03	0.01	1.34	0.08	0.19	1.23	2.37	2.28	97.32	3.37	0	96.46	27.69	44.53	0.39	2.36	4.23	2.28	0.15	0.1	0	2.37	0.14	0.1	0.04	0.13	7.04	0.14	0.06	0	8.5	0	0		5.51	5.47	10.09	81.91	93.08	841.17	445.29	975.33	587.39	868.78	470.84	960.83	484.63
2.402	0	0.04	0.04	0.02	1.42	0.07	0.19	1.26	2.14	2.14	97.15	3.67	0	96.39	27.36	45.45	0.33	2.39	4.15	2.7	0.21	0.11	0	2.14	0.12	0.06	0.02	0.06	7.22	0.12	0.06	0	7.27	0	0		5.65	5.58	9.99	81.99	93.55	840.24	443.83	973.69	585.34	867.28	468.78	959.68	483.38
2.435	0	0.05	0.04	0.02	1.14	0.07	0.21	0.96	1.7	1.7	97.71	2.09	0	98.67	27.89	38.57	0.34	2.26	4.8	3.13	0.21	0.13	0	1.7	0.1	0.06	0.02	0.04	6.88	0.13	0.05	0	7.24	0	0		9.87	0.46	10.87	83.65	96.83	839.64	441.61	974.81	585.34	866.91	465.89	962.05	483.91
2.469	0	0.05	0.04	0.02	1.14	0.07	0.19	0.97	1.01	1.01	97.72	2.09	0	97.89	26.33	39.57	0.26	2.85	5.83	3.16	0.25	0.13	0	1.01	0.08	0.03	0.02	0.03	5.89	0.11	0.03	0	6.81	0	0		10.42	2.81	9.93	83.85	96.07	837.94	441.02	972.82	584.9	864.57	466.35	959.32	482.25
2.502	0	0.05	0.04	0.01	1.18	0.07	0.19	1.01	0.97	0.97	97.64	2.01	0	98.32	26.66	39.63	0.24	3.57	5.2	3.43	0.2	0.1	0	0.97	0.06	0.03	0.01	0.03	5.31	0.11	0.03	0	6.7	0	0		11.29	1.65	9.92	84.55	95.15	836.39	439.83	970.03	582.37	862.73	465.33	956.64	480.62
2.535	0	0.05	0.04	0.01	1.29	0.07	0.2	1.12	1.07	1.07	97.42	2.21	0	97.92	27.41	41.06	0.28	3.79	5.35	4.46	0.14	0.13	0	1.07	0.06	0.03	0.01	0.04	5.09	0.12	0.03	0	6.34	0	0		11.96	2.75	10.58	84.99	96.89	835.15	438.38	968.79	580.52	861.38	463.39	956.75	480.51
2.569	0	0.04	0.04	0.01	2.21	0.06	0.23	2.1	0.97	0.97	95.57	4.67	0	97.8	33.25	50.5	0.28	3.96	4.19	5.55	0.12	0.17	0	0.97	0.05	0.02	0.01	0.05	5.29	0.12	0.03	0	5.5	0	0		14.39	3.02	10.47	86.13	100.67	833.76	437.62	967.32	579.62	858.38	462.38	957.26	481.32
2.602	0	0.04	0.03	0.01	3.3	0.05	0.26	3.41	1.15	1.15	93.17	7.81	0	97.64	38.31	57.1	0.28	4.24	4.17	7.24	0.11	0.31	0	1.15	0.07	0.03	0.01	0.14	5.52	0.14	0.03	0	5.3	0	0		11.12	3.39	12.51	84.45	94.86	831.61	437.5	965.55	579.11	860.43	462.09	953.46	480.64
2.635	0	0.04	0.03	0.01	4.12	0.05	0.3	4.44	1.36	1.36	91.12	9.33	0	97.81	42.28	59.58	0.29	4.34	4.44	8.48	0.1	0.56	0	1.36	0.07	0.02	0	0.24	5.45	0.15	0.03	0	4.94	0	0		12.64	3.01	12.6	85.26	93.89	830.44	437.5	963.9	578.86	859.45	462.44	951.58	480.56
2.669	0	0.03	0.03	0.01	5.42	0.05	0.37	6.18	1.73	1.73	87.63	11.61	0	98.2	47.13	62.85	0.26	4.58	4.37	8.73	0.09	0.58	0	1.73	0.09	0.02	0	0.32	5.22	0.18	0.03	0	4.53	0	0		13.8	1.99	11.9	85.86	94.02	830.57	437.57	963.88	579.54	858.89	462.48	951.2	480.35
2.702	0	0.03	0.02	0.01	6.96	0.05	0.32	8.29	2	2	83.43	20.31	0	98.36	46.14	71.09	0.27	4.86	4.35	9	0.1	0.5	0	2	0.11	0.02	0	0.39	5.23	0.21	0.03	0	4.18	0	0		14.69	1.54	11.44	86.44	93.86	830.04	437.31	962.66	578.48	857.62	463.03	950.04	479.37
2.736	0	0.03	0.02	0.01	9.73	0.05	0.39	12.42	2.16	2.16	75.17	26.65	0	98.07	52.33	75.59	0.25	4.92	3.91	10.96	0.1	0.56	0	2.16	0.15	0.02	0	0.32	5.15	0.28	0.03	0	3.87	0	0		14.13	2.37	11.15	86.1	93.7	829.44	437.16	961.81	578.36	856.79	462.47	949.01	479.04
2.769	0	0.03	0.02	0.01	11.21	0.04	0.35	14.64	2.17	2.17	70.73	36.13	0	97.55	51.88	80.88	0.23	4.58	3.77	16.06	0.11	0.68	0	2.17	0.16	0.02	0	0.26	5.36	0.35	0.03	0	3.68	0	0		14.77	3.59	10.34	86.24	94.16	827.81	436.85	960.85	578.77	854.56	463.65	947.63	477.98
2.802	0	0.03	0.02	0.01	11.42	0.04	0.25	14.82	2.44	2.44	70.35	47.68	0	97.53	45.85	86.8	0.22	5	3.84	16.9	0.14	0.91	0	2.44	0.16	0.02	0	0.19	5.37	0.38	0.03	0	3.44	0	0		16.43	3.62	10.31	87.34	93.59	825.83	436.46	958.65	578.17	852.63	464.18	945.29	477.37
2.836	0	0.03	0.02	0.01	11.51	0.04	0.24	14.9	3.33	3.33	70.2	49.52	0	97.6	44.15	88.39	0.22	5.03	3.83	16.83	0.14	0.9	0	3.33	0.2	0.03	0	0.21	4.7	0.6	0.04	0	2.7	0	0		17.38	3.47	10.68	87.97	93.82	824.66	436.48	957.06	577.14	851.39	464.87	944.35	477.49
2.869	0	0.03	0.02	0.01	12	0.04	0.27	15.71	4.77	4.77	68.59	51.67	0	97.27	44.92	89.39	0.25	4.78	3.52	15.29	0.15	0.59	0	4.77	0.23	0.03	0	0.33	3.75	0.58	0.04	0	2.21	0	0		20.05	4.13	11	88.24	95.54	823.42	435.66	956.71	576.71	850.08	465.58	944.86	477.52
2.902	0	0.03	0.02	0.01	11.82	0.04	0.29	15.58	5.07	5.07	68.83	51.24	0	96.55	45.77	88.88	0.27	4.29	3.48	13.72	0.16	0.42	0	5.07	0.24	0.04	0	0.44	3.06	0.51	0.04	0	2.07	0	0		20.26	5.34	9.97	88.41	94.95	823.53	436.39	954.97	576.05	848.72	466.13	943.03	477.13
2.936	0	0.03	0.02	0.01	11.94	0.04	0.35	15.75	8.81	8.81	68.49	60.81	0	97.82	45.69	89.99	0.31	3.52	3.37	14	0.14	0.3	0	8.81	0.22	0.05	0.01	0.59	2.88	0.56	0.05	0	1.76	0	0		19.53	2.99	10.07	88.56	94.42	823.52	436	954.9	576.2	849.02	464.38	942.58	477.03
2.969	0	0.02	0.02	0.01	14.02	0.03	0.41	18.96	8.89	8.89	62.07	63.3	0	97.61	49.56	91.23	0.33	3.72	3.25	14.79	0.2	0.41	0	8.89	0.22	0.06	0.01	0.45	3.07	0.64	0.06	0	1.67	0	0		13.77	3.46	9.59	85.98	95.2	821.32	434.02	956.23	577.29	847.81	462.83	942.35	474.04
3.002	0	0.02	0.02	0.01	14.24	0.03	0.47	19.08	10.69	10.69	61.83	66.65	0	98.49	50.11	91.25	0.43	3.24	3.24	14.5	0.22	0.52	0	10.69	0.21	0.08	0.01	0.28	3.47	0.73	0.08	0	1.42	0	0		15.32	1.12	10.86	86.71	92.52	821.84	434	956.99	577.96	850.57	462.34	942.24	474.85
3.036	0	0.02	0.02	0.01	16.48	0.03	0.68	22.31	12.69	11.87	55.37	68.39	0	97.77	55.5	90.25	0.47	3.53	3.29	11.87	0.21	0.67	0	12.69	0.25	0.12	0.01	0.3	3.82	0.78	0.11	0	1.24	0	0		13.62	3.11	9.81	85.75	94.74	822.19	435.2	956.96	578.71	849.04	463.1	942.94	475.63
3.069	0	0.02	0.02	0.01	19.42	0.03	0.94	26.88	12.01	11.66	48.12	64.67	-1.47	98.23	63.03	88.84	0.52	3.34	3.4	11.66	0.22	0.74	0	12.01	0.28	0.13	0.01	0.32	3.93	0.77	0.11	0	1.24	0	0		15.12	1.91	9.09	86.73	94.34	822.8	435.77	956.64	579.19	848.81	463.4	942.32	475.89
3.103	0	0.02	0.02	0.01	19.33	0.03	1	26.85	11.76	11.76	48.15	62.74	-1.61	97.45	63.99	88.06	0.62	3.08	3.89	13.54	0.21	1.15	0	11.76	0.23	0.19	0.02	0.42	3.47	0.82	0.14	0.01	1.09	0	0		17.2	3.79	9.92	87.97	94.58	822.43	435.75	955.7	577.72	848.67	464.5	942.49	476.42
3.136	0	0.02	0.02	0.01	18.64	0.03	1.13	25.96	12.43	12.43	49.04	60.85	-2.05	96.68	64.99	86.39	0.76	2.79	4.47	15.98	0.22	0.92	0	12.43	0.22	0.24	0.02	0.7	2.63	0.68	0.15	0	1	0	0		18.01	5.14	10.51	88.06	95.53	820.94	435.04	954.02	575.83	847.13	464.58	941.95	476.19
3.169	0	0.02	0.02	0.01	18.37	0.04	1.2	25.51	11.91	11.91	49.49	56.83	-1.88	97.09	66.2	84.84	0.84	2.64	5.26	17.93	0.22	0.74	0	11.91	0.24	0.27	0.02	0.96	2.49	0.61	0.15	0	1.02	0	0		18.23	4.47	11.24	88.34	94.57	819.8	435.51	952.94	576	846.96	465.24	940.81	476.89
3.203	0	0.02	0.02	0.01	18.08	0.04	1.24	25.08	10.99	10.99	49.92	52.27	-1.69	97	67.13	83.48	1.01	2.68	6.02	18.21	0.27	0.59	0	10.99	0.26	0.4	0.02	1.37	1.94	0.46	0.17	0	0.98	0	0		18.97	4.62	11.06	88.25	94.74	818.48	435.11	952.27	576.5	845.74	465.35	939.82	476.51
3.236	0	0.02	0.02	0.01	17.33	0.04	1.31	23.95	9.82	9.82	52.1	45.19	-1.23	97.44	68.62	81.11	1.04	2.12	7.13	18.91	0.29	0.32	0	9.82	0.26	0.42	0.02	1.85	1.97	0.43	0.17	0	1	0	0		18.55	3.79	11.34	88.24	93.55	817.9	435.34	952.28	577.41	846.13	465.69	939.05	476.57
3.269	0	0.03	0.02	0.01	18.24	0.04	1.29	25.42	8.77	8.77	49.58	45.06	-1.14	97.23	69.75	82.1	1.14	1.92	7.07	21.34	0.35	0.25	0	8.77	0.29	0.49	0.02	1.32	1.82	0.39	0.2	0	0.99	0	0		12.13	4.21	9.56	85.35	91.82	817.45	436.47	950.59	578.21	844.52	464.41	935.69	475.37
3.303	0	0.03	0.02	0.01	18.74	0.04	1.21	26.08	7.72	7.72	48.92	45.94	-1.28	96.17	69.75	83.59	1.56	1.36	6.71	22.74	0.42	0.2	0	7.72	0.29	0.58	0.02	1.19	1.47	0.3	0.21	0	0.91	0	0		16.21	5.89	11.08	86.93	93.17	817.15	435.7	951.21	576.74	845.18	466.47	937.87	475.86
3.336	0	0.02	0.02	0.01	21.29	0.04	1.3	30.06	6.36	6.36	44.94	45.88	-1.77	96.21	73.51	84.91	1.63	1	6.28	23.9	0.33	0.13	0	6.36	0.21	0.59	0.02	0.81	1.53	0.31	0.21	0	0.91	0	0		14.93	5.84	10.58	86.41	90.3	817.73	436.21	950.61	577.8	846.12	464.65	935.7	475.98
3.369	0	0.02	0.02	0.01	21.11	0.04	1.28	29.53	5.72	5.72	45.47	43.38	-1.81	91.15	73.49	84.3	1.91	1.04	6.17	21.39	0.31	0.15	0	5.72	0.3	0.59	0.02	1.12	1.62	0.29	0.23	0	0.93	0	0		12.78	10.34	11.59	84.29	92.37	816.69	436.26	951.74	577.4	846.06	467.25	938	476.15
3.403	0	0.02	0.02	0.01	23.13	0.04	1.2	32.26	3.99	3.99	42.74	43.92	-1.23	96.11	74.53	86.3	1.99	1.03	6.6	22.48	0.26	0.09	0	3.99	0.28	0.68	0.02	1.15	2.36	0.34	0.25	0	0.98	0	0		11.88	5.96	12.33	84.58	90.59	817.71	436.64	953.66	579.63	848.76	465.98	938.66	477.12
3.436	0	0.02	0.02	0.01	25.97	0.04	1.07	36.4	3.63	3.63	38.6	51.77	-0.95	97.3	74.13	90.59	1.88	1.56	6.41	22.29	0.26	0.09	0	3.63	0.26	0.7	0.01	0.84	2.64	0.33	0.24	0	0.98	0	0		12.86	4.07	12.68	85.25	89.75	818.55	435.92	955.38	580.14	850.58	465.56	939.65	476.62
3.47	0	0.02	0.02	0.01	26.75	0.04	1.2	37.34	2.89	2.89	37.66	47.22	-1.48	91.69	76.87	89.06	2.22	1.34	6.49	26.2	0.48	0.16	0	2.89	0.25	0.76	0.02	0.57	2.87	0.3	0.26	0	1.02	0	0		5.8	9.99	10.66	81.96	91.2	817.29	434.45	952.25	576.98	846.57	461.41	936.95	473.65
3.503	0	0.03	0.02	0.01	24.96	0.04	1.26	34.63	3.15	3.15	40.37	42.8	-1.18	93.25	76.57	86.57	2.25	1.3	6.82	28.83	0.34	0.33	0	3.15	0.24	0.68	0.02	0.38	2.87	0.31	0.25	0.07	1.09	0	0		12.89	8.87	10.59	85.06	92.87	819.13	434.58	951.87	575.08	846.5	462.6	938.57	474.8
3.536	0	0.04	0.02	0.01	19.84	0.04	1.2	26.72	3.08	3.08	48.28	32.37	-0.11	91.88	73.5	80.91	2.28	1.01	7.26	30.57	0.29	1.03	0	3.08	0.17	0.65	0.02	0.17	3.25	0.37	0.23	0.45	1.15	0	0		15.85	9.87	8.96	86.92	95.88	817.32	433.16	948.49	572.94	841.42	461.12	936.5	473.43
3.57	0	0.04	0.03	0.01	16.33	0.04	1.2	21.28	2.8	2.8	57.43	23.99	0	90.7	71.67	75.75	2.35	0.83	7.71	29.37	0.21	1.31	0	2.8	0.11	0.55	0.02	0.1	3.23	0.36	0.2	0.14	1.15	0	0		12.28	10.61	7.62	85.07	94.66	816.23	432.98	947.16	572.28	839.62	461.53	933.83	470.79
3.603	0	0.04	0.03	0.01	14.97	0.04	0.98	18.91	2.56	2.56	62.17	25.57	0	91.84	67.74	75.97	2.25	0.92	6.43	28.67	0.13	0.97	0	2.56	0.09	0.48	0.02	0.05	4.06	0.44	0.18	0.03	1.1	0	0		10.1	9.89	8.63	84.28	94.96	814.94	430.8	946.65	570.6	839.43	458.01	933.67	469.65
3.636	0	0.04	0.03	0.01	16.57	0.04	1.03	21.28	2.29	2.29	57.45	27.99	-0.02	93.67	70.13	77.23	2.16	0.79	4.96	31.93	0.15	0.72	0	2.29	0.05	0.46	0.01	0.03	4.34	0.45	0.16	0.02	1.07	0	0		15.41	8.53	9.31	86.87	95.27	812.81	430.42	943.82	569.13	837.23	459.29	931.89	470.04
3.67	0	0.05	0.03	0.01	17.76	0.03	0.93	22.14	1.65	1.93	55.72	35.17	-0.19	93.18	69.65	78.66	1.93	0.84	3.71	33.32	0.16	0.46	0	1.65	0.03	0.37	0.01	0.03	7.07	0.67	0.15	0.01	1.02	0	0		13.32	8.93	9.72	85.51	96.03	810.75	429.76	943.27	569.55	835.95	458.46	931.31	469.78
3.703	0	0.05	0.03	0.01	15.59	0.03	1.06	19.03	1.59	1.9	61.93	26.16	-0.73	96.92	70.75	73.37	1.9	0.44	3.1	35.48	0.17	0.27	0	1.59	0.03	0.37	0.01	0.04	7.05	0.69	0.15	0	0.99	0	0		21.58	4.75	9.16	89	97.52	809.35	428.77	942.86	570.58	833.74	460.3	930.83	469.44
3.737	0	0.05	0.03	0.01	18.16	0.03	1.14	22.06	1.5	2.01	55.89	32.6	-1.07	94.14	72.99	75.46	2.01	0.38	3.77	33.58	0.16	0.16	0	1.5	0.03	0.32	0.01	0.1	8.83	0.86	0.14	0	0.9	0	0		22.95	8.12	8.36	88.88	96.79	809.68	429.16	942.64	571	833.54	461.55	930.04	469.18
3.77	0	0.04	0.03	0.01	21.58	0.03	1.22	26.74	1.45	2.1	48.26	39.57	-1.89	93.1	75.7	78.9	2.1	0.34	3.59	30.4	0.15	0.15	0	1.45	0.03	0.3	0	0.12	9.16	0.87	0.13	0	0.83	0	0		19.55	8.99	8.47	88.08	96.66	809.81	429.92	943.15	571.31	834.01	462.1	930.41	469.25
3.803	0	0.03	0.02	0.01	25.19	0.03	1.3	31.74	1.34	2.15	43.26	46.26	-2.41	93.94	78.41	81.85	2.15	0.4	3.77	27.74	0.13	0.11	0	1.34	0.03	0.27	0	0.12	9.61	0.96	0.12	0	0.82	0	0		15.09	8.29	8.5	86.28	96.26	810.84	431.94	944.16	572.8	835.23	462.88	931.18	470.58
3.837	0	0.03	0.02	0.01	30.2	0.03	1.47	37.8	1.43	2.1	37.2	56.26	-2.99	94.31	81.85	84.51	2.1	0.44	4.27	29.26	0.12	0.14	0	1.43	0.04	0.21	0.01	0.14	11.96	1.25	0.11	0	0.83	0	0		17.85	7.96	8.76	87.25	97.09	810.21	430.82	945.69	574.38	835.51	462.85	932.29	470.55
3.87	0	0.04	0.03	0.01	28.48	0.03	1.69	35.15	1.39	2.2	39.85	55.22	-3.23	94.81	83.25	80.2	2.2	0.34	4.62	32.31	0.13	0.14	0	1.39	0.07	0.2	0.01	0.12	12.69	1.5	0.1	0	0.79	0	0		14.83	7.48	9.48	86.14	95.14	810.91	432.36	946.15	575.45	837.52	463	932.23	471.97
3.903	0	0.04	0.03	0.01	24.21	0.04	1.75	30.01	1.5	2.12	44.99	49.88	-2.23	96.81	82.1	75.79	2.12	0.29	6.18	28.52	0.13	0.12	0	1.5	0.11	0.16	0.01	0.19	11.17	1.5	0.1	0	0.82	0	0		20.58	4.94	8.94	88.47	96.06	812.11	433.87	945.63	576.7	837.04	464.13	932.54	474.52
3.937	0	0.04	0.03	0.01	20	0.04	1.86	23.99	1.68	2.64	52.02	45.43	-1.55	96.04	80.3	70.15	2.64	0.26	7.67	24.66	0.16	0.2	0	1.68	0.16	0.13	0.01	0.38	10.75	1.61	0.08	0	0.84	0	0		18.47	6.05	8.38	88.06	97.93	811.59	435.18	943.96	575.82	834.68	465.42	932.15	474.97
3.97	0	0.03	0.04	0.01	20.53	0.04	2.25	25.08	1.74	2.89	49.92	49	-1.96	97.67	83.45	68.59	2.89	0.27	8.74	24.84	0.19	0.3	0	1.74	0.19	0.12	0.01	0.29	9.39	1.42	0.07	0	0.83	0	0		17.25	3.32	9.33	87.81	94	811.58	434.72	944.59	575.9	837.34	465.17	930.93	473.9
4.003	0	0.03	0.04	0.01	17.65	0.04	2.04	21.31	1.9	2.72	57.38	40.99	-1.55	96.91	80.56	66.64	2.72	0.29	8.27	20.66	0.19	0.36	0	1.9	0.24	0.1	0.01	0.43	8.24	1.16	0.06	0	0.79	0	0		16.7	4.76	8.92	87.6	97.36	810.93	435.39	943.7	576.13	834.88	465.03	931.7	475.3
4.037	0	0.03	0.04	0.01	17.25	0.04	2.06	20.92	1.97	2.48	58.17	40.05	-1.99	98.21	80.81	66.03	2.48	0.33	7.44	19.26	0.19	0.39	0	1.97	0.31	0.08	0.01	0.31	7.51	0.91	0.05	0	0.67	0	0		17.53	1.97	9.82	87.82	94.49	811.05	434.55	945.99	577.97	837.94	464.9	931.92	474.72
4.07	0	0.03	0.03	0.01	19.61	0.04	2	24.42	2.13	2.31	51.16	41.73	-2.39	97.68	81.62	69.98	2.31	0.37	6.88	19.49	0.15	0.2	0	2.13	0.39	0.08	0.01	0.23	7.55	0.92	0.05	0	0.67	0	0		18.35	3.31	8.5	88.06	94.09	811.99	434.73	945.57	577.94	837.43	464.58	931.02	474.2
4.104	0	0.03	0.03	0.01	22.2	0.04	1.87	28.49	2.04	2.25	46.51	41.53	-2.79	98.38	82.08	74.32	2.25	0.56	6	22.11	0.1	0.1	0	2.04	0.34	0.09	0.01	0.14	7	0.95	0.05	0	0.66	0	0		17.46	1.47	9.13	87.87	94.46	813.6	433.91	949.45	579.12	840.44	464.16	934.4	473.9
4.137	0	0.03	0.03	0.01	24.14	0.04	1.44	31.54	1.8	2.13	43.46	38.33	-2.03	97.93	79.02	80.43	2.13	0.92	5.59	22.57	0.12	0.1	0	1.8	0.31	0.1	0.01	0.12	6.99	1.04	0.05	0	0.74	0	0		16.48	2.72	9.01	87.28	93.73	813.55	433.07	949.44	578.51	840.67	463	933.88	472.81
4.17	0	0.03	0.02	0.01	26.65	0.04	1.48	35.01	1.46	2.03	39.99	42.51	-2.24	98.1	80.82	81.92	2.03	1.26	5.47	28.36	0.12	0.09	0	1.46	0.22	0.11	0.01	0.09	7.65	1.15	0.05	0	0.79	0	0		14.62	2.28	8.46	86.21	93.96	814.23	432.94	950.31	578.6	840.92	462.55	934.4	472.07
4.204	0	0.04	0.02	0.01	28.87	0.04	1.33	39.18	1.44	1.96	35.82	48.86	-2.15	97.61	80.33	86.38	1.96	1.5	5.07	35.21	0.17	0.11	0	1.44	0.17	0.13	0.01	0.07	6.38	1.23	0.05	0	0.89	0	0		16.22	3.46	9.55	87.12	91.15	814.9	432.9	950.25	577.83	843.28	462.68	933.92	472.36
4.237	0	0.04	0.02	0.01	26.78	0.04	1.16	36.53	1.28	1.83	38.47	47.99	-1.16	97.05	77.39	86.22	1.83	1.77	5.38	39.04	0.22	0.11	0	1.28	0.15	0.14	0.01	0.06	6.11	1.35	0.05	0	0.94	0	0		17.11	4.54	10.68	87.48	92.85	815.85	433.36	951.32	577.03	844.41	464	936.74	473.78
4.27	0	0.06	0.02	0.01	27.66	0.04	1.28	38.41	1.19	1.83	36.59	45.79	-1.21	96.99	79.55	85.7	1.83	1.88	6.06	50.17	0.22	0.14	0	1.19	0.12	0.14	0.01	0.07	5.53	1.54	0.04	0	1.02	0	0		15.43	4.64	10.6	86.67	94.44	816.78	434.2	952.75	577.87	844.86	464.6	938.76	474.71
4.304	0	0.07	0.02	0.01	25.13	0.04	1.11	35.28	1.24	1.48	39.72	44.39	0	98.62	76.39	85.26	1.48	2.14	7.18	52.82	0.17	0.12	0	1.18	0.1	0.14	0.01	0.08	5.27	1.64	0.05	0.01	1.24	0	0		16.74	0.66	11.25	87.74	94.48	818.67	435.14	953.96	578.72	846.95	463.8	940.52	476.93
4.337	0	0.08	0.02	0.01	24.25	0.04	1.06	33.99	1.27	1.37	41.01	43.07	0	98.09	75.25	84.49	1.37	2.59	7.22	54.79	0.15	0.17	0	1.12	0.1	0.14	0.01	0.06	5.38	1.75	0.05	0.01	1.27	0	0		15.65	2.31	9.38	87.27	94.41	820.67	436.9	954.47	579.67	846.79	465.42	940.5	476.91
4.37	0	0.08	0.02	0.01	23.14	0.04	1.05	32.72	1.21	1.21	42.28	40.78	0	97.82	74.91	83.47	1.21	2.45	7.64	53.14	0.15	0.19	0	1.11	0.11	0.15	0.01	0.08	5.22	1.87	0.04	0.01	1.36	0	0		16.5	2.97	9.9	87.84	94.51	821.71	436.96	954.65	578.6	847.81	465.19	941.5	477.54
4.404	0	0.07	0.02	0.01	25.04	0.04	1.19	35.58	1	1	39.42	41.89	0	98.15	78.13	83.67	1	2.16	7.64	50.84	0.13	0.16	0	0.95	0.12	0.18	0	0.07	5.59	1.8	0.03	0.01	1.37	0	0		16.42	2.15	9.43	87.82	95.53	822.65	436.94	954.79	578	847.58	464.41	942.2	477.52
4.437	0	0.06	0.02	0.01	28.28	0.04	1.18	40.07	1.01	1.01	34.93	49.89	-0.01	96.33	79.4	87.02	1.01	2.11	6.46	46.83	0.15	0.28	0	0.9	0.11	0.17	0	0.05	6.26	1.81	0.03	0	1.35	0	0		14.29	5.67	10.63	86.5	97.8	820.89	436.75	953.76	576.75	846.26	464.31	943.02	478.54
4.471	0	0.04	0.02	0.01	32.13	0.04	1.39	45.82	0.81	0.81	29.18	53.21	-1.36	96.39	84.02	87.66	0.77	1.94	5.46	42.54	0.13	0.21	0	0.81	0.14	0.2	0	0.07	7.28	2.35	0.03	0	1.36	0	0		13.47	5.58	10.9	85.92	95.02	819.51	436.53	954.13	578.13	846.98	465.81	941.32	477.17
4.504	0	0.03	0.02	0.01	36.44	0.04	1.43	51.45	0.77	0.77	23.55	61.33	-2.15	98.33	85.94	90.67	0.77	2.02	4.76	36.79	0.14	0.2	0	0.72	0.15	0.22	0	0.08	8.4	2.77	0.03	0	1.31	0	0		16.92	1.62	10.64	87.74	91.92	820.13	437.3	952.96	578.66	847.76	466.01	938.95	477.56
4.537	0	0.03	0.02	0.01	37.47	0.04	1.46	52.97	0.84	0.84	22.03	61.62	-2.15	97.59	86.46	91.47	0.79	2.33	5.18	34.31	0.13	0.23	0	0.84	0.18	0.22	0	0.11	7.76	2.59	0.03	0	1.31	0	0		14.85	3.5	10.72	86.51	95.34	821.25	437.31	956.94	580.9	848.97	466.38	943.53	478.49
4.571	0	0.03	0.02	0.01	38.04	0.04	1.54	54.31	0.82	0.82	20.69	59.95	-2.38	98.31	87.72	90.81	0.82	2.61	4.92	36.09	0.13	0.21	0	0.62	0.2	0.3	0	0.17	7.54	3.01	0.03	0	1.42	0	0		16.66	1.67	11.17	87.72	91.42	823.42	438.32	957.88	582.12	852.57	466.12	942.99	479.62
4.604	0	0.04	0.02	0.01	34.16	0.04	1.49	50.1	0.94	0.94	24.9	54.48	-1.56	95.85	85.87	88.6	0.94	2.09	5.83	38.33	0.2	0.42	0	0.63	0.22	0.32	0	0.15	6.97	3.55	0.04	0	1.5	0	0		6.3	6.31	9.65	82.93	92.09	823.39	437.72	955.08	576.91	849.8	463.9	941.1	475.91
4.637	0	0.05	0.02	0.01	25.41	0.05	1.59	37.38	1.13	1.13	37.62	43.3	0	97.53	83.38	79.39	1.13	1.56	8.42	42.82	0.24	0.58	0	0.62	0.23	0.28	0.01	0.19	6.59	3.29	0.04	0	1.69	0	0		7.99	3.62	9.23	82.83	95.98	824.59	433.68	962.18	580.55	851.99	459.88	946.91	474.09
4.671	0	0.08	0.03	0.01	14.55	0.05	1.71	20.57	1.2	1.2	58.87	33.25	0	95.97	79.05	64.09	1.2	1.22	9.14	47.5	0.32	0.98	0	0.81	0.2	0.21	0.01	0.11	5.61	3.21	0.04	0	1.87	0	0		6.93	6.15	9.52	82.6	93.88	825.45	433.75	959.1	575.8	852.06	459.27	944.91	473.18
4.704	0	0.14	0.05	0.01	8.38	0.06	1.92	10.68	1.22	1.22	78.63	28.4	0	97.79	75.79	48.71	1.22	1.15	11.02	53.32	0.33	1.63	0	0.78	0.2	0.2	0.01	0.08	6.04	3.39	0.04	0	2.07	0	0		9.88	3.05	9.77	83.9	94.89	826.6	432	960.65	574.31	853.05	458.51	946.99	471.96
4.738	0	0.23	0.06	0.01	5.43	0.05	1.8	6.19	1.31	1.31	87.62	21.12	0	93.21	70.86	39.53	1.31	1.13	9.95	61.19	0.26	2.24	0	0.97	0.16	0.17	0.02	0.04	6.07	3.23	0.04	0	2.07	0	0		12.54	8.9	9.13	85.22	92.57	826.69	431.27	957.84	571.21	852.31	458.39	944.09	470.43
4.771	0	0.36	0.08	0.01	3.36	0.05	1.44	3.41	1.29	1.29	93.18	13.04	0	97.31	63.42	31.78	1.29	1.11	7.56	66.58	0.26	2.26	0	0.97	0.14	0.17	0.01	0.04	6.31	3.44	0.04	0	2	0	0		17.37	4.06	9.52	88.29	95.22	826.93	431.69	958.2	571.41	851.6	459.99	946.06	472
4.804	0	0.39	0.07	0.01	3.18	0.04	1.18	3.22	1.25	1.25	93.56	10.21	0	97.7	59.95	33.46	1.25	1.12	5.46	67.42	0.2	2.13	0	0.97	0.11	0.16	0.01	0.03	6.33	3.79	0.04	0	1.95	0	0		17.98	3.26	9.59	88.55	96.17	826.53	432.02	958.76	572.77	851.31	460.57	946.7	472.82
4.838	0	0.47	0.07	0.01	3.06	0.04	1	3.05	1.51	1.51	93.88	8.22	0	98.02	56.81	35.09	1.51	1.02	3.89	71.47	0.23	2.03	0	1.01	0.09	0.17	0.01	0.03	6.5	4.07	0.04	0	1.81	0	0		18.38	2.49	9.5	88.88	94.8	827.59	433.01	959	573.01	852.44	461.76	946.55	473.19
4.871	0	0.42	0.06	0.01	4.34	0.03	1.11	4.79	1.67	1.67	90.42	11.85	0	97.25	61.17	40.83	1.67	1.16	3.18	72.47	0.21	1.73	0	0.98	0.07	0.18	0.01	0.03	7.19	5.1	0.04	0	1.7	0	0		15.41	4.18	10.07	87.23	95.51	827.03	432.81	959.3	573.04	852.53	460.77	947.19	473.47
4.904	0	0.29	0.04	0.01	8	0.03	0.96	10.2	1.62	1.67	79.61	14.74	0	98.28	63.86	57.24	1.67	1.19	3.4	70.81	0.2	1.36	0	1	0.06	0.18	0	0.02	7.63	5.49	0.04	0	1.62	0	0		18.03	1.76	10.66	88.51	95.47	826.5	432.17	959.22	573.12	852.68	460.32	947.2	473.79
4.938	0	0.2	0.03	0.01	15.11	0.04	1.03	22.52	1.64	1.93	54.97	24.54	0	98.01	70.49	71.78	1.93	1.32	3.55	70.33	0.19	1.2	0	1.05	0.06	0.19	0	0.02	7.58	6.75	0.05	0	1.64	0	0		18.51	2.51	10.81	88.54	94.66	826.5	432.87	959.34	574.02	853.18	461.43	946.95	474.44
4.971	0	0.15	0.03	0.01	20.41	0.04	1.14	31.29	1.59	2	43.71	35.8	-0.47	97.61	74.92	78.35	2	1.11	4.03	67.54	0.17	1.12	0	1.14	0.07	0.19	0	0.02	7.72	6.73	0.04	0	1.59	0	0		21.38	3.45	11.18	88.99	96.47	825.56	433.13	959.15	574.8	852.16	462.7	947.72	475.93
5.004	0	0.14	0.03	0.01	21.52	0.04	1.34	34.03	1.66	2.17	40.97	35.49	-0.65	98	77.88	77.3	2.17	0.99	5.07	66.13	0.13	0.8	0	1.07	0.07	0.18	0	0.03	8.02	7.94	0.04	0	1.66	0	0		21.03	2.54	11.53	89.14	94.46	826.78	434.81	959.41	575.73	854.02	463.63	947.48	477.35
5.038	0	0.14	0.03	0.01	21.51	0.04	1.74	35.13	1.86	2.38	39.87	44.11	-1.24	96.16	82.33	72.97	2.38	0.87	5.58	65.5	0.1	0.6	0	0.88	0.08	0.18	0	0.04	8.06	9.11	0.04	0	1.86	0	0		16.09	5.9	10.82	87.18	97.23	824.97	435.44	958.21	575.34	850.79	464.77	947.26	476.89
5.071	0	0.15	0.03	0.01	17.82	0.04	2.08	28.65	1.82	2.48	46.35	44.05	-1.23	97.64	83.25	65.64	2.48	0.72	6.31	65.84	0.09	0.58	0	0.87	0.09	0.16	0	0.05	7.11	8.49	0.03	0	1.82	0	0		15.09	3.39	10.3	87.07	93.94	824.98	438.03	957.56	577.98	851.34	467.32	944.7	477.75
5.105	0	0.15	0.05	0.01	14	0.05	2.85	21.14	1.91	2.4	57.72	49	-0.52	97.89	85.94	54.82	2.4	0.56	8.93	63.19	0.09	0.31	0	0.91	0.12	0.12	0.01	0.09	6.89	7.07	0.03	0	1.91	0	0		18.77	2.82	10.94	88.37	93.53	825.13	438.16	958.77	580.07	852.72	467.72	945.52	479.33
5.138	0	0.16	0.06	0.01	10.71	0.05	3.52	15.56	1.75	2.16	68.87	48.58	-0.52	98.48	87.03	45.52	2.16	0.46	9.82	61.3	0.12	0.27	0	1.13	0.15	0.13	0.01	0.11	5.59	6.4	0.03	0	1.75	0	0		17.75	1.13	9.81	88.04	95.68	825.38	438.75	958.55	580.56	850.98	467.35	945.87	479.6
5.171	0	0.15	0.07	0.01	8.34	0.05	4.12	11.24	1.74	2.26	77.51	48.05	-0.45	98.26	87.27	37.27	2.26	0.42	10.37	56.88	0.14	0.26	0	1.22	0.21	0.13	0.02	0.16	5.09	5.45	0.03	0	1.74	0	0		18.07	1.83	10.11	88.32	94.19	826.2	439.56	957.99	579.79	851.97	468.08	945.39	480.11
5.205	0	0.14	0.08	0.01	7.69	0.05	4.57	9.78	1.5	2.46	80.44	47.3	-1.25	97.96	87.63	34.16	2.46	0.41	10.4	53.33	0.17	0.18	0	1.5	0.28	0.16	0.02	0.25	4.36	4.47	0.03	0	1.32	0	0		19.49	2.64	10.29	88.46	94.28	826.51	439.4	959.01	580.52	852.74	468.51	946.27	480.42
5.238	0	0.13	0.08	0.01	7.8	0.04	4.09	9.76	1.49	2.29	80.47	45.04	-1.75	98.04	86.28	35.86	2.29	0.47	8.46	50.54	0.17	0.19	0	1.49	0.3	0.15	0.02	0.24	4.57	4.02	0.03	0	1.32	0	0		18.57	2.44	10.44	88.46	92.68	828.3	440.01	960.31	580.84	855.1	468.52	946.98	480.69
5.271	0	0.1	0.07	0.01	9.07	0.04	3.55	11.46	1.36	2.41	77.08	43.67	-2.58	97.96	85.43	41.31	2.41	0.53	6.49	46.27	0.17	0.23	0	1.36	0.36	0.14	0.02	0.17	4.74	3.66	0.04	0	1.22	0	0		14.81	2.63	9.5	86.72	95.99	828.46	439.52	962.05	581.11	853.86	468.39	949.2	479.5
5.305	0	0.1	0.06	0.01	10.34	0.04	2.99	13.06	1.4	2.71	73.88	40.18	-2.23	96.67	83.35	47.32	2.71	0.58	6.56	47.32	0.18	0.26	0	1.4	0.44	0.15	0.02	0.13	5.04	3.26	0.05	0	1.26	0	0		12.37	5.17	10.29	85.12	93.86	829.77	439.32	963.31	580.61	856.76	467.42	949.86	479.28
5.338	0	0.09	0.05	0.01	12.16	0.04	2.51	15.78	1.31	2.72	68.45	38.05	-1.87	96.5	81.86	53.89	2.72	0.7	6.52	47.34	0.18	0.33	0	1.31	0.4	0.15	0.02	0.1	5.41	3.35	0.06	0	1.26	0	0		10.89	5.42	10.39	84.28	95.13	830.18	438.91	964.57	580.87	857.18	466.51	951.44	479.33
5.371	0	0.09	0.04	0.01	14.7	0.04	1.99	19.72	1.35	2.9	60.56	33.37	-1.45	96.42	79.67	62.66	2.9	0.8	6.47	48.22	0.2	0.32	0	1.35	0.35	0.16	0.02	0.09	5.06	3.18	0.06	0	1.3	0	0		13.1	5.53	11.29	85.8	93.73	829.84	439.23	961.85	578.91	857.04	465.77	949.61	480.51
5.405	0	0.08	0.03	0.01	17.81	0.04	1.78	24.13	1.42	2.92	51.74	32.84	-1.07	96.84	79.84	69.49	2.92	0.99	6.9	49.19	0.16	0.22	0	1.19	0.27	0.15	0.01	0.06	4.59	2.19	0.07	0	1.42	0	0		13.51	4.89	10.22	85.47	95.76	831.1	439.85	967.87	584.98	858.84	468.7	953.82	480.9
5.438	0	0.07	0.03	0.01	21.1	0.04	1.58	29.46	1.47	2.59	45.54	33.29	-1.16	93.5	80.14	75.71	2.59	1.11	6.19	50.19	0.15	0.11	0	1.09	0.21	0.15	0.01	0.04	4.54	2.08	0.07	0	1.47	0	0		11.5	8.67	10.15	84.52	93.97	830.59	440.52	964.34	582.66	857.73	467.56	950.73	481.07
5.472	0	0.07	0.03	0.01	21.08	0.04	1.41	29.46	1.54	2.45	45.54	30.6	-1.36	96.87	78.97	77.32	2.45	1.03	4.63	51.87	0.12	0.06	0	0.9	0.15	0.14	0.01	0.02	4.17	1.72	0.09	0	1.54	0	0		17.79	4.85	12.23	88.06	92.32	830.85	440.73	965.17	582.51	860.31	470.5	951.85	482.45
5.505	0	0.07	0.03	0.01	21.65	0.04	1.41	30.26	1.55	2.32	44.74	31.59	-1.39	95.17	79.45	78.02	2.32	0.96	4.57	50.27	0.13	0.06	0	0.85	0.13	0.15	0.01	0.03	4.26	1.53	0.1	0	1.55	0	0		11.99	7.09	11.32	85.19	91.46	830.98	441.16	963.11	581.46	859.26	467.41	949.56	481.92
5.538	0	0.07	0.03	0.01	22.02	0.04	1.68	30.57	1.47	2.41	44.43	37.22	-2.45	96.65	82.43	75.55	2.41	0.89	4.08	50.05	0.14	0.06	0	0.84	0.12	0.17	0.01	0.04	4.4	1.45	0.1	0	1.47	0	0		14.49	5.19	10.9	86.21	95.38	829.72	440.31	965.24	583.58	857.53	469.19	952.09	481.7
5.572	0	0.06	0.03	0.01	24.8	0.03	1.81	34.12	1.39	2.28	40.88	43.92	-3.17	94.95	84.84	77.11	2.28	0.94	3.72	48.7	0.13	0.05	0	0.83	0.1	0.2	0.01	0.04	5.45	1.31	0.14	0	1.39	0	0		16.07	7.33	12.68	86.5	93.97	826.74	440.26	963.1	583.62	857	470.01	950.07	482.99
5.605	0	0.06	0.03	0.01	27.48	0.04	1.93	37.88	1.37	2.28	37.12	48.59	-3.25	95.17	86.84	78.93	2.28	1.05	4.62	50.54	0.15	0.04	0	0.83	0.1	0.21	0.01	0.05	5.79	1.3	0.14	0	1.37	0	0		16.32	7.1	11.97	86.7	93.29	824.42	440.88	960.59	585.14	854.34	470.1	946.7	483.2
5.638	0	0.06	0.02	0.01	31.5	0.04	1.98	42.83	1.25	2.18	32.17	54.6	-3.41	95.85	88.46	81.97	2.18	1.3	5.21	48.16	0.17	0.03	0	0.76	0.1	0.24	0.01	0.05	7.16	1.34	0.14	0	1.25	0	0		18.4	6.3	12	87.25	93.02	822.39	440.35	958.9	585.62	852.6	469.78	944.66	483.14
5.672	0	0.05	0.02	0.01	35.2	0.04	1.86	46.25	1.17	1.87	28.75	61.38	-2.96	96.13	88.55	84.86	1.87	1.42	5.92	44.05	0.17	0.03	0	0.56	0.1	0.26	0.01	0.07	10.55	1.56	0.14	0	1.17	0	0		16.88	5.94	12.28	86.94	92.29	821.09	440.3	957.37	584.98	851.69	469.35	943	482.77
5.705	0	0.05	0.02	0.01	35.79	0.04	1.75	46.63	1.12	1.86	28.37	60.18	-2.61	96.41	87.5	85.98	1.86	1.78	6.3	44.79	0.23	0.04	0	0.54	0.1	0.26	0.01	0.08	10.97	1.49	0.13	0	1.12	0	0		14.4	5.55	11.41	86.06	93.08	820.22	440.57	955.97	584.65	849.56	468.97	941.71	482.11
5.739	0	0.05	0.02	0.01	38.72	0.04	1.59	49.82	1.1	1.76	25.18	65	-2.84	95.11	86.8	88.89	1.76	2.53	5.29	41.53	0.22	0.03	0	0.42	0.1	0.3	0.01	0.07	12.15	1.61	0.12	0	1.1	0	0		15.9	7.16	11.32	86.46	92.44	817.95	439.46	954.54	584.61	847.88	469.14	939.57	480.89
5.772	0	0.05	0.02	0.01	37.24	0.04	1.43	47.67	1.13	1.74	27.33	64.2	-2.44	96.7	84.46	88.6	1.74	3.29	4.9	40.29	0.26	0.03	0	0.39	0.1	0.29	0.01	0.08	12	1.41	0.1	0	1.13	0	0		14.99	5.12	11.21	86.3	92.43	816.85	438.78	953.81	584.39	846.83	468.12	938.49	479.99
5.805	0	0.05	0.02	0.01	34.91	0.03	1.2	44.5	1.15	1.86	30.5	64.65	-2.09	90.47	80.73	88.86	1.86	3.64	4.02	37.35	0.38	0.04	0	0.39	0.09	0.29	0.01	0.09	11.98	1.48	0.11	0	1.15	0	0		5.07	10.75	10.66	81.64	91.16	815.51	437.03	950.58	579.34	844.86	464.27	935.26	475.97
5.839	0	0.04	0.02	0.01	30.74	0.03	1.01	38.94	1.15	1.76	36.06	61.2	-1.29	92.5	76.66	87.56	1.76	3.74	3.65	30.07	0.44	0.04	0	0.33	0.09	0.27	0.02	0.13	11.44	1.23	0.09	0	1.15	0	0		7.16	9.44	11.08	81.6	95.59	814.53	434.44	956.47	583.92	845.72	463.72	940.55	475.73
5.872	0	0.04	0.02	0.01	25.76	0.04	0.92	31.63	1.19	1.91	43.37	56.46	-0.15	95.2	73.19	84.35	1.91	2.73	4.51	30.8	0.5	0.06	0	0.29	0.09	0.28	0.02	0.14	12.21	1.22	0.09	0.01	1.19	0	0		7.47	7.07	10.79	82.5	89.84	817.58	435.68	953.91	579.72	848.02	464.21	937.27	474.41
5.905	0	0.04	0.03	0.01	19.7	0.04	0.84	23.53	1.29	1.85	52.94	45.01	0	96.08	69.04	79.28	1.85	2.21	5.8	27.67	0.5	0.1	0	0.3	0.09	0.25	0.02	0.18	11.56	1.19	0.09	0	1.29	0	0		10.97	6.01	9.76	83.59	94.72	818.26	432.96	959.05	582.01	847.98	464.05	942.3	472.73
5.939	0	0.06	0.03	0.01	14.8	0.04	0.79	16.5	1.33	2.01	67	34.18	0	96.86	64.68	73.27	2.01	1.94	8.26	30.27	0.42	0.1	0	0.33	0.11	0.28	0.02	0.2	11.91	1.2	0.09	0	1.33	0	0		17	4.85	10.8	86.71	93.48	820.06	432.75	960	582.15	850.74	463.57	943.57	474.49
5.972	0	0.06	0.03	0.01	12.99	0.05	0.78	14.33	1.38	1.81	71.34	29.2	0	97	63.34	70.71	1.81	1.71	10.05	32.07	0.38	0.14	0	0.35	0.14	0.3	0.02	0.18	11.61	1.33	0.1	0	1.38	0	0		15.49	4.62	9.46	86.27	93.02	820.52	432.81	959.11	581.28	849.68	463.06	942.16	473.09
6.005	0	0.08	0.03	0.01	11.03	0.04	0.74	11.66	1.39	1.96	76.67	24.53	0	97.91	61.04	67.48	1.96	1.45	8.23	37.53	0.37	0.16	0	0.36	0.14	0.34	0.02	0.18	11.86	1.44	0.1	0	1.39	0	0		15.26	2.76	10.1	86.77	94.07	821.43	433.95	956.98	578.29	849.12	462.94	942.48	474.51
6.039	0	0.1	0.03	0.01	12.54	0.04	0.72	13.36	1.47	1.62	73.28	31.44	0	96.44	62.17	70.12	1.62	1.38	7.16	43.45	0.32	0.11	0	0.34	0.13	0.34	0.02	0.13	13.52	1.47	0.09	0	1.47	0	0		17.9	5.5	11.62	87.54	94.03	822.92	433.46	960.12	579.43	852.73	463.04	945.85	476.11
6.072	0	0.1	0.03	0.01	12.96	0.04	0.52	14	1.49	1.51	72	42.41	0	97.64	57.29	75.86	1.51	1.62	5.54	43.15	0.31	0.12	0	0.4	0.15	0.32	0.02	0.09	13.66	1.65	0.09	0	1.49	0	0		13.36	3.39	11.6	86.18	90.02	826.62	435.7	959.6	576.85	855.92	463.16	945.02	475.99
6.106	0	0.12	0.02	0.02	12.08	0.04	0.37	13.13	1.18	1.18	73.74	49.04	0	97.86	51.48	79.26	1.18	1.97	4.78	46.82	0.27	0.16	0	0.4	0.17	0.29	0.01	0.07	13.6	1.94	0.09	0	1.63	0	0		16.87	2.88	10.89	87.45	97.4	829.05	435.47	965.56	580.04	856.49	464.63	952.97	477.92
6.139	0	0.09	0.02	0.02	12.82	0.04	0.32	14.47	1.16	1.16	71.06	54.61	0	97.47	50.08	82.65	1.16	2.42	4.63	41.46	0.29	0.18	0	0.42	0.17	0.28	0.01	0.08	12.99	2.21	0.09	0	1.72	0	0		18.82	3.74	11.65	88.33	92.2	831.3	436.26	966.7	580.47	860.92	465.78	952.28	478.18
6.172	0	0.1	0.02	0.02	13.36	0.04	0.3	15.33	1.14	1.14	69.34	57.65	0	97.89	49.6	84.77	1.14	2.57	4.31	43.65	0.24	0.23	0	0.4	0.14	0.26	0.01	0.07	12.4	2.04	0.09	0	1.77	0	0		17.52	2.82	11.31	87.55	93.39	832.48	436.32	969.24	582.15	862.04	465.42	954.52	478.42
6.206	0	0.08	0.02	0.01	12.75	0.04	0.32	15.22	1.24	1.24	69.56	52.98	0	98.28	50.18	84.11	1.24	2.15	4.42	41.16	0.25	0.2	0	0.42	0.12	0.22	0.01	0.05	10.7	2.34	0.09	0	1.88	0	0		14.19	1.77	13.1	86.33	89.51	835.04	438.46	968.86	580.25	866.13	465.44	954.42	480.16
6.239	0	0.08	0.02	0.02	10.23	0.04	0.28	11.77	1.14	1.14	76.46	46.1	0	97.74	46.56	80.92	1.14	1.81	4.08	36.99	0.24	0.13	0	0.41	0.09	0.2	0.01	0.04	10.46	2.37	0.09	0	1.9	0	0		16.87	3.16	11.98	87.53	92.11	838.45	440.15	972.61	582.92	867.83	467.91	958.82	482.26
6.272	0	0.08	0.03	0.02	8.01	0.04	0.28	8.82	1.21	1.21	82.37	35.05	0	97.93	44.41	75.35	1.21	1.64	4.39	32.62	0.25	0.15	0	0.47	0.09	0.17	0.01	0.03	10.31	2.54	0.1	0	1.96	0	0		10.03	2.73	12.41	84.42	91.88	838.71	441.11	971.09	581.16	867.79	465.7	958.08	482.73
6.306	0	0.09	0.03	0.02	5.29	0.04	0.3	5.36	1.06	1.06	89.29	19.07	0	97.3	42.17	65.1	1.06	1.19	5.16	32.31	0.31	0.14	0	0.51	0.1	0.15	0.01	0.03	10.24	2.61	0.09	0	2.1	0	0		13.37	4.07	12.79	85.28	94.5	839.46	441.41	975.95	585.44	869.74	468.6	962.87	484.65
6.339	0	0.14	0.05	0.02	3.61	0.04	0.43	3.3	1.16	1.16	92.79	6.89	0	98.03	44.7	50.97	1.16	0.88	5.67	39.07	0.33	0.16	0	0.49	0.1	0.14	0.01	0.04	9.96	2.36	0.08	0.01	2.04	0	0		13.46	2.45	13.4	85.57	89.27	842.13	442.99	977.41	586.86	874.37	469.36	962.19	485.34
6.372	0	0.19	0.06	0.02	2.54	0.04	0.56	2.12	1.13	1.13	94.93	4.87	0	97.47	46.06	38.76	1.13	0.69	6.37	43.46	0.37	0.21	0	0.49	0.08	0.14	0.01	0.03	10.28	2.47	0.07	0	2.02	0	0		12.08	3.74	13.6	84.84	90.63	843.99	443.34	978.7	586.42	875.73	468.28	964.52	486.46
6.406	0	0.22	0.08	0.02	1.89	0.04	0.62	1.44	0.93	0.93	96.21	4.6	0	97.98	45.22	30.6	0.93	0.74	6.82	43.43	0.31	0.15	0	0.55	0.09	0.12	0.01	0.05	10.38	2.1	0.06	0.01	1.94	0	0		10.3	2.6	13.17	83.51	93.54	845.09	443.04	982.53	589.27	876.79	467.24	968.21	487.01
6.439	0	0.23	0.09	0.02	1.35	0.04	0.57	0.94	0.93	0.93	97.3	3.27	0	98.5	41.01	24.77	0.93	0.62	6.71	39.44	0.29	0.16	0	0.5	0.09	0.13	0.01	0.07	10.18	1.8	0.07	0.01	1.98	0	0		9.29	1.08	13.23	82.83	95.88	846.81	442.25	986.48	590.53	878.76	466.3	972.37	487.03
6.473	0	0.21	0.1	0.02	1.19	0.05	0.59	0.78	1.07	1.07	97.61	3.09	0	98.76	40.09	21.47	1.07	0.61	7.62	35.09	0.13	0.05	0	0.47	0.08	0.09	0.01	0.16	10.38	1.44	0.06	0.05	1.8	0	0		8.39	-0.12	13.74	82.49	95.54	850.88	443.62	990.62	592.06	883.54	466.41	976.37	488.99
6.506	0	0.18	0.12	0.02	1	0.04	0.65	0.62	0.99	0.99	98	3.16	0	98.52	40.68	15.83	0.99	0.57	6.27	29.09	0.11	0.05	0	0.41	0.07	0.07	0.01	0.14	10.05	1.17	0.06	0.05	1.86	0	0		10.33	-1.02	12.94	83.33	95.83	856.38	444.47	997.02	594.2	888.71	468.04	981.96	490.13
6.539	0	0.14	0.12	0.02	1.05	0.04	0.72	0.67	1.04	1.04	97.9	3.64	0	96.94	42.95	15.34	1.04	0.5	5.06	22.96	0.1	0.04	0	0.38	0.06	0.07	0.02	0.13	9.62	1.19	0.06	0.03	1.81	0	0		9.56	-4.72	12.85	83.42	92.63	864.54	447.9	1002.09	594.24	896.47	470.86	986.7	491.82
6.573	0	0.09	0.11	0.01	1.22	0.04	0.77	0.81	1.31	1.31	97.56	4.16	0	95.83	45.33	17.6	1.31	0.54	4.09	14.32	0.08	0.02	0	0.29	0.06	0.06	0.02	0.11	8.97	1.05	0.05	0.04	1.73	0	0		10.86	-6.32	13.89	83.88	93.04	868.83	449.23	1007.72	594.8	902.88	469.79	991.38	498.48
6.606	0	0.08	0.11	0.02	1.17	0.04	0.69	0.76	1.3	1.3	97.65	3.63	0	94.63	43.29	18.12	1.3	0.63	3.36	7.57	0.08	0.01	0	0.25	0.06	0.05	0.02	0.13	9.23	1.08	0.05	0.02	1.69	0	0		11.07	-7.66	13.95	83.2	95.79	869.5	449.16	1011.35	598.2	903.86	470.52	995.42	498.68
6.639	0	0.07	0.1	0.02	1.24	0.03	0.58	0.79	1.47	1.47	97.53	3.11	0	90.15	40.74	21.54	1.47	0.72	2.6	4.87	0.09	0.01	0	0.21	0.06	0.05	0.02	0.14	9.79	1.13	0.04	0.01	1.61	0	0		7.64	-10.93	11.04	82.01	92.32	872.44	449.24	1012.13	595.63	904.69	470.9	993.67	495.52
6.673	0	0.07	0.1	0.02	1.14	0.03	0.47	0.7	1.52	1.52	97.73	2.35	0	94.78	36.29	22.72	1.52	0.8	2.61	3.22	0.07	0	0	0.19	0.07	0.04	0.02	0.16	10.67	1.11	0.04	0.01	1.54	0	0		8.1	-7.5	13.7	82.25	90.91	874.34	450.95	1014.24	597.83	909.4	471.89	996.33	498.5
6.706	0	0.06	0.09	0.02	1.41	0.03	0.44	0.91	1.4	1.4	97.17	2.49	0	93.49	36.84	28.01	1.4	1.42	2.29	2.01	0.06	0	0	0.19	0.09	0.03	0.02	0.22	10.87	1.13	0.04	0	1.51	0	0		11.31	-8.68	12.22	83.66	89.35	876.35	451.56	1015.74	598.33	910.71	473.28	996.21	499.23
6.74	0	0.07	0.08	0.02	1.52	0.03	0.35	0.93	1.46	1.48	96.96	2.18	0	89.15	33.11	31.88	1.48	2.02	2.35	1.54	0.05	0	0	0.16	0.12	0.03	0.02	0.19	12.91	1.06	0.03	0.01	1.46	0	0		8.61	-11.47	13.3	82.02	91.43	875.65	452.27	1015.45	598.72	910.24	473	997.63	499.88
6.773	0	0.07	0.07	0.02	1.85	0.03	0.27	1.16	1.39	1.43	96.31	3.62	0	94.1	30.41	38.92	1.43	3	2.42	1.41	0.05	0	0	0.12	0.17	0.03	0.01	0.19	13.56	1.05	0.03	0.01	1.39	0	0		7.42	-8.15	12.83	81.81	93.38	875.07	451.77	1016	599.12	909.08	472.59	998.35	500
6.806	0	0.07	0.07	0.02	1.78	0.03	0.23	1.09	1.38	1.42	96.44	4.04	0	91.53	26.63	39.77	1.42	4.21	2.54	1.33	0.06	0	0	0.12	0.27	0.03	0.01	0.23	14.16	1.12	0.03	0.01	1.38	0	0		8.83	-10.1	13.3	82.11	93.49	876.49	452.01	1017.07	598.81	910.79	472.43	999.8	501
6.84	0	0.09	0.07	0.03	1.58	0.03	0.19	0.89	1.33	1.33	96.84	4.12	0	93.01	21.61	38.32	1.33	5.76	2.78	1.34	0.08	0	0	0.12	0.39	0.02	0.01	0.27	15.85	1.32	0.03	0.01	1.33	0	0		8.41	-9.06	12.29	82.15	94.18	876.93	452.37	1016.69	598.48	909.59	473.25	999.78	500.36
6.873	0	0.09	0.06	0.03	2	0.03	0.17	1.17	1.26	1.33	96.01	6.74	0	92.82	21.03	44.13	1.33	6.98	3.12	1.41	0.09	0.01	0	0.13	0.5	0.02	0.01	0.44	16.51	1.34	0.03	0	1.26	0	0		8.48	-9.2	13.06	82.1	93.18	877.6	452.86	1017.26	598.38	911.45	472.92	999.98	501.99
6.906	0	0.09	0.06	0.03	1.96	0.03	0.17	1.13	1.23	1.32	96.07	6.02	0	88.64	20.52	42.77	1.32	8.14	2.9	1.21	0.08	0.01	0	0.15	0.75	0.02	0.01	0.62	16.36	1.27	0.03	0.01	1.23	0	0		8.97	-11.73	11.33	81.86	93.75	879.21	452.13	1018.13	597.44	910.82	473.35	1000.92	499.23
6.94	0	0.1	0.06	0.03	1.72	0.03	0.14	0.96	1.05	1.35	96.56	5.96	0	77.49	16.52	42.49	1.35	8.12	2.54	0.95	0.08	0.02	0	0.18	0.9	0.02	0.01	0.72	16.51	1.52	0.02	0	1.05	0	0		7.9	-15.82	10.41	81	91.12	880.23	451.43	1019.31	597.34	912.17	473.34	1000.27	496.57
6.973	0	0.1	0.07	0.03	1.33	0.03	0.14	0.71	1.17	1.33	97.33	4.36	0	78.61	15.08	38.49	1.33	6.25	2.45	1.09	0.08	0.01	0	0.2	1.09	0.02	0.01	1.17	16.42	1.52	0.02	0.01	1.04	0	0		13.72	-15.49	10.33	83.24	89.71	879.83	451.23	1018.61	598.13	912.1	474.38	998.91	497.02
7.006	0	0.1	0.07	0.03	1.22	0.03	0.15	0.65	1.15	1.3	97.56	3.82	0	82.3	15.48	36.92	1.3	5	2.42	1.05	0.07	0.01	0	0.21	1.15	0.03	0.02	0.92	16.27	1.77	0.02	0.01	0.99	0	0		14.69	-14.32	9.63	84.05	90.75	878.12	450.48	1016.4	596.96	909.11	474.07	997.12	496.21
7.04	0	0.1	0.08	0.03	1.33	0.03	0.17	0.68	0.97	1.38	97.35	4.5	0	86.08	18.03	36.36	1.38	3.94	2.63	1.02	0.08	0.02	0	0.22	0.97	0.03	0.02	0.64	18.95	2.16	0.02	0.01	0.87	0	0		9.54	-12.89	8.45	82.12	90.84	877.86	450.7	1015.23	595.43	907.32	474	995.82	494.49
7.073	0	0.09	0.07	0.03	1.59	0.03	0.16	0.84	0.79	1.4	96.83	6.63	0	87.35	18.59	40.69	1.4	3.94	2.35	0.87	0.08	0.01	0	0.21	0.69	0.04	0.02	0.37	19.73	2.13	0.02	0.01	0.79	0	0		11.16	-12.34	7.54	82.5	94.02	876.01	449.98	1014.74	596.55	903.89	474.66	995.96	493.72
7.107	0	0.08	0.06	0.04	2.17	0.03	0.16	1.19	0.73	1.19	95.65	12.47	0	88.82	21.24	46.94	1.19	3.46	1.78	0.8	0.07	0.01	0	0.22	0.48	0.05	0.02	0.08	22.15	2.32	0.03	0.01	0.73	0	0		12.63	-11.64	7.58	83.48	92.79	873.28	449.42	1013.04	597.55	902.27	474.55	993.08	493.65
7.14	0	0.07	0.05	0.03	2.58	0.03	0.17	1.46	0.66	1.12	94.84	15.97	0	92.98	23.5	50.28	1.12	3.01	1.63	0.72	0.06	0.01	0	0.22	0.31	0.06	0.02	0.07	22.39	2.04	0.03	0.01	0.66	0	0		13.17	-9.08	8.28	84.12	92.84	870.45	449.72	1011.12	599.27	900.39	475.04	991.2	494.38
7.173	0	0.07	0.05	0.03	3.06	0.03	0.19	1.78	0.65	1.05	93.89	19.68	0	89.42	26.81	52.68	1.05	2.29	1.42	0.75	0.06	0	0	0.19	0.22	0.07	0.02	0.04	23.16	1.93	0.03	0	0.65	0	0		15.63	-11.33	7.82	84.63	93.87	869.46	449.25	1011.86	600.76	899.52	475.24	991.26	495.11
7.207	0	0.05	0.04	0.03	4.58	0.03	0.25	3.06	0.58	1.13	90.83	25.23	0	92.34	35.36	57.92	1.13	1.85	1.35	0.91	0.06	0	0	0.19	0.15	0.09	0.02	0.04	21.89	1.95	0.03	0.01	0.58	0	0		14.88	-9.55	8.08	84.74	92.21	867.62	450.51	1009.49	602.09	898.2	476.82	988.6	495.06
7.24	0	0.05	0.04	0.03	5.81	0.03	0.3	4.03	0.54	1.1	88.37	31.1	0	92.33	40.02	60.33	1.1	1.6	1.25	1	0.07	0	0	0.16	0.09	0.11	0.02	0.03	23.11	1.94	0.03	0.01	0.54	0	0		8.76	-9.56	6.46	82.08	93.91	867.43	450.76	1007.69	599.2	895.12	476.55	987.56	493.09
7.273	0	0.04	0.04	0.02	6.81	0.03	0.3	5.11	0.54	1.04	86.39	35.71	0	82.38	41.73	64.57	1.04	1.73	1.33	0.97	0.11	0.01	0	0.16	0.07	0.14	0.02	0.03	21.44	1.85	0.03	0	0.54	0	0		11.5	-14.29	7.65	82.39	91.56	866.75	450.47	1008.43	601.09	897.22	476.15	987.04	493.94
7.307	0	0.04	0.03	0.03	7.66	0.03	0.24	5.79	0.48	0.99	84.67	48.5	0	93.78	39.22	70.21	0.99	1.85	1.27	0.96	0.11	0.01	0	0.15	0.06	0.24	0.02	0.02	22.38	1.8	0.03	0.01	0.48	0	0		9.03	-8.43	6.61	82.63	91.88	865.59	451.68	1005.23	600.19	893.91	477.84	984.53	493
7.34	0	0.04	0.03	0.03	7.51	0.03	0.25	5.71	0.5	1	84.99	47.21	0	89.07	39.42	69.75	1	1.61	1.33	1.07	0.13	0.01	0	0.13	0.05	0.26	0.02	0.02	22.19	1.91	0.03	0.02	0.5	0	0		10.68	-11.51	6.49	82.57	93.48	863.01	451.7	1005.54	603.05	892.06	478.2	984.05	494.82
7.373	0	0.04	0.04	0.02	5.05	0.03	0.29	3.64	0.51	1.06	89.91	24.33	0	97.24	39.17	59.17	1.06	1.12	1.73	1.34	0.18	0.02	0	0.1	0.05	0.33	0.04	0.02	20.05	1.88	0.04	0.01	0.51	0	0		8.46	-4.19	7.16	82.24	96.35	860.7	452.77	1004.11	605.05	889.37	479.23	984.27	495.9
7.407	0	0.05	0.06	0.02	2.93	0.03	0.35	1.96	0.52	1.11	94.14	7.7	0	96.4	38.18	45.28	1.11	0.81	2.12	1.55	0.22	0.03	0	0.08	0.06	0.47	0.06	0.03	17.15	1.82	0.04	0.01	0.52	0	0		10.81	-5.56	6.14	83.17	96.88	857.19	453.53	1001.59	607.02	885.31	480.99	980.82	497.15
7.44	0	0.06	0.08	0.02	2.05	0.03	0.44	1.35	0.58	1.09	95.9	3.9	0	95.82	39.21	35.3	1.09	0.63	2.84	1.72	0.29	0.04	0	0.1	0.07	0.48	0.09	0.05	14.26	1.8	0.04	0.01	0.58	0	0		7.55	-6.34	5.95	82.08	92.89	856.42	455.07	998.99	606.71	885.2	482.12	977	496.32
7.474	0	0.06	0.09	0.02	1.93	0.03	0.58	1.3	0.56	1.12	96.14	5.04	0	96.38	43.57	29.86	1.12	0.5	3.67	1.97	0.35	0.07	0	0.06	0.06	0.6	0.1	0.13	13.23	2.1	0.03	0.02	0.56	0	0		6.94	-5.59	7.19	81.91	92.74	855.96	456.36	997.55	606.76	885.34	482.3	976.71	498.15
7.507	0	0.06	0.1	0.02	1.52	0.03	0.62	0.99	0.57	1.08	96.95	4.47	0	95.64	42.84	24	1.08	0.4	4.02	2.45	0.36	0.08	0	0.06	0.06	0.6	0.12	0.14	12.4	2.2	0.03	0.01	0.57	0	0		5.69	-6.56	6.83	81.36	95.65	854.75	455.76	995.76	605.03	882.19	481.64	976.59	497.07
7.54	0	0.06	0.11	0.02	1.5	0.03	0.66	0.99	0.57	1.16	97.01	4.47	0	95.22	43.59	23.13	1.16	0.37	3.8	2.89	0.33	0.06	0	0.07	0.06	0.53	0.13	0.11	11.65	2.36	0.03	0.01	0.57	0	0		11.79	-7.05	10.07	83.7	95.09	854.12	456.3	993.56	605.11	883.66	481.3	976.96	499.69
7.574	0	0.06	0.11	0.02	1.43	0.03	0.72	0.98	0.64	1.07	97.14	4.66	0	96.88	45.15	20.94	1.07	0.37	3.21	3.41	0.27	0.04	0	0.06	0.06	0.43	0.14	0.1	10.63	2.66	0.03	0.01	0.64	0	0		7.31	-4.83	10.39	81.96	93.97	855.84	456.38	994.07	602.69	885.64	479.77	977.46	499.75
7.607	0	0.07	0.12	0.02	1.45	0.03	0.86	1.01	0.66	1.21	97.1	5.71	0	97.68	48.04	18.49	1.21	0.35	3.23	4.55	0.23	0.06	0	0.07	0.07	0.46	0.13	0.09	10.4	3.06	0.03	0.01	0.66	0	0		7.35	-3.29	10.27	82.68	93.21	858.12	456.38	992.06	598.33	885.92	479.42	977.25	498.06
7.64	0	0.06	0.11	0.01	1.55	0.03	0.87	1.15	0.7	1.44	96.9	5.3	0	98.14	48.85	20.58	1.44	0.38	3.22	5.21	0.19	0.06	0	0.07	0.07	0.44	0.1	0.07	8.62	3.24	0.03	0.01	0.7	0	0		5.57	-2.18	9.18	82.05	94.12	858.69	455.78	993.42	598.51	885.57	479.49	978.14	496.48
7.674	0	0.05	0.1	0.01	2.1	0.03	0.9	1.78	0.79	1.58	95.79	6.26	0	97.88	51.95	27.08	1.58	0.59	3.22	5.89	0.15	0.05	0	0.08	0.06	0.39	0.06	0.08	7.7	4.11	0.03	0	0.79	0	0		8.19	2.83	12.58	82.85	94.07	861.09	457.17	995.53	600.07	890.73	479.67	982.47	500.47
7.707	0	0.05	0.08	0.01	2.79	0.03	0.98	2.57	0.83	1.59	94.42	8.19	0	98.51	55.68	32.1	1.59	0.65	3.69	7.27	0.16	0.05	0	0.09	0.05	0.38	0.04	0.08	7.57	4.35	0.03	0.02	0.83	0	0		7.47	-1.05	11.5	83.18	93.04	861.36	457.73	994.03	598.28	889.62	479.95	980.49	499.98
7.741	0	0.05	0.08	0.01	2.95	0.03	0.91	2.9	0.98	1.66	94.09	7.12	0	98.52	55.11	35.14	1.66	0.8	4.11	8.74	0.18	0.04	0	0.1	0.05	0.38	0.03	0.11	6.26	4.72	0.03	0.02	0.98	0	0		4.25	-0.99	9.19	81.81	95.18	861.57	456.16	997.41	599.63	888.62	479.63	982.11	497.48
7.774	0	0.04	0.06	0.01	3.56	0.03	0.73	3.7	1.03	1.77	92.6	6.12	0	98.13	53.01	42.65	1.77	1.07	3.61	8.15	0.19	0.05	0	0.11	0.04	0.32	0.02	0.1	6.34	5.04	0.03	0.01	1.03	0	0		3.26	-2.2	11.16	81.04	93.07	861.43	455.91	997.95	600.39	891.24	478.66	982.41	497.37
7.807	0	0.05	0.06	0.01	3.17	0.03	0.57	3.13	1.07	1.76	93.67	4.28	0	97.36	47.83	43.69	1.76	1.3	3.71	8.97	0.29	0.08	0	0.11	0.04	0.29	0.02	0.11	6.82	4.83	0.03	0	1.07	0	0		6.44	-3.96	11.58	81.74	92.51	862.04	455.28	999.41	601.14	892.86	478.42	983.33	497.72
7.841	0	0.05	0.06	0.01	3.26	0.03	0.49	3.35	1.15	1.98	93.3	3.84	0	97.48	45.54	47.49	1.98	1.27	3.22	10.34	0.33	0.14	0	0.15	0.04	0.22	0.02	0.1	5.76	5.02	0.03	0.01	1.15	0	0		8.76	-3.72	11.75	82.79	93.84	861.79	455.61	998.32	600.6	891.82	478.64	983.45	498.94
7.874	0	0.05	0.05	0.01	3.46	0.03	0.37	3.57	1.12	1.91	92.85	6.09	0	97.17	41.5	52.78	1.91	1.42	2.52	9.99	0.38	0.16	0	0.17	0.04	0.2	0.02	0.1	6.52	5.22	0.02	0.01	1.12	0	0		7.01	-4.31	10.68	82.36	93.91	860.83	455.43	996.87	599.54	889.73	478.52	981.63	497.84
7.907	0	0.04	0.04	0.01	4.45	0.03	0.37	4.82	1.05	1.85	90.37	9.39	0	96.83	43.37	58.34	1.85	1.66	2.75	9.21	0.42	0.14	0	0.18	0.04	0.2	0.02	0.12	6.79	5.01	0.02	0	1.05	0	0		8.41	-4.91	9.79	82.94	94.12	859.49	455.2	996.21	600.18	887.93	478.97	980.15	497.78
7.941	0	0.04	0.04	0.02	5.04	0.03	0.32	5.44	0.93	1.89	89.12	15.19	0	97.38	41.65	62.1	1.89	1.52	2.74	9.49	0.32	0.1	0	0.17	0.05	0.18	0.02	0.13	9.83	6.19	0.02	0	0.93	0	0		10.43	-3.91	9.86	83.83	95.69	856.73	454.37	994.69	600.6	885.29	478.29	978.79	498.62
7.974	0	0.04	0.03	0.02	6.32	0.03	0.28	7.05	0.93	1.82	85.89	24.87	0	96.71	40.95	68.96	1.82	2.03	2.93	8.34	0.27	0.07	0	0.17	0.04	0.18	0.02	0.11	10.62	6.18	0.02	0	0.93	0	0		10.38	-5.1	9.79	83.66	93.66	856.9	455	993.73	600.66	885.55	479.33	977.42	497.56
8.007	0	0.04	0.03	0.02	5.8	0.03	0.23	6.25	0.94	1.93	87.5	28.05	0	97.2	36.66	69.3	1.93	2.1	3.16	8	0.26	0.06	0	0.18	0.03	0.18	0.03	0.08	12.31	6.96	0.02	0.01	0.94	0	0		11.13	-4.26	10.9	84.33	93.82	855.11	454.13	990.44	598.11	883.87	477.65	975.62	497.31
8.041	0	0.04	0.03	0.02	7.6	0.03	0.23	8.43	0.95	1.92	83.14	41.67	0	96	39.01	73.97	1.92	2.09	2.86	8.81	0.26	0.06	0	0.16	0.04	0.19	0.03	0.05	15.18	7.69	0.02	0.01	0.95	0	0		11.37	-6.11	9.29	84.03	93.79	854.27	454.28	990.79	599.38	882.38	478.59	974.28	497.3
8.074	0	0.04	0.03	0.02	9.74	0.03	0.32	11.37	0.95	1.82	77.25	43.92	0	96.42	46.63	74.53	1.82	1.82	2.94	9.41	0.23	0.04	0	0.15	0.03	0.19	0.03	0.04	15.77	7.75	0.02	0	0.95	0	0		9.73	-5.53	9.43	83.18	93.3	852.69	454.25	989.18	599.42	881.03	478.57	972.61	496.41
8.108	0	0.03	0.03	0.02	12.55	0.03	0.42	14.99	0.97	1.61	70.02	48.15	0	96.05	53.26	76.02	1.61	1.99	2.98	9.1	0.17	0.03	0	0.16	0.04	0.19	0.02	0.04	16.39	7.07	0.02	0.01	0.97	0	0		11.68	-6.04	9.54	84.08	93.58	850.85	454.37	987.17	599.45	879.12	478.71	970.85	497.27
8.141	0	0.03	0.03	0.02	14.6	0.03	0.54	17.89	0.99	1.49	64.23	48.23	0	94.97	58.73	75.7	1.49	2	3.01	8.46	0.18	0.02	0	0.16	0.04	0.17	0.02	0.06	16.75	6.98	0.02	0.01	0.99	0	0		11.28	-7.31	9.06	83.64	93.43	849.14	453.57	986.24	599.36	877.5	478.13	969.13	496.4
8.174	0	0.04	0.04	0.02	7.75	0.03	0.53	8.62	1.07	1.65	82.76	20.07	0	96.03	52.82	62.28	1.65	1.74	3.81	7.08	0.17	0.02	0	0.17	0.05	0.16	0.04	0.14	13.86	6.5	0.02	0	1.07	0	0		7.84	-6.07	5.88	82.33	92.35	848.13	452.75	983.62	596.54	873.53	478.65	964.87	492.24
8.208	0	0.04	0.06	0.01	4.22	0.03	0.58	4.21	1.1	1.88	91.56	6.57	0	96.21	49.35	48.19	1.88	1.59	4.31	5.94	0.21	0.01	0	0.2	0.06	0.12	0.05	0.32	10.94	5.84	0.02	0	1.1	0	0		9.4	-5.83	5.97	82.81	93.41	847.03	450.42	983.26	594.93	872.44	476.38	964.69	491.06
8.241	0	0.06	0.08	0.01	2.19	0.04	0.65	1.96	1.16	1.87	95.62	4.42	0	97.68	46.24	32.8	1.87	1.24	4.83	5.47	0.27	0.01	0	0.21	0.1	0.1	0.08	0.88	8.84	5.8	0.03	0	1.16	0	0		13.17	-3.29	5.65	84.88	93.69	845.45	448.84	981.85	594.54	870.53	476.07	963.24	489.57
8.274	0	0.06	0.09	0.01	2.08	0.04	0.76	1.84	1.15	1.97	95.83	4.91	0	97.57	48.05	29.64	1.97	1.17	6.14	5.62	0.21	0.01	0	0.19	0.12	0.08	0.07	1.04	8.42	5.67	0.03	0	1.15	0	0		16.96	-3.53	8.11	86.86	98.06	842.69	447.19	978.82	592.52	867.76	473.14	964.17	491.03
8.308	0	0.07	0.12	0.01	1.26	0.04	0.9	1.02	1.07	2.02	97.47	3.9	0	98.4	46.97	17.01	2.02	0.74	6.3	5.42	0.19	0.01	0	0.22	0.21	0.09	0.07	1.01	6.49	5.53	0.03	0	1.07	0	0		15.77	-1.4	8.9	86.19	97.06	839.97	446.72	976.55	593.04	866.29	472.66	961.78	490.02
8.341	0	0.07	0.14	0.01	0.97	0.04	0.88	0.74	1.07	1.95	98.05	3.17	0	97.42	44.69	11.87	1.95	0.57	6.4	5.01	0.14	0.01	0	0.22	0.29	0.08	0.08	0.76	6.09	5.36	0.03	0	1.07	0	0		15.17	-3.85	9	86.13	92.19	837.18	446.87	973.81	593.52	865.7	472.68	956.35	489.48
8.374	0	0.08	0.15	0.01	0.71	0.04	0.72	0.51	1.12	1.73	98.55	1.95	0	97.54	39.19	8.44	1.73	0.43	6.33	4.38	0.14	0.02	0	0.26	0.37	0.08	0.09	0.57	5.39	5.48	0.03	0	1.12	0	0		14.64	-3.59	8.23	86.03	92.67	835.83	446.93	972.35	593.56	863.42	473.29	954.81	488.62
8.408	0	0.08	0.15	0.01	0.62	0.04	0.69	0.46	1.22	1.54	98.62	1.63	0	97.29	37.85	6.6	1.54	0.31	5.79	4.17	0.16	0.02	0	0.25	0.41	0.07	0.09	0.51	4.48	5.96	0.04	0	1.22	0	0		16	-4.09	7.9	86.76	93.54	835.11	446.85	971.58	593.57	862.02	473.62	954.35	488.66
8.441	0	0.07	0.14	0.01	0.83	0.04	0.82	0.69	1.26	1.41	98.33	2.48	0	97.6	43.4	10.57	1.41	0.29	5.74	4.74	0.15	0.02	0	0.25	0.33	0.07	0.06	0.33	4.22	6.38	0.04	0	1.26	0	0		16.15	-3.47	6.49	87.03	94.69	835.12	447.83	970.67	593.08	859.98	474.97	953.56	489.37
8.475	0	0.06	0.13	0.01	1.15	0.04	1.14	1.08	1.35	1.35	97.71	4.25	0	97.9	51.67	12.97	1.35	0.22	6.65	5.45	0.11	0.01	0	0.25	0.31	0.06	0.04	0.23	2.92	6.74	0.04	0	1.41	0	0		15.7	-2.79	7.16	86.87	95.87	834.97	448.69	970.24	593.3	859.74	475.12	954.31	490.88
8.508	0	0.05	0.12	0.01	1.39	0.05	1.39	1.4	1.19	1.19	97.21	5.99	0	98.15	56.66	14.38	1.19	0.18	8.03	6.06	0.11	0.02	0	0.25	0.28	0.05	0.03	0.2	2.4	6.62	0.04	0	1.57	0	0		12.66	-2.15	7.75	85.47	94.77	835.47	450.02	970.24	594.27	860.84	476.11	954.49	490.65
8.541	0	0.05	0.13	0.01	1.58	0.05	1.81	1.66	1.22	1.22	96.38	8.62	0	98.17	61.72	13.4	1.22	0.16	10.27	6.76	0.12	0.02	0	0.25	0.28	0.06	0.03	0.17	2.23	6.81	0.04	0	1.61	0	0		13.02	-2.08	8.58	85.7	92.83	835.2	451.29	968.77	594.63	861.46	476.95	953.12	491.62
8.575	0	0.04	0.11	0.01	1.92	0.05	1.77	2.23	1.22	1.22	95.54	9.39	0	98.59	63.34	18.17	1.22	0.25	9.21	6.95	0.14	0.03	0	0.27	0.18	0.05	0.03	0.14	1.78	7.49	0.05	0	1.74	0	0		14.87	-0.78	10.51	86.57	92.13	834.13	452.04	966.84	594.53	861.88	476.58	952.33	494.09
8.608	0	0.05	0.11	0.01	2.31	0.05	1.95	2.94	1.36	1.36	94.13	11.96	0	98.46	66.44	20.37	1.36	0.31	8.61	10.3	0.19	0.04	0	0.22	0.12	0.05	0.03	0.08	2.05	8.92	0.04	0.01	1.76	0	0		12.73	-1.22	10.6	85.42	93.31	834.41	452.84	966.46	594.05	861.41	476.74	953	494.55
8.641	0	0.05	0.1	0.01	2.5	0.04	2.07	3.34	1.43	1.43	93.33	13.66	0	98.74	68.32	20.96	1.43	0.35	7.24	15.75	0.26	0.06	0	0.21	0.1	0.05	0.02	0.06	2.06	9.58	0.04	0.01	1.85	0	0		11.07	0.21	11.86	84.64	89.32	835.48	452.63	967.31	593.54	864.92	476.66	952.63	493.49
8.675	0	0.06	0.1	0.01	2.48	0.04	2.08	3.41	1.36	1.36	93.19	14.08	0	97.6	68.59	20.35	1.36	0.41	6.52	20.39	0.31	0.04	0	0.18	0.09	0.04	0.01	0.06	2.23	10.37	0.04	0.01	1.9	0	0		9.64	-3.46	13.37	83.55	89.84	837.02	452.02	970.49	594.05	868.3	474.87	956.02	494.29
8.708	0	0.08	0.12	0.01	2.1	0.05	2.34	2.75	1.52	1.52	94.51	14.29	0	95.32	68.77	14.99	1.52	0.4	7.78	23.15	0.42	0.03	0	0.19	0.11	0.04	0.02	0.11	2.27	10.22	0.04	0	1.87	0	0		5.85	-6.93	9.08	81.74	91.43	843.99	450.49	979.48	594.36	872.27	474.51	962.28	490.59
8.742	0	0.09	0.13	0.01	1.84	0.04	2.13	2.3	1.69	1.69	95.41	12.35	0	96.75	65.73	13.1	1.69	0.42	7.52	25.09	0.42	0.01	0	0.18	0.12	0.06	0.02	0.45	3.21	10.74	0.04	0	1.72	0	0		9.65	-5.03	9.1	83.42	90.45	846.42	450.17	978.94	591.72	873.61	474.56	962.76	489.86
8.775	0	0.1	0.13	0.01	1.8	0.04	1.97	2.17	1.73	1.83	95.66	11.38	0	97.99	64.25	13.34	1.83	0.59	5.75	25.68	0.3	0.01	0	0.18	0.12	0.06	0.02	0.31	3.54	10.44	0.04	0	1.73	0	0		11.1	-2.56	10.38	84.44	90.83	848.46	449.8	979.12	589.25	875.63	473.2	964.78	490.61
8.808	0	0.1	0.12	0.01	1.53	0.04	1.41	1.64	1.68	1.79	96.72	7.09	0	98.09	57.55	14.8	1.79	0.64	4.55	23.12	0.26	0.02	0	0.21	0.12	0.07	0.02	0.35	3.76	8.77	0.04	0	1.68	0	0		12.44	-2.32	10.44	85.31	90.09	850.13	449.47	980.16	588.93	877.25	473.41	965.89	489.5
8.842	0	0.11	0.12	0.01	1.48	0.04	1.35	1.66	1.68	1.68	96.68	6.93	0	98.48	56.63	14.66	1.68	0.6	4.07	25.04	0.17	0.02	0	0.2	0.15	0.08	0.01	0.22	4.38	10.14	0.04	0	1.76	0	0		15.23	1.13	11.54	86.78	89.83	852.06	450.27	983.03	591.06	880.65	474.73	968.85	491.78
8.875	0	0.1	0.12	0.01	1.38	0.04	1.19	1.49	1.71	1.83	97.02	5.8	0	98.71	53.77	14.78	1.83	0.62	3.95	20.4	0.14	0.02	0	0.2	0.19	0.08	0.02	0.15	4.88	10.26	0.04	0	1.71	0	0		14.43	0.31	12.9	86.51	91.96	854.33	451.45	986.16	591.33	883.48	476.29	973.69	494.14
8.908	0	0.09	0.13	0.01	1.29	0.04	1.15	1.32	1.68	1.69	97.36	5.44	0	98.78	52.49	13.7	1.69	0.65	4.58	16.65	0.13	0.02	0	0.21	0.22	0.08	0.02	0.18	5.31	9.66	0.04	0.01	1.68	0	0		14.5	0.01	11.25	86.56	91.22	856.58	451.86	987.89	592.68	884.64	475.64	973.98	494.02
8.942	0	0.1	0.12	0.01	1.22	0.04	0.93	1.15	1.73	1.95	97.57	4.25	0	98.03	48.06	15.49	1.95	0.72	4.99	16.89	0.13	0.02	0	0.2	0.2	0.08	0.03	0.12	6.5	8.8	0.04	0	1.73	0	0		9.93	-2.47	10.34	84.21	90.52	856.99	451.13	988.59	591.6	884.71	474.68	973.61	491.67
8.975	0	0.1	0.11	0.01	1.27	0.04	0.82	1.13	1.71	2.02	97.45	3.87	0	98.18	46.27	18.03	2.02	0.92	4.59	15.54	0.16	0.02	0	0.19	0.15	0.07	0.02	0.14	7.09	7.45	0.04	0	1.71	0	0		10.44	-2.07	11.72	83.84	91.32	856.96	450	991.84	593.61	887.23	473.06	976.3	493.23
9.008	0	0.1	0.11	0.01	1.27	0.04	0.76	1.05	1.77	1.89	97.45	3.64	0	98.55	44.99	19.32	1.89	0.82	5.63	15.48	0.21	0.04	0	0.22	0.15	0.07	0.02	0.16	7.59	5.7	0.04	0	1.77	0	0		12.63	-0.92	11.52	84.7	93.09	856.58	448.91	991.87	593.95	885.99	473.29	977.3	491.4
9.042	0	0.11	0.11	0.02	1.28	0.04	0.69	0.94	1.71	1.91	97.44	3.67	0	98.57	43.02	20.49	1.91	0.53	6.31	17.24	0.27	0.05	0	0.24	0.13	0.06	0.02	0.17	9.65	4.24	0.04	0.01	1.71	0	0		13.25	-0.84	11.9	85.28	92.55	856.84	449.14	990.98	592.52	886.15	473.77	976.98	491.55
9.075	0	0.11	0.1	0.02	1.51	0.04	0.68	1.14	1.59	1.9	96.99	4.17	0	98.4	44.01	23.98	1.9	0.5	5.57	19.42	0.25	0.07	0	0.26	0.11	0.07	0.02	0.22	10.32	4.46	0.03	0.01	1.59	0	0		9.36	-1.39	11.93	83.89	91.61	856.29	450.62	987.76	590.25	884.89	472.79	974.26	492.9
9.109	0	0.11	0.09	0.02	1.58	0.04	0.57	1.12	1.46	1.73	96.85	3.51	0	97.88	41.51	27.74	1.73	0.45	4.65	19.97	0.23	0.15	0	0.39	0.11	0.08	0.02	0.19	10.6	2.85	0.04	0.01	1.46	0	0		13.63	-2.84	11.09	85.78	94.57	855.3	450.07	988.66	592.04	882.99	473.34	975.3	493.89
9.142	0	0.12	0.08	0.02	1.78	0.04	0.49	1.26	1.36	1.7	96.44	3.26	0	98.3	40	32.63	1.7	0.41	5.05	22.61	0.24	0.16	0	0.47	0.12	0.08	0.02	0.18	11.15	2.28	0.04	0	1.36	0	0		12.73	-1.7	10.83	85.23	92.58	853.52	450.02	987.27	592.7	881.98	473.65	972.5	493.08
9.175	0	0.1	0.07	0.02	2.86	0.04	0.54	2.23	1.3	1.69	94.28	5.26	0	98.76	45.31	41.28	1.69	0.42	4.9	24.29	0.21	0.14	0	0.5	0.12	0.09	0.02	0.18	12.04	2.3	0.04	0	1.3	0	0		15.22	-0.12	10.15	86.54	94.38	851.7	450.97	984.02	592.79	878.05	475.51	970.73	493.29
9.209	0	0.07	0.05	0.01	6.27	0.04	0.74	5.61	1.18	1.32	87.47	14.81	0	98.03	56.73	52.81	1.32	0.51	5.04	21.73	0.18	0.09	0	0.6	0.13	0.12	0.01	0.15	14.83	2.2	0.04	0.01	1.18	0	0		14.43	2.46	8.58	86.38	91.67	848.82	450.73	980.61	592.19	874.85	476.01	965.16	491.74
9.242	0	0.06	0.04	0.01	9.32	0.04	0.87	9.2	1.19	1.3	81.37	22.3	0	96.88	62.65	59.61	1.3	0.5	5.59	25.26	0.14	0.07	0	0.55	0.11	0.12	0.01	0.09	15.15	2.29	0.04	0.01	1.19	0	0		15.49	4.83	7.72	86.86	92.48	845.12	450.77	976.58	592.24	869.95	476.91	961.32	491.17
9.275	0	0.05	0.03	0.01	12.12	0.04	0.87	12.93	1.04	1.04	74.14	27.01	0	97.01	65.28	65.92	1.04	0.65	5.46	25.28	0.12	0.04	0	0.52	0.09	0.12	0.01	0.07	15.04	2.38	0.03	0.01	1.23	0	0		12.57	4.61	7.5	85.33	93.68	841.94	451.11	972.78	591.46	865.69	476.98	958.42	490.32
9.309	0	0.05	0.03	0.01	14.76	0.04	0.87	16.36	0.88	0.88	67.29	35.93	0	96.41	66.92	70.01	0.88	1.17	5.76	23.1	0.13	0.06	0	0.52	0.09	0.11	0.01	0.05	16.12	2.74	0.03	0	1.27	0	0		12.48	5.55	7.07	85.29	95.1	837.61	449.92	968.18	590.06	860.22	476.26	954.53	488.46
9.342	0	0.04	0.04	0.01	14.6	0.04	1.19	16.48	0.86	0.86	67.04	38.08	0	96.7	71.84	64.86	0.86	1.45	7.54	20.44	0.13	0.07	0	0.5	0.09	0.11	0.01	0.06	15.44	2.9	0.03	0	1.33	0	0		9.86	5.12	5.78	84.08	92.78	833.88	449.45	964.3	589.29	856.4	476.27	948.66	486.13
9.375	0	0.04	0.04	0.01	14.81	0.04	1.71	16.69	0.83	0.83	66.62	50.12	0	95.37	77.83	59.11	0.83	1.69	7.75	16.35	0.13	0.08	0	0.54	0.08	0.09	0.02	0.09	15.56	2.78	0.03	0	1.4	0	0		8.32	6.87	4.8	83.41	93.39	829.98	448.7	961.24	588.98	851.94	475.9	944.87	485.17
9.409	0	0.03	0.04	0.01	15.52	0.04	2.23	17.47	0.82	0.82	65.05	60.08	-0.04	94.97	82.73	55.54	0.82	1.93	7.35	12.92	0.13	0.12	0	0.54	0.07	0.07	0.02	0.07	15.69	2.55	0.03	0	1.43	0	0		8.92	7.31	5.32	83.57	93.44	825.74	447.93	957.07	588.78	848.09	475.24	941.09	484.21
9.442	0	0.03	0.05	0.01	13.51	0.04	2.5	14.99	0.72	0.72	70.02	59.95	-0.59	93.47	83.41	49.86	0.72	2.5	6.37	9.53	0.13	0.08	0	0.58	0.08	0.07	0.02	0.09	14.94	2.58	0.03	0	1.44	0	0		9.19	8.7	5.44	83.59	93.03	822.17	447.56	952.86	587.66	844.44	475.57	937.18	483.02
9.476	0	0.03	0.06	0.01	9.56	0.04	2.66	10.18	0.74	0.74	79.63	53.32	-0.69	93.19	81.58	40.67	0.6	2.75	5.33	7.59	0.18	0.07	0	0.74	0.09	0.07	0.03	0.08	13.41	2.76	0.03	0	1.41	0	0		9.73	8.92	4.91	83.82	91.83	819.23	447.37	949.49	587.65	841.47	475.25	933.01	482.47
9.509	0	0.03	0.06	0.01	9.92	0.04	2.44	10.4	0.69	0.69	79.2	52.52	-0.48	90.04	80.03	41.78	0.63	3.43	5.33	5.38	0.18	0.08	0	0.69	0.11	0.07	0.04	0.06	14.56	3.08	0.03	0	1.28	0	0		9.3	10.99	6.07	83.35	92.46	815.26	446.32	946.15	587.01	838.5	473.47	930.49	482.75
9.542	0	0.03	0.06	0.01	11.55	0.04	2.45	12.35	0.68	0.68	75.3	54.66	-0.93	93.42	81.14	44.24	0.6	4.73	4.91	4.05	0.14	0.05	0	0.68	0.12	0.07	0.04	0.11	14.52	2.85	0.03	0	1.26	0	0		11.6	8.73	4.35	84.75	94.19	812.13	447.32	941.87	586.53	832.52	476.64	926.56	482
9.576	0	0.03	0.05	0.01	13.97	0.03	2.19	15.52	0.73	0.73	68.97	55.28	-1.25	93.67	80.86	50.42	0.55	4.93	4.29	3.93	0.15	0.09	0	0.73	0.15	0.07	0.04	0.09	15.11	3.12	0.04	0	1.17	0	0		10.2	8.52	4.75	84.49	91.96	808.71	446.87	937.4	585.15	829.95	474.96	921.68	481.45
9.609	0	0.03	0.04	0.01	16.05	0.03	1.93	18.24	0.79	0.79	63.52	52.37	-1.49	94.72	80.1	56.18	0.57	5.1	3.63	3.82	0.11	0.08	0	0.79	0.16	0.07	0.03	0.08	14.41	2.62	0.04	0	1.08	0	0		19.37	7.56	5.97	88.38	96.05	805.34	446.06	935.35	585.28	826.18	477.39	922.06	483.02
9.642	0	0.02	0.04	0.01	17.67	0.03	1.7	20.61	0.78	0.78	58.78	49.36	-1.3	93.56	79.02	60.76	0.59	5.27	3.5	4.51	0.11	0.1	0	0.78	0.17	0.07	0.04	0.11	14	2.58	0.04	0	1.1	0	0		16.25	8.62	5.37	86.69	96.38	803.04	446.18	934.53	586.91	824.03	477.38	920.27	482.51
9.676	0	0.02	0.04	0.01	18.58	0.03	1.51	22.8	0.79	0.79	54.39	42.28	-0.91	92.99	77.9	65.22	0.55	5.28	3.79	4.95	0.14	0.13	0	0.79	0.21	0.06	0.04	0.08	11.56	2.33	0.05	0	1.1	0	0		19	9.08	6.83	87.82	94.98	801.02	445.42	933.21	586.77	824.12	477.32	918.93	483.03
9.709	0	0.02	0.03	0.01	18.28	0.04	1.32	22.38	0.82	0.82	55.24	37.26	-0.01	92.45	75.63	68.39	0.57	4.11	4.88	5.39	0.12	0.05	0	0.82	0.23	0.06	0.04	0.13	11.22	2.03	0.05	0	1.02	0	0		22.04	9.47	8.01	88.65	94.11	800.22	446.07	931.47	586.62	824.19	477.7	918.01	485.09
9.743	0	0.02	0.03	0.01	20.39	0.04	1.29	25.58	0.95	0.95	49.42	36.89	-0.23	94.26	76.41	72.69	0.57	3.68	5.22	6.34	0.15	0.02	0	0.95	0.23	0.05	0.03	0.19	10.24	1.6	0.05	0	0.91	0	0		15.2	8	8.14	86.11	94.45	798.91	445.48	932.08	587.11	823.76	475.93	917.88	483.75
9.776	0	0.02	0.03	0.01	23.21	0.03	1.27	29.33	1.04	1.04	45.67	39.85	-0.74	94.23	77.45	76.79	0.59	3.18	5.05	8	0.19	0.02	0	1.04	0.25	0.05	0.03	0.18	10.76	1.47	0.06	0	0.79	0	0		19.78	8.03	7.22	87.91	94.74	798.38	445.8	930.73	587.52	821.96	477.47	916.48	483.95
9.809	0	0.02	0.03	0.01	24.6	0.03	1.21	31.47	1	1	43.53	44.52	-1.08	93.85	77.66	79.99	0.63	2.26	4.73	10.27	0.27	0.01	0	1	0.25	0.05	0.02	0.21	10.61	1.41	0.07	0	0.71	0	0		20.6	8.37	8.09	88.3	92.4	798.31	446.15	929.6	586.11	823.02	478.54	915.26	483.94
9.843	0	0.02	0.02	0.01	27.68	0.03	1.34	35.58	1.11	1.11	39.42	49.2	-2.08	92.28	80.59	82.1	0.65	1.85	4.5	9.52	0.34	0.01	0	1.11	0.24	0.06	0.02	0.2	10.84	1.21	0.08	0	0.58	0	0		14.89	9.59	8.88	85.17	93.84	797	444.83	931.41	586.82	823.29	476.69	916.92	483.05
9.876	0	0.01	0.02	0.01	35.57	0.03	1.44	46.24	1.07	1.07	28.76	62.95	-3.07	88.11	84.57	88.55	0.61	2.03	4.44	7.69	0.36	0.01	0	1.07	0.23	0.06	0.02	0.24	11.38	1.23	0.08	0	0.53	0	0		15.81	11.99	9.42	85.41	89.54	798.03	446.03	930.71	586.89	825.82	477.32	915.11	483.99
9.909	0	0.01	0.02	0.01	39.59	0.03	1.49	51.64	0.98	0.98	23.36	67.44	-3.38	91.54	86.54	91.33	0.53	2.6	4.54	5.84	0.35	0.01	0	0.98	0.24	0.06	0.02	0.31	11.06	1.11	0.09	0	0.55	0	0		12.53	10.09	10.34	83.32	95.54	797.94	444.13	936.7	588.73	826.76	477.88	922.15	483.2
9.943	0	0.01	0.02	0.01	41.11	0.04	1.33	52.88	0.76	0.76	22.12	73.1	-2.12	93.39	84.9	93.93	0.54	3.01	6.31	5.49	0.42	0.01	0	0.76	0.19	0.07	0.01	0.23	11.84	0.93	0.09	0	0.55	0	0		13.06	8.76	11.09	83.82	91.7	800.24	444.39	940.96	593.22	832.28	476.36	923.6	484.66
9.976	0	0.01	0.02	0.01	42.56	0.04	1.34	55	0.67	0.67	20	74.79	-1.49	90.63	85.5	95.21	0.5	3.14	7.74	5.27	0.51	0.01	0	0.67	0.15	0.06	0.02	0.17	11.66	0.96	0.09	0	0.62	0	0		12.92	10.65	11.54	83.4	88.09	802.85	444.57	944.05	594.45	837.01	476.75	924.77	484.47
10.009	0	0.01	0.02	0.01	42.24	0.05	1.24	54.14	0.63	0.63	20.86	77.17	-0.03	91.05	83.67	96.23	0.46	3.27	9.97	4.36	0.59	0.01	0	0.63	0.17	0.06	0.02	0.16	12.26	0.82	0.09	0	0.64	0	0		15.1	10.4	12.84	84.32	91.04	804.37	445.12	945.86	594.56	838.51	477.09	928.96	487.35
10.043	0	0.01	0.02	0.01	41.5	0.05	1.24	53.23	0.57	0.57	21.77	76.98	0	89.42	83.41	96.13	0.51	2.79	11.25	4.53	0.62	0.02	0	0.57	0.16	0.06	0.03	0.1	12.23	0.79	0.09	0	0.63	0	0		13.56	11.33	12.72	84.11	87.95	807.32	447.04	945.85	593.71	841.19	477.67	928.53	488.03
10.076	0	0.01	0.02	0.01	40.84	0.05	1.21	52.85	0.52	0.52	22.15	76.32	0	88.47	82.99	96.45	0.52	2.5	11.34	4.92	0.42	0.01	0	0.51	0.16	0.06	0.03	0.13	11.45	0.8	0.09	0.01	0.63	0	0		6.99	11.81	14.71	81.5	88.9	807.88	448.54	945.93	592.27	842.75	477.09	930.64	490.42
10.11	0	0.01	0.02	0.01	41.29	0.05	1.22	53.75	0.51	0.51	21.25	76.38	0	91.68	83.58	96.88	0.51	2.28	11.03	6.2	0.3	0.02	0	0.37	0.17	0.06	0.03	0.14	11.06	0.87	0.11	0	0.66	0	0		10.99	10	14.69	82.91	89.42	808.65	449.2	946.53	593.19	843.11	478.56	931.56	491.63
10.143	0	0.01	0.02	0.01	36.77	0.05	1.12	49.4	0.47	0.47	25.6	70.85	0	91.09	81.12	95.71	0.47	1.87	12.2	7.53	0.41	0.03	0	0.33	0.22	0.05	0.05	0.18	8.67	0.72	0.1	0	0.73	0	0		7.44	10.38	13.04	80.71	92.52	807.9	447.81	954.26	601.29	844.02	479.29	935.94	489.83
10.176	0	0.01	0.02	0.01	34.34	0.06	1.08	47.12	0.46	0.46	27.88	68.22	0	88.72	79.76	95.46	0.46	1.3	13.9	8.93	0.49	0.04	0	0.35	0.25	0.06	0.07	0.24	7.38	0.71	0.09	0	0.81	0	0		11.08	11.69	13.8	81.65	93.28	809.67	447.78	955.89	601.43	846.16	479.27	938.6	491.69
10.21	0	0.01	0.02	0.01	36.62	0.06	1.29	50.92	0.41	0.41	24.08	66.96	0	89.03	83.83	95.19	0.41	1.07	14.49	8.51	0.61	0.06	0	0.28	0.37	0.06	0.09	0.32	6.93	0.8	0.07	0	0.97	0	0		8.99	11.53	15.14	81.21	90.38	811.13	447.8	956.45	600.39	849.41	477.74	938.67	491.89
10.243	0	0.01	0.02	0.01	38.38	0.06	1.46	53.42	0.44	0.42	21.58	66.05	0	90.95	86.79	94.86	0.42	0.87	13.35	9.25	0.69	0.04	0	0.26	0.44	0.06	0.06	0.23	6.76	0.77	0.06	0	0.97	0	0		9.65	10.46	14.45	81.91	91.34	813.82	448.12	957.1	598.69	850.14	477.54	940.36	491.83
10.276	0	0.01	0.02	0.01	38.81	0.05	1.41	54.37	0.41	0.35	20.63	66.61	0	94.03	86.92	95.73	0.35	0.85	11.01	9.21	0.55	0.03	0	0.22	0.41	0.07	0.04	0.18	6.2	0.71	0.05	0	1.08	0	0		11.59	8.22	13.37	83.19	91.51	814.73	450.48	955.43	599.84	848.88	478.35	939.05	493.94
10.31	0	0.01	0.02	0.01	39.44	0.05	1.29	55.23	0.41	0.28	19.77	69.32	0	96.57	86.18	97.04	0.28	1.18	9.04	7.76	0.44	0.02	0	0.18	0.41	0.08	0.03	0.14	6.44	0.64	0.03	0	1.38	0	0		10.82	5.31	12.23	83.48	91.75	815.62	451.17	955.29	599.02	848.05	479.93	938.89	492.74
10.343	0	0.01	0.02	0.01	40.56	0.04	1.26	56.32	0.42	0.3	18.68	70.96	-0.71	95.08	86.25	97.67	0.3	1.54	7.39	7.07	0.4	0.01	0	0.18	0.42	0.09	0.02	0.1	6.79	0.64	0.03	0.01	1.34	0	0		10.91	7.2	12.25	83.35	91.05	815.42	451.35	954.91	599	848.09	480.42	938.3	492.74
10.376	0	0.01	0.02	0.01	39.56	0.04	1.14	55.13	0.39	0.28	19.87	71.33	-0.47	94.89	84.41	98.02	0.28	1.89	6.65	5.84	0.38	0.02	0	0.16	0.39	0.1	0.02	0.1	6.66	0.62	0.02	0.01	1.45	0	0		9.98	7.4	12.35	82.79	92.31	815.02	451.41	954.87	599.24	847.5	479.89	938.83	493.32
10.41	0	0.01	0.01	0.01	39.81	0.04	1.09	55.48	0.34	0.34	19.52	71.74	-0.65	94.56	83.74	98.54	0.34	2.42	5.65	5.8	0.32	0.02	0	0.14	0.32	0.13	0.01	0.08	6.38	0.57	0.01	0.01	1.54	0	0		10.5	7.72	12.63	83	91.93	815.37	452.07	954.38	599.2	847.86	479.94	938.65	494.36
10.443	0	0.01	0.01	0.01	38.99	0.04	1.04	54.18	0.37	0.37	20.82	71.79	-0.46	95.63	82.75	98.27	0.37	2.44	5.55	6.43	0.29	0.02	0	0.13	0.26	0.17	0.01	0.06	6.68	0.57	0.01	0.01	1.53	0	0		9.48	6.58	11.19	82.97	91.07	815.98	453.91	952.42	599.37	846.45	480.36	936.39	494.74
10.477	0	0.01	0.02	0.01	35.49	0.04	0.9	49.81	0.44	0.44	25.19	69.78	0	95.44	79.18	97.94	0.44	2.16	5.45	7.56	0.23	0.02	0	0.15	0.21	0.32	0.01	0.05	5.81	0.55	0.01	0.03	1.35	0	0		9.04	6.79	11.82	82.98	92.78	814.24	454.26	950.53	598.7	844.46	480.44	935.94	495.92
10.51	0	0.01	0.02	0.01	35.31	0.04	0.89	49.29	0.54	0.59	25.71	69.89	-0.28	96.2	78.94	97.91	0.54	1.92	4.88	6.1	0.17	0.02	0	0.11	0.17	0.59	0.01	0.04	5.9	0.55	0.01	0.3	1.21	0	0		11.16	5.84	11.94	84.33	94.43	813.91	455.59	949.93	600.42	843.55	480.68	936.25	498.69
10.543	0	0.01	0.02	0.01	35.38	0.04	1	49.18	0.57	0.71	25.82	68.2	-0.64	95.6	80.96	96.46	0.57	1.25	5.04	6.18	0.12	0.03	0	0.09	0.13	0.71	0.01	0.04	6.37	0.54	0.01	0.47	1.21	0	0		10.93	6.61	11.76	84.24	95.64	813.11	457.4	948.21	601.5	841.81	481.34	935.4	501.02
10.577	0	0.01	0.02	0.01	35.66	0.04	1.22	49.78	0.57	1.13	25.22	63.01	-1.84	94.67	84.57	94.02	0.57	0.72	4.44	6.41	0.11	0.04	0	0.08	0.14	1.13	0.01	0.04	5.94	0.48	0.01	0.27	1.12	0	0		9.07	7.62	10.52	83.37	92.27	811.92	458.38	946.16	601.78	840.42	483.54	931.36	499.13
10.61	0	0.01	0.02	0.01	33.99	0.04	1.43	47.5	0.66	1.2	27.5	55.69	-1.97	93.31	86.47	90.16	0.66	0.42	5.17	9.5	0.12	0.06	0	0.08	0.12	1.2	0.01	0.03	6.02	0.55	0.01	0.21	1.14	0	0		4.58	8.83	10.2	81.73	89.94	809.66	459.25	942.9	600.79	838.34	484.46	927.26	497.95
10.643	0	0.01	0.02	0.01	29.88	0.04	1.74	42.32	0.66	1.16	32.68	50.12	-1.81	95.71	88.27	83.51	0.66	0.24	6.23	11.87	0.12	0.08	0	0.07	0.11	1.16	0.01	0.02	5.13	0.56	0	0.05	1.2	0	0		9.71	6.47	11.64	84	90.7	809.77	459.86	942.87	600.46	838.99	486.63	928.71	499.99
10.677	0	0.02	0.03	0.01	26.99	0.04	2.1	37.28	0.73	1.47	37.72	55.75	-1.43	96.34	89.63	77.01	0.73	0.16	7.97	16.06	0.15	0.11	0	0.05	0.09	1.47	0.02	0.02	6.58	0.72	0	0.02	1.15	0	0		8.4	5.64	10.98	83.76	94.37	809.99	461.23	941.6	600	836.55	486.34	929.64	501.85
10.71	0	0.02	0.03	0.01	27.59	0.05	2.35	38.52	0.78	1.27	36.48	58.53	-0.72	95.01	91.43	76.38	0.78	0.14	10.33	20.55	0.14	0.15	0	0.06	0.1	1.27	0.02	0.02	6.19	0.83	0	0.01	1.21	0	0		3.85	7.27	9.87	81.86	95.09	809.13	462.28	940.19	600.44	834.3	486.33	928.15	501.67
10.744	0	0.02	0.03	0.01	27.67	0.05	2.83	38.82	0.86	1.38	36.18	63.74	-0.86	96.45	94.29	73.71	0.86	0.12	11.5	23.84	0.14	0.21	0	0.05	0.11	1.38	0.03	0.03	6.06	0.96	0	0.02	1.24	0	0		4.72	5.5	8.19	82.17	94.18	808.36	462.48	939.35	601.77	832.52	486.76	925.67	500.65
10.777	0	0.03	0.03	0.01	25.84	0.06	3.04	36.33	1.05	1.57	38.67	63.61	-0.17	95.58	94.43	70.86	1.05	0.12	13.13	36.12	0.17	0.33	0	0.06	0.14	1.57	0.04	0.04	5.85	1.13	0.01	0.02	1.33	0	0		5.48	6.63	9.15	82.44	93.47	806.93	461.81	937.69	600.4	832	486.66	924.48	500.23
10.81	0	0.05	0.03	0.01	29.4	0.07	2.98	41.83	1.07	1.48	33.17	64.61	0	94.2	95.24	75.57	1.07	0.16	15.13	49.81	0.21	0.53	0	0.08	0.22	1.48	0.06	0.09	5.58	1.11	0.01	0.01	1.41	0	0		2.57	8.06	11.26	81.28	93.52	804.65	460.73	936.4	598.49	831.89	485.36	924.19	500.37
10.844	0	0.07	0.03	0.01	30.54	0.08	2.93	44.16	1.26	1.53	30.84	62.43	0	96.04	95.04	77.9	1.26	0.22	17.68	59.91	0.23	0.63	0	0.08	0.25	1.53	0.07	0.14	4.62	1.21	0.01	0.01	1.54	0	0		0.97	6.06	11.35	80.83	96.84	802.69	460.84	935.33	598.64	829.04	485.08	924.52	501.22
10.877	0	0.07	0.02	0.01	32.74	0.09	2.84	47.54	1.41	1.53	27.46	61.48	0	95.98	94.85	81.2	1.41	0.31	20.09	60.01	0.21	0.79	0	0.1	0.34	1.53	0.08	0.24	4.3	1.28	0.01	0.02	1.65	0	0		0.8	6.13	10.95	80.56	99.75	800.63	460.62	934.82	599.65	826.21	485.45	924.67	501.44
10.91	0	0.08	0.02	0.01	36.64	0.11	2.74	52.69	1.44	1.52	22.31	62.11	0	94.64	94.92	85.88	1.44	0.47	23.65	66.54	0.18	0.66	0	0.11	0.48	1.52	0.13	0.25	4.56	1.32	0.01	0	1.65	0	0		4.09	7.64	12.39	81.51	89.8	799	460.3	932.44	600.84	829.49	484.96	917.93	500.51
10.944	0	0.07	0.02	0.01	38.26	0.11	2.67	55.4	1.56	1.56	19.6	61.63	0	97.16	95.21	87.92	1.56	0.58	22.48	64.64	0.14	0.5	0	0.14	0.63	1.34	0.13	0.2	4.02	1.49	0.01	0	1.83	0	0		7.38	4.35	10.57	83.03	93.1	801.35	461.65	934.35	602.28	828.72	487.29	920.74	501.39
10.977	0	0.07	0.02	0.01	40.19	0.11	2.63	57.85	1.61	1.61	17.15	62.09	0	96.06	95.4	90.17	1.61	0.58	23.56	63.53	0.12	0.55	0	0.16	0.74	1.29	0.15	0.24	4.07	1.45	0.01	0.01	1.91	0	0		7.07	6.03	11.54	82.85	92.05	800.95	461.55	933.6	601.43	829.4	486.88	920.22	501.84
11.01	0	0.07	0.02	0.01	40.84	0.13	2.61	58.72	1.64	1.64	16.28	61.92	0	96.54	95.2	91.03	1.64	0.76	25.17	66.58	0.12	0.52	0	0.18	0.89	1.15	0.14	0.25	4.18	1.47	0.02	0.08	2.06	0	0		8.4	5.36	10.12	83.62	94.59	803.05	462.29	935.18	602.05	829.04	487.91	922.54	502.19
11.044	0	0.07	0.02	0.01	41.34	0.09	2.4	60.28	1.64	1.64	14.72	60.75	0	95.95	95.1	92.18	1.64	0.96	19.37	64.01	0.1	0.35	0	0.31	0.84	0.69	0.09	0.2	3.66	1.77	0.02	0.02	2.42	0	0		6.58	6.18	10.99	82.5	93.94	804.34	462.49	937.48	602.9	831.85	487.67	924.55	502.91
11.077	0	0.05	0.02	0.01	38.98	0.1	2.24	57.38	1.35	1.35	17.62	57.93	0	96	93.28	91.25	1.35	0.96	20.83	53.95	0.15	0.25	0	0.34	0.75	0.69	0.09	0.25	4.03	1.64	0.01	0.01	2.6	0	0		5.22	6.11	11.4	80.95	97.39	803.3	460.12	943.57	607.96	833.28	486.29	929.32	502.44
11.111	0	0.03	0.02	0.01	34.95	0.08	1.74	53.06	1.03	1.03	21.94	53.03	0	94.61	89.36	90.98	1.03	1.04	15.48	41.18	0.23	0.06	0	0.45	0.74	0.5	0.09	0.16	3.86	1.56	0.02	0	3.28	0	0		2.76	7.67	14.47	79.72	94.18	803.56	459.44	946.51	609.16	838.79	484.89	931.08	503.65
11.144	0	0.02	0.02	0.01	33.12	0.09	1.52	50.52	0.88	0.88	24.48	54.41	0	93.46	87.01	91.1	0.88	1.12	15.42	28.88	0.25	0.05	0	0.54	0.56	0.54	0.08	0.12	4.43	1.26	0.02	0	3.81	0	0		3.31	8.7	13.77	79.53	95.29	803.89	458.37	948.39	610.22	838.91	484.42	932.45	502.64
11.177	0	0.02	0.02	0.01	27.59	0.09	1.26	42.63	0.84	0.84	32.37	49.27	0	91.59	82.08	88.66	0.84	1.01	15.41	19.81	0.34	0.03	0	0.49	0.44	0.49	0.07	0.09	4.31	1.13	0.02	0.01	4.01	0	0		3.8	10.06	14.24	79.55	96.48	805.43	457.92	949.74	609.33	840.45	483.47	934.85	503.38
11.211	0	0.01	0.02	0.01	21.02	0.09	0.86	32.54	0.64	0.64	42.46	46.17	0	93.05	73.76	87.12	0.64	0.82	14.23	13.61	0.32	0.02	0	0.55	0.38	0.47	0.1	0.06	4.3	0.79	0.02	0	4.56	0	0		2.98	9.03	15.74	79.36	95.37	806.9	457.89	952.69	609.42	844.14	484.55	937.57	503.68
11.244	0	0.01	0.02	0.01	16.15	0.11	0.74	24.58	0.63	0.63	50.84	38	0	91.71	68.69	82.92	0.63	0.7	17.36	10.76	0.24	0.02	0	0.46	0.26	0.47	0.14	0.04	4.32	0.79	0.02	0.47	4.88	0	0		9.17	9.98	16.37	81.4	95.58	808.4	457.52	952.8	608.2	845.54	484.57	938.85	505.24
11.277	0	0.01	0.02	0.01	11.28	0.11	0.5	16.6	0.56	0.56	66.81	32.72	0	96.69	59.67	80.37	0.56	0.61	16.93	5.8	0.24	0.01	0	0.45	0.21	0.47	0.18	0.04	4	0.61	0.02	0.27	5.44	0	0		6.71	5.13	13.41	81.1	95.02	812.25	456.24	958.35	609.81	847.55	485.02	941.41	499.82
11.311	0	0.02	0.02	0.01	8.32	0.14	0.45	12.04	0.52	0.52	75.91	23.96	0	87.68	56.04	75.16	0.52	0.55	18.37	4.17	0.29	0.01	0	0.33	0.19	0.43	0.33	0.06	3.8	0.54	0.02	0.05	6.55	0	0		8.47	12.19	14.4	80.9	92.41	813.8	455.85	959.41	609.36	851.01	484.71	942.06	500.51
11.344	0	0.01	0.02	0.01	10.18	0.14	0.49	15.63	0.51	0.51	68.74	29	0	89.07	59.85	78.58	0.51	0.52	17.63	4.39	0.26	0.01	0	0.26	0.13	0.44	0.33	0.04	3.61	0.59	0.02	0.02	6.96	0	0		8.26	11.51	16.39	80.68	94.25	814.32	455.56	959.61	606.72	852.33	483.96	944.76	502.35
11.377	0	0.01	0.01	0.01	12.5	0.14	0.57	20.49	0.47	0.47	59.01	32.8	0	89.74	65.26	81.04	0.47	0.55	15.22	5.29	0.23	0.01	0	0.2	0.08	0.42	0.36	0.06	3.37	0.61	0.02	0.01	7.77	0	0		6.34	11.16	15.91	80.26	92.54	815.56	455.65	960.09	606.53	853.41	483.38	944.23	501.11
11.411	0	0.01	0.01	0.01	13.24	0.15	0.55	23.15	0.39	0.39	53.71	36.44	0	93.83	66.72	83.32	0.39	0.58	14.18	6.07	0.19	0.01	0	0.14	0.07	0.37	0.41	0.04	3.09	0.58	0.02	0.01	9.37	0	0		5.21	8.39	16.11	80.18	95.2	817.17	455.65	961.95	606.21	854.29	482.27	947.42	502.04
11.444	0	0.01	0.01	0.01	15.15	0.14	0.51	26.7	0.37	0.4	48.3	44.1	0	92.06	66.89	87.38	0.37	0.93	13.27	5.86	0.13	0.01	0	0.14	0.08	0.4	0.41	0.05	3.01	0.57	0.02	0.05	9.27	0	0		5.66	9.75	15.4	80.59	93.94	820.03	457.29	962.16	605.64	855.78	483.51	947.75	502.63
11.478	0	0.01	0.01	0.01	17.93	0.15	0.6	32.63	0.31	0.39	42.37	47.31	0	93.31	71.84	88.96	0.31	1.22	12.22	8.08	0.14	0	0	0.1	0.07	0.39	0.3	0.06	3.03	0.58	0.02	0.02	10.01	0	0		3.5	8.82	15.62	80.3	92.17	822.08	458.31	961.99	604.26	857.57	483.15	947.63	502.82
11.511	0	0.01	0.01	0.01	20.27	0.13	0.62	36.23	0.31	0.36	38.77	52.2	0	96.02	73.08	91.03	0.31	1.74	11.31	9.04	0.13	0.01	0	0.07	0.07	0.36	0.17	0.04	3.4	0.59	0.01	0.04	9.57	0	0		5.65	6.08	15.44	81.24	90.53	823.49	458.53	962.02	603.9	858.66	483.21	947.12	502.46
11.544	0	0.01	0.01	0.01	24.45	0.13	0.75	42.56	0.37	0.46	32.44	56.25	0	95.17	77.23	93.01	0.37	1.94	12.53	14.63	0.14	0.01	0	0.08	0.06	0.46	0.12	0.05	3.45	0.62	0.01	0.03	8.76	0	0		0.61	7.1	14.85	80.03	88.14	824.44	458.58	960.84	601.34	858.99	482.39	945.32	500.18
11.578	0	0.01	0.01	0.01	25.84	0.11	0.69	44.68	0.42	0.51	30.32	59.83	0	94.3	76.78	94.98	0.42	2.49	10.07	17.7	0.11	0.02	0	0.05	0.05	0.51	0.07	0.02	3.31	0.62	0.01	0.01	8.67	0	0	0	1.47	7.97	15.67	79.85	95.82	824.24	458.26	964.22	603.95	858.68	480.9	951.59	504.31
11.611	0	0.01	0.01	0.01	27.5	0.09	0.77	45.99	0.46	0.57	29.01	59.25	0	94.46	78.55	94.35	0.46	2.63	8.01	19.65	0.11	0.03	0	0.05	0.06	0.57	0.05	0.02	3.64	0.61	0.01	0.01	7.67	0	0	0	5.88	7.82	14.27	81.41	93.5	824.5	459.71	962.29	604.94	857.47	483.24	948.58	504.22
11.644	0	0.01	0.01	0.01	30.93	0.08	0.97	50.16	0.52	0.72	24.84	58.45	0	95.82	83.06	93.91	0.52	2.6	6.8	19.23	0.11	0.04	0	0.05	0.08	0.72	0.04	0.04	3.67	0.58	0.01	0.02	6.78	0	0	0	4.86	6.35	13.74	81.37	92.26	824.3	460.23	961.19	604.76	856.79	483.58	946.88	503.48
11.678	0	0.02	0.01	0.01	30.58	0.07	1.2	49.2	0.66	1.02	25.8	51.25	0	96.15	85.95	90.61	0.66	1.92	6.73	26.46	0.09	0.04	0	0.05	0.12	1.02	0.03	0.04	3.34	0.75	0.01	0.03	5.96	0	0	0	5.1	5.91	11.58	81.78	92.46	822.94	461.49	956.73	603.45	852.02	484.8	942.75	502.63
11.711	0	0.03	0.02	0.01	29.44	0.07	1.52	47.41	0.73	1.15	27.59	47.15	0	97.75	89.05	86.53	0.73	1.15	7.58	36.73	0.09	0.08	0	0.05	0.12	1.15	0.03	0.05	2.86	0.78	0.01	0.02	5.46	0	0	0	5.96	3.15	13.29	82.27	95.18	822.08	461.41	956.62	602.44	851.76	484.79	944.85	504.61
11.745	0	0.04	0.02	0.01	29.1	0.09	1.82	46.3	0.92	1.71	28.7	48.41	0	94.1	90.03	84.56	0.92	0.89	14.39	46.86	0.09	0.12	0	0.06	0.14	1.71	0.03	0.03	2.51	0.96	0.01	0.02	4.59	0	0	0	2.44	8.15	13.05	80.87	91.23	820.43	461.74	953.7	602.05	851.01	484.35	940.24	503.37
11.778	0	0.04	0.02	0.01	27.33	0.07	1.97	42.76	1.03	2.01	32.24	49.24	0	97.27	90.33	80.84	1.03	0.74	11.36	47.05	0.08	0.11	0	0.06	0.21	2.01	0.03	0.03	2.63	1.09	0.01	0.03	3.77	0	0	0	4.37	4.14	12.69	81.71	92.37	821.37	462.08	955.12	602.71	851.22	485.75	941.88	503.46
11.811	0	0.04	0.02	0.01	25.05	0.06	2.1	38.98	1.11	2.17	36.02	49.3	0	95.26	90.48	77.02	1.11	0.66	9.71	45.55	0.08	0.12	0	0.07	0.26	2.17	0.03	0.03	2.5	1.08	0.01	0.01	3.53	0	0	0	0.93	7	12.28	80.42	96.51	820.49	462.22	954.43	601.97	848.6	485.08	943.19	504.23
11.845	0	0.05	0.03	0.01	22.31	0.06	2.53	33.5	1.25	2.75	41.5	52	0	95.8	91.36	70.54	1.25	0.51	10.55	46.9	0.12	0.14	0	0.08	0.34	2.75	0.03	0.05	2.98	1.14	0.01	0.01	2.68	0	0	0	1.71	6.37	11.73	80.69	93.11	820.08	462.45	953.13	602.2	848.58	485.8	940.11	502.85
11.878	0	0.06	0.03	0.01	20.36	0.05	2.51	29.94	1.27	3.38	45.06	50.46	-0.03	95.95	90.23	67.84	1.27	0.38	9.04	49.76	0.12	0.18	0	0.1	0.38	3.38	0.04	0.06	3.34	1.16	0.01	0.02	2.41	0	0	0	3.34	6.17	11.74	81.33	92.13	819.79	462.87	951.07	601.24	847.86	485.73	938.3	503.29
11.911	0	0.08	0.03	0.01	17.03	0.06	2.53	24.6	1.27	3.16	50.8	46.8	0	96.91	88.36	63.3	1.27	0.29	11.03	56.29	0.12	0.24	0	0.1	0.35	3.16	0.04	0.08	3.38	1.18	0.01	0.01	2.5	0	0	0	4.65	4.77	11.35	82.2	93.33	819.03	462.92	948.83	599.44	845.49	486.01	937.24	503.13
11.945	0	0.06	0.03	0.01	18.03	0.06	2.31	25.86	1.49	3.31	49.14	44	0	98.06	86.9	66.31	1.49	0.38	11.6	48.79	0.11	0.19	0	0.11	0.31	3.31	0.04	0.09	3.43	1.12	0.01	0.01	2.32	0	0	0	4.31	2.39	11.83	82.48	90.93	817.21	462.11	945.33	597.12	844.2	484.11	933.36	501.94
11.978	0	0.05	0.03	0.01	19.52	0.06	2.08	28.49	1.42	2.9	46.51	42.24	0	97.83	86.19	70.07	1.42	0.51	11.41	43.09	0.09	0.18	0	0.11	0.24	2.9	0.04	0.07	3.25	1.14	0.01	0.01	2.42	0	0	0	2.99	2.96	11.9	81.95	93.93	816.63	461.46	945.29	595.86	842.71	483.71	934.88	501.84
12.011	0	0.03	0.03	0.01	21.43	0.05	2.09	31.68	1.36	2.75	43.32	44.03	0	97.49	87.46	72.28	1.36	0.72	9.61	28.86	0.08	0.16	0	0.13	0.23	2.75	0.03	0.07	2.89	1.09	0.01	0	2.38	0	0	0	4.16	3.71	9.48	82.08	95.19	815.07	460.66	943.7	596.65	838.68	483.33	932.45	499.72
12.045	0	0.02	0.02	0.01	23.77	0.05	1.82	35.76	1.23	2.24	39.24	41.56	0	96.22	86.74	77.28	1.23	0.9	7.82	21.8	0.08	0.17	0	0.14	0.2	2.24	0.04	0.09	2.35	1.02	0.01	0.01	2.44	0	0	0	3.38	5.82	10.07	81.86	95.44	812.69	459.01	941.19	594.36	836.69	481.38	930.56	498.64
12.078	0	0.01	0.02	0.01	26.01	0.05	1.7	39.08	1.21	2	35.92	41.99	-0.36	94.69	86.74	80.51	1.21	1.11	6.33	14.11	0.08	0.2	0	0.13	0.16	2	0.04	0.11	2.57	0.97	0.02	0.01	2.44	0	0	0	3.75	7.59	8.75	81.86	96.89	809.14	459.16	937.1	594.14	831.17	482.24	926.79	497.93
12.112	0	0.01	0.02	0.01	28.01	0.04	1.44	42.5	1.08	1.53	32.5	38.59	-0.62	94.46	85.28	85.06	1.08	1.41	4.58	9.51	0.07	0.16	0	0.14	0.12	1.53	0.04	0.15	2.27	1	0.02	0.01	2.55	0	0	0	7.37	7.82	8.25	83.28	97.62	805.41	458.79	933.54	594.57	826.78	482.87	923.25	497.8
12.145	0	0.01	0.02	0.01	30.35	0.05	1.42	46.2	1.06	1.06	28.8	42.38	0	94.23	85.75	87.16	1.06	2.31	5.66	6.54	0.08	0.16	0	0.14	0.11	1.05	0.04	0.16	2.34	1.11	0.02	0.01	2.85	0	0	0	9.59	8.04	8.45	84.11	95.97	802.22	457.86	930.8	594.92	824.72	482.11	919.48	497.32
12.178	0	0.01	0.02	0.01	32.97	0.05	1.43	49.89	1	1	25.11	46.09	0	93.63	86.61	89.05	1	3.15	6.74	4.11	0.08	0.11	0	0.13	0.11	0.85	0.05	0.16	2.33	1.09	0.02	0	2.9	0	0	0	8.94	8.56	8.14	84.05	94.62	799.76	457.21	927.61	593.22	822.16	482.23	915.85	495.42
12.212	0	0.01	0.02	0.01	35.76	0.05	1.31	53.27	0.8	0.8	21.73	53.91	0	94.71	85.96	92.34	0.8	3.89	7.3	3.27	0.11	0.1	0	0.13	0.11	0.54	0.05	0.16	2.95	0.94	0.03	0	2.92	0	0	0	4.14	7.58	7.67	81.97	97.18	797.07	456.54	925.35	591.6	818.08	481.62	914.5	493.76
12.245	0	0.01	0.02	0.01	34.3	0.05	1.25	51.14	0.77	0.77	23.86	54.15	0	95.91	84.59	92.46	0.77	3.17	8.08	2.6	0.19	0.1	0	0.15	0.13	0.46	0.05	0.19	2.95	0.88	0.03	0	2.66	0	0	0	9.45	6.22	7.89	84.05	94.85	795.26	455.09	924.46	592.51	817.89	481.14	912	492.94
12.278	0	0.01	0.02	0.01	32.04	0.05	1.03	47.43	0.7	0.7	27.57	56.54	0	94.16	80.66	93.04	0.7	3.06	7.22	2.35	0.24	0.09	0	0.16	0.15	0.31	0.05	0.23	3.57	0.78	0.04	0	2.52	0	0	0	5.97	8.09	7.62	82.13	96.07	793.25	452.51	925.2	591.88	816.46	479.81	912.02	489.7
12.312	0	0.01	0.02	0.01	30.1	0.04	0.85	43.68	0.59	0.59	31.32	59.88	0	94.74	76.79	92.96	0.59	3.34	5.18	2.51	0.34	0.08	0	0.19	0.14	0.16	0.04	0.16	5.36	0.82	0.05	0	2.56	0	0	0	8.1	7.55	9.44	82.69	95.67	791.12	450.19	924.87	591.59	816.92	477.04	911.74	489.73
12.345	0	0.01	0.02	0.01	28.47	0.04	0.73	40.89	0.58	0.58	34.11	61.45	0	95.57	73.37	93.3	0.58	3.66	5.66	3.42	0.44	0.07	0	0.21	0.17	0.15	0.03	0.15	5.84	0.82	0.05	0	2.46	0	0	0	10.84	6.65	9.18	83.55	95.28	790.02	449.41	925.93	593.38	816.71	478.49	911.44	488.71
12.378	0	0.01	0.02	0.01	28.1	0.04	0.71	39.76	0.52	0.52	35.24	60.98	0	94.23	72.3	92.68	0.52	4.32	5.66	4.21	0.48	0.07	0	0.23	0.21	0.12	0.02	0.14	6.21	0.73	0.06	0	2.25	0	0	0	11.72	8.03	10.29	83.72	93.26	789.38	448	926.94	593.79	818.64	477.67	911.32	488.08
12.412	0	0.01	0.02	0.01	27.69	0.04	0.73	38.27	0.49	0.49	36.73	59.93	0	92.98	72.31	91.31	0.49	4.32	5.53	4.78	0.58	0.06	0	0.25	0.25	0.07	0.02	0.1	7.03	0.59	0.06	0	1.93	0	0	0	12.06	9.08	10.74	83.63	91.24	790.52	448.44	928.8	595.11	821.34	478.7	912.06	488.43
12.445	0	0.01	0.02	0.01	29.17	0.05	0.74	40.16	0.48	0.48	34.84	63.02	0	87.09	72.57	92.54	0.48	4.74	7.93	5.93	0.75	0.07	0	0.26	0.29	0.08	0.01	0.16	7.43	0.58	0.06	0	1.89	0	0	0	6.71	12.45	10.63	81.11	90.84	790.15	448.3	928.28	594.39	821.17	476.96	911.37	487.73
12.479	0	0.01	0.02	0.01	31.85	0.05	0.84	42.47	0.45	0.45	32.53	67.4	0	87.67	74.71	93	0.45	4.47	9.82	5.95	0.85	0.06	0	0.3	0.38	0.07	0.01	0.23	9.37	0.54	0.08	0	1.45	0	0	0	6.38	12.19	12.42	81.09	90.46	790.57	447.8	928.98	593.23	823.28	476.15	912.9	488.49
12.512	0	0.01	0.02	0.01	38.85	0.05	0.99	50.45	0.54	0.45	24.55	72.59	0	90.8	78.73	94.61	0.45	6.6	10.79	5.62	0.84	0.06	0	0.33	0.54	0.06	0.01	0.32	10.85	0.5	0.09	0	1.3	0	0	0	8.95	10.55	13.52	81.99	90.36	791.59	446.98	931.21	592.99	825.63	476.91	915.25	488.41
12.545	0	0.01	0.02	0.01	41.07	0.06	1.06	53	0.52	0.44	22	74.5	0	91.11	79.98	95.4	0.44	7.01	13.46	7.04	0.86	0.05	0	0.32	0.52	0.06	0.01	0.33	11.27	0.5	0.09	0	1.31	0	0	0	10.11	10.37	12.19	82.16	90.98	793.29	447.89	934.17	596.38	826.66	478.43	917.04	488.84
12.579	0	0.01	0.02	0.01	46.06	0.06	1.31	58.24	0.78	0.44	16.76	77	0	92.53	84.45	95.82	0.36	7.23	13.67	7.55	0.67	0.04	0	0.44	0.78	0.05	0.01	0.36	12.55	0.48	0.09	0	1.17	0	0	0	13.76	9.42	12.9	83.89	89.45	794.46	446.88	935.42	595.78	828.95	478.47	917.86	488.35
12.612	0	0.01	0.02	0.01	45.12	0.07	1.26	57.59	0.97	0.46	17.41	77.15	0	88.07	83.4	96.6	0.32	6.91	15.86	7.5	0.68	0.03	0	0.46	0.97	0.05	0.01	0.26	11.88	0.44	0.08	0	1.2	0	0	0	11.68	12	14.72	82.2	91.03	793.79	446.71	936.47	596.14	830.14	477.4	920.23	490.46
12.645	0	0.01	0.02	0.01	43.71	0.07	1.26	56.8	1.1	0.56	18.2	76.09	0	91.02	83.31	97.06	0.3	5.78	16.01	7.16	0.72	0.02	0	0.56	1.1	0.04	0.01	0.18	10.68	0.42	0.07	0	1.17	0	0	0	10.77	10.42	13.18	82.02	92.96	795.8	446.86	940.15	598.92	830.94	477.56	923.06	489.97
12.679	0	0.01	0.02	0.01	42.66	0.08	1.23	55.06	1.23	0.72	19.94	78.56	0	91.36	82.25	97.72	0.25	4.51	18.49	8.07	0.98	0.02	0	0.72	1.23	0.04	0.01	0.18	11.77	0.39	0.06	0	1.04	0	0	0	12.21	10.21	13.58	82.9	91.28	796.85	446.35	940.39	597.72	832.53	477.35	923.01	489.35
12.712	0	0.01	0.02	0.01	41.06	0.08	1.14	53.28	1.17	0.67	21.72	78.48	0	92.78	80.64	97.79	0.24	4.34	19.26	8.44	1.17	0.02	0	0.67	1.17	0.04	0.01	0.13	11.65	0.39	0.07	0	1.09	0	0	0	12.16	9.23	13.33	82.98	92.41	797.5	444.92	942.12	596.63	832.94	477.45	924.82	487.38
12.746	0	0.01	0.02	0.01	40.69	0.07	1.08	51.92	0.98	0.62	23.08	80.31	0	89.62	80.05	97.69	0.23	3.73	16.21	10.84	1.15	0.02	0	0.62	0.98	0.05	0.01	0.11	13.13	0.38	0.06	0	1.01	0	0	0	10.75	11.22	13.55	82.08	95.03	799.17	445.38	943.9	596.82	834	476.52	928.18	489.25
12.779	0	0.01	0.02	0.01	39.47	0.06	1.12	50.63	0.73	0.45	24.37	79.67	0	90.45	81.11	97.31	0.22	1.83	15.49	10.75	0.81	0.01	0	0.45	0.73	0.06	0.01	0.09	13.02	0.36	0.05	0.01	1.03	0	0	0	9.79	10.76	11.54	82.01	96.68	802.25	447.98	946.93	601.13	834.84	477.65	930.57	491.21
12.812	0	0.01	0.02	0.01	38.36	0.05	1.15	49.38	0.61	0.33	25.62	76.78	0	94.36	82.31	95.61	0.23	1.16	10.49	7.81	0.47	0.01	0	0.33	0.61	0.08	0.02	0.07	12.61	0.33	0.05	0	1.06	0	0	0	8.68	7.91	11.88	82.15	99.95	803.05	454.13	946.41	604.68	833.88	482.68	932.64	498.08
12.846	0	0.01	0.02	0.01	32.81	0.04	1.02	43.08	0.42	0.26	31.92	69.76	0	94.28	79.4	92.99	0.26	0.62	7.9	6.46	0.39	0.01	0	0.2	0.42	0.13	0.04	0.05	10.74	0.3	0.05	0.01	1.11	0.05	0	0	5.51	7.99	12.11	81.07	101.03	803.43	460.07	946.1	608.89	833.71	487.64	933.42	503.96
12.879	0	0.01	0.02	0.01	32.21	0.04	1.36	43.36	0.36	0.32	31.64	57.89	-0.7	93.64	84.39	88.37	0.32	0.45	7.04	5.57	0.37	0.02	0	0.14	0.36	0.18	0.08	0.06	8.93	0.39	0.05	0.01	1.08	0.78	0	0	4.74	8.55	11.96	80.8	101.36	803.9	466.38	944.71	612.81	833.03	493.47	933.04	509.94
12.912	0	0.01	0.02	0.01	34.17	0.04	1.59	47.05	0.34	0.34	27.95	54.92	-1.62	95.58	88.03	88.29	0.34	0.4	6.71	5.56	0.33	0.05	0	0.13	0.32	0.19	0.15	0.11	7.5	0.44	0.04	0.02	1.14	1.5	0	0	-0.14	6.63	8.72	78.85	106.19	804.31	467.36	948.16	616.94	829.87	496.14	935.42	507.79
12.946	0	0.01	0.03	0.01	33.59	0.04	1.97	47.66	0.38	0.37	27.34	57.42	-1.92	95.58	91.57	85.3	0.37	0.31	7.9	7.22	0.4	0.15	0	0.11	0.38	0.25	0.27	0.25	5.48	0.57	0.04	0.05	1.18	2.19	0	0	2.47	6.64	8.29	79.48	104.88	803.89	469.09	947.82	620.2	829.73	497.78	933.93	509.67
12.979	0	0.01	0.03	0.01	31.92	0.04	2.14	45.33	0.53	0.37	29.67	58.54	-1.76	96.74	92.13	82.47	0.37	0.25	8.69	7.53	0.37	0.18	0	0.12	0.49	0.26	0.42	0.53	5.49	0.65	0.04	0.02	1.19	2.89	0	0	5.55	5.05	7.95	80.73	101.16	804.18	471.11	947.02	622.01	830.72	500.88	931.41	510.61
13.012	0	0.01	0.04	0.01	26.64	0.05	2.24	37.99	0.73	0.38	37.01	55.18	-1.36	96.79	90.91	76.34	0.38	0.2	8.76	6.82	0.34	0.17	0.07	0.1	0.61	0.27	0.75	0.73	5.01	0.79	0.04	0.04	1.31	4.72	0	0	0.73	4.97	8.08	78.57	103.68	804.92	468.99	950.56	622.25	831.91	497.63	934.96	509.01
13.046	0	0.01	0.06	0.01	22.06	0.04	1.93	31.71	0.75	0.38	43.29	45.52	-1.17	96.72	86.93	73.46	0.38	0.25	6.97	6.8	0.46	0.13	2.13	0.09	0.75	0.36	0.84	0.73	4.17	0.95	0.04	0.02	1.48	6.65	0	0	0.78	5.08	8.83	78.49	104.51	806.92	467.92	954.23	622.45	835.01	496.92	938.84	508.88
13.079	0	0.01	0.05	0.01	22.99	0.04	1.7	33.6	0.9	0.37	41.4	42.64	-1.25	94.64	85.72	76.71	0.37	0.24	5.77	8.39	0.51	0.07	1.89	0.1	0.9	0.37	0.7	0.6	3.93	0.98	0.03	0.02	1.66	5.77	0	0	4.21	7.64	10.81	79.42	100.81	807.78	466.64	955.88	622.33	839.63	496.08	939.56	509.37
13.113	0	0.01	0.04	0.01	23.52	0.04	1.47	35.61	1.14	0.57	39.39	37.14	-0.18	96.52	83.73	80.6	0.46	0.24	7	11.37	1	0.07	0.07	0.08	1.14	0.57	0.61	0.36	3.05	1.21	0.03	0.02	1.95	4.52	0	0	-0.14	5.39	9.81	78.31	99.72	808.13	463.76	955.82	619.12	839.32	492.26	938.29	504.52
13.146	0	0.02	0.03	0.01	16.66	0.04	1.12	24.76	1.14	0.83	50.47	23.28	0	95.2	76.05	75.85	0.58	0.22	6.58	10.56	1.05	0.05	0	0.07	1.14	0.83	0.53	0.3	2.44	1.22	0.03	0.04	2.07	2.15	0	0	0.94	7.06	10.52	78.19	102.22	809.25	460.44	963.11	622.62	843.15	489.88	944.44	503.61
13.179	0	0.02	0.04	0.01	8.6	0.05	0.82	11.44	1.17	0.88	77.13	10.73	0	94.3	64.77	64.78	0.59	0.23	8.09	8.53	1.08	0.03	0	0.07	1.17	0.88	0.58	0.37	2.19	1.1	0.03	0.01	2.22	2.04	0	0	5.94	7.97	11.57	79.73	102.41	810.69	457.06	965.11	620.77	845.83	486.47	946.93	502.74
13.213	0	0.02	0.05	0.01	4.9	0.05	0.58	5.78	0.87	1.37	88.44	6.14	0	90.16	54.17	57.52	0.74	0.25	8.88	4.98	0.8	0.01	0	0.05	0.87	1.37	0.64	0.33	1.88	1.06	0.02	0.02	2.56	2.26	0	0	4.12	10.92	10.59	79.29	98.95	814.27	455.22	965.49	616.15	848.51	483.87	946.34	498.77
13.246	0	0.03	0.05	0.01	3.04	0.05	0.44	3.19	0.72	1.28	93.61	3.7	0	90	46.01	51	0.72	0.28	7.47	3.99	0.47	0.01	0	0.05	0.62	1.28	0.69	0.35	1.77	0.84	0.02	0.01	2.84	2.02	0	0	10.19	11.01	10.59	81.36	97.65	817.33	449.65	968.19	610.56	851.79	481.15	948.7	493.17
13.279	0	0.03	0.06	0.01	1.95	0.06	0.38	1.89	0.84	1.27	96.1	2.07	0	94.23	40.35	43.64	0.84	0.3	9.33	4.02	0.29	0.01	0	0.04	0.35	1.27	0.74	0.29	1.73	0.88	0.02	0.01	3.74	1.1	0	0	10.13	8.03	11.88	81.89	97.06	820.68	448.62	966.31	604.1	853.99	476.14	949.51	493.34
13.313	0	0.04	0.06	0.01	1.18	0.08	0.39	1.05	0.92	1.02	97.64	1.25	0	96.38	37.16	32.28	0.92	0.33	11.19	4.86	0.2	0.02	0	0.05	0.23	1.02	0.96	0.17	1.64	1.19	0.02	0.01	4.7	0	0	0	10.34	5.59	10.4	82.03	99.67	823.84	444.59	968.52	597.83	854.06	474.4	952.89	487.3
13.346	0	0.06	0.07	0.01	0.71	0.1	0.36	0.57	0.8	0.87	98.58	0.88	0	95.29	31.88	22.58	0.8	0.4	13.76	5.08	0.18	0.07	0	0.04	0.19	0.87	1.26	0.14	2	1.31	0.03	0.01	5.46	0	0	0	10.85	6.97	12.21	81.87	97.8	826.07	441.38	971.01	594.69	858.8	470.45	955.42	485.67
13.379	0	0.06	0.07	0.01	0.59	0.16	0.39	0.49	0.61	0.61	98.82	0.91	2.44	90.36	32.2	18.22	0.61	0.56	19.26	5.46	0.16	0.23	0	0.05	0.14	0.58	1.09	0.08	2.12	1.44	0.03	0.02	7.07	0	0	0	9.47	10.81	13.44	80.75	94.37	827.57	440	971.31	591.76	862.27	468.37	955.27	484.4
13.413	0	0.05	0.05	0.01	0.57	0.37	0.35	0.54	0.4	0.4	98.87	0.91	9.99	91.38	31.84	21.08	0.4	0.77	26.81	7.76	0.18	0.83	0	0.08	0.12	0.38	1.02	0.06	2.43	1.29	0.03	0.01	11	0	0	0	8.97	10.2	13.92	80.35	95.5	829.74	437.54	974.83	589.24	864.9	467.53	959.31	481.9
13.446	0	0.06	0.04	0.01	0.53	0.57	0.34	0.54	0.35	0.35	98.87	0.9	13.57	94.59	31.61	21.13	0.35	0.7	30.78	11.26	0.2	1.96	0	0.09	0.09	0.31	0.87	0.05	2.52	1.47	0.04	0.01	12.72	0	0	0	13.77	7.69	14.93	82.42	89.21	832.25	437.76	976.14	589.52	869.84	468.89	958.18	481.39
13.48	0	0.07	0.03	0.01	0.4	1.96	0.24	0.49	0.28	0.28	96.07	1.86	25.3	93.73	27.12	23.11	0.28	0.75	41.12	17.83	0.24	8.21	0	0.08	0.07	0.21	0.61	0.03	2.85	1.34	0.05	0.02	18.74	0	0	0	11.56	8.48	15.2	81.88	87.35	834.11	438.04	975.32	586.76	871.37	467.67	957.7	480.91
13.513	0	0.07	0.02	0.01	0.44	1.97	0.22	0.6	0.24	0.24	96.07	1.54	25.46	96.07	28.69	26.52	0.24	0.66	37.05	21.88	0.22	6.37	0	0.11	0.07	0.15	0.51	0.05	3.04	1.35	0.06	0.02	20.81	0	0	0	13.84	6.02	14.16	83.37	86.5	836.77	439.68	974.16	585.07	871.57	468.89	957.18	481.32
13.546	0	0.07	0.02	0.01	0.48	1.11	0.24	0.62	0.23	0.23	97.77	1.29	20.36	95.92	31.1	25.36	0.23	0.58	29.2	22.29	0.22	2.43	0	0.14	0.09	0.09	0.4	0.09	3.41	1.3	0.06	0.02	19.64	0	0	0	14.07	6.22	13.19	83.93	86.1	840.05	441.33	973.71	583.17	872.49	469.45	957.68	481.94
13.58	0	0.06	0.03	0.01	0.45	0.72	0.26	0.57	0.23	0.23	98.57	1.38	16.55	96.49	33.82	20.88	0.23	0.44	20.43	20.1	0.18	0.81	0	0.14	0.12	0.05	0.29	0.15	4.04	1.15	0.07	0.02	20.1	0	0	0	17.83	5.43	12.56	87.12	83.98	845	444.58	972.84	580.76	874.9	472.31	958.07	483.93
13.613	0	0.09	0.03	0.01	0.47	0.33	0.3	0.54	0.26	0.26	98.92	1.34	9.72	96.06	35.46	17.85	0.26	0.32	12.01	25.49	0.13	0.33	0	0.15	0.09	0.03	0.17	0.14	4.37	1.24	0.07	0.02	17.34	0	0	0	18.06	6.04	10.87	87.8	86.09	847.02	445.33	971.88	577.88	873.33	473.41	958.86	483.25
13.646	0	0.1	0.04	0.01	0.49	0.21	0.37	0.51	0.29	0.29	98.98	1.74	5.5	95.22	37.84	14.2	0.29	0.23	8.47	28.21	0.12	0.24	0	0.15	0.1	0.02	0.11	0.1	5.29	1.17	0.07	0.01	15.26	0	0	0	17.94	7.05	8.85	88.16	86.97	847.25	446.45	969.77	578.18	870.72	472.57	956.97	483.79
13.68	0	0.13	0.04	0.01	0.52	0.2	0.42	0.53	0.26	0.26	98.94	2.77	4.52	96.1	40.61	12.01	0.26	0.15	6.31	33.03	0.12	0.5	0	0.16	0.09	0.01	0.06	0.04	8.43	1.66	0.1	0.02	15.72	0	0	0	18.26	5.98	8.66	89.07	87.56	846.66	448.83	966.36	577.33	868.34	474.04	955.1	485.89
13.713	0	0.15	0.05	0.01	0.55	0.16	0.55	0.54	0.29	0.29	98.89	3.6	1.9	95.72	44.41	8.86	0.29	0.1	6.28	35.15	0.2	0.9	0	0.18	0.09	0.01	0.04	0.02	8.02	1.66	0.1	0.01	14.07	0	0	0	18.27	6.47	9.15	88.69	90.39	843.15	449.09	963.75	577.19	864.37	475.3	954.02	486.82
13.747	0	0.15	0.06	0.01	0.58	0.14	0.65	0.55	0.32	0.32	98.7	4.67	0	96.18	46.28	6.17	0.32	0.07	5.99	32.98	0.47	1.15	0	0.27	0.09	0.01	0.04	0.03	9.51	2.85	0.15	0.01	12.69	0	0	0	16.72	5.88	7.79	88.16	91.56	841.63	450.89	961.71	578.08	860.96	477.88	952.07	486.95
13.78	0	0.19	0.08	0.01	0.57	0.11	0.72	0.51	0.38	0.38	98.56	4.76	0	96.42	46.44	3.72	0.3	0.05	5.74	36.47	0.47	1.36	0	0.38	0.08	0.01	0.04	0.03	9.6	3.36	0.19	0.01	11.08	0	0	0	14.23	5.53	7.85	87.06	93.6	839.13	451.96	960.12	579.21	858.04	479.01	951.2	488.05
13.813	0	0.2	0.08	0.01	0.58	0.1	0.74	0.51	0.41	0.41	98.51	4.58	0	96.12	46.42	3.78	0.32	0.05	5.73	37.88	0.5	0.98	0	0.41	0.07	0.01	0.05	0.06	9.13	3.16	0.2	0.02	10.17	0	0	0	14.77	5.95	8.08	87.44	92.21	837.37	453.07	958.12	580.72	857	479.39	948.66	489.51
13.847	0	0.27	0.09	0.01	0.8	0.08	1.07	0.71	0.6	0.6	97.86	7.03	0	93.2	53.17	5.14	0.41	0.05	5.64	48.73	0.39	0.95	0	0.6	0.05	0.01	0.05	0.05	8.03	3.1	0.25	0.02	8.05	0	0	0	10.29	8.91	8.53	85.1	90.43	834.74	453.47	956.44	581.72	856.05	479.27	945.91	489.48
13.88	0	0.24	0.1	0.01	0.99	0.07	1.33	0.89	0.63	0.63	97.34	8.69	0	97.42	56.92	6.42	0.53	0.05	6.01	46.76	0.28	1.37	0	0.63	0.05	0.01	0.07	0.04	7.14	3.59	0.27	0.07	6.26	0	0	0	15.32	3.85	7.21	87.23	96.08	833.63	455.45	954.59	583.31	850.95	481.71	946.46	492.18
13.913	0	0.17	0.1	0.01	1.12	0.06	1.4	1.06	0.6	0.6	97.2	9.61	0	95.29	58.6	8.16	0.6	0.05	5.65	37.58	0.17	1.04	0	0.42	0.03	0.01	0.11	0.04	6.83	4.28	0.24	0.04	5.75	0	0	0	13.17	6.97	7.65	86.63	94.58	833.01	457.93	953.08	584.04	850.93	484.29	945.01	494.06
13.947	0	0.1	0.12	0.01	1.64	0.04	2.02	1.52	1.04	1.04	95.96	15.77	0	95.62	65.57	9.75	1.04	0.05	4.4	25.17	0.12	0.97	0	0.26	0.02	0.01	0.15	0.02	6.91	4.54	0.15	0.01	3.19	0	0	0	14.7	6.58	8.21	85.51	95.06	831.32	458.57	951.16	583.79	849.31	485.55	943.88	495.17
13.98	0	0.09	0.11	0.01	2.16	0.04	2.29	2.22	1.23	1.23	95.42	19.96	0	94.12	69.72	14.08	1.23	0.05	4.58	26.01	0.12	1.2	0	0.21	0.01	0.01	0.15	0.01	6.33	5.31	0.14	0.01	3.03	0	0	0	12.68	8.14	8.3	84.55	95.94	828.52	460.31	948.37	585.04	846.27	486.84	941.66	497.06
14.013	0	0.09	0.11	0.01	3.18	0.04	3.13	3.52	1.69	1.69	92.96	29.27	0	95.14	77.21	18.08	1.69	0.04	5.42	29.98	0.09	0.95	0	0.18	0.01	0.01	0.15	0.01	5.15	5.21	0.12	0.01	2.27	0	0	0	7.65	7.13	7.79	83.42	101.73	825.64	460.39	948.71	586.83	841.95	487.7	943.24	497.17
14.047	0	0.07	0.1	0.01	4.64	0.04	3.99	5.58	1.65	3.05	88.83	36.33	-1.22	97.93	82.78	23.52	3.05	0.05	6.6	28.38	0.08	0.72	0	0.1	0.01	0.02	0.14	0.02	3.57	5.78	0.09	0.01	1.65	0	0	0	9.87	2.73	7.13	84.13	97.51	826.27	461.72	949.48	590.67	843.92	488.55	941.01	497.59
14.08	0	0.08	0.1	0.01	5.59	0.05	5.02	6.91	1.58	3.79	86.19	43.61	-0.64	98.12	86.85	24.87	3.79	0.05	11.02	34.87	0.07	0.83	0	0.1	0.01	0.03	0.13	0.07	3.29	5.8	0.08	0.02	1.58	0	0	0	9.91	2.24	6.35	84.29	96.58	827	462.5	950.34	593.06	844.6	488.16	940.64	498.25
14.114	0	0.09	0.1	0.01	5.82	0.06	5.33	7.26	1.48	5.36	85.48	41.14	-0.15	92.25	86.28	25.76	5.36	0.06	14.15	36.57	0.08	0.47	0	0.08	0.02	0.07	0.12	0.36	2.6	6.78	0.08	0.01	1.48	0	0	0	1.05	9.62	7.82	81.63	91.75	824.41	462.02	947.49	591.12	845.37	486.03	936.47	496.97
14.147	0	0.11	0.09	0.01	7.75	0.06	5.16	10.27	1.45	6	79.47	43.42	-1.3	94.49	87.77	33.13	6	0.06	13.27	45.29	0.09	0.56	0	0.09	0.04	0.14	0.12	0.39	2.26	7	0.1	0.01	1.45	0	0	0	-0.99	7.79	8.05	79.97	96.6	820.89	458.76	951.69	595.34	843.64	484.44	939.64	495.16
14.18	0	0.17	0.07	0.01	11.19	0.06	4.85	15.15	1.37	6.45	69.71	46.87	-1.93	94.91	89.45	43.18	6.45	0.1	13.59	60.59	0.17	0.75	0	0.1	0.08	0.17	0.07	0.33	2.32	5.92	0.1	0.01	1.37	0	0	0	5.69	7.38	10.68	82.14	93.39	819.12	457.97	950.32	595.53	845.58	483.84	938.01	497.14
14.214	0	0.26	0.06	0.01	14.29	0.06	4.11	19.04	1.28	7.83	61.92	42.76	-2.91	94.19	87.72	52.27	7.83	0.18	12.64	74.89	0.27	0.75	0	0.1	0.19	0.27	0.06	0.22	1.99	5.1	0.09	0.01	1.28	0	0	0	4.71	8.07	10.68	81.64	92.88	818.92	456.94	950.8	595.4	845.96	482.6	937.87	496.06
14.247	0	0.3	0.05	0.01	15.2	0.05	3.47	19.71	1.27	8.04	60.58	38.45	-3.57	94.97	85.53	56.42	8.04	0.21	10.51	79.46	0.27	0.85	0	0.12	0.42	0.3	0.06	0.17	1.95	4.13	0.1	0	1.27	0	0	0	8.91	7.31	10.23	83.47	93.94	818.15	456.02	950.04	595.26	844.38	482.37	937.37	495.71
14.28	0	0.31	0.05	0.01	16.34	0.05	2.86	20.54	1.23	8.86	58.92	31.9	-2.96	95.14	81.95	61.79	8.86	0.32	11.32	79.75	0.33	0.66	0	0.13	0.61	0.41	0.05	0.14	1.94	3.46	0.1	0.01	1.23	0	0	0	6.81	7.13	10.58	82.45	97.44	817.08	456.38	949.7	595.18	842.52	482.25	938.83	497.03
14.314	0	0.35	0.05	0.01	17.89	0.05	2.71	20.95	1.11	11.29	58.1	27.77	-4.03	95.91	79.46	65.27	11.29	0.49	11.09	81.26	0.28	0.49	0	0.11	0.76	0.7	0.04	0.17	1.98	2.92	0.08	0.01	1.11	0	0	0	6.33	6.23	9.52	82.46	97.25	816.8	457.66	949.17	596.98	841.3	483.32	937.54	497.32
14.347	0	0.3	0.04	0.01	21.84	0.05	2.56	26.55	1.16	10.57	48.45	30.83	-3.62	94.41	81.02	71.48	10.57	0.59	11.79	80.71	0.25	0.33	0	0.11	0.84	0.82	0.03	0.18	2.25	2.49	0.08	0.01	1.16	0	0	0	6.2	7.87	9.58	82.33	94	815.58	457.16	947.85	596.8	841.48	483.24	934.62	496
14.38	0	0.22	0.03	0.01	22.65	0.05	1.91	27.84	1.13	9.76	47.16	25	-2.5	92.64	77.34	76.92	9.76	0.77	11.36	73.56	0.25	0.2	0	0.11	0.69	0.96	0.03	0.16	2.32	2.11	0.07	0.01	1.13	0	0	0	4.69	9.33	10.55	81.18	96.29	812.09	455.95	946.31	597.06	838.91	481.25	933.98	496.6
14.414	0	0.22	0.04	0.01	18.86	0.05	2.1	20.96	1.09	11.47	58.07	22.17	-3.45	89.87	75.63	70.59	11.47	0.67	10.6	68.96	0.29	0.21	0	0.17	0.43	1.09	0.03	0.09	2.07	1.25	0.06	0.01	1.09	0	0	0	2.13	11.08	8.8	80	94.07	810.12	453.42	945.09	596.31	836.85	479.2	930.08	491.74
14.447	0	0.17	0.05	0.01	12.58	0.05	1.86	13.14	1.17	10.37	73.71	16.47	-1.92	94.84	71.03	62.01	10.37	0.51	10.13	56.95	0.39	0.18	0	0.19	0.39	1.06	0.04	0.07	2.1	1.14	0.07	0	1.17	0	0	0	5.72	7.45	10.14	81.25	95.24	809.01	450.17	946.43	595	837.33	477.7	931.77	490
14.481	0	0.13	0.05	0.01	7.65	0.05	1.28	7.29	1.35	8.84	84.7	8.86	0	91.67	62.06	55.86	8.84	0.41	9.29	44.62	0.48	0.12	0	0.3	0.28	1.25	0.05	0.04	2.26	0.65	0.08	0	1.35	0	0	0	3.5	10.01	9.97	80.22	95.09	807.06	448.95	945.85	596.16	836.22	474.87	930.19	489.39
14.514	0	0.13	0.07	0.01	5.41	0.05	1.36	4.79	1.47	8.12	89.18	8.13	0	93.88	60.52	46.83	8.12	0.34	10.52	39.94	0.45	0.11	0	0.37	0.26	1.29	0.06	0.04	2.64	0.56	0.08	0	1.47	0	0	0	10.52	8.35	9.84	83.08	94.69	805.39	447.5	944.29	595.33	834.47	476.2	928.4	488.14
14.547	0	0.13	0.08	0.01	3.99	0.05	1.61	3.27	1.55	8.28	92.02	8.1	0	92.8	60.56	37.33	8.28	0.24	11.55	37.49	0.46	0.08	0	0.36	0.23	1.12	0.08	0.05	2.55	0.55	0.08	0	1.55	0	0	0	11.15	9.22	11.78	83.26	91.66	803.49	446.51	942.96	594.25	835.61	475.86	926.48	487.81
14.581	0	0.16	0.1	0.01	2.68	0.07	1.52	2.06	1.78	6.76	94.65	6.64	0	91.73	57.35	29.41	6.76	0.14	14.11	38.66	0.54	0.07	0	0.46	0.23	1.11	0.12	0.05	3.1	0.39	0.1	0.01	1.78	0	0	0	11.12	9.97	12.95	82.92	92.28	801.71	445.57	942.62	594.19	835.26	475.04	926.59	488.2
14.614	0	0.19	0.11	0.01	1.67	0.08	1.11	1.14	1.8	7.02	96.66	3.15	0	90.88	47.78	24.53	7.02	0.09	16.72	36.87	0.67	0.1	0	0.43	0.23	0.95	0.19	0.05	2.92	0.39	0.09	0.01	1.8	0	0	0	10.24	10.5	13.87	82.44	92.21	800.63	445.52	941.91	594.08	835.18	474.41	926.23	489
14.647	0	0.21	0.11	0.01	1.64	0.07	1.19	1.12	1.74	6.62	96.73	3.48	0	89.48	49.28	22.9	6.62	0.07	15.66	39.33	0.86	0.11	0	0.5	0.36	0.91	0.22	0.07	2.72	0.32	0.08	0.01	1.74	0	0	0	7.93	11.3	14.28	81.43	93.97	799.28	445.13	941.95	594.33	834.25	473.64	926.9	489.37
14.681	0	0.15	0.09	0.01	1.89	0.06	0.87	1.4	1.78	5.55	96.21	2.92	0	89.06	46.88	30.62	5.55	0.06	12.74	33.36	0.87	0.1	0	0.36	0.55	0.68	0.18	0.09	2.84	0.26	0.07	0.01	1.78	0	0	0	7.74	11.52	14.81	81.21	94.93	798.48	445.33	942.14	595.65	834.14	473.03	927.38	490.88
14.714	0	0.16	0.09	0.01	2.3	0.06	1	1.76	1.79	5.83	95.4	3.92	0	90.68	50.57	32.55	5.83	0.04	12.02	37.89	0.76	0.11	0	0.34	0.56	0.71	0.17	0.1	2.94	0.27	0.08	0.03	1.79	0	0	0	8.45	10.62	15.03	81.46	95.46	800.04	445.96	944.1	596.59	835.84	473.81	929.56	491.94
14.748	0	0.17	0.09	0.01	2.65	0.05	1.25	2.15	1.82	5.26	94.7	5.95	0	88.69	56.15	31.88	5.26	0.03	10.85	41.84	0.72	0.13	0	0.26	0.74	0.61	0.18	0.14	2.85	0.3	0.06	0.02	1.82	0	0	0	7.05	11.7	15.27	80.65	99.73	801.59	446.5	946.44	597.25	836.64	472.89	933.97	494.65
14.781	0	0.14	0.08	0.01	3.33	0.06	1.57	2.95	1.79	4.95	93.33	8.69	0	87.33	61.8	33.97	4.95	0.03	13.53	41.89	0.85	0.17	0	0.22	0.81	0.54	0.19	0.12	2.27	0.33	0.05	0.04	1.79	0.02	0	0	6.42	12.35	16.29	80.29	98.02	802.05	446.8	948.21	598.9	839.35	473.11	934.77	495.53
14.814	0	0.11	0.07	0.01	3.81	0.08	1.58	3.54	1.73	4.57	92.37	9.24	0	89.02	62.87	37.46	4.57	0.03	16.78	36.92	0.82	0.21	0	0.2	0.85	0.55	0.2	0.13	2.03	0.34	0.04	0.05	1.73	0.06	0	0	0.83	11.53	15.27	78.67	101.45	805.53	448.68	954.26	603.39	842.01	473.42	940.64	497.14
14.848	0	0.08	0.06	0.01	4.71	0.09	1.49	4.77	1.83	4.08	90.46	9.52	0	85.49	63.79	43.91	4.08	0.04	19.8	32.53	0.81	0.28	0	0.18	0.93	0.42	0.22	0.16	1.52	0.4	0.03	0.04	1.83	0.2	0	0	2.82	13.13	17.44	79.1	99.72	805.47	448.97	953.6	602.6	844.51	473.05	940.56	499.84
14.881	0	0.1	0.07	0.01	5.07	0.15	2.31	5.22	1.98	4.72	89.57	14.41	0	95.09	69.88	39.94	4.72	0.04	28.55	38.32	0.82	0.36	0	0.13	0.87	0.48	0.22	0.1	1.28	0.54	0.03	0.27	1.98	0.5	0	0	8.36	7.19	17.89	80.93	106.95	808.08	451.18	958.23	604.28	845.47	477.72	948.87	505.06
14.914	0	0.13	0.09	0.01	4.01	0.13	2.87	3.9	2.11	4.88	91.97	16.6	0	89.25	71.9	30.47	4.88	0.03	26.3	44.32	0.67	0.33	0	0.09	0.56	0.68	0.24	0.06	1.34	0.69	0.03	0.54	2.11	0.61	0	0	3.44	11.42	18.14	78.64	109.7	811.18	455.22	963.46	609.36	849.36	480.58	954.85	510.69
14.948	0	0.19	0.14	0.01	2.51	0.13	3.57	2.18	2.27	5.03	92.87	16.55	0	90.17	71.84	16.03	5.03	0.03	25.48	47.54	0.84	0.43	0	0.05	0.5	1	0.42	0.04	1.36	0.84	0.02	0.2	2.27	1.01	0	0	1.16	10.92	19.23	78.32	109.21	815.42	463.02	964.22	612.94	853.51	484.96	957.02	519.77
14.981	0	0.23	0.16	0.01	2.56	0.12	4.56	2.2	2.53	5.82	90.88	22.27	0	86.64	76.06	11.83	5.82	0.03	22.81	51.37	0.96	0.52	0	0.04	0.44	1.43	0.66	0.02	1.72	0.98	0.02	0.25	2.53	1.59	0	0	-9.36	12.65	18.94	75.88	111.24	816.17	468.97	961.13	613.93	851.87	486.92	956.35	525.11
15.014	0	0.3	0.2	0.01	2.85	0.07	6.26	2.36	2.42	7.49	87.48	31.73	0	93	81.97	7.56	7.49	0.02	15.04	57.35	0.97	1.05	0	0.03	0.33	2.48	0.91	0.02	1.83	1.1	0.02	1.39	2.42	2.21	0	0	-3.19	9.07	17.43	77.95	111.45	825.43	477.82	963.48	615.87	855.94	494.87	960.78	532.66
15.048	0	0.38	0.22	0.01	2.95	0.07	6.72	2.47	2.35	7.56	86.56	35.28	-0.21	89.95	83.56	6.76	7.56	0.04	14.29	63.54	1.27	2.06	0	0.01	0.25	4.13	1.14	0.02	2.23	1.39	0.01	0.59	2.35	2.78	0	0	-8.65	11.04	18.61	76.75	109.42	822.97	476.43	962.78	616.25	856.11	494.58	959.36	530.8
15.081	0	0.59	0.24	0.01	2.95	0.07	6.83	2.46	2.41	7.63	86.34	36.03	0	86.91	83.63	6.47	7.63	0.03	15.13	74.5	1.24	4.76	0	0.01	0.21	4.45	1.21	0.01	2.56	1.56	0.01	1.73	2.41	3.48	0	0	-11.05	12.53	17.7	76.1	112.13	827.8	481.44	964.18	617.81	857.86	497.18	962.95	536.27
15.115	0	0.84	0.24	0.01	2.52	0.08	5.92	2.13	2.49	6.84	88.16	32.28	0	87.45	80.87	5.25	6.84	0.04	15.74	81.77	2.23	7.99	0	0.01	0.2	6.59	1.05	0.02	3.25	2	0.01	1.66	2.49	3.56	0	0	-14.31	12.29	16.99	75.55	110.37	827.93	480.46	967.23	619.76	858.6	499.66	964.2	531.76
15.148	0	0.85	0.22	0.01	2.4	0.1	5.19	2.11	2.97	7.38	89.61	30.6	0	90.88	78.9	6.39	6.12	0.04	18.73	82.82	2.95	7.46	0	0.01	0.19	7.38	1.08	0.02	4.25	2.59	0.01	1.74	2.97	3.35	0	0	-12.81	10.51	17.91	75.75	109.11	829.1	480.51	971.29	622.7	862.45	499.99	966.61	532.5
15.181	0	0.85	0.2	0.01	2.26	0.1	4.04	2	3.15	6.62	91.93	24.56	0	84.33	74.59	9.21	5.62	0.06	19.57	82.07	3.15	8.87	0	0.01	0.19	6.62	1.35	0.01	4.78	2.73	0.01	0.13	3.15	3.28	0	0	-11.14	13.58	16.89	75.1	115.38	827.81	479.27	972.22	623.68	859.65	497.56	969.03	534.27
15.215	0	0.96	0.14	0.02	1.96	0.14	2.61	1.83	4.07	8.19	94.78	15.46	0	88.56	66.8	13.82	5.33	0.08	23.2	84.87	4.07	9.56	0	0	0.2	8.19	1.37	0.01	5.39	3.75	0.01	0.22	4.07	2.05	0	0	-13.49	11.77	17.68	74.48	113.78	826.46	478.5	973.97	626.01	860.85	497.8	969.13	532.76
15.248	0	1.27	0.12	0.02	1.4	0.22	1.64	1.21	4.34	8.63	96.73	6.77	0	89.54	55.2	15.37	5.45	0.12	30.55	87.88	4.13	9.68	0	0	0.26	8.63	1.02	0.01	5.5	3.72	0.01	0.43	4.34	0.73	0	0	-10.09	11.26	18.04	75.03	113.38	823.92	476.59	974.71	627.37	860.55	495.88	968	532.06
15.281	0	1.46	0.09	0.02	1.13	0.22	0.95	0.94	5.1	10.13	97.07	3.21	0	74.09	44.79	19.1	5.79	0.14	29.18	89.15	3.69	8	0	0	0.35	10.13	0.94	0.01	6.15	4.24	0	0.04	5.1	0	0	0	-12.18	16.75	18.69	73.93	114.04	820.5	474.9	971.28	625.68	858.28	493.62	965.52	532.4
15.315	0	1.49	0.09	0.02	0.97	0.28	0.72	0.77	6.66	14.24	97.02	2.6	0.58	79.25	38.54	19.42	6.78	0.13	30.23	86.5	3.49	4.22	0	0	0.49	14.24	0.95	0.02	9.72	5.21	0	0.02	6.66	0	0	0	-11.19	15.3	18.11	74.42	113.01	818.06	473.81	968.73	624.49	855.3	492.65	961.98	529.91
15.348	0	1.14	0.08	0.02	1.13	0.27	0.74	0.92	6.66	14.56	97.71	2.95	0.32	82.08	40	22.07	6.66	0.13	29.23	81.93	2.85	1.83	0	0	0.65	14.56	1.25	0.05	9.85	5.45	0	0.03	6.82	0	0	0	-9.16	14.39	17.59	75.48	110.27	817.35	473.05	965.96	623.95	854	490.89	957.92	527.77
15.381	0	0.84	0.07	0.01	1.59	0.19	0.85	1.39	6.75	16.84	96.81	4.32	0	91.9	45.51	26.59	7.14	0.14	22.93	77.64	2.14	1.06	0	0	0.73	16.84	1.41	0.07	9.29	5.48	0	0.15	6.75	0	0	0	-5.64	9.86	13.54	76.96	108.74	817.37	473.49	959.63	619.66	846.94	491.99	951.01	523.53
15.415	0	0.75	0.07	0.02	1.69	0.15	0.74	1.32	6.19	15.26	96.62	4.13	0	94.24	43.42	29.02	6.68	0.11	20.31	73.55	1.35	0.9	0	0	0.88	15.26	1.42	0.1	10.79	3.99	0	0.15	6.19	0	0	0	-3.61	8.03	12.49	78.13	107.41	816.66	472.67	956.22	616.28	844.28	491.58	947.45	521.46
15.448	0	0.66	0.08	0.01	1.84	0.12	0.97	1.47	5.58	13.36	96.32	5.65	0	95.17	48.75	26.62	6.37	0.09	18.06	71.37	0.9	1.16	0	0	1.16	13.36	1.05	0.13	9.56	3.6	0	0.1	5.58	0	0	0	-2.33	7.09	11.84	78.61	106.98	813.75	471.68	952.09	614.59	840.1	491.36	943.44	519.01
15.482	0	0.48	0.07	0.01	2.85	0.1	1.24	2.69	4.88	7.9	94.3	9.8	0	94.33	57.94	32.45	4.88	0.08	15.75	71.5	0.52	1.5	0	0	0.91	7.9	0.89	0.1	7.77	3.43	0	0.29	4.99	0	0	0	3.43	7.94	12.37	80.9	98.72	805.55	468.9	940.37	610.09	833.86	489.48	929.3	514.75
15.515	0	0.3	0.06	0.01	4.39	0.1	1.51	4.74	4.1	5.73	90.52	15.46	0	93.36	65.47	39.22	4.1	0.06	16.18	66.61	0.5	1.37	0	0.01	0.62	5.73	0.74	0.08	6.72	3.25	0	0.3	4.54	0	0	0	3.32	8.79	10.46	80.78	100.2	802.92	466.91	937.68	608.48	828.77	488.93	926.56	510.78
15.548	0	0.2	0.06	0.01	5.58	0.09	1.93	6.29	4.1	5.05	87.41	22.57	0	92.15	71.5	40.55	4.1	0.06	14.97	58.77	0.38	1.26	0	0.01	0.51	5.05	0.71	0.07	6.49	3.07	0	0.17	4.22	0	0	0	2.7	9.69	9.49	80.42	97.06	798.68	465.71	932.05	606.73	824.12	488.84	919.56	506.51
15.582	0	0.17	0.05	0.01	7.29	0.09	2	8.88	3.97	4	82.25	25.37	0	88.33	74.67	46.58	3.97	0.07	14.47	58.87	0.35	1.35	0	0.01	0.37	4	0.59	0.04	5.23	2.78	0	0.1	4.01	0	0	0	3.86	11.88	7.85	80.71	94.7	792.04	463.46	925.14	604.71	817.07	487.77	910.51	503.2
15.615	0	0.14	0.05	0.01	8.07	0.07	2.01	10.08	3.71	3.92	79.83	26.89	0	84.44	76.02	48.52	3.92	0.11	11.64	55.34	0.31	1.32	0	0.01	0.25	3.47	0.37	0.03	4.87	2.85	0	0.08	3.71	0	0	0	5.51	13.54	8.26	80.63	94.62	786.04	459.86	919.63	601.66	811.49	486.42	905.37	498.28
15.648	0	0.1	0.05	0.01	9.14	0.06	2.04	11.69	3.54	3.96	76.62	29.2	0	88.29	77.8	50.83	3.96	0.15	8.5	47.7	0.32	1.31	0	0.01	0.18	3.03	0.3	0.04	4.51	2.7	0	0.03	3.54	0	0	0	5.64	11.9	6.5	80.7	95.5	783.31	457.21	917.62	599.93	807.16	485.49	902.3	493.8
15.682	0	0.07	0.05	0.01	10.09	0.05	2.37	12.88	3.08	4.62	74.24	32.18	0	89.51	80.52	50.92	4.62	0.24	7.01	38.96	0.41	1.8	0	0.01	0.15	2.5	0.25	0.04	3.53	2.43	0	0.03	3.08	0	0	0	4.35	11.28	3.16	80.51	92.03	780.04	455.61	913.2	597.96	802.37	484.02	894.22	489.86
15.715	0	0.05	0.04	0.01	13.15	0.05	2.46	17.71	3.12	4.71	64.58	38.06	-1.11	88.92	83.68	56.59	4.71	0.37	6.1	35.49	0.5	2.28	0	0.01	0.11	1.96	0.25	0.05	3.6	2.5	0.01	0.05	3.12	0	0	0	6.07	11.59	4.6	80.99	92.78	778.54	455.78	911.52	598.06	801.48	484.7	894.09	490.18
15.749	0	0.05	0.05	0.01	12.6	0.05	3.03	16.74	2.66	4.8	66.53	42.12	-1.69	92.67	86.16	52.25	4.8	0.45	7.34	29.4	0.49	3.62	0	0.02	0.12	1.3	0.21	0.06	3.21	2.63	0.01	0.09	2.66	0	0	0	7.08	9.31	3.62	81.79	92.01	777.74	456.3	909.62	597.59	799.69	486.01	891.63	489.51
15.782	0	0.03	0.04	0.01	15.79	0.05	2.78	21.44	2.37	4.52	57.13	43.72	-1.84	90.55	86.65	58.97	4.52	0.79	7.63	23.63	0.46	3.8	0	0.02	0.15	0.98	0.19	0.07	3.54	2.42	0.01	0.06	2.37	0	0	0	7.4	10.7	3.54	81.93	91.91	776.04	457.12	906.42	596.08	797.23	487.75	889.12	489.46
15.815	0	0.03	0.03	0.01	23.74	0.05	2.85	32.92	2.19	5.16	42.08	50.84	-3.16	92.46	90.17	69.31	5.16	1.33	7.77	24.04	0.46	4.08	0	0.03	0.21	0.89	0.14	0.08	3.58	2.11	0.01	0.03	2.19	0	0	0	6.94	9.47	1.66	81.78	91.87	774.93	458.67	904.84	597.37	794.52	490.16	886.38	489.3
15.849	0	0.03	0.03	0.01	28.19	0.05	2.94	38.99	1.71	5.21	36.01	53.67	-3.58	86.69	91.87	74	5.21	1.52	9.02	23.11	0.44	3.38	0	0.05	0.28	0.56	0.09	0.11	3.29	1.86	0.02	0.01	1.71	0	0	0	8.53	12.63	1.47	81.96	91.65	771.86	458.09	901.07	596.66	791.13	489.17	882.78	489.14
15.882	0	0.03	0.03	0.01	34.77	0.05	2.89	47.05	1.63	5.86	27.95	58.75	-4.95	91.71	93.28	80.09	5.86	1.89	7.89	24.91	0.53	3.11	0	0.07	0.35	0.39	0.06	0.08	4.45	1.9	0.02	0.01	1.63	0	0	0	7.29	9.98	4.25	81.62	92.8	770.29	457.12	901.5	596.08	791.97	488.68	884.76	489.62
15.915	0	0.03	0.03	0.01	34.88	0.05	3.03	46.63	1.74	6.26	28.37	59.29	-4.16	88.16	93.28	79.54	6.26	2.17	9.98	30.27	0.57	2.47	0	0.08	0.47	0.37	0.05	0.09	4.73	1.78	0.02	0.01	1.74	0	0	0	7.1	11.96	3.63	80.81	93.31	769	455.86	902.84	597.65	791.34	488.81	884.65	488.06
15.949	0	0.04	0.03	0.01	35.69	0.07	3.4	47.03	2.02	7.1	27.97	61.56	-1.7	88.36	93.82	79.4	7.1	2.06	16.03	33.05	0.51	1.55	0	0.11	0.69	0.24	0.05	0.11	5.37	1.87	0.03	0.01	2.02	0	0	0	10.06	11.87	4.2	81.73	95.83	768.35	454.6	903.62	598.16	790.63	487.96	886.45	488.45
15.982	0	0.04	0.03	0.01	37.23	0.09	3.38	49.09	2.16	7.01	25.91	62.1	-0.58	86.11	93.85	80.86	7.01	2.54	18.12	32.89	0.53	1.08	0	0.13	0.85	0.26	0.05	0.1	5.63	1.88	0.02	0.03	2.16	0	0	0	7.26	12.88	5.13	80.61	93.43	767.83	453.65	904.59	598.41	792.7	486.62	886.13	487.58
16.015	0	0.04	0.02	0.01	44.33	0.11	3.61	57.15	2.28	7.72	17.85	68.15	0	86.4	95.86	86.49	7.72	2.45	22.58	35.05	0.42	0.76	0	0.13	0.75	0.26	0.04	0.12	6.94	2.1	0.03	0.05	2.28	0	0	0	7.11	12.76	6.13	80.5	89.79	766.22	452.91	903.53	598.7	793.78	485.32	883.56	487.27
16.049	0	0.04	0.02	0.01	44.48	0.12	3.91	57.12	2.83	8.73	17.88	71.03	0	86.42	96.69	85.7	8.73	1.92	22.8	38.47	0.39	0.73	0	0.19	0.66	0.21	0.03	0.11	7.8	2.58	0.04	0.05	2.83	0	0	0	11.55	12.75	7.98	82.52	91.85	768.53	454.65	903.87	597.76	795.55	486.86	887.3	491.23
16.082	0	0.05	0.03	0.01	39.96	0.09	4.01	51.89	2.92	9	23.11	69.9	-1.95	91.34	96.73	81.12	9	1.3	16.86	40.7	0.34	0.78	0	0.19	0.53	0.22	0.03	0.1	7.09	2.67	0.04	0.04	2.92	0	0	0	9.61	10.22	7.45	81.79	99.12	772.43	454.99	911.04	600.35	797.36	488.01	896.38	492.35
16.116	0	0.05	0.03	0.01	37.15	0.07	4.32	47.53	3.22	10.29	27.47	69.85	-4.53	77.78	96.95	77.37	10.29	0.77	12.24	41.67	0.31	1.27	0	0.26	0.51	0.19	0.06	0.17	6.84	2.54	0.04	0.08	3.22	0.01	0	0	10.14	15.74	8.9	81.55	94.12	774.02	456.83	909.63	599.12	801.04	488.53	894.97	494.68
16.149	0	0.06	0.04	0.01	31.6	0.06	5.1	39.59	3.05	11.65	35.41	66.89	-5.77	96.87	96.85	70.16	11.65	0.43	11.51	43.01	0.26	1.29	0	0.25	0.44	0.2	0.1	0.14	5.23	2.43	0.03	0.14	3.05	1.04	0	0	1.56	4.84	8.86	80.88	102.23	783.92	461.89	916.1	598.25	805.45	488.87	907.04	500.23
16.182	0	0.1	0.05	0.01	30.17	0.05	5.59	36.76	2.84	13	38.24	65.95	-8.04	92.71	97.09	67.32	13	0.22	8.84	52.8	0.28	1.81	0	0.24	0.3	0.21	0.13	0.11	4.47	2.35	0.03	0.22	2.84	1.57	0	0	1.33	9.29	9.11	80.43	99.58	784.73	462.35	916.14	597.41	807.27	490.51	906.42	499.75
16.216	0	0.14	0.05	0.01	29.95	0.05	6.02	35.75	2.87	14.38	39.25	64.7	-8.91	97.48	97.17	66.42	14.38	0.15	8.74	62.39	0.37	2.33	0	0.28	0.24	0.27	0.16	0.12	3.7	2.19	0.04	0.08	2.87	1.85	0	0	4.77	3.72	7.78	81.4	100.23	789.59	464.47	919.3	598.66	809.73	493.25	909.68	500.78
16.249	0	0.24	0.07	0.01	23.85	0.06	7.05	27.48	2.84	14.53	47.52	63.98	-8	96.17	97.02	57.37	14.53	0.08	10.96	72.85	0.47	2.26	0	0.25	0.24	0.28	0.19	0.12	3.46	2.24	0.04	0.1	2.84	2.98	0	0	6.07	5.88	8.1	81.13	99.04	790.53	461.44	924.69	601.2	813.71	491.46	912.5	498.56
16.282	0	0.34	0.11	0.01	18.03	0.06	8.24	18.97	2.64	15.31	62.06	61.22	-8.39	95.16	95.92	47.28	15.31	0.06	11.32	76.17	0.61	2.11	0	0.31	0.37	0.32	0.31	0.19	3.09	1.89	0.04	0.08	2.64	4.32	0	0	7.03	7.11	10.08	81.52	99.31	791.63	459.05	931.32	604.48	819.12	489.74	918	499
16.316	0	0.51	0.19	0.01	10.25	0.08	10.56	9.41	2.97	15.88	78.88	57.11	-5.95	95	94.08	29.45	15.88	0.04	15.7	78.6	0.62	1.51	0	0.29	0.53	0.39	0.49	0.24	2.82	2.08	0.03	0.09	2.97	5.07	0	0	10.39	7.28	10.64	82.58	101.51	798.84	459.05	940.9	607.73	827.14	489.57	927.95	501.5
16.349	0	0.43	0.21	0.01	7.76	0.08	9.38	6.77	2.85	14.64	81.23	50.43	-5.02	89.84	90.68	24.5	14.64	0.04	14.74	71.18	0.59	0.83	0	0.29	0.56	0.37	0.57	0.18	2.87	1.83	0.03	0.02	2.85	5.1	0	0	3.12	11.1	10.51	78.86	97.29	797.28	459.12	940.75	610.81	828.3	486.28	924.48	500.9
16.382	0	0.36	0.2	0.01	5.18	0.06	8.02	4.25	2.8	12.95	83.96	41.78	-4.67	85.9	86.53	17.18	12.95	0.03	11.41	63.17	0.58	0.49	0	0.28	0.58	0.43	0.44	0.14	2.67	1.49	0.02	0.02	2.8	3.51	0	0	3.04	12.97	12.1	78.65	95.37	797.53	458.12	942.4	610.27	831.34	486.39	925.66	500.51
16.416	0	0.31	0.19	0.01	3.75	0.06	6.28	3.03	2.76	11.03	87.44	31.39	-2.56	88.86	81.49	13.97	11.03	0.03	11.17	57.91	0.61	0.27	0	0.21	0.66	0.51	0.32	0.07	2.11	1.35	0.02	0.03	2.76	2.63	0	0	5.49	11.62	13.12	79.53	96.41	800.57	458.09	945.72	610.59	834.96	485.94	929.97	502.36
16.449	0	0.17	0.19	0.01	3.15	0.05	4.99	2.55	2.69	9.15	90.01	25.86	-2	90.93	78.1	13.28	9.15	0.03	8.52	41.78	0.45	0.13	0	0.2	0.93	0.56	0.26	0.09	2.12	1.18	0.02	0.04	2.69	2.81	0	0	6.8	10.47	13.15	80	100.17	802.56	458.22	948.08	611.41	835.82	484.75	934.02	504.49
16.483	0	0.12	0.2	0.01	2.29	0.05	3.97	1.75	2.3	8.14	92.05	17.26	-0.14	93.18	72.19	10.04	8.14	0.04	9.13	29.34	0.28	0.06	0	0.16	0.88	0.66	0.2	0.12	1.64	1.08	0.02	0.02	2.3	2.54	0	0	6.86	8.92	12.97	80.24	101.17	805.66	460.61	949.73	612.29	837.65	486.18	936.66	506.98
16.516	0	0.09	0.18	0.01	1.77	0.05	2.95	1.34	2.21	6.28	94.11	11.45	0	93.17	66.69	9.33	6.28	0.04	9.76	21.29	0.28	0.05	0	0.15	0.88	0.61	0.17	0.14	1.18	0.82	0.01	0.04	2.21	1.7	0	0	6.97	8.94	14.04	80.18	99.65	807.9	460.52	953.52	613.28	842.11	487	939.67	507.29
16.549	0	0.08	0.16	0.01	1.42	0.05	2.1	1.06	2.26	5.13	95.81	7.25	0	87.45	60.45	9.87	5.13	0.05	9.37	16.5	0.23	0.04	0	0.14	0.8	0.65	0.13	0.26	1.15	0.75	0.01	0.04	2.26	0.73	0	0	4.09	12.29	14.98	78.77	102.29	808.44	460.18	955.3	612.77	843.39	485.83	943.05	508.89
16.583	0	0.06	0.13	0.01	1.7	0.05	1.94	1.36	1.95	3.7	96.12	7.83	0	86.21	61.7	14.98	3.7	0.06	10.02	13.64	0.32	0.05	0	0.12	0.72	0.82	0.1	0.29	0.94	0.53	0.01	0.02	1.95	0.37	0	0	3.92	12.84	16.01	78.4	103.7	809.55	458.82	959.08	613.25	846.3	484.97	947.11	509.29
16.616	0	0.07	0.12	0.01	1.84	0.06	1.79	1.54	2.08	3.55	96.32	7.42	0	80.12	60.98	18.57	3.55	0.07	12.21	18.72	0.56	0.1	0	0.11	0.83	1.04	0.12	0.41	0.95	0.55	0.01	0.02	2.08	0.39	0	0	0.88	15.03	17.45	76.93	106.08	809.09	456.33	963.75	614.12	849.08	483.21	951.92	509.25
16.649	0	0.09	0.12	0.01	1.85	0.06	1.79	1.58	2.35	3.39	96.29	7.77	0	84.72	61.55	18.66	3.39	0.08	12.87	24.18	0.85	0.13	0	0.08	0.68	1.12	0.22	0.34	1	0.53	0.01	0.04	2.35	0.46	0	0	0.07	13.44	16.19	76.94	102.83	812.76	456.42	969.34	619.34	853.57	482.68	953.49	506.99
16.683	0	0.09	0.1	0.01	1.8	0.07	1.57	1.6	2.56	2.56	96.41	7.3	0	85.72	60.35	20.14	2.56	0.1	13.5	27.24	1.29	0.15	0	0.08	0.71	1.31	0.38	0.24	1.36	0.5	0.01	0.06	3.02	0.35	0	0	-0.33	13.04	16	76.55	105.14	815.68	455.47	972.5	617.87	855.54	481.96	957.8	506.39
16.716	0	0.13	0.11	0.01	1.74	0.08	1.8	1.52	3.13	3.13	96.4	8.31	0	89.27	62.04	17.25	3.13	0.1	13.91	36.57	1.47	0.13	0	0.07	0.63	1.31	0.62	0.2	1.42	0.52	0.01	0.11	3.25	0.15	0	0	2.74	11.41	16.4	77.58	100.79	819.69	455.41	974.35	617	860.33	481.73	958.26	505.6
16.75	0	0.16	0.1	0.01	1.86	0.08	1.68	1.65	2.74	2.74	96.28	8.29	0	83.94	61.8	19.53	2.74	0.11	13.51	43.07	1.02	0.09	0	0.07	0.7	1.65	1	0.19	1.61	0.45	0.01	0.07	3.49	0.08	0	0	2.84	13.73	16.99	77.49	99.2	821.23	454.67	974.91	614.47	862.55	481.73	959.06	504.72
16.783	0	0.17	0.09	0.01	1.76	0.08	1.45	1.56	2.47	2.47	96.48	6.96	0	87.68	59.41	20.53	2.47	0.12	14.28	44.71	1.05	0.1	0	0.05	0.65	1.94	1.76	0.19	1.66	0.51	0.01	0.03	3.94	0	0	0	2.71	12.19	16.74	77.96	100.37	824.76	454.88	976.01	612.39	864.3	480.08	961.48	505.2
16.816	0	0.17	0.09	0.01	1.58	0.08	1.29	1.35	2.4	2.4	96.84	5.58	0	86.22	56.56	19.81	2.4	0.13	13.65	43.04	0.76	0.09	0	0.05	0.56	2.25	2.52	0.17	1.58	0.54	0.01	0.02	4	0.09	0	0	1.46	12.83	16.71	78.04	96.06	826.47	454.92	976.46	611.55	866.83	480.4	960.15	503.17
16.85	0	0.19	0.1	0.01	1.21	0.08	0.94	0.99	1.98	3.16	97.58	3.31	0	87.87	50.1	18.8	1.98	0.13	12.35	42.93	0.77	0.15	0	0.04	0.59	3.16	3.29	0.2	1.22	0.54	0.01	0.06	4.35	0.52	0	0	1.15	12.1	16.42	78.26	96.81	828.16	454.71	977.36	609.9	867.49	480.54	961.79	502.46
16.883	0	0.2	0.09	0.01	1.04	0.08	0.77	0.84	1.98	3.23	97.93	2.41	0	85.54	46.1	18.62	1.98	0.13	12.02	42.85	0.74	0.19	0	0.03	0.44	3.23	3.01	0.1	1.16	0.63	0.01	0.02	4.73	0	0	0	-1.76	13.11	16.55	77.91	94.8	828.48	455.03	974.13	607.17	867.23	477.71	958.78	502.33
16.916	0	0.17	0.07	0.01	1.23	0.07	0.63	1.05	2.12	3.07	97.54	2.08	0	85.9	44.27	25.78	2.12	0.16	10.25	41.16	0.63	0.31	0	0.03	0.44	3.07	2.2	0.06	1.15	0.66	0.01	0.02	4.79	0	0	0	0.38	12.97	14.48	78.35	95.6	830.22	455.46	974.96	606.46	866.09	481.1	959.73	500.34
16.95	0	0.16	0.07	0.01	1.25	0.08	0.57	1.11	2.6	3.15	97.5	1.9	0	91.94	43.29	28.01	2.6	0.17	9.8	40.81	0.73	0.47	0	0.03	0.37	3.15	1.71	0.04	0.95	0.77	0.01	0.01	5.57	0	0	0	0.12	9.83	13.55	78.63	97.65	831.03	454.92	975.41	605.34	864.92	480.76	960.85	499.02
16.983	0	0.12	0.06	0.01	1.4	0.08	0.55	1.27	2.63	2.97	97.21	1.92	0	92.57	43.43	31.18	2.63	0.21	10.54	34.3	0.45	0.34	0	0.03	0.32	2.97	1.22	0.02	0.93	0.75	0.01	0	5.49	0	0	0	1.78	9.39	13.91	79.44	95.06	831.68	454.11	973.57	603.14	865.78	478.35	958.7	498.4
17.016	0	0.18	0.07	0.01	1.25	0.09	0.65	1.11	2.98	2.98	97.5	2.16	0	82.77	44.94	26.44	2.98	0.2	11.89	42.74	0.41	0.52	0	0.04	0.3	2.9	0.77	0.02	0.91	0.73	0.01	0	5.74	0	0	0	1.37	14.15	14.06	79.2	94.15	829.15	452.76	968.94	599.21	862.95	476.79	954.89	497.06
17.05	0	0.19	0.06	0.01	1.57	0.09	0.73	1.45	4.01	4.01	96.85	2.76	0	94.52	47.92	29.88	4.01	0.23	11.79	47.11	0.31	0.51	0	0.04	0.25	3.4	0.49	0.01	1.09	0.77	0.01	0.02	6.06	0	0	0	2.19	7.76	13.64	80.2	93.65	828.73	451.74	968.07	598.01	861.76	475.96	953.49	494.86
17.083	0	0.26	0.06	0.01	1.89	0.1	0.95	1.84	3.64	3.64	96.21	4.29	0	95.93	53.58	30.07	3.64	0.2	13.63	58.19	0.24	0.74	0	0.05	0.25	3.35	0.32	0.01	1.1	0.73	0.01	0.01	5.91	0	0	0	8	6.2	11.9	82.52	101.84	826	449.12	967.5	597.76	855.27	475.47	955.43	493.89
17.117	0	0.23	0.05	0.01	3.34	0.08	1.25	3.64	4.05	4.05	92.72	8.72	0	91.86	62.85	37.6	4.05	0.27	9.82	61.21	0.22	0.82	0	0.05	0.17	3.08	0.18	0.01	1.26	0.65	0.01	0.03	5.71	0	0	0	3.17	9.88	9.75	80.68	99.16	824.46	450.47	964.7	599.05	852.71	474.73	950.09	493.45
17.15	0	0.2	0.05	0.01	6.11	0.07	2.12	7.46	3.54	3.97	85.09	22.61	0	91.52	76.53	42.12	3.54	0.27	8.54	64.83	0.2	0.69	0	0.06	0.17	3.97	0.11	0.02	1.49	0.62	0.01	0.03	4.6	0	0	0	4.88	10.1	10.31	81.35	101.51	822.52	450.56	962.86	598.63	850.15	476.27	950.16	493.59
17.183	0	0.18	0.05	0.01	7.24	0.06	2.52	9.05	3.4	4.53	81.9	29.05	0	93.41	80.56	43.13	3.4	0.25	8.91	64.53	0.21	0.83	0	0.06	0.16	4.53	0.09	0.04	1.66	0.67	0.02	0.01	4.14	0	0	0	4.71	8.75	9.78	81.65	102.81	820.06	451.59	959.79	598.67	846.26	477.63	947.76	494.02
17.217	0	0.18	0.06	0.01	6.29	0.05	2.63	7.61	2.57	4.78	84.77	28.58	0	94.04	80.48	38.66	2.57	0.2	6.89	63.01	0.14	0.67	0	0.08	0.16	4.78	0.1	0.08	1.46	0.76	0.01	0.01	3.33	0	0	0	2.44	8.21	7.77	81.47	105.04	819.07	453.71	956.06	597.73	841.13	479.48	945.17	493.92
17.25	0	0.19	0.07	0.01	5.8	0.05	3.01	6.87	2.52	5.06	86.26	30.91	0	93.69	81.9	34.49	2.52	0.15	7.03	63.3	0.1	0.51	0	0.06	0.14	5.06	0.13	0.15	1.43	0.91	0.01	0.02	3.09	0	0	0	0.01	8.51	6.79	81.04	102.27	814.17	455.72	948.96	597.28	835.43	481.89	937.06	493.31
17.283	0	0.08	0.07	0.01	6.17	0.04	3.31	7.34	2.24	4.95	85.31	34.53	-0.62	91.17	84.18	34.09	2.24	0.13	5.34	38.76	0.1	0.32	0	0.06	0.13	4.95	0.21	0.26	1.19	0.75	0.01	0	2.62	0.38	0	0	6.35	10.33	5.51	82.52	105.01	812.13	456.33	945.31	596.29	830.2	485.24	934.89	493.41
17.317	0	0.07	0.11	0.01	5.16	0.04	4.82	5.8	2.22	4.42	88.41	43.29	-2.52	93.62	88.88	23.48	2.24	0.06	4.55	31.86	0.15	0.29	0	0.06	0.12	4.42	0.24	0.22	1.09	0.66	0.01	0.02	2.22	1.1	0	0	0.57	8.57	2.31	82.03	111.73	810.77	463.79	939.02	596.06	820.38	491.74	931.87	498.93
17.35	0	0.05	0.12	0.01	4.78	0.04	5.37	5.26	2.19	4.31	89.25	45.25	-2.93	94.45	89.97	19.9	2.4	0.06	4.61	25.72	0.27	0.35	0	0.06	0.11	4.31	0.33	0.23	1	0.69	0.02	0	2.19	1.24	0	0	2.53	7.83	2.41	81.29	107.63	808.1	466.64	933.88	597.62	818.5	494.77	926	499.93
17.383	0	0.05	0.15	0.01	4.07	0.04	5.87	4.29	2.06	4.03	88.26	45.59	-3.75	95.19	90.23	14.48	2.42	0.06	3.55	20.42	0.46	0.74	0.47	0.05	0.12	4.03	0.51	0.35	0.9	0.72	0.03	0.01	2.06	1.85	0	0	-0.17	7.07	0.56	80.62	110.21	807.23	468.46	933.24	598.15	814.83	498.23	925.01	500.36
17.417	0	0.04	0.18	0.01	3.23	0.04	5.38	3.21	1.89	4.51	89.25	38.29	-2.71	96.48	86.65	10.85	2.29	0.05	4.48	13.49	0.62	1.5	3.06	0.06	0.12	4.51	0.92	0.4	0.74	0.68	0.05	0	1.89	2.87	0	0	-1.61	5.45	0.81	80.26	111.58	804.83	471.7	931.12	601.2	812.07	501.06	923.61	503.95
17.45	0	0.04	0.21	0.01	2.93	0.04	5.18	2.82	1.91	4.03	89.63	35.38	-2.5	95.4	85.19	9.14	2.28	0.06	4.07	11.08	0.42	1.8	6.04	0.07	0.13	4.03	1.13	0.6	0.64	0.69	0.06	0	1.91	3.58	0	0	-2.8	6.84	0.65	79.85	112.46	802	473.63	928.97	603.96	809.01	503.57	921.46	504.95
17.484	0	0.03	0.18	0.01	3.54	0.04	5.49	3.6	1.66	3.38	89.02	40.17	-3.09	96.75	87.79	12.53	2	0.08	4.31	8.37	0.4	1.48	8.83	0.1	0.15	3.38	0.78	0.5	0.59	0.71	0.1	0	1.66	2.9	0	0	-3.98	5.04	-0.12	79.4	109.61	800.16	475.6	924.44	602.73	806.58	505.51	916.19	505.5
17.517	0	0.03	0.14	0.01	4.11	0.04	4.36	4.39	1.54	2.78	91.22	35.21	-2.28	96.29	85.22	19.97	1.73	0.11	4.71	6.81	0.38	1.95	13.38	0.12	0.2	2.78	0.53	0.37	0.53	0.76	0.15	0.01	1.54	2.5	0	0	2.93	5.72	-0.64	79.22	111.52	798.68	477.45	922.51	604.47	803.46	509.16	914.97	507.96
17.55	0	0.03	0.09	0.01	6.05	0.04	2.91	7.11	1.43	2.24	85.78	29.12	-1.78	97.29	81.78	35.64	1.57	0.19	4.08	7.34	0.32	2.26	17.43	0.17	0.23	2.24	0.33	0.25	0.48	0.71	0.15	0	1.43	1.74	0	0	-5.77	4.09	0.11	79.38	110.88	796.16	476.32	919.8	603.01	801.79	506.55	912.66	504.53
17.584	0	0.02	0.06	0.01	9.07	0.03	1.77	11.61	1.22	1.61	76.78	21.51	-1.11	96.35	76.85	53.28	1.57	0.43	3.63	5.68	0.32	2.57	20.45	0.21	0.31	1.61	0.28	0.19	0.37	0.72	0.24	0	1.22	1.34	0	0	-9.03	5.63	0.76	79.18	110.02	793.55	474.05	919.01	602.76	801.11	503.21	911.13	502.58
17.617	0	0.02	0.05	0.01	10.84	0.03	1.71	14.4	1.31	1.67	71.19	22.9	-1.19	96.2	77.85	58.22	1.67	0.48	4.01	5.38	0.43	4.66	20.14	0.24	0.34	1.24	0.27	0.15	0.38	0.68	0.25	0	1.31	1.21	0	0	-4.91	5.85	-0.11	79.03	115.4	790.42	470.36	924.13	608.46	798.64	503.05	914.01	500.17
17.65	0	0.02	0.05	0.01	10.68	0.04	1.65	14.11	1.31	2.03	71.78	21.26	-1.03	97.09	76.69	58.75	2.03	0.4	4.35	7.72	0.51	5.03	18.76	0.31	0.32	1.08	0.25	0.15	0.35	0.81	0.31	0	1.31	1.04	0	0	-1.33	4.46	1.77	79.61	114	790.46	469.01	928.33	612.13	803.09	502.02	917.09	501.58
17.684	0	0.02	0.04	0.01	12.7	0.04	1.7	17.38	1.5	2.1	65.25	24.13	-0.99	97.28	78.7	62.82	2.1	0.42	5.19	8.19	0.56	4.91	17.69	0.38	0.37	0.63	0.24	0.17	0.23	0.64	0.26	0.07	1.5	1.04	0	0	-1.39	4.11	1.87	78.08	113.28	788.35	465.41	936.62	620.88	806.62	500.14	919.9	499.66
17.717	0	0.02	0.05	0.01	11.67	0.04	2.05	15.72	1.53	2.3	68.56	27.09	-0.5	93.08	80.49	58.18	2.3	0.39	7.75	11.81	0.84	6.4	16.92	0.45	0.52	0.77	0.26	0.2	0.24	0.64	0.26	0.02	1.53	0.72	0	0	2.42	9.01	5.2	78.94	106.01	792.19	465.53	939.79	622.27	816.7	496.27	922.42	504.09
17.751	0	0.02	0.05	0.01	11.07	0.04	2.65	14.58	1.65	2.32	70.84	33.39	-1.5	97.75	84.02	52.79	2.32	0.29	6.85	13.33	0.37	2.86	11.84	0.72	0.61	0.72	0.37	0.25	0.27	0.47	0.36	0.95	1.65	0.72	0	0	1.71	3.15	4.51	78.68	106.87	798.53	462.61	951.59	624.65	824.55	496.59	931.36	500.13
17.784	0	0.03	0.06	0.01	9.18	0.04	3.41	11.68	1.75	2.31	76.64	38.52	-2.42	97.61	86.73	43.95	2.31	0.21	5.99	13.64	0.35	1.37	9.09	0.79	0.66	0.78	0.47	0.23	0.35	0.56	0.38	0.34	1.75	0.71	0	0	6.91	3.46	7.22	80.35	104.55	804.51	462.34	958.4	626.7	834.42	494.36	938.53	503.95
17.817	0	0.03	0.09	0.01	6.85	0.04	4.9	8.18	1.84	2.22	83.64	45.76	-3.16	97.02	90.45	30.85	2.22	0.13	6.12	15.19	0.53	0.66	3.69	0.76	0.72	0.99	0.91	0.3	0.36	0.52	0.34	0.15	1.84	0.84	0	0	5.34	4.59	6.52	79.39	105.87	807.16	459.81	963.35	625.95	836.97	493.61	942.61	500.45
17.851	0	0.03	0.11	0.01	5.45	0.04	5.76	6.13	1.89	2.1	87.75	48.14	-4.18	98.02	91.2	22.75	2.1	0.1	4.33	15.02	0.45	0.15	0	1.2	0.84	0.96	1.29	0.35	0.37	0.44	0.3	0.1	1.89	0.98	0	0	6.53	2.48	8.86	79.99	104.4	816.31	456.96	973.82	623.9	849.38	490.64	953.4	499.53
17.884	0	0.03	0.11	0.01	5.11	0.04	5.57	5.69	2.06	2.1	88.62	46.23	-3.81	96.63	90.2	21.89	2.1	0.11	4.46	12.85	0.64	0.06	0	1.25	0.88	0.98	1.53	0.36	0.42	0.42	0.2	0.22	2.06	0.71	0	0	6.53	5.21	9.53	80	103.95	822.61	456.84	977.59	620.82	855.3	489.26	958.7	499.95
17.917	0	0.03	0.11	0.01	4.96	0.04	5.7	5.4	2.05	2.38	88.61	45.33	-3.24	93.42	90.02	20.71	2.38	0.11	5.75	9.79	0.59	0.05	0	0.98	0.87	1.17	1.78	0.39	0.45	0.42	0.16	0.4	2.05	0.36	0	0	9.16	8.74	10.94	81.36	97.63	829.56	455.68	979.06	615.3	863.65	485.32	960.24	499.54
17.951	0	0.03	0.12	0.01	4.56	0.04	5.84	4.73	1.97	2.68	88.32	43.82	-3.22	95.98	89.31	18.14	2.68	0.1	5.67	9.39	0.34	0.04	0	0.93	0.77	1.06	2.18	0.36	0.53	0.36	0.08	0.11	1.97	0.19	0	0	0.59	6.13	11.03	78.47	100.83	836.14	453.14	989.33	614.08	870.63	482.88	970.62	495.91
17.984	0	0.03	0.11	0.01	4.74	0.05	5.59	4.87	2.03	2.93	88.81	41.74	-1.74	87.55	88.48	19.76	2.93	0.11	8.26	7.4	0.26	0.04	0	0.71	0.45	1.04	2.85	0.44	0.54	0.34	0.07	0.09	2.03	0.23	0	0	9.25	12.25	14.07	80.46	96	837.79	451.35	990.56	612.94	876.89	482.02	971.59	497.73
18.017	0	0.04	0.12	0.01	3.89	0.06	5.33	3.7	2.17	3.42	89.34	35.58	0	92.32	85.3	16.03	3.42	0.11	10.8	8.99	0.24	0.07	0	0.52	0.3	1.24	3.77	0.55	0.64	0.32	0.06	0.34	2.17	0.01	0	0	4.28	9.57	15.02	79.09	96.2	841.02	450.44	993.45	610.91	880.7	478.33	975.04	497.12
18.051	0	0.04	0.13	0.01	3.56	0.07	5.63	3.18	2.75	4.66	88.73	34.43	0	92.62	84.44	13.13	4.66	0.1	13.5	11.35	0.29	0.06	0	0.28	0.22	1.51	4.89	0.69	0.88	0.31	0.04	0.06	2.75	0	0	0	4.13	9.35	15.46	79.1	93.97	845.62	449.79	996.87	608.99	885.88	477.56	978.04	495.91
18.084	0	0.05	0.13	0.01	2.61	0.08	4.34	2.2	2.98	4.81	91.32	22.97	0	80.45	77.32	11.2	4.81	0.11	15.4	13.35	0.34	0.08	0	0.24	0.15	1.11	3.8	0.58	0.96	0.29	0.03	0.04	2.98	0	0	0	4.15	14.93	15.31	78.89	92.74	848.89	450.02	996.18	604.37	887.8	477.88	978.85	495.46
18.118	0	0.06	0.13	0.01	2.02	0.08	3.09	1.61	3.61	5.23	93.82	14.42	0	93.88	69.98	10.9	5.23	0.13	13.46	15.18	0.41	0.06	0	0.16	0.12	1.31	3.72	0.38	1.19	0.26	0.02	0.01	3.61	0	0	0	3.79	8.35	13.05	79.46	97.02	851.79	450.37	998.37	604.38	886.46	477.78	982.04	494.45
18.151	0	0.08	0.12	0.01	1.38	0.08	1.99	1.04	4.24	4.83	96.02	7.31	0	93.7	60.5	9.9	4.83	0.13	13.26	16.96	0.4	0.08	0	0.15	0.1	0.89	3.1	0.28	1.22	0.18	0.02	0.03	4.24	0	0	0	8.47	8.5	14.08	81.15	93.82	852.74	450.54	995.96	601.79	887.92	477.51	980.04	495.32
18.184	0	0.1	0.12	0.01	0.89	0.08	1.16	0.62	4.65	4.71	97.68	2.99	0	91.05	48.81	8.98	4.71	0.15	11.31	17.88	0.42	0.11	0	0.16	0.11	0.63	2.76	0.17	1.21	0.16	0.02	0.03	4.65	0	0	0	8.75	10.4	14.5	81.47	93.36	853.06	450.5	992.95	598.05	887.3	476.13	978.59	495.69
18.218	0	0.13	0.12	0.01	0.67	0.09	0.86	0.45	4.26	4.26	98.28	1.79	0	95.42	42.17	7.99	4.26	0.17	13.19	22.82	0.39	0.13	0	0.12	0.1	0.37	1.45	0.1	1.35	0.16	0.01	0.02	5.16	0	0	0	7.87	6.82	12.58	82.14	96.14	851.83	450.13	988.59	594.02	881.65	475.31	976.06	493.49
18.251	0	0.17	0.13	0.01	0.57	0.08	0.8	0.37	3.94	3.94	98.4	1.51	0	93.39	39.97	5.55	3.94	0.16	12.38	27.5	0.31	0.13	0	0.11	0.08	0.34	0.69	0.04	1.38	0.17	0.02	0.01	4.88	0	0	0	9.5	8.76	11.4	83.24	94.64	848.5	450.23	981.63	590.85	876.18	475.7	969.41	491.98
18.284	0	0.2	0.13	0.01	0.52	0.07	0.75	0.34	3.91	3.91	98.5	1.35	0	95.15	38.7	4.5	3.91	0.15	10.22	31.79	0.29	0.12	0	0.1	0.07	0.29	0.38	0.02	1.26	0.16	0.01	0.01	4.94	0	0	0	9.3	7.12	11.18	83.66	95.31	845.03	450.65	977.42	590.42	871.84	475.7	965.71	492.21
18.318	0	0.22	0.13	0.01	0.45	0.07	0.66	0.29	4.31	4.31	98.69	1.09	0	92.03	35.65	3.55	4.31	0.15	8.33	31.93	0.22	0.14	0	0.08	0.06	0.17	0.25	0.01	1.24	0.16	0.01	0.01	5.35	0	0	0	9.61	9.77	10.92	83.58	95.91	840.86	451.42	972.71	590.45	867.02	476.81	961.56	492.98
18.351	0	0.25	0.13	0.01	0.53	0.07	0.85	0.35	4.19	4.19	98.31	1.67	0	94.56	41.32	2.81	4.19	0.1	7.86	38.13	0.22	0.25	0	0.08	0.06	0.21	0.22	0.01	1.27	0.21	0.02	0.03	5.33	0	0	0	11.55	7.72	9.52	84.92	95.97	837.1	452.82	967.86	591.71	861.45	478.54	956.29	493.25
18.384	0	0.33	0.14	0.01	0.66	0.07	1.22	0.47	4.44	4.44	97.57	3.02	0	96.39	48.86	2.01	4.44	0.07	8.76	48.71	0.21	0.42	0	0.07	0.05	0.2	0.17	0.02	1.33	0.28	0.02	0.05	5.5	0	0	0	8.33	5.58	9.09	84	99.46	833.54	453.97	964.07	591.65	855.91	478.79	954.15	494.26
18.418	0	0.28	0.14	0.01	0.98	0.08	2.13	0.75	4.68	4.68	95.74	7.51	0	96.75	60.8	1.48	4.68	0.05	9.44	49.22	0.12	0.38	0	0.06	0.04	0.12	0.18	0.03	1.28	0.31	0.02	0.03	5.41	0	0	0	7.55	5.03	8.64	84.15	99.22	831.03	456.12	959.97	592.12	852.32	480.49	950.38	495.64
18.451	0	0.2	0.15	0.01	1.52	0.07	3.92	1.24	4.92	5.44	92.17	18.38	0	93.24	73.52	1.13	5.44	0.03	9.39	45.02	0.08	0.23	0	0.05	0.04	0.16	0.26	0.07	1.26	0.35	0.02	0.02	4.92	0	0	0	6.15	8.88	8.94	83.47	98.66	826.88	458.44	955.18	592.84	848.38	483.38	946.01	497.6
18.485	0	0.13	0.15	0.01	1.9	0.06	5.16	1.65	5.08	5.38	89.68	28.71	0	94.31	80.58	0.82	5.38	0.02	6.78	35.32	0.03	0.08	0	0.04	0.04	0.16	0.5	0.19	1.44	0.43	0.02	0.02	5.08	0	0	0	3.29	7.96	8.39	82.73	98.96	823.35	462.86	949.87	594.51	843.28	487.78	941.42	500.52
18.518	0	0.08	0.16	0.01	2.14	0.05	5.83	1.84	4.29	5.45	88.35	33.34	-0.66	94.43	83.3	0.86	5.45	0.01	4.48	21.33	0.05	0.08	0	0.04	0.04	0.2	0.8	0.12	1.41	0.39	0.02	0.07	4.29	0	0	0	7.28	7.85	7.4	82.02	98.67	822.97	466.17	945.67	594.82	840.36	490.61	938.2	503.32
18.551	0	0.06	0.17	0.01	2.15	0.05	5.78	1.8	4.08	5.89	88.44	32.18	-1.22	90.24	82.71	0.99	5.89	0.01	4.09	15.44	0.14	0.17	0	0.04	0.05	0.31	1.02	0.12	1.34	0.34	0.03	3.04	4.08	0.64	0	0	5.45	10.88	8.19	81.13	100.73	820.61	469.48	940.68	593.69	836.6	492.79	936.23	507.62
18.585	0	0.05	0.23	0.01	2.26	0.04	6.08	1.87	3.21	5.84	87.85	32.99	-2.56	92.63	83.45	1.15	5.84	0	3.73	10.53	0.22	0.35	0	0.04	0.05	0.56	1.12	0.06	1.06	0.32	0.04	1.32	3.21	2.89	0	0	5.03	9.35	7.34	81.4	101.32	819.28	474.51	936.98	596.66	833.12	496.67	933.28	511.9
18.618	0	0.05	0.25	0.01	2.12	0.04	5.62	1.72	3.08	6.07	88.77	29.28	-2.42	92.68	81.36	1.2	6.07	0	3.83	9.35	0.47	0.91	0	0.04	0.05	0.65	0.92	0.02	1	0.31	0.04	0.31	3.08	3.51	0	0	9.26	9.31	5.42	82.41	100.19	817.56	476.48	934.75	597.87	829.73	503.51	929.69	510.28
18.651	0	0.06	0.3	0.01	2.33	0.05	6.32	1.86	2.59	6.94	87.36	31.52	-2.41	97.71	82.59	1.91	6.94	0	7.25	9.88	0.93	4.58	0	0.04	0.06	0.94	0.74	0.02	1.09	0.35	0.04	0.24	2.59	4.86	0	0	4.16	3.24	4.7	82.87	101.21	817.79	476.22	934.17	596.83	828.4	501.31	929.32	509.07
18.685	0	0.09	0.33	0.01	2.57	0.06	7.12	1.96	1.94	8.49	85.76	31.96	-1.99	93.22	82.73	2.87	8.49	0	11.66	18.7	0.8	8.87	0	0.03	0.05	2.4	0.47	0.01	1.2	0.53	0.04	0.21	1.94	5.14	0	0	-2.24	8.89	4.16	81.24	97.77	815.42	475.64	931.94	596.88	827.44	499.38	924.91	507.09
18.718	0	0.2	0.28	0.02	2.36	0.08	6.24	1.73	1.88	9.29	87.53	24.73	0	95.81	78.27	4.32	9.29	0	16.76	32.97	1.16	20.72	0	0.03	0.06	2.47	0.21	0.02	1.21	0.51	0.04	0.13	1.88	3.66	0	0	-0.83	6.35	2.64	81.9	96.02	812.78	473.55	931.21	596.86	825.35	498.65	921.17	504.85
18.752	0	0.35	0.24	0.01	2.54	0.09	5.97	1.69	1.65	12.28	88.06	18.99	0	96.13	74.24	7.76	12.28	0.01	20.84	47.63	0.57	14.27	0	0.02	0.06	4.63	0.11	0.03	1.04	0.55	0.03	0.08	1.65	2.1	0	0	-4.39	5.94	2.14	80.46	94.39	810.59	472.79	930.47	596.99	824.32	497.49	918.47	504.25
18.785	0	0.76	0.2	0.01	2.88	0.09	5.36	1.88	1.58	13.86	89.29	16.35	0	96.91	72.01	12.5	13.86	0.01	19.77	69.7	0.51	11.97	0.02	0.02	0.07	5.16	0.07	0.03	1	0.58	0.03	0.16	1.58	1.33	0	0	1.36	4.77	2.29	82.73	94.7	809.07	472.43	927.55	596.2	822.01	498.06	916.54	503.71
18.818	0	0.9	0.17	0.01	3.67	0.08	5.77	2.57	1.6	13.77	88.46	20.93	-1.14	96.93	75.81	16.31	13.77	0.03	17.05	79.17	0.33	8.41	0	0.02	0.08	5.01	0.04	0.05	0.99	0.64	0.03	0.12	1.6	0.6	0	0	-3.17	4.74	1.61	80.92	93.22	807.39	471.58	927.43	596.15	821.36	496.8	914.38	502.86
18.852	0	1.32	0.16	0.01	5.19	0.08	7.07	3.52	1.43	17.27	85.86	24.74	-3.34	94.89	78.57	21.39	17.27	0.06	18.31	90.66	0.22	5.86	0	0.02	0.08	5.91	0.03	0.06	0.91	0.52	0.03	0.08	1.43	0.34	0	0	6.07	7.39	1.54	83.76	94.35	804.98	472.03	923.44	596.51	817.54	499.02	911.8	503.33
18.885	0	1.26	0.13	0.01	8.5	0.1	8.16	6.44	1.4	17.93	83	33.67	-2.8	94.94	83.94	31.24	17.93	0.11	23.15	94.16	0.27	9.01	0	0.02	0.09	6.21	0.03	0.06	0.96	0.46	0.02	0.09	1.4	0.29	0	0	4.68	7.34	1.49	83.61	95.21	803.69	473.33	920.42	595.71	814.9	500.22	910.05	503.52
18.918	0	1.22	0.12	0.01	10.18	0.14	9.19	8.06	1.42	18.22	79.63	38.65	-1.35	96.05	86.61	34.29	18.22	0.15	27.95	95.22	0.27	9.97	0	0.02	0.09	5.6	0.02	0.07	0.97	0.54	0.03	0.02	1.42	0.22	0	0	4.66	6.04	2.35	83.38	96.64	802.22	473.83	917.64	594.86	812.7	500.14	909.27	503.88
18.952	0	1.05	0.11	0.01	11.47	0.15	9.73	9.58	1.46	17.45	77.07	43.97	-0.7	91.91	89.18	36.29	17.45	0.17	29.72	93.68	0.37	10.53	0	0.03	0.11	5.25	0.03	0.06	1.14	0.48	0.03	0.03	1.46	0.22	0	0	9.25	9.85	2.87	83.58	97.87	801.65	473.83	915.07	592.56	810.99	500.85	908.8	504.42
18.985	0	0.78	0.1	0.01	12.84	0.12	9.21	11.47	1.54	16.48	74.32	47.33	-2.18	95.77	90.85	39.42	16.48	0.14	26.03	90.17	0.48	7.37	0	0.03	0.14	4.34	0.04	0.07	1.15	0.55	0.04	0.02	1.54	0.23	0	0	8.94	6.4	2.79	83.07	99.63	801.79	473.39	914.3	590.32	809.68	500.91	909.28	503.51
19.018	0	0.65	0.09	0.01	14.31	0.1	8.74	13.41	1.64	16.01	71.37	49.95	-4.11	95.67	92.17	42.4	16.01	0.1	21.68	88.7	0.5	4.3	0	0.04	0.16	3.6	0.05	0.09	1.14	0.58	0.05	0.01	1.64	0.41	0	0	9.16	6.52	3.32	82.68	97.6	799.49	472.3	913.34	590.88	809.44	500.04	907	502.71
19.052	0	0.59	0.09	0.01	15.36	0.09	9.67	14.64	1.88	16.81	69.29	54.53	-5.77	95.92	94.43	42.23	16.81	0.08	19.59	87.19	0.49	3.09	0	0.05	0.15	2.11	0.06	0.09	1.16	0.95	0.05	0	1.88	0.63	0	0	6.16	6.22	3.34	82.47	98.45	798.2	471.08	914.06	591.65	808.76	498.59	907.16	501.63
19.085	0	0.59	0.09	0.01	17.6	0.08	9.66	16.95	1.89	17.89	64.81	55.62	-7.24	96.37	95	45.77	17.89	0.08	18.2	87.73	0.64	3.49	0	0.06	0.16	1.98	0.07	0.12	1.14	1.01	0.05	0.01	1.89	0.78	0	0	5.86	5.61	3.1	82.81	99.18	797.86	470.13	915.4	592.67	808.71	498.03	907.85	500.76
19.119	0	0.96	0.13	0.01	16.62	0.14	14.62	13.82	1.96	23.08	66.76	57.44	-6.22	93.32	95.75	38.81	23.08	0.06	27.12	90.22	0.66	10.75	0	0.07	0.18	1.48	0.07	0.1	1.31	1.46	0.05	0.03	1.96	1.02	0	0	5.58	8.82	3.23	83.46	99.17	797.51	470.1	916.18	593.51	809.09	498.8	908.23	500.71
19.152	0	0.99	0.16	0.01	14.89	0.1	17.08	11.15	1.85	25.69	65.84	57.64	-10.44	94.7	96.02	32.48	25.69	0.04	21.48	87.07	0.54	6.89	0	0.07	0.2	1.36	0.09	0.1	1.15	1.64	0.05	0.02	1.85	1.34	0	0	0.69	7.58	2.05	81.31	96.61	796.55	469.23	918.2	597.11	809.95	496.42	906.51	499.4
19.185	0	1.01	0.21	0.01	12.2	0.08	18.32	8.24	1.83	27.18	63.35	54.96	-13.18	94.58	94.85	25.59	27.18	0.04	16.84	82.63	0.48	6.97	0	0.07	0.23	1.42	0.12	0.16	0.96	1.66	0.05	0.01	1.83	1.59	0	0	-3.59	7.7	4.01	80.01	94.09	797.28	469.85	918.23	595.78	813.02	496.16	907.03	499.89
19.219	0	0.95	0.23	0.01	10.25	0.06	17.62	6.66	1.92	27.32	64.77	50.87	-14.36	95	92.99	21.55	27.32	0.05	13.08	79.35	0.31	4.18	0	0.07	0.21	1.19	0.15	0.16	0.78	2.06	0.06	0.01	1.92	1.71	0	0	-4.35	7.28	3.85	79.77	95.04	797.6	469.61	918.52	595.29	812.74	495.88	907.7	499.52
19.252	0	0.97	0.25	0.01	9.88	0.05	17.44	6.18	1.92	28.19	65.13	49.38	-16.5	95.93	92.26	20.31	28.19	0.09	9.12	78.81	0.28	2.2	0	0.07	0.2	1.2	0.14	0.16	0.77	2.08	0.06	0	1.92	1.91	0	0	-2.55	6.2	3.91	80.09	94.77	796.64	468.95	918.66	596.38	812.49	495.37	907.17	499.42
19.285	0	0.98	0.24	0.01	10.73	0.05	18.35	6.56	1.97	29.95	63.29	49.71	-17.52	95.07	92.36	21.5	29.95	0.15	9.02	77.75	0.26	2.45	0	0.09	0.2	1.04	0.12	0.17	0.83	2.24	0.07	0.01	1.97	1.52	0	0	-0.73	7.2	4.17	80.35	94.24	795.45	468.12	919.24	597.95	812.65	494.97	906.79	499.32
19.319	0	1	0.23	0.01	12.26	0.05	18.73	7.09	1.95	32.89	62.54	47.06	-18.62	94.2	90.99	24.9	32.89	0.22	9.72	76.33	0.29	2.41	0	0.13	0.25	0.82	0.1	0.13	0.88	2.15	0.09	0.01	1.95	1.19	0	0	-0.98	8.06	2.88	80.29	92.09	795.1	467.48	918.02	597.35	811.97	493.71	903.97	497.88
19.352	0	0.92	0.22	0.01	11.98	0.05	18.85	6.89	1.92	32.65	62.31	46.99	-18.04	95.06	90.89	24.31	32.65	0.25	10.75	73.71	0.26	2.57	0	0.15	0.31	0.71	0.1	0.15	0.95	2.05	0.09	0.01	1.92	0.79	0	0	2.42	7.22	5.37	81.3	95.3	794	465.56	919.11	596.65	812.28	492.91	907.42	498.49
19.385	0	0.6	0.19	0.01	13.38	0.05	17.08	7.69	1.93	33.64	65.83	43.21	-18.23	90.56	88.98	29.12	33.64	0.32	10.62	62.33	0.24	2.66	0	0.19	0.37	0.59	0.13	0.18	0.96	1.94	0.1	0.01	1.93	0.39	0	0	2.93	10.7	6.43	80.8	94.7	792.28	464.11	919.91	597.91	813.02	491.7	907.48	498.42
19.419	0	0.52	0.15	0.01	17.43	0.06	14.54	10.97	1.9	32.99	65.14	42.83	-17.43	92.81	88.66	38.99	32.99	0.5	11.54	63.3	0.21	1.9	0	0.27	0.43	0.49	0.12	0.18	1.08	1.6	0.12	0.01	1.9	0.25	0	0	5.35	9.21	7.33	81.34	95.16	790.86	462.3	922.18	600.52	813.9	490.54	908.74	498.38
19.452	0	0.41	0.11	0.01	20.79	0.06	11.92	15.16	1.88	29.83	58.43	45.12	-15.85	94.75	89.63	46.89	29.83	0.55	11.52	64.15	0.19	0.9	0	0.27	0.45	0.46	0.08	0.12	1.26	1.59	0.1	0.01	1.88	0.12	0	0	5.64	7.54	7.33	81.22	96.9	791.79	462.76	924.86	603.2	814.92	490.66	911.39	499.76
19.486	0	0.39	0.1	0.01	24.85	0.06	12.02	18.79	1.81	30.08	50.31	48.22	-15.46	94.95	90.96	52.03	30.08	0.61	13.52	65.15	0.16	0.27	0	0.26	0.57	0.54	0.04	0.07	1.49	1.28	0.07	0.04	1.81	0.05	0	0	8.18	7.33	8.4	82.33	95.66	793.93	462.76	927.43	604.12	818.7	490.4	913.76	501.11
19.519	0	0.4	0.09	0.01	25.64	0.06	12.08	19.96	1.73	28.93	49.36	51.96	-15.95	94.26	92.57	52.43	28.93	0.54	12.08	67.91	0.14	0.21	0	0.29	0.67	0.59	0.04	0.08	1.74	1.13	0.06	0.07	1.73	0.06	0	0	6.72	8.01	8.66	81.76	92.74	794.67	462.46	928.87	604.28	821.21	490.97	913.53	499.78
19.552	0	0.44	0.1	0.01	20.58	0.07	12.34	16.11	1.91	26.31	58.84	52.11	-12.68	94.54	92.76	46.28	26.31	0.31	15.62	70.96	0.13	0.2	0	0.3	0.72	0.63	0.06	0.09	1.62	1.04	0.07	0.06	1.91	0.27	0	0	6.2	7.74	10.66	81.61	95.93	794.58	462.21	929.49	603.45	821.77	489.43	916.84	502.28
19.586	0	0.44	0.12	0.01	15.02	0.09	12.24	11.93	1.94	22.26	69.95	51.94	-8.47	92.62	92.74	38.27	22.26	0.19	19.61	71.42	0.09	0.26	0	0.31	0.73	0.66	0.08	0.12	1.56	0.82	0.05	0.05	1.94	0.57	0	0	6.81	9.35	11.89	81.36	100.06	797.13	463.73	933.74	605.62	824.66	490.55	923.4	506.75
19.619	0	0.36	0.12	0.01	13.74	0.1	11.87	11.41	2.06	19.89	72.53	53.47	-6.36	93.78	93.44	36.45	19.89	0.14	21.23	67.84	0.08	0.33	0	0.3	0.62	0.65	0.09	0.11	1.62	0.79	0.04	0.24	2.06	0.99	0	0	0.62	8.44	12.73	79.38	99.72	798.36	466.26	935.59	607.61	827.07	491.54	925.22	509.13
19.652	0	0.3	0.13	0.01	11.27	0.14	11.28	10.08	2.28	15.83	77.45	54.12	-1.2	91.71	93.76	32.87	15.83	0.1	27.01	65.94	0.08	0.47	0	0.31	0.62	0.7	0.1	0.08	1.63	0.76	0.04	0.18	2.28	1.78	0	0	8.93	9.98	11.55	82.15	98.35	799.96	467.07	935.14	608.91	827.3	493.08	924.18	510.05
19.686	0	0.25	0.12	0.01	8.67	0.11	9.39	8.22	2.64	11.58	81.23	54.02	-0.51	96.18	93.09	28.23	11.58	0.06	21.98	62.5	0.09	0.58	0	0.35	0.58	0.65	0.11	0.06	2.25	0.72	0.04	0.12	2.64	1.62	0	0	3.78	5.87	10.52	80.7	101.59	804.15	469.2	939.05	609.67	828.98	494.32	929.21	510.84
19.719	0	0.25	0.15	0.01	7.33	0.1	9.86	6.85	2.76	10.9	80.28	54.83	-1.05	96.17	93.63	22.98	10.9	0.04	19.92	61.5	0.1	0.64	0	0.32	0.58	0.69	0.14	0.06	2.12	0.72	0.04	0.58	2.76	2.13	0	0	4.43	5.89	11.41	80.67	99.84	803.41	469.57	939.53	611.51	830.34	494.82	928.72	511.85
19.753	0	0.24	0.15	0.01	6.51	0.09	9.32	6.23	2.94	8.73	81.37	56.66	-0.69	95.02	93.94	20.39	8.73	0.02	17.86	60.61	0.16	0.92	0	0.41	0.59	0.63	0.22	0.1	2.73	0.59	0.04	0.25	2.94	2.37	0	0	1.37	7.26	11.17	79.51	100.99	805.54	470.2	941.89	612	831.98	494.71	931.43	512.34
19.786	0	0.25	0.16	0.01	5.32	0.11	9.12	5.1	3.26	7.51	81.75	54.63	0	96.39	93	16.28	7.51	0.01	19.62	61.26	0.22	0.98	0	0.38	0.67	0.66	0.3	0.16	2.65	0.54	0.03	0.78	3.26	2.86	0	0	3.81	5.58	11.76	80.21	100.7	805.11	470.7	942.38	613.79	832.62	495.43	931.63	513.78
19.819	0	0.26	0.18	0.01	4.9	0.11	9.52	4.56	3.11	7.83	80.96	53.02	0	96.66	92.43	14.01	7.83	0.01	21.34	60.45	0.33	1.2	0	0.38	0.65	0.75	0.28	0.19	2.4	0.55	0.03	0.14	3.11	2.74	0	0	5.02	5.18	11.7	81.06	100.71	806.78	472.13	940.94	612.4	832.82	495.22	931.45	515.57
19.853	0	0.26	0.19	0.01	4.36	0.13	9.52	4.11	3.74	7.4	80.96	53.03	0	97.13	92.39	11.46	7.4	0.01	22.26	60.39	0.53	1.51	0	0.32	0.5	0.98	0.31	0.17	2.46	0.55	0.03	0.07	3.74	3.3	0	0	2.69	4.39	11.46	80.18	102.7	806.51	473.23	941.51	613.02	831.79	497.29	932.76	516.08
19.886	0	0.39	0.22	0.01	3.75	0.13	9.81	3.36	4.01	7.98	80.39	51.46	0	96.37	91.39	7.41	7.98	0.01	22.14	68.96	0.53	1.88	0	0.22	0.49	1.1	0.4	0.11	2.67	0.57	0.02	0.1	4.01	3.8	0	0	-2.29	5.6	11.44	78.72	106.01	808.69	475.54	944.65	614.51	833.07	499.47	937.37	518.47
19.919	0	0.47	0.24	0.01	3.84	0.12	10.64	3.27	4.08	9.71	78.73	52.55	0	96.63	91.81	6.27	9.71	0.01	20.26	72.03	0.48	1.54	0	0.16	0.4	1.2	0.44	0.04	2.79	0.6	0.02	0.39	4.08	4.03	0	0	-2.02	5.21	12.12	78.52	108.24	807.26	475.65	945.14	615.46	832.27	500.38	938.73	519.91
19.953	0	0.61	0.33	0.01	3.93	0.12	12.23	3.19	4.82	12.55	75.53	53.51	0	96.48	92.7	4.72	12.55	0.01	19.52	76.99	0.46	1.46	0	0.1	0.35	1.35	0.58	0.02	2.38	0.64	0.02	0.18	4.82	6.55	0	0	0.43	5.45	12.7	79.09	105.4	807.5	477.78	944.67	617.91	833.92	501.97	937.3	522.47
19.986	0	0.68	0.36	0.01	4.07	0.11	12.25	3.23	4.94	13.55	75.51	53.55	-1.26	97.13	92.58	5.13	13.55	0.01	16.82	79.19	0.44	1.66	0	0.09	0.32	1.33	0.73	0.02	2.52	0.65	0.02	0.1	4.94	7.44	0	0	2.99	4.39	11.21	79.61	103.96	809.22	479.94	943.39	619.29	833.5	502.77	935.39	523.39
20.019	0	0.78	0.41	0.01	4.06	0.13	12.43	3.17	5.43	14.71	75.13	51.56	-0.13	97.67	91.81	5.46	14.71	0.01	19.15	82.2	0.5	1.63	0	0.08	0.32	1.26	0.99	0.02	2.3	0.69	0.03	0.05	5.43	8.86	0	0	0.18	3.32	10.65	79.07	103.4	811.23	480.74	945.14	620.11	835.12	502.73	936.49	523.11
20.053	0	0.78	0.32	0.01	4.13	0.13	12.01	3.12	5.72	16.07	75.98	49.33	-0.68	97.5	90.38	6.47	16.07	0.01	18.46	80.14	0.7	3.05	0	0.08	0.34	1.39	1.04	0.06	2.62	0.72	0.02	0.06	5.72	6.7	0	0	0.76	3.68	10.9	78.86	103.65	810.67	480.3	947.15	621.74	835.77	504.42	937.8	522.65
20.086	0	0.64	0.25	0.01	4.05	0.15	10.28	3.23	5.87	14.63	79.43	46.1	0	97.78	88.59	9.07	14.63	0.01	20.96	76.55	1.13	3.71	0	0.08	0.43	1.4	1.09	0.16	2.8	0.72	0.02	0.06	5.87	5.36	0	0	-0.68	3.08	11.04	77.96	104.08	809.87	480.1	948.79	624.74	836.23	503.27	938.39	523.15
20.12	0	0.53	0.18	0.01	3.95	0.17	8.55	3.09	6.69	15.96	82.9	39.63	0	97.67	84.61	11.92	15.96	0.01	20.95	69.85	1.86	4.35	2.77	0.06	0.58	1.73	1.11	0.35	3.49	0.72	0.02	0.17	6.69	3.11	0	0	0.28	3.32	8.95	78.15	102.65	810.67	480.57	949.26	626.31	835.63	504.41	936.78	521.91
20.153	0	0.4	0.15	0.01	4.12	0.16	7.11	3.14	6.65	16.58	85.78	33.39	0	93.03	80.91	16.04	16.58	0.02	20.41	61.07	1.43	3.23	8.14	0.07	0.82	1.68	1.01	0.35	3.83	0.7	0.02	0.03	6.65	2.38	0	0	-8.8	9.04	9.63	76.36	100.11	810.71	482.86	943.51	620.64	834.75	503.41	932.96	522.78
20.186	0	0.4	0.12	0.01	3.91	0.17	5.05	2.94	6.45	16.34	89.89	22.17	0	97.51	74.23	21.13	16.34	0.03	21.51	60.13	1.15	3.97	13.11	0.08	1.37	1.69	0.97	0.37	3.48	0.66	0.02	0.12	6.45	1.04	0	0	-3.12	3.66	8	78.15	98.77	811.89	482.88	942.32	619.02	833.68	505.08	931.1	521.4
20.22	0	0.37	0.1	0.01	3.78	0.16	4	2.69	6.87	17.75	92	15.71	0	96.39	68.69	24.62	17.75	0.05	20.35	54.64	0.69	5.74	11.95	0.08	2.3	1.62	0.8	0.35	3.74	0.55	0.02	0.35	6.87	0	0	0	-3.88	5.58	6.62	78.13	98.29	810.62	483.24	940.34	618.76	831.1	506.41	928.43	520.1
20.253	0	0.44	0.1	0.01	2.75	0.19	3.01	1.94	7.23	16.12	93.97	9.96	0	92.42	62.59	22.62	16.12	0.05	22.06	57.14	0.5	8.26	7.07	0.08	2.98	1.45	0.71	0.27	3.34	0.55	0.02	0.86	7.23	0	0	0	-5.28	9.49	4.2	78.11	95.66	809.18	483.44	937.29	616.91	828.2	507.56	923.22	518.52
20.286	0	0.41	0.11	0.02	1.83	0.19	2.7	1.23	7.79	14.88	94.61	7.91	0	94.27	59.18	15	14.88	0.04	20.87	49.99	0.42	11.64	4.1	0.07	2.84	1.62	0.72	0.23	3.6	0.55	0.01	1.96	7.79	0	0	0	0.37	8	4.69	80.28	102.41	808.51	485.3	933.44	615.63	823.04	510.07	924.91	520.59
20.32	0	0.24	0.12	0.01	1.38	0.13	2.31	0.91	8.19	13.05	95.39	7.5	0	90.5	57.77	9.05	13.05	0.03	13.33	37.4	0.32	4.24	3.48	0.04	1.45	1.46	0.96	0.1	4.3	0.6	0.01	1.72	8.19	0.11	0	0	-1.11	10.73	3.53	79.87	96.84	804.83	489.29	925.96	614.69	819.35	512.9	915.5	524.44
20.353	0	0.13	0.15	0.01	1	0.07	1.69	0.62	6.9	10.48	96.62	5.18	0	88.14	52.87	4.79	10.48	0.02	5.52	19.68	0.25	1.35	0	0.03	0.53	1.22	1.27	0.03	4.28	0.63	0.01	2.05	6.9	1.17	0	0	-2.84	11.97	0.76	79.01	92.61	798.37	495.82	917.09	617.65	811.62	520.1	903.76	529.44
20.386	0	0.09	0.18	0.01	0.59	0.05	0.87	0.35	5.64	6.7	98.26	2	0	80.42	40.94	2.72	6.7	0.02	1.93	7.62	0.16	0.35	0	0.02	0.23	0.98	1.45	0.03	3.96	0.64	0.01	1.29	5.64	2.51	0	0	-9.96	14.94	3.22	76.56	88.76	792.11	503.9	908.31	622.62	808.11	524.3	895.77	538.18
20.42	0	0.09	0.22	0.01	0.36	0.04	0.45	0.2	3.15	3.15	99.09	0.8	0	72.74	28.81	1.56	3.15	0.02	0.85	2.12	0.11	0.06	0	0.02	0.09	0.73	1.41	0.01	3.64	0.62	0	0.24	4.4	4.11	0	0	-11.63	17.09	4.28	75.64	86.71	784.23	510.34	897.76	626.52	800.71	529.55	886.23	543.86
20.453	0	0.1	0.29	0.02	0.26	0.04	0.3	0.13	2.5	2.5	99.4	0.41	0	63.97	19.79	0.76	2.5	0.01	0.73	0.75	0.09	0.04	0	0.02	0.04	0.75	1.45	0.01	3.29	0.66	0	0.78	4.06	6.16	0	0	-10.27	19.13	2.58	75.29	86.63	780.09	517.98	890.58	630.78	793.77	538.15	879.6	549.91
20.487	0	0.11	0.42	0.02	0.18	0.04	0.19	0.09	1.24	1.24	99.16	0.33	0	70.7	9.69	0.42	1.24	0.01	1.23	0.39	0.09	0.02	0	0.01	0.01	0.78	1.79	0.01	2.64	0.64	0	0.77	3.59	9.72	0	0	-11.34	17.59	2.14	74.9	87.43	775.17	523.33	883.91	633.55	787.24	543.26	873.88	555
20.52	0	0.11	0.5	0.02	0.15	0.04	0.15	0.07	1.03	1.03	99	0.33	0	62.39	5.14	0.29	1.03	0.01	1.47	0.2	0.08	0.04	0	0.01	0.01	0.9	2.31	0	2.19	0.82	0.01	1.02	3.28	11.17	0	0	-16.28	19.47	2.63	71.7	87.21	769.99	526.6	880.94	638.75	783.75	545.68	870.01	558.5
20.553	0	0.12	0.39	0.02	0.14	0.04	0.13	0.06	0.9	0.9	99.21	0.33	0	50.24	2.42	0.36	0.9	0.02	1.85	0.11	0.1	0.07	0	0.01	0	0.88	2.15	0	2.03	1	0.01	1.73	3.29	8.92	0	0	-24.27	21.95	2.41	68.3	89.93	766.4	526.17	877.34	637.1	778.66	544.55	867.81	556.41
20.587	0	0.12	0.36	0.02	0.13	0.04	0.13	0.06	0.62	0.71	99.29	0.33	0	57.5	1.16	0.48	0.62	0.03	2.15	0.11	0.1	0.14	0	0.01	0	0.71	1.74	0	1.62	1.24	0.01	0.87	2.85	7.79	0	0	-19.3	20.49	2.81	69.89	88.9	764.34	528.89	871.89	637.69	775.49	548.21	863.94	557.15
20.62	0	0.12	0.32	0.02	0.13	0.04	0.12	0.06	0.57	0.68	99.36	0.33	0	53.73	0.68	0.63	0.57	0.04	2.5	0.14	0.12	0.23	0	0	0	0.71	1.32	0	1.57	1.29	0.01	1.42	3	6.92	0	0	-18.14	21.25	2.76	70.5	84.79	765.53	530.99	869.78	637.15	776.93	550.19	861.41	557.5
20.653	0	0.12	0.32	0.02	0.13	0.04	0.12	0.06	0.48	0.48	99.37	0.33	0	57.62	0.48	0.83	0.48	0.06	2.67	0.25	0.17	0.53	0	0.01	0.01	0.54	1	0	1.31	1.35	0.01	0.63	2.7	6.68	0	0	-22.74	20.46	2.95	70.6	84.93	765.72	530.03	868.69	633.02	776.76	547.11	860.9	558.61
20.687	0	0.12	0.31	0.03	0.13	0.04	0.12	0.06	0.29	0.34	99.38	0.33	0	60.39	0.34	1.02	0.29	0.05	3.17	0.44	0.22	1.71	0	0	0.01	0.38	0.91	0	1.22	1.6	0.01	1.21	2.53	6.38	0	0	-22.97	19.89	4.77	70.95	85.71	763.81	531.17	864.48	631.96	774.69	546.86	859.37	560.14
20.72
20.754
20.787
20.82
20.854
20.887
20.92
20.954
20.987
21.02
21.054
21.087	0	0.03	0.26	0.17	7	0.17	0.09	12.64	0.72	0.16	74.72	64.32	0.36	94.09	27.95	99.93	0.11	1.51	26.62	9.92	7.46	42.75	1.76	0.07	0.72	0.16	0.01	0.07	0.74	4.21	0.15	0.49	4.1	29.19	0	0	4.03	8.16	4.08	79.66	87.75	802.14	499.58	901.23	601.54	810.29	519.44	897.39	530.1
21.121	0	0.03	0.26	0.06	6.6	0.11	0.08	11.95	2.63	2.63	76.1	67.77	0	97.02	24.29	99.95	0.08	1.65	18.09	7.32	3.46	26.25	2.63	2.63	0.92	0.11	0.02	0.09	0.4	6.17	0.11	0.18	4.3	29.19	0	0	-9.06	4.59	4.99	79.85	87.38	803.14	498.48	903.94	601.2	812.88	516.62	899.57	527.61
21.154	0	0.03	0.21	0.04	6.86	0.11	0.13	14.7	9.72	9.72	70.6	78.78	0	96.36	26.24	99.94	0.07	1.12	17.36	10.88	3.22	17.17	1.7	9.72	0.8	0.14	0.03	0.1	0.34	10.5	0.07	0.22	4.42	27.39	0	0	-11.58	5.62	5.24	79.44	87.96	804.6	497.36	907.02	601.55	815.1	515.24	902.31	526.79
21.187	0	0.03	0.1	0.03	6.97	0.11	0.14	14.03	10.68	10.68	71.94	80.01	0	96.75	27.08	99.91	0.09	0.83	17.82	15.79	2.64	10.87	2.41	10.68	1.11	0.11	0.03	0.13	0.28	8.67	0.06	0.13	4.68	20.55	0	0	-8.1	5.03	4.94	79.8	88.53	805.22	496.45	909.92	604.06	816.27	515.9	904.28	525.53
21.221	0	0.03	0.06	0.02	6.5	0.12	0.22	14.03	20.7	20.13	71.93	89.96	0	96.2	26.06	99.91	0.1	0.77	16.49	20.13	1.98	7.11	2.86	20.7	1.43	0.13	0.04	0.2	0.28	9.76	0.06	0.19	6.17	16.44	0	0	-3.38	5.85	6.22	80.08	90.13	805.07	495.93	911.61	606.16	817.32	515.36	906.68	527.11
21.254	0	0.04	0.05	0.02	5.64	0.16	0.13	12.18	13.5	13.5	75.64	83.4	0	97.2	22.09	99.92	0.1	0.75	19.67	24.79	1.88	6.33	4.35	13.5	1.51	0.12	0.05	0.22	0.3	9.83	0.07	0.21	6.74	15.76	0	0	-4.37	4.26	6.46	80.02	91.53	806.54	496.01	913.13	605.89	818.33	515.09	909.03	527.45
21.287	0	0.04	0.04	0.02	5.98	0.2	0.12	13.28	9.29	9.29	73.44	78.15	2.18	95.43	24.81	99.91	0.1	0.61	21.86	31.2	1.51	7.02	4.38	9.29	1.57	0.13	0.06	0.23	0.4	9.64	0.08	0.56	7.68	13.88	0	0	-5.46	6.8	5.94	79.89	91.98	807.42	495.88	915.28	606.77	819.2	516.33	910.61	526.55
21.321	0	0.04	0.05	0.02	6.38	0.18	0.11	14.62	6.79	6.79	70.76	74.46	2.08	96.61	26.69	99.86	0.1	0.38	20.67	28.72	0.96	8.49	6.87	6.79	1.34	0.15	0.07	0.1	0.33	10.71	0.08	0.55	7.39	15.2	0	0	3.81	5.26	7.44	80.33	91.58	810.61	497.43	916.91	607.09	822.98	517.79	913.66	530.58
21.354	0	0.04	0.05	0.02	6.98	0.19	0.12	17.09	5.73	5.73	65.81	72.59	2.44	96.96	30.04	99.72	0.12	0.2	21.26	30.71	0.59	7.43	12.16	5.73	1.31	0.12	0.11	0.07	0.28	12.14	0.09	0.23	7.7	15.66	0	0	-2.84	4.69	5.83	79.93	94.04	812.03	498.04	918.02	607.02	821.87	517.75	915.18	529.46
21.387	0	0.05	0.05	0.02	8.05	0.21	0.17	20.61	6.86	6.86	58.79	73.9	1.86	96.9	35.15	99.42	0.14	0.14	22.96	39.7	0.58	11.07	17.18	6.86	1.36	0.11	0.14	0.06	0.25	12.91	0.09	0.19	7.85	15.8	0	0	-1.52	4.79	5.26	79.91	93.76	813.22	498.75	917.15	605.58	821.7	518.77	914.86	529.37
21.421	0	0.05	0.05	0.02	9.63	0.23	0.23	27.38	7.23	7.23	47.62	74	0.85	96.72	41.6	99.12	0.15	0.12	23.89	41.46	0.71	14.06	20.56	7.23	1.5	0.13	0.17	0.06	0.22	15.74	0.11	0.59	8.01	17.09	0	0	0.52	5.08	6.16	79.95	93.17	814.53	498.57	917.01	602.54	823.29	518.65	915.69	530.54
21.454	0	0.07	0.07	0.04	10.37	0.36	0.29	31.07	7.91	7.91	43.93	74.76	3.26	96.26	44.73	98.94	0.16	0.13	31.66	47.33	1.28	25.92	21.22	7.91	1.39	0.14	0.26	0.14	0.2	17.09	0.11	0.13	8.24	19.85	0	0	-10.01	5.76	5.56	80.03	92.7	816.03	498.56	918.49	602.46	824.61	516.58	916.48	528.87
21.488	0	0.09	0.08	0.08	11.3	0.36	0.35	32.33	8.21	8.21	42.67	74.74	2.33	96.48	47.78	98.62	0.17	0.11	32.11	45.53	1.55	43.13	22.28	8.21	1.19	0.15	0.31	0.21	0.2	15.76	0.12	0.34	7.96	20.92	0	0	-7.18	5.44	4.57	80.13	92.27	815.66	497.16	921.1	605.14	825.06	517.22	916.84	526.73
21.521	0	0.08	0.06	0.09	11.73	0.28	0.34	31.9	6.84	6.84	43.1	71.18	0.56	90.97	49.67	97.74	0.18	0.08	28.05	42.16	1.41	44.89	20.03	6.84	1.06	0.15	0.36	0.15	0.24	14.3	0.13	0.07	7.79	17.17	0	0	-8.22	10.45	2.65	79.07	94.32	814.16	495.05	924.72	607.82	823.8	516.97	917.73	525.47
21.554	0	0.12	0.05	0.2	11.68	0.31	0.34	30.2	5.58	5.58	44.8	67.9	1.79	89.16	49.69	97.07	0.21	0.08	30.47	45.16	1.12	62.42	17.65	5.58	0.95	0.14	0.37	0.12	0.31	13.05	0.13	0.2	7.49	15.01	0	0	-6.2	11.47	4.37	79.32	94.61	814.11	496.55	923.22	608.74	824.22	517.63	918.35	527.12
21.588	0	0.16	0.03	0.31	11.48	0.27	0.29	27.43	4.01	4.01	47.57	65.14	1.49	89.32	49.09	97.1	0.26	0.11	27.53	50.53	0.93	70.73	15.13	4.01	0.96	0.12	0.35	0.06	0.38	10.36	0.13	0.46	7.72	11.96	0	0	-4.69	11.38	5.31	79.85	95.51	813.21	496.81	921.59	608.1	823.28	517.67	918.22	528.1
21.621	0	0.17	0.03	0.3	10.57	0.27	0.26	24.35	4.62	4.62	51.29	67.45	2.12	93.26	45.84	97.78	0.29	0.15	27.26	52.19	0.91	68.88	12.68	4.62	1.21	0.12	0.39	0.05	0.38	9.02	0.14	0.46	8.01	9.53	0	0	-4.57	8.86	4.53	80.1	94.54	813.3	496.86	919.5	605.96	822.01	517.89	916.14	526.68
21.654	0	0.13	0.02	0.21	10.19	0.26	0.23	22.46	3.91	3.91	55.08	66.16	2.09	94.13	44.43	97.77	0.38	0.14	25.99	45.81	0.79	61.74	13.1	3.91	1.24	0.11	0.48	0.06	0.39	7.93	0.17	0.37	8	7.05	0	0	-3.95	8.13	3.51	80.06	93.29	813.37	495.33	922.17	607.35	823.19	517.26	916.12	525.41
21.688	0	0.13	0.02	0.09	8.44	0.22	0.16	18.04	2.76	2.76	63.92	63.47	2.65	93.82	38.47	97.45	0.51	0.12	23.24	50.76	0.71	42.73	14.17	2.76	1.15	0.12	0.57	0.07	0.42	7.63	0.21	0.56	8.11	4.68	0	0	-5.53	8.4	2.29	79.7	97.21	812.9	493.1	926.03	608.38	822.11	516.03	918.92	524.82
21.721	0	0.08	0.01	0.04	8.47	0.21	0.16	17.55	2.41	2.41	64.91	62.72	2.2	92.29	38.45	97.4	0.55	0.09	22.41	44.57	0.77	26.35	16.86	2.41	1.01	0.12	0.54	0.08	0.49	6.92	0.2	0.27	7.93	2.73	0	0	-5.36	9.59	4.76	79.63	97	811.28	493.59	923.29	608.89	822	515	918.45	525.35
21.755	0	0.12	0.01	0.05	8.18	0.46	0.19	17.07	2.31	2.31	65.86	59.4	7.77	94.98	39.32	95.76	0.68	0.08	36.22	52.5	1.39	31.87	21.86	2.31	0.92	0.13	0.55	0.04	0.51	6.92	0.18	0.12	8.09	2.83	0	0	-4.4	7.3	5.12	80.53	94.02	812.29	494.76	920.75	606.54	822.85	515.38	916.3	525.73
21.788	0	0.17	0.02	0.05	9.84	0.68	0.32	21.15	2	2	57.71	53.39	8.64	92.55	48.67	93.03	0.83	0.05	42.47	65.52	1.86	32.91	28.68	2	0.85	0.13	0.58	0.03	0.44	6.66	0.18	0.06	8.44	4.41	0	0	-11.05	9.4	5.2	78.24	96.88	810.72	491.83	921.61	605.22	821.28	512.02	917.57	522.72
21.821	0	0.24	0.02	0.07	9.78	1.44	0.45	21.53	1.62	1.62	56.93	45.12	12.74	91.63	53.17	89.27	1.03	0.04	55.21	73.32	3.46	39.71	43.47	1.62	0.98	0.11	0.6	0.03	0.49	6.48	0.18	0.08	8.77	5.18	0	0	-0.4	10.03	6.02	80.07	96.75	806.77	488.47	921.98	607.53	820.15	511.66	916.39	521.56
21.855	0	0.31	0.02	0.07	9.51	1.41	0.5	19.93	1.42	1.42	60.14	38.46	11.71	95.82	55.45	86.19	1.42	0.05	54.44	80.08	4.35	39.64	43.93	1.29	0.79	0.1	0.59	0.03	0.79	4.93	0.18	0.07	8.97	4.12	0	0	-3.53	6.34	5.6	79.01	96.78	805.57	485.69	926.99	612.25	821.6	509.25	917.92	518.71
21.888	0	0.32	0.02	0.03	8.41	0.73	0.38	16.88	1.51	1.51	66.23	36.72	7.55	95.92	51.72	85.42	1.51	0.05	43.54	85.01	4.6	23.54	31.96	0.78	0.47	0.11	0.37	0.03	1.14	4.55	0.17	0.07	8.59	4.07	0	0	0.67	6.21	5.84	79.79	98.43	804.19	483.85	929.19	614.2	821.37	509.92	919.48	517.85
21.921	0	0.33	0.02	0.02	8.95	0.35	0.33	17.46	1.57	1.57	65.07	39.64	2.42	95.08	51.5	86.78	1.57	0.07	31.21	90.04	3.73	12.74	22.83	0.63	0.4	0.12	0.28	0.08	1.32	4.37	0.17	0.21	8.27	4.91	0	0	2.16	7.2	7.05	79.93	99.26	802.78	481.96	931.03	615.66	822.22	508.47	921.03	517.92
21.955	0	0.28	0.02	0.01	12.29	0.17	0.44	21.67	2.03	2.03	56.66	42.24	0	94.19	59.44	87.04	2.03	0.12	19.83	89.39	2.34	7.31	15.46	0.34	0.41	0.12	0.24	0.1	2.39	2.56	0.15	0.21	7.59	4.24	0	0	0.29	8.07	5.98	79.02	102.24	801.72	480.13	933.66	616.97	820.69	509.18	922.77	515.01
21.988	0	0.28	0.02	0.01	13.05	0.12	0.51	22.23	2.06	2.06	55.54	38.98	0	93.51	62.63	84.97	2.06	0.16	14.58	89.58	2.23	5.01	10.75	0.37	0.51	0.13	0.2	0.24	2.78	2.18	0.15	0.11	6.97	4.4	0	0	-1.69	8.66	7.6	78.2	100.86	799.42	479.65	933.5	618.78	821.52	507.09	921.95	516.33
22.021	0	0.26	0.02	0.01	15.02	0.11	0.58	24.74	2.23	2.23	50.51	42.02	0	92.82	65.26	86.08	2.23	0.23	13.65	87.68	1.96	4.71	5.34	0.33	0.82	0.14	0.15	0.54	3.25	1.75	0.16	0.16	6.43	2.77	0	0	4.86	9.2	6.92	79.87	97.8	800.04	480.84	934.07	623.08	823.06	507.69	920.26	518.43
22.055	0	0.25	0.02	0.01	13.93	0.1	0.48	22.14	2.73	2.73	55.71	43.95	0	94.39	60.74	87.41	2.73	0.41	13.16	83.54	2.04	8.14	2.48	0.44	1.3	0.17	0.14	0.78	2.9	1.26	0.14	0.15	6.23	1.43	0	0	2.74	7.89	4.6	79.31	95.6	801.16	482.56	932.67	622.43	822.01	509.56	917.31	517.24
22.088	0	0.16	0.02	0.02	14.03	0.09	0.4	21.84	2.76	2.76	56.33	49.71	0	95.38	57.22	90.43	2.76	0.67	12.26	70.63	1.84	9.17	0	0.48	1.43	0.18	0.14	0.76	2.75	1.07	0.14	0.34	5.85	0.76	0	0	3.88	6.86	4.21	79.63	95.95	800.99	483.44	932.27	623.23	821.21	510.98	916.92	517.75
22.122	0	0.12	0.02	0.02	15.42	0.1	0.46	22.9	3.37	3.37	54.19	50.97	0	92.52	58.34	90.88	3.37	0.76	14.01	59.19	0.96	13.2	0	0.39	2.64	0.23	0.13	0.74	2.94	0.9	0.12	0.21	5.23	0.9	0	0	-3.04	9.42	4.03	77.55	97.92	800.25	483.56	930.76	620.77	819.11	509.64	916.71	517.5
22.155	0	0.08	0.02	0.02	17.91	0.1	0.77	26.58	5.33	3.36	48.42	47.78	0	95.2	67.29	86.89	3.36	0.75	14.8	49.56	0.8	12.74	0	0.33	5.33	0.26	0.16	0.84	3.19	0.68	0.09	0.42	5.02	0.39	0	0	-2.8	7.06	1.93	77.98	96.14	798.99	484.49	929.59	621.4	817.05	511.84	913.03	517.47
22.188	0	0.06	0.02	0.02	17.65	0.1	1.07	25.98	7.45	3.37	49.02	42.36	0	94.54	71.54	82.05	3.37	0.69	15	42.64	0.44	11.19	0	0.35	7.45	0.27	0.15	0.65	2.91	0.59	0.08	0.73	4.9	0	0	0	-0.08	7.75	2.57	79.02	98.46	796.22	485.38	925.94	621.95	813.18	513.09	911.51	518.36
22.222	0	0.06	0.02	0.01	14.68	0.09	1.27	20.81	7.36	3.43	58.37	27.65	0	92.88	72.92	74.01	3.43	0.49	13.2	40.92	0.44	10.39	0	0.29	7.36	0.37	0.19	0.68	3.13	0.51	0.07	0.09	4.81	0.46	0	0	-1.96	9.16	2.33	79.02	96.85	793.14	485.5	922.09	620.91	810.36	512.67	907.06	518.18
22.255	0	0.12	0.04	0.01	8.55	0.08	1.74	10.8	5.36	3.64	78.4	24.04	0	91.45	73.65	54.88	3.64	0.27	12.22	48.65	0.87	10.41	1.34	0.24	5.36	0.42	0.26	0.46	3.13	0.52	0.07	0.07	4.42	1.03	0	0	-2.58	10.15	2.88	79.43	100.43	792.95	489.37	916.25	617.78	806.07	515.27	906.3	521.54
22.288	0	0.19	0.08	0.02	5.37	0.08	2.16	5.96	4.02	4.02	88.08	21.36	0	90.75	73.6	39.59	4.02	0.13	12.64	54.05	1.77	12.66	3.46	0.19	2.52	0.49	0.47	0.21	3.51	0.46	0.07	0.26	4.04	2.93	0	0	-2.24	10.58	1.63	79.06	104.88	792.74	492.45	913.77	616.96	801.52	519.18	906.27	524.37
22.322	0	0.29	0.16	0.03	4.02	0.07	3.07	4.01	3.2	4.26	91.97	28.19	0	92.01	77.19	26.21	4.26	0.06	11.79	56.77	3.76	23.86	7.4	0.18	1.45	0.8	0.69	0.13	4.51	0.32	0.06	1.49	3.2	5.92	0	0	-6.12	9.78	3.09	78.26	102.63	791.37	499.45	910.43	621.88	801.49	523.84	903.86	531.19
22.355	0	0.49	0.3	0.05	2.19	0.06	3.01	1.9	3.2	4.41	93.97	20.81	0	90.07	72.44	12.61	4.41	0.03	10.49	59.13	4.65	34.45	8.94	0.17	0.92	0.75	1.03	0.09	4.26	0.32	0.06	0.27	3.2	8.27	0	0	-9.93	10.97	1.16	77.32	104.19	790.69	498.93	910.99	621.67	799.05	525.07	903.17	528.63
22.388	0	0.74	0.7	0.14	1.52	0.05	2.7	1.17	2.89	4.42	94.6	14.77	0	92.53	67.54	5.78	4.42	0.01	8.78	57.59	4.4	52.27	15.82	0.19	0.62	1.02	1.6	0.08	3.98	0.28	0.06	0.76	2.89	14.57	0	0	-14.58	9.42	2.38	76.04	105.87	790.83	507.11	907.67	624.83	797.67	530.63	903.32	537.45
22.422	0	0.95	1.95	0.22	1.15	0.05	2.18	0.81	2.6	5.31	95.63	9.29	0	92.23	61.48	2.99	5.31	0.01	6.29	57.14	5.07	59.35	15.62	0.22	0.27	1.25	1.75	0.05	3.5	0.21	0.06	2.19	2.6	23.24	0	0	-11.94	9.63	2.23	76.47	102.61	791.28	511	907.36	628.81	799.2	534.79	901.62	540.99
22.455	0	0.79	6.97	0.15	0.82	0.04	1.45	0.54	2.56	5.42	86.05	4.82	0	91.88	52.52	1.86	5.42	0	4.8	52.85	6.15	47.26	19.87	0.2	0.14	1.29	1.68	0.03	3.7	0.23	0.07	2.11	2.56	35.41	0	0	-16.88	9.87	2.81	74.72	101.29	791.55	518.68	905.55	633.81	799.56	540.9	900.62	547.72
22.489	0	0.75	6.04	0.31	0.48	0.04	0.79	0.31	2.52	6.35	87.91	1.73	0	93.65	39.96	1.55	6.35	0	5.99	46.08	12.91	51.46	26.59	0.21	0.09	1.14	1.19	0.01	3.08	0.25	0.06	1.37	2.52	33.65	0	0	-15.05	8.54	1.83	75.32	99.66	792.47	520.88	905.83	635.34	800.12	543.93	899.62	549.57
22.522	0	0.63	6.2	0.48	0.32	0.05	0.44	0.18	2.73	7.12	87.59	0.6	0	93.61	25.14	2.31	7.12	0	8.55	30.69	10.47	57.45	29.73	0.18	0.06	0.82	0.86	0.01	3.35	0.32	0.07	1.02	2.73	34.06	0	0	-15	8.58	2.09	75.2	98.59	793.27	523.62	904.8	636.62	800.71	546.52	899.19	551.17
22.555	0	0.48	5.79	0.45	0.27	0.05	0.32	0.14	2.63	6.81	88.41	0.38	0	94.12	18.29	3.76	6.81	0.01	8.44	21.39	9.07	55.09	24.55	0.18	0.07	0.73	0.51	0.01	3.69	0.36	0.07	0.29	2.63	33.72	0	0	-18.97	8.14	1.81	72.86	100.9	790.4	521.04	907.45	638.65	799.31	543.78	899.97	550.57
22.589	0	0.28	4.76	0.12	0.26	0.05	0.28	0.12	2.66	6.55	90.48	0.33	0	92.51	14.83	3.73	6.55	0.01	6.8	13.66	6.02	30.06	10.69	0.08	0.06	0.71	0.36	0.01	4.82	0.45	0.05	0.88	2.66	31.84	0	0	-24.07	9.43	1.64	69.62	102.59	787.24	516.4	912.41	642.25	799.24	539.72	901.63	546.13
22.622	0	0.17	4.26	0.03	0.29	0.04	0.3	0.13	2.78	5.66	91.49	0.38	0	94.26	16.54	3.61	5.66	0.01	4.9	8.35	1.98	8.78	12.39	0.07	0.06	0.6	0.22	0.01	5.5	0.38	0.05	1.34	2.78	31	0	0	-17.87	8	1.18	70.51	107.59	781.4	507.06	919	647.44	796.7	534.16	904.15	539.56
22.655	0	0.14	1.73	0.02	0.3	0.04	0.28	0.14	2.92	4.78	96.53	0.41	0	96.26	16.51	4.8	4.78	0.02	3.55	6.38	1.38	2.19	12.94	0.04	0.05	0.56	0.11	0.02	6.71	0.37	0.05	1.82	2.92	22.89	0	0	-6.2	5.76	3.59	73.97	102.92	777.8	502.08	923.2	654.99	801.27	530.71	903.91	538.28
22.689	0	0.14	0.62	0.03	0.33	0.04	0.25	0.15	3.01	4.47	98.77	0.45	0	97.47	15.19	7.62	4.47	0.03	4.11	5.67	0.9	0.88	13.58	0.03	0.08	0.49	0.1	0.04	9.32	0.47	0.06	0.28	3.01	13.84	0	0	-6.55	3.73	4.43	74.88	101.5	776.74	497.7	921.12	649.37	801.08	525.18	902.15	534.5
22.722	0	0.13	0.28	0.03	0.37	0.05	0.25	0.17	3.21	4.06	99.25	0.5	0	94.79	15.67	10.98	4.06	0.06	7.42	5.46	0.96	1.45	12.2	0.03	0.11	0.45	0.11	0.1	10.14	0.42	0.05	0.31	3.21	7.45	0	0	-7.52	7.49	5.57	73.97	106.88	775.43	493.78	923.19	648.82	800.01	521.1	906.32	532.15
22.756	0	0.14	0.21	0.03	0.43	0.08	0.26	0.2	3.45	3.89	99.13	0.68	0	92.53	16.9	13.28	3.89	0.09	14.23	7.07	2.18	3.93	8.43	0.02	0.18	0.34	0.11	0.13	13.24	0.38	0.06	0.47	3.45	5.48	0	0	-6.06	9.42	5.86	74.43	105.18	775.36	492.33	922.6	647.31	800.7	520.45	905.44	530.08
22.789	0	0.14	0.19	0.03	0.6	0.08	0.39	0.29	3.48	3.75	98.79	1.46	0	93.98	26.09	13.32	3.75	0.13	15.17	9.98	2.1	4.34	6.55	0.03	0.32	0.37	0.11	0.14	14.8	0.33	0.06	1.65	3.48	4.48	0	0	-5.62	8.26	5.64	74.79	104.15	776.67	492.13	923.5	647.07	802.06	520.14	905.78	529.59
22.822	0	0.12	0.15	0.03	0.8	0.11	0.61	0.43	3.33	3.33	98.4	3.13	0	94.36	35.58	13.1	3.33	0.12	19.47	10.49	2.86	5.93	6.59	0.02	0.45	0.39	0.11	0.15	15.06	0.32	0.06	1.89	3.69	2.32	0	0	-3.07	7.91	6.26	75.48	109.31	779.47	492.08	927.11	647.34	803.57	519.43	912.08	532.62
22.856	0	0.1	0.1	0.03	1.23	0.11	0.66	0.7	2.43	2.43	97.54	5.7	0	92.81	40.85	19.87	2.43	0.19	19.32	10.75	2.24	5.12	12.79	0.02	0.79	0.38	0.08	0.19	17.56	0.3	0.06	3.27	3.96	1.13	0	0	-2.75	9.21	7.28	75.81	103.9	781.92	494.09	926.85	646.71	807.95	521.49	911.17	533.36
22.889	0	0.1	0.08	0.02	1.79	0.13	0.77	1.14	2.23	2.23	96.43	8.89	0	95.53	46.48	25.92	2.23	0.19	20.79	16.4	1.73	4.25	5.69	0.01	0.95	0.35	0.09	0.32	17.89	0.29	0.06	0.63	4.5	0.45	0	0	-3.24	6.69	8.14	75.51	104.48	781.62	494.49	928.73	649.58	809.23	520.97	912.75	535.14
22.922	0	0.11	0.07	0.02	2.36	0.16	1.21	1.68	2.28	2.28	95.29	15.9	0	94.9	55.94	25.91	2.28	0.18	24.13	24.31	1.51	4.14	1.87	0.01	1.5	0.42	0.15	0.49	16.66	0.26	0.06	2.58	4.93	0.08	0	0	-4.42	7.38	6.46	75.2	105.22	784.25	494.82	930.66	648.86	809.76	521.51	914.16	534.6
22.956	0	0.1	0.07	0.02	2.84	0.16	1.44	2.18	2.06	1.67	94.31	24.51	0	91.6	61.65	26.77	1.67	0.14	21.9	24.52	1.01	3.2	0	0.01	2.06	0.42	0.15	0.51	17.69	0.19	0.05	0.64	6.04	0.15	0	0	-3.16	10.05	7.38	75.71	105.3	787.4	494.07	931.59	645.49	812.78	519.47	916.87	535.47
22.989	0	0.11	0.09	0.02	2.3	0.17	1.6	1.72	2.76	1.65	95.4	22.47	0	93.78	61.43	21.18	1.65	0.11	22.9	25.26	1.09	2.7	1.19	0.01	2.76	0.48	0.19	0.58	16.49	0.17	0.06	0.62	5.98	1.79	0	0	-2.32	8.44	8.78	76.2	99.52	788.89	492.11	932.07	643.51	817.34	517.6	915.79	532.2
23.022	0	0.11	0.14	0.02	1.33	0.12	1.41	0.94	3.68	1.51	97.17	13.25	0	82.41	56.44	11.6	1.51	0.08	16.38	21.09	0.96	1.47	1.19	0.01	3.68	0.52	0.26	0.93	13.51	0.12	0.05	0.28	6.26	3.54	0	0	-11.59	14.28	10.42	73.06	102.82	787.02	485.62	939.34	643.72	820.2	512.01	921.92	527.01
23.056	0	0.09	0.14	0.01	1.16	0.1	1.42	0.88	5.31	1.25	97.16	12.02	0	92.22	57.23	9.18	1.25	0.07	10.87	18.68	0.69	0.43	0	0.01	5.31	0.8	0.38	1.1	11.33	0.08	0.04	0.2	7.38	4.33	0	0	-1.66	9.64	8.42	75.84	104.54	791.66	482.61	942.95	642.65	821.66	510.45	925.26	524.41
23.089	0	0.1	0.18	0.01	0.98	0.1	1.39	0.76	5.71	1.28	97.22	9.69	0	90.75	56.19	6.64	1.28	0.08	9.91	21.2	0.51	0.18	0	0.01	5.71	0.73	0.61	1.06	9.36	0.1	0.04	0.15	8	6.05	0	0	-1.77	10.59	9.6	76.11	99.42	796.07	479.88	946.11	638.66	828.67	507.44	927.11	521.36
23.123	0	0.12	0.16	0.01	0.66	0.12	0.99	0.53	5.9	1.38	98.03	4.81	0	89.39	49.16	4.83	1.38	0.07	9.09	24.21	0.52	0.07	0	0.01	5.9	0.77	1	0.41	7.03	0.1	0.05	0.1	9.78	6.23	0	0	-5.59	11.35	9.44	75.76	97.98	800.48	479.36	945.72	631.93	831.18	505.61	928.25	518.98
23.156	0	0.12	0.15	0.01	0.52	0.13	0.77	0.41	7.23	1.56	98.45	3.15	0	92.85	43.46	4.39	1.56	0.09	8.7	23.12	0.69	0.12	0	0.03	7.23	0.65	1.22	0.36	5.69	0.11	0.05	0.18	10.45	5.62	0	0	-4.57	9.18	9.02	76.04	102.19	803.04	476.83	948.73	629.69	831.75	503.09	932.96	517.26
23.189	0	0.12	0.13	0.01	0.39	0.12	0.55	0.29	7.05	1.6	98.9	1.7	0	95.59	35.8	4.09	1.6	0.13	8.5	20.23	0.94	0.26	0	0.03	7.05	0.53	1.34	0.21	5.09	0.12	0.05	0.04	10.43	4.15	0	0	2.29	6.61	10.45	78.12	96.46	806.36	475.88	949.25	627.19	837.25	502.2	932.55	517.1
23.223	0	0.15	0.1	0.01	0.32	0.14	0.43	0.23	4.86	1.82	99.14	1.03	0.62	92.37	31.17	3.16	1.82	0.16	8.67	24.44	0.98	0.39	0	0.04	4.86	0.61	1.6	0.13	4.04	0.14	0.04	0.05	11.26	1.63	0	0	1.2	9.53	11.09	77.99	93.74	808.17	474.2	949.01	623.15	839.8	499.82	932.29	515.07
23.256	0	0.18	0.08	0.01	0.31	0.15	0.41	0.23	3.22	2.02	99.18	0.95	1.63	95.2	30.76	3.15	2.02	0.17	8.85	30.69	0.74	0.41	0	0.04	3.22	0.48	1.59	0.12	4.15	0.15	0.04	0.03	11.74	0	0	0	-1.76	7.07	9.9	77.19	97.67	808.16	471.3	951.4	622.07	838.23	497.57	934.91	511.45
23.289	0	0.21	0.06	0.01	0.38	0.19	0.43	0.32	2.04	1.98	99.14	1.18	3.45	92.17	34.3	7.21	1.98	0.3	10.99	39.51	0.57	0.31	0	0.05	2.04	0.4	1.32	0.07	3.73	0.16	0.03	0.08	12.98	0	0	0	-3.16	9.68	10.64	77.03	94.28	810.99	472.05	950.14	617.92	841.13	497.39	934.37	511.35
23.323	0	0.24	0.05	0.01	0.29	0.26	0.28	0.25	2.04	2.04	99.42	0.66	8.04	93.26	26.55	9.4	2.04	0.39	12.73	42.71	0.49	0.23	0	0.08	1.28	0.28	1.08	0.05	2.74	0.16	0.02	0.1	14.91	0	0	0	-3.23	8.87	10.26	76.77	98.58	810.01	469.84	952.04	617.9	839.37	496.63	937.08	509.69
23.356	0	0.23	0.05	0.01	0.24	0.29	0.22	0.21	1.96	1.96	99.41	0.72	10.17	87.67	21.58	9.5	1.96	0.38	13.64	40.54	0.45	0.19	0	0.09	1.1	0.26	0.97	0.06	3.02	0.17	0.02	0.04	15.48	0	0	0	3.77	12.19	12.95	78.65	93	812.08	468.74	953.01	616.82	845.61	495.43	937.27	511.2
23.389	0	0.24	0.04	0.01	0.27	0.45	0.24	0.25	1.93	1.93	99.1	0.88	13.14	91.91	24.34	11.7	1.93	0.33	18.41	44.99	0.46	0.22	0	0.12	0.96	0.25	0.77	0.05	2.96	0.19	0.02	0.13	16.9	0	0	0	6.55	9.85	13.39	79.75	94.63	812.63	468.5	954	616.89	845.99	495.63	939.18	512.1
23.423	0	0.25	0.04	0.01	0.27	0.4	0.23	0.24	1.9	1.9	99.2	0.83	12.48	91.38	23.68	11.47	1.9	0.35	17.29	45.1	0.28	0.15	0	0.21	0.71	0.21	0.61	0.06	2.6	0.19	0.01	0.92	16.48	0	0	0	7.04	10.2	12.67	80.72	93.16	814.46	471.16	951.83	617.3	846.14	495.11	937.22	514.68
23.456	0	0.25	0.05	0.01	0.23	0.35	0.23	0.19	2.27	2.27	99.31	0.7	11.43	92.46	21.46	7.88	2.27	0.29	16.91	41.11	0.17	0.08	0	0.18	0.58	0.27	0.5	0.06	2.49	0.18	0.01	1.48	15.31	0	0	0	4.81	9.47	12.79	80.24	98.05	815.83	472.42	955	617.49	846.29	498.53	942.76	516.01
23.49	0	0.18	0.05	0.01	0.25	0.24	0.27	0.22	2.4	2.4	99.45	0.78	7.91	93.15	26.38	6.24	2.4	0.33	9.21	34.18	0.09	0.03	0	0.21	0.59	0.22	0.51	0.07	2.04	0.22	0.01	0.28	16.09	0	0	0	-0.85	8.95	14.4	78.54	97.81	818.15	479.2	956.67	621.34	849.74	503.97	945.66	523.13
23.523	0	0.14	0.05	0.01	0.28	0.28	0.35	0.27	2.51	2.51	99.31	0.89	7.84	96	31.74	5.45	2.51	0.32	9.65	30.19	0.1	0.05	0	0.21	0.68	0.27	0.57	0.08	2.24	0.29	0.01	0.64	17	0	0	0	6.12	6.1	12.35	80.92	97.12	819.31	482.36	953.29	623.39	847.35	505.13	942.24	525.83
23.556	0	0.12	0.05	0.01	0.38	0.27	0.55	0.37	2.61	2.61	98.9	1.77	5.39	96.51	41.02	4.23	2.61	0.24	10.19	28.58	0.13	0.14	0	0.23	0.95	0.4	0.69	0.16	2.32	0.3	0.01	0.22	16.47	0	0	0	-0.75	5.4	10.5	78.57	100.27	822.53	481.23	959.67	624.69	849.09	504.89	947.8	522.49
23.59	0	0.11	0.06	0.01	0.59	0.23	1.05	0.59	3.09	3.09	97.91	4.89	1.1	94.83	53.51	3.18	3.09	0.2	10.19	31.28	0.21	0.39	0	0.25	1.07	0.55	0.82	0.23	2.9	0.27	0.01	0.11	15.23	0	0	0	0.85	7.45	12.19	79	94.26	823.11	482	956.71	622.24	851.94	504.4	944.25	523.49
23.623	0	0.11	0.06	0.01	0.77	0.24	1.56	0.81	3.17	3.17	96.88	8.89	0	96.99	61.53	2.69	3.17	0.2	11.56	32.97	0.38	0.91	0	0.28	1.19	0.67	0.78	0.44	2.84	0.26	0.01	0.05	14.74	0	0	0	-2.51	4.64	9.65	77.31	102.76	822.3	478.13	964.45	627.24	849.53	502.7	950.93	519.42
23.656	0	0.1	0.07	0.01	0.92	0.2	1.95	0.97	3.21	3.21	96.1	12.18	0	90.71	65.86	2.56	3.21	0.26	10.88	29.61	0.55	1.32	0	0.26	1.34	0.99	0.82	0.53	2.89	0.26	0.01	0.12	13.63	0	0	0	1.43	10.61	11.52	78.18	95.56	823.32	480.44	960.98	625.73	853.19	504.12	946.98	522.47
23.69	0	0.08	0.07	0.01	1.11	0.18	2.47	1.23	3.01	3.01	95.06	17.3	0	95.45	71.27	2.93	3.01	0.27	9.65	28.3	0.62	0.83	0	0.22	2.02	1.78	0.93	0.61	2.6	0.24	0.01	0.1	13.12	0	0	0	1.14	6.78	11.92	78.74	97.19	823.41	479.94	960.37	623.73	852.47	503.1	947.74	522.34
23.723	0	0.08	0.07	0.01	1.5	0.17	3.2	1.74	2.97	2.97	93.6	25.15	0	95.48	77.39	5.31	2.97	0.31	9.97	32.14	0.51	0.6	0	0.2	2.24	2.02	0.82	0.54	2.37	0.24	0.01	0.06	12.39	0	0	0	-0.89	6.75	11.28	78.55	94.14	823.38	479.96	958.33	622.11	852.15	502.5	944.56	520.46
23.757	0	0.1	0.07	0.01	1.69	0.17	3.16	1.95	2.91	3.95	93.67	25.28	0	96.98	76.94	8.61	2.6	0.25	12	36.4	0.32	0.59	0	0.28	2.91	3.95	0.76	0.39	2.07	0.21	0.01	0.07	11.2	0	0	0	5.38	4.65	11.92	80.81	95.69	825.18	478.89	960.07	621.13	853.73	502.46	947.58	521.15
23.79	0	0.1	0.07	0.01	1.84	0.16	3.03	2.13	3.02	5.48	93.94	24.51	0	97.95	76.32	11.36	2.6	0.28	12.75	36.83	0.38	0.71	0	0.29	3.02	5.48	0.6	0.32	1.92	0.2	0.01	0.06	10.58	0	0	0	6.48	2.66	10.98	81.6	95.44	825.09	478	958.51	619.55	852.28	500.88	945.84	519.72
23.823	0	0.1	0.07	0.01	1.42	0.17	2.2	1.53	2.63	4.77	95.59	14.28	0	97.79	68.72	10.89	2.63	0.31	14.35	33.41	0.47	0.97	0	0.31	2.31	4.77	0.5	0.14	1.87	0.2	0.01	0.03	10.49	0	0	0	3.13	3.06	10.01	80.46	98.06	825.53	476.72	958.52	616.69	850.67	499.05	946.84	518.23
23.857	0	0.09	0.08	0.01	1.28	0.15	1.89	1.27	2.92	6.93	96.21	9.92	0	97.38	64.14	10.86	2.92	0.36	14.71	28.42	0.57	1.21	0	0.23	1.74	6.93	0.37	0.09	1.55	0.18	0	0.02	8.96	0	0	0	0.86	3.93	8.06	79.91	99.64	824.71	475.03	958.02	614.76	847.69	498.12	945.81	515.43
23.89	0	0.09	0.08	0.01	1.07	0.13	1.34	0.99	3.13	6.4	97.33	5.46	0	95.4	56.47	12.38	3.13	0.36	13.92	24.1	0.5	0.95	0	0.19	1.21	6.4	0.34	0.05	1.37	0.15	0	0.06	8.2	0	0	0	-0.02	6.84	8.16	79.22	100.84	822.34	473.3	956.47	614.31	845.24	496.91	944.79	513.01
23.923	0	0.09	0.08	0.01	0.91	0.11	0.98	0.8	3.21	5.37	98.04	3.5	0	97.47	50.67	13.21	3.21	0.31	10.89	23.78	0.43	0.63	0	0.18	0.88	5.37	0.3	0.04	1.39	0.15	0	0.05	8.43	0	0	0	5.27	3.74	7.88	81.08	95.6	818.07	471.2	952.17	613.54	842.94	495.94	937.38	510.76
23.957	0	0.09	0.08	0.01	0.87	0.1	0.9	0.78	3.06	4.64	98.19	3.29	0	96.58	50	13.25	3.06	0.26	7.91	24.45	0.34	0.34	0	0.2	0.58	4.64	0.26	0.03	1.28	0.15	0.01	0.02	8.78	0	0	0	1.86	5.3	5.1	79.86	95.8	816.37	470.16	951.08	612.71	839.18	496.44	934.37	507.2
23.99	0	0.08	0.07	0.01	0.93	0.1	0.86	0.86	2.86	3.64	98.13	3.36	0	95.59	50.2	15.38	2.86	0.27	7.26	22.78	0.22	0.17	0	0.18	0.48	3.64	0.29	0.04	1.35	0.15	0.01	0.03	8.94	0	0	0	2.43	6.62	7.31	79.84	99.2	813.48	469.88	948.32	612.36	836.7	494.73	934.84	509.14
24.023	0	0.07	0.07	0.01	1	0.09	0.85	0.92	2.66	3.25	98	3.38	0	97.01	50.27	16.94	2.66	0.3	6.45	18.56	0.16	0.12	0	0.23	0.49	3.25	0.24	0.06	1.33	0.15	0.01	0.01	8.44	0	0	0	2.15	4.61	8.61	79.74	97.2	811.58	468.31	946.9	611.68	836.88	492.9	933	507.35
24.057	0	0.05	0.07	0.01	1.19	0.09	0.95	1.16	2.16	2.23	97.61	4.35	0	97.89	53.66	19.16	2.16	0.31	7.42	13.87	0.11	0.11	0	0.25	0.51	2.23	0.19	0.09	1.19	0.12	0	0.03	8.14	0	0	0	2.35	2.81	7.48	79.83	97.83	810.69	467.66	946.78	611.88	835.13	492.9	932.04	506.29
24.09	0	0.04	0.07	0.01	1.68	0.1	1.36	1.78	2.01	2.09	96.44	8.25	0	97.8	62.15	21.26	2.01	0.24	9.08	11.04	0.09	0.13	0	0.29	0.68	2.09	0.17	0.2	1.21	0.11	0.01	0.08	8.07	0	0	0	4.13	3.02	5.4	80.01	97.54	808.55	466.7	946.92	613.86	832.53	494.14	929.51	504.61
24.124	0	0.03	0.06	0.01	2.02	0.1	1.52	2.28	1.58	1.58	95.45	10.62	0	95.96	65.7	23.79	1.58	0.19	9.79	8.62	0.09	0.22	0	0.31	1.12	1.28	0.24	0.56	1.02	0.09	0	0.03	8.16	0	0	0	6.75	6.16	2.41	81.02	95.31	805.4	465.23	943.21	612.81	827.79	495.65	922.99	500.32
24.157	0	0.02	0.05	0.01	3.34	0.11	2.14	4.27	1.52	1.33	91.46	21.21	0	96.55	75.49	29.61	1.33	0.18	10.32	7.24	0.09	0.25	0	0.32	1.52	0.99	0.2	0.72	1.03	0.08	0	0.07	8.02	0	0	0	6.91	5.34	4.04	81.04	99.42	803.8	466.31	941.33	613.04	825.37	495.44	924.48	503.24
24.19	0	0.02	0.05	0.01	4.31	0.11	2.83	5.82	1.88	1.27	88.37	31.58	0	97.37	81.83	31.08	1.27	0.18	12	6.11	0.1	0.38	0	0.32	1.88	0.93	0.18	0.98	1.1	0.08	0	0.08	7.84	0	0	0	6.39	3.93	3.42	81.08	98.84	802.71	467.54	939.54	613.28	823.68	496.84	922.26	503.81
24.224	0	0.02	0.06	0.01	3.49	0.13	3.03	4.49	1.87	1.3	91.02	30.22	0	96.26	81.05	25.33	1.3	0.15	13.69	6.24	0.11	0.58	0	0.3	1.87	0.67	0.17	0.52	1.36	0.09	0	0.24	8.05	0.38	0	0	3.93	5.75	2.5	80.27	96.9	799.56	467.66	935.71	612.37	820.42	497.03	917.16	502.61
24.257	0	0.03	0.09	0.01	2.74	0.15	3.49	3.32	2.24	1.41	93.03	30.21	0	94.06	80.68	18.19	1.41	0.12	16.7	7.56	0.16	1.09	0	0.31	2.24	0.74	0.22	0.45	1.25	0.1	0	0.14	8.01	2.38	0	0	2.09	8.19	2.64	79.84	97.22	798.98	469.77	932.34	611.26	818.42	498.53	915.52	503.46
24.29	0	0.03	0.11	0.01	2.49	0.17	3.98	3.01	1.78	1.47	92.04	32.43	0	95.66	82.41	14.02	1.47	0.09	18.16	11.39	0.21	1.8	0	0.26	1.78	0.64	0.3	0.27	1.12	0.11	0.01	0.13	8.46	3.74	0	0	4.22	6.54	2.58	80.73	97.32	797.03	471.28	929.37	611.85	815.84	500.23	913.04	505.1
24.324	0	0.04	0.12	0.01	2.48	0.15	4.08	3.03	1.83	1.29	91.84	34.21	0	97.27	83.37	13.25	1.29	0.08	16.15	15.76	0.22	2.1	0	0.22	1.83	0.51	0.35	0.2	0.99	0.1	0.01	0.08	8.47	4.68	0	0	3.61	4.13	0.76	80.49	93.28	796.59	472.02	928.11	611.88	815.56	501.99	908.82	503.83
24.357	0	0.04	0.12	0.01	2.25	0.13	3.53	2.7	1.41	1.23	92.94	29.25	0	97.49	80.93	12.8	1.23	0.1	12.65	16.1	0.24	1.75	0	0.21	1.41	0.41	0.27	0.18	1.02	0.11	0.01	0.03	8.53	4.31	0	0	-2.07	3.71	0.26	78.25	99.3	793.24	469.63	928.08	610.59	810.48	499.26	909.71	502.89
24.39	0	0.04	0.12	0.01	2.31	0.11	3.57	2.77	1.32	1.32	92.85	30.09	0	97.58	81.72	12.65	1.32	0.15	9.8	18.38	0.25	1.55	0	0.22	1.12	0.39	0.16	0.15	0.99	0.12	0.01	0.13	8.42	4.04	0	0	-0.24	3.52	-0.16	78.36	98.81	791.48	468.01	927.84	611.77	809.37	499.27	908.18	500.04
24.424	0	0.06	0.13	0.01	1.91	0.09	3.23	2.14	1.3	1.3	93.53	24.86	0	97.5	78.34	9.65	1.3	0.17	7.48	21.62	0.22	1.11	0	0.28	1.23	0.35	0.13	0.19	0.88	0.13	0.01	0.11	7.89	3.84	0	0	2.06	3.67	-0.3	79.01	98.83	789.73	467.57	927.49	613.26	808.21	499.5	907.04	500.3
24.457	0	0.07	0.17	0.01	1.52	0.09	3.03	1.61	1.55	1.43	93.94	20.97	0	96.9	75.28	5.79	1.43	0.12	7.12	23.35	0.21	0.82	0	0.26	1.55	0.37	0.17	0.23	0.83	0.14	0.01	0.64	7.92	5.31	0	0	0.22	4.78	1.01	78.89	96.97	789.7	468.81	925.59	612.96	809.19	499.3	906.15	500.81
24.491	0	0.06	0.22	0.01	1.37	0.08	2.94	1.4	1.42	1.42	94.13	18.84	0	96.88	74.05	3.63	1.42	0.1	6.31	17.38	0.27	0.4	0	0.23	1.11	0.44	0.25	0.34	0.81	0.17	0.01	0.78	7.74	7.25	0	0	-0.05	4.82	1.56	79.84	101.89	789.97	471.46	921.37	609.88	805.2	501.18	907.08	502.95
24.524	0	0.05	0.21	0.01	0.87	0.07	1.71	0.78	1.53	1.53	96.59	7.83	0	97.23	61.73	1.77	1.53	0.08	3.09	8.04	0.28	0.24	0	0.13	0.49	0.45	0.25	0.17	0.92	0.19	0.01	5.95	7.38	6.06	0	0	-12.18	4.21	3.16	76.46	103.79	789.94	487.32	914.07	614.92	801.91	512.52	905.58	517.56
24.557	0	0.06	0.24	0.01	0.45	0.05	0.72	0.33	1.31	1.31	98.57	1.74	0	97.06	42.09	0.96	1.31	0.06	1.36	1.92	0.38	0.17	0	0.11	0.21	0.54	0.29	0.12	1.07	0.19	0.01	19.33	6.57	6.6	0	0	-13.71	4.52	2.27	76.16	106.19	790.3	495.13	911.02	618.05	798.65	520.87	904.8	523.81
24.591	0	0.08	0.34	0.01	0.24	0.05	0.31	0.15	1.48	1.48	99.31	0.44	0	96.78	22.81	0.4	1.48	0.04	0.65	0.56	0.56	0.17	0	0.07	0.11	0.67	0.31	0.09	1.14	0.24	0.01	14.12	5.7	9.26	0	0	-29.96	4.98	0.77	71.32	105.28	794.91	509.23	910.72	625.04	800.01	533.65	905.29	534.99
24.624	0	0.1	0.65	0.02	0.17	0.04	0.2	0.09	1.49	1.49	98.71	0.33	0	96.57	12.24	0.16	1.49	0.02	0.39	0.26	0.47	0.32	0	0.05	0.06	0.81	0.48	0.06	1.27	0.27	0.01	18.39	5.3	14.86	0	0	-33.83	5.31	0.29	69.05	106.71	793.78	515.8	911.16	633.19	798.56	540.95	905.26	542.27
24.657	0	0.11	0.79	0.02	0.14	0.04	0.14	0.07	1.5	1.5	98.43	0.33	0	97.23	4.96	0.07	1.5	0.01	0.49	0.12	0.47	0.54	0	0.03	0.03	1.13	0.54	0.05	1.63	0.35	0.01	23.8	5	16.47	0	0	-37.75	4.2	-0.95	66.36	106.64	795.33	526.31	912.63	643.61	799.08	549.7	905.69	551.73
24.691	0	0.12	1.42	0.02	0.13	0.04	0.13	0.06	1.88	1.88	97.17	0.33	0	98.13	2.33	0.03	1.88	0	0.65	0.06	0.43	0.74	0	0.01	0.01	1.52	0.56	0.03	1.87	0.47	0.02	10.66	4.69	21.77	0	0	-33.63	2.2	0.92	66.59	108.12	794.61	533.75	913.54	652.68	799.96	558.19	908.01	561.99
24.724	0	0.12	1.68	0.02	0.12	0.04	0.12	0.06	1.89	0.95	96.64	0.33	0	98.23	0.95	0.02	1.89	0	0.79	0.03	0.35	0.56	0	0.01	0	1.58	0.37	0.02	2.26	0.5	0.02	5.04	4.59	23.33	0	0	-32.12	1.91	1.42	65.96	109.05	795.28	542.09	915.24	662.05	801.11	566.77	910.04	571.95
24.758	0	0.13	2.34	0.02	0.12	0.04	0.12	0.06	1.99	0.59	95.32	0.33	0	97.99	0.4	0.02	1.99	0	0.95	0.02	0.38	0.24	0	0	0	1.63	0.19	0.02	2.9	0.59	0.02	3.73	4.16	26.17	0	0	-34.14	2.58	1.29	63.73	111.4	794.24	548.73	916.78	671.27	800.09	573.99	911.39	578.81
24.791	0	0.13	3.45	0.02	0.13	0.04	0.13	0.06	2.35	0.69	93.09	0.33	0	98.73	0.33	0.02	2.35	0	1.03	0.03	0.45	0.21	0	0	0	1.53	0.11	0.02	3.75	0.69	0.02	3.36	3.52	29.41	0	0	-34.04	0.21	-0.03	62.32	112.58	793.73	553.22	917.57	677.06	798.41	581.85	910.97	579.7
24.824	0	0.14	4.47	0.03	0.13	0.04	0.13	0.06	3.08	0.81	91.05	0.33	0	98.1	0.31	0.01	3.08	0	1.72	0.09	0.56	0.2	0	0	0.01	1.43	0.06	0.01	4.08	0.81	0.03	0.98	3.58	31.82	0	0	-33.92	-2.27	1.01	61.24	111.64	794.3	558.37	917.1	681.17	799.8	584.93	911.41	582.8
24.858	0	0.15	3.97	0.03	0.14	0.04	0.14	0.06	3.33	1.27	92.06	0.33	0	97.89	0.34	0.01	4.68	0	2.97	0.28	0.83	0.47	0	0	0.01	1.99	0.05	0.01	5.27	1.27	0.04	2.05	3.33	30.09	0	0	-28.79	-2.82	-0.15	61.8	115.84	794.89	557.4	922.31	684.82	799.57	586.81	915.34	582.74
24.891	0	0.16	3.21	0.03	0.15	0.05	0.15	0.06	3.81	1.68	93.57	0.33	0	98.27	0.43	0.01	4.62	0	4.4	0.54	0.73	0.72	0	0	0.01	2.42	0.04	0	7.02	1.68	0.06	3.05	3.81	28.38	0	0	-25.41	-1.8	-0.99	62.31	113.36	793.07	557.56	920.33	684.84	798.29	587.82	911.44	581.03
24.924	0	0.17	5.72	0.03	0.15	0.06	0.14	0.06	4.55	1.98	88.55	0.33	0	98.05	0.5	0.01	4.57	0	6.62	0.96	0.92	1.99	0	0	0.01	2.26	0.04	0	9.1	1.98	0.05	3.33	4.55	34.6	0	0	-24.38	-2.41	0.37	62.63	109.1	791.99	554.08	922.76	686.15	802.22	582.93	911.26	579.54
24.958	0	0.19	9.35	0.04	0.17	0.05	0.14	0.06	3.81	2.87	81.3	0.35	0	97.05	0.4	0.01	3.81	0	4.71	0.78	0.82	1.65	0	0	0.01	2.98	0.04	0	16.36	2.87	0.06	2.6	4.87	39.98	0	0	-26.3	-4.54	1.91	63.32	110.72	792.57	552.74	922.88	683.46	803.01	579.56	913.72	579.78
24.991	0	0.19	10.59	0.04	0.17	0.05	0.13	0.06	3.23	2.8	78.82	0.39	0	98.64	0.44	0.02	3.23	0	2.39	0.62	0.51	0.57	0	0	0	3.27	0.03	0	19.3	2.8	0.05	0.7	5.17	41.64	0	0	-32.5	-0.56	2.74	63.31	117.56	793.04	544.21	925.23	676.4	801.89	568.76	919.38	572.67
25.024	0	0.21	6.97	0.05	0.19	0.05	0.12	0.06	2.55	2.55	86.05	0.55	0	98.22	0.59	0.02	2.55	0	1.46	0.38	0.44	0.3	0	0	0	3.81	0.03	0.01	24.61	2.71	0.06	0.73	5.4	37.66	0	0	-36.74	-1.93	4.9	64.52	115.88	792.18	533.49	923.97	665.28	803.68	554.67	919.22	563.58
25.058	0	0.22	4.39	0.05	0.2	0.05	0.12	0.06	2.87	2.8	91.21	0.72	0	98.67	0.97	0.03	2.87	0	0.7	0.21	0.26	0.07	0	0	0	4.47	0.03	0.01	28.26	2.8	0.08	1.28	6.41	33.69	0	0	-35.04	0.48	3.63	66.66	117.26	790.16	520.32	923.99	654.15	800.84	543.69	917.95	549.5
25.091	0	0.21	2.84	0.05	0.2	0.05	0.12	0.06	2.43	1.98	94.32	0.71	0	96.1	1.63	0.05	2.43	0.01	0.51	0.08	0.2	0.04	0	0	0.01	4.49	0.04	0.02	28.34	1.98	0.08	1.49	6.49	29.6	0	0	-33.57	5.98	3.25	68.1	118.81	788.24	507.6	927.71	647.07	800.74	532.33	919.43	537.55
25.125	0	0.21	2.14	0.05	0.22	0.06	0.13	0.07	2.35	2.98	95.72	0.86	0.04	97.55	2.98	0.07	2.35	0.02	0.44	0.02	0.21	0.03	0	0	0.01	4.21	0.05	0.07	30.56	1.49	0.09	1.35	7.33	27.47	0	0	-29.2	3.57	4.9	70.89	112.38	787.51	497.15	926.97	637.25	804.58	520.9	916.66	529.11
25.158	0	0.18	2.46	0.04	0.21	0.05	0.14	0.07	2.07	4.09	95.07	0.71	0	97.62	4.74	0.09	2.07	0.03	0.53	0.01	0.18	0.02	0	0	0.01	4.09	0.07	0.15	26.12	1.05	0.09	2.89	7.12	28.77	0	0	-14.53	3.42	3.99	75.32	114.06	787.17	485.48	927.52	629.6	803.05	512.83	916.9	519.69
25.191	0	0.15	2.66	0.03	0.22	0.05	0.17	0.09	1.67	4.72	94.68	0.69	0	98.17	9.5	0.19	1.67	0.06	0.95	0.01	0.13	0.02	0	0	0.02	4.72	0.11	0.41	20.84	0.96	0.09	0.35	6.87	29.45	0	0	-2.53	2.08	4.36	78.52	110.47	789.86	474.56	930.63	621.58	807.94	504.08	918.22	510.56
25.225	0	0.1	1.51	0.02	0.32	0.06	0.31	0.16	1.41	4.65	96.97	1.44	0	98.15	24	0.37	1.41	0.1	2.05	0.01	0.11	0.02	0	0	0.03	4.65	0.2	0.66	16.75	0.72	0.07	0.5	7.75	24.75	0	0	0.03	2.15	4.34	78.8	104.84	790.27	465.95	935.01	619.19	812.97	496.31	917.65	502.27
25.258	0	0.07	0.93	0.01	0.58	0.08	0.75	0.36	1.29	4.39	98.14	5.09	0	98.25	43.58	0.71	1.29	0.14	4.12	0.03	0.08	0.03	0	0	0.05	4.39	0.32	0.5	13.35	0.58	0.05	0.11	8.18	20.52	0	0	3.71	1.87	4	80.41	101.46	796.98	459.51	938.84	610.71	819.57	490.04	920.89	495.32
25.291	0	0.05	0.38	0.01	0.88	0.11	1.38	0.67	1.11	3.61	97.23	13.26	0	98.37	57.97	1.38	1.11	0.18	8.38	0.11	0.07	0.05	0	0	0.08	3.61	0.48	0.18	12	0.42	0.04	0.06	9.58	13.17	0	0	0.25	1.49	4.97	78.87	101.89	798.29	454.05	941.8	606.47	822.31	483.22	923.93	490.64
25.325	0	0.04	0.17	0.01	0.88	0.18	1.41	0.75	0.69	3.7	97.18	15.13	0	98.69	60.21	2.06	0.69	0.2	11.51	0.39	0.09	0.12	0	0	0.11	3.7	0.5	0.08	11.66	0.27	0.03	0.03	12.09	7.69	0	0	11.05	-0.4	6.19	83.34	97.71	806.39	451.03	947.29	602.83	832.06	480.23	929.28	490
25.358	0	0.04	0.1	0.01	0.79	0.2	1.21	0.67	0.84	2.72	97.57	11.34	0.27	98.45	56.72	2.78	0.84	0.21	13.4	1.78	0.1	0.15	0	0	0.13	2.72	0.44	0.06	11.02	0.25	0.02	0.03	12.33	2.92	0	0	7.97	-1.25	6.35	81.64	98.02	810.06	449.7	950.24	600.06	835.34	478.14	932.87	487.98
25.391	0	0.06	0.06	0.01	0.53	0.25	0.66	0.44	0.65	2.22	98.68	4.27	4.64	98.44	44.28	5.1	0.65	0.21	15.17	7.73	0.13	0.12	0	0	0.15	2.22	0.36	0.09	10.35	0.17	0.02	0.05	13.19	0	0	0	8.91	1.27	8.51	81.96	98.57	813.63	446.64	955.39	597.99	841.26	474.89	939.06	487.21
25.425	0	0.12	0.07	0.01	0.58	0.19	0.61	0.47	0.53	1.75	98.78	2.88	2.51	98.28	42.51	8.83	0.53	0.3	14.95	26.86	0.17	0.11	0	0	0.15	1.75	0.19	0.1	7.02	0.09	0.02	0.09	10.88	0	0	0	9.22	1.77	9.01	82.68	95.38	817.89	447.37	955.42	593.99	845.21	474.8	939.8	487.09
25.458	0	0.2	0.06	0.01	0.62	0.13	0.41	0.5	0.49	1.41	98.76	1.96	1.09	98.52	36.92	15.45	0.49	0.51	10.07	39.74	0.14	0.06	0	0	0.12	1.41	0.08	0.12	7.7	0.09	0.02	0.28	10.34	0	0	0	11.62	1.01	8.33	83.72	99.19	821.8	444.26	964.5	597	849.45	473.6	947.95	485.27
25.492	0	0.26	0.06	0.01	0.43	0.1	0.23	0.33	0.55	1.11	99.14	0.68	1.32	96.61	24.63	17.16	0.55	0.78	5.98	42.47	0.09	0.05	0	0.01	0.1	1.11	0.04	0.07	5.51	0.05	0.02	1.58	9.73	0	0	0	12.71	5.25	11.57	84.13	94.65	823.52	444.46	966.59	598.02	856.17	471.97	949.4	488.28
25.525	0	0.27	0.07	0.02	0.31	0.09	0.15	0.21	0.62	0.81	99.37	0.38	2.27	95.45	14.42	16.85	0.62	1.15	5.04	38.26	0.09	0.05	0	0.02	0.11	0.81	0.03	0.08	5.05	0.04	0.02	0.44	9	0	0	0	12.05	6.78	13.74	83.85	92.63	827.73	447.76	968.33	598.04	861.91	473.26	952.43	492.91
25.558	0	0.28	0.07	0.02	0.3	0.08	0.13	0.19	0.69	0.71	99.41	0.38	2.09	88.93	11.87	16.24	0.69	1.68	3.87	36.07	0.05	0.03	0	0.02	0.11	0.71	0.03	0.07	5.88	0.04	0.01	0.63	8.81	0	0	0	9.77	11.58	15.67	81.99	97.13	825.45	448.1	966.98	595.56	860.14	474.5	954.89	495.84
25.592	0	0.24	0.06	0.02	0.34	0.09	0.14	0.23	0.93	0.93	99.31	0.42	2.4	94.15	14.14	18.32	0.93	2.23	5.16	34.5	0.06	0.04	0	0.04	0.1	0.41	0.02	0.04	5.21	0.05	0.01	0.59	9.16	0	0	0	10.81	8.11	12.68	83.27	93.04	826.16	451.68	965.07	599.98	858.49	477.2	949.69	495.57
25.625	0	0.2	0.06	0.01	0.44	0.1	0.19	0.33	1.01	1.01	99.12	0.47	2.14	90.44	20.12	19.64	1.01	2.83	6.92	32.66	0.07	0.09	0	0.05	0.11	0.38	0.03	0.03	4.79	0.06	0.01	0.1	9.45	0	0	0	8.04	10.76	13.12	81.17	100.84	826.13	453.36	967.62	599.77	856.83	482.11	956.37	498.21
25.658	0	0.13	0.05	0.01	0.76	0.13	0.36	0.66	1.1	1.1	98.48	1.38	0.76	98.57	35.25	20.89	1.1	3.55	8.85	27.79	0.07	0.15	0	0.07	0.09	0.3	0.02	0.02	4.96	0.09	0.01	0.08	10.44	0	0	0	12.59	0.84	11.56	84.71	94.85	827.51	455.79	964.88	602.36	857.17	481.62	950.48	498.65
25.692	0	0.12	0.05	0.01	0.94	0.18	0.49	0.86	1.74	1.74	98.12	2.82	1.76	96.86	42.18	20.57	1.74	3.24	11.45	28.42	0.09	0.25	0	0.07	0.08	0.18	0.03	0.01	7.11	0.13	0.01	0.05	12.07	0	0	0	9.24	4.86	10.63	82.68	98.99	827.56	456.84	964.8	602.32	854.79	482.34	952.27	499.57
25.725	0	0.17	0.05	0.01	0.98	0.22	0.68	0.93	1.73	1.73	98.03	4.6	2.19	97.36	48.17	17.74	1.73	2	14.49	40.17	0.08	0.35	0	0.08	0.08	0.18	0.05	0.01	7.42	0.17	0.01	0.07	12.45	0	0	0	8.96	3.96	9.18	83.08	96.8	826.11	457.17	961.23	600.88	851.87	483.36	947.65	497.39
25.759	0	0.23	0.05	0.01	1.96	0.23	1.15	1.94	2.18	2.18	96.08	15.68	0	96.48	60.75	23.4	2.18	1.4	16.17	54.64	0.07	0.54	0	0.11	0.08	0.14	0.05	0	11.65	0.28	0.01	0.04	11.88	0	0	0	9.77	5.45	10.32	83.13	99.11	824.4	458.11	960.77	601.92	850.75	485.04	948.74	499.92
25.792	0	0.3	0.04	0.01	4	0.18	2.08	4.3	2.35	2.35	91.4	41.18	0	97.96	75.41	29.06	2.35	0.67	14.94	68.55	0.07	0.51	0	0.1	0.08	0.19	0.05	0	13.49	0.38	0.01	0.05	10.59	0	0	0	9.61	2.65	10.85	83.06	99.88	822.75	458.45	960.67	603.72	849.95	485.18	948.57	501.04
25.825	0	0.28	0.04	0.01	6.53	0.17	2.64	7.66	2.44	2.44	84.69	59.03	0	97.76	83.29	36	2.44	0.45	14.21	73.16	0.07	0.51	0	0.09	0.09	0.22	0.05	0.01	14.59	0.5	0.01	0.03	10.34	0	0	0	10.02	3.12	10.21	83.11	99.69	822.94	460.12	960.27	605.41	849.43	486.62	947.88	502.3
25.859	0	0.32	0.04	0.01	8.27	0.15	3	9.6	2.17	2.17	80.8	69.34	0	94.75	86.71	38.44	2.17	0.3	14.21	77.85	0.08	0.42	0	0.08	0.09	0.34	0.04	0.01	16.78	0.72	0.01	0.03	9.49	0	0	0	4.16	7.53	11.36	80.33	96.52	820.77	460.42	958.29	604.77	849.73	486.22	944.96	501.92
25.892	0	0.31	0.03	0.01	11.24	0.14	2.92	13.15	2.25	2.25	73.69	73.73	0	96.41	87.93	45.6	2.25	0.21	14.29	78.37	0.12	0.29	0	0.08	0.09	0.52	0.04	0.01	18.25	0.96	0.01	0.02	8.5	0	0	0	8.83	5.55	10.85	82.21	98.2	821.71	461.44	959.47	606.67	849.58	488.35	946.6	503.52
25.925	0	0.31	0.03	0.01	12.24	0.14	2.75	15.01	2.26	2.26	69.98	71.74	0	97.46	87.8	49.29	2.26	0.18	14.84	80.6	0.13	0.22	0	0.07	0.1	0.62	0.04	0.01	17.13	1.12	0.01	0.02	8.43	0	0	0	9.69	3.76	9.85	82.74	99.8	822.3	462.43	959.62	607.7	848.42	489.27	947.1	504.16
25.959	0	0.29	0.03	0.01	14.34	0.15	2.65	18.4	2.74	2.74	63.21	72.28	0	95.53	88.23	54.21	2.74	0.15	15.74	81.03	0.13	0.23	0	0.07	0.12	1.08	0.04	0.01	17.04	1.66	0.01	0.02	8.6	0	0	0	3.45	6.69	10.57	80.2	94.81	821.86	463.13	957.65	606.29	849.99	488.42	943.63	503.26
25.992	0	0.25	0.03	0.01	17.93	0.14	2.71	23.7	2.74	2.74	52.59	76.44	0	96.69	90.65	59.29	2.74	0.17	14.55	80.09	0.12	0.22	0	0.06	0.13	1.2	0.03	0.01	17.33	1.84	0.01	0.02	8.31	0	0	0	7.5	5.13	11.22	81.63	101.58	821.15	462.87	958.81	606.58	847.89	489.48	948.14	505.82
26.025	0	0.25	0.03	0.01	16.27	0.13	3.25	22.08	3.05	3.05	55.84	75.98	0	97.78	92.48	54.55	3.05	0.11	14.12	79.68	0.11	0.24	0	0.06	0.17	1.27	0.03	0.01	15.19	2.6	0.01	0.03	7.82	0	0	0	9.51	3.07	8.87	82.79	101.53	822.93	463.38	960	608.99	847.4	489.59	947.77	504.93
26.059	0	0.24	0.03	0.01	16.73	0.13	3.16	25.68	3.34	3.34	49.32	71.43	0	96.41	92.8	57.31	3.34	0.11	14.17	81.62	0.13	0.25	0	0.05	0.2	1.63	0.03	0.02	11.93	4.27	0.01	0.03	8.18	0	0	0	5.28	5.54	9.25	80.98	94.75	821.35	464.25	956.41	608.02	848.11	489.24	941.73	503.82
26.092	0	0.21	0.02	0.01	18.13	0.14	2.73	28.08	3.17	3.17	46.92	68.2	0	97.37	91.25	62.19	3.17	0.13	14.78	80.15	0.14	0.28	0	0.06	0.3	1.75	0.03	0.03	11.58	3.86	0.01	0.07	8.24	0	0	0	7.68	3.94	7.74	82.38	100.48	820.94	465.16	955.51	607.56	843.57	492.17	943.32	504.26
26.126	0	0.18	0.02	0.01	21.24	0.12	2.28	33.16	2.91	2.91	41.84	64.77	0	96.68	89.55	69.21	2.91	0.19	13.79	77.9	0.15	0.45	0	0.07	0.47	2.59	0.03	0.08	11.36	4.24	0.01	0.02	7.38	0	0	0	4.33	5.14	7.99	81.35	94.72	820.32	466.74	951.73	606.44	844.27	491.21	938.02	504.72
26.159	0	0.14	0.02	0.01	22.25	0.1	2.01	34.93	2.91	2.91	40.07	57.74	0	97.08	87.91	72.96	2.91	0.27	11.75	73.26	0.09	0.25	0	0.07	0.56	2.24	0.04	0.15	9.31	3.93	0.01	0.02	6.62	0	0	0	0.7	4.48	6.51	80.42	98.61	820.2	467.45	950.89	604.85	840.7	493.31	938.8	503.29
26.192	0	0.13	0.02	0.01	20.04	0.08	1.83	31.43	2.97	2.97	43.57	48.59	0	93.77	85.48	72.19	2.97	0.32	9.97	69.35	0.05	0.24	0	0.08	0.62	1.86	0.05	0.36	7.15	3.29	0.01	0.02	6.22	0	0	0	-3.4	8.44	6.51	79.03	99.73	819.93	469.98	949.3	605.39	839.43	494.18	938.48	505.8
26.226	0	0.11	0.02	0.01	17.6	0.07	1.63	26.7	3.06	3.06	48.3	37.86	0	95.69	81.93	70.84	3.06	0.36	7.61	62.93	0.04	0.15	0	0.08	0.71	2.06	0.06	0.51	5.24	2.64	0.01	0.06	5.09	0	0	0	-2.53	6.5	3.31	79.85	96	818.99	471.75	945.72	604.38	836.27	497.32	931.95	505.14
26.259	0	0.12	0.03	0.01	14.42	0.07	1.53	21.5	3.08	3.08	56.99	31.05	0	93.88	78.8	67.14	3.08	0.33	8.9	62.95	0.04	0.15	0	0.07	0.72	1.94	0.09	0.69	4.6	2.65	0.01	0.12	5.01	0	0	0	-2.88	8.35	3.16	80.29	95.54	817.42	472.53	940.92	601.38	833.24	497.5	928.45	505.35
26.292	0	0.13	0.03	0.01	13.85	0.08	1.27	20.65	3.26	3.26	58.7	23.27	0	92.05	74.63	70.02	3.26	0.42	12.48	64.65	0.08	0.44	0	0.06	0.59	1.81	0.1	0.39	3.86	2.63	0.01	0.06	4.91	0	0	0	2.52	9.76	2.78	81.82	97.94	814.14	473.48	936.34	602.1	827.79	500.33	925.62	505.09
26.326	0	0.13	0.03	0.01	11.82	0.09	1.18	17.14	3.02	3.02	65.72	17.94	0	93.61	71.61	67.93	3.02	0.43	15	61.95	0.17	0.97	0	0.07	0.49	1.55	0.12	0.25	2.8	2.2	0.01	0.05	4.41	0	0	0	2.36	8.58	1.99	81.55	99.35	811.97	474.63	933.63	601.68	824.04	501.59	923.26	506.71
26.359	0	0.15	0.03	0.01	11.44	0.1	1.62	16.35	3.06	3.06	67.3	24.14	0	93.83	76.14	62.09	3.06	0.36	16.68	63.95	0.34	4.1	0	0.07	0.34	1.37	0.14	0.2	2.94	2.23	0.01	0.1	4.15	0	0	0	-0.66	8.39	2.27	81.34	100.34	808.5	478.52	928.08	602.41	819.29	504.31	919.44	510.43
26.392	0	0.16	0.04	0.01	10.79	0.09	1.9	15.3	2.92	2.92	69.4	26.64	0	93.16	78.31	58.27	2.92	0.21	16.77	63.21	0.59	10.21	0	0.07	0.24	1.1	0.18	0.14	2.42	2.14	0.02	0.05	3.77	0.22	0	0	1.21	8.94	1.55	81.15	100.85	806.21	480	923.43	601.22	814.96	506.49	915.71	511.04
26.426	0	0.16	0.04	0.01	11.91	0.08	1.94	17.2	2.49	2.49	65.6	29.09	0	91.68	80.33	60.07	2.49	0.14	13.5	63.46	0.75	16.26	0	0.08	0.21	0.85	0.2	0.15	1.92	1.75	0.03	0.1	3.44	0.53	0	0	-1.35	10	1.13	80.77	101.48	803.69	482.46	920.48	602.06	811.65	508.4	912.97	514
26.459	0	0.18	0.04	0.03	12.72	0.07	1.96	18.6	2.31	2.31	62.8	30.75	0	90.62	81.45	61.41	2.31	0.07	12.67	62.19	0.78	30.33	0	0.08	0.21	0.84	0.21	0.14	1.78	1.64	0.03	0.15	3.34	0.87	0	0	0.1	10.66	0.49	80.49	102.66	801.79	485.17	918.74	605.03	808.68	512.39	911.28	515.93
26.493	0	0.14	0.05	0.03	11.73	0.06	1.74	16.79	2.05	2.05	66.42	25.94	0	89.85	79.16	61.21	2.05	0.04	9.99	52.85	0.6	31.8	4.76	0.11	0.21	0.62	0.3	0.18	1.11	1.17	0.05	0.12	3.09	2.42	0	0	-1.24	11.1	1.32	79.83	101.36	800.09	487.67	915.38	606.07	807.49	513.67	908.75	518.11
26.526	0	0.07	0.04	0.02	14.75	0.06	1.66	21.82	2	2	56.37	27.48	0	86.97	80.46	67.77	2	0.03	9.56	41.92	0.59	26.39	9.58	0.13	0.23	0.48	0.3	0.16	0.8	1.11	0.06	0.13	2.8	3.4	0	0	-11.44	12.51	2.63	78.02	98.38	798.92	489	912.13	604.67	807.84	512.03	906.05	517.89
26.559	0	0.04	0.05	0.02	19.76	0.06	1.94	30.27	1.99	1.99	44.73	36.22	0	93.49	85.61	73.24	1.99	0.02	11.25	30.37	0.61	22.35	25.06	0.14	0.24	0.4	0.4	0.13	0.68	1.1	0.06	0.38	2.78	6.07	0	0	-7.08	8.68	3.68	78.68	102.77	798.99	489.79	912.04	603.65	806.61	512.32	908.86	522.68
26.593	0	0.02	0.06	0.01	29.75	0.07	1.94	45.96	1.97	1.97	29.04	42.95	0	93.48	89.33	85.51	1.97	0.02	13.74	24.32	0.56	14.27	38.46	0.13	0.27	0.28	0.41	0.13	0.47	1.25	0.09	0.28	2.39	10.23	0	0	-4	8.69	4.41	78.73	102.96	798.25	490.52	911.5	605.47	806.53	512.73	908.84	524.22
26.626	0	0.02	0.09	0.01	34.75	0.09	1.73	53.5	1.86	1.86	21.5	50.41	0	95.28	88.75	93.1	1.86	0.02	17.95	21.26	0.61	12.73	53.66	0.15	0.35	0.24	0.47	0.11	0.43	1.48	0.09	0.18	2.42	16.45	0	0	-8.22	6.97	3.41	78.55	99.84	799.41	490.59	913.1	606.26	808.48	512.71	907.84	522.44
26.659	0	0.01	0.12	0.01	36.65	0.11	1.62	56.59	1.7	1.7	18.41	57.47	0	96.09	88	96.59	1.7	0.04	21.36	18.07	0.62	14.87	56.18	0.15	0.48	0.18	0.44	0.11	0.38	1.73	0.11	0.21	2.51	19.9	0	0	-8.44	5.99	3.16	78.54	98.43	799.92	489.91	915.57	608.14	810.4	512.65	908.45	521.3
26.693	0	0.01	0.11	0.01	35.25	0.11	1.36	55.56	1.38	1.38	19.44	60.72	0	91.86	85.04	98.15	1.38	0.04	21.08	18.01	0.56	17.32	52.95	0.15	0.6	0.16	0.39	0.14	0.45	2.11	0.16	0.13	2.74	19.49	0	0	-8.32	9.88	3.27	77.91	100.97	799.54	487.88	917.84	608.92	810.3	511.06	910.86	520.23
26.726	0	0.02	0.09	0.02	33.7	0.1	1.15	53.49	1.24	1.24	21.51	62.79	0	87.85	82.21	99.16	1.24	0.08	19.65	17.47	0.68	22.21	50.5	0.14	0.68	0.12	0.29	0.16	0.49	1.92	0.17	0.05	2.82	17.96	0	0	-6.38	12.11	5.94	77.3	102.76	798.06	487.29	917.85	610.23	811.05	509.86	913.13	521.72
26.76	0	0.02	0.05	0.02	36.31	0.1	1.3	57.54	1.02	1.02	17.46	63.71	0	92.47	85.56	99.54	1.02	0.12	19.01	23.75	0.85	28.56	43.97	0.18	0.8	0.07	0.19	0.16	0.58	2.07	0.26	0.06	2.93	12.55	0	0	-5.95	9.46	6.45	77.85	99.64	798.94	487.5	918.4	610.4	813.5	509.97	912.47	521.56
26.793	0	0.03	0.04	0.03	35.52	0.1	1.24	56.35	0.97	0.91	18.65	64.31	0	94.61	84.47	99.69	0.91	0.17	19.56	28.79	1.03	30.19	42.45	0.2	0.97	0.04	0.17	0.18	0.59	1.8	0.31	0.17	2.89	9.24	0	0	-6.55	7.67	6.65	77.81	100.66	800.11	488.05	919.32	610.65	814.28	509.53	914.08	522.69
26.826	0	0.04	0.02	0.05	30.52	0.12	0.94	49.56	1.12	0.88	25.44	64.8	0	90.91	77.67	99.81	0.88	0.24	22.63	35.22	1.34	38.95	26.73	0.18	1.12	0.03	0.14	0.16	0.67	1.86	0.31	0.15	2.93	5.33	0	0	-4.78	10.48	6.04	78.73	96.6	801.68	489.87	918.48	610.99	816.09	511.16	911.9	523.51
26.86	0	0.05	0.02	0.05	25.85	0.12	0.69	42.52	1.3	0.83	32.48	65.03	0	88.77	70.99	99.76	0.83	0.22	21.76	37.42	1.28	36.12	21.54	0.21	1.3	0.02	0.13	0.15	0.51	1.79	0.39	0.25	3.01	4.2	0	0	-5.04	11.66	5.14	78.39	101.83	802.05	488.38	920.73	610.58	814.3	510.46	915.36	522.97
26.893	0	0.05	0.03	0.05	22.78	0.09	0.54	37.32	1.2	0.81	37.68	64.58	0	89.93	66.15	99.6	0.81	0.15	18.26	37.14	1.43	34.12	20.35	0.26	1.2	0.02	0.15	0.17	0.43	1.65	0.36	0.22	2.81	6	0	0	-6.07	11.05	7.37	78.35	99.98	802.57	491.59	917.14	609.03	815.68	510.59	914.19	527.63
26.926	0	0.05	0.03	0.08	20.52	0.07	0.44	33.7	0.93	0.81	41.3	63.75	0	92.84	62.29	99.43	0.81	0.12	13.76	32.95	1.67	43.47	23.92	0.3	0.93	0.03	0.13	0.14	0.49	1.92	0.34	0.48	2.65	8.77	0	0	-8.09	9.19	8.41	77.81	98.81	805.61	494.64	915.46	605.87	817.77	511.86	914.78	530.67
26.96
26.993
27.026
27.06
27.093
27.127
27.16
27.193
27.227
27.26
27.293
27.327
27.36
27.393
27.427
27.46
27.494
27.527
27.56
27.594
27.627
27.66
27.694
27.727
27.761
27.794
27.827
27.861
27.894
27.927
27.961
27.994
28.027
28.061
28.094
28.128
28.161
28.194
28.228
28.261
28.294
28.328
28.361
28.394
28.428
28.461
28.495
28.528
28.561
28.595
28.628
28.661
28.695
28.728
28.762
28.795
28.828
28.862
28.895
28.928
28.962
28.995
29.028
29.062
29.095
29.129
29.162
29.195
29.229
29.262
29.295
29.329
29.362
29.395
29.429
29.462
29.496
29.529
29.562
29.596
29.629
29.662
29.696
29.729
29.763
29.796
29.829
29.863
29.896
29.929
29.963
29.996
30.029
30.063
30.096
30.13
30.163
30.196
30.23
30.263
30.296
30.33
30.363
30.396
30.43
30.463
30.497
30.53
30.563
30.597
30.63
30.663
30.697
30.73
30.764
30.797
30.83
30.864
30.897
30.93
30.964
30.997
31.03
31.064
31.097
31.131
31.164
31.197
31.231
31.264
31.297
31.331
31.364
31.397
31.431
31.464
31.498
31.531
31.564
31.598
31.631
31.664
31.698
31.731
31.765
31.798
31.831
31.865
31.898
31.931
31.965
31.998
32.031
32.065
32.098
32.132
32.165
32.198
32.232
32.265
32.298
32.332
32.365
32.398
32.432
32.465
32.499
32.532
32.565
32.599	0	0.01	0	0	0.28	16.4	1.54	1.21	36.11	3.94	67.2	68.83	32.42	96.02	54.28	19.07	0.1	0.6	16.64	3.94	0.19	0.52	0	36.11	0.59	0	0.44	0.57	1.65	0.34	0.27	0.03	51.6	0	0	0	8.47	6.08	5.22	80.36	88.01	800.03	451.7	948.6	612.68	833.45	482.25	921	491.19
32.632	0	0.02	0.01	0	0.45	2.8	0.23	1.01	7.74	5.25	94.4	12.29	26.9	89.4	37.32	31.62	0.13	0.74	16.6	5.25	0.22	0.1	0	7.74	0.34	0	0.93	0.37	3.77	0.25	0.14	0.01	34.44	0	0	0	6.53	11.34	7.91	80.25	95.25	797.39	450.32	940.18	603.42	826.77	478.9	921.37	490.01
32.665	0	0.03	0.02	0.01	0.75	0.66	0.29	1.04	3.47	3.47	97.93	1.92	14.23	98.37	37.5	31.88	0.2	0.89	16.53	7.11	0.18	0.09	0	3.47	0.37	0	0.51	0.33	6.89	0.32	0.11	0.01	21.28	0	0	0	9.76	1.5	10.42	82.75	91.58	798.73	450.87	937.56	598.67	829.33	479.34	920.2	490.66
32.699	0	0.05	0.03	0.01	1.15	0.33	0.53	1.32	2.46	2.46	97.37	3.59	5.88	96.51	45.66	29.73	0.29	0.54	18.42	14.29	0.23	0.11	0	2.46	0.42	0	0.28	0.27	6.74	0.45	0.09	0.01	14.03	0	0	0	14.31	5.4	8.76	84.92	94.87	797.77	449.87	936.98	599.02	825.94	479.96	920.27	490.05
32.732	0	0.05	0.04	0.01	1.5	0.3	0.83	1.71	2.06	2.06	96.58	7.03	3.22	93.55	53.94	27.88	0.29	0.4	20.2	18.98	0.22	0.07	0	2.06	0.39	0.01	0.17	0.14	7.26	0.58	0.07	0.01	12.31	0	0	0	14.09	8.63	8.9	84.49	96.35	797.25	450.43	935.79	597.99	824.61	480.99	920.47	490.72
32.766	0	0.07	0.04	0.01	2.31	0.27	1.28	2.58	1.67	1.67	94.83	14.82	0.32	95.88	62.49	29.32	0.39	0.33	22.62	26.91	0.24	0.1	0	1.67	0.33	0.01	0.12	0.06	9.09	0.74	0.09	0	10.22	0	0	0	14.15	6.26	6.73	85.35	93.25	798.92	451.99	934.37	598.11	824.39	481.42	917.25	490.01
32.799	0	0.07	0.05	0.01	4.2	0.15	1.91	4.73	1.59	1.59	90.54	27.44	0	89.26	72.13	34.77	0.6	0.33	18.29	32.57	0.22	0.15	0	1.59	0.34	0.01	0.09	0.07	9.1	0.71	0.1	0	6.99	0	0	0	11.66	11.41	7.06	83.7	94.3	800.18	456.07	933.02	597.35	824.2	486.05	918.24	493.05
32.832	0	0.08	0.05	0.01	4.9	0.1	2.22	5.63	1.17	1.17	88.74	31.21	0	93.45	75.92	35.41	0.73	0.28	14.55	36.86	0.19	0.22	0	1.17	0.34	0.01	0.08	0.1	7.58	0.72	0.1	0.01	5.72	0	0	0	10.48	8.71	5.26	83.86	94.13	800.83	458.4	932.24	598.89	822.77	487.84	916.72	493.69
32.866	0	0.09	0.05	0.01	6.25	0.1	2.49	7.89	0.77	0.77	84.23	37.39	0	89.91	80.6	39.18	0.77	0.2	14.43	46.09	0.16	0.2	0	0.58	0.26	0.01	0.09	0.17	6.32	1.03	0.07	0.04	5.62	0	0	0	7.56	11.06	5.92	82.57	96.23	799.55	460.64	929.5	598.15	820.38	489.25	916.36	496.11
32.899	0	0.07	0.05	0.01	7.83	0.08	2.85	10.46	0.65	0.65	79.08	45.24	0	89.71	85.52	41.77	0.65	0.15	11.12	40.98	0.18	0.2	0	0.32	0.18	0.02	0.09	0.21	5.43	1.03	0.06	0.54	5.18	0	0	0	5.18	11.17	6.21	81.93	96.75	798.15	463.85	923.98	596.38	816.98	490.14	913.3	499.24
32.932	0	0.05	0.04	0.01	9.83	0.07	2.99	13.9	0.61	0.61	72.19	48.79	0	82.61	88.59	46.5	0.61	0.08	9.17	34.57	0.19	0.14	0	0.2	0.13	0.01	0.12	0.19	4.14	1.06	0.05	0.6	4.62	0.04	0	0	2.54	14.21	7.03	80.75	95	796.92	472.76	919.53	601.01	815.74	497.6	910.17	507.98
32.966	0	0.02	0.05	0.01	11.75	0.05	2.58	16.85	0.52	0.52	66.29	46.35	0	71.82	87.83	52.76	0.52	0.06	5.82	19.62	0.23	0.07	0	0.12	0.08	0.01	0.16	0.1	3.69	1.05	0.04	0.36	3.72	1.96	0	0	-0.83	17.32	6.71	78.97	96.36	794.53	476.01	915.52	601.9	811.84	499.8	907.55	510.95
32.999	0	0.02	0.08	0.01	12.6	0.04	2.27	18.36	0.6	0.6	63.27	41.52	-0.07	83.49	86.38	56.73	0.6	0.03	4.38	19.39	0.48	0.27	0	0.1	0.08	0.02	0.25	0.07	2.69	1.06	0.04	0.19	3.21	7.13	0	0	1.7	13.9	6.75	79.45	94.13	794.44	480.3	911.35	602.07	810.6	503.6	904.11	514.43
33.032	0	0.02	0.15	0.01	14.16	0.05	1.85	21.42	0.62	0.62	57.17	35.99	0	80.09	84	63.64	0.62	0.01	6.35	16.45	0.81	1.46	0	0.1	0.09	0.02	0.39	0.06	2.17	1.15	0.05	0.72	3.26	14.83	0	0	-4.57	15.04	9.35	78.76	92.71	792.71	482.88	906.87	599.41	810.34	503.67	901.89	518.3
33.066	0	0.02	0.32	0.01	15.55	0.06	1.3	24.37	0.6	0.6	51.27	26.15	0	89.19	78.71	72.81	0.6	0.01	10.56	12.56	1.27	7.72	0	0.11	0.1	0.01	0.48	0.04	1.7	1.29	0.06	0.65	3.36	24.09	0	0	0.88	11.45	8.59	79.24	92.93	793.21	484.4	904.09	598.76	808.45	504.38	900.09	519.81
33.099	0	0.02	0.5	0.04	20.18	0.12	1.01	32.83	0.6	0.6	42.17	38.22	0	87.14	75.39	85.93	0.6	0.01	21.92	9.74	1.45	37.03	0	0.12	0.1	0.01	0.52	0.04	1.43	1.48	0.07	0.13	3.41	31.42	0	0	-0.56	12.43	9.32	79.59	91.26	792.92	483.91	903.69	597.67	809.42	503.86	899.36	519.29
33.133	0	0.02	0.37	0.05	20.7	0.22	0.85	33.37	0.7	0.7	41.63	48.11	0	88.24	69.92	91.3	0.7	0.01	34.4	8.78	0.9	39.12	0	0.07	0.14	0.01	0.41	0.05	1.09	2.17	0.07	0.2	2.46	29.19	0	0	2.48	11.92	9.05	79.68	91.04	793.07	481.92	906	598.55	810.41	503.49	900.41	517.19
33.166	0	0.02	0.39	0.04	23.08	0.21	0.82	37.95	0.67	0.67	37.05	55.14	0	87.08	70.5	95.11	0.67	0.01	33.86	11.56	0.81	34.82	0	0.07	0.25	0.01	0.25	0.05	0.79	2.58	0.08	0.09	2.44	30.53	0	0	3.64	12.46	8.93	79.6	92.46	793.94	481.6	906.08	597.34	810.25	502.85	901.55	517.45
33.199	0	0.02	0.47	0.03	22.45	0.21	0.68	37.23	0.62	0.62	37.77	59.62	0	89.39	67.17	97.5	0.62	0.02	33.52	14.45	0.66	27.07	1.1	0.09	0.37	0.01	0.15	0.07	0.68	2.78	0.08	0.06	2.51	33.06	0	0	1.91	11.34	8.05	79.33	94.03	794.45	481.61	905.8	596.26	808.92	502.76	901.94	516.56
33.233	0	0.03	0.86	0.02	23.59	0.22	0.69	40.01	0.61	0.61	34.99	61.72	0	88.68	67.97	98.76	0.61	0.03	34.1	23.75	0.64	22.45	2.65	0.07	0.52	0.01	0.1	0.06	0.4	3.53	0.09	0.12	2.45	39.01	0	0	2.67	11.71	9.16	79.41	93.73	794.3	481.84	904.64	594.79	809.36	502.38	901.78	517.99
33.266	0	0.02	0.51	0.03	22.1	0.15	0.56	37.94	0.54	0.54	37.06	62.7	0	87.56	64.96	99.3	0.54	0.06	26.97	19.67	0.61	25.74	1.98	0.1	0.5	0	0.06	0.03	0.33	3.88	0.08	0.07	2.47	34.09	0	0	0.54	12.24	8.95	79.82	89.67	796.88	484.35	902.22	592.48	811.12	502.98	899.37	518.85
33.299	0	0.02	0.4	0.04	20.85	0.1	0.47	36.53	0.49	0.49	38.47	62.73	0	86.31	62.7	99.41	0.49	0.1	20.38	18.16	0.74	29.92	0.78	0.11	0.4	0	0.04	0.02	0.21	4.53	0.07	0.31	2.41	31.88	0	0	0.82	12.79	8.65	80.03	89.17	797.84	485.46	901.69	591.84	811.3	504.34	899.21	519.29
33.333	0	0.03	0.4	0.05	18.62	0.09	0.38	35.14	0.36	0.36	39.86	62.27	0	82.78	59.26	99.24	0.36	0.12	17.25	20.97	0.88	36.06	0	0.13	0.33	0	0.03	0.01	0.13	6.68	0.06	0.22	2.81	32.26	0	0	-1.81	14.15	7.91	79.95	90.14	797.46	485.3	901.07	591.03	809.81	504.42	898.88	518.24
33.366	0	0.03	0.38	0.05	15.81	0.06	0.28	30.02	0.34	0.34	44.98	61.6	0	88.77	53.73	98.92	0.34	0.12	11.03	19.85	1	34.43	0	0.17	0.29	0	0.02	0.01	0.12	6.92	0.06	0.31	2.81	31.68	0	0	-0.97	11.66	7.89	80.04	91	797.99	485.27	901.49	590.79	809.81	504.38	899.73	518.34
33.399	0	0.04	0.7	0.06	16.36	0.06	0.31	31.73	0.33	0.33	43.27	60.88	0	88.05	55.35	98.51	0.33	0.1	11.83	25.17	1.16	38.63	0	0.33	0.27	0	0.02	0.01	0.09	7.65	0.07	0.12	2.68	37.22	0	0	1.27	12.01	6.23	80.54	90.95	798.41	483.83	902.6	591.53	809.41	502.89	899.3	516.74
33.433	0	0.06	1.15	0.06	15.01	0.07	0.33	31.18	0.68	0.68	43.82	57.01	0	88.46	54.76	96.17	0.43	0.06	13.96	35.27	1.07	35.48	0	0.68	0.27	0	0.02	0.02	0.06	10.01	0.07	0.08	2.86	41.47	0	0	-7.29	11.82	6.96	80.15	94.2	798.47	479.32	908.93	591.94	811.5	499.93	904.97	511.67
33.466	0	0.1	1.07	0.06	15.51	0.09	0.46	31.91	0.63	0.63	43.09	48.87	0	92.5	59.95	92.14	0.5	0.04	17.63	49.49	1.32	39.79	0	0.63	0.26	0	0.02	0.02	0.08	9.68	0.07	0.06	2.78	39.78	0	0	-2.44	9.44	6.56	81.26	90.79	799.56	477.09	913.98	596.37	815.71	498.78	905.87	509.44
33.5	0	0.17	0.34	0.05	12.23	0.17	0.54	27.49	1.12	1.12	47.51	36.85	0	93.95	59.22	85.51	0.61	0.03	27.57	63.78	1.73	32.86	0	1.12	0.23	0	0.02	0.05	0.07	11.96	0.08	0.02	3.58	27.77	0	0	0.04	8.28	7.39	81.29	95.59	798.9	473.74	918.14	597.14	815.84	497.46	910.83	508.18
33.533	0	0.31	0.19	0.04	10.04	0.16	0.56	22.46	1.1	1.1	55.08	27.48	0	93.75	57.96	80.16	0.71	0.03	26.47	77.38	1.97	31.39	0	1.1	0.22	0	0.03	0.05	0.09	12.12	0.07	0.06	3.56	21.05	0	0	1.75	8.46	8.64	81.52	93.94	798.82	472.28	919.92	597.65	818.39	496.58	911.66	507.8
33.566	0	0.39	0.1	0.03	9.13	0.16	0.51	18.84	1.08	1.08	62.32	25.92	0	96.37	55.53	79.19	0.81	0.04	27.14	84.98	2.05	24.05	0	1.08	0.26	0	0.03	0.05	0.11	10.2	0.06	0.06	3.39	14.65	0	0	1.34	5.61	8.36	80.51	98.26	799.21	470.16	924.47	600.15	818.73	494.46	916.18	507.05
33.6	0	0.36	0.07	0.01	8.85	0.11	0.6	16.77	1.14	1.14	66.46	19.91	0	92.34	57.95	74.87	0.97	0.05	21.26	88.65	1.47	6.28	0	1.14	0.28	0	0.04	0.09	0.14	8.69	0.05	0.02	2.99	10.07	0	0	3.15	9.56	9.23	80.33	97.65	799.65	467.54	928.85	602.03	822.21	493.11	919.02	505.9
33.633	0	0.44	0.06	0.01	8.05	0.08	0.76	14.38	1.12	1.12	71.25	12.17	0	91.39	61.5	67.66	1.12	0.06	15.65	93.06	0.91	2.79	0	1.08	0.32	0	0.06	0.28	0.16	7.97	0.05	0.03	2.85	7.3	0	0	6.92	10.19	10.66	81.31	96.87	799.87	465.45	932.45	602.99	825.53	493.56	921.7	505.18
33.666	0	0.48	0.05	0.01	7.31	0.06	0.66	12.15	1.38	1.38	75.71	11.82	0	94.75	58.27	67.15	1.38	0.08	12.26	93.59	0.59	1.52	0	1.18	0.33	0	0.07	0.54	0.21	7.02	0.06	0.03	2.67	3.86	0	0	8.99	7.53	9.37	82.08	97.98	801.09	464.08	935.82	604.98	826.16	493.54	923.66	503.18
33.7	0	0.48	0.03	0.01	7.76	0.06	0.44	12.33	1.91	1.91	75.35	20.05	0	94.63	51.65	74.94	1.91	0.13	10.2	93.39	0.48	0.83	0	1.18	0.32	0	0.05	0.7	0.28	6.2	0.06	0.01	2.48	1.31	0	0	9.11	7.65	9.92	81.98	95.17	801.58	463.37	937.82	606.38	829.03	493.16	923.74	502.48
33.733	0	0.53	0.03	0.01	6.13	0.06	0.29	9	2.05	2.05	82.01	21.8	0	92.52	42.55	76.27	2.05	0.17	10.32	92.24	0.44	0.89	0	1.16	0.32	0.01	0.05	0.76	0.35	5.46	0.07	0.02	2.52	0.49	0	0	9.89	9.42	10.08	81.79	94.34	801.32	462.98	938.64	607.24	829.81	493.6	923.76	502.17
33.767	0	0.49	0.03	0.01	6.4	0.06	0.3	8.81	2.44	2.95	82.38	21.92	0	87.92	42.61	76.57	2.95	0.25	12.4	89.58	0.46	0.46	0	0.95	0.35	0.01	0.05	0.35	0.56	4.47	0.08	0.02	2.44	0.61	0	0	9.31	12.08	10.71	80.98	91	800.15	461.79	937.13	606.25	830.51	491.66	921.02	501.04
33.8	0	0.39	0.03	0.01	8.75	0.07	0.42	12.59	2.46	3.26	74.82	24.57	0	90.36	50.28	78.55	3.26	0.33	13.97	87.14	0.4	0.34	0	0.71	0.39	0.01	0.04	0.34	0.83	4.34	0.1	0.01	2.46	0.78	0	0	6.49	10.81	11.58	80.09	88.97	800.48	460.29	938.02	604.69	832.54	489.96	921.04	499.04
33.833	0	0.36	0.03	0.01	9.63	0.09	0.53	14.1	2.63	3.1	71.8	23.75	0	91.16	54.37	77.78	3.1	0.33	18.62	86.85	0.39	0.26	0	0.69	0.41	0.02	0.04	0.18	1.04	4.15	0.1	0.01	2.63	0.95	0	0	5.32	10.34	10.52	79.19	95.98	802.53	459.9	942.27	606.76	832.07	488.35	927.29	500.38
33.867	0	0.29	0.03	0.01	13.73	0.11	0.71	19.61	2.73	4.28	60.78	32.06	0	89.57	60.85	81.92	4.28	0.3	21.8	84.37	0.44	0.22	0	0.49	0.56	0.03	0.04	0.2	2.07	3.07	0.12	0.02	2.73	1.48	0	0	6.3	11.25	9.75	79.47	91.65	803.77	458.4	944.44	607.45	834.94	488.19	926.14	497.26
33.9	0	0.25	0.02	0.01	17.72	0.15	0.95	24.81	2.95	4.95	50.39	37.92	0	93.26	66.9	84	4.95	0.33	26.59	82.42	0.63	0.24	0	0.35	0.64	0.04	0.03	0.16	3.2	2.15	0.13	0.01	2.95	1.31	0	0	7.02	8.87	9.09	79.71	93.41	806.65	457.86	948.07	607.26	836.78	489.12	929.93	496.09
33.933	0	0.24	0.02	0.01	18.29	0.22	1.18	25.92	3.1	4.7	49.08	35.14	0	87.77	70.19	82.29	4.7	0.35	32.92	82.34	1.03	0.32	0	0.37	0.85	0.05	0.03	0.17	3.41	1.97	0.11	0	3.1	1.21	0	0	6.92	12.15	10.45	79.56	89.53	807.88	458.12	946.46	604.7	839.46	487.73	928.53	496.78
33.967	0	0.25	0.03	0.01	19.25	0.25	1.51	26.94	3.37	4.36	48.06	33.01	0	91.48	74.89	79.31	4.36	0.37	34.68	83.57	1.79	0.37	0	0.36	0.97	0.09	0.03	0.22	5.22	1.49	0.12	0	3.37	1.64	0	0	3.72	10.13	10.6	78.98	89.13	810.1	458.33	947.4	603.02	841.27	486.7	929.88	496.33
34	0	0.25	0.03	0.01	20.43	0.27	1.89	28.99	3.66	4.22	46.01	33.32	0	93.74	79.37	77.31	4.22	0.41	35.66	85.86	1.8	0.34	0	0.36	1.14	0.1	0.03	0.17	5.33	1.4	0.12	0	3.66	1.97	0	0	10.8	8.47	10.71	81.98	88.58	812.48	458.38	948.3	602.09	843.1	488.49	931.3	496.81
34.033	0	0.28	0.03	0.01	20.01	0.26	2.32	27.96	3.95	4.21	47.04	40.97	0	91.44	82.71	73.02	4.21	0.38	34.59	87.91	1.67	0.27	0	0.38	1.34	0.15	0.04	0.18	6.08	1.17	0.1	0.01	3.95	1.71	0	0	3.39	10.16	9.62	78.91	89.86	812.84	456.15	953.1	604.08	844.37	486.24	933.95	493.42
34.067	0	0.31	0.03	0.01	15.78	0.17	2.46	21.03	3.86	3.86	57.94	42.69	0	81.1	82.9	64.08	3.86	0.26	25.89	86.57	0.96	0.11	0	0.36	1.65	0.28	0.04	0.15	6.77	1	0.09	0.02	4.22	1.02	0	0	8.07	14.72	12.49	79.53	95.22	815.42	457.9	955.77	604.1	847.33	487.91	941.75	500.19
34.1	0	0.36	0.05	0.01	10.82	0.14	3.18	13.28	4.09	4.09	73.44	43.48	0	86.35	83.76	49.99	4.09	0.19	22.89	84.38	0.46	0.06	0	0.3	1.74	0.32	0.05	0.17	6.31	1.03	0.07	0.04	4.12	0.53	0	0	7.95	12.78	11.94	79.79	95.1	817.22	460.21	956.61	606.42	848.23	488.84	942.37	502.3
34.134	0	0.44	0.06	0.01	7.08	0.11	3.26	7.89	4	4	84.22	40.38	0	83.22	81.61	38.32	4	0.18	17.55	83.77	0.22	0.02	0	0.26	1.71	0.5	0.05	0.19	6.88	0.91	0.06	0.03	4.6	0	0	0	6.34	13.99	11.88	79.21	94.78	818.76	461.37	958.37	607.08	849.95	490.72	943.97	502.7
34.167	0	0.49	0.07	0.01	5.2	0.1	3.6	5.44	4.11	4.11	89.13	38.63	0	89.34	81.01	29.42	4.11	0.13	16.12	82.77	0.24	0.03	0	0.22	1.77	0.56	0.05	0.14	6.57	0.9	0.05	0.01	4.83	0	0	0	4.86	11.37	11.73	79	94.81	821.65	464.33	961.56	610.18	852.7	493.57	946.82	505
34.2	0	0.4	0.07	0.01	5.51	0.1	4.24	5.89	3.9	3.9	88.22	44.76	0	93.01	84.39	28.07	3.9	0.12	16.23	78.02	0.27	0.06	0	0.21	1.61	0.61	0.05	0.12	6.32	0.91	0.05	0.02	4.65	0	0	0	3.82	9.06	9.73	78.95	89.36	823.27	464.98	961.66	611.47	854.19	493.62	943.1	502.57
34.234	0	0.4	0.08	0.01	5.17	0.11	4.87	5.48	3.96	3.96	89.04	49.59	0	95.28	86.43	24.24	3.96	0.1	17.39	77.68	0.29	0.09	0	0.15	1.32	0.88	0.06	0.11	6.7	0.89	0.03	0.03	5.14	0	0	0	6.68	6.97	9.32	80.24	87.97	826.26	465.78	961.87	609.65	856	494.85	943.63	502.56
34.267	0	0.32	0.08	0.01	6.2	0.1	5.37	6.7	4.32	4.32	86.6	55.34	0	92.69	89.27	26.51	4.32	0.1	16.15	73.05	0.26	0.11	0	0.15	1.2	0.97	0.05	0.09	6.73	0.93	0.03	0.02	4.77	0	0	0	8.16	9.3	9.32	80.7	91.02	830.63	469.41	964.86	611.3	858.46	498.41	949.07	507.01
34.3	0	0.28	0.09	0.01	5.58	0.12	6.12	5.79	4.59	4.59	87.76	57.33	0	94.61	90.02	22.05	4.59	0.08	18.85	67.3	0.22	0.12	0	0.13	0.77	1.11	0.06	0.06	6.99	0.91	0.03	0.05	4.8	0	0	0	2.67	7.68	7.58	79.26	89.04	833.98	469.93	967.41	611.46	860.95	497.7	949.68	505.04
34.334	0	0.2	0.1	0.01	4.89	0.09	6.34	4.82	4.66	5.31	87.32	55.16	0	97.52	89.76	17.87	5.31	0.09	13.73	55.75	0.18	0.12	0	0.1	0.5	1.27	0.06	0.04	6.15	0.71	0.02	0.09	4.66	0	0	0	0.57	3.64	4.05	78.95	99.58	844.11	475.7	977.77	616.02	863.52	505.81	963.06	508.61
34.367	0	0.15	0.12	0.01	4.25	0.07	6.99	4	4.57	5.93	86.03	55.83	-0.33	95.16	90.5	12.41	5.93	0.08	8.96	46.5	0.19	0.16	0	0.09	0.36	1.44	0.09	0.03	5.75	0.72	0.02	0.28	4.57	0	0	0	4.3	7.11	6.18	80.34	95.8	845.32	478.92	976.97	618.14	867.3	506.74	962.8	514.29
34.4	0	0.11	0.13	0.01	3.74	0.06	7.56	3.38	4.27	6.66	84.87	53.4	-2.2	97.48	90.54	8.25	6.66	0.07	6.56	35.36	0.24	0.3	0	0.07	0.23	1.46	0.14	0.03	4.49	0.7	0.02	0.27	4.27	0	0	0	2.06	3.72	4.21	80.36	96.25	853.74	487.19	980.65	620.89	871.51	514.92	967.65	519.6
34.434	0	0.11	0.15	0.01	3.83	0.05	8.39	3.31	3.75	8.55	83.23	52.45	-5.14	96.76	90.99	7.16	8.55	0.06	4.14	32.16	0.39	0.64	0	0.05	0.18	1.64	0.18	0.06	3.57	0.77	0.03	0.08	3.75	0.1	0	0	-0.01	5.02	3.72	79.91	98.01	855.54	488.48	981.47	620.66	871.64	515.8	969.54	520.37
34.467	0	0.13	0.17	0.01	3.66	0.05	9.26	3.04	3.78	9.82	81.48	51.9	-5.24	98.54	91.1	4.99	9.82	0.05	5.7	36.24	0.59	1.27	0	0.05	0.14	1.52	0.24	0.12	3.18	0.75	0.03	0.07	3.78	0.13	0	0	-4.97	0.93	4.86	78.29	99.12	858.95	490.76	987.06	624.26	876.45	516.89	975.37	523.36
34.501	0	0.12	0.18	0.01	3.91	0.05	10.4	3.05	3.28	12.23	79.2	49.92	-6.47	98.42	90.89	5.27	12.23	0.05	7.42	30.39	0.63	2.13	0	0.06	0.18	1.8	0.29	0.44	2.4	0.74	0.04	0.04	3.28	0.12	0	0	-4.5	1.33	4.56	77.88	102.14	860.29	491.1	991.89	628.59	877.9	517.75	979.81	524.65
34.534	0	0.12	0.19	0.01	3.54	0.05	9.71	2.69	3.16	12.23	80.59	44.57	-6.18	98.31	88.67	4.34	12.23	0.05	7.39	28.35	0.53	2.68	0	0.07	0.25	1.93	0.53	0.87	1.94	0.79	0.05	0.21	3.16	0.32	0	0	-0.16	1.67	3.6	78.85	99.23	862.1	493.97	991.55	630.19	879.27	520.9	978.28	527.4
34.567	0	0.1	0.17	0.01	3.38	0.06	8.64	2.63	3.55	11.62	82.71	40.43	-4.43	98.42	86.75	5.72	11.62	0.07	8.98	23.94	0.43	2.99	0	0.09	0.48	1.96	0.78	1.74	1.77	0.79	0.07	0.12	3.55	0.1	0	0	-3.68	-1.33	1.87	77.75	93.09	862.48	494.28	992.19	630.63	881.39	521.56	974.38	525.82
34.601	0	0.12	0.17	0.01	3.12	0.06	7.45	2.39	3.8	11.67	85.11	34.99	-4.06	98.61	83.59	6.46	11.67	0.07	7.89	27.8	0.35	3.22	0	0.12	0.82	2.16	1.1	2.04	1.63	0.84	0.1	0.09	3.8	0	0	0	-5.06	-0.69	0.52	77.22	96.66	861.03	492.59	994.5	631.72	879.07	520.95	975.63	525.28
34.634	0	0.1	0.14	0.01	3.2	0.05	5.86	2.56	3.83	10.68	88.28	29.57	-3.2	98.24	80.9	10.86	10.68	0.11	6.37	25.49	0.4	3.01	0	0.12	0.78	2.21	0.82	0.5	1.64	0.77	0.09	0.25	3.83	0	0	0	-1.04	-1.89	0.23	77.8	98.72	859.53	491.03	996.37	634.79	877.93	521.48	976.62	524.06
34.667	0	0.09	0.13	0.01	3.34	0.05	5.09	2.75	4.03	10.45	89.82	26.86	-2.91	96.05	79.32	14.23	10.45	0.13	5.34	25.09	0.33	1.04	0	0.13	1	2.05	0.72	0.2	1.55	0.74	0.11	0.96	4.03	0	0	0	-0.23	6.04	1.14	77.97	94.12	851.98	488.86	990.41	635.54	874.32	518.64	968.36	522.75
34.701	0	0.08	0.14	0.01	2.99	0.05	4.46	2.28	3.95	11.6	91.08	20.79	-3.45	98.65	75.28	13.8	11.6	0.16	3.61	18.12	0.26	0.39	0	0.13	0.91	1.93	0.72	0.12	1.41	0.6	0.13	0.4	3.95	0	0	0	0.69	-0.56	-0.45	78.85	95.08	848.42	484.18	985.33	627.97	868.25	514.37	963.24	518.43
34.734	0	0.07	0.14	0.01	2.86	0.04	4.52	2.07	3.87	12.63	90.96	19.44	-4.14	98.42	74.24	12.5	12.63	0.18	2.9	13.12	0.21	0.16	0	0.12	0.69	1.99	0.78	0.1	1.4	0.56	0.13	0.19	3.87	0	0	0	3.62	-1.33	1.67	80.03	95.02	846.25	479.5	981.25	622.86	866.71	509.16	961.64	513.32
34.768	0	0.07	0.15	0.01	2.43	0.05	4.51	1.71	4.17	12.82	90.98	17.41	-3.45	96.89	73	9.11	12.82	0.18	3.07	9.43	0.1	0.07	0	0.12	0.39	1.37	0.86	0.19	0.96	0.44	0.13	0.25	4.17	0	0	0	6.31	4.81	2.05	81.14	97.83	845.18	477.25	979.59	620.16	864.34	507.13	962.05	511.94
34.801	0	0.07	0.17	0.01	2.3	0.05	5.15	1.55	4.25	13.8	89.69	18.34	-3.69	97.75	73.9	5.91	13.8	0.18	3.9	9.92	0.08	0.08	0	0.13	0.2	1.35	0.6	0.16	0.85	0.33	0.11	0.16	4.25	0	0	0	8.2	3.14	3.94	82.27	92.55	842.44	471.08	973.62	611.86	863.94	499.48	956.3	505.39
34.834	0	0.07	0.17	0.01	2.6	0.06	6.4	1.79	4.71	14.61	87.2	23.62	-3.27	97.69	77.85	5.59	14.61	0.2	6.54	11.12	0.06	0.11	0	0.13	0.11	1.13	0.4	0.11	0.88	0.3	0.09	0.07	4.71	0	0	0	5.02	3.28	4.32	81.06	92.39	844.13	470.69	973.3	608.2	865.04	497.43	957.1	505.24
34.868	0	0.06	0.15	0.01	3.05	0.07	7.46	2.32	5.26	13.69	85.09	31.53	-2.41	97.88	82.88	6.83	13.69	0.27	8.36	12.3	0.05	0.13	0	0.15	0.06	0.94	0.22	0.05	0.81	0.23	0.08	0.08	5.26	0	0	0	10.32	2.84	3.67	83.53	93.84	844.65	469.86	972.04	606.03	863.47	497.73	957.06	504.4
34.901	0	0.07	0.15	0	3.33	0.08	8.6	2.66	5.67	13.33	82.8	38.05	-1.68	97.05	86.42	6.6	13.33	0.36	10.29	15.55	0.05	0.2	0	0.18	0.06	0.67	0.17	0.04	0.85	0.19	0.08	0.02	5.67	0	0	0	7.86	4.53	3.48	82.4	94.02	843.91	468.34	970.56	603.31	862.14	495.9	955.96	502.09
34.934	0	0.08	0.13	0	3.61	0.1	8.41	3.07	5.98	12.29	83.18	40.07	0	97.53	87.5	8.84	12.29	0.65	12.57	21.58	0.07	0.25	0	0.18	0.05	0.56	0.1	0.03	0.82	0.2	0.06	0.01	5.98	0	0	0	7.91	3.61	4.52	82.5	94.01	842.92	467.16	969.4	602.19	861.84	494.11	955.58	501.24
34.968	0	0.09	0.11	0	3.59	0.11	7.35	3.52	6.94	9.03	85.31	42.63	0	97.74	88.81	10.52	9.03	1.03	12.76	29.87	0.09	0.2	0	0.17	0.05	0.42	0.06	0.03	0.83	0.17	0.04	0.01	6.94	0	0	0	9.37	3.16	3.74	83.28	93.9	842.02	466.64	968.29	601.47	860.29	494.22	953.97	500.63
35.001	0	0.1	0.1	0	4.05	0.13	6.46	4.16	7.12	8.64	87.07	39.94	0	97.25	87.41	15.56	8.64	1.55	16.05	34.89	0.13	0.24	0	0.18	0.06	0.35	0.04	0.07	0.84	0.18	0.04	0.02	7.12	0	0	0	8.33	4.16	3.55	82.89	91.78	841.49	465.15	967.78	599.85	860.69	492.35	952.21	499.21
35.034	0	0.11	0.07	0	4.53	0.16	4.77	5.01	7.66	7.66	89.97	33.66	0	97.43	83.98	22.77	7.66	2.46	18.03	39.74	0.19	0.21	0	0.15	0.08	0.29	0.02	0.1	0.91	0.18	0.03	0.02	7.76	0	0	0	10.23	3.82	3.34	83.75	92.28	839.59	463.26	967.09	599.58	858.99	491.16	951.03	497.79
35.068	0	0.09	0.06	0	5.8	0.17	3.97	6.81	7.38	7.38	86.38	31.79	0	96.46	82.8	30.97	7.38	3.29	19.21	37.53	0.24	0.19	0	0.11	0.11	0.16	0.02	0.13	1.03	0.15	0.02	0.02	7.75	0	0	0	11.27	5.48	3.58	84.05	93.11	836.88	461.45	964.39	598.17	856.07	489.67	948.97	495.93
35.101	0	0.1	0.06	0.01	4.92	0.19	3.61	5.61	7.32	7.32	88.77	27.02	0	97.18	79.86	28.78	7.32	3.46	20.22	38.03	0.25	0.2	0	0.11	0.11	0.12	0.02	0.14	1.11	0.17	0.02	0.01	8.05	0	0	0	10.51	4.3	3.34	83.52	93.37	834.66	460.27	962.18	597.08	853.5	488.85	946.73	493.83
35.135	0	0.1	0.06	0.01	4.61	0.19	3.44	5.22	7.92	7.92	89.57	25.03	0	96.53	78.59	27.82	7.92	3.84	19.09	36.43	0.22	0.28	0	0.09	0.15	0.06	0.02	0.1	1.09	0.15	0.02	0.01	8.81	0	0	0	7.85	5.38	3.06	82.5	93.85	833.13	459.41	960.25	595.18	851.36	487.63	945.08	492.48
35.168	0	0.1	0.06	0.01	4.31	0.19	3.06	4.86	8	8	90.28	22.21	0	95.24	76.55	28.87	8	3.02	18.52	37.66	0.18	0.34	0	0.1	0.16	0.05	0.03	0.11	1.19	0.18	0.02	0.02	9.09	0	0	0	12.6	7.02	2.17	85.43	92.05	832.59	459.62	956.44	592.51	849.42	488.59	941.4	492.07
35.201	0	0.11	0.07	0.01	3.08	0.12	2.69	3.16	7.72	7.72	93.67	17.15	0	97.37	72.62	23.3	7.72	1.8	12.49	36.27	0.15	0.46	0	0.11	0.17	0.04	0.04	0.11	1.11	0.18	0.02	0.02	8.36	0	0	0	10.49	3.95	1.45	84.99	91.49	830.4	459.22	954	591.16	846.81	488.09	938.25	491.14
35.235	0	0.13	0.07	0.01	1.94	0.13	2.37	1.96	7.05	7.05	95.26	13.38	0	96.28	69.2	15.7	7.05	1.01	10.21	39.28	0.1	0.43	0	0.11	0.16	0.02	0.05	0.18	0.89	0.2	0.01	0.02	9.89	0	0	0	11.31	5.74	2.99	85.74	92.1	827.87	460.17	949.39	590.23	844.06	488.37	936.09	491.9
35.268	0	0.11	0.08	0.01	1.65	0.12	2.37	1.63	6.78	6.78	95.25	12.68	0	94.41	68.5	12.29	6.78	0.56	9.31	33.95	0.06	0.31	0	0.08	0.08	0.03	0.07	0.12	0.82	0.27	0.01	0.01	9.93	0	0	0	6.46	7.87	3.92	84.25	95.25	827.05	462.69	946.07	588.14	841.24	489.27	936.34	494.53
35.301	0	0.12	0.09	0.01	1.73	0.12	2.99	1.73	6.62	6.62	94.01	17	0	96.55	72.84	9.58	6.62	0.28	8.91	37.38	0.05	0.31	0	0.07	0.05	0.03	0.08	0.09	0.76	0.39	0.01	0.02	9.62	0	0	0	16.95	5.34	2.5	84.65	100.14	826.71	464.61	944.12	589.37	836.58	493.27	936.64	497.15
35.335	0	0.16	0.09	0.01	1.7	0.13	3.15	1.7	5.58	5.58	93.69	17.1	0	95.85	73.04	8.63	5.58	0.19	12.82	43.97	0.04	0.4	0	0.07	0.03	0.02	0.07	0.05	0.64	0.69	0.02	0.01	8.51	0	0	0	10.91	6.3	2	84.32	98.57	825.42	466.51	941.28	588.79	834.89	494.48	933.43	497.02
35.368	0	0.17	0.09	0.01	1.95	0.14	3.23	1.95	5.75	5.75	93.54	17.37	0	95.23	73.31	11.72	5.75	0.16	16.08	47.62	0.07	0.87	0	0.07	0.03	0.02	0.07	0.03	0.61	0.85	0.02	0.01	7.77	0	0	0	5.95	7.03	2.13	84.02	97.55	825.03	467.31	939.5	587.13	834.41	494.55	931.94	496.69
35.401	0	0.24	0.1	0.01	1.91	0.13	2.98	1.82	6.45	6.45	94.05	14.1	0	95.91	70.33	12.69	6.45	0.13	16.04	52.89	0.13	2.18	0	0.08	0.03	0.02	0.05	0.04	0.52	1.11	0.02	0.08	6.71	0	0	0	3.58	6.23	1.75	83.91	93.75	825.67	468.52	939.5	587.93	836.31	494.8	930.02	497.33
35.435	0	0.29	0.11	0.01	1.77	0.11	2.66	1.61	5.8	6.92	94.67	10.94	0	97.16	66.83	12.63	6.92	0.12	15.18	55.4	0.16	2.59	0	0.07	0.02	0.02	0.04	0.04	0.41	1.65	0.02	0.04	5.8	0	0	0	-1.55	4.35	1.72	81.53	97.37	823.45	466.46	941.7	589.38	834.48	492.69	931.78	496.32
35.468	0	0.26	0.1	0.01	2.52	0.08	3.04	2.41	5.13	7.19	93.92	15.35	0	94.45	71.71	17.69	7.19	0.16	11.86	55.97	0.14	1.99	0	0.07	0.02	0.03	0.03	0.07	0.38	1.64	0.02	0.08	5.13	0	0	0	3.53	7.83	2.54	83.46	92.43	824.83	468.8	939.77	589.75	837.31	494.36	929.64	498.6
35.502	0	0.22	0.07	0.01	4.65	0.08	2.62	5.02	4.36	7.95	89.96	16.74	0	96.47	73.05	33.93	7.95	0.24	11.62	58.77	0.11	1.85	0	0.07	0.02	0.04	0.02	0.1	0.32	2.22	0.02	0.11	4.36	0	0	0	3.81	5.46	1.01	84.25	94.14	824.04	467.51	937.69	585.54	833.89	493.48	927.93	497.76
35.535	0	0.28	0.06	0.01	6.87	0.07	2.5	7.78	3.75	9.03	84.44	17.76	0	97.37	73.98	43.75	9.03	0.42	11.84	67.51	0.12	2.35	0	0.07	0.04	0.05	0.01	0.12	0.29	2.51	0.02	0.09	3.75	0	0	0	8.84	3.94	1.32	84.7	97.51	823.15	467.7	936.94	586.64	831.56	495	929.02	497.96
35.568	0	0.28	0.05	0.01	10.64	0.08	2.42	12.97	3.58	9.73	74.05	20.33	0	96.66	76.06	54.78	9.73	0.85	13.83	72.05	0.14	3.78	0	0.08	0.05	0.06	0.01	0.17	0.27	2.63	0.02	0.11	3.58	0	0	0	9.35	5.17	1.34	84.74	98.4	821.39	467.82	935.57	587.18	829.59	495.32	927.94	498.31
35.602	0	0.26	0.04	0.01	15.5	0.09	2.56	19.59	2.82	11.29	60.82	22.51	0	96.33	77.68	63.81	11.29	1.15	17.75	71.31	0.2	7.23	0	0.08	0.07	0.11	0.01	0.27	0.22	3.46	0.03	0.1	2.82	0	0	0	11.02	5.67	1.01	84.92	97.67	820.07	468.22	934.22	587.97	828.36	496.32	926.01	498.4
35.635	0	0.25	0.04	0.01	16.76	0.09	2.82	21.35	2.75	11.49	57.29	25.66	0	96.22	79.87	64.05	11.49	1.26	17.3	70.81	0.17	6.41	0	0.08	0.09	0.14	0.01	0.22	0.22	3.53	0.02	0.1	2.75	0	0	0	5.54	5.81	0.29	84.37	94.24	818.66	468.71	933.77	588.8	828.63	496.1	922.84	498.43
35.668	0	0.31	0.04	0.01	18.95	0.1	3.17	25.05	2.44	11.58	49.95	29.49	0	96.36	82.23	65.93	11.58	1.16	20.42	77.7	0.2	7.91	0	0.08	0.1	0.19	0.01	0.25	0.2	4.37	0.03	0.04	2.44	0	0	0	10.07	5.62	1.33	84.47	93.45	814.99	468.92	927.06	586.02	824.64	495.03	917.95	500.13
35.702	0	0.32	0.04	0.01	20.47	0.1	3.47	28.27	2.33	12.02	46.73	32.56	0	96.67	84.1	66.84	12.02	0.89	20.56	79.61	0.24	7.58	0	0.07	0.12	0.28	0.01	0.17	0.17	5.82	0.02	0.05	2.33	0.05	0	0	16.51	5.15	-0.02	84.46	98.96	813.87	469.96	923.98	584.93	818.69	499.25	917.65	499.49
35.735	0	0.42	0.05	0.01	18.52	0.12	4.1	25.87	2.45	11.56	49.13	36.24	0	96.93	86.12	62.03	11.56	0.54	23.36	85.85	0.3	9.8	0	0.08	0.14	0.28	0.01	0.12	0.18	6.05	0.02	0.07	2.45	0.76	0	0	17.42	4.74	-1.96	84.27	97.52	812.9	470.86	921.41	583.52	816.2	501.89	913.67	498.64
35.769	0	0.51	0.07	0.01	15.21	0.14	4.74	21.26	2.1	11.06	57.47	36.8	0	95.62	86.43	55.03	11.06	0.31	26.4	85.16	0.47	19.02	0	0.14	0.15	0.38	0.01	0.06	0.17	6.81	0.02	0.09	2.1	1.64	0	0	18.61	6.58	-3.08	84.13	95.08	809.54	472.07	915.66	581.62	812.15	503.33	907.14	499.28
35.802	0	0.5	0.06	0.02	15.23	0.11	4.34	21.61	1.96	9.78	56.77	37.14	0	95.22	86.57	55.89	9.78	0.23	22.81	83.36	0.46	26.37	0	0.21	0.18	0.42	0.01	0.09	0.19	6.39	0.03	0.13	1.96	1.93	0	0	15.77	7.05	-4.29	84.69	92.79	805.72	473.94	911.36	582.7	808.5	505.83	901.06	499.34
35.835	0	0.41	0.06	0.03	13.74	0.09	3.43	19.8	1.99	8.25	60.39	31.62	0	95	83.5	56.69	8.25	0.15	20.24	76.07	0.45	31.2	0	0.23	0.2	0.38	0.02	0.1	0.2	6.1	0.03	0.06	1.99	2.23	0	0	13.69	7.27	-4.33	84.06	94.24	800.79	473.81	907.09	582.37	803.06	505.51	897.13	499.77
35.869	0	0.36	0.06	0.02	12.46	0.09	3.24	17.87	2.02	6.98	64.27	30.85	0	93.21	82.98	54.93	6.98	0.11	19.18	75.77	0.43	25.38	0	0.32	0.21	0.44	0.02	0.08	0.19	5.37	0.03	0.03	2.02	1.92	0	0	10.64	8.9	-3.49	84.05	95.05	795.07	475.72	901.26	584.19	797.46	506.42	892.37	501.47
35.902	0	0.34	0.06	0.02	10.91	0.09	2.92	16.08	2.18	5.75	67.84	27.95	0	93.47	81.16	53.43	5.75	0.09	19.79	75.14	0.47	21.75	0	0.39	0.24	0.39	0.02	0.09	0.2	5.67	0.03	0.02	2.18	1.73	0	0	6.44	8.7	-4.22	83.68	94.57	792.59	476.37	899.46	585.51	795.14	507.87	889.39	500.03
35.935	0	0.28	0.06	0.01	10.74	0.12	3.06	16	2.2	5.41	68.01	28.59	0	93.2	81.52	52.9	5.41	0.08	23.69	72.45	0.6	17.66	0	0.42	0.3	0.31	0.02	0.06	0.2	5.69	0.03	0.03	2.2	1.79	0	0	9.67	8.91	-4.37	83.61	94.82	787.56	476.5	895.06	586.56	790.17	508.58	884.68	500.85
35.969	0	0.26	0.05	0.01	11.91	0.13	2.65	18.91	2.35	4.4	62.18	27.64	0	93.05	80.72	58.2	4.4	0.09	25.42	73.34	0.76	16.19	0	0.64	0.35	0.25	0.02	0.07	0.25	6.05	0.03	0.02	2.35	0.71	0	0	8.84	9.03	-4.07	83.51	94.52	783.88	476.13	892.19	587.73	787.3	508.18	881.46	499.97
36.002	0	0.19	0.03	0.02	13.81	0.11	1.91	23.01	2.39	4.08	53.98	22.71	0	94.58	77.43	66.95	4.08	0.13	22.64	67.64	0.99	18.06	0	0.66	0.41	0.21	0.02	0.11	0.26	6.51	0.03	0.02	2.39	0	0	0	3.73	7.71	-3.82	82.92	92.34	780.28	475.2	887.31	585.13	784.38	505.71	876.43	498.39
36.035	0	0.16	0.03	0.01	13.71	0.09	1.57	23.09	2.41	3.57	53.83	19.8	0	94.69	75.26	69.22	3.57	0.17	18.42	66.37	0.95	11.39	0	0.67	0.45	0.18	0.02	0.14	0.27	6.48	0.03	0.03	2.41	0	0	0	5.37	7.59	-3	83.35	94.92	779.61	475.2	886.47	585	782.81	505.62	877.49	499.01
36.069	0	0.18	0.03	0.01	12.7	0.08	1.4	22.52	2.67	2.71	54.97	18.29	0	93.98	73.96	68.71	2.71	0.21	16.07	69.99	0.9	9.77	0	0.74	0.41	0.11	0.03	0.19	0.32	7.46	0.03	0.01	2.67	0	0	0	6.19	8.26	-1.96	83.24	95.91	778.21	474.94	884.25	584.17	781.22	504.5	876.98	499.28
36.102	0	0.23	0.03	0.01	12.36	0.08	1.63	21.83	2.71	2.71	56.33	21.13	0	96.36	76.21	65.53	2.71	0.25	16.82	77.22	0.85	8.38	0	0.74	0.39	0.11	0.04	0.2	0.34	7.4	0.03	0.02	2.78	0	0	0	6.27	5.62	-3.24	83.35	93.38	778.27	475.23	884.17	584.15	781.62	505.6	874.76	498.85
36.136	0	0.2	0.03	0.01	10.82	0.1	1.58	19.98	1.95	1.95	60.04	19.54	0	94.38	74.85	63.02	1.95	0.25	18.37	72.01	0.45	8.71	0	0.87	0.37	0.07	0.06	0.13	0.36	8.58	0.03	0.03	3.03	0	0	0	6.79	7.89	-2.42	82.81	92.47	777.94	475.59	882.91	584.03	781.88	504.89	874.19	499.57
36.169	0	0.21	0.04	0.01	8.95	0.08	1.48	15.69	2.02	2.02	68.62	16.55	0	94.48	72.28	59.21	2.02	0.2	16.12	70.62	0.31	8.91	0	0.91	0.36	0.05	0.06	0.14	0.34	7.95	0.03	0.03	3	0	0	0	7.1	7.8	-1.9	82.49	95.7	776.65	475.7	882.91	585.83	779.95	505.74	875.44	499.36
36.202	0	0.17	0.04	0.01	7.38	0.08	1.44	13.19	2.03	2.03	73.62	14.47	0	93.87	70.24	54.89	2.03	0.19	14.5	62.89	0.23	7.17	0	0.98	0.35	0.05	0.06	0.09	0.33	9.46	0.03	0.04	2.98	0	0	0	12.74	8.36	-0.46	82.84	94.56	777.22	477.21	881.75	586.41	781.23	505.77	875.74	502.94
36.236	0	0.14	0.04	0.01	7.44	0.07	1.53	14.65	1.8	1.8	70.7	15.96	0	95.52	71.64	53.92	1.8	0.17	13.84	58.11	0.17	6.47	0	1.02	0.32	0.04	0.08	0.06	0.34	11.98	0.04	0.06	2.99	0	0	0	6.6	6.71	-0.18	82.61	93.49	778.12	476.95	882.04	584.34	782.52	503.68	876.01	503.03
36.269	0	0.1	0.05	0.01	6.42	0.06	2.06	12.43	1.59	1.59	75.14	21.4	0	96.14	76.25	44.89	1.59	0.13	10.5	47.52	0.16	2.97	0	0.89	0.25	0.03	0.06	0.05	0.33	11.87	0.04	0.05	3.07	0	0	0	9.15	5.92	-0.15	81.95	95.59	777.56	474.35	885.69	586.47	783.01	501.98	878.6	502.32
36.302	0	0.08	0.05	0.01	6.85	0.06	2.68	13.33	1.46	1.46	73.34	29.38	0	95.08	81.65	41.95	1.46	0.08	10.45	44.9	0.2	1.44	0	0.76	0.21	0.03	0.05	0.03	0.39	11.38	0.05	0.1	3.34	0	0	0	7.15	7.19	3.66	81.81	96.35	777.58	473.37	886.08	585.41	785.74	499.29	882.01	503.05
36.336	0	0.06	0.06	0.01	6.16	0.06	3.17	12.08	1.54	1.54	75.85	33.38	0	94.75	84.1	36.47	1.54	0.05	9.06	36.7	0.18	0.71	0	0.63	0.21	0.03	0.04	0.03	0.38	11.73	0.04	0.07	3.75	0	0	0	1.92	7.54	3.17	81.65	95.8	777.9	473.57	885.72	584.79	785.63	498.28	881.35	502.27
36.369	0	0.05	0.07	0.01	5.61	0.06	3.48	10.09	1.53	1.53	79.82	35.21	0	97.74	85.16	32.45	1.53	0.03	7.58	31.19	0.22	0.36	0	0.58	0.2	0.03	0.03	0.03	0.43	9.86	0.04	0.01	3.69	0	0	0	6.09	3.17	3.83	81.94	97.44	778.56	473.46	890.93	590.68	788.29	497.66	885.44	505.23
36.402	0	0.06	0.07	0.01	4.9	0.06	3.83	8.3	1.59	1.59	83.4	35.95	0	97.96	85.6	27.95	1.59	0.02	8.97	33.18	0.31	0.43	0	0.55	0.18	0.02	0.03	0.06	0.44	8.78	0.05	0.01	3.95	0	0	0	3.36	2.63	4.08	81.75	97.08	778.3	473.56	891.34	591.33	788.7	497.74	885.52	504.71
36.436	0	0.06	0.08	0.01	4.64	0.06	4.23	7.5	1.6	1.6	84.99	39.03	0	96.67	87.3	24.67	1.6	0.02	7.74	32.16	0.31	0.41	0	0.37	0.12	0.02	0.03	0.07	0.49	7.73	0.06	0	4.11	0	0	0	5.84	5.15	7.21	82.12	100.28	778.48	474.77	894.82	594.44	791.67	498.76	891.27	510.44
36.469	0	0.08	0.1	0.01	3.95	0.06	5.09	5.91	1.82	1.82	88.19	41.92	0	91.62	88.77	17.87	1.82	0.01	8.18	35.92	0.45	0.54	0	0.34	0.1	0.02	0.04	0.07	0.51	6.91	0.06	0.01	3.93	0	0	0	6.22	10.04	8.06	81.33	100.5	776.46	474.03	897.44	598.84	792.74	498.9	892.45	511.47
36.503	0	0.09	0.11	0.01	3.25	0.06	5.78	4.43	2.28	2.28	88.44	42.91	0	95.95	89.26	11.02	2.28	0.01	6.84	38.12	0.44	1.43	0	0.24	0.08	0.02	0.05	0.05	0.52	6	0.06	0.02	4.06	0	0	0	-0.52	6.18	10.67	81.4	100.04	780.03	479.76	901.95	603.59	799.21	501.98	897.77	519.12
36.536	0	0.17	0.13	0.01	2.57	0.05	5.1	3.14	2.63	2.63	89.8	34.39	0	96.22	84.74	7.92	2.63	0.01	6.91	49.86	0.56	1.38	0	0.2	0.09	0.02	0.08	0.06	0.55	5.07	0.07	0.04	3.86	0.42	0	0	0.06	5.82	10.11	81.05	104.08	782.65	482.83	904.72	606.33	799.76	505.03	902.28	522.97
36.569	0	0.26	0.15	0.01	1.97	0.05	4.12	2.13	2.93	2.93	91.76	24.06	0	97.18	78.47	5.51	2.93	0	6.78	57.45	0.75	1.83	0	0.19	0.12	0.03	0.13	0.09	0.56	4.14	0.06	0.32	3.59	1.02	0	0	-4.69	4.29	9.34	80.17	102.98	788.36	489.55	908.17	611.71	804.3	508.71	905.37	528.47
36.603	0	0.44	0.18	0.01	1.4	0.05	2.89	1.3	3.22	3.22	94.22	13.16	0	98.75	69.34	3.72	3.22	0	6.21	66.34	0.73	1.8	0	0.14	0.11	0.05	0.17	0.08	0.52	3.06	0.08	0.49	3.31	1.82	0	0	-6.77	0.15	9.28	79.7	104.25	793.93	494.51	910.92	613.12	807.95	511.57	909.88	533.43
36.636
36.669
36.703
36.736
36.77
36.803
36.836
36.87
36.903
36.936
36.97
37.003
37.036
37.07
37.103
37.137
37.17
37.203
37.237
37.27
37.303
37.337
37.37
37.403
37.437
37.47
37.504
37.537
37.57
37.604
37.637
37.67
37.704
37.737
37.771
37.804
37.837
37.871
37.904
37.937
37.971
38.004
38.037
38.071
38.104
38.138
38.171
38.204
38.238
38.271
38.304
38.338
38.371
38.404
38.438
38.471
38.505
38.538
38.571
38.605
38.638
38.671
38.705
38.738
38.772
38.805
38.838
38.872
38.905
38.938
38.972
39.005
39.038
39.072
39.105
39.139
39.172
39.205
39.239
39.272
39.305
39.339
39.372
39.405
39.439
39.472
39.506
39.539
39.572
39.606
39.639
39.672
39.706
39.739
39.773
39.806
39.839
39.873
39.906
39.939
39.973
40.006
40.039
40.073
40.106
40.14
40.173
40.206
40.24
40.273
40.306
40.34
40.373
40.406
40.44
40.473
40.507
40.54
40.573
40.607	0	0.07	0.11	0.03	0.56	0.03	0.06	0.43	0.36	0.26	98.88	2.34	0	67.93	0.67	43.2	0.26	0.05	2.82	0.64	1.44	2.64	0	0.01	0.03	0.14	0.02	0	3.73	5.31	0.36	1.84	1.11	5.5	0	0	-18.57	18.25	0.04	69.23	95.05	759.68	529.55	868.43	638.68	766.06	552.8	861.09	554.91
40.64	0	0.08	0.19	0.03	0.32	0.03	0.08	0.22	0.2	0.18	99.36	0.67	0	71.73	0.35	28.08	0.05	0.04	2.53	0.37	0.63	4	0	0.02	0.02	0.18	0.02	0	1.89	4.21	0.2	1.77	1.41	7.28	0	0	-19.83	17.34	-0.68	69.3	91.39	755.8	531.11	861.29	636.93	761.85	554.33	853.24	554.27
40.673	0	0.07	0.2	0.03	0.42	0.03	0.07	0.3	0.32	0.21	99.17	1.18	0	78.11	0.21	35.83	0.03	0.04	2.05	0.22	0.39	4.39	0	0.03	0.02	0.3	0.03	0	2.17	4.17	0.32	1.72	1.5	9.91	0	0	-21.93	15.64	0.76	69.6	86.98	750.43	533.99	852.34	636.04	757.97	554.18	844.84	558.36
40.707	0	0.08	0.26	0.03	0.33	0.03	0.08	0.23	0.33	0.21	99.34	0.72	0	73.8	0.21	29.3	0.02	0.03	2.15	0.2	0.34	5.66	0	0.06	0.02	0.23	0.03	0	1.65	4.74	0.33	1.57	1.73	10.78	0	0	-20.31	16.82	-1.06	70.93	86.87	748.79	534.66	849.13	635	754.3	556.23	841.15	558.34
40.74	0	0.1	0.34	0.04	0.24	0.04	0.09	0.17	0.3	0.13	99.32	0.39	0	82.12	0.21	21.05	0.02	0.03	2.41	0.21	0.32	8.05	0	0.07	0.02	0.13	0.05	0	1.37	6.38	0.3	1.7	2.28	11.96	0	0	-25.05	14.38	0.46	69.74	85.99	742.64	535.09	842.52	634.98	749.43	554.64	835.32	558.76
40.774	0	0.12	0.37	0.04	0.18	0.04	0.1	0.14	0.29	0.07	99.27	0.33	0	77.86	0.16	13.09	0.02	0.02	3.09	0.18	0.59	12.35	0	0.07	0.02	0.07	0.05	0	1.18	8.85	0.29	1.53	2.58	10.94	0	0	-22.86	15.71	0.03	71.49	83.31	743.71	537.59	839.74	633.62	749.66	556.88	832.87	560.92
40.807	0	0.13	0.28	0.06	0.16	0.04	0.1	0.12	0.35	0.08	99.43	0.33	0	75.79	0.13	8.89	0.02	0.02	2.95	0.18	0.66	17.05	0	0.08	0.02	0.04	0.03	0	1.07	8.8	0.35	2.38	2.43	7.5	0	0	-25.88	16.29	0.48	71.05	83.13	742.15	537.47	835.89	631.22	747.38	555.65	830.36	560.48
40.84	0	0.14	0.23	0.06	0.16	0.04	0.1	0.11	0.39	0.08	99.54	0.33	0	78.08	0.14	8.66	0.03	0.02	2.95	0.17	0.8	19.29	0	0.08	0.02	0.03	0.02	0	1.11	8.08	0.39	2.17	2.27	5.33	0	0	-26.22	15.65	1.37	71.95	86.4	740.28	536.58	835.31	631.62	745.17	556.29	831.32	562.88
40.874	0	0.15	0.2	0.07	0.15	0.04	0.11	0.1	0.4	0.08	99.6	0.33	0	71.2	0.1	7.08	0.03	0.02	2.61	0.12	0.58	22.09	0	0.08	0.01	0.02	0.02	0	1.15	7.84	0.4	1.43	2.15	3.45	0	0	-24.79	17.48	3.13	71.9	84.37	740.85	538.21	833.66	631.02	746.87	557.12	830.97	563.98
40.907	0	0.15	0.17	0.07	0.15	0.04	0.11	0.1	0.39	0.07	99.65	0.33	0	83.87	0.08	6.56	0.03	0.02	2.75	0.11	0.49	22.44	0	0.07	0.02	0.02	0.02	0	1.25	7.85	0.39	1.92	2.26	2.09	0	0	-25.61	13.76	2	71.33	86.77	736.97	536.1	832.42	631.54	742.25	555.22	828.82	560.93
40.94
40.974
41.007
41.04
41.074
41.107	0	0.18	0.14	0.12	0.15	0.03	0.11	0.1	0.42	0.08	99.65	0.33	0	66.73	0.06	6.83	0.04	0.06	0.82	0.03	0.35	32.89	0	0.08	0.14	0.05	0.02	0.31	0.97	7.02	0.42	0.17	2.24	0	0	0	1.78	-18.52	17.61	67.04	38.54	782.79	553.62	881.89	659.26	819.09	569.23	855.46	581.99
41.141
41.174
41.207
41.241
41.274
41.307
41.341
41.374
41.407
41.441
41.474
41.508
41.541
41.574
41.608
41.641
41.674
41.708
41.741
41.775
41.808
41.841
41.875
41.908
41.941
41.975
42.008
42.041
42.075
42.108
42.142
42.175
42.208
42.242
42.275
42.308
42.342
42.375
42.408
42.442
42.475
42.509
42.542
42.575
42.609
42.642
42.675
42.709
42.742
42.776
42.809
42.842
42.876
42.909
42.942
42.976
43.009
43.042
43.076
43.109
43.143
43.176
43.209
43.243
43.276
43.309
43.343
43.376
43.409
43.443
43.476
43.51
43.543
43.576
43.61	0	0.64	0.14	0.01	2.85	0.05	3.33	2.26	1.84	8.86	93.34	13.87	0	98.14	70.16	18.52	8.86	0.12	10.57	72.69	0.36	10.86	0	0.08	0.44	0.06	0.03	0.07	0.45	0.75	0	0.01	1.84	0.74	0	0	-7.17	2.17	1.47	77.99	85.65	802.92	504.93	907.04	612.58	812.45	528.99	898.09	528.62
43.643	0	0.61	0.19	0.02	1.45	0.04	1.66	0.85	1.74	12.53	96.67	3.11	0	95.91	49.72	15.24	12.53	0.16	7.49	57.57	0.47	9.02	0	0.32	0.82	0.05	0.06	0.23	0.2	0.71	0.01	0.08	1.74	1.66	0	0	-12.41	6.23	-0.01	76.06	93.8	801.02	498.55	914.42	614.7	810.13	524	903.93	524.01
43.676	0	0.65	0.24	0.01	1.58	0.04	2.63	0.87	1.89	15.69	94.74	4.91	-2.51	95.58	55.27	10.27	15.69	0.12	6.72	58.39	0.65	4.73	0	0.34	1.18	0.09	0.07	0.35	0.15	0.59	0.01	0.29	1.89	1.96	0	0	-6.66	6.63	-0.18	77.09	89.17	802.42	498.36	915.39	616.08	813.56	524.71	902.72	523.07
43.71	0	0.49	0.26	0.01	1.62	0.04	3.24	0.88	2.05	16.25	93.53	6.42	-3.98	92.9	58.82	7.11	16.25	0.11	5.39	50.84	0.49	3.57	0	0.19	1.17	0.1	0.12	0.49	0.11	0.65	0.01	0.34	2.05	2.08	0	0	-9.18	9.14	1.32	76.56	91.55	802.77	497.38	916.32	614.66	814.09	523.46	905.63	522.61
43.743	0	0.39	0.24	0.01	1.57	0.04	3.67	0.92	2.58	14.11	92.66	8.77	-3.71	93.65	63.52	3.53	14.11	0.07	3.92	48.48	0.44	1.77	0	0.12	0.68	0.1	0.13	0.37	0.21	0.5	0.01	0.46	2.58	1.21	0	0	-4.65	8.54	2.26	77.1	89.36	800.47	492.95	920.71	618.89	816.86	520.12	906.22	520.46
43.777	0	0.33	0.18	0.01	1.03	0.05	2.12	0.66	3.85	9.14	95.77	5.16	0	94.56	56.68	2.56	9.14	0.05	3.5	46.58	0.26	0.32	0	0.07	0.42	0.1	0.21	0.1	0.4	0.51	0.01	0.41	3.85	0.69	0	0	-5.51	7.72	5.7	76.08	95.14	797.62	484.93	930.75	623.75	820.21	513.14	915.25	517.61
43.81	0	0.33	0.14	0.01	0.67	0.06	1.29	0.46	5.62	6.3	97.42	2.84	0	89.98	48.79	1.46	6.3	0.05	5.48	46.82	0.26	0.17	0	0.06	0.44	0.1	0.34	0.1	0.6	0.47	0.01	0.06	5.62	0	0	0	-2.62	11.03	5.8	76.53	92.87	802.2	481.49	936.56	623.23	826.66	509.16	919.33	515.3
43.843	0	0.33	0.13	0.01	0.55	0.08	1.02	0.38	5.53	5.53	97.97	2.03	0	98.16	44.36	1.32	5.53	0.04	8.06	47.02	0.27	0.08	0	0.07	0.47	0.1	0.46	0.07	0.74	0.48	0.01	0.03	6.69	0	0	0	2.3	2.13	4.94	78.03	88.24	805.27	479.63	938.37	621.93	830.42	507.73	918.53	512.68
43.877	0	0.31	0.12	0.01	0.39	0.1	0.67	0.26	4.82	4.82	98.66	1.11	0	94.97	36.23	0.94	4.82	0.04	9.2	42.97	0.24	0.04	0	0.07	0.46	0.08	0.69	0.12	0.86	0.37	0.01	0.07	7.85	0	0	0	0.96	7.31	5.67	78	88.39	813.53	477.94	944.31	617.56	838.14	504.23	926.23	511.54
43.91	0	0.38	0.12	0.01	0.36	0.1	0.61	0.24	4.96	4.96	98.78	0.96	0	97.84	34.17	0.77	4.96	0.03	9.43	47.55	0.2	0.04	0	0.07	0.35	0.09	0.77	0.15	0.98	0.35	0.01	0.02	8.17	0	0	0	3.2	2.94	7.54	79.07	87.62	816.93	475.13	947.18	613.56	842.84	501.66	930.09	509.7
43.943	0	0.46	0.11	0.01	0.27	0.09	0.4	0.17	4.53	4.53	99.08	0.55	0	97.14	25.9	0.73	4.53	0.04	6.81	49.64	0.16	0.05	0	0.07	0.22	0.09	0.94	0.09	1.24	0.33	0.02	0.01	8.67	0	0	0	3.19	4.38	8.12	79.17	88.33	819.83	474.05	949.44	611.57	845.59	499.94	933.42	509.3
43.977	0	0.54	0.1	0.01	0.25	0.1	0.36	0.16	4.45	4.45	98.92	0.5	0	97.28	24.57	0.76	4.45	0.04	7.04	54.27	0.14	0.05	0	0.08	0.18	0.08	0.89	0.06	1.35	0.34	0.01	0.01	9.38	0	0	0	4.18	4.11	7.72	79.81	86.96	821.75	473.48	948.82	608.41	846.53	499.39	933.08	507.85
44.01	0	0.59	0.1	0.01	0.22	0.12	0.29	0.14	4.13	4.13	98.81	0.37	1.62	97.58	20.38	1.1	4.13	0.07	8.26	55.93	0.14	0.06	0	0.09	0.21	0.08	0.91	0.05	1.43	0.35	0.01	0.02	10.1	0	0	0	4.95	3.51	8.82	80.05	89.78	823.58	470.88	952.6	607.52	848.93	496.44	938.07	507.22
44.043	0	0.53	0.09	0.01	0.21	0.12	0.27	0.14	3.59	3.59	98.93	0.37	2.31	98.26	20.21	1.28	3.59	0.1	7.3	54.17	0.12	0.03	0	0.09	0.2	0.06	0.67	0.04	1.54	0.35	0.01	0.03	10.82	0	0	0	9.62	1.83	9.52	81.83	90.4	826.45	471.26	957.07	610.2	852.85	497.54	942.49	509.26
44.077	0	0.48	0.09	0.01	0.22	0.11	0.28	0.15	3.4	3.4	99.03	0.41	1.71	98.68	21.49	1.92	3.4	0.13	6.37	52.4	0.12	0.02	0	0.08	0.14	0.05	0.46	0.06	1.69	0.34	0.01	0.02	10.78	0	0	0	6.07	0.42	9.39	80.47	88.37	829.89	471.45	960.2	610.32	857.14	494.9	944.2	510.06
44.11	0	0.56	0.09	0.01	0.23	0.11	0.28	0.15	3.36	3.36	98.88	0.43	1.38	98.78	21.89	2.09	3.36	0.16	5.44	56.54	0.11	0.02	0	0.08	0.1	0.05	0.3	0.06	1.9	0.38	0.01	0.02	10.88	0	0	0	8.37	0.05	10.55	81.56	90.4	832.78	472.62	961.57	609.95	859.28	495.53	948.16	512.05
44.144	0	0.6	0.07	0.01	0.23	0.17	0.3	0.18	2.95	2.95	98.81	0.6	4.83	97.65	25.79	1.89	2.95	0.18	7.34	62.69	0.13	0.03	0	0.07	0.09	0.05	0.23	0.09	2.72	0.39	0.01	0.11	13.96	0	0	0	11.15	-3.37	11.41	83.09	87.58	836.26	473.44	964.65	610.87	864.38	496.3	950.3	513.25
44.177	0	0.4	0.06	0.01	0.23	0.27	0.33	0.2	2.35	2.35	99.19	0.85	8.39	96.03	29.23	1.46	2.35	0.16	9.92	56.22	0.13	0.03	0	0.06	0.12	0.04	0.22	0.12	3.06	0.4	0.01	0.07	16.7	0	0	0	7.41	-6.07	8.54	81.6	89.19	840.38	474.09	969.7	611.84	866.05	497.87	954.11	512.02
44.21	0	0.31	0.05	0.01	0.29	0.38	0.46	0.27	2.37	2.37	99.09	1.3	9.49	97.26	35.93	1.36	2.37	0.14	14.87	52.16	0.13	0.03	0	0.05	0.13	0.04	0.18	0.08	3.42	0.47	0.01	0.1	17.09	0	0	0	5.58	-4.14	10.4	81.03	92.3	842.15	476.66	972.02	614.35	868.24	499.14	959	515.95
44.244	0	0.29	0.04	0.01	0.23	0.73	0.36	0.23	2.08	2.08	98.55	1.52	16.14	97.36	32.61	1.24	2.08	0.12	19.42	51.58	0.14	0.03	0	0.04	0.1	0.04	0.2	0.04	4.77	0.57	0.01	0.09	20.73	0	0	0	1.33	-3.96	9	79.47	91.7	842.2	477.28	974.28	616.62	868.59	500.01	958.9	515.96
44.277	0	0.27	0.04	0.01	0.25	0.98	0.43	0.27	2.19	2.19	98.04	1.7	17.82	94.29	35.89	1.29	2.19	0.08	23.44	51.3	0.15	0.02	0	0.03	0.07	0.05	0.25	0.02	4.8	0.69	0.01	0.29	21.41	0	0	0	4.05	-7.98	8.98	79.48	92.09	843.16	478.11	979.19	622.25	871.33	502	962.04	517.87
44.31	0	0.23	0.04	0.01	0.32	0.86	0.58	0.36	2.38	2.38	98.28	2.35	15.22	94.52	42.62	1.74	2.38	0.06	21.83	50.37	0.15	0.01	0	0.03	0.09	0.05	0.32	0.01	4.31	0.77	0.02	0.2	21.04	0	0	0	2.05	-7.76	9.03	78.63	88.69	843.58	479.37	980.91	625.02	873.91	503.28	961.26	518.62
44.344	0	0.18	0.05	0.01	0.42	0.7	0.77	0.47	2.73	2.73	98.45	3.69	11.94	90.13	48.21	2.08	2.73	0.05	20.88	45.31	0.16	0.01	0	0.02	0.09	0.06	0.31	0.01	4.52	0.92	0.02	0.27	19.61	0	0	0	4.27	-10.94	7.84	79.14	90.62	845.22	480.07	981.16	624.28	873.07	504.61	962.56	518.91
44.377	0	0.11	0.05	0.01	0.53	0.55	0.98	0.61	2.8	2.8	98.03	5.67	8.77	94.93	54.08	2.77	2.8	0.05	17.73	33.29	0.13	0.01	0	0.02	0.1	0.07	0.37	0.01	4.26	0.98	0.02	0.22	19.08	0	0	0	3.23	-7.35	7.68	78.81	94.11	843.37	480.54	981.61	626.85	870.7	505.43	963.65	520.2
44.41	0	0.07	0.05	0.01	0.65	0.41	1.13	0.78	2.8	2.8	97.75	7.61	5.62	92.52	58.11	4.31	2.8	0.05	13.78	24.29	0.1	0.01	0	0.02	0.1	0.1	0.48	0.01	4.15	1.29	0.02	0.12	18.48	0	0	0	1.86	-9.42	7.19	78.41	92.26	843.53	481.6	981.5	627.7	871.13	506.66	962.41	520.06
44.444	0	0.06	0.04	0.01	0.82	0.36	1.24	1.11	2.58	2.58	97.51	10.07	3.84	95.29	62.53	7.75	2.58	0.07	11.12	21.24	0.09	0.01	0	0.01	0.07	0.12	0.51	0.01	3.55	1.81	0.02	0.44	18.63	0	0	0	2.45	-6.96	4.89	78.42	95.18	842.39	481.84	982.06	629.46	867.7	508.66	962.17	520.22
44.477	0	0.04	0.04	0	1.08	0.41	1.58	1.6	2.34	2.34	96.8	15.53	3.71	96.77	68.99	10.3	2.34	0.08	12.99	18.28	0.07	0	0	0.01	0.08	0.15	0.59	0.02	3.27	1.81	0.02	0.21	18.93	0	0	0	6.94	-5.01	4.87	80.19	92.87	835.61	478.53	976.96	628.9	862.89	506.19	954.95	518.43
44.511	0	0.03	0.04	0	1.45	0.5	2.33	2.3	2.3	2.3	95.34	25.13	3.42	97.75	76.7	11.15	2.3	0.09	17.42	17	0.09	0.01	0	0.01	0.11	0.23	0.63	0.11	3.04	2.04	0.03	0.08	18.44	0	0	0	4.37	-3.15	2.33	79.45	97.63	827.57	475.24	969.58	625.17	850.88	504.51	948.07	513.77
44.544	0	0.03	0.04	0	1.73	0.53	2.52	2.9	2.34	2.34	94.2	30.02	3.24	97.4	79.62	13.74	2.34	0.15	17.7	13.34	0.08	0.01	0	0.01	0.13	0.31	0.7	0.13	3.18	2.21	0.04	0.07	18.76	0	0	0	9.05	-3.89	4.95	80.77	98.27	822.8	475.21	965.98	628.13	848.43	504.34	946.1	515.22
44.577	0	0.03	0.03	0	1.54	0.78	2.69	2.64	2.25	2.25	94.62	30.38	6.37	96.12	80.16	11.11	2.25	0.16	22.14	14.06	0.08	0.02	0	0.01	0.15	0.3	0.81	0.28	2.86	1.96	0.04	0.04	20.03	0	0	0	7.35	-5.96	4.68	79.64	98.5	816.46	472.86	963.04	628.89	843.49	502.09	941.29	513.79
44.611	0	0.02	0.03	0	1.59	0.71	2.58	3.08	2.08	2.08	93.84	34.57	5.64	98.52	82.96	12.08	2.08	0.17	15.62	13.14	0.09	0.02	0	0.01	0.16	0.42	1.05	0.48	2.43	2.02	0.05	0.06	22.48	0	0	0	8.12	-1.02	3.32	80.23	97.33	812.22	474.02	956.96	629.5	837.68	505.35	934.82	511.5
44.644	0	0.02	0.02	0	1.69	0.65	2.43	3.53	1.72	1.72	92.94	38.16	5.1	97.25	84.76	13.74	1.72	0.18	10.89	12.51	0.07	0.02	0	0.01	0.18	0.35	1.41	0.6	2.56	1.94	0.04	0.03	24.06	0	0	0	11.77	-4.17	2.83	81.69	94.96	807.17	473.46	952.61	629.79	833.8	504.98	928.43	512.84
44.677	0	0.02	0.02	0	1.75	0.66	2.3	3.94	1.33	1.33	92.11	41.49	5.43	98.47	86.3	15.11	1.33	0.19	7.91	9.69	0.1	0.02	0	0.01	0.19	0.34	1.6	0.75	2.76	1.77	0.04	0.04	25.72	0	0	0	8.62	-1.19	0.79	80.41	94.51	803.97	473.84	949.8	630	829.47	506.37	923.85	511.37
44.711	0	0.02	0.02	0	1.63	0.63	2.46	3.65	1.24	1.24	92.69	44.67	4.98	98.28	87.7	12.06	1.24	0.14	5.91	9.18	0.09	0.02	0	0.01	0.18	0.44	1.72	0.53	2.97	1.56	0.04	0.07	26.28	0	0	0	8.28	1.78	-0.14	80.55	95.69	799.54	473.57	944.73	628.79	823.44	506.81	919.08	510.23
44.744	0	0.02	0.02	0	1.57	0.66	2.49	3.47	1.19	1.19	93.06	45.04	5.44	97.32	87.59	11.04	1.19	0.12	6.47	7.49	0.09	0.04	0	0.01	0.18	0.42	1.75	0.47	3.26	1.43	0.03	0.1	26.43	0	0	0	7.25	4.04	0.56	80.19	95.95	795.85	474.23	939.74	628.35	819.52	507.02	915.43	509.97
44.778	0	0.01	0.02	0	1.79	0.61	2.78	3.84	0.94	0.94	92.32	48.22	4.22	98.61	89.44	12.22	0.94	0.1	7.88	5.15	0.14	0.05	0	0.03	0.22	0.48	1.53	0.58	3.01	0.95	0.03	0.05	25.01	0	0	0	7.07	0.68	-0.29	80.1	94.86	793.04	474.2	936.01	627.1	816.11	507.3	910.96	509.18
44.811	0	0.01	0.02	0	1.93	0.57	2.59	4.08	0.86	0.86	91.85	46.75	3.84	97.91	88.29	14.96	0.86	0.12	8.17	5.82	0.16	0.08	0	0.04	0.24	0.51	0.95	0.51	3.42	0.82	0.03	0.05	24.28	0	0	0	7.66	2.75	-0.9	80.28	96.47	789.61	474.78	931.68	626.4	810.99	508.41	907.45	509.45
44.844	0	0.01	0.02	0	2.28	0.6	2.58	5.01	0.86	0.86	89.99	49.04	3.92	98.78	89.56	18.94	0.86	0.14	9.08	4.73	0.25	0.12	0	0.05	0.27	0.47	0.8	0.63	3.3	0.73	0.03	0.04	24.31	0	0	0	8.27	0.04	-2.14	80.12	93.51	785.99	474.16	929.43	627.69	808.64	508.85	902.15	508.33
44.878	0	0.01	0.02	0	2.62	0.72	2.44	6.29	0.84	0.71	87.41	51.92	5.16	98.62	91	23.49	0.71	0.18	9.33	4.92	0.39	0.19	0	0.1	0.42	0.39	0.66	0.84	3.29	0.52	0.03	0.07	25.73	0	0	0	4.15	-0.66	-2.78	78.66	93.85	783.2	474.21	926.14	626.19	804.95	508.6	898.79	507.2
44.911	0	0.01	0.01	0	2.62	0.74	2.42	6.54	0.69	0.67	86.93	54.12	5.45	98.63	91.96	23.65	0.67	0.19	7.89	4.98	0.47	0.23	0	0.15	0.56	0.29	0.45	0.69	3.43	0.36	0.03	0.07	26.8	0	0	0	5.68	0.62	-3.58	79.05	94.34	779.47	473.46	922.88	626.29	800.66	509.17	894.94	505.83
44.944	0	0.01	0.01	0	2.86	0.76	2.57	7.31	0.64	0.64	85.38	58.68	5.27	96.24	94	24.53	0.64	0.19	7.65	5.84	0.53	0.19	0	0.14	0.57	0.27	0.29	0.61	3.7	0.32	0.03	0.18	27.12	0	0	0	3.82	5.79	-3.68	78.37	94.3	775.5	473.71	917.97	625.35	796.24	509.18	890.45	505.01
44.978	0	0.01	0.01	0	3.7	0.7	2.46	9.7	0.66	0.66	80.6	64.38	4.28	96.06	95.71	30.24	0.66	0.32	5.45	5.32	0.55	0.16	0	0.24	0.65	0.17	0.21	0.39	4.99	0.2	0.02	0.21	27.43	0	0	0	4.65	6.03	-3.88	78.65	93.03	772.12	474.54	912.34	624.22	792.32	510.15	885.19	504.64
45.011	0	0.01	0.01	0	4.18	0.7	2.36	11.3	0.72	0.72	77.4	65.85	4.34	94.05	96.38	33.51	0.72	0.47	4.75	5.31	0.52	0.14	0	0.23	0.61	0.14	0.21	0.25	5.12	0.19	0.02	0.09	27.89	0	0	0	2.93	8.2	-4.8	77.99	91.99	768.45	475.37	907.19	623.55	787.94	511.56	879.54	503.05
45.044	0	0.01	0.01	0	4.86	0.74	2.27	13.42	0.68	0.68	73.17	67.37	4.75	92.57	96.94	37.46	0.68	0.68	5.3	5.7	0.45	0.18	0	0.28	0.56	0.1	0.18	0.18	5.41	0.16	0.02	0.19	28.11	0	0	0	5.21	9.39	-4.1	78.97	94.59	766.59	475.55	903.81	621.88	784.37	511.52	878.68	504.15
45.078	0	0.01	0.01	0	4.09	0.62	2.98	10.06	0.79	0.61	79.89	69.15	2.59	95.52	97.74	28.83	0.61	0.72	6.63	4.33	0.47	0.21	0	0.48	0.79	0.1	0.19	0.22	5.64	0.13	0.01	0.04	25.77	0	0	0	4.67	6.7	-3.74	79.03	92.04	763.92	476.72	898.9	621.04	782.2	511.8	873.95	504.62
45.111	0	0.01	0.02	0	3.87	0.58	3.62	8.77	1	0.62	82.45	68.81	1.38	87.03	98.13	24.66	0.62	0.88	9.77	4.26	0.49	0.3	0	0.53	1	0.11	0.14	0.27	5.05	0.13	0.01	0.03	23.53	0	0	0	6.34	12.48	-1.94	79.46	91.32	762.59	477.88	895.27	619.3	781.47	513.33	872.44	505.37
45.145	0	0.01	0.03	0	3.8	0.42	4.7	7.2	0.79	0.69	85.6	69.45	0	92.73	98.27	19.36	0.69	0.89	12.9	4.57	0.4	0.26	0	0.58	0.79	0.13	0.11	0.22	5.29	0.13	0.01	0.04	19.21	0	0	0	4.43	9.27	-2.16	79.37	90.61	762.8	479.8	892.51	618.07	780.34	513.59	870.69	506.71
45.178	0	0.02	0.04	0	3.98	0.33	5.32	6.84	0.76	0.76	86.31	68.89	0	94.14	98.3	17.9	0.76	1	14.11	6.49	0.38	0.26	0	0.47	0.69	0.16	0.1	0.16	4.93	0.14	0.01	0.06	16.33	0	0	0	4.95	8.12	-2.89	79.81	89.42	762.14	480.89	889.26	616.81	778.48	513.96	867.65	507.22
45.211	0	0.02	0.04	0	4.12	0.23	5.2	6.7	0.73	0.73	86.59	67.4	0	95.22	97.5	18.03	0.73	1.13	10.65	6.96	0.28	0.21	0	0.4	0.62	0.15	0.08	0.09	4.87	0.14	0.01	0.1	14.72	0	0	0	3.51	7.04	-3.05	79.59	89.64	762.62	482.15	887.8	615.32	777.75	514.61	867.15	508.15
45.245	0	0.02	0.05	0	4.11	0.15	5.42	6.09	0.74	0.74	87.82	63.48	0	94.79	96.26	17.04	0.74	0.91	9.66	8.26	0.22	0.11	0	0.3	0.53	0.13	0.05	0.05	3.95	0.14	0.01	0.04	11.77	0	0	0	4.07	7.49	-2.23	79.84	92.28	762.23	483.59	885.75	614.66	775.71	515.99	867.76	509.45
45.278	0	0.02	0.05	0	4.3	0.13	5.12	6.24	0.73	0.73	87.51	60.89	0	92.47	95.14	18.83	0.73	0.86	8.44	9.76	0.28	0.13	0	0.27	0.62	0.12	0.04	0.06	3.7	0.16	0.01	0.04	10.76	0	0	0	3.16	9.46	-2.47	79.38	87.03	760.25	483.81	882.02	613.33	775.48	515.43	862.26	508.85
45.311	0	0.02	0.06	0	4.25	0.11	4.6	5.99	0.69	0.69	88.02	56.38	0	96.13	92.92	19.96	0.69	0.83	7.1	10.3	0.32	0.09	0	0.17	0.54	0.1	0.03	0.08	3.61	0.21	0.01	0.06	9.89	0	0	0	7.5	5.94	-2.66	81.38	89.54	759.08	483.62	882.27	614.49	773.65	517.94	862.72	508.81
45.345	0	0.02	0.06	0	4.72	0.09	4.1	6.53	0.64	0.64	86.95	51.33	0	94.94	90.8	24.32	0.64	0.75	7.7	11.59	0.41	0.07	0	0.12	0.46	0.09	0.03	0.16	3.2	0.25	0.01	0.03	8.37	0	0	0	5.48	7.34	-3.72	80.16	86.26	757.72	484.61	879.79	614.85	772.73	517.62	858.57	509.09
45.378	0	0.03	0.05	0	5.08	0.09	3.51	7.06	0.61	0.61	85.89	46.14	0	89.06	88.39	28.65	0.61	0.76	8.54	13.57	0.42	0.07	0	0.09	0.31	0.08	0.02	0.22	3.01	0.32	0.01	0.11	7.88	0	0	0	6.57	11.51	-2.55	79.76	88.12	754.85	485.01	877.22	615.58	769.77	517.49	857.62	510.63
45.411	0	0.03	0.05	0.01	5.42	0.09	2.84	7.4	0.6	0.6	85.2	38.09	0	93.83	84.4	33.72	0.6	0.81	9.76	15.19	0.38	0.07	0	0.07	0.29	0.08	0.02	0.21	2.89	0.43	0	0.12	6.88	0	0	0	3.07	8.39	-3.58	77.98	86.61	751.63	485.47	875.22	617	767.32	518.38	853.51	509.93
45.445	0	0.03	0.05	0.01	5.55	0.07	2.22	7.24	0.57	0.57	85.52	28.08	0	96.31	79.14	38.08	0.57	0.93	9.6	14.27	0.35	0.14	0	0.05	0.3	0.08	0.02	0.15	2.49	0.65	0	0.09	5.13	0	0	0	3.07	5.69	-3.66	78.09	86.45	747.81	485.22	870.24	615.66	762.9	517.65	848.98	509.61
45.478	0	0.03	0.04	0.01	6.87	0.07	1.91	9.24	0.56	0.56	81.51	26.38	0	96.39	78.12	45.5	0.56	0.92	9.74	16.76	0.37	0.38	0	0.05	0.42	0.08	0.02	0.08	2.44	0.64	0	0.19	4.66	0.15	0	0	8.3	5.57	-5	80.68	86.46	745.39	486.3	867.2	615.9	759.26	519.8	845.36	511.87
45.512	0	0.03	0.04	0.01	9.36	0.06	1.49	13.16	0.58	0.49	73.68	22.65	0	96.74	76.02	56.58	0.49	1.12	8.19	21.08	0.58	3.6	0	0.04	0.58	0.12	0.02	0.06	2.02	1	0	0.13	3.38	1.52	0	0	6.22	5.05	-4.79	80.04	86.48	742.29	487.17	862.49	614.95	755.53	520.27	841.56	511.51
45.545	0	0.03	0.04	0.01	11.74	0.05	1.31	17.08	0.6	0.51	65.84	22.44	0	96.48	75.72	63.83	0.51	1.17	7	25.68	0.67	3.95	0	0.02	0.6	0.18	0.02	0.08	2.18	1.36	0	0.09	2.87	2.56	0	0	6.35	5.44	-4.81	80.29	89.42	737.95	488.78	857.29	615.32	749.29	523.1	838	511.78
45.578	0	0.04	0.04	0.01	15.45	0.05	1.24	23.58	0.61	0.55	52.84	25.07	0	94.62	77.41	71.34	0.55	1.42	6.8	32.93	0.84	4.11	0	0.02	0.61	0.24	0.02	0.14	2.3	1.61	0	0.15	2.86	4.06	0	0	7.93	7.67	-4.56	81.27	89.97	733.49	489.08	852.78	615.4	744.74	524.02	833.92	512.15
45.612	0	0.05	0.05	0.01	18.78	0.04	1.52	29.76	0.66	0.66	45.24	34.04	0	95.03	82.52	73.12	0.66	1.12	6.15	41.18	1.1	4.47	0	0.01	0.47	0.32	0.02	0.23	2.57	2.63	0	0.08	2.44	6.2	0	0	6.13	7.25	-4.25	80.87	90.57	731.88	490.89	849.65	615.3	742.19	524.77	832.1	513.82
45.645	0	0.04	0.05	0.01	24.61	0.04	1.42	39.42	0.74	0.74	35.58	37.23	-0.99	93.68	84.26	81.3	0.74	1.38	4.4	43.36	1.03	1.99	0	0.01	0.62	0.4	0.02	0.45	2.57	2.74	0	0.07	2.43	7.01	0	0	6.1	8.52	-4.12	81.37	89.79	729.26	491.03	845.53	613.27	739.43	525.36	828.39	513.19
45.678	0	0.03	0.04	0.01	27.63	0.04	1.24	44.23	0.88	0.88	30.77	41.2	-1.59	87.65	82.97	86.52	0.88	1.64	2.79	39.08	0.68	1.19	0	0.01	0.5	0.4	0.02	0.27	2.38	3.3	0	0.09	2.16	6.35	0	0	4.86	12.2	-2.88	80.7	92.07	727.8	489.85	843.41	611.25	737.13	522.27	828.75	513.19
45.712	0	0.03	0.03	0.01	29.69	0.03	1.07	48.11	1.15	1.15	26.89	49.41	-2.13	89.97	80.97	90.78	1.15	1.81	1.48	34.08	0.45	1.09	0	0.01	0.41	0.39	0.01	0.21	2.26	4.62	0.01	0.33	1.83	5.03	0	0	9.28	11.03	-3.38	82.31	89.96	726.35	489.51	838.53	607.37	734.84	522.96	824.12	511.86
45.745	0	0.02	0.03	0.01	28.09	0.03	0.94	46.09	1.24	1.24	28.91	50.32	-1.74	92.66	78.2	90.97	1.24	1.82	1.07	28.82	0.48	1.35	0	0.01	0.38	0.39	0.01	0.22	2.53	5.25	0.01	0.04	1.83	4.12	0	0	9.31	9.32	-3	82.07	89.73	723.49	487.68	835.86	605.87	732.41	520.81	821.54	510.45
45.779	0	0.02	0.03	0.01	31.86	0.03	1.03	54.34	1.39	1.39	20.66	55.6	-2.68	90.93	80.82	92.59	1.39	2.26	1.22	20.76	0.82	3.93	0	0.02	0.44	0.55	0.01	0.51	3.55	8.52	0.01	0.04	1.76	4.52	0	0	5.82	10.48	-2.36	81.38	89.07	720.86	486.31	833.69	604.8	730.72	518.16	819.36	509.36
45.812	0	0.01	0.03	0.01	37	0.03	1.1	61.93	1.46	1.46	13.07	62.57	-3.21	89.3	82.95	94.98	1.46	3.39	1.23	11.81	0.62	3.26	0	0.02	0.46	0.56	0	0.45	4.75	10.36	0.02	0.01	1.67	4.29	0	0	1.73	11.39	-1.83	79.45	88.69	717.98	484.31	833.73	605.47	729.87	515.98	818.16	507.57
45.845	0	0.01	0.02	0.01	36.81	0.03	1.03	61.27	1.59	1.59	13.73	65.45	-3.21	96.94	81.76	95.83	1.59	3.27	1.51	7.82	1.18	4.95	0	0.03	0.59	0.57	0	0.63	5.45	10.15	0.03	0.03	1.68	2.59	0	0	0.57	4.72	-1.08	78.9	90.72	715.01	480.56	836.97	607.43	729.52	515.17	819.59	504.3
45.879	0	0.01	0.02	0.01	39.35	0.03	1.01	64.38	1.55	2.18	10.62	71.32	-3.48	96.48	80.79	97.06	2.18	4.1	1.37	4.9	1.02	4.2	0	0.04	0.72	0.96	0	0.6	7.61	12.26	0.05	0.01	1.55	1.95	0	0	4.3	5.45	-2.18	80.19	90.05	716.85	482.02	835.9	606.97	729.46	515.82	818.94	505.72
45.912	0	0.01	0.02	0.01	40.39	0.03	1.02	64.6	1.62	2.67	10.4	75.38	-3.66	90.12	80.94	97.52	2.67	3.34	1.36	4.28	1.01	4.07	0	0.06	0.62	1.2	0	0.4	9.73	12.64	0.08	0.02	1.62	1.36	0	0	-1.54	10.94	-2.95	77.66	87.05	716.06	481.38	838.3	609.37	731.44	515.07	817.79	504.06
45.945	0	0.01	0.02	0.01	41.86	0.03	1.15	65.93	1.72	2.93	9.07	76.5	-4.65	93.07	83.55	97.28	2.93	2.67	1.61	4.32	1.9	5.56	0	0.06	0.89	1.36	0	0.49	10.74	12.35	0.1	0.03	1.72	1.21	0	0	0.69	9.01	-2.15	78.3	90.94	717.98	480.67	842.18	611.13	732.7	514.34	823.18	505.11
45.979	0	0.01	0.02	0.01	49.2	0.03	1.58	74.48	1.84	4.05	0.52	82.16	-6.31	92.87	89.43	97.19	4.05	2.28	1.81	4.49	1.62	4	0	0.07	0.89	1.93	0	0.51	15.15	16.81	0.15	0.04	1.84	1.37	0	0	6.55	9.16	-1.63	80.37	88.83	720.89	481.36	844.77	612.66	736.88	515.29	825.32	507.02
46.012	0	0.01	0.02	0.01	52.94	0.04	1.83	76.69	2.13	3.93	0	83.94	-6.19	92.99	92.84	97.04	3.93	2.8	2.87	5.59	1.72	2.81	0	0.07	0.72	2.24	0.01	0.47	16.87	15.88	0.13	0.01	2.13	1.22	0	0	3.46	9.08	0.07	79.4	89.43	721.65	480.77	845.46	611.1	738.39	513.55	827.59	507.05
46.045	0	0.01	0.02	0.01	53.95	0.04	1.91	77.01	2.45	4.09	0	85.17	-5.46	92.87	93.36	96.54	4.09	3.03	3.94	7.06	1.47	1.77	0	0.08	0.67	2.83	0.01	0.66	18.55	16.09	0.15	0.01	2.45	0.65	0	0	3.01	9.17	0.36	79.27	89.8	723.97	480.73	847.5	610.49	740.59	513.4	830.17	507.04
46.079	0	0.02	0.02	0.01	54.74	0.04	2.04	76.18	2.73	4.37	0	87.35	-4.62	93.68	93.81	95.3	4.37	2.56	5.27	11.44	0.99	1.25	0	0.14	0.68	2.62	0.01	0.76	22.08	16.22	0.18	0.01	2.73	0.6	0	0	2.89	8.52	0.47	78.89	92.57	725	479.51	850.85	612.1	741.39	511.75	833.84	507.04
46.112	0	0.02	0.02	0.01	55.37	0.05	2.1	74.29	2.87	4.02	0.71	87.82	-3.9	92.84	94.43	94.84	4.02	2.94	6.63	13.29	1.05	1.02	0	0.17	0.78	3.12	0.01	1.01	23.08	13.26	0.16	0.02	2.87	0.74	0	0	1.49	9.19	1.4	77.95	92.58	725.48	478.34	856.42	615.88	745.12	511.88	837.55	506.67
46.146	0	0.03	0.02	0.01	57.91	0.06	2.06	72.85	3.29	3.86	2.15	92.57	-1.97	89.77	93.59	94.48	3.86	3.57	9.84	17.4	1.48	1.45	0	0.28	0.92	2.67	0.02	1.19	30.24	12.04	0.25	0	3.29	0.48	0	0	3.63	11.14	3.1	78.02	93.96	725.48	476.73	859.02	617.27	746.96	509.95	840.88	507.56
46.179	0	0.03	0.02	0.02	62.99	0.06	1.93	74.22	3.34	4	0.78	95.97	-1.47	87.89	93.63	95.8	3.34	5.42	9.01	17.59	1.82	1.69	0	0.41	1.15	4	0.02	0.75	37	10.53	0.34	0	3.94	0.55	0	0	5.32	12.09	3.22	78.28	93.12	726.87	476.93	860.69	617.84	749.02	510.97	842.08	507.78
46.212	0	0.03	0.01	0.02	64.63	0.07	1.97	75.95	3.24	5.27	0	95.98	-2.09	96.15	94.91	96.62	3.24	6.75	9.66	18.52	3.6	1.56	0	0.5	1.3	5.27	0.04	0.6	36.21	9.31	0.35	0.02	4.08	0.69	0	0	1.74	5.92	2.79	77.4	95.52	728.37	473.44	870.2	623.11	752.92	508.46	848.38	505.04
46.246	0	0.04	0.01	0.02	63.41	0.1	1.89	73.6	3.08	10.42	1.4	96.59	0	88.38	94.15	95.28	3.08	7.69	14.57	22.97	5.36	2.86	0	0.59	1.81	10.42	0.07	0.46	39.65	7.49	0.39	0.01	5.77	0.36	0	0	7.05	11.85	5.12	78.6	90.67	729.37	470.37	871.36	620.55	758.13	506.35	848.76	503.55
46.279	0	0.03	0.01	0.02	60.44	0.11	1.94	71.52	3.15	13.22	3.48	95.87	0	88.43	94.4	94.39	3.15	6.34	15.09	23.14	5.69	1.92	0	0.65	2.34	13.22	0.11	0.38	38.06	6.97	0.38	0.01	6.24	0.66	0	0	5.35	11.83	5.63	78.28	89.69	731.77	469.42	871.2	616.71	760.05	503.63	849.73	502.54
46.312	0	0.04	0.01	0.02	58.67	0.14	2.06	69.66	3.39	17.71	5.34	95.38	0	93.89	95.32	93.46	3.39	6.03	17.1	26.34	5.75	1.5	0	0.63	2.14	17.71	0.14	0.7	35.69	5.14	0.33	0.01	6.82	1	0	0	8.97	8.34	2.08	80.02	86.57	740.87	469.65	880.66	619.71	768.32	505.22	854.8	501.1
46.346	0	0.04	0.01	0.01	57.98	0.15	2.06	68.04	3.79	27.7	6.96	95.03	0	84.2	95.61	93.06	3.79	5.98	15.62	30.58	2.98	1.07	0	0.56	1.51	27.7	0.14	0.68	34.44	3.48	0.24	0.03	8.46	0	0	0	8.33	13.64	5.72	79.61	88.62	743.96	470.16	881.22	615.73	771.77	504.08	860.38	503.61
46.379	0	0.06	0.01	0.01	61.18	0.11	2	69.45	3.78	26.97	5.55	96	0	90.26	96.25	93.95	3.78	6.24	10.62	39.3	1.6	0.49	0	0.43	0.84	26.97	0.1	0.42	36.64	3.27	0.2	0	8.3	0	0	0	12.81	10.87	6.17	81.45	91.25	745.23	470.33	880.32	613.85	770.98	503.92	862.23	505.13
46.412	0	0.07	0.01	0.01	61.65	0.11	1.87	69.35	3.6	27.41	5.65	96.62	0	73.01	96.72	94.49	3.6	5.97	7.35	44.41	1.12	0.3	0	0.34	0.45	27.41	0.08	0.3	38.34	2.41	0.16	0	9.49	0	0	0	5.84	17.02	5.81	78.21	89.34	748.1	469.8	884.04	613.36	775.09	502.69	864.43	503.07
46.446	0	0.11	0.01	0.01	57.61	0.11	1.91	64.83	3.42	28.21	10.17	96.69	0	84.29	96.83	91.56	3.42	4.42	7.11	59.34	0.91	0.29	0	0.25	0.22	28.21	0.05	0.13	38.51	1.87	0.09	0	9.89	0	0	0	8.75	13.6	6.3	80.03	85.28	752.04	469.05	885.25	610.49	779.75	501.57	865.03	502.03
46.479	0	0.17	0.01	0.01	57.26	0.13	1.91	63.69	3.22	21.82	11.31	96.89	0	88.25	96.23	90.47	3.22	4.95	9.49	68.57	0.8	0.24	0	0.19	0.12	21.82	0.03	0.08	39.89	1.84	0.08	0.01	9.98	0	0	0	9.7	11.92	7.03	80.54	87.82	753.48	469.83	886.29	610.81	780.31	501.33	868.08	504.28
46.513	0	0.16	0.01	0.01	58.6	0.17	1.87	66.43	3.04	16.66	8.57	96.15	0	85.77	96.13	93.81	3.04	5.16	14.4	70.16	0.63	0.35	0	0.22	0.07	16.66	0.01	0.1	37.26	1.28	0.07	0.01	10.19	0	0	0	10.75	13.02	6.38	80.72	87.79	755.77	470.03	888.47	610.88	782.12	502.61	869.9	503.81
46.546	0	0.2	0.01	0.01	58.92	0.16	1.82	65.9	3.24	10.9	9.1	96.44	0	84.74	95.79	94.06	3.24	4.92	13.24	75.05	0.55	0.19	0	0.21	0.05	10.9	0.01	0.12	38.59	1.03	0.06	0.01	10.42	0	0	0	5.44	13.43	6.6	78.9	87.29	757.84	469.85	892.11	611.91	785.37	501.31	872.64	503.31
46.579	0	0.23	0.01	0.01	57.07	0.16	1.77	63.33	3.37	7.87	11.67	96.08	0	84.43	94.5	94.04	3.37	3.51	14.07	79.22	0.37	0.13	0	0.19	0.04	7.87	0.01	0.11	38.63	1.07	0.06	0.01	9.89	0	0	0	4.66	13.55	6.05	79.01	84.06	761.2	470.98	891.95	610.28	788.1	500.33	872.1	503.67
46.613	0	0.26	0.01	0.01	56.56	0.14	1.89	61.83	4.09	5.03	13.17	96.17	0	88.57	94.7	93.15	4.09	2.62	13.13	81.94	0.33	0.18	0	0.19	0.07	5.03	0	0.17	38.75	1.1	0.06	0.01	9.43	0	0	0	16.53	11.76	6.73	84.12	88.25	763.37	470.82	893.98	610.56	788.7	502.92	876.89	506.09
46.646	0	0.28	0.01	0.01	50.56	0.15	2.18	54.74	4.22	4.22	20.26	95.88	0	88.51	94.76	86.58	4.22	2.09	14.55	82.28	0.36	0.2	0	0.22	0.11	4.2	0.01	0.16	37.74	1.14	0.05	0.03	9.03	0	0	0	13.78	11.79	7.95	82.92	86.68	765.6	470.73	896.44	610.5	792.64	501.28	879.16	506.59
46.679	0	0.36	0.02	0.01	41.14	0.16	2.78	42.72	4.82	4.82	32.28	95.57	0	79.43	94.85	75.3	4.82	1.71	16.28	83.28	0.44	0.56	0	0.19	0.17	3.26	0.01	0.12	36.71	1.1	0.05	0.17	8.62	0	0	0	9.52	15.25	10.54	80.39	88.04	765.15	471	897.93	610.45	794.6	501.24	882.34	508.52
46.713	0	0.35	0.03	0.01	27.55	0.18	3.7	26.32	5.88	5.88	47.45	94.87	0	90.56	94.41	58.64	5.88	1.27	17.48	75.91	0.45	0.55	0	0.12	0.26	1.66	0.01	0.13	35.23	0.98	0.03	0.57	9.2	0	0	0	8.88	10.7	9.59	81.09	89.7	770.13	474.12	903.48	615.25	798.34	502.97	887.61	511.77
46.746	0	0.34	0.04	0.01	15.73	0.17	5.04	13.59	6.13	6.13	68.54	93.38	0	81.37	94.3	39.66	6.13	0.69	16.61	68.92	0.5	0.44	0	0.13	0.41	1.38	0.01	0.11	31.97	0.96	0.03	0.7	8.99	0	0	0	7.81	14.63	10.63	79.95	89.51	772.55	477.62	905.56	617.61	801.64	506.08	890.59	516.07
46.78	0	0.44	0.07	0.01	10.43	0.14	7.01	7.35	6.61	6.61	79.13	93.98	0	88.79	94.74	23.15	6.61	0.45	15.66	66.63	0.29	0.23	0	0.08	0.5	0.51	0.02	0.07	32.79	0.84	0.02	0.34	7.75	0	0	0	9.02	11.65	11.89	80.91	89.97	775.87	481.05	907.04	618.57	804.74	508.4	893.87	520.7
46.813	0	0.38	0.08	0.01	8.02	0.14	7.7	5.48	6.31	6.31	83.95	93.08	0	96.27	94.52	15.95	6.31	0.38	15.68	60.47	0.25	0.19	0	0.08	0.64	0.36	0.04	0.13	31.15	0.77	0.02	0.34	7.73	0	0	0	4.04	5.75	6.75	79.4	92.68	778.68	480.65	913.4	624.05	804.04	508.36	896.36	516.53
46.846	0	0.31	0.1	0.01	6.57	0.14	8.45	4.66	5.88	5.88	83.11	91.29	0	93.19	95.09	11.32	5.88	0.34	16.3	55.6	0.23	0.19	0	0.09	0.89	0.32	0.07	0.18	27.49	0.84	0.02	0.12	7.54	0	0	0	8	8.92	10.33	80.57	94.37	783.47	486.15	915.91	625.71	809.92	512.56	903.33	526.03
46.88	0	0.27	0.1	0.01	5.02	0.19	8.71	3.79	5.3	5.3	82.57	87.12	0	97.68	94.02	7.13	5.3	0.25	20.92	52.91	0.19	0.21	0	0.1	0.73	0.16	0.16	0.2	23.1	0.97	0.01	0.26	7.72	0	0	0	7.18	3.29	7.11	80.53	89.85	786.46	486.17	920.11	629.57	812.92	512.35	902.08	523.5
46.913	0	0.24	0.11	0.01	4.19	0.18	7.81	3.25	4.9	4.9	84.39	81.44	0	95.11	91.32	5.88	4.9	0.17	20.44	50.07	0.15	0.17	0	0.1	0.53	0.14	0.26	0.22	20.42	1.18	0.01	0.72	7.53	0	0	0	8.93	7.16	9.33	81.19	95.72	789.76	488.84	921.86	629.28	814.74	514.12	909.31	528.9
46.946	0	0.25	0.11	0.01	3.9	0.19	7.05	2.98	4.75	4.75	85.9	78.81	0	95.71	88.74	6.02	4.75	0.13	21.98	49.62	0.16	0.2	0	0.09	0.45	0.15	0.37	0.11	20.93	1.51	0.01	0.57	7.49	0	0	0	2.47	6.47	9.47	78.83	98.91	793.3	490.69	925.99	629.16	817.19	516.2	915.15	529.9
46.98	0	0.21	0.1	0.01	3.73	0.18	6.75	3.17	4.41	4.41	86.51	73.3	0	96.6	88.87	7.23	4.41	0.12	20.39	49	0.17	0.18	0	0.13	0.47	0.16	0.46	0.1	17.04	1.74	0.01	0.71	7.6	0	0	0	1.95	5.27	9.85	78.31	100.86	796.22	493.21	930.82	633.35	820.55	518.6	920.31	533.42
47.013	0	0.27	0.1	0.01	3.7	0.13	6.44	3.1	4.77	4.77	87.12	71.64	0	97.12	88.47	7.14	4.77	0.09	14.82	55.16	0.17	0.17	0	0.11	0.45	0.2	0.63	0.08	16.4	1.72	0.01	0.89	7.36	0	0	0	-0.51	4.4	9.87	77.71	97.38	799.49	495.33	932.95	635.24	824.84	518.79	920.9	534.74
47.046	0	0.33	0.11	0.01	3.58	0.11	6.76	2.95	5.46	5.46	86.48	71.63	0	97.06	88.72	5.38	5.46	0.06	12.41	59.19	0.25	0.22	0	0.09	0.56	0.28	0.76	0.11	16.14	1.99	0.01	1.28	7.23	0	0	0	-1.51	4.52	10.02	76.85	103.07	802.31	497.78	940.21	640.73	827.47	523.13	929.39	538.44
47.08	0	0.29	0.11	0.01	3.13	0.09	6	2.74	5.13	5.13	87.99	63.08	0	98.11	86.88	5.23	5.13	0.06	9.36	57.64	0.31	0.21	0	0.07	0.53	0.53	0.51	0.14	13.12	2.14	0.01	1.01	7.17	0	0	0	-2.1	2.27	10.42	76.26	101.51	804.11	499.48	944.88	646.39	831.73	524.24	931.91	540.63
47.113	0	0.25	0.11	0.01	2.94	0.09	6.19	2.62	4.98	4.98	87.62	62.52	0	98.26	87.77	3.63	4.98	0.04	8.21	54.45	0.34	0.27	0	0.07	0.46	0.6	0.51	0.15	11.93	1.76	0.02	1.78	7.58	0	0	0	-1.24	1.83	10.4	76.05	103.93	808.22	503.05	949.27	649.73	834.91	528.24	937.52	544.8
47.147	0	0.16	0.1	0.01	2.47	0.1	5.36	2.33	4.44	4.44	89.27	56.31	0	98.46	85.79	2.99	4.44	0.03	8	43.49	0.38	0.42	0	0.04	0.51	0.89	0.39	0.18	10.7	1.49	0.02	0.2	8.98	0	0	0	-7.3	1.22	9.34	74.54	101.24	813.22	505.83	950.68	649.08	838.52	527.92	938.22	545.52
47.18	0	0.1	0.09	0.01	2.26	0.11	4.45	2.22	3.26	3.26	91.1	51.84	0	98.13	83.75	4.08	3.26	0.04	6.92	30.71	0.32	0.53	0	0.03	0.57	1.12	0.3	0.16	10.5	1.33	0.02	0.61	9.71	0.15	0	0	-4.64	2.21	8.97	75.28	100.11	816.02	507.11	951.92	649.15	840.73	529.59	939.36	546.75
47.213	0	0.07	0.09	0.01	2.12	0.11	3.84	2.1	2.89	2.89	92.32	47.57	0	97.21	81.42	5.06	2.89	0.05	6.78	20.17	0.31	0.82	0	0.03	0.67	1.41	0.28	0.18	10.7	1.22	0.02	0.31	10.2	1	0	0	-7.93	4.24	8.88	74.09	101.49	816.39	506.84	954.57	650.37	841.72	528.78	941.48	547.48
47.247	0	0.06	0.09	0.01	1.74	0.12	2.83	1.71	2.25	2.37	94.34	37.13	0	97.33	75.93	5.6	2.25	0.06	6.11	17.49	0.29	0.96	0	0.02	0.7	2.37	0.21	0.21	10.85	1.22	0.03	0.96	10.93	1.68	0	0	-8.43	4.03	10.98	74.55	101.4	817.16	507.39	952.11	646.49	842.6	528.8	942.18	547.93
47.28	0	0.05	0.09	0.01	1.84	0.11	2.83	1.85	2.24	2.49	94.34	38.28	0	97.52	76.62	6.86	2.24	0.07	5.57	12.17	0.33	0.91	0	0.02	0.77	2.49	0.15	0.19	10.77	1.11	0.03	0.32	11.07	1.52	0	0	-8.26	3.63	9.38	73.92	103.23	817.54	506.51	956.25	650.83	842.66	528.93	944.39	546.44
47.313	0	0.04	0.07	0.01	1.97	0.12	2.32	2.07	1.89	3.34	95.35	36.63	0	97.17	74.93	11.42	1.89	0.11	5.43	7.79	0.39	1.09	0	0.02	0.66	3.34	0.09	0.18	11.58	0.98	0.04	0.66	11.97	0.89	0	0	-8.47	4.32	10.04	73.61	102.54	819.31	508.25	957.62	651.93	845.15	530.16	946	548.68
47.347	0	0.04	0.05	0.01	1.84	0.17	1.76	1.99	1.82	5.32	96.01	32.98	0	98.32	71.23	14.25	1.82	0.12	6.3	6.48	0.39	1.11	0	0.02	0.74	5.32	0.12	0.19	13.28	0.91	0.05	1.67	14.25	0.46	0	0	-8.33	1.64	9.74	74.35	100.94	820.89	509.91	954.19	648.13	844.6	530.88	943.89	549.05
47.38	0	0.03	0.04	0.01	1.84	0.19	1.46	2.04	1.94	5.37	95.92	28.31	0	98.06	68.48	17.66	1.94	0.15	7.41	6.32	0.48	1.62	0	0.02	0.72	5.37	0.12	0.12	13.29	0.8	0.05	0.27	14.93	0	0	0	-12.68	2.38	7.98	72.22	103.27	819.93	506.6	960.45	651.84	844.76	528.82	946.59	545.97
47.413	0	0.03	0.03	0.01	2.37	0.22	1.15	2.83	2	8.47	94.35	27.98	0	98.26	67.32	26.99	2	0.21	7.61	5.67	0.5	1.78	0	0.02	0.67	8.47	0.11	0.08	14.25	0.59	0.07	0.21	16.02	0	0	0	-5.25	1.84	9.19	74.64	100.35	821.35	508.09	960.25	653.15	847.69	530.64	946.38	548.82
47.447	0	0.03	0.02	0.01	2.47	0.32	1.12	3.24	2.11	13.21	93.53	29.85	1.51	98.19	68.59	29.29	2.11	0.23	9.98	7.1	0.7	1.75	0	0.02	0.64	13.21	0.11	0.06	14.11	0.33	0.09	0.09	18.23	0	0	0	-7.13	2.02	9.64	73.9	101.7	821.6	507.8	961.06	652.97	848.06	529.77	947.95	548.85
47.48	0	0.03	0.02	0.01	2.71	0.33	1.03	3.67	2.09	14.22	92.66	30.46	1.83	98.01	68.56	32.45	2.09	0.26	9.51	7.27	0.88	1.84	0	0.02	0.53	14.22	0.1	0.03	14.51	0.33	0.09	0.13	18.75	0	0	0	-6.47	2.53	9.71	74.14	101.18	822.09	507.91	961.32	653.07	848.71	530	948.11	548.91
47.514	0	0.02	0.01	0.01	2.47	0.6	0.85	3.9	1.69	17.64	92.2	32.33	7.52	98.68	68.49	34.08	1.69	0.3	10.38	6.14	0.88	1.72	0	0.02	0.42	17.64	0.1	0.03	15.65	0.24	0.09	1	23.54	0	0	0	-8.73	-0.42	10.59	74.01	103.03	823.25	507.78	960.08	649.45	848.63	528.33	949.63	548.67
47.547	0	0.03	0.02	0.01	1.11	0.7	0.6	1.55	1.69	17.77	96.91	17.41	11.48	95.22	57.91	21.93	1.69	0.25	9.6	5.84	0.74	1.23	0	0.02	0.36	17.77	0.15	0.03	16.05	0.22	0.09	5.55	25.41	0	0	0	-0.91	-7.04	8.66	76.5	90.29	824.52	505.77	960.04	647.89	853.15	528.11	941.71	545.74
47.58	0	0.04	0.02	0.01	0.6	0.53	0.45	0.67	1.69	18.5	98.65	9.02	11.38	92.77	47.63	12.12	1.69	0.17	6.4	4.98	0.53	0.69	0	0.02	0.28	18.5	0.3	0.04	16.94	0.2	0.08	4.88	24.43	0	0	0	-3.24	-9.24	10.05	76.86	88.39	827.81	502.49	959.86	641.12	856.45	523.78	943.26	540.39
47.614	0	0.05	0.03	0.01	0.44	0.52	0.39	0.44	1.59	19.85	98.97	8.09	12.54	97.55	43.25	6.27	1.59	0.13	4.42	3.31	0.3	0.23	0	0.02	0.2	19.85	0.42	0.05	19.85	0.19	0.07	1.06	25.28	0	0	0	-1.53	-3.58	9.31	78.67	89.1	828.54	498.59	957.2	633.27	854.75	519.47	942.07	537.18
47.647	0	0.05	0.03	0.01	0.35	0.37	0.34	0.31	1.84	18.8	99.26	4.64	10.66	97.82	37.64	3.41	1.84	0.11	2.85	1.94	0.23	0.1	0	0.02	0.16	18.8	0.67	0.07	18.06	0.16	0.08	1.25	23.12	0	0	0	-3.33	-2.97	7.54	78.67	89.42	831.03	493.05	958.46	626.69	854.96	515.07	943.3	528.99
47.68	0	0.05	0.04	0.01	0.39	0.3	0.46	0.34	2.1	18.16	99.07	5.65	7.44	97.84	42.43	1.33	2.1	0.08	2.36	1.97	0.14	0.06	0	0.01	0.16	18.16	1.02	0.09	15.87	0.15	0.07	0.48	21.32	0	0	0	3.39	-2.93	7.75	80.85	90.82	831.37	487.3	959.99	622.78	855.53	510.04	945	525.66
47.714	0	0.05	0.05	0.01	0.44	0.27	0.58	0.37	3.28	14.14	98.84	5.94	5.39	98.29	44.87	0.64	3.28	0.05	3.25	2.38	0.09	0.04	0	0.01	0.14	14.14	1.62	0.11	14.09	0.15	0.05	0.15	20.09	0	0	0	8.94	-1.75	10.42	82.76	91.68	829.31	482.5	958.97	620.17	855.72	505.08	945.57	523.28
47.747	0	0.05	0.05	0.01	0.55	0.29	0.83	0.49	3.87	10.53	98.35	9.16	4.22	98.03	51.74	0.31	3.87	0.04	4.77	4.17	0.09	0.07	0	0.01	0.1	10.53	2.16	0.08	13.04	0.19	0.05	0.13	20.03	0	0	0	3.79	2.45	11.08	80.85	88.14	829.19	479.34	955.65	613.14	856.04	500.48	942.32	518.49
47.781	0	0.06	0.05	0.01	0.64	0.32	1.07	0.55	5.25	7.57	97.86	10.98	3.26	96.16	54.97	0.21	5.25	0.03	7.77	7.38	0.14	0.09	0	0.02	0.08	7.57	3.27	0.05	12.33	0.2	0.03	0.05	19.28	0	0	0	7.35	5.89	12.61	80.62	96.04	827.47	474.9	962.66	616.71	856.54	499.73	950.85	517.87
47.814	0	0.06	0.06	0.01	0.83	0.3	1.55	0.73	6.55	6.55	96.89	15.9	0.43	97.82	61.52	0.31	6.55	0.04	7.82	11.64	0.16	0.08	0	0.02	0.07	5.19	2.96	0.04	11.08	0.25	0.03	0.07	18.55	0	0	0	3.79	2.98	12.74	79.82	88.31	829.79	474.11	960.85	612.39	859.92	497.11	946.61	513.99
47.847	0	0.07	0.06	0.01	1.12	0.26	2.37	1.05	6.97	6.97	95.27	26.73	0	98.78	70.15	0.43	6.97	0.07	7.14	19.62	0.18	0.09	0	0.02	0.07	3.8	1.8	0.03	10.63	0.29	0.03	0.05	17.61	0	0	0	9.65	-0.04	10.71	82.27	90.25	833.11	472.58	962.57	610.26	860	496.95	949.02	511.82
47.881	0	0.16	0.07	0.01	1.64	0.21	3.92	1.51	8.25	8.25	92.16	40.67	0	96.91	78.47	0.73	8.25	0.1	8.32	41.45	0.18	0.08	0	0.02	0.07	3.02	0.96	0.03	10.16	0.38	0.02	0.04	15.15	0	0	0	2.59	4.78	9.42	80	89.06	833.72	471.98	958.62	604.34	858.05	493.94	945.83	509.01
47.914	0	0.34	0.08	0.01	1.77	0.19	4.4	1.63	8.55	8.55	91.2	39.28	0	97.06	79.65	1.38	8.55	0.17	9.93	62	0.15	0.07	0	0.03	0.08	1.96	0.53	0.05	8.26	0.45	0.02	0.02	13.71	0	0	0	8.99	4.51	11.04	81.68	93.51	833.57	469.26	965.38	608.04	860.51	495.26	952.95	509.38
47.947	0	0.58	0.08	0.01	1.81	0.21	4.3	1.7	7.98	7.98	91.41	38.03	0	97.2	79.24	2.71	7.98	0.26	12.51	77.4	0.11	0.06	0	0.03	0.09	1.66	0.34	0.1	8.02	0.46	0.03	0.02	13.29	0	0	0	13.91	4.27	12.49	84.38	91.06	834.44	470.55	964.29	607.83	862.61	496.14	952.26	512.07
47.981	0	0.69	0.09	0.01	2.36	0.19	5.68	2.15	8.94	8.94	88.64	43.61	0	97.84	83.26	4.37	8.94	0.34	14.41	82.47	0.13	0.07	0	0.05	0.12	1	0.21	0.12	6.88	0.45	0.02	0.03	11	0	0	0	11.93	2.93	13.08	83.86	88.95	834.87	470.63	962.91	605.44	863.4	495.44	950.91	511.37
48.014	0	0.7	0.09	0.01	2.81	0.17	5.85	2.64	8.46	8.46	88.3	47.61	0	97.04	85.09	7.33	8.46	0.5	14.05	84.6	0.12	0.08	0	0.07	0.19	1.04	0.15	0.17	7.06	0.46	0.02	0.04	10.34	0	0	0	12.23	4.56	12.2	83.65	91.33	836.51	472.03	964.04	606.7	863.29	496.19	953.03	513.17
48.047	0	0.79	0.1	0.01	2.97	0.15	6.13	2.67	9.1	9.34	87.73	44.53	0	94.94	84.48	8.23	9.34	0.59	14.91	86.45	0.12	0.1	0	0.1	0.27	0.79	0.1	0.2	6.12	0.42	0.03	0.05	9.1	0	0	0	9.57	7.34	12.66	81.72	89.25	835.26	470.63	963.79	605.5	863.65	495.99	951.67	510.78
48.081	0	0.83	0.11	0.01	3.25	0.1	6.6	2.84	7.78	10.76	86.79	41.74	0	95.08	85.09	9.04	10.76	0.66	10.16	87.14	0.16	0.11	0	0.17	0.35	0.49	0.1	0.21	4.1	0.4	0.03	0.02	7.78	0	0	0	10.5	7.2	12.12	82.15	91.93	834.9	468.9	963.61	603.09	861.79	495.57	952.74	508.96
48.114	0	0.87	0.1	0.01	2.95	0.12	5.89	2.63	8.53	10.7	88.22	36.92	0	98.2	82.86	9.46	10.7	0.57	11.15	88.52	0.25	0.39	0	0.21	0.5	0.67	0.14	0.38	3.81	0.4	0.03	0.01	8.53	0	0	0	15.81	2.01	11.61	85.63	87.02	835.76	468.87	963.61	605.65	863.85	494.33	949.67	508.73
48.148	0	1.12	0.1	0.01	2.68	0.17	5.68	2.26	9.47	13.28	88.65	31.23	0	97.03	79.28	9.28	13.28	0.38	15.44	90.98	1.16	3.39	0	0.32	0.51	0.79	0.19	0.37	4.23	0.7	0.03	0.01	9.47	0	0	0	14.81	4.56	12.04	84.52	82.84	833.59	468.88	962.51	607.19	864.2	495.14	946.06	507.85
48.181	0	1.17	0.1	0.01	2.76	0.16	5.51	2.29	9.59	13.9	88.99	30.72	0	98.28	78.36	10.37	13.9	0.3	14.94	91.08	1.04	4.49	0	0.43	0.53	1.05	0.29	0.33	4.85	0.92	0.04	0.01	9.59	0	0	0	6.28	1.76	11.64	80.42	84.51	832.2	468.48	961.48	605.65	861.98	493.17	945.5	506.1
48.214	0	1.04	0.1	0.01	2.79	0.16	4.55	2.29	9.57	14.03	90.89	26.49	0	98.26	75.05	13.6	14.03	0.3	14.92	84.84	1.46	10.58	0	0.49	0.57	1.37	0.42	0.41	5.58	1	0.05	0.03	9.57	0	0	0	3.52	1.83	11.93	78.46	88.55	831.05	467.07	962.77	605.62	860.62	491.71	948.06	505.71
48.248	0	0.85	0.09	0.01	2.17	0.13	2.7	1.7	9.49	12.27	94.6	15.54	0	98.16	65.61	15.77	12.27	0.29	11.32	78.93	1.21	5.45	0	0.97	0.67	2.49	0.71	0.53	6.66	0.91	0.08	0.02	9.49	0	0	0	9.46	2.11	10.39	79.95	84.52	832.29	468.18	962.88	607.66	861.77	494.7	945.61	505.35
48.281	0	0.6	0.08	0.01	1.67	0.1	1.74	1.23	9.84	11.78	96.52	8.96	0	98.35	57.35	16.25	11.78	0.26	6.37	67.24	0.7	2.01	0	1.09	0.64	2.96	0.88	0.63	7.13	0.86	0.09	0.01	9.84	0	0	0	11.09	1.57	7.83	81.49	84.36	836.17	469.94	963.63	606.97	862.33	496.85	946.28	505.09
48.314	0	0.5	0.09	0.01	1.55	0.09	1.59	1.08	9.08	12.24	96.83	7.26	0	97.32	54.57	15.9	12.24	0.16	4.64	60.37	0.89	1.08	0	1.09	0.51	4.01	0.57	0.4	7.05	0.87	0.11	0.02	9.08	0	0	0	8.25	4.04	7.8	81.24	91.41	837.99	471.95	964.67	606.48	860.71	497.86	951.55	508.08
48.348	0	0.37	0.1	0.01	1.11	0.08	1.21	0.7	8.62	11.88	97.58	4.11	0	97.13	47.38	12.91	11.88	0.11	4.27	47.95	0.69	0.57	0	1.18	0.34	8.21	0.43	0.18	6.76	0.72	0.13	0.03	8.62	0	0	0	10.89	4.39	7.71	83.92	91.5	838.45	475.05	962.44	606.36	859.68	501.56	950.71	510.8
48.381	0	0.32	0.11	0.01	1.14	0.08	1.51	0.7	8.5	13.44	96.98	4.82	0	97.15	49.97	10.29	13.44	0.09	4.82	42.43	0.46	0.41	0	0.85	0.2	8.12	0.27	0.06	6.24	0.77	0.12	0.02	8.5	0	0	0	14.93	4.35	5.51	85.29	91.45	841.81	478.97	962.39	607.86	859.71	506.1	950.89	513.14
48.414	0	0.17	0.12	0.01	1.25	0.08	1.98	0.77	8.3	14.29	96.04	6.31	0	97.04	54.52	8	14.29	0.09	4.65	26.85	0.34	0.29	0	0.63	0.16	8.15	0.22	0.04	5.24	0.76	0.13	0.03	8.3	0	0	0	6.91	4.54	6.42	82.33	100.66	841.68	480.19	966.14	610.03	858.01	506.93	958.27	515.93
48.448	0	0.19	0.15	0.01	1.19	0.09	2.27	0.62	8.09	19.31	95.45	4.74	0	95.06	51.42	5.84	19.31	0.07	6.6	21.85	0.18	0.2	0	0.47	0.13	10.58	0.18	0.08	4.57	0.76	0.14	0.01	8.09	0	0	0	8.37	7.22	7.05	82.93	97.25	843.08	483.36	966.66	613.12	861.14	509.3	957.84	519.57
48.481	0	0.18	0.16	0.01	1.36	0.09	3.23	0.73	7.82	19.94	93.54	6.87	0	96.57	57.44	3.81	19.94	0.05	8.73	22.58	0.11	0.16	0	0.39	0.09	8.16	0.13	0.13	3.45	0.78	0.15	0.01	7.82	0	0	0	8.62	5.31	4.57	83.7	90.97	844.15	486.98	963.2	613.88	860.86	512.46	951.56	519.53
48.515	0	0.19	0.18	0.01	1.78	0.1	5.14	0.92	8.39	24.54	89.72	10.33	-0.81	96.59	63.95	2.9	24.54	0.04	8.4	22.28	0.11	0.19	0	0.27	0.06	8.86	0.08	0.28	2.5	0.88	0.2	0.01	8.39	0	0	0	1.96	5.28	3.7	80.62	92.62	845.38	487.21	965.14	613.34	860.96	513.45	953.48	517.76
48.548	0	0.2	0.19	0.01	2.17	0.09	7	1.17	8.19	25.49	85.99	15.55	-3.25	98.28	70.14	2.19	25.49	0.03	7.75	25.05	0.13	0.23	0	0.2	0.04	8.86	0.06	0.19	2.13	1.12	0.18	0.01	8.19	0	0	0	3.42	1.78	4.4	80.71	94.96	845.54	487.52	966.88	615.62	861.31	512.97	956.02	519.85
48.581	0	0.14	0.17	0.01	2.29	0.08	6.94	1.39	8.38	22.4	86.13	19.77	-3.05	96.65	73.81	2.74	22.4	0.06	5.65	21.96	0.12	0.21	0	0.2	0.04	8.45	0.08	0.12	2.09	1.12	0.17	0.02	8.38	0	0	0	3.65	5.19	6.93	79.99	97.21	842.01	486.52	968.66	619.12	861.43	512.75	958.2	521.98
48.615	0	0.13	0.17	0.01	3.04	0.08	9.15	1.96	7.85	22.15	81.71	30.84	-5.62	95.52	80.99	3.78	22.15	0.08	4.68	23.39	0.14	0.27	0	0.15	0.07	9.56	0.11	0.18	2.29	1.27	0.18	0.07	7.85	0	0	0	8.74	6.7	5.47	81.25	93.39	838.96	484.56	967.21	621.25	859.8	512.53	952.95	519.23
48.648	0	0.12	0.15	0.01	3.46	0.08	9.06	2.46	8.15	20.38	81.87	36.08	-4.68	96.13	83.71	6.64	20.38	0.12	5.11	24.27	0.13	0.27	0	0.16	0.09	8.33	0.13	0.12	2.51	1.2	0.15	0.1	8.15	0	0	0	5.65	5.94	6.17	79.8	95.8	835.64	482.48	966.74	621.16	857.3	510.6	952.83	517.83
48.681	0	0.15	0.15	0	4.04	0.07	10.37	2.86	7.63	21.11	79.27	40.61	-6.34	95.34	86.39	7.84	21.11	0.14	5.03	31.67	0.15	0.31	0	0.15	0.08	5.85	0.12	0.09	2.21	1.05	0.13	0.43	7.63	0	0	0	6.03	6.9	7.95	80.11	88.4	835.32	480.83	965.68	619.56	861.33	507.84	949.3	516.45
48.715	0	0.22	0.17	0	4.94	0.08	14.27	3.28	7.69	25.01	71.45	47.69	-8.98	97.55	90.31	7.37	25.01	0.14	5.94	40.3	0.17	0.45	0	0.1	0.07	3.66	0.1	0.07	1.87	0.95	0.09	0.36	7.69	0	0	0	6.78	3.58	8.97	81.06	89.31	836	479.71	963.7	614.98	861	505.49	949.68	516.08
48.748	0	0.53	0.2	0	5.09	0.09	17.44	2.96	7.76	29.04	65.13	48.83	-10.33	97.03	90.34	4.9	29.04	0.14	7.88	58.37	0.24	0.65	0	0.09	0.05	4.26	0.09	0.02	2.41	0.87	0.07	0.3	7.76	0	0	0	5.82	4.57	8.16	80.34	93.28	837.02	474.92	969.36	614.69	861.94	502.61	954.79	511.55
48.782	0	1.42	0.26	0	5.96	0.13	25.46	2.75	7.63	37.78	49.54	48.2	-12.59	96.21	90.26	3.16	37.78	0.17	14.52	76.19	0.61	0.88	0	0.04	0.04	3.41	0.1	0.02	2.18	0.84	0.04	0.07	7.63	0	0	0	9.41	5.82	11.05	81.24	91.04	835.78	471.28	969.63	612.66	864.71	498.81	954.96	510.76
48.815	0	1.74	0.24	0	5.65	0.14	23.64	2.7	8.39	36.8	52.72	47.82	-10.92	88.81	89.67	3.37	36.8	0.18	14.94	83.03	0.81	0.89	0	0.03	0.04	2.78	0.18	0.04	2.57	0.75	0.03	0.02	8.39	0	0	0	7.89	11.64	9.9	79.56	89.75	834.31	469.94	969.99	613.79	863.96	498.64	953.19	508.28
48.848	0	1.86	0.22	0	4.9	0.18	21.47	2.5	9.11	34.82	57.07	46.05	-7.84	91.67	88.76	2.48	34.82	0.13	17.58	87.19	1.48	0.61	0	0.04	0.03	2.6	0.23	0.06	2.61	0.69	0.03	0.01	9.11	0	0	0	11	10.01	12.27	80.52	90.37	831.79	465.53	969.85	611.04	864.09	495.29	953.78	506.32
48.882	0	1.96	0.19	0	4.11	0.23	18.61	2.26	10.27	32.66	62.79	42.11	-3.99	87.33	87.11	1.78	32.66	0.1	19.82	91.23	1.69	0.4	0	0.05	0.02	1.67	0.31	0.13	2.26	0.54	0.03	0.01	10.27	0	0	0	8.75	12.35	9.87	79.79	91.27	834.61	463.68	969.27	606.32	863.15	492.03	953.8	502.55
48.915	0	2.06	0.17	0.01	2.95	0.23	12.54	1.67	10.65	29.26	74.93	29.4	-0.18	96.7	80.24	1.31	29.26	0.1	19.28	92.95	1.41	0.22	0	0.07	0.03	1.29	0.38	0.24	2.2	0.47	0.04	0.01	10.65	0	0	0	13.46	5.11	11.88	82.94	88.46	837.49	463.75	970.26	604.58	867.54	491.68	955.18	503.71
48.948	0	2.19	0.17	0.01	2.31	0.28	9.41	1.28	10.54	27.34	81.17	20.55	0	98.69	74.03	1.05	27.34	0.1	22.35	93.27	1.15	0.14	0	0.08	0.04	0.93	0.47	0.3	2.47	0.49	0.04	0.02	10.54	0	0	0	14.33	0.39	9.67	84.25	90.01	844.69	463.99	975.45	604.07	871.44	490.73	960.62	502.93
48.982	0	2.41	0.15	0.01	1.56	0.42	5.76	0.84	11.78	25.24	88.47	11.58	0	98.12	64.03	0.87	25.24	0.1	27.19	93.35	0.92	0.19	0	0.1	0.05	0.87	0.56	0.32	4.01	0.48	0.04	0.03	11.78	0	0	0	14.3	2.22	10.17	84.37	86.93	845.88	463.68	973.56	600.39	872.79	489.8	958.88	501.89
49.015	0	2.56	0.15	0.01	1.1	0.47	3.75	0.56	11.6	24.35	92.5	5.49	0	97.37	54.13	0.84	24.35	0.09	29.72	91.42	0.81	0.2	0	0.11	0.07	0.64	0.69	0.28	3.78	0.47	0.03	0.01	11.6	0	0	0	13.27	3.95	10	83.78	88.3	846.51	461.3	973.98	597.9	872.73	486.45	959.99	499.99
49.048	0	2.3	0.13	0.01	0.71	0.58	2.06	0.35	12.48	22.01	95.4	2.44	0	97.71	42.93	0.88	22.01	0.09	31.54	85.9	0.57	0.23	0	0.13	0.12	0.43	0.69	0.3	4.52	0.46	0.03	0.01	12.48	0	0	0	12.83	3.23	9.58	83.56	90.46	845.88	458.77	974.23	595.54	871.2	485.01	960.84	497.16
49.082	0	2.83	0.13	0.01	0.53	0.58	1.41	0.22	12.93	24.35	94.35	1.16	0.71	97.91	32.37	0.6	24.35	0.08	30.82	84.14	0.5	0.28	0	0.16	0.16	0.27	0.55	0.28	5.46	0.43	0.03	0.02	12.93	0	0	0	12.1	2.77	9.49	83.53	93	845.76	456.94	973.91	593.04	869.87	482.64	961.92	495.82
49.115	0	2.85	0.14	0.01	0.48	0.41	1.18	0.2	12.01	22.84	94.31	0.95	0	98.59	30.01	0.51	22.84	0.1	26.25	84.1	0.34	0.24	0	0.21	0.29	0.2	0.39	0.38	4.94	0.42	0.04	0.01	12.01	0	0	0	15.37	0.78	8.99	85.98	93.93	846.55	455.93	973.23	590.97	869.11	481.67	962.1	494.98
49.149	0	3.27	0.17	0.01	0.49	0.22	1.18	0.18	10.78	26.69	93.46	0.72	0	98.26	26.96	0.51	26.69	0.1	17.84	81.92	0.27	0.32	0	0.23	0.41	0.11	0.28	0.85	4.01	0.43	0.04	0	10.78	0	0	0	17.26	1.83	5.95	87.89	92.39	846.9	455.27	970.23	588.09	866.13	481.73	957.98	491.65
49.182	0	2.58	0.16	0.01	0.48	0.17	1.12	0.2	9.97	22.81	94.84	0.78	0	96.64	29.45	0.42	22.81	0.08	15.26	80.32	0.3	0.32	0	0.32	0.51	0.06	0.21	0.94	2.75	0.43	0.05	0.01	9.97	0	0	0	18.14	5.21	7.33	88.4	95.2	845.31	455.06	968.66	586.42	864.34	482.4	958.99	492.56
49.215	0	2.23	0.17	0.01	0.45	0.13	0.98	0.18	8.98	21.44	95.55	0.68	0	95.94	27.82	0.49	21.44	0.09	11.72	76.06	0.25	0.26	0	0.37	0.63	0.05	0.16	1.23	2.33	0.43	0.06	0.01	8.98	0	0	0	20.38	6.19	4.58	89.11	94.37	843.26	454.06	967.64	588.53	861.09	482.41	955.11	490.48
49.249	0	1.37	0.14	0.01	0.43	0.11	0.87	0.23	8.27	13.22	97.25	0.91	0	97.01	32.95	0.68	13.22	0.1	10.19	73.32	0.28	0.27	0	0.56	0.74	0.02	0.1	0.93	1.36	0.41	0.08	0.01	8.27	0	0	0	16.48	4.61	5.19	87.82	92.5	842.57	455.33	966.23	588.44	861.3	483.04	953.5	490.46
49.282	0	0.91	0.14	0.01	0.46	0.09	0.88	0.26	7.64	11.38	98.18	1.07	0	97.09	35.41	1.27	11.38	0.12	7.67	64.86	0.3	0.22	0	0.6	0.78	0.02	0.09	0.57	1.2	0.41	0.09	0.01	7.64	0	0	0	16.72	4.47	4.43	87.83	93.54	840.54	456.18	963.26	588.34	857.75	483.93	951.03	490.79
49.315	0	0.75	0.13	0.01	0.52	0.09	0.98	0.33	7.1	8.79	98.03	1.47	0	97.16	40.08	1.84	8.79	0.11	8.47	64.25	0.27	0.24	0	0.6	0.64	0.01	0.07	0.36	0.95	0.59	0.11	0.02	7.1	0	0	0	10.37	4.35	4.17	85.57	94.45	839.96	457.4	962.47	587.89	856.4	484.77	950.67	490.54
49.349	0	0.57	0.14	0.01	0.77	0.08	1.57	0.53	5.87	8.2	96.85	3.3	0	97.31	50.63	2.62	8.2	0.13	8.53	61.45	0.27	0.4	0	0.62	0.5	0	0.07	0.28	0.65	0.83	0.13	0	5.87	0	0	0	7.88	4.05	3.7	84.69	94.58	839.05	460.06	961.08	589.56	854.86	486.58	949.22	493.13
49.382	0	0.39	0.14	0.01	1.05	0.07	2.24	0.76	5.73	8.61	95.51	6.15	0	98.3	58.85	3.39	8.61	0.12	7.72	55.08	0.29	0.51	0	0.48	0.37	0	0.07	0.37	0.58	0.87	0.13	0.01	5.73	0	0	0	10.68	1.7	2.66	85.89	93.93	838.78	463.05	959.49	591.62	853.39	490.83	947.23	494.9
49.415	0	0.25	0.14	0.01	1.43	0.07	3.11	1.14	5.18	7.58	93.79	11.31	0	98.22	67.12	4.65	7.58	0.13	9.39	47.18	0.26	0.44	0	0.39	0.28	0	0.06	0.44	0.58	1.06	0.12	0.01	5.18	0	0	0	8.99	1.95	2.36	85.33	95.8	837.26	464.79	957.9	592.25	850.73	492.18	946.4	497.22
49.449	0	0.16	0.14	0.01	2.15	0.07	4.51	1.88	4.61	7.39	90.99	22.07	0	98.05	76.72	7.04	7.39	0.2	8.53	40.21	0.3	0.28	0	0.28	0.26	0	0.06	0.92	0.45	1.14	0.11	0.02	4.61	0	0	0	9.55	2.42	0.74	85.76	96.71	835.75	464.82	955.41	590.61	847.03	493.47	943.7	496.31
49.482	0	0.1	0.12	0.01	2.85	0.06	5.26	2.72	4.7	7.08	89.48	31.52	0	97.47	82.22	10.59	7.08	0.23	7.82	30.62	0.31	0.14	0	0.25	0.19	0.01	0.06	1.46	0.4	1.1	0.12	0.01	4.7	0	0	0	12.54	3.75	1.18	86.42	93.47	830.86	464.95	949.19	591.04	843.42	493.96	936.89	495.2
49.516	0	0.06	0.11	0.01	4.06	0.06	5.48	4.2	3.95	6.46	89.04	40.56	-1.81	97.34	85.99	17.52	6.46	0.28	7.12	23.59	0.3	0.08	0	0.25	0.18	0.01	0.07	2.59	0.28	1.18	0.15	0.02	3.95	0	0	0	11.83	3.99	0.35	86.76	92.7	828.63	466.88	945.08	590.4	840.05	495.91	932.75	496.35
49.549	0	0.06	0.11	0.01	5.36	0.05	6.08	5.72	3.03	6.71	87.83	45.63	-4.11	95.58	89.36	21.69	6.71	0.34	5.84	25.58	0.18	0.09	0	0.21	0.15	0.01	0.06	1.79	0.21	1.35	0.16	0.01	3.03	0	0	0	10.71	6.63	1.03	86.65	92.5	826.28	468.55	938.65	587.4	836.28	496.21	928.78	497.25
49.582	0	0.04	0.08	0	8.11	0.04	5.87	9.5	2.62	6.51	81.01	50.72	-5.81	95.33	92.4	31.47	6.51	0.55	4.1	20.3	0.11	0.08	0	0.19	0.16	0.02	0.05	1.3	0.19	1.48	0.14	0.01	2.62	0	0	0	9.55	6.92	0.81	86.48	91.2	824.85	470.06	934.21	585.16	833.86	496.94	925.04	498.09
49.616	0	0.03	0.08	0	9.76	0.04	5.7	11.74	2.05	6.7	76.52	50.93	-6.83	94.77	93.02	36.1	6.7	0.66	3.52	16.91	0.09	0.11	0	0.11	0.18	0.02	0.03	0.78	0.13	1.81	0.11	0.01	2.05	0	0	0	7.02	7.51	0.37	85.88	91.64	819.69	470.84	928.04	584.16	827.66	497.59	919.29	498.14
49.649	0	0.03	0.06	0	14.46	0.04	4.59	19.18	2.01	6.24	61.64	50.63	-6.32	93.76	93.11	49.28	6.24	1.05	4.13	18.37	0.1	0.3	0	0.14	0.21	0.03	0.02	0.54	0.13	2.03	0.11	0.02	2.01	0	0	0	8.33	8.45	-0.09	85.79	87.49	817.05	470.75	922.33	580.52	825.28	496.45	912.75	498.44
49.682	0	0.02	0.04	0.01	21.01	0.04	3.55	30.23	1.85	5.37	44.77	50.23	-5.93	94.34	93.05	63.21	5.37	1.31	4.26	18.8	0.16	0.82	0	0.13	0.24	0.03	0.02	0.4	0.13	2.37	0.09	0.05	1.85	0	0	0	11.54	7.94	-4.12	86.17	91.94	815.07	470.36	920.8	578.62	818.43	501	910.23	496.03
49.716	0	0.02	0.04	0.01	23.3	0.04	3.15	34.59	1.63	4.9	40.41	48.63	-5.54	95.47	92.41	68.12	4.9	1.22	4.7	20.02	0.23	1.94	0	0.1	0.22	0.05	0.01	0.24	0.14	2.96	0.06	0.01	1.63	0	0	0	13.14	6.75	-3.59	87	90.83	812.06	472.56	916.46	580.58	815.76	503.15	906.39	497.15
49.749	0	0.02	0.03	0.01	28.51	0.04	2.89	42.34	1.56	5.12	32.66	49.32	-5.74	92.95	92.68	75.26	5.12	1.67	4.98	23.5	0.29	2.23	0	0.12	0.25	0.05	0.01	0.32	0.14	2.98	0.06	0.03	1.56	0	0	0	8.47	9.1	-2.11	85.75	92.83	803.82	472.78	908.07	580.5	807.42	501.83	900.13	497.25
49.783	0	0.03	0.03	0.01	29.49	0.04	2.68	43.87	1.39	5.65	31.13	46.24	-6.21	92.22	91.16	77.07	5.65	2.1	4.23	25.38	0.24	0.95	0	0.11	0.3	0.07	0	0.29	0.12	3.75	0.05	0.02	1.39	0	0	0	13.49	9.64	-2.49	86.51	91.38	801.65	473.1	904.71	580.66	805.21	503.24	896.36	496.67
49.816	0	0.02	0.03	0.01	33.24	0.03	2.49	48.69	1.15	5.49	26.31	46.19	-6.52	96.14	91	81.59	5.49	2.75	4.04	21.82	0.24	0.86	0	0.17	0.43	0.12	0.01	0.36	0.1	3.4	0.04	0.02	1.15	0.04	0	0	14.67	5.93	-2.6	87.22	89.76	794.83	474.94	895.84	580.22	798.09	504.65	887.65	498.52
49.849	0	0.02	0.03	0.01	34.54	0.03	2.38	50.68	1.07	5.63	24.32	45.39	-6.61	91.01	90.4	83.51	5.63	2.96	4.07	22.89	0.25	0.95	0	0.23	0.63	0.13	0	0.36	0.1	3.79	0.04	0.01	1.07	0	0	0	15.3	10.43	-2.69	86.91	89.64	793.54	475.31	892.14	578.33	795.74	505.48	884.98	497
49.883	0	0.02	0.02	0.01	35.67	0.03	1.98	53.08	1.07	4.5	21.92	41.65	-5.87	95.08	88.07	87.48	4.5	3.41	4.1	24.82	0.28	2	0	0.59	1.07	0.21	0.01	0.17	0.09	4.01	0.04	0.05	0.84	0	0	0	10.13	7.2	-3.3	86.14	89.25	787.3	474.91	885.49	575.82	788.99	504.18	877.95	497.04
49.916	0	0.02	0.02	0.01	34.04	0.03	1.86	51.35	1.29	4.39	23.65	41.39	-5.98	94.47	86.13	87.71	4.39	2.97	3.57	21.17	0.28	2.96	0	1.06	1.29	0.27	0	0.07	0.09	4.48	0.03	0.03	0.68	0	0	0	13.09	7.81	-3.7	86.36	88.18	785.58	474.98	882.86	575.4	787.17	504.87	874.97	496.61
49.949	0	0.02	0.02	0.01	30.47	0.03	1.69	46.77	1.43	3.94	28.23	37.81	-5.33	94.68	83.43	85.71	3.94	3.06	3.41	19.44	0.28	4.33	0	1.28	1.43	0.28	0	0.03	0.1	4.69	0.03	0.01	0.63	0	0	0	15.29	7.6	-4.67	86.54	87.9	782.62	474.84	879.45	573.94	783.47	505.36	870.98	497.12
49.983	0	0.02	0.02	0.01	28.46	0.03	1.71	45.59	2.44	3.79	29.41	37.21	-5.47	95.77	81.6	84.38	3.79	3.19	3.47	17.06	0.24	3.81	0	2.44	1.8	0.31	0	0.03	0.11	6.58	0.03	0	0.45	0.03	0	0	16.27	6.41	-5.21	86.27	87.85	778.77	474.52	875.47	573.2	779.24	505.63	866.64	496.72
50.016	0	0.02	0.03	0.01	22.11	0.03	1.54	36.03	2.91	3.87	38.97	29.78	-4.69	95.53	76.8	79.75	3.87	2.54	3.38	17.04	0.23	2.89	0	2.91	2.08	0.3	0.01	0.03	0.12	7.13	0.03	0	0.44	0.01	0	0	19.08	6.68	-5.13	86.1	88.29	775.1	474.32	872.22	573.94	775.75	507.04	863.3	495.64
50.049	0	0.03	0.03	0.01	19.67	0.03	1.75	33.1	4.32	4.32	41.9	26.86	-4.92	96.75	76.54	75.84	3.61	2.48	3.85	18.44	0.28	3.02	0	4.32	2.47	0.29	0.01	0.04	0.13	8.24	0.02	0.01	0.39	0.03	0	0	19.77	5.04	-6.01	86.13	87.75	772.85	475.13	869.38	574.04	772.92	508.11	859.87	496.29
50.083	0	0.03	0.04	0.01	16.01	0.03	2.27	28.08	7.76	7.76	46.92	32.02	-5.47	96.01	76.2	69.39	3.25	2.11	4.52	22.75	0.26	2.92	0	7.76	2.42	0.21	0	0.05	0.17	9.73	0.02	0.01	0.42	0	0	0	14.22	6.1	-6.04	85.06	86.17	769.22	474.34	867.6	575.03	770.95	505.93	856.55	496.02
50.116	0	0.04	0.04	0.01	13.7	0.03	2.77	23.51	8.5	8.5	52.98	35.47	-6.06	94.21	77.38	62.96	3.32	1.88	4.49	26.63	0.24	3.36	0	8.5	2.62	0.21	0.01	0.06	0.17	9.47	0.02	0.03	0.44	0	0	0	13.85	8.05	-6.16	84.95	89.12	767.11	475.64	865.14	575.67	767.22	508.99	855.29	495.32
50.15	0	0.04	0.05	0.01	12.48	0.03	4.95	21.7	14.51	14.51	56.59	54.88	-8.45	93.16	81.26	56.21	3.04	1.71	5.22	26.39	0.15	3	0	14.51	2.46	0.22	0.01	0.08	0.19	10.02	0.02	0.03	0.44	0	0	0	13.29	8.94	-5.95	84.86	88.21	765.6	477.04	862.82	576.98	766	509.9	853.09	495.82
50.183	0	0.05	0.06	0.01	11.39	0.04	6.89	20.43	17.44	17.44	59.14	64.54	-9.78	92.13	83.35	50.79	3.22	1.8	5.7	28.44	0.16	3.23	0	17.44	2.54	0.22	0.01	0.08	0.22	11.42	0.03	0.03	0.49	0	0	0	14.88	9.7	-5.64	84.4	86.12	763.47	477.75	859.86	577.87	764.82	510.08	849.82	496.26
50.216	0	0.06	0.07	0.01	10.62	0.03	9.23	19.07	18.43	18.43	61.86	72.09	-11.26	93.48	86.71	45.35	3.58	1.36	5.55	34.62	0.16	3.47	0	18.43	3	0.2	0.01	0.11	0.24	11.9	0.03	0.04	0.51	0	0	0	14.03	8.68	-5.79	83.53	87.37	760.93	476.84	858.23	577.65	761.98	509.68	848.15	495.26
50.25	0	0.06	0.06	0.01	12.33	0.04	12.73	24.98	23.28	23.28	50.03	82.85	-13.09	94.81	89.65	47.6	3.53	1.29	6.53	36.68	0.18	3.26	0	23.28	3.05	0.18	0.01	0.13	0.28	15.07	0.04	0.02	0.56	0	0	0	8.74	7.48	-3.11	83.27	88.69	758.69	476.13	857.32	577.99	761.27	507.06	849.23	495.75
50.283	0	0.08	0.06	0.01	14.54	0.04	14.4	29.66	22.4	22.4	45.34	86.34	-13.75	93.84	93.87	48.93	3.93	1.2	7.07	43.79	0.24	3.58	0	22.4	3.11	0.16	0.01	0.19	0.33	15.27	0.04	0.01	0.6	0	0	0	10.03	8.38	-3.93	83.33	88.4	756.74	476.58	856.96	580.65	759.78	508.34	847.32	496.08
50.316	0	0.07	0.05	0.01	18.98	0.04	14.73	38.69	23.39	23.39	36.31	89.06	-14.44	94.1	96.05	56.34	4.07	1.15	7.39	45.03	0.33	3.23	0	23.39	2.74	0.16	0.01	0.28	0.41	15.42	0.04	0.01	0.65	0	0	0	10.73	8.15	-3.03	82.92	91.7	754.24	475.85	857.43	582.72	757.59	508.46	848.51	496.56
50.35	0	0.06	0.04	0.01	24.14	0.04	13.26	46.5	22.96	22.96	28.5	89.43	-14.2	91.33	96.94	64.56	4.13	1.17	7.83	46.01	0.39	3.24	0	22.96	2.4	0.11	0.01	0.26	0.57	13.97	0.05	0.01	0.71	0	0	0	12.47	10.23	-2.91	83.04	91.25	753.88	476.7	857.31	583.97	757.7	509.63	848.16	497.63
50.383	0	0.05	0.03	0.01	29.62	0.04	10.36	54.55	20.04	20.04	20.45	87.47	-13.58	91.74	97.48	72.54	4.14	1.04	7.13	45.21	0.41	2.9	0	20.04	1.97	0.1	0.01	0.41	0.64	13.32	0.05	0.01	0.73	0	0	0	14.81	9.97	-2.44	82.52	92.82	751.87	476.71	856.26	584.71	755.71	510.74	847.67	498.12
50.416	0	0.04	0.03	0.01	34.06	0.04	7.83	59.84	16.54	16.54	15.16	84.17	-12.63	92.38	97.59	78.75	3.98	0.99	6.15	44.77	0.33	1.76	0	16.54	1.75	0.08	0.02	0.6	0.72	12.25	0.06	0.01	0.8	0	0	0	13.84	9.52	-2.48	82.11	94.15	749.13	476.77	855.1	586.12	753.08	511.56	846.27	498.15
50.45	0	0.04	0.02	0.01	39.19	0.04	6.28	65.88	13.31	13.31	9.12	81.02	-11.68	91.25	98.08	84.66	4.54	0.85	5.96	47.74	0.23	1.59	0	13.31	1.32	0.07	0.02	0.65	0.87	12.19	0.07	0.02	1	0	0	0	14.79	10.28	-2.33	81.99	95.13	748.04	477.64	854.02	586.98	751.57	512.45	845.8	499.37
50.483	0	0.05	0.02	0.01	41.08	0.04	5.55	68.13	11.51	11.51	6.87	78.89	-10.75	91.59	98.23	87	4.53	0.76	6.34	51.51	0.16	1.1	0	11.51	0.94	0.06	0.02	0.55	0.85	12.25	0.06	0.01	1.02	0	0	0	13.7	10.06	-2.74	81.97	94.13	746.56	478.72	852.58	587.93	750.44	514.02	843.46	499.64
50.517	0	0.06	0.02	0.01	41.12	0.04	4.87	67.33	8.57	8.57	7.67	74.75	-8.67	93.14	98.27	87.15	4.76	0.6	8.19	57.77	0.1	1.4	0	8.57	0.8	0.05	0.03	0.26	0.89	11.33	0.06	0.01	1.22	0	0	0	10.63	8.96	-2.77	82.09	93.54	745.55	480.31	851.03	589.01	749.35	514.35	841.95	501.14
50.55	0	0.06	0.02	0.01	38.94	0.05	4.49	65.79	6.19	6.19	9.21	70.82	-7.26	94.57	98.18	84.73	4.77	0.48	9.19	58.39	0.11	1.78	0	6.19	0.69	0.03	0.03	0.25	0.91	12.3	0.06	0.01	1.3	0	0	0	8.98	7.71	-3.56	81.88	94.96	743.72	481.94	849.87	591.43	746.54	516.09	840.49	502.37
50.583	0	0.08	0.03	0.01	28.37	0.05	5.38	53.03	5.66	5.66	21.97	69.36	-6.5	90.62	97.84	71.15	4.81	0.25	10.13	59.09	0.12	2.65	0	5.66	0.59	0.03	0.04	0.22	0.8	13.66	0.06	0.01	1.36	0	0	0	12.78	10.66	-3.36	81.54	93.29	743.72	484.1	847.61	591.33	746.49	518.32	838.74	504.43
50.617	0	0.11	0.06	0.01	15.88	0.05	6.78	32.68	4.02	5.12	42.32	65.3	-5.85	91.98	97.19	49.71	5.12	0.11	10.06	57.03	0.19	3.57	0	4.02	0.5	0.02	0.06	0.21	0.73	15.65	0.05	0.01	1.5	0.3	0	0	7.26	9.8	-2.67	81.23	90.78	742.57	488.15	843	591.28	745.28	519.61	835.32	508.06
50.65	0	0.15	0.1	0.01	9.48	0.05	8.49	20.32	3.71	5.14	59.36	64.32	-6.54	94.99	96.95	32.38	5.14	0.07	8.4	55.68	0.35	6.61	0	3.71	0.38	0.02	0.06	0.13	0.61	17.8	0.04	0.01	1.45	0.9	0	0	5.61	7.29	-2.98	80.11	89.74	740.93	490.77	839.64	590.9	743.07	521.99	832.1	510.74
50.683	0	0.15	0.13	0.01	7.08	0.04	9.58	16.14	3.44	5.32	67.73	64.14	-7.92	97.48	97.13	22.78	5.32	0.05	6.16	47.33	0.88	16.74	0	3.44	0.43	0.02	0.08	0.12	0.57	20.49	0.04	0.01	1.41	1.7	0	0	-1.76	3.72	-2.55	80.31	86.16	738.8	497.42	834.51	595.24	741.34	524.06	827.25	517.57
50.717	0	0.21	0.19	0.03	4.52	0.04	10.15	10.04	2.45	4.98	79.69	60.62	-8.02	93.24	96.25	10.51	4.98	0.02	5.32	44.48	2.14	36.93	0	2.45	0.45	0.01	0.08	0.06	0.47	20.58	0.03	0.02	1.51	2.05	0	0	2.57	8.88	-2.38	78.58	86.69	735.81	497.62	831.17	592.98	738.39	529.09	824.21	516.85
50.75	0	0.19	0.22	0.12	4	0.04	9.27	9.82	2.39	4.14	80.35	57.99	-7.87	96.15	94.95	9.26	4.14	0.02	4.96	31.8	3.27	61.65	0	2.39	0.47	0.01	0.1	0.04	0.46	22.56	0.03	0.09	1.54	3.61	0	0	-9.99	5.91	-0.93	79.3	86.69	733.16	502.87	828.52	598.55	736.38	529.22	822.77	522.02
50.784	0	0.15	0.26	0.2	3.22	0.04	7.96	7.41	2.14	3.07	84.08	49.95	-5.46	95.99	91.17	6.78	3.07	0.03	6.18	18.83	2.58	70.46	0	2.14	0.44	0.01	0.1	0.02	0.35	21.42	0.03	0.16	1.5	4.88	0	0	0.8	6.12	-3.62	77.98	84.41	733.23	503.7	826.08	597.17	735.01	533.88	818.4	520.81
50.817	0	0.09	0.28	0.14	3.07	0.04	6.22	7.84	2.15	2.34	84.32	41.29	-3.94	94.74	86.81	9.64	2.34	0.04	5.27	7.99	1.36	63.2	0.28	2.15	0.4	0.01	0.08	0.02	0.28	24.38	0.03	0.29	1.46	6.11	0	0	2	7.54	-3.84	77.45	84.33	733	503.05	825.76	595.81	734.71	534.34	817.89	520.44
50.85	0	0.06	0.2	0.07	3.23	0.04	3.95	8.27	2.38	2.38	83.47	28.5	-2.2	95.88	79.51	18.46	1.94	0.06	4.28	3.8	0.6	46.83	0.23	2.38	0.39	0.01	0.06	0.02	0.26	24.21	0.03	0.17	1.48	5.05	0	0	0.6	6.27	-3.37	77.36	85.28	731.28	502.66	825.09	596.46	733.17	533.29	817.56	521.02
50.884	0	0.05	0.12	0.09	4.19	0.04	2.61	15	2.55	2.55	70	22	-0.57	96.36	75.03	31.47	1.47	0.12	4.61	2.63	0.44	52.08	0.33	2.55	0.47	0.01	0.04	0.02	0.19	31.76	0.04	0.4	1.64	3.97	0	0	0.32	5.61	-2.73	77.92	84.9	731.65	503.16	825.04	596.94	733.84	532.5	818.03	521.57
50.917	0	0.04	0.08	0.07	5.59	0.04	1.61	23.47	2.71	1.75	53.05	15.5	0	97.56	69.52	46.13	1.37	0.21	4.44	1.75	0.53	45.37	0.25	2.71	0.6	0.01	0.04	0.02	0.17	35.78	0.04	0.38	1.68	3.19	0	0	-2.86	3.55	-1.34	78.48	87.9	730.34	501.92	827.03	599.12	733.39	530.69	820.82	521.58
50.95	0	0.04	0.06	0.11	4.97	0.04	1	17.58	2.76	1.92	64.85	8.38	0	96.36	60.8	51.38	1.41	0.23	4.56	1.92	1.07	50.05	0	2.76	0.45	0.01	0.03	0.03	0.19	30.5	0.05	0.45	1.72	2.01	0	0	-2.34	5.62	-3.66	78.24	90.61	731.44	499.53	831.12	599.21	733.15	531.1	822.98	519.17
50.984	0	0.04	0.04	0.14	7.31	0.04	0.66	26.89	2.9	1.7	48.11	13.44	0	96.15	57.59	67.26	1.26	0.37	4.31	1.43	1.7	53.79	0	2.9	0.36	0.01	0.03	0.02	0.16	30.77	0.06	0.39	1.75	1.57	0	0	2.49	5.91	-3.24	77.92	89.67	733.99	499.75	832.62	600.02	735.97	530.65	824.86	518.82
51.017
51.05
51.084
51.117	0	0.02	0.04	0.01	6	0.04	1	15.08	2.62	2.62	69.85	9.82	0	97.79	63.12	55.37	0.92	0.25	3.38	3.48	0.27	0.21	0	2.62	0.51	0.02	0.04	0.3	0.23	19.77	0.07	0.35	2.08	0.46	0	0	-0.16	3.05	-4.92	72.13	90.5	731.53	502.14	879.5	660.98	756.36	539.61	846.4	530.48
51.151	0	0.03	0.06	0.01	3.27	0.04	1.22	5.3	2.21	2.21	89.39	8.76	0	96.64	61.96	37.67	0.78	0.23	3.07	3.41	0.21	0.33	0	2.21	0.62	0.04	0.09	0.22	0.42	10.97	0.09	1.82	2.37	0	0	0	-3.39	5.2	-2.5	71.86	99.77	736.36	503.77	879.62	655.22	755.5	538.52	855.13	533.29
51.184	0	0.04	0.1	0.01	1.31	0.04	1.03	1.44	1.26	1.26	97.13	3.99	0	92.83	52.5	19.16	0.72	0.19	2.7	3.22	0.19	0.25	0	1.26	0.9	0.06	0.09	0.31	0.61	6.65	0.09	1.22	2.53	0	0	0	-6.82	9.19	-0.31	71.3	95.74	741.81	504.73	879.96	650.63	762.15	536.3	857.85	533.45
51.217	0	0.05	0.12	0.01	0.86	0.04	0.85	0.81	1.29	0.79	98.29	2.47	0	97.11	46.28	12.42	0.73	0.33	2.59	3.04	0.17	0.19	0	0.79	1.29	0.08	0.12	0.23	0.7	5.57	0.07	0.78	2.6	0	0	0	-7.63	4.43	0.59	71.83	97.09	744.67	503.7	880.48	646.22	763.75	534.95	860.81	532.32
51.251	0	0.06	0.15	0.01	0.61	0.04	0.91	0.47	2.48	0.66	98.18	2.37	0	91	44.59	3.82	0.66	0.36	2.46	3.49	0.15	0.14	0	0.46	2.48	0.17	0.22	0.17	0.88	2.85	0.06	1.62	2.59	0	0	0	-4.36	10.43	0.38	73.08	98.73	749.26	500.47	886.69	644.5	768.3	533.97	866.92	529.25
51.284	0	0.07	0.15	0.01	0.6	0.04	0.89	0.45	2.06	0.68	98.22	2.22	0	95.33	44.17	3.55	0.68	0.36	2.72	4.3	0.16	0.09	0	0.34	2.06	0.21	0.25	0.1	0.89	2.6	0.05	5.47	2.66	0	0	0	-4.11	6.91	1.96	73.53	99.3	753.12	501.32	888.7	644.07	772.06	531.51	871.35	532.33
51.317	0	0.07	0.15	0.01	0.59	0.04	0.88	0.43	1.49	0.73	98.24	2.15	0	95.47	44.33	3.19	0.73	0.34	3.2	5.16	0.22	0.09	0	0.19	1.49	0.37	0.23	0.05	1.12	1.74	0.04	2.46	2.94	0	0	0	-4.43	6.77	1.35	74.45	100.35	758.66	499.03	893.91	640.59	776.45	530.87	876.77	528.78
51.351	0	0.07	0.14	0.01	0.53	0.04	0.75	0.37	1.48	1	98.51	1.7	0	98.15	41	3.51	1	0.31	3.94	5.06	0.35	0.16	0	0.09	1.48	0.85	0.26	0.07	1.83	0.87	0.03	0.77	3.6	0	0	0	-1.43	2.15	2.6	76.06	99.04	763.93	498.14	896.2	637.8	781.76	526.98	880.76	529.9
51.384	0	0.08	0.14	0.01	0.47	0.05	0.63	0.31	1.12	1.12	98.74	1.32	0	98.33	37.35	3.05	1.12	0.41	3.92	4.87	0.48	0.19	0	0.08	1.12	0.82	0.26	0.05	2.19	0.78	0.03	1.13	3.87	0	0	0	-2.7	1.62	2.95	76.36	96.73	769.34	497.82	899.76	635.26	787.64	526	884.31	529.01
51.417	0	0.08	0.13	0.01	0.36	0.05	0.45	0.22	1.17	1.17	99.1	0.83	0	96.34	30.24	2.2	1.17	0.42	3.13	4.29	0.64	0.18	0	0.04	0.74	0.82	0.26	0.05	2.86	0.45	0.02	0.75	4.43	0	0	0	-6.32	5.65	4.04	75.67	96.44	771.06	495.48	902.84	633.39	791.07	523.23	887.44	527.01
51.451	0	0.08	0.13	0.01	0.4	0.05	0.53	0.26	1.26	1.26	98.93	1.23	0	97.54	34.75	1.61	1.26	0.31	2.59	4.6	0.79	0.17	0	0.02	0.54	1.07	0.3	0.06	3.85	0.21	0.01	1.12	5.29	0	0	0	-7.04	3.6	2.78	75.72	96.32	774.49	490.94	909.28	632.47	795.05	520	891.37	521.58
51.484	0	0.07	0.12	0.01	0.46	0.06	0.68	0.32	1.22	1.22	98.64	1.88	0	97.03	40.53	1.13	1.22	0.18	3.14	4.86	0.74	0.09	0	0.02	0.49	1	0.47	0.04	3.62	0.23	0.01	0.35	6.24	0	0	0	-2.85	4.58	5.91	76.61	96.69	776	486.3	914.22	631.99	800.57	514.37	897.02	521.2
51.518	0	0.07	0.11	0.01	0.55	0.08	0.87	0.4	1.53	1.53	98.25	3.08	0	98.3	45.68	1.45	1.53	0.14	7.45	6.95	0.75	0.14	0	0.01	0.41	1.2	0.61	0.06	4.73	0.23	0.01	0.04	7.1	0	0	0	1.78	-1.71	6.76	78.62	90.45	780.11	484.54	913.16	625.67	805.49	511.87	895.66	518.94
51.551	0	0.07	0.11	0.01	0.48	0.1	0.75	0.34	1.64	1.64	98.49	2.28	0	98.77	42.21	1.19	1.64	0.1	9.76	7.16	0.79	0.1	0	0.01	0.35	0.98	1.01	0.08	4.34	0.27	0.01	0.04	7.8	0	0	0	-3.26	-0.05	6.05	76.85	93.26	781.67	478.33	922.02	627.19	808.92	506.08	901.91	513.15
51.584	0	0.07	0.11	0.01	0.47	0.13	0.75	0.33	1.66	1.66	98.49	2.12	0	95.76	41.37	1.29	1.66	0.11	14.53	7.25	0.73	0.08	0	0.02	0.37	0.84	2.26	0.09	4.25	0.32	0.01	0.04	8.08	0	0	0	0.53	6.42	8.05	77.72	94.85	783.63	477.07	923.41	624.8	811.55	505.02	905.94	514.37
51.618	0	0.08	0.1	0.01	0.47	0.16	0.78	0.34	1.85	1.85	98.44	2.06	0	96.8	41.65	1.17	1.85	0.09	17.03	9.77	0.9	0.07	0	0.02	0.31	0.71	3.68	0.15	3.64	0.44	0.01	0.05	8.45	0	0	0	1.71	4.96	8.31	77.98	93.49	784.05	474.26	925.75	624.63	813.7	502.64	906.72	511.95
51.651	0	0.1	0.11	0.01	0.47	0.15	0.77	0.33	2.22	2.22	98.46	1.98	0	98.04	41.21	0.91	2.22	0.06	16.03	15.68	1.2	0.03	0	0.03	0.32	0.58	5.84	0.2	3.6	0.47	0.01	0.03	8.45	0	0	0	6.46	-2.43	8.47	79.72	91.77	787.58	472.71	927.17	622.32	817.02	499.96	908.11	511.11
51.684	0	0.12	0.1	0.01	0.59	0.16	0.99	0.43	2.5	2.5	98.01	3.22	0	95.27	47.9	0.9	2.5	0.04	14.63	24.31	1.35	0.03	0	0.04	0.37	0.46	9.69	0.26	3.07	0.5	0.01	0.01	9.6	0	0	0	7.17	6.98	9.32	79.94	95.55	790.8	468.88	931.71	618.78	820.07	497.2	914.88	509.02
51.718	0	0.15	0.09	0.01	0.5	0.19	0.73	0.34	2.91	2.91	98.55	1.99	1	98.03	42.04	0.98	2.91	0.04	13.81	30.66	1.21	0.02	0	0.05	0.32	0.27	15.11	0.3	2.78	0.5	0.01	0.02	11.51	0	0	0	5.3	2.47	9.74	79.62	93.78	794.82	468.17	934.99	617.21	824.73	495.32	917.67	507.82
51.751	0	0.17	0.08	0.01	0.49	0.18	0.68	0.32	3.14	3.14	98.65	1.83	0.96	98.21	40.93	1.04	3.14	0.04	11.84	33.27	0.88	0.01	0	0.06	0.24	0.24	17.56	0.26	2.83	0.5	0.01	0.06	12	0	0	0	6.76	1.99	10.32	80.14	93.41	798.52	466.82	939.48	617.03	829.45	493.93	921.9	507.34
51.785	0	0.14	0.07	0.01	0.43	0.22	0.52	0.28	3.56	3.56	98.96	1.43	4.04	98.6	37.2	1.11	3.56	0.04	9.78	27.7	0.38	0	0	0.07	0.17	0.15	21.41	0.22	3.45	0.44	0.01	0.04	14.97	0	0	0	5.74	0.71	10.78	80.07	93.78	803.67	467.02	943.09	615.16	834.08	492.91	926.68	507.76
51.818	0	0.14	0.06	0.01	0.51	0.24	0.68	0.36	3.86	3.86	98.65	2.37	3.28	98.39	43.43	1.42	3.86	0.04	9.59	30.8	0.38	0	0	0.08	0.14	0.11	19.61	0.19	3.63	0.46	0.01	0.09	15.72	0	0	0	4.28	1.45	11.68	79.76	93.43	808.44	467.63	947.08	614.62	839.43	492.14	931.32	509.02
51.851	0	0.12	0.06	0.01	0.45	0.26	0.62	0.36	3.22	3.22	98.75	2.2	4.52	97.97	42.67	1.74	3.22	0.03	9.8	28.84	0.25	0	0	0.08	0.12	0.09	13.39	0.15	3.46	0.47	0.01	0.05	16.26	0	0	0	4.64	2.62	11.76	80.21	92.2	812.21	468.42	949	613.56	842.88	492.56	933.51	509.51
51.885	0	0.1	0.05	0.01	0.44	0.3	0.69	0.42	3.06	3.06	98.62	2.77	5.28	98.63	46.22	1.71	3.06	0.03	9.29	25.7	0.15	0	0	0.09	0.09	0.06	8.38	0.09	2.81	0.58	0.01	0.02	17.77	0	0	0	4.33	-0.63	11.31	80.52	93.02	816.95	470.29	951.58	612.87	845.82	493.74	937.26	510.8
51.918	0	0.07	0.05	0.01	0.48	0.29	0.78	0.49	2.83	2.83	98.45	3.45	4.51	98.02	49.41	2.23	2.83	0.02	8.87	20.23	0.13	0	0	0.1	0.09	0.05	6.3	0.08	2.46	0.64	0.01	0.08	17.72	0	0	0	5.41	2.5	12.29	81.08	92.03	818.54	470.96	953.83	613.87	848.91	495.3	939.39	512.13
51.951	0	0.07	0.05	0.01	0.56	0.27	0.96	0.59	3.06	3.06	98.08	4.89	3.07	98.15	53.63	2.5	3.06	0.03	9.05	19.26	0.1	0.01	0	0.08	0.06	0.05	4.36	0.05	2.77	0.68	0.01	0.24	17.21	0	0	0	3.08	-2.15	11.08	80.44	97.4	820.94	473.96	956.64	616.26	848.27	498.03	944.2	514.88
51.985	0	0.07	0.07	0.01	0.86	0.23	1.78	0.91	4.22	4.22	96.45	10.91	0	97.21	64.49	1.99	4.22	0.02	9.87	21.44	0.08	0.02	0	0.08	0.06	0.04	2.93	0.03	2.71	0.95	0.01	0.23	15.23	0	0	0	3.06	-4.25	12.05	80.43	97.45	823.95	477.97	958.16	618.42	851.48	500.19	946.9	519.99
52.018	0	0.08	0.07	0.01	1.08	0.21	2.47	1.15	5.13	5.13	95.07	16.15	0	98.18	70.15	2	5.13	0.02	10.38	24.65	0.07	0.05	0	0.07	0.06	0.04	2	0.04	2.68	1.01	0.01	0.21	14.18	0	0	0	9.67	2.07	12.16	83.24	97.02	823.2	478.89	956.34	619.93	850.73	501.03	945.23	523
52.051	0	0.08	0.07	0	1.22	0.21	2.96	1.36	4.84	4.84	94.07	20.77	0	98.67	74.31	1.93	4.84	0.02	10.97	27.97	0.05	0.07	0	0.06	0.07	0.03	1.53	0.03	2.36	1	0.01	0.18	13.93	0	0	0	6.2	-0.46	11.01	81.33	98.4	824.16	479.49	958.14	620.86	850.46	501.83	946.72	522.22
52.085	0	0.08	0.08	0	1.37	0.22	3.44	1.51	5.36	5.36	93.13	24.27	0	98.66	76.52	2.25	5.36	0.02	12.58	28.98	0.05	0.09	0	0.06	0.09	0.03	1.1	0.05	2.66	0.92	0.01	0.11	13.41	0	0	0	6.82	0.49	11.47	81.3	95.15	824.6	479.53	958.41	621.47	852.48	502.2	945.63	521.59
52.118	0	0.12	0.08	0	1.63	0.2	4.38	1.83	5.74	5.74	91.23	32.79	0	97.79	81.6	1.8	5.74	0.02	11.58	41.21	0.07	0.11	0	0.06	0.08	0.03	0.97	0.04	2.8	1.01	0.01	0.13	13.07	0	0	0	-0.19	3.04	10.43	78.42	97.5	822.77	477.84	959.51	621.54	850.15	501.53	946.21	518.25
52.152	0	0.14	0.08	0	1.74	0.21	4.68	2.01	5.19	5.19	90.64	36.01	0	98.06	83.63	2.25	5.19	0.02	12.38	47.06	0.18	0.15	0	0.05	0.11	0.04	1.13	0.05	2.55	0.83	0.01	0.06	12.98	0	0	0	1.03	2.38	11.46	78.91	94.33	821.51	476.45	957.34	619.07	850.52	500.49	943.45	516.75
52.185	0	0.2	0.08	0	1.88	0.22	4.82	2.25	4.56	4.56	90.36	39.19	0	96.51	85.14	3.39	4.56	0.03	13.41	57.81	0.19	0.12	0	0.04	0.11	0.04	1.12	0.05	2.72	0.95	0.01	0.12	12.92	0	0	0	3.77	5.41	14.43	79.47	95.11	821.26	476.6	957.84	619.82	853.16	498.68	945.54	521.32
52.218	0	0.2	0.07	0	2.02	0.21	4.75	2.52	4.19	4.19	90.5	40.84	0	96.76	86	5.2	4.19	0.03	12.65	60.21	0.25	0.09	0	0.04	0.15	0.05	1.08	0.06	2.72	1.05	0.01	0.15	12.92	0	0	0	2.99	5.01	13.91	79.28	96.64	822.15	476.47	959.29	620.04	853.27	498.76	947.31	520.99
52.252	0	0.2	0.07	0	2.16	0.22	3.97	2.71	3.78	3.78	92.05	35.53	0	97.4	83.23	9.81	3.78	0.04	14.39	61.07	0.22	0.08	0	0.04	0.21	0.06	1.02	0.11	2.68	1.02	0.01	0.07	12.49	0	0	0	2.41	3.89	11.45	79.35	92.64	821.24	476.53	956.39	619.77	850.79	499.44	941.69	517.26
52.285	0	0.21	0.06	0	2.28	0.26	3.45	2.97	3.67	3.67	93.11	32.17	0	96.96	81.3	13.88	3.67	0.05	16.63	63.16	0.17	0.08	0	0.05	0.23	0.07	1.05	0.12	2.75	1.13	0.01	0.14	12.88	0	0	0	2.64	4.68	13	79.27	96.76	821.88	476.81	958.26	619.88	851.77	499.19	946.19	520.34
52.318	0	0.21	0.06	0	2.29	0.24	2.97	2.95	3.69	3.69	94.06	27.73	0	96.77	78.59	16.17	3.69	0.05	15.96	62.58	0.12	0.08	0	0.05	0.25	0.07	1.18	0.11	2.82	1.38	0.01	0.32	12.54	0	0	0	1.77	5.01	13.22	78.91	97.48	821.07	475.97	958.93	620.23	851.57	498.66	946.72	519.84
52.352	0	0.19	0.05	0	2.6	0.2	2.81	3.37	4.07	4.07	93.26	27.14	0	97.22	78.12	19.66	4.07	0.05	14.03	60.4	0.09	0.06	0	0.06	0.26	0.11	1.06	0.11	2.93	1.62	0.01	0.29	11.86	0	0	0	5.47	4.23	13.96	79.97	96.14	820.02	475.63	957.68	620.9	851.71	497.59	945	520.84
52.385	0	0.12	0.04	0	3.14	0.19	2.3	4.35	3.48	3.48	91.31	25.73	0	97.11	77.17	27	3.48	0.06	13.13	52.2	0.07	0.04	0	0.07	0.36	0.13	1.04	0.09	2.97	1.58	0.01	0.67	12.05	0	0	0	4.19	4.43	14.03	79.44	96.72	818.59	474.67	957.47	620.42	850.6	497.55	944.77	519.63
52.418	0	0.12	0.04	0.01	3.74	0.17	2.15	5.21	3.55	3.55	89.57	26.73	0	96.55	77.35	31.56	3.55	0.06	11.33	51.71	0.07	0.02	0	0.08	0.36	0.18	0.96	0.08	3.44	1.43	0.01	0.26	11.71	0	0	0	3.76	5.34	12.09	79.3	98.16	818.59	474.69	957.04	620.75	848.18	497.86	944.19	518.31
52.452	0	0.1	0.04	0.01	4.09	0.17	2.19	5.83	3.68	3.68	88.33	28.52	0	98.17	78.45	33.42	3.68	0.05	11.24	48.31	0.09	0.03	0	0.12	0.41	0.24	0.84	0.09	3.44	1.32	0.01	0.07	11.85	0	0	0	6.89	2.1	12.1	80.89	90.09	818.44	475.5	953.22	619.11	849.27	499.23	937.67	516.59
52.485	0	0.11	0.04	0.01	3.72	0.2	1.88	5.36	3.24	3.24	89.27	24.58	0	96.13	75.8	34.02	3.24	0.05	12.79	51.19	0.09	0.03	0	0.13	0.39	0.24	0.73	0.07	3.58	1.25	0.01	0.14	12.48	0	0	0	0.67	5.94	13.61	78.38	98.01	817.32	474.7	955.87	618.98	848.29	497.63	943.97	518.88
52.519	0	0.11	0.03	0.01	3.14	0.31	1.27	5.01	1.92	1.92	89.97	18.99	0.39	96.29	71.01	37.16	1.92	0.06	14.83	54.96	0.2	0.04	0	0.2	0.31	0.3	0.71	0.05	4.27	1.17	0.01	0.14	15.41	0	0	0	3.25	5.72	12.47	79.18	93.98	816.63	474.48	952.43	617.63	846.82	497.72	938.88	516.61
52.552	0	0.12	0.02	0.01	2.23	0.39	1	3.54	1.76	1.76	92.91	13.02	3.7	96.41	65.68	33.89	1.76	0.07	15.46	54.11	0.23	0.03	0	0.24	0.37	0.31	0.89	0.07	4.03	1.07	0.01	0.08	17.17	0	0	0	-2.73	5.54	13.81	77.09	99.46	817.07	472.41	959.81	620.75	849.72	495.36	946.79	517.04
52.585	0	0.12	0.02	0.01	1.82	0.38	0.78	2.78	1.65	1.65	94.44	8.74	4.62	93.19	60.29	33.37	1.65	0.09	14.54	51.57	0.26	0.02	0	0.25	0.42	0.31	1.02	0.08	3.85	0.95	0.01	0.13	17.31	0	0	0	-0.88	8.92	15.79	77.25	96.43	818.71	473.17	960.17	620	853.8	495.66	947.28	519.36
52.619	0	0.13	0.02	0.01	1.2	0.62	0.7	1.89	1.15	1.15	96.22	6.48	9.78	95.44	57.01	27.22	1.15	0.09	18.41	54.08	0.35	0.01	0	0.3	0.43	0.34	1.33	0.1	3.11	0.89	0.01	0.04	19.78	0	0	0	-0.66	6.79	14.36	77.56	94.63	819.47	472.26	959.92	619.3	853.37	494.95	945.57	516.27
52.652	0	0.14	0.02	0.01	0.94	0.72	0.54	1.44	1.08	1.08	97.12	4.16	12.37	95.15	51.29	26.29	1.08	0.11	19.46	54.37	0.31	0.01	0	0.29	0.37	0.35	1.74	0.14	3	0.89	0.01	0.07	20.6	0	0	0	-3.15	7.12	15.82	76.79	96	822.88	473.37	964.51	620.06	858.14	495.51	951.26	518.84
52.685	0	0.13	0.02	0.01	0.76	1.04	0.55	1.22	0.85	0.85	97.57	4.28	15.82	92.48	51.54	21.73	0.85	0.18	21.6	52.44	0.28	0.01	0	0.25	0.39	0.35	1.97	0.12	3.13	1.03	0.01	0.08	22.92	0	0	0	0.24	9.45	16.05	77.71	94.25	825.94	473.56	964.59	618.25	860.83	494.8	951.74	519.65
52.719	0	0.12	0.02	0.01	0.57	1.62	0.42	0.93	0.68	0.68	96.76	2.98	20.88	92.96	46.05	20.67	0.68	0.36	25.36	48.97	0.24	0.01	0	0.26	0.39	0.38	2.22	0.1	2.97	0.81	0.01	0.18	24.99	0	0	0	-1.85	9.09	16.96	77.14	95.82	828	474.08	966.27	616.32	862.85	495.3	955.19	520.9
52.752	0	0.11	0.02	0.01	0.51	1.63	0.41	0.82	0.65	0.65	96.74	3.42	21.24	92.31	45.45	17.96	0.65	0.53	23.71	45.96	0.28	0.01	0	0.26	0.43	0.38	3.32	0.11	2.94	0.84	0.01	0.05	25.88	0	0	0	-4.41	9.57	16.1	76.5	97.08	832.08	474.96	971.84	619.83	866.69	494.71	959.94	521.69
52.786	0	0.09	0.02	0	0.42	2.02	0.44	0.71	0.53	0.53	95.96	5.05	23.07	94.81	47.4	12.5	0.53	0.57	22.57	41.85	0.3	0.01	0	0.23	0.47	0.34	5.15	0.16	2.59	0.85	0.01	0.06	28.41	0	0	0	0.85	7.48	16.81	77.52	98.65	835.05	475.26	976.05	621	870.13	496.69	965.01	523.73
52.819	0	0.07	0.01	0	0.39	2.62	0.4	0.69	0.47	0.47	94.77	6.63	25.7	96.94	46.58	12.74	0.47	0.67	23.69	37.28	0.3	0.02	0	0.2	0.36	0.32	5.09	0.15	2.31	0.83	0.01	0.04	30.21	0	0	0	2.6	4.72	19.57	78.43	91.75	839.56	477.82	976.78	619.89	877.57	497.61	964.71	526.31
52.852	0	0.07	0.01	0	0.4	4.14	0.43	0.77	0.41	0.41	91.72	8.43	29.18	97.89	48.57	13.01	0.41	0.84	28.88	36.24	0.36	0.02	0	0.19	0.41	0.29	5.17	0.18	2.19	0.94	0.01	0.01	31.83	0	0	0	1.11	2.81	18.01	78.56	92.43	843.04	479.21	976.52	617.63	877.67	497.56	965.62	526.01
52.886	0	0.07	0.01	0	0.3	5.85	0.35	0.61	0.41	0.41	88.31	12.58	33.32	97.6	44.92	11	0.41	0.94	29.83	38.88	0.41	0.02	0	0.12	0.31	0.28	5.59	0.11	2.2	1.05	0.01	0.06	34.6	0	0	0	7.07	3.46	19.4	80.09	95.08	848.89	480.17	983.73	618.91	884.5	499.97	974.6	530.36
52.919	0	0.08	0.01	0	0.24	10.43	0.35	0.54	0.47	0.47	79.14	19.13	38.63	97.43	45.13	7.37	0.47	0.72	34.83	42.03	0.59	0.05	0	0.07	0.22	0.37	4.14	0.02	2.65	1.56	0.01	0.02	37.7	0	0	0	1.82	3.83	18.61	78.65	94.55	852.57	480.97	989.01	622.34	888.57	499.49	978.16	529.72
52.952	0	0.1	0.01	0	0.17	8.41	0.22	0.36	0.5	0.5	83.18	17.19	38.89	97.99	34.55	7.91	0.5	0.57	32.24	42.16	0.61	0.1	0	0.05	0.21	0.38	3.2	0.01	3.26	1.92	0.01	0.24	36.88	0	0	0	6.59	-2.57	21.65	79.08	92.4	858.36	484.23	991.46	620.47	896.09	501.66	982.21	535.15
52.986	0	0.09	0.01	0	0.18	4.58	0.22	0.38	0.56	0.56	90.84	14.03	33.49	97.36	35.61	6.93	0.56	0.3	23.74	39.59	0.55	0.12	0	0.03	0.17	0.38	2.4	0.01	3.64	3.25	0.01	0.03	35.39	0	0	0	3.3	3.96	19.74	78.21	94.11	863.81	483.14	997.86	621.06	899.84	501.17	988.42	532.94
53.019	0	0.07	0.01	0	0.24	3.53	0.26	0.51	0.65	0.65	92.94	11.21	30.36	98.58	39.31	10.25	0.65	0.22	22.1	35.4	0.35	0.14	0	0.03	0.13	0.36	1.74	0.01	3.77	3.78	0.01	0.22	33.79	0	0	0	4.04	-0.79	23.33	79.67	94.06	865.25	483.1	994.07	611.93	902.05	499	988.47	536.15
53.052	0	0.08	0.01	0	0.29	2.07	0.27	0.62	0.71	0.71	95.85	8.71	25.51	97.93	41.13	12.41	0.71	0.18	15.87	37.1	0.26	0.11	0	0.03	0.12	0.47	0.94	0.03	3.19	4.31	0.01	0.14	32.05	0	0	0	-6.01	2.71	18.44	76.42	91.36	879.76	491.93	1005.59	619.11	911.3	508.32	998.1	536.84
53.086	0	0.08	0.02	0.01	0.26	0.93	0.27	0.49	0.76	0.76	98.15	5.26	19.03	97.85	39.12	8.94	0.76	0.12	8.1	31.85	0.25	0.08	0	0.01	0.11	0.6	0.63	0.08	2.98	4.54	0.02	1.16	28.68	0	0	0	4.18	-2.91	18.82	80.45	86.01	895.16	500.53	1013.39	621.28	925.05	516.55	1006.43	544.39
53.119	0	0.09	0.02	0.01	0.2	0.6	0.2	0.31	0.88	0.88	98.8	3.51	16.99	80.46	30.24	6.61	0.88	0.05	5.56	26.83	0.26	0.29	0	0.02	0.08	0.77	0.5	0.1	2.61	4.52	0.02	6.9	26.05	0	0	0	-4.17	-14.92	16.35	77.81	94.75	905.79	506.99	1014.63	614.95	926.53	516.08	1014.63	550.94
53.153
53.186
53.219
53.253
53.286
53.319
53.353
53.386
53.419
53.453
53.486
53.52
53.553
53.586
53.62
53.653
53.686
53.72
53.753
53.787
53.82
53.853
53.887
53.92
53.953
53.987
54.02
54.053
54.087
54.12
54.154
54.187
54.22
54.254
54.287
54.32
54.354
54.387
54.42
54.454
54.487
54.521
54.554
54.587
54.621	0	0.04	0.03	0.01	0.14	0.98	0.22	0.18	0.96	0.74	98.04	3.7	20.9	81.87	27.78	0.87	0.74	0.12	13.59	3	0.32	0.3	0	0.18	0.93	0.07	0.65	0.96	0.49	0.08	0	0.5	26.39	0	0	0	2.24	14.46	-2.73	77.7	104.64	761.24	466.12	913.3	626.9	782.06	502.85	886.68	500.86
54.654	0	0.03	0.03	0	0.5	0.77	1.13	0.83	1.72	1.72	97.75	9.5	11.04	88.5	64.02	0.73	1.72	0.27	10.21	14.33	0.32	0.43	0	0.08	0.46	0.07	0.91	0.53	1.27	0.13	0.01	0.16	25.95	0	0	0	6.75	11.8	-5.07	78.2	97.84	751.53	471.06	901.09	631.56	773.23	511.96	870.35	500.18
54.687	0	0.02	0.02	0	0.69	1.31	1.57	1.54	0.71	0.71	96.86	22.13	14.01	92.67	76.81	2.47	0.71	0.86	10.05	13.7	0.22	0.28	0	0.09	0.34	0.08	0.55	0.45	0.86	0.12	0.01	0.14	30.8	0	0	0	7.56	9.31	-8.26	78.81	99.93	750.65	475.71	893.35	627.38	765.69	518.47	864.14	501.4
54.721	0	0.02	0.02	0	0.94	1.14	2.17	2.17	0.66	0.66	95.67	32.03	11.27	88.66	83.43	3.84	0.66	1.12	10.47	15.51	0.19	0.16	0	0.1	0.39	0.09	0.51	0.37	0.54	0.14	0.01	0.2	29.33	0	0	0	5.24	11.72	-7.24	78.52	96.73	749.87	477.8	887.5	623.84	764.77	517.63	860.38	502.92
54.754	0	0.02	0.02	0	1.04	0.83	2.21	2.21	0.67	0.67	95.59	30.43	8.42	92.29	82.45	5.38	0.67	1.02	9.93	15.23	0.19	0.12	0	0.14	0.6	0.14	0.45	0.31	0.47	0.14	0.02	0.07	26.7	0	0	0	8.78	9.59	-8.8	80.25	92.58	749.21	480.41	882.77	622.73	763.53	521.04	854.55	504.08
54.788	0	0.02	0.03	0	1.24	0.7	2.89	2.47	0.96	0.96	94.22	36.46	5.76	93.76	85.71	4.98	0.96	0.86	12.13	15.8	0.22	0.06	0	0.15	0.71	0.18	0.4	0.23	0.51	0.18	0.03	0.11	24.13	0	0	0	7.37	8.45	-9.28	79.93	91.69	747.96	483.22	878.63	621.98	761.15	523.62	851.03	505.5
54.821	0	0.03	0.04	0	1.38	0.46	3.25	2.43	1.24	1.24	93.51	36.73	1.62	92.05	85.87	4.53	1.24	0.75	10.79	15.4	0.21	0.07	0	0.14	0.69	0.19	0.38	0.16	0.65	0.23	0.03	0.02	20.91	0	0	0	1.24	9.75	-8.29	77.96	88.79	745.46	484.71	874.46	620.56	760.14	523.36	847.2	505.91
54.854	0	0.03	0.05	0	1.53	0.29	3.73	2.4	1.66	1.66	92.53	37.71	0	94.55	86.37	3.81	1.66	0.59	9	17.82	0.24	0.11	0	0.15	0.72	0.21	0.34	0.11	0.7	0.26	0.03	0.03	17.64	0	0	0	3.66	7.73	-7.92	79.08	90.16	744.16	486.17	871.29	619.84	757.49	525.64	845.74	507.18
54.888	0	0.05	0.06	0	1.96	0.19	4.94	2.9	2.07	2.07	90.13	46.7	0	95.99	90.99	3.89	2.07	0.56	6.93	25.4	0.22	0.12	0	0.14	0.63	0.25	0.26	0.05	0.7	0.29	0.03	0.07	14.94	0	0	0	-3.86	6.12	-7.81	77.07	88.64	743.5	488.25	868.61	618.81	756.67	525.62	843.54	507.99
54.921	0	0.04	0.07	0	1.98	0.15	4.79	2.78	2.16	2.16	90.42	44.1	0	94.58	89.72	4.23	2.16	0.4	5.54	23.25	0.18	0.14	0	0.09	0.6	0.23	0.18	0.04	0.66	0.36	0.03	0.11	13.66	0	0	0	2	7.71	-6.3	78.82	92.69	743.11	489.26	866.84	618.86	754.19	526.63	845.47	510.52
54.954	0	0.06	0.08	0	1.97	0.12	5.14	2.57	2.64	2.64	89.72	43.26	0	96.28	89.31	2.82	2.64	0.21	4.82	28.6	0.21	0.21	0	0.08	0.65	0.24	0.17	0.03	0.61	0.39	0.04	0.14	12.01	0	0	0	0.82	5.73	-7.66	78.68	90.06	741.93	490.29	864.31	618.18	753.1	528.34	841.28	510.08
54.988	0	0.07	0.09	0	1.88	0.1	4.9	2.27	2.82	2.82	90.21	38.48	0	96.89	86.89	2.25	2.82	0.13	4.45	30.7	0.25	0.32	0	0.06	0.53	0.26	0.14	0.02	0.6	0.46	0.04	0.1	10.58	0	0	0	1.58	4.81	-5.11	79.05	92.95	741.37	491.86	863.13	619	752.07	528.57	843.76	513.3
55.021	0	0.09	0.1	0	1.81	0.09	4.66	2.06	2.97	2.97	90.68	34.09	0	96.77	84.57	2.03	2.97	0.12	4.42	34.63	0.32	0.47	0	0.05	0.37	0.26	0.13	0.03	0.56	0.56	0.03	0.13	9.15	0	0	0	2.83	5	-6.29	79.63	91.25	741.84	493.8	861.3	619.18	751.49	529.85	841.48	514.74
55.054	0	0.11	0.11	0.01	1.54	0.07	3.66	1.6	3.1	3.1	92.68	23.55	0	98.17	78.15	2.28	3.1	0.12	4.22	36.93	0.46	0.83	0	0.04	0.28	0.23	0.13	0.05	0.53	0.66	0.04	0.05	7.91	0	0	0	-0.63	2.1	-6.1	78.44	93.94	741.25	495.21	859.89	618.78	749.14	531.15	841.76	515.46
55.088	0	0.14	0.12	0.01	1.28	0.07	2.76	1.23	3.11	3.11	94.49	14.85	0	97.53	71.11	2.8	3.11	0.11	4.48	38.02	0.55	0.93	0	0.03	0.21	0.24	0.12	0.07	0.49	0.72	0.03	0.16	6.94	0	0	0	0.88	3.62	-7.74	78.89	91.29	740.87	496.35	858.6	618.81	748.67	532.49	838.58	516.67
55.121	0	0.15	0.12	0.01	1.01	0.06	1.96	0.9	3.03	3.03	96.09	8.43	0	98.06	63.2	3.07	3.03	0.08	4.12	35.93	0.55	1.29	0	0.03	0.15	0.23	0.12	0.09	0.45	0.79	0.03	0.24	6.39	0	0	0	1.16	2.38	-7.34	78.63	91.46	739.67	498.68	855.95	619.9	747.1	535.26	836.87	517.8
55.155	0	0.21	0.13	0.01	0.73	0.06	1.24	0.57	3.17	3.17	97.53	3.48	0	96.13	51.63	3.35	3.17	0.06	5.38	37.96	0.59	4.59	0	0.02	0.12	0.24	0.14	0.07	0.36	1.08	0.03	0.29	5.11	0	0	0	8.27	5.94	-7.97	80.27	94.76	738.04	499.17	854.45	620.19	743.23	537.46	836.3	519.67
55.188	0	0.3	0.15	0.01	0.71	0.05	1.18	0.52	3.94	4.04	97.63	2.83	0	94.06	49	3.42	4.04	0.05	5.24	43.75	0.66	7.63	0	0.02	0.1	0.23	0.15	0.04	0.33	1.24	0.03	0.68	3.94	0.3	0	0	1.95	8.19	-10.61	78.48	91.94	736.65	501.54	853.31	620.56	741.91	540.37	831.73	520.75
55.221	0	0.48	0.16	0.02	0.55	0.05	0.89	0.37	3.84	4.33	98.22	1.61	0	90.62	41.8	2.74	4.33	0.03	6.28	49.92	0.72	13.66	0	0.02	0.08	0.23	0.18	0.03	0.34	1.31	0.02	0.71	3.84	0.67	0	0	-1.9	10.66	-10.2	75.77	93.29	731.36	502.88	851.11	624.93	737.56	541.3	828.89	522.3
55.255	0	0.61	0.18	0.03	0.44	0.05	0.7	0.27	2.91	5.21	98.61	0.92	0	93.95	34.14	2.05	5.21	0.03	7.83	49.88	0.78	17.12	0	0.01	0.07	0.23	0.21	0.02	0.34	1.62	0.02	0.36	2.91	0.89	0	0	-6.11	8.29	-8.94	73.65	93.77	728.8	506.68	847.78	628.45	735.24	543.76	827.11	524.97
55.288	0	0.42	0.19	0.02	0.44	0.05	0.7	0.26	2.7	4.92	98.61	0.94	0	93.76	34.46	1.5	4.92	0.02	5.8	42.99	0.57	9.11	0	0.01	0.06	0.21	0.19	0.02	0.3	1.45	0.02	0.14	2.7	0.85	0	0	-6.29	8.46	-10.09	72.78	93.63	725.42	509.95	844.59	631.29	731.4	548.14	822.77	527.68
55.321	0	0.42	0.19	0.02	0.46	0.05	0.75	0.28	2.37	4.71	98.51	1.03	0	90.46	35.77	1.37	4.71	0.01	6.42	44.69	0.5	5.81	0	0.01	0.06	0.21	0.17	0.02	0.28	1.44	0.02	0.27	2.37	0.75	0	0	-0.68	10.75	-10.52	75.73	95.56	724.55	511.63	841.06	629.72	728.02	551.63	820.82	528.8
55.355	0	0.4	0.19	0.02	0.48	0.04	0.78	0.29	2.01	4.31	98.44	1.12	0	92.58	37.05	1.6	4.31	0.01	5.72	44.14	0.38	4.89	0	0.01	0.06	0.21	0.14	0.02	0.22	1.46	0.01	0.24	2.01	0.63	0	0	-8.34	9.38	-9.35	71.61	99.07	719.19	513.15	838.21	632.81	722.5	551.9	819.27	530.68
55.388	0	0.37	0.19	0.02	0.53	0.04	0.86	0.33	1.95	4.31	98.29	1.31	0	91.86	39.24	2	4.31	0.02	5.81	42.96	0.36	5.24	0	0.01	0.07	0.23	0.11	0.01	0.23	1.35	0.01	0.36	1.95	0.47	0	0	-7.05	9.88	-9.02	72.77	95.12	718.97	513.83	837.49	634.37	724.38	551.12	817.53	531.84
55.421	0	0.32	0.18	0.02	0.56	0.05	0.92	0.35	1.87	4.05	98.17	1.46	0	90.22	40.7	2.53	4.05	0.02	7.8	38.03	0.4	11.22	0	0.01	0.08	0.23	0.09	0.01	0.22	1.32	0.01	0.28	1.87	0.3	0	0	-5.45	10.89	-10.3	73.01	99.84	714.84	513.38	836.04	634.86	718.12	553.75	815.51	531.78
55.455	0	0.27	0.17	0.02	0.56	0.05	0.87	0.35	1.68	3.57	98.26	1.39	0	93.22	40.03	3.27	3.57	0.03	8.48	33.11	0.42	12.42	0	0.01	0.1	0.26	0.08	0.01	0.26	1.27	0.01	0.58	1.68	0.17	0	0	-3.6	8.9	-10.17	74.65	98.97	713.2	513.75	833.19	634.7	716.54	554.11	812.99	531.93
55.488	0	0.14	0.16	0.02	0.6	0.04	0.75	0.39	1.67	3.22	98.5	1.25	0	92.67	38.57	7.08	3.22	0.05	7.41	17.13	0.31	8.71	0	0.01	0.11	0.24	0.05	0.02	0.25	1.24	0.01	0.47	1.67	0.19	0	0	-0.95	9.32	-11.07	75.07	93.93	710.89	515.98	832.41	639.73	717.13	555.85	808.81	535.41
55.522	0	0.09	0.14	0.01	0.71	0.04	0.69	0.49	1.75	2.69	98.58	1.3	0	94.48	39.18	11.99	2.69	0.06	7.24	11.46	0.21	3.13	0	0.01	0.14	0.24	0.04	0.03	0.22	1.08	0.01	0.37	1.75	0.41	0	0	-12.69	7.8	-9.19	69.5	101.05	706.74	514.33	832.67	640.75	712.18	552.79	811.47	533.97
55.555	0	0.08	0.11	0.01	0.89	0.04	0.57	0.66	1.9	2.43	98.21	1.23	0	94.84	38.36	20.17	2.43	0.06	7.18	10.09	0.23	3.42	0	0.01	0.16	0.25	0.04	0.03	0.25	0.99	0.01	0.63	1.9	0.35	0	0	-13.68	7.44	-8.13	68.83	96.88	705.21	514.96	829.76	641.8	713.06	551.21	808.39	533.92
55.588	0	0.07	0.1	0.02	0.83	0.05	0.43	0.61	1.99	2.57	98.33	0.85	0	90.84	33.09	23.38	2.57	0.08	7.7	6.95	0.24	3.4	0	0.01	0.17	0.25	0.04	0.06	0.25	1.12	0.01	0.24	1.99	0.42	0	0	-13.85	10.53	-8.13	68.61	96.78	704.82	513.69	828.51	639.87	712.45	550.08	807.4	531.32
55.622	0	0.08	0.12	0.02	0.62	0.05	0.41	0.42	2.06	2.87	98.75	0.66	0	90.79	29.51	18.11	2.87	0.07	9.48	6.48	0.52	5.99	0	0.01	0.18	0.28	0.05	0.07	0.28	1.09	0.01	0.22	2.06	0.7	0	0	-13.72	10.56	-8.45	69.17	95.65	703.46	511.86	825.81	636.34	710.81	548.04	804.65	529.52
55.655	0	0.09	0.12	0.03	0.57	0.05	0.33	0.38	2.05	3.01	98.87	0.5	0	91.65	25.53	19.35	3.01	0.06	8.9	5.83	1	10.46	0	0.01	0.19	0.26	0.04	0.08	0.28	1.24	0.02	0.05	2.05	1.19	0	0	-10.42	10.02	-5.57	70	97.47	705.56	511.44	828.92	637.74	714.38	547.48	810.4	530.7
55.688	0	0.09	0.14	0.03	0.53	0.05	0.31	0.35	1.85	3.08	98.93	0.43	0	94.09	23.44	19.47	3.08	0.06	9.47	4.4	1.42	9.51	0	0.01	0.2	0.3	0.04	0.09	0.33	1.24	0.02	0.16	1.85	2.01	0	0	-9.98	8.17	-6.07	70.79	96.84	706.79	508.81	829.67	635.44	715.21	543.86	810.83	528.47
55.722	0	0.08	0.14	0.03	0.53	0.05	0.26	0.34	1.92	2.61	98.95	0.37	0	94.66	21.32	21.42	2.61	0.07	8.31	3.73	1.12	7.75	0	0.01	0.22	0.43	0.04	0.08	0.4	1.2	0.03	0.12	1.92	2.47	0	0	-9.91	7.63	-4.35	70.35	95.24	709.52	507.68	836.63	638.64	722.18	543.5	816.25	528.66
55.755	0	0.09	0.14	0.02	0.47	0.05	0.26	0.3	1.93	2.43	99.05	0.36	0	88.11	20.72	18.82	2.43	0.07	7.99	5.03	0.75	4.11	0	0.01	0.25	0.49	0.05	0.09	0.43	1.18	0.03	0.13	1.93	2.53	0	0	-10.39	11.98	-5.94	69.92	96.7	712.02	506.42	838.2	636.64	722.11	540.94	817.86	527.46
55.789	0	0.08	0.14	0.02	0.55	0.04	0.31	0.36	2.02	2.45	98.91	0.48	0	90.73	24.61	19.03	2.45	0.06	6.97	5.41	0.24	1.64	0	0.02	0.25	0.67	0.06	0.07	0.62	1.34	0.04	0.16	2.02	1.98	0	0	-1.86	10.59	-2.43	72.69	99.56	713.39	504.29	843.71	639.5	726.62	541.05	825.41	528.65
55.822	0	0.08	0.14	0.02	0.55	0.04	0.39	0.36	2.01	2.36	98.9	0.62	0	82.21	28.13	15.55	2.36	0.06	6.5	6.27	0.27	2.05	0	0.02	0.24	0.74	0.05	0.04	0.75	1.21	0.04	0.26	2.01	1.49	0	0	-0.05	14.35	-1.85	72.7	95.22	715.65	502.97	849.33	642.54	733.3	540.23	827.77	528.26
55.855	0	0.08	0.13	0.01	0.64	0.04	0.49	0.44	2.01	2.14	98.72	0.94	0	89.91	33.85	14.72	2.14	0.06	5.53	6.6	0.27	1.45	0	0.02	0.22	0.81	0.04	0.02	0.88	1.17	0.04	0.16	2.01	0.92	0	0	-1.07	11.07	-2.54	72.48	95.08	718.39	500.68	855.25	644.75	737.06	537.25	831.57	526.84
55.889	0	0.06	0.11	0.01	0.98	0.04	0.67	0.75	1.84	1.84	98.05	1.85	0	95.67	42.72	18.51	1.84	0.08	3.78	5.42	0.29	1.2	0	0.02	0.24	0.85	0.04	0.01	1.18	1.29	0.04	0.07	1.97	0.33	0	0	-3.74	6.52	-0.66	72.89	93.48	724.92	500.37	859.12	641.72	744.22	533.61	837.51	527.61
55.922	0	0.06	0.12	0.01	1.07	0.04	0.88	0.84	1.71	1.71	97.86	2.85	0	96.78	47.93	15.91	1.71	0.12	3.86	6.31	0.5	1.14	0	0.02	0.26	0.97	0.04	0.01	1.51	1.46	0.03	0.12	1.81	0.04	0	0	-5.67	4.99	1.23	72.5	96.74	726.43	497.94	862.31	639.64	746.26	531.42	842.86	526.19
55.955	0	0.06	0.12	0.01	1.04	0.03	0.92	0.81	1.48	1.48	97.91	3.1	0	93.11	48.72	14.2	1.48	0.18	2.7	6.54	0.69	0.41	0	0.02	0.3	1.06	0.04	0.02	1.77	1.37	0.03	0.12	1.62	0	0	0	-4.4	8.98	-1.04	73.01	97.81	729.93	494.93	868.69	640.67	749.07	529.72	846.62	522.59
55.989	0	0.07	0.14	0.01	0.86	0.03	0.97	0.63	1.41	1.41	98.06	3.03	0	93.45	48.02	8.92	1.41	0.24	2.11	6.75	0.96	0.3	0	0.03	0.34	1.27	0.05	0.03	2.21	1.48	0.02	0.02	1.47	0	0	0	-2.41	8.71	0.82	74.87	95.76	733.99	493.02	871.71	638.16	754.96	526.34	850.63	522.39
56.022	0	0.07	0.15	0.01	0.76	0.03	0.87	0.54	1.24	1.24	98.25	2.54	0	88.73	45.49	7.58	1.24	0.31	2.1	5.55	0.99	0.18	0	0.03	0.32	1.21	0.07	0.02	2.47	1.48	0.02	0.1	1.58	0	0	0	-1.53	11.68	1.22	74.78	99.27	737.47	491.16	878.76	639.36	758.86	526.42	858	521.26
56.055	0	0.08	0.15	0.01	0.65	0.03	0.73	0.43	1.12	1.17	98.53	1.95	0	91.41	41.11	6.04	1.12	0.56	1.85	5.66	0.72	0.09	0	0.02	0.32	1.17	0.11	0.03	3.49	1.39	0.02	0.09	1.6	0	0	0	-0.2	10.18	1.47	75.37	96.46	740.08	488.57	882.57	639.05	763.6	523.47	859.97	519.38
56.089	0	0.08	0.15	0.01	0.61	0.03	0.66	0.38	0.94	1.48	98.68	1.81	0	89.02	38.67	5.5	0.94	0.9	2.32	5.6	0.74	0.12	0	0.02	0.33	1.48	0.17	0.04	5	1.1	0.02	0.17	1.62	0	0	0	3.23	11.54	2.43	76.49	96.44	744.52	485.69	887.77	636.78	769.2	522.09	865.52	517.3
56.122	0	0.08	0.15	0.02	0.58	0.03	0.59	0.36	0.82	1.26	98.82	1.54	0	90.98	36.4	6.18	0.82	1.23	2.7	4.29	0.56	0.09	0	0.03	0.46	1.26	0.26	0.06	5.2	0.95	0.02	0.11	1.8	0	0	0	6.5	10.45	2.47	77.72	95.78	750.33	486.03	892.11	636.77	774.57	521.52	870.3	518.61
56.156	0	0.09	0.15	0.02	0.54	0.04	0.54	0.31	0.57	1.27	98.92	1.55	0	77.67	34.21	5.17	0.57	1.17	3.47	4.54	0.73	0.09	0	0.03	0.49	1.27	0.34	0.11	7.47	0.67	0.02	0.43	2.05	0	0	0	-5.57	15.77	1.91	74.54	93.65	753.95	484.79	893.48	631.66	777.79	516.76	871.42	514.86
56.189	0	0.08	0.14	0.02	0.65	0.04	0.65	0.39	0.55	1.02	98.69	2.45	0	89.17	39.35	5.92	0.52	1.12	2.91	2.56	0.56	0.07	0	0.03	0.55	1.02	0.37	0.11	8.15	0.51	0.02	0.26	2.49	0	0	0	7.37	11.46	0.11	78.96	94.31	768.32	484.86	905.31	632.13	789.14	518.28	883.43	516.22
56.222	0	0.07	0.13	0.01	0.86	0.04	0.85	0.54	0.67	0.88	98.28	4.16	0	87.89	45.56	7.77	0.56	0.98	3.77	2.87	0.41	0.09	0	0.04	0.67	0.88	0.44	0.1	8.72	0.46	0.02	0.12	2.66	0	0	0	-0.29	12.09	2.54	77.11	92.03	770.12	484.3	902.23	624.41	791.42	514.1	883.44	515.11
56.256	0	0.06	0.11	0.01	1.31	0.05	1.03	0.85	0.59	0.63	97.38	8.53	0	93.65	51.73	12.53	0.57	1.19	5.36	3.16	0.34	0.11	0	0.06	0.59	0.63	0.58	0.05	12.08	0.42	0.02	0.55	3.09	0	0	0	0.81	8.55	3.68	78.02	92.92	778.82	483.62	910.94	623.74	800.47	512.71	893.33	515.72
56.289	0	0.06	0.12	0.01	1.53	0.05	1.53	1.04	0.9	0.64	96.94	14.51	0	93.11	59.13	9.98	0.64	1.17	7.21	3.92	0.25	0.14	0	0.07	0.9	0.56	0.54	0.07	12.13	0.39	0.02	0.42	3.28	0	0	0	1.12	8.98	2.78	78.17	94.54	781.9	478.93	916.04	621.52	803.12	508.85	897.63	510.96
56.322	0	0.06	0.12	0.01	1.45	0.08	1.64	0.97	1	0.67	96.72	15.16	0	95	59.06	8.95	0.67	0.72	14.41	5.45	0.26	0.2	0	0.07	1	0.47	0.52	0.06	12.85	0.34	0.01	0.39	3.79	0	0	0	5.68	7.28	7.42	80.6	88.75	787.77	475.05	920.47	615.9	814.34	503.98	902.88	509.97
56.356	0	0.07	0.12	0.01	1.09	0.11	1.45	0.7	1.2	0.76	97.1	11	0	94.83	54.49	5.73	0.76	0.46	18.25	6.13	0.18	0.14	0	0.09	1.2	0.36	0.45	0.06	12.83	0.31	0.01	0.05	4.51	0	0	0	4.83	7.46	5.93	80.39	92.01	800.3	473.47	934.09	615.68	824.85	502.6	916.7	508.07
56.389	0	0.09	0.12	0.01	0.88	0.14	1.27	0.54	0.96	0.95	97.46	8.46	0	96.45	50.37	3.68	0.95	0.33	21.04	10.43	0.23	0.11	0	0.09	0.96	0.3	0.58	0.06	13.33	0.3	0.01	0.08	4.89	0	0	0	0.19	5.5	8.49	78.65	91.44	800.47	470.88	936.65	614.9	828.43	497.58	919.34	507.42
56.422	0	0.12	0.12	0.01	0.73	0.22	1.12	0.44	1.11	1.11	97.77	6.53	1.18	97.97	46.8	2.73	1.11	0.26	26.75	16.82	0.32	0.12	0	0.08	0.77	0.23	0.76	0.04	13.43	0.29	0.01	0.03	6.24	0	0	0	8.63	2.63	8.24	81.76	92.31	804.89	467.12	941.29	612.45	832.28	495.96	924.18	504.69
56.456	0	0.21	0.09	0.02	0.4	0.26	0.51	0.24	1.27	1.27	98.97	2.15	6.3	98.03	32.84	2.1	1.27	0.19	22.84	29	0.45	0.11	0	0.06	0.43	0.13	0.88	0.02	13	0.23	0.02	0.03	9.91	0	0	0	8.86	2.48	8.85	81.44	96.58	806.58	463.03	947.44	612.85	834.84	492.2	930.83	502.8
56.489	0	0.25	0.08	0.02	0.31	0.26	0.37	0.18	1.23	1.23	99.26	1.3	7.59	97.52	26.93	1.71	1.23	0.15	20.55	32.65	0.66	0.09	0	0.05	0.22	0.12	0.87	0.01	12.5	0.23	0.01	0.03	10.88	0	0	0	11.31	3.64	9.6	82.6	93.61	809.6	463.79	950.52	614.03	839.74	493.88	932.83	503.76
56.523	0	0.18	0.06	0.01	0.21	0.35	0.24	0.15	1.22	1.22	99.3	0.88	12.32	93.71	21.84	1.36	1.22	0.1	15.24	26.72	0.42	0.02	0	0.05	0.19	0.09	0.91	0.01	12.09	0.18	0.01	0.06	16.34	0	0	0	6.98	8.49	10.79	80.57	95.19	812.24	465.52	953.31	614.71	842.96	493.76	937.26	506.71
56.556	0	0.19	0.05	0.01	0.2	0.35	0.21	0.14	1.36	1.36	99.31	0.93	12.73	95.33	20.41	1.79	1.36	0.07	13.12	27.56	0.27	0.02	0	0.06	0.12	0.09	0.78	0.01	11.32	0.17	0.01	0.03	17.29	0	0	0	9.86	6.92	10.98	81.86	97.21	813.55	467.11	954.72	616.73	843.65	495.19	939.77	509.67
56.589	0	0.17	0.05	0.01	0.25	0.32	0.26	0.18	1.3	1.3	99.36	1.17	10.95	97.98	25.83	2.72	1.3	0.07	12.14	27.7	0.15	0.01	0	0.06	0.09	0.09	0.58	0.02	12.05	0.18	0.01	0.03	16.99	0	0	0	9.23	2.6	9.2	82.04	95.72	814.99	468.88	953.44	617.23	842.92	495.13	937.53	509.66
56.623	0	0.16	0.04	0.01	0.29	0.38	0.29	0.24	1.58	1.58	99.24	1.48	11.63	98.36	29.97	5.14	1.58	0.08	11.84	30.67	0.12	0.01	0	0.07	0.08	0.08	0.56	0.03	11.14	0.2	0.01	0.01	18.72	0	0	0	11.16	1.53	5.91	83.5	95.81	815.19	468.98	951.59	615.55	839.34	497.17	934.61	507.32
56.656	0	0.11	0.04	0.01	0.43	0.31	0.42	0.39	1.49	1.49	99.15	2.82	8.23	94.52	38.93	7.93	1.49	0.08	9.87	24.73	0.09	0.02	0	0.08	0.1	0.08	0.36	0.03	10.36	0.19	0.01	0.02	18.04	0	0	0	11.53	7.76	6.11	83.22	96.1	814.06	469.73	948.73	614.52	837.44	498.22	933.1	507.5
56.689	0	0.07	0.04	0.01	0.68	0.31	0.54	0.7	1.53	1.53	98.6	5.28	6.29	94.01	46.81	14	1.53	0.09	9.77	18.37	0.08	0.05	0	0.09	0.12	0.08	0.22	0.03	10.59	0.2	0.01	0.02	17.85	0	0	0	11.87	8.23	5.79	83.45	95.73	811.72	470.22	944.89	613.65	834.31	498.29	929.57	507.68
56.723	0	0.05	0.03	0.01	1.12	0.27	0.66	1.31	1.48	1.48	97.38	8.76	3.63	91.59	54.27	21.63	1.48	0.14	7.98	14.38	0.08	0.09	0	0.07	0.16	0.09	0.17	0.04	9.9	0.23	0	0.01	17.52	0	0	0	10.11	10.06	5.9	82.46	94.21	809.32	471.17	941.73	613.02	832.3	499.74	926.18	507.58
56.756	0	0.04	0.03	0.01	1.31	0.22	0.8	1.53	1.49	1.49	96.94	10.92	1.07	90.98	57.92	21.73	1.49	0.13	7.16	14.23	0.11	0.15	0	0.07	0.21	0.09	0.16	0.03	9.29	0.23	0	0.03	16.18	0	0	0	6.49	10.45	5.72	80.89	96.53	807.62	472.01	939.58	612.57	829.2	499.59	925.35	508.17
56.79	0	0.04	0.03	0.01	1.94	0.21	1.03	2.48	1.34	1.34	95.04	15.41	0	88.99	64.46	27.03	1.34	0.13	8.4	18.82	0.21	0.27	0	0.05	0.26	0.08	0.11	0.03	7.68	0.23	0	0.04	15.03	0	0	0	7.26	11.55	7.05	81	95.5	805.73	473.19	936.69	612.43	828.41	500.03	923.34	510.46
56.823	0	0.04	0.03	0.01	2.94	0.2	1.16	3.93	1.25	1.25	92.14	20.59	0	87.44	68.54	34.29	1.25	0.18	10.51	23.33	0.2	0.32	0	0.05	0.32	0.08	0.09	0.03	8	0.27	0.01	0.02	13.68	0	0	0	4.69	12.3	7.05	79.93	94.34	803.64	473.53	934.24	612.19	826.69	499.77	920.45	510.19
56.856	0	0.05	0.03	0.01	3.95	0.2	1.17	5.31	1.33	1.33	89.38	21.72	0	88.92	69.26	41.03	1.33	0.26	13.66	28.72	0.23	0.25	0	0.04	0.34	0.08	0.07	0.03	8.12	0.3	0.01	0.02	12.21	0	0	0	3.12	11.59	8.16	79.18	94.88	801.3	473.34	933.13	611.86	825.51	500.37	919.87	510.29
56.89	0	0.06	0.03	0.01	4.83	0.22	0.99	6.64	1.03	1.03	86.71	18.74	0	92.08	67.15	48.67	1.03	0.37	16.77	36.12	0.22	0.22	0	0.05	0.33	0.07	0.06	0.03	7.92	0.37	0.01	0.01	11.16	0	0	0	7.21	9.74	7.9	80.57	96.13	800.27	471.8	933.03	611.73	824.08	500.21	919.79	509.22
56.923	0	0.09	0.02	0.01	5.37	0.21	0.79	7.21	0.93	0.93	85.58	14.68	0	90.97	63.33	54.5	0.93	0.47	18.31	46.44	0.32	0.17	0	0.05	0.28	0.08	0.06	0.02	8.1	0.38	0.01	0.01	9.96	0	0	0	10.64	10.45	8.4	81.94	93.41	799.94	470.67	933.88	612.73	825.92	500.12	918.95	508.59
56.956	0	0.12	0.02	0.01	5.19	0.21	0.73	6.84	0.91	0.91	86.32	13.93	0	91.49	61.63	54.82	0.91	0.46	18.59	53.77	0.37	0.12	0	0.04	0.25	0.08	0.07	0.01	9.05	0.42	0.01	0.04	10.14	0	0	0	9.51	10.13	7.65	81.66	93.23	799.12	471.27	932.23	613.44	824.28	499.03	916.97	509.05
56.99	0	0.13	0.03	0.01	6.63	0.12	0.69	8.19	0.82	0.82	83.62	14.46	0	88.24	61.34	59.7	0.82	0.48	14.35	53.96	0.42	0.13	0	0.06	0.28	0.1	0.06	0.02	9.87	0.48	0.01	0.3	7.35	0	0	0	9.33	11.92	4.03	82.03	91.51	797.2	473.07	927.05	612.3	818.86	500.76	910.01	508.76
57.023	0	0.13	0.02	0.01	7.15	0.1	0.57	8.86	0.86	0.86	82.29	17.33	0	91.17	58.62	64.06	0.86	0.79	12.23	55.12	0.39	0.23	0	0.06	0.36	0.1	0.05	0.03	9.83	0.58	0.01	0.44	6.95	0	0	0	9.6	10.33	3.37	82.64	84.13	789.85	473.91	916.51	610.72	812.85	501.68	896.82	506.92
57.056	0	0.14	0.03	0.01	5.88	0.07	0.39	6.6	0.99	0.99	86.81	17.24	0	77.51	49.96	64.55	0.99	1.25	8.96	51.75	0.3	0.55	0	0.08	0.4	0.12	0.04	0.04	9.27	0.64	0.01	0.32	5.41	0	0	0	9.34	15.81	2.2	82.1	81.73	786.64	476.42	909.33	608.94	808.13	504.05	889.78	507.74
57.09	0	0.14	0.03	0.01	3.69	0.05	0.3	3.71	1.05	1.05	92.58	9.34	0	67.97	41.46	58.01	1.05	1.65	6.05	44.04	0.35	1.44	0	0.09	0.46	0.13	0.05	0.1	7.04	0.73	0.02	0.48	4.2	0	0	0	3.75	18.24	2.86	79.72	77.94	784.23	479.88	902.47	607.19	805.8	505.66	883.68	508.72
57.123	0	0.12	0.04	0.02	2.25	0.05	0.23	2.07	1.06	1.06	95.49	5.32	0	65.99	32.98	52.03	1.06	1.54	6.42	33.49	0.27	2.7	0	0.07	0.49	0.12	0.06	0.16	5.48	0.83	0.02	0.27	3.99	0	0	0	0.97	18.68	3.47	79.17	77.94	783.65	482.09	898.41	604.51	803.95	505.71	881.67	511.64
57.157	0	0.09	0.06	0.02	1.46	0.04	0.2	1.18	1.06	1.06	97.09	2.7	0	65.54	26.89	44.37	1.06	1.52	3.66	18.17	0.18	1.52	0	0.04	0.43	0.12	0.05	0.18	4.33	0.96	0.03	0.28	2.9	1.28	0	0	4.62	18.79	3.45	80.25	80.74	780.71	483.3	892.71	602.84	798.23	507.9	878.87	511.94
57.19	0	0.07	0.07	0.02	1.35	0.04	0.19	1.08	1.09	1.09	97.3	2.44	0	69.71	24.54	44.2	1.09	1.79	3.64	11.87	0.18	1.82	0	0.04	0.4	0.14	0.03	0.16	3.24	1.02	0.04	1.31	2.4	1.84	0	0	2.91	17.83	3.48	80.36	77.56	780.85	484.38	889.42	599.22	798.12	509.44	875.67	510.9
57.223	0	0.07	0.06	0.02	1.36	0.04	0.14	1.1	1.07	1.07	97.28	3.27	0	67.15	19.38	48.65	1.07	2.98	3.69	8.57	0.16	1.89	0	0.04	0.42	0.15	0.02	0.1	2.53	1.06	0.04	0.5	2.41	2.6	0	0	4.49	18.42	2.01	81.23	77.08	780.61	485.32	885.96	597.11	795.59	510.3	872.67	510.6
57.257	0	0.07	0.08	0.02	1.27	0.04	0.13	1.04	1.03	1.03	97.45	2.97	0	74.41	17.43	48.21	1.03	3.64	3.87	8.85	0.19	3.52	0	0.04	0.42	0.15	0.02	0.07	1.74	1.28	0.05	0.83	2.27	4.36	0	0	4.72	16.66	3.66	82.11	76.58	780.85	486.95	883.17	595.11	795.57	510.39	872.1	513.01
57.29	0	0.07	0.08	0.03	1.63	0.04	0.13	1.42	0.99	0.99	96.74	4.25	0	76.1	19.7	53.27	0.99	4.15	6.19	7.88	0.29	8.31	0	0.05	0.43	0.15	0.02	0.06	1.3	1.19	0.04	0.75	2.36	5.1	0	0	4.29	16.21	3.76	82.56	74.27	781.99	488.18	880.64	592.22	796.02	510.81	870.24	513.28
57.323	0	0.06	0.06	0.04	2.35	0.05	0.12	2.31	0.86	0.86	95.3	9.29	0	82.39	20.46	63.99	0.86	4.27	9.84	9.93	0.48	15.52	0	0.05	0.39	0.14	0.01	0.03	0.98	1.38	0.04	0.34	2.4	5.39	0	0	-2.87	14.28	4.73	81.09	73.84	781.87	489.49	877.97	589.23	795.36	510.79	869.15	513.69
57.357	0	0.06	0.05	0.06	3.49	0.07	0.1	3.9	0.67	0.67	92.2	21.92	0	81.79	20.42	76.87	0.67	4.25	14.77	10.74	0.83	25.38	0	0.07	0.38	0.14	0.01	0.03	0.65	1.54	0.03	0.69	2.49	6.82	0	0	-0.84	14.49	4.79	82.08	73.08	782.25	489.26	876.42	586.73	795.17	510.93	868.21	513.05
57.39	0	0.06	0.04	0.08	4.22	0.11	0.08	5.07	0.58	0.58	89.86	35.23	1.14	82.81	17.86	85.19	0.58	4.72	21.97	10.46	1.46	29.85	0	0.08	0.41	0.14	0.01	0.01	0.56	1.91	0.03	0.39	2.45	6.32	0	0	0.8	14.14	5.21	82.73	74.45	785.32	489.04	877.44	583.86	796.82	510.37	871.21	513.3
57.423	0	0.06	0.04	0.13	4.53	0.13	0.07	5.82	0.49	0.46	88.36	44.37	2.43	80.59	17.13	90.03	0.46	3.63	25.56	12.64	2.37	38.75	0	0.09	0.49	0.13	0	0.01	0.4	2.4	0.03	0.43	2.4	7.16	0	0	-3.12	14.88	3.68	81.98	71.63	787.45	489.85	876.9	582.96	798.08	509.15	869.62	512.62
57.457	0	0.05	0.04	0.1	4.32	0.09	0.08	5.6	0.5	0.37	88.8	41.49	0	87.7	18.68	88.56	0.37	2.1	19.44	10.44	2.38	34.04	0	0.15	0.5	0.09	0	0	0.16	2.85	0.03	0.09	1.87	7.58	0	0	-3.16	12.18	5.4	81.45	74.11	788.67	491.23	875.85	581.12	798.05	508.67	871.81	515.81
57.49	0	0.05	0.07	0.08	3.54	0.06	0.1	4.41	0.65	0.4	91.17	27.27	0	87.68	21.95	80.47	0.4	0.92	13.66	9.78	2.51	28.56	1.16	0.17	0.65	0.08	0.01	0.01	0.13	2.84	0.03	0.43	1.83	10.34	0	0	1.85	12.19	6.15	80.27	78.27	787.55	491.39	877.49	583.49	796.85	510.46	874.77	517.9
57.524	0	0.05	0.12	0.07	2.52	0.04	0.13	2.94	0.7	0.41	94.11	11.1	0	89.65	25.83	66.74	0.41	0.36	6.39	7.53	2.46	28.23	1.79	0.23	0.7	0.06	0.01	0.01	0.05	3.17	0.03	0.95	1.82	12.48	0	0	6.6	11.21	5.38	79.87	76.94	788.79	493.51	877.63	585.02	797.58	513.76	874.34	519.08
57.557
57.59
57.624
57.657
57.69
57.724
57.757
57.791
57.824
57.857
57.891
57.924
57.957
57.991
58.024
58.057
58.091
58.124
58.158
58.191
58.224
58.258
58.291
58.324
58.358
58.391
58.424
58.458
58.491
58.525
58.558
58.591
58.625
58.658
58.691
58.725
58.758
58.792
58.825
58.858
58.892
58.925
58.958
58.992
59.025
59.058
59.092
59.125
59.159
59.192
59.225
59.259
59.292
59.325
59.359
59.392
59.425
59.459
59.492
59.526
59.559
59.592
59.626
59.659
59.692
59.726
59.759
59.793
59.826
59.859
59.893
59.926
59.959
59.993
60.026
60.059
60.093
60.126
60.16
60.193
60.226
60.26
60.293
60.326
60.36
60.393
60.426
60.46
60.493
60.527
60.56
60.593
60.627
60.66
60.693
60.727
60.76
60.794
60.827
60.86
60.894
60.927
60.96
60.994
61.027
61.06
61.094
61.127
61.161
61.194
61.227
61.261
61.294
61.327
61.361
61.394
61.427
61.461
61.494
61.528
61.561
61.594
61.628
61.661
61.694
61.728
61.761
61.795
61.828
61.861
61.895
61.928
61.961
61.995
62.028
62.061
62.095
62.128
62.162
62.195
62.228
62.262
62.295
62.328
62.362
62.395
62.428
62.462
62.495
62.529
62.562
62.595
62.629
62.662
62.695
62.729
62.762
62.796
62.829
62.862
62.896
62.929
62.962
62.996
63.029
63.062
63.096
63.129
63.163
63.196
63.229
63.263
63.296
63.329
63.363
63.396
63.429
63.463
63.496
63.53
63.563
63.596
63.63
63.663
63.696
63.73
63.763
63.797
63.83
63.863
63.897
63.93
63.963
63.997
64.03
64.063
64.097
64.13
64.164
64.197
64.23
64.264
64.297
64.33
64.364
64.397
64.43
64.464
64.497
64.531
64.564
64.597
64.631
64.664
64.697
64.731
64.764
64.798
64.831
64.864
64.898
64.931
64.964
64.998
65.031
65.064
65.098
65.131
65.165
65.198
65.231
65.265
65.298
65.331
65.365
65.398
65.431
65.465
65.498
65.532
65.565
65.598
65.632
65.665
65.698
65.732
65.765
65.799
65.832
65.865
65.899
65.932
65.965
65.999
66.032
66.065
66.099
66.132
66.166
66.199
66.232
66.266
66.299
66.332
66.366
66.399
66.432
66.466
66.499
66.533
66.566
66.599
66.633	0	2.44	0.27	0.01	0.74	0.07	1.98	0.24	4.93	29.14	95.13	0.9	0	97.3	34.04	0.45	29.14	0.04	9.65	72.01	0.27	0.21	0	0	0.07	0.09	0.05	0.09	0.22	0.39	0.02	0.05	4.93	0	0	0	1.07	4.08	5.75	81.35	92.86	835.84	479.04	954.27	602.88	852.41	501.37	944.48	513.43
66.666	0	1.32	0.2	0.01	0.47	0.1	1.02	0.21	7.18	18.45	97.35	0.75	0	97.11	31.2	0.47	18.45	0.05	10.24	66.36	0.21	0.24	0	0	0.1	0.11	0.21	0.14	0.32	0.28	0.02	0.01	7.18	1.42	0	0	0.21	4.42	5.78	80.76	95.26	834.45	478.76	955.28	605.16	850.97	503.05	945.81	511.88
66.699	0	0.67	0.25	0.01	0.58	0.1	1.32	0.28	7.97	17.48	97.36	1.25	0	94.78	38.64	0.5	17.48	0.04	10.16	52.56	0.14	0.17	0	0	0.12	0.11	0.45	0.21	0.19	0.21	0.03	0.02	7.97	4	0	0	0.16	7.51	6.08	80.49	94.61	834.07	479.24	956.17	606.76	851.78	504.37	946.05	512.45
66.733	0	0.43	0.26	0.01	0.54	0.12	1.19	0.29	8.29	14.93	97.62	1.29	0	96.96	38.9	0.72	14.93	0.05	11.35	43.7	0.13	0.17	0	0.01	0.15	0.17	0.53	0.39	0.13	0.17	0.03	0.02	8.29	5.35	0	0	1.26	4.68	6.41	81.18	94.97	835.95	481.2	955.83	606.96	852.75	503.82	946.97	515.72
[truncated: 23,722 more rows]
[truncated: 4 more columns]
