# Supplementary material for: Exploring emotion recognition in patients with mild cognitive impairment and Alzheimer’s dementia undergoing a rehabilitation program
Source: PLoS One. 2025 Apr 24;20(4):e0322213. doi: 10.1371/journal.pone.0322213 (PMC12021228; doi:10.1371/journal.pone.0322213)
Supplement: S2 Data — (ZIP) [file pone.0322213.s004.zip › raw data11-20/No11 Creative activities.csv]

time stamp	face id	anger	contempt	disgust	fear	joy	sadness	surprise	sentimentality	confusion	neutral	engagement	valence	attention	inner brow raise	brow raise	brow furrow	eye widen	cheek raise	lid tighten	nose wrinkle	upper lip raise	dimpler	lip corner depressor	chin raise	lip pucker	lip stretch	lip press	mouth open	jaw drop	lip suck	eye closure	smile	smirk	blink	blink rate	pitch	yaw	roll	brightness	interocular distance	topleft_x	topleft_y	bottomright_x	bottomright_y	outer_right_eye_X	outer_right_eye_Y	outer_left_eye_X	outer_left_eye_Y
0.033	0	0.06	0.12	0.01	0.82	0.03	0.68	0.54	8.31	0.44	98.36	1.66	0.00	95.97	34.24	20.04	0.44	0.04	1.60	0.09	0.02	0.01	0.00	8.31	0.10	0.00	0.04	0.21	2.87	0.70	0.03	94.54	0.35	0.00	0.00		3.42	6.15	8.87	67.56	143.43	773.99	554.34	998.31	793.73	823.68	598.86	966.23	614.73
0.066	0	0.05	0.12	0.01	1.55	0.03	1.46	1.05	7.73	0.19	96.90	6.68	0.00	98.47	52.18	18.60	0.19	0.03	1.12	0.06	0.02	0.01	0.00	7.73	0.11	0.00	0.18	0.17	8.33	0.18	0.04	90.33	0.60	0.06	0.00		10.97	1.17	8.72	69.08	153.67	773.73	542.81	1000.46	783.62	819.62	592.91	972.77	605.59
0.100	0	0.05	0.12	0.01	1.40	0.03	1.49	0.91	6.84	0.14	97.03	8.02	0.00	96.88	52.73	14.51	0.14	0.03	1.17	0.05	0.01	0.01	0.00	6.84	0.09	0.00	0.32	0.14	10.24	0.16	0.04	74.39	1.30	0.00	0.00		8.89	4.83	9.89	68.60	157.60	771.20	542.43	998.13	782.87	817.39	588.42	973.66	608.80
0.133	0	0.08	0.13	0.02	1.18	0.03	0.75	0.57	2.58	0.11	97.65	7.96	0.00	98.34	42.21	13.53	0.11	0.03	1.05	0.06	0.01	0.00	0.00	2.58	0.06	0.00	0.17	0.08	20.66	0.15	0.02	84.52	1.22	0.00	0.00		8.49	1.60	9.71	67.60	152.89	769.22	540.19	999.75	785.28	818.73	588.01	970.69	604.88
0.166	0	0.08	0.13	0.02	0.88	0.03	0.57	0.44	2.84	0.11	98.25	2.98	0.00	97.97	35.56	14.35	0.11	0.03	0.80	0.04	0.01	0.00	0.00	2.84	0.08	0.00	0.24	0.12	14.43	0.12	0.02	64.34	0.66	0.00	0.00		8.19	2.62	9.25	65.93	150.43	771.06	544.03	997.57	786.22	819.23	589.20	968.48	608.05
0.200	0	0.09	0.12	0.03	1.20	0.03	0.55	0.53	2.69	0.11	97.60	6.10	0.00	98.69	36.15	18.14	0.11	0.03	1.16	0.05	0.01	0.01	0.00	2.69	0.08	0.00	0.24	0.11	23.16	0.15	0.02	82.35	0.72	0.00	0.00		5.97	0.38	8.35	66.91	150.24	770.07	545.08	994.70	785.36	816.24	588.98	965.36	607.21
0.233	0	0.08	0.09	0.03	2.36	0.03	0.66	1.01	3.17	0.09	95.28	18.50	0.00	97.42	43.03	26.76	0.09	0.04	1.11	0.05	0.01	0.01	0.00	3.17	0.07	0.00	0.21	0.16	31.85	0.13	0.02	90.12	0.75	0.00	0.00		7.95	3.84	9.39	67.53	146.99	766.32	542.76	995.70	788.76	817.58	588.73	963.48	606.61
0.266	0	0.07	0.07	0.03	4.33	0.03	0.73	1.99	3.06	0.08	91.34	33.58	0.00	98.52	49.18	37.13	0.08	0.05	1.42	0.07	0.01	0.01	0.00	3.06	0.05	0.00	0.17	0.29	35.66	0.13	0.02	90.60	0.76	0.00	0.00		8.42	1.01	9.52	67.50	147.84	765.71	542.55	994.77	787.63	816.47	589.08	963.31	606.28
0.300	0	0.06	0.06	0.03	5.95	0.03	0.70	2.87	2.61	0.08	88.09	41.42	0.00	97.49	51.23	44.08	0.08	0.04	2.50	0.07	0.01	0.01	0.00	2.61	0.03	0.00	0.21	0.07	37.79	0.13	0.01	85.95	0.96	0.00	0.00		8.08	3.70	10.25	67.50	153.95	764.17	539.80	999.51	789.56	816.35	588.95	969.38	605.81
0.333	0	0.05	0.05	0.04	8.05	0.03	0.60	4.13	2.34	0.11	83.90	47.33	0.00	97.07	51.40	52.95	0.08	0.04	2.76	0.11	0.01	0.01	0.00	2.34	0.02	0.00	0.19	0.04	39.06	0.11	0.01	90.07	1.04	0.00	0.00		10.94	4.50	11.38	67.84	151.69	763.94	540.57	999.18	790.71	818.50	589.96	969.06	608.50
0.367	0	0.03	0.03	0.03	13.64	0.03	0.54	9.52	2.08	0.12	72.73	68.29	0.00	96.20	55.70	70.11	0.07	0.06	3.39	0.12	0.01	0.00	0.00	2.08	0.02	0.00	0.13	0.01	32.77	0.09	0.01	80.67	1.02	0.00	0.00		6.38	5.84	11.71	67.10	151.33	764.27	542.18	997.73	789.09	818.67	588.92	968.61	609.37
0.400	0	0.02	0.02	0.02	22.96	0.03	0.70	19.34	2.06	0.14	54.07	81.46	0.00	95.85	65.23	80.36	0.08	0.06	2.91	0.14	0.01	0.01	0.00	2.06	0.01	0.00	0.14	0.01	31.39	0.07	0.01	81.87	0.92	0.09	0.00		8.15	6.31	11.21	67.17	152.29	763.95	541.72	999.06	790.82	818.07	590.47	969.25	608.82
0.433	0	0.02	0.02	0.02	32.58	0.03	0.92	28.51	1.74	0.26	42.42	89.14	-0.70	95.82	73.48	84.35	0.08	0.05	2.38	0.26	0.01	0.01	0.54	1.74	0.01	0.00	0.10	0.01	35.18	0.07	0.01	65.82	0.90	0.29	0.00		8.11	6.34	11.17	67.01	153.38	763.37	542.01	997.73	790.26	816.65	590.17	968.82	609.42
0.467	0	0.02	0.02	0.02	36.78	0.03	1.06	31.42	1.57	0.29	38.22	91.71	-1.65	95.20	76.80	84.35	0.09	0.05	1.90	0.29	0.02	0.00	0.74	1.57	0.01	0.00	0.08	0.01	38.88	0.06	0.01	73.81	0.89	0.48	0.00		6.03	7.06	11.41	66.56	151.91	762.85	542.33	997.36	790.01	817.13	590.28	967.89	608.96
0.500	0	0.02	0.02	0.03	34.68	0.03	0.93	27.98	1.03	0.20	40.32	92.08	-1.28	95.11	74.19	83.02	0.08	0.03	1.10	0.20	0.01	0.00	0.42	1.03	0.00	0.00	0.09	0.01	40.84	0.06	0.01	67.94	0.84	0.52	0.00		9.54	7.16	12.36	66.57	152.49	762.02	542.25	995.59	788.44	816.79	591.30	968.02	610.86
0.533	0	0.03	0.03	0.03	32.92	0.03	0.98	25.08	0.84	0.21	42.08	91.13	-1.09	98.04	74.16	79.47	0.08	0.03	1.33	0.21	0.01	0.00	0.36	0.84	0.00	0.00	0.12	0.03	42.86	0.08	0.01	57.54	0.85	0.69	0.00		9.70	2.43	11.14	66.39	151.34	763.79	544.73	996.59	791.74	816.89	593.34	967.17	611.33
0.567	0	0.03	0.02	0.04	45.20	0.03	1.06	31.75	0.60	0.18	29.80	97.57	-1.98	97.28	77.86	83.64	0.06	0.05	1.14	0.18	0.01	0.00	0.00	0.60	0.00	0.00	0.12	0.04	55.63	0.08	0.01	70.09	0.81	0.64	0.00		9.46	4.12	10.69	65.94	152.05	764.79	546.27	996.28	792.35	816.50	593.99	967.38	612.75
0.600	0	0.03	0.02	0.05	45.38	0.03	0.95	30.01	0.60	0.15	29.62	98.21	-1.61	96.79	75.46	84.05	0.07	0.05	1.03	0.15	0.01	0.00	0.00	0.60	0.00	0.00	0.11	0.04	59.12	0.11	0.01	59.77	0.70	0.55	0.00		9.82	4.97	9.72	65.65	152.46	763.97	545.90	996.71	793.99	814.87	595.02	966.46	611.33
0.633	0	0.04	0.03	0.06	45.14	0.03	0.91	26.38	0.51	0.20	29.86	98.71	-0.96	96.99	73.49	81.70	0.07	0.04	1.80	0.20	0.02	0.01	0.00	0.51	0.00	0.00	0.12	0.06	65.60	0.14	0.00	81.27	0.55	1.00	0.00		10.15	4.63	9.98	65.51	151.91	764.22	547.40	995.29	793.81	814.89	595.57	965.78	613.16
0.667	0	0.05	0.03	0.08	47.55	0.03	0.82	25.33	0.53	0.18	27.45	99.31	-0.69	95.44	71.43	82.39	0.08	0.04	1.30	0.18	0.03	0.03	0.00	0.53	0.00	0.00	0.14	0.07	72.81	0.20	0.00	89.79	0.59	1.21	0.00		10.88	6.79	10.04	65.57	151.06	764.28	546.99	996.29	794.24	815.87	596.79	966.10	612.60
0.700	0	0.05	0.03	0.08	49.26	0.03	0.74	27.04	0.45	0.23	25.74	99.46	-0.41	96.60	70.43	85.44	0.09	0.05	1.47	0.23	0.06	0.08	0.00	0.45	0.00	0.00	0.12	0.08	72.75	0.26	0.00	61.52	0.55	1.53	0.00		14.12	5.27	9.68	66.16	152.44	764.86	547.66	994.66	794.41	814.38	596.09	965.68	614.67
0.734	0	0.05	0.02	0.10	56.22	0.03	0.65	32.16	0.23	0.23	18.78	99.77	-0.36	96.52	69.97	91.66	0.09	0.06	1.31	0.24	0.05	0.12	0.00	0.23	0.00	0.00	0.09	0.02	77.03	0.39	0.00	91.32	0.50	2.25	0.00		15.79	5.38	8.70	66.46	148.36	764.08	548.13	990.31	791.63	812.22	598.48	959.95	612.23
0.767	0	0.06	0.02	0.12	54.86	0.03	0.53	28.55	0.19	0.19	20.14	99.83	0.00	96.88	65.63	91.79	0.11	0.07	1.34	0.41	0.06	0.14	0.00	0.19	0.00	0.00	0.08	0.02	81.20	0.49	0.00	75.98	0.46	2.29	0.00		11.43	4.82	9.32	65.99	148.64	763.24	546.84	992.01	791.20	813.23	596.72	961.24	610.43
0.800	0	0.07	0.02	0.15	49.94	0.03	0.36	22.82	0.17	0.17	25.06	99.88	0.00	97.19	57.10	93.01	0.10	0.08	1.42	0.41	0.05	0.09	0.00	0.17	0.00	0.00	0.05	0.01	83.55	0.57	0.00	76.16	0.47	1.54	0.00		10.10	4.28	9.38	66.11	152.59	762.62	546.03	991.76	789.45	811.15	595.72	963.07	609.97
0.834	0	0.10	0.02	0.20	39.39	0.03	0.22	13.99	0.12	0.12	35.61	99.87	0.00	96.60	45.41	90.09	0.11	0.07	1.46	0.53	0.05	0.05	0.00	0.12	0.00	0.00	0.06	0.01	86.35	0.84	0.00	71.23	0.40	1.69	0.00		11.38	5.26	9.62	66.51	149.92	761.95	545.48	991.07	789.60	811.95	595.54	961.21	609.61
0.867	0	0.11	0.03	0.21	34.50	0.03	0.20	11.22	0.12	0.12	40.50	99.84	0.00	96.76	42.42	86.89	0.12	0.06	1.31	0.52	0.04	0.02	0.00	0.11	0.00	0.00	0.06	0.01	86.18	0.98	0.00	82.02	0.42	1.49	0.00		10.76	5.02	9.46	66.58	150.43	760.97	544.49	990.43	788.54	810.68	595.05	960.55	608.10
0.900	0	0.12	0.02	0.23	37.12	0.03	0.21	12.22	0.13	0.13	37.88	99.88	0.00	98.11	43.66	87.07	0.13	0.07	1.22	0.43	0.03	0.01	0.00	0.07	0.00	0.00	0.04	0.00	89.48	1.88	0.00	62.61	0.42	1.18	0.00		10.45	2.25	8.65	66.47	148.81	759.62	544.69	988.41	789.96	808.72	593.18	956.81	607.76
0.934	0	0.14	0.03	0.26	31.29	0.03	0.17	9.77	0.13	0.13	43.71	99.86	0.00	97.68	37.94	84.36	0.13	0.07	1.27	0.47	0.03	0.01	0.00	0.06	0.00	0.00	0.04	0.00	90.59	4.28	0.00	80.65	0.43	1.05	0.00		6.92	3.30	9.52	66.63	153.93	759.50	544.08	990.11	787.73	808.31	593.43	961.59	607.49
0.967	0	0.16	0.03	0.27	25.20	0.03	0.16	7.04	0.14	0.14	49.80	99.79	0.00	96.43	33.85	79.49	0.14	0.07	1.11	0.42	0.03	0.01	0.00	0.06	0.00	0.00	0.05	0.00	90.49	4.66	0.01	74.08	0.47	0.84	0.00		10.09	5.52	9.03	67.45	150.56	760.47	543.93	990.59	788.94	809.94	594.52	959.98	607.03
1.000	0	0.20	0.04	0.28	17.18	0.03	0.17	4.33	0.15	0.15	65.63	99.43	0.00	97.32	31.29	68.10	0.15	0.06	1.16	0.42	0.04	0.01	0.00	0.07	0.00	0.00	0.07	0.00	89.50	6.23	0.01	74.45	0.47	0.69	0.00		8.63	4.03	8.88	67.59	148.84	761.99	544.18	991.38	788.47	811.61	593.96	959.95	606.28
1.034	0	0.19	0.04	0.27	18.42	0.03	0.18	5.20	0.18	0.18	63.16	99.47	0.00	97.22	33.38	68.12	0.18	0.06	1.27	0.41	0.06	0.01	0.00	0.07	0.00	0.00	0.08	0.00	90.31	8.76	0.01	69.01	0.55	0.77	0.00		10.90	4.22	8.62	68.04	144.78	761.99	545.03	989.10	787.92	811.91	595.64	956.31	606.16
1.067	0	0.19	0.04	0.24	14.89	0.03	0.23	3.91	0.18	0.18	70.21	98.75	0.00	97.31	35.20	60.82	0.18	0.06	1.69	0.43	0.06	0.00	0.00	0.08	0.00	0.00	0.10	0.00	86.88	7.07	0.00	71.49	0.66	0.93	0.00		9.62	4.06	9.77	68.17	148.97	762.95	545.02	991.80	787.92	813.30	595.18	961.72	608.08
1.101	0	0.13	0.04	0.16	21.11	0.03	0.35	7.02	0.18	0.18	57.79	98.70	0.00	97.95	46.57	65.82	0.18	0.07	3.92	0.46	0.13	0.00	0.00	0.08	0.00	0.00	0.09	0.00	81.44	5.53	0.00	63.06	1.01	1.08	0.00		9.08	2.66	10.09	68.14	150.28	762.63	545.56	990.60	786.31	812.30	595.85	962.04	608.55
1.134	0	0.10	0.03	0.13	23.79	0.03	0.36	9.26	0.16	0.16	52.42	98.67	0.00	98.41	49.45	71.29	0.16	0.09	3.54	0.43	0.12	0.00	0.00	0.09	0.00	0.00	0.10	0.01	75.68	4.40	0.00	49.77	1.29	0.96	0.00		11.60	1.38	9.05	68.70	154.86	763.42	544.48	993.31	788.43	810.77	595.86	965.13	608.29
1.167	0	0.09	0.03	0.12	23.01	0.04	0.37	9.11	0.15	0.15	53.98	98.39	0.00	97.79	49.81	71.31	0.15	0.09	5.01	0.49	0.15	0.01	0.00	0.11	0.01	0.00	0.13	0.01	73.22	3.59	0.00	77.83	1.48	1.12	0.00		6.29	3.06	9.11	68.06	141.27	766.11	545.55	989.98	783.42	816.45	594.21	957.35	604.51
1.201	0	0.06	0.03	0.08	26.01	0.03	0.51	12.41	0.14	0.14	48.99	97.41	0.00	96.95	58.28	72.46	0.14	0.08	2.68	0.41	0.16	0.01	0.00	0.13	0.00	0.00	0.10	0.01	65.99	2.29	0.00	74.57	1.87	0.74	0.00		9.05	4.70	9.34	68.89	148.93	767.45	544.03	994.20	783.52	816.19	595.62	964.81	605.16
1.234	0	0.05	0.03	0.06	31.04	0.03	0.60	16.87	0.16	0.16	43.96	97.60	0.00	96.22	63.47	76.35	0.13	0.07	1.56	0.35	0.08	0.00	0.00	0.16	0.01	0.00	0.08	0.01	63.11	1.84	0.00	60.69	1.81	0.60	0.00		8.32	5.81	10.06	68.90	147.37	768.26	544.77	992.62	781.88	817.48	593.74	964.27	606.84
1.267	0	0.04	0.02	0.05	29.73	0.03	0.56	18.47	0.23	0.23	45.27	96.44	0.00	96.58	63.37	79.67	0.14	0.05	1.28	0.30	0.07	0.00	0.00	0.23	0.01	0.00	0.05	0.01	54.72	1.26	0.00	67.44	1.84	0.21	0.00		9.89	5.30	10.22	69.16	146.76	768.22	544.30	991.60	780.79	817.40	593.21	963.53	606.82
1.301	0	0.03	0.03	0.03	20.74	0.03	0.60	15.12	0.28	0.22	58.52	84.62	0.00	97.91	63.20	74.41	0.14	0.03	0.76	0.22	0.03	0.00	0.00	0.28	0.02	0.00	0.04	0.01	40.14	0.95	0.00	53.74	2.07	0.00	0.00		10.86	2.77	10.51	69.55	146.09	769.64	545.09	992.49	781.93	819.19	592.56	964.40	608.54
1.334	0	0.03	0.03	0.03	20.13	0.03	0.73	14.59	0.34	0.18	59.75	79.67	0.00	98.02	65.93	70.84	0.16	0.02	1.07	0.18	0.03	0.00	0.00	0.34	0.03	0.00	0.04	0.02	39.49	0.81	0.00	51.60	1.97	0.00	0.00		10.30	2.50	10.14	69.44	145.33	771.33	546.54	992.71	782.08	820.03	593.39	964.50	609.16
1.368	0	0.03	0.04	0.02	11.45	0.03	0.73	8.82	0.61	0.15	77.11	44.21	0.00	97.39	62.01	61.39	0.15	0.01	1.17	0.13	0.02	0.00	0.00	0.61	0.04	0.00	0.03	0.05	28.43	0.54	0.01	41.12	1.97	0.00	0.00		10.13	3.91	10.35	69.20	143.49	771.06	547.23	991.54	782.34	820.44	593.04	962.92	610.03
1.401	0	0.02	0.04	0.01	10.84	0.03	1.07	9.52	1.06	0.18	78.33	43.33	0.00	97.73	68.38	57.24	0.18	0.01	1.29	0.12	0.03	0.01	0.00	1.06	0.05	0.00	0.02	0.07	21.61	0.34	0.01	49.43	1.96	0.00	1.00		11.35	3.19	10.14	69.29	143.59	771.08	547.88	990.86	782.49	819.78	594.22	962.44	610.52
1.434	0	0.03	0.05	0.02	7.82	0.03	1.26	6.22	1.01	0.19	84.36	44.31	0.00	97.85	68.16	46.39	0.19	0.01	1.99	0.12	0.04	0.01	0.00	1.01	0.07	0.00	0.03	0.18	22.33	0.34	0.01	34.59	2.10	0.00	0.00		12.97	2.90	10.19	69.64	142.15	771.27	548.44	989.45	781.38	819.76	595.65	961.12	610.64
1.468	0	0.03	0.06	0.01	5.36	0.04	1.42	4.26	1.58	0.20	89.29	34.15	0.00	96.82	66.93	38.17	0.20	0.00	3.28	0.16	0.06	0.03	0.00	1.58	0.14	0.00	0.04	0.36	18.23	0.20	0.01	30.51	2.35	0.00	0.00		10.55	4.91	10.55	69.09	141.81	772.11	549.95	988.83	780.72	820.60	595.26	961.40	612.16
1.501	0	0.03	0.07	0.01	4.54	0.04	1.55	3.54	1.64	0.19	90.93	33.16	0.00	96.35	67.06	33.48	0.17	0.00	4.66	0.19	0.07	0.03	0.00	1.64	0.18	0.00	0.06	0.67	17.55	0.16	0.01	57.48	2.60	0.00	0.00		11.83	5.63	10.26	69.21	142.39	772.96	550.91	987.60	779.48	819.83	596.56	961.28	612.86
1.534	0	0.03	0.08	0.01	4.53	0.05	2.12	3.59	2.00	0.23	90.94	41.32	0.00	96.39	71.99	28.91	0.16	0.00	6.38	0.23	0.08	0.03	0.00	1.74	0.30	0.00	0.09	2.00	16.98	0.15	0.02	59.46	2.67	0.00	0.00		10.92	5.57	10.34	68.92	143.59	772.39	550.73	986.93	778.33	818.77	596.53	961.46	612.52
1.568	0	0.03	0.06	0.01	6.73	0.05	2.55	6.11	3.63	0.36	86.55	47.22	0.00	95.72	77.09	37.22	0.16	0.01	8.30	0.36	0.10	0.03	0.00	2.87	0.43	0.00	0.11	3.63	14.85	0.11	0.02	76.28	2.24	0.00	0.00		9.17	6.46	11.22	68.42	142.96	771.99	551.17	985.80	777.11	819.41	595.51	961.22	613.64
1.601	0	0.02	0.05	0.01	9.69	0.05	2.39	9.63	5.00	0.57	80.61	53.00	0.00	96.16	79.70	46.42	0.16	0.01	7.51	0.57	0.10	0.02	0.00	2.47	0.40	0.00	0.12	5.00	15.13	0.13	0.02	80.89	2.28	0.30	0.00		8.03	5.89	10.73	68.01	142.23	770.82	550.95	985.99	778.62	818.57	595.73	959.83	612.34
1.634	0	0.02	0.05	0.01	12.16	0.04	2.13	12.90	6.41	0.72	74.20	51.75	-1.98	97.80	80.09	53.91	0.17	0.01	6.41	0.72	0.11	0.02	0.00	2.29	0.50	0.00	0.16	10.51	14.11	0.15	0.03	82.15	1.95	1.41	0.00		7.37	3.03	10.51	67.83	143.41	771.74	552.12	986.01	779.21	818.28	595.14	960.49	613.65
1.668	0	0.03	0.08	0.01	9.54	0.04	1.89	9.73	6.93	0.99	80.55	52.21	-2.93	96.23	75.96	50.37	0.20	0.02	6.93	0.99	0.11	0.02	0.37	1.91	0.66	0.00	0.28	18.47	12.57	0.17	0.06	70.65	1.61	4.19	0.00		7.53	5.81	11.33	67.66	142.66	770.05	551.15	986.95	780.13	819.21	596.00	960.80	613.42
1.701	0	0.03	0.08	0.01	10.38	0.04	1.36	11.27	6.22	1.02	77.46	73.31	-5.92	95.67	71.65	58.59	0.18	0.03	6.22	1.02	0.08	0.01	1.12	1.92	0.83	0.00	0.38	34.26	10.64	0.20	0.07	56.79	1.60	6.12	0.00		8.80	6.53	11.38	67.71	143.01	770.38	552.55	985.87	780.60	818.86	596.54	960.59	615.65
1.735	0	0.04	0.10	0.01	11.21	0.05	1.08	12.56	8.54	1.13	74.88	88.35	-7.76	95.56	68.21	64.86	0.19	0.06	8.54	1.13	0.05	0.01	2.01	1.88	0.86	0.00	0.51	50.34	10.03	0.30	0.10	78.49	1.58	10.35	1.00		7.83	6.66	10.87	67.40	143.89	769.39	551.72	986.11	780.64	817.42	596.87	960.31	613.81
1.768	0	0.04	0.15	0.01	9.39	0.05	0.90	10.43	9.19	1.45	79.14	75.70	-4.85	96.39	63.64	64.33	0.20	0.08	9.19	1.45	0.06	0.02	1.67	2.02	1.19	0.00	0.56	43.15	8.65	0.35	0.14	78.76	1.61	13.59	0.00		8.55	5.58	10.95	67.43	143.26	769.49	552.13	985.51	780.98	817.55	596.40	959.65	614.62
1.801	0	0.02	0.13	0.01	9.77	0.05	0.57	10.83	7.84	1.38	78.34	37.28	0.00	97.51	56.85	71.99	0.18	0.13	7.84	1.38	0.06	0.02	0.59	1.84	0.79	0.00	0.50	14.86	9.45	0.42	0.12	83.07	1.69	14.61	0.00		8.64	3.67	10.61	67.36	137.85	769.61	552.63	983.64	780.37	818.43	596.91	955.33	612.99
1.835	0	0.02	0.11	0.01	8.38	0.05	0.47	9.19	3.97	1.52	81.62	26.14	0.00	97.85	52.92	71.33	0.16	0.17	7.48	1.52	0.06	0.02	0.00	1.62	0.55	0.00	0.59	3.97	9.08	0.61	0.13	83.62	2.00	12.98	0.00		6.36	2.92	10.55	67.13	143.56	769.96	552.35	985.78	780.68	817.22	595.89	959.67	613.65
1.868	0	0.02	0.08	0.01	8.24	0.04	0.39	8.63	1.46	1.27	82.73	31.37	0.00	97.68	49.86	72.55	0.17	0.22	6.08	1.27	0.06	0.02	0.00	1.46	0.46	0.00	0.61	1.31	11.04	0.75	0.11	79.98	1.93	9.58	0.00		5.81	3.31	10.54	67.12	142.89	769.96	552.22	986.75	781.45	817.94	596.32	959.83	613.14
1.901	0	0.02	0.06	0.02	7.96	0.04	0.31	7.84	1.05	1.05	84.07	38.70	0.00	97.85	46.12	73.40	0.14	0.33	5.28	1.38	0.04	0.01	0.00	1.05	0.27	0.00	0.53	0.34	14.21	1.01	0.10	72.89	2.17	7.76	0.00		6.14	2.91	10.75	67.27	142.20	769.56	551.82	986.99	781.91	818.39	595.99	959.57	613.02
1.935	0	0.03	0.04	0.02	8.48	0.04	0.21	8.25	0.75	0.75	83.04	56.04	0.00	97.44	40.47	79.61	0.12	0.44	5.25	1.44	0.03	0.01	0.00	0.75	0.12	0.00	0.35	0.12	16.74	1.66	0.07	82.18	2.23	4.51	0.00		5.88	3.80	10.67	67.31	143.63	769.19	551.00	987.81	781.98	817.92	595.79	960.59	612.38
1.968	0	0.03	0.03	0.02	8.34	0.04	0.18	7.33	0.71	0.71	83.32	65.36	0.00	97.25	37.00	79.64	0.13	0.39	5.00	1.86	0.04	0.01	0.00	0.71	0.07	0.00	0.21	0.07	21.60	2.08	0.06	61.83	2.13	2.95	0.00		8.49	4.17	10.78	67.75	142.03	769.56	550.73	988.43	783.23	819.26	595.89	960.27	612.87
2.001	0	0.04	0.03	0.03	6.83	0.04	0.14	5.21	0.54	0.54	86.35	69.53	0.00	97.77	30.27	76.80	0.13	0.32	6.72	1.94	0.07	0.02	0.00	0.54	0.05	0.00	0.16	0.04	26.80	2.98	0.05	65.77	2.08	1.41	0.00		8.68	3.10	10.38	67.87	142.40	769.93	549.67	989.25	782.96	819.18	595.14	960.64	611.46
2.035	0	0.05	0.03	0.05	6.97	0.05	0.11	5.18	0.38	0.38	86.06	82.08	0.00	98.35	25.06	78.65	0.14	0.32	7.60	1.82	0.10	0.04	0.00	0.38	0.03	0.00	0.11	0.02	33.62	6.22	0.03	59.53	2.12	0.75	0.00		10.04	1.57	9.59	68.09	142.22	770.57	549.18	990.97	784.67	819.42	595.72	960.88	610.41
2.068	0	0.06	0.02	0.06	7.15	0.05	0.09	4.93	0.37	0.37	85.69	88.25	0.00	98.52	22.03	79.56	0.14	0.32	9.24	2.25	0.17	0.07	0.00	0.37	0.02	0.00	0.12	0.02	38.86	7.06	0.03	34.29	2.27	0.46	0.00		12.32	1.00	9.09	68.89	141.86	772.85	549.83	991.24	784.38	820.30	596.07	961.36	611.10
2.102	0	0.08	0.02	0.08	7.45	0.05	0.07	4.92	0.32	0.32	85.10	94.05	0.00	98.30	17.42	80.36	0.12	0.35	7.23	1.68	0.14	0.05	0.00	0.32	0.03	0.00	0.10	0.04	47.32	10.79	0.04	62.00	2.25	0.41	0.00		11.63	1.71	8.89	68.85	139.05	773.28	549.58	990.96	782.87	821.28	597.23	959.83	609.03
2.135	0	0.11	0.02	0.14	8.08	0.05	0.06	4.46	0.29	0.29	83.84	97.64	0.00	98.14	13.63	78.90	0.10	0.38	6.37	1.59	0.15	0.06	0.00	0.29	0.03	0.00	0.10	0.04	60.77	13.53	0.03	59.48	2.44	0.12	0.00		11.55	2.17	8.51	68.99	139.31	774.12	549.27	990.65	781.81	821.06	596.02	959.80	608.59
2.168	0	0.14	0.03	0.17	7.51	0.04	0.06	3.52	0.28	0.28	84.97	97.82	0.00	98.14	12.52	74.37	0.12	0.36	5.49	1.92	0.17	0.10	0.00	0.28	0.04	0.00	0.07	0.04	66.27	13.28	0.03	40.39	2.43	0.00	0.00		13.21	2.17	8.85	69.26	137.54	772.41	547.96	988.84	780.91	820.45	595.13	957.40	607.73
2.202	0	0.22	0.03	0.30	9.93	0.04	0.07	4.00	0.22	0.22	80.14	99.36	0.00	98.50	13.36	71.76	0.13	0.34	3.84	2.15	0.16	0.11	0.00	0.22	0.05	0.00	0.06	0.03	84.34	18.30	0.02	64.52	2.34	0.00	0.00		12.44	1.06	8.51	69.15	136.97	771.56	546.98	986.77	778.39	818.81	594.08	955.29	605.67
2.235	0	0.24	0.03	0.33	10.41	0.04	0.07	4.09	0.22	0.22	79.18	99.45	0.00	97.56	14.11	70.47	0.12	0.40	4.12	1.88	0.14	0.18	0.00	0.22	0.07	0.00	0.05	0.02	87.64	19.29	0.02	34.10	2.27	0.00	0.00		14.58	3.57	9.67	69.68	139.12	771.81	546.68	986.16	776.99	819.15	592.95	957.45	608.05
2.268	0	0.23	0.02	0.36	15.22	0.04	0.08	7.17	0.18	0.18	69.56	99.77	0.00	97.41	18.18	76.42	0.12	0.53	4.76	2.10	0.11	0.17	0.00	0.18	0.06	0.00	0.05	0.01	92.62	23.41	0.02	52.57	2.39	0.00	0.00		14.24	3.87	9.00	69.71	138.44	772.07	546.60	985.34	775.93	818.39	593.13	956.16	606.70
2.302	0	0.24	0.02	0.40	18.46	0.04	0.08	11.11	0.13	0.13	63.08	99.87	0.00	96.48	19.98	79.05	0.11	0.68	4.50	2.15	0.09	0.15	0.00	0.13	0.07	0.00	0.04	0.01	96.58	30.38	0.02	41.57	2.42	0.00	0.00		15.18	5.45	8.95	69.87	141.39	770.86	545.63	984.81	775.34	816.22	592.96	956.95	606.54
2.335	0	0.26	0.03	0.39	16.71	0.04	0.10	10.29	0.13	0.13	66.57	99.78	0.00	97.04	22.66	72.63	0.12	0.58	5.81	2.57	0.11	0.17	0.00	0.13	0.07	0.00	0.03	0.02	97.05	32.17	0.02	54.46	2.45	0.00	0.00		16.17	4.55	8.91	70.07	139.46	769.57	545.10	983.28	774.74	815.52	593.45	954.47	605.38
2.369	0	0.32	0.03	0.40	13.82	0.05	0.13	10.23	0.14	0.14	72.37	99.59	0.00	97.07	24.63	63.36	0.14	0.50	6.26	4.17	0.18	0.39	0.00	0.13	0.07	0.00	0.02	0.01	98.32	39.37	0.02	43.59	2.53	0.00	0.00		16.16	4.51	9.66	70.13	136.19	768.78	544.32	982.89	774.31	817.17	592.88	952.85	604.63
2.402	0	0.31	0.03	0.37	17.16	0.04	0.18	15.91	0.17	0.17	65.69	99.63	0.00	97.62	31.08	64.06	0.17	0.55	5.92	5.98	0.14	0.45	0.00	0.13	0.06	0.00	0.02	0.01	98.75	44.34	0.03	61.58	2.37	0.00	1.00		15.56	3.43	9.75	70.13	136.02	767.93	543.19	982.73	774.13	816.82	591.13	952.26	603.72
2.435	0	0.26	0.03	0.31	21.70	0.05	0.26	22.83	0.17	0.17	54.35	99.63	0.00	98.24	40.00	64.17	0.17	0.51	7.01	5.55	0.11	0.39	0.00	0.11	0.04	0.00	0.02	0.00	98.76	46.08	0.03	53.69	2.63	0.00	0.00		16.13	1.89	8.24	70.11	138.28	765.20	540.66	984.10	777.87	813.47	589.20	951.21	601.38
2.469	0	0.19	0.03	0.25	30.47	0.05	0.40	34.36	0.15	0.15	40.64	99.71	0.00	98.21	51.13	67.26	0.15	0.51	6.28	4.58	0.10	0.18	0.00	0.08	0.04	0.00	0.01	0.00	98.69	45.57	0.04	22.33	3.05	0.00	0.00		16.18	1.98	8.47	70.44	139.14	765.21	540.11	984.73	776.07	813.53	591.65	952.43	599.74
2.502	0	0.20	0.04	0.22	27.38	0.05	0.60	27.63	0.15	0.15	47.37	99.35	0.00	98.22	56.86	57.69	0.15	0.36	5.48	4.16	0.10	0.06	0.00	0.08	0.04	0.00	0.02	0.01	98.23	41.98	0.04	34.59	3.27	0.00	0.00		14.11	1.95	9.43	70.17	138.69	764.93	540.06	984.37	775.33	814.53	589.53	952.78	600.54
2.535	0	0.23	0.05	0.20	20.36	0.05	0.99	16.50	0.17	0.17	59.29	99.52	0.00	98.45	62.15	41.23	0.17	0.24	5.22	3.61	0.14	0.02	0.00	0.08	0.05	0.00	0.02	0.05	97.61	37.47	0.05	29.85	3.24	0.00	0.00		16.23	1.25	9.36	70.87	136.72	765.22	539.64	984.71	775.77	815.58	590.22	951.94	600.06
2.569	0	0.24	0.07	0.18	17.51	0.04	1.53	12.23	0.18	0.18	64.97	99.70	0.00	98.66	68.04	29.86	0.18	0.14	3.53	2.31	0.22	0.01	0.00	0.06	0.04	0.00	0.03	0.07	97.50	34.65	0.06	23.17	3.11	0.00	0.00		16.81	0.49	8.55	71.07	139.51	767.46	538.99	987.23	775.71	815.81	590.02	955.01	599.30
2.602	0	0.25	0.09	0.17	15.16	0.04	2.08	9.42	0.20	0.20	69.68	99.77	0.00	98.79	72.06	21.15	0.20	0.10	2.61	1.36	0.25	0.01	0.00	0.06	0.04	0.00	0.03	0.10	96.99	32.37	0.06	17.13	3.25	0.00	0.00		16.10	0.00	8.83	70.97	138.96	769.42	538.87	987.47	773.24	817.46	589.10	956.08	598.87
2.635	0	0.25	0.10	0.16	13.83	0.04	2.37	8.63	0.25	0.25	72.34	99.80	0.00	98.75	73.56	16.59	0.25	0.08	2.08	0.73	0.26	0.01	0.00	0.05	0.03	0.00	0.04	0.05	97.18	33.15	0.06	14.81	3.51	0.00	0.00		16.16	-0.17	8.58	70.93	137.99	771.96	539.12	988.77	772.90	819.58	588.25	957.15	599.01
2.669	0	0.27	0.11	0.16	10.83	0.04	2.46	6.55	0.29	0.29	78.34	99.77	0.00	98.67	72.44	10.18	0.29	0.06	1.56	0.40	0.26	0.00	0.00	0.04	0.03	0.00	0.06	0.02	96.44	33.53	0.07	31.32	3.94	0.00	0.00		16.59	0.47	9.47	70.97	135.88	774.00	540.28	987.52	770.64	821.98	587.39	957.18	600.85
2.702	0	0.31	0.12	0.17	8.01	0.04	2.13	4.11	0.32	0.32	83.98	99.64	0.00	98.74	67.68	5.58	0.32	0.05	1.31	0.25	0.28	0.00	0.00	0.04	0.02	0.00	0.07	0.02	95.75	31.09	0.07	13.65	4.16	0.00	0.00		17.72	0.21	10.49	71.16	133.62	776.43	540.76	988.79	769.50	825.88	588.05	958.79	601.80
2.736	0	0.33	0.12	0.17	5.16	0.05	1.47	2.21	0.35	0.35	89.67	99.14	0.00	98.40	59.41	3.00	0.35	0.04	1.58	0.20	0.28	0.01	0.00	0.04	0.03	0.00	0.08	0.01	93.02	26.57	0.08	36.17	5.76	0.00	0.00		18.20	-1.40	8.91	71.37	135.74	779.59	539.62	992.71	769.68	826.69	588.51	962.00	599.29
2.769	0	0.32	0.11	0.16	4.36	0.06	1.29	1.82	0.40	0.40	91.28	98.69	0.00	98.67	56.72	2.69	0.40	0.04	1.96	0.20	0.33	0.01	0.00	0.04	0.03	0.00	0.07	0.02	90.36	24.80	0.09	30.17	6.52	0.00	0.00		15.41	-0.46	9.55	70.70	140.14	780.08	539.45	992.62	767.03	825.77	586.45	965.25	600.06
2.802	0	0.39	0.11	0.19	3.00	0.06	0.74	1.28	0.35	0.35	94.00	96.85	0.00	98.43	44.67	3.17	0.35	0.05	3.22	0.16	0.31	0.02	0.00	0.04	0.01	0.00	0.05	0.02	91.30	27.91	0.08	15.94	7.11	0.00	0.00		17.38	-1.31	9.65	70.88	138.23	780.28	539.09	992.87	767.29	826.89	587.16	964.54	599.69
2.836	0	0.37	0.09	0.18	2.22	0.09	0.57	1.09	0.38	0.38	95.56	94.01	0.00	98.61	39.52	2.68	0.38	0.05	5.63	0.20	0.26	0.04	0.00	0.03	0.01	0.00	0.07	0.02	88.07	29.47	0.09	7.55	8.90	0.00	0.00		17.78	0.69	9.22	70.75	139.17	781.30	540.12	993.90	768.31	827.02	589.07	965.73	600.38
2.869	0	0.42	0.10	0.21	2.06	0.09	0.49	1.07	0.37	0.37	95.88	93.21	0.00	98.54	35.66	2.68	0.37	0.07	6.27	0.26	0.28	0.07	0.00	0.03	0.01	0.00	0.06	0.02	90.27	33.03	0.11	11.66	8.59	0.00	0.00		17.47	0.96	9.23	70.59	138.42	783.03	540.84	994.48	768.15	828.57	588.66	966.43	601.13
2.902	0	0.43	0.09	0.21	1.78	0.10	0.42	0.91	0.35	0.35	96.43	90.87	0.00	98.50	32.65	2.52	0.35	0.09	6.98	0.36	0.30	0.18	0.00	0.02	0.01	0.00	0.07	0.01	89.27	32.21	0.12	17.34	9.27	0.00	0.00		18.53	1.08	10.01	70.95	137.99	784.17	540.34	995.88	767.50	830.89	588.67	968.28	601.50
2.936	0	0.47	0.08	0.22	1.29	0.11	0.28	0.59	0.34	0.34	97.42	83.38	2.21	98.44	24.79	2.12	0.34	0.08	6.34	0.43	0.33	0.29	0.00	0.02	0.01	0.00	0.06	0.00	88.62	30.15	0.13	15.91	10.42	0.00	0.00		22.00	-1.27	9.28	72.38	138.89	790.94	539.28	1003.93	769.16	837.00	589.58	975.44	600.77
2.969	0	0.56	0.09	0.28	1.13	0.09	0.21	0.47	0.41	0.41	97.73	78.82	1.97	98.55	18.43	2.31	0.41	0.07	4.30	0.46	0.35	0.41	0.00	0.03	0.01	0.00	0.06	0.00	91.26	30.53	0.12	8.18	9.79	0.00	0.00		16.50	-0.92	10.45	71.53	134.79	790.64	539.18	1003.52	768.31	839.84	585.56	973.81	600.40
3.002	0	0.64	0.09	0.31	0.93	0.08	0.16	0.33	0.48	0.48	98.14	70.47	2.61	98.64	12.35	1.90	0.48	0.08	3.28	0.42	0.39	0.24	0.00	0.04	0.02	0.00	0.07	0.01	91.81	28.27	0.15	9.40	9.63	0.00	0.00		18.64	-0.58	10.64	72.27	133.63	789.72	538.04	1004.45	769.70	840.49	586.21	973.43	599.78
3.036	0	0.71	0.08	0.35	0.81	0.10	0.13	0.34	0.47	0.47	98.37	69.31	4.80	98.61	8.28	1.32	0.47	0.07	2.56	0.35	0.32	0.14	0.00	0.03	0.01	0.00	0.06	0.01	95.19	33.85	0.12	15.72	11.14	0.00	0.00		18.20	-0.69	10.36	72.38	133.58	788.99	537.08	1005.49	770.92	840.34	585.71	973.29	598.65
3.069	0	0.68	0.08	0.34	0.82	0.10	0.14	0.36	0.50	0.50	98.36	71.54	5.02	98.40	9.58	0.92	0.50	0.06	2.08	0.42	0.31	0.06	0.00	0.03	0.01	0.00	0.06	0.01	95.22	34.76	0.11	16.36	11.81	0.00	0.00		14.58	-1.41	10.70	71.66	130.59	787.61	535.95	1003.50	768.78	840.33	582.46	970.17	596.49
3.103	0	0.68	0.08	0.33	0.84	0.11	0.14	0.40	0.65	0.65	98.33	74.30	5.49	97.63	10.40	0.62	0.65	0.06	2.28	0.43	0.34	0.02	0.00	0.02	0.01	0.00	0.06	0.01	96.14	36.27	0.12	21.20	12.42	0.00	0.00		18.68	-3.40	8.99	72.75	140.50	788.82	536.80	1002.71	767.74	834.39	584.36	974.19	598.35
3.136	0	0.68	0.07	0.34	0.80	0.11	0.13	0.38	0.72	0.72	98.40	72.64	5.90	98.00	9.48	0.55	0.72	0.05	2.31	0.35	0.37	0.02	0.00	0.02	0.00	0.00	0.05	0.01	96.00	36.41	0.13	31.60	12.66	0.00	0.00		17.98	-2.53	10.29	72.66	139.08	788.50	537.29	1000.87	766.08	835.53	582.76	973.53	600.05
3.169	0	0.67	0.08	0.33	0.80	0.11	0.14	0.38	0.85	0.85	98.40	72.43	5.76	97.65	9.84	0.37	0.85	0.03	2.33	0.31	0.48	0.01	0.00	0.02	0.00	0.00	0.05	0.01	95.51	36.40	0.16	27.17	12.70	0.00	0.00		17.69	-3.36	9.69	72.49	137.54	788.39	538.45	999.42	766.28	834.69	583.78	971.28	599.92
3.203	0	0.64	0.07	0.32	0.87	0.13	0.15	0.51	1.07	1.07	98.25	78.20	5.98	98.08	12.82	0.32	1.07	0.03	2.87	0.35	0.72	0.02	0.00	0.03	0.01	0.00	0.06	0.01	96.41	40.34	0.18	38.35	13.49	0.00	0.00		16.19	-2.32	9.24	72.08	137.00	789.61	540.36	998.10	765.32	834.40	584.62	970.46	600.60
3.236	0	0.57	0.07	0.29	0.96	0.14	0.18	0.46	1.15	1.15	98.08	82.15	5.95	97.98	16.96	0.27	1.15	0.02	4.00	0.37	1.10	0.03	0.00	0.04	0.01	0.00	0.07	0.03	95.36	33.53	0.20	45.17	14.05	0.00	0.00		15.52	-2.60	9.15	71.83	136.66	789.35	541.46	996.24	764.23	833.35	585.56	969.15	600.90
3.269	0	0.50	0.07	0.26	1.26	0.14	0.27	0.61	1.37	1.37	97.48	89.55	3.28	97.57	25.30	0.27	1.37	0.02	4.45	0.49	1.88	0.05	0.00	0.06	0.01	0.00	0.08	0.06	94.76	32.23	0.22	41.64	13.44	0.00	0.00		16.25	-3.54	9.28	71.84	136.55	788.90	542.17	994.59	763.58	832.49	586.17	968.16	601.67
3.303	0	0.44	0.07	0.23	1.47	0.15	0.36	0.53	1.69	1.69	97.05	92.58	2.29	97.31	31.21	0.28	1.69	0.01	5.44	0.54	2.58	0.07	0.00	0.10	0.04	0.00	0.12	0.20	93.53	22.71	0.26	23.04	13.78	0.00	0.00		16.03	-4.05	9.27	71.51	135.41	787.84	542.90	993.51	763.74	831.81	588.08	966.56	601.48
3.336	0	0.40	0.07	0.21	1.52	0.15	0.39	0.49	1.44	1.44	96.96	92.88	1.91	97.51	33.54	0.31	1.44	0.01	4.33	0.36	2.28	0.06	0.00	0.14	0.09	0.00	0.16	0.45	91.75	18.58	0.25	57.46	14.16	0.00	0.00		15.52	-3.66	8.89	71.22	138.15	787.50	543.58	992.34	763.34	829.48	587.99	966.89	602.29
3.370	0	0.37	0.07	0.16	1.24	0.13	0.36	0.30	2.07	2.07	97.52	84.38	0.79	96.17	30.72	0.32	2.07	0.01	3.32	0.32	1.77	0.03	0.00	0.29	0.25	0.00	0.20	1.99	83.60	9.48	0.24	48.22	13.44	0.00	0.00		13.28	-5.88	8.22	70.20	135.78	788.14	545.84	990.63	763.47	829.25	588.62	964.30	602.72
3.403	0	0.33	0.08	0.13	1.03	0.12	0.35	0.25	3.81	2.09	97.95	70.89	0.00	98.09	29.29	0.27	2.09	0.01	3.25	0.34	1.53	0.02	0.00	0.45	0.64	0.00	0.32	3.81	75.12	6.43	0.24	43.49	12.74	0.00	0.00		15.33	-2.29	7.92	70.33	136.67	789.24	547.38	989.38	762.61	828.46	590.86	964.48	604.20
3.436	0	0.33	0.09	0.12	0.93	0.09	0.35	0.22	4.97	2.10	98.14	57.25	0.00	95.23	27.07	0.34	2.10	0.01	2.33	0.34	1.01	0.02	0.00	0.56	0.95	0.00	0.45	4.97	69.90	5.60	0.24	74.52	10.78	0.00	0.00		14.11	-7.03	7.37	69.30	134.93	789.14	548.91	987.37	762.59	827.58	590.89	961.82	604.48
3.470	0	0.21	0.10	0.05	0.49	0.08	0.31	0.17	8.81	2.36	99.03	9.25	0.00	96.76	23.10	0.37	2.36	0.01	2.05	0.32	1.04	0.02	0.00	0.92	1.38	0.00	0.55	8.81	41.82	3.28	0.30	73.78	9.72	0.00	0.00		16.37	-5.02	5.97	69.66	138.68	787.58	548.53	987.47	764.87	823.56	592.68	961.78	604.02
3.503	0	0.19	0.10	0.04	0.39	0.07	0.28	0.15	9.20	2.19	99.22	4.19	0.00	97.30	20.02	0.53	2.19	0.01	1.77	0.27	0.60	0.03	0.00	1.11	1.30	0.00	0.65	11.11	34.35	3.09	0.32	74.79	9.20	0.00	0.00		15.09	-4.07	5.48	69.10	141.65	785.14	548.32	985.88	764.96	819.61	592.89	960.87	603.39
3.536	0	0.19	0.11	0.04	0.34	0.07	0.25	0.13	8.30	1.99	99.33	2.42	0.00	96.86	17.12	0.74	1.99	0.01	1.65	0.26	0.46	0.03	0.00	1.29	1.30	0.00	0.72	13.91	30.19	2.84	0.31	69.10	8.30	0.00	0.00		14.30	-4.85	5.30	68.74	138.16	785.96	551.47	982.87	764.18	819.94	594.77	957.71	605.11
3.570	0	0.18	0.12	0.02	0.27	0.05	0.30	0.13	6.15	1.95	99.40	2.52	0.00	98.53	17.30	0.92	1.95	0.02	1.87	0.23	0.34	0.02	0.00	3.37	1.20	0.00	0.82	30.56	14.08	1.50	0.46	67.54	6.15	0.00	0.00		14.32	-0.96	4.14	68.86	137.01	785.63	553.61	979.70	763.55	817.49	597.45	954.27	605.32
3.603	0	0.20	0.13	0.02	0.24	0.05	0.27	0.11	5.47	1.69	99.45	3.27	0.00	97.55	14.98	1.06	1.69	0.02	1.58	0.21	0.23	0.02	0.00	3.46	1.43	0.00	1.12	36.21	11.97	1.38	0.48	43.87	5.47	0.00	0.00		16.33	-3.58	4.10	69.01	137.19	781.50	550.69	982.63	769.41	816.69	596.90	953.69	603.98
3.636	0	0.19	0.14	0.02	0.23	0.04	0.31	0.11	6.13	1.29	99.39	3.51	0.00	96.18	14.37	1.64	1.29	0.02	1.29	0.15	0.27	0.01	0.00	6.13	1.23	0.00	1.12	37.73	7.53	1.11	0.59	61.50	4.69	0.39	0.00		13.87	-5.87	4.68	68.47	135.33	782.49	553.34	979.32	766.59	817.04	596.88	952.08	605.79
3.670	0	0.16	0.17	0.02	0.23	0.04	0.44	0.12	12.67	0.96	99.13	2.50	0.00	98.62	14.84	2.84	0.96	0.02	1.00	0.11	0.32	0.01	0.00	12.67	1.00	0.00	1.13	32.88	3.58	0.64	0.59	53.56	3.73	1.66	0.00		14.70	-0.67	4.72	69.01	137.77	781.10	554.62	976.04	765.22	813.67	598.56	951.17	607.24
3.703	0	0.12	0.17	0.02	0.25	0.04	0.45	0.13	12.43	0.81	99.11	1.03	0.00	97.36	16.18	4.26	0.81	0.02	0.94	0.08	0.32	0.01	0.00	12.43	0.99	0.00	1.16	19.90	3.81	0.58	0.61	59.18	3.57	2.35	0.00		14.27	-3.97	3.70	68.42	138.22	775.97	550.13	979.64	771.20	811.48	596.82	949.57	602.92
3.737	0	0.12	0.21	0.02	0.29	0.03	0.57	0.16	15.81	0.52	98.86	1.58	0.00	96.47	17.95	6.90	0.52	0.03	1.08	0.05	0.39	0.01	0.00	15.81	1.03	0.00	1.17	24.00	2.33	0.46	0.63	77.23	2.36	3.79	0.00		11.68	-5.46	3.95	68.08	137.83	776.35	552.65	976.20	768.42	810.39	597.67	948.07	604.19
3.770	0	0.10	0.20	0.02	0.34	0.03	0.52	0.19	13.36	0.41	98.95	1.11	0.00	96.36	19.84	9.24	0.41	0.04	0.83	0.04	0.33	0.01	0.00	13.36	0.71	0.00	0.93	17.29	2.51	0.49	0.58	91.76	1.90	3.76	0.00		13.39	-5.62	4.01	68.28	140.98	772.58	550.09	977.48	772.04	807.72	596.20	948.51	603.65
3.803	0	0.11	0.20	0.02	0.30	0.03	0.46	0.16	12.30	0.48	99.09	0.82	0.00	97.55	17.38	7.73	0.48	0.04	1.07	0.04	0.40	0.01	0.00	12.30	0.64	0.00	1.04	15.42	2.75	0.50	0.54	91.27	1.90	3.49	0.00		12.75	-3.58	4.71	68.27	136.10	773.65	552.56	975.69	771.28	810.49	597.53	946.35	605.56
3.837	0	0.11	0.23	0.02	0.27	0.03	0.34	0.14	8.74	0.86	99.32	0.56	0.00	97.94	14.48	7.48	0.61	0.04	0.97	0.04	0.86	0.01	0.00	8.74	0.48	0.00	0.98	13.04	2.08	0.47	0.51	82.08	1.24	4.19	0.00		14.29	-2.70	4.10	68.61	145.83	771.02	551.19	978.50	775.23	805.27	598.98	950.94	605.80
3.870	0	0.11	0.24	0.02	0.26	0.03	0.34	0.14	8.86	1.09	99.32	0.54	0.00	97.90	14.20	7.22	0.67	0.04	1.07	0.04	1.09	0.02	0.16	8.86	0.42	0.00	0.87	12.69	2.42	0.49	0.47	88.60	1.18	4.55	0.00		12.51	-2.78	4.21	68.04	142.87	772.82	554.31	975.32	772.63	806.14	599.89	948.80	607.57
3.903	0	0.13	0.26	0.02	0.27	0.03	0.34	0.14	7.81	2.09	99.32	1.17	0.00	98.54	15.66	6.86	0.67	0.05	1.47	0.05	2.09	0.03	0.31	7.81	0.44	0.01	1.02	22.21	2.84	0.55	0.40	78.80	1.04	4.90	0.00		13.62	-0.93	4.72	67.81	136.59	772.52	556.01	972.80	771.99	808.25	602.43	944.71	608.28
3.937	0	0.13	0.25	0.02	0.28	0.03	0.35	0.15	7.59	2.50	99.31	1.39	0.00	98.09	16.48	6.85	0.60	0.06	1.10	0.05	2.50	0.03	0.32	7.59	0.50	0.01	1.09	23.84	3.04	0.63	0.40	80.87	0.95	4.77	0.00		12.73	-2.30	5.10	67.30	137.41	770.44	555.43	971.96	772.53	806.80	601.25	944.03	608.33
3.970	0	0.14	0.23	0.02	0.29	0.03	0.35	0.15	9.04	2.73	99.31	2.50	0.00	98.27	15.37	8.58	0.56	0.07	1.06	0.05	2.73	0.03	0.34	9.04	0.63	0.01	1.16	32.40	3.17	0.67	0.38	57.04	0.93	4.31	0.00		12.95	-1.79	5.26	67.18	139.40	769.64	555.00	972.03	772.85	805.71	600.86	944.89	608.64
4.003	0	0.14	0.21	0.03	0.28	0.03	0.33	0.15	10.24	4.36	99.35	2.16	-0.33	98.40	13.91	10.00	0.48	0.07	0.96	0.04	4.36	0.05	0.35	10.24	0.73	0.01	1.46	31.99	3.42	0.70	0.34	58.37	0.91	3.59	0.00		12.40	-1.41	5.28	67.00	138.96	769.01	554.88	970.93	771.81	805.06	601.00	943.84	608.00
4.037	0	0.13	0.20	0.03	0.29	0.03	0.33	0.16	11.63	5.16	99.35	1.96	-1.21	98.67	13.04	12.33	0.47	0.07	0.92	0.04	5.16	0.05	0.54	11.63	1.36	0.01	2.00	31.58	3.37	0.69	0.32	62.74	0.77	3.69	0.00		12.98	-0.47	5.08	66.94	140.16	768.45	554.49	970.14	771.22	803.62	600.86	943.61	607.71
4.070	0	0.11	0.15	0.03	0.46	0.03	0.33	0.29	12.75	6.65	99.09	4.67	-3.43	98.66	16.24	22.82	0.45	0.09	0.96	0.03	6.65	0.06	0.41	12.75	1.76	0.01	1.94	32.99	3.74	0.72	0.30	71.28	0.73	3.34	0.00		12.49	-0.51	4.91	66.77	139.47	767.36	554.68	969.04	771.49	802.65	600.98	941.97	607.50
4.104	0	0.09	0.10	0.03	0.90	0.03	0.38	0.65	15.21	6.27	98.20	18.00	-6.38	98.48	21.12	37.13	0.47	0.10	1.04	0.03	6.27	0.04	0.28	15.21	2.43	0.02	2.09	37.33	5.32	0.85	0.25	70.19	0.70	2.82	0.00		13.25	-1.14	4.94	66.85	139.76	766.55	554.71	967.92	771.30	801.58	601.09	941.17	607.74
4.137	0	0.08	0.07	0.03	1.40	0.03	0.34	1.06	16.68	4.91	97.20	45.13	-7.35	98.73	20.58	49.49	0.43	0.12	0.98	0.03	4.91	0.04	0.23	16.68	3.50	0.02	2.50	41.41	6.51	0.92	0.21	58.67	0.68	2.60	0.00		13.32	-0.24	5.67	66.85	139.41	765.03	554.33	967.37	771.73	801.54	600.58	940.74	608.30
4.170	0	0.07	0.05	0.03	1.73	0.03	0.27	1.35	17.40	3.59	96.54	58.65	-5.77	98.64	17.40	58.48	0.39	0.13	0.93	0.02	3.59	0.02	0.13	17.54	3.48	0.02	2.59	39.20	6.59	0.91	0.20	54.38	0.71	2.27	0.00		12.88	-0.59	6.04	66.82	139.52	764.08	554.44	967.16	772.28	801.31	600.68	940.59	608.72
4.204	0	0.07	0.05	0.03	2.19	0.03	0.25	1.69	16.51	2.14	95.62	69.99	-5.17	98.61	16.51	64.79	0.44	0.13	0.90	0.02	2.14	0.01	0.19	18.13	3.27	0.03	2.22	39.08	8.42	1.11	0.16	59.25	0.62	2.12	0.00		12.12	-0.69	5.76	66.67	138.92	763.60	554.80	966.36	772.57	800.65	600.45	939.32	608.67
4.237	0	0.06	0.04	0.03	2.95	0.03	0.27	2.38	17.34	1.09	94.11	64.59	-3.79	98.74	20.97	68.64	0.42	0.12	0.79	0.02	1.09	0.01	0.02	17.34	2.63	0.03	1.77	32.17	9.15	1.16	0.15	69.02	0.58	2.41	0.00		14.71	0.20	6.31	67.17	139.70	760.72	553.09	965.61	773.27	799.07	600.33	938.54	608.39
4.270	0	0.05	0.04	0.03	3.40	0.03	0.26	2.73	17.08	0.74	93.20	47.99	-1.06	98.78	21.63	71.21	0.43	0.12	0.78	0.03	0.74	0.01	0.00	17.08	2.11	0.04	1.27	21.12	11.14	1.26	0.14	54.76	0.57	2.29	0.00		13.49	0.01	6.69	67.08	141.85	758.77	553.03	965.10	773.97	797.30	600.06	938.86	608.98
4.304	0	0.04	0.04	0.02	4.07	0.03	0.39	3.39	18.81	0.42	91.87	40.95	-2.31	98.68	28.13	69.97	0.37	0.10	0.66	0.03	0.42	0.01	0.00	18.81	1.65	0.05	0.87	18.06	11.67	1.43	0.14	91.56	0.49	2.46	0.00		12.66	0.43	6.15	66.99	142.11	757.20	553.89	964.16	775.32	795.29	601.74	937.22	608.86
4.337	0	0.05	0.05	0.02	3.17	0.03	0.36	2.44	16.45	0.39	93.65	25.67	-0.06	98.38	26.39	63.65	0.39	0.08	0.52	0.03	0.27	0.01	0.00	16.45	1.49	0.04	0.76	13.40	12.12	1.36	0.14	89.40	0.43	2.20	0.00		12.48	1.45	5.94	66.78	140.62	755.92	553.50	963.43	776.29	794.77	600.90	935.19	608.46
4.371	0	0.05	0.05	0.02	3.00	0.03	0.41	2.17	14.70	0.28	94.00	15.58	0.00	97.65	29.37	57.60	0.28	0.06	0.32	0.03	0.08	0.00	0.00	14.70	0.93	0.03	0.48	5.59	14.47	1.54	0.14	85.10	0.38	1.60	0.00		11.17	3.35	5.93	66.63	139.84	753.34	553.07	962.79	778.29	793.58	599.96	933.18	608.28
4.404	0	0.05	0.06	0.02	2.27	0.03	0.38	1.54	13.26	0.25	95.47	9.35	0.00	97.84	27.50	51.29	0.25	0.05	0.32	0.03	0.09	0.00	0.00	13.26	0.72	0.02	0.37	6.38	13.77	1.34	0.14	84.17	0.34	1.22	0.00		11.26	2.93	7.14	66.88	140.36	752.37	554.57	961.76	778.39	793.66	601.81	933.75	610.64
4.437	0	0.05	0.06	0.02	2.27	0.03	0.38	1.58	12.22	0.25	95.45	8.40	0.00	97.90	28.65	50.90	0.25	0.04	0.32	0.03	0.06	0.00	0.00	12.22	0.64	0.01	0.30	5.43	12.69	1.23	0.13	80.98	0.33	1.01	0.00		9.92	2.79	7.84	66.94	140.42	751.66	555.63	960.72	778.50	793.59	601.57	933.59	612.32
4.471	0	0.05	0.06	0.02	2.13	0.03	0.33	1.45	9.69	0.24	95.74	7.76	0.00	98.51	27.80	49.67	0.24	0.03	0.47	0.04	0.05	0.01	0.00	9.69	0.64	0.01	0.31	6.77	12.85	1.15	0.11	80.58	0.30	0.88	0.00		8.95	1.04	7.54	67.14	141.69	750.71	555.95	960.57	779.02	792.04	602.71	933.44	611.89
4.504	0	0.06	0.07	0.02	1.77	0.03	0.30	1.11	7.62	0.27	96.47	5.79	0.00	98.59	26.25	44.95	0.27	0.02	0.73	0.05	0.07	0.01	0.00	7.62	0.55	0.01	0.34	12.45	13.68	1.13	0.12	81.59	0.29	0.81	0.00		8.21	0.78	8.04	67.40	139.99	750.50	556.53	960.95	779.80	793.42	603.50	933.13	612.33
4.537	0	0.06	0.07	0.02	2.24	0.03	0.37	1.52	6.95	0.26	95.51	8.60	0.00	98.65	32.31	46.45	0.26	0.02	0.98	0.06	0.06	0.01	0.00	6.95	0.61	0.00	0.40	17.46	13.25	1.13	0.13	88.62	0.29	1.02	0.00		6.80	0.55	7.43	67.54	140.82	750.58	557.52	961.77	781.44	792.80	604.78	933.41	612.44
4.571	0	0.06	0.06	0.02	2.67	0.03	0.27	1.91	4.97	0.23	94.66	17.60	0.00	98.57	30.36	53.99	0.23	0.02	1.30	0.06	0.07	0.01	0.00	4.97	0.58	0.00	0.51	20.13	12.74	1.05	0.13	87.00	0.28	1.18	0.00		6.03	0.82	7.46	67.65	141.24	752.46	559.62	962.33	782.45	793.93	604.92	934.82	614.97
4.604	0	0.03	0.04	0.02	5.58	0.03	0.29	4.92	4.51	0.21	88.83	30.58	0.00	98.45	38.30	69.40	0.21	0.03	1.15	0.07	0.06	0.00	0.00	4.51	0.45	0.00	0.48	13.73	12.28	1.17	0.12	78.25	0.28	1.46	0.00		6.16	1.24	9.29	67.87	139.20	753.33	560.03	963.41	782.37	797.93	604.42	936.54	617.21
4.637	0	0.03	0.03	0.02	7.29	0.03	0.22	7.01	3.42	0.20	85.41	45.62	0.00	98.44	37.47	79.11	0.20	0.04	1.02	0.12	0.05	0.00	0.00	3.42	0.42	0.00	0.66	12.03	11.60	1.31	0.11	67.05	0.27	2.29	0.00		6.29	1.29	9.79	67.87	137.02	754.43	560.75	964.49	783.79	800.60	603.89	936.82	618.63
4.671	0	0.02	0.03	0.02	13.99	0.03	0.31	15.98	2.34	0.18	68.03	62.86	0.00	98.18	49.87	88.80	0.18	0.06	0.86	0.14	0.03	0.00	0.00	2.34	0.36	0.00	0.59	8.44	11.08	1.44	0.12	78.55	0.23	2.81	0.00		5.82	2.05	9.79	67.77	136.46	755.35	560.59	966.06	784.13	802.06	604.27	937.82	618.12
4.704	0	0.01	0.03	0.01	21.07	0.03	0.48	27.09	2.41	0.22	47.91	67.90	-1.53	97.96	61.23	93.39	0.15	0.09	0.83	0.22	0.03	0.00	0.00	2.41	0.31	0.00	0.53	7.88	9.27	1.54	0.11	65.49	0.23	3.26	0.00		4.10	2.64	10.43	67.62	137.46	755.63	560.43	966.78	783.41	802.90	603.41	939.52	618.55
4.738	0	0.01	0.02	0.01	29.32	0.03	0.75	40.67	1.85	0.21	34.33	78.73	-5.30	98.30	72.85	96.42	0.13	0.13	0.65	0.21	0.03	0.00	0.00	1.85	0.24	0.00	0.43	13.20	6.89	1.54	0.13	63.99	0.21	3.42	0.00		5.77	1.73	10.63	67.85	138.46	755.70	561.03	968.06	785.45	803.34	604.72	940.94	620.07
4.771	0	0.01	0.03	0.01	35.12	0.03	1.00	49.53	1.85	0.17	25.47	82.73	-7.33	98.38	80.04	97.99	0.12	0.20	0.64	0.17	0.05	0.00	0.00	1.85	0.22	0.00	0.42	14.84	5.44	1.31	0.14	48.10	0.21	4.29	0.00		6.83	1.47	9.87	67.90	139.57	755.52	561.04	969.58	787.97	802.63	605.94	941.51	619.84
4.804	0	0.01	0.03	0.01	38.64	0.03	1.18	54.15	1.99	0.23	20.85	79.71	-7.36	98.53	83.78	98.76	0.12	0.33	0.86	0.23	0.07	0.00	0.00	1.99	0.14	0.00	0.26	11.60	5.42	1.12	0.14	61.20	0.22	4.53	0.00		10.75	0.99	10.46	68.67	137.97	757.72	562.22	970.28	789.32	805.56	605.87	942.46	623.06
4.838	0	0.01	0.03	0.01	40.64	0.03	1.35	57.62	2.08	0.40	17.38	76.42	-7.33	98.78	86.91	99.07	0.10	0.53	1.11	0.40	0.10	0.00	0.00	2.08	0.11	0.00	0.18	8.90	3.65	0.87	0.13	68.30	0.27	4.72	0.00		10.07	-0.02	10.26	68.66	138.88	758.72	562.49	968.77	786.46	804.70	605.17	942.45	622.79
4.871	0	0.01	0.03	0.01	43.30	0.03	1.60	61.04	2.29	0.45	13.96	78.11	-8.24	98.74	90.34	99.17	0.12	0.51	1.58	0.45	0.13	0.00	0.00	2.29	0.12	0.00	0.20	9.99	3.26	0.76	0.14	86.75	0.27	5.53	0.00		11.19	0.17	9.83	68.93	137.26	759.04	562.78	967.88	785.67	804.53	606.75	940.96	621.91
4.904	0	0.01	0.03	0.01	45.51	0.03	1.86	63.94	2.77	0.38	11.06	75.58	-8.40	98.33	93.14	99.36	0.13	0.54	1.99	0.38	0.12	0.01	0.12	2.77	0.12	0.00	0.19	8.04	2.69	0.71	0.13	80.30	0.28	4.91	0.00		10.73	1.64	10.12	68.90	135.16	759.29	562.33	967.25	784.23	805.59	606.06	939.90	621.12
4.938	0	0.01	0.03	0.01	46.62	0.03	2.02	65.39	3.24	0.38	9.61	76.99	-8.95	98.32	94.50	99.51	0.12	0.54	2.13	0.38	0.10	0.01	0.54	3.24	0.12	0.00	0.22	8.85	2.43	0.73	0.17	82.76	0.31	5.08	0.00		10.29	1.66	9.98	68.92	135.59	758.22	561.95	964.89	782.14	803.52	605.41	938.29	620.31
4.971	0	0.01	0.03	0.01	46.75	0.03	2.10	65.47	3.74	0.41	9.53	77.07	-9.33	97.56	94.85	99.49	0.13	0.38	1.92	0.41	0.08	0.01	0.66	3.74	0.14	0.00	0.23	8.93	2.41	0.64	0.19	67.83	0.29	4.53	0.00		9.68	3.56	9.60	68.94	136.37	757.11	561.09	963.54	780.81	801.58	604.82	937.21	618.98
5.004	0	0.01	0.03	0.01	46.94	0.03	2.18	65.61	4.15	0.48	9.39	73.41	-8.87	97.04	95.16	99.46	0.12	0.34	2.11	0.48	0.07	0.01	0.66	4.15	0.14	0.00	0.30	6.51	2.41	0.55	0.21	47.80	0.32	4.55	1.00		9.80	4.55	8.74	69.16	137.93	755.84	561.42	962.03	781.88	798.65	604.35	935.77	619.35
5.038	0	0.01	0.02	0.01	46.44	0.03	2.23	65.20	4.83	0.48	9.80	72.54	-9.09	97.58	94.97	99.33	0.10	0.30	1.76	0.48	0.06	0.01	0.55	4.83	0.15	0.00	0.30	6.09	2.05	0.47	0.20	53.03	0.34	4.00	0.00		9.82	3.52	8.44	69.27	136.52	753.96	561.27	959.73	781.65	796.79	604.28	932.58	618.44
5.071	0	0.01	0.02	0.01	46.02	0.03	2.15	64.65	4.39	0.34	10.35	77.88	-9.81	97.44	94.59	99.18	0.09	0.27	1.46	0.34	0.04	0.01	1.08	4.39	0.21	0.00	0.47	9.81	2.06	0.44	0.21	37.01	0.36	3.86	0.00		10.19	3.81	7.62	69.52	136.80	751.15	560.60	956.85	781.64	792.92	603.78	929.06	617.21
5.105	0	0.01	0.02	0.01	44.55	0.03	2.06	62.92	4.79	0.20	12.08	89.29	-12.38	97.47	93.20	98.94	0.09	0.19	0.94	0.20	0.02	0.01	1.01	4.79	0.31	0.00	0.61	20.77	1.88	0.35	0.27	33.09	0.38	3.43	0.00		9.52	3.73	6.72	69.61	136.39	749.47	559.99	954.56	780.94	790.12	602.92	925.94	615.49
5.138	0	0.01	0.02	0.01	42.38	0.03	1.95	60.42	5.31	0.15	14.58	91.24	-12.75	96.98	91.11	98.52	0.08	0.22	1.06	0.15	0.02	0.01	0.75	5.31	0.44	0.00	0.64	23.98	1.66	0.30	0.30	12.32	0.41	2.68	0.00		11.24	4.66	6.53	70.15	137.10	747.29	559.08	951.63	779.36	787.05	602.86	923.64	614.68
5.171	0	0.01	0.02	0.01	40.60	0.03	1.87	58.22	5.19	0.16	16.78	96.78	-15.52	97.33	89.73	97.72	0.08	0.21	1.41	0.16	0.03	0.01	0.47	5.19	0.81	0.00	0.62	37.95	1.67	0.30	0.32	57.36	0.42	2.90	0.00		10.37	4.01	5.26	70.08	135.81	745.39	558.93	949.30	778.74	784.04	604.09	919.61	612.11
5.205	0	0.01	0.03	0.01	37.04	0.03	1.73	53.61	4.76	0.18	21.39	98.64	-17.91	96.08	87.52	95.54	0.12	0.19	1.57	0.18	0.04	0.01	0.69	4.76	1.36	0.00	0.66	51.11	1.53	0.22	0.40	27.07	0.46	3.69	0.00		12.37	6.01	6.09	69.94	135.45	742.83	557.51	946.28	777.01	782.39	602.66	917.51	612.10
5.238	0	0.02	0.03	0.01	33.38	0.03	1.63	48.67	4.74	0.20	26.33	99.36	-20.15	95.75	84.98	93.26	0.12	0.23	1.71	0.20	0.08	0.01	1.54	4.74	2.04	0.00	0.72	62.91	1.42	0.25	0.42	13.52	0.44	4.36	0.00		12.03	6.42	5.81	69.28	137.64	740.08	556.35	944.83	777.08	778.99	601.85	916.32	611.11
5.271	0	0.02	0.03	0.01	29.58	0.03	1.67	43.24	5.22	0.27	31.76	99.59	-22.02	94.68	82.95	90.05	0.14	0.22	2.29	0.27	0.14	0.02	3.33	5.22	3.90	0.00	0.63	71.75	1.52	0.25	0.43	21.66	0.50	5.21	0.00		11.55	7.61	5.01	68.41	139.69	738.68	556.38	943.20	776.74	775.66	602.30	915.11	610.41
5.305	0	0.03	0.04	0.01	25.09	0.03	1.71	36.65	6.49	0.46	38.35	99.73	-23.86	94.05	79.01	87.31	0.17	0.23	3.50	0.46	0.26	0.05	6.76	6.49	8.15	0.00	0.57	79.72	1.45	0.31	0.45	26.74	0.51	5.50	0.00		11.83	8.19	4.91	67.55	141.19	736.39	556.73	940.40	776.10	772.30	603.16	913.30	610.62
5.338	0	0.03	0.04	0.01	22.47	0.03	1.86	32.63	6.58	0.52	42.37	99.69	-24.78	95.11	77.55	84.49	0.18	0.23	3.93	0.52	0.26	0.10	8.01	6.58	13.24	0.00	0.63	80.79	1.28	0.34	0.48	26.58	0.50	6.09	0.00		11.60	7.16	5.75	66.39	137.74	734.58	557.31	938.14	776.22	772.78	603.04	910.26	611.45
5.372	0	0.04	0.04	0.01	23.93	0.03	2.09	34.94	7.68	0.47	40.06	99.81	-27.21	93.36	78.65	85.78	0.14	0.25	3.20	0.47	0.13	0.27	8.28	7.68	15.34	0.00	0.56	85.39	1.33	0.40	0.47	72.01	0.49	6.73	0.00		9.76	8.79	6.24	65.15	137.37	732.98	559.06	935.23	775.59	771.30	604.00	908.39	612.95
5.405	0	0.03	0.04	0.01	26.32	0.03	2.21	38.61	7.00	0.43	36.39	99.75	-27.13	92.82	81.79	86.46	0.13	0.22	1.89	0.43	0.09	0.22	6.62	7.00	14.07	0.00	0.37	81.50	1.43	0.40	0.47	98.10	0.45	6.91	0.00		9.86	9.20	6.27	64.15	137.41	731.16	560.56	933.51	776.92	769.54	606.02	906.70	614.28
5.438	0	0.03	0.04	0.01	25.11	0.03	1.84	36.74	6.50	0.29	38.26	99.59	-24.86	92.69	79.43	86.89	0.12	0.20	0.88	0.29	0.04	0.11	7.12	6.50	11.96	0.00	0.32	74.65	1.42	0.44	0.40	93.65	0.40	6.46	0.00		9.76	9.30	5.39	63.56	138.33	730.32	561.41	933.59	779.14	767.75	607.58	905.91	614.39
5.472	0	0.03	0.04	0.01	22.32	0.03	1.54	32.50	5.14	0.26	42.50	99.34	-22.77	93.90	76.82	84.85	0.12	0.23	0.65	0.26	0.04	0.11	3.73	5.14	10.74	0.00	0.25	70.87	1.44	0.56	0.29	82.23	0.39	5.24	0.00		11.27	8.33	4.28	63.24	137.32	730.34	563.79	932.14	780.77	766.23	610.84	903.48	615.42
5.505	0	0.03	0.04	0.01	17.73	0.03	1.26	25.13	4.15	0.22	49.87	97.83	-18.52	93.37	72.98	79.99	0.14	0.17	0.69	0.22	0.06	0.12	3.19	4.15	7.33	0.00	0.22	60.73	1.58	0.67	0.25	82.15	0.33	4.50	0.00		10.02	8.78	4.07	62.39	136.91	727.64	562.13	933.84	784.58	765.74	609.11	902.54	614.40
5.538	0	0.04	0.05	0.01	11.35	0.03	0.84	14.91	3.97	0.15	70.19	97.96	-17.18	94.93	62.48	74.87	0.15	0.15	0.90	0.12	0.08	0.09	2.56	3.97	6.59	0.00	0.22	66.66	1.58	0.69	0.22	62.66	0.30	4.38	0.00		8.61	7.35	5.17	61.93	135.94	726.25	563.57	931.94	784.36	765.68	609.97	901.49	616.00
5.572	0	0.05	0.04	0.01	9.36	0.03	0.71	11.81	5.19	0.19	76.38	98.33	-16.90	95.42	57.10	73.73	0.19	0.15	1.21	0.07	0.11	0.12	2.02	5.19	5.38	0.00	0.23	70.35	1.54	0.77	0.17	57.24	0.25	3.50	0.00		9.37	6.82	5.72	61.71	133.62	725.41	564.49	930.05	784.10	765.96	610.96	899.45	616.94
5.605	0	0.06	0.04	0.01	6.34	0.03	0.54	7.30	5.85	0.24	85.41	97.95	-15.40	94.23	48.78	69.28	0.24	0.13	1.58	0.08	0.20	0.20	1.23	5.85	4.74	0.00	0.19	72.16	1.73	0.80	0.17	61.68	0.23	2.42	0.00		10.11	8.04	6.63	61.64	134.32	722.81	563.27	929.29	783.86	764.94	611.33	899.16	616.55
5.638	0	0.09	0.06	0.01	3.38	0.03	0.59	3.33	6.91	0.34	93.24	96.49	-16.46	95.00	43.58	54.64	0.34	0.10	1.83	0.11	0.31	0.21	0.97	6.91	5.08	0.00	0.20	79.92	1.75	0.81	0.14	59.60	0.20	1.81	0.00		10.22	7.27	6.00	61.58	137.63	721.42	563.71	928.87	785.28	761.80	612.31	899.35	616.97
5.672	0	0.14	0.08	0.02	1.50	0.03	0.43	1.19	8.51	0.47	96.99	91.74	-14.29	95.20	29.82	43.26	0.47	0.08	1.90	0.12	0.36	0.20	1.01	8.51	6.37	0.00	0.27	80.04	1.99	0.83	0.10	62.90	0.16	1.51	0.00		10.26	7.07	5.74	61.50	139.15	720.40	563.16	929.17	786.09	760.45	612.41	899.54	616.49
5.705	0	0.16	0.10	0.02	0.83	0.03	0.36	0.56	8.36	0.50	98.34	62.57	-9.77	95.95	22.52	32.26	0.50	0.08	1.37	0.14	0.40	0.15	0.66	8.36	5.49	0.00	0.19	67.46	2.50	0.87	0.09	72.78	0.15	1.37	0.00		8.26	6.17	6.02	60.99	137.57	719.70	563.61	928.88	786.78	760.96	611.89	898.45	616.67
5.739	0	0.12	0.11	0.02	0.64	0.03	0.32	0.39	8.86	0.74	98.72	9.35	-2.07	96.24	18.07	27.95	0.74	0.08	0.95	0.15	0.37	0.08	0.70	8.86	4.52	0.00	0.13	37.11	3.48	1.01	0.06	84.44	0.13	1.45	0.00		9.10	5.79	6.23	61.20	138.76	718.61	563.01	929.32	788.06	760.32	611.49	898.97	617.08
5.772	0	0.11	0.12	0.02	0.67	0.03	0.32	0.41	8.05	0.91	98.66	6.00	-0.61	96.27	18.51	28.55	0.91	0.11	0.85	0.13	0.37	0.07	0.72	8.05	4.76	0.00	0.10	30.53	3.91	1.06	0.05	90.67	0.11	1.87	0.00		9.37	5.74	6.13	61.19	138.82	718.59	563.87	928.49	788.05	759.75	612.34	898.46	617.74
5.805	0	0.09	0.12	0.02	0.66	0.03	0.33	0.40	7.60	1.03	98.69	1.41	0.00	96.39	19.50	26.77	1.03	0.13	0.82	0.18	0.50	0.12	0.50	7.60	3.73	0.00	0.06	13.68	4.21	1.05	0.05	80.60	0.11	1.67	0.00		9.33	5.57	6.67	61.11	138.29	719.04	563.47	928.97	787.68	761.07	611.26	899.20	618.05
5.839	0	0.10	0.14	0.02	0.57	0.03	0.32	0.31	5.53	1.18	98.87	1.25	0.00	96.38	19.37	21.13	1.18	0.11	0.90	0.17	0.46	0.12	0.54	5.53	2.65	0.00	0.05	17.68	6.13	1.01	0.03	95.88	0.09	1.89	0.00		10.77	5.59	6.17	61.03	139.81	719.77	563.94	929.20	787.72	760.29	612.70	899.99	618.28
5.872	0	0.11	0.15	0.02	0.53	0.03	0.29	0.29	5.09	1.23	98.93	1.08	0.00	96.51	17.91	20.35	1.23	0.10	0.75	0.14	0.32	0.10	0.51	5.09	1.76	0.01	0.04	16.45	6.81	1.08	0.03	93.11	0.09	2.02	0.00		12.99	5.41	6.21	61.38	139.91	719.04	563.46	928.54	787.57	759.57	613.44	899.40	618.14
5.905	0	0.12	0.16	0.03	0.50	0.03	0.26	0.25	4.10	1.70	99.01	1.05	0.00	95.78	15.80	19.44	1.70	0.10	0.78	0.10	0.35	0.13	0.57	4.10	1.21	0.01	0.03	16.97	7.60	1.23	0.03	89.71	0.08	2.38	0.00		11.67	6.39	6.95	60.94	141.21	718.23	561.82	930.33	787.77	760.33	612.02	901.43	617.43
5.939	0	0.14	0.18	0.03	0.49	0.03	0.27	0.24	4.39	2.41	99.02	1.57	0.00	96.25	15.60	18.08	2.41	0.11	0.79	0.10	0.33	0.09	0.72	4.39	0.91	0.01	0.03	23.75	8.33	1.29	0.03	88.69	0.09	2.94	0.00		10.48	5.77	7.08	60.75	142.96	718.51	560.79	932.06	787.56	760.66	611.25	903.52	616.51
5.972	0	0.14	0.19	0.02	0.50	0.03	0.29	0.25	4.67	2.47	99.00	1.72	0.00	95.30	16.89	17.88	2.47	0.12	0.94	0.10	0.44	0.10	0.95	4.67	1.09	0.01	0.05	25.13	7.42	1.27	0.03	87.74	0.09	3.33	0.00		10.36	6.95	6.91	60.55	140.49	719.24	560.87	933.02	788.50	762.47	611.27	902.88	616.17
6.005	0	0.16	0.18	0.02	0.55	0.03	0.32	0.28	4.70	2.66	98.90	5.33	-1.51	94.99	19.03	18.94	2.66	0.12	1.26	0.10	0.58	0.09	1.30	4.70	1.19	0.01	0.09	38.50	6.95	1.19	0.03	86.08	0.10	3.45	0.00		11.04	7.29	6.69	60.65	141.01	720.02	561.03	932.57	787.52	762.16	611.31	903.09	616.26
6.039	0	0.16	0.16	0.02	0.66	0.03	0.32	0.35	5.53	3.01	98.69	13.84	-3.89	95.36	19.54	23.68	3.01	0.14	1.39	0.10	0.43	0.05	1.22	5.53	1.12	0.02	0.14	46.89	6.42	1.16	0.03	88.93	0.10	3.19	0.00		10.33	6.88	6.32	60.51	140.12	721.07	561.36	932.59	786.90	762.68	611.25	902.72	615.74
6.072	0	0.15	0.15	0.02	0.72	0.03	0.32	0.40	4.40	2.84	98.56	12.95	-3.26	95.09	21.30	25.00	2.84	0.13	1.20	0.09	0.31	0.03	1.16	4.40	0.88	0.02	0.22	44.61	6.06	1.19	0.03	94.94	0.10	3.02	0.00		9.29	7.18	6.35	60.37	139.51	722.20	561.19	932.39	785.60	763.50	609.36	902.86	615.65
6.106	0	0.18	0.16	0.02	0.63	0.03	0.30	0.34	2.90	3.09	98.75	18.79	-4.73	95.28	20.20	22.04	3.09	0.15	0.80	0.10	0.18	0.01	1.09	2.90	0.98	0.01	0.31	53.08	5.33	1.17	0.03	86.00	0.09	2.83	0.00		7.30	6.98	6.09	60.10	139.89	723.31	560.47	933.87	785.26	764.34	607.57	904.05	614.60
6.139	0	0.19	0.17	0.02	0.63	0.03	0.29	0.35	2.03	2.55	98.75	24.38	-5.36	94.94	21.07	21.54	2.55	0.15	0.80	0.09	0.13	0.00	1.25	2.03	1.04	0.01	0.51	57.71	5.32	1.39	0.03	81.78	0.10	3.23	0.00		9.17	7.35	6.32	60.44	140.43	722.84	559.72	934.45	785.15	764.37	609.04	904.71	614.02
6.172	0	0.20	0.17	0.02	0.58	0.03	0.31	0.31	1.76	2.85	98.85	27.75	-6.01	94.60	21.30	18.62	2.85	0.17	0.93	0.12	0.13	0.00	1.17	1.76	1.14	0.01	0.76	60.13	4.83	1.38	0.03	74.06	0.10	2.81	0.00		10.08	7.68	6.08	60.55	140.79	721.33	558.33	933.48	785.10	762.74	607.50	903.41	613.14
6.206	0	0.26	0.19	0.02	0.52	0.03	0.32	0.28	1.25	3.30	98.96	56.53	-9.42	95.45	21.37	15.70	3.30	0.18	1.22	0.14	0.12	0.00	1.16	1.15	1.25	0.01	0.95	75.23	3.50	1.46	0.03	65.67	0.11	2.62	0.00		10.74	6.78	6.33	60.92	141.37	721.16	557.37	934.03	784.73	762.89	607.09	904.16	612.59
6.239	0	0.30	0.21	0.02	0.39	0.03	0.29	0.20	1.30	3.29	99.21	47.89	-8.29	95.14	17.50	11.47	3.29	0.18	1.30	0.15	0.10	0.00	1.42	0.99	1.11	0.01	1.45	74.78	2.98	1.37	0.03	68.17	0.11	2.68	0.00		10.06	7.13	6.33	61.06	141.67	721.47	556.15	935.59	784.54	763.70	606.35	905.28	611.26
6.272	0	0.31	0.20	0.02	0.36	0.03	0.25	0.18	1.27	2.61	99.28	51.68	-8.29	95.25	15.27	11.92	2.61	0.18	1.27	0.12	0.11	0.00	1.42	0.90	0.96	0.01	1.89	78.90	2.34	1.21	0.03	80.67	0.11	2.63	0.00		10.14	7.01	6.27	61.40	142.34	721.61	555.71	936.51	784.82	763.84	606.39	906.11	610.85
6.306	0	0.35	0.21	0.02	0.27	0.03	0.20	0.13	1.20	2.09	99.30	44.63	-7.19	95.67	10.29	8.77	2.09	0.14	1.20	0.10	0.13	0.00	1.29	0.78	1.07	0.00	2.01	80.36	1.75	1.12	0.02	61.40	0.13	2.69	0.00		9.20	6.52	6.57	61.52	138.32	721.38	554.20	937.24	784.42	766.24	605.09	904.51	608.68
6.339	0	0.38	0.25	0.02	0.24	0.03	0.20	0.11	1.56	2.05	99.25	43.67	-7.02	95.78	8.88	6.71	2.05	0.11	1.48	0.12	0.17	0.00	1.85	0.75	1.56	0.00	2.70	81.28	1.57	1.10	0.03	33.51	0.15	3.55	0.00		9.89	6.39	6.56	62.00	138.84	722.98	554.21	939.40	785.23	767.86	605.39	906.65	609.05
6.373	0	0.34	0.26	0.02	0.22	0.03	0.19	0.10	2.00	1.75	99.33	28.69	-4.65	97.30	8.05	5.99	1.75	0.09	2.00	0.11	0.18	0.00	1.96	0.60	1.41	0.00	2.97	73.96	1.00	1.06	0.03	40.15	0.16	3.76	0.00		12.60	4.08	7.22	62.89	135.24	724.05	554.51	937.77	783.81	769.87	604.66	905.00	610.15
6.406	0	0.34	0.25	0.02	0.21	0.03	0.19	0.09	2.04	1.54	99.33	24.56	-3.95	96.67	7.35	4.52	1.54	0.08	2.04	0.13	0.20	0.00	2.14	0.57	1.70	0.00	3.25	72.02	0.88	1.00	0.03	38.53	0.17	3.45	0.00		6.91	5.16	6.44	62.36	139.78	728.16	554.27	942.33	782.16	771.33	603.40	911.03	608.31
6.439	0	0.34	0.26	0.02	0.20	0.03	0.18	0.09	2.01	1.24	99.31	24.98	-3.89	96.09	6.33	4.59	1.24	0.07	2.00	0.10	0.14	0.00	2.22	0.54	2.01	0.00	3.83	73.32	0.76	1.06	0.03	41.90	0.18	3.84	0.00		9.39	5.99	6.91	63.15	141.76	729.51	553.25	945.58	783.36	773.29	603.45	914.94	609.04
6.473	0	0.22	0.26	0.02	0.20	0.03	0.18	0.09	1.59	1.18	99.48	3.49	0.00	96.74	6.73	4.72	1.18	0.06	1.54	0.10	0.15	0.00	2.00	0.34	1.59	0.00	3.29	45.30	0.77	1.26	0.03	83.90	0.19	3.78	0.00		12.85	5.05	7.24	64.17	135.43	730.83	552.84	944.91	782.42	776.79	603.47	912.12	608.53
6.506	0	0.18	0.24	0.02	0.22	0.03	0.18	0.11	1.79	0.91	99.52	1.86	0.00	97.11	7.92	6.92	0.91	0.06	1.54	0.09	0.18	0.00	1.89	0.29	1.79	0.00	1.96	36.07	0.79	1.39	0.03	91.28	0.21	3.70	0.00		9.52	4.44	6.28	63.89	138.01	735.64	553.52	948.73	781.73	778.91	602.32	916.79	608.11
6.539	0	0.16	0.24	0.02	0.21	0.03	0.19	0.10	2.09	1.01	99.52	0.86	0.00	97.41	8.19	5.28	1.01	0.06	1.27	0.13	0.20	0.01	1.83	0.30	2.09	0.00	1.43	25.40	0.81	1.46	0.03	80.42	0.20	3.30	0.00		8.23	3.87	7.16	63.78	138.46	736.07	553.13	948.87	780.09	779.94	601.02	918.21	608.30
6.573	0	0.13	0.23	0.02	0.24	0.03	0.22	0.12	1.82	0.85	99.52	0.59	0.00	98.15	12.16	5.54	0.85	0.06	1.08	0.16	0.23	0.01	1.73	0.26	1.82	0.00	1.16	15.97	0.77	1.61	0.02	91.38	0.22	3.12	0.00		10.91	2.14	8.13	64.45	140.26	736.69	552.76	950.21	779.87	781.12	601.94	921.18	609.56
6.606	0	0.13	0.21	0.02	0.26	0.03	0.23	0.14	1.54	0.71	99.47	1.10	0.00	97.79	14.17	6.61	0.71	0.07	0.75	0.12	0.19	0.01	1.38	0.26	1.54	0.00	0.78	22.79	0.65	1.64	0.03	83.69	0.20	2.32	0.00		12.41	3.05	8.75	64.82	141.17	737.21	552.24	951.31	779.92	782.28	601.58	923.17	610.51
6.639	0	0.12	0.19	0.02	0.31	0.03	0.24	0.18	1.54	0.57	99.38	1.21	0.00	98.50	16.59	9.25	0.57	0.08	0.60	0.13	0.24	0.01	1.08	0.24	1.54	0.00	0.56	21.74	0.65	1.87	0.03	73.97	0.21	2.14	0.00		11.56	1.07	8.60	64.74	141.28	738.61	552.91	951.93	780.26	783.07	600.47	923.94	611.28
6.673	0	0.12	0.19	0.02	0.32	0.03	0.25	0.18	1.80	0.44	99.37	1.73	0.00	97.81	17.37	9.40	0.44	0.08	0.55	0.12	0.23	0.01	0.92	0.27	1.80	0.00	0.43	25.72	0.53	1.64	0.04	76.86	0.21	1.97	0.00		12.87	3.00	8.53	65.00	141.38	739.05	551.97	953.36	780.52	783.91	600.93	924.96	610.54
6.706	0	0.14	0.18	0.02	0.37	0.03	0.31	0.22	2.15	0.44	99.26	5.89	0.00	98.06	21.86	9.57	0.44	0.07	0.69	0.16	0.30	0.01	0.86	0.31	2.15	0.00	0.37	37.00	0.53	1.48	0.04	82.77	0.20	1.88	0.00		11.98	2.40	8.42	65.07	143.79	739.58	552.05	954.24	780.28	783.40	601.00	926.87	610.62
6.740	0	0.19	0.18	0.02	0.39	0.03	0.32	0.23	3.42	0.36	99.23	31.07	-4.95	98.17	22.24	10.83	0.35	0.07	1.20	0.16	0.41	0.01	0.98	0.36	3.42	0.00	0.44	61.18	0.53	1.57	0.07	90.23	0.21	2.03	0.00		9.80	2.09	8.54	64.95	140.93	741.24	553.55	953.22	779.35	785.18	599.68	925.62	611.53
6.773	0	0.17	0.18	0.02	0.40	0.03	0.35	0.25	3.22	0.36	99.19	24.18	-3.88	98.26	24.05	10.19	0.36	0.07	1.24	0.23	0.37	0.01	0.92	0.34	3.22	0.00	0.48	55.07	0.67	1.72	0.08	85.41	0.21	1.88	0.00		11.25	1.84	8.80	65.44	139.67	742.03	552.91	953.53	778.60	786.58	599.20	925.72	611.25
6.806	0	0.13	0.17	0.02	0.47	0.03	0.38	0.30	2.60	0.37	99.05	11.75	-1.08	98.00	26.80	12.05	0.37	0.08	1.48	0.25	0.29	0.01	0.81	0.31	2.60	0.00	0.51	41.43	0.79	1.68	0.08	76.94	0.23	1.94	0.00		10.92	2.54	8.23	65.44	142.89	742.00	551.99	954.95	778.58	785.18	599.69	927.70	610.00
6.840	0	0.10	0.18	0.02	0.43	0.03	0.35	0.27	2.11	0.36	99.13	2.13	0.00	97.85	24.93	11.15	0.36	0.08	1.25	0.25	0.17	0.00	0.76	0.23	2.11	0.00	0.52	20.79	0.92	1.84	0.08	84.71	0.20	2.04	0.00		10.47	2.92	8.22	65.43	143.52	742.54	551.89	955.71	778.48	785.55	599.56	928.70	609.91
6.873	0	0.08	0.18	0.02	0.43	0.03	0.33	0.26	1.53	0.41	99.15	0.74	0.00	97.03	24.15	11.27	0.41	0.08	0.77	0.25	0.10	0.00	0.63	0.21	1.53	0.00	0.54	7.25	1.02	1.86	0.07	92.85	0.19	2.08	0.00		6.99	4.56	8.10	64.92	142.25	741.87	552.04	955.69	778.37	785.64	599.78	927.62	608.53
6.906	0	0.08	0.18	0.02	0.39	0.03	0.29	0.24	1.43	0.45	99.21	0.55	0.00	97.90	21.47	11.51	0.45	0.08	0.60	0.26	0.09	0.00	0.66	0.22	1.43	0.00	0.54	5.66	1.10	1.83	0.08	94.34	0.18	2.10	0.00		10.98	2.80	8.75	65.71	142.77	741.99	553.76	953.22	778.19	785.01	600.43	927.28	612.32
6.940	0	0.08	0.18	0.02	0.45	0.03	0.32	0.27	0.93	0.66	99.11	0.72	0.00	98.06	23.88	12.47	0.66	0.09	0.48	0.33	0.11	0.00	0.59	0.19	0.93	0.00	0.54	7.09	1.40	1.67	0.09	83.25	0.17	2.33	0.00		9.84	2.39	9.43	65.62	137.78	743.32	554.01	953.14	777.56	788.62	598.71	925.72	612.38
6.973	0	0.09	0.20	0.02	0.40	0.03	0.29	0.23	0.61	0.76	99.21	0.77	0.00	97.66	21.52	11.17	0.76	0.12	0.53	0.35	0.19	0.00	0.56	0.17	0.61	0.00	0.49	10.52	1.41	1.54	0.09	74.96	0.18	2.76	0.00		10.89	3.34	9.30	65.84	135.78	744.27	554.05	953.84	778.03	790.19	599.17	925.34	612.16
7.006	0	0.09	0.20	0.02	0.43	0.03	0.31	0.25	0.90	0.74	99.14	1.16	0.00	96.49	23.28	11.77	0.74	0.13	0.90	0.37	0.23	0.00	0.37	0.17	0.40	0.00	0.44	14.50	1.38	1.39	0.09	81.17	0.18	3.06	0.00		11.12	5.43	8.64	65.80	137.44	743.73	553.76	954.59	779.09	788.85	600.27	925.84	611.50
7.040	0	0.10	0.23	0.02	0.39	0.03	0.31	0.22	1.00	0.81	99.23	1.21	0.00	96.85	21.98	9.81	0.81	0.13	1.00	0.29	0.20	0.00	0.35	0.15	0.36	0.00	0.46	16.34	1.42	1.25	0.09	92.60	0.17	3.84	0.00		10.22	4.87	7.82	65.41	141.58	742.36	553.06	954.51	778.52	785.27	601.61	926.62	609.67
7.073	0	0.12	0.26	0.02	0.34	0.03	0.28	0.18	1.11	0.85	99.33	1.23	0.00	97.42	19.08	8.52	0.85	0.11	1.11	0.26	0.14	0.01	0.35	0.16	0.43	0.00	0.52	19.55	1.28	1.20	0.09	85.60	0.17	4.62	0.00		12.30	3.85	8.04	65.83	142.10	741.95	553.49	954.93	780.55	785.29	602.15	927.09	611.36
7.107	0	0.12	0.25	0.02	0.31	0.03	0.25	0.16	0.73	1.20	99.37	1.08	0.00	97.21	16.64	8.43	1.20	0.11	0.73	0.24	0.10	0.01	0.32	0.17	0.55	0.00	0.56	20.15	1.57	1.05	0.09	89.17	0.17	4.46	0.00		10.19	4.25	8.34	65.40	144.35	741.24	553.51	955.09	780.26	784.38	601.86	928.40	611.59
7.140	0	0.11	0.26	0.02	0.32	0.03	0.24	0.17	0.69	1.23	99.36	0.70	0.00	97.05	16.34	9.45	1.23	0.13	0.69	0.23	0.10	0.01	0.32	0.18	0.60	0.00	0.57	14.30	1.73	1.07	0.08	92.91	0.19	4.87	0.00		9.03	4.53	8.45	65.09	142.36	741.75	554.55	954.38	779.96	785.30	602.04	927.31	612.02
7.173	0	0.11	0.28	0.02	0.30	0.03	0.25	0.16	0.66	1.35	99.40	0.51	0.00	97.43	15.89	7.73	1.35	0.11	0.66	0.23	0.11	0.01	0.30	0.19	0.54	0.00	0.61	10.30	1.62	1.08	0.08	90.28	0.18	5.07	0.00		8.00	3.83	8.38	64.78	143.56	740.98	554.38	954.62	780.47	784.40	601.92	927.62	611.78
7.207	0	0.11	0.28	0.02	0.31	0.03	0.24	0.16	0.62	1.67	99.39	0.44	0.00	96.60	14.96	8.82	1.67	0.09	0.62	0.17	0.12	0.01	0.37	0.15	0.54	0.00	0.61	9.01	1.88	1.18	0.06	95.32	0.19	5.34	0.00		8.79	5.27	8.25	64.88	144.31	740.81	555.21	954.35	781.26	783.74	603.18	927.74	612.81
7.240	0	0.11	0.23	0.02	0.33	0.03	0.22	0.18	0.60	1.51	99.33	0.54	0.00	97.06	14.92	11.61	1.51	0.09	0.60	0.12	0.13	0.01	0.35	0.15	0.47	0.00	0.52	12.07	1.88	1.16	0.05	93.98	0.18	4.14	0.00		9.39	4.52	8.70	65.04	141.39	741.06	556.34	953.05	781.22	785.03	603.46	926.02	614.05
7.273	0	0.13	0.24	0.02	0.27	0.03	0.21	0.13	0.54	1.99	99.47	0.62	0.00	97.40	11.98	7.71	1.99	0.08	0.54	0.11	0.17	0.00	0.43	0.13	0.42	0.00	0.48	16.85	1.71	1.09	0.04	89.57	0.16	3.69	0.00		7.23	3.89	8.67	64.63	140.09	740.63	555.42	954.42	781.34	785.93	603.74	925.79	611.76
7.307	0	0.18	0.24	0.02	0.24	0.03	0.22	0.11	0.56	2.73	99.51	1.96	0.00	97.42	10.85	5.42	2.73	0.09	0.56	0.11	0.18	0.00	0.47	0.13	0.45	0.00	0.55	33.78	1.16	0.87	0.03	96.30	0.14	2.97	0.00		7.24	3.84	7.98	64.57	138.91	742.10	557.36	954.02	781.92	786.21	605.32	924.93	612.60
7.340	0	0.24	0.24	0.02	0.24	0.03	0.22	0.11	0.59	2.91	99.52	6.61	-0.68	97.15	10.85	4.66	2.91	0.09	0.59	0.11	0.21	0.01	0.37	0.14	0.53	0.00	0.58	49.52	1.12	0.74	0.03	94.85	0.13	2.58	0.00		10.22	4.35	7.65	64.81	140.91	742.81	558.09	954.56	783.34	785.61	606.52	926.31	614.35
7.374	0	0.35	0.25	0.02	0.24	0.03	0.24	0.11	0.78	3.09	99.30	39.13	-7.02	97.37	11.88	3.87	3.09	0.09	0.78	0.10	0.12	0.00	0.36	0.20	0.66	0.00	0.71	75.95	0.84	0.56	0.03	96.24	0.12	2.56	0.00		10.51	3.94	7.47	64.72	141.58	742.18	559.14	953.31	783.70	784.15	607.67	925.53	615.23
7.407	0	0.36	0.24	0.02	0.23	0.03	0.24	0.10	0.94	3.43	99.28	36.71	-7.07	96.41	11.11	3.12	3.43	0.09	0.61	0.09	0.10	0.00	0.33	0.20	0.94	0.00	0.88	75.45	0.69	0.47	0.03	94.98	0.11	2.26	0.00		6.71	5.55	7.49	63.84	137.03	742.36	560.53	952.00	783.84	785.75	606.42	922.49	615.41
7.440	0	0.34	0.24	0.02	0.24	0.03	0.25	0.11	1.24	3.22	99.33	35.07	-6.86	96.66	12.61	3.47	3.22	0.11	0.52	0.07	0.06	0.00	0.30	0.21	1.24	0.00	1.06	73.06	0.68	0.42	0.03	97.27	0.10	2.23	0.00		7.23	5.17	7.37	63.74	136.36	741.80	560.31	952.14	784.62	785.69	606.79	921.80	615.05
7.474	0	0.29	0.22	0.02	0.24	0.02	0.24	0.11	1.25	2.44	99.42	21.09	-4.48	96.44	11.96	3.86	2.44	0.14	0.37	0.06	0.04	0.00	0.23	0.24	1.25	0.00	1.09	64.95	0.65	0.40	0.03	92.64	0.08	1.71	0.00		7.29	5.50	7.23	63.66	137.07	741.21	560.51	951.54	784.81	784.63	607.07	921.46	615.27
7.507	0	0.27	0.21	0.02	0.25	0.02	0.24	0.11	1.75	2.27	99.47	15.64	-3.52	96.30	12.15	4.81	2.27	0.14	0.35	0.05	0.04	0.00	0.20	0.34	1.75	0.00	1.41	60.21	0.59	0.33	0.03	96.05	0.07	1.57	0.00		9.69	5.70	6.55	64.05	139.96	740.78	560.43	951.72	785.57	782.42	608.86	922.23	615.26
7.540	0	0.18	0.18	0.02	0.31	0.02	0.24	0.15	1.93	1.95	99.39	5.63	-0.07	97.26	14.13	9.82	1.95	0.14	0.52	0.05	0.05	0.00	0.16	0.35	1.93	0.00	1.34	44.13	0.69	0.35	0.03	96.05	0.07	1.47	0.00		11.68	4.15	6.30	64.23	143.34	739.66	559.88	951.15	785.48	779.69	609.66	922.91	615.21
7.574	0	0.11	0.13	0.02	0.49	0.03	0.21	0.28	1.44	1.71	99.02	2.93	0.00	97.16	16.72	21.48	1.71	0.14	0.70	0.05	0.06	0.01	0.11	0.37	1.44	0.00	0.99	28.28	0.84	0.34	0.02	96.82	0.06	1.34	0.00		9.80	4.35	7.01	63.79	143.36	738.95	559.43	951.53	785.05	780.31	609.13	923.55	614.93
7.607	0	0.09	0.10	0.02	0.72	0.03	0.18	0.45	1.13	1.69	98.56	5.17	0.00	96.86	17.39	32.48	1.69	0.14	1.13	0.05	0.12	0.02	0.07	0.40	1.13	0.00	0.82	24.64	0.99	0.37	0.02	94.73	0.06	1.33	0.00		9.31	4.85	6.97	63.51	143.23	738.23	559.65	951.66	786.14	780.05	609.49	923.17	615.07
7.640	0	0.07	0.08	0.02	1.13	0.03	0.16	0.79	1.39	1.49	97.75	9.49	0.00	97.02	19.07	44.50	1.49	0.14	1.39	0.07	0.16	0.02	0.06	0.45	1.04	0.00	0.61	20.76	1.14	0.39	0.02	94.69	0.06	1.37	0.00		11.39	4.58	6.85	63.69	142.69	738.87	560.74	951.19	786.94	780.24	610.49	922.79	616.57
7.674	0	0.05	0.06	0.02	1.86	0.03	0.14	1.48	1.40	1.52	96.29	26.15	0.00	97.10	20.79	57.92	1.52	0.13	1.40	0.09	0.19	0.03	0.08	0.56	0.95	0.00	0.50	22.49	1.38	0.32	0.02	94.60	0.05	1.59	0.00		9.79	4.45	7.05	63.21	143.23	738.85	561.14	950.40	785.81	779.82	610.06	922.90	616.79
7.707	0	0.04	0.04	0.02	2.52	0.03	0.11	2.14	1.48	1.49	94.96	36.99	0.00	96.62	20.25	67.57	1.49	0.14	1.48	0.13	0.20	0.04	0.07	0.49	0.63	0.00	0.39	19.14	1.91	0.35	0.02	97.10	0.06	1.40	0.00		9.50	5.23	7.70	63.08	141.11	738.45	561.87	948.82	785.43	780.58	609.43	921.43	618.06
7.741	0	0.04	0.04	0.02	2.95	0.03	0.11	2.57	1.46	1.60	94.11	33.68	0.00	96.89	20.14	72.12	1.60	0.13	1.46	0.18	0.15	0.06	0.09	0.52	0.61	0.00	0.37	12.78	2.40	0.34	0.02	93.82	0.06	1.75	0.00		10.47	4.81	7.27	63.06	142.32	738.69	561.88	948.97	785.54	779.72	610.09	921.82	617.89
7.774	0	0.04	0.04	0.02	2.86	0.03	0.10	2.45	1.55	1.25	94.28	43.98	0.00	96.37	19.77	71.35	1.25	0.14	1.55	0.25	0.17	0.05	0.12	0.56	0.55	0.00	0.40	18.98	3.27	0.37	0.02	95.57	0.06	2.40	0.00		9.92	5.61	7.08	62.86	140.06	739.03	562.35	948.36	785.39	780.42	610.07	920.27	617.66
7.807	0	0.05	0.04	0.02	2.82	0.03	0.10	2.38	1.51	1.28	94.37	48.80	0.00	96.14	19.01	71.30	1.28	0.16	1.51	0.29	0.18	0.05	0.13	0.59	0.65	0.00	0.46	21.44	3.71	0.38	0.02	95.07	0.06	2.49	0.00		10.21	5.92	7.22	62.84	138.33	739.33	562.42	948.14	785.03	781.41	610.25	919.54	617.51
7.841	0	0.06	0.05	0.02	2.78	0.03	0.10	2.24	1.52	0.98	94.44	74.50	0.00	95.58	18.22	70.55	0.98	0.18	1.52	0.35	0.23	0.06	0.17	0.76	0.95	0.01	0.59	36.12	5.92	0.48	0.02	94.96	0.07	2.95	0.00		9.49	6.64	7.09	62.63	136.76	739.62	562.55	947.82	784.71	781.98	609.91	918.55	617.10
7.874	0	0.07	0.04	0.02	2.95	0.03	0.10	2.38	1.72	1.00	94.11	87.14	-0.25	96.91	18.37	71.86	1.00	0.19	1.72	0.33	0.22	0.06	0.27	0.78	1.11	0.01	0.66	45.29	6.37	0.49	0.02	93.24	0.07	2.95	0.00		10.87	4.77	7.09	62.78	138.91	738.93	562.29	947.11	784.23	780.23	610.33	918.97	617.28
7.907	0	0.07	0.04	0.03	3.03	0.03	0.09	2.35	1.78	0.99	93.94	87.03	0.00	97.24	17.45	72.35	0.99	0.18	1.78	0.36	0.22	0.08	0.34	0.82	1.10	0.01	0.73	44.67	8.51	0.53	0.02	95.21	0.07	2.81	0.00		10.20	4.19	6.73	62.54	140.60	737.56	561.88	946.88	784.87	778.24	610.23	918.70	616.66
7.941	0	0.09	0.05	0.03	2.85	0.03	0.09	1.92	1.76	0.85	94.29	81.90	0.00	97.34	15.11	69.59	0.85	0.17	1.76	0.30	0.15	0.05	0.31	0.88	1.02	0.02	0.83	42.53	14.05	0.67	0.02	95.87	0.09	2.62	0.00		8.40	4.01	6.60	62.29	142.21	738.35	562.56	947.37	784.85	778.02	609.85	920.04	617.24
7.974	0	0.08	0.05	0.03	2.79	0.03	0.10	1.89	1.86	1.00	94.42	74.95	0.00	97.08	17.24	67.11	1.00	0.15	1.86	0.29	0.13	0.05	0.40	0.93	1.39	0.02	0.91	39.86	13.21	0.68	0.02	94.99	0.09	3.49	0.00		9.65	4.49	5.98	62.35	140.76	738.41	562.38	947.91	785.85	778.28	611.03	918.94	616.27
8.007	0	0.08	0.06	0.03	2.55	0.03	0.12	1.63	1.77	1.32	94.90	55.21	0.00	96.78	18.66	62.07	1.32	0.13	1.77	0.32	0.17	0.06	0.40	1.13	1.66	0.02	0.90	33.86	14.25	0.74	0.02	87.05	0.09	3.80	0.00		10.89	4.98	6.52	62.65	140.15	738.53	562.78	947.94	786.12	779.24	611.72	919.28	617.37
8.041	0	0.09	0.06	0.03	2.54	0.03	0.13	1.50	1.59	1.73	94.92	47.70	0.00	96.28	18.34	60.23	1.73	0.11	1.59	0.32	0.18	0.05	0.34	1.09	1.77	0.04	0.79	31.96	17.23	0.86	0.02	90.17	0.10	3.58	0.00		10.54	5.73	6.58	62.51	139.26	738.44	562.95	947.54	786.13	779.50	611.42	918.63	617.52
8.074	0	0.12	0.08	0.03	1.86	0.03	0.14	1.03	1.53	1.84	96.27	51.66	0.00	97.77	16.98	52.47	1.84	0.10	1.53	0.26	0.17	0.04	0.34	1.09	2.07	0.03	0.97	41.70	16.37	0.79	0.02	91.41	0.09	3.42	0.00		9.29	3.09	6.05	62.54	141.84	738.92	563.52	946.65	785.03	777.47	610.85	919.14	617.62
8.108	0	0.17	0.09	0.03	1.57	0.03	0.15	0.82	2.14	2.20	96.86	73.81	-4.37	97.18	17.08	46.91	2.20	0.09	1.18	0.22	0.06	0.01	0.24	1.13	2.14	0.04	1.01	59.32	16.13	0.70	0.02	88.21	0.09	2.96	0.00		9.66	4.30	6.00	62.57	141.50	737.79	563.39	945.77	785.28	776.60	611.05	917.95	617.50
8.141	0	0.18	0.09	0.03	1.33	0.03	0.17	0.67	2.35	2.56	97.34	64.60	-4.36	97.11	16.92	42.43	2.56	0.08	1.13	0.19	0.05	0.01	0.16	1.00	2.35	0.03	0.95	58.38	15.12	0.60	0.02	89.70	0.08	2.50	0.00		9.11	4.42	6.19	62.45	142.21	736.34	563.12	944.66	784.94	775.19	610.82	917.25	617.35
8.174	0	0.21	0.10	0.03	1.10	0.03	0.17	0.53	2.48	2.60	97.80	63.11	-5.04	97.03	15.89	37.76	2.60	0.09	1.17	0.16	0.02	0.01	0.10	1.01	2.48	0.02	1.04	62.26	14.74	0.57	0.02	88.11	0.08	2.21	0.00		10.14	4.57	5.46	62.59	141.53	736.19	563.60	944.01	785.74	774.30	611.67	915.72	617.23
8.208	0	0.21	0.11	0.03	0.97	0.03	0.19	0.48	3.15	2.76	98.07	58.96	-5.74	96.87	16.74	34.69	2.76	0.09	1.08	0.17	0.02	0.00	0.07	1.06	3.15	0.02	1.01	63.15	11.70	0.51	0.02	93.36	0.07	1.99	0.00		10.85	4.84	6.06	62.97	142.96	735.24	563.09	943.13	784.67	773.40	611.48	916.23	617.58
8.241	0	0.23	0.11	0.03	0.77	0.03	0.18	0.37	3.73	2.64	98.45	49.94	-5.06	97.27	14.13	30.81	2.64	0.09	1.06	0.14	0.02	0.00	0.04	1.05	3.73	0.01	1.13	62.49	11.35	0.51	0.02	90.42	0.07	1.48	0.00		9.72	4.13	6.00	62.83	141.52	734.80	563.19	942.76	784.95	773.57	611.10	914.96	617.19
8.274	0	0.24	0.11	0.03	0.71	0.03	0.18	0.34	3.88	2.61	98.57	50.43	-5.24	97.29	13.48	29.44	2.61	0.08	1.17	0.11	0.01	0.00	0.03	1.02	3.88	0.01	1.30	64.10	10.57	0.48	0.03	85.26	0.07	1.18	0.00		9.25	4.09	6.40	62.76	142.47	733.31	562.95	942.87	785.70	772.88	611.56	915.24	617.30
8.308	0	0.24	0.12	0.03	0.62	0.03	0.19	0.29	3.47	2.65	98.75	38.62	-4.54	97.37	13.11	26.05	2.65	0.08	1.12	0.09	0.02	0.00	0.03	1.09	3.47	0.01	1.42	61.52	10.08	0.45	0.02	88.10	0.07	1.08	0.00		9.37	3.93	5.78	62.71	141.98	734.14	563.71	943.44	786.99	773.11	611.99	914.98	617.62
8.341	0	0.20	0.11	0.03	0.66	0.03	0.17	0.31	2.81	2.59	98.68	24.45	-1.66	97.42	12.37	28.47	2.59	0.07	1.29	0.08	0.02	0.00	0.02	1.10	2.81	0.01	1.24	50.83	10.35	0.42	0.02	88.33	0.07	1.06	0.00		9.40	3.84	5.73	62.68	140.95	734.92	564.13	943.14	786.34	773.77	612.22	914.62	617.66
8.375	0	0.17	0.11	0.03	0.67	0.03	0.16	0.33	2.79	2.54	98.66	18.51	0.00	96.54	11.73	30.51	2.54	0.08	1.34	0.08	0.04	0.01	0.04	1.10	2.79	0.00	1.14	44.38	8.73	0.41	0.02	78.02	0.07	1.22	0.00		9.05	5.35	6.05	62.49	139.45	734.39	563.17	944.22	786.68	775.11	612.36	914.50	616.51
8.408	0	0.16	0.10	0.03	0.78	0.03	0.15	0.40	2.43	2.51	98.45	27.83	-0.23	95.42	11.80	35.38	2.51	0.09	1.57	0.09	0.07	0.01	0.07	1.17	2.43	0.00	1.23	46.09	7.99	0.43	0.02	85.10	0.07	1.43	0.00		9.75	6.82	7.04	62.58	137.69	734.39	562.94	944.52	786.72	777.21	611.90	914.79	617.38
8.441	0	0.17	0.11	0.03	0.66	0.03	0.16	0.34	2.25	2.43	98.68	22.65	-0.51	96.76	11.83	30.98	2.43	0.09	1.28	0.08	0.12	0.01	0.10	1.12	2.25	0.00	1.18	47.07	7.40	0.45	0.02	68.58	0.06	1.54	0.00		7.92	5.01	7.49	62.31	136.64	735.44	560.16	948.75	787.34	780.75	608.71	917.24	615.03
8.475	0	0.19	0.13	0.03	0.55	0.03	0.17	0.28	2.02	1.72	98.91	26.85	-1.85	97.44	11.84	26.57	1.72	0.08	1.12	0.07	0.18	0.01	0.09	1.21	2.02	0.00	1.28	54.29	6.02	0.50	0.02	42.85	0.07	2.04	0.00		9.59	3.81	7.90	62.66	139.60	736.86	557.09	954.86	788.79	783.57	608.21	923.08	613.34
8.508	0	0.21	0.13	0.03	0.56	0.03	0.18	0.30	2.67	1.17	98.87	46.48	-4.69	97.97	13.59	26.52	1.17	0.08	0.88	0.06	0.16	0.01	0.08	1.31	2.67	0.00	1.58	65.07	5.45	0.51	0.03	57.39	0.07	2.65	0.00		9.47	2.61	7.74	62.86	140.75	740.03	555.88	959.81	789.69	786.91	607.16	927.56	612.47
8.541	0	0.15	0.13	0.02	0.60	0.02	0.17	0.33	2.30	0.88	98.80	17.72	-0.19	98.30	13.81	28.35	0.88	0.07	0.48	0.05	0.08	0.00	0.05	1.20	2.30	0.00	1.44	45.87	5.68	0.57	0.04	40.98	0.07	2.58	0.00		7.18	1.71	8.06	62.50	139.77	742.31	555.26	960.33	787.61	789.17	602.97	928.63	612.31
8.575	0	0.12	0.12	0.02	0.71	0.02	0.19	0.41	2.43	0.65	98.58	11.98	0.00	98.22	17.61	30.07	0.65	0.07	0.50	0.05	0.05	0.00	0.03	1.13	2.43	0.00	1.42	38.43	5.08	0.63	0.04	46.81	0.07	2.75	0.00		8.51	1.93	8.91	62.91	137.80	745.10	555.03	963.42	787.62	793.92	603.33	931.39	612.79
8.608	0	0.08	0.11	0.02	0.91	0.02	0.24	0.56	2.32	0.55	98.19	3.30	0.00	98.33	23.06	32.09	0.55	0.06	0.42	0.05	0.04	0.00	0.00	1.08	2.32	0.00	1.14	19.20	5.18	0.68	0.04	56.18	0.07	2.40	0.00		6.54	1.62	9.17	62.25	137.46	747.71	555.56	964.26	786.04	796.14	601.66	933.10	613.29
8.641	0	0.06	0.10	0.02	1.04	0.02	0.28	0.67	1.52	0.39	97.92	1.16	0.00	98.13	27.17	32.22	0.39	0.04	0.33	0.05	0.03	0.00	0.00	0.92	1.52	0.00	0.86	4.55	5.54	0.77	0.05	60.59	0.08	1.80	0.00		8.63	2.20	8.65	62.44	134.34	748.50	554.26	964.31	784.93	797.31	601.80	931.34	611.00
8.675	0	0.06	0.11	0.02	1.20	0.02	0.34	0.82	1.93	0.22	97.60	1.50	0.00	98.37	31.86	32.07	0.22	0.04	0.41	0.03	0.03	0.00	0.00	0.94	1.93	0.00	0.90	9.16	5.46	0.92	0.07	80.85	0.09	1.87	0.00		12.61	1.51	8.83	63.40	142.81	753.49	554.11	969.53	784.47	798.91	602.63	941.29	613.68
8.708	0	0.04	0.09	0.02	1.93	0.02	0.46	1.49	2.51	0.20	96.14	2.43	0.00	97.96	40.36	38.08	0.20	0.03	0.37	0.02	0.03	0.00	0.00	1.07	2.51	0.00	0.91	7.04	5.44	0.99	0.09	72.04	0.10	1.67	0.00		11.39	2.65	8.67	63.28	133.25	754.55	553.43	969.31	783.96	803.37	601.28	936.27	610.76
8.742	0	0.05	0.08	0.01	2.67	0.03	0.52	2.28	2.69	0.12	94.66	13.27	-2.05	98.72	44.98	43.59	0.12	0.03	0.54	0.02	0.02	0.00	0.00	1.06	2.69	0.00	0.81	24.99	5.40	1.19	0.11	77.75	0.12	1.55	0.00		12.99	-0.28	8.98	64.10	138.90	758.90	553.75	973.11	783.32	805.31	600.74	943.65	613.09
8.775	0	0.04	0.07	0.01	3.10	0.03	0.52	2.77	1.99	0.09	93.79	9.97	-0.95	98.28	46.55	46.80	0.09	0.03	0.50	0.01	0.02	0.00	0.00	1.20	1.99	0.00	0.52	19.15	5.38	1.24	0.13	62.13	0.12	1.21	0.00		10.45	1.76	9.44	63.78	135.52	761.40	554.02	974.59	782.32	809.36	599.42	944.22	612.72
8.808	0	0.03	0.06	0.01	3.65	0.02	0.55	3.41	2.26	0.08	92.69	7.49	0.00	98.30	48.75	49.82	0.08	0.04	0.41	0.01	0.01	0.00	0.00	1.10	2.26	0.00	0.46	12.23	5.16	1.13	0.14	52.46	0.12	1.31	0.00		10.51	1.71	10.18	63.90	133.85	762.39	554.11	975.16	781.63	811.67	599.35	944.81	613.11
8.842	0	0.03	0.06	0.01	4.26	0.02	0.55	4.18	1.12	0.04	91.47	9.11	-0.06	98.44	49.95	53.55	0.04	0.05	0.38	0.01	0.01	0.00	0.00	1.12	2.73	0.00	0.36	11.15	5.10	1.29	0.27	56.02	0.13	1.13	0.00		10.55	1.27	10.43	64.06	133.62	763.57	553.58	976.85	781.56	813.45	598.88	946.35	612.82
8.875	0	0.03	0.05	0.01	4.81	0.02	0.48	4.80	0.97	0.04	90.39	9.00	0.00	98.68	48.74	58.20	0.04	0.06	0.25	0.00	0.01	0.00	0.02	0.97	2.61	0.00	0.37	6.34	5.57	1.31	0.28	43.54	0.12	1.10	0.00		10.77	0.41	10.17	64.26	133.26	765.23	553.48	977.25	780.40	814.34	598.41	946.87	612.34
8.908	0	0.03	0.04	0.01	5.40	0.02	0.39	5.49	0.76	0.03	89.01	13.03	0.00	98.54	46.72	63.50	0.03	0.08	0.18	0.00	0.01	0.00	0.08	0.76	2.43	0.00	0.39	3.28	6.21	1.42	0.31	67.07	0.12	1.06	0.00		11.27	0.94	10.24	64.51	134.73	765.84	553.04	977.41	779.21	814.21	597.97	948.17	612.36
8.942	0	0.02	0.04	0.01	5.72	0.02	0.36	5.86	0.83	0.02	88.27	15.67	0.00	98.52	46.03	65.88	0.02	0.07	0.18	0.00	0.01	0.00	0.03	0.83	2.21	0.00	0.34	2.83	6.51	1.39	0.39	81.41	0.12	0.84	0.00		10.45	1.01	9.63	64.53	136.82	766.84	551.98	980.12	779.72	814.45	597.77	950.65	610.86
8.975	0	0.02	0.04	0.02	5.24	0.02	0.26	5.30	0.69	0.02	89.41	19.00	0.00	98.73	40.35	68.85	0.02	0.09	0.16	0.00	0.01	0.00	0.03	0.69	1.24	0.00	0.28	1.77	6.43	1.49	0.35	79.49	0.12	0.81	0.00		11.83	-0.25	10.79	64.82	137.02	765.76	551.33	978.53	778.28	814.37	596.23	950.48	612.04
9.008	0	0.02	0.03	0.02	5.42	0.02	0.22	5.41	0.53	0.02	89.16	24.58	0.00	98.76	37.62	72.15	0.02	0.09	0.19	0.00	0.01	0.00	0.00	0.53	0.79	0.00	0.25	1.55	7.23	1.48	0.38	54.83	0.12	0.60	0.00		11.88	0.10	10.92	64.91	136.38	766.70	551.72	979.05	778.25	815.53	596.47	950.97	612.43
9.042	0	0.03	0.03	0.02	5.53	0.02	0.19	5.33	0.38	0.01	88.94	30.18	0.00	98.75	35.51	73.81	0.01	0.08	0.20	0.00	0.01	0.00	0.00	0.38	0.45	0.00	0.21	1.15	9.08	1.57	0.30	75.14	0.11	0.56	0.00		12.70	-0.17	11.13	64.94	137.49	766.91	551.18	978.87	777.09	815.32	595.92	951.81	612.53
9.075	0	0.03	0.03	0.02	6.25	0.02	0.18	6.05	0.34	0.02	87.49	37.41	0.00	98.68	36.01	76.38	0.02	0.07	0.19	0.00	0.01	0.00	0.00	0.34	0.35	0.00	0.18	0.51	10.55	1.73	0.27	89.14	0.11	0.49	0.00		12.72	0.45	10.96	65.04	137.51	767.21	551.15	979.31	777.11	815.47	596.46	952.08	612.16
9.109	0	0.03	0.03	0.02	5.58	0.02	0.16	4.86	0.28	0.01	88.85	39.34	0.00	98.71	32.60	74.29	0.01	0.06	0.14	0.01	0.01	0.00	0.00	0.28	0.21	0.00	0.15	0.15	13.65	1.67	0.25	87.49	0.11	0.40	0.00		12.01	-0.31	10.60	64.88	136.51	767.25	550.80	979.78	777.90	815.75	595.52	951.34	611.33
9.142	0	0.03	0.03	0.02	5.67	0.02	0.17	4.75	0.30	0.01	88.66	40.76	0.00	98.57	33.27	72.87	0.01	0.06	0.16	0.01	0.01	0.00	0.00	0.30	0.19	0.00	0.11	0.15	15.81	1.83	0.25	88.90	0.10	0.42	0.00		12.24	0.85	10.54	64.94	137.94	766.95	550.72	978.50	776.65	814.36	595.03	951.29	611.63
9.175	0	0.03	0.03	0.02	6.63	0.02	0.19	5.45	0.29	0.02	86.73	48.40	0.00	98.69	35.56	73.95	0.01	0.06	0.20	0.01	0.02	0.00	0.00	0.29	0.23	0.00	0.10	0.16	18.59	1.97	0.25	86.99	0.10	0.39	0.00		10.49	0.40	10.70	64.84	139.63	766.68	551.42	977.73	775.59	813.28	595.33	951.90	612.13
9.209	0	0.04	0.03	0.03	7.78	0.02	0.17	5.78	0.19	0.02	84.44	65.10	0.00	98.68	34.66	76.20	0.01	0.06	0.17	0.01	0.02	0.00	0.00	0.19	0.15	0.00	0.07	0.13	24.89	2.10	0.19	89.62	0.09	0.31	0.00		12.31	0.44	11.26	65.26	134.93	767.67	552.24	977.83	776.62	816.46	595.98	950.30	613.10
9.242	0	0.04	0.03	0.04	9.74	0.02	0.15	7.07	0.19	0.01	80.52	80.21	0.00	98.77	33.97	81.87	0.01	0.08	0.18	0.01	0.01	0.00	0.00	0.19	0.13	0.00	0.05	0.11	28.87	2.27	0.18	92.14	0.08	0.27	0.00		11.24	0.06	11.17	65.23	136.35	767.48	553.06	977.69	777.13	815.61	596.25	950.80	613.94
9.275	0	0.04	0.02	0.04	13.01	0.02	0.16	8.97	0.17	0.01	73.97	89.97	0.00	98.72	36.23	85.87	0.01	0.08	0.14	0.01	0.01	0.00	0.00	0.17	0.12	0.00	0.04	0.08	34.77	2.20	0.16	94.79	0.07	0.24	0.00		10.75	0.27	11.10	65.12	135.54	767.40	553.47	977.88	777.87	815.91	596.77	950.36	613.95
9.309	0	0.05	0.02	0.06	16.96	0.02	0.16	9.99	0.12	0.02	66.08	96.26	0.00	98.71	37.05	87.41	0.02	0.10	0.11	0.00	0.00	0.00	0.00	0.12	0.12	0.00	0.03	0.08	46.36	2.70	0.13	94.73	0.07	0.25	0.00		10.95	0.29	10.89	65.19	135.97	767.07	553.99	977.81	779.01	815.32	597.17	950.17	614.59
9.342	0	0.05	0.02	0.07	17.53	0.02	0.15	9.52	0.12	0.02	64.94	97.23	0.00	98.59	36.09	86.99	0.02	0.10	0.11	0.00	0.00	0.00	0.00	0.12	0.12	0.00	0.04	0.10	50.62	2.76	0.13	94.74	0.06	0.22	0.00		12.31	-0.77	10.33	65.39	137.92	767.10	554.16	977.26	778.65	813.55	598.07	950.47	614.62
9.376	0	0.06	0.02	0.09	19.69	0.02	0.14	9.74	0.15	0.02	60.62	98.60	0.00	98.56	34.35	88.95	0.02	0.13	0.15	0.00	0.00	0.00	0.01	0.09	0.12	0.00	0.04	0.23	57.34	3.12	0.08	95.94	0.06	0.24	0.00		11.66	0.88	10.34	65.24	137.25	766.26	554.39	977.53	780.14	813.59	598.54	949.88	614.75
9.409	0	0.07	0.02	0.11	20.04	0.02	0.12	9.00	0.19	0.02	59.92	99.05	0.00	98.65	31.87	89.34	0.02	0.15	0.19	0.00	0.00	0.00	0.02	0.08	0.10	0.00	0.05	0.28	61.87	3.09	0.08	95.74	0.06	0.23	0.00		11.67	0.53	10.35	65.14	136.49	765.61	554.66	977.59	781.23	813.59	599.29	949.19	614.81
9.442	0	0.08	0.02	0.12	18.00	0.02	0.10	7.48	0.21	0.02	64.00	99.06	0.00	98.67	28.20	88.30	0.02	0.16	0.21	0.00	0.00	0.00	0.01	0.07	0.09	0.00	0.06	0.32	63.06	2.97	0.08	93.85	0.06	0.25	0.00		8.96	-0.47	10.87	64.72	137.33	765.61	554.87	977.00	779.52	813.53	598.13	949.83	614.98
9.476	0	0.11	0.02	0.19	19.90	0.02	0.10	6.50	0.26	0.02	60.20	99.59	0.00	98.63	26.66	86.00	0.02	0.17	0.26	0.00	0.01	0.00	0.00	0.06	0.09	0.00	0.07	0.31	75.65	3.21	0.06	94.19	0.06	0.29	0.00		9.07	-0.63	10.71	64.74	137.81	765.89	555.07	977.11	779.48	813.33	598.53	950.14	615.02
9.509	0	0.14	0.03	0.23	18.87	0.02	0.12	5.19	0.30	0.03	62.25	99.57	0.00	98.73	27.61	79.57	0.03	0.13	0.34	0.00	0.01	0.00	0.00	0.05	0.09	0.00	0.11	0.30	81.54	2.97	0.06	95.97	0.07	0.40	0.00		10.65	-0.22	10.16	64.83	134.05	765.87	555.17	977.82	781.86	814.60	599.92	947.89	614.14
9.542	0	0.18	0.03	0.24	13.76	0.02	0.12	3.24	0.32	0.03	72.49	99.16	0.00	98.67	24.98	70.53	0.03	0.11	0.40	0.00	0.01	0.00	0.01	0.05	0.10	0.00	0.17	0.32	82.12	2.86	0.06	92.20	0.07	0.46	0.00		8.85	-0.46	10.47	64.54	136.13	765.79	555.07	977.95	781.12	814.13	598.77	949.34	614.53
9.542	1	0.12	0.16	0.02	0.13	0.03	0.12	0.06	0.48	0.16	99.68	0.33	0.00	0.07	0.18	2.20	0.16	0.04	2.58	0.28	0.78	0.25	0.00	0.10	0.48	0.10	0.03	0.47	0.03	0.16	0.07	0.01	1.60	0.00	0.00		-19.36	-58.47	3.28	66.50	15.63	424.82	562.66	501.32	642.21	457.14	582.43	469.64	573.04
9.576	0	0.24	0.05	0.28	9.86	0.02	0.13	1.87	0.28	0.03	80.27	98.45	0.00	98.66	22.64	59.64	0.03	0.10	0.49	0.00	0.01	0.00	0.00	0.04	0.10	0.00	0.21	0.28	85.32	2.53	0.06	93.19	0.08	0.54	0.00		9.40	-0.49	10.12	64.60	135.97	764.97	554.72	978.07	782.21	813.43	599.11	948.59	613.96
9.609	0	0.27	0.05	0.30	8.54	0.03	0.14	1.49	0.22	0.04	82.92	97.88	0.00	98.62	22.32	54.50	0.04	0.09	0.56	0.00	0.00	0.00	0.00	0.04	0.08	0.00	0.22	0.22	86.50	2.52	0.06	95.30	0.09	0.60	0.00		8.87	-0.65	9.78	64.56	138.51	765.10	555.39	978.08	782.33	812.02	599.71	949.73	614.60
9.642	0	0.32	0.06	0.32	6.96	0.02	0.16	1.08	0.17	0.05	86.09	96.65	0.00	98.71	22.40	46.46	0.05	0.07	0.47	0.00	0.00	0.00	0.00	0.03	0.06	0.00	0.24	0.17	88.70	2.61	0.07	94.00	0.09	0.63	0.00		8.94	0.31	9.59	64.49	136.29	765.30	555.13	979.05	783.41	813.34	600.12	948.95	613.74
9.676	0	0.39	0.08	0.35	5.44	0.02	0.18	0.73	0.12	0.06	89.11	94.68	0.00	98.64	21.43	38.32	0.06	0.05	0.44	0.01	0.01	0.00	0.00	0.02	0.05	0.00	0.24	0.12	90.84	2.27	0.06	93.09	0.10	0.69	0.00		9.43	0.58	9.62	64.55	136.79	765.63	555.57	979.27	783.84	813.45	600.46	949.51	614.52
9.709	0	0.45	0.10	0.34	4.16	0.02	0.22	0.51	0.14	0.07	91.69	89.21	0.00	98.78	22.42	28.87	0.07	0.04	0.44	0.01	0.00	0.00	0.00	0.02	0.04	0.00	0.28	0.14	90.75	2.17	0.06	89.78	0.10	0.83	0.00		9.38	0.05	9.85	64.44	137.89	765.47	555.84	979.26	784.00	813.17	600.44	950.25	615.33
9.743	0	0.51	0.12	0.35	3.51	0.03	0.24	0.39	0.23	0.09	92.98	84.56	0.00	98.72	22.63	22.79	0.09	0.03	0.53	0.01	0.00	0.00	0.00	0.01	0.03	0.00	0.34	0.23	91.71	1.80	0.06	95.09	0.13	1.02	0.00		8.70	-0.29	9.76	64.23	138.88	765.55	556.24	979.42	784.05	812.74	600.89	950.85	615.53
9.776	0	0.55	0.13	0.35	2.96	0.03	0.24	0.32	0.26	0.12	94.07	82.94	0.00	98.74	21.40	18.86	0.12	0.03	0.61	0.01	0.00	0.00	0.00	0.01	0.03	0.00	0.34	0.26	91.62	1.77	0.06	95.61	0.16	1.01	0.00		8.62	-0.21	10.36	64.09	137.19	765.44	556.40	979.84	784.58	814.28	601.19	950.67	615.93
9.809	0	0.53	0.14	0.34	3.11	0.03	0.28	0.34	0.34	0.14	93.78	85.24	0.00	98.72	23.79	18.09	0.14	0.03	0.74	0.01	0.01	0.00	0.00	0.01	0.02	0.00	0.33	0.34	91.36	1.70	0.06	95.07	0.16	1.16	0.00		9.15	0.27	10.17	64.10	136.97	765.61	556.81	979.64	785.01	814.16	601.53	950.33	616.31
9.843	0	0.53	0.13	0.34	3.25	0.03	0.27	0.36	0.29	0.21	93.50	85.86	0.00	98.73	23.93	19.02	0.21	0.04	0.76	0.01	0.01	0.00	0.00	0.01	0.03	0.00	0.29	0.29	91.85	1.77	0.06	94.87	0.20	0.99	0.00		9.11	-0.24	10.65	63.93	137.04	765.21	557.16	979.38	785.33	814.37	601.36	950.48	617.34
9.876	0	0.54	0.14	0.34	3.24	0.03	0.30	0.35	0.35	0.23	93.52	87.30	0.00	98.77	25.33	17.42	0.23	0.04	0.82	0.01	0.02	0.00	0.00	0.01	0.04	0.00	0.29	0.35	91.99	1.83	0.08	88.47	0.19	1.13	0.00		9.14	-0.09	10.75	63.79	135.95	765.34	557.43	979.91	786.37	815.29	601.46	950.27	617.70
9.909	0	0.54	0.15	0.33	3.27	0.03	0.33	0.36	0.52	0.29	93.46	88.58	0.00	98.77	26.89	16.14	0.29	0.04	0.87	0.01	0.03	0.01	0.00	0.01	0.08	0.00	0.31	0.52	91.94	1.79	0.09	89.63	0.21	1.35	0.00		9.30	-0.08	10.76	63.78	136.42	765.21	557.93	979.84	786.92	815.01	601.96	950.44	618.37
9.943	0	0.56	0.16	0.34	3.18	0.03	0.34	0.34	0.78	0.42	93.64	89.31	0.00	98.77	27.05	14.60	0.42	0.04	0.95	0.01	0.04	0.01	0.00	0.02	0.15	0.00	0.34	0.78	92.69	1.82	0.13	92.54	0.23	1.45	0.00		9.08	0.05	10.80	63.81	136.93	765.19	558.02	979.30	786.17	814.57	601.90	950.49	618.47
9.976	0	0.51	0.16	0.30	3.56	0.03	0.40	0.41	1.24	0.44	92.88	90.38	0.00	98.65	30.53	15.78	0.44	0.05	1.24	0.01	0.04	0.01	0.00	0.02	0.24	0.00	0.38	2.26	90.68	1.55	0.15	93.36	0.24	1.74	0.00		7.69	0.55	10.27	63.58	137.62	764.71	558.20	979.65	786.94	813.57	602.59	950.35	617.74
10.009	0	0.45	0.14	0.27	4.10	0.03	0.42	0.51	1.21	0.47	91.81	90.70	0.00	98.76	33.04	18.88	0.47	0.05	1.21	0.01	0.03	0.00	0.00	0.02	0.34	0.00	0.35	2.92	88.63	1.43	0.17	95.26	0.26	1.65	0.00		7.01	-0.12	10.31	63.52	139.02	764.74	558.38	978.88	785.96	812.69	601.80	950.74	618.18
10.043	0	0.37	0.13	0.22	4.29	0.03	0.41	0.60	0.84	0.54	91.43	87.39	0.00	98.73	33.76	22.49	0.54	0.06	0.84	0.01	0.02	0.00	0.00	0.03	0.55	0.00	0.31	3.28	83.67	1.21	0.23	96.46	0.25	1.71	0.00	24.00	7.32	-0.24	10.13	63.48	139.09	764.66	558.81	978.95	786.54	812.40	602.84	950.63	618.31
10.043	2	0.12	0.19	0.02	0.22	0.03	0.23	0.10	0.88	0.91	99.54	0.33	0.00	97.52	12.20	0.50	0.91	0.01	0.63	0.13	0.19	0.00	0.00	0.16	0.88	0.71	0.07	0.38	5.62	0.46	0.42	0.01	0.52	0.00	0.00		10.73	3.65	-3.23	77.92	43.85	293.61	438.31	400.86	555.20	324.02	461.25	367.60	466.04
10.076	0	0.31	0.11	0.20	4.84	0.03	0.36	0.78	0.70	0.46	90.33	82.85	0.00	98.76	33.24	29.27	0.46	0.05	0.53	0.01	0.01	0.00	0.00	0.03	0.70	0.00	0.26	3.27	79.70	1.12	0.25	97.18	0.23	1.70	0.00	24.00	7.08	0.12	10.51	63.52	139.48	764.81	558.85	979.01	785.91	812.79	602.85	951.36	618.71
10.110	0	0.21	0.09	0.15	5.65	0.03	0.34	1.17	0.75	0.38	88.70	77.53	0.00	98.67	35.03	37.55	0.38	0.06	0.28	0.01	0.01	0.00	0.00	0.04	0.75	0.00	0.28	2.72	71.19	0.92	0.31	97.26	0.23	1.94	0.00	24.00	6.98	-0.46	10.78	63.46	139.76	764.68	558.74	978.95	785.53	812.87	602.69	951.70	618.87
10.143	0	0.14	0.07	0.11	7.31	0.03	0.28	1.97	0.64	0.28	85.38	83.89	0.00	98.64	35.28	50.07	0.28	0.06	0.29	0.01	0.01	0.00	0.00	0.05	0.64	0.00	0.28	2.26	63.80	0.80	0.33	97.03	0.23	1.82	0.00	24.00	6.90	-0.57	10.80	63.52	141.55	765.26	559.37	978.48	784.85	812.26	602.35	952.70	620.06
10.176	0	0.10	0.05	0.10	10.89	0.03	0.22	3.57	0.36	0.24	78.22	93.00	0.00	98.45	35.69	64.44	0.24	0.07	0.36	0.01	0.01	0.00	0.00	0.05	0.54	0.00	0.25	2.04	61.09	0.73	0.35	95.28	0.22	1.66	0.00	24.00	7.51	-1.25	11.01	63.63	140.34	765.91	559.88	978.03	784.36	813.12	602.54	952.30	620.59
10.210	0	0.06	0.03	0.07	14.80	0.03	0.21	7.06	0.48	0.19	70.40	94.04	0.00	98.54	39.63	77.84	0.19	0.09	0.48	0.01	0.01	0.00	0.02	0.09	0.48	0.00	0.20	2.33	49.81	0.58	0.42	95.16	0.20	1.49	0.00	24.00	7.24	-0.93	11.08	63.58	139.00	765.90	559.92	977.54	784.05	813.52	602.32	951.35	620.32
10.243	0	0.05	0.03	0.07	16.79	0.03	0.17	8.62	0.67	0.17	66.41	96.14	0.00	98.72	37.99	84.71	0.17	0.10	0.67	0.01	0.01	0.00	0.01	0.11	0.46	0.00	0.17	3.18	48.65	0.54	0.45	95.23	0.21	1.24	0.00	24.00	7.86	0.26	10.61	63.70	138.90	766.18	560.04	977.14	783.87	812.96	602.82	950.80	619.97
10.276	0	0.05	0.02	0.05	16.02	0.03	0.15	9.51	1.00	0.15	67.96	95.24	0.00	98.74	36.11	89.25	0.15	0.12	1.00	0.01	0.01	0.00	0.05	0.18	0.62	0.00	0.18	5.95	41.36	0.47	0.53	92.27	0.21	1.29	0.00	24.00	8.72	0.19	10.90	63.86	140.69	765.45	559.98	976.70	783.92	812.00	602.66	951.48	621.02
10.310	0	0.04	0.02	0.04	15.04	0.03	0.14	10.80	1.25	0.10	69.91	92.54	0.00	98.55	36.05	92.75	0.10	0.14	1.25	0.02	0.01	0.00	0.08	0.37	0.71	0.00	0.18	10.67	31.92	0.39	0.72	91.12	0.19	1.32	0.00	24.00	9.34	0.92	10.93	63.87	139.87	765.28	560.05	976.04	784.05	812.02	602.26	950.58	621.36
10.343	0	0.04	0.02	0.04	16.11	0.03	0.15	11.86	1.51	0.08	67.78	93.24	0.00	98.60	37.06	94.25	0.08	0.18	1.51	0.02	0.01	0.00	0.12	0.41	0.88	0.00	0.18	12.78	31.73	0.37	0.66	87.60	0.20	1.36	0.00	24.00	9.56	0.73	11.07	63.88	139.67	764.05	559.70	975.64	784.45	811.41	602.53	949.85	621.09
10.377	0	0.03	0.02	0.03	14.21	0.03	0.16	12.51	1.53	0.06	71.58	86.40	0.00	98.62	38.30	94.57	0.06	0.18	1.53	0.02	0.01	0.00	0.10	0.46	1.10	0.00	0.19	11.52	21.77	0.27	0.57	89.25	0.20	1.44	0.00	24.00	10.12	0.65	10.77	63.89	139.12	763.39	559.10	975.43	784.93	810.85	602.24	948.79	620.27
10.410	0	0.02	0.02	0.02	14.11	0.03	0.17	13.31	1.49	0.05	71.77	83.16	0.00	98.45	39.85	94.73	0.05	0.20	1.49	0.03	0.01	0.00	0.12	0.46	1.17	0.00	0.23	11.21	18.48	0.24	0.52	90.18	0.21	1.67	0.00	24.00	8.84	1.23	10.93	63.65	139.23	762.69	559.58	974.77	784.83	810.31	602.59	948.38	620.52
10.443	0	0.02	0.02	0.02	15.53	0.03	0.20	15.10	1.46	0.05	68.93	82.73	0.00	98.59	43.43	94.66	0.05	0.24	1.46	0.03	0.01	0.00	0.26	0.44	1.12	0.00	0.29	10.03	18.17	0.24	0.52	93.01	0.22	2.03	0.00	24.00	7.02	0.76	11.01	63.35	138.56	762.61	560.18	974.17	784.61	810.36	602.18	947.69	620.66
10.477	0	0.02	0.02	0.02	17.13	0.03	0.24	18.30	1.44	0.04	63.40	78.85	0.00	98.74	48.64	94.96	0.03	0.27	1.44	0.04	0.02	0.00	0.35	0.42	0.95	0.00	0.34	11.97	14.75	0.22	0.46	86.03	0.22	2.36	0.00	24.00	6.28	0.20	11.05	63.17	138.12	762.47	560.54	974.38	784.75	810.55	603.24	947.60	620.37
10.510	0	0.02	0.02	0.02	18.81	0.03	0.32	21.35	1.65	0.05	57.31	80.58	-1.13	98.77	54.26	94.01	0.03	0.23	1.65	0.05	0.02	0.00	0.35	0.49	1.19	0.00	0.34	17.03	12.75	0.20	0.58	78.32	0.22	2.82	0.00	24.00	9.57	0.08	10.37	63.71	139.36	762.91	558.79	977.88	787.11	811.10	604.54	949.73	618.84
10.543	0	0.02	0.03	0.01	18.73	0.03	0.36	22.19	1.86	0.04	55.63	85.69	-2.81	98.76	56.42	93.05	0.03	0.22	1.86	0.04	0.03	0.00	0.27	0.51	1.28	0.00	0.41	22.55	10.50	0.19	0.65	45.11	0.24	3.23	0.00	24.00	6.87	-0.12	10.79	63.42	139.82	763.64	558.52	978.59	786.37	812.20	602.08	951.00	618.99
10.577	0	0.02	0.03	0.01	18.41	0.03	0.41	22.12	2.18	0.05	55.76	89.94	-4.74	98.28	58.25	91.17	0.03	0.18	2.18	0.04	0.05	0.00	0.15	0.67	1.55	0.00	0.47	29.42	9.65	0.19	0.66	57.21	0.27	3.72	0.00	24.00	6.99	-1.77	10.68	63.44	138.70	764.72	558.95	978.67	786.14	813.11	601.92	950.75	619.05
10.610	0	0.02	0.03	0.01	18.77	0.03	0.47	22.85	2.80	0.05	54.30	92.63	-6.30	98.40	60.66	89.79	0.03	0.16	2.80	0.04	0.05	0.00	0.04	0.67	1.68	0.00	0.57	35.05	9.13	0.18	0.70	46.22	0.30	4.07	0.00	24.00	7.78	-1.41	9.88	63.62	138.74	767.03	559.86	978.93	785.57	813.49	602.69	951.25	619.16
10.643	0	0.02	0.03	0.01	20.16	0.03	0.57	24.89	2.85	0.05	50.22	91.57	-6.85	98.60	64.33	88.81	0.03	0.15	2.85	0.05	0.04	0.00	0.13	0.68	1.48	0.00	0.71	34.21	9.03	0.20	0.70	88.96	0.32	4.97	0.00	24.00	8.33	0.73	10.26	63.69	137.58	766.78	559.51	977.51	784.16	813.67	601.82	950.14	619.27
10.677	0	0.02	0.04	0.01	18.85	0.03	0.61	23.24	2.53	0.04	53.52	79.47	-4.90	98.34	65.01	85.98	0.03	0.12	2.53	0.04	0.03	0.00	0.04	0.82	1.58	0.00	0.58	24.19	8.62	0.21	0.60	95.70	0.34	4.87	0.00	24.00	9.74	1.60	9.79	63.75	138.42	765.45	559.40	976.40	784.59	811.53	602.88	949.01	619.03
10.710	0	0.02	0.04	0.01	16.67	0.03	0.67	20.23	2.08	0.04	59.54	67.45	-4.52	97.45	65.07	81.71	0.04	0.08	2.08	0.04	0.02	0.00	0.00	0.93	2.24	0.00	0.57	20.68	8.19	0.20	0.67	97.26	0.33	4.82	0.00	24.00	11.19	3.78	9.19	63.87	138.77	764.38	559.49	974.79	784.49	809.37	604.20	947.38	618.67
10.744	0	0.02	0.05	0.01	10.77	0.03	0.52	12.56	1.04	0.04	74.87	58.22	-3.58	97.67	57.20	75.97	0.04	0.05	1.04	0.03	0.02	0.00	0.00	0.88	3.27	0.00	0.65	21.49	5.61	0.20	0.68	72.72	0.34	5.67	0.00	24.00	11.14	3.32	8.83	63.88	141.30	763.75	560.76	971.38	783.24	805.97	603.06	946.19	620.52
10.777	0	0.03	0.05	0.01	6.71	0.03	0.31	7.15	0.86	0.04	85.71	50.58	-0.37	96.81	44.86	73.32	0.04	0.06	0.86	0.02	0.02	0.00	0.00	0.69	2.65	0.00	0.79	20.30	4.61	0.22	0.70	36.68	0.33	5.31	0.00	24.00	10.39	4.93	8.01	63.70	141.28	762.13	560.76	967.85	782.05	802.59	601.72	942.71	619.81
10.810	0	0.03	0.05	0.01	5.24	0.03	0.26	5.34	0.70	0.04	89.32	63.01	-1.34	96.07	40.16	70.53	0.04	0.05	0.70	0.02	0.02	0.00	0.02	0.67	2.08	0.00	0.72	29.43	4.02	0.25	0.66	65.62	0.31	4.86	0.00	24.00	9.95	6.01	7.00	63.61	137.71	760.95	561.49	964.06	780.50	800.55	602.51	937.33	618.46
10.844	0	0.04	0.05	0.01	5.55	0.03	0.30	5.93	0.62	0.04	88.14	73.04	-3.59	97.64	43.59	69.75	0.04	0.06	0.62	0.02	0.02	0.00	0.16	0.60	1.77	0.00	0.72	35.99	2.57	0.27	0.69	74.92	0.30	4.51	0.00	24.00	12.61	3.38	5.45	64.09	134.84	758.56	560.98	961.42	780.38	797.52	603.82	931.70	617.13
10.877	0	0.05	0.06	0.02	2.98	0.03	0.22	2.75	0.61	0.04	94.04	69.47	-2.82	96.26	33.11	61.01	0.04	0.05	0.59	0.02	0.01	0.00	0.35	0.61	2.06	0.00	0.75	42.55	2.16	0.29	0.67	46.20	0.26	4.12	0.00	24.00	11.52	5.76	7.15	63.89	136.89	755.83	560.35	956.50	777.08	794.72	601.32	930.70	617.07
10.910	0	0.07	0.06	0.02	1.88	0.03	0.16	1.56	0.54	0.05	96.25	65.36	-1.35	95.97	23.88	56.32	0.05	0.04	0.54	0.02	0.01	0.00	0.38	0.54	2.43	0.00	0.53	44.91	1.71	0.31	0.72	55.42	0.24	3.16	0.00	24.00	12.48	6.14	6.73	64.09	135.05	752.91	559.93	953.00	776.42	791.83	601.91	926.17	615.77
10.944	0	0.08	0.07	0.02	1.64	0.03	0.15	1.34	0.68	0.06	96.73	67.51	-1.78	94.30	21.57	54.78	0.06	0.04	0.56	0.03	0.01	0.01	0.61	0.68	3.50	0.00	0.56	47.66	1.12	0.36	0.85	43.09	0.20	3.10	0.00	24.00	12.23	7.97	6.02	63.85	136.00	750.31	559.62	949.71	775.17	787.69	602.33	923.14	614.50
10.977	0	0.09	0.06	0.02	1.35	0.03	0.11	1.06	0.76	0.06	97.30	73.51	-1.40	94.50	15.43	55.16	0.06	0.04	0.50	0.04	0.02	0.01	0.81	0.76	4.45	0.00	0.57	50.87	0.97	0.39	0.90	32.41	0.19	2.79	1.00	30.00	11.26	7.79	5.81	63.61	137.67	747.38	558.52	947.61	774.22	784.12	601.94	921.35	612.92
11.010	0	0.08	0.06	0.02	1.39	0.03	0.11	1.10	0.85	0.07	97.22	65.23	-0.23	95.66	15.52	55.97	0.07	0.05	0.54	0.05	0.02	0.02	1.24	0.85	4.71	0.00	0.58	45.19	0.78	0.44	0.93	64.20	0.17	2.50	0.00	30.00	12.85	6.53	5.12	63.80	141.88	744.71	557.46	947.27	775.39	779.77	603.28	921.40	611.83
11.044	0	0.09	0.06	0.02	1.71	0.03	0.12	1.43	0.80	0.07	96.58	90.98	-4.57	95.63	17.01	60.85	0.07	0.05	0.69	0.06	0.02	0.03	1.89	0.80	6.33	0.00	0.59	61.25	0.71	0.58	0.64	37.79	0.15	2.69	0.00	30.00	13.58	6.57	5.91	63.78	140.68	742.11	556.89	946.38	777.07	779.51	602.45	919.82	612.69
11.077	0	0.11	0.05	0.02	1.88	0.03	0.11	1.61	0.74	0.07	96.25	97.43	-8.07	95.82	16.89	63.76	0.06	0.04	0.72	0.07	0.02	0.01	2.15	0.74	8.31	0.00	0.75	74.81	0.67	0.56	0.56	36.83	0.14	3.05	0.00	30.00	12.19	6.34	7.79	63.57	140.85	739.18	555.45	944.74	774.90	779.26	601.09	919.64	612.61
11.111	0	0.14	0.05	0.03	1.62	0.03	0.10	1.34	0.83	0.08	96.76	98.63	-9.51	96.59	13.44	62.67	0.08	0.04	0.83	0.08	0.01	0.01	2.39	0.66	9.10	0.00	0.89	83.88	0.61	0.69	0.43	32.34	0.11	2.65	0.00	30.00	14.01	5.28	7.50	63.78	140.22	736.73	554.60	943.38	776.01	777.24	601.34	917.07	611.77
11.144	0	0.12	0.05	0.02	2.22	0.03	0.11	1.98	1.01	0.11	95.57	99.02	-10.14	96.22	18.16	67.55	0.08	0.04	1.01	0.11	0.02	0.01	3.13	0.71	7.98	0.00	0.90	83.25	0.54	0.57	0.37	60.26	0.10	2.80	0.00	30.00	13.67	5.82	7.91	63.73	141.31	734.78	554.23	941.89	774.63	775.45	602.48	916.50	611.16
11.177	0	0.10	0.05	0.02	2.75	0.03	0.12	2.56	1.51	0.16	94.50	99.09	-10.01	95.94	21.59	70.50	0.08	0.05	1.51	0.16	0.04	0.01	4.56	0.66	7.12	0.00	1.40	81.24	0.61	0.55	0.34	77.53	0.11	3.39	0.00	30.00	11.17	6.19	7.56	63.06	138.31	733.19	554.07	940.90	775.67	775.13	601.31	913.18	609.86
11.211	0	0.08	0.04	0.02	2.95	0.03	0.10	2.81	1.87	0.16	94.10	98.43	-6.46	96.32	19.69	74.58	0.07	0.06	1.87	0.16	0.07	0.01	5.23	0.58	5.39	0.00	1.73	70.25	0.47	0.59	0.31	86.20	0.12	3.71	0.00	30.00	10.33	5.67	7.87	62.95	141.15	731.56	553.74	939.85	774.96	772.86	600.96	913.71	610.09
11.244	0	0.07	0.05	0.02	3.35	0.03	0.11	3.28	2.39	0.19	93.29	97.79	-5.25	96.85	22.79	75.34	0.07	0.06	2.39	0.19	0.08	0.01	6.10	0.53	3.23	0.00	1.91	65.18	0.52	0.58	0.28	75.23	0.13	4.52	0.00	30.00	11.08	4.88	8.04	63.05	139.14	729.91	552.84	939.81	776.11	773.04	601.08	911.94	609.12
11.277	0	0.08	0.05	0.02	2.83	0.03	0.11	2.64	2.26	0.19	94.35	97.85	-5.59	97.11	20.44	72.30	0.08	0.06	2.26	0.19	0.08	0.01	6.61	0.57	3.37	0.00	2.17	68.55	0.49	0.63	0.24	57.50	0.13	4.59	0.00	30.00	12.72	4.43	7.56	63.22	140.77	728.26	551.41	941.13	778.78	771.59	600.82	912.15	608.43
11.311	0	0.10	0.07	0.02	2.24	0.03	0.13	1.96	2.71	0.27	95.52	98.04	-7.82	96.11	21.35	64.10	0.10	0.06	2.71	0.27	0.10	0.01	7.85	0.69	3.48	0.00	2.71	77.93	0.43	0.64	0.21	43.31	0.14	5.59	1.00	36.00	13.72	5.97	7.20	63.47	141.10	728.52	551.58	941.77	779.54	771.51	602.15	912.47	608.37
11.344	0	0.15	0.10	0.02	1.56	0.03	0.17	1.25	3.38	0.42	96.87	97.71	-10.16	95.76	22.18	52.25	0.12	0.05	3.38	0.42	0.14	0.01	9.93	0.80	4.08	0.00	2.79	87.77	0.43	0.66	0.22	53.25	0.14	6.21	0.00	36.00	13.79	6.42	7.32	63.53	139.96	728.53	551.59	941.09	778.86	771.84	602.00	911.66	608.25
11.378	0	0.20	0.15	0.02	1.03	0.03	0.19	0.74	6.03	0.56	97.93	97.06	-10.36	95.96	19.94	41.65	0.15	0.05	6.03	0.56	0.23	0.01	13.00	0.82	4.84	0.00	3.44	95.22	0.44	0.67	0.19	46.72	0.17	7.65	0.00	36.00	13.89	6.17	7.28	63.52	139.22	728.21	551.45	940.01	778.28	771.44	601.22	910.49	608.11
11.411	0	0.26	0.23	0.02	0.66	0.03	0.19	0.42	6.08	0.57	98.67	94.00	-10.41	96.07	15.83	31.99	0.17	0.04	4.87	0.57	0.24	0.01	14.73	1.05	6.08	0.00	4.41	95.58	0.38	0.65	0.19	46.21	0.17	9.21	0.00	30.00	14.34	6.01	6.88	63.58	139.00	727.64	551.11	939.45	778.08	770.50	601.71	909.39	607.15
11.444	0	0.31	0.29	0.03	0.48	0.03	0.22	0.28	8.64	0.63	99.03	88.30	-11.36	96.20	14.97	23.26	0.22	0.04	3.65	0.63	0.27	0.01	13.03	1.18	8.64	0.00	4.65	95.23	0.35	0.68	0.19	37.11	0.17	9.37	0.00	30.00	15.06	5.85	7.01	63.60	140.39	726.25	550.76	938.59	778.14	768.88	601.79	909.17	607.35
11.478	0	0.33	0.36	0.03	0.40	0.03	0.26	0.22	9.67	0.77	99.20	77.53	-11.11	96.32	16.11	16.39	0.24	0.03	3.68	0.77	0.29	0.01	16.76	1.05	9.67	0.00	4.91	92.35	0.36	0.63	0.13	32.39	0.22	9.86	0.00	30.00	13.63	5.67	7.42	63.32	141.60	725.60	550.50	938.49	777.60	768.42	601.10	909.89	607.37
11.511	0	0.30	0.39	0.03	0.38	0.03	0.29	0.21	9.61	0.98	99.22	67.93	-9.72	96.22	17.64	13.87	0.28	0.03	3.72	0.98	0.33	0.02	17.53	0.98	9.61	0.00	3.95	85.04	0.32	0.65	0.11	31.11	0.25	10.08	0.00	30.00	14.13	5.81	7.23	63.19	143.00	724.28	550.55	938.19	778.81	766.77	601.74	909.65	607.69
11.544	0	0.24	0.45	0.02	0.40	0.03	0.32	0.23	6.42	0.96	99.10	50.10	-6.58	95.87	20.41	12.69	0.30	0.04	4.34	1.35	0.36	0.03	15.04	0.96	6.42	0.00	3.11	72.97	0.29	0.66	0.11	30.43	0.27	11.09	0.00	30.00	13.71	6.28	7.05	63.09	144.76	724.36	551.05	937.63	778.39	765.55	601.82	910.16	608.22
11.578	0	0.19	0.38	0.02	0.45	0.03	0.34	0.27	4.73	1.06	99.10	34.53	-4.04	95.84	23.23	13.94	0.43	0.04	4.73	1.49	0.41	0.07	10.71	1.06	3.94	0.00	1.84	62.14	0.27	0.63	0.09	31.55	0.34	9.80	0.00	30.00	14.67	6.32	6.93	63.21	142.86	724.15	552.01	936.55	778.81	765.62	603.24	908.38	608.69
11.611	0	0.15	0.31	0.02	0.59	0.03	0.41	0.38	3.96	1.09	98.81	38.58	-4.61	96.12	28.91	17.00	0.46	0.05	3.96	1.44	0.40	0.10	8.16	1.09	2.55	0.00	1.18	58.63	0.26	0.63	0.09	46.37	0.33	8.51	0.00	30.00	13.91	5.95	6.54	62.88	141.70	723.36	552.56	935.53	779.61	764.79	603.23	906.39	608.62
11.644	0	0.12	0.26	0.01	0.84	0.03	0.51	0.60	3.83	1.14	98.32	45.72	-5.35	96.16	35.74	20.82	0.53	0.05	3.83	1.46	0.38	0.12	7.02	1.14	1.85	0.00	0.73	55.45	0.27	0.66	0.10	37.04	0.37	7.92	0.00	30.00	13.70	5.89	7.35	62.89	141.83	722.16	552.63	935.98	780.67	765.26	603.87	906.98	609.44
11.678	0	0.14	0.22	0.01	1.11	0.03	0.65	0.84	3.34	1.23	97.79	82.79	-10.56	96.33	41.81	22.91	0.63	0.05	3.34	1.23	0.25	0.06	6.28	1.27	1.66	0.00	0.61	71.07	0.22	0.79	0.09	66.62	0.36	6.73	0.00	30.00	12.56	5.67	6.87	62.92	140.60	723.90	554.54	935.97	780.77	766.13	605.19	906.65	610.07
11.711	0	0.15	0.20	0.01	1.13	0.03	0.67	0.86	2.94	0.91	97.74	91.65	-13.12	96.53	42.37	22.99	0.67	0.05	2.94	0.91	0.20	0.03	6.54	1.33	1.63	0.00	0.53	80.77	0.22	0.70	0.09	60.32	0.34	6.06	0.00	30.00	13.56	5.37	6.37	63.09	139.29	723.57	554.82	934.48	780.68	765.25	605.36	904.47	609.88
11.745	0	0.21	0.20	0.01	0.93	0.03	0.62	0.67	2.32	1.00	98.14	96.11	-16.24	96.29	38.69	20.48	1.00	0.05	2.32	0.67	0.14	0.01	4.87	1.75	2.30	0.00	0.49	94.54	0.16	0.67	0.08	36.50	0.30	5.16	0.00	24.00	13.06	5.72	6.08	63.01	139.03	722.69	554.54	933.85	780.88	764.32	604.95	903.28	609.29
11.778	0	0.21	0.18	0.01	0.94	0.03	0.58	0.67	3.39	1.09	98.13	95.50	-16.33	96.04	37.08	22.14	1.09	0.06	2.00	0.53	0.17	0.01	4.24	1.90	3.39	0.00	0.60	94.28	0.17	0.60	0.08	82.98	0.29	4.31	0.00	24.00	14.16	6.06	5.59	63.41	138.95	722.67	555.37	932.90	780.84	763.34	606.76	902.26	609.41
11.811	0	0.21	0.16	0.02	0.97	0.03	0.56	0.69	5.89	1.02	98.07	94.92	-16.84	96.01	36.13	24.09	1.02	0.06	1.57	0.42	0.23	0.01	4.44	2.14	5.89	0.00	0.69	93.65	0.18	0.54	0.08	87.49	0.27	3.61	0.00	24.00	13.10	6.10	5.49	63.39	141.30	722.56	555.56	932.95	780.47	762.10	606.97	903.38	609.44
11.845	0	0.23	0.14	0.02	0.83	0.03	0.47	0.57	10.48	0.96	98.34	92.48	-16.90	96.15	30.64	24.96	0.96	0.05	1.25	0.31	0.25	0.01	5.12	2.28	10.48	0.00	0.94	93.92	0.17	0.43	0.08	88.99	0.24	3.09	0.00	24.00	13.15	5.91	5.46	63.46	141.07	722.61	555.65	932.82	780.53	762.13	606.84	903.17	609.54
11.878	0	0.27	0.14	0.03	0.64	0.03	0.40	0.41	15.13	0.99	98.72	87.14	-16.45	96.24	24.15	23.44	0.99	0.05	1.12	0.27	0.28	0.02	5.47	2.50	15.13	0.00	1.30	93.00	0.17	0.39	0.08	87.30	0.22	2.70	0.00	24.00	13.09	5.79	5.32	63.47	140.76	722.57	555.63	932.61	780.41	761.99	606.88	902.73	609.27
11.911	0	0.31	0.14	0.03	0.58	0.03	0.40	0.36	20.96	1.09	98.84	87.21	-17.40	95.60	21.11	23.38	1.09	0.05	1.23	0.26	0.30	0.02	5.17	2.70	20.96	0.00	1.44	93.84	0.17	0.33	0.08	85.31	0.19	2.60	0.00	24.00	12.29	6.61	5.41	63.30	139.53	722.44	555.87	931.85	779.99	762.25	606.39	901.75	609.31
11.945	0	0.30	0.14	0.03	0.57	0.03	0.34	0.35	18.83	1.09	98.87	86.87	-15.98	95.49	18.83	25.00	1.09	0.05	1.45	0.29	0.33	0.02	4.87	2.48	19.82	0.00	1.16	91.84	0.21	0.24	0.06	87.07	0.20	2.78	0.00	24.00	12.08	6.73	5.57	63.06	138.87	722.11	556.28	930.92	780.00	762.11	605.93	900.92	609.97
11.978	0	0.31	0.15	0.03	0.51	0.03	0.30	0.31	16.77	1.21	98.97	84.41	-14.79	95.98	16.77	24.03	1.21	0.06	1.63	0.29	0.35	0.03	4.14	2.33	18.41	0.00	0.96	90.32	0.23	0.22	0.06	72.61	0.20	2.87	0.00	24.00	12.60	6.14	6.13	63.07	139.73	722.48	556.49	932.09	780.89	763.09	606.09	902.72	611.19
12.011	0	0.29	0.15	0.03	0.55	0.03	0.30	0.33	16.26	1.27	98.90	85.92	-14.56	95.92	17.76	25.01	1.27	0.07	1.97	0.30	0.37	0.03	4.69	2.37	16.26	0.00	0.86	90.83	0.25	0.18	0.06	81.36	0.18	3.03	0.00	24.00	13.61	6.22	6.27	63.03	140.92	722.89	557.04	933.12	781.96	763.42	607.38	904.26	612.26
12.045	0	0.33	0.17	0.03	0.46	0.03	0.32	0.27	16.40	1.38	99.07	82.15	-14.78	94.08	16.40	21.15	1.38	0.06	1.97	0.26	0.28	0.02	5.47	2.88	17.14	0.00	0.77	91.18	0.34	0.12	0.06	96.07	0.13	3.42	0.00	24.00	11.37	8.17	6.94	62.22	137.85	723.92	559.16	934.18	783.07	766.66	609.52	904.44	613.59
12.078	0	0.36	0.20	0.03	0.38	0.03	0.32	0.20	13.23	1.56	99.24	76.47	-13.90	94.90	16.21	15.06	1.56	0.06	1.96	0.25	0.23	0.02	5.29	2.41	13.23	0.00	0.58	91.79	0.40	0.12	0.06	95.51	0.14	3.48	0.00	24.00	10.79	7.38	6.98	62.11	139.43	724.75	561.10	933.86	783.99	766.25	609.60	905.52	616.21
12.112	0	0.37	0.24	0.03	0.35	0.03	0.34	0.19	11.25	1.71	99.26	78.46	-13.91	93.22	16.93	12.10	1.71	0.05	1.95	0.21	0.12	0.02	5.01	2.65	11.25	0.00	0.41	92.49	0.49	0.10	0.06	96.91	0.12	4.61	0.00	24.00	10.65	8.89	6.65	61.69	138.95	725.19	561.64	934.80	784.67	766.81	611.64	905.70	615.77
12.145	0	0.31	0.27	0.02	0.39	0.03	0.35	0.21	8.93	1.56	99.22	70.53	-11.99	91.97	18.75	13.42	1.56	0.05	2.05	0.15	0.10	0.02	4.50	2.51	8.93	0.00	0.25	85.44	0.61	0.09	0.06	95.31	0.12	6.20	0.00	24.00	9.68	9.81	7.32	61.24	136.10	726.50	562.79	935.27	784.83	769.78	611.72	905.78	617.02
12.178	0	0.26	0.28	0.02	0.41	0.03	0.33	0.22	7.13	1.39	99.19	53.09	-9.42	94.70	19.14	14.35	1.39	0.04	1.94	0.10	0.10	0.02	3.99	2.60	7.13	0.00	0.20	75.73	0.69	0.10	0.06	97.42	0.12	6.50	0.00	24.00	7.64	7.58	7.38	60.85	137.46	727.51	563.89	936.37	785.28	770.19	612.12	907.53	617.79
12.212	0	0.22	0.27	0.02	0.39	0.03	0.35	0.21	6.96	1.46	99.23	32.13	-6.98	95.05	19.36	12.46	1.46	0.03	1.86	0.09	0.09	0.02	3.25	2.61	6.96	0.00	0.19	64.66	0.78	0.10	0.07	93.41	0.12	5.84	0.00	24.00	7.06	7.23	8.07	60.80	139.84	728.09	564.32	938.32	786.70	771.19	611.69	910.79	619.82
12.245	0	0.21	0.27	0.02	0.40	0.03	0.35	0.22	7.92	1.26	99.20	25.61	-6.07	94.77	19.75	13.39	1.26	0.03	2.10	0.08	0.11	0.03	2.68	2.64	7.92	0.00	0.20	60.31	0.76	0.11	0.08	78.72	0.13	6.06	0.00	24.00	6.00	7.51	8.19	60.41	137.88	729.41	565.07	939.08	788.03	773.35	609.82	910.76	621.16
12.278	0	0.22	0.27	0.02	0.40	0.03	0.35	0.22	7.51	1.12	99.20	36.29	-7.42	94.75	19.76	13.30	1.12	0.03	1.84	0.07	0.15	0.03	1.99	2.53	7.51	0.00	0.23	66.57	0.83	0.11	0.10	85.39	0.15	6.19	0.00	24.00	6.43	7.53	9.20	60.59	134.52	732.69	565.42	943.09	789.32	779.58	610.07	913.56	622.19
12.312	0	0.22	0.24	0.02	0.41	0.03	0.33	0.22	7.50	1.20	99.19	36.04	-7.38	96.07	19.38	14.15	1.20	0.03	1.89	0.07	0.17	0.03	1.07	2.47	7.50	0.00	0.23	66.82	0.98	0.11	0.10	80.49	0.16	5.37	0.00	24.00	4.90	6.02	9.10	60.50	135.51	735.86	566.34	945.10	788.88	781.64	609.33	916.46	623.02
12.345	0	0.19	0.19	0.02	0.54	0.03	0.31	0.32	8.56	1.04	98.92	40.55	-7.82	96.65	20.06	22.03	1.04	0.03	1.68	0.07	0.19	0.04	0.92	2.74	8.56	0.00	0.27	66.54	1.04	0.12	0.11	85.38	0.17	5.05	0.00	24.00	3.39	5.19	10.60	60.53	135.91	737.19	567.01	946.51	787.99	784.50	609.20	919.50	624.86
12.379	0	0.16	0.15	0.02	0.64	0.03	0.27	0.39	8.26	0.92	98.73	36.23	-5.81	97.32	19.69	27.34	0.92	0.04	1.39	0.06	0.15	0.04	0.69	2.42	8.26	0.00	0.32	58.96	1.39	0.13	0.11	72.71	0.20	4.12	0.00	24.00	3.48	4.05	10.36	60.67	136.89	738.56	566.93	949.16	789.27	785.75	609.72	921.82	624.69
12.412	0	0.19	0.15	0.03	0.52	0.03	0.23	0.31	9.81	0.77	98.96	40.35	-5.63	97.87	15.10	25.90	0.77	0.05	1.55	0.08	0.16	0.03	0.65	2.06	9.81	0.00	0.50	62.57	1.59	0.13	0.13	76.13	0.23	3.72	0.00	18.00	3.31	2.86	10.56	60.77	137.68	740.58	566.42	951.89	789.86	788.07	608.10	924.70	625.09
12.445	0	0.21	0.15	0.03	0.50	0.03	0.22	0.29	9.56	0.61	99.00	49.70	-6.77	98.00	14.97	24.85	0.61	0.05	1.43	0.07	0.11	0.01	0.45	1.96	9.56	0.00	0.65	68.33	1.31	0.14	0.14	66.07	0.24	3.64	0.00	18.00	4.76	2.53	10.17	61.07	138.52	742.63	566.13	954.51	790.23	789.52	609.36	927.21	624.54
12.479	0	0.20	0.14	0.03	0.54	0.03	0.21	0.33	9.32	0.43	98.91	59.79	-7.10	97.71	14.80	27.72	0.43	0.06	1.53	0.08	0.16	0.01	0.40	2.08	9.32	0.00	0.72	70.56	1.39	0.20	0.18	56.10	0.24	3.82	0.00	18.00	4.51	3.23	10.33	61.18	139.24	744.68	564.43	961.27	793.62	793.80	608.89	932.25	623.63
12.512	0	0.16	0.11	0.03	0.69	0.03	0.19	0.44	7.71	0.30	98.62	55.67	-4.90	97.36	15.46	34.34	0.30	0.05	1.23	0.06	0.14	0.01	0.38	2.02	7.71	0.00	0.66	61.83	1.49	0.23	0.21	60.69	0.25	3.10	0.00	18.00	8.76	3.97	11.88	61.68	134.94	745.01	562.84	960.56	791.90	797.22	607.42	931.13	624.05
12.545	0	0.16	0.12	0.03	0.62	0.03	0.16	0.39	7.47	0.27	98.75	49.30	-3.57	96.95	12.89	33.98	0.27	0.05	1.09	0.05	0.16	0.01	0.40	1.80	7.47	0.00	0.79	59.00	1.32	0.25	0.25	30.64	0.26	3.67	0.00	18.00	7.08	4.70	11.97	61.63	136.98	748.63	564.17	965.50	793.53	800.76	609.05	936.75	625.46
12.579	0	0.14	0.14	0.03	0.53	0.03	0.17	0.32	7.46	0.32	98.94	19.74	-0.13	97.97	11.90	30.27	0.18	0.05	1.44	0.06	0.32	0.02	0.51	2.01	7.46	0.00	0.84	45.61	1.17	0.31	0.34	55.43	0.32	4.21	0.00	18.00	11.23	2.62	12.53	62.41	136.93	751.54	563.77	968.14	794.50	804.28	607.74	939.78	627.49
12.612	0	0.13	0.15	0.03	0.44	0.03	0.17	0.26	7.13	0.24	99.11	8.47	0.00	96.32	10.56	26.25	0.17	0.04	1.05	0.05	0.24	0.01	0.24	1.76	7.13	0.00	0.74	37.46	1.12	0.30	0.37	54.39	0.29	4.05	0.00	18.00	8.72	5.68	13.48	61.85	133.28	750.76	561.76	967.57	791.64	806.20	605.86	938.13	624.80
12.645	0	0.17	0.19	0.03	0.36	0.03	0.18	0.20	7.57	0.41	99.28	13.17	-0.58	97.87	9.96	20.62	0.15	0.04	1.23	0.06	0.41	0.01	0.31	1.65	7.57	0.01	0.84	49.24	1.00	0.30	0.50	64.20	0.28	4.79	0.00	18.00	7.79	2.87	13.08	62.05	138.67	755.01	562.31	972.11	791.16	807.87	606.31	945.18	625.68
12.679	0	0.17	0.19	0.03	0.37	0.03	0.20	0.21	8.61	0.36	99.26	12.98	-1.28	97.36	11.61	20.10	0.12	0.03	1.10	0.04	0.36	0.01	0.34	1.63	8.61	0.01	0.84	49.56	0.68	0.30	0.78	32.48	0.30	4.99	0.00	18.00	10.15	3.96	14.21	62.33	134.71	756.88	562.70	972.93	790.50	812.08	607.62	945.44	626.60
12.712	0	0.18	0.23	0.03	0.35	0.03	0.18	0.19	9.30	0.26	99.30	12.33	-1.01	94.95	10.09	19.83	0.12	0.03	0.80	0.04	0.26	0.01	0.50	1.41	9.30	0.01	0.74	49.10	0.67	0.31	0.83	49.23	0.29	6.52	0.00	18.00	7.67	7.33	15.24	61.88	131.17	756.41	561.70	970.42	786.99	813.40	604.44	942.83	625.70
12.746	0	0.24	0.28	0.03	0.33	0.03	0.21	0.18	11.05	0.24	99.34	29.58	-5.43	96.71	11.05	17.15	0.14	0.03	1.36	0.04	0.24	0.01	0.55	1.41	12.32	0.01	0.86	65.39	0.53	0.25	1.01	70.92	0.26	7.61	0.00	18.00	9.46	5.10	13.78	62.40	133.12	765.05	562.37	978.57	788.65	819.29	605.21	950.82	625.71
12.779	0	0.22	0.30	0.03	0.32	0.03	0.23	0.17	11.19	0.26	99.36	17.67	-4.49	94.68	11.19	15.97	0.15	0.03	1.26	0.05	0.26	0.01	0.48	1.41	14.82	0.01	0.96	58.22	0.47	0.25	1.18	64.93	0.23	8.08	0.00	18.00	8.77	7.60	15.75	62.28	132.74	765.11	563.09	976.38	785.20	820.90	604.18	951.35	628.72
12.812	0	0.18	0.23	0.03	0.40	0.03	0.24	0.23	13.08	0.30	99.20	15.93	-3.85	97.26	13.08	20.94	0.16	0.03	1.21	0.05	0.30	0.03	0.33	1.41	16.36	0.01	0.70	51.69	0.46	0.23	1.21	56.12	0.21	6.84	0.00	18.00	7.44	4.16	15.08	62.23	134.26	765.48	563.17	976.48	785.32	819.68	602.94	951.57	628.09
12.846	0	0.14	0.21	0.03	0.42	0.03	0.23	0.25	13.75	0.40	99.16	6.70	-0.48	97.76	13.75	22.04	0.17	0.02	1.22	0.05	0.40	0.04	0.20	0.94	14.57	0.01	0.51	38.51	0.42	0.21	1.54	84.66	0.19	6.12	0.00	18.00	9.61	3.13	14.97	62.43	132.87	764.52	560.60	977.86	786.16	820.14	602.24	950.98	625.42
12.879	0	0.13	0.26	0.03	0.38	0.03	0.25	0.22	14.05	0.41	99.23	2.22	0.00	97.88	14.05	18.85	0.20	0.01	1.01	0.08	0.41	0.04	0.34	0.95	17.17	0.01	0.55	27.40	0.44	0.19	1.65	80.82	0.17	7.26	0.00	18.00	7.79	2.85	15.52	62.30	133.77	765.66	560.67	979.72	786.03	821.96	601.51	953.46	626.07
12.912	0	0.10	0.21	0.03	0.48	0.03	0.25	0.29	14.96	0.38	99.04	1.45	0.00	96.94	16.38	23.18	0.24	0.01	1.06	0.08	0.38	0.03	0.20	0.86	14.96	0.01	0.45	17.62	0.41	0.17	1.68	72.37	0.16	6.23	0.00	18.00	7.95	4.72	14.15	62.53	133.22	768.96	561.59	982.10	787.32	823.50	602.73	954.77	625.41
12.946	0	0.09	0.19	0.03	0.44	0.03	0.25	0.26	12.71	0.41	99.13	0.85	0.00	97.42	16.01	20.66	0.38	0.01	1.13	0.13	0.41	0.04	0.13	0.89	12.71	0.01	0.34	10.30	0.46	0.16	2.13	61.37	0.13	4.68	0.00	18.00	8.64	3.85	16.01	62.86	134.48	768.02	561.44	981.10	785.48	824.26	601.72	956.14	628.06
12.979	0	0.09	0.17	0.03	0.42	0.03	0.27	0.24	10.59	0.45	99.15	0.60	0.00	97.37	17.67	17.95	0.45	0.01	0.89	0.17	0.29	0.03	0.05	0.88	10.59	0.01	0.24	7.65	0.51	0.14	2.05	76.00	0.12	2.85	0.00	18.00	7.63	3.95	15.53	63.01	135.13	768.45	560.73	983.29	786.64	824.70	601.71	957.50	626.70
13.012	0	0.09	0.16	0.02	0.35	0.03	0.22	0.19	6.37	0.61	99.30	0.40	0.00	97.51	13.65	16.28	0.61	0.01	0.58	0.14	0.26	0.03	0.01	0.79	6.37	0.01	0.15	2.59	0.54	0.11	2.03	73.59	0.11	1.71	0.00	18.00	7.09	3.66	16.49	62.97	133.77	767.67	560.19	983.92	787.30	826.27	600.83	957.46	626.99
13.046	0	0.09	0.15	0.02	0.32	0.02	0.19	0.17	3.75	1.02	99.35	0.33	0.00	97.55	11.64	15.42	1.02	0.01	0.37	0.12	0.23	0.05	0.00	0.77	3.75	0.01	0.10	1.31	0.67	0.08	2.05	78.97	0.08	1.29	0.00	18.00	8.52	3.57	15.26	63.14	131.66	768.14	560.95	981.34	786.95	824.64	600.91	953.86	626.12
13.079	0	0.09	0.15	0.02	0.33	0.02	0.20	0.17	2.58	1.17	99.34	0.33	0.00	97.73	12.60	14.97	1.17	0.01	0.33	0.14	0.18	0.05	0.00	0.74	2.58	0.01	0.08	0.90	0.83	0.08	2.05	86.80	0.08	1.05	0.00	18.00	7.76	3.18	15.35	63.07	135.25	769.03	559.81	983.94	786.75	825.16	599.60	957.78	626.15
13.113	0	0.09	0.14	0.02	0.37	0.02	0.19	0.19	1.79	1.92	99.27	0.33	0.00	97.70	12.07	17.62	1.92	0.01	0.40	0.12	0.22	0.14	0.00	0.78	1.79	0.00	0.07	0.69	1.05	0.06	2.03	91.22	0.07	0.84	0.00	18.00	7.32	3.26	15.67	63.04	134.92	768.76	560.26	982.03	785.13	824.64	599.09	956.70	626.75
13.146	0	0.08	0.13	0.02	0.42	0.02	0.18	0.22	1.07	2.63	99.16	0.41	0.00	98.14	12.11	21.15	2.63	0.02	0.45	0.11	0.27	0.17	0.00	0.71	1.07	0.00	0.05	0.81	1.31	0.05	1.96	92.13	0.06	0.67	0.00	18.00	9.02	2.17	15.06	63.27	138.33	768.64	560.27	982.70	786.28	822.88	599.58	958.35	627.54
13.179	0	0.09	0.14	0.02	0.36	0.02	0.18	0.18	0.93	3.15	99.28	0.34	0.00	97.96	9.62	18.32	3.15	0.02	0.55	0.10	0.38	0.20	0.00	0.74	0.93	0.00	0.04	1.02	1.53	0.05	2.08	81.05	0.06	0.49	0.00	18.00	8.92	2.64	15.97	63.20	136.42	768.15	561.19	981.95	786.80	824.15	599.78	957.36	629.19
13.213	0	0.10	0.13	0.02	0.47	0.02	0.19	0.22	0.87	6.24	99.06	0.49	0.00	97.82	9.83	23.54	6.24	0.02	0.45	0.09	0.46	0.25	0.00	0.87	0.73	0.00	0.03	0.81	2.05	0.04	2.15	94.23	0.05	0.44	0.00	18.00	8.67	2.97	15.94	63.05	135.07	767.20	560.51	982.86	787.97	824.44	600.75	956.79	627.71
13.246	0	0.08	0.10	0.02	0.65	0.02	0.15	0.34	0.94	5.95	98.69	1.04	0.00	97.78	9.47	33.79	5.95	0.02	0.38	0.09	0.31	0.19	0.00	0.94	0.63	0.00	0.03	0.58	2.41	0.04	2.25	96.14	0.05	0.46	0.00	18.00	8.73	3.07	16.27	63.07	134.65	766.92	560.25	983.49	788.34	825.11	601.09	957.11	627.63
13.279	0	0.07	0.07	0.02	1.10	0.02	0.13	0.62	0.87	5.95	97.81	3.38	0.00	97.97	10.26	47.75	5.95	0.02	0.31	0.08	0.26	0.16	0.00	0.87	0.69	0.00	0.02	0.28	3.86	0.04	2.25	87.94	0.04	0.41	0.00	18.00	8.77	2.62	15.90	63.08	133.60	766.73	560.92	979.65	786.60	823.31	598.88	953.68	628.09
13.313	0	0.06	0.06	0.03	1.87	0.02	0.12	1.08	0.72	7.47	96.25	9.66	0.00	98.39	12.46	59.04	7.47	0.02	0.35	0.10	0.18	0.15	0.00	0.72	0.60	0.00	0.02	0.13	6.47	0.04	2.28	95.31	0.04	0.39	0.00	18.00	8.31	1.45	15.87	63.00	132.89	768.11	559.75	981.81	785.56	825.08	599.11	955.24	625.90
13.346	0	0.05	0.04	0.03	2.79	0.02	0.10	1.77	0.61	6.96	94.42	21.57	0.00	97.67	13.69	69.83	6.96	0.02	0.44	0.10	0.14	0.12	0.00	0.61	0.45	0.00	0.01	0.08	7.44	0.04	2.32	94.00	0.04	0.35	0.00	18.00	9.35	3.32	15.33	63.24	135.75	768.62	559.21	982.92	785.87	824.27	599.08	957.30	626.15
13.380	0	0.05	0.04	0.03	3.81	0.02	0.11	2.29	0.60	8.38	92.38	35.58	0.00	97.71	14.97	74.91	8.38	0.02	0.44	0.09	0.13	0.13	0.00	0.60	0.52	0.00	0.01	0.07	11.04	0.05	2.42	90.50	0.04	0.36	0.00	18.00	8.80	3.24	15.91	63.13	134.25	767.71	558.98	983.49	787.31	825.37	598.64	956.73	626.29
13.413	0	0.05	0.03	0.03	5.34	0.02	0.09	3.31	0.49	6.91	89.31	59.71	0.00	97.96	16.33	82.60	6.91	0.02	0.40	0.08	0.10	0.09	0.00	0.49	0.48	0.00	0.01	0.07	15.63	0.05	2.68	93.53	0.04	0.37	0.00	18.00	9.19	2.63	16.25	63.15	133.25	766.63	558.00	983.40	786.90	825.39	599.01	956.07	625.08
13.446	0	0.03	0.02	0.03	7.69	0.02	0.09	5.53	0.48	5.32	84.63	74.39	0.00	97.16	20.90	90.90	5.32	0.02	0.36	0.06	0.06	0.06	0.00	0.48	0.43	0.00	0.01	0.13	15.70	0.06	2.58	95.83	0.04	0.42	0.00	18.00	9.24	4.35	16.64	63.19	134.31	767.21	557.56	985.05	786.28	826.51	600.12	958.47	625.10
13.480	0	0.04	0.02	0.04	9.86	0.02	0.09	6.49	0.35	4.67	80.27	86.86	0.00	96.67	22.45	93.45	4.67	0.02	0.35	0.05	0.05	0.04	0.00	0.34	0.28	0.00	0.01	0.13	23.39	0.07	2.46	94.02	0.05	0.43	0.00	18.00	10.23	5.15	16.91	63.31	134.98	767.30	557.10	985.20	786.15	826.83	599.25	959.16	625.85
13.513	0	0.04	0.02	0.04	12.72	0.02	0.12	8.50	0.36	3.91	74.55	90.56	0.00	94.58	28.51	94.35	3.91	0.03	0.36	0.04	0.04	0.02	0.00	0.27	0.18	0.00	0.01	0.08	27.11	0.08	2.70	87.34	0.05	0.36	0.00	18.00	10.23	7.70	16.57	63.29	134.54	768.19	557.67	984.09	785.20	826.70	598.95	958.44	626.28
13.546	0	0.03	0.02	0.03	13.43	0.02	0.13	9.64	0.48	3.46	73.15	89.40	0.00	96.34	31.62	94.55	3.46	0.02	0.48	0.04	0.05	0.04	0.00	0.31	0.23	0.00	0.01	0.18	25.32	0.09	2.79	83.20	0.05	0.45	0.00	18.00	11.07	5.65	16.06	63.46	133.69	767.37	557.50	982.62	784.92	825.08	599.32	956.29	624.94
13.580	0	0.03	0.02	0.03	13.48	0.02	0.15	10.42	0.47	3.05	73.03	86.41	0.00	97.21	34.56	93.69	3.05	0.02	0.47	0.04	0.08	0.04	0.00	0.35	0.37	0.00	0.01	0.23	22.67	0.11	3.09	79.82	0.05	0.61	0.00	18.00	10.99	4.25	15.33	63.55	136.20	767.38	557.21	982.08	784.52	823.06	597.99	956.61	624.72
13.613	0	0.03	0.02	0.03	10.26	0.02	0.13	8.02	0.45	2.77	79.48	78.24	0.00	97.66	31.19	90.15	2.77	0.02	0.45	0.03	0.10	0.06	0.00	0.37	0.61	0.00	0.01	0.74	19.11	0.11	2.87	76.85	0.05	0.76	0.00	18.00	11.75	3.34	15.47	63.74	134.34	768.01	557.30	982.17	784.21	824.20	598.59	956.06	624.29
13.646	0	0.03	0.02	0.03	8.37	0.03	0.12	6.68	0.62	2.26	83.26	70.83	0.00	97.25	28.75	87.81	2.26	0.02	0.62	0.03	0.18	0.08	0.00	0.44	0.81	0.00	0.02	5.22	16.57	0.13	2.76	67.50	0.05	0.90	0.00	18.00	13.09	4.17	15.38	64.04	135.74	767.36	557.33	980.67	783.81	822.63	598.05	955.59	625.34
13.680	0	0.04	0.03	0.03	6.77	0.02	0.12	5.42	0.62	1.39	86.46	61.21	0.00	96.82	27.47	83.72	1.39	0.02	0.57	0.03	0.28	0.06	0.00	0.62	1.65	0.00	0.02	10.23	15.29	0.17	2.67	68.42	0.05	1.03	0.00	18.00	11.59	4.92	15.60	63.75	134.26	767.02	556.26	980.93	783.09	823.39	597.02	954.97	623.69
13.713	0	0.05	0.03	0.03	4.25	0.03	0.12	3.22	0.81	1.37	91.51	59.94	0.00	96.22	23.27	74.86	1.37	0.02	0.80	0.05	0.38	0.09	0.00	0.81	2.81	0.00	0.03	23.49	12.49	0.17	2.59	58.68	0.05	1.12	0.00	18.00	12.30	5.81	15.78	63.91	134.55	767.58	555.73	980.97	781.83	823.84	596.65	955.65	623.66
13.747	0	0.06	0.04	0.03	3.33	0.03	0.16	2.58	1.28	1.09	93.34	69.71	-1.36	96.78	25.04	67.61	1.09	0.02	1.28	0.05	0.65	0.23	0.00	0.87	6.30	0.00	0.03	36.09	9.57	0.19	2.04	89.42	0.05	1.43	0.00	18.00	12.43	4.98	15.64	63.96	133.70	767.30	554.95	982.03	782.34	824.19	597.35	955.59	622.04
13.780	0	0.07	0.05	0.03	2.71	0.03	0.18	2.16	1.15	0.85	94.58	65.81	-2.87	97.20	23.63	64.71	0.85	0.02	1.14	0.06	0.52	0.19	0.01	1.15	13.78	0.00	0.04	36.77	6.41	0.17	1.82	72.74	0.06	2.03	0.00	18.00	13.27	4.26	15.81	64.15	132.43	767.06	554.14	982.77	782.71	825.00	597.64	955.35	621.01
13.813	0	0.06	0.04	0.03	3.24	0.03	0.19	2.79	1.40	0.73	93.52	63.07	-2.44	96.96	26.01	68.59	0.73	0.03	1.25	0.05	0.38	0.15	0.00	1.40	15.34	0.00	0.04	31.41	5.22	0.17	1.73	80.05	0.06	2.24	0.00	18.00	13.26	4.69	16.26	64.24	133.12	767.71	553.57	982.92	781.01	825.72	596.68	956.56	621.20
13.847	0	0.06	0.05	0.04	2.77	0.03	0.22	2.41	2.84	0.61	94.46	58.19	-3.61	97.15	24.44	66.48	0.61	0.03	1.14	0.07	0.39	0.21	0.01	2.84	20.27	0.00	0.04	30.96	3.40	0.17	1.61	76.22	0.05	2.22	0.00	18.00	13.31	4.35	16.08	64.39	134.14	768.54	554.16	982.20	779.97	825.25	596.32	956.91	621.96
13.880	0	0.06	0.04	0.04	3.10	0.03	0.25	2.80	3.39	0.64	93.79	61.82	-4.78	97.18	25.85	68.79	0.64	0.03	1.15	0.08	0.32	0.13	0.03	3.39	23.71	0.00	0.04	30.55	2.96	0.16	1.41	80.88	0.05	1.90	0.00	18.00	13.03	4.30	16.28	64.44	134.05	768.96	553.53	981.50	778.07	825.44	594.79	956.79	621.58
13.913	0	0.04	0.03	0.04	4.92	0.03	0.30	5.12	4.62	0.46	89.76	74.17	-6.29	97.09	31.38	78.37	0.46	0.04	1.27	0.09	0.39	0.15	0.01	4.62	25.94	0.00	0.03	28.09	2.05	0.15	1.23	85.90	0.06	1.77	0.00	18.00	13.29	4.46	15.98	64.38	133.85	766.25	551.58	982.39	780.71	824.18	594.22	955.61	619.57
13.947	0	0.04	0.03	0.04	4.56	0.03	0.29	4.79	8.26	0.67	90.43	80.04	-7.34	96.37	27.92	80.12	0.50	0.04	1.11	0.10	0.67	0.23	0.01	8.26	25.10	0.00	0.03	30.49	1.07	0.15	1.15	54.45	0.06	1.53	0.00	18.00	12.66	5.60	16.37	64.61	130.38	765.16	551.12	979.50	779.24	824.11	592.12	951.73	618.80
13.980	0	0.03	0.03	0.03	7.55	0.03	0.45	8.95	9.29	0.46	82.10	83.60	-9.27	98.35	38.28	85.86	0.46	0.04	1.26	0.09	0.46	0.13	0.01	9.29	25.19	0.00	0.03	27.75	0.97	0.15	1.14	86.15	0.06	1.29	0.00	18.00	14.91	1.55	16.04	65.88	132.42	767.92	547.08	983.56	775.96	826.04	590.44	956.24	614.59
14.013	0	0.02	0.02	0.02	12.88	0.03	0.77	17.14	13.06	0.33	65.71	81.46	-8.20	97.47	50.10	91.88	0.33	0.05	1.01	0.06	0.21	0.08	0.01	13.06	19.87	0.00	0.03	11.32	0.85	0.16	1.09	43.27	0.07	0.91	0.00	18.00	13.37	3.74	15.31	66.43	131.34	769.91	539.74	986.71	770.94	828.28	582.80	957.49	606.30
14.047	0	0.01	0.02	0.02	16.09	0.03	1.42	22.40	20.92	0.20	55.21	84.80	-10.50	97.75	56.15	93.81	0.20	0.07	0.95	0.04	0.06	0.02	0.01	20.92	18.22	0.00	0.03	5.75	0.63	0.15	0.82	1.00	0.09	0.96	0.00	18.00	15.73	3.14	16.02	68.29	134.09	769.30	532.55	986.40	763.68	827.66	575.62	959.22	601.55
14.080	0	0.01	0.02	0.01	20.97	0.03	1.85	30.20	19.92	0.16	44.80	85.41	-10.95	97.44	64.24	95.40	0.16	0.09	1.21	0.06	0.03	0.01	0.00	19.92	17.22	0.00	0.02	2.97	0.73	0.17	0.78	0.30	0.12	0.94	0.00	18.00	16.26	3.80	14.64	69.92	131.64	769.63	526.06	987.59	758.62	827.48	572.62	957.70	591.88
14.114	0	0.01	0.02	0.01	28.17	0.03	3.32	41.26	27.44	0.08	33.74	93.14	-13.30	96.86	72.80	98.35	0.08	0.14	0.88	0.04	0.01	0.00	0.00	27.44	10.20	0.00	0.01	0.22	1.20	0.22	0.54	0.04	0.17	0.66	0.00	18.00	18.66	4.86	14.26	71.04	129.13	773.21	518.38	991.66	752.56	831.79	567.07	959.86	583.51
14.147	0	0.01	0.02	0.01	32.81	0.03	3.98	47.87	27.29	0.06	27.13	93.47	-13.72	92.48	78.31	99.16	0.06	0.20	1.36	0.05	0.04	0.01	0.00	27.29	8.20	0.00	0.01	0.18	1.69	0.28	0.42	0.26	0.26	0.70	0.00	18.00	19.96	9.45	14.28	71.92	129.77	770.92	516.33	989.88	750.76	829.70	566.79	958.57	582.05
14.180	0	0.01	0.02	0.01	33.64	0.03	3.74	49.12	25.83	0.11	25.88	92.80	-12.91	94.16	79.15	99.32	0.05	0.39	1.79	0.06	0.11	0.03	0.00	25.83	6.98	0.00	0.01	0.33	1.70	0.29	0.32	0.02	0.33	0.90	0.00	18.00	18.50	8.10	16.57	71.68	129.69	767.05	512.14	987.19	745.55	828.95	561.70	957.36	579.92
14.214	0	0.01	0.02	0.01	38.00	0.03	5.09	55.41	27.26	0.35	19.59	93.61	-14.52	97.61	84.72	99.47	0.03	0.75	2.04	0.07	0.35	0.06	0.00	27.26	7.35	0.00	0.00	0.47	1.55	0.27	0.22	0.02	0.56	0.78	0.00	18.00	20.78	3.46	14.66	72.21	132.80	771.63	508.16	992.25	743.66	830.19	558.83	962.01	574.91
14.247	0	0.01	0.02	0.01	36.50	0.03	6.06	54.11	32.55	1.59	20.89	95.76	-16.72	96.88	82.75	99.57	0.02	1.38	2.41	0.06	1.59	0.38	0.00	32.55	8.04	0.00	0.00	2.02	1.37	0.26	0.21	0.01	0.63	0.48	0.00	18.00	20.52	4.83	16.73	72.14	133.11	770.02	505.82	990.65	739.07	830.90	556.09	962.68	574.92
14.280	0	0.01	0.02	0.01	31.29	0.03	6.04	47.04	37.88	1.95	27.96	97.18	-18.52	96.04	75.14	99.48	0.01	2.27	2.34	0.10	1.95	0.57	0.00	37.88	11.72	0.00	0.00	6.10	1.46	0.27	0.20	0.08	0.86	0.56	0.00	18.00	21.06	6.06	16.98	72.21	132.04	769.65	503.31	990.76	736.98	831.47	554.53	962.30	572.43
14.314	0	0.01	0.01	0.02	26.04	0.03	5.60	39.53	44.03	2.52	35.47	98.25	-17.87	96.83	66.14	99.45	0.01	3.88	2.50	0.17	2.52	1.52	0.00	44.03	13.16	0.00	0.00	4.00	2.00	0.33	0.16	0.01	1.51	0.04	0.00	18.00	23.44	4.90	18.59	73.09	131.97	770.50	501.49	991.90	734.45	834.31	553.23	964.78	573.06
14.347	0	0.01	0.01	0.02	19.32	0.04	2.89	28.51	41.95	1.94	46.49	97.91	-12.93	97.31	53.63	99.23	0.01	4.75	3.08	0.19	1.94	2.07	0.00	41.95	11.96	0.00	0.00	3.65	2.37	0.33	0.17	0.07	1.90	0.00	0.00	18.00	26.31	4.05	18.71	73.88	133.21	774.28	498.48	995.34	731.04	837.56	551.40	969.30	571.14
14.381	0	0.02	0.01	0.02	14.15	0.04	0.93	19.97	31.77	0.54	60.06	95.19	-2.93	97.18	41.32	98.71	0.00	6.19	3.33	0.16	0.54	1.46	0.00	31.77	10.43	0.01	0.00	1.49	4.06	0.46	0.15	0.02	3.71	0.00	0.00	18.00	25.37	4.30	17.55	74.21	130.31	776.33	498.09	997.00	732.47	839.10	550.48	968.18	568.42
14.414	0	0.02	0.01	0.02	10.72	0.06	0.29	14.31	22.05	0.42	71.38	89.93	0.00	97.16	29.86	98.54	0.00	7.95	3.54	0.16	0.42	1.02	0.00	22.05	6.49	0.01	0.00	0.45	7.80	0.70	0.14	0.17	5.99	0.00	0.00	18.00	25.91	4.34	15.93	74.62	130.05	779.41	497.29	1002.01	735.37	841.33	551.61	970.61	565.79
14.447	0	0.02	0.01	0.02	10.24	0.06	0.14	12.75	14.83	0.23	74.49	83.72	0.00	93.98	25.16	98.88	0.00	8.75	2.65	0.11	0.23	0.60	0.00	14.83	2.98	0.01	0.00	0.08	12.15	1.05	0.14	0.04	6.85	0.00	0.00	18.00	24.87	8.26	19.25	74.35	127.50	777.20	496.19	1000.46	731.59	844.29	550.74	970.71	567.34
14.481	0	0.03	0.01	0.03	9.88	0.13	0.07	11.88	9.13	0.13	76.25	92.92	2.10	96.50	22.13	99.06	0.00	8.93	2.68	0.10	0.13	0.38	0.00	9.13	1.12	0.02	0.00	0.02	26.32	1.78	0.12	0.07	13.95	0.00	0.00	18.00	25.53	5.41	16.21	74.45	130.43	779.38	496.77	1002.07	734.11	841.54	551.51	971.23	565.36
14.514	0	0.03	0.00	0.03	8.67	0.25	0.04	10.22	7.58	0.16	79.55	96.22	9.60	94.18	16.92	99.17	0.00	9.80	3.52	0.12	0.16	0.47	0.00	7.58	0.48	0.03	0.00	0.02	34.44	1.97	0.12	0.06	19.08	0.00	0.00	18.00	26.61	8.08	17.46	74.37	129.72	781.66	497.78	999.21	729.63	843.29	549.25	971.54	568.78
14.547	0	0.03	0.00	0.03	8.94	0.49	0.04	12.00	7.24	0.13	75.99	96.89	15.68	92.60	18.34	99.44	0.00	12.18	5.93	0.10	0.13	0.71	0.00	7.24	0.22	0.03	0.00	0.03	36.70	2.23	0.11	0.02	23.97	0.00	0.00	18.00	24.14	9.36	16.83	73.79	130.24	782.60	500.24	997.50	727.73	842.01	551.48	971.06	569.06
14.581	0	0.03	0.00	0.03	9.94	1.42	0.04	13.58	6.39	0.14	72.85	99.08	24.91	94.78	22.57	99.60	0.00	10.38	9.62	0.11	0.14	0.80	0.00	6.39	0.14	0.04	0.00	0.09	51.91	3.04	0.11	0.07	31.80	0.00	0.00	18.00	20.99	7.50	15.97	73.40	129.70	782.34	503.05	996.96	731.03	840.79	552.13	969.24	570.10
14.614	0	0.03	0.00	0.04	14.67	1.73	0.04	19.80	6.17	0.11	60.40	99.49	25.68	94.59	28.65	99.77	0.00	14.47	8.68	0.07	0.11	1.25	0.00	6.17	0.11	0.04	0.00	0.20	59.17	3.55	0.10	0.02	34.05	0.00	0.00	18.00	20.51	7.69	16.52	73.40	127.36	781.44	503.58	995.55	731.52	841.20	551.44	967.07	570.85
14.647	0	0.03	0.00	0.03	14.87	4.21	0.04	25.46	5.18	0.10	49.54	99.55	33.46	94.63	34.35	99.81	0.00	16.17	8.60	0.07	0.10	1.51	0.00	5.18	0.12	0.05	0.00	0.25	60.71	3.89	0.10	0.01	42.29	0.00	0.00	18.00	18.56	7.65	15.99	73.00	128.70	780.70	503.15	995.24	731.33	839.61	550.34	966.83	569.83
14.681	0	0.03	0.00	0.03	18.40	7.30	0.04	32.11	4.41	0.16	42.89	99.83	38.73	94.40	38.35	99.83	0.00	18.90	5.52	0.04	0.16	1.30	0.00	4.41	0.12	0.06	0.00	0.18	72.65	4.94	0.12	0.02	49.07	0.00	0.00	18.00	20.04	7.87	15.13	73.47	128.91	780.46	502.83	995.92	732.14	838.65	552.67	966.61	568.27
14.714	0	0.03	0.00	0.03	17.75	9.40	0.03	31.27	3.19	0.17	43.73	99.90	41.85	95.18	38.62	99.80	0.00	17.02	4.24	0.04	0.17	0.99	0.00	3.19	0.11	0.06	0.00	0.06	79.03	5.65	0.10	0.04	52.19	0.00	0.00	18.00	22.02	7.09	16.11	73.87	128.44	778.94	501.36	995.07	731.37	838.70	551.64	966.04	568.40
14.748	0	0.03	0.00	0.03	16.31	34.58	0.02	37.52	1.18	0.33	37.48	99.97	57.92	95.48	37.25	99.84	0.00	19.77	6.34	0.04	0.33	0.86	0.00	1.18	0.10	0.07	0.00	0.01	93.33	10.90	0.09	0.04	65.70	0.00	0.00	18.00	23.37	6.74	15.69	73.82	127.20	776.99	501.68	990.99	730.23	835.65	552.00	961.84	568.00
14.781	0	0.03	0.00	0.03	15.35	52.69	0.01	44.53	0.59	0.25	22.31	99.97	65.22	96.40	37.04	99.83	0.00	22.17	6.67	0.03	0.25	0.67	0.00	0.59	0.08	0.07	0.00	0.02	96.05	15.68	0.08	0.01	72.21	0.00	0.00	18.00	20.86	5.57	16.93	73.27	129.26	775.88	499.88	991.62	728.05	835.99	549.32	963.96	567.52
14.814	0	0.02	0.00	0.03	12.45	59.21	0.01	37.92	0.64	0.19	15.79	99.97	68.52	97.20	32.68	99.78	0.00	21.14	8.01	0.03	0.19	0.88	0.00	0.64	0.07	0.06	0.00	0.02	96.09	14.57	0.07	0.11	73.90	0.00	0.00	18.00	22.43	4.26	16.93	73.32	131.51	776.39	498.37	991.57	727.23	835.57	545.64	965.13	568.19
14.848	0	0.02	0.00	0.03	11.44	79.80	0.01	45.41	0.36	0.23	0.00	99.98	77.63	94.95	31.83	99.74	0.00	23.59	13.55	0.03	0.23	1.14	0.00	0.36	0.08	0.05	0.00	0.07	98.16	20.42	0.07	0.01	80.06	0.00	0.00	18.00	23.52	7.33	16.50	73.49	129.90	778.25	499.21	991.39	725.52	836.49	548.63	965.02	567.45
14.881	0	0.02	0.00	0.03	9.37	82.35	0.01	36.62	0.45	0.22	0.00	99.98	79.40	95.26	29.28	99.57	0.00	20.70	15.94	0.06	0.22	1.22	0.00	0.45	0.08	0.04	0.00	0.28	97.76	17.28	0.08	0.04	80.33	0.00	0.00	18.00	25.17	7.00	17.23	73.72	128.86	777.85	499.46	990.63	724.63	837.01	550.27	964.64	568.05
14.914	0	0.02	0.00	0.03	7.49	83.07	0.01	30.00	0.46	0.28	0.00	99.98	80.62	96.87	25.33	99.34	0.00	18.50	16.19	0.08	0.28	1.72	0.00	0.46	0.09	0.04	0.00	0.45	97.55	16.49	0.07	0.02	80.66	0.00	0.00	18.00	21.60	4.84	17.95	72.89	129.44	777.73	498.93	990.04	723.42	837.42	545.29	964.75	568.62
14.948	0	0.02	0.00	0.03	6.28	86.08	0.01	24.30	0.85	0.47	0.00	99.97	82.43	95.91	25.39	99.14	0.00	15.94	16.89	0.17	0.47	2.79	0.00	0.85	0.13	0.02	0.00	0.79	96.41	12.25	0.07	0.02	82.37	0.00	0.00	18.00	25.07	6.22	15.75	73.58	127.83	780.32	500.16	990.10	724.11	836.74	549.40	963.38	566.84
14.981	0	0.02	0.00	0.03	9.52	75.49	0.01	31.50	1.92	0.38	0.00	99.97	74.74	95.92	31.88	99.07	0.00	19.95	11.42	0.23	0.38	2.39	0.00	1.14	0.34	0.02	0.00	1.92	94.44	10.46	0.08	0.04	78.91	0.00	0.00	18.00	23.68	6.21	17.48	72.97	125.80	779.38	498.91	989.66	722.43	838.78	546.78	962.97	566.90
15.014	0	0.02	0.00	0.03	11.56	64.48	0.01	34.98	2.97	0.46	10.52	99.96	67.96	93.30	39.09	98.97	0.00	17.92	7.80	0.39	0.46	4.46	0.00	1.97	0.96	0.03	0.00	2.97	92.72	9.14	0.10	0.09	76.01	0.00	0.00	12.00	23.05	8.83	17.73	72.49	127.86	779.73	498.94	990.21	720.25	838.78	548.72	965.33	566.97
15.048	0	0.02	0.00	0.04	17.35	52.99	0.03	45.22	4.56	0.96	22.01	99.95	60.15	95.60	48.57	99.03	0.00	19.41	9.40	0.96	0.90	12.30	0.00	2.95	2.20	0.04	0.00	4.56	89.43	8.40	0.12	0.06	70.93	0.00	0.00	12.00	23.08	6.61	17.28	72.51	126.36	780.63	498.82	990.48	720.75	839.31	547.78	964.37	565.85
15.081	0	0.02	0.00	0.04	24.62	42.31	0.05	57.54	9.12	1.26	17.46	99.94	52.67	94.95	57.25	99.30	0.00	22.56	7.49	1.26	0.70	12.37	0.00	4.08	4.75	0.05	0.00	9.12	85.37	8.20	0.14	0.10	68.05	0.00	0.00	12.00	21.79	7.33	18.15	72.42	125.49	780.63	498.95	989.25	718.02	840.00	547.55	964.12	566.00
15.115	0	0.03	0.00	0.07	27.56	32.92	0.08	63.55	6.74	1.58	11.45	99.82	46.77	94.32	62.51	99.45	0.00	25.39	8.35	1.58	1.50	30.04	0.00	6.07	6.63	0.04	0.00	6.74	72.27	6.01	0.15	0.06	64.02	0.00	0.00	12.00	23.33	7.95	17.27	72.56	126.70	780.88	498.94	988.26	717.69	838.28	547.56	963.64	565.92
15.148	0	0.03	0.00	0.09	26.19	17.17	0.15	59.61	14.96	1.73	15.39	99.55	34.59	94.51	61.40	99.50	0.00	23.70	8.47	1.54	1.73	32.39	0.00	11.52	14.96	0.04	0.00	9.77	61.12	4.74	0.19	0.04	56.24	0.00	0.00	12.00	22.50	7.77	18.60	72.52	126.90	779.38	497.69	986.98	715.42	838.38	545.18	963.49	566.41
15.181	0	0.03	0.00	0.11	35.04	10.48	0.28	66.93	20.07	1.92	8.07	99.59	27.28	95.67	66.97	99.63	0.00	25.59	6.16	1.92	1.40	30.70	0.00	14.64	20.07	0.05	0.00	5.20	61.95	4.74	0.19	0.04	52.29	0.00	0.00	12.00	26.78	6.52	17.03	73.48	128.88	780.11	497.48	986.70	715.38	835.92	547.54	963.58	565.27
15.215	0	0.03	0.00	0.12	38.84	4.51	1.01	71.10	29.48	1.67	3.90	98.57	13.07	92.46	70.84	99.68	0.00	27.63	5.97	1.66	1.67	37.54	0.00	29.48	22.97	0.05	0.00	2.13	46.31	3.45	0.22	0.04	44.25	0.00	0.00	12.00	23.46	9.47	17.13	72.59	125.95	780.19	497.83	985.29	713.80	836.63	546.58	961.36	564.08
15.248	0	0.03	0.00	0.23	34.85	3.48	1.65	65.22	37.39	2.43	9.78	98.51	8.02	93.36	70.35	99.67	0.00	21.66	6.95	2.43	1.91	48.23	0.00	37.39	22.94	0.05	0.00	1.49	45.84	3.41	0.19	0.05	41.33	0.00	0.00	12.00	23.93	8.78	16.66	72.68	124.98	780.20	497.50	983.88	712.71	835.72	546.01	959.57	562.84
15.281	0	0.03	0.00	0.32	33.53	1.75	4.91	60.77	55.61	2.97	14.23	99.31	0.00	92.91	69.91	99.62	0.00	18.31	8.77	2.57	2.97	56.01	0.00	55.61	19.16	0.06	0.00	0.49	39.28	2.66	0.19	0.08	34.12	0.00	0.00	12.00	24.08	9.13	16.81	72.59	124.32	779.56	497.09	981.97	710.72	834.87	545.46	958.05	562.24
15.315	0	0.04	0.00	0.46	37.93	0.53	25.43	60.85	71.69	3.34	14.15	99.91	-5.66	92.67	71.69	99.68	0.00	17.19	10.58	2.13	3.34	61.90	0.00	81.42	20.58	0.07	0.00	0.35	28.65	2.02	0.22	0.10	22.31	0.00	0.00	12.00	22.16	9.31	16.28	72.22	120.92	778.48	496.69	980.33	711.05	834.23	543.91	954.07	559.98
15.348	0	0.04	0.00	0.78	38.16	0.51	31.01	59.21	71.66	4.15	15.79	99.94	-8.16	94.36	71.66	99.61	0.00	15.67	12.35	2.00	4.15	68.90	0.00	85.67	20.86	0.07	0.00	0.43	31.01	2.00	0.19	0.07	21.09	0.00	0.00	12.00	21.92	7.91	16.63	72.42	122.87	779.11	497.29	978.80	708.34	833.42	543.18	954.95	561.28
15.382	0	0.05	0.01	0.75	36.38	0.22	43.49	54.49	66.59	5.16	20.51	99.97	-20.48	94.29	66.59	99.55	0.00	16.05	11.18	2.03	5.16	61.42	0.00	94.00	26.93	0.13	0.00	0.68	23.95	2.12	0.20	0.02	13.97	0.00	0.00	12.00	18.42	7.98	17.54	71.76	123.78	777.25	496.56	976.56	705.45	832.13	540.41	954.15	561.24
15.415	0	0.04	0.01	0.42	48.85	0.21	48.53	64.42	75.10	6.23	10.58	99.97	-20.13	94.76	75.10	99.71	0.01	16.56	13.39	2.23	6.23	56.21	0.00	95.54	9.82	0.15	0.00	0.17	32.54	2.88	0.16	0.16	12.47	0.00	0.00	12.00	23.10	7.52	16.51	72.29	123.07	776.25	496.14	976.05	706.72	830.27	543.82	952.33	559.57
15.448	0	0.04	0.01	0.20	51.69	0.29	44.70	62.24	76.70	5.51	12.76	99.97	-15.03	93.51	76.70	99.69	0.01	12.54	17.24	2.56	5.51	38.56	0.00	92.73	4.86	0.14	0.00	0.11	44.84	3.07	0.14	0.96	13.55	0.00	0.00	12.00	21.14	8.66	16.59	72.52	123.42	772.19	495.55	975.69	709.80	828.06	543.88	950.53	559.10
15.482	0	0.04	0.01	0.14	62.80	0.32	49.88	64.18	80.48	4.97	10.82	99.97	-14.54	87.32	80.48	99.69	0.01	10.10	20.09	2.50	4.97	20.46	0.00	93.15	2.80	0.16	0.00	0.04	64.97	3.73	0.09	0.20	13.08	0.00	0.00	12.00	18.32	12.35	16.78	71.56	123.92	770.70	496.72	975.02	710.50	827.26	545.01	950.24	560.21
15.515	0	0.04	0.01	0.11	70.01	0.61	48.93	67.79	84.45	2.84	4.99	99.95	-6.89	91.32	84.45	99.68	0.01	9.81	27.71	2.04	2.84	13.96	0.00	88.71	1.34	0.14	0.00	0.01	76.61	3.92	0.06	0.14	15.02	0.00	0.00	12.00	18.77	10.23	17.01	71.51	123.92	768.70	497.18	974.10	712.28	825.88	545.60	948.85	560.94
15.548	0	0.04	0.00	0.08	73.49	1.02	41.76	71.07	83.59	1.23	1.51	99.93	0.00	91.15	86.14	99.73	0.01	11.74	29.36	1.22	1.23	7.60	0.00	83.59	0.66	0.12	0.00	0.02	83.27	3.96	0.05	0.05	18.72	0.00	0.00	12.00	19.96	10.34	16.55	71.69	125.36	767.22	499.75	974.63	717.67	824.36	549.15	948.84	563.99
15.582	0	0.05	0.00	0.11	78.04	1.44	30.71	74.67	74.52	0.83	0.00	99.97	0.00	83.86	88.50	99.70	0.01	12.81	29.26	0.83	0.52	11.10	0.00	74.52	0.22	0.11	0.00	0.01	94.41	4.94	0.03	0.04	21.92	0.00	0.00	12.00	21.51	13.76	15.39	71.65	121.89	766.13	500.16	974.93	722.63	824.28	550.44	945.45	563.58
15.615	0	0.05	0.00	0.11	79.74	1.67	16.57	78.81	61.42	0.62	0.00	99.97	0.00	81.93	89.29	99.76	0.01	16.71	25.74	0.62	0.32	12.57	0.00	61.42	0.07	0.11	0.00	0.01	95.32	5.76	0.03	0.01	25.05	0.00	0.00	12.00	16.62	14.44	14.83	70.24	125.59	765.69	503.08	975.53	725.62	822.51	551.04	947.16	566.35
15.648	0	0.04	0.00	0.08	79.84	1.60	5.68	81.68	42.28	0.46	0.00	99.98	0.00	82.16	90.46	99.77	0.01	18.27	16.92	0.46	0.16	9.64	0.00	42.28	0.02	0.14	0.00	0.00	97.29	7.38	0.02	0.00	29.17	0.00	0.00	12.00	14.22	14.36	14.73	69.44	124.96	765.50	506.27	975.20	728.86	822.44	552.55	946.30	569.08
15.682	0	0.05	0.00	0.06	82.71	4.98	0.87	90.05	13.43	0.32	0.00	99.98	19.87	87.45	91.07	99.79	0.00	31.48	14.57	0.32	0.12	8.36	0.00	13.43	0.01	0.17	0.00	0.00	98.65	10.53	0.01	0.01	40.82	0.00	0.00	12.00	18.43	12.29	14.07	69.84	125.60	762.85	506.72	974.67	732.26	819.57	556.71	944.55	569.16
15.715	0	0.09	0.00	0.04	90.52	4.67	0.59	95.61	8.96	0.20	0.00	99.98	21.41	84.12	90.31	99.82	0.00	51.24	9.08	0.20	0.19	5.05	0.00	8.96	0.01	0.19	0.00	0.01	98.62	12.57	0.01	0.01	43.01	0.00	0.00	12.00	18.02	13.67	13.57	69.41	123.27	759.89	505.11	972.44	732.32	817.43	555.42	940.19	566.58
15.749	0	0.10	0.00	0.03	90.74	16.40	0.30	97.26	3.44	0.26	0.00	99.98	36.11	92.89	88.31	99.80	0.00	61.42	14.35	0.21	0.26	5.11	0.00	3.44	0.01	0.18	0.00	0.02	99.24	16.13	0.01	0.06	52.76	0.00	0.00	12.00	19.51	9.15	17.76	70.09	123.87	755.27	502.52	969.93	729.34	817.87	552.11	940.58	569.00
15.782	0	0.14	0.00	0.05	91.65	45.02	0.22	98.25	2.24	0.57	0.00	99.98	49.33	91.87	85.62	99.78	0.00	72.95	24.47	0.26	0.57	14.85	0.00	2.24	0.01	0.19	0.00	0.06	99.36	18.26	0.02	0.03	60.42	0.00	0.00	12.00	22.84	9.87	16.30	69.86	124.52	750.98	498.78	971.56	734.46	814.67	552.13	938.48	565.39
15.815	0	0.18	0.00	0.18	89.05	73.89	0.20	97.91	2.45	2.05	0.00	99.98	59.13	92.70	83.46	99.69	0.01	70.95	39.31	0.40	2.05	42.54	0.00	2.45	0.02	0.18	0.00	0.20	99.32	18.26	0.02	0.03	63.99	0.00	0.00	12.00	22.78	9.29	14.52	69.61	127.91	750.84	498.09	971.80	734.21	811.40	552.84	938.89	563.11
15.849	0	0.18	0.00	0.69	80.20	97.62	0.12	98.02	0.63	0.63	0.00	99.98	80.72	92.64	79.66	99.57	0.01	68.24	62.06	0.57	5.06	73.34	0.00	0.63	0.03	0.21	0.00	0.21	99.63	26.16	0.02	0.03	76.41	0.00	0.00	12.00	23.06	9.33	14.83	69.76	129.13	749.81	498.97	970.99	734.12	810.30	554.92	939.11	564.06
15.882	0	0.15	0.00	1.90	72.61	98.75	0.11	97.40	0.66	0.66	0.00	99.98	77.95	92.44	79.86	99.36	0.01	62.27	68.89	0.76	11.38	89.11	0.00	0.66	0.05	0.20	0.00	0.38	99.61	25.52	0.02	0.08	78.78	0.00	0.00	12.00	22.76	9.48	15.68	69.69	129.15	749.39	498.58	970.76	732.93	810.92	554.46	939.68	564.44
15.915	0	0.10	0.00	1.69	62.25	99.35	0.09	96.97	0.36	0.35	0.00	99.98	77.36	90.41	80.90	98.93	0.01	54.64	70.22	1.21	12.48	89.28	0.00	0.35	0.09	0.22	0.00	0.36	99.73	28.73	0.02	0.06	83.99	0.00	0.00	12.00	22.86	10.78	15.34	69.61	127.91	749.57	498.53	970.65	733.21	811.13	554.54	938.70	563.84
15.949	0	0.06	0.00	1.48	44.71	99.59	0.08	94.44	0.38	0.32	0.00	99.98	78.55	92.61	78.47	98.07	0.01	42.82	69.25	1.95	10.82	90.53	0.00	0.32	0.26	0.28	0.00	0.38	99.69	28.64	0.03	0.07	88.70	0.00	0.00	12.00	24.50	9.36	15.17	69.89	129.87	749.90	498.50	970.76	733.03	810.31	555.03	939.84	564.41
15.982	0	0.04	0.00	1.55	35.82	99.63	0.08	92.18	0.67	0.41	0.00	99.98	77.34	92.82	80.82	97.20	0.01	33.23	70.15	3.32	12.21	91.03	0.00	0.41	0.41	0.30	0.01	0.67	99.67	27.98	0.03	0.07	89.10	0.00	0.00	12.00	23.72	9.20	15.02	69.72	129.48	750.09	498.72	970.83	733.23	810.42	554.79	939.56	564.20
16.015	0	0.04	0.00	1.67	32.86	99.75	0.09	91.65	0.68	0.48	0.00	99.97	76.56	92.40	82.23	96.06	0.02	31.69	73.30	4.74	13.21	93.19	0.00	0.48	0.55	0.39	0.01	0.68	99.58	27.53	0.03	0.05	90.90	0.00	0.00	12.00	24.05	9.51	14.70	69.80	129.26	750.17	498.08	971.57	733.77	810.57	554.65	939.55	563.33
16.049	0	0.03	0.00	1.83	25.10	99.82	0.09	90.07	0.60	0.60	0.00	99.97	75.76	90.89	82.54	94.75	0.02	25.05	76.74	5.72	14.96	94.62	0.00	0.60	0.44	0.49	0.01	0.56	99.41	30.58	0.05	0.06	92.35	0.00	0.00	12.00	23.14	10.50	14.79	69.47	128.98	749.24	497.93	972.04	734.43	810.59	555.46	939.37	562.72
16.082	0	0.03	0.00	1.25	30.17	99.76	0.10	91.39	0.77	0.77	0.00	99.97	76.92	92.56	84.10	95.37	0.03	27.80	72.46	4.20	11.24	90.82	0.00	0.77	0.46	0.46	0.01	0.69	99.39	29.43	0.05	0.13	92.04	0.00	0.00	12.00	24.44	9.40	13.96	69.91	130.76	750.96	499.09	971.99	734.80	809.78	555.75	940.28	564.05
16.116	0	0.03	0.00	0.53	32.73	99.72	0.09	91.15	1.18	1.18	0.00	99.97	78.83	90.30	83.05	95.65	0.03	30.45	67.69	3.69	7.18	78.04	0.00	1.18	0.44	0.55	0.01	0.22	99.23	26.84	0.07	0.06	92.82	0.00	0.00	12.00	23.35	10.85	14.18	69.66	129.68	750.94	499.07	972.14	734.90	810.63	555.15	940.00	564.02
16.149	0	0.03	0.00	0.70	29.65	99.79	0.08	90.12	1.55	1.55	0.00	99.97	78.31	90.60	80.99	95.74	0.04	30.23	70.78	4.11	9.29	81.31	0.00	1.55	0.32	0.47	0.01	0.08	99.35	26.09	0.07	0.08	93.92	0.00	0.00	12.00	23.31	10.67	14.64	69.64	129.55	750.73	498.99	971.97	734.60	810.99	554.76	940.17	564.49
16.182	0	0.03	0.00	0.75	32.65	99.80	0.08	91.85	1.55	1.55	0.00	99.97	77.32	89.89	82.35	96.56	0.04	32.91	70.57	5.27	10.99	81.74	0.00	1.55	0.27	0.53	0.01	0.02	99.43	26.32	0.07	0.14	94.32	0.00	0.00	12.00	23.04	11.08	16.12	69.61	127.85	749.97	499.43	971.70	734.85	812.80	554.62	940.12	566.30
16.216	0	0.03	0.00	0.93	32.63	99.84	0.09	90.89	3.90	3.90	0.00	99.97	76.09	90.38	81.67	96.93	0.07	34.19	73.70	4.08	12.46	84.92	0.00	3.90	0.24	0.53	0.01	0.01	99.50	22.42	0.10	0.04	94.90	0.00	0.00	12.00	23.88	10.80	14.24	69.42	129.10	750.14	498.93	972.52	735.96	810.67	556.27	939.56	563.69
16.249	0	0.04	0.00	1.18	32.28	99.87	0.08	90.53	4.09	4.09	0.00	99.98	76.34	91.00	79.88	97.10	0.06	35.36	76.89	3.84	12.61	89.04	0.00	4.09	0.26	0.60	0.01	0.02	99.49	21.84	0.11	0.04	95.08	0.00	0.00	12.00	23.90	10.43	13.63	69.64	130.21	752.37	498.65	974.89	736.51	811.86	555.52	941.83	563.38
16.282	0	0.05	0.00	1.17	37.37	99.86	0.08	92.17	4.66	4.66	0.00	99.98	76.98	91.24	78.19	98.12	0.07	41.42	75.25	3.19	11.52	89.62	0.00	4.66	0.22	0.65	0.01	0.03	99.54	21.46	0.12	0.02	95.53	0.00	0.00	12.00	23.30	10.28	14.73	69.78	128.15	753.14	498.51	975.52	735.73	814.58	554.62	942.39	563.82
16.316	0	0.05	0.00	0.79	41.08	99.78	0.07	93.59	3.93	3.93	0.00	99.98	78.23	91.39	77.57	98.77	0.07	44.44	66.84	2.39	9.41	83.55	0.00	3.93	0.20	0.79	0.01	0.07	99.67	23.58	0.11	0.04	95.65	0.00	0.00	12.00	23.56	10.19	15.28	70.00	127.09	754.03	498.98	975.58	735.32	816.06	554.51	942.73	564.75
16.349	0	0.06	0.00	0.93	43.75	99.80	0.06	94.46	3.65	3.65	0.00	99.98	77.81	91.62	76.29	98.96	0.06	49.03	67.47	2.68	11.31	84.73	0.00	3.65	0.14	0.86	0.01	0.06	99.70	23.79	0.11	0.02	95.86	0.00	0.00	12.00	23.63	10.04	15.19	69.96	127.06	754.47	498.83	976.19	735.22	816.47	554.83	943.17	564.30
16.383	0	0.05	0.00	0.83	42.25	99.77	0.06	94.21	4.01	4.01	0.00	99.98	77.39	90.86	75.27	98.91	0.07	49.02	64.92	3.19	12.53	81.06	0.00	4.01	0.16	1.14	0.01	0.03	99.75	23.75	0.12	0.04	96.04	3.64	0.00	12.00	23.48	10.51	14.85	69.88	127.46	755.22	498.86	976.84	735.15	816.68	555.06	943.82	563.96
16.416	0	0.05	0.00	0.70	41.54	99.72	0.05	93.80	3.73	3.73	0.00	99.98	78.42	91.80	73.15	98.96	0.06	49.50	61.60	2.59	11.36	77.86	0.00	3.73	0.21	1.26	0.02	0.03	99.78	23.59	0.13	0.07	96.01	8.05	0.00	12.00	23.81	9.92	15.36	70.19	127.48	755.52	498.90	977.45	735.36	817.64	554.94	944.74	564.73
16.449	0	0.06	0.00	0.81	38.92	99.74	0.04	92.87	3.66	3.66	0.00	99.98	79.58	92.24	69.06	99.01	0.06	49.91	62.77	1.71	10.73	80.11	0.00	3.66	0.22	1.34	0.02	0.02	99.79	23.62	0.13	0.05	96.05	6.76	0.00	12.00	23.24	9.62	15.38	70.11	127.42	755.69	498.86	977.60	735.01	817.83	554.79	944.88	564.40
16.483	0	0.06	0.00	0.65	35.54	99.68	0.03	91.87	2.82	2.82	0.00	99.98	81.71	90.08	65.36	99.12	0.05	48.43	58.84	1.73	8.19	77.11	0.00	2.82	0.19	1.52	0.02	0.02	99.82	25.30	0.13	0.14	96.30	11.17	0.00	12.00	24.90	10.97	15.38	70.42	127.14	756.42	499.59	977.72	735.50	818.45	556.20	945.24	565.59
16.516	0	0.05	0.00	0.43	33.41	99.51	0.03	91.81	2.64	2.64	0.00	99.98	82.81	91.09	64.71	99.18	0.05	45.41	51.76	1.42	6.06	70.48	0.00	2.64	0.20	1.69	0.01	0.02	99.85	28.69	0.14	0.07	96.00	7.71	0.00	12.00	25.65	10.38	14.58	70.65	128.67	757.45	499.65	979.61	736.83	818.38	557.41	946.81	565.17
16.549	0	0.04	0.00	0.60	25.22	99.44	0.03	88.29	2.86	2.86	0.00	99.98	83.41	91.09	62.10	99.07	0.05	37.25	50.24	1.29	5.78	76.22	0.00	2.86	0.21	1.62	0.01	0.03	99.86	30.08	0.13	0.16	95.53	2.56	0.00	12.00	24.59	10.38	15.62	70.95	126.58	759.25	500.04	981.34	736.83	822.10	556.53	948.31	566.15
16.583	0	0.04	0.00	0.90	20.37	99.56	0.03	85.31	2.65	2.65	0.00	99.98	83.55	91.49	60.10	98.88	0.05	32.64	54.29	2.04	6.62	83.12	0.00	2.65	0.21	2.22	0.01	0.02	99.90	30.60	0.10	0.24	95.73	0.00	0.00	12.00	22.77	10.12	15.81	70.70	128.21	759.97	500.72	981.89	737.36	822.43	554.60	949.94	567.93
16.616	0	0.04	0.00	0.81	19.78	99.51	0.02	84.00	2.63	2.63	0.00	99.98	84.44	92.29	58.33	99.04	0.04	32.72	51.89	2.07	5.42	81.62	0.00	2.63	0.18	2.35	0.00	0.01	99.90	29.72	0.08	0.04	95.89	0.00	0.00	12.00	21.20	9.59	16.43	70.92	128.15	761.74	503.09	981.41	735.15	823.68	556.81	951.21	569.40
16.649	0	0.04	0.00	0.62	17.32	99.39	0.02	81.64	2.53	2.53	0.00	99.98	85.00	94.98	57.50	98.99	0.04	28.96	48.12	1.61	4.62	76.75	0.00	2.53	0.16	2.30	0.00	0.01	99.91	30.37	0.08	0.13	95.80	0.00	0.00	12.00	20.60	7.30	13.65	70.53	131.15	762.57	501.63	984.96	739.04	821.53	555.61	952.26	566.12
16.683	0	0.03	0.00	0.53	13.17	99.53	0.02	74.58	3.08	3.08	0.00	99.98	85.39	93.68	54.58	98.63	0.04	23.46	53.16	2.51	4.76	72.58	0.00	3.08	0.13	2.64	0.00	0.01	99.91	29.16	0.08	0.19	95.54	0.00	0.00	12.00	23.30	8.52	15.33	71.48	128.60	764.93	501.97	986.77	739.42	826.60	555.38	954.47	569.09
16.716	0	0.02	0.00	0.26	9.77	99.54	0.02	64.52	2.88	2.88	0.00	99.98	86.80	94.74	51.52	98.37	0.04	17.55	52.83	3.87	3.12	58.74	0.00	2.88	0.10	2.53	0.00	0.01	99.90	26.92	0.07	0.29	96.04	0.00	0.00	12.00	21.08	7.55	14.98	71.22	130.45	767.10	502.65	988.16	738.01	827.21	555.50	956.98	568.72
16.750	0	0.02	0.00	0.44	7.50	99.72	0.02	56.80	3.05	3.05	0.00	99.98	86.63	94.10	50.92	97.52	0.04	11.80	61.58	4.98	3.70	68.94	0.00	3.05	0.10	2.25	0.00	0.01	99.91	26.32	0.06	0.53	96.09	0.00	0.00	12.00	18.33	8.15	16.43	71.20	128.07	769.21	503.01	988.86	736.45	831.31	552.35	958.14	570.12
16.783	0	0.02	0.00	0.39	6.24	99.69	0.02	50.87	3.07	3.07	0.00	99.98	86.98	94.99	49.58	96.90	0.04	8.35	59.50	7.09	3.54	66.04	0.00	3.07	0.07	2.32	0.00	0.01	99.90	26.00	0.04	0.29	96.02	0.00	0.00	12.00	17.87	7.29	16.30	71.06	130.11	769.35	502.75	989.31	735.68	830.62	552.38	959.55	569.86
16.816	0	0.02	0.00	0.32	6.23	99.76	0.02	49.65	2.78	2.78	0.00	99.98	87.42	95.68	49.93	97.03	0.04	7.93	63.46	8.21	2.56	63.64	0.00	2.78	0.04	2.13	0.00	0.01	99.88	24.78	0.04	0.03	96.51	0.00	0.00	12.00	22.04	6.51	15.70	71.95	128.98	771.49	505.31	989.21	736.86	831.26	557.03	959.41	571.68
16.850	0	0.02	0.00	0.28	5.98	99.73	0.02	47.97	3.16	3.16	0.00	99.97	87.16	95.44	51.32	96.64	0.04	5.97	61.16	8.48	2.20	61.76	0.00	3.16	0.04	2.27	0.00	0.01	99.88	24.12	0.03	0.33	96.64	0.00	0.00	12.00	16.35	6.80	15.48	71.00	131.26	770.93	503.50	992.35	738.14	831.53	553.31	961.77	569.65
16.883	0	0.02	0.00	0.16	5.47	99.73	0.02	45.08	3.31	3.31	0.00	99.97	86.96	94.04	51.99	95.88	0.04	3.74	60.49	10.51	2.22	50.89	0.00	3.31	0.04	2.47	0.00	0.01	99.88	23.66	0.02	0.16	96.72	0.00	0.00	12.00	18.81	8.21	15.29	71.36	130.55	772.46	505.24	994.29	741.79	833.44	555.56	962.92	572.23
16.916	0	0.02	0.00	0.16	5.45	99.84	0.03	44.81	3.24	3.24	0.00	99.97	86.40	94.79	53.95	95.47	0.04	2.94	69.38	17.45	2.62	52.00	0.00	3.24	0.04	2.43	0.00	0.00	99.88	22.64	0.02	0.10	97.21	0.00	0.00	12.00	18.19	7.50	15.91	71.08	131.92	771.79	504.98	996.13	743.95	834.22	554.76	964.81	573.48
16.950	0	0.02	0.00	0.12	5.72	99.74	0.03	46.46	4.03	4.03	0.00	99.97	86.20	95.02	54.29	96.25	0.05	3.08	61.04	15.36	2.31	45.47	0.00	4.03	0.06	2.64	0.00	0.00	99.86	22.98	0.01	0.03	97.10	0.00	0.00	12.00	20.46	7.26	14.08	70.90	134.91	774.63	507.43	997.26	745.04	832.85	559.26	966.91	574.40
16.983	0	0.01	0.00	0.11	5.49	99.74	0.02	45.70	3.42	3.42	0.00	99.98	86.13	97.31	53.05	96.84	0.04	3.16	60.54	15.05	3.57	42.13	0.00	3.42	0.06	2.52	0.00	0.00	99.87	22.82	0.01	0.07	97.25	0.00	0.00	12.00	21.12	4.06	14.77	70.79	130.91	777.67	509.59	997.53	746.29	836.93	557.74	966.36	577.37
17.016	0	0.01	0.00	0.06	6.29	99.79	0.03	47.19	3.92	3.92	0.00	99.98	85.31	95.77	56.22	97.71	0.04	3.53	63.80	14.37	3.53	31.67	0.00	3.92	0.05	1.98	0.00	0.00	99.89	19.84	0.01	0.06	97.43	0.00	0.00	12.00	16.40	6.40	13.59	69.54	130.66	781.13	514.25	999.55	748.43	838.48	561.68	968.00	578.95
17.050	0	0.01	0.00	0.01	8.97	99.60	0.04	55.26	3.15	3.15	0.00	99.98	83.85	97.22	67.88	98.19	0.04	2.62	51.72	17.60	1.74	7.96	0.00	3.15	0.04	1.82	0.00	0.00	99.88	16.38	0.01	2.40	97.81	0.00	0.00	12.00	14.35	4.23	11.77	68.39	133.57	784.38	520.37	1000.66	751.87	837.35	567.47	970.07	582.52
17.083	0	0.01	0.00	0.01	12.15	99.73	0.07	65.95	3.28	3.28	0.00	99.98	81.74	94.01	78.84	98.24	0.04	1.65	58.71	17.42	1.14	3.00	0.00	3.28	0.07	0.98	0.00	0.00	99.89	17.13	0.01	11.36	97.80	0.00	0.00	12.00	14.25	8.23	13.79	66.51	126.91	782.99	524.20	995.98	752.05	839.45	569.62	965.16	587.05
17.117	0	0.00	0.00	0.01	14.46	99.84	0.10	70.87	3.25	3.25	0.00	99.98	80.83	97.97	84.18	98.64	0.05	1.64	68.12	18.07	0.60	0.96	0.00	3.25	0.09	0.66	0.00	0.00	99.88	16.88	0.01	22.75	97.78	0.00	0.00	12.00	13.55	2.62	11.02	64.52	132.80	784.59	539.42	993.03	763.66	833.31	581.86	964.79	600.55
17.150	0	0.00	0.00	0.01	17.24	99.75	0.13	73.64	4.69	4.69	0.00	99.98	79.04	95.70	90.36	98.71	0.06	1.23	60.83	20.73	0.63	1.86	0.00	4.69	0.13	0.50	0.00	0.00	99.84	14.36	0.01	84.10	97.25	0.00	0.00	12.00	10.85	6.49	11.31	62.77	136.16	782.88	543.27	989.73	762.92	829.78	586.28	964.79	603.94
17.183	0	0.01	0.00	0.01	18.88	99.75	0.17	74.28	6.11	6.11	0.00	99.98	77.64	97.46	93.28	98.84	0.08	1.00	63.12	22.52	1.34	9.73	0.00	6.11	0.21	0.37	0.00	0.00	99.82	12.34	0.01	88.68	96.33	0.00	0.00	12.00	10.26	3.76	9.80	61.61	139.03	781.38	549.13	987.08	767.57	824.61	592.49	962.77	607.99
17.217	0	0.01	0.00	0.02	20.86	99.30	0.19	74.61	8.00	8.00	0.00	99.98	76.38	96.08	95.12	98.83	0.11	0.70	49.77	25.35	1.95	18.99	0.00	8.00	0.18	0.21	0.00	0.00	99.81	11.22	0.01	95.70	93.79	0.00	0.00	12.00	11.65	6.01	10.57	61.05	143.62	780.62	552.72	984.01	767.59	821.87	594.80	964.17	614.22
17.250	0	0.01	0.00	0.03	22.99	98.13	0.20	75.45	8.49	8.49	0.00	99.98	75.91	96.80	96.96	98.83	0.14	0.59	35.91	23.71	1.73	28.20	0.00	8.49	0.22	0.16	0.00	0.01	99.74	10.57	0.01	96.05	91.85	0.00	0.00	12.00	11.86	4.95	10.52	60.65	141.46	778.31	555.16	980.31	768.80	819.64	597.18	959.88	615.75
17.283	0	0.01	0.00	0.05	25.58	95.99	0.21	75.91	8.51	8.51	0.00	99.98	75.33	97.27	97.32	99.04	0.20	0.61	29.94	25.63	2.43	34.74	0.00	8.51	0.25	0.10	0.01	0.01	99.66	10.58	0.01	92.76	87.88	0.00	0.00	12.00	9.70	4.13	8.85	60.13	141.21	777.10	558.53	976.33	769.85	815.16	599.77	955.41	616.17
17.317	0	0.01	0.00	0.06	31.44	84.87	0.33	75.23	12.89	12.89	0.00	99.98	61.27	96.27	96.62	99.18	0.32	0.86	21.51	19.27	2.22	32.87	0.00	12.89	0.37	0.06	0.02	0.01	99.64	10.00	0.01	85.69	79.15	0.00	0.00	12.00	8.78	5.75	8.75	59.82	142.88	774.84	559.50	973.91	770.29	812.07	600.31	953.93	617.37
17.350	0	0.02	0.00	0.11	34.02	76.08	0.40	74.28	15.27	15.27	0.00	99.98	54.90	96.07	95.27	99.44	0.34	1.31	20.88	19.41	3.54	41.36	0.00	15.27	0.45	0.05	0.03	0.03	99.54	9.43	0.01	89.23	74.39	0.00	1.00	18.00	5.28	6.01	10.04	59.02	140.68	771.08	559.14	971.57	770.18	811.50	598.87	950.96	617.43
17.384	0	0.03	0.00	0.41	41.81	43.24	0.64	72.07	18.29	18.15	2.93	99.98	38.91	97.26	94.08	99.52	0.51	1.30	21.14	18.15	7.40	55.25	0.00	18.29	0.32	0.02	0.03	0.02	99.46	7.85	0.01	91.12	61.46	0.00	0.00	18.00	7.03	4.16	9.56	59.15	142.05	768.17	559.21	970.74	772.72	808.31	600.90	949.41	617.30
17.417	0	0.05	0.00	0.92	51.19	17.51	1.00	69.89	19.67	19.42	5.11	99.98	25.66	95.79	91.06	99.58	0.60	1.77	26.97	19.42	8.93	59.33	0.00	19.67	0.21	0.01	0.04	0.01	99.48	7.80	0.01	83.10	47.06	0.00	0.00	18.00	9.91	6.37	10.04	59.24	136.56	766.25	558.82	970.57	775.34	810.16	602.70	945.99	616.87
17.450	0	0.07	0.00	2.48	51.19	16.27	0.90	68.92	16.95	16.95	6.08	99.98	23.79	96.43	88.57	99.53	0.78	1.76	33.68	18.85	12.68	72.21	0.00	16.95	0.10	0.01	0.03	0.00	99.63	9.25	0.01	61.31	42.87	0.00	0.00	18.00	10.14	5.52	9.07	59.06	141.22	763.70	556.79	972.21	778.14	806.54	602.04	947.14	615.25
17.484	0	0.14	0.00	7.84	62.02	4.13	1.64	67.01	19.64	19.14	7.99	99.98	7.27	96.57	86.73	99.57	1.41	1.90	37.74	19.14	15.00	82.97	0.00	19.64	0.07	0.01	0.03	0.00	99.71	8.82	0.01	81.42	27.32	0.00	0.00	18.00	10.50	5.32	10.16	59.05	140.28	762.38	556.83	970.79	777.62	806.86	601.50	946.33	616.55
17.517	0	0.22	0.00	13.64	65.35	2.17	1.68	65.46	17.29	17.29	9.54	99.98	0.26	97.07	84.50	99.52	2.14	2.07	40.37	22.35	17.94	86.85	0.00	17.29	0.05	0.00	0.02	0.00	99.69	9.25	0.01	71.85	20.04	0.00	0.00	18.00	8.69	4.50	9.51	58.65	139.49	761.28	556.45	971.29	779.62	806.12	600.75	944.86	615.17
17.550	0	0.25	0.00	16.47	63.00	1.81	1.13	63.18	11.95	11.95	11.82	99.98	0.16	95.84	81.71	99.37	2.50	1.65	38.63	23.84	19.43	88.31	0.00	11.95	0.03	0.00	0.02	0.00	99.77	10.23	0.00	66.52	19.25	0.00	0.00	18.00	9.27	6.32	7.78	58.76	136.92	762.46	557.53	970.37	779.42	805.40	603.44	941.97	613.26
17.584	0	0.41	0.01	23.46	63.48	1.48	1.18	57.78	10.25	10.25	11.52	99.98	0.00	94.53	76.75	98.93	4.87	1.37	48.14	29.07	23.79	86.68	0.00	10.25	0.01	0.00	0.01	0.00	99.80	10.49	0.00	67.21	12.62	0.00	1.00	24.00	5.16	7.75	7.84	58.17	134.09	762.44	558.23	969.24	777.90	806.17	603.31	939.97	612.09
17.617	0	0.46	0.01	19.62	57.37	2.60	0.86	52.34	7.00	7.00	17.63	99.98	1.41	95.42	71.99	97.66	5.40	1.07	56.10	33.21	25.09	79.95	0.00	7.00	0.01	0.00	0.01	0.00	99.85	11.53	0.00	58.78	13.72	0.00	0.00	24.00	2.55	6.82	8.34	57.97	134.41	761.70	558.63	969.04	777.85	806.08	602.97	940.15	612.38
17.650	0	0.48	0.01	11.74	55.47	2.13	0.77	42.45	6.92	6.92	19.53	99.97	3.33	95.71	64.85	95.69	6.92	0.92	57.24	27.52	18.45	70.43	0.00	5.43	0.00	0.00	0.01	0.00	99.86	11.24	0.00	51.53	11.28	0.00	0.00	24.00	4.40	6.47	8.86	58.23	134.38	760.20	558.30	968.50	778.72	805.62	603.29	939.64	613.12
17.684	0	0.43	0.01	5.45	50.59	1.98	0.62	34.36	8.24	8.24	24.41	99.96	6.38	95.37	58.12	92.31	8.24	0.66	57.69	22.01	13.31	55.98	0.00	2.58	0.00	0.00	0.01	0.00	99.89	13.37	0.00	79.56	10.39	0.00	0.00	24.00	5.68	6.88	8.60	58.39	135.53	759.02	557.76	968.53	779.63	804.25	603.92	939.48	612.80
17.717	0	0.33	0.01	1.23	42.19	1.41	0.46	22.45	8.07	8.07	32.81	99.95	9.02	95.37	49.44	87.96	8.07	0.58	50.60	16.92	6.04	30.06	0.00	2.30	0.00	0.00	0.02	0.00	99.87	12.28	0.00	55.46	10.91	0.00	0.00	24.00	6.80	6.87	9.19	58.64	135.87	758.66	558.43	968.24	780.43	804.45	604.27	939.92	614.69
17.751	0	0.36	0.01	0.57	28.56	1.22	0.33	12.03	9.30	9.30	46.44	99.90	11.13	96.00	38.50	78.98	9.30	0.53	47.26	14.68	3.37	13.91	0.00	1.41	0.00	0.00	0.02	0.00	99.91	14.24	0.00	44.57	11.32	0.00	0.00	24.00	7.69	6.11	9.20	58.80	135.84	757.67	559.14	967.40	781.34	803.51	605.62	939.00	615.41
17.784	0	0.38	0.01	0.76	18.32	1.33	0.19	6.89	8.78	8.78	63.37	99.86	14.43	96.57	27.09	75.06	8.78	0.50	46.43	10.19	4.15	15.84	0.00	1.33	0.00	0.00	0.04	0.00	99.93	14.85	0.00	54.38	12.52	0.00	0.00	24.00	6.78	5.32	8.89	58.93	138.54	756.53	559.98	966.24	781.81	800.83	605.97	938.99	616.31
17.817	0	0.38	0.02	0.66	13.10	0.85	0.15	4.14	8.20	8.20	73.81	99.77	12.98	97.20	21.00	69.11	8.20	0.50	38.83	6.58	3.34	11.53	0.00	1.29	0.01	0.00	0.06	0.01	99.93	13.99	0.00	50.16	12.35	0.00	0.00	24.00	5.39	4.26	9.31	58.91	136.70	755.85	560.27	966.07	782.10	801.62	606.35	937.97	616.08
17.851	0	0.39	0.02	0.60	12.19	0.45	0.12	3.64	10.10	10.10	75.62	99.76	8.32	97.24	17.44	68.34	10.10	0.51	27.26	3.86	2.71	9.26	0.00	0.56	0.01	0.00	0.06	0.01	99.95	15.08	0.00	75.55	12.35	0.00	0.00	24.00	5.43	4.18	8.04	59.11	142.48	755.62	561.58	966.38	784.80	797.76	606.59	939.78	618.02
17.884	0	0.42	0.02	0.56	10.26	0.26	0.12	2.55	10.11	10.11	79.48	99.63	4.27	97.20	15.69	63.07	10.11	0.37	19.97	2.79	2.57	6.41	0.00	0.62	0.02	0.00	0.07	0.01	99.93	13.38	0.00	80.99	11.06	0.00	0.00	24.00	4.74	4.26	8.64	59.06	139.44	755.03	562.25	966.22	785.67	799.38	607.40	938.39	618.44
17.917	0	0.43	0.02	0.55	10.75	0.17	0.11	2.58	9.72	10.13	78.50	99.68	1.48	95.57	14.07	64.75	10.13	0.36	15.51	2.73	2.24	5.16	0.00	0.47	0.03	0.00	0.07	0.02	99.92	13.71	0.00	81.76	9.72	0.00	0.00	24.00	9.07	6.64	7.47	59.85	147.07	755.11	563.37	965.57	785.99	794.44	610.88	941.20	620.38
17.951	0	0.45	0.02	0.57	10.85	0.16	0.10	2.27	9.04	10.43	78.30	99.69	0.99	94.94	12.70	65.45	10.43	0.38	15.50	2.50	2.08	5.18	0.00	0.36	0.04	0.00	0.07	0.02	99.86	11.21	0.00	78.97	9.04	0.00	0.00	24.00	8.72	7.34	7.58	59.79	144.75	754.68	564.05	964.39	786.10	794.82	611.22	939.26	620.64
17.984	0	0.42	0.02	0.61	11.37	0.16	0.09	2.30	8.29	9.52	77.25	99.78	1.63	95.84	10.39	69.40	9.52	0.39	16.75	2.15	2.18	4.96	0.00	0.40	0.05	0.00	0.08	0.05	99.80	9.87	0.00	73.40	8.29	0.00	0.00	24.00	7.09	6.31	7.49	59.65	144.98	753.60	564.97	963.47	787.04	793.58	611.32	938.23	621.25
18.017	0	0.37	0.02	0.56	12.94	0.14	0.08	2.64	7.95	8.24	74.13	99.84	1.58	95.41	11.01	73.67	8.24	0.36	15.57	1.71	1.53	4.20	0.00	0.38	0.09	0.00	0.08	0.08	99.64	8.36	0.00	78.34	7.95	0.00	0.00	24.00	7.19	6.83	7.49	59.67	145.09	752.45	564.61	962.80	787.07	792.64	611.39	937.42	620.89
18.051	0	0.38	0.02	0.53	11.21	0.11	0.08	2.07	6.84	6.84	77.57	99.77	0.39	94.97	10.37	69.60	6.84	0.34	12.61	1.47	0.92	3.05	0.00	0.47	0.11	0.00	0.06	0.09	99.13	7.16	0.00	38.59	6.97	0.00	0.00	24.00	6.26	7.30	7.42	59.41	141.16	752.77	566.14	961.10	787.14	793.66	611.61	934.48	621.49
18.084	0	0.39	0.03	0.51	10.45	0.08	0.08	1.87	6.48	6.48	79.11	99.71	0.00	94.78	10.33	67.15	6.48	0.32	8.92	1.60	0.71	2.29	0.00	0.50	0.10	0.00	0.04	0.06	98.95	7.15	0.00	60.67	6.52	0.00	0.00	24.00	7.25	7.50	7.70	59.63	141.86	751.24	566.83	959.11	786.84	791.89	612.98	933.44	622.48
18.118	0	0.43	0.03	0.55	8.53	0.06	0.08	1.32	4.61	5.18	82.93	99.51	0.00	95.66	8.74	62.30	5.18	0.27	5.79	1.80	0.67	3.27	0.00	0.80	0.11	0.00	0.03	0.02	97.11	5.14	0.00	62.42	4.61	0.00	0.00	24.00	6.04	6.54	8.23	59.59	142.04	749.96	566.43	958.40	786.36	791.40	612.18	933.07	622.41
18.151	0	0.40	0.03	0.55	9.79	0.05	0.07	1.56	3.50	4.75	80.41	99.64	0.00	94.82	8.12	67.08	4.75	0.35	5.63	1.47	0.67	2.72	0.00	0.98	0.08	0.00	0.03	0.02	96.31	5.02	0.00	82.55	3.50	0.00	0.00	24.00	5.40	7.47	8.17	59.41	141.00	748.27	566.45	958.43	787.66	790.92	613.96	931.72	621.50
18.184	0	0.38	0.03	0.54	10.14	0.04	0.07	1.64	3.14	4.41	79.72	99.69	0.00	94.98	7.46	68.98	4.41	0.37	4.25	0.95	0.71	2.11	0.00	1.15	0.10	0.00	0.03	0.02	96.02	4.98	0.00	91.71	3.14	0.00	0.00	24.00	8.12	7.30	8.34	59.71	140.98	748.09	566.33	959.76	789.95	791.70	614.76	932.47	622.53
18.218	0	0.37	0.04	0.50	8.31	0.04	0.07	1.34	2.32	3.55	83.38	99.45	0.00	95.03	6.76	64.85	3.55	0.32	4.24	0.73	1.04	1.43	0.00	1.59	0.11	0.00	0.02	0.05	93.25	4.89	0.00	86.13	2.32	0.00	0.00	24.00	5.24	7.24	8.61	59.32	140.73	748.57	566.91	961.89	791.37	793.40	615.19	933.94	622.64
18.251	0	0.40	0.04	0.48	6.67	0.04	0.08	1.03	2.26	3.77	86.66	98.97	0.00	94.68	7.13	58.22	3.77	0.24	4.20	0.74	1.43	1.02	0.00	1.75	0.11	0.00	0.02	0.07	91.90	4.75	0.00	70.75	2.26	0.00	0.00	24.00	6.92	7.61	8.50	59.51	142.59	748.97	566.61	963.16	791.87	793.29	616.26	935.73	622.79
18.284	0	0.45	0.05	0.47	4.41	0.04	0.09	0.63	2.35	3.65	91.17	97.22	0.00	94.52	5.59	48.52	3.65	0.17	3.91	0.79	2.09	1.27	0.00	2.35	0.10	0.00	0.02	0.08	89.04	4.31	0.00	62.56	1.87	0.00	0.00	24.00	8.32	7.76	8.90	59.67	142.70	748.47	566.49	964.72	794.43	794.24	616.54	936.75	623.98
18.318	0	0.38	0.06	0.36	3.89	0.03	0.10	0.62	2.37	3.69	92.22	94.34	0.00	93.70	7.07	47.40	3.69	0.12	3.76	0.78	2.09	1.21	0.00	2.37	0.11	0.00	0.02	0.11	80.94	3.60	0.00	69.25	1.33	0.00	0.00	24.00	6.87	8.50	8.36	59.47	134.47	749.37	565.44	964.72	795.16	797.80	612.79	931.98	621.63
18.351	0	0.35	0.06	0.34	3.74	0.03	0.09	0.63	2.61	3.41	92.52	93.88	0.00	96.33	5.93	48.96	3.41	0.08	2.76	0.67	1.86	1.60	0.00	2.61	0.13	0.00	0.02	0.06	78.34	3.39	0.01	69.35	1.23	0.00	0.00	24.00	7.28	5.67	9.32	59.80	140.29	749.02	565.41	966.48	794.78	796.83	615.07	936.91	622.76
18.385	0	0.33	0.06	0.28	3.12	0.03	0.11	0.54	3.64	3.48	93.76	88.17	0.00	96.43	6.74	45.40	3.48	0.07	2.43	0.67	1.48	2.16	0.00	3.64	0.20	0.00	0.02	0.08	72.92	2.80	0.01	70.24	1.11	0.00	0.00	24.00	5.97	5.53	9.02	59.84	144.55	749.85	566.47	967.50	795.62	795.61	614.98	939.84	624.46
18.418	0	0.27	0.07	0.20	2.36	0.03	0.12	0.48	4.89	3.24	95.27	74.22	0.00	93.38	6.34	43.13	3.24	0.05	2.35	0.66	1.34	1.41	0.00	4.89	0.26	0.00	0.03	0.20	63.36	2.48	0.01	65.56	1.12	0.00	0.00	24.00	7.83	8.77	7.94	60.02	142.25	750.95	566.41	969.49	798.41	797.04	616.02	939.09	623.68
18.451	0	0.25	0.09	0.13	1.35	0.03	0.16	0.30	5.77	3.53	97.30	31.12	0.00	94.97	7.55	31.31	3.53	0.04	2.35	0.76	1.46	1.16	0.00	5.77	0.45	0.00	0.04	0.55	52.14	2.02	0.01	68.84	1.06	0.00	0.00	24.00	10.91	7.31	8.80	60.67	144.56	750.97	567.05	968.22	797.64	796.38	616.29	940.57	626.59
18.485	0	0.20	0.11	0.08	0.86	0.03	0.22	0.24	8.12	4.14	98.27	8.16	0.00	95.19	8.12	25.95	4.14	0.03	3.34	0.99	2.15	1.05	0.00	8.76	0.70	0.00	0.05	2.05	37.25	1.67	0.02	60.41	0.98	0.17	0.00	24.00	9.02	7.08	7.99	60.41	141.34	752.11	567.91	967.68	797.11	797.12	616.71	938.21	625.08
18.518	0	0.17	0.11	0.06	0.77	0.03	0.29	0.27	9.97	5.05	98.46	3.77	0.00	95.01	9.97	26.80	5.05	0.03	3.22	0.91	2.94	0.93	0.00	11.60	1.31	0.00	0.07	6.79	26.20	1.28	0.03	68.13	0.89	0.29	0.00	24.00	11.32	7.26	7.53	60.82	141.48	751.66	568.08	965.81	797.07	795.42	616.45	936.60	625.72
18.551	0	0.12	0.09	0.05	1.00	0.03	0.32	0.45	13.34	4.43	98.00	4.45	0.00	95.18	13.34	35.92	4.43	0.04	3.20	0.63	2.93	1.34	0.00	13.82	2.24	0.00	0.10	8.90	19.24	1.14	0.03	46.89	0.86	0.71	0.00	24.00	10.89	7.09	4.96	60.90	142.72	751.88	570.42	963.46	797.60	790.83	619.32	933.44	624.91
18.585	0	0.11	0.10	0.04	0.64	0.03	0.45	0.34	10.38	4.21	98.72	3.98	-1.34	92.75	10.38	32.64	4.07	0.04	3.55	0.55	4.21	1.84	0.00	21.07	5.50	0.00	0.14	14.47	8.56	0.67	0.04	30.72	0.73	0.83	0.00	24.00	10.98	9.25	6.30	60.77	139.34	750.01	569.78	960.73	795.55	791.69	618.21	930.87	625.05
18.618	0	0.14	0.11	0.06	0.58	0.03	0.79	0.32	11.81	4.18	98.43	4.58	-7.72	96.32	11.81	29.32	3.57	0.05	3.82	0.56	4.18	3.96	0.00	26.22	15.38	0.00	0.21	24.89	6.90	0.68	0.05	44.77	0.68	1.01	0.00	24.00	10.05	5.67	5.01	60.68	142.17	750.12	569.68	959.24	793.98	788.12	617.40	930.15	623.63
18.651	0	0.16	0.09	0.07	0.68	0.03	1.36	0.41	12.29	3.32	97.27	17.29	-15.22	93.86	12.29	35.21	3.32	0.07	4.34	0.51	2.86	2.87	0.00	33.97	26.44	0.00	0.26	38.65	3.72	0.49	0.06	42.29	0.66	0.99	0.00	24.00	10.70	8.36	4.96	60.34	139.09	749.43	570.77	956.85	792.83	788.02	619.92	927.07	623.40
18.685	0	0.22	0.10	0.09	0.65	0.03	3.12	0.40	16.18	3.80	93.76	43.56	-26.08	92.92	16.18	31.24	3.64	0.09	5.35	0.58	3.80	2.54	0.00	41.05	38.20	0.00	0.28	58.86	1.53	0.33	0.10	38.74	0.63	0.63	0.00	24.00	9.24	9.13	5.62	59.85	135.61	747.78	570.95	954.22	791.89	788.25	618.77	923.78	623.48
18.718	0	0.22	0.09	0.10	0.73	0.03	3.63	0.47	16.66	3.50	92.74	49.81	-27.88	91.91	16.66	34.25	3.50	0.11	4.38	0.49	2.75	3.18	0.19	42.89	42.82	0.00	0.24	58.99	1.34	0.29	0.12	35.10	0.55	0.38	0.00	24.00	7.26	9.85	4.80	59.10	134.36	747.83	572.68	952.10	791.52	786.97	619.21	921.25	623.72
18.752	0	0.26	0.08	0.11	0.92	0.03	6.31	0.60	19.17	3.37	87.38	81.00	-36.58	86.52	19.17	37.89	3.37	0.13	2.05	0.31	1.05	1.40	0.55	49.46	52.33	0.00	0.25	73.48	0.77	0.19	0.23	57.01	0.42	0.45	0.00	24.00	8.32	12.70	4.05	58.75	135.67	746.89	574.76	949.14	791.53	783.68	621.82	919.31	625.15
18.785	0	0.22	0.07	0.11	1.32	0.03	6.16	0.96	22.54	2.96	87.68	90.33	-37.42	88.38	22.54	45.80	2.96	0.16	1.84	0.25	0.83	1.30	0.65	48.85	52.46	0.00	0.24	75.34	0.60	0.16	0.30	81.76	0.37	0.49	0.00	24.00	5.97	11.86	3.02	58.04	135.97	746.05	578.74	945.44	791.78	780.12	625.37	916.08	626.79
18.818	0	0.26	0.08	0.12	1.19	0.03	7.07	0.84	24.63	2.80	85.86	89.19	-39.37	90.03	24.63	40.59	2.80	0.11	1.05	0.24	0.43	1.00	0.43	46.30	58.36	0.00	0.19	79.01	0.61	0.15	0.35	93.30	0.32	0.42	0.00	24.00	5.21	11.00	2.08	57.61	137.89	745.04	581.21	943.10	792.25	776.48	628.62	914.36	627.66
18.852	0	0.19	0.07	0.08	1.91	0.03	11.89	1.52	32.20	2.80	76.22	93.19	-42.60	87.29	32.20	47.41	2.80	0.11	0.89	0.21	0.32	0.63	0.59	54.90	52.16	0.00	0.15	78.49	0.32	0.12	0.45	89.95	0.27	0.57	0.00	24.00	2.43	12.36	0.67	56.87	134.71	745.06	584.05	941.27	793.18	775.69	631.00	910.36	627.84
18.885	0	0.11	0.06	0.05	2.36	0.03	10.89	1.98	37.17	2.83	78.22	74.24	-35.84	89.82	37.17	48.94	2.83	0.09	0.86	0.21	0.43	0.59	0.47	53.29	40.66	0.00	0.10	57.56	0.37	0.13	0.47	68.25	0.25	0.72	0.00	24.00	4.52	11.11	0.11	56.68	133.14	744.82	586.42	939.37	794.28	774.81	634.30	907.86	629.49
18.918	0	0.08	0.06	0.04	2.98	0.03	11.42	2.70	41.47	2.45	77.15	74.20	-33.60	88.28	41.47	52.32	2.45	0.07	1.02	0.21	0.67	0.94	0.30	54.16	34.62	0.00	0.08	48.86	0.32	0.13	0.50	86.32	0.23	0.84	0.00	24.00	4.29	11.90	1.18	56.74	140.45	741.90	583.78	942.22	796.80	772.26	632.79	912.67	629.27
18.952	0	0.06	0.05	0.04	3.86	0.03	9.46	3.77	39.18	2.44	81.08	88.59	-29.76	87.25	39.18	62.89	2.44	0.05	1.39	0.24	1.18	1.53	0.28	55.94	33.35	0.00	0.05	32.53	0.32	0.12	0.56	85.59	0.18	1.03	0.00	24.00	2.29	12.38	0.75	55.96	130.22	741.25	585.93	938.46	796.20	774.73	633.72	904.88	629.08
18.985	0	0.05	0.04	0.05	4.14	0.03	8.14	4.11	36.21	2.75	83.72	92.34	-29.04	92.70	36.21	68.03	2.75	0.04	1.51	0.29	1.62	1.71	0.31	56.29	34.81	0.01	0.04	28.82	0.33	0.13	0.62	80.18	0.15	1.39	0.00	24.00	6.25	9.29	1.32	56.39	133.69	740.16	585.00	937.07	795.45	772.26	633.41	905.90	629.95
19.018	0	0.06	0.04	0.05	4.73	0.03	7.39	4.92	35.33	2.64	85.22	95.19	-31.56	92.89	35.33	73.44	2.64	0.03	1.49	0.42	2.20	2.01	0.30	57.04	34.76	0.01	0.03	38.53	0.31	0.13	0.77	62.10	0.12	1.26	0.00	24.00	4.09	9.15	1.16	56.12	133.51	739.36	585.28	935.81	794.65	771.15	633.25	904.61	629.36
19.052	0	0.05	0.03	0.06	4.49	0.03	5.38	4.57	29.50	3.01	89.23	96.28	-28.02	85.69	29.50	77.38	3.01	0.03	1.10	0.57	2.41	1.75	0.22	56.45	35.37	0.01	0.02	26.86	0.38	0.16	0.96	68.91	0.08	0.89	0.00	24.00	1.95	13.05	1.56	55.69	134.88	738.04	586.18	935.07	795.38	769.96	633.43	904.80	630.47
19.085	0	0.04	0.03	0.05	5.83	0.03	3.85	6.35	30.77	3.24	87.30	97.26	-25.14	91.43	30.77	84.45	3.24	0.03	1.09	1.08	2.99	1.74	0.23	53.32	28.60	0.01	0.02	22.76	0.39	0.16	0.99	62.43	0.08	0.95	0.00	24.00	2.28	10.16	1.86	55.75	137.22	734.59	583.26	937.09	798.34	768.32	631.93	905.51	628.84
19.119	0	0.03	0.03	0.05	5.60	0.03	2.05	5.89	28.72	4.96	88.22	94.14	-19.05	87.12	28.72	84.57	4.96	0.03	1.40	1.83	4.69	1.69	0.18	43.32	24.46	0.03	0.01	10.21	0.62	0.18	1.07	56.30	0.07	0.95	0.00	24.00	1.88	12.44	1.63	55.46	135.04	735.74	585.72	937.41	799.68	769.98	634.85	904.94	630.29
19.152	0	0.04	0.03	0.05	6.27	0.03	1.78	6.61	29.30	6.54	86.78	93.66	-20.17	90.33	29.30	86.93	6.54	0.03	2.15	3.16	6.03	2.15	0.22	39.93	24.16	0.05	0.02	14.78	0.77	0.19	1.13	32.85	0.06	0.84	0.00	24.00	0.87	10.83	2.80	55.44	138.37	735.04	585.59	937.87	800.11	769.40	633.56	907.76	631.91
19.185	0	0.04	0.03	0.06	4.50	0.03	1.33	4.51	24.08	8.99	90.98	90.22	-19.05	89.71	24.08	82.44	7.38	0.04	3.47	4.46	8.99	2.33	0.29	38.54	20.90	0.06	0.02	15.06	0.75	0.19	1.06	22.61	0.06	0.77	1.00	30.00	1.68	11.17	3.44	55.18	137.43	733.66	584.72	938.96	801.83	770.42	633.65	907.83	631.88
19.219	0	0.05	0.04	0.06	3.94	0.03	1.32	3.77	26.05	12.36	92.13	80.36	-18.83	88.27	26.05	75.96	9.76	0.03	3.89	5.43	12.36	2.40	0.21	34.91	17.16	0.09	0.01	9.44	0.87	0.23	0.92	29.99	0.05	0.61	0.00	30.00	0.30	11.91	4.10	54.83	137.38	732.89	584.29	940.91	803.63	771.77	633.52	909.15	631.99
19.252	0	0.04	0.04	0.04	5.42	0.03	1.37	5.42	31.82	10.80	89.16	82.28	-17.15	93.57	31.82	79.24	10.00	0.05	3.22	5.97	10.80	2.23	0.08	33.19	11.23	0.09	0.01	6.00	0.90	0.27	0.79	23.07	0.05	0.43	0.00	30.00	3.56	8.62	3.54	54.75	137.97	733.66	584.46	942.68	806.51	772.03	634.23	910.00	633.02
19.285	0	0.03	0.03	0.03	7.11	0.03	1.51	7.17	34.11	11.20	85.66	87.41	-17.01	92.86	34.78	83.33	11.20	0.06	1.99	6.06	9.63	1.62	0.01	34.11	7.06	0.10	0.01	2.09	1.04	0.36	0.60	35.77	0.04	0.25	0.00	30.00	4.37	9.17	4.01	54.63	140.58	733.49	583.19	943.79	806.19	771.79	633.54	912.37	632.83
19.319	0	0.04	0.04	0.03	8.75	0.03	3.15	7.92	38.00	16.62	82.50	87.53	-22.59	91.06	41.03	79.58	16.62	0.06	1.65	6.92	9.91	1.65	0.00	38.00	5.30	0.16	0.01	1.29	1.15	0.46	0.56	37.52	0.04	0.30	0.00	30.00	2.66	10.40	3.17	54.34	139.35	734.38	582.62	946.20	807.54	773.16	633.09	912.50	631.17
19.352	0	0.04	0.05	0.03	7.86	0.03	4.15	6.64	38.49	17.87	84.28	81.19	-23.93	91.15	42.98	73.04	17.87	0.06	1.93	6.56	9.86	2.03	0.00	38.49	5.38	0.14	0.01	1.90	1.18	0.48	0.57	50.33	0.04	0.25	0.00	30.00	3.30	10.34	3.94	54.16	137.46	734.55	581.53	946.72	806.47	775.25	632.70	912.69	630.37
19.386	0	0.05	0.06	0.05	7.52	0.03	6.16	6.09	40.68	24.40	84.95	79.05	-32.21	89.60	44.55	69.18	24.40	0.06	3.88	7.13	18.59	5.22	0.00	40.68	5.20	0.13	0.01	3.43	1.22	0.53	0.56	35.57	0.04	0.21	0.00	30.00	3.60	11.23	4.14	54.11	136.73	734.91	580.92	947.28	806.29	776.29	631.88	913.02	630.14
19.419	0	0.07	0.08	0.05	7.32	0.03	7.90	4.93	40.95	29.63	84.21	73.24	-34.43	90.34	43.43	64.92	29.63	0.06	3.83	5.51	17.88	5.70	0.00	40.95	4.42	0.10	0.01	2.82	1.17	0.55	0.56	31.03	0.04	0.18	0.00	30.00	4.35	10.82	4.20	54.07	135.56	735.09	580.39	946.87	805.33	776.79	631.51	912.33	629.54
19.452	0	0.06	0.08	0.04	9.84	0.03	11.26	6.91	42.74	30.85	77.49	79.68	-37.06	90.20	49.38	67.60	30.85	0.06	4.36	4.90	17.75	6.82	0.00	42.74	5.00	0.09	0.01	3.37	1.22	0.54	0.54	21.39	0.04	0.15	0.00	30.00	4.62	10.90	3.95	54.07	134.91	735.69	580.04	947.23	805.25	777.30	630.85	912.20	629.17
19.486	0	0.07	0.07	0.04	12.37	0.03	10.92	8.21	41.39	34.00	75.25	84.43	-37.71	90.78	48.39	72.98	34.00	0.06	3.98	4.29	16.29	7.20	0.00	41.39	5.59	0.07	0.01	2.90	1.34	0.62	0.49	30.39	0.04	0.18	0.00	30.00	4.33	10.56	3.72	54.12	135.90	735.82	580.15	947.11	805.09	776.58	630.72	912.47	629.17
19.519	0	0.08	0.08	0.05	10.78	0.03	9.91	6.52	39.27	34.40	78.43	77.80	-36.34	91.57	45.71	69.66	34.40	0.06	3.76	5.36	14.52	8.19	0.00	39.27	6.94	0.07	0.02	3.61	1.59	0.66	0.46	37.48	0.04	0.23	0.00	30.00	3.42	10.07	3.41	54.13	136.59	736.56	580.76	947.36	804.92	776.41	631.15	912.98	629.21
19.552	0	0.09	0.09	0.05	10.31	0.03	12.17	6.20	41.48	33.92	75.65	77.63	-37.85	90.68	46.72	67.33	33.92	0.05	3.91	6.35	14.12	9.43	0.01	41.48	9.25	0.07	0.02	5.83	1.61	0.71	0.45	32.19	0.04	0.37	0.00	30.00	4.49	10.62	3.93	54.14	135.10	736.66	579.98	947.45	804.28	777.78	630.56	912.87	628.96
19.586	0	0.10	0.08	0.05	11.03	0.03	10.85	6.22	39.78	35.41	77.93	78.71	-37.51	90.62	44.31	69.83	35.41	0.06	3.14	5.33	12.11	9.37	0.02	39.78	10.26	0.06	0.03	7.10	1.57	0.69	0.36	21.64	0.05	0.34	0.00	30.00	5.39	10.66	3.53	54.23	135.09	737.28	579.88	946.36	802.36	777.13	630.97	912.20	628.18
19.619	0	0.08	0.07	0.05	12.17	0.03	9.73	7.62	40.93	32.83	75.65	86.18	-37.44	92.16	44.23	75.18	32.83	0.07	2.86	4.24	11.66	8.65	0.04	40.93	11.40	0.07	0.04	10.74	1.37	0.62	0.36	41.76	0.05	0.37	0.00	30.00	5.41	9.68	2.83	54.41	136.43	738.09	580.01	946.10	801.37	776.00	631.30	912.37	627.54
19.652	0	0.07	0.06	0.05	14.60	0.03	12.22	10.00	44.09	32.12	70.81	91.67	-39.60	93.61	47.57	79.09	32.12	0.07	2.88	3.61	12.16	9.96	0.04	44.09	13.69	0.06	0.04	10.62	1.11	0.54	0.34	48.16	0.05	0.34	0.00	30.00	4.73	8.58	3.46	54.53	138.20	738.45	579.85	946.88	801.43	776.34	630.01	914.54	628.49
19.686	0	0.06	0.05	0.04	18.59	0.03	16.40	14.24	47.19	30.29	62.82	94.93	-40.68	93.12	53.61	82.60	30.29	0.08	2.47	3.53	10.94	6.47	0.07	47.19	15.32	0.04	0.05	9.18	1.08	0.61	0.32	32.41	0.04	0.37	0.00	30.00	3.90	8.97	4.03	54.57	137.29	737.83	578.53	946.87	800.42	777.08	628.38	914.36	627.47
19.719	0	0.05	0.05	0.03	21.90	0.03	17.69	18.19	46.69	29.16	56.19	95.55	-40.11	92.52	58.45	84.80	29.16	0.09	3.10	3.78	10.72	4.42	0.11	46.69	14.13	0.03	0.07	8.38	0.91	0.58	0.35	51.79	0.04	0.42	0.00	30.00	4.92	9.43	3.84	54.57	136.94	737.76	578.22	946.96	800.63	777.07	628.60	914.00	627.18
19.753	0	0.04	0.05	0.02	22.30	0.03	21.38	18.24	48.74	28.53	55.39	95.52	-38.99	92.73	60.76	82.66	28.53	0.09	3.27	3.89	8.51	2.38	0.14	48.74	12.84	0.02	0.08	5.70	0.79	0.49	0.42	42.57	0.05	0.41	0.00	30.00	6.28	9.27	3.74	54.84	138.29	737.56	577.49	947.76	801.13	776.62	628.79	914.89	626.87
19.786	0	0.04	0.05	0.02	24.55	0.03	19.19	21.41	45.95	27.16	50.91	95.24	-37.00	91.33	63.57	84.66	27.16	0.10	3.55	3.57	8.38	2.98	0.15	45.95	11.58	0.02	0.07	3.94	0.74	0.45	0.47	45.19	0.06	0.42	0.00	30.00	5.21	10.23	4.71	54.73	136.42	737.72	577.25	947.96	800.61	778.76	627.48	915.18	627.31
19.819	0	0.03	0.05	0.02	22.10	0.03	13.34	19.15	41.82	25.02	55.80	93.13	-32.09	91.70	60.92	83.96	25.02	0.09	3.86	3.29	6.41	2.42	0.14	41.82	9.13	0.02	0.10	3.76	0.71	0.47	0.44	61.90	0.06	0.42	0.00	30.00	3.09	9.99	4.29	54.72	136.88	738.62	577.86	947.72	799.83	778.41	626.82	915.29	627.15
19.853	0	0.03	0.04	0.01	23.96	0.03	7.23	23.94	32.62	19.54	52.08	89.69	-24.74	90.12	64.10	87.64	19.54	0.09	4.13	3.78	5.02	2.05	0.19	32.62	6.37	0.02	0.13	2.19	0.67	0.42	0.36	54.61	0.07	0.66	0.00	30.00	7.07	10.95	3.74	54.95	137.09	738.42	576.91	947.09	799.83	777.34	626.84	914.43	626.87
19.886	0	0.02	0.04	0.01	24.07	0.03	4.64	24.06	25.82	18.72	51.85	84.34	-19.90	91.24	63.38	88.47	18.72	0.08	4.86	4.38	3.78	2.29	0.10	25.82	3.50	0.02	0.12	0.90	0.90	0.48	0.33	65.03	0.08	0.68	0.00	30.00	5.98	10.29	4.46	54.96	137.82	738.40	576.30	946.86	798.20	777.62	625.63	915.44	626.69
19.919	0	0.02	0.03	0.01	24.40	0.03	2.83	25.78	20.22	15.74	49.22	81.03	-15.04	91.50	62.82	91.18	15.74	0.09	5.07	4.59	2.66	2.20	0.07	20.22	1.81	0.02	0.12	0.54	1.23	0.53	0.31	64.28	0.09	0.88	0.00	30.00	6.42	10.12	4.95	54.97	136.37	736.94	575.25	946.79	798.72	778.06	625.02	914.43	626.13
19.953	0	0.02	0.03	0.01	20.55	0.03	1.52	22.42	13.01	13.09	55.16	68.30	-9.64	93.24	59.62	89.87	13.09	0.09	6.29	5.29	3.10	3.30	0.01	13.01	0.97	0.02	0.13	0.19	1.64	0.63	0.30	43.62	0.13	1.22	0.00	30.00	6.67	8.88	5.04	55.04	136.69	736.01	574.72	947.15	799.97	777.68	624.26	914.35	626.25
19.986	0	0.02	0.03	0.01	18.66	0.04	1.17	19.79	10.70	12.92	60.42	63.15	-7.09	92.58	56.24	89.34	12.92	0.08	7.74	5.49	2.82	4.67	0.00	10.70	0.68	0.03	0.13	0.22	2.18	0.75	0.30	48.02	0.14	1.76	1.00	36.00	7.86	9.38	4.75	55.14	137.57	736.71	574.78	948.11	800.64	777.80	624.91	915.36	626.50
20.019	0	0.03	0.04	0.02	18.40	0.04	0.97	19.39	7.56	12.74	61.22	56.60	-5.24	92.57	55.76	89.08	12.74	0.08	8.79	6.73	2.83	4.53	0.00	7.56	0.46	0.03	0.15	0.24	2.86	0.89	0.29	48.11	0.18	2.69	0.00	36.00	8.16	9.39	4.92	55.12	137.27	736.26	574.47	948.02	800.86	777.85	624.56	915.11	626.52
20.053	0	0.03	0.04	0.02	16.49	0.04	0.71	17.34	4.07	11.15	65.33	46.47	-2.54	92.41	53.90	87.51	11.15	0.09	8.82	6.21	2.71	3.93	0.00	4.07	0.27	0.03	0.16	0.28	4.04	1.02	0.29	29.70	0.23	3.81	0.00	36.00	7.02	9.50	5.36	54.88	137.28	736.02	573.32	949.24	800.47	778.82	623.93	916.09	625.35
20.086	0	0.03	0.05	0.02	17.83	0.04	0.78	18.26	3.15	11.76	63.48	47.42	-3.17	90.87	56.12	86.64	11.76	0.09	8.18	6.55	2.35	3.48	0.00	3.15	0.16	0.04	0.13	0.29	5.41	1.18	0.29	80.67	0.24	5.18	0.00	36.00	8.71	10.51	5.27	55.12	139.95	736.06	572.18	951.01	800.87	778.42	624.75	918.37	624.70
20.120	0	0.05	0.06	0.03	12.45	0.04	0.48	10.28	1.39	11.81	75.10	50.22	-0.67	94.63	45.58	80.41	11.81	0.08	7.52	9.16	3.12	4.42	0.00	1.39	0.11	0.04	0.09	0.07	13.03	1.94	0.27	68.64	0.34	4.99	0.00	36.00	8.83	7.65	6.58	55.28	140.20	735.65	568.34	956.79	803.40	782.31	622.03	922.51	622.97
20.153	0	0.06	0.08	0.03	12.89	0.04	0.65	9.44	0.88	12.53	74.22	48.12	-1.34	95.69	49.75	73.46	12.53	0.08	8.51	12.07	3.24	2.51	0.00	0.88	0.11	0.03	0.14	0.10	18.94	2.45	0.26	33.78	0.45	6.48	0.00	36.00	11.95	6.50	4.87	56.12	144.23	748.49	565.13	970.18	801.88	791.63	620.98	935.85	619.31
20.186	0	0.07	0.08	0.03	17.67	0.05	1.21	11.87	0.89	13.10	64.67	52.46	-2.74	97.58	60.46	68.76	13.10	0.06	10.23	13.18	2.05	2.06	0.00	0.89	0.10	0.02	0.19	0.06	25.80	2.58	0.24	40.75	0.48	5.56	0.00	36.00	17.04	3.52	3.09	57.74	146.14	765.31	557.35	986.38	795.10	805.19	616.43	951.22	610.77
20.220	0	0.08	0.05	0.05	39.18	0.05	1.49	22.70	0.82	10.72	35.82	95.49	-2.01	98.07	70.42	75.92	10.72	0.07	11.92	10.29	1.42	0.94	0.00	0.38	0.07	0.03	0.28	0.04	55.39	4.19	0.19	35.12	0.82	3.56	0.00	36.00	9.97	-2.37	2.79	56.36	145.66	781.28	557.34	999.15	791.81	819.26	609.48	964.92	609.96
20.253	0	0.08	0.04	0.06	56.71	0.05	2.30	35.90	1.05	10.18	18.29	98.92	-4.50	97.31	82.16	78.46	10.18	0.08	10.15	7.06	0.57	0.27	0.00	0.24	0.02	0.02	0.26	0.01	67.43	5.38	0.15	3.76	1.05	2.29	0.00	36.00	7.32	-4.06	2.97	55.78	140.65	797.40	556.52	1012.70	788.20	836.71	606.45	977.35	607.94
20.286	0	0.07	0.03	0.09	69.42	0.04	2.23	47.84	1.48	6.89	5.58	99.80	-4.13	90.66	87.34	83.22	6.89	0.10	7.92	3.26	0.25	0.16	0.00	0.15	0.01	0.03	0.26	0.00	83.20	7.27	0.14	6.89	1.48	1.34	1.00	42.00	6.94	-10.64	3.16	55.39	136.41	805.91	556.25	1021.61	788.95	847.59	605.59	983.98	607.47
20.320	0	0.08	0.02	0.12	75.22	0.05	2.45	54.35	2.37	5.35	0.00	99.95	-3.85	68.10	91.69	82.20	5.35	0.11	6.48	2.04	0.20	0.10	0.00	0.07	0.01	0.02	0.25	0.00	95.64	10.19	0.12	8.12	2.37	0.11	0.00	42.00	8.66	-18.21	2.98	55.05	132.80	815.60	556.89	1028.02	787.06	857.18	603.90	989.88	609.06
20.353	0	0.07	0.02	0.12	73.83	0.05	2.37	55.09	2.75	3.43	1.17	99.96	-2.71	64.16	92.51	80.30	3.43	0.13	5.93	0.94	0.12	0.07	0.00	0.05	0.01	0.02	0.24	0.00	96.85	11.97	0.12	3.12	2.75	0.00	0.00	42.00	8.74	-19.09	5.87	54.76	134.54	818.77	558.06	1030.97	787.54	862.72	602.16	996.84	612.84
20.387	0	0.07	0.02	0.12	71.73	0.05	2.59	56.40	2.60	2.60	3.27	99.97	-2.38	67.39	94.41	75.43	2.60	0.16	4.72	0.32	0.11	0.10	0.00	0.04	0.01	0.02	0.26	0.00	98.73	16.18	0.14	2.34	3.47	0.00	0.00	42.00	4.12	-18.37	3.47	54.48	129.93	828.76	558.83	1036.31	782.77	869.82	603.32	999.65	608.36
20.420	0	0.07	0.02	0.12	73.32	0.05	2.25	61.77	1.93	1.93	1.68	99.97	-1.71	73.96	93.89	79.12	1.93	0.25	3.70	0.11	0.11	0.11	0.00	0.03	0.00	0.01	0.13	0.00	99.19	18.26	0.14	3.36	4.02	0.00	0.00	42.00	4.66	-16.78	5.01	54.98	130.12	830.01	555.87	1040.72	782.30	874.17	601.90	1004.20	606.68
20.453	0	0.08	0.02	0.13	68.07	0.04	2.12	54.23	1.59	1.59	6.93	99.96	-1.36	75.14	91.27	74.19	1.59	0.34	2.73	0.05	0.10	0.09	0.00	0.03	0.00	0.01	0.07	0.00	99.35	18.27	0.14	11.76	4.02	0.00	0.00	42.00	7.27	-16.47	5.18	55.16	130.78	831.88	555.80	1041.09	781.89	875.23	600.28	1005.77	608.13
20.487	0	0.09	0.03	0.13	60.32	0.05	2.04	46.61	1.06	1.06	14.68	99.95	-0.16	73.18	89.02	67.14	1.06	0.40	1.95	0.04	0.14	0.20	0.00	0.02	0.00	0.01	0.03	0.00	99.68	20.17	0.12	7.47	4.68	0.00	0.00	42.00	7.39	-16.98	5.40	54.91	130.70	831.96	555.77	1040.15	780.70	875.10	599.71	1005.52	608.23
20.520	0	0.09	0.02	0.14	58.42	0.05	1.69	43.87	0.64	0.64	16.58	99.94	0.00	86.52	86.02	68.59	0.64	0.31	1.70	0.02	0.10	0.15	0.00	0.02	0.01	0.00	0.02	0.00	99.81	19.16	0.10	13.05	5.14	0.00	0.00	42.00	9.50	-12.71	2.87	54.94	129.01	831.40	557.39	1036.69	779.01	871.25	602.16	1000.04	609.77
20.553	0	0.10	0.03	0.15	52.44	0.05	1.47	37.34	0.65	0.65	22.56	99.92	0.00	96.15	81.82	65.67	0.65	0.23	2.13	0.03	0.11	0.23	0.00	0.02	0.00	0.01	0.02	0.00	99.85	19.86	0.10	45.02	5.21	0.00	0.00	42.00	10.96	-5.92	3.03	55.00	131.95	828.37	560.57	1029.80	777.27	865.17	604.32	996.75	614.12
20.587	0	0.10	0.02	0.15	44.70	0.06	1.13	31.72	0.38	0.38	30.30	99.87	0.00	97.55	76.37	63.57	0.38	0.16	2.32	0.02	0.10	0.27	0.00	0.02	0.00	0.00	0.03	0.00	99.92	21.50	0.09	70.69	6.72	0.00	0.00	42.00	9.61	-3.58	4.73	54.72	135.28	817.26	564.75	1016.90	779.14	853.45	606.55	988.18	618.80
20.620	0	0.12	0.03	0.16	37.34	0.06	1.09	23.54	0.39	0.39	37.66	99.83	0.00	98.73	73.11	57.64	0.39	0.12	2.94	0.04	0.09	0.28	0.00	0.02	0.01	0.00	0.04	0.01	99.89	20.87	0.09	84.14	6.63	0.00	0.00	42.00	14.72	0.22	6.18	55.40	135.66	811.36	567.11	1007.13	778.33	847.18	607.95	981.94	623.58
20.653	0	0.10	0.02	0.16	44.28	0.07	0.91	31.61	0.29	0.29	30.72	99.83	0.00	98.77	72.73	67.29	0.29	0.08	4.51	0.06	0.16	0.56	0.00	0.03	0.01	0.00	0.06	0.06	99.88	21.38	0.11	81.17	7.12	0.00	0.00	42.00	15.50	0.06	6.16	55.32	134.18	803.14	566.13	998.36	776.61	839.42	606.59	972.54	623.39
20.687	0	0.11	0.02	0.16	39.98	0.08	0.83	32.05	0.19	0.15	35.02	99.80	0.00	96.56	70.63	65.00	0.15	0.06	5.08	0.11	0.22	0.47	0.00	0.02	0.01	0.00	0.09	0.19	99.92	26.28	0.11	65.39	7.88	0.00	0.00	42.00	12.47	5.33	7.19	54.92	142.06	800.71	567.95	993.77	775.03	833.59	606.99	974.51	624.90
20.720	0	0.10	0.02	0.18	43.32	0.09	0.68	34.14	0.16	0.16	31.68	99.81	0.00	94.69	68.05	71.62	0.16	0.05	7.40	0.20	0.47	0.88	0.00	0.02	0.01	0.00	0.13	0.15	99.89	24.50	0.10	38.04	7.67	0.00	0.00	42.00	9.57	7.60	7.93	54.18	137.87	797.85	567.55	990.35	773.77	833.30	605.14	969.86	624.13
20.754	0	0.10	0.02	0.20	45.70	0.07	0.63	31.40	0.13	0.12	29.30	99.85	0.00	97.32	66.36	74.74	0.12	0.05	7.57	0.26	0.64	1.51	0.00	0.03	0.01	0.00	0.25	0.04	99.84	20.09	0.13	71.42	6.12	0.00	0.00	42.00	11.40	4.04	8.66	54.69	140.24	793.21	566.27	988.09	774.03	829.42	605.57	968.43	624.08
20.787	0	0.12	0.02	0.22	41.42	0.06	0.62	24.02	0.20	0.20	33.58	99.80	0.00	97.49	63.55	70.75	0.20	0.05	7.00	0.56	0.46	1.66	0.00	0.04	0.02	0.00	0.55	0.04	99.78	18.00	0.11	88.68	4.77	0.00	0.00	42.00	12.67	3.71	8.99	54.85	142.03	788.76	563.50	989.04	777.49	827.26	604.14	968.01	623.15
20.820	0	0.13	0.02	0.22	41.64	0.06	0.68	23.11	0.27	0.27	33.36	99.78	0.00	97.53	64.57	69.55	0.27	0.05	7.25	0.69	0.37	1.70	0.00	0.05	0.03	0.00	0.70	0.02	99.76	16.99	0.10	92.28	4.47	0.00	0.00	42.00	11.06	3.62	9.24	54.57	142.78	785.11	562.38	987.79	777.90	824.69	604.00	966.35	621.90
20.854	0	0.13	0.03	0.22	42.15	0.05	0.62	19.66	0.47	0.47	32.85	99.81	0.00	97.09	62.23	71.48	0.47	0.06	7.54	1.34	0.22	0.88	0.00	0.08	0.04	0.00	0.67	0.03	99.54	12.44	0.09	93.29	3.53	0.00	0.00	42.00	11.83	4.46	10.26	54.45	138.23	782.86	561.45	987.79	779.39	826.63	604.61	963.86	621.18
20.887	0	0.13	0.02	0.21	44.69	0.06	0.61	21.13	0.48	0.48	30.31	99.84	0.00	98.28	62.55	74.27	0.48	0.05	8.27	1.41	0.17	0.34	0.00	0.07	0.04	0.00	0.65	0.03	99.45	11.51	0.08	83.72	3.51	0.00	0.00	42.00	11.45	1.77	10.55	54.33	137.02	782.32	560.42	991.16	782.87	828.76	604.32	964.84	620.40
20.920	0	0.14	0.03	0.22	41.37	0.06	0.61	17.21	0.57	0.57	33.63	99.80	0.00	97.92	61.15	71.46	0.57	0.05	9.44	1.35	0.19	0.15	0.00	0.08	0.04	0.00	0.70	0.02	99.29	9.64	0.07	92.08	3.35	0.00	0.00	42.00	12.98	2.74	11.42	54.52	135.15	782.94	561.58	990.78	782.71	830.66	605.88	964.82	622.21
20.954	0	0.14	0.03	0.21	42.20	0.06	0.63	17.28	0.82	0.82	32.80	99.80	0.00	98.66	61.37	72.04	0.82	0.04	9.98	1.48	0.19	0.15	0.00	0.13	0.04	0.00	0.80	0.02	98.87	8.96	0.06	90.05	3.10	0.00	0.00	42.00	10.17	0.50	11.68	54.18	135.05	784.75	562.43	993.15	783.34	833.04	605.76	967.03	622.58
20.987	0	0.12	0.03	0.20	46.89	0.05	0.72	20.71	0.81	0.81	28.11	99.82	0.00	98.59	65.49	73.43	0.81	0.04	7.38	1.14	0.17	0.11	0.00	0.12	0.03	0.00	0.92	0.01	98.76	8.83	0.05	89.12	2.88	0.00	0.00	36.00	10.48	0.75	11.83	54.54	138.75	783.81	562.88	991.73	782.01	830.50	606.54	968.17	623.86
21.020	0	0.13	0.03	0.20	43.39	0.05	0.72	17.77	0.83	0.83	31.61	99.76	0.00	98.60	64.58	70.30	0.83	0.04	5.80	0.84	0.19	0.08	0.00	0.12	0.02	0.00	0.98	0.01	98.19	8.31	0.05	81.30	2.78	0.00	0.00	36.00	11.65	-0.73	11.72	54.88	142.45	783.61	561.83	993.60	783.52	829.73	605.24	970.86	624.52
21.054	0	0.13	0.03	0.19	39.28	0.04	0.78	14.53	1.19	1.19	35.72	99.59	0.00	98.77	64.31	66.22	1.19	0.03	3.77	0.58	0.15	0.05	0.00	0.13	0.02	0.00	0.76	0.01	95.59	6.92	0.05	87.45	2.17	0.00	0.00	36.00	11.27	0.09	12.35	54.78	138.67	783.20	561.57	993.88	784.00	831.91	605.54	969.36	623.84
21.087	0	0.13	0.03	0.18	38.96	0.03	0.83	14.14	1.19	1.19	36.04	99.54	0.00	98.71	65.34	64.99	1.19	0.03	2.62	0.34	0.13	0.02	0.00	0.15	0.03	0.00	0.70	0.02	94.93	6.35	0.05	85.18	1.95	0.00	0.00	36.00	11.24	-0.30	12.50	54.88	140.64	783.08	561.34	994.30	784.21	831.50	604.57	970.70	624.66
21.121	0	0.14	0.04	0.17	33.52	0.03	0.95	10.45	1.49	1.52	41.48	99.45	0.00	98.71	65.49	58.48	1.52	0.02	1.80	0.21	0.16	0.02	0.00	0.20	0.04	0.00	0.61	0.06	92.63	4.47	0.04	77.34	1.49	0.00	0.00	36.00	10.81	-0.31	12.81	54.97	140.81	784.91	563.06	995.72	785.35	833.49	605.36	972.64	626.91
21.154	0	0.14	0.05	0.16	29.85	0.03	1.02	8.51	1.32	1.92	45.15	99.31	0.00	98.72	65.16	54.88	1.92	0.02	1.68	0.14	0.20	0.02	0.00	0.24	0.05	0.00	0.50	0.09	89.98	2.93	0.04	65.92	1.32	0.00	0.00	36.00	11.63	-0.27	13.06	55.15	139.42	784.54	563.88	995.35	786.43	833.95	606.48	971.73	627.83
21.187	0	0.16	0.06	0.14	23.22	0.03	1.34	5.90	1.29	2.22	53.56	99.27	0.00	98.52	67.02	44.10	2.22	0.02	2.01	0.13	0.29	0.04	0.00	0.28	0.06	0.00	0.47	0.21	87.41	2.40	0.04	82.48	1.29	0.00	0.00	36.00	11.49	-1.00	12.71	55.26	139.95	784.81	563.84	995.69	786.72	833.64	606.31	971.97	627.53
21.221	0	0.16	0.08	0.12	18.09	0.03	1.52	4.41	1.02	3.00	63.82	98.74	-0.71	98.42	66.47	38.12	3.00	0.02	2.05	0.09	0.41	0.04	0.00	0.46	0.10	0.00	0.51	0.74	81.17	1.53	0.05	81.07	1.02	0.12	0.00	36.00	11.90	-1.33	12.78	55.59	140.31	785.19	564.17	995.33	786.10	833.59	606.48	972.24	628.05
21.254	0	0.17	0.09	0.10	13.32	0.03	1.65	3.12	1.52	3.34	73.36	97.91	-0.87	98.20	65.02	31.34	3.34	0.01	2.35	0.08	0.51	0.05	0.00	0.65	0.17	0.00	0.53	1.52	76.18	1.19	0.05	83.39	0.92	0.06	0.00	36.00	12.21	1.99	13.94	55.73	136.41	785.05	565.19	994.63	786.16	836.10	608.00	970.83	629.36
21.287	0	0.16	0.10	0.08	9.67	0.03	1.69	2.42	2.95	3.72	80.66	95.34	-0.91	98.42	63.32	27.11	3.72	0.01	3.18	0.11	0.74	0.06	0.04	0.82	0.29	0.00	0.54	2.95	67.58	0.81	0.06	64.35	0.85	0.09	0.00	36.00	10.85	1.34	14.53	55.95	134.83	784.00	565.07	993.35	786.51	836.43	605.22	968.96	630.03
21.321	0	0.14	0.12	0.05	4.20	0.03	1.43	1.27	2.94	3.05	91.60	73.71	0.00	98.64	56.67	18.32	3.05	0.01	2.94	0.13	0.84	0.06	0.31	1.05	0.46	0.00	0.69	5.55	49.49	0.53	0.08	56.35	0.79	0.07	0.00	30.00	11.13	0.57	14.39	56.64	138.02	782.70	563.92	995.09	788.01	835.16	605.37	971.03	629.70
21.354	0	0.16	0.15	0.05	2.62	0.03	1.32	0.74	3.22	3.75	94.76	57.50	0.00	98.64	51.11	10.76	3.75	0.01	3.22	0.20	1.06	0.06	0.53	1.15	0.59	0.00	0.91	6.28	45.98	0.46	0.09	82.26	0.76	0.09	0.00	30.00	11.25	-0.59	13.51	57.35	142.37	782.64	563.81	996.31	789.35	833.01	605.34	973.23	629.96
21.388	0	0.16	0.17	0.04	1.69	0.03	1.13	0.54	3.12	4.46	96.62	24.87	-0.11	98.60	45.41	9.19	4.46	0.01	3.12	0.25	0.77	0.03	0.74	1.78	0.68	0.00	1.07	12.29	34.16	0.33	0.13	75.33	0.60	0.24	0.00	30.00	11.37	-0.71	13.63	58.11	142.59	784.62	565.93	995.33	788.50	833.73	605.44	973.72	632.56
21.421	0	0.17	0.19	0.03	1.16	0.03	1.06	0.38	3.30	5.67	97.68	11.67	-0.80	98.66	40.95	5.37	5.67	0.01	3.30	0.38	0.97	0.04	0.96	1.96	0.88	0.00	1.41	16.02	27.19	0.24	0.19	79.97	0.56	0.37	0.00	30.00	10.90	0.50	13.81	58.41	139.73	785.69	565.90	997.13	789.72	836.48	605.82	973.75	631.91
21.454	0	0.20	0.20	0.04	0.97	0.03	0.89	0.30	3.94	6.30	98.05	7.86	-0.26	98.57	35.80	4.90	6.30	0.01	3.94	0.44	1.16	0.06	1.02	2.18	1.13	0.00	1.47	17.48	26.89	0.23	0.23	81.83	0.54	0.44	0.00	30.00	10.53	0.84	14.44	58.65	137.08	787.50	568.08	996.43	788.25	838.73	608.21	973.50	633.28
21.488	0	0.21	0.22	0.03	0.60	0.03	0.76	0.21	3.99	8.04	98.49	3.42	-1.35	98.48	28.47	2.92	8.04	0.01	3.99	0.53	1.25	0.06	0.92	3.17	1.31	0.00	1.63	23.29	15.79	0.13	0.39	85.34	0.51	0.58	0.00	30.00	9.18	1.15	14.68	58.47	136.46	786.78	567.64	997.04	789.25	839.25	607.27	973.27	632.96
21.521	0	0.23	0.24	0.03	0.45	0.03	0.59	0.15	3.65	9.12	98.81	2.02	-0.78	98.77	21.26	1.90	9.12	0.01	3.65	0.49	1.39	0.07	1.04	3.58	1.23	0.00	1.88	23.77	13.00	0.10	0.47	89.26	0.51	0.82	0.00	30.00	9.42	0.06	14.21	58.62	138.71	786.93	567.55	998.75	790.80	838.69	607.85	975.09	632.99
21.554	0	0.23	0.25	0.03	0.39	0.03	0.50	0.12	3.46	9.48	99.01	0.94	0.00	98.52	16.96	1.44	9.48	0.01	3.43	0.44	1.22	0.08	0.96	3.46	1.11	0.00	1.92	17.82	12.99	0.10	0.45	92.43	0.53	1.02	0.00	30.00	9.65	-1.01	14.03	58.71	140.01	787.62	568.11	999.89	791.85	838.88	608.36	976.56	633.80
21.588	0	0.23	0.27	0.03	0.35	0.03	0.50	0.11	4.36	10.95	99.00	0.85	0.00	98.52	14.88	2.09	10.95	0.01	2.79	0.46	0.95	0.04	1.08	4.36	1.03	0.00	1.86	18.56	8.93	0.07	0.61	94.35	0.54	1.53	0.00	30.00	8.39	-1.02	15.03	58.48	136.63	787.70	568.91	999.49	791.89	841.26	608.14	975.30	634.62
21.621	0	0.22	0.27	0.03	0.35	0.03	0.45	0.11	4.62	10.75	99.09	0.56	0.00	98.44	13.12	3.54	10.75	0.01	2.49	0.38	0.73	0.04	1.06	4.62	1.07	0.00	1.72	14.31	8.83	0.07	0.65	95.30	0.53	1.82	0.00	30.00	10.56	-1.27	14.98	58.88	139.67	788.63	568.82	1000.92	792.39	841.27	608.33	978.14	636.12
21.654	0	0.22	0.29	0.03	0.37	0.03	0.52	0.11	4.36	13.09	98.96	0.52	0.00	98.61	13.96	3.37	13.09	0.01	2.75	0.50	0.87	0.06	1.14	4.36	1.13	0.00	1.71	12.52	7.95	0.07	0.77	84.43	0.56	1.99	0.00	30.00	9.19	-0.68	15.33	58.63	138.67	788.86	568.32	1001.94	791.90	842.60	608.48	978.69	635.13
21.688	0	0.20	0.26	0.02	0.42	0.03	0.54	0.14	4.33	13.30	98.93	0.56	0.00	98.72	15.67	6.35	13.30	0.01	2.80	0.57	0.81	0.03	0.70	4.33	1.03	0.00	1.44	11.76	6.71	0.08	0.88	85.43	0.58	1.71	0.00	30.00	8.52	-0.25	14.73	58.50	139.29	789.76	568.46	1003.10	793.12	842.75	607.89	979.38	634.95
21.721	0	0.19	0.24	0.02	0.41	0.03	0.49	0.14	4.31	12.43	99.03	0.48	0.00	98.40	14.78	7.46	12.43	0.01	3.44	0.55	0.91	0.03	0.51	4.31	1.06	0.00	1.68	10.60	6.10	0.08	0.82	70.61	0.64	1.53	0.00	30.00	7.55	-1.40	14.41	58.45	141.34	790.87	568.86	1003.90	792.86	842.58	607.43	981.13	635.37
21.755	0	0.16	0.20	0.02	0.51	0.03	0.47	0.19	4.53	11.65	98.98	0.58	0.00	98.62	17.47	12.06	11.65	0.01	4.53	0.61	0.97	0.02	0.26	3.38	1.01	0.00	1.74	10.55	5.87	0.10	0.85	65.77	0.78	1.21	0.00	30.00	7.94	-0.66	15.00	58.48	139.87	790.46	568.63	1003.91	792.54	843.57	608.23	980.80	635.24
21.788	0	0.14	0.18	0.02	0.61	0.04	0.46	0.23	5.06	11.63	98.79	0.54	0.00	98.59	18.66	15.97	11.63	0.01	5.06	0.83	1.03	0.03	0.00	3.16	1.11	0.00	1.64	8.40	6.39	0.11	0.90	65.24	0.87	0.87	0.00	30.00	6.88	-0.76	14.72	58.37	141.03	791.05	568.38	1004.55	792.27	843.44	607.34	981.76	634.87
21.821	0	0.12	0.15	0.02	0.78	0.04	0.47	0.34	5.39	10.42	98.45	0.71	0.00	98.63	22.10	21.16	10.42	0.01	5.39	0.69	0.90	0.04	0.00	3.25	1.34	0.00	1.88	8.65	5.79	0.11	0.89	55.23	0.93	0.76	0.00	30.00	7.00	0.61	13.59	58.44	141.80	791.70	568.73	1004.87	793.52	842.32	607.58	981.56	634.38
21.855	0	0.09	0.13	0.02	0.91	0.04	0.49	0.44	5.55	8.52	98.17	0.79	0.00	98.57	26.21	23.56	8.52	0.01	5.55	0.66	0.74	0.04	0.00	2.93	1.11	0.00	1.75	5.68	6.05	0.13	0.78	58.27	1.15	0.39	1.00	36.00	7.15	0.82	13.93	58.44	142.46	790.37	567.94	1003.83	792.29	841.25	607.33	981.18	634.03
21.888	0	0.08	0.13	0.02	1.09	0.04	0.64	0.55	3.94	8.56	97.81	1.18	0.00	98.62	31.82	23.25	8.56	0.01	4.52	0.65	0.62	0.07	0.00	3.24	1.15	0.00	1.59	3.94	6.15	0.13	0.78	53.83	1.11	0.35	0.00	36.00	8.40	0.65	13.86	58.67	141.04	789.99	567.71	1003.81	792.77	841.41	608.40	980.23	633.31
21.921	0	0.07	0.10	0.02	1.61	0.03	0.68	0.91	4.06	8.57	96.78	1.55	0.00	98.64	36.09	31.19	8.57	0.01	4.06	0.55	0.57	0.06	0.00	3.31	1.17	0.00	1.59	4.32	5.56	0.14	0.76	64.25	1.22	0.23	0.00	36.00	9.00	0.58	14.20	58.74	141.24	788.84	567.17	1002.34	792.10	840.52	607.04	979.21	633.72
21.955	0	0.06	0.09	0.02	1.70	0.04	0.67	1.07	3.40	6.96	96.60	1.68	0.00	98.78	38.31	32.90	6.96	0.01	4.03	0.54	0.78	0.07	0.00	3.40	1.16	0.00	1.56	3.38	4.37	0.17	0.60	39.88	1.38	0.18	0.00	36.00	8.78	-0.03	14.21	58.74	142.93	788.12	567.29	1001.43	791.49	839.07	606.89	979.36	634.24
21.988	0	0.04	0.08	0.01	2.61	0.03	0.85	1.88	3.53	6.95	94.78	2.93	0.00	98.75	45.85	39.05	6.95	0.01	3.84	0.56	1.06	0.06	0.00	3.48	0.99	0.00	1.23	3.53	3.93	0.17	0.61	47.03	1.37	0.23	0.00	36.00	9.68	0.16	14.21	58.83	142.11	787.33	567.21	999.97	790.99	838.27	607.05	977.79	634.06
22.021	0	0.04	0.08	0.01	4.15	0.04	1.43	3.39	4.21	7.36	91.70	7.34	-2.37	98.72	57.57	41.85	7.36	0.01	4.41	0.60	1.29	0.04	0.00	4.00	0.93	0.00	0.99	4.21	3.40	0.18	0.58	39.07	1.31	0.31	0.00	36.00	8.62	-0.29	14.81	58.73	142.91	785.79	566.53	998.79	789.12	837.25	606.69	977.58	633.74
22.055	0	0.03	0.07	0.01	5.25	0.04	1.86	4.69	4.35	6.94	89.50	11.98	-3.68	98.47	64.17	43.36	6.94	0.01	4.41	0.54	1.29	0.04	0.00	4.35	0.94	0.00	1.07	4.13	2.87	0.21	0.58	23.61	1.37	0.49	0.00	36.00	7.74	-1.17	14.19	58.42	141.45	786.63	566.01	1000.85	790.94	838.47	606.27	977.58	631.92
22.088	0	0.03	0.07	0.01	6.66	0.04	1.94	6.47	4.43	6.06	86.69	17.62	-4.39	98.71	67.61	48.05	6.06	0.01	4.43	0.56	1.00	0.02	0.00	4.31	0.96	0.00	1.17	6.53	2.72	0.21	0.66	46.84	1.34	0.72	0.00	36.00	9.29	-0.33	13.74	58.78	142.67	786.76	567.14	998.90	790.81	836.68	606.35	976.73	633.58
22.122	0	0.03	0.08	0.01	6.57	0.04	2.50	6.39	4.73	6.46	86.87	32.27	-6.41	98.59	71.73	43.63	6.46	0.01	4.73	0.71	0.95	0.02	0.00	3.95	1.34	0.00	1.42	12.38	2.17	0.22	0.62	25.35	1.60	0.99	0.00	36.00	7.07	-0.78	13.08	58.60	144.70	786.74	566.36	1001.02	791.57	835.99	606.54	978.49	631.71
22.155	0	0.03	0.08	0.01	6.93	0.04	2.84	7.07	4.66	5.34	85.86	38.34	-6.41	98.68	75.66	42.29	5.34	0.02	4.66	0.86	0.97	0.01	0.00	3.66	1.19	0.00	1.59	11.76	2.16	0.22	0.58	47.18	1.62	1.41	0.00	36.00	6.69	-0.44	13.69	58.65	143.78	786.25	566.65	1000.00	790.85	836.39	606.29	977.77	632.46
22.188	0	0.03	0.09	0.01	6.43	0.04	2.89	6.39	4.30	5.52	87.15	34.96	-6.20	98.53	75.63	39.70	5.52	0.02	4.30	0.91	1.10	0.01	0.00	3.16	1.07	0.00	1.69	9.98	2.21	0.22	0.54	37.59	1.56	2.20	0.00	36.00	7.39	-0.98	13.83	58.84	142.77	787.23	565.95	1001.37	791.13	838.15	605.49	978.44	631.99
22.222	0	0.02	0.09	0.01	7.78	0.04	3.23	8.15	4.37	5.12	83.70	35.87	-6.29	98.47	79.20	42.42	5.12	0.02	4.37	0.88	1.13	0.01	0.04	3.37	1.20	0.00	1.80	6.91	2.28	0.22	0.66	65.13	1.45	2.78	0.00	36.00	7.02	-1.17	14.56	58.93	142.28	787.78	566.06	1001.08	789.63	839.42	604.86	978.93	632.76
22.255	0	0.02	0.09	0.01	8.19	0.04	3.33	8.67	4.47	4.92	82.65	35.53	-6.11	98.43	80.07	43.19	4.92	0.02	4.47	0.86	1.09	0.01	0.04	3.56	1.48	0.00	2.11	5.85	2.50	0.22	0.70	47.10	1.52	3.35	0.00	36.00	7.77	-1.30	13.35	59.25	145.14	787.99	565.26	1002.12	790.14	837.33	605.36	980.14	631.25
22.288	0	0.02	0.11	0.01	7.21	0.04	2.94	7.33	5.40	4.87	85.34	29.81	-4.93	98.48	76.69	42.18	4.87	0.02	5.40	0.93	1.08	0.02	0.55	3.48	1.82	0.00	2.46	5.99	2.80	0.22	0.78	35.61	1.56	4.26	0.00	36.00	6.81	-1.15	13.65	59.19	145.03	787.97	565.36	1002.43	790.24	837.93	604.96	980.49	631.60
22.322	0	0.02	0.12	0.01	7.54	0.04	3.48	7.46	4.27	5.66	84.92	31.39	-4.72	98.50	79.34	39.97	5.66	0.02	6.75	1.19	0.90	0.03	0.64	2.91	1.35	0.00	2.25	4.27	3.22	0.25	0.74	29.89	1.44	4.53	0.00	36.00	8.38	-1.07	13.27	59.51	145.78	788.00	564.64	1003.50	791.15	837.66	605.42	981.18	630.96
22.355	0	0.03	0.11	0.01	6.11	0.04	3.34	5.79	2.36	5.37	87.79	27.17	-2.98	98.52	77.67	35.12	5.37	0.02	7.18	1.45	0.72	0.03	0.00	2.36	0.90	0.00	1.93	2.11	3.39	0.26	0.69	42.71	1.54	3.05	0.00	36.00	9.83	1.00	14.24	59.79	142.70	789.27	564.22	1003.12	789.40	840.64	604.32	980.72	631.56
22.389	0	0.02	0.08	0.01	8.39	0.04	2.44	8.53	1.74	5.06	82.93	26.19	-2.04	98.63	76.07	46.69	5.06	0.02	6.27	1.64	0.49	0.04	0.00	1.74	0.50	0.00	1.49	0.34	4.37	0.29	0.67	63.56	1.54	2.12	0.00	36.00	9.43	0.63	14.70	59.91	142.45	789.13	564.10	1001.11	786.11	840.18	604.06	979.99	631.34
22.422	0	0.02	0.06	0.01	8.12	0.04	1.68	7.89	1.61	5.00	83.76	20.14	-0.57	98.49	69.64	51.02	5.00	0.02	6.08	1.97	0.63	0.06	0.00	1.61	0.36	0.00	1.16	0.23	6.55	0.34	0.63	60.66	1.55	1.06	0.00	36.00	7.85	-1.10	14.35	59.75	141.37	788.55	563.19	1000.45	785.53	839.54	602.37	978.33	629.29
22.455	0	0.03	0.05	0.01	8.97	0.04	1.36	8.34	1.63	5.17	82.06	20.62	0.00	98.43	66.83	55.24	5.17	0.02	5.75	2.36	0.56	0.06	0.00	1.24	0.22	0.00	0.83	0.08	9.73	0.37	0.59	62.89	1.63	0.64	0.00	36.00	8.29	-1.30	14.55	59.88	139.42	788.35	562.44	1001.43	786.63	840.90	602.03	977.79	628.44
22.489	0	0.03	0.04	0.01	9.74	0.04	0.99	8.20	1.82	4.34	80.52	24.24	0.00	98.18	62.41	59.16	4.34	0.02	6.23	2.82	0.59	0.10	0.00	0.94	0.13	0.00	0.56	0.04	16.74	0.45	0.52	58.67	1.82	0.17	0.00	36.00	7.52	-2.07	14.30	60.02	139.80	789.75	563.36	1002.04	786.29	841.41	602.91	978.82	628.68
22.522	0	0.03	0.04	0.02	10.06	0.05	0.72	7.70	2.17	3.49	79.89	34.26	0.00	98.51	57.66	62.25	3.49	0.02	7.69	2.85	0.51	0.09	0.00	0.64	0.07	0.00	0.49	0.03	22.97	0.46	0.42	34.38	2.17	0.00	0.00	36.00	6.49	-1.05	14.10	60.06	141.06	789.15	563.10	1000.22	784.88	839.62	601.02	977.94	628.68
22.555	0	0.03	0.03	0.02	13.68	0.05	0.62	10.76	2.19	3.31	72.64	57.32	0.00	98.73	57.64	71.08	3.31	0.02	8.24	2.49	0.37	0.09	0.00	0.64	0.05	0.00	0.40	0.03	25.93	0.50	0.42	80.43	2.19	0.00	0.00	36.00	6.36	-0.22	13.75	60.39	140.86	788.99	563.67	998.87	783.92	838.45	602.25	976.88	628.31
22.589	0	0.04	0.02	0.04	21.36	0.05	0.47	13.21	2.39	3.61	57.29	91.75	0.00	98.51	54.61	79.65	3.61	0.03	8.41	2.61	0.41	0.10	0.00	0.41	0.04	0.00	0.27	0.02	43.65	0.54	0.30	77.62	2.39	0.00	0.00	36.00	7.58	1.04	13.90	60.91	140.94	787.76	562.37	997.23	782.20	837.18	601.39	975.68	627.51
22.622	0	0.05	0.02	0.05	24.72	0.05	0.44	14.31	2.56	3.48	50.56	95.72	0.00	98.51	54.47	81.98	3.48	0.03	8.49	2.77	0.45	0.08	0.00	0.31	0.03	0.00	0.21	0.02	50.02	0.56	0.26	75.29	2.56	0.00	0.00	36.00	8.15	1.04	13.24	61.29	142.57	786.87	560.37	998.82	783.37	836.03	600.65	976.43	625.42
22.655	0	0.08	0.02	0.08	25.30	0.06	0.38	11.06	2.81	3.27	49.70	98.22	0.00	98.36	50.35	78.81	3.27	0.03	9.19	3.14	0.48	0.08	0.00	0.18	0.02	0.00	0.19	0.01	64.45	0.78	0.23	49.61	2.81	0.00	0.00	36.00	8.98	1.53	14.29	61.59	142.67	784.81	556.79	1000.93	784.06	837.31	597.88	977.58	623.94
22.689	0	0.09	0.02	0.14	37.09	0.06	0.31	14.89	2.14	2.14	37.91	99.76	0.00	98.62	50.27	86.64	2.14	0.05	9.62	2.50	0.33	0.05	0.00	0.13	0.01	0.00	0.15	0.00	81.53	1.20	0.21	53.55	3.34	0.00	0.00	36.00	12.07	0.66	14.03	62.36	136.38	785.31	556.55	999.05	783.19	838.62	598.96	973.07	621.80
22.722	0	0.10	0.02	0.16	37.05	0.06	0.29	13.99	2.05	2.05	37.95	99.80	0.00	98.60	48.92	86.09	2.05	0.05	8.69	1.97	0.17	0.03	0.00	0.10	0.02	0.00	0.14	0.00	84.70	1.34	0.20	51.46	3.40	0.00	0.00	36.00	9.99	-0.74	13.88	62.32	142.36	786.39	556.86	1002.70	784.72	838.48	598.84	978.73	623.29
22.756	0	0.13	0.02	0.20	38.03	0.05	0.32	12.68	2.21	2.21	36.97	99.85	0.00	98.11	49.66	81.97	2.21	0.05	6.94	2.39	0.10	0.04	0.00	0.04	0.01	0.00	0.13	0.00	92.60	2.01	0.15	61.32	3.67	0.00	0.00	36.00	10.73	2.26	14.01	62.67	136.83	784.90	556.19	999.01	783.54	838.36	597.27	972.96	621.87
22.789	0	0.12	0.02	0.22	43.01	0.05	0.31	15.59	1.80	1.80	31.99	99.91	0.00	98.22	51.05	85.65	1.80	0.06	6.98	2.63	0.08	0.03	0.00	0.03	0.01	0.00	0.11	0.00	94.93	2.70	0.13	44.17	3.62	0.00	0.00	36.00	10.57	1.95	14.39	63.03	137.96	783.77	555.63	998.15	782.14	837.30	597.30	973.09	621.68
22.822	0	0.13	0.02	0.24	39.47	0.05	0.22	13.70	1.33	1.33	35.53	99.92	0.00	98.73	45.17	87.36	1.33	0.08	5.28	2.24	0.07	0.02	0.00	0.03	0.01	0.00	0.09	0.01	95.12	3.23	0.14	45.66	3.58	0.00	0.00	36.00	9.86	-0.24	13.65	63.45	140.49	783.94	554.60	998.06	781.40	835.55	594.71	973.63	620.66
22.856	0	0.13	0.02	0.28	40.61	0.05	0.17	14.80	0.78	0.78	34.39	99.95	0.00	98.70	41.53	91.46	0.78	0.10	4.59	1.65	0.07	0.02	0.00	0.02	0.01	0.00	0.09	0.01	97.56	4.89	0.15	37.74	3.68	0.00	0.00	36.00	8.97	0.34	13.45	63.61	141.23	783.44	552.87	998.92	780.93	835.18	593.37	974.11	618.74
22.889	0	0.12	0.01	0.27	46.18	0.04	0.17	19.10	0.56	0.56	28.82	99.97	0.00	98.37	43.52	96.08	0.56	0.14	2.44	1.23	0.03	0.01	0.00	0.02	0.01	0.00	0.07	0.02	97.63	5.61	0.16	55.33	3.39	0.00	0.00	36.00	9.11	1.50	13.52	64.19	140.56	782.92	549.97	999.20	778.97	835.39	591.11	973.76	615.82
22.922	0	0.10	0.01	0.25	51.40	0.04	0.20	24.95	0.37	0.37	23.60	99.97	0.00	97.41	47.91	97.92	0.37	0.21	1.42	0.61	0.02	0.00	0.00	0.01	0.01	0.00	0.05	0.01	98.07	7.53	0.16	35.44	3.55	0.00	0.00	36.00	16.28	3.86	13.01	65.87	133.29	780.74	544.34	999.58	779.37	836.58	590.86	968.59	609.34
22.956	0	0.09	0.01	0.22	59.93	0.04	0.30	36.92	0.19	0.19	15.07	99.98	0.00	98.27	57.36	98.17	0.19	0.24	0.79	0.42	0.01	0.01	0.00	0.01	0.01	0.00	0.04	0.01	98.64	11.38	0.16	3.04	3.09	0.00	1.00	42.00	17.73	1.79	11.82	67.23	137.93	786.71	535.79	1007.10	772.95	840.00	583.43	976.81	601.04
22.989	0	0.07	0.01	0.18	72.27	0.03	0.58	55.67	0.17	0.17	2.73	99.98	0.00	97.98	72.45	99.12	0.17	0.30	0.49	0.31	0.00	0.00	0.00	0.01	0.01	0.00	0.03	0.00	99.03	13.59	0.16	0.80	2.77	0.00	0.00	42.00	14.99	2.60	11.58	67.58	137.09	785.16	530.71	1008.35	770.69	839.91	578.49	976.00	595.08
23.022	0	0.07	0.01	0.17	74.97	0.03	0.67	63.04	0.18	0.12	0.03	99.98	0.00	98.62	75.71	99.64	0.12	0.44	0.48	0.10	0.00	0.00	0.00	0.01	0.02	0.00	0.02	0.00	99.34	17.03	0.18	0.30	2.68	0.00	0.00	42.00	17.71	-0.64	11.92	69.37	136.84	786.25	519.67	1012.33	763.81	842.87	568.49	978.64	585.54
23.056	0	0.07	0.01	0.17	75.12	0.03	0.66	69.86	0.16	0.07	0.00	99.98	0.00	98.19	75.39	99.75	0.07	0.60	0.36	0.04	0.00	0.00	0.00	0.01	0.03	0.00	0.01	0.02	99.66	24.43	0.16	0.08	2.56	0.00	0.00	42.00	19.27	2.04	13.24	70.63	134.60	786.12	516.86	1014.19	762.73	846.13	567.53	979.71	584.00
23.089	0	0.06	0.01	0.16	78.27	0.03	0.81	76.31	0.15	0.05	0.00	99.98	-1.05	98.70	79.89	99.80	0.05	0.95	0.24	0.02	0.00	0.00	0.00	0.01	0.04	0.00	0.01	0.02	99.63	27.44	0.15	0.03	2.21	0.00	0.00	42.00	18.87	0.33	11.99	71.03	134.84	786.75	513.00	1017.12	762.13	846.29	564.87	980.41	578.84
23.123	0	0.06	0.01	0.16	79.15	0.03	0.85	84.30	0.15	0.02	0.00	99.98	-1.52	98.68	80.81	99.83	0.02	1.30	0.16	0.01	0.00	0.00	0.00	0.02	0.04	0.00	0.00	0.02	99.65	38.40	0.15	0.04	2.00	0.00	0.00	42.00	18.82	0.43	12.51	71.04	133.84	787.41	512.76	1015.82	759.76	847.03	563.28	979.95	578.93
23.156	0	0.06	0.01	0.16	79.93	0.03	0.89	85.32	0.13	0.01	0.00	99.98	-1.82	98.19	81.58	99.81	0.01	1.79	0.19	0.01	0.00	0.00	0.00	0.03	0.05	0.00	0.00	0.01	99.65	39.05	0.13	0.06	1.89	0.00	0.00	42.00	19.66	2.04	13.38	71.35	134.14	787.00	510.80	1015.53	757.39	847.57	561.62	980.68	578.20
23.189	0	0.07	0.01	0.17	79.49	0.03	0.81	87.09	0.14	0.01	0.00	99.98	-1.39	97.35	79.62	99.83	0.01	2.72	0.17	0.00	0.00	0.01	0.00	0.04	0.12	0.00	0.00	0.00	99.68	43.65	0.14	0.04	1.89	0.00	0.00	42.00	21.75	3.99	13.78	71.87	131.70	787.38	510.31	1014.98	755.85	848.87	563.05	979.77	577.49
23.223	0	0.09	0.01	0.20	74.93	0.03	0.51	85.98	0.12	0.01	0.00	99.98	0.00	97.83	69.22	99.84	0.01	4.72	0.22	0.00	0.01	0.03	0.00	0.07	0.10	0.00	0.00	0.00	99.72	49.76	0.12	0.08	1.70	0.00	0.00	42.00	22.90	2.97	14.12	72.52	131.09	788.05	509.01	1015.65	754.20	850.05	562.92	980.47	576.17
23.256	0	0.12	0.01	0.27	63.98	0.03	0.24	76.87	0.12	0.03	0.00	99.98	0.00	97.64	51.83	99.81	0.01	6.27	0.23	0.00	0.03	0.07	0.00	0.08	0.12	0.00	0.00	0.00	99.72	50.92	0.11	0.18	1.75	0.00	0.00	42.00	23.45	3.38	13.89	72.96	131.59	790.22	508.34	1016.86	752.54	851.30	562.38	982.25	575.39
23.289	0	0.15	0.01	0.31	57.26	0.03	0.15	72.75	0.12	0.03	2.25	99.98	0.00	98.18	41.74	99.81	0.00	7.76	0.23	0.00	0.03	0.08	0.00	0.12	0.09	0.00	0.00	0.00	99.75	54.26	0.10	0.03	1.92	0.00	0.00	42.00	23.74	2.07	14.40	73.20	135.05	790.72	507.83	1016.65	750.78	850.74	560.16	984.76	576.82
23.323	0	0.16	0.01	0.33	55.35	0.03	0.13	73.27	0.23	0.06	1.73	99.98	0.00	98.33	38.80	99.76	0.00	8.51	0.39	0.00	0.06	0.13	0.00	0.23	0.08	0.00	0.00	0.00	99.81	57.12	0.10	0.06	2.18	0.00	0.00	42.00	21.70	-1.61	14.30	72.94	134.41	792.64	507.89	1016.28	748.82	851.75	556.71	984.71	576.44
23.356	0	0.19	0.01	0.38	48.53	0.03	0.09	65.51	0.28	0.03	9.49	99.98	0.00	98.38	30.20	99.78	0.00	8.84	0.36	0.00	0.03	0.10	0.00	0.28	0.08	0.01	0.00	0.00	99.80	56.58	0.10	0.03	2.21	0.00	0.00	42.00	20.08	-1.48	13.94	72.67	131.37	793.18	507.51	1015.16	746.89	852.22	555.74	982.29	574.14
23.390	0	0.18	0.01	0.38	45.17	0.03	0.08	66.68	0.48	0.01	8.32	99.98	0.00	98.39	28.80	99.69	0.00	6.79	0.31	0.01	0.01	0.04	0.00	0.48	0.09	0.01	0.00	0.00	99.84	61.37	0.08	0.02	2.36	0.00	0.00	42.00	20.20	1.45	14.03	72.67	129.58	795.12	509.51	1013.19	744.89	853.11	556.57	981.28	575.64
23.423	0	0.19	0.01	0.41	40.44	0.03	0.07	56.16	1.12	0.01	18.84	99.98	0.00	98.56	24.43	99.48	0.00	6.00	0.35	0.01	0.01	0.03	0.00	1.12	0.13	0.01	0.00	0.00	99.81	56.04	0.10	0.04	2.60	0.00	0.00	42.00	16.32	0.89	13.71	71.91	128.13	798.48	512.13	1013.00	743.22	855.01	556.31	981.56	576.34
23.456	0	0.17	0.01	0.38	42.31	0.03	0.08	55.88	1.45	0.01	19.12	99.98	0.00	98.47	28.12	99.32	0.00	5.33	0.35	0.01	0.01	0.02	0.00	1.45	0.15	0.01	0.00	0.01	99.79	52.91	0.11	0.03	3.00	0.00	0.00	42.00	14.01	1.19	12.66	70.97	127.83	800.60	515.95	1012.97	744.42	855.00	559.65	981.52	577.89
23.490	0	0.12	0.01	0.28	51.87	0.04	0.18	56.89	3.67	0.02	18.11	99.98	0.00	98.04	43.45	98.94	0.00	4.11	0.69	0.02	0.02	0.01	0.00	3.67	0.41	0.01	0.00	0.05	99.44	40.16	0.12	0.07	4.72	0.00	0.00	42.00	16.03	2.44	12.00	70.07	130.73	799.93	526.19	1010.79	752.36	851.59	571.89	981.35	587.74
23.523	0	0.08	0.01	0.19	68.63	0.05	0.57	68.53	5.95	0.04	6.37	99.98	0.00	97.55	66.08	98.92	0.00	3.73	1.64	0.03	0.04	0.01	0.00	5.95	0.98	0.01	0.00	0.28	98.87	29.95	0.15	1.10	5.29	0.00	0.00	42.00	13.41	3.58	12.89	68.49	131.93	801.01	535.03	1008.34	755.76	851.55	578.04	982.10	597.08
23.556	0	0.06	0.01	0.14	77.60	0.05	1.21	76.74	6.27	0.08	0.00	99.98	0.00	97.96	82.09	98.16	0.00	2.86	3.15	0.07	0.08	0.02	0.00	6.27	1.60	0.01	0.00	0.32	98.60	25.54	0.17	34.90	5.53	0.00	0.00	42.00	12.82	2.64	11.34	67.05	136.62	801.91	544.82	1006.15	762.52	847.32	586.15	982.46	606.19
23.590	0	0.05	0.01	0.12	80.23	0.06	2.16	77.01	9.88	0.18	0.00	99.97	-0.63	98.13	90.41	97.27	0.01	1.85	4.98	0.12	0.18	0.04	0.00	9.88	2.47	0.00	0.00	0.53	97.64	19.48	0.26	65.71	6.37	0.00	0.00	42.00	12.33	2.20	12.54	66.05	137.43	800.41	548.91	1002.91	764.14	846.22	587.57	981.41	612.29
23.623	0	0.05	0.01	0.12	80.63	0.06	2.82	75.39	9.88	0.35	0.00	99.96	-2.79	98.42	94.15	94.71	0.01	1.01	5.18	0.35	0.19	0.14	0.00	9.88	3.90	0.00	0.01	0.34	97.02	16.99	0.34	88.10	5.42	0.00	0.00	42.00	12.01	1.33	12.29	65.42	141.33	798.60	550.33	1003.25	766.62	843.47	590.47	982.83	613.97
23.656	0	0.05	0.01	0.12	79.85	0.05	3.56	72.46	11.81	0.80	0.00	99.96	-4.76	97.67	96.03	92.32	0.01	0.63	4.31	0.80	0.20	0.17	0.00	11.81	4.74	0.00	0.02	0.17	95.72	14.24	0.47	78.86	5.14	0.00	0.00	42.00	12.82	3.32	12.68	65.20	140.34	795.65	551.44	1004.26	772.12	843.30	593.72	981.91	615.72
23.690	0	0.05	0.01	0.10	77.39	0.05	4.32	66.19	13.07	1.55	0.00	99.95	-6.35	98.35	97.41	88.97	0.02	0.36	3.65	1.55	0.17	0.14	0.00	13.07	5.28	0.00	0.05	0.40	91.62	9.39	0.66	64.95	4.82	0.00	0.00	42.00	11.05	1.55	12.73	64.76	139.67	794.65	552.53	1004.72	774.57	843.30	594.55	981.27	616.25
23.723	0	0.05	0.02	0.09	74.41	0.05	4.45	61.52	12.12	1.44	0.59	99.94	-7.35	98.39	97.60	85.94	0.02	0.22	2.91	1.44	0.12	0.07	0.00	12.12	5.68	0.00	0.12	0.96	87.32	7.50	0.75	51.13	4.17	0.00	0.00	42.00	10.96	1.44	13.47	64.57	138.50	794.88	555.31	1003.10	775.46	844.09	595.41	980.40	619.95
23.757	0	0.03	0.02	0.05	66.16	0.04	5.21	55.54	14.89	1.37	8.84	99.75	-9.13	98.20	97.39	83.77	0.04	0.14	3.41	1.37	0.16	0.03	0.00	14.89	4.00	0.00	0.19	4.64	70.62	4.04	1.23	83.81	3.63	0.00	0.00	42.00	10.44	2.01	13.32	64.29	138.57	794.15	556.39	1002.40	776.32	843.14	596.82	979.66	620.59
23.790	0	0.03	0.02	0.03	51.36	0.04	6.34	45.94	17.88	1.30	23.64	98.72	-11.00	98.42	95.89	77.54	0.07	0.10	3.40	1.30	0.17	0.05	0.00	17.88	3.17	0.00	0.25	6.70	51.47	2.57	1.68	71.70	2.87	0.00	0.00	42.00	10.23	1.35	13.38	64.10	138.58	793.59	557.17	1002.31	777.64	842.89	597.43	979.36	621.48
23.823	0	0.03	0.03	0.02	41.94	0.04	7.10	40.69	19.20	0.81	33.06	96.30	-15.33	98.58	94.67	74.23	0.09	0.09	3.18	0.81	0.22	0.06	0.00	19.20	5.26	0.00	0.41	19.88	39.22	1.98	2.06	67.03	2.42	0.00	0.00	42.00	12.07	0.79	12.38	64.39	141.07	794.08	558.46	1003.31	779.91	841.34	600.31	980.67	622.37
23.857	0	0.02	0.03	0.01	30.18	0.03	9.46	37.33	24.44	0.52	37.67	92.61	-21.02	98.19	93.62	72.99	0.19	0.09	2.85	0.52	0.35	0.08	0.00	24.44	7.30	0.00	0.53	31.18	16.09	0.87	3.25	79.26	1.72	0.64	0.00	42.00	12.50	2.02	12.78	64.38	139.06	794.38	559.33	1002.45	779.55	842.37	601.14	979.67	623.22
23.890	0	0.02	0.03	0.01	31.67	0.03	10.33	40.35	25.90	0.43	34.65	98.82	-27.75	98.50	94.02	75.79	0.21	0.09	2.88	0.43	0.42	0.08	0.00	25.90	9.53	0.00	0.77	54.37	13.70	0.71	3.58	79.94	1.48	1.23	0.00	42.00	11.62	1.08	12.64	64.16	139.21	793.58	559.52	1002.71	780.66	841.81	601.68	979.39	622.94
23.923	0	0.03	0.03	0.01	30.01	0.03	12.82	41.15	28.85	0.50	33.85	99.73	-34.50	98.68	93.89	77.02	0.33	0.12	3.08	0.40	0.50	0.05	0.00	28.85	14.91	0.00	0.99	72.79	7.25	0.38	4.52	81.86	1.22	1.66	0.00	42.00	10.18	0.42	12.78	63.83	137.93	793.32	560.42	1002.21	781.00	842.08	602.19	978.41	623.16
23.957	0	0.03	0.03	0.01	32.55	0.03	11.03	46.79	26.38	0.69	28.21	99.82	-35.97	98.72	93.35	83.26	0.67	0.14	3.74	0.30	0.69	0.03	0.55	26.38	18.02	0.00	1.08	78.33	2.57	0.17	5.40	80.49	0.80	2.29	0.00	42.00	10.13	0.26	13.07	63.73	136.63	793.16	561.47	1001.07	781.09	842.32	602.62	977.23	624.22
23.990	0	0.03	0.03	0.01	33.26	0.03	10.89	48.07	26.86	0.83	26.93	99.82	-36.77	98.50	92.49	85.35	0.66	0.15	3.80	0.36	0.83	0.02	0.91	26.86	19.83	0.00	1.09	79.67	2.12	0.15	5.13	71.77	0.73	2.04	0.00	42.00	9.43	-1.09	12.60	63.48	138.32	793.84	561.77	1002.52	782.55	842.19	602.21	978.69	624.58
24.023	0	0.02	0.03	0.01	34.03	0.03	9.08	49.22	24.58	1.05	25.78	99.69	-35.64	98.71	90.85	88.10	0.78	0.17	3.06	0.28	1.05	0.02	1.19	24.58	21.85	0.00	1.08	74.50	1.64	0.13	5.15	75.46	0.52	1.85	0.00	42.00	8.72	-0.32	12.65	63.34	137.77	793.52	562.41	1002.14	782.82	842.11	603.05	978.14	624.82
24.057	0	0.02	0.02	0.01	35.13	0.03	7.85	51.00	23.00	1.31	24.00	99.30	-33.44	98.67	90.27	90.43	0.91	0.16	2.16	0.25	1.31	0.02	1.57	23.00	21.29	0.00	1.01	64.63	0.87	0.10	5.32	82.19	0.30	1.95	0.00	42.00	8.05	-0.45	12.58	62.98	138.03	793.47	562.85	1002.27	783.17	841.93	603.60	978.29	624.97
24.090	0	0.02	0.02	0.01	35.62	0.03	6.38	51.57	24.01	1.03	23.43	98.33	-28.74	98.71	88.03	93.23	0.93	0.15	1.44	0.24	1.03	0.03	1.44	24.01	14.32	0.00	0.86	50.85	0.86	0.09	5.01	78.22	0.29	1.75	0.00	42.00	7.86	-0.32	12.18	63.01	138.40	793.74	563.31	1002.76	784.13	841.70	604.14	978.51	625.06
24.124	0	0.01	0.02	0.01	34.18	0.03	5.71	49.62	26.50	0.80	25.38	97.67	-26.49	98.69	84.46	94.96	0.80	0.14	1.17	0.21	0.54	0.02	1.46	26.50	10.94	0.00	0.86	44.85	0.45	0.06	4.46	71.84	0.25	2.05	0.00	42.00	6.91	0.40	12.22	62.84	139.91	793.61	563.38	1003.42	784.81	841.45	603.63	979.61	625.67
24.157	0	0.01	0.02	0.01	31.12	0.03	5.29	45.25	30.40	0.80	29.75	97.40	-25.42	98.70	79.46	95.76	0.80	0.15	1.39	0.19	0.51	0.02	1.33	30.40	8.00	0.00	0.87	42.65	0.42	0.05	4.61	85.65	0.22	2.26	0.00	42.00	7.87	0.36	12.66	62.89	140.04	793.24	563.81	1002.83	784.80	841.45	604.10	979.63	626.88
24.190	0	0.02	0.02	0.01	29.50	0.03	5.00	42.80	32.57	0.81	32.20	98.07	-25.73	98.70	76.08	96.75	0.81	0.16	1.69	0.18	0.45	0.02	1.05	32.57	7.31	0.00	0.87	45.48	0.46	0.05	4.75	80.00	0.22	2.64	0.00	42.00	8.98	0.34	12.87	63.01	138.52	792.91	563.96	1001.67	784.34	841.56	604.48	978.23	627.02
24.224	0	0.02	0.02	0.01	30.05	0.03	8.27	43.43	42.87	0.93	31.57	99.14	-31.26	98.69	76.06	97.37	0.93	0.19	2.01	0.17	0.35	0.03	1.14	42.87	6.83	0.00	0.92	55.11	0.43	0.03	5.09	81.26	0.20	2.79	0.00	42.00	8.35	0.40	11.87	62.77	138.73	793.36	563.83	1002.98	785.67	841.12	605.12	978.34	625.53
24.257	0	0.02	0.02	0.01	28.60	0.03	7.10	41.39	42.11	0.82	33.61	98.70	-28.87	98.65	73.52	97.87	0.82	0.22	2.52	0.18	0.51	0.04	1.01	42.11	6.84	0.00	1.05	49.39	0.48	0.04	5.24	45.31	0.22	3.07	0.00	42.00	9.13	0.53	13.40	62.75	138.59	791.85	563.47	1000.70	783.77	841.21	603.42	977.69	627.45
24.290	0	0.02	0.02	0.01	28.15	0.03	7.83	40.83	45.57	0.70	34.17	98.48	-29.20	98.76	72.55	98.28	0.70	0.22	2.15	0.19	0.60	0.04	0.86	45.57	5.89	0.00	1.13	46.97	0.48	0.04	5.34	82.75	0.21	3.76	0.00	42.00	6.78	0.10	13.10	62.29	138.36	791.35	563.58	1001.09	784.19	840.78	603.97	977.34	626.24
24.324	0	0.01	0.02	0.01	26.14	0.03	7.03	37.82	47.08	0.71	37.18	98.55	-26.15	98.41	68.97	98.77	0.58	0.28	1.77	0.22	0.71	0.03	0.73	47.08	4.99	0.00	1.14	35.13	0.67	0.04	4.35	74.02	0.22	3.89	0.00	42.00	7.44	1.36	13.17	62.35	139.13	790.96	563.52	999.74	783.10	839.76	603.58	976.95	626.76
24.357	0	0.01	0.03	0.01	24.38	0.03	7.06	35.15	49.62	0.93	39.85	98.85	-26.34	98.41	65.79	99.12	0.54	0.36	1.64	0.21	0.93	0.02	0.87	49.62	6.41	0.00	1.31	33.39	0.74	0.05	4.30	76.96	0.22	4.45	0.00	42.00	7.33	1.38	12.95	62.28	139.11	790.96	563.18	999.65	782.43	839.40	603.93	976.78	625.80
24.391	0	0.02	0.02	0.01	24.31	0.03	7.62	35.11	51.71	1.03	39.89	99.05	-27.98	98.46	65.29	99.46	0.40	0.45	1.45	0.22	1.03	0.03	0.88	51.71	6.89	0.00	1.20	37.26	0.96	0.06	3.71	75.27	0.23	3.98	0.00	42.00	6.64	1.22	12.71	62.19	139.61	790.40	563.06	999.06	782.25	838.35	603.59	976.25	625.38
24.424	0	0.02	0.02	0.01	24.95	0.03	8.95	36.02	54.28	0.85	38.98	99.24	-28.55	98.67	65.97	99.66	0.34	0.51	1.43	0.22	0.85	0.03	0.88	54.28	7.47	0.00	1.04	35.17	1.15	0.07	3.55	70.48	0.24	3.04	0.00	42.00	6.79	0.48	12.67	62.15	139.60	790.07	563.16	998.23	781.75	837.69	603.69	975.61	625.30
24.457	0	0.02	0.02	0.01	25.55	0.03	10.10	36.83	56.62	0.62	38.17	99.37	-30.25	98.34	66.60	99.78	0.32	0.60	1.42	0.16	0.62	0.04	1.00	56.62	6.38	0.00	0.92	39.97	1.24	0.06	3.55	62.39	0.24	2.63	0.00	42.00	6.99	1.58	12.61	62.08	137.83	789.87	563.19	997.60	781.77	837.93	603.91	974.16	624.83
24.491	0	0.01	0.02	0.01	25.82	0.03	12.37	37.09	60.93	0.58	37.91	99.56	-29.93	98.42	66.79	99.84	0.26	0.61	1.11	0.15	0.58	0.03	0.79	60.93	6.12	0.00	0.67	31.73	1.68	0.08	3.68	68.93	0.23	2.15	0.00	42.00	7.42	1.34	12.59	62.07	138.11	788.13	562.66	996.18	781.67	836.21	603.58	972.73	624.48
24.524	0	0.01	0.02	0.01	28.69	0.03	14.66	41.32	61.41	0.48	33.68	99.58	-29.66	98.19	71.00	99.89	0.23	0.61	0.96	0.13	0.48	0.03	0.70	61.41	5.19	0.00	0.46	26.50	1.95	0.08	3.63	57.07	0.23	1.98	0.00	42.00	8.08	2.03	12.52	62.08	137.56	788.40	562.38	995.76	781.23	836.33	602.91	972.21	624.33
24.557	0	0.01	0.02	0.01	30.42	0.03	15.70	43.91	60.64	0.51	31.09	99.55	-29.97	98.03	73.52	99.91	0.22	0.62	0.78	0.13	0.51	0.02	0.60	60.64	5.82	0.00	0.38	25.50	1.93	0.07	3.68	53.60	0.22	1.50	0.00	42.00	7.28	2.46	13.11	61.93	137.07	786.84	561.68	994.62	780.11	835.84	602.45	971.23	623.84
24.591	0	0.01	0.02	0.01	33.51	0.03	19.62	48.27	62.16	0.60	26.73	99.60	-30.88	98.61	77.69	99.93	0.16	0.65	0.65	0.10	0.60	0.02	0.54	62.16	6.26	0.00	0.33	22.27	2.20	0.08	3.62	62.84	0.23	1.32	0.00	42.00	6.76	0.70	12.83	61.82	139.09	785.65	561.04	994.14	779.84	833.81	601.92	971.27	623.15
24.624	0	0.01	0.02	0.01	37.06	0.03	23.09	53.29	62.28	0.69	21.71	99.61	-32.63	98.51	82.51	99.93	0.15	0.65	0.61	0.10	0.69	0.02	0.46	62.28	5.44	0.00	0.27	25.47	2.03	0.07	3.41	61.09	0.22	1.25	0.00	42.00	7.76	1.04	12.57	61.92	138.98	785.01	560.98	994.01	781.01	833.17	602.20	970.56	623.17
24.657	0	0.01	0.02	0.01	39.02	0.03	23.44	55.89	60.83	0.80	19.11	99.56	-32.71	98.53	85.06	99.93	0.15	0.62	0.54	0.11	0.80	0.02	0.37	60.83	4.62	0.00	0.22	25.83	2.10	0.07	3.09	45.70	0.20	1.12	0.00	42.00	7.17	0.97	12.86	61.79	138.83	785.21	560.76	993.87	780.08	833.62	601.48	970.76	623.11
24.691	0	0.01	0.02	0.01	41.44	0.03	26.64	59.10	61.41	0.78	15.90	99.58	-34.12	98.57	88.22	99.94	0.12	0.60	0.50	0.11	0.78	0.02	0.34	61.41	4.54	0.00	0.20	27.99	1.93	0.08	2.62	64.25	0.19	1.10	0.00	42.00	6.16	0.84	12.80	61.61	139.02	784.30	560.17	993.27	779.23	832.66	601.36	970.14	621.97
24.724	0	0.01	0.02	0.01	42.15	0.03	28.58	60.06	62.45	0.95	14.94	99.61	-35.21	98.57	89.22	99.94	0.12	0.56	0.50	0.10	0.95	0.02	0.34	62.45	4.50	0.00	0.17	29.86	1.94	0.07	2.46	63.56	0.18	1.14	0.00	42.00	6.56	0.84	12.34	61.64	139.60	784.86	560.72	994.11	780.62	832.59	602.01	970.70	622.35
24.758	0	0.01	0.02	0.01	42.44	0.03	30.74	60.59	64.11	1.02	14.41	99.66	-34.47	98.63	89.79	99.95	0.10	0.54	0.47	0.09	1.02	0.02	0.44	64.11	4.03	0.00	0.17	23.72	1.65	0.06	1.99	68.27	0.15	1.30	0.00	42.00	5.79	0.63	12.38	61.50	139.22	784.52	560.55	994.38	780.87	832.71	602.07	970.52	621.84
24.791	0	0.01	0.02	0.01	42.88	0.03	32.73	61.16	65.37	0.93	13.84	99.69	-35.53	98.63	90.37	99.95	0.09	0.53	0.43	0.07	0.93	0.01	0.45	65.37	3.86	0.00	0.20	26.14	1.50	0.05	1.87	55.22	0.14	1.41	0.00	42.00	5.67	0.63	12.41	61.46	139.46	784.82	560.53	995.02	781.42	833.17	601.57	971.10	622.17
24.824	0	0.01	0.02	0.01	43.26	0.02	31.11	61.66	63.75	0.83	13.34	99.65	-34.36	98.39	90.83	99.95	0.08	0.58	0.36	0.06	0.83	0.01	0.44	63.75	3.36	0.00	0.20	23.55	1.33	0.05	1.78	54.10	0.14	1.54	0.00	42.00	5.13	1.42	12.02	61.32	138.93	784.90	560.85	995.10	782.35	833.05	601.51	970.46	622.02
24.858	0	0.01	0.02	0.01	43.64	0.02	29.59	62.14	61.98	0.69	12.86	99.60	-34.21	98.47	91.38	99.95	0.08	0.53	0.36	0.06	0.69	0.00	0.39	61.98	3.08	0.00	0.22	25.51	1.13	0.04	1.69	46.42	0.13	1.57	0.00	42.00	5.60	1.19	12.13	61.39	139.11	784.59	560.26	995.42	782.36	833.09	601.36	970.71	621.68
24.891	0	0.01	0.02	0.01	43.76	0.02	29.83	62.27	62.12	0.55	12.73	99.60	-34.23	98.72	91.50	99.95	0.07	0.53	0.38	0.06	0.55	0.00	0.26	62.12	2.86	0.00	0.17	25.76	1.11	0.05	1.55	38.89	0.12	1.33	0.00	42.00	5.75	-0.27	12.82	61.35	140.73	782.59	558.55	996.15	782.95	832.59	599.90	971.65	621.48
24.924	0	0.01	0.02	0.01	43.99	0.03	27.64	62.68	59.49	0.58	12.32	99.51	-33.24	98.69	92.01	99.93	0.08	0.47	0.54	0.07	0.58	0.01	0.21	59.49	3.35	0.00	0.15	24.63	0.89	0.04	1.44	31.02	0.11	1.26	1.00	48.00	7.75	0.39	12.35	61.42	141.18	783.80	558.04	999.06	785.41	833.91	600.43	973.53	621.36
24.958	0	0.01	0.02	0.01	43.48	0.03	20.68	62.10	52.95	0.55	12.90	99.17	-28.17	98.43	91.53	99.90	0.09	0.38	0.64	0.09	0.55	0.02	0.14	52.95	2.54	0.00	0.11	13.77	0.84	0.05	1.23	26.21	0.09	1.31	0.00	48.00	8.46	1.32	12.61	61.29	140.39	783.68	557.68	998.87	785.30	834.43	599.95	973.16	621.49
24.991	0	0.01	0.02	0.01	44.03	0.03	20.54	62.74	52.25	0.50	12.26	99.12	-26.87	98.63	92.26	99.88	0.09	0.30	0.69	0.09	0.50	0.05	0.10	52.25	2.22	0.00	0.10	8.93	0.89	0.06	1.33	39.85	0.10	1.26	0.00	48.00	9.52	0.61	13.07	61.50	140.74	784.36	557.80	999.33	784.36	835.31	601.05	974.49	622.00
25.024	0	0.01	0.02	0.01	43.97	0.03	16.68	62.60	47.62	0.49	12.40	98.72	-24.32	98.61	92.21	99.82	0.10	0.26	0.74	0.10	0.49	0.06	0.03	47.62	1.75	0.00	0.09	5.38	1.00	0.06	1.23	28.63	0.10	1.14	0.00	48.00	8.01	0.69	11.66	61.21	141.64	787.10	557.78	1002.91	786.07	836.42	601.15	976.76	620.30
25.058	0	0.01	0.02	0.01	43.82	0.03	12.21	62.18	41.22	0.32	12.82	97.88	-21.05	98.29	91.81	99.79	0.12	0.24	0.68	0.12	0.32	0.04	0.00	41.22	1.30	0.00	0.08	1.76	1.29	0.08	1.11	56.36	0.10	1.05	0.00	48.00	9.11	1.76	13.52	61.11	141.54	786.74	558.20	1000.64	783.58	837.58	599.60	977.06	623.65
25.091	0	0.01	0.02	0.01	42.86	0.03	9.66	60.77	37.38	0.32	14.23	97.10	-19.23	98.31	90.52	99.66	0.14	0.24	0.83	0.17	0.32	0.05	0.00	37.38	1.04	0.00	0.06	1.37	1.72	0.08	1.10	29.89	0.10	0.99	0.00	48.00	8.75	1.67	12.83	61.11	139.82	786.26	557.37	1000.55	784.33	837.15	598.78	975.09	621.61
25.125	0	0.01	0.02	0.01	42.02	0.03	5.20	59.09	26.25	0.18	15.91	93.13	-14.62	98.69	88.89	99.53	0.18	0.29	0.81	0.18	0.12	0.02	0.00	26.25	0.66	0.00	0.04	0.31	2.64	0.11	0.95	88.30	0.11	0.76	0.00	48.00	9.12	0.39	13.61	61.51	139.22	786.96	558.00	1000.24	784.36	838.69	597.14	975.35	623.72
25.158	0	0.01	0.02	0.01	40.19	0.03	3.29	56.06	19.58	0.22	18.94	88.60	-11.62	98.00	86.12	99.28	0.22	0.30	0.77	0.22	0.09	0.02	0.00	19.58	0.38	0.00	0.03	0.20	3.80	0.14	0.78	90.34	0.12	0.64	0.00	48.00	8.80	2.53	13.77	61.55	141.34	786.91	557.17	1000.19	782.29	837.99	597.06	976.86	623.37
25.191	0	0.01	0.02	0.01	38.16	0.03	2.09	52.38	14.00	0.26	22.62	83.25	-8.78	97.90	82.42	99.29	0.26	0.42	0.81	0.22	0.09	0.03	0.00	14.00	0.16	0.00	0.02	0.09	5.42	0.16	0.68	90.55	0.12	0.49	0.00	48.00	7.69	2.79	13.79	61.37	142.59	786.80	556.72	1000.30	780.98	837.46	597.14	977.75	622.67
25.225	0	0.01	0.02	0.01	37.29	0.03	1.27	48.53	7.73	0.41	26.47	77.71	-5.72	98.35	78.56	99.23	0.41	0.56	0.93	0.28	0.09	0.04	0.00	7.73	0.09	0.00	0.03	0.03	9.65	0.24	0.61	86.82	0.14	0.44	0.00	48.00	11.22	1.57	14.12	61.90	139.05	786.65	557.32	998.97	780.95	838.33	599.54	975.42	622.84
25.258	0	0.01	0.02	0.01	33.78	0.03	0.86	41.83	5.98	0.43	33.17	81.72	-3.41	98.09	71.83	99.12	0.43	0.85	1.29	0.33	0.14	0.06	0.00	5.98	0.05	0.00	0.03	0.02	12.85	0.29	0.55	88.42	0.16	0.42	0.00	48.00	7.84	2.31	13.64	61.35	141.58	786.99	557.70	998.81	780.20	836.98	598.09	976.38	622.87
25.291	0	0.01	0.02	0.02	34.21	0.03	0.60	36.88	3.59	0.53	38.12	90.52	-1.30	98.36	66.53	99.16	0.53	0.98	1.55	0.44	0.19	0.10	0.00	3.59	0.03	0.00	0.02	0.01	22.26	0.44	0.43	76.98	0.18	0.30	0.00	48.00	7.28	1.54	12.97	61.15	140.55	786.42	557.18	999.31	781.50	836.46	598.23	975.15	621.00
25.325	0	0.03	0.02	0.04	40.14	0.03	0.43	31.65	1.95	0.72	34.86	98.28	0.00	98.17	60.48	99.12	0.72	1.17	1.61	0.48	0.15	0.08	0.00	1.95	0.02	0.00	0.01	0.01	44.54	0.75	0.32	80.11	0.21	0.17	0.00	48.00	9.26	2.10	13.47	61.48	142.13	786.60	557.14	999.80	781.98	836.87	597.82	976.76	622.96
25.358	0	0.04	0.02	0.06	40.09	0.03	0.33	27.48	1.62	0.73	34.91	99.10	0.00	98.27	55.25	99.31	0.73	1.32	1.69	0.48	0.11	0.05	0.00	1.62	0.01	0.00	0.01	0.00	52.50	0.82	0.27	79.16	0.23	0.10	0.00	48.00	9.67	1.80	13.22	61.57	141.51	787.23	557.33	1000.07	782.24	837.25	598.11	976.61	622.74
25.392	0	0.06	0.02	0.12	49.75	0.03	0.29	26.18	0.71	1.01	25.25	99.85	0.00	98.51	53.32	99.47	1.01	1.20	1.80	0.59	0.06	0.04	0.00	0.71	0.01	0.00	0.01	0.00	74.94	1.13	0.20	82.52	0.29	0.05	0.00	48.00	9.39	1.03	13.54	61.55	140.88	787.26	556.97	1000.27	782.20	838.04	597.01	976.56	622.74
25.425	0	0.08	0.02	0.18	54.23	0.03	0.27	25.41	0.45	0.92	20.77	99.94	0.00	98.36	51.75	99.61	0.92	1.32	1.83	0.55	0.08	0.03	0.00	0.45	0.01	0.00	0.01	0.00	86.32	1.48	0.16	87.96	0.34	0.05	0.00	48.00	8.42	1.53	13.40	61.52	140.30	788.30	558.16	998.91	779.79	837.85	598.65	976.10	622.55
25.458	0	0.09	0.02	0.19	56.48	0.03	0.28	26.34	0.41	0.89	18.52	99.95	0.00	98.40	52.90	99.64	0.89	1.19	2.26	0.58	0.08	0.04	0.00	0.41	0.01	0.00	0.01	0.00	89.21	1.59	0.13	67.57	0.35	0.01	0.00	48.00	6.17	1.39	12.89	61.11	139.18	788.81	557.39	1000.68	781.64	838.95	596.20	975.88	621.14
25.492	0	0.10	0.02	0.23	60.59	0.03	0.29	27.68	0.46	0.93	14.41	99.97	0.00	98.34	54.08	99.75	0.93	1.23	2.14	0.46	0.10	0.05	0.00	0.19	0.01	0.00	0.01	0.00	95.59	1.89	0.09	73.35	0.46	0.00	0.00	48.00	6.53	1.60	13.82	61.23	140.49	787.69	557.15	999.82	779.93	838.47	596.93	976.71	621.97
25.525	0	0.10	0.02	0.24	62.42	0.03	0.31	29.67	0.50	0.91	12.58	99.98	0.00	98.67	55.94	99.73	0.91	0.88	2.33	0.46	0.12	0.08	0.00	0.15	0.01	0.00	0.01	0.00	97.21	2.74	0.08	64.72	0.50	0.00	0.00	48.00	7.81	0.46	13.18	61.34	140.79	786.81	556.42	1001.11	782.32	837.67	597.76	976.56	620.80
25.558	0	0.10	0.02	0.24	61.90	0.03	0.31	29.09	0.53	0.82	13.10	99.98	0.00	98.69	55.60	99.71	0.82	0.84	2.65	0.46	0.13	0.15	0.00	0.19	0.02	0.00	0.01	0.02	96.95	2.47	0.09	53.34	0.53	0.00	0.00	48.00	9.79	0.38	12.74	61.70	141.27	788.31	556.53	1003.46	784.23	838.86	598.82	978.36	621.11
25.592	0	0.10	0.02	0.24	62.84	0.03	0.32	30.14	0.60	0.82	12.16	99.98	0.00	98.50	56.61	99.62	0.82	0.71	2.45	0.53	0.19	0.20	0.00	0.16	0.03	0.00	0.01	0.08	97.84	2.88	0.08	43.64	0.60	0.00	0.00	48.00	11.33	1.09	13.31	62.02	139.62	788.67	556.83	1004.08	785.39	840.73	599.18	978.43	622.33
25.625	0	0.09	0.02	0.22	67.93	0.03	0.44	36.52	0.62	0.73	7.07	99.98	0.00	98.61	63.71	99.62	0.73	0.58	2.93	0.50	0.22	0.28	0.00	0.17	0.04	0.00	0.02	0.21	97.71	2.82	0.09	69.35	0.62	0.06	0.00	48.00	12.05	0.68	13.23	62.23	139.25	788.47	556.70	1003.41	784.42	840.24	600.20	977.83	621.62
25.658	0	0.08	0.02	0.21	70.58	0.03	0.52	40.62	0.62	0.62	4.42	99.98	0.00	98.60	67.43	99.58	0.62	0.54	3.17	0.49	0.24	0.21	0.00	0.16	0.04	0.00	0.02	0.18	98.16	3.34	0.09	81.30	0.68	0.24	0.00	48.00	10.12	0.74	13.22	61.80	140.79	787.57	555.71	1003.25	783.50	839.11	598.65	978.16	620.64
25.692	0	0.08	0.02	0.21	70.37	0.03	0.52	41.13	0.41	0.41	4.63	99.98	0.00	98.58	67.37	99.42	0.41	0.39	3.16	0.50	0.13	0.11	0.00	0.15	0.04	0.00	0.02	0.04	98.77	4.22	0.09	73.92	0.84	0.20	0.00	48.00	9.82	0.78	13.41	61.82	141.28	787.69	555.44	1002.86	782.54	839.06	597.59	978.41	620.84
25.725	0	0.08	0.02	0.21	69.42	0.03	0.49	40.19	0.37	0.37	5.58	99.98	0.00	98.58	66.15	99.31	0.37	0.33	3.57	0.41	0.09	0.07	0.00	0.14	0.04	0.00	0.03	0.01	98.92	4.67	0.09	63.14	0.87	0.56	0.00	48.00	10.52	0.79	13.65	62.02	140.14	787.72	556.14	1002.20	782.52	839.46	598.49	977.70	621.52
25.759	0	0.08	0.02	0.21	68.98	0.03	0.49	40.31	0.26	0.26	6.02	99.98	0.00	98.76	66.05	98.91	0.26	0.26	3.81	0.39	0.04	0.03	0.00	0.13	0.05	0.00	0.03	0.00	99.04	5.36	0.09	65.07	0.92	0.90	0.00	48.00	10.17	0.10	13.71	61.99	140.61	786.93	556.08	1002.24	783.53	839.02	597.88	977.57	621.89
25.792	0	0.08	0.02	0.21	68.42	0.03	0.49	39.24	0.23	0.23	6.58	99.98	0.00	98.72	65.91	98.54	0.23	0.22	4.21	0.44	0.06	0.04	0.00	0.14	0.06	0.00	0.03	0.01	98.91	4.84	0.12	64.35	1.03	0.93	0.00	48.00	10.18	0.28	13.20	61.95	140.46	786.35	556.23	1001.92	784.78	838.05	597.84	976.48	621.66
25.825	0	0.08	0.02	0.20	70.03	0.04	0.54	41.89	0.22	0.22	4.97	99.98	0.00	98.60	68.21	98.47	0.22	0.22	4.81	0.42	0.08	0.05	0.00	0.13	0.05	0.00	0.03	0.01	99.04	5.25	0.12	77.65	1.05	0.96	0.00	48.00	11.99	0.74	13.56	62.45	138.26	786.23	556.83	1000.12	783.52	838.32	599.43	974.73	621.99
25.859	0	0.08	0.02	0.19	72.03	0.03	0.61	45.66	0.18	0.18	2.97	99.98	0.00	98.14	71.00	98.63	0.18	0.21	4.30	0.35	0.08	0.05	0.00	0.12	0.03	0.00	0.03	0.01	99.12	5.98	0.15	76.80	1.09	0.87	0.00	48.00	9.97	2.16	14.04	62.09	138.81	785.64	556.49	999.52	782.02	838.13	598.52	974.95	621.88
25.892	0	0.08	0.02	0.21	69.75	0.03	0.53	42.49	0.16	0.16	5.25	99.98	0.00	98.31	67.86	98.43	0.16	0.21	4.10	0.34	0.07	0.05	0.00	0.11	0.03	0.00	0.03	0.01	99.20	6.23	0.15	71.47	1.10	0.72	0.00	48.00	8.43	1.68	13.39	61.84	141.93	785.06	555.83	1000.42	782.33	836.23	598.20	976.34	620.85
25.925	0	0.08	0.02	0.21	67.86	0.03	0.48	40.04	0.16	0.14	7.14	99.98	0.00	98.61	65.54	98.20	0.14	0.19	4.17	0.35	0.06	0.06	0.00	0.10	0.02	0.00	0.04	0.01	99.26	6.37	0.16	74.83	1.21	0.68	0.00	48.00	11.13	-0.70	13.23	62.41	139.74	786.08	556.46	1000.44	783.05	837.33	599.48	975.39	621.07
25.959	0	0.08	0.02	0.20	69.45	0.04	0.53	42.59	0.24	0.13	5.55	99.98	0.00	98.60	68.07	98.11	0.13	0.19	4.58	0.49	0.07	0.05	0.00	0.09	0.03	0.00	0.04	0.01	99.17	6.46	0.24	69.58	1.37	0.71	0.00	48.00	9.90	0.73	12.45	62.13	138.98	788.56	556.66	1003.27	784.73	839.46	599.00	976.79	620.36
25.992	0	0.08	0.02	0.19	70.82	0.04	0.59	44.14	0.24	0.13	4.18	99.98	0.00	98.57	70.24	98.08	0.13	0.19	5.58	0.59	0.10	0.06	0.00	0.09	0.03	0.00	0.05	0.02	99.09	5.85	0.24	75.09	1.47	0.81	0.00	48.00	11.99	0.84	13.15	62.50	139.81	787.38	556.13	1003.36	784.94	839.35	599.97	977.54	621.18
26.025	0	0.07	0.02	0.19	71.97	0.04	0.67	45.83	0.29	0.13	3.03	99.98	0.00	98.75	72.59	97.83	0.13	0.17	7.33	0.85	0.24	0.10	0.00	0.08	0.03	0.00	0.05	0.04	98.86	5.39	0.29	66.37	1.66	1.52	0.00	48.00	12.80	0.14	13.14	62.58	139.76	787.18	555.73	1003.39	785.21	839.27	599.55	977.36	621.09
26.059	0	0.08	0.02	0.20	69.14	0.05	0.58	42.81	0.27	0.12	5.86	99.97	0.00	97.93	69.40	97.17	0.12	0.14	7.76	0.99	0.41	0.10	0.00	0.05	0.02	0.00	0.06	0.08	98.96	6.35	0.27	63.43	1.83	2.84	0.00	48.00	11.52	2.71	13.75	62.06	136.50	786.95	554.76	1002.76	783.72	840.91	598.20	975.70	619.76
26.092	0	0.08	0.02	0.21	65.67	0.05	0.51	38.48	0.29	0.15	9.33	99.97	0.00	98.51	66.32	95.83	0.15	0.11	8.02	1.45	0.69	0.19	0.00	0.04	0.02	0.00	0.07	0.12	98.79	6.49	0.29	77.71	1.89	3.77	0.00	48.00	12.38	1.06	13.25	62.52	142.46	788.22	552.66	1007.39	784.64	840.83	597.38	981.65	618.99
26.126	0	0.10	0.03	0.23	58.73	0.05	0.43	32.20	0.27	0.18	16.27	99.96	0.00	98.53	61.16	92.49	0.18	0.08	8.59	1.89	0.97	0.13	0.00	0.02	0.02	0.00	0.11	0.22	98.85	8.39	0.27	65.80	2.18	4.58	0.00	48.00	12.95	0.99	12.74	62.82	143.20	791.14	553.98	1007.54	783.54	841.54	597.56	982.96	620.07
26.159	0	0.12	0.03	0.24	51.38	0.05	0.40	24.75	0.30	0.23	23.62	99.94	0.00	97.62	57.78	86.93	0.23	0.05	8.25	2.24	0.77	0.08	0.00	0.02	0.03	0.00	0.16	0.15	98.63	8.54	0.30	80.23	2.15	5.35	0.00	48.00	12.42	3.42	14.38	62.62	137.31	789.72	553.27	1005.10	781.13	843.93	596.75	979.36	619.43
26.192	0	0.13	0.04	0.25	43.43	0.05	0.38	17.68	0.31	0.25	31.57	99.90	0.00	98.73	54.21	80.84	0.25	0.04	7.30	2.01	0.53	0.04	0.00	0.02	0.03	0.00	0.19	0.16	98.45	8.00	0.31	79.23	2.11	6.32	0.00	48.00	10.60	-0.21	12.98	62.49	146.42	790.33	553.69	1007.64	781.86	840.06	597.84	984.84	619.67
26.226	0	0.15	0.05	0.26	35.14	0.05	0.32	11.59	0.43	0.34	39.86	99.85	0.00	98.55	48.51	76.40	0.34	0.04	6.94	1.59	0.34	0.03	0.00	0.03	0.04	0.00	0.20	0.26	97.72	6.29	0.43	55.86	2.15	7.20	0.00	48.00	10.36	0.92	13.28	62.39	142.37	790.94	554.95	1007.30	782.95	842.23	598.44	982.90	620.35
26.259	0	0.21	0.08	0.28	22.57	0.04	0.32	5.74	0.44	0.39	54.86	99.54	0.00	97.79	43.67	62.67	0.39	0.03	6.51	1.61	0.24	0.02	0.00	0.03	0.05	0.00	0.27	0.18	97.50	6.47	0.44	31.18	2.15	7.33	0.00	48.00	10.76	3.06	14.14	62.36	137.74	790.21	555.00	1004.67	781.84	843.58	597.12	979.28	620.75
26.292	0	0.23	0.07	0.29	18.80	0.04	0.31	4.26	0.48	0.39	62.41	99.31	0.00	98.47	41.40	58.06	0.39	0.02	4.59	0.78	0.15	0.02	0.00	0.03	0.07	0.00	0.31	0.48	97.10	5.81	0.46	54.53	2.00	5.58	0.00	48.00	9.77	1.17	13.59	62.25	137.33	792.00	557.01	1006.30	783.16	844.60	600.19	980.36	620.93
26.326	0	0.23	0.06	0.28	17.65	0.04	0.33	3.94	0.46	0.44	64.71	99.08	0.00	98.75	42.26	55.43	0.44	0.02	3.78	0.50	0.12	0.02	0.00	0.03	0.07	0.00	0.26	0.46	96.07	5.62	0.44	24.00	1.97	3.79	0.00	48.00	8.01	0.13	13.44	61.83	142.95	792.08	555.92	1008.34	784.15	843.50	596.43	984.14	621.98
26.359	0	0.28	0.06	0.30	12.35	0.04	0.29	2.42	0.45	0.45	75.30	98.34	0.00	98.60	36.84	48.38	0.45	0.02	3.25	0.35	0.11	0.01	0.00	0.03	0.08	0.00	0.21	0.31	95.75	6.00	0.44	24.70	1.86	2.34	0.00	48.00	10.82	-0.74	14.19	62.28	138.17	792.40	556.09	1005.12	781.77	844.90	595.61	980.45	622.41
26.393	0	0.27	0.07	0.27	10.76	0.03	0.30	2.08	0.56	0.56	78.47	97.38	0.00	98.68	36.52	46.02	0.56	0.02	2.47	0.26	0.12	0.01	0.00	0.03	0.08	0.00	0.17	0.27	92.32	4.99	0.51	68.40	1.86	2.08	0.00	48.00	9.00	0.44	13.73	62.03	141.65	793.11	555.86	1008.79	782.15	844.86	599.05	984.80	620.95
26.426	0	0.24	0.06	0.24	11.18	0.03	0.31	2.29	0.63	0.63	77.64	97.11	0.00	98.42	37.47	48.12	0.63	0.02	2.10	0.19	0.13	0.01	0.00	0.04	0.09	0.00	0.13	0.43	88.93	4.29	0.61	48.38	1.65	1.81	0.00	48.00	10.22	-1.35	14.12	62.30	143.07	792.92	555.97	1009.06	782.80	844.86	598.57	985.91	622.54
26.459	0	0.27	0.07	0.24	8.62	0.03	0.31	1.64	0.69	0.69	82.76	94.81	0.00	98.72	35.61	41.99	0.69	0.02	1.81	0.18	0.13	0.00	0.00	0.04	0.10	0.00	0.13	0.62	87.49	4.17	0.63	48.10	1.50	1.38	0.00	48.00	12.74	-0.26	14.25	62.62	137.93	792.02	555.42	1005.75	782.77	845.18	595.94	980.55	622.35
26.493	0	0.28	0.10	0.19	5.13	0.03	0.38	0.96	1.86	0.96	89.74	84.83	0.00	98.35	34.99	30.09	0.96	0.02	1.86	0.18	0.15	0.01	0.00	0.06	0.16	0.00	0.15	2.00	79.76	3.54	0.76	30.86	1.24	1.23	0.00	48.00	9.93	-1.57	14.68	62.19	141.14	791.30	555.28	1007.43	781.95	844.66	597.67	983.71	621.92
26.526	0	0.26	0.10	0.15	4.31	0.03	0.36	0.88	2.27	1.02	91.37	73.32	0.00	98.71	33.54	30.34	1.02	0.01	2.27	0.14	0.21	0.01	0.00	0.08	0.27	0.00	0.13	4.57	72.37	2.84	0.76	37.47	1.05	1.11	1.00	54.00	11.07	0.33	14.25	62.23	138.09	791.30	555.34	1004.98	782.17	844.39	595.35	979.91	621.92
26.559	0	0.25	0.11	0.13	3.25	0.03	0.38	0.68	2.24	1.13	93.51	62.11	0.00	98.52	32.89	25.44	1.13	0.01	2.24	0.20	0.27	0.01	0.00	0.09	0.23	0.00	0.12	6.19	66.59	2.03	0.77	77.60	0.95	1.06	0.00	54.00	11.91	1.02	14.03	62.68	141.33	793.21	555.63	1008.84	782.20	845.40	599.98	985.06	621.63
26.593	0	0.20	0.12	0.08	2.60	0.03	0.42	0.70	2.95	1.27	94.81	36.57	0.00	98.39	34.65	25.37	1.27	0.01	2.95	0.23	0.37	0.01	0.00	0.13	0.36	0.00	0.15	13.87	51.84	1.21	0.80	77.71	0.78	1.40	0.00	54.00	11.83	-1.43	14.96	62.73	140.42	792.48	556.26	1007.06	781.81	845.77	598.19	983.86	623.64
26.626	0	0.17	0.14	0.06	1.99	0.03	0.51	0.59	2.01	1.38	96.03	27.23	0.00	98.54	36.70	19.40	1.38	0.01	2.01	0.22	0.33	0.01	0.00	0.13	0.34	0.00	0.15	9.98	44.40	1.04	0.72	38.61	0.71	1.51	0.00	54.00	12.33	-0.93	14.62	62.74	141.20	792.66	554.70	1007.84	781.62	845.59	596.48	984.39	622.38
26.659	0	0.16	0.17	0.05	1.38	0.03	0.59	0.44	1.63	1.62	97.24	17.57	0.00	98.69	37.07	12.07	1.62	0.01	1.63	0.28	0.46	0.01	0.00	0.17	0.51	0.00	0.16	8.90	37.02	0.80	0.72	63.39	0.61	1.61	0.00	54.00	10.82	-0.39	14.40	62.66	139.27	792.64	554.97	1008.70	782.74	846.37	597.61	983.64	621.15
26.693	0	0.14	0.19	0.03	0.86	0.03	0.59	0.33	1.68	1.68	98.27	6.27	0.00	98.58	34.81	7.31	1.68	0.01	1.68	0.34	0.38	0.02	0.00	0.23	0.49	0.00	0.16	10.08	24.87	0.50	0.73	29.17	0.53	1.79	0.00	54.00	11.48	0.81	13.29	62.79	137.48	793.28	553.57	1008.85	783.46	846.32	595.12	981.71	618.98
26.726	0	0.14	0.21	0.03	0.70	0.03	0.55	0.27	1.19	1.84	98.60	4.06	0.00	98.53	32.45	5.15	1.84	0.01	1.19	0.33	0.42	0.02	0.00	0.25	0.60	0.00	0.14	8.97	21.53	0.44	0.80	53.53	0.51	1.91	0.00	54.00	10.14	-0.97	15.23	62.68	138.51	793.52	555.37	1008.84	782.46	848.36	595.71	984.20	622.78
26.760	0	0.13	0.23	0.02	0.52	0.03	0.52	0.23	1.23	2.22	98.95	1.77	0.00	98.66	30.18	3.96	2.22	0.01	1.23	0.36	0.43	0.02	0.19	0.32	0.39	0.00	0.12	13.17	11.95	0.28	0.77	75.84	0.39	2.16	0.00	54.00	12.40	-0.49	14.54	63.11	139.39	793.40	555.63	1007.67	781.69	846.41	597.91	983.64	622.38
26.793	0	0.13	0.24	0.02	0.47	0.03	0.54	0.22	1.51	2.91	98.92	2.10	0.00	98.78	29.83	2.61	2.91	0.01	1.51	0.42	0.56	0.03	0.59	0.34	0.38	0.00	0.11	15.68	8.51	0.23	0.86	79.19	0.38	2.45	0.00	54.00	10.54	0.05	14.38	62.69	140.17	792.96	555.65	1008.17	782.23	845.95	597.81	984.01	622.00
26.826	0	0.15	0.25	0.02	0.39	0.03	0.44	0.17	1.68	3.10	99.11	2.00	0.00	98.48	25.07	2.03	3.10	0.01	1.68	0.49	0.74	0.02	1.43	0.36	0.42	0.00	0.12	19.86	7.96	0.21	0.85	81.96	0.38	2.49	0.00	54.00	13.46	-1.14	14.61	63.36	141.48	793.09	555.60	1007.85	781.78	845.60	598.33	984.87	623.25
26.860	0	0.15	0.26	0.02	0.35	0.03	0.44	0.15	2.16	4.22	99.13	1.68	0.00	98.42	23.09	1.34	4.22	0.01	2.16	0.48	0.67	0.02	2.14	0.45	0.37	0.00	0.12	19.61	4.77	0.12	1.07	66.97	0.35	2.41	0.00	54.00	10.05	-1.34	14.14	62.66	139.98	793.41	555.83	1008.08	782.30	845.95	597.01	983.70	621.87
26.893	0	0.14	0.27	0.02	0.37	0.03	0.47	0.16	2.37	4.46	99.06	1.71	0.00	98.47	24.45	1.48	4.46	0.01	2.37	0.49	0.50	0.01	3.15	0.41	0.38	0.00	0.15	18.50	4.79	0.12	1.04	60.59	0.37	2.90	0.00	54.00	9.74	-1.17	14.04	62.63	139.69	793.36	556.13	1007.20	781.84	845.51	596.81	982.93	621.92
26.926	0	0.15	0.29	0.02	0.40	0.03	0.51	0.18	2.49	5.57	98.97	2.26	0.00	98.67	25.55	2.42	5.57	0.01	2.49	0.51	0.45	0.01	3.95	0.57	0.39	0.00	0.15	20.92	4.37	0.09	1.13	87.28	0.36	3.53	0.00	54.00	12.63	0.47	13.70	63.24	141.64	793.19	557.10	1006.17	781.71	843.66	599.72	983.33	623.28
26.960	0	0.15	0.32	0.02	0.45	0.03	0.58	0.21	2.13	6.45	98.83	3.74	-0.31	98.74	27.77	3.72	6.45	0.01	2.13	0.49	0.34	0.01	5.58	0.75	0.48	0.00	0.18	25.14	2.85	0.07	1.19	72.52	0.34	4.48	0.00	54.00	12.03	0.21	14.08	63.04	140.69	793.11	557.20	1005.98	781.82	844.44	598.80	982.90	623.72
26.993	0	0.14	0.33	0.02	0.54	0.03	0.67	0.26	1.68	6.06	98.67	6.47	-1.96	98.70	31.85	5.70	6.06	0.01	1.68	0.47	0.32	0.01	5.76	0.79	0.45	0.00	0.21	28.24	2.84	0.07	1.17	58.91	0.33	5.27	0.00	54.00	12.25	0.35	14.49	62.99	141.35	792.48	556.52	1006.51	781.96	844.62	598.41	983.65	623.88
27.026	0	0.14	0.35	0.01	0.72	0.03	0.91	0.37	2.00	6.88	98.18	14.99	-5.00	98.77	38.44	6.88	6.88	0.01	2.00	0.63	0.42	0.01	5.79	0.68	0.53	0.00	0.24	33.29	2.74	0.07	1.15	72.67	0.30	5.96	0.00	54.00	14.79	-0.07	14.52	63.58	141.66	793.68	555.72	1008.58	782.32	846.08	599.28	985.63	623.62
27.060	0	0.13	0.38	0.01	0.86	0.03	1.05	0.44	1.84	8.18	97.90	16.28	-6.14	98.57	41.14	8.72	8.18	0.01	1.84	0.72	0.53	0.01	4.84	0.74	0.45	0.00	0.28	31.82	2.77	0.08	1.30	62.74	0.31	6.72	0.00	54.00	10.34	-0.85	14.28	62.48	139.61	795.60	556.14	1010.85	783.35	848.75	597.57	986.12	622.42
27.093	0	0.12	0.41	0.01	0.96	0.03	1.10	0.52	2.65	7.57	97.80	22.27	-6.77	98.76	43.23	10.68	7.57	0.01	2.65	0.73	0.85	0.02	4.79	0.86	0.66	0.00	0.31	34.54	2.56	0.08	1.35	62.21	0.31	8.15	0.00	54.00	12.03	0.11	15.07	62.99	142.06	795.40	556.51	1009.81	781.12	848.11	598.90	987.85	624.45
27.127	0	0.16	0.49	0.01	0.92	0.03	1.12	0.50	4.45	7.62	97.76	53.58	-10.35	98.55	42.98	10.03	7.62	0.01	4.45	0.83	1.57	0.03	4.32	0.99	0.97	0.00	0.37	52.14	2.59	0.08	1.68	62.78	0.35	9.69	0.00	54.00	11.23	-0.92	14.39	62.80	141.31	796.84	556.43	1012.59	783.36	849.62	599.03	988.86	623.19
27.160	0	0.16	0.65	0.01	0.81	0.03	1.03	0.45	4.58	6.28	97.95	45.56	-8.48	98.65	41.72	8.47	6.28	0.01	4.58	0.86	1.33	0.02	4.18	0.84	1.31	0.00	0.39	49.40	2.56	0.08	1.76	67.93	0.38	12.34	0.00	54.00	10.66	-0.55	14.40	62.70	141.66	796.87	556.01	1012.87	783.23	849.71	598.13	989.18	622.96
27.193	0	0.17	0.73	0.01	0.71	0.03	0.98	0.38	4.91	5.50	98.05	50.37	-8.22	98.48	40.38	6.14	5.50	0.01	4.91	0.71	0.93	0.01	4.39	0.76	1.39	0.00	0.47	53.14	2.57	0.08	1.73	71.11	0.40	13.01	0.00	54.00	12.13	-1.13	14.73	62.91	141.37	797.12	556.30	1012.93	783.30	850.34	598.88	989.50	623.81
27.227	0	0.13	0.58	0.02	0.67	0.03	0.96	0.35	4.77	5.51	98.08	16.63	-3.70	98.76	39.32	5.07	5.51	0.01	4.77	0.76	0.85	0.01	2.40	0.92	1.61	0.00	0.43	33.95	3.11	0.09	1.96	64.48	0.42	10.67	0.00	54.00	12.79	0.13	14.14	63.15	142.71	799.50	555.79	1014.22	782.29	851.03	597.94	991.46	623.37
27.260	0	0.12	0.53	0.02	0.57	0.03	0.80	0.28	3.77	5.27	98.40	5.22	-0.28	98.54	35.11	4.12	5.27	0.01	3.77	0.84	0.59	0.01	1.88	0.89	1.94	0.00	0.47	22.15	3.43	0.10	1.93	53.08	0.43	9.67	0.00	54.00	9.30	0.92	14.36	62.63	139.99	799.81	556.99	1012.13	781.13	851.67	596.05	988.91	623.64
27.293	0	0.11	0.42	0.02	0.54	0.03	0.65	0.26	3.44	5.24	98.70	1.42	0.00	98.74	31.31	5.42	5.24	0.01	3.44	0.75	0.56	0.02	0.89	0.77	1.60	0.00	0.49	9.28	5.02	0.12	2.28	79.70	0.48	7.83	0.00	54.00	10.79	0.18	14.03	63.07	138.80	800.13	555.76	1012.40	780.43	851.91	596.02	988.31	621.71
27.327	0	0.11	0.33	0.02	0.56	0.03	0.58	0.25	2.12	5.13	98.85	1.16	0.00	98.37	29.83	6.32	5.13	0.01	3.04	0.66	0.60	0.03	0.42	0.49	1.07	0.00	0.33	2.12	7.94	0.16	1.90	85.79	0.50	5.74	0.00	54.00	11.80	1.51	14.16	63.46	137.90	798.87	555.29	1010.92	779.60	850.99	596.72	986.71	621.10
27.360	0	0.12	0.29	0.02	0.53	0.03	0.55	0.22	1.66	5.84	98.89	1.18	0.00	98.75	27.84	5.12	5.84	0.01	3.66	0.83	0.73	0.03	0.05	0.43	0.72	0.00	0.26	1.02	10.16	0.18	1.66	63.97	0.51	4.15	0.00	48.00	10.59	-0.15	14.11	63.31	139.69	796.80	553.70	1011.09	780.09	849.27	594.88	986.71	619.89
27.394	0	0.13	0.24	0.03	0.56	0.03	0.49	0.21	1.64	6.43	98.88	1.29	0.00	98.47	25.34	6.53	6.43	0.01	2.44	0.75	0.76	0.05	0.00	0.42	0.36	0.00	0.17	0.11	13.92	0.19	1.64	79.06	0.43	2.59	0.00	48.00	12.15	-1.19	14.58	63.49	138.21	796.28	554.16	1010.78	781.04	849.95	595.83	985.89	620.81
27.427	0	0.14	0.23	0.03	0.55	0.03	0.48	0.20	1.70	7.21	98.90	1.18	0.00	98.53	24.34	6.80	7.21	0.01	3.04	0.89	1.01	0.07	0.00	0.40	0.39	0.00	0.12	0.31	13.65	0.20	1.70	69.14	0.43	1.87	0.00	48.00	13.32	0.99	14.56	63.71	137.67	795.71	554.04	1010.81	782.23	849.91	596.33	985.33	621.09
27.460	0	0.14	0.22	0.03	0.53	0.03	0.50	0.19	1.75	8.05	98.94	1.09	0.00	98.71	23.93	6.11	8.05	0.01	4.46	1.10	1.79	0.18	0.00	0.52	0.59	0.00	0.10	0.82	12.91	0.18	1.75	68.77	0.44	1.26	0.00	48.00	15.09	0.29	15.13	64.21	140.17	794.24	553.30	1011.06	782.19	848.91	597.22	986.89	621.92
27.494	0	0.15	0.21	0.03	0.58	0.03	0.50	0.20	1.57	8.83	98.85	1.23	0.00	98.63	23.95	7.03	8.83	0.01	3.89	1.13	1.75	0.15	0.00	0.44	0.49	0.00	0.08	1.19	14.63	0.20	1.57	51.01	0.53	0.97	0.00	48.00	16.22	0.63	15.41	64.43	140.57	792.68	552.22	1012.22	783.44	848.76	598.52	987.48	621.28
27.527	0	0.14	0.20	0.03	0.64	0.04	0.59	0.25	3.38	8.34	98.73	1.55	0.00	98.64	28.10	7.75	8.34	0.01	6.85	1.36	3.21	0.26	0.00	0.54	0.57	0.00	0.06	3.38	13.55	0.18	1.30	31.23	0.56	0.69	1.00	54.00	15.42	0.57	14.57	64.23	143.13	794.03	551.48	1013.68	783.32	848.23	596.87	989.41	620.42
27.560	0	0.13	0.19	0.03	0.56	0.04	0.50	0.22	2.80	7.31	98.88	1.16	0.00	98.53	25.14	7.94	7.31	0.00	6.00	1.18	2.90	0.20	0.00	0.61	0.60	0.00	0.04	2.80	12.68	0.18	1.15	55.78	0.57	0.44	0.00	54.00	13.52	0.97	15.56	63.72	142.85	792.68	551.46	1012.78	783.01	848.57	595.10	988.94	621.60
27.594	0	0.14	0.19	0.03	0.66	0.04	0.60	0.25	2.08	7.39	98.69	2.00	0.00	98.53	28.62	7.29	7.39	0.00	7.55	1.54	3.08	0.27	0.00	0.65	1.43	0.00	0.05	2.08	16.29	0.19	1.07	41.73	0.65	0.46	0.00	48.00	15.36	0.96	14.13	64.21	143.84	796.34	551.43	1015.77	783.58	849.68	596.36	991.52	620.26
27.627	0	0.14	0.19	0.04	0.75	0.04	0.63	0.27	1.78	7.95	98.50	2.68	0.00	98.46	29.46	8.51	7.95	0.00	7.16	1.28	3.48	0.46	0.00	0.80	1.78	0.00	0.05	1.62	19.17	0.19	1.12	69.23	0.64	0.48	0.00	48.00	14.01	1.21	14.40	63.94	142.16	796.44	553.47	1014.93	784.52	850.35	597.37	990.37	621.89
27.660	0	0.17	0.19	0.04	1.11	0.04	0.75	0.33	2.00	8.79	97.77	7.42	0.00	98.48	32.99	9.88	8.79	0.00	5.98	1.41	2.61	0.39	0.00	0.70	2.00	0.00	0.05	0.48	28.94	0.22	1.08	87.45	0.58	0.59	0.00	48.00	15.15	1.15	13.81	64.31	141.63	800.44	553.65	1016.28	782.78	852.55	597.01	992.07	621.39
27.694	0	0.26	0.19	0.08	1.86	0.03	0.80	0.38	1.22	11.73	96.27	23.21	0.00	98.62	32.89	13.15	11.73	0.00	5.43	1.06	2.36	0.66	0.00	0.76	1.22	0.00	0.03	0.08	45.55	0.28	0.98	81.88	0.51	0.56	0.00	48.00	9.01	0.66	14.21	63.10	140.22	799.67	554.40	1014.44	780.86	852.33	595.09	990.20	620.62
27.727	0	0.28	0.16	0.09	2.66	0.03	0.70	0.49	1.01	12.36	94.69	32.54	0.00	98.58	32.08	20.16	12.36	0.01	3.78	1.02	1.95	0.47	0.00	0.78	0.62	0.00	0.02	0.02	52.18	0.30	1.01	85.64	0.50	0.43	0.00	48.00	10.89	-0.80	14.83	63.29	139.51	797.82	553.55	1014.12	781.29	852.12	595.85	989.45	620.45
27.761	0	0.33	0.14	0.13	3.92	0.03	0.67	0.62	0.93	11.55	92.15	58.12	0.00	98.66	33.57	24.24	11.55	0.01	3.74	1.06	1.60	0.43	0.00	0.65	0.47	0.00	0.02	0.01	63.84	0.38	0.93	26.38	0.52	0.48	0.00	48.00	11.40	0.51	14.10	63.33	138.78	796.58	552.88	1012.52	781.62	850.19	594.99	986.84	619.17
27.794	0	0.44	0.15	0.17	3.28	0.04	0.54	0.43	0.64	11.91	93.45	56.08	0.00	98.74	27.37	21.61	11.91	0.01	5.58	1.36	1.77	0.50	0.00	0.58	0.24	0.00	0.01	0.01	69.00	0.41	0.64	59.68	0.61	0.53	0.00	48.00	8.39	0.21	14.13	63.09	141.74	799.30	554.94	1013.41	780.25	850.97	594.97	990.24	621.33
27.827	0	0.50	0.16	0.20	3.25	0.04	0.52	0.39	0.70	11.71	93.49	61.38	0.00	98.58	26.04	20.58	11.71	0.02	8.61	1.81	1.82	0.58	0.00	0.57	0.20	0.00	0.01	0.02	73.06	0.49	0.58	59.54	0.70	0.76	0.00	48.00	9.00	0.81	13.12	63.17	141.94	800.79	556.85	1012.47	780.73	850.03	596.18	989.55	622.30
27.861	0	0.47	0.13	0.22	3.04	0.04	0.35	0.38	0.85	9.30	93.92	61.53	0.00	97.85	20.44	25.27	9.30	0.02	9.27	1.52	1.37	0.51	0.00	0.85	0.10	0.00	0.01	0.02	73.90	0.54	0.61	67.71	0.74	0.60	0.00	48.00	10.44	2.92	12.67	63.35	141.76	799.34	556.18	1010.58	779.55	847.79	597.52	987.61	620.86
27.894	0	0.41	0.11	0.22	4.48	0.04	0.35	0.61	0.86	9.21	91.05	77.76	0.00	98.33	23.58	33.43	9.21	0.03	8.77	1.57	1.57	0.54	0.00	0.86	0.08	0.00	0.02	0.02	75.48	0.64	0.66	92.23	0.73	0.76	0.00	48.00	11.14	1.63	13.89	63.59	140.81	798.68	557.35	1009.15	778.44	848.49	599.17	987.30	622.83
27.927	0	0.31	0.08	0.21	6.67	0.04	0.29	1.05	0.89	7.43	86.66	90.06	0.00	97.55	26.23	43.93	7.43	0.03	6.22	1.40	1.02	0.21	0.00	0.83	0.07	0.00	0.02	0.04	76.83	0.79	0.61	90.52	0.89	1.02	0.00	48.00	9.19	3.57	13.82	63.13	138.61	797.90	558.02	1007.86	778.18	848.20	600.18	985.08	622.01
27.961	0	0.28	0.06	0.25	10.65	0.04	0.26	1.80	1.08	4.89	78.69	97.36	0.00	97.54	29.51	53.23	4.89	0.04	5.76	1.59	0.86	0.11	0.00	0.57	0.07	0.00	0.03	0.06	85.01	1.18	0.52	73.63	1.08	1.40	0.00	48.00	7.87	3.59	13.60	62.90	139.99	796.01	556.47	1008.63	780.03	846.94	597.82	984.98	621.05
27.994	0	0.24	0.06	0.25	14.08	0.04	0.23	2.65	1.17	4.30	71.85	98.69	0.00	98.26	30.82	61.55	4.30	0.05	5.35	1.47	0.71	0.07	0.00	0.54	0.06	0.00	0.04	0.13	85.61	1.13	0.54	65.02	1.17	2.52	0.00	48.00	11.39	1.82	13.10	63.69	143.69	795.97	557.04	1008.45	780.52	844.65	599.84	986.54	622.52
28.027	0	0.27	0.06	0.30	13.41	0.04	0.19	2.31	1.26	4.03	73.17	99.04	0.00	97.46	26.91	62.08	4.03	0.05	7.36	1.72	0.73	0.07	0.00	0.60	0.10	0.00	0.05	0.18	88.96	1.11	0.66	60.14	1.26	3.28	0.00	48.00	10.28	3.75	12.71	63.34	138.70	795.82	557.02	1009.71	783.34	846.71	600.62	983.97	620.56
28.061	0	0.24	0.04	0.35	21.45	0.04	0.17	4.18	1.49	3.35	57.10	99.76	0.00	98.20	30.03	72.88	3.35	0.06	7.37	1.07	0.77	0.10	0.00	0.36	0.10	0.00	0.06	0.20	95.41	1.87	0.71	66.32	1.49	2.96	0.00	48.00	9.98	2.00	14.25	63.26	137.76	794.65	557.36	1007.67	782.48	847.45	598.25	982.97	623.03
28.094	0	0.21	0.04	0.32	24.37	0.05	0.22	5.13	1.59	3.40	51.26	99.76	0.00	97.86	34.99	73.10	3.40	0.05	8.02	1.05	0.89	0.12	0.00	0.32	0.11	0.00	0.06	0.18	95.28	1.83	0.71	46.53	1.59	3.46	0.00	48.00	8.09	2.90	13.18	63.08	136.96	794.06	556.72	1007.60	782.60	846.09	598.48	981.32	620.14
28.128	0	0.20	0.04	0.32	27.67	0.05	0.23	6.50	1.81	2.55	47.33	99.82	0.00	97.48	38.23	75.01	2.55	0.06	8.42	1.14	1.14	0.18	0.00	0.18	0.14	0.00	0.09	0.14	96.93	2.72	0.62	57.16	1.81	4.55	0.00	48.00	11.82	3.73	13.51	63.82	138.09	794.05	557.03	1006.42	781.93	845.48	599.52	981.72	622.04
28.161	0	0.20	0.04	0.36	26.36	0.05	0.16	6.35	1.98	1.98	48.64	99.88	0.00	97.92	31.95	79.93	1.98	0.08	8.83	1.30	1.16	0.22	0.00	0.15	0.08	0.00	0.07	0.09	97.28	3.44	0.49	59.10	2.19	3.92	0.00	48.00	10.40	2.73	12.84	63.73	137.74	794.43	557.39	1005.66	780.86	844.56	599.94	980.73	620.65
28.194	0	0.21	0.03	0.41	23.46	0.06	0.11	5.43	1.72	1.72	53.09	99.90	0.00	98.26	25.87	81.68	1.72	0.09	10.45	1.63	1.50	0.42	0.00	0.14	0.09	0.00	0.07	0.09	97.51	3.77	0.43	57.89	2.31	3.10	0.00	48.00	10.22	1.84	13.43	63.68	136.66	793.78	557.25	1005.10	780.47	845.03	599.60	980.04	620.78
28.228	0	0.20	0.02	0.43	22.80	0.06	0.09	5.72	1.19	1.19	54.39	99.92	0.00	97.90	23.28	84.77	1.19	0.11	10.62	2.15	1.96	0.65	0.00	0.12	0.08	0.00	0.07	0.08	97.36	4.58	0.34	53.92	3.18	1.65	0.00	48.00	9.74	2.79	13.33	63.60	137.73	793.37	557.32	1004.34	779.68	843.93	599.77	980.04	620.81
28.261	0	0.20	0.02	0.42	23.72	0.07	0.10	6.18	1.18	1.18	52.55	99.92	0.00	98.31	24.78	85.07	1.18	0.11	11.29	2.77	2.22	0.46	0.00	0.12	0.08	0.00	0.07	0.05	97.31	4.75	0.32	72.91	3.26	1.67	0.00	48.00	10.72	1.69	11.77	63.69	140.99	792.80	557.27	1002.85	779.73	839.75	599.56	979.24	620.08
28.294	0	0.19	0.02	0.41	26.13	0.07	0.10	7.14	1.16	1.16	48.87	99.94	0.00	98.03	25.91	87.94	1.16	0.12	12.39	2.80	2.36	0.59	0.00	0.12	0.05	0.00	0.06	0.06	97.51	4.45	0.25	52.74	3.46	1.47	0.00	48.00	9.26	2.48	12.10	63.51	139.66	792.60	557.29	1003.64	780.19	840.94	600.03	979.22	619.63
28.328	0	0.20	0.02	0.41	24.61	0.07	0.09	6.39	0.78	0.78	50.78	99.94	0.00	97.93	23.80	87.63	0.78	0.12	10.88	3.56	1.61	0.27	0.00	0.09	0.03	0.00	0.05	0.03	97.43	4.03	0.24	66.15	3.47	1.87	0.00	48.00	12.00	2.71	11.94	64.00	135.85	794.68	557.27	1004.77	780.98	843.92	600.41	978.45	619.29
28.361	0	0.18	0.02	0.39	28.70	0.06	0.08	8.18	0.76	0.76	46.30	99.96	0.00	98.23	24.15	93.00	0.76	0.19	8.64	2.83	0.92	0.15	0.00	0.07	0.02	0.00	0.05	0.01	97.95	4.64	0.18	70.49	3.61	1.15	0.00	48.00	12.11	1.92	12.78	64.10	137.34	793.31	557.15	1003.37	779.84	842.91	599.81	978.69	620.52
28.395	0	0.16	0.01	0.37	30.15	0.06	0.08	9.10	0.62	0.62	44.85	99.97	0.00	97.94	25.22	94.67	0.62	0.25	6.26	2.28	0.46	0.08	0.00	0.05	0.01	0.00	0.04	0.00	98.21	4.63	0.13	72.18	4.61	0.49	0.00	48.00	12.74	2.70	12.60	64.14	137.01	793.35	557.47	1002.55	779.77	842.52	599.86	977.91	620.86
28.428	0	0.15	0.01	0.34	33.82	0.06	0.10	11.24	0.58	0.58	41.18	99.96	0.00	98.04	31.15	93.93	0.58	0.27	6.33	1.94	0.76	0.11	0.00	0.05	0.01	0.00	0.05	0.00	98.23	5.06	0.12	79.86	4.58	0.20	0.00	48.00	11.52	2.43	12.12	63.91	138.08	792.84	557.38	1000.54	777.54	840.22	599.46	976.80	619.78
28.461	0	0.17	0.02	0.37	27.40	0.06	0.10	8.32	0.66	0.66	47.60	99.94	0.00	98.63	28.58	88.24	0.66	0.19	7.88	2.10	1.79	0.18	0.00	0.05	0.01	0.00	0.06	0.01	98.05	5.40	0.12	50.37	4.76	0.16	0.00	48.00	10.11	0.61	12.01	63.47	138.35	791.25	556.98	1000.62	778.68	839.16	599.14	976.09	618.96
28.495	0	0.20	0.02	0.40	20.22	0.07	0.11	5.74	0.86	0.86	59.57	99.88	0.00	98.40	26.56	78.44	0.86	0.19	10.11	1.93	2.57	0.30	0.00	0.04	0.01	0.00	0.05	0.02	98.64	7.65	0.07	69.33	5.01	0.00	0.00	48.00	12.40	1.39	12.48	63.79	138.17	792.54	558.89	999.43	778.24	839.94	600.30	976.39	622.05
28.528	0	0.26	0.02	0.46	12.59	0.10	0.09	3.30	0.99	0.99	74.82	99.75	0.00	98.11	19.90	68.64	0.99	0.20	13.50	2.29	3.11	0.50	0.00	0.02	0.01	0.00	0.04	0.01	99.14	10.19	0.04	51.86	5.64	0.00	0.00	48.00	13.42	2.26	11.29	63.89	140.35	793.05	559.55	1000.49	779.46	838.31	603.36	977.48	621.47
28.561	0	0.35	0.03	0.50	8.22	0.13	0.10	1.92	1.20	1.20	83.55	99.40	2.67	97.10	16.44	57.49	1.20	0.22	18.59	2.74	2.88	0.96	0.00	0.02	0.00	0.00	0.04	0.00	99.38	11.42	0.04	76.07	5.73	0.00	0.00	48.00	11.45	4.45	12.94	63.15	135.76	793.34	559.96	1000.05	779.08	842.26	601.18	976.25	623.02
28.595	0	0.42	0.04	0.52	6.09	0.20	0.11	1.56	1.45	1.45	87.81	98.94	6.26	97.84	14.44	50.18	1.45	0.21	24.24	3.31	2.70	1.52	0.00	0.02	0.00	0.00	0.04	0.00	99.61	15.67	0.02	79.95	6.51	0.00	0.00	48.00	10.30	2.94	11.92	63.06	137.76	791.21	558.11	1000.23	779.62	839.14	600.53	975.53	619.97
28.628	0	0.57	0.05	0.57	3.30	0.18	0.11	0.70	1.59	1.59	93.40	96.75	6.40	98.45	9.88	35.91	1.59	0.15	22.27	3.67	3.20	1.46	0.00	0.01	0.00	0.00	0.03	0.00	99.66	15.19	0.02	64.26	6.79	0.00	0.00	48.00	10.05	1.23	11.21	63.09	135.95	791.63	557.33	1002.80	782.01	840.44	600.95	975.34	617.80
28.661	0	0.78	0.07	0.60	1.80	0.12	0.11	0.33	2.08	2.08	96.40	90.10	4.24	98.66	5.86	21.08	2.08	0.10	15.08	3.36	3.04	1.63	0.00	0.01	0.01	0.00	0.03	0.00	99.74	15.69	0.02	56.24	7.00	0.00	0.00	48.00	8.27	0.51	11.88	62.81	136.37	791.71	556.23	1004.52	782.11	841.96	598.86	977.04	617.53
28.695	0	0.93	0.09	0.61	1.27	0.10	0.11	0.20	2.74	2.74	97.45	82.42	3.15	97.82	3.17	12.79	2.74	0.07	11.20	2.88	2.82	1.37	0.00	0.01	0.01	0.00	0.03	0.00	99.77	15.34	0.02	61.49	7.23	0.00	0.00	48.00	9.19	2.97	11.32	62.88	137.99	790.94	555.78	1004.34	782.68	840.23	599.17	977.03	617.27
28.728	0	0.98	0.09	0.57	1.22	0.08	0.11	0.18	2.91	3.24	97.57	79.79	1.32	98.28	2.91	10.67	3.24	0.07	6.70	2.32	1.86	0.93	0.00	0.02	0.01	0.00	0.03	0.01	99.75	14.78	0.03	71.15	7.12	0.00	0.00	48.00	9.45	1.77	10.97	62.89	141.04	790.53	556.21	1002.89	781.91	837.65	598.78	977.36	618.15
28.762	0	1.01	0.10	0.57	1.13	0.10	0.12	0.17	2.55	4.06	97.74	78.24	2.61	98.59	2.55	8.80	4.06	0.06	9.42	2.07	2.11	0.61	0.00	0.01	0.01	0.00	0.02	0.02	99.84	15.49	0.02	30.25	7.68	0.00	0.00	48.00	11.61	0.76	12.15	63.31	137.31	790.18	556.55	1001.98	781.70	839.88	599.70	975.80	619.17
28.795	0	0.99	0.09	0.53	1.10	0.10	0.13	0.17	2.96	4.57	97.80	77.77	3.23	98.54	2.96	7.80	4.57	0.05	9.09	1.48	1.65	0.26	0.00	0.01	0.02	0.00	0.02	0.02	99.83	15.62	0.02	46.82	8.56	0.00	0.00	48.00	12.83	0.95	11.90	63.57	136.34	791.23	556.08	1004.02	782.35	841.40	601.38	976.73	617.98
28.828	0	0.96	0.09	0.51	1.02	0.11	0.13	0.15	3.18	4.02	97.96	78.35	4.17	98.59	3.18	6.11	4.02	0.03	9.57	0.83	1.51	0.12	0.00	0.01	0.03	0.00	0.03	0.02	99.77	14.67	0.02	20.46	8.98	0.00	0.00	48.00	14.11	0.76	12.96	63.89	137.98	791.81	554.95	1006.95	783.30	843.75	600.43	980.43	619.24
28.862	0	0.96	0.09	0.49	0.97	0.15	0.14	0.14	3.46	4.29	98.05	83.47	6.44	98.45	3.46	4.88	4.29	0.03	13.81	0.56	1.40	0.11	0.00	0.03	0.09	0.00	0.04	0.05	99.68	13.97	0.04	25.65	9.59	0.00	1.00	54.00	15.69	1.24	13.26	64.18	138.85	791.68	552.88	1008.88	782.74	844.54	600.79	982.36	617.70
28.895	0	0.92	0.09	0.47	0.94	0.13	0.13	0.14	3.49	3.49	98.12	79.23	6.04	98.66	3.80	4.22	3.49	0.02	10.33	0.34	0.69	0.07	0.00	0.03	0.10	0.00	0.03	0.03	99.66	13.63	0.04	26.47	9.99	0.00	0.00	54.00	13.37	0.51	13.17	63.56	139.05	797.24	556.41	1012.78	785.34	849.31	600.39	986.72	621.66
28.928	0	0.89	0.09	0.45	0.98	0.14	0.14	0.13	3.64	3.64	98.04	80.20	6.41	98.49	5.41	4.22	3.64	0.03	11.11	0.34	0.75	0.14	0.00	0.04	0.15	0.00	0.02	0.03	99.63	11.74	0.06	22.09	10.46	0.00	0.00	54.00	14.16	1.11	14.60	63.71	138.95	797.83	556.36	1012.58	782.94	851.25	600.40	988.32	623.22
28.962	0	0.81	0.07	0.41	0.95	0.18	0.13	0.13	3.39	3.39	98.11	80.24	8.60	98.62	6.37	4.43	3.39	0.03	11.04	0.26	0.70	0.16	0.00	0.04	0.09	0.00	0.02	0.01	99.73	10.20	0.04	27.18	12.58	0.00	0.00	54.00	13.25	-0.67	14.44	63.38	139.22	800.72	556.90	1014.65	783.60	853.62	598.25	990.41	624.17
28.995	0	0.77	0.07	0.40	0.94	0.19	0.13	0.13	3.10	3.10	98.12	78.94	8.90	98.72	6.61	4.96	3.10	0.03	10.12	0.22	0.89	0.16	0.00	0.05	0.12	0.00	0.02	0.01	99.65	9.02	0.06	48.60	13.22	0.00	0.00	54.00	10.75	-0.26	14.47	62.93	139.38	802.34	558.25	1014.37	781.61	854.24	598.93	991.25	624.50
29.028	0	0.71	0.06	0.42	0.89	0.26	0.12	0.12	2.66	2.66	98.22	83.36	11.21	98.41	6.71	5.31	2.66	0.03	13.83	0.18	2.13	0.27	0.00	0.07	0.26	0.00	0.03	0.06	99.56	7.42	0.08	44.10	14.26	0.00	0.00	54.00	11.78	1.38	14.51	63.03	137.97	803.22	558.44	1014.84	782.05	855.56	599.32	991.16	624.77
29.062	0	0.64	0.05	0.41	0.84	0.30	0.11	0.12	1.89	1.89	98.31	82.91	12.80	98.64	6.21	6.54	1.89	0.04	13.80	0.14	2.62	0.22	0.00	0.11	0.33	0.00	0.03	0.06	99.19	5.38	0.15	42.34	15.52	0.00	0.00	54.00	10.60	0.58	14.41	62.69	137.05	804.22	558.80	1014.93	781.61	856.37	598.63	990.96	624.50
29.095	0	0.59	0.05	0.40	0.83	0.35	0.10	0.12	1.66	1.66	98.33	83.45	14.43	98.60	5.63	8.39	1.66	0.04	14.32	0.15	3.04	0.21	0.00	0.10	0.21	0.00	0.03	0.08	99.15	5.07	0.15	36.00	16.75	0.00	0.00	54.00	9.75	0.73	14.32	62.56	136.86	804.68	558.75	1015.05	781.27	856.67	598.00	991.00	624.18
29.129	0	0.54	0.04	0.36	0.79	0.42	0.08	0.12	1.28	1.28	98.42	82.01	16.95	98.55	4.83	9.94	1.28	0.04	13.60	0.17	2.51	0.15	0.00	0.15	0.12	0.00	0.03	0.01	98.61	3.50	0.21	19.30	18.85	0.00	0.00	54.00	10.21	0.92	14.56	62.61	135.74	804.99	558.37	1015.89	781.60	857.93	598.04	991.19	623.87
29.162	0	0.47	0.03	0.32	0.70	0.61	0.07	0.12	0.89	0.89	98.60	80.87	20.85	98.78	4.29	10.92	0.89	0.05	12.98	0.24	2.30	0.12	0.00	0.15	0.12	0.00	0.03	0.01	98.29	3.00	0.19	14.96	22.38	0.00	0.00	54.00	10.10	0.04	14.47	62.61	136.37	804.78	558.15	1015.74	781.68	857.44	597.18	991.17	623.89
29.195	0	0.45	0.03	0.32	0.70	0.67	0.06	0.12	0.85	0.85	98.59	81.21	21.89	98.78	3.37	12.67	0.85	0.05	13.27	0.24	2.33	0.15	0.00	0.18	0.13	0.00	0.04	0.01	98.28	2.74	0.20	18.92	23.07	0.00	0.00	48.00	10.18	0.03	14.36	62.62	136.33	804.66	557.66	1016.64	782.31	857.67	597.38	991.52	623.23
29.229	0	0.35	0.02	0.26	0.62	1.19	0.05	0.13	0.54	0.54	97.62	83.00	27.91	98.60	3.02	15.14	0.54	0.04	12.21	0.26	2.08	0.14	0.00	0.15	0.14	0.00	0.05	0.01	97.92	2.21	0.15	34.66	28.85	0.00	0.00	48.00	9.98	-0.73	14.25	62.68	137.20	805.31	558.18	1015.94	781.29	857.23	597.02	991.79	623.80
29.262	0	0.33	0.01	0.25	0.62	1.23	0.04	0.14	0.55	0.55	97.54	85.03	28.66	98.62	2.50	16.95	0.55	0.05	10.49	0.27	1.83	0.14	0.00	0.14	0.07	0.00	0.04	0.01	98.00	1.98	0.14	40.51	30.02	0.00	0.00	48.00	10.79	0.67	14.79	62.76	135.07	806.15	558.24	1016.68	780.95	859.40	598.23	992.03	623.77
29.295	0	0.29	0.01	0.23	0.66	1.51	0.04	0.16	0.53	0.53	96.97	88.76	30.66	98.51	2.27	21.40	0.53	0.05	10.27	0.26	2.04	0.20	0.00	0.15	0.03	0.00	0.04	0.01	97.65	1.65	0.15	37.92	32.03	0.00	0.00	48.00	10.96	1.05	15.15	62.72	133.59	806.96	558.89	1016.83	781.38	860.96	598.03	991.84	624.75
29.329	0	0.27	0.01	0.22	0.61	1.89	0.03	0.15	0.53	0.53	96.22	88.82	32.95	98.61	1.95	20.93	0.53	0.05	9.82	0.22	1.98	0.12	0.00	0.15	0.02	0.00	0.04	0.01	98.20	1.34	0.12	23.72	34.27	0.00	0.00	48.00	9.25	0.69	15.14	62.46	134.41	807.10	558.91	1016.26	780.03	860.46	597.04	992.02	624.57
29.362	0	0.29	0.01	0.23	0.59	1.87	0.04	0.14	0.59	0.59	96.25	87.47	32.55	98.38	1.98	19.14	0.59	0.06	11.12	0.20	2.28	0.14	0.00	0.15	0.03	0.00	0.04	0.01	98.38	1.36	0.10	34.04	33.54	0.00	0.00	48.00	9.98	1.48	15.58	62.64	136.74	806.71	558.50	1016.82	779.53	860.15	597.55	994.02	625.44
29.396	0	0.27	0.01	0.22	0.51	2.94	0.04	0.13	0.73	0.73	94.13	86.32	36.17	98.43	2.20	17.64	0.73	0.06	14.00	0.17	2.99	0.17	0.00	0.17	0.03	0.00	0.04	0.01	98.62	1.16	0.08	25.21	36.20	0.00	0.00	48.00	8.42	1.30	14.88	62.38	135.81	807.15	559.37	1017.25	780.86	860.07	598.28	993.28	624.74
29.429	0	0.26	0.01	0.21	0.49	3.60	0.04	0.13	0.82	0.82	92.81	86.17	37.93	98.50	2.51	17.20	0.82	0.07	14.70	0.16	3.07	0.29	0.00	0.15	0.04	0.00	0.04	0.00	98.90	1.23	0.06	24.97	37.71	0.00	1.00	54.00	10.24	1.08	14.92	62.68	135.44	808.23	559.92	1018.00	781.75	861.20	598.92	993.95	625.80
29.462	0	0.27	0.01	0.24	0.50	3.69	0.04	0.13	0.94	0.94	92.62	86.94	37.26	98.62	3.03	16.43	0.94	0.08	17.83	0.19	4.00	0.92	0.00	0.16	0.03	0.00	0.03	0.00	99.09	1.36	0.06	17.74	36.37	0.00	0.00	54.00	10.21	0.66	14.35	62.69	137.34	807.97	559.02	1019.62	783.21	860.47	598.41	995.21	625.01
29.496	0	0.28	0.01	0.25	0.47	3.99	0.04	0.12	1.12	1.12	92.03	87.56	37.57	98.63	3.23	14.63	1.12	0.08	18.27	0.24	4.61	1.62	0.00	0.15	0.02	0.00	0.02	0.00	99.34	1.45	0.04	60.87	36.86	0.00	0.00	54.00	13.78	0.63	14.61	63.36	137.17	805.94	557.39	1021.49	786.57	860.64	599.51	995.47	624.71
29.529	0	0.30	0.01	0.25	0.47	3.22	0.04	0.12	1.28	1.28	93.55	85.22	36.22	98.49	3.03	13.55	1.28	0.08	15.51	0.23	3.57	1.85	0.00	0.09	0.01	0.00	0.02	0.00	99.63	1.74	0.03	34.29	36.29	0.00	0.00	54.00	14.75	-1.12	13.78	63.93	137.74	807.69	557.30	1022.65	786.16	860.77	600.41	996.55	623.54
29.562	0	0.33	0.01	0.24	0.45	2.42	0.04	0.11	1.43	1.43	95.17	81.47	34.21	98.53	2.60	11.31	1.43	0.07	12.02	0.24	2.66	1.19	0.00	0.07	0.01	0.00	0.01	0.00	99.74	2.04	0.02	39.01	35.41	0.00	0.00	54.00	14.09	0.98	14.65	63.66	134.68	807.52	557.19	1021.61	785.03	862.44	599.59	994.97	623.58
29.596	0	0.38	0.01	0.24	0.46	1.65	0.05	0.10	2.05	2.05	96.70	77.85	30.89	98.28	2.18	9.08	2.05	0.06	9.13	0.29	2.01	0.73	0.00	0.06	0.00	0.00	0.01	0.00	99.84	2.26	0.01	40.61	33.39	0.00	0.00	54.00	13.93	1.77	14.66	63.67	137.23	807.48	556.53	1022.94	785.36	862.15	599.14	997.14	623.84
29.629	0	0.40	0.01	0.25	0.46	1.39	0.05	0.09	1.61	2.05	97.21	77.29	29.55	98.74	1.61	8.70	2.05	0.05	8.27	0.33	1.86	0.69	0.00	0.05	0.00	0.00	0.01	0.00	99.87	2.41	0.01	47.06	32.29	0.00	0.00	54.00	13.04	0.21	13.98	63.52	135.52	807.50	556.82	1021.77	785.25	861.44	598.60	994.82	622.59
29.662	0	0.41	0.02	0.26	0.49	1.35	0.05	0.10	1.25	2.00	97.30	78.82	29.29	98.48	1.25	9.78	2.00	0.07	9.45	0.31	1.68	0.48	0.00	0.05	0.00	0.00	0.01	0.00	99.91	3.05	0.01	38.80	31.40	0.00	0.00	54.00	12.51	1.15	13.66	63.45	135.43	807.95	557.32	1020.37	783.94	860.69	598.30	993.93	622.57
29.696	0	0.47	0.02	0.28	0.53	1.06	0.05	0.10	1.13	2.50	97.89	80.22	26.67	98.59	1.13	8.69	2.50	0.08	10.81	0.28	1.35	0.47	0.00	0.04	0.00	0.00	0.01	0.00	99.94	4.23	0.01	45.42	28.48	0.00	0.00	54.00	11.95	0.76	13.89	63.41	135.26	808.30	557.91	1019.62	782.69	860.80	598.65	993.87	622.91
29.729	0	0.50	0.02	0.28	0.52	0.98	0.06	0.09	0.84	2.47	98.03	80.85	26.23	98.18	0.84	7.28	2.47	0.08	11.31	0.23	0.87	0.23	0.00	0.04	0.00	0.00	0.01	0.00	99.95	4.77	0.01	53.82	27.60	0.00	0.00	54.00	10.58	2.06	14.45	63.15	136.23	808.66	558.16	1018.95	780.70	861.01	597.97	994.78	623.76
29.763	0	0.57	0.03	0.30	0.56	0.71	0.07	0.10	0.80	3.07	98.58	80.59	23.03	98.45	0.80	6.35	3.07	0.09	11.08	0.24	0.36	0.14	0.00	0.04	0.00	0.00	0.01	0.00	99.97	6.52	0.00	38.06	24.75	0.00	0.00	54.00	11.24	1.24	13.88	63.18	135.98	808.73	558.77	1019.03	782.03	860.46	598.99	994.18	623.71
29.796	0	0.60	0.03	0.31	0.57	0.63	0.07	0.10	0.83	2.85	98.75	80.75	21.94	97.91	0.83	5.53	2.85	0.11	11.20	0.28	0.37	0.14	0.00	0.03	0.00	0.00	0.01	0.00	99.97	8.19	0.00	17.59	23.58	0.00	1.00	60.00	10.04	2.77	14.25	62.84	135.15	808.62	558.93	1018.65	781.44	861.03	598.77	993.83	623.84
29.829	0	0.61	0.03	0.31	0.58	0.62	0.07	0.11	1.04	3.28	98.76	81.28	21.50	98.11	1.04	5.52	3.28	0.13	11.63	0.36	0.42	0.10	0.00	0.03	0.00	0.00	0.01	0.00	99.97	8.75	0.00	46.34	23.27	0.00	0.00	60.00	8.81	2.26	14.09	62.50	134.91	808.32	560.34	1016.39	780.95	859.76	598.44	992.06	624.84
29.863	0	0.61	0.03	0.31	0.60	0.67	0.07	0.12	1.18	3.31	98.65	83.06	22.07	98.50	1.18	6.09	3.31	0.14	13.14	0.44	0.45	0.10	0.00	0.02	0.00	0.00	0.01	0.00	99.98	12.12	0.00	39.91	23.26	0.00	0.00	60.00	8.32	1.09	14.24	62.30	134.46	806.74	560.63	1015.45	780.79	858.61	600.36	990.94	624.24
29.896	0	0.59	0.03	0.31	0.59	0.77	0.07	0.13	1.50	3.07	98.47	84.53	23.12	98.31	1.50	6.16	3.07	0.16	14.49	0.52	0.59	0.08	0.00	0.02	0.00	0.00	0.01	0.00	99.98	12.03	0.00	27.19	23.71	0.00	0.00	60.00	8.07	1.67	14.09	61.98	135.24	805.04	560.74	1014.59	782.23	856.95	599.91	989.88	624.80
29.929	0	0.60	0.03	0.31	0.60	0.79	0.08	0.14	1.63	3.11	98.42	86.12	23.17	98.51	1.63	6.15	3.11	0.12	16.07	0.58	0.66	0.07	0.00	0.02	0.00	0.00	0.01	0.00	99.98	14.08	0.00	49.67	23.19	0.00	0.00	60.00	8.64	1.04	13.90	61.99	136.25	804.46	561.76	1013.09	782.18	855.29	600.85	989.23	625.87
29.963	0	0.58	0.03	0.32	0.62	0.90	0.08	0.16	1.78	2.55	98.20	88.47	24.30	98.59	1.78	7.40	2.55	0.11	18.71	0.79	0.87	0.13	0.00	0.01	0.00	0.00	0.01	0.00	99.98	16.28	0.00	38.27	23.04	0.00	0.00	60.00	8.80	-0.76	13.05	61.95	138.15	803.03	561.63	1012.53	783.05	852.43	601.66	988.59	625.01
29.996	0	0.59	0.03	0.32	0.67	0.81	0.08	0.16	2.19	2.70	98.38	88.31	23.17	98.77	2.19	8.39	2.70	0.12	18.52	0.98	0.84	0.12	0.00	0.01	0.00	0.00	0.01	0.00	99.98	14.40	0.00	17.08	22.19	0.00	0.00	54.00	10.59	-0.08	12.73	62.20	139.30	803.67	564.01	1010.71	784.19	851.26	602.00	988.02	628.49
30.029	0	0.57	0.03	0.33	0.83	0.55	0.08	0.19	2.46	2.46	98.34	84.57	20.00	98.47	2.76	12.54	2.46	0.12	14.53	0.90	0.55	0.09	0.00	0.01	0.00	0.00	0.01	0.00	99.97	14.07	0.00	42.57	20.68	0.00	0.00	54.00	8.32	1.19	13.52	61.67	136.77	802.78	564.88	1009.20	782.81	851.88	603.42	986.36	628.39
30.063	0	0.54	0.03	0.35	1.09	0.40	0.07	0.25	2.11	2.11	97.81	87.90	17.03	98.41	4.00	18.06	2.11	0.10	12.74	0.97	0.61	0.09	0.00	0.02	0.01	0.00	0.02	0.01	99.95	14.14	0.00	76.15	18.69	0.00	0.00	54.00	9.37	1.37	12.48	61.73	137.25	801.58	564.51	1008.95	783.73	849.57	605.47	985.18	626.59
30.096	0	0.48	0.03	0.36	1.66	0.26	0.07	0.40	2.00	2.00	96.68	94.10	13.29	98.67	4.94	27.85	2.00	0.10	8.96	0.80	0.44	0.05	0.00	0.02	0.01	0.00	0.02	0.01	99.95	14.68	0.00	84.82	16.74	0.00	0.00	54.00	8.74	-0.47	12.24	61.77	139.56	800.85	564.91	1007.84	783.24	847.41	605.35	985.27	627.03
30.130	0	0.44	0.03	0.38	2.11	0.20	0.07	0.54	1.61	1.61	95.77	96.07	10.82	98.74	6.18	33.20	1.61	0.10	6.91	0.78	0.77	0.08	0.00	0.02	0.01	0.00	0.02	0.01	99.93	15.27	0.00	71.04	15.41	0.00	0.00	54.00	9.05	-0.18	11.69	61.78	139.71	798.86	563.05	1008.35	784.81	845.92	604.57	984.15	624.89
30.163	0	0.41	0.03	0.41	3.54	0.12	0.07	0.81	1.83	1.83	92.92	98.24	5.72	98.74	7.98	43.52	1.83	0.08	5.01	0.74	0.70	0.05	0.00	0.03	0.01	0.00	0.02	0.01	99.90	13.02	0.00	74.50	11.80	0.00	0.00	54.00	10.36	-0.17	12.41	62.19	143.86	797.93	563.71	1007.55	783.94	844.22	605.83	986.43	627.52
30.196	0	0.37	0.03	0.42	5.33	0.08	0.07	1.19	1.76	1.76	89.35	99.05	1.92	98.62	10.76	51.28	1.76	0.06	3.31	0.68	0.73	0.06	0.00	0.05	0.02	0.00	0.02	0.01	99.88	11.91	0.01	89.54	9.43	0.00	0.00	54.00	9.71	0.64	11.63	62.10	142.17	799.04	564.75	1007.27	784.51	844.40	606.42	985.07	627.04
30.230	0	0.33	0.03	0.44	7.51	0.06	0.07	1.45	1.64	1.64	84.99	99.49	0.00	98.56	11.80	59.24	1.64	0.06	2.30	0.47	0.60	0.05	0.00	0.10	0.04	0.00	0.03	0.04	99.71	7.65	0.01	63.76	7.30	0.00	0.00	54.00	10.51	0.88	12.06	62.30	140.18	799.32	565.51	1006.13	784.32	845.39	606.19	983.82	628.27
30.263	0	0.27	0.02	0.44	11.93	0.05	0.06	2.39	1.37	1.37	76.15	99.82	0.00	98.78	13.67	72.19	1.37	0.05	1.63	0.32	0.51	0.04	0.00	0.13	0.10	0.00	0.03	0.26	99.48	5.07	0.01	52.65	6.43	0.00	0.00	54.00	8.01	0.03	12.25	61.86	141.31	797.71	565.67	1004.45	783.10	843.48	605.79	983.01	628.08
30.296	0	0.33	0.03	0.45	9.24	0.05	0.08	1.54	2.06	1.35	81.51	99.58	0.00	98.62	13.96	62.56	1.35	0.04	1.76	0.34	0.80	0.07	0.00	0.17	0.23	0.00	0.03	2.06	98.90	3.63	0.02	33.11	5.13	0.00	0.00	48.00	5.68	0.65	12.66	61.41	141.41	794.71	564.37	1004.42	784.43	842.42	604.36	981.98	627.13
30.330	0	0.38	0.03	0.46	8.18	0.04	0.08	1.24	3.73	1.03	83.64	99.39	0.00	98.31	12.69	59.99	1.03	0.04	2.28	0.30	0.93	0.10	0.00	0.48	0.69	0.00	0.04	8.72	96.81	2.23	0.04	36.32	3.73	0.00	0.00	48.00	7.85	1.70	12.66	61.61	141.84	793.25	563.96	1005.91	787.82	842.24	605.67	982.36	627.64
30.363	0	0.43	0.04	0.48	6.49	0.04	0.09	0.92	3.21	1.20	87.01	98.81	0.00	98.51	12.81	52.72	1.20	0.03	2.44	0.39	1.45	0.22	0.00	0.60	1.26	0.00	0.06	9.57	95.62	2.10	0.06	40.98	3.21	0.00	1.00	54.00	7.87	1.06	13.54	61.53	138.62	792.07	564.50	1005.75	789.81	843.91	605.83	980.64	628.65
30.397	0	0.38	0.05	0.42	5.31	0.03	0.11	0.77	2.81	1.18	89.37	97.39	0.00	98.59	12.52	49.45	1.15	0.03	1.75	0.30	1.54	0.24	0.00	1.18	2.81	0.00	0.09	5.01	88.90	1.34	0.11	52.28	1.94	0.00	0.00	54.00	8.50	-0.78	13.03	61.68	141.76	792.11	565.94	1004.11	789.26	841.27	606.62	981.04	630.34
30.430	0	0.39	0.06	0.35	3.47	0.03	0.13	0.52	4.36	1.51	93.06	91.25	0.00	98.30	11.56	41.20	1.19	0.03	2.04	0.37	1.51	0.19	0.00	1.78	4.36	0.00	0.13	6.34	81.31	0.94	0.18	43.70	1.61	0.00	0.00	54.00	8.71	1.70	12.63	61.80	146.44	790.67	563.89	1005.98	790.08	839.11	606.32	983.73	629.28
30.463	0	0.44	0.09	0.30	2.08	0.03	0.16	0.30	6.17	1.41	95.85	70.83	0.00	98.66	10.83	29.34	1.41	0.03	1.30	0.39	1.19	0.10	0.00	2.01	6.17	0.00	0.20	7.94	75.03	0.83	0.20	52.61	1.44	0.15	0.00	54.00	8.85	0.49	14.05	61.74	141.12	790.95	565.53	1004.58	790.34	842.48	606.10	981.29	631.52
30.497	0	0.34	0.12	0.14	0.99	0.03	0.19	0.21	6.61	1.29	98.02	15.71	0.00	98.73	10.03	21.38	1.29	0.03	1.11	0.37	0.89	0.03	0.00	3.35	6.61	0.00	0.23	15.74	51.05	0.61	0.32	50.18	0.95	0.65	0.00	54.00	8.99	-0.25	13.75	61.92	144.76	789.70	566.33	1003.47	790.11	839.41	607.81	982.05	632.55
30.530	0	0.28	0.14	0.09	0.66	0.03	0.22	0.17	5.26	1.43	98.68	4.23	0.00	98.52	10.36	16.10	1.43	0.02	1.30	0.44	0.74	0.03	0.00	4.43	5.26	0.00	0.30	17.28	38.39	0.49	0.39	79.49	0.78	0.75	0.00	54.00	9.54	-1.00	13.32	61.91	143.28	789.05	567.04	1003.02	791.72	838.84	609.38	980.29	632.19
30.563	0	0.26	0.12	0.07	0.74	0.03	0.22	0.22	5.41	1.46	98.52	4.45	0.00	98.61	11.13	21.55	1.46	0.02	1.42	0.45	0.69	0.03	0.00	4.91	5.41	0.00	0.36	27.66	33.62	0.46	0.40	65.16	0.76	0.90	0.00	54.00	8.83	0.68	12.08	61.72	141.66	792.35	568.93	1005.28	793.56	840.75	611.76	980.99	631.78
30.597	0	0.14	0.11	0.04	0.66	0.03	0.23	0.29	7.65	1.36	98.68	2.38	0.00	98.45	12.51	27.19	1.36	0.03	1.34	0.35	0.56	0.02	0.00	7.65	2.70	0.00	0.36	19.90	15.89	0.26	0.56	71.67	0.58	1.10	0.00	54.00	8.46	1.25	12.85	61.59	138.50	792.96	569.32	1003.76	791.38	842.51	611.38	979.48	631.98
30.630	0	0.12	0.09	0.04	0.87	0.03	0.22	0.41	7.60	1.36	98.26	3.69	0.00	98.58	13.58	34.30	1.36	0.03	1.40	0.25	0.51	0.02	0.00	7.60	2.23	0.00	0.39	18.44	16.04	0.26	0.51	79.77	0.55	1.23	0.00	54.00	7.91	0.81	13.19	61.49	138.80	792.24	569.19	1003.69	791.22	842.35	611.57	979.64	632.01
30.663	0	0.09	0.07	0.03	1.24	0.03	0.24	0.75	11.00	1.36	97.51	15.44	0.00	98.19	16.15	46.39	1.36	0.04	1.38	0.26	0.43	0.02	0.00	11.00	1.96	0.00	0.43	25.79	9.35	0.20	0.63	75.67	0.48	1.47	0.00	54.00	8.16	2.04	12.17	61.53	139.54	794.42	569.73	1005.72	792.78	843.03	611.92	981.12	631.97
30.697	0	0.07	0.07	0.02	1.16	0.03	0.25	0.77	11.78	1.51	97.69	10.15	0.00	97.79	16.21	47.13	1.51	0.05	1.05	0.18	0.27	0.01	0.02	11.78	1.97	0.00	0.56	19.06	3.95	0.14	0.79	63.22	0.50	1.85	0.00	54.00	7.41	3.06	14.12	61.24	135.59	793.61	569.34	1004.12	791.25	845.86	609.42	979.34	633.22
30.730	0	0.06	0.05	0.02	1.85	0.03	0.19	1.39	10.77	1.42	96.31	35.16	0.00	98.03	16.99	60.59	1.42	0.06	1.37	0.18	0.31	0.01	0.10	10.77	1.35	0.00	0.64	25.12	4.06	0.16	0.79	56.52	0.52	2.00	0.00	54.00	8.28	2.47	13.93	61.48	137.75	791.80	568.91	1003.12	791.22	843.30	610.04	979.10	633.12
30.764	0	0.06	0.06	0.02	1.99	0.03	0.22	1.51	9.72	2.01	96.02	44.70	-0.38	98.46	20.16	59.32	2.01	0.07	2.74	0.30	0.77	0.03	0.46	9.72	1.15	0.00	0.63	31.36	4.30	0.21	0.72	81.11	0.53	2.30	0.00	54.00	9.93	1.22	12.19	61.95	139.22	793.58	569.24	1005.36	793.71	842.59	611.42	980.27	632.16
30.797	0	0.08	0.08	0.02	1.33	0.03	0.20	0.88	8.30	2.44	97.34	23.99	0.00	98.30	15.96	50.40	2.44	0.08	2.65	0.36	0.80	0.03	1.09	8.30	1.18	0.00	0.76	28.58	4.96	0.24	0.63	71.95	0.54	3.04	0.00	54.00	8.10	1.70	13.31	61.61	137.50	793.16	569.23	1004.43	792.85	844.10	609.14	979.48	633.14
30.830	0	0.09	0.10	0.02	1.00	0.03	0.18	0.61	6.62	2.65	98.00	18.71	0.00	98.10	13.45	44.14	2.65	0.09	2.92	0.35	1.13	0.04	1.41	6.62	0.81	0.00	0.74	30.91	5.17	0.23	0.58	95.50	0.53	3.68	0.00	54.00	7.13	2.28	13.40	61.39	136.99	793.35	569.75	1004.55	792.81	844.53	609.86	979.52	633.20
30.864	0	0.11	0.13	0.02	0.87	0.03	0.19	0.50	4.28	2.88	98.27	14.93	0.00	98.35	14.85	37.93	2.88	0.10	2.58	0.44	1.04	0.04	1.65	4.28	0.88	0.00	0.78	33.75	5.63	0.21	0.42	93.31	0.53	5.05	0.00	54.00	8.46	1.56	13.27	61.61	138.01	793.57	570.55	1004.15	792.56	843.79	611.68	979.99	633.93
30.897	0	0.16	0.22	0.02	0.56	0.03	0.23	0.29	4.57	3.40	98.88	10.96	-0.40	98.14	13.42	25.75	3.40	0.08	2.50	0.68	0.92	0.03	2.50	4.57	1.27	0.00	0.94	41.52	5.53	0.21	0.44	90.42	0.53	6.94	0.00	54.00	8.40	2.18	12.79	61.48	139.99	792.45	569.24	1005.08	793.66	842.34	610.96	980.61	632.86
30.930	0	0.18	0.25	0.02	0.51	0.03	0.24	0.25	4.14	3.56	98.99	9.26	-0.71	98.40	13.66	21.94	3.56	0.07	2.40	0.76	0.84	0.03	2.32	4.14	1.16	0.00	0.92	43.00	5.99	0.21	0.41	92.45	0.55	6.99	0.00	54.00	8.33	1.42	12.34	61.52	139.25	794.06	570.89	1003.85	792.22	842.24	612.47	979.94	633.18
30.964	0	0.18	0.24	0.02	0.56	0.03	0.27	0.28	3.48	3.75	98.88	9.98	-1.46	98.07	16.53	21.87	3.75	0.06	2.42	1.05	0.80	0.04	2.88	3.48	1.08	0.00	1.01	44.09	6.29	0.23	0.37	80.04	0.54	6.71	0.00	54.00	7.16	2.36	13.69	61.17	137.86	792.96	570.12	1002.56	790.55	843.33	610.11	979.15	633.80
30.997	0	0.17	0.27	0.02	0.62	0.03	0.32	0.31	3.33	3.73	98.76	11.56	-2.53	98.42	20.17	21.29	3.73	0.06	3.08	1.19	0.91	0.03	3.32	3.33	1.00	0.00	1.01	46.73	6.29	0.22	0.34	92.73	0.57	7.75	0.00	54.00	7.69	1.35	13.29	61.26	139.80	791.90	569.69	1003.23	791.36	841.71	611.69	979.87	632.98
31.030	0	0.14	0.28	0.02	0.88	0.03	0.42	0.47	3.31	4.35	98.24	11.95	-2.88	98.47	27.55	23.72	4.35	0.04	3.31	1.12	0.80	0.02	2.28	2.84	0.91	0.00	0.95	40.94	6.70	0.22	0.32	90.06	0.59	8.65	0.00	54.00	7.19	1.17	13.00	61.02	140.01	790.75	568.29	1004.67	792.78	841.36	611.48	979.97	631.16
31.064	0	0.09	0.20	0.02	1.92	0.03	0.55	1.27	3.30	4.41	96.15	26.41	-5.61	98.48	38.59	36.63	4.41	0.04	3.30	1.08	0.97	0.02	1.31	2.50	0.80	0.00	0.80	41.99	6.75	0.21	0.29	80.14	0.60	8.56	0.00	54.00	8.15	1.14	12.62	61.06	142.23	793.31	570.32	1005.45	793.32	841.78	612.39	982.39	633.82
31.097	0	0.06	0.13	0.01	4.57	0.03	0.77	3.80	3.10	3.90	90.86	45.14	-7.85	98.34	51.55	50.66	3.90	0.04	3.10	0.97	0.95	0.02	0.92	2.67	0.77	0.00	0.74	39.36	7.07	0.21	0.29	69.21	0.58	7.98	0.00	54.00	6.50	1.59	13.31	60.72	138.04	793.28	570.75	1003.78	792.17	843.51	611.20	979.70	633.73
31.131	0	0.04	0.09	0.01	8.01	0.03	0.85	7.71	2.69	4.20	83.98	48.10	-7.57	98.31	57.94	62.25	4.20	0.03	2.30	0.92	0.77	0.03	0.84	2.69	0.78	0.00	0.73	30.13	6.56	0.20	0.30	73.03	0.66	7.38	0.00	54.00	7.29	1.68	13.53	60.85	139.29	793.56	570.29	1005.05	792.13	843.98	611.85	981.53	633.83
31.164	0	0.03	0.06	0.01	17.84	0.03	1.04	20.36	3.19	4.49	59.29	82.19	-10.38	98.16	68.36	78.65	4.49	0.04	3.19	0.79	0.81	0.03	0.49	2.60	0.55	0.00	0.68	33.71	7.33	0.21	0.31	84.68	0.74	7.05	0.00	54.00	7.15	2.12	13.17	60.87	138.92	794.05	570.33	1005.15	792.02	843.99	612.07	981.29	633.22
31.197	0	0.02	0.05	0.01	22.61	0.03	1.22	27.27	3.31	4.22	47.73	87.76	-11.65	98.25	73.39	82.80	4.22	0.05	3.31	0.83	0.64	0.03	0.67	2.80	0.61	0.00	0.73	35.05	7.03	0.22	0.32	63.14	0.73	6.42	0.00	54.00	5.80	1.87	13.35	60.65	139.81	793.71	570.01	1004.61	791.62	843.56	609.68	981.30	633.68
31.231	0	0.02	0.04	0.01	29.04	0.03	1.41	36.75	4.26	4.13	38.25	94.84	-13.82	98.55	78.20	88.50	4.13	0.05	4.26	0.73	0.67	0.03	0.30	3.26	0.66	0.00	0.55	41.06	6.63	0.22	0.27	40.00	0.74	6.66	0.00	54.00	8.30	0.89	15.25	60.92	138.96	790.76	568.26	1004.40	791.07	844.40	610.49	981.34	634.07
31.264	0	0.02	0.04	0.01	31.48	0.04	1.85	40.22	6.31	4.27	34.78	95.64	-15.04	98.47	83.38	86.86	4.27	0.04	6.31	0.93	0.97	0.03	0.03	3.05	0.82	0.00	0.49	44.90	6.77	0.21	0.25	60.74	0.81	6.06	1.00	60.00	8.07	1.16	13.17	60.87	140.40	793.11	568.06	1008.21	794.44	844.41	610.87	983.21	631.99
31.297	0	0.02	0.04	0.01	33.92	0.04	1.70	44.50	6.65	3.47	30.50	96.84	-14.52	98.47	83.66	90.76	3.47	0.05	6.65	0.90	0.99	0.02	0.00	3.02	0.90	0.00	0.54	45.16	6.47	0.23	0.23	45.42	0.86	5.44	0.00	60.00	6.84	1.19	13.56	60.62	138.21	793.96	569.58	1007.55	794.33	845.90	611.06	982.33	633.17
31.331	0	0.02	0.04	0.01	34.60	0.05	2.00	46.76	9.84	2.72	28.24	98.68	-16.34	98.40	86.26	90.36	2.72	0.05	9.84	1.06	1.39	0.02	0.00	4.00	1.17	0.00	0.58	56.70	5.79	0.22	0.22	42.16	0.96	5.36	0.00	60.00	6.15	1.41	13.54	60.52	138.03	793.97	569.36	1007.11	793.16	845.69	611.08	982.06	632.41
31.364	0	0.02	0.04	0.01	35.01	0.05	2.30	48.16	10.83	2.69	26.84	98.24	-16.43	98.07	88.38	89.60	2.69	0.04	10.83	1.55	2.29	0.03	0.00	4.60	1.62	0.00	0.62	53.78	5.16	0.21	0.25	46.66	0.94	5.91	0.00	60.00	7.55	2.37	14.08	60.63	139.92	793.36	568.59	1007.14	792.59	845.35	610.61	983.41	633.36
31.398	0	0.02	0.04	0.01	32.35	0.04	2.14	45.66	7.07	3.22	29.34	97.87	-17.82	98.66	87.91	87.66	1.94	0.04	7.07	1.89	3.22	0.07	0.00	4.54	1.91	0.00	0.61	53.06	5.16	0.22	0.24	46.85	1.03	7.15	0.00	60.00	7.14	0.50	13.37	60.63	139.59	794.50	568.69	1008.46	793.37	845.77	611.03	983.75	632.16
31.431	0	0.01	0.04	0.01	32.46	0.04	2.07	45.21	6.40	2.49	29.79	91.73	-13.22	97.85	88.11	86.99	1.77	0.03	6.40	1.93	2.49	0.06	0.00	3.78	1.50	0.00	0.58	35.17	5.91	0.25	0.22	64.82	1.08	7.02	0.00	60.00	6.33	2.91	13.70	60.49	138.78	794.49	569.26	1007.32	792.19	845.98	611.34	983.11	632.66
31.464	0	0.01	0.05	0.01	32.90	0.04	1.93	45.65	5.65	2.26	29.35	68.92	-8.39	98.09	87.99	87.54	1.67	0.04	5.65	2.22	2.26	0.05	0.00	3.04	1.10	0.00	0.57	15.25	6.25	0.25	0.21	74.74	1.14	7.36	0.00	60.00	6.11	2.31	13.81	60.41	139.33	794.02	568.89	1005.53	790.39	844.83	609.71	982.25	632.69
31.498	0	0.01	0.05	0.01	33.96	0.04	1.79	45.62	4.93	2.65	29.38	56.77	-5.40	98.15	87.05	88.43	1.48	0.04	5.06	2.65	1.39	0.07	0.00	2.80	0.70	0.00	0.51	4.93	8.30	0.27	0.18	84.82	1.14	7.77	0.00	60.00	7.13	2.15	13.09	60.70	140.32	796.11	568.87	1009.16	791.93	846.26	612.19	985.22	631.70
31.531	0	0.01	0.03	0.01	36.87	0.04	1.44	48.30	2.15	2.15	26.70	69.64	-3.27	96.90	84.92	93.11	1.22	0.06	5.11	2.30	0.98	0.06	0.00	2.15	0.34	0.00	0.39	1.00	10.56	0.29	0.16	67.52	1.21	6.03	0.00	60.00	8.19	4.78	13.91	60.62	135.64	795.82	568.98	1006.92	791.13	848.01	610.99	981.96	632.38
31.564	0	0.01	0.03	0.01	39.34	0.04	1.37	50.08	1.39	1.39	24.92	75.70	-2.56	98.32	85.30	94.42	1.20	0.07	5.27	2.20	0.77	0.05	0.00	1.39	0.15	0.00	0.34	0.34	13.05	0.28	0.14	81.80	1.34	6.24	0.00	60.00	6.34	1.65	13.79	60.44	137.40	794.77	568.99	1005.71	790.48	846.02	609.60	981.54	632.28
31.598	0	0.01	0.03	0.01	40.76	0.04	1.34	50.02	1.39	1.39	24.98	80.50	-1.35	98.63	85.36	94.29	1.39	0.06	6.59	2.64	0.83	0.06	0.00	0.81	0.08	0.00	0.29	0.14	16.69	0.31	0.13	67.05	1.77	5.60	0.00	60.00	8.93	0.62	13.30	60.87	141.68	792.81	566.38	1008.59	792.91	844.03	610.21	984.21	630.74
31.631	0	0.01	0.03	0.01	37.61	0.05	1.22	45.32	1.51	1.51	29.68	80.56	0.00	98.58	82.27	92.81	1.51	0.07	9.57	3.17	1.18	0.06	0.00	0.69	0.04	0.00	0.29	0.16	18.22	0.34	0.13	28.00	2.01	5.02	0.00	60.00	6.55	-0.81	12.33	60.56	144.66	794.67	567.91	1010.42	795.02	843.64	609.36	986.52	631.99
31.664	0	0.01	0.03	0.01	40.09	0.06	1.35	47.09	1.83	1.83	27.91	83.25	0.00	98.32	83.92	92.81	1.83	0.09	12.63	3.63	1.15	0.06	0.00	0.50	0.03	0.00	0.29	0.30	20.47	0.37	0.15	72.42	2.18	4.42	0.00	60.00	6.97	1.65	13.16	60.57	140.45	796.32	569.82	1008.90	793.63	846.48	610.47	984.99	633.80
31.698	0	0.01	0.03	0.01	43.28	0.07	1.39	47.73	1.94	1.94	27.27	88.83	0.00	97.75	84.85	92.46	1.94	0.09	13.06	4.13	1.33	0.06	0.00	0.25	0.02	0.00	0.26	0.24	26.67	0.42	0.12	80.69	2.53	4.41	0.00	60.00	4.36	3.14	14.33	60.19	139.30	794.51	568.72	1006.89	790.77	846.49	608.47	983.59	633.19
31.731	0	0.02	0.03	0.02	44.81	0.06	1.42	48.04	1.86	1.86	26.96	90.76	0.00	98.10	85.68	91.91	1.86	0.08	11.87	4.88	1.38	0.07	0.00	0.23	0.02	0.00	0.21	0.22	29.86	0.44	0.13	56.85	2.74	3.99	0.00	60.00	8.26	2.28	13.15	60.73	138.08	795.72	568.55	1008.61	792.88	846.85	611.10	983.39	631.70
31.765	0	0.02	0.02	0.02	53.31	0.06	1.42	50.85	1.77	1.77	21.69	96.94	0.00	97.57	87.17	93.03	1.77	0.10	9.14	5.09	1.45	0.06	0.00	0.13	0.02	0.00	0.20	0.06	43.30	0.52	0.13	80.75	3.09	3.75	0.00	60.00	5.62	3.54	13.85	60.26	136.35	795.11	569.10	1007.06	791.57	847.35	610.33	981.96	632.03
31.798	0	0.03	0.03	0.03	58.63	0.06	1.51	51.29	2.06	2.06	16.37	98.53	0.00	97.46	88.25	92.33	2.06	0.10	9.32	5.96	1.49	0.07	0.00	0.08	0.03	0.00	0.27	0.07	53.35	0.56	0.14	83.42	3.27	4.70	0.00	60.00	6.99	3.77	13.58	60.48	138.20	795.13	568.89	1006.64	791.40	846.19	609.74	982.48	632.66
31.831	0	0.03	0.03	0.04	59.75	0.07	1.66	48.86	2.27	2.27	15.25	98.92	0.00	97.71	88.77	89.44	2.27	0.08	12.04	8.64	2.06	0.13	0.00	0.07	0.03	0.00	0.25	0.06	60.08	0.61	0.14	74.85	3.39	4.43	0.00	60.00	8.17	3.24	13.71	60.72	138.55	794.38	567.24	1008.08	791.61	846.38	610.30	983.36	631.07
31.865	0	0.05	0.02	0.07	68.60	0.08	1.68	51.25	2.53	2.53	6.40	99.74	0.00	98.23	89.30	90.96	2.53	0.09	14.14	9.25	1.77	0.10	0.00	0.03	0.03	0.00	0.22	0.05	76.33	0.85	0.10	48.64	3.95	3.43	0.00	54.00	9.30	1.93	13.07	60.95	138.65	795.65	568.27	1008.51	793.00	846.46	610.73	983.49	631.89
31.898	0	0.05	0.02	0.07	70.33	0.08	1.66	53.90	2.51	2.51	4.67	99.78	0.00	97.36	89.73	93.03	2.51	0.10	13.99	8.07	1.69	0.07	0.00	0.04	0.03	0.00	0.19	0.06	76.26	0.89	0.12	43.50	3.98	3.25	0.00	54.00	4.92	3.97	13.18	60.19	137.33	795.71	568.84	1009.39	793.60	847.65	610.44	983.38	631.31
31.931	0	0.05	0.02	0.07	70.11	0.10	1.73	52.87	2.77	2.77	4.89	99.79	0.00	97.22	89.81	91.81	2.77	0.08	16.97	8.85	1.89	0.05	0.00	0.04	0.04	0.00	0.19	0.15	78.22	1.07	0.12	39.23	4.42	2.37	0.00	54.00	4.46	4.22	13.35	60.09	137.50	795.59	568.08	1009.86	793.79	848.06	608.70	983.70	631.21
31.965	0	0.05	0.02	0.08	69.29	0.10	1.61	50.24	3.13	3.13	5.71	99.82	0.00	97.47	88.22	90.75	3.13	0.08	15.60	8.07	1.77	0.05	0.00	0.04	0.06	0.00	0.23	0.44	81.46	1.18	0.13	44.59	5.24	1.39	1.00	60.00	4.59	3.74	14.03	60.19	140.19	794.65	567.54	1009.29	792.51	847.08	607.84	985.11	632.32
31.998	0	0.05	0.02	0.07	66.57	0.08	1.72	47.96	3.40	3.40	8.43	99.72	0.00	97.86	89.03	87.87	3.40	0.06	10.92	6.81	2.10	0.04	0.00	0.06	0.08	0.00	0.25	0.98	77.64	1.08	0.13	37.14	4.66	1.51	0.00	60.00	6.36	2.89	13.61	60.30	136.67	794.28	566.99	1009.99	794.49	847.97	609.03	982.95	630.45
32.031	0	0.05	0.02	0.06	60.98	0.07	1.94	41.98	3.31	3.31	14.02	99.69	0.00	98.43	89.71	81.25	3.31	0.05	9.05	6.09	1.87	0.05	0.00	0.06	0.10	0.00	0.29	1.05	75.32	1.22	0.14	24.85	4.65	0.53	0.00	60.00	7.36	1.32	12.49	60.57	142.45	795.04	567.03	1011.69	795.56	845.54	609.59	986.37	630.97
32.065	0	0.06	0.03	0.06	51.14	0.05	2.10	31.63	3.97	3.97	23.86	99.53	-1.79	97.15	87.98	72.12	3.97	0.04	5.39	5.05	2.13	0.05	0.00	0.11	0.16	0.00	0.26	1.04	71.98	1.36	0.21	38.34	4.19	0.87	0.00	60.00	5.14	4.36	13.48	60.07	139.24	794.62	567.07	1008.31	792.85	846.48	605.83	983.27	631.80
32.098	0	0.05	0.03	0.05	46.36	0.05	2.12	28.56	3.65	4.16	28.64	99.24	-2.90	97.53	86.98	69.79	4.16	0.04	4.25	3.67	2.26	0.04	0.00	0.15	0.27	0.00	0.25	1.00	66.92	1.18	0.20	31.99	3.65	0.47	0.00	60.00	7.96	3.63	13.57	60.48	137.58	794.52	566.90	1009.72	793.52	847.50	610.15	983.56	630.56
32.132	0	0.04	0.03	0.04	41.96	0.04	1.86	27.69	3.30	3.35	33.04	98.31	-4.48	97.82	84.68	71.20	3.35	0.04	3.30	1.91	2.47	0.04	0.00	0.28	0.54	0.00	0.34	5.02	59.21	1.04	0.22	57.12	2.76	1.11	0.00	60.00	7.42	2.98	13.60	60.55	141.81	795.04	568.19	1009.30	793.54	846.10	609.07	985.78	633.59
32.165	0	0.03	0.03	0.03	39.64	0.04	1.84	29.41	3.34	2.55	35.36	97.01	-4.83	97.13	85.27	72.76	2.55	0.04	3.34	1.24	2.35	0.04	0.00	0.45	0.74	0.00	0.35	6.50	51.35	0.92	0.20	58.53	2.51	1.01	0.00	60.00	6.22	4.39	14.34	60.22	137.36	794.84	568.89	1007.88	792.26	847.88	610.20	983.30	633.13
32.198	0	0.03	0.03	0.03	37.16	0.04	1.85	28.54	4.03	2.71	37.84	95.52	-5.76	97.32	84.53	72.60	2.71	0.03	4.03	1.02	2.47	0.05	0.00	0.63	1.03	0.00	0.30	9.55	46.88	0.81	0.20	38.23	2.12	1.00	0.00	60.00	7.11	4.05	13.54	60.35	138.25	793.38	567.31	1008.81	793.82	846.19	610.45	982.91	630.93
32.232	0	0.03	0.04	0.02	29.10	0.04	1.99	25.25	4.70	2.73	45.90	87.75	-9.25	98.15	83.39	69.84	2.73	0.03	4.70	0.97	2.52	0.05	0.00	1.49	1.82	0.00	0.34	22.97	34.45	0.69	0.25	21.16	1.71	1.18	0.00	60.00	8.31	2.16	12.57	60.73	144.83	793.84	568.42	1008.53	795.06	842.68	609.31	985.42	633.82
32.265	0	0.04	0.04	0.02	21.28	0.04	1.78	18.38	6.29	2.73	57.44	77.39	-8.78	98.46	78.33	65.19	2.73	0.03	6.29	0.99	3.42	0.07	0.00	1.83	2.52	0.00	0.50	25.91	30.31	0.66	0.27	22.52	1.66	1.28	0.00	60.00	8.67	1.21	12.66	60.77	144.35	793.58	568.77	1008.54	795.62	842.79	610.13	985.14	634.03
32.298	0	0.03	0.05	0.02	15.14	0.04	1.73	14.43	7.09	3.05	69.72	63.24	-9.25	98.68	74.33	62.27	3.05	0.03	7.09	1.18	4.62	0.09	0.00	2.94	4.27	0.00	0.57	25.75	21.20	0.66	0.29	42.39	1.42	1.83	0.00	60.00	9.14	0.42	12.91	60.80	143.94	793.07	569.16	1007.17	794.81	842.29	610.51	984.21	634.49
32.332	0	0.02	0.04	0.01	15.01	0.04	1.97	17.70	6.87	3.67	64.61	63.43	-11.34	96.97	74.70	67.83	2.72	0.02	5.28	1.02	3.67	0.05	0.12	6.87	4.51	0.00	0.61	25.49	9.77	0.56	0.34	65.25	1.03	1.87	0.00	60.00	9.49	4.67	13.30	60.67	139.56	793.77	570.92	1005.95	794.49	844.27	613.28	982.08	635.26
32.365	0	0.02	0.04	0.01	15.43	0.04	1.73	18.43	7.85	3.57	63.13	50.56	-10.63	98.00	71.53	72.22	2.72	0.03	4.77	0.89	3.57	0.07	0.05	7.85	6.20	0.00	0.76	21.39	9.13	0.53	0.40	63.26	1.00	2.09	0.00	60.00	7.90	2.53	12.96	60.48	139.35	793.67	571.08	1005.24	793.42	843.40	613.55	981.25	633.95
32.399	0	0.02	0.04	0.01	12.38	0.03	2.64	15.00	16.37	2.71	70.00	49.41	-14.15	97.80	69.23	68.72	2.63	0.02	3.62	1.15	2.71	0.08	0.26	16.37	7.18	0.00	0.75	23.81	5.04	0.40	0.53	61.83	0.76	2.13	0.00	60.00	6.99	3.04	13.22	60.31	138.22	793.18	571.30	1004.61	793.26	843.62	613.49	980.31	633.96
32.432	0	0.03	0.05	0.01	10.40	0.03	3.18	12.25	20.68	2.87	75.49	47.22	-15.66	97.76	66.61	65.77	2.55	0.02	4.14	1.44	2.87	0.10	0.26	20.68	8.74	0.00	0.90	25.34	4.48	0.35	0.63	59.24	0.66	2.18	0.00	60.00	7.79	3.11	12.86	60.41	138.51	792.80	571.38	1004.22	793.80	842.68	613.90	979.74	633.90
32.465	0	0.02	0.04	0.01	11.79	0.03	2.89	14.32	23.06	3.14	71.36	58.64	-15.78	98.18	64.10	72.59	2.52	0.02	4.65	1.17	3.14	0.13	0.22	23.06	8.81	0.00	1.05	25.09	4.43	0.36	0.67	46.23	0.61	1.91	0.00	60.00	7.11	2.07	12.36	60.34	139.60	792.28	571.85	1003.80	794.72	841.20	613.72	979.31	634.08
32.499	0	0.02	0.03	0.01	13.55	0.03	3.60	17.38	29.10	3.31	65.25	74.87	-17.95	97.97	64.42	77.82	2.30	0.02	5.13	1.20	3.31	0.16	0.25	29.10	7.81	0.00	0.90	26.99	3.57	0.32	0.89	41.57	0.54	1.58	0.00	60.00	6.85	2.62	12.06	60.35	140.43	792.08	571.72	1003.46	794.33	840.24	613.77	979.25	633.68
32.532	0	0.02	0.03	0.01	18.66	0.04	5.11	25.76	36.49	3.42	49.24	91.69	-20.55	97.47	67.55	86.73	2.11	0.02	6.00	1.25	3.42	0.13	0.06	36.49	6.82	0.00	0.68	27.07	3.05	0.30	1.01	69.39	0.54	1.37	0.00	60.00	6.18	3.74	12.31	60.11	140.62	791.39	571.76	1002.45	793.57	839.67	613.48	978.79	633.96
32.565	0	0.02	0.02	0.01	20.54	0.04	5.10	28.65	37.17	3.54	46.35	93.92	-21.26	97.30	67.53	90.22	2.23	0.03	6.09	1.07	3.54	0.11	0.00	37.17	7.74	0.00	0.64	27.89	3.16	0.32	1.07	63.88	0.53	1.17	0.00	60.00	6.27	4.09	12.47	60.16	140.20	791.10	572.18	1002.43	794.17	839.86	614.20	978.58	634.43
32.599	0	0.02	0.02	0.01	20.10	0.04	7.20	28.70	45.13	4.29	46.30	97.03	-24.48	96.65	66.21	91.58	1.88	0.03	8.78	1.32	4.29	0.15	0.00	45.13	9.16	0.00	0.66	34.81	2.87	0.35	1.27	35.79	0.57	0.86	0.00	60.00	6.47	5.19	12.99	60.17	139.95	790.14	571.05	1003.11	794.07	840.40	614.33	979.00	633.75
32.632	0	0.02	0.02	0.01	20.52	0.04	6.95	29.58	44.43	4.40	45.42	97.01	-23.57	97.28	66.57	92.19	1.77	0.03	8.97	1.39	4.40	0.14	0.00	44.43	9.10	0.00	0.65	32.15	2.82	0.38	1.25	56.42	0.59	0.70	0.00	60.00	6.73	4.11	12.97	60.22	139.06	789.63	571.43	1002.14	794.43	839.97	614.28	977.63	633.97
32.665	0	0.02	0.02	0.01	22.41	0.05	6.62	32.28	41.38	4.22	42.72	96.32	-21.38	98.46	69.13	92.59	1.98	0.04	10.14	1.66	4.22	0.15	0.00	41.38	7.99	0.00	0.68	28.09	3.11	0.46	1.35	62.22	0.64	0.62	0.00	60.00	8.74	1.19	12.78	60.63	139.95	788.83	571.03	1001.55	794.92	838.63	614.06	977.14	634.06
32.699	0	0.02	0.02	0.01	23.03	0.05	7.83	33.48	43.67	4.21	41.52	96.99	-24.23	98.20	70.08	92.88	1.86	0.04	10.16	1.67	4.21	0.20	0.00	43.67	9.46	0.00	0.76	35.08	2.92	0.53	1.58	20.74	0.65	0.76	0.00	60.00	6.56	2.01	12.49	60.22	139.34	788.93	571.26	1003.23	796.91	839.42	614.17	977.42	633.48
32.732	0	0.02	0.02	0.01	21.33	0.05	8.19	30.89	42.60	4.11	44.11	95.80	-24.18	97.68	70.42	89.67	1.80	0.05	11.48	2.32	4.11	0.18	0.02	42.60	10.88	0.00	0.88	37.80	2.73	0.54	1.46	20.44	0.67	1.20	0.00	60.00	4.58	3.30	13.53	59.97	138.76	787.58	570.30	1003.61	796.60	840.43	613.04	977.70	633.27
32.766	0	0.02	0.03	0.01	19.73	0.05	7.56	27.94	41.89	3.24	47.06	95.95	-25.32	97.62	68.76	87.85	1.66	0.04	10.18	2.59	3.24	0.18	0.00	41.89	10.66	0.00	0.82	44.86	2.99	0.61	1.39	68.75	0.60	1.62	0.00	60.00	5.49	3.43	13.04	59.96	135.49	786.78	568.81	1002.54	796.90	840.31	610.83	974.27	631.15
32.799	0	0.03	0.03	0.02	16.00	0.05	10.60	22.30	44.87	3.84	55.40	94.14	-27.28	98.75	69.33	80.14	1.59	0.04	11.86	2.85	3.84	0.21	0.00	44.87	13.71	0.00	0.87	47.74	2.76	0.53	1.28	29.26	0.62	2.18	0.00	60.00	9.45	-0.15	11.08	61.07	148.03	791.09	568.71	1008.28	798.66	837.83	611.87	984.34	633.02
32.832	0	0.03	0.04	0.01	14.06	0.05	9.50	19.04	41.77	3.16	61.93	86.94	-23.74	98.69	69.53	75.15	1.58	0.04	10.24	2.59	3.16	0.10	0.00	41.77	11.45	0.00	0.94	37.39	2.59	0.54	1.17	37.47	0.66	2.71	0.00	60.00	6.55	-0.40	12.30	60.75	141.66	793.95	568.36	1012.30	798.42	845.23	612.12	985.59	631.25
32.866	0	0.03	0.05	0.01	10.91	0.04	11.21	13.81	45.57	2.33	72.38	83.60	-23.83	98.66	67.41	68.03	1.51	0.03	6.74	1.89	2.33	0.10	0.00	45.57	10.44	0.00	0.85	29.99	2.95	0.58	1.15	39.73	0.65	3.29	0.00	60.00	10.44	-0.49	10.73	62.02	146.23	804.46	565.46	1020.94	796.15	851.25	607.81	995.84	629.60
32.899	0	0.02	0.05	0.01	12.49	0.04	12.74	15.98	42.55	1.99	68.05	86.45	-22.44	98.51	73.85	65.65	1.55	0.03	5.75	1.59	1.99	0.13	0.00	42.55	9.34	0.00	0.80	21.59	3.54	0.63	1.34	20.66	0.63	3.30	0.00	60.00	15.09	-1.06	10.02	63.52	139.63	816.46	560.71	1030.88	791.76	864.05	605.14	1002.50	623.27
32.932	0	0.02	0.06	0.01	12.11	0.03	11.32	15.02	37.66	1.30	69.96	84.28	-17.19	96.68	76.56	61.03	1.30	0.03	4.12	0.79	0.86	0.08	0.00	37.66	6.10	0.00	0.87	6.96	4.54	0.77	1.10	3.96	0.78	3.43	0.00	60.00	10.61	-5.14	9.96	63.24	138.93	839.81	560.84	1051.86	789.25	886.64	600.75	1023.84	622.56
32.966	0	0.02	0.06	0.01	10.19	0.03	8.25	12.16	32.19	0.93	75.68	75.56	-13.19	85.55	75.19	56.40	0.93	0.03	3.41	0.35	0.50	0.11	0.00	32.19	3.42	0.00	0.78	2.96	5.43	0.92	0.90	0.60	0.97	2.28	0.00	54.00	12.01	-13.11	10.38	63.83	132.71	855.16	559.89	1065.34	785.46	904.53	597.98	1034.83	623.17
32.999	0	0.02	0.05	0.01	12.05	0.03	7.53	14.48	29.80	0.77	71.05	75.37	-12.02	79.29	77.46	58.84	0.77	0.04	3.34	0.12	0.31	0.10	0.00	29.80	1.99	0.00	0.66	1.68	7.24	1.02	0.77	1.01	1.06	1.41	0.00	54.00	8.94	-15.29	11.54	63.96	127.94	866.87	559.74	1073.30	780.65	917.72	595.69	1043.11	621.08
33.032	0	0.02	0.06	0.01	8.99	0.03	6.15	10.07	21.25	0.61	79.85	63.49	-9.03	69.53	78.97	47.21	0.61	0.06	3.47	0.06	0.27	0.09	0.00	21.25	1.29	0.00	0.66	2.11	8.16	1.23	0.64	0.99	1.20	0.79	0.00	54.00	12.53	-17.87	11.25	64.62	125.84	881.28	559.37	1086.68	778.92	932.58	594.88	1055.19	623.18
33.066	0	0.02	0.07	0.01	6.20	0.03	4.68	6.21	15.25	0.39	87.58	46.92	-6.51	73.90	76.55	36.65	0.39	0.11	2.41	0.03	0.26	0.16	0.00	15.25	0.71	0.00	0.46	2.24	10.25	1.54	0.47	1.70	1.34	0.08	0.00	54.00	10.00	-16.80	14.21	64.81	126.14	887.17	560.09	1089.70	775.87	940.10	593.14	1062.54	623.48
33.099	0	0.03	0.08	0.01	5.31	0.03	4.87	5.07	13.33	0.45	89.39	45.02	-6.08	64.39	77.52	30.35	0.45	0.14	2.15	0.02	0.36	0.63	0.00	13.33	0.54	0.00	0.24	1.53	10.91	1.68	0.43	1.87	1.32	0.00	0.00	54.00	15.07	-19.04	11.19	65.66	129.12	900.26	559.29	1100.50	773.83	947.46	594.74	1073.65	622.11
33.133	0	0.03	0.10	0.01	4.07	0.03	4.33	3.56	9.68	0.43	91.33	40.82	-4.82	64.24	76.56	22.26	0.43	0.24	0.95	0.01	0.42	2.38	0.00	9.68	0.38	0.00	0.16	0.55	12.16	1.76	0.38	1.85	1.40	0.00	0.00	54.00	13.79	-19.07	11.82	65.50	127.05	906.34	558.16	1105.58	771.33	954.64	592.71	1078.61	620.54
33.166	0	0.04	0.12	0.01	2.30	0.03	3.62	1.72	11.32	0.36	92.76	24.83	-3.45	75.27	67.37	13.68	0.32	0.33	0.74	0.01	0.36	2.37	0.00	11.32	0.41	0.00	0.11	1.05	12.18	1.59	0.36	1.49	1.36	0.00	0.00	54.00	14.61	-16.43	14.81	66.14	126.30	914.08	558.82	1110.00	768.19	964.33	591.30	1086.71	622.54
33.199	0	0.05	0.14	0.01	1.85	0.03	3.62	1.33	11.79	0.58	92.76	21.52	-3.22	66.54	65.29	9.41	0.35	0.47	0.85	0.01	0.58	3.16	0.00	11.79	0.71	0.00	0.10	1.85	11.94	1.49	0.39	9.86	1.56	0.00	0.00	54.00	14.44	-18.56	14.14	66.13	121.65	919.73	556.86	1112.58	762.86	969.67	588.88	1087.49	619.18
33.233	0	0.06	0.14	0.02	1.77	0.03	2.81	1.12	6.25	0.37	94.39	31.33	-0.12	77.87	64.95	4.97	0.26	0.59	1.00	0.01	0.37	0.86	0.00	6.25	0.49	0.00	0.09	1.65	18.62	1.94	0.33	1.03	2.27	0.00	0.00	54.00	12.31	-15.71	14.99	65.82	123.68	927.71	555.75	1125.38	766.99	979.80	589.18	1100.10	617.92
33.266	0	0.06	0.15	0.01	1.43	0.03	2.45	0.90	5.78	0.27	95.09	21.40	0.00	71.72	61.79	3.20	0.26	0.81	0.58	0.01	0.27	0.37	0.00	5.78	0.73	0.00	0.04	0.79	15.35	1.48	0.63	0.29	2.34	0.00	0.00	54.00	14.43	-17.35	11.75	66.31	118.28	940.13	560.53	1128.51	761.94	986.53	593.04	1101.61	620.40
33.299	0	0.06	0.14	0.01	1.56	0.04	2.54	1.02	4.00	0.28	94.91	26.79	0.00	63.22	64.93	3.11	0.28	0.87	0.92	0.02	0.28	0.20	0.00	4.00	1.10	0.00	0.02	0.34	15.89	1.32	0.96	0.56	2.99	0.00	0.00	54.00	16.44	-19.29	9.50	66.22	119.50	952.45	558.96	1138.11	757.13	994.78	592.01	1111.31	618.54
33.333	0	0.06	0.12	0.01	2.58	0.04	3.12	1.68	2.31	0.20	93.75	58.23	0.00	38.28	73.36	6.02	0.20	0.95	1.24	0.03	0.16	0.19	0.00	2.31	1.20	0.00	0.01	0.11	24.11	2.00	0.99	0.97	3.98	0.00	0.00	54.00	11.78	-24.39	16.80	65.62	109.57	952.77	562.30	1130.62	750.01	1002.82	591.47	1108.78	619.39
33.366	0	0.06	0.13	0.01	2.25	0.04	3.11	1.49	2.67	0.22	93.77	52.38	0.00	25.70	72.12	4.60	0.21	0.73	1.39	0.04	0.22	0.43	0.00	2.67	2.03	0.00	0.03	0.30	22.40	1.91	1.05	2.54	4.20	0.00	0.00	54.00	14.69	-27.31	13.57	65.70	114.76	959.11	557.15	1143.19	754.09	1007.29	587.96	1118.73	615.34
33.400	0	0.05	0.11	0.01	2.47	0.07	3.91	1.81	2.52	0.19	92.18	66.56	0.00	26.64	78.48	3.49	0.19	0.40	3.99	0.08	0.18	1.30	0.00	2.44	2.52	0.00	0.05	0.54	23.42	1.81	0.80	0.50	6.91	0.00	0.00	54.00	12.55	-27.07	15.33	65.70	110.74	961.48	558.88	1144.93	754.02	1012.91	587.86	1119.58	617.57
33.433	0	0.04	0.11	0.01	2.43	0.06	4.37	1.89	2.41	0.18	91.27	64.38	0.00	41.76	80.97	2.69	0.18	0.21	2.94	0.16	0.14	0.94	0.00	2.41	2.20	0.00	0.07	0.46	19.73	1.39	0.84	0.45	6.68	0.00	0.00	54.00	7.91	-23.66	14.27	65.19	116.49	971.24	559.66	1156.21	755.99	1019.55	588.97	1132.75	616.48
33.466	0	0.04	0.11	0.01	2.01	0.06	3.57	1.50	2.06	0.17	92.86	54.18	0.00	44.67	76.78	1.58	0.17	0.21	1.96	0.13	0.10	0.78	0.00	2.06	1.35	0.00	0.07	0.64	18.65	1.08	0.73	0.17	6.54	0.00	0.00	54.00	14.34	-23.07	15.71	65.77	123.17	965.42	553.15	1166.56	767.91	1021.09	585.74	1139.92	618.14
33.500	0	0.04	0.12	0.01	2.02	0.05	3.90	1.56	1.80	0.19	92.20	51.75	0.00	42.84	78.49	1.24	0.19	0.14	1.02	0.13	0.07	0.47	0.00	1.80	1.79	0.00	0.05	0.21	15.71	0.71	0.90	2.19	5.90	0.00	0.00	54.00	15.46	-23.44	15.68	66.03	119.68	975.35	556.96	1172.03	766.22	1030.37	588.09	1145.03	622.40
33.533	0	0.04	0.13	0.01	1.95	0.04	3.89	1.43	2.61	0.20	92.22	48.04	0.00	22.42	77.00	0.94	0.20	0.08	0.54	0.19	0.08	0.31	0.00	2.61	1.09	0.00	0.07	0.13	15.36	0.46	0.98	4.78	4.86	0.00	0.00	54.00	18.48	-28.21	16.81	66.24	111.87	980.40	558.96	1173.02	765.22	1037.88	590.37	1144.93	622.84
33.566	0	0.05	0.14	0.01	1.78	0.04	3.53	1.25	2.96	0.18	92.93	42.48	0.00	26.23	74.05	0.62	0.18	0.05	0.45	0.16	0.09	0.22	0.00	2.96	0.89	0.00	0.15	0.20	15.51	0.40	0.97	2.46	4.43	0.00	0.00	54.00	17.36	-27.17	15.87	66.11	113.07	988.12	559.87	1179.54	764.17	1043.53	590.62	1151.70	623.55
33.600	0	0.05	0.13	0.01	1.24	0.04	2.47	0.84	3.79	0.19	95.07	23.06	0.00	29.28	65.05	0.21	0.18	0.03	0.35	0.14	0.19	0.20	0.00	3.79	0.82	0.00	0.22	0.13	13.29	0.21	1.38	1.04	4.80	0.00	0.00	54.00	17.76	-26.41	17.52	65.98	117.07	988.11	558.42	1186.17	769.56	1047.19	589.70	1158.73	625.25
33.633	0	0.05	0.14	0.01	1.33	0.04	2.98	0.95	4.72	0.21	94.05	25.06	0.00	20.54	68.14	0.16	0.17	0.02	0.44	0.12	0.21	0.20	0.00	4.72	0.66	0.00	0.14	0.24	11.56	0.19	1.44	3.32	4.61	0.00	0.00	54.00	22.59	-28.77	17.24	66.67	113.39	999.42	561.57	1189.44	764.24	1056.08	591.68	1163.25	628.70
33.666	0	0.05	0.13	0.01	1.08	0.04	2.48	0.77	5.91	0.31	95.03	17.06	0.00	34.00	63.04	0.15	0.15	0.02	0.61	0.11	0.31	0.27	0.00	5.91	0.54	0.00	0.11	0.49	10.61	0.15	1.59	3.36	5.12	0.00	0.00	54.00	16.46	-25.32	15.27	66.04	115.02	998.84	562.39	1190.28	765.18	1053.07	591.81	1162.29	627.89
33.700	0	0.04	0.13	0.01	1.16	0.04	2.77	0.87	5.34	0.43	94.47	18.56	0.00	34.62	66.12	0.13	0.14	0.03	0.57	0.09	0.43	0.40	0.00	5.34	0.55	0.00	0.10	0.61	8.81	0.13	1.80	1.32	4.98	0.00	0.00	54.00	21.87	-25.18	16.96	67.10	120.91	1000.43	562.84	1191.91	765.23	1054.78	591.49	1168.29	633.15
33.733	0	0.04	0.13	0.01	1.42	0.04	4.00	1.15	6.76	0.43	92.00	26.84	0.00	29.36	72.72	0.15	0.15	0.01	0.63	0.12	0.43	0.47	0.00	6.76	0.72	0.00	0.08	1.34	8.14	0.13	1.87	5.29	4.83	0.00	0.00	54.00	18.14	-26.39	16.20	66.22	118.52	1000.39	562.50	1193.30	766.22	1055.44	591.29	1167.24	630.62
33.767	0	0.04	0.14	0.01	1.47	0.04	5.70	1.17	12.92	0.75	88.60	36.00	-2.40	20.52	73.26	0.16	0.17	0.01	0.67	0.19	0.75	0.78	0.00	12.92	0.90	0.00	0.10	1.35	7.96	0.11	1.44	2.96	4.20	0.00	0.00	54.00	17.50	-28.77	15.42	65.97	115.79	1000.99	563.16	1194.01	767.11	1056.49	592.16	1165.83	630.28
33.800	0	0.04	0.15	0.01	1.71	0.04	9.80	1.40	19.53	0.50	80.40	57.61	-6.74	24.30	77.62	0.16	0.14	0.01	0.57	0.24	0.50	0.66	0.00	19.53	1.37	0.00	0.11	1.95	7.01	0.10	1.28	1.74	3.41	0.00	0.00	54.00	21.30	-27.68	16.03	66.75	116.92	1002.80	563.98	1195.81	767.76	1058.81	592.72	1168.09	634.30
33.833	0	0.04	0.15	0.01	1.87	0.04	12.16	1.52	22.27	0.35	75.69	66.49	-8.08	18.14	79.59	0.18	0.14	0.01	0.57	0.26	0.35	0.56	0.00	22.27	1.28	0.00	0.10	1.07	7.69	0.09	1.42	4.29	3.21	0.00	0.00	54.00	18.89	-29.53	17.00	66.24	115.15	1000.73	564.47	1194.36	768.83	1058.79	593.00	1166.68	633.24
33.867	0	0.04	0.16	0.01	2.25	0.03	22.58	1.84	31.70	0.20	54.84	85.94	-13.50	20.74	84.17	0.30	0.15	0.00	0.43	0.20	0.20	0.35	0.00	31.70	1.50	0.00	0.08	0.80	7.51	0.04	1.80	4.16	2.21	0.00	0.00	54.00	21.40	-28.70	16.71	66.78	115.91	1002.07	565.30	1195.59	769.93	1059.49	594.27	1167.87	635.37
33.900	0	0.04	0.16	0.01	2.08	0.03	22.10	1.62	33.86	0.16	55.79	84.95	-13.56	17.07	81.02	0.35	0.15	0.00	0.32	0.16	0.10	0.14	0.00	33.86	1.31	0.00	0.08	0.71	8.44	0.04	1.98	6.01	2.13	0.00	0.00	54.00	19.37	-29.90	17.93	66.11	114.92	999.76	563.80	1198.52	772.24	1062.17	591.62	1167.87	636.72
33.933	0	0.04	0.17	0.01	2.20	0.03	23.36	1.70	33.77	0.12	53.27	86.03	-14.44	27.87	82.19	0.33	0.12	0.00	0.29	0.09	0.09	0.12	0.00	33.77	1.66	0.00	0.06	0.39	8.54	0.04	2.40	13.91	1.57	0.00	0.00	54.00	17.66	-26.75	16.46	66.14	114.77	1000.77	563.66	1199.11	773.56	1060.27	593.60	1168.18	632.69
33.967	0	0.04	0.17	0.01	2.01	0.03	35.41	1.48	47.46	0.14	39.59	93.38	-18.72	23.73	78.82	0.37	0.14	0.00	0.26	0.07	0.09	0.08	0.00	47.46	1.62	0.00	0.05	0.44	9.10	0.03	3.70	3.40	1.29	0.00	0.00	54.00	20.29	-27.84	16.31	66.59	114.70	1001.73	564.76	1199.75	774.53	1061.24	594.85	1168.63	635.15
34.000	0	0.04	0.17	0.01	1.85	0.03	30.04	1.31	45.27	0.15	44.96	90.41	-17.25	25.87	75.99	0.35	0.15	0.00	0.30	0.05	0.07	0.07	0.00	45.27	1.51	0.00	0.04	0.37	9.64	0.03	4.00	3.98	1.30	0.00	0.00	54.00	20.37	-27.26	17.15	66.64	117.96	1002.74	565.87	1200.56	774.72	1061.95	595.11	1172.04	637.47
34.033	0	0.05	0.17	0.01	1.57	0.03	32.29	1.10	50.84	0.17	42.71	91.24	-18.15	28.30	71.66	0.30	0.17	0.00	0.34	0.03	0.07	0.10	0.00	50.84	1.62	0.00	0.04	0.40	8.60	0.03	4.64	3.60	1.34	0.00	0.00	54.00	19.86	-26.65	17.34	66.59	118.31	1002.53	565.39	1201.30	774.94	1062.30	594.45	1172.49	637.52
34.067	0	0.05	0.17	0.01	1.36	0.03	37.21	0.94	58.17	0.24	37.79	93.23	-19.67	24.62	67.79	0.29	0.24	0.00	0.45	0.03	0.07	0.11	0.00	58.17	1.55	0.00	0.04	0.49	7.67	0.03	6.91	4.75	1.43	0.00	0.00	54.00	21.07	-27.60	17.08	66.66	116.40	1003.30	566.11	1200.96	775.06	1062.97	595.60	1171.48	637.71
34.100	0	0.05	0.17	0.01	1.43	0.03	37.48	0.98	57.39	0.27	37.52	93.39	-19.72	28.14	68.90	0.25	0.27	0.00	0.49	0.03	0.06	0.15	0.00	57.39	1.57	0.00	0.05	0.64	8.32	0.03	6.99	4.38	1.40	0.00	0.00	54.00	17.66	-26.69	17.75	66.16	116.78	1004.87	567.00	1200.71	773.21	1063.98	595.32	1173.10	636.92
34.134	0	0.05	0.18	0.01	1.58	0.03	44.78	1.04	61.46	0.34	30.22	95.69	-21.99	24.41	70.45	0.22	0.34	0.00	0.44	0.03	0.07	0.20	0.00	61.46	1.89	0.00	0.04	1.34	10.58	0.04	7.87	5.67	1.22	0.00	0.00	54.00	18.38	-27.65	18.45	66.39	113.34	1005.41	566.94	1197.55	767.67	1065.33	593.05	1169.26	638.29
34.167	0	0.05	0.18	0.01	1.98	0.03	53.55	1.31	63.05	0.41	21.45	97.53	-24.18	26.56	76.04	0.23	0.41	0.00	0.41	0.04	0.10	0.24	0.00	63.05	2.21	0.00	0.04	1.15	12.17	0.03	7.76	4.21	0.99	0.00	0.00	54.00	21.68	-27.09	17.92	66.98	118.15	1005.67	566.23	1198.39	769.67	1063.04	594.60	1173.31	637.05
34.200	0	0.05	0.18	0.01	1.96	0.03	50.54	1.23	62.23	0.42	24.46	97.03	-23.45	23.40	74.51	0.26	0.42	0.00	0.33	0.05	0.14	0.24	0.00	62.23	1.85	0.00	0.04	0.82	14.39	0.04	6.78	3.84	0.99	0.00	0.00	54.00	20.93	-27.93	17.97	66.62	116.78	1003.52	564.32	1200.66	772.81	1063.70	593.70	1172.75	635.50
34.234	0	0.07	0.18	0.02	2.68	0.03	47.70	1.31	58.92	0.49	27.30	96.57	-22.63	42.03	75.94	0.25	0.49	0.00	0.31	0.06	0.23	0.25	0.00	58.92	1.46	0.00	0.04	0.21	27.70	0.03	7.14	10.88	0.88	0.00	0.00	54.00	16.02	-23.61	17.34	66.19	112.99	1002.75	565.08	1199.33	772.73	1062.61	594.27	1168.56	633.53
34.267	0	0.08	0.18	0.02	2.61	0.03	39.33	1.17	54.65	0.58	35.67	94.14	-20.70	31.49	73.24	0.19	0.58	0.00	0.32	0.08	0.26	0.25	0.00	54.65	1.48	0.00	0.04	0.14	30.71	0.03	6.97	5.90	0.79	0.00	0.00	54.00	20.96	-25.89	17.89	66.45	122.04	1005.40	563.46	1204.73	773.58	1064.67	592.52	1178.38	636.83
34.300	0	0.09	0.19	0.03	3.00	0.03	29.51	1.17	46.32	0.68	45.49	89.23	-17.91	27.50	73.33	0.15	0.68	0.00	0.30	0.09	0.19	0.18	0.00	46.32	1.09	0.00	0.04	0.06	37.44	0.03	7.36	5.91	0.67	0.00	0.00	54.00	16.99	-26.85	18.34	65.57	118.97	1005.48	564.88	1206.49	777.59	1066.73	594.93	1178.91	634.56
34.334	0	0.13	0.19	0.04	3.83	0.03	15.39	1.08	32.26	0.90	69.21	92.32	-12.64	21.89	71.45	0.14	0.90	0.00	0.31	0.07	0.15	0.13	0.00	32.26	0.52	0.00	0.03	0.02	52.83	0.04	5.52	33.08	0.64	0.00	0.00	54.00	15.40	-28.36	16.91	65.20	115.59	1007.38	567.06	1206.21	776.75	1067.49	596.23	1176.20	635.53
34.367	0	0.16	0.19	0.05	3.50	0.03	10.87	0.88	28.85	0.88	78.26	91.39	-10.36	26.67	66.58	0.13	0.88	0.00	0.32	0.07	0.10	0.09	0.00	28.85	0.44	0.00	0.02	0.04	56.15	0.04	5.15	9.81	0.59	0.00	0.00	54.00	17.81	-27.06	17.79	65.83	116.45	1006.41	568.22	1205.02	777.02	1067.32	596.60	1175.53	639.66
34.401	0	0.21	0.19	0.07	2.95	0.03	6.13	0.62	24.33	0.98	87.74	89.05	-6.88	24.67	57.98	0.14	0.98	0.00	0.32	0.06	0.05	0.11	0.00	24.33	0.30	0.00	0.01	0.04	61.44	0.04	4.53	6.54	0.54	0.00	0.00	54.00	18.48	-27.58	17.59	66.03	117.06	1007.76	570.30	1202.98	775.11	1066.70	597.79	1175.28	641.53
34.434	0	0.26	0.19	0.09	2.38	0.03	3.31	0.43	19.60	1.26	93.38	84.00	-3.34	13.16	48.98	0.14	1.26	0.00	0.30	0.06	0.05	0.14	0.00	19.60	0.18	0.00	0.01	0.04	64.99	0.05	3.74	3.13	0.54	0.00	0.00	54.00	19.82	-31.44	16.71	65.83	115.04	1008.22	570.83	1202.78	774.67	1067.36	598.00	1173.46	642.46
34.467	0	0.30	0.19	0.11	2.24	0.03	2.54	0.37	17.44	1.28	94.92	82.97	-1.78	21.71	45.52	0.18	1.28	0.00	0.35	0.06	0.04	0.18	0.00	17.44	0.13	0.00	0.01	0.06	67.52	0.06	3.51	15.79	0.54	0.00	0.00	54.00	18.35	-28.41	17.55	66.19	115.18	1008.87	572.16	1201.88	774.25	1067.53	598.93	1173.98	642.92
34.501	0	0.40	0.19	0.16	2.60	0.03	1.94	0.34	13.57	1.80	94.81	90.44	-0.29	21.52	43.39	0.18	1.80	0.00	0.42	0.08	0.07	0.30	0.00	13.57	0.11	0.00	0.01	0.04	77.92	0.09	2.97	26.41	0.49	0.00	0.00	54.00	14.87	-28.47	17.62	65.53	116.45	1008.42	569.33	1203.86	773.92	1067.63	596.39	1176.18	638.56
34.534	0	0.47	0.19	0.19	2.62	0.03	1.42	0.30	9.81	1.98	94.76	91.68	0.00	29.00	40.64	0.24	1.98	0.00	0.47	0.07	0.09	0.30	0.00	9.81	0.09	0.00	0.01	0.05	82.56	0.11	2.74	36.18	0.45	0.00	0.00	54.00	17.99	-26.48	19.15	66.49	113.43	1009.07	572.72	1200.97	773.75	1069.17	599.32	1173.80	643.12
34.567	0	0.52	0.20	0.21	2.40	0.03	1.11	0.26	8.22	2.19	95.20	90.04	0.00	20.45	36.85	0.33	2.19	0.00	0.45	0.07	0.12	0.26	0.00	8.22	0.07	0.00	0.00	0.07	83.88	0.12	2.44	32.71	0.40	0.00	0.00	54.00	20.82	-28.79	18.69	66.61	117.37	1007.82	571.92	1200.77	774.90	1066.80	599.52	1175.79	643.04
34.601	0	0.56	0.20	0.25	3.07	0.03	1.11	0.31	4.84	2.30	93.87	95.22	0.00	21.48	40.68	0.36	2.30	0.00	0.40	0.08	0.14	0.20	0.00	4.84	0.09	0.00	0.01	0.09	89.88	0.15	1.76	34.51	0.36	0.00	0.00	54.00	19.52	-28.48	18.58	66.02	117.89	1006.63	570.91	1201.09	775.08	1066.06	598.35	1175.46	642.27
34.634	0	0.54	0.20	0.23	3.20	0.03	1.21	0.33	4.93	2.44	93.59	95.59	0.00	21.66	42.32	0.32	2.44	0.00	0.39	0.09	0.13	0.14	0.00	4.93	0.10	0.00	0.01	0.11	89.29	0.14	1.72	22.26	0.36	0.00	0.00	54.00	18.30	-28.43	18.85	65.65	115.58	1006.63	572.33	1200.41	775.57	1066.79	599.43	1173.87	642.91
34.667	0	0.56	0.20	0.24	2.99	0.03	1.06	0.30	4.24	2.16	94.02	94.95	0.00	37.79	40.46	0.22	2.16	0.00	0.35	0.08	0.08	0.08	0.00	4.24	0.09	0.00	0.01	0.11	89.38	0.13	1.45	3.71	0.37	0.00	0.00	54.00	20.47	-24.49	19.39	66.19	118.31	1004.08	573.63	1198.55	777.88	1063.84	601.11	1173.15	646.37
34.701	0	0.53	0.20	0.23	3.15	0.03	1.12	0.33	3.38	2.18	93.71	95.43	0.00	31.97	42.49	0.15	2.18	0.00	0.47	0.07	0.06	0.06	0.00	3.38	0.14	0.00	0.01	0.24	88.66	0.10	1.60	3.42	0.36	0.00	0.00	54.00	16.68	-25.77	19.24	65.21	119.32	1001.54	571.96	1198.53	777.22	1062.43	598.17	1172.13	645.10
34.734	0	0.50	0.20	0.21	3.27	0.03	1.29	0.36	4.20	2.30	93.46	95.61	0.00	14.26	44.62	0.08	2.30	0.00	0.46	0.07	0.06	0.08	0.00	4.20	0.20	0.00	0.01	0.50	87.06	0.10	1.55	3.28	0.37	0.00	0.00	54.00	15.09	-30.97	16.68	64.53	111.37	1000.14	571.03	1194.94	774.55	1060.47	597.65	1163.35	640.27
34.768	0	0.43	0.20	0.16	2.75	0.03	1.27	0.35	4.49	2.12	94.50	91.83	0.00	25.73	44.01	0.06	2.12	0.00	0.52	0.05	0.06	0.12	0.00	4.49	0.30	0.00	0.01	2.33	79.44	0.09	1.33	1.75	0.40	0.00	0.00	54.00	20.78	-27.30	20.24	65.95	120.13	1000.83	572.62	1194.67	775.28	1061.16	599.07	1171.67	646.17
34.801	0	0.32	0.20	0.11	2.62	0.03	1.66	0.42	6.06	1.84	94.76	88.25	0.00	26.80	48.50	0.06	1.84	0.00	0.50	0.04	0.06	0.16	0.00	6.06	0.47	0.00	0.01	2.69	69.93	0.07	1.25	1.01	0.42	0.00	0.00	54.00	17.87	-27.02	18.58	65.53	115.98	1000.32	573.42	1193.52	775.76	1059.64	600.18	1166.95	644.16
34.834	0	0.26	0.19	0.09	3.79	0.03	2.87	0.68	6.78	1.76	92.42	95.00	-2.27	21.08	60.09	0.05	1.76	0.00	0.47	0.04	0.06	0.21	0.00	6.78	0.63	0.00	0.01	1.78	69.88	0.06	1.31	1.88	0.47	0.00	0.00	54.00	20.14	-28.60	18.57	65.74	113.44	1000.98	572.26	1194.23	774.53	1061.74	598.88	1165.58	644.55
34.868	0	0.21	0.19	0.07	2.19	0.03	2.37	0.48	10.04	1.82	95.27	75.66	-1.40	29.55	51.74	0.04	1.82	0.00	0.60	0.04	0.07	0.20	0.00	10.04	0.84	0.00	0.01	1.75	55.71	0.04	1.51	0.84	0.55	0.00	0.00	54.00	18.97	-26.34	19.04	65.84	117.80	1000.37	572.68	1193.01	774.48	1059.20	599.39	1168.20	644.06
34.901	0	0.19	0.19	0.06	1.94	0.03	2.32	0.46	10.35	1.75	95.36	66.39	-1.24	28.09	51.00	0.04	1.75	0.00	0.66	0.04	0.09	0.18	0.00	10.35	0.86	0.00	0.01	1.67	50.80	0.04	1.46	0.90	0.58	0.00	0.00	54.00	20.85	-26.70	20.06	66.11	118.77	999.72	571.57	1194.38	775.13	1060.70	598.17	1169.62	645.55
34.934	0	0.15	0.19	0.04	1.90	0.03	2.91	0.54	11.52	1.78	94.17	60.05	-2.52	32.15	54.64	0.04	1.78	0.00	0.80	0.04	0.12	0.11	0.00	11.52	1.28	0.00	0.01	1.89	43.77	0.03	1.49	0.78	0.64	0.00	0.00	48.00	20.56	-25.73	20.53	66.16	117.34	1000.04	572.24	1194.82	775.59	1062.08	598.52	1169.04	646.78
34.968	0	0.11	0.19	0.03	1.54	0.03	3.73	0.57	15.35	1.69	92.54	37.69	-4.33	27.72	55.93	0.04	1.69	0.00	0.92	0.04	0.17	0.11	0.00	15.35	1.27	0.00	0.01	3.61	31.14	0.02	1.59	1.31	0.74	0.00	0.00	48.00	20.65	-26.79	19.99	66.06	116.64	1000.21	572.99	1195.34	776.86	1062.21	599.48	1168.62	647.27
35.001	0	0.10	0.19	0.02	1.43	0.03	4.05	0.59	16.17	1.64	91.90	30.17	-5.15	25.40	56.83	0.04	1.64	0.00	0.95	0.04	0.14	0.07	0.00	16.17	1.54	0.00	0.01	5.39	26.05	0.02	1.57	1.35	0.81	0.00	0.00	48.00	18.95	-27.39	19.32	65.64	116.50	1000.62	572.98	1196.27	776.83	1062.37	598.98	1168.53	646.96
35.034	0	0.09	0.19	0.02	1.14	0.03	3.92	0.52	18.45	1.40	92.17	17.27	-4.54	20.51	53.80	0.03	1.40	0.00	0.81	0.04	0.18	0.07	0.00	18.45	1.19	0.00	0.01	2.99	20.04	0.01	1.30	0.99	0.82	0.00	0.00	48.00	18.64	-28.77	18.37	65.49	116.42	1000.50	571.85	1195.00	774.85	1060.66	598.09	1167.50	644.33
35.068	0	0.07	0.18	0.01	0.96	0.03	5.58	0.52	25.93	1.18	88.84	25.02	-6.39	36.24	53.74	0.03	1.18	0.00	0.70	0.04	0.20	0.05	0.00	25.93	0.90	0.00	0.01	1.76	12.17	0.01	1.30	0.92	1.08	0.00	0.00	48.00	21.29	-24.82	22.08	66.19	120.39	1000.75	573.09	1195.15	774.67	1063.60	598.03	1172.06	650.27
35.101	0	0.08	0.18	0.02	0.78	0.03	4.67	0.41	26.95	1.18	90.67	18.96	-5.39	27.60	48.31	0.03	1.18	0.00	0.66	0.04	0.21	0.04	0.00	26.95	1.03	0.00	0.01	1.09	10.59	0.01	1.36	1.35	1.08	0.00	0.00	48.00	19.17	-26.82	19.75	65.65	118.67	1000.61	573.01	1196.08	776.27	1062.01	598.58	1169.99	647.80
35.135	0	0.07	0.18	0.01	0.71	0.03	5.46	0.42	30.23	0.99	89.07	23.71	-6.08	36.75	48.56	0.03	0.99	0.00	0.67	0.04	0.24	0.05	0.00	30.23	0.74	0.00	0.01	0.47	6.64	0.00	1.22	1.66	1.25	0.00	0.00	48.00	15.22	-24.71	18.78	65.23	118.95	1000.69	572.76	1196.08	776.37	1060.13	598.82	1169.98	644.46
35.168	0	0.07	0.18	0.01	0.58	0.03	4.33	0.32	30.83	1.07	91.34	16.58	-4.86	22.47	42.40	0.03	1.07	0.00	0.65	0.04	0.27	0.07	0.00	30.83	0.63	0.00	0.01	0.30	5.89	0.00	1.33	1.51	1.26	0.00	0.00	48.00	15.83	-28.19	18.76	65.13	114.50	999.86	572.84	1194.49	775.31	1061.10	598.41	1165.92	644.49
35.201	0	0.07	0.18	0.01	0.56	0.03	4.06	0.31	30.15	1.13	91.88	15.08	-4.50	28.39	41.68	0.04	1.13	0.00	0.69	0.04	0.32	0.09	0.00	30.15	0.49	0.00	0.01	0.18	5.99	0.00	1.34	1.18	1.21	0.00	0.00	48.00	20.63	-26.63	21.32	66.14	119.38	999.38	573.81	1194.35	775.75	1062.33	598.55	1169.71	650.70
35.235	0	0.08	0.18	0.02	0.42	0.03	2.25	0.22	26.04	1.10	95.50	6.08	-1.02	19.33	33.22	0.04	1.10	0.00	0.68	0.05	0.41	0.11	0.00	26.04	0.36	0.00	0.01	0.09	6.01	0.01	1.36	0.64	1.29	0.00	0.00	48.00	19.45	-29.14	19.67	65.67	117.43	1000.11	574.22	1193.33	774.27	1061.32	598.62	1167.32	649.15
35.268	0	0.09	0.18	0.02	0.36	0.03	1.64	0.18	24.17	1.07	96.73	3.58	0.00	23.78	28.20	0.05	1.07	0.00	0.69	0.04	0.33	0.11	0.00	24.17	0.25	0.00	0.01	0.14	5.94	0.01	1.33	0.99	1.24	0.00	0.00	48.00	16.24	-27.82	18.87	65.22	117.20	999.96	574.14	1193.19	774.82	1059.69	599.19	1167.06	646.16
35.301	0	0.09	0.18	0.02	0.38	0.03	1.47	0.18	21.47	1.18	97.06	3.07	0.00	24.04	28.91	0.07	1.18	0.00	0.71	0.05	0.29	0.17	0.00	21.47	0.26	0.00	0.01	0.15	7.62	0.01	1.52	1.23	1.30	0.00	0.00	48.00	17.23	-27.75	19.03	65.45	116.39	999.52	573.54	1192.52	773.78	1059.76	598.35	1165.73	646.49
35.335	0	0.10	0.18	0.02	0.37	0.03	1.22	0.17	19.09	1.19	97.56	2.27	0.00	31.47	27.43	0.07	1.19	0.00	0.64	0.05	0.19	0.31	0.00	19.09	0.31	0.00	0.01	0.30	8.08	0.01	1.56	1.36	1.28	0.00	0.00	48.00	17.66	-25.89	18.58	65.87	118.32	999.54	573.31	1192.21	774.01	1057.95	598.93	1166.68	645.59
35.368	0	0.11	0.18	0.02	0.35	0.03	1.22	0.16	20.79	1.21	97.57	2.20	0.00	31.03	25.34	0.07	1.21	0.00	0.54	0.05	0.15	0.54	0.00	20.79	0.32	0.00	0.01	0.54	9.57	0.01	1.60	2.10	1.25	0.00	0.00	48.00	17.72	-25.99	18.00	65.97	119.14	999.35	572.31	1191.98	773.11	1056.78	598.12	1166.59	644.33
35.402	0	0.11	0.18	0.02	0.42	0.03	1.53	0.18	22.14	1.15	96.95	3.22	0.00	36.90	28.84	0.08	1.15	0.00	0.37	0.04	0.12	0.52	0.00	22.14	0.45	0.00	0.01	0.76	11.78	0.01	1.61	2.27	1.20	0.00	0.00	48.00	18.48	-24.68	18.80	66.37	119.32	998.54	572.01	1191.42	773.63	1056.62	598.34	1166.81	644.14
35.435	0	0.10	0.18	0.02	0.50	0.03	1.83	0.23	21.41	1.11	96.35	4.45	0.00	34.02	33.76	0.08	1.11	0.00	0.38	0.04	0.14	0.49	0.00	21.41	0.59	0.00	0.01	0.79	13.38	0.01	1.52	1.47	1.20	0.00	0.00	48.00	20.06	-25.31	18.62	66.89	118.68	997.87	571.80	1190.87	773.38	1056.36	598.00	1165.24	645.22
35.468	0	0.10	0.18	0.02	0.54	0.03	2.08	0.24	22.57	1.15	95.84	5.44	-0.77	28.07	35.23	0.08	1.15	0.00	0.42	0.04	0.18	0.28	0.00	22.57	0.77	0.00	0.01	0.98	13.84	0.01	1.53	7.80	1.17	0.00	0.00	48.00	21.58	-26.71	19.67	67.21	115.78	996.67	570.98	1190.27	773.17	1057.97	597.17	1163.16	645.53
35.502	0	0.10	0.18	0.02	0.86	0.03	3.29	0.37	22.28	1.07	93.42	11.70	-3.32	26.04	45.90	0.08	1.07	0.00	0.41	0.03	0.14	0.13	0.00	22.28	0.97	0.00	0.01	1.10	19.80	0.01	1.52	6.83	1.01	0.00	0.00	48.00	22.42	-27.22	19.92	67.33	115.93	996.54	571.31	1190.03	772.78	1058.37	596.88	1162.80	647.20
35.535	0	0.09	0.18	0.02	1.02	0.03	4.60	0.46	24.74	1.13	90.80	19.09	-5.23	28.31	50.62	0.08	1.13	0.00	0.51	0.03	0.19	0.09	0.00	24.74	1.17	0.00	0.01	1.07	20.54	0.01	1.87	4.87	1.07	0.00	0.00	48.00	22.02	-26.65	19.19	67.41	118.94	996.67	570.35	1190.93	773.42	1056.62	596.84	1165.30	645.16
35.568	0	0.09	0.18	0.02	1.15	0.03	5.69	0.53	25.70	1.20	88.61	25.55	-6.41	29.89	54.32	0.08	1.20	0.00	0.58	0.02	0.18	0.06	0.00	25.70	1.39	0.00	0.01	0.93	20.51	0.01	1.87	5.82	1.09	0.00	0.00	48.00	22.43	-26.26	19.10	67.54	117.35	996.88	570.63	1191.07	773.83	1057.23	597.32	1164.24	645.49
35.602	0	0.09	0.18	0.02	1.40	0.03	6.61	0.60	26.09	1.23	86.78	31.13	-7.24	36.57	57.36	0.07	1.23	0.00	0.51	0.02	0.18	0.07	0.00	26.09	1.43	0.00	0.01	0.65	25.24	0.01	1.96	2.67	1.09	0.00	0.00	48.00	21.89	-24.75	18.97	67.61	118.60	997.26	570.21	1191.63	773.62	1056.87	596.98	1165.32	644.98
35.635	0	0.09	0.18	0.02	1.58	0.03	8.03	0.70	26.93	1.24	83.94	39.26	-8.41	31.43	60.97	0.07	1.24	0.00	0.50	0.02	0.22	0.08	0.00	26.93	1.55	0.00	0.01	0.61	25.21	0.01	2.00	3.44	1.08	0.00	0.00	48.00	21.44	-25.90	18.37	67.50	119.36	997.24	570.06	1191.65	773.25	1056.12	596.61	1165.37	644.67
35.668	0	0.08	0.18	0.02	1.71	0.03	11.14	0.78	31.36	1.29	77.72	53.24	-10.70	26.98	63.59	0.08	1.29	0.00	0.39	0.02	0.16	0.06	0.00	31.36	1.80	0.00	0.01	0.68	24.78	0.01	2.41	3.70	1.04	0.00	0.00	48.00	21.77	-26.98	17.43	67.51	119.53	997.11	569.94	1192.39	773.75	1055.67	596.40	1164.75	645.29
35.702	0	0.08	0.18	0.02	1.80	0.03	13.10	0.80	34.25	1.22	73.80	60.27	-11.85	26.11	64.27	0.06	1.22	0.00	0.34	0.02	0.15	0.06	0.00	34.25	2.13	0.00	0.02	0.88	26.47	0.01	3.02	3.89	1.13	0.00	0.00	48.00	18.60	-27.20	17.36	66.91	117.08	995.65	569.37	1191.10	773.34	1054.85	595.85	1162.26	642.45
35.735	0	0.09	0.18	0.02	1.54	0.03	10.72	0.67	33.68	1.18	78.57	50.64	-10.57	19.31	59.97	0.06	1.18	0.00	0.45	0.02	0.17	0.05	0.00	33.68	2.01	0.00	0.02	1.04	25.80	0.01	3.06	2.47	1.17	0.00	0.00	48.00	18.55	-29.15	16.14	66.75	112.84	992.53	568.33	1188.15	772.45	1052.44	594.94	1155.47	640.96
35.769	0	0.10	0.18	0.02	1.59	0.03	10.84	0.65	34.68	1.06	78.32	50.96	-10.75	21.05	59.13	0.06	1.06	0.00	0.46	0.02	0.11	0.02	0.00	34.68	2.02	0.00	0.02	1.36	28.92	0.01	3.58	3.08	1.12	0.00	0.00	48.00	21.64	-28.61	16.07	67.47	115.65	989.73	567.66	1184.68	771.10	1048.39	594.23	1153.55	642.36
35.802	0	0.10	0.18	0.03	1.08	0.03	8.35	0.44	37.04	0.77	83.31	37.39	-9.67	30.90	49.88	0.06	0.77	0.00	0.45	0.01	0.09	0.02	0.00	37.04	2.78	0.00	0.03	2.31	25.14	0.01	3.72	1.83	1.11	0.00	0.00	48.00	18.62	-26.02	17.30	67.13	115.11	986.50	566.35	1181.10	770.71	1045.35	594.02	1151.99	637.37
35.835	0	0.12	0.18	0.03	0.73	0.03	5.52	0.28	38.02	0.69	88.96	20.74	-7.50	43.70	38.63	0.05	0.69	0.00	0.53	0.01	0.09	0.03	0.00	38.02	3.52	0.00	0.04	2.32	24.18	0.01	3.70	1.31	1.13	0.00	0.00	48.00	14.81	-23.27	16.26	66.37	115.84	983.21	566.34	1177.76	770.88	1039.98	594.48	1148.64	634.61
35.869	0	0.14	0.18	0.04	0.51	0.03	3.15	0.18	27.86	0.55	93.69	8.79	-4.09	63.78	27.86	0.08	0.55	0.00	0.49	0.01	0.08	0.04	0.00	36.36	3.41	0.00	0.04	1.44	24.04	0.01	3.21	2.15	1.19	0.00	0.00	48.00	16.04	-19.17	15.21	66.54	120.79	978.75	566.21	1172.15	769.46	1031.71	594.52	1145.33	635.53
35.902	0	0.17	0.18	0.04	0.30	0.03	1.34	0.10	13.41	0.46	97.32	2.14	0.00	73.31	13.41	0.10	0.46	0.00	0.71	0.01	0.13	0.12	0.00	32.32	3.19	0.00	0.05	1.72	21.60	0.01	2.72	1.17	1.25	0.00	0.00	48.00	19.54	-16.95	14.78	67.17	126.08	967.90	559.19	1162.62	764.25	1019.01	588.38	1137.65	631.06
35.935	0	0.19	0.18	0.05	0.22	0.03	0.74	0.07	5.75	0.51	98.52	0.84	0.00	90.00	5.75	0.12	0.51	0.00	0.96	0.02	0.22	0.15	0.00	27.43	3.44	0.00	0.09	1.13	19.85	0.01	2.40	8.35	1.31	0.00	0.00	48.00	19.30	-11.01	14.34	67.26	130.08	961.02	560.31	1153.43	765.12	1007.83	591.77	1132.69	628.24
35.969	0	0.18	0.17	0.04	0.18	0.03	0.52	0.06	2.56	0.46	98.96	0.50	0.00	92.39	2.56	0.20	0.46	0.00	1.57	0.03	0.31	0.15	0.00	23.47	3.67	0.00	0.15	2.91	14.67	0.02	2.09	32.35	1.54	0.00	0.00	48.00	20.71	-9.52	12.44	68.92	132.38	945.27	556.20	1136.89	761.40	988.25	589.82	1116.64	622.07
36.002	0	0.18	0.17	0.04	0.16	0.03	0.54	0.06	1.49	0.44	98.93	0.52	0.00	96.21	1.25	0.32	0.44	0.00	1.46	0.02	0.33	0.12	0.00	25.12	4.11	0.00	0.19	8.21	11.84	0.02	1.80	66.08	1.49	0.00	0.00	48.00	17.66	-5.83	12.10	68.01	133.25	935.46	555.68	1126.45	758.73	977.58	587.96	1106.38	622.10
36.035	0	0.21	0.17	0.03	0.15	0.03	0.47	0.06	1.60	0.47	99.07	0.45	0.00	98.36	0.59	0.39	0.47	0.00	1.53	0.02	0.33	0.04	0.00	22.84	4.73	0.00	0.29	22.02	7.85	0.02	1.44	58.83	1.60	0.00	0.00	48.00	12.48	1.53	13.80	66.58	129.56	922.29	557.61	1112.55	760.25	967.26	589.12	1092.64	621.80
36.069	0	0.23	0.17	0.03	0.14	0.03	0.34	0.06	1.59	0.38	99.32	0.84	0.00	98.54	0.60	0.63	0.38	0.00	1.25	0.03	0.24	0.02	0.00	17.63	3.20	0.00	0.29	32.02	5.63	0.02	0.99	66.46	1.59	0.00	0.00	48.00	16.64	-0.94	12.70	67.23	135.95	909.54	556.22	1099.10	758.87	950.16	589.21	1082.47	620.46
36.102	0	0.21	0.17	0.03	0.14	0.03	0.35	0.06	1.72	0.36	99.30	0.78	0.00	96.67	0.64	1.11	0.36	0.00	1.04	0.03	0.23	0.01	0.00	18.22	3.45	0.00	0.40	30.97	4.54	0.02	0.89	22.65	1.72	0.00	0.00	48.00	14.29	5.16	11.46	66.49	133.27	903.08	557.17	1091.16	758.38	942.74	590.62	1072.84	619.49
36.136	0	0.19	0.16	0.03	0.14	0.03	0.34	0.06	1.81	0.31	99.32	0.54	0.00	96.57	0.81	1.55	0.27	0.00	1.60	0.04	0.31	0.01	0.30	17.36	4.82	0.00	0.51	25.44	2.40	0.02	0.70	22.12	1.81	0.00	1.00	54.00	17.01	5.32	10.16	66.93	133.94	895.13	556.79	1082.35	758.43	932.29	592.91	1064.10	616.71
36.169	0	0.21	0.19	0.03	0.14	0.03	0.36	0.06	2.07	0.42	99.29	1.15	0.00	95.91	1.65	2.09	0.25	0.00	2.07	0.05	0.42	0.03	1.83	16.75	7.57	0.00	0.52	35.51	1.62	0.02	0.65	30.94	1.91	1.44	0.00	54.00	17.04	6.22	9.56	66.82	133.32	890.05	556.09	1077.39	757.95	926.78	593.42	1058.36	614.85
36.202	0	0.28	0.23	0.03	0.15	0.03	0.42	0.07	3.04	0.54	99.16	6.46	-4.52	95.23	3.04	3.90	0.24	0.00	2.90	0.04	0.54	0.08	4.19	18.19	10.48	0.00	0.46	56.18	1.16	0.01	0.66	36.59	1.83	3.81	0.00	54.00	15.72	7.03	10.27	66.33	130.18	881.13	555.19	1070.26	758.42	920.79	593.42	1049.41	613.50
36.236	0	0.30	0.25	0.04	0.17	0.03	0.51	0.09	4.81	0.48	98.98	13.24	-8.37	94.65	4.81	5.83	0.19	0.01	2.46	0.03	0.48	0.10	2.75	19.35	14.87	0.00	0.38	64.11	0.56	0.01	0.53	34.34	1.76	5.07	0.00	54.00	14.67	7.63	7.51	66.14	131.33	877.55	555.61	1065.98	759.19	913.40	593.90	1043.52	611.71
36.269	0	0.30	0.27	0.04	0.19	0.03	0.68	0.10	7.48	0.51	98.64	16.22	-10.99	93.14	7.48	6.28	0.20	0.01	2.55	0.04	0.51	0.13	2.75	20.84	20.05	0.00	0.40	65.42	0.45	0.01	0.61	54.91	1.75	5.77	0.00	54.00	17.27	8.96	5.72	66.57	127.24	873.58	555.08	1062.47	760.35	909.58	595.73	1036.03	609.97
36.302	0	0.23	0.22	0.05	0.25	0.03	1.10	0.14	11.01	0.58	97.80	7.80	-12.54	93.33	11.01	11.46	0.22	0.01	2.22	0.05	0.58	0.19	0.83	25.29	30.12	0.00	0.30	51.13	0.27	0.01	0.58	37.82	1.75	5.03	0.00	54.00	14.30	8.80	5.47	65.93	129.39	870.46	555.87	1058.62	759.88	904.73	596.48	1033.57	608.46
36.336	0	0.21	0.23	0.09	0.34	0.03	1.45	0.20	15.07	0.93	97.11	7.66	-14.97	92.35	15.07	16.20	0.31	0.01	2.77	0.09	0.93	0.30	0.33	22.91	46.16	0.00	0.34	45.09	0.13	0.01	0.47	38.70	1.70	6.51	0.00	54.00	17.05	9.54	5.55	66.41	130.14	867.55	556.23	1053.92	758.89	900.69	597.18	1030.27	609.25
36.369	0	0.14	0.17	0.09	0.59	0.03	1.61	0.41	21.17	1.64	96.78	19.46	-14.40	92.75	21.17	26.78	0.32	0.01	3.42	0.11	1.64	0.74	0.00	22.16	48.88	0.00	0.23	34.18	0.11	0.01	0.49	45.05	1.58	5.96	0.00	54.00	18.60	9.25	4.68	66.75	129.92	864.40	557.02	1049.35	758.46	895.96	598.96	1025.48	609.08
36.403	0	0.19	0.18	0.10	0.67	0.04	2.24	0.48	24.49	2.29	95.51	39.18	-22.39	91.90	24.49	27.51	0.49	0.01	5.36	0.15	2.29	0.73	0.00	24.16	53.15	0.00	0.25	60.35	0.04	0.01	0.56	35.76	1.54	6.99	0.00	54.00	17.69	9.86	4.25	66.50	131.16	860.59	557.66	1044.68	757.37	890.73	599.30	1021.48	609.65
36.436	0	0.19	0.14	0.10	0.86	0.04	2.52	0.65	26.10	1.45	94.96	60.28	-24.93	95.03	26.10	33.05	0.47	0.01	4.56	0.13	1.45	0.52	0.00	26.50	53.35	0.00	0.22	65.48	0.02	0.01	0.66	22.06	1.39	5.76	0.00	54.00	21.23	7.24	4.43	67.80	130.43	855.68	557.13	1037.92	755.57	885.34	599.07	1015.34	609.66
36.469	0	0.20	0.14	0.11	0.96	0.04	3.69	0.75	29.88	1.75	92.61	69.59	-29.10	89.49	29.88	32.83	0.52	0.01	4.67	0.15	1.75	0.73	0.00	29.09	57.91	0.00	0.18	70.81	0.02	0.01	0.73	50.59	1.36	5.40	0.00	54.00	15.63	11.29	3.25	65.61	131.14	853.93	559.41	1034.68	754.99	881.30	601.77	1012.30	607.78
36.503	0	0.18	0.13	0.09	1.30	0.03	4.70	1.08	36.13	1.45	90.60	80.45	-31.70	84.97	36.13	35.42	0.57	0.01	4.04	0.19	1.45	0.47	0.00	29.81	56.12	0.00	0.14	74.81	0.01	0.00	0.96	30.77	1.16	4.98	0.00	54.00	13.45	13.34	3.09	64.87	131.37	851.18	560.80	1031.83	755.61	878.27	603.01	1009.53	608.41
36.536	0	0.14	0.12	0.08	1.89	0.03	6.07	1.71	42.85	1.45	87.86	80.57	-32.77	86.11	42.85	39.89	0.59	0.02	2.99	0.19	1.45	0.51	0.00	30.40	57.00	0.00	0.12	68.19	0.01	0.01	1.27	30.33	1.03	5.46	0.00	48.00	14.45	12.88	3.30	65.03	129.26	849.68	562.70	1027.89	755.30	876.79	604.09	1005.90	610.29
36.569	0	0.12	0.15	0.07	1.88	0.03	6.15	1.71	46.57	1.93	87.70	77.90	-31.15	87.01	46.57	36.10	0.67	0.02	2.31	0.18	1.93	0.55	0.00	27.99	52.65	0.00	0.13	62.44	0.01	0.01	1.31	33.39	0.95	6.57	0.00	48.00	15.14	12.49	3.87	65.19	132.03	847.48	562.71	1026.88	755.28	874.41	605.76	1006.34	610.74
36.603	0	0.13	0.16	0.07	2.02	0.03	7.95	1.82	47.04	1.28	84.11	83.14	-34.19	86.32	47.04	37.27	0.82	0.03	1.82	0.12	1.28	0.37	0.08	32.00	54.95	0.00	0.11	66.15	0.01	0.00	2.11	92.57	0.80	7.12	0.00	48.00	15.86	12.79	3.51	65.33	131.97	844.99	562.59	1026.08	757.21	872.41	606.96	1004.33	610.39
36.636	0	0.20	0.21	0.09	0.99	0.03	6.92	0.74	38.46	1.57	86.15	76.50	-33.43	88.91	38.46	23.96	1.02	0.03	2.03	0.12	1.57	0.64	0.40	31.61	56.54	0.00	0.11	69.57	0.01	0.00	1.86	79.84	0.78	6.79	0.00	48.00	15.96	11.59	3.86	65.31	134.07	841.01	560.93	1026.05	759.20	869.72	606.97	1003.77	609.47
36.669	0	0.16	0.14	0.07	1.26	0.03	4.79	0.99	38.95	1.11	90.42	66.24	-28.92	91.68	38.95	30.42	1.11	0.03	2.08	0.11	0.93	0.40	0.31	28.00	49.45	0.00	0.07	62.77	0.01	0.00	1.98	97.11	0.71	4.34	0.00	48.00	15.56	10.00	4.69	64.44	136.83	832.29	553.43	1033.91	770.34	868.80	602.95	1005.60	605.78
36.703	0	0.13	0.15	0.05	1.15	0.03	2.87	0.86	38.05	1.49	94.27	44.21	-20.99	97.97	39.77	26.36	1.49	0.03	2.21	0.13	0.87	0.15	0.73	19.56	38.05	0.00	0.08	50.66	0.01	0.00	1.91	94.35	0.67	3.67	0.00	48.00	13.39	2.61	5.30	64.48	134.59	833.79	556.17	1036.76	773.22	872.43	606.60	1007.02	607.27
36.736	0	0.07	0.13	0.02	0.99	0.03	1.26	0.72	17.83	1.46	97.48	5.34	-7.42	97.73	35.80	26.03	1.46	0.03	1.36	0.10	0.95	0.04	0.67	14.24	17.83	0.00	0.08	21.76	0.01	0.01	1.71	81.37	0.65	2.86	0.00	48.00	11.96	3.19	5.02	64.54	135.05	841.12	558.57	1044.87	777.21	879.67	607.18	1014.69	610.18
36.770	0	0.05	0.14	0.02	1.00	0.03	0.97	0.71	8.10	2.06	97.99	2.44	-0.37	98.56	39.35	22.05	2.06	0.04	0.56	0.11	0.69	0.00	0.12	8.10	7.36	0.00	0.08	4.19	0.02	0.01	1.24	55.91	0.57	1.98	0.00	48.00	17.08	0.86	3.68	66.21	137.65	857.26	559.29	1058.50	777.63	891.87	607.68	1029.46	611.73
36.803	0	0.05	0.12	0.01	1.03	0.03	0.70	0.73	5.35	1.84	97.95	1.78	0.00	98.22	38.05	24.04	1.84	0.05	0.38	0.06	0.46	0.00	0.00	5.35	2.98	0.00	0.09	1.79	0.03	0.01	0.99	43.72	0.54	1.27	0.00	48.00	15.17	-1.96	4.32	65.85	129.22	866.74	552.63	1068.57	771.30	906.25	601.54	1035.45	603.49
36.836	0	0.05	0.12	0.01	0.81	0.03	0.57	0.55	4.23	1.55	98.37	1.25	0.00	97.72	34.58	20.65	1.55	0.06	0.27	0.05	0.28	0.00	0.00	4.23	1.21	0.00	0.10	0.59	0.04	0.02	0.78	6.32	0.57	0.73	1.00	54.00	11.38	-3.20	3.24	65.67	131.61	877.30	554.42	1078.20	771.93	914.10	601.11	1045.67	604.17
36.870	0	0.06	0.13	0.01	0.62	0.03	0.43	0.40	2.39	1.09	98.76	0.78	0.00	95.25	29.82	17.45	1.09	0.07	0.27	0.03	0.14	0.00	0.00	2.39	0.42	0.00	0.12	0.29	0.08	0.03	0.58	6.06	0.60	0.27	0.00	54.00	14.29	-7.01	4.90	66.37	127.24	886.01	554.55	1085.84	771.81	926.02	600.18	1053.12	606.12
36.903	0	0.06	0.12	0.01	0.65	0.03	0.43	0.43	2.18	0.78	98.69	0.83	0.00	91.76	30.83	18.36	0.78	0.09	0.36	0.02	0.13	0.00	0.00	2.18	0.25	0.00	0.18	0.48	0.11	0.04	0.50	1.52	0.68	0.13	0.00	54.00	10.88	-9.95	4.72	65.73	125.97	888.66	554.92	1087.44	770.37	928.55	599.25	1054.38	605.13
36.936	0	0.07	0.14	0.02	0.44	0.03	0.34	0.27	1.67	0.54	99.11	0.51	0.00	91.81	24.47	13.13	0.54	0.09	0.54	0.01	0.11	0.01	0.00	1.67	0.14	0.00	0.31	0.72	0.22	0.05	0.38	4.06	0.66	0.15	0.00	54.00	12.02	-9.92	5.26	66.26	124.69	898.03	554.61	1094.55	768.06	937.97	597.61	1062.42	605.42
36.970	0	0.08	0.13	0.02	0.36	0.03	0.22	0.21	0.86	0.36	99.28	0.33	0.00	75.81	16.66	14.67	0.36	0.11	0.61	0.01	0.13	0.02	0.00	0.86	0.09	0.00	0.23	0.54	0.70	0.07	0.24	26.16	0.71	0.00	0.00	54.00	10.60	-16.29	5.73	65.78	122.21	900.73	555.37	1095.37	766.45	941.44	596.14	1063.23	606.31
37.003	0	0.08	0.12	0.02	0.34	0.03	0.19	0.19	0.73	0.27	99.32	0.33	0.00	88.17	14.00	15.45	0.27	0.13	0.73	0.00	0.15	0.07	0.00	0.73	0.07	0.00	0.26	0.39	1.13	0.10	0.22	10.95	0.83	0.00	0.00	54.00	14.65	-11.96	6.50	66.90	127.37	902.40	553.86	1100.60	769.06	943.24	597.07	1070.20	607.19
37.036	0	0.09	0.12	0.02	0.31	0.03	0.15	0.17	0.53	0.21	99.37	0.33	0.00	85.40	9.55	16.57	0.21	0.12	0.61	0.00	0.12	0.06	0.00	0.53	0.07	0.00	0.28	0.14	2.54	0.14	0.17	17.47	0.93	0.00	0.00	54.00	10.38	-13.17	8.03	65.98	124.48	902.67	553.85	1100.99	767.68	946.50	595.05	1070.40	607.02
37.070	0	0.12	0.14	0.03	0.28	0.03	0.15	0.12	0.22	0.16	99.44	0.35	0.00	86.92	7.73	10.16	0.16	0.10	0.69	0.00	0.16	0.07	0.00	0.22	0.05	0.00	0.27	0.06	10.80	0.25	0.10	21.02	1.14	0.00	0.00	54.00	11.57	-12.53	8.11	65.83	126.27	902.23	554.60	1100.06	768.28	945.17	595.04	1070.69	608.79
37.103	0	0.14	0.14	0.04	0.30	0.03	0.14	0.11	0.15	0.15	99.40	0.53	0.00	88.70	6.84	10.04	0.15	0.12	0.79	0.00	0.11	0.04	0.00	0.11	0.02	0.00	0.16	0.02	16.69	0.31	0.07	44.18	1.23	0.00	0.00	54.00	13.33	-11.70	7.40	65.06	133.63	896.08	550.32	1105.64	777.92	940.86	593.34	1073.69	607.95
37.137	0	0.30	0.14	0.11	0.57	0.03	0.14	0.11	0.10	0.10	98.86	6.39	0.00	91.55	6.48	9.58	0.10	0.14	0.79	0.01	0.05	0.01	0.00	0.03	0.01	0.00	0.10	0.00	50.35	0.72	0.04	82.80	1.30	0.00	0.00	54.00	9.96	-10.09	10.43	63.77	126.47	898.66	554.76	1104.18	776.45	948.07	592.97	1072.84	613.64
37.170	0	0.49	0.13	0.22	0.93	0.03	0.15	0.12	0.14	0.14	98.15	29.17	0.00	95.38	7.47	10.32	0.14	0.13	0.99	0.02	0.07	0.03	0.00	0.01	0.00	0.00	0.05	0.00	71.97	1.29	0.04	77.39	1.43	0.00	0.00	54.00	10.53	-6.87	10.77	63.62	139.76	897.76	556.71	1100.80	772.21	940.56	596.15	1078.73	617.17
37.203	0	0.48	0.15	0.20	0.84	0.03	0.18	0.12	0.23	0.23	98.31	26.46	0.00	97.05	10.35	5.57	0.23	0.13	0.69	0.03	0.11	0.08	0.00	0.02	0.01	0.00	0.03	0.00	70.26	1.63	0.11	52.71	1.39	0.00	0.00	54.00	8.01	-4.53	11.75	63.15	140.61	897.75	559.51	1098.61	771.07	940.37	596.89	1078.94	620.77
37.237	0	0.65	0.15	0.31	1.26	0.03	0.22	0.15	0.21	0.21	97.48	63.98	0.00	97.91	14.94	4.42	0.21	0.10	1.00	0.07	0.13	0.22	0.00	0.01	0.00	0.00	0.04	0.00	85.55	4.37	0.07	72.07	1.73	0.00	0.00	54.00	12.95	-2.77	12.76	63.17	139.87	889.67	555.59	1103.31	784.94	940.43	594.30	1077.50	622.17
37.270	0	0.67	0.16	0.33	1.47	0.03	0.27	0.17	0.24	0.24	97.06	75.02	0.00	96.33	18.50	3.65	0.24	0.07	1.13	0.11	0.16	0.45	0.00	0.01	0.00	0.00	0.03	0.00	88.52	4.59	0.07	69.59	1.63	0.00	0.00	54.00	13.52	-5.66	14.09	63.50	142.60	890.75	559.22	1102.12	783.03	940.82	598.10	1080.42	627.16
37.303	0	0.64	0.16	0.32	1.92	0.03	0.37	0.22	0.29	0.29	96.15	87.19	0.00	96.80	25.69	2.84	0.29	0.05	1.16	0.20	0.13	0.26	0.00	0.01	0.00	0.00	0.03	0.00	91.51	5.08	0.07	62.21	1.62	0.00	0.00	54.00	12.01	-4.95	16.20	63.05	135.71	889.82	562.11	1098.09	782.51	943.75	597.96	1075.50	630.51
37.337	0	0.57	0.15	0.30	3.03	0.03	0.56	0.38	0.39	0.39	93.95	95.08	0.00	97.17	35.45	4.99	0.39	0.04	1.73	0.29	0.06	0.07	0.00	0.01	0.00	0.00	0.03	0.00	94.74	6.05	0.07	73.48	1.65	0.00	0.00	54.00	13.47	-4.32	16.61	63.52	138.75	889.45	563.91	1095.02	781.02	941.71	597.79	1075.51	634.52
37.370	0	0.45	0.14	0.25	5.04	0.03	0.90	0.72	0.45	0.45	89.91	98.06	0.00	98.11	47.24	8.71	0.45	0.02	1.08	0.33	0.05	0.04	0.00	0.01	0.01	0.00	0.03	0.01	94.88	5.81	0.08	83.57	1.31	0.00	0.00	54.00	13.11	-2.25	16.30	63.51	136.15	890.85	565.30	1093.14	780.13	942.19	597.80	1073.22	634.76
37.404	0	0.37	0.13	0.23	9.06	0.03	1.38	1.50	0.98	0.98	81.88	99.32	0.00	98.47	58.17	14.53	0.98	0.01	0.82	0.23	0.04	0.02	0.00	0.01	0.01	0.00	0.05	0.05	97.16	6.80	0.09	83.68	1.01	0.00	0.00	54.00	10.44	-1.19	16.28	62.97	137.04	892.27	566.19	1095.23	781.07	943.63	597.96	1075.45	635.44
37.437	0	0.28	0.10	0.20	15.77	0.03	1.63	3.14	0.78	1.35	68.46	99.62	0.00	97.98	65.50	25.57	1.35	0.01	0.72	0.11	0.04	0.02	0.00	0.01	0.02	0.00	0.06	0.08	97.26	6.62	0.10	71.22	0.78	0.06	0.00	54.00	12.45	-2.59	17.59	63.52	137.74	889.76	566.50	1092.30	779.60	942.30	598.30	1074.21	637.95
37.470	0	0.16	0.05	0.19	36.02	0.03	1.15	11.03	0.66	1.30	38.98	99.69	-0.91	98.14	68.85	55.61	1.30	0.01	0.57	0.08	0.03	0.02	0.00	0.01	0.02	0.00	0.06	0.19	96.53	5.42	0.12	72.24	0.66	0.49	0.00	54.00	11.46	-2.16	17.59	63.38	136.02	889.27	567.91	1090.34	780.21	941.83	598.25	1071.68	638.76
37.504	0	0.11	0.03	0.16	56.40	0.03	1.19	25.13	0.53	2.52	18.60	99.79	-3.46	98.13	75.00	74.11	2.52	0.01	0.53	0.05	0.04	0.02	0.00	0.01	0.05	0.00	0.07	0.95	95.03	4.68	0.16	54.89	0.45	0.96	0.00	54.00	11.36	-2.20	18.23	63.36	135.41	887.55	567.62	1089.39	780.37	941.52	597.93	1070.51	639.12
37.537	0	0.09	0.03	0.14	65.58	0.03	1.32	34.99	0.45	3.32	9.42	99.86	-5.28	98.13	79.37	81.77	3.32	0.01	0.45	0.04	0.05	0.01	0.00	0.01	0.08	0.00	0.09	1.85	93.12	3.99	0.20	70.47	0.36	1.17	0.00	48.00	11.62	-2.19	18.97	63.32	135.67	885.20	567.35	1089.59	782.55	941.27	597.97	1070.19	640.25
37.570	0	0.07	0.03	0.12	69.54	0.03	1.26	41.73	0.48	2.91	5.46	99.89	-6.31	98.46	81.01	87.86	2.91	0.01	0.48	0.03	0.05	0.01	0.00	0.02	0.12	0.00	0.10	5.67	89.80	3.10	0.21	70.06	0.35	1.75	0.00	48.00	10.10	1.21	18.91	62.98	135.99	883.80	567.01	1090.79	784.29	940.81	599.45	1070.73	639.65
37.604	0	0.06	0.03	0.08	67.82	0.03	1.36	45.00	0.59	3.52	7.18	99.76	-8.52	98.41	82.77	90.12	3.52	0.01	0.59	0.02	0.06	0.00	0.02	0.04	0.18	0.00	0.11	11.63	78.13	2.28	0.37	76.72	0.25	2.20	0.00	48.00	11.50	-1.36	20.13	63.35	139.81	881.35	565.50	1090.38	782.40	939.58	598.53	1072.67	641.33
37.637	0	0.05	0.03	0.07	66.84	0.03	1.34	46.51	0.91	2.77	8.16	99.69	-8.75	98.57	83.41	91.29	2.77	0.02	0.91	0.02	0.08	0.00	0.11	0.05	0.37	0.00	0.13	14.28	73.87	1.93	0.40	73.02	0.25	3.11	0.00	48.00	10.73	-0.83	19.81	63.22	137.36	881.54	566.22	1089.95	784.13	939.98	598.21	1070.57	640.80
37.670	0	0.05	0.03	0.04	61.92	0.03	1.42	48.12	1.30	2.57	13.08	99.11	-13.11	98.32	84.83	91.79	2.57	0.02	1.30	0.02	0.08	0.01	0.11	0.10	0.65	0.00	0.13	32.70	60.19	1.56	0.61	86.16	0.23	3.92	0.00	48.00	11.27	-1.64	20.52	63.33	137.11	880.37	566.86	1088.57	784.43	939.83	597.92	1069.45	642.60
37.704	0	0.03	0.04	0.03	55.16	0.03	1.50	47.15	1.62	1.40	19.84	97.37	-12.19	98.39	86.28	89.96	1.40	0.02	1.62	0.03	0.09	0.01	0.19	0.17	0.99	0.00	0.17	30.11	48.34	1.01	0.28	90.19	0.19	5.40	0.00	48.00	11.98	-1.43	21.70	63.45	135.35	879.09	566.47	1088.01	783.84	940.85	598.50	1068.66	643.08
37.737	0	0.03	0.05	0.03	53.51	0.03	1.62	47.17	2.05	1.39	21.49	96.28	-12.29	98.44	87.42	88.87	1.39	0.02	2.05	0.05	0.12	0.01	0.22	0.19	1.31	0.00	0.18	29.91	44.95	0.97	0.30	87.57	0.19	7.40	0.00	48.00	12.87	-1.27	21.65	63.71	135.89	880.76	567.74	1088.80	784.24	941.90	599.65	1070.08	644.76
37.771	0	0.02	0.04	0.02	47.07	0.03	1.70	48.68	1.61	1.17	26.32	88.41	-9.89	98.48	88.68	89.54	1.17	0.02	1.61	0.07	0.13	0.02	0.26	0.42	1.42	0.01	0.14	17.14	29.08	0.49	0.49	78.45	0.14	7.03	0.00	48.00	12.97	-1.15	21.41	63.81	137.53	882.11	568.16	1090.21	784.44	942.48	600.05	1072.25	645.59
37.804	0	0.01	0.05	0.01	46.31	0.03	1.75	52.86	1.80	0.78	22.14	83.27	-10.38	98.22	90.28	92.03	0.78	0.02	1.80	0.09	0.12	0.02	0.26	0.52	1.92	0.01	0.13	18.40	21.28	0.42	0.59	72.38	0.15	8.35	0.00	48.00	12.78	-1.94	22.09	63.67	135.27	882.32	567.94	1090.21	783.93	944.16	599.54	1071.49	645.21
37.837	0	0.01	0.04	0.01	45.60	0.03	1.66	54.51	1.72	0.65	20.49	85.15	-10.84	98.67	89.95	93.99	0.65	0.02	1.72	0.11	0.09	0.02	0.19	0.58	1.76	0.00	0.11	21.08	17.29	0.38	0.59	74.40	0.16	7.24	0.00	48.00	8.86	-0.46	21.64	62.92	136.86	884.30	567.53	1093.65	784.13	945.76	598.86	1074.96	643.98
37.871	0	0.01	0.04	0.01	40.86	0.03	1.64	53.65	1.74	0.44	21.35	81.51	-9.95	98.53	89.58	93.65	0.44	0.02	1.74	0.15	0.07	0.02	0.18	0.71	1.73	0.00	0.09	18.14	9.13	0.25	0.70	66.94	0.18	7.08	0.00	48.00	11.03	-0.97	23.86	63.00	136.89	880.61	566.66	1093.96	785.53	946.85	599.57	1075.31	646.87
37.904	0	0.01	0.04	0.01	40.37	0.03	1.70	54.02	2.11	0.40	20.98	87.00	-11.21	98.56	90.24	93.39	0.40	0.02	2.11	0.16	0.08	0.02	0.17	0.77	1.94	0.00	0.10	23.60	7.55	0.22	0.69	60.32	0.20	7.28	0.00	48.00	11.56	-0.88	23.01	63.14	137.59	885.02	569.02	1096.32	787.20	949.12	600.54	1078.01	648.71
37.937	0	0.01	0.04	0.01	40.12	0.03	1.80	55.04	1.91	0.35	19.96	88.38	-11.93	98.48	91.67	92.99	0.35	0.02	1.91	0.17	0.08	0.01	0.17	0.76	1.52	0.00	0.10	25.60	5.41	0.18	0.70	86.37	0.23	6.63	0.00	48.00	10.11	-1.15	22.31	63.05	136.48	884.96	571.23	1094.75	788.03	947.63	602.75	1076.12	648.75
37.971	0	0.01	0.03	0.01	39.82	0.03	1.77	56.02	1.80	0.36	18.98	86.66	-11.24	98.35	91.75	93.90	0.36	0.02	1.80	0.15	0.12	0.01	0.10	0.73	1.36	0.00	0.10	22.72	3.27	0.14	0.68	64.79	0.29	6.14	0.00	48.00	10.97	-1.55	23.21	63.06	135.05	889.27	572.97	1096.25	786.63	952.34	602.90	1078.39	651.40
38.004	0	0.01	0.04	0.01	40.55	0.03	1.80	57.05	1.88	0.38	17.95	91.58	-12.66	98.49	92.31	94.35	0.38	0.02	1.88	0.15	0.15	0.01	0.17	0.73	1.17	0.00	0.12	28.69	3.14	0.14	0.66	94.77	0.31	6.46	0.00	48.00	9.84	-1.12	23.17	62.93	135.15	886.68	572.29	1095.10	786.65	950.19	603.42	1076.98	650.21
38.037	0	0.01	0.04	0.01	39.98	0.03	1.81	56.33	1.58	0.37	18.67	88.10	-11.80	97.76	92.33	93.64	0.37	0.02	1.58	0.16	0.11	0.00	0.13	0.74	1.20	0.00	0.14	24.61	3.13	0.12	0.62	89.41	0.36	6.51	0.00	48.00	11.99	-3.11	24.28	63.34	137.79	885.73	572.30	1095.90	787.42	951.00	602.81	1079.00	653.81
38.071	0	0.01	0.03	0.01	40.76	0.03	1.91	57.29	1.05	0.37	17.71	73.38	-9.48	97.61	93.50	93.41	0.37	0.01	1.05	0.13	0.07	0.01	0.07	0.92	0.88	0.00	0.15	12.45	3.16	0.12	0.54	92.22	0.38	5.79	0.00	48.00	10.79	-3.46	23.70	62.92	135.81	890.19	574.46	1096.67	787.25	953.66	602.65	1079.40	653.97
38.104	0	0.01	0.04	0.01	42.12	0.03	1.95	59.22	1.03	0.33	15.78	76.72	-9.93	98.48	94.49	94.34	0.33	0.01	1.03	0.12	0.06	0.00	0.24	0.82	0.86	0.00	0.17	13.68	2.80	0.11	0.50	91.56	0.37	6.90	0.00	48.00	10.29	1.14	21.88	63.05	136.52	889.36	574.72	1095.61	788.62	949.96	604.70	1078.00	652.08
38.138	0	0.01	0.04	0.01	43.63	0.03	1.93	61.03	0.82	0.37	13.97	67.59	-8.60	98.20	94.86	95.78	0.37	0.01	0.58	0.10	0.03	0.00	0.21	0.82	0.79	0.00	0.16	6.69	2.83	0.10	0.51	90.24	0.38	6.88	0.00	48.00	10.68	-2.00	22.22	63.17	135.96	889.38	575.43	1095.07	788.77	950.37	604.38	1077.38	652.89
38.171	0	0.01	0.03	0.01	44.25	0.03	1.90	61.83	0.76	0.39	13.17	69.07	-8.65	97.82	94.96	96.53	0.39	0.01	0.49	0.08	0.04	0.00	0.15	0.76	0.61	0.00	0.16	6.80	2.62	0.07	0.50	86.32	0.37	5.81	0.00	48.00	11.31	-2.98	22.29	63.36	135.90	890.47	576.12	1094.64	788.09	950.96	604.07	1077.43	653.82
38.204	0	0.01	0.03	0.01	44.80	0.03	1.83	62.29	0.80	0.39	12.71	73.87	-8.96	98.33	94.34	97.61	0.39	0.02	0.53	0.08	0.05	0.00	0.13	0.80	0.56	0.00	0.11	8.66	2.96	0.07	0.54	89.54	0.35	3.92	0.00	48.00	9.77	-1.63	22.24	63.13	135.39	889.01	575.42	1093.72	787.34	949.69	604.21	1076.24	652.33
38.238	0	0.01	0.02	0.01	44.40	0.03	1.77	62.14	0.74	0.32	12.86	69.74	-8.21	98.44	93.89	97.93	0.32	0.02	0.38	0.07	0.07	0.01	0.13	0.74	0.49	0.00	0.10	5.80	2.47	0.06	0.49	93.03	0.33	3.41	0.00	48.00	9.41	-1.28	22.37	63.01	136.32	887.61	575.06	1094.62	789.13	949.27	604.41	1076.79	652.59
38.271	0	0.01	0.02	0.01	44.84	0.03	1.75	62.53	0.80	0.31	12.47	72.72	-8.53	97.53	93.78	98.43	0.31	0.02	0.39	0.05	0.08	0.01	0.01	0.80	0.51	0.00	0.07	7.10	2.71	0.06	0.52	80.08	0.31	2.16	0.00	48.00	11.82	-3.63	21.37	63.54	137.52	889.89	576.47	1094.04	788.91	948.66	604.69	1077.17	653.65
38.304	0	0.01	0.02	0.01	44.82	0.03	1.72	62.67	0.81	0.29	12.33	73.80	-8.48	98.69	93.52	98.84	0.29	0.02	0.51	0.05	0.10	0.01	0.05	0.81	0.45	0.00	0.05	7.38	2.47	0.05	0.56	81.95	0.31	1.44	0.00	48.00	9.12	-0.40	22.09	63.02	135.57	888.00	575.36	1092.76	787.28	948.45	604.27	1075.31	652.06
38.338	0	0.01	0.02	0.01	44.74	0.03	1.67	62.28	0.72	0.35	12.72	74.73	-8.48	97.60	92.99	98.99	0.35	0.02	0.52	0.06	0.10	0.01	0.09	0.72	0.51	0.00	0.05	7.84	2.83	0.05	0.55	88.35	0.29	1.15	0.00	48.00	11.50	-3.47	22.50	63.49	136.92	886.20	574.33	1092.94	787.87	947.69	604.07	1075.74	652.57
38.371	0	0.01	0.02	0.01	44.01	0.03	1.59	61.39	0.67	0.35	13.61	73.62	-8.03	97.24	91.91	99.15	0.35	0.02	0.50	0.05	0.08	0.01	0.00	0.67	0.51	0.00	0.05	6.95	2.86	0.05	0.53	96.44	0.28	0.82	0.00	48.00	10.52	-4.18	23.88	63.20	134.00	886.64	575.48	1092.34	787.75	950.48	603.35	1074.45	654.23
38.405	0	0.01	0.02	0.01	44.66	0.03	1.60	61.64	0.69	0.42	13.36	71.04	-7.75	97.47	92.02	99.29	0.42	0.02	0.49	0.06	0.06	0.01	0.00	0.69	0.50	0.00	0.05	5.20	3.59	0.05	0.55	87.43	0.24	0.63	0.00	48.00	12.92	-3.74	21.12	63.90	136.71	888.47	575.30	1093.19	788.81	947.30	604.79	1075.63	651.91
38.438	0	0.01	0.02	0.01	45.36	0.03	1.64	62.30	0.75	0.41	12.70	71.25	-7.89	98.67	92.61	99.37	0.41	0.01	0.51	0.06	0.06	0.01	0.01	0.75	0.41	0.00	0.05	5.25	3.87	0.05	0.57	66.68	0.23	0.59	0.00	48.00	8.33	0.46	21.77	63.13	137.73	886.51	575.26	1092.01	787.93	946.36	603.61	1075.09	652.58
38.471	0	0.01	0.02	0.01	45.43	0.03	1.64	62.21	0.64	0.42	12.79	69.21	-7.50	98.38	92.65	99.26	0.42	0.01	0.59	0.06	0.06	0.01	0.00	0.64	0.30	0.00	0.06	3.97	4.16	0.05	0.54	91.29	0.23	0.74	0.00	48.00	10.69	-1.47	21.50	63.52	137.71	885.36	574.12	1092.86	789.52	945.65	604.24	1075.05	651.35
38.505	0	0.01	0.02	0.01	45.47	0.03	1.60	61.80	0.62	0.39	13.20	70.50	-7.18	98.16	92.24	99.24	0.39	0.01	0.59	0.07	0.07	0.01	0.00	0.62	0.30	0.00	0.05	2.90	4.93	0.06	0.57	88.75	0.20	0.63	0.00	48.00	8.67	-2.10	23.64	63.08	134.22	884.86	574.90	1091.70	788.19	948.79	603.25	1073.42	653.09
38.538	0	0.01	0.02	0.01	44.33	0.03	1.48	59.88	0.52	0.38	15.12	71.61	-6.42	97.24	90.56	98.97	0.38	0.01	0.52	0.09	0.07	0.01	0.00	0.48	0.19	0.01	0.05	1.45	5.88	0.07	0.54	84.93	0.20	0.64	0.00	48.00	10.22	-4.19	24.68	63.23	135.21	882.95	572.94	1092.68	788.00	949.35	602.25	1074.54	653.34
38.571	0	0.01	0.02	0.01	43.01	0.03	1.39	58.17	0.48	0.38	16.83	71.57	-5.99	97.20	89.04	98.80	0.38	0.01	0.45	0.08	0.07	0.01	0.00	0.48	0.16	0.01	0.05	0.98	6.02	0.06	0.50	81.34	0.20	0.65	0.00	48.00	11.16	-4.26	23.13	63.56	137.57	884.76	574.30	1092.98	788.42	947.64	604.04	1075.95	653.65
38.605	0	0.01	0.02	0.01	42.61	0.03	1.34	56.72	0.50	0.45	18.28	73.28	-5.87	98.14	88.03	98.39	0.45	0.01	0.37	0.09	0.06	0.01	0.00	0.50	0.13	0.01	0.05	1.22	7.50	0.06	0.53	87.30	0.21	0.78	0.00	48.00	7.37	-2.16	23.06	62.91	136.93	884.22	574.42	1093.26	789.63	947.65	603.01	1075.21	652.79
38.638	0	0.01	0.02	0.01	42.85	0.03	1.36	56.83	0.48	0.45	18.17	73.47	-5.89	98.34	88.36	98.17	0.45	0.01	0.37	0.11	0.08	0.01	0.00	0.48	0.11	0.01	0.05	1.01	7.84	0.06	0.51	80.40	0.21	0.66	0.00	48.00	8.08	-1.59	22.10	63.06	136.81	885.74	575.65	1092.31	789.47	946.80	603.85	1074.54	652.82
38.671	0	0.01	0.02	0.01	43.07	0.03	1.45	57.11	0.53	0.49	17.89	72.27	-6.43	98.67	89.36	97.44	0.49	0.01	0.37	0.11	0.13	0.01	0.00	0.53	0.12	0.01	0.05	2.05	7.82	0.06	0.55	87.48	0.21	0.74	0.00	48.00	8.88	-0.49	21.04	63.17	139.22	883.85	572.60	1094.14	790.48	944.30	603.82	1075.84	649.39
38.705	0	0.01	0.02	0.01	41.00	0.03	1.30	54.16	0.47	0.49	20.84	72.46	-5.83	98.73	86.96	96.96	0.49	0.01	0.45	0.12	0.14	0.01	0.00	0.47	0.11	0.01	0.04	2.18	8.41	0.08	0.46	70.95	0.23	0.64	0.00	48.00	6.06	0.23	23.33	62.67	135.20	883.55	574.07	1093.01	788.94	947.85	604.12	1074.44	651.60
38.738	0	0.01	0.02	0.01	39.06	0.03	1.19	51.78	0.49	0.50	23.22	71.90	-5.26	98.40	84.77	96.86	0.50	0.01	0.44	0.12	0.16	0.01	0.00	0.49	0.14	0.01	0.04	1.63	8.17	0.07	0.43	91.65	0.21	0.49	0.00	48.00	10.66	-1.41	21.57	63.57	139.13	886.52	573.68	1093.86	788.56	946.48	603.20	1076.87	651.74
38.772	0	0.01	0.02	0.01	39.15	0.03	1.16	51.47	0.51	0.53	23.53	73.23	-5.61	98.34	84.23	97.10	0.53	0.01	0.44	0.10	0.10	0.01	0.00	0.51	0.16	0.01	0.04	3.76	8.76	0.07	0.42	75.11	0.22	0.46	0.00	48.00	7.94	1.60	22.83	62.96	133.47	884.71	573.79	1092.25	787.92	947.90	604.57	1073.30	650.30
38.805	0	0.01	0.02	0.01	39.04	0.03	1.14	51.55	0.38	0.48	23.45	72.97	-5.34	97.98	84.14	97.27	0.48	0.01	0.36	0.07	0.07	0.01	0.00	0.38	0.18	0.00	0.04	2.86	8.43	0.08	0.40	80.99	0.21	0.40	0.00	48.00	8.19	-2.58	24.41	62.98	134.59	882.76	572.29	1093.05	787.58	949.07	602.37	1074.41	651.41
38.838	0	0.01	0.02	0.01	40.46	0.03	1.22	53.45	0.41	0.53	21.55	73.19	-5.73	97.38	85.67	97.56	0.53	0.01	0.29	0.07	0.05	0.00	0.00	0.41	0.18	0.00	0.04	2.71	8.28	0.07	0.41	86.42	0.21	0.39	0.00	48.00	9.72	-3.92	24.41	63.24	135.92	884.55	573.20	1093.85	787.48	950.15	602.52	1076.21	653.35
38.872	0	0.01	0.02	0.01	39.77	0.03	1.12	52.03	0.37	0.52	22.97	75.15	-5.16	98.76	83.91	97.95	0.52	0.01	0.26	0.06	0.04	0.00	0.00	0.37	0.17	0.00	0.04	2.13	9.15	0.07	0.38	79.32	0.23	0.28	0.00	42.00	7.10	0.12	23.33	62.94	135.39	883.01	573.90	1091.89	788.88	947.10	603.25	1073.42	651.97
38.905	0	0.01	0.02	0.01	37.78	0.02	1.05	50.01	0.30	0.52	24.99	72.84	-4.54	97.84	82.45	97.47	0.52	0.02	0.21	0.06	0.03	0.00	0.00	0.30	0.16	0.00	0.04	0.86	8.14	0.07	0.36	78.53	0.22	0.28	0.00	42.00	8.21	-2.94	24.06	62.97	136.75	883.38	572.26	1094.98	789.33	949.39	601.74	1076.51	652.17
38.938	0	0.01	0.02	0.01	35.64	0.02	0.97	47.48	0.27	0.58	27.52	71.20	-4.20	98.60	80.39	97.10	0.58	0.02	0.23	0.04	0.04	0.00	0.00	0.27	0.16	0.00	0.04	1.29	7.50	0.07	0.41	75.88	0.20	0.21	0.00	42.00	7.56	-0.74	23.13	62.88	135.68	884.33	573.03	1094.23	788.58	948.37	603.84	1075.70	650.70
38.972	0	0.01	0.02	0.01	35.00	0.02	0.96	47.19	0.29	0.57	27.81	69.35	-4.37	98.65	80.24	96.97	0.57	0.02	0.21	0.03	0.04	0.00	0.00	0.29	0.18	0.00	0.04	1.94	6.52	0.07	0.45	64.97	0.17	0.20	0.00	42.00	7.63	0.54	22.27	63.00	135.03	885.05	574.21	1092.65	789.14	947.22	603.79	1073.82	650.75
39.005	0	0.01	0.02	0.01	35.25	0.02	0.99	47.94	0.31	0.58	27.06	68.40	-5.04	98.42	80.82	97.13	0.58	0.02	0.21	0.03	0.04	0.00	0.00	0.31	0.21	0.00	0.04	4.21	5.82	0.06	0.47	73.88	0.17	0.22	0.00	42.00	7.19	1.34	22.65	63.07	136.22	883.35	573.64	1091.81	788.31	946.05	603.63	1073.72	651.14
39.038	0	0.01	0.02	0.01	34.91	0.02	1.03	47.86	0.25	0.54	27.14	66.37	-5.46	98.74	81.58	96.29	0.54	0.01	0.20	0.03	0.04	0.00	0.00	0.25	0.16	0.00	0.04	5.50	5.25	0.05	0.52	69.89	0.17	0.24	0.00	42.00	6.68	-0.19	22.69	63.02	136.39	882.42	572.81	1091.91	789.04	945.71	601.91	1073.18	650.43
39.072	0	0.01	0.02	0.01	33.88	0.02	1.00	47.05	0.29	0.53	27.95	67.13	-5.40	98.61	80.75	96.36	0.53	0.01	0.20	0.02	0.03	0.00	0.00	0.29	0.21	0.00	0.05	5.86	4.23	0.05	0.59	75.92	0.14	0.27	0.00	42.00	7.51	0.70	22.36	63.03	134.94	882.56	573.25	1090.33	787.98	944.91	603.23	1071.57	649.75
39.105	0	0.01	0.02	0.01	32.20	0.02	0.99	44.62	0.24	0.58	30.38	61.67	-4.89	98.54	79.97	94.79	0.58	0.01	0.22	0.02	0.03	0.00	0.00	0.24	0.18	0.00	0.06	4.46	4.28	0.04	0.56	75.38	0.15	0.26	0.00	42.00	7.59	0.94	22.42	63.12	134.83	881.69	573.10	1089.74	788.93	944.44	602.24	1070.52	650.00
39.139	0	0.01	0.02	0.01	30.24	0.02	1.00	42.26	0.41	0.59	32.74	56.20	-4.46	98.34	79.54	92.90	0.59	0.01	0.41	0.02	0.04	0.00	0.00	0.26	0.21	0.00	0.07	3.22	3.53	0.05	0.66	86.00	0.14	0.26	0.00	42.00	9.09	1.61	22.06	63.32	134.03	881.81	572.76	1089.37	788.29	943.92	603.52	1070.02	648.92
39.172	0	0.01	0.02	0.01	30.42	0.03	1.04	42.45	0.48	0.58	32.55	55.72	-4.54	97.94	80.11	92.53	0.58	0.01	0.48	0.03	0.04	0.00	0.00	0.25	0.25	0.00	0.07	3.15	3.67	0.05	0.59	90.78	0.13	0.24	0.00	42.00	7.32	2.69	21.60	63.14	133.54	880.29	572.34	1087.76	788.01	941.93	602.93	1067.87	647.32
39.205	0	0.01	0.02	0.01	29.54	0.03	0.94	41.25	0.62	0.53	33.75	56.96	-3.76	97.42	78.25	93.20	0.53	0.01	0.62	0.03	0.05	0.00	0.00	0.26	0.20	0.00	0.05	2.09	3.62	0.05	0.54	90.49	0.14	0.24	0.00	42.00	7.24	3.85	22.06	63.06	133.42	878.16	571.53	1086.68	787.95	940.98	602.49	1066.66	647.26
39.239	0	0.01	0.02	0.01	26.82	0.03	0.82	37.68	0.78	0.41	37.32	54.84	-2.92	97.93	75.18	92.68	0.41	0.01	0.78	0.04	0.06	0.01	0.00	0.26	0.20	0.00	0.05	2.13	3.07	0.05	0.61	64.59	0.15	0.23	0.00	42.00	8.65	2.71	21.76	63.28	133.67	876.24	570.32	1085.61	787.80	938.83	602.57	1065.33	645.76
39.272	0	0.01	0.02	0.01	25.50	0.03	0.81	35.76	0.80	0.40	39.24	52.50	-2.70	97.91	74.29	91.59	0.40	0.01	0.80	0.05	0.06	0.01	0.00	0.29	0.21	0.00	0.04	2.11	2.99	0.05	0.67	70.98	0.15	0.23	0.00	42.00	8.65	2.78	21.28	63.22	133.30	875.71	570.87	1084.18	787.99	937.36	602.97	1063.70	645.49
39.305	0	0.01	0.02	0.01	24.57	0.03	0.74	34.36	0.81	0.40	40.64	53.29	-2.20	97.43	72.42	91.98	0.40	0.00	0.81	0.06	0.05	0.01	0.00	0.24	0.22	0.00	0.04	1.94	2.99	0.05	0.65	77.98	0.17	0.21	0.00	42.00	8.51	3.82	20.85	63.12	133.48	873.77	569.85	1081.80	786.77	934.65	602.11	1061.38	644.02
39.339	0	0.01	0.02	0.01	24.88	0.03	0.78	34.82	0.90	0.38	40.18	52.18	-2.26	97.26	73.53	91.36	0.38	0.00	0.90	0.09	0.04	0.00	0.00	0.20	0.15	0.00	0.04	1.54	3.06	0.06	0.57	67.11	0.18	0.20	0.00	42.00	8.41	4.16	19.53	63.15	134.28	873.47	570.19	1079.93	786.67	931.74	601.89	1059.57	643.01
39.372	0	0.01	0.02	0.01	26.56	0.03	0.82	37.05	0.75	0.43	37.95	54.73	-2.57	97.44	75.03	92.19	0.43	0.00	0.75	0.11	0.03	0.00	0.00	0.15	0.11	0.00	0.04	1.09	3.51	0.06	0.49	68.62	0.18	0.19	0.00	42.00	8.46	3.81	20.76	63.10	133.74	871.81	570.02	1078.32	784.76	931.70	602.30	1058.81	643.90
39.406	0	0.01	0.02	0.01	28.79	0.03	0.88	40.14	0.54	0.45	34.86	57.49	-3.04	96.83	77.09	93.25	0.45	0.00	0.54	0.10	0.02	0.00	0.00	0.17	0.09	0.00	0.03	0.58	3.84	0.07	0.50	66.82	0.17	0.18	0.00	42.00	7.28	4.91	20.25	62.88	134.58	870.65	569.34	1078.52	785.83	930.36	601.67	1058.48	642.87
39.439	0	0.01	0.02	0.01	30.08	0.03	0.91	41.77	0.54	0.41	33.23	59.58	-3.23	97.32	78.09	93.85	0.41	0.00	0.54	0.10	0.02	0.00	0.00	0.16	0.08	0.00	0.03	0.54	4.31	0.08	0.46	56.93	0.17	0.15	0.00	36.00	8.42	4.04	19.40	63.21	134.72	870.96	569.40	1076.63	784.44	928.44	601.52	1056.97	641.89
39.472	0	0.01	0.02	0.01	30.91	0.02	0.97	42.56	0.37	0.48	32.44	59.98	-3.61	96.82	79.22	93.50	0.48	0.00	0.37	0.10	0.02	0.00	0.00	0.16	0.08	0.00	0.03	0.47	4.87	0.09	0.46	70.55	0.16	0.13	0.00	36.00	8.65	4.92	20.19	63.20	133.76	869.74	568.70	1075.73	783.42	928.69	601.27	1056.11	641.95
39.506	0	0.01	0.02	0.01	33.74	0.03	1.05	45.80	0.39	0.48	29.20	64.12	-4.09	97.88	81.42	94.42	0.48	0.01	0.39	0.10	0.02	0.00	0.00	0.14	0.09	0.00	0.03	0.47	6.14	0.11	0.48	56.95	0.16	0.12	0.00	36.00	9.61	2.84	19.23	63.46	133.12	870.26	567.89	1075.45	783.07	927.72	600.61	1055.01	639.56
39.539	0	0.01	0.02	0.01	33.08	0.03	0.99	44.53	0.38	0.48	30.47	65.32	-3.75	98.55	80.09	94.53	0.48	0.01	0.38	0.10	0.02	0.00	0.00	0.15	0.06	0.00	0.03	0.28	6.68	0.11	0.40	40.80	0.16	0.11	0.00	36.00	8.69	0.91	18.10	63.42	136.65	869.65	567.41	1076.36	784.79	925.31	599.28	1056.09	638.93
39.572	0	0.01	0.02	0.01	36.23	0.02	1.07	48.23	0.38	0.49	26.77	69.48	-4.25	98.38	82.31	95.87	0.49	0.01	0.38	0.10	0.02	0.01	0.00	0.16	0.06	0.00	0.02	0.20	7.70	0.12	0.41	74.64	0.16	0.08	0.00	36.00	8.63	1.47	18.35	63.49	135.23	869.11	568.29	1073.42	783.30	924.49	599.10	1053.50	639.64
39.606	0	0.01	0.02	0.01	38.93	0.03	1.12	50.80	0.46	0.47	24.20	74.04	-4.53	98.76	83.66	96.95	0.47	0.01	0.49	0.09	0.02	0.02	0.00	0.20	0.08	0.00	0.02	0.23	9.42	0.14	0.46	49.92	0.15	0.05	0.00	36.00	8.51	0.12	17.86	63.47	137.01	868.98	568.57	1073.67	783.88	923.30	599.36	1054.21	639.79
39.639	0	0.01	0.02	0.01	38.54	0.03	1.01	49.26	0.51	0.57	25.74	77.13	-4.10	98.46	81.60	97.54	0.57	0.01	0.59	0.11	0.04	0.05	0.00	0.22	0.13	0.00	0.02	0.21	10.93	0.14	0.51	60.27	0.15	0.03	0.00	36.00	9.15	1.21	17.82	63.66	138.57	867.78	569.11	1072.06	783.68	921.35	600.01	1053.69	641.08
39.672	0	0.01	0.02	0.01	40.00	0.03	0.98	49.66	0.56	0.54	25.34	81.40	-3.97	98.51	81.19	98.32	0.54	0.02	0.74	0.13	0.05	0.15	0.00	0.21	0.15	0.00	0.01	0.34	13.39	0.14	0.56	68.65	0.14	0.05	0.00	36.00	9.49	1.03	18.48	63.57	137.07	866.02	568.27	1071.63	784.49	921.61	599.26	1052.23	640.82
39.706	0	0.01	0.02	0.01	41.51	0.03	0.95	49.14	0.67	0.64	25.86	85.91	-3.83	98.42	80.39	98.61	0.64	0.02	0.83	0.16	0.06	0.19	0.00	0.19	0.16	0.00	0.01	0.45	17.22	0.15	0.67	75.31	0.13	0.07	0.00	36.00	9.92	1.34	18.61	63.60	137.34	865.49	568.65	1071.14	785.13	921.25	599.33	1051.86	641.79
39.739	0	0.01	0.02	0.01	42.39	0.03	0.94	49.54	0.70	0.62	25.46	87.52	-3.75	98.66	80.24	99.14	0.62	0.03	0.90	0.17	0.06	0.24	0.00	0.21	0.17	0.00	0.01	0.40	18.43	0.16	0.70	61.67	0.13	0.09	0.00	36.00	9.66	0.49	18.20	63.59	135.99	865.94	568.87	1070.70	784.66	921.09	599.86	1050.85	640.56
39.773	0	0.01	0.02	0.01	47.02	0.03	1.01	51.58	0.69	0.75	23.42	91.98	-4.24	98.71	81.96	99.35	0.75	0.03	0.82	0.19	0.05	0.14	0.00	0.19	0.14	0.00	0.01	0.42	24.35	0.17	0.69	45.65	0.12	0.12	0.00	36.00	8.84	-0.32	17.86	63.50	136.82	865.29	568.94	1070.19	784.57	919.74	599.95	1050.53	640.11
39.806	0	0.01	0.02	0.01	51.06	0.03	1.15	54.47	0.63	0.98	20.53	93.69	-4.90	98.78	84.65	99.45	0.98	0.04	0.88	0.22	0.04	0.11	0.00	0.15	0.11	0.00	0.01	0.22	27.45	0.16	0.63	63.28	0.12	0.13	0.00	30.00	9.18	-0.05	17.75	63.55	137.12	865.83	569.37	1068.94	782.94	919.19	600.02	1050.22	640.47
39.839	0	0.01	0.02	0.02	48.81	0.03	1.03	51.58	0.59	1.05	23.42	93.61	-4.28	98.05	82.08	99.24	1.05	0.04	0.96	0.26	0.03	0.08	0.00	0.14	0.09	0.00	0.01	0.12	27.49	0.16	0.59	52.26	0.13	0.14	0.00	30.00	8.23	2.42	18.21	63.31	136.99	863.08	567.82	1069.77	784.92	918.81	599.64	1049.83	639.66
39.873	0	0.01	0.02	0.02	50.99	0.03	1.12	53.19	0.70	1.17	21.81	94.26	-4.83	98.03	83.77	99.11	1.17	0.04	0.75	0.25	0.02	0.03	0.00	0.15	0.05	0.00	0.01	0.07	29.05	0.15	0.70	68.73	0.11	0.18	0.00	30.00	9.24	2.47	18.08	63.53	136.33	863.04	568.41	1067.42	782.28	917.50	601.44	1048.45	639.35
39.906	0	0.01	0.02	0.02	51.46	0.03	1.15	53.82	0.69	1.27	21.18	94.16	-5.04	98.19	84.41	99.11	1.27	0.03	0.69	0.22	0.02	0.02	0.00	0.15	0.04	0.00	0.02	0.05	28.82	0.13	0.70	72.13	0.11	0.24	0.00	30.00	7.95	2.04	18.58	63.43	135.57	862.48	568.80	1064.55	780.20	916.92	599.33	1046.21	640.09
39.939	0	0.01	0.02	0.02	51.83	0.03	1.09	52.22	0.71	1.34	22.78	95.40	-4.76	97.94	82.96	99.02	1.34	0.03	0.71	0.21	0.02	0.02	0.00	0.16	0.05	0.00	0.02	0.10	32.03	0.11	0.80	76.37	0.12	0.21	0.00	30.00	8.07	2.69	19.09	63.47	135.75	860.70	569.15	1061.90	778.61	915.27	599.84	1044.60	641.08
39.973	0	0.02	0.02	0.02	52.71	0.03	1.04	51.06	0.75	1.47	22.29	96.49	-4.57	97.63	81.79	99.11	1.47	0.03	0.76	0.20	0.03	0.03	0.00	0.17	0.05	0.00	0.02	0.26	35.47	0.09	0.75	32.07	0.12	0.20	0.00	30.00	6.22	3.40	18.87	63.12	137.57	857.25	568.03	1060.91	779.60	912.14	598.99	1043.43	640.11
40.006	0	0.02	0.02	0.02	51.63	0.03	0.92	48.57	0.69	1.26	23.37	97.04	-3.84	97.34	79.28	99.21	1.26	0.04	0.91	0.20	0.04	0.07	0.00	0.16	0.04	0.00	0.02	0.39	37.57	0.10	0.69	37.06	0.12	0.18	0.00	30.00	6.96	4.01	18.40	63.06	138.05	855.08	567.86	1059.12	779.56	909.21	600.59	1041.73	639.27
40.039	0	0.02	0.02	0.03	51.25	0.03	0.81	45.87	0.57	1.21	23.75	97.79	-3.17	97.54	76.62	99.25	1.21	0.05	0.97	0.21	0.04	0.07	0.00	0.14	0.03	0.00	0.02	0.42	41.23	0.10	0.57	49.01	0.13	0.17	0.00	30.00	7.33	3.60	18.28	63.06	137.28	852.73	567.19	1057.84	780.50	907.42	600.56	1039.45	638.18
40.073	0	0.02	0.02	0.03	52.92	0.03	0.78	45.05	0.65	1.26	22.08	98.49	-2.95	97.73	75.61	99.47	1.26	0.06	0.97	0.20	0.03	0.09	0.00	0.14	0.05	0.00	0.02	0.37	45.82	0.09	0.65	55.61	0.13	0.21	0.00	30.00	6.84	3.18	17.70	62.88	138.19	852.13	567.87	1057.08	781.66	905.78	600.46	1038.63	638.50
40.106	0	0.02	0.02	0.03	54.79	0.03	0.87	48.09	0.70	1.22	20.21	98.38	-3.52	97.53	78.31	99.69	1.22	0.08	0.98	0.18	0.03	0.09	0.04	0.14	0.07	0.00	0.02	0.27	44.74	0.09	0.70	37.50	0.13	0.23	0.00	30.00	8.22	3.61	17.58	63.13	136.07	851.53	567.73	1055.89	781.43	905.37	601.51	1036.60	637.48
40.140	0	0.02	0.02	0.03	53.73	0.03	0.78	45.79	0.65	1.05	21.27	98.61	-2.80	97.83	75.96	99.81	1.05	0.10	1.33	0.23	0.05	0.24	0.09	0.12	0.13	0.00	0.01	0.53	46.52	0.08	0.65	58.20	0.14	0.22	0.00	30.00	6.85	2.96	16.85	63.01	137.00	851.11	567.81	1054.79	780.88	903.37	601.05	1035.70	636.49
40.173	0	0.02	0.02	0.03	52.66	0.03	0.74	44.76	0.62	1.14	22.34	98.54	-2.62	97.40	74.90	99.85	1.14	0.12	1.23	0.26	0.05	0.22	0.07	0.11	0.15	0.00	0.01	0.38	45.90	0.08	0.62	27.12	0.13	0.22	0.00	30.00	6.65	3.88	17.28	62.97	139.76	850.07	566.67	1054.88	779.73	902.50	599.99	1037.26	637.04
40.206	0	0.02	0.02	0.03	54.26	0.03	0.75	45.04	0.57	1.20	20.74	98.82	-2.61	97.34	75.14	99.86	1.20	0.14	1.39	0.29	0.03	0.13	0.05	0.10	0.12	0.00	0.01	0.34	48.59	0.09	0.57	32.59	0.13	0.24	0.00	30.00	7.30	3.99	17.88	63.04	137.71	848.38	566.73	1053.23	780.00	902.30	600.21	1034.91	637.34
40.240	0	0.02	0.02	0.04	56.23	0.03	0.79	45.86	0.45	1.33	18.77	99.03	-2.86	97.78	76.01	99.82	1.33	0.11	1.31	0.27	0.02	0.07	0.03	0.07	0.09	0.00	0.01	0.18	51.05	0.08	0.45	56.85	0.13	0.24	0.00	30.00	5.22	3.08	17.27	62.70	140.53	846.80	565.97	1053.75	781.18	899.98	599.12	1035.48	636.38
40.273	0	0.02	0.02	0.04	59.23	0.03	0.91	49.10	0.39	1.41	15.77	99.09	-3.60	97.61	79.20	99.77	1.41	0.08	1.31	0.30	0.01	0.03	0.01	0.06	0.08	0.00	0.01	0.08	51.93	0.09	0.39	52.08	0.13	0.27	0.00	30.00	4.09	3.46	18.40	62.43	135.68	846.20	566.73	1053.60	782.14	902.63	600.21	1033.38	636.45
40.306	0	0.02	0.02	0.04	63.37	0.03	1.03	51.70	0.32	1.62	11.63	99.35	-4.28	96.82	81.74	99.75	1.62	0.06	1.33	0.34	0.01	0.02	0.00	0.04	0.06	0.00	0.01	0.04	56.21	0.09	0.32	34.48	0.13	0.24	0.00	30.00	5.65	4.93	18.48	62.54	135.36	845.13	567.10	1052.66	783.14	901.91	601.14	1032.31	637.43
40.340	0	0.03	0.02	0.05	62.17	0.03	0.87	48.03	0.31	1.44	12.83	99.51	-3.50	95.92	78.23	99.73	1.44	0.05	1.06	0.29	0.01	0.01	0.00	0.05	0.04	0.00	0.01	0.02	59.74	0.09	0.31	50.80	0.12	0.18	0.00	30.00	3.29	6.22	17.87	62.28	136.49	844.51	566.96	1053.29	784.67	900.90	600.23	1032.40	636.81
40.373	0	0.03	0.02	0.06	60.87	0.03	0.75	44.64	0.28	1.32	14.13	99.61	-2.70	96.53	74.98	99.70	1.32	0.05	1.02	0.24	0.01	0.02	0.00	0.04	0.02	0.00	0.00	0.02	62.63	0.10	0.28	20.64	0.12	0.15	0.00	24.00	4.66	5.37	17.56	62.43	136.03	845.49	568.68	1052.19	785.34	900.73	600.89	1031.47	638.42
40.407	0	0.04	0.02	0.07	60.87	0.03	0.63	40.74	0.25	1.09	14.13	99.77	-1.76	97.64	71.18	99.66	1.09	0.04	0.87	0.18	0.01	0.02	0.00	0.04	0.01	0.00	0.00	0.01	69.37	0.13	0.25	28.54	0.12	0.15	1.00	30.00	6.27	3.38	16.81	62.62	138.35	844.81	568.30	1051.47	785.38	898.18	600.80	1031.42	638.07
40.440	0	0.05	0.02	0.09	58.18	0.03	0.50	35.60	0.20	1.07	16.82	99.82	-0.51	98.31	65.99	99.60	1.07	0.04	0.97	0.15	0.01	0.03	0.00	0.03	0.01	0.00	0.00	0.01	72.54	0.14	0.20	31.76	0.12	0.16	0.00	30.00	5.78	1.69	16.69	62.60	137.40	844.89	569.15	1050.58	785.34	897.93	601.10	1030.26	638.09
40.473	0	0.04	0.02	0.09	58.72	0.03	0.52	36.39	0.21	1.15	16.28	99.82	-0.65	98.38	66.79	99.63	1.15	0.04	1.19	0.14	0.02	0.04	0.00	0.04	0.01	0.00	0.00	0.02	72.17	0.13	0.21	36.36	0.12	0.12	0.00	30.00	7.13	1.46	16.14	62.79	136.79	844.46	569.44	1049.89	785.42	896.68	603.35	1029.23	637.19
40.507	0	0.05	0.02	0.09	58.19	0.03	0.50	35.59	0.20	1.24	16.81	99.82	-0.46	98.04	65.84	99.73	1.24	0.06	1.23	0.16	0.03	0.08	0.00	0.03	0.01	0.00	0.00	0.03	72.37	0.14	0.20	41.63	0.12	0.11	0.00	30.00	6.62	2.44	16.03	62.71	137.42	844.23	569.53	1049.30	785.08	896.00	602.99	1029.04	637.40
40.540	0	0.05	0.02	0.09	55.57	0.03	0.44	32.49	0.19	1.71	19.43	99.81	0.00	98.35	62.59	99.65	1.71	0.07	1.71	0.18	0.05	0.16	0.00	0.03	0.01	0.00	0.00	0.03	71.96	0.14	0.19	23.64	0.13	0.11	0.00	30.00	5.21	1.58	16.49	62.51	139.40	843.55	568.65	1050.55	785.16	896.11	601.80	1030.86	637.52
40.573	0	0.05	0.02	0.09	53.07	0.03	0.41	30.78	0.17	1.89	21.93	99.78	0.00	97.73	60.71	99.62	1.89	0.07	1.74	0.21	0.06	0.22	0.00	0.03	0.01	0.00	0.00	0.03	69.86	0.14	0.17	28.71	0.13	0.10	0.00	30.00	6.43	3.19	16.43	62.65	137.86	843.93	569.40	1049.44	785.01	896.30	602.72	1029.56	638.05
40.607	0	0.05	0.02	0.10	53.79	0.03	0.41	30.42	0.12	2.33	21.21	99.80	0.00	97.41	60.37	99.52	2.33	0.08	1.66	0.27	0.04	0.21	0.00	0.03	0.02	0.00	0.00	0.03	71.40	0.17	0.11	25.57	0.12	0.10	0.00	30.00	7.58	3.86	16.67	62.91	137.90	843.70	569.96	1048.32	784.68	895.99	603.13	1029.06	639.33
40.640	0	0.05	0.02	0.09	53.03	0.03	0.43	31.04	0.12	2.37	21.97	99.75	0.00	98.07	61.18	99.41	2.37	0.07	1.70	0.33	0.03	0.15	0.00	0.02	0.02	0.00	0.00	0.02	68.67	0.17	0.10	35.50	0.12	0.10	0.00	30.00	5.13	2.35	17.36	62.74	140.98	841.54	568.45	1047.89	783.02	894.45	600.74	1030.08	639.21
40.673	0	0.05	0.02	0.09	53.88	0.03	0.44	31.65	0.12	2.39	21.12	99.76	-0.27	97.03	61.96	99.29	2.39	0.07	1.13	0.37	0.02	0.07	0.00	0.02	0.02	0.00	0.00	0.02	69.22	0.19	0.07	37.63	0.12	0.10	0.00	30.00	6.03	4.56	17.39	62.75	136.80	841.64	568.88	1048.30	785.40	896.27	601.90	1028.02	638.72
40.707	0	0.05	0.02	0.08	57.06	0.03	0.52	35.09	0.13	2.25	17.94	99.77	-1.10	96.54	65.67	99.32	2.25	0.06	0.97	0.39	0.01	0.05	0.00	0.01	0.02	0.00	0.00	0.02	69.66	0.18	0.06	26.73	0.13	0.10	0.00	30.00	6.10	5.35	17.13	62.72	137.07	841.73	568.62	1048.45	785.40	895.99	601.89	1028.13	638.31
40.740	0	0.05	0.02	0.09	53.51	0.03	0.43	31.51	0.13	2.07	21.49	99.76	-0.19	96.49	61.82	99.31	2.07	0.05	0.80	0.33	0.01	0.03	0.00	0.01	0.01	0.00	0.00	0.02	69.17	0.17	0.05	38.89	0.13	0.14	0.00	30.00	5.00	5.44	17.10	62.58	136.72	840.91	567.85	1048.90	785.72	895.81	601.59	1027.85	637.04
40.774	0	0.05	0.02	0.08	53.88	0.03	0.44	32.10	0.12	1.94	21.12	99.76	-0.37	96.24	62.50	99.30	1.94	0.04	0.63	0.30	0.01	0.07	0.00	0.02	0.01	0.00	0.00	0.01	68.97	0.17	0.06	62.76	0.12	0.15	0.00	30.00	5.37	5.79	17.20	62.55	134.93	839.97	567.43	1049.20	786.56	896.07	602.83	1026.89	635.89
40.807	0	0.05	0.02	0.08	52.65	0.03	0.41	31.24	0.12	1.73	22.35	99.75	0.00	96.16	61.31	99.55	1.73	0.05	0.66	0.23	0.01	0.06	0.00	0.02	0.01	0.00	0.00	0.02	68.35	0.16	0.05	51.65	0.12	0.14	0.00	30.00	6.01	5.90	16.85	62.60	134.97	840.29	568.51	1047.47	786.22	895.07	602.86	1025.68	636.90
40.840	0	0.05	0.02	0.08	52.26	0.03	0.41	30.93	0.12	1.81	22.74	99.75	0.00	97.08	60.93	99.58	1.81	0.05	0.66	0.20	0.01	0.06	0.00	0.02	0.01	0.00	0.00	0.02	68.05	0.16	0.05	39.59	0.12	0.16	0.00	30.00	5.84	4.48	17.07	62.59	135.09	840.81	569.52	1046.19	785.15	894.97	602.54	1025.29	638.11
40.874	0	0.04	0.02	0.08	52.11	0.03	0.43	31.86	0.12	2.06	22.89	99.69	-0.29	97.58	62.04	99.54	2.06	0.04	0.70	0.17	0.02	0.08	0.00	0.02	0.01	0.00	0.00	0.02	65.66	0.14	0.05	38.25	0.12	0.21	0.00	30.00	6.24	3.51	17.54	62.55	138.99	839.45	568.43	1047.28	785.20	893.96	602.08	1027.94	639.06
40.907	0	0.05	0.02	0.09	47.61	0.03	0.33	26.71	0.12	2.04	27.39	99.72	0.00	97.01	55.97	99.62	2.04	0.04	0.84	0.16	0.03	0.06	0.00	0.02	0.01	0.00	0.00	0.03	66.66	0.14	0.05	29.40	0.12	0.21	0.00	30.00	6.05	4.61	17.41	62.50	134.59	839.85	569.18	1046.71	786.16	895.26	603.04	1025.22	638.04
40.940	0	0.05	0.02	0.08	48.83	0.03	0.37	28.52	0.13	2.25	26.17	99.68	0.00	97.04	58.17	99.60	2.25	0.04	0.81	0.18	0.03	0.10	0.00	0.03	0.01	0.00	0.00	0.03	65.20	0.14	0.06	74.42	0.13	0.22	0.00	30.00	3.41	4.55	17.29	62.23	138.60	839.05	568.24	1049.48	787.91	894.69	601.84	1028.49	638.02
40.974	0	0.05	0.02	0.08	49.98	0.03	0.39	29.58	0.13	2.55	25.02	99.68	0.00	96.46	59.41	99.59	2.55	0.04	0.89	0.22	0.03	0.13	0.00	0.03	0.01	0.00	0.00	0.02	65.04	0.14	0.05	29.78	0.13	0.21	1.00	36.00	7.81	5.47	17.38	62.50	135.09	840.68	569.97	1047.86	788.23	896.19	603.68	1026.33	639.89
41.007	0	0.04	0.02	0.07	52.69	0.03	0.46	32.41	0.13	2.62	22.31	99.68	-0.66	98.05	62.65	99.54	2.62	0.04	0.91	0.24	0.03	0.12	0.00	0.03	0.01	0.00	0.00	0.02	65.07	0.13	0.05	42.15	0.13	0.22	0.00	36.00	6.43	2.40	17.18	62.45	136.25	840.62	570.68	1046.76	787.08	894.84	603.46	1026.13	639.92
41.040	0	0.05	0.02	0.08	51.76	0.03	0.42	30.00	0.13	3.01	23.24	99.72	-0.31	97.90	60.14	99.38	3.01	0.04	0.90	0.33	0.03	0.11	0.00	0.02	0.01	0.00	0.00	0.02	67.14	0.11	0.05	35.07	0.13	0.24	0.00	36.00	6.28	2.79	17.54	62.48	135.52	839.75	570.50	1046.86	787.57	895.08	603.95	1025.77	639.82
41.074	0	0.05	0.02	0.09	53.44	0.03	0.43	30.59	0.12	2.63	21.56	99.77	-0.31	96.97	61.00	99.21	2.63	0.04	0.87	0.35	0.04	0.06	0.00	0.02	0.01	0.00	0.00	0.02	69.87	0.09	0.05	29.87	0.12	0.25	0.00	36.00	6.39	4.68	17.53	62.43	134.62	839.88	570.92	1046.42	787.83	895.36	604.21	1025.07	640.23
41.107	0	0.05	0.02	0.09	53.44	0.03	0.44	30.96	0.11	2.88	21.56	99.75	-0.63	97.67	61.47	99.17	2.88	0.04	0.78	0.38	0.06	0.07	0.00	0.02	0.01	0.00	0.00	0.02	68.82	0.08	0.05	24.96	0.11	0.23	0.00	36.00	7.01	3.33	17.86	62.68	134.79	839.20	570.70	1045.02	786.27	894.58	604.05	1024.40	640.30
41.141	0	0.05	0.02	0.09	53.15	0.03	0.42	29.54	0.11	3.00	21.85	99.79	-0.42	98.05	60.03	99.01	3.00	0.04	0.65	0.38	0.06	0.09	0.00	0.02	0.01	0.00	0.00	0.01	70.75	0.06	0.06	11.54	0.11	0.23	0.00	36.00	6.43	2.42	17.71	62.65	137.76	838.74	569.79	1045.63	785.87	893.43	602.84	1026.04	640.17
41.174	0	0.05	0.02	0.08	57.61	0.03	0.56	35.26	0.12	3.27	17.39	99.75	-2.03	97.34	66.44	98.89	3.27	0.03	0.69	0.38	0.06	0.09	0.00	0.03	0.01	0.00	0.00	0.02	68.93	0.05	0.07	31.33	0.12	0.27	0.00	36.00	3.79	4.01	17.29	62.47	136.61	837.88	569.70	1046.10	787.02	893.03	603.46	1025.09	638.42
41.207	0	0.05	0.02	0.09	54.36	0.03	0.46	30.89	0.12	3.42	20.64	99.77	-1.06	97.62	61.86	98.73	3.42	0.03	0.71	0.43	0.08	0.11	0.00	0.03	0.01	0.00	0.00	0.02	70.03	0.05	0.07	53.54	0.12	0.25	0.00	36.00	6.79	3.43	17.54	62.62	133.97	836.26	570.04	1045.58	789.66	893.07	605.43	1022.82	638.78
41.241	0	0.06	0.02	0.10	51.64	0.03	0.40	26.87	0.12	4.19	23.36	99.79	-0.44	97.08	57.46	98.44	4.19	0.03	0.80	0.43	0.05	0.08	0.00	0.02	0.01	0.00	0.00	0.01	71.37	0.04	0.07	33.19	0.12	0.23	0.00	36.00	5.82	4.49	17.10	62.58	134.25	837.78	571.96	1044.63	789.96	893.06	604.80	1022.43	640.66
41.274	0	0.07	0.02	0.11	44.82	0.03	0.29	21.07	0.12	4.38	30.18	99.76	0.00	97.80	50.19	98.05	4.38	0.03	0.78	0.45	0.05	0.08	0.00	0.02	0.01	0.00	0.00	0.01	70.22	0.04	0.07	19.41	0.12	0.25	0.00	30.00	6.26	3.02	17.46	62.71	136.20	836.22	570.81	1043.76	788.11	891.41	604.60	1022.87	640.23
41.307	0	0.07	0.02	0.11	42.89	0.03	0.27	19.64	0.12	5.12	32.11	99.73	0.00	98.14	48.12	97.99	5.12	0.03	0.72	0.40	0.06	0.08	0.00	0.02	0.01	0.00	0.00	0.01	68.85	0.04	0.07	21.34	0.12	0.25	0.00	30.00	6.43	2.16	17.61	62.73	136.21	835.64	570.81	1043.07	788.12	891.00	604.08	1022.23	640.54
41.341	0	0.07	0.02	0.10	43.22	0.03	0.30	20.32	0.12	6.08	31.78	99.67	0.00	97.19	49.18	97.96	6.08	0.03	0.85	0.45	0.08	0.15	0.00	0.03	0.02	0.00	0.00	0.02	66.56	0.03	0.08	27.33	0.12	0.19	0.00	30.00	5.91	4.29	15.68	62.73	138.20	835.17	570.54	1040.75	786.15	886.42	605.01	1020.65	637.93
41.374	0	0.07	0.02	0.11	38.54	0.03	0.24	16.95	0.11	5.96	36.46	99.65	0.00	97.31	44.02	97.78	5.96	0.04	0.64	0.41	0.10	0.21	0.00	0.03	0.02	0.00	0.00	0.02	65.91	0.02	0.09	23.40	0.11	0.16	0.00	30.00	6.32	4.05	16.74	62.74	136.50	834.09	570.01	1040.33	786.18	887.63	604.15	1019.75	638.48
41.408	0	0.07	0.02	0.09	41.98	0.03	0.31	19.67	0.12	7.84	33.02	99.58	-0.46	96.92	48.11	98.06	7.84	0.04	0.74	0.48	0.10	0.33	0.00	0.03	0.02	0.00	0.00	0.02	63.25	0.02	0.12	17.32	0.10	0.10	0.00	30.00	6.00	4.76	16.50	62.68	134.26	833.81	570.93	1038.48	785.67	887.05	605.36	1017.28	637.98
41.441	0	0.07	0.02	0.08	40.12	0.03	0.32	18.52	0.14	9.38	34.88	99.44	-1.09	96.41	46.97	97.42	9.38	0.03	0.75	0.53	0.08	0.42	0.00	0.04	0.02	0.00	0.00	0.03	60.30	0.02	0.14	12.76	0.09	0.05	0.00	30.00	6.51	5.54	16.02	62.72	135.91	833.03	571.23	1036.08	784.31	884.36	605.33	1016.19	638.39
41.474	0	0.07	0.02	0.08	38.09	0.03	0.28	17.72	0.16	8.35	36.91	99.41	-0.14	95.65	45.48	97.61	8.35	0.04	0.80	0.49	0.07	0.63	0.00	0.04	0.05	0.00	0.01	0.05	59.57	0.02	0.16	20.63	0.09	0.03	0.00	30.00	4.40	6.55	15.43	62.56	135.23	834.30	572.57	1034.60	782.56	883.87	605.71	1015.16	638.10
41.508	0	0.07	0.02	0.08	34.34	0.03	0.27	15.85	0.22	9.83	40.66	99.13	-0.13	94.16	42.47	97.40	9.83	0.04	1.33	0.56	0.14	1.58	0.00	0.06	0.11	0.00	0.01	0.12	54.86	0.02	0.22	91.96	0.08	0.04	0.00	30.00	7.45	8.10	16.87	62.85	132.35	833.44	572.88	1032.63	780.98	885.21	607.49	1013.58	639.70
41.541	0	0.06	0.02	0.08	34.00	0.03	0.27	16.19	0.26	9.49	41.00	99.05	-0.20	93.42	42.91	97.56	9.49	0.05	1.20	0.45	0.21	2.95	0.00	0.10	0.20	0.00	0.01	0.26	53.61	0.02	0.25	98.29	0.08	0.01	0.00	30.00	6.75	8.74	16.06	62.77	132.83	830.94	572.45	1032.62	783.98	882.78	607.89	1012.05	638.46
41.574	0	0.07	0.02	0.10	32.79	0.03	0.23	14.58	0.35	9.57	42.21	99.22	0.00	93.16	39.62	97.89	9.57	0.05	1.17	0.37	0.29	4.29	0.00	0.11	0.31	0.00	0.01	0.35	55.76	0.02	0.27	96.99	0.08	0.00	0.00	30.00	5.86	8.94	13.96	62.74	135.68	830.63	573.66	1030.40	784.07	878.00	608.59	1010.52	637.68
41.608	0	0.08	0.02	0.11	28.96	0.03	0.19	11.92	0.42	10.49	46.04	99.15	0.00	93.67	34.29	97.64	10.49	0.04	0.94	0.33	0.45	4.35	0.01	0.14	0.42	0.00	0.01	0.36	54.99	0.02	0.38	87.14	0.07	0.01	0.00	30.00	7.91	8.52	15.41	62.74	132.19	828.47	573.45	1028.07	783.34	878.69	609.20	1007.62	638.37
41.641	0	0.08	0.02	0.10	27.50	0.03	0.18	11.20	0.70	10.66	47.50	99.08	0.00	93.60	32.60	97.66	10.66	0.04	0.70	0.35	0.35	3.29	0.05	0.18	0.72	0.00	0.02	0.35	53.86	0.02	0.46	82.71	0.07	0.02	0.00	30.00	8.39	8.59	14.98	62.79	131.51	826.83	573.84	1025.02	782.71	876.09	609.56	1004.49	637.98
41.674	0	0.09	0.02	0.11	24.67	0.03	0.15	9.26	0.83	11.93	50.65	99.04	0.00	94.39	27.44	97.74	11.93	0.04	0.83	0.35	0.32	3.01	0.07	0.24	1.35	0.00	0.02	0.38	53.27	0.02	0.61	77.52	0.06	0.03	0.00	30.00	7.09	7.88	14.01	62.60	133.65	823.30	572.42	1023.34	783.13	871.41	608.97	1002.39	635.53
41.708	0	0.09	0.02	0.09	24.29	0.03	0.17	9.33	0.96	14.16	51.42	98.71	0.00	93.38	27.02	98.35	14.16	0.04	0.96	0.35	0.34	2.37	0.11	0.38	1.52	0.00	0.03	0.34	48.93	0.02	0.96	73.44	0.05	0.06	0.00	30.00	8.95	8.76	14.14	62.70	132.19	821.35	572.35	1021.29	783.58	870.14	609.61	999.73	635.67
41.741	0	0.08	0.02	0.08	23.79	0.03	0.18	9.65	0.95	14.94	52.42	98.23	-0.49	93.30	27.94	98.32	14.94	0.04	0.95	0.34	0.27	1.68	0.10	0.42	1.50	0.00	0.03	0.32	45.00	0.03	1.15	31.36	0.05	0.07	0.00	30.00	7.68	8.83	14.25	62.54	133.00	818.99	572.05	1019.58	782.91	867.84	609.86	998.42	635.13
41.775	0	0.07	0.02	0.07	24.71	0.03	0.21	10.91	1.12	15.33	50.58	97.77	-1.38	95.11	30.70	98.81	15.33	0.04	1.12	0.27	0.31	1.24	0.08	0.72	1.53	0.00	0.03	0.24	41.56	0.03	2.00	20.57	0.05	0.06	1.00	36.00	7.09	7.16	14.32	62.47	132.25	816.18	572.08	1017.52	783.45	865.59	610.42	995.64	634.46
41.808	0	0.07	0.02	0.07	23.97	0.03	0.19	10.86	1.03	13.52	52.06	97.90	-0.46	93.19	30.42	98.97	13.52	0.04	1.01	0.27	0.32	1.37	0.08	1.03	1.65	0.00	0.03	0.18	42.17	0.03	2.77	19.40	0.05	0.07	0.00	36.00	7.90	8.92	12.18	62.66	137.44	815.60	572.59	1014.90	783.27	859.73	609.76	994.89	634.73
41.841	0	0.06	0.02	0.06	23.59	0.03	0.19	11.39	1.09	12.24	52.83	97.67	-0.18	91.85	31.54	99.13	12.24	0.05	0.88	0.29	0.37	1.48	0.08	1.09	2.08	0.00	0.02	0.17	40.71	0.04	2.82	26.73	0.04	0.07	0.00	36.00	5.66	9.89	11.47	62.43	135.94	814.12	572.59	1010.98	780.89	856.87	608.74	990.66	632.83
41.875	0	0.05	0.02	0.05	20.94	0.03	0.20	10.99	1.39	13.45	58.13	95.79	-0.79	93.91	30.47	99.24	13.45	0.05	0.63	0.24	0.31	1.05	0.05	1.39	1.93	0.00	0.02	0.14	32.99	0.04	3.13	9.82	0.04	0.05	0.00	36.00	4.56	8.32	9.49	62.49	135.07	813.04	573.07	1007.36	779.77	852.48	609.03	985.91	630.00
41.908	0	0.05	0.02	0.04	18.90	0.02	0.18	10.97	1.59	11.96	62.19	94.12	-0.06	90.44	30.43	99.22	11.96	0.05	0.48	0.19	0.22	0.82	0.05	1.59	2.05	0.00	0.02	0.19	28.62	0.04	3.07	8.92	0.04	0.04	0.00	36.00	4.81	10.77	10.17	62.41	132.93	810.94	572.98	1006.60	780.92	852.79	609.84	984.13	630.38
41.941	0	0.04	0.02	0.04	15.82	0.02	0.15	9.94	2.23	9.73	68.36	92.42	0.00	90.27	27.69	99.30	9.73	0.06	0.33	0.14	0.14	0.78	0.02	2.23	1.54	0.00	0.01	0.14	25.15	0.04	2.77	1.01	0.03	0.02	0.00	36.00	5.99	10.86	8.99	62.53	131.21	808.37	572.37	1001.94	779.08	848.53	609.88	978.50	627.91
41.975	0	0.04	0.02	0.04	11.25	0.02	0.11	7.40	2.89	8.63	77.50	88.70	0.00	89.28	20.03	99.22	8.63	0.07	0.29	0.11	0.08	0.79	0.01	2.89	1.96	0.00	0.01	0.20	19.75	0.04	2.90	3.38	0.03	0.01	0.00	30.00	8.18	11.40	8.90	62.86	133.15	805.56	572.11	999.61	779.39	845.02	610.75	977.00	628.42
42.008	0	0.04	0.02	0.03	10.56	0.02	0.11	7.53	3.60	7.83	78.87	85.92	0.00	90.59	20.38	99.29	7.83	0.09	0.37	0.12	0.06	1.09	0.01	3.60	2.80	0.00	0.01	0.44	16.55	0.04	2.93	6.37	0.03	0.01	0.00	30.00	6.33	10.68	7.62	62.79	134.77	803.30	573.45	996.41	779.36	840.04	612.41	973.95	627.67
42.041	0	0.03	0.02	0.03	10.07	0.02	0.12	7.96	4.49	5.98	79.85	83.23	0.00	90.59	21.77	99.34	5.98	0.10	0.30	0.09	0.05	1.25	0.01	4.49	4.18	0.00	0.01	0.67	13.93	0.04	3.03	6.21	0.03	0.01	0.00	30.00	5.64	10.68	6.73	62.76	133.58	801.56	574.30	992.93	778.94	836.98	612.77	969.80	627.07
42.075	0	0.03	0.02	0.03	9.85	0.02	0.15	9.02	6.71	4.83	80.31	76.54	0.00	88.47	25.06	99.31	4.83	0.11	0.35	0.08	0.04	0.89	0.02	6.71	5.79	0.00	0.01	2.42	8.74	0.04	3.71	5.48	0.02	0.01	0.00	30.00	3.32	11.81	5.99	62.41	128.94	798.79	574.63	989.34	778.57	835.10	613.30	963.52	624.90
42.108	0	0.03	0.02	0.03	10.67	0.02	0.19	9.99	8.17	4.66	78.67	77.61	-0.51	86.85	27.90	99.18	4.66	0.11	0.36	0.08	0.04	0.57	0.03	8.17	9.62	0.00	0.01	5.55	8.89	0.04	4.13	15.56	0.02	0.01	0.00	30.00	6.44	12.56	4.74	62.72	128.31	796.76	575.62	986.41	779.63	831.56	616.08	959.57	624.86
42.142	0	0.03	0.02	0.03	11.61	0.02	0.36	12.06	12.46	3.84	75.88	88.25	-6.32	86.12	33.08	99.10	3.84	0.10	0.29	0.07	0.03	0.26	0.05	12.46	19.32	0.00	0.02	11.48	6.28	0.04	4.33	25.38	0.02	0.01	0.00	30.00	3.76	12.87	2.95	62.39	127.42	794.56	575.51	984.45	779.40	828.05	616.48	955.32	622.58
42.175	0	0.03	0.02	0.04	12.97	0.02	0.60	14.22	14.91	3.38	71.56	94.59	-10.97	87.64	37.75	98.95	3.38	0.11	0.30	0.08	0.04	0.24	0.06	14.91	30.00	0.00	0.02	13.87	5.60	0.04	4.56	9.78	0.02	0.01	0.00	30.00	5.92	12.21	2.24	62.84	131.10	791.83	576.23	980.97	779.53	822.35	618.81	953.40	622.53
42.208	0	0.03	0.02	0.07	16.33	0.02	1.31	18.65	16.68	3.59	62.71	98.69	-18.05	92.11	45.68	98.81	3.59	0.11	0.33	0.10	0.06	0.27	0.10	16.68	48.36	0.00	0.04	15.32	5.91	0.05	4.41	10.59	0.02	0.03	0.00	30.00	4.74	9.71	2.09	62.72	130.53	788.87	576.33	977.85	779.19	819.36	618.84	949.86	621.85
42.242	0	0.02	0.02	0.08	22.36	0.02	3.87	27.93	23.94	2.56	47.07	99.48	-24.69	92.29	58.11	98.97	2.56	0.12	0.32	0.11	0.07	0.26	0.09	23.94	59.76	0.00	0.04	12.05	5.69	0.05	3.59	19.77	0.02	0.04	0.00	30.00	5.37	9.59	1.24	62.82	130.82	785.37	576.00	974.77	779.02	815.04	619.28	945.84	621.61
42.275	0	0.02	0.02	0.07	23.14	0.02	3.63	29.14	22.63	2.69	45.86	99.27	-22.93	89.09	59.69	98.83	2.69	0.09	0.36	0.08	0.10	0.19	0.09	22.63	55.63	0.00	0.04	8.61	5.42	0.06	3.16	25.06	0.02	0.06	0.00	30.00	2.16	11.50	1.02	62.39	129.85	781.08	574.52	972.73	779.13	812.20	617.20	942.01	620.35
42.308	0	0.02	0.02	0.06	23.96	0.02	4.33	30.79	25.82	2.54	44.21	98.99	-23.21	90.91	61.73	98.69	2.54	0.07	0.34	0.08	0.11	0.15	0.10	25.82	51.67	0.00	0.04	7.28	4.79	0.07	3.25	27.42	0.02	0.08	0.00	30.00	5.02	10.48	1.26	62.60	129.11	776.71	573.37	969.29	780.14	808.88	616.90	937.95	619.74
42.342	0	0.02	0.02	0.05	23.25	0.02	5.61	30.41	31.57	2.42	44.59	98.94	-25.49	90.00	61.32	98.67	2.42	0.07	0.28	0.08	0.10	0.08	0.10	31.57	51.07	0.00	0.04	9.77	3.69	0.07	3.12	14.19	0.02	0.11	0.00	30.00	3.21	11.01	1.15	62.53	132.83	773.51	572.72	966.18	778.80	803.76	616.33	936.58	618.40
42.375	0	0.02	0.02	0.04	24.77	0.02	5.50	32.49	31.87	2.49	42.51	98.04	-24.79	86.74	63.60	98.69	2.49	0.07	0.23	0.07	0.12	0.07	0.10	31.87	43.32	0.00	0.03	11.45	3.94	0.09	3.08	21.78	0.02	0.14	0.00	30.00	3.30	12.61	0.71	62.35	128.86	768.98	571.28	962.62	778.86	801.29	615.14	930.14	616.84
42.409	0	0.02	0.02	0.03	25.03	0.02	6.08	32.36	36.95	2.54	42.64	96.71	-24.98	83.99	63.65	98.46	2.54	0.07	0.21	0.07	0.10	0.10	0.11	36.95	33.85	0.00	0.03	13.94	4.86	0.13	3.40	29.08	0.02	0.19	0.00	30.00	1.76	13.71	0.62	62.27	130.50	765.06	570.89	958.57	778.06	796.41	614.88	926.91	615.28
42.442	0	0.02	0.02	0.02	24.31	0.02	5.49	31.16	38.33	2.86	43.84	96.97	-23.84	80.93	62.65	98.13	2.86	0.05	0.21	0.06	0.10	0.08	0.13	38.33	25.32	0.00	0.03	15.65	4.75	0.15	3.99	24.22	0.02	0.21	0.00	30.00	2.50	14.77	0.65	62.33	130.59	761.78	569.61	955.26	777.11	793.13	614.12	923.71	613.67
42.475	0	0.02	0.02	0.02	23.16	0.02	3.36	29.13	31.48	3.27	45.87	94.32	-18.93	84.13	61.64	96.81	3.27	0.03	0.21	0.05	0.07	0.06	0.18	31.48	17.46	0.00	0.04	12.37	4.92	0.17	3.67	10.20	0.02	0.21	0.00	30.00	1.09	13.66	0.79	62.28	130.53	757.34	566.62	952.68	774.90	789.78	612.77	920.27	609.75
42.509	0	0.02	0.02	0.02	21.22	0.02	2.21	25.35	27.57	4.11	49.65	91.58	-15.38	83.58	58.29	95.47	4.11	0.03	0.19	0.06	0.05	0.04	0.24	27.57	10.39	0.00	0.04	11.12	6.00	0.29	3.66	10.14	0.02	0.20	0.00	30.00	0.91	13.86	0.74	62.10	128.20	751.44	562.23	947.83	771.76	785.53	608.79	913.68	605.10
42.542	0	0.02	0.02	0.01	22.08	0.02	1.94	26.27	22.99	4.84	48.73	87.64	-14.50	88.86	60.10	94.72	4.84	0.02	0.18	0.07	0.03	0.03	0.24	22.99	9.37	0.00	0.05	11.57	5.78	0.39	3.00	26.72	0.02	0.20	0.00	30.00	-0.16	11.62	1.54	62.18	129.95	749.43	560.35	947.60	771.58	784.28	606.03	914.22	604.43
42.575	0	0.02	0.02	0.01	20.00	0.02	1.91	22.73	22.23	5.85	54.54	83.71	-13.41	88.96	58.73	91.48	5.85	0.02	0.17	0.10	0.03	0.03	0.16	22.23	8.71	0.00	0.06	7.40	5.83	0.41	2.65	6.87	0.01	0.19	0.00	30.00	2.24	11.57	0.79	62.58	134.11	747.10	558.02	947.06	771.02	780.03	606.40	914.06	602.00
42.609	0	0.02	0.03	0.01	18.60	0.02	1.87	20.16	18.49	7.50	59.69	72.50	-13.05	89.32	59.47	86.91	7.50	0.01	0.17	0.13	0.04	0.03	0.12	18.49	8.54	0.00	0.08	6.73	5.52	0.57	1.99	2.53	0.01	0.18	0.00	30.00	-0.04	11.38	-0.15	62.19	133.22	743.46	555.19	944.14	768.89	776.23	603.48	909.33	597.85
42.642	0	0.02	0.03	0.01	16.47	0.02	1.52	17.29	15.32	7.39	65.42	61.08	-10.60	89.95	58.20	83.62	7.39	0.01	0.16	0.15	0.04	0.03	0.08	15.32	6.39	0.00	0.10	4.45	5.88	0.60	1.80	13.52	0.01	0.16	0.00	30.00	0.41	11.04	0.56	62.39	134.20	737.51	548.95	938.26	762.80	770.53	596.53	904.68	592.74
42.675	0	0.02	0.03	0.01	16.15	0.02	1.32	16.65	11.72	7.91	66.71	50.53	-9.23	89.51	58.67	81.88	7.91	0.01	0.15	0.19	0.05	0.02	0.04	11.72	5.38	0.00	0.11	3.11	6.17	0.78	1.56	2.49	0.01	0.15	0.00	30.00	0.39	11.28	-0.34	62.28	132.94	733.80	545.27	935.96	760.70	767.26	594.36	900.05	587.96
42.709	0	0.02	0.03	0.01	17.23	0.02	1.24	17.64	8.49	8.82	64.72	43.62	-8.60	90.27	60.38	81.65	8.82	0.01	0.12	0.21	0.06	0.02	0.03	8.49	4.55	0.00	0.10	1.96	6.35	0.97	1.28	8.62	0.01	0.12	0.00	30.00	2.97	10.86	-0.13	62.69	135.03	727.12	538.43	929.25	754.21	759.72	588.15	894.61	582.10
42.742	0	0.02	0.03	0.01	18.51	0.02	1.11	19.66	9.44	8.40	60.68	55.60	-8.44	89.02	58.54	86.69	8.40	0.01	0.09	0.16	0.04	0.01	0.01	9.44	5.64	0.00	0.09	1.62	5.93	0.97	1.30	5.50	0.01	0.11	0.00	30.00	0.88	11.54	0.28	62.34	134.37	723.04	533.52	926.35	749.63	757.02	583.45	891.22	576.75
42.776	0	0.02	0.03	0.01	18.50	0.02	1.02	19.42	7.55	9.10	61.16	51.60	-8.10	90.36	58.03	86.58	9.10	0.02	0.06	0.11	0.05	0.02	0.00	7.55	6.27	0.00	0.11	1.03	5.99	1.21	1.37	4.55	0.01	0.11	0.00	30.00	3.20	10.81	-0.08	62.57	136.08	718.42	527.31	921.95	744.36	751.25	577.89	887.16	571.13
42.809	0	0.02	0.04	0.01	16.85	0.02	1.51	16.18	8.08	12.44	66.30	41.42	-11.35	87.42	59.40	80.08	12.44	0.02	0.08	0.13	0.08	0.02	0.00	8.08	8.94	0.00	0.12	2.00	4.43	1.03	1.25	0.81	0.01	0.12	0.00	30.00	2.37	12.31	-1.03	62.36	134.42	716.09	523.19	919.82	740.50	748.94	574.33	883.08	565.70
42.842	0	0.02	0.03	0.01	15.19	0.02	1.16	14.68	7.28	11.30	69.61	41.91	-9.74	91.76	55.92	80.78	11.30	0.01	0.08	0.07	0.05	0.01	0.00	7.28	8.49	0.00	0.12	2.95	4.42	1.05	1.32	3.45	0.01	0.10	0.00	30.00	6.06	9.95	-1.22	62.60	134.75	707.28	513.30	910.83	731.16	739.66	566.00	874.06	556.33
42.876	0	0.03	0.04	0.01	16.42	0.02	1.35	15.37	6.65	13.82	67.16	44.18	-11.81	91.24	57.20	80.92	13.82	0.02	0.08	0.05	0.08	0.01	0.00	6.65	9.50	0.00	0.12	4.31	3.32	0.91	1.21	1.35	0.01	0.09	0.00	30.00	2.25	10.28	-2.35	62.50	135.33	704.78	510.29	909.18	728.15	736.19	563.13	871.01	551.37
42.909	0	0.03	0.04	0.02	12.19	0.02	1.18	11.07	6.89	12.28	75.61	43.75	-11.58	90.64	52.32	76.82	12.28	0.01	0.08	0.03	0.09	0.01	0.00	6.89	13.39	0.00	0.13	7.76	2.98	0.83	1.34	3.66	0.01	0.09	0.00	30.00	4.22	10.65	-1.55	62.61	134.55	696.27	500.31	899.52	716.83	728.36	553.71	862.39	541.89
42.942	0	0.03	0.04	0.02	12.93	0.02	1.32	11.78	6.47	12.82	74.15	44.53	-11.56	90.52	54.40	76.51	12.82	0.02	0.06	0.03	0.07	0.01	0.01	6.47	14.09	0.00	0.12	4.19	2.64	0.75	1.29	4.16	0.01	0.09	0.00	30.00	-0.64	10.72	-2.76	62.43	135.33	693.48	497.23	897.31	714.09	724.15	548.80	859.00	537.45
42.976	0	0.03	0.04	0.02	11.15	0.02	1.33	9.77	7.32	12.89	77.70	39.60	-11.14	86.25	52.29	73.66	12.89	0.01	0.06	0.02	0.08	0.01	0.01	7.32	14.42	0.00	0.10	2.64	2.42	0.69	1.36	3.13	0.00	0.10	0.00	30.00	3.21	12.82	-1.80	62.85	135.52	686.85	489.48	889.87	706.09	718.02	541.49	853.15	531.29
43.009	0	0.03	0.05	0.02	9.70	0.02	1.77	8.06	7.57	13.46	80.61	21.52	-11.43	91.47	55.72	65.12	13.46	0.01	0.07	0.03	0.07	0.01	0.01	7.57	12.12	0.00	0.10	1.01	2.38	0.74	1.33	3.70	0.00	0.11	0.00	30.00	0.30	10.14	-3.81	62.71	133.99	684.90	486.31	887.89	702.73	714.83	538.59	848.19	525.68
43.042	0	0.03	0.07	0.01	9.63	0.02	2.54	7.65	6.79	14.83	80.74	15.09	-12.73	88.81	61.49	58.00	14.83	0.01	0.09	0.04	0.07	0.01	0.02	6.79	10.35	0.00	0.08	0.48	2.46	0.72	1.24	5.03	0.00	0.13	0.00	30.00	1.64	11.64	-1.98	63.07	136.13	679.67	479.58	883.19	695.98	710.62	532.09	846.26	520.57
43.076	0	0.04	0.07	0.01	9.79	0.02	2.46	7.53	6.50	15.97	80.41	12.03	-12.51	91.52	61.12	57.97	15.97	0.01	0.13	0.04	0.09	0.02	0.03	6.50	7.45	0.00	0.08	0.37	2.54	0.70	1.29	4.79	0.00	0.13	0.00	30.00	0.73	10.11	-3.63	63.04	134.96	676.81	474.32	881.57	692.18	707.37	528.06	841.57	513.72
43.109	0	0.03	0.07	0.01	11.23	0.02	2.98	8.65	5.73	17.05	77.54	14.92	-13.53	91.64	65.57	57.14	17.05	0.01	0.17	0.06	0.08	0.02	0.03	5.73	6.09	0.00	0.06	0.26	2.70	0.69	1.25	4.42	0.00	0.16	0.00	30.00	1.11	10.03	-2.89	63.18	137.07	672.34	467.27	878.66	686.64	703.29	521.18	839.69	507.69
43.143	0	0.04	0.08	0.01	10.64	0.02	3.11	7.68	5.94	18.97	78.73	13.63	-14.00	90.53	64.41	55.24	18.97	0.01	0.12	0.08	0.06	0.02	0.03	5.94	4.25	0.00	0.04	0.17	2.21	0.65	1.24	3.74	0.00	0.14	0.00	30.00	0.81	10.71	-3.79	62.88	135.13	670.80	464.08	878.04	684.69	702.37	518.59	836.68	503.74
43.176	0	0.03	0.08	0.01	14.32	0.02	4.00	10.72	5.22	20.54	71.37	20.06	-15.82	89.40	70.90	57.56	20.54	0.01	0.15	0.14	0.06	0.03	0.02	5.22	2.92	0.00	0.04	0.14	2.39	0.65	1.30	4.74	0.00	0.13	0.00	30.00	2.87	11.34	-2.65	63.42	137.74	666.05	457.64	874.45	679.45	697.99	512.79	835.02	498.86
43.209	0	0.04	0.09	0.01	11.73	0.02	4.07	8.24	5.11	20.82	76.55	17.88	-15.53	92.42	69.25	52.27	20.82	0.01	0.16	0.23	0.07	0.03	0.02	5.11	2.80	0.00	0.03	0.13	2.14	0.64	1.22	3.08	0.00	0.13	0.00	30.00	1.41	9.50	-4.50	63.34	138.88	665.19	455.38	873.75	677.21	694.73	511.43	832.60	494.74
43.243	0	0.04	0.08	0.01	16.03	0.02	4.75	11.39	4.20	23.59	67.93	21.45	-17.62	88.76	72.99	57.09	23.59	0.01	0.22	0.35	0.11	0.08	0.02	4.20	2.75	0.00	0.03	0.10	2.36	0.69	1.29	4.88	0.00	0.10	0.00	30.00	3.84	11.67	-3.63	63.63	138.02	660.78	448.37	871.71	673.04	692.93	505.64	829.95	489.07
43.276	0	0.03	0.07	0.01	18.19	0.02	4.06	13.90	4.35	22.68	63.61	20.61	-17.04	86.46	72.20	63.30	22.68	0.01	0.39	0.37	0.18	0.12	0.02	4.35	3.09	0.00	0.03	0.23	2.21	0.73	1.27	3.30	0.00	0.10	0.00	30.00	3.74	12.73	-4.07	63.68	137.62	658.66	445.97	870.44	671.78	690.99	503.35	827.58	486.56
43.309	0	0.04	0.07	0.01	19.57	0.02	3.74	14.54	4.86	24.74	60.86	17.04	-18.15	89.12	68.71	68.08	24.74	0.02	0.39	0.35	0.26	0.13	0.01	4.86	4.92	0.00	0.04	0.68	1.85	0.69	1.21	0.85	0.00	0.09	0.00	30.00	4.33	11.49	-4.94	63.89	137.84	656.89	442.68	869.23	669.40	688.52	500.95	825.17	482.86
43.343	0	0.03	0.06	0.01	22.93	0.02	3.76	17.77	5.04	25.13	54.13	23.94	-18.89	90.65	69.54	72.95	25.13	0.02	0.45	0.32	0.25	0.18	0.01	5.04	6.00	0.00	0.04	0.84	1.89	0.73	1.03	2.12	0.00	0.09	0.00	30.00	3.72	10.64	-4.15	63.86	138.33	655.50	441.03	867.58	667.22	687.51	498.58	824.80	481.71
43.376	0	0.03	0.06	0.01	21.56	0.02	3.42	16.85	4.97	24.19	56.87	26.62	-18.39	90.59	67.81	73.15	24.19	0.02	0.44	0.35	0.23	0.11	0.00	4.97	7.56	0.00	0.04	1.34	1.71	0.71	0.92	6.16	0.00	0.09	0.00	30.00	3.69	10.68	-4.30	63.88	138.71	656.02	439.39	867.30	664.70	687.27	496.78	824.93	479.83
43.410	0	0.03	0.06	0.01	29.03	0.02	4.44	22.60	4.45	28.04	45.97	40.52	-21.66	89.55	71.38	78.23	28.04	0.02	0.44	0.35	0.15	0.19	0.00	4.45	10.33	0.00	0.05	0.53	1.96	0.82	0.78	4.20	0.00	0.11	0.00	30.00	2.50	11.26	-4.73	63.63	137.45	656.14	437.34	867.66	662.58	687.79	494.90	824.06	476.96
43.443	0	0.03	0.05	0.01	31.42	0.02	4.54	25.48	4.87	27.62	43.58	58.48	-22.71	89.84	71.17	82.15	27.62	0.02	0.44	0.28	0.15	0.20	0.00	4.87	15.44	0.00	0.06	0.68	1.98	0.89	0.85	4.96	0.00	0.13	0.00	30.00	3.18	11.10	-5.27	63.60	137.40	655.44	434.86	867.55	660.95	686.90	493.17	822.99	474.30
43.476	0	0.03	0.04	0.01	35.96	0.02	4.18	32.28	4.98	25.38	39.04	74.17	-22.44	88.84	72.71	88.53	25.38	0.03	0.40	0.20	0.19	0.22	0.00	4.98	17.93	0.00	0.07	0.76	1.97	0.95	0.95	2.24	0.01	0.13	0.00	30.00	3.48	11.63	-5.92	63.59	136.75	654.53	431.81	867.64	659.03	686.25	491.08	821.49	470.82
43.510	0	0.03	0.04	0.02	36.66	0.02	4.43	33.16	4.78	25.40	38.34	81.46	-23.56	88.61	72.80	89.37	25.40	0.03	0.45	0.16	0.24	0.28	0.00	4.78	22.38	0.00	0.13	1.31	1.90	0.97	0.94	2.49	0.01	0.20	0.00	30.00	2.80	11.74	-6.17	63.59	137.54	653.12	429.08	867.32	657.07	684.76	488.99	820.65	467.71
43.543	0	0.03	0.04	0.02	38.28	0.02	5.06	36.19	5.89	24.13	36.72	86.33	-24.56	90.27	74.96	90.53	24.13	0.03	0.46	0.19	0.32	0.35	0.00	5.89	25.74	0.00	0.15	1.54	1.58	0.87	1.15	6.70	0.01	0.22	0.00	30.00	5.98	10.86	-6.04	63.92	137.54	652.35	425.48	868.32	655.88	685.14	487.50	820.82	464.96
43.576	0	0.02	0.03	0.02	38.70	0.02	4.64	38.09	6.03	22.33	36.30	86.11	-23.40	88.25	75.67	91.82	22.33	0.03	0.41	0.17	0.28	0.24	0.00	6.03	24.22	0.00	0.16	1.55	1.48	0.81	1.28	5.36	0.01	0.25	0.00	30.00	4.72	11.92	-5.96	63.98	141.25	651.02	423.59	867.26	653.29	682.04	486.07	821.30	462.46
43.610	0	0.02	0.03	0.02	30.93	0.02	2.42	33.07	6.48	16.18	41.93	82.15	-17.18	85.28	68.88	93.33	16.18	0.04	0.45	0.17	0.17	0.12	0.00	6.48	19.00	0.00	0.17	1.47	1.20	0.82	1.28	0.60	0.01	0.21	0.00	30.00	7.90	13.22	-5.13	64.07	138.50	647.38	419.15	863.83	650.93	680.64	480.38	817.69	460.41
43.643	0	0.02	0.03	0.01	30.99	0.02	2.05	34.38	5.96	14.42	40.62	80.93	-15.34	87.10	68.95	94.67	14.42	0.05	0.35	0.17	0.10	0.06	0.00	5.96	16.64	0.00	0.22	0.85	1.22	0.82	1.18	1.07	0.01	0.23	0.00	30.00	9.68	12.45	-5.62	64.12	138.80	645.31	417.39	862.68	649.25	678.77	482.35	815.31	457.41
43.676	0	0.02	0.02	0.02	27.30	0.02	1.63	31.21	6.70	12.06	43.79	84.01	-13.71	88.14	64.78	95.39	12.06	0.05	0.43	0.21	0.09	0.06	0.00	6.70	18.60	0.00	0.27	0.90	1.15	0.81	1.54	3.92	0.01	0.25	0.00	30.00	4.68	11.97	-5.31	63.84	139.85	645.40	417.93	861.65	647.83	677.80	479.63	815.88	457.44
43.710	0	0.02	0.02	0.01	24.58	0.02	1.17	28.57	6.84	10.64	46.43	76.10	-10.53	90.78	61.36	95.72	10.64	0.05	0.52	0.35	0.14	0.11	0.00	6.84	12.03	0.00	0.30	0.49	1.13	0.88	1.65	3.24	0.01	0.27	0.00	30.00	8.53	10.56	-5.62	64.06	139.43	643.60	415.01	861.07	646.14	676.92	480.75	813.80	454.24
43.743	0	0.02	0.02	0.01	22.05	0.02	0.88	26.19	5.58	8.98	48.81	69.32	-7.83	85.52	59.19	94.95	8.98	0.05	0.50	0.38	0.10	0.09	0.00	5.58	8.53	0.00	0.29	0.46	1.14	0.95	1.56	2.33	0.01	0.28	0.00	30.00	4.66	13.12	-4.22	63.87	140.42	644.58	415.21	860.94	645.08	677.79	476.16	816.71	455.64
43.777	0	0.02	0.02	0.01	16.50	0.02	0.51	19.31	4.79	7.40	61.38	64.47	-4.05	90.35	50.19	94.60	7.40	0.04	0.44	0.43	0.10	0.08	0.00	4.79	6.15	0.00	0.28	0.39	0.91	0.85	1.49	2.62	0.01	0.29	0.00	30.00	9.34	10.81	-5.73	64.18	138.68	642.43	412.52	860.22	644.42	676.19	478.36	812.35	452.07
43.810	0	0.02	0.02	0.01	12.02	0.02	0.32	13.63	3.81	6.06	72.74	56.91	-0.85	85.90	42.53	92.30	6.06	0.03	0.45	0.35	0.09	0.04	0.00	3.81	4.50	0.00	0.25	0.60	0.88	0.82	1.42	6.87	0.02	0.27	0.00	30.00	6.97	12.96	-5.67	64.08	139.66	641.90	412.56	859.47	644.58	674.72	475.44	812.50	452.62
43.843	0	0.02	0.02	0.01	13.43	0.02	0.36	15.47	3.49	6.20	69.05	56.04	-1.29	88.38	45.54	92.86	6.20	0.04	0.39	0.38	0.04	0.02	0.00	3.49	3.36	0.00	0.16	0.75	1.10	0.81	1.35	3.02	0.02	0.24	0.00	30.00	5.31	11.86	-4.25	63.92	142.73	642.65	413.18	858.38	642.16	674.30	474.74	815.45	453.52
43.877	0	0.02	0.02	0.01	15.30	0.02	0.38	18.67	3.06	4.84	62.67	60.13	-1.24	91.35	49.10	94.65	4.84	0.04	0.45	0.47	0.07	0.04	0.00	3.06	3.80	0.00	0.12	0.63	1.68	0.89	1.76	4.76	0.02	0.24	0.00	30.00	4.68	10.22	-4.39	63.90	143.63	642.41	412.82	857.27	640.49	673.01	474.49	814.97	452.61
43.910	0	0.02	0.02	0.01	14.75	0.03	0.34	17.75	3.04	4.85	64.51	61.91	-0.63	91.70	46.89	95.26	4.85	0.04	0.77	0.71	0.09	0.07	0.00	3.04	4.12	0.00	0.09	0.49	2.21	1.00	1.71	2.34	0.02	0.18	0.00	30.00	6.38	9.99	-5.34	63.87	141.50	641.96	411.77	856.86	640.31	672.80	474.29	812.42	451.30
43.943	0	0.02	0.02	0.01	13.44	0.03	0.27	15.87	2.43	4.35	68.26	59.50	0.00	92.87	43.69	95.14	4.35	0.04	0.86	0.81	0.09	0.14	0.00	2.43	2.31	0.00	0.06	0.26	2.99	1.10	1.66	1.40	0.02	0.15	0.00	30.00	7.04	9.17	-5.59	63.70	141.53	641.29	410.53	856.97	639.86	672.34	474.22	811.77	449.88
43.977	0	0.02	0.02	0.02	11.81	0.03	0.22	13.46	1.83	3.96	73.08	60.41	0.00	91.52	39.56	94.50	3.96	0.05	1.09	0.62	0.11	0.17	0.00	1.83	2.89	0.00	0.05	0.24	4.09	1.23	1.42	1.88	0.03	0.12	0.00	30.00	6.94	10.10	-4.72	63.61	143.52	641.04	409.34	857.45	639.08	672.25	472.87	813.84	449.40
44.010	0	0.02	0.02	0.02	11.57	0.03	0.22	12.81	1.78	4.50	74.38	59.67	0.00	89.63	39.00	93.64	4.50	0.05	1.07	0.91	0.12	0.21	0.00	1.78	3.47	0.00	0.05	0.29	4.57	1.28	1.43	2.33	0.03	0.11	0.00	30.00	7.11	11.22	-5.93	63.30	138.91	639.91	408.49	856.29	638.68	672.48	472.51	809.12	447.53
44.043	0	0.02	0.02	0.02	13.63	0.03	0.30	15.43	1.36	4.61	69.14	58.20	0.00	90.45	45.57	92.20	4.61	0.06	0.84	1.09	0.08	0.09	0.01	1.36	3.18	0.00	0.04	0.42	5.25	1.34	1.21	2.62	0.03	0.12	0.00	30.00	7.51	10.76	-4.83	63.27	141.00	641.30	408.82	855.48	636.39	672.66	471.90	811.70	448.45
44.077	0	0.02	0.02	0.02	13.82	0.03	0.26	15.59	1.09	4.10	68.81	63.94	0.00	87.43	44.04	93.68	4.10	0.07	0.71	1.27	0.10	0.06	0.02	1.09	3.63	0.00	0.04	0.89	6.78	1.68	0.96	1.83	0.03	0.11	0.00	30.00	9.93	12.30	-5.55	63.59	143.58	644.35	409.42	859.77	638.73	674.26	474.29	815.63	449.20
44.110	0	0.02	0.02	0.02	10.93	0.02	0.21	11.58	1.20	4.19	76.84	61.14	0.00	89.90	37.46	92.09	4.19	0.07	0.52	1.21	0.11	0.06	0.03	1.20	4.31	0.00	0.05	1.68	6.88	1.59	1.00	0.82	0.03	0.10	0.00	30.00	8.58	11.07	-5.38	63.53	143.18	644.06	409.00	860.06	639.14	674.52	472.65	815.76	449.21
44.144	0	0.03	0.02	0.02	9.30	0.02	0.20	8.81	1.22	4.80	81.40	57.58	0.00	90.91	34.42	87.75	4.80	0.07	0.28	0.86	0.08	0.05	0.03	1.22	4.38	0.00	0.06	1.71	9.39	1.67	1.29	0.84	0.02	0.10	0.00	30.00	9.29	10.49	-5.38	63.58	143.48	644.14	409.09	859.81	638.87	674.31	473.25	815.77	449.26
44.177	0	0.03	0.03	0.03	8.61	0.02	0.20	7.23	1.06	5.26	82.78	58.88	0.00	92.42	32.48	84.29	5.26	0.07	0.33	0.59	0.07	0.06	0.02	1.06	4.77	0.00	0.06	1.36	13.51	1.91	1.15	0.72	0.02	0.10	0.00	30.00	8.02	9.49	-5.56	63.39	141.50	644.62	409.49	859.98	639.13	675.46	472.62	815.06	449.49
44.210	0	0.03	0.03	0.03	8.70	0.02	0.20	7.22	1.20	4.78	82.60	61.18	0.00	92.07	32.46	84.34	4.78	0.07	0.30	0.45	0.05	0.10	0.01	1.20	6.85	0.00	0.07	0.79	14.65	1.86	1.21	0.61	0.02	0.11	0.00	30.00	8.87	9.74	-5.69	63.55	141.14	645.14	409.52	860.88	639.66	676.29	473.37	815.40	449.51
44.244	0	0.03	0.03	0.03	12.80	0.02	0.32	10.27	1.84	5.41	74.41	71.96	-0.33	90.42	40.91	85.23	5.41	0.07	0.36	0.49	0.06	0.17	0.01	1.84	8.40	0.00	0.08	0.56	19.83	1.76	1.33	1.47	0.02	0.12	0.00	30.00	10.00	10.78	-5.38	63.62	142.77	644.93	409.17	860.76	639.70	675.48	472.92	816.39	449.90
44.277	0	0.04	0.03	0.04	14.73	0.02	0.33	11.16	1.99	6.11	70.53	79.75	-0.88	90.63	41.31	87.14	6.11	0.07	0.46	0.54	0.09	0.35	0.00	1.99	8.75	0.00	0.06	0.34	23.25	1.70	1.35	1.01	0.02	0.11	0.00	30.00	9.94	10.65	-5.73	63.60	141.10	645.05	409.95	860.97	640.53	676.29	474.22	815.33	450.18
44.310	0	0.04	0.03	0.05	18.73	0.02	0.43	12.99	2.63	7.48	62.54	87.23	-3.20	87.29	44.32	88.27	7.48	0.06	0.49	0.64	0.14	0.66	0.00	2.63	11.53	0.00	0.06	0.22	28.97	1.71	1.34	2.82	0.02	0.09	0.00	30.00	9.00	12.37	-6.28	63.52	140.06	645.36	409.91	860.95	640.12	676.42	473.67	814.39	449.54
44.344	0	0.05	0.03	0.05	28.32	0.02	0.76	17.65	3.37	10.35	46.68	93.05	-6.95	86.45	53.53	87.49	10.35	0.05	0.54	0.90	0.17	0.94	0.00	3.37	10.47	0.00	0.05	0.18	38.13	1.96	1.50	10.44	0.02	0.09	0.00	30.00	8.98	12.73	-6.30	63.54	138.26	645.17	410.15	860.74	640.27	677.25	474.13	813.30	449.53
44.377	0	0.05	0.03	0.05	32.50	0.02	0.94	19.69	3.77	11.78	42.50	94.15	-8.36	87.24	56.93	87.48	11.78	0.04	0.51	1.27	0.15	1.11	0.00	3.77	9.13	0.00	0.04	0.10	40.42	1.81	1.48	2.51	0.01	0.07	0.00	30.00	9.45	12.39	-5.94	63.58	140.12	645.26	410.79	860.81	640.61	676.72	475.28	814.60	450.32
44.411	0	0.06	0.03	0.05	33.06	0.02	1.13	19.51	3.93	14.71	41.94	92.43	-10.33	87.17	57.73	86.61	14.71	0.04	0.43	1.68	0.06	0.57	0.00	3.93	9.26	0.00	0.05	0.18	37.87	1.62	1.50	1.18	0.01	0.07	0.00	30.00	10.79	12.42	-6.69	63.78	140.25	647.72	411.99	862.94	641.52	678.32	477.84	815.96	450.93
44.444	0	0.05	0.03	0.04	38.28	0.02	1.39	23.67	4.96	14.66	36.72	93.97	-11.46	89.78	62.12	88.23	14.66	0.03	0.35	1.72	0.04	0.45	0.00	4.96	8.32	0.00	0.04	0.10	39.27	1.51	1.55	1.10	0.01	0.06	0.00	30.00	8.71	11.14	-6.75	63.47	137.98	648.41	412.69	862.75	641.01	679.74	477.39	815.18	451.04
44.477	0	0.05	0.03	0.04	37.97	0.02	1.49	23.84	4.88	14.25	37.03	92.70	-11.14	89.28	64.41	86.17	14.25	0.03	0.42	2.60	0.04	0.46	0.00	4.88	5.97	0.00	0.04	0.08	38.80	1.52	1.56	1.51	0.01	0.05	0.00	30.00	9.36	11.40	-6.84	63.52	137.80	650.20	413.93	864.48	641.81	681.70	479.85	816.61	451.79
44.511	0	0.06	0.03	0.04	34.50	0.02	1.33	18.65	5.91	15.31	40.50	93.26	-10.53	88.64	59.30	83.95	15.31	0.03	0.47	2.67	0.04	0.35	0.00	5.91	4.33	0.00	0.03	0.06	42.07	1.36	1.67	1.21	0.01	0.05	0.00	30.00	10.38	11.73	-6.24	63.55	138.43	650.61	413.75	865.54	642.69	682.61	479.55	818.38	452.58
44.544	0	0.06	0.03	0.04	34.02	0.02	1.45	19.36	6.87	14.61	40.98	91.90	-10.74	87.56	60.86	83.54	14.61	0.04	0.51	2.34	0.05	0.37	0.01	6.87	4.06	0.00	0.05	0.05	40.01	1.32	2.19	0.92	0.01	0.06	0.00	30.00	8.54	12.24	-6.75	63.52	137.75	653.50	414.86	867.89	643.43	684.91	478.99	820.26	453.40
44.577	0	0.06	0.03	0.04	34.81	0.02	1.37	18.70	6.98	14.60	40.19	93.87	-10.34	89.20	59.64	83.62	14.60	0.04	0.59	1.82	0.05	0.38	0.00	6.98	3.55	0.00	0.04	0.06	43.68	1.42	2.34	0.68	0.01	0.06	0.00	30.00	9.26	11.44	-6.61	63.48	137.55	653.47	415.24	867.80	644.05	685.07	479.38	820.29	454.18
44.611	0	0.09	0.04	0.06	40.62	0.02	1.79	17.74	7.37	18.72	34.38	96.50	-13.02	85.99	60.28	81.37	18.72	0.04	0.45	1.63	0.03	0.24	0.00	7.37	3.46	0.00	0.04	0.05	53.26	1.49	2.55	1.13	0.01	0.05	0.00	30.00	10.04	12.93	-5.90	63.66	137.26	654.83	416.71	868.66	645.04	687.02	480.54	822.10	456.17
44.644	0	0.10	0.05	0.06	41.56	0.02	2.87	16.99	8.60	21.92	33.44	94.61	-16.36	86.35	64.32	76.23	21.92	0.04	0.34	1.68	0.03	0.24	0.00	8.60	3.94	0.00	0.03	0.05	52.75	1.34	2.67	0.85	0.01	0.05	0.00	30.00	8.87	12.77	-5.85	63.51	136.56	654.63	418.04	867.56	645.42	686.72	480.66	821.29	457.39
44.677	0	0.10	0.05	0.05	49.23	0.02	4.14	21.52	10.78	23.18	25.77	95.98	-19.09	85.08	69.62	77.96	23.18	0.04	0.22	1.36	0.02	0.19	0.00	10.78	3.88	0.00	0.03	0.03	54.84	1.33	2.61	1.64	0.01	0.04	0.00	30.00	10.22	13.29	-6.10	63.66	136.56	656.02	420.19	867.90	647.03	687.27	482.64	821.90	459.78
44.711	0	0.14	0.07	0.05	50.42	0.02	7.42	18.65	12.61	31.60	24.58	93.04	-24.90	84.08	70.70	72.81	31.60	0.04	0.19	1.44	0.03	0.15	0.00	12.61	4.28	0.00	0.03	0.04	52.79	1.10	2.67	1.02	0.01	0.06	0.00	30.00	9.54	13.68	-5.28	63.65	135.16	656.63	421.46	867.34	646.75	688.86	482.97	822.25	461.15
44.744	0	0.13	0.07	0.05	51.76	0.02	9.20	19.83	12.55	32.28	23.24	93.19	-26.22	83.13	74.49	70.93	32.28	0.04	0.17	1.04	0.03	0.12	0.00	12.55	4.59	0.00	0.02	0.05	51.40	1.02	2.59	1.37	0.01	0.05	0.00	30.00	9.88	14.03	-5.45	63.48	134.32	655.95	422.86	866.35	647.86	688.36	484.61	820.82	462.34
44.778	0	0.11	0.07	0.04	49.13	0.02	9.52	19.85	12.36	31.36	25.87	91.55	-26.04	83.96	75.88	69.69	31.36	0.04	0.19	0.71	0.02	0.07	0.00	12.36	4.95	0.00	0.02	0.13	47.11	0.89	2.66	0.59	0.01	0.05	0.00	30.00	9.02	13.72	-5.63	63.06	134.27	656.07	425.00	865.62	648.92	687.88	486.28	820.30	464.04
44.811	0	0.10	0.07	0.04	41.11	0.02	7.04	16.64	10.94	27.01	33.89	88.80	-22.39	79.64	73.79	66.60	27.01	0.03	0.15	0.45	0.01	0.04	0.00	10.94	4.09	0.00	0.02	0.08	45.31	0.91	2.35	1.34	0.01	0.03	0.00	30.00	10.35	15.18	-5.56	63.11	135.92	655.99	427.12	865.93	651.57	687.17	489.05	821.21	466.52
44.844	0	0.11	0.08	0.04	35.36	0.02	5.63	12.96	9.75	26.28	39.64	85.73	-20.48	78.94	69.80	63.53	26.28	0.04	0.15	0.35	0.01	0.03	0.00	9.75	3.38	0.00	0.02	0.07	45.84	0.91	2.14	0.75	0.01	0.02	0.00	30.00	9.86	15.39	-5.37	62.94	136.13	654.56	429.00	864.61	653.04	685.95	491.33	820.08	468.05
44.878	0	0.08	0.06	0.04	26.67	0.02	3.22	11.03	9.63	20.22	48.33	73.84	-15.58	87.51	63.56	65.32	20.22	0.05	0.17	0.27	0.01	0.02	0.01	9.63	3.66	0.00	0.02	0.07	40.92	0.97	2.38	0.36	0.01	0.02	0.00	30.00	9.55	12.27	-6.63	62.85	138.29	653.45	429.39	865.40	655.12	683.52	493.74	819.30	467.50
44.911	0	0.08	0.06	0.04	27.85	0.02	2.72	11.92	10.00	20.78	47.15	78.96	-15.26	82.64	60.81	70.21	20.78	0.06	0.16	0.20	0.02	0.02	0.01	10.00	3.02	0.00	0.02	0.04	39.58	0.93	2.30	2.19	0.01	0.02	0.00	30.00	10.10	14.20	-5.02	63.04	136.29	652.86	430.15	864.08	655.37	685.15	493.02	819.41	469.59
44.944	0	0.08	0.06	0.04	25.48	0.02	2.63	10.55	10.57	20.97	49.52	75.98	-15.02	82.74	58.81	68.90	20.97	0.06	0.19	0.22	0.02	0.04	0.01	10.57	2.72	0.00	0.02	0.05	38.76	0.92	2.30	2.66	0.01	0.02	0.00	30.00	9.69	14.16	-5.37	63.07	136.26	653.03	431.95	863.80	656.72	684.74	494.53	818.96	471.08
44.978	0	0.10	0.07	0.03	33.93	0.02	4.82	12.96	11.84	28.76	41.07	77.72	-21.04	80.62	63.76	69.63	28.76	0.05	0.21	0.27	0.03	0.09	0.01	11.84	2.65	0.00	0.02	0.04	39.26	0.85	2.74	2.50	0.00	0.02	0.00	30.00	10.07	14.87	-5.85	62.94	133.98	651.41	432.58	862.36	658.06	683.96	495.09	815.88	471.65
45.011	0	0.12	0.08	0.04	34.46	0.02	5.73	11.70	11.95	31.31	40.54	76.83	-22.57	82.85	64.04	66.58	31.31	0.05	0.20	0.33	0.03	0.16	0.01	11.95	2.54	0.00	0.02	0.02	41.67	0.83	2.68	3.07	0.00	0.02	0.00	30.00	9.13	14.12	-5.87	62.84	133.61	650.83	434.14	861.37	658.88	683.38	496.43	814.89	472.81
45.044	0	0.12	0.08	0.03	34.99	0.02	7.60	12.46	13.87	32.54	40.01	71.72	-24.68	84.53	66.67	65.73	32.54	0.04	0.23	0.38	0.04	0.19	0.01	13.87	3.15	0.00	0.02	0.03	38.25	0.76	2.79	0.91	0.00	0.03	0.00	30.00	9.31	13.51	-5.47	62.86	135.53	650.57	435.41	862.04	661.26	682.85	497.56	816.46	474.81
45.078	0	0.11	0.07	0.03	41.44	0.02	9.30	16.39	18.19	32.25	33.56	80.61	-26.68	83.50	68.48	71.69	32.25	0.04	0.25	0.46	0.05	0.24	0.01	18.19	4.34	0.00	0.02	0.02	39.38	0.67	2.33	2.59	0.00	0.03	0.00	30.00	9.43	13.89	-5.57	62.80	135.10	651.47	436.86	863.07	662.96	683.95	499.02	817.12	476.28
45.111	0	0.08	0.05	0.03	45.62	0.02	8.56	22.12	20.05	27.76	29.38	87.40	-25.60	85.05	70.66	78.44	27.76	0.03	0.19	0.38	0.03	0.12	0.00	20.05	5.81	0.00	0.02	0.02	39.00	0.67	2.25	2.86	0.00	0.03	0.00	30.00	9.99	13.31	-5.24	63.00	134.79	652.48	437.68	863.68	663.62	685.22	499.52	818.21	477.56
45.145	0	0.05	0.04	0.03	47.69	0.02	7.08	28.62	19.99	21.37	27.31	90.21	-22.76	87.13	74.27	83.11	21.37	0.03	0.15	0.34	0.02	0.05	0.00	19.99	5.79	0.00	0.02	0.02	37.86	0.65	2.12	1.20	0.00	0.03	0.00	30.00	9.51	12.44	-5.67	62.94	137.18	652.53	438.14	863.77	663.16	683.75	501.54	818.70	476.89
45.178	0	0.05	0.04	0.03	49.53	0.02	6.76	30.91	18.38	22.23	25.47	90.57	-23.09	85.28	74.49	85.62	22.23	0.03	0.22	0.37	0.03	0.06	0.00	18.38	7.39	0.00	0.02	0.03	35.86	0.55	2.17	1.10	0.00	0.04	0.00	30.00	9.47	13.22	-6.75	62.78	136.48	652.16	439.60	863.58	665.18	682.76	503.12	816.88	477.82
45.211	0	0.05	0.04	0.03	50.67	0.02	7.10	31.99	17.69	22.86	24.33	90.53	-23.84	83.67	75.16	86.18	22.86	0.03	0.28	0.43	0.04	0.07	0.00	17.69	9.59	0.00	0.02	0.04	35.25	0.53	2.34	1.28	0.01	0.07	0.00	30.00	9.20	13.83	-6.75	62.68	135.47	651.36	439.98	863.52	666.37	682.90	503.50	816.00	478.25
45.245	0	0.05	0.03	0.04	50.27	0.02	5.04	31.58	17.34	19.84	24.73	94.41	-21.08	86.17	71.68	89.12	19.84	0.03	0.41	0.38	0.05	0.16	0.00	17.34	9.32	0.00	0.02	0.04	39.39	0.61	2.55	2.31	0.01	0.08	0.00	30.00	8.12	12.85	-5.44	62.62	135.43	650.03	439.12	863.47	666.46	683.51	502.15	816.80	478.17
45.278	0	0.05	0.03	0.04	50.18	0.02	4.35	31.29	16.70	19.66	24.82	95.53	-20.65	89.99	69.08	91.39	19.66	0.03	0.54	0.37	0.11	0.31	0.00	16.70	11.58	0.00	0.03	0.04	40.06	0.62	2.73	1.91	0.01	0.09	0.00	30.00	9.89	11.02	-5.04	62.83	136.66	650.25	439.28	864.66	667.90	683.98	503.39	818.47	479.13
45.311	0	0.06	0.03	0.05	49.16	0.02	3.63	28.70	15.45	20.48	25.84	96.17	-19.77	88.42	66.01	91.46	20.48	0.03	0.54	0.47	0.18	0.51	0.00	15.45	10.53	0.00	0.03	0.04	41.98	0.65	3.04	2.23	0.01	0.10	0.00	30.00	9.62	11.84	-5.17	62.82	137.35	651.10	440.19	865.05	668.35	684.05	503.84	819.30	479.97
45.345	0	0.07	0.04	0.05	47.41	0.02	3.78	24.63	16.66	22.64	27.59	96.03	-20.34	88.90	63.41	89.10	22.64	0.02	0.49	0.59	0.19	0.53	0.00	16.66	8.30	0.00	0.03	0.02	43.89	0.63	4.30	1.40	0.01	0.14	0.00	30.00	9.42	11.60	-5.09	62.74	136.87	651.42	440.70	865.22	668.75	684.61	504.05	819.44	480.54
45.378	0	0.08	0.04	0.05	49.95	0.02	4.22	25.39	14.71	24.59	25.05	95.83	-21.21	86.61	65.89	87.57	24.59	0.02	0.62	1.10	0.20	0.41	0.00	14.71	7.89	0.00	0.05	0.03	44.77	0.65	4.24	3.10	0.01	0.18	0.00	30.00	9.02	12.66	-5.68	62.84	134.67	651.85	441.46	865.05	668.83	685.42	504.88	817.86	480.50
45.412	0	0.12	0.05	0.07	47.84	0.02	3.78	18.30	13.21	27.00	27.16	96.89	-20.63	86.91	61.33	82.01	27.00	0.02	0.50	1.43	0.08	0.17	0.00	13.21	6.17	0.00	0.04	0.01	54.12	0.74	4.55	1.36	0.01	0.15	0.00	30.00	10.19	12.54	-4.69	63.05	135.42	651.47	441.95	864.35	669.47	685.30	504.51	818.89	482.34
45.445	0	0.16	0.05	0.08	49.51	0.02	3.85	16.66	12.53	28.67	25.49	97.67	-20.91	85.32	60.63	79.93	28.67	0.01	0.50	1.65	0.08	0.22	0.00	12.53	4.93	0.00	0.04	0.01	59.89	0.79	4.95	2.33	0.01	0.13	0.00	30.00	10.41	13.20	-5.34	63.17	133.42	651.61	442.59	864.41	670.06	685.95	505.82	817.28	482.28
45.478	0	0.18	0.06	0.08	47.60	0.02	3.31	14.49	11.71	28.78	27.40	97.90	-19.81	86.93	58.00	78.51	28.78	0.01	0.47	1.53	0.07	0.19	0.00	11.71	3.69	0.00	0.03	0.01	62.65	0.87	4.93	1.34	0.01	0.10	0.00	30.00	10.92	12.52	-4.49	63.34	135.78	651.50	443.09	864.38	670.48	685.39	506.26	819.26	483.55
45.512	0	0.15	0.05	0.09	41.73	0.02	2.20	13.50	10.10	22.33	33.27	97.78	-15.33	89.73	56.78	77.71	22.33	0.02	0.40	1.94	0.09	0.20	0.00	10.10	3.74	0.00	0.03	0.01	62.75	0.92	5.55	1.47	0.01	0.11	0.00	30.00	10.00	11.16	-4.52	63.29	135.70	651.55	443.56	864.98	671.13	685.81	507.11	819.46	483.63
45.545	0	0.16	0.05	0.09	38.64	0.02	2.04	11.46	8.35	22.26	36.36	97.29	-14.47	87.77	56.00	74.07	22.26	0.02	0.41	2.00	0.15	0.27	0.00	8.35	3.45	0.00	0.03	0.02	63.83	0.85	5.78	0.90	0.01	0.10	0.00	30.00	10.97	12.14	-4.63	63.41	136.32	651.65	443.45	865.96	672.39	685.86	507.21	820.19	484.05
45.578	0	0.13	0.05	0.07	35.85	0.02	2.02	11.68	8.60	21.55	39.15	95.80	-14.33	86.22	56.20	74.53	21.55	0.02	0.33	1.61	0.18	0.19	0.00	8.60	3.80	0.00	0.03	0.03	57.72	0.68	5.71	0.41	0.01	0.08	0.00	30.00	11.24	12.83	-4.74	63.47	135.52	651.51	443.62	866.90	673.80	686.63	507.92	820.07	484.27
45.612	0	0.13	0.06	0.06	39.67	0.02	2.64	13.48	6.75	26.61	35.33	94.24	-17.76	85.69	59.03	75.76	26.61	0.03	0.29	1.51	0.20	0.18	0.00	6.75	5.92	0.00	0.03	0.07	52.35	0.55	6.61	0.40	0.01	0.08	0.00	30.00	10.51	13.05	-5.06	63.40	134.36	651.84	443.91	866.94	673.88	687.10	507.68	819.40	484.25
45.645	0	0.13	0.06	0.05	32.50	0.02	3.03	11.02	7.36	26.98	42.50	86.19	-18.45	86.61	58.58	70.77	26.98	0.03	0.25	1.26	0.19	0.14	0.00	7.36	7.48	0.00	0.03	0.09	45.35	0.49	6.90	0.92	0.01	0.07	0.00	30.00	10.90	12.67	-4.14	63.62	135.47	652.46	444.20	867.76	674.53	688.02	507.33	821.74	485.61
45.678	0	0.12	0.06	0.05	36.22	0.02	3.50	13.45	6.26	27.43	38.78	86.03	-19.60	87.26	62.65	72.18	27.43	0.04	0.28	1.34	0.13	0.07	0.00	6.26	9.04	0.00	0.04	0.15	43.77	0.44	6.74	2.30	0.01	0.11	0.00	30.00	10.88	12.38	-5.21	63.65	136.00	653.86	445.50	868.49	674.79	687.88	509.73	821.73	485.63
45.712	0	0.12	0.07	0.05	29.18	0.02	3.07	10.40	6.03	25.33	45.82	79.60	-18.07	86.06	59.70	68.15	25.33	0.05	0.34	1.09	0.10	0.03	0.00	6.03	10.95	0.00	0.05	0.28	42.12	0.42	6.63	1.12	0.01	0.12	0.00	30.00	10.08	12.90	-4.90	63.54	136.51	654.17	445.82	868.71	674.77	688.14	509.53	822.60	485.99
45.745	0	0.11	0.07	0.05	27.33	0.02	3.43	10.12	6.00	25.79	47.67	71.48	-18.97	89.14	60.45	66.72	25.79	0.04	0.38	1.12	0.08	0.02	0.00	6.00	13.03	0.00	0.07	0.42	38.04	0.35	6.61	1.23	0.01	0.16	0.00	30.00	9.84	11.47	-5.22	63.55	137.51	655.33	446.02	869.38	674.17	688.24	510.16	823.55	485.66
45.779	0	0.13	0.09	0.05	17.80	0.02	3.89	5.94	5.91	27.53	64.41	39.31	-19.95	88.68	56.53	56.86	27.53	0.04	0.45	0.97	0.06	0.01	0.00	5.91	16.62	0.00	0.09	0.96	31.07	0.27	6.64	1.40	0.02	0.15	0.00	30.00	8.41	11.71	-4.76	63.41	138.26	655.54	446.65	869.68	674.86	688.40	509.27	824.81	486.78
45.812	0	0.15	0.12	0.04	15.24	0.02	4.75	4.66	5.78	31.15	69.52	29.69	-21.90	89.21	55.53	51.78	31.15	0.04	0.45	1.09	0.07	0.01	0.00	5.78	17.41	0.00	0.11	0.84	27.08	0.22	5.79	1.55	0.02	0.16	0.00	30.00	9.59	11.44	-4.68	63.58	138.55	655.74	446.81	869.86	675.07	688.57	510.21	825.17	487.07
45.845	0	0.17	0.14	0.04	11.57	0.02	4.45	3.32	14.83	31.16	76.86	23.20	-20.67	89.99	53.12	45.70	31.16	0.04	0.44	1.31	0.07	0.02	0.00	5.53	14.83	0.00	0.13	0.78	25.32	0.19	5.37	1.46	0.02	0.21	0.00	30.00	10.38	11.02	-4.99	63.68	136.46	656.21	447.29	870.17	675.81	689.80	510.95	824.23	487.49
45.879	0	0.16	0.14	0.03	8.79	0.02	3.78	2.64	12.19	30.38	82.43	12.92	-19.10	88.83	49.27	43.99	30.38	0.05	0.47	1.55	0.11	0.03	0.00	6.63	12.19	0.00	0.14	0.71	20.32	0.14	5.21	0.92	0.02	0.21	0.00	30.00	10.38	11.63	-4.35	63.68	137.44	656.37	447.44	870.16	675.59	689.95	510.72	825.51	488.08
45.912	0	0.16	0.13	0.03	8.00	0.02	2.92	2.37	10.77	29.99	84.00	10.22	-17.64	90.57	44.46	46.11	29.99	0.05	0.40	1.42	0.11	0.05	0.00	7.17	10.77	0.00	0.14	0.58	20.18	0.13	5.04	1.40	0.02	0.23	0.00	30.00	10.19	10.69	-5.10	63.49	136.71	656.72	447.72	870.27	675.66	689.88	511.42	824.51	487.66
45.945	0	0.14	0.12	0.03	7.40	0.02	2.65	2.45	11.87	28.76	85.19	9.18	-17.13	90.89	42.86	48.54	28.76	0.05	0.38	1.28	0.11	0.07	0.00	8.06	11.87	0.00	0.15	0.59	16.28	0.10	5.28	1.03	0.02	0.22	0.00	30.00	10.05	10.50	-4.86	63.45	135.87	656.76	447.61	870.67	676.03	690.77	511.05	824.64	487.82
45.979	0	0.10	0.10	0.02	9.08	0.02	2.75	3.77	8.93	27.53	81.84	10.59	-17.48	91.16	46.71	55.42	27.53	0.05	0.49	1.62	0.19	0.11	0.00	8.93	11.36	0.00	0.15	0.61	11.21	0.07	5.30	1.20	0.02	0.23	0.00	30.00	10.57	10.33	-4.38	63.62	136.38	657.46	447.95	871.01	675.99	691.47	511.27	825.94	488.57
46.012	0	0.10	0.09	0.02	11.34	0.02	3.03	4.72	8.97	29.10	77.31	14.40	-18.74	91.65	48.73	59.01	29.10	0.06	0.55	1.86	0.20	0.15	0.00	8.97	11.05	0.00	0.14	0.52	12.14	0.08	5.49	2.39	0.02	0.26	0.00	30.00	11.15	10.02	-4.73	63.64	137.95	658.43	448.03	871.72	676.08	691.07	511.36	827.15	488.77
46.045	0	0.08	0.08	0.02	16.49	0.03	3.29	7.93	9.19	29.82	67.02	23.06	-19.87	90.81	53.51	67.51	29.82	0.07	0.74	1.99	0.30	0.20	0.00	9.19	9.29	0.00	0.12	0.44	10.83	0.07	5.30	2.28	0.02	0.31	0.00	30.00	9.76	10.55	-4.40	63.21	138.16	657.63	447.85	871.69	676.38	690.83	510.63	827.23	488.67
46.079	0	0.06	0.06	0.02	22.20	0.03	2.97	11.81	9.58	29.67	55.60	41.56	-20.06	91.19	54.43	77.16	29.67	0.08	0.96	1.86	0.45	0.32	0.00	9.58	9.27	0.00	0.12	0.33	11.94	0.09	5.19	1.32	0.02	0.34	0.00	30.00	10.83	10.32	-4.46	63.04	138.91	658.01	448.14	872.00	676.79	690.72	511.42	827.84	489.15
46.112	0	0.06	0.05	0.02	27.91	0.03	2.98	16.34	9.27	29.10	47.09	55.25	-20.39	90.62	57.53	83.09	29.10	0.09	0.91	1.95	0.44	0.36	0.00	9.27	9.54	0.00	0.11	0.21	12.86	0.10	5.22	1.50	0.02	0.30	0.00	30.00	9.73	10.66	-4.46	62.90	139.64	657.98	448.31	872.10	676.68	690.37	511.37	828.21	489.01
46.146	0	0.07	0.05	0.02	32.94	0.03	3.31	17.98	7.83	31.98	42.06	64.25	-21.95	91.24	59.15	84.21	31.98	0.11	0.92	2.18	0.52	0.37	0.00	7.83	9.62	0.00	0.11	0.17	16.42	0.10	4.65	1.68	0.02	0.31	0.00	24.00	8.84	10.28	-4.18	62.79	138.55	658.03	448.78	872.13	676.88	691.29	511.51	828.06	489.36
46.179	0	0.07	0.05	0.02	38.49	0.03	3.99	21.29	8.28	34.43	36.51	69.72	-23.99	89.59	61.55	86.83	34.43	0.11	1.03	2.98	0.54	0.35	0.00	8.28	9.45	0.00	0.10	0.18	16.88	0.12	5.13	3.26	0.02	0.32	0.00	24.00	10.19	11.24	-4.15	62.91	139.55	658.79	448.97	872.63	677.09	691.40	511.91	829.21	489.97
46.212	0	0.07	0.05	0.02	43.31	0.03	4.04	24.78	7.83	34.82	31.69	76.74	-24.27	91.18	63.29	89.83	34.82	0.11	1.00	3.94	0.42	0.38	0.00	7.83	8.84	0.00	0.10	0.16	18.36	0.13	5.65	3.28	0.02	0.35	0.00	24.00	10.39	10.32	-4.40	62.91	137.70	659.40	448.83	872.83	676.67	692.59	511.98	828.44	489.50
46.246	0	0.09	0.05	0.03	44.83	0.03	4.01	22.92	7.83	37.10	30.17	82.18	-24.95	90.24	60.84	89.79	37.10	0.09	1.10	4.20	0.42	0.49	0.01	7.83	8.75	0.00	0.09	0.18	22.57	0.17	6.30	6.67	0.02	0.40	0.00	24.00	10.99	10.88	-4.39	62.97	138.31	660.21	448.82	873.62	676.83	693.05	511.95	829.56	489.76
46.279	0	0.10	0.06	0.03	44.40	0.03	4.14	21.16	8.20	38.58	30.60	82.89	-25.61	89.17	58.98	89.18	38.58	0.10	1.28	5.33	0.39	0.61	0.01	8.20	9.65	0.00	0.10	0.20	23.79	0.17	6.38	3.13	0.02	0.34	0.00	24.00	11.16	11.46	-4.01	63.06	138.33	660.86	448.56	874.69	677.32	694.18	511.08	830.94	490.22
46.312	0	0.13	0.06	0.03	45.83	0.03	4.35	19.41	8.07	40.98	29.17	86.03	-26.64	89.98	57.41	88.12	40.98	0.11	1.20	5.46	0.35	0.51	0.00	8.07	9.83	0.00	0.10	0.16	27.83	0.19	6.67	3.34	0.02	0.30	0.00	24.00	10.79	11.03	-3.47	63.01	138.92	661.18	448.57	875.19	677.41	694.79	510.59	832.28	490.72
46.346	0	0.14	0.06	0.04	44.22	0.03	3.55	17.26	8.78	37.77	30.78	90.85	-24.38	89.91	54.82	87.20	37.77	0.10	1.19	5.00	0.32	0.29	0.00	8.78	9.58	0.00	0.10	0.15	34.69	0.26	7.94	1.98	0.03	0.29	0.00	24.00	11.28	11.06	-3.35	63.08	139.42	661.92	448.95	875.92	677.82	695.37	511.08	833.38	491.32
46.379	0	0.15	0.06	0.05	37.65	0.03	2.36	13.25	7.82	35.35	37.35	91.19	-21.06	89.93	48.85	85.67	35.35	0.09	1.09	4.09	0.19	0.11	0.00	7.82	8.68	0.00	0.09	0.11	36.74	0.30	8.04	1.50	0.03	0.30	0.00	24.00	11.73	11.05	-2.70	63.22	138.95	663.20	449.31	876.39	677.47	697.10	510.69	834.83	492.36
46.413	0	0.17	0.05	0.06	37.43	0.03	1.83	11.75	7.54	34.72	37.57	94.73	-19.60	88.49	44.60	86.49	34.72	0.08	0.81	3.23	0.12	0.06	0.00	7.54	8.23	0.00	0.09	0.07	42.80	0.44	9.31	3.90	0.03	0.35	0.00	24.00	11.96	11.80	-2.87	63.00	139.09	663.84	449.60	876.49	677.08	697.26	511.24	835.06	492.32
46.446	0	0.18	0.05	0.08	29.08	0.03	1.14	8.00	7.98	32.96	45.92	94.93	-16.73	90.40	34.41	86.39	32.96	0.07	0.84	2.28	0.11	0.07	0.00	7.98	9.65	0.00	0.09	0.11	43.41	0.52	9.66	1.33	0.03	0.30	0.00	24.00	11.30	10.79	-2.12	63.08	137.79	664.35	449.49	876.75	676.57	699.04	510.27	835.70	492.65
46.479	0	0.19	0.05	0.09	22.03	0.03	0.81	5.80	8.83	26.81	55.95	93.78	-14.55	89.66	26.81	85.66	30.85	0.08	0.77	1.71	0.08	0.05	0.00	8.83	11.51	0.00	0.08	0.21	41.44	0.54	9.52	1.19	0.02	0.23	0.00	24.00	12.52	11.20	-1.84	63.30	137.07	665.15	449.55	877.50	676.82	700.50	510.64	836.45	493.16
46.513	0	0.18	0.04	0.10	19.64	0.03	0.61	5.33	9.28	22.96	60.73	94.60	-12.54	89.00	22.96	87.32	27.99	0.08	0.68	1.33	0.09	0.06	0.00	9.28	12.78	0.00	0.07	0.36	41.64	0.58	9.96	2.51	0.02	0.18	0.00	24.00	10.95	11.55	-2.23	63.09	137.32	666.35	449.69	878.17	676.16	700.88	510.07	837.09	492.63
46.546	0	0.16	0.04	0.10	20.31	0.02	0.52	5.86	10.52	21.79	59.37	96.23	-11.39	89.20	21.79	90.86	25.74	0.08	0.47	0.65	0.05	0.03	0.00	10.52	12.01	0.00	0.06	0.66	42.78	0.62	9.29	2.67	0.02	0.13	0.00	24.00	11.44	11.44	-2.54	63.04	137.30	667.31	449.24	878.69	675.52	701.30	509.65	837.47	492.08
46.579	0	0.17	0.04	0.12	20.15	0.02	0.50	5.49	11.26	19.77	59.70	96.91	-11.54	83.45	19.77	91.19	25.81	0.08	0.35	0.47	0.04	0.03	0.00	11.26	13.05	0.00	0.05	0.80	45.02	0.66	8.74	1.21	0.02	0.12	0.00	24.00	10.43	13.91	-2.58	62.86	134.78	668.04	449.63	879.33	675.35	703.38	510.22	836.87	491.63
46.613	0	0.18	0.04	0.14	22.25	0.02	0.60	5.81	13.01	20.42	55.51	97.73	-13.32	85.83	20.42	92.00	26.35	0.07	0.24	0.30	0.04	0.03	0.01	13.01	15.90	0.00	0.05	0.85	48.15	0.65	8.37	2.70	0.01	0.12	0.00	24.00	11.66	12.99	-2.78	62.94	136.61	668.86	449.96	879.85	675.67	702.86	510.87	838.20	492.28
46.646	0	0.19	0.04	0.17	23.82	0.02	0.76	6.35	13.51	23.05	52.36	97.81	-15.16	82.00	23.05	91.63	26.22	0.07	0.23	0.33	0.04	0.06	0.01	13.51	20.69	0.00	0.05	0.97	48.97	0.66	8.23	0.82	0.01	0.13	0.00	24.00	9.39	14.42	-2.50	62.48	133.33	667.59	449.50	879.21	675.29	703.98	509.94	835.98	491.16
46.679	0	0.20	0.04	0.19	25.65	0.02	0.82	6.60	13.25	25.30	49.35	98.31	-15.16	84.78	25.33	90.26	25.30	0.07	0.26	0.34	0.05	0.10	0.01	13.25	21.39	0.00	0.04	0.71	53.62	0.73	8.46	0.58	0.01	0.11	0.00	24.00	10.04	13.41	-2.05	62.52	133.27	667.62	450.03	879.42	676.16	704.55	510.50	836.57	492.28
46.713	0	0.17	0.04	0.15	29.47	0.02	1.13	8.20	15.34	23.93	45.53	98.34	-15.58	87.42	32.75	88.43	23.93	0.07	0.23	0.29	0.06	0.09	0.01	15.34	16.25	0.00	0.04	0.49	55.73	0.78	7.67	35.03	0.01	0.10	0.00	24.00	9.22	12.31	-1.87	62.71	133.83	668.99	452.07	878.77	676.81	704.55	509.63	837.59	495.17
46.746	0	0.15	0.04	0.13	35.88	0.02	1.51	11.40	15.61	23.27	39.12	98.52	-16.49	86.37	41.01	88.97	23.27	0.07	0.26	0.25	0.09	0.09	0.01	15.61	13.33	0.00	0.03	0.34	56.58	0.73	7.46	69.29	0.01	0.09	0.00	24.00	10.04	12.77	-1.73	63.00	137.28	669.88	453.23	879.26	677.31	703.58	511.09	840.11	496.70
46.780	0	0.12	0.04	0.11	39.81	0.02	1.95	14.39	17.11	20.47	35.19	98.62	-16.90	89.51	48.09	88.33	20.47	0.06	0.25	0.22	0.24	0.08	0.02	17.11	12.42	0.00	0.02	0.39	58.09	0.72	7.28	79.99	0.01	0.13	0.00	24.00	8.97	11.28	-2.85	62.75	136.61	669.99	453.87	879.41	677.82	702.97	512.47	838.57	495.86
46.813	0	0.10	0.03	0.11	39.53	0.02	1.60	15.71	17.52	15.56	35.47	98.92	-14.09	86.86	49.16	89.80	15.56	0.06	0.22	0.20	0.14	0.06	0.02	17.52	10.92	0.00	0.02	0.34	59.73	0.66	6.57	81.33	0.01	0.13	0.00	24.00	9.22	12.56	-1.79	62.68	137.04	670.81	454.38	879.74	677.64	704.36	512.12	840.61	497.35
46.846	0	0.09	0.03	0.10	43.31	0.02	1.39	18.60	16.44	13.88	31.69	99.25	-12.49	87.09	51.25	92.59	13.88	0.06	0.19	0.15	0.12	0.06	0.02	16.44	7.75	0.00	0.01	0.30	61.60	0.66	6.18	67.56	0.01	0.11	0.00	18.00	9.54	12.46	-1.08	62.58	137.31	670.98	454.53	880.17	677.80	705.27	512.36	841.83	498.08
46.880	0	0.08	0.03	0.10	46.25	0.02	1.83	21.37	21.27	11.96	28.75	99.38	-13.46	88.61	54.55	93.50	11.96	0.07	0.18	0.15	0.10	0.05	0.02	21.27	6.20	0.00	0.01	0.30	63.04	0.61	5.56	51.43	0.00	0.11	0.00	18.00	10.27	11.74	-0.64	62.47	138.39	670.80	454.43	880.14	677.91	705.02	512.24	842.76	498.72
46.913	0	0.07	0.02	0.10	51.63	0.02	2.12	25.24	22.13	11.83	23.37	99.55	-14.23	89.54	58.03	95.23	11.83	0.09	0.16	0.12	0.06	0.03	0.02	22.13	5.30	0.00	0.01	0.18	65.26	0.59	5.49	33.92	0.00	0.09	0.00	18.00	11.44	11.26	-0.56	62.48	141.73	671.22	454.49	881.50	678.87	704.29	513.16	845.35	499.42
46.946	0	0.07	0.02	0.09	53.41	0.02	2.09	27.86	21.61	10.92	21.59	99.57	-13.90	92.49	59.92	96.63	10.92	0.09	0.17	0.09	0.12	0.06	0.03	21.61	4.94	0.00	0.01	0.16	64.58	0.52	5.23	12.86	0.00	0.09	0.00	18.00	10.43	9.45	-0.97	62.35	144.04	673.06	454.95	883.24	678.77	704.44	513.78	847.74	499.27
46.980	0	0.07	0.02	0.11	57.73	0.02	1.77	29.21	18.28	11.24	17.27	99.75	-13.02	93.08	60.40	97.81	11.24	0.11	0.18	0.09	0.20	0.09	0.03	18.28	4.69	0.00	0.01	0.16	70.20	0.43	5.01	11.95	0.00	0.09	0.00	18.00	8.97	9.00	-1.67	62.09	144.08	674.64	454.79	884.79	678.63	705.21	513.21	848.52	498.31
47.013	0	0.07	0.02	0.11	56.14	0.02	1.78	28.19	19.60	11.38	18.86	99.73	-13.34	91.35	58.77	98.31	11.38	0.11	0.18	0.09	0.30	0.17	0.03	19.60	5.17	0.00	0.01	0.17	68.74	0.37	5.09	17.59	0.00	0.10	0.00	18.00	9.29	10.22	-1.68	62.05	143.64	675.75	454.70	885.95	678.61	706.60	513.36	849.43	498.17
47.046	0	0.07	0.02	0.11	58.76	0.02	1.91	30.51	19.20	11.43	16.24	99.76	-13.72	90.17	61.11	98.69	11.43	0.11	0.19	0.10	0.38	0.23	0.02	19.20	4.81	0.00	0.01	0.18	69.56	0.33	4.92	25.16	0.00	0.08	1.00	24.00	10.12	10.92	-1.98	62.07	141.76	677.02	454.88	886.76	679.02	708.28	513.26	849.26	498.40
47.080	0	0.07	0.02	0.10	59.95	0.02	1.81	32.48	16.65	10.83	15.05	99.75	-13.02	87.89	63.44	98.61	10.83	0.11	0.21	0.14	0.33	0.17	0.02	16.65	4.80	0.00	0.01	0.25	69.02	0.27	4.89	20.26	0.00	0.10	0.00	24.00	9.77	12.09	-1.84	61.85	142.29	677.64	454.49	887.39	678.81	708.73	512.02	850.37	498.47
47.113	0	0.06	0.02	0.09	62.29	0.02	2.17	35.98	16.32	11.30	12.71	99.70	-14.17	87.63	67.21	98.58	11.30	0.10	0.22	0.19	0.28	0.14	0.02	16.32	5.35	0.00	0.01	0.36	67.05	0.27	5.01	21.88	0.00	0.13	0.00	24.00	8.76	12.21	-1.79	61.77	141.17	677.64	454.46	887.52	678.68	709.45	511.81	849.95	498.09
[truncated: 58,519 more rows]
[truncated: 4 more columns]
