# Supplementary material for: Exploring emotion recognition in patients with mild cognitive impairment and Alzheimer’s dementia undergoing a rehabilitation program
Source: PLoS One. 2025 Apr 24;20(4):e0322213. doi: 10.1371/journal.pone.0322213 (PMC12021228; doi:10.1371/journal.pone.0322213)
Supplement: S2 Data — (ZIP) [file pone.0322213.s004.zip › raw data11-20/No20 Dual tasks.csv]

time stamp	face id	anger	contempt	disgust	fear	joy	sadness	surprise	sentimentality	confusion	neutral	engagement	valence	attention	inner brow raise	brow raise	brow furrow	eye widen	cheek raise	lid tighten	nose wrinkle	upper lip raise	dimpler	lip corner depressor	chin raise	lip pucker	lip stretch	lip press	mouth open	jaw drop	lip suck	eye closure	smile	smirk	blink	blink rate	pitch	yaw	roll	brightness	interocular distance	topleft_x	topleft_y	bottomright_x	bottomright_y	outer_right_eye_X	outer_right_eye_Y	outer_left_eye_X	outer_left_eye_Y
0.066
0.1
0.133
0.166
0.2
0.233
0.266
0.3
0.333
0.366
0.4
0.433
0.467
0.5
0.533
0.567
0.6
0.633
0.667
0.7
0.734
0.767
0.8
0.834
0.867
0.9
0.934
0.967
1
1.034
1.067
1.101
1.134
1.167
1.201
1.234
1.267
1.301
1.334
1.367
1.401
1.434
1.468
1.501
1.534
1.568	0	0.11	0.15	0.02	0.16	0.03	0.11	0.08	0.07	0.02	99.69	0.33	0	98.14	0.02	6.39	0.01	0.93	0.95	0	0.17	0.01	0	0.02	0.01	0	0.01	0.07	0.15	0.02	0.01	0.01	1.41	0	0		10.75	-2.18	-1.94	60.59	60.39	898.43	499.32	1005.2	615.44	920.2	524.7	980.59	524.51
1.601	0	0.12	0.15	0.02	0.15	0.03	0.11	0.07	0.07	0.02	99.69	0.33	0	97	0.02	4	0.01	1.38	1.08	0.01	0.15	0.01	0	0.02	0.01	0.01	0.04	0.07	0.26	0.05	0.01	0	1.65	0	0		-0.69	-4.62	1.2	58.28	66.64	896.26	495.68	1006.4	613.41	918.06	518.96	984.65	521.59
1.634	0	0.12	0.16	0.02	0.14	0.03	0.12	0.06	0.07	0.02	99.68	0.33	0	96.52	0.02	2.58	0.01	0.86	0.98	0	0.1	0.01	0	0.02	0.01	0.01	0.04	0.07	0.57	0.05	0.03	0	1.45	0	0		-1.31	-5.38	0.19	58.51	64.76	896.74	495.19	1006.78	612.99	918.89	518.86	983.64	520.26
1.668	0	0.12	0.17	0.02	0.14	0.03	0.12	0.06	0.08	0.01	99.67	0.33	0	94.82	0.02	1.72	0.01	0.9	1	0	0.1	0.01	0	0.01	0.01	0.01	0.06	0.08	1.01	0.07	0.04	0	1.36	0	0		-3.76	-7.46	-0.96	58.97	64.28	895.95	494.08	1007.31	613.05	918.41	518.2	982.69	518.51
1.701	0	0.13	0.17	0.02	0.14	0.03	0.12	0.06	0.1	0.02	99.66	0.33	0	90.48	0.03	1.41	0.01	0.78	1.16	0	0.1	0.01	0	0.01	0.01	0.02	0.09	0.1	1.4	0.11	0.06	0.01	1.29	0	0		-1	-10.74	-2.72	59.59	64.27	894.84	492.52	1006.68	612.2	916.62	517.95	980.88	516.91
1.735	0	0.13	0.17	0.02	0.13	0.03	0.12	0.06	0.12	0.02	99.66	0.33	0	94.74	0.03	1.11	0.02	0.78	1.5	0.01	0.12	0.01	0	0.02	0.02	0.02	0.09	0.12	1.45	0.15	0.09	0.02	1.26	0	0		-0.21	-7.55	-3.39	60.62	63.89	894.26	491.38	1005.72	610.63	915.76	517.03	979.64	515.76
1.768	0	0.13	0.17	0.02	0.13	0.03	0.12	0.06	0.15	0.05	99.66	0.33	0	96.59	0.04	0.9	0.05	0.88	1.7	0.01	0.13	0.02	0	0.04	0.03	0.03	0.1	0.15	1.68	0.21	0.11	0.01	1.46	0	0		5.41	-5.28	-3.9	62.49	63.69	893.19	489.9	1004.89	610.27	914.7	516.66	978.37	514.82
1.801	0	0.13	0.17	0.02	0.13	0.03	0.12	0.06	0.16	0.09	99.66	0.33	0	97.05	0.05	0.67	0.09	0.88	2.14	0.01	0.19	0.04	0	0.07	0.03	0.03	0.09	0.1	1.98	0.27	0.16	0.02	1.52	0	0		4.34	-4.54	-5.81	62.86	63.47	891.69	487.45	1002.81	607.11	912.17	515.21	975.48	510.84
1.835	0	0.13	0.17	0.02	0.13	0.03	0.12	0.06	0.16	0.12	99.66	0.33	0	96.94	0.07	0.48	0.12	1.11	2.72	0.02	0.22	0.06	0	0.08	0.04	0.03	0.11	0.06	1.96	0.31	0.16	0.01	1.59	0	0		5.88	-4.72	-6.55	64.01	66.43	888.92	481.31	1001.63	601.99	908.15	509.98	974.45	505.81
1.868	0	0.13	0.17	0.02	0.13	0.04	0.13	0.06	0.16	0.16	99.66	0.33	0	94.77	0.15	0.35	0.16	1.01	3.79	0.02	0.26	0.11	0	0.13	0.06	0.02	0.1	0.05	2.16	0.43	0.14	0.01	1.62	0	0		8.32	-7.52	-7.14	65.22	61.85	888.34	481.1	999.88	601.89	909.27	510.02	970.89	504.7
1.901	0	0.13	0.17	0.02	0.13	0.04	0.13	0.06	0.19	0.19	99.66	0.33	0	94.31	0.27	0.32	0.19	1.26	4.68	0.04	0.26	0.15	0	0.17	0.07	0.02	0.06	0.03	2.08	0.5	0.11	0	1.78	0	0		11.56	-7.96	-7.09	65.82	62.68	887	477.89	998.69	598.75	907.5	506.99	970.04	502.82
1.935	0	0.13	0.16	0.02	0.14	0.04	0.13	0.06	0.22	0.22	99.67	0.33	0	92.03	0.43	0.5	0.19	2.01	5.83	0.07	0.23	0.21	0	0.22	0.09	0.02	0.04	0.03	2.43	0.47	0.12	0	2	0	0		16.35	-9.77	-8.72	67.28	62.22	888.02	477.54	997.5	595.87	906.84	507.45	968.9	502.89
1.968	0	0.14	0.16	0.02	0.15	0.04	0.13	0.07	0.31	0.23	99.67	0.33	0	95.35	0.57	0.58	0.22	3.16	6.62	0.09	0.23	0.3	0	0.31	0.13	0.01	0.03	0.05	2.48	0.43	0.14	0	2.06	0	0		16.36	-6.9	-9.02	67.72	61.95	888.92	477.82	996.88	594.23	907.06	507.4	968.84	502.85
2.001	0	0.15	0.16	0.02	0.16	0.04	0.13	0.08	0.33	0.25	99.67	0.33	0	92.44	1	0.93	0.25	5.09	5.38	0.12	0.25	0.45	0	0.33	0.12	0.01	0.02	0.05	2.53	0.38	0.16	0	2.03	0	0		21.1	-9.48	-8.46	68.49	62.27	888.52	476.18	996.11	593	906.5	506.32	968.62	501.94
2.035	0	0.17	0.16	0.02	0.19	0.04	0.13	0.09	0.37	0.25	99.61	0.33	0	93.06	1.31	1.61	0.25	8.42	5.37	0.14	0.23	0.39	0	0.37	0.12	0.01	0.02	0.07	2.81	0.37	0.16	0	2.05	0	0		20.38	-9.02	-7.41	68.17	61.78	888.19	475.46	995.96	592.25	907.01	504.44	968.75	502.2
2.068	0	0.2	0.15	0.02	0.29	0.04	0.13	0.14	0.45	0.24	99.43	0.33	0	94.41	2.18	4.29	0.24	14.97	5.29	0.16	0.24	0.41	0	0.45	0.12	0.01	0.01	0.12	2.84	0.37	0.16	0	1.95	0	0		20.65	-7.87	-6.82	68.47	59.77	888.58	475.45	995.49	591.79	908.4	503.73	968.15	502.07
2.102	0	0.24	0.14	0.03	0.41	0.04	0.14	0.2	0.86	0.4	99.17	0.33	0	93.26	2.84	7.24	0.4	20.89	6	0.18	0.23	0.65	0	0.86	0.15	0.01	0.01	0.13	3.6	0.49	0.22	0	1.95	0	0		20.57	-8.87	-7.51	68.36	59.21	888.72	475.04	995.24	590.83	908.33	503.47	967.5	501.43
2.135	0	0.33	0.11	0.03	0.92	0.04	0.12	0.5	1.33	0.51	98.17	0.33	0	93.7	3.27	15.74	0.51	33.29	6.12	0.22	0.23	0.65	0	1.33	0.16	0.01	0.01	0.14	3.55	0.6	0.23	0	1.93	0	0		20.81	-8.5	-6.71	68.7	59.32	889.05	475.48	995.22	591.14	908.81	503.63	968.1	501.86
2.168	0	0.42	0.09	0.02	2.19	0.04	0.11	1.36	1.62	0.51	95.62	0.66	0	93	4.64	26.58	0.51	45.38	6.22	0.28	0.26	0.87	0	1.62	0.24	0.01	0.02	0.18	3.26	0.57	0.24	0	1.89	0	0		20.81	-9.07	-7.38	68.77	59.23	890.45	475.43	996.48	590.8	909.86	503.87	969.05	501.61
2.202	0	0.34	0.08	0.02	2.43	0.04	0.13	1.59	3.65	0.74	95.14	0.93	0	94.65	6.88	31.03	0.74	42.46	5.78	0.32	0.24	1.12	0	3.65	0.29	0.01	0.02	0.17	3.2	0.6	0.27	0.01	2.05	0	0		19.27	-7.63	-7.27	68.42	59.7	891.81	475.48	997.72	590.73	910.99	503.94	970.62	500.89
2.235	0	0.27	0.08	0.02	1.98	0.04	0.15	1.29	3.58	0.83	96.05	0.84	0	82.39	9.02	29.57	0.83	36.71	6.27	0.33	0.21	0.92	0	3.58	0.23	0.01	0.02	0.12	2.9	0.59	0.24	0.01	2.08	0	0		19.76	-14.29	-10.39	67.43	59.99	894.71	474.74	1000.71	589.07	912.17	504.85	971.97	500.06
2.268	0	0.23	0.09	0.02	1.39	0.05	0.17	0.87	4.23	0.96	97.21	0.64	0	84.07	9.91	25.12	0.96	30.85	7.36	0.43	0.31	1.18	0	4.23	0.28	0.01	0.02	0.09	3.07	0.57	0.24	0	2.29	0	0		16.5	-13.68	-9.33	66.4	59.9	896.77	473.53	1002.93	587.77	914.85	502.5	974.64	498.75
2.302	0	0.18	0.11	0.02	0.82	0.05	0.23	0.49	5.25	0.84	98.37	0.41	0	70.05	12.7	17.75	0.84	21.31	8.28	0.51	0.29	1.09	0	5.25	0.36	0.01	0.03	0.06	2.84	0.55	0.23	0	2.25	0	0		17.31	-17.75	-10.47	66	58.63	898.88	472.43	1006.62	587.87	917.77	501.58	976.35	499.11
2.335	0	0.13	0.12	0.02	0.46	0.05	0.28	0.26	4.76	0.89	99.09	0.33	0	69.95	14.6	11.18	0.89	10.64	9.91	0.66	0.32	1.23	0	4.76	0.35	0.01	0.04	0.06	2.76	0.59	0.24	0.01	2.38	0	0		15.71	-17.78	-7.94	66.16	63	900.54	470.92	1010.77	588.95	919.38	499.85	982.37	498.31
2.368	0	0.11	0.14	0.02	0.31	0.06	0.33	0.16	5.65	0.97	99.35	0.34	0	70.39	15	5.99	0.97	4.68	10.62	0.88	0.37	1.09	0	5.65	0.26	0.01	0.04	0.04	3.03	0.59	0.26	0.01	2.44	0	0		14.51	-17.67	-6.26	66.19	62.46	903.32	471.35	1011.48	587.34	922.3	498.84	984.75	498.33
2.402	0	0.11	0.15	0.02	0.26	0.05	0.36	0.14	6.21	1.08	99.27	0.38	0	87.88	15.76	2.9	1.06	2.43	9.27	1.08	0.41	0.76	0	6.21	0.29	0.01	0.04	0.06	2.82	0.38	0.37	0	2.33	0	0		14.71	-12.09	-6.08	66.44	58.87	906.24	472.85	1009.81	584.49	925.15	499.13	984.02	498.23
2.435	0	0.11	0.16	0.02	0.23	0.05	0.35	0.12	6.26	1.17	99.3	0.35	0	81.09	14.65	1.71	1.17	1.22	8.15	0.98	0.57	0.76	0	6.26	0.28	0.01	0.04	0.06	3.02	0.4	0.4	0.01	2.49	0	0		13.35	-14.72	-5.1	66.71	62.66	910.02	473.24	1010.99	581.07	925.95	498.95	988.61	498.27
2.469	0	0.11	0.16	0.02	0.21	0.05	0.34	0.11	6.87	1.38	99.32	0.33	0	85.69	13.2	0.95	1.38	0.93	6.68	0.97	0.9	1.12	0	6.87	0.32	0.02	0.04	0.07	2.72	0.46	0.4	0	2.54	0	0		13.24	-13.05	-8.61	66.7	60.34	912.36	473.29	1011.97	577.98	927.22	499.12	987.56	498.87
2.502	0	0.11	0.16	0.02	0.21	0.05	0.37	0.1	8.86	1.43	99.26	0.37	0	92.3	12.81	0.88	1.43	0.95	6.67	0.81	0.9	1.78	0	8.86	0.49	0.03	0.05	0.06	2.82	0.51	0.41	0	2.75	0	0		16.58	-9.58	-8.64	67.9	60.3	913.47	473.08	1012.25	577.27	928	499.14	988.3	498.87
2.535	0	0.12	0.16	0.03	0.19	0.05	0.39	0.1	11.01	1.43	99.23	0.39	0	94.82	11.28	0.75	1.43	0.78	6.28	0.67	0.82	4.14	0	11.01	0.81	0.03	0.04	0.05	2.48	0.47	0.42	0.01	2.81	0	0		19.8	-7.46	-8.3	69.1	60.17	913.94	473.65	1011.7	576.83	928.25	499.36	988.41	500.29
2.569	0	0.12	0.16	0.03	0.19	0.04	0.47	0.09	10.26	1.75	99.06	0.49	0	94.31	10.26	0.92	1.75	0.73	4.71	0.43	0.66	5.5	0	15.37	1.2	0.04	0.04	0.05	1.64	0.44	0.44	0.01	2.84	0	0		21.75	-7.97	-8.28	69.83	59.43	914.07	475.16	1010.04	576.73	927.91	500.82	987.34	501.41
2.602	0	0.12	0.16	0.03	0.19	0.04	0.56	0.09	10.49	1.78	98.87	0.62	0	97.54	10.49	1.06	1.78	0.91	4	0.33	0.63	6.7	0	18.46	2.1	0.04	0.03	0.07	1.53	0.44	0.44	0.01	2.74	0	0		17.14	-3.6	-6.82	69.09	60.39	912.61	475.61	1009.61	578.4	927.18	500.54	987.56	501.31
2.635	0	0.12	0.16	0.03	0.2	0.04	0.7	0.1	11.42	2.01	98.6	0.81	0	96.91	11.42	1.37	2.01	1.26	3.15	0.19	0.45	4.91	0	21.19	3.94	0.04	0.03	0.1	1.36	0.43	0.54	0.01	2.85	0	0		17.3	-4.77	-6.94	68.83	60.3	911.57	476.59	1008.48	579.44	926.07	501.76	986.37	501.94
2.669	0	0.12	0.16	0.03	0.19	0.04	0.69	0.1	9.76	2.54	98.63	0.75	0	95.83	9.76	1.63	2.54	1.27	2.25	0.11	0.3	2.14	0	21.94	4.59	0.05	0.03	0.08	1.14	0.46	0.66	0.01	3.13	0	0		15.12	-6.32	-7.04	68.02	59.91	911.31	477.41	1008.13	579.76	925.91	502.13	985.83	502.71
2.702	0	0.12	0.16	0.03	0.18	0.04	0.63	0.09	8.1	2.65	98.73	0.64	0	95.08	8.1	1.28	2.65	1.3	1.92	0.07	0.31	1.4	0	21.23	5.35	0.06	0.03	0.1	0.91	0.47	0.74	0.04	2.86	0	0		14.98	-7.19	-7.37	68.1	59.61	910.93	478.84	1007.7	581.32	925.51	503.92	985.12	503.6
2.736	0	0.12	0.16	0.02	0.17	0.03	0.69	0.08	6.64	2.85	98.61	0.7	0	95.02	6.64	1.05	2.85	0.94	1.02	0.05	0.2	0.32	0	23.89	5.53	0.07	0.04	0.06	0.54	0.39	0.91	0.08	2.73	0	0		13.53	-7.26	-7.35	67.35	63.62	909.32	478.42	1008.52	583.09	922.86	504.7	986.46	503.1
2.769	0	0.13	0.17	0.02	0.16	0.03	0.57	0.07	4.51	2.9	98.86	0.53	0	92.96	4.51	0.9	2.9	0.75	0.97	0.03	0.18	0.26	0	22.12	4.18	0.07	0.04	0.04	0.4	0.36	1.03	0.02	2.38	0	0		10.19	-9.09	-6.28	65.83	63.08	908.83	479.02	1009	584.94	923.66	504.51	986.73	503.54
2.802	0	0.13	0.17	0.02	0.15	0.03	0.5	0.07	2.94	2.89	99.01	0.43	0	81.48	2.94	0.56	2.89	0.53	0.86	0.02	0.15	0.23	0	20.93	3.55	0.08	0.05	0.06	0.32	0.33	1.29	0.01	2.23	0	0		7.57	-14.59	-4.78	64.32	58.25	910.91	481.21	1007.81	584.55	927.4	504.91	985.64	504.16
2.836	0	0.14	0.18	0.03	0.14	0.03	0.51	0.06	1.63	1.32	98.98	0.49	0	85	1.32	0.31	3.47	0.29	0.6	0.01	0.12	0.26	0	22.24	2.72	0.06	0.03	0.04	0.22	0.25	1.66	0.02	1.63	0	0		5.96	-13.33	-4.75	64.64	59.2	915.35	486.19	1004.93	580.38	927.7	508.43	986.89	507.76
2.869	0	0.14	0.19	0.03	0.14	0.03	0.49	0.06	1.26	0.53	99.02	0.48	0	92.93	0.53	0.18	3.09	0.14	0.41	0.01	0.11	0.31	0	22.37	2.17	0.07	0.03	0.04	0.17	0.25	2.19	0	1.26	0	0		7.96	-9.12	-5.09	64.82	59.32	917.2	486.89	1007.03	582.07	929.53	510.03	988.81	507.77
2.902	0	0.14	0.19	0.03	0.13	0.03	0.4	0.06	1.08	0.26	99.2	0.37	0	92.13	0.23	0.1	2.8	0.06	0.31	0	0.09	0.39	0	18.99	1.69	0.09	0.04	0.04	0.16	0.26	1.99	0.02	1.08	0	0		4.07	-9.7	-5.6	63.32	56.49	918.57	490.6	1007.98	584.62	931.99	512.43	988.48	511.86
2.936	0	0.14	0.19	0.03	0.13	0.03	0.36	0.06	0.82	0.24	99.28	0.33	0	83.8	0.14	0.06	2.68	0.03	0.31	0	0.09	0.6	0	17.26	1.55	0.15	0.04	0.02	0.11	0.24	1.97	0.1	0.82	0	0		-0.26	-13.78	-6.06	61.75	57.32	920.44	496.33	1007.96	587.89	932.21	518.38	989.46	515.68
2.969
3.002
3.036
3.069
3.103
3.136
3.169
3.203
3.236
3.269
3.303
3.336
3.369
3.403
3.436
3.47
3.503
3.536
3.57
3.603
3.636
3.67
3.703
3.737
3.77
3.803
3.837
3.87
3.903
3.937
3.97
4.003
4.037
4.07
4.104
4.137
4.17
4.204
4.237
4.27
4.304
4.337
4.37
4.404
4.437
4.471
4.504
4.537
4.571	1	0.14	0.19	0.03	0.15	0.03	0.14	0.07	0.75	1.85	99.63	0.33	0	70.56	1.85	1.99	2.74	0.09	0.77	0.15	1.9	4.21	0	0.1	0.06	68.42	0.13	0.02	1.08	1.55	0.13	0.95	0.75	0	0		-5.8	-17.63	-16.94	46.77	101.25	635.41	619.63	904.29	903.73	703.74	679.4	804.97	678.18
4.604
4.637
4.671
4.704
4.738
4.771
4.804
4.838
4.871
4.904
4.938
4.971
5.004
5.038
5.071
5.105
5.138
5.171
5.205
5.238
5.271
5.305
5.338
5.371
5.405
5.438
5.472
5.505
5.538
5.572
5.605
5.638
5.672
5.705
5.739
5.772
5.805
5.839
5.872
5.905
5.939
5.972
6.005
6.039
6.072
6.106
6.139
6.172
6.206
6.239
6.272
6.306
6.339
6.372
6.406
6.439
6.473
6.506
6.539
6.573
6.606
6.639
6.673
6.706
6.74
6.773
6.806
6.84
6.873
6.906
6.94
6.973
7.006
7.04
7.073
7.107
7.14
7.173
7.207
7.24
7.273
7.307
7.34
7.373
7.407
7.44
7.474
7.507
7.54
7.574
7.607
7.64
7.674
7.707
7.741
7.774
7.807
7.841
7.874
7.907
7.941
7.974
8.007
8.041
8.074
8.108
8.141
8.174
8.208
8.241
8.274
8.308
8.341
8.374
8.408
8.441
8.475
8.508
8.541
8.575
8.608
8.641
8.675
8.708
8.742
8.775
8.808
8.842
8.875
8.908
8.942
8.975
9.008
9.042
9.075
9.109
9.142
9.175
9.209
9.242
9.275
9.309
9.342
9.375
9.409
9.442
9.476
9.509
9.542
9.576
9.609
9.642
9.676
9.709
9.743
9.776
9.809
9.843
9.876
9.909
9.943
9.976
10.009
10.043
10.076
10.11
10.143
10.176
10.21
10.243
10.276
10.31
10.343
10.376
10.41
10.443
10.477
10.51
10.543
10.577
10.61
10.643
10.677
10.71
10.744
10.777
10.81
10.844
10.877
10.91
10.944
10.977
11.01
11.044
11.077
11.111
11.144
11.177
11.211
11.244
11.277
11.311
11.344
11.377
11.411
11.444
11.478
11.511
11.544
11.578	0	0.12	0.14	0.02	0.18	0.04	0.13	0.09	1.98	1.89	99.64	0.33	0	93.68	0.42	9.05	3.17	0.13	4.07	0.15	0.63	0.08	0	0.63	0.09	0	0	0.01	0.45	1.89	0.13	0.02	1.98	0	0	0	21.34	-8.52	3.09	67.51	80.5	916.66	492.02	1023.77	607.37	931.22	517.16	1011.53	522.81
11.611	0	0.16	0.2	0.02	0.2	0.03	0.21	0.07	1.09	2.14	99.58	0.33	0	89.7	2.14	4.45	10.16	0.08	2.88	0.22	0.3	0.04	0	0.51	0.05	0.01	0	0	0.43	0.38	0.22	0	1.09	0	0	0	11.44	-11.18	-0.52	64.59	68.09	918.8	485.68	1026.44	601.87	937.61	511.26	1005.69	512.12
11.644	0	0.14	0.18	0.02	0.17	0.03	0.16	0.07	1.4	1.21	99.65	0.33	0	76.45	1.21	4.86	5.75	0.08	2.49	0.11	0.28	0.04	0	0.4	0.04	0.01	0	0	0.33	0.26	0.18	0.01	1.4	0	0	0	6.52	-16.11	0.25	63.33	63.66	920.21	485.4	1026.38	598.86	940.97	508.33	1004.5	512.45
11.678	0	0.13	0.16	0.02	0.18	0.03	0.15	0.08	1.68	1.29	99.63	0.33	0	78.52	1.29	6.92	5.51	0.08	2.98	0.14	0.23	0.05	0	0.35	0.03	0.01	0	0	0.53	0.16	0.15	0	1.68	0	0	0	5.4	-15.52	0.48	63.39	63.5	922.88	484.95	1028.49	598.08	943.53	507.93	1006.95	511.09
11.711	0	0.14	0.17	0.02	0.18	0.03	0.16	0.07	1.78	1.36	99.64	0.33	0	76.06	1.36	5.71	6.07	0.07	2.83	0.17	0.19	0.04	0	0.36	0.03	0.01	0	0	0.61	0.15	0.15	0	1.78	0	0	0	10.35	-16.22	-0.24	64.3	65.11	924.13	483.52	1030.77	597.49	944.15	507.08	1009.1	511.69
11.745	0	0.14	0.18	0.02	0.17	0.04	0.17	0.07	2.19	1.54	99.65	0.33	0	79.43	1.54	3.87	6.73	0.05	4.52	0.22	0.19	0.04	0	0.37	0.03	0.01	0	0.01	0.7	0.14	0.17	0.05	2.19	0	0	0	10.35	-15.25	-0.75	64.8	63.95	926.8	483.1	1033.42	597.19	947.15	506.84	1010.96	511.01
11.778	0	0.14	0.17	0.02	0.16	0.04	0.17	0.07	2.58	1.55	99.66	0.33	0	82.95	1.55	3.01	5.94	0.04	5.07	0.3	0.17	0.03	0	0.41	0.03	0.01	0	0.01	0.78	0.12	0.21	0.06	2.58	0	0	0	6.92	-14.09	-0.9	64.61	64.19	927.61	482.8	1034.51	596.85	947.89	506.36	1011.97	509.98
11.811	0	0.13	0.17	0.02	0.16	0.05	0.16	0.07	2.74	1.71	99.67	0.33	0	81.53	1.71	3.06	5.33	0.04	5.69	0.33	0.21	0.03	0	0.46	0.04	0.01	0	0.01	0.91	0.12	0.22	0.2	2.74	0	0	0	9.64	-14.58	-1.75	64.75	62.48	928.69	481.85	1034.36	594.85	948.8	505.7	1011.19	509.05
11.845	0	0.13	0.17	0.02	0.16	0.05	0.17	0.07	2.92	2.71	99.65	0.33	0	77.86	2.71	2.11	5	0.03	7.79	0.44	0.26	0.03	0	0.47	0.05	0.01	0	0.01	1.13	0.13	0.23	0.1	2.92	0	0	0	8.25	-15.71	-2.65	64.47	63	931.08	481.59	1034.59	591.7	949.34	505.4	1012.29	507.84
11.878	0	0.13	0.16	0.02	0.15	0.06	0.17	0.07	3.08	2.42	99.66	0.33	0	92.37	2.42	2.11	4.77	0.03	9.66	0.48	0.3	0.08	0	0.43	0.06	0.01	0	0.01	1.28	0.16	0.24	0.11	3.08	0	0	0	11.01	-9.53	-2.96	65.25	61.53	933.18	481.54	1034.91	589.52	951.33	504.66	1012.72	508.81
11.911	0	0.13	0.16	0.02	0.15	0.07	0.18	0.07	3.18	3.38	99.64	0.33	0	94.97	3.38	1.92	4.03	0.03	11.37	0.58	0.33	0.14	0	0.57	0.13	0.01	0	0.03	1.13	0.17	0.28	0.06	3.18	0	0	0	15.8	-7.31	-4.64	66.9	61.81	935.27	481.95	1036.19	589.24	952.04	506.35	1013.78	509.31
11.945	0	0.12	0.15	0.02	0.15	0.06	0.17	0.07	2.9	2.9	99.67	0.33	0	94.64	2.93	1.77	2.9	0.04	10.77	0.44	0.24	0.15	0	0.73	0.27	0.01	0	0.08	0.84	0.17	0.37	0.04	3.3	0	0	0	17.06	-7.64	-5.03	67.32	63.44	935.93	482.43	1035.72	588.15	951.04	507.2	1014.43	509.66
11.978	0	0.12	0.15	0.02	0.15	0.06	0.16	0.07	2.34	2.34	99.68	0.33	0	94.68	2.97	2.19	2.34	0.06	9.5	0.35	0.14	0.16	0	0.91	0.47	0.01	0.01	0.1	0.68	0.19	0.42	0.02	3.37	0	0	0	15.04	-7.61	-4.57	66.93	62.63	935.52	483.39	1034.04	587.59	950.67	507.32	1013.24	510.19
12.011	0	0.12	0.15	0.02	0.15	0.05	0.16	0.07	2.05	2.05	99.68	0.33	0	94.65	3.2	3.01	2.05	0.08	6.1	0.24	0.15	0.12	0	1.25	1.03	0.01	0.01	0.19	0.61	0.18	0.46	0.1	3.01	0	0	0	14.82	-7.63	-5.82	66.98	63.02	934.57	483.69	1034.18	589.1	949.4	508.82	1012.42	509.8
12.045	0	0.11	0.15	0.02	0.16	0.04	0.16	0.08	1.8	1.8	99.68	0.33	0	95.14	3.77	4.01	1.8	0.12	4.09	0.16	0.19	0.12	0	1.43	1.68	0.01	0.01	0.12	0.57	0.17	0.5	0.16	2.73	0	0	0	15.75	-7.13	-4.77	67.55	62.87	931.9	483.51	1032	590.08	947.6	508.46	1010.45	509.82
12.078	0	0.11	0.15	0.02	0.16	0.04	0.17	0.08	2.47	1.74	99.67	0.33	0	95.13	3.93	3.91	1.74	0.16	3.51	0.13	0.36	0.18	0	1.71	2.47	0.01	0.01	0.08	0.55	0.16	0.54	0.22	2.44	0	0	0	15.69	-7.14	-6.47	67.39	63.96	929.89	483.31	1030.76	590.09	944.51	509.34	1008.47	509.51
12.112	0	0.11	0.15	0.02	0.16	0.04	0.16	0.08	2.82	1.35	99.68	0.33	0	95.63	3.12	4.31	1.35	0.2	3.39	0.09	0.64	0.31	0	2.35	2.82	0.01	0.01	0.07	0.53	0.14	0.68	0.3	2.63	0	0	0	15.8	-6.57	-5.78	67.86	62.39	928.8	484.67	1027.93	589.84	943.78	509.77	1006.17	510.71
12.145	0	0.11	0.14	0.03	0.17	0.04	0.18	0.08	4.05	1.29	99.64	0.33	0	96.99	4.05	5.49	1.29	0.16	3.1	0.07	0.49	0.33	0	3.45	4.11	0.02	0.01	0.1	0.51	0.14	0.8	0.12	2.43	0	0	0	10.98	-4.64	-2.66	67.36	63.1	928.24	486.37	1024.47	588.51	942.95	509.3	1006.02	511.29
12.178	0	0.11	0.15	0.02	0.17	0.04	0.18	0.08	3.73	1.16	99.63	0.33	0	95.97	4.46	5.49	1.16	0.13	2.64	0.07	0.43	0.34	0	3.73	3.68	0.02	0.01	0.15	0.45	0.13	0.85	0.08	2.16	0	0	0	6.09	-6.15	-4.32	65.8	64.19	926.88	484.9	1024.43	587.62	940.81	508.65	1005	508.71
12.212	0	0.11	0.15	0.02	0.18	0.03	0.22	0.09	5.74	0.86	99.56	0.33	0	93.77	6.14	4.69	0.86	0.1	2.37	0.07	0.38	0.29	0	5.74	3.3	0.03	0.01	0.19	0.35	0.14	1.15	0.31	1.86	0	0	0	13.53	-8.44	-5.58	67.32	64.26	925.6	483.96	1023.85	587.66	939.17	509.05	1003.43	509.23
12.245	0	0.11	0.15	0.02	0.18	0.03	0.24	0.09	6.5	0.77	99.52	0.33	0	96.07	7.04	4.53	0.77	0.07	1.73	0.06	0.38	0.25	0	6.5	3.73	0.04	0.01	0.23	0.32	0.12	1.13	0.42	1.67	0	0	0	15.09	-6.01	-7.44	67.54	63.79	925.84	483.43	1024.08	586.96	938.78	509.69	1002.56	508.26
12.278	0	0.11	0.16	0.02	0.18	0.03	0.27	0.09	7.48	0.59	99.46	0.33	0	94.85	7.48	4.35	0.59	0.07	1.82	0.06	0.43	0.18	0	8.28	3.67	0.04	0.01	0.26	0.3	0.12	1.24	0.43	1.42	0	0	0	16.78	-7.43	-5.86	68.2	63.08	924.42	484.49	1022.86	589.19	938.62	510.17	1001.69	509.8
12.312	0	0.11	0.16	0.02	0.18	0.03	0.34	0.09	7.48	0.54	99.32	0.33	0	94.92	7.48	4.14	0.48	0.06	1.8	0.05	0.54	0.16	0	12.22	4.07	0.05	0.01	0.22	0.21	0.12	1.39	0.2	1.08	0	0	0	15.69	-7.36	-5.63	67.95	62.75	924.26	484.97	1021.85	588.57	938.33	510.12	1001.08	510.12
12.345	0	0.11	0.16	0.03	0.18	0.03	0.36	0.09	7.02	0.55	99.29	0.33	0	96.46	7.02	4.26	0.48	0.05	1.76	0.04	0.55	0.18	0	13.23	4.75	0.06	0.01	0.23	0.2	0.12	1.4	0.13	1.01	0	0	0	12.56	-5.47	-6.17	66.72	63.34	924.22	484.38	1022.24	587.81	937.94	509.51	1001.28	509.15
12.378	0	0.11	0.16	0.03	0.18	0.03	0.42	0.09	6.19	0.46	99.15	0.41	0	95.62	6.19	4.65	0.41	0.06	1.8	0.03	0.46	0.14	0	16.76	6.23	0.06	0.01	0.23	0.15	0.09	1.6	0.05	0.86	0	0	0	16.6	-6.58	-5.3	68.02	61.95	923.09	486.07	1021.23	590.41	938.05	510.85	999.99	512.01
12.412	0	0.12	0.17	0.03	0.17	0.03	0.56	0.08	4.96	0.47	98.87	0.56	0	94.9	4.96	4.32	0.35	0.08	1.39	0.02	0.47	0.09	0	22.63	7.35	0.08	0.01	0.33	0.11	0.07	1.96	0.04	0.61	0	0	0	6.73	-7.38	-5.42	65	62.52	922.38	486.1	1021	590.05	937.19	510.3	999.72	510.13
12.445	0	0.12	0.17	0.03	0.16	0.03	0.51	0.08	3.54	0.45	98.97	0.5	0	92.82	3.54	4.2	0.36	0.09	1.44	0.02	0.45	0.07	0	21.71	8.32	0.08	0.01	0.44	0.1	0.07	2.11	0.05	0.6	0	0	0	11.07	-9.21	-5.22	65.73	62.44	921.77	485.72	1021.32	591.06	937.16	510.22	999.6	511.07
12.479	0	0.12	0.17	0.03	0.16	0.03	0.57	0.07	3.02	0.56	98.86	0.55	0	95.14	3.02	3.95	0.47	0.11	2.07	0.02	0.56	0.05	0	23.33	9.6	0.13	0.01	0.49	0.1	0.06	2.1	0.05	0.48	0	0	0	8.95	-7.13	-5.2	64.75	62.58	921.39	484.79	1020.45	589.86	936.51	509.51	999.08	508.73
12.512	0	0.12	0.17	0.03	0.16	0.03	0.56	0.07	2.88	0.52	98.88	0.52	0	91.96	2.88	3.62	0.45	0.16	2.47	0.03	0.52	0.06	0	22.74	10.06	0.17	0.01	0.38	0.09	0.06	2.24	0.04	0.51	0	0	0	11.7	-9.82	-5.48	65.05	63.46	921.87	484.33	1021.78	590.15	936.74	509.51	1000.21	509.39
12.545	0	0.12	0.17	0.03	0.16	0.03	0.52	0.07	3.42	0.49	98.96	0.45	0	84.36	3.28	3.32	0.46	0.17	3.42	0.03	0.49	0.09	0	21.15	9.22	0.17	0.01	0.21	0.09	0.05	2.32	0.01	0.56	0	0	0	14.49	-13.57	-3.59	65.2	62.42	922.32	483.26	1023.38	591.3	939.22	507.88	1001.62	509.53
12.579	0	0.12	0.17	0.03	0.15	0.03	0.5	0.07	3.74	0.52	99.01	0.42	0	87.67	3.31	2.59	0.52	0.16	3.74	0.04	0.48	0.1	0	19.81	9.32	0.17	0.02	0.17	0.08	0.05	2.57	0.01	0.61	0	0	0	10.99	-12.19	-4.83	64.27	61.86	923.42	482.68	1025.61	591.21	940.6	507.32	1002.45	508.76
12.612	0	0.12	0.18	0.03	0.15	0.03	0.43	0.07	3.81	0.59	99.13	0.36	0	87.81	3.81	2.23	0.59	0.15	3.28	0.05	0.38	0.07	0	17.46	7.3	0.17	0.03	0.1	0.08	0.05	2.54	0.02	0.66	0	0	0	10.26	-12.13	-4.84	64.22	62.48	924.88	482.5	1027.52	591.62	941.93	507.47	1004.41	508.17
12.645	0	0.12	0.18	0.03	0.16	0.03	0.41	0.07	4.64	0.57	99.18	0.36	0	80.42	4.64	1.91	0.57	0.16	2.89	0.06	0.38	0.05	0	16.49	5.38	0.16	0.03	0.06	0.08	0.05	2.61	0.01	0.7	0	0	0	8.35	-14.94	-3.44	64.2	63.53	926.69	482.72	1028.56	590.57	943.46	506.58	1006.95	508.67
12.679	0	0.12	0.18	0.03	0.15	0.03	0.35	0.07	4.44	0.58	99.3	0.33	0	80.39	4.44	1.42	0.58	0.18	3.16	0.07	0.48	0.04	0	13.89	3.95	0.15	0.03	0.04	0.08	0.04	2.67	0.01	0.85	0	0	0	6.68	-14.95	-2.28	64.29	63.39	928.77	482.47	1029.55	589.41	945.65	505.68	1009.01	507.65
12.712	0	0.12	0.18	0.02	0.15	0.03	0.32	0.07	5.37	0.58	99.36	0.33	0	77.98	5.37	1.05	0.58	0.19	3.82	0.07	0.45	0.04	0	11.64	3.18	0.12	0.04	0.03	0.08	0.04	2.72	0	1	0	0	0	7.94	-15.68	-3.52	64.41	62.88	931.03	481.95	1030.87	587.64	947.06	505.59	1009.93	507.02
12.746	0	0.11	0.17	0.02	0.15	0.04	0.29	0.07	5.54	0.69	99.42	0.33	0	75.79	5.54	0.78	0.69	0.19	5.34	0.07	0.6	0.07	0	9.58	2.68	0.12	0.04	0.04	0.08	0.05	3.39	0.01	1.36	0	0	0	11.67	-16.29	-5.56	64.83	61	933.25	481.12	1032.38	586.12	948.92	505.71	1009.92	506.35
12.779	0	0.12	0.17	0.02	0.15	0.04	0.25	0.07	5.55	0.74	99.5	0.33	0	92.13	4.93	0.64	0.74	0.17	5.55	0.06	0.66	0.09	0	7.66	2.19	0.13	0.04	0.05	0.08	0.06	3.94	0.01	1.59	0	0	0	11.05	-9.7	-6.52	65.52	62.46	934.3	481.87	1033	585.96	948.6	507.03	1011.06	506.5
12.812	0	0.12	0.17	0.02	0.14	0.04	0.23	0.07	5.59	0.73	99.54	0.33	0	93.18	3.76	0.63	0.73	0.23	5.59	0.05	0.63	0.1	0	7.05	2.06	0.13	0.04	0.07	0.08	0.06	4.15	0.01	1.7	0	0	0	12.54	-8.93	-6.41	66.11	60.6	934.87	481.78	1032.91	585.67	949.96	506.63	1010.55	506.49
12.846	0	0.12	0.16	0.02	0.14	0.04	0.2	0.07	5.48	0.87	99.59	0.33	0	93.28	3.27	0.81	0.68	0.33	5.69	0.04	0.87	0.21	0	5.48	2.4	0.09	0.04	0.1	0.07	0.07	5.05	0.01	2.19	0	0	0	13.5	-8.84	-6.1	66.55	61.59	935.11	481.53	1033.02	584.98	949.73	506.2	1011.32	506.89
12.879	0	0.12	0.16	0.03	0.14	0.04	0.2	0.07	5.23	1.24	99.59	0.33	0	93.12	2.87	1.01	0.73	0.5	5.23	0.03	1.24	0.34	0	5.66	3.89	0.07	0.05	0.15	0.08	0.08	5.25	0.01	2.46	0	0	0	16.02	-8.97	-5.15	67.53	61.53	935.01	481.82	1032.58	585.42	949.96	506.25	1011.47	507.69
12.912	0	0.12	0.16	0.03	0.14	0.04	0.22	0.07	5.05	1.73	99.56	0.33	0	93.39	2.73	1.26	0.66	0.57	5.05	0.03	1.73	0.54	0	6.9	5.95	0.05	0.05	0.22	0.08	0.08	4.68	0.01	2.44	0	0	0	16.89	-8.76	-4.91	67.51	61.1	933.05	481.49	1032.44	587.07	949.3	505.72	1010.32	508.69
12.946	0	0.12	0.15	0.03	0.13	0.04	0.22	0.07	4.52	2.3	99.57	0.33	0	90.97	2.87	1.78	0.67	0.57	4.52	0.03	2.3	0.78	0	6.89	7.15	0.04	0.06	0.23	0.09	0.1	4.5	0.01	3.1	0	0	0	16.18	-10.45	-6.52	67.06	60.7	931.45	481.63	1031.81	588.11	947.56	506.87	1008.25	508.26
12.979	0	0.12	0.15	0.03	0.14	0.04	0.23	0.07	3.71	2.36	99.54	0.33	0	95.12	2.95	2.43	0.69	0.55	3.71	0.03	2.36	0.9	0	7.53	9.05	0.04	0.05	0.23	0.11	0.1	4.29	0.01	2.84	0	0	0	16.82	-7.15	-5.29	67.69	60.65	930.42	482.15	1029.48	588	946.56	507.09	1007.2	508.04
13.012	0	0.12	0.15	0.04	0.15	0.04	0.25	0.08	3.61	2.43	99.51	0.33	0	96.59	3.61	3.65	0.67	0.58	3.11	0.03	2.43	0.83	0	7.99	10.83	0.03	0.04	0.25	0.12	0.1	4.29	0.01	2.52	0	0	0	10.81	-5.29	-4.15	66.82	61.25	928.82	485.07	1026.57	588.82	944.55	508.58	1005.78	510.1
13.046	0	0.12	0.15	0.04	0.16	0.04	0.27	0.08	4.63	1.79	99.46	0.33	0	97.52	4.63	4.33	0.71	0.58	2.53	0.03	1.79	0.75	0	7.99	13.19	0.02	0.03	0.19	0.14	0.11	4.31	0	2.23	0	0	0	6.45	-3.64	-4.52	65.46	64.61	927.82	484.55	1025.06	587.09	941.3	508.67	1005.91	507.86
13.079	0	0.12	0.15	0.04	0.18	0.03	0.33	0.09	6.85	1.47	99.33	0.4	0	97.23	6.85	5.15	0.7	0.54	2.1	0.03	1.47	0.89	0	9.09	15.94	0.02	0.02	0.18	0.16	0.12	3.87	0.01	1.86	0	0	0	9.16	-4.2	-5.61	66.31	62.43	925.55	484.92	1021.86	586.44	939.22	509.1	1001.64	508.69
13.113	0	0.11	0.16	0.04	0.2	0.03	0.48	0.1	10.19	0.94	99.04	0.49	0	97.46	10.19	4.15	0.63	0.41	1.61	0.03	0.94	0.86	0	12.73	15.47	0.02	0.02	0.13	0.17	0.14	3.32	0.02	1.56	0	0	0	15.57	-3.77	-5.09	67.83	62.69	923.07	484.08	1019.82	586.9	937.07	508.79	999.76	509.08
13.146	0	0.1	0.16	0.03	0.23	0.03	0.62	0.12	14.32	1.23	98.75	0.65	0	97.94	14.32	3.89	0.66	0.36	1.56	0.03	1.23	0.97	0	15.17	12.33	0.02	0.02	0.14	0.18	0.16	2.9	0.01	1.3	0	0	0	7.6	-2.69	-5.28	65.87	64.8	921.63	483.5	1018.5	585.25	934.45	507.87	999.25	507.15
13.179	0	0.1	0.17	0.03	0.23	0.03	0.67	0.12	15.83	1.21	98.66	0.77	0	97.82	15.83	3.15	0.59	0.32	1.45	0.03	1.21	1.14	0	16.06	9.49	0.02	0.01	0.14	0.17	0.18	2.39	0.02	1.2	0	0	0	12.14	-2.98	-5.62	67.02	64.42	919.72	482.91	1017.15	585.22	932.85	507.41	997.27	508.28
13.213	0	0.1	0.17	0.03	0.25	0.03	1.08	0.13	17.94	1.36	97.83	1.48	0	97.38	17.94	2.55	0.59	0.29	1.72	0.03	1.36	1.27	0	23.15	8.83	0.02	0.01	0.14	0.18	0.26	1.94	0.01	0.86	0	0	0	10.31	-3.93	-6.09	66.38	63.87	919.39	482.28	1016.95	584.54	932.64	506.8	996.51	507.24
13.246	0	0.1	0.17	0.03	0.24	0.03	1.13	0.13	17.36	1.54	97.74	1.56	0	96.5	17.36	2.27	0.6	0.31	2.38	0.03	1.54	1.3	0	24.43	8.25	0.02	0.02	0.17	0.17	0.29	1.73	0	0.86	0	0	0	9.92	-5.42	-5.56	66.31	63.96	919.34	482.24	1016.71	584.65	932.7	506.75	996.66	506.67
13.279	0	0.1	0.18	0.03	0.23	0.03	1.36	0.12	15.85	1.3	97.29	1.94	0	95.87	15.85	1.91	0.62	0.35	3.02	0.02	1.3	1.26	0	28.67	8.62	0.02	0.02	0.17	0.19	0.32	1.48	0	0.73	0	0	0	7.78	-6.27	-5.27	65.76	63.93	919.63	482.26	1016.72	584.35	933	506.52	996.93	506.08
13.313	0	0.11	0.18	0.03	0.21	0.03	2.46	0.11	13.42	1.34	95.08	4.62	-3.22	96.44	13.42	1.96	0.6	0.4	3.8	0.02	1.34	1.32	0	42.24	7.58	0.01	0.03	0.13	0.2	0.32	1.02	0.01	0.61	0	0	0	11.32	-5.5	-5.79	66.53	67.13	919.64	480.68	1018.95	584.24	932.1	505.67	999.22	506.82
13.346	0	0.11	0.18	0.03	0.2	0.03	2.44	0.1	11.71	1.03	95.12	4.51	-3.18	94.71	11.71	1.86	0.54	0.45	3.51	0.02	1.03	1.4	0	43.62	7.38	0.01	0.04	0.1	0.2	0.29	0.9	0.02	0.64	0	0	0	15.35	-7.57	-7.89	66.84	63.92	921.97	480.54	1020.82	583.83	934.88	506.41	998.8	506.85
13.379	0	0.12	0.18	0.03	0.19	0.03	2.5	0.09	9.3	0.7	94.99	4.5	-3.58	95.37	9.3	1.84	0.58	0.62	3.02	0.02	0.7	1.47	0	46.03	7.51	0.01	0.04	0.08	0.19	0.27	0.75	0.02	0.62	0	0	0	15.15	-6.87	-5.98	66.21	64.69	921.32	480.6	1020.44	585.78	934.92	506.7	999.6	505.47
13.413	0	0.12	0.18	0.03	0.17	0.03	1.66	0.08	6.55	0.64	96.67	2.46	-1.1	92.21	6.55	1.8	0.63	0.66	2.68	0.03	0.64	1.08	0	40.97	6.09	0.02	0.04	0.05	0.19	0.28	0.65	0.01	0.57	0	0	0	12	-9.64	-6.01	64.91	64.8	923.08	481.96	1020.94	586.02	935.97	508.37	1000.67	504.75
13.446	0	0.12	0.18	0.03	0.16	0.03	1.35	0.08	5.38	0.57	97.29	1.87	0	93.29	5.38	1.84	0.57	0.69	2.3	0.02	0.54	0.87	0	38.66	4.74	0.02	0.04	0.03	0.17	0.26	0.64	0.02	0.64	0	0	0	14.59	-8.84	-5.15	65.86	65.76	924.87	482.63	1022.71	586.83	937.64	508.81	1003.36	506.35
13.48	0	0.12	0.18	0.03	0.16	0.03	1.3	0.07	4.56	0.63	97.4	1.74	0	80.26	4.56	1.26	0.56	0.65	2.57	0.02	0.63	0.55	0	38.57	4.29	0.02	0.03	0.02	0.14	0.23	0.51	0.01	0.67	0	0	0	12.81	-14.99	-4.48	64.62	62.45	926.44	482.28	1025.7	587.84	941.95	506.93	1004.39	507.55
13.513	0	0.12	0.18	0.03	0.15	0.03	1.14	0.07	3.87	0.58	97.71	1.44	0	92.02	3.87	0.99	0.46	0.59	3.02	0.02	0.58	0.68	0	36.86	3.75	0.02	0.02	0.03	0.14	0.21	0.49	0.01	0.81	0	0	0	8.38	-9.78	-2.65	64.45	64.25	928.88	481.83	1028.43	587.19	944.59	505.05	1008.8	507.35
13.546	0	0.12	0.18	0.03	0.15	0.03	0.86	0.07	3.49	0.55	98.28	1.01	0	89.36	3.34	0.77	0.55	0.48	3.49	0.02	0.48	0.76	0	32.25	2.21	0.01	0.02	0.03	0.15	0.19	0.52	0.01	0.9	0	0	0	9	-11.36	-1.74	64.26	62.63	930.22	480.61	1030.23	587.34	947.44	503.76	1010.04	505.85
13.58	0	0.12	0.18	0.02	0.14	0.03	0.65	0.07	4.03	0.51	98.71	0.72	0	89.37	3.42	0.52	0.51	0.36	4.03	0.02	0.35	0.42	0	26.98	1.69	0.01	0.01	0.03	0.15	0.19	0.45	0	1.25	0	0	0	10.02	-11.35	-0.44	64.69	63.21	932.65	480.19	1033.01	587.53	950.42	502.9	1013.54	506.15
13.613	0	0.12	0.17	0.02	0.14	0.04	0.53	0.06	4.78	0.52	98.94	0.6	0	83.59	3	0.37	0.52	0.24	4.78	0.02	0.28	0.26	0	23.56	1.32	0.01	0.01	0.04	0.17	0.21	0.48	0	1.39	0	0	0	8.42	-13.86	-1.1	64.42	61.73	934.2	480.44	1034.32	587.15	952.26	502.87	1013.89	506.24
13.646	0	0.12	0.17	0.02	0.13	0.04	0.41	0.06	5.46	0.47	99.18	0.47	0	87.49	2.46	0.28	0.47	0.16	5.46	0.03	0.24	0.18	0	19.5	1.08	0.01	0.01	0.04	0.19	0.23	0.51	0	1.78	0	0	0	8.24	-12.27	-1.3	64.8	64.01	935.89	479.98	1035.84	585.57	952.64	502.08	1016.48	506.72
13.68	0	0.12	0.16	0.02	0.13	0.04	0.32	0.06	5.99	0.47	99.35	0.35	0	80.67	2.81	0.24	0.47	0.15	5.99	0.04	0.21	0.14	0	14.89	1.03	0	0	0.05	0.22	0.23	0.55	0	2.3	0	0	0	15.74	-14.86	-2.93	65.34	60.63	936.84	479.18	1037.24	586.51	954.72	502.83	1015.25	506.41
13.713	0	0.12	0.16	0.02	0.13	0.05	0.3	0.06	6.81	0.43	99.41	0.33	0	87.84	2.75	0.23	0.43	0.17	6.81	0.05	0.21	0.19	0	13.11	1.27	0	0	0.07	0.24	0.28	0.54	0	2.4	0	0	0	13.82	-12.12	-3.89	65.43	61.22	938.45	479.75	1037.79	585.21	955.05	503.31	1016.19	506.49
13.747	0	0.11	0.15	0.02	0.13	0.05	0.24	0.06	6.23	0.38	99.52	0.33	0	92.63	2.59	0.29	0.38	0.19	6.23	0.05	0.27	0.16	0	9.89	1.54	0	0	0.08	0.23	0.21	0.55	0	2.96	0	0	0	16.21	-9.34	-6.57	66.42	62.93	939.37	479.22	1039.19	584.44	953.96	504.55	1016.88	506.08
13.78	0	0.11	0.15	0.02	0.13	0.05	0.24	0.07	6.27	0.31	99.53	0.33	0	92.8	3.17	0.4	0.31	0.18	6.27	0.06	0.3	0.23	0	9.18	1.74	0	0	0.08	0.26	0.21	0.52	0	3.29	0	0	0	18.19	-9.22	-6.07	67.44	61.26	940.61	480.11	1037.73	582.85	955.04	504.74	1016.28	506.67
13.813	0	0.11	0.15	0.02	0.14	0.05	0.27	0.07	5.64	0.37	99.45	0.33	0	95.67	4.18	0.74	0.31	0.23	5.64	0.06	0.37	0.29	0	10.68	3.26	0	0.01	0.15	0.24	0.23	0.51	0.01	3.12	0	0	0	16.09	-6.52	-7.01	67.16	60.65	939.73	480.52	1037.35	583.75	954.33	505.56	1014.98	506.22
13.847	0	0.11	0.15	0.02	0.15	0.04	0.28	0.08	6.23	0.46	99.44	0.33	0	96.01	6.23	1.35	0.32	0.29	4.27	0.06	0.46	0.4	0	9.02	5.47	0	0.01	0.2	0.22	0.26	0.58	0	3.11	0	0	0	18.83	-6.1	-6.43	68.07	60.91	938.35	481.12	1036.22	585.05	953.22	506.24	1014.12	507.5
13.88	0	0.11	0.15	0.03	0.16	0.04	0.31	0.09	7.34	0.48	99.39	0.33	0	95.5	7.34	2.25	0.33	0.47	4.09	0.07	0.48	0.65	0	9.47	6.96	0	0.01	0.15	0.27	0.32	0.55	0	2.86	0	0	0	16.47	-6.73	-5.13	67.55	61.32	935.81	482.65	1034.47	587.47	951.47	507.05	1012.75	509.19
13.913	0	0.11	0.15	0.03	0.17	0.04	0.3	0.09	7.94	0.58	99.4	0.33	0	96.33	7.94	3.44	0.33	0.6	3.73	0.06	0.58	0.57	0	9.24	6.42	0	0.01	0.09	0.27	0.34	0.5	0.01	2.65	0	0	0	17.61	-5.66	-7.06	67.87	60.16	933.94	483.37	1032.4	587.63	949.24	508.4	1009.38	509.91
13.947	0	0.1	0.15	0.03	0.19	0.04	0.32	0.1	9.16	0.91	99.36	0.33	0	96.22	9.33	3.89	0.39	0.63	3.18	0.05	0.91	0.47	0	9.16	7.08	0	0.01	0.05	0.34	0.41	0.47	0	2.38	0	0	0	11.7	-5.81	-7.94	65.78	61.24	932.38	483.93	1031.1	588.12	946.77	509.73	1007.99	508.12
13.98	0	0.1	0.14	0.02	0.2	0.04	0.31	0.11	8.39	1.27	99.38	0.33	0	96.29	10.47	5	0.4	0.69	3.75	0.04	1.27	0.39	0	8.39	5.67	0	0.01	0.02	0.33	0.4	0.46	0.01	2.31	0	0	0	15.46	-5.72	-7.31	66.57	61.08	930.3	483.32	1029.64	588.51	945.38	508.92	1006.47	509.02
14.013	0	0.09	0.14	0.02	0.21	0.04	0.3	0.12	7.64	1.45	99.4	0.33	0	97.08	11.57	5.69	0.41	0.68	3.29	0.04	1.45	0.33	0	7.64	3.98	0	0.01	0.02	0.39	0.5	0.45	0	2.14	0	0	0	14.98	-4.48	-6.78	66.35	62.08	927.42	483.66	1027.7	590.21	942.68	509.58	1004.76	509.06
14.047	0	0.1	0.15	0.02	0.21	0.03	0.27	0.12	7.46	1.81	99.46	0.33	0	97.44	10.2	6.25	0.35	0.69	2.89	0.05	1.81	0.38	0	7.46	2.57	0	0.01	0.02	0.44	0.72	0.34	0.03	1.82	0	0	0	15.18	-3.81	-6.8	66.42	60.26	925.11	484.15	1025.5	591.2	941.45	509.81	1001.71	509.59
14.08	0	0.1	0.15	0.02	0.21	0.03	0.27	0.11	8	1.78	99.46	0.33	0	97.55	9.89	5.83	0.34	0.61	2.35	0.05	1.78	0.51	0	8	1.5	0	0.01	0.02	0.4	0.72	0.33	0.07	1.61	0	0	0	12.7	-3.58	-6.47	66.09	60.25	921.81	485.16	1022.66	592	938.56	509.89	998.79	511.38
14.08	2	0.34	0.16	0.07	0.31	0.04	0.16	0.07	4.44	1.5	99.33	1.46	0	0	1.5	0.68	6.15	3.13	2.19	0.13	0.48	0.59	0	0.03	0.08	1.31	0.05	0.02	34.73	0.65	2.9	0.07	4.44	0	0		7.96	102.3	-22.89	54.73	17.57	698.16	683.16	848.11	839.16	768.83	719.19	754.12	709.59
14.114	0	0.11	0.16	0.03	0.17	0.03	0.26	0.09	6.09	2.37	99.48	0.33	0	97.34	6.09	3.74	0.4	0.58	1.56	0.06	2.37	1.02	0	9.98	1	0	0.01	0.02	0.36	0.72	0.29	0	1.19	0	0	0	11.15	-4	-8.24	65.16	59.99	918.95	485.27	1019.57	592.09	934.89	511.42	994.85	509.3
14.114	2	0.18	0.19	0.04	0.19	0.03	0.14	0.07	0.7	1.54	99.62	0.33	0	0	1.5	0.35	1.54	0.4	0.87	0.09	0.26	0.19	0	0.01	0.03	6.1	0.02	0.02	14.89	3.72	0.56	0.07	0.7	0	0		1.59	102.98	-26.61	61.47	18.73	706.86	687.12	848.02	832.23	770.03	718.29	751.3	718.63
14.147	0	0.11	0.17	0.03	0.16	0.03	0.27	0.08	5.28	2.62	99.47	0.33	0	97.89	5.28	2.82	0.42	0.54	1.57	0.06	2.62	1	0	10.87	0.77	0.01	0.01	0.02	0.32	0.79	0.31	0.01	0.94	0	0	0	13.02	-2.82	-7.09	66.17	59.1	916.2	486.35	1015.21	591.81	932.39	511.62	991.48	510.78
14.147	2	0.2	0.18	0.04	0.21	0.03	0.14	0.07	1.46	2.05	99.59	0.35	0	0	1.45	1.26	2.05	0.49	2.2	0.52	0.66	0.55	0	0.06	0.08	14.24	0.02	0.02	18.75	4.09	0.23	0.39	1.46	0	0		-9.56	81.17	-4.83	57.8	17.53	718.08	695.67	849.04	835.25	773.64	717.22	787.87	727.45
14.18	0	0.11	0.17	0.03	0.16	0.03	0.26	0.08	4.92	2.08	99.48	0.33	0	98.49	4.92	2.14	0.41	0.47	1.17	0.05	2.08	0.73	0	10.27	0.57	0.01	0.01	0.03	0.33	0.81	0.32	0.01	0.84	0	0	0	14.33	-1.1	-7.82	66.38	61.77	911.09	485.44	1011.08	591.63	925.94	511.93	987.68	509.95
14.214	0	0.12	0.18	0.03	0.15	0.03	0.28	0.07	3.49	2.02	99.44	0.33	0	97.06	3.49	1.96	0.48	0.41	1.39	0.05	2.02	0.81	0	12.7	0.48	0.01	0.01	0.05	0.28	0.76	0.31	0.01	0.65	0	0	0	13.18	-4.51	-8.86	65.77	59.92	910.46	485.92	1009.44	590.7	925.32	512.2	985.21	510.03
14.247	0	0.12	0.18	0.03	0.14	0.03	0.28	0.07	2.69	1.78	99.44	0.33	0	97.45	2.69	1.73	0.5	0.34	1.52	0.05	1.78	0.9	0	13.16	0.51	0.01	0.02	0.08	0.28	0.86	0.31	0.02	0.64	0	0	0	14.01	-3.78	-7.66	66.17	60.19	907.96	486.29	1006.15	590.79	922.85	512.26	983.01	510.12
14.28	0	0.12	0.18	0.03	0.14	0.03	0.29	0.07	2	1.62	99.42	0.33	0	98.55	2	1.74	0.53	0.34	1.72	0.06	1.62	1.48	0	14.19	0.52	0.02	0.02	0.11	0.31	1.01	0.32	0.02	0.56	0	0	0	11.77	-0.89	-6.65	65.65	60.93	906.25	486.83	1003.72	590.63	920.89	512.29	981.77	509.92
14.314	0	0.13	0.18	0.03	0.14	0.03	0.26	0.07	1.97	1.97	99.48	0.33	0	97.55	1.64	1.42	0.66	0.34	1.97	0.06	1.97	2.66	0	12.45	0.58	0.03	0.02	0.11	0.33	1.12	0.31	0.05	0.45	0	0	0	15.56	-3.58	-8.24	66.51	60.38	904.73	485.61	1003.01	590.05	919.29	511.95	979.63	509.81
14.347	0	0.13	0.18	0.04	0.14	0.03	0.27	0.07	2.58	2.34	99.45	0.33	0	97.26	1.23	1.08	0.75	0.33	2.58	0.07	2.34	5.61	0	13.42	0.65	0.04	0.02	0.09	0.32	1.29	0.29	0.01	0.45	0.01	0	0	15.1	-4.16	-6.14	67.07	61.47	902.73	486.42	999.76	590.1	917.05	512.09	978.48	510.03
14.38	0	0.14	0.19	0.04	0.13	0.03	0.25	0.06	3.25	2.75	99.5	0.33	0	96.15	1.06	1.03	0.92	0.32	3.25	0.07	2.75	7.86	0	11.77	0.57	0.06	0.02	0.09	0.35	1.39	0.25	0.01	0.45	0.09	0	0	13.17	-5.91	-9.17	66.06	60.44	901.56	485.67	999.07	588.42	915.22	511.97	975.61	509.46
14.414	0	0.14	0.19	0.04	0.13	0.03	0.26	0.06	3.51	2.59	99.47	0.33	0	94.39	0.66	1	1.02	0.28	3.51	0.06	2.59	6.05	0	12.83	0.64	0.08	0.02	0.12	0.28	1.36	0.27	0.05	0.44	0.18	0	0	16.54	-7.88	-9.37	66.94	61.64	901.97	485.03	999.15	587.15	914.63	511.84	976.23	509.64
14.447	0	0.13	0.19	0.03	0.13	0.03	0.26	0.06	4.23	2.16	99.49	0.33	0	95.63	0.45	0.96	1.04	0.23	4.23	0.06	2.16	4.63	0	12.24	0.69	0.09	0.03	0.13	0.25	1.26	0.26	1.45	0.49	0.12	0	0	14.38	-6.57	-7.68	66.83	61.49	902.05	486.14	998.16	588.31	915.15	512.53	976.53	508.85
14.481	0	0.13	0.19	0.03	0.13	0.03	0.28	0.06	2.9	1.52	99.44	0.33	0	94.13	0.31	1.12	0.98	0.21	2.9	0.06	1.52	1.28	0	14.15	0.69	0.12	0.02	0.11	0.25	1.29	0.25	1.6	0.47	0.01	0	0	10.98	-8.13	-8.07	65.7	64.75	902.95	486.86	1000.11	588.98	914.52	513.84	979.12	509.42
14.514	0	0.13	0.19	0.03	0.13	0.03	0.31	0.06	2.91	1.49	99.38	0.33	0	85.19	0.31	0.78	1.06	0.15	2.91	0.07	1.49	1.51	0	15.92	0.78	0.13	0.02	0.11	0.22	1.37	0.26	0.7	0.49	0	0	0	13.82	-13.25	-6.57	66.3	62.57	905.84	488.86	1002.2	590.52	918.82	514.22	981.38	513.18
14.547	0	0.13	0.19	0.03	0.13	0.03	0.31	0.06	2.51	1.02	99.37	0.33	0	81.77	0.33	0.55	1.02	0.13	2.51	0.07	0.98	1.06	0	15.84	0.97	0.12	0.02	0.08	0.23	1.19	0.27	0.16	0.54	0	0	0	12.01	-14.5	-5.09	65.13	62.58	906.96	488.42	1004.87	591.73	921.42	512.68	983.99	513.78
14.581	0	0.13	0.19	0.03	0.13	0.03	0.32	0.06	2.33	1.11	99.36	0.33	0	84.41	0.3	0.39	1.16	0.11	2.33	0.08	0.81	0.98	0	15.98	1.1	0.14	0.02	0.08	0.24	1.11	0.31	0.56	0.67	0	0	0	11.98	-13.56	-3.92	65.14	61	910.11	488.82	1007.85	592.14	925.99	511.85	986.91	514.95
14.614	0	0.13	0.19	0.03	0.13	0.03	0.3	0.06	2.27	1.01	99.41	0.33	0	84.3	0.32	0.28	1.24	0.11	2.27	0.06	0.51	0.64	0	14.5	1.03	0.14	0.02	0.06	0.28	1.01	0.33	0.12	0.75	0	0	0	12.03	-13.6	-3.35	65	61.59	912.26	488.11	1011.15	592.87	928.68	511.2	990.17	514.57
14.647	0	0.13	0.18	0.03	0.13	0.03	0.28	0.06	2.03	0.93	99.43	0.33	0	78.31	0.37	0.19	1.14	0.07	2.03	0.06	0.34	0.43	0	13.78	0.89	0.12	0.02	0.04	0.29	0.93	0.32	0.21	0.9	0	0	0	12.68	-15.58	-4.34	65.1	61.15	914.96	488.23	1013.69	592.64	931	511.75	992.09	514.61
14.681	0	0.13	0.18	0.02	0.13	0.03	0.27	0.06	1.93	0.68	99.46	0.33	0	83.32	0.45	0.12	1.22	0.04	1.93	0.07	0.38	0.38	0	13.08	0.71	0.13	0.01	0.02	0.32	0.68	0.28	0.85	1.16	0	0	0	12.22	-13.96	-3.95	65.54	62.88	917.95	487.71	1016.1	591.78	932.95	511.69	995.82	513.07
14.714	0	0.13	0.18	0.02	0.13	0.03	0.26	0.06	1.9	0.63	99.48	0.33	0	71.88	0.61	0.09	1.22	0.04	1.9	0.08	0.43	0.24	0	12.05	0.78	0.12	0.02	0.01	0.35	0.63	0.27	0.85	1.22	0	0	0	13.36	-17.31	-4.47	65.46	61.34	921.75	487.5	1019.11	590.66	936.87	511.37	998.19	513.05
14.748	0	0.13	0.18	0.02	0.13	0.03	0.24	0.06	2.43	0.86	99.51	0.33	0	79.41	0.86	0.07	1.3	0.03	2.43	0.11	0.62	0.19	0	10.78	0.83	0.11	0.02	0.01	0.4	0.46	0.26	0.27	1.53	0	0	0	13.56	-15.25	-4.3	65.46	60.7	924.89	486.37	1022.47	589.96	940.61	510.06	1001.27	512.07
14.781	0	0.13	0.18	0.02	0.13	0.03	0.25	0.06	2.45	1.01	99.51	0.33	0	83.08	1.01	0.07	1.51	0.02	2.45	0.08	0.73	0.23	0	10.79	0.86	0.09	0.01	0.01	0.39	0.36	0.26	0.08	1.68	0	0	0	16.79	-14.04	-3.18	67.09	62.3	928.19	486.83	1023.81	588.57	942.65	510.3	1004.9	512.72
14.814	0	0.13	0.18	0.02	0.13	0.03	0.24	0.06	3	1.11	99.52	0.33	0	89.07	1.11	0.06	1.49	0.02	3	0.07	0.84	0.19	0	10.1	0.81	0.07	0.01	0.02	0.38	0.34	0.27	0.13	1.74	0	0	0	12.94	-11.51	-3.87	66.25	61.89	930.27	485.83	1026.05	587.35	944.71	509.23	1006.58	510.85
14.848	0	0.12	0.17	0.02	0.13	0.04	0.21	0.06	3.27	1.15	99.59	0.33	0	93.4	1.15	0.07	1.26	0.01	3.27	0.06	1.01	0.22	0	7.91	0.77	0.05	0.01	0.02	0.36	0.22	0.29	0.29	2.09	0	0	0	15.05	-8.75	-5.18	67.48	65.1	931.85	484.76	1028.19	586.14	944.2	509.49	1009.3	510.2
14.881	0	0.12	0.16	0.02	0.12	0.04	0.19	0.06	3.35	1.46	99.61	0.33	0	95.65	1.17	0.08	1.02	0.01	3.35	0.05	1.46	0.25	0	7.12	0.98	0.04	0.01	0.03	0.36	0.2	0.31	0.57	2.4	0	0	0	19.11	-6.55	-4	69.38	64.61	933.51	484.49	1027.74	584.9	945.72	509.22	1010.32	509.25
14.914	0	0.12	0.16	0.03	0.12	0.04	0.2	0.06	5.18	1.76	99.61	0.33	0	95.91	0.99	0.08	0.98	0.01	5.18	0.05	1.76	0.29	0	7.29	1.54	0.03	0.01	0.02	0.35	0.21	0.29	0.22	2.58	0	0	0	18.04	-6.23	-4.35	69.26	63.88	933.83	483.41	1029.4	584.68	946.93	507.66	1010.79	509.33
14.948	0	0.12	0.16	0.03	0.12	0.05	0.19	0.06	5.94	2.42	99.63	0.33	0	96.06	1.17	0.11	0.94	0.01	5.94	0.05	2.42	0.5	0	6.13	2.22	0.02	0.01	0.02	0.46	0.19	0.33	0.01	2.77	0	0	0	19.1	-6.04	-5.45	69.09	63.04	934.17	482.56	1029.56	584.19	947.09	507.93	1010.13	507.31
14.981	0	0.12	0.16	0.03	0.12	0.05	0.2	0.06	6.48	2.51	99.59	0.33	0	95.46	1.16	0.13	0.95	0.01	6.48	0.05	2.51	0.96	0	7.12	3.33	0.02	0.01	0.03	0.44	0.2	0.3	0.04	2.7	0	0	0	20.76	-6.77	-5.68	69.92	59.11	934.67	484.41	1028.31	584.4	948.77	508.76	1007.87	509.61
15.014	0	0.12	0.16	0.03	0.12	0.04	0.22	0.06	5.69	1.68	99.57	0.33	0	97.16	1.34	0.15	0.98	0.02	5.69	0.04	1.68	1.6	0	7.85	4.19	0.01	0.01	0.03	0.41	0.21	0.31	0.03	2.7	0	0	0	15.13	-4.34	-3.58	68.66	63.04	933.78	485.19	1026.48	583.45	946.3	508.46	1009.33	509.59
15.048	0	0.12	0.16	0.03	0.12	0.04	0.21	0.06	3.82	1.47	99.59	0.33	0	97.97	1.25	0.18	0.94	0.02	3.82	0.04	1.47	2.57	0	7.45	4.08	0.01	0.01	0.04	0.4	0.23	0.3	0.05	2.96	0	0	0	16	-2.62	-3.82	68.49	60.92	931.85	485.23	1023.82	583.27	945.05	508.52	1005.97	509.05
15.081	0	0.12	0.16	0.03	0.12	0.04	0.2	0.06	2.98	1.17	99.6	0.33	0	97.78	1.14	0.23	0.85	0.03	2.98	0.04	1.17	2.35	0	7.42	3.8	0.01	0.01	0.04	0.38	0.26	0.29	0.02	2.89	0	0	0	13.52	-3.06	-4.72	67.65	60.44	930.56	485.95	1022.67	583.58	943.66	509.19	1004.09	509.52
15.115	0	0.12	0.16	0.03	0.12	0.04	0.2	0.06	2.56	1.67	99.61	0.33	0	97.09	1.08	0.2	0.86	0.03	2.01	0.04	1.67	1.08	0	7.21	3.55	0.01	0.01	0.05	0.29	0.3	0.25	0.02	2.56	0	0	0	16.89	-4.45	-5.4	67.89	60.57	928.84	485.68	1021.62	584.21	941.86	509.7	1002.43	509.86
15.148	0	0.12	0.16	0.03	0.12	0.04	0.19	0.06	2.52	1.5	99.61	0.33	0	97.33	0.88	0.16	0.8	0.05	2.04	0.03	1.5	0.81	0	7.19	3.22	0.01	0.01	0.04	0.23	0.37	0.24	0.01	2.52	0	0	0	16.84	-4.01	-5.3	67.58	61.11	926.62	485.65	1020.53	585.43	939.97	509.86	1001.07	510.14
15.181	0	0.12	0.16	0.03	0.12	0.03	0.19	0.06	2.52	1.35	99.61	0.33	0	98.37	0.97	0.17	0.73	0.06	1.66	0.03	1.35	0.51	0	7.2	2.81	0.02	0.01	0.05	0.22	0.38	0.25	0.01	2.52	0	0	0	14.67	-1.5	-6.34	67.19	59.6	926.4	485.61	1020.1	584.71	940.01	509.57	999.61	509.87
15.215	0	0.12	0.16	0.03	0.12	0.03	0.21	0.06	2.44	1.5	99.58	0.33	0	96.91	0.9	0.21	0.62	0.06	1.71	0.03	1.5	0.65	0	9.2	2.56	0.02	0.01	0.06	0.17	0.5	0.25	0.01	2.44	0	0	0	17.93	-4.78	-4.15	68.1	61.27	923.61	486.71	1017.66	587.31	937.48	510.82	998.74	511.21
15.248	0	0.12	0.17	0.03	0.12	0.03	0.23	0.06	2.02	1.7	99.55	0.33	0	96.99	1.14	0.22	0.68	0.07	1.62	0.02	1.7	0.74	0	10.05	2.27	0.02	0.01	0.07	0.15	0.47	0.27	0.01	2.02	0	0	0	16.92	-4.64	-5.77	67.97	60.73	921.16	487.35	1015.83	588.05	934.86	511.94	995.59	511.81
15.281	0	0.12	0.17	0.03	0.12	0.03	0.24	0.06	1.77	1.94	99.52	0.33	0	98.2	1.12	0.2	0.62	0.09	1.43	0.02	1.94	0.89	0	11.35	2.06	0.02	0.01	0.09	0.11	0.52	0.3	0.02	1.77	0	0	0	14.93	-2	-3.89	67.45	62.83	917.56	487.25	1012.5	588.26	931.19	511.1	994.01	511.85
15.315	0	0.12	0.17	0.03	0.12	0.03	0.24	0.06	1.61	2.22	99.52	0.33	0	96.43	1.01	0.18	0.55	0.1	1.61	0.02	2.22	0.82	0	11.67	1.47	0.02	0.01	0.09	0.1	0.71	0.29	0.03	1.6	0	0	0	15.03	-5.52	-7.04	66.91	59.81	916.33	486.85	1010.9	587	929.88	511.65	989.69	510.78
15.348	0	0.12	0.17	0.03	0.12	0.03	0.24	0.06	1.59	2.03	99.52	0.33	0	97.41	0.95	0.18	0.56	0.13	1.48	0.02	2.03	0.6	0	11.6	1.29	0.03	0.01	0.08	0.1	0.77	0.26	0.01	1.59	0	0	0	17.78	-3.87	-7.01	67.86	59.36	916.07	486.82	1010.74	587.48	929.96	511.8	989.32	511.21
15.381	0	0.12	0.17	0.03	0.13	0.03	0.26	0.06	1.9	1.45	99.48	0.33	0	98.06	1.14	0.28	0.55	0.16	1.9	0.03	1.45	0.77	0	12.68	1.29	0.03	0.01	0.07	0.1	0.96	0.24	0	1.61	0	0	0	17.78	-2.4	-7.32	68	58.1	915.99	486.85	1010.81	587.63	930.54	511.52	988.64	511.66
15.415	0	0.12	0.17	0.03	0.13	0.03	0.29	0.06	1.95	1.09	99.43	0.33	0	98.21	1.27	0.41	0.55	0.19	1.95	0.03	1.09	0.57	0	14.3	1.23	0.06	0.01	0.08	0.08	1.05	0.26	0.01	1.38	0	0	0	12.77	-1.96	-7.65	66	58.96	914.93	486.53	1009.3	586.55	928.64	511.46	987.57	509.38
15.448	0	0.12	0.17	0.03	0.13	0.03	0.29	0.06	2.07	0.88	99.43	0.33	0	97.64	1.07	0.57	0.52	0.19	2.07	0.03	0.88	0.54	0	14.44	1.19	0.07	0.01	0.1	0.09	1.22	0.26	0.01	1.47	0	0	0	15.66	-3.39	-7.66	67.38	57.86	914.66	487.2	1008.65	586.65	928.77	511.58	986.62	511.49
15.482	0	0.12	0.17	0.02	0.13	0.03	0.27	0.06	1.87	0.71	99.46	0.33	0	97.99	1	0.77	0.43	0.25	1.87	0.03	0.71	0.39	0	13.66	1.05	0.12	0.01	0.24	0.08	1.53	0.25	0.01	1.33	0	0	0	15.6	-2.56	-6.94	67.63	58.25	913.2	488.14	1006.6	587.58	927.14	512.71	985.37	511.45
15.515	0	0.12	0.17	0.02	0.13	0.03	0.23	0.06	1.89	0.78	99.53	0.33	0	97.96	0.64	1.06	0.37	0.31	1.89	0.02	0.78	0.39	0	11.45	0.81	0.16	0.01	0.22	0.08	1.59	0.24	0.02	1.37	0	0	0	14.38	-2.65	-6.54	67.06	59.31	911.1	487.74	1005.94	588.52	925.34	512.26	984.65	511.54
15.548	0	0.12	0.17	0.02	0.13	0.03	0.22	0.06	2.09	0.91	99.55	0.33	0	95.98	0.44	1.3	0.37	0.36	2.09	0.02	0.91	0.35	0	11	0.69	0.14	0.01	0.25	0.08	1.51	0.24	0.02	1.45	0	0	0	15.36	-6.14	-6.98	66.59	59.95	909.96	487.22	1005.73	589.09	924.06	512.52	983.99	511.05
15.582	0	0.12	0.17	0.02	0.13	0.03	0.22	0.07	2.16	0.94	99.56	0.33	0	96.49	0.43	1.7	0.4	0.42	2.16	0.03	0.94	0.26	0	10.57	0.77	0.18	0.01	0.25	0.08	1.43	0.23	0.02	1.38	0	0	0	13.87	-5.43	-6.91	65.99	60.38	908.8	487.27	1005.11	589.82	922.99	512.76	983.32	510.57
15.615	0	0.12	0.17	0.02	0.13	0.03	0.22	0.07	2.42	0.93	99.56	0.33	0	95.58	0.47	1.99	0.44	0.47	2.42	0.03	0.93	0.19	0	10.66	0.9	0.18	0.01	0.2	0.08	1.34	0.25	0.01	1.39	0	0	0	13.17	-6.63	-6.95	65.4	60.76	907.65	487.46	1004.64	590.78	921.93	513.21	982.63	510.58
15.648	0	0.12	0.17	0.02	0.13	0.03	0.23	0.07	2.56	0.84	99.53	0.33	0	96.46	0.39	2.03	0.44	0.58	2.56	0.02	0.84	0.15	0	11.77	0.93	0.19	0.02	0.26	0.07	1.2	0.27	0.02	1.37	0	0	0	11.7	-5.48	-6.75	64.69	61.23	907.17	487.88	1004.15	591.04	921.3	513.47	982.46	510.75
15.682	0	0.12	0.17	0.02	0.14	0.03	0.25	0.07	2.62	0.64	99.5	0.33	0	96.38	0.4	2.29	0.51	0.68	2.62	0.03	0.64	0.15	0	12.72	0.87	0.23	0.02	0.26	0.07	1.14	0.29	0.02	1.27	0	0	0	12.53	-5.59	-7.83	64.75	60.47	907.51	488.04	1004.42	590.99	921.52	514.06	981.91	510.87
15.715	0	0.12	0.17	0.02	0.14	0.03	0.25	0.07	2.31	0.66	99.5	0.33	0	95.81	0.36	2.25	0.54	0.84	2.31	0.02	0.66	0.16	0	13.07	0.81	0.23	0.02	0.39	0.07	1.04	0.29	0.01	1.28	0	0	0	12.06	-6.35	-6.66	64.86	60.85	907.22	489.02	1004.14	592.18	921.56	514.49	982.36	512.06
15.749	0	0.12	0.17	0.02	0.13	0.03	0.23	0.07	2.36	0.74	99.54	0.33	0	94.04	0.36	1.71	0.54	0.83	2.36	0.03	0.74	0.19	0	11.51	0.94	0.3	0.02	0.6	0.08	1.08	0.29	0.01	1.56	0	0	0	14.2	-8.2	-7.03	65.27	59.48	906.86	489.27	1004.53	593.3	922.11	514.69	981.58	513.4
15.782	0	0.12	0.16	0.02	0.13	0.03	0.23	0.06	2.66	0.67	99.55	0.33	0	92.71	0.37	1.3	0.52	0.76	2.66	0.04	0.67	0.19	0	10.9	1.05	0.33	0.03	0.63	0.08	1.02	0.28	0.02	1.83	0	0	0	14.14	-9.28	-6.11	64.92	60.83	906.31	489.11	1004.19	593.4	921.33	514.4	982.15	513.44
15.815	0	0.12	0.16	0.02	0.13	0.04	0.22	0.06	3.38	0.71	99.55	0.33	0	94.21	0.46	1.26	0.55	0.79	3.38	0.06	0.71	0.21	0	10.61	1.13	0.32	0.03	0.62	0.09	0.91	0.29	0.03	1.97	0	0	0	15.12	-8.06	-6.03	65.09	61.02	906	488.81	1004.87	594.38	921.47	514.34	982.49	513.55
15.849	0	0.12	0.16	0.02	0.13	0.04	0.23	0.06	4.34	0.63	99.53	0.33	0	93.08	0.48	1.21	0.54	0.77	4.34	0.08	0.63	0.22	0	11.22	1.35	0.35	0.03	0.36	0.1	0.69	0.32	0.08	2.21	0	0	0	12.71	-9	-5.63	63.78	60.41	906.63	488.09	1005.78	594.16	922.75	513.36	983.15	512.15
15.882	0	0.12	0.16	0.02	0.13	0.05	0.24	0.06	6.19	0.59	99.52	0.33	0	91.93	0.59	1.19	0.62	0.62	6.19	0.13	0.58	0.24	0	11.24	1.24	0.38	0.04	0.23	0.12	0.56	0.35	0.08	2.48	0	0	0	9.34	-9.84	-5.14	63.58	63.1	908.46	488.33	1008.41	594.2	923.72	513.13	986.82	512.9
15.915	0	0.12	0.16	0.02	0.13	0.05	0.22	0.06	6.33	0.65	99.55	0.33	0	88.23	0.84	0.9	0.65	0.44	6.33	0.17	0.63	0.22	0	9.93	1.16	0.34	0.04	0.12	0.14	0.54	0.37	0.1	2.55	0	0	0	10.87	-11.93	-5.16	64.08	62.57	910.03	487.82	1010.32	593.66	925.71	512.15	988.26	513.8
15.949	0	0.12	0.16	0.02	0.13	0.05	0.2	0.06	5.85	0.75	99.6	0.33	0	91.7	1	0.63	0.75	0.3	5.85	0.23	0.7	0.18	0	7.7	0.98	0.29	0.03	0.08	0.17	0.36	0.4	0.25	2.67	0	0	0	10.94	-9.99	-4.36	64.6	61.86	913.02	488.13	1011.63	592.74	928.68	512.07	990.52	513.25
15.982	0	0.12	0.16	0.02	0.13	0.05	0.2	0.06	5.89	0.81	99.6	0.33	0	94.32	1.34	0.49	0.75	0.23	5.89	0.28	0.81	0.17	0	7.34	0.9	0.28	0.03	0.05	0.17	0.31	0.4	0.12	2.75	0	0	0	12.92	-7.95	-4.81	65.84	63.45	915.9	488.68	1012.27	590.87	929.37	513.28	992.82	512.88
16.015	0	0.12	0.16	0.02	0.13	0.04	0.19	0.06	3.92	1.03	99.61	0.33	0	92.75	1.7	0.45	0.91	0.22	3.92	0.35	1.03	0.17	0	6.97	0.73	0.28	0.02	0.04	0.18	0.25	0.42	0.04	2.97	0	0	0	10.68	-9.26	-5.18	64.63	63.84	917.11	487.58	1014.68	590.48	930.76	512.12	994.6	512.1
16.049	0	0.12	0.16	0.02	0.13	0.04	0.19	0.06	2.76	1.24	99.61	0.33	0	95.68	2.16	0.38	1.24	0.19	2.58	0.27	1.19	0.17	0	6.68	0.65	0.34	0.01	0.03	0.2	0.19	0.44	0.01	2.76	0	0	0	11.29	-6.51	-6.1	64.94	62.58	919.46	487.34	1016.17	589.83	932.98	512.57	995.53	510.59
16.082	0	0.12	0.16	0.02	0.13	0.04	0.2	0.06	2.71	1.33	99.61	0.33	0	94.2	2.71	0.34	1.32	0.19	2.14	0.18	1.33	0.25	0	6.28	0.62	0.3	0.01	0.03	0.2	0.17	0.44	0	2.55	0	0	0	12.63	-8.07	-5.93	64.89	62.87	920.49	486.75	1017.87	590.23	934.24	512.28	997.08	510.31
16.116	0	0.12	0.16	0.02	0.13	0.03	0.19	0.06	3.07	1.36	99.61	0.33	0	94.81	3.07	0.4	1.35	0.19	1.63	0.14	1.36	0.22	0	5.9	0.54	0.28	0.01	0.03	0.23	0.13	0.43	0.01	2.5	0	0	0	16.08	-7.48	-7.31	65.77	63.37	921.17	485.41	1020.18	590.34	934.78	512.01	998.13	510.22
16.149	0	0.12	0.16	0.02	0.14	0.04	0.19	0.07	3.53	1.75	99.61	0.33	0	93.51	3.53	0.39	1.55	0.22	2.14	0.1	1.75	0.22	0	5.45	0.5	0.27	0.01	0.03	0.29	0.12	0.43	0.01	2.61	0	0	0	18.79	-8.66	-7.78	66.38	61.4	922.28	485.69	1021.71	591.3	936.95	512.2	998.35	511.6
16.182	0	0.12	0.16	0.02	0.14	0.04	0.19	0.07	3.2	1.91	99.61	0.33	0	95.43	3.2	0.46	1.39	0.27	2.79	0.08	1.91	0.26	0	5.7	0.53	0.25	0	0.03	0.31	0.13	0.4	0.01	2.5	0	0	0	18.57	-6.81	-7.16	66.76	61	923.73	486.19	1021.22	589.23	938	511.43	998.98	512.57
16.216	0	0.11	0.16	0.02	0.13	0.04	0.19	0.07	3.14	2.15	99.62	0.33	0	96.73	3.14	0.59	1.34	0.34	3.06	0.06	2.15	0.22	0	5.27	0.63	0.21	0	0.03	0.4	0.12	0.39	0.01	2.66	0	0	0	16.25	-5.07	-4.68	66.25	61.95	923.5	487.39	1020.79	591.11	938.35	511.94	1000.3	512.76
16.249	0	0.12	0.16	0.02	0.14	0.04	0.19	0.07	3.06	1.58	99.62	0.33	0	96.37	3.06	0.6	1.28	0.37	2.81	0.05	1.58	0.16	0	5.26	0.69	0.21	0	0.04	0.35	0.11	0.44	0.02	2.66	0	0	0	17.63	-5.6	-5.1	66.34	62.55	923.11	487.46	1020.33	590.99	937.39	512.39	999.94	513.04
16.282	0	0.12	0.16	0.02	0.14	0.04	0.19	0.07	3.03	1.25	99.62	0.33	0	96.91	3.03	0.58	1.25	0.36	1.72	0.03	0.94	0.12	0	5.24	0.79	0.19	0.01	0.07	0.35	0.11	0.45	0	2.53	0	0	0	20.47	-4.78	-5.99	67.56	61.57	923.77	488.25	1020.25	590.47	937.82	512.95	999.35	515.1
16.316	0	0.12	0.17	0.02	0.14	0.03	0.19	0.07	2.87	1.24	99.62	0.33	0	96.14	2.87	0.62	1.24	0.41	1.29	0.03	0.85	0.08	0	5.2	0.82	0.17	0.01	0.08	0.36	0.09	0.41	0.01	2.1	0	0	0	18.23	-5.93	-6.66	66.82	62.39	922.82	488.06	1020.42	591.3	936.61	513.49	999	514.14
16.349	0	0.12	0.17	0.02	0.14	0.03	0.19	0.07	2.97	1.18	99.62	0.33	0	96.34	2.97	0.7	1.18	0.34	0.95	0.04	0.81	0.07	0	5.22	0.84	0.19	0.01	0.1	0.37	0.1	0.43	0.03	1.83	0	0	0	17.28	-5.65	-5.91	67.45	60.03	921.36	490.08	1018.47	593.8	936.58	515.07	996.62	515.16
16.382	0	0.12	0.17	0.02	0.14	0.03	0.19	0.07	3.39	1.07	99.61	0.33	0	98.07	3.39	0.7	1.07	0.27	0.78	0.04	0.75	0.08	0	5.19	0.96	0.18	0.01	0.11	0.38	0.1	0.44	0.09	1.6	0	0	0	10.03	-2.35	-5.26	65.57	63.07	920.45	490.01	1016.45	591.47	933.8	514.36	996.86	513.54
16.416	0	0.12	0.18	0.02	0.14	0.03	0.2	0.07	3	0.99	99.59	0.33	0	98.3	3	0.62	0.99	0.19	0.83	0.03	0.71	0.09	0	6.09	1.4	0.17	0.01	0.11	0.33	0.09	0.46	0.17	1.16	0	0	0	11.65	-1.73	-3.69	66.21	63.55	918.98	489.9	1014.27	591.19	932.49	513.75	996.05	513.61
16.449	0	0.12	0.18	0.02	0.14	0.03	0.22	0.06	3.01	1	99.57	0.33	0	98.17	3.01	0.56	1	0.14	1.07	0.03	0.73	0.13	0	6.89	1.63	0.18	0.01	0.14	0.31	0.09	0.44	0.62	1.09	0	0	0	17.61	-2.1	-4.87	68.25	63.54	917.71	489.36	1013.01	590.77	930.65	514.24	994.19	514.07
16.483	0	0.12	0.18	0.02	0.15	0.03	0.25	0.07	3.55	1.1	99.5	0.33	0	97.69	3.55	0.48	1.1	0.09	1.57	0.04	0.66	0.25	0	8.87	1.78	0.18	0.01	0.23	0.29	0.1	0.41	2.78	0.83	0	0	0	20.03	-3.27	-5.71	68.8	62.79	916.22	489.03	1012.08	590.86	929.42	514.17	992.21	514.81
16.516	0	0.12	0.18	0.02	0.15	0.03	0.26	0.07	3.65	1	99.47	0.33	0	95.91	3.65	0.52	1	0.07	1.76	0.04	0.73	0.34	0	9.73	1.8	0.18	0.01	0.18	0.29	0.1	0.37	1.14	0.78	0	0	0	18.77	-6.23	-6.63	67.75	61.63	914.96	488.74	1010.86	590.47	928.34	514.13	989.97	513.95
16.549	0	0.12	0.18	0.03	0.14	0.03	0.25	0.06	3.06	1.06	99.49	0.33	0	95.33	3.06	0.5	1.06	0.05	2.61	0.06	0.94	0.37	0	9.46	1.4	0.2	0.01	0.15	0.29	0.1	0.37	0.23	0.88	0	0	0	14.82	-6.92	-6.01	66.02	60.98	913.97	487.98	1010.15	590.39	928.15	513.04	989.12	511.94
16.583	0	0.12	0.18	0.02	0.14	0.03	0.27	0.06	2.91	0.9	99.46	0.33	0	95.12	2.85	0.57	0.9	0.05	2.91	0.07	0.89	0.23	0	11.03	1.27	0.23	0.01	0.13	0.31	0.12	0.36	0.12	0.98	0	0	0	14.81	-7.15	-5.6	65.71	60.13	913.44	487.79	1009.89	591.13	928.42	512.91	988.53	511.32
16.616	0	0.12	0.18	0.02	0.14	0.03	0.26	0.06	3.09	0.98	99.48	0.33	0	94.2	2.28	0.65	0.93	0.06	3.09	0.06	0.98	0.12	0	10.82	1.24	0.25	0.01	0.12	0.3	0.12	0.34	0.11	1	0	0	0	15.62	-8.06	-6.07	65.49	60.18	913.31	487.24	1010.19	591.1	928.25	512.82	988.4	510.81
16.649	0	0.12	0.18	0.03	0.13	0.03	0.25	0.06	3.11	1.06	99.49	0.33	0	93.57	1.63	0.61	0.86	0.08	3.11	0.07	1.06	0.06	0	11.13	1.17	0.29	0.01	0.17	0.29	0.13	0.34	0.04	1.02	0	0	0	13.49	-8.61	-5.79	64.92	61.59	912.98	487.35	1010.72	591.57	927.68	512.71	989.25	511.26
16.683	0	0.12	0.18	0.03	0.13	0.03	0.25	0.06	2.85	1.19	99.5	0.33	0	92.86	1.4	0.72	0.79	0.12	2.85	0.07	1.19	0.06	0	11.05	0.97	0.3	0.01	0.23	0.24	0.13	0.36	0.05	0.93	0	0	0	13.72	-9.17	-5.67	64.82	60.97	912.18	487.35	1010.54	592.39	927.57	512.62	988.54	511.58
16.716	0	0.12	0.18	0.03	0.13	0.03	0.23	0.06	2.59	1.17	99.53	0.33	0	93.8	1.25	0.9	0.74	0.2	2.59	0.06	1.17	0.08	0	10.3	0.88	0.3	0.01	0.31	0.23	0.14	0.39	0.05	0.95	0	0	0	14.91	-8.41	-5.07	65.45	61.31	912.44	487.56	1010.67	592.77	927.88	512.78	989.19	511.93
16.75	0	0.12	0.18	0.03	0.14	0.03	0.23	0.06	2.14	1.14	99.55	0.33	0	93.53	1.01	1.26	0.67	0.43	2.14	0.04	1.14	0.14	0	9.9	0.9	0.3	0.02	0.4	0.23	0.17	0.35	0.02	0.8	0	0	0	11.41	-8.64	-5.16	64.54	61.64	912.63	487.95	1011.26	592.96	928.04	512.74	989.68	512.17
16.783	0	0.13	0.18	0.03	0.14	0.03	0.2	0.06	2.04	1.07	99.59	0.33	0	90.34	0.99	1.56	0.79	0.59	2.04	0.05	1.07	0.09	0	7.95	0.73	0.34	0.01	0.28	0.25	0.16	0.34	0.02	0.73	0	0	0	8.47	-10.82	-6.43	63.19	61.14	912.14	487.57	1012.46	594.24	928.04	513.12	989.15	511.02
16.816	0	0.13	0.18	0.02	0.14	0.03	0.2	0.06	1.56	0.97	99.59	0.33	0	90.18	1.01	1.52	0.97	0.84	1.56	0.04	0.71	0.06	0	7.7	0.86	0.34	0.01	0.18	0.25	0.16	0.35	0.03	0.66	0	0	0	10.15	-10.91	-4.13	63.06	63	912.32	487.45	1012.58	594.58	928.28	512.45	991.27	511.5
16.85	0	0.13	0.18	0.02	0.14	0.03	0.2	0.06	1.32	1.06	99.6	0.33	0	89.41	1.06	1.28	1.2	0.92	1.32	0.04	0.57	0.04	0	7.2	0.95	0.33	0.01	0.11	0.25	0.15	0.38	0.02	0.69	0	0	0	11.34	-11.33	-4.12	63.1	63.46	911.9	487.01	1012.97	595.01	928.01	512.2	991.47	511.68
16.883	0	0.13	0.18	0.02	0.14	0.03	0.19	0.06	1.11	1.11	99.62	0.33	0	83.55	1.11	1.31	1.11	0.96	0.99	0.03	0.34	0.03	0	6.11	0.89	0.31	0.01	0.06	0.25	0.14	0.36	0.01	0.7	0	0	0	12	-13.87	-3.62	63	60.76	912.9	486.81	1014.49	595.61	930.94	511.23	991.69	512.42
16.916	0	0.13	0.18	0.02	0.14	0.03	0.19	0.06	1.34	1.2	99.63	0.33	0	81.77	1.34	1.23	1.2	0.84	0.92	0.04	0.29	0.04	0	5.56	0.74	0.32	0.01	0.04	0.28	0.13	0.34	0.01	0.69	0	0	0	10.55	-14.49	-3.95	62.75	61.19	913.71	486.56	1015.71	595.99	931.54	511.55	992.73	511.21
16.95	0	0.13	0.18	0.02	0.14	0.03	0.17	0.06	1.53	1.25	99.63	0.33	0	85.26	1.53	1.18	1.25	0.69	0.98	0.03	0.25	0.06	0	3.79	0.58	0.31	0.01	0.04	0.29	0.12	0.31	0.04	0.74	0	0	0	11.59	-13.23	-3.83	63.21	62.78	914.78	486.22	1017.15	595.59	932.02	511.13	994.79	511.85
16.983	0	0.13	0.18	0.02	0.15	0.03	0.17	0.06	1.88	1.21	99.64	0.33	0	85.34	1.88	1.18	1.21	0.66	0.9	0.03	0.27	0.07	0	3.2	0.39	0.27	0	0.03	0.33	0.12	0.29	0.01	0.75	0	0	0	7.29	-13.19	-3.16	62.86	62.84	916.56	486.63	1018.5	595.02	933.89	510.54	996.72	511.8
17.016	0	0.13	0.18	0.02	0.15	0.03	0.16	0.07	2.1	1.12	99.64	0.33	0	85	2.1	1.17	1.12	0.6	0.93	0.03	0.35	0.1	0	2.37	0.24	0.24	0	0.02	0.38	0.11	0.28	0.04	0.77	0	0	0	8.84	-13.33	-1.78	63.43	64.1	918.5	486.46	1020.04	594.59	935.67	509.91	999.73	512.25
17.05	0	0.13	0.18	0.02	0.14	0.03	0.16	0.06	1.61	1.18	99.63	0.33	0	76.35	2.28	0.84	1.18	0.43	0.95	0.03	0.44	0.1	0	1.61	0.2	0.21	0	0.01	0.44	0.11	0.26	0.04	0.71	0	0	0	4.54	-16.14	-3.08	62.9	63.24	920.45	486.4	1021.28	593.08	937	509.83	1000.23	510.96
17.083	0	0.12	0.18	0.02	0.15	0.03	0.16	0.07	1.47	1.1	99.64	0.33	0	79.11	2.54	1.08	1.1	0.32	1.19	0.03	0.74	0.13	0	1.47	0.14	0.21	0	0.01	0.46	0.11	0.25	0.02	0.76	0	0	0	8.23	-15.34	-4.82	63.16	62.4	922.71	485.79	1023.85	592.83	939	510.26	1001.4	510.88
17.117	0	0.12	0.18	0.02	0.14	0.03	0.15	0.06	0.94	1.06	99.64	0.33	0	83.1	2.1	1.18	1.06	0.32	2.1	0.03	1.04	0.18	0	0.94	0.1	0.14	0	0.01	0.54	0.11	0.24	0	0.73	0	0	0	6.58	-14.04	-4.2	63.26	61.83	924.37	484.8	1025.15	591.3	941.13	508.43	1002.95	509.98
17.15	0	0.12	0.18	0.02	0.14	0.03	0.14	0.06	0.82	1	99.64	0.33	0	89.66	1.62	0.75	1	0.23	2.6	0.03	1.1	0.26	0	0.77	0.1	0.1	0	0.01	0.63	0.1	0.23	0.01	0.82	0	0	0	8.35	-11.2	-2.41	64.03	63.88	926.17	483.9	1027.03	590.9	942.84	507.21	1006.67	509.69
17.183	0	0.13	0.18	0.03	0.14	0.03	0.14	0.06	0.89	0.98	99.64	0.33	0	89.87	1.32	0.66	0.98	0.25	3.63	0.03	1.06	0.31	0	0.71	0.09	0.08	0	0.01	0.68	0.11	0.22	0.01	0.89	0	0	0	9.03	-11.09	-4.24	64.08	63.63	928.06	483.11	1028.97	590.22	943.94	507.71	1007.57	508.03
17.217	0	0.13	0.18	0.03	0.14	0.03	0.14	0.06	0.92	1.02	99.64	0.33	0	89.88	1.03	0.61	1.02	0.22	3.13	0.03	0.89	0.27	0	0.6	0.1	0.07	0	0.01	0.81	0.08	0.18	0.02	0.92	0	0	0	12.36	-11.08	-7.65	64.07	62.48	929.97	482.36	1031.54	589.73	945.11	508.81	1007.58	507.5
17.25	0	0.13	0.18	0.03	0.13	0.03	0.14	0.06	0.97	0.87	99.64	0.33	0	93.97	0.87	0.59	1.07	0.17	3.59	0.03	1.01	0.2	0	0.62	0.14	0.06	0	0.02	0.8	0.09	0.2	0.01	0.97	0	0	0	13.39	-8.27	-7.36	64.65	62.71	931.12	482.59	1032.98	590.47	946.47	509.01	1009.18	508.03
17.283	0	0.13	0.18	0.03	0.13	0.03	0.14	0.06	1	0.66	99.64	0.33	0	96.57	0.66	0.55	1.12	0.14	2.96	0.03	1.08	0.15	0	0.66	0.26	0.05	0	0.03	0.78	0.08	0.19	0.01	1	0	0	0	15.02	-5.31	-6.29	66.16	61.38	933.18	484.33	1031.37	588.64	948.02	509.54	1009.4	509.39
17.317	0	0.12	0.18	0.03	0.13	0.03	0.13	0.06	0.75	0.67	99.65	0.33	0	95.56	0.49	0.84	0.75	0.18	2.4	0.02	1.24	0.21	0	0.67	0.41	0.03	0.01	0.05	0.88	0.08	0.17	0.01	1.22	0	0	0	16.87	-6.65	-6.09	66.52	62.59	932.49	484.68	1031.41	589.96	947.1	510.42	1009.69	510.16
17.35	0	0.12	0.18	0.03	0.13	0.03	0.14	0.06	0.83	0.83	99.65	0.33	0	94.64	0.48	0.85	0.69	0.23	2.95	0.02	1.13	0.23	0	0.83	0.68	0.03	0.01	0.08	0.72	0.07	0.18	0	1.21	0	0	0	16.5	-7.64	-5.92	66.4	62.61	932.17	484.89	1030.24	588.66	946.42	509.89	1009.02	510.96
17.383	0	0.12	0.17	0.03	0.13	0.03	0.13	0.06	0.94	0.85	99.65	0.33	0	95.55	0.45	0.9	0.63	0.22	2.49	0.02	1.31	0.36	0	0.85	0.94	0.03	0.01	0.08	0.77	0.08	0.17	0.01	1.26	0	0	0	12.47	-6.66	-6.44	64.93	63.2	929.98	486.35	1029.96	592.3	944.6	512.17	1007.8	511.05
17.417	0	0.12	0.17	0.03	0.13	0.03	0.14	0.06	1.06	0.82	99.66	0.33	0	95.58	0.49	0.88	0.62	0.19	2.36	0.02	0.82	0.28	0	0.87	1.06	0.02	0.01	0.07	0.61	0.1	0.17	0.01	1.42	0	0	0	13.97	-6.63	-5.74	65.21	62.65	928.82	487.27	1027.73	592.42	943.57	512.64	1006.21	512.11
17.45	0	0.12	0.17	0.03	0.13	0.03	0.14	0.06	1.14	0.65	99.66	0.33	0	95.67	0.44	0.81	0.63	0.16	2.54	0.01	0.65	0.18	0	0.94	1.14	0.02	0.01	0.08	0.61	0.11	0.16	0.01	1.42	0	0	0	14.12	-6.53	-6.22	64.84	64.46	925.84	487.44	1026.79	594.65	940.37	513.79	1004.81	512.55
17.484	0	0.12	0.17	0.02	0.13	0.03	0.14	0.06	1.14	0.62	99.66	0.33	0	95.01	0.46	0.87	0.69	0.16	2.11	0.02	0.62	0.15	0	1.14	1.09	0.02	0.01	0.05	0.54	0.1	0.19	0.01	1.42	0	0	0	15.25	-7.26	-7.21	64.59	61.1	925.32	487.61	1025.96	595.33	941.1	514.36	1002.15	511.91
17.517	0	0.12	0.17	0.02	0.13	0.03	0.14	0.06	1.48	0.71	99.65	0.33	0	94.39	0.41	0.96	0.76	0.17	1.82	0.02	0.71	0.18	0	1.48	0.85	0.03	0.01	0.06	0.5	0.13	0.18	0.03	1.41	0	0	0	14.58	-7.88	-6.53	64.89	60.81	921.92	488.39	1022.77	595.9	938.25	514.14	999.06	513.8
17.55	0	0.12	0.17	0.03	0.13	0.03	0.14	0.06	1.38	1.12	99.65	0.33	0	96.16	0.49	1.07	0.81	0.19	1.38	0.02	1.12	0.2	0	1.6	0.57	0.03	0.01	0.05	0.51	0.14	0.19	0.02	1.24	0	0	0	16.82	-5.89	-6.2	66.13	62.65	919.66	489.49	1020.18	596.68	934.99	515.59	997.65	515.22
17.584	0	0.12	0.18	0.03	0.13	0.03	0.14	0.06	1.06	1.22	99.65	0.33	0	97.51	0.63	1.05	0.79	0.17	1.04	0.03	1.22	0.21	0	2.11	0.37	0.02	0.01	0.04	0.5	0.13	0.22	0.03	1.06	0	0	0	16.37	-3.66	-5.81	65.96	62.75	917.06	488.33	1017.62	596.04	932.59	514.6	995.32	513.34
17.617	0	0.12	0.18	0.03	0.13	0.03	0.14	0.06	1.03	1.33	99.65	0.33	0	97.74	0.58	1.06	0.8	0.19	0.97	0.04	1.33	0.17	0	2.09	0.23	0.02	0.01	0.05	0.51	0.13	0.24	0.02	1.03	0	0	0	12.47	-3.17	-5.49	65.16	62.47	915.67	489.08	1015.05	595.29	930.93	514.7	993.38	512.88
17.65	0	0.12	0.18	0.03	0.13	0.03	0.15	0.06	1.01	1.64	99.64	0.33	0	96.5	0.67	1.21	0.83	0.25	1.01	0.05	1.64	0.24	0	2.73	0.19	0.03	0.01	0.06	0.49	0.14	0.25	0.01	0.95	0	0	0	7.18	-5.41	-7.54	63.78	62.88	913.72	488.48	1013.91	594.11	928.13	514.48	990.95	511.71
17.684	0	0.12	0.18	0.03	0.14	0.03	0.16	0.06	1.41	1.95	99.64	0.33	0	95.49	0.85	1.68	0.92	0.4	1.41	0.07	1.95	0.28	0	3.76	0.14	0.06	0.01	0.05	0.4	0.16	0.24	0	0.71	0	0	0	9.29	-6.74	-8.31	64.11	61.11	913.71	488.7	1012.15	593.06	927.92	515.19	988.87	510.91
17.717	0	0.12	0.17	0.03	0.14	0.03	0.15	0.07	1.67	2.13	99.65	0.33	0	96.17	1.01	2.7	0.84	0.56	1.67	0.06	2.13	0.31	0	3.75	0.14	0.06	0	0.08	0.41	0.17	0.24	0.01	0.71	0	0	0	15	-5.88	-8.03	65.75	60.41	912.29	487.69	1011.41	593.45	927.34	514.37	987.68	511.48
17.751	0	0.12	0.17	0.03	0.15	0.03	0.17	0.07	2.43	1.76	99.65	0.33	0	94.95	1.15	3.16	0.79	0.73	2.43	0.06	1.76	0.31	0	4.85	0.15	0.09	0.01	0.14	0.4	0.2	0.22	0.06	0.63	0	0	0	18.22	-7.33	-8.34	66.73	58.6	912.53	487.44	1011.45	593.45	928.33	514.16	986.89	511.93
17.784	0	0.12	0.18	0.03	0.15	0.03	0.17	0.07	2.15	1.05	99.65	0.33	0	95.07	1.04	2.39	0.84	0.66	2.15	0.06	1.05	0.22	0	4.86	0.17	0.13	0.01	0.15	0.37	0.23	0.23	0.06	0.6	0	0	0	13.98	-7.21	-7.64	65.27	61.72	911.94	488.15	1010.42	592.65	926.07	514.49	987.75	512.08
17.817	0	0.13	0.18	0.02	0.14	0.03	0.17	0.06	1.6	0.89	99.64	0.33	0	93.04	0.89	1.61	0.96	0.55	1.6	0.06	0.61	0.14	0	4.72	0.17	0.15	0.01	0.15	0.33	0.22	0.23	0.09	0.54	0	0	0	9.32	-9.03	-7.03	63.66	60.85	911.39	488.73	1010.4	593.96	926.55	514.48	987.34	511.71
17.851	0	0.13	0.19	0.02	0.14	0.03	0.16	0.06	1.2	0.56	99.63	0.33	0	91.33	0.52	1.21	1.32	0.7	1.2	0.05	0.56	0.07	0	3.6	0.18	0.28	0.01	0.11	0.38	0.23	0.24	0.05	0.45	0.01	0	0	10.55	-10.23	-7.52	63.3	61.9	910.99	488.62	1011.28	595.23	925.95	515.23	987.76	511.89
17.884	0	0.13	0.19	0.02	0.14	0.03	0.16	0.06	0.8	0.39	99.62	0.33	0	92.45	0.3	0.69	1.33	0.55	0.8	0.04	0.39	0.04	0	2.95	0.18	0.31	0.01	0.07	0.34	0.2	0.25	0.02	0.43	0	0	0	7.03	-9.47	-5.75	62.76	60.86	910.53	488.82	1011.01	595.71	927.01	513.81	987.85	512.25
17.917	0	0.13	0.19	0.02	0.13	0.03	0.16	0.06	0.67	0.33	99.62	0.33	0	80.66	0.17	0.32	1.43	0.36	0.67	0.03	0.33	0.04	0	2.68	0.2	0.29	0.01	0.06	0.32	0.17	0.3	0.01	0.43	0	0	0	5.96	-14.86	-5.17	62.58	60.04	911.37	489.22	1010.87	595.15	927.99	513.71	988.01	512.27
17.951	0	0.14	0.2	0.02	0.13	0.03	0.16	0.06	0.66	0.26	99.61	0.33	0	78.59	0.08	0.13	1.85	0.2	0.66	0.02	0.26	0.05	0	2.5	0.24	0.31	0.02	0.04	0.35	0.14	0.39	0	0.37	0	0	0	8.43	-15.5	-5.25	62.19	58.96	911.72	489.82	1011.38	596.17	928.95	514.31	987.91	513.58
17.984	0	0.14	0.2	0.02	0.13	0.03	0.16	0.06	0.59	0.16	99.61	0.33	0	82.31	0.05	0.03	1.8	0.11	0.59	0.02	0.16	0.09	0	2.81	0.3	0.29	0.02	0.04	0.29	0.12	0.43	0.02	0.37	0	0	0	7.18	-14.31	-5.21	62.12	58.36	915.22	493.44	1010.84	595.1	930.81	517.06	989.16	516.04
18.017	0	0.13	0.2	0.02	0.13	0.03	0.16	0.06	0.5	0.12	99.61	0.33	0	84.18	0.02	0.01	1.64	0.06	0.5	0.01	0.12	0.1	0	2.83	0.31	0.27	0.02	0.04	0.24	0.11	0.45	0.01	0.37	0	0	0	7.69	-13.64	-3.85	62.19	60.88	915.01	493.22	1011.54	596.03	930.34	516.9	991.21	516.16
18.051	0	0.13	0.19	0.02	0.13	0.03	0.16	0.06	0.42	0.13	99.61	0.33	0	84.86	0.02	0.01	1.49	0.05	0.42	0.01	0.13	0.12	0	2.78	0.38	0.28	0.01	0.03	0.19	0.08	0.52	0	0.38	0	0	0	7.43	-13.38	-3.55	62.04	61.8	915.22	493.53	1011.93	596.54	930.29	517.3	992.08	516.38
18.084	0	0.13	0.19	0.02	0.13	0.03	0.16	0.06	0.38	0.14	99.61	0.33	0	85.56	0.01	0.01	1.39	0.06	0.35	0.01	0.14	0.08	0	3.13	0.52	0.26	0.01	0.04	0.17	0.08	0.5	0.02	0.38	0	0	0	8.9	-13.1	-4.42	62.08	61.61	916.34	494.02	1013.11	596.98	931.13	518.22	992.73	517.13
18.084	2	0.12	0.16	0.02	0.15	0.03	0.12	0.06	0.48	0.52	99.67	0.33	0	93.43	0.52	1.5	0.48	0.28	0.34	0.02	0.69	0.94	0	0.1	0.04	37.71	8.96	0.01	0.27	0.09	0.35	1.98	1.85	0	0		-12.77	8.73	-3.31	50.05	180.87	667.07	616.01	948.46	909.93	711.43	678.12	892.24	673.57
18.118	0	0.13	0.19	0.02	0.13	0.03	0.16	0.06	0.38	0.15	99.61	0.33	0	90.56	0.02	0.01	1.33	0.04	0.26	0.01	0.15	0.06	0	3.31	0.59	0.25	0.01	0.03	0.13	0.08	0.47	0.03	0.38	0	0	0	13.72	-10.69	-5.95	63.3	60.91	916.63	493.85	1014.11	597.6	931.46	518.95	992.36	518.12
18.151	0	0.13	0.19	0.02	0.13	0.03	0.16	0.06	0.37	0.17	99.61	0.33	0	88.5	0.02	0.01	1.21	0.04	0.26	0	0.17	0.06	0	3.09	0.61	0.23	0.01	0.02	0.12	0.07	0.48	0.03	0.37	0	0	0	14.66	-11.8	-6.8	63.07	62.01	916.66	492.91	1015.5	597.97	931.12	519.02	993.11	517.41
18.184	0	0.13	0.19	0.02	0.13	0.03	0.15	0.06	0.37	0.22	99.61	0.33	0	90.94	0.03	0.02	1.2	0.05	0.33	0	0.22	0.06	0	2.7	0.46	0.2	0.01	0.01	0.12	0.06	0.4	0	0.37	0	0	0	9.42	-10.47	-5.14	62.47	61.51	916.07	491.22	1016.97	599.09	932.69	516.56	994.17	514.95
18.218	0	0.13	0.19	0.02	0.13	0.03	0.15	0.06	0.47	0.41	99.61	0.33	0	90.96	0.04	0.03	1.35	0.07	0.47	0	0.41	0.09	0	2.42	0.41	0.13	0.01	0.01	0.11	0.05	0.39	0	0.39	0	0	0	10.16	-10.45	-7.86	62.77	60.39	916.23	490.38	1017.95	598.52	932.57	516.77	992.91	514.34
18.251	0	0.13	0.19	0.03	0.13	0.03	0.15	0.06	0.86	0.84	99.61	0.33	0	89.06	0.04	0.05	1.24	0.12	0.86	0.01	0.84	0.15	0	2.09	0.33	0.1	0.01	0.02	0.12	0.05	0.35	0	0.4	0	0	0	11.58	-11.51	-7.81	62.82	58.85	916.07	489.71	1018.51	599.38	933.66	516.31	992.45	513.71
18.284	0	0.13	0.19	0.03	0.13	0.03	0.15	0.06	1.36	1.56	99.61	0.33	0	87.95	0.06	0.1	1.34	0.22	1.36	0.01	1.56	0.15	0	1.74	0.28	0.08	0.01	0.04	0.12	0.04	0.37	0	0.38	0	0	0	11.96	-12.06	-7.76	62.95	58.21	916.08	488.99	1019.08	599.51	934.32	515.63	992.48	513.17
18.318	0	0.13	0.19	0.03	0.13	0.03	0.14	0.06	1.36	1.36	99.62	0.33	0	91.25	0.07	0.12	1.26	0.27	1.51	0.01	2.74	0.15	0	1.36	0.22	0.05	0.01	0.05	0.16	0.03	0.33	0	0.42	0	0	0	12.93	-10.28	-6.63	63.4	60.64	915.66	487.37	1018.82	598.05	933.17	514.01	993.77	511.95
18.351	0	0.13	0.19	0.03	0.13	0.03	0.14	0.06	1.23	1.23	99.62	0.33	0	91.99	0.08	0.15	1.33	0.29	1.7	0.02	2.9	0.14	0	1.23	0.17	0.05	0.01	0.05	0.17	0.03	0.31	0	0.43	0	0	0	14.41	-9.8	-6.58	64.21	60.66	915.83	487.83	1018.43	597.86	933.07	514.35	993.71	512.84
18.384	0	0.13	0.19	0.03	0.13	0.03	0.14	0.06	1.37	1.37	99.62	0.33	0	94.24	0.1	0.19	1.16	0.35	1.67	0.04	2.8	0.16	0	1.37	0.16	0.04	0.02	0.05	0.18	0.04	0.28	0.01	0.49	0	0	0	13.73	-8.02	-6.97	64.34	61.92	915.03	488.2	1017.31	597.18	931.24	514.67	993.15	513.42
18.418	0	0.13	0.19	0.03	0.13	0.03	0.14	0.06	1.75	1.8	99.62	0.33	0	96.55	0.16	0.24	1.01	0.44	1.75	0.07	2.29	0.21	0	1.8	0.15	0.03	0.02	0.04	0.21	0.04	0.22	0.01	0.51	0	0	0	12.51	-5.34	-6.62	64.18	61.87	914.71	489.67	1016.34	598.4	930.86	516.19	992.68	513.67
18.451	0	0.13	0.19	0.03	0.13	0.03	0.14	0.06	1.7	1.35	99.62	0.33	0	97.5	0.21	0.31	0.86	0.46	1.7	0.07	1.35	0.15	0	1.77	0.15	0.03	0.02	0.05	0.22	0.05	0.21	0.01	0.51	0	0	0	15.43	-3.69	-5.35	65.36	62.1	913.87	490.89	1013.79	598.39	929.67	517.03	991.74	514.96
18.485	0	0.13	0.19	0.02	0.13	0.03	0.14	0.06	1.45	0.71	99.63	0.33	0	95.57	0.34	0.48	0.73	0.43	1.45	0.07	0.71	0.08	0	1.52	0.12	0.04	0.01	0.03	0.3	0.06	0.14	0.18	0.54	0	0	0	17.46	-6.65	-7.84	66.07	59.41	912.15	490.12	1012.01	597.3	928.21	516.96	987.57	514.53
18.518	0	0.13	0.18	0.02	0.14	0.03	0.14	0.06	1.39	0.61	99.63	0.33	0	96.42	0.61	0.79	0.78	0.36	1.39	0.09	0.59	0.07	0	1.4	0.09	0.05	0.01	0.02	0.38	0.07	0.12	0.83	0.56	0	0	0	17.02	-5.53	-7.84	66.22	59.29	910.6	490.65	1009.75	597.18	926.4	517.48	985.61	514.45
18.551	0	0.13	0.18	0.02	0.14	0.03	0.14	0.06	1.04	0.64	99.63	0.33	0	95.3	0.64	0.98	0.77	0.26	1.04	0.09	0.42	0.05	0	1.48	0.08	0.05	0.01	0.02	0.41	0.07	0.12	0.3	0.53	0	0	0	15.12	-6.95	-7.55	65.68	58.09	908.75	492.04	1007.36	597.8	925.05	518.05	983.1	515.81
18.585	0	0.13	0.18	0.02	0.14	0.03	0.14	0.06	1	0.77	99.63	0.33	0	98.1	0.77	1.33	0.82	0.24	1	0.09	0.43	0.05	0	1.15	0.07	0.07	0	0.02	0.58	0.09	0.11	0.17	0.53	0	0	0	15.41	-2.28	-9.05	66.12	59.88	907.1	491.98	1005.99	597.46	921.93	519.12	981.69	515.34
18.618	0	0.13	0.18	0.02	0.14	0.03	0.14	0.06	1.03	0.8	99.64	0.33	0	95.17	0.8	1.55	0.83	0.24	1.03	0.09	0.47	0.07	0	1.22	0.06	0.09	0	0.03	0.6	0.09	0.11	0.1	0.54	0	0	0	15.74	-7.1	-8.87	65.82	58.76	906.3	491.7	1005.03	597.35	921.71	518.69	980.35	515.07
18.651	0	0.13	0.18	0.02	0.14	0.03	0.14	0.06	1.11	0.73	99.64	0.33	0	94.77	0.73	1.78	0.83	0.19	1.11	0.09	0.5	0.09	0	1.22	0.05	0.11	0	0.05	0.66	0.1	0.09	0.17	0.56	0	0	0	14.53	-7.52	-8.89	65.19	59.13	905.7	490.94	1004.28	596.14	920.8	517.81	979.82	514.17
18.685	0	0.13	0.18	0.02	0.14	0.03	0.14	0.06	1.48	0.61	99.64	0.33	0	93.71	0.48	1.55	0.81	0.12	1.71	0.09	0.61	0.13	0	1.48	0.05	0.15	0	0.09	0.76	0.12	0.09	0.52	0.63	0.01	0	0	14.86	-8.49	-7.21	65.7	61.44	904.93	490.89	1003.48	596.05	919.45	517.39	980.83	514.57
18.718	0	0.13	0.18	0.03	0.13	0.03	0.14	0.06	1.65	0.64	99.64	0.33	0	92.07	0.39	1.24	0.79	0.07	2.14	0.1	0.64	0.23	0	1.65	0.08	0.17	0.01	0.12	0.69	0.12	0.09	2.33	0.68	0.02	0	0	10.45	-9.74	-6.26	64.83	63.82	904.88	490.61	1002.98	594.29	918.27	516.27	982.05	514.16
18.752	0	0.13	0.18	0.03	0.13	0.03	0.15	0.06	2.08	0.7	99.64	0.33	0	94.93	0.28	1.21	0.8	0.06	2.99	0.1	0.7	0.47	0	2.08	0.12	0.29	0.01	0.27	0.61	0.13	0.1	0.38	0.73	0.07	0	0	14.2	-7.35	-6.99	66.03	64.58	905.56	489.71	1004.73	594.49	918.73	516.2	983.28	514.3
18.785	0	0.13	0.18	0.03	0.13	0.03	0.15	0.06	2.28	0.76	99.64	0.33	0	93.37	0.18	0.89	0.69	0.05	3.08	0.09	0.76	0.49	0	2.28	0.19	0.33	0.01	0.32	0.54	0.14	0.1	0.07	0.81	0.07	0	0	12.84	-8.78	-7.89	65.39	62.74	906.81	489.14	1005.72	593.42	920.41	515.48	983.12	513.47
18.818	0	0.13	0.18	0.03	0.13	0.03	0.15	0.06	2.46	0.64	99.64	0.33	0	90.47	0.15	0.78	0.61	0.05	2.74	0.09	0.64	0.43	0	2.46	0.3	0.27	0.02	0.44	0.46	0.15	0.1	0.05	0.89	0.01	0	0	12.94	-10.75	-7.06	65.21	63.15	907.72	488.6	1005.68	591.86	920.98	514.44	984.12	513.01
18.852	0	0.13	0.18	0.02	0.13	0.03	0.15	0.06	2.55	0.64	99.64	0.33	0	89.74	0.17	0.64	0.51	0.06	2.55	0.08	0.64	0.3	0	3.08	0.37	0.39	0.03	0.42	0.4	0.17	0.11	0.03	0.99	0	0	0	10.07	-11.16	-6.13	64.16	60.95	908.62	488.36	1006.84	593.02	923.72	513.77	984.62	511.32
18.885	0	0.13	0.18	0.03	0.13	0.03	0.15	0.06	2.74	0.78	99.64	0.33	0	91.53	0.19	0.51	0.48	0.06	2.74	0.07	0.78	0.23	0	3.2	0.52	0.51	0.04	0.43	0.39	0.17	0.1	0.01	1.08	0	0	0	13.38	-10.1	-6.9	65.14	61.89	909.95	488.45	1007.99	592.67	924.08	514.52	985.92	512.12
18.918	0	0.12	0.18	0.03	0.13	0.03	0.15	0.06	2.87	0.92	99.65	0.33	0	88.74	0.24	0.39	0.51	0.09	2.87	0.08	0.92	0.21	0	3.22	0.68	0.48	0.04	0.28	0.38	0.17	0.11	0.02	1.18	0	0	0	11.94	-11.68	-6.83	64.54	61.22	911.04	488.66	1009.28	592.94	925.64	514.33	986.83	512.43
18.952	0	0.12	0.17	0.03	0.13	0.03	0.16	0.06	2.99	0.96	99.65	0.33	0	90.66	0.39	0.35	0.58	0.14	2.99	0.07	0.96	0.22	0	3.47	0.72	0.56	0.04	0.15	0.35	0.17	0.11	0.03	1.4	0	0	0	15.01	-10.64	-7.07	65.04	60.84	912.16	488.4	1011.5	594.12	927.41	514.39	988.24	513.25
18.985	0	0.12	0.18	0.02	0.13	0.03	0.16	0.06	2.57	0.92	99.65	0.33	0	90.72	0.54	0.41	0.63	0.19	2.57	0.06	0.92	0.23	0	3.69	0.58	0.53	0.02	0.07	0.38	0.16	0.11	0.05	1.3	0	0	0	12.36	-10.6	-6.64	63.78	62.62	912.32	487.61	1013.16	595.11	927.55	514.15	990.12	511.59
19.018	0	0.12	0.18	0.02	0.13	0.03	0.16	0.06	2.23	0.93	99.65	0.33	0	91.82	0.66	0.36	0.68	0.22	2.23	0.07	0.93	0.28	0	4.2	0.48	0.53	0.02	0.04	0.37	0.14	0.11	0.02	1.32	0	0	0	11.3	-9.91	-6.67	63.42	62.75	913.07	487.47	1014.85	596.09	928.71	514.19	991.4	511.23
19.052	0	0.12	0.17	0.02	0.13	0.03	0.17	0.06	1.68	0.88	99.65	0.33	0	91.31	1.04	0.32	0.73	0.21	1.68	0.07	0.88	0.25	0	4.74	0.38	0.46	0.01	0.03	0.31	0.13	0.11	0.02	1.55	0	0	0	12.46	-10.24	-6.07	63.79	63.49	914.73	487.92	1016.48	596.35	930.22	514.3	993.68	512.51
19.085	0	0.12	0.17	0.02	0.13	0.03	0.18	0.06	1.93	0.81	99.65	0.33	0	88.89	1.93	0.32	0.81	0.22	1.49	0.09	0.79	0.26	0	4.7	0.25	0.43	0.01	0.02	0.35	0.13	0.11	0.03	1.52	0	0	0	13.43	-11.6	-5.09	64.02	62.77	916.54	488.81	1018.14	597.4	932.8	514.56	995.57	513.99
19.119	0	0.12	0.17	0.02	0.13	0.03	0.17	0.06	2.05	0.78	99.66	0.33	0	92.98	2.05	0.28	0.78	0.17	1.57	0.1	0.48	0.2	0	4.34	0.19	0.25	0.01	0.02	0.35	0.12	0.11	0.01	1.8	0	0	0	8.3	-9.09	-3.99	63.56	63.21	918.61	488.37	1020.61	596.9	935.42	512.95	998.63	513.28
19.152	0	0.12	0.17	0.02	0.13	0.03	0.17	0.06	2.31	0.79	99.66	0.33	0	87.32	2.31	0.3	0.79	0.17	1.8	0.1	0.46	0.2	0	3.95	0.14	0.2	0.01	0.03	0.35	0.12	0.12	0.01	1.95	0	0	0	10.08	-12.35	-4.43	63.53	62.23	920.64	489.01	1021.98	596.62	937.38	513.41	999.6	514.59
19.185	0	0.12	0.17	0.02	0.14	0.03	0.17	0.06	2.85	0.89	99.65	0.33	0	86.45	2.85	0.29	0.89	0.11	2.13	0.1	0.32	0.18	0	3.66	0.11	0.19	0.01	0.04	0.36	0.12	0.12	0.02	1.92	0	0	0	5.79	-12.74	-3.18	63.01	63.42	922.54	490.12	1023.17	597.07	938.9	514.06	1002.31	514.21
19.219	0	0.12	0.17	0.02	0.13	0.03	0.16	0.06	2.03	0.97	99.66	0.33	0	81.28	2.03	0.26	0.97	0.08	1.93	0.11	0.33	0.14	0	2.6	0.09	0.12	0.01	0.03	0.38	0.12	0.12	0.06	1.92	0	0	0	10.2	-14.66	-2.02	63.52	64.96	923.69	489.59	1024.81	596.51	940.1	512.64	1004.93	516.63
19.252	0	0.12	0.17	0.02	0.13	0.03	0.15	0.06	1.88	0.94	99.66	0.33	0	68.34	1.64	0.2	0.94	0.06	1.57	0.11	0.24	0.1	0	2.08	0.06	0.09	0.01	0.01	0.42	0.11	0.12	0.11	1.88	0	0	0	13.68	-18.15	-4.79	63.26	62.11	925.19	489.71	1027.59	598.19	942.26	514.3	1004.3	517.14
19.285	0	0.12	0.17	0.02	0.13	0.03	0.15	0.06	1.72	1.1	99.65	0.33	0	82.02	1.66	0.2	1.1	0.05	1.2	0.11	0.2	0.07	0	1.72	0.04	0.08	0.01	0.01	0.53	0.1	0.11	0.2	1.77	0	0	0	12.06	-14.41	-4.46	63.46	64.15	926.76	489.75	1028.44	597.41	942.57	514.54	1006.7	516.13
19.319	0	0.13	0.18	0.02	0.14	0.03	0.15	0.06	1.57	1.49	99.64	0.33	0	74.01	1.49	0.21	1.69	0.04	0.99	0.13	0.17	0.06	0	1.2	0.03	0.09	0	0	0.76	0.09	0.1	0.2	1.57	0	0	0	12.05	-16.77	-3.95	63.23	63.26	927.57	489.67	1028.94	596.95	943.94	513.79	1007.15	516.5
19.352	0	0.13	0.18	0.02	0.14	0.03	0.15	0.06	1.53	1.15	99.64	0.33	0	82.96	1.15	0.17	2.07	0.04	1.2	0.12	0.16	0.06	0	1.1	0.03	0.08	0	0	0.78	0.09	0.09	0.15	1.53	0	0	0	9.09	-14.09	-3.05	63.43	64.49	929.39	489.58	1030.22	596.46	945.33	513.49	1009.8	515.15
19.385	0	0.13	0.18	0.02	0.14	0.03	0.15	0.06	1.51	0.94	99.64	0.33	0	80.58	0.94	0.14	2.34	0.03	1.65	0.11	0.2	0.07	0	0.89	0.03	0.06	0	0	0.86	0.09	0.08	0.03	1.51	0	0	0	10.77	-14.89	-3.44	63.55	63.83	930.67	488.31	1031.49	595.55	946.74	512.71	1010.56	513.76
19.419	0	0.13	0.18	0.02	0.14	0.03	0.15	0.06	1.46	0.73	99.63	0.33	0	80.16	0.73	0.09	2.61	0.02	2.44	0.09	0.22	0.06	0	0.65	0.03	0.04	0.01	0.01	0.98	0.09	0.07	0.01	1.46	0	0	0	12.49	-15.02	-3.21	63.75	62.38	931.66	487.54	1032.57	595.57	948.66	512.06	1011.03	513.01
19.452	0	0.13	0.18	0.02	0.13	0.04	0.15	0.06	1.58	0.48	99.64	0.33	0	83.62	0.48	0.07	2.54	0.03	3.75	0.08	0.32	0.07	0	0.65	0.04	0.03	0.01	0.02	0.89	0.1	0.08	0	1.58	0	0	0	11.45	-13.85	-4.85	63.66	61.07	932.7	486.48	1033.77	594.55	949.7	511.6	1010.77	511.24
19.486	0	0.13	0.18	0.02	0.13	0.04	0.15	0.06	1.66	0.51	99.64	0.33	0	92.18	0.4	0.06	2.82	0.03	4.52	0.06	0.56	0.09	0	0.51	0.06	0.02	0.01	0.04	0.74	0.1	0.09	0.02	1.66	0	0	0	13.46	-9.66	-5.5	64.8	59.63	935.57	487.93	1032.58	591.16	951.1	512.2	1010.72	512.62
19.519	0	0.13	0.18	0.02	0.13	0.04	0.15	0.06	1.67	0.49	99.64	0.33	0	93.51	0.39	0.07	2.64	0.03	3.84	0.05	0.54	0.1	0	0.49	0.12	0.02	0.01	0.04	0.57	0.12	0.1	0.02	1.67	0	0	0	14.17	-8.66	-5.12	65.34	60.14	935.92	488.32	1032.43	590.89	951.11	512.32	1011.25	513.33
19.552	0	0.13	0.18	0.02	0.13	0.03	0.15	0.06	1.55	0.59	99.63	0.33	0	95.31	0.37	0.06	2.87	0.03	2.9	0.04	0.66	0.12	0	0.59	0.25	0.02	0.02	0.04	0.49	0.11	0.11	0.01	1.55	0	0	0	14.62	-6.94	-4.6	65.52	61.14	934.96	488.84	1032.1	592.41	950.2	513.11	1011.34	513.82
19.586	0	0.13	0.18	0.02	0.13	0.03	0.15	0.06	1.57	0.58	99.63	0.33	0	96.3	0.33	0.07	2.73	0.03	1.98	0.02	0.61	0.15	0	0.58	0.55	0.01	0.03	0.05	0.37	0.12	0.11	0.01	1.57	0	0	0	16.02	-5.7	-5.18	66.03	60.76	934.36	489.04	1030.76	591.73	949.18	513.44	1009.93	514.09
19.619	0	0.13	0.18	0.02	0.13	0.03	0.14	0.06	1.51	0.58	99.64	0.33	0	96.6	0.35	0.09	2.39	0.03	1.52	0.02	0.58	0.1	0	0.72	0.85	0.01	0.04	0.04	0.33	0.11	0.11	0.01	1.51	0	0	0	16.43	-5.26	-5.83	66.2	61.4	933.22	488.96	1030.64	592.64	947.88	513.99	1009.28	514.18
19.652	0	0.13	0.18	0.03	0.13	0.03	0.15	0.06	1.42	0.84	99.63	0.33	0	95.15	0.44	0.13	2.33	0.04	1.62	0.02	0.88	0.15	0	0.84	1.26	0.01	0.04	0.05	0.31	0.14	0.11	0.01	1.42	0	0	0	16.31	-7.12	-6.24	65.89	59.2	929.75	489.47	1029.36	595.74	946.51	514.46	1005.71	515.53
19.686	0	0.13	0.18	0.03	0.13	0.03	0.15	0.06	1.57	0.92	99.63	0.33	0	97.16	0.66	0.18	2.52	0.05	2.04	0.03	1.23	0.21	0	0.92	1.57	0.01	0.03	0.05	0.27	0.15	0.12	0.01	1.34	0	0	0	12.53	-4.34	-4.73	65.08	62.35	928.6	490.48	1026.31	594.81	943.44	515.35	1005.78	514.31
19.719	0	0.13	0.19	0.03	0.13	0.03	0.15	0.06	1.93	1.17	99.63	0.33	0	97.5	0.86	0.29	2.46	0.04	1.97	0.04	1.61	0.27	0	1.17	1.93	0.02	0.03	0.06	0.26	0.15	0.13	0	1.22	0	0	0	12.48	-3.68	-4.99	65.64	63.25	926.4	491.23	1023.46	594.19	940.3	515.88	1003.54	515.49
19.753	0	0.13	0.19	0.03	0.14	0.03	0.17	0.06	1.97	1.84	99.62	0.33	0	97.67	1.42	0.38	3.02	0.05	1.97	0.06	1.84	0.74	0	2.22	2.23	0.03	0.03	0.07	0.2	0.18	0.16	0	1.06	0	0	0	18.09	-3.33	-5.36	67.37	63.71	924.44	490.24	1021.11	593.09	937.71	515.61	1001.42	515.39
19.786	0	0.13	0.19	0.03	0.14	0.03	0.19	0.06	2.1	2.12	99.62	0.33	0	96.57	2.1	0.36	3.05	0.05	2.02	0.1	2.12	0.67	0	3.17	2.05	0.04	0.02	0.08	0.18	0.21	0.16	0	1	0	0	0	16.28	-5.31	-6.23	66.67	63.04	921.48	490.05	1018.75	593.07	934.96	515.48	998.01	515.16
19.819	0	0.13	0.19	0.03	0.14	0.03	0.19	0.06	2.62	2.62	99.61	0.33	0	97.78	2.62	0.42	3.03	0.06	2.19	0.17	2.27	0.83	0	3.45	1.97	0.05	0.02	0.09	0.18	0.23	0.17	0	0.97	0	0	0	13.24	-3.08	-6.73	65.49	62.33	919.76	489.11	1017.12	592.22	933.49	514.61	995.79	513.12
19.853	0	0.13	0.19	0.03	0.14	0.03	0.21	0.07	3.2	2.92	99.58	0.33	0	97.3	3.2	0.46	2.19	0.07	2.69	0.3	2.92	1.03	0	5.5	1.86	0.06	0.02	0.1	0.13	0.3	0.22	0.01	1	0	0	0	16	-4.08	-5.72	66.35	62.42	917.68	488.68	1014.61	592.09	931.61	514.19	994.02	512.85
19.886	0	0.12	0.19	0.03	0.14	0.03	0.24	0.07	3.43	4.27	99.52	0.33	0	96.05	3.43	0.42	2.25	0.09	3.42	0.55	4.27	0.98	0	7.74	2.05	0.1	0.02	0.1	0.13	0.31	0.26	0.01	0.97	0	0	0	16.98	-6.04	-7.46	66.89	60.19	916.87	488.56	1013.63	591.3	931.1	514.17	991.28	513.31
19.919	0	0.12	0.19	0.03	0.14	0.03	0.25	0.07	4.02	5.09	99.5	0.33	0	95.71	3.75	0.38	2.39	0.1	4.02	0.56	5.09	1.33	0	8.14	2.39	0.1	0.02	0.12	0.13	0.29	0.27	0.01	0.98	0	0	0	16.09	-6.47	-7.75	66.58	60.37	916	488.31	1012.76	590.46	929.97	513.65	990.35	513.46
19.953	0	0.13	0.19	0.03	0.14	0.03	0.32	0.07	4.02	5.22	99.35	0.33	0	95.04	3.62	0.36	2.61	0.12	4.02	0.51	5.22	1.27	0	12.75	3.06	0.2	0.03	0.13	0.11	0.31	0.3	0	0.79	0	0	0	16.15	-7.24	-7.71	66.33	59.84	915.56	488.43	1012.69	591.34	930.03	513.92	989.87	513.34
19.986	0	0.12	0.19	0.03	0.14	0.03	0.32	0.07	4.21	5.55	99.35	0.33	0	94.61	3.63	0.29	2.49	0.17	4.21	0.4	5.55	1.23	0	12.95	2.83	0.19	0.03	0.13	0.11	0.3	0.3	0	0.79	0	0	0	15.86	-7.68	-7.67	66.18	61.31	915.12	488.15	1011.73	590.21	928.51	513.88	989.81	512.77
20.019	0	0.13	0.19	0.03	0.14	0.03	0.33	0.06	3.66	4.4	99.34	0.33	0	93.58	2.8	0.24	2.52	0.19	3.66	0.27	4.4	0.65	0	13.84	2.08	0.2	0.03	0.13	0.11	0.29	0.25	0.01	0.74	0	0	0	15.78	-8.6	-7.28	65.74	61	914.72	487.43	1011.93	590.54	928.76	513.18	989.74	511.96
20.053	0	0.13	0.19	0.03	0.14	0.03	0.34	0.06	3.43	3.19	99.32	0.33	0	93.75	2.28	0.23	2.35	0.24	3.43	0.2	3.19	0.4	0	14.82	2.17	0.29	0.03	0.12	0.13	0.34	0.25	0.02	0.77	0	0	0	13.55	-8.46	-6.16	64.96	61.85	914.29	487.58	1011.98	591.48	928.65	513.04	990.48	511.6
20.086	0	0.13	0.19	0.03	0.14	0.03	0.34	0.06	3.12	2.51	99.33	0.33	0	93.9	2.32	0.21	2.44	0.25	3.12	0.14	2.51	0.26	0	14.31	2.22	0.28	0.02	0.1	0.13	0.35	0.24	0.01	0.78	0	0	0	15.2	-8.33	-7.65	65.18	61.34	914.49	487.32	1013.31	592.31	928.97	513.69	990.28	511.72
20.12	0	0.13	0.19	0.03	0.14	0.03	0.33	0.06	2.68	2.36	99.34	0.33	0	91.12	2.36	0.19	2.64	0.26	2.68	0.09	1.35	0.12	0	13.46	2.27	0.42	0.02	0.06	0.15	0.39	0.26	0.01	0.78	0	0	0	13.56	-10.36	-7.08	64.19	61.71	914.32	486.89	1013.49	592.34	929.01	513.1	990.68	511.01
20.153	0	0.13	0.2	0.03	0.15	0.03	0.34	0.06	2.59	2.59	99.31	0.33	0	89.4	2.59	0.19	3	0.3	2.45	0.07	1.52	0.16	0	13.8	1.99	0.44	0.02	0.05	0.15	0.34	0.26	0.01	0.76	0	0	0	13.66	-11.34	-6.74	64.22	62	914.99	486.68	1014.71	592.68	929.93	512.75	991.91	511.29
20.186	0	0.13	0.2	0.03	0.15	0.03	0.32	0.06	2.99	2.99	99.35	0.33	0	89.04	2.99	0.2	3.3	0.32	2.08	0.06	1.55	0.16	0	12.28	1.68	0.41	0.02	0.04	0.18	0.35	0.25	0.01	0.75	0	0	0	13.94	-11.53	-5.66	64.15	59.13	915.87	487.58	1014.38	593.25	932.32	512.78	991.44	511.68
20.22	0	0.13	0.2	0.03	0.15	0.03	0.31	0.07	3.84	3.29	99.39	0.33	0	86.99	3.84	0.24	3.29	0.37	2.04	0.05	1.73	0.24	0	10.7	1.44	0.36	0.02	0.03	0.2	0.33	0.24	0.01	0.86	0	0	0	10.4	-12.5	-5.27	63.91	62.85	917.96	486.89	1017.04	591.73	932.81	511.65	995.66	511.57
20.253	0	0.13	0.19	0.03	0.16	0.03	0.3	0.07	4.78	3.32	99.4	0.33	0	90.5	4.78	0.22	3.32	0.29	2.24	0.05	1.85	0.35	0	9.69	1.35	0.34	0.02	0.03	0.21	0.3	0.23	0.02	0.9	0	0	0	11.04	-10.73	-4.01	64.08	63.73	919.94	486.67	1018.12	591.28	934.53	511.39	998.25	510.57
20.286	0	0.12	0.19	0.02	0.17	0.03	0.3	0.08	7.1	3.36	99.41	0.33	0	91.07	7.1	0.2	3.36	0.22	2.55	0.06	1.43	0.23	0	7.35	1.19	0.3	0.02	0.04	0.26	0.28	0.2	0.01	1.06	0	0	0	9.59	-10.39	-3.17	63.9	63.8	921.98	486.59	1020.34	591.48	937.04	510.81	1000.84	510.43
20.32	0	0.12	0.19	0.02	0.18	0.03	0.29	0.08	5.45	3.23	99.43	0.33	0	88.96	8.79	0.2	3.23	0.18	3.21	0.06	1.15	0.24	0	5.45	0.88	0.24	0.01	0.03	0.29	0.25	0.2	0.01	1.29	0	0	0	10.34	-11.57	-3.13	64.19	64.58	923.45	486.32	1022.13	591.03	938.26	510.26	1002.83	511.24
20.353	0	0.12	0.19	0.02	0.17	0.03	0.26	0.08	4.44	3.32	99.47	0.33	0	82.32	8.17	0.13	3.32	0.17	3.48	0.07	0.9	0.19	0	4.44	0.58	0.19	0.01	0.02	0.34	0.24	0.18	0	1.43	0	0	0	14.07	-14.31	-1.92	64.28	62.1	924.45	485.69	1024.47	592.65	941.85	509.08	1003.86	512.33
20.386	0	0.12	0.19	0.02	0.17	0.04	0.25	0.08	3.79	3.33	99.49	0.33	0	80.72	8.08	0.13	3.33	0.17	3.94	0.08	0.8	0.21	0	3.79	0.36	0.14	0.01	0.01	0.43	0.2	0.15	0	1.53	0	0	0	15.93	-14.84	-3.2	64.46	62.03	926.04	485.76	1026.11	592.74	942.84	509.95	1004.82	512.47
20.42	0	0.12	0.18	0.02	0.16	0.04	0.22	0.07	3.04	2.91	99.55	0.33	0	89.08	6.64	0.12	2.91	0.16	4.3	0.07	0.7	0.32	0	3.04	0.26	0.1	0.01	0.01	0.52	0.19	0.13	0	1.79	0	0	0	12.96	-11.5	-3.81	64.15	61.04	927.86	485.86	1027.33	591.59	944.66	509.47	1005.64	512.17
20.453	0	0.12	0.18	0.02	0.15	0.04	0.19	0.07	2.69	2.73	99.61	0.33	0	88.54	4.01	0.09	2.73	0.14	4.45	0.08	0.76	0.36	0	2.69	0.2	0.1	0.01	0.01	0.55	0.17	0.12	0	1.93	0	0	0	12.86	-11.78	-3.36	63.82	59.9	928.4	485	1028.44	591.89	946.3	508.59	1006.15	511.12
20.487	0	0.13	0.17	0.02	0.14	0.04	0.17	0.06	2.21	2.15	99.65	0.33	0	93.27	2.15	0.05	2.44	0.13	4.61	0.07	0.93	0.38	0	2.1	0.23	0.08	0.01	0.01	0.63	0.15	0.11	0	2.21	0	0	0	14.23	-8.85	-4.9	64.43	59.18	930.98	485.2	1029.01	589.87	947.56	509.32	1006.74	510.47
20.52	0	0.13	0.17	0.02	0.13	0.04	0.16	0.06	2.13	1.43	99.66	0.33	0	93.46	1.43	0.05	2.13	0.15	4.58	0.07	1.06	0.36	0	2.04	0.29	0.09	0.01	0.01	0.67	0.14	0.13	0	2.45	0	0	0	17.2	-8.7	-6.1	65.41	61.01	930.88	485.07	1029.99	590.74	946.42	510.52	1007.43	510.86
20.553	0	0.12	0.17	0.02	0.13	0.04	0.15	0.06	2.2	1.4	99.67	0.33	0	92.74	0.77	0.05	1.91	0.18	4.71	0.07	1.4	0.3	0	2.2	0.43	0.09	0.01	0.03	0.58	0.14	0.14	0.01	2.54	0	0	0	18.28	-9.26	-6.02	65.73	61.86	931.25	485.56	1030.22	591.11	946.28	511.29	1008.14	511.42
20.587	0	0.12	0.16	0.02	0.12	0.04	0.15	0.06	1.95	1.1	99.67	0.33	0	94.96	0.54	0.06	1.72	0.21	3.95	0.06	1.1	0.15	0	1.95	0.64	0.1	0.01	0.06	0.59	0.12	0.17	0.02	2.75	0	0	0	12.27	-7.32	-5.46	64.22	61.79	932.34	486.62	1029.1	588.85	946.61	510.78	1008.39	511.47
20.62	0	0.13	0.17	0.02	0.13	0.04	0.15	0.06	2.09	0.75	99.66	0.33	0	94.98	0.46	0.1	1.76	0.19	2.6	0.04	0.75	0.1	0	2.09	0.9	0.09	0.01	0.07	0.55	0.12	0.18	0.01	2.36	0	0	0	11.19	-7.3	-6.55	63.69	60.89	931.61	487.9	1029.99	591.84	946.67	512.63	1007.56	512.64
20.653	0	0.13	0.17	0.02	0.13	0.04	0.15	0.06	2	0.56	99.66	0.33	0	96.24	0.39	0.09	1.82	0.16	2.19	0.05	0.56	0.08	0	2	1.12	0.07	0.02	0.08	0.69	0.12	0.18	0.01	2.34	0	0	0	16.27	-5.79	-5.24	65.43	61.64	928.37	489.15	1029.14	596.58	944.86	514.19	1006.49	515.77
20.687	0	0.13	0.17	0.02	0.13	0.03	0.14	0.06	1.82	0.52	99.67	0.33	0	97.08	0.43	0.08	1.63	0.14	1.42	0.04	0.52	0.05	0	1.82	1.2	0.06	0.02	0.04	0.68	0.1	0.2	0	2.52	0	0	0	10.72	-4.47	-6.37	63.49	62.41	927.56	489.2	1028.77	596.97	943.32	515.18	1005.71	513.26
20.72	0	0.13	0.17	0.02	0.13	0.03	0.15	0.06	1.77	0.63	99.66	0.33	0	95.31	0.63	0.1	1.6	0.13	1.02	0.03	0.49	0.06	0	1.77	1.15	0.06	0.02	0.02	0.76	0.1	0.22	0.01	2.26	0	0	0	9.16	-6.94	-6.64	63.14	60.66	924.5	489.54	1026.11	597.38	941.26	514.85	1001.92	514.16
20.754	0	0.13	0.17	0.02	0.13	0.03	0.15	0.06	1.7	0.85	99.66	0.33	0	96.26	0.85	0.18	1.53	0.12	0.77	0.03	0.4	0.08	0	1.7	0.69	0.05	0.03	0.01	0.75	0.09	0.22	0	2.01	0	0	0	9.06	-5.76	-6.02	63.21	60.38	920.99	489.9	1023.95	599.7	938.89	515.24	999.27	514.65
20.787	0	0.13	0.17	0.02	0.13	0.03	0.15	0.06	1.69	0.94	99.65	0.33	0	93.58	0.94	0.26	1.45	0.1	0.85	0.04	0.39	0.08	0	1.69	0.34	0.06	0.02	0.01	0.66	0.09	0.21	0	1.79	0	0	0	10.93	-8.61	-6.34	63.59	60.34	917.56	490.49	1020.45	600.31	935.25	516.2	995.59	515.47
20.82	0	0.13	0.17	0.02	0.13	0.03	0.15	0.06	1.51	1.45	99.65	0.33	0	92.16	1.45	0.37	1.48	0.1	0.95	0.03	0.27	0.11	0	1.51	0.15	0.06	0.02	0.01	0.72	0.1	0.18	0	1.71	0	0	0	12.94	-9.68	-7.05	63.77	61.16	914.15	489.03	1018.45	600.4	931.73	515.68	992.88	514.55
20.854	0	0.12	0.18	0.02	0.14	0.03	0.15	0.06	1.73	1.28	99.65	0.33	0	93.81	1.73	0.39	1.28	0.09	1.41	0.05	0.32	0.11	0	1.81	0.09	0.06	0.02	0.01	0.52	0.1	0.2	0	1.48	0	0	0	11.72	-8.4	-8.57	63.35	60.5	911.31	488.37	1016.9	601.14	929.23	515.92	989.67	513.2
20.887	0	0.12	0.18	0.02	0.14	0.03	0.16	0.06	1.79	1.35	99.64	0.33	0	96.58	2	0.39	1.35	0.1	1.99	0.06	0.44	0.06	0	1.79	0.06	0.07	0.02	0.01	0.43	0.1	0.21	0	1.35	0	0	0	11.7	-5.3	-8.68	63.5	60.9	909.41	487.67	1014.98	600.62	927.12	515.55	987.91	511.97
20.92	0	0.12	0.18	0.02	0.14	0.03	0.16	0.06	1.62	1.42	99.64	0.33	0	92.41	2.19	0.53	1.42	0.13	2.47	0.06	0.55	0.07	0	1.62	0.04	0.07	0.02	0.01	0.45	0.1	0.21	0	1.38	0	0	0	10.91	-9.5	-8.26	63.26	61.33	907.7	486.89	1014.18	600.73	925.72	514.71	986.97	511.54
20.954	0	0.12	0.18	0.02	0.14	0.03	0.16	0.06	1.56	1.55	99.64	0.33	0	92.39	2.1	0.71	1.55	0.14	3.12	0.09	0.76	0.08	0	1.56	0.04	0.08	0.02	0.02	0.38	0.11	0.23	0	1.16	0	0	0	11.33	-9.52	-6.62	63.59	61.36	907.14	486.88	1013.24	600.93	925.75	514.11	987.05	511.51
20.987	0	0.12	0.18	0.02	0.14	0.03	0.16	0.06	1.5	1.59	99.64	0.33	0	92.26	1.86	0.92	1.59	0.18	3.22	0.11	0.7	0.09	0	1.5	0.04	0.08	0.02	0.02	0.41	0.12	0.22	0	1.2	0	0	0	11.81	-9.61	-6.74	63.72	61.68	907.11	486.78	1013.52	601.14	925.63	514.2	987.26	511.6
21.02	0	0.13	0.18	0.02	0.14	0.03	0.16	0.06	1.36	1.78	99.64	0.33	0	91.05	1.78	0.91	1.88	0.17	3.05	0.13	0.58	0.13	0	1.36	0.04	0.08	0.02	0.01	0.48	0.13	0.2	0	1.14	0	0	0	11.32	-10.4	-6.76	63.33	62	906.86	486.61	1013.64	601.33	925.36	514.16	987.3	511.34
21.054	0	0.13	0.19	0.02	0.15	0.03	0.16	0.06	0.95	1.8	99.62	0.33	0	76.91	1.8	0.83	2.53	0.2	2.91	0.14	0.6	0.07	0	0.95	0.04	0.07	0.02	0.02	0.67	0.14	0.13	0	0.92	0	0	0	13.62	-15.98	-8.26	62.65	58.62	905.36	485.37	1013.2	600.9	925.41	512.78	984.03	511.95
21.087	0	0.13	0.19	0.02	0.14	0.03	0.16	0.06	0.88	1.56	99.62	0.33	0	83.01	1.56	0.59	2.58	0.2	2.41	0.15	0.54	0.05	0	0.81	0.05	0.07	0.02	0.02	0.77	0.14	0.13	0	0.88	0	0	0	13.23	-14.07	-5.52	62.46	59.77	906.26	485.33	1013.67	601.16	926.82	511.93	986.59	511.61
21.121	0	0.14	0.19	0.02	0.14	0.03	0.15	0.06	0.9	1.03	99.62	0.33	0	82.37	1.03	0.45	2.69	0.25	1.59	0.14	0.63	0.02	0	0.58	0.04	0.06	0.01	0.01	1.01	0.15	0.08	0	0.9	0	0	0	13.07	-14.29	-4.9	62.55	60.92	908.31	486.52	1015.87	602	928.61	512.56	989.52	513.68
21.154	0	0.14	0.19	0.02	0.14	0.03	0.15	0.06	0.88	0.67	99.62	0.33	0	77.36	0.67	0.28	2.72	0.27	1.22	0.14	0.54	0.02	0	0.43	0.03	0.07	0.01	0.01	0.9	0.11	0.08	0.01	0.88	0	0	0	11.58	-15.86	-6.03	62.03	61.48	912.43	489.41	1015.99	599.57	929.82	515.17	991.3	515.29
21.187	0	0.14	0.19	0.02	0.14	0.03	0.15	0.06	0.85	0.38	99.61	0.33	0	82.22	0.38	0.14	2.89	0.2	0.86	0.15	0.4	0.02	0	0.36	0.03	0.06	0.01	0	0.88	0.1	0.07	0.01	0.85	0	0	0	12.35	-14.34	-2.81	62.35	62.27	913.84	490.73	1016.94	601.44	932.21	515.45	994.47	516.68
21.221	0	0.14	0.19	0.02	0.14	0.03	0.14	0.06	0.91	0.27	99.61	0.33	0	65.97	0.19	0.07	2.85	0.18	0.74	0.14	0.3	0.02	0	0.27	0.03	0.06	0.01	0	0.75	0.11	0.05	0	0.91	0	0	0	12.21	-18.69	-3.03	61.96	62.32	915.29	491.35	1018.59	601.71	933.56	515.78	995.84	518.04
21.254	0	0.14	0.19	0.02	0.14	0.03	0.14	0.06	0.88	0.21	99.61	0.33	0	76.05	0.14	0.04	2.71	0.17	0.62	0.13	0.21	0.02	0	0.25	0.02	0.05	0.01	0	0.74	0.1	0.05	0	0.88	0	0	0	11.65	-16.22	-3.28	62.13	63.36	917.75	492.1	1021.12	601.93	935.43	516.3	998.72	519.29
21.287	0	0.14	0.19	0.02	0.14	0.03	0.14	0.06	0.86	0.17	99.61	0.33	0	79.8	0.13	0.04	2.9	0.16	0.62	0.13	0.17	0.01	0	0.23	0.02	0.04	0	0.01	0.99	0.12	0.04	0	0.86	0	0	0	7.18	-15.13	0.67	61.91	62.03	919.36	493.23	1021.86	603.58	939.29	516.06	1001.27	518.35
21.321	0	0.14	0.19	0.02	0.14	0.03	0.14	0.06	0.91	0.16	99.61	0.33	0	77.97	0.11	0.03	3.13	0.15	0.85	0.11	0.16	0.02	0	0.2	0.02	0.02	0	0.01	1.07	0.12	0.04	0	0.91	0	0	0	9.72	-15.68	0.12	62.68	64.02	919.29	491.74	1025	605.75	939.53	515.81	1003.51	518.02
21.354	0	0.14	0.19	0.02	0.14	0.03	0.15	0.06	1.01	0.16	99.61	0.33	0	69.44	0.11	0.03	3.18	0.17	1.24	0.12	0.16	0.01	0	0.18	0.02	0.02	0.01	0.01	1.15	0.14	0.04	0	1.01	0	0	0	9.1	-17.9	-0.12	62.6	62	920.27	490.19	1028.28	607.11	942.54	514.71	1004.52	516.51
21.387	0	0.14	0.19	0.02	0.14	0.03	0.15	0.06	1.07	0.15	99.61	0.33	0	67.72	0.13	0.04	3.3	0.17	2.21	0.11	0.19	0.02	0	0.15	0.02	0.01	0.01	0.01	1.42	0.14	0.05	0	1.07	0	0	0	10.28	-18.3	0.23	62.95	62.6	921.38	489.42	1028.57	605.38	943.11	513.71	1005.67	516.08
21.421	0	0.15	0.2	0.02	0.14	0.03	0.15	0.06	1.09	0.19	99.61	0.33	0	59.24	0.19	0.06	3.9	0.14	3.51	0.14	0.19	0.02	0	0.12	0.02	0.01	0.03	0.01	1.69	0.16	0.04	0	1.09	0	0	0	12.58	-20.13	0.45	63.66	63.42	923.59	488.96	1030.45	604.45	944.86	513.14	1008.19	516.53
21.454	0	0.15	0.19	0.02	0.14	0.04	0.16	0.06	1.25	0.35	99.61	0.33	0	54.25	0.35	0.09	4.19	0.11	4.98	0.17	0.17	0.02	0	0.13	0.03	0	0.04	0.02	1.68	0.16	0.04	0.01	1.25	0	0	0	12.15	-21.15	0.4	63.84	64.37	925.62	487.96	1031.96	602.64	946.11	512.05	1010.39	515.42
21.488	0	0.15	0.2	0.02	0.15	0.04	0.17	0.06	1.24	0.65	99.6	0.33	0	56.48	0.65	0.14	4.88	0.08	5.6	0.23	0.16	0.01	0	0.11	0.04	0	0.04	0.02	1.8	0.16	0.04	0.04	1.24	0	0	0	14.11	-20.7	-1.5	64.19	61.18	928.28	487.97	1033.36	601.46	948.79	512.56	1009.92	515.13
21.521	0	0.15	0.2	0.02	0.15	0.04	0.17	0.06	1.3	1.13	99.61	0.33	0	71.34	1.13	0.17	4.93	0.05	5.76	0.29	0.18	0.01	0	0.11	0.04	0	0.03	0.02	1.7	0.16	0.04	0.09	1.3	0	0	0	15.84	-17.44	-1.72	65.04	62.65	930.51	487.17	1033.97	598.77	949.37	511.87	1011.98	514.24
21.554	0	0.15	0.2	0.02	0.15	0.04	0.17	0.06	1.37	1.54	99.61	0.33	0	74.2	1.54	0.15	4.78	0.03	6.54	0.4	0.27	0.01	0	0.12	0.05	0	0.03	0.01	1.75	0.15	0.05	0.05	1.37	0	0	0	15.49	-16.72	-3.15	64.87	63.17	932.06	486.06	1035.15	596.53	949.74	511.06	1012.88	513.15
21.588	0	0.14	0.19	0.02	0.15	0.04	0.18	0.06	1.67	2.47	99.62	0.33	0	89.75	2.47	0.13	4.5	0.02	6.2	0.53	0.31	0.02	0	0.14	0.07	0	0.03	0.01	1.69	0.15	0.06	0.07	1.67	0	0	0	13.43	-11.15	-2.42	65.07	61.72	934.34	486.58	1035.34	594.92	952.21	510.55	1013.89	512.71
21.621	0	0.14	0.19	0.02	0.15	0.04	0.18	0.06	1.7	2.72	99.62	0.33	0	85.34	2.72	0.11	4.32	0.01	6.94	0.56	0.39	0.04	0	0.15	0.12	0	0.01	0.01	1.71	0.17	0.06	0.04	1.7	0	0	0	11.72	-13.19	-4.23	64.31	61.25	936.1	486.24	1035.55	592.23	952.51	510.53	1013.76	511.31
21.654	0	0.14	0.19	0.02	0.15	0.04	0.18	0.06	1.86	3.32	99.63	0.33	0	93.93	3.32	0.09	4.06	0.01	7.36	0.53	0.46	0.06	0	0.18	0.22	0	0.01	0.02	1.72	0.2	0.08	0.02	1.86	0	0	0	18.19	-8.3	-6.3	66.39	60.28	937.07	486.56	1035.94	592.15	952.81	512.06	1013.09	512.41
21.688	0	0.13	0.18	0.02	0.15	0.04	0.18	0.07	2.16	3.34	99.64	0.33	0	91.6	3.96	0.14	3.34	0.01	6.77	0.45	0.39	0.06	0	0.27	0.32	0	0.01	0.05	1.75	0.32	0.09	0.01	2.16	0	0	0	17.34	-10.05	-4.55	66.5	59.92	935.43	488.51	1034.8	594.93	952.44	513.04	1012.33	514.95
21.721	0	0.13	0.18	0.02	0.15	0.04	0.18	0.07	2.06	3.19	99.64	0.33	0	95.54	4.06	0.18	3.19	0.01	5.7	0.35	0.51	0.08	0	0.32	0.36	0	0	0.06	1.63	0.34	0.11	0	2.06	0	0	0	15.15	-6.68	-6.15	65.95	61.54	934.33	489.01	1032.85	594.23	949.3	514.79	1010.82	513.31
21.755	0	0.13	0.17	0.02	0.15	0.04	0.18	0.07	2.29	3.16	99.65	0.33	0	97.38	4.56	0.25	3.16	0.02	4.13	0.29	0.77	0.15	0	0.51	0.6	0	0.01	0.06	1.73	0.46	0.14	0	2.29	0	0	0	16.31	-3.93	-4.85	66.72	63.02	933.02	490.01	1029.8	593.26	946.97	515.05	1009.99	514.64
21.788	0	0.12	0.17	0.02	0.15	0.04	0.17	0.07	2.33	2.45	99.66	0.33	0	97.36	3.84	0.31	2.45	0.02	3.25	0.22	0.84	0.16	0	0.68	0.71	0	0.01	0.06	1.24	0.47	0.17	0.01	2.33	0	0	0	17.88	-3.97	-5.51	67.71	61.76	929.13	490.27	1026.41	593.85	943.7	515.2	1005.45	515.97
21.821	0	0.12	0.17	0.02	0.15	0.04	0.17	0.07	2.19	2.3	99.66	0.33	0	97.69	3.79	0.33	2.3	0.02	3.04	0.19	1.08	0.19	0	0.85	0.93	0	0.01	0.04	1.21	0.46	0.17	0.02	2.19	0	0	0	18.88	-3.27	-6.2	67.91	64.63	925.16	489.96	1022.31	593.54	937.76	516.58	1002.36	514.29
21.855	0	0.12	0.17	0.02	0.15	0.03	0.17	0.07	1.9	2.04	99.65	0.33	0	98.04	3.76	0.35	2.04	0.03	2.68	0.17	1.05	0.26	0	1.41	1.25	0.01	0.01	0.04	1.04	0.46	0.19	0.21	1.9	0	0	0	20.04	-2.44	-5.4	68.65	64.59	921.5	488.85	1018.26	592.01	934.33	514.77	998.91	514.04
21.888	0	0.12	0.18	0.02	0.15	0.03	0.18	0.07	1.98	1.96	99.63	0.33	0	98.26	4.49	0.37	1.96	0.02	2.02	0.13	1.03	0.23	0	1.98	1.4	0.01	0.01	0.04	0.93	0.48	0.16	0.27	1.59	0	0	0	18.48	-1.83	-4.72	68.63	62.1	919.87	488.79	1013.9	589.66	933.04	513.82	995.13	512.37
21.921	0	0.12	0.18	0.02	0.15	0.03	0.19	0.07	2.17	1.83	99.63	0.33	0	98.43	4.55	0.35	1.83	0.02	2.79	0.13	0.88	0.31	0	2.17	1.01	0.01	0.01	0.05	0.93	0.49	0.15	0.43	1.5	0	0	0	14.94	-1.32	-6.83	67.64	61.31	916.99	488.4	1010.97	588.09	929.57	513.66	990.84	511.4
21.955	0	0.12	0.18	0.02	0.15	0.03	0.2	0.07	3.92	1.32	99.6	0.33	0	98.53	3.92	0.23	1.32	0.02	2.91	0.12	0.88	0.48	0	4.04	1.27	0.03	0.02	0.12	0.7	0.5	0.16	0.16	1.23	0	0	0	15.31	-0.99	-7.24	67.55	59.96	915.72	488.49	1007.73	586.57	927.94	513.96	987.77	510.01
21.988	0	0.12	0.18	0.03	0.14	0.03	0.19	0.06	3.82	1.25	99.61	0.33	0	97.5	3.09	0.15	1.25	0.01	3.82	0.12	0.73	0.8	0	4.19	1.32	0.04	0.03	0.2	0.65	0.56	0.15	0.1	1.33	0	0	0	16.82	-3.69	-6.26	67.93	58.19	912.98	489	1004.29	586.27	926.2	513.07	984.38	512.09
22.021	0	0.13	0.18	0.03	0.14	0.04	0.2	0.06	4.61	1.08	99.61	0.33	0	98.31	2.33	0.11	1.08	0.01	4.61	0.1	0.56	1.22	0	5.21	0.99	0.05	0.02	0.29	0.59	0.71	0.14	0.08	1.34	0	0	0	16.12	-1.67	-6.17	67.86	57.25	912.75	489.67	1003.32	586.47	926.19	513.58	983.42	512.05
22.055	0	0.13	0.18	0.03	0.13	0.03	0.22	0.06	3.89	0.89	99.56	0.33	0	98.61	1.98	0.09	0.89	0.01	3.89	0.08	0.49	1.65	0	7.6	1.16	0.08	0.03	0.36	0.49	0.99	0.13	0.05	1.34	0	0	0	16.66	-0.68	-4.98	68.17	56.8	911.02	490.79	1001.35	587.5	925.12	513.89	981.92	513.84
22.088	0	0.13	0.18	0.03	0.13	0.03	0.22	0.06	3.59	0.91	99.55	0.33	0	98.45	1.57	0.09	0.91	0.01	3.59	0.06	0.38	2.44	0	8.42	1.21	0.08	0.03	0.31	0.44	1.07	0.12	0.06	1.44	0	0	0	16.21	-1.23	-4.99	68.04	56.61	910.13	491.73	1000.33	588.32	924.26	514.8	980.87	514.6
22.122	0	0.13	0.18	0.03	0.13	0.03	0.28	0.06	2.51	0.83	99.45	0.33	0	98.56	1.29	0.1	0.83	0.01	2.51	0.05	0.27	1.45	0	13.06	0.98	0.1	0.03	0.36	0.31	1.12	0.11	0.02	1.41	0	0	0	12.63	0.86	-5.2	66.75	58.07	909.41	492.18	999.96	588.75	922.85	515.46	980.9	514.16
22.155	0	0.13	0.18	0.03	0.13	0.03	0.28	0.06	2.27	0.82	99.43	0.33	0	98.55	0.88	0.1	0.82	0.02	2.27	0.04	0.24	1.32	0	13.91	0.77	0.09	0.03	0.34	0.26	1	0.1	0.01	1.42	0	0	0	10.85	-0.91	-5.95	65.89	59.2	908.83	492.11	1000.23	588.99	921.71	515.76	980.89	514.07
22.188	0	0.13	0.18	0.02	0.13	0.03	0.28	0.06	1.85	0.86	99.44	0.33	0	98.06	0.76	0.11	0.86	0.02	1.85	0.03	0.19	1.01	0	13.8	0.72	0.08	0.03	0.3	0.23	0.91	0.1	0	1.43	0	0	0	12.6	-2.39	-5.74	65.88	60.38	907.45	491.5	1000.19	590.11	920.44	515.79	980.79	513.83
22.222	0	0.12	0.17	0.02	0.13	0.03	0.29	0.06	1.62	0.76	99.42	0.33	0	96.88	0.54	0.13	0.76	0.03	1.54	0.02	0.15	0.49	0	14.99	0.59	0.09	0.03	0.28	0.16	0.85	0.07	0.01	1.62	0	0	0	14.89	-4.81	-7.79	66.02	59	906.45	490.87	998.52	588.17	918.89	515.68	977.85	513.68
22.255	0	0.12	0.17	0.02	0.13	0.03	0.27	0.06	1.76	0.72	99.46	0.33	0	97.72	0.51	0.15	0.72	0.04	1.56	0.02	0.19	0.38	0	13.71	0.57	0.1	0.03	0.23	0.13	0.83	0.07	0.01	1.76	0	0	0	12.43	-3.22	-5.51	65.2	59.79	906.46	490.96	997.7	588.55	919.16	515.38	978.85	511.9
22.288	0	0.12	0.17	0.02	0.13	0.03	0.24	0.06	1.78	0.78	99.52	0.33	0	95.02	0.56	0.15	0.79	0.04	1.42	0.01	0.27	0.42	0	11.56	0.59	0.11	0.03	0.21	0.09	0.78	0.07	0.01	1.78	0	0	0	10.66	-7.26	-6.29	64.59	62.08	906.47	491.74	998.05	589.04	917.7	517.05	979.58	512.1
22.322	0	0.12	0.17	0.02	0.12	0.03	0.23	0.06	1.99	0.76	99.54	0.33	0	95.69	0.61	0.15	0.98	0.06	1.47	0.02	0.39	0.57	0	10.74	0.59	0.12	0.03	0.19	0.07	0.76	0.06	0	1.99	0	0	0	10.65	-6.5	-6.28	64.5	61.95	906.06	492	998.71	590.46	917.89	517.29	979.68	512.84
22.355	0	0.12	0.17	0.02	0.12	0.03	0.22	0.06	2.06	0.72	99.56	0.33	0	97.02	0.53	0.14	0.97	0.07	1.6	0.01	0.44	0.71	0	9.97	0.56	0.12	0.03	0.16	0.06	0.72	0.06	0.02	2.06	0	0	0	10.54	-4.58	-4.22	64.84	62	907.37	492.39	997.78	588.31	919	515.82	980.98	513.92
22.388	0	0.12	0.17	0.02	0.12	0.03	0.21	0.06	2.28	0.69	99.58	0.33	0	96.21	0.5	0.15	0.95	0.09	1.74	0.02	0.38	1.55	0	9.42	0.52	0.11	0.03	0.1	0.05	0.69	0.05	0.03	2.28	0	0	0	6.58	-5.83	-3.64	64.11	64.93	907.46	492.88	1000.4	590.82	919.04	516.26	983.96	514.98
22.422	0	0.12	0.16	0.02	0.12	0.04	0.21	0.06	3.08	0.63	99.59	0.33	0	97.58	0.48	0.18	1	0.13	2.83	0.03	0.35	1.65	0	9.13	0.57	0.12	0.03	0.07	0.04	0.63	0.05	0.07	3.08	0	0	0	10.15	-3.52	-4.64	64.45	63.52	907.4	491.37	1001.43	590.76	919.82	515.37	983.33	514.3
22.455	0	0.12	0.15	0.02	0.12	0.04	0.2	0.06	4.7	0.61	99.6	0.33	0	96.04	0.61	0.19	1	0.12	4.7	0.04	0.27	0.66	0	8.47	0.47	0.11	0.03	0.05	0.05	0.58	0.06	0.03	3.23	0	0	0	12.42	-6.05	-3.04	64.59	64.19	907.62	489.56	1005.97	594.76	922.59	514.03	986.78	513.88
22.489	0	0.12	0.15	0.02	0.12	0.06	0.2	0.06	7	0.93	99.61	0.33	0	93.64	1.11	0.22	0.93	0.12	9.43	0.08	0.32	0.22	0	7	0.38	0.09	0.02	0.04	0.05	0.5	0.06	0.04	3.64	0	0	0	9.31	-8.56	-3.54	63.72	62.37	910.2	489.52	1008.03	593.65	925.6	513.32	987.97	513.54
22.522	0	0.11	0.15	0.02	0.12	0.06	0.19	0.06	6.73	0.81	99.62	0.33	0	94.56	1.52	0.21	0.81	0.1	7.67	0.11	0.29	0.23	0	6.73	0.37	0.07	0.02	0.03	0.05	0.36	0.06	0.09	3.78	0	0	0	14.15	-7.73	-4.4	65.46	63.09	913.81	489.55	1010.26	591.97	927.73	513.86	990.81	514.33
22.555	0	0.11	0.15	0.02	0.12	0.05	0.19	0.06	6.33	0.79	99.62	0.33	0	93.81	1.79	0.21	0.79	0.08	6.74	0.17	0.24	0.09	0	6.33	0.3	0.08	0.02	0.02	0.06	0.33	0.07	0.11	3.74	0	0	0	11.9	-8.41	-3.29	64.91	64.17	915.9	489.99	1012.55	592.82	929.87	514.03	994.05	514.19
22.589	0	0.11	0.15	0.02	0.12	0.05	0.17	0.06	4.35	0.68	99.67	0.33	0	92.57	1.43	0.19	0.68	0.06	4.35	0.2	0.21	0.11	0	4.77	0.22	0.06	0.02	0.02	0.06	0.21	0.07	0.09	3.5	0	0	0	11.89	-9.39	-2.65	64.71	63.66	917.81	489.81	1014.45	592.43	932.38	513.04	996.01	514.86
22.622	0	0.12	0.15	0.02	0.12	0.04	0.16	0.06	3.31	0.69	99.67	0.33	0	90.53	1.33	0.16	0.69	0.06	3.19	0.27	0.28	0.24	0	4.64	0.17	0.05	0.02	0.02	0.07	0.19	0.07	0.03	3.31	0	0	0	11.75	-10.71	-2.8	64.44	63.26	919.97	489.63	1016.16	591.52	934.43	512.61	997.66	514.85
22.655	0	0.12	0.15	0.02	0.12	0.04	0.16	0.06	3.15	0.69	99.68	0.33	0	89.09	1.19	0.14	0.69	0.06	2.87	0.27	0.3	0.34	0	4.3	0.17	0.04	0.02	0.02	0.07	0.16	0.08	0.05	3.15	0	0	0	11.33	-11.5	-3.83	64.14	62.58	921.21	488.77	1018.23	591.32	935.93	512.13	998.48	514.09
22.689	0	0.12	0.15	0.02	0.12	0.04	0.15	0.06	3.19	0.61	99.69	0.33	0	94.58	1.17	0.14	0.61	0.05	2.45	0.26	0.48	0.8	0	3.66	0.16	0.05	0.02	0.02	0.08	0.14	0.08	0.04	3.19	0	0	0	13.3	-7.7	-3.85	65.2	63.4	923.17	488.33	1019.97	591.2	937.36	512.42	1000.76	513.13
22.722	0	0.12	0.15	0.02	0.12	0.04	0.15	0.06	3.19	0.77	99.69	0.33	0	94.87	0.82	0.13	0.58	0.04	3.01	0.18	0.77	1.12	0	3.65	0.22	0.04	0.03	0.05	0.08	0.14	0.09	0.03	3.19	0	0	0	16.61	-7.41	-4.98	66.17	63.51	924.01	487.96	1021.08	590.95	937.72	512.79	1001.23	513.49
22.756	0	0.12	0.16	0.02	0.12	0.04	0.15	0.06	2.92	0.79	99.69	0.33	0	95.54	0.65	0.1	0.67	0.04	2.43	0.11	0.79	0.38	0	3.62	0.27	0.03	0.03	0.09	0.14	0.1	0.12	0.2	2.92	0	0	0	17.63	-6.68	-3.84	66.56	64.48	924.09	486.88	1021.16	590.64	937.85	511.9	1002.33	511.99
22.789	0	0.12	0.16	0.02	0.12	0.04	0.15	0.06	2.89	0.65	99.69	0.33	0	97.42	0.54	0.12	0.58	0.04	1.98	0.09	0.65	0.28	0	3.73	0.3	0.03	0.02	0.07	0.18	0.08	0.13	0.21	2.89	0	0	0	16.99	-3.83	-3.75	66.56	62.53	924.54	487.7	1020.3	590.52	938.78	512.38	1001.31	511.87
22.822	0	0.12	0.16	0.02	0.12	0.03	0.15	0.06	2.53	0.55	99.68	0.33	0	98.17	0.55	0.08	0.7	0.04	1.59	0.07	0.53	0.2	0	3.77	0.39	0.03	0.02	0.05	0.16	0.07	0.13	0.07	2.53	0	0	0	14.57	-2.1	-4.7	65.89	62.78	923.98	489.13	1018.73	590.17	937.15	513.82	999.91	512.5
22.856	0	0.12	0.16	0.02	0.12	0.03	0.15	0.06	2.53	0.66	99.68	0.33	0	97.53	0.66	0.07	0.69	0.03	1.16	0.07	0.49	0.16	0	3.73	0.52	0.02	0.02	0.03	0.24	0.06	0.15	0.2	2.53	0	0	0	13.78	-3.63	-3.42	65.41	63.14	922.39	489.48	1017.91	591.5	936.35	513.54	999.49	513.4
22.889	0	0.12	0.16	0.02	0.12	0.03	0.16	0.06	2.51	0.66	99.68	0.33	0	95.87	0.91	0.07	0.66	0.03	1.02	0.05	0.54	0.16	0	3.93	0.67	0.02	0.02	0.03	0.24	0.04	0.2	0.09	2.51	0	0	0	18.42	-6.28	-5.47	66.39	62.34	920.98	488.83	1017.8	592.18	934.99	514.24	997.32	513.85
22.922	0	0.12	0.16	0.02	0.12	0.03	0.16	0.06	2.38	0.64	99.67	0.33	0	96.04	1.19	0.07	0.64	0.02	1.08	0.05	0.49	0.16	0	3.97	0.73	0.02	0.02	0.02	0.27	0.05	0.19	0.13	2.38	0	0	0	17.64	-6.06	-5.01	66.46	62.9	919.6	488.34	1017.36	592.63	933.99	513.55	996.9	513.8
22.956	0	0.12	0.17	0.02	0.13	0.03	0.16	0.06	1.96	0.53	99.66	0.33	0	97.66	1.44	0.06	0.53	0.02	1.12	0.04	0.38	0.11	0	3.85	0.58	0.02	0.01	0.03	0.28	0.04	0.22	0.5	1.96	0	0	0	17.91	-3.34	-3.42	67.95	62.91	918.49	491.22	1014.89	594.59	933.02	515.67	995.92	516.36
22.989	0	0.12	0.17	0.02	0.13	0.03	0.16	0.06	2.07	0.54	99.66	0.33	0	96.5	2.07	0.05	0.54	0.01	1.32	0.04	0.32	0.11	0	3.59	0.41	0.02	0.01	0.03	0.3	0.05	0.21	1.44	1.9	0	0	0	11.54	-5.41	-3.85	65.9	60.11	918.03	490.58	1013.36	592.28	933.29	513.95	993.41	514.41
23.022	0	0.12	0.17	0.02	0.13	0.03	0.17	0.06	2.51	0.61	99.65	0.33	0	97.31	2.51	0.06	0.61	0.01	2.11	0.06	0.26	0.19	0	3.75	0.43	0.02	0.01	0.04	0.33	0.05	0.21	1.67	1.72	0	0	0	15.3	-4.05	-6.18	67.62	61.16	917.23	489.61	1011.53	589.39	930.32	514.12	991.48	513.84
23.056	0	0.12	0.18	0.02	0.13	0.03	0.18	0.06	2.68	0.71	99.65	0.33	0	98.28	2.35	0.06	0.71	0.01	2.68	0.07	0.32	0.29	0	3.96	0.43	0.02	0.01	0.07	0.37	0.05	0.22	0.32	1.43	0	0	0	18.31	-1.76	-6.57	68.62	60.23	916.4	488.87	1010.41	589.3	929.72	514.23	989.93	512.38
23.089	0	0.12	0.18	0.02	0.13	0.03	0.18	0.06	3.39	0.82	99.64	0.33	0	98.01	2.37	0.08	0.82	0.01	3.39	0.08	0.41	0.57	0	4.04	0.4	0.03	0.01	0.07	0.38	0.06	0.2	0.47	1.35	0	0	0	16.46	-2.52	-6.95	67.61	61.45	915.04	488.02	1009.14	587.99	927.54	513.6	988.94	511.2
23.123	0	0.12	0.18	0.02	0.14	0.03	0.19	0.06	3.26	1.04	99.62	0.33	0	97.99	2.52	0.1	1.04	0.01	3.26	0.09	0.58	0.77	0	4.91	0.43	0.05	0.01	0.08	0.38	0.06	0.18	0.12	1.21	0	0	0	17.4	-2.58	-7.69	67.75	60.5	914.14	488.15	1008.15	588.12	926.78	514.05	987.22	511.22
23.156	0	0.13	0.18	0.02	0.14	0.03	0.2	0.06	3.54	1.21	99.6	0.33	0	98.02	2.48	0.11	1.21	0.01	3.54	0.12	0.68	0.89	0	5.39	0.52	0.06	0.01	0.1	0.35	0.06	0.17	0.17	1.14	0	0	0	14.68	-2.49	-7.26	66.73	60.34	913.47	488.25	1007.18	587.79	926.26	513.62	986.53	510.83
23.189	0	0.13	0.18	0.03	0.14	0.03	0.2	0.06	4.02	1.23	99.6	0.33	0	97.75	2.23	0.12	1.23	0.01	4.02	0.14	0.68	1	0	5.8	0.66	0.05	0.01	0.09	0.31	0.07	0.18	0.03	1.17	0	0	0	17.57	-3.13	-6.44	67.61	60.3	912.85	488.06	1007.32	588.54	926.39	512.96	986.69	512.33
23.223	0	0.13	0.19	0.03	0.14	0.03	0.22	0.06	4.1	1.62	99.56	0.33	0	96.39	2.47	0.12	1.62	0.02	4.1	0.13	0.66	0.82	0	6.5	1	0.05	0.01	0.11	0.3	0.08	0.16	0.02	1.04	0	0	0	14.33	-5.58	-6.03	66.27	62.18	912.31	488.16	1006.56	587.81	924.86	512.87	987.03	511.93
23.256	0	0.13	0.19	0.03	0.14	0.03	0.22	0.06	4.47	1.73	99.56	0.33	0	95.96	2.19	0.12	1.73	0.02	4.47	0.13	0.64	0.67	0	6.71	1.53	0.05	0.02	0.11	0.25	0.09	0.16	0.03	1.04	0	0	0	14.03	-6.16	-5.94	65.94	62.43	912.09	487.76	1006.92	588.02	924.82	512.52	987.25	511.66
23.289	0	0.13	0.19	0.03	0.14	0.04	0.22	0.06	4.69	1.8	99.55	0.33	0	96.46	1.8	0.09	1.96	0.04	4.69	0.1	0.66	0.47	0	6.97	1.5	0.05	0.03	0.11	0.2	0.11	0.15	0.05	1.04	0	0	0	19.2	-5.47	-6.49	67.21	62.13	912.24	486.6	1007.57	588.16	925.14	512.45	987.25	510.92
23.323	0	0.13	0.19	0.03	0.14	0.04	0.24	0.06	4.46	2.01	99.52	0.33	0	96.19	2.26	0.09	2.01	0.06	4.46	0.1	0.75	0.34	0	7.8	1.67	0.05	0.04	0.14	0.2	0.15	0.15	0.06	1.18	0	0	0	18.55	-5.86	-6.07	66.99	61.25	912.69	486.65	1008.28	588.62	926.41	512	987.65	511.21
23.356	0	0.13	0.18	0.02	0.14	0.04	0.24	0.06	4.8	2.1	99.52	0.33	0	95.75	2.3	0.07	2.1	0.07	4.8	0.1	0.73	0.29	0	7.69	1.77	0.06	0.05	0.15	0.18	0.15	0.15	0.04	1.26	0	0	0	17.42	-6.43	-5.78	66.57	61.52	913.21	486.93	1008.88	589.21	926.95	512.38	988.45	510.89
23.389	0	0.13	0.18	0.02	0.14	0.04	0.24	0.06	4.23	2.04	99.52	0.33	0	95.72	2.54	0.09	2.04	0.09	4.23	0.1	0.84	0.31	0	7.88	1.74	0.06	0.05	0.15	0.17	0.17	0.15	0.02	1.27	0	0	0	16.25	-6.46	-5.8	66.35	60.87	914.69	487.74	1009.56	589.06	928.38	512.86	989.23	511.25
23.423	0	0.13	0.18	0.02	0.14	0.04	0.25	0.06	4.21	2.39	99.5	0.33	0	92.64	2.69	0.1	2.39	0.1	4.21	0.1	0.88	0.4	0	8.15	1.4	0.05	0.04	0.11	0.14	0.19	0.12	0.01	1.31	0	0	0	13.11	-9.34	-4.85	64.97	63.7	914.77	487.01	1010.89	588.82	927.94	511.64	991.64	511.25
23.456	0	0.13	0.18	0.02	0.14	0.03	0.25	0.06	3.98	2.33	99.5	0.33	0	90.97	3	0.11	2.33	0.12	3.98	0.11	0.86	0.5	0	8.36	1.23	0.05	0.03	0.07	0.14	0.17	0.12	0.02	1.35	0	0	0	12.04	-10.45	-4.16	64.91	64.49	915.91	487.62	1012.07	588.94	929	511.46	993.48	512.64
23.49	0	0.13	0.18	0.02	0.14	0.04	0.28	0.06	3.98	2.85	99.44	0.33	0	88.83	3.19	0.1	2.85	0.14	3.98	0.11	0.83	0.56	0	9.91	1.09	0.04	0.03	0.04	0.11	0.16	0.12	0.01	1.49	0	0	0	10.35	-11.63	-3.31	64.31	64.46	917	487.29	1013.46	588.7	930.7	510.26	995.11	512.8
23.523	0	0.13	0.18	0.02	0.14	0.03	0.27	0.06	3.52	2.5	99.46	0.33	0	89.3	2.74	0.12	2.5	0.16	3.52	0.11	0.8	0.5	0	10	0.93	0.04	0.02	0.04	0.09	0.13	0.11	0.01	1.55	0	0	0	10.73	-11.39	-3.74	64.37	64.42	918.8	487.21	1015.82	589.24	932.58	510.55	996.96	512.78
23.556	0	0.13	0.18	0.02	0.14	0.03	0.25	0.06	2.98	2.38	99.5	0.33	0	88	2.41	0.14	2.38	0.15	2.98	0.12	0.8	0.47	0	9.23	0.9	0.04	0.02	0.03	0.09	0.12	0.11	0.01	1.64	0	0	0	12.76	-12.04	-4.13	64.56	63.09	920.89	486.98	1017.35	588.71	934.9	510.48	997.95	512.59
23.59	0	0.13	0.18	0.02	0.14	0.03	0.24	0.06	2.54	1.81	99.52	0.33	0	88.31	1.81	0.13	2.29	0.16	2.54	0.11	0.84	0.61	0	8.97	0.83	0.03	0.02	0.03	0.07	0.11	0.12	0.01	1.77	0	0	0	7.76	-11.89	-3.71	63.61	62.21	922.86	486.45	1019.59	588.51	937.68	509.42	999.87	510.93
23.623	0	0.13	0.18	0.03	0.13	0.03	0.22	0.06	2.47	1.4	99.55	0.33	0	92.17	1.4	0.12	2.19	0.16	2.47	0.1	1.3	0.84	0	8.27	0.87	0.03	0.01	0.02	0.07	0.1	0.12	0.01	1.72	0	0	0	12.76	-9.67	-3.99	65.08	64.5	924.92	486.42	1021.41	588.23	938.28	510.25	1002.76	511.71
23.656	0	0.13	0.18	0.03	0.13	0.03	0.21	0.06	2.73	1.29	99.58	0.33	0	90.54	1.14	0.1	2	0.12	2.73	0.1	1.29	0.92	0	7.7	0.8	0.03	0.01	0.02	0.07	0.08	0.15	0.27	1.86	0	0	0	8.73	-10.7	-3.33	64.07	63.2	926.32	486.02	1022.97	588.11	940.77	509.1	1003.95	510.59
23.69	0	0.13	0.17	0.02	0.13	0.04	0.19	0.06	3.4	0.96	99.61	0.33	0	86.92	0.95	0.09	1.69	0.11	3.4	0.09	0.96	0.94	0	6.55	0.75	0.02	0.02	0.02	0.07	0.07	0.15	0.28	2.11	0	0	0	8.82	-12.53	-4.17	63.92	62.38	927.73	485.94	1024.91	588.36	942.44	509.22	1004.8	510.81
23.723	0	0.12	0.17	0.02	0.13	0.04	0.19	0.06	4.76	0.85	99.62	0.33	0	87.06	0.85	0.1	1.6	0.1	4.76	0.08	0.66	0.52	0	5.93	0.58	0.03	0.02	0.01	0.08	0.07	0.15	0.24	2.32	0	0	0	11.84	-12.47	-4.45	64.34	61.78	929.18	485.85	1027.25	589.83	944.53	509.8	1006.29	511.08
23.757	0	0.12	0.16	0.02	0.12	0.05	0.19	0.06	5.64	0.72	99.63	0.33	0	94.77	0.72	0.09	1.51	0.08	6.39	0.09	0.4	0.35	0	5.64	0.61	0.03	0.01	0.01	0.09	0.05	0.14	0.25	2.69	0	0	0	14.74	-7.52	-2.86	66.06	65.45	931.47	485.53	1028.17	588.02	945.04	509.2	1010.46	511.37
23.79	0	0.12	0.16	0.02	0.12	0.04	0.19	0.06	5.66	0.82	99.63	0.33	0	94.93	0.82	0.07	1.56	0.07	5.66	0.09	0.43	0.24	0	5.67	0.66	0.02	0.01	0.02	0.11	0.05	0.14	0.12	2.6	0	0	0	18.51	-7.35	-3.9	66.76	64.03	931.61	485.16	1028.83	589.1	945.66	510.12	1009.68	510.72
23.823	0	0.12	0.17	0.02	0.13	0.04	0.19	0.06	5.77	1.19	99.61	0.33	0	94.21	1.19	0.07	1.69	0.06	5.77	0.08	0.44	0.18	0	5.92	0.83	0.02	0.01	0.03	0.11	0.05	0.13	0.06	2.51	0	0	0	17.6	-8.05	-3.55	66.17	64.1	931.56	485.13	1029.3	589.48	946	509.74	1010.09	511.05
23.857	0	0.12	0.17	0.02	0.13	0.05	0.2	0.06	5.76	1.5	99.61	0.33	0	94.86	1.62	0.08	1.5	0.06	6.69	0.09	0.47	0.16	0	5.76	1	0.02	0.01	0.07	0.14	0.05	0.12	0.06	2.5	0	0	0	17.85	-7.42	-4.3	66.08	63.75	932.05	484.85	1030.47	589.92	946.66	509.92	1010.4	510.78
23.89	0	0.12	0.16	0.02	0.13	0.05	0.21	0.06	6.1	1.44	99.59	0.33	0	94.62	2.12	0.12	1.44	0.07	7.85	0.09	0.37	0.14	0	6.1	1.11	0.02	0.02	0.11	0.15	0.05	0.13	0.04	2.63	0	0	0	17.33	-7.66	-4	66.01	61.42	932.55	485.85	1030.16	590.2	948.16	510.11	1009.56	511.81
23.923	0	0.12	0.16	0.02	0.13	0.06	0.22	0.06	6.89	1.41	99.56	0.33	0	93.76	2.07	0.11	1.41	0.08	9.46	0.08	0.42	0.19	0	6.89	1.4	0.02	0.02	0.15	0.14	0.06	0.13	0.01	2.68	0	0	0	14.21	-8.45	-4.07	64.97	61.5	933	487.24	1028.9	589.16	947.66	510.89	1009.15	512.31
23.957	0	0.12	0.16	0.02	0.13	0.05	0.22	0.06	7.37	1.38	99.55	0.33	0	96.64	2.06	0.14	1.38	0.11	8.85	0.07	0.55	0.22	0	7.37	1.77	0.02	0.02	0.19	0.14	0.06	0.14	0.01	2.72	0	0	0	15.66	-5.2	-5	65.73	62.41	931.24	487.25	1028.51	590.53	945.68	511.76	1008.09	512.79
23.99	0	0.12	0.16	0.02	0.13	0.05	0.22	0.06	7.52	1.28	99.56	0.33	0	95.03	2.02	0.19	1.28	0.14	7.62	0.06	0.94	0.39	0	7.52	2.12	0.02	0.02	0.15	0.14	0.07	0.14	0.01	2.67	0	0	0	17.53	-7.24	-5	66.32	62.79	929.87	488.93	1026.98	592.36	943.99	513.92	1006.78	514.36
24.023	0	0.12	0.17	0.02	0.13	0.04	0.22	0.06	5.09	1.21	99.56	0.33	0	97.32	2.02	0.25	1.21	0.17	5.09	0.05	1.21	0.41	0	7.86	1.67	0.03	0.02	0.11	0.15	0.08	0.14	0.02	2.39	0	0	0	13.84	-4.03	-4.39	65.61	61.77	926.73	489.51	1023.78	593.08	941.72	513.86	1003.48	514.01
24.057	0	0.12	0.17	0.03	0.13	0.04	0.24	0.06	3.81	1.28	99.52	0.33	0	98.72	2.09	0.37	1.28	0.16	3.81	0.06	1.23	0.7	0	9.48	1.55	0.04	0.02	0.11	0.19	0.1	0.14	0.01	2.12	0	0	0	11	0.28	-4.28	65.47	62.81	926.41	489.58	1021.63	590.3	940.02	513.12	1002.83	513.78
24.09	0	0.12	0.17	0.03	0.13	0.03	0.24	0.06	2.85	1.36	99.52	0.33	0	98.43	1.84	0.39	1.36	0.15	2.85	0.05	1.34	1.13	0	10.02	1.36	0.04	0.02	0.1	0.2	0.11	0.14	0.01	1.87	0	0	0	16.62	-1.31	-4.71	67.03	61.84	923.94	488.73	1018.25	589.52	937.4	513.28	999.24	512.57
24.124	0	0.12	0.17	0.03	0.13	0.03	0.27	0.06	2.06	1.31	99.45	0.33	0	98.23	2.06	0.36	1.31	0.11	2.01	0.05	1.28	1.61	0	12.42	1.22	0.05	0.02	0.15	0.22	0.13	0.15	0.03	1.94	0	0	0	15.99	-1.91	-5.72	67.05	61.92	921.63	487.81	1016.32	588.52	934.75	512.71	996.65	511.66
24.157	0	0.12	0.17	0.03	0.13	0.03	0.31	0.06	2.23	1.34	99.39	0.33	0	98.09	2.23	0.33	1.34	0.09	2.03	0.04	1.07	1.8	0	14.31	1.12	0.06	0.02	0.13	0.23	0.16	0.12	0.07	1.72	0	0	0	20.64	-2.3	-4.44	69.15	62.08	920.89	488.44	1014.21	588	933.85	512.69	995.92	513.61
24.19	0	0.12	0.17	0.03	0.14	0.03	0.31	0.06	2.54	1.32	99.38	0.33	0	97.99	2.54	0.41	1.32	0.06	2.1	0.04	0.93	2.02	0	14.37	0.94	0.07	0.02	0.14	0.23	0.19	0.14	0.25	1.7	0	0	0	19.1	-2.57	-5.19	68.44	61.89	918.03	488.08	1010.25	586.3	930.17	512.63	992.06	512
24.224	0	0.13	0.18	0.03	0.14	0.03	0.37	0.06	2.65	1.46	99.25	0.33	0	96.89	2.65	0.37	1.46	0.03	2.47	0.05	0.68	2	0	17.23	0.81	0.11	0.02	0.13	0.25	0.28	0.14	0.5	1.39	0	0	0	16.18	-4.81	-5.83	66.94	60.41	915.95	487.49	1008.72	585.91	928.85	511.69	989.26	511.31
24.257	0	0.13	0.18	0.03	0.14	0.03	0.35	0.06	2.52	1.36	99.31	0.33	0	96.41	2.52	0.24	1.36	0.02	2.45	0.04	0.51	1.75	0	15.91	0.82	0.13	0.01	0.1	0.25	0.33	0.14	1.23	1.38	0	0	0	18.81	-5.55	-6.09	67.67	59.48	915.4	487.5	1007.45	585.31	928.32	511.72	987.8	511.73
24.29	0	0.13	0.18	0.02	0.14	0.03	0.32	0.06	2.58	1.19	99.35	0.33	0	97.32	2.22	0.23	1.19	0.01	2.58	0.04	0.43	1.12	0	14.9	0.95	0.19	0.01	0.1	0.24	0.47	0.14	0.21	1.33	0	0	0	15.88	-4.04	-5.68	66.74	60.14	914.9	487.52	1006.54	584.73	927.46	511.45	987.6	510.95
24.324	0	0.12	0.18	0.02	0.13	0.03	0.31	0.06	2.39	0.93	99.38	0.33	0	96.67	1.87	0.21	0.93	0.01	2.39	0.03	0.39	0.73	0	14.62	0.84	0.34	0.01	0.09	0.21	0.63	0.14	0.06	1.3	0	0	0	15.19	-5.15	-4.24	66.62	61.94	914.27	488.46	1005.95	586.48	926.56	512.7	988.47	510.76
24.357	0	0.12	0.18	0.02	0.13	0.03	0.29	0.06	2.27	0.88	99.42	0.33	0	97.83	1.81	0.26	0.88	0.01	2.27	0.03	0.39	0.51	0	13.49	0.75	0.39	0.01	0.1	0.2	0.68	0.14	0.08	1.3	0	0	0	12.54	-2.97	-3.43	66.12	62.57	913.55	488.88	1005.45	586.84	926.01	512.39	988.57	511.33
24.39	0	0.12	0.18	0.02	0.13	0.03	0.27	0.06	2.11	0.78	99.45	0.33	0	96.56	1.41	0.36	0.78	0.01	2.11	0.02	0.39	0.48	0.44	12.87	0.6	0.51	0.01	0.12	0.18	0.8	0.15	0.04	1.22	0	0	0	13.46	-5.33	-5.11	65.59	62.84	912.72	488.15	1006.3	587.64	925.03	512.89	987.84	510.8
24.424	0	0.12	0.18	0.02	0.13	0.03	0.25	0.06	2.43	0.78	99.49	0.33	0	97.39	1.34	0.41	0.78	0.02	2.43	0.02	0.38	0.45	0.86	11.55	0.57	0.68	0.01	0.13	0.17	0.87	0.16	0.05	1.09	0	0	0	10.5	-3.9	-4.01	65.01	63.08	912.35	488.77	1007.1	589.36	925.66	512.61	988.75	511.93
24.457	0	0.12	0.18	0.02	0.13	0.03	0.25	0.06	2.73	0.71	99.5	0.33	0	96.42	1.24	0.5	0.71	0.03	2.73	0.02	0.41	0.3	0.37	11.38	0.55	0.6	0.01	0.15	0.16	0.77	0.17	0.05	1.15	0	0	0	13.67	-5.53	-5.65	65.27	63.41	911.94	487.79	1008.88	590.49	925.34	512.91	988.74	512.09
24.491	0	0.12	0.18	0.02	0.13	0.03	0.23	0.06	4.14	0.74	99.53	0.33	0	94.11	1.35	0.56	0.7	0.05	4.14	0.02	0.5	0.17	0.36	9.81	0.53	0.74	0.01	0.15	0.18	0.83	0.18	0.04	1.12	0	0	0	15.86	-8.14	-5.79	65.37	63.12	911.92	487.16	1010.55	592.2	926.22	512.95	989.33	512.05
24.524	0	0.12	0.18	0.02	0.13	0.03	0.23	0.06	4.13	0.68	99.55	0.33	0	94.65	1.69	0.69	0.68	0.08	4.13	0.03	0.49	0.19	0.4	8.92	0.54	0.68	0.02	0.17	0.17	0.82	0.19	0.02	1.23	0	0	0	14.49	-7.63	-5.27	65.19	62.27	913.58	488.27	1011.57	592.45	928.29	513.16	990.56	513.3
24.557	0	0.12	0.18	0.02	0.14	0.03	0.23	0.06	3.45	0.73	99.55	0.33	0	93.27	2.22	0.59	0.73	0.11	3.45	0.04	0.65	0.23	0.06	8.66	0.5	0.59	0.01	0.11	0.19	0.74	0.2	0.02	1.25	0	0	0	11.16	-8.86	-4.45	64.35	62.74	915.23	488.75	1012.11	591.05	929.52	512.45	992.24	513.74
24.591	0	0.12	0.17	0.02	0.14	0.03	0.21	0.07	3.33	0.85	99.58	0.33	0	92.49	2.4	0.6	0.67	0.16	3.33	0.06	0.85	0.46	0	7.22	0.48	0.62	0.01	0.08	0.16	0.75	0.22	0.04	1.49	0	0	0	12.33	-9.44	-3.35	64.5	63.28	916.52	488.25	1013.56	591.23	931.13	511.83	994.39	513.42
24.624	0	0.12	0.17	0.02	0.14	0.03	0.21	0.07	2.65	0.79	99.59	0.33	0	91.03	2.5	0.56	0.66	0.2	2.65	0.08	0.79	0.7	0	7.1	0.45	0.58	0.01	0.06	0.15	0.64	0.2	0.02	1.52	0	0	0	11.73	-10.41	-3.72	64.45	64.27	918.16	488	1015.11	589.92	932.02	511.2	996.23	514.02
24.657	0	0.12	0.17	0.02	0.14	0.03	0.2	0.07	3.24	0.82	99.59	0.33	0	89.14	3.24	0.46	0.64	0.21	2.36	0.12	0.82	0.71	0	6.32	0.44	0.6	0.02	0.04	0.17	0.63	0.19	0.02	1.66	0	0	0	12.71	-11.48	-3.73	64.04	63.04	919.07	487.1	1017.58	591.76	934.33	511.13	997.35	512.57
24.691	0	0.12	0.17	0.02	0.14	0.03	0.18	0.07	3.5	0.87	99.63	0.33	0	93.55	3.5	0.41	0.6	0.2	2.73	0.15	0.87	0.69	0	4.55	0.38	0.59	0.01	0.03	0.18	0.53	0.21	0.05	1.93	0	0	0	9.53	-8.62	-3.77	63.94	64.15	921.26	487.39	1019.69	591.35	935.9	511.1	1000.04	512.55
24.724	0	0.11	0.17	0.02	0.14	0.04	0.19	0.07	4.51	0.84	99.61	0.33	0	93.54	4.62	0.42	0.63	0.2	2.93	0.17	0.84	0.56	0	4.51	0.35	0.57	0.01	0.03	0.2	0.47	0.23	0.02	2.02	0	0	0	12.94	-8.64	-3.73	64.48	62.91	922.72	487.65	1020.48	591.89	937.71	511.92	1000.62	512.32
24.758	0	0.11	0.16	0.02	0.14	0.04	0.19	0.07	3.98	1.09	99.61	0.33	0	95.6	5.2	0.49	0.67	0.17	4.08	0.19	1.09	0.55	0	3.98	0.28	0.45	0.01	0.03	0.21	0.32	0.24	0.06	2.25	0	0	0	11.6	-6.61	-2.03	64.3	64.86	923.43	487.25	1021.77	592.41	938.54	511.15	1003.4	511.83
24.791	0	0.11	0.16	0.02	0.14	0.04	0.19	0.07	3.96	0.98	99.62	0.33	0	94.39	4.82	0.44	0.71	0.15	3.75	0.18	0.98	0.63	0	3.96	0.27	0.41	0.01	0.03	0.23	0.23	0.28	0.04	2.29	0	0	0	9.97	-7.88	-3.63	64.04	63.33	924.77	487.3	1022.58	591	939.62	511.02	1002.94	511.96
24.824	0	0.11	0.16	0.02	0.14	0.04	0.18	0.07	3.64	0.94	99.64	0.33	0	93.4	4.34	0.69	0.7	0.15	3.89	0.16	0.94	0.64	0	3.64	0.24	0.44	0.01	0.04	0.25	0.22	0.29	0.03	2.38	0	0	0	12.02	-8.75	-3.95	64.25	63.11	925.25	486.57	1024.06	591.73	940.54	510.91	1003.65	511.53
24.858	0	0.11	0.16	0.02	0.14	0.04	0.18	0.07	3.75	0.98	99.64	0.33	0	95.5	4.29	0.73	0.78	0.14	4.09	0.13	0.98	0.45	0	3.75	0.26	0.31	0.01	0.03	0.33	0.16	0.31	0.02	2.59	0	0	0	13.25	-6.73	-5.75	64.05	63.23	925.58	484.85	1025.85	591.73	940.69	510.76	1003.9	509.39
24.891	0	0.11	0.16	0.02	0.14	0.04	0.18	0.07	3.76	0.98	99.64	0.33	0	94.26	3.66	0.88	0.78	0.13	3.76	0.08	0.98	0.46	0	4.06	0.35	0.24	0.01	0.04	0.36	0.13	0.32	0.02	2.72	0	0	0	11.67	-8.01	-5.64	63.44	59.49	927.24	485.26	1025.72	590.18	943.54	509.74	1003.03	509.71
24.924	0	0.11	0.16	0.02	0.13	0.04	0.17	0.07	3.98	1.08	99.66	0.33	0	94.75	2.69	1.01	0.71	0.14	3.98	0.06	1.08	0.35	0	4.15	0.45	0.22	0.01	0.04	0.37	0.14	0.3	0.01	2.67	0	0	0	14.64	-7.54	-5.14	64.5	63.28	926.66	485.1	1026.46	591.35	941.78	510.44	1005.06	510.53
24.958	0	0.11	0.16	0.02	0.13	0.04	0.16	0.06	3.46	0.91	99.68	0.33	0	94.41	2.21	0.84	0.71	0.16	4.09	0.05	0.91	0.21	0	3.46	0.58	0.22	0.01	0.04	0.45	0.12	0.31	0.01	2.77	0	0	0	12.74	-7.86	-4.26	63.8	60.63	926.45	485.5	1025.59	591.46	943.11	509.78	1003.74	510.55
24.991	0	0.12	0.16	0.02	0.13	0.04	0.16	0.06	3.61	0.73	99.67	0.33	0	95.57	1.65	0.72	0.73	0.14	3.61	0.04	0.68	0.16	0	3.91	0.78	0.2	0.02	0.07	0.41	0.12	0.34	0.01	2.69	0	0	0	15.15	-6.64	-4.59	65	62.79	926.93	486.59	1025.12	591.02	941.81	511.16	1004.59	512.19
25.024	0	0.12	0.16	0.02	0.13	0.04	0.17	0.06	3.26	0.68	99.67	0.33	0	95.41	1.29	0.61	0.68	0.12	3.26	0.03	0.6	0.15	0	4.43	1.09	0.2	0.02	0.06	0.37	0.11	0.31	0.01	2.56	0	0	0	15.29	-6.83	-5.8	65.3	62.11	926.89	487.39	1024.25	590.54	941.12	512.22	1003.23	512.73
25.058	0	0.12	0.16	0.02	0.13	0.04	0.17	0.06	2.32	0.66	99.67	0.33	0	95.96	1.28	0.59	0.64	0.12	2.23	0.02	0.66	0.12	0	4.49	1.35	0.21	0.02	0.07	0.32	0.09	0.29	0.02	2.32	0	0	0	18.32	-6.16	-6.24	66.18	61.98	924.97	487.99	1022.85	592.07	939.34	513.48	1001.31	513.76
25.091	0	0.12	0.17	0.02	0.13	0.03	0.17	0.06	2.06	0.88	99.66	0.33	0	93.91	1.28	0.59	0.63	0.14	1.4	0.02	0.88	0.16	0	4.98	1.64	0.24	0.02	0.07	0.32	0.09	0.27	0.01	2.06	0	0	0	18.27	-8.32	-5.49	66.43	61.23	922.5	489.42	1021.19	594.52	938.02	514.34	999.23	515.98
25.125	0	0.12	0.17	0.02	0.13	0.03	0.17	0.06	1.68	1.01	99.66	0.33	0	97.42	1.4	0.44	0.62	0.14	0.53	0.02	1.01	0.08	0	4.94	1.3	0.25	0.01	0.05	0.36	0.08	0.29	0	1.68	0	0	0	15.69	-3.85	-4.49	65.91	59.12	919.49	490.05	1017.52	595.63	936.37	514.69	995.48	514.64
25.158	0	0.12	0.17	0.02	0.13	0.03	0.18	0.06	1.81	1.06	99.64	0.33	0	98	1.81	0.34	0.67	0.16	0.61	0.02	1.06	0.08	0	5.13	1.03	0.28	0.02	0.06	0.35	0.1	0.3	0.01	1.46	0	0	0	10.73	-2.54	-5.2	64.24	62.11	918.2	490.03	1016.08	594.33	933.06	514.93	995.15	513.43
25.191	0	0.12	0.18	0.02	0.13	0.03	0.18	0.06	2.4	1.07	99.63	0.33	0	97.92	2.4	0.26	0.69	0.15	0.69	0.03	1.07	0.1	0	5.18	0.87	0.3	0.02	0.06	0.35	0.1	0.3	0.01	1.35	0	0	0	12.31	-2.74	-5.94	64.54	62.11	916.57	489.49	1014.97	594.19	931.32	514.82	993.42	513.43
25.225	0	0.12	0.18	0.02	0.14	0.03	0.2	0.06	2.62	0.97	99.61	0.33	0	97.8	2.62	0.32	0.66	0.15	0.83	0.03	0.97	0.08	0	5.99	0.69	0.28	0.01	0.06	0.3	0.12	0.26	0.01	1.09	0	0	0	13.38	-3.04	-5.92	65.05	62.9	914.17	489.46	1012.84	594.06	928.61	514.68	991.51	514.35
25.258	0	0.12	0.18	0.02	0.14	0.03	0.2	0.06	2.84	0.98	99.61	0.33	0	96.91	2.84	0.31	0.66	0.19	1.11	0.03	0.98	0.13	0	5.87	0.46	0.29	0.01	0.1	0.31	0.13	0.26	0.01	1.01	0	0	0	16	-4.77	-6.69	65.85	61.17	912.31	488.89	1011.32	594.72	927.51	514.99	988.66	513.36
25.291	0	0.12	0.18	0.02	0.14	0.03	0.2	0.06	2.86	0.74	99.6	0.33	0	96.69	2.86	0.28	0.59	0.27	1.11	0.03	0.74	0.13	0	6.3	0.34	0.28	0.01	0.12	0.28	0.13	0.27	0.01	0.87	0	0	0	15.73	-5.13	-7.71	65.54	60.56	911.17	488.62	1010.99	595.03	926.62	515.03	987.16	513.34
25.325	0	0.12	0.18	0.02	0.14	0.03	0.21	0.06	2.48	0.74	99.58	0.33	0	94.69	2.48	0.29	0.6	0.34	1.21	0.03	0.74	0.13	0	7.41	0.25	0.24	0.01	0.16	0.27	0.15	0.24	0.01	0.71	0	0	0	13.25	-7.59	-8.64	64.5	61.2	911.28	487.72	1010.89	592.83	925.76	514.13	986.94	512.38
25.358	0	0.12	0.18	0.02	0.14	0.03	0.21	0.06	2.11	0.98	99.59	0.33	0	95.76	2.11	0.21	0.69	0.29	1.42	0.04	0.98	0.21	0	7.28	0.22	0.27	0.01	0.2	0.29	0.16	0.22	0.01	0.72	0	0	0	16.9	-6.41	-7.57	65.64	60.69	910.68	486.74	1010.45	592.99	926.07	513.04	986.75	512.04
25.391	0	0.12	0.19	0.02	0.13	0.03	0.21	0.06	1.71	1.02	99.57	0.33	0	94.03	1.51	0.23	0.67	0.28	1.71	0.05	1.02	0.24	0	8.22	0.32	0.28	0.01	0.18	0.25	0.16	0.22	0.02	0.68	0	0	0	16.08	-8.22	-6.76	65.36	60.87	911.05	487.28	1009.42	591.83	925.99	512.8	986.86	512.51
25.425	0	0.13	0.19	0.03	0.13	0.03	0.21	0.06	2.07	1.23	99.58	0.33	0	95.4	1.06	0.23	0.85	0.25	2.07	0.05	1.23	0.25	0	8.02	0.33	0.38	0.01	0.16	0.24	0.17	0.23	0.02	0.57	0	0	0	12.43	-6.83	-6.76	64.12	61.01	910.77	487.55	1010.07	593.2	926.13	513.23	987.12	511.7
25.458	0	0.13	0.19	0.03	0.13	0.03	0.2	0.06	1.89	0.9	99.6	0.33	0	94.48	0.67	0.19	0.94	0.23	1.89	0.05	0.9	0.15	0	7.59	0.32	0.44	0.01	0.14	0.23	0.17	0.23	0.03	0.53	0	0	0	9.73	-7.8	-6.28	63.09	62.19	910.32	488.02	1009.9	593.85	925.39	513.65	987.55	511.5
25.492	0	0.13	0.19	0.02	0.13	0.03	0.21	0.06	1.47	0.67	99.59	0.33	0	93.88	0.45	0.14	1.25	0.22	1.47	0.05	0.67	0.05	0	7.79	0.37	0.64	0.01	0.15	0.21	0.18	0.21	0.04	0.4	0.06	0	0	8.77	-8.35	-6.47	62.67	63.61	910.36	488.2	1010.1	593.79	924.62	514.11	988.18	511.51
25.525	0	0.13	0.2	0.02	0.13	0.03	0.2	0.06	1.37	0.62	99.6	0.33	0	91.83	0.34	0.11	1.5	0.22	1.37	0.06	0.62	0.04	0	6.87	0.42	0.75	0.02	0.12	0.21	0.17	0.24	0.02	0.36	0.06	0	0	7.69	-9.9	-6.26	62.46	63.04	910.53	488.03	1010.75	594.17	925.41	513.67	988.41	511.43
25.558	0	0.13	0.19	0.02	0.13	0.03	0.2	0.06	1.36	0.51	99.61	0.33	0	90.24	0.3	0.1	1.59	0.21	1.36	0.07	0.51	0.04	0	6.52	0.46	0.73	0.02	0.07	0.22	0.16	0.24	0.02	0.37	0.02	0	0	10.9	-10.88	-5.92	62.75	62.4	910.87	488.01	1011.66	595.41	926.54	513.87	988.91	512.06
25.592	0	0.14	0.2	0.02	0.13	0.03	0.19	0.06	1.32	0.48	99.61	0.33	0	92.33	0.3	0.09	1.85	0.19	1.32	0.07	0.48	0.05	0	5.36	0.37	0.7	0.02	0.04	0.26	0.18	0.26	0.01	0.39	0	0	0	12.08	-9.56	-5.65	63.17	60.73	911.67	488	1013.03	596.48	928.7	513.57	989.42	512.6
25.625	0	0.14	0.2	0.02	0.13	0.03	0.18	0.06	1.33	0.49	99.61	0.33	0	91.27	0.33	0.09	1.91	0.22	1.33	0.07	0.49	0.05	0	4.97	0.31	0.7	0.01	0.02	0.27	0.16	0.23	0.01	0.39	0	0	0	10.72	-10.27	-7.08	62.98	61.19	913.3	487.77	1015.56	596.29	929.82	513.7	991	512.73
25.658	0	0.14	0.2	0.02	0.14	0.03	0.18	0.06	1.56	0.56	99.61	0.33	0	91.17	0.44	0.1	2.23	0.24	1.56	0.08	0.56	0.07	0	4.81	0.26	0.74	0.01	0.01	0.28	0.16	0.25	0.01	0.44	0	0	0	9.96	-10.33	-7.48	62.85	61.31	914.79	487.46	1016.94	595.93	931	513.8	992.28	511.69
25.692	0	0.14	0.2	0.02	0.14	0.03	0.18	0.06	1.46	0.64	99.61	0.33	0	88.17	0.58	0.11	2.4	0.26	1.46	0.09	0.64	0.08	0	4.2	0.2	0.71	0.01	0.01	0.29	0.12	0.22	0	0.47	0	0	0	11.02	-11.96	-4.63	62.99	62.39	915.83	486.98	1018.26	596.68	932.94	512.57	995.31	511.63
25.725	0	0.14	0.2	0.02	0.14	0.03	0.18	0.06	1.6	0.89	99.61	0.33	0	83.12	0.89	0.13	2.62	0.24	1.6	0.1	0.88	0.09	0	3.47	0.16	0.67	0.01	0.01	0.33	0.12	0.21	0	0.5	0	0	0	9.75	-14.03	-3.29	62.92	60.32	918.04	487.81	1018.88	596.02	936.09	512.05	996.41	512.29
25.759	0	0.14	0.2	0.02	0.14	0.03	0.18	0.06	1.47	1.3	99.6	0.33	0	86.54	1.3	0.14	3.24	0.19	1.47	0.1	0.69	0.06	0	2.69	0.11	0.64	0.01	0.01	0.37	0.1	0.2	0	0.58	0	0	0	12.17	-12.69	-3.12	63.32	61.33	919.71	487.19	1021.16	596.06	937.63	511.63	998.95	512.62
25.792	0	0.14	0.2	0.02	0.15	0.03	0.18	0.06	1.87	1.87	99.6	0.33	0	84.59	1.87	0.14	3.84	0.12	1.52	0.11	0.62	0.08	0	2.27	0.09	0.48	0	0.01	0.41	0.09	0.18	0	0.61	0	0	0	8.15	-13.49	-1.86	62.87	62.02	920.71	487.86	1022.33	596.27	938.98	511.05	1000.95	513.51
25.825	0	0.14	0.2	0.02	0.15	0.03	0.18	0.06	2.15	2.19	99.6	0.33	0	84.08	2.19	0.12	3.89	0.1	1.7	0.11	0.58	0.07	0	2.15	0.09	0.29	0	0.01	0.46	0.1	0.18	0	0.66	0	0	0	11.04	-13.68	-1.42	63.05	62.46	921.03	486.83	1024.13	596.81	940.07	509.95	1002.39	514.22
25.859	0	0.14	0.2	0.02	0.15	0.03	0.18	0.06	1.66	2.12	99.6	0.33	0	84.88	2.12	0.09	3.73	0.08	1.69	0.1	0.37	0.07	0	1.66	0.1	0.18	0	0.01	0.48	0.09	0.2	0	0.73	0	0	0	11.3	-13.37	-2.31	62.69	59.6	923.45	487.27	1025.43	596.38	942.99	510.48	1002.48	513.93
25.892	0	0.14	0.2	0.02	0.15	0.03	0.18	0.06	1.34	2	99.6	0.33	0	82.79	2	0.07	3.87	0.06	1.97	0.09	0.28	0.1	0	1.34	0.1	0.13	0.01	0.01	0.57	0.1	0.19	0	0.78	0	0	0	8.13	-14.15	-0.98	62.84	63.06	924.27	487.1	1026.42	595.84	942.73	509.8	1005.67	513.58
25.925	0	0.14	0.2	0.02	0.15	0.03	0.17	0.06	1.22	1.49	99.6	0.33	0	89.33	1.49	0.06	3.74	0.04	1.84	0.07	0.22	0.08	0	1.22	0.07	0.1	0	0.01	0.69	0.09	0.18	0	0.82	0	0	0	7.68	-11.38	-1.54	62.88	63.88	926.29	486.76	1028.84	595.91	944.24	509.98	1008.06	512.86
25.959	0	0.14	0.2	0.02	0.15	0.03	0.17	0.06	1.09	1.25	99.6	0.33	0	82.47	1.25	0.06	4.08	0.04	1.79	0.06	0.22	0.11	0	1.09	0.08	0.06	0	0.01	0.97	0.08	0.16	0	0.98	0	0	0	13.09	-14.26	-6.67	62.57	60.18	927.45	485.67	1031.07	596.03	945.32	511.53	1005.5	511.91
25.992	0	0.14	0.2	0.02	0.14	0.03	0.16	0.06	1.02	0.88	99.61	0.33	0	87.99	0.88	0.06	3.91	0.04	1.82	0.05	0.18	0.1	0	0.95	0.07	0.06	0	0	1.03	0.07	0.15	0	1.02	0	0	0	14.64	-12.04	-3.6	63.37	60	929.26	486.17	1030.61	595.16	947.63	510.75	1007.61	512.14
26.025	0	0.14	0.19	0.02	0.14	0.03	0.15	0.06	1.24	0.62	99.62	0.33	0	87.12	0.62	0.07	3.23	0.05	1.84	0.05	0.19	0.09	0	0.81	0.08	0.05	0	0	1.29	0.08	0.15	0	1.24	0	0	0	15.39	-12.44	-5.92	63.2	60.4	930.28	485.48	1032.71	595.18	947.84	511.36	1008.24	511.5
26.059	0	0.14	0.19	0.02	0.14	0.03	0.15	0.06	1.38	0.47	99.62	0.33	0	89.94	0.47	0.09	3.21	0.06	1.93	0.04	0.21	0.11	0	0.85	0.11	0.04	0.01	0.01	1.34	0.08	0.12	0.01	1.38	0	0	0	15.59	-11.05	-5.3	64.48	58.84	934.47	488.7	1030.66	591.42	950.1	512.93	1008.94	513.47
26.092	0	0.14	0.19	0.02	0.14	0.03	0.15	0.06	1.34	0.38	99.63	0.33	0	97.29	0.38	0.15	2.96	0.07	1.93	0.03	0.17	0.08	0	0.89	0.13	0.04	0.01	0.01	1.15	0.09	0.15	0.01	1.34	0	0	0	14.72	-4.1	-4.71	64.22	62.77	933.66	487.22	1031.75	591.84	948.47	512.11	1011.24	512.07
26.126	0	0.14	0.19	0.02	0.14	0.03	0.15	0.06	1.4	0.31	99.63	0.33	0	94.25	0.31	0.18	3.13	0.08	1.73	0.03	0.21	0.09	0	0.88	0.18	0.03	0.01	0.08	1	0.1	0.19	0.01	1.4	0	0	0	16.73	-8.01	-5.06	64.46	63	933.22	487.05	1032.74	593.22	948.39	512.44	1011.39	512.89
26.159	0	0.14	0.18	0.02	0.13	0.03	0.15	0.06	1.36	0.24	99.63	0.33	0	93.23	0.24	0.24	2.62	0.09	1.85	0.02	0.2	0.08	0	0.81	0.24	0.03	0.01	0.1	0.82	0.11	0.22	0	1.36	0	0	0	15.05	-8.89	-5.8	63.81	62.51	933.24	487.31	1032.42	592.95	948.13	512.95	1010.64	512.3
26.192	0	0.14	0.19	0.02	0.13	0.03	0.15	0.06	1.23	0.27	99.63	0.33	0	94.76	0.27	0.29	2.45	0.1	1.64	0.01	0.18	0.05	0	0.99	0.46	0.02	0.01	0.11	0.7	0.1	0.23	0.01	1.23	0	0	0	16.18	-7.53	-5.15	64.6	61.41	932.94	488.3	1032.43	594.45	948.94	513.25	1010.34	514.29
26.226	0	0.13	0.18	0.02	0.13	0.03	0.15	0.06	1.2	0.28	99.63	0.33	0	90.8	0.28	0.32	1.87	0.11	1.2	0.01	0.14	0.04	0	1.32	0.64	0.02	0.02	0.11	0.52	0.1	0.29	0.01	1.16	0	0	0	18.97	-10.55	-6.46	65.26	58.51	931.47	488.48	1030.71	594.61	948.28	513.72	1006.78	514.93
26.259	0	0.13	0.18	0.02	0.13	0.03	0.15	0.06	1.05	0.29	99.63	0.33	0	96.98	0.29	0.44	1.81	0.11	0.93	0.01	0.15	0.04	0	1.4	0.87	0.02	0.02	0.06	0.49	0.09	0.28	0.03	1.05	0	0	0	17.36	-4.65	-4.64	65.47	63.25	930.27	489.58	1029.39	595.34	945.36	514.68	1008.61	515.67
26.292	0	0.13	0.18	0.02	0.13	0.03	0.15	0.06	0.96	0.33	99.63	0.33	0	96.1	0.33	0.4	1.55	0.08	0.65	0.01	0.22	0.03	0	1.58	0.87	0.02	0.02	0.03	0.49	0.1	0.29	0.02	0.96	0	0	0	14.05	-5.98	-6.69	64.26	60.68	925.66	489.78	1028.37	598.96	942.96	515.33	1003.63	516.32
26.326	0	0.13	0.19	0.02	0.13	0.03	0.15	0.06	0.8	0.36	99.63	0.33	0	94.97	0.36	0.47	1.34	0.1	0.6	0.01	0.36	0.04	0	1.8	0.68	0.02	0.01	0.02	0.45	0.1	0.29	0.01	0.8	0	0	0	11.71	-7.31	-7.01	62.81	60.67	922.04	489.16	1025.51	599.84	939.56	515.68	1000.2	513.75
26.359	0	0.13	0.19	0.02	0.13	0.03	0.15	0.06	0.76	0.45	99.63	0.33	0	93.35	0.42	0.47	1.26	0.09	0.59	0.01	0.45	0.04	0	1.69	0.45	0.02	0.01	0.02	0.48	0.09	0.31	0	0.76	0	0	0	9.27	-8.79	-6.25	62.6	61.12	920.08	490.47	1023.23	601.06	937.54	516.85	998.6	513.96
26.392	0	0.13	0.19	0.02	0.13	0.03	0.15	0.06	0.68	0.49	99.63	0.33	0	96.01	0.43	0.52	1.1	0.08	0.58	0.02	0.49	0.03	0	1.73	0.3	0.03	0.01	0.02	0.45	0.1	0.29	0.03	0.68	0	0	0	13.51	-6.1	-5.52	64.14	63.58	917.73	490.7	1021.57	601.15	934.54	516.48	998.12	517.35
26.426	0	0.13	0.19	0.02	0.13	0.03	0.15	0.06	0.68	0.68	99.63	0.33	0	92.65	0.68	0.52	1.05	0.08	0.63	0.02	0.35	0.03	0	1.81	0.18	0.04	0.01	0.01	0.31	0.09	0.3	0.02	0.55	0	0	0	15.11	-9.33	-6.63	64.14	62.87	914.2	490.87	1018.46	601.76	931.01	517.35	993.87	517.69
26.459	0	0.13	0.19	0.02	0.14	0.03	0.15	0.06	0.9	0.9	99.62	0.33	0	94.94	0.9	0.54	1.17	0.09	0.72	0.04	0.25	0.02	0	1.6	0.09	0.03	0	0.01	0.37	0.09	0.27	0.01	0.56	0	0	0	11.64	-7.34	-6.85	62.98	64.32	911.71	489.05	1017.97	602.43	928.65	516.59	992.93	514.26
26.493	0	0.13	0.19	0.02	0.14	0.03	0.15	0.06	1.37	1.09	99.62	0.33	0	90.96	1.13	0.56	1.09	0.1	1.37	0.07	0.33	0.04	0	1.7	0.05	0.04	0	0.01	0.29	0.1	0.29	0	0.54	0	0	0	8.59	-10.45	-7.81	62.25	62.09	910.83	488.92	1018.54	603.9	929.24	516.59	991.25	513.54
26.526	0	0.13	0.19	0.02	0.14	0.03	0.16	0.06	1.71	1.18	99.62	0.33	0	90.56	1.56	0.59	1.18	0.11	1.71	0.08	0.4	0.04	0	1.76	0.05	0.04	0.01	0.01	0.28	0.1	0.28	0.01	0.52	0	0	0	12.29	-10.69	-8.27	62.73	61.35	909.4	488.77	1017.13	604.3	928.01	517.06	989.28	513.83
26.559	0	0.13	0.19	0.02	0.14	0.03	0.16	0.06	1.65	1.21	99.63	0.33	0	90.19	1.9	0.9	1.21	0.14	2.42	0.09	0.51	0.04	0	1.65	0.04	0.04	0	0.01	0.29	0.1	0.28	0	0.55	0	0	0	13.59	-10.91	-8.63	62.67	61.6	908.45	488.39	1016.53	604.56	926.93	517.32	988.4	513.38
26.593	0	0.12	0.19	0.02	0.14	0.03	0.15	0.06	1.11	1.19	99.63	0.33	0	89.88	2.14	1.16	1.19	0.21	2.7	0.1	0.67	0.04	0	1.11	0.03	0.03	0.01	0.01	0.4	0.11	0.21	0	0.54	0	0	0	13.34	-11.08	-7.29	62.81	61.27	907.19	488.27	1015	604.04	926.32	516	987.57	514.15
26.626	0	0.12	0.18	0.02	0.15	0.03	0.15	0.07	0.95	1.21	99.63	0.33	0	90.46	2.33	1.34	1.21	0.29	2.2	0.11	0.67	0.03	0	0.95	0.04	0.03	0.01	0.01	0.45	0.11	0.18	0	0.54	0	0	0	13.91	-10.75	-7.21	62.84	62.53	906.93	487.87	1014.92	603.85	925.5	516	987.99	513.69
26.659	0	0.12	0.18	0.02	0.15	0.03	0.15	0.07	0.89	1.16	99.63	0.33	0	83.42	2.94	1.54	1.16	0.37	1.3	0.1	0.52	0.02	0	0.89	0.03	0.04	0.01	0.01	0.59	0.11	0.13	0	0.51	0	0	0	13.27	-13.92	-6.69	62.48	60.48	905.88	486.79	1013.83	603.06	925.76	514.28	986.21	512.69
26.693	0	0.13	0.18	0.02	0.15	0.03	0.15	0.07	0.71	1.17	99.64	0.33	0	84.18	2.1	1.86	1.17	0.63	0.84	0.09	0.48	0.02	0	0.71	0.04	0.04	0.01	0.01	0.89	0.11	0.09	0	0.5	0	0	0	14.44	-13.64	-5.73	62.71	57.38	907.19	487.72	1012.44	601.35	927.9	513.69	985.28	513.89
26.726	0	0.13	0.18	0.02	0.15	0.03	0.14	0.07	0.67	1.29	99.63	0.33	0	88.96	1.75	1.69	1.29	0.63	0.56	0.08	0.39	0.01	0	0.67	0.06	0.05	0	0.01	0.92	0.1	0.09	0.01	0.45	0	0	0	16.12	-11.57	-7.18	63.03	58.25	908.72	488.1	1013.09	600.56	927.88	514.91	986.12	513.97
26.76	0	0.13	0.19	0.02	0.14	0.03	0.14	0.06	0.48	0.95	99.63	0.33	0	88.03	0.95	1.16	1.39	0.47	0.46	0.06	0.27	0.01	0	0.47	0.06	0.06	0	0.02	1.11	0.11	0.08	0.01	0.48	0	0	0	16.82	-12.02	-5.35	63.34	59.93	910.06	489.42	1012.95	600.21	928.4	515.37	988.32	515.67
26.793	0	0.13	0.19	0.02	0.14	0.03	0.14	0.06	0.47	0.62	99.62	0.33	0	86.56	0.62	0.74	1.5	0.42	0.45	0.04	0.26	0.02	0	0.43	0.07	0.05	0	0.02	1.05	0.1	0.08	0.01	0.47	0	0	0	12.53	-12.69	-3.46	62.15	59.97	911.37	490.19	1012.87	599.35	929.88	514.72	989.85	515.5
26.826	0	0.13	0.19	0.02	0.14	0.03	0.14	0.06	0.46	0.52	99.62	0.33	0	86.43	0.52	0.39	1.44	0.32	0.39	0.03	0.24	0.03	0	0.45	0.08	0.05	0	0.02	0.97	0.09	0.09	0.01	0.46	0	0	0	13.71	-12.74	-4.1	62.42	60.81	912.78	491.02	1013.69	599.36	930.23	515.96	991.04	516.3
26.86	0	0.13	0.19	0.02	0.14	0.03	0.14	0.06	0.53	0.35	99.62	0.33	0	69.62	0.35	0.31	1.43	0.26	0.53	0.03	0.18	0.03	0	0.39	0.08	0.05	0	0.02	0.92	0.09	0.08	0.01	0.53	0	0	0	13.09	-17.85	-3.8	61.69	60.74	913.26	490.69	1015.73	600.44	931.59	515.39	992.31	516.92
26.893	0	0.13	0.19	0.02	0.14	0.03	0.14	0.06	0.59	0.26	99.62	0.33	0	75.36	0.26	0.21	1.56	0.17	0.61	0.03	0.19	0.06	0	0.37	0.09	0.05	0	0.02	0.95	0.08	0.08	0.01	0.59	0	0	0	8.31	-16.41	-4.17	61.71	61.7	915.23	490.12	1017.45	598.58	932.76	514.26	994.44	515.77
26.926	0	0.14	0.19	0.02	0.14	0.03	0.14	0.06	0.6	0.23	99.62	0.33	0	81.79	0.23	0.2	1.58	0.15	0.76	0.04	0.23	0.08	0	0.37	0.09	0.04	0	0.02	1.12	0.09	0.07	0	0.6	0	0	0	7.56	-14.49	-5.12	61.95	60.22	917	490.06	1019.2	599.12	934.88	514.99	995.1	514.26
26.96	0	0.14	0.19	0.02	0.13	0.03	0.14	0.06	0.65	0.32	99.62	0.33	0	89.26	0.2	0.14	1.61	0.13	1.09	0.05	0.32	0.1	0	0.41	0.1	0.04	0	0.03	1.15	0.09	0.08	0	0.65	0	0	0	8.41	-11.41	-3.06	62.5	60.47	917.25	489.81	1019.83	599.77	936.24	513.92	996.7	514.77
26.993	0	0.14	0.19	0.03	0.14	0.03	0.14	0.06	0.63	0.4	99.62	0.33	0	90.02	0.21	0.13	1.84	0.13	1.11	0.05	0.42	0.1	0	0.4	0.08	0.04	0	0.03	1.2	0.1	0.07	0.01	0.63	0	0	0	7.95	-11.01	-4.24	62.52	61.07	918.7	488.87	1021.08	598.21	936.71	513.47	997.78	513.48
27.026	0	0.14	0.19	0.03	0.14	0.03	0.14	0.06	0.56	0.39	99.61	0.33	0	85.47	0.25	0.14	1.87	0.14	1.12	0.05	0.61	0.09	0	0.39	0.08	0.03	0.01	0.04	1.34	0.1	0.07	0	0.56	0	0	0	8.05	-13.14	-4.8	62.24	59.45	919.5	487.69	1022.24	597.47	938.26	512.31	997.71	512.45
27.06	0	0.14	0.19	0.03	0.14	0.03	0.14	0.06	0.52	0.34	99.61	0.33	0	84.96	0.25	0.14	2	0.13	1.34	0.07	0.81	0.12	0	0.34	0.07	0.02	0.01	0.03	1.52	0.09	0.05	0	0.52	0	0	0	10.72	-13.34	-4.33	62.91	61.66	919.84	486.34	1023.38	596.95	938.02	511.34	999.67	512.11
27.093	0	0.14	0.19	0.03	0.14	0.03	0.14	0.06	0.55	0.32	99.61	0.33	0	78.37	0.19	0.12	2.05	0.13	1.43	0.09	0.79	0.12	0	0.32	0.06	0.02	0.01	0.02	1.5	0.08	0.05	0	0.55	0	0	0	10.91	-15.56	-4.69	62.49	59.22	920.12	485.51	1024.19	597.16	939.68	510.61	998.9	511.15
27.127	0	0.14	0.19	0.03	0.13	0.03	0.14	0.06	0.57	0.38	99.61	0.33	0	84.62	0.19	0.09	1.96	0.13	1.84	0.09	1.17	0.28	0	0.38	0.06	0.01	0.01	0.01	1.49	0.06	0.05	0	0.57	0	0	0	11.58	-13.48	-4.48	62.73	57.95	922.04	485.85	1024.43	596.17	941.59	510.74	999.54	510.75
27.16	0	0.14	0.19	0.03	0.13	0.03	0.14	0.06	0.65	0.43	99.62	0.33	0	92.75	0.14	0.09	1.83	0.14	1.92	0.08	0.94	0.27	0	0.43	0.1	0.01	0.01	0.02	1.15	0.06	0.07	0.01	0.65	0	0	0	13.37	-9.26	-5.11	63.72	59.44	924.94	486.91	1024.05	593.25	941.82	511.84	1001.25	511.24
27.193	0	0.14	0.19	0.03	0.13	0.03	0.14	0.06	0.69	0.46	99.62	0.33	0	94.15	0.11	0.05	1.97	0.11	2.22	0.07	0.81	0.24	0	0.46	0.17	0.02	0.01	0.04	0.98	0.06	0.08	0.01	0.69	0	0	0	14.44	-8.1	-5.85	64.2	63.15	925.1	487.11	1024.12	592.17	939.55	512.57	1002.69	512.28
27.227	0	0.14	0.19	0.03	0.13	0.03	0.14	0.06	0.75	0.5	99.61	0.33	0	96	0.13	0.04	2.41	0.06	1.99	0.07	0.68	0.14	0	0.5	0.18	0.01	0.01	0.05	0.76	0.08	0.1	0	0.75	0	0	0	12.7	-6.11	-4.75	63.75	62.06	924.23	489.19	1024.12	595.59	940.28	513.88	1002.34	514.52
27.26	0	0.14	0.19	0.02	0.13	0.03	0.15	0.06	0.71	0.49	99.61	0.33	0	92.58	0.1	0.03	2.56	0.05	1.56	0.06	0.49	0.09	0	0.62	0.25	0.02	0.02	0.08	0.66	0.07	0.1	0.01	0.71	0	0	0	18.97	-9.38	-6.07	65.02	62.17	923.06	488.76	1023.68	595.66	938.73	514.28	1000.87	516.2
27.293	0	0.14	0.2	0.02	0.14	0.03	0.15	0.06	0.76	0.47	99.6	0.33	0	95.51	0.1	0.03	3.35	0.05	1.03	0.07	0.47	0.05	0	0.76	0.32	0.01	0.01	0.08	0.67	0.08	0.1	0.01	0.6	0	0	0	10.78	-6.72	-5.04	62.62	61.98	921.62	491.11	1022.17	598.15	937.89	515.97	999.87	515.93
27.327	0	0.14	0.2	0.02	0.14	0.03	0.15	0.06	0.67	0.34	99.6	0.33	0	91.21	0.1	0.03	3.56	0.05	0.67	0.06	0.34	0.03	0	0.87	0.36	0.02	0.01	0.06	0.6	0.09	0.08	0.01	0.67	0	0	0	20.36	-10.3	-6.73	64.86	61.51	919.64	490.67	1021.35	599.26	935.86	517.07	997.37	517.98
27.36	0	0.14	0.2	0.02	0.14	0.03	0.16	0.06	0.63	0.34	99.6	0.33	0	90.66	0.15	0.04	3.64	0.07	0.53	0.06	0.34	0.03	0	0.98	0.47	0.02	0.01	0.05	0.57	0.09	0.08	0	0.63	0	0	0	17.18	-10.63	-6.38	63.48	62.21	916.91	491.61	1019.75	601.22	933.47	517.89	995.68	518.52
27.393	0	0.14	0.2	0.02	0.14	0.03	0.16	0.06	0.59	0.39	99.6	0.33	0	92.42	0.19	0.04	3.74	0.07	0.5	0.05	0.39	0.02	0	1.2	0.55	0.03	0.01	0.03	0.51	0.1	0.07	0	0.59	0	0	0	17.73	-9.5	-6.86	63.77	61.22	915.13	491.42	1017.97	601.42	932.04	518.05	993.25	517.93
27.427	0	0.15	0.21	0.02	0.14	0.03	0.17	0.06	0.64	0.57	99.59	0.33	0	94.73	0.3	0.03	4.24	0.07	0.64	0.07	0.57	0.02	0	1.43	0.4	0.03	0.01	0.02	0.38	0.09	0.07	0	0.54	0	0	0	14.44	-7.56	-8.22	62.83	58.51	912.25	491.61	1015.31	602.3	930.23	518.66	988.69	516.18
27.46	0	0.14	0.2	0.02	0.14	0.03	0.16	0.06	0.99	0.65	99.59	0.33	0	94.52	0.42	0.06	3.81	0.08	0.99	0.08	0.65	0.03	0	1.38	0.23	0.04	0	0.02	0.35	0.09	0.07	0	0.57	0	0	0	10.27	-7.76	-7.43	63.01	60.05	909.65	493.03	1013.37	603.89	927.44	519.57	987.45	517.29
27.494	0	0.14	0.2	0.02	0.14	0.03	0.16	0.06	1.49	0.83	99.6	0.33	0	90.78	0.48	0.07	3.39	0.13	2.55	0.1	0.83	0.09	0	1.49	0.21	0.06	0.01	0.04	0.3	0.08	0.08	0	0.59	0	0	0	6.24	-10.56	-7.97	62.36	61.55	907.18	491.29	1012.82	603.81	924.8	518.53	986.23	514.69
27.527	0	0.14	0.2	0.02	0.14	0.03	0.16	0.06	1.72	0.93	99.6	0.33	0	89.51	0.63	0.09	3.18	0.16	3.19	0.14	0.93	0.11	0	1.72	0.17	0.07	0.01	0.03	0.27	0.09	0.09	0	0.66	0	0	0	12.03	-11.28	-9.84	63.26	59.67	905.31	490.23	1012.81	605.49	924.05	519.03	983.56	514.7
27.56	0	0.14	0.2	0.02	0.14	0.03	0.17	0.06	1.62	1	99.61	0.33	0	90.09	0.89	0.13	3.19	0.18	5.12	0.19	1	0.22	0	1.62	0.15	0.08	0.01	0.04	0.29	0.09	0.09	0.01	0.75	0	0	0	14.53	-10.97	-8.42	64.21	60.5	904.34	489.94	1012.32	606.45	923.51	518.74	983.89	515
27.594	0	0.14	0.2	0.03	0.14	0.04	0.17	0.06	1.96	1.4	99.61	0.33	0	86.88	1.07	0.14	2.96	0.19	5.38	0.31	1.4	0.24	0	1.96	0.13	0.16	0.01	0.04	0.26	0.12	0.12	0.03	0.74	0	0	0	14.42	-12.55	-9.2	63.76	60.35	903.43	488.53	1012.17	605.57	922.64	517.69	982.87	513.88
27.627	0	0.14	0.19	0.03	0.14	0.04	0.17	0.06	1.82	1.55	99.61	0.33	0	85.36	0.99	0.15	2.9	0.13	5.17	0.43	1.55	0.17	0	1.82	0.13	0.16	0.02	0.04	0.27	0.14	0.12	0.03	0.8	0	0	0	15.1	-13.18	-9.34	63.74	61.51	902.73	488.51	1012.07	605.95	921.47	518.05	982.87	514.29
27.66	0	0.14	0.19	0.02	0.14	0.03	0.17	0.06	1.72	1.02	99.61	0.33	0	84.89	1.02	0.17	3.18	0.1	4.46	0.58	1.01	0.08	0	1.72	0.08	0.17	0.04	0.03	0.27	0.16	0.11	0.03	0.86	0	0	0	14.37	-13.37	-6.52	63.78	60.77	902.33	488.89	1010.75	605.47	922.36	516.18	983.14	515.77
27.694	0	0.14	0.19	0.02	0.14	0.03	0.16	0.06	1.39	1.12	99.61	0.33	0	86.59	1.12	0.18	3.12	0.1	3.34	0.61	0.5	0.04	0	1.39	0.06	0.12	0.04	0.02	0.35	0.16	0.07	0.05	0.86	0	0	0	14.77	-12.68	-5.55	63.2	60.04	902.92	488.63	1009.56	603.61	922.96	515.21	983	515.19
27.727	0	0.14	0.19	0.02	0.14	0.03	0.17	0.06	1.24	1.42	99.61	0.33	0	76.44	1.42	0.16	3.23	0.1	2.94	0.67	0.4	0.02	0	1.24	0.06	0.11	0.05	0.02	0.38	0.17	0.06	0.03	0.92	0	0	0	9.34	-16.12	-3.21	62.51	60.52	905.52	490.63	1009.07	601.53	924.83	514.93	985.33	516.27
27.761	0	0.14	0.19	0.02	0.14	0.03	0.16	0.06	1.23	1.74	99.62	0.33	0	73.1	1.74	0.14	2.9	0.08	2.59	0.77	0.37	0.03	0	0.87	0.05	0.11	0.04	0.01	0.53	0.18	0.05	0.03	1.23	0	0	0	10.34	-17	-2.68	62.38	61.45	907.44	491.09	1009.96	600.68	925.99	515.01	987.4	517.12
27.794	0	0.13	0.18	0.02	0.14	0.03	0.15	0.06	1.62	1.62	99.64	0.33	0	75.57	1.62	0.11	2.13	0.08	2.26	0.7	0.3	0.03	0	0.8	0.05	0.1	0.05	0.03	0.55	0.19	0.04	0.01	1.62	0	0	0	9.19	-16.35	-3.23	62.31	62.83	911.01	492.47	1012.24	599.82	927.91	516.17	990.71	518.38
27.827	0	0.13	0.18	0.02	0.14	0.03	0.15	0.06	1.55	1.34	99.64	0.33	0	69.71	1.34	0.09	2.24	0.06	1.96	0.58	0.36	0.05	0	0.8	0.05	0.08	0.04	0.05	0.55	0.2	0.05	0.01	1.55	0	0	0	9.01	-17.83	-3.4	62.15	63.19	914.17	492.87	1014.58	598.76	930.37	516.17	993.49	519.16
27.861	0	0.13	0.18	0.02	0.13	0.03	0.14	0.06	1.6	0.98	99.64	0.33	0	57.13	0.98	0.08	2.2	0.06	1.34	0.39	0.25	0.05	0	0.61	0.05	0.06	0.03	0.04	0.76	0.21	0.05	0	1.6	0	0	0	11.7	-20.56	-0.75	62.25	62.99	916.63	492.58	1016.63	598.59	934.15	514.57	996.89	520.19
27.894	0	0.13	0.18	0.02	0.13	0.03	0.14	0.06	1.64	0.91	99.64	0.33	0	61.67	0.91	0.07	2.35	0.08	0.86	0.29	0.17	0.04	0	0.51	0.04	0.05	0.02	0.03	0.91	0.18	0.04	0	1.64	0	0	0	14.35	-19.62	-0.11	62.48	62.99	919.27	492.2	1020.07	599.27	937.6	514.03	1000.19	521.07
27.927	0	0.13	0.18	0.02	0.14	0.03	0.14	0.06	1.48	0.88	99.63	0.33	0	70.45	0.88	0.06	2.36	0.09	0.66	0.21	0.12	0.03	0	0.55	0.06	0.04	0.02	0.01	0.93	0.17	0.04	0	1.48	0	0	0	15.5	-17.66	0.69	62.93	65.16	923.64	492.24	1024.24	599.46	941.17	514.35	1005.99	520.97
27.961	0	0.14	0.18	0.02	0.14	0.03	0.14	0.06	1.46	0.56	99.63	0.33	0	70.97	0.56	0.05	2.67	0.09	0.64	0.18	0.07	0.04	0	0.49	0.09	0.02	0.02	0.01	1.16	0.19	0.05	0	1.46	0	0	0	17.61	-17.53	1.96	63.11	65.08	926.93	492.48	1027.35	599.37	945.23	513.62	1009.67	522.8
27.994	0	0.14	0.19	0.02	0.14	0.03	0.15	0.06	1.35	0.35	99.63	0.33	0	58.35	0.35	0.03	2.86	0.08	0.81	0.18	0.05	0.03	0	0.48	0.1	0.02	0.02	0.01	1.2	0.17	0.05	0.01	1.35	0	0	0	16.78	-20.31	1.33	62.44	63.61	929.5	492.33	1029.77	598.98	948.09	513.49	1011.09	522.26
28.027	0	0.14	0.19	0.02	0.14	0.03	0.14	0.06	1.3	0.25	99.63	0.33	0	50.22	0.25	0.04	2.58	0.07	1.1	0.12	0.03	0.03	0	0.54	0.18	0.01	0.02	0.01	1.24	0.15	0.06	0.07	1.3	0	0	0	18.85	-21.96	-0.75	62.37	64.16	932.59	491.34	1034.43	599.23	950.57	513.63	1014.16	522.15
28.061	0	0.14	0.19	0.02	0.13	0.03	0.14	0.06	1.21	0.22	99.63	0.33	0	54.94	0.22	0.04	2.29	0.05	1.62	0.11	0.03	0.02	0	0.5	0.19	0.01	0.02	0.01	1.39	0.13	0.05	0.04	1.21	0	0	0	17.97	-21.01	-0.5	62.21	64.2	933.83	491.24	1036.97	601.45	952.46	514.44	1016.32	520.97
28.094	0	0.14	0.18	0.02	0.13	0.03	0.14	0.06	1.35	0.22	99.63	0.33	0	66.19	0.22	0.04	2.17	0.04	2.13	0.1	0.03	0.01	0	0.51	0.22	0.01	0.01	0.01	1.33	0.12	0.05	0.03	1.35	0	0	0	12.39	-18.64	-2.02	61.2	62.95	934.74	490.8	1038.89	601.61	953.69	514.3	1016.46	519.05
28.128	0	0.14	0.18	0.02	0.13	0.03	0.14	0.06	1.26	0.34	99.63	0.33	0	64.89	0.34	0.04	2.14	0.03	2.47	0.1	0.04	0	0	0.51	0.22	0.01	0.01	0.01	1.31	0.09	0.05	0.02	1.26	0	0	0	13.22	-18.93	-2.9	61.21	61.6	936.9	491.93	1039.66	601.68	955.37	515.99	1016.89	519.08
28.161	0	0.13	0.19	0.02	0.13	0.03	0.14	0.06	1.1	0.43	99.63	0.33	0	61.77	0.43	0.05	1.96	0.02	2.21	0.11	0.04	0	0	0.53	0.23	0.01	0.01	0.01	1.12	0.08	0.07	0.01	1.1	0	0	0	13.49	-19.6	-3.26	61.03	61.13	937.65	491.4	1040.34	601.02	956.13	515.54	1017.19	518.59
28.194	0	0.14	0.19	0.02	0.14	0.03	0.15	0.06	1.04	0.53	99.62	0.33	0	70.89	0.53	0.06	2.29	0.02	2.21	0.14	0.07	0	0	0.5	0.2	0.01	0.01	0.01	1.02	0.09	0.07	0.01	1.04	0	0	0	14.87	-17.55	-2.63	61.39	61.49	938.12	491.2	1041.12	601.5	956.94	515.34	1018.33	518.77
28.228	0	0.14	0.19	0.02	0.14	0.03	0.15	0.06	0.89	0.8	99.61	0.33	0	79.85	0.8	0.06	2.81	0.01	1.89	0.16	0.09	0	0	0.58	0.18	0.01	0.01	0.01	0.91	0.08	0.1	0.02	0.89	0	0	0	14.45	-15.11	-2.32	61.55	62.52	938.66	491.56	1041.64	601.63	957.13	515.5	1019.53	519.29
28.261	0	0.14	0.2	0.02	0.14	0.03	0.16	0.06	0.84	0.96	99.61	0.33	0	82.78	0.96	0.07	3.31	0.01	1.91	0.17	0.12	0	0	0.61	0.17	0.01	0.01	0.01	0.86	0.08	0.1	0.01	0.84	0	0	0	13.11	-14.15	-2.67	61.36	61.78	938.51	491.67	1041.36	601.68	957.12	515.7	1018.83	518.71
28.294	0	0.14	0.2	0.02	0.14	0.03	0.16	0.06	0.76	1.14	99.6	0.33	0	84.19	1.14	0.07	3.68	0.01	1.95	0.22	0.17	0.01	0	0.76	0.15	0.01	0.01	0.01	0.72	0.09	0.13	0.01	0.75	0	0	0	13.83	-13.64	-4.19	61.55	61.11	938.54	491.62	1041.45	601.57	956.79	516.32	1017.86	518.5
28.328	0	0.14	0.2	0.02	0.15	0.03	0.17	0.06	0.77	1.19	99.6	0.33	0	83.48	1.19	0.09	4.01	0.01	1.71	0.2	0.17	0.01	0	0.77	0.17	0.01	0.01	0.01	0.69	0.07	0.17	0.01	0.68	0	0	0	14.75	-13.9	-6.72	61.54	60.68	938.38	491.73	1041.39	601.34	955.65	517.66	1016.32	518.31
28.361	0	0.14	0.2	0.02	0.14	0.03	0.16	0.06	0.96	1.02	99.6	0.33	0	90.27	1.02	0.12	3.64	0.02	1.4	0.16	0.23	0.01	0	0.96	0.2	0.02	0.01	0.01	0.65	0.07	0.17	0.02	0.65	0	0	0	17.88	-10.86	-4.29	63.32	62.56	937.79	492.04	1041.3	602.62	955.57	517.18	1018.05	520.34
28.394	0	0.14	0.2	0.02	0.14	0.03	0.16	0.06	1.06	0.96	99.6	0.33	0	91.39	0.96	0.15	3.84	0.03	1.26	0.14	0.24	0.01	0	1.06	0.22	0.02	0.01	0.01	0.64	0.07	0.19	0.01	0.68	0	0	0	15.69	-10.19	-3.87	62.7	63.05	936.03	492.38	1039.49	602.92	953.73	517.38	1016.72	519.94
28.428	0	0.14	0.2	0.02	0.14	0.03	0.17	0.06	1.16	0.85	99.6	0.33	0	91.12	0.85	0.14	4.17	0.04	1.29	0.15	0.17	0.01	0	1.16	0.21	0.02	0.01	0.01	0.61	0.08	0.25	0.01	0.76	0	0	0	14.8	-10.36	-5	62.4	62.61	934.64	492.59	1038.64	603.64	952.26	518.23	1014.86	519.57
28.461	0	0.14	0.2	0.02	0.14	0.03	0.16	0.06	1.04	0.78	99.6	0.33	0	92.66	0.78	0.15	4.02	0.04	1.25	0.12	0.13	0.01	0	1.04	0.17	0.01	0.01	0.01	0.67	0.08	0.26	0.02	0.76	0	0	0	10.85	-9.32	-3.36	62.03	62.75	933.42	492.46	1036.37	602.36	951.27	516.9	1014	518.55
28.495	0	0.14	0.2	0.02	0.15	0.03	0.17	0.06	1.05	0.94	99.6	0.33	0	90.07	0.94	0.15	4.29	0.04	1.73	0.13	0.13	0.01	0	1.05	0.13	0.02	0.01	0	0.64	0.09	0.24	0.02	0.84	0	0	0	11.83	-10.97	-6.31	61.88	60.05	930.54	492.03	1034.74	603.19	949.02	517.7	1009.07	518.05
28.528	0	0.15	0.2	0.02	0.15	0.03	0.17	0.06	0.9	1.19	99.59	0.33	0	96.21	1.19	0.17	5.02	0.04	2.37	0.15	0.18	0.01	0	0.87	0.1	0.03	0.01	0	0.63	0.11	0.21	0.05	0.9	0	0	0	11.53	-5.83	-6.02	62.64	62.05	928.21	492.12	1032.65	603.56	945.92	518.14	1007.97	517.79
28.561	0	0.15	0.2	0.02	0.15	0.03	0.17	0.06	1	1.36	99.6	0.33	0	97.38	1.36	0.18	4.85	0.03	3.11	0.17	0.34	0.03	0	0.89	0.07	0.03	0.01	0	0.62	0.11	0.2	0.02	1	0	0	0	13.03	-3.92	-4.28	63.62	63.87	926.42	492.25	1029.75	603.15	943.46	518.15	1007.33	517.52
28.595	0	0.15	0.21	0.02	0.15	0.03	0.19	0.06	0.95	1.63	99.58	0.33	0	97.19	1.63	0.15	5.93	0.03	4.12	0.26	0.85	0.1	0	0.95	0.05	0.03	0.02	0.01	0.51	0.13	0.22	0.02	0.85	0	0	0	13.92	-4.28	-5.57	64.57	61.94	924.82	492.01	1027.56	602.16	941.99	518.07	1003.92	517.27
28.628	0	0.15	0.21	0.02	0.15	0.03	0.19	0.06	0.95	2.13	99.58	0.33	0	96.33	2.13	0.13	5.71	0.02	4.08	0.34	1.47	0.18	0	0.95	0.04	0.03	0.02	0.01	0.44	0.14	0.23	0.03	0.86	0	0	0	15.13	-5.66	-4.78	64.95	61.61	922.59	492.1	1024.24	601.68	939.76	518.08	1001.36	516.9
28.661	0	0.14	0.21	0.03	0.15	0.03	0.18	0.06	0.92	2.29	99.59	0.33	0	95.56	2.29	0.11	5.39	0.02	3.06	0.39	1.84	0.19	0	0.92	0.04	0.03	0.02	0.02	0.38	0.17	0.24	0.03	0.86	0	0	0	15.71	-6.66	-5.73	65.38	59.92	921.04	492.24	1022.64	601.52	938.65	518.11	998.57	517.54
28.695	0	0.14	0.2	0.03	0.15	0.03	0.18	0.06	1.11	2.4	99.59	0.33	0	96.55	2.4	0.12	5.2	0.02	2.58	0.48	2.26	0.22	0	1.11	0.04	0.04	0.02	0.02	0.36	0.21	0.23	0.05	0.96	0	0	0	15.58	-5.35	-5.52	65.8	60.4	919.54	492.28	1020.54	600.73	936.7	517.91	997.1	517.58
28.728	0	0.14	0.2	0.03	0.15	0.03	0.18	0.06	1.18	2.46	99.59	0.33	0	95.57	2.46	0.11	5.11	0.01	2.51	0.77	2.06	0.2	0	1.18	0.04	0.05	0.02	0.02	0.34	0.22	0.23	0.01	0.99	0	0	0	15.81	-6.65	-7	65.38	59.02	917.82	491.35	1018.83	600.24	935.06	517.99	994.03	515.5
28.762	0	0.13	0.19	0.03	0.14	0.03	0.16	0.06	1.25	2.01	99.62	0.33	0	94.62	2.01	0.13	3.27	0.02	3.22	0.68	2.27	0.29	0	1.25	0.06	0.05	0.02	0.02	0.29	0.24	0.22	0.01	1.12	0	0	0	18.02	-7.66	-6.7	66.04	60.52	916.29	491.13	1017.96	600.22	933.12	517.63	993.63	516.99
28.795	0	0.13	0.18	0.03	0.13	0.03	0.15	0.06	1.3	1.46	99.63	0.33	0	94.66	1.46	0.15	2.23	0.03	4.02	0.64	2.07	0.28	0	1.11	0.06	0.05	0.03	0.02	0.28	0.25	0.18	0.01	1.3	0	0	0	15.98	-7.62	-7.18	65.03	61.2	915.33	490.99	1018.28	600.9	932.18	517.6	993.39	517.04
28.828	0	0.13	0.18	0.02	0.13	0.04	0.15	0.06	1.34	1.16	99.64	0.33	0	92.11	1.16	0.19	2.03	0.03	4.13	0.52	1.53	0.24	0	1.03	0.06	0.05	0.03	0.02	0.28	0.25	0.16	0	1.34	0	0	0	16.27	-9.72	-6.82	64.51	60.26	913.77	489.78	1016.94	600.93	931.42	516.87	991.64	514.86
28.862	0	0.13	0.18	0.02	0.13	0.04	0.15	0.06	1.6	1	99.64	0.33	0	88.68	1	0.23	1.9	0.06	4.41	0.38	1.37	0.18	0	0.73	0.06	0.06	0.03	0.02	0.3	0.3	0.14	0	1.6	0	0	0	15.85	-11.71	-7.21	64.04	60.67	913.88	489.71	1016.58	600.07	930.84	516.97	991.46	514.54
28.895	0	0.13	0.18	0.02	0.13	0.04	0.14	0.06	1.68	0.8	99.65	0.33	0	90.37	0.8	0.2	1.88	0.07	3.59	0.3	1.46	0.12	0	0.71	0.06	0.07	0.03	0.02	0.26	0.29	0.15	0	1.68	0	0	0	15.39	-10.81	-6.13	64.05	59.74	913.96	489.34	1015.93	598.81	931.59	515.34	991.33	514.8
28.928	0	0.13	0.18	0.02	0.13	0.03	0.14	0.06	1.7	0.77	99.64	0.33	0	84.86	0.77	0.16	2.02	0.09	2.64	0.31	1.51	0.08	0	0.73	0.08	0.08	0.03	0.02	0.29	0.29	0.15	0	1.7	0	0	0	10.4	-13.38	-5.94	62.98	58.52	915.47	489.76	1015.79	597.32	933.01	515.06	991.51	513.4
28.962	0	0.12	0.18	0.02	0.13	0.03	0.14	0.06	1.8	0.78	99.65	0.33	0	87.31	0.76	0.11	1.82	0.12	2.22	0.24	1.83	0.09	0	0.78	0.09	0.12	0.02	0.02	0.22	0.33	0.14	0.01	1.8	0	0	0	11.77	-12.35	-4.69	63.26	60.29	917.77	489.96	1016.78	595.46	934.27	514.19	994.56	514.92
28.995	0	0.13	0.18	0.02	0.13	0.03	0.14	0.06	1.77	0.86	99.65	0.33	0	86.75	0.77	0.06	1.84	0.11	1.85	0.17	1.7	0.09	0	0.86	0.11	0.15	0.02	0.02	0.22	0.3	0.15	0.01	1.77	0	0	0	8.89	-12.6	-5.94	62.95	62.44	919.67	489.02	1018.89	593.94	934.48	514.1	996.91	513.03
29.028	0	0.12	0.17	0.02	0.12	0.03	0.14	0.06	1.41	1.01	99.66	0.33	0	84.47	0.65	0.05	1.41	0.1	2.32	0.14	1.58	0.09	0	1.01	0.15	0.2	0.02	0.03	0.19	0.29	0.17	0.01	1.93	0	0	0	10.2	-13.53	-6.96	62.98	60.88	921.75	489.3	1019.49	592.74	936.18	514.68	997.03	512.77
29.062	0	0.12	0.17	0.02	0.12	0.03	0.14	0.06	1.19	1.09	99.65	0.33	0	91.28	0.71	0.03	1.19	0.09	2.26	0.1	1.73	0.1	0	1.09	0.23	0.25	0.02	0.05	0.15	0.27	0.2	0	1.8	0	0	0	14.06	-10.26	-7.25	63.65	61.63	921.31	487.85	1021.16	593.84	936.29	514.02	997.91	512.64
29.095	0	0.12	0.17	0.03	0.12	0.03	0.14	0.06	1.22	1.22	99.65	0.33	0	85.52	0.69	0.02	1.13	0.08	2.06	0.08	1.96	0.1	0	1.22	0.44	0.29	0.01	0.06	0.14	0.26	0.21	0.01	1.7	0	0	0	15.15	-13.12	-7.03	64.18	58.87	923.4	489.69	1019.81	592.28	938.26	514.9	997.12	513.9
29.129	0	0.12	0.17	0.02	0.12	0.03	0.14	0.06	1.22	1.22	99.65	0.33	0	92.74	0.79	0.01	1.01	0.06	1.17	0.05	1.35	0.11	0	1.22	0.5	0.3	0.02	0.05	0.16	0.26	0.21	0.01	1.67	0	0	0	12.19	-9.26	-5.76	63.72	58.76	923.85	491.61	1018.13	591.69	938.38	515.4	997.14	515.18
29.162	0	0.13	0.18	0.02	0.13	0.03	0.14	0.06	1.39	0.98	99.64	0.33	0	90.97	0.68	0.01	1.37	0.04	0.78	0.04	0.98	0.12	0	1.45	0.58	0.28	0.02	0.04	0.16	0.22	0.21	0.01	1.39	0	0	0	11.73	-10.45	-5.02	63.45	59.13	926.45	494.93	1016.08	589.53	938.78	517.63	997.9	517.61
29.195	0	0.13	0.18	0.02	0.13	0.03	0.15	0.06	1.22	0.56	99.63	0.33	0	93.77	0.41	0	1.73	0.02	0.52	0.03	0.56	0.11	0	1.46	0.57	0.24	0.02	0.05	0.14	0.22	0.21	0.03	1.22	0	0	0	6.99	-8.44	-4.88	62.26	59.18	926.5	496.71	1014.53	589.22	938.1	518.83	997.28	518.01
29.229	0	0.13	0.19	0.02	0.13	0.03	0.15	0.06	1.05	0.32	99.63	0.33	0	87.53	0.26	0	1.9	0.01	0.42	0.03	0.32	0.07	0	1.55	0.62	0.21	0.02	0.07	0.13	0.17	0.21	0.11	1.05	0	0	0	6.35	-12.26	-7.01	61.32	56.16	925.11	496.98	1013.88	590.2	937.73	519.64	993.87	518.03
29.262	0	0.13	0.19	0.02	0.13	0.03	0.15	0.06	0.91	0.45	99.62	0.33	0	92.24	0.12	0	1.78	0.01	0.35	0.02	0.45	0.12	0	1.57	0.66	0.23	0.02	0.1	0.1	0.21	0.2	0.03	0.91	0	0	0	6.73	-9.62	-6.56	61.51	58.37	923.48	497.19	1013.85	591.91	935.9	520.11	994.26	519.01
29.295	0	0.13	0.19	0.02	0.13	0.03	0.15	0.06	0.82	0.47	99.62	0.33	0	97.85	0.1	0	1.96	0.01	0.45	0.03	0.47	0.13	0	1.66	0.61	0.23	0.02	0.12	0.11	0.23	0.21	0.03	0.82	0	0	0	3.54	-2.92	-3.21	61.46	62.91	917.22	495.23	1012.2	594.64	931.17	516.98	994.03	519.46
29.329	0	0.14	0.2	0.03	0.13	0.03	0.16	0.06	0.64	0.78	99.61	0.33	0	96.92	0.07	0	2.69	0.01	0.48	0.04	0.78	0.15	0	1.81	0.45	0.33	0.02	0.06	0.13	0.21	0.26	0.01	0.64	0	0	0	10.26	-4.75	-7.89	62.45	62.05	913.59	492.23	1012.99	596.87	927.9	518.02	989.93	516.47
29.362	0	0.14	0.2	0.03	0.13	0.03	0.16	0.06	0.76	1.38	99.6	0.33	0	95.83	0.07	0	3.12	0.02	0.76	0.05	1.38	0.34	0	2.03	0.32	0.39	0.02	0.04	0.14	0.21	0.26	0.01	0.61	0	0	0	4.71	-6.32	-8.3	61.69	61.73	910.97	490.62	1012.05	597.46	926.15	517.07	987.72	512.74
29.395	0	0.14	0.2	0.03	0.13	0.03	0.16	0.06	1.38	1.43	99.6	0.33	0	94.38	0.05	0	3.34	0.03	1.38	0.09	1.43	0.22	0	2.05	0.3	0.47	0.02	0.03	0.15	0.2	0.25	0	0.61	0	0	0	8.2	-7.89	-8.5	62.78	59.9	906.77	488	1009.65	597.62	923.76	514.86	983.54	511.12
29.429	0	0.14	0.2	0.03	0.13	0.03	0.16	0.06	2.19	1.61	99.6	0.33	0	93.55	0.06	0.01	3.24	0.06	2.44	0.13	1.61	0.21	0	2.19	0.28	0.52	0.03	0.02	0.16	0.22	0.25	0	0.59	0	0	0	9.13	-8.63	-9.25	63.24	60.24	903.6	486.49	1008.44	598.29	921.02	514.23	981.11	510
29.462	0	0.14	0.2	0.03	0.13	0.04	0.17	0.06	1.98	1.5	99.6	0.33	0	94.48	0.09	0.03	3.38	0.13	5.43	0.23	1.5	0.4	0	1.98	0.22	0.58	0.03	0.02	0.18	0.27	0.24	0.01	0.68	0	0	0	16.43	-7.8	-8.58	65.36	59.91	900.28	484.75	1004.91	597.73	918.12	513.22	977.88	509.13
29.496	0	0.14	0.2	0.03	0.14	0.04	0.17	0.06	1.59	1.21	99.6	0.33	0	90.93	0.14	0.07	3.69	0.29	8.8	0.42	1.21	0.42	0	1.59	0.16	0.57	0.05	0.02	0.19	0.37	0.22	0.01	0.69	0	0	0	14.22	-10.47	-9.59	64.88	58.05	899.45	484.07	1003.78	595.96	917.65	511.9	975.61	508.69
29.529	0	0.15	0.2	0.03	0.14	0.05	0.18	0.06	1.4	1.31	99.59	0.33	0	95.59	0.25	0.09	4.29	0.37	9.67	0.64	1.31	0.37	0	1.4	0.12	0.51	0.08	0.03	0.21	0.42	0.19	0.01	0.72	0	0	0	17.81	-6.62	-8.6	66.03	59.45	897.03	483.02	1002.13	596.31	915.33	511.18	974.72	508.53
29.562	0	0.15	0.2	0.03	0.14	0.05	0.18	0.06	1.31	1.31	99.6	0.33	0	94.78	0.35	0.1	4.08	0.4	11.38	0.78	1.53	0.37	0	1.31	0.08	0.53	0.11	0.03	0.21	0.44	0.18	0.01	0.83	0	0	0	17.42	-7.5	-9.35	65.78	58.62	896.55	483.06	1001.19	595.78	914.75	511.36	973.28	508.17
29.596	0	0.15	0.2	0.03	0.14	0.05	0.18	0.06	1.04	1.04	99.6	0.33	0	87.22	0.56	0.17	4.75	0.47	9.41	1.02	1.47	0.3	0	1.04	0.07	0.41	0.19	0.04	0.27	0.54	0.13	0.01	0.89	0	0	0	20.16	-12.4	-8.34	66.37	58.92	895.65	482.81	1000.49	596.09	914.11	511.02	973	509.07
29.629	0	0.15	0.2	0.03	0.14	0.05	0.18	0.06	1.03	1	99.6	0.33	0	85.4	0.67	0.21	4.81	0.35	9.53	1.36	1.32	0.33	0	1	0.06	0.36	0.27	0.07	0.29	0.58	0.12	0.04	1.03	0	0	0	22.61	-13.17	-8.24	67.26	60.95	895.17	483.04	999.62	595.52	912.28	511.58	973.22	510.16
29.662	0	0.16	0.2	0.02	0.15	0.04	0.18	0.06	1.14	0.98	99.6	0.33	0	86.66	0.83	0.17	5.4	0.31	7.95	1.79	1.12	0.4	0	0.98	0.05	0.28	0.33	0.07	0.33	0.64	0.1	0.04	1.14	0	0	0	20.77	-12.64	-7.46	66.86	60.58	894.86	483.26	999.28	595.92	912.57	511.27	973.13	509.86
29.696	0	0.15	0.18	0.02	0.14	0.04	0.16	0.06	1.74	0.95	99.63	0.33	0	86.11	0.95	0.13	3.63	0.25	7.54	2.44	1	0.5	0	0.76	0.05	0.27	0.41	0.09	0.53	0.94	0.08	0.08	1.74	0	0	0	22.75	-12.88	-7.18	67.62	60.69	894.47	483.81	997.66	595.36	911.63	511.79	972.31	510.49
29.729	0	0.14	0.18	0.02	0.14	0.05	0.16	0.06	1.9	1.02	99.64	0.33	0	90.57	0.9	0.12	3.21	0.25	8.08	2.12	0.92	0.44	0	0.65	0.04	0.21	0.39	0.08	0.61	1.02	0.08	0.03	1.9	0	0	0	20.85	-10.69	-8.02	67.12	58.67	894.83	483.56	997.71	594.59	912.64	511.14	971.29	509.73
29.763	0	0.14	0.17	0.02	0.13	0.05	0.15	0.06	2.84	1.16	99.67	0.33	0	77.81	0.78	0.12	2.84	0.27	8.71	1.72	0.99	0.26	0	0.52	0.05	0.16	0.37	0.07	1.3	1.16	0.07	0.06	2.89	0	0	0	24	-15.73	-6.43	67.62	59.79	894.9	482.77	996.75	593.16	912.19	510.19	971.98	509.7
29.796	0	0.14	0.16	0.02	0.13	0.06	0.15	0.06	3.05	1.13	99.69	0.33	0	85.11	0.86	0.11	3.05	0.24	10.13	1.74	1.06	0.31	0	0.5	0.05	0.14	0.38	0.07	1.52	1.13	0.07	0.08	3.74	0	0	0	20.65	-13.29	-5.37	66.97	60.62	896.21	482.54	996.79	591.39	912.98	509.15	973.58	508.22
29.829	0	0.13	0.15	0.02	0.13	0.08	0.15	0.06	3.01	1.19	99.69	0.33	0.96	90.16	1.19	0.11	3.01	0.21	12.42	1.71	1.31	0.27	0	0.57	0.1	0.12	0.44	0.12	1.41	1.19	0.08	0.06	4.02	0	0	0	21.73	-10.92	-5.78	67.77	59.82	898.75	482.49	997.16	588.87	914.73	508.79	974.54	507.82
29.863	0	0.12	0.13	0.02	0.12	0.13	0.15	0.06	2.51	1.94	99.7	0.33	5.83	85.58	1.44	0.09	2.51	0.17	18.2	1.76	1.43	0.35	0	0.53	0.17	0.06	0.53	0.2	1.55	1.94	0.08	0.12	6.17	0	0	0	23.23	-13.09	-4.31	68.25	60.43	901.61	483.23	997.44	586.78	916.62	508.53	977.05	508.81
29.896	0	0.12	0.12	0.02	0.12	0.18	0.15	0.07	2.26	2.26	99.64	0.42	8.21	78.78	1.38	0.09	2.26	0.14	22.09	1.31	1.37	0.5	0	0.63	0.26	0.04	0.44	0.29	1.5	2.6	0.09	0.05	6.77	0	0	0	25.13	-15.44	-3.81	68.93	61.48	905.83	484.31	998.57	584.35	918.92	509.27	980.4	509.58
29.929	0	0.12	0.12	0.02	0.11	0.16	0.15	0.07	2.09	2.09	99.68	0.38	7.47	89.85	1.15	0.07	2.09	0.1	20.64	0.86	1.34	0.89	0	0.81	0.53	0.04	0.3	0.46	1.37	2.71	0.1	0.05	6.65	0	0	0	18.67	-11.1	-3.58	67.5	60.59	908.74	484.79	999.35	581.73	921.43	508.26	982.02	508.47
29.963	0	0.12	0.12	0.03	0.11	0.16	0.14	0.07	1.95	1.95	99.69	0.33	7.24	91.62	0.87	0.06	1.95	0.07	18.49	0.7	1.24	3.14	0	1.06	1.23	0.02	0.25	0.38	1.19	3.22	0.1	0.06	7.32	0	0	0	20.82	-10.04	-3.72	68.27	59.74	911.4	485.87	1000.07	580.48	923.54	508.79	983.27	509.97
29.996	0	0.13	0.12	0.03	0.11	0.11	0.14	0.07	2.95	1.98	99.71	0.33	4.06	94.52	0.93	0.04	1.98	0.05	12.39	0.64	1.16	7.85	0	1.35	2.95	0.02	0.24	0.35	1.12	3.15	0.12	0.08	7.18	0	0	0	18.17	-7.76	-3.47	67.91	58.07	914.43	487.04	1003.05	581.83	927.59	509.46	985.65	510.49
30.029	0	0.14	0.12	0.05	0.11	0.09	0.14	0.07	4.39	1.91	99.71	0.33	1.98	92.36	1.22	0.03	1.91	0.03	8.22	0.53	1.25	15.37	0	1.75	4.39	0.02	0.19	0.22	1.13	2.89	0.12	0.06	7.33	0	0	0	17.33	-9.54	-2.95	67.16	59.64	916.3	487.76	1004.32	581.86	928.53	510.25	988.17	510.63
30.063	0	0.15	0.12	0.06	0.11	0.07	0.16	0.07	6.5	2.01	99.68	0.33	0	94.68	1.17	0.02	2.01	0.02	5.98	0.4	1.46	14.99	0	2.65	7.37	0.02	0.14	0.13	1.23	3.24	0.14	0.13	6.5	0	0	0	15.9	-7.6	-2.69	66.83	58.44	919.07	488.83	1008.02	584.36	932.55	511.24	990.98	511.38
30.096	0	0.13	0.13	0.04	0.11	0.06	0.16	0.07	6.16	2.11	99.68	0.33	0	94.12	1.01	0.02	2.11	0.02	3.71	0.3	1.66	9.09	0	3.07	6.61	0.02	0.08	0.06	1.23	2.92	0.14	0.08	6.16	0	0	0	19.87	-8.14	-2.81	68.05	61.87	920.59	489.05	1009.9	584.01	932.38	511.61	994.22	513.73
30.13	0	0.12	0.13	0.03	0.11	0.05	0.18	0.07	5.58	2.1	99.65	0.33	0	87.89	1.02	0.02	2.1	0.01	2.11	0.22	1.98	2.52	0	4.95	6.58	0.02	0.04	0.03	1.19	3.02	0.19	0.24	5.58	0	0	0	13.62	-12.09	-2.34	65.24	61.51	922.52	489.21	1011.47	583.59	934.49	511.2	995.99	512.36
30.163	0	0.12	0.14	0.03	0.12	0.05	0.18	0.07	5.01	1.96	99.64	0.33	0	88.69	1.11	0.01	1.82	0.01	1.78	0.17	1.96	1.83	0	5.49	6.11	0.02	0.03	0.03	1.11	2.81	0.25	0.1	5.01	0	0	0	14.17	-11.7	-1.55	65.57	60.26	923.67	488.42	1014.34	585.16	937.55	510.14	997.77	512.37
30.196	0	0.12	0.14	0.03	0.12	0.04	0.18	0.07	4.89	1.72	99.65	0.33	0	89.4	1.38	0.01	1.72	0.01	1.4	0.15	1.62	1.09	0	5.14	4.55	0.03	0.04	0.03	0.97	2.68	0.27	0.07	4.89	0	0	0	16.76	-11.34	-0.87	67.06	63.1	924.85	488.17	1014.76	584.04	937.21	510.05	1000.27	512.51
30.23	0	0.12	0.14	0.02	0.12	0.04	0.21	0.07	4.52	1.75	99.59	0.33	0	93.17	1.65	0.02	1.75	0.01	1.41	0.13	1.23	0.68	0	8.29	2.61	0.03	0.05	0.04	0.74	2.34	0.35	0.05	4.52	0	0	0	14.8	-8.93	-0.89	66.94	61.51	924.7	487.98	1015.44	584.75	938.33	509.49	999.77	512.4
30.263	0	0.12	0.15	0.03	0.12	0.04	0.21	0.06	4.27	1.7	99.58	0.33	0	94.27	1.4	0.02	1.7	0.02	1.88	0.11	1.36	1.04	0	8.96	2.39	0.03	0.05	0.05	0.65	2.29	0.37	0.04	4.27	0	0	0	15.7	-8	-2.28	67.25	61.54	925.6	487.48	1014.71	582.35	937.71	509.67	999.24	510.93
30.296	0	0.12	0.15	0.03	0.12	0.04	0.26	0.06	3.9	1.61	99.49	0.33	0	95.27	1.04	0.02	1.61	0.02	2.52	0.1	1.16	1.71	0	12.29	2.83	0.03	0.07	0.08	0.52	2.26	0.42	0.05	3.9	0	0	0	17.98	-6.98	-1.87	68.07	59.69	926.63	486.74	1015.46	582.05	939.78	508.86	999.45	510.26
30.33	0	0.13	0.15	0.03	0.12	0.04	0.32	0.06	3.72	1.41	99.36	0.33	0	97.04	0.83	0.03	1.41	0.03	3.72	0.09	1.38	3.8	0	16.45	2.88	0.04	0.1	0.14	0.54	2.64	0.44	0.08	3.39	0	0	0	20.8	-4.55	-2.4	69.65	59.48	927.28	486.88	1014.15	580.26	939.34	509.29	998.81	509.98
30.363	0	0.14	0.15	0.04	0.12	0.05	0.36	0.06	4.6	1.81	99.29	0.4	0	98.32	0.67	0.03	1.46	0.04	4.6	0.09	1.81	8.96	0	18.04	3.77	0.06	0.13	0.21	0.56	2.98	0.4	0.07	3.39	0	0	0	20.57	-1.64	-4.25	69.6	57.06	927.49	487.01	1014.2	580.17	939.95	509.85	997.01	509.58
30.396	0	0.15	0.16	0.05	0.12	0.05	0.43	0.06	4.94	1.76	99.14	0.5	0	98.3	0.54	0.03	1.52	0.05	4.94	0.11	1.76	12.47	0	21.08	4.66	0.08	0.17	0.25	0.51	2.69	0.36	0.09	3.17	0	0	0	20.74	-1.71	-3.27	69.67	58.15	926.78	488	1012.92	580.28	938.82	510.22	996.96	511.14
30.43	0	0.15	0.16	0.05	0.12	0.04	0.55	0.06	5.18	2	98.91	0.66	0	98	0.59	0.05	2	0.07	5.18	0.15	1.75	12.3	0	24.72	5.7	0.14	0.19	0.22	0.53	2.42	0.35	0.09	2.91	0	0	0	20.1	-2.54	-4.45	69.48	59.26	926.47	488.64	1012.97	580.65	937.54	511.42	996.8	511.72
30.463	0	0.15	0.16	0.05	0.12	0.04	0.6	0.06	4.79	2.08	98.81	0.71	0	97.98	0.57	0.05	2.08	0.09	4.79	0.22	1.61	9.81	0	26.04	6.61	0.19	0.13	0.16	0.55	2.5	0.35	0.03	2.93	0	0	0	17.25	-2.6	-5.75	68.54	58.53	926.45	489.17	1012.19	579.92	936.94	512.21	995.46	511.07
30.497	0	0.15	0.16	0.05	0.12	0.04	0.66	0.06	5.1	1.83	98.69	0.77	0	97.72	0.52	0.05	1.83	0.09	5.1	0.27	1.36	7.93	0	26.88	9.24	0.3	0.1	0.11	0.52	2.37	0.32	0.01	2.69	0	0	0	15.8	-3.2	-6.43	67.86	57.6	923.73	489.38	1009.83	580.45	934.61	512.55	992.19	510.93
30.53	0	0.15	0.17	0.05	0.12	0.04	0.79	0.06	5.51	1.75	98.42	1.01	0	97.65	0.52	0.05	1.75	0.07	5.51	0.39	1.41	8.83	0	30.24	9.45	0.35	0.08	0.14	0.47	2.45	0.3	0.05	2.61	0	0	0	14.02	-3.36	-6.56	67.04	58.53	921.35	489.24	1008.05	580.29	931.94	512.23	990.46	511.27
30.563	0	0.15	0.16	0.05	0.12	0.05	0.81	0.06	5.95	1.56	98.38	1.1	0	98.5	0.54	0.04	1.56	0.05	5.95	0.47	1.53	9.93	0.4	31.11	8.6	0.38	0.05	0.18	0.45	2.58	0.27	0.11	2.65	0	0	0	15.06	-1.08	-6.69	67.77	58.63	919.28	488.75	1005.92	579.65	929.75	511.76	988.37	511.12
30.597	0	0.16	0.16	0.06	0.12	0.05	0.86	0.06	6.59	1.44	98.28	1.3	0	98.14	0.65	0.05	1.21	0.05	6.59	0.52	1.44	13.23	0	32.79	7.61	0.42	0.04	0.29	0.45	3.08	0.25	0.08	2.8	0	0	0	15.34	-2.16	-5.4	68.25	56.5	918	490.12	1003.29	580.22	929.54	511.98	986.04	512.45
30.63	0	0.15	0.16	0.05	0.12	0.05	0.88	0.07	6.12	1.26	98.25	1.31	0	98.64	0.77	0.05	1.13	0.04	6.12	0.53	1.26	11.85	0	33.39	7	0.45	0.03	0.51	0.45	3.33	0.24	0.06	2.91	0	0	0	17.25	-0.58	-6.17	69.05	58.43	917.15	489.6	1002.53	579.63	927.34	512.55	985.77	511.68
30.663	0	0.15	0.16	0.05	0.12	0.05	0.91	0.07	6.08	1.12	98.18	1.4	0	98.62	0.75	0.05	1	0.04	6.08	0.52	1.12	11.18	0	34.34	6.86	0.41	0.03	0.73	0.44	3.97	0.24	0.07	3.1	0	0	0	20.99	-0.66	-5.46	70.14	58.33	916.16	489.11	1001.9	580.41	926.91	512.37	985.24	511.55
30.697	0	0.16	0.15	0.06	0.12	0.05	1.41	0.07	6.77	1.11	97.18	2.88	0	98.41	0.7	0.04	1.11	0.04	6.77	0.53	0.98	13.59	0	42.8	6.56	0.52	0.03	1.05	0.48	5.57	0.18	0.03	3.5	0	0	0	19.01	-1.38	-5.68	69.65	56.97	915.5	489.27	1001.42	580.72	926.98	512.18	983.95	511.53
30.73	0	0.15	0.15	0.05	0.12	0.05	1.33	0.07	6.83	1.21	97.33	2.63	0	98.03	0.8	0.04	1.21	0.03	6.83	0.54	0.84	11.72	0	41.55	6.53	0.52	0.04	1.23	0.49	6.37	0.17	0.02	3.49	0	0	0	15.72	-2.46	-4.59	68.16	57.77	914.95	489.03	1001.31	580.94	926.69	511.45	984.46	510.94
30.764	0	0.15	0.15	0.05	0.12	0.06	1.72	0.08	8.45	1.32	96.56	4.25	0	97.58	0.91	0.04	1.32	0.03	8.45	0.52	0.7	12.21	0.46	46.14	6.49	0.76	0.06	1.05	0.55	9.08	0.15	0.08	3.94	0	0	0	16.6	-3.52	-2.59	68.39	58.03	914.36	489.44	1001	582.21	927	511.18	985.02	511.95
30.797	0	0.16	0.15	0.07	0.12	0.06	1.43	0.09	7.81	1.52	97.14	3.26	0	98.1	1.03	0.04	1.52	0.02	7.81	0.49	0.88	19.34	1.05	43.35	4.68	1.04	0.06	0.69	0.61	10.7	0.13	0.05	4.26	0	0	0	15.56	-2.28	-4.84	67.14	58.06	914.88	489.58	1002.06	582.58	926.77	512.52	984.81	511.15
30.83	0	0.15	0.14	0.06	0.12	0.06	1.23	0.09	6.17	1.52	97.53	2.34	0	97.23	1.43	0.04	1.52	0.02	6.17	0.46	0.85	16.64	1.72	40.74	4.09	0.91	0.06	0.26	0.63	10.69	0.14	0.07	4.32	0	0	0	15.79	-4.2	-2.52	67.29	58.7	915.63	490.91	1002.41	583.65	928.01	512.63	986.7	513.38
30.864	0	0.14	0.14	0.05	0.12	0.05	1.03	0.09	5.44	1.44	97.94	1.7	0	95.8	1.63	0.03	1.44	0.02	5.44	0.49	0.9	12.75	1.79	37.42	3.89	0.8	0.06	0.11	0.57	9.51	0.13	0.1	4.35	0	0	0	12.27	-6.36	-1.78	65.35	58.66	916.83	491.32	1004.83	585.8	930.14	513.1	988.8	512.84
30.897	0	0.13	0.14	0.03	0.12	0.05	0.92	0.08	4.28	1.12	98.15	1.33	0	94.76	1.57	0.03	1.12	0.02	3.68	0.35	0.88	7.02	1.03	36.08	3.62	0.53	0.06	0.04	0.49	8.48	0.12	0.02	4.28	0	0	0	9.95	-7.53	-1.87	64.08	58.77	917.07	491.82	1007.18	588.23	931.33	513.53	990.1	513.92
30.93	0	0.12	0.15	0.03	0.12	0.04	0.87	0.08	4.16	1.13	98.26	1.18	0	94.09	1.68	0.02	1.13	0.02	2.85	0.29	0.68	1.84	0	35.22	2.58	0.41	0.05	0.02	0.45	6.77	0.12	0.03	4.16	0	0	0	11.14	-8.16	-2	64.51	60.68	918.57	492.45	1009.56	589.39	932.21	514.4	992.88	515.48
30.964	0	0.12	0.15	0.02	0.12	0.04	0.63	0.07	3.76	0.86	98.75	0.74	0	92.5	1.6	0.01	0.86	0.03	1.94	0.16	0.63	0.55	0	29.39	2.1	0.2	0.04	0.01	0.35	5.14	0.12	0.01	3.76	0	0	0	13.82	-9.44	-2.48	64.52	60.37	918.87	492.42	1011.35	591.2	933.17	514.98	993.53	516.26
30.997	0	0.12	0.15	0.02	0.12	0.04	0.55	0.07	3.81	0.85	98.9	0.63	0	87.5	1.33	0.01	0.85	0.03	1.76	0.11	0.59	0.29	0	27.37	1.8	0.18	0.03	0.01	0.36	4.39	0.13	0.01	3.81	0	0	0	15.01	-12.27	-2.25	64.35	64.13	919.77	492.05	1011.88	589.27	932	514.35	996.07	517.3
31.03	0	0.12	0.15	0.02	0.12	0.04	0.44	0.07	3.61	0.94	99.13	0.46	0	83.99	1.25	0.01	0.94	0.03	1.77	0.08	0.57	0.2	0	22.95	1.39	0.13	0.03	0.02	0.34	4.03	0.14	0.01	3.61	0	0	0	13.48	-13.71	-2.09	63.55	62.59	920.73	491.99	1013.19	589.99	934	514.19	996.54	516.66
31.064	0	0.12	0.15	0.02	0.12	0.04	0.34	0.07	3.46	1.05	99.32	0.33	0	88.41	1.07	0.01	1.05	0.04	1.81	0.06	0.77	0.18	0	18.36	1.28	0.08	0.03	0.03	0.33	3.84	0.16	0.01	3.46	0	0	0	13	-11.84	0.06	63.78	61.82	922.68	491.83	1014.37	589.86	937.05	513.18	998.8	516.03
31.097	0	0.12	0.16	0.02	0.12	0.04	0.3	0.06	3.16	1.04	99.4	0.33	0	89.61	0.75	0	1.03	0.05	2.1	0.06	1.04	0.22	0	16.01	1.2	0.07	0.03	0.04	0.28	3.07	0.17	0.03	3.16	0	0	0	12.45	-11.23	0.01	63.42	59.16	924.88	491.59	1018.37	592.07	941.49	513.05	1000.58	515.91
31.131	0	0.12	0.16	0.03	0.12	0.04	0.23	0.06	2.9	1.92	99.55	0.33	0	81.61	0.72	0	1.31	0.05	1.79	0.05	1.92	0.38	0	10.76	0.96	0.05	0.04	0.04	0.24	2.24	0.19	0.03	2.9	0	0	0	13.67	-14.55	-2.13	63.15	62.19	925.74	490.9	1021.38	592.78	940.78	513.73	1002.93	516.18
31.164	0	0.12	0.16	0.02	0.12	0.04	0.19	0.06	2.84	1.47	99.62	0.33	0	76.96	0.73	0	1.33	0.06	1.74	0.05	1.47	0.31	0	7.38	0.66	0.03	0.04	0.03	0.22	1.75	0.18	0	2.84	0	0	0	12.8	-15.97	-0.4	62.92	60.57	926.85	490.17	1023.66	593.96	944.17	512.28	1004.64	515.75
31.197	0	0.12	0.16	0.02	0.12	0.04	0.18	0.06	2.69	1.44	99.63	0.33	0	75.26	0.9	0	1.44	0.06	1.75	0.05	0.91	0.19	0	6.45	0.67	0.03	0.05	0.05	0.22	1.57	0.21	0.01	2.69	0	0	0	12.46	-16.44	-3.01	62.71	61.3	928.4	490.82	1026.58	595.65	944.7	514.46	1005.98	516
31.231	0	0.12	0.17	0.02	0.13	0.03	0.18	0.06	2.2	0.88	99.65	0.33	0	87.62	0.88	0	1.3	0.05	1.51	0.06	0.78	0.17	0	5.35	0.76	0.01	0.05	0.04	0.17	0.71	0.26	0.01	2.2	0	0	0	10.42	-12.21	-1.98	62.81	64.63	930.42	490.21	1028.05	593.85	945.27	513.31	1009.87	515.38
31.264	0	0.12	0.17	0.02	0.13	0.03	0.17	0.06	2.08	0.81	99.66	0.33	0	92	0.81	0	1.31	0.03	1.32	0.05	0.6	0.08	0	4.9	0.7	0.01	0.06	0.04	0.15	0.62	0.28	0	2.08	0	0	0	11.48	-9.79	-4.49	62.79	61.96	931.22	490.32	1028.02	593.1	945.85	514.39	1007.81	514.6
31.297	0	0.12	0.17	0.02	0.13	0.03	0.17	0.06	1.76	0.78	99.65	0.33	0	96.68	0.78	0	1.29	0.02	1.18	0.05	0.58	0.08	0	4.17	0.75	0.01	0.06	0.04	0.13	0.39	0.34	0.01	1.76	0	0	0	13.03	-5.14	-4.63	63.35	60.96	931.93	491.08	1028.39	594.01	946.94	515.33	1007.89	515.11
31.331	0	0.12	0.18	0.02	0.13	0.03	0.16	0.06	1.4	0.86	99.64	0.33	0	96.85	0.86	0	1.12	0.02	0.86	0.04	0.58	0.09	0	3.38	0.71	0.01	0.06	0.03	0.1	0.23	0.35	0.05	1.4	0	0	0	10.89	-4.87	-4.85	62.82	63.24	930.43	492.27	1026.82	594.59	944.06	516.88	1007.29	515.65
31.364	0	0.12	0.18	0.02	0.13	0.03	0.16	0.06	1.32	0.83	99.64	0.33	0	97.07	0.83	0.01	0.99	0.02	0.86	0.03	0.56	0.1	0	3.47	0.66	0.01	0.05	0.04	0.11	0.23	0.35	0.02	1.32	0	0	0	14.06	-4.5	-4.92	64.04	60.79	929.31	492.32	1025.81	595.67	944.3	517.08	1005.08	515.95
31.397	0	0.12	0.18	0.02	0.13	0.03	0.16	0.06	1.3	0.62	99.64	0.33	0	97.33	0.62	0.02	0.95	0.01	0.97	0.04	0.6	0.12	0	3.03	0.63	0.01	0.05	0.05	0.1	0.21	0.38	0.03	1.3	0	0	0	14.68	-4.01	-4.46	64.23	61.78	927.05	492.89	1022.97	595.57	941.44	517.54	1003.21	516.6
31.431	0	0.13	0.18	0.02	0.13	0.03	0.15	0.06	1.2	0.53	99.64	0.33	0	96.38	0.41	0.02	0.93	0.01	1	0.04	0.53	0.07	0	2.19	0.69	0.02	0.05	0.06	0.11	0.21	0.47	0.05	1.2	0	0	0	15.42	-5.59	-5.53	64.25	62.01	923.85	493.32	1020.78	596.53	938.08	518.38	1000.09	517.84
31.464	0	0.13	0.18	0.02	0.13	0.03	0.14	0.06	1.23	0.59	99.64	0.33	0	97.93	0.24	0.03	0.88	0.01	1.14	0.04	0.59	0.06	0	2	0.58	0.02	0.04	0.07	0.12	0.22	0.44	0.03	1.23	0	0	0	14.33	-2.71	-5.4	63.95	63.51	921.78	493.09	1018.92	596.26	935.39	518.25	998.9	517.44
31.498	0	0.13	0.18	0.02	0.13	0.03	0.14	0.06	1.24	0.64	99.64	0.33	0	98.28	0.17	0.06	0.88	0.01	1.24	0.06	0.64	0.03	0	1.57	0.36	0.03	0.04	0.05	0.13	0.28	0.38	0.04	1.2	0	0	0	11.62	-1.78	-4.29	63.43	63.35	919.56	492.95	1016.33	595.95	933.63	517.4	996.98	516.66
31.531	0	0.12	0.18	0.02	0.12	0.03	0.14	0.06	1.28	0.78	99.64	0.33	0	96.91	0.16	0.12	0.73	0.02	1.28	0.08	0.78	0.04	0	1.52	0.29	0.04	0.03	0.06	0.14	0.28	0.33	0.21	1.2	0	0	0	11.82	-4.77	-3.99	63.39	62	915.5	493.11	1011.94	596.01	930.24	517.21	992.24	516.85
31.564	0	0.12	0.18	0.02	0.12	0.03	0.14	0.06	1.57	1.05	99.64	0.33	0	97.43	0.17	0.2	0.73	0.03	1.57	0.13	1.05	0.08	0	1.8	0.26	0.06	0.03	0.06	0.15	0.3	0.34	0.43	1.26	0	0	0	14.33	-3.82	-8.81	64.01	60.52	914.12	492.42	1010.9	595.2	927.63	519.17	988.02	515.13
31.598	0	0.12	0.18	0.02	0.12	0.03	0.14	0.06	1.86	1	99.65	0.33	0	95.99	0.19	0.19	0.63	0.03	1.99	0.18	1	0.11	0	1.86	0.22	0.09	0.03	0.08	0.21	0.3	0.33	0.34	1.36	0	0	0	16.98	-6.13	-8.49	64.63	61.09	910.23	491.3	1007.54	594.89	923.77	518.35	984.76	514.79
31.631	0	0.12	0.18	0.02	0.12	0.03	0.14	0.06	1.97	0.69	99.65	0.33	0	96.89	0.24	0.16	0.58	0.02	2.02	0.25	0.69	0.11	0	1.97	0.17	0.11	0.03	0.11	0.22	0.34	0.32	0.32	1.4	0	0	0	16.61	-4.8	-5.87	65.63	59.47	909.6	493.55	1004.33	595.18	923.99	518.65	983.43	516.75
31.664	0	0.12	0.17	0.02	0.12	0.03	0.15	0.06	1.94	0.54	99.65	0.33	0	96.16	0.28	0.14	0.47	0.02	1.94	0.25	0.54	0.12	0	2.6	0.18	0.13	0.03	0.14	0.23	0.37	0.3	0.48	1.42	0	0	0	16.13	-5.89	-6.57	65.17	59.34	908.96	493.1	1002.66	592.87	922.56	517.89	981.89	516.53
31.698	0	0.12	0.17	0.02	0.12	0.03	0.16	0.06	1.97	0.53	99.65	0.33	0	96.72	0.36	0.16	0.37	0.02	1.97	0.27	0.53	0.13	0	4.21	0.21	0.25	0.03	0.21	0.22	0.42	0.25	0.23	1.36	0	0	0	17.11	-5.08	-5.87	66.01	59.89	908.86	493.64	1001.06	591.79	921.74	518.01	981.63	517.08
31.731	0	0.12	0.17	0.02	0.12	0.03	0.16	0.06	1.7	0.83	99.65	0.33	0	96.97	0.38	0.16	0.39	0.02	1.7	0.3	0.83	0.21	0	4.41	0.24	0.27	0.03	0.29	0.23	0.45	0.24	0.54	1.4	0	0	0	17.18	-4.67	-5.43	66.27	59.6	908.3	493.16	998.84	589.94	920.73	517.42	980.31	515.57
31.765	0	0.12	0.17	0.03	0.12	0.03	0.17	0.06	2.12	1.72	99.65	0.33	0	98.02	0.47	0.15	0.39	0.01	2.12	0.32	1.72	1.49	0	5.78	0.43	0.45	0.05	0.55	0.25	0.69	0.22	0.25	1.45	0	0	0	17.1	-2.5	-3.34	67.35	60.95	909.07	493.46	998.34	589.57	921.14	517.21	982.06	515.12
31.798	0	0.13	0.17	0.03	0.12	0.03	0.19	0.06	2.44	1.49	99.62	0.33	0	96.76	0.61	0.11	0.44	0.01	2.44	0.37	1.49	2.37	0	7.46	0.64	0.52	0.07	0.49	0.24	0.81	0.19	0.33	1.5	0	0	0	13.56	-5.01	-2.79	66.17	61.1	909.26	492.34	998.64	588.18	921.54	515.42	982.62	513.83
31.831	0	0.13	0.17	0.03	0.12	0.03	0.2	0.06	3.34	1.37	99.59	0.33	0	96.96	0.55	0.09	0.47	0.01	3.34	0.38	1.37	4.55	0	8.5	0.77	0.44	0.1	0.62	0.22	0.79	0.19	0.24	1.65	0	0	0	14.49	-4.68	-1.86	66.99	60.8	910.26	491.98	999.32	587.77	922.97	514.61	983.77	513.8
31.865	0	0.13	0.17	0.03	0.12	0.04	0.24	0.06	4.45	1.57	99.53	0.33	0	93.29	0.62	0.1	0.59	0.01	4.45	0.44	1.57	6.11	0	11.05	1.23	0.49	0.13	0.66	0.22	0.98	0.18	0.16	1.9	0	0	0	20.14	-8.84	-2.81	67.92	63.48	910.79	489.78	1002.24	588.36	922.78	514.29	986.24	512.85
31.898	0	0.13	0.17	0.03	0.12	0.04	0.25	0.06	4.85	1.32	99.51	0.33	0	93.01	0.73	0.07	0.61	0.01	4.85	0.41	1.32	3.07	0	11.53	1.64	0.43	0.19	0.38	0.24	1.13	0.16	0.38	1.92	0	0	0	20.38	-9.06	-4.02	67.23	65.62	911.49	488.09	1005.06	587.66	922.76	513.08	988.38	512.88
31.931	0	0.13	0.17	0.03	0.12	0.04	0.24	0.06	4.08	1.21	99.53	0.33	0	92.67	0.77	0.07	0.62	0.01	4.08	0.37	1.21	1.37	0	10.72	1.85	0.36	0.2	0.27	0.24	1.13	0.18	0.39	1.91	0	0	0	20.2	-9.31	-2.13	67.75	65.29	914.54	489.65	1005.44	586.57	925.62	513.09	990.91	514.26
31.965	0	0.12	0.17	0.03	0.12	0.04	0.28	0.06	2.98	1.59	99.43	0.33	0	88.29	0.78	0.05	0.7	0.01	2.98	0.37	1.59	1.2	0	14.25	2.04	0.3	0.19	0.14	0.23	1.28	0.19	0.32	1.87	0	0	0	19.23	-11.9	-4.87	66.62	62.22	916.5	489.49	1008.68	587.38	928.46	513.85	990.67	513.94
31.998	0	0.12	0.17	0.03	0.12	0.04	0.28	0.06	2.78	1.09	99.43	0.33	0	92.95	0.92	0.03	0.72	0.01	2.78	0.32	1.09	0.82	0	14.22	2.09	0.25	0.21	0.06	0.29	1.23	0.21	0.58	2.13	0	0	0	18.59	-9.1	-1.21	67.16	62.7	918.35	490.22	1007.47	585.49	930.37	512.4	993.05	514.32
32.031	0	0.12	0.17	0.03	0.12	0.04	0.34	0.06	2.86	1.35	99.32	0.33	0	88.47	1.13	0.02	0.76	0.01	2.86	0.26	1.35	0.72	0	17.27	2.18	0.2	0.19	0.05	0.29	1.12	0.26	0.16	2.18	0	0	0	14.61	-11.81	-4.09	64.58	61.47	919.12	489.65	1010.67	587	931.55	513.24	993.02	512.81
32.065	0	0.12	0.17	0.03	0.12	0.03	0.37	0.06	2.48	2.22	99.27	0.36	0	87.5	1.31	0.02	0.85	0.01	2.48	0.17	2.22	0.83	0	18.72	2.3	0.14	0.14	0.04	0.27	1.14	0.26	0.17	2.03	0	0	0	17.45	-12.27	-4.64	65.36	63.87	922.09	489.39	1014.36	586.88	933.29	513.66	997.16	513.75
32.098	0	0.12	0.17	0.03	0.12	0.03	0.35	0.06	2.3	2.16	99.3	0.33	0	94.13	1.55	0.02	0.92	0.01	2.3	0.13	2.16	0.57	0	17.97	1.93	0.14	0.07	0.02	0.32	1.18	0.24	0.12	2.18	0	0	0	19.23	-8.12	-0.43	67.19	63.52	924.46	490.65	1012.95	585.61	936.14	512.8	999.63	514.39
32.132	0	0.12	0.17	0.03	0.12	0.03	0.37	0.06	2.11	3.41	99.26	0.4	0	88.79	1.69	0.01	1.19	0.01	1.5	0.09	3.41	0.85	0	19.23	1.87	0.1	0.05	0.01	0.29	1.17	0.24	0.03	2.11	0	0	0	15.37	-11.65	-2.98	65.19	60.9	926.43	490.57	1014.99	584.82	938.22	513.11	999.11	513.38
32.165	0	0.12	0.17	0.03	0.12	0.03	0.34	0.06	2.13	4.39	99.33	0.38	0	88.73	1.45	0.01	1.24	0.01	1.51	0.09	4.39	1.17	0	17.79	2	0.09	0.03	0.01	0.35	1.16	0.22	0.01	2.13	0	0	0	13.52	-11.68	-2.14	64.89	60.73	928.23	489.97	1016.81	584.29	940.52	511.89	1001.25	512.7
32.198	0	0.12	0.17	0.03	0.12	0.03	0.32	0.06	2.1	4.57	99.36	0.37	0	91.31	1.29	0.01	1.24	0.01	1.62	0.08	4.57	1.93	0	17.07	1.88	0.1	0.02	0.01	0.38	1.12	0.21	0.07	2.1	0	0	0	19.51	-10.24	-1.96	67.28	60.98	929.66	489.38	1018.15	584.11	941.89	511.72	1002.85	513.24
32.232	0	0.12	0.17	0.04	0.12	0.03	0.29	0.06	2.2	6.38	99.42	0.39	0	95.37	1.06	0.02	1.36	0.01	1.78	0.08	6.38	3.9	0	15.9	1.97	0.08	0.02	0.01	0.46	1.1	0.22	0.07	2.2	0	0	0	19.16	-6.88	-1.36	67.78	61.56	930.39	489.34	1018.55	583.82	942.47	511.45	1004.02	513.03
32.265	0	0.12	0.17	0.05	0.11	0.03	0.28	0.06	2.08	7.69	99.44	0.42	0	97.51	0.76	0.01	1.36	0.01	1.87	0.08	7.69	6.12	0	15.59	2.39	0.1	0.01	0.01	0.47	1.16	0.23	0.06	2.08	0	0	0	17.5	-3.67	-1.76	67.6	64.24	931.22	489.14	1019.47	583.1	941.79	511.63	1006.02	512.47
32.298	0	0.13	0.17	0.05	0.11	0.03	0.26	0.06	2.24	6	99.47	0.33	0	98.39	0.61	0.01	1.25	0.01	1.98	0.1	6	7.04	0	14.22	2.34	0.11	0.01	0.02	0.58	1.15	0.23	0.11	2.24	0	0	0	13.61	-1.42	-2.84	66.64	63.24	931.92	490.02	1019.91	583.28	942.36	512.57	1005.61	512.27
32.332	0	0.13	0.17	0.04	0.12	0.03	0.22	0.06	2.16	4.65	99.56	0.33	0	98.49	0.58	0.02	1.25	0.01	1.9	0.11	4.65	5.35	0	10.56	1.72	0.13	0.01	0.02	0.96	1.27	0.2	0.2	2.16	0	0	0	15.22	-1.11	-1.97	67.48	62.81	931.78	490.63	1018.69	582.91	942.35	512.51	1005.15	513.38
32.365	0	0.13	0.17	0.04	0.12	0.03	0.22	0.06	2.09	4.17	99.56	0.33	0	98.33	0.5	0.02	1.32	0.01	1.47	0.1	4.17	3.72	0	10.64	1.92	0.13	0.01	0.02	0.99	1.29	0.19	0.09	2.09	0	0	0	14.69	-1.63	-3.54	66.76	59.26	932.01	491.2	1018.48	583.22	943.49	513.35	1002.75	513.09
32.398	0	0.13	0.17	0.03	0.12	0.03	0.22	0.06	2.09	3.26	99.57	0.33	0	98.59	0.4	0.02	1.32	0.01	1.39	0.13	3.26	2.78	0	9.91	1.79	0.12	0.01	0.02	1.1	1.27	0.18	0.17	2.09	0	0	0	13.94	-0.76	-3.4	67.11	61.39	932.61	491.86	1019.13	583.27	943.05	513.91	1004.44	514.19
32.432	0	0.13	0.17	0.03	0.12	0.03	0.25	0.06	1.97	2.87	99.51	0.33	0	98.11	0.49	0.02	1.45	0.01	1.2	0.12	2.87	2.18	0	11.97	1.89	0.14	0.01	0.01	1.25	1.16	0.17	0.07	1.97	0	0	0	12.33	-2.24	-4.97	66.19	62.8	932.66	492.02	1019.59	582.78	941.77	514.78	1004.57	514.32
32.465	0	0.13	0.17	0.03	0.12	0.03	0.27	0.06	2.01	3.31	99.46	0.33	0	98.58	0.52	0.02	1.47	0.01	1.71	0.2	3.31	2.88	0	13.65	2.35	0.16	0.01	0.02	1.2	1.26	0.15	0.07	2.01	0	0	0	11.09	-0.78	-5.03	65.8	63.66	931.48	491.92	1019.43	583.38	940.62	514.66	1004.28	514.67
32.499	0	0.13	0.17	0.03	0.13	0.03	0.34	0.06	2.65	1.99	99.33	0.33	0	98.49	0.78	0.02	1.49	0.01	2.65	0.27	1.99	3.47	0	16.79	2.62	0.21	0.01	0.05	1.01	1.27	0.12	0.1	1.9	0	0	0	9.33	1.12	-3.02	65.22	58.81	928.86	493.21	1016.31	585.43	941.35	514.01	1000.12	515.99
32.532	0	0.14	0.18	0.04	0.13	0.03	0.45	0.06	2.33	2.07	99.11	0.43	0	98.56	1.25	0.03	1.59	0.01	2.33	0.34	2.07	4.15	0	21.31	3.67	0.22	0.01	0.05	0.89	1.37	0.12	0.02	1.74	0	0	0	10.82	-0.89	-6.62	65.12	60.77	927.31	492.14	1016.65	585.5	937.97	515.55	998.73	514.49
32.565	0	0.13	0.18	0.03	0.13	0.03	0.57	0.06	2.66	1.79	98.87	0.57	0	98.58	1.58	0.04	1.37	0.01	2.66	0.3	1.79	3.19	0	25.08	4.65	0.2	0.01	0.14	0.78	1.42	0.12	0.02	1.65	0	0	0	14.97	-0.8	-4.91	66.08	62.95	923.84	491.49	1014.31	587.28	934.69	515.54	997.62	514.07
32.599	0	0.14	0.18	0.04	0.13	0.03	0.92	0.06	2.24	1.76	98.16	1	0	98.33	1.39	0.04	1.28	0.02	2.24	0.35	1.76	2.84	0	33.37	7.88	0.2	0.01	0.16	0.62	1.46	0.12	0.04	1.54	0	0	0	14.33	-1.63	-6.32	65.79	60.05	922.83	491.83	1012.94	586.69	934.41	515.42	994.46	514.9
32.632	0	0.14	0.18	0.04	0.13	0.03	1.31	0.06	2.16	2.43	97.37	1.51	-0.95	98.33	1.42	0.06	1.26	0.02	2.16	0.48	2.43	3.03	0	38.95	12.02	0.21	0.02	0.14	0.55	1.63	0.12	0.04	1.51	0	0	0	16.76	-1.61	-6.58	66.59	60.44	921.2	491.35	1011.69	586.65	932.62	515.35	993.06	514.98
32.665	0	0.15	0.18	0.05	0.13	0.03	2.16	0.06	2.67	2.47	95.67	2.89	-4.43	98.3	1.56	0.07	1.22	0.03	2.67	0.46	2.47	2.93	0	46.94	15.83	0.23	0.02	0.18	0.48	1.72	0.12	0.04	1.46	0	0	0	15.13	-1.72	-6.34	65.8	60.85	920.16	491	1010.68	586.34	931.48	514.96	992.33	514.15
32.699	0	0.16	0.18	0.07	0.13	0.03	4.24	0.06	3.35	2.64	91.52	7.07	-9.35	98.06	1.42	0.06	1.31	0.03	3.35	0.56	2.64	6.01	0	57.94	21.62	0.2	0.02	0.16	0.37	2.23	0.11	0.08	1.44	0	0	0	11.47	-2.37	-3.93	64.94	58.73	918.97	492.24	1008.35	586.64	932.01	513.91	990.72	515.62
32.732	0	0.17	0.18	0.08	0.13	0.04	5.18	0.07	4.08	2.14	89.65	8.44	-10.67	98.16	1.65	0.05	1.31	0.04	4.08	0.39	2.14	5.84	0	59.58	26.68	0.17	0.03	0.28	0.31	2.5	0.11	0.08	1.37	0	0	0	17.37	-2.11	-5.62	67.18	58.93	918.22	491.94	1008.39	587.72	930.77	515.45	989.7	515.4
32.766	0	0.17	0.18	0.09	0.13	0.04	9.11	0.07	5.45	1.67	81.78	17.56	-14.38	96.91	1.49	0.05	1.36	0.03	5.45	0.35	1.67	4.05	0	68.64	32.43	0.15	0.04	0.53	0.24	2.98	0.1	0.02	1.31	0	0	0	14.55	-4.76	-6.44	65.52	58.91	918.3	491.13	1008.96	587.05	930.7	514.94	989.59	513.96
32.799	0	0.17	0.18	0.09	0.13	0.04	11.16	0.07	5.78	1.99	77.68	23.24	-15.99	96.84	1.36	0.05	1.3	0.03	5.78	0.31	1.99	3.1	0	72.68	33.58	0.14	0.05	0.57	0.19	3.66	0.09	0.01	1.3	0	0	0	14.07	-4.89	-6.21	65.23	59.18	918.14	490.96	1008.96	587.17	930.57	514.82	989.74	513.56
32.832	0	0.16	0.18	0.08	0.13	0.04	10.48	0.07	5.03	2.12	79.04	22.23	-15.76	97.12	1.02	0.04	1.15	0.04	5.03	0.32	2.12	1.51	0	72.72	31.37	0.13	0.05	0.73	0.17	3.82	0.08	0.01	1.3	0	0	0	14.28	-4.41	-5.28	65.5	58.46	917.82	490.78	1008.45	587.24	930.98	514.13	989.44	513.46
32.866	0	0.16	0.18	0.07	0.12	0.04	13.16	0.07	5.16	2.16	73.67	32.65	-16.81	97.84	0.88	0.04	0.83	0.05	5.16	0.31	2.16	1.57	0	79.16	28	0.14	0.05	0.64	0.12	4.92	0.09	0.01	1.41	0	0	0	14.73	-2.93	-4.8	66	58.21	917.97	491.01	1007.57	586.51	931	514.01	989.2	513.52
32.899	0	0.15	0.17	0.06	0.12	0.04	12.99	0.07	5.04	1.87	74.02	34.86	-16.05	97.56	0.71	0.04	0.65	0.06	5.04	0.27	1.87	1.91	0	80.52	24.05	0.15	0.07	0.71	0.09	6.05	0.09	0.01	1.52	0	0	0	15.96	-3.55	-4.37	66.36	58.6	917.71	491.18	1007.18	586.83	930.64	514.29	989.24	513.69
32.932	0	0.15	0.17	0.06	0.12	0.04	11.13	0.07	4.68	1.37	77.75	30.09	-14.41	97.51	0.52	0.03	0.55	0.07	4.68	0.24	1.37	1.89	0	78.16	22.1	0.16	0.09	0.68	0.09	6.34	0.1	0.01	1.7	0	0	0	16.1	-3.65	-4.67	66.23	59.57	917.95	491.13	1007.82	586.97	930.42	514.56	989.99	513.78
32.966	0	0.15	0.17	0.05	0.12	0.04	11.54	0.08	4.36	1.12	76.92	32.35	-14.34	97.71	0.46	0.03	0.42	0.07	4.36	0.22	1.12	1.77	0	79.79	20.18	0.16	0.08	0.62	0.06	6.81	0.11	0.01	1.79	0	0	0	15.55	-3.23	-4.25	65.92	59.66	918.14	491.14	1008.56	587.67	931.03	514.42	990.69	513.94
32.999	0	0.14	0.17	0.04	0.12	0.04	9.25	0.07	3.51	0.86	81.5	26.18	-12.43	96.53	0.39	0.02	0.39	0.08	3.51	0.19	0.86	1.27	0.05	76.93	15.85	0.16	0.08	0.66	0.06	6.82	0.12	0.02	1.96	0	0	0	14.84	-5.37	-5.69	65.27	58.58	919.36	490.99	1010.32	587.45	932.42	514.36	991	514.27
33.032	0	0.13	0.17	0.04	0.12	0.03	6.97	0.08	2.45	0.73	86.06	18.78	-10.53	94.44	0.36	0.02	0.38	0.09	2.45	0.12	0.73	0.52	0	72.66	11.76	0.19	0.06	0.41	0.06	6.98	0.13	0	1.82	0	0	0	11.7	-7.84	-4.41	63.78	58.25	919.32	490.58	1010.36	587.9	933.17	513.76	991.4	512.45
33.066	0	0.13	0.17	0.03	0.12	0.03	4.71	0.08	2.09	0.64	90.57	11.73	-7.48	95.69	0.34	0.02	0.33	0.09	1.74	0.09	0.64	0.32	0	66.47	8.08	0.2	0.04	0.31	0.05	7.29	0.11	0.01	2.09	0	0	0	10.62	-6.5	-4.68	63.82	58.76	920.76	492.05	1011.69	588.84	934.16	515.15	992.91	513.9
33.099	0	0.13	0.16	0.03	0.12	0.03	4.1	0.07	2.23	0.51	91.79	9.97	-6.21	95.46	0.42	0.02	0.3	0.08	1.62	0.07	0.51	0.18	0	64.33	6.48	0.19	0.04	0.28	0.06	6.45	0.13	0.03	2.23	0	0	0	11.39	-6.77	-2.83	63.82	58.96	920.76	492.09	1011.61	589.13	934.85	514.34	993.82	514.63
33.133	0	0.12	0.16	0.03	0.12	0.03	2.64	0.07	2.34	0.57	94.72	5.19	-3.3	93.32	0.54	0.01	0.28	0.09	1.29	0.05	0.57	0.08	0	55.9	6.26	0.14	0.05	0.19	0.05	5.37	0.14	0.01	2.34	0	0	0	11.04	-8.82	-3.27	63.37	57.95	920.62	493.02	1012.29	591.13	935.45	515.55	993.39	515.45
33.166	0	0.12	0.16	0.03	0.12	0.03	1.97	0.07	2.24	0.54	96.06	3.38	-1.43	96.04	0.71	0.01	0.27	0.09	1.05	0.03	0.54	0.07	0	50.54	5.07	0.1	0.04	0.17	0.05	4.62	0.14	0.01	2.24	0	0	0	14.99	-6.06	-3.66	64.81	59.37	921.31	493.39	1012.89	591.3	935.18	516.43	994.55	516.69
33.199	0	0.12	0.17	0.03	0.12	0.03	1.8	0.07	2.1	0.57	96.4	2.95	-0.92	97.3	0.89	0.01	0.3	0.09	0.88	0.02	0.57	0.05	0	48.99	3.88	0.09	0.03	0.13	0.05	4.31	0.14	0	2.1	0	0	0	13.1	-4.09	-4.52	63.96	57.98	921.97	493.69	1013.39	591.43	936.15	516.82	994.12	516.21
33.233	0	0.12	0.16	0.03	0.12	0.03	1.07	0.07	2.27	0.66	97.86	1.42	0	95.21	0.92	0	0.26	0.08	0.74	0.02	0.66	0.04	0	39.61	3	0.11	0.03	0.13	0.05	3.3	0.16	0.01	2.27	0	0	0	11.02	-7.05	-4.3	63.33	58.77	921.44	494.37	1012.6	591.56	935.12	517.37	993.89	516.43
33.266	0	0.12	0.17	0.02	0.12	0.03	0.92	0.07	2.11	0.67	98.16	1.16	0	96.65	0.93	0	0.32	0.07	0.72	0.02	0.67	0.05	0	36.8	2.47	0.1	0.03	0.18	0.05	2.94	0.16	0.02	2.11	0	0	0	14.73	-5.19	-5.29	64.34	59.22	921.4	495.14	1013.07	592.63	934.65	518.74	993.87	518.31
33.299	0	0.12	0.17	0.03	0.12	0.03	0.72	0.06	2.14	0.89	98.56	0.84	0	96.73	0.74	0	0.32	0.07	0.9	0.02	0.89	0.07	0	32.34	2.42	0.11	0.05	0.31	0.05	2.67	0.16	0.02	2.14	0	0	0	14.37	-5.06	-4.65	64.18	61.4	920.53	495.37	1012.5	592.81	933.04	518.87	994.44	518.99
33.333	0	0.12	0.17	0.03	0.12	0.03	0.56	0.06	2.13	1.04	98.88	0.61	0	96.56	0.6	0	0.33	0.07	1.1	0.03	1.04	0.12	0	27.65	2.45	0.12	0.06	0.66	0.04	2.37	0.18	0.03	2.13	0	0	0	16.41	-5.33	-5.28	65.19	60.28	919.06	495.57	1010.89	593.02	931.81	519.31	992.09	519.42
33.366	0	0.12	0.17	0.03	0.12	0.03	0.57	0.06	1.95	1.49	98.85	0.66	0	97.46	0.44	0	0.36	0.09	1.26	0.04	1.49	0.3	0	28.34	2.31	0.11	0.07	0.75	0.05	2.38	0.17	0.01	1.95	0	0	0	13.27	-3.76	-6.88	64.26	58.24	917.53	493.98	1010.32	592.56	931.19	518.3	989.4	516.59
33.399	0	0.12	0.17	0.03	0.12	0.03	0.55	0.06	1.82	1.96	98.9	0.66	0	96.9	0.32	0	0.38	0.08	1.47	0.05	1.96	0.49	0	27.77	1.84	0.11	0.06	0.53	0.05	1.87	0.2	0.01	1.82	0	0	0	12.03	-4.79	-7.49	63.53	58.35	916.56	492.59	1009.48	591.55	929.98	517.64	988.21	513.99
33.433	0	0.12	0.17	0.03	0.12	0.03	0.51	0.06	1.46	1.73	98.98	0.58	0	97.24	0.29	0	0.46	0.06	1.31	0.06	1.73	0.71	0	26.31	1.38	0.1	0.05	0.32	0.06	1.34	0.19	0.01	1.46	0	0	0	11.72	-4.18	-5.64	63.72	59.3	914.46	491.98	1005.62	589.18	927.3	516.06	986.53	513.24
33.466	0	0.12	0.18	0.03	0.12	0.03	0.6	0.06	1.46	1.93	98.8	0.72	0	97.27	0.28	0.01	0.49	0.06	1.46	0.09	1.93	1.2	0	29.08	1.75	0.09	0.07	0.32	0.05	1.34	0.19	0.06	1.4	0	0	0	14.35	-4.14	-5.17	65.08	57.89	913.37	493.8	1004.73	591.3	927.26	517.18	985.16	516.61
33.5	0	0.13	0.18	0.03	0.12	0.03	0.65	0.06	1.67	0.99	98.7	0.76	0	97.59	0.27	0.02	0.63	0.05	1.67	0.14	0.99	1.44	0	30.11	1.78	0.08	0.07	0.44	0.05	1.11	0.17	0.19	1.21	0	0	0	18.94	-3.49	-5.62	67.29	58.8	910.98	493.82	1002.7	591.57	924.36	517.69	983.16	518.01
33.533	0	0.13	0.18	0.03	0.12	0.03	0.81	0.06	1.82	0.83	98.38	1.02	0	98.07	0.27	0.03	0.61	0.05	1.82	0.16	0.83	1.42	0	34.12	1.83	0.06	0.06	0.37	0.05	1.05	0.16	0.25	1.17	0	0	0	19.2	-2.36	-5.47	67.66	59.11	909.43	493.87	1000.34	591.06	922.32	517.97	981.42	517.27
33.566	0	0.13	0.18	0.03	0.12	0.03	1.01	0.06	2.54	0.76	97.98	1.43	0	97.93	0.35	0.07	0.58	0.03	2.54	0.16	0.76	2.43	0	38.14	1.85	0.06	0.05	0.43	0.05	1.07	0.15	0.43	1.19	0	0	0	21.13	-2.71	-5.51	68.41	59.14	907.72	493.92	998.2	590.58	920.35	518	979.5	517.86
33.6	0	0.13	0.18	0.03	0.13	0.03	1.3	0.06	3.11	0.72	97.4	2.09	0	98.41	0.55	0.11	0.72	0.03	3.11	0.15	0.59	3.64	0	42.33	2.02	0.06	0.04	0.23	0.06	1.03	0.12	1.2	1.01	0	0	0	16.77	-1.37	-6.58	66.89	58.81	907.39	494.36	996.7	589.3	919.16	518.58	977.93	516.46
33.633	0	0.15	0.18	0.04	0.13	0.03	1.47	0.06	3.47	0.82	97.05	2.53	0	97.62	0.86	0.18	0.76	0.02	3.47	0.18	0.82	9.54	0	44.42	2.01	0.06	0.03	0.16	0.06	1.12	0.1	0.53	0.96	0	0	0	18.18	-3.43	-9.11	66.79	58.1	905.81	493.2	995.89	588.38	917.2	518.64	975.22	515.5
33.666	0	0.16	0.18	0.07	0.13	0.03	1.49	0.06	3.74	1.32	97.01	2.59	0	97.55	1.14	0.26	0.86	0.01	3.74	0.23	1.32	18.24	0	44.45	2.11	0.07	0.03	0.17	0.08	1.35	0.09	0.31	0.94	0	0	0	14.96	-3.57	-7.94	65.28	59.36	903.84	492.57	995.2	589.46	915.7	517.92	974.95	514.25
33.7	0	0.16	0.18	0.07	0.13	0.03	1.83	0.06	4.04	1.86	96.34	3.57	-1.23	98.3	1.06	0.38	0.93	0.01	4.04	0.35	1.86	17.36	0	48.29	2.82	0.1	0.04	0.26	0.09	1.44	0.1	0.18	1.03	0	0	0	20	-1.71	-6.12	68.07	59.49	903.24	493.01	994.52	590.39	915.81	517.55	975.29	516.6
33.733	0	0.15	0.18	0.05	0.13	0.03	1.96	0.06	3.71	2.37	96.09	3.88	-2.13	97.51	1.19	0.36	1.01	0.01	3.71	0.37	2.37	11.3	0	49.67	2.61	0.11	0.04	0.46	0.09	1.36	0.11	0.14	1.06	0	0	0	15.89	-3.66	-6.95	65.96	58.3	902.91	493.47	994.72	590.96	916	517.79	974.29	516.53
33.767	0	0.13	0.18	0.03	0.13	0.03	2.43	0.06	3.37	1.26	95.14	5.22	-3.09	97.96	1.02	0.3	0.87	0.01	3.37	0.38	1.26	2.26	0	53.89	2.38	0.13	0.04	0.82	0.09	1.56	0.1	0.87	1.11	0	0	0	13	-2.64	-4.05	65.13	59.54	902.55	494.48	993.25	591.13	915.75	517.4	975.29	517.05
33.8	0	0.13	0.18	0.03	0.13	0.03	2.49	0.06	2.65	0.84	95.02	5.24	-3.18	96.17	0.98	0.23	0.75	0.01	2.65	0.36	0.84	1.39	0	54.66	1.96	0.11	0.04	0.45	0.11	1.41	0.1	0.68	1.16	0	0	0	8.28	-5.88	-5.28	63.49	61.03	902.74	495.9	993.56	591.86	914.59	519.46	975.57	517.14
33.833	0	0.13	0.18	0.03	0.13	0.03	1.86	0.06	2.14	0.83	96.28	3.35	-1.2	93.57	0.86	0.12	0.83	0.01	2.14	0.36	0.54	0.74	0	49.34	1.25	0.1	0.04	0.12	0.1	1.24	0.09	0.66	1.18	0	0	0	7.88	-8.61	-2.69	62.96	61.67	902.44	497.3	993.84	594.44	915.42	519.8	977.08	519.17
33.867	0	0.13	0.18	0.02	0.13	0.03	1.42	0.06	1.64	0.77	97.16	2.24	0	94.71	0.54	0.07	0.77	0.01	1.64	0.26	0.36	0.5	0	44.72	0.94	0.07	0.05	0.05	0.11	0.95	0.11	0.61	1.29	0	0	0	11.88	-7.58	-2.52	63.42	62.4	903.12	498.48	995.73	597.69	916.42	521.89	978.81	520.76
33.9	0	0.13	0.18	0.02	0.13	0.03	1.08	0.06	1.26	0.87	97.84	1.46	0	95.57	0.33	0.05	0.87	0.01	1.19	0.17	0.3	0.39	0	39.74	0.68	0.07	0.06	0.02	0.1	0.87	0.09	0.15	1.26	0	0	0	12.46	-6.64	-2.62	63.17	64.54	903.59	497.79	995.92	595.86	915.57	521.03	980.11	520.96
33.933	0	0.13	0.18	0.02	0.13	0.03	0.9	0.06	1.27	0.77	98.2	1.14	0	88.47	0.19	0.03	0.92	0.01	1.16	0.13	0.35	0.39	0	36.39	0.55	0.07	0.06	0.02	0.09	0.77	0.09	0.1	1.27	0	0	0	8.54	-11.81	-1.89	61.46	60.89	905.95	498.87	997.39	596.41	919.7	521.01	980.59	521.02
33.967	0	0.13	0.18	0.02	0.13	0.03	0.61	0.06	1.29	0.68	98.78	0.67	0	88.11	0.19	0.02	1.04	0.01	0.94	0.12	0.34	0.3	0	29.04	0.4	0.06	0.05	0.02	0.11	0.68	0.08	0.01	1.29	0	0	0	12.38	-11.99	-3.25	62.05	60.94	906.9	497.36	1002.21	598.68	921.91	520.33	982.83	522.1
34	0	0.13	0.18	0.02	0.13	0.03	0.51	0.06	1.31	0.72	98.98	0.53	0	72.24	0.15	0.01	1.1	0.01	1.06	0.1	0.27	0.17	0	25.62	0.29	0.05	0.04	0.03	0.1	0.72	0.09	0.02	1.31	0	0	0	9.96	-17.22	-3.74	61.64	61.46	907.93	495.87	1005.74	599.89	923.57	519.66	985.03	520.23
34.033	0	0.13	0.18	0.02	0.13	0.03	0.42	0.06	1.87	0.85	99.15	0.44	0	81.47	0.16	0.01	1.17	0.02	1.87	0.1	0.34	0.17	0	22.07	0.24	0.04	0.05	0.04	0.13	0.85	0.08	0.02	1.46	0	0	0	12.17	-14.6	-3.61	62.99	60.6	909.54	494.32	1007.71	599.2	925.94	518.18	986.53	519.16
34.067	0	0.13	0.18	0.02	0.13	0.03	0.28	0.06	2.87	0.79	99.44	0.33	0	83.77	0.21	0.01	1.64	0.03	2.87	0.13	0.33	0.14	0	13.79	0.18	0.03	0.07	0.03	0.15	0.79	0.08	0.01	1.8	0	0	0	12.95	-13.79	-2.9	63.41	58.49	910.57	493.51	1009.41	600.43	928.79	517.73	987.28	517.54
34.1	0	0.13	0.17	0.02	0.13	0.04	0.26	0.06	4.13	0.8	99.48	0.33	0	82.74	0.29	0.01	1.65	0.07	4.13	0.13	0.42	0.13	0	12.46	0.2	0.02	0.09	0.05	0.16	0.8	0.08	0.01	2.02	0	0	0	15.56	-14.16	-2.22	64.64	57.37	911.07	492.32	1009.69	599.13	930.09	515.97	987.43	517.58
34.134	0	0.12	0.16	0.02	0.12	0.05	0.19	0.06	5.69	0.83	99.61	0.33	0	77.96	0.4	0.02	1.68	0.14	5.69	0.14	0.83	0.13	0	6.97	0.19	0.02	0.09	0.03	0.16	0.81	0.11	0.01	2.74	0	0	0	15.61	-15.68	-1.95	65.02	56.73	912.64	491.31	1009.85	596.1	931.43	514.03	988.07	517.11
34.167	0	0.12	0.15	0.02	0.12	0.05	0.17	0.06	4.8	1	99.67	0.33	0	76.5	0.53	0.02	1.32	0.21	5.4	0.15	1	0.17	0	4.8	0.17	0.01	0.11	0.03	0.18	0.76	0.11	0	3.37	0	0	0	18.03	-16.1	-1.82	65.8	57.41	912.52	490.05	1011.09	596.88	931.67	513.58	989.02	516.25
34.2	0	0.11	0.15	0.02	0.12	0.05	0.16	0.06	3.99	1.12	99.69	0.33	0	79.45	0.89	0.03	1.06	0.29	4.95	0.14	1.12	0.18	0	3.99	0.13	0.01	0.11	0.04	0.21	0.76	0.11	0.01	3.9	0	0	0	17.17	-15.24	-0.38	65.84	57.87	913.02	489.87	1011.09	596.21	932.38	512.72	990.15	516.04
34.234	0	0.11	0.14	0.02	0.12	0.06	0.14	0.06	2.18	1.07	99.72	0.33	0	83.31	1.22	0.04	0.81	0.28	5.82	0.13	1.07	0.23	0	2.18	0.13	0	0.15	0.04	0.25	0.78	0.11	0.01	4.84	0	0	0	17.78	-13.96	-2.19	65.86	57.27	913.97	488.95	1012.6	595.92	933.07	512.72	990.31	514.81
34.267	0	0.11	0.13	0.02	0.12	0.06	0.14	0.06	1.99	0.75	99.72	0.33	0	75.42	1.7	0.05	0.73	0.31	5.29	0.11	0.75	0.27	0	1.99	0.12	0	0.17	0.03	0.28	0.73	0.13	0	5.07	0	0	0	16.68	-16.4	-2.04	64.86	56.83	914.65	488.43	1012.22	594.51	933.47	512.21	990.29	513.2
34.3	0	0.11	0.13	0.02	0.12	0.06	0.14	0.06	1.95	0.68	99.72	0.33	0.53	87.79	2.22	0.06	0.68	0.25	5.98	0.1	0.6	0.27	0	1.95	0.17	0	0.23	0.05	0.31	0.69	0.17	0	5.36	0	0	0	17.63	-12.14	-2.08	65.94	58.02	916.26	488.59	1012.18	592.71	933.67	512.25	991.68	513.15
34.334	0	0.1	0.12	0.02	0.11	0.07	0.13	0.06	1.68	0.69	99.73	0.33	1.61	90.49	1.82	0.07	0.59	0.18	6	0.07	0.69	0.31	0	1.68	0.3	0	0.24	0.07	0.36	0.83	0.2	0.02	6.23	0	0	0	15.59	-10.74	-3.64	65.54	59.77	918.02	488.39	1011.09	588.03	932.37	511.85	992.14	512.17
34.367	0	0.11	0.12	0.02	0.11	0.06	0.14	0.06	2.27	0.91	99.73	0.33	0.87	92.49	1.47	0.07	0.58	0.15	5.43	0.06	0.91	0.61	0	2.27	0.56	0	0.24	0.17	0.31	0.92	0.21	0.01	6.02	0	0	0	16.16	-9.45	-4.68	65.88	59.12	920.2	488.73	1010.49	585.15	933.05	512.29	992.16	511.46
34.4	0	0.1	0.12	0.02	0.11	0.07	0.13	0.06	2.72	1.16	99.73	0.33	1.46	97.41	1.16	0.05	0.57	0.1	5.77	0.07	1.16	0.97	0	2.72	0.95	0.01	0.24	0.4	0.31	1.23	0.21	0.01	6.74	0	0	0	15.4	-3.85	-3.49	66.57	60.3	921.25	489.67	1010.18	584.43	933.4	512.36	993.7	512.42
34.434	0	0.1	0.11	0.02	0.1	0.08	0.14	0.06	3.84	1.63	99.72	0.33	1.39	98.09	1.2	0.04	0.55	0.09	5.21	0.09	1.63	1.27	0	3.84	2.24	0	0.24	0.68	0.36	1.8	0.23	0.03	7.73	0	0	0	14.38	-2.31	-3.17	66.35	60.73	920.71	491.49	1009.79	586.02	932.87	513.67	993.6	514.78
34.467	0	0.11	0.11	0.03	0.1	0.07	0.16	0.06	5.24	2.35	99.68	0.33	0	97.54	1.12	0.03	0.67	0.08	5.06	0.12	2.35	2.69	0	5.24	4.87	0	0.26	1.15	0.3	1.94	0.22	0.01	7.18	0	0	0	14.27	-3.6	-5.07	66.19	58.82	919.72	492.44	1008.74	586.75	931.98	515.26	990.81	515.16
34.501	0	0.1	0.1	0.03	0.1	0.08	0.18	0.06	7.9	3.04	99.64	0.33	0	96.97	1.1	0.03	0.62	0.09	3.96	0.14	3.04	2.17	0	7.9	7.34	0.01	0.18	0.86	0.3	2.41	0.21	0	8.51	0	0	0	16.21	-4.67	-6.38	66.41	59.03	918.64	492.37	1008.3	587.38	930.5	516.3	989.52	515
34.534	0	0.11	0.11	0.04	0.1	0.07	0.23	0.06	7.42	2.68	99.55	0.33	0	96.47	0.91	0.03	0.57	0.1	3.62	0.16	2.68	2.01	0	10.21	12.34	0.01	0.17	0.64	0.26	2.16	0.23	0.01	7.42	0	0	0	18.82	-5.47	-7.59	67.06	57.86	917.58	492.09	1008.53	588.52	930.17	516.61	988.02	515.63
34.567	0	0.12	0.12	0.04	0.1	0.06	0.27	0.06	6.77	2.35	99.46	0.33	0	97.17	0.72	0.03	0.56	0.11	2.87	0.14	2.35	1.81	0	12.54	14.27	0.01	0.12	0.5	0.24	2.1	0.23	0.03	6.77	0	0	0	17.41	-4.32	-5.99	66.7	58.93	916.15	491.8	1007.5	588.89	929.09	515.72	988.02	515.46
34.601	0	0.12	0.13	0.04	0.11	0.05	0.41	0.06	5.44	1.87	99.17	0.36	0	97.88	0.87	0.04	0.46	0.13	2.35	0.16	1.87	1.31	0	18.9	16.52	0.01	0.1	0.42	0.2	2.33	0.25	0.04	5.44	0	0	0	15.45	-2.84	-5.28	66.04	59.5	915.18	491.87	1006.89	589.33	928.33	515.43	987.83	515.38
34.634	0	0.12	0.13	0.04	0.11	0.05	0.45	0.06	4.91	1.9	99.09	0.42	0	97.13	0.78	0.05	0.48	0.12	2.31	0.18	1.9	1.62	0	20.99	14.93	0.01	0.09	0.38	0.19	2.38	0.23	0.03	4.91	0	0	0	17.32	-4.39	-6.33	66.71	59.2	914.76	491.07	1005.84	587.8	927.26	515.27	986.45	514.35
34.667	0	0.13	0.14	0.04	0.11	0.05	0.62	0.06	4.33	2.3	98.77	0.65	0	97.97	0.79	0.08	0.46	0.13	2.99	0.23	2.3	2.52	0	26.52	14.52	0.02	0.09	0.54	0.18	2.49	0.22	0.01	4.33	0	0	0	18.65	-2.61	-6.74	67.96	58.16	914.67	491.38	1005.79	588.16	927.6	515.47	985.76	515.2
34.701	0	0.13	0.15	0.04	0.11	0.04	1.6	0.06	4	2.49	96.8	2.62	0	98.18	0.66	0.12	0.55	0.13	4	0.22	2.49	3.22	0	44.35	13.1	0.02	0.12	0.61	0.11	2.93	0.23	0.02	3.26	0	0	0	18.68	-2.06	-5.87	68.18	58.13	914.83	491.52	1005.44	587.99	927.92	515.17	986.05	515.32
34.734	0	0.13	0.15	0.05	0.11	0.05	1.87	0.06	5.33	2.69	96.27	3.53	-0.42	97.86	0.45	0.12	0.55	0.11	5.33	0.21	2.69	3.58	0	46.82	14.29	0.02	0.14	0.74	0.1	2.99	0.23	0.01	3.19	0	0	0	17.62	-2.89	-5.48	67.38	59.17	914.2	491.18	1004.84	587.53	926.9	514.78	986.07	514.82
34.768	0	0.14	0.16	0.05	0.12	0.04	5.1	0.07	6.04	3.18	89.79	14.37	-8.08	96.24	0.34	0.08	0.77	0.09	6.04	0.21	3.18	2.08	0	65.08	16.33	0.04	0.19	1.11	0.07	3.97	0.2	0.01	2.47	0	0	0	16.26	-5.78	-7.08	65.94	58.41	913.67	490.92	1005.54	588.21	926.64	515.16	985.04	514.43
34.801	0	0.14	0.16	0.04	0.12	0.04	5.79	0.07	5.04	1.98	88.43	15.86	-8.64	96.95	0.34	0.06	0.73	0.08	5.04	0.19	1.98	1.18	0	67.53	16.23	0.05	0.21	1.1	0.06	4.55	0.16	0.04	2.6	0	0	0	12.71	-4.71	-4.66	64.66	58.38	913.02	490.72	1004.29	587.85	926.82	513.64	985.21	513.6
34.834	0	0.14	0.16	0.04	0.12	0.04	5.69	0.07	4.62	1.53	88.62	15.65	-8.1	97.41	0.3	0.04	0.74	0.07	4.62	0.24	1.53	0.76	0	67.75	14.92	0.05	0.23	1.1	0.06	4.8	0.15	0.02	2.86	0	0	0	13.76	-3.87	-4.25	65.39	58.44	913.83	491.93	1004.14	588.21	927.32	514.7	985.76	514.68
34.868	0	0.14	0.16	0.04	0.12	0.04	6.58	0.07	4.25	1.35	86.85	18.95	-9.03	97.1	0.22	0.02	0.84	0.08	4.25	0.27	1.35	0.64	0	71	13.98	0.04	0.25	0.99	0.05	5.02	0.13	0.01	2.92	0	0	0	13.22	-4.44	-4.34	64.95	59.26	914.03	492.38	1003.81	588.02	926.77	515.38	986.02	514.55
34.901	0	0.13	0.16	0.04	0.12	0.04	6.67	0.07	4.06	1.08	86.67	19.31	-8.95	97.46	0.21	0.02	0.87	0.09	4.06	0.3	1.08	0.58	0	71.47	13.22	0.03	0.27	0.85	0.05	4.58	0.12	0.02	2.94	0	0	0	13.58	-3.76	-4.46	65.13	58.88	914.41	492.98	1003.99	588.41	927.2	515.93	986.08	515.2
34.934	0	0.13	0.16	0.04	0.12	0.04	6.04	0.07	3.83	1.42	87.92	17.27	-8.43	95.91	0.24	0.01	0.88	0.09	3.83	0.23	1.42	0.81	0	70	12.15	0.04	0.22	0.79	0.05	4.58	0.12	0.01	2.96	0	0	0	12.95	-6.22	-4.15	64.49	59.08	914.27	493.29	1003.98	588.98	927.13	516.25	986.2	515.29
34.968	0	0.13	0.16	0.04	0.12	0.04	4.37	0.07	3.19	1.93	91.27	11.45	-6.49	98.05	0.27	0.01	0.66	0.09	3.19	0.21	1.93	1	0	64.69	10.31	0.04	0.15	0.71	0.05	4.49	0.12	0.02	3.03	0	0	0	11.67	-2.4	-3.75	64.31	59.91	915.13	493.56	1004.78	588.86	927.74	516.1	987.65	515.77
35.001	0	0.12	0.16	0.03	0.12	0.04	3.75	0.07	3.07	1.87	92.5	9.7	-5.27	98.09	0.38	0.01	0.61	0.1	2.7	0.18	1.87	1.05	0	62.87	7.1	0.05	0.09	0.67	0.05	4.43	0.12	0.04	3.07	0	0	0	14.12	-2.3	-3.18	65.15	61.53	916.01	493.7	1005.78	589.26	928.09	516.47	989.62	516.43
35.034	0	0.12	0.15	0.03	0.11	0.04	2.91	0.07	3.17	1.69	94.18	6.9	-3.41	98.32	0.38	0.01	0.54	0.1	2.1	0.16	1.69	0.94	0	58.85	5.03	0.04	0.06	0.52	0.05	3.98	0.12	0.03	3.17	0	0	0	14.96	-1.65	-3.04	65.51	61.84	917.27	493.96	1006.87	589.35	929.17	516.71	991.01	516.9
35.068	0	0.12	0.15	0.03	0.11	0.04	2.1	0.07	3.56	1.92	95.81	4.57	-0.79	98.07	0.33	0.02	0.52	0.09	2.29	0.18	1.92	1.17	0	53.22	4.11	0.05	0.04	0.42	0.05	4.26	0.11	0.04	3.56	0	0	0	16.04	-2.35	-3.24	65.79	62.59	917.78	493.54	1007.6	589.09	929.28	516.62	991.88	516.69
35.101	0	0.12	0.15	0.03	0.11	0.04	1.71	0.07	3.76	1.78	96.59	3.59	0	97.78	0.41	0.03	0.49	0.07	2.88	0.18	1.78	1.02	0	49.5	3.19	0.05	0.04	0.27	0.05	4.19	0.1	0.03	3.76	0	0	0	15.89	-3.07	-3.49	65.67	62.79	917.83	493.54	1007.8	589.37	929.18	517.01	991.97	516.25
35.135	0	0.11	0.14	0.03	0.11	0.05	1.37	0.07	4.38	2.45	97.27	2.95	0	98.3	0.44	0.03	0.43	0.06	4.17	0.16	2.45	0.91	0	45.69	3.11	0.06	0.04	0.16	0.05	4.13	0.09	0.07	4.38	0	0	0	19.31	-1.72	-3.14	67.29	64.32	917.96	493.51	1008.11	589.82	928.77	517.47	993.09	516.77
35.168	0	0.11	0.14	0.03	0.11	0.05	1.29	0.06	4.34	2.31	97.41	2.67	0	97.09	0.51	0.03	0.46	0.04	4.06	0.15	2.31	0.96	0	44.52	3.15	0.05	0.04	0.14	0.05	3.09	0.1	0.19	4.34	0	0	0	16	-4.46	-2.04	66.29	65.58	917.91	493.67	1008.66	590.24	928.87	516.82	994.45	517.19
35.201	0	0.11	0.14	0.03	0.11	0.05	1.35	0.06	4.39	2.13	97.3	2.86	0	96.91	0.51	0.04	0.45	0.03	4.22	0.14	2.13	0.58	0	45.26	3.12	0.05	0.05	0.1	0.05	2.34	0.1	0.69	4.39	0	0	0	17.19	-4.78	-2.62	66.46	66.04	917.49	492.73	1008.49	589.51	928.04	516.46	994.07	516.3
35.235	0	0.11	0.14	0.03	0.11	0.05	1.19	0.06	4.78	1.93	97.63	2.31	0	97.35	0.61	0.04	0.5	0.02	3.84	0.13	1.93	0.49	0	42.87	3.4	0.06	0.06	0.12	0.05	1.64	0.1	0.54	4.78	0	0	0	19.31	-3.98	-3.49	67.27	65.01	918.23	492.86	1009.4	589.94	928.98	517.08	993.99	516.66
35.268	0	0.11	0.14	0.02	0.11	0.05	1.23	0.06	4.63	1.16	97.54	2.24	0	97.82	0.73	0.03	0.43	0.01	3.14	0.12	1.16	0.27	0	43.2	3.69	0.06	0.07	0.17	0.05	1.43	0.1	0.53	4.63	0	0	0	16.42	-2.98	-3.97	66.01	62.05	919.48	493.03	1010.77	590.25	931.65	516.67	993.7	516.4
35.301	0	0.11	0.14	0.02	0.11	0.05	1.06	0.06	4.7	1.03	97.89	1.76	0	97.68	0.81	0.02	0.35	0.01	2.96	0.11	1.03	0.15	0	40.33	3.78	0.06	0.1	0.26	0.06	1.14	0.1	0.14	4.7	0	0	0	16.46	-3.3	-4.1	65.7	60.88	920.13	493.74	1011.16	590.92	932.73	517.32	993.62	516.88
35.335	0	0.11	0.15	0.03	0.11	0.04	0.97	0.06	3.9	0.98	98.05	1.45	0	98.53	0.85	0.02	0.37	0.01	2.56	0.09	0.98	0.14	0	38.25	3.82	0.07	0.12	0.45	0.07	0.81	0.09	0.19	3.9	0	0	0	15.87	-0.97	-3.78	65.77	60.2	920.82	494.32	1011.13	590.81	933.61	517.47	993.81	517.24
35.368	0	0.12	0.15	0.03	0.11	0.04	0.98	0.06	3.84	0.93	98.03	1.45	0	98.73	0.68	0.01	0.38	0.01	2.41	0.08	0.93	0.17	0	38.39	4.37	0.07	0.11	0.52	0.06	0.77	0.1	0.07	3.84	0	0	0	15.95	0.23	-3.21	66.07	60.67	921.03	495.39	1009.96	590.35	933.15	518.14	993.82	518.08
35.401	0	0.12	0.15	0.03	0.11	0.04	0.92	0.06	3.77	1.04	98.16	1.37	0	98.46	0.7	0.01	0.36	0.01	2.97	0.08	1.04	0.29	0	37.16	4.02	0.07	0.09	0.46	0.06	0.64	0.09	0.06	3.77	0	0	0	15.86	1.21	-2.86	66.3	60.67	920.02	496.07	1008.02	589.83	931.85	518.31	992.52	518.94
35.435	0	0.12	0.15	0.03	0.11	0.04	0.84	0.06	3.66	0.88	98.32	1.2	0	98.56	0.62	0.02	0.29	0.01	2.77	0.07	0.88	0.4	0	35.53	3.72	0.06	0.07	0.45	0.06	0.45	0.09	0.06	3.66	0	0	0	11.68	0.88	-2.85	64.57	60.98	918.93	496.07	1007.07	589.73	930.67	518.15	991.66	518.01
35.468	0	0.12	0.15	0.02	0.11	0.04	0.88	0.06	3.66	0.56	98.25	1.35	0	98.33	0.57	0.03	0.27	0.01	3.64	0.08	0.56	0.59	0	36.28	3.32	0.06	0.05	0.36	0.06	0.49	0.09	0.04	3.66	0	0	0	12.97	1.63	-3.14	65.03	61.7	917.06	496.11	1006.34	591.07	928.86	518.74	990.56	518.43
35.502	0	0.12	0.15	0.02	0.12	0.04	0.85	0.06	3.52	0.35	98.31	1.28	0	98.72	0.58	0.03	0.25	0.01	3.37	0.1	0.35	0.56	0	35.83	2.48	0.05	0.04	0.36	0.06	0.38	0.08	0.12	3.52	0	0	0	15.33	-0.27	-6.67	65.71	58.88	916.84	495.71	1006.63	590.54	928.76	519.42	987.64	518.55
35.535	0	0.12	0.15	0.02	0.12	0.04	0.98	0.06	3.33	0.32	98.03	1.54	0	98.19	0.63	0.05	0.24	0.01	2.87	0.1	0.32	0.55	0	38.75	2.06	0.05	0.03	0.32	0.07	0.36	0.08	0.43	3.33	0	0	0	17.67	-2.04	-6.29	66.48	58.51	914.11	494.71	1004.61	591.04	926.75	518.78	985.26	517.75
35.568	0	0.12	0.15	0.02	0.12	0.04	1	0.06	3.23	0.27	98	1.54	0	98.33	0.7	0.08	0.25	0.01	2.47	0.1	0.27	0.71	0	39.1	1.87	0.06	0.02	0.28	0.07	0.35	0.08	1.4	3.23	0	0	0	16.08	-1.63	-5.32	66.1	59.4	912.22	494.91	1001.79	590.34	924.36	518.62	983.74	517.2
35.602	0	0.12	0.16	0.02	0.12	0.04	1.61	0.06	2.84	0.32	96.77	2.95	0	98.37	0.8	0.14	0.26	0.01	1.91	0.1	0.32	1.35	0	47.97	1.81	0.04	0.02	0.25	0.08	0.27	0.08	0.65	2.84	0	0	0	18.29	-1.5	-6.43	67.21	58.46	910.07	494.61	1000.23	590.73	922.52	518.89	980.96	517.35
35.635	0	0.12	0.16	0.03	0.12	0.04	2	0.06	2.73	0.42	96.01	4.04	-0.16	97.95	0.94	0.25	0.27	0.01	1.99	0.1	0.42	2.86	0	51.92	1.72	0.05	0.02	0.28	0.08	0.27	0.08	0.19	2.73	0	0	0	18.53	-2.67	-5.69	67.03	59.54	908.5	494	999.35	590.91	921.02	518.2	980.55	517.24
35.668	0	0.13	0.16	0.03	0.12	0.04	2.61	0.06	2.55	0.55	94.78	6.08	-2	98.1	1	0.31	0.28	0.01	2.39	0.11	0.55	6.47	0	56.87	1.71	0.05	0.03	0.4	0.08	0.27	0.08	0.11	2.55	0	0	0	19.34	-2.27	-7.15	67.24	58.87	907.03	493.88	998.16	590.72	919.38	518.6	978.24	517.32
35.702	0	0.14	0.16	0.04	0.12	0.04	3.1	0.06	2.96	0.64	93.79	8.08	-3.12	98.52	0.98	0.36	0.28	0.01	2.96	0.13	0.64	11.28	0	60.12	1.49	0.08	0.03	0.54	0.09	0.36	0.06	0.07	2.32	0	0	0	15.87	-1.02	-6.25	66	57.9	906.54	494.48	997.45	591.16	919.75	518.21	977.65	517.52
35.735	0	0.14	0.16	0.04	0.12	0.04	2.59	0.06	3.14	0.84	94.81	6.5	-1.89	98.37	0.77	0.3	0.29	0.02	3.14	0.12	0.84	9.9	0	57.01	1.13	0.08	0.02	0.76	0.09	0.36	0.06	0.04	2.41	0	0	0	11.9	-1.49	-3.63	64.11	59.85	905.29	494.83	995.8	591.48	918.43	517.74	978.28	516.8
35.769	0	0.13	0.16	0.03	0.12	0.04	1.98	0.06	2.46	0.69	96.04	4.21	-0.46	97.49	0.58	0.26	0.33	0.02	2.46	0.12	0.69	4.35	0	51.99	1.02	0.1	0.02	0.74	0.08	0.39	0.05	0.04	2.32	0	0	0	10.62	-3.71	-3.96	63.49	61.03	904.72	495.24	995.18	591.3	917.02	518.23	978.04	517.17
35.802	0	0.12	0.16	0.03	0.12	0.03	1.58	0.06	2.24	0.56	96.83	2.98	0	97.79	0.44	0.18	0.41	0.02	2.18	0.15	0.56	2.43	0	47.81	0.84	0.12	0.03	0.74	0.06	0.38	0.05	0.3	2.24	0	0	0	11.11	-3.04	-3.47	63.98	61.78	904.48	496.2	994.48	591.83	916.4	519.1	978.17	518.1
35.835	0	0.12	0.17	0.02	0.12	0.03	1.25	0.06	2.15	0.35	97.51	2	0	97.72	0.35	0.12	0.49	0.02	1.65	0.14	0.34	0.87	0	43.25	0.7	0.12	0.03	0.63	0.06	0.33	0.06	0.47	2.15	0	0	0	11.09	-3.2	-3.32	63.88	62.68	904.43	496.93	994.48	592.45	915.96	519.85	978.64	518.96
35.869	0	0.12	0.17	0.02	0.12	0.03	0.89	0.06	2.06	0.32	98.23	1.18	0	97.34	0.32	0.07	0.62	0.02	1.31	0.14	0.21	0.39	0	36.68	0.55	0.13	0.03	0.44	0.06	0.28	0.06	0.7	2.06	0	0	0	10.43	-4	-3.62	63.6	61.73	905.09	498	994.6	593.28	916.72	521.15	978.41	519.07
35.902	0	0.12	0.17	0.02	0.12	0.03	0.73	0.06	1.79	0.26	98.54	0.9	0	98.23	0.26	0.05	0.73	0.01	1.23	0.11	0.16	0.28	0	32.88	0.47	0.15	0.03	0.41	0.06	0.24	0.06	0.74	1.79	0	0	0	9.97	-1.93	-3.28	63.27	62.19	905.04	498.28	995.14	593.99	916.89	521.13	979.07	519.91
35.935	0	0.12	0.17	0.02	0.12	0.03	0.72	0.06	1.91	0.22	98.57	0.9	0	98.1	0.2	0.04	0.67	0.01	1.53	0.08	0.14	0.35	0	32.64	0.4	0.15	0.03	0.29	0.06	0.22	0.06	0.38	1.91	0	0	0	10.58	-2.28	-4.26	62.84	63.21	904.46	497.39	997.64	596.12	916.82	521.18	980.02	520.04
35.969	0	0.12	0.17	0.02	0.12	0.03	0.6	0.06	2.3	0.21	98.79	0.74	0	94.29	0.18	0.04	0.92	0.01	2.3	0.08	0.21	0.63	0	29.13	0.37	0.17	0.03	0.21	0.06	0.21	0.05	0.29	1.94	0	0	0	11.68	-7.98	-4.32	62.47	63.61	904.77	496.83	997.47	594.79	916.56	520.64	980.17	519.84
36.002	0	0.12	0.17	0.02	0.12	0.04	0.53	0.06	2.93	0.31	98.94	0.64	0	94.39	0.31	0.04	0.9	0.01	2.93	0.09	0.21	0.58	0	26.47	0.36	0.17	0.03	0.12	0.06	0.21	0.05	0.42	2.08	0	0	0	9.87	-7.88	-2.1	61.51	64.72	904.58	495.46	999.25	596.21	917.88	518.68	982.6	518.76
36.035	0	0.12	0.17	0.02	0.12	0.04	0.45	0.06	4.42	0.29	99.1	0.58	0	88.99	0.29	0.05	0.87	0.01	4.42	0.1	0.23	0.53	0	23.47	0.36	0.15	0.04	0.05	0.06	0.19	0.06	0.23	2.32	0	0	0	14.37	-11.55	-1.05	63.14	62.5	908.02	496.09	1002.67	597.35	922.97	518.59	985.42	521.08
36.069	0	0.12	0.16	0.02	0.12	0.04	0.32	0.06	4.66	0.33	99.35	0.38	0	91.32	0.33	0.07	0.9	0.01	4.66	0.11	0.2	0.26	0	17.3	0.36	0.12	0.04	0.03	0.07	0.18	0.06	0.39	2.68	0	0	0	12.63	-10.23	-0.32	63.04	63.86	909.65	494.87	1007.24	599.59	925.75	517.77	989.57	520.01
36.102	0	0.12	0.16	0.02	0.12	0.05	0.3	0.06	5.33	0.33	99.4	0.36	0	90.35	0.33	0.09	0.8	0.02	5.33	0.16	0.21	0.14	0	16.11	0.42	0.11	0.04	0.02	0.07	0.18	0.06	0.34	3.02	0	0	0	13.27	-10.82	-2.09	63.4	61.83	911.96	494.7	1008.15	597.78	927.52	518	989.33	519.19
36.136	0	0.12	0.15	0.02	0.12	0.05	0.22	0.06	5.8	0.36	99.55	0.33	0	91.98	0.36	0.13	0.92	0.02	5.8	0.25	0.35	0.19	0	10.46	0.59	0.11	0.06	0.03	0.07	0.17	0.08	0.2	3.39	0	0	0	14.81	-9.8	-1.89	64.42	62.28	913.81	494.49	1008.29	595.86	928.38	517.76	990.65	518.65
36.169	0	0.12	0.15	0.02	0.12	0.05	0.2	0.06	6.34	0.51	99.61	0.33	0	95.08	0.51	0.12	0.9	0.03	6.34	0.41	0.41	0.21	0	8.08	0.68	0.11	0.07	0.04	0.07	0.16	0.09	0.07	3.93	0	0	0	13.02	-7.2	-1.06	63.94	62.53	915.25	493.41	1010.3	595.68	930.41	516.49	992.93	517.14
36.202	0	0.12	0.15	0.02	0.12	0.05	0.2	0.06	7.05	0.77	99.59	0.33	0	95.71	0.62	0.09	0.89	0.04	7.05	0.57	0.77	0.37	0	8.54	1.01	0.1	0.07	0.12	0.07	0.16	0.09	0.03	3.78	0	0	0	12.16	-6.48	-2.07	64.34	64.01	917.47	493.82	1011.06	593.34	930.64	516.66	994.64	517.78
36.236	0	0.12	0.15	0.02	0.12	0.06	0.19	0.06	6.92	1.09	99.62	0.33	0	96.45	0.7	0.06	0.95	0.06	6.92	0.58	1.09	0.5	0	7.08	1.41	0.08	0.1	0.27	0.07	0.14	0.11	0.02	3.92	0	0	0	14.19	-5.49	-2.63	64.88	64.16	918.47	493.4	1011.81	592.92	931.17	516.92	995.33	517.07
36.269	0	0.12	0.15	0.02	0.12	0.06	0.2	0.06	7.24	1.23	99.59	0.33	0	97.38	0.58	0.05	0.93	0.05	7.24	0.62	1.23	0.47	0	8.28	2.39	0.06	0.15	0.57	0.06	0.14	0.11	0.01	3.88	0	0	0	14.35	-3.93	-2.29	65.38	62.84	919.92	493.46	1012.29	591.78	933.02	516.12	995.84	517.65
36.302	0	0.12	0.14	0.02	0.11	0.06	0.2	0.06	6.98	1.24	99.59	0.33	0	95.25	0.59	0.04	0.92	0.05	6.98	0.52	1.24	0.56	0	8.36	2.76	0.05	0.19	0.67	0.08	0.16	0.11	0.02	4.18	0	0	0	12.68	-7.01	-1.57	64.44	60.04	920.43	493.11	1010.9	589.63	934.37	514.69	994.38	516.6
36.336	0	0.12	0.14	0.03	0.11	0.06	0.23	0.06	5.66	1.34	99.54	0.33	0	98.14	0.61	0.03	0.75	0.06	5.66	0.46	1.34	0.51	0	10.74	4.52	0.03	0.27	0.73	0.1	0.18	0.1	0.01	4.56	0	0	0	12.29	-2.18	-3.39	65.08	64.12	921.12	493.36	1012.27	589.65	932.4	516.42	996.52	516.54
36.369	0	0.12	0.14	0.03	0.11	0.05	0.27	0.06	4.51	1.28	99.45	0.33	0	97.35	0.75	0.02	0.76	0.06	4.51	0.36	1.28	0.49	0	12.97	6.69	0.02	0.33	0.8	0.1	0.18	0.11	0.01	4.14	0	0	0	13.77	-3.99	-3.08	65.37	63.67	921.78	493.64	1013.65	591.24	933.8	516.92	997.47	516.98
36.402	0	0.12	0.14	0.03	0.11	0.05	0.35	0.06	4.25	1.4	99.3	0.36	0	96.18	0.76	0.02	0.57	0.08	3.88	0.23	1.4	0.56	0	17.51	7.89	0.02	0.34	0.79	0.09	0.2	0.11	0.01	4.25	0	0	0	15.26	-5.88	-4.7	65.2	64.12	920.98	492.42	1014.31	591.25	932.65	516.89	996.77	516.14
36.436	0	0.12	0.14	0.03	0.11	0.05	0.38	0.06	4.6	1.6	99.24	0.4	0	96	0.61	0.02	0.57	0.08	3.26	0.17	1.6	0.54	0	19.41	8.9	0.01	0.33	1.18	0.11	0.27	0.12	0.02	4.6	0	0	0	15.85	-6.11	-4.45	65.15	60.93	921.39	492.49	1012.64	589.44	933.88	515.95	994.81	516.04
36.469	0	0.12	0.14	0.03	0.11	0.05	0.38	0.06	4.78	1.34	99.23	0.43	0	98.54	0.69	0.02	0.54	0.07	3.75	0.13	1.34	0.41	0	20.02	7	0.02	0.37	1.5	0.11	0.28	0.12	0.02	4.78	0	0	0	16.05	-0.93	-3.58	65.76	62.45	922.21	493.23	1012.96	589.99	934.11	516.75	996.56	516.26
36.503	0	0.12	0.14	0.03	0.11	0.05	0.44	0.06	4.69	0.96	99.11	0.56	0	98.47	0.63	0.03	0.44	0.06	4.69	0.12	0.96	0.23	0	22.91	5.95	0.01	0.31	2.05	0.12	0.29	0.15	0.02	4.64	0	0	0	15.21	-1.18	-3.14	65.41	61.79	922.15	493.49	1012.39	589.57	934.36	516.33	996.15	516.74
36.536	0	0.12	0.14	0.03	0.11	0.05	0.51	0.06	4.36	1.02	98.97	0.69	0	97.61	0.62	0.03	0.5	0.07	4.36	0.11	1.02	0.26	0	26.06	4.12	0.01	0.18	1.52	0.12	0.32	0.13	0.02	4.3	0	0	0	15.35	-3.46	-4	65.2	59.57	921.9	494.39	1012.11	590.66	934.85	517.42	994.42	517.29
36.569	0	0.12	0.14	0.03	0.11	0.05	0.51	0.06	4.04	1.31	98.99	0.65	0	97.05	0.75	0.03	0.51	0.06	3.84	0.13	1.31	0.31	0	25.81	3.83	0.02	0.1	0.94	0.12	0.34	0.12	0.04	4.04	0	0	0	17.81	-4.53	-5.39	65.64	60.67	919.99	494.41	1011.03	590.86	932.09	518.18	992.76	518.44
36.603	0	0.12	0.15	0.03	0.12	0.04	0.69	0.06	3.36	1.23	98.62	0.96	0	97.44	0.71	0.04	0.61	0.06	3.36	0.14	1.23	0.49	0	31.78	2.36	0.02	0.06	0.58	0.09	0.38	0.11	0.08	3.31	0	0	0	13.41	-3.81	-1.57	64.35	60.37	918.46	496.33	1008.6	592.7	932.09	518.14	992.44	519.55
36.636	0	0.12	0.15	0.02	0.12	0.04	0.57	0.06	3.12	0.92	98.86	0.72	0	98.31	0.85	0.05	0.64	0.05	2.74	0.18	0.92	0.61	0	28.29	1.29	0.03	0.05	0.29	0.08	0.37	0.1	0.08	3.12	0	0	0	13.24	-1.68	-2.03	64.46	61.34	917.05	498.94	1006.87	594.56	929.82	520.84	991.14	522.25
36.669	0	0.12	0.16	0.02	0.12	0.04	0.52	0.06	3	0.64	98.96	0.64	0	98.55	0.75	0.04	0.59	0.04	2.84	0.23	0.64	0.83	0	26.58	0.87	0.03	0.03	0.2	0.08	0.39	0.09	0.07	3	0	0	0	14.8	-0.91	-3.41	65.11	61.33	916.08	499.56	1005.74	595	928.11	522.41	989.44	522.4
36.703	0	0.12	0.16	0.02	0.12	0.04	0.54	0.06	3.23	0.58	98.92	0.69	0	98.44	0.78	0.05	0.58	0.03	3.23	0.29	0.42	0.87	0	27.11	0.68	0.04	0.03	0.22	0.08	0.42	0.07	0.27	2.72	0	0	0	13.69	1.28	-3.67	64.73	63.69	914.72	498.8	1005.26	594.87	925.82	522.29	989.51	521.36
36.736	0	0.12	0.16	0.02	0.12	0.04	0.54	0.06	3.23	0.55	98.91	0.69	0	98.37	0.75	0.05	0.55	0.02	3.23	0.39	0.37	0.95	0	27.27	0.56	0.04	0.02	0.22	0.08	0.42	0.07	0.26	2.75	0	0	0	15.78	1.51	-4.08	65.53	64.25	914.33	498.5	1004.66	594.47	924.84	522.61	989.07	520.92
36.77	0	0.12	0.16	0.02	0.12	0.04	0.48	0.06	3.73	0.61	99.05	0.6	0	97.78	0.8	0.05	0.5	0.01	3.73	0.49	0.61	1.63	0	24.82	0.44	0.05	0.02	0.3	0.1	0.49	0.05	0.16	2.69	0	0	0	17.05	-3.08	-4.91	65.85	62.21	913.87	498.09	1004.82	594.73	925.34	522.27	987.53	521.21
36.803	0	0.12	0.16	0.03	0.12	0.04	0.54	0.06	3.97	0.77	98.93	0.72	0	97.63	0.69	0.05	0.45	0.01	3.97	0.53	0.77	2.22	0	27.03	0.39	0.06	0.02	0.27	0.1	0.44	0.05	0.05	2.45	0	0	0	16.18	-3.41	-3.91	65.64	63.74	912.52	497.16	1003.9	594.15	923.86	520.97	987.59	520.63
36.836	0	0.12	0.16	0.03	0.12	0.04	0.54	0.06	3.7	0.96	98.93	0.71	0	96.32	0.64	0.07	0.45	0.01	3.7	0.49	0.96	2.97	0	27.14	0.35	0.05	0.03	0.22	0.1	0.4	0.05	0.06	2.38	0	0	0	16.75	-5.67	-5.6	65.2	60.9	912	496.28	1004.13	593.96	924.4	520.43	985.3	520.09
36.87	0	0.13	0.16	0.03	0.12	0.04	0.42	0.06	4.02	1.03	99.17	0.53	0	97.66	0.54	0.09	0.36	0.02	4.02	0.46	1.03	4.35	0	22.64	0.44	0.09	0.03	0.23	0.1	0.41	0.04	0.02	2.64	0	0	0	19.25	-3.35	-4.67	66.42	58.77	911.03	495.85	1001.77	593.08	924.37	519.52	983.14	519.42
36.903	0	0.13	0.16	0.03	0.12	0.04	0.35	0.06	3.93	1.08	99.29	0.43	0	98.35	0.37	0.12	0.35	0.02	3.93	0.43	1.08	4.85	0	19.82	0.63	0.12	0.03	0.36	0.1	0.43	0.03	0.08	2.82	0	0	0	12.27	-1.57	-3.79	63.98	61.36	911.28	495.45	1001.22	590.96	923.25	518.37	984.61	517.72
36.936	0	0.13	0.15	0.03	0.12	0.04	0.35	0.06	4.37	1.16	99.29	0.45	0	98.48	0.3	0.17	0.33	0.03	4.37	0.47	1.16	5.09	0	19.95	0.82	0.13	0.04	0.76	0.09	0.45	0.03	0.08	3.07	0	0	0	11.41	-1.14	-3.21	63.81	61.2	911.31	495.66	1000.99	590.73	923.52	517.93	984.71	518.3
36.97	0	0.13	0.15	0.03	0.12	0.05	0.35	0.06	5.74	1.06	99.3	0.47	0	98.26	0.24	0.25	0.27	0.04	5.74	0.48	1.06	4.88	0	19.41	1.01	0.17	0.05	1.56	0.08	0.44	0.03	0.06	3.09	0	0	0	11.57	-1.84	-3.14	63.82	62.11	911.14	495.53	1001.38	591.17	923.17	518.04	985.28	518.26
37.003	0	0.13	0.15	0.03	0.12	0.05	0.36	0.06	6.38	0.99	99.28	0.52	0	98.03	0.28	0.31	0.25	0.06	6.38	0.5	0.99	3.61	0	20.02	1.3	0.17	0.06	2.01	0.07	0.44	0.03	0.04	3.23	0	0	0	12.68	-2.47	-3.9	64.05	62.36	911.93	495.35	1002.67	591.47	923.7	518.49	986.05	518.15
37.036	0	0.13	0.15	0.03	0.12	0.05	0.38	0.06	7.02	0.85	99.23	0.57	0	98.37	0.38	0.34	0.29	0.08	7.02	0.52	0.85	3.37	0	20.63	1.74	0.19	0.07	1.91	0.06	0.46	0.02	0.02	3.21	0	0	0	16.27	-1.49	-3.27	65.93	63.67	912.02	495.67	1002.66	591.97	923.36	519.01	987.03	519.17
37.07	0	0.12	0.15	0.03	0.12	0.05	0.38	0.06	6.74	0.6	99.24	0.55	0	97.86	0.49	0.25	0.28	0.09	6.74	0.6	0.56	2.12	0	20.4	2.22	0.2	0.09	1.02	0.05	0.46	0.02	0.1	3.56	0	0	0	12.03	-2.89	-2.62	63.69	64.05	912.35	494.02	1005.04	592.11	924.82	516.69	988.85	518.09
37.103	0	0.12	0.14	0.02	0.12	0.05	0.35	0.06	6.51	0.57	99.29	0.48	0	93.17	0.65	0.16	0.3	0.1	6.51	0.57	0.44	1.22	0	18.8	2.82	0.17	0.14	0.68	0.06	0.5	0.03	0.03	3.85	0	0	0	8.72	-8.94	-2.41	61.92	61.76	913.3	493.11	1007.08	592.6	927.56	515.39	989.3	516.7
37.137	0	0.12	0.14	0.02	0.11	0.06	0.4	0.06	7.69	0.62	99.2	0.61	0	96.4	0.84	0.12	0.28	0.11	7.69	0.62	0.46	0.69	0	21.03	3.39	0.12	0.17	0.41	0.06	0.48	0.03	0.02	4.44	0	0	0	12.72	-5.57	-1.34	63.55	64.42	915.12	493.86	1008.24	593.26	928.21	516.63	992.62	517.53
37.17	0	0.11	0.14	0.02	0.11	0.06	0.36	0.06	6.63	0.54	99.28	0.51	0	93.76	0.94	0.08	0.26	0.1	6.63	0.54	0.34	0.63	0	19.47	2.85	0.11	0.18	0.27	0.06	0.52	0.03	0.01	4.7	0	0	0	13.88	-8.45	-1.79	63.39	62.77	917.12	493.48	1008.89	590.84	930.17	515.48	992.89	518.05
37.203	0	0.11	0.14	0.02	0.11	0.06	0.33	0.06	5.59	0.42	99.34	0.42	0	94.94	1.32	0.07	0.25	0.12	5.59	0.42	0.24	0.48	0	17.9	2.39	0.11	0.16	0.16	0.07	0.53	0.04	0.01	4.78	0	0	0	13.34	-7.34	0.62	63.1	61.66	918.37	494.74	1010.6	593.37	933.44	515.71	994.97	519.68
37.237	0	0.11	0.13	0.02	0.11	0.05	0.28	0.06	5.09	0.27	99.44	0.33	0	86.27	1.69	0.05	0.22	0.12	3.77	0.27	0.14	0.4	0	15.27	1.7	0.1	0.15	0.1	0.06	0.51	0.04	0.02	5.09	0	0	0	12.01	-12.81	-0.55	61.92	62.62	919.04	494.61	1010	591.04	932.34	515.67	994.87	519.04
37.27	0	0.11	0.13	0.02	0.11	0.05	0.25	0.06	4.9	0.21	99.5	0.33	0	91.55	1.45	0.04	0.21	0.14	2.44	0.18	0.08	0.25	0	13.55	1.25	0.11	0.12	0.06	0.07	0.48	0.05	0.01	4.9	0	0	0	11.5	-10.09	1.51	62.11	61.56	919.91	495.49	1011.39	593.05	935.08	515.62	996.46	520.37
37.303	0	0.11	0.13	0.02	0.11	0.05	0.24	0.06	4.96	0.21	99.51	0.33	0	95.21	1.08	0.05	0.21	0.17	2.25	0.15	0.11	0.29	0	13.6	1.04	0.11	0.1	0.07	0.06	0.49	0.06	0.02	4.96	0	0	0	5.98	-7.06	-0.27	61.69	65.04	919.84	496.08	1013.04	594.71	933.19	517.45	998.2	519.56
37.337	0	0.11	0.13	0.02	0.11	0.05	0.23	0.06	5.6	0.2	99.54	0.33	0	94.79	0.74	0.09	0.2	0.21	2.83	0.12	0.19	0.55	0	12.88	1.01	0.11	0.09	0.11	0.05	0.59	0.08	0	5.6	0	0	0	8.94	-7.49	1.59	62.15	60.88	919.73	495.54	1012.99	595.48	936.15	516.13	996.93	519.64
37.37	0	0.11	0.13	0.02	0.11	0.05	0.25	0.06	5.48	0.27	99.5	0.33	0	94.13	0.41	0.14	0.18	0.23	3.82	0.09	0.27	1.04	0	14.58	1.24	0.08	0.09	0.18	0.05	0.57	0.09	0	5.48	0	0	0	9.4	-8.13	2.38	62.55	61.69	920.35	494.62	1012.89	593.69	936.4	514.76	997.94	519.03
37.403	0	0.11	0.12	0.02	0.11	0.06	0.24	0.06	5.83	0.49	99.52	0.33	0	97.32	0.21	0.19	0.16	0.31	5.21	0.07	0.49	2.27	0	13.95	1.05	0.07	0.09	0.26	0.05	0.66	0.11	0	5.83	0	0	0	9.49	-4.04	-0.51	63.09	62.94	921.54	493.46	1013.17	590.83	935.1	514.74	997.99	517.11
37.437	0	0.11	0.13	0.03	0.11	0.06	0.26	0.06	6.11	0.7	99.49	0.36	0	97.39	0.14	0.25	0.15	0.39	6.11	0.06	0.7	3.44	0	15.09	1.38	0.05	0.11	0.4	0.05	0.68	0.13	0	5.66	0	0	0	12.68	-3.91	-2.47	64.1	64.04	921.58	493.03	1013.75	590.8	933.86	515.81	997.89	516.75
37.47	0	0.11	0.13	0.02	0.11	0.05	0.24	0.06	5.38	0.77	99.51	0.33	0	95.67	0.09	0.26	0.14	0.42	4.01	0.04	0.77	1.76	0	14.5	1.59	0.05	0.13	0.57	0.06	0.68	0.15	0.01	5.38	0	0	0	18.17	-6.53	-3.07	65.41	61.94	922.16	492.99	1013.18	590.14	934.65	516.2	996.59	517.06
37.504	0	0.11	0.14	0.02	0.11	0.05	0.23	0.06	4.72	1.34	99.55	0.33	0	98.08	0.08	0.25	0.18	0.45	2.47	0.06	1.34	0.75	0	12.92	2.05	0.04	0.11	1.03	0.07	0.76	0.2	0.01	4.72	0	0	0	14	-2.34	-2.93	64.52	62.06	921.88	493.18	1013.66	590.8	934.8	515.95	996.85	516.94
37.537	0	0.12	0.14	0.03	0.11	0.04	0.22	0.06	4.31	1.35	99.56	0.33	0	98.59	0.07	0.27	0.16	0.45	2.3	0.07	1.35	0.63	0	12.03	2.64	0.04	0.11	1.14	0.07	0.74	0.21	0.02	4.31	0	0	0	13.82	-0.77	-2.51	64.55	62.74	921.47	493.52	1012.94	590.83	934.1	516.15	996.82	517.2
37.57	0	0.12	0.14	0.02	0.11	0.04	0.22	0.06	4.06	1.18	99.56	0.33	0	98.29	0.08	0.23	0.17	0.51	1.67	0.06	1.18	0.35	0	11.77	2.85	0.05	0.11	1.2	0.07	0.81	0.21	0.01	4.06	0	0	0	14.08	-1.75	-2.46	64.51	61.6	921.01	493.4	1012.45	590.86	934.24	515.87	995.83	517.14
37.604	0	0.12	0.15	0.03	0.12	0.04	0.22	0.06	3.31	1.13	99.56	0.33	0	97.8	0.1	0.18	0.15	0.38	1.53	0.06	1.13	0.38	0	11.61	2.53	0.06	0.09	1.14	0.08	0.8	0.24	0.05	3.31	0	0	0	13.9	-3.02	-3.48	64.42	61.28	920.42	493.57	1011.9	591.05	933.34	516.67	994.62	516.68
37.637	0	0.12	0.15	0.03	0.12	0.04	0.23	0.06	3.07	1.29	99.55	0.33	0	97.91	0.14	0.17	0.15	0.33	1.25	0.08	1.29	0.52	0	11.98	1.88	0.07	0.05	1.01	0.08	0.85	0.22	0.05	3.07	0	0	0	14.62	-2.76	-3.12	64.72	61.47	919.33	493.57	1010.55	590.81	932.19	516.49	993.66	516.94
37.67	0	0.12	0.16	0.03	0.12	0.04	0.24	0.06	2.81	1.5	99.52	0.33	0	98.21	0.25	0.17	0.14	0.2	1.23	0.09	1.5	1.05	0	13.15	1.87	0.09	0.03	0.62	0.08	0.91	0.2	0.04	2.81	0	0	0	16.97	-1.98	-4.07	66.5	59.62	919.96	494.92	1009.19	590.02	932.37	517.83	992	518.08
37.704	0	0.12	0.16	0.03	0.12	0.03	0.3	0.06	2.49	1.94	99.41	0.33	0	98.61	0.34	0.19	0.14	0.14	1.48	0.11	1.94	2.54	0	16.89	1.47	0.1	0.02	0.42	0.07	1.04	0.18	0.05	2.49	0	0	0	12.8	-0.68	-3.23	64.69	59.9	918.13	494.67	1007.95	590.33	931.1	517.02	991	517.36
37.737	0	0.12	0.16	0.03	0.12	0.04	0.32	0.06	2.5	2.46	99.35	0.35	0	98.54	0.55	0.2	0.16	0.1	1.79	0.16	2.46	4.99	0	18.55	1.36	0.1	0.01	0.29	0.07	1.15	0.16	0.03	2.5	0	0	0	17.21	-0.93	-5.3	66.65	59.16	917.58	494.56	1007.57	590.03	930.07	517.77	989.23	518.27
37.771	0	0.13	0.16	0.04	0.12	0.04	0.5	0.06	2.35	2.61	99	0.63	0	98.46	0.7	0.24	0.18	0.1	2.07	0.17	2.61	8.18	0	26.53	1.36	0.1	0.01	0.2	0.07	1.61	0.13	0.03	2.35	0	0	0	15.22	-1.21	-5.44	65.71	58.72	917.04	494.67	1006.82	589.88	929.6	517.79	988.32	517.74
37.804	0	0.13	0.16	0.04	0.12	0.03	0.62	0.06	2.21	2.51	98.76	0.8	0	97.48	1.14	0.26	0.19	0.1	1.98	0.2	2.51	7.12	0	30	1.43	0.11	0.01	0.26	0.08	1.96	0.12	0.03	2.21	0	0	0	14.1	-3.72	-7.44	64.95	57.62	916.16	493.91	1007.07	589.44	928.96	517.33	986.58	517.59
37.837	0	0.12	0.16	0.04	0.12	0.03	0.68	0.06	2.18	3.29	98.64	0.96	0	98.05	1.23	0.23	0.22	0.1	2.14	0.26	3.29	5.53	0	31.76	1.65	0.13	0.01	0.44	0.08	2.09	0.11	0.05	2.18	0	0	0	17.49	-2.41	-5.85	66.37	59.1	915.22	492.88	1006.5	589.68	928.13	516.5	987.22	516.97
37.871	0	0.12	0.17	0.04	0.12	0.03	0.71	0.07	2.63	4.2	98.58	1.07	0	97.43	1.25	0.21	0.31	0.13	2.63	0.33	4.2	4.32	0	32.48	2.07	0.25	0.01	0.67	0.08	2.65	0.09	0.04	1.91	0	0	0	16.42	-3.82	-6.18	65.85	58.97	915.15	492.69	1006.71	589.77	928.09	516.53	987.06	516.38
37.904	0	0.12	0.17	0.04	0.12	0.04	0.73	0.07	3.37	4.59	98.53	1.14	0	97.3	1.04	0.17	0.39	0.12	3.37	0.43	4.59	3.51	0	32.95	2.43	0.34	0.02	1.03	0.08	3.06	0.08	0.02	1.82	0	0	0	16.44	-4.08	-5.94	65.41	58.78	914.83	491.77	1006.4	589.21	927.99	515.71	986.77	515.1
37.937	0	0.12	0.17	0.03	0.12	0.04	0.69	0.07	3.43	3.21	98.63	0.94	0	95.81	0.92	0.13	0.33	0.13	3.43	0.34	3.21	1.71	0	31.31	2.74	0.37	0.02	1.03	0.08	3.02	0.09	0.01	1.92	0	0	0	13.23	-6.35	-5.19	63.9	58.4	914.67	491.68	1006.22	589.44	928.36	515.34	986.74	513.9
37.971	0	0.12	0.17	0.03	0.12	0.03	0.71	0.07	2.6	1.65	98.57	0.88	0	93.42	0.97	0.1	0.38	0.14	2.6	0.22	1.65	0.65	0	31.26	3.64	0.5	0.02	0.8	0.09	3.54	0.08	0.01	1.82	0	0	0	11.1	-8.74	-4.38	63.15	59.53	914.4	491.69	1006.52	589.9	928.08	515.07	987.6	513.91
38.004	0	0.13	0.17	0.03	0.12	0.03	0.67	0.07	2.21	0.8	98.65	0.78	0	94.24	0.81	0.07	0.34	0.17	2.21	0.16	0.8	0.31	0	29.96	4.5	0.58	0.03	0.8	0.09	3.34	0.1	0.01	1.94	0	0	0	17.9	-8.02	-4.25	65.07	59.78	914.51	490.99	1006.2	589.02	927.91	514.61	987.69	514.8
38.037	0	0.13	0.17	0.03	0.12	0.03	0.69	0.07	2.05	0.69	98.62	0.78	0	94.4	0.73	0.05	0.32	0.16	1.97	0.11	0.47	0.12	0	30.23	5.09	0.69	0.05	0.72	0.09	3.26	0.12	0.02	2.05	0	0	0	14.89	-7.88	-4.9	64.12	59.44	914.76	491.21	1006.59	588.96	928.11	514.76	987.56	514.5
38.071	0	0.13	0.17	0.03	0.12	0.03	0.72	0.06	2.05	0.52	98.56	0.82	0	94.46	0.52	0.03	0.31	0.15	1.5	0.07	0.42	0.08	0	31.35	4.94	0.73	0.05	0.5	0.08	3.15	0.12	0.02	2.05	0	0	0	11.54	-7.82	-3.68	63.37	60.77	914.65	492.72	1006.4	590.37	927.82	515.79	988.58	515.32
38.104	0	0.13	0.17	0.03	0.12	0.03	0.64	0.06	1.98	0.44	98.72	0.71	0	91.3	0.44	0.02	0.33	0.14	1.48	0.04	0.4	0.09	0	29.34	4.54	0.6	0.05	0.29	0.08	2.9	0.12	0.02	1.98	0	0	0	11.79	-10.25	-1.63	63.47	62.98	914.99	493.37	1007.42	591.81	928.3	515.78	991.27	516.89
38.138	0	0.12	0.16	0.03	0.12	0.03	0.66	0.06	2.27	0.41	98.68	0.74	0	94.04	0.39	0.02	0.32	0.11	1.07	0.03	0.41	0.16	0	30.39	4	0.64	0.04	0.1	0.07	2.7	0.13	0.05	2.27	0	0	0	11.61	-8.21	-2.11	63.8	63.39	915.76	494.02	1005.93	589.59	927.51	516.26	990.89	516.98
38.171	0	0.12	0.16	0.03	0.12	0.03	0.63	0.06	2.25	0.44	98.73	0.71	0	96.55	0.44	0.02	0.35	0.09	1.3	0.02	0.42	0.19	0	29.52	3.95	0.57	0.04	0.08	0.07	2.37	0.14	0.03	2.25	0	0	0	10.73	-5.34	-2.04	63.85	63.37	915.93	494.22	1007.98	592.06	928.7	516.72	992.06	517.33
38.204	0	0.12	0.16	0.03	0.12	0.04	0.57	0.06	2.39	0.44	98.85	0.66	0	87.32	0.39	0.02	0.32	0.12	1.98	0.02	0.44	0.4	0	27.86	3.43	0.51	0.05	0.06	0.07	2.16	0.13	0.02	2.39	0	0	0	14.24	-12.35	-1.58	63.65	62.47	916.85	493.32	1009.21	591.64	930.4	515.54	992.83	517.81
38.238	0	0.12	0.16	0.03	0.12	0.04	0.45	0.06	2.74	0.39	99.1	0.51	0	89.19	0.34	0.02	0.32	0.14	2.74	0.02	0.39	0.51	0	23.47	2.75	0.45	0.05	0.05	0.07	1.84	0.17	0.02	2.59	0	0	0	15.31	-11.45	-1.62	63.93	63.07	918.17	493.14	1009.84	590.58	931.06	515.34	994.08	517.8
38.271	0	0.12	0.16	0.02	0.12	0.04	0.41	0.06	2.69	0.39	99.19	0.45	0	92.89	0.29	0.02	0.3	0.14	2.69	0.02	0.39	0.52	0	21.84	1.99	0.34	0.04	0.05	0.07	1.76	0.17	0	2.49	0	0	0	13.81	-9.15	-1.1	63.92	60.06	920.16	493.6	1013.22	593.31	935.59	515.54	995.6	518.02
38.304	0	0.12	0.16	0.02	0.12	0.04	0.35	0.06	2.67	0.38	99.3	0.38	0	88.23	0.23	0.02	0.28	0.16	2.67	0.03	0.38	0.63	0	19.23	1.49	0.33	0.04	0.04	0.08	1.48	0.19	0	2.58	0	0	0	15.87	-11.93	-1.28	63.76	63.11	921.56	492.57	1014.94	592.05	935.46	514.87	998.49	517.96
38.338	0	0.12	0.16	0.02	0.12	0.04	0.26	0.06	2.75	0.41	99.48	0.33	0	91.99	0.23	0.03	0.21	0.17	2.47	0.03	0.41	0.56	0	14.14	1.19	0.2	0.04	0.03	0.08	1	0.23	0	2.75	0	0	0	12.09	-9.8	-0.72	63.28	62.21	922.7	492.48	1017.85	594.21	938.24	514.65	1000.4	517.26
38.371	0	0.12	0.16	0.02	0.12	0.04	0.23	0.06	2.85	0.51	99.54	0.33	0	85.3	0.19	0.04	0.21	0.18	1.99	0.03	0.51	0.55	0	12.2	0.94	0.13	0.04	0.03	0.09	0.98	0.22	0	2.85	0	0	0	15.92	-13.21	-0.68	63.9	63.44	924.2	491.15	1021.28	595.07	940.07	513.91	1003.41	517.55
38.404	0	0.12	0.15	0.02	0.12	0.04	0.2	0.06	2.99	0.83	99.6	0.33	0	89.05	0.18	0.05	0.18	0.22	2.39	0.04	0.83	0.87	0	9.64	0.86	0.12	0.05	0.03	0.09	0.88	0.26	0	2.99	0	0	0	13.84	-11.52	-0.96	63.9	63.85	926.88	491.19	1022.89	593.84	941.86	514	1005.66	516.41
38.438	0	0.12	0.16	0.03	0.12	0.04	0.19	0.06	2.83	1.17	99.62	0.33	0	94.26	0.16	0.04	0.23	0.23	2.79	0.05	1.17	1.17	0	8.52	0.78	0.08	0.06	0.05	0.1	0.66	0.26	0.01	2.83	0	0	0	15.17	-8.01	-0.92	64.81	64.79	928.1	490.97	1024.12	593.77	942.65	514.08	1007.41	516.32
38.471	0	0.12	0.16	0.03	0.12	0.04	0.18	0.06	3.1	1.36	99.63	0.33	0	93.98	0.22	0.03	0.24	0.16	3.1	0.03	1.36	1.12	0	7.82	0.9	0.07	0.07	0.08	0.09	0.6	0.27	0	2.86	0	0	0	16.09	-8.26	-2.57	64.83	64.99	929.34	490.1	1024.91	592.11	942.71	514.11	1007.69	515
38.505	0	0.12	0.16	0.02	0.12	0.04	0.18	0.06	3	1.03	99.64	0.33	0	91.55	0.24	0.03	0.26	0.15	3	0.02	1.03	0.69	0	7.01	1	0.04	0.08	0.15	0.08	0.48	0.23	0	2.68	0	0	0	16.58	-10.09	-3.16	64.59	63.86	929.81	490.1	1025.1	591.46	943.32	513.89	1007.17	515.5
38.538	0	0.12	0.16	0.02	0.12	0.04	0.18	0.06	2.44	0.73	99.64	0.33	0	91.56	0.28	0.03	0.26	0.12	2.42	0.02	0.73	0.4	0	7.18	1.17	0.02	0.1	0.15	0.07	0.4	0.2	0	2.44	0	0	0	17.31	-10.08	-2.93	64.8	64.24	930.33	490.54	1025.8	592.21	943.85	514.4	1008.07	516.11
38.571	0	0.12	0.16	0.02	0.12	0.03	0.19	0.06	2.39	0.48	99.62	0.33	0	92.53	0.21	0.02	0.24	0.1	1.93	0.01	0.48	0.19	0	7.82	1.34	0.02	0.11	0.15	0.06	0.36	0.19	0.01	2.39	0	0	0	16.23	-9.42	-3.18	64.34	61.37	931.51	491.26	1026.98	593.21	946.44	514.73	1007.79	516.58
38.605	0	0.12	0.16	0.02	0.12	0.03	0.19	0.06	2.38	0.34	99.63	0.33	0	96.05	0.19	0.02	0.23	0.08	1.58	0.01	0.34	0.09	0	7.71	1.34	0.02	0.12	0.12	0.06	0.28	0.2	0.01	2.38	0	0	0	12.21	-6.04	-3.11	63.32	62.46	931.73	491.41	1027.14	592.91	946.13	514.69	1008.58	515.82
38.638	0	0.12	0.16	0.02	0.12	0.03	0.18	0.06	2.39	0.36	99.64	0.33	0	95.34	0.18	0.01	0.27	0.06	1.54	0.01	0.36	0.07	0	7.05	1.42	0.02	0.16	0.09	0.06	0.26	0.22	0.01	2.39	0	0	0	11.99	-6.91	-3.98	63.13	62.06	931.9	491.92	1026.59	591.86	945.73	514.88	1007.75	516.86
38.671	0	0.12	0.16	0.02	0.12	0.03	0.17	0.06	2.4	0.42	99.65	0.33	0	94.58	0.18	0	0.32	0.03	1.53	0.01	0.42	0.1	0	6.41	1.19	0.02	0.15	0.09	0.06	0.24	0.24	0.01	2.4	0	0	0	8.94	-7.7	-4.57	62.49	60.89	931.4	493.17	1024.59	591.22	944.81	515.85	1005.69	516.9
38.705	0	0.12	0.16	0.02	0.12	0.03	0.17	0.06	2.26	0.43	99.67	0.33	0	97.47	0.15	0	0.33	0.03	1.21	0.01	0.43	0.1	0	5.56	1.05	0.03	0.12	0.11	0.06	0.23	0.28	0.01	2.26	0	0	0	15.35	-3.75	-3.48	64.08	63.78	929.56	494.43	1022.87	593.29	942.05	517.81	1005.82	519.13
38.738	0	0.12	0.17	0.02	0.12	0.03	0.17	0.06	2.17	0.49	99.67	0.33	0	97.88	0.12	0.01	0.33	0.04	0.94	0.01	0.49	0.18	0	5.75	0.82	0.03	0.08	0.13	0.06	0.25	0.28	0	2.17	0	0	0	18.05	-2.84	-3.67	64.87	61.13	927.31	495.13	1020.54	594.45	941.11	518.37	1002.21	520.41
38.772	0	0.12	0.17	0.02	0.12	0.03	0.17	0.06	1.87	0.34	99.66	0.33	0	97.1	0.08	0.01	0.34	0.03	0.63	0.01	0.34	0.22	0	5.79	0.65	0.04	0.05	0.13	0.05	0.25	0.27	0.02	1.87	0	0	0	12.75	-4.44	-2.54	63.63	62.48	925.09	496.6	1017.53	594.74	938.29	519.09	1000.75	520.67
38.805	0	0.12	0.17	0.02	0.12	0.03	0.17	0.06	1.74	0.43	99.66	0.33	0	96.57	0.06	0.01	0.32	0.03	0.65	0.02	0.43	0.24	0	5.82	0.58	0.05	0.04	0.15	0.05	0.31	0.26	0.01	1.74	0	0	0	11.8	-5.32	-4.04	63.45	61.55	923.03	496.53	1014.87	593.59	935.69	519.37	997.24	520.04
38.838	0	0.12	0.17	0.02	0.12	0.03	0.17	0.06	1.7	0.57	99.66	0.33	0	97.53	0.07	0.01	0.34	0.04	0.73	0.03	0.57	0.29	0	6.13	0.51	0.06	0.03	0.12	0.05	0.4	0.23	0.02	1.7	0	0	0	14.62	-3.62	-4.68	64.58	60.25	921.12	496.66	1013.43	594.29	934.44	519.6	994.67	521.19
38.872	0	0.12	0.17	0.02	0.12	0.03	0.18	0.06	1.63	0.62	99.64	0.33	0	97.73	0.07	0.01	0.36	0.04	0.92	0.04	0.62	0.37	0	6.96	0.61	0.14	0.02	0.17	0.05	0.53	0.25	0.06	1.63	0	0	0	14.24	-3.18	-2.63	64.81	61.27	917.65	496.99	1008.57	593.95	930.7	519.54	991.96	520.4
38.905	0	0.12	0.17	0.02	0.12	0.03	0.18	0.06	1.66	0.89	99.63	0.33	0	96.07	0.07	0.02	0.33	0.04	1.14	0.05	0.89	0.46	0	7.57	0.62	0.18	0.02	0.21	0.04	0.56	0.25	0.05	1.66	0	0	0	13.27	-6.01	-4.03	64.25	61.52	916.31	496.8	1007.25	593.34	928.52	520.05	990.05	519.6
38.938	0	0.12	0.17	0.03	0.12	0.03	0.19	0.06	1.73	0.86	99.62	0.33	0	95.59	0.06	0.03	0.31	0.06	1.48	0.05	0.86	0.59	0	8.06	0.72	0.2	0.01	0.29	0.04	0.61	0.24	0.06	1.73	0	0	0	13.62	-6.61	-4.32	64.46	60.96	914.83	496.91	1006.13	593.76	927.38	520.15	988.34	520.06
38.972	0	0.12	0.17	0.03	0.12	0.03	0.21	0.06	1.67	0.91	99.59	0.33	0	98.08	0.05	0.03	0.26	0.06	1.67	0.06	0.91	0.67	0	9.49	0.8	0.33	0.01	0.6	0.04	0.76	0.22	0.07	1.64	0	0	0	14.16	-2.32	-4.31	64.89	60.83	914.88	496.74	1006.13	593.56	927.54	519.86	988.37	520.15
39.005	0	0.12	0.17	0.03	0.12	0.03	0.21	0.06	1.7	1.13	99.57	0.33	0	98.33	0.05	0.04	0.27	0.05	1.7	0.08	1.13	0.57	0	10.27	0.9	0.35	0.01	0.74	0.04	0.85	0.18	0.06	1.59	0	0	0	13.3	-1.61	-4.1	64.84	59.72	914.64	496.91	1006.02	593.98	928.07	519.64	987.79	520.39
39.038	0	0.12	0.17	0.03	0.12	0.03	0.23	0.06	1.68	1.17	99.55	0.33	0	97.31	0.05	0.05	0.29	0.06	1.68	0.09	1.17	0.47	0	11.14	0.97	0.44	0.01	1.03	0.05	1.03	0.15	0.05	1.54	0	0	0	13.1	-4.06	-3.84	64.48	60.71	914.3	496.69	1005.41	593.57	927.15	519.66	987.87	519.67
39.072	0	0.12	0.17	0.03	0.12	0.03	0.23	0.06	1.64	1.58	99.55	0.33	0	97.73	0.04	0.06	0.32	0.05	1.64	0.09	1.58	0.41	0	11.32	1.01	0.75	0.01	0.99	0.05	1.54	0.13	0.03	1.48	0	0	0	11.78	-3.19	-4.53	64.11	59.36	914.48	496.79	1006.13	594.02	928.03	519.62	987.38	519.87
39.105	0	0.12	0.17	0.03	0.12	0.03	0.23	0.06	1.58	1.49	99.53	0.33	0	97.15	0.03	0.07	0.32	0.05	1.58	0.08	1.49	0.32	0	11.8	1.1	0.7	0.01	1.02	0.05	1.65	0.12	0.04	1.45	0	0	0	12.53	-4.36	-3.93	64.02	61.14	914.13	496.39	1005.75	593.71	926.96	519.49	988.1	519.37
39.139	0	0.12	0.17	0.03	0.12	0.03	0.28	0.06	1.62	1.27	99.45	0.33	0	96.88	0.02	0.08	0.27	0.04	1.62	0.06	1.27	0.28	0	15	1.03	0.76	0.01	1.01	0.05	2.74	0.09	0.03	1.47	0	0	0	12.45	-4.82	-4.01	63.9	61.4	914.16	496.4	1006.16	593.96	927	519.5	988.4	519.66
39.172	0	0.12	0.17	0.03	0.12	0.03	0.3	0.06	1.69	1.18	99.4	0.33	0	96.63	0.02	0.1	0.23	0.05	1.69	0.06	1.18	0.25	0	16.48	1.04	0.71	0.02	1.11	0.05	3.33	0.08	0.04	1.41	0	0	0	12.36	-5.22	-3.81	63.79	61.74	914.39	496.19	1006.3	593.77	927.09	519.37	988.83	519.21
39.205	0	0.12	0.17	0.03	0.12	0.03	0.3	0.06	1.75	0.78	99.4	0.33	0	96.27	0.02	0.1	0.24	0.05	1.75	0.06	0.78	0.23	0	16.49	1.1	0.68	0.02	0.98	0.06	3.27	0.08	0.04	1.4	0	0	0	10.48	-5.74	-2.13	63.04	61.64	915.14	496.51	1007.08	594.54	928.71	518.9	990.35	519.32
39.239	0	0.12	0.17	0.03	0.12	0.03	0.35	0.07	1.87	0.67	99.31	0.35	0	95.4	0.04	0.12	0.25	0.06	1.87	0.07	0.67	0.25	0	18.93	1.25	0.63	0.02	0.59	0.07	4.1	0.07	0.03	1.33	0	0	0	10.72	-6.84	-1	63.14	62.98	916.34	497.36	1008.26	595.45	929.74	519.44	992.71	520.45
39.272	0	0.12	0.17	0.03	0.12	0.03	0.35	0.07	2.15	0.52	99.3	0.35	0	94.3	0.04	0.13	0.24	0.07	2.15	0.08	0.52	0.3	0	18.92	1.28	0.65	0.02	0.27	0.08	3.76	0.07	0.02	1.33	0	0	0	13.78	-7.97	-2.54	63.58	64.09	916.52	496.47	1009.83	595.44	929.26	519.44	993.34	520.93
39.305	0	0.12	0.17	0.02	0.12	0.03	0.36	0.06	1.88	0.24	99.28	0.37	0	92.82	0.06	0.11	0.21	0.07	1.88	0.06	0.24	0.25	0	19.65	1.2	0.61	0.02	0.11	0.07	3.22	0.07	0.01	1.44	0	0	0	13.12	-9.2	-2.3	63.24	62.62	916.51	495.76	1009.48	594.85	929.96	518.62	992.57	519.53
39.339	0	0.12	0.17	0.02	0.12	0.03	0.32	0.06	1.66	0.19	99.36	0.33	0	79.55	0.1	0.08	0.19	0.07	1.44	0.04	0.16	0.16	0	17.67	0.99	0.48	0.03	0.07	0.07	2.26	0.08	0	1.66	0	0	0	16.3	-15.21	-2.32	63.12	61.21	917.91	496.55	1008.98	593.63	931.07	519.06	992.25	520.78
39.372	0	0.12	0.17	0.02	0.12	0.03	0.32	0.06	1.54	0.2	99.36	0.33	0	78.29	0.15	0.07	0.2	0.06	1.22	0.05	0.12	0.17	0	17.61	1.06	0.4	0.02	0.03	0.07	2.1	0.09	0.02	1.54	0	0	0	13.55	-15.59	-3.39	62.4	57.44	920.15	498.76	1012.2	596.69	935.3	520.79	992.7	523.1
39.405	0	0.12	0.17	0.02	0.12	0.03	0.29	0.06	1.44	0.29	99.43	0.33	0	87.1	0.29	0.06	0.19	0.07	0.77	0.04	0.08	0.09	0	15.4	0.76	0.32	0.02	0.04	0.07	1.76	0.09	0.01	1.44	0	0	0	11.68	-12.45	-0.75	62.23	61.68	921.44	498.16	1012.73	595.41	935.27	519.63	996.91	521.9
39.439	0	0.12	0.18	0.02	0.12	0.03	0.29	0.06	1.24	0.22	99.43	0.33	0	90.65	0.4	0.05	0.2	0.05	0.63	0.03	0.09	0.08	0	15.18	0.74	0.22	0.02	0.03	0.08	1.51	0.1	0.01	1.24	0	0	0	11.39	-10.64	-1.58	62.34	62.3	922.09	498.64	1014.72	597.11	935.88	520.66	998.15	522.62
39.472	0	0.12	0.18	0.02	0.12	0.03	0.26	0.06	1.22	0.22	99.47	0.33	0	87.86	0.39	0.05	0.19	0.04	0.55	0.02	0.09	0.09	0	13.69	0.61	0.22	0.02	0.03	0.08	1.44	0.11	0.01	1.22	0	0	0	12.89	-12.1	-2.23	62.51	62.17	923.05	497.91	1014.65	595.13	936.05	520.16	998.2	521.83
39.506	0	0.12	0.18	0.02	0.12	0.03	0.24	0.06	1.19	0.18	99.52	0.33	0	90.78	0.25	0.04	0.17	0.04	0.65	0.01	0.18	0.15	0	12.19	0.58	0.15	0.02	0.06	0.09	1.01	0.13	0	1.19	0	0	0	9.76	-10.57	-2.39	62.35	60.35	923.99	497.94	1018.01	598.33	939.1	520.51	999.44	521.18
39.539	0	0.12	0.18	0.02	0.12	0.03	0.23	0.06	1.17	0.27	99.55	0.33	0	95.82	0.19	0.03	0.16	0.03	0.74	0.01	0.27	0.2	0	10.98	0.54	0.11	0.02	0.07	0.09	0.76	0.14	0.02	1.17	0	0	0	16	-6.34	-3.99	64.34	63.14	924	496.27	1019.87	598.56	937.82	520.72	1000.96	520.87
39.572	0	0.12	0.18	0.02	0.12	0.03	0.22	0.06	1.19	0.55	99.56	0.33	0	95.11	0.13	0.02	0.17	0.03	0.94	0.01	0.55	0.27	0	10.49	0.61	0.09	0.03	0.11	0.08	0.64	0.15	0.02	1.19	0	0	0	16.3	-7.16	-4.21	64.36	63.17	924.34	495.09	1020.66	597.87	938.25	519.77	1001.42	519.82
39.606	0	0.12	0.18	0.03	0.12	0.03	0.19	0.06	1.26	0.96	99.63	0.33	0	96.17	0.09	0.02	0.18	0.02	1.24	0.01	0.96	0.31	0	7.68	0.66	0.07	0.03	0.14	0.09	0.45	0.19	0.01	1.26	0	0	0	14.78	-5.88	-4.75	63.97	63.68	924.52	494.28	1021.24	597.38	938.11	519.41	1001.78	518.34
39.639	0	0.12	0.18	0.02	0.12	0.03	0.18	0.06	1.25	0.99	99.64	0.33	0	96.26	0.06	0.02	0.19	0.02	1.19	0.01	0.99	0.21	0	6.96	0.56	0.07	0.03	0.15	0.09	0.43	0.19	0.02	1.25	0	0	0	15.68	-5.77	-4.93	64.4	64.4	924.37	493.87	1021.84	597.55	937.85	519.2	1002.24	518.61
39.672	0	0.12	0.18	0.03	0.12	0.03	0.17	0.06	1.4	1.08	99.65	0.33	0	96.38	0.04	0.01	0.21	0.02	1.4	0.02	1.08	0.11	0	5.72	0.7	0.06	0.05	0.21	0.1	0.37	0.2	0.01	1.28	0	0	0	18.15	-5.59	-4.49	65.18	62.04	924.21	494.05	1022.23	599.09	939.47	519.07	1001.51	519.62
39.706	0	0.12	0.18	0.03	0.12	0.03	0.16	0.06	1.69	1.12	99.65	0.33	0	95.21	0.04	0.01	0.22	0.02	1.69	0.03	1.12	0.08	0	4.86	0.69	0.05	0.04	0.23	0.1	0.25	0.23	0.02	1.24	0	0	0	11.25	-7.06	-5.7	62.82	60.42	924.47	495.41	1021.9	599.42	939.74	520.37	1000.13	518.59
39.739	0	0.12	0.18	0.03	0.12	0.03	0.16	0.06	2.1	1.22	99.65	0.33	0	96.69	0.04	0.02	0.22	0.02	2.1	0.05	1.22	0.06	0	5.06	0.7	0.04	0.05	0.2	0.11	0.26	0.23	0.05	1.24	0	0	0	12.66	-5.13	-5.52	63.57	61.47	923.94	496.19	1020.51	599.13	938.3	521.14	999.76	519.61
39.773	0	0.12	0.18	0.02	0.12	0.03	0.16	0.06	3.15	1.17	99.65	0.33	0	97.42	0.06	0.02	0.19	0.02	3.15	0.07	1.17	0.04	0	4.39	0.55	0.03	0.04	0.17	0.1	0.21	0.24	0.04	1.29	0	0	0	14.95	-3.84	-5.46	64.47	62	922.52	496.06	1019.03	599.12	936.6	521.3	998.59	519.79
39.806	0	0.12	0.18	0.03	0.12	0.03	0.16	0.06	2.83	1.19	99.65	0.33	0	98.01	0.08	0.03	0.22	0.02	2.83	0.09	1.19	0.05	0	4.82	0.55	0.03	0.04	0.16	0.11	0.23	0.21	0.05	1.22	0	0	0	16.46	-2.53	-5.33	65.3	61.85	921.28	496.56	1017.11	598.83	935.18	521.54	997.03	520.78
39.839	0	0.12	0.18	0.02	0.12	0.03	0.17	0.06	2.45	1.03	99.65	0.33	0	97.35	0.11	0.05	0.22	0.02	2.45	0.13	1.03	0.07	0	5.57	0.49	0.04	0.03	0.13	0.12	0.29	0.19	0.21	1.16	0	0	0	16.78	-3.99	-4.82	65.63	61.3	918.89	496.98	1014.29	598.75	933.1	521.38	994.4	521.69
39.873	0	0.12	0.18	0.02	0.12	0.03	0.17	0.06	2.09	1.06	99.64	0.33	0	97.61	0.17	0.09	0.22	0.02	2.09	0.18	1.06	0.11	0	5.95	0.45	0.05	0.03	0.09	0.14	0.34	0.15	0.43	1.1	0	0	0	17.64	-3.45	-5.36	65.89	61.86	917.66	496.31	1012.58	597.47	931.08	521.16	992.93	520.74
39.906	0	0.12	0.18	0.03	0.12	0.03	0.19	0.06	2.2	1.09	99.62	0.33	0	96.75	0.3	0.16	0.22	0.03	2.2	0.24	1.09	0.19	0	7.54	0.56	0.05	0.03	0.1	0.17	0.38	0.13	0.77	1.14	0	0	0	18	-5.03	-5.64	65.8	62.6	915.43	496.14	1010.74	597.4	928.47	521.19	991.08	520.96
39.939	0	0.12	0.18	0.03	0.12	0.03	0.19	0.06	2.13	1.08	99.61	0.33	0	98	0.51	0.23	0.23	0.03	2.13	0.27	1.08	0.2	0	7.79	0.62	0.06	0.02	0.11	0.17	0.39	0.14	0.41	1.13	0	0	0	19.37	-2.54	-7.26	66.79	60.41	915.2	496.58	1009.98	597.49	928.46	522.26	988.85	520.85
39.973	0	0.12	0.18	0.02	0.13	0.03	0.2	0.06	2.09	0.87	99.61	0.33	0	97.11	0.61	0.35	0.23	0.02	2.09	0.2	0.87	0.1	0	8.08	0.62	0.06	0.03	0.17	0.22	0.43	0.11	0.44	1.19	0	0	0	14.44	-4.44	-5.07	64.68	60.83	913.52	497.15	1008.86	598.53	927.84	521.24	988.66	521.56
40.006	0	0.12	0.17	0.02	0.13	0.03	0.2	0.06	2.59	0.7	99.6	0.33	0	96.62	0.57	0.32	0.22	0.03	2.59	0.19	0.7	0.07	0	8.36	0.7	0.06	0.03	0.27	0.23	0.44	0.11	0.35	1.28	0	0	0	17.78	-5.24	-6.51	65.81	61.47	912.47	497.03	1007.66	598.35	925.67	522.54	987.12	521.15
40.039	0	0.12	0.17	0.02	0.13	0.03	0.2	0.06	2.44	0.52	99.6	0.33	0	96.94	0.64	0.29	0.23	0.03	2.44	0.2	0.52	0.06	0	8.21	0.74	0.07	0.03	0.24	0.25	0.5	0.11	0.41	1.33	0	0	0	14.44	-4.72	-5.93	64.65	61.76	912.22	497.75	1007.41	599.07	925.54	522.9	987.28	521.05
40.073	0	0.12	0.17	0.02	0.13	0.03	0.21	0.06	2.53	0.29	99.59	0.33	0	96.12	0.56	0.24	0.22	0.02	2.53	0.2	0.29	0.05	0	8.61	0.73	0.11	0.03	0.22	0.34	0.64	0.1	0.83	1.34	0	0	0	12.69	-5.95	-5.35	63.93	60.9	912.18	497.84	1007.26	598.92	926.17	522.16	987.07	521.36
40.106	0	0.12	0.18	0.02	0.13	0.03	0.2	0.06	1.86	0.26	99.59	0.33	0	95.07	0.43	0.19	0.26	0.02	1.86	0.17	0.22	0.06	0	8.45	0.83	0.12	0.03	0.16	0.33	0.58	0.1	0.86	1.19	0	0	0	13.6	-7.2	-4.92	63.49	60.85	912.37	497.84	1007.62	599.24	926.66	522.01	987.51	521.76
40.14	0	0.13	0.18	0.02	0.13	0.03	0.23	0.06	1.01	0.25	99.55	0.33	0	96.29	0.28	0.15	0.25	0.02	0.64	0.14	0.11	0.03	0	10.68	0.93	0.15	0.02	0.1	0.4	0.6	0.09	0.75	1.01	0	0	0	13.93	-5.72	-4.95	63.4	61.84	912.44	498.09	1007.87	599.52	926.29	522.41	988.13	522.21
40.173	0	0.13	0.18	0.02	0.13	0.03	0.23	0.06	0.93	0.22	99.53	0.33	0	94.75	0.25	0.1	0.22	0.02	0.59	0.12	0.09	0.02	0	11.26	0.78	0.18	0.02	0.1	0.41	0.57	0.08	0.28	0.93	0	0	0	11.42	-7.54	-5.48	61.89	61.86	912.05	497.92	1008.35	600.3	926.05	522.75	987.88	521.12
40.206	0	0.13	0.18	0.02	0.13	0.03	0.21	0.06	0.94	0.2	99.57	0.33	0	96.12	0.17	0.07	0.2	0.02	0.46	0.08	0.08	0.01	0	9.73	0.69	0.18	0.02	0.11	0.37	0.54	0.08	0.1	0.94	0	0	0	14.29	-5.96	-5.19	62.55	61.68	912.45	497.74	1008.41	600.26	926.54	522.73	988.2	521.21
40.24	0	0.13	0.18	0.02	0.13	0.03	0.21	0.06	0.92	0.19	99.59	0.33	0	92.77	0.13	0.04	0.19	0.02	0.61	0.07	0.09	0.01	0	9.16	0.64	0.24	0.01	0.11	0.32	0.6	0.06	0.08	0.92	0	0	0	12.14	-9.24	-4.66	61.53	63.84	911.9	497.6	1007.82	599.72	925.01	522.62	988.82	520.63
40.273	0	0.13	0.18	0.02	0.13	0.03	0.21	0.06	0.87	0.18	99.58	0.33	0	84.68	0.13	0.04	0.18	0.02	0.78	0.06	0.09	0.01	0	9.31	0.61	0.22	0.01	0.1	0.32	0.56	0.06	0.02	0.87	0	0	0	12.97	-13.45	-4	61.41	63.3	911.84	497.46	1008.92	600.57	926.06	521.74	989.36	522.18
40.306	0	0.13	0.18	0.02	0.13	0.03	0.2	0.06	0.97	0.21	99.61	0.33	0	85.04	0.12	0.05	0.21	0.03	0.97	0.07	0.15	0.02	0	8.03	0.58	0.19	0.01	0.07	0.32	0.55	0.06	0.06	0.81	0	0	0	9.7	-13.31	-3.81	61.11	62.93	912.6	497.62	1010.62	601.16	927.6	521.1	990.5	522.8
40.34	0	0.13	0.18	0.02	0.13	0.03	0.17	0.06	1.03	0.23	99.64	0.33	0	93.92	0.12	0.05	0.23	0.03	1.03	0.07	0.19	0.03	0	5.82	0.34	0.12	0.01	0.03	0.33	0.44	0.05	0.01	0.81	0	0	0	8.84	-8.32	-4.53	61.08	62.16	913.77	496.09	1014.38	603.1	930.2	520.59	992.36	520.68
40.373	0	0.13	0.18	0.02	0.13	0.03	0.16	0.06	0.91	0.29	99.63	0.33	0	89.21	0.12	0.04	0.29	0.05	0.91	0.07	0.2	0.05	0	4.62	0.19	0.08	0.01	0.02	0.37	0.4	0.04	0	0.75	0	0	0	9.38	-11.44	-1.93	61.3	62.79	913.87	494.53	1015.87	603.99	931.9	518.6	994.68	519.52
40.406	0	0.13	0.18	0.02	0.13	0.03	0.15	0.06	1.22	0.35	99.63	0.33	0	82.15	0.15	0.05	0.38	0.06	1.22	0.11	0.28	0.05	0	3.38	0.14	0.05	0.01	0.01	0.36	0.35	0.04	0.01	0.74	0	0	0	11.38	-14.37	-1.17	62.13	62.97	914.44	493.36	1016.84	603.7	932.91	517.54	995.87	518.78
40.44	0	0.13	0.18	0.02	0.13	0.03	0.14	0.06	1.34	0.28	99.63	0.33	0	74.23	0.12	0.06	0.41	0.08	1.34	0.13	0.27	0.04	0	2.19	0.12	0.03	0.01	0.03	0.3	0.28	0.04	0.01	0.75	0	0	0	10.17	-16.71	-0.55	62.31	61.8	917.29	493.75	1017.65	601.92	935.62	517.15	997.41	518.46
40.473	0	0.13	0.18	0.02	0.13	0.03	0.14	0.06	1.78	0.42	99.63	0.33	0	79.33	0.18	0.05	0.53	0.1	1.78	0.27	0.42	0.06	0	2.1	0.12	0.02	0.02	0.07	0.28	0.29	0.04	0.01	0.77	0	0	0	12.17	-15.28	-0.07	62.86	62.85	918.28	491.96	1019.44	601.34	936.74	515.71	999.56	517.18
40.507	0	0.13	0.19	0.02	0.13	0.03	0.14	0.06	1.55	0.69	99.63	0.33	0	83.85	0.22	0.05	0.73	0.11	2.61	0.39	0.69	0.06	0	1.55	0.11	0.01	0.02	0.18	0.24	0.26	0.04	0.02	0.75	0	0	0	17.19	-13.77	0.12	64.61	62.44	920.47	491.75	1019.2	598.52	938.06	515.03	1000.43	518.1
40.54	0	0.13	0.19	0.02	0.13	0.03	0.14	0.06	1.51	0.92	99.63	0.33	0	89.76	0.21	0.04	0.85	0.1	2.69	0.42	0.92	0.12	0	1.51	0.09	0.01	0.03	0.15	0.22	0.26	0.04	0.03	0.78	0	0	0	17.08	-11.15	-1.74	64.8	63.92	922.29	491.22	1019.77	595.48	937.59	514.72	1001.45	517.63
40.573	0	0.13	0.18	0.03	0.13	0.03	0.14	0.06	1.75	1.6	99.63	0.33	0	93.32	0.2	0.02	0.85	0.1	3.02	0.39	1.6	0.35	0	1.75	0.1	0.02	0.03	0.11	0.2	0.25	0.04	0.02	0.82	0	0	0	17.03	-8.81	-1.8	65.47	64.2	924.49	491.84	1020.12	594.02	938.71	515.19	1002.86	517.59
40.607	0	0.13	0.18	0.03	0.12	0.03	0.14	0.06	1.68	1.68	99.63	0.33	0	93.71	0.24	0.01	0.85	0.09	3.16	0.41	1.84	0.6	0	1.68	0.2	0.01	0.05	0.07	0.16	0.24	0.03	0.02	0.94	0	0	0	15.62	-8.49	-1.89	65.07	65.46	925	491.62	1020.42	593.51	938.39	515.29	1003.84	516.54
40.64	0	0.13	0.18	0.03	0.12	0.03	0.14	0.06	1.96	1.96	99.63	0.33	0	94.57	0.27	0.01	0.89	0.07	3.03	0.41	2.58	1.17	0	1.96	0.39	0.01	0.05	0.08	0.14	0.25	0.04	0.03	0.95	0	0	0	16.86	-7.71	-1.91	65.71	65.48	925.26	491.58	1020.98	593.84	938.8	515.32	1004.25	516.99
40.673	0	0.13	0.18	0.03	0.12	0.03	0.14	0.06	2.08	2.08	99.64	0.33	0	94.44	0.31	0.01	0.91	0.06	3.51	0.35	3.29	1.49	0	2.08	0.66	0.01	0.05	0.09	0.13	0.26	0.04	0.02	1.11	0	0	0	16.54	-7.84	-2.61	65.57	65.8	926.12	491.1	1021.9	593.07	939.15	515.11	1004.94	516.47
40.707	0	0.12	0.18	0.03	0.12	0.04	0.15	0.06	2.45	2.45	99.64	0.33	0	94.44	0.38	0.01	1.3	0.06	4.29	0.36	4.19	1.42	0	2.45	1.04	0.01	0.04	0.1	0.12	0.25	0.04	0.01	1.21	0	0	0	18.39	-7.84	-3.02	65.97	65.35	926.93	490.96	1022.88	593.39	940.08	515.45	1005.42	516.4
40.74	0	0.12	0.18	0.03	0.12	0.03	0.15	0.06	2.77	2.77	99.64	0.33	0	87.62	0.26	0.01	1.13	0.07	3.6	0.19	4.2	1.19	0	2.77	1.33	0.01	0.04	0.13	0.11	0.26	0.04	0.01	1.23	0	0	0	18.92	-12.21	-1.7	65.11	62.95	926.71	490.95	1022.56	593.48	941.73	514.08	1004.58	517.56
40.774	0	0.13	0.18	0.03	0.12	0.03	0.16	0.06	2.87	1.85	99.64	0.33	0	88.65	0.26	0.01	1.33	0.07	2.87	0.16	1.85	0.35	0	3.02	1.75	0.01	0.04	0.18	0.12	0.28	0.04	0.04	1.4	0	0	0	17.93	-11.72	-1.45	64.85	61.67	927.22	491.3	1023.74	594.76	943.38	514.19	1004.93	517.93
40.807	0	0.13	0.18	0.03	0.12	0.03	0.16	0.06	2.42	1.37	99.65	0.33	0	95.82	0.31	0.01	1.32	0.05	2.42	0.14	1.37	0.31	0	3.22	2.49	0.01	0.05	0.16	0.1	0.24	0.05	0.04	1.58	0	0	0	20.1	-6.34	-2.36	65.85	63.91	926.68	491.04	1023.14	594.55	941.21	515.16	1005.09	517.25
40.84	0	0.13	0.18	0.03	0.13	0.03	0.17	0.06	1.75	0.75	99.65	0.33	0	94.58	0.42	0.01	1.28	0.05	1.75	0.1	0.75	0.17	0	3.83	2.85	0.01	0.05	0.14	0.11	0.22	0.05	0.14	1.53	0	0	0	18.69	-7.7	-2.91	65.8	63.86	925.83	493.03	1022.1	596.1	939.99	517.3	1003.84	518.68
40.874	0	0.13	0.17	0.03	0.12	0.03	0.18	0.06	1.76	0.5	99.65	0.33	0	97.02	0.34	0.02	1.14	0.05	1.33	0.08	0.5	0.12	0	5.27	2.11	0.01	0.04	0.1	0.08	0.2	0.07	0.22	1.76	0	0	0	19.74	-4.58	-3.23	65.94	63.07	926.03	492.57	1022.45	596.02	940.57	517.01	1003.62	518.37
40.907	0	0.12	0.17	0.02	0.12	0.03	0.19	0.06	1.8	0.38	99.63	0.33	0	96.56	0.29	0.02	0.89	0.04	1.01	0.06	0.38	0.11	0	6.88	1.38	0.02	0.04	0.07	0.08	0.2	0.07	0.57	1.8	0	0	0	17.99	-5.32	-2.83	65.72	62.27	924.46	494.24	1021.28	597.8	939.83	517.89	1002.04	520.56
40.94	0	0.12	0.17	0.02	0.12	0.03	0.18	0.06	1.76	0.35	99.63	0.33	0	97.41	0.3	0.04	0.71	0.04	1.05	0.05	0.35	0.08	0	6.8	0.98	0.02	0.03	0.09	0.09	0.21	0.07	0.12	1.76	0	0	0	15.85	-3.86	-5.01	65.02	61.53	924.41	494.83	1020.14	597.22	938.58	519.71	1000.1	518.71
40.974	0	0.12	0.17	0.02	0.12	0.03	0.21	0.06	1.69	0.48	99.57	0.33	0	97.13	0.3	0.06	0.53	0.03	0.99	0.05	0.48	0.12	0	9.78	0.64	0.03	0.03	0.09	0.1	0.21	0.08	0.07	1.69	0	0	0	18.24	-4.38	-5.35	65.7	61.7	923.16	494.15	1018.53	596.05	936.88	519.23	998.58	518.62
41.007	0	0.12	0.17	0.02	0.12	0.03	0.23	0.06	1.62	0.99	99.55	0.33	0	97.16	0.35	0.07	0.51	0.03	1.44	0.07	0.99	0.18	0	10.99	0.54	0.04	0.03	0.13	0.12	0.26	0.09	0.13	1.62	0	0	0	18.76	-4.34	-5	66.37	61.58	920.77	494.43	1016.01	596.14	934.66	519.15	996.24	519.39
41.04	0	0.12	0.17	0.03	0.12	0.03	0.26	0.06	1.83	2.29	99.48	0.33	0	97.01	0.45	0.1	0.42	0.02	1.83	0.07	2.29	0.32	0	13.79	0.54	0.05	0.03	0.17	0.12	0.27	0.09	0.12	1.42	0	0	0	18.26	-4.61	-5.29	66.41	60.45	920.36	494.9	1014.4	595.29	934.13	519.37	994.58	519.33
41.074	0	0.12	0.18	0.03	0.12	0.03	0.29	0.06	2.17	4.05	99.41	0.34	0	97.68	0.44	0.12	0.32	0.02	2.17	0.08	4.05	0.56	0	16.56	0.5	0.06	0.02	0.14	0.14	0.28	0.09	0.09	1.3	0	0	0	16.44	-3.3	-5.17	65.65	61.82	919.65	495.04	1013.05	594.53	932.42	519.62	994.24	518.59
41.107	0	0.12	0.18	0.03	0.12	0.03	0.31	0.06	2.64	3.16	99.37	0.35	0	97.11	0.51	0.1	0.3	0.02	2.64	0.09	3.16	0.4	0	17.58	0.42	0.06	0.02	0.16	0.14	0.27	0.09	0.08	1.33	0	0	0	16.89	-4.42	-5.62	65.2	61.89	918.36	495.04	1013.12	595.87	931.54	519.95	993.42	519.22
41.141	0	0.12	0.18	0.02	0.12	0.03	0.33	0.06	2.39	1.3	99.34	0.34	0	96.98	0.72	0.1	0.25	0.03	2.39	0.1	1.3	0.16	0	17.87	0.45	0.07	0.03	0.17	0.19	0.28	0.1	0.18	1.32	0	0	0	13.36	-4.66	-4.63	63.76	61.87	917	495.22	1012.27	596.68	930.92	519.49	992.78	518.94
41.174	0	0.12	0.18	0.02	0.13	0.03	0.32	0.06	2.03	1.03	99.36	0.33	0	96.82	1.12	0.08	0.24	0.04	2.03	0.11	1.03	0.15	0	16.85	0.52	0.07	0.03	0.14	0.2	0.27	0.1	0.09	1.26	0	0	0	14.83	-4.92	-4.68	64.1	62.34	916.23	496.04	1010.94	596.69	929.59	520.27	991.92	520.2
41.207	0	0.12	0.18	0.02	0.13	0.03	0.33	0.06	1.62	0.56	99.35	0.33	0	97.69	1.32	0.06	0.24	0.05	1.62	0.1	0.56	0.09	0	16.87	0.61	0.07	0.04	0.19	0.2	0.27	0.1	0.08	1.26	0	0	0	14.28	-3.28	-3.74	63.75	62.88	915.05	495.94	1010.22	597.35	928.83	519.9	991.71	520.18
41.241	0	0.12	0.18	0.02	0.13	0.03	0.32	0.06	1.34	0.49	99.36	0.33	0	97.63	1.34	0.05	0.23	0.07	1.34	0.09	0.49	0.08	0	16.41	0.71	0.08	0.05	0.22	0.24	0.27	0.08	0.11	1.18	0.02	0	0	14.82	-3.42	-3.38	63.78	62.01	915.12	496.3	1009.88	597.58	929.33	520.03	991.34	520.5
41.274	0	0.12	0.18	0.02	0.13	0.03	0.31	0.06	1.32	0.34	99.37	0.33	0	96.63	1.2	0.04	0.24	0.07	1.32	0.08	0.34	0.08	0	16.15	0.69	0.09	0.05	0.18	0.22	0.27	0.08	0.07	1.18	0	0	0	17.94	-5.22	-4.12	64.33	61.21	914.4	495.6	1009.88	597.85	929.02	519.88	990.23	520.55
41.307	0	0.12	0.18	0.02	0.13	0.03	0.3	0.06	1.57	0.27	99.4	0.33	0	96.84	0.91	0.03	0.25	0.09	1.57	0.08	0.27	0.06	0	15.33	0.71	0.12	0.06	0.27	0.2	0.26	0.08	0.03	1.16	0	0	0	16.65	-4.89	-4.06	63.82	60.59	914.22	495.44	1009.25	596.98	928.99	519.23	989.57	520.36
41.341	0	0.12	0.18	0.02	0.13	0.03	0.29	0.06	1.58	0.23	99.43	0.33	0	96.93	0.84	0.03	0.23	0.11	1.58	0.08	0.23	0.06	0	14.66	0.65	0.15	0.06	0.25	0.2	0.36	0.07	0.06	1.1	0	0	0	18.33	-4.74	-4.01	64.44	61.39	914.3	495.91	1009.82	598.2	928.91	520.15	990.29	521.07
41.374	0	0.12	0.18	0.02	0.13	0.03	0.27	0.06	2.03	0.24	99.46	0.33	0	96.07	0.57	0.03	0.24	0.11	2.03	0.1	0.19	0.05	0	13.76	0.68	0.18	0.07	0.24	0.17	0.35	0.06	0.03	1.17	0	0	0	16.1	-6.02	-4.33	63.35	61.14	913.86	495.19	1009.38	597.07	928.44	519.2	989.57	520.1
41.407	0	0.12	0.18	0.02	0.12	0.03	0.26	0.06	2.82	0.24	99.47	0.33	0	95.08	0.46	0.03	0.2	0.1	2.82	0.1	0.21	0.05	0	13.35	0.76	0.24	0.08	0.26	0.14	0.39	0.06	0.03	1.31	0	0	0	13.67	-7.19	-3.93	62.49	61.87	913.97	495.56	1008.48	596.1	927.81	519.22	989.68	519.69
41.441	0	0.12	0.18	0.02	0.12	0.03	0.28	0.06	2.76	0.33	99.44	0.33	0	94.46	0.39	0.03	0.22	0.09	2.76	0.1	0.21	0.06	0	14.5	0.92	0.33	0.09	0.23	0.1	0.36	0.07	0.12	1.34	0	0	0	14.58	-7.82	-3.52	63.08	62.52	915.08	496.65	1008.03	595.6	927.99	520.21	990.51	520.37
41.474	0	0.12	0.17	0.02	0.12	0.03	0.25	0.06	3.14	0.31	99.49	0.33	0	94.27	0.33	0.04	0.19	0.09	3.14	0.08	0.2	0.11	0	12.71	0.87	0.31	0.08	0.21	0.09	0.37	0.07	0.02	1.48	0	0	0	16.9	-7.99	-3.07	63.9	63.93	915.43	496.08	1007.97	594.13	927.61	519.26	991.51	521.09
41.508	0	0.12	0.17	0.02	0.12	0.03	0.21	0.06	2.49	0.33	99.58	0.33	0	91.33	0.25	0.05	0.18	0.09	2.49	0.08	0.33	0.28	0	9.41	0.77	0.3	0.07	0.17	0.07	0.34	0.05	0.07	1.71	0	0	0	14	-10.23	-2.41	63.02	65.01	916.69	497.01	1008.19	593.31	928.09	519.35	993.05	521.83
41.541	0	0.12	0.17	0.02	0.12	0.03	0.19	0.06	2.49	0.4	99.62	0.33	0	93.27	0.23	0.06	0.19	0.1	2.49	0.09	0.4	0.32	0	8.02	0.72	0.29	0.06	0.12	0.07	0.32	0.05	0.02	1.93	0	0	0	12.73	-8.86	-1.69	62.66	63.79	916.74	496.76	1009.89	595.63	929.98	519.1	993.73	521.3
41.574	0	0.12	0.17	0.02	0.12	0.04	0.18	0.06	2.74	0.55	99.64	0.33	0	79.79	0.22	0.07	0.2	0.09	2.74	0.09	0.55	0.44	0	6.83	0.59	0.27	0.04	0.06	0.09	0.36	0.06	0.07	2.04	0	0	0	14.47	-15.13	-1.91	62.42	62.73	917.66	495.79	1011.02	594.44	931.42	517.66	994.02	521.69
41.608	0	0.12	0.17	0.02	0.12	0.04	0.17	0.06	3.06	0.66	99.67	0.33	0	91.57	0.27	0.07	0.21	0.07	3.06	0.09	0.66	0.47	0	5.52	0.54	0.25	0.04	0.03	0.08	0.35	0.06	0.08	2.09	0	0	0	11.02	-10.07	-1.18	62.38	64.39	918.4	495.15	1013.36	596.02	932.48	517.5	996.82	519.87
41.641	0	0.12	0.16	0.02	0.12	0.04	0.16	0.06	3.32	0.54	99.67	0.33	0	84.2	0.36	0.08	0.2	0.06	3.32	0.1	0.54	0.38	0	5.1	0.41	0.24	0.03	0.02	0.09	0.34	0.06	0.08	2.18	0	0	0	12.38	-13.63	-2.57	62.4	62.78	919.31	494.58	1015.38	596.75	934.03	517.73	996.79	519.46
41.674	0	0.12	0.16	0.02	0.12	0.04	0.16	0.06	3.13	0.52	99.67	0.33	0	86.81	0.31	0.07	0.18	0.05	3.13	0.09	0.52	0.36	0	4.74	0.34	0.21	0.03	0.02	0.1	0.34	0.06	0.05	2.24	0	0	0	16.11	-12.58	-2.43	63.76	63.58	920.99	493.79	1017.36	596.37	935.55	517.13	999.07	519.88
41.708	0	0.12	0.16	0.02	0.12	0.04	0.15	0.06	2.92	0.58	99.68	0.33	0	91.38	0.28	0.08	0.15	0.05	2.92	0.1	0.58	0.41	0	4.13	0.26	0.19	0.02	0.03	0.1	0.38	0.05	0.08	2.51	0	0	0	17.13	-10.2	-3.08	64.63	63.86	921.69	492.68	1018.6	595.79	936.06	516.52	999.88	518.99
41.741	0	0.12	0.16	0.02	0.12	0.04	0.15	0.06	2.51	0.92	99.68	0.33	0	91.51	0.27	0.06	0.15	0.05	2.46	0.13	0.92	0.49	0	4.2	0.29	0.16	0.03	0.04	0.09	0.33	0.06	0.03	2.51	0	0	0	18.03	-10.11	-3.4	64.85	63.74	923.21	491.72	1019.79	594.75	937.31	516.02	1001.03	517.57
41.775	0	0.12	0.16	0.03	0.11	0.04	0.15	0.06	2.78	1.75	99.69	0.33	0	91.74	0.3	0.05	0.13	0.05	2.1	0.13	1.75	1.01	0	4.48	0.4	0.11	0.04	0.12	0.09	0.3	0.06	0.04	2.78	0	0	0	16.28	-9.96	-2.43	64.93	64.09	924.89	493.12	1020.19	594.69	938.66	516.63	1002.73	518.51
41.808	0	0.12	0.16	0.03	0.12	0.04	0.16	0.06	2.7	1.68	99.68	0.33	0	97.46	0.3	0.05	0.11	0.04	2	0.11	1.68	0.83	0	5.32	0.5	0.06	0.04	0.09	0.09	0.25	0.06	0.08	2.7	0	0	0	20.91	-3.76	-1.98	67.06	66.15	926.32	493.63	1020.09	593.63	938.56	517.24	1004.66	519.78
41.841	0	0.12	0.16	0.03	0.11	0.04	0.16	0.06	2.59	1.95	99.68	0.33	0	94.85	0.3	0.04	0.11	0.05	1.66	0.08	1.95	0.61	0	5.79	0.64	0.06	0.05	0.11	0.07	0.22	0.06	0.02	2.59	0	0	0	16.02	-7.44	-2.39	65.08	63.58	926.65	493.06	1021.17	593.85	940.35	516.35	1003.9	518.14
41.875	0	0.12	0.16	0.02	0.12	0.03	0.16	0.06	2.62	1.6	99.67	0.33	0	95.05	0.21	0.03	0.11	0.06	1.43	0.07	1.6	0.35	0	6.01	0.72	0.04	0.05	0.09	0.08	0.18	0.08	0.04	2.62	0	0	0	16.21	-7.23	-2.57	64.84	62.02	926.97	493.3	1022.06	594.82	941.7	516.43	1003.68	518.77
41.908	0	0.12	0.16	0.02	0.12	0.03	0.16	0.06	2.47	1.26	99.67	0.33	0	95.67	0.14	0.02	0.14	0.07	1.28	0.05	1.26	0.17	0	5.92	0.88	0.03	0.06	0.08	0.08	0.16	0.09	0.02	2.47	0	0	0	17.22	-6.53	-3.34	64.73	62.49	926.49	492.72	1023.09	595.82	941.36	516.56	1003.81	518.66
41.941	0	0.12	0.16	0.02	0.12	0.03	0.16	0.06	2.43	1.1	99.67	0.33	0	94.05	0.13	0.02	0.15	0.07	1.12	0.04	1.1	0.13	0	5.86	0.95	0.03	0.06	0.09	0.08	0.15	0.1	0.02	2.43	0	0	0	15.32	-8.2	-3.18	63.96	61.84	926.67	493.26	1022.49	595.35	941.56	516.62	1003.36	518.73
41.975	0	0.12	0.16	0.02	0.12	0.03	0.17	0.06	2.28	0.96	99.66	0.33	0	96.55	0.13	0.01	0.18	0.07	1.01	0.03	0.96	0.1	0	6.49	1.22	0.02	0.06	0.08	0.09	0.12	0.11	0.02	2.28	0	0	0	16.51	-5.34	-3.46	64.52	63.1	925.87	492.95	1022.46	596.01	940.36	517.02	1003.44	518.45
42.008	0	0.12	0.17	0.02	0.12	0.03	0.18	0.06	2.11	0.8	99.65	0.33	0	93.8	0.12	0.02	0.19	0.08	0.99	0.02	0.8	0.1	0	6.79	1.16	0.02	0.05	0.09	0.08	0.13	0.11	0.02	2.11	0	0	0	17.08	-8.42	-3.39	64.83	60.18	925.95	493.99	1020.64	594.79	941.08	516.85	1001.18	520.03
42.041	0	0.12	0.17	0.02	0.12	0.03	0.19	0.06	1.94	0.5	99.62	0.33	0	96.57	0.17	0.02	0.21	0.08	0.83	0.02	0.5	0.11	0	8.2	0.89	0.02	0.04	0.08	0.09	0.12	0.12	0.02	1.94	0	0	0	15.43	-5.3	-2.25	64.62	61.85	924.93	493.96	1018.72	594.08	939.27	516.71	1001.09	518.9
42.075	0	0.12	0.17	0.02	0.12	0.03	0.22	0.06	1.8	0.5	99.57	0.33	0	96.99	0.18	0.02	0.19	0.08	0.81	0.02	0.5	0.09	0	10.48	0.82	0.02	0.04	0.1	0.07	0.11	0.12	0.02	1.8	0	0	0	15.78	-4.64	-4.15	64.8	61.29	924.7	494.05	1017.93	592.83	938.16	517.17	999.42	519.08
42.108	0	0.12	0.17	0.02	0.12	0.03	0.22	0.06	1.81	0.41	99.57	0.33	0	95.98	0.18	0.03	0.18	0.07	0.84	0.02	0.41	0.09	0	10.46	0.73	0.03	0.04	0.16	0.07	0.14	0.12	0.02	1.81	0	0	0	13.28	-6.13	-4.45	64.11	61.18	922.82	494.95	1015.78	592.9	936.05	517.73	997.2	519.79
42.142	0	0.12	0.17	0.02	0.12	0.03	0.22	0.06	1.62	0.55	99.55	0.33	0	96.32	0.18	0.04	0.18	0.07	0.85	0.02	0.55	0.1	0	11.16	0.67	0.03	0.03	0.32	0.06	0.18	0.11	0.05	1.62	0	0	0	13.5	-5.68	-4.53	64.15	61.16	920.41	495	1014.01	593.76	933.93	517.99	995.06	519.9
42.175	0	0.12	0.17	0.02	0.12	0.03	0.22	0.06	1.42	0.6	99.55	0.33	0	97.73	0.19	0.06	0.19	0.08	0.71	0.02	0.6	0.08	0	11.06	0.59	0.03	0.02	0.28	0.05	0.23	0.11	0.02	1.42	0	0	0	13.25	-3.18	-4.48	64.14	61.16	919.78	494.58	1013.99	594.49	933.65	518.02	994.8	518.87
42.208	0	0.12	0.18	0.02	0.12	0.03	0.23	0.06	1.32	0.67	99.54	0.33	0	97.6	0.25	0.08	0.18	0.09	0.62	0.02	0.67	0.08	0	11.32	0.61	0.04	0.02	0.28	0.05	0.26	0.11	0.02	1.32	0	0	0	16.79	-3.46	-5.81	64.87	62.05	918.89	493.82	1014.85	595.41	932.5	518.44	994.55	519.23
42.242	0	0.12	0.18	0.02	0.12	0.03	0.25	0.06	1.19	0.62	99.51	0.33	0	96.66	0.29	0.1	0.2	0.1	0.65	0.02	0.62	0.07	0	12.6	0.63	0.06	0.02	0.28	0.04	0.35	0.12	0.01	1.19	0	0	0	15.96	-5.17	-4.47	64.43	61.57	918.3	494.03	1012.99	594.56	932.17	517.75	993.72	519.15
42.275	0	0.12	0.18	0.02	0.12	0.03	0.24	0.06	1.13	0.63	99.51	0.33	0	96.32	0.32	0.09	0.2	0.1	0.69	0.02	0.63	0.04	0	12.45	0.63	0.07	0.02	0.28	0.04	0.4	0.12	0	1.13	0	0	0	14.14	-5.67	-4.31	63.72	60.37	917.73	494.22	1012.66	595.37	932.44	517.83	992.8	518.62
42.308	0	0.12	0.18	0.02	0.12	0.03	0.23	0.06	1.03	0.58	99.53	0.33	0	94.78	0.3	0.08	0.23	0.1	0.89	0.02	0.58	0.03	0	11.44	0.76	0.09	0.01	0.31	0.05	0.5	0.12	0	1.03	0	0	0	12.42	-7.5	-4.44	63.02	60.38	917.18	494.13	1012.08	595.04	931.78	517.68	992.16	518.15
42.342	0	0.12	0.18	0.02	0.13	0.03	0.22	0.06	1.08	0.45	99.56	0.33	0	94.78	0.37	0.07	0.29	0.11	1.08	0.02	0.45	0.03	0	9.93	0.86	0.17	0.01	0.37	0.06	0.83	0.14	0.01	0.96	0	0	0	13.43	-7.5	-4.67	63.36	60.28	917.57	494.41	1011.89	594.75	931.83	518.09	992.1	518.35
42.375	0	0.13	0.18	0.02	0.13	0.03	0.22	0.06	1.09	0.41	99.57	0.33	0	97.06	0.42	0.07	0.29	0.13	1.09	0.02	0.41	0.02	0	9.63	0.98	0.19	0.01	0.38	0.06	0.96	0.15	0.01	0.94	0	0	0	16.73	-4.52	-4.37	64.6	61.8	917.72	494.77	1012.37	595.49	931.5	518.72	993.29	519.71
42.408	0	0.13	0.18	0.02	0.13	0.03	0.21	0.06	1.16	0.43	99.57	0.33	0	95.67	0.52	0.07	0.27	0.13	1.16	0.02	0.43	0.03	0	9.34	1.11	0.26	0.01	0.5	0.07	1.17	0.15	0.01	0.93	0	0	0	17.86	-6.53	-5.4	64.56	60.94	917.86	494.54	1012.74	595.48	931.7	518.99	992.64	519.55
42.442	0	0.13	0.18	0.02	0.13	0.03	0.23	0.06	1.33	0.41	99.54	0.33	0	92.56	0.56	0.07	0.24	0.14	1.33	0.02	0.39	0.04	0	10.38	1.5	0.41	0.02	0.52	0.07	1.65	0.15	0.01	0.93	0	0	0	13.53	-9.4	-5.36	62.93	60.44	916.95	494.07	1012.13	594.98	931.19	518.05	991.63	518.47
42.475	0	0.13	0.18	0.03	0.13	0.03	0.23	0.06	1.23	0.43	99.53	0.33	0	94.65	0.53	0.07	0.25	0.14	1.23	0.02	0.29	0.04	0	10.6	1.81	0.43	0.03	0.5	0.06	1.43	0.17	0.01	0.91	0	0	0	15.38	-7.63	-5.38	63.45	60.12	917.31	495.06	1012.02	595.63	931.51	519.04	991.63	519.73
42.509	0	0.13	0.18	0.03	0.13	0.03	0.24	0.06	0.91	0.59	99.52	0.33	0	94.5	0.59	0.06	0.27	0.12	0.91	0.01	0.2	0.05	0	10.81	2.07	0.65	0.04	0.39	0.06	1.79	0.2	0.01	0.85	0	0	0	12.89	-7.79	-3.23	62.78	63.47	917.7	495.33	1012.09	595.63	930.96	518.86	994.43	519.35
42.542	0	0.13	0.18	0.03	0.13	0.03	0.24	0.06	0.82	0.53	99.53	0.33	0	90.48	0.53	0.05	0.29	0.12	0.82	0.02	0.21	0.07	0	10.74	2.14	0.66	0.04	0.22	0.06	1.76	0.22	0.02	0.8	0	0	0	11.44	-10.74	-1.77	62.46	64.16	918.84	495.79	1014.11	597.14	932.87	518.67	997.02	520.2
42.575	0	0.13	0.18	0.03	0.13	0.03	0.22	0.06	0.77	0.38	99.56	0.33	0	86.09	0.38	0.05	0.31	0.11	0.65	0.02	0.21	0.1	0	9.48	1.81	0.56	0.04	0.1	0.07	1.7	0.21	0.02	0.77	0	0	0	11.09	-12.89	-1.49	62.27	63.87	920.23	495.81	1015.45	596.82	934.52	518.16	998.34	520.79
42.609	0	0.13	0.18	0.03	0.13	0.03	0.21	0.06	0.69	0.38	99.58	0.33	0	83.37	0.29	0.05	0.38	0.11	0.69	0.03	0.21	0.18	0	8.69	1.43	0.42	0.04	0.04	0.07	1.5	0.22	0.01	0.67	0	0	0	12.17	-13.94	-2.19	62.54	64.82	921.6	495.4	1017.5	596.61	935.37	518.05	1000.12	521.19
42.642	0	0.13	0.18	0.03	0.13	0.03	0.2	0.06	0.96	0.38	99.6	0.33	0	79.34	0.28	0.05	0.38	0.11	0.96	0.03	0.27	0.37	0	7.91	1.13	0.3	0.03	0.01	0.08	1.28	0.23	0	0.67	0	0	0	15.45	-15.27	-1.01	62.76	63.87	922.23	494.36	1019.55	598.07	937.83	517.01	1001.56	521.14
42.675	0	0.13	0.19	0.02	0.13	0.03	0.18	0.06	1.18	0.5	99.63	0.33	0	75.94	0.23	0.04	0.5	0.13	1.18	0.04	0.39	0.28	0	5.85	0.71	0.22	0.03	0.01	0.09	1.05	0.24	0	0.66	0	0	0	13.78	-16.25	-1.11	62.68	64.58	923.59	493.97	1022.32	599.1	939.44	516.91	1003.92	520.64
42.709	0	0.13	0.19	0.02	0.13	0.03	0.17	0.06	1.25	0.73	99.63	0.33	0	82.41	0.26	0.04	0.73	0.1	1.25	0.05	0.43	0.17	0	4.48	0.44	0.11	0.02	0.01	0.12	0.89	0.28	0	0.73	0	0	0	15.08	-14.28	0.1	63	64.19	925.81	493.25	1026.3	600.82	943.43	515.98	1007.43	520.95
42.742	0	0.13	0.19	0.02	0.13	0.03	0.16	0.06	1.18	0.79	99.63	0.33	0	81.33	0.33	0.03	0.79	0.1	1.18	0.07	0.47	0.11	0	3.39	0.26	0.08	0.02	0.01	0.14	0.84	0.28	0	0.72	0	0	0	11.88	-14.64	-0.79	62.38	62.56	928.34	492.99	1028.05	599.48	945.92	515.61	1008.37	519.47
42.776	0	0.13	0.19	0.02	0.13	0.03	0.15	0.06	1.07	0.61	99.63	0.33	0	71.08	0.31	0.03	1.03	0.09	1.07	0.09	0.24	0.04	0	2.49	0.17	0.04	0.01	0.01	0.18	0.61	0.3	0	0.74	0	0	0	15.98	-17.5	-3.12	62.43	61.1	930.35	492.11	1031.06	599.74	947.98	516.07	1008.99	519.34
42.809	0	0.13	0.19	0.02	0.13	0.03	0.15	0.06	1.23	0.45	99.63	0.33	0	84.87	0.35	0.02	1.13	0.08	1.23	0.09	0.2	0.03	0	2.17	0.15	0.03	0.01	0.01	0.18	0.45	0.34	0.02	0.77	0	0	0	14.14	-13.38	-1.97	62.42	62.53	931.96	492.09	1032.48	599.86	949.35	515.91	1011.84	518.42
42.842	0	0.13	0.19	0.02	0.13	0.03	0.15	0.06	1.37	0.38	99.63	0.33	0	91.43	0.38	0.01	1.18	0.07	1.37	0.08	0.15	0.02	0	2.27	0.17	0.02	0.01	0.01	0.17	0.36	0.37	0.01	0.77	0	0	0	11.59	-10.16	-1.73	62.21	62.18	932.73	492.59	1032.13	599.21	949.89	516.09	1012.05	517.73
42.876	0	0.13	0.19	0.02	0.13	0.03	0.15	0.06	1.4	0.39	99.62	0.33	0	90.36	0.39	0.01	1.33	0.07	1.4	0.07	0.14	0.01	0	1.94	0.18	0.01	0.01	0.01	0.16	0.21	0.41	0.01	0.75	0	0	0	11.83	-10.81	-2.75	62.15	62.17	932.7	492.99	1031.82	599.06	949.22	516.89	1011.38	517.94
42.909	0	0.13	0.19	0.02	0.13	0.03	0.15	0.06	1.14	0.35	99.62	0.33	0	91.01	0.35	0.01	1.45	0.06	1.14	0.05	0.16	0.01	0	1.82	0.2	0.01	0.01	0.01	0.15	0.16	0.45	0	0.69	0	0	0	10.38	-10.42	-2.16	62	62.28	933.96	493.83	1031.93	598.85	950.13	517.46	1012.41	517.81
42.942	0	0.13	0.19	0.02	0.13	0.03	0.15	0.06	0.94	0.32	99.62	0.33	0	88.95	0.32	0.01	1.52	0.05	0.94	0.03	0.19	0.02	0	1.83	0.28	0.01	0.01	0.02	0.13	0.15	0.46	0	0.67	0	0	0	10.76	-11.57	-2.88	61.91	61.53	934.33	494.03	1031.75	598.17	950.26	517.62	1011.79	518.17
42.976	0	0.13	0.19	0.02	0.13	0.03	0.15	0.06	0.76	0.21	99.61	0.33	0	92.19	0.2	0.01	1.98	0.06	0.76	0.02	0.21	0.02	0	1.56	0.43	0	0.01	0.03	0.14	0.12	0.43	0	0.58	0	0	0	12.22	-9.66	-2.94	62.35	63.45	934.3	493.68	1032.44	598.23	949.57	517.49	1013.01	518.77
43.009	0	0.13	0.19	0.02	0.13	0.03	0.15	0.06	0.78	0.21	99.61	0.33	0	91.1	0.15	0.01	2.03	0.05	0.78	0.01	0.21	0.03	0	1.69	0.63	0	0.01	0.04	0.12	0.11	0.47	0	0.6	0	0	0	13.6	-10.37	-4.17	62.42	61.6	934.98	493.95	1033.08	598.69	950.6	518.34	1012.2	518.8
43.042	0	0.13	0.19	0.02	0.13	0.03	0.15	0.06	0.87	0.2	99.61	0.33	0	91.28	0.12	0.01	1.91	0.04	0.87	0.01	0.2	0.03	0	1.71	0.84	0	0.02	0.03	0.12	0.11	0.43	0	0.63	0	0	0	15.07	-10.26	-4.67	62.81	60.5	935.66	494.72	1032.51	597.98	951.02	518.9	1011.51	519.8
43.076	0	0.13	0.19	0.02	0.13	0.03	0.15	0.06	0.92	0.17	99.62	0.33	0	94.32	0.09	0.02	1.73	0.04	0.92	0.01	0.17	0.03	0	1.92	1.08	0	0.02	0.04	0.11	0.09	0.45	0.02	0.67	0	0	0	16.3	-7.95	-5.12	63.56	60.26	935.02	494.96	1031.45	597.62	950.13	519.15	1010.37	520.37
43.109	0	0.13	0.19	0.02	0.13	0.03	0.15	0.06	0.99	0.17	99.62	0.33	0	94.23	0.08	0.03	1.51	0.03	0.99	0.01	0.17	0.04	0	2.06	1.13	0	0.02	0.04	0.11	0.09	0.43	0.04	0.66	0	0	0	15.81	-8.04	-5.85	63.43	60.08	933.12	496.26	1030.16	599.43	948.29	520.8	1008.36	521.61
43.109	3	0.11	0.16	0.03	0.14	0.03	0.15	0.07	0.4	5.68	99.67	0.33	0	98.74	5.68	0.38	0.4	0.15	1.06	0.49	3.46	4.95	0	0.33	0.15	37.21	0.2	0.05	0.6	0.17	0.16	0.34	2.09	0	0		-14.99	-0.2	-8.09	47.43	156.78	657.15	624.7	915.31	890.17	696.73	683.83	853.4	677.86
43.143	0	0.13	0.19	0.02	0.13	0.03	0.15	0.06	0.88	0.2	99.62	0.33	0	95.03	0.08	0.06	1.51	0.04	0.88	0.01	0.2	0.04	0	2.29	0.99	0	0.01	0.05	0.12	0.09	0.41	0.07	0.65	0	0	0	13.43	-7.24	-5.89	62.81	61.71	929.38	496.2	1028.53	601.21	944.69	521	1006.39	521.81
43.176	0	0.13	0.19	0.02	0.13	0.03	0.16	0.06	0.79	0.26	99.62	0.33	0	96.51	0.09	0.12	1.18	0.03	0.79	0.02	0.26	0.06	0	3.62	1.02	0	0.01	0.06	0.12	0.09	0.43	0.02	0.6	0	0	0	12.97	-5.4	-5.5	63.08	62.59	927.74	496.38	1026.51	601.37	942.59	521.5	1005.17	521.05
43.209	0	0.13	0.19	0.03	0.13	0.03	0.17	0.06	0.74	0.44	99.62	0.33	0	95.45	0.09	0.15	1.08	0.04	0.74	0.02	0.44	0.07	0	4.23	1	0	0.02	0.07	0.13	0.09	0.39	0.02	0.59	0	0	0	11.34	-6.78	-6.31	62.48	62.63	924.33	496.1	1023.59	600.96	938.98	521.26	1001.6	520.93
43.243	0	0.13	0.19	0.02	0.13	0.03	0.19	0.06	0.74	0.53	99.62	0.33	0	95.39	0.12	0.16	0.86	0.03	0.74	0.03	0.53	0.06	0	6.73	0.75	0.01	0.02	0.04	0.1	0.08	0.42	0.01	0.54	0	0	0	16.65	-6.85	-4.98	64.04	64.79	919.23	496.19	1018.77	602.41	933.49	522.13	998.27	521.48
43.276	0	0.13	0.19	0.02	0.13	0.03	0.18	0.06	0.89	0.54	99.62	0.33	0	96.52	0.11	0.17	0.83	0.04	0.89	0.05	0.54	0.06	0	6.35	0.6	0.01	0.01	0.03	0.12	0.09	0.41	0	0.52	0	0	0	10.58	-5.38	-6.05	62.32	61.42	916.02	496.63	1016.24	602.96	931.97	521.63	993.39	521.42
43.309	0	0.13	0.19	0.02	0.13	0.03	0.19	0.06	0.99	0.56	99.62	0.33	0	95.59	0.13	0.17	0.68	0.06	0.99	0.07	0.56	0.06	0	6.96	0.37	0.01	0.01	0.01	0.12	0.11	0.4	0.01	0.51	0	0	0	14.74	-6.62	-6.25	62.98	62.46	911.36	495.83	1011.88	603.05	926.76	521.95	989.21	520.77
43.343	0	0.13	0.19	0.02	0.13	0.03	0.19	0.06	1.07	0.64	99.62	0.33	0	96.35	0.16	0.14	0.61	0.09	1.07	0.1	0.64	0.06	0	7.25	0.24	0.02	0.01	0.01	0.14	0.16	0.35	0.01	0.49	0	0	0	11.54	-5.63	-7.78	62.18	59.35	909.24	495.23	1009.53	602.43	925.6	521.55	984.88	518.49
43.376	0	0.13	0.19	0.02	0.13	0.03	0.19	0.06	1.07	0.8	99.62	0.33	0	96.76	0.19	0.11	0.69	0.1	1.07	0.1	0.8	0.1	0	6.85	0.15	0.02	0.02	0.01	0.15	0.17	0.35	0.01	0.5	0	0	0	11.96	-5.02	-7.88	62.52	60.15	907.26	495.06	1007.95	602.56	923.33	521.63	983.4	518.53
43.409	0	0.13	0.19	0.03	0.13	0.03	0.19	0.06	1.05	0.96	99.62	0.33	0	95.23	0.21	0.08	0.73	0.08	1.05	0.11	0.96	0.14	0	6.82	0.12	0.03	0.02	0.02	0.17	0.2	0.31	0.01	0.52	0	0	0	11.72	-7.03	-7.31	62.42	60.64	905.65	494.87	1007.56	604	922.29	521.61	982.85	518.45
43.443	0	0.13	0.19	0.03	0.13	0.03	0.19	0.06	1.56	0.97	99.62	0.33	0	93.94	0.24	0.05	0.63	0.08	1.56	0.12	0.97	0.14	0	7.24	0.07	0.04	0.02	0.02	0.24	0.27	0.23	0.01	0.62	0	0	0	12.04	-8.3	-7.15	62.58	60.68	904.32	494.63	1006.48	603.92	921.1	521.22	981.73	518.7
43.476	0	0.13	0.19	0.02	0.13	0.03	0.18	0.06	2.21	0.69	99.63	0.33	0	90.63	0.3	0.05	0.69	0.06	2.21	0.12	0.69	0.13	0	6.26	0.05	0.04	0.02	0.02	0.26	0.29	0.19	0.02	0.69	0	0	0	12.13	-10.65	-6.25	62.71	60.64	904.01	495.07	1005.74	604.3	921	521.43	981.58	518.89
43.51	0	0.13	0.18	0.02	0.13	0.03	0.18	0.06	4.61	0.44	99.63	0.33	0	91.16	0.29	0.05	0.56	0.06	4.61	0.14	0.43	0.09	0	5.68	0.04	0.06	0.03	0.02	0.42	0.44	0.13	0.03	0.8	0	0	0	13.45	-10.33	-6.07	63.14	59.6	904.38	495.48	1005.52	604.3	921.73	521.55	981.3	519.59
43.543	0	0.13	0.18	0.02	0.13	0.03	0.17	0.06	4.75	0.49	99.64	0.33	0	89.75	0.35	0.06	0.58	0.05	4.75	0.14	0.32	0.08	0	4.75	0.03	0.06	0.04	0.02	0.53	0.49	0.11	0.07	0.93	0	0	0	14.09	-11.15	-6.01	63.24	59.61	904.16	495.6	1004.64	603.56	921.18	521.47	980.77	519.93
43.576	0	0.13	0.18	0.02	0.13	0.04	0.17	0.06	4.39	0.5	99.64	0.33	0	93.44	0.34	0.05	0.51	0.05	5.1	0.16	0.24	0.06	0	4.39	0.03	0.06	0.05	0.02	0.53	0.5	0.1	0.14	1.08	0	0	0	14.75	-8.72	-6.31	63.52	59.7	905.33	495.25	1004.6	601.71	921.6	521.04	981.27	519.43
43.61	0	0.13	0.18	0.02	0.13	0.04	0.16	0.06	3.54	0.55	99.65	0.33	0	93.72	0.34	0.05	0.55	0.04	5.35	0.17	0.21	0.05	0	3.54	0.03	0.06	0.05	0.03	0.64	0.63	0.08	0.14	1.31	0	0	0	11.07	-8.48	-5.85	62.88	59.11	907.86	496.46	1004.36	599.03	923.28	520.63	982.39	520.27
43.643	0	0.13	0.18	0.02	0.13	0.04	0.16	0.06	3.86	0.5	99.65	0.33	0	87.37	0.35	0.06	0.5	0.04	5.05	0.2	0.25	0.06	0	3.86	0.06	0.06	0.05	0.05	0.66	0.61	0.08	0.09	1.4	0	0	0	11.55	-12.33	-2.68	63.46	61.95	908.91	498.03	1004.02	598.91	923.56	520.67	985.47	522.85
43.676	0	0.13	0.17	0.02	0.13	0.04	0.16	0.06	3.61	0.54	99.65	0.33	0	89.21	0.4	0.06	0.54	0.05	4.64	0.28	0.4	0.09	0	3.61	0.08	0.06	0.06	0.08	0.72	0.62	0.08	0.03	1.59	0	0	0	14.39	-11.44	-4.56	63.57	63.32	909.81	497.43	1006.7	599.82	923.69	521.55	986.99	523.09
43.71	0	0.12	0.17	0.02	0.12	0.04	0.15	0.06	2.88	0.59	99.67	0.33	0	81.95	0.4	0.05	0.59	0.05	4.33	0.36	0.46	0.12	0	2.88	0.12	0.05	0.05	0.07	0.79	0.59	0.07	0.01	2.07	0	0	0	12.96	-14.44	-2.96	63.13	63.85	911.47	497.63	1008.94	600.21	926.18	520.35	989.88	524.59
43.743	0	0.12	0.17	0.02	0.12	0.04	0.15	0.06	2.88	0.53	99.67	0.33	0	85.64	0.5	0.05	0.59	0.07	4.15	0.44	0.53	0.19	0	2.88	0.17	0.04	0.04	0.05	0.83	0.52	0.07	0.02	2.19	0	0	0	17.17	-13.07	-3.17	63.59	63.04	913.37	496.92	1011.51	600.97	928.76	520.31	991.66	524.49
43.777	0	0.12	0.16	0.02	0.12	0.04	0.15	0.06	2.76	0.61	99.69	0.33	0	82.12	0.61	0.05	0.64	0.08	3.98	0.48	0.45	0.22	0	2.76	0.23	0.03	0.04	0.03	0.86	0.51	0.06	0.01	2.97	0	0	0	15.42	-14.38	-2.45	63.19	62.54	915.3	496.58	1014.52	602.13	931.83	519.8	994.24	523.92
43.81	0	0.12	0.16	0.02	0.12	0.04	0.15	0.06	2.57	0.72	99.69	0.33	0	83.25	0.72	0.03	0.83	0.09	3.93	0.59	0.48	0.22	0	2.57	0.29	0.03	0.03	0.02	0.86	0.41	0.06	0.01	3.04	0	0	0	14.07	-13.98	-1.86	62.88	63.56	917.51	496.44	1015.22	600.61	933.01	519.66	996.51	522.42
43.843	0	0.12	0.16	0.02	0.12	0.04	0.14	0.06	2.19	0.81	99.69	0.33	0	82.29	0.81	0.03	0.89	0.08	3.61	0.67	0.53	0.26	0	2.19	0.23	0.03	0.03	0.02	0.91	0.36	0.05	0.01	3.01	0	0	0	12.13	-14.32	-2.46	62.49	63.41	918.96	496.2	1017.27	600.48	934.54	519.3	997.88	522.32
43.877	0	0.12	0.15	0.02	0.12	0.04	0.14	0.06	1.9	0.71	99.7	0.33	0	85.26	0.77	0.02	0.71	0.08	2.85	0.68	0.47	0.19	0	1.9	0.18	0.02	0.02	0.01	1.05	0.3	0.04	0.01	3.65	0	0	0	11.69	-13.22	-2.9	62.56	62.89	920.11	496.43	1018.5	600.89	935.79	519.78	998.63	522.14
43.91	0	0.12	0.15	0.02	0.12	0.04	0.13	0.06	1.81	0.62	99.7	0.33	0	87.71	0.75	0.02	0.62	0.06	1.93	0.6	0.37	0.17	0	1.81	0.13	0.02	0.02	0.01	1.22	0.26	0.04	0.02	3.72	0	0	0	11.71	-12.17	-4.35	62.47	61.67	922.14	496.34	1019.83	599.82	937.41	520.08	999.06	521.58
43.943	0	0.12	0.15	0.02	0.12	0.04	0.13	0.06	1.88	0.58	99.7	0.33	0	94.3	0.62	0.02	0.58	0.04	1.16	0.36	0.23	0.13	0	1.88	0.1	0.02	0.02	0.01	1.15	0.23	0.04	0.05	3.42	0	0	0	15.04	-7.97	-6.07	63.42	63.86	923.13	495.98	1021.48	599.7	936.74	521.23	1000.59	521.72
43.977	0	0.12	0.15	0.02	0.12	0.04	0.13	0.06	1.96	0.5	99.69	0.33	0	92.39	0.51	0.02	0.5	0.04	1	0.27	0.15	0.07	0	1.96	0.08	0.02	0.02	0.01	1.24	0.18	0.05	0.03	3.14	0	0	0	16.46	-9.52	-5.93	63.64	61.88	923.71	496.61	1022.53	601.61	938.69	521.88	1000.57	522.45
44.01	0	0.12	0.16	0.02	0.12	0.03	0.13	0.06	2.01	0.37	99.69	0.33	0	92.97	0.37	0.02	0.55	0.03	0.96	0.23	0.17	0.06	0	2.01	0.07	0.02	0.02	0.01	1.22	0.17	0.05	0.04	2.87	0	0	0	15.83	-9.09	-4.89	63.52	61.89	923.6	496.5	1022.18	601.2	938.99	520.92	1000.85	522.79
44.043	0	0.12	0.16	0.02	0.12	0.03	0.14	0.06	2.15	0.26	99.68	0.33	0	92.23	0.26	0.03	0.56	0.03	1.1	0.21	0.2	0.05	0	2.15	0.07	0.01	0.01	0.01	1.2	0.15	0.05	0.04	2.47	0	0	0	15.54	-9.63	-5.61	63.13	61.43	924.01	496.09	1022.79	600.87	939.39	520.79	1000.8	522.22
44.077	0	0.13	0.17	0.02	0.13	0.03	0.14	0.06	1.88	0.26	99.66	0.33	0	94.46	0.17	0.05	0.66	0.03	1.4	0.17	0.26	0.05	0	2.29	0.07	0.01	0.02	0.02	1.23	0.13	0.05	0.04	1.88	0	0	0	17.02	-7.82	-6.15	63.69	60.56	924.38	496.2	1023.46	601.35	940.16	521.02	1000.7	522.86
44.11	0	0.13	0.17	0.02	0.13	0.03	0.14	0.06	1.68	0.32	99.65	0.33	0	95.35	0.14	0.06	0.7	0.02	1.19	0.12	0.32	0.06	0	2.32	0.08	0.01	0.02	0.02	1.21	0.13	0.05	0.05	1.68	0	0	0	14.67	-6.9	-4.52	63.29	61	924.82	496.96	1022.61	601.51	940.5	521.46	1001.49	521.82
44.144	0	0.13	0.18	0.02	0.13	0.03	0.14	0.06	1.32	0.22	99.64	0.33	0	95.51	0.13	0.06	0.86	0.01	1.09	0.11	0.22	0.03	0	1.97	0.1	0.01	0.02	0.04	1.24	0.1	0.05	0.41	1.32	0	0	0	16	-6.71	-4.35	64.06	61.26	923.21	496.6	1021.96	602.37	939.31	521.3	1000.57	522.05
44.177	0	0.13	0.18	0.02	0.13	0.03	0.14	0.06	1.13	0.19	99.64	0.33	0	95.78	0.14	0.1	0.87	0.01	1.03	0.13	0.19	0.02	0	1.97	0.08	0	0.02	0.02	1.24	0.09	0.05	0.68	1.13	0	0	0	13.27	-6.39	-4.54	63.84	59.71	921.72	499.25	1019.71	604.1	938.19	523.46	997.91	523.9
44.21	0	0.13	0.18	0.02	0.13	0.03	0.14	0.06	1.16	0.21	99.64	0.33	0	96.07	0.13	0.14	0.74	0.01	1.16	0.2	0.21	0.02	0	2.16	0.08	0	0.02	0.02	1.31	0.1	0.06	0.2	1.1	0	0	0	17.9	-6.02	-5.65	65.27	59.27	919.14	499.01	1016.83	604.62	935.22	524.88	994.45	522.8
44.244	0	0.13	0.18	0.02	0.13	0.03	0.14	0.06	1.34	0.22	99.63	0.33	0	96.71	0.16	0.16	0.76	0.01	1.34	0.22	0.21	0.03	0	1.96	0.1	0	0.02	0.02	1.22	0.11	0.06	0.06	0.84	0	0	0	18.06	-5.1	-6.46	65.39	59.59	917.39	498.76	1015.58	604.4	933.16	524.8	992.73	523.09
44.277	0	0.13	0.18	0.02	0.13	0.03	0.14	0.06	1.34	0.29	99.63	0.33	0	97.11	0.18	0.19	0.69	0.01	1.34	0.2	0.29	0.04	0	2.12	0.09	0.01	0.01	0.01	1.2	0.13	0.07	0.03	0.82	0	0	0	14.53	-4.43	-7.93	64.05	61.79	914.85	497.14	1014.74	603.27	929.55	523.83	991.29	521.48
44.31	0	0.13	0.18	0.02	0.13	0.03	0.15	0.06	1.18	0.36	99.63	0.33	0	95.44	0.19	0.17	0.66	0.01	1.18	0.17	0.36	0.05	0	2.14	0.08	0.01	0.01	0.01	1.25	0.15	0.07	0.02	0.71	0	0	0	13.25	-6.79	-8.77	63.48	58.69	911.12	496.93	1011.22	603.5	927.27	523.34	985.91	521.01
44.344	0	0.13	0.18	0.02	0.13	0.03	0.15	0.06	1.02	0.24	99.63	0.33	0	95.72	0.22	0.2	0.46	0.01	1.02	0.12	0.24	0.04	0	3.21	0.07	0.01	0.01	0.01	1.09	0.18	0.07	0.14	0.64	0	0	0	14.93	-6.46	-9.14	64.15	58.18	906.48	498.49	1007.09	605.96	923.02	525.33	981.14	522.73
44.377	0	0.13	0.18	0.02	0.13	0.03	0.16	0.06	0.99	0.26	99.63	0.33	0	94.22	0.26	0.24	0.42	0.01	0.99	0.1	0.17	0.03	0	3.53	0.07	0.01	0.01	0.02	1.02	0.19	0.07	0.11	0.65	0	0	0	12.6	-8.05	-8.57	63.33	59.12	904.25	498.06	1005.17	606.31	920.69	525.31	979.65	520.92
44.41	0	0.13	0.18	0.02	0.13	0.03	0.16	0.06	1.52	0.33	99.63	0.33	0	90.99	0.33	0.24	0.44	0.02	1.52	0.11	0.14	0.05	0	3.36	0.06	0.01	0.01	0.03	0.94	0.2	0.07	0.11	0.66	0	0	0	13.49	-10.44	-11.47	63.09	59.62	902.96	497.2	1005.68	607.09	918.73	526.75	977.92	519.55
44.444	0	0.13	0.18	0.02	0.13	0.03	0.16	0.06	2.65	0.28	99.63	0.33	0	89.22	0.28	0.14	0.46	0.02	2.65	0.1	0.15	0.07	0	3.13	0.05	0.01	0.01	0.04	0.85	0.25	0.07	0.05	0.72	0	0	0	14.26	-11.43	-9.02	63.33	60.28	901.69	496.42	1004.84	607.14	918.3	524.76	978.39	520.04
44.477	0	0.13	0.18	0.02	0.13	0.03	0.15	0.06	2.84	0.3	99.63	0.33	0	87.92	0.3	0.12	0.47	0.02	4.06	0.1	0.2	0.1	0	2.84	0.05	0.01	0.01	0.07	0.79	0.28	0.06	0.02	0.81	0	0	0	13.65	-12.07	-10.16	63.11	60.33	900.97	496.05	1005.19	607.67	917.55	525.13	977.62	519.54
44.511	0	0.13	0.18	0.02	0.13	0.04	0.15	0.06	2.55	0.36	99.64	0.33	0	85.93	0.26	0.13	0.43	0.03	5.46	0.09	0.23	0.09	0	2.55	0.04	0.02	0.02	0.08	0.76	0.36	0.07	0.02	0.86	0	0	0	16.47	-12.95	-9.3	63.88	59.8	899.58	495.52	1004.93	608.91	917.36	524.36	977.04	520.41
44.544	0	0.13	0.18	0.02	0.13	0.04	0.15	0.06	2.01	0.42	99.64	0.33	0	86.65	0.24	0.11	0.45	0.03	4.83	0.1	0.22	0.06	0	2.01	0.03	0.02	0.03	0.09	0.75	0.42	0.07	0.01	0.95	0	0	0	16.4	-12.65	-9.15	63.76	60.46	899.27	494.78	1005.98	609.61	917.42	523.81	977.76	520.12
44.577	0	0.13	0.18	0.02	0.13	0.03	0.15	0.06	1.88	0.43	99.64	0.33	0	91.5	0.29	0.14	0.52	0.04	4.64	0.14	0.22	0.05	0	1.88	0.04	0.02	0.04	0.1	0.74	0.43	0.06	0.01	0.98	0	0	0	15.62	-10.12	-10.79	62.98	60.29	899.05	493.12	1007.13	609.15	917.3	523.02	977.39	518.15
44.611	0	0.13	0.18	0.02	0.13	0.03	0.14	0.06	1.62	0.46	99.64	0.33	0	78.82	0.32	0.11	0.54	0.06	4.03	0.22	0.23	0.03	0	1.62	0.04	0.03	0.04	0.08	0.72	0.46	0.06	0.03	1.12	0	0	0	11.94	-15.43	-9.63	61.92	59.04	898.13	492.99	1006.04	609.01	917.43	521.89	976.3	517.4
44.644	0	0.13	0.18	0.02	0.13	0.03	0.14	0.06	1.49	0.45	99.64	0.33	0	86.45	0.29	0.08	0.57	0.08	3.03	0.3	0.27	0.03	0	1.49	0.05	0.03	0.06	0.07	0.68	0.45	0.07	0.01	1.15	0	0	0	13.54	-12.74	-7.56	62.2	57.46	900.16	494.31	1004.74	606.79	919.68	520.95	977.12	519.6
44.677	0	0.13	0.18	0.02	0.13	0.03	0.14	0.06	1.39	0.45	99.64	0.33	0	86.19	0.31	0.07	0.7	0.11	2.51	0.32	0.39	0.04	0	1.39	0.06	0.04	0.06	0.05	0.64	0.45	0.07	0.02	1.22	0	0	0	11.8	-12.84	-8.88	61.8	57.3	901.61	494.54	1004.94	605.36	920.02	521.63	977.23	518.49
44.711	0	0.13	0.18	0.02	0.13	0.03	0.14	0.06	1.06	0.46	99.64	0.33	0	90.49	0.41	0.07	0.92	0.14	1.85	0.3	0.46	0.03	0	1.06	0.07	0.06	0.04	0.03	0.52	0.45	0.07	0.02	1.38	0	0	0	9.6	-10.73	-7.58	61.85	58.56	903.25	494.99	1005.37	604.37	920.98	521.33	979.46	518.31
44.744	0	0.13	0.18	0.02	0.13	0.03	0.14	0.06	1.08	0.62	99.64	0.33	0	88.97	0.47	0.06	1.08	0.17	1.32	0.22	0.62	0.04	0	1.07	0.07	0.06	0.03	0.04	0.53	0.42	0.06	0.02	1.33	0	0	0	10.29	-11.56	-7.82	61.79	58.4	905.52	495.63	1005.97	603.1	922.38	521.89	980.69	518.63
44.778	0	0.13	0.18	0.02	0.13	0.03	0.14	0.06	1.51	0.82	99.64	0.33	0	88.28	0.53	0.05	1.61	0.17	0.88	0.17	0.86	0.08	0	0.82	0.07	0.06	0.02	0.02	0.51	0.39	0.05	0.07	1.51	0	0	0	6.92	-11.91	-6.51	61.7	60	907.41	496.65	1005.64	601.19	922.86	521.89	982.78	518.82
44.811	0	0.13	0.18	0.02	0.13	0.03	0.14	0.06	1.55	0.69	99.64	0.33	0	90.84	0.69	0.04	1.81	0.15	0.87	0.11	0.67	0.07	0	0.87	0.08	0.06	0.01	0.02	0.48	0.36	0.05	0.05	1.55	0	0	0	7.28	-10.53	-4.63	61.92	60.62	909.6	497.32	1006.97	601.24	925.18	521.63	985.78	519.76
44.844	0	0.13	0.18	0.02	0.13	0.03	0.14	0.06	1.5	0.77	99.64	0.33	0	94.19	0.77	0.03	1.77	0.15	0.77	0.08	0.6	0.08	0	1.01	0.11	0.06	0.01	0.04	0.42	0.34	0.05	0.02	1.5	0	0	0	10.43	-8.07	-6.44	62.32	60.4	910.65	496.87	1007.7	600.18	925.38	522.07	985.73	519.65
44.878	0	0.13	0.18	0.02	0.13	0.03	0.14	0.06	1.61	0.73	99.64	0.33	0	91.81	0.73	0.03	2.29	0.14	0.91	0.06	0.54	0.1	0	0.79	0.16	0.05	0.01	0.06	0.41	0.34	0.06	0.02	1.61	0	0	0	9.47	-9.92	-3.97	62.39	61.37	911.92	496.37	1009.11	600.12	927.32	520.47	988.68	519.63
44.911	0	0.13	0.18	0.02	0.13	0.03	0.15	0.06	1.49	0.81	99.64	0.33	0	93.55	0.81	0.03	2.26	0.12	1.09	0.05	0.54	0.1	0	1.09	0.2	0.05	0.01	0.14	0.37	0.36	0.06	0.03	1.49	0	0	0	11.02	-8.63	-3.99	62.88	61.64	913.18	496.39	1009.79	599.55	928.15	520.55	989.78	519.85
44.944	0	0.13	0.18	0.02	0.13	0.03	0.15	0.06	1.49	0.75	99.64	0.33	0	93.88	0.72	0.03	2.09	0.12	1.22	0.04	0.75	0.15	0	1.31	0.28	0.05	0.01	0.25	0.34	0.35	0.07	0.03	1.49	0	0	0	11.89	-8.35	-3.41	63.08	62.7	914.02	496.18	1010.15	599.12	928.47	520.5	991.16	519.32
44.978	0	0.13	0.18	0.02	0.13	0.03	0.15	0.06	1.37	0.95	99.63	0.33	0	93.56	0.64	0.02	2.16	0.12	1.37	0.03	0.95	0.18	0	1.76	0.44	0.06	0.01	0.28	0.33	0.3	0.08	0.02	1.28	0	0	0	12.34	-8.62	-3.67	63.07	61.99	914.91	495.9	1011.14	598.99	929.66	520.24	991.65	519.2
45.011	0	0.13	0.18	0.02	0.13	0.03	0.15	0.06	1.33	0.91	99.64	0.33	0	92.64	0.59	0.02	1.64	0.09	1.15	0.03	0.91	0.13	0	1.96	0.61	0.06	0.01	0.25	0.3	0.29	0.08	0.01	1.33	0	0	0	11.19	-9.33	-4.22	62.67	62.06	915.17	495.24	1011.9	598.56	929.86	519.74	991.9	518.48
45.044	0	0.13	0.18	0.03	0.13	0.03	0.15	0.06	1.24	0.89	99.64	0.33	0	93.24	0.47	0.02	1.49	0.1	1	0.02	0.89	0.13	0	2.45	1.09	0.06	0.01	0.18	0.29	0.25	0.09	0	1.24	0	0	0	8.52	-8.88	-4.75	62.4	61.58	915.1	495.74	1012.85	599.73	930.31	520.1	991.87	518.99
45.078	0	0.13	0.18	0.03	0.13	0.03	0.16	0.06	1.11	0.7	99.63	0.33	0	94.3	0.31	0.02	1.25	0.11	0.87	0.02	0.7	0.07	0	3.8	1.52	0.06	0.01	0.12	0.25	0.22	0.11	0.01	1.11	0	0	0	9.93	-7.97	-5.49	62.45	62.62	914.96	496.86	1012.86	600.65	929.33	521.73	991.93	520.53
45.111	0	0.13	0.18	0.03	0.13	0.03	0.17	0.06	1.06	0.43	99.63	0.33	0	93.27	0.24	0.02	1.11	0.11	0.68	0.02	0.43	0.05	0	4.32	1.47	0.05	0.01	0.08	0.23	0.23	0.11	0.01	1.06	0	0	0	10.63	-8.86	-5.38	62.17	61.43	914.45	496.81	1012.48	601.17	929.57	521.67	990.99	520.42
45.145	0	0.13	0.18	0.02	0.13	0.03	0.18	0.06	0.99	0.26	99.63	0.33	0	95.7	0.22	0.02	0.9	0.08	0.53	0.02	0.26	0.02	0	5.85	1.15	0.07	0.01	0.04	0.21	0.23	0.11	0.01	0.99	0	0	0	13.35	-6.48	-5.56	62.99	60.35	914.61	496.72	1012.63	601.85	930.29	522.07	990.61	520.16
45.178	0	0.13	0.18	0.02	0.13	0.03	0.18	0.06	0.89	0.25	99.63	0.33	0	97.25	0.22	0.02	0.73	0.07	0.41	0.01	0.2	0.02	0	5.87	0.71	0.06	0.01	0.03	0.23	0.25	0.11	0.03	0.89	0	0	0	13.83	-4.17	-6.62	62.81	61.37	913.64	497	1012.54	602.83	928.73	523.22	990.04	520.4
45.211	0	0.13	0.18	0.02	0.13	0.03	0.17	0.06	0.86	0.25	99.63	0.33	0	95.61	0.18	0.03	0.78	0.06	0.4	0.02	0.2	0.03	0	5.09	0.41	0.07	0.01	0.02	0.24	0.25	0.11	0.06	0.86	0	0	0	13.01	-6.59	-8.05	62.36	61.36	910.81	495.96	1010.61	602.36	925.66	522.96	986.9	519.17
45.245	0	0.13	0.18	0.02	0.13	0.03	0.17	0.06	0.82	0.28	99.63	0.33	0	91.82	0.15	0.03	0.65	0.06	0.36	0.01	0.28	0.03	0	5.65	0.21	0.08	0.01	0.01	0.24	0.28	0.13	0.07	0.82	0	0	0	13.22	-9.91	-9.11	62.23	57.98	907.09	496.16	1007.74	603.33	923.7	522.67	981.64	520.46
45.278	0	0.13	0.19	0.02	0.13	0.03	0.17	0.06	0.77	0.32	99.63	0.33	0	93	0.12	0.04	0.74	0.07	0.29	0.01	0.25	0.04	0	4.79	0.13	0.09	0.01	0.01	0.28	0.32	0.13	0.01	0.77	0	0	0	10.04	-9.06	-8.45	62.03	58.81	904.43	497.6	1004.5	604.11	920.62	523.84	979.35	520.75
45.311	0	0.13	0.19	0.02	0.13	0.03	0.17	0.06	0.74	0.36	99.63	0.33	0	97.61	0.14	0.06	0.78	0.06	0.44	0.02	0.36	0.06	0	4.67	0.08	0.09	0	0.01	0.28	0.34	0.14	0.01	0.74	0	0	0	11.72	-3.45	-7.39	62.71	59.7	899.96	496.77	1001.59	605.87	917.02	523.41	976.62	520
45.345	0	0.13	0.19	0.02	0.13	0.03	0.16	0.06	0.78	0.4	99.63	0.33	0	94.08	0.18	0.06	0.88	0.05	0.58	0.02	0.4	0.05	0	3.5	0.05	0.1	0.01	0.02	0.3	0.38	0.13	0.03	0.78	0	0	0	7.6	-8.17	-9.04	61.72	58.15	896.6	495.89	999.56	606.19	914.44	523.05	972.37	518.05
45.378	0	0.13	0.18	0.02	0.13	0.03	0.15	0.06	1.23	0.45	99.63	0.33	0	95.64	0.2	0.07	0.96	0.05	1.23	0.03	0.45	0.07	0	3.11	0.03	0.1	0.01	0.03	0.34	0.44	0.12	0.02	0.86	0	0	0	7.7	-6.55	-8.22	61.77	59.83	894.01	495.62	997.48	606.73	911.57	523.04	971.14	517.54
45.411	0	0.13	0.18	0.02	0.13	0.03	0.15	0.06	2.49	0.67	99.63	0.33	0	93.92	0.23	0.07	1.09	0.06	3.05	0.06	0.67	0.13	0	2.49	0.03	0.09	0.01	0.04	0.38	0.49	0.11	0	0.95	0	0	0	9.52	-8.31	-7.17	62.4	60.44	893.03	495.07	996.82	606.96	910.84	522.48	971.08	517.5
45.445	0	0.13	0.18	0.02	0.13	0.04	0.15	0.06	1.57	0.83	99.63	0.33	0	90.49	0.23	0.05	1.34	0.06	4.93	0.11	0.83	0.16	0	1.57	0.02	0.08	0.01	0.05	0.51	0.59	0.09	0	1.05	0	0	0	11.76	-10.74	-8.15	62.55	59.97	892.3	494.27	996.7	606.82	910.17	522.33	969.93	517.34
45.478	0	0.13	0.18	0.02	0.13	0.04	0.15	0.06	1.27	0.94	99.63	0.33	0	89.24	0.25	0.04	1.45	0.05	7.56	0.17	0.94	0.17	0	1.27	0.02	0.08	0.02	0.06	0.55	0.68	0.07	0.01	1.17	0	0	0	15.31	-11.42	-7.86	63.57	59.87	892.5	493.54	997.28	606.78	910.69	521.71	970.44	517.84
45.512	0	0.13	0.19	0.02	0.13	0.05	0.15	0.06	1.25	0.91	99.63	0.33	0	89.24	0.28	0.05	2.33	0.04	9.52	0.31	0.98	0.19	0	0.78	0.02	0.07	0.04	0.03	0.74	0.91	0.06	0.06	1.25	0	0	0	16.6	-11.42	-7.72	63.92	61.83	892.66	492.89	998.22	606.86	910.19	521.6	971.9	517.71
45.545	0	0.14	0.18	0.02	0.13	0.05	0.16	0.06	1.53	1.14	99.63	0.33	0	91.58	0.41	0.06	2.78	0.04	9.81	0.65	0.64	0.15	0	0.57	0.03	0.08	0.06	0.04	0.87	1.14	0.05	0.06	1.53	0	0	0	17.35	-10.06	-8.8	64.27	59.24	892.99	493.75	997.86	606.81	911.14	522.07	970.3	518.94
45.578	0	0.14	0.18	0.02	0.13	0.05	0.15	0.06	1.78	1.2	99.64	0.33	0	89.31	0.45	0.06	2.54	0.03	10.04	0.84	0.37	0.1	0	0.55	0.02	0.07	0.07	0.03	0.92	1.2	0.04	0.05	1.78	0	0	0	18.18	-11.39	-7.97	64.34	61.3	892.83	493.48	998.01	606.85	910.33	521.99	971.55	519.03
45.612	0	0.14	0.17	0.02	0.13	0.05	0.15	0.06	2.47	1.4	99.65	0.33	0	90.1	0.45	0.06	3.09	0.04	8.12	1.11	0.21	0.09	0	0.29	0.02	0.09	0.08	0.03	1.28	1.4	0.04	0.03	2.47	0	0	0	19.81	-10.96	-9.54	64.47	60.05	893.25	493.63	998.26	606.28	910.6	522.33	970.61	519.98
45.645	0	0.14	0.17	0.02	0.13	0.05	0.15	0.06	2.71	1.41	99.66	0.33	0	90.57	0.49	0.07	3.05	0.04	6.6	1.37	0.15	0.05	0	0.26	0.02	0.08	0.08	0.03	1.28	1.41	0.03	0.03	2.71	0	0	0	17.87	-10.69	-8.51	63.97	58.91	894.57	494.6	998.31	606.22	912.45	522.33	971.32	520.16
45.678	0	0.14	0.17	0.02	0.13	0.04	0.14	0.06	3.12	1.56	99.67	0.33	0	88.88	0.48	0.06	3.45	0.05	4.87	1.39	0.17	0.05	0	0.2	0.02	0.07	0.07	0.02	1.36	1.56	0.03	0.02	3.12	0	0	0	15.09	-11.61	-7.39	62.96	57.1	895.28	495.18	997.24	604.9	913.8	521.44	970.88	520.08
45.712	0	0.14	0.15	0.02	0.13	0.05	0.14	0.06	3.63	1.88	99.69	0.33	0	89.49	0.47	0.06	3.63	0.05	3.68	1.13	0.22	0.04	0	0.15	0.02	0.05	0.04	0.01	1.54	1.88	0.02	0.01	4.2	0	0	0	16.95	-11.29	-7.25	63.43	59.48	896.5	495.38	997.62	603.86	913.31	521.97	972.77	520.58
45.745	0	0.13	0.15	0.02	0.13	0.05	0.14	0.06	3.46	1.84	99.69	0.33	0	94.23	0.4	0.06	3.46	0.05	3.26	0.96	0.26	0.05	0	0.17	0.02	0.04	0.03	0.01	1.51	1.84	0.02	0.03	4.17	0	0	0	14.14	-8.03	-5.77	63.07	60.31	897.82	495.58	997.99	602.91	914.46	521.12	974.77	520.27
45.779	0	0.12	0.14	0.02	0.12	0.05	0.13	0.06	3.16	1.83	99.73	0.33	0	89.37	0.43	0.07	3.16	0.07	2.85	0.7	0.23	0.1	0	0.18	0.02	0.03	0.02	0.02	1.29	1.83	0.02	0.01	5.6	0	0	0	10.24	-11.36	-4.47	62.42	60.73	899.69	496.37	998.29	601.25	915.87	520.36	976.6	520.95
45.812	0	0.12	0.12	0.02	0.11	0.06	0.12	0.06	2.51	1.86	99.75	0.33	0.87	86.04	0.4	0.06	2.51	0.09	3.08	0.52	0.21	0.14	0	0.2	0.03	0.03	0.02	0.02	1.22	1.86	0.02	0.02	6.68	0	0	0	12.81	-12.91	-4.63	62.76	60.15	901.95	496.75	999.37	600.8	917.76	521.07	977.91	521.07
45.845	0	0.12	0.13	0.02	0.11	0.06	0.12	0.06	2.29	1.88	99.75	0.33	0.93	78.34	0.44	0.04	2.29	0.11	3.4	0.49	0.2	0.24	0	0.25	0.03	0.03	0.02	0.03	1.19	1.88	0.02	0.02	6.51	0	0	0	12.39	-15.57	-3.99	62.61	60.34	904.66	496.62	1000.77	599	919.97	520.27	980.31	521.02
45.879	0	0.11	0.12	0.02	0.11	0.07	0.12	0.06	1.7	1.7	99.76	0.33	2.15	84.5	0.42	0.03	1.7	0.1	4.21	0.53	0.21	0.41	0	0.33	0.06	0.02	0.01	0.03	1.14	1.73	0.02	0.01	7.08	0	0	0	13.3	-13.52	-2.62	63.49	61.72	907.7	497.37	1003.16	599.02	922.66	520.35	984.35	522.34
45.912	0	0.11	0.12	0.02	0.11	0.07	0.12	0.06	1.54	1.54	99.76	0.33	2.34	81.91	0.63	0.03	1.54	0.1	4.82	0.59	0.29	0.47	0	0.4	0.13	0.02	0.01	0.07	1.11	1.77	0.02	0.06	7.06	0	0	0	12	-14.45	-2.91	62.58	59.78	909.82	496.7	1004.78	598.44	925.39	519.96	985.17	520.27
45.945	0	0.11	0.12	0.02	0.11	0.07	0.12	0.06	1.48	1.48	99.76	0.33	2.35	81.47	0.79	0.03	1.48	0.1	5.39	0.63	0.46	0.54	0	0.46	0.18	0.02	0.01	0.06	1.24	1.86	0.02	0.01	6.93	0	0	0	14.51	-14.6	-1.59	63.25	59.94	911.88	496.59	1007.31	598.98	928.26	519.22	988.14	521.64
45.979	0	0.11	0.12	0.02	0.11	0.07	0.12	0.06	1.14	1.14	99.75	0.33	2.67	85.59	1.04	0.02	1.14	0.09	6.54	0.83	0.57	0.58	0	0.67	0.3	0.02	0.02	0.07	1.25	1.65	0.03	0.01	6.78	0	0	0	13.54	-13.09	-1.77	63.3	62.26	913.55	496.1	1009.63	598.65	928.97	518.9	991.18	521.41
46.012	0	0.11	0.12	0.02	0.11	0.07	0.13	0.06	1.14	1.14	99.75	0.33	1.8	81.02	1.32	0.02	1.14	0.09	5.86	1.08	0.65	0.53	0	0.8	0.36	0.01	0.02	0.04	1.29	1.59	0.03	0.07	6.36	0	0	0	16.32	-14.74	-3.1	63.87	63.76	914.62	495.52	1011.44	597.88	928.95	518.77	992.6	522.5
46.045	0	0.11	0.13	0.02	0.11	0.06	0.13	0.06	0.99	0.99	99.74	0.33	1.23	81.28	1.46	0.01	0.99	0.08	5.45	1.45	0.7	0.71	0	0.99	0.41	0.01	0.02	0.01	1.22	1.41	0.03	0.05	6.03	0	0	0	15.54	-14.66	-3.22	63.82	62.75	915.7	494.97	1012.43	597.64	930.45	518.41	993.13	521.18
46.079	0	0.12	0.13	0.02	0.12	0.06	0.13	0.06	1.31	1.31	99.73	0.33	0	80.96	1.59	0.01	0.93	0.06	4.63	1.61	0.62	0.64	0	1.31	0.47	0.01	0.02	0.01	1.17	1.1	0.04	0.03	5.09	0	0	0	13.08	-14.76	-2.37	63.37	61.43	917.09	494.47	1014	597.74	933.05	517.38	994.42	520.02
46.112	0	0.12	0.14	0.02	0.12	0.05	0.14	0.06	1.48	1.27	99.73	0.33	0	90.6	1.65	0.01	0.84	0.05	3.29	1.27	0.66	0.51	0	1.48	0.6	0.01	0.02	0.01	1.06	0.96	0.04	0.01	4.86	0	0	0	13.46	-10.67	-2.96	63.81	63.31	918.54	494.23	1014.61	596.51	932.82	517.85	996.12	518.99
46.146	0	0.12	0.14	0.02	0.12	0.04	0.15	0.06	2.51	0.82	99.71	0.33	0	90.45	1.83	0.01	0.75	0.05	2.38	0.82	0.76	0.32	0	2.51	0.64	0.01	0.02	0.05	0.88	0.84	0.06	0.01	4.05	0	0	0	13.61	-10.76	-3.44	63.81	62.88	919.17	493.98	1015.43	596.32	933.54	517.7	996.41	518.93
46.179	0	0.12	0.15	0.02	0.12	0.04	0.15	0.06	3.68	0.67	99.7	0.33	0	91.11	0.97	0.01	0.67	0.05	2.26	0.57	0.63	0.33	0	3.72	0.67	0.01	0.02	0.06	0.81	0.88	0.06	0.07	3.68	0	0	0	16.84	-10.36	-3.13	65.1	60.98	920.4	495.76	1015.29	597.09	935.27	519.06	996.22	521.16
46.212	0	0.12	0.15	0.02	0.12	0.04	0.15	0.06	3.46	0.73	99.69	0.33	0	91.89	0.74	0.01	0.64	0.05	1.88	0.29	0.73	0.24	0	4.05	0.88	0.01	0.03	0.14	0.7	0.82	0.07	0	3.46	0	0	0	15.39	-9.86	-4.21	64.08	62.19	919.75	494.12	1015.95	596.59	934.09	518.35	996.28	519.04
46.246	0	0.12	0.15	0.02	0.12	0.04	0.18	0.06	3.2	0.97	99.65	0.33	0	91.58	0.54	0.01	0.56	0.05	1.77	0.15	0.97	0.19	0	6.78	0.97	0.01	0.03	0.18	0.55	0.68	0.09	0	3.2	0	0	0	15.48	-10.07	-4.81	63.85	61.61	919.64	494.02	1016.19	596.83	934.18	518.5	995.78	518.95
46.279	0	0.12	0.16	0.02	0.12	0.04	0.18	0.06	2.99	1.22	99.64	0.33	0	91.57	0.47	0.01	0.58	0.06	1.54	0.08	1.22	0.15	0	7.45	1.2	0.01	0.04	0.17	0.47	0.58	0.09	0.01	2.99	0	0	0	15.5	-10.07	-5.86	63.79	59.15	919.43	494.02	1016.45	597.38	935.05	518.53	994.2	519.1
46.312	0	0.12	0.16	0.02	0.12	0.04	0.18	0.06	2.79	1.2	99.63	0.33	0	94.96	0.39	0.01	0.51	0.06	1.38	0.05	1.2	0.07	0	7.62	1.21	0.01	0.05	0.15	0.47	0.61	0.1	0.03	2.79	0	0	0	17.22	-7.32	-5.94	64.68	59.64	918.62	494.81	1016.23	598.67	934.28	519.36	993.91	520.84
46.346	0	0.12	0.16	0.02	0.12	0.03	0.2	0.06	2.29	1.03	99.59	0.33	0	96.99	0.34	0.01	0.46	0.07	1.33	0.05	1.03	0.06	0	9.19	1.41	0.01	0.04	0.13	0.44	0.56	0.12	0.04	2.29	0	0	0	16.32	-4.64	-4.88	64.94	60.57	917.63	496.2	1014.86	599.95	933.12	520.53	993.68	521.7
46.379	0	0.12	0.17	0.02	0.12	0.03	0.22	0.06	2.1	0.84	99.57	0.33	0	96.81	0.31	0.03	0.44	0.09	1.09	0.05	0.84	0.05	0	10.31	1.51	0.01	0.04	0.1	0.43	0.58	0.12	0.02	2.1	0	0	0	14.83	-4.94	-6.97	64.43	61.78	917.06	496.07	1013.83	598.46	930.65	521.51	992.42	520.5
46.412	0	0.12	0.17	0.02	0.12	0.03	0.22	0.06	1.89	0.71	99.56	0.33	0	97.67	0.24	0.04	0.44	0.11	1.08	0.07	0.71	0.04	0	10.42	1.23	0.01	0.03	0.1	0.38	0.62	0.13	0.02	1.89	0	0	0	13.99	-3.33	-5.92	64.38	62.18	915.79	496.16	1012.83	598.67	929.82	520.73	992	521.37
46.446	0	0.12	0.17	0.02	0.12	0.03	0.25	0.06	1.53	0.81	99.49	0.33	0	96.51	0.29	0.07	0.42	0.14	1.02	0.08	0.81	0.07	0	13.03	1.18	0.02	0.03	0.11	0.29	0.5	0.15	0.03	1.53	0	0	0	14.99	-5.4	-7.29	64.27	61.67	914.74	496.07	1011.9	598.79	928.42	521.66	990.09	520.68
46.479	0	0.12	0.17	0.02	0.12	0.03	0.26	0.06	1.41	0.87	99.47	0.33	0	97.12	0.38	0.11	0.47	0.15	0.99	0.1	0.87	0.07	0	13.68	1.09	0.02	0.02	0.12	0.27	0.54	0.16	0.04	1.41	0	0	0	12.31	-4.4	-7.59	63.46	60.72	914.56	496.04	1011.6	598.74	928.6	521.58	989.29	519.6
46.513	0	0.13	0.18	0.02	0.13	0.03	0.29	0.06	1.17	0.7	99.42	0.33	0	97.17	0.53	0.18	0.47	0.17	1.06	0.15	0.7	0.07	0	15.04	1.12	0.03	0.02	0.16	0.19	0.52	0.16	0.03	1.17	0	0	0	12.93	-4.32	-7.36	63.67	60.78	914.53	496.13	1011.47	598.92	928.6	521.69	989.35	519.68
46.546	0	0.13	0.18	0.02	0.13	0.03	0.31	0.06	1.04	0.7	99.37	0.33	0	96.83	0.62	0.27	0.5	0.19	1.04	0.19	0.7	0.07	0	16.31	1.08	0.05	0.02	0.18	0.16	0.56	0.17	0.02	0.97	0	0	0	12.03	-4.91	-7.06	63.22	61.03	914.46	496.12	1011.37	598.88	928.51	521.56	989.51	519.47
46.579	0	0.13	0.18	0.03	0.13	0.03	0.32	0.06	1.03	0.72	99.37	0.33	0	95.74	0.8	0.31	0.57	0.2	1.03	0.21	0.72	0.05	0	16.12	1.41	0.05	0.02	0.21	0.16	0.56	0.18	0.02	0.9	0	0	0	11.37	-6.44	-7.18	62.77	61.09	914.35	495.93	1011.62	598.99	928.47	521.44	989.52	519.24
46.613	0	0.13	0.18	0.03	0.13	0.03	0.37	0.06	1.19	0.61	99.27	0.33	0	94.76	0.85	0.31	0.61	0.19	1.19	0.17	0.59	0.06	0	18.7	1.64	0.07	0.02	0.3	0.13	0.68	0.21	0.01	0.78	0	0	0	18.06	-7.52	-6.77	64.3	60.75	913.44	494.27	1012.03	599.39	928.57	520.09	989.32	519.78
46.646	0	0.13	0.18	0.03	0.13	0.03	0.34	0.06	1.38	0.65	99.32	0.33	0	94.24	0.81	0.22	0.65	0.14	1.38	0.14	0.61	0.06	0	17.23	1.55	0.07	0.03	0.39	0.13	0.66	0.22	0.01	0.8	0	0	0	16.31	-8.02	-6.44	63.47	60.4	912.79	493.62	1012.51	600.15	928.83	519.32	989.23	519.01
46.679	0	0.13	0.19	0.03	0.13	0.03	0.34	0.06	1.54	0.79	99.32	0.33	0	95.45	0.83	0.13	0.79	0.09	1.54	0.11	0.7	0.07	0	16.97	1.9	0.07	0.04	0.43	0.13	0.69	0.23	0.01	0.74	0	0	0	12.97	-6.78	-5.01	62.77	59.91	912.68	494.03	1010.95	599.12	928.96	518.58	988.87	518.44
46.713	0	0.13	0.19	0.03	0.13	0.03	0.34	0.06	1.6	0.68	99.33	0.33	0	94.56	0.65	0.09	0.96	0.08	1.6	0.08	0.68	0.08	0	16.55	1.96	0.08	0.04	0.45	0.13	0.65	0.25	0.01	0.65	0	0	0	13.51	-7.72	-4.95	62.79	62.09	912.14	493.9	1011.25	599.45	927.66	518.72	989.75	519.04
46.746	0	0.13	0.19	0.03	0.13	0.03	0.32	0.06	1.45	0.85	99.36	0.33	0	95.71	0.43	0.06	1.05	0.07	1.45	0.08	0.85	0.1	0	15.68	2.1	0.07	0.05	0.33	0.12	0.63	0.25	0.01	0.64	0	0	0	11.73	-6.48	-5.2	62.44	60.53	912.58	494.05	1011.49	599.5	928.76	518.63	989.29	518.56
46.78	0	0.13	0.19	0.03	0.13	0.03	0.3	0.06	1.35	0.79	99.39	0.33	0	93.57	0.3	0.04	1.05	0.05	1.35	0.06	0.71	0.1	0	14.79	2.16	0.09	0.06	0.24	0.13	0.79	0.27	0.01	0.62	0	0	0	8.55	-8.61	-5.03	61.89	60.32	913.08	494.94	1010.4	598.43	928.62	519.03	988.94	518.29
46.813	0	0.13	0.19	0.03	0.13	0.03	0.33	0.06	1.31	0.79	99.34	0.33	0	92.76	0.28	0.04	1.12	0.04	1.31	0.04	0.69	0.09	0	16.47	2.16	0.12	0.06	0.27	0.11	0.79	0.29	0.01	0.6	0	0	0	7.59	-9.25	-4.64	61.82	61.72	914.46	494.85	1011.35	597.76	929.2	518.98	990.91	517.74
46.846	0	0.13	0.19	0.03	0.13	0.03	0.31	0.06	1.28	0.76	99.38	0.33	0	87.8	0.25	0.03	1.11	0.04	1.28	0.04	0.71	0.11	0	15.38	1.97	0.12	0.05	0.21	0.11	0.76	0.29	0.01	0.62	0	0	0	8.68	-12.13	-2.86	61.87	62.02	915.45	494.74	1012.31	598.28	930.84	518.42	992.85	517.86
46.88	0	0.13	0.19	0.03	0.13	0.03	0.27	0.06	1.4	0.7	99.46	0.33	0	88.87	0.29	0.02	1.41	0.04	1.4	0.04	0.7	0.14	0	12.42	1.75	0.12	0.04	0.15	0.11	0.67	0.31	0.01	0.66	0	0	0	11.23	-11.61	-1.72	62.43	63.47	916.19	494.04	1014.02	598.68	931.87	517.46	995.34	518.64
46.913	0	0.13	0.19	0.03	0.13	0.03	0.25	0.06	1.23	0.66	99.5	0.33	0	90.26	0.3	0.02	1.43	0.05	1.23	0.04	0.66	0.13	0	10.94	1.57	0.1	0.03	0.14	0.12	0.57	0.31	0.01	0.66	0	0	0	11.82	-10.87	-2.68	62.76	65.59	917.4	493.55	1016.09	598.5	931.92	517.65	997.5	518.66
46.946	0	0.13	0.19	0.03	0.13	0.03	0.22	0.06	1.28	0.57	99.55	0.33	0	86.39	0.33	0.02	1.33	0.06	1.28	0.05	0.57	0.14	0	9.2	1.03	0.09	0.03	0.08	0.13	0.53	0.28	0.01	0.71	0	0	0	10.53	-12.76	-1.46	62.63	63.68	918.44	493.15	1017.26	598.69	934.63	516.39	998.29	518.22
46.98	0	0.13	0.19	0.02	0.13	0.03	0.2	0.06	1.31	0.53	99.6	0.33	0	89.5	0.4	0.02	1.22	0.05	1.31	0.05	0.53	0.13	0	7.24	0.91	0.06	0.03	0.09	0.13	0.44	0.25	0.01	0.76	0	0	0	8.25	-11.29	-2.48	62.3	63.13	919.91	493.24	1017.74	597.53	935.4	516.72	998.52	517.06
47.013	0	0.13	0.19	0.02	0.13	0.03	0.2	0.06	1.12	0.46	99.6	0.33	0	92.31	0.46	0.02	1.1	0.05	1.12	0.04	0.46	0.1	0	7.12	0.94	0.05	0.02	0.13	0.13	0.4	0.25	0.01	0.74	0	0	0	11.8	-9.58	-3.78	62.69	63.57	920.21	492.8	1018.37	597.47	935	517.34	998.57	517.04
47.046	0	0.13	0.19	0.02	0.13	0.03	0.19	0.06	1.25	0.52	99.62	0.33	0	93.13	0.51	0.02	1.08	0.05	1.25	0.05	0.52	0.11	0	6.15	0.87	0.04	0.02	0.13	0.13	0.34	0.26	0	0.76	0	0	0	13.96	-8.97	-4.46	63.17	63.12	920.88	492.1	1020	597.95	936.06	517.21	999.19	516.92
47.08	0	0.13	0.18	0.02	0.13	0.03	0.17	0.06	1.32	0.78	99.63	0.33	0	94.33	0.42	0.02	0.95	0.06	1.32	0.06	0.78	0.11	0	5.07	0.71	0.02	0.02	0.16	0.14	0.29	0.25	0	0.87	0	0	0	14.56	-7.95	-5.36	63.38	64.14	920.47	491.5	1020.64	598.12	935.19	517.32	999.33	516.66
47.113	0	0.13	0.19	0.03	0.13	0.03	0.17	0.06	1.42	1.27	99.63	0.33	0	95.07	0.32	0.02	1.03	0.06	1.42	0.06	1.27	0.14	0	4.99	0.7	0.02	0.02	0.18	0.15	0.28	0.24	0	0.85	0	0	0	13.68	-7.2	-4.96	63.16	60.87	920.39	491.25	1020	597.89	936.83	516.27	997.7	516.04
47.147	0	0.12	0.19	0.03	0.12	0.03	0.16	0.06	1.58	2.73	99.63	0.33	0	96.17	0.26	0.02	0.98	0.06	1.58	0.05	2.73	0.2	0	4.56	0.84	0.02	0.03	0.19	0.14	0.22	0.25	0.01	0.77	0	0	0	14.88	-5.88	-4.2	63.81	61.41	920.12	491.42	1018.87	597.4	936.22	516.26	997.63	516.17
47.18	0	0.12	0.19	0.03	0.12	0.03	0.16	0.06	1.37	2.55	99.63	0.33	0	94.48	0.22	0.02	0.77	0.05	1.37	0.04	2.55	0.19	0	4.37	1.11	0.02	0.03	0.18	0.14	0.19	0.27	0	0.76	0	0	0	13.1	-7.8	-5.78	63.03	60.1	920.18	491.54	1018.66	596.45	936.08	516.31	996.18	516.24
47.213	0	0.13	0.19	0.03	0.13	0.03	0.16	0.06	1.43	1.43	99.63	0.33	0	95.3	0.25	0.02	0.77	0.07	1.43	0.04	1.43	0.1	0	4.11	1.45	0.02	0.03	0.27	0.14	0.2	0.24	0.02	0.78	0	0	0	14.03	-6.95	-4.67	63.64	61.63	919.08	493.86	1018.26	599.32	935.05	518.16	996.66	519.81
47.247	0	0.13	0.18	0.03	0.13	0.03	0.16	0.06	1.22	0.86	99.63	0.33	0	96.89	0.31	0.03	0.62	0.07	1.22	0.04	0.86	0.05	0	3.81	1.26	0.02	0.03	0.16	0.16	0.18	0.19	0.01	0.85	0	0	0	15.82	-4.8	-4.66	63.96	61.4	919.14	494.15	1018.33	600.52	935.26	519.22	996.66	519.3
47.28	0	0.13	0.19	0.02	0.13	0.03	0.16	0.06	0.74	0.42	99.63	0.33	0	95.86	0.41	0.03	0.75	0.07	0.74	0.06	0.42	0.02	0	3.5	0.81	0.02	0.03	0.08	0.18	0.17	0.17	0.01	0.73	0	0	0	15.27	-6.28	-5.65	63.17	59.51	916.96	496.04	1017.12	603.63	934.11	521.48	993.62	520.99
47.313	0	0.13	0.19	0.02	0.13	0.03	0.16	0.06	0.61	0.43	99.62	0.33	0	93.86	0.43	0.03	0.82	0.06	0.56	0.05	0.25	0.01	0	3.1	0.59	0.02	0.02	0.04	0.2	0.14	0.14	0	0.61	0	0	0	13.05	-8.36	-6.42	62.01	61.32	915.25	496.51	1015.43	603.55	931.02	522.57	992.31	520.59
47.347	0	0.13	0.19	0.02	0.13	0.03	0.15	0.06	0.54	0.39	99.62	0.33	0	91.43	0.39	0.02	0.75	0.06	0.32	0.04	0.28	0.01	0	2.47	0.49	0.02	0.01	0.02	0.21	0.1	0.11	0.01	0.54	0	0	0	12.98	-10.16	-6.95	61.42	60.42	913.28	496.22	1013.5	603.13	929.29	522.24	989.68	520.49
47.38	0	0.13	0.19	0.02	0.13	0.03	0.15	0.06	0.5	0.37	99.62	0.33	0	95.86	0.37	0.02	0.78	0.06	0.25	0.04	0.28	0.01	0	2.27	0.32	0.02	0.01	0.02	0.24	0.11	0.12	0.01	0.5	0	0	0	8.87	-6.29	-4.8	61.37	63.17	911.51	496.95	1011.09	603.21	926.79	522.19	989.92	520.11
47.413	0	0.13	0.19	0.02	0.13	0.03	0.15	0.06	0.46	0.36	99.62	0.33	0	93.26	0.36	0.02	0.85	0.08	0.3	0.04	0.36	0.02	0	2.11	0.19	0.02	0.01	0.02	0.25	0.11	0.13	0	0.46	0	0	0	9.05	-8.87	-7.07	61.45	60.02	910.14	495.52	1010.76	602.56	926.55	521.15	986.53	519.16
47.447	0	0.13	0.19	0.02	0.13	0.03	0.15	0.06	0.39	0.36	99.62	0.33	0	91.64	0.31	0.01	1.08	0.08	0.34	0.06	0.36	0.03	0	2.08	0.09	0.01	0.01	0.01	0.24	0.11	0.12	0	0.39	0	0	0	11.38	-10.03	-6.81	61.68	60.99	909.03	494.24	1010.68	602.42	925.49	520.16	986.47	518.93
47.48	0	0.13	0.19	0.02	0.13	0.03	0.15	0.06	0.56	0.35	99.62	0.33	0	88.45	0.27	0.01	1.17	0.07	0.56	0.05	0.35	0.04	0	1.72	0.06	0.01	0.01	0.01	0.24	0.12	0.11	0	0.41	0	0	0	11.33	-11.82	-6.76	61.83	60.96	908.31	493.67	1011.6	604.05	925.61	520.13	986.54	518.26
47.514	0	0.13	0.19	0.02	0.13	0.03	0.15	0.06	1.2	0.22	99.61	0.33	0	87.77	0.21	0.01	1.46	0.06	1.24	0.06	0.22	0.03	0	1.2	0.04	0.01	0.01	0.01	0.28	0.12	0.09	0.02	0.43	0	0	0	13.31	-12.15	-6.15	62.55	60.33	908.24	493.05	1012.11	604.86	926.48	519.71	986.77	517.84
47.547	0	0.13	0.19	0.02	0.13	0.03	0.14	0.06	1	0.22	99.61	0.33	0	89.85	0.17	0.01	1.54	0.06	1.35	0.06	0.22	0.03	0	1	0.03	0.02	0.01	0.01	0.35	0.13	0.07	0.02	0.46	0	0	0	14.78	-11.1	-5.24	63.19	61.61	908.52	492.03	1012.8	603.94	926.69	518.13	988.3	518.3
47.58	0	0.13	0.19	0.02	0.13	0.03	0.15	0.06	0.98	0.3	99.61	0.33	0	88.07	0.19	0.01	1.74	0.06	1.96	0.08	0.3	0.03	0	0.98	0.02	0.01	0.01	0	0.4	0.13	0.07	0.02	0.5	0	0	0	16.19	-12.01	-4.9	63.23	59.42	909.84	492.51	1012.41	603.41	928.51	518.45	987.93	518.01
47.614	0	0.13	0.19	0.02	0.13	0.03	0.14	0.06	0.76	0.33	99.61	0.33	0	82.43	0.32	0.01	1.77	0.06	2.01	0.13	0.33	0.03	0	0.76	0.02	0.01	0.01	0	0.52	0.14	0.06	0.01	0.53	0	0	0	10.93	-14.27	-3.65	62.42	60.42	911.85	493.36	1012.24	601.11	929.44	517.85	989.86	517.81
47.647	0	0.13	0.19	0.02	0.13	0.03	0.15	0.06	0.76	0.49	99.61	0.33	0	71.88	0.49	0.01	1.74	0.05	1.6	0.13	0.3	0.04	0	0.76	0.01	0.01	0.02	0.01	0.58	0.16	0.06	0.02	0.57	0	0	0	11.86	-17.31	-3.25	62.23	61.56	914.11	494.06	1013.07	599.52	930.52	517.83	992.06	519.42
47.68	0	0.13	0.19	0.02	0.13	0.03	0.15	0.06	0.69	0.62	99.62	0.33	0	76.2	0.62	0.02	1.76	0.03	1.44	0.15	0.24	0.03	0	0.69	0.01	0.01	0.02	0.01	0.73	0.19	0.05	0.02	0.62	0	0	0	12.96	-16.18	-2.78	62.42	64.01	915.56	493.88	1014.13	598.44	930.74	517.45	994.7	520.01
47.714	0	0.14	0.19	0.02	0.14	0.03	0.15	0.06	0.63	0.86	99.61	0.33	0	73	0.86	0.03	2.2	0.03	1.18	0.17	0.15	0.03	0	0.56	0.01	0.01	0.01	0.01	1.04	0.22	0.04	0.02	0.63	0	0	0	12.42	-17.03	-3.08	62.03	62.18	917.42	493.86	1016.27	599.03	933.55	517.48	995.69	519.64
47.747	0	0.14	0.19	0.02	0.14	0.03	0.15	0.06	0.67	0.89	99.61	0.33	0	65.88	0.89	0.03	2.19	0.02	0.97	0.21	0.12	0.03	0	0.55	0.01	0.01	0.01	0.01	1.12	0.21	0.04	0.07	0.67	0	0	0	13.8	-18.71	-1.9	62.02	60.11	919.48	494.88	1017.55	599.75	936.9	517.68	996.92	521.02
47.781	0	0.14	0.19	0.02	0.14	0.03	0.15	0.06	0.76	0.93	99.62	0.33	0	75.91	0.93	0.04	2.07	0.03	0.9	0.24	0.12	0.03	0	0.48	0.02	0.01	0.01	0.01	1.26	0.23	0.05	0.01	0.76	0	0	0	11.29	-16.26	-1.97	62.01	64.4	921.25	494.52	1019.73	598.62	936.63	517.22	1000.92	521.02
47.814	0	0.14	0.19	0.02	0.14	0.03	0.14	0.06	0.89	0.9	99.62	0.33	0	78.57	0.9	0.07	2.01	0.03	0.9	0.25	0.11	0.03	0	0.44	0.02	0.01	0.01	0.01	1.48	0.28	0.05	0.03	0.89	0	0	0	11.5	-15.5	-1.16	62.13	64.03	923.61	494.89	1021.89	599.4	939.5	517.54	1003.44	520.92
47.847	0	0.14	0.19	0.02	0.14	0.03	0.14	0.06	0.89	0.83	99.62	0.33	0	81.27	0.83	0.07	2.05	0.03	0.9	0.23	0.14	0.02	0	0.41	0.03	0.01	0.01	0.01	1.5	0.28	0.05	0.03	0.89	0	0	0	12.03	-14.66	-0.33	62.31	64.23	924.44	493.43	1024.78	600.43	941.73	516.02	1005.81	520.39
47.881	0	0.14	0.19	0.02	0.14	0.03	0.15	0.06	1.12	0.66	99.62	0.33	0	81.31	0.66	0.08	2.66	0.03	0.96	0.2	0.17	0.04	0	0.38	0.03	0	0.01	0.02	1.69	0.36	0.05	0.02	1.12	0	0	0	11.19	-14.65	-0.33	62.34	62.32	926.83	493.57	1025.01	598.37	944	515.67	1006.2	519.61
47.914	0	0.14	0.19	0.02	0.14	0.03	0.14	0.06	1.22	0.47	99.63	0.33	0	77.84	0.47	0.09	2.54	0.03	1.02	0.2	0.24	0.07	0	0.4	0.05	0	0.01	0.02	1.76	0.38	0.05	0.03	1.22	0	0	0	12.47	-15.72	-0.68	62.63	64.32	928.87	493.48	1026.69	597.34	944.66	515.68	1008.83	520.15
47.947	0	0.14	0.19	0.02	0.14	0.03	0.14	0.06	1.22	0.38	99.63	0.33	0	82.68	0.34	0.08	2.57	0.03	1.15	0.18	0.32	0.16	0	0.45	0.07	0	0.01	0.02	1.75	0.38	0.05	0.02	1.22	0	0	0	13.86	-14.19	-0.6	63.17	63.61	930.26	493.33	1027.04	596.3	945.95	515.43	1009.41	519.91
47.981	0	0.14	0.18	0.03	0.14	0.03	0.14	0.06	1.33	0.37	99.63	0.33	0	84.11	0.28	0.06	2.4	0.02	1.3	0.17	0.36	0.36	0	0.59	0.11	0	0.01	0.02	1.98	0.37	0.06	0.06	1.33	0	0	0	13.73	-13.67	-1.13	63.22	62.67	931.48	493.08	1028.04	595.81	947.28	515.27	1009.81	519.43
48.014	0	0.14	0.19	0.03	0.14	0.03	0.14	0.06	1.27	0.49	99.63	0.33	0	89.17	0.27	0.05	2.56	0.02	1.63	0.14	0.49	0.49	0	0.66	0.18	0	0.02	0.02	1.85	0.37	0.07	0.03	1.27	0	0	0	14.03	-11.46	-1.56	63.48	63.05	932.22	492.45	1028.79	595.52	947.6	515.32	1010.59	518.09
48.047	0	0.14	0.19	0.03	0.14	0.03	0.15	0.06	1.19	0.42	99.62	0.33	0	92.22	0.28	0.03	2.56	0.01	1.96	0.1	0.42	0.27	0	0.81	0.24	0	0.02	0.03	1.66	0.4	0.08	0.01	1.19	0	0	0	11.36	-9.64	-3.42	62.94	63.24	932.39	490.94	1029.36	594.18	946.94	514.9	1010.18	515.1
48.081	0	0.14	0.19	0.03	0.13	0.03	0.15	0.06	1.08	0.62	99.62	0.33	0	91.91	0.22	0.02	2.41	0.01	2.06	0.07	0.62	0.2	0	0.95	0.31	0	0.03	0.03	1.21	0.39	0.1	0.01	1.08	0	0	0	16.75	-9.85	-3.86	64.13	62.7	932.69	490.42	1029.6	593.54	947.3	514.49	1009.97	516.38
48.114	0	0.14	0.19	0.03	0.13	0.03	0.15	0.06	1.03	0.66	99.62	0.33	0	90.7	0.22	0.01	2.38	0.01	2.03	0.05	0.66	0.12	0	1.03	0.4	0	0.03	0.02	1.03	0.37	0.1	0.01	1.02	0	0	0	16.94	-10.61	-4.97	64.12	62.11	932.47	490.41	1029.77	593.99	947.02	515.21	1009.13	515.94
48.148	0	0.13	0.19	0.03	0.13	0.03	0.15	0.06	1.34	0.85	99.62	0.33	0	94.2	0.17	0.01	2.1	0.01	1.51	0.03	0.85	0.11	0	1.34	0.53	0	0.03	0.01	0.77	0.28	0.12	0.11	0.93	0	0	0	18.43	-8.07	-4.28	65.41	61.58	932.18	491.26	1029	594.49	947.18	515.44	1008.72	517.5
48.181	0	0.13	0.19	0.03	0.13	0.03	0.15	0.06	1.53	0.59	99.62	0.33	0	95.85	0.18	0.01	2.02	0.01	1.64	0.03	0.59	0.16	0	1.53	0.59	0	0.04	0.02	0.7	0.24	0.13	0.08	0.89	0	0	0	15.53	-6.3	-5.57	64.46	61.52	931.81	491.34	1029.44	595.15	946.63	516.16	1008.14	516.61
48.214	0	0.13	0.19	0.02	0.13	0.03	0.15	0.06	1.49	0.3	99.62	0.33	0	95.74	0.22	0.01	1.82	0	1.49	0.02	0.3	0.14	0	1.52	0.54	0	0.04	0.02	0.7	0.23	0.13	0.21	0.92	0	0	0	16.8	-6.44	-4.63	64.65	61.63	930.27	491.58	1028.66	596.63	945.87	516.22	1007.48	517.48
48.248	0	0.13	0.19	0.02	0.13	0.03	0.15	0.06	1.13	0.27	99.62	0.33	0	96.35	0.27	0.01	1.59	0	1.13	0.02	0.16	0.09	0	1.87	0.43	0	0.04	0.02	0.59	0.22	0.16	0.37	0.86	0	0	0	16.37	-5.63	-3.91	64.91	61.89	928.96	494.6	1027.17	599.67	944.68	519.01	1006.56	520.32
48.281	0	0.13	0.19	0.02	0.13	0.03	0.15	0.06	1.13	0.35	99.63	0.33	0	96.44	0.35	0.01	1.34	0	1.13	0.02	0.13	0.09	0	1.94	0.37	0	0.04	0.03	0.64	0.23	0.17	0.13	0.89	0	0	0	12.96	-5.5	-5.68	63.81	62.52	928.76	494.6	1026.12	598.37	942.86	520.06	1005.35	518.03
48.314	0	0.13	0.19	0.02	0.13	0.03	0.15	0.06	1.19	0.36	99.63	0.33	0	97.84	0.36	0.02	1.2	0.01	1.19	0.04	0.19	0.08	0	2.29	0.46	0	0.04	0.05	0.52	0.25	0.19	0.11	0.89	0	0	0	13.15	-2.93	-4.79	64.58	64.88	928.44	494.97	1023.9	596.33	940.77	520.03	1005.62	518.23
48.348	0	0.13	0.18	0.02	0.13	0.03	0.16	0.06	1.32	0.41	99.63	0.33	0	97.51	0.41	0.04	1.06	0.01	1.32	0.05	0.35	0.1	0	3.52	0.56	0.01	0.04	0.08	0.41	0.25	0.22	0.11	0.9	0	0	0	14.65	-3.66	-6.67	65.19	62.92	926.31	493.45	1023.52	596.04	939.63	518.8	1002.56	518.33
48.381	0	0.13	0.18	0.03	0.13	0.03	0.17	0.06	1.81	0.71	99.63	0.33	0	97.66	0.36	0.09	0.99	0.01	1.81	0.08	0.71	0.17	0	4.08	0.64	0.01	0.03	0.1	0.39	0.3	0.21	0.17	0.92	0	0	0	14.06	-3.34	-4.94	65.2	63.13	924.25	493.79	1021.06	596.54	938.12	518.39	1001.25	518.48
48.414	0	0.13	0.18	0.03	0.13	0.03	0.17	0.06	1.85	0.98	99.63	0.33	0	97.63	0.35	0.13	0.78	0.01	1.85	0.12	0.98	0.13	0	4.67	0.66	0.01	0.03	0.11	0.39	0.32	0.22	0.03	0.92	0	0	0	15.24	-3.4	-5.01	65.65	63.52	921.98	493.41	1018.81	596.25	935.61	518.27	999.13	518.24
48.448	0	0.13	0.18	0.03	0.13	0.03	0.17	0.06	1.49	0.97	99.64	0.33	0	98.44	0.35	0.15	0.6	0.01	1.49	0.14	0.97	0.09	0	4.98	0.65	0.02	0.03	0.1	0.31	0.34	0.2	0.05	0.91	0	0	0	10.15	-1.28	-6.01	64.41	63.68	919.45	492.81	1016.93	595.17	932.84	517.33	996.52	517.5
48.481	0	0.13	0.18	0.03	0.13	0.03	0.17	0.06	1.39	1.01	99.64	0.33	0	96.94	0.31	0.15	0.53	0.02	1.39	0.17	1.01	0.04	0	4.87	0.64	0.02	0.02	0.11	0.32	0.39	0.2	0.04	0.98	0	0	0	12.58	-4.71	-6.12	64.51	60.18	916.18	493.67	1014.47	598.06	931.83	518.31	992.01	518.48
48.515	0	0.12	0.18	0.03	0.12	0.03	0.17	0.06	1.22	1.28	99.64	0.33	0	98.07	0.27	0.16	0.34	0.03	1.22	0.17	1.28	0.03	0	5.11	0.81	0.03	0.02	0.15	0.27	0.44	0.2	0.05	1.02	0	0	0	12.62	-2.37	-7.09	64.53	64.1	915.98	493.45	1014.72	597.62	929.23	519.55	993.3	517.71
48.548	0	0.12	0.18	0.03	0.12	0.03	0.17	0.06	1.21	1.21	99.64	0.33	0	97.99	0.22	0.16	0.27	0.04	1.21	0.17	1.21	0.02	0	5.64	0.89	0.05	0.02	0.15	0.28	0.51	0.21	0.06	1.07	0	0	0	15.16	-2.57	-6.26	65.16	62.77	914.75	493.61	1013.06	598.29	928.93	519.48	991.68	517.97
48.581	0	0.12	0.18	0.03	0.12	0.03	0.17	0.06	1.34	1.3	99.64	0.33	0	97.27	0.21	0.17	0.26	0.05	1.34	0.12	1.3	0.02	0	5.85	0.71	0.06	0.02	0.17	0.28	0.53	0.2	0.02	1.08	0	0	0	12.91	-4.14	-7.4	64.16	63.1	914.3	493.32	1012.88	597.61	927.86	519.6	990.92	517.21
48.615	0	0.12	0.18	0.03	0.12	0.03	0.18	0.06	1.31	1.2	99.64	0.33	0	97.69	0.23	0.16	0.18	0.05	1.31	0.09	1.2	0.03	0	6.68	0.61	0.1	0.02	0.17	0.35	0.65	0.19	0.01	1.18	0	0	0	12.99	-3.28	-7.63	64.06	62.79	914.17	493.18	1012.99	597.87	927.94	519.65	990.66	516.88
48.648	0	0.12	0.18	0.02	0.12	0.03	0.18	0.06	1.32	0.84	99.65	0.33	0	97.01	0.27	0.12	0.19	0.05	1.32	0.06	0.84	0.02	0	6.26	0.53	0.11	0.02	0.22	0.34	0.67	0.19	0.02	1.19	0	0	0	14.56	-4.61	-6.85	64.35	61.4	913.47	492.96	1012.3	598.39	928.38	519.04	989.75	517.03
48.681	0	0.12	0.18	0.02	0.12	0.03	0.17	0.06	1.26	0.78	99.65	0.33	0	95.2	0.31	0.11	0.2	0.05	1.26	0.05	0.78	0.02	0	5.7	0.43	0.15	0.03	0.17	0.34	0.78	0.17	0.04	1.2	0	0	0	16.36	-7.07	-6.15	64.81	59.23	912.42	492.05	1011.65	598.19	929.02	517.25	988.25	517.53
48.715	0	0.12	0.18	0.02	0.12	0.03	0.17	0.06	1.27	0.79	99.65	0.33	0	95.98	0.3	0.13	0.21	0.05	1.27	0.04	0.79	0.03	0	6.12	0.4	0.22	0.03	0.14	0.31	0.96	0.16	0.02	1.2	0	0	0	16.22	-6.13	-6.38	64.65	60.51	912.68	492.34	1012.17	598.75	928.6	518.11	989.11	517.39
48.748	0	0.12	0.18	0.02	0.12	0.03	0.17	0.06	1.1	0.68	99.64	0.33	0	96.14	0.28	0.13	0.24	0.05	1.09	0.04	0.68	0.03	0	5.88	0.37	0.19	0.03	0.1	0.31	0.92	0.15	0.03	1.1	0	0	0	14.78	-5.92	-4.8	64.27	59.6	912.28	492.57	1011.02	598.47	929.07	517.2	988.68	517.54
48.782	0	0.12	0.18	0.02	0.12	0.03	0.18	0.06	1.11	0.89	99.64	0.33	0	93.72	0.25	0.08	0.33	0.05	1.11	0.03	0.89	0.08	0	6.22	0.31	0.28	0.04	0.06	0.22	1.05	0.14	0.02	1.05	0	0	0	10.45	-8.48	-5.84	63.26	59.66	912.48	493.5	1010.29	597.49	928.25	517.95	987.92	517.43
48.815	0	0.12	0.18	0.02	0.12	0.03	0.17	0.06	1.09	1.04	99.64	0.33	0	94.84	0.21	0.05	0.43	0.04	1.09	0.03	1.04	0.1	0	5.93	0.27	0.27	0.04	0.05	0.22	1	0.13	0.02	0.99	0	0	0	8.87	-7.44	-4.79	62.82	61.16	912.76	493.88	1010.26	597.69	928.07	518.17	989.23	517.14
48.848	0	0.12	0.18	0.02	0.12	0.03	0.17	0.06	0.98	1.01	99.64	0.33	0	95.16	0.15	0.03	0.46	0.04	0.98	0.03	1.01	0.11	0	6	0.27	0.26	0.04	0.05	0.19	0.88	0.14	0.01	0.98	0	0	0	8.07	-7.11	-5.49	62.71	61.01	913.08	494.08	1010.67	597.84	928.2	518.68	989.18	516.91
48.882	0	0.12	0.18	0.03	0.12	0.03	0.17	0.06	0.95	1.18	99.63	0.33	0	95.82	0.11	0.02	0.59	0.04	0.95	0.02	1.18	0.16	0	5.03	0.29	0.23	0.04	0.06	0.17	0.76	0.14	0.02	0.86	0	0	0	15.91	-6.34	-5.21	64.2	61.36	912.98	493.62	1011.74	599.27	928.62	518.82	989.98	518.71
48.915	0	0.13	0.18	0.03	0.12	0.03	0.17	0.06	0.83	1.34	99.63	0.33	0	92.61	0.1	0.02	0.69	0.06	0.83	0.02	1.34	0.17	0	5.16	0.32	0.22	0.03	0.06	0.13	0.65	0.16	0	0.81	0	0	0	8.45	-9.36	-5.23	62.67	60.99	912.86	493.96	1010.46	597.87	928.08	518.56	989.05	516.87
48.948	0	0.13	0.18	0.03	0.12	0.03	0.17	0.06	0.83	1.1	99.63	0.33	0	91.5	0.12	0.02	0.73	0.06	0.78	0.02	1.1	0.16	0	5.3	0.39	0.21	0.03	0.08	0.12	0.61	0.16	0.01	0.83	0	0	0	8.89	-10.12	-4.5	62.68	61.92	913.27	494.22	1010.24	597.32	928	518.44	989.91	517.42
48.982	0	0.13	0.19	0.03	0.13	0.03	0.18	0.06	0.8	1.13	99.63	0.33	0	91.96	0.15	0.01	1.06	0.07	0.8	0.02	1.13	0.14	0	6.28	0.49	0.18	0.03	0.08	0.11	0.47	0.19	0	0.74	0	0	0	12.91	-9.81	-2.85	63.53	62.21	913.89	493.92	1010.85	597.56	929.27	517.61	991.47	518.52
49.015	0	0.13	0.19	0.03	0.13	0.03	0.19	0.06	1.11	1.21	99.62	0.33	0	90.21	0.22	0.01	1.2	0.07	1.11	0.03	1.21	0.18	0	6.82	0.75	0.19	0.04	0.11	0.12	0.52	0.2	0.01	0.76	0	0	0	11.59	-10.9	-2.44	63.41	60.64	915.62	495.79	1011.14	598.18	931.3	518.98	991.93	519.47
49.048	0	0.13	0.19	0.03	0.13	0.03	0.2	0.06	1.29	0.93	99.6	0.33	0	90.93	0.34	0.01	1.5	0.1	1.29	0.03	0.93	0.19	0	7.02	0.86	0.17	0.03	0.09	0.12	0.46	0.2	0	0.74	0	0	0	11.61	-10.47	-0.82	63.67	63.88	916	494.84	1011.96	597.32	931.01	517.43	994.86	519.57
49.082	0	0.13	0.19	0.03	0.13	0.03	0.2	0.06	1.47	0.98	99.59	0.33	0	88.39	0.49	0.02	2.05	0.12	1.47	0.04	0.98	0.22	0	6.79	0.89	0.11	0.03	0.07	0.12	0.38	0.19	0	0.7	0	0	0	13.84	-11.85	-0.94	63.8	60.78	916.97	494.66	1013.84	598.94	933.97	517.52	994.71	519.68
49.115	0	0.13	0.19	0.03	0.13	0.03	0.21	0.06	1.77	0.78	99.58	0.33	0	89.17	0.71	0.02	1.95	0.12	1.77	0.06	0.78	0.27	0	7.13	0.86	0.1	0.04	0.05	0.13	0.36	0.18	0	0.74	0	0	0	10.23	-11.46	-0.26	63.13	63.64	917.7	493.88	1015.51	598.22	934.06	516.09	997.62	519.39
49.149	0	0.13	0.19	0.02	0.14	0.03	0.22	0.06	1.58	0.97	99.55	0.33	0	78.9	0.97	0.02	2.35	0.13	1.58	0.06	0.72	0.26	0	7.89	0.81	0.07	0.04	0.02	0.12	0.31	0.2	0.01	0.75	0	0	0	13.35	-15.41	-1.85	62.91	59.55	918.6	493.55	1016.09	598.19	936.07	516.47	995.58	518.86
49.182	0	0.13	0.19	0.03	0.14	0.03	0.24	0.06	1.44	1.14	99.52	0.33	0	87.84	1.14	0.01	2.25	0.13	1.44	0.08	0.79	0.26	0	9.23	0.85	0.06	0.05	0.02	0.11	0.28	0.22	0	0.75	0	0	0	14.24	-12.11	-1.9	63.52	59.81	919.8	494.12	1016.74	598.25	936.88	517.12	996.65	519.36
49.215	0	0.13	0.19	0.03	0.14	0.03	0.24	0.06	1.42	1.12	99.51	0.33	0	89.08	1.12	0.01	2.13	0.14	1.42	0.09	0.9	0.29	0	9.56	0.95	0.06	0.06	0.02	0.11	0.26	0.22	0	0.73	0	0	0	13.36	-11.51	-1.63	63.51	61.92	919.73	493.93	1017.16	598.14	936.1	516.84	997.96	519.53
49.249	0	0.13	0.19	0.03	0.13	0.03	0.26	0.06	1.21	1.16	99.49	0.33	0	91.4	0.89	0.01	1.93	0.15	1.21	0.1	1.16	0.3	0	11.12	0.84	0.06	0.05	0.02	0.1	0.24	0.25	0	0.77	0	0	0	12.49	-10.18	-2.06	63.6	61.76	920.66	493.73	1018.3	598.1	937.02	516.83	998.74	519.01
49.282	0	0.13	0.19	0.03	0.13	0.03	0.24	0.06	1.41	1.56	99.53	0.33	0	91.1	0.58	0.01	1.91	0.15	1.41	0.08	1.56	0.24	0	10.09	0.62	0.05	0.05	0.03	0.1	0.23	0.24	0	0.85	0	0	0	14.59	-10.37	-4.87	63.71	62.93	920.51	491.8	1020.47	598.06	936	516.73	998.92	517.79
49.315	0	0.13	0.19	0.03	0.13	0.03	0.23	0.06	1.92	1.9	99.54	0.33	0	91.55	0.34	0.01	1.77	0.12	1.92	0.09	1.9	0.2	0	9.93	0.58	0.05	0.04	0.03	0.11	0.22	0.22	0	0.95	0	0	0	14.75	-10.09	-6.37	63.67	59.34	921.48	491.41	1021.16	597.99	938.09	516.86	997.42	516.35
49.349	0	0.13	0.19	0.03	0.13	0.03	0.23	0.06	2.15	2.11	99.54	0.33	0	94.29	0.27	0.01	1.6	0.1	2.15	0.08	2.11	0.22	0	10.14	0.78	0.04	0.05	0.05	0.12	0.2	0.24	0	1.03	0	0	0	13.73	-7.98	-6.92	63.71	59.04	923	492.1	1020.71	596.27	938.58	517.37	997.61	516.15
49.382	0	0.13	0.19	0.03	0.12	0.03	0.23	0.06	2.28	2.51	99.55	0.33	0	96.11	0.23	0.01	1.64	0.11	2.28	0.07	2.51	0.21	0	10.02	0.92	0.04	0.04	0.06	0.12	0.2	0.23	0	1.05	0	0	0	15.51	-5.96	-5.07	64.49	61.37	922.9	492.31	1021.73	597.74	938.65	517.11	1000.01	517.89
49.415	0	0.13	0.18	0.03	0.12	0.03	0.22	0.06	2.28	2.84	99.55	0.33	0	96.51	0.22	0.01	1.74	0.12	2.28	0.07	2.84	0.22	0	9.78	0.92	0.04	0.04	0.06	0.13	0.19	0.22	0	1.17	0	0	0	14.54	-5.4	-5.45	64.11	61.11	922.08	491.98	1021.42	597.84	938.05	516.87	999.16	517.45
49.449	0	0.13	0.19	0.03	0.13	0.03	0.23	0.06	1.68	2.47	99.55	0.33	0	92.25	0.21	0.01	1.99	0.13	1.68	0.08	2.47	0.19	0	9.92	0.83	0.03	0.05	0.1	0.17	0.19	0.21	0.01	1.19	0	0	0	18.03	-9.62	-5.35	64.67	61.48	920.86	492.56	1021.31	599.89	937.17	517.93	998.64	519.21
49.482	0	0.13	0.19	0.03	0.13	0.03	0.23	0.06	1.59	2.39	99.55	0.33	0	94.89	0.2	0.01	2.03	0.15	1.59	0.07	2.39	0.13	0	9.8	0.74	0.02	0.05	0.1	0.18	0.2	0.2	0.01	1.19	0	0	0	14.77	-7.39	-4.85	64.27	61.37	921.19	492.54	1020.8	598.69	937.42	517.13	998.77	518.52
49.516	0	0.13	0.18	0.03	0.13	0.03	0.21	0.06	1.72	1.56	99.59	0.33	0	95.82	0.21	0.02	1.68	0.13	1.72	0.07	1.56	0.13	0	8.31	0.78	0.02	0.06	0.17	0.17	0.17	0.17	0.01	1.3	0	0	0	16.66	-6.33	-5.09	64.83	60.76	921.53	492.75	1020.67	598.89	937.75	517.78	998.51	518.39
49.549	0	0.13	0.18	0.03	0.13	0.03	0.2	0.06	1.88	1.3	99.59	0.33	0	95.13	0.24	0.02	1.43	0.15	1.88	0.07	1.3	0.09	0	8.15	0.92	0.01	0.07	0.2	0.15	0.18	0.16	0.02	1.37	0	0	0	13.85	-7.14	-3.75	64.54	61.16	921.22	494.76	1019.2	599.3	937.29	518.57	998.42	520.22
49.582	0	0.13	0.18	0.03	0.13	0.03	0.22	0.06	2.28	1.47	99.57	0.33	0	96.45	0.32	0.03	1.46	0.16	2.28	0.06	1.47	0.12	0	8.82	1.26	0.02	0.07	0.23	0.15	0.19	0.17	0.01	1.33	0	0	0	11.52	-5.49	-4.75	64.15	63.54	921.58	494.46	1017.91	596.69	935.05	519.06	998.58	518.08
49.616	0	0.13	0.18	0.03	0.13	0.03	0.22	0.06	2.97	1.29	99.56	0.33	0	96.27	0.4	0.04	1.39	0.18	2.97	0.07	1.29	0.1	0	9.02	1.1	0.02	0.08	0.26	0.13	0.21	0.17	0.02	1.37	0	0	0	17.7	-5.75	-5.37	65.86	60.87	920.08	494.72	1017.08	598.09	935.05	519.37	995.91	520.41
49.649	0	0.13	0.18	0.02	0.13	0.03	0.21	0.06	2.46	1.06	99.57	0.33	0	97.05	0.44	0.05	1.2	0.18	2.46	0.08	1.06	0.06	0	8.73	0.83	0.02	0.08	0.23	0.14	0.24	0.16	0.06	1.37	0	0	0	15.61	-4.53	-5.5	65.37	61.03	918.76	496.26	1015.62	599.21	933.52	520.75	994.55	521.5
49.682	0	0.13	0.18	0.02	0.13	0.03	0.21	0.06	2.17	0.79	99.58	0.33	0	97.87	0.43	0.07	1.12	0.16	2.17	0.09	0.79	0.06	0	8.69	0.62	0.02	0.06	0.14	0.17	0.29	0.13	0.17	1.32	0	0	0	12.04	-2.86	-4.75	64.38	61.77	916.5	497.6	1013.08	600.12	931.09	521.61	992.86	522.02
49.716	0	0.13	0.18	0.02	0.13	0.03	0.19	0.06	2.06	0.47	99.61	0.33	0	97.19	0.37	0.09	1.05	0.1	2.06	0.12	0.47	0.03	0	7.19	0.5	0.03	0.05	0.08	0.25	0.33	0.12	0.12	1.43	0	0	0	13.91	-4.29	-5.1	64.3	61.3	914.63	499.17	1010.48	601.31	928.94	523.67	990.23	523.11
49.749	0	0.13	0.18	0.02	0.13	0.03	0.18	0.06	1.32	0.33	99.64	0.33	0	97.9	0.33	0.1	1.05	0.06	1.32	0.16	0.29	0.02	0	5.81	0.38	0.03	0.03	0.04	0.29	0.3	0.1	1.09	1.26	0	0	0	14.41	-2.79	-5.23	63.83	62.85	912.22	501.21	1007.33	602.69	925.28	526.39	988.09	524.21
49.783	0	0.13	0.18	0.02	0.13	0.03	0.17	0.06	1.27	0.27	99.64	0.33	0	98.72	0.27	0.08	1.03	0.03	1.27	0.22	0.23	0.02	0	4.96	0.3	0.04	0.03	0.02	0.33	0.23	0.09	1.3	1.18	0	0	0	11.59	-0.26	-4.89	61.84	66.39	909.02	503.2	1004.27	604.26	920.43	528.72	986.74	525.41
49.816	0	0.13	0.18	0.02	0.13	0.03	0.16	0.06	1.19	0.28	99.64	0.33	0	95.75	0.18	0.08	1.04	0.02	1.19	0.28	0.25	0.02	0	3.99	0.19	0.04	0.02	0.03	0.34	0.16	0.08	8.54	1.05	0	0	0	3.74	-6.42	-4.78	58.82	65	908.29	507.25	1002.82	606.67	920.07	531.42	985	528.6
49.849	0	0.13	0.18	0.02	0.13	0.03	0.15	0.06	1.43	0.43	99.64	0.33	0	96.54	0.1	0.06	1.09	0.01	1.43	0.43	0.23	0.01	0	2.81	0.1	0.05	0.03	0.05	0.34	0.12	0.07	12.5	1.11	0	0	0	2.33	-5.36	-6.47	57.14	67.08	906.76	509.25	1001.58	608.05	916.74	534.77	983.64	529.86
49.883	0	0.13	0.19	0.02	0.13	0.03	0.14	0.06	1.54	0.49	99.63	0.33	0	95.79	0.05	0.03	1.41	0	1.57	0.49	0.22	0.01	0	1.54	0.07	0.07	0.03	0.1	0.44	0.07	0.05	5.02	1	0	0	0	-0.49	-6.37	-4.34	55.54	64.31	904.62	514.15	998.41	612.66	916.63	537.59	980.87	534.55
49.916	0	0.14	0.19	0.02	0.13	0.03	0.15	0.06	0.97	0.74	99.62	0.33	0	94.8	0.03	0.01	2.08	0	1.59	0.74	0.19	0	0	0.97	0.07	0.09	0.04	0.14	0.47	0.05	0.04	4.7	0.84	0	0	0	-4.45	-7.49	-5.71	54.68	63.01	903.87	515.38	999.35	614.86	916.73	538.73	979.69	536.06
49.949	0	0.15	0.2	0.02	0.14	0.03	0.15	0.06	0.71	0.66	99.59	0.33	0	97.03	0.02	0.01	3.64	0	2.28	1.24	0.2	0	0	0.66	0.08	0.1	0.05	0.13	0.45	0.04	0.04	11.17	0.71	0.16	0	0	-1.73	-4.57	-3.79	54.11	62.84	903.28	517.91	998.21	617.17	916.92	540.01	979.76	540.07
49.983	0	0.17	0.22	0.02	0.15	0.03	0.17	0.06	0.57	0.31	99.56	0.33	0	97.85	0.01	0	6.19	0	2.15	1.98	0.25	0	0	0.31	0.08	0.21	0.05	0.08	0.49	0.02	0.04	5	0.57	0.25	0	0	-2.44	-2.91	-3.71	53.83	63.74	903.05	519.13	998.25	618.65	916.4	541.41	980.13	541.03
50.016	0	0.19	0.25	0.02	0.16	0.03	0.2	0.06	0.52	0.19	99.5	0.33	0	97.01	0.01	0	9.43	0	2.87	2.39	0.25	0	0	0.19	0.08	0.26	0.08	0.08	0.47	0.02	0.03	7.01	0.52	0.54	0	0	-0.86	-4.6	-4.45	53.49	64.32	904.15	521.06	998.9	620.21	916.58	544.21	980.87	542.36
50.049	0	0.24	0.3	0.02	0.19	0.03	0.26	0.06	0.42	0.09	99.4	0.33	0	96.1	0	0	15.4	0	3.63	2.44	0.28	0	0	0.09	0.08	0.37	0.09	0.09	0.5	0.01	0.03	14.09	0.42	0.87	0	0	-0.44	-5.98	-4.43	53.23	63.9	904.37	522.38	998.96	621.33	916.93	545.37	980.81	543.96
50.083	0	0.35	0.39	0.02	0.25	0.03	0.41	0.06	0.38	0.03	99.19	0.5	0	96.5	0	0	25.4	0	3.75	2.39	0.24	0	0	0.03	0.09	0.63	0.12	0.14	0.62	0.01	0.02	3.27	0.38	1.02	0	0	-1.41	-5.41	-3.98	53.1	65.41	904.29	523.52	999.38	622.88	916.52	546.54	981.92	545.06
50.116	0	0.34	0.37	0.02	0.24	0.03	0.39	0.06	0.41	0.02	99.23	0.46	0	97.07	0	0	23.96	0	4.7	2.54	0.2	0	0	0.02	0.1	0.7	0.11	0.15	0.64	0.01	0.02	3.25	0.41	0.69	0	0	-0.31	-4.49	-3.26	52.49	64.87	904.16	524.8	1000.12	625.25	917.49	547.27	982.36	547.47
50.15	0	0.62	0.54	0.02	0.37	0.04	0.8	0.06	0.37	0.01	98.39	1.43	-4.79	96.34	0	0	39.9	0	6.81	3.25	0.21	0	0	0.01	0.1	1.03	0.11	0.08	0.74	0	0.02	2.36	0.37	0.59	0	0	-3.04	-5.65	-2.44	52.07	63.15	904.65	526.21	999.24	625.34	918.6	547.67	981.75	548.15
50.183	0	0.82	0.65	0.02	0.45	0.04	1.14	0.06	0.38	0	97.72	2.67	-9.64	97.92	0	0	47.88	0	6.16	2.98	0.21	0	0	0	0.09	1.14	0.12	0.05	0.7	0	0.02	0.59	0.38	0.47	0	0	-5.38	-2.75	-0.78	51.92	65.19	904.27	526.6	999.83	626.4	918.52	547.09	983.67	549.47
50.216	0	0.61	0.53	0.02	0.38	0.03	0.82	0.06	0.43	0	98.36	1.53	-5.78	97.12	0	0	40.75	0	5.46	2	0.17	0	0	0	0.06	1.1	0.11	0.02	0.78	0	0.02	1.28	0.43	0.23	0	0	-6.47	-4.41	0.47	51.63	65.32	904.02	526.78	1000.59	627.72	919.35	546.64	984.57	550.2
50.25	0	0.75	0.61	0.02	0.45	0.03	1.09	0.06	0.5	0	97.81	2.59	-10.12	97.9	0	0	47.51	0	4.24	1.32	0.14	0	0	0	0.05	1.53	0.11	0.01	0.68	0	0.02	0.98	0.5	0.11	0	0	-5.28	-2.78	1.56	51.62	65.15	904.57	527.34	1001.23	628.81	920.61	546.92	985.63	551.09
50.283	0	0.57	0.5	0.02	0.37	0.03	0.78	0.06	0.56	0	98.45	1.46	-6.37	98.1	0	0.01	40.16	0	3.06	1.16	0.13	0	0	0	0.03	1.36	0.09	0.01	0.73	0	0.02	1.25	0.56	0	0	0	-2.66	-2.28	2.55	51.39	65.13	904.49	527.94	1001.73	630.43	921.36	547.39	986.29	552.61
50.316	0	0.56	0.49	0.02	0.36	0.03	0.76	0.06	0.61	0	98.49	1.4	-6.19	98.32	0	0.01	39.66	0	2.67	0.98	0.1	0	0	0	0.02	1.1	0.08	0	0.72	0	0.02	3.08	0.61	0	0	0	-5.67	-1.64	3.56	51.21	66.51	904.93	528.58	1002.53	631.28	921.84	547.57	988.13	552.96
50.35	0	0.63	0.54	0.02	0.4	0.03	0.88	0.06	0.62	0	98.25	1.84	-8.26	97.57	0	0.03	43.05	0	2.39	0.86	0.12	0	0	0	0.01	1.13	0.07	0	0.82	0	0.02	1.61	0.62	0	0	0	-7.94	-3.54	4.02	50.65	66.26	905.3	529.23	1003.35	631.95	922.82	547.52	988.76	554.02
50.383	0	0.47	0.44	0.02	0.32	0.03	0.61	0.06	0.71	0	98.78	1.02	-3.6	96.08	0	0.03	35.03	0	2.26	0.64	0.11	0	0	0	0.01	1.05	0.06	0	0.91	0	0.02	1.3	0.71	0	0	0	-4.04	-6	3.72	50.83	66.81	904.92	528.9	1005.7	635.13	923.35	548.34	989.88	554.47
50.416	0	0.34	0.35	0.02	0.26	0.03	0.42	0.06	0.85	0.01	99.17	0.56	0	96.65	0	0.05	26.53	0	2.36	0.48	0.1	0	0	0	0	1.05	0.05	0.01	0.94	0.01	0.02	1.53	0.85	0	0	0	-4.14	-5.18	5.82	50.63	66.99	904.88	529.56	1005.99	636.04	924.6	547.89	991.05	556.39
50.45	0	0.19	0.23	0.02	0.16	0.03	0.2	0.06	1.34	0.01	99.55	0.33	0	94.8	0.01	0.05	10.53	0	2.65	0.38	0.12	0	0	0	0	0.98	0.05	0.01	1.03	0.01	0.01	0.51	1.34	0	0	0	-1.83	-7.48	5	50.69	68.05	903.69	528.87	1007.45	638.8	923.71	548.69	991.41	555.61
50.483	0	0.18	0.22	0.02	0.16	0.03	0.19	0.06	1.43	0.01	99.56	0.33	0	94.98	0.01	0.04	9.23	0	3.18	0.37	0.14	0	0	0	0	0.89	0.06	0.02	0.95	0.01	0.01	0.72	1.43	0	0	0	-3.44	-7.3	5.69	50.66	69.32	903.67	528.89	1007.84	638.67	923.76	547.97	992.55	556.43
50.517	0	0.14	0.18	0.02	0.13	0.04	0.14	0.06	2.18	0.02	99.64	0.33	0	95.35	0.01	0.02	3.59	0	3.7	0.44	0.26	0	0	0	0	0.62	0.07	0.02	0.98	0.02	0.01	1.6	2.18	0	0	0	-3.38	-6.89	5.64	50.53	68.74	904.13	529.12	1008.8	639.31	924.74	548.08	992.89	557.13
50.55	0	0.13	0.16	0.02	0.12	0.04	0.13	0.06	2.01	0.03	99.67	0.33	0	96.02	0.01	0.02	2.01	0	3.77	0.44	0.25	0	0	0	0	0.44	0.08	0.02	1.03	0.03	0.01	1.17	2.88	0	0	0	-2.86	-6.09	4.44	50.56	69.69	905.07	529.91	1009.88	640.3	924.59	549.67	993.85	557.45
50.583	0	0.13	0.16	0.02	0.12	0.04	0.13	0.06	1.76	0.04	99.68	0.33	0	96.76	0	0.02	1.76	0	3.36	0.43	0.21	0	0	0	0	0.41	0.08	0.02	1.01	0.04	0.01	2.63	3.04	0	0	0	-5	-5.01	4.72	50.54	69.51	907.03	530.99	1010.08	639.42	925.89	550.3	995.02	557.53
50.617	0	0.12	0.15	0.02	0.12	0.04	0.12	0.06	1	0.06	99.7	0.33	0	97.95	0	0.02	1	0	3.21	0.41	0.12	0	0	0	0	0.28	0.09	0.02	1.07	0.06	0.01	1.87	3.66	0	0	0	-6.15	-2.66	4.16	50.46	68.85	909.19	532.1	1010.62	639.16	927.18	551.8	995.84	556.92
50.65	0	0.12	0.15	0.02	0.12	0.04	0.12	0.06	0.94	0.07	99.7	0.33	0	98.53	0	0.02	0.94	0	3.29	0.43	0.06	0	0	0	0	0.26	0.09	0.02	1.08	0.07	0	1.78	3.8	0	0	0	-11.17	-0.97	3.77	50.28	69.41	910.02	532.25	1011.07	638.17	927.35	551.46	996.59	556.26
50.683	0	0.12	0.15	0.02	0.12	0.04	0.12	0.06	0.78	0.08	99.71	0.33	0	98.19	0	0.01	0.78	0	2.69	0.43	0.04	0	0	0	0	0.23	0.09	0.01	1.03	0.08	0	2.96	3.91	0	0	0	-7.55	-2.03	3.72	50.43	68.66	910.78	532.26	1011.63	638.21	928.36	551.61	996.8	557.17
50.717	0	0.12	0.15	0.02	0.12	0.04	0.12	0.06	0.91	0.14	99.7	0.33	0	95.51	0	0.01	0.91	0	2.93	0.53	0.05	0	0	0	0	0.2	0.09	0.01	0.88	0.14	0	2.24	3.76	0	0	0	-4.35	-6.71	5.89	50.34	65.95	911.04	532.85	1011.28	638.62	930.81	551.15	996.29	558.99
50.75	0	0.12	0.15	0.02	0.12	0.04	0.12	0.06	1.33	0.15	99.69	0.33	0	96.18	0	0.01	1.33	0	3.1	0.56	0.07	0	0	0	0	0.23	0.08	0.01	0.95	0.15	0	2.82	3.44	0	0	0	-8.68	-5.87	3.93	49.65	63.42	911.57	533.56	1011.01	638.21	931.06	552.1	994.21	557.86
50.784	0	0.13	0.16	0.02	0.12	0.05	0.13	0.06	2.59	0.24	99.68	0.33	0	98.5	0	0.01	2.59	0	5.05	0.69	0.19	0.01	0	0	0	0.25	0.07	0.02	0.85	0.24	0	0.53	3.24	0	0	0	-7.85	-1.07	2.39	49.8	66.74	911.64	535.86	1010.64	639.71	928.52	555.32	995.09	559.96
50.817	0	0.14	0.17	0.02	0.13	0.05	0.15	0.06	3.02	0.33	99.66	0.33	0	96.57	0	0	4.62	0	5.77	0.87	0.27	0.01	0	0	0.01	0.36	0.06	0.02	0.89	0.33	0	3.05	3.02	0	0	0	-9.3	-5.31	0.67	48.76	63.51	913.8	540.45	1009.94	641.73	929.87	560.59	993.37	561.59
50.85	0	0.15	0.18	0.02	0.14	0.05	0.16	0.06	3.09	0.33	99.64	0.33	0	95.92	0	0	6.42	0	6.91	1.42	0.48	0.02	0	0	0.01	0.4	0.07	0.03	0.86	0.33	0	4.38	3.09	0	0	0	-9.85	-6.21	2.37	47.52	62.45	914.05	546.43	1006.94	644.19	929.87	565.06	992.27	567.52
50.884	0	0.21	0.22	0.02	0.17	0.04	0.22	0.06	2.76	0.33	99.55	0.33	0	97.17	0	0	13.61	0	5.51	1.92	0.48	0.03	0	0	0.01	0.42	0.07	0.05	0.7	0.33	0	5.86	2.76	0	0	0	-10.98	-4.32	-0.37	47.3	62.3	916.56	552.11	1003.85	643.47	928.35	572.3	990.59	569.57
50.917	0	0.34	0.31	0.02	0.24	0.04	0.4	0.06	2.34	0.29	99.2	0.55	0	98.06	0	0	26.67	0	3.35	2	0.4	0.02	0	0	0.02	0.4	0.08	0.04	0.54	0.29	0	4.23	2.34	0	0	0	-13.19	-2.38	1.43	46.92	63.7	916.94	554.29	1000.73	641.16	927.14	571.76	990.83	573.02
50.95	0	0.56	0.45	0.02	0.35	0.03	0.73	0.06	1.99	0.3	98.53	1.44	-5.47	98.78	0	0	40.29	0	1.8	2.04	0.3	0.01	0	0	0.03	0.38	0.09	0.03	0.48	0.3	0.01	10.72	1.99	0	0	0	-18.79	0.03	1.79	46.45	65.46	916.27	555.14	998.34	639.09	924.95	571.51	990.38	573.6
50.984	0	1.26	0.81	0.02	0.64	0.03	2	0.06	1.62	0.27	96	8.1	-18.98	98.63	0	0	62.69	0	1.11	1.46	0.16	0.01	0	0	0.05	0.41	0.09	0.02	0.43	0.27	0.01	6.05	1.62	0	0	0	-19.41	-0.6	2.6	46.56	63.82	917.6	556.81	997.38	638.54	926.34	572.6	990.13	574.54
51.017	0	1.32	0.85	0.02	0.67	0.03	2.16	0.06	1.59	0.25	95.69	9.12	-19.99	98.57	0	0	64.35	0	1.02	1.06	0.12	0.01	0	0	0.06	0.41	0.1	0.01	0.38	0.25	0.01	6.22	1.59	0	0	0	-21.71	-0.83	2.83	46.61	66.94	915.85	554.65	996.27	636.38	923.51	570.19	990.4	572.82
51.05	0	1.6	0.98	0.02	0.78	0.03	2.77	0.06	1.56	0.2	94.46	13.61	-23.25	97.83	0	0	70	0	1.04	0.66	0.1	0.01	0	0	0.05	0.45	0.09	0.01	0.33	0.2	0.01	1.87	1.56	0	0	0	-16.63	-2.96	1.9	46.73	66.85	913.8	552.31	997.09	637.51	922.44	568.99	989.24	571.65
51.084	0	2.7	1.43	0.02	1.15	0.03	5.25	0.06	1.31	0.22	89.49	33.53	-31.72	98.62	0	0	84.55	0	1.41	0.51	0.1	0.02	0	0	0.06	0.65	0.09	0.01	0.27	0.22	0.02	1.39	1.31	0	0	0	-19.57	-0.64	1.6	46.65	64.04	912.8	551.36	999.44	640.93	924.35	568.64	988.39	569.53
51.117	0	2.72	1.45	0.02	1.17	0.03	5.35	0.06	1.25	0.2	89.3	34.13	-31.9	98.28	0	0	84.9	0	1.61	0.32	0.11	0.01	0	0	0.05	0.63	0.07	0.01	0.25	0.2	0.02	0.88	1.25	0	0	0	-16.33	-1.78	2.97	47.3	65.25	911.08	548	1002.27	642.39	925.06	565.01	990.17	569.32
51.151	0	3.63	1.79	0.02	1.45	0.03	7.63	0.06	1.09	0.17	84.74	49.72	-36.25	98.69	0	0	92.99	0	2.74	0.33	0.23	0.01	0	0	0.05	0.83	0.05	0.01	0.21	0.17	0.03	1.26	1.09	0	0	0	-12.3	-0.38	2.3	48.04	65.3	909.3	545.16	1003.83	643.5	924.61	563.25	989.74	567.89
51.184	0	3.9	1.88	0.02	1.52	0.03	8.26	0.06	1.06	0.18	83.49	53.69	-37.55	98.25	0	0	94.95	0	2.48	0.4	0.26	0.01	0	0	0.04	0.9	0.03	0.01	0.22	0.18	0.04	2.12	1.06	0	0	0	-13.43	-1.86	3.34	48.57	66.23	908.16	541.68	1004.9	642.05	924.71	559.22	990.62	565.65
51.217	0	3.95	1.9	0.02	1.53	0.03	8.33	0.06	1.02	0.16	83.34	54.23	-37.92	97.69	0	0	95.23	0	2.13	0.47	0.29	0	0	0	0.02	0.84	0.02	0.01	0.22	0.16	0.03	0.34	1.02	0	0	0	-13.11	-3.28	3.98	49.43	67.45	907.16	538.39	1005.1	640.32	924.01	556.19	991.19	562.34
51.251	0	3.79	1.83	0.02	1.49	0.03	7.97	0.06	1.16	0.14	84.07	52.22	-37.17	97.51	0	0	94.25	0	2.19	0.4	0.29	0	0	0	0.01	0.85	0.02	0.01	0.19	0.14	0.03	0.08	1.16	0	0	0	-11.86	-3.65	4.01	49.46	65.84	905.93	535.71	1005.07	639.57	924.14	554.06	989.76	559.44
51.284	0	3.33	1.67	0.02	1.35	0.03	6.86	0.06	1.3	0.12	86.28	45.25	-35	97.02	0	0	90.75	0	2.1	0.36	0.2	0	0	0	0.01	0.75	0.02	0.01	0.21	0.12	0.03	0.07	1.3	0	0	0	-9.48	-4.58	4.66	49.87	66.02	904.52	533.43	1004.34	638.38	923.33	551.91	989.09	557.79
51.317	0	2.75	1.45	0.02	1.18	0.03	5.5	0.06	1.43	0.1	89.01	35.16	-31.65	97.02	0	0.01	85.5	0	2.46	0.32	0.16	0	0	0	0.01	0.62	0.03	0.02	0.21	0.1	0.02	0.03	1.43	0	0	0	-4.19	-4.59	4.15	50.55	67.72	902.56	530.16	1004.26	637.76	921.22	549.99	988.73	555.38
51.351	0	1.77	1.07	0.02	0.85	0.04	3.3	0.06	1.53	0.07	93.41	16.99	-23.91	95.54	0	0.02	73.37	0	3.94	0.26	0.15	0	0	0	0	0.4	0.04	0.04	0.22	0.07	0.02	0.06	1.53	0	0	0	-4.53	-6.68	5.46	50.57	65.27	902.34	529.14	1004.7	638.1	923.14	548.77	988.2	553.98
51.384	0	1.27	0.84	0.02	0.67	0.04	2.23	0.06	1.81	0.07	95.53	9.09	-17.8	94.02	0	0.05	64.4	0	5.33	0.26	0.13	0	0	0	0	0.37	0.07	0.06	0.28	0.07	0.02	0.34	1.81	0	0	0	-3.42	-8.22	5.61	51.09	66.18	901.82	527.59	1004.47	636.69	922.44	547.12	988.35	553.16
51.417	0	0.53	0.46	0.02	0.35	0.04	0.78	0.06	2.02	0.08	98.45	1.48	-4	97.33	0.01	0.14	40.74	0	5.43	0.15	0.22	0.01	0	0	0	0.36	0.09	0.08	0.38	0.08	0.01	0.71	2.02	0	0	0	2.81	-4.01	6.79	52.56	64.05	902.1	524.73	1004.6	634.4	924.34	544.23	987.9	552.12
51.451	0	0.19	0.21	0.02	0.17	0.05	0.22	0.06	2.91	0.08	99.56	0.33	0	93.38	0.01	0.34	13.25	0	5.77	0.08	0.2	0.01	0	0	0	0.37	0.13	0.07	0.74	0.08	0.01	1.07	2.91	0	0	0	3.01	-8.77	5.26	53.32	64.98	903.53	523.92	1004.78	632.29	923.83	544.07	988.54	549.99
51.484	0	0.17	0.19	0.02	0.16	0.05	0.19	0.06	3.35	0.08	99.62	0.33	0	95.05	0.01	0.96	10.11	0	5.24	0.04	0.15	0	0	0	0	0.32	0.24	0.07	1.09	0.08	0.01	0.75	3.35	0	0	0	2.24	-7.22	6.18	53.39	63.92	904.14	522.46	1004.58	629.92	925.03	541.92	988.6	548.62
51.518	0	0.13	0.15	0.02	0.14	0.05	0.14	0.06	4.04	0.08	99.69	0.33	0	94.48	0.02	1.35	4.15	0	4.12	0.04	0.17	0	0	0	0	0.23	0.33	0.06	2.1	0.08	0	0.26	4.04	0	0	0	2.29	-7.8	4.79	53.85	65.89	905.05	519.74	1006.09	627.39	924.6	539.69	990.18	546.14
51.551	0	0.13	0.14	0.02	0.14	0.05	0.12	0.06	2.46	0.09	99.71	0.33	0	93.32	0.03	2.01	2.46	0	3.64	0.03	0.19	0	0	0	0	0.17	0.39	0.04	3.55	0.09	0	0.3	4.17	0	0	0	3.07	-8.81	5.88	54.82	65.09	905.99	518.82	1006.43	625.96	926.21	538.24	990.89	545.54
51.584	0	0.12	0.14	0.02	0.14	0.05	0.12	0.06	1.62	0.08	99.72	0.33	0	95.48	0.05	3.27	1.62	0.01	3.23	0.02	0.21	0	0	0	0	0.14	0.23	0.02	4.22	0.08	0	0.21	4.15	0	0	0	1.98	-6.75	5.83	55.14	64.29	906.13	518.3	1005.87	624.96	926.31	537.82	990.3	544.08
51.618	0	0.12	0.13	0.03	0.14	0.05	0.11	0.06	0.52	0.08	99.72	0.33	0	96.84	0.08	3.56	0.52	0.01	3.01	0.01	0.4	0	0	0	0	0.1	0.16	0.01	6.47	0.08	0	0.19	4.75	0	0	0	1.57	-4.88	6.05	55.19	62.61	906.44	517.76	1005.57	623.87	927.22	537.03	989.51	543.33
51.651	0	0.12	0.13	0.03	0.14	0.04	0.11	0.06	0.44	0.08	99.71	0.33	0	94.72	0.08	3.6	0.44	0.01	2.73	0.01	0.54	0	0	0	0	0.1	0.08	0	6.73	0.08	0	0.69	4.14	0	0	0	1.81	-7.57	5.41	55.19	62.73	907.53	517.81	1006.11	622.96	927.67	536.93	990.04	543.6
51.684	0	0.13	0.14	0.03	0.14	0.04	0.11	0.06	0.29	0.08	99.71	0.33	0	93.63	0.08	2.64	0.29	0.02	2.04	0.01	0.66	0	0	0	0	0.11	0.06	0	8	0.07	0	0.96	3.62	0	0	0	5.59	-8.56	5.22	55.74	64.48	908.2	518.15	1006.19	622.84	927.12	537.67	991.25	544.45
51.718	0	0.14	0.14	0.03	0.15	0.04	0.11	0.06	0.08	0.07	99.7	0.33	0	96	0.07	2.35	0.08	0.02	1.62	0.02	0.93	0.01	0	0	0.01	0.13	0.05	0	10.72	0.07	0	0.85	3.87	0	0	0	5.92	-6.11	4.19	55.53	63.05	908.81	518.92	1006.03	622.85	927.5	538.7	990.26	544.79
51.751	0	0.14	0.14	0.03	0.15	0.04	0.11	0.06	0.08	0.06	99.7	0.33	0	96.49	0.05	2.49	0.08	0.04	1.24	0.02	0.86	0	0	0	0.01	0.15	0.03	0	9.93	0.06	0	0.54	3.53	0	0	0	7.05	-5.43	3.88	55.37	62.03	909.02	519.33	1005.02	622.22	927.42	539.23	989.21	544.72
51.785	0	0.14	0.14	0.03	0.16	0.04	0.11	0.06	0.07	0.06	99.69	0.33	0	97.39	0.04	2.88	0.07	0.04	1.9	0.03	0.82	0	0	0	0.01	0.16	0.02	0	11.58	0.06	0	0.8	3.13	0	0	0	5.23	-3.9	3.78	55.32	62.3	909.25	519.71	1004.43	621.05	927.12	538.92	989.08	545.4
51.818	0	0.14	0.15	0.03	0.16	0.04	0.11	0.06	0.06	0.05	99.68	0.33	0	98.31	0.02	3.17	0.06	0.04	2.26	0.06	0.73	0	0	0	0.01	0.18	0.01	0	11.41	0.05	0	0.55	2.69	0	0	0	5.49	-1.67	3.55	55.96	63.55	909.65	519.63	1004.32	620.25	926.57	538.88	989.79	545.39
51.851	0	0.14	0.15	0.03	0.16	0.04	0.11	0.06	0.06	0.05	99.69	0.33	0	98.55	0.02	3.17	0.06	0.05	3.13	0.12	0.72	0.01	0	0	0.01	0.2	0.01	0	9.74	0.05	0	0.41	2.46	0	0	0	4.92	-0.91	4.4	56.01	62.94	909.38	519.64	1003.24	619.49	926.62	538.38	989.19	545.27
51.885	0	0.14	0.16	0.03	0.15	0.04	0.12	0.06	0.06	0.05	99.69	0.33	0	98.75	0.01	3.02	0.06	0.04	3.57	0.17	0.68	0.01	0	0	0.01	0.26	0.01	0.01	8.03	0.05	0	0.34	1.78	0	0	0	4.01	-0.14	4.24	55.93	63.04	909.2	519.61	1002.67	618.96	926.12	538.31	988.81	544.92
51.918	0	0.13	0.16	0.03	0.15	0.03	0.12	0.07	0.07	0.04	99.69	0.33	0	98.65	0.01	3.85	0.07	0.04	3.22	0.2	0.52	0.01	0	0	0.02	0.25	0.01	0.01	6.1	0.04	0	0.21	1.58	0	0	0	4.82	-0.53	3.47	56.16	63.05	909.17	519.33	1002.59	618.52	925.67	538.31	988.4	544.67
51.951	0	0.12	0.15	0.03	0.16	0.03	0.11	0.07	0.07	0.04	99.68	0.33	0	98.75	0.01	6.01	0.07	0.04	3.21	0.26	0.74	0.02	0	0.01	0.02	0.25	0.01	0.02	4.65	0.04	0	0.04	1.55	0	0	0	4.82	-0.17	1.83	56.39	63.5	909.5	519.71	1002.45	618.26	924.68	539.49	988	544.18
51.985	0	0.11	0.14	0.03	0.18	0.03	0.1	0.09	0.06	0.03	99.64	0.33	0	98.6	0.01	10.77	0.06	0.04	2.93	0.29	0.82	0.03	0	0.01	0.02	0.31	0.01	0.02	2.24	0.03	0	0.16	1.09	0	0	0	2.06	-0.74	4.09	55.79	61.4	909.19	519.12	1001.28	616.68	926.14	537.19	987.16	544.01
52.018	0	0.1	0.12	0.03	0.21	0.03	0.1	0.11	0.06	0.03	99.58	0.33	0	98.52	0.01	15.35	0.06	0.04	2.3	0.3	0.79	0.05	0	0.01	0.03	0.3	0.01	0.02	1.73	0.03	0	0.1	0.96	0	0	0	-0.34	-1.01	4.15	55.7	61.17	909.12	518.65	1000.58	615.3	925.88	536.35	986.68	543.03
52.051	0	0.09	0.11	0.03	0.24	0.03	0.09	0.12	0.05	0.03	99.52	0.34	0	98.58	0.01	19.33	0.05	0.04	1.9	0.24	0.97	0.1	0	0.02	0.04	0.32	0.01	0.01	1.17	0.03	0	0.04	0.79	0	0	0	3.77	0.79	3.58	56.28	63.34	907.82	517.53	1000.87	616.11	924.07	536.22	987.06	542.89
52.085	0	0.09	0.11	0.03	0.25	0.03	0.09	0.13	0.06	0.05	99.5	0.36	0	97.04	0.01	20.8	0.05	0.04	1.51	0.19	0.7	0.15	0	0.05	0.06	0.52	0.01	0.01	0.59	0.02	0	0.05	0.6	0	0	0	1.96	-4.54	2.58	55.83	60.54	907.87	516.92	999.87	614.27	924.39	535.51	984.66	541.18
52.118	0	0.09	0.12	0.03	0.23	0.03	0.09	0.12	0.08	0.06	99.53	0.33	0	97.63	0.01	18.78	0.06	0.04	1.3	0.17	0.63	0.18	0	0.06	0.08	0.53	0.01	0.01	0.55	0.02	0	0.11	0.58	0	0	0	6.95	-3.4	2.73	57.09	62.01	907.42	515.86	999.23	613.55	923.2	535.15	984.97	540.55
52.152	0	0.09	0.12	0.02	0.24	0.03	0.09	0.12	0.15	0.15	99.53	0.33	0	98.52	0.01	18.97	0.06	0.04	1.63	0.18	0.6	0.2	0	0.15	0.1	0.55	0.01	0.01	0.37	0.02	0	0.05	0.53	0	0	0	5.99	-1.01	3.16	57.36	64.56	906.6	515.47	999.9	614.54	922.13	534.86	986.42	540.74
52.185	0	0.1	0.12	0.03	0.22	0.03	0.1	0.11	0.25	0.25	99.57	0.33	0	97.73	0.02	16.55	0.06	0.04	1.71	0.21	0.65	0.24	0	0.25	0.13	0.45	0.01	0.02	0.29	0.02	0	0.1	0.52	0	0	0	6.57	-3.19	2.78	57.25	61.29	907.21	515.51	998.8	613.1	923.24	534.76	984.32	539.89
52.218	0	0.1	0.12	0.02	0.22	0.03	0.1	0.11	0.31	0.31	99.57	0.33	0	98.67	0.02	16.4	0.07	0.03	1.91	0.21	0.58	0.21	0	0.31	0.2	0.42	0.01	0.03	0.28	0.02	0	0.05	0.52	0	0	0	5.35	-0.47	3.48	57.6	64.42	906.65	515.16	999.46	613.64	922.18	534.23	986.3	540.4
52.252	0	0.1	0.13	0.02	0.2	0.03	0.1	0.1	0.67	0.49	99.59	0.33	0	97.87	0.02	14.85	0.06	0.03	2.31	0.23	0.49	0.2	0	0.67	0.3	0.3	0.01	0.05	0.18	0.02	0	0.06	0.5	0	0	0	5.43	-2.85	1.87	57.18	61.62	907.02	514.98	999.35	613.07	922.81	534.55	984.25	539.32
52.285	0	0.1	0.14	0.02	0.18	0.03	0.11	0.09	0.68	0.38	99.63	0.33	0	98.64	0.02	11.53	0.06	0.02	2.46	0.24	0.38	0.22	0	0.68	0.32	0.29	0.01	0.08	0.15	0.02	0	0.07	0.52	0	0	0	10.28	-0.6	2.38	58.99	62.92	907.95	515.02	997.99	611.02	922.23	534.66	984.96	539.57
52.318	0	0.11	0.15	0.02	0.17	0.03	0.12	0.08	1.06	0.31	99.67	0.33	0	98.46	0.02	8.37	0.05	0.02	2.33	0.26	0.31	0.15	0	1.06	0.42	0.3	0.01	0.09	0.12	0.02	0	0.17	0.48	0	0	0	5.41	-1.22	2.28	57.75	63.79	907.04	515.82	998.82	612.99	921.72	535.16	985.29	540.46
52.352	0	0.12	0.16	0.02	0.15	0.03	0.13	0.07	1.68	0.27	99.68	0.33	0	97.38	0.02	5.94	0.05	0.01	2.16	0.27	0.25	0.09	0	1.68	0.37	0.34	0.02	0.08	0.09	0.01	0	0.21	0.49	0	0	0	7.9	-3.93	1.58	58.09	64.6	906.57	515.43	1000.17	614.77	921.37	535.76	985.79	540.51
52.385	0	0.12	0.17	0.02	0.14	0.03	0.13	0.06	1.52	0.31	99.66	0.33	0	97.2	0.02	3.56	0.07	0.01	1.64	0.31	0.23	0.04	0	1.52	0.36	0.42	0.02	0.05	0.08	0.01	0	0.65	0.43	0.06	0	0	10.94	-4.26	0.34	58.68	63.82	907.75	518.96	999.67	616.68	921.45	539.93	985.17	543.52
52.418	0	0.12	0.18	0.02	0.13	0.03	0.13	0.06	1.2	0.31	99.64	0.33	0	97.51	0.03	1.93	0.09	0	1.2	0.31	0.17	0.01	0	1.44	0.26	0.37	0.02	0.02	0.07	0.01	0	0.97	0.37	0.07	0	0	6.92	-3.67	2.64	57.28	66.12	907.78	521.46	999.87	619.02	921.63	541.14	987.55	546.29
52.452	0	0.13	0.19	0.02	0.13	0.03	0.14	0.06	1.02	0.26	99.63	0.33	0	96.86	0.03	0.94	0.12	0	1.02	0.26	0.12	0	0	1.84	0.23	0.43	0.02	0.01	0.06	0.01	0.01	2.29	0.3	0.1	0	0	4.82	-4.85	2.38	55.9	61.25	907.66	521.39	998.62	617.88	923.2	540.37	984.23	545.52
52.485	0	0.13	0.19	0.02	0.13	0.03	0.14	0.06	0.9	0.18	99.62	0.33	0	97.42	0.03	0.68	0.13	0	0.9	0.18	0.16	0	0	1.58	0.18	0.44	0.02	0.01	0.07	0.01	0.01	0.73	0.31	0.1	0	0	2.53	-3.84	3.08	56.41	67.08	905.21	519.52	1000.53	620.4	920.43	539.26	987.31	544.44
52.519	0	0.13	0.19	0.02	0.13	0.03	0.14	0.06	1.31	0.27	99.63	0.33	0	98.16	0.03	0.58	0.12	0	1.31	0.12	0.27	0	0	1.52	0.11	0.36	0.02	0.01	0.08	0.01	0.01	0.17	0.35	0.09	0	0	0.86	2.12	2.12	56.54	65.69	905.07	518.86	1001.18	620.39	920.93	538.74	986.42	543.8
52.552	0	0.12	0.19	0.02	0.13	0.03	0.14	0.06	1.29	0.38	99.63	0.33	0	98.71	0.02	0.54	0.1	0	1.64	0.09	0.38	0	0	1.29	0.08	0.35	0.02	0.01	0.08	0	0.01	0.06	0.45	0.05	0	0	1.78	0.29	2.83	56.85	64.83	905.91	518.4	1001.04	619.26	922.03	538.03	986.67	543.04
52.585	0	0.12	0.18	0.02	0.13	0.03	0.13	0.06	1.12	0.62	99.63	0.33	0	98.49	0.02	0.54	0.08	0	2.32	0.07	0.62	0.01	0	1.12	0.05	0.29	0.02	0.02	0.08	0	0.01	0.07	0.51	0.07	0	0	2.38	-1.1	3.02	56.99	63.99	905.8	518.07	1000.9	619.03	922.41	537.6	986.19	542.83
52.619	0	0.12	0.18	0.02	0.13	0.03	0.13	0.06	0.73	0.66	99.64	0.33	0	98.56	0.02	0.7	0.07	0	3.07	0.05	0.66	0.01	0	0.73	0.04	0.24	0.03	0.04	0.08	0	0.01	0.05	0.59	0	0	0	0.29	-0.87	2.37	56.78	64.1	905.33	517.82	1000.84	618.9	921.76	537.44	985.67	542.26
52.652	0	0.12	0.18	0.02	0.13	0.03	0.13	0.06	0.68	0.52	99.64	0.33	0	98.78	0.02	1.29	0.06	0.01	2.69	0.04	0.52	0.01	0	0.68	0.04	0.21	0.03	0.04	0.08	0	0.01	0.14	0.6	0	0	0	4.69	0.01	2.23	57.12	63.13	905.62	517.29	1000.02	617.76	921.9	537.28	984.86	541.87
52.685	0	0.12	0.17	0.02	0.13	0.03	0.13	0.06	0.57	0.34	99.65	0.33	0	98.47	0.01	2.15	0.06	0.01	2.21	0.03	0.34	0.01	0	0.57	0.04	0.23	0.03	0.04	0.08	0	0.01	0.05	0.6	0	0	0	5.82	1.19	1.91	57.27	62.26	905.83	517.36	999.78	617.47	922.17	537.43	984.27	541.98
52.719	0	0.12	0.17	0.02	0.14	0.03	0.12	0.07	0.4	0.35	99.67	0.33	0	98.24	0.01	4.09	0.05	0.02	2.02	0.02	0.35	0.01	0	0.4	0.04	0.28	0.03	0.05	0.07	0	0.02	0.04	0.67	0	0	0	10.01	1.88	2	58.82	64.8	905.76	517.92	997.81	616.17	919.93	538.4	984.6	542.52
52.752	0	0.12	0.17	0.02	0.14	0.03	0.12	0.06	0.37	0.24	99.67	0.33	0	98.62	0.01	3.54	0.05	0.02	1.73	0.02	0.24	0.01	0	0.37	0.05	0.32	0.05	0.07	0.06	0	0.02	0.16	0.72	0	0	0	7.07	-0.65	1.02	57.42	63.48	905.84	518.22	995.82	613.76	919.1	538.4	982.5	541.5
52.786	0	0.12	0.17	0.02	0.14	0.03	0.12	0.06	0.24	0.24	99.66	0.33	0	98.21	0.01	2.68	0.06	0.01	2.3	0.03	0.33	0.01	0	0.24	0.07	0.45	0.03	0.18	0.06	0	0.02	1.34	0.75	0	0	0	4.92	-1.98	1.78	56.58	64.73	905.55	520.29	995.26	615.4	918.41	540.11	983.07	543.19
52.819	0	0.12	0.17	0.02	0.13	0.03	0.12	0.06	0.2	0.2	99.65	0.33	0	98.75	0.01	1.95	0.06	0.01	2.16	0.03	0.26	0.01	0	0.2	0.11	0.42	0.03	0.14	0.05	0	0.02	1.35	0.79	0	0	0	5.74	-0.16	0.66	56.78	63.51	905.8	521.62	994.41	615.15	918.19	541.36	981.61	544.76
52.852	0	0.12	0.18	0.02	0.13	0.03	0.13	0.06	0.2	0.17	99.65	0.33	0	98.66	0.02	1.18	0.07	0.01	1.6	0.03	0.17	0.01	0	0.2	0.16	0.48	0.02	0.1	0.04	0	0.02	1.49	0.76	0	0	0	2.42	-0.49	2.59	55.98	65.39	904.9	522.23	993.77	616.15	917.45	541.27	982.73	545.04
52.886	0	0.12	0.18	0.02	0.13	0.03	0.13	0.06	0.26	0.16	99.64	0.33	0	98.71	0.02	0.66	0.06	0	1.43	0.03	0.16	0.01	0	0.21	0.26	0.34	0.02	0.07	0.03	0	0.03	2.08	0.86	0	0	0	0.65	-0.31	1.78	55.42	65.78	904.19	523.23	993.52	617.29	916.35	542.56	982.06	545.69
52.919	0	0.12	0.18	0.02	0.12	0.03	0.13	0.06	0.36	0.11	99.64	0.33	0	98.6	0.02	0.35	0.05	0	1.06	0.03	0.11	0.01	0	0.26	0.36	0.45	0.02	0.09	0.03	0	0.03	0.51	0.98	0	0	0	0.29	0.73	2.07	55.08	65.08	903.51	523.27	993.27	617.91	916.4	542.42	981.39	545.91
52.952	0	0.12	0.18	0.02	0.12	0.03	0.13	0.06	0.46	0.13	99.64	0.33	0	98.53	0.02	0.19	0.06	0	0.98	0.03	0.13	0	0	0.26	0.46	0.56	0.02	0.1	0.03	0	0.04	1.38	1	0.16	0	0	1.62	0.96	2.44	55.03	66.05	901.78	522.38	993.93	619.54	915.62	541.65	981.49	546.47
52.986	0	0.12	0.18	0.02	0.12	0.03	0.13	0.06	0.56	0.16	99.65	0.33	0	98.52	0.03	0.15	0.05	0	1.11	0.02	0.16	0	0	0.26	0.56	0.62	0.03	0.17	0.02	0	0.05	1.06	1.21	0.1	0	0	2.54	1	2.29	54.8	64.29	901.15	522.44	992.2	618.79	915.21	541.74	979.36	545.97
53.019	0	0.12	0.18	0.02	0.12	0.03	0.13	0.06	0.55	0.19	99.64	0.33	0	98.63	0.02	0.13	0.04	0	1.1	0.02	0.19	0	0	0.26	0.55	0.8	0.03	0.13	0.02	0	0.05	1.31	1.23	0.13	0	0	3.78	0.61	1.73	54.97	65.94	901	521.82	995.01	621.37	915.43	542.08	981.25	546.13
53.052	0	0.12	0.18	0.02	0.12	0.03	0.13	0.06	0.59	0.2	99.64	0.33	0	98.43	0.02	0.1	0.06	0	0.89	0.02	0.2	0	0	0.27	0.59	1.33	0.03	0.09	0.02	0	0.06	4	1.09	0.08	0	0	1.9	1.32	2.36	55.01	67.36	900.71	522.56	994.7	622.26	914.75	542.88	982.03	545.98
53.086	0	0.12	0.18	0.02	0.12	0.03	0.13	0.06	0.58	0.14	99.63	0.33	0	97.85	0.02	0.1	0.11	0	0.66	0.01	0.14	0	0	0.28	0.58	2.53	0.04	0.05	0.02	0	0.09	6.32	0.8	0.13	0	0	2.62	2.91	3.23	55.01	67.83	899.67	522.22	994.85	623.42	914.56	542.4	982.27	546.41
53.119	0	0.12	0.18	0.02	0.12	0.03	0.13	0.06	0.56	0.1	99.63	0.33	0	98.1	0.02	0.13	0.11	0	0.56	0.01	0.1	0	0	0.26	0.56	2.37	0.04	0.03	0.02	0	0.1	2.11	0.76	0.15	0	0	3	2.28	2.04	55.07	68.4	899.34	521.63	996.18	624.27	914.15	542.47	982.44	546.36
53.153	0	0.13	0.19	0.02	0.13	0.03	0.13	0.06	0.52	0.08	99.63	0.33	0	98.26	0.01	0.19	0.14	0	0.53	0.01	0.08	0	0	0.28	0.52	4.07	0.04	0.02	0.02	0	0.14	0.66	0.66	0.12	0	0	3.82	1.84	2.1	54.83	65.48	899.93	521.7	995.94	623.85	915.79	542.29	981.15	546.21
53.186	0	0.12	0.18	0.02	0.13	0.03	0.13	0.06	0.44	0.1	99.63	0.33	0	98.5	0.01	0.31	0.16	0	0.58	0.01	0.1	0	0	0.25	0.44	4.65	0.04	0.02	0.02	0	0.17	0.91	0.66	0.02	0	0	2.06	1.08	2.19	54.75	65.96	899.63	521.41	995.77	623.58	915.35	541.93	981.2	545.53
53.219	0	0.12	0.18	0.02	0.13	0.03	0.13	0.06	0.45	0.14	99.64	0.33	0	98.47	0.01	0.43	0.17	0	0.7	0.01	0.14	0	0	0.25	0.45	4.58	0.05	0.02	0.02	0	0.18	0.53	0.64	0	0	0	3.64	1.18	1.85	54.87	65.47	899.78	521.55	995.53	623.5	915.36	542.35	980.75	545.57
53.253	0	0.12	0.18	0.02	0.13	0.03	0.13	0.06	0.33	0.2	99.63	0.33	0	98.45	0.01	0.46	0.2	0	0.8	0.02	0.21	0	0	0.2	0.33	4.45	0.05	0.02	0.02	0	0.21	0.53	0.57	0	0	0	3.52	1.24	3.44	54.91	66.62	898.92	521.4	994.33	623	914.61	541.46	981.08	545.96
53.286	0	0.12	0.18	0.02	0.13	0.03	0.13	0.06	0.29	0.17	99.64	0.33	0	98.47	0.01	0.66	0.19	0.01	0.84	0.03	0.32	0	0	0.17	0.29	4.34	0.04	0.01	0.02	0	0.23	0.55	0.57	0	0	0	3.42	1.17	3.7	55.03	67.87	897.81	520.98	994.46	623.81	913.67	541.12	981.36	546.08
53.319	0	0.12	0.18	0.02	0.13	0.03	0.13	0.06	0.25	0.17	99.64	0.33	0	98.78	0.01	0.99	0.18	0.01	0.82	0.03	0.26	0	0	0.17	0.22	3.86	0.04	0.01	0.03	0	0.25	0.83	0.54	0	0	0	6.29	0.01	2.6	55.51	69.52	897.04	520.67	995.07	625.29	912.15	542.22	981.59	545.73
53.353	0	0.12	0.18	0.02	0.13	0.03	0.13	0.06	0.28	0.15	99.64	0.33	0	98.37	0.01	1.28	0.15	0.01	0.82	0.03	0.2	0	0	0.15	0.2	3.9	0.04	0.01	0.04	0	0.28	0.49	0.51	0	0	0	2.54	1.51	1.8	55.01	67.54	897.52	520.92	996.11	625.58	913.49	542.06	980.92	545.86
53.386	0	0.12	0.18	0.02	0.13	0.03	0.12	0.06	0.28	0.14	99.64	0.33	0	98.22	0.01	1.49	0.14	0.02	0.81	0.04	0.15	0	0	0.14	0.18	3.58	0.04	0.01	0.04	0	0.28	0.63	0.51	0	0	0	2.59	1.96	1.31	55.03	67.47	897.62	520.95	995.84	625.08	913.19	542.21	980.56	545.74
53.419	0	0.12	0.18	0.02	0.13	0.03	0.12	0.06	0.29	0.09	99.64	0.33	0	97.66	0	1.53	0.12	0.02	0.72	0.03	0.09	0	0	0.12	0.16	3.32	0.03	0.02	0.05	0	0.29	0.16	0.48	0	0	0	3.78	3.35	0.84	55.21	67.27	897.82	521.41	995.42	624.91	912.94	542.89	980.14	546.12
53.453	0	0.12	0.18	0.02	0.13	0.03	0.12	0.06	0.31	0.08	99.64	0.33	0	98.11	0	1.52	0.09	0.02	0.65	0.03	0.09	0	0	0.08	0.16	2.7	0.03	0.03	0.07	0	0.31	0.09	0.43	0	0	0	4.89	2.24	1.3	55.03	65.72	897.56	521.82	994.59	625.15	913.39	543.11	979.02	546.41
53.486	0	0.12	0.18	0.02	0.13	0.03	0.12	0.06	0.3	0.09	99.64	0.33	0	97.79	0	1.8	0.09	0.03	0.59	0.03	0.09	0	0	0.09	0.16	2.73	0.03	0.05	0.07	0	0.3	0.09	0.43	0	0	0	3.9	3.05	1.68	54.98	65.92	897.62	522.16	993.31	623.92	912.88	543	978.72	546.37
53.52	0	0.12	0.18	0.02	0.14	0.03	0.12	0.06	0.28	0.07	99.65	0.33	0	97.7	0	2.42	0.08	0.03	0.52	0.02	0.13	0	0	0.07	0.18	2.3	0.02	0.05	0.08	0	0.28	0.19	0.39	0	0	0	2.89	3.25	2.83	54.97	66.75	896.73	522.12	991.89	623.06	911.95	542.1	978.54	546.88
53.553	0	0.12	0.18	0.02	0.14	0.03	0.12	0.06	0.29	0.05	99.65	0.33	0	96.72	0	2.72	0.07	0.03	0.56	0.02	0.12	0	0	0.05	0.19	2.11	0.02	0.04	0.1	0	0.29	0.23	0.4	0	0	0	2.78	5.07	2.76	54.91	66.3	896.14	521.95	992.29	623.87	912.09	541.88	978.17	547.3
53.586	0	0.12	0.17	0.02	0.14	0.03	0.12	0.06	0.28	0.05	99.65	0.33	0	96.58	0	2.83	0.07	0.03	0.63	0.02	0.11	0	0	0.05	0.24	2.12	0.02	0.05	0.1	0	0.28	0.35	0.4	0	0	0	5.14	5.29	2.58	55.48	68	895.63	521.28	991.51	623.31	910.48	542	978.35	546.17
53.62	0	0.12	0.17	0.02	0.14	0.03	0.12	0.06	0.27	0.04	99.66	0.33	0	94.46	0.01	3.45	0.06	0.03	0.77	0.02	0.14	0	0	0.04	0.22	2.35	0.01	0.03	0.12	0.01	0.27	1	0.46	0	0	0	2.76	7.82	4.02	55.15	67.38	894.23	519.95	991.33	623.12	910.86	539.64	977.95	545.9
53.653	0	0.12	0.16	0.02	0.15	0.03	0.12	0.07	0.3	0.03	99.67	0.33	0	93.25	0.01	5.19	0.06	0.03	1.13	0.02	0.18	0	0	0.03	0.24	2.51	0.01	0.03	0.15	0.01	0.3	0.24	0.52	0	0	0	2.03	8.87	4.13	55.07	66.47	893.16	517.84	992.14	623.18	911.25	537.68	977.4	544.16
53.686	0	0.11	0.15	0.02	0.17	0.03	0.11	0.08	0.3	0.03	99.67	0.33	0	95.63	0.01	8.51	0.06	0.07	1.78	0.03	0.33	0.02	0	0.03	0.23	2.33	0.01	0.02	0.2	0.01	0.3	0.08	0.61	0	0	0	4.02	6.57	4.2	55.08	65.59	891.72	515.33	993.39	624.25	911.55	536.07	976.88	541.94
53.72	0	0.1	0.13	0.02	0.2	0.03	0.1	0.1	0.28	0.02	99.6	0.33	0	98	0.01	13.97	0.05	0.12	1.88	0.03	0.43	0.02	0	0.02	0.13	1.82	0.01	0.01	0.29	0.01	0.28	0.01	0.67	0	0	0	1.72	2.55	4.41	55.43	65.85	891.12	514.12	994.87	624.74	911.97	534.55	977.45	541.45
53.753	0	0.08	0.1	0.02	0.29	0.03	0.08	0.16	0.26	0.02	99.43	0.47	0	98.05	0.01	24.83	0.04	0.23	1.62	0.03	0.45	0.02	0	0.02	0.08	1.41	0.01	0.02	0.34	0.01	0.26	0	0.7	0	0	0	3.9	2.42	2.44	56.03	65.32	890.83	513.09	996.19	625.81	911.66	534.99	976.78	540.14
53.787	0	0.06	0.06	0.02	0.53	0.03	0.06	0.34	0.2	0.02	98.93	1.83	0	98.21	0.01	43.32	0.03	0.43	1.29	0.02	0.41	0.01	0	0.02	0.06	0.99	0.01	0.03	0.44	0.01	0.2	0	0.8	0.06	0	0	1.59	1.97	2.29	56.08	64.65	891.2	513.64	996.03	625.96	911.97	535.64	976.51	539.28
53.82	0	0.05	0.04	0.02	1.03	0.03	0.04	0.78	0.16	0.02	97.94	8.16	0	98.32	0.02	62.66	0.02	0.95	1.52	0.02	0.44	0.01	0	0.02	0.05	0.61	0.02	0.04	0.53	0.01	0.16	0	0.9	0.16	0	0	0.32	1.64	2.38	56.59	65.01	891.44	513.13	996.47	625.27	912.19	534.77	977.06	539.06
53.853	0	0.04	0.03	0.02	1.69	0.03	0.04	1.44	0.14	0.03	96.62	20.9	0	98.56	0.03	76.21	0.02	2.32	2.22	0.02	0.43	0.01	0	0.02	0.03	0.44	0.02	0.08	0.55	0.01	0.14	0	1.05	0.12	0	0	0.95	0.85	3.6	56.87	65.95	891.73	512.82	996.77	625.31	912.64	534.34	978.44	538.78
53.887	0	0.04	0.02	0.02	2.56	0.03	0.03	2.39	0.12	0.04	94.87	36.58	0	98.74	0.04	85.76	0.01	5.14	3.3	0.01	0.43	0.02	0	0.01	0.03	0.29	0.03	0.12	0.72	0.01	0.12	0	1.35	0	0	0	1.48	0.18	2.74	57.35	66.51	892.07	512.06	996.94	624.13	912.17	533.85	978.54	538.09
53.92	0	0.04	0.02	0.02	3.52	0.04	0.03	3.44	0.14	0.06	92.96	45.95	0	98.61	0.06	90.25	0.01	9.68	3.66	0.01	0.39	0.03	0	0.01	0.02	0.22	0.03	0.14	1.06	0.01	0.1	0	1.72	0	0	0	4.17	-0.7	2.72	57.83	67.78	892.02	510.57	999.24	625.66	912.65	533.35	980.31	537.26
53.953	0	0.04	0.02	0.02	4.57	0.04	0.03	4.66	0.15	0.16	90.69	53.24	0	98.62	0.16	93.67	0.01	13.71	5.14	0.01	0.46	0.03	0	0.01	0.02	0.18	0.04	0.15	1.28	0.01	0.09	0	2	0	0	0	3	-0.65	2.34	58	67.46	893.5	510.19	1000.78	625.11	914.12	532.88	981.47	536.75
53.987	0	0.05	0.01	0.02	5.73	0.05	0.03	6.01	0.1	0.11	87.98	58.94	0	98.59	0.29	95.47	0.01	18.24	6.59	0	0.6	0.04	0	0.01	0.02	0.11	0.03	0.1	2.36	0.02	0.06	0	2.78	0	0	0	3.09	-0.78	2.43	58.32	68.34	894.11	510.11	1001.4	624.81	914.36	532.67	982.56	537.06
54.02	0	0.05	0.01	0.02	6.65	0.05	0.03	7.04	0.05	0.1	85.93	61.26	0.48	98.57	0.38	96.18	0.01	21.47	8.75	0.01	0.75	0.04	0	0.01	0.02	0.1	0.03	0.05	2.85	0.02	0.05	0	2.95	0	0	0	2.61	-0.85	2.81	58.42	67.31	894.99	510.28	1001.95	624.79	915.78	532.59	982.94	536.99
54.053	0	0.07	0.01	0.03	8.11	0.06	0.03	8.57	0.04	0.06	82.86	64.37	1.73	98.63	0.38	96.36	0.01	26.43	10.53	0.01	0.87	0.04	0	0.01	0.02	0.06	0.03	0.03	4.34	0.03	0.04	0.01	3.46	0	0	0	2.68	-0.63	4.11	58.55	66.93	893.7	508.72	1001.78	624.85	915.92	530.89	982.68	535.71
54.087	0	0.06	0.01	0.03	8.13	0.07	0.02	8.62	0.03	0.03	82.75	68.3	2.99	98.31	0.48	96.56	0	26.27	10.34	0.01	0.83	0.04	0	0.01	0.02	0.03	0.02	0.02	6.33	0.04	0.03	0.03	4.72	0	0	0	4.19	-1.69	3.85	58.48	64.67	894.31	507.99	1001.25	623.41	916.87	530.36	981.42	534.34
54.12	0	0.08	0.01	0.03	10.8	0.07	0.02	11.76	0.03	0.03	76.49	69.52	3.04	95.96	0.59	97.44	0	33.55	10.06	0.01	0.85	0.03	0	0.01	0.02	0.03	0.02	0.02	6.16	0.04	0.03	0.01	4.91	0	0	0	1.08	-6.16	2.26	59.08	66.53	895.59	507.69	1002.72	622.63	916.46	530.51	982.94	532.99
54.154	0	0.09	0.01	0.03	12.04	0.08	0.02	13.05	0.02	0.01	73.89	72.25	3.18	97.57	0.84	97.38	0	36.21	9.21	0.02	1.07	0.04	0	0.01	0.02	0.01	0.01	0.02	7.86	0.06	0.01	0.02	5.53	0	0	0	2.82	-3.53	3.93	59.28	67.26	895.45	507.41	1003.57	623.99	917.37	530.15	984.54	533.45
54.187	0	0.09	0.01	0.03	12.03	0.08	0.02	12.99	0.03	0.01	74.02	71.26	3.13	94.7	1.04	96.83	0	36.43	9.42	0.03	1.05	0.05	0	0.01	0.02	0.01	0.01	0.03	7.8	0.06	0.01	0.01	5.43	0	0	0	4.91	-7.58	2.05	59.07	65.14	896.02	506.52	1004.22	623.23	917.99	529.97	983.08	532.64
54.22	0	0.09	0.01	0.03	10.78	0.07	0.02	11.54	0.04	0.01	76.93	70.02	2.97	92.96	1.03	96.03	0	33.98	9.53	0.04	1.28	0.05	0	0.01	0.03	0.01	0.01	0.04	7.85	0.07	0.01	0.01	5.32	0	0	0	5.58	-9.1	2.39	59.36	64.76	897.12	506.34	1004	621.99	918.78	529.78	983.51	531.78
54.254	0	0.09	0.01	0.03	11.4	0.08	0.02	12.73	0.06	0.01	74.55	70.86	4.08	96.06	1.4	96.23	0.01	36.07	8.63	0.06	1.13	0.05	0	0.01	0.03	0.01	0.02	0.06	8.16	0.1	0.01	0	6.75	0	0	0	1.46	-6.03	1.73	59.86	65.82	898.74	506.36	1005.87	621.38	919.69	529.42	985.47	531.53
54.287	0	0.11	0.01	0.03	15.23	0.08	0.02	17.16	0.07	0.01	65.68	72.31	3.84	94.99	1.89	96.87	0.01	43.35	7.69	0.06	0.89	0.03	0	0.01	0.04	0.01	0.02	0.07	8.41	0.1	0.01	0	6.91	0	0	0	5.43	-7.29	2.68	59.96	65.58	899.44	506.7	1006.15	621.86	920.78	529.77	986.3	532.67
54.32	0	0.13	0.01	0.03	16.47	0.08	0.02	18.42	0.06	0.01	63.15	71.67	3.91	94.75	2.6	95.6	0.01	45.96	7.54	0.08	0.93	0.03	0	0.01	0.05	0.01	0.03	0.06	9.28	0.13	0.01	0	7.19	0	0	0	5.4	-7.53	2.71	60.31	65.86	898.89	505.71	1006.31	621.8	920.46	529.07	986.27	531.56
54.354	0	0.17	0.01	0.03	20.31	0.08	0.03	22.03	0.06	0.02	55.95	73.77	4.12	94.07	3.12	94.76	0.01	51.58	7.85	0.1	0.74	0.02	0	0.02	0.05	0.01	0.03	0.06	11.45	0.21	0.01	0	7.3	0	0	0	7.31	-8.18	1.72	60.72	66.08	900.11	505.32	1006.85	620.64	920.71	529.13	986.75	531.24
54.387	0	0.15	0.01	0.03	15.74	0.08	0.03	16.6	0.05	0.02	66.81	65.51	3.42	92.2	3.04	90.71	0.01	47.28	7.64	0.11	0.9	0.03	0	0.02	0.05	0.01	0.04	0.05	10.61	0.22	0.01	0	6.77	0	0	0	5.85	-9.65	1.34	61.05	65.99	900.15	504.31	1007.91	620.84	921.08	528.55	987.06	529.61
54.42	0	0.15	0.01	0.03	12.66	0.09	0.03	13.04	0.06	0.02	73.93	59	4.75	92.81	2.74	86.97	0.02	44.48	10.03	0.14	1.04	0.04	0	0.02	0.06	0	0.05	0.05	10.9	0.26	0.01	0	7.07	0	0	0	6.45	-9.21	0.49	61.31	66.23	901.04	504.29	1008.1	619.82	921.06	528.73	987.29	529.55
54.454	0	0.13	0.01	0.03	11.81	0.07	0.03	12.09	0.05	0.03	75.83	59.12	2.94	97.82	2.9	88.11	0.02	41.06	7.93	0.12	0.77	0.04	0	0.03	0.05	0	0.04	0.03	9.81	0.3	0.01	0.02	6.13	0	0	0	10.68	-2.98	0.31	62.87	63.35	902.03	505.42	1007.55	619.71	922.73	529.59	986.05	531.57
54.487	0	0.09	0.01	0.03	6.76	0.07	0.03	6.51	0.04	0.03	86.49	53.46	2.1	98.35	2.71	84.63	0.03	28.42	6.33	0.13	0.95	0.08	0	0.03	0.04	0	0.04	0.02	10.43	0.27	0.01	0.13	6.01	0	0	0	10.53	1.58	-0.34	63.55	62.88	900.89	506.12	1005.16	619.24	920.92	530.56	983.8	531.25
54.521	0	0.06	0.02	0.03	3.96	0.06	0.03	3.7	0.05	0.05	92.08	46.05	1.59	97.72	2.48	81.66	0.04	17.42	4.64	0.14	0.86	0.11	0	0.05	0.04	0	0.03	0.01	9.7	0.23	0.01	0.03	6.12	0	0	0	11.31	3.22	2.85	63.86	64.67	893.69	506.39	996.76	618.66	913.82	529.98	978.46	531.77
54.554	0	0.05	0.02	0.03	2.54	0.06	0.03	2.24	0.06	0.06	94.92	32.69	1.27	96.66	2.47	74.85	0.05	11.81	4.75	0.15	1.37	0.13	0	0.06	0.05	0	0.03	0.01	9.49	0.19	0.01	0.02	6	0	0	0	8.39	5.17	2.69	63.63	65.71	889.5	505.6	993.42	618.24	909.51	528.72	975.17	531.25
54.587	0	0.04	0.02	0.03	2.39	0.06	0.03	2.11	0.07	0.07	95.22	40.28	1.44	95.85	2.29	78.06	0.04	7.43	5.19	0.1	1.56	0.22	0	0.07	0.05	0	0.03	0.01	10.38	0.14	0.01	0.01	6.02	0	0	0	7.96	6.3	2.98	63.23	66.35	885.15	504.69	989.07	617.12	904.99	528.26	971.32	529.91
54.621	0	0.05	0.02	0.03	2.62	0.06	0.03	2.13	0.1	0.1	94.76	49.78	1.26	93.68	2.78	79.21	0.06	6.02	5.53	0.09	1.06	0.28	0	0.1	0.05	0	0.02	0.02	14.02	0.11	0.02	0	5.63	0	0	0	6.85	8.52	2.03	62.59	63.8	883.65	504.05	987.17	616.3	904.08	527.67	967.88	528.38
54.654	0	0.04	0.02	0.04	3.35	0.05	0.03	2.69	0.12	0.12	93.3	66.48	0.04	92.67	3.57	85.45	0.06	4.81	4.36	0.06	0.97	0.38	0	0.12	0.06	0	0.01	0.02	16.4	0.09	0.02	0	5.08	0	0	0	7.44	9.32	1.82	62.94	65.83	882.28	504.28	985.4	616.06	901.41	527.78	967.23	528.84
54.687	0	0.04	0.02	0.03	3.62	0.05	0.03	2.95	0.19	0.19	92.76	69.97	0	91.93	4.9	87.46	0.06	3.74	4.02	0.04	0.56	0.64	0	0.19	0.06	0	0.01	0.02	16.4	0.06	0.02	0	4.89	0	0	0	8.44	9.83	1.13	63.3	65.92	881.68	504.54	984.1	615.33	900.07	528.94	965.99	528.41
54.721	0	0.04	0.01	0.04	4.06	0.05	0.04	3.13	0.28	0.28	91.88	75.74	0	87.93	6.47	87.65	0.06	3.48	3.67	0.03	0.47	0.52	0	0.28	0.07	0	0.01	0.01	19.85	0.04	0.02	0.01	4.89	0	0	0	6.28	12.07	0.72	62.84	66.28	880.46	504.78	983.06	615.61	898.58	528.86	964.85	528.37
54.754	0	0.04	0.01	0.04	5.77	0.05	0.04	4.59	0.34	0.34	88.45	83.36	0	85.86	10.85	91.6	0.06	4.66	3.08	0.02	0.42	0.29	1.04	0.34	0.08	0	0.01	0.02	21.79	0.04	0.02	0.01	4.74	0	0	0	6.85	12.98	1.08	63.06	66.5	879.77	504.84	982.2	615.35	897.88	529.07	964.38	528.55
54.788	0	0.05	0.01	0.04	7.36	0.05	0.05	5.36	0.71	0.39	85.29	88.31	0	86.37	12.77	92	0.06	6.28	3.11	0.01	0.39	0.13	1.81	0.71	0.11	0	0.01	0.04	26.49	0.03	0.02	0	4.05	0	0	0	6.66	12.77	1.4	63.08	66.38	879.12	504.99	981.21	615.09	897.29	528.96	963.68	528.8
54.821	0	0.05	0.01	0.05	8.4	0.04	0.05	5.82	1.03	0.44	83.2	91.13	0	83.98	13.98	92.69	0.06	6.49	3.48	0.01	0.44	0.16	1.84	1.03	0.17	0	0.01	0.05	29.64	0.02	0.02	0	3.74	0	0	0	8	13.72	0.69	63.35	66.7	878.84	505.07	980.81	615.13	896.44	529.67	963.13	528.59
54.854	0	0.05	0.01	0.05	9.05	0.04	0.05	6.19	1.41	0.45	81.9	91.31	0	88.72	14.65	92.25	0.05	7.83	3.44	0.01	0.45	0.17	0.94	1.41	0.25	0	0.01	0.08	30.35	0.02	0.02	0	3.56	0	0	0	6.16	11.69	2.02	62.98	65.67	878.27	505.19	979.73	614.3	896.78	529.07	962.46	528.84
54.888	0	0.07	0.01	0.07	9.66	0.04	0.05	5.53	2.95	0.54	80.69	95.36	0	86.29	11.62	92.54	0.05	7.71	3.41	0.01	0.54	0.3	1.36	2.95	0.36	0	0.01	0.09	38.42	0.02	0.02	0	3.31	0	0	0	8.34	12.8	1.45	63.23	65.41	877.85	505.28	979.31	614.61	896.22	529.97	961.62	528.75
54.921	0	0.08	0.02	0.08	10.29	0.04	0.05	5.25	4.63	0.35	79.42	96.65	0	88.57	9.17	92.33	0.04	9.05	3.37	0.01	0.35	0.34	2.57	4.63	0.65	0	0.01	0.12	42.85	0.01	0.02	0	2.88	0	0	0	6.14	11.76	1.83	62.98	66.24	877.28	505.23	978.65	614.13	895.38	529.28	961.61	528.76
54.954	0	0.09	0.01	0.08	10.85	0.04	0.05	5.69	5.63	0.24	78.29	96.72	0	87.55	6.92	94.18	0.04	11.48	2.85	0	0.24	0.37	3.7	5.63	1.01	0	0.01	0.16	41.25	0.01	0.02	0	2.72	0	0	0	7.27	12.25	1.49	63.21	66.45	877.11	505.41	978.48	614.39	894.93	529.91	961.37	528.84
54.988	0	0.11	0.01	0.1	12.63	0.04	0.05	5.96	5.06	0.22	74.73	98.06	0	86.06	5.06	95.41	0.03	13.3	2.74	0	0.22	0.42	5.1	8.34	1.43	0	0.01	0.12	46.73	0.01	0.02	0	2.4	0	0	0	7.89	12.9	1	63.36	66.33	877.16	505.75	978.45	614.78	894.76	530.47	961.07	529
55.021	0	0.12	0.01	0.11	12.76	0.04	0.05	6.03	3.12	0.15	74.48	98.03	0	89.51	3.12	96.04	0.03	14.92	2.52	0	0.15	0.33	6.75	9.93	2.24	0	0.01	0.13	45.93	0.01	0.02	0	2.24	0	0	0	5.86	11.28	1.22	63.03	66.21	876.94	505.83	977.69	614.19	894.42	529.69	960.62	529.03
55.054	0	0.12	0.01	0.11	13.32	0.03	0.06	6.21	2.62	0.16	73.36	98.17	0	90.13	2.36	96.54	0.03	15.92	2.62	0	0.16	0.26	6.22	13.32	2.73	0	0.01	0.14	46.39	0.01	0.02	0	1.97	0	0	0	4.63	10.94	1.67	62.56	66.15	876.23	505.92	976.77	614.07	893.85	528.98	960	529.37
55.088	0	0.13	0.02	0.11	12.81	0.03	0.08	6.01	2.29	0.16	74.38	97.89	0	83.48	1.36	96.17	0.02	16.47	2.29	0	0.16	0.16	5.3	19.37	2.35	0	0.01	0.11	44.89	0.02	0.01	0	1.7	0	0	0	5.06	13.9	2.39	61.97	65.06	875.8	505.19	976.97	614.04	894.69	528.4	959.75	529
55.121	0	0.11	0.02	0.11	11.05	0.03	0.06	4.87	2.59	0.12	77.9	98.28	0	80.71	1.24	96.31	0.02	11.12	2.59	0	0.12	0.1	1.79	16.36	1.45	0	0.01	0.07	47.33	0.02	0.01	0.02	1.83	0	0	0	5.25	14.84	2.8	61.57	64.09	875.03	505.08	977.48	615.58	895.27	528.33	959.35	529.34
55.155	0	0.09	0.02	0.11	9.2	0.03	0.08	4.05	2.35	0.12	81.59	97.94	0	89.05	1.02	95.22	0.02	7.8	2.35	0	0.12	0.06	0.12	20.51	0.94	0	0.01	0.03	46.16	0.02	0.01	0.03	1.93	0	0	0	7.01	11.52	2.61	62.04	65.17	875.68	506.66	977.6	617.08	894.99	529.36	960.13	531.47
55.188	0	0.1	0.02	0.12	9.26	0.03	0.07	3.7	2.22	0.13	81.47	98.58	0	86.32	0.96	94.9	0.02	5.86	2.22	0.01	0.13	0.06	0	18.06	0.41	0	0.01	0.03	51.18	0.03	0.01	0.03	2.02	0	0	0	5.84	12.79	3.07	61.22	63.5	875.43	507.25	977.01	617.21	895.65	529.31	959.08	532.24
55.221	0	0.1	0.02	0.13	8.56	0.03	0.06	3.23	2.47	0.14	82.89	98.67	0	83.32	0.77	93.83	0.02	3.79	2.47	0.01	0.14	0.08	0	15.17	0.23	0	0.01	0.02	53.13	0.03	0.01	0.04	2.05	0	0	0	5.86	13.96	3.25	60.94	63.37	875.35	507.81	976.98	617.74	895.75	530.34	959.08	532.41
55.255	0	0.1	0.02	0.13	7.64	0.03	0.06	2.8	2.13	0.19	84.72	98.48	0	80.12	0.53	91.71	0.02	2.58	2.1	0.01	0.19	0.11	0	15.64	0.16	0	0.01	0.02	53.5	0.03	0.01	0.02	2.13	0	0	0	5.89	15.03	2.79	60.63	63.17	875.34	508.55	977.29	619.14	895.78	530.98	958.91	533.18
55.288	0	0.1	0.02	0.14	6.62	0.04	0.06	2.28	2.56	0.23	86.76	98.13	0	83.12	0.44	87.83	0.02	1.52	2.56	0.01	0.23	0.18	0	13.29	0.09	0	0.01	0.03	54.8	0.03	0.01	0.06	2.29	0	0	0	6.83	14.03	2.77	60.74	64.31	875.29	508.77	977.24	619.1	895.14	531.75	959.43	533.37
55.321	0	0.11	0.02	0.14	5.26	0.04	0.06	1.77	3.17	0.27	89.48	96.88	0	74.61	0.36	82.36	0.03	0.84	3.17	0.02	0.27	0.29	0	12.25	0.06	0	0.01	0.03	53.73	0.03	0.01	0.13	2.59	0	0	0	5.2	16.61	2.65	60.14	63.64	875.46	509.45	977.64	620.06	895.74	532.07	959.35	533.94
55.355	0	0.11	0.02	0.13	3.87	0.04	0.06	1.25	4.12	0.33	92.26	93.62	0	81.75	0.34	74.41	0.03	0.44	4.12	0.03	0.33	0.34	0	10.1	0.07	0	0.01	0.04	52.36	0.03	0.01	0.17	2.91	0	0	0	6.77	14.5	2.58	60.43	64.42	876.15	510.67	977.34	620.32	895.49	533.15	959.88	535.34
55.388	0	0.14	0.03	0.12	2.27	0.05	0.07	0.69	5.73	0.38	95.45	79.01	0	79.51	0.23	60.03	0.03	0.32	5.73	0.03	0.38	0.37	0	9.05	0.08	0	0.02	0.06	49.81	0.03	0.01	0.29	3.19	0	0	0	6.32	15.22	2.49	60.06	64.46	876.55	511.16	977.36	620.27	895.64	533.68	960.07	535.54
55.421	0	0.14	0.04	0.11	1.72	0.05	0.07	0.52	6.79	0.42	96.57	65.04	0	83.19	0.18	53.29	0.03	0.25	6.91	0.04	0.42	0.35	0	6.79	0.11	0	0.03	0.09	47.77	0.03	0.01	0.25	3.7	0	0	0	4.15	14.01	2.79	59.38	63.18	876.69	511.37	976.92	619.67	896.25	533.12	959.39	535.57
55.455	0	0.18	0.05	0.11	1.03	0.06	0.08	0.28	3.86	0.51	97.94	36.49	0	82.89	0.13	38.52	0.04	0.18	6.37	0.05	0.51	0.23	0	3.86	0.18	0	0.04	0.14	47.92	0.02	0.01	0.21	4.37	0	0	0	4.2	14.11	3.66	58.91	63.07	876.25	511.91	976.37	619.83	896.25	533.79	959.27	536.19
55.488	0	0.19	0.07	0.1	0.72	0.05	0.09	0.19	3.57	0.5	98.55	18.25	0	86.49	0.1	29.61	0.04	0.13	4.63	0.05	0.5	0.15	0	3.57	0.28	0.01	0.05	0.16	45.06	0.02	0.02	0.14	4.39	0	0	0	4.05	12.72	3.93	58.53	63.24	876.64	512.21	975.88	619.08	896.24	533.74	959.41	536.48
55.522	0	0.2	0.08	0.08	0.47	0.05	0.09	0.13	2.04	0.49	99.06	7.23	0	88.06	0.1	19.56	0.04	0.09	2.3	0.05	0.49	0.08	0	2.04	0.39	0.01	0.07	0.18	42.02	0.02	0.02	0.16	5.5	0	0	0	3.3	12.01	4.66	58.31	62.9	876.12	512.58	975.96	619.72	896.52	534.35	959.37	536.91
55.555	0	0.2	0.08	0.08	0.39	0.05	0.09	0.11	1.43	0.32	99.23	4.37	0.54	84.16	0.09	15.62	0.04	0.08	2.38	0.05	0.32	0.08	0	1.43	0.45	0.01	0.1	0.18	39.3	0.01	0.02	0.04	5.88	0	0	0	3.46	13.65	3.58	57.86	63.4	875.7	512.08	976.4	620.37	895.78	534.3	959.15	536.18
55.588	0	0.2	0.09	0.07	0.33	0.05	0.09	0.1	1.3	0.24	99.33	2.89	0.74	83.08	0.11	12.9	0.04	0.07	2.52	0.04	0.24	0.05	0	1.3	0.44	0.01	0.15	0.19	36.69	0.01	0.03	0.18	5.94	0	0	0	2.41	14.04	3.91	57.6	62.93	875.38	512.03	977.49	621.99	896.57	534.07	959.45	536.48
55.622	0	0.17	0.08	0.06	0.32	0.06	0.09	0.1	1.08	0.19	99.36	2.29	1.72	75.24	0.14	14.7	0.04	0.07	3.33	0.03	0.19	0.04	0	1.08	0.38	0.02	0.21	0.24	31.94	0.01	0.04	0.2	6.47	0	0	0	2.72	16.44	4.16	57.53	63.52	875.59	512.64	978.57	623.31	897.1	535.18	960.59	537.34
55.655	0	0.15	0.07	0.05	0.34	0.06	0.08	0.12	0.98	0.15	99.33	2.36	2.17	78.17	0.18	18.32	0.04	0.08	4	0.02	0.15	0.03	0	0.98	0.35	0.02	0.28	0.22	28.7	0.01	0.04	0.11	6.57	0	0	0	3.43	15.62	3.98	57.08	60.36	875.94	513.13	977.88	623.32	898.32	535.26	958.64	537.45
55.688	0	0.13	0.07	0.04	0.3	0.07	0.08	0.12	0.82	0.15	99.39	1.57	2.88	76.17	0.21	18.87	0.03	0.08	4.8	0.02	0.15	0.02	0	0.82	0.29	0.02	0.29	0.21	22.94	0.01	0.05	0.06	6.86	0	0	0	0.1	16.19	3.49	56.94	62.17	875.83	513.3	978.17	623.08	897.31	535.62	959.46	536.98
55.722	0	0.1	0.06	0.03	0.3	0.08	0.07	0.15	0.74	0.13	99.4	1.28	4.01	72.45	0.26	23.19	0.03	0.09	5.31	0.02	0.13	0.02	0	0.74	0.23	0.02	0.34	0.15	16.02	0.01	0.07	0.05	7.67	0	0	0	0.4	17.17	3.31	56.76	61.89	876	513.83	978.9	624.49	897.82	536.13	959.69	537.69
55.755	0	0.09	0.06	0.03	0.3	0.08	0.07	0.15	0.67	0.16	99.41	1.22	4.21	74.47	0.31	23.83	0.03	0.1	5.48	0.02	0.16	0.03	0	0.67	0.16	0.02	0.46	0.12	14.59	0.01	0.06	0.14	7.78	0	0	0	1.05	16.65	3.37	56.58	60.46	876.84	514.14	978.74	624.15	898.9	535.33	959.27	538.68
55.789	0	0.07	0.05	0.03	0.34	0.08	0.06	0.2	0.56	0.21	99.33	1.42	4.37	79.73	0.38	30.66	0.02	0.13	5.4	0.01	0.21	0.06	0	0.56	0.12	0.02	0.51	0.08	9.93	0.01	0.07	0.1	7.94	0	0	0	2.38	15.15	4.3	56.62	61.51	876.76	514.27	978.57	624.07	898.69	535.97	960.14	538.79
55.822	0	0.06	0.04	0.02	0.42	0.08	0.06	0.27	0.45	0.21	99.17	2.16	4.03	83.37	0.4	37.67	0.02	0.16	5.34	0.01	0.21	0.07	0	0.45	0.11	0.02	0.46	0.06	8.2	0	0.07	0.11	7.62	0	0	0	1.98	13.94	4.09	56.47	61.66	877.01	514.77	978.29	623.93	898.48	536.35	960.08	539.04
55.855	0	0.06	0.04	0.02	0.52	0.07	0.05	0.36	0.43	0.3	98.97	3.54	3.76	81.93	0.32	44.43	0.02	0.19	4.92	0.01	0.3	0.1	0	0.43	0.14	0.02	0.37	0.06	7.78	0	0.07	0.1	7.55	0	0	0	3.21	14.44	3.62	56.46	62.55	877.75	515.1	978.24	623.6	898.18	536.58	960.66	539.43
55.889	0	0.05	0.03	0.02	0.66	0.06	0.05	0.48	0.31	0.28	98.69	5.74	2.66	83.72	0.29	51.53	0.01	0.25	3.96	0.01	0.28	0.12	0	0.31	0.16	0.02	0.26	0.04	6.97	0	0.1	0.11	6.84	0	0	0	1.86	13.81	3.89	56.38	63.39	877.09	514.82	978.25	623.61	897.57	536.45	960.91	539.16
55.922	0	0.05	0.03	0.02	0.66	0.06	0.05	0.48	0.25	0.25	98.68	5.54	1.9	83.63	0.23	51.67	0.01	0.25	3.55	0.02	0.32	0.14	0	0.25	0.19	0.02	0.19	0.04	6.36	0	0.09	0.1	6.28	0	0	0	3.55	13.85	3.2	56.37	62.81	878.28	515.63	978.19	623.57	898.07	537.1	960.82	539.76
55.955	0	0.05	0.04	0.03	0.62	0.05	0.05	0.44	0.25	0.25	98.76	4.66	1.1	84.98	0.14	49.6	0.01	0.22	2.87	0.02	0.41	0.17	0	0.25	0.24	0.02	0.16	0.05	6.18	0	0.1	0.15	5.82	0	0	0	3.88	13.34	4.38	56.39	64.01	878.06	515.9	977.69	623	897.73	537.41	961.67	540.53
55.989	0	0.06	0.04	0.03	0.53	0.05	0.05	0.36	0.34	0.2	98.94	3.12	0.36	85.57	0.1	44.73	0.01	0.18	2.17	0.02	0.41	0.16	0	0.2	0.34	0.02	0.14	0.06	5.84	0	0.1	0.34	5.4	0	0	0	3.49	13.1	4.74	56.33	64.53	877.99	516.04	977.54	622.84	897.56	537.39	962	540.83
56.022	0	0.06	0.04	0.03	0.54	0.05	0.05	0.37	0.35	0.19	98.92	3.24	0.21	82.2	0.09	45.15	0.01	0.19	2.15	0.02	0.41	0.12	0	0.19	0.35	0.02	0.11	0.06	5.92	0	0.09	0.17	5.26	0	0	0	1.32	14.35	4.98	55.96	64.14	875.83	514.85	979.39	626.4	897.76	536.09	961.75	540.45
56.055	0	0.06	0.05	0.03	0.43	0.05	0.06	0.28	0.33	0.15	99.14	1.89	0.26	86.39	0.08	38.44	0.01	0.18	2.09	0.03	0.36	0.08	0	0.15	0.33	0.02	0.13	0.05	5.74	0	0.08	0.35	5.29	0	0	0	3.4	12.76	5.5	56.02	63.38	875.09	513.6	980.16	626.78	898.34	535.93	961.62	539.47
56.089	0	0.08	0.07	0.02	0.3	0.05	0.07	0.18	0.39	0.13	99.4	0.83	0.14	89.01	0.06	27.81	0.01	0.13	2.36	0.03	0.33	0.07	0	0.13	0.39	0.03	0.14	0.04	5.18	0	0.07	0.34	5.06	0	0	0	1.68	11.54	5.79	56.24	63.72	876.56	513.6	981.88	627.21	899.94	534.86	963.46	539.87
56.122	0	0.09	0.08	0.02	0.23	0.05	0.08	0.13	0.29	0.11	99.54	0.47	0.77	93.42	0.06	19.77	0.01	0.1	3.42	0.04	0.32	0.07	0	0.11	0.29	0.03	0.14	0.03	5.13	0	0.06	0.26	5.21	0	0	0	0.3	8.74	5.9	56.48	64.73	876.97	512.81	983.4	627.21	900.44	534.31	965	539.05
56.156	0	0.1	0.09	0.03	0.2	0.06	0.09	0.1	0.22	0.09	99.6	0.36	1.66	96.09	0.06	15.13	0.02	0.1	5.42	0.04	0.4	0.11	0	0.09	0.22	0.04	0.18	0.04	6.04	0	0.06	0.11	5.26	0	0	0	3.86	5.99	5.29	57.41	65.29	878.14	511.84	986.19	628.31	901.76	534.9	966.96	538.24
56.189	0	0.09	0.08	0.03	0.22	0.07	0.08	0.12	0.2	0.1	99.56	0.47	2.94	98.62	0.06	18.21	0.01	0.12	6.97	0.04	0.49	0.21	0	0.1	0.2	0.04	0.22	0.04	6.89	0	0.06	0.04	5.88	0	0	0	7.95	-0.65	4.81	57.9	63.54	882.04	510.57	988.31	626.12	905.29	533.14	968.7	537.21
56.222	0	0.08	0.06	0.03	0.26	0.09	0.07	0.15	0.14	0.09	99.47	0.75	5.15	98.42	0.1	24.43	0.01	0.22	10.04	0.04	0.65	0.29	0	0.09	0.14	0.04	0.23	0.05	7.1	0	0.06	0.01	6.79	0	0	0	9.34	1.35	4.9	58.65	64.47	883.59	509.59	991.02	626.63	907.04	532.73	971.39	536.63
56.256	0	0.07	0.05	0.03	0.36	0.12	0.07	0.23	0.09	0.07	99.28	1.51	7.43	98.71	0.19	33.86	0.01	0.3	14.11	0.05	0.79	0.53	0	0.07	0.09	0.04	0.28	0.09	7.45	0.01	0.06	0.02	7.39	0	0	0	10.21	-0.32	4.98	58.98	64.86	884.1	508.38	992.08	626.08	907.66	531.78	972.41	535.66
56.289	0	0.06	0.04	0.03	0.43	0.13	0.06	0.28	0.07	0.05	99.15	2.41	8.15	98.17	0.24	38.8	0.01	0.35	14.56	0.06	0.84	0.71	0	0.05	0.07	0.04	0.23	0.07	8.45	0.01	0.06	0.02	7.9	0	0	0	7.96	2.09	4.87	58.87	64.46	885.1	508.02	993.16	625.51	908.88	530.89	973.19	535.28
56.322	0	0.05	0.03	0.03	0.65	0.15	0.05	0.48	0.07	0.05	98.7	7.19	9.31	98.43	0.31	51.3	0.01	0.51	14.76	0.08	0.7	0.43	0	0.05	0.07	0.04	0.18	0.06	10.2	0.01	0.07	0.04	8.87	0	0	0	7.17	-1.3	5.77	59.03	63.98	886.59	508.16	993.63	624.45	910.51	530.41	974.31	535.22
56.356	0	0.04	0.02	0.03	0.99	0.18	0.04	0.79	0.08	0.04	98.03	19.95	11.07	98.27	0.53	62.63	0.01	0.88	15	0.11	0.45	0.26	2.23	0.03	0.05	0.04	0.15	0.03	13.41	0.01	0.08	0.04	10.37	0	0	0	8.81	1.79	5.41	59.35	63.13	887.54	508.62	994.46	625.15	911.63	531.26	974.62	535.67
56.389	0	0.04	0.01	0.03	1.33	0.17	0.03	1.14	0.08	0.03	97.34	35.59	10.84	98.37	0.89	70.93	0.01	1.08	12.05	0.12	0.22	0.08	7.57	0.03	0.04	0.03	0.12	0.02	15.02	0.01	0.08	0.03	11.3	0	0	0	8.58	1.48	5.27	59.71	64.56	888.84	509.4	995.12	624.85	911.87	532.17	976.3	536.25
56.422	0	0.04	0.01	0.03	1.14	0.21	0.03	0.99	0.07	0.03	97.72	30.26	12.79	98.73	1.28	67.46	0.01	0.71	12.96	0.14	0.12	0.03	3.34	0.02	0.03	0.03	0.09	0.01	15.49	0.02	0.07	0.21	12.82	0	0	0	6.13	0.23	4.44	59.01	64.32	890.05	510.28	995.23	624.21	912.21	532.51	976.41	536.45
56.456	0	0.05	0.02	0.02	0.68	0.24	0.04	0.56	0.07	0.02	98.64	13.7	14.38	98.55	1.82	53.5	0.01	0.38	10.36	0.15	0.08	0.01	0	0.02	0.02	0.02	0.08	0.01	16.93	0.02	0.07	0.36	15.44	0	0	0	7.67	-0.92	5.98	58.88	64.56	892.38	511.99	995.5	623.63	914.19	533.42	978.54	538.6
56.489	0	0.06	0.03	0.02	0.37	0.15	0.05	0.26	0.07	0.03	99.27	2.82	10.37	98.73	1.46	35.22	0.01	0.14	5.92	0.15	0.07	0	0	0.01	0.02	0.03	0.07	0.01	14.04	0.01	0.07	0.72	13.36	0	0	0	10.71	-0.23	4.22	59.15	65.2	894.14	512.74	996.51	623.13	914.45	534.29	979.35	540.5
56.523	0	0.08	0.05	0.02	0.2	0.13	0.06	0.12	0.08	0.03	99.61	0.74	9.4	97.78	0.91	17.3	0.01	0.07	2.75	0.16	0.15	0	0	0.01	0.02	0.03	0.05	0.01	14.2	0.01	0.08	0.53	13.63	0	0	0	10.98	3.07	3.3	59.12	64.68	895.71	513.42	996.74	622.39	915.14	535.19	979.59	540.53
56.556	0	0.1	0.06	0.02	0.15	0.1	0.08	0.08	0.08	0.04	99.69	0.44	7.45	97.85	0.75	9.36	0.01	0.04	2	0.18	0.17	0	0	0.01	0.01	0.04	0.05	0.01	12.93	0.01	0.08	0.19	12.06	0	0	0	9.67	2.91	3.15	58.99	65.16	896.74	513.88	996.53	621.19	915.23	535.32	980.18	540.53
56.589	0	0.11	0.07	0.02	0.13	0.09	0.08	0.07	0.08	0.04	99.73	0.38	6.09	98.65	0.51	5.24	0.01	0.02	1.58	0.18	0.25	0	0	0.01	0.01	0.04	0.05	0.01	11.52	0.01	0.08	0.2	10.93	0	0	0	9.79	0.53	3.4	59.83	67.74	897.39	514.57	995.43	619.3	913.89	535.4	981.36	541.54
56.623	0	0.11	0.08	0.02	0.12	0.09	0.09	0.06	0.08	0.03	99.75	0.39	6.26	98.75	0.33	3.11	0.01	0.01	1.44	0.11	0.31	0	0	0.01	0.01	0.03	0.05	0.01	11.51	0.02	0.08	0.19	11.14	0	0	0	8.7	-0.16	3.63	59.82	65.04	897.45	513.97	995.88	619.4	915.56	534.59	980.32	540.69
56.656	0	0.11	0.08	0.02	0.12	0.09	0.09	0.06	0.07	0.02	99.76	0.36	5.8	98.61	0.21	2.15	0.01	0	1.46	0.08	0.24	0	0	0.01	0.01	0.02	0.05	0.01	10.59	0.02	0.07	0.43	10.65	0	0	0	9.82	0.69	3.27	60.1	65.08	897.79	513.01	996.46	618.91	915.81	534.06	980.65	539.64
56.689	0	0.11	0.09	0.02	0.12	0.08	0.09	0.06	0.07	0.02	99.77	0.33	5.07	98.36	0.16	2.02	0.01	0.01	1.71	0.07	0.2	0.01	0	0.01	0.01	0.02	0.06	0.01	8.67	0.02	0.07	0.16	9.82	0	0	0	7.98	1.54	2.53	59.75	66.04	897.19	512.44	996.89	619.4	914.85	534.11	980.75	538.31
56.723	0	0.11	0.1	0.02	0.12	0.06	0.1	0.06	0.07	0.01	99.75	0.33	2.58	98.42	0.12	2.18	0.01	0.01	1.61	0.06	0.14	0	0	0.01	0.01	0.01	0.05	0	7.47	0.02	0.07	0.08	7.49	0	0	0	6.51	1.33	2.27	59.56	66.13	898.37	512.56	997.46	618.61	915.53	534.08	981.54	537.99
56.756	0	0.11	0.1	0.02	0.12	0.06	0.1	0.06	0.07	0.02	99.75	0.33	2.82	97.75	0.13	2.49	0.01	0.01	2.29	0.07	0.11	0	0	0.02	0.01	0.01	0.06	0.01	7.15	0.02	0.07	0.03	7.43	0	0	0	7.99	3.15	1.69	59.8	64.85	899.53	512.96	997.96	618.3	916.72	534.48	981.44	538.69
56.79	0	0.11	0.12	0.02	0.13	0.05	0.1	0.06	0.06	0.02	99.73	0.33	0.83	97.93	0.18	3.6	0.01	0.01	2.12	0.07	0.09	0	0	0.02	0.01	0.02	0.07	0.02	5.45	0.02	0.06	0.02	5.63	0	0	0	8.38	2.72	1.83	59.94	66.21	899.99	512.93	997.8	617.24	916.29	534.2	982.33	539.08
56.823	0	0.11	0.12	0.02	0.14	0.05	0.1	0.07	0.07	0.02	99.73	0.33	0	97.96	0.17	4.3	0.01	0.01	1.83	0.06	0.1	0	0	0.02	0.02	0.02	0.07	0.02	3.72	0.02	0.07	0.04	4.7	0	0	0	7.74	2.65	1.2	59.52	65.37	900.45	513.13	997.24	616.35	916.31	534.51	981.56	538.42
56.856	0	0.11	0.12	0.02	0.14	0.04	0.1	0.07	0.07	0.03	99.72	0.33	0	97.44	0.19	4.64	0.01	0.01	1.55	0.07	0.14	0.01	0	0.03	0.02	0.02	0.06	0.03	3.29	0.02	0.07	0.04	4.37	0	0	0	7.29	3.79	2.38	59.36	65.42	900.68	513.49	997.34	616.64	917.09	534.24	982.32	539.18
56.89	0	0.11	0.14	0.02	0.14	0.04	0.11	0.07	0.07	0.04	99.72	0.33	0	97.97	0.17	4.78	0.02	0.01	1.12	0.1	0.19	0.01	0	0.04	0.03	0.03	0.06	0.03	1.64	0.02	0.07	0.03	2.86	0	0	0	6.72	2.62	2.76	59.29	65.67	900.93	513.75	996.44	615.46	916.84	534.02	982.29	539.31
56.923	0	0.11	0.14	0.02	0.14	0.03	0.11	0.07	0.07	0.06	99.71	0.33	0	98.28	0.15	4.67	0.02	0.01	1.37	0.14	0.3	0.02	0	0.06	0.04	0.04	0.05	0.03	1.22	0.02	0.07	0.04	2.36	0	0	0	6.52	1.78	3.29	59.29	65.28	900.68	513.61	996.29	615.38	917.12	533.48	982.11	539.59
56.956	0	0.11	0.14	0.02	0.14	0.03	0.11	0.07	0.07	0.06	99.71	0.33	0	98.16	0.12	4.62	0.02	0.02	1.38	0.17	0.39	0.03	0	0.06	0.05	0.05	0.05	0.03	1.17	0.02	0.07	0.03	2.27	0	0	0	6.78	2.13	2.83	59.38	65.15	900.6	513.33	996.79	615.9	917.13	533.68	982.06	539.03
56.99	0	0.11	0.15	0.02	0.14	0.03	0.11	0.07	0.09	0.09	99.71	0.33	0	97.77	0.13	4.86	0.02	0.02	1.64	0.24	0.41	0.03	0	0.09	0.05	0.05	0.03	0.03	1.16	0.04	0.06	0.02	2.09	0	0	0	5.91	3.09	2.78	59.08	64.13	900.41	513.35	997.21	616.61	917.73	533.65	981.63	539.08
57.023	0	0.11	0.14	0.02	0.15	0.03	0.11	0.07	0.1	0.1	99.71	0.33	0	97.4	0.12	5.45	0.02	0.02	1.55	0.26	0.37	0.02	0	0.1	0.04	0.05	0.02	0.03	1.19	0.03	0.05	0.02	2.05	0	0	0	5.94	3.89	2.5	59.18	63.92	901.14	513.41	997.22	615.94	918.06	533.78	981.79	538.74
57.056	0	0.11	0.14	0.02	0.15	0.03	0.11	0.07	0.13	0.13	99.71	0.33	0	97.17	0.11	5.82	0.02	0.02	1.26	0.27	0.31	0.02	0	0.13	0.06	0.05	0.02	0.03	1.06	0.04	0.05	0.01	2.17	0	0	0	5.47	4.32	2.31	59.16	64.48	901.43	513.33	997.34	615.33	917.92	533.51	982.17	538.93
57.09	0	0.11	0.14	0.02	0.15	0.03	0.11	0.07	0.19	0.19	99.71	0.33	0	97.82	0.1	6.02	0.02	0.02	1.46	0.32	0.27	0.03	0	0.19	0.06	0.05	0.01	0.02	0.94	0.04	0.04	0.05	2.31	0	0	0	7.6	2.97	2.3	59.77	65.11	901.97	513.41	996.42	614.11	917.37	533.86	982.31	538.51
57.123	0	0.11	0.14	0.02	0.15	0.03	0.11	0.07	0.22	0.22	99.71	0.33	0	98.12	0.09	6.04	0.02	0.02	1.65	0.29	0.23	0.03	0	0.22	0.08	0.07	0.01	0.04	0.79	0.04	0.04	0.08	2.28	0	0	0	8.29	2.23	2.45	60.14	65.01	902.47	514.07	995.58	613.12	917.34	534.07	982.12	539.4
57.157	0	0.11	0.14	0.02	0.14	0.03	0.11	0.07	0.28	0.28	99.71	0.33	0	97.01	0.1	5.53	0.04	0.02	2.58	0.28	0.23	0.02	0	0.28	0.08	0.11	0.01	0.07	0.49	0.04	0.04	0.13	2.01	0	0	0	7.13	4.59	2.53	59.85	63.86	903.04	514.73	993.87	611.34	917.38	534.23	981.05	539.15
57.19	0	0.11	0.15	0.02	0.14	0.03	0.12	0.07	0.33	0.25	99.7	0.33	0	98.65	0.1	4.93	0.05	0.01	2.65	0.25	0.23	0.02	0	0.33	0.08	0.16	0.01	0.08	0.32	0.04	0.04	0.09	1.91	0	0	0	5	0.54	1.84	59.28	64.95	902.86	514.45	993.93	610.73	916.39	534.05	981.18	538.57
57.223	0	0.11	0.15	0.02	0.14	0.03	0.12	0.07	0.34	0.23	99.7	0.33	0	98.25	0.08	4.2	0.06	0.01	2.98	0.23	0.23	0.01	0	0.34	0.11	0.15	0.01	0.12	0.23	0.04	0.04	0.06	1.85	0	0	0	4.11	1.86	1.53	59.12	65.01	903.19	514.98	994.54	611.24	916.7	534.48	981.53	539.36
57.257	0	0.12	0.16	0.02	0.13	0.03	0.12	0.06	0.34	0.24	99.68	0.33	0	98.68	0.07	3	0.09	0.01	3.03	0.16	0.24	0.01	0.6	0.34	0.19	0.25	0.01	0.14	0.11	0.04	0.03	0.11	1.57	0	0	0	5.35	0.45	0.82	59.16	64.59	903.55	515.11	994.41	610.88	916.63	534.98	981.08	539.22
57.29	0	0.12	0.16	0.02	0.13	0.03	0.12	0.06	0.4	0.27	99.67	0.33	0	98.6	0.06	2.12	0.1	0.01	3.03	0.14	0.27	0.01	0.8	0.4	0.28	0.26	0.01	0.18	0.08	0.04	0.03	0.1	1.56	0	0	0	3.74	-0.74	2.09	58.64	64.29	903.22	515.56	994	611.41	917.05	534.75	981.16	539.6
57.323	0	0.12	0.17	0.02	0.13	0.03	0.13	0.06	0.54	0.29	99.67	0.33	0	98.45	0.05	1.45	0.12	0.01	2.82	0.12	0.29	0.01	1.27	0.54	0.4	0.29	0.01	0.19	0.06	0.04	0.03	0.13	1.49	0.03	0	0	3.5	-1.26	2.45	58.54	64.06	903.27	516.29	994.23	612.4	917.48	535.32	981.35	540.4
57.357	0	0.12	0.17	0.02	0.13	0.03	0.13	0.06	0.82	0.31	99.65	0.33	0	98.77	0.05	1.01	0.17	0	2.35	0.08	0.31	0.01	1.4	0.82	0.54	0.32	0.01	0.21	0.04	0.03	0.02	0.21	1.39	0.19	0	0	2.81	-0.07	1.44	58.56	64.66	903.1	516.4	994.48	612.69	916.72	535.9	981.22	540.33
57.39	0	0.12	0.18	0.02	0.12	0.03	0.13	0.06	0.94	0.33	99.65	0.33	0	98.64	0.04	0.69	0.18	0	1.56	0.05	0.33	0.02	0.76	0.94	0.62	0.35	0.02	0.22	0.03	0.03	0.03	0.35	1.32	0.27	0	0	5.3	0.57	0.46	58.66	64.64	902.82	516.6	994.53	613.43	916.1	536.94	980.64	540.48
57.423	0	0.12	0.18	0.02	0.12	0.03	0.13	0.06	1	0.33	99.64	0.33	0	98.68	0.03	0.54	0.2	0	1.16	0.04	0.33	0.02	0.73	1	0.65	0.39	0.02	0.17	0.03	0.02	0.02	0.26	1.29	0.3	0	0	3.83	0.44	1.51	58.37	64.06	902.75	517.08	994.06	613.67	916.66	536.8	980.6	540.75
57.457	0	0.12	0.18	0.02	0.12	0.03	0.13	0.06	1.13	0.33	99.64	0.33	0	96.8	0.02	0.45	0.25	0	0.97	0.03	0.33	0.01	1.32	1.13	0.61	0.45	0.02	0.17	0.02	0.02	0.02	0.13	1.21	0.39	0	0	2.71	4.95	2.28	58.31	65.01	902.48	517.34	994.31	614.23	916.66	536.49	981.45	541.87
57.49	0	0.12	0.18	0.02	0.12	0.03	0.13	0.06	1.01	0.34	99.64	0.33	0	97.57	0.02	0.41	0.24	0	0.83	0.02	0.34	0.01	0.57	1.01	0.5	0.52	0.02	0.14	0.02	0.02	0.02	0.5	1.19	0.31	0	0	1.96	3.54	1.46	57.96	64.34	902.35	516.83	994.49	614.19	916.54	536.54	980.76	540.47
57.524	0	0.12	0.18	0.02	0.12	0.03	0.13	0.06	1.15	0.31	99.64	0.33	0	98.35	0.02	0.45	0.31	0	1.03	0.02	0.24	0	0.58	1.26	0.45	0.61	0.03	0.14	0.01	0.02	0.02	0.14	1.15	0.25	0	0	5.26	1.55	0.74	58.56	64.76	903.06	516.85	993.65	612.66	915.86	537.12	980.55	540.15
57.557	0	0.12	0.18	0.02	0.12	0.03	0.13	0.06	1.24	0.31	99.64	0.33	0	98.51	0.01	0.45	0.31	0	1.17	0.01	0.21	0.01	0.48	1.29	0.46	0.69	0.03	0.2	0.01	0.02	0.02	0.12	1.24	0.14	0	0	5.04	1.04	1.57	58.82	65.07	904.26	518.08	993.38	612.39	916.58	537.83	981.57	541.06
57.59	0	0.12	0.18	0.02	0.12	0.03	0.13	0.06	1.31	0.23	99.65	0.33	0	97.85	0.01	0.44	0.34	0	1.35	0.01	0.2	0.01	0.23	1.31	0.41	0.69	0.04	0.21	0.01	0.02	0.02	0.18	1.22	0	0	0	2.82	2.9	1.94	58.34	65.83	903.77	518.33	993.56	612.97	916.28	537.65	981.99	541.74
57.624	0	0.12	0.18	0.02	0.13	0.03	0.13	0.06	1.08	0.31	99.65	0.33	0	97.7	0.01	0.48	0.41	0	1.62	0.01	0.17	0.01	0.31	1.08	0.31	0.6	0.04	0.21	0	0.01	0.02	0.16	1.19	0	0	0	3.11	3.26	1.84	58.03	64.84	903.32	518.33	993.55	613.46	916.51	537.55	981.19	542.14
57.657	0	0.12	0.18	0.02	0.13	0.03	0.13	0.06	1.09	0.24	99.65	0.33	0	97.02	0.01	0.56	0.39	0	1.72	0.01	0.23	0.01	0.24	1.09	0.23	0.59	0.04	0.16	0.01	0.01	0.02	0.16	1.2	0	0	0	2.71	4.58	1.47	57.92	65.01	903.09	518.24	994.14	614.27	916.42	537.81	981.3	541.95
57.69	0	0.12	0.18	0.02	0.13	0.03	0.13	0.06	1.13	0.26	99.65	0.33	0	97.48	0.01	0.57	0.38	0	1.43	0.01	0.25	0	0.26	1.13	0.22	0.67	0.04	0.09	0.01	0.01	0.02	0.37	1.17	0	0	0	2.17	3.72	1.12	57.69	65.63	902.29	518.04	995.03	616.14	915.94	538.39	981.51	541.27
57.724	0	0.12	0.18	0.02	0.13	0.03	0.13	0.06	1.29	0.34	99.65	0.33	0	97.86	0.01	0.54	0.38	0	1.46	0.01	0.34	0	0	1.29	0.22	0.88	0.04	0.05	0.01	0.01	0.02	0.43	1.16	0	0	0	7.32	2.88	1.1	58.53	65.35	901.67	518.39	993.66	615.95	915.09	538.89	980.33	542.6
57.757	0	0.12	0.18	0.02	0.12	0.03	0.13	0.06	1.21	0.42	99.65	0.33	0	98.68	0.01	0.46	0.35	0	1.36	0.01	0.42	0	0	1.21	0.22	0.84	0.05	0.04	0.01	0.01	0.02	0.21	1.22	0	0	0	3.22	0.42	2.37	56.74	64.18	901.71	518.91	993.14	615.92	916.04	538.45	980.1	542.33
57.791	0	0.12	0.18	0.02	0.12	0.03	0.13	0.06	1.17	0.59	99.65	0.33	0	98.67	0.01	0.34	0.32	0	1.55	0.01	0.59	0	0	1.17	0.25	0.87	0.04	0.05	0.01	0	0.02	0.54	1.18	0	0	0	5.22	0.47	1.94	57.27	63.81	902.6	520.07	991.9	614.82	915.83	539.61	979.54	543.14
57.824	0	0.12	0.18	0.02	0.12	0.03	0.13	0.06	0.97	0.57	99.65	0.33	0	98.38	0.01	0.28	0.28	0	1.55	0.01	0.57	0	0	0.97	0.24	0.82	0.02	0.05	0.01	0	0.02	0.54	1.21	0	0	0	3.03	1.47	1.44	56.73	66.02	901.51	519.74	992.58	615.83	914.28	539.62	980.21	543.13
57.857	0	0.12	0.18	0.02	0.12	0.03	0.13	0.06	0.91	0.55	99.65	0.33	0	97.53	0.01	0.24	0.26	0	1.21	0.01	0.55	0	0	0.91	0.22	0.81	0.02	0.06	0.01	0	0.02	0.47	1.25	0	0	0	3.49	3.63	0.94	56.52	65.94	900.66	519.09	993.29	617.09	914.01	539.62	979.88	542.53
57.891	0	0.12	0.17	0.02	0.12	0.03	0.13	0.06	0.71	0.53	99.65	0.33	0	98.01	0.02	0.21	0.21	0	1.31	0.01	0.53	0	0	0.71	0.26	0.64	0.01	0.08	0.01	0	0.02	0.36	1.37	0	0	0	6.51	2.52	1.24	57.16	65.84	899.65	519.13	990.91	615.86	912.52	539.55	978.27	542.84
57.924	0	0.12	0.17	0.02	0.12	0.03	0.13	0.06	0.7	0.42	99.65	0.33	0	98.34	0.02	0.16	0.18	0	1.36	0.01	0.42	0	0	0.7	0.33	0.57	0.01	0.08	0.01	0	0.02	0.53	1.45	0	0	0	3.75	1.59	0.48	56.39	65.16	900.15	520.1	990.86	615.81	912.67	540.42	977.78	543.11
57.957	0	0.12	0.17	0.02	0.12	0.03	0.13	0.06	0.68	0.33	99.65	0.33	0	98.2	0.03	0.15	0.21	0	1.12	0.01	0.33	0	0	0.68	0.42	0.61	0.02	0.09	0.01	0	0.02	0.45	1.32	0	0	0	6.35	2.01	1.9	57.4	64	901.01	522.82	988.42	615.51	913.18	542.21	977.1	545.59
57.991	0	0.12	0.18	0.02	0.12	0.03	0.13	0.06	0.84	0.33	99.65	0.33	0	97.19	0.04	0.12	0.29	0	1.09	0.01	0.33	0.01	0	0.84	0.65	0.51	0.02	0.12	0.01	0	0.02	0.18	1.22	0	0	0	-0.18	4.29	3.26	56.01	64.42	901.42	523.89	987.35	614.47	913.37	541.84	977.66	545.94
58.024	0	0.13	0.18	0.02	0.12	0.03	0.13	0.06	1.06	0.34	99.64	0.33	0	98.11	0.04	0.12	0.42	0	0.82	0.02	0.34	0.02	0	0.91	1.25	0.56	0.03	0.15	0.01	0	0.03	0.24	1.06	0	0	0	-0.09	2.26	1.86	55.86	63.38	902.57	525.83	987.06	614.68	913.57	544.16	976.88	546.98
58.057	0	0.13	0.18	0.03	0.13	0.03	0.14	0.06	0.94	0.47	99.63	0.33	0	98.45	0.07	0.1	0.82	0	0.94	0.05	0.47	0.06	0	1.01	1.69	0.66	0.05	0.21	0.01	0	0.03	0.37	0.93	0.09	0	0	-1.05	1.25	1.85	55.72	64.35	903.06	527.64	985.26	613.83	912.4	545.82	976.72	547.81
58.091	0	0.14	0.2	0.03	0.13	0.03	0.16	0.06	1.43	0.8	99.61	0.33	0	98.55	0.1	0.1	1.7	0	1.43	0.13	0.8	0.17	0.34	1.46	3.75	0.9	0.12	0.41	0.01	0	0.04	0.93	0.71	0.3	0	0	-4.58	0.9	0.71	55.14	64.49	904.64	529.41	984.91	612.56	912.37	547.35	976.84	548.88
58.124	0	0.15	0.21	0.03	0.14	0.03	0.18	0.06	1.87	0.81	99.58	0.33	0	97.02	0.19	0.1	3.12	0	1.87	0.42	0.74	0.25	0.81	1.69	6.32	1.05	0.26	0.33	0	0	0.04	0.49	0.58	0.41	0	0	-2.74	4.58	2.39	54.78	63.13	905.67	531.85	982.28	611.71	913.11	548.61	976.21	550.86
58.158	0	0.17	0.22	0.03	0.15	0.03	0.22	0.06	1.95	0.92	99.55	0.33	0	98.14	0.33	0.09	5.49	0	1.95	0.57	0.35	0.07	0.92	2.47	7.7	1.3	0.39	0.11	0	0.01	0.05	1.61	0.44	0.44	0	0	-2.89	2.16	1.15	54.18	60.99	904.91	533.07	980.78	611.56	912.44	549.59	973.36	552.52
58.191	0	0.19	0.24	0.03	0.16	0.03	0.28	0.06	1.62	1.66	99.45	0.33	0	96.64	0.53	0.13	8.64	0	1.62	1.12	0.25	0.06	1.66	3.18	10.79	1.32	0.65	0.14	0	0.01	0.06	0.45	0.4	0.43	0	0	-6.74	5.2	1.47	52.51	60.95	902.39	537.1	979.38	615.85	910.78	552.44	971.46	558.19
58.224	0	0.21	0.25	0.03	0.17	0.03	0.3	0.06	1.44	3.12	99.4	0.37	0	95.43	0.66	0.13	9.84	0	1.44	1.59	0.1	0.03	3.12	3.44	11.67	1.29	0.68	0.08	0	0.01	0.06	1.11	0.43	0.4	0	0	-4.83	6.81	2.11	52.35	62.04	901.23	538.36	979.04	619.07	909.74	554.67	971.67	558.27
58.258	0	0.34	0.35	0.03	0.24	0.03	0.56	0.06	1.04	4.36	98.87	0.91	-1.85	96.74	1.04	0.09	22.73	0	0.98	1.96	0.05	0.03	4.36	3.99	11.64	1.47	0.7	0.05	0	0.01	0.07	1.44	0.32	0.48	0	0	-7.01	5.05	1.57	51.57	59.34	900.34	541.03	978.07	621.22	909.91	556.67	969.06	561.37
58.291	0	0.34	0.36	0.03	0.25	0.03	0.55	0.06	1.1	5.49	98.9	0.8	-1.55	93.22	1.1	0.07	23.52	0	1.05	2.18	0.04	0.04	5.49	3.63	9.06	1.38	0.73	0.07	0	0.01	0.08	0.66	0.33	0.53	0	0	-7.97	8.9	3.73	51.49	62.81	899.94	540.75	977.77	621.35	908.95	556	971.55	561.06
58.324	0	0.49	0.46	0.03	0.33	0.03	0.86	0.06	0.95	4.21	98.27	1.53	-7.51	96.49	0.95	0.08	34.24	0	0.87	1.64	0.05	0.05	4.21	3.94	7.29	1.71	0.71	0.05	0	0.02	0.09	0.4	0.29	0.38	0	0	-7.68	5.43	3.39	51.74	62.89	898.7	539.04	978.41	621.76	908.37	554.85	971.1	559.44
58.358	0	0.87	0.7	0.03	0.5	0.03	1.85	0.06	0.69	3.29	96.3	4.87	-17.17	98.75	0.6	0.09	51.04	0	0.69	0.99	0.07	0.1	3.29	5.32	4.95	2.3	0.45	0.05	0	0.02	0.1	0.14	0.22	0.42	0	0	-11.03	-0.14	4.93	51.87	65.32	897.72	538.36	979.36	622.53	907.98	553.28	972.97	559.86
58.391	0	0.66	0.59	0.03	0.41	0.03	1.27	0.06	0.83	2.06	97.46	2.7	-12.58	98.17	0.17	0.12	43.82	0	0.83	0.47	0.18	0.15	2.06	4.89	4.13	1.88	0.31	0.08	0	0.02	0.1	0.11	0.22	0.36	0	0	-9.44	2.1	5.35	51.9	65.11	897.13	537.24	981.94	625.52	909.29	552.91	974.1	559.16
58.424	0	0.69	0.62	0.03	0.43	0.03	1.23	0.06	0.81	1.7	97.54	2.77	-12.8	95.18	0.08	0.15	45.54	0	0.81	0.37	0.28	0.11	1.7	3.5	2.66	1.82	0.2	0.06	0	0.02	0.1	0.41	0.21	0.43	0	0	-5.54	7.09	4.67	52.23	65.77	894.63	535.27	984.35	629.2	908.69	552.24	974.1	559.07
58.458	0	0.92	0.76	0.03	0.53	0.03	1.68	0.06	1.34	0.93	96.65	4.99	-16.73	96.54	0.03	0.09	53.99	0	1.34	0.22	0.28	0.06	0.93	2.68	1.17	1.96	0.11	0.05	0	0.02	0.11	1.26	0.23	0.46	0	0	-3.16	5.36	4.84	52.48	65.3	892.41	533.17	986.78	632.78	909.07	551.22	974.03	557.95
58.491	0	0.58	0.55	0.02	0.38	0.03	0.9	0.06	1.56	0.32	98.2	1.74	-8.81	95.21	0.01	0.09	41.58	0	1.81	0.18	0.32	0.01	0.06	1.56	0.56	1.9	0.08	0.02	0	0.02	0.11	1.94	0.3	0.33	0	0	-2.73	7.06	4.59	52.91	66.91	891.11	531.16	989.68	635.55	908.99	550.3	975.6	556.63
58.525	0	0.36	0.39	0.02	0.27	0.03	0.5	0.06	0.98	0.23	99	0.67	-0.63	94.3	0	0.15	29	0.01	2.98	0.13	0.23	0	0	0.98	0.29	2	0.07	0.01	0	0.02	0.13	0.77	0.41	0.24	0	0	-2.56	7.97	3.22	52.52	64.81	891.94	530.9	991.52	636.5	910.6	550.67	975.18	556.11
58.558	0	0.22	0.27	0.02	0.19	0.03	0.26	0.06	0.58	0.21	99.46	0.33	0	94.7	0	0.18	15.14	0.01	2.98	0.12	0.21	0	0	0.58	0.17	1.79	0.05	0.01	0	0.02	0.14	1.07	0.51	0.1	0	0	1.7	7.59	3.55	53.21	65.84	891.83	529.3	992.41	636.56	910.67	549.76	976.27	555.32
58.591	0	0.19	0.24	0.02	0.17	0.03	0.22	0.06	0.58	0.23	99.51	0.33	0	96.3	0	0.22	11.19	0.02	3.1	0.08	0.23	0	0	0.41	0.09	2.01	0.03	0.01	0	0.02	0.15	0.39	0.58	0.06	0	0	2.31	5.71	4.12	53.4	65.93	892.15	528.66	992.68	635.89	911.2	548.89	976.85	555.04
58.625	0	0.14	0.19	0.02	0.13	0.03	0.15	0.06	0.93	0.14	99.61	0.33	0	97.12	0	0.19	3.04	0.03	3.06	0.05	0.15	0	0	0.14	0.04	1.33	0.03	0.01	0.01	0.01	0.14	1.04	0.93	0	0	0	1.41	4.41	3.75	53.48	65.57	893.14	528.85	992.25	634.29	911.44	548.8	976.74	554.7
58.658	0	0.13	0.19	0.02	0.13	0.03	0.14	0.06	1.01	0.12	99.62	0.33	0	97.43	0	0.14	2.48	0.02	2.74	0.04	0.13	0	0	0.12	0.02	1.29	0.03	0.02	0.01	0.01	0.16	3.38	1.01	0	0	0	1.38	3.82	2.78	53.41	64.96	894.38	529.41	992.62	634.01	911.99	549.79	976.79	554.29
58.691	0	0.13	0.18	0.02	0.13	0.03	0.13	0.06	1.32	0.06	99.64	0.33	0	97.99	0	0.11	1.67	0.01	2.58	0.05	0.11	0	0	0.06	0.02	1.26	0.03	0.03	0.02	0.01	0.19	4.67	1.32	0	0	0	0.24	2.57	3.52	53.46	64.38	895.47	529.94	992.41	632.97	913.09	549.53	977.26	554.73
58.725	0	0.12	0.17	0.02	0.12	0.03	0.13	0.06	0.8	0.02	99.66	0.33	0	97.85	0	0.11	0.8	0.01	2.77	0.05	0.07	0	0	0.02	0.03	1.28	0.04	0.03	0.04	0	0.18	6.03	1.71	0	0	0	-2.51	2.92	4.61	53.3	64.09	896.94	531.31	991.45	631.36	914.06	549.66	977.87	555.67
58.758	0	0.12	0.17	0.02	0.12	0.03	0.13	0.06	0.72	0.02	99.66	0.33	0	96.94	0	0.09	0.72	0.01	3.01	0.06	0.08	0	0	0.02	0.04	1.42	0.04	0.03	0.04	0	0.18	1.9	1.81	0	0	0	-0.21	4.72	5.08	53.24	64.14	897.26	531.7	991.3	631.38	914.42	549.88	978.19	556.8
58.792	0	0.12	0.16	0.02	0.12	0.04	0.12	0.06	0.26	0.01	99.68	0.33	0	97.07	0	0.09	0.26	0.01	3.95	0.07	0.1	0	0	0.01	0.04	1.7	0.04	0.02	0.06	0	0.19	0.35	2.51	0	0	0	0.46	4.5	4.73	53.39	64.24	898.38	532.23	991.62	631.03	914.91	550.48	978.8	557.14
58.825	0	0.11	0.15	0.02	0.11	0.04	0.12	0.06	0.19	0.01	99.7	0.33	0	96.57	0	0.12	0.14	0.01	4.11	0.09	0.15	0	0	0.01	0.05	1.67	0.04	0.02	0.08	0	0.19	0.13	3.3	0	0	0	-6.68	5.3	4.65	53.11	63.67	898.1	530.87	991.32	629.38	914.79	548.82	978.26	553.84
58.858	0	0.11	0.15	0.02	0.11	0.04	0.12	0.06	0.18	0.01	99.7	0.33	0	97.81	0	0.12	0.15	0.01	3.2	0.1	0.22	0	0	0.01	0.05	1.94	0.04	0.02	0.07	0	0.18	0.3	3.23	0	0	0	-2.45	2.99	4.01	53.35	63.82	898.74	529.98	991.06	627.35	914.6	548.01	978.14	554.05
58.892	0	0.11	0.14	0.02	0.11	0.04	0.11	0.06	0.2	0	99.72	0.33	0	98.27	0	0.12	0.11	0.01	2.29	0.1	0.25	0	0	0	0.05	2.29	0.04	0.02	0.13	0	0.2	7.09	4.34	0	0	0	0.9	1.81	2.79	53.9	63.78	898.56	528.64	991.23	626.77	913.95	547.75	977.55	552.5
58.925	0	0.11	0.14	0.02	0.11	0.04	0.11	0.06	0.2	0	99.72	0.33	0	98.41	0	0.1	0.11	0.01	1.75	0.1	0.24	0	0	0	0.05	2.91	0.03	0.02	0.14	0	0.2	3.96	4.5	0	0	0	1.42	1.37	2.15	54.01	63.42	899.3	528.96	991	626.21	914.03	548.45	977.35	552.02
58.958	0	0.11	0.14	0.02	0.11	0.04	0.11	0.06	0.2	0	99.72	0.33	0	97.82	0	0.11	0.12	0	1.24	0.09	0.16	0	0	0	0.05	2.97	0.03	0.03	0.11	0	0.2	1.24	4.13	0	0	0	-4.01	2.97	5.58	53.96	66.67	900.22	530.73	991.23	626.4	914.85	548.64	981.29	554.12
58.992	0	0.11	0.15	0.02	0.11	0.04	0.11	0.06	0.24	0	99.7	0.33	0	98.07	0	0.13	0.13	0	1.04	0.08	0.11	0	0	0	0.04	3.49	0.02	0.02	0.1	0	0.24	0.83	3.52	0	0	0	-0.32	2.36	3.61	54.01	66.6	899.07	528.9	994.19	629.33	914.79	547.94	981.12	553.86
59.025	0	0.11	0.15	0.02	0.11	0.04	0.11	0.06	0.25	0.01	99.7	0.33	0	98.13	0.01	0.18	0.13	0.01	1.09	0.08	0.09	0	0	0	0.04	3.84	0.02	0.02	0.1	0	0.25	0.49	3.54	0	0	0	0.75	2.19	3.38	53.88	65.31	900.46	528.96	995.23	629.44	916.47	548.31	981.58	553.41
59.058	0	0.11	0.15	0.02	0.11	0.04	0.11	0.06	0.24	0.01	99.7	0.33	0	98.22	0.01	0.27	0.16	0	1.22	0.07	0.07	0	0	0	0.03	4.26	0.02	0.02	0.08	0	0.24	0.29	3.47	0	0	0	-1.94	1.95	5.12	53.38	64.94	901.03	530.35	995.56	630.63	918	548.79	982.68	554.58
59.092	0	0.11	0.15	0.02	0.12	0.04	0.12	0.06	0.24	0.01	99.7	0.33	0	98.46	0.01	0.28	0.18	0	1.27	0.06	0.06	0	0	0	0.04	4.34	0.03	0.03	0.04	0	0.24	0.22	3.34	0	0	0	-1.74	1.22	2.97	53.2	64.58	902.14	531.25	996.05	630.32	917.87	550.14	982.24	555.33
59.125	0	0.11	0.15	0.02	0.12	0.04	0.12	0.06	0.25	0.01	99.7	0.33	0	98.56	0.01	0.37	0.18	0	1.3	0.05	0.04	0	0	0	0.06	4.31	0.03	0.06	0.04	0	0.25	0.13	3.36	0	0	0	-2.67	0.88	2.69	52.82	63.86	902.65	531.33	996.65	630.37	918.62	550.14	982.28	555.33
59.159	0	0.11	0.15	0.02	0.12	0.04	0.12	0.06	0.22	0.01	99.7	0.33	0	98.59	0.01	0.45	0.2	0	1.4	0.07	0.06	0	0	0	0.07	5.4	0.03	0.14	0.03	0	0.22	0.14	3.45	0	0	0	-5.35	0.77	3.04	53.02	64.78	902.11	530.3	998.19	631.35	918.86	549.07	983.41	554.51
59.192	0	0.11	0.15	0.02	0.12	0.04	0.11	0.06	0.22	0.01	99.71	0.33	0	98.2	0.01	0.75	0.18	0.01	1.44	0.07	0.09	0	0	0	0.08	5.95	0.04	0.1	0.03	0	0.22	0.02	3.51	0	0	0	-2.89	2.01	3.56	52.86	64.47	902.18	529.56	998.64	631.61	919.54	548.63	983.79	553.97
59.225	0	0.11	0.14	0.02	0.12	0.04	0.11	0.06	0.22	0.01	99.71	0.33	0	97.66	0.01	1.13	0.17	0.02	1.54	0.06	0.2	0	0	0	0.06	5.71	0.04	0.06	0.03	0	0.22	0.04	3.5	0	0	0	-2.84	3.34	2.89	53.27	66.1	901.55	527.99	999.59	631.79	918.55	547.9	984.5	552.26
59.259	0	0.11	0.15	0.02	0.12	0.04	0.11	0.06	0.21	0.01	99.7	0.33	0	98.73	0.01	1.37	0.15	0.02	1.5	0.05	0.41	0.01	0	0	0.06	5.65	0.03	0.04	0.03	0	0.21	0.04	3.15	0	0	0	-1.16	-0.25	1.85	53.29	64.47	902.46	527.87	1000.21	631.41	919.54	548.14	983.89	552.11
59.292	0	0.11	0.15	0.02	0.12	0.04	0.11	0.06	0.2	0.01	99.71	0.33	0	98.08	0.01	1.5	0.16	0.03	1.32	0.04	0.53	0.01	0	0	0.06	5.86	0.04	0.03	0.04	0	0.2	0.03	3.23	0	0	0	0.3	-2.34	1.64	53.55	64.05	903.76	528.42	999.56	629.81	919.96	548.49	983.88	552.49
59.325	0	0.11	0.15	0.02	0.12	0.04	0.11	0.06	0.21	0.01	99.7	0.33	0	98.77	0.01	1.25	0.17	0.03	1.24	0.05	0.53	0	0	0	0.06	5.62	0.03	0.03	0.04	0	0.21	0.3	3.17	0	0	0	-1.52	0.06	1.4	53.79	64.6	903.45	528.57	998.65	628.98	918.97	548.48	983.46	552.27
59.359	0	0.11	0.15	0.02	0.12	0.04	0.11	0.06	0.24	0.02	99.7	0.33	0	98.19	0.02	1.21	0.16	0.03	1.02	0.05	0.38	0	0	0	0.05	5.59	0.03	0.03	0.06	0	0.24	0.7	2.98	0	0	0	-3.77	2.03	2	54.07	65.96	903.13	527.92	999.59	629.36	918.95	547.5	984.76	552.1
59.392	0	0.11	0.15	0.02	0.12	0.03	0.12	0.06	0.23	0.01	99.69	0.33	0	98.5	0.01	1.1	0.17	0.02	0.93	0.04	0.35	0	0	0	0.03	6.14	0.02	0.03	0.07	0	0.23	0.49	2.8	0	0	0	-0.8	1.08	1.49	54.49	66.43	903.95	527.29	999.68	628.39	918.87	547.66	985.21	550.95
59.425	0	0.11	0.15	0.02	0.12	0.03	0.11	0.06	0.22	0.01	99.7	0.33	0	98.52	0.01	1.5	0.16	0.03	0.9	0.04	0.31	0	0	0	0.02	5.56	0.02	0.02	0.08	0.01	0.22	0.11	2.88	0	0	0	-1.17	1.02	2.2	54.38	66.19	901.27	524.44	1001.6	630.75	919	545.08	985.04	549.44
59.459	0	0.11	0.15	0.02	0.12	0.04	0.11	0.06	0.23	0.01	99.7	0.33	0	97.08	0.01	1.42	0.13	0.04	1.03	0.05	0.34	0	0	0	0.02	5.17	0.02	0.05	0.12	0.01	0.23	0.01	3	0	0	0	-3.42	-4.47	2.95	54.3	66.27	900.56	523.17	1003.87	632.43	920.1	543.53	986.15	548.94
59.492	0	0.11	0.15	0.02	0.12	0.04	0.11	0.06	0.22	0.01	99.7	0.33	0	98.28	0.01	1.58	0.1	0.04	1.14	0.04	0.35	0	0	0	0.03	3.65	0.03	0.08	0.14	0.01	0.22	0.01	2.81	0	0	0	-1.83	-1.78	3.15	54.26	66.97	900.2	522.87	1004.14	633.16	919.84	543.64	986.6	548.88
59.526	0	0.11	0.15	0.02	0.12	0.04	0.11	0.06	0.34	0.02	99.7	0.33	0	97.75	0.01	1.83	0.08	0.05	1.98	0.05	0.25	0	0	0	0.02	2.33	0.04	0.34	0.16	0.02	0.15	0	2.75	0	0	0	-0.93	-3.15	3.07	54.59	66.44	899.06	520.37	1006.43	635.26	920.56	542.45	986.9	546.06
59.559	0	0.11	0.15	0.02	0.13	0.04	0.11	0.06	0.23	0.02	99.7	0.33	0	98.43	0.01	2.37	0.07	0.09	2.07	0.04	0.27	0	0	0	0.02	1.34	0.04	0.23	0.19	0.02	0.11	0	2.75	0	0	0	-2.63	-1.31	5.09	54.36	64.94	899.82	520.67	1005.69	634.09	922.36	541.54	987.13	546.09
59.592	0	0.11	0.14	0.02	0.13	0.04	0.11	0.06	0.13	0.02	99.71	0.33	0	97.96	0.01	3.5	0.05	0.18	1.93	0.02	0.22	0	0	0	0.01	0.77	0.05	0.13	0.22	0.02	0.09	0	2.85	0	0	0	-0.34	-2.64	4.97	54.68	65.86	900.44	520.52	1004.6	632.22	921.61	541.46	987.33	545.89
59.626	0	0.11	0.14	0.02	0.14	0.04	0.11	0.07	0.07	0.03	99.71	0.33	0	95.68	0.01	5.71	0.04	0.42	1.92	0.02	0.27	0	0	0	0.01	0.36	0.04	0.07	0.43	0.03	0.06	0	2.84	0	0	0	1.97	-6.51	4.91	55.43	65.78	900.52	519.49	1004.35	630.72	921.54	540.31	987.11	545.68
59.659	0	0.1	0.12	0.02	0.16	0.04	0.1	0.08	0.06	0.03	99.67	0.33	0	93.96	0.01	8.9	0.04	1.19	1.49	0.01	0.45	0	0	0	0.01	0.25	0.05	0.04	0.49	0.03	0.06	0	2.98	0	0	0	1.32	-8.28	4.05	56.39	65.75	900.12	517.4	1005.02	629.55	921.24	538.53	986.78	543.69
59.692	0	0.11	0.12	0.02	0.17	0.04	0.1	0.09	0.06	0.03	99.66	0.33	0	93.79	0.02	8.99	0.04	1.82	1.3	0.01	0.43	0	0	0	0.01	0.13	0.06	0.04	0.61	0.03	0.06	0	2.83	0	0	0	1.66	-8.42	3.35	56.99	65.44	900.81	516.11	1006.82	629.77	922.23	538	987.55	542.03
59.726	0	0.11	0.12	0.02	0.2	0.03	0.1	0.11	0.05	0.04	99.6	0.33	0	95.24	0.02	12.4	0.04	3.09	1.18	0.01	0.68	0.01	0	0	0.01	0.07	0.05	0.05	0.71	0.04	0.04	0	2.61	0	0	0	6.56	-7.02	2.67	58.09	64.46	903.49	513.91	1008.62	627.69	924.58	536.95	988.99	539.36
59.759	0	0.11	0.11	0.02	0.23	0.03	0.09	0.12	0.05	0.04	99.54	0.33	0	97.64	0.03	14.81	0.04	4.49	1.05	0.01	0.79	0.01	0	0	0	0.06	0.05	0.05	0.69	0.04	0.03	0	2.61	0	0	0	0.21	-3.4	1.79	57.88	62.63	903.52	513.39	1008.02	625.48	924.8	535.45	987.37	538.01
59.793	0	0.11	0.1	0.02	0.27	0.03	0.09	0.15	0.03	0.03	99.46	0.33	0	95.37	0.05	17.14	0.03	6.38	0.83	0	0.79	0.03	0	0	0	0.02	0.03	0.03	0.85	0.06	0.03	0	2.44	0	0	0	2.73	-6.88	2.98	58.76	63.44	903.06	512.83	1007.42	625.03	924.44	534.71	987.78	538.2
59.826	0	0.11	0.1	0.02	0.31	0.03	0.08	0.17	0.03	0.03	99.38	0.35	0	94.39	0.07	19.96	0.03	7.26	0.81	0	0.68	0.03	0	0	0	0.01	0.02	0.02	0.97	0.07	0.02	0	2.34	0	0	0	4.2	-7.88	1.99	59.26	63.23	903.25	511.57	1007.93	624.3	924.38	534.14	987.56	536.83
59.859	0	0.13	0.1	0.02	0.39	0.03	0.08	0.22	0.03	0.03	99.22	0.37	0	95.37	0.1	20.68	0.03	12.26	0.68	0	0.51	0.02	0	0	0	0.01	0.02	0.01	0.99	0.07	0.02	0	2.29	0	0	0	5.17	-6.88	2.22	59.77	63.06	903.52	510.68	1008.53	623.9	925.02	533.28	988.02	536.32
59.893	0	0.18	0.11	0.02	0.45	0.03	0.09	0.25	0.02	0.02	99.1	0.33	0	93.36	0.15	17.41	0.02	18.68	0.66	0	0.41	0.02	0	0	0	0	0.01	0.01	1.13	0.1	0.01	0	2.3	0	0	0	4.54	-8.78	0.98	60.12	63.81	903.5	509.69	1008.8	622.95	924.13	532.82	987.91	534.95
59.926	0	0.24	0.1	0.02	0.71	0.03	0.09	0.41	0.02	0.02	98.58	0.36	0	95.52	0.25	20.08	0.02	27.78	0.89	0	0.39	0.02	0	0	0.01	0	0.01	0.01	1.11	0.11	0.01	0	2.33	0	0	0	2.98	-6.7	0.51	60.63	63.71	903.31	508.31	1009.22	622.14	924.08	531.64	987.77	533.16
59.959	0	0.31	0.09	0.02	1.01	0.03	0.08	0.6	0.02	0.02	97.97	0.39	0	95.81	0.39	21.48	0.02	35.44	1.37	0	0.34	0.02	0	0	0.01	0	0.01	0.02	1.09	0.12	0.01	0	2.31	0	0	0	4.56	-6.35	0.76	61.11	63.04	903.4	507.42	1010.14	622.66	925.04	531.1	988.07	532.47
59.993	0	0.27	0.1	0.02	0.82	0.04	0.09	0.48	0.03	0.02	98.37	0.34	0	94.21	0.6	19.43	0.02	31.72	2.62	0.01	0.34	0.02	0	0	0.01	0	0.01	0.03	1.22	0.12	0.01	0	2.69	0	0	0	6.29	-8.06	-0.09	61.56	64.33	903.25	506.46	1010.67	622.51	924.14	531.02	988.47	531.59
60.026	0	0.22	0.1	0.02	0.59	0.04	0.1	0.34	0.03	0.03	98.81	0.33	0	93.74	1.11	17.17	0.03	25.18	4.37	0.01	0.3	0.02	0	0	0.01	0	0.01	0.03	1.21	0.14	0.01	0	2.76	0	0	0	4.62	-8.47	-0.96	62.02	64.14	904.09	506.43	1010.98	621.41	924.37	530.91	988.51	531.18
60.059	0	0.18	0.11	0.02	0.42	0.05	0.11	0.24	0.03	0.03	99.15	0.33	0	94.03	1.97	13.61	0.03	19.05	6.21	0.02	0.24	0.01	0	0.01	0.02	0	0.01	0.02	1.16	0.15	0.01	0.01	2.91	0	0	0	5.56	-8.22	-1.23	62.11	63.27	904.63	506.16	1011.4	621.09	925.17	530.65	988.43	531.18
60.093	0	0.16	0.12	0.02	0.34	0.05	0.12	0.19	0.04	0.04	99.32	0.33	0	93.9	2.61	11.25	0.04	15.12	7.47	0.04	0.18	0.01	0	0.02	0.03	0	0.02	0.02	1.06	0.19	0.01	0.01	2.92	0	0	0	5.58	-8.33	-1.18	62.16	63.45	904.84	506.29	1011.38	620.98	925.2	530.79	988.65	531.19
60.126	0	0.14	0.11	0.02	0.3	0.05	0.12	0.17	0.04	0.04	99.4	0.33	0	94.86	4.02	11.23	0.04	10.83	7.88	0.09	0.12	0.01	0	0.02	0.04	0	0.02	0.01	1.06	0.2	0.01	0.01	3.17	0	0	0	9.48	-7.42	-0.85	62.42	63.67	905.47	507.14	1010.61	620.84	925.19	531.85	988.85	532.28
60.16	0	0.11	0.11	0.02	0.29	0.06	0.12	0.16	0.05	0.04	99.42	0.33	0.02	95.27	4.91	13.83	0.04	7.21	8.62	0.16	0.11	0.02	0	0.04	0.05	0	0.03	0.02	0.86	0.23	0.01	0.01	3.24	0	0	0	8.93	-6.98	-0.96	62.37	62.51	906.41	507.87	1010.12	620.12	925.96	532.33	988.47	532.31
60.193	0	0.1	0.12	0.02	0.21	0.06	0.13	0.12	0.07	0.05	99.57	0.33	0.28	94.65	5.16	9.79	0.05	3.02	8.82	0.29	0.15	0.02	0	0.05	0.07	0	0.04	0.02	0.81	0.26	0.01	0.02	3.49	0	0	0	6.74	-7.63	-1.38	62.28	62.09	908.28	508.42	1009.58	617.46	926.63	532.21	988.72	532.07
60.226	0	0.1	0.11	0.02	0.2	0.06	0.13	0.11	0.08	0.06	99.59	0.33	0	96.83	5.04	10.14	0.05	1.72	7.76	0.34	0.21	0.04	0	0.06	0.08	0	0.04	0.04	0.87	0.24	0.01	0.02	3.53	0	0	0	8.14	-4.91	-1.9	62.4	61.01	909	508.32	1009.62	616.72	927.36	532.15	988.37	532.06
60.26	0	0.09	0.1	0.02	0.22	0.05	0.11	0.12	0.11	0.11	99.57	0.33	0	96.49	4.02	13.54	0.05	1.31	5.82	0.33	0.25	0.06	0	0.11	0.11	0	0.03	0.06	1.04	0.24	0.01	0.04	3.8	0	0	0	7.8	-5.43	-2.09	62.74	62.22	910.18	508.51	1009.26	614.65	927.03	532.02	989.25	532.26
60.293	0	0.09	0.1	0.02	0.23	0.05	0.1	0.13	0.15	0.13	99.54	0.33	0	97.98	3.19	16.49	0.05	1.08	3.88	0.21	0.2	0.05	0	0.13	0.15	0	0.04	0.08	1.16	0.23	0.01	0.07	3.93	0	0	0	10.12	-2.6	-3.43	63.42	62.06	911.33	509.09	1009.42	614.03	927.16	533.17	989.22	532.8
60.326	0	0.07	0.07	0.02	0.3	0.05	0.08	0.19	0.2	0.18	99.41	0.54	0	98.39	2.39	25.79	0.05	0.94	2.86	0.18	0.15	0.04	0	0.19	0.2	0	0.04	0.11	1.25	0.22	0.02	0.02	4.52	0.09	0	0	8.33	-1.43	-3.46	63.19	62.62	912.14	510.32	1009.08	613.67	927.1	534.13	989.72	533.42
60.36	0	0.06	0.06	0.02	0.38	0.05	0.07	0.26	0.41	0.22	99.25	0.98	0	98.5	1.99	34.12	0.05	0.87	2.5	0.16	0.22	0.04	0	0.41	0.3	0	0.05	0.08	1.26	0.2	0.02	0.03	5.24	0.17	0	0	10.82	-1.09	-3.99	63.83	63.6	913.17	511.11	1008.21	612.36	926.4	535.4	989.98	533.8
60.393	0	0.06	0.05	0.02	0.42	0.05	0.06	0.3	0.51	0.36	99.16	1.32	0.01	98.59	1.45	38.28	0.06	0.62	2.75	0.14	0.36	0.05	0	0.51	0.49	0	0.07	0.1	1.31	0.18	0.03	0.02	5.24	0.12	0	0	9.73	0.75	-2.95	63.55	63.42	913.43	511.86	1007.35	611.77	926.72	535.11	990.14	534.75
60.426	0	0.06	0.05	0.02	0.42	0.06	0.06	0.31	0.75	0.75	99.15	1.5	0.62	98.77	1.27	39.93	0.06	0.37	3.03	0.13	0.76	0.09	0	0.75	0.64	0.01	0.08	0.08	1.34	0.21	0.03	0.06	5.94	0	0	0	10.72	0.09	-2.5	63.61	64.84	912.52	512.08	1005.7	611.29	924.91	535.48	989.75	534.72
60.46	0	0.05	0.04	0.02	0.54	0.06	0.05	0.43	1.25	0.94	98.93	2.78	0.97	98.33	1.33	47.8	0.08	0.26	2.93	0.09	0.94	0.12	0	1.25	0.79	0.02	0.08	0.08	1.32	0.19	0.03	0.05	6.57	0	0	0	9.55	-1.62	-1.89	63.05	63.42	912.16	512.6	1003.52	609.7	924.66	534.9	988.08	535.19
60.493	0	0.04	0.03	0.02	0.62	0.06	0.05	0.51	1.5	0.65	98.77	3.88	0.72	98.56	1.29	51.89	0.09	0.18	2.8	0.08	0.65	0.17	0	1.5	0.97	0.02	0.07	0.15	1.14	0.17	0.03	0.02	6.4	0	0	0	10.86	0.86	-1.31	63.65	65.12	911.21	513.24	1002.51	610.13	923.12	535.4	988.23	536.53
60.527	0	0.04	0.03	0.02	0.63	0.05	0.05	0.52	2.44	0.31	98.74	4.35	0.01	98.04	1.29	52.43	0.09	0.13	2.13	0.07	0.31	0.19	0	2.44	1.09	0.02	0.08	0.25	1.03	0.14	0.04	0.02	6.19	0	0	0	9.44	2.44	-1.55	63.08	66.85	910.57	513.17	1003.28	611.1	922.18	535.57	989.02	536.86
60.56	0	0.05	0.03	0.02	0.61	0.05	0.06	0.5	2.82	0.31	98.78	4.18	0	98.49	1.21	51.53	0.08	0.11	2.2	0.08	0.31	0.13	0	2.82	1.2	0.03	0.08	0.27	0.9	0.12	0.04	0.08	6.05	0	0	0	7.16	-1.13	-1.59	61.34	63.24	909.64	513.23	1001.69	611.02	922.73	535.26	985.98	535.68
60.593	0	0.06	0.05	0.02	0.39	0.05	0.07	0.29	2.8	0.28	99.22	1.48	0	98.57	1.14	38.27	0.08	0.1	2.14	0.07	0.28	0.1	0	2.8	1.09	0.03	0.07	0.25	0.68	0.1	0.04	0.09	6.01	0	0	0	7.03	0.85	-0.95	61.46	65.01	908.96	512.86	1000.76	609.84	921.36	534.32	986.35	536.2
60.627	0	0.06	0.06	0.02	0.31	0.05	0.08	0.21	3.41	0.26	99.38	0.92	0	98.27	0.94	31.09	0.11	0.08	1.9	0.06	0.26	0.07	0	3.41	0.8	0.05	0.06	0.2	0.5	0.08	0.06	0.07	5.59	0	0	0	10.32	-1.81	-0.18	62.02	63.54	908.71	513.82	999.29	610.34	921.61	535.18	985.13	536.98
60.66	0	0.07	0.07	0.02	0.25	0.05	0.09	0.16	3.47	0.26	99.49	0.61	0	98.41	0.8	25.31	0.11	0.07	2.1	0.04	0.26	0.06	2.23	3.47	0.67	0.05	0.05	0.24	0.38	0.09	0.06	0.03	5.55	0	0	0	8.3	-1.36	-0.25	61.54	65.69	908.65	514.2	998.92	609.58	920.28	535.29	985.93	537.55
60.693	0	0.08	0.08	0.02	0.23	0.05	0.09	0.14	3.16	0.21	99.54	0.47	0	98.75	0.64	21.78	0.13	0.08	1.73	0.03	0.21	0.05	1.91	3.16	0.52	0.05	0.04	0.23	0.27	0.08	0.07	0.04	5.11	0	0	0	6.43	0.17	-0.43	60.75	65.24	908.21	514.28	999.61	610.63	920.56	535.21	985.74	537.94
60.727	0	0.08	0.08	0.02	0.21	0.04	0.1	0.12	3.03	0.19	99.58	0.38	0	98.69	0.44	18.98	0.12	0.1	1.49	0.03	0.19	0.04	1.84	3.03	0.37	0.06	0.04	0.24	0.16	0.07	0.08	0.08	4.84	0	0	0	4.72	0.4	-0.31	60.13	64.45	908.12	514.44	999.76	611.03	921.07	535.09	985.45	537.94
60.76	0	0.08	0.09	0.02	0.19	0.04	0.1	0.11	2.7	0.17	99.62	0.33	0	98.76	0.37	15.97	0.13	0.12	1.38	0.02	0.17	0.03	1.68	2.7	0.31	0.06	0.04	0.26	0.14	0.07	0.08	0.07	4.56	0	0	0	4.82	0.12	-0.37	60.02	64.46	907.95	514.5	999.4	610.99	920.76	535.28	985.17	537.74
60.794	0	0.09	0.1	0.02	0.17	0.04	0.11	0.1	2.35	0.15	99.66	0.33	0	98.63	0.32	12.53	0.15	0.12	1.33	0.02	0.12	0.01	0.74	2.35	0.26	0.07	0.04	0.2	0.07	0.07	0.09	0.12	4.17	0	0	0	7.04	-0.6	0.8	60.47	64.56	907.3	514.76	998.4	611.25	920.48	535.14	984.94	538.58
60.827	0	0.09	0.11	0.02	0.17	0.04	0.11	0.09	2.21	0.19	99.66	0.33	0	98.75	0.29	11.81	0.19	0.13	1.29	0.02	0.12	0.01	0	2.21	0.24	0.07	0.04	0.2	0.05	0.07	0.08	0.08	3.51	0	0	0	4.27	0.17	-0.2	59.8	64.38	907.57	514.85	998.98	611.1	920.49	535.3	984.8	538.38
60.86	0	0.09	0.11	0.02	0.18	0.04	0.1	0.1	2.07	0.21	99.63	0.33	0	98.31	0.26	13.76	0.21	0.13	1.4	0.02	0.1	0.02	0	2.07	0.26	0.07	0.03	0.21	0.05	0.06	0.08	0.1	3.34	0	0	0	6.43	-1.67	0.4	60.12	64.17	907.25	514.85	998.6	611.53	920.53	535.37	984.62	538.49
60.894	0	0.09	0.11	0.02	0.19	0.04	0.1	0.1	1.76	0.24	99.63	0.33	0	98.33	0.24	14.04	0.27	0.12	1.57	0.02	0.09	0.02	0	1.76	0.33	0.07	0.03	0.22	0.03	0.07	0.08	0.1	3.01	0	0	0	6.26	-1.63	0.47	60.03	64.15	907.3	514.84	998.48	611.34	920.54	535.29	984.62	538.42
60.927	0	0.09	0.11	0.02	0.19	0.04	0.1	0.1	1.55	0.23	99.62	0.33	0	98.63	0.23	14.06	0.28	0.12	1.53	0.02	0.09	0.02	0	1.55	0.33	0.06	0.03	0.23	0.02	0.06	0.08	0.05	2.77	0	0	0	3.19	-0.63	-0.51	59.45	64.53	907.46	514.83	998.83	610.83	920.12	535.32	984.59	538.14
60.96	0	0.09	0.11	0.02	0.18	0.04	0.11	0.1	1.47	0.21	99.63	0.33	0	98.32	0.21	13.29	0.29	0.1	1.57	0.02	0.09	0.02	0	1.47	0.42	0.07	0.03	0.21	0.02	0.06	0.08	0.08	2.67	0	0	0	6.72	-1.67	-0.28	60.06	64.2	907.16	514.77	998.52	611.36	920.08	535.64	984.23	538.27
60.994	0	0.1	0.12	0.02	0.18	0.03	0.11	0.09	0.99	0.33	99.64	0.33	0	98.59	0.19	12.1	0.33	0.07	1.44	0.02	0.11	0.02	0.37	0.99	0.52	0.06	0.02	0.18	0.02	0.06	0.09	0.3	2.33	0	0	0	6.45	-0.77	-0.54	60.31	64.47	906.65	514.6	998.78	611.94	919.7	535.68	984.12	538.24
61.027	0	0.1	0.12	0.02	0.18	0.03	0.1	0.1	0.95	0.32	99.64	0.33	0	98.13	0.21	12.74	0.32	0.05	1.57	0.03	0.1	0.02	0.74	0.95	0.49	0.06	0.03	0.18	0.02	0.07	0.09	0.49	2.52	0	0	0	6.37	2.19	0.8	60.5	65.26	906.19	513.81	998.21	611.07	919.51	534.17	984.65	538.15
61.06	0	0.1	0.11	0.02	0.18	0.04	0.1	0.09	0.82	0.31	99.64	0.33	0	98.78	0.19	12.54	0.31	0.04	1.67	0.03	0.09	0.02	1.1	0.82	0.58	0.06	0.04	0.14	0.02	0.08	0.09	0.28	2.83	0	0	0	6.37	0.02	-0.15	60.61	64.1	907.4	514.07	997.57	609.29	919.86	534.62	983.9	537.34
61.094	0	0.1	0.12	0.02	0.18	0.03	0.1	0.1	0.65	0.35	99.64	0.33	0	98.78	0.18	12.85	0.35	0.04	1.64	0.02	0.08	0.02	1.78	0.65	0.54	0.05	0.04	0.13	0.02	0.09	0.09	0.1	2.48	0	0	0	5.01	0.02	0.3	60.26	64.9	907.1	514.47	998.77	611.36	920.13	535.09	984.97	537.84
61.127	0	0.09	0.11	0.02	0.2	0.04	0.1	0.11	0.64	0.31	99.61	0.33	0	98.76	0.17	15.28	0.31	0.04	1.79	0.03	0.09	0.01	2.42	0.64	0.45	0.05	0.04	0.12	0.02	0.09	0.08	0.04	2.55	0	0	0	5.07	-0.1	0.39	59.94	65.27	906.19	512.92	1000.18	612.39	920.24	533.85	985.44	537.01
61.161	0	0.09	0.11	0.02	0.21	0.03	0.1	0.11	0.56	0.29	99.58	0.33	0	98.59	0.14	16.72	0.29	0.05	1.48	0.03	0.12	0.01	2.64	0.56	0.35	0.05	0.03	0.08	0.02	0.09	0.06	0.03	2.31	0	0	0	8.54	-0.76	0.72	60.73	63.3	907.46	513.59	1000.19	612.68	922.02	534.76	985.28	537.14
61.194	0	0.09	0.1	0.02	0.22	0.03	0.09	0.12	0.59	0.27	99.56	0.33	0	98.75	0.15	18.73	0.27	0.04	1.28	0.02	0.1	0.01	1.85	0.59	0.23	0.05	0.03	0.07	0.03	0.09	0.06	0.04	2.32	0	0	0	3.15	-0.13	-0.75	59.48	63.59	907.83	512.91	1000.54	610.98	921.5	534.07	985.07	535.57
61.227	0	0.08	0.09	0.02	0.24	0.03	0.09	0.13	0.59	0.23	99.52	0.37	0	97.16	0.17	21.03	0.23	0.04	1.43	0.02	0.08	0.01	1.01	0.59	0.2	0.05	0.04	0.07	0.03	0.09	0.06	0.1	2.57	0	0	0	6.74	-4.34	-0.32	60.09	61.99	908.28	512.91	999.61	610.09	922.25	533.96	984.22	535.62
61.261	0	0.08	0.09	0.02	0.25	0.03	0.09	0.15	0.6	0.23	99.49	0.42	0	96.79	0.16	22.91	0.23	0.04	1.37	0.02	0.06	0.01	0.57	0.6	0.2	0.06	0.06	0.08	0.03	0.09	0.07	0.21	2.55	0	0	0	-3.24	-4.96	0.68	59.41	63.62	909.55	515.18	1000.22	610.41	922.86	534.67	986.43	536.95
61.294	0	0.08	0.08	0.02	0.28	0.03	0.08	0.16	0.51	0.11	99.45	0.51	0	96.82	0.11	25.67	0.2	0.03	1.35	0.02	0.05	0.01	0	0.51	0.21	0.06	0.05	0.09	0.03	0.09	0.07	0.19	2.57	0	0	0	0.71	-4.92	1.57	59.6	63.17	909.63	515.42	1000.82	611.5	923.9	534.59	986.94	538.72
61.327	0	0.07	0.07	0.02	0.38	0.03	0.07	0.24	0.5	0.1	99.24	1	0	95.63	0.1	35.19	0.17	0.05	1.4	0.02	0.05	0.01	0	0.5	0.13	0.06	0.03	0.05	0.04	0.09	0.07	0.03	2.54	0	0	0	-0.78	-6.57	1.56	59.45	64.99	907.12	512.98	1005.11	616.3	923.88	533.11	988.71	537.83
61.361	0	0.07	0.07	0.02	0.32	0.04	0.07	0.2	0.42	0.13	99.36	0.71	0	95.48	0.1	30.46	0.13	0.08	1.21	0.02	0.1	0.02	0	0.42	0.09	0.05	0.02	0.02	0.08	0.13	0.05	0.01	2.78	0	0	0	2.27	-6.75	1.06	60.02	65.02	906.37	510.5	1008.35	619.16	924.82	532.41	989.77	535.52
61.394	0	0.08	0.09	0.02	0.27	0.03	0.08	0.16	0.37	0.18	99.47	0.46	0	95.52	0.12	24.47	0.12	0.19	1.23	0.02	0.18	0.03	0	0.37	0.07	0.04	0.02	0.01	0.1	0.13	0.05	0	2.72	0	0	0	4.38	-6.7	-0.69	60.18	63.03	905.85	509.12	1010.53	621.47	925.75	532.69	988.77	533.92
61.427	0	0.08	0.1	0.02	0.23	0.03	0.09	0.13	0.31	0.29	99.54	0.34	0	90.51	0.14	20.14	0.1	0.34	1.16	0.02	0.29	0.03	0	0.31	0.06	0.03	0.02	0.01	0.14	0.13	0.04	0	2.59	0	0	0	4.99	-10.72	-2.58	60.31	62.44	906.05	508.47	1011.3	621.28	925.57	532.99	988.01	532.98
61.461	0	0.09	0.1	0.02	0.22	0.03	0.09	0.12	0.26	0.26	99.56	0.33	0	90.76	0.15	17.48	0.07	0.94	1.23	0.02	0.34	0.04	0	0.26	0.05	0.02	0.02	0.01	0.22	0.13	0.03	0	2.56	0	0	0	6.19	-10.57	-1.4	60.8	61.15	906.58	507.77	1011.37	620.53	927.13	531.69	988.27	532.68
61.494	0	0.1	0.12	0.02	0.2	0.03	0.1	0.1	0.25	0.25	99.6	0.33	0	88.93	0.13	13.36	0.07	1.77	1.21	0.02	0.26	0.06	0	0.25	0.03	0.02	0.01	0.02	0.24	0.13	0.04	0	2.42	0	0	0	5.41	-11.58	-1.15	61.3	61.06	908.01	507.67	1011.52	619.33	928.06	531.6	989.12	531.48
61.528	0	0.11	0.12	0.02	0.23	0.03	0.1	0.12	0.22	0.2	99.55	0.33	0	92.71	0.17	14.14	0.05	4.11	0.94	0.02	0.2	0.07	0	0.22	0.02	0.01	0.01	0.02	0.29	0.12	0.03	0	2.16	0	0	0	6.52	-9.28	-1.04	61.7	61.14	908.69	506.42	1012.23	617.89	928.8	530.05	989.93	531.12
61.561	0	0.14	0.12	0.02	0.27	0.03	0.1	0.14	0.18	0.18	99.46	0.33	0	93.15	0.2	12.74	0.04	9.35	1.02	0.02	0.22	0.06	0	0.18	0.02	0.01	0.01	0.02	0.4	0.11	0.03	0	1.87	0	0	0	7.75	-8.95	-1.28	62.28	61.17	908.92	505.38	1012.52	617.37	928.93	529.62	990.1	529.63
61.594	0	0.16	0.13	0.02	0.28	0.03	0.1	0.14	0.19	0.19	99.44	0.33	0	90.09	0.25	10.2	0.04	12.53	0.94	0.02	0.24	0.04	0	0.19	0.02	0.01	0.01	0.04	0.4	0.1	0.03	0	1.82	0	0	0	10.02	-10.96	-1.9	62.92	59.95	910.11	504.79	1012.97	615.81	930.08	528.89	990.02	529.81
61.628	0	0.18	0.13	0.02	0.3	0.03	0.1	0.16	0.19	0.19	99.4	0.33	0	93.74	0.24	9.67	0.03	14.8	0.85	0.02	0.4	0.07	0	0.19	0.03	0.01	0.01	0.04	0.53	0.1	0.04	0	1.78	0	0	0	13.54	-8.47	-1.03	64.13	60.98	911.79	503.91	1012.72	613	930.7	527.67	991.65	529.56
61.661	0	0.15	0.13	0.02	0.24	0.03	0.1	0.12	0.21	0.21	99.51	0.33	0	91.13	0.21	8.9	0.03	10.31	1.07	0.02	0.63	0.25	0	0.21	0.04	0.01	0.01	0.03	0.58	0.1	0.04	0	2.01	0	0	0	11.44	-10.35	-1.89	63.77	62.22	912.88	503.11	1012.42	609.63	930.02	526.48	992.2	528.57
61.694	0	0.14	0.13	0.02	0.22	0.03	0.1	0.11	0.22	0.22	99.56	0.33	0	91.92	0.2	9.45	0.03	7.8	1.5	0.03	0.86	0.77	0	0.22	0.06	0	0.02	0.04	0.71	0.1	0.05	0	2.34	0	0	0	9.74	-9.84	-1.46	63.85	62.19	914.4	503.42	1012.16	607.9	930.88	526.22	993.04	528.07
61.728	0	0.13	0.13	0.03	0.19	0.04	0.11	0.1	0.25	0.25	99.62	0.33	0	96.35	0.15	7.58	0.02	5.44	2.01	0.03	0.92	2.14	0	0.25	0.12	0	0.03	0.04	0.98	0.1	0.07	0	2.4	0	0	0	14.41	-5.63	-4.14	65.43	62.58	916.46	503.19	1012.6	605.58	930.66	527.38	993.23	527.78
61.761	0	0.14	0.13	0.03	0.2	0.04	0.1	0.11	0.32	0.32	99.59	0.33	0	97.91	0.14	8.61	0.02	6.7	2.58	0.03	0.71	3.77	0	0.32	0.26	0	0.04	0.09	0.98	0.1	0.08	0	2.73	0	0	0	16.55	-2.78	-4.72	66.3	62.7	916.75	502.45	1013.72	605.58	931.05	526.95	993.75	528.04
61.795	0	0.14	0.13	0.03	0.19	0.04	0.11	0.1	0.45	0.42	99.61	0.33	0	97.78	0.13	6.87	0.02	6.32	2.16	0.03	0.42	2.84	0	0.45	0.44	0	0.04	0.12	1.92	0.12	0.07	0	2.99	0	0	0	17.4	-3.07	-5.34	66.57	62.12	916.99	501.97	1014.81	605.9	931.73	526.68	993.84	528.17
61.828	0	0.14	0.13	0.03	0.19	0.04	0.11	0.1	0.68	0.45	99.62	0.33	0	96.86	0.15	6.72	0.02	6.45	2.14	0.02	0.45	2.88	0	0.54	0.68	0	0.04	0.08	1.88	0.13	0.07	0	3.25	0	0	0	15.04	-4.85	-5.25	65.7	62.43	917.21	501.91	1015.15	605.78	931.86	526.51	994.28	527.58
[truncated: 11,076 more rows]
[truncated: 4 more columns]
