# Supplementary material for: Exploring emotion recognition in patients with mild cognitive impairment and Alzheimer’s dementia undergoing a rehabilitation program
Source: PLoS One. 2025 Apr 24;20(4):e0322213. doi: 10.1371/journal.pone.0322213 (PMC12021228; doi:10.1371/journal.pone.0322213)
Supplement: S2 Data — (ZIP) [file pone.0322213.s004.zip › raw data11-20/No12 Creative activities.csv]

time stamp	face id	anger	contempt	disgust	fear	joy	sadness	surprise	sentimentality	confusion	neutral	engagement	valence	attention	inner brow raise	brow raise	brow furrow	eye widen	cheek raise	lid tighten	nose wrinkle	upper lip raise	dimpler	lip corner depressor	chin raise	lip pucker	lip stretch	lip press	mouth open	jaw drop	lip suck	eye closure	smile	smirk	blink	blink rate	pitch	yaw	roll	brightness	interocular distance	topleft_x	topleft_y	bottomright_x	bottomright_y	outer_right_eye_X	outer_right_eye_Y	outer_left_eye_X	outer_left_eye_Y
0.066
0.1
0.133
0.166
0.2
0.233
0.266
0.3
0.333
0.366
0.4
0.433
0.467
0.5
0.533
0.567
0.6
0.633
0.667
0.7
0.734
0.767
0.8
0.834
0.867
0.9
0.934
0.967
1
1.034
1.067
1.101
1.134
1.167
1.201
1.234
1.267
1.301
1.334
1.367
1.401
1.434
1.468
1.501
1.534
1.568
1.601
1.634
1.668
1.701
1.735
1.768
1.801
1.835
1.868
1.901
1.935
1.968
2.001
2.035
2.068	0	0.07	0.12	0.02	0.49	0.03	0.42	0.31	6.47	2.81	99.02	0.7	0	29.89	24.08	15.48	0.19	0.99	0.85	0.14	0.41	2.3	0	6.47	3.16	2.81	0.06	0.09	1.92	0.82	0.14	3.1	1.19	0	0		-8.29	26.26	-0.81	49.43	21.25	816.61	671.97	917.71	778.64	857.99	698.48	875.94	687.12
2.102
2.135
2.168
2.202
2.235
2.268
2.302
2.335
2.368
2.402
2.435
2.469
2.502
2.535
2.569
2.602
2.635
2.669
2.702
2.736
2.769
2.802
2.836
2.869
2.902
2.936
2.969
3.002
3.036
3.069
3.103
3.136
3.169
3.203
3.236
3.269
3.303
3.336
3.369
3.403
3.436
3.47
3.503
3.536
3.57
3.603
3.636
3.67
3.703
3.737
3.77
3.803
3.837
3.87
3.903
3.937
3.97
4.003
4.037
4.07
4.104
4.137
4.17
4.204
4.237
4.27
4.304
4.337
4.37
4.404
4.437
4.471
4.504
4.537
4.571	1	0.13	0.19	0.03	0.14	0.03	0.14	0.06	0.82	1.05	99.61	0.33	0	5.64	1.53	0.1	1.05	0.01	0.68	0.01	0.71	0.11	0	0.11	0.82	0.31	0.18	0.56	0.36	0.14	9.48	0.97	0.35	0.07	0		-13.49	-36.09	14.11	57.07	55.51	288.4	600.35	389.3	701.26	317.86	623.59	373.36	623.12
4.604	1	0.13	0.19	0.03	0.13	0.03	0.14	0.06	0.96	0.96	99.61	0.33	0	16.93	0.96	0.18	1.19	0.01	0.64	0.01	0.71	0.32	0	0.35	1.53	0.21	0.31	1.35	0.3	0.21	6.77	1.32	0.38	0.13	0		-22.49	-29.95	11.08	57.04	57.81	290.1	602.33	384.55	696.78	313.39	621.06	371.18	622.71
4.637	1	0.13	0.19	0.03	0.13	0.03	0.14	0.06	0.69	0.69	99.62	0.33	0	9.85	0.69	0.28	1.01	0.02	0.67	0.02	0.65	0.48	0	0.69	1.45	0.17	0.21	1.12	0.32	0.19	6.6	0.68	0.37	0.07	0		-20.37	-33.07	10.99	58.62	50.99	289.09	600.36	379.32	691.47	313.19	618.37	364.17	619.27
4.671	1	0.13	0.19	0.03	0.13	0.03	0.14	0.06	0.68	0.81	99.62	0.33	0	1.16	0.58	0.32	1.06	0.03	0.68	0.02	0.81	0.68	0	0.87	1.39	0.15	0.17	0.82	0.33	0.16	6.49	1.54	0.35	0.02	0		-17.12	-44.23	11.21	58.36	39.18	287.11	596.11	373.57	684.88	314.85	613.21	354.02	613.03
4.704
4.738
4.771
4.804
4.838
4.871
4.904
4.938
4.971
5.004
5.038
5.071
5.105
5.138
5.171
5.205
5.238
5.271
5.305
5.338
5.371
5.405
5.438
5.472
5.505
5.538
5.572
5.605
5.638
5.672
5.705
5.739
5.772
5.805
5.839
5.872
5.905
5.939
5.972
6.005
6.039
6.072
6.106
6.139
6.172
6.206
6.239
6.272
6.306
6.339
6.372
6.406
6.439
6.473
6.506
6.539
6.573
6.606
6.639
6.673
6.706
6.74
6.773
6.806
6.84
6.873
6.906
6.94
6.973
7.006
7.04
7.073	2	0.12	0.17	0.03	0.14	0.03	0.21	0.07	5.49	3.02	99.57	0.33	0	19.61	5.6	0.32	1.04	0.05	1.55	0.02	2.35	4.9	0	5.49	1.72	3.02	0.05	0.17	0.13	0.01	1.34	0.63	2.12	0	0		-21.84	-29.05	14.28	72.43	32.18	343.51	596.25	417.41	671.68	368.08	612.08	400.2	610.2
7.107	2	0.12	0.17	0.03	0.14	0.03	0.2	0.07	4.53	2.16	99.6	0.33	0	0.58	5.19	0.15	0.58	0.08	1.67	0.01	2.16	3.71	0	4.53	2.56	1.5	0.05	0.17	0.22	0.01	4.44	0.21	1.9	0	0		-18.2	-47.73	29.49	71.26	22.2	338.28	591.95	413.45	667.12	372.49	609.44	394.57	607.15
7.14	2	0.12	0.17	0.03	0.14	0.03	0.18	0.07	2.82	2.29	99.64	0.33	0	1.74	4.72	0.14	0.58	0.06	1.75	0.01	2.29	3	0	2.82	2.1	1.01	0.03	0.16	0.41	0.01	8.33	0.42	1.46	0	0		-14.23	-42.16	28.9	67.91	23.97	337.24	590.08	410.51	663.34	369.28	607.6	393.2	606
7.173	2	0.12	0.17	0.03	0.14	0.03	0.17	0.07	2.03	2.03	99.66	0.33	0	15.46	4.49	0.17	0.57	0.08	1.66	0.02	2.18	3.06	0	2.03	1.77	1.27	0.03	0.16	0.49	0.01	6.67	1.59	1.7	0	0		-20.64	-30.49	28.04	68.54	26.72	335.49	591.67	408.31	664.49	365.55	611.89	391.59	605.87
7.207	2	0.12	0.16	0.03	0.13	0.03	0.16	0.07	2.39	1.79	99.68	0.33	0	0.04	3.96	0.16	0.46	0.09	1.53	0.01	1.79	3.58	0	1.89	1.61	1.59	0.03	0.16	0.44	0.01	5.46	0.17	2.39	0	0		-15.61	-60.57	43.13	69.27	15.03	331.49	589.72	407.4	665.64	373.55	611.09	387.84	606.46
7.24	2	0.12	0.16	0.03	0.13	0.04	0.16	0.06	2.77	2.87	99.69	0.33	0	0.02	2.87	0.2	0.36	0.13	1.67	0.01	1.47	5.01	0	2.47	1.49	3.26	0.02	0.18	0.42	0.02	4.78	1.22	2.77	0	0		-21.9	-63.68	43.45	69.92	16.97	331.15	587.24	409.54	665.62	375.93	612.53	390.67	604.12
7.273	2	0.13	0.15	0.04	0.13	0.04	0.15	0.06	3.09	2.65	99.69	0.33	0	0.39	2.65	0.23	0.3	0.2	1.55	0.02	1.16	9.13	0	2.59	1.31	4.32	0.02	0.13	0.38	0.03	4.68	0.53	3.09	0	0		-26.66	-49.69	38.2	69.18	23.71	330.5	586.84	411.45	667.8	371.09	612.27	392.79	602.71
7.307	2	0.13	0.15	0.04	0.12	0.04	0.15	0.06	3.38	2.12	99.7	0.33	0	2.07	2.12	0.23	0.25	0.21	1.57	0.02	0.89	11.25	0	2.71	1.09	7.04	0.02	0.1	0.4	0.04	4.96	1.22	3.38	0	0		-29.89	-41.28	45.05	68.37	23.35	328.62	584.62	411.74	667.73	371.37	611.87	392.07	601.06
7.34	2	0.15	0.14	0.06	0.12	0.04	0.14	0.06	3.84	1.75	99.7	0.33	0	35.66	1.75	0.21	0.23	0.29	1.68	0.02	0.93	19.95	0	2.79	0.98	8.29	0.02	0.08	0.41	0.05	4.03	0.43	3.84	0	0		-32.39	-24.95	42.81	67.97	25.47	330.45	586.64	409.43	665.62	368.25	610.82	392.4	602.74
7.373	2	0.15	0.14	0.06	0.12	0.04	0.14	0.06	3.78	1.26	99.71	0.33	0	0.13	1.26	0.27	0.22	0.35	2.08	0.03	0.82	18.96	0	2.85	0.86	10.93	0.02	0.05	0.38	0.06	3.78	0.39	4.18	0	0		-28.89	-55.14	39.67	69.96	22.31	335.36	585.37	414.7	664.72	376.9	612.61	395.3	599.98
7.407	2	0.14	0.14	0.04	0.12	0.04	0.14	0.06	3.08	0.98	99.72	0.33	0	2.96	0.98	0.28	0.21	0.44	2.46	0.04	0.74	14.29	0	2.85	0.65	12.84	0.01	0.05	0.33	0.08	3.08	0.55	4.3	0	0		-35.38	-39.45	50.14	69.62	20.89	334.17	583.81	414.51	664.15	377.15	609.13	395.97	600.06
7.44
7.474
7.507
7.54
7.574
7.607
7.64
7.674
7.707
7.741
7.774
7.807
7.841
7.874
7.907
7.941
7.974
8.007
8.041
8.074
8.108
8.141
8.174
8.208
8.241
8.274
8.308
8.341
8.374
8.408
8.441
8.475
8.508
8.541
8.575
8.608
8.641
8.675
8.708
8.742
8.775
8.808
8.842
8.875
8.908
8.942
8.975
9.008
9.042
9.075	3	0.15	0.25	0.04	0.13	0.03	0.19	0.06	1.1	0.47	99.5	0.33	0	63.94	0.14	0.09	0.45	0.01	1.1	0.04	0.47	5.31	0	5.63	5.81	1.5	0.07	0.18	0.97	0.07	0.38	5.17	0.56	2.84	0		-27.21	19.14	-7.72	44.03	68.4	246.56	617.08	333.85	704.36	251.31	637.46	319.7	636.83
9.109	3	0.14	0.21	0.04	0.13	0.03	0.17	0.06	1.92	0.86	99.57	0.33	0	98.09	0.09	0.08	0.56	0.01	1.92	0.11	0.86	4.87	0	4.03	2.98	2.11	0.12	0.09	1.11	0.19	0.33	9.63	1.06	1.62	0		-27.7	2.31	-4.22	43.5	69.68	247.69	617.96	331.84	702.11	252.24	638.47	321.66	632.52
9.142	3	0.14	0.2	0.03	0.13	0.03	0.17	0.06	1.98	0.99	99.59	0.33	0	98.32	0.08	0.06	0.73	0.01	1.98	0.16	0.99	3.53	0	4.76	2.88	1.53	0.11	0.08	1.42	0.28	0.56	5.55	0.85	0.97	0		-28.58	1.67	-3.6	45.15	69.38	248.98	619.48	328.22	698.72	251.55	639.06	320.7	633.41
9.175	3	0.14	0.2	0.03	0.13	0.03	0.18	0.06	1.74	1.12	99.59	0.33	0	97.9	0.07	0.06	0.66	0.01	1.74	0.14	1.12	3.64	0	4.98	3.14	1.54	0.12	0.08	1.44	0.35	1.06	2.31	0.64	0.88	0		-27.74	2.79	-3.52	45.93	67.3	248.6	621.07	325.16	697.63	250.96	639.87	318.09	635.11
9.209	3	0.14	0.21	0.04	0.13	0.03	0.18	0.06	1.65	1.78	99.59	0.33	0	98.14	0.07	0.06	0.85	0.01	1.65	0.13	1.78	3.3	0	5.5	2.95	1.73	0.1	0.06	1.52	0.37	1.62	1.9	0.49	0.81	0		-30.28	2.17	-2.7	44.89	67.53	248.39	621.76	323.87	697.23	250.51	639.95	317.86	635
9.242	3	0.14	0.21	0.04	0.13	0.03	0.18	0.06	1.19	2.23	99.59	0.33	0	97.76	0.07	0.06	1.05	0.01	1.19	0.16	2.23	3.52	0	5.58	2.6	1.93	0.08	0.06	1.97	0.36	2	2.31	0.41	0.72	0		-25.37	3.11	-2.76	46.23	67.2	248.35	621.58	323.4	696.63	250.44	640.45	317.4	634.78
9.275	3	0.14	0.21	0.04	0.13	0.03	0.18	0.06	0.98	2.88	99.59	0.33	0	97.86	0.07	0.06	1.06	0.01	0.98	0.16	2.88	4.33	0	5.43	2.5	2.03	0.08	0.05	2.14	0.36	2.76	1.69	0.37	0.62	0		-27.97	2.88	-3.33	45.84	66.16	248.19	622.51	322.56	696.89	250.19	641.01	316.13	635.65
9.309	3	0.14	0.2	0.04	0.13	0.03	0.17	0.06	0.96	3.66	99.59	0.33	0	98.07	0.06	0.06	1.05	0.01	0.96	0.16	3.66	4.73	0	4.56	2.32	2.09	0.07	0.04	2.59	0.32	3.8	2.03	0.35	0.59	0		-30.38	2.37	-2.65	45.59	65.36	247.87	622.41	321.32	695.85	250.09	639.43	315.39	636.6
9.342	3	0.14	0.2	0.04	0.13	0.03	0.16	0.06	0.88	3.4	99.6	0.33	0	98.11	0.06	0.06	0.94	0.01	0.88	0.18	3.4	4.14	0	3.98	1.92	2.32	0.07	0.03	2.87	0.35	4.12	0.86	0.32	0.38	0		-26.33	2.25	-3.52	46.32	65.5	247.9	622.93	321.72	696.75	249.91	641.79	315.12	635.61
9.375	3	0.14	0.2	0.04	0.13	0.03	0.16	0.06	0.81	2.93	99.6	0.33	0	98.26	0.07	0.06	0.91	0.01	0.81	0.17	2.93	3.44	0	3.51	1.85	2.66	0.06	0.03	3.06	0.37	4.13	0.89	0.31	0.3	0		-27.15	1.83	-3.35	45.98	65.71	247.72	622.72	321.86	696.86	249.85	641.38	315.29	635.58
9.409	3	0.14	0.2	0.04	0.13	0.03	0.15	0.06	0.82	2.64	99.6	0.33	0	98.41	0.06	0.07	0.87	0	0.82	0.13	2.64	3.63	0	3.22	1.5	2.76	0.05	0.03	3.5	0.3	4.45	1.48	0.3	0.3	0		-31.24	1.39	-2.19	45.03	65.38	247.4	622.49	320.59	695.69	249.71	639.32	315.02	636.2
9.442	3	0.15	0.2	0.04	0.13	0.03	0.15	0.06	0.71	2.75	99.6	0.33	0	98.04	0.07	0.06	0.96	0	0.71	0.14	2.75	4.23	0	3.18	1.27	2.89	0.05	0.02	4.08	0.31	4.49	1.38	0.29	0.28	0		-29.16	2.44	-3.13	45.3	65.41	247.53	622.32	320.92	695.71	249.54	640.5	314.72	634.87
9.476	3	0.15	0.2	0.05	0.13	0.03	0.15	0.06	0.78	3.28	99.6	0.33	0	98.06	0.07	0.07	0.95	0	0.78	0.15	3.28	6.55	0	3.39	1.27	3.01	0.04	0.04	4.27	0.31	4.28	1.94	0.27	0.25	0		-27.66	2.4	-3.05	45.57	66.49	247.65	622.27	322.21	696.82	249.69	640.7	315.99	635.59
9.509	3	0.16	0.2	0.05	0.14	0.03	0.15	0.06	0.83	2.96	99.6	0.33	0	98.7	0.06	0.07	0.98	0	0.83	0.14	2.97	6.85	0	2.96	1.09	2.86	0.04	0.03	4.73	0.29	4.31	2.1	0.27	0.27	0		-31.35	0.36	-1.72	44.77	65.78	247.27	621.96	321.11	695.8	249.92	638.67	315.63	635.71
9.542	3	0.16	0.2	0.05	0.14	0.03	0.15	0.06	0.81	2.99	99.6	0.33	0	98.07	0.07	0.05	1.08	0	0.81	0.13	3.24	7.97	0	2.99	1.13	3.1	0.05	0.05	4.95	0.3	3.77	1.89	0.26	0.3	0		-28.87	2.37	-3.23	45.28	68.94	248.08	620.52	323.92	696.35	249.45	640.59	318.04	633.69
9.576	3	0.17	0.2	0.05	0.14	0.03	0.15	0.06	1.09	2.96	99.6	0.33	0	98.49	0.1	0.04	1.31	0	1.09	0.13	3.09	8.33	0	2.96	1.37	3.15	0.05	0.1	5.74	0.33	4.18	4.47	0.24	0.3	0		-26.98	1.11	-2.85	45.32	70.28	247.22	618.92	324.53	696.23	248.78	639.34	318.76	632.81
9.609	3	0.18	0.2	0.07	0.14	0.03	0.16	0.06	1.59	3.14	99.59	0.33	0	98.77	0.11	0.03	1.41	0	1.59	0.14	3.23	12.19	0	3.14	1.52	3.05	0.06	0.1	6.4	0.33	3.87	4.41	0.25	0.37	0		-27.77	-0.08	-2.26	45.09	70.27	247.33	618.38	324.63	695.67	249.16	638.15	319.21	632.61
9.642	3	0.19	0.21	0.08	0.15	0.03	0.16	0.06	2.05	3.26	99.58	0.33	0	98.77	0.12	0.03	1.64	0	2.05	0.13	3.45	15.28	0	3.26	1.78	3.13	0.07	0.16	7.53	0.32	4.22	5.71	0.22	0.49	0		-28.61	-0.06	-1.92	44.96	69.78	247.94	618.67	324.7	695.43	249.93	638.07	319.49	632.44
9.676	3	0.21	0.21	0.1	0.15	0.03	0.17	0.06	2.64	2.98	99.57	0.33	0	98.73	0.15	0.03	1.94	0	2.64	0.12	3.07	17.67	0	2.98	2.24	3.48	0.07	0.17	9.67	0.29	4.15	6.22	0.2	0.53	0		-29.14	0.24	-1.91	45.03	69.83	248.33	618.74	325.14	695.56	250.32	637.89	319.95	632.66
9.709	3	0.22	0.21	0.1	0.16	0.03	0.17	0.06	2.72	2.93	99.56	0.33	0	98.72	0.17	0.02	2.1	0	2.72	0.11	2.98	17.85	0	2.93	2.63	3.38	0.08	0.13	9.74	0.29	4.05	4.79	0.21	0.58	0		-28.49	0.29	-1.62	45.56	69.09	249.06	619.1	325.07	695.1	251.18	637.92	320.09	632.94
9.743	3	0.2	0.21	0.07	0.16	0.03	0.16	0.06	2.25	2.41	99.57	0.33	0	98.63	0.2	0.02	2.13	0	2.25	0.09	2.87	8.93	0	2.41	2.65	3.22	0.09	0.11	11.02	0.25	3.53	2.28	0.21	0.59	0		-25.04	0.61	-1.76	46.63	67.7	249.79	619.85	324.26	694.32	251.8	638.38	319.32	633.43
9.776	3	0.19	0.21	0.06	0.16	0.03	0.17	0.06	1.98	2.38	99.58	0.33	0	98.65	0.22	0.01	2.23	0	1.98	0.07	2.71	6.26	0	2.38	4.03	2.76	0.1	0.11	10.49	0.24	3.6	2.05	0.21	0.55	0		-27.47	-0.55	-1.54	46.49	65.4	250.42	620.25	323.35	693.18	252.98	638.3	318.15	632.88
9.809	3	0.18	0.21	0.05	0.16	0.03	0.17	0.06	1.62	2.35	99.57	0.33	0	98.72	0.24	0.01	2.39	0	1.62	0.07	2.7	3.53	0	2.35	4.56	2.79	0.11	0.12	10.66	0.24	3.79	1.78	0.21	0.58	0		-27.95	-0.27	-2.74	46.86	67.71	251.56	620.39	326.03	694.87	253.09	639.84	320.53	633.86
9.843	3	0.19	0.22	0.05	0.17	0.03	0.17	0.06	1.39	2.02	99.56	0.33	0	98.73	0.24	0.01	3.09	0	1.39	0.06	2.02	2.11	0	2.28	3.51	2.65	0.11	0.07	11.01	0.25	3.09	4.58	0.21	0.64	0		-25.9	0.22	-0.49	47.01	65.98	251.41	620.84	324.78	694.21	254.36	638.12	320.25	634.67
9.876	3	0.2	0.22	0.05	0.17	0.03	0.18	0.06	1.45	1.81	99.56	0.33	0	98.56	0.24	0.01	3.39	0	1.45	0.06	1.81	2.32	0	2.46	3.39	2.56	0.11	0.08	12.05	0.23	3.01	2.98	0.22	0.64	0		-30.15	-0.88	-2.44	45.95	69.92	251.26	619.21	328.17	696.12	253	639.41	322.63	633.1
9.909	3	0.2	0.22	0.05	0.17	0.03	0.18	0.06	1.56	2.04	99.55	0.33	0	98.61	0.24	0.01	3.87	0	1.56	0.07	2.04	3.04	0	2.43	2.8	2.72	0.1	0.06	12.3	0.22	2.97	2.37	0.23	0.65	0		-29.96	-0.69	-1.68	45.75	68.53	252.84	620.45	328.22	695.83	254.91	638.92	323.22	633.53
9.943	3	0.21	0.23	0.05	0.18	0.03	0.19	0.06	1.8	2.11	99.54	0.33	0	98.45	0.22	0.01	4.98	0	1.8	0.07	2.11	4.04	0	2.66	2.46	2.68	0.1	0.04	11.94	0.22	2.64	3.5	0.24	0.7	0		-29.48	-1.25	-1.33	45.7	68.65	253.46	620.46	328.98	695.98	255.69	638.62	324.18	633.85
9.976	3	0.21	0.23	0.06	0.18	0.03	0.19	0.06	2.15	2.46	99.54	0.33	0	97.78	0.22	0.01	4.96	0	2.15	0.07	2.46	5.15	0	2.63	2.2	2.81	0.09	0.06	12.69	0.22	2.72	3.15	0.25	0.78	0		-30.06	-3.06	-1.9	45.58	70.24	252.84	619.7	330.11	696.97	254.83	639.54	324.84	633.81
10.009	3	0.22	0.24	0.06	0.18	0.03	0.19	0.06	2.42	2.61	99.52	0.33	0	98.01	0.23	0.01	5.41	0	2.42	0.07	2.91	5.02	0	2.61	2.27	2.79	0.08	0.07	13.92	0.21	3.02	2.59	0.29	0.92	0		-32.43	-2.52	-1.98	44.58	71.28	251.91	619.54	330.31	697.94	253.91	639.87	324.91	633.55
10.043	3	0.23	0.24	0.06	0.19	0.03	0.19	0.06	2.93	2.86	99.52	0.35	0	98.41	0.21	0.01	5.75	0.01	2.93	0.09	2.91	5.15	0	2.86	1.8	2.57	0.08	0.11	14.95	0.2	3.45	1.78	0.33	0.99	0		-33.34	-1.36	-1.11	44.1	71.11	251.86	620.03	330.08	698.25	254.25	638.79	325.27	635.06
10.076	3	0.24	0.24	0.06	0.19	0.03	0.19	0.06	2.95	2.75	99.52	0.37	0	98.5	0.16	0.01	6.07	0.01	2.95	0.14	2.99	5.05	0	2.75	1.35	2.65	0.08	0.13	15.59	0.19	3.06	2.65	0.34	0.95	0		-30.47	-1.08	-1.34	45.03	69.26	252.9	622.1	329.08	698.28	255.11	640.06	324.28	636.51
10.11	3	0.24	0.24	0.06	0.2	0.03	0.19	0.06	2.83	2.21	99.51	0.39	0	98.45	0.13	0.01	6.21	0.01	2.83	0.2	2.87	5.67	0	2.21	1.2	2.99	0.07	0.11	16.25	0.19	3.14	3.06	0.38	0.88	0		-33.73	-1.25	-1.59	43.97	70.93	251.28	621.89	329.3	699.91	253.41	641.01	324.23	637.13
10.143	3	0.24	0.24	0.07	0.2	0.03	0.18	0.06	3.07	2.04	99.51	0.39	0	98.31	0.12	0.01	6.02	0.01	3.07	0.3	2.98	6.03	0	2.04	1.03	3.02	0.08	0.11	16.31	0.18	3.19	1.81	0.42	0.82	0		-32.52	-1.67	-1.91	43.77	70.56	252.27	622.41	329.88	700.03	254.23	641.4	324.64	636.83
10.176	3	0.24	0.23	0.06	0.2	0.03	0.18	0.06	2.31	1.96	99.53	0.39	0	98.05	0.1	0.02	5.84	0.01	2.31	0.31	2.71	4.61	0	1.96	0.93	2.75	0.09	0.09	16.43	0.18	3.05	1.2	0.42	0.74	0		-28.14	-2.42	0.03	45.52	67.5	253.32	624.19	327.57	698.44	256.14	641	323.61	638.97
10.21	3	0.24	0.23	0.06	0.2	0.03	0.18	0.06	2.13	1.82	99.52	0.38	0	96.03	0.09	0.02	5.78	0.01	2.13	0.35	2.36	4.39	0	1.82	0.83	2.58	0.1	0.1	16.44	0.16	3.16	1.66	0.44	0.65	0		-27.33	-6.07	-0.44	45.69	67.29	253.28	624.37	327.29	698.39	255.83	642.23	323.04	638.97
10.243	3	0.24	0.23	0.06	0.2	0.03	0.17	0.06	1.61	1.78	99.53	0.38	0	96.94	0.07	0.02	5.45	0.01	1.61	0.35	2.3	4.64	0	1.78	0.69	2.41	0.11	0.08	16.73	0.16	2.87	1.15	0.43	0.54	0		-28.4	-4.72	-0.03	45.42	66.89	253.16	624.73	326.74	698.31	255.9	641.82	322.75	639.6
10.276	3	0.24	0.22	0.06	0.2	0.03	0.17	0.06	1.41	1.93	99.51	0.4	0	98.59	0.05	0.02	5.23	0.01	1.41	0.4	2.19	5.42	0	1.93	0.61	2.5	0.13	0.09	17.43	0.16	2.78	1.67	0.45	0.42	0		-31.82	-0.75	-0.11	44.51	69.03	252.19	623.34	328.13	699.27	255.02	641.6	324.02	639.44
10.31	3	0.27	0.22	0.08	0.21	0.03	0.17	0.06	1.65	1.89	99.47	0.49	0	98.39	0.04	0.02	5.11	0.01	1.65	0.47	2.29	6.9	0	1.89	0.58	3.11	0.16	0.11	20.6	0.14	2.05	0.98	0.55	0.36	0		-36.1	-1.44	0.05	42.33	69.62	253.04	623.53	329.62	700.11	256	641.92	325.52	638.28
10.343	3	0.26	0.22	0.08	0.2	0.03	0.17	0.06	1.53	2	99.48	0.47	0	98.25	0.03	0.02	4.71	0.01	1.53	0.32	2.42	7.49	0	2	0.62	3.26	0.19	0.08	20.21	0.13	1.87	2.01	0.55	0.4	0		-31.74	-1.87	0.81	43.93	69.33	253.69	623.51	329.95	699.77	257.01	641.53	326.3	639.24
10.376	3	0.25	0.22	0.08	0.2	0.03	0.17	0.06	1.8	2.25	99.49	0.47	0	97.89	0.03	0.02	4.35	0.01	1.8	0.23	2.99	6.94	0	2.25	0.74	3.59	0.24	0.11	20.67	0.12	1.71	1.23	0.6	0.44	0		-33.42	-2.82	0.51	43.3	69.54	253.93	623.29	330.42	699.78	257.11	641.57	326.58	638.61
10.41	3	0.24	0.21	0.07	0.2	0.03	0.16	0.06	1.81	2.17	99.52	0.44	0	97.89	0.02	0.01	3.6	0.01	1.81	0.13	2.84	6.17	0	2.17	0.76	3.32	0.28	0.11	20.37	0.1	1.38	1.35	0.65	0.48	0		-33.74	-2.81	0.59	42.98	70.41	253.82	622.87	331.27	700.32	257.07	641.19	327.44	638.67
10.443	3	0.24	0.21	0.07	0.2	0.03	0.16	0.06	1.47	2.02	99.52	0.43	0	98.02	0.02	0.01	3.76	0	1.47	0.12	2.85	6.39	0	2.02	0.77	3.26	0.27	0.06	20.09	0.1	1.28	1.05	0.62	0.42	0		-30.26	-2.49	0.24	43.48	66.64	254.27	624.77	327.57	698.08	257.19	641.75	323.75	638.52
10.477	3	0.24	0.21	0.08	0.19	0.03	0.16	0.06	1.76	1.8	99.53	0.41	0	97.69	0.02	0.01	3.71	0	1.76	0.12	3.15	6.61	0	1.8	0.91	3.13	0.27	0.05	19.38	0.09	1.14	1.48	0.66	0.47	0		-33.56	-3.27	0.11	43.65	68.62	254.67	624.28	330.16	699.77	257.61	643.17	326.13	639.57
10.51	3	0.23	0.22	0.07	0.19	0.03	0.16	0.06	1.64	1.64	99.53	0.38	0	97.21	0.02	0.01	3.85	0.01	1.87	0.12	2.95	7.24	0	1.64	1.22	3.12	0.3	0.08	18.02	0.08	1.08	1.52	0.66	0.69	0		-36.83	-4.25	1.31	41.99	69.74	254.28	624.39	331	701.1	257.89	642.83	327.55	639.59
10.543	3	0.23	0.22	0.08	0.18	0.03	0.16	0.06	1.85	1.85	99.53	0.35	0	97.96	0.02	0.01	3.91	0.01	2.07	0.12	3.03	8.34	0	1.85	1.71	3.17	0.38	0.11	16.92	0.09	1.33	1.52	0.69	0.93	0		-33.84	-2.63	0.67	41.99	69.01	253.87	624.94	329.78	700.85	257.12	642.8	326.04	639.37
10.577	3	0.22	0.22	0.07	0.18	0.03	0.16	0.06	1.83	1.78	99.55	0.33	0	97.39	0.03	0.01	3.68	0.01	2.55	0.09	3.29	8.11	0	1.78	1.83	3.35	0.34	0.14	14.73	0.07	1.29	0.61	0.68	1.03	0		-32.93	-3.91	0.02	42.63	68.21	255.04	625.17	330.08	700.2	257.91	643.3	326.02	639.57
10.61	3	0.22	0.23	0.08	0.17	0.03	0.16	0.06	2.15	1.97	99.55	0.33	0	98.16	0.03	0.01	3.31	0.01	2.48	0.08	3.17	9.65	0.06	1.97	2.15	3.34	0.33	0.13	13.5	0.07	1.53	0.77	0.68	1.2	0		-32.47	-2.11	0.95	42.59	68.05	254.83	625.94	329.69	700.79	258.17	643.61	326.17	640.98
10.643	3	0.2	0.23	0.07	0.16	0.03	0.16	0.06	2.24	2.2	99.54	0.33	0	96.78	0.03	0.01	3.11	0.01	2.31	0.07	3.22	8.35	0	2.2	2.24	3.14	0.28	0.09	12.22	0.06	1.84	0.7	0.67	1.42	0		-35.1	-4.98	-0.32	41.09	68.18	254.77	626.34	329.76	701.33	257.43	644.08	325.53	640.76
10.677	3	0.2	0.23	0.07	0.16	0.03	0.17	0.06	2.12	2.46	99.54	0.33	0	95.95	0.04	0.01	2.99	0.01	2.12	0.07	2.91	8.66	0	2.46	2.37	3.18	0.25	0.05	11.16	0.06	2.2	1.21	0.67	1.52	0		-32.37	-6.17	0.66	41.62	67.54	254.37	626.62	328.66	700.91	257.49	643.8	324.99	641.45
10.71	3	0.2	0.25	0.07	0.16	0.03	0.17	0.06	2.34	2.46	99.51	0.33	0	98.02	0.04	0.01	3.19	0.01	2.34	0.06	2.88	9.8	0.11	2.46	2.71	3.05	0.29	0.07	10.81	0.06	2.45	0.61	0.68	2.01	0		-31.76	-2.5	0.35	42.06	67.13	254.71	627.08	328.56	700.93	257.78	645.92	324.68	640.33
10.744	3	0.2	0.24	0.06	0.16	0.03	0.17	0.06	2.33	2.2	99.51	0.33	0	98.14	0.04	0.01	3.35	0.01	2.33	0.04	2.2	9.22	0	2.6	2.57	3.61	0.26	0.07	9.34	0.06	2.99	1.24	0.77	2.02	0		-34.25	-2.17	1.22	40.72	68.93	252.72	627.67	328.54	703.49	256.23	645.45	325.14	643.78
10.777	3	0.18	0.25	0.05	0.15	0.03	0.17	0.06	2.42	2.08	99.5	0.33	0	98.76	0.04	0.01	3.25	0.01	2.42	0.03	2.08	6.52	0	2.52	2.46	3.59	0.26	0.08	7.9	0.05	3.98	1.25	0.83	2.34	0		-34.53	-0.13	0.96	39.44	68.68	252.66	628.79	328.22	704.35	256.04	645.46	324.72	644.18
10.81	3	0.18	0.26	0.05	0.15	0.03	0.17	0.06	2.75	2.16	99.48	0.33	0	98.65	0.04	0.02	3.27	0.01	2.75	0.04	2.16	4.85	0	2.47	1.71	3.57	0.23	0.09	7.75	0.06	4.49	1.06	0.88	2.6	0		-36.68	0.52	0.88	38.47	69	252.31	629.22	328.21	705.12	255.68	646.36	324.65	644.4
10.844	3	0.17	0.27	0.04	0.15	0.03	0.16	0.06	3.2	1.89	99.46	0.33	0	98.69	0.05	0.03	3.22	0.01	3.2	0.04	1.89	4.52	0	2.2	1.59	3.24	0.26	0.08	7.28	0.06	6.58	2.17	1.04	3.25	0		-38.13	0.38	0.52	38.93	70.42	252.52	627.78	329.98	705.24	255.77	646.61	326.13	643.82
10.877	3	0.17	0.29	0.05	0.15	0.04	0.16	0.06	4.54	1.81	99.41	0.33	0	97.7	0.05	0.04	3.11	0	4.54	0.04	2.02	5.34	0	1.81	1.21	3.1	0.25	0.07	7.84	0.07	8.18	1.12	1.14	4.07	0		-34.17	-3.26	0.7	41.17	68.27	253.82	628.49	328.92	703.59	257.06	648.08	325.22	644.19
10.91	3	0.18	0.31	0.05	0.15	0.04	0.16	0.06	5.4	1.67	99.38	0.33	0	98.1	0.04	0.04	3.07	0	5.4	0.05	2.4	8.2	0	1.67	1.04	3.21	0.27	0.06	8.42	0.07	8.31	2.43	1.23	4.7	0		-37.04	-2.28	-0.01	38.79	68.33	253.21	629.78	328.37	704.94	256.07	647.99	324.32	644.82
10.944	3	0.18	0.34	0.06	0.15	0.04	0.16	0.06	5.89	1.67	99.32	0.33	0	98.43	0.03	0.04	3.09	0	5.89	0.06	2.64	9.68	0	1.67	0.87	3.11	0.28	0.05	8.18	0.08	12.7	1.36	1.49	5.64	0		-35.11	-1.32	0.19	39.44	67.19	254.45	631.16	328.36	705.07	257.39	649.08	324.48	645.47
10.977	3	0.19	0.4	0.07	0.15	0.04	0.15	0.06	6.03	1.57	99.2	0.33	0	98.64	0.02	0.04	3.01	0	6.03	0.05	2.68	11.94	0	1.57	0.78	2.88	0.28	0.04	8.9	0.07	12.75	1.04	1.59	7.32	0		-34.24	0.57	0.54	39.6	67.4	253.69	631.34	327.84	705.48	256.81	648.72	324.19	647
11.01	3	0.19	0.43	0.06	0.15	0.04	0.15	0.06	5.83	1.35	99.15	0.33	0	98.76	0.02	0.05	2.51	0	5.83	0.07	2.71	9.92	0	1.35	0.64	2.84	0.27	0.03	10.18	0.07	13.18	2.13	1.81	8.21	0		-33.19	-0.11	2.34	40.17	68.88	251.95	629.49	327.71	705.25	256.07	648.1	324.93	646.9
11.044	3	0.19	0.4	0.06	0.15	0.04	0.14	0.06	5.76	1.05	99.21	0.33	0	98.51	0.02	0.05	2.45	0	5.76	0.08	2.27	8.38	0	1.05	0.55	3.02	0.27	0.02	11.14	0.08	12.61	1.93	2	7.67	0		-41.36	1.03	2.2	35.39	71.01	250.28	630.33	328.39	708.44	254.47	647.84	325.47	646.96
11.077	3	0.17	0.38	0.05	0.15	0.04	0.14	0.06	5.24	0.87	99.23	0.33	0	98.67	0.03	0.06	2.32	0	5.24	0.06	1.74	4.99	0	0.87	0.5	2.96	0.23	0.03	10.98	0.08	11.75	1.52	2.21	7.53	0		-35.73	0.46	-0.31	38.62	73.2	250.84	628.82	331.36	709.34	253.74	649.68	326.9	647.25
11.111	3	0.18	0.41	0.04	0.16	0.04	0.14	0.06	3.46	0.72	99.18	0.33	0	98.77	0.03	0.06	2.68	0	3.46	0.07	1.48	3.36	0	0.72	0.49	3.31	0.21	0.04	11.92	0.09	12.08	0.8	2.47	8.31	0		-33.5	-0.09	1.01	38.14	68.14	253.69	635.13	328.64	710.09	257.07	651.21	325.19	652.73
11.144	3	0.18	0.34	0.04	0.16	0.04	0.14	0.06	3.34	0.6	99.32	0.33	0	98.71	0.03	0.07	2.73	0	3.34	0.07	1.31	3.05	0	0.6	0.52	3.04	0.19	0.03	12.13	0.09	11.9	0.73	2.54	6.6	0		-36.57	0.3	1.41	37.62	70.46	250.73	632.31	328.24	709.81	254.45	651.61	324.89	650.13
11.177	3	0.17	0.3	0.04	0.16	0.04	0.14	0.06	3.34	0.5	99.41	0.33	0	98.78	0.05	0.09	2.73	0.01	3.34	0.06	1.18	2.15	0	0.5	0.49	2.85	0.17	0.03	12.47	0.1	11.55	1.4	2.68	5.3	0		-38.52	-0.03	1.86	36.56	71.19	249.38	630.5	327.69	708.81	253.39	650.2	324.54	648.01
11.211	3	0.18	0.26	0.04	0.16	0.04	0.13	0.06	3.11	0.38	99.48	0.33	0	98.65	0.05	0.13	2.55	0.01	3.05	0.05	1.26	2.87	0	0.38	0.53	3.06	0.17	0.02	13.86	0.09	11.59	0.99	3.11	4.42	0		-41.15	0.53	0.66	34.81	69.22	251.54	634.76	327.69	710.91	254.8	652.6	324	651.09
11.244	3	0.17	0.21	0.04	0.16	0.04	0.13	0.06	4.22	0.34	99.58	0.33	0	98.54	0.06	0.2	2.35	0.01	4.22	0.06	1.26	2.54	0	0.34	0.5	2.74	0.14	0.02	13.38	0.1	10.99	0.52	3.28	2.7	0		-40.55	-0.93	-0.04	34.34	71.62	248.99	632.12	327.77	710.9	251.98	651.88	323.53	648.73
11.277	3	0.17	0.19	0.04	0.16	0.05	0.13	0.06	4.71	0.27	99.62	0.33	0	97.79	0.05	0.22	2.09	0.01	4.71	0.06	1.46	2.73	0	0.27	0.5	2.48	0.12	0.01	14.37	0.11	9.9	0.76	3.57	1.95	0		-40.47	3.04	0.19	33.93	70.4	248.91	635.14	326.35	712.58	251.99	652.31	322.38	653.45
11.311	3	0.18	0.17	0.05	0.16	0.05	0.13	0.06	4.39	0.17	99.64	0.35	0	97.98	0.05	0.2	1.94	0.01	4.39	0.06	1.62	2.87	0	0.17	0.42	2.54	0.09	0.01	16.47	0.12	7.76	1.19	4.02	1.28	0		-35.39	2.6	-0.35	37.05	70.94	248.84	633.38	326.87	711.41	251.64	653.48	322.57	652.13
11.344	3	0.18	0.17	0.05	0.16	0.05	0.13	0.06	4.68	0.16	99.65	0.35	0	98.34	0.04	0.18	1.85	0.01	4.68	0.07	1.55	2.66	0	0.16	0.43	2.74	0.08	0.02	16.28	0.12	7.7	1.24	4.05	1.11	0		-42.97	1.58	-0.11	32.44	71.64	248.09	633.83	326.89	712.63	251.05	652.57	322.66	650.75
11.377	3	0.18	0.15	0.04	0.16	0.05	0.12	0.06	3.97	0.13	99.64	0.33	0	97.72	0.04	0.2	1.88	0.01	3.54	0.06	1.41	2.61	0	0.12	0.39	2.59	0.06	0.02	16.34	0.13	7.1	0.57	3.97	0.25	0		-42.67	3.22	0.64	32.82	73.16	247.05	635.05	327.52	715.52	250.5	653.51	323.66	654.51
11.411	3	0.17	0.15	0.04	0.16	0.04	0.12	0.06	3.96	0.13	99.66	0.33	0	97.91	0.03	0.22	1.73	0.01	2.68	0.06	1.36	2.82	0	0.09	0.36	2.56	0.05	0.03	15.11	0.13	6.56	1.5	3.96	0.29	0		-36.98	2.77	0.03	34.3	72.18	248.37	636.1	327.77	715.5	251.43	654.49	323.61	655.01
11.444	3	0.17	0.15	0.04	0.15	0.04	0.12	0.06	3.93	0.14	99.66	0.33	0	97.52	0.02	0.25	1.58	0.01	2.18	0.05	1.38	2.76	0	0.08	0.39	2.69	0.05	0.04	14.62	0.14	6.91	0.9	3.93	0.26	0		-37.04	3.64	-0.59	34.88	72.18	248.19	635.44	327.59	714.84	250.92	654.91	323.1	654.48
11.478	3	0.17	0.15	0.04	0.15	0.04	0.12	0.06	4.09	0.16	99.67	0.33	0	96.99	0.02	0.28	1.49	0.01	1.62	0.05	1.4	3.14	0	0.06	0.35	3.32	0.04	0.02	13.72	0.16	7.31	1.4	4.09	0	0		-39.65	4.63	-0.91	34.77	72.69	247.01	635.57	326.97	715.53	249.6	654.97	322.26	656.89
11.511	3	0.16	0.15	0.04	0.14	0.04	0.12	0.06	4.03	0.17	99.68	0.33	0	97.04	0.02	0.28	1.53	0.01	1.52	0.05	1.24	2.91	0	0.05	0.34	3.42	0.04	0.02	11.73	0.17	8.74	2.23	4.03	0.16	0		-40.39	4.55	-0.82	33.96	73.83	245.54	635.45	326.75	716.66	248.21	655.79	322.03	656.44
11.544	3	0.16	0.15	0.04	0.15	0.04	0.12	0.06	3.86	0.19	99.68	0.33	0	97.92	0.02	0.27	1.79	0.01	1.33	0.06	1.5	3.06	0	0.04	0.34	3.98	0.04	0.01	11.58	0.19	9.88	5.2	3.86	0.23	0		-40.14	2.75	-0.53	32.96	73.41	246.89	636.28	327.64	717.03	249.69	655.67	323.09	655.07
11.578	3	0.16	0.16	0.04	0.14	0.04	0.12	0.06	3.55	0.21	99.68	0.33	0	98.04	0.02	0.28	1.81	0.01	1.29	0.06	1.71	3.2	0	0.03	0.33	4.09	0.03	0.01	10.94	0.21	11.62	1.55	3.55	0.22	0		-38.84	2.44	-1.24	33.52	73.14	246.88	635.25	327.34	715.7	249.3	656.42	322.37	653.28
11.611	3	0.16	0.15	0.04	0.15	0.04	0.12	0.06	3.52	0.24	99.68	0.33	0	98.67	0.02	0.25	1.96	0.01	1.29	0.06	1.62	3.08	0	0.03	0.3	4.14	0.03	0.01	10.8	0.24	12.47	2.82	3.52	0	0		-42.36	0.45	-2.45	33.17	76.62	243.59	635.34	327.88	719.62	245.42	659.44	321.9	654.66
11.644	3	0.15	0.15	0.04	0.14	0.04	0.12	0.06	3.79	0.29	99.69	0.33	0	97.86	0.02	0.22	1.84	0.01	1.29	0.06	1.77	3.11	0	0.02	0.29	3.56	0.03	0.01	10.21	0.29	12.93	1.1	3.79	0	0		-39.52	2.89	-1.99	32.71	77.02	242.66	635.43	327.38	720.15	244.75	658.09	321.71	654.98
11.678	3	0.16	0.15	0.04	0.14	0.04	0.12	0.06	3.89	0.35	99.69	0.33	0	96.49	0.03	0.2	1.94	0.01	1.44	0.08	1.53	3.02	0	0.02	0.29	4.62	0.04	0.02	10.14	0.35	13.96	1.24	3.89	0	0		-38.7	5.43	-2.67	32	74.51	243.89	636.96	325.85	718.92	245.54	657.97	320	655.14
11.711	3	0.16	0.15	0.04	0.14	0.04	0.12	0.06	4	0.4	99.69	0.33	0	97.16	0.03	0.22	1.94	0.01	1.54	0.1	1.46	3.91	0	0.02	0.26	5.26	0.04	0.02	9.96	0.4	14.15	1.85	4	0	0		-38.8	4.34	-2.72	32.38	73.27	245.3	639.19	325.9	719.78	246.89	659.74	320.11	657.27
11.745	3	0.16	0.15	0.04	0.14	0.04	0.12	0.06	3.75	0.5	99.69	0.33	0	96.9	0.03	0.17	2.07	0.01	1.5	0.11	2.05	4.32	0	0.01	0.26	6.98	0.04	0.02	9.52	0.5	15.53	1.13	3.75	0	0		-42.94	4.79	-1.38	32.34	73.87	244.43	637.95	325.68	719.2	246.8	659.56	320.62	656.93
11.778	3	0.16	0.15	0.04	0.14	0.04	0.12	0.06	3.63	0.62	99.68	0.33	0	97.53	0.04	0.15	2.24	0.02	1.44	0.13	1.76	3.42	0	0.01	0.25	7.76	0.04	0.02	9.73	0.62	17.05	1.39	3.63	0	0		-41.18	3.62	-4.1	32.58	75.67	244.36	637.29	327.6	720.54	245.25	661.32	320.74	656.09
11.811	3	0.15	0.15	0.04	0.14	0.04	0.12	0.06	3.67	0.71	99.69	0.33	0	98.49	0.04	0.16	2.12	0.02	1.62	0.13	1.4	2.45	0	0.01	0.22	8.09	0.04	0.02	9.46	0.71	16.45	0.48	3.67	0	0		-38.56	1.12	-4.88	32.5	74.35	245.26	640.49	327.04	722.27	245.87	664.78	319.67	655.83
11.845	3	0.15	0.15	0.03	0.14	0.04	0.13	0.06	3.69	0.97	99.69	0.33	0	98.18	0.05	0.14	2.4	0.02	1.74	0.13	1.17	1.96	0	0.01	0.24	8.33	0.05	0.02	9.27	0.97	17.71	1.27	3.69	0	0		-40.93	2.05	-1.77	31.96	75.13	244.77	638.97	327.42	721.61	247.02	661.68	321.94	656.07
11.878	3	0.15	0.15	0.03	0.14	0.04	0.13	0.06	3.72	1.1	99.69	0.37	0	98.49	0.06	0.16	2.49	0.02	1.97	0.13	0.86	1.44	0	0.01	0.25	9.25	0.06	0.02	8.9	1.1	19.2	0.53	3.72	0	0		-40.78	1.1	-5.32	32.34	75.34	244.11	640.33	326.99	723.21	244.5	665.84	319.24	656.26
11.911	3	0.15	0.15	0.03	0.14	0.04	0.13	0.06	3.93	1.16	99.7	0.35	0	97.6	0.07	0.15	2.51	0.02	2.3	0.13	0.89	1.38	0	0.01	0.22	8.88	0.06	0.03	8.59	1.16	18.38	1.56	3.93	0	0		-44.85	3.47	-3.05	33.7	76.38	243.97	639.62	327.99	723.64	245.58	663.71	321.62	656.47
11.945	3	0.15	0.15	0.03	0.14	0.04	0.13	0.06	4.1	1.47	99.69	0.35	0	97.83	0.07	0.16	3.13	0.01	2.19	0.13	1.05	1.38	0	0.01	0.17	9.82	0.06	0.02	7.93	1.47	17.75	1.21	4.1	0	0		-41.23	2.96	-3.87	32.66	74.66	244.76	640.63	326.89	722.75	245.92	664.02	320.12	655.75
11.978	3	0.15	0.15	0.03	0.14	0.04	0.13	0.06	4.26	1.55	99.7	0.33	0	98.59	0.07	0.12	2.91	0.01	2.15	0.13	1.13	1.31	0	0.01	0.15	9.74	0.06	0.01	8.06	1.55	17.3	3.47	4.26	0	0		-41.4	0.77	-2.04	31.97	78.01	241.9	637.12	327.71	722.93	244.13	662.56	321.76	654.86
12.011	3	0.15	0.15	0.03	0.14	0.04	0.13	0.06	4.38	1.76	99.7	0.33	0	98.74	0.08	0.13	2.92	0.01	2.2	0.15	1.36	1.74	0	0.01	0.13	11.2	0.06	0.01	7.56	1.76	14.39	0.88	4.38	0	0		-44.33	0.21	-2.83	32.86	73.22	244.46	641.75	325	722.29	246.18	663.97	318.89	655.31
12.045	3	0.14	0.14	0.03	0.13	0.05	0.12	0.06	4.87	1.96	99.71	0.33	0	98.4	0.07	0.14	2.58	0.01	2.06	0.17	1.43	2.14	0	0.01	0.11	11.6	0.06	0.01	7.5	1.96	10.88	1.28	4.87	0	0		-44.1	1.41	-2.24	32.19	74.13	242.12	641.7	323.66	723.25	244.07	664	317.97	658.12
12.078	3	0.14	0.14	0.03	0.13	0.05	0.12	0.06	5	2	99.72	0.33	0	98.16	0.06	0.12	2.39	0.01	2.29	0.17	1.39	2.86	0	0.01	0.12	13.28	0.06	0.01	7.07	2	9.9	1.43	5	0	0		-39.13	2.11	-3.05	30.56	72.08	243.19	642.5	322.47	721.79	244.7	664.71	316.44	657.7
12.112	3	0.14	0.13	0.03	0.13	0.05	0.12	0.06	5.56	2.07	99.73	0.33	0	97.68	0.05	0.14	2.07	0.01	1.98	0.17	1.59	3.42	0	0.01	0.11	15.48	0.05	0.01	6.64	2.36	8.09	1.84	5.56	0	0		-38.89	3.3	-3.12	31.01	72.63	241.73	641.91	321.63	721.81	243.12	663.97	315.61	659.45
12.145	3	0.13	0.13	0.03	0.12	0.05	0.11	0.06	5.69	2	99.73	0.33	0	98.4	0.04	0.12	2	0.01	1.82	0.14	1.53	2.6	0	0.01	0.1	16.68	0.04	0.01	6.7	2.36	7.55	2.09	5.69	0	0		-39.63	1.42	-1.32	30.24	73.89	240.42	640.47	321.7	721.75	242.8	661.91	316.61	658.44
12.178	3	0.13	0.13	0.03	0.12	0.05	0.11	0.06	5.73	2.07	99.73	0.33	0	98.61	0.03	0.11	2.07	0.01	1.75	0.14	1.54	2.5	0	0.01	0.1	16.54	0.03	0.01	6.65	2.32	7.37	2.12	5.73	0	0		-39.05	0.68	-3.27	30.68	74.24	241.71	640.71	323.37	722.37	243.11	664.24	317.04	657.53
12.212	3	0.13	0.13	0.03	0.12	0.05	0.11	0.06	6.09	1.98	99.74	0.33	0	98.5	0.02	0.1	1.98	0.01	1.53	0.13	1.54	2.34	0	0.01	0.12	16.46	0.03	0.01	6.2	2.2	6.33	2	6.09	0	0		-37.68	1.06	-3.65	30.88	74.46	242.22	640.88	324.13	722.79	243.49	665.17	317.48	656.8
12.245	3	0.13	0.13	0.03	0.12	0.05	0.11	0.06	5.91	2.08	99.74	0.33	0	98.11	0.02	0.09	2.08	0.01	1.72	0.14	1.42	2.1	0	0.01	0.14	16.99	0.03	0.02	5.81	2.15	5.91	2.59	6.01	0	0		-34.46	-2.24	-2.83	31.38	73.47	242.34	641.98	323.16	722.79	243.98	665.31	317.06	657.8
12.278	3	0.13	0.13	0.03	0.12	0.05	0.11	0.06	5.34	2.08	99.74	0.33	0	98.54	0.02	0.08	2.14	0.01	1.86	0.14	1.44	2.5	0	0.01	0.15	17.98	0.03	0.02	5.48	2.08	5.34	2.46	6.37	0	0		-38.1	-0.93	-2.2	30.88	74.62	239.95	640.96	322.03	723.04	241.95	665.02	316.25	658.15
12.312	3	0.13	0.12	0.03	0.12	0.06	0.11	0.06	4.97	1.8	99.75	0.33	0.23	98.76	0.02	0.06	2.27	0.01	2.08	0.14	1.28	1.72	0	0.01	0.18	22.24	0.03	0.02	4.82	1.8	4.97	3.64	6.68	0	0		-38.76	-0.11	-2.43	30.03	73.17	240.73	640.57	321.21	721.06	242.59	663.4	315.41	656.32
12.345	3	0.13	0.13	0.03	0.12	0.05	0.12	0.06	4.59	1.68	99.75	0.33	0	98.39	0.02	0.06	2.37	0.01	1.96	0.15	1.13	1.18	0	0.01	0.19	22.24	0.03	0.02	4.52	1.68	4.59	2.22	6.32	0	0		-42.52	-1.42	-1.88	29.69	73.85	239.48	642.96	320.72	724.2	241.57	665.66	315.25	660.63
12.378	3	0.13	0.13	0.03	0.12	0.05	0.12	0.06	4.6	1.48	99.74	0.33	0	98.08	0.02	0.05	2.41	0.01	1.85	0.17	0.91	0.98	0	0.01	0.2	23.5	0.03	0.02	4.4	1.48	4.6	2.38	6.07	0	0		-40.4	2.32	-2.42	29.9	76.24	239.09	638.61	322.96	722.48	241.01	662.55	317.01	656.49
12.412	3	0.13	0.14	0.02	0.12	0.05	0.12	0.06	3.55	1.3	99.73	0.33	0	98.01	0.03	0.05	2.51	0.01	1.42	0.17	0.71	0.78	0	0	0.2	25.96	0.04	0.02	3.79	1.3	3.55	1.39	5.38	0	0		-39.86	2.51	-4.47	29.45	73.45	241.93	644.93	322.73	725.72	242.53	665.71	315.9	662.16
12.445	3	0.13	0.14	0.03	0.12	0.05	0.12	0.06	3.37	1.37	99.72	0.33	0	98.06	0.03	0.04	2.69	0.01	1.25	0.17	0.73	0.96	0	0	0.25	22.97	0.04	0.02	3.47	1.37	3.37	2.39	5	0	0		-34.58	2.39	-2.55	31.02	74.55	238.98	641.91	320.99	723.92	240.67	662.98	315.19	660.84
12.479	3	0.13	0.15	0.03	0.12	0.04	0.12	0.06	3.13	1.24	99.71	0.33	0	98.7	0.03	0.04	2.93	0.01	1.21	0.19	0.84	1.39	0	0	0.25	23.92	0.04	0.02	3.11	1.24	3.13	1.91	4.64	0	0		-39.76	0.37	-1.9	30.02	76.31	238.03	639.28	321.97	723.22	240.24	663.28	316.29	657.02
12.512	3	0.13	0.15	0.03	0.12	0.04	0.13	0.06	2.91	1.24	99.7	0.33	0	98.2	0.03	0.04	2.81	0	1.08	0.18	0.81	1.2	0	0	0.23	22.14	0.04	0.02	2.76	1.24	2.91	1.38	4.18	0	0		-37.81	1.99	-5.36	29.85	71.52	241.79	645.11	320.46	723.78	242.08	667.69	313.13	659.59
12.545	3	0.13	0.15	0.03	0.12	0.04	0.13	0.06	2.73	1.25	99.7	0.33	0	98.22	0.03	0.04	2.73	0	1.56	0.18	0.91	1.56	0	0	0.21	20.66	0.03	0.02	2.61	1.25	2.54	2.45	4.11	0	0		-33.54	1.96	-0.55	31.7	73.42	238.34	642.49	319.1	723.25	241.14	663.75	314.51	661
12.579	3	0.13	0.16	0.03	0.13	0.04	0.13	0.06	2.86	1.03	99.69	0.33	0	98.55	0.03	0.04	2.86	0	1.48	0.14	0.85	1.06	0	0	0.21	17.88	0.03	0.02	2.23	1.03	2.53	2.12	3.65	0	0		-39.13	0.89	-0.84	30.07	74.63	236.96	640.17	319.06	722.27	239.68	662.73	314.16	657.99
12.612	3	0.13	0.16	0.02	0.13	0.04	0.13	0.06	2.67	0.92	99.69	0.33	0	98.63	0.03	0.05	2.67	0	1.38	0.13	0.73	0.67	0	0	0.2	16.98	0.02	0.02	2.16	0.92	2.57	2.46	3.65	0	0		-43.8	-0.61	-2.8	29.79	72.82	238.54	641.27	318.65	721.38	240.12	664.4	312.72	658.59
12.645	3	0.13	0.16	0.02	0.13	0.04	0.13	0.06	2.67	0.81	99.68	0.33	0	98.76	0.02	0.05	2.67	0	1.53	0.12	0.81	0.68	0	0	0.19	16.38	0.02	0.02	2.02	0.81	2.31	2.2	3.43	0	0		-39.12	-0.11	-1.74	30.19	71.24	238.7	643.23	317.07	721.6	240.84	664.89	311.85	659.18
12.679	3	0.13	0.16	0.02	0.13	0.04	0.13	0.06	2.54	0.72	99.68	0.33	0	97.97	0.02	0.05	2.54	0	1.36	0.13	0.76	0.45	0	0	0.21	16.49	0.02	0.02	1.75	0.72	2.12	3.92	3.26	0	0		-42.48	-2.61	-1.39	29.29	74.32	236.7	640.88	318.46	722.63	239.15	664.5	313.14	657.43
12.712	3	0.13	0.16	0.02	0.12	0.04	0.13	0.06	2.47	0.72	99.68	0.33	0	98.76	0.02	0.06	2.47	0	1.34	0.12	0.72	0.59	0	0	0.18	16.35	0.02	0.03	1.65	0.72	2.01	1.72	3.28	0	0		-45.66	-0.09	-3.66	29.09	70.99	239.25	644.28	317.33	722.37	240.34	666.37	311.07	660.4
12.746	3	0.13	0.16	0.03	0.12	0.04	0.13	0.06	2.27	0.63	99.67	0.33	0	98.71	0.02	0.06	2.27	0	1.44	0.11	0.85	0.94	0	0	0.18	15.93	0.02	0.04	1.48	0.63	1.74	2.42	3	0	0		-39.46	-0.29	-1.2	30.06	74.58	236.88	641.48	318.91	723.52	239.36	663.68	313.82	659.42
12.779	3	0.13	0.16	0.02	0.12	0.04	0.13	0.06	2.22	0.55	99.67	0.33	0	98.44	0.02	0.06	2.22	0	1.46	0.1	0.91	0.8	0	0	0.18	15.81	0.01	0.04	1.38	0.55	1.54	3.94	2.94	0	0		-38.69	1.28	-0.82	29.32	73.81	236.27	641.04	317.46	722.22	238.98	662.27	312.63	657.5
12.812	3	0.13	0.16	0.03	0.12	0.04	0.13	0.06	2.22	0.52	99.67	0.33	0	98.58	0.02	0.05	2.22	0	1.4	0.1	1	0.79	0	0	0.16	15.64	0.01	0.02	1.4	0.52	1.46	5.06	2.94	0	0		-43.56	-0.82	-2.34	29.25	73.19	236.18	640.59	316.68	721.1	238.05	663.52	310.95	657
12.846	3	0.13	0.16	0.03	0.12	0.04	0.13	0.06	2.19	0.49	99.67	0.33	0	98.74	0.02	0.05	2.19	0	1.51	0.11	1.16	0.85	0	0	0.16	13.25	0.02	0.02	1.3	0.49	1.29	2.09	2.93	0	0		-44.13	-0.21	-4.02	28.44	71.85	237.19	643.86	316.22	722.89	238.12	665.56	309.65	658.8
12.879	3	0.13	0.16	0.02	0.12	0.04	0.13	0.06	2.33	0.45	99.67	0.33	0	98.78	0.02	0.04	2.33	0	1.56	0.11	1.13	0.76	0	0	0.15	13.05	0.02	0.02	1.16	0.45	1.1	3.01	2.96	0	0		-38.9	-0.04	-1.72	30.05	74.2	236.12	641.1	317.74	722.72	238.31	663.06	312.36	658.43
12.912	3	0.13	0.16	0.03	0.12	0.04	0.13	0.06	2.45	0.42	99.67	0.33	0	98.74	0.03	0.04	2.45	0	1.68	0.12	1.28	0.9	0	0	0.15	13.56	0.02	0.02	1.18	0.42	1.09	6.77	3.02	0	0		-39.14	0.2	-2.68	29.99	73.08	235.64	641.5	316.02	721.88	237.33	663.89	310.12	657.45
12.946	3	0.13	0.16	0.03	0.12	0.04	0.13	0.06	2.41	0.34	99.68	0.33	0	98.77	0.02	0.04	2.41	0	1.79	0.13	1.43	1.01	0	0	0.14	16.47	0.02	0.03	1.21	0.34	1.07	4.05	3.3	0	0		-45.84	0.06	-3.23	28.98	70.24	236.51	644.1	313.77	721.36	237.84	665.54	307.8	659.24
12.979	3	0.13	0.16	0.03	0.12	0.04	0.13	0.06	2.49	0.34	99.68	0.33	0	98.59	0.02	0.04	2.49	0	2.13	0.15	2	0.94	0	0	0.14	16.65	0.01	0.02	1.21	0.34	1.09	2.61	3.29	0	0		-46.18	-0.77	-1.58	29.29	71.17	234.82	642.28	313.11	720.56	237	663.61	308	658.67
13.012	3	0.13	0.16	0.03	0.12	0.04	0.13	0.06	2.52	0.31	99.68	0.33	0	97.15	0.02	0.04	2.52	0	2.37	0.16	2.41	0.84	0	0	0.13	16.27	0.01	0.01	1.12	0.31	1.02	2.2	3.32	0	0		-43.35	4.35	-4.51	29.39	70.09	235.89	642.78	312.99	719.88	236.52	663.2	306.42	658.01
13.046	3	0.13	0.16	0.03	0.12	0.04	0.13	0.06	2.81	0.23	99.68	0.33	0	98.15	0.02	0.04	2.81	0	2.23	0.15	2.48	0.76	0	0	0.13	15.97	0.01	0.02	1.14	0.23	1.12	2.39	3.59	0	0		-40.84	2.13	-4.76	29.29	72.4	236.07	642.98	315.71	722.62	236.66	665.31	308.67	657.83
13.079	3	0.12	0.16	0.03	0.12	0.04	0.13	0.06	2.76	0.22	99.69	0.33	0	98.6	0.02	0.04	2.76	0	2.01	0.15	2.47	0.65	0	0	0.15	15.76	0.02	0.01	1.16	0.22	1.16	4.7	3.67	0	0		-43.51	-0.72	-3.25	29.78	73.82	235.29	641.6	316.49	722.8	236.78	666.23	310.1	657.66
13.113	3	0.13	0.16	0.03	0.12	0.04	0.13	0.06	3.09	0.22	99.69	0.33	0	98.47	0.01	0.04	3.09	0	1.51	0.14	1.95	0.55	0	0	0.15	16.5	0.02	0.03	1.15	0.22	1.1	4.52	3.82	0	0		-44.99	-1.17	-3.76	29.49	73.54	235.49	641.81	316.38	722.71	236.65	666.11	309.74	658.02
13.146	3	0.13	0.15	0.02	0.12	0.04	0.13	0.06	3.06	0.22	99.69	0.33	0	98.54	0.01	0.04	3.06	0	1.46	0.13	2	0.55	0	0	0.16	15.06	0.02	0.04	1.13	0.22	1.15	3.34	4.02	0	0		-43.85	-0.94	-3.23	29.72	73.49	235.27	642.22	316.12	723.07	236.75	666.59	309.76	658.18
13.179	3	0.12	0.15	0.03	0.12	0.04	0.12	0.06	2.87	0.21	99.7	0.33	0	98.32	0.01	0.04	2.87	0	1.5	0.11	2.05	0.64	0	0	0.16	15.34	0.02	0.03	1.12	0.21	1.19	2.84	4.08	0	0		-41.43	1.66	-4.13	29.78	72.27	236.32	642.34	315.81	721.84	237.29	665.6	309.1	657.43
13.213	3	0.12	0.15	0.03	0.12	0.04	0.12	0.06	3.05	0.18	99.7	0.33	0	98.42	0.01	0.04	3.05	0	1.43	0.09	2.36	0.74	0	0	0.17	14.67	0.02	0.03	1.18	0.18	1.14	2.67	4.31	0	0		-44.95	-1.33	-3.51	29.34	74.43	234.83	641.97	316.71	723.84	236.16	666.64	310.11	658.24
13.246	3	0.12	0.15	0.03	0.12	0.04	0.12	0.06	2.94	0.16	99.7	0.33	0	97	0.01	0.03	2.94	0	1.34	0.08	2.87	0.88	0	0	0.16	14.26	0.02	0.03	1.17	0.16	1.04	2	4.39	0	0		-41.7	4.62	-4.44	29.5	72.02	235.28	642.8	314.51	722.03	235.98	664.2	307.78	658.58
13.279	3	0.12	0.15	0.03	0.11	0.04	0.12	0.06	2.79	0.15	99.71	0.33	0	98.49	0.01	0.03	2.79	0	1.39	0.08	3.28	1.07	0	0	0.17	13.1	0.03	0.03	1.18	0.15	1.04	2.53	4.7	0	0		-44.82	-1.12	-3.01	29.55	73.84	234.26	641.58	315.48	722.81	235.77	665.15	309.31	658.48
13.313	3	0.12	0.14	0.03	0.11	0.04	0.12	0.06	2.66	0.14	99.71	0.33	0	97.21	0.01	0.03	2.66	0	1.18	0.08	3.78	1	0	0	0.16	11.95	0.02	0.03	1.15	0.14	1.06	1.39	4.85	0	0		-44.4	4.25	-4.82	29.24	71.15	235.66	643.47	313.92	721.73	236.18	665.06	307.03	658.57
13.346	3	0.12	0.14	0.03	0.11	0.04	0.12	0.06	2.53	0.13	99.72	0.33	0	98.57	0.01	0.03	2.53	0	1.31	0.08	3.76	1.01	0	0	0.17	11.37	0.02	0.03	1.2	0.13	1.05	1.65	4.91	0	0		-47.19	0.82	-1.83	29.49	72.31	234.04	642.34	313.58	721.87	236.21	665.21	308.2	658.48
13.379	3	0.11	0.14	0.03	0.11	0.05	0.11	0.06	2.15	0.12	99.72	0.33	0	91.19	0.01	0.02	2.15	0	1.31	0.07	3.17	0.57	0	0	0.15	11.54	0.02	0.03	1.2	0.12	1.02	1.21	5.04	0	0		-43.96	10.31	-4.96	29.92	69.67	233.98	643.32	310.61	719.95	234.34	662.2	303.89	658.16
13.413	3	0.11	0.14	0.02	0.11	0.05	0.11	0.06	1.65	0.1	99.73	0.33	0	86.15	0.01	0.02	1.65	0	1.14	0.07	2.63	0.38	0	0	0.14	10.09	0.02	0.01	1.18	0.1	1.09	1.09	5.19	0	0		-44.64	12.86	-4.69	31.48	66.54	234.65	645.53	307.84	718.72	235.1	662.11	301.61	660
13.446	3	0.11	0.14	0.02	0.11	0.05	0.11	0.06	1.6	0.09	99.73	0.33	0	95.61	0.01	0.02	1.6	0	1.19	0.07	2.16	0.36	0	0	0.13	9.69	0.03	0.01	1.22	0.09	1.03	1.28	5.24	0	0		-48.26	6.6	-2.23	32.83	67.64	235.28	646.22	309.69	720.62	237.02	664.31	304.63	662.43
13.48	3	0.11	0.13	0.02	0.11	0.05	0.11	0.06	1.34	0.07	99.74	0.33	0	89.52	0.01	0.02	1.34	0	1.12	0.08	1.9	0.37	0	0	0.11	9.32	0.03	0.01	1.17	0.07	1.07	1.07	5.59	0	0		-40.3	11.28	-4.16	31.83	68.34	233.53	644.08	308.7	719.26	234.31	662.67	302.56	659.13
13.513	3	0.11	0.13	0.02	0.11	0.05	0.11	0.06	1.27	0.06	99.74	0.33	0	86.22	0.01	0.02	1.27	0	1.4	0.1	2.1	0.38	0	0	0.12	9.01	0.04	0.01	1.14	0.06	1.03	1.33	5.78	0	0		-45.02	12.83	-3.19	31.02	65.93	234.85	645.5	307.38	718.03	236.09	662.39	301.98	660.02
13.546	3	0.11	0.13	0.02	0.11	0.05	0.11	0.06	1.3	0.06	99.74	0.33	0	97.26	0.01	0.02	1.3	0.01	1.85	0.12	2.16	0.69	0	0	0.13	8.68	0.04	0.01	1.2	0.06	1.03	1.57	5.66	0	0		-47.3	4.15	-2.21	29.78	67.59	236.65	646.4	310.99	720.74	238.38	664.55	305.93	662.23
13.58	3	0.11	0.13	0.02	0.11	0.05	0.11	0.06	1.08	0.06	99.74	0.33	0	98.6	0.01	0.02	1.08	0.01	2.75	0.14	2.23	0.48	0	0	0.13	7.77	0.04	0.01	1.11	0.06	1.02	1.32	5.75	0	0		-41.74	0.74	-2.31	30.86	71.35	232.89	642.56	311.37	721.04	234.7	663.96	305.87	658.91
13.613	3	0.11	0.13	0.02	0.11	0.05	0.11	0.06	1.14	0.06	99.74	0.33	0	94.32	0.01	0.02	1.14	0.01	2.95	0.15	1.78	0.41	0	0	0.11	6.52	0.04	0.02	1.08	0.06	0.97	0.73	5.45	0	0		-48.15	7.95	-3.95	27.72	72.06	233.56	641.83	312.82	721.09	234.47	661.49	306.45	658.33
13.646	3	0.11	0.13	0.02	0.11	0.05	0.11	0.06	1.08	0.06	99.74	0.33	0	97.91	0.01	0.02	1.08	0.01	2.7	0.16	1.36	0.49	0	0	0.12	6.11	0.04	0.02	1.02	0.06	0.92	1.43	5.41	0	0		-43.64	2.75	-4.32	28.79	71.65	235.61	643.39	314.43	722.21	236.39	664.66	307.75	658.26
13.68	3	0.11	0.13	0.02	0.11	0.05	0.11	0.06	1.03	0.06	99.73	0.33	0	96.52	0.01	0.02	1.03	0.01	2.74	0.18	1.25	0.26	0	0	0.14	5.48	0.03	0.03	1.03	0.06	0.91	1.59	5.3	0	0		-44.41	5.38	-4.02	29.08	69.71	235.22	642.99	311.9	719.67	236.11	662.86	305.64	657.89
13.713	3	0.11	0.13	0.02	0.11	0.05	0.11	0.06	1.02	0.06	99.74	0.33	0	93.26	0.01	0.03	1.02	0.01	1.85	0.17	1.16	0.46	0	0	0.14	5.18	0.02	0.02	1.09	0.06	0.94	1.18	5.42	0	0		-42.18	8.87	-5.74	30.17	70.23	235.65	643.97	312.95	721.21	235.65	663.88	305.73	659.37
13.747	3	0.11	0.13	0.02	0.11	0.05	0.11	0.06	1.09	0.07	99.73	0.33	0	89.13	0.01	0.03	0.89	0	1.61	0.15	1.36	0.43	0	0	0.14	5.06	0.02	0.02	1.12	0.07	1.09	1.81	5.27	0	0		-42.96	11.48	-4.98	30.91	69.76	235.13	643.9	311.87	720.63	235.48	662.94	305.14	659.16
13.78	3	0.11	0.13	0.02	0.11	0.05	0.11	0.06	1.25	0.07	99.73	0.33	0	89.38	0.01	0.03	0.86	0	1.66	0.12	1.3	0.51	0	0	0.13	5.56	0.01	0.02	1.19	0.07	1.25	1.04	5.23	0	0		-43.49	11.35	-5.96	32.29	67.37	237.7	646.07	311.99	720.17	237.7	663.96	304.97	660.16
13.813	3	0.11	0.13	0.02	0.11	0.05	0.11	0.06	1.35	0.07	99.73	0.33	0	82.67	0.02	0.03	0.92	0	1.66	0.12	1.48	0.82	0	0	0.11	6.93	0.02	0.02	1.36	0.07	1.35	2.82	5.22	0	0		-47.62	14.19	-4.18	32.34	66.29	236.95	644.97	309.87	717.89	237.67	661.93	303.93	659.96
13.847	3	0.11	0.13	0.02	0.11	0.05	0.11	0.06	1.47	0.07	99.74	0.33	0	94.31	0.02	0.03	0.91	0	1.61	0.11	1.34	0.63	0	0	0.08	7.08	0.02	0.01	1.42	0.07	1.47	1.53	5.33	0	0		-49.55	7.96	-4.42	33.17	72.21	234.14	642.02	313.58	721.45	234.76	663.09	306.96	661.69
13.88	3	0.11	0.13	0.02	0.11	0.05	0.11	0.06	1.53	0.09	99.74	0.33	0	80.82	0.02	0.04	0.97	0	1.61	0.1	1.42	0.77	0	0	0.07	7.67	0.02	0.01	1.5	0.09	1.53	1.21	5.54	0	0		-42.68	14.81	-7.3	32.79	68.8	234.09	645.25	310.86	721.21	234.09	663.75	302.79	660.25
13.913	3	0.11	0.13	0.02	0.11	0.05	0.11	0.06	1.4	0.09	99.74	0.33	0	77.84	0.02	0.04	1.01	0	1.41	0.11	1.56	0.68	0	0	0.06	8	0.02	0.01	1.54	0.09	1.4	1.06	5.41	0	0		-48.09	15.72	-3.22	33.72	67.57	234.38	646.55	308.71	720.87	235.63	663.46	303.19	662.14
13.947	3	0.11	0.13	0.02	0.11	0.05	0.11	0.06	1.37	0.11	99.73	0.33	0	65.15	0.03	0.04	1.18	0	1.2	0.12	1.35	0.53	0	0	0.04	8	0.02	0	1.67	0.11	1.37	0.62	5.32	0	0		-47.78	18.87	-4.97	33.02	65.06	234.29	646.62	305.85	718.18	234.55	661.99	299.61	662.14
13.98	3	0.12	0.14	0.02	0.11	0.05	0.11	0.06	1.22	0.1	99.73	0.33	0	95.25	0.02	0.03	1.15	0	1.33	0.12	1.49	0.74	0	0	0.03	7.78	0.02	0	1.71	0.1	1.22	1.66	5	0	0		-48.66	7.01	-4.93	34.74	60.87	237.01	651.89	303.97	718.84	237.29	666.19	298.15	667.37
14.013	3	0.12	0.14	0.02	0.11	0.04	0.11	0.06	1.17	0.09	99.72	0.33	0	86.15	0.01	0.03	1.17	0.01	1.37	0.12	1.52	1.03	0	0	0.02	6.23	0.03	0	1.98	0.09	1.04	1.83	4.89	0.13	0		-44.3	12.86	-5.42	34.61	59.96	236.27	650.87	302.22	716.82	236.33	665.17	296.26	666.96
14.047	3	0.12	0.15	0.03	0.11	0.04	0.11	0.06	1.1	0.09	99.71	0.33	0	97.16	0.01	0.03	1.1	0.01	1.36	0.1	1.66	1.48	0	0	0.02	6.75	0.04	0	2.07	0.09	0.98	1.77	4.73	0.45	0		-45.93	4.34	-3.27	34.49	59.31	239.48	652.67	304.71	717.91	240.49	666.64	299.79	667.24
14.08	3	0.12	0.14	0.03	0.11	0.04	0.11	0.06	1.12	0.08	99.72	0.33	0	95.23	0.01	0.03	1.12	0.01	1.55	0.09	2.17	1.67	0	0	0.02	6.69	0.04	0	2.12	0.08	0.95	0.99	4.77	0.19	0		-45.2	7.03	-3.03	32.85	63.07	236.99	647.37	306.38	716.76	238.21	663.46	301.28	663.77
14.114	3	0.12	0.14	0.03	0.11	0.05	0.11	0.06	1.09	0.06	99.72	0.33	0	91.88	0	0.03	1.09	0.01	1.65	0.08	2.6	1.45	0	0	0.01	8.23	0.05	0	2.8	0.06	0.86	2.29	4.87	0.33	0		-50.61	9.87	-4.57	35.22	62.26	236.96	650.66	305.44	719.14	237.5	664.09	299.61	668.54
14.147	3	0.12	0.15	0.03	0.12	0.04	0.11	0.06	1.06	0.05	99.71	0.33	0	81.22	0	0.03	1.06	0.02	1.55	0.06	2.16	1.29	0	0	0.01	7.08	0.05	0	3.27	0.05	0.72	2.5	4.74	0.53	0		-44.77	14.68	-3.58	34.93	60.56	235.47	651.31	302.09	717.92	236.43	664.85	296.94	667.26
14.18	3	0.12	0.17	0.03	0.12	0.04	0.11	0.06	0.99	0.05	99.66	0.33	0	85.33	0	0.03	0.99	0.02	1.65	0.05	2.26	1.55	0	0	0.01	8	0.04	0	3.16	0.05	0.69	4	4.42	1.69	0		-44.3	13.2	-7.58	35.33	55.36	238.15	654.85	301.52	718.22	238.47	668.66	293.81	669.95
14.214	3	0.12	0.17	0.03	0.12	0.04	0.11	0.06	1.04	0.04	99.66	0.33	0	89.37	0	0.03	1.04	0.02	1.42	0.05	2.12	1.52	0	0	0.01	8.15	0.05	0	3.5	0.04	0.56	3.94	4.39	1.79	0		-44.51	11.35	-2.32	33.81	61.48	235.86	648.84	303.49	716.47	237.42	664.02	298.89	664.27
14.247
14.28
14.314
14.347
14.38
14.414
14.447
14.481
14.514
14.547
14.581
14.614
14.647
14.681
14.714
14.748
14.781
14.814
14.848
14.881
14.914
14.948
14.981
15.014
15.048
15.081
15.115
15.148
15.181
15.215
15.248
15.281
15.315
15.348
15.381
15.415
15.448
15.482
15.515
15.548
15.582
15.615
15.648
15.682
15.715
15.749
15.782
15.815
15.849
15.882
15.915
15.949
15.982
16.015
16.049
16.082	3	0.05	0.02	0.01	0.1	0.98	0.15	0.14	2.12	2	98.05	5.65	21.14	51.77	20.84	0.04	2	0.53	8.1	3.62	2.69	11.27	0	1.43	0.64	0.26	0.06	0.12	0.14	0.04	2.12	0.71	29.14	0	0		-30.74	21.65	-7.29	27.23	82.04	202.64	616.17	314.65	728.18	212.39	638.39	294.16	644.94
16.116
16.149
16.182
16.216
16.249
16.282
16.316
16.349
16.382
16.416
16.449
16.483
16.516
16.549
16.583
16.616
16.649
16.683
16.716
16.75
16.783
16.816
16.85
16.883
16.916
16.95
16.983
17.016
17.05
17.083	3	0.16	0.09	0.04	0.16	0.08	0.1	0.07	0.85	0.85	99.69	0.45	4.43	14.42	1.43	0.95	0.85	0.45	1.55	0.17	1.22	1.64	0	0	0.01	0.01	0	0.03	22.99	1.93	0.13	0.11	10.37	0	0		-29.04	-30.9	5.1	49.8	61.66	263.88	639.81	343.91	719.84	275.75	665.89	335.92	652.45
17.117	3	0.15	0.11	0.04	0.15	0.06	0.1	0.08	1.24	1.24	99.7	0.33	1.38	17.41	0.77	0.56	1.24	0.38	1.35	0.13	1.91	1.02	0	0	0.02	0.02	0	0.02	16.86	7.23	0.09	0.36	7.91	0	0		-38.42	-29.78	4.02	50.69	61.52	263.44	642.47	339.66	718.69	273.41	669.62	332.33	651.95
17.15	3	0.13	0.12	0.03	0.13	0.06	0.11	0.08	1.61	1.61	99.74	0.33	0.38	9.25	0.73	0.49	1.61	0.4	1.29	0.12	1.73	0.79	0	0	0.03	0.03	0	0.01	9.54	8.22	0.14	0.38	7.1	0	0		-39.56	-33.42	5.22	48.06	57.51	261.24	642.76	334.19	715.7	272.17	669.2	326.99	651.79
17.183	3	0.12	0.12	0.03	0.12	0.05	0.11	0.08	1.49	1.49	99.76	0.33	0.12	54.39	0.51	0.28	1.49	0.24	1.16	0.09	1.7	0.75	0	0	0.03	0.05	0	0.01	5.4	8.82	0.25	0.83	6.78	0	0		-33.04	-21.12	3.53	42.58	58.02	256.6	641.78	329.92	715.1	266.42	667.84	322.04	651.32
17.217	3	0.12	0.13	0.03	0.12	0.05	0.11	0.07	1.4	1.4	99.74	0.33	0	95.35	0.26	0.15	1.4	0.11	0.86	0.07	1.89	0.4	0	0	0.02	0.09	0.01	0.01	3.98	4.05	0.33	0.66	5.64	0	0		-30.61	-6.9	-3.82	39.78	59.66	253.1	646.06	318.72	711.68	254.49	667.14	312.78	654.39
17.25	3	0.12	0.15	0.03	0.12	0.04	0.12	0.06	1.55	1.55	99.7	0.33	0	98.76	0.09	0.1	1.55	0.09	0.78	0.07	2.32	0.42	0	0	0.03	0.26	0.01	0.01	3.2	2.09	0.49	0.14	3.88	0	0		-31.93	0.11	-7.4	38.65	57.73	245.38	647.63	309.52	711.13	245.38	666.32	302.63	658.85
17.283	3	0.12	0.15	0.03	0.12	0.04	0.11	0.06	1.6	1.38	99.7	0.33	0	98.32	0.06	0.08	1.6	0.07	0.93	0.08	3.23	0.41	0	0	0.04	0.5	0.01	0.01	2.67	1.38	0.56	0.23	3.96	0	0		-47.05	1.65	-5.44	37.61	65.59	237.63	643.13	309.78	715.27	237.68	663.31	303.16	659.47
17.317	3	0.12	0.14	0.03	0.11	0.04	0.11	0.06	1.37	1.05	99.72	0.33	0	98.66	0.07	0.06	1.37	0.06	1.04	0.08	3.13	0.47	0	0	0.04	0.82	0.02	0.01	2.74	1.05	0.64	0.3	4.63	0	0		-49.79	0.52	-2.24	38.87	76.71	230.82	638.4	315.21	722.79	232.79	663.43	309.34	658.39
17.35	3	0.11	0.13	0.03	0.11	0.05	0.11	0.06	1.13	0.92	99.74	0.33	0	95.33	0.06	0.04	1.13	0.04	1.62	0.07	3.44	0.79	0	0	0.05	0.95	0.02	0.01	2.84	0.92	0.61	0.35	5.52	0	0		-47.42	6.91	-11.08	38.68	72.59	231.43	641.73	314.65	722.29	231.43	664.46	303.63	656.99
17.383	3	0.11	0.12	0.03	0.11	0.06	0.11	0.06	1.11	0.88	99.75	0.33	0	97.97	0.05	0.03	1.11	0.03	2.2	0.06	3.14	1.17	0	0	0.05	1.16	0.03	0	2.82	0.88	0.57	1.12	6.37	0	0		-49.09	2.61	-6.08	40.94	76.13	233.41	642.39	317.49	726.14	233.41	665	309.44	661.16
17.417	3	0.11	0.12	0.03	0.11	0.06	0.1	0.06	1	0.79	99.76	0.33	0.61	81.23	0.04	0.02	1	0.02	2.13	0.05	2.59	1.66	0	0	0.05	1.51	0.04	0	2.84	0.79	0.62	0.62	6.88	0	0		-46.64	14.68	-7.59	38.99	72.87	233.56	641.59	314.89	721.75	233.56	661.82	306.33	658.03
17.45	3	0.11	0.11	0.03	0.1	0.07	0.1	0.06	1.05	0.78	99.78	0.33	1.08	97.55	0.05	0.02	1.05	0.02	2.51	0.06	3.75	2.31	0	0	0.07	1.89	0.05	0	2.81	0.78	0.59	2.11	7.67	0	0		-48.92	3.58	-6.2	41.37	76.01	233.28	642.96	317.31	726.58	233.28	665.21	309.23	662.14
17.484	3	0.11	0.11	0.03	0.1	0.07	0.1	0.06	1.01	0.72	99.78	0.33	1.46	81.07	0.06	0.02	1.01	0.02	2.22	0.06	3.63	2.13	0	0	0.08	2.18	0.04	0	2.92	0.72	0.65	0.66	8.08	0	0		-46.57	14.73	-8.6	39.14	72.24	233.94	641.84	315.17	721.3	233.94	661.97	306.09	658.33
17.517	3	0.1	0.1	0.03	0.1	0.07	0.1	0.06	1.03	0.7	99.79	0.33	1.77	97.47	0.11	0.02	1.03	0.02	2.47	0.06	4.24	3.04	0	0	0.08	2.48	0.04	0	2.86	0.7	0.64	0.33	8.53	0	0		-46.93	3.74	-6.77	40.62	74.98	232.88	642.83	316.04	725.31	232.88	665.56	307.68	660.3
17.55	3	0.1	0.1	0.03	0.1	0.07	0.1	0.06	0.99	0.67	99.79	0.33	1.75	84.16	0.16	0.02	0.99	0.02	2.64	0.06	4.66	2.59	0	0	0.09	2.6	0.04	0	2.97	0.67	0.63	0.7	8.6	0	0		-44.8	13.65	-9.73	39.13	70.24	234.87	643.02	314.56	720.58	234.87	663.87	304.87	657.95
17.584	3	0.1	0.11	0.03	0.1	0.07	0.1	0.06	1	0.57	99.79	0.33	1.65	95.14	0.13	0.02	1	0.01	2.26	0.06	3.55	2.04	0	0	0.08	4.4	0.04	0	2.59	0.57	0.72	0.9	8.22	0	0		-47.94	7.13	-5.31	39.18	68.77	236.47	643.12	312.12	718.77	236.62	663.04	305.29	659.24
17.617	3	0.1	0.1	0.03	0.1	0.07	0.1	0.06	0.95	0.56	99.79	0.33	2.28	97.33	0.1	0.02	0.95	0.01	2.42	0.06	3.55	2.24	0	0	0.08	4.65	0.04	0	2.6	0.56	0.68	0.83	8.72	0	0		-45.94	4.01	-4.09	39.84	74.25	233.54	641.8	315.21	723.47	234.45	664.14	308.47	658.41
17.65	3	0.1	0.1	0.02	0.1	0.07	0.1	0.06	0.93	0.42	99.8	0.33	2.67	90.69	0.1	0.02	0.93	0.01	2.02	0.06	3.1	1.45	0	0	0.07	6.3	0.04	0	2.35	0.42	0.81	0.4	9.05	0	0		-50.21	10.62	-7.5	40.24	72.42	234.17	642.3	314.96	721.96	234.17	662.72	306.55	660.39
17.684	3	0.1	0.09	0.02	0.09	0.08	0.09	0.06	0.81	0.28	99.81	0.33	3.65	95.16	0.08	0.03	0.81	0.01	2.04	0.05	3.22	1.83	0	0	0.07	10.33	0.04	0	2.62	0.28	0.78	0.74	9.96	0	0		-48.77	7.11	-7.61	40.83	73.68	234.92	642.16	317.1	723.21	234.92	665.64	308.41	660.32
17.717	3	0.09	0.09	0.03	0.09	0.09	0.09	0.06	0.77	0.28	99.81	0.36	4.08	97.46	0.07	0.02	0.77	0.01	2.51	0.04	4.22	1.98	0	0	0.06	9.76	0.04	0	2.5	0.28	0.73	0.97	10.55	0	0		-47.51	3.76	-3.26	41.33	77.24	232.91	640.8	317.88	725.77	234.31	664.37	311.4	659.52
17.751	3	0.08	0.07	0.02	0.08	0.14	0.08	0.06	0.65	0.32	99.73	0.6	8.32	94.94	0.07	0.03	0.65	0.01	2.7	0.04	3.63	1.4	0	0	0.06	9.75	0.05	0	2.81	0.32	0.6	0.62	14.18	0	0		-43.71	7.34	-4.5	39.97	74.42	233.92	641.29	315.78	723.16	234.59	663.07	308.84	658.11
17.784	3	0.08	0.06	0.02	0.08	0.14	0.08	0.06	0.64	0.32	99.71	0.64	8.91	87.67	0.07	0.02	0.64	0.01	2.44	0.04	3.35	1.31	0	0	0.05	9.48	0.05	0	3	0.32	0.58	0.38	14.72	0	0		-46.29	12.19	-6.59	39.99	72.12	234.77	641.95	314.7	721.28	234.77	661.9	306.84	659.45
17.817	3	0.08	0.06	0.02	0.08	0.15	0.08	0.06	0.65	0.33	99.71	0.66	8.74	97.21	0.06	0.02	0.65	0.01	2.55	0.04	4.27	1.5	0	0	0.05	9.17	0.04	0	3.12	0.33	0.57	0.39	14.89	0	0		-48.72	4.24	-5.97	41.58	74.4	235.33	642.44	317.34	724.28	235.33	665.9	309.51	660.2
17.851	3	0.08	0.06	0.02	0.08	0.14	0.08	0.06	0.71	0.36	99.72	0.65	8.75	95.08	0.06	0.02	0.71	0.02	2.27	0.03	3.65	1.26	0	0	0.05	8.54	0.05	0	3.27	0.36	0.53	1.52	14.79	0	0		-43.92	7.19	-4.81	40.14	76.3	234.01	640.11	317.93	724.04	234.5	662.92	310.64	658.03
17.884	3	0.08	0.07	0.02	0.08	0.14	0.08	0.06	0.71	0.36	99.72	0.61	7.51	96.32	0.06	0.02	0.71	0.02	2.62	0.04	5.88	2.09	0	0	0.06	8.6	0.04	0	3.55	0.36	0.54	0.49	14.37	0	0		-45.75	5.67	-6.33	41.27	73.41	236.53	643.14	317.66	723.89	236.53	665.26	309.72	659.47
17.917	3	0.08	0.07	0.03	0.08	0.14	0.08	0.06	0.78	0.36	99.71	0.62	7.37	89.99	0.06	0.03	0.78	0.02	3.1	0.04	6.81	3.78	0	0	0.08	7.78	0.05	0	3.14	0.36	0.57	1.53	14.46	0	0		-44.65	11.02	-5.09	41.99	74.71	235.3	642.82	317.49	725	235.57	663.64	310.25	661.4
17.951	3	0.08	0.07	0.03	0.08	0.14	0.08	0.06	0.88	0.36	99.72	0.58	7.03	90.82	0.07	0.03	0.88	0.02	3.29	0.05	6.54	4.55	0	0	0.12	7.03	0.05	0	2.99	0.36	0.58	2.74	14.02	0	0		-45.8	10.54	-4.59	42.77	76.1	234.86	642.47	318.57	726.18	235.46	664.26	311.47	660.64
17.984	3	0.09	0.07	0.04	0.08	0.14	0.08	0.06	0.95	0.37	99.72	0.58	6.32	84.79	0.09	0.03	0.95	0.02	3.62	0.06	8.29	7.3	0	0	0.15	7.19	0.05	0	2.94	0.37	0.59	1.59	13.96	0	0		-46.68	13.41	-7.25	42.5	75.67	233.86	641.95	318.1	725.19	233.86	664.42	309.41	660.12
18.017	3	0.09	0.07	0.03	0.08	0.13	0.08	0.06	0.98	0.38	99.73	0.56	6.56	89.7	0.08	0.03	0.98	0.02	3.38	0.06	6.84	7.22	0	0	0.18	7	0.04	0	2.97	0.38	0.58	0.99	13.72	0	0		-38.89	11.18	-5.17	40.47	73.5	236.42	641.77	317.27	722.61	236.79	663.72	309.97	656.96
18.051	3	0.09	0.07	0.03	0.08	0.13	0.08	0.06	0.99	0.36	99.74	0.55	6.4	97.82	0.07	0.03	0.99	0.01	3.06	0.06	6.74	5.33	0	0	0.25	6.88	0.04	0	2.76	0.36	0.66	1.28	13.67	0	0		-47.43	2.98	-3.6	40.77	75.53	234.27	640.29	317.35	723.37	235.55	665.14	310.72	657.77
18.084	3	0.09	0.07	0.03	0.08	0.12	0.08	0.06	1.02	0.36	99.77	0.5	6.29	88.57	0.09	0.03	1.02	0.01	2.33	0.07	4.46	3.75	0	0	0.29	7.69	0.03	0	2.81	0.36	0.71	0.71	12.98	0	0		-47.14	11.76	-5.28	39.55	74.28	233.64	639.5	315.35	721.21	233.91	661.92	307.93	655.64
18.118	3	0.09	0.07	0.02	0.09	0.11	0.08	0.06	1.01	0.37	99.78	0.5	6.46	89.59	0.07	0.03	1.01	0.01	1.53	0.07	3.31	2.94	0	0	0.31	6.59	0.03	0	2.76	0.37	0.77	0.48	13	0	0		-44.7	11.24	-8.29	40.71	69.33	233.83	644.79	311.59	721.05	233.83	663.99	303.07	660.44
18.151	3	0.09	0.08	0.02	0.09	0.11	0.08	0.06	1.06	0.38	99.78	0.48	6.12	75.26	0.08	0.02	1.06	0.01	1.68	0.07	3.34	3.59	0	0	0.3	6.6	0.03	0	2.68	0.38	0.79	0.37	12.65	0	0		-54.2	16.44	-7.42	39.9	70.67	231.64	641.36	310.44	719.1	231.64	661.6	302.22	658.13
18.184	3	0.09	0.08	0.02	0.09	0.1	0.09	0.06	1.07	0.37	99.79	0.45	5.95	79.39	0.07	0.02	1.07	0.01	1.79	0.08	2.95	3.76	0	0	0.24	6.66	0.02	0	2.63	0.37	0.87	0.34	12.28	0	0		-47.16	15.26	-5.4	38.9	69.91	232.23	641.02	309.13	717.92	232.32	660.19	302.18	657.41
18.218	3	0.1	0.08	0.03	0.09	0.1	0.09	0.06	1.25	0.37	99.81	0.4	4.8	82.51	0.07	0.02	1.25	0.01	2.14	0.07	3.73	4.16	0	0	0.19	6.68	0.02	0	2.67	0.37	1.02	0.25	11.44	0	0		-47.76	14.24	-4.68	40.99	73.43	230.84	642.59	311.61	723.37	231.33	662.18	304.75	661.18
18.251
18.284
18.318
18.351
18.384
18.418
18.451
18.485
18.518
18.551
18.585	3	0.09	0.09	0.02	0.11	0.12	0.12	0.07	1.68	4.01	99.76	0.36	6.61	42.65	4.01	0.03	0.95	0.3	7.47	0.23	0.86	1.79	0	0.01	0.2	4.97	0.05	0.22	1.66	0.22	1.68	0.17	10.56	0	0		-21.86	23.48	-13.38	32.19	76.1	195.7	612.48	310.57	727.34	206.04	639.38	282.05	643.13
18.618
18.651
18.685
18.718
18.752
18.785
18.818
18.852
18.885
18.918
18.952
18.985
19.018
19.052
19.085	3	0.09	0.09	0.05	0.08	0.08	0.08	0.06	2.95	0.44	99.82	0.37	0	27.77	0.19	0.16	1.53	0.42	0.63	0.02	13.76	3.31	0	0.16	2.01	0.75	0.02	0.04	3.76	0.44	2.95	0.24	10.76	0	0	0	-43.8	-26.78	4.56	54.86	76.34	251.1	641.73	337.84	728.46	259.58	672.65	333.29	652.81
19.119	3	0.15	0.14	0.05	0.13	0.05	0.11	0.06	6.16	3.32	99.71	0.34	0	95.08	0.13	0.05	4.7	0.25	0.49	0.03	9.14	3.39	0	0.04	0.76	0.14	0.01	0.03	11.34	3.32	7.02	0.55	6.16	0	0	0	-31.93	-7.2	-3.6	42.02	82.3	243.27	632.63	333.81	723.17	245.35	665.5	325.7	647.65
19.152	3	0.12	0.12	0.04	0.11	0.06	0.11	0.06	7.6	2.24	99.75	0.33	0	94.42	0.09	0.04	4.44	0.18	0.63	0.04	7.53	5.17	0	0.03	0.45	0.19	0.01	0.03	4.51	2.24	8.88	0.88	7.6	0	0	0	-38.31	-7.86	-4.11	41.66	81.57	237.59	634.45	327.31	724.17	239.41	664.88	318.88	646.5
19.185	3	0.13	0.12	0.05	0.11	0.06	0.11	0.06	6.23	1.85	99.74	0.33	0	97.52	0.12	0.03	5	0.1	0.71	0.05	7.61	6.68	0	0.02	0.36	0.21	0.01	0.02	5.59	1.85	6.23	0.99	8.2	0	0	0	-41.14	-3.64	-3.85	44.75	85.82	236.96	635.41	331.36	729.81	238.38	665.6	323.36	653.59
19.219	3	0.13	0.1	0.04	0.1	0.08	0.1	0.06	6.2	1.6	99.75	0.34	0	98.75	0.12	0.03	4.71	0.1	1.03	0.06	6.42	8.21	0	0.02	0.37	0.23	0.01	0.02	6.06	1.6	6.2	0.33	10.22	0	0	0	-38.11	0.13	-6.37	42.78	86.2	235.1	634.34	329.92	729.17	235.32	666.21	319.94	649.82
19.252	3	0.13	0.1	0.05	0.1	0.08	0.1	0.06	6.09	1.33	99.73	0.35	0.8	95.79	0.11	0.03	4.58	0.09	1.51	0.06	5.82	12.15	0	0.02	0.38	0.29	0.01	0.02	6.19	1.33	6.09	0.5	10.48	0	0	0	-40.23	6.38	-6.5	41.9	82.13	236.36	635.76	326.7	726.1	236.4	663.89	317.27	649.57
19.285	3	0.13	0.1	0.05	0.11	0.09	0.1	0.06	6.08	1.17	99.74	0.36	1.36	98.48	0.11	0.03	4.28	0.07	1.76	0.06	5.41	10.58	0	0.02	0.38	0.25	0.02	0.02	6.52	1.17	6.08	0.78	10.59	0	0	0	-41.88	1.15	-4.3	43.49	83.4	236.44	636.08	328.18	727.83	237.83	665.74	319.99	651.38
19.319	3	0.13	0.09	0.04	0.1	0.09	0.1	0.06	6.27	0.94	99.75	0.38	2.01	95.66	0.13	0.02	4.12	0.06	1.78	0.05	4.93	8.5	0	0.02	0.39	0.35	0.02	0.02	6.85	0.94	6.27	0.72	10.94	0	0	0	-40.7	6.53	-3.7	42.42	82.35	234.23	637.4	324.82	727.98	235.72	663.84	317.44	653.67
19.352	3	0.12	0.08	0.04	0.1	0.1	0.1	0.06	5.94	0.74	99.75	0.46	3.66	93.79	0.11	0.01	4.1	0.03	1.53	0.06	4.54	9.07	0	0.02	0.3	0.52	0.02	0.01	7.41	0.74	5.94	0.79	12.4	0	0	0	-37.84	8.42	-6.04	38.21	75.9	235.37	638.45	318.96	721.95	235.37	660.8	310.86	652.86
19.385	3	0.11	0.08	0.04	0.1	0.12	0.09	0.06	5.67	0.63	99.77	0.52	4.79	98.3	0.1	0.01	3.68	0.02	1.68	0.06	4.72	7.77	0	0.02	0.35	0.66	0.02	0.01	7	0.63	5.67	0.74	13.28	0	0	0	-49.82	1.7	-4.62	42.59	78.94	232.3	639.7	319.13	726.53	233.09	666.87	311.48	657.54
19.419	3	0.11	0.08	0.03	0.1	0.11	0.09	0.06	5.72	0.5	99.77	0.52	4.67	84.67	0.1	0.01	3.76	0.02	1.39	0.06	4.61	6.48	0	0.02	0.34	0.94	0.02	0.01	6.36	0.5	5.72	1.44	13.28	0	0	0	-39.19	13.45	-4.21	38.01	74.23	232.92	639.26	314.58	720.91	233.8	660.72	307.84	655.31
19.452	3	0.11	0.08	0.03	0.1	0.12	0.09	0.06	5.56	0.43	99.77	0.53	5.38	94.4	0.07	0.01	3.54	0.01	1.42	0.05	3.56	8.19	0	0.02	0.36	1.27	0.03	0.01	6.25	0.43	5.56	0.49	13.4	0	0	0	-46.45	7.88	-4.83	40.28	72.5	234.86	642.06	314.61	721.81	235.34	663.6	307.66	658.48
19.486	3	0.11	0.08	0.03	0.1	0.11	0.09	0.06	5.51	0.35	99.77	0.52	5.54	95.6	0.05	0	3.27	0.01	0.86	0.05	2.63	7.32	0	0.03	0.35	1.72	0.03	0.01	6.02	0.35	5.51	0.49	13.26	0	0	0	-44.26	6.61	-4.25	39.24	72.17	234.1	641.65	313.48	721.04	234.9	662.23	306.88	657.01
19.519	3	0.12	0.08	0.03	0.1	0.11	0.09	0.06	5.15	0.3	99.77	0.53	5.79	97.76	0.04	0	3.21	0	0.96	0.05	2.52	8.53	0	0.03	0.36	1.98	0.03	0.01	6.13	0.3	5.15	1.57	13.38	0	0	0	-49.29	3.12	-3.06	40.78	74.13	234.2	640.84	315.74	722.38	235.77	663.94	309.53	656.57
19.552	3	0.12	0.07	0.04	0.1	0.12	0.09	0.06	4.93	0.27	99.76	0.55	6.27	97.81	0.02	0	2.97	0	1.1	0.05	2.43	12.41	0	0.03	0.38	2.22	0.03	0.01	6.25	0.27	4.93	2.06	13.63	0	0	0	-45.13	3	-2.77	40.28	74.35	235.15	640.58	316.94	722.37	236.93	664.85	310.85	656.77
19.586	3	0.11	0.07	0.04	0.09	0.13	0.09	0.06	4.84	0.2	99.73	0.65	7.46	98.35	0.01	0	2.78	0	1.15	0.05	2.86	12.77	0	0.03	0.41	2.63	0.03	0.01	5.47	0.2	4.84	1.93	14.82	0	0	0	-45.51	1.56	-1.99	40.73	77.27	233.61	639.15	318.61	724.15	235.96	665.78	312.68	656.57
19.619	3	0.11	0.07	0.04	0.09	0.14	0.08	0.06	4.95	0.19	99.71	0.71	8.09	97.26	0.01	0	2.62	0	1.44	0.05	3.25	15.17	0	0.03	0.45	2.86	0.03	0.01	5.65	0.19	4.95	0.84	15.37	0	0	0	-46.52	4.16	-6.08	39.69	75.83	233.72	639.46	317.38	722.88	233.72	663.9	309.32	657.91
19.652	3	0.11	0.06	0.05	0.08	0.16	0.08	0.06	4.76	0.16	99.68	0.79	8.92	96.49	0.01	0	2.45	0	1.47	0.05	3.54	16.51	0	0.04	0.38	4.06	0.03	0.02	5.58	0.16	4.76	0.53	16.17	0	0	0	-47.59	5.43	-3.68	41.14	75.33	233.32	641.07	316.18	723.93	234.48	663.93	309.61	658.34
19.686	3	0.11	0.06	0.04	0.08	0.17	0.08	0.06	4.91	0.12	99.66	0.87	9.54	94.72	0.01	0	2.28	0	1.33	0.06	3.81	14.29	0	0.05	0.48	5.95	0.03	0.02	5.85	0.12	4.91	0.98	16.85	0	0	0	-47.62	7.56	-5.04	39.65	76.07	232.97	638.23	316.64	721.91	233.33	661.45	309.23	656.29
19.719	3	0.11	0.06	0.04	0.08	0.18	0.08	0.06	5.26	0.11	99.65	0.91	10.23	94.14	0.01	0.01	2.12	0	1.34	0.06	3.14	14.8	0	0.05	0.47	6.52	0.03	0.01	5.76	0.11	5.26	0.31	17.15	0	0	0	-47.57	8.12	-4.04	41.16	73.04	234.88	642.7	315.22	723.04	235.76	663.77	308.71	660.24
19.753	3	0.1	0.05	0.04	0.08	0.19	0.07	0.06	5.33	0.08	99.62	0.98	10.93	95.55	0.01	0.01	1.89	0.01	1.48	0.06	3.2	15.23	0	0.06	0.47	9.6	0.03	0.02	5.74	0.08	5.33	0.53	17.66	0	0	0	-42	6.67	-4.2	39.67	75.63	232.98	639.78	316.17	722.97	233.9	662.98	309.24	656.37
19.786	3	0.1	0.05	0.04	0.08	0.2	0.07	0.06	5.62	0.07	99.6	1.07	11.39	96.07	0.01	0.01	1.7	0.01	1.5	0.05	3.94	16.18	0	0.07	0.49	14.12	0.03	0.01	5.68	0.07	5.62	0.75	18.3	0	0	0	-45.05	6.02	-5.08	39.4	74.12	234.48	639.4	316	720.93	234.85	661.6	308.7	655.33
19.819	3	0.11	0.05	0.05	0.08	0.2	0.07	0.06	5.86	0.07	99.61	1.03	11.19	98.03	0.01	0.01	1.58	0.01	1.56	0.04	3.97	18.58	0	0.07	0.5	14.32	0.03	0.01	5.91	0.07	5.86	0.8	18.04	0	0	0	-46.13	2.47	-3.63	41.31	74.75	235.88	639.72	318.1	721.94	237.17	663.78	311.48	655.73
19.853	3	0.1	0.05	0.05	0.07	0.2	0.07	0.06	6.2	0.08	99.59	1.07	11.31	97.74	0.01	0.01	1.28	0.01	1.62	0.04	4.83	17.98	0	0.08	0.47	15.27	0.02	0.02	5.37	0.06	6.2	0.52	18.32	0	0	0	-43.13	3.16	-2.69	41.16	76.95	234.21	638.13	318.85	722.77	236.01	661.75	312.67	655.09
19.886	3	0.1	0.05	0.04	0.07	0.2	0.07	0.06	6.99	0.1	99.6	1.06	11.56	97.71	0.01	0.01	1.08	0.01	1.4	0.03	4.13	16.4	0	0.1	0.47	14.29	0.03	0.02	5.32	0.06	6.99	0.89	18.27	0	0	0	-42.31	3.24	-3.31	41.99	74.91	235.94	640.49	318.34	722.89	237.43	664.04	311.87	655.7
19.919	3	0.1	0.05	0.04	0.07	0.21	0.07	0.06	7.29	0.1	99.58	1.14	12.24	97.65	0.01	0.01	1.04	0.01	1.34	0.02	3.72	16.66	0	0.1	0.53	12.48	0.03	0.02	5.33	0.06	7.29	0.35	18.77	0	0	0	-43.63	3.35	-2.25	41.3	78.91	232.05	636.99	318.86	723.8	234.06	660.52	312.89	657.01
19.953	3	0.1	0.05	0.05	0.07	0.22	0.07	0.06	8.1	0.12	99.55	1.23	13.29	96.07	0.01	0.02	0.81	0.01	1.41	0.02	2.98	20.49	0	0.12	0.51	12.39	0.03	0.02	5.61	0.05	8.1	0.43	19.32	0	0	0	-41.3	6.02	-2.96	40.97	71.86	236.03	642.05	315.07	721.09	237.5	661.38	309.25	657.49
19.986	3	0.11	0.04	0.06	0.07	0.24	0.07	0.06	8.09	0.12	99.53	1.31	13.96	98.5	0.01	0.02	0.79	0.01	1.42	0.02	2.46	24.98	0	0.12	0.51	12.27	0.03	0.01	6.07	0.05	8.09	0.47	19.73	0	0	0	-39.39	-1.06	-4.63	39.99	73.68	235.08	639.78	316.13	720.83	235.71	664.06	309.01	656.57
20.019	3	0.11	0.04	0.06	0.07	0.26	0.07	0.06	8.81	0.11	99.48	1.5	14.92	97.98	0.01	0.02	0.74	0.01	1.44	0.02	2.58	24.88	0	0.11	0.48	10.53	0.03	0.01	6.23	0.05	8.81	0.68	20.64	0	0	0	-43.84	2.59	-2.24	40.41	75.51	235.06	636.71	318.12	719.77	237.09	660.3	312.31	653.73
20.053	3	0.1	0.04	0.05	0.07	0.28	0.06	0.06	10.14	0.11	99.45	1.63	15.68	98.12	0.01	0.02	0.63	0.01	1.5	0.02	2.28	23.12	0	0.11	0.47	10.04	0.02	0.01	6.19	0.05	10.14	0.55	21.16	0	0	0	-47.96	2.22	-1.01	43.27	77.46	234.38	637.5	319.58	722.71	237.25	661.79	314.29	653.65
20.086	3	0.1	0.04	0.05	0.07	0.27	0.06	0.06	10.34	0.11	99.46	1.55	15.24	97.97	0.01	0.02	0.64	0.01	1.51	0.02	2.55	21.45	0	0.11	0.45	10.33	0.02	0.01	6.43	0.05	10.34	0.35	20.84	0	0	0	-42.47	2.62	-2.88	40.89	75.7	234.62	637.64	317.89	720.91	236.2	659.88	311.75	655.07
20.12	3	0.09	0.04	0.04	0.07	0.25	0.06	0.06	11.38	0.11	99.5	1.43	14.48	97.43	0.01	0.02	0.57	0.01	1.38	0.02	3.03	16.57	0	0.11	0.46	10.43	0.02	0.01	6.45	0.04	11.38	0.39	20.34	0	0	0	-40.31	3.82	-1.82	39.56	75.24	234.63	636.6	317.39	719.36	236.82	658.16	311.93	653.72
20.153	3	0.09	0.04	0.03	0.07	0.25	0.06	0.06	13.88	0.11	99.5	1.44	14.51	96.67	0.01	0.02	0.53	0.01	1.35	0.02	3.06	12.24	0	0.11	0.4	9.47	0.02	0.01	6.63	0.04	13.88	0.29	20.36	0	0	0	-49.89	5.16	-1.45	40.71	77	234.6	634.31	319.3	719.01	237.1	657.23	313.93	652.13
20.186	3	0.09	0.04	0.03	0.07	0.23	0.07	0.06	14.51	0.11	99.53	1.3	13.99	96.86	0.01	0.02	0.52	0.01	1.29	0.03	2.62	12.45	0	0.11	0.4	9.32	0.03	0.01	6.83	0.04	14.51	0.62	19.72	0	0	0	-43.34	4.86	-1.05	40.83	74.02	237.22	637.82	318.64	719.24	239.84	658.56	313.72	654.04
20.22	3	0.09	0.04	0.04	0.07	0.26	0.06	0.06	15.87	0.12	99.48	1.48	14.93	97.83	0.01	0.03	0.44	0.01	1.41	0.03	2.73	15.31	0	0.12	0.41	8.87	0.04	0.01	7.9	0.04	15.87	0.72	20.56	0	0	0	-41.11	2.95	-1.97	38.84	75	236.81	635.46	319.31	717.95	238.93	657.04	313.74	651.84
20.253	3	0.11	0.04	0.06	0.07	0.28	0.06	0.06	16.59	0.12	99.44	1.62	15.75	98.12	0.01	0.03	0.46	0.01	1.77	0.03	2.44	22.61	0	0.12	0.44	8.83	0.04	0.01	8.38	0.03	16.59	0.69	21.1	0	0	0	-41.21	2.22	-0.45	38.61	73.96	236.47	636.28	317.83	717.64	239.41	657.6	313.21	652.78
20.286	3	0.13	0.04	0.1	0.07	0.26	0.06	0.06	17.77	0.14	99.47	1.48	15.23	97.42	0.01	0.03	0.43	0.01	1.81	0.03	2.39	34.42	0	0.14	0.48	8.96	0.04	0.01	8.64	0.03	17.77	0.68	20.56	0	0	0	-41.99	3.85	-1.16	37.93	72.65	237.3	636.12	317.22	716.04	239.77	655.79	312.33	652.22
20.32	3	0.14	0.04	0.14	0.07	0.3	0.06	0.06	18.78	0.14	99.41	1.72	16.2	97.17	0.01	0.04	0.45	0.01	1.96	0.04	2.6	40.78	0	0.14	0.47	7.29	0.06	0.01	9.62	0.02	18.78	1.97	21.51	0	0	0	-42.26	4.32	-2.35	39.14	74.47	236.01	636.13	317.94	718.06	237.99	658.29	312.13	651.24
20.353	3	0.15	0.04	0.18	0.08	0.28	0.06	0.06	18.42	0.16	99.45	1.59	15.51	96.71	0	0.04	0.48	0.01	1.86	0.04	2.77	44.9	0	0.16	0.43	7.32	0.07	0.01	10.32	0.02	18.42	1.1	20.98	0	0	0	-41.64	5.09	-0.92	38.69	72.37	236.48	636.87	316.08	716.47	239.06	655.76	311.39	653.27
20.386	3	0.15	0.04	0.14	0.08	0.23	0.07	0.06	18.65	0.17	99.53	1.28	13.93	97.57	0	0.04	0.51	0	1.56	0.04	2.72	37.78	0	0.17	0.39	7.75	0.08	0.01	11.02	0.02	18.65	1.53	19.6	0	0	0	-43.84	3.54	-1.55	39.63	73.53	235.58	636.18	316.46	717.06	237.89	656.15	311.26	651.3
20.42	3	0.15	0.05	0.13	0.08	0.22	0.07	0.06	17.38	0.18	99.55	1.19	13.34	97.11	0	0.04	0.56	0	1.79	0.04	2.96	34.66	0	0.18	0.41	9.29	0.09	0.01	12.54	0.02	17.38	0.53	19.07	0	0	0	-47.78	4.42	-1.65	40.36	76.06	234.4	633.34	318.07	717.01	236.67	653.89	312.7	651.71
20.453	3	0.14	0.05	0.12	0.08	0.21	0.07	0.06	16.91	0.19	99.58	1.12	12.72	94.1	0	0.05	0.51	0.01	1.75	0.04	3.27	32.99	0	0.19	0.43	9.71	0.08	0.01	12	0.02	16.91	0.37	18.62	0	0	0	-46.47	8.16	-2.06	41.4	76.84	235.45	632.99	319.98	717.52	237.66	655.15	314.25	648.89
20.487	3	0.15	0.05	0.14	0.09	0.21	0.07	0.06	16.25	0.2	99.58	1.07	12.23	95.46	0	0.05	0.54	0.01	2.04	0.05	3.91	34.38	0	0.2	0.39	8.91	0.08	0.01	13.02	0.02	16.25	0.55	18.31	0	0	0	-45.8	6.77	-0.98	39.93	73.82	236.67	633.88	317.88	715.08	239.32	653.48	313.03	649.49
20.52	3	0.17	0.06	0.19	0.09	0.18	0.07	0.06	14.86	0.26	99.63	0.87	10.9	94.01	0	0.05	0.53	0.01	2.01	0.04	3.42	39.48	0	0.26	0.42	10.09	0.08	0.01	13.65	0.02	14.86	0.97	16.88	0	0	0	-44.07	8.24	-1.36	40.51	72.75	238.46	635.02	318.48	715.04	240.85	653.61	313.52	650.21
20.553	3	0.18	0.06	0.22	0.09	0.17	0.07	0.06	13.74	0.27	99.57	0.84	10.63	96.64	0	0.05	0.56	0.01	1.94	0.05	3.34	42.57	0	0.27	0.43	9.61	0.08	0.01	13.43	0.02	13.74	0.56	16.64	0	0	0	-43.99	5.21	-1.72	40.83	75.94	235.96	632.79	319.49	716.33	238.24	654.29	314.06	650.13
20.587	3	0.17	0.06	0.17	0.09	0.16	0.07	0.06	13.29	0.31	99.65	0.79	9.96	94.15	0	0.05	0.59	0.01	1.99	0.04	3.79	37.54	0	0.31	0.39	9.48	0.08	0.01	13.4	0.02	13.29	0.37	16.19	0	0	0	-47.16	8.11	-1.26	40.6	76.98	235.61	630.99	320.29	715.67	238.24	652.36	315.07	647.58
20.62	3	0.18	0.06	0.18	0.09	0.15	0.08	0.06	12.55	0.33	99.63	0.73	9.17	96.11	0.01	0.05	0.63	0.01	1.89	0.04	4.12	37.76	0	0.33	0.45	9.81	0.09	0.02	13.66	0.02	12.55	0.91	15.66	0	0	0	-42.88	5.97	-2.33	39.61	74.68	238.2	632.62	320.35	714.77	240.1	652.83	314.65	648.4
20.653	3	0.16	0.06	0.15	0.1	0.15	0.08	0.06	11.66	0.37	99.67	0.7	8.4	97.79	0.01	0.06	0.63	0.01	1.63	0.04	4.74	32.27	0	0.37	0.49	10.86	0.1	0.02	14.1	0.02	11.66	0.49	15.3	0	0	0	-43.84	3.04	-1.3	40.37	74.68	237.64	632.73	319.79	714.88	240.15	654.01	314.62	648.37
20.687	3	0.17	0.06	0.16	0.1	0.14	0.08	0.06	9.32	0.46	99.67	0.68	7.98	96.32	0.01	0.05	0.65	0.01	1.47	0.05	4.93	32.59	0	0.46	0.51	13.48	0.12	0.02	14.38	0.01	9.32	0.77	15.09	0	0	0	-44.16	5.68	-1.2	40.52	74.44	237.78	632.37	319.66	714.25	240.36	652.87	314.59	647.29
20.72	3	0.24	0.07	0.5	0.1	0.13	0.08	0.06	9.48	0.49	99	0.62	7.35	96.03	0.01	0.04	0.66	0.01	1.51	0.06	4.9	55.15	0	0.49	0.45	14.68	0.19	0.01	15.25	0.02	9.48	2.55	14.46	0	0	0	-41.76	6.07	-0.36	40.63	72.75	239.17	634.48	319.2	714.5	242.11	652.98	314.79	649.7
20.754	3	0.35	0.07	1.55	0.11	0.12	0.08	0.06	7.53	0.56	96.91	0.54	6.19	96.77	0.01	0.04	0.65	0.01	2.02	0.07	5.65	74.96	0	0.56	0.44	15.76	0.24	0.01	17.5	0.02	7.53	1.35	13.47	0	0	0	-41.61	5.01	-1.65	40.15	74.8	238.56	632.69	320.83	714.97	240.84	653.15	315.52	649.08
20.787	3	0.38	0.07	1.8	0.11	0.12	0.08	0.06	7.2	0.56	96.39	0.53	5.98	94.97	0.01	0.04	0.67	0.01	2.05	0.08	5.76	76.5	0	0.56	0.37	14.75	0.28	0.01	19.66	0.02	7.2	4.28	13.31	0	0	0	-41.79	7.31	-0.52	39.86	74.93	239.51	631.81	321.93	714.23	242.44	651.54	317.32	648.71
20.82	3	0.42	0.08	2.4	0.11	0.11	0.08	0.06	6.98	0.69	95.19	0.5	5.26	97.81	0.01	0.04	0.72	0	2.18	0.09	6.04	81.62	0	0.69	0.4	16.36	0.38	0.01	19.79	0.02	6.98	5.55	12.76	0	0	0	-34.98	2.99	-0.92	40.12	72.36	241.78	632.53	321.37	712.12	244.37	652.19	316.63	648.31
20.854	3	0.39	0.09	1.75	0.12	0.09	0.09	0.06	6.15	0.93	96.49	0.45	3.45	98.01	0.01	0.04	0.74	0	2.23	0.11	6.05	75.07	0	0.93	0.48	20.96	0.53	0.03	18.23	0.03	6.15	3.07	11.14	0	0	0	-32.88	2.52	-1.21	41.19	71.3	242.54	632.07	320.96	710.49	244.95	651.95	316.1	647.35
20.887	3	0.35	0.09	1.05	0.12	0.08	0.09	0.06	6.44	1.18	97.9	0.44	2.45	98.06	0.01	0.04	0.79	0	1.8	0.1	5.46	64.34	0	1.18	0.51	24.17	0.6	0.05	18.63	0.03	6.44	4.79	10.24	0	0	0	-28.87	2.39	-0.94	42.83	72.04	242.72	631.24	321.97	710.49	245.29	651.67	317.22	647.65
20.92	3	0.32	0.1	0.71	0.13	0.08	0.1	0.06	6.44	1.36	98.57	0.44	1.47	97.72	0.01	0.04	0.83	0	1.58	0.11	5.42	55.99	0	1.36	0.5	26.1	0.64	0.09	18.79	0.03	6.44	5.94	9.47	0	0	0	-29.92	3.22	-1.05	43	71.68	243.66	631.21	322.51	710.06	246.22	651.95	317.68	646.36
20.954	3	0.34	0.11	0.72	0.14	0.06	0.1	0.06	6.71	1.66	98.56	0.53	0	98.27	0.01	0.03	0.99	0	1.68	0.11	5.53	53.49	0	1.66	0.53	30.17	0.56	0.11	21.17	0.03	6.71	6.27	8.04	0	0	0	-31.39	1.8	-1.1	42.96	71.82	243.61	630.99	322.61	709.99	246.16	652.04	317.71	645.82
20.987	3	0.32	0.11	0.56	0.14	0.06	0.11	0.06	7.59	1.75	98.88	0.48	0	98.25	0.01	0.04	0.98	0	1.61	0.09	5.04	49.16	0	1.75	0.6	31.47	0.48	0.12	20.41	0.03	7.82	5.42	7.59	0	0	0	-33.04	1.86	-0.8	43.37	71.96	243.4	630.24	322.56	709.4	246.08	651.56	317.85	646.37
21.02	3	0.29	0.12	0.38	0.14	0.05	0.12	0.06	6.42	2.08	99.24	0.42	0	97.99	0.01	0.03	1.11	0	1.6	0.09	4.41	41.96	0	2.08	0.73	32.33	0.36	0.14	18.89	0.04	8.48	5.12	6.42	0	0	0	-30.69	2.56	-0.34	44.3	71.07	244.97	630.97	323.15	709.15	247.87	651.63	318.76	646.6
21.054	3	0.28	0.13	0.27	0.15	0.05	0.12	0.06	5.68	2.51	99.45	0.4	0	97.8	0.01	0.02	1.25	0	1.76	0.09	3.71	34.9	0	2.51	0.88	35.46	0.37	0.17	19.08	0.05	9.61	4.17	5.68	0	0	0	-29.67	3.03	-0.7	44.4	70.77	245.41	630.48	323.26	708.33	248.13	651.16	318.67	645.41
21.087	3	0.26	0.13	0.21	0.15	0.05	0.13	0.06	5.37	3.01	99.49	0.38	0	98.66	0.02	0.02	1.26	0	1.66	0.08	3.71	30.66	0	3.01	0.93	35.01	0.38	0.21	18.22	0.05	9.57	2.48	5.37	0	0	0	-25.4	0.52	-0.75	44.92	70.94	243.9	630.06	321.93	708.09	246.59	651.77	317.26	645.59
21.121	3	0.26	0.14	0.22	0.15	0.04	0.15	0.06	4.35	4.7	99.49	0.38	0	97.66	0.02	0.02	1.44	0	1.5	0.08	4.7	30.18	0	4.97	1.08	38.87	0.33	0.36	17.49	0.05	10.14	5.52	4.35	0	0	0	-29.29	3.35	-0.57	44.12	70.96	244.28	630.75	322.34	708.81	247.07	650.9	317.83	645.56
21.154	3	0.26	0.15	0.25	0.15	0.04	0.16	0.06	3.81	5.5	99.47	0.37	0	98.03	0.03	0.02	1.77	0	1.48	0.09	5.5	32.22	0	6.64	1.22	38.96	0.33	0.41	16.33	0.05	9.85	2.69	3.81	0	0	0	-27.72	2.46	-0.71	44.95	71.03	245.05	630.36	323.18	708.49	247.77	651.03	318.56	645.18
21.187	3	0.28	0.16	0.38	0.14	0.04	0.18	0.06	3.43	7.77	99.24	0.38	0	98.44	0.03	0.03	2	0	1.46	0.09	7.77	39.2	0	8.79	1.71	37.76	0.29	0.49	14.26	0.05	8.75	2.89	3.43	0	0	0	-25.24	1.27	0.07	45.62	70.86	245.39	630.52	323.33	708.46	248.48	650.59	319.17	645.81
21.221	3	0.31	0.17	0.62	0.14	0.04	0.27	0.06	2.68	9.61	98.77	0.46	0	98.32	0.03	0.03	2.81	0	1.47	0.09	9.61	46.91	0	15.23	2.23	33.59	0.3	0.47	13.23	0.06	8.32	1.2	2.68	0	0	0	-25.31	1.64	-0.31	45.09	69.44	245.75	630.76	322.13	707.14	248.56	649.64	317.88	645.43
21.254	3	0.36	0.17	0.98	0.14	0.03	0.3	0.06	2.52	9.41	98.04	0.53	0	98.75	0.04	0.02	2.92	0	1.67	0.09	9.41	56.55	0	17.33	2.35	29.28	0.27	0.34	12.83	0.07	7.65	2.48	2.52	0	0	0	-30.11	-0.17	0.26	44.83	69.82	245.3	629.67	322.1	706.47	248.39	648.6	318.13	645.22
21.287	3	0.38	0.18	1.28	0.13	0.03	0.43	0.06	2.08	9.95	97.45	0.84	0	98.51	0.06	0.02	3.41	0	1.83	0.08	9.95	62.86	0	23.32	2.73	24.58	0.29	0.28	9.73	0.07	7.47	0.75	2.08	0	0	0	-31.24	-1.05	0.06	44.92	70.59	245.21	629.29	322.86	706.93	248.23	648.53	318.71	644.62
21.321	3	0.42	0.19	1.51	0.14	0.03	0.87	0.06	1.81	8.03	96.99	1.68	-1.56	98.75	0.06	0.02	4.01	0	1.81	0.07	8.03	68.71	0	34.68	3.76	20.26	0.22	0.2	7.27	0.07	7.23	2.1	1.54	0	0	0	-24.53	0.17	0.8	45.47	68.17	245.86	629.85	321.02	705.02	249.22	647.07	317.37	645.13
21.354	3	0.42	0.19	1.17	0.14	0.03	1.26	0.06	1.7	5.3	97.48	2.13	-2.71	98.56	0.05	0.01	3.83	0	1.7	0.05	5.3	65.59	0	40.37	5.17	17.52	0.16	0.21	6.87	0.06	7.17	1.67	1.4	0	0	0	-25.1	-0.87	1.82	46	67.34	246.4	629.81	320.85	704.26	250.34	646.71	317.67	645.39
21.387	3	0.44	0.19	1.08	0.15	0.03	1.72	0.06	1.62	3.22	96.55	2.8	-3.91	98.72	0.05	0.01	3.83	0	1.62	0.03	3.22	65.59	0	45.35	5.89	13.87	0.13	0.21	6.57	0.07	7.06	0.71	1.18	0	0	0	-23.76	-0.27	1.81	45.65	65.59	246.27	629.38	320.17	703.27	250.8	645.34	316.38	645.21
21.421	3	0.4	0.2	0.69	0.15	0.03	3.44	0.06	1.26	2.19	93.12	7.27	-8.59	98.15	0.04	0.01	4.33	0	1.26	0.02	2.19	57.24	0	57.33	7.23	9.23	0.11	0.21	5.33	0.07	6.46	1.06	0.94	0	0	0	-25.54	-2.15	0.51	46.75	66.66	248.04	630.21	321.37	703.54	251.07	646.99	317.72	645.57
21.454	3	0.33	0.2	0.35	0.15	0.03	4.04	0.06	0.93	1.59	91.92	9.05	-9.66	98.58	0.03	0.01	4.47	0	0.93	0.02	1.59	44.41	0	60.14	7.35	9.11	0.1	0.2	5.21	0.07	6.78	1.28	0.84	0	0	0	-25.38	-0.79	1.34	46.66	66.28	248.27	629.92	321.18	702.82	251.71	645.23	317.99	645.8
21.488	3	0.26	0.21	0.14	0.15	0.03	7.52	0.06	0.66	1.98	84.96	21.47	-14.74	98.53	0.03	0.01	5.61	0	0.65	0.01	1.98	26.38	0	71.58	7.33	6.6	0.11	0.15	3.98	0.07	5.73	1.12	0.66	0.08	0	0	-25.12	-0.96	1.28	47.2	65.66	249.35	629.55	321.58	701.78	252.72	645.18	318.39	645.05
21.521	3	0.24	0.22	0.1	0.15	0.03	9.4	0.06	0.62	1.86	81.21	27.75	-16.47	98.03	0.02	0.01	5.76	0	0.62	0.01	1.86	19.86	0	75.67	8.11	5.68	0.11	0.12	3.74	0.07	5.62	0.43	0.56	0.14	0	0	-23.93	-2.47	0.98	47.6	63.43	250.79	630.14	321.51	700.87	254.37	645.72	317.79	644.84
21.554	3	0.23	0.22	0.09	0.16	0.03	8.32	0.06	0.62	1.76	83.35	24.3	-15.63	98.7	0.01	0.01	6.22	0	0.62	0.01	1.76	17.02	0	72.98	7.41	4.99	0.12	0.05	3.99	0.07	5.2	1.98	0.53	0.16	0	0	-21.67	-0.34	1.89	47.3	63.75	249.15	629.55	319.74	700.49	252.98	644.13	316.71	645.49
21.588	3	0.22	0.23	0.06	0.16	0.03	11.87	0.06	0.63	1.89	76.25	38.16	-18.7	98.56	0.02	0.01	7.99	0	0.63	0.01	1.89	11.79	0	79.34	5.94	3.57	0.14	0.04	3.61	0.07	4.71	1.33	0.39	0.18	0	0	-22.67	-0.85	-0.18	47.96	63.68	251.16	629.96	321.2	700.01	253.73	645.98	317.39	644.73
21.621	3	0.22	0.24	0.06	0.17	0.03	10.97	0.06	0.65	2.28	78.06	36.49	-18.44	98.38	0.02	0.01	8.92	0	0.65	0.02	2.28	9.66	0	77.52	4.38	3.42	0.17	0.03	3.84	0.07	4.56	1.2	0.37	0.12	0	0	-20.33	-1.46	0.81	48.16	63.3	251.74	629.86	321.86	700.32	255.01	645.23	318.31	645.22
21.654	3	0.22	0.24	0.06	0.17	0.03	10.54	0.06	0.69	2.73	78.91	35.63	-18.37	98.09	0.02	0.01	9.04	0	0.69	0.02	2.73	9.51	0	76.94	3.68	2.86	0.21	0.03	3.94	0.07	4.71	1.23	0.34	0.07	0	0	-19.83	-2.3	0.78	48.21	63.62	251.48	629.73	321.77	700.38	254.65	645.25	318.27	645.13
21.688	3	0.21	0.24	0.06	0.17	0.03	9.76	0.06	0.63	3.35	80.48	33.57	-18.15	98.7	0.02	0.01	8.99	0	0.63	0.02	3.35	8.83	0	75.85	2.77	2.23	0.25	0.03	4.35	0.07	5.13	1.45	0.28	0.06	0	0	-19.23	-0.36	1.33	48.19	63.91	250.43	629.47	320.95	700.3	253.86	644.51	317.76	645.7
21.721	3	0.22	0.24	0.06	0.17	0.03	9.09	0.06	0.56	4.33	81.82	32.12	-18.49	98.58	0.02	0.01	10.04	0	0.56	0.03	4.33	8.92	0	73.99	2.22	2.16	0.26	0.03	4.36	0.07	5.07	2.25	0.25	0.03	0	0	-18.38	0.82	1.2	48.27	62.49	250.01	629.81	319.92	700.32	253.79	644.86	316.28	645.67
21.755	3	0.23	0.25	0.06	0.17	0.03	8.2	0.06	0.41	5.13	83.59	29.47	-18.59	98.71	0.02	0.01	11.09	0	0.41	0.05	5.13	10.21	0	71.38	1.77	2.03	0.24	0.01	4.4	0.07	5.21	1.34	0.19	0.04	0	0	-20.74	0.32	0.25	48.25	63.2	250.46	629.32	320.97	699.9	253.72	644.82	316.92	644.91
21.788	3	0.24	0.26	0.07	0.18	0.03	6.9	0.06	0.41	5.25	86.19	24.47	-17.85	98.27	0.02	0.01	12.44	0	0.41	0.07	5.25	11.01	0	66.86	1.49	2.21	0.23	0.01	4.79	0.08	4.95	2.13	0.15	0.03	0	0	-18.83	1.79	1.32	48.25	62.84	249.73	629.59	319.78	700.12	253.47	644.49	316.3	645.69
21.821	3	0.26	0.27	0.07	0.19	0.02	6.09	0.06	0.41	5.43	87.82	21.37	-17.54	98.73	0.02	0.01	14.06	0	0.41	0.08	5.43	11.64	0	63.06	1.41	2.27	0.19	0.01	4.9	0.09	4.55	3.28	0.14	0.02	0	0	-18.35	-0.22	1.14	48.24	63.2	248.5	629.43	319.1	700.58	252.24	644.66	315.43	645.48
21.855	3	0.33	0.31	0.08	0.22	0.03	4.51	0.06	0.51	5.63	90.97	15.3	-17.06	98.78	0.01	0.01	19.27	0	0.51	0.13	5.63	14.56	0	52.77	1.39	2.62	0.19	0.01	5.42	0.12	4.09	4.15	0.12	0.01	0	0	-17.86	-0.01	0.73	48.37	62.59	247.91	629.61	318.53	700.82	251.76	645.04	314.35	645.55
21.888	3	0.44	0.36	0.11	0.25	0.03	4.33	0.06	0.59	6.58	91.34	15.71	-18.97	98.58	0.01	0.01	25.19	0	0.59	0.19	6.58	18.96	0	47.24	1.42	2.73	0.16	0.01	5.36	0.15	3.63	3.94	0.11	0.01	0	0	-21.96	0.8	0.29	47.98	63.83	247.87	629.36	318.6	700.1	250.94	644.84	314.77	644.91
21.921	3	0.59	0.4	0.16	0.29	0.03	4.58	0.06	0.69	6.87	90.85	17.96	-20.77	98.48	0.01	0	29.98	0	0.69	0.32	6.87	26.3	0	44.45	1.1	2.76	0.13	0.01	6.34	0.17	2.83	3.65	0.11	0.01	0	0	-18.21	1.15	1.3	47.78	63.8	246.37	628.41	317.35	700.05	250.08	644.07	313.89	644.16
21.955	3	0.91	0.5	0.24	0.36	0.03	3.67	0.06	0.76	7.24	92.65	14.81	-21.79	98.22	0.01	0	38.21	0	0.76	0.41	7.24	33.47	0	33.35	0.98	2.36	0.12	0.01	7.34	0.24	1.95	2.78	0.1	0.01	0	0	-21.63	1.95	-0.01	47.71	62.43	247.52	628.62	317.85	699.08	250.97	644.16	313.39	643.75
21.988	3	1.14	0.55	0.35	0.4	0.03	3.89	0.06	0.66	8.71	92.23	17.27	-24.24	98.26	0.01	0	42.45	0	0.66	0.52	8.71	39.46	0	31.39	0.86	2.76	0.1	0.01	7.77	0.27	1.78	2	0.1	0.01	0	0	-25.71	1.84	-0.96	47.61	62.98	248.77	629.15	319.13	699.51	251.49	644.76	314.47	644.09
22.021	3	1.43	0.63	0.36	0.47	0.03	4.11	0.06	0.64	8.33	91.79	19.4	-25.91	98.67	0.01	0	47.71	0	0.64	0.67	8.33	39.38	0	27.9	0.91	2.93	0.09	0	8.75	0.34	1.54	1.88	0.09	0.01	0	0	-20.15	-0.46	0.01	48.1	63.02	247.63	629.4	318.26	700.03	250.91	644.98	313.93	645.24
22.055	3	1.78	0.77	0.28	0.58	0.03	5.48	0.06	0.59	8.99	89.03	29.95	-30.67	98.56	0.01	0	56.09	0	0.59	0.73	8.99	33.42	0	26.67	1.09	3.44	0.09	0.01	9.3	0.46	1.41	1.6	0.08	0.02	0	0	-22.56	0.89	-0.24	47.82	63.62	247.7	629.41	318.49	700.2	250.65	645.11	314.27	644.79
22.088	3	1.77	0.77	0.22	0.61	0.03	5.27	0.06	0.71	6.89	89.46	27.52	-29.06	98.56	0.01	0	55.84	0	0.71	0.78	6.89	30.15	0	25.44	1.02	3.52	0.09	0	9.79	0.5	1.31	1.42	0.09	0.02	0	0	-18.48	0.87	0.81	47.48	63.33	246.12	628.81	316.86	700.29	249.71	644.6	313.04	644.12
22.122	3	1.81	0.77	0.16	0.66	0.03	4.68	0.06	1.15	3.46	90.64	22.27	-26.09	98.39	0.01	0	55.88	0	1.15	0.63	3.46	26.04	0	21.9	1.01	4.08	0.09	0.01	11.21	0.74	1.15	3.94	0.09	0.04	0	0	-22.24	1.43	-0.79	47.29	63.69	247.27	628.78	317.33	698.84	249.56	645.1	313.23	643.44
22.155	3	1.88	0.81	0.14	0.7	0.03	5.26	0.06	1.11	3.61	89.48	26.22	-27.61	98.21	0.01	0	58.03	0	1.11	0.51	3.61	23.85	0	22.43	1.07	4.95	0.1	0.01	11.12	0.86	1.01	1.11	0.09	0.04	0	0	-25.02	1.98	-2.19	47.27	64.73	248.15	628.96	319.7	700.51	249.96	645.78	314.66	644.01
22.188	3	1.87	0.79	0.17	0.67	0.03	5.54	0.06	1.44	3.67	88.92	27.23	-27.48	98.64	0.01	0	56.71	0	1.44	0.42	3.67	27.29	0	24.39	1.48	5.88	0.11	0.02	10.91	0.83	0.97	2.79	0.1	0.03	0	0	-26	0.57	-1.46	46.75	67.78	246.21	627.36	320.77	701.92	248.3	645.34	316.05	643.15
22.222	3	2.37	0.89	0.21	0.77	0.03	6.23	0.06	1.25	4.2	87.54	32.86	-30.16	98.71	0.01	0	61.86	0	1.25	0.41	4.2	30.44	0	22.58	1.51	6.85	0.09	0.02	11.61	1.12	0.68	1.32	0.1	0.03	0	0	-21.94	-0.31	1.27	47.06	65.49	245.55	628.72	317.58	700.76	248.92	644.53	314.41	644.85
22.255	3	2.37	0.9	0.23	0.75	0.03	6.99	0.06	1	5.04	86.02	37.42	-31.65	98.37	0.01	0	62.03	0	1	0.4	5.04	31.76	0	24.91	1.92	7.48	0.09	0.02	10.94	1.08	0.7	0.63	0.1	0.03	0	0	-25.59	1.5	-0.16	46.78	65.09	246.46	629.43	318.06	701.03	249.11	645.29	314.2	644.59
22.288	3	2.53	0.91	0.28	0.75	0.03	7.63	0.06	0.94	5.1	84.75	40.93	-32.49	98.36	0.01	0	62.56	0	0.94	0.35	5.1	35.97	0	26.21	2.06	8.59	0.09	0.03	10.31	1.15	0.68	0.88	0.1	0.03	0	0	-25.98	1.52	-0.42	46.85	65.81	246.41	628.92	318.8	701.31	248.96	645.59	314.76	644.57
22.322	3	2.77	0.95	0.29	0.8	0.03	10.11	0.06	0.88	4.88	79.77	52.84	-34.93	98.22	0.02	0	64.44	0	0.88	0.36	4.88	36.72	0	30.31	2.27	10.93	0.09	0.03	10.64	1.21	0.62	3.74	0.12	0.03	0	0	-28.71	1.93	-0.71	46.28	67.73	245.06	627.86	319.56	702.36	247.54	645.29	315.26	644.26
22.355	3	2.75	0.98	0.24	0.82	0.03	10.01	0.06	0.89	4.79	79.98	52.77	-35.18	98.63	0.02	0	65.78	0	0.89	0.37	4.79	33.33	0	28.93	2.26	10.07	0.08	0.03	10.23	1.16	0.55	2.07	0.11	0.02	0	0	-22.62	0.63	1.21	46.81	65.06	245.26	628.84	316.83	700.41	248.59	644.44	313.65	644.74
22.388	3	3.1	1.02	0.33	0.85	0.03	11.65	0.06	1.06	5.77	76.69	59.85	-37.18	98.61	0.02	0	67.23	0	1.06	0.43	5.77	38.06	0	31.07	2.57	12.49	0.07	0.03	10.77	1.08	0.52	3.27	0.12	0.02	0	0	-29.17	0.71	-0.88	46.05	67.18	244.91	628.17	318.81	702.07	247.27	645.73	314.43	643.91
22.422	3	2.26	0.88	0.28	0.69	0.03	10.54	0.06	1.01	7.04	78.92	54.7	-35.56	98.18	0.02	0	61.48	0	1.01	0.48	7.04	34.3	0	34.2	2.62	15.73	0.06	0.04	9.06	0.98	0.62	1.76	0.13	0.02	0	0	-25.4	2.05	0.19	46.81	65.03	247.13	630.59	318.67	702.13	249.97	646.54	314.98	645.1
22.455	3	1.99	0.85	0.19	0.68	0.03	9.91	0.06	0.95	5.25	80.18	50.65	-33.63	98.71	0.02	0	59.76	0	0.95	0.49	5.25	28.55	0	33.9	2.42	15.11	0.05	0.02	8.7	0.94	0.62	1.32	0.14	0.03	0	0	-22.64	-0.31	0.45	47.05	64.29	246.53	630.24	317.25	700.96	249.43	645.91	313.72	645.35
22.489	3	1.55	0.75	0.12	0.61	0.03	8.09	0.06	1.06	3.96	83.83	40.2	-30.04	98.65	0.02	0	55.08	0	1.06	0.54	3.96	21.73	0	33.31	2.2	16.38	0.05	0.01	8.59	0.87	0.61	2.74	0.15	0.03	0	0	-22.31	0.54	0.12	46.92	63.47	245.93	629.81	316.35	700.28	248.95	645.49	312.41	644.74
22.522	3	1.35	0.7	0.11	0.57	0.03	6.79	0.06	0.98	3.5	86.41	32.79	-27.72	98.7	0.02	0	52.14	0	0.98	0.52	3.5	19.87	0	32.26	1.82	15.44	0.05	0.01	8.47	0.84	0.53	1.45	0.15	0.04	0	0	-25.39	0.34	-0.68	47.18	63.55	247.5	630.32	317.41	700.23	249.83	646.24	313.38	645.5
22.555	3	1.44	0.7	0.13	0.57	0.03	7.36	0.06	1.19	3.02	85.28	35.44	-27.92	98.21	0.03	0	52.25	0	1.19	0.56	3.02	23.83	0	33.62	1.77	14.92	0.06	0.01	8.21	0.79	0.53	2.66	0.16	0.04	0	0	-26.71	1.97	-0.9	46.89	65.47	247.25	629.44	319.26	701.46	249.54	645.97	315.01	645.4
22.589	3	1.38	0.69	0.13	0.55	0.03	8.74	0.06	1.26	3.37	82.52	42.19	-29.06	98.72	0.03	0	51.54	0	1.26	0.57	3.37	24.25	0	37.87	1.62	14.99	0.06	0.01	7.35	0.73	0.48	1.86	0.17	0.03	0	0	-23.29	-0.29	0.62	47.05	65.2	247.48	629.66	319.2	701.38	250.51	645.73	315.71	645.17
22.622	3	1.4	0.67	0.17	0.52	0.03	9.8	0.06	1.2	4.52	80.39	46.96	-30.34	98.55	0.03	0	50.53	0	1.2	0.51	4.52	28.5	0	41.29	2.15	14	0.08	0.03	7.41	0.69	0.5	3.09	0.17	0.03	0	0	-28.51	0.92	-1.3	46.66	66.59	246.77	628.92	320.02	702.17	248.91	646.49	315.47	644.5
22.655	3	1.56	0.7	0.25	0.52	0.03	13.19	0.06	1.53	6.15	73.62	60.7	-33.73	98.71	0.03	0	52.16	0	1.53	0.46	6.15	35.07	0	46.58	2.31	13.51	0.08	0.05	6.7	0.58	0.46	2.49	0.17	0.01	0	0	-30.44	0.31	-0.73	46.36	67.59	246.29	628.4	320.63	702.75	248.76	646.43	316.29	643.71
22.689	3	1.68	0.71	0.27	0.55	0.03	12.43	0.06	1.79	5.34	75.15	58.03	-32.89	98.67	0.02	0	52.96	0	1.79	0.47	5.34	36.75	0	44.41	2.08	10.05	0.09	0.04	7.04	0.58	0.43	1.5	0.17	0.01	0	0	-21.94	0.48	1.33	47.08	63.86	246.28	630.18	317.25	701.49	249.97	645.37	313.82	645.65
22.722	3	1.99	0.74	0.37	0.58	0.03	11.85	0.06	1.94	5.1	76.3	56.47	-32.69	98.64	0.03	0	54.34	0	1.94	0.55	5.1	43.54	0	42.23	1.79	8.96	0.09	0.02	7.69	0.63	0.4	1.51	0.17	0	0	0	-20.84	0.58	1.09	47.23	63.37	246.24	630.22	316.36	700.65	249.63	645.72	313	645.36
22.756	3	1.8	0.69	0.29	0.56	0.03	11.93	0.06	1.73	3.3	76.13	54.61	-31.21	98.09	0.03	0	52	0	1.73	0.46	3.3	39.62	0	43.64	2.37	7.17	0.11	0.01	8.22	0.61	0.46	1.5	0.18	0	0	0	-25.76	2.31	-0.46	47.24	64.61	247.44	630.32	318.52	701.39	249.93	646	314.54	645.87
22.789	3	1.56	0.66	0.21	0.55	0.03	8.99	0.06	1.51	3.32	82.01	42.35	-28.81	98.02	0.02	0.01	50.26	0	1.51	0.49	3.32	32.71	0	39.24	2.38	5.86	0.12	0.01	9.19	0.64	0.45	1.2	0.19	0	0	0	-23.58	2.5	1.69	47.46	62.27	247.39	630.86	317.55	701.16	251.66	645.69	313.93	646.05
22.822	3	1.44	0.68	0.15	0.56	0.03	8.48	0.06	1.08	3.52	83.04	40.66	-28.94	98.64	0.02	0.01	51.06	0	1.08	0.48	3.52	25.09	0	37.56	2.13	5.3	0.11	0.01	9.42	0.66	0.45	1.6	0.18	0	0	0	-22.44	0.57	-0.31	47.77	62.91	247.65	630.72	318.17	701.24	250.79	646.34	313.7	646.02
22.856	3	1.3	0.66	0.12	0.55	0.03	8.96	0.06	0.85	3.84	82.08	42.99	-29.39	98.56	0.02	0	50.24	0	0.85	0.45	3.84	19.94	0	39.58	2.03	4.72	0.1	0.01	9.82	0.65	0.52	1.37	0.17	0	0	0	-21.52	0.88	-0.34	47.93	63.78	247.12	630.07	318.59	701.53	250.28	645.85	314.05	645.97
22.889	3	1.18	0.66	0.09	0.54	0.03	8.18	0.06	0.66	4.38	83.64	39.92	-29.08	98.56	0.02	0	50.09	0	0.66	0.4	4.38	15.6	0	38.15	1.65	3.76	0.09	0.01	9.52	0.64	0.54	1.62	0.16	0	0	0	-20.86	0.87	0.97	48.04	62.67	247.22	630.06	318.2	701.69	251.33	645.35	314	645.38
22.922	3	1.18	0.68	0.09	0.55	0.03	8.12	0.06	0.55	5.13	83.76	40.66	-29.75	98.31	0.01	0	51.04	0	0.55	0.33	5.13	13.7	0	37.59	1.28	3.71	0.09	0.01	9.72	0.55	0.54	1.49	0.15	0	0	0	-22.22	1.68	1.31	48.12	63.19	246.42	629.22	317.91	701.11	250.7	644.64	313.89	644.54
22.956	3	1.23	0.68	0.1	0.56	0.03	8.49	0.06	0.56	5.27	83.01	42.41	-30.08	98.5	0.02	0	50.82	0	0.56	0.25	5.27	15.4	0	38.71	1.35	2.99	0.11	0.01	10.99	0.5	0.55	1.16	0.15	0	0	0	-21.59	1.07	0.21	47.98	64.27	245.71	628.36	318.75	701.72	249.68	644.33	313.95	644.07
22.989	3	1.2	0.66	0.12	0.54	0.03	8.78	0.06	0.62	6.11	82.44	43.83	-30.57	98.55	0.01	0	50.03	0	0.62	0.19	6.11	17.1	0	40.22	1.62	2.98	0.13	0.02	10.81	0.47	0.56	0.69	0.15	0	0	0	-21.6	0.89	0.4	48.31	63.96	245.94	628.48	319.09	702.3	250.22	644.78	314.17	643.48
23.022	3	1.11	0.61	0.14	0.48	0.03	9.99	0.06	0.72	6.17	80.03	48.22	-30.54	98.69	0.01	0	46.82	0	0.72	0.15	6.17	21.35	0	45.63	1.52	2.82	0.14	0.03	9.9	0.4	0.64	0.57	0.16	0.01	0	0	-20.97	0.38	0.16	48.56	63.78	246.1	628.31	319.26	702.17	250.35	644.57	314.12	643.55
23.056	3	1.25	0.6	0.24	0.48	0.03	10.48	0.06	0.91	7.13	79.04	50.53	-31.18	98.7	0.01	0	46.22	0	0.91	0.11	7.13	30.15	0	47.38	1.62	2.55	0.17	0.04	11.11	0.39	0.73	0.93	0.16	0.03	0	0	-20.03	0.36	0.76	48.74	64.55	246.51	628.13	319.6	701.95	250.62	644.12	315.18	643.86
23.089	3	1.08	0.55	0.26	0.43	0.03	8.06	0.06	1.08	8.51	83.87	39.4	-28.94	98.75	0.01	0	42.47	0	1.08	0.08	8.51	30.39	0	45.5	1.71	2.51	0.22	0.05	11.38	0.41	0.74	0.67	0.18	0.05	0	0	-18.99	-0.17	1.13	48.9	64.9	246.64	627.47	320.29	701.86	251.04	643.9	315.94	643.33
23.123	3	0.89	0.5	0.24	0.38	0.03	5.02	0.06	1.05	9.86	89.95	23.16	-25.36	98.54	0.01	0	38.68	0	1.05	0.06	9.86	27.57	0	39.73	1.51	2.57	0.28	0.05	12.12	0.41	0.78	0.91	0.18	0.05	0	0	-20.63	0.93	1.3	48.77	64.58	246.71	627.25	320.46	701.74	251.42	643.14	316	643.19
23.156	3	0.86	0.5	0.22	0.38	0.03	4.29	0.06	0.96	9.54	91.43	18.82	-24.04	98.71	0.01	0.01	38.32	0	0.96	0.05	9.54	25.96	0	36.82	1.51	2.57	0.33	0.05	11.97	0.43	0.8	2.26	0.19	0.05	0	0	-21.57	0.3	1.08	48.8	65.2	246.76	627.26	320.64	701.67	251.1	643.39	316.3	642.95
23.189	3	0.72	0.46	0.15	0.36	0.03	4.12	0.06	0.84	8.15	91.76	16.89	-22.28	98.77	0.01	0.01	35.6	0	0.84	0.05	8.15	20.37	0	37.91	1.57	2.54	0.35	0.05	11.22	0.44	0.8	2.48	0.19	0.05	0	0	-21.38	0.09	1.1	49.01	64.98	247.01	627.25	320.9	701.6	251.49	643.61	316.46	642.83
23.223	3	0.68	0.44	0.16	0.33	0.03	4.17	0.06	0.73	8.68	91.65	17.21	-22.27	98.76	0.01	0.01	34.04	0	0.73	0.05	8.68	22.15	0	39.74	1.4	2.95	0.31	0.06	10.3	0.39	0.89	3.11	0.2	0.03	0	0	-20.61	0.1	1.53	49.08	64.81	247.06	626.5	322.09	702	252.4	643.33	317.2	642.36
23.256	3	0.67	0.44	0.16	0.33	0.03	4.21	0.06	0.73	8.56	91.58	17.24	-22.13	98.56	0.01	0.01	33.6	0	0.73	0.05	8.56	22.22	0	40.21	1.48	3.1	0.28	0.09	9.98	0.41	0.9	3.67	0.21	0.03	0	0	-19.86	-0.87	0.97	49.08	64.23	248.47	627.23	322.05	701.51	253.09	643.73	317.31	642.74
23.289	3	0.56	0.39	0.13	0.3	0.03	3.26	0.06	0.76	7.53	93.48	11.33	-18.66	98.44	0.01	0.01	29.36	0	0.76	0.05	7.53	19.24	0	38.38	1.81	3.47	0.31	0.13	9.9	0.41	0.92	1.63	0.22	0.02	0	0	-18.53	-1.26	1.38	48.74	65.7	248.36	627.2	322.19	701.66	252.56	643.63	318.26	643.37
23.323	3	0.43	0.35	0.1	0.26	0.03	2.97	0.06	0.88	6.6	94.05	9.13	-16.09	98.75	0.01	0.01	24.42	0	0.88	0.05	6.6	14.59	0	40.32	2.25	4.31	0.33	0.17	9.04	0.35	1	1.22	0.25	0.01	0	0	-20.02	-0.16	0.68	48.29	65.28	248.97	627.37	322.39	701.44	252.84	643.81	318.11	642.88
23.356	3	0.39	0.33	0.07	0.26	0.03	2.56	0.06	0.93	4.37	94.88	6.78	-13.31	98.77	0.01	0.02	22.42	0	0.93	0.04	4.37	9.23	0	38.29	2.69	4.24	0.33	0.25	9.09	0.34	1.12	1.44	0.26	0.03	0	0	-20.43	0.08	0.09	47.87	65.37	249.64	627.57	322.89	701.43	253.09	644.35	318.44	642.6
23.389	3	0.33	0.3	0.06	0.24	0.03	1.96	0.06	0.91	3.07	96.07	4.18	-9.79	98.7	0.01	0.01	18.48	0	0.91	0.04	3.07	5.48	0	35.86	3.43	4.08	0.31	0.32	9.55	0.33	1.27	2.97	0.28	0.06	0	0	-25.76	0.36	-1.41	47.25	67.32	250.24	627.3	324.3	701.36	252.37	645.19	319.6	641.52
23.423	3	0.28	0.27	0.05	0.21	0.03	1.58	0.06	0.92	2.34	96.85	2.79	-6.54	98.14	0.02	0.01	13.77	0	0.92	0.04	2.34	5.03	0	35.37	3.69	3.97	0.27	0.23	9.45	0.41	1.3	2.25	0.35	0.08	0	0	-23.67	-2.17	1.21	47.05	63.64	249.27	627.84	322.31	700.89	254.02	644.4	317.65	642.68
23.456	3	0.28	0.26	0.06	0.21	0.03	1.42	0.06	0.89	2.71	97.16	2.37	-5.87	98.59	0.03	0.01	12.91	0	0.89	0.04	2.71	6.31	0	34.13	4	3.8	0.25	0.21	10.71	0.39	1.31	2.88	0.35	0.11	0	0	-25.97	0.76	-1.78	46.99	67.28	250.78	627.6	324.78	701.61	252.72	645.68	319.9	642
23.49	3	0.3	0.25	0.09	0.2	0.03	1.08	0.06	1.02	3.4	97.85	1.53	-3.9	98.46	0.03	0.02	11.23	0	1.02	0.04	3.4	13.34	0	30.32	4.43	4.11	0.22	0.08	11.56	0.49	1.28	2.77	0.37	0.19	0	0	-24.73	-1.21	1.52	46.78	64.41	248.98	627.8	322.32	701.13	253.66	644.3	318.05	642.81
23.523	3	0.3	0.25	0.1	0.2	0.03	0.92	0.06	0.95	3.97	98.15	1.26	-3.14	98.56	0.04	0.01	10.89	0	0.95	0.04	3.97	13.78	0	28	4.16	4.8	0.18	0.07	12.68	0.56	1.34	1.63	0.37	0.26	0	0	-26.33	-0.88	-1.07	46.68	66.15	250.8	628.33	323.56	701.1	253.05	645.51	319.12	642.2
23.556	3	0.29	0.25	0.11	0.2	0.03	0.84	0.06	0.93	5.28	98.32	1.15	-3.08	98.57	0.03	0.01	10.5	0	0.93	0.04	5.28	13.93	0	27.14	3.46	5.32	0.14	0.05	12.77	0.56	1.42	2.6	0.36	0.29	0	0	-21.33	-0.84	0.68	47.37	64.83	250.64	628.73	322.51	700.87	253.96	644.98	318.78	643.79
23.59	3	0.27	0.24	0.1	0.19	0.03	0.8	0.06	0.85	5.14	98.41	1.07	-2.36	98.46	0.03	0.01	9.39	0	0.85	0.05	5.14	12.42	0	27.24	2.93	6.2	0.1	0.03	12.39	0.56	1.49	1.24	0.32	0.28	0	0	-25.04	-1.22	-1.68	47.21	65.66	251.48	628.3	323.7	700.52	253.41	646.22	318.96	642.31
23.623	3	0.25	0.24	0.08	0.18	0.03	0.8	0.06	0.76	6.1	98.4	1.1	-2.93	98.23	0.02	0.01	9.25	0	0.76	0.07	6.1	9.46	0	27.78	2.8	6.96	0.08	0.04	11.91	0.52	1.66	0.88	0.32	0.24	0	0	-21.06	-1.93	-0.48	47.45	64.59	251.9	628.76	323.42	700.67	254.6	645.65	319.13	642.98
23.656	3	0.25	0.24	0.09	0.19	0.03	0.81	0.06	0.79	6.73	98.38	1.13	-3.37	98.5	0.02	0.01	9.22	0	0.79	0.09	6.73	9.11	0	28.21	2.91	7.33	0.08	0.05	12.6	0.48	1.81	1.57	0.31	0.17	0	0	-22.86	-1.08	-2	47.38	66.47	251.89	627.8	325.01	700.92	253.7	646.47	320.03	642.16
23.69	3	0.26	0.24	0.1	0.19	0.03	0.72	0.06	0.68	6.89	98.57	0.95	-2.67	98.1	0.02	0.01	8.77	0	0.68	0.08	6.89	8.95	0	26.19	3.41	8.59	0.08	0.08	14.49	0.4	2.22	0.88	0.3	0.1	0	0	-22.76	-2.28	-1.09	47.26	66.58	251.92	627.75	325.16	700.99	254.16	645.7	320.66	642.54
23.723	3	0.26	0.24	0.1	0.19	0.03	0.75	0.06	0.65	6.85	98.5	1	-3.11	98.19	0.02	0	9.16	0	0.65	0.08	6.85	9.64	0	26.51	3.89	8.86	0.08	0.11	14.13	0.36	2.32	1.63	0.3	0.06	0	0	-22.52	-2.02	-1.15	47.21	66.89	251.75	627.51	325.33	701.09	253.95	645.47	320.79	642.76
23.757	3	0.28	0.23	0.1	0.2	0.03	0.64	0.06	0.53	5.4	98.72	0.79	-1.17	98.38	0.02	0	8.54	0	0.53	0.08	5.4	10.57	0	23.74	3.73	9.79	0.09	0.05	15.93	0.33	2.73	1.79	0.28	0.04	0	0	-22.12	-1.46	0.8	47.17	65.45	251.68	628.38	323.67	700.37	254.8	644.69	320.24	643.6
23.79	3	0.27	0.24	0.1	0.2	0.03	0.66	0.06	0.5	6.22	98.69	0.82	-2.06	98.38	0.02	0	9.27	0	0.5	0.07	6.22	8.97	0	23.66	4.07	9.97	0.09	0.05	15.99	0.29	2.7	2.25	0.26	0.01	0	0	-22.05	-1.47	-1.76	47.31	65.52	252.58	628.34	324.65	700.41	254.46	646.18	319.87	642.31
23.823	3	0.26	0.24	0.09	0.19	0.03	0.6	0.06	0.49	6.87	98.8	0.74	-1.84	98.34	0.02	0	9.24	0	0.49	0.06	6.87	8	0	22.21	3.99	9.82	0.09	0.03	15.01	0.28	2.85	1.1	0.24	0	0	0	-19	-1.59	0.56	47.67	63.01	252.38	629.22	323.17	700.61	256	644.94	319.01	644.64
23.857	3	0.28	0.25	0.09	0.21	0.03	0.66	0.06	0.46	6.71	98.69	0.85	-2.76	98.65	0.02	0	10.77	0	0.46	0.06	6.71	6.61	0	22.58	3.81	10.75	0.09	0.01	15.79	0.27	2.83	1.09	0.22	0	0	0	-17.1	-0.56	0.23	47.63	63.37	251.02	628.31	322.75	700.9	254.79	644.62	318.15	643.81
23.89	3	0.25	0.25	0.07	0.2	0.03	0.63	0.06	0.44	6.78	98.74	0.82	-2.48	98.4	0.02	0	10.72	0	0.44	0.05	6.78	4.06	0	22.22	3.03	11.69	0.09	0.02	14.32	0.25	2.56	1.28	0.21	0	0	0	-23.21	-1.39	-1.39	47.59	64.73	252.5	628.8	323.95	700.26	254.67	646.12	319.3	642.45
23.923	3	0.25	0.25	0.07	0.2	0.03	0.58	0.06	0.43	6.81	98.83	0.76	-1.99	98.58	0.01	0	10.94	0	0.43	0.05	6.81	4	0	20.78	2.34	10.8	0.07	0.01	13.59	0.22	2.46	1.21	0.2	0	0	0	-20.02	-0.79	0.84	48.05	64.26	251.67	628.64	322.42	699.69	254.79	644.19	319.05	644.23
23.957	3	0.26	0.26	0.08	0.2	0.03	0.53	0.06	0.46	7.51	98.94	0.7	-1.99	98.73	0.01	0	11.91	0	0.46	0.07	7.51	6.24	0	18.66	1.68	12.59	0.06	0.01	12.53	0.19	2.54	1.13	0.18	0	0	0	-20.27	0.23	0.15	48.21	63.67	250.2	627.67	321.44	699.16	253.53	643.54	317.2	643.16
23.99	3	0.26	0.25	0.12	0.18	0.03	0.53	0.06	0.52	11.56	98.93	0.77	-4.12	98.65	0.01	0.01	11.46	0	0.52	0.07	11.56	12.16	0	20.48	1.4	11.56	0.06	0.01	12.12	0.18	2.29	4.78	0.18	0.01	0	0	-17.48	-0.53	0	48.61	62.57	250.42	626.81	322.53	699.62	254.67	642.88	317.24	642.79
24.023	3	0.27	0.25	0.25	0.16	0.03	0.5	0.06	0.64	14.59	99.01	0.98	-5.01	98.45	0.01	0.01	10.35	0	0.64	0.06	14.59	24.48	0	20.82	1.69	11.63	0.08	0.02	10.44	0.14	2.4	1.86	0.18	0.01	0	0	-17.2	-1.25	-0.04	48.78	63.1	249.54	626.17	322.47	699.99	253.9	642.61	317	642.03
24.057	3	0.29	0.24	0.43	0.15	0.03	0.55	0.06	0.62	14.67	98.9	1.26	-5.22	98.58	0.01	0.01	8.54	0	0.62	0.04	14.67	36	0	24.24	1.8	12	0.11	0.04	9.11	0.12	2.27	0.47	0.18	0.04	0	0	-20.62	-0.81	-0.19	48.8	64.83	249.66	625.54	323.93	700.25	253.74	642.11	318.57	641.36
24.09	3	0.28	0.22	0.41	0.14	0.03	0.58	0.06	0.56	13.55	98.83	1.39	-4.49	98.18	0.01	0.01	6.55	0	0.56	0.03	13.55	36.56	0	26.76	1.91	12.13	0.15	0.12	8.52	0.13	2.19	0.26	0.19	0.05	0	0	-19.3	-2.06	0.55	49.06	62.73	249.56	625.3	323.35	700.33	254.82	641.69	317.54	640.61
24.124	3	0.24	0.22	0.19	0.15	0.03	0.62	0.06	0.34	9.1	98.76	1.05	-2.28	98.59	0.01	0.02	5.7	0	0.34	0.02	9.1	25.47	0	27.19	2.16	11.56	0.18	0.16	7.56	0.12	1.98	0.37	0.19	0.07	0	0	-17.67	-0.77	-0.02	49.48	64.77	249.46	624.55	324.22	700.21	253.91	641.39	318.67	640.69
24.157	3	0.23	0.22	0.2	0.14	0.03	0.64	0.06	0.36	9.19	98.73	1.11	-2.36	98.67	0.01	0.02	5.05	0	0.36	0.02	9.19	26.63	0	27.98	2.81	10.86	0.28	0.17	6.66	0.12	1.85	0.51	0.19	0.12	0	0	-19.06	-0.45	0.08	49.5	65.12	249.38	624.55	323.7	699.52	253.48	641.17	318.6	640.57
24.19	3	0.24	0.22	0.19	0.15	0.03	0.71	0.06	0.46	7.74	98.59	1.12	-2.16	98.42	0.01	0.02	4.76	0	0.46	0.02	7.74	27.3	0	29.52	3.49	9.36	0.43	0.14	6.72	0.13	1.88	0.53	0.2	0.19	0	0	-20.15	-1.35	0.95	49.34	62.45	249.44	624.37	323.02	698.96	254.94	640.65	317.38	639.69
24.224	3	0.24	0.22	0.19	0.14	0.03	0.71	0.06	0.48	7	98.58	1.07	-1.67	98.72	0.02	0.03	3.96	0	0.48	0.02	7	27.15	0	29.67	4.69	7.94	0.69	0.11	6.73	0.14	1.65	1.71	0.2	0.32	0	0	-15.3	0.28	0.18	49.5	63.62	249.92	624.74	323.01	698.97	254.22	641.37	317.84	640.78
24.257	3	0.23	0.22	0.14	0.15	0.03	0.71	0.06	0.57	5.33	98.59	0.9	-0.69	98.31	0.02	0.04	3.7	0	0.57	0.01	5.33	21.52	0	28.78	5.94	6.98	0.8	0.11	6.86	0.15	1.86	1.26	0.2	0.41	0	0	-22.33	1.69	-0.53	48.63	66.09	249.6	624.72	322.85	697.97	252.39	641.45	318.47	640.02
24.29	3	0.22	0.22	0.12	0.15	0.03	0.72	0.06	0.85	4.29	98.56	0.87	0	98.55	0.03	0.04	3.04	0	0.85	0.02	4.29	19.86	0	29.46	5.45	5.27	0.8	0.08	6.78	0.16	1.86	2.7	0.22	0.6	0	0	-26.93	0.92	0.04	47.55	68.28	247.89	624.34	323	699.45	250.77	641.51	319.05	640.74
24.324	3	0.19	0.22	0.09	0.15	0.03	0.73	0.06	0.99	4.04	98.54	0.89	0	98.75	0.04	0.04	2.46	0	0.99	0.03	4.04	12.92	0	29.98	5.79	4.09	0.84	0.09	7.04	0.21	1.92	0.53	0.26	0.78	0	0	-21.37	0.17	-1.22	48.05	65.59	249.28	625.78	323.04	699.72	252.24	643.3	317.77	640.48
24.357	3	0.19	0.23	0.07	0.15	0.03	0.72	0.06	1.25	3.52	98.55	0.83	0	98.43	0.05	0.03	2.46	0	1.25	0.04	3.52	10.18	0	29.55	6.11	3.88	1.09	0.11	7.01	0.23	2.05	0.73	0.26	1.1	0	0	-23.12	-1.3	-0.62	47.58	66.03	248.98	625.66	322.98	699.69	252.1	642.62	318.1	640.66
24.39	3	0.2	0.23	0.1	0.15	0.03	0.89	0.06	1.6	4.04	98.21	1.13	-0.63	98.55	0.06	0.03	2.09	0	1.6	0.06	4.04	15.37	0.02	33.37	7.84	3.07	1.35	0.16	7.08	0.24	2.2	0.9	0.29	1.57	0	0	-20.04	0.92	0.91	47.91	64.94	247.29	626.11	320.47	699.9	251.34	641.95	316.28	642.16
24.424	3	0.21	0.24	0.13	0.15	0.03	1.21	0.06	1.65	4.76	97.59	1.86	-2.94	98.59	0.07	0.02	1.81	0	1.65	0.09	4.76	18.62	0.04	39.22	8.68	2.76	1.34	0.23	7.73	0.35	2.38	0.78	0.35	1.95	0	0	-20.07	0.76	-0.53	48.35	64.12	248.87	626.83	321.79	700.28	252.49	643.62	316.59	641.87
24.457	3	0.24	0.25	0.21	0.14	0.03	1.32	0.06	1.9	5.37	97.37	2.21	-3.78	98.44	0.06	0.02	1.84	0	1.9	0.1	5.37	26.72	0.02	40.8	9.32	2.48	1.3	0.19	7.75	0.34	2.37	0.3	0.37	2.12	0	0	-17.87	1.29	0.41	48.43	64.36	247.33	626.29	320.68	700.38	251.5	642.52	315.86	642.52
24.491	3	0.25	0.24	0.32	0.14	0.03	1.47	0.06	2.31	7.35	97.07	3.34	-5.1	98.58	0.05	0.02	1.44	0	2.31	0.14	7.35	34.12	0.01	44.1	8.42	2.18	1.17	0.08	7.59	0.42	2.63	2.16	0.43	1.99	0	0	-19.75	0.8	0.22	48.58	64.06	247.37	626.47	321.16	700.76	251.82	642.5	315.88	642.83
24.524	3	0.25	0.24	0.35	0.14	0.03	1.51	0.06	2.38	8.72	96.99	4.08	-5.89	98.47	0.04	0.01	1.57	0	2.38	0.21	8.72	34.7	0.15	45.31	7.25	1.8	1.17	0.07	8.69	0.5	2.53	2.16	0.45	2.06	0	0	-19.62	1.18	0	48.56	64.6	247.16	626.03	321.44	700.65	251.47	642.23	316.07	642.65
24.557	3	0.24	0.23	0.31	0.13	0.03	1.63	0.06	2.53	9.92	96.75	4.89	-7.2	98.68	0.03	0.01	1.83	0	2.53	0.28	9.92	29.85	0.18	46.47	8.57	1.67	1.09	0.06	8.66	0.51	2.49	1.49	0.46	1.72	0	0	-21.79	-0.43	0.89	48.58	64.22	247.65	626.82	320.01	699.66	251.63	642.41	315.85	642.36
24.591	3	0.24	0.23	0.3	0.14	0.03	1.65	0.06	2.1	11.11	96.7	4.98	-8.75	98.57	0.02	0.01	3.15	0	2.1	0.41	11.11	26.71	0	45.54	10.13	1.02	0.88	0.06	9.16	0.57	3.05	0.86	0.45	1.27	0	0	-17.07	0.84	0.31	48.73	63.87	246.48	625.92	319.14	699.25	250.51	642.05	314.38	642.25
24.624	3	0.22	0.23	0.2	0.14	0.03	1.74	0.06	1.55	11.19	96.51	5.04	-9.85	98.11	0.03	0.01	4.05	0	1.55	0.61	11.19	17.34	0	45.62	11.1	1.04	0.6	0.07	9.4	0.61	3.09	1.52	0.41	0.93	0	0	-17.94	2.24	0	48.89	62.9	247.89	626.27	319	697.9	251.5	642.28	314.39	641.93
24.657	3	0.23	0.23	0.14	0.15	0.03	1.91	0.06	1.19	9.96	96.18	4.57	-10.46	98.25	0.03	0.01	6.08	0	1.19	0.87	9.96	12.25	0	45.57	10.36	0.84	0.43	0.06	10.15	0.66	3.22	2.44	0.39	0.62	0	0	-19.33	1.85	0.4	48.74	63.49	247.11	625.74	319.03	698	251.02	641.37	314.51	641.95
24.691	3	0.27	0.25	0.15	0.18	0.03	1.99	0.06	1.05	9.63	96.02	3.88	-11.48	98.46	0.04	0.01	9.34	0	1.05	1.17	9.63	12.82	0	43.76	9.59	0.74	0.36	0.04	12.05	0.82	3.14	2.04	0.36	0.5	0	0	-19.67	1.19	-0.68	48.69	64.07	247.86	625.42	319.54	697.1	250.81	641.68	314.88	641.38
24.724	3	0.31	0.26	0.14	0.19	0.03	2.16	0.06	1.03	9.02	95.69	4.37	-12.34	98.39	0.05	0.01	11.77	0	1.03	1.58	9.02	12.3	0	43.17	9.23	0.8	0.29	0.02	12.64	0.84	2.87	5.43	0.34	0.41	0	0	-20.6	1.45	-0.9	48.76	64.69	247.48	625.43	319.43	697.38	250.14	641.77	314.83	641.5
24.758	3	0.4	0.3	0.16	0.22	0.03	3.25	0.06	1.32	8.43	93.49	7.96	-16.35	98.25	0.08	0.01	17.38	0	1.32	1.75	8.43	14.29	0	45.5	10.92	0.85	0.25	0.02	12.31	0.91	2.47	4.65	0.33	0.39	0	0	-21.55	1.85	-0.67	48.77	65.06	247.37	625.64	319.27	697.54	249.93	641.79	314.99	641.72
24.791	3	0.44	0.33	0.13	0.25	0.03	4.16	0.06	1.21	7.7	91.68	11.32	-18.82	98.32	0.11	0.01	21.09	0	1.21	1.76	7.7	10.6	0	46.63	11.74	0.96	0.2	0.03	11.96	0.94	2.39	3.68	0.29	0.33	0	0	-20.01	1.65	-0.71	48.85	64.95	247.21	625.55	319.18	697.52	249.84	641.9	314.79	641.69
24.824	3	0.44	0.34	0.1	0.26	0.03	4.28	0.06	1.09	6.99	91.43	11.9	-19.15	98.25	0.17	0.01	22.85	0	1.09	1.72	6.99	6.46	0	45.56	11.41	0.97	0.17	0.03	11.95	0.94	2.42	2.61	0.28	0.28	0	0	-19.63	1.86	-0.76	48.94	65.18	247.32	625.62	319.22	697.53	249.78	642.15	314.96	641.61
24.858	3	0.58	0.43	0.09	0.33	0.03	6.72	0.06	1.17	7.07	86.57	24.42	-24.42	98.29	0.23	0.01	31.33	0	1.17	1.98	7.07	4.31	0	47.94	9.42	0.99	0.15	0.04	12.41	0.85	2.03	2.38	0.25	0.3	0	0	-19.76	1.74	-0.92	48.91	65.66	247.01	625.41	319.24	697.64	249.31	642.43	314.96	641.36
24.891	3	0.73	0.51	0.09	0.4	0.03	8.49	0.06	0.98	8.4	83.02	35.24	-29.07	98.6	0.22	0.01	38.94	0	0.98	1.91	8.4	3.51	0	46.82	9.12	1.06	0.15	0.04	11.88	0.89	1.69	1.38	0.21	0.24	0	0	-18.09	0.74	-0.83	49.1	65.05	247.77	625.75	320.32	698.3	250.57	642.33	315.62	642.37
24.924	3	0.73	0.53	0.08	0.4	0.03	8.31	0.06	0.88	9.35	83.38	35.97	-29.83	98.58	0.22	0.01	40.36	0	0.88	1.63	9.35	2.76	0	45.8	8.23	1.04	0.15	0.04	11.5	0.88	1.63	1.81	0.2	0.2	0	0	-18.3	0.8	-0.95	49.06	64.9	247.68	625.69	320.22	698.23	250.5	642.28	315.4	642.27
24.958	3	1.01	0.68	0.08	0.52	0.03	11.05	0.06	0.74	9.3	77.89	50.57	-34.84	98.62	0.23	0.01	50.56	0	0.74	1.11	9.3	1.88	0	43.06	8.31	1.02	0.16	0.05	10.93	0.87	1.48	1.54	0.16	0.14	0	0	-18.45	0.64	-1	49.11	65.09	247.53	625.81	320.12	698.4	250.25	642.56	315.33	642.15
24.991	3	1	0.68	0.08	0.52	0.03	11.16	0.06	0.6	9.49	77.68	51.04	-35.29	98.53	0.22	0.01	51.06	0	0.6	0.9	9.49	1.39	0	42.79	8.73	1.04	0.16	0.06	10.41	0.85	1.44	2.14	0.15	0.08	0	0	-18.93	0.97	-1.07	49.04	65.1	247.27	625.65	320.08	698.46	250.06	642.38	315.16	642.08
25.024	3	1.22	0.78	0.07	0.61	0.03	14.52	0.06	0.63	7.63	70.96	62.52	-37.62	98.75	0.21	0.01	56.13	0	0.63	0.76	7.63	1.57	0	43.57	8.77	0.99	0.18	0.06	9.71	0.86	1.51	2.07	0.14	0.05	0	0	-18.84	0.14	0.01	48.88	65.22	246.1	625.68	318.83	698.42	249.32	641.66	314.54	642.6
25.058	3	1.51	0.88	0.07	0.71	0.03	17.08	0.06	0.76	6.33	65.84	69.74	-39.59	98.5	0.19	0.02	61.44	0	0.76	0.69	6.33	2.23	0	42.28	8.77	0.97	0.2	0.08	9.36	0.88	1.52	1.78	0.12	0.04	0	0	-22.03	1.08	-0.59	48.73	66.4	246.1	625.94	319.14	698.97	248.58	642.4	314.98	642.39
25.091	3	1.37	0.8	0.07	0.65	0.03	15.46	0.06	0.88	5.3	69.07	64.11	-37.07	98.4	0.14	0.02	57.49	0	0.88	0.61	5.3	3.99	0	43.07	8.84	1	0.23	0.1	9.37	0.93	1.43	1.4	0.12	0.02	0	0	-23.89	1.39	-0.38	48.51	66.29	245.7	625.93	318.62	698.85	248.29	642.29	314.58	642.32
25.125	3	1.32	0.75	0.08	0.62	0.03	12.13	0.06	1.1	3.94	75.75	52.17	-33.57	98.12	0.12	0.02	54.68	0	1.1	0.51	3.94	7.31	0	39.74	8.74	1.03	0.27	0.15	9.29	0.93	1.14	1.16	0.13	0.01	0	0	-22.12	2.23	-0.9	48.8	65.01	245.91	626.68	317.87	698.64	248.42	642.96	313.42	642.54
25.158	3	1.01	0.63	0.07	0.51	0.03	8.65	0.06	0.96	4.47	82.69	36.63	-29.65	98.11	0.12	0.03	48.1	0	0.96	0.51	4.47	6.22	0	38.41	8.82	1.16	0.29	0.13	9.27	0.92	1.09	1.49	0.14	0.02	0	0	-20.76	2.26	-0.99	48.98	63.41	246.42	626.91	317.76	698.25	249.4	643.04	312.81	642.78
25.191	3	0.89	0.58	0.08	0.47	0.03	7.96	0.06	0.99	4.72	84.09	31.94	-28.41	98.33	0.1	0.04	44.84	0	0.99	0.58	4.72	5.46	0	39.08	10.15	1.15	0.31	0.16	9.04	0.95	1.11	0.81	0.15	0.03	0	0	-21.15	1.63	-1.41	48.85	64.98	245.96	626.56	318.35	698.95	248.44	643.3	313.42	642.43
25.225	3	0.63	0.47	0.07	0.36	0.03	5.76	0.06	0.96	4.95	88.48	19.8	-23.96	98.48	0.09	0.05	36.28	0	0.96	0.64	4.95	4.46	0	39.65	10.88	1.07	0.33	0.16	7.78	0.95	1.19	0.56	0.16	0.03	0	0	-19.97	1.13	-1.33	48.79	64.94	244.99	626.39	317.79	699.19	247.72	643.09	312.66	642.77
25.258	3	0.64	0.48	0.08	0.36	0.03	6.06	0.06	0.98	5.88	87.88	21.39	-25.06	98.25	0.1	0.05	36.91	0	0.98	0.77	5.88	4.57	0	40.23	11.4	1	0.35	0.16	7.67	0.97	1.19	0.92	0.17	0.05	0	0	-19.17	1.86	-0.95	48.87	63.58	245.02	626.96	317.26	699.37	248.38	643.62	311.95	642.49
25.291	3	0.54	0.43	0.07	0.32	0.03	4.72	0.06	1.09	5.61	90.55	14.72	-21.95	98.7	0.1	0.06	32.7	0	1.09	0.82	5.61	3.97	0	38.77	11.36	0.84	0.35	0.2	7.24	0.99	1.2	0.71	0.18	0.06	0	0	-17.7	0.33	-1.57	48.88	63.88	245.82	626.71	318.09	698.97	248.72	643.78	312.59	642.6
25.325	3	0.46	0.39	0.07	0.28	0.03	4.09	0.06	1.05	5.6	91.82	11.33	-19.89	98.64	0.11	0.05	28.55	0	1.05	0.87	5.6	3.66	0	39.18	12.15	0.73	0.39	0.18	6.45	0.97	1.13	0.71	0.19	0.07	0	0	-19.53	0.59	-1.42	48.73	64.58	245.67	626.74	318.06	699.14	248.35	643.68	312.92	642.56
25.358	3	0.45	0.39	0.07	0.28	0.03	3.89	0.06	1.08	5.92	92.22	10.59	-19.65	98.49	0.11	0.04	28.29	0	1.08	0.95	5.92	3.73	0	38.49	12.15	0.7	0.4	0.23	6.35	0.97	1.09	0.81	0.2	0.08	0	0	-19.31	1.12	-1.51	48.63	64.63	245.49	626.6	318.07	699.18	248.19	643.62	312.81	642.48
25.391	3	0.46	0.39	0.07	0.28	0.03	3.87	0.06	1.09	5.53	92.26	10.48	-19.44	98.59	0.12	0.03	28.53	0	1.09	1.08	5.53	3.14	0	38.11	12.03	0.67	0.39	0.24	6.22	1.02	0.95	1.19	0.2	0.08	0	0	-19.36	0.77	-1.54	48.49	64.96	245.34	626.44	318.03	699.12	247.91	643.55	312.86	642.33
25.425	3	0.41	0.36	0.08	0.26	0.03	3.47	0.06	1.21	6.02	93.07	8.66	-17.91	98.59	0.12	0.03	24.96	0	1.21	1.25	6.02	4.54	0	39.06	12.21	0.62	0.38	0.24	6.51	1.11	0.98	1.38	0.22	0.06	0	0	-20.34	0.75	-0.98	48.45	65.71	244.65	626.7	317.83	699.88	247.36	643.34	313.07	643.16
25.458	3	0.42	0.36	0.08	0.26	0.03	3.31	0.06	1.13	7.08	93.39	8.82	-18.29	98.42	0.13	0.02	25.95	0	1.13	1.26	7.08	6.01	0	38.31	10.29	0.61	0.36	0.21	6.75	1.14	0.88	0.67	0.22	0.05	0	0	-19.9	1.33	-1.15	48.47	64.01	244.95	627.13	317.31	699.49	248.04	643.8	312.05	642.86
25.492	3	0.42	0.36	0.1	0.25	0.03	3.17	0.06	0.99	9.28	93.67	9	-18.93	98.39	0.13	0.02	25.25	0	0.99	1.47	9.28	8.99	0	39.29	8.81	0.63	0.34	0.14	7.27	1.28	0.83	1.08	0.24	0.05	0	0	-16.49	1.45	0.15	48.6	62.34	244.67	627.75	316.03	699.98	248.75	643.82	311.09	643.48
25.525	3	0.43	0.37	0.1	0.25	0.03	2.78	0.06	0.96	9.6	94.44	7.99	-18.32	98.16	0.12	0.01	26.22	0	0.96	1.61	9.6	8.54	0	36.71	6.92	0.76	0.32	0.11	7.79	1.39	0.73	1.09	0.23	0.04	0	0	-19.31	2.12	-0.96	48.4	63.5	244.66	627.34	316.19	698.87	247.7	643.72	311.2	643.14
25.558	3	0.43	0.37	0.09	0.26	0.03	2.56	0.06	0.81	10.25	94.88	7.6	-18.27	98.14	0.11	0.01	27.01	0	0.81	1.79	10.25	8.35	0	35.23	5.35	0.85	0.27	0.08	7.78	1.41	0.68	2.17	0.22	0.03	0	0	-19.23	2.17	-1.25	48.38	63.11	244.76	627.5	316.15	698.89	247.8	644.01	310.9	643.16
25.592	3	0.48	0.4	0.1	0.27	0.03	2.31	0.06	0.81	11.08	95.39	7.14	-18.77	98.1	0.1	0.01	29.99	0	0.81	2	11.08	9	0	31.41	4.1	0.97	0.21	0.06	7.66	1.43	0.59	2.26	0.21	0.02	0	0	-19.83	2.29	-1.33	48.28	63.35	244.68	627.52	316.08	698.92	247.56	644.08	310.9	643.05
25.625	3	0.49	0.41	0.1	0.28	0.03	2.29	0.06	0.94	11.63	95.42	7.34	-19.1	97.95	0.08	0.01	30.75	0	0.94	2.21	11.63	9.67	0	31.03	3.36	1.11	0.17	0.05	7.82	1.46	0.54	2.48	0.2	0.01	0	0	-21.07	2.66	-1.11	48.22	63.94	244.57	627.57	316.11	699.11	247.33	643.92	311.26	643.24
25.658	3	0.54	0.43	0.11	0.29	0.03	2.36	0.06	1.06	11.89	95.29	7.98	-19.91	98.03	0.07	0.01	32.83	0	1.06	2.27	11.89	10.48	0	30.09	2.85	1.17	0.16	0.04	8.11	1.49	0.48	2.52	0.2	0.01	0	0	-21.51	2.45	-1.28	48.25	64.26	244.5	627.79	315.89	699.19	246.93	644.33	311.18	643.22
25.692	3	0.66	0.49	0.12	0.33	0.03	2.64	0.06	1.38	13.35	94.73	10.34	-22.77	97.96	0.06	0.01	38.1	0	1.38	2.44	13.35	11.99	0	28.35	2.4	1.23	0.15	0.04	8.41	1.67	0.37	2.79	0.19	0.01	0	0	-22.97	2.64	-1.12	48.12	64.91	244.51	627.83	315.9	699.23	246.68	644.32	311.58	643.12
25.725	3	0.74	0.51	0.15	0.34	0.03	2.9	0.06	1.85	13.95	94.2	12.12	-24	97.66	0.05	0.01	39.91	0	1.85	2.7	13.95	15.06	0	28.78	2.41	1.31	0.15	0.04	8.37	1.6	0.36	3.15	0.19	0	0	0	-23.46	3.33	-1.05	47.8	66.69	243.59	626.75	316.94	700.1	245.87	644.05	312.54	642.98
25.759	3	0.88	0.54	0.21	0.36	0.03	3.04	0.06	2.3	13.88	93.92	13.07	-24.68	97.64	0.04	0.01	42.06	0	2.3	2.48	13.88	22.22	0	27.69	2.59	1.59	0.14	0.05	8.34	1.52	0.29	1.62	0.18	0	0	0	-23.17	3.38	-0.72	47.52	66.47	244.32	627.26	317.44	700.38	246.76	643.99	313.22	642.59
25.792	3	1.03	0.61	0.18	0.42	0.03	4.09	0.06	1.99	12.78	91.82	19.67	-27.56	98.25	0.03	0.01	46.63	0	1.99	2.44	12.78	20.11	0	29.19	2.98	1.92	0.15	0.05	8.3	1.55	0.26	1.18	0.17	0.01	0	0	-19.72	1.85	-0.41	48.14	64.98	244.32	627.9	316.32	699.91	247.11	644.35	312.08	643.61
25.825	3	1.13	0.61	0.2	0.43	0.03	4.59	0.06	1.92	11.01	90.82	21.75	-27.55	98.09	0.03	0.01	47.06	0	1.92	2.53	11.01	23.65	0	30.34	3.59	2.04	0.18	0.07	7.91	1.5	0.26	1.01	0.18	0.01	0	0	-21.05	2.32	-0.76	48.03	66	243.97	627.73	316.57	700.34	246.37	644.66	312.36	643.38
25.859	3	1.37	0.68	0.18	0.51	0.03	5.35	0.06	1.81	9.61	89.31	26.42	-29.05	97.62	0.03	0.01	51.22	0	1.81	2.92	9.61	21.86	0	29.36	3.74	2.8	0.19	0.07	9.03	1.61	0.22	1.12	0.18	0.02	0	0	-21.88	3.44	-0.6	47.87	65.07	243.97	628.01	315.56	699.6	246.43	644.35	311.49	643.34
25.892	3	1.44	0.7	0.18	0.53	0.03	5.67	0.06	1.84	10.15	88.66	28.77	-30.02	97.7	0.03	0.01	52.19	0	1.84	3.1	10.15	21.51	0	29.87	3.81	3.35	0.19	0.07	10.12	1.65	0.22	0.87	0.18	0.03	0	0	-20.24	3.26	-0.81	48.1	64.1	244.27	628.45	315.03	699.21	246.71	644.87	310.8	643.66
25.925	3	1.66	0.7	0.27	0.54	0.03	5.62	0.06	2.13	10.83	88.76	28.77	-30.27	97.8	0.03	0.01	52.45	0	2.13	3.62	10.83	27.83	0	29.6	3.88	3.33	0.2	0.06	11.31	1.68	0.22	1.95	0.19	0.02	0	0	-17	3.02	-0.14	47.73	62.6	243.24	627.89	313.87	698.78	246.71	643.68	309.3	644.12
25.959	3	1.77	0.73	0.29	0.55	0.03	5.2	0.06	2.4	11.54	89.59	26.93	-30.36	97.67	0.03	0.01	53.78	0	2.4	4.08	11.54	27.92	0	27.12	3.9	4.3	0.21	0.04	11.86	1.7	0.21	5.25	0.2	0.02	0	0	-25.16	3.33	-2.23	47.46	65.05	243.61	627.5	315.77	699.65	245.55	644.26	310.59	642.96
25.992	3	1.65	0.7	0.26	0.53	0.03	4.67	0.06	2.31	11.21	90.67	23.35	-29.04	96.51	0.03	0.01	52.36	0	2.31	4.05	11.21	26.6	0	26.18	3.64	4.29	0.23	0.04	11.69	1.67	0.21	2.36	0.21	0.02	0	0	-24.93	5.4	-0.61	47.43	65.71	243.67	627.69	315.96	699.98	246.16	644.12	311.87	643.35
26.025	3	1.53	0.68	0.2	0.53	0.03	4.03	0.06	2.27	10.23	91.94	19.03	-27.19	96.32	0.03	0.01	51.38	0	2.27	4.54	10.23	22.46	0	23.93	3.35	4.47	0.26	0.03	11.43	1.64	0.2	2.5	0.23	0.01	0	0	-25.31	5.68	-0.65	47.41	66.1	243.55	627.53	316.26	700.25	246.03	644.22	312.13	643.43
26.059	3	1.35	0.67	0.14	0.52	0.03	4.25	0.06	2.05	9.38	91.51	19.97	-26.96	97.89	0.02	0.01	50.71	0	2.05	4.12	9.38	16.42	0	25.35	3.31	4.4	0.3	0.03	10.93	1.5	0.2	0.94	0.26	0	0	0	-20.74	2.81	-1.15	47.85	65.2	243.72	627.96	316.32	700.56	246.33	644.69	311.52	643.85
26.092	3	1.18	0.64	0.1	0.5	0.03	3.8	0.06	1.78	8.45	92.39	16.94	-25.38	96.83	0.02	0.01	49.23	0	1.78	3.8	8.45	12.27	0	24.32	3.02	4.4	0.31	0.04	10.07	1.46	0.22	3.21	0.26	0	0	0	-25.25	4.9	-0.63	47.29	66.07	243.3	627.54	315.97	700.22	245.78	644.17	311.85	643.36
26.126	3	1.03	0.63	0.08	0.48	0.03	3.91	0.06	1.55	7.99	92.18	17.2	-25.27	97.91	0.02	0.01	48.65	0	1.55	2.63	7.99	8.47	0	25.13	3.37	4.41	0.38	0.05	9.09	1.32	0.25	1.27	0.29	0	0	0	-21.38	2.75	-1.48	47.69	65.63	243.86	627.81	316.8	700.75	246.25	644.78	311.87	643.65
26.159	3	0.88	0.6	0.08	0.44	0.03	3.66	0.06	1.56	8.31	92.68	15.31	-24.37	97.9	0.01	0.01	46.21	0	1.56	1.86	8.31	7.57	0	25.84	3.82	4.47	0.47	0.06	7.85	1.16	0.3	0.9	0.29	0	0	0	-21.82	2.8	-1.51	47.65	65.84	243.98	627.92	316.78	700.72	246.18	644.92	312.01	643.61
26.192	3	0.75	0.56	0.07	0.4	0.03	3.23	0.06	1.61	8.55	93.54	12.49	-22.92	98.21	0.01	0.01	43.42	0	1.61	1.27	8.55	6.62	0	25.69	4.3	4.54	0.54	0.07	6.94	1.08	0.33	0.95	0.28	0	0	0	-21.57	1.97	-1.59	47.66	65.72	244.16	627.93	316.83	700.61	246.31	645.09	312.01	643.41
26.226	3	0.6	0.5	0.07	0.34	0.03	2.78	0.06	1.53	9.59	94.44	9.68	-21.34	98.6	0.01	0.01	38.78	0	1.53	0.77	9.59	5.95	0	26.77	5.07	4.72	0.56	0.11	5.77	0.92	0.41	0.93	0.27	0	0	0	-21.02	0.74	-1.61	47.67	66.66	244.32	627.65	317.65	700.97	246.29	645.02	312.93	643.55
26.259	3	0.52	0.46	0.08	0.31	0.03	2.58	0.06	1.53	10.65	94.84	8.46	-20.74	98.6	0.01	0.01	35.94	0	1.53	0.53	10.65	5.78	0	27.77	5.85	4.83	0.53	0.14	5	0.85	0.46	0.94	0.26	0	0	0	-21.07	0.73	-1.74	47.64	66.63	244.29	627.6	317.62	700.92	246.21	645.04	312.82	643.43
26.292	3	0.45	0.43	0.08	0.27	0.03	2.45	0.06	1.56	11.12	95.1	7.35	-19.89	98.56	0.01	0.01	32.52	0	1.56	0.36	11.12	5.79	0	29.28	7.45	4.88	0.53	0.19	4.17	0.78	0.54	0.96	0.25	0	0	0	-21.36	0.88	-1.72	47.58	66.61	244.1	627.59	317.58	701.07	246.11	644.94	312.71	643.55
26.326	3	0.39	0.39	0.09	0.24	0.03	2.14	0.06	1.37	11.88	95.72	5.72	-18.69	98.38	0.01	0.01	28.97	0	1.37	0.27	11.88	6.63	0	29.48	8.78	5	0.48	0.21	3.84	0.69	0.74	0.45	0.24	0	0	0	-19.56	1.48	-0.46	48.01	66.05	243.35	628.21	316.01	700.87	245.89	644.72	311.94	644.87
26.359	3	0.41	0.39	0.11	0.24	0.03	2.57	0.06	1.26	12.73	94.86	7.16	-20.8	98.03	0	0.01	29.29	0	1.26	0.22	12.73	8.12	0	32.16	11.22	5.17	0.45	0.22	3.62	0.66	0.86	0.4	0.23	0	0	0	-18.45	2.48	-0.5	47.78	64.15	242.86	627.94	315.91	701.26	246.56	644.41	310.71	644.14
26.392	3	0.41	0.4	0.13	0.23	0.03	2.97	0.06	1.12	14.48	94.05	8.91	-23.13	98.21	0	0	29.77	0	1.12	0.23	14.48	9.82	0	34.63	12.62	4.88	0.44	0.21	2.85	0.62	1	0.74	0.21	0	0	0	-20.9	1.97	-1.73	47.73	64.55	243.75	628.1	316.2	700.55	246.33	645.28	310.85	643.29
26.426	3	0.38	0.38	0.17	0.21	0.03	3.71	0.06	0.98	15.26	92.59	11.07	-24.84	97.97	0	0	27.39	0	0.98	0.22	15.26	11.98	0	40.01	16.02	5.18	0.43	0.21	1.73	0.48	1.4	0.74	0.19	0	0	0	-18.69	2.62	-0.18	47.77	64.68	242.57	627.84	315.74	701.27	246.22	644.19	310.9	644.15
26.459	3	0.38	0.38	0.16	0.21	0.03	4.22	0.06	0.94	15.37	91.57	12.55	-26.18	98.03	0	0	27.74	0	0.94	0.21	15.37	9.27	0	41.44	18.42	4.93	0.39	0.25	1.58	0.47	1.55	0.47	0.18	0	0	0	-19.98	2.48	-1.33	47.82	65.06	243.66	627.88	316.28	700.49	246.26	644.84	311.31	643.62
26.493	3	0.35	0.36	0.13	0.21	0.03	5.25	0.06	0.92	13.4	89.5	15.18	-26.24	97.97	0	0	25.67	0	0.92	0.21	13.4	5.97	0	46.25	20.25	4.88	0.41	0.43	1.07	0.38	2.27	0.89	0.16	0	0	0	-21.32	2.62	-1.36	47.68	64.97	244.13	627.77	316.47	700.11	246.63	644.57	311.59	643.37
26.526	3	0.34	0.35	0.13	0.2	0.03	6.43	0.06	0.98	12.57	87.14	17.74	-27.09	98.38	0.01	0	24.05	0	0.98	0.22	12.57	5.16	0	50.2	23.69	4.93	0.46	0.58	0.91	0.34	3.08	1.62	0.15	0	0	0	-19.08	1.47	-1.45	47.86	66.17	244.21	627.3	317.39	700.48	246.45	644.56	312.61	643.51
26.559	3	0.33	0.33	0.14	0.19	0.03	7.48	0.06	1.1	12.3	85.03	19.5	-27.97	98.23	0.01	0	22.48	0	1.1	0.21	12.3	3.97	0	53.21	27.38	4.84	0.54	0.97	0.89	0.31	3.71	0.67	0.16	0	0	0	-20.96	1.92	-0.49	47.71	66.3	243.21	627.31	316.73	700.84	246.04	643.67	312.34	643.98
26.593	3	0.31	0.31	0.14	0.18	0.03	9.41	0.06	1.19	11.25	81.18	24	-28.48	97.81	0.01	0	19.98	0	1.19	0.22	11.25	3.86	0	59.01	29.23	4.79	0.56	1.11	0.77	0.24	5.71	1.17	0.15	0	0	0	-18.93	3.01	0.43	47.98	64.26	243.35	627.66	316.48	701.05	247.5	643.33	311.75	644.59
26.626	3	0.31	0.31	0.15	0.18	0.03	9.76	0.06	1.51	11.07	80.49	23.74	-28.5	97.41	0.01	0	19.14	0	1.51	0.22	11.07	4.78	0	59.67	31.24	4.69	0.68	1.35	0.78	0.22	6.55	0.86	0.16	0	0	0	-19.14	3.86	-0.33	47.88	64.9	242.86	626.94	316.95	701.1	246.79	643.22	311.69	643.81
26.659	3	0.32	0.3	0.17	0.18	0.03	11.31	0.06	1.68	10.46	77.38	26.63	-29.24	98.36	0.01	0	18.65	0	1.68	0.21	10.46	5.96	0	62.07	33.84	4.14	0.69	1.14	0.73	0.2	7.81	0.7	0.16	0.01	0	0	-19.09	1.52	0.4	47.92	61.48	243.3	627.55	315.16	700.36	248.18	643.21	309.66	643.11
26.693	3	0.33	0.31	0.17	0.18	0.03	14.29	0.06	1.9	10.43	71.43	36.21	-30.84	97.82	0.01	0	19.48	0	1.9	0.24	10.43	6.56	0	66.81	32.48	4.02	0.75	0.85	0.69	0.17	10.16	1	0.17	0.02	0	0	-22.78	2.99	-0.99	48.04	62.99	244.58	627.54	316.3	699.25	247.97	643.56	310.96	642.97
26.726	3	0.35	0.32	0.24	0.18	0.03	18.22	0.06	2.04	13.23	63.56	44.78	-35.31	97.46	0.01	0	20.87	0	2.04	0.23	13.23	7	0	69.85	38.49	4.36	0.79	0.98	0.66	0.16	10.03	0.88	0.17	0.02	0	0	-20.03	3.76	-0.24	48.2	63.66	244.05	626.74	316.54	699.25	247.85	642.6	311.51	643.13
26.76	3	0.39	0.36	0.29	0.19	0.03	26.04	0.06	2.12	16.31	48.96	61.09	-41.9	97.35	0.02	0	25.49	0	2.12	0.27	16.31	3.86	0	73.46	44.41	4.43	0.77	0.88	0.64	0.14	12.17	0.99	0.18	0.03	0	0	-22.2	3.98	-0.34	48.15	63.97	244.85	626.52	317.14	698.81	248.36	642.22	312.32	642.74
26.793	3	0.44	0.39	0.31	0.21	0.03	31.64	0.06	2.02	16.07	43.36	68.8	-44.86	97.37	0.02	0	28.5	0	2.02	0.27	16.07	2.77	0	74.67	48.24	4.73	0.72	0.86	0.66	0.13	12.79	0.87	0.18	0.04	0	0	-20.66	3.94	-0.17	48.42	63.78	244.55	626.47	316.83	698.74	248.23	642.22	312.01	642.78
26.826	3	0.43	0.39	0.29	0.21	0.03	31.95	0.06	1.82	16.82	43.05	71.03	-45.3	97.64	0.02	0	28.86	0	1.82	0.3	16.82	2.19	0	75.63	46.11	5.04	0.56	0.68	0.68	0.12	12.67	0.78	0.18	0.05	0	0	-18.87	3.39	-0.29	48.54	63.86	244.22	625.97	316.94	698.97	248.01	642.18	311.87	642.17
26.86	3	0.44	0.39	0.26	0.21	0.03	32.49	0.06	2.02	15.01	42.51	70.66	-44.21	98.3	0.03	0	28.59	0	2.02	0.33	15.01	1.59	0	75.68	46.26	4.95	0.55	0.52	0.62	0.11	13.42	0.76	0.2	0.06	0	0	-22.01	1.72	-1.25	48.39	64.87	244.81	625.56	317.86	698.61	247.76	642.38	312.62	641.03
26.893	3	0.39	0.37	0.24	0.2	0.03	30.99	0.06	1.83	14.41	44.01	67.72	-42.71	98.21	0.03	0	25.94	0	1.83	0.31	14.41	1.17	0	76.61	45.84	5.28	0.43	0.46	0.64	0.09	15.06	0.6	0.21	0.08	0	0	-20.39	1.97	-0.69	48.74	64.15	244.31	625.69	317	698.39	247.73	642	311.88	641.75
26.926	3	0.38	0.36	0.27	0.19	0.03	31.26	0.06	1.88	14.88	43.74	66.84	-42.93	98.26	0.04	0.01	24.8	0	1.88	0.27	14.88	1.11	0	77.25	47.82	5.23	0.37	0.48	0.65	0.09	14.8	1.16	0.21	0.13	0	0	-19.37	1.84	-0.29	48.95	64.31	243.84	625.54	316.51	698.25	247.36	641.69	311.67	641.87
26.96	3	0.36	0.34	0.26	0.19	0.03	31.05	0.06	2.1	14.87	43.95	65.76	-42.26	97.88	0.05	0.01	23.03	0	2.1	0.24	14.87	0.84	0	78.42	48.13	5.26	0.3	0.55	0.65	0.08	15.26	1.17	0.25	0.15	0	0	-18.11	2.84	-1.43	49.08	62.58	244.2	625.65	316.51	698.03	247.89	642.29	310.47	641.67
26.993	3	0.34	0.34	0.23	0.18	0.03	29.75	0.06	2.11	15.16	45.25	66.58	-41.52	98.37	0.07	0.01	22.99	0	2.11	0.23	15.16	0.69	0	78.92	43.69	5.31	0.27	0.59	0.64	0.09	14.95	1.23	0.25	0.22	0	0	-18.32	1.49	-0.61	49.14	62.99	244.01	625.74	315.93	697.77	247.68	641.86	310.66	641.99
27.026	3	0.33	0.34	0.18	0.19	0.03	28.57	0.06	2.24	14.51	46.43	68.09	-40.08	98.46	0.08	0.01	23.28	0	2.24	0.21	14.51	0.74	0	79.49	37.57	5.64	0.27	0.57	0.65	0.09	14.01	2.51	0.28	0.22	0	0	-19.78	1.21	-3.1	49.01	62.91	244.71	624.77	317.82	697.88	247.81	642.47	310.68	640.26
27.06	3	0.35	0.36	0.14	0.21	0.03	30.29	0.06	2.12	12.12	44.71	72.46	-39.35	98.41	0.1	0.01	25.18	0	2.12	0.2	12.12	0.9	0	80.19	33.25	5.32	0.29	0.43	0.65	0.09	11.74	2.41	0.29	0.24	0	0	-21.97	1.38	-1.25	48.9	64.11	243.77	625.11	316.59	697.93	246.99	641.69	311.09	640.74
27.093	3	0.36	0.36	0.13	0.21	0.03	32.42	0.06	1.92	10.91	42.58	75.09	-39.38	98.04	0.11	0.01	25.36	0	1.92	0.19	10.91	1.19	0	81.7	32.77	5.23	0.33	0.34	0.69	0.1	11.65	0.68	0.29	0.25	0	0	-17.87	2.45	-0.31	49.3	63.26	243.02	625.51	315.6	698.36	247.03	641.55	310.29	642.14
27.127	3	0.42	0.39	0.12	0.24	0.03	38.14	0.06	1.77	7.8	36.86	80.96	-39.85	98.44	0.11	0.01	27.48	0	1.77	0.15	7.8	2.23	0	83.86	32.21	5.27	0.37	0.27	0.68	0.11	9.21	1.15	0.28	0.29	0	0	-17.66	1.27	-0.64	49.13	62.5	243.34	625.33	315.7	698.07	247.46	641.56	309.96	641.59
27.16	3	0.44	0.4	0.11	0.24	0.03	40.65	0.06	1.86	7.08	34.35	83.67	-40.19	98.55	0.11	0.01	28.46	0	1.86	0.15	7.08	2.49	0	85.2	30.97	6.45	0.43	0.26	0.76	0.12	8.21	0.92	0.3	0.3	0	0	-16.83	0.9	-0.49	49.08	62.56	242.86	625.17	315.49	698.34	247.15	641.44	309.71	641.57
27.193	3	0.43	0.39	0.12	0.24	0.03	39.6	0.06	2.14	7.62	35.4	83.21	-39.77	98.44	0.1	0.01	27.83	0	2.14	0.15	7.62	3.48	0	85.42	29.9	5.91	0.49	0.31	0.82	0.13	8.36	0.8	0.32	0.32	0	0	-19.16	1.28	-1	49.12	61.84	243.13	625.53	315.66	698.43	247.5	641.85	309.34	641.33
27.227	3	0.41	0.37	0.13	0.23	0.03	37.17	0.06	2.5	7.72	37.83	80.5	-38.57	98.55	0.08	0.01	26.28	0	2.5	0.16	7.72	5.09	0	84.7	30.2	5.25	0.59	0.39	0.9	0.17	8.63	1.39	0.34	0.34	0	0	-16.64	-0.92	-0.29	49.14	61.94	243	625.67	314.32	697.49	247.03	641.66	308.96	641.82
27.26	3	0.44	0.38	0.16	0.23	0.03	37.75	0.06	3.44	8.63	37.25	81.56	-38.97	98.64	0.07	0.01	27.2	0	3.44	0.24	8.63	8.67	0	84.64	29.86	5.14	0.77	0.5	0.91	0.2	8.53	4.49	0.37	0.39	0	0	-16.21	0.57	0.2	48.92	60.73	241.91	625.89	312.39	696.95	246.39	641.18	307.1	642.4
27.293	3	0.47	0.38	0.22	0.23	0.03	37.03	0.06	4.85	9.43	37.97	80.05	-38.57	97.2	0.06	0.02	26.72	0	4.85	0.34	9.43	13.05	0	83.9	31.54	4.83	0.89	0.76	0.98	0.25	8.67	3.04	0.4	0.52	0	0	-18.76	-4.27	-1.01	49.25	57.73	241.97	626.42	313.33	698.45	247.82	641.89	305.54	642.29
27.327	3	0.51	0.38	0.26	0.23	0.04	35.78	0.06	6.7	7.86	39.22	76.29	-36.37	97.41	0.05	0.01	25.82	0	6.7	0.42	7.86	16.68	0	82.05	33.9	4.52	0.99	1.04	0.99	0.31	8.67	2.82	0.47	0.62	0	0	-17.14	-3.86	0.62	49.78	58.78	241.75	626.65	312.51	698.92	247.5	642.08	306.28	641.85
27.36	3	0.57	0.39	0.33	0.23	0.04	33.88	0.06	9.1	7.71	41.12	74.58	-34.56	97.51	0.04	0.01	26.83	0	9.1	0.53	7.71	22.96	0	79.9	31.81	4.99	1	1.32	0.99	0.35	8.36	5.87	0.53	0.75	0	0	-17.15	-3.66	0.26	49.51	57.04	241.52	626.87	310.9	697.76	247.3	642.1	304.34	641.67
27.393	3	0.7	0.42	0.53	0.24	0.05	34.49	0.06	10.02	8.7	40.51	75.28	-35.62	92.07	0.03	0.01	29.02	0	10.02	0.84	8.7	30.49	0	78.17	33.45	5.28	0.94	1.62	1.08	0.4	8.84	11.01	0.6	0.97	0	0	-20.06	-9.74	-0.3	50.28	55.51	242.02	627.92	310.9	697.94	248.03	642.85	303.54	642.29
27.427	3	1	0.47	1.22	0.26	0.05	35.18	0.06	10.79	10.38	39.82	76.66	-37.6	91.77	0.03	0.01	33.04	0	10.79	1.14	10.38	44.34	0	75.09	35.65	5.58	0.91	1.74	1.24	0.52	8.25	5.79	0.78	1.12	0	0	-19.94	-9.94	-0.58	50.47	55.02	241.71	628.18	310.13	697.62	247.62	643.06	302.64	642.56
27.46	3	1.23	0.47	3.26	0.25	0.05	33.15	0.06	10.46	12.81	41.85	73.57	-38.75	90.36	0.03	0.01	32.48	0	10.46	1.39	12.81	59.81	0	73.6	39.04	5.24	1.07	1.97	1.2	0.51	9.06	2.33	0.87	1.3	0	0	-19.56	-10.81	0.35	50.65	54.62	240.89	629.05	308.89	698.19	247.19	643.32	301.8	643.75
27.494	3	1.47	0.46	5.68	0.25	0.05	28.25	0.06	9.97	13.24	46.75	66.17	-38.08	93.07	0.03	0.01	32.83	0	9.97	1.43	13.24	70.18	0	68.85	40.48	5	1.12	3.21	1.21	0.6	9.41	1.38	1.12	1.36	0	0	-20.71	-9.01	1.39	50.94	54.55	240.7	630.16	307.96	698.68	247.12	643.87	301.67	644.61
27.527	3	1.39	0.44	5.81	0.23	0.05	25.55	0.06	9.97	13.75	49.45	61.3	-37.07	89.91	0.03	0.01	31.76	0	9.97	1.19	13.75	70.02	0	67.3	40.92	4.62	1	3.3	1.2	0.65	9.96	1.49	1.3	1.22	0	0	-25.78	-11.06	1.47	51.42	56.19	240.85	630.67	308.56	698.92	246.69	644.69	302.89	644.29
27.56	3	1.41	0.44	7.09	0.23	0.05	24.61	0.06	8.67	16.07	50.79	61.78	-38.92	90.71	0.03	0.01	32.61	0	8.67	1.03	16.07	72.09	0	66.7	40.88	4.58	0.9	3.51	1.12	0.67	9.87	2.01	1.42	1.03	0	0	-24.2	-10.61	1.97	51.22	56.02	240.34	630.3	308.36	698.99	246.64	644.38	302.66	644.33
27.594	3	1.22	0.42	4.99	0.22	0.05	16.01	0.06	7.45	17.64	67.98	47.97	-35.94	93.97	0.03	0.01	33.41	0	7.45	1.03	17.64	67.24	0	58.92	35.24	4.64	0.86	2.8	1.01	0.77	10.11	1.11	1.93	0.75	0	0	-22.07	-8.27	1.28	51.13	57.63	240.37	630.12	309.28	699.96	246.03	644.83	303.66	644.37
27.627	3	1.1	0.41	4.22	0.22	0.04	13.24	0.06	6.43	19.14	73.52	44.1	-35.11	95.62	0.03	0.01	33.65	0	6.43	1.06	19.14	65.11	0	56.74	31.11	4.61	0.89	1.87	0.95	0.74	9.77	1.76	2.11	0.71	0	0	-20.18	-6.58	0.35	50.64	58.19	240.3	629.5	310.21	700.54	245.78	644.64	303.96	644.12
27.66	3	1.06	0.41	2.8	0.23	0.04	11.38	0.06	5.44	19.22	77.23	42.67	-34.42	96.5	0.03	0.01	36.4	0	5.44	1.07	19.22	60.06	0	53.26	26.23	4.69	0.86	1.36	0.91	0.78	9.43	1.85	2.4	0.21	0	0	-21.78	-5.42	0.12	50.41	58.71	240.73	629.21	311.13	700.38	246.09	644.28	304.8	644.07
27.694	3	0.94	0.4	0.99	0.26	0.04	8.47	0.06	4.96	14.9	83.06	32.76	-29.61	97.34	0.03	0.01	38.27	0	4.96	1.01	14.9	46.54	0	46.12	21.74	4.38	0.83	1.05	0.78	0.83	9.4	1	2.89	0	0	0	-21.52	-4	0.64	50.17	60.08	240.78	629.2	311.47	700.55	245.84	644.13	305.92	644.51
27.727	3	0.85	0.41	0.5	0.27	0.04	9.27	0.06	4.69	11.85	81.45	37.12	-28.29	96.86	0.02	0.01	38.37	0	4.69	1.06	11.85	38.67	0	48.41	17.48	4.42	0.74	0.91	0.8	0.76	9.38	1.66	2.79	0	0	0	-21.94	-4.86	0.06	48.79	59.17	240.23	628.33	311.22	700.01	245.63	643.46	304.81	643.41
27.761	3	0.74	0.4	0.17	0.3	0.04	8.36	0.06	4.04	7.06	83.28	33.81	-24.55	98.76	0.02	0.01	39.15	0	4.04	1.04	7.06	24.72	0	45.82	13.51	4.44	0.67	0.56	0.88	0.68	8.79	0.93	3.13	0	0	0	-19.97	0.1	-0.34	48.27	61.3	239.65	627.11	311.57	699.55	244.29	642.9	305.59	642.77
27.794	3	0.67	0.39	0.17	0.28	0.04	8.28	0.06	3.73	8.22	83.45	34.26	-24.76	98.61	0.02	0	37.47	0	3.73	0.96	8.22	23.96	0	47.76	12.52	4.09	0.56	0.51	0.9	0.6	8.66	1.31	3.07	0	0	0	-23.09	-0.68	-1.27	48.5	62.34	240.76	628.04	312.72	700	244.45	644.2	306.78	643.28
27.827	3	0.62	0.39	0.15	0.27	0.04	9.02	0.06	2.91	8.27	81.96	38.39	-25.59	98.29	0.01	0	36.55	0	2.91	0.76	8.27	22.53	0	50.89	10.81	4.03	0.48	0.35	0.97	0.57	9.02	1.1	2.81	0	0	0	-21.8	1.74	-0.02	48.33	64.16	240.13	627.62	312.7	700.18	243.81	643.44	307.97	643.56
27.861	3	0.6	0.4	0.14	0.28	0.04	11.17	0.06	2.65	10.19	77.65	48.36	-28.99	98.09	0.01	0	37.74	0	2.43	0.63	10.19	18.79	0	54.78	11.3	3.48	0.36	0.29	1.18	0.47	8.77	1.48	2.65	0	0	0	-23.96	2.29	-1.09	47.99	65.34	241.22	627.11	314.29	700.18	244.02	643.58	309.36	642.75
27.894	3	0.53	0.41	0.13	0.26	0.03	13.44	0.06	2.3	13.14	73.12	56.68	-32.78	97.9	0.01	0	37.48	0	1.79	0.47	13.14	12.54	0	59.2	12.96	3.48	0.27	0.29	1.26	0.42	7.32	1.88	2.3	0	0	0	-21.27	2.8	-1.11	47.73	64.68	240.8	627.11	314.52	700.83	244.26	643.76	308.94	643.18
27.927	3	0.49	0.42	0.11	0.26	0.03	14.11	0.06	2.03	13.56	71.78	58.92	-33.65	96.97	0.01	0	36.98	0	1.4	0.32	13.56	9.08	0	60.84	12.59	3.86	0.24	0.23	1.41	0.4	6.94	2.46	2.03	0	0	0	-22.16	4.66	-0.7	47.78	64.86	240.64	627.78	313.84	700.98	243.97	643.99	308.83	643.88
27.961	3	0.47	0.44	0.11	0.26	0.03	17.13	0.06	1.62	15.88	65.74	68.17	-37.05	97.89	0.01	0	38.04	0	1.5	0.28	15.88	5.81	0	64.77	12.41	4	0.2	0.22	1.65	0.37	5.64	3.58	1.62	0	0	0	-24.84	2.81	-1.65	47.3	65.86	241.59	627.27	314.71	700.39	243.88	644.29	309.71	642.27
27.994	3	0.47	0.46	0.12	0.26	0.03	18	0.06	1.76	18.6	63.99	71.63	-39.4	97.85	0.01	0	39.49	0	1.76	0.26	18.6	4.51	0	65.37	12.43	4.41	0.15	0.16	1.81	0.36	5.33	1.93	1.46	0	0	0	-23.39	2.91	-2.26	47.63	65.91	241.86	627.21	315.61	700.96	244.13	644.7	310.01	642.59
28.027	3	0.5	0.5	0.16	0.27	0.03	22.29	0.06	2.42	22.19	55.42	80.08	-43.73	97.81	0.01	0.01	41.59	0	2.42	0.25	22.19	5.38	0	69.06	13.63	4.71	0.11	0.12	2.25	0.33	4.95	1.32	1.24	0	0	0	-22.82	2.99	-0.82	47.81	66.06	240.79	627.53	314.62	701.36	243.74	644	309.8	643.75
28.061	3	0.51	0.51	0.17	0.27	0.03	23.51	0.06	3.75	24.22	52.98	82.71	-44.86	96.73	0.01	0.01	42.25	0	3.75	0.27	24.22	5.81	0	70.57	12.04	5.12	0.1	0.08	3.33	0.29	4.33	3.44	0.99	0	0	0	-23.69	5.07	-1.48	47.46	65.99	241.42	627.48	315.01	701.07	243.98	644.41	309.95	642.95
28.094	3	0.48	0.49	0.19	0.26	0.03	22.03	0.06	4.77	24.73	55.93	79.5	-43.82	97.16	0.01	0.01	40.36	0	4.77	0.29	24.73	5.5	0	69.84	14.01	4.99	0.08	0.08	3.64	0.29	4.4	2.28	0.93	0	0	0	-25.76	4.34	-1.63	47.18	66.35	241.11	627.83	315	701.72	243.54	644.56	309.89	643.55
28.128	3	0.58	0.48	0.15	0.3	0.04	29.17	0.06	5.54	15.72	45.83	83.76	-40.58	96.96	0.01	0.01	38.77	0	5.54	0.3	15.72	7.58	0	74.97	14.42	5.35	0.07	0.06	5.94	0.27	4.28	1.83	0.66	0	0	0	-28.9	4.69	-0.88	46.48	67.53	240.03	627.88	314.31	702.17	242.44	644.25	309.97	643.63
28.161	3	0.56	0.43	0.15	0.29	0.03	27.81	0.06	5.37	12.27	47.19	80.23	-37.01	97.17	0.01	0.01	34.11	0	5.37	0.31	12.27	10.43	0	76.66	14.15	4.94	0.07	0.06	7.41	0.29	4.55	2.17	0.58	0.07	0	0	-23.33	4.33	-0.83	47.31	64.58	239.95	628.39	313.38	701.82	243.47	644.64	308.05	644.17
28.194	3	0.52	0.41	0.13	0.28	0.03	24.43	0.06	5.19	10.1	51.13	73.29	-34.07	97.66	0.02	0.01	31.21	0	5.19	0.33	10.1	8.77	0	74.69	15.58	4.69	0.06	0.07	7.77	0.29	4.43	2.4	0.6	0.1	0	0	-28.01	3.34	-2.45	46.72	66.71	240.63	628.67	314.87	702.9	242.63	645.94	309.3	643.73
28.228	3	0.55	0.38	0.14	0.29	0.03	22.19	0.06	4.6	6.55	55.63	66.48	-30.78	96.65	0.02	0.02	28.02	0	4.6	0.29	6.55	11.65	0	73.83	15.95	4.39	0.06	0.08	10.81	0.29	4.46	0.83	0.51	0.22	0	0	-21.99	5.19	-0.55	47.76	64.09	239.54	629.56	312.71	702.73	243.33	645.49	307.42	645.88
28.261	3	0.5	0.37	0.12	0.28	0.03	18.72	0.06	3.99	5.7	62.56	57.86	-28.68	97.05	0.02	0.02	25.94	0	3.99	0.19	5.7	9.07	0	71.34	16.29	4.24	0.06	0.09	11.31	0.29	4.73	0.54	0.52	0.37	0	0	-29.06	4.53	-1.85	46.74	67.14	239.59	629.73	313.44	703.58	241.49	646.8	308.6	644.97
28.294	3	0.47	0.36	0.11	0.28	0.03	15.45	0.06	3.98	5.63	69.09	49.29	-26.72	97.18	0.02	0.03	24.66	0	3.98	0.14	5.63	6.99	0	68.32	15.48	4.26	0.05	0.08	11.91	0.26	4.77	0.57	0.5	0.5	0	0	-29.25	4.3	-1.65	46.37	68.59	238.8	629.16	314.25	704.61	240.85	646.82	309.4	644.72
28.328	3	0.51	0.36	0.14	0.29	0.03	12.71	0.06	4.64	5.65	74.58	38.23	-25.14	97.6	0.03	0.03	24.03	0.01	4.64	0.13	5.65	8.39	0	63.33	18.74	4.86	0.05	0.1	14.03	0.27	4.35	1.3	0.47	0.51	0	0	-28.27	3.48	-2.08	46.19	68.59	238.83	630.15	314.32	705.64	240.7	647.99	309.2	644.6
28.361	3	0.45	0.34	0.13	0.27	0.03	10.16	0.06	4.56	6.97	79.67	31.74	-23.53	97.26	0.03	0.04	22.46	0.01	4.56	0.11	6.97	7.66	0	61.34	15.86	5.07	0.04	0.06	13.84	0.27	4.28	0.72	0.47	0.5	0	0	-24.91	4.16	-0.99	47.19	67.31	238.36	630.64	312.94	705.22	240.98	647.77	308.26	645.62
28.394	3	0.41	0.31	0.14	0.25	0.03	6.86	0.06	4.54	7.74	86.29	20.83	-19.85	97.42	0.03	0.05	19.11	0.01	4.54	0.1	7.74	10.36	0	57.6	12.22	4.79	0.04	0.05	14.92	0.29	4.27	0.7	0.46	0.46	0	0	-21.62	3.84	-1.01	48.19	64.44	237.58	632.15	309.8	704.36	240.48	648.69	304.9	647.54
28.428	3	0.35	0.28	0.16	0.22	0.03	3.99	0.06	3.83	8.46	92.03	10.03	-15.52	97.92	0.02	0.06	14.62	0.01	3.83	0.09	8.46	11.44	0	51.41	11.14	4.01	0.03	0.05	15.94	0.31	4.84	0.65	0.49	0.33	0	0	-25.13	2.75	-2.13	47.83	65.71	237.77	631.95	311.02	705.2	239.96	649.16	305.64	646.97
28.461	3	0.33	0.26	0.17	0.21	0.03	4.04	0.06	3.58	8.86	91.92	9.72	-15.66	97.66	0.02	0.06	12.87	0.01	3.58	0.08	8.86	12.53	0	52.72	12.88	3.96	0.03	0.06	14.99	0.34	5.11	0.82	0.5	0.25	0	0	-29.02	3.35	-3.17	47.05	68.65	236.72	630.71	312.23	706.23	237.99	649.77	306.54	645.92
28.495	3	0.27	0.24	0.17	0.18	0.03	2.73	0.06	5.07	10.06	94.54	5.6	-11.96	97.51	0.02	0.06	9.11	0.01	5.07	0.08	10.06	10.45	0	48.13	13.8	3.42	0.03	0.13	14.68	0.38	5.74	1.42	0.55	0.21	0	0	-30.35	3.66	-2.3	46.02	69.96	235.1	630.46	312.06	707.42	236.86	649.26	306.74	645.88
28.528	3	0.26	0.23	0.2	0.17	0.03	2.3	0.06	4.32	10.79	95.4	5.29	-11.15	97.11	0.02	0.06	7.31	0.01	4.32	0.1	10.79	12.57	0	46.62	13.94	3.28	0.03	0.13	14.64	0.39	5.96	1.61	0.53	0.16	0	0	-22.92	4.42	-0.43	47.98	66.56	235.22	632.35	309.34	706.47	238.28	648.83	304.84	648.33
28.561	3	0.25	0.22	0.19	0.17	0.03	2.08	0.06	4.3	11.12	95.84	4.95	-10.48	97.33	0.01	0.05	7.09	0.01	4.3	0.13	11.12	12.63	0	45.44	12.66	3.4	0.03	0.16	14.53	0.38	6.35	1.17	0.53	0.11	0	0	-25.19	4.01	-0.48	47.95	65.9	233.94	633.29	307.09	706.44	236.81	649.16	302.71	649.37
28.595	3	0.24	0.22	0.2	0.16	0.03	1.86	0.06	3	12.47	96.28	5.36	-10.84	96.27	0.01	0.04	6.23	0.01	3	0.11	12.47	13.12	0	45.14	11.3	3.36	0.03	0.12	14.09	0.37	7.87	0.75	0.48	0.16	0	0	-25.42	5.75	-0.21	48.01	66.76	232.31	632.53	305.75	705.97	235.05	648.29	301.81	648.92
28.628	3	0.25	0.22	0.2	0.16	0.03	1.44	0.06	1.94	11.33	97.12	3.46	-8.9	96.57	0.01	0.03	6.58	0.01	1.94	0.15	11.33	16.46	0	40.6	8.86	3.38	0.03	0.05	14.23	0.34	7.6	2.31	0.45	0.22	0	0	-23.33	5.31	-0.02	48.56	65.27	231.85	632.75	304.18	705.08	234.89	648.07	300.15	649.56
28.661	3	0.25	0.22	0.18	0.16	0.03	1.02	0.06	1.93	11.17	97.96	2.09	-6.47	97.36	0.01	0.02	6.58	0.01	1.93	0.16	11.17	15.12	0	34.31	8.06	3.38	0.03	0.02	14.08	0.34	7.37	1.26	0.46	0.24	0	0	-25.68	3.96	-0.85	48.31	65.04	231	631.47	303.47	703.95	233.79	647.19	298.83	647.55
28.695	3	0.26	0.23	0.2	0.17	0.03	0.67	0.06	2.12	12.04	98.66	1.23	-4.14	96.32	0.01	0.02	7.35	0.01	2.12	0.22	12.04	15.95	0	26.58	6.12	3.93	0.03	0.02	15.41	0.32	7.71	0.85	0.44	0.35	0	0	-25.34	5.68	-1.13	48.62	66.02	229.56	630.41	302.75	703.6	232.08	646.56	298.1	646.58
28.728	3	0.27	0.24	0.18	0.18	0.03	0.61	0.06	2.21	11.61	98.77	1.07	-3.18	97.48	0.01	0.01	7.77	0.01	2.21	0.24	11.61	14.85	0.21	25.07	4.16	4.3	0.03	0.01	17.01	0.35	7.99	0.94	0.43	0.45	0	0	-26.16	3.73	-1.14	48.62	65.85	229.43	630.42	302.29	703.28	231.85	646.57	297.7	646.18
28.762	3	0.26	0.24	0.19	0.18	0.03	0.48	0.06	2.65	12.48	99.05	0.89	-1.52	95.94	0.01	0.01	7.02	0.01	2.65	0.25	12.48	15.11	0.59	21.53	3.12	4.43	0.03	0.03	18.37	0.36	8.34	0.58	0.41	0.56	0	0	-25.44	6.19	-0.84	48.87	65.83	227.99	629.78	301.72	703.5	231.03	645.55	296.85	646.51
28.795	3	0.27	0.24	0.17	0.19	0.03	0.43	0.06	2.26	10.3	99.14	0.69	0	95.7	0.01	0.01	6.73	0.02	2.26	0.25	10.3	14.13	0.87	19.46	2.07	4.49	0.03	0.02	20.2	0.37	8.86	0.55	0.37	0.67	0	0	-28.86	6.48	-0.27	48.24	66.47	226.11	629.51	299.33	702.74	228.86	644.78	295.33	645.63
28.828	3	0.29	0.24	0.13	0.2	0.03	0.43	0.06	1.84	7.58	99.14	0.62	0	95.68	0.01	0.01	6.93	0.02	1.84	0.21	7.58	11.58	0.76	18.7	1.88	4.34	0.03	0.02	21.34	0.34	9.15	2.65	0.37	0.82	0	0	-28.86	6.51	-1.2	47.73	67.22	224.93	627.85	299.85	702.77	227.67	644.04	294.88	643.82
28.862	3	0.33	0.24	0.17	0.22	0.03	0.38	0.06	2.04	6.56	99.25	0.74	0	95.33	0.01	0.01	6.55	0.02	2.04	0.25	6.56	15.08	0.71	16.22	1.59	3.81	0.03	0.02	24.93	0.33	10.26	2.69	0.37	0.96	0	0	-30.44	6.92	-1.78	47.97	67.53	225.73	627.6	300.4	702.27	227.88	643.8	295.41	643.78
28.895	3	0.35	0.25	0.16	0.23	0.03	0.33	0.06	2.09	5.08	99.3	0.82	0	96.23	0.01	0.02	7.18	0.02	2.09	0.22	5.08	15.02	1.05	12.96	1.69	3.46	0.03	0.03	25.68	0.3	11.45	1.02	0.37	1.16	0	0	-24.44	5.8	-0.12	49.37	66.66	224.09	627.71	297.59	701.21	226.96	643.2	293.61	644.85
28.928	3	0.36	0.26	0.16	0.24	0.03	0.31	0.06	2.31	5.54	99.28	0.92	0	92.35	0.01	0.02	7.99	0.02	2.31	0.24	5.54	14.28	0.94	10.94	1.78	3.17	0.04	0.04	26.46	0.3	12.27	1.19	0.37	1.25	0	0	-25.72	9.54	-0.48	49.3	65.26	224.19	628.12	296.56	700.48	227.07	643.4	292.31	644.66
28.962	3	0.47	0.28	0.26	0.28	0.03	0.29	0.06	2.96	6.63	99.06	1.71	0	95.17	0.02	0.02	10.11	0.02	2.96	0.24	6.63	17.93	1.15	7.72	1.96	2.85	0.04	0.05	32.8	0.28	12.76	3.27	0.37	1.44	0	0	-27.58	7.1	-0.69	48.55	67.52	222.99	626.71	297.26	700.99	225.52	642.75	293.04	643.02
28.995	3	0.48	0.28	0.26	0.29	0.03	0.29	0.06	2.98	5.77	99.03	1.77	0	94.07	0.03	0.02	10.05	0.03	2.98	0.23	5.77	18.38	1.17	7.61	2.1	2.47	0.04	0.06	33.29	0.27	13.86	1.56	0.38	1.52	0	0	-24.51	8.18	0.42	48.65	67.42	221.49	625.96	296.25	700.72	224.91	641.61	292.32	642.79
29.028	3	0.54	0.29	0.3	0.32	0.03	0.29	0.06	3.1	6.09	98.91	2.55	0	94.77	0.04	0.03	10.98	0.03	3.1	0.26	6.09	18.19	1.17	6.76	2.44	2.15	0.04	0.08	37	0.26	14.98	1.97	0.37	1.5	0	0	-30.74	7.52	-0.85	47.91	68.21	222.65	625.9	297.68	700.94	225.12	641.89	293.33	642.7
29.062	3	0.73	0.31	0.49	0.37	0.03	0.29	0.06	3.49	4.89	98.54	4.5	0	93.71	0.05	0.03	12.89	0.03	3.49	0.36	6.07	24.3	1.57	4.89	2.88	1.77	0.04	0.09	42.43	0.26	14.63	0.94	0.39	1.65	0	0	-27.5	8.49	0.62	48.26	67.91	221.54	625.84	296.24	700.54	224.8	641.61	292.69	643.18
29.095	3	0.63	0.3	0.36	0.35	0.03	0.29	0.06	3.35	5.4	98.74	3.43	0	93.98	0.06	0.03	12.14	0.03	3.35	0.47	5.8	20.21	1.79	5.4	3.16	1.58	0.04	0.11	39.65	0.26	13.82	1.21	0.4	1.47	0	0	-31.24	8.26	-1.01	47.31	67.88	223.55	626.17	298.22	700.84	225.94	642.82	293.82	642.2
29.129	3	0.6	0.28	0.32	0.35	0.03	0.27	0.06	2.82	4.97	98.79	3.79	0	93.27	0.06	0.03	11.47	0.04	2.82	0.44	6.02	16.28	2.14	4.97	3.17	1.22	0.04	0.07	41.62	0.29	13.7	0.52	0.46	1.29	0	0	-26.08	8.85	0.67	47.99	67.63	222.41	625.68	296.81	700.07	225.68	641.64	293.31	642.82
29.162	3	0.67	0.28	0.36	0.38	0.03	0.27	0.06	2.67	5.12	98.67	4.81	0	93.27	0.06	0.03	11.57	0.04	2.67	0.46	5.39	17.37	1.26	5.12	2.77	1.11	0.03	0.04	44.62	0.29	13.09	1.15	0.46	0.99	0	0	-24.85	8.86	0.25	47.57	67.39	222.56	624.79	296.69	698.92	225.59	641.11	292.98	641.56
29.195	3	0.59	0.27	0.26	0.37	0.03	0.28	0.06	2.49	4	98.82	3.95	0	94.45	0.07	0.03	10.31	0.05	2.49	0.46	4	12.45	1.06	5.98	3.65	1.08	0.03	0.04	43.3	0.3	12.34	0.69	0.47	0.92	0	0	-32.36	7.83	-0.87	46.29	67.19	224.37	625.6	298.28	699.51	226.8	641.88	293.99	641.53
29.229	3	0.51	0.26	0.2	0.33	0.03	0.3	0.06	1.94	3.59	98.98	2.56	0	94.08	0.07	0.03	10.12	0.05	1.94	0.48	3.59	10.35	1.01	6.9	4.61	0.79	0.03	0.03	37.91	0.25	11.89	0.73	0.46	0.86	0	0	-35.98	8.17	0.44	45.17	66.27	227.36	627.38	300.26	700.28	230.45	642.16	296.7	643.81
29.262	3	0.52	0.27	0.18	0.34	0.03	0.33	0.06	2.05	3.07	98.95	2.55	0	95.3	0.08	0.02	11.55	0.04	2.05	0.65	3.07	9.52	1.27	7.44	5.13	0.85	0.03	0.04	36.46	0.26	11.17	1.24	0.43	0.92	0	0	-29.37	6.96	1.46	46.27	67.49	227.11	625.48	301.34	699.72	230.79	640.42	298.21	643.47
29.295	3	0.52	0.28	0.15	0.34	0.03	0.35	0.06	1.97	2.33	98.97	2.4	0	96.15	0.08	0.02	12.12	0.04	1.97	0.76	2.33	8.89	0.91	7.85	4.18	0.85	0.02	0.05	35.09	0.26	9.14	2.73	0.41	0.88	0	0	-27.91	5.91	1.75	46.16	68.96	226.8	623.92	302.66	699.78	230.71	639.68	299.6	642.59
29.329	3	0.49	0.28	0.14	0.32	0.03	0.37	0.06	2.01	2.17	99.02	1.89	0	98.21	0.11	0.02	12.52	0.05	2.01	0.87	2.17	9.2	1.01	8.5	4.56	0.83	0.03	0.07	31.64	0.33	7.16	1.44	0.47	1.07	0	0	-36.9	1.96	1.22	43.14	67.32	230.23	629.03	304.28	703.08	233.7	643.74	301	645.24
29.362	3	0.42	0.27	0.13	0.28	0.03	0.36	0.06	2.02	1.4	99.16	1.14	0	83.12	0.14	0.02	9.84	0.06	2.02	0.85	1.4	10	1.4	9.6	5.36	0.8	0.03	0.08	27.62	0.36	6.68	1.71	0.45	1.36	0	0	-36.35	14.03	2.01	41.9	65.08	231.64	628	304.05	700.41	235.98	640.78	301.01	643.38
29.395	3	0.43	0.28	0.15	0.27	0.03	0.35	0.06	1.87	1.65	99.14	0.98	0	98.22	0.18	0.03	9.58	0.05	1.87	1.27	1.32	14.69	1.65	9.27	5.17	0.95	0.03	0.05	25.85	0.43	5.23	1.59	0.44	1.57	0	0	-33.36	1.95	2.33	45.24	63.86	235.87	629.14	306.11	699.38	239.73	642.15	303.53	644.82
29.429	3	0.4	0.27	0.15	0.25	0.03	0.38	0.06	1.47	2.52	99.2	0.77	0	97.44	0.22	0.03	8.07	0.05	1.47	1.57	1.35	15.56	2.52	11.92	5.48	1.22	0.03	0.04	23.81	0.6	3.38	0.37	0.4	1.7	0	0	-33.1	3.8	2.08	45.26	62.92	238.02	627.99	308.34	698.31	242.27	640.85	305.14	643.31
29.462	3	0.38	0.28	0.12	0.24	0.03	0.38	0.06	1.31	3.38	99.23	0.66	0	98.02	0.24	0.03	8.18	0.04	1.31	1.98	1.3	14.15	3.38	12.47	4.62	1.26	0.04	0.04	21.55	0.56	3.01	1.45	0.4	1.86	0	0	-30.21	2.5	2.82	46.06	68.63	237.59	623.72	313.08	699.21	242	639.14	310.56	642.28
29.496	3	0.3	0.28	0.09	0.21	0.03	0.43	0.06	1.34	4.52	99.14	0.41	0	97.66	0.23	0.03	7.22	0.03	1.34	2.1	1.42	10.85	4.52	15.55	4.14	1.58	0.05	0.06	15.85	0.61	2.09	1.18	0.37	1.95	0	0	-26.59	3.35	2.78	46.09	66.38	239.45	623.35	314.05	697.94	244.51	637.28	310.81	640.62
29.529	3	0.28	0.28	0.07	0.2	0.03	0.46	0.06	1.19	4.06	99.07	0.45	0	97.89	0.22	0.04	7.04	0.03	1.19	1.93	1.37	8.68	4.06	17.46	3.34	1.78	0.06	0.06	14.81	0.67	1.6	1.88	0.36	2.05	0	0	-24.03	2.8	3.83	47.34	65.84	241.44	623.41	314.71	696.68	246.65	636.98	312.35	641.32
29.562	3	0.27	0.28	0.06	0.2	0.03	0.48	0.06	1.34	5.44	99.03	0.48	0	97.85	0.22	0.05	7.33	0.02	1.34	2.17	1.66	6.58	5.44	17.97	3.68	1.91	0.08	0.12	13.89	0.7	1.48	1.17	0.36	2.1	0	0	-22.85	2.92	3.64	47.73	66.32	241.95	622.18	315.64	695.88	247.04	636.2	313.24	640.12
29.596	3	0.25	0.27	0.06	0.19	0.03	0.54	0.06	1.24	3.9	98.93	0.55	0	97.53	0.15	0.05	6.82	0.01	1.24	1.74	1.72	5.5	3.9	20.4	3.77	2.27	0.09	0.16	11.63	0.84	1.18	0.8	0.33	1.69	0	0	-22.46	3.61	4.43	48.31	65.02	243.13	621.5	316.56	695.03	249.15	635.04	313.98	639.85
29.629	3	0.22	0.26	0.05	0.18	0.03	0.49	0.06	1.24	2.86	99.02	0.5	0	97.78	0.12	0.05	6.56	0.01	1.24	1.73	2.07	2.75	2.86	19.3	3.13	2.15	0.1	0.18	10.1	0.79	1.15	0.75	0.34	1.41	0	0	-22.06	3.07	4.43	48.51	66.7	243.73	619.48	319.22	695.11	249.97	633.52	316.49	638.31
29.662	3	0.21	0.26	0.04	0.18	0.03	0.4	0.06	1.56	2.64	99.19	0.4	0	98.26	0.11	0.05	7.15	0.01	1.56	1.45	2.62	1.48	2.64	15.44	2.66	2.25	0.13	0.19	9	0.87	0.95	1.25	0.34	1.32	0	0	-23.07	1.84	4.88	49.04	65.79	245.92	619.71	320.05	693.85	252.13	633.33	317.72	638.4
29.696	3	0.2	0.27	0.04	0.17	0.03	0.35	0.06	2.04	2.75	99.3	0.33	0	97.46	0.09	0.05	7.64	0.01	2.04	1.38	2.75	0.79	1.82	12.32	2.73	2.36	0.19	0.19	6.49	0.89	0.78	1.78	0.33	1.51	0	0	-17.55	3.77	4.71	49.62	65	245.03	617.87	321.14	694.89	252.53	632.37	317.36	637.07
29.729	3	0.19	0.27	0.04	0.16	0.03	0.33	0.06	2.89	3.28	99.35	0.33	0	98.06	0.09	0.06	7.14	0	2.89	1.27	3.28	0.61	1.67	11.44	2.75	2.09	0.24	0.16	6.18	0.88	0.74	1.31	0.35	1.61	0	0	-23.66	2.39	5.63	49.5	63.92	247.43	618.78	321.96	693.3	255.12	632.02	318.8	637.61
29.763	3	0.18	0.25	0.04	0.15	0.03	0.27	0.06	3.97	2.99	99.47	0.33	0	97.58	0.09	0.06	5.34	0	3.97	1.13	2.99	0.69	0.78	8.96	2.4	1.74	0.27	0.15	5.42	1.02	0.57	1.37	0.39	1.46	0	0	-19.15	3.52	4.89	49.66	64.32	247.57	617.12	322.91	693.45	255.13	630.68	319.2	636.34
29.796	3	0.17	0.24	0.04	0.15	0.03	0.25	0.06	4.3	3.13	99.5	0.33	0	98.06	0.08	0.05	4.81	0	4.3	1.19	3.13	0.87	0.49	8.3	2.45	1.74	0.33	0.13	4.69	1.06	0.56	1.53	0.41	1.43	0	0	-25.28	2.38	5.96	49.42	62.81	249.84	618.49	323.8	692.44	257.92	631.5	320.49	637.03
29.829	3	0.17	0.25	0.04	0.15	0.03	0.25	0.06	4.86	2.75	99.49	0.33	0	98.47	0.07	0.04	4.65	0	4.86	1.15	2.75	0.96	0.32	8.28	2.79	1.51	0.4	0.16	4.26	0.97	0.59	2.78	0.44	1.69	0	0	-20.46	1.18	6.63	49.83	64.9	249.98	617.29	324.71	692.02	257.88	630.2	322.37	637.49
29.863	3	0.17	0.26	0.03	0.15	0.03	0.23	0.06	5.05	2.5	99.48	0.33	0	98.55	0.09	0.04	5.19	0	5.05	1.29	2.5	0.82	0.33	6.11	2.66	1.37	0.44	0.13	4.06	0.83	0.54	0.75	0.47	1.89	0	0	-23.51	0.89	5.62	49.9	62.99	252.19	618.84	325.58	692.23	259.72	631.83	322.47	637.4
29.896	3	0.18	0.27	0.04	0.15	0.03	0.24	0.06	5.61	3.25	99.46	0.33	0	98.05	0.11	0.05	6.16	0	5.61	1.89	3.25	1.08	0.31	5.74	2.86	1.03	0.4	0.11	3.81	0.69	0.58	4.56	0.5	2.02	0	0	-22.47	2.41	5.78	49.83	64.8	252.62	617.61	326.88	691.9	259.88	630.46	324.35	637.04
29.929	3	0.19	0.28	0.04	0.16	0.03	0.25	0.06	5.32	2.84	99.45	0.33	0	98.1	0.12	0.04	7.06	0	5.32	2.12	2.84	0.8	0.13	5.38	3.6	0.92	0.44	0.11	3.71	0.63	0.61	7.69	0.53	2.1	0	0	-19.85	2.28	6	49.9	64.23	252.35	616.49	327.24	691.77	260.29	629.76	324.2	636.19
29.963	3	0.2	0.28	0.04	0.16	0.04	0.25	0.06	4.93	3.55	99.43	0.33	0	98.05	0.16	0.04	8.15	0	5.76	2.73	3.55	1	0.05	4.93	4.58	0.66	0.48	0.07	3.37	0.59	0.67	9.64	0.66	2.21	0	0	-23.88	2.42	5.99	49.67	63.89	254.32	617	328.66	691.35	262.1	630.41	325.76	635.9
29.996	3	0.2	0.29	0.04	0.16	0.04	0.25	0.06	4.66	4.07	99.43	0.33	0	98.47	0.2	0.04	8.49	0	6.17	3.4	4.07	1.23	0	4.66	4.39	0.58	0.54	0.06	3.52	0.58	0.63	4.46	0.73	2.28	0	0	-19.08	1.17	5.49	50.01	63.63	254.12	616.72	328.27	691.41	261.68	630.23	325.06	635.88
30.029	3	0.22	0.29	0.04	0.16	0.04	0.26	0.06	5.33	3.98	99.41	0.33	0	98.04	0.28	0.06	8.98	0	5.37	3.98	3.73	1.2	0	4.26	5.33	0.43	0.57	0.08	3.92	0.63	0.6	7.31	0.8	2.44	0	0	-20.4	2.43	6.05	49.7	64.02	254.94	616.23	328.7	690.08	262.44	629.37	326.15	635.73
30.063	3	0.21	0.29	0.04	0.16	0.03	0.25	0.06	4.69	3.55	99.42	0.33	0	97.6	0.39	0.07	8.78	0	4.69	3.77	4.15	1.26	0	3.55	6.23	0.3	0.67	0.12	3.59	0.53	0.63	3.51	0.96	2.45	0	0	-20.8	3.46	6.51	49.74	64.53	255.2	616.54	328.61	689.95	262.55	629.6	326.72	636.38
30.096	3	0.21	0.28	0.04	0.16	0.03	0.25	0.06	3.47	3.79	99.44	0.33	0	98.12	0.54	0.08	8.64	0	3.47	3.57	3.79	0.92	0	3.85	6.66	0.31	0.72	0.17	3.69	0.51	0.65	1.36	0.98	2.18	0	0	-18.76	2.24	5.87	49.7	65.15	255.67	616.76	328.59	689.68	262.15	629.89	326.96	636.53
30.13	3	0.22	0.28	0.04	0.17	0.03	0.25	0.06	2.45	3.22	99.45	0.33	0	97.88	0.61	0.08	9.5	0	2.45	3.2	3.48	0.54	0	3.22	7.55	0.3	0.8	0.25	4.32	0.46	0.64	7.66	1.09	1.97	0	0	-21.78	2.85	6.01	49.51	65.82	255.05	616.23	327.95	689.14	261.32	628.74	326.73	636.11
30.163	3	0.2	0.27	0.04	0.16	0.03	0.26	0.06	2.29	3.39	99.45	0.33	0	98.16	0.72	0.07	8.45	0	2.29	2.11	3.39	0.55	0	4.22	8.08	0.32	0.97	0.22	4.44	0.41	0.68	5.68	1.13	2.15	0	0	-19.19	2.11	5.48	49.7	64.47	255.2	616.59	327.38	688.96	261.43	629.37	325.56	635.96
30.196	3	0.2	0.27	0.05	0.17	0.03	0.27	0.06	1.94	3.47	99.45	0.33	0	97.73	0.79	0.07	8.65	0	1.94	1.49	3.47	0.46	0	4.41	9.58	0.32	1.02	0.18	4.84	0.41	0.75	15.77	1.07	2.09	0	0	-22.18	3.19	5.22	49.59	64.09	255.46	616.75	326.27	687.59	261.08	628.73	324.79	635.69
30.23	3	0.21	0.27	0.05	0.17	0.03	0.3	0.06	2.05	3.5	99.4	0.33	0	97.79	0.72	0.06	9.39	0	2.05	1.04	3.5	0.53	0	5.4	10.35	0.32	1	0.13	5.79	0.42	0.86	9.1	1.08	1.67	0	0	-20.95	3.05	4.54	49.63	64.03	254.68	615.71	325.11	686.15	259.75	628.72	323.51	634.6
30.263	3	0.22	0.27	0.06	0.18	0.03	0.33	0.06	1.99	3.08	99.33	0.44	0	97.97	0.84	0.05	9.47	0	1.99	0.67	3.08	0.5	0	5.62	14.62	0.36	0.85	0.15	6.41	0.44	0.98	13.06	1.04	1.6	0	0	-26.43	2.63	4.67	49.67	64.19	254.46	616.22	325.08	686.83	259.6	628.81	323.55	634.35
30.296	3	0.23	0.27	0.06	0.19	0.03	0.36	0.06	1.86	3.42	99.28	0.48	0	97.97	0.8	0.04	10.63	0	1.86	0.6	3.42	0.43	0	6.16	14.7	0.44	0.78	0.14	7.46	0.47	1.03	9.4	1.01	1.5	0	0	-22.73	2.62	4.89	49.92	64.92	253.8	616.21	325.26	687.67	259.16	628.54	323.76	634.98
30.33	3	0.28	0.29	0.06	0.21	0.03	0.43	0.06	1.91	3.08	99.13	0.65	0	98.28	0.81	0.03	13.7	0	1.91	0.53	3.08	0.33	0	6.54	15.83	0.46	0.68	0.14	9.58	0.46	1.1	7.08	0.91	1.37	0	0	-21.74	1.76	4.27	50.18	65.2	252.72	615.67	324.74	687.69	257.85	629	322.86	633.91
30.363	3	0.29	0.3	0.06	0.22	0.03	0.44	0.06	1.51	2.69	99.12	0.62	0	98.26	1	0.02	14.45	0	1.51	0.48	2.69	0.21	0	6.36	14.43	0.48	0.54	0.16	10.79	0.5	1.08	9.59	0.84	1.43	0	0	-19.6	1.83	3.68	50.36	64.09	252.61	615.25	324.82	688.1	258.06	628.74	321.98	633.32
30.396	3	0.33	0.33	0.06	0.25	0.03	0.5	0.06	1.35	2.51	99.01	0.69	-0.39	98.63	0.94	0.02	16.95	0	1.35	0.43	2.51	0.2	0	6.85	13.57	0.5	0.55	0.13	12.64	0.53	1.13	4.15	0.78	1.55	0	0	-13.17	0.61	3.23	50.78	62.7	251.58	614.5	324.53	688.92	257.81	628.87	320.38	632.95
30.43	3	0.31	0.3	0.07	0.23	0.03	0.54	0.06	1.85	1.85	98.92	0.67	0	98.61	0.81	0.02	13.96	0	1.85	0.45	1.85	0.22	0	9.9	16.11	0.48	0.7	0.31	12.79	0.57	1.13	1.75	0.81	1.47	0	0	-12.39	0.7	3.18	51.59	63.61	248.98	612.21	325.71	690.87	256.65	627.27	320.12	631.49
30.463	3	0.29	0.3	0.07	0.21	0.03	0.6	0.06	2.39	1.44	98.79	0.8	0	98.07	0.73	0.02	11.91	0	2.39	0.44	1.44	0.24	0	12.14	20.68	0.45	0.68	1.09	10.23	0.48	1.17	5.57	0.91	2.03	0	0	-15.53	-2.35	2.89	52.77	63.61	249.07	611.77	326.69	691.48	256.97	627.23	320.52	629.92
30.497	3	0.32	0.3	0.09	0.19	0.03	0.81	0.06	4.13	0.84	98.39	1.21	-3.71	98.4	0.84	0.04	8.36	0.01	4.13	0.29	0.72	0.16	0	16.68	30.03	0.49	0.8	14.53	8.75	0.43	1.42	1.86	0.86	2.85	0	0	-17.06	-1.42	4.86	52.81	64.02	248.26	609.03	328.07	690.41	258.07	624.41	321.97	628.31
30.53	3	0.35	0.32	0.11	0.18	0.03	1.08	0.06	3.87	0.71	97.84	2.27	-7.49	98.31	0.71	0.05	7.49	0.01	3.87	0.24	0.57	0.12	0	19.94	39.01	0.48	0.97	19.14	7.17	0.38	1.73	2.54	0.85	3.49	0	0	-13.79	-1.69	3.76	53.29	64.75	248.51	608.43	328.46	690.4	257.46	624.69	322.15	627.45
30.563	3	0.47	0.33	0.16	0.17	0.03	1.52	0.06	3.56	0.66	96.95	5.89	-14.72	98.64	0.66	0.09	7.29	0.01	3.56	0.18	0.43	0.06	0	22.48	51.57	0.41	1.17	34.83	6.08	0.37	1.85	4.85	0.91	4.13	0	0	-13.86	-0.59	4.64	53.48	63.38	249.2	608.43	328.34	689.4	258.86	624.36	322.15	627.61
30.597	3	0.56	0.35	0.23	0.17	0.03	2.31	0.06	3.28	0.49	95.38	13.25	-20.46	98.32	0.49	0.12	6.66	0.01	3.28	0.15	0.35	0.04	0	27.1	63.29	0.33	1.58	42.6	5.12	0.35	2.19	3.84	0.92	4.73	0	0	-11.48	-1.65	3.84	53.41	64.9	249.54	608.17	329.32	690.18	258.38	624.55	323.21	627.51
30.63	3	0.6	0.37	0.33	0.17	0.03	3.09	0.06	3.45	0.44	93.81	27.34	-23.41	98.45	0.44	0.17	6.6	0.01	3.45	0.12	0.34	0.04	0	28.96	74.57	0.29	2.07	42.18	4.49	0.36	2.31	7.93	0.97	5.23	0	0	-12.93	-1.24	4.66	53.42	63.62	249.83	608.84	328.47	689.48	259.14	624.36	322.64	628.3
30.663	3	0.65	0.4	0.41	0.17	0.03	3.95	0.06	3.83	0.48	92.11	41.08	-26.08	98.34	0.48	0.22	6.97	0.01	3.83	0.11	0.34	0.03	0	30.81	81.88	0.24	2.34	43.73	3.81	0.36	2.49	3.89	1	6.02	0	0	-14.5	-1.61	4.56	53.44	63.49	251.43	609.79	328.63	688.78	260.05	624.6	323.39	628.98
30.697	3	0.57	0.46	0.4	0.17	0.03	4.63	0.06	3.97	0.64	90.74	43.41	-25.15	97.84	0.64	0.28	7.34	0.01	3.97	0.11	0.35	0.03	0	33.26	82.69	0.19	2.05	34.84	3.01	0.38	2.64	2.7	1.1	7.31	0	0	-14.55	-2.93	3.95	53.37	63.16	252.88	610.38	329.08	688.28	260.82	625.46	323.88	628.88
30.73	3	0.46	0.43	0.36	0.16	0.03	4.08	0.06	3.8	0.59	91.85	36.32	-21.25	97.45	0.59	0.26	6.9	0.01	3.8	0.11	0.38	0.04	0	32.35	79.45	0.18	2.41	23.39	2.91	0.4	2.62	1.78	1.14	6.83	0	0	-13.89	-3.79	3.68	53.14	62.68	253.4	610.14	329.62	688.2	261.43	625.54	324.05	628.4
30.764	3	0.34	0.4	0.31	0.15	0.03	4.67	0.06	3.46	0.47	90.66	27.83	-18.54	97.87	0.4	0.19	5.73	0.01	3.46	0.13	0.47	0.09	0	37.62	75.75	0.14	2.45	10.47	1.91	0.36	2.7	1.34	1.31	6.5	0	0	-16.42	-2.87	3.98	52.73	63.65	253.19	609.84	330.93	689.19	261.68	625.13	325.24	628.37
30.797	3	0.3	0.37	0.23	0.15	0.03	4.77	0.06	3.23	0.58	90.46	15.35	-17.37	97.7	0.3	0.12	5.39	0.01	3.23	0.16	0.58	0.13	0	41.61	66.7	0.11	2.37	9.05	1.54	0.34	2.85	2.16	1.38	5.93	0	0	-13.42	-3.26	4.83	52.27	62.34	253.32	609.64	330.63	688.65	262.62	625.18	324.88	628.56
30.83	3	0.28	0.36	0.2	0.15	0.03	4.25	0.06	2.8	0.67	91.5	11.22	-15.89	98.44	0.22	0.08	5.76	0.01	2.8	0.15	0.67	0.18	0	40.81	61.83	0.1	2.41	6.38	1.56	0.33	2.91	2.78	1.3	5.55	0	0	-12.63	-1.28	6.02	52.18	63.08	254.75	610.42	331.99	688.89	264.3	625.79	327.22	630.25
30.864	3	0.25	0.33	0.15	0.14	0.03	4.93	0.06	2.83	0.89	90.15	6.14	-15.46	97.73	0.19	0.06	4.95	0.01	2.83	0.16	0.89	0.23	0	47.19	54.45	0.08	2.37	5.32	0.97	0.28	3.42	1.44	1.57	4.96	0	0	-15.73	-3.2	5.79	52.09	64.55	255.55	611.01	332.81	688.69	264.27	626.69	328.72	630.4
30.897	3	0.22	0.3	0.12	0.14	0.03	4.82	0.06	2.39	1.34	90.35	4.26	-14.17	97.25	0.13	0.04	4.41	0.01	2.39	0.17	1.34	0.31	0	50.2	46.73	0.07	2.19	2.9	0.81	0.26	3.69	2.16	1.64	4.34	0	0	-18.54	-4.18	5.3	51.91	63.91	256.38	612	333.17	689.21	264.91	627.34	328.73	630.67
30.93	3	0.2	0.29	0.09	0.14	0.03	3.18	0.06	1.93	1.14	93.63	2.83	-10.37	97.85	0.1	0.03	4.47	0.01	1.93	0.13	1.14	0.23	0	44.87	38.47	0.07	2.26	1.46	0.89	0.27	4.14	1.71	1.55	4	0	0	-18.33	-2.92	4.93	51.83	64.7	257.47	612.55	333.46	688.92	265.06	627.71	329.66	631.2
30.964	3	0.19	0.29	0.07	0.15	0.03	1.63	0.06	1.4	1.24	96.75	1.31	-5.65	98.23	0.07	0.02	5.19	0.01	1.4	0.1	1.24	0.22	0	34.33	29.64	0.07	2.22	0.74	1.07	0.33	5.1	1.78	1.19	3.63	0	0	-20.93	-1.92	5.77	51.85	64.97	258.84	614.06	332.69	687.91	265.67	628.73	330.52	632.76
30.997	3	0.18	0.29	0.05	0.15	0.03	1.18	0.06	1.08	1.43	97.64	1.04	-3.1	98.09	0.06	0.01	5.48	0.01	0.97	0.09	1.43	0.25	0	30.76	21.82	0.08	1.77	0.27	1.22	0.33	5.01	2.02	1.08	3.29	0	0	-21.15	-2.32	6.07	51.5	65.61	258.98	615.17	331.93	688.12	265.25	629.41	330.68	634.22
31.03	3	0.17	0.28	0.04	0.15	0.03	0.75	0.06	0.99	1.27	98.5	0.72	0	97.6	0.06	0.01	6.01	0	0.64	0.07	1.27	0.22	0	25.06	12.04	0.07	1.34	0.12	1.51	0.33	5.08	1.58	0.99	2.96	0	0	-27.37	-3.47	5.76	50.7	65.93	259.25	616.76	331.77	689.28	264.96	630.65	330.76	634.96
31.064	3	0.17	0.28	0.04	0.15	0.03	0.43	0.06	0.83	1.6	99.14	0.39	0	96.08	0.05	0.01	5.81	0	0.55	0.04	1.6	0.39	0	16.49	6.92	0.09	0.93	0.03	2.28	0.37	4.35	1.47	0.83	2.77	0	0	-28.2	-6	5.11	50.35	63.24	261.93	620.1	332.18	690.34	267.4	633.53	330.55	636.97
31.097	3	0.16	0.28	0.03	0.15	0.03	0.38	0.06	0.84	1.8	99.24	0.35	0	97.67	0.05	0.01	5.6	0	0.63	0.04	1.8	0.72	0	15.35	3.84	0.1	0.65	0.02	2.73	0.35	4.37	3.23	0.84	2.72	0	0	-21.37	-3.33	5.27	50.66	66.57	259.44	618.81	332.67	692.04	264.96	633.9	331.4	638.24
31.131	3	0.17	0.28	0.03	0.15	0.03	0.28	0.06	0.97	1.74	99.44	0.33	0	97.63	0.06	0.01	5.59	0	0.97	0.03	1.74	1.03	0	10.19	2.3	0.13	0.45	0.01	3.99	0.36	4.28	5.64	0.72	2.56	0	0	-27.2	-3.4	5.5	50	67.7	258.83	617.77	333.3	692.24	264.57	632.41	332.11	636.94
31.164	3	0.17	0.28	0.03	0.16	0.03	0.25	0.06	0.94	1.87	99.43	0.33	0	97.32	0.06	0.01	5.39	0	0.94	0.03	1.87	0.87	0	8.11	1.6	0.16	0.37	0.01	5.53	0.34	4.59	5.21	0.65	2.88	0	0	-17.71	-4.03	6.35	49.57	62.85	258.82	618.12	331.24	690.54	266.22	632.27	328.88	637.05
31.197	3	0.17	0.27	0.04	0.16	0.03	0.25	0.06	1.02	2.34	99.46	0.33	0	97.19	0.06	0.02	5.64	0.01	1.02	0.03	2.34	1	0	8.03	1.2	0.19	0.21	0.02	6.05	0.33	4.63	2.33	0.6	2.2	0	0	-24.61	-4.29	5.08	50.17	66.5	259.12	618.68	332.27	691.82	264.57	632.68	330.85	638.04
31.231	3	0.19	0.28	0.04	0.17	0.03	0.23	0.06	0.91	2.29	99.44	0.33	0	98.09	0.06	0.02	6.51	0.01	0.91	0.04	2.29	0.68	0	6.34	0.99	0.24	0.15	0.02	8.3	0.29	4.45	3.35	0.5	2.34	0	0	-20.27	-2.3	5.26	50.17	65.3	259.19	618.09	331.73	690.63	264.96	632.49	330.13	636.6
31.264	3	0.2	0.28	0.04	0.18	0.03	0.24	0.06	0.87	2.83	99.44	0.33	0	98.2	0.08	0.02	7.7	0.01	0.87	0.05	2.83	0.76	0	6.09	0.98	0.27	0.13	0.02	9.6	0.3	4.16	4.17	0.48	2.07	0	0	-23.34	-2.02	5.25	50.31	66.89	258.8	617.53	332.38	691.11	264.37	632.27	331.07	637.22
31.297	3	0.23	0.29	0.05	0.2	0.03	0.24	0.06	0.9	3.42	99.42	0.39	0	98.29	0.09	0.02	9.52	0.01	0.9	0.07	3.42	0.96	0	4.89	1.06	0.32	0.1	0.02	12.83	0.29	3.79	3.67	0.42	1.95	0	0	-21.19	-1.74	5.45	50.35	65.88	259.43	618.34	332.07	690.98	265.1	632.34	330.81	637.17
31.331	3	0.27	0.29	0.06	0.22	0.03	0.23	0.06	0.88	3.24	99.41	0.59	0	98.16	0.11	0.02	10.02	0.01	0.88	0.12	3.73	0.94	0	3.24	1.19	0.56	0.09	0.01	18.29	0.27	3.51	5.2	0.39	1.94	0	0	-22.2	-2.12	5.42	50.43	65.14	260.1	618.7	331.75	690.35	265.62	632.38	330.55	637.57
31.364	3	0.28	0.31	0.06	0.23	0.03	0.23	0.06	0.91	3.19	99.39	0.64	0	98.14	0.1	0.02	10.9	0.01	0.91	0.14	4.04	1.19	0	3.19	1.16	0.62	0.08	0.01	18.43	0.28	3.23	5.84	0.39	2.07	0	0	-23.1	-2.17	4.85	50.77	65.8	260.32	617.68	332.7	690.06	265.56	632.63	331.25	636.55
31.397	3	0.32	0.32	0.06	0.26	0.03	0.25	0.06	0.84	2.85	99.35	0.9	0	98.44	0.09	0.01	12.55	0.01	0.84	0.21	3.51	1.34	0	2.85	1.17	0.72	0.08	0.01	21.58	0.27	2.88	6.76	0.39	2.22	0	0	-23.31	-1.27	4.72	51.06	66.1	260.62	617.31	333.32	690.02	265.84	631.96	331.78	636.39
31.431	3	0.42	0.34	0.08	0.32	0.03	0.28	0.06	0.81	2.54	99.17	1.78	0	97.39	0.07	0.01	14.99	0.01	0.81	0.26	2.8	1.14	0	2.54	1	0.88	0.08	0.01	28.44	0.28	2.15	3.63	0.37	2.12	0	0	-18.42	-3.91	4.45	51.05	63.34	260.41	617.34	332.82	689.83	266.6	632.12	329.87	635.04
31.464	3	0.42	0.36	0.07	0.32	0.03	0.28	0.06	0.83	2.16	99.16	1.76	0	96.3	0.05	0.01	15.07	0.01	0.83	0.27	2.16	1.28	0	2.64	0.92	0.85	0.1	0.01	28.19	0.29	2.03	3.72	0.38	2.6	0	0	-18.86	-5.7	4.46	51.39	63.63	260.55	617.06	333.22	689.96	266.74	631.36	330.26	634.96
31.498	3	0.46	0.36	0.08	0.35	0.03	0.29	0.06	0.92	1.35	99.07	2.35	0	95.62	0.04	0.01	15.72	0.01	0.92	0.24	1.35	1	0	2.39	0.86	0.87	0.12	0.01	31.23	0.28	1.52	3.5	0.43	2.43	0	0	-18.97	-6.58	3.99	51.74	63.29	260.1	616.67	333.41	690.49	266.51	631.28	329.73	634.22
31.531	3	0.54	0.41	0.07	0.39	0.03	0.35	0.06	0.67	1.14	98.92	3.23	0	95.12	0.03	0.01	20.4	0.01	0.67	0.18	1.14	0.63	0	2.13	0.79	0.91	0.13	0.01	30.63	0.28	1.29	3.41	0.4	2.67	0	0	-16.46	-7.15	4.49	52.01	63.41	260.17	615.7	334.67	690.92	267.37	630.66	330.7	633.89
31.564	3	0.54	0.45	0.06	0.39	0.03	0.39	0.06	0.55	0.94	98.92	2.82	0	96.02	0.03	0.01	23.03	0.01	0.55	0.13	0.94	0.41	0	1.99	0.81	0.82	0.17	0.02	26.28	0.26	1.23	1.51	0.38	2.81	0	0	-17.81	-6.08	4.43	52.05	63.07	260.12	614.87	335.78	691.27	268.03	630.24	331.04	632.83
31.598	3	0.67	0.58	0.06	0.45	0.03	0.57	0.06	0.48	0.8	98.65	4.23	-3.79	98.05	0.04	0.01	30.95	0	0.48	0.1	0.8	0.24	0	2.19	0.87	0.85	0.21	0.02	23.56	0.24	1.22	3.5	0.34	3.31	0	0	-19.1	-2.41	4.07	52.91	63.44	263.58	617.03	336.79	690.24	269.92	632.99	333.34	634.09
31.631	3	0.64	0.53	0.05	0.43	0.03	0.56	0.06	0.33	1.01	98.73	3.61	-3.69	97.62	0.03	0.01	30.27	0	0.33	0.07	1.01	0.26	0	2.39	1.04	0.75	0.25	0.02	22.18	0.22	1.36	1.67	0.32	2.73	0	0	-15.61	-3.42	4.14	52.46	65.32	261.39	615.53	337.19	691.87	268.16	631.58	333.44	633.86
31.664	3	0.76	0.62	0.05	0.49	0.03	0.72	0.06	0.41	1.55	98.48	5.12	-7.33	97.23	0.04	0.01	36.18	0	0.41	0.06	1.55	0.42	0.03	2.43	1.1	0.85	0.37	0.02	20.82	0.21	1.37	1.11	0.32	2.78	0	0	-16.6	-4.22	3.36	51.96	63.82	261.19	615.29	336.13	690.95	267.84	631.48	331.66	632.6
31.698	3	0.95	0.77	0.05	0.57	0.03	1.01	0.06	0.59	2.32	97.98	7.83	-12.01	97.83	0.06	0.01	43.86	0	0.59	0.05	2.34	0.66	0.07	2.32	1.4	1.05	0.42	0.03	18.8	0.2	1.27	5.99	0.34	3.06	0	0	-13.27	-2.95	3.62	51.93	66.39	259.57	614.63	335.12	690.53	265.43	631.76	331.82	632.68
31.731	3	0.88	0.75	0.06	0.53	0.03	0.96	0.06	0.65	2.43	98.08	6.79	-12.15	98.01	0.1	0.01	42.88	0	0.65	0.05	3.59	0.6	0.04	2.43	1.75	1.29	0.37	0.08	17.86	0.23	1.39	8.2	0.34	2.96	0	0	-16.91	-2.52	3.07	52.01	66.32	258.46	614.62	333.22	689.45	263.67	631.43	330	631.89
31.765	3	0.77	0.73	0.05	0.48	0.03	0.9	0.06	0.96	2.46	98.2	4.86	-11.39	98.73	0.14	0.01	41.09	0	0.96	0.05	3.97	0.33	0	2.46	2.6	1.48	0.33	0.25	15.22	0.25	1.44	20.13	0.36	3.23	0	0	-13.74	0.24	1.74	52.23	63.86	258.87	615.5	332.48	690.12	264.08	632.6	327.93	631.87
31.798	3	0.69	0.71	0.05	0.43	0.03	0.85	0.06	1.07	2.44	98.29	3.43	-10.62	96.73	0.2	0.01	39.63	0	1.07	0.05	4.04	0.37	0	2.44	3.14	1.75	0.36	0.2	12.16	0.26	1.55	3.11	0.38	3.24	0	0	-15.96	-5.07	1.34	52.65	64.04	257.34	614.38	332.54	691.05	263.01	631.03	327.05	630.78
31.831	3	0.53	0.59	0.05	0.36	0.03	0.67	0.06	1.36	2.92	98.66	1.87	-7.01	96.08	0.22	0.02	33.31	0	1.36	0.06	3.72	0.56	0	2.92	3.82	1.75	0.34	0.29	10.77	0.3	1.59	3.95	0.42	3.06	0	0	-14.3	-6.01	0.77	53.2	63.35	256.32	613.17	334.37	693.43	263.47	630.83	326.81	629.63
31.865	3	0.36	0.45	0.04	0.26	0.03	0.5	0.06	2.01	2.58	98.99	0.69	-1.82	93.82	0.2	0.03	23.68	0.01	2.01	0.04	2.58	0.76	0	4.14	6.79	1.43	0.41	0.79	6.68	0.31	1.86	2.59	0.48	2.83	0	0	-18.62	-8.4	2.28	54.02	63.2	256.18	612.51	335.44	693.48	264.73	629.24	327.93	629.49
31.898	3	0.3	0.43	0.04	0.23	0.03	0.43	0.06	2.59	2.18	99.14	0.52	0	94.14	0.41	0.05	18.91	0.01	2.59	0.04	2.18	0.52	0	4.61	7.52	1.31	0.49	1.3	5.63	0.33	1.86	7.22	0.54	3.51	0	0	-23.63	-8.12	1.47	56.25	62.14	261.26	609.76	340.34	689.75	269.87	627.37	331.96	625.08
31.931	3	0.27	0.39	0.04	0.21	0.03	0.4	0.06	2.62	1.46	99.2	0.49	0	92.78	0.81	0.1	15.27	0.01	2.62	0.04	1.46	0.34	0	4.77	10.25	1.06	0.45	1.8	5.31	0.32	1.81	5.84	0.56	3.5	0	0	-16.59	-9.23	-0.38	58.58	61.52	267.54	607.42	346.15	688.07	275.37	626.3	336.77	622.48
31.965	3	0.22	0.33	0.04	0.18	0.03	0.35	0.06	1.59	1.34	99.31	0.39	0	81.48	0.88	0.21	11.11	0.02	1.59	0.02	1.34	0.13	0	5.22	11.47	0.96	0.47	1.59	3.47	0.27	2.25	12.28	0.52	2.97	0	0	-16.55	-14.59	-1.03	58.89	60.24	272.68	604.53	350.81	684.91	280.58	623.58	340.65	619.07
31.998	3	0.2	0.31	0.04	0.17	0.03	0.32	0.06	1.01	1.36	99.36	0.35	0	69.65	0.98	0.31	8.02	0.02	1.01	0.01	1.36	0.09	0	5.93	12.76	0.8	0.73	0.55	3.48	0.26	2.33	3.47	0.55	3.17	0	0	-19.56	-17.85	-0.21	59.44	57.66	274.57	604.38	353.4	684.87	284.57	624.16	341.93	618.27
32.031	3	0.18	0.29	0.04	0.16	0.03	0.29	0.06	0.89	1.91	99.42	0.33	0	60.24	0.79	0.51	5.93	0.02	0.89	0.01	1.91	0.09	0	6.33	12.55	0.82	1.1	0.65	3.09	0.26	2.73	0.78	0.57	2.92	0	0	-23.06	-19.92	-1.99	60.11	58.36	280.13	600.65	360.08	681.84	289.63	621.74	347.37	613.25
32.065	3	0.16	0.26	0.05	0.14	0.03	0.3	0.06	0.95	3.06	99.4	0.33	0	21.35	0.95	0.76	2.76	0.02	0.83	0.01	3.06	0.09	0	8.91	16.36	0.73	1.79	2.01	2.6	0.29	3.26	0.4	0.78	2.8	0	0	-18.74	-28.52	-3.21	60.53	53.68	282.35	600.66	361.13	681.85	293.07	621.8	346.03	613.06
32.098	3	0.17	0.26	0.06	0.15	0.03	0.32	0.06	1.37	3.45	99.36	0.41	0	17.01	1.37	1	2.37	0.02	1.06	0.01	3.45	0.11	0	9.12	19.82	0.64	2.49	6.28	2.49	0.31	3	0.39	0.86	3.19	0	0	-21.04	-29.92	-2.59	60.76	53.09	282.18	599.08	362.08	680.83	294.16	621.07	346.31	611.11
32.132	3	0.21	0.24	0.06	0.14	0.03	0.33	0.06	2.24	4.7	99.35	0.73	-1.07	28.65	2.24	1.01	1.39	0.03	1.32	0	4.7	0.16	0	9.94	20.29	0.62	2.78	26.45	1.89	0.42	2.64	0.05	1.09	2.75	0	0	-17.35	-26.56	-2.19	60.91	53	282.7	598.84	363.2	681.89	295.15	620.5	347.44	611.84
32.165	3	0.21	0.22	0.07	0.14	0.03	0.4	0.07	2.65	4.58	99.2	0.76	-2.38	24.68	2.65	1.17	0.99	0.03	1.31	0	4.58	0.24	0	11.48	27.19	0.46	2.78	24.09	1.54	0.44	2.58	0.04	1.15	2.11	0	0	-15.76	-27.58	-1.05	61.76	52.88	282.89	598.39	365.25	683.36	296.85	620.87	348.99	611.98
32.198	3	0.22	0.21	0.09	0.14	0.03	0.47	0.07	2.57	3.79	99.06	1.12	-3.73	13.23	2.57	0.91	0.94	0.05	1.28	0	3.79	0.43	0	12.14	33.46	0.35	2.82	24.63	1.2	0.4	2.67	0.02	1.19	1.72	0	0	-21.04	-31.41	-1.84	62.32	53.85	283.66	597.43	368.01	683.87	297.76	620.16	350.7	610.31
32.232	3	0.23	0.21	0.11	0.14	0.03	0.68	0.07	4.03	3.17	98.64	2.23	-6.67	4.85	4.03	0.67	0.51	0.07	1.17	0	3.17	0.67	0	15.02	42.25	0.15	2.53	25.84	0.75	0.37	2.68	0.02	1.38	1.61	0	0	-20.65	-36.88	-0.68	62.27	52.49	281.61	596.55	368.79	685.78	298.41	620.48	349.79	609.75
32.265	3	0.24	0.2	0.14	0.16	0.03	0.97	0.08	6.69	2.85	98.05	5.37	-9.32	3.39	6.69	0.66	0.5	0.12	0.95	0	2.85	1.28	0	16.48	50.93	0.13	1.91	23.59	0.63	0.31	2.87	0.07	1.27	1.21	0	0	-18.3	-38.75	-1.47	61.78	49.39	282.26	595.94	369.97	687.01	300.34	618.36	348.98	609.82
32.298	3	0.24	0.19	0.17	0.18	0.03	1.63	0.1	12.08	3.2	96.75	13.16	-13.96	1.58	12.08	0.64	0.37	0.2	0.76	0	3.2	2.22	0	19.58	57.78	0.09	1.54	26.27	0.46	0.24	3.16	0.08	1.29	0.81	0	0	-16.67	-42.67	-1.42	62.72	45.64	284.34	593.9	372.64	685.93	304.77	617.2	349.41	607.72
32.332	3	0.19	0.19	0.15	0.22	0.03	2.24	0.12	17.97	3.66	95.52	15.49	-13.95	1.53	17.97	0.63	0.29	0.28	0.61	0	3.66	2.75	0	22.09	54.25	0.06	0.91	18.53	0.35	0.17	3.31	0.07	1.17	0.54	0	0	-16.38	-42.82	0.33	63.15	44.59	284.3	592.67	374.08	686.22	306.74	615.75	350.49	607.13
32.365	3	0.18	0.18	0.17	0.26	0.03	3.39	0.15	23.03	4.73	93.22	29.39	-17.39	1.33	23.03	0.41	0.31	0.34	0.56	0	4.73	2.7	0	24.25	59.39	0.06	0.75	17.33	0.32	0.15	3.92	0.07	1.09	0.33	0	0	-20.11	-43.53	2.02	63.92	44.11	283.94	589.75	375.22	683.71	308.27	613.52	351.29	603.73
32.398	3	0.13	0.19	0.13	0.34	0.03	4.29	0.21	31.68	5.06	91.43	40.14	-16.94	0.73	31.68	0.3	0.36	0.45	0.56	0	5.06	1.43	0	22.43	56.68	0.05	0.6	10.9	0.31	0.13	4.55	0.03	0.99	0.3	0	0	-15.37	-46.56	1.56	64.96	42.41	285.28	589.62	375.84	684.06	309.77	612.84	351.34	604.41
32.432	3	0.12	0.18	0.11	0.43	0.03	6.89	0.28	38.4	4.33	86.22	54.4	-19.23	1.43	38.4	0.24	0.35	0.64	0.57	0	4.33	0.65	0	25.72	57.12	0.05	0.6	9.79	0.2	0.11	6.81	0.02	0.89	0.19	0	0	-16.24	-43.16	-3.02	64.87	48.61	288.85	586.16	379.36	680.74	308.01	610.21	355.58	600.2
32.465	3	0.1	0.18	0.08	0.55	0.03	8.94	0.38	45.43	3.96	82.12	56.24	-19.59	0.89	45.43	0.23	0.37	0.77	0.59	0	3.96	0.43	0	27.04	51.03	0.07	0.47	9.04	0.18	0.11	7	0.01	0.85	0.18	0	0	-14.29	-45.56	-1.87	66.42	43.31	290	587.21	379.85	681.52	312.21	611.12	354.44	601.48
32.499	3	0.1	0.18	0.06	0.71	0.03	12.06	0.51	50.28	3.13	75.89	67.23	-21.42	2.96	52	0.26	0.45	1.12	0.72	0	3.13	0.32	0	27.67	50.28	0.11	0.55	12.06	0.12	0.12	8.03	0.02	0.88	0.05	0	0	-12.99	-39.45	0.2	65.69	47.18	289.62	585.68	379.99	680.66	310.82	608.1	357.52	601.35
32.532	3	0.09	0.18	0.06	0.83	0.03	21.08	0.61	51.29	2.74	57.85	75.68	-25.96	1.18	56.18	0.22	0.44	1.4	0.77	0	2.74	0.28	0	36.14	51.29	0.11	0.58	14.58	0.09	0.12	9.36	0.01	0.83	0.03	0	0	-14.45	-44.13	-1.59	66.59	44.75	293.39	587.24	379.77	677.74	313.15	609.94	357.04	601.18
32.565	3	0.08	0.18	0.06	1.33	0.03	41.28	1.1	58.15	2.73	33.72	94.25	-32.12	7.16	69.99	0.2	0.45	1.74	1.04	0	2.73	0.26	0	40.19	58.15	0.14	0.64	15.12	0.1	0.14	10.41	0.13	0.8	0	0	0	-14.68	-34.81	-1.27	66.57	48.7	297.36	590.34	380.72	677.43	313.7	611.64	361.85	604.4
32.599	3	0.08	0.19	0.07	1.78	0.03	64.07	1.56	65.13	2.77	10.93	98.16	-38.41	6.63	77.72	0.21	0.54	2.53	1.39	0	2.77	0.28	0	48.49	65.13	0.25	0.71	14.84	0.08	0.12	16.39	0.26	0.61	0.05	0	0	-13.97	-35.23	2.11	64.88	51.18	296.44	593.52	378.5	677.67	312.52	616.48	362.96	607.76
32.632	3	0.07	0.18	0.05	1.83	0.03	62.28	1.6	58.29	2.4	12.72	96.74	-35.48	3.43	77.25	0.32	0.53	3.4	1.37	0	2.4	0.46	0	49.75	58.29	0.32	0.51	8.51	0.09	0.12	14.65	0.2	0.67	0.01	0	0	-17.35	-38.69	0.85	64.68	45.01	300.48	601.41	380.81	684	318.38	623.91	362.3	614.07
32.665	3	0.07	0.18	0.06	1.79	0.03	62.75	1.57	58.54	3.27	12.25	96.52	-35.42	2.12	76.13	0.47	0.59	4.01	1.43	0	3.27	0.68	0	51.2	58.54	0.47	0.35	4.85	0.07	0.1	16.36	0.18	0.61	0	0	0	-13.43	-41.15	6.42	64.27	41.57	299.99	610.77	376.27	688.58	319.74	632.18	360.59	624.51
32.699	3	0.06	0.19	0.05	1.76	0.03	61.43	1.54	52.45	3.04	13.57	94.43	-33.88	4.38	76.12	0.79	0.59	3.2	1.13	0	3.04	0.94	0	52.29	52.45	0.75	0.18	2.03	0.07	0.09	19.2	0.28	0.52	0.07	0	0	-17.81	-37.41	14.34	62.36	34.79	296.51	618.48	369.5	691.73	320.08	636.61	354.65	632.73
32.732	3	0.06	0.18	0.04	1.59	0.03	45.61	1.34	45.59	2.63	29.39	88.08	-28.95	8.07	72.63	1.05	0.64	3.1	1.05	0	2.63	1.27	0	45.49	45.59	0.72	0.15	1.71	0.07	0.1	17.41	0.34	0.54	0	0	0	-23.44	-34.17	15.3	59.3	33.11	294.71	620.53	366.16	691.99	318.5	640.11	350.83	632.96
32.766	3	0.06	0.18	0.02	1.32	0.03	23.23	1.05	36.83	1.8	53.53	69.61	-19.91	4.2	66.81	0.95	0.7	3.03	1.59	0	1.8	1.96	0	36.83	28.31	1.17	0.11	1.27	0.08	0.15	17.26	0.03	0.6	0	0	0	-35.26	-37.63	17.24	59.36	40.94	292.54	619.14	365.69	692.29	315.85	644.35	354.48	630.78
32.799	3	0.06	0.18	0.02	1.09	0.03	10.46	0.84	28.17	1.79	79.09	42.46	-12.43	10.55	61.38	1.02	0.77	2.76	1.82	0	1.79	2.48	0	28.17	14.72	1.18	0.06	1.16	0.09	0.19	16.18	0.04	0.63	0	0	0	-34.34	-32.69	24.53	58.79	35.23	295.7	621.25	366.53	692.08	321.56	642.37	356.05	635.14
32.832	3	0.07	0.18	0.02	0.69	0.03	3.88	0.47	22.13	1.55	92.24	13.52	-4.88	8.34	48.11	1.08	0.81	2.17	2.59	0.01	1.55	3.7	0	22.13	6.3	1.13	0.03	1.17	0.09	0.2	14.45	0.09	0.69	0	0	0	-34.55	-33.98	24.38	58.69	35.58	294.74	621.6	365.61	692.47	320.79	645.08	354.85	634.79
32.866	3	0.08	0.18	0.02	0.45	0.03	1.52	0.28	15.48	1.53	96.97	3.25	0	5.1	35.63	0.87	0.75	1.81	3.4	0.01	1.53	5.2	0	15.48	3.5	1.46	0.02	1.04	0.1	0.27	13.76	0.03	0.82	0	0	0	-33.11	-36.61	24.11	57.89	34.71	295.47	618.6	366.73	689.86	322.13	642.26	355.17	631.63
32.899	3	0.08	0.18	0.02	0.41	0.03	1.16	0.25	12.53	1.67	97.67	2.2	0	8.32	33.61	0.63	0.79	1.6	3.21	0.01	1.55	6.43	0	12.53	2.43	1.67	0.02	1.17	0.11	0.34	11.99	0.03	0.94	0	0	0	-34.06	-34	26.98	60.42	33.13	297.91	616.92	368.55	687.56	325.46	640.32	357.01	630.21
32.932	3	0.09	0.18	0.02	0.36	0.03	0.83	0.21	9.69	1.66	98.35	1.58	0	30.23	29.69	0.55	0.81	1.43	2.94	0.01	1.61	3.2	0	9.69	1.64	1.66	0.02	1.5	0.12	0.34	12.22	0.04	0.98	0	0	0	-27.91	-26.18	23.61	60.36	33.76	300.64	617.92	368.16	685.44	324.49	638.19	357.58	631.5
32.966	3	0.08	0.18	0.02	0.36	0.03	0.71	0.21	6.52	1.68	98.58	1.84	0	50.36	30	0.44	0.87	1.61	2.29	0.01	1.68	0.84	0	6.52	1.83	1.52	0.03	1.63	0.11	0.3	13.83	0.2	0.98	0	0	0	-17.28	-21.93	14.92	58.68	34.97	301.05	621.13	365.01	685.3	319.54	635.66	354.51	635.18
32.999	3	0.08	0.18	0.02	0.44	0.03	0.88	0.27	5.83	1.64	98.23	2.92	0	5.07	35.68	0.43	1.02	1.64	1.74	0.01	1.64	0.38	0	5.83	1.91	1.31	0.02	0.96	0.1	0.27	14.07	0.52	1.03	0	0	0	-21.6	-36.65	15.14	59.64	27.9	300.5	620.49	363.12	683.59	321.59	634.13	349.44	632.47
33.032	3	0.06	0.18	0.01	0.58	0.03	1.18	0.39	3.98	1.99	97.65	6.23	0	13.13	44.51	0.67	1.14	1.38	1.37	0.01	1.99	0.13	0	3.98	2.05	0.91	0.02	0.41	0.11	0.29	15.08	1	1.13	0	0	0	-26.88	-31.45	15.51	60.79	26.74	301.12	620.57	361.86	681.44	321.59	633.49	348.26	631.55
33.066	3	0.05	0.18	0.01	0.88	0.03	1.83	0.64	2.71	1.57	96.33	14.19	0	2.43	56.28	0.97	1.57	1.32	1.45	0.01	1.35	0.12	0	1.88	2.71	0.63	0.03	0.18	0.1	0.25	14.66	0.24	1.27	0	0	0	-22.48	-40.46	11.73	61.45	28.31	301.84	620.8	361.8	681.66	320.61	632.04	348.92	632.23
33.099	3	0.05	0.18	0.01	0.98	0.03	2.07	0.73	3.25	1.61	95.86	15.55	0	2.93	59.11	1.4	1.61	1.37	1.87	0.01	1.23	0.28	0	1.6	3.25	0.52	0.03	0.09	0.09	0.24	13.17	0.2	1.27	0	0	0	-18.74	-39.51	5.81	59.64	28.25	301.42	619.94	360.6	681.89	318.09	630.46	346.33	631.09
33.133	3	0.04	0.17	0.01	1.25	0.03	2.62	0.98	3.49	1.8	94.76	21.82	-0.44	4.66	65.35	2.32	1.8	1.22	2	0.01	0.96	0.29	0	0.83	3.49	0.28	0.03	0.12	0.07	0.24	12.11	0.28	1.33	0	0	0	-19.66	-37.1	5.82	60.4	28.82	302.97	618.55	362.18	680.12	319.36	630.23	348.17	629.39
33.166	3	0.05	0.17	0.01	1.12	0.03	2.18	0.86	3.72	1.82	95.64	21.39	0	6.41	61.9	2.67	1.82	1.2	1.74	0.01	1.1	0.17	0	0.46	3.72	0.26	0.03	0.1	0.07	0.32	15.24	0.16	1.51	0	0	0	-27.85	-35.41	6.66	60.73	37.91	301.89	614.56	363.21	675.87	315.64	630.54	353.09	624.64
33.199	3	0.04	0.17	0.01	1.12	0.03	2.2	0.89	2.39	1.64	95.61	22.71	0	42.18	62.92	2.58	1.64	0.89	1.99	0.02	1.14	0.18	0	0.37	2.39	0.26	0.04	0.05	0.09	0.39	15.17	6.92	1.7	0.15	0	0	-26.32	-23.58	-0.26	59.12	49.66	302.94	615.47	364.29	676.82	308.81	635.77	357.03	623.93
33.233	3	0.05	0.17	0.01	0.79	0.03	1.36	0.58	2.23	1.76	97.28	13.1	0	73.93	52.77	2.64	1.76	0.7	2.23	0.02	1.02	0.22	0	0.26	1.42	0.25	0.04	0.04	0.12	0.53	17.02	0.25	2.12	0.32	0	0	-35.97	-16.79	-1.18	58.72	54.24	302.09	619.11	361.89	678.92	304.65	639.6	357.19	626.13
33.266	3	0.07	0.17	0.01	0.42	0.04	0.62	0.27	2.8	1.66	98.75	3.93	0	64.12	34.97	1.8	1.66	0.43	2.8	0.03	0.91	0.3	0	0.3	1.16	0.27	0.06	0.03	0.13	0.57	18.57	1.17	2.22	0.21	0	0	-38.43	-19.1	-3.6	56.02	53.17	299.31	619.33	357.79	677.82	301.39	643.42	351.62	625.99
33.299	3	0.09	0.16	0.02	0.27	0.04	0.37	0.16	4.87	1.77	99.25	1.99	0	75.9	22.92	1.22	1.77	0.27	4.87	0.04	0.89	0.89	0	0.32	1.27	0.33	0.06	0.02	0.14	0.53	21.94	0.66	2.45	0	0	0	-38.75	-16.26	-0.5	57.34	55.22	296.09	620.5	356.84	681.24	298.87	642.8	352.46	629.48
33.333	3	0.12	0.16	0.03	0.15	0.04	0.18	0.08	5.03	1.95	99.64	0.75	0	71.47	6.7	0.68	1.95	0.18	5.03	0.04	1.59	2.8	0	0.41	1.19	0.53	0.07	0.03	0.16	0.53	24.97	0.46	2.54	0	0	0	-29.38	-17.41	-6.42	57.46	54.38	295.12	619.42	356.95	681.25	296.82	641.84	348.68	625.49
33.366	3	0.12	0.16	0.03	0.13	0.05	0.15	0.06	5.73	1.44	99.68	0.71	0	75.52	2.51	0.42	1.44	0.12	5.73	0.04	2.1	3.69	0	0.5	1.3	0.64	0.11	0.05	0.2	0.51	25	0.62	2.78	0	0	0	-27.38	-16.37	-5.96	58.42	54.57	294.08	616.49	357.5	679.9	296.4	638.16	348.97	623.55
33.399	3	0.13	0.16	0.04	0.12	0.05	0.14	0.06	8.49	0.82	99.68	0.96	0	81.24	0.82	0.25	1.34	0.1	8.49	0.04	2.73	6.95	0	0.64	1.75	0.69	0.18	0.05	0.21	0.49	26.6	0.22	3.1	0.08	0	0	-28.85	-14.67	-6.6	59.14	56.43	292.49	613.55	358.34	679.4	295.14	637.26	348.86	619.97
33.433	3	0.13	0.15	0.04	0.11	0.06	0.13	0.06	8.73	0.69	99.7	0.92	0	70.03	0.43	0.2	1.1	0.08	8.73	0.06	3.73	9.1	0	0.69	1.73	0.78	0.19	0.05	0.23	0.47	25.74	0.34	3.57	0	0	0	-30.45	-17.76	-6.88	59.1	57.91	290.73	614.39	355.35	679	291.19	635.61	347.34	621.45
33.466	3	0.13	0.16	0.04	0.11	0.07	0.14	0.06	10.52	0.67	99.68	0.96	0.01	95.25	0.31	0.2	0.99	0.08	10.52	0.05	2.48	5.81	0	0.67	2.83	0.84	0.23	0.05	0.3	0.52	24.51	9.32	3.72	0.76	0	0	-12.86	-7	-8.31	56.2	54.76	285.5	616.34	351.22	682.13	287.4	636.86	341.29	627.15
33.5	3	0.12	0.17	0.03	0.11	0.05	0.13	0.06	5.53	0.87	99.65	0.52	0	92.12	0.29	0.16	0.87	0.08	5.53	0.05	1.31	2.02	0	0.63	3.1	1.23	0.31	0.04	0.5	0.99	20.99	9.73	4.09	1.7	0	0	-19.78	-9.71	-5.46	56.16	57.74	279.09	620	346.28	687.18	280.97	638.65	338.35	632.17
33.533	3	0.12	0.19	0.03	0.12	0.04	0.13	0.06	3.68	0.82	99.63	0.37	0	83.17	0.3	0.17	0.83	0.08	3.42	0.04	1.36	1.06	0	0.8	3.11	1.81	0.31	0.04	0.69	0.82	18.07	13.07	3.68	2.11	0	0	-24.74	-14.01	-6.2	53.6	56.83	267.41	623.78	338.2	694.57	271.1	641.99	327.71	637.07
33.566	3	0.12	0.2	0.03	0.12	0.04	0.13	0.06	3.01	0.79	99.61	0.33	0	97.04	0.26	0.13	0.98	0.07	1.69	0.03	1.13	0.41	0	0.79	3.38	2.1	0.26	0.07	0.84	0.76	17.69	19.17	3.01	2.14	0	0	-19	-4.56	-4.52	52.85	61.77	260.97	623.68	331.8	694.74	263.03	643.32	324.34	635.75
33.6	3	0.13	0.22	0.03	0.12	0.03	0.14	0.06	2.79	0.98	99.57	0.33	0	97.63	0.36	0.13	0.87	0.07	0.66	0.02	1.04	0.16	0	0.98	3.37	3.88	0.22	0.11	1.65	0.88	17.01	2.65	2.79	2.91	0	0	-19.95	-3.41	-3.58	52.48	61.14	252.45	622.93	323.96	695.13	255.58	641.72	316.39	635.32
33.633	3	0.13	0.23	0.03	0.12	0.03	0.14	0.06	2.5	1.25	99.55	0.33	0	97.69	0.42	0.15	0.93	0.09	0.73	0.02	1.57	0.26	0	1.25	4.18	3.93	0.22	0.17	1.82	0.85	16.88	7.07	2.5	3.05	0	0	-20.93	3.28	-2.44	52.8	60.98	247.06	621.01	320.63	695.68	251.82	638.85	312.64	634.32
33.666	3	0.13	0.21	0.03	0.13	0.04	0.14	0.06	2.79	1.36	99.57	0.33	0	98.54	0.63	0.16	0.89	0.07	1.22	0.03	1.41	0.3	0	1.36	3.88	4.34	0.21	0.31	2.8	1.02	15.8	2.21	2.79	2.82	0	0	-24.07	-0.94	-3.67	52.82	60.32	244.06	619.9	317.5	693.92	248.54	638.12	308.6	632.46
33.7	3	0.14	0.23	0.03	0.13	0.04	0.16	0.06	2.52	1.51	99.55	0.33	0	95.92	0.77	0.14	1.05	0.05	2.02	0.04	1.51	0.65	0	2.81	4.48	6.13	0.26	0.32	3.94	0.81	11.65	1.06	2.52	3.1	0	0	-16.07	6.21	-3.3	53.12	60.03	241.92	620.94	312.68	692.72	245.43	639.28	305.22	633.89
33.733	3	0.14	0.18	0.03	0.13	0.04	0.16	0.06	3.58	1.3	99.63	0.33	0	93.32	0.69	0.15	0.83	0.04	3.58	0.04	1.3	1.11	0	2.88	4.76	6.2	0.29	0.44	4.4	0.85	11.22	2.04	2.62	1.3	0	0	-17.13	8.81	-3.74	51.7	60.14	237.29	619.38	309.72	692.35	241.34	637.56	301.34	633.41
33.767	3	0.14	0.17	0.04	0.13	0.04	0.17	0.06	3.94	1.45	99.66	0.33	0	97.16	0.51	0.13	0.72	0.03	3.94	0.05	1.45	2.47	0	3.48	5.24	8.67	0.28	0.36	5.78	0.81	10.24	13.27	2.53	0.54	0	0	-17.81	4.33	-4.98	51.24	62.9	234.18	618.85	308.49	693.16	237.12	638.6	299.76	632.8
33.8	3	0.15	0.17	0.04	0.14	0.04	0.17	0.06	3.69	1.47	99.66	0.33	0	93.57	0.43	0.11	0.59	0.04	3.69	0.05	1.47	3.2	0	4.13	5.73	8.9	0.35	0.31	7.23	0.77	8.68	8.78	2.45	0.44	0	0	-20.83	8.62	-6.22	51.33	62.31	231.98	618.83	307.72	694.58	235.37	638.73	297.41	632.92
33.833	3	0.15	0.17	0.04	0.14	0.04	0.17	0.06	3.52	0.84	99.67	0.33	0	92.5	0.38	0.15	0.53	0.04	3.52	0.06	0.84	4.17	0	3.97	5.38	9.32	0.59	0.22	7.11	0.83	8.29	2.58	2.82	0.45	0	0	-17.44	9.44	-5.86	52.06	63.27	229.49	617.86	306.81	695.58	233.42	638.76	296.24	631.22
33.867	3	0.16	0.17	0.05	0.14	0.04	0.16	0.06	3.44	0.99	99.66	0.33	0	89.69	0.52	0.25	0.57	0.06	3.44	0.07	0.99	4.96	0	3.59	5.59	8.03	0.85	0.25	8.02	1.08	7.68	0.91	2.88	0.8	0	0	-13.83	11.18	-6.75	52.47	61.11	227.78	617.16	305.84	696.25	232.86	638.49	293.48	630.76
33.9	3	0.16	0.17	0.05	0.15	0.04	0.16	0.06	2.85	0.78	99.66	0.33	0	90.48	0.57	0.31	0.61	0.06	2.43	0.06	0.78	4.41	0	3.69	4.68	8.83	1	0.23	9.92	1.29	7.39	0.53	2.85	0.84	0	0	-14.87	10.74	-6.68	52.94	60.66	227.3	616.97	304.82	695.84	232.48	638.31	292.51	629.61
33.933	3	0.16	0.16	0.05	0.15	0.04	0.16	0.06	3.03	0.82	99.67	0.33	0	92.28	0.58	0.4	0.59	0.06	2.18	0.05	0.82	5.87	0	4.16	4.67	9.58	0.83	0.37	9.93	1.34	7.21	1.15	3.03	0.33	0	0	-12.81	9.6	-6.46	52.74	60.61	227.31	616.67	303.12	694.01	231.82	638.11	291.72	628.88
33.967	3	0.17	0.16	0.05	0.15	0.04	0.19	0.06	2.81	1.21	99.63	0.33	0	95.17	0.61	0.54	0.72	0.07	1.87	0.04	1.21	6.69	0	6.17	5.48	9.58	0.86	0.86	10.57	1.43	8.25	0.94	2.81	0.41	0	0	-13.78	7.1	-6.81	52.54	60.87	226.67	616.54	302.72	694	231.03	638.29	291.11	628.51
34	3	0.17	0.17	0.06	0.15	0.04	0.2	0.06	3.04	1.16	99.61	0.33	0	93.39	0.84	0.34	0.74	0.06	1.59	0.04	1.16	7.17	0	6.88	5.91	9.62	1.09	1.07	10.81	1.51	8.63	5.73	3.04	0.94	0	0	-17.22	8.76	-6.72	51.48	61.96	224.55	616.49	302.18	695.18	229.12	638.14	290.32	628.49
34.033	3	0.18	0.16	0.06	0.15	0.04	0.21	0.06	3.36	1.44	99.59	0.33	0	95.82	1.21	0.38	0.64	0.07	1.78	0.03	1.44	8	0	7.88	5.82	9.73	1.07	1.34	11.87	1.44	8.44	11.37	3.36	0.74	0	0	-19.42	6.35	-7.68	49.94	61.57	223.67	619.25	299.96	695.53	227.24	640.65	288.18	631.9
34.067	3	0.16	0.15	0.05	0.15	0.04	0.23	0.07	4.5	1.51	99.55	0.33	0	88.91	1.51	0.34	0.46	0.07	1.4	0.03	1.1	5.93	0	10.06	6.18	8.1	1.03	1.17	11.84	2.01	9.87	5.32	4.5	0.8	0	0	-15.58	11.59	-6.98	49.45	60.81	223.24	621.85	298.33	698.09	227.16	643.53	287.01	632.77
34.1	3	0.16	0.17	0.05	0.15	0.04	0.23	0.06	4.23	1.47	99.53	0.33	0	95.03	1.47	0.29	0.4	0.06	1.16	0.03	0.91	4.12	0	10.12	7.53	7.58	0.95	0.73	11.72	1.96	10.97	1.59	4.23	1.51	0	0	-23	7.24	-7.41	50.23	63.3	224.04	622.23	299.57	697.76	226.44	643.66	289	634.02
34.134	3	0.16	0.13	0.06	0.14	0.05	0.22	0.07	5.96	1.68	99.57	0.33	0	95.72	1.68	0.31	0.27	0.07	1.03	0.02	0.93	7.54	0	9.61	7.71	9.49	0.79	0.4	11.93	2.32	12.15	0.38	5.96	0.78	0	0	-15.21	6.46	-7.24	51.31	60.75	223.42	621.59	297.45	696.39	226.69	643.33	286.53	632.89
34.167	3	0.17	0.14	0.07	0.14	0.05	0.25	0.07	5.87	1.82	99.51	0.33	0	93.15	1.82	0.27	0.25	0.1	1.31	0.03	0.97	9.85	0	11.48	8.98	9.4	0.69	0.6	11.75	2.06	15.2	0.58	5.87	0.87	0	0	-23.18	8.95	-8.11	50.71	60.53	221.72	618.36	296.57	693.21	225.11	639.57	284.74	629.23
34.2	3	0.17	0.15	0.07	0.14	0.05	0.27	0.07	5.77	2.02	99.47	0.33	0	94.83	2.02	0.24	0.23	0.12	1.38	0.03	1.17	10.17	0	12.76	8.97	8.78	0.7	0.62	11.98	1.96	16.59	0.5	5.77	1.44	0	0	-19.74	7.46	-7.76	51.66	61.03	220.67	618.63	296.55	694.59	224.4	640.16	284.63	630.29
34.234	3	0.17	0.15	0.07	0.14	0.05	0.28	0.07	6.2	2.05	99.44	0.41	0	93.54	2.05	0.25	0.21	0.13	1.42	0.03	1.29	12.62	0	14.01	8.73	7.74	0.72	0.78	10.57	2.09	20.93	0.44	6.2	1.88	0	0	-18.37	8.64	-6.64	51.76	60.51	220.28	619.29	295.83	695.71	224.63	640.22	284.42	630.95
34.267	3	0.16	0.14	0.06	0.14	0.05	0.26	0.07	5.94	1.56	99.47	0.4	0	94.61	1.56	0.37	0.21	0.13	1.32	0.02	0.93	9.5	0	13.46	7.78	7.32	0.7	1.12	10.68	2.02	21.02	0.72	5.94	1.28	0	0	-18.04	7.67	-6	51.32	59.87	219.65	619.65	295.19	696.26	224.54	639.92	283.88	631.99
34.3	3	0.16	0.15	0.06	0.14	0.05	0.26	0.06	5.5	1.23	99.47	0.33	0	93.51	1.23	0.36	0.2	0.09	0.95	0.03	0.8	7.58	0	13.21	8.48	6.55	0.84	0.87	10.18	1.9	18.62	1.34	5.5	1.76	0	0	-19.78	8.66	-6.62	50.99	61.25	218.69	620.02	294.56	696.35	222.76	640.88	283.35	631.88
34.334	3	0.16	0.18	0.05	0.14	0.04	0.27	0.06	4.38	1.3	99.45	0.35	0	91.89	1.3	0.52	0.2	0.07	0.99	0.03	0.66	6.4	0	13.17	8.52	5.4	0.94	0.57	9.93	1.75	19.66	1.74	4.38	2.34	0	0	-15.31	9.86	-5.92	51.14	61.04	217.48	619.8	294.01	697.45	222.24	640.5	282.8	632.86
34.367	3	0.16	0.19	0.05	0.15	0.04	0.28	0.07	4.14	1.53	99.43	0.33	0	93.24	1.53	0.59	0.22	0.07	0.94	0.04	0.61	4.81	0	13.37	8.7	5.53	1.17	0.65	9.56	1.76	18.25	1.99	4.14	2.63	0	0	-12.7	8.88	-7.56	51.66	62.37	217.27	618.77	295.31	697.81	221.42	641.41	282.99	631.45
34.4	3	0.16	0.2	0.05	0.15	0.04	0.3	0.06	3.67	1.36	99.4	0.33	0	92.18	1.36	0.42	0.22	0.03	0.95	0.05	0.74	3.56	0	14.13	9.6	5.5	1.47	0.57	9.36	1.56	16.88	3.82	3.67	2.89	0	0	-15.44	9.66	-8.03	51.78	62.89	216.36	618.39	295.62	698.36	220.66	641.33	282.64	630.65
34.434	3	0.15	0.23	0.05	0.15	0.04	0.32	0.06	3.12	1.76	99.37	0.33	0	87.89	1.76	0.35	0.24	0.02	1.05	0.05	0.89	2.26	0	14.24	9.78	4.38	1.68	0.57	8.62	1.32	17.92	1.72	3.12	3.98	0	0	-11.79	12.09	-7.96	51.98	61.71	216.7	618.59	294.83	697.63	221.06	641.25	281.98	631.43
34.467	3	0.15	0.25	0.04	0.15	0.04	0.3	0.06	2.99	1.86	99.4	0.33	0	92.49	1.86	0.24	0.29	0.01	1.19	0.07	1.13	1.36	0	12.63	10.72	4.34	2.02	0.85	8.06	1.24	15.86	2.63	2.99	4.59	0	0	-14.54	9.45	-7.19	51.74	63.27	215.65	618.52	294.57	698.45	219.92	641.11	282.38	631.01
34.501	3	0.15	0.28	0.04	0.15	0.03	0.27	0.06	2.31	2.05	99.43	0.33	0	92.52	2.05	0.15	0.31	0.01	1.6	0.1	1.2	1.07	0	10.12	9.93	4.14	1.69	0.69	8	1.1	15.15	4.74	2.31	5.23	0	0	-15.05	9.43	-6.02	51.14	63.76	214.65	618.83	292.62	697.92	218.68	640.66	281.77	631.43
34.534	3	0.15	0.28	0.04	0.15	0.03	0.25	0.06	2.23	1.84	99.43	0.33	0	92.91	1.84	0.11	0.34	0.01	1.58	0.15	1.01	1.15	0	9.31	9.53	4.23	1.61	0.7	7.94	1	14.07	3.94	2.23	5.17	0	0	-12.88	9.13	-6.86	50.33	61.29	212.91	618.92	290.87	698.2	217.86	640.69	278.54	632.08
34.567	3	0.15	0.27	0.04	0.15	0.03	0.24	0.06	2.22	1.8	99.47	0.33	0	94.07	1.8	0.1	0.39	0.01	1.97	0.19	1.14	1.37	0	8.73	8.6	4.45	1.29	0.55	7.77	0.95	13.34	6.54	2.22	4.56	0	0	-11.4	8.18	-4.67	50.13	62.64	212.4	618.94	289.86	698.07	217.27	639.63	279.58	633.21
34.601	3	0.16	0.25	0.05	0.15	0.04	0.24	0.06	2.37	1.44	99.5	0.33	0	94.79	1.27	0.07	0.53	0.01	2.13	0.26	1.44	3.03	0	8.76	8.75	4.9	1.15	0.41	8.34	0.87	10.45	12.15	2.37	3.93	0	0	-12.36	7.5	-5.22	49.88	64.34	212.6	618.95	289.53	697.01	216.09	640.41	279.93	632.44
34.634	3	0.17	0.23	0.06	0.14	0.04	0.23	0.06	2.52	2.09	99.53	0.33	0	94.9	0.86	0.05	0.6	0.01	2.52	0.36	2.09	6.23	0	9.09	8.29	5.24	1.07	0.32	8.97	0.83	11.14	5.81	2.52	3.23	0	0	-13.16	7.38	-5.64	50.36	63.67	213.95	618.97	291.11	697.26	217.74	640.53	280.87	632.2
34.667	3	0.18	0.23	0.08	0.14	0.04	0.23	0.06	2.76	3.25	99.53	0.33	0	93.43	0.5	0.03	0.76	0.01	2.76	0.39	3.25	9.94	0	9.57	8.15	4.84	1.02	0.26	9.57	0.78	11.48	5.75	2.53	3.25	0	0	-15.48	8.73	-6.28	49.69	63.64	213.86	619.16	290.61	696.2	217.13	640.63	280.24	632.42
34.701	3	0.18	0.21	0.07	0.14	0.03	0.2	0.06	2.18	3.13	99.59	0.33	0	92.89	0.31	0.03	0.97	0.01	2.18	0.3	3.13	10.1	0	7.22	6.04	5.86	1.05	0.18	10.05	0.73	10.31	3	2.15	1.88	0	0	-16.39	9.15	-6.64	48.94	63.77	213.34	620.49	289.74	696.89	216.19	642.02	279.42	633.73
34.734	3	0.19	0.19	0.07	0.15	0.03	0.21	0.06	1.98	2.5	99.59	0.33	0	93.11	0.27	0.03	1.07	0.01	1.71	0.23	2.5	9.54	0	7.77	5.23	6.78	0.85	0.15	10.85	0.66	11.73	4.49	1.98	1.08	0	0	-15.1	8.98	-5.64	48.69	64.18	213.07	621.45	288.78	697.3	215.8	642.5	279.53	634.95
34.768	3	0.19	0.19	0.06	0.16	0.03	0.2	0.06	1.81	1.78	99.59	0.33	0	90.53	0.21	0.03	1.51	0.01	1.13	0.2	1.78	7.21	0	7.44	4.45	6.79	1.04	0.08	12.26	0.5	11.36	1.39	1.81	0.56	0	0	-16.67	10.71	-5.71	49	63.09	213.77	622.27	289.48	698.29	217.08	643.01	279.71	635.33
34.801	3	0.2	0.18	0.07	0.16	0.03	0.23	0.06	1.81	1.78	99.55	0.33	0	94.3	0.22	0.03	1.81	0.01	1.22	0.18	1.78	8.07	0	8.7	5.22	6.67	0.95	0.09	12.8	0.44	13.1	6.23	1.81	0.28	0	0	-10.87	7.97	-5.43	49.03	64.18	213.67	621.47	289.97	698.74	216.83	643.02	280.52	635.13
34.834	3	0.2	0.18	0.07	0.16	0.03	0.22	0.06	1.96	1.74	99.57	0.33	0	93.11	0.21	0.03	1.73	0.01	1.34	0.17	1.74	9.76	0	8.19	4.97	6.34	1.15	0.12	13.53	0.43	12.34	5.77	1.96	0.21	0	0	-14.33	8.98	-6.67	49.02	62.72	214.01	622.25	290.94	700.04	217.79	644.15	279.81	634.8
34.868	3	0.21	0.18	0.07	0.17	0.03	0.21	0.06	1.83	1.85	99.58	0.33	0	92.67	0.19	0.03	1.94	0.01	1.38	0.13	1.85	8.98	0	7.68	4.67	6.59	1.11	0.13	14.77	0.37	12.89	3.33	1.83	0.17	0	0	-13.82	9.31	-5.77	48.99	62.44	213.82	623.84	289.65	700.44	217.52	644.79	279.49	637.17
34.901	3	0.23	0.18	0.09	0.18	0.03	0.21	0.06	1.76	2.12	99.54	0.33	0	94.97	0.22	0.04	2.09	0.01	1.37	0.11	2.12	10.38	0	7.68	4.31	6.38	0.88	0.18	17.75	0.35	13.45	7.52	1.76	0.12	0	0	-15.42	7.31	-6.43	48.86	65.05	214.32	623.17	291.07	700.1	216.83	645.36	281.18	635.83
34.934	3	0.23	0.18	0.09	0.18	0.03	0.21	0.06	1.62	2.34	99.54	0.35	0	92.8	0.29	0.06	2	0.01	1.09	0.1	2.34	9.22	0	7.37	3.81	5.74	0.81	0.16	18.57	0.33	11.56	5.22	1.62	0.01	0	0	-15.98	9.22	-5.93	48.66	63.66	213.34	624.57	290.09	701.85	216.79	645.89	279.9	637.53
34.968	3	0.28	0.18	0.15	0.2	0.03	0.22	0.06	1.46	3.37	99.44	0.55	0	94.56	0.29	0.07	2.02	0.01	0.9	0.14	3.37	14.86	0	8.72	4.53	5.7	0.66	0.11	23.76	0.28	12.54	5.44	1.46	0.06	0	0	-13.24	7.72	-5.17	49.22	64.67	214.05	624.74	290.52	702.07	217.15	646.09	281.33	638.14
35.001	3	0.31	0.19	0.22	0.2	0.03	0.22	0.06	1.35	4.81	99.38	0.67	0	94.41	0.21	0.07	2.1	0.01	0.77	0.17	4.81	21.15	0	9.22	4.23	5.78	0.66	0.06	25.18	0.24	12.67	5.7	1.35	0.2	0	0	-14.12	7.87	-5.56	49.13	64.92	214.77	624.26	290.56	700.22	217.19	645.6	281.63	637.79
35.034	3	0.36	0.19	0.37	0.21	0.03	0.25	0.06	1.37	6.16	99.27	0.91	0	95.38	0.19	0.09	2.03	0.01	0.71	0.24	6.16	27.49	0	11.62	4.64	6.05	0.6	0.04	28.24	0.2	12.74	6.31	1.37	0.2	0	0	-16.05	6.86	-6.41	49.21	64.64	215.8	624.09	291.68	699.98	218.08	645.97	282.07	636.8
35.068	3	0.46	0.19	0.76	0.23	0.03	0.29	0.06	1.26	8.12	98.49	1.78	0	94.75	0.13	0.12	2.09	0	0.82	0.3	8.12	35.29	0	15.37	4.62	5.83	0.65	0.04	35.28	0.17	14.19	3.45	1.26	0.29	0	0	-16.68	7.53	-5.48	49.18	64.43	216.43	624.35	291.66	699.73	218.9	645.38	282.81	637.22
35.101	3	0.42	0.19	0.49	0.24	0.03	0.32	0.06	1.2	7.88	99.02	1.91	0	94.12	0.1	0.1	2.31	0.01	0.86	0.29	7.88	25.1	0	16.55	6.06	5.78	0.54	0.05	36.43	0.15	14.51	2.83	1.2	0.26	0	0	-15.36	8.14	-4.79	48.78	64.08	217.01	624.88	291.53	699.77	219.6	645.35	283.28	638.16
35.135	3	0.4	0.2	0.26	0.26	0.03	0.38	0.06	1.2	4.37	99.21	1.63	0	96.33	0.09	0.09	2.3	0.01	1.2	0.29	4.37	13.95	0	18.08	6.96	5.08	0.49	0.1	37.95	0.12	14.2	3.94	0.97	0.3	0	0	-18.82	5.66	-5.07	48.12	63.53	218.07	625.27	289.58	696.77	219.27	644.98	282.46	638.48
35.168	3	0.38	0.19	0.21	0.27	0.03	0.4	0.06	1.18	4.06	99.21	1.61	0	98.01	0.09	0.08	2.23	0.01	1.18	0.21	4.06	10.08	0	18.78	6.67	4.69	0.45	0.09	38.09	0.1	12.95	3.11	0.85	0.2	1	6	-24.85	2.51	-4.39	48.48	66.24	219.86	625.7	292.73	698.57	220.58	645.4	286.49	638.9
35.201	3	0.34	0.2	0.16	0.26	0.03	0.42	0.06	1.15	2.99	99.16	1.23	0	96.47	0.1	0.08	2.12	0.01	1.15	0.18	2.99	6.65	0	19.46	6.87	5.16	0.33	0.1	35.65	0.1	11.95	5.02	0.81	0.22	0	6	-24.5	5.45	-4.7	48.32	66.64	219.54	626.05	292.84	699.35	220.11	646.01	286.44	639.58
35.235	3	0.33	0.2	0.13	0.26	0.03	0.39	0.06	1.25	1.88	99.22	1.08	0	95.51	0.13	0.1	1.92	0.02	1.25	0.12	1.88	5.84	0	18.58	5.03	4.78	0.23	0.06	34.84	0.09	8.52	6.44	0.79	0.31	0	6	-23.47	6.72	-4.93	48.29	68.1	218.95	625.48	293.86	700.39	219.43	646.53	287.19	639.71
35.268	3	0.3	0.2	0.11	0.25	0.03	0.32	0.06	1.28	1.63	99.35	0.92	0	94.04	0.16	0.09	1.74	0.03	1.28	0.08	1.63	4.46	0	15.33	4.23	4.52	0.18	0.06	32.7	0.09	8.6	6.39	0.8	0.33	0	6	-25.86	8.2	-5.18	47.29	69.54	218.9	624.82	295.38	701.3	219.28	645.99	288.43	638.66
35.301	3	0.29	0.2	0.09	0.24	0.03	0.27	0.06	1.4	1.21	99.42	0.83	0	92.9	0.21	0.08	1.65	0.05	1.4	0.04	1.21	3.54	0	12.32	3.31	4.78	0.11	0.06	31.38	0.09	8.12	1.95	0.76	0.45	0	6	-28.89	9.14	-5.87	47.54	68.27	220.7	625.28	297	701.58	221.3	645.62	289.22	638.81
35.335	3	0.29	0.2	0.09	0.25	0.03	0.23	0.06	1.43	1.01	99.42	0.86	0	95.89	0.32	0.07	1.65	0.07	1.43	0.02	1.01	2.72	0	9.06	2.09	5.28	0.09	0.05	31.9	0.08	8.18	1.9	0.63	0.61	0	6	-31.18	6.25	-4.69	46.34	68.27	219.43	625.56	294.53	700.65	219.89	644.13	288.09	641.2
35.368	3	0.28	0.2	0.08	0.24	0.03	0.2	0.06	1.56	1.1	99.44	0.84	0	96.92	0.34	0.06	1.56	0.1	1.56	0.01	1.1	2.08	0	6.9	1.27	5.5	0.06	0.07	31.7	0.09	9.3	2.29	0.65	0.58	0	6	-31.72	4.76	-4.61	46.8	68.36	220.02	625.73	295.22	700.93	220.6	645.63	288.74	640.11
35.401	3	0.28	0.21	0.08	0.24	0.03	0.19	0.06	1.56	1.38	99.45	0.82	0	94.35	0.39	0.05	1.72	0.11	1.56	0.01	1.38	1.94	0	6.39	0.92	5.7	0.05	0.09	31.2	0.08	9.95	3.34	0.67	0.67	0	6	-31.91	7.92	-4.19	46.95	67.63	220.67	626.67	295.07	701.07	221.44	645.81	288.93	641.43
35.435	3	0.26	0.21	0.08	0.23	0.03	0.18	0.06	1.8	2.03	99.48	0.69	0	94.82	0.33	0.05	1.77	0.12	1.8	0.01	2.03	3.15	0	5.06	0.78	7.1	0.05	0.1	28.48	0.07	13.27	3.76	0.7	0.84	0	6	-30.62	7.46	-4.57	45.94	66.91	219.77	627.16	293.37	700.76	220.3	645.36	287.13	642.32
35.468	3	0.26	0.21	0.08	0.22	0.03	0.17	0.06	2.15	1.77	99.48	0.64	0	96.86	0.22	0.04	1.68	0.11	2.15	0.01	1.77	4.07	0	4.31	0.61	7.64	0.05	0.11	27.2	0.07	13.27	2.77	0.7	0.81	0	6	-31.22	4.86	-2.6	45.66	68.81	217.92	627.41	293.62	703.1	219.54	646.77	288.2	642.14
35.502	3	0.24	0.2	0.08	0.2	0.03	0.16	0.06	2.74	1.62	99.51	0.53	0	95.72	0.18	0.03	1.48	0.09	2.74	0.01	1.62	5.59	0	3.2	0.77	8.47	0.07	0.17	23.94	0.07	13.09	2.23	0.72	0.72	0	6	-27.68	6.46	-2.86	45.75	68.62	218.84	627.97	294.32	703.46	220.37	647.49	288.76	641.93
35.535	3	0.22	0.2	0.07	0.19	0.03	0.15	0.06	2.56	1.56	99.55	0.43	0	96.19	0.16	0.02	1.27	0.08	2.56	0.01	1.56	4.42	0	2.47	0.74	8.83	0.09	0.15	21.33	0.06	12.83	1.67	0.71	0.64	0	6	-30.17	5.86	-2.51	44.91	69.3	217.25	627.85	293.47	704.08	218.95	647.32	288.06	642.31
35.568	3	0.22	0.2	0.06	0.19	0.03	0.15	0.06	2.5	1.18	99.56	0.43	0	94.45	0.13	0.02	1.29	0.07	2.5	0.01	1.18	3.13	0	2.57	0.77	9.29	0.13	0.16	21.34	0.06	12.25	1.71	0.73	0.53	0	6	-30.5	7.83	-2.21	44.51	70	216.83	627.78	293.83	704.78	218.72	647.25	288.55	642.39
35.602	3	0.2	0.19	0.05	0.18	0.03	0.14	0.06	2.73	1.26	99.6	0.34	0	90.69	0.11	0.02	1.03	0.05	2.73	0.01	1.26	2.38	0	1.56	0.88	9.87	0.14	0.13	17.8	0.06	12.58	1.01	0.8	0.41	0	6	-29.42	10.62	-1.68	44.76	71.25	216	627.59	294.37	705.97	218.24	647.94	289.32	643.11
35.635	3	0.2	0.19	0.05	0.18	0.03	0.14	0.06	2.27	1.17	99.61	0.33	0	92.39	0.1	0.01	1.03	0.03	2.27	0.02	1.17	2.13	0	1.34	0.86	10.29	0.16	0.06	17.15	0.06	12.19	1.44	0.85	0.38	0	6	-30.41	9.51	-0.99	44.6	70.57	216.32	628.17	293.95	705.8	218.86	646.89	289.36	643.77
35.668	3	0.2	0.19	0.05	0.18	0.03	0.14	0.06	2.43	1.04	99.6	0.33	0	94.86	0.1	0.02	0.92	0.03	2.43	0.02	1.35	3.35	0	1.04	0.81	13.05	0.18	0.05	17.69	0.06	11.88	1.39	0.88	0.27	0	6	-24.7	7.42	-1.77	45.23	67.04	217.54	629.22	291.28	702.96	219.53	647.35	286.5	644.31
35.702	3	0.19	0.18	0.05	0.17	0.03	0.13	0.06	2.11	0.57	99.62	0.33	0	95.39	0.09	0.01	0.9	0.02	2.11	0.02	1.26	3.44	0	0.57	0.63	12.91	0.23	0.03	16.01	0.06	11.08	1.12	1.04	0.11	0	6	-37.8	6.85	-4.01	45.9	68.62	217.99	629.23	293.47	704.71	218.9	649.56	287.31	644.12
35.735	3	0.18	0.18	0.05	0.16	0.03	0.13	0.06	1.64	0.51	99.63	0.33	0	88.85	0.09	0.01	0.79	0.02	1.64	0.03	1.53	4.73	0	0.51	0.53	13.05	0.25	0.02	14.11	0.05	11.71	0.89	1.13	0.03	0	6	-36.48	11.62	-2.52	45.32	70.1	215.82	628.85	292.93	705.95	217.48	646.77	287.57	646.11
35.769	3	0.18	0.18	0.05	0.16	0.03	0.13	0.06	1.33	0.39	99.64	0.33	0	93.52	0.07	0.01	0.78	0.02	1.33	0.03	1.51	3.65	0	0.39	0.35	14.34	0.26	0.01	13.33	0.05	12.76	1.02	1.29	0	0	6	-32.31	8.65	-2.62	44.65	70.4	215.52	628.82	292.95	706.26	217.14	647.89	287.47	644.98
35.802	3	0.17	0.18	0.05	0.16	0.03	0.13	0.06	1.34	0.37	99.65	0.33	0	91.86	0.06	0.01	0.72	0.01	1.28	0.03	1.6	4.41	0	0.37	0.3	16.23	0.2	0.01	12.36	0.04	12.18	1.16	1.34	0	0	6	-31.45	9.89	-0.53	44.37	68.09	215.62	629.61	290.52	704.51	218.29	647.07	286.37	646.32
35.835	3	0.17	0.18	0.05	0.15	0.03	0.13	0.06	1.41	0.39	99.65	0.33	0	89.11	0.04	0.01	0.71	0.01	1.12	0.03	1.69	3.94	0	0.39	0.25	16.19	0.2	0.01	11.92	0.04	12.03	1.48	1.41	0	0	6	-36.11	11.49	-1.78	46.28	69.17	215.94	631.3	292.03	707.39	218.02	649.88	287.11	646.65
35.869	3	0.16	0.18	0.04	0.15	0.03	0.13	0.06	1.42	0.49	99.65	0.33	0	89.62	0.04	0.01	0.7	0.01	1.09	0.03	1.56	3.69	0	0.49	0.24	18.65	0.19	0.01	10.06	0.03	10	1.99	1.42	0	0	6	-25.12	11.22	-1.14	45.02	68.56	216.47	631.3	291.89	706.72	218.84	648.76	287.4	647.91
35.902	3	0.16	0.18	0.04	0.14	0.03	0.13	0.06	1.47	0.53	99.65	0.33	0	91.03	0.03	0.01	0.65	0.01	0.97	0.04	1.46	3.58	0	0.53	0.27	19.56	0.21	0.01	9.14	0.02	9.41	1.9	1.47	0	0	6	-30.96	10.42	-2.39	44.63	69.15	216.94	630.87	293	706.93	218.65	649.13	287.78	647.63
35.935	3	0.15	0.18	0.04	0.14	0.03	0.13	0.06	1.48	0.47	99.65	0.33	0	89.29	0.02	0.01	0.64	0.01	0.88	0.04	1.25	2.8	0	0.47	0.23	17.58	0.19	0.01	8.46	0.02	9.48	0.92	1.48	0	0	6	-38.17	11.4	-2.39	46	69.22	215.81	630.57	291.94	706.7	217.52	647.79	286.73	647.37
35.969	3	0.15	0.17	0.04	0.14	0.03	0.13	0.06	1.61	0.43	99.65	0.33	0	92.66	0.02	0.01	0.54	0.01	0.88	0.05	1.28	3.23	0	0.43	0.21	13.77	0.15	0.01	7.41	0.02	8.52	1.66	1.61	0	0	6	-38.88	9.33	-0.56	46.88	70.37	213.27	629.61	290.68	707.02	216.01	647.83	286.37	646.61
36.002	3	0.15	0.17	0.04	0.14	0.03	0.13	0.06	1.62	0.4	99.65	0.33	0	87.99	0.02	0.01	0.53	0.01	0.81	0.06	1.19	3.52	0	0.4	0.18	12.08	0.14	0	6.65	0.02	8.31	1.58	1.62	0	0	6	-36.7	12.04	-1.06	46.76	68.67	213.49	630.54	289.02	706.07	215.91	647.13	284.58	646.92
36.035	3	0.15	0.17	0.03	0.14	0.03	0.12	0.06	1.8	0.3	99.66	0.33	0	96.93	0.02	0.01	0.52	0.01	0.75	0.06	0.93	3.09	0	0.3	0.18	10.8	0.13	0.01	6.13	0.02	8.61	2.26	1.8	0	0	6	-40.17	4.73	-0.65	47.58	69.31	213.33	630.51	289.57	706.75	215.96	649.26	285.21	646.28
36.069	3	0.14	0.17	0.03	0.13	0.03	0.12	0.06	1.96	0.19	99.66	0.33	0	95.93	0.02	0.01	0.48	0.01	0.66	0.05	0.8	2.71	0	0.19	0.16	7.98	0.15	0.01	5.03	0.02	9.19	2.13	1.96	0	0	6	-39.35	6.2	-0.91	47.35	69.95	213.52	630.28	290.47	707.22	216.03	648.67	285.95	646.65
36.102	3	0.14	0.17	0.03	0.13	0.03	0.12	0.06	1.87	0.2	99.66	0.33	0	95.1	0.02	0.01	0.54	0.01	0.52	0.05	0.64	3.01	0	0.2	0.14	7.67	0.12	0.01	5.03	0.02	9.16	2.62	1.87	0	0	6	-36.6	7.17	-0.91	48.14	68.08	213.7	632.84	288.59	707.73	216.16	649.8	284.19	647.2
36.136	3	0.14	0.17	0.03	0.13	0.03	0.12	0.06	1.68	0.17	99.66	0.33	0	94.5	0.02	0.01	0.54	0.01	0.35	0.03	0.66	2.83	0	0.17	0.11	6.47	0.11	0.02	4.26	0.02	8.54	1.05	1.68	0	0	6	-39.95	7.78	-0.08	48.96	67.5	214.6	633.06	288.85	707.31	217.47	649.83	284.95	648.33
36.169	3	0.14	0.17	0.03	0.13	0.03	0.12	0.06	1.71	0.14	99.66	0.33	0	87.39	0.02	0	0.6	0.01	0.42	0.03	0.69	4.3	0	0.14	0.08	5.36	0.1	0.02	3.55	0.02	8.57	2.48	1.71	0	0	6	-29.29	12.32	-0.59	45.22	67.67	213.63	632.27	288.07	706.7	216.28	650.06	283.94	649.09
36.202	3	0.15	0.17	0.04	0.13	0.03	0.12	0.06	1.66	0.15	99.65	0.33	0	82.73	0.02	0	0.71	0.01	0.42	0.03	0.88	7.57	0	0.15	0.09	5.18	0.1	0.02	3.52	0.02	8.76	3.6	1.66	0	0	6	-36.62	14.17	-0.99	47.04	68.16	212.17	632.63	287.14	707.6	214.63	649.52	282.78	649.35
36.236	3	0.14	0.18	0.03	0.13	0.03	0.13	0.06	1.44	0.12	99.65	0.33	0	89.25	0.02	0	0.89	0.01	0.42	0.02	0.84	5.12	0	0.12	0.08	4.37	0.09	0.01	3.36	0.02	8.48	0.78	1.44	0	0	6	-39.66	11.42	0.01	50.34	65.87	214.8	636.72	287.25	709.18	217.67	651.73	283.54	652.23
36.269	3	0.15	0.18	0.04	0.13	0.03	0.13	0.06	1.46	0.1	99.65	0.33	0	76.07	0.02	0	0.99	0.01	0.63	0.02	0.92	5.92	0	0.1	0.08	3.66	0.08	0.01	3.25	0.01	8.04	1.73	1.46	0	0	6	-39.74	16.22	-0.54	49.56	68.33	212.4	634.9	287.57	710.06	215.14	651.26	283.46	652.34
36.302	3	0.14	0.18	0.03	0.13	0.03	0.13	0.06	1.44	0.09	99.64	0.33	0	60.09	0.02	0.01	1.12	0.01	0.84	0.02	1.19	3.86	0	0.09	0.07	2.76	0.07	0.01	3.17	0.01	7.58	1.9	1.44	0	0	6	-39.65	19.95	-2.6	50.3	67.37	214.02	634.29	288.13	708.39	215.63	651.58	282.97	649.85
36.336	3	0.14	0.18	0.03	0.13	0.03	0.13	0.06	1.36	0.07	99.64	0.33	0	88.43	0.02	0.01	1.29	0.01	1.29	0.02	1.7	2.42	0	0.07	0.08	1.58	0.08	0.01	2.7	0.01	7.08	1.11	1.36	0.12	0	6	-35.51	11.83	-1.26	50.17	66.16	216.26	634.59	289.04	707.36	218.49	651.52	284.64	650.79
36.369	3	0.13	0.18	0.04	0.12	0.03	0.12	0.06	2.43	0.06	99.64	0.33	0	93.55	0.02	0.01	1.16	0.01	2.43	0.02	4	3.37	0	0.06	0.09	1.3	0.09	0.01	2.56	0.02	7.68	0.72	1.38	0.12	0	6	-36.86	8.63	-0.61	50.81	70.12	213.11	632.86	290.24	709.99	215.81	652.42	285.91	650.63
36.402	3	0.12	0.18	0.04	0.12	0.03	0.12	0.06	3.26	0.05	99.64	0.33	0	91.79	0.02	0.01	0.96	0.01	3.26	0.02	7.19	3.02	0	0.05	0.08	0.9	0.09	0.01	2.28	0.02	7.04	0.3	1.36	0.14	0	6	-38.13	9.93	-1.48	51.45	71.07	212.58	632.58	290.76	710.76	214.93	653.7	285.82	648.61
36.436	3	0.12	0.18	0.05	0.11	0.04	0.11	0.06	4.78	0.04	99.65	0.33	0	94.32	0.02	0.01	0.85	0.02	4.78	0.01	10.84	4.23	0	0.04	0.09	0.62	0.09	0.01	1.96	0.02	6.94	0.7	1.44	0.02	0	6	-34.88	7.95	-0.8	51.56	72.15	211.44	633.47	290.81	712.84	214.18	655.41	286.16	650.44
36.469	3	0.12	0.18	0.06	0.11	0.04	0.11	0.06	4.87	0.04	99.65	0.33	0	92.82	0.01	0.01	0.74	0.02	4.87	0.01	12.26	5.91	0	0.04	0.08	0.54	0.07	0	1.92	0.02	6.66	0.6	1.39	0	0	6	-34.07	9.2	1.52	52.03	69.73	212.71	635.51	289.42	712.22	216.57	654.89	286.26	652.6
36.503	3	0.13	0.18	0.07	0.11	0.04	0.11	0.06	4.82	0.04	99.65	0.33	0	92.29	0.01	0.01	0.78	0.02	4.82	0.01	10.84	10.55	0	0.04	0.11	0.43	0.06	0.01	1.78	0.02	6.54	0.6	1.36	0	0	6	-40.69	9.59	-0.66	53.5	69.91	213.66	636.16	290.56	713.06	216.35	656.07	286.2	653.12
36.536	3	0.12	0.18	0.08	0.11	0.03	0.11	0.06	3.74	0.04	99.64	0.33	0	87	0.01	0.01	0.84	0.01	3.74	0	12.19	10.58	0	0.04	0.14	0.42	0.06	0.01	1.54	0.02	6.02	0.51	1.27	0	0	6	-35.5	12.5	-2.07	53.91	65.9	216.87	639.79	289.36	712.28	218.69	656.85	284.55	654.84
36.569	3	0.12	0.18	0.09	0.1	0.03	0.1	0.06	2.86	0.04	99.64	0.33	0	89.07	0.01	0.01	0.8	0.01	2.86	0	13.71	11.87	0	0.04	0.17	0.36	0.06	0.01	1.43	0.02	6.16	0.7	1.29	0	0	6	-39.89	11.51	-3.6	52.59	68.44	214.26	636.52	289.54	711.8	215.3	656.65	283.72	655.15
36.603	3	0.11	0.18	0.08	0.1	0.03	0.1	0.06	2.79	0.04	99.65	0.39	0	90.9	0	0.01	0.7	0.02	2.79	0	15.51	9.14	0	0.04	0.17	0.32	0.05	0.01	1.15	0.02	6.75	0.29	1.35	0	0	6	-40.13	10.49	-1.95	53	72.64	212.66	634.58	292.56	714.49	214.73	656.68	287.31	653.62
36.636	3	0.11	0.18	0.08	0.1	0.03	0.1	0.06	2.64	0.04	99.65	0.4	0	81.4	0	0.01	0.74	0.02	2.64	0	15.22	7.8	0	0.04	0.19	0.3	0.04	0.01	1.03	0.02	7.5	1.27	1.38	0	0	6	-29.98	14.62	-2.89	52.2	68.33	214.25	638.15	289.41	713.31	215.77	657.09	283.94	652.44
36.669	3	0.11	0.18	0.07	0.1	0.03	0.1	0.06	2.76	0.05	99.65	0.4	0	86.47	0	0.01	0.74	0.01	2.76	0	14.2	6.18	0	0.05	0.25	0.25	0.04	0.01	0.85	0.02	8.58	0.76	1.43	0	0	6	-31.4	12.72	0.67	52.04	68.96	212.33	637.58	288.18	713.44	215.73	656.96	284.65	654.41
36.703	3	0.11	0.18	0.06	0.1	0.03	0.1	0.06	2.78	0.04	99.65	0.46	0	82.93	0	0	0.59	0.02	2.78	0	14.21	4.28	0	0.04	0.31	0.16	0.04	0.02	0.61	0.02	10.52	0.46	1.39	0	0	6	-33.63	14.1	-0.96	51.86	69.02	211.85	637.27	287.77	713.19	214.37	656.29	283.35	654.05
36.736	3	0.11	0.17	0.06	0.1	0.03	0.1	0.06	3.56	0.05	99.65	0.5	0	90.36	0	0	0.58	0.02	3.56	0	13.59	4.22	0	0.05	0.39	0.16	0.06	0.03	0.58	0.02	12.28	0.35	1.51	0	0	6	-32.22	10.81	-1.12	51.79	70.31	210.18	637.41	287.51	714.75	212.71	658.26	282.82	652.91
36.77	3	0.1	0.17	0.08	0.09	0.04	0.09	0.06	4.5	0.07	99.65	1.11	0	86.48	0	0	0.44	0.02	4.5	0	19.79	3.97	0	0.07	0.48	0.14	0.08	0.02	0.49	0.03	17.38	0.35	1.61	0	0	6	-33.46	12.72	-0.09	51.27	68.46	212.57	637.65	287.87	712.96	215.55	656.21	283.94	653.17
36.803	3	0.1	0.17	0.07	0.09	0.04	0.09	0.06	3.77	0.08	99.65	1.45	0	92.39	0	0	0.44	0.02	3.77	0	18.74	3.58	0	0.08	0.48	0.13	0.1	0.02	0.42	0.03	22.1	0.64	1.51	0	0	6	-31.02	9.52	0.48	51.12	68.85	208.67	637.96	284.4	713.69	211.93	656.88	280.73	654.53
36.836	3	0.1	0.17	0.06	0.1	0.04	0.1	0.06	3.94	0.09	99.65	1.32	0	92.2	0	0	0.41	0.02	3.94	0	15.12	3.2	0	0.09	0.51	0.13	0.12	0.01	0.4	0.03	24.52	0.67	1.58	0	0	6	-31.18	9.65	1.36	51.5	70.15	207.94	637.76	285.11	714.92	211.78	658.02	281.82	654.09
36.87	3	0.1	0.17	0.05	0.1	0.04	0.1	0.06	3.54	0.13	99.66	1.52	0	89.3	0	0	0.39	0.02	3.54	0	13.46	2.28	0	0.13	0.54	0.15	0.17	0.02	0.33	0.04	27.95	1.19	1.67	0	0	6	-30.03	11.39	1.01	52.12	68.79	208.31	639.67	283.99	715.34	211.91	658.53	280.59	654.46
36.903
36.936
36.97
37.003
37.036
37.07
37.103
37.137
37.17
37.203
37.237
37.27
37.303
37.337
37.37
37.403
37.437
37.47
37.504
37.537
37.57
37.604	3	0.06	0.1	0.02	0.21	0.08	0.28	0.17	1.25	0.29	99.43	0.54	0	86.04	25.85	0.07	0.18	0.55	2.95	1.74	6.46	1.67	0	0.29	0.03	0.2	0.01	0.12	0.02	0.06	1.25	0.13	9.02	0	0	6	-27.03	-12.91	14.69	41.99	62.55	213.25	613.65	311.99	712.39	238.11	637.62	300.61	635.05
37.637	3	0.08	0.12	0.02	0.14	0.05	0.16	0.09	2.77	0.72	99.67	0.33	0	18.21	11.18	0.08	0.12	0.53	1.93	0.53	6.87	0.56	0	0.72	0.04	0.43	0.01	0.08	0.05	0.11	2.77	0.11	5.92	0	0	6	-37.29	-29.51	10.07	50.37	74.83	216.5	618.45	310.33	712.28	231.87	644.35	306.35	637.15
37.67
37.704
37.737
37.771
37.804
37.837
37.871
37.904
37.937
37.971
38.004
38.037
38.071
38.104
38.138
38.171
38.204
38.238
38.271
38.304
38.338
38.371
38.404
38.438
38.471
38.505
38.538
38.571
38.605
38.638
38.671
38.705
38.738
38.772
38.805
38.838
38.872
38.905
38.938
38.972
39.005
39.038
39.072
39.105
39.139
39.172
39.205
39.239
39.272
39.305
39.339
39.372
39.405
39.439
39.472
39.506
39.539
39.572
39.606
39.639
39.672
39.706
39.739
39.773
39.806
39.839
39.873
39.906
39.939
39.973
40.006
40.039
40.073
40.106
40.14
40.173
40.206
40.24
40.273
40.306
40.34
40.373
40.406
40.44
40.473
40.507
40.54
40.573
40.607
40.64
40.673
40.707
40.74
40.774
40.807
40.84
40.874
40.907
40.94
40.974
41.007
41.04
41.074
41.107
41.141
41.174
41.207
41.241
41.274
41.307
41.341
41.374
41.407
41.441
41.474
41.508
41.541
41.574
41.608
41.641
41.674
41.708
41.741
41.775
41.808
41.841
41.875
41.908
41.941
41.975
42.008
42.041
42.075
42.108
42.142
42.175
42.208
42.242
42.275
42.308
42.342
42.375
42.408
42.442
42.475
42.509
42.542
42.575
42.609
42.642
42.675
42.709
42.742
42.776
42.809
42.842
42.876
42.909
42.942
42.976
43.009
43.042
43.076
43.109
43.143
43.176
43.209
43.243
43.276
43.309
43.343
43.376
43.409
43.443
43.476
43.51
43.543
43.576
43.61
43.643
43.676
43.71
43.743
43.777
43.81
43.843
43.877
43.91
43.943
43.977
44.01
44.043
44.077
44.11
44.144
44.177
44.21
44.244
44.277
44.31
44.344
44.377
44.41
44.444
44.477
44.511
44.544
44.577
44.611
44.644
44.677
44.711
44.744
44.778
44.811
44.844
44.878
44.911
44.944
44.978
45.011
45.044
45.078
45.111
45.145
45.178
45.211
45.245
45.278
45.311
45.345
45.378
45.411
45.445
45.478
45.512
45.545
45.578
45.612
45.645
45.678
45.712
45.745
45.779
45.812
45.845
45.879
45.912
45.945
45.979
46.012
46.045
46.079
46.112
46.146
46.179
46.212
46.246
46.279
46.312
46.346
46.379
46.412
46.446
46.479
46.513
46.546
46.579
46.613
46.646
46.679
46.713
46.746
46.78
46.813
46.846
46.88
46.913
46.946
46.98
47.013
47.046
47.08
47.113
47.147
47.18
47.213
47.247
47.28
47.313
47.347
47.38
47.413
47.447
47.48
47.514
47.547
47.58
47.614
47.647
47.68
47.714
47.747
47.781
47.814
47.847
47.881
47.914
47.947
47.981
48.014
48.047
48.081
48.114	3	0.14	0.09	0.12	0.17	0.05	0.33	0.11	5.53	1.68	99.34	1.33	0	97.76	0.7	14.34	0	0.14	1.67	0.49	1.68	33.52	0	25.41	0.46	1.86	0.02	3.22	0.15	1.74	0.58	23.68	5.53	0	0	0	-15.04	-3.12	8.32	62.77	59.9	292.99	588.89	363.46	660.2	302	599.56	361.04	609.68
48.148	3	0.1	0.06	0.09	0.29	0.04	0.24	0.22	4.75	2.05	99.42	4.16	0	98.7	0.29	29.96	0	0.36	1.22	0.12	2.05	27.95	0	24.33	0.62	2.87	0.02	2.6	0.1	2.07	2.35	5.84	4.75	0	0	0	-15.08	0.36	6.57	62.83	62.79	297.25	587.81	366.97	657.62	303.6	600.1	365.92	607.74
48.181	3	0.1	0.08	0.06	0.27	0.04	0.17	0.18	3.27	1.77	99.45	1.6	0	98.4	0.31	26.28	0	0.44	1.1	0.06	1.77	17.26	0	15.83	0.8	3.82	0.02	4.89	0.08	1.53	4.02	1.05	3.27	0	0	0	-17.78	-1.39	6.57	62.57	62.37	295.98	585.22	367.35	656.59	303.22	598.83	365.35	604.31
48.214	3	0.1	0.07	0.06	0.34	0.03	0.17	0.23	2.71	1.86	99.32	2.87	0	98.14	0.26	32.21	0	0.51	1.05	0.04	1.86	17.82	0	17.29	0.87	6.13	0.01	5.45	0.06	1.53	4.09	6.58	2.71	0	0	0	-14.32	2.17	5.77	63.05	63.35	297.89	585.96	369.91	658.94	304.74	598.67	367.67	605.9
48.248	3	0.08	0.05	0.06	0.52	0.03	0.14	0.41	2.58	2.25	98.96	8.16	0	98.62	0.18	45.2	0	0.6	0.92	0.03	2.25	17.11	0	18	0.94	7.8	0.01	6.79	0.06	1.91	4.72	6.52	2.58	0	0	0	-4.22	0.64	3.73	61.3	64.63	299.68	584.81	370.77	656.87	304.33	599.83	368.78	604.58
48.281	3	0.07	0.04	0.05	0.68	0.03	0.14	0.56	2.4	1.64	98.65	15.3	0	98.4	0.24	52.26	0	0.78	0.9	0.03	1.64	15.06	0	19.78	0.94	8.71	0.01	8.63	0.06	2.54	5.52	7.26	2.4	0	0	0	-7.33	1.41	2.1	60.52	63.36	299.99	583.54	369.68	653.24	303.75	598.81	366.95	603.28
48.314	3	0.07	0.04	0.06	0.72	0.03	0.18	0.62	2.48	1.31	98.55	24.01	0	98.7	0.3	54.25	0	0.79	0.94	0.03	1.31	19.31	0	24.75	0.89	9.1	0.02	7.36	0.06	2.74	5.98	8.68	2.48	0	0	0	-4.45	0.36	3.85	62.15	61.96	301.49	585.36	370.83	656.55	306.59	599.54	368.38	604.14
48.348	3	0.06	0.04	0.05	0.9	0.03	0.21	0.8	2.58	0.83	98.2	42.35	0	98.65	0.29	60.29	0	1.04	0.9	0.02	0.83	16.12	0	29.2	0.99	9.24	0.02	7.31	0.05	2.64	7.14	1.95	2.58	0	0	0	-9.01	-0.56	3.55	63.34	64.96	302.23	583.79	373.68	655.3	306.78	598.88	371.59	603.35
48.381	3	0.05	0.03	0.04	1.1	0.03	0.22	1.03	2.48	0.49	97.8	58.38	0	98.66	0.27	65.86	0	1.28	0.81	0.01	0.49	12.89	0	31.69	1.18	8.44	0.02	6.52	0.05	2.92	7.77	0.61	2.48	0	0	0	-1.24	0.51	3.06	62.8	63.54	304.03	582.11	375.38	655.19	309.01	597.05	372.35	602.08
48.414	3	0.06	0.03	0.05	1.12	0.03	0.32	1.06	2.46	0.47	97.76	71.33	0	98.26	0.4	66.18	0	1.44	0.85	0.01	0.47	14.91	0	38.5	1.51	7.55	0.02	8.46	0.04	3.01	9.03	0.27	2.46	0	0	0	-0.8	-1.84	3.77	63.28	63.43	306.11	580.85	377.54	654.21	311.53	595.48	374.72	601
48.448	3	0.05	0.03	0.05	1.45	0.03	0.34	1.45	2.41	0.55	97.09	85.65	0	98.56	0.44	73.58	0	1.77	0.75	0.01	0.55	13.77	0	41.99	1.69	7.44	0.01	9.29	0.04	3.03	9.46	0.18	2.41	0	0	0	1.18	-0.88	2.77	62.89	65.59	306.5	579.26	378.65	652.05	310.72	595.2	376.12	600.25
48.481	3	0.05	0.02	0.05	1.5	0.03	0.35	1.51	2.53	0.79	96.98	87.24	-0.68	98.67	0.59	74.31	0	2.05	0.87	0.02	0.79	12.84	0	42.95	2.09	7.28	0.02	12.69	0.04	2.79	10.19	0.67	2.53	0	0	0	3.94	-0.46	3.07	62.82	65.36	307.18	579.32	379.07	652.02	311.53	595.65	376.72	600.3
48.515	3	0.06	0.03	0.04	1.28	0.03	0.44	1.25	2.6	1.58	97.45	84.51	-3.4	98.44	1.04	69.43	0	2.04	1.18	0.02	1.58	9.15	0	45.02	2.71	7.58	0.02	19.73	0.04	2.7	11.04	1.07	2.6	0	0	0	6.95	-1.27	2.72	61.97	65.32	308.71	578.8	380.57	651.14	312.9	595.26	378.01	600.6
48.548
48.581
48.615
48.648
48.681
48.715
48.748
48.782
48.815
48.848
48.882
48.915
48.948
48.982
49.015
49.048
49.082
49.115
49.149
49.182
49.215
49.249
49.282
49.315
49.349
49.382
49.415
49.449
49.482
49.516
49.549
49.582
49.616
49.649
49.682
49.716
49.749
49.783
49.816
49.849
49.883
49.916
49.949
49.983
50.016
50.049
50.083
50.116
50.15
50.183
50.216
50.25
50.283
50.316
50.35
50.383
50.416
50.45
50.483
50.517
50.55
50.583
50.617
50.65
50.683
50.717
50.75
50.784
50.817
50.85
50.884
50.917
50.95
50.984
51.017
51.05
51.084
51.117	4	0.09	0.1	0.02	0.13	0.06	0.11	0.08	0.19	1.5	99.74	0.33	2.09	1.86	2.69	4.58	0.03	0.27	2.34	0.03	0.21	0.21	0	0.12	0.19	1.5	0.03	0.18	1.52	0.52	0.06	0.18	7.39	0	0		-7.18	-41.82	5.43	57.96	143.57	618.58	332.25	917.7	652.32	702.16	389.2	845.59	395.34
51.151	4	0.09	0.09	0.02	0.17	0.06	0.1	0.1	0.13	2.07	99.67	0.33	1.54	11.45	2.07	10.57	0.02	0.88	2.13	0.03	0.31	0.18	0	0.1	0.12	2.22	0.03	0.13	2.49	0.45	0.05	0.09	6.83	0	0		-6.35	-32.23	2.5	59.17	154.07	622.46	339.23	908.05	642.12	689.82	392.88	843.42	404.92
51.184	4	0.09	0.1	0.02	0.16	0.05	0.1	0.09	0.1	2.05	99.68	0.33	0.13	22.34	2.05	9.02	0.03	0.5	1.96	0.03	0.35	0.19	0	0.08	0.08	2.8	0.02	0.1	1.7	0.39	0.06	0.14	5.56	0	0		-3.8	-28.23	5.21	60.49	150.88	628.58	339.68	904.05	632.64	696.25	389.58	846.14	406.89
51.217	4	0.09	0.1	0.02	0.15	0.05	0.11	0.09	0.08	1.93	99.69	0.33	0.18	37.96	2.3	7.86	0.03	0.61	2.23	0.04	0.33	0.18	0	0.07	0.07	1.93	0.02	0.08	1.22	0.43	0.05	0.18	5.53	0	0		-6.48	-24.46	4.42	60.14	159.44	629.97	342.45	899.08	624.45	689.54	389.17	847.45	411.17
51.251	4	0.09	0.1	0.02	0.15	0.06	0.1	0.09	0.1	1.33	99.7	0.33	1.25	42.89	2.46	7.99	0.02	0.86	2.36	0.05	0.37	0.22	0	0.1	0.07	1.33	0.02	0.08	1.08	0.45	0.07	0.09	6.55	0	0		-10.01	-23.43	4.61	58.4	169.31	629.13	342.89	896.21	621.24	683.12	388.93	851.18	409.43
51.284	4	0.09	0.1	0.02	0.15	0.06	0.1	0.09	0.09	1.14	99.69	0.33	1.15	45.41	2	8.56	0.02	1.08	2.18	0.05	0.3	0.24	0	0.09	0.07	1.14	0.03	0.08	1.02	0.46	0.07	0.06	6.4	0	0		-9.02	-22.92	4.82	58.98	170.81	627.97	342.94	894.12	618.84	681.38	387.27	850.27	412.78
51.317	4	0.09	0.1	0.02	0.15	0.05	0.1	0.09	0.09	1.47	99.7	0.33	0.63	48.58	1.65	8.03	0.02	0.98	1.84	0.05	0.29	0.19	0	0.08	0.06	1.47	0.03	0.09	0.96	0.33	0.07	0.13	5.97	0	0		-11.06	-22.28	5.34	59.5	163.49	628.37	342.55	890.74	616.58	683.71	387.17	845.99	407.03
51.351	4	0.1	0.11	0.02	0.15	0.05	0.1	0.09	0.15	1.52	99.69	0.33	0	34.51	1.62	7.96	0.02	0.98	1.41	0.04	0.28	0.17	0	0.1	0.06	1.52	0.03	0.15	0.94	0.28	0.06	0.17	5.45	0	0		-13.56	-25.2	3.66	58.9	162.17	631.95	341.34	892.81	612.73	684.71	386.65	846.09	402.63
51.384	4	0.1	0.11	0.02	0.17	0.04	0.1	0.09	0.12	1.5	99.67	0.33	0	30.98	1.5	9.29	0.01	1.45	1.01	0.03	0.24	0.11	0	0.09	0.05	1.67	0.02	0.12	0.89	0.27	0.06	0.05	4.92	0	0		-9.37	-26	3.58	60.21	157.07	635.71	343.01	892.55	613.33	688.66	390.51	845.28	402.49
51.417	4	0.1	0.11	0.02	0.17	0.04	0.1	0.09	0.15	1.45	99.67	0.33	0	39.09	1.45	9.02	0.01	1.64	0.87	0.03	0.23	0.08	0	0.11	0.05	1.57	0.02	0.15	0.78	0.26	0.06	0.03	4.78	0	0		-9.81	-24.22	1.85	59.52	165.82	634.93	341.13	896.09	611.42	683.67	388.14	848.46	406.57
51.451	4	0.1	0.11	0.02	0.17	0.04	0.1	0.09	0.15	1.37	99.66	0.33	0	52.68	1.37	9.07	0.01	2.25	0.88	0.03	0.21	0.1	0	0.12	0.05	1.51	0.03	0.15	0.73	0.26	0.05	0.14	4.74	0	0		-5.08	-21.46	4.82	61.28	161.57	634.42	344.66	894.5	617.9	688.84	391.03	849.12	411.44
51.484	4	0.1	0.1	0.02	0.19	0.04	0.1	0.11	0.13	1.34	99.63	0.33	0	26.16	1.34	11.15	0.01	2.89	0.96	0.03	0.2	0.08	0	0.12	0.05	1.39	0.03	0.13	0.73	0.25	0.05	0.05	4.65	0	0		-5.21	-27.19	5.2	61.39	153.39	640.49	348.69	896.06	615.95	697.43	391.78	848.9	415.96
51.518	4	0.1	0.1	0.02	0.19	0.04	0.1	0.11	0.13	1.25	99.62	0.33	0	28.63	1.25	11.57	0.01	2.59	1.21	0.03	0.26	0.11	0	0.13	0.05	1.28	0.03	0.11	0.65	0.24	0.06	0.03	4.47	0	0		-7.77	-26.57	5.18	60.19	159.3	641.77	347.34	899.75	617.83	696.74	392.18	854.88	411.39
51.551	4	0.1	0.1	0.02	0.2	0.04	0.1	0.11	0.14	1.2	99.61	0.33	0	16.98	1.31	12.67	0.01	2.67	1.15	0.02	0.24	0.1	0	0.14	0.05	1.2	0.02	0.11	0.62	0.24	0.06	0.07	4.39	0	0		-6.48	-29.94	4.61	60.83	152.08	647.96	351.58	903.23	620.58	704.16	397.27	855.38	413.46
51.584	4	0.1	0.1	0.02	0.21	0.04	0.1	0.12	0.16	1.12	99.58	0.33	0	30.03	1.54	13.88	0.01	3.29	1.03	0.02	0.23	0.07	0	0.16	0.06	1.12	0.02	0.14	0.58	0.24	0.06	0.02	4.25	0	0		-11.36	-26.23	5.58	58.42	165.82	647.41	349.74	907.36	621.32	700.8	394.09	865.62	412.25
51.618	4	0.1	0.1	0.02	0.22	0.04	0.1	0.13	0.16	1.12	99.56	0.33	0	25.02	1.55	14.6	0.01	3.33	1	0.03	0.28	0.08	0	0.16	0.05	1.12	0.02	0.09	0.52	0.23	0.06	0.04	3.98	0	0		-6.26	-27.49	5.6	59.89	161.31	651.13	351.57	910.03	623.54	706.26	396.73	866.35	416.56
51.651	4	0.1	0.1	0.02	0.22	0.04	0.1	0.13	0.16	1.16	99.56	0.33	0	28.7	1.55	14.55	0.01	3.33	0.94	0.03	0.29	0.07	0	0.16	0.05	1.16	0.02	0.1	0.5	0.22	0.06	0.02	3.88	0	0		-8.04	-26.55	3.57	58.59	168.15	648.27	347.42	914.3	624.62	700.8	394.51	867.8	414.16
51.684	4	0.1	0.1	0.02	0.22	0.04	0.1	0.12	0.16	1.01	99.57	0.33	0	43.24	1.47	14.5	0.01	2.98	0.81	0.02	0.28	0.05	0	0.16	0.05	1.01	0.02	0.1	0.43	0.2	0.06	0.04	3.82	0	0		-2.11	-23.36	5.35	61.32	159.26	651.84	351.11	915.6	630.92	709.81	399.7	868.04	417.84
51.718	4	0.1	0.1	0.02	0.21	0.04	0.1	0.12	0.18	0.91	99.59	0.33	0	36.41	1.33	13.22	0.01	2.95	0.81	0.02	0.29	0.05	0	0.18	0.06	0.91	0.01	0.09	0.39	0.17	0.07	0.06	3.81	0	0		-9.67	-24.79	3.38	58.31	169.04	651.15	351.41	914.97	628.09	701.52	400.63	870.11	412.98
51.751	4	0.1	0.1	0.02	0.21	0.04	0.1	0.12	0.19	0.96	99.58	0.33	0	28.38	1.16	13.77	0.01	2.88	0.69	0.02	0.21	0.04	0	0.19	0.06	0.96	0.01	0.09	0.41	0.17	0.07	0.08	3.78	0	0		-10.4	-26.63	4.94	58.46	167.6	653.35	354.12	914.55	626.49	705.66	399.08	872.2	417.99
51.785	4	0.1	0.11	0.02	0.2	0.04	0.1	0.11	0.18	1.1	99.6	0.33	0	18.07	1.17	11.99	0.01	2.91	0.64	0.01	0.17	0.03	0	0.18	0.07	1.1	0.01	0.09	0.35	0.13	0.07	0.03	3.32	0	0		-10.5	-29.56	5.53	58.03	164.17	652.14	351.11	919.08	630.78	709.85	396.72	873.05	414.63
51.818
51.851
51.885
51.918
51.951
51.985
52.018
52.051
52.085
52.118
52.152
52.185
52.218
52.252
52.285
52.318
52.352
52.385
52.418
52.452
52.485
52.519
52.552
52.585
52.619
52.652
52.685
52.719
52.752
52.786
52.819
52.852
52.886
52.919
52.952
52.986
53.019
53.052
53.086
53.119
53.153
53.186
53.219
53.253
53.286
53.319
53.353
53.386
53.419
53.453
53.486
53.52
53.553
53.586
53.62
53.653
53.686
53.72
53.753
53.787
53.82
53.853
53.887
53.92
53.953
53.987
54.02
54.053
54.087
54.12	3	0.2	2.09	0.03	0.6	0.03	1.34	0.2	1.02	23.29	95.83	0.73	-5.79	2.17	30.53	0.17	23.29	0	1.47	0.26	3.59	12.1	0	0.35	0.67	0.25	0.04	0.13	0.57	0.06	0.01	2.12	1.02	17.88	0	0	-1.51	-41.04	18.42	60.31	42.53	258.41	601.16	354.32	702.56	293.07	615.91	334.28	626.44
54.154	3	0.32	1.06	0.03	1.99	0.03	8.19	0.48	1.66	42.97	83.63	3.73	-21.3	77.33	51.57	0.11	42.97	0.01	2.25	0.61	3.7	18.01	0	1.33	1.11	11.64	0.04	0.15	0.89	0.15	0.12	18.72	1.66	7.21	0	0	-29.42	-15.87	20.07	60.64	54.18	259.07	597.08	353.03	691.05	287.45	615.56	341.47	619.69
54.187	3	0.31	0.55	0.03	1.27	0.03	4.44	0.31	1.96	38.87	91.12	1.66	-16.08	74.88	41.06	0.06	38.87	0.01	2.26	0.62	3.34	14.51	0	1.47	1.17	25.41	0.03	0.15	1.21	0.13	0.29	7.6	1.96	2.16	0	0	-19.15	-16.54	13.39	60.1	58.92	264.85	597.23	355.49	687.88	286.53	615.84	345.35	619.25
54.22	3	0.3	0.49	0.03	0.9	0.03	2.63	0.22	1.85	32.92	94.73	1.06	-11.91	86.73	32.92	0.06	35.38	0.02	1.89	0.53	2.49	10.52	0	0.92	1.05	44.45	0.03	0.15	1.07	0.12	0.45	15.64	1.85	1.87	0	0	-19.2	-12.62	14.46	59.82	57.92	265.96	598.35	352.76	685.15	286.56	616.75	344.38	620.21
54.254	3	0.36	0.54	0.03	0.94	0.03	2.95	0.2	1.95	31.07	94.11	1.45	-13.88	81.45	31.07	0.05	39.83	0.02	2.08	0.58	2.61	11.37	0	1.02	0.87	51.88	0.03	0.12	0.94	0.11	0.53	20.93	1.95	1.82	0	0	-11.54	-14.6	11.34	58.88	58.46	268.51	599.11	352.85	684.46	286.27	615.54	344.47	621.09
54.287	3	0.36	0.53	0.02	0.87	0.03	2.59	0.18	1.65	28.12	94.81	1.45	-13.43	92.46	28.12	0.04	39.78	0.02	1.38	0.5	1.9	5.83	0	0.81	0.88	60.24	0.03	0.11	1.03	0.12	0.74	2.56	1.65	1.45	0	0	-15.16	-9.47	12.32	59.74	54.33	270.52	601.1	352.73	683.79	289.27	617.94	343.48	621.53
54.32	3	0.36	0.52	0.02	0.74	0.03	2.03	0.15	1.5	24.24	95.95	1.25	-11.6	84.87	24.24	0.04	37.87	0.02	1.04	0.51	1.53	4.61	0	0.79	0.9	64.38	0.03	0.1	1.01	0.11	0.99	5.99	1.5	1.49	0	0	-24.38	-13.38	15.11	60.71	55.91	271.09	600.63	352.68	682.22	290.2	618.03	346.02	621.17
54.354	3	0.35	0.5	0.02	0.65	0.03	1.67	0.14	1.45	21.56	96.67	1.13	-10.19	85.38	21.56	0.03	36.22	0.02	1.01	0.54	1.74	5.43	0	0.76	0.85	67.5	0.03	0.08	1.02	0.11	1.11	5.97	1.45	1.51	0	0	-19.11	-13.17	13.89	59.93	53.76	272.19	601.22	352.25	681.28	290.83	617.82	344.47	621.36
54.387	3	0.33	0.45	0.02	0.52	0.03	1.22	0.12	1.5	17.54	97.55	0.92	-7.45	86.12	17.54	0.02	33.33	0.02	0.92	0.56	1.51	4.16	0	0.72	0.75	70.41	0.03	0.1	0.9	0.12	1.21	9.1	1.5	1.16	0	0	-16.1	-12.87	15.1	59.28	53.27	271.56	601.08	351.64	681.15	290.98	617.27	344.02	622.24
54.42	3	0.31	0.39	0.03	0.37	0.03	0.74	0.09	1.59	11.38	98.52	0.66	-3.1	85.98	11.38	0.02	28.59	0.02	1.15	0.48	1.7	5.45	0	0.57	0.54	70.25	0.03	0.11	0.84	0.13	1.32	11.55	1.59	1.12	0	0	-17.75	-12.93	13.07	59.13	50.76	274.05	602.19	351.33	679.73	292.19	616.81	342.72	621.68
54.454	3	0.29	0.39	0.03	0.32	0.03	0.59	0.08	1.54	9.13	98.81	0.56	-0.94	88.22	9.13	0.02	25.91	0.01	1.25	0.43	1.55	4.11	0	0.48	0.46	69.06	0.03	0.11	0.79	0.13	1.61	8.56	1.54	1.76	0	0	-16.47	-11.93	13.06	59.09	53.36	275.64	602.57	351.13	678.06	291.84	617.26	344.93	622.66
54.487	3	0.28	0.4	0.03	0.32	0.03	0.58	0.08	1.58	8.84	98.84	0.56	-0.52	64.1	8.84	0.02	25.67	0.02	1.39	0.44	1.43	3.08	0	0.4	0.38	70.67	0.04	0.12	0.78	0.15	1.72	9.1	1.58	1.98	0	0	-24.66	-19.1	16.54	59.3	50.91	273.87	600.71	350.58	677.43	293.27	616.48	344.03	620.35
54.521	3	0.28	0.39	0.02	0.31	0.03	0.55	0.08	1.62	7.91	98.91	0.55	0	53.36	7.91	0.02	25.41	0.02	1.4	0.4	1.17	1.78	0	0.33	0.33	71.26	0.04	0.1	0.74	0.17	1.77	12.82	1.62	1.85	0	0	-20.88	-21.33	16.35	59.17	50.4	273.64	600.36	351.85	678.57	293.97	616.47	344.23	620.32
54.554	3	0.27	0.38	0.02	0.3	0.03	0.52	0.08	1.73	8.18	98.96	0.51	0	66.84	8.18	0.02	24.23	0.02	1.54	0.41	1.25	2.33	0	0.3	0.28	70.76	0.04	0.11	0.69	0.19	1.83	10.58	1.73	2.01	0	0	-27.14	-18.5	17.82	59.64	49.25	273.39	600.13	352.36	679.11	295.07	616.11	344.19	619.59
54.587	3	0.25	0.37	0.02	0.32	0.03	0.57	0.09	1.81	10.33	98.87	0.5	0	61.84	10.33	0.03	23.99	0.02	1.81	0.36	1.4	2.68	0	0.3	0.25	69.03	0.04	0.1	0.67	0.19	1.97	16.07	1.78	1.89	0	0	-24.67	-19.59	20.01	59.92	47.67	272.66	600.48	352.77	680.6	296.47	616.71	343.95	620.89
54.621	3	0.24	0.35	0.02	0.32	0.03	0.58	0.09	2.12	11.85	98.84	0.5	0	57.57	11.85	0.04	23.12	0.02	2.12	0.31	1.39	3.59	0	0.3	0.26	76.85	0.04	0.09	0.66	0.21	2.8	5.84	1.98	1.61	0	0	-24.19	-20.47	18.72	59.58	49.13	272.54	599.39	353.68	680.53	295.8	616.44	344.83	619.61
54.654	3	0.23	0.32	0.02	0.34	0.03	0.62	0.1	2.09	14.15	98.75	0.47	0	77.25	14.15	0.04	22.29	0.02	2.09	0.29	1.18	4.02	0	0.32	0.27	74.63	0.04	0.09	0.65	0.2	2.85	14.37	1.99	1	0	0	-27.43	-15.89	19.19	60.32	48.52	273.43	600.97	353.52	681.05	296.44	616.96	344.8	620.92
54.687	3	0.2	0.29	0.02	0.34	0.03	0.6	0.11	2.13	16.16	98.8	0.38	0	80.7	16.16	0.05	19.43	0.02	2.13	0.29	1.08	3.5	0	0.27	0.29	72.7	0.04	0.08	0.61	0.2	2.55	16.5	2	0.7	0	0	-23.85	-14.85	16.63	59.55	49.48	274.86	601.14	353.65	679.92	295.77	616.44	345.06	620.84
54.721	3	0.17	0.26	0.02	0.34	0.03	0.57	0.12	2.22	18.05	98.85	0.35	0	77.85	18.05	0.05	16.59	0.03	2.22	0.31	0.95	3.58	0	0.24	0.27	68.82	0.04	0.08	0.52	0.22	2.89	16.59	2.07	0.35	0	0	-25.9	-15.72	18.26	60.02	48.03	275.34	601.83	353.13	679.62	297	617.09	344.83	621.41
54.754	3	0.16	0.25	0.02	0.35	0.03	0.61	0.13	2.12	20.16	98.78	0.41	0	60.21	20.16	0.05	15.92	0.02	1.93	0.29	0.77	2.5	0	0.21	0.25	68.98	0.04	0.06	0.54	0.23	2.89	8.83	2.12	0.08	0	0	-25.45	-19.93	18.25	60.05	44.35	277.87	603.46	351.05	676.63	298.61	619.61	342.93	621.06
54.788	3	0.14	0.22	0.02	0.29	0.04	0.45	0.12	2.33	17.61	99.09	0.35	0	69.87	17.61	0.06	11.99	0.02	2.07	0.29	0.67	2.06	0	0.16	0.25	63.17	0.04	0.04	0.51	0.27	3.2	5.61	2.33	0	0	0	-23.45	-17.8	15.99	59.41	46.8	278.62	603.8	350.8	675.99	297.05	617.81	343.65	622.09
54.821	3	0.14	0.21	0.02	0.25	0.04	0.36	0.1	2.56	14.47	99.28	0.33	0	71.68	14.47	0.06	10.28	0.02	2	0.3	0.75	1.99	0	0.14	0.24	60.73	0.03	0.05	0.48	0.31	3.14	7.75	2.56	0	0	0	-27.34	-17.36	15.93	60.16	47.03	279.33	604.7	350.81	676.18	297.28	618.52	344.14	622.45
54.854	3	0.14	0.2	0.02	0.21	0.04	0.29	0.09	2.6	10.62	99.42	0.33	0	65.28	10.62	0.06	9.22	0.02	1.84	0.27	0.7	1.39	0	0.12	0.19	60.2	0.03	0.04	0.5	0.32	3.37	4.03	2.6	0	0	0	-24.67	-18.84	16.06	59.53	48.27	279.55	604.14	350.72	675.31	297	617.68	345	622.82
54.888	3	0.14	0.19	0.02	0.2	0.04	0.26	0.08	2.77	9.69	99.48	0.33	0	81.03	9.69	0.07	7.86	0.02	1.7	0.22	0.76	1.24	0	0.08	0.15	55.23	0.02	0.04	0.5	0.35	3.84	4.99	2.77	0	0	0	-32.45	-14.74	17.22	60.32	49.42	281.06	605.04	349.57	673.56	297.1	619.17	346.34	623.45
54.921	3	0.14	0.2	0.02	0.19	0.04	0.25	0.08	2.61	8.65	99.51	0.33	0	61.58	8.65	0.07	7.78	0.03	1.57	0.2	0.79	0.96	0	0.07	0.12	54.15	0.02	0.04	0.51	0.38	4.4	2.08	2.61	0.23	0	0	-27.68	-19.64	15.19	59.75	47.15	281.86	605.71	349.69	673.53	297.7	618.85	344.67	622.99
54.954	3	0.13	0.2	0.02	0.19	0.03	0.24	0.08	2.54	8.32	99.53	0.33	0	49.68	8.32	0.08	7.12	0.04	1.55	0.15	0.7	0.69	0	0.06	0.11	55.26	0.02	0.03	0.51	0.42	4.93	1.89	2.54	0.51	0	0	-24.48	-22.06	17.3	59.26	45.73	280.63	605.05	349.65	674.07	298.54	618.89	344.07	623.2
54.988	3	0.13	0.2	0.02	0.18	0.04	0.22	0.08	2.6	7.96	99.56	0.33	0	69.74	7.96	0.07	6.2	0.04	1.52	0.13	0.85	0.88	0	0.05	0.1	52.88	0.02	0.03	0.53	0.47	5.14	4.4	2.6	0.85	0	0	-29.62	-17.83	15.85	60.16	47.93	281.61	606.43	349.72	674.55	297.55	619.09	345.2	624.23
55.021	3	0.13	0.21	0.02	0.17	0.03	0.21	0.08	2.51	6.88	99.58	0.33	0	60.83	6.88	0.06	6.09	0.04	1.67	0.11	0.89	0.79	0	0.05	0.09	52.18	0.01	0.03	0.56	0.5	4.93	3.86	2.51	1.24	0	0	-26.35	-19.8	15.46	59.95	48.58	281.84	606.18	350.25	674.6	297.56	619.45	345.9	624.3
55.054	3	0.13	0.21	0.02	0.18	0.03	0.21	0.08	2.45	7.89	99.57	0.33	0	59.5	7.89	0.06	5.3	0.05	1.71	0.09	0.82	0.74	0	0.04	0.09	49.28	0.01	0.03	0.59	0.53	5.68	2.36	2.45	1.38	0	0	-26.96	-20.08	14.79	59.83	48.94	282.18	606.36	350.01	674.19	297.19	619.56	345.91	624.15
55.088	3	0.12	0.21	0.02	0.18	0.03	0.21	0.08	2.24	8.71	99.57	0.33	0	59.76	8.71	0.06	4.47	0.05	1.74	0.08	0.91	0.86	0	0.03	0.09	48.57	0.01	0.03	0.65	0.59	6.68	2.63	2.24	1.44	0	0	-26.17	-20.02	16.47	59.46	45.62	282.24	606.49	349.97	674.22	299.14	619.76	344.56	624.02
55.121	3	0.12	0.21	0.02	0.19	0.03	0.23	0.09	2.15	10.52	99.53	0.33	0	57.05	10.52	0.06	4.36	0.05	1.66	0.07	0.71	0.63	0	0.03	0.09	49.86	0.01	0.03	0.67	0.63	7.14	3.35	2.15	1.4	0	0	-25.85	-20.58	17.65	59.31	44.15	282	606.7	349.64	674.34	299.9	619.84	343.82	624.34
55.155	3	0.12	0.21	0.02	0.19	0.03	0.22	0.09	1.94	10.28	99.55	0.33	0	57.07	10.28	0.05	3.63	0.05	1.43	0.07	0.63	0.65	0	0.02	0.1	51.39	0.01	0.03	0.75	0.8	8.45	5.17	1.94	1.28	0	0	-25.81	-20.58	17.57	59.47	44.32	281.96	607.13	349.59	674.76	299.77	620.07	343.83	624.85
55.188	3	0.12	0.21	0.02	0.19	0.03	0.22	0.09	1.87	10.42	99.55	0.33	0	67.38	10.42	0.04	3.31	0.05	1.51	0.07	0.71	0.95	0	0.02	0.1	53.19	0.01	0.03	0.8	0.94	9.6	3	1.87	1.26	0	0	-29.63	-18.37	16.16	60.32	47.19	281.75	607.49	350.13	675.87	298.22	620.47	345.19	625.1
55.221	3	0.12	0.2	0.02	0.18	0.03	0.22	0.09	1.81	10.18	99.56	0.33	0	68.49	10.18	0.04	3.32	0.04	1.47	0.08	0.73	1.13	0	0.02	0.1	54.92	0.01	0.03	0.85	0.99	9.76	2.41	1.81	0.99	0	0	-28.75	-18.12	15.47	60.39	50.19	281.96	606.72	351.17	675.93	297.39	620.95	347.42	624.88
55.255	3	0.12	0.2	0.02	0.19	0.03	0.23	0.09	1.64	10.75	99.55	0.39	0	54.68	10.75	0.04	3.13	0.04	1.6	0.09	0.97	1.76	0	0.01	0.1	57.03	0.01	0.03	0.98	1.21	11.69	3.64	1.64	0.77	0	0	-27.49	-21.06	15.5	60.19	49.24	282.09	606.63	351.23	675.77	297.96	620.49	347.02	624.72
55.288	3	0.12	0.2	0.02	0.19	0.03	0.22	0.09	1.78	10.38	99.56	0.38	0	70.74	10.38	0.04	3.24	0.04	1.78	0.09	1.17	1.91	0	0.01	0.1	57.16	0.02	0.04	1.04	1.24	11.67	5.96	1.64	0.6	0	0	-26.42	-17.59	13.71	59.78	50.64	283.58	606.78	351.35	674.54	297.36	620.13	347.8	624.62
55.321	3	0.12	0.2	0.02	0.19	0.03	0.22	0.09	1.76	10.42	99.55	0.4	0	57.18	10.42	0.04	3.42	0.04	1.76	0.09	1.3	1.33	0	0.01	0.11	60.06	0.02	0.04	1.12	1.33	12.35	4.57	1.55	0.51	0	0	-27.32	-20.55	16.43	59.7	45.14	283.84	607.23	350.51	673.9	300.38	620.44	345.35	624.35
55.355	3	0.12	0.2	0.02	0.19	0.03	0.22	0.09	1.7	9.89	99.55	0.39	0	56.69	9.89	0.04	3.72	0.03	1.7	0.1	1.31	1.2	0	0.01	0.1	59.43	0.01	0.04	1.29	1.47	12.57	2.61	1.4	0.46	0	0	-30.65	-20.65	14.51	60.5	48.52	284.79	607.26	351.08	673.55	299.05	620.72	347.45	624.07
55.388	3	0.12	0.2	0.02	0.18	0.03	0.21	0.09	1.47	8.99	99.57	0.4	0	64.71	8.99	0.04	3.71	0.03	1.47	0.09	1.38	0.72	0	0.01	0.12	55.7	0.02	0.06	1.26	1.38	13.6	10.77	1.34	0.46	0	0	-24.16	-18.97	13.64	59.1	46.14	286.11	608.43	349.37	671.69	299.49	619.61	345.28	625.33
55.421	3	0.12	0.2	0.02	0.19	0.03	0.22	0.09	1.34	9.82	99.56	0.5	0	44.28	9.82	0.04	3.64	0.04	1.34	0.1	1.67	0.57	0	0.01	0.11	54.34	0.01	0.06	1.27	1.38	16.07	8.82	1.29	0.32	0	0	-24.27	-23.15	14.14	58.47	44.39	288.68	607.42	350.02	668.76	302.08	618.62	346.16	623.78
55.455	3	0.12	0.2	0.02	0.2	0.03	0.24	0.1	1.35	11.59	99.52	0.67	0	67.64	11.59	0.05	3.81	0.04	1.33	0.09	1.84	0.49	0	0.02	0.14	52.59	0.02	0.07	1.47	1.44	18.42	3.52	1.35	0.3	0	0	-34.03	-18.31	17.77	58.82	45.2	286.91	606.32	348.67	668.08	301.45	619.17	346.46	623.28
55.488	3	0.11	0.2	0.02	0.21	0.03	0.25	0.1	1.51	13.13	99.49	0.77	0	42.64	13.13	0.07	3.64	0.06	1.51	0.08	1.97	0.39	0	0.02	0.16	48.57	0.02	0.1	1.49	1.45	18.91	8.39	1.39	0.4	0	0	-30.09	-23.48	21.16	59.18	40.71	285.61	608.14	347.67	670.2	303.42	620.59	343.83	625.56
55.522	3	0.11	0.2	0.02	0.23	0.03	0.29	0.11	1.6	15.76	99.43	1.09	0	49.91	15.76	0.09	3.36	0.08	1.6	0.05	1.1	0.23	0	0.02	0.16	44.94	0.02	0.09	1.48	1.45	21.17	2.06	1.39	0.34	0	0	-32.83	-22.02	22.23	59.54	38.65	285.46	609.11	347.72	671.37	304.31	622.15	342.82	625.56
55.555	3	0.1	0.19	0.02	0.29	0.03	0.38	0.15	1.57	22.6	99.23	1.82	0	36.9	22.6	0.13	3.13	0.12	1.57	0.04	1.07	0.19	0	0.02	0.17	40.73	0.02	0.09	1.52	1.34	21.14	12.74	1.45	0.28	0	0	-29.75	-24.68	21.47	59.27	37.37	285.57	612.96	345.57	672.96	303.63	623.97	340.62	629.26
55.588	3	0.08	0.19	0.02	0.38	0.03	0.57	0.21	1.61	30.96	98.87	4.25	0	54.62	30.96	0.14	3.37	0.18	1.61	0.03	0.85	0.13	0	0.02	0.17	37.26	0.02	0.07	1.47	1.15	23.61	5.38	1.49	0.25	0	0	-33.77	-21.07	21.41	59.44	36.71	285.52	614.71	344.25	673.44	302.97	625.26	339.34	630.2
55.622	3	0.07	0.19	0.01	0.59	0.03	1.01	0.37	1.65	32.8	97.98	12.44	0	58.14	44.09	0.21	3.26	0.35	1.62	0.03	0.8	0.07	0	0.02	0.17	32.8	0.02	0.05	1.53	0.97	24.95	7.61	1.65	0.31	0	0	-31.41	-20.36	19.78	57.9	37.01	285.25	616.45	341.64	672.84	300.91	625.73	337.4	631.89
55.655	3	0.06	0.19	0.01	0.88	0.03	1.69	0.61	1.84	29.05	96.61	25.51	0	62.95	55.9	0.26	3.21	0.6	1.84	0.03	0.91	0.07	0	0.02	0.13	29.05	0.02	0.04	1.48	0.8	24.1	5.39	1.73	0.37	0	0	-28.74	-19.35	21.22	57.35	36.4	286.26	616.67	341.04	671.45	301.85	625.45	337.49	632.88
55.688	3	0.05	0.19	0.01	1.1	0.03	2.25	0.8	1.89	23.84	95.5	34.15	0	49.72	62.55	0.27	3.13	0.9	1.83	0.03	0.85	0.06	0	0.02	0.11	23.84	0.02	0.03	1.44	0.63	22.62	14.51	1.89	0.35	0	0	-25.99	-22.06	18.28	57	33.92	288.66	619.03	339.42	669.79	302.25	626.24	335.4	633.45
55.722	3	0.05	0.18	0.01	1.34	0.03	2.92	1.03	2.06	13.82	94.16	58.23	-0.16	15.64	68.53	0.26	3.25	1.26	1.95	0.02	1.05	0.05	0	0.02	0.08	13.82	0.02	0.02	1.21	0.41	28.94	4.34	2.06	0	0	0	-21.39	-30.43	17.72	56.33	33.66	289.6	616.79	340.09	667.28	303.09	627.08	336.56	630.69
55.755	3	0.04	0.18	0.01	1.59	0.03	3.61	1.27	1.96	14.63	92.78	69.68	-1.75	34.33	73.45	0.2	3.29	1.42	1.27	0.02	1.09	0.06	0	0.02	0.05	14.63	0.02	0.02	1.25	0.42	30.24	2.31	1.96	0	0	0	-33.36	-25.24	16.29	58.2	35.29	291.45	617.9	338.5	664.94	301.96	627.28	337.08	630.72
55.789	3	0.04	0.18	0.01	1.45	0.03	3.19	1.16	2.26	11.59	93.62	64.87	-1.38	32.51	71.07	0.14	3.4	1.67	1.16	0.03	1.99	0.19	0	0.02	0.04	11.59	0.02	0.02	1.13	0.34	29.9	0.43	2.26	0	0	0	-36.16	-25.65	14.5	57.12	35.72	295.54	616.96	338.92	660.11	303.37	625.71	338.92	629.12
55.822
55.855
55.889
55.922
55.955
55.989
56.022
56.055
56.089
56.122	3	0.07	5.15	0.02	0.9	0.04	2.05	0.64	6.72	5.86	89.7	16.44	0	8.91	57.82	0.76	3.65	0.03	3.86	1.46	0.91	13.03	0	0.03	6.72	5.86	0.56	0.23	1.23	0.2	15.29	4.43	3.02	32.85	0	0	-3.07	-33.63	21.86	54.65	32.51	243.86	610.7	338.75	711.7	281.51	629.19	313.8	632.94
56.156	3	0.05	2.9	0.01	1.76	0.04	4.39	1.34	2.76	10.04	91.22	30.91	-2.01	3.2	75.37	0.74	5.52	0.03	2.76	2.98	0.52	8.41	0	0.04	1.62	10.04	0.26	0.19	2.9	0.66	7.96	3.06	2.76	26.59	0	0	-9.88	39.05	-1.17	48.67	49.41	242.83	612.16	328.63	703.13	260.4	629.79	309.8	630.09
56.189
56.222
56.256
56.289
56.322
56.356
56.389
56.422
56.456
56.489
56.523
56.556
56.589
56.623	3	0.68	0.22	0.48	0.36	0.04	0.2	0.14	2.58	9.16	98.65	2.91	0	1.99	2.93	0.04	9.16	0.03	2.18	0.81	1.13	34.28	0	0.17	0.43	67.64	0.07	0.08	40.51	19.46	2.3	0.77	2.58	0.94	0	0	-15.67	-41.5	21.88	58.56	38.21	248.68	610.7	339.41	701.43	283.28	629.77	321.46	631.24
56.656	3	0.42	0.18	0.19	0.27	0.04	0.17	0.1	3.44	6.84	99.17	1.24	0	34.99	1.65	0.04	6.84	0.04	2.68	0.63	1.19	21.95	0	0.2	0.43	63.49	0.07	0.07	31.86	12.84	2.93	2.36	3.44	0.43	0	0	-24.17	25.1	6.88	53.37	52.41	244.83	609.05	332.19	697.41	265.18	627.63	317.56	626.01
56.689	3	0.21	0.16	0.06	0.18	0.04	0.14	0.07	3.85	2.01	99.59	0.36	0	6.69	1.83	0.05	2.01	0.06	2.81	0.45	1.12	8.86	0	0.37	0.48	76.07	0.05	0.11	18.51	4.76	6.16	3.05	3.85	0.52	0	0	-17.49	35.18	3.1	49.39	49.72	245.11	611.41	323.19	692.79	260.66	626.31	310.35	627.95
56.723	3	0.17	0.16	0.05	0.16	0.04	0.13	0.07	3.97	1.94	99.66	0.33	0	92.32	1.94	0.05	1	0.05	2.57	0.27	1.06	6.15	0	0.3	0.48	75.08	0.05	0.17	14.03	3.39	5.04	0.82	3.97	0.77	0	0	-27.74	9.57	15.07	54.36	48.69	250.62	611.45	327.81	688.64	270.41	627.12	319.02	629.88
56.756	3	0.15	0.17	0.04	0.14	0.04	0.13	0.07	4.01	1.88	99.66	0.33	0	85.1	1.88	0.06	0.74	0.06	2.52	0.24	1.14	3.11	0	0.33	0.4	69.6	0.06	0.35	9.62	2.69	5.59	0.65	4.01	1.37	0	0	-29.3	13.29	13.96	54.81	49.72	254.39	611.08	329.87	686.56	272.63	625.07	322.13	629.74
56.79	3	0.14	0.17	0.03	0.14	0.04	0.13	0.07	3.72	1.86	99.66	0.33	0	98.41	1.86	0.06	0.78	0.05	1.7	0.19	1.52	2.41	0	0.35	0.34	67.26	0.06	0.85	7.28	2.26	6.76	6.74	3.72	1.34	0	0	-24.8	1.38	14.38	54.3	50.12	257.12	608.82	332.21	683.92	275	622.07	324.73	628.26
56.823	3	0.14	0.17	0.03	0.14	0.04	0.13	0.07	3.33	1.68	99.65	0.33	0	96.32	1.68	0.06	0.97	0.04	1.58	0.19	1.26	3.92	0	0.43	0.31	62.92	0.06	0.66	5.81	2.45	7.76	0.61	3.33	1.22	0	0	-15.13	-5.67	14.35	54.53	49.61	260.41	606.2	337.19	682.97	279.17	623.16	328.73	625.36
56.856	3	0.15	0.17	0.04	0.14	0.04	0.13	0.07	3.35	1.64	99.67	0.33	0	83.86	1.64	0.06	1.28	0.04	1.46	0.2	1.06	8.32	0	0.48	0.31	64.77	0.07	0.45	5.7	2.49	8.6	0.65	3.35	0.71	0	0	-28.03	-13.76	14.48	57.24	52.99	262.4	604.14	341.87	683.62	281.28	622.73	334.26	622.18
56.89
56.923
56.956
56.99
57.023
57.056
57.09
57.123
57.157
57.19
57.223
57.257
57.29
57.323
57.357
57.39
57.423
57.457
57.49
57.524
57.557
57.59
57.624
57.657
57.69
57.724
57.757
57.791
57.824
57.857
57.891
57.924
57.957
57.991
58.024
58.057
58.091
58.124
58.158
58.191
58.224
58.258
58.291
58.324
58.358
58.391
58.424
58.458
58.491
58.525
58.558
58.591
58.625
58.658
58.691
58.725
58.758
58.792
58.825
58.858
58.892
58.925
58.958
58.992
59.025
59.058
59.092
59.125
59.159
59.192
59.225
59.259
59.292
59.325
59.359
59.392
59.425
59.459
59.492
59.526
59.559
59.592
59.626	5	0.14	0.18	0.03	0.13	0.03	0.17	0.06	0.8	0.96	99.63	0.33	0	92.7	0.02	0.05	0.23	0.02	0.8	0.01	0.96	0.56	0	4.91	3.39	0.13	0.1	0.03	2.56	0.02	3.5	0.87	0.76	0	0		-28.32	-9.29	4.58	54.18	55.37	331.27	609.64	403.92	682.29	341.35	624.51	396.72	624.4
59.659	5	0.14	0.19	0.03	0.13	0.03	0.15	0.06	0.72	1.02	99.63	0.33	0	90.87	0.02	0.03	0.62	0.01	0.72	0.01	1.02	0.47	0	2.9	2.41	0.14	0.12	0.06	2.71	0.02	2.14	1.01	0.63	0	0		-19.6	-10.51	3.27	53.84	60.71	329.97	608.38	403.39	682.74	337.29	623.41	397.98	624.84
59.692	5	0.14	0.19	0.03	0.13	0.03	0.15	0.06	0.67	0.9	99.62	0.33	0	91.19	0.02	0.03	0.82	0.01	0.67	0.01	0.9	0.39	0	2.02	1.93	0.18	0.11	0.08	2.74	0.02	1.61	1.89	0.62	0	0		-16.33	-10.31	3.5	53.55	59.99	328.98	608.19	403.17	683.81	337.14	623.58	397.11	625.08
59.726	5	0.14	0.19	0.03	0.13	0.03	0.15	0.06	0.63	0.81	99.62	0.33	0	93.16	0.02	0.03	0.96	0.01	0.63	0.01	0.81	0.32	0	1.86	2.03	0.21	0.08	0.11	2.76	0.02	1.73	3.74	0.59	0	0		-18.79	-8.94	3.6	53.41	59.17	327.78	607.63	403.23	684.69	337.02	622.69	396.17	624.48
59.759	5	0.14	0.19	0.03	0.13	0.03	0.15	0.06	0.58	0.74	99.62	0.33	0	91.25	0.02	0.02	1.01	0.01	0.58	0.01	0.74	0.28	0	1.85	1.8	0.27	0.08	0.16	2.5	0.02	1.59	2.5	0.58	0	0		-18.85	-10.28	4.14	53.58	60.04	327.35	608.07	402.13	683.72	336.08	623.66	396.1	624.9
59.793	5	0.14	0.19	0.03	0.13	0.03	0.15	0.06	0.61	0.69	99.62	0.33	0	89.22	0.02	0.02	1.19	0	0.55	0.01	0.69	0.25	0	1.72	1.68	0.35	0.08	0.13	2.38	0.02	1.54	2.05	0.61	0	0		-20.24	-11.43	3.35	53.63	60.22	327.21	608.44	401.54	683.67	335.25	623.9	395.46	624.73
59.826	5	0.14	0.19	0.03	0.13	0.03	0.15	0.06	0.66	0.7	99.62	0.33	0	93.42	0.02	0.02	1.18	0	0.58	0.01	0.7	0.22	0	1.78	1.73	0.35	0.09	0.12	2.4	0.02	1.78	2.23	0.66	0	0		-20.5	-8.74	2.86	53.39	60.87	326.85	607.6	401.63	683.61	334.59	622.7	395.44	624.04
59.859	5	0.14	0.19	0.03	0.13	0.03	0.15	0.06	0.73	0.83	99.62	0.33	0	94.5	0.02	0.02	1.42	0	0.66	0.01	0.83	0.23	0	1.73	1.82	0.34	0.08	0.1	2.44	0.02	1.61	4.28	0.73	0	0		-17.89	-7.78	3.59	53.35	61.86	325.65	607.29	400.72	682.97	333.4	623.86	395.25	624
59.893	5	0.14	0.19	0.03	0.14	0.03	0.15	0.06	0.72	1.18	99.62	0.33	0	92.81	0.02	0.02	2.06	0	0.62	0.01	1.18	0.24	0	1.61	1.58	0.37	0.08	0.07	2.39	0.02	1.48	3.94	0.72	0	0		-23.71	-9.21	3.03	53.55	61.32	326.42	608.4	400.01	682.28	333.41	623.63	394.73	624.22
59.926	5	0.14	0.19	0.03	0.13	0.03	0.15	0.06	0.66	1.78	99.61	0.33	0	91.12	0.01	0.01	2.42	0	0.54	0.01	1.84	0.28	0	1.78	1.75	0.31	0.08	0.06	2.23	0.02	1.39	2.33	0.66	0	0		-24.3	-10.36	2.46	53.67	62.61	327.12	608.89	399.06	680.83	332.37	624	394.98	624.35
59.959	5	0.14	0.19	0.03	0.13	0.03	0.15	0.06	0.63	1.71	99.61	0.33	0	94.81	0.01	0.01	2.11	0	0.45	0.01	2.54	0.33	0	1.71	1.78	0.3	0.07	0.04	2.21	0.02	1.39	4.13	0.63	0	0		-20.14	-7.47	2.86	53.41	63.31	327.08	607.88	399	679.8	332.2	623.8	395.5	623.92
59.993	5	0.14	0.19	0.03	0.13	0.03	0.15	0.06	0.61	1.66	99.61	0.33	0	94.49	0.01	0.01	2.24	0	0.42	0.01	3.22	0.32	0	1.66	1.84	0.32	0.08	0.03	2.17	0.02	1.61	1.79	0.61	0	0		-17.83	-7.79	2.23	53.14	62.22	328.17	608.16	398.72	679.01	332.83	624.16	395.05	623.77
60.026	5	0.14	0.2	0.03	0.13	0.03	0.15	0.06	0.56	1.64	99.61	0.33	0	95.94	0.01	0.01	2.56	0	0.4	0.01	3.29	0.28	0	1.64	2	0.33	0.07	0.03	2.31	0.02	1.64	1.75	0.56	0	0		-17.69	-6.19	1.31	53.18	61.71	328.03	608.31	398.82	679.97	332.63	624.2	394.34	623.59
60.059	5	0.14	0.2	0.03	0.14	0.03	0.15	0.06	0.52	1.51	99.6	0.33	0	96.05	0.01	0.01	2.71	0	0.39	0.01	2.17	0.17	0	1.51	2.22	0.26	0.06	0.03	2.34	0.02	1.81	8.82	0.52	0	0		-17.03	-6.04	1.32	52.8	59.83	326.81	607.55	397.85	680.05	332.48	623.02	392.31	622.91
60.093	5	0.15	0.2	0.03	0.14	0.03	0.16	0.06	0.5	1.44	99.6	0.33	0	95.61	0.01	0.01	2.91	0	0.42	0.01	1.78	0.15	0	1.44	2.2	0.23	0.06	0.04	2.43	0.02	1.92	13.09	0.5	0	0		-17.5	-6.59	1.01	52.91	60.82	325.7	607.13	397.6	680.48	331.15	622.88	391.97	622.48
60.126	5	0.15	0.2	0.03	0.14	0.03	0.16	0.06	0.48	1.44	99.6	0.33	0	94.63	0.01	0.01	3.1	0	0.38	0.02	1.48	0.15	0	1.44	2.02	0.22	0.05	0.04	2.38	0.02	1.92	21.94	0.48	0	0		-17.9	-7.66	2.32	53.02	63.66	325.06	606.77	396.88	678.79	329.69	623.11	393.35	622.72
60.16	5	0.15	0.21	0.03	0.14	0.03	0.16	0.06	0.46	1.24	99.59	0.33	0	95.39	0.01	0.01	4.06	0	0.46	0.02	1.56	0.17	0	1.24	2.07	0.22	0.05	0.05	2.21	0.02	1.88	22.59	0.45	0	0		-13.22	-6.85	1.53	52.39	63.1	324.13	606.36	395.88	679.37	328.62	622.01	391.71	623.08
60.193	5	0.15	0.21	0.03	0.14	0.03	0.16	0.06	0.47	1.24	99.59	0.33	0	96.42	0.02	0.01	4.18	0.01	0.47	0.02	1.32	0.1	0	1.24	1.82	0.19	0.04	0.05	1.96	0.02	2.11	16.05	0.42	0	0		-14.05	-5.53	1.42	52.53	63.45	323.6	606.17	395.26	679.11	327.82	622.05	391.27	622.42
60.226	5	0.15	0.21	0.03	0.14	0.03	0.17	0.06	0.43	1.1	99.58	0.33	0	96.11	0.03	0.01	4.28	0.01	0.43	0.02	1.1	0.07	0	1.25	1.82	0.17	0.04	0.06	1.93	0.02	2	13.96	0.4	0.05	0		-13.15	-5.97	1.37	52.43	62.35	322.61	605.96	394.65	679.59	327.54	622.04	389.89	622.13
60.26	5	0.16	0.22	0.03	0.15	0.03	0.17	0.06	0.45	1.16	99.57	0.33	0	96.92	0.05	0.01	5.25	0.01	0.45	0.01	1.16	0.06	0	1.16	1.64	0.15	0.04	0.07	1.83	0.02	2.08	11.71	0.36	0.07	0		-12.49	-4.75	1.99	52.27	62.93	321.78	605.6	393.74	678.91	326.7	621.58	389.63	622.23
60.293	5	0.15	0.21	0.03	0.14	0.03	0.17	0.06	0.42	0.99	99.58	0.33	0	96.1	0.07	0.02	4.51	0.01	0.42	0.01	0.99	0.05	0	1.17	1.72	0.16	0.04	0.07	1.75	0.03	2.09	8.56	0.36	0.11	0		-12.87	-5.98	2.29	52.41	62.09	321.25	606.25	392.26	678.48	326.24	621.87	388.32	622.79
60.326	5	0.16	0.22	0.03	0.15	0.03	0.17	0.06	0.42	1.31	99.56	0.33	0	95.74	0.08	0.02	5.25	0.01	0.42	0.01	1.53	0.11	0	1.31	1.82	0.15	0.04	0.06	1.84	0.03	2.01	11.92	0.33	0.15	0		-14.56	-6.44	0.41	52.95	61.4	320.26	605.36	394.23	681.03	326.17	621.79	387.57	621.57
60.36	5	0.16	0.23	0.03	0.15	0.03	0.19	0.06	0.47	1.49	99.54	0.33	0	96.34	0.07	0.02	6.7	0.01	0.47	0.01	2.48	0.23	0	1.49	2.29	0.14	0.04	0.07	1.77	0.03	2	19.99	0.27	0.26	0		-13.3	-5.64	2.05	52.94	62.39	320.18	605.39	394.07	680.72	326.34	622.12	388.74	621.9
60.393	5	0.17	0.24	0.03	0.15	0.03	0.2	0.06	0.51	1.77	99.52	0.33	0	96.35	0.06	0.02	7.83	0.01	0.51	0.01	3.33	0.5	0	1.77	2.88	0.16	0.04	0.09	1.8	0.02	1.9	23.02	0.27	0.32	0		-14.69	-5.63	1.82	53.27	63	319.77	604.86	394.8	681.23	326.1	622.01	389.09	621.22
60.426	5	0.18	0.24	0.04	0.15	0.03	0.21	0.06	0.58	2.14	99.51	0.33	0	96.53	0.04	0.02	8.73	0.01	0.58	0.01	4.33	1.3	0	2.14	3.33	0.15	0.04	0.08	1.76	0.02	1.8	19.95	0.25	0.36	0		-14.83	-5.38	1.12	53.39	62.07	319.72	604.72	395.17	682.04	326.38	621.67	388.45	620.84
60.46	5	0.19	0.26	0.04	0.16	0.03	0.24	0.06	0.6	2.53	99.48	0.33	0	96.31	0.03	0.01	10.85	0.01	0.6	0.01	4.47	1.93	0	2.53	4.14	0.16	0.04	0.1	1.81	0.02	1.86	18.22	0.23	0.38	0		-16.18	-5.69	1.35	53.67	62.22	319.09	604.41	394.63	681.42	325.83	621.68	388.04	620.31
60.493	5	0.21	0.26	0.04	0.17	0.03	0.25	0.06	0.61	2.81	99.47	0.33	0	95.83	0.02	0.01	11.95	0	0.61	0.01	4.49	3.04	0	2.81	4.43	0.15	0.05	0.09	1.88	0.02	1.6	30.12	0.23	0.28	0		-15.33	-6.32	1.03	53.84	61.79	318.99	603.94	395.15	682.04	326.11	621.13	387.88	619.95
60.527	5	0.22	0.27	0.05	0.17	0.03	0.29	0.06	0.64	3.66	99.42	0.33	0	96.35	0.01	0.01	13.18	0	0.64	0.02	4.02	4.06	0	3.66	5.31	0.12	0.05	0.1	1.77	0.03	1.29	16.84	0.22	0.22	0		-17.87	-5.63	1.28	54.13	62.09	318.6	603.23	395.9	681.93	326.27	621.09	388.32	618.94
60.56	5	0.23	0.27	0.04	0.18	0.03	0.33	0.06	0.68	3.89	99.34	0.34	0	95.7	0.01	0.01	14.3	0	0.68	0.02	3.89	3.46	0	4.89	6.3	0.14	0.06	0.12	1.66	0.03	1.15	20.68	0.23	0.13	0		-18.26	-6.49	1.62	54.59	61.89	318.88	602.61	396.56	681.68	327	620.33	388.86	618.5
60.593	5	0.22	0.26	0.04	0.17	0.03	0.32	0.06	0.85	2.31	99.36	0.33	0	96.35	0.01	0.02	11.94	0	0.85	0.02	2.31	2.26	0	5.2	7.78	0.12	0.08	0.22	1.46	0.03	1.36	1.45	0.26	0.09	0		-14.11	-5.63	1.36	54.79	59.33	318.1	601.27	396.7	682.5	327.83	618.9	387.14	617.61
60.627	5	0.2	0.24	0.04	0.16	0.03	0.31	0.06	1	1.41	99.38	0.33	0	94.67	0.01	0.03	9.51	0	1	0.02	1.41	1.16	0	6.54	7.68	0.12	0.1	0.42	1.18	0.03	1.25	1.83	0.28	0.06	0		-13.22	-7.61	2.34	55.56	59.53	319.08	601.42	397.33	682.03	328.96	619.01	388.48	618.16
60.66	5	0.18	0.23	0.04	0.15	0.03	0.29	0.06	1.28	1.01	99.42	0.33	0	93.01	0.01	0.06	7.39	0.01	1.28	0.02	1.01	0.7	0	6.49	9.29	0.13	0.11	0.94	1.09	0.03	1.36	2.23	0.31	0.03	0		-17.97	-9.06	2.06	56.18	58.72	320.11	600.25	398.85	681.65	330.49	616.21	389.21	616.89
60.693	5	0.18	0.22	0.04	0.15	0.03	0.33	0.06	1.56	0.65	99.34	0.33	0	94.17	0.02	0.1	6.21	0.01	1.56	0.01	0.65	0.73	0	8.2	13.78	0.12	0.13	1.38	1.03	0.03	1.38	8.23	0.35	0	0		-15.83	-8.09	0.48	57.03	58.76	323.56	598.08	401.73	678.99	332.93	615.46	391.67	613.82
60.727	5	0.19	0.22	0.05	0.15	0.03	0.43	0.06	2.01	0.83	99.15	0.47	0	93.8	0.03	0.21	6.01	0.01	2.01	0.02	0.83	1.2	0	11.34	18.94	0.15	0.15	1.89	1.14	0.04	1.3	11.52	0.43	0	0		-14.59	-8.42	1.55	57.22	60.86	322.27	597.11	402.48	680.17	332.1	614.35	392.96	614.12
60.76	5	0.21	0.21	0.08	0.15	0.03	0.5	0.06	2.37	1.09	98.99	0.92	0	93.13	0.07	0.43	4.97	0.01	2.37	0.02	1.09	1.84	0	11.78	29.57	0.15	0.18	2.76	1.13	0.04	1.29	8.66	0.47	0.01	0		-18.15	-8.96	2.29	57.5	60.61	321.73	596.27	402.74	679.72	332.42	613.08	393.03	613.29
60.794	5	0.22	0.2	0.11	0.15	0.03	0.76	0.06	2.67	1.38	98.47	1.87	-2.34	93.94	0.19	0.83	4.31	0.01	2.67	0.02	1.38	2.14	0	16.82	39.75	0.15	0.19	3.6	1.12	0.05	1.14	22.82	0.55	0.05	0		-16.36	-8.29	2.52	57.7	60.52	321.85	595.99	403.39	680.06	332.97	613.35	393.49	613.24
60.827	5	0.22	0.19	0.15	0.14	0.03	1.01	0.06	3.08	1.33	97.99	3.68	-4.56	94.25	0.45	1.24	3.09	0.01	3.08	0.03	1.33	2.3	0	19.54	49.62	0.16	0.22	3.64	0.98	0.05	1.15	21.73	0.67	0.11	0		-16.99	-8.02	3.32	57.66	59.76	321.79	595.01	403.78	679.35	333.88	612.43	393.64	612.42
60.86	5	0.23	0.19	0.19	0.14	0.03	1.2	0.06	3.49	1.28	97.6	7.12	-6.33	94.61	0.7	1.66	2.59	0.01	3.49	0.04	1.28	1.85	0	20.39	57.88	0.17	0.21	4.21	0.95	0.06	1.12	24.47	0.76	0.15	0		-16	-7.67	3.44	57.68	59.67	321.87	594.71	404.19	679.58	334.22	612.14	393.89	612.37
60.894	5	0.24	0.18	0.26	0.14	0.04	1.39	0.06	4.64	1.23	97.22	15.52	-7.4	91.91	0.9	1.86	1.48	0.01	4.64	0.05	1.23	1.72	0	20.57	67.61	0.15	0.22	5.21	0.79	0.07	1.05	30.82	1.04	0	0		-16.26	-9.85	4.07	57.86	59.37	321.96	594.86	404.22	679.64	334.72	611.78	394.08	612.83
60.927	5	0.25	0.17	0.3	0.14	0.04	1.54	0.06	6.18	1.44	96.92	24.05	-7.85	93.22	1.32	1.48	1	0.01	6.18	0.06	1.44	1.57	0	20.6	72.84	0.15	0.25	6.46	0.72	0.09	1.09	22.04	1.26	0	0		-15.13	-8.9	4.54	57.88	58.82	321.88	595.08	404.03	679.86	335.07	611.9	393.87	613.35
60.96	5	0.25	0.17	0.3	0.14	0.04	1.48	0.06	6.26	1.37	97.04	25.5	-7.82	93.45	1.46	1.52	0.9	0.01	6.26	0.08	1.37	1.02	0	19.54	73.73	0.16	0.26	7.79	0.73	0.08	1.05	23.01	1.34	0	0		-16.93	-8.71	3.88	57.96	59.9	321.97	595.64	404.05	680.11	334.3	612.56	394.19	613.5
60.994	5	0.23	0.17	0.27	0.13	0.04	1.31	0.06	4.84	0.99	97.38	21.32	-6.35	93.73	1.69	1.06	0.44	0.01	4.84	0.04	0.99	0.65	0	18.11	72.24	0.13	0.3	5.7	0.6	0.11	1.49	6.65	1.7	0	0		-14.85	-8.48	4.18	57.5	58.87	322.14	596.7	402.92	679.77	334.44	613.97	393.32	614.42
61.027	5	0.21	0.17	0.18	0.14	0.03	0.97	0.06	2.99	0.55	98.07	8.53	-3.23	94.96	2.34	0.68	0.42	0.01	2.99	0.02	0.55	0.44	0	15.83	60.81	0.09	0.31	3.37	0.57	0.11	1.47	14.83	1.67	0	0		-13.51	-7.32	3.4	56.87	60.55	322.87	598.23	402.43	679.64	333.41	616.42	393.95	615.47
61.06	5	0.18	0.17	0.13	0.13	0.03	0.68	0.06	2.27	0.31	98.63	4.18	0	96.4	2.27	0.46	0.31	0.02	1.6	0.01	0.27	0.18	0	12.64	52.09	0.06	0.31	1.25	0.52	0.11	2.05	3.86	1.81	0	0		-15.96	-5.57	3.54	55.98	59.95	321.9	599.17	400.73	679.61	332.43	616.79	392.38	616.13
61.094	5	0.16	0.17	0.08	0.13	0.03	0.47	0.06	1.99	0.27	99.06	1.36	0	96.25	1.93	0.31	0.27	0.02	0.94	0.01	0.24	0.18	0	10.9	38.09	0.06	0.26	0.47	0.57	0.1	2.06	25.76	1.99	0	0		-14.86	-5.78	3.37	55.75	60.4	322.04	601.36	400.33	681.12	332.01	619.35	392.41	618.2
61.127	5	0.15	0.17	0.06	0.13	0.03	0.38	0.06	2.07	0.3	99.25	0.66	0	93.09	2.07	0.2	0.3	0.02	0.66	0	0.26	0.16	0	10.03	27.71	0.05	0.21	0.24	0.64	0.09	2.32	24.92	1.84	0	0		-22.37	-8.99	2.6	55.62	61.02	323.13	602.51	400.46	680.43	331.95	619.92	392.94	618.06
61.161	5	0.14	0.17	0.04	0.13	0.03	0.32	0.06	2.49	0.39	99.36	0.37	0	92.99	2.49	0.13	0.33	0.02	0.49	0	0.39	0.2	0	9.6	19.21	0.04	0.17	0.12	0.8	0.08	2.56	29.05	1.7	0.02	0		-19.7	-9.08	2.42	55.21	61.44	323	602.55	399.93	680.28	331.33	620.21	392.73	618.31
61.194	5	0.13	0.18	0.04	0.13	0.03	0.26	0.06	2.52	0.41	99.48	0.33	0	94.99	2.52	0.08	0.32	0.03	0.49	0	0.41	0.2	0	7.7	13.2	0.04	0.14	0.11	0.94	0.07	2.9	24.61	1.54	0.27	0		-17.27	-7.29	2.23	54.78	60.55	323.07	603.28	399.38	680.92	331.44	620.65	391.97	619.22
61.227	5	0.13	0.18	0.03	0.13	0.03	0.24	0.06	2.12	0.41	99.53	0.33	0	94.6	2.12	0.06	0.3	0.03	0.52	0	0.41	0.17	0	7.42	9.4	0.04	0.11	0.1	1.03	0.06	3.27	37.52	1.47	0.39	0		-20.51	-7.69	2.72	54.64	60.56	323.43	603.95	398.6	679.89	331.45	620.56	392	619.73
61.261	5	0.13	0.18	0.03	0.13	0.03	0.2	0.06	1.67	0.61	99.6	0.33	0	94.2	1.67	0.05	0.26	0.03	0.59	0	0.61	0.24	0	5.82	6.56	0.04	0.09	0.09	1.18	0.04	3.71	36.52	1.42	0.42	0		-18.24	-8.06	2.42	54.43	60.57	323.96	604.11	398.28	679.3	331.4	621.08	391.96	619.78
61.294	5	0.13	0.18	0.03	0.13	0.03	0.2	0.06	1.38	0.96	99.61	0.33	0	94.02	0.97	0.04	0.26	0.03	0.78	0	0.96	0.48	0	5.52	7.52	0.04	0.08	0.1	1.34	0.04	3.76	31.58	1.38	0.44	0		-20.26	-8.23	1.22	54.35	61.3	323.48	604.33	397.86	679.57	330.03	621.46	391.29	619.28
61.327	5	0.13	0.18	0.03	0.13	0.03	0.18	0.06	1.29	1.45	99.63	0.33	0	94.76	0.58	0.03	0.27	0.02	0.92	0	1.45	0.94	0	4.88	6.66	0.04	0.07	0.09	1.56	0.03	3.93	24.04	1.29	0.43	0		-21.51	-7.52	1.35	54.33	61.38	323.96	604.72	397.54	678.89	330.14	621.52	391.49	619.55
61.361	5	0.14	0.19	0.04	0.13	0.03	0.17	0.06	1.05	1.66	99.62	0.33	0	94.8	0.46	0.03	0.28	0.02	0.96	0	1.66	1.48	0	3.29	7.21	0.03	0.08	0.08	1.97	0.02	4.92	10.29	1.05	0.53	0		-15.83	-7.48	2.44	54.3	61.14	323.91	604.99	398.12	680.08	331.04	622.46	392.16	620.85
61.394	5	0.14	0.19	0.04	0.13	0.03	0.16	0.06	0.97	1.44	99.62	0.33	0	93.87	0.31	0.02	0.27	0.03	0.92	0	1.44	1.78	0	3.06	6.06	0.03	0.08	0.08	2.34	0.02	4.56	8.61	0.97	0.46	0		-21.25	-8.36	2.06	54.24	60.97	324.25	605	397.32	678.5	330.7	621.55	391.65	620.09
61.427	5	0.14	0.19	0.04	0.13	0.03	0.15	0.06	0.87	1.68	99.62	0.33	0	94.42	0.17	0.02	0.29	0.02	0.87	0.01	1.68	2.02	0	2.47	5.1	0.03	0.08	0.06	3.09	0.02	4.97	12.7	0.85	0.49	0		-16.18	-7.86	1.78	54.11	60.44	325.8	605.93	397.42	678.47	331.66	622.61	392.08	621.22
61.461	5	0.14	0.2	0.04	0.13	0.03	0.15	0.06	0.8	1.57	99.61	0.33	0	94.94	0.12	0.02	0.27	0.02	0.8	0.01	1.57	1.21	0	1.78	4.74	0.02	0.06	0.06	4.37	0.02	7.1	8.54	0.64	0.57	0		-15.59	-7.34	2.03	53.95	61.6	325.73	605.71	397.14	677.71	331.04	622.57	392.62	621.21
61.494	5	0.14	0.2	0.04	0.13	0.03	0.15	0.06	0.74	1.64	99.6	0.33	0	94.86	0.1	0.02	0.3	0.02	0.74	0.01	1.81	0.95	0	1.64	4.12	0.03	0.05	0.06	4.85	0.02	7.13	11.01	0.61	0.67	0		-15.73	-7.42	2.04	53.99	61.33	325.77	605.88	396.98	677.7	331.11	622.63	392.42	621.34
61.528	5	0.15	0.2	0.04	0.14	0.03	0.14	0.06	0.54	1.33	99.6	0.33	0	93.08	0.09	0.01	0.32	0.01	0.54	0.01	1.52	0.38	0	1.33	3.5	0.04	0.05	0.06	7.73	0.02	7.09	6.72	0.53	0.72	0		-17.77	-9.01	0.9	54.23	61.19	325.52	605.84	397.18	678.32	330.61	622.82	391.76	620.54
61.561	5	0.16	0.2	0.04	0.15	0.03	0.14	0.06	0.54	1.36	99.6	0.33	0	94.14	0.06	0.02	0.37	0.01	0.54	0.01	1.81	0.48	0	1.36	2.61	0.07	0.05	0.06	9.22	0.02	5.91	6.83	0.51	0.59	0		-21.55	-8.12	2.51	54.57	61.57	325.67	607.38	397.08	679.04	331.21	622.77	392.78	622.92
61.594	5	0.16	0.2	0.04	0.15	0.03	0.14	0.06	0.52	1.29	99.6	0.33	0	92.19	0.05	0.02	0.41	0.01	0.52	0.02	1.89	0.5	0	1.29	2.37	0.08	0.05	0.05	9.3	0.02	5.88	14.94	0.49	0.6	0		-19.56	-9.65	3.16	54.32	63.46	325.94	608.06	396.91	679.03	330.64	624.04	394.1	624.13
61.628	5	0.16	0.2	0.04	0.15	0.03	0.14	0.06	0.47	1.1	99.6	0.33	0	91.87	0.05	0.01	0.34	0.01	0.47	0.01	1.6	0.39	0	1.1	2.56	0.13	0.05	0.03	10.58	0.02	6.47	11.98	0.4	0.67	0		-25.68	-9.87	5	53.74	61.82	325.45	609.05	395.99	679.59	331.63	623.78	393.43	625.33
61.661	5	0.16	0.21	0.04	0.15	0.03	0.14	0.06	0.46	1.23	99.59	0.33	0	90.67	0.05	0.02	0.34	0.01	0.46	0.01	1.93	0.66	0	1.23	2.88	0.13	0.06	0.03	9.84	0.02	7.37	11.19	0.4	0.84	0		-34.13	-10.63	4.54	52.67	60.93	326.52	612.59	397.34	683.41	333.03	626.8	393.95	627.39
61.694	5	0.16	0.2	0.04	0.15	0.03	0.14	0.06	0.51	1.35	99.59	0.33	0	89.8	0.06	0.02	0.37	0.01	0.51	0.01	2.2	0.69	0	1.35	3.45	0.19	0.09	0.03	9.52	0.02	7.33	3.51	0.38	0.73	0		-27.47	-11.13	4.09	51.49	60.54	325.47	613.33	395.34	683.2	331.47	628.62	392.01	628.31
61.728	5	0.16	0.21	0.04	0.15	0.03	0.14	0.06	0.55	1.28	99.59	0.33	0	92.3	0.06	0.03	0.48	0.01	0.55	0.02	2.41	1.15	0	1.28	2.7	0.25	0.12	0.02	10.48	0.02	7.36	15.74	0.34	0.77	0		-26.13	-9.58	4.51	50.74	63.22	324.84	617.33	395.33	687.82	330.09	632.38	393.3	633.46
61.761	5	0.17	0.21	0.04	0.15	0.03	0.14	0.06	0.53	1.18	99.58	0.33	0	88.53	0.06	0.03	0.5	0.01	0.53	0.01	2.27	1.75	0	1.18	1.7	0.27	0.13	0.01	10.92	0.02	8.65	3.98	0.34	0.87	0		-34.97	-11.78	3.99	47.03	65.37	322.34	620.4	394.24	692.3	327	635.3	392.36	635.85
61.795	5	0.16	0.21	0.04	0.15	0.03	0.14	0.06	0.5	0.98	99.58	0.33	0	84.16	0.07	0.04	0.59	0.02	0.5	0.01	1.51	1.06	0	0.98	1.24	0.27	0.13	0	9.44	0.02	11.55	0.09	0.27	0.98	0		-32.02	-13.65	5.42	46.59	62.48	321.4	623.55	395.21	697.36	329.11	639.67	391.58	639
61.828	5	0.16	0.22	0.04	0.15	0.03	0.14	0.06	0.48	0.96	99.56	0.33	0	81.47	0.09	0.05	0.71	0.02	0.48	0.01	1.64	0.92	0	0.96	1	0.27	0.12	0	9.62	0.02	14.04	0.21	0.25	1.32	0		-28.36	-14.6	5.52	48.04	59.94	322.85	623.49	396.9	697.54	331.98	642.3	391.77	638.01
61.861	5	0.16	0.23	0.04	0.15	0.03	0.14	0.06	0.5	0.97	99.55	0.33	0	96.61	0.1	0.08	0.76	0.03	0.5	0.01	1.42	0.76	0	0.97	0.83	0.28	0.13	0	9.12	0.02	17	1.02	0.25	1.5	0		-26.8	-5.25	4.18	46.82	59	322.37	623.64	394.57	695.84	330.34	638.7	389.34	639.02
61.895	5	0.15	0.22	0.04	0.15	0.03	0.14	0.06	0.56	0.98	99.56	0.53	0	89.98	0.07	0.12	0.94	0.02	0.56	0.01	1.54	0.8	0.16	0.98	0.55	0.33	0.12	0.01	7.49	0.02	25.05	0.8	0.22	1.28	0		-28.92	-11.02	4.27	47.47	59.62	322.6	624.92	393.85	696.16	329.83	641.28	389.42	639.35
61.928	5	0.15	0.22	0.04	0.14	0.03	0.14	0.06	0.55	1.06	99.56	0.87	0	93.31	0.05	0.14	0.98	0.03	0.55	0.01	2.22	1.57	0.25	1.06	0.46	0.37	0.1	0.01	6.2	0.02	31.48	1.78	0.19	1.11	0		-23.98	-8.82	2.85	49.13	60.51	323.38	625.54	391.35	693.51	327.87	640.79	388.38	640.2
61.961	5	0.14	0.22	0.04	0.14	0.03	0.14	0.06	0.51	1.18	99.57	1.1	0	97.38	0.03	0.13	0.97	0.02	0.51	0.01	2.84	1.58	0.18	1.18	0.46	0.4	0.1	0.01	5.22	0.02	34.18	1.56	0.18	1.01	0		-24.9	-3.93	2.98	48.9	60.76	320.5	624.21	388.37	692.08	324.93	637.55	385.65	639.74
61.995	5	0.14	0.21	0.04	0.13	0.02	0.13	0.06	0.32	1.39	99.58	2.45	0	98.65	0.02	0.08	1.01	0.02	0.32	0.01	4.33	1.22	0.16	1.39	0.62	0.57	0.08	0.01	3.82	0.02	43.16	0.74	0.15	0.74	0		-20.39	-0.56	4.31	48.88	61.06	315.7	623.4	383.5	691.42	320.68	635.86	381.55	640.67
62.028	5	0.13	0.21	0.04	0.13	0.02	0.13	0.06	0.26	1.41	99.59	3.65	0	98.51	0.01	0.05	1.1	0.01	0.26	0.01	7.27	1.12	0.17	1.41	1.13	0.8	0.08	0.01	3.82	0.02	45.33	0.23	0.14	0.54	0		-25.12	-1.03	2.11	48.45	62.41	311.74	621.06	381.06	690.37	315.72	634.44	378.06	637.39
62.061	5	0.13	0.21	0.05	0.12	0.02	0.13	0.06	0.31	1.58	99.59	6.48	0	98.34	0.01	0.05	1.33	0.01	0.31	0.01	10.2	1.46	0.07	1.58	1.81	1.31	0.11	0.02	3.47	0.02	49.92	0.44	0.14	0.46	0		-22.1	-1.6	2.52	49.14	62.77	306.72	619.61	377.65	690.85	311.52	633.41	374.22	636.34
62.095	5	0.12	0.2	0.06	0.11	0.02	0.13	0.06	0.4	1.73	99.59	12.22	0	98.45	0.01	0.04	1.51	0.01	0.4	0.01	12.31	2.03	0.02	1.73	2.69	2.05	0.14	0.02	3.11	0.03	56.49	0.24	0.12	0.3	0		-17.79	1.24	2.04	49.88	61.33	301.58	616.45	375.16	691.11	308.21	630.94	369.46	634.2
62.128	5	0.12	0.2	0.09	0.11	0.03	0.12	0.06	0.92	1.86	99.59	9.85	0	96.46	0	0.03	1.58	0.01	0.92	0.02	15.73	6.49	0	1.86	3.19	3.19	0.14	0.04	2.85	0.03	50.04	0.21	0.14	0.25	0		-20.98	5.47	2.31	50.68	62.84	296.74	615	371.34	690.3	303.33	629.19	366.06	633.02
62.162	5	0.14	0.21	0.09	0.11	0.03	0.14	0.06	2.84	2.03	99.59	5.57	0	92.28	0	0.05	2.11	0.01	2.84	0.03	13.33	8.08	0	2.03	4.27	4.58	0.19	0.09	2.35	0.04	44.78	0.28	0.17	0.26	0		-23.34	9.59	1.39	50.98	59.81	292.76	610.08	369.75	688.18	301.64	624.55	361.36	627.68
62.195	5	0.14	0.21	0.06	0.12	0.03	0.15	0.06	2.52	1.99	99.59	3.89	0	94.58	0.01	0.07	2.46	0.01	2.52	0.03	9.15	3.53	0	1.99	6.3	4.23	0.21	0.19	2.07	0.06	44.27	0.23	0.19	0.26	0		-26.26	7.7	-1.22	51.94	62.64	289.52	605.93	369.52	686.07	297.17	622.01	359.79	623.16
62.228	5	0.14	0.21	0.05	0.13	0.03	0.16	0.06	4.55	1.99	99.59	2.26	0	95.68	0.01	0.12	2.07	0.02	4.55	0.04	6.26	3.22	0	1.99	6.04	4.17	0.26	0.43	1.97	0.07	40.2	0.21	0.25	0.41	0		-20.6	6.51	-0.77	54.46	61.86	287.76	603.14	367.61	684.11	295.94	619.64	357.79	620.79
62.262	5	0.14	0.21	0.04	0.13	0.03	0.17	0.06	5.57	1.91	99.58	1.22	0	93.07	0.02	0.23	1.62	0.02	5.57	0.04	2.75	0.81	0	1.91	5.54	3.96	0.36	0.97	1.43	0.09	32.88	0.03	0.35	0.66	0		-23.15	9.01	-1.28	54.91	61.29	285.28	600.52	366.94	683.68	294.43	617.56	355.72	616.95
62.295	5	0.14	0.21	0.03	0.13	0.04	0.16	0.06	6.3	1.87	99.59	0.84	0	94.68	0.03	0.53	1.34	0.05	6.3	0.04	1.94	0.5	0	1.87	4.62	3.57	0.47	1.48	1.28	0.09	26.98	0.02	0.49	0.85	0		-22.33	7.61	-1.91	55.74	61.44	284.1	599.11	366.13	682.39	293.05	616.42	354.48	616.06
62.328	5	0.14	0.2	0.03	0.13	0.04	0.17	0.06	9.33	1.76	99.59	0.65	0	92.41	0.05	0.94	1.19	0.07	9.33	0.04	1.76	0.62	0	2.27	4.33	4.25	0.45	1.59	1.3	0.11	20.18	0.52	0.7	0.92	0		-21.74	9.5	-1.59	56	62.83	282.84	598.15	364.94	681.35	291.26	615.44	354.09	615.53
62.362	5	0.13	0.2	0.03	0.13	0.05	0.16	0.06	10.98	2.15	99.61	0.42	0	93.65	0.08	1.58	0.94	0.08	10.98	0.05	2.15	0.51	0	2.29	3.78	5.03	0.57	1.9	1.02	0.15	12.56	0.46	1.13	1.17	0		-23.21	8.54	-1.32	55.83	64.62	281.38	597.59	363.43	680.17	288.98	614.65	353.6	615.34
62.395	5	0.13	0.19	0.03	0.13	0.06	0.16	0.06	10.49	2.12	99.63	0.43	0	93.49	0.14	1.4	0.85	0.1	13.23	0.05	3.18	0.85	0	2.12	3.59	3.73	0.71	1.4	0.99	0.17	10.49	0.26	1.46	0.84	0		-21.66	8.68	-1.71	54.88	62.8	279.02	598.2	360.18	680.12	286.93	615.29	349.73	615.83
62.428	5	0.13	0.17	0.03	0.12	0.06	0.16	0.06	9.17	1.78	99.65	0.36	0	91.9	0.13	0.7	0.66	0.09	12.1	0.05	2.46	0.51	0	1.78	3.84	2.98	0.72	0.84	0.97	0.21	9.17	0.55	1.97	0.44	0		-18.56	9.86	-0.38	54.47	63.63	278.23	597.89	358.56	679.54	285.96	614.74	349.58	615.86
62.462	5	0.12	0.15	0.03	0.12	0.07	0.14	0.06	6.48	1.51	99.7	0.33	0.39	91.32	0.09	0.31	0.56	0.06	12.08	0.06	2.07	0.43	0	1.51	2.99	2.07	0.99	0.66	0.97	0.31	6.48	0.1	3.44	0	0		-12.05	10.23	-0.09	54.24	62.74	276.25	596.81	357.43	680.53	285.01	614.39	347.74	615.25
62.495	5	0.12	0.14	0.03	0.12	0.07	0.14	0.06	6	1.38	99.71	0.33	0.93	94.25	0.08	0.19	0.55	0.05	10.76	0.08	1.46	0.48	0	1.38	2.09	1.25	1.11	0.4	0.99	0.34	6	0.36	3.96	0	0		-10.88	8.02	0.91	54.1	64.13	276.61	596.95	355.82	678.88	284.15	614.41	348.28	614.7
62.529	5	0.1	0.1	0.02	0.1	0.12	0.12	0.06	3.09	1.39	99.76	0.33	6.06	92.76	0.05	0.12	0.46	0.04	10.99	0.15	1.67	1.25	0	1.39	1.81	0.55	1.5	0.69	0.9	0.55	3.09	0.26	8.76	0	0		-10.83	9.24	1.37	54.41	63.58	275.92	596.37	355.18	678.42	284.01	613.4	347.58	614.55
62.562	5	0.09	0.08	0.02	0.09	0.16	0.1	0.06	2.44	1.38	99.67	0.45	9.37	92.4	0.05	0.11	0.33	0.03	9.78	0.17	1.59	1.64	0	1.38	1.55	0.32	1.66	0.72	0.8	0.61	2.44	0.03	12.22	0	0		-11.19	9.51	1.94	55.11	64.09	274.18	595.7	355.2	679.68	283.2	612.59	347.26	614.62
62.595	5	0.09	0.08	0.02	0.09	0.14	0.1	0.06	2.57	1.33	99.72	0.44	8.1	93.74	0.03	0.11	0.28	0.03	7.3	0.18	1.63	1.88	0	1.33	1.36	0.27	2.11	0.94	0.74	0.61	2.57	0.04	11.98	0	0		-10.24	8.47	1.86	55.58	63.17	273.35	595.04	354.82	679.67	282.98	612.73	346.14	613.37
62.629	5	0.07	0.05	0.02	0.07	0.28	0.08	0.06	2.38	1.26	99.45	1.09	14.46	93.02	0.03	0.12	0.18	0.04	6.86	0.15	2.06	2.29	0	1.26	1.4	0.08	2.51	1.76	0.63	0.66	2.38	0.08	18.44	0	0		-10.84	9.05	2.33	56.24	63.47	272.89	595.23	354.27	679.76	282.58	611.94	346	614.43
62.662	5	0.07	0.05	0.02	0.07	0.28	0.08	0.06	2.22	1.31	99.45	1.2	14.77	93.41	0.04	0.19	0.18	0.05	5.43	0.13	1.66	1.44	0	1.31	1.3	0.08	2.59	1.62	0.61	0.63	2.22	0.11	19.1	0	0		-12.27	8.74	1.64	57.02	62.51	272.27	595.62	352.59	678.85	281.56	612.34	344.04	614.05
62.695	5	0.07	0.04	0.01	0.07	0.34	0.07	0.06	2.39	1.16	99.33	1.64	16.74	92.44	0.06	0.35	0.15	0.06	4.85	0.15	1.48	0.79	0	1.16	1.33	0.05	3.15	2.2	0.58	0.56	2.39	0.03	21.2	0	0		-14.29	9.48	2.34	57.35	61.22	271.53	595.35	350.37	676.79	281.07	611.03	342.23	613.87
62.729	5	0.06	0.03	0.01	0.06	0.64	0.06	0.06	2.37	0.99	98.72	3.66	22.7	90.38	0.12	0.65	0.12	0.08	6.12	0.16	1.49	0.7	0	0.99	1.43	0.03	3.84	2.37	0.58	0.58	2.04	0.03	26.31	0	0		-11.41	10.8	3.06	57.56	60.76	270.27	594.51	348.73	676.09	280.21	610.3	340.91	613.13
62.762	5	0.06	0.03	0.01	0.06	0.63	0.06	0.06	1.88	0.96	98.74	3.58	22.88	91.98	0.23	1.13	0.13	0.11	6.25	0.17	0.96	0.52	0	0.98	1.7	0.03	4.53	1.71	0.52	0.68	1.88	0.02	26.17	0	0		-15.92	9.81	2.04	58.01	62.59	269.53	594.32	347.35	674.09	277.76	609.82	340.27	612.75
62.796	5	0.06	0.03	0.01	0.06	0.57	0.07	0.06	2.07	1.03	98.86	2.66	21.56	94.66	0.51	1.83	0.18	0.15	8.1	0.18	1.23	0.94	0	1.03	1.67	0.03	3.97	1.23	0.46	0.86	2.07	0.08	24.28	0	0		-13.46	7.62	0.86	58.08	61.84	268.1	593.54	345.99	673.79	276.1	610.12	337.93	611.15
62.829	5	0.06	0.03	0.01	0.07	0.52	0.07	0.07	2.17	0.88	98.96	2.42	20.84	93.2	0.67	2.23	0.18	0.18	7.77	0.26	1.38	1.2	0	0.88	1.46	0.03	4.73	0.8	0.39	1.14	2.17	0.13	23.66	0	0		-16.3	8.91	0.69	57.96	60.19	266.81	593.46	343.78	672.47	275.11	609.43	335.29	610.72
62.862	5	0.06	0.03	0.01	0.07	0.57	0.07	0.07	2	0.89	98.85	2.69	21.59	91.72	1.37	2.41	0.19	0.17	8.15	0.41	1.54	2.2	0	0.89	1.35	0.03	4.96	0.52	0.41	1.3	2	0.48	24.35	0	0		-14.62	9.98	2.03	57.88	62.94	264.63	592.73	342.22	672.46	272.56	608.49	335.45	610.99
62.896	5	0.06	0.03	0.01	0.07	0.53	0.07	0.07	2.17	0.75	98.94	2.33	20.49	91.15	2.32	2.27	0.19	0.15	8.53	0.49	2.09	3.15	0	0.75	1.04	0.03	4.5	0.36	0.41	1.84	2.17	0.36	23.43	0	0		-14.62	10.34	1.07	57.75	62.8	262.92	592.6	340.02	671.78	270.18	608.95	332.98	610.02
62.929	5	0.05	0.03	0.01	0.07	0.67	0.06	0.07	1.57	0.8	98.66	3.35	22.66	91.58	2.18	2.52	0.2	0.17	8.07	0.52	2.42	3.38	0	0.8	0.96	0.04	4.88	0.29	0.43	2.37	1.57	0.16	25.75	0	0		-11.05	10.07	1.59	57.61	64.52	260.23	593	336.37	671.26	266.42	609.44	330.92	610.93
62.962	5	0.05	0.03	0.01	0.07	0.6	0.07	0.08	1.37	0.79	98.8	3.02	21.48	94.2	2.61	2.4	0.18	0.14	7.41	0.58	2.78	4.05	0	0.79	0.67	0.04	4.79	0.37	0.48	2.57	1.37	0.74	25.09	0	0		-7.9	8.06	0.39	56.87	63.35	258.8	592.92	334.45	670.68	264.7	610.04	328.04	610.78
62.996	5	0.05	0.03	0.02	0.07	0.59	0.06	0.08	1	0.82	98.82	3.24	21.08	90.66	2.54	2.73	0.17	0.15	6.23	0.63	3.74	5.39	0	0.82	0.58	0.07	3.91	0.39	0.47	2.93	1	0.68	25.53	0	0		-11.07	10.64	0.98	56.84	62.96	256.35	593.49	330.53	669.42	262.04	609.67	324.98	611.1
63.029	5	0.05	0.03	0.01	0.07	0.51	0.06	0.08	0.91	0.75	98.99	3	20.04	91.66	3.12	2.58	0.15	0.16	4.5	0.5	2.96	4.01	0	0.75	0.52	0.07	3.45	0.56	0.51	2.99	0.91	0.58	25.05	0	0		-9.34	10.01	1.04	56.66	61.31	255.03	594	329.38	670.85	261.63	610.76	322.95	610.75
63.062	5	0.06	0.03	0.01	0.07	0.44	0.07	0.08	0.88	0.69	99.12	2.61	18.94	90.07	3.58	2.51	0.12	0.18	3.8	0.43	2.45	4.59	0	0.69	0.57	0.1	3.11	0.55	0.56	3.56	0.88	0.87	24.14	0	0		-13.53	10.97	0.04	56.8	62.86	253.06	594.29	327.18	669.93	258.3	610.96	321.16	610.84
63.096	5	0.06	0.03	0.02	0.07	0.48	0.07	0.09	0.75	0.73	99.05	2.88	19.56	84.57	4	1.86	0.14	0.15	3.98	0.36	2.37	5.9	0	0.73	0.75	0.12	3	0.62	0.62	4.37	0.71	0.52	24.78	0	0		-13.57	13.49	0.36	56.72	62.84	251.14	594.76	326.26	671.75	257.07	611.45	319.91	611.34
63.129	5	0.06	0.03	0.02	0.07	0.46	0.07	0.08	0.98	0.73	99.08	2.65	19.23	86.23	3.63	1.71	0.13	0.16	4.35	0.34	2.1	5.03	0	0.73	0.89	0.1	2.92	0.98	0.67	4.46	0.65	1.31	24.23	0	0		-13.82	12.83	0.26	56.5	62.76	249.79	595.48	324.97	672.52	255.74	612.21	318.49	612
63.163	5	0.06	0.03	0.02	0.07	0.57	0.07	0.09	1.27	0.56	98.87	2.73	20.17	85.07	3.79	1.51	0.12	0.16	7.69	0.35	3.62	13.49	0	0.56	0.94	0.1	3.03	1.27	0.89	6.42	0.51	0.78	24.44	0	0		-8.99	13.3	-0.39	56.1	63.18	248.01	596.04	323.19	673.25	253.43	613.59	316.61	612.94
63.196	5	0.06	0.03	0.03	0.06	0.72	0.07	0.1	1.04	0.54	98.56	3.31	21.6	85	4.75	1.28	0.11	0.12	9.5	0.47	4.94	15.14	0	0.54	1.04	0.1	2.44	0.66	1.2	7.7	0.36	1.91	25.67	0	0		-12.52	13.33	-0.97	56.04	63.05	245.92	597.17	321.83	674.79	251.48	614.82	314.52	613.59
63.229	5	0.05	0.02	0.02	0.06	1.05	0.07	0.1	0.84	0.45	97.9	4.36	24.75	86.05	5.19	0.89	0.12	0.09	12.76	0.64	5.33	11.83	0	0.45	0.84	0.08	2.38	0.29	1.62	7.79	0.31	3.5	27.46	0	0		-11.94	12.9	-0.03	55.6	64.12	243.03	596.64	320.23	675.88	249.16	614.1	313.27	613.75
63.263	5	0.05	0.02	0.02	0.06	1.72	0.07	0.11	0.81	0.39	96.56	6.24	28.55	87.69	6.48	0.62	0.1	0.07	16.93	0.82	5.95	10.37	0	0.39	0.81	0.09	2.37	0.11	2.32	8.37	0.23	1.91	29.8	0	0		-11.28	12.18	-0.48	55.24	62.18	241.08	597.5	317.6	676.16	247.62	614.91	309.79	614.44
63.296	5	0.05	0.02	0.02	0.05	2.29	0.07	0.1	0.85	0.31	95.41	7.3	31.11	89.2	5.64	0.51	0.1	0.06	20.06	1.21	6.12	9.69	0	0.31	0.85	0.08	2.25	0.07	2.48	7.87	0.23	2.9	30.85	0	0		-14.28	11.44	1.07	54.93	62.96	236.65	598.22	312.75	676.21	243.35	614.41	306.29	615.66
63.329	5	0.05	0.02	0.02	0.06	3.52	0.07	0.1	0.8	0.27	92.96	9.34	35.43	85.68	6.42	0.36	0.09	0.04	24.54	1.8	4.28	7.89	0	0.27	0.8	0.06	2.52	0.07	3.07	7.18	0.18	0.67	32.53	0	0		-14.8	13.06	0.37	55	62.41	234.11	598.28	310.5	676.58	240.89	614.85	303.3	615.21
63.363	5	0.05	0.02	0.02	0.05	5.94	0.07	0.1	0.7	0.21	88.13	11.52	39.23	86.61	6.64	0.32	0.1	0.03	31.34	2.95	5.71	9.4	0	0.21	0.7	0.04	2.71	0.1	4.26	6.13	0.14	2.01	33.98	0	0		-14.23	12.67	1.16	54.86	62	228.5	598.93	304.08	676.38	235.48	614.79	297.46	616.51
63.396	5	0.05	0.01	0.02	0.05	8.29	0.07	0.09	0.61	0.17	83.42	11.82	40.97	87.97	6.97	0.25	0.12	0.02	37.32	3.9	7.91	9.07	0	0.17	0.61	0.04	3.2	0.11	4.66	5.59	0.15	3.7	34.16	0	0		-13.16	12.05	0.02	54.56	62.07	224.31	598.65	300.2	676.34	230.83	615.33	292.9	615.86
63.429	5	0.05	0.02	0.02	0.05	7.82	0.07	0.09	0.61	0.17	84.35	11.19	40.55	86.1	6.26	0.29	0.14	0.02	36.97	5.07	7.9	5.69	0	0.17	0.61	0.03	3.83	0.16	4.49	4.61	0.16	0.52	33.78	0	0		-12.23	12.88	-0.73	54.37	59.87	218.99	599.59	294.86	677.7	226.28	616.64	286.14	616.16
63.463	5	0.04	0.01	0.02	0.05	8.12	0.06	0.08	0.59	0.21	83.76	13.76	40.03	88.56	6.48	0.26	0.21	0.02	34.8	5.3	10.5	2.75	0	0.11	0.59	0.02	5.06	0.15	5	3.38	0.16	1.22	35.24	0	0		-14.52	11.77	-1.22	54.22	61.35	215.33	599.72	291.34	677.41	221.68	617.05	283.02	615.92
63.496	5	0.05	0.01	0.01	0.05	4.17	0.06	0.08	0.71	0.23	91.65	11.57	36.48	84.52	6.02	0.43	0.23	0.02	24.73	5.06	5.86	0.95	0	0.1	0.71	0.02	4.98	0.16	4.24	2.93	0.19	1.06	34.01	0	0		-12.25	13.51	-1.33	54.26	61.13	209.96	600.89	287.17	680.25	216.98	618.63	278.1	617.44
63.53	5	0.04	0.01	0.01	0.06	3.31	0.06	0.08	0.66	0.34	93.37	14.65	35.97	78.83	6.72	0.68	0.34	0.03	17.18	5.27	3.3	0.23	0	0.07	0.66	0.02	5.02	0.14	4.31	2.52	0.18	5.51	35.7	0	0		-13.17	15.43	-2.23	54.01	60.09	205.69	600.67	283.8	680.81	213.28	618.63	273.35	617.21
63.563	5	0.04	0.01	0.01	0.06	4.35	0.06	0.09	0.59	0.43	91.3	18.76	38.37	73.02	8.32	0.88	0.43	0.03	18.53	4.83	2.74	0.23	0	0.05	0.59	0.02	5.17	0.14	3.71	2.36	0.16	1.1	37.55	0	0		-12.4	17.02	-2.28	54.1	57.41	202.53	601.84	280.11	682.04	211.25	619.61	268.64	617.84
63.596	5	0.04	0.01	0.01	0.06	5.55	0.07	0.1	0.57	0.42	88.91	22.68	40.66	76.04	10.03	1.24	0.42	0.03	20.11	4.71	1.8	0.21	0	0.05	0.57	0.02	5.55	0.18	3.16	2.29	0.18	0.94	39.03	0	0		-13.01	16.23	-2.24	53.84	57.03	198.31	602.43	275.96	682.7	207.28	620.07	264.29	618.46
63.63	5	0.03	0.01	0.01	0.06	11.14	0.07	0.12	0.71	0.71	77.72	34.06	45.98	57.78	14.09	1.82	0.71	0.04	26.55	4.8	2.01	0.23	0	0.03	0.67	0.02	5.77	0.31	2.84	1.83	0.18	1.87	42.56	0	0		-11.43	20.43	-1.87	54.01	53.85	195.73	603.44	272.37	683.22	206.03	620.44	259.87	619.56
63.663	5	0.03	0.01	0	0.07	22.62	0.11	0.17	0.91	0.77	54.77	40.38	50.92	55.26	22.02	2.39	0.77	0.07	38.17	6.2	1.89	0.25	0	0.03	0.91	0.03	6.6	0.5	2.55	1.87	0.22	0.42	44.24	0	0		-6.3	20.94	-1.31	54.67	54.05	194.62	604.83	269.26	683.23	204.08	622.15	258.1	620.53
63.696	5	0.02	0.01	0	0.11	32.64	0.2	0.26	1.3	0.96	42.36	42.17	52.21	39.8	32.98	2.38	0.96	0.06	46.18	6.73	1.92	0.22	0	0.04	1.3	0.04	7.95	0.87	2.26	1.81	0.28	0.19	44.7	0	0		-6.64	24.07	-1.09	54.83	50.73	193.24	605.3	265.91	681.92	203.55	622.13	254.23	620.09
63.73	5	0.02	0.01	0	0.18	37.84	0.41	0.52	1.67	1.28	37.16	46.07	50.54	36.35	49.1	3.35	1.28	0.06	48.27	7.51	1.66	0.26	0	0.03	1.67	0.05	8.27	1.1	1.5	1.5	0.41	0.16	45.69	0	0		-2.38	24.8	-1.93	55.45	49.28	192.72	606.39	264.75	682.39	203.17	624.48	252.28	620.54
63.763	5	0.01	0.01	0	0.32	52.3	0.89	1.06	2.36	1.29	22.7	52.13	51.64	17.68	65.67	3.69	1.29	0.06	55.68	9.03	1.88	0.38	0	0.04	2.36	0.06	10.31	0.53	1.49	1.68	0.45	0.15	47.2	0	0		-6.85	29.69	-1.45	56.16	47.27	191.96	607.51	263.19	682.56	203.22	624.28	250.4	621.41
63.797
63.83
63.863
63.897
63.93
63.963
63.997
64.03
64.063
64.097
64.13
64.164
64.197
64.23
64.264
64.297
64.33
64.364
64.397
64.43
64.464
64.497
64.531
64.564
64.597
64.631
64.664
64.697
64.731
64.764
64.798
64.831
64.864
64.898
64.931
64.964
64.998
65.031
65.064
65.098
65.131
65.165
65.198
65.231
65.265
65.298
65.331
65.365
65.398
65.431
65.465
65.498
65.532
65.565
65.598
65.632	5	0.2	0.2	0.04	0.17	0.04	0.27	0.07	5.47	5.47	99.46	0.35	0	48.15	5.47	0.05	5.76	0.03	2.96	4.13	0.33	0.07	0	0.15	15.17	71.32	0.13	4.13	1.84	0.18	1.01	0.65	1.99	0.59	0		-30.83	22.37	-4.66	43	82.19	200.67	578.51	315.11	692.96	213.24	600.51	295.36	603.89
65.665	5	0.4	0.2	0.04	0.2	0.06	0.34	0.07	8.07	4.2	99.21	0.5	0	76.09	4.2	0.18	14.01	0.03	8.07	16.33	0.46	0.52	0	0.27	11.85	18.75	0.19	2.21	4.45	0.17	0.96	2.44	4.03	0	0		-19.42	16.21	0.79	51.75	72.22	215.67	578.35	322.92	689.84	233.24	599.21	305.44	600.75
65.698	5	0.33	0.16	0.03	0.17	0.08	0.27	0.07	9.54	3.55	99.35	0.37	0	86.33	3.55	0.29	10.65	0.06	9.54	15.51	0.49	0.97	0	0.5	10.87	9.48	0.24	3.95	3.4	0.22	1.28	0.48	5.67	0	0		-16.34	12.78	2.59	54.34	72.88	224.19	580.03	325.44	684.94	239.41	600.85	312.28	601.82
65.732	5	0.24	0.12	0.03	0.13	0.12	0.2	0.06	8.26	2.1	99.52	0.33	0	96.37	2.1	0.33	8	0.04	10.58	12.18	0.41	1.2	0	0.77	8.26	3	0.57	7.08	2.45	0.26	0.74	0.6	9.23	0	0		-13.39	5.6	2.51	55.94	69.61	234.19	580.77	331.94	682.95	249.1	600.65	318.7	602.29
65.765	5	0.2	0.09	0.03	0.11	0.19	0.16	0.06	9.7	1.29	99.6	0.44	5.36	96.53	1.29	0.46	4.66	0.03	14.5	10.45	0.54	3.97	0	1.11	7.28	1.63	0.9	9.7	2.01	0.37	0.62	0.17	11.39	0	0		-8.46	5.37	8.6	56.9	66.89	240.12	579.16	335.54	677.88	258.48	597.88	325.1	603.83
65.799	5	0.19	0.08	0.03	0.1	0.22	0.14	0.06	13.23	1.29	99.57	0.62	5.7	97.62	1.08	0.57	3.71	0.03	12.71	8.49	0.89	4.89	0	1.29	6.48	0.77	1.34	16.13	1.88	0.5	0.62	0.13	13.23	0	0		-12.22	3.42	5.95	57.05	68.75	248.36	580.14	341.46	676.02	263.21	598.97	331.87	602.67
65.832	5	0.15	0.08	0.02	0.1	0.19	0.13	0.06	12.32	1.31	99.63	0.49	5.71	97.95	1.04	0.71	3.11	0.02	10.81	5.26	0.93	3.38	0	1.31	6.08	0.43	1.53	12.32	1.51	0.71	0.73	0.24	12.88	0	0		-10.95	2.66	6.81	57.29	66.13	255.32	580.69	344.84	673.41	270.1	597.46	335.95	603.57
65.865	5	0.13	0.08	0.03	0.1	0.15	0.13	0.06	5.57	1.47	99.69	0.48	5.24	98.4	0.74	0.68	3.48	0.02	7.85	3.98	1.9	3.8	0	1.47	5.57	0.35	1.5	5.27	1.53	0.74	0.75	0.61	12.67	0	0		-15.71	-1.41	7.3	58.02	63.88	263.3	583.97	348.51	671.35	277.17	599.26	340.74	605.57
65.899	5	0.12	0.08	0.03	0.1	0.13	0.12	0.06	4.77	1.62	99.74	0.42	4.48	98.31	0.54	0.77	3.1	0.01	6.63	3.41	2.3	3.16	0	1.62	4.77	0.29	2.09	2.63	1.42	0.9	0.76	0.56	11.72	0	0		-12.72	1.67	8.38	58.59	63.85	268.73	583.75	352.5	669.19	282.48	599.34	345.97	606.05
65.932	5	0.12	0.1	0.03	0.11	0.09	0.13	0.06	4.36	1.75	99.74	0.33	1.03	98.78	0.38	0.66	3.94	0.01	4.15	1.81	2.44	2.94	0	1.75	4.36	0.25	2.44	1.52	1.1	0.93	0.9	0.36	9.64	0	0		-9.86	0.02	8.13	58.92	63.89	274.56	584.82	356.3	668.23	287.13	600.33	350.67	607.05
65.965	5	0.13	0.12	0.03	0.11	0.07	0.14	0.06	5.46	1.85	99.71	0.33	0	97.8	0.27	0.51	5.46	0.01	3.35	1.26	3.46	3.66	0	1.85	4.09	0.24	2.31	1.11	1.01	0.93	0.87	1.18	8.24	0	0		-10.97	-3.04	9.13	59.35	64.97	276.45	584.7	359.06	668.52	289.53	599.65	353.98	607.83
65.999	5	0.14	0.14	0.03	0.12	0.06	0.16	0.06	6.22	2.34	99.68	0.33	0	98.56	0.23	0.47	6.22	0.01	2.19	0.78	3.82	3.48	0	2.34	3.87	0.16	1.27	0.44	0.8	0.76	0.81	0.52	6.43	0	0		-11.84	-0.86	7.2	59.91	65.64	282.58	585.06	365.34	669.48	294.38	600.69	359.71	607
66.032	5	0.14	0.14	0.04	0.12	0.05	0.16	0.06	5.75	2.54	99.68	0.33	0	98.53	0.33	0.34	5.75	0.01	2.12	0.65	4.68	4.33	0	2.54	3.56	0.12	0.63	0.31	0.69	0.74	0.85	1.34	5.83	0	0		-15.9	0.98	6.93	60.95	65.1	286.76	585.32	368.42	668.63	298.18	599.66	362.88	606.84
66.065	5	0.13	0.14	0.03	0.11	0.06	0.14	0.06	4.91	1.93	99.71	0.33	0	98.62	0.3	0.23	4.91	0.01	3.27	0.42	5.09	4.54	0	1.93	2.4	0.09	0.27	0.19	0.57	0.71	0.67	4.81	6.23	0	0		-13.81	-0.65	4.86	60.73	63.31	296.05	586.12	371.66	663.44	304.14	600.26	367.24	605.55
66.099	5	0.13	0.14	0.05	0.11	0.06	0.14	0.06	4.3	1.87	99.73	0.33	0	98.13	0.27	0.2	4.3	0.01	3.16	0.35	5.87	10.43	0	1.87	2.12	0.12	0.19	0.12	0.46	0.61	0.81	4.08	6.04	0	0		-19.61	2.21	4.44	61.44	61.98	304.89	587.53	374.41	657.04	310.55	599.1	371.98	607.36
66.132
66.166
66.199
66.232
66.266
66.299
66.332
66.366
66.399
66.432
66.466
66.499
66.533
66.566
66.599
66.633
66.666
66.699
66.733
[truncated: 44,711 more rows]
[truncated: 4 more columns]
