# Supplementary material for: Exploring emotion recognition in patients with mild cognitive impairment and Alzheimer’s dementia undergoing a rehabilitation program
Source: PLoS One. 2025 Apr 24;20(4):e0322213. doi: 10.1371/journal.pone.0322213 (PMC12021228; doi:10.1371/journal.pone.0322213)
Supplement: S3 Data — (ZIP) [file pone.0322213.s005.zip]

Archive with 82 entries (81 files):
- raw data21-30/
- __MACOSX/._raw data21-30
- raw data21-30/No29 Cognitive training.csv
- __MACOSX/raw data21-30/._No29 Cognitive training.csv
- raw data21-30/No25 Creative activities.csv
- __MACOSX/raw data21-30/._No25 Creative activities.csv
- raw data21-30/No23 Cognitive training.csv
- __MACOSX/raw data21-30/._No23 Cognitive training.csv
- raw data21-30/No24 Cognitive training.csv
- __MACOSX/raw data21-30/._No24 Cognitive training.csv
- raw data21-30/No27 Cognitive training.csv
- __MACOSX/raw data21-30/._No27 Cognitive training.csv
- raw data21-30/No21 Aerobic exercise.csv
- __MACOSX/raw data21-30/._No21 Aerobic exercise.csv
- raw data21-30/No21 Creative activities.csv
- __MACOSX/raw data21-30/._No21 Creative activities.csv
- raw data21-30/No24 Aerobic exercise.csv
- __MACOSX/raw data21-30/._No24 Aerobic exercise.csv
- raw data21-30/No21 Cognitive training.csv
- __MACOSX/raw data21-30/._No21 Cognitive training.csv
- raw data21-30/No22 Creative activities.csv
- __MACOSX/raw data21-30/._No22 Creative activities.csv
- raw data21-30/No26 Cognitive training.csv
- __MACOSX/raw data21-30/._No26 Cognitive training.csv
- raw data21-30/No25 Cognitive training.csv
- __MACOSX/raw data21-30/._No25 Cognitive training.csv
- raw data21-30/No26 Creative activities.csv
- __MACOSX/raw data21-30/._No26 Creative activities.csv
- raw data21-30/No25 Aerobic exercise.csv
- __MACOSX/raw data21-30/._No25 Aerobic exercise.csv
- raw data21-30/No22 Cognitive training.csv
- __MACOSX/raw data21-30/._No22 Cognitive training.csv
- raw data21-30/No28 Cognitive training.csv
- __MACOSX/raw data21-30/._No28 Cognitive training.csv
- raw data21-30/No29 Creative activities.csv
- __MACOSX/raw data21-30/._No29 Creative activities.csv
- raw data21-30/No26 Aerobic exercise.csv
- __MACOSX/raw data21-30/._No26 Aerobic exercise.csv
- raw data21-30/No23 Aerobic exercise.csv
- __MACOSX/raw data21-30/._No23 Aerobic exercise.csv
- raw data21-30/No24 Dual tasks.csv
- __MACOSX/raw data21-30/._No24 Dual tasks.csv
- raw data21-30/No30 Cognitive training.csv
- __MACOSX/raw data21-30/._No30 Cognitive training.csv
- raw data21-30/No29 Aerobic exercise.csv
- __MACOSX/raw data21-30/._No29 Aerobic exercise.csv
- raw data21-30/No23 Dual tasks.csv
- __MACOSX/raw data21-30/._No23 Dual tasks.csv
- raw data21-30/No22 Dual tasks.csv
- __MACOSX/raw data21-30/._No22 Dual tasks.csv
- raw data21-30/No30 Dual tasks.csv
- __MACOSX/raw data21-30/._No30 Dual tasks.csv
- raw data21-30/No25 Dual tasks.csv
- __MACOSX/raw data21-30/._No25 Dual tasks.csv
- raw data21-30/No24 Creative activities.csv
- __MACOSX/raw data21-30/._No24 Creative activities.csv
- raw data21-30/No27 Dual tasks.csv
- __MACOSX/raw data21-30/._No27 Dual tasks.csv
- raw data21-30/No28 Creative activities.csv
- __MACOSX/raw data21-30/._No28 Creative activities.csv
- raw data21-30/No28 Aerobic exercise.csv
- __MACOSX/raw data21-30/._No28 Aerobic exercise.csv
- raw data21-30/No27 Creative activities.csv
- __MACOSX/raw data21-30/._No27 Creative activities.csv
- raw data21-30/No27 Aerobic exercise.csv
- __MACOSX/raw data21-30/._No27 Aerobic exercise.csv
- raw data21-30/No22 Aerobic exercise.csv
- __MACOSX/raw data21-30/._No22 Aerobic exercise.csv
- raw data21-30/No28 Dual tasks.csv
- __MACOSX/raw data21-30/._No28 Dual tasks.csv
- raw data21-30/No23 Creative activities.csv
- __MACOSX/raw data21-30/._No23 Creative activities.csv
- raw data21-30/No30 Aerobic exercise.csv
- __MACOSX/raw data21-30/._No30 Aerobic exercise.csv
- raw data21-30/No29 Dual tasks.csv
- __MACOSX/raw data21-30/._No29 Dual tasks.csv
- raw data21-30/No21 Dual tasks.csv
- __MACOSX/raw data21-30/._No21 Dual tasks.csv
- raw data21-30/No30 Creative activities.csv
- __MACOSX/raw data21-30/._No30 Creative activities.csv
- raw data21-30/No26 Dual tasks.csv
- __MACOSX/raw data21-30/._No26 Dual tasks.csv
