# Supplementary material for: Exploring emotion recognition in patients with mild cognitive impairment and Alzheimer’s dementia undergoing a rehabilitation program
Source: PLoS One. 2025 Apr 24;20(4):e0322213. doi: 10.1371/journal.pone.0322213 (PMC12021228; doi:10.1371/journal.pone.0322213)
Supplement: S3 Data — (ZIP) [file pone.0322213.s005.zip › raw data21-30/No29 Cognitive training.csv]

time stamp	face id	anger	contempt	disgust	fear	joy	sadness	surprise	sentimentality	confusion	neutral	engagement	valence	attention	inner brow raise	brow raise	brow furrow	eye widen	cheek raise	lid tighten	nose wrinkle	upper lip raise	dimpler	lip corner depressor	chin raise	lip pucker	lip stretch	lip press	mouth open	jaw drop	lip suck	eye closure	smile	smirk	blink	blink rate	pitch	yaw	roll	brightness	interocular distance	topleft_x	topleft_y	bottomright_x	bottomright_y	outer_right_eye_X	outer_right_eye_Y	outer_left_eye_X	outer_left_eye_Y
0.066
0.1
0.133
0.166
0.2
0.233
0.266
0.3
0.333
0.366
0.4
0.433
0.467
0.5
0.533
0.567
0.6
0.633
0.667
0.7
0.734
0.767
0.8
0.834
0.867
0.9
0.934
0.967
1
1.034
1.067
1.101
1.134
1.167
1.201
1.234
1.267
1.301
1.334
1.367
1.401
1.434
1.468
1.501
1.534
1.568
1.601
1.634
1.668
1.701
1.735
1.768
1.801
1.835
1.868
1.901
1.935
1.968
2.001
2.035
2.068
2.102
2.135
2.168
2.202
2.235
2.268
2.302
2.335
2.368
2.402
2.435
2.469
2.502
2.535
2.569
2.602
2.635
2.669
2.702
2.736
2.769
2.802
2.836
2.869
2.902
2.936
2.969
3.002
3.036
3.069
3.103
3.136
3.169
3.203
3.236
3.269
3.303
3.336
3.369
3.403
3.436
3.47
3.503
3.536
3.57
3.603
3.636
3.67
3.703
3.737
3.77
3.803
3.837
3.87
3.903
3.937
3.97
4.003
4.037
4.07	0	0.02	0	0.01	0.03	32.82	0.02	0.07	0.03	0.03	42.18	89.6	64.16	98.55	1.31	2.64	0.03	0.13	16.05	0.84	0.09	0.01	0	0	0.01	0.01	0.02	0.03	16.01	2.82	0	2.2	60.07	0	0		18.53	-0.92	2.17	66.1	176.17	900.71	392.4	1179.68	695.09	953.88	455.58	1129.42	470.44
4.104	0	0.03	0	0.01	0.03	13.71	0.03	0.07	0.07	0.03	72.58	68.49	53.95	95.18	0.69	1.83	0.03	0.09	13.12	0.66	0.11	0.01	0	0	0.02	0.02	0.06	0.07	9.46	1.51	0	2.32	51.5	0	0		9.11	-7.08	1.73	61.9	161.94	903.54	398.53	1173.95	688.73	958.76	455.83	1120.04	470.45
4.137	0	0.03	0	0.01	0.03	10.07	0.03	0.06	0.06	0.03	79.87	57.39	50.71	95.05	0.5	1.47	0.03	0.1	12.8	0.53	0.1	0.01	0	0	0.02	0.01	0.06	0.06	9.22	1.46	0	4.83	48.52	0	0		7.95	-7.22	3.18	60.77	172.09	904.61	401.35	1174.31	689.17	956.53	456.63	1127.63	475.06
4.17	0	0.03	0	0.01	0.03	12.57	0.03	0.06	0.05	0.04	74.87	65.98	53.1	95.04	0.37	1.23	0.04	0.11	12.74	0.58	0.12	0.02	0	0	0.01	0.01	0.08	0.05	6.4	1.83	0	2.64	50.79	0	0		7.04	-7.24	4.56	60.51	171.24	906.79	406.51	1172.53	690.93	958.95	460.27	1129.25	478.19
4.204	0	0.03	0.01	0.01	0.03	8.68	0.03	0.06	0.06	0.04	82.63	53.94	49.31	90.59	0.33	1.21	0.04	0.12	11.64	0.45	0.13	0.04	0	0	0.01	0.01	0.1	0.06	5.38	1.67	0	4.39	47.65	0	0		7.54	-10.68	7.48	60.32	168.53	908.25	408.94	1172.93	692.45	965.33	459.17	1132.15	483.17
4.237	0	0.03	0.01	0.01	0.03	5.69	0.03	0.06	0.07	0.03	88.62	38.18	45.04	86.54	0.3	1.22	0.03	0.12	11.46	0.36	0.11	0.05	0	0	0.02	0.01	0.12	0.07	4.71	1.36	0.01	5.47	43.67	0	0		7.42	-12.7	6.36	60.09	170.73	909.98	410.62	1174.18	692.01	964.42	460.55	1133.26	485.9
4.27	0	0.03	0.01	0.01	0.03	5.64	0.03	0.06	0.12	0.03	88.71	37.25	44.89	81.04	0.29	1.19	0.03	0.11	11.79	0.35	0.14	0.07	0	0	0.03	0.01	0.13	0.12	4.69	1.12	0.01	2.66	43.42	0	0		5.32	-14.74	6.66	58.84	170.46	909.19	409.79	1176.59	693.26	965.99	458.37	1134.12	486.46
4.304	0	0.03	0.01	0.01	0.04	4.89	0.03	0.06	0.22	0.03	90.22	33.84	43.54	69.19	0.27	1.14	0.03	0.12	10.94	0.32	0.12	0.03	0	0	0.04	0.01	0.15	0.22	4.26	0.99	0.01	1.1	42.5	0	0		1.61	-17.96	7.18	56.82	174.04	910.78	409.69	1177.08	690.19	966.24	456.04	1137.81	485.25
4.337	0	0.04	0.01	0.01	0.04	3.84	0.04	0.06	0.37	0.02	92.33	28.36	41.27	78.08	0.21	1.26	0.02	0.12	9.61	0.23	0.12	0.04	0	0	0.06	0.01	0.23	0.37	3.9	0.86	0.02	2.35	40.9	0	0		0.84	-15.65	6.53	58.09	162.92	913.23	412.05	1173.61	688.46	969.45	459.62	1130.84	481.93
4.37	0	0.04	0.01	0.01	0.04	2.98	0.04	0.06	0.83	0.02	94.04	23.2	38.83	84.54	0.2	1.35	0.02	0.14	8.32	0.17	0.14	0.03	0	0	0.1	0.01	0.34	0.83	3.27	0.71	0.02	2.59	39.22	0	0		0.25	-13.5	8.05	58.21	164.02	913.84	411.08	1174.17	686.83	971.74	456.64	1133.63	482.93
4.404	0	0.04	0.01	0.01	0.04	1.97	0.04	0.06	1.16	0.02	96.07	16.66	34.98	88.37	0.2	1.48	0.02	0.14	5.84	0.11	0.12	0.02	0	0.01	0.17	0	0.46	1.16	2.84	0.58	0.02	1.32	36.65	0	0		-2.68	-11.86	8.04	57.39	166.79	913.86	410.16	1174.34	685.52	970.44	455.45	1135.36	480.32
4.437	0	0.04	0.01	0.01	0.04	1.78	0.04	0.06	1.44	0.02	96.44	15.9	34.05	87.31	0.26	1.77	0.02	0.14	4.76	0.08	0.12	0.02	0	0.01	0.32	0	0.7	1.44	2.6	0.54	0.03	0.8	36.3	0	0		-5.89	-12.36	7.34	57.02	164.03	914.9	409.64	1174.17	683.16	971.05	454.7	1133.57	476.92
4.471	0	0.04	0.01	0.01	0.04	1.65	0.04	0.06	1.58	0.02	96.7	14.44	33.23	72.72	0.28	2.09	0.02	0.15	4.78	0.06	0.11	0.01	0	0.01	0.56	0	0.71	1.58	2.32	0.48	0.04	3.27	35.6	0	0		-4.6	-17.1	6.03	57.67	166.13	916.62	409.03	1171.46	677.01	967.87	454.28	1132.64	475.57
4.504	0	0.04	0.01	0.01	0.05	1.58	0.04	0.06	1.44	0.02	96.84	13.33	32.77	71.58	0.34	2.15	0.02	0.18	5.13	0.06	0.1	0.01	0	0.01	0.64	0	0.8	1.44	2.13	0.44	0.04	2.47	35.02	0	0		-2.1	-17.38	6.64	58.34	166.51	915.89	404.64	1173.86	677.5	969.34	451.18	1134.51	472.27
4.537	0	0.04	0.01	0.01	0.05	1.61	0.04	0.06	1.07	0.02	96.78	12.39	32.86	66.74	0.41	2.35	0.02	0.22	6.52	0.05	0.11	0.02	0	0.01	0.69	0	0.84	1.07	2.08	0.46	0.04	1.56	34.5	0	0		0.65	-18.52	5.53	58.77	172.97	913.6	396.37	1179.71	676.31	966.91	444.2	1137.95	470
4.571	0	0.05	0.02	0.01	0.05	1.26	0.05	0.07	0.68	0.02	97.49	7.51	30.25	73.1	0.53	2.75	0.02	0.26	8.88	0.06	0.12	0.03	0	0.01	0.65	0	0.72	0.68	2.44	0.5	0.06	4.98	31.04	0	0		10.03	-17	5.61	61.97	179.89	914.59	374.37	1185.42	661.5	967.32	425.6	1144.87	454.49
4.604	0	0.05	0.02	0.01	0.06	1.07	0.05	0.06	0.65	0.02	97.87	5.37	28.56	80.09	0.72	2.16	0.02	0.28	10.34	0.09	0.13	0.05	0	0.01	0.65	0	0.52	0.29	3.04	0.67	0.06	0.73	28.82	0	0		18.33	-15.04	5.08	66.33	176.95	921.49	353.73	1192.47	644.04	974.91	408.33	1149.5	437.09
4.637	0	0.06	0.03	0.01	0.07	0.69	0.06	0.07	0.39	0.03	98.62	3.05	24.51	56.16	0.9	2.43	0.03	0.28	9.83	0.16	0.09	0.08	0	0.01	0.39	0	0.27	0.13	3.92	0.96	0.07	0.61	25.13	0	0		31.02	-20.76	1.84	68.19	177.35	924.16	327.48	1200.07	621.68	976.23	385.57	1149.23	424.61
4.671	0	0.07	0.04	0.01	0.08	0.36	0.07	0.07	0.23	0.03	99.29	1.32	18.36	65.12	1.12	2.5	0.03	0.27	8.63	0.4	0.07	0.15	0	0.02	0.23	0	0.13	0.05	4.54	1.33	0.08	0.45	19.8	0	0		27.68	-18.88	-2.31	66.32	172.49	927.76	322.29	1203.4	615.25	975.19	385.77	1145.69	411.91
4.704	0	0.08	0.05	0.02	0.09	0.26	0.08	0.07	0.12	0.03	99.49	1.02	15.42	69.69	1.27	2.51	0.03	0.26	6.38	0.9	0.07	0.37	0	0.02	0.12	0	0.05	0.03	4.94	2.05	0.07	0.59	17.94	0	0		31.64	-17.84	-5.45	66.89	175.28	924.05	310.67	1199.27	601.58	965	379.88	1139	401.06
4.738	0	0.09	0.06	0.02	0.1	0.16	0.09	0.08	0.06	0.04	99.69	0.59	10.66	76.81	2.03	2.46	0.04	0.19	5.07	2.08	0.14	1.04	0	0.03	0.06	0	0.02	0.01	6.04	3.26	0.04	0.27	14.14	0	0		33.79	-16.01	-7.65	66.92	172.19	924	308.76	1193.98	592.63	960.9	380.24	1132.18	397.91
4.771	0	0.11	0.08	0.02	0.12	0.11	0.1	0.09	0.05	0.05	99.76	0.39	7.04	76.08	2.94	2.67	0.05	0.12	4.53	4.14	0.13	1.18	0	0.03	0.04	0	0.01	0.01	6.42	5.44	0.03	0.34	11.11	0	0		35.57	-16.22	-10.34	65.58	170.47	921.78	302.44	1190.26	582.91	954.82	378.59	1124.89	390.4
4.804	0	0.12	0.08	0.02	0.13	0.09	0.11	0.1	0.05	0.05	99.74	0.34	5.55	93.26	3.75	3.21	0.05	0.09	3.74	5.88	0.16	1.26	0	0.03	0.02	0	0	0.01	6.17	7.72	0.03	0.07	10.19	0	0		33.49	-8.86	-12.22	68.79	171.19	910.93	288.84	1182.79	572.06	943.01	368.68	1114.15	372.73
4.838	0	0.13	0.1	0.02	0.15	0.07	0.12	0.14	0.08	0.08	99.7	0.33	2.3	91.2	4.72	2.95	0.08	0.08	3.34	6.27	0.1	1.41	0	0.02	0.01	0	0	0.01	7.4	14.47	0.02	0.09	7.47	0	0		39.45	-10.31	-10.8	69.13	174.08	914.07	294.92	1172.54	566.08	939.59	375.25	1113.66	377.13
4.871	0	0.13	0.11	0.03	0.17	0.06	0.14	0.21	0.11	0.11	99.58	0.33	0.35	93.39	6.66	3.26	0.11	0.08	2.51	4.14	0.04	1.14	0	0.02	0	0	0	0	9.39	22.28	0.01	0.13	6.34	0	0		34.78	-8.76	-12.47	69.09	173.6	912.34	295.15	1172.33	565.52	936.7	377.64	1110.21	372.13
4.904	0	0.12	0.11	0.02	0.17	0.06	0.14	0.22	0.11	0.11	99.55	0.33	0.64	97.22	7.83	2.75	0.11	0.08	3.38	3.21	0.03	0.95	0	0.02	0	0	0	0	8.44	23.02	0.01	0.17	6.49	0	0		31.64	-4.23	-10.41	71.17	173.58	911.54	297.89	1171.48	574.72	939.28	379.79	1112.38	366.8
4.938	0	0.11	0.12	0.02	0.2	0.06	0.16	0.44	0.14	0.14	99.12	0.33	0	97.96	9.87	3.42	0.14	0.08	5.1	1.77	0.04	0.66	0	0.01	0	0	0	0.01	8.88	36.6	0	0.37	5.59	0	0		31.09	-2.64	-8.85	72.48	169.68	917.19	305.63	1166.47	572.6	944.05	382.97	1113.31	370.95
4.971	0	0.11	0.11	0.02	0.18	0.07	0.15	0.38	0.12	0.12	99.23	0.33	1.35	96.44	8.48	3.84	0.12	0.07	6.73	1.16	0.05	0.18	0	0.01	0.01	0	0	0.03	7.39	34.2	0	0.11	5.97	0	0		24.15	-5.5	-5.46	72.44	167.86	918.91	325.53	1165.49	589.28	949.62	393.91	1117.45	390.95
5.004	0	0.12	0.12	0.03	0.17	0.08	0.14	0.4	0.16	0.16	99.19	0.33	3.09	96.35	4.82	4.03	0.16	0.08	10.54	0.98	0.14	0.12	0	0.01	0.01	0	0	0.08	8.71	38.89	0	1.36	5.42	0	0		18.04	-5.63	-4.18	69.81	163.34	920.54	330.98	1162.4	588.87	953.01	394.11	1116.35	393.72
5.038	0	0.13	0.13	0.03	0.17	0.07	0.13	0.58	0.22	0.21	98.84	0.36	2.17	95.47	3.09	3.97	0.21	0.09	10.53	1.1	0.2	0.08	0	0.01	0.01	0	0	0.22	10.66	49.33	0	4.22	4.28	0	0		-5.9	-6.75	-2.16	62.13	163.7	928.19	359.83	1166.58	610.82	961.33	415.84	1124.92	409.8
5.071	0	0.13	0.13	0.03	0.16	0.07	0.12	0.36	0.29	0.21	99.27	0.33	1.77	96.48	2.07	3.72	0.21	0.08	8.65	1.1	0.34	0.07	0	0.01	0.01	0	0	0.29	8.19	39.46	0	1.41	4.53	0	0		4.31	-5.44	-0.7	65.51	177.55	924.65	358.14	1168.11	615.9	955.03	416.73	1132.57	415.44
5.105	0	0.12	0.12	0.02	0.16	0.07	0.12	0.32	0.45	0.2	99.36	0.33	2	97.5	2.08	6.59	0.2	0.08	10.18	1.53	0.16	0.02	0	0.01	0.01	0	0.01	0.45	4.83	33.41	0	0.83	4.08	0	0		4.14	-3.68	1.08	64.45	175.32	920.17	353.92	1172.19	622.44	958.46	410.86	1133.73	415.06
5.138	0	0.11	0.11	0.02	0.16	0.08	0.11	0.24	0.47	0.17	99.52	0.33	3.31	95.55	1.33	7.72	0.17	0.09	11.48	2.52	0.09	0.01	0	0	0.01	0	0.01	0.47	3.45	25.91	0	0.08	4.63	0	0		15.95	-6.67	1.11	67.49	182.47	921.93	339.58	1180.83	619.27	960.03	402.47	1142.46	406.07
5.171	0	0.11	0.11	0.02	0.16	0.09	0.11	0.25	0.49	0.17	99.5	0.33	4.94	96.85	1.26	8.35	0.17	0.09	13.58	3.13	0.07	0	0	0	0.02	0	0.01	0.49	3.55	26.5	0	0.05	5.3	0	0		25.01	-4.87	-0.88	70.91	175.04	926.76	324.65	1186.07	605.37	966.22	389.95	1141.07	397.88
5.205	0	0.11	0.1	0.02	0.14	0.11	0.11	0.18	0.12	0.12	99.64	0.33	6.48	93.82	1.11	7	0.12	0.11	13.83	3.57	0.02	0.01	0	0	0.01	0	0	0.09	2.25	19.92	0	0.01	6.5	0	0		30.45	-8.4	1.74	71.45	169.54	932.37	316.96	1189.57	594.45	977.91	375.38	1145.36	401.92
5.238	0	0.12	0.1	0.02	0.13	0.17	0.12	0.19	0.15	0.12	99.63	0.37	9.63	90.76	1.51	5.27	0.12	0.11	20.19	5.68	0.06	0.04	0	0	0.01	0	0	0.15	1.54	22.27	0	0.01	7.03	0	0		30.91	-10.58	-1.24	69.1	166.71	933.71	312.61	1190.8	588.69	976.39	374	1141.63	396.05
5.271	0	0.12	0.09	0.02	0.12	0.28	0.13	0.17	0.29	0.1	99.43	0.6	13.72	78.14	2.39	4.2	0.1	0.14	27.4	7.21	0.13	0.35	0	0	0.03	0	0	0.29	0.99	20.89	0	0	8.24	0	0		34.28	-15.63	-2.09	67.43	164.07	932.18	311.88	1189.53	585.42	975.94	371.07	1136.92	402.81
5.305	0	0.12	0.08	0.02	0.11	0.59	0.13	0.14	0.2	0.11	98.81	0.96	19.78	70.21	3.05	2.95	0.11	0.16	34.25	9.89	0.26	1.75	0	0	0.03	0	0	0.2	0.89	16.23	0	0	11.39	0	0		33.44	-17.71	-3.48	64.91	167.68	930.37	305.72	1190.84	580.28	971.74	366.5	1136.52	397.5
5.338	0	0.13	0.07	0.02	0.11	0.88	0.15	0.15	0.71	0.13	98.24	1.42	22.3	84.73	4.25	2.29	0.13	0.22	39.72	12.04	0.87	5.18	0	0	0.04	0	0	0.71	0.88	17.79	0	0	12.18	0	0		37.53	-13.43	-0.83	68.7	176.32	928.18	304.11	1183.53	575.11	966.49	363.41	1139.36	398.1
5.371	0	0.11	0.07	0.02	0.1	0.47	0.12	0.14	0.5	0.12	99.06	0.58	18.18	82.35	3.99	1.42	0.12	0.14	24.79	8.73	0.57	6.24	0	0.01	0.07	0	0	0.5	0.8	16.97	0	0.02	14.05	0	0		44.31	-14.3	-7.34	66.94	166.95	927.81	298.03	1183.89	567.76	962.21	366.18	1126.67	394.91
5.405	0	0.11	0.06	0.02	0.09	0.32	0.11	0.14	0.27	0.14	99.37	0.7	15.32	85.7	4.92	1.17	0.14	0.1	15.47	9.15	0.69	5.86	0	0.01	0.14	0	0	0.27	0.64	15.57	0	0.02	15.28	0	0		44.57	-13.05	-8.86	65.51	174.92	922.23	298.81	1176.5	565.94	948.06	374.54	1122.36	389.3
5.438	0	0.12	0.06	0.02	0.09	0.24	0.1	0.12	0.97	0.14	99.52	0.65	13.14	89.65	4.15	1.11	0.14	0.12	11.64	11.05	0.64	3.37	0	0.01	0.23	0	0	0.97	0.51	14.2	0	0	14.75	0	0		36.27	-11.21	-6.82	67.64	167.67	916.2	303.11	1170	570.51	949.09	370.68	1115.78	388.8
5.472	0	0.14	0.07	0.02	0.09	0.24	0.11	0.15	1.46	0.2	99.51	0.58	12.56	87.33	4.5	0.89	0.2	0.07	13.38	15.1	1.3	2.94	0	0.01	0.47	0	0.01	1.46	0.45	17.79	0	0.02	14.01	0	0		41.02	-12.35	-6.2	68.52	168.16	916	304.07	1164.45	568.87	946.54	373.65	1113.99	389.08
5.505	0	0.12	0.07	0.02	0.1	0.17	0.11	0.19	0.32	0.2	99.62	0.46	10.05	89.53	4.17	0.93	0.2	0.08	9.91	9.45	0.51	2.52	0	0.01	0.24	0	0.01	0.32	0.41	24.72	0	0.1	12.38	0	0		34.69	-11.27	-4.97	71.02	162.55	920	310.74	1159.45	565.57	950.74	374.87	1112.75	387.98
5.538	0	0.11	0.09	0.02	0.11	0.12	0.11	0.23	0.2	0.2	99.54	0.34	7.41	92.18	3.64	1.37	0.2	0.07	8.41	6.14	0.34	2.33	0	0.01	0.12	0	0	0.15	0.45	28.99	0	0.4	10.25	0	0		30.3	-9.66	-5.06	72.24	155.14	922.53	316.46	1155.4	564.37	953.89	377.99	1108.72	387.75
5.572	0	0.1	0.1	0.02	0.12	0.08	0.12	0.6	0.21	0.21	98.8	0.33	3.96	92.51	3.67	2.5	0.21	0.07	5.58	3.88	0.22	1.01	0	0.01	0.06	0	0	0.02	0.6	51.07	0	1.3	8.05	0	0		21.91	-9.43	-3.45	70.67	157.93	919.77	330.87	1152.09	577.32	951.28	389.32	1108.99	397.48
5.605	0	0.1	0.1	0.02	0.13	0.07	0.11	0.55	0.19	0.19	98.9	0.33	2.4	94.91	3.53	3.79	0.19	0.08	3.67	3.12	0.1	0.35	0	0.01	0.03	0	0	0.02	0.61	47.85	0	4.84	7.26	0	0		15.48	-7.37	-0.14	68.42	167.16	917.4	345.82	1151.85	594.49	949.47	400.67	1116.29	411.3
5.638	0	0.1	0.1	0.02	0.13	0.07	0.11	0.53	0.18	0.18	98.94	0.33	2.37	92.09	2.91	4.33	0.18	0.13	3.89	3.36	0.15	0.17	0	0.01	0.02	0	0	0.07	0.56	47.09	0	6.37	7.03	0	0		1.62	-9.73	0.56	63.07	170.62	916.66	365.12	1152.61	612.38	948.5	416.75	1118.91	425.25
5.672	0	0.1	0.11	0.02	0.14	0.05	0.11	0.44	0.21	0.17	99.13	0.33	0.6	88.3	2.65	4.83	0.17	0.16	3.19	2.22	0.18	0.1	0	0.02	0.02	0	0.01	0.21	0.36	42.08	0	12.16	5.63	0	0		2.63	-11.89	-1.39	62.51	179.3	911.59	375.75	1149.41	622.09	937.12	430.89	1116.32	436.91
5.705	0	0.1	0.11	0.02	0.14	0.05	0.11	0.28	1.03	0.17	99.43	0.33	0.04	94.31	2.45	5.3	0.17	0.15	2.87	1.5	0.28	0.15	0	0.02	0.01	0	0.01	1.03	0.41	31.49	0	38.36	5.4	0	0		-2.32	-7.96	-1.56	60.62	180.28	911	387.15	1151.66	636.6	937.28	442.98	1117.55	445.01
5.739	0	0.1	0.12	0.02	0.15	0.04	0.11	0.18	1.57	0.17	99.65	0.33	0	94.4	1.65	6.72	0.17	0.19	2.41	1.01	0.78	0.37	0	0.03	0.02	0	0.01	1.57	0.49	19.27	0	63.28	4.14	0	0		-2.91	-7.87	-0.68	60.73	176.77	910.01	399.9	1144.4	644.4	936.2	454.29	1112.97	454.31
5.772	0	0.1	0.12	0.02	0.16	0.04	0.1	0.15	1.33	0.17	99.68	0.33	0	92.05	1.16	8.73	0.17	0.2	2.27	1.19	0.78	0.29	0	0.03	0.03	0.01	0.02	1.33	0.64	13.42	0	49.25	3.56	0	0		-3.06	-9.76	-1.57	59.92	175.32	903.54	396.88	1144.57	647.98	932.53	452.63	1107.85	453.1
5.805	0	0.1	0.12	0.02	0.16	0.04	0.1	0.13	1.54	0.14	99.69	0.33	0	94.92	1.06	8.42	0.14	0.19	2.32	1.2	0.68	0.24	0	0.03	0.06	0.01	0.05	1.54	0.64	10.44	0.01	24.7	3.78	0	0		-1.24	-7.36	-0.02	60.53	171.26	897.33	395.42	1144.66	656.24	933.74	450.42	1104.97	453.81
5.839	0	0.11	0.12	0.02	0.16	0.04	0.11	0.1	1.32	0.09	99.68	0.33	0	94.75	0.88	8.13	0.09	0.23	2.59	0.92	0.55	0.17	0	0.03	0.14	0.02	0.11	1.32	0.74	5.52	0.01	22.25	3.12	0	0		-0.52	-7.53	0.1	59.99	172.7	889.32	390.26	1147.42	662.88	930.57	446.53	1103.17	452.44
5.872	0	0.1	0.12	0.02	0.16	0.04	0.1	0.1	1.11	0.08	99.67	0.33	0	92.08	0.67	9.2	0.08	0.27	2.95	0.84	0.36	0.07	0	0.03	0.2	0.04	0.19	1.11	0.88	3.7	0.01	61.65	3.16	0	0		2.05	-9.74	-0.04	59.95	175.53	883.19	387.04	1149.99	669.13	927.15	445.12	1102.48	453.46
5.905	0	0.1	0.11	0.02	0.17	0.05	0.1	0.11	0.93	0.08	99.65	0.33	0	92.75	0.65	11.41	0.08	0.36	4.07	0.97	0.22	0.06	0	0.03	0.2	0.04	0.19	0.93	1.06	3.32	0.01	15.12	3.63	0	0		3.39	-9.26	0.41	60.28	177.55	881.16	387.79	1148.35	670.9	924.94	446.14	1102.27	454.88
5.939	0	0.09	0.1	0.02	0.2	0.05	0.09	0.12	0.58	0.11	99.59	0.33	0.16	93.61	0.59	15.78	0.05	0.49	5.57	1	0.17	0.04	0	0.02	0.16	0.11	0.2	0.58	1.62	2.28	0.01	33.43	3.89	0	0		3.59	-8.58	0.23	60.32	177.31	879.75	389.79	1146.44	671.88	923.2	447.83	1100.24	457.59
5.972	0	0.09	0.08	0.02	0.23	0.06	0.09	0.15	0.63	0.14	99.53	0.38	1.46	92.56	0.52	20.42	0.05	0.71	6.99	1.2	0.17	0.04	0	0.02	0.14	0.14	0.27	0.63	1.66	2.09	0.01	28.6	4.54	0	0		0.73	-9.39	1.32	58.8	176.27	876.83	388.83	1145.83	673.84	923.43	445.57	1099.41	455.61
6.005	0	0.08	0.07	0.02	0.27	0.06	0.08	0.17	0.56	0.31	99.46	0.54	2.24	94.33	0.52	24.62	0.04	0.99	7.22	1.21	0.21	0.05	0	0.02	0.13	0.31	0.32	0.56	2.43	1.39	0.01	41.68	5.18	0	0		4.26	-7.94	1.75	59.78	179.78	873.93	389.26	1145.28	678.2	920.6	447.57	1100.08	457.88
6.039	0	0.07	0.05	0.02	0.3	0.09	0.07	0.21	0.54	0.58	99.41	0.81	5.15	92.28	0.58	29.48	0.03	1.17	7.33	0.96	0.26	0.07	0	0.03	0.1	0.97	0.45	0.54	3.21	0.55	0.02	28.73	7.9	0	0		7.14	-9.59	3.32	60.08	177.25	872.81	391.95	1147.42	685.69	924.68	449.12	1101.26	464.57
6.072	0	0.06	0.04	0.02	0.34	0.09	0.06	0.25	0.44	0.45	99.32	1.13	5.2	94.24	0.45	33.94	0.03	1.43	6.04	0.72	0.35	0.06	0	0.03	0.07	1.18	0.54	0.44	3.41	0.5	0.02	18.4	8.45	0	0		4.51	-8.02	3.9	59.1	172.61	874.02	394.99	1145.68	687.04	927.3	451.86	1099.57	462.81
6.106	0	0.05	0.03	0.02	0.34	0.13	0.05	0.29	0.26	0.4	99.32	1.5	9	88.97	0.4	37.66	0.03	1.39	5.07	0.7	0.41	0.07	0	0.07	0.06	2.24	0.71	0.26	3.63	0.25	0.03	36.05	12.42	0	0		8.21	-11.56	4.62	59.96	173.23	875.72	397.48	1148.08	690.22	930.2	453.51	1102.67	469.77
6.139	0	0.05	0.03	0.02	0.31	0.16	0.05	0.27	0.25	0.38	99.38	1.4	10.84	92.13	0.38	36.09	0.03	1.07	5.74	0.55	0.43	0.07	0	0.09	0.05	2.74	0.82	0.25	4.32	0.26	0.04	39.32	13.89	0	0		8.55	-9.7	4.28	60.15	177.81	876.43	400.21	1148.88	692.63	928.3	456.88	1105.4	472.83
6.172	0	0.05	0.03	0.02	0.29	0.17	0.05	0.26	0.15	0.37	99.41	1.43	11.93	93.75	0.37	35.93	0.03	0.81	5.3	0.41	0.47	0.06	0	0.08	0.05	2.91	0.9	0.15	4.69	0.27	0.03	50.8	15.08	0	0		7.28	-8.46	4.19	59.63	177.26	876.47	402.07	1148.87	693.75	928.5	458.08	1104.98	474.71
6.206	0	0.04	0.02	0.02	0.31	0.25	0.04	0.31	0.11	0.4	99.37	2.38	15.35	94.64	0.4	40.36	0.03	0.68	4.6	0.29	0.4	0.06	0	0.07	0.04	3.12	0.88	0.11	6.75	0.36	0.03	61.33	18.55	0	0		5.61	-7.64	4.4	58.75	177.02	876.52	404.33	1148.14	694.51	928.61	459.25	1104.78	476.63
6.239	0	0.04	0.01	0.02	0.42	0.22	0.03	0.44	0.08	0.51	99.13	4.52	14.34	95.1	0.51	48.2	0.03	0.62	3.5	0.18	0.32	0.05	0	0.06	0.04	3.38	0.74	0.08	7.17	0.36	0.03	30.12	18.02	0	0		4.17	-7.17	4.86	58.15	176.93	877.72	406.21	1148.49	695.63	930.03	460.57	1106.18	477.15
6.272	0	0.03	0.01	0.02	0.53	0.24	0.03	0.59	0.08	0.57	98.82	8.6	15.23	94.44	0.57	55.53	0.03	0.57	2.5	0.14	0.27	0.04	0	0.06	0.03	3.52	0.64	0.08	8.39	0.37	0.03	32.54	19.25	0	0		0.93	-7.84	4.74	56.59	178.5	879.92	407.56	1151.18	695.72	931.61	460.54	1109.22	478.35
6.306	0	0.03	0.01	0.02	0.48	0.37	0.02	0.57	0.15	0.5	98.85	10.18	19.34	93.55	0.5	54.89	0.03	0.54	2.7	0.15	0.38	0.07	0	0.04	0.04	4.08	0.56	0.15	11.35	0.36	0.02	9.48	23.1	0	0		0.43	-8.63	4.64	55.78	176.45	881.4	407.68	1156.86	701.91	935.85	462.66	1111.76	476.46
6.339	0	0.03	0.01	0.02	0.37	0.44	0.03	0.45	0.28	0.54	99.1	6.44	20.78	85.41	0.54	48.85	0.03	0.53	3.66	0.16	0.67	0.14	0	0.04	0.05	4.64	0.61	0.28	11.18	0.37	0.02	11.14	24.22	0	0		-1.45	-13.16	6.07	54.37	176.9	884.31	409.23	1161.56	704	941.63	461.31	1117.53	480.14
6.372	0	0.03	0.01	0.02	0.39	0.46	0.03	0.48	0.67	0.51	99.04	6.85	20.9	83.99	0.51	50.39	0.03	0.63	4.08	0.11	0.97	0.27	0	0.05	0.07	5.49	0.65	0.67	10.45	0.35	0.02	4.4	24.36	0	0		-8.49	-13.71	5.63	53.13	178.29	890.93	410.85	1163.22	697.45	944.45	460.15	1121.88	477.63
6.406	0	0.03	0.01	0.02	0.28	0.64	0.03	0.35	1.23	0.41	98.72	3.93	23.59	75.8	0.41	43.27	0.03	0.67	6.1	0.09	1.33	0.59	0	0.05	0.11	6.94	0.71	1.23	10.28	0.36	0.03	6.29	26.35	0	0		-5.66	-16.29	5.4	53.2	168.6	893.23	407.15	1172.18	702.41	954.36	457.94	1121.96	476.3
6.439	0	0.03	0.01	0.01	0.22	0.93	0.03	0.28	1.28	0.36	98.15	5.66	27.16	71.55	0.36	37.56	0.03	0.72	7.14	0.07	0.99	0.51	0	0.04	0.15	6.15	0.72	1.28	10.96	0.42	0.03	2.2	29.16	0	0		-4.5	-17.39	7.01	53.21	172.02	895.78	407.95	1176.01	705.57	958.24	458.49	1129.16	477.9
6.473	0	0.04	0.01	0.01	0.14	1.57	0.03	0.18	0.91	0.33	96.85	8.99	32.17	46.94	0.33	26.87	0.03	0.71	10.49	0.07	0.45	0.35	0	0.04	0.19	7.56	0.93	0.91	12.72	0.49	0.03	1.87	32.27	0	0		-4.55	-22.61	6.78	53.25	171.86	898.96	408.17	1179.07	705.55	961.24	458.68	1132.09	477.31
6.506	0	0.04	0.01	0.01	0.11	1.65	0.03	0.13	0.76	0.32	96.71	10.76	32.88	56.41	0.32	18.59	0.02	0.78	8.85	0.06	0.31	0.21	0	0.04	0.24	6.42	1.07	0.76	14.41	0.57	0.04	3.01	33.51	0	0		-4.24	-20.71	5.19	53.61	172.39	900.26	405.43	1179.41	701.92	959.33	457.94	1131.05	473.18
6.539	0	0.05	0.01	0.01	0.1	1.37	0.04	0.11	0.64	0.33	97.26	10.05	31.45	87.61	0.33	15.19	0.02	0.85	6.51	0.06	0.17	0.08	0	0.05	0.28	5.61	1.02	0.64	14.42	0.62	0.04	2.12	33.03	0	0		-6.43	-12.22	3.15	53.57	177.28	898.11	401.54	1178.44	697.56	952.45	455.82	1129.26	468.81
6.573	0	0.05	0.01	0.01	0.1	1.15	0.04	0.12	0.44	0.44	97.7	9.4	30.09	95.82	0.44	15.58	0.02	1.04	4.31	0.05	0.11	0.05	0	0.05	0.21	4.76	0.66	0.44	15.46	0.71	0.05	2.72	32.57	0	0		-6.66	-6.34	2.6	54.42	176.38	888.54	399.45	1169.68	697.15	942.98	455.17	1119.07	465.41
6.606	0	0.05	0.01	0.01	0.12	1.21	0.03	0.13	0.3	0.62	97.59	10.86	30.69	98.14	0.62	18.97	0.02	0.97	3.16	0.05	0.09	0.03	0	0.04	0.14	3.91	0.46	0.3	16.69	0.66	0.04	13.98	33.57	0	0		-6.55	-2.17	-0.09	55.02	177.82	877.79	398.81	1158.81	694.17	927.85	456.53	1105.44	465.48
6.639	0	0.04	0.01	0.01	0.1	1.65	0.03	0.13	0.22	0.84	96.69	16.81	33.78	97.36	0.84	18.61	0.01	0.82	2.61	0.05	0.08	0.01	0	0.03	0.08	3.62	0.35	0.22	16.73	0.61	0.05	6.12	36.71	0	0		-4.18	3.96	-0.37	55.41	183.01	866.3	396.09	1148.07	694.89	913.75	457.93	1096.76	459.13
6.673	0	0.04	0.01	0.01	0.16	1.8	0.02	0.22	0.1	1.04	96.41	19.06	34.63	96.94	1.04	31.08	0.01	0.82	2.22	0.04	0.06	0.01	0	0.02	0.05	3.46	0.23	0.1	20.05	0.75	0.06	8.95	37.67	0	0		-4.45	4.72	-0.68	55.2	182.62	857.75	394.37	1139.74	694.05	905.09	457.31	1087.71	455.43
6.706	0	0.03	0	0.01	0.23	1.98	0.02	0.35	0.17	1.2	96.04	21.51	35.53	92.21	1.2	41.7	0.01	0.74	2.1	0.04	0.05	0	0	0.02	0.04	3.74	0.19	0.17	20	0.74	0.06	5.96	38.61	0	0		-0.15	9.64	-0.74	56.54	185.8	851.98	398.94	1129.22	694.08	895.49	466.35	1081.06	457.1
6.74	0	0.02	0	0.01	0.27	3.35	0.01	0.51	0.68	1.41	93.3	37	40.48	94.71	1.41	50.85	0.01	0.61	2.28	0.03	0.04	0	0	0.02	0.05	2.94	0.17	0.68	21.18	0.75	0.07	25.76	43.36	0	0		-3.06	7.58	-1.15	56.07	184.82	844.53	397.57	1117.53	687.93	885.74	461.96	1070.39	454.2
6.773	0	0.02	0	0.01	0.36	5.03	0.01	0.76	0.56	1.48	89.94	50.99	44.47	93.73	1.48	60.35	0.01	0.48	2.77	0.04	0.04	0	0	0.01	0.04	2.65	0.17	0.56	25.63	0.9	0.05	7.39	46.91	0	0		-2.36	8.48	0.44	56.28	185.4	838.1	396.59	1114.41	689.26	882.98	462.6	1068.23	454.99
6.806	0	0.02	0	0.01	0.38	5.91	0.01	0.88	0.89	1.48	88.18	54.74	45.89	92.41	1.48	63.68	0.01	0.39	3.93	0.03	0.05	0	0	0.01	0.03	2.57	0.2	0.89	24.98	0.94	0.05	3.51	47.85	0	0		-1.82	9.5	0.6	56.39	182.03	833.48	395.73	1108.53	687.96	879.64	460.47	1061.58	454.59
6.84	0	0.02	0	0.01	0.45	9.05	0.01	1.01	0.45	1.69	81.89	67.43	50.13	91.34	1.69	66.71	0	0.33	5.46	0.04	0.05	0.01	0	0.01	0.03	1.99	0.3	0.45	33.72	1.34	0.04	8.88	51.19	0	0		-1.2	10.22	0.68	56.46	183.66	830.69	394.83	1107.95	689.34	877.29	460.64	1060.84	454.28
6.873	0	0.01	0	0.01	0.5	15.28	0.01	1.25	0.13	1.9	69.44	81.74	55.67	89.58	1.9	71.19	0	0.33	6.49	0.04	0.05	0.01	0	0	0.04	1.9	0.46	0.13	38.83	1.7	0.03	21.15	55.99	0	0		-3.98	11.24	-0.37	55.83	176.17	829.23	395.88	1101.12	684.9	875.5	459.32	1051.52	452.08
6.906	0	0.01	0	0.01	0.52	15.26	0.01	1.36	0.12	1.85	69.48	81.38	55.58	87.18	2.14	73.09	0.01	0.31	6.76	0.04	0.04	0.01	0	0	0.05	1.85	0.68	0.12	37.61	1.63	0.03	24.24	55.85	0	0		-0.42	12.42	1.85	57.05	179.55	827.96	396.48	1099.06	683.82	875.25	460.83	1054.74	456.08
6.94	0	0.01	0	0.01	0.56	19.41	0.01	1.38	0.07	1.89	61.17	85.71	57.9	86.7	3.58	71.87	0	0.35	8.02	0.05	0.04	0.01	0	0	0.05	1.89	1.03	0.07	43.41	1.72	0.02	7.89	57.81	0	0		-1.02	12.63	1.25	56.78	178.37	826.76	397.57	1097.99	684.44	873.92	463.6	1052.09	455.27
6.973	0	0.01	0	0.01	0.57	18.75	0.01	1.43	0.08	2.19	62.51	85.45	57.24	89.52	5.02	71.24	0	0.33	7.51	0.06	0.05	0.01	0	0	0.04	2.19	1.23	0.08	42.62	1.88	0.02	11.41	57.68	0	0		1.31	11.28	1.74	57.91	178.11	825.38	399.53	1096.44	687.19	873.19	465.4	1051.18	458.92
7.006	0	0.02	0	0.01	0.62	13.22	0.01	1.41	0.15	2.77	73.56	82.77	53.31	94.89	5.61	70.39	0.01	0.38	6.26	0.07	0.04	0.01	0	0	0.04	2.77	1.34	0.15	42.47	1.7	0.02	26.93	54.6	0	0		2.99	7.4	1.29	58.91	178.49	825.9	402.26	1095.31	690.27	871.89	466.11	1050.35	462.8
7.04	0	0.01	0	0.01	0.53	19.69	0.01	1.31	0.14	4.29	60.63	86.91	57.54	95.78	6.44	67.87	0.01	0.42	7.07	0.09	0.06	0.02	0	0	0.05	4.29	1.61	0.14	43.07	1.46	0.02	40.94	58.45	0	0		-0.19	6.39	1.34	57.65	178.86	825.88	404.63	1093.84	690.73	870.98	465.39	1049.84	464.8
7.073	0	0.01	0	0.01	0.46	19.22	0.01	1.18	0.24	4.95	61.56	87.16	57.31	96.88	6.49	65.34	0.01	0.47	6.28	0.1	0.07	0.02	0	0	0.07	4.95	2.01	0.24	40.38	1.5	0.02	15.14	58.58	0	0		0.02	4.82	-0.05	57.66	176.87	825.05	404.53	1093.79	691.69	869.63	467.84	1046.42	462.35
7.107	0	0.01	0	0.01	0.38	26.34	0.01	1.05	0.22	5.6	48.66	91.4	61.17	95.47	5.6	63.18	0.01	0.45	7.98	0.09	0.08	0.03	0	0	0.09	7.69	2.57	0.22	40.57	1.64	0.02	13.56	61.37	0	0		-1.76	6.75	0.52	56.89	179.02	826.7	404.28	1096	690.66	871.3	467.36	1050.24	462.1
7.14	0	0.02	0	0.01	0.34	24.36	0.01	0.9	0.23	4.9	51.28	90.65	60.41	93.69	4.9	59.75	0.01	0.45	7.25	0.07	0.06	0.02	0	0	0.1	9.17	2.74	0.23	40.56	2.05	0.03	21.64	60.8	0	0		-3.44	8.51	0.62	56.19	178.15	826.78	403.93	1096.66	689.2	872.38	468.66	1050.32	460.14
7.173	0	0.01	0	0.01	0.27	33.09	0.01	0.8	0.27	5.64	41.91	94.19	64.18	94.79	5.64	56.2	0.01	0.45	8.5	0.07	0.05	0.02	0	0	0.09	8.44	3.44	0.27	38.55	2.08	0.03	5.6	64	0	0		-5.13	7.49	1.55	55.53	182.83	826.06	403.66	1098.86	689.9	872.07	469.55	1054.67	460.42
7.207	0	0.01	0	0.01	0.23	42.89	0.01	0.79	0.18	5.09	32.11	96.62	68.22	96.99	5.09	56.37	0.01	0.46	8.93	0.05	0.05	0.02	0	0	0.1	9	3.18	0.18	36.71	2.21	0.02	3.97	67.53	0	0		-8.5	4.63	1.8	54.07	191.24	826.76	399.12	1106.28	691.4	872.17	464.13	1063.29	457.44
7.24	0	0.01	0	0.01	0.2	47.44	0.01	0.72	0.13	4.22	27.56	97.38	70.16	98.04	4.22	54.98	0.01	0.47	8.94	0.06	0.06	0.01	0	0	0.1	8.27	2.71	0.13	37.15	2.01	0.03	9.86	69.17	0	0		-3.44	-2.44	-1.1	55.56	185.03	846.81	404.16	1122.66	697.79	889.14	469.18	1074	461.12
7.273	0	0.01	0	0.01	0.16	54.09	0.01	0.6	0.07	3.8	20.91	98.09	72.69	97.52	3.8	51.01	0.01	0.46	9.73	0.06	0.09	0.01	0	0	0.07	8.31	2.09	0.06	36.83	1.94	0.03	13.91	71.16	0	0		-6.35	-3.65	2.2	54.49	183.51	851.16	405.57	1128.18	699.14	899.41	465.19	1082.92	466.43
7.307	0	0.01	0	0.01	0.12	56.91	0.01	0.48	0.07	3.09	18.09	98.6	74.11	96.22	3.09	46.9	0.02	0.39	7.85	0.06	0.17	0.02	0	0	0.07	11.31	1.78	0.03	34.81	1.59	0.04	35.54	73.13	0	0		-2.18	-5.82	2.57	54.85	175.83	857.89	405	1135.53	700.88	910.68	467.08	1086.51	466.45
7.34	0	0.01	0	0.01	0.09	51.37	0.01	0.32	0.06	2.78	23.63	98.23	72.13	92.2	2.78	37.66	0.02	0.36	6.81	0.06	0.26	0.02	0	0	0.06	10.76	1.2	0.04	34.32	1.49	0.04	15.62	71.66	0	0		0.35	-9.65	1.38	54.12	184.94	878.77	405.46	1162.76	706.84	928.61	465.53	1113.3	474.98
7.373	0	0.01	0	0.01	0.06	51.31	0.01	0.2	0.05	2.35	23.69	98.07	71.99	88.7	2.35	27.4	0.02	0.36	7.87	0.08	0.48	0.06	0	0	0.05	11.54	1.14	0.04	29.62	1.34	0.05	4.2	71.1	0	0		3.54	-11.7	4.02	55.54	176.2	885.19	409.48	1164.57	708.99	940.79	466.81	1116.52	479.75
7.407	0	0.02	0	0.01	0.05	49.38	0.01	0.16	0.08	2.01	25.62	97.86	71.3	78.4	2.01	21.83	0.03	0.31	7.82	0.11	0.55	0.12	0	0	0.05	12.52	0.91	0.08	26.1	1.29	0.05	4	70.44	0	0		-0.71	-15.55	4.74	53.64	176.37	894.11	413.52	1169.42	705.86	948.77	466.59	1124.33	483.57
7.44	0	0.02	0	0.01	0.04	51.48	0.01	0.12	0.16	1.12	23.52	97.79	71.97	68.12	1.12	15.6	0.03	0.3	9.69	0.14	0.73	0.29	0	0	0.08	12.26	0.69	0.16	24.74	1.29	0.05	5.39	70.24	0	0		3.74	-18.2	3.74	54.76	169.78	901.85	416.86	1178.13	712.62	958.63	472.87	1127.83	486.95
7.474	0	0.02	0	0.01	0.03	44.19	0.01	0.09	0.51	0.83	30.81	96.77	69.28	57.49	0.83	10.47	0.04	0.32	9.3	0.17	0.55	0.67	0	0.01	0.13	13.94	0.81	0.51	19.55	1.01	0.07	2.95	67.82	0	0		-8.05	-20.49	5.38	53.09	167.82	909.14	422.9	1175.46	704.36	964.16	471.77	1131.38	486.02
7.507	0	0.02	0	0	0.02	53.55	0.01	0.08	0.59	0.75	21.45	97.87	72.64	13.68	0.75	7.23	0.04	0.36	10.65	0.18	0.64	0.82	0	0.01	0.2	12.1	1.06	0.59	17.6	1	0.07	2.76	70.5	0	0		-5.57	-31.21	5.72	53.11	154.17	915.26	424.55	1179.14	704.84	976.28	472.39	1129.76	486.95
7.54	0	0.02	0	0	0.02	49.83	0.01	0.08	0.81	0.6	25.17	97.32	71.05	10.7	0.6	7.02	0.04	0.41	10.91	0.17	0.87	0.9	0	0.01	0.35	12.28	1.13	0.81	17.07	1.02	0.07	4.22	69.03	0	0		-4.48	-32.61	4.67	53.25	141.18	926.73	423.37	1189.15	703.15	991.7	471.78	1132.26	484.88
7.574	0	0.02	0	0	0.02	47.72	0.01	0.08	0.78	0.69	27.28	97.12	70.35	10.45	0.69	6.04	0.04	0.46	10.33	0.14	0.67	0.75	0	0.01	0.48	9.74	1.02	0.78	16.06	1	0.07	2.27	68.56	0	0		-5.91	-32.74	6.34	53.53	147.73	931.23	424.78	1192.33	701.88	994.85	470.73	1141.69	486.94
7.607	0	0.02	0	0	0.02	50.63	0.01	0.08	0.86	0.83	24.37	96.91	71.03	5.58	0.83	7.13	0.04	0.56	13.28	0.16	0.69	0.64	0	0.01	0.69	8.96	1.24	0.86	14.25	1.04	0.06	2.45	68.11	0	0		-4.95	-36.14	5.22	53.36	144.55	933.79	423.62	1195.9	700.51	998.21	469.04	1141.54	487.75
7.64	0	0.02	0	0	0.03	42.66	0.01	0.09	1.07	0.94	32.34	96.01	68.2	15.13	0.94	9.08	0.04	0.57	10.87	0.14	0.51	0.44	0	0.01	1.07	9.65	1.15	1.01	11.35	1.1	0.07	3.64	66.47	0	0		-2.18	-30.62	7.06	54.22	149.03	942.43	423.86	1202.84	702.43	1005.92	471.46	1154.13	486.97
7.674	0	0.02	0	0	0.03	30	0.02	0.09	1.66	1.15	45	91.49	62.75	7.84	1.15	9.55	0.06	0.73	11.03	0.15	0.37	0.52	0	0.01	1.66	12.5	1.22	1.36	8.85	0.86	0.07	3.55	61.44	0	0		-2.57	-34.32	6.36	54.09	150.27	948.14	423.36	1207.81	699.25	1010.11	469.54	1159.29	487.63
7.707	0	0.02	0	0	0.04	20.45	0.02	0.11	2.09	1.81	59.1	86.07	57.81	10.41	1.81	12.5	0.06	0.9	8.8	0.12	0.33	0.59	0	0.02	2.09	15.34	1.15	1.97	7.31	0.85	0.08	3.34	58	0	0		-5.31	-32.76	7.51	53.98	149.97	951.21	425.07	1209.34	698.47	1014.09	469.15	1162.83	488.39
7.741	0	0.02	0	0.01	0.05	7.48	0.02	0.12	2.58	2.18	85.03	59.46	46.94	6.77	2.18	14.05	0.06	0.81	6.02	0.12	0.25	0.64	0	0.02	2.58	21.73	0.85	2.31	4.84	0.81	0.08	6.22	49.05	0	0		-5.74	-35.11	7.59	53.79	149.23	954.12	425.95	1213.66	701.19	1018.29	470.32	1166.42	488.36
7.774	0	0.02	0	0.01	0.06	4.86	0.03	0.13	2.69	2.62	90.28	42.98	42.49	7.1	2.62	16.16	0.06	0.83	6.08	0.1	0.24	0.5	0	0.03	2.69	27.14	0.7	2.15	3.61	0.88	0.08	2.96	44.91	0	0		-5.67	-34.86	7.3	53.79	150.84	958.25	426.74	1215.83	700.05	1020.22	471.41	1170.11	488.31
7.807	0	0.03	0	0.01	0.06	4.28	0.03	0.13	2.8	3.28	91.44	39.5	41.22	10.06	3.28	15.52	0.05	0.8	5.5	0.1	0.24	0.39	0	0.03	2.8	30.25	0.81	1.77	3.21	0.86	0.08	5.76	44.01	0	0		-6.83	-32.95	8.13	53.75	151.24	961.33	426.61	1219.67	699.96	1024.55	470.75	1174.73	488.65
7.841	0	0.03	0.01	0.01	0.07	2.81	0.03	0.13	3.18	3.22	94.38	25.58	37.07	7.2	3.22	15.85	0.05	0.77	5.67	0.12	0.24	0.35	0	0.04	3.18	37.12	0.88	1.43	2.19	1.09	0.09	8.48	40.02	0	0		-6.92	-34.78	7.65	53.76	147.68	964.66	426.46	1223.53	700.79	1029.21	470.4	1175.85	487.94
7.874	0	0.03	0.01	0.01	0.07	1.82	0.04	0.12	3.29	3.15	96.36	15.29	32.82	2.88	3.15	14.17	0.06	0.63	5.71	0.12	0.34	0.36	0	0.05	3.29	43.23	0.75	1.26	1.77	1.08	0.1	5.15	36.02	0	0		-0.64	-39.59	7.65	53.67	135.34	967.7	425.36	1223.04	697.61	1036.62	469.4	1170.46	489.52
7.907	0	0.03	0.01	0.01	0.08	1.72	0.04	0.13	3.53	3.33	96.55	13.89	32.12	5.13	3.33	14.74	0.06	0.69	6.11	0.11	0.38	0.41	0	0.05	3.53	46.79	0.73	1.3	1.64	1.08	0.1	4.81	35.32	0	0		-7.99	-36.58	7.55	53.79	141.49	969.48	426.87	1226.62	698.78	1035.98	469.55	1176.34	487.42
7.941	0	0.04	0.01	0.01	0.08	1.16	0.05	0.12	3.45	3.03	97.68	8.31	28.41	4.61	3.03	14.38	0.07	0.62	6.1	0.13	0.49	0.6	0	0.07	3.45	58.16	0.71	0.97	1.25	1.09	0.15	2.92	31.72	0	0		-7.35	-37.15	9.45	53.65	140.84	971.68	428.86	1228.84	700.89	1041.26	470.43	1180.67	490.45
7.974	0	0.04	0.01	0.01	0.08	0.98	0.05	0.1	3.7	2.42	98.03	6.88	26.92	3.89	2.42	11.19	0.07	0.46	5.65	0.13	0.48	0.45	0	0.07	3.7	58.36	0.78	1.16	1.14	1.09	0.17	4.57	30.45	0	0		-6.84	-38.04	12.17	53.54	140.47	974.29	429.4	1232.64	700	1048.76	470.51	1187.25	494.04
8.007	0	0.05	0.02	0.01	0.07	0.74	0.05	0.09	3.69	2.6	98.51	4.88	24.31	2.77	2.6	8.35	0.07	0.4	5.15	0.17	0.39	0.5	0	0.07	3.69	62.85	0.79	1.16	1	1.05	0.17	15.2	28.19	0	0		-5.91	-39.79	9.27	53.43	136.2	979.94	431.11	1235.43	700.44	1051.05	470.95	1185.18	494.58
8.041	0	0.05	0.03	0.01	0.08	0.43	0.06	0.09	4.38	2.28	99.13	2.49	19.23	2.15	2.28	7.27	0.07	0.37	4.16	0.19	0.46	0.55	0	0.06	4.38	66.93	0.88	0.97	0.87	0.95	0.18	13.9	23.86	0	0		-1.17	-41.08	8.61	53.16	135.02	978.76	430.26	1236.88	702.62	1051.29	470.96	1183.48	498.49
8.074	0	0.06	0.03	0.01	0.08	0.37	0.07	0.08	4.72	2.28	99.25	2.08	17.73	3.52	2.28	6.06	0.08	0.32	3.73	0.23	0.44	0.52	0	0.06	4.72	67.22	0.88	1.13	0.92	0.91	0.18	16.62	22.71	0	0		-3.94	-38.56	10.25	52.94	139.15	982.82	433.84	1237.04	702.05	1053.37	473.3	1190.08	499.29
8.108	0	0.07	0.05	0.02	0.09	0.21	0.08	0.08	6.01	2.23	99.58	0.96	11.82	4.41	2.23	4.63	0.11	0.29	3.87	0.25	0.81	1.04	0	0.07	6.01	79.73	0.91	1.39	0.8	0.86	0.25	5.86	17.54	0	0		-2.75	-37.39	9.68	52.55	138.87	984.58	432.69	1238.49	701.31	1054.08	473.27	1190.67	498.34
8.141	0	0.08	0.05	0.02	0.1	0.17	0.09	0.08	6.89	2.26	99.67	0.71	9.27	3.02	2.26	4.65	0.12	0.3	3.73	0.25	0.74	1.54	0	0.07	6.89	81.71	0.91	1.59	0.85	0.84	0.23	14.45	15.39	0	0		-4.1	-39.35	9.8	52.14	137.26	983.72	432.97	1236.68	699.92	1053.87	472.49	1188.83	497.52
8.174	0	0.08	0.06	0.02	0.1	0.15	0.1	0.08	6.3	2.61	99.71	0.61	8.25	6.76	2.61	4.07	0.13	0.28	3.5	0.31	0.73	1.7	0	0.06	6.3	82.25	0.72	1.27	0.84	0.87	0.23	9.13	14.4	0	0		-5.75	-35.12	9.78	52.17	141.41	985.57	436.31	1234.93	699.09	1051.48	475.45	1190.8	499.65
8.208	0	0.08	0.07	0.02	0.1	0.12	0.1	0.07	6.47	2.65	99.76	0.5	6.52	1.22	2.65	3.35	0.15	0.28	2.92	0.26	0.6	1.1	0	0.05	6.47	82.24	0.64	1.3	0.83	0.96	0.22	4	13	0	0		-5.08	-43.98	9.22	52.25	132.32	986.23	435.97	1236.09	700.69	1056.46	476.87	1187.43	495.69
8.241	0	0.09	0.07	0.02	0.11	0.11	0.11	0.08	7.3	3.44	99.78	0.45	5.26	1.58	3.44	3.43	0.16	0.29	2.66	0.29	0.56	0.85	0	0.05	7.3	83.61	0.54	1.56	0.76	0.93	0.23	4.12	12.28	0	0		-3.58	-42.67	8.57	52.38	132.84	988.54	432.96	1239.95	700.13	1058.24	474.53	1189.62	494.16
8.274	0	0.09	0.08	0.02	0.11	0.1	0.11	0.08	8.26	3.45	99.77	0.4	3.96	2.72	3.45	3.85	0.17	0.27	2.6	0.3	0.51	0.55	0	0.05	8.26	84.05	0.51	2.04	0.73	0.87	0.25	15.01	11.35	0	0		-1.92	-39.88	6.92	52.62	137.44	984.53	431.02	1241.82	703.6	1052.67	474.23	1188.32	496.32
8.308	0	0.09	0.08	0.02	0.13	0.08	0.12	0.08	7.77	4.62	99.75	0.33	2.01	1.75	4.62	4.36	0.21	0.22	2.69	0.33	0.45	0.49	0	0.06	7.77	85.75	0.4	3	0.78	0.92	0.28	4.82	9.81	0	0		-5.77	-42.15	7.07	53.06	139.45	984.09	431.54	1241.44	703.69	1051.6	474.16	1189.77	493
8.341	0	0.09	0.08	0.02	0.13	0.09	0.13	0.08	7.81	4.73	99.75	0.33	2.4	2.46	4.73	4.44	0.24	0.19	3.41	0.34	0.59	0.96	0	0.06	7.81	85.85	0.35	3.51	0.74	0.89	0.29	4.84	10.09	0	0		-6.66	-40.4	7.01	53.34	139.26	983.45	430.77	1242.62	705.48	1051.55	474.45	1189.79	491.29
8.374	0	0.09	0.08	0.02	0.13	0.1	0.13	0.09	7.08	5.26	99.74	0.34	3.13	1.36	5.26	5.23	0.27	0.19	4.44	0.31	0.56	0.98	0	0.06	7.08	85.21	0.4	2.75	0.71	0.88	0.3	3.7	10.17	0	0		-3.07	-43.41	6.75	53.68	137.41	983.69	430.84	1240.02	705	1051.02	476.79	1187.75	490.46
8.408	0	0.09	0.08	0.02	0.14	0.1	0.13	0.1	7.46	6.12	99.72	0.34	3.46	1.92	6.12	5.94	0.26	0.18	5.57	0.3	0.6	0.86	0	0.05	7.46	84.59	0.47	2.46	0.69	0.86	0.35	2.99	10.23	0	0		-4.9	-41.66	7.67	53.87	137.52	984.38	430.81	1241.24	703.37	1053.28	473.72	1189.54	492.29
8.441	0	0.09	0.07	0.02	0.13	0.13	0.13	0.09	10.36	5.35	99.73	0.38	4.65	1.51	5.35	5.12	0.29	0.16	7.6	0.27	0.62	1	0	0.05	10.36	82.81	0.65	2.78	0.66	0.92	0.34	3.22	11.06	0	0		-3.19	-42.89	6.66	53.87	131.53	985.88	430.46	1244.43	706.63	1056.86	475.8	1187.46	491.36
8.475	0	0.09	0.08	0.02	0.14	0.12	0.15	0.1	10.65	6.88	99.7	0.36	3.77	1.56	6.88	5.56	0.3	0.15	7.79	0.3	0.47	0.78	0	0.05	11.49	84.31	0.68	2.93	0.69	0.91	0.29	2.31	10.65	0	0		-1.25	-42.72	5.58	54.07	127.14	992.18	429.62	1251.45	706.73	1064.1	475.78	1190.16	492.29
8.508	0	0.09	0.08	0.02	0.14	0.11	0.14	0.1	10.08	6.91	99.71	0.35	3.29	0.77	6.91	6.1	0.31	0.18	6.4	0.27	0.51	0.69	0	0.05	10.08	84.86	0.66	2.37	0.69	0.98	0.32	1.25	10.39	0	0		-2.78	-46.26	6.15	54.22	133.01	996.9	430.93	1251.14	701.24	1064.8	474.69	1196.71	491.82
8.541	0	0.09	0.08	0.02	0.14	0.11	0.14	0.09	10.34	6.51	99.71	0.35	3.14	2.05	6.51	4.92	0.31	0.18	5.93	0.26	0.55	0.67	0	0.04	10.34	84.78	0.72	2.08	0.7	1.07	0.35	2.81	10.37	0	0		-2.6	-41.34	9.53	54.41	129.07	1004.22	431.01	1256.86	700.86	1077.12	474.29	1204.97	491.97
8.575	0	0.09	0.08	0.02	0.13	0.11	0.14	0.09	10.61	5.85	99.72	0.36	3.19	2.19	5.85	3.81	0.36	0.2	5.33	0.31	0.55	0.64	0	0.04	10.8	88.14	0.81	1.92	0.57	1.38	0.4	4.68	10.61	0	0		-3.8	-40.99	6.69	54.41	136.07	1006.64	431.68	1259.91	701.91	1072.74	476.37	1208	491.21
8.608	0	0.09	0.08	0.03	0.13	0.1	0.15	0.09	10.01	6.35	99.69	0.33	1.83	2.17	6.35	3.25	0.34	0.2	4.88	0.29	0.56	0.45	0	0.03	12.81	87.69	0.77	1.97	0.55	1.52	0.42	3.31	10.01	0	0		-2.34	-41.05	7.76	54.23	129.01	1010.39	431.03	1264.72	702.03	1081.87	474.22	1209.45	493.43
8.641	0	0.09	0.08	0.03	0.12	0.11	0.15	0.09	10.89	6.23	99.69	0.37	2.55	2.38	6.23	3.26	0.33	0.2	5.32	0.31	0.59	0.5	0	0.03	14.17	86.77	0.76	2.6	0.51	1.66	0.41	3.16	10.89	0	0		-4.64	-40.58	7.76	54.26	134.27	1009.64	432.28	1265.28	705.04	1079.2	476.36	1212.54	492.13
8.675	0	0.09	0.07	0.02	0.11	0.14	0.14	0.08	12.79	5.58	99.72	0.49	4.98	3.8	5.58	2.45	0.31	0.22	5.69	0.33	0.53	0.5	0	0.03	13.79	87.1	0.92	2.57	0.41	1.68	0.42	3.08	12.79	0	0		-2.16	-38.16	5.73	54.46	134.35	1020.41	431.8	1273.55	703.06	1085.59	478.52	1219.32	491.42
8.708	0	0.09	0.07	0.02	0.11	0.13	0.13	0.08	12	5.66	99.73	0.5	5.01	3.26	5.66	2.55	0.3	0.24	4.7	0.29	0.58	0.54	0	0.03	12	87.83	0.93	2.73	0.4	1.59	0.44	1.82	12.92	0	0		-3.21	-38.96	6.6	54.25	134.98	1021.64	431.03	1276.42	703.68	1088.62	476.87	1222.88	490.79
8.742	0	0.08	0.06	0.02	0.1	0.15	0.12	0.08	11.52	4.79	99.7	0.59	6.54	2.96	4.79	2.1	0.33	0.23	4.26	0.3	0.61	1	0	0.03	11.52	88.85	1.05	2.07	0.42	1.68	0.5	3.54	14.16	0	0		-3.28	-39.46	6.48	54.06	136.94	1021.47	430.41	1278.86	704.83	1088.86	475.79	1224.85	491.94
8.775	0	0.08	0.06	0.02	0.1	0.16	0.12	0.08	11.42	4.61	99.67	0.69	7.57	1.72	4.61	1.63	0.36	0.21	3.96	0.31	0.58	1.09	0	0.03	11.42	87.68	1.26	2.23	0.39	1.76	0.49	2.67	15.23	0	0		-2.04	-42.23	5.42	53.85	133.41	1024.28	428.87	1283.06	705.45	1092.7	475.65	1225.3	490.32
8.808	0	0.08	0.06	0.02	0.1	0.16	0.11	0.08	10.93	4.29	99.68	0.7	7.55	2.45	4.29	1.59	0.36	0.25	3.47	0.32	0.62	1.14	0	0.03	10.93	88.34	1.34	2.54	0.36	1.79	0.47	2.02	15.33	0	0		-3.78	-40.43	7.18	53.72	136.31	1024.15	429.44	1280.81	702.06	1092.68	473	1227.69	491.76
8.842	0	0.08	0.05	0.02	0.09	0.19	0.11	0.08	11.57	3.91	99.61	0.85	9.28	4.96	3.91	1.33	0.33	0.24	3.94	0.31	0.55	0.97	0	0.02	11.57	86.44	1.44	2.22	0.34	1.97	0.48	3.42	16.71	0	0		-3.63	-36.76	6.18	54.15	140.82	1030.53	430.19	1286.74	703.44	1094.86	476.24	1234.91	491.02
8.875	0	0.08	0.06	0.02	0.09	0.19	0.11	0.07	10.49	3.58	99.62	0.81	9.37	5.31	3.58	1.29	0.31	0.25	4.45	0.39	0.45	0.89	0	0.02	10.49	88.15	1.58	2.74	0.33	2.06	0.51	5.06	16.37	0	0		-2.12	-36.4	7.24	54.07	141.47	1028.64	429.32	1289.75	706.33	1096.96	473.64	1236.72	495.58
8.908	0	0.08	0.06	0.02	0.09	0.18	0.11	0.08	10.22	4.11	99.64	0.74	8.65	3.2	4.11	1.29	0.28	0.25	4.55	0.41	0.39	0.65	0	0.03	10.22	88.56	1.25	2.94	0.32	2.06	0.55	3.14	15.7	0	0		-1.87	-39.05	7.87	53.92	139.04	1027.88	431.83	1285.49	705.83	1096.58	475.59	1234.07	496.32
8.942	0	0.09	0.07	0.02	0.1	0.14	0.12	0.08	10.19	4.39	99.71	0.56	6.62	1.73	4.39	1.51	0.25	0.22	4.55	0.41	0.41	0.83	0	0.02	10.19	90.44	0.85	2.36	0.28	2.16	0.61	4.09	13.71	0	0		-1.66	-42.21	6.99	53.78	138	1029.67	432.42	1288.72	707.24	1098.73	476.09	1235.06	497.51
8.975	0	0.09	0.07	0.02	0.1	0.15	0.12	0.08	10.01	4.83	99.71	0.58	6.67	1.7	4.83	1.55	0.26	0.2	4.39	0.45	0.47	1.07	0	0.03	10.01	90.54	0.75	2.54	0.29	2.14	0.6	2.74	13.94	0	0		-2.76	-42.3	7.05	53.74	139.15	1029.84	434.2	1286.89	706.16	1097.5	476.88	1234.95	498.54
9.008	0	0.08	0.06	0.02	0.1	0.15	0.12	0.08	9.55	4.37	99.7	0.59	7	2.63	4.37	2.01	0.25	0.21	4.37	0.47	0.55	1	0	0.03	9.55	90.67	0.72	2.38	0.26	2.03	0.61	4.78	14.07	0	0		-4.21	-40.06	7.36	53.9	144.37	1030.64	435.41	1285.33	706.25	1094.69	479.43	1238.08	496.23
9.042	0	0.08	0.06	0.02	0.1	0.16	0.11	0.08	10.29	4.07	99.68	0.63	7.52	3.07	4.07	2.6	0.26	0.22	4.51	0.43	0.67	1.31	0	0.03	10.29	90.92	0.58	2	0.21	1.93	0.57	2.26	14.57	0	0		-2.42	-39.27	6.89	53.76	144.29	1029.35	435.13	1285.21	706.46	1093.43	479	1236.33	498.99
9.075	0	0.08	0.06	0.02	0.1	0.15	0.11	0.08	8.86	4.39	99.69	0.61	7.59	2.52	4.39	3.25	0.25	0.21	4.42	0.36	0.62	1.22	0	0.03	8.86	89.78	0.55	1.84	0.21	1.89	0.56	4.14	14.4	0	0		-2.54	-40.29	7.66	53.59	139.9	1028.81	436.03	1284.27	706.82	1095.95	478.71	1234.2	500.13
9.109	0	0.08	0.06	0.02	0.11	0.15	0.11	0.09	8.59	4.86	99.7	0.64	7.53	1.57	4.86	4.23	0.27	0.2	3.73	0.32	0.6	1.09	0	0.04	8.59	89.76	0.47	1.84	0.18	1.61	0.54	3.93	14.66	0	0		-1.89	-42.7	8.84	53.38	133.05	1028.72	437.42	1282.48	706.66	1100.11	478.7	1231.18	501.56
9.142	0	0.08	0.06	0.02	0.11	0.13	0.11	0.09	8.49	4.66	99.74	0.54	6.21	1.22	4.66	4.43	0.27	0.21	3.31	0.25	0.55	0.85	0	0.04	8.49	89.91	0.46	1.95	0.17	1.5	0.54	6.45	13.52	0	0		-5.04	-43.98	10.02	53.48	134.46	1031.55	437.75	1281.18	701.33	1102.18	476.39	1234.68	499.21
9.175	0	0.08	0.06	0.02	0.11	0.12	0.11	0.09	8.07	4.63	99.75	0.51	5.74	2.39	4.63	4.58	0.26	0.21	3.09	0.21	0.42	0.7	0	0.04	8.07	89.66	0.48	2.55	0.17	1.47	0.55	4.48	13.14	0	0		-1.87	-40.55	7.31	53.66	134.34	1030.42	436.5	1286.18	708.47	1099.65	479.99	1232.45	500.24
9.209	0	0.08	0.07	0.02	0.12	0.12	0.12	0.09	7.58	5.3	99.76	0.5	5.4	2.49	5.3	4.77	0.26	0.2	3.04	0.17	0.3	0.58	0	0.04	7.58	88.15	0.46	3.13	0.18	1.44	0.48	11.5	12.95	0	0		-3.07	-40.34	8.54	54.07	137.79	1030.87	437.79	1286.04	708.33	1100.07	479.67	1236.1	501.65
9.242	0	0.08	0.06	0.02	0.12	0.12	0.12	0.1	6.91	6.24	99.75	0.51	5.45	1.03	6.24	5.53	0.26	0.21	2.84	0.16	0.21	0.46	0	0.04	6.91	87.49	0.39	2.84	0.19	1.41	0.46	7.07	13.04	0	0		-3.04	-44.8	7.99	54.04	129.93	1030.73	437.17	1287.42	709.35	1103.97	478.98	1232.11	500.42
9.275	0	0.07	0.06	0.02	0.13	0.12	0.13	0.11	6.12	8.7	99.73	0.52	5.34	0.77	8.7	5.31	0.23	0.21	2.85	0.13	0.17	0.37	0	0.04	6.12	85.07	0.33	2.76	0.2	1.37	0.44	6.84	13.21	0	0		-2.72	-46.3	7.5	53.9	128.31	1029.95	437.35	1288.56	711.55	1104.38	479.56	1230.89	500.98
9.309	0	0.07	0.06	0.02	0.14	0.13	0.14	0.11	5.5	10.71	99.72	0.53	5.49	0.82	10.71	4.6	0.23	0.17	3.26	0.14	0.2	0.47	0	0.05	5.5	81.96	0.37	2.4	0.21	1.29	0.44	6.6	13.41	0	0		-2.94	-45.96	8.01	54.09	131.06	1030.24	436.39	1289.79	712.89	1104.44	479.86	1234.15	498.62
9.342	0	0.07	0.06	0.02	0.15	0.13	0.16	0.12	5.68	12.91	99.69	0.54	4.97	4.89	12.91	4.64	0.23	0.17	3.08	0.14	0.23	0.41	0	0.05	5.68	81.43	0.34	2.33	0.22	1.27	0.44	7.39	13.46	0	0		-4.79	-36.84	8.4	54.52	144.15	1029.67	436.63	1289.24	710.94	1097.71	478.89	1240.06	501.6
9.375	0	0.07	0.07	0.02	0.15	0.12	0.16	0.12	5.73	13.58	99.67	0.5	4.26	2.96	13.58	4.41	0.24	0.15	3.4	0.14	0.28	0.5	0	0.05	5.73	80.51	0.4	3.1	0.22	1.2	0.41	7.77	12.99	0	0		-3.58	-39.46	8.03	54.51	141.63	1028.51	436.69	1287.94	711.87	1097.26	479.95	1237.35	500.83
9.409	0	0.07	0.06	0.02	0.16	0.12	0.17	0.13	5.68	14.42	99.66	0.5	3.91	2.14	14.42	5.09	0.26	0.14	3.46	0.14	0.35	0.65	0	0.06	5.68	76.95	0.43	3.48	0.21	1.02	0.35	4.93	12.9	0	0		-2.18	-41.12	6.59	54.31	142.23	1028.45	436.6	1287.72	712.35	1094.83	481.74	1235.86	500.2
9.442	0	0.07	0.06	0.02	0.14	0.12	0.14	0.12	5.46	11.44	99.71	0.51	4.75	1.36	11.44	5.12	0.26	0.14	3.14	0.15	0.44	0.62	0	0.06	5.46	77.44	0.49	3.01	0.21	0.96	0.35	5.75	13.14	0	0		-8.31	-43.43	9	54.03	134.69	1030.14	436.42	1285.09	704.72	1101.32	479.07	1235.08	494.98
9.476	0	0.07	0.07	0.02	0.14	0.12	0.13	0.11	5.54	9.4	99.73	0.49	4.95	1.92	9.4	5.09	0.28	0.16	3.17	0.17	0.64	0.84	0	0.06	5.54	75.26	0.51	2.1	0.2	0.86	0.32	5.59	12.83	0	0		-3.99	-41.65	6.7	54.04	138.9	1029.23	436.33	1286.44	709.84	1096.22	480.78	1234.09	497.63
9.509	0	0.08	0.07	0.02	0.13	0.11	0.13	0.1	5.54	8.06	99.74	0.46	4.79	3.94	8.06	4.74	0.29	0.15	3.15	0.17	0.5	0.85	0	0.06	5.54	74.59	0.51	1.87	0.21	0.85	0.31	8.49	12.32	0	0		-6.15	-37.97	7.8	54.25	148.95	1029.55	438.54	1284.79	708.21	1092.38	480.92	1240.06	500.36
9.542	0	0.08	0.07	0.02	0.12	0.11	0.12	0.09	5.93	6.47	99.75	0.45	5.01	2.71	6.47	4.65	0.29	0.13	3.21	0.19	0.46	0.82	0	0.06	5.93	74.28	0.5	1.67	0.23	0.88	0.32	6.08	12.21	0	0		-3.19	-39.9	7.74	53.97	141.37	1030.53	439.31	1284.6	708.69	1096.33	481.91	1236.22	502.38
9.576	0	0.08	0.07	0.02	0.12	0.11	0.12	0.09	5.61	5.44	99.75	0.43	4.92	2.06	5.44	5.08	0.3	0.14	2.83	0.2	0.34	0.54	0	0.06	5.61	73.89	0.41	1.54	0.25	0.84	0.3	4.26	11.93	0	0		-6.04	-41.3	7.31	53.71	140.3	1028.82	438.97	1285.15	710.5	1095.61	481.86	1234.79	499.53
9.609	0	0.08	0.07	0.02	0.12	0.1	0.11	0.09	4.93	4.78	99.76	0.42	4.86	3.21	4.78	4.76	0.32	0.13	2.47	0.2	0.3	0.46	0	0.06	4.93	74.55	0.37	1.17	0.27	0.87	0.3	11.39	11.66	0	0		-4.51	-39.03	9.02	53.77	143.41	1028.38	439.96	1283.98	710.05	1095.93	481.01	1237.5	503.98
9.642	0	0.08	0.07	0.02	0.12	0.1	0.11	0.08	4.32	4.32	99.76	0.42	5.08	3.25	4.32	4.57	0.34	0.14	2.49	0.24	0.41	0.53	0	0.06	4.32	75.95	0.27	0.83	0.32	0.92	0.3	15.77	11.65	0	0		-3.98	-38.97	9.39	53.62	142.47	1028.42	439.75	1284.09	709.85	1097.01	480.43	1237.42	504.6
9.676	0	0.08	0.07	0.02	0.12	0.1	0.11	0.08	3.3	4.31	99.77	0.44	5.63	4.05	4.31	4.41	0.37	0.14	2.31	0.23	0.4	0.55	0	0.05	3.3	74.06	0.2	0.49	0.43	1.01	0.27	11.95	11.97	0	0		-3.45	-37.82	9.19	53.65	145.39	1029.31	439.77	1283.58	708.56	1095.49	480.8	1238.9	504.66
9.709	0	0.08	0.07	0.02	0.12	0.1	0.11	0.09	2.77	5.37	99.75	0.4	4.93	2.63	5.37	4.51	0.38	0.12	2.49	0.28	0.46	0.85	0	0.05	2.77	76.19	0.16	0.38	0.48	1.08	0.27	11.87	11.35	0	0		-1.86	-40.06	9.25	53.48	139.56	1030.14	440.5	1283.84	709.11	1098.98	481.4	1236.36	505.97
9.743	0	0.08	0.08	0.02	0.12	0.1	0.11	0.09	2.09	5.73	99.75	0.39	5.03	0.92	5.73	4.23	0.44	0.12	2.67	0.26	0.34	0.49	0	0.04	2.09	76.95	0.16	0.28	0.51	1.1	0.28	12.88	11.27	0	0		-8.44	-45.42	8.79	53.27	133.03	1030.72	435.64	1286.01	703.66	1102.71	480.08	1235.09	493.19
9.776	0	0.08	0.08	0.02	0.12	0.1	0.11	0.09	2.1	5.65	99.75	0.4	5.1	3.42	5.65	3.94	0.51	0.11	2.92	0.28	0.42	0.51	0	0.04	2.1	75.94	0.15	0.35	0.5	1.2	0.29	6.39	11.3	0	0		-2.01	-38.71	7.06	53.26	139.64	1029.12	434.51	1289.52	711.85	1097.69	479.74	1236.03	498.81
9.809	0	0.08	0.08	0.02	0.12	0.1	0.12	0.09	2.04	6.27	99.75	0.39	5.07	3.51	6.27	3.31	0.55	0.11	3.4	0.3	0.56	0.65	0	0.04	2.04	75.57	0.15	0.33	0.52	1.27	0.28	16.51	11.27	0	0		-4.74	-38.57	8.2	53.52	143.1	1032.66	434.3	1292.81	711.05	1101.05	478.99	1243.1	496.28
9.843	0	0.08	0.08	0.02	0.13	0.1	0.13	0.09	2.14	7.02	99.74	0.36	4.27	3.47	7.02	3.41	0.61	0.1	3.78	0.39	0.64	0.61	0	0.04	2.14	77.67	0.15	0.42	0.57	1.55	0.28	7.46	10.61	0	0		-2.77	-38.63	7.79	53.46	143.61	1029.47	434.28	1292.97	714.34	1098.92	479.02	1241.05	499.58
9.876	0	0.08	0.08	0.02	0.13	0.09	0.13	0.09	2.62	7.06	99.73	0.33	3.6	1.63	7.06	3.67	0.6	0.12	4.09	0.49	0.73	0.95	0	0.03	2.62	79.64	0.17	0.55	0.59	1.86	0.31	2.96	10.01	0	0		-6.69	-42.49	8.34	53.27	140.18	1030.42	436.37	1288.52	709.27	1099.92	478.04	1238.75	497.47
9.909	0	0.08	0.08	0.02	0.13	0.1	0.12	0.09	3.11	6.15	99.74	0.34	4.09	2.85	6.15	4.08	0.57	0.13	4.39	0.46	0.73	1.21	0	0.03	3.11	80.16	0.21	0.59	0.58	1.81	0.31	4.8	10.26	0	0		-5.2	-39.64	7.73	53.53	138.48	1035.01	438.52	1290.06	709.2	1102.41	481.38	1239.68	499.58
9.943	0	0.09	0.09	0.02	0.13	0.09	0.13	0.09	3.56	5.87	99.74	0.33	3.24	3.05	5.87	3.76	0.52	0.13	4.08	0.4	0.55	0.88	0	0.02	3.56	79.33	0.26	0.86	0.66	2.1	0.32	8.24	9.58	0	0		-1.99	-39.29	8.02	53.97	143.5	1036.85	439.79	1291.31	709.71	1102.31	482.49	1244.16	504.2
9.976	0	0.09	0.09	0.02	0.13	0.08	0.13	0.09	4.33	6.07	99.74	0.33	2.44	1.94	6.07	3.35	0.48	0.14	3.36	0.35	0.43	0.88	0	0.03	4.33	80.18	0.36	0.98	0.61	2.09	0.35	9.07	9.26	0	0		-1.77	-41.6	8.49	53.69	136.75	1036.59	439.33	1292.51	710.61	1106.84	481.14	1241.57	504.52
10.009	0	0.09	0.09	0.02	0.13	0.08	0.13	0.09	5.89	5.23	99.74	0.33	1.85	1.3	5.23	3.43	0.42	0.14	2.9	0.34	0.44	0.67	0	0.02	5.89	81.09	0.41	1.56	0.57	2.01	0.37	2.76	9.12	0	0		-4.1	-43.66	9.51	53.94	135.14	1040.42	440.7	1294.21	709.64	1111.83	482.74	1245.56	502.2
10.043	0	0.1	0.1	0.02	0.13	0.07	0.14	0.09	7.07	5.07	99.73	0.33	0.53	0.69	5.07	2.99	0.44	0.14	2.3	0.31	0.35	0.43	0	0.02	7.07	82.16	0.51	2.19	0.53	2.16	0.39	12.32	8.41	0	0		-0.89	-46.85	9.24	53.26	129.45	1040.72	439.75	1294.51	708.09	1115.21	479.39	1242.03	505.34
10.076	0	0.1	0.1	0.02	0.13	0.07	0.14	0.08	7.94	4.26	99.73	0.33	0	1.84	4.26	2.69	0.43	0.15	2.46	0.28	0.42	0.4	0	0.03	8.59	81.7	0.54	2.8	0.45	2.09	0.4	5.13	7.94	0	0		-2.12	-41.87	10.59	53.12	136.94	1039.37	438.83	1293.94	707.02	1112.29	477.44	1246.2	506.06
10.11	0	0.1	0.1	0.02	0.12	0.07	0.13	0.08	8.11	3.63	99.73	0.33	0.49	2.54	3.63	2.52	0.38	0.16	2.91	0.19	0.43	0.32	0	0.02	8.32	81.52	0.7	2.26	0.4	2.32	0.45	2.8	8.11	0	0		-5.25	-40.24	8.68	53.37	138.74	1046.17	440.15	1300.26	709.3	1114.49	481.61	1251.75	501.83
10.143	0	0.1	0.1	0.02	0.12	0.07	0.13	0.08	8.03	3.74	99.73	0.33	0.52	1.45	3.74	2.2	0.32	0.14	2.86	0.15	0.45	0.35	0	0.02	8.03	80.6	0.88	2.05	0.35	2.32	0.47	5.96	8.06	0	0		-0.7	-43.09	9.28	53	131.87	1048.56	440.03	1304.25	711.89	1122.13	481.8	1251.9	505.28
10.176	0	0.1	0.1	0.02	0.12	0.07	0.14	0.08	7	4.3	99.73	0.33	0.9	1	4.3	1.72	0.34	0.11	3.2	0.18	0.47	0.39	0	0.02	7	81.91	0.96	1.32	0.36	2.41	0.49	19.37	8.06	0	0		0.02	-45	11.06	52.68	131.62	1050.09	441.07	1303.6	709.58	1125.91	480.38	1254.63	507.85
10.21	0	0.09	0.09	0.02	0.12	0.08	0.13	0.08	6.82	4.7	99.74	0.33	1.97	0.95	4.7	1.87	0.31	0.13	2.93	0.15	0.48	0.42	0	0.02	6.82	80.47	1.37	1.04	0.24	2.36	0.56	4.94	9.16	0	0		-6.06	-45.23	11.25	52.58	133.05	1053.76	434.16	1309.57	701.08	1129.72	479.53	1261.83	495.32
10.243	0	0.09	0.1	0.02	0.12	0.08	0.13	0.08	6.44	4.26	99.74	0.33	1.87	1.31	4.26	1.66	0.31	0.13	2.97	0.18	0.64	0.52	0	0.02	6.44	81.38	1.42	0.85	0.26	2.74	0.59	2.96	8.9	0	0		-1.1	-43.6	9.08	52.12	135.16	1054.19	434.84	1310.89	706.67	1126.81	475.86	1259.59	501.1
10.276	0	0.09	0.1	0.02	0.12	0.08	0.13	0.08	5.97	4.67	99.73	0.33	1.72	1.39	4.67	1.37	0.28	0.12	3.33	0.21	0.61	0.52	0	0.02	5.97	81.94	1.55	0.7	0.25	3.18	0.63	8.02	8.55	0	0		-2.28	-43.3	10.59	51.93	130.67	1056.98	437.9	1309.96	705.72	1131.7	477.34	1259.9	502.62
10.31	0	0.09	0.1	0.02	0.12	0.07	0.13	0.08	5.07	4.65	99.74	0.33	1.8	1.26	4.65	1.64	0.22	0.12	3.41	0.23	0.62	0.58	0	0.02	5.07	83.78	1.71	0.72	0.23	3.02	0.65	10.65	8.38	0	0		-1.54	-43.8	12.07	51.99	128.84	1058.77	439.68	1307.47	703.18	1134.23	478.78	1260.66	503.58
10.343	0	0.09	0.1	0.02	0.13	0.08	0.13	0.09	3.88	5.72	99.73	0.33	2.09	1.26	5.72	1.8	0.2	0.11	3.36	0.25	0.48	0.7	0	0.02	3.88	84.35	2.46	0.49	0.26	3	0.58	13.87	8.55	0	0		-1.7	-43.8	11.34	51.95	129.94	1060.57	439.65	1309.72	704.05	1134.7	479.33	1262.47	502.95
10.376	0	0.09	0.1	0.02	0.13	0.07	0.13	0.09	3.56	6.11	99.73	0.33	1.97	2.36	6.11	1.97	0.16	0.1	2.91	0.25	0.3	0.5	0	0.02	3.56	84.39	2.93	0.42	0.27	2.75	0.57	13.42	8.52	0	0		-1.94	-40.62	11.64	52.05	133.51	1060.88	440.69	1309.78	704.26	1133.21	480.91	1264.61	504.59
10.41	0	0.09	0.1	0.02	0.13	0.06	0.13	0.08	3.08	5.8	99.73	0.33	1.06	1.44	5.8	1.59	0.15	0.11	2.25	0.23	0.32	0.53	0	0.02	3.08	82.88	2.64	0.19	0.28	2.74	0.53	8.35	7.73	0	0		-3.33	-43.12	12.62	52.01	133.1	1061.88	439.08	1306.88	695.57	1134.48	477.44	1265.14	502.81
10.443	0	0.09	0.11	0.02	0.13	0.06	0.14	0.08	3.18	6.11	99.72	0.33	0.71	2.68	6.11	1.27	0.17	0.14	2.28	0.22	0.64	0.95	0	0.02	3.18	83.56	2.82	0.25	0.32	2.53	0.63	24.13	7.61	0	0		-5.32	-39.96	8.27	52.36	137.74	1068	439.37	1301.93	685.65	1126.1	476.87	1262.25	497.74
10.477	0	0.09	0.11	0.02	0.13	0.07	0.14	0.09	2.52	6.53	99.73	0.33	0.28	2.73	6.53	1	0.19	0.15	2.56	0.27	2.4	2.26	0	0.02	2.52	80.77	2.12	0.11	0.38	3.15	0.61	5.13	7.73	0	0		-5.22	-39.86	9.68	53.67	132.31	1074.07	436.44	1306.73	681.44	1135.66	475.02	1266.63	493.85
10.51	0	0.09	0.11	0.02	0.13	0.06	0.14	0.09	1.91	7.72	99.71	0.33	0	12.48	7.72	0.67	0.22	0.12	2.11	0.21	2.35	2.31	0	0.02	1.91	71.6	1.84	0.23	0.38	2.81	0.5	3.75	7.24	0	0		-3.6	-31.74	5.88	55.39	139.54	1075.71	439.72	1301.14	674.54	1125.19	476.4	1262.53	501.07
10.543	0	0.09	0.12	0.02	0.13	0.05	0.14	0.08	1.2	6.93	99.72	0.33	0	5.39	6.93	0.47	0.22	0.13	1.45	0.14	2.83	1.16	0	0.02	1.2	55.54	1.2	0.44	0.35	2.28	0.51	3.69	6.43	0	0		2.74	-36.32	3.17	59.14	128.48	1075.91	439.81	1301.09	673.26	1127.92	476.56	1252.95	506.11
10.577	0	0.1	0.12	0.02	0.13	0.05	0.14	0.08	0.55	6.22	99.72	0.33	0	3.93	6.22	0.3	0.25	0.12	0.91	0.13	1.64	1.04	0	0.02	0.55	42.06	0.62	0.31	0.51	2.79	0.45	2.27	5.89	0	0		-4.36	-37.99	3.94	60.73	130.95	1078.06	441.3	1297.07	670.93	1125.63	479.83	1255.56	496.08
10.61
10.643
10.677
10.71
10.744
10.777
10.81
10.844
10.877
10.91
10.944
10.977
11.01
11.044
11.077
11.111
11.144
11.177
11.211
11.244
11.277
11.311
11.344
11.377
11.411
11.444
11.478
11.511
11.544
11.578
11.611
11.644
11.678
11.711
11.745
11.778
11.811
11.845
11.878
11.911
11.945
11.978
12.011
12.045
12.078
12.112
12.145
12.178
12.212
12.245
12.278
12.312
12.345
12.378
12.412
12.445
12.479
12.512
12.545
12.579
12.612
12.645
12.679
12.712
12.746
12.779
12.812
12.846
12.879
12.912
12.946
12.979
13.012
13.046
13.079
13.113
13.146
13.179
13.213
13.246
13.279
13.313
13.346
13.379
13.413
13.446
13.48
13.513
13.546
13.58
13.613
13.646
13.68
13.713
13.747
13.78
13.813
13.847
13.88
13.913
13.947
13.98
14.013
14.047
14.08
14.114
14.147
14.18
14.214
14.247
14.28
14.314
14.347
14.38
14.414
14.447
14.481
14.514
14.547
14.581
14.614
14.647
14.681
14.714
14.748
14.781
14.814
14.848
14.881
14.914
14.948
14.981
15.014
15.048
15.081
15.115
15.148
15.181
15.215
15.248
15.281
15.315
15.348
15.381
15.415
15.448
15.482
15.515
15.548
15.582
15.615
15.648
15.682
15.715
15.749
15.782
15.815
15.849
15.882
15.915
15.949
15.982
16.015
16.049
16.082	1	0.1	0.05	0.03	0.37	0.09	0.09	0.2	0.18	2.27	99.26	2.15	5.21	74.01	6.3	21.42	0.18	0.52	2.83	0.1	0.16	0.21	0	0.01	0.1	2.27	0.14	0.04	24.43	2.43	0.01	2.39	10.83	0	0		-1.4	16.77	1.77	55.53	171.05	857.41	403.74	1138.62	703.88	913.98	468.44	1084.99	464.57
16.116	1	0.1	0.06	0.03	0.33	0.07	0.08	0.18	0.12	3.91	99.33	1.49	3.41	56.99	3.91	21.12	0.12	0.51	2.66	0.2	0.17	0.15	0	0.02	0.08	4.14	0.14	0.07	20.07	3.49	0.01	1.1	8.7	0	0		-2.28	20.59	4.97	55.85	167.53	860.79	402.46	1133.01	689.06	919.17	465.93	1086.68	463.51
16.149	1	0.09	0.05	0.03	0.39	0.07	0.07	0.25	0.09	3.2	99.21	1.9	2.69	49.08	3.58	28.11	0.09	0.46	2.56	0.19	0.14	0.09	0	0.02	0.09	3.2	0.15	0.09	16.17	4.33	0.01	1.99	7.97	0	0		3	22.18	4.58	56.95	164.85	861.25	400.97	1130.45	685.91	918.97	466.84	1083.75	462.08
16.182	1	0.08	0.05	0.03	0.36	0.08	0.07	0.23	0.13	2.76	99.29	1.57	4.03	54.51	3.51	27.72	0.07	0.45	2.5	0.18	0.11	0.08	0	0.02	0.13	2.76	0.21	0.13	14.1	2.93	0.01	6.97	9.25	0	0		2.27	21.1	4.41	57.36	160.72	864.04	402.37	1128.52	682.99	921.01	465.88	1081.69	462.36
16.216	1	0.07	0.05	0.02	0.32	0.08	0.07	0.21	0.31	3.17	99.37	1.21	4.86	48.61	3.17	26.76	0.06	0.42	2.39	0.17	0.09	0.04	0	0.03	0.17	3.44	0.27	0.31	11.56	2.12	0.02	17.41	10.04	0	0		4.32	22.28	3.5	58.1	158.63	865.17	402.86	1126.92	682.14	920.64	466.32	1079.22	462.25
16.249	1	0.07	0.04	0.02	0.35	0.08	0.06	0.24	0.36	2.91	99.31	1.47	4.95	64.58	2.91	30.11	0.04	0.41	2.53	0.18	0.08	0.04	0	0.03	0.18	3.86	0.27	0.36	10.87	2.03	0.02	20.98	10.02	0	0		1.36	19	5.39	57.44	164	864.8	402.84	1125.69	677.7	919.61	465.41	1083.6	463.13
16.282	1	0.06	0.04	0.02	0.4	0.08	0.06	0.29	0.52	2.75	99.2	1.94	4.33	76.11	2.75	34.63	0.04	0.4	2.45	0.17	0.09	0.05	0	0.04	0.2	4.1	0.36	0.52	9.91	1.94	0.03	17.89	9.47	0	0		2.5	16.21	4.5	58.76	157.37	867.61	403.57	1125.24	677.32	922.54	464.96	1079.89	462.38
16.316	1	0.06	0.03	0.02	0.38	0.1	0.06	0.29	0.3	2.47	99.24	2.14	6.84	91.09	2.47	34.84	0.03	0.35	2.7	0.15	0.08	0.04	0	0.03	0.14	3.47	0.38	0.3	10.9	1.8	0.02	24.74	11.61	0	0		-5.83	10.37	4.21	56	164.53	873.46	401.8	1138.06	681.9	927.83	458.84	1092.35	461.02
16.349	1	0.06	0.02	0.02	0.38	0.17	0.05	0.31	0.13	1.8	99.24	3.39	11.75	96.76	2.03	37.52	0.03	0.34	3.73	0.13	0.06	0.02	0	0.02	0.1	1.8	0.36	0.13	14.14	1.8	0.02	4.63	15.7	0	0		-4.89	5.01	1.84	56.61	180.49	898.22	404.07	1164.74	685.8	942.45	463.98	1122.93	462.43
16.382	1	0.05	0.02	0.02	0.28	0.27	0.04	0.25	0.1	0.96	99.43	2.36	16.13	96.69	1.82	32.72	0.03	0.28	4.51	0.14	0.05	0.01	0	0.02	0.09	0.96	0.25	0.1	14.32	1.49	0.02	3.6	19.47	0	0		6.27	-5.13	-0.2	60.94	172.78	920.81	399.48	1180.3	678.66	962.34	461.39	1135.11	458.87
16.416	1	0.06	0.02	0.02	0.18	0.35	0.05	0.16	0.08	0.62	99.3	1.49	18.4	93.51	1.34	22.38	0.02	0.28	6.81	0.15	0.05	0.01	0	0.02	0.07	0.62	0.2	0.08	10.92	1.22	0.02	3.3	20.58	0	0		-2.51	-8.66	0.73	57.08	172.87	942.58	402.99	1203.16	679.26	985.78	459.51	1158.61	463.17
16.449	1	0.06	0.03	0.02	0.12	0.56	0.06	0.11	0.17	0.58	98.88	1.98	22.42	82.88	0.82	13.61	0.03	0.23	11.58	0.16	0.07	0.01	0	0.02	0.06	0.58	0.21	0.17	8.87	1.24	0.02	0.92	22.39	0	0		1.47	-14.11	2.81	57.25	164.76	947.77	402.4	1212.92	686.58	1000.01	457.98	1164.57	466.02
16.483	1	0.06	0.03	0.01	0.09	1.05	0.06	0.09	1.03	0.54	97.89	2.39	27.23	32.64	0.54	9.12	0.03	0.19	20.42	0.2	0.28	0.07	0	0.02	0.07	0.6	0.21	1.03	7.94	1.27	0.02	1.52	23.6	0	0		2.05	-25.62	0.36	55.98	155.88	958.95	405.11	1225.46	690.54	1012.84	462.67	1168.63	467.93
16.516	1	0.06	0.03	0.01	0.08	0.75	0.06	0.08	1.52	0.46	98.5	2.1	24.35	7.74	0.46	5.87	0.03	0.16	15.96	0.16	0.3	0.09	0	0.02	0.09	0.62	0.23	1.52	6.71	1.16	0.02	4.43	22.75	0	0		-3.47	-34.39	1.52	55.09	144.92	969.05	411.41	1229.85	689.27	1027.06	463.52	1171.79	470.96
16.549	1	0.07	0.04	0.02	0.08	0.52	0.07	0.07	2.97	0.36	98.97	1.51	20.7	4.28	0.36	3.29	0.03	0.13	13.5	0.18	0.52	0.42	0	0.02	0.13	0.8	0.17	2.97	5.76	1.11	0.03	1.94	20.66	0	0		-4.36	-37.54	1.76	54.75	141.13	980.32	409.83	1238.64	684.89	1039.3	460.61	1180.23	468.17
16.583	1	0.07	0.04	0.02	0.08	0.38	0.07	0.06	2.02	0.35	99.25	1.43	18.24	1.87	0.35	1.88	0.03	0.13	8.54	0.22	0.98	1.05	0	0.03	0.24	1.02	0.14	2.02	4.51	1.03	0.04	2.82	20.34	0	0		-0.3	-41.81	-3.65	55.34	134.4	993.98	405.04	1258.42	688.28	1051.75	464.94	1186.13	462.93
16.616	1	0.07	0.04	0.02	0.07	0.28	0.07	0.06	0.96	0.3	99.44	1.27	15.78	1.25	0.3	1.11	0.03	0.11	4.73	0.28	1.41	1.76	0	0.03	0.55	1.13	0.18	0.96	4.08	1.04	0.04	0.78	19.55	0	0		-2.92	-43.84	-4.14	55.71	134.26	997.85	403.67	1264.4	689.26	1055.86	464.95	1189.98	458.68
16.649	1	0.07	0.04	0.02	0.07	0.29	0.07	0.06	1.1	0.31	99.42	1.4	15.47	1.36	0.31	0.77	0.04	0.12	4.37	0.26	3.2	3.5	0	0.03	1.1	1.14	0.34	0.64	3.06	0.9	0.06	1.26	20.17	0	0		2.17	-43.4	-2.27	55.57	125.81	1006.27	398.66	1266.87	681.79	1068.56	458.18	1194.33	455.07
16.683	1	0.07	0.04	0.02	0.06	0.31	0.07	0.06	2.44	0.41	99.38	1.52	15.16	0.88	0.41	0.56	0.05	0.11	4.35	0.26	4.67	2.76	0	0.03	2.44	0.94	0.52	0.37	2.4	0.75	0.07	0.71	20.72	0	0		0.52	-45.61	-4.46	55.43	124.1	1007	393.81	1276.64	681.62	1071.51	452.4	1195.58	455.57
16.716	1	0.06	0.04	0.02	0.06	0.33	0.07	0.06	3.97	0.77	99.34	1.54	14.24	1.17	0.77	0.57	0.06	0.1	5.29	0.31	7.05	3.27	0	0.03	3.97	0.91	0.54	0.31	2.31	0.82	0.08	0.3	20.8	0	0		-0.7	-44.17	-2.97	55.31	129.81	1011.73	389.64	1284.66	682.8	1076.95	449.3	1206.76	449.37
16.75	1	0.06	0.04	0.02	0.06	0.38	0.07	0.06	4.8	0.57	99.25	1.73	14.71	0.39	1.36	0.55	0.1	0.08	6.24	0.3	7.96	2.6	0	0.03	4.8	0.57	0.62	0.31	1.6	0.8	0.08	0.58	21.53	0	0		0.96	-49.73	-2.59	55.55	115.27	1016.72	386.55	1289.91	681.76	1089.97	444.94	1205.22	447.34
16.783	1	0.06	0.04	0.02	0.06	0.44	0.07	0.06	5.05	0.5	99.12	2.05	15.79	0.7	1.96	0.46	0.17	0.1	6.9	0.45	8.27	3.13	0	0.02	5.05	0.5	0.7	0.33	1.46	0.85	0.08	0.42	22.61	0	0		2.28	-46.77	-1.91	55.6	124.51	1026.35	383.68	1300.1	678.01	1096.18	441.3	1220.52	447.62
16.816	1	0.06	0.04	0.03	0.06	0.39	0.07	0.07	5.23	0.53	99.21	1.83	13.78	0.24	2.56	0.48	0.21	0.1	6.36	0.49	10.16	3.8	0	0.02	5.23	0.53	0.82	0.37	1.35	0.83	0.09	0.42	21.87	0	0		0.88	-52.14	-2.92	56	112.85	1029.22	384.02	1298.5	674.02	1101.1	441.14	1213.91	444.57
16.85	1	0.07	0.05	0.03	0.07	0.23	0.09	0.07	7.16	0.59	99.55	0.9	8.55	0.84	2.84	0.41	0.45	0.09	5.85	0.56	8.54	3.45	0	0.03	7.16	0.59	1.04	0.65	0.7	0.76	0.15	0.66	17.11	0	0		4.1	-45.87	-1.93	55.98	125.36	1044.8	382.94	1316.42	672.89	1113.41	438.23	1238.15	450.74
16.883	1	0.08	0.06	0.04	0.08	0.18	0.1	0.07	8.5	0.97	99.64	0.65	4.97	0.59	3.58	0.36	0.71	0.09	6.25	0.6	10.19	4.46	0	0.03	8.5	0.97	1.28	0.57	0.55	0.86	0.18	0.38	14.76	0	0		1.2	-47.6	-2.67	55.84	128.83	1045.97	384.39	1319.32	676.69	1112.05	442.5	1240.76	447.85
16.916	1	0.07	0.06	0.03	0.08	0.19	0.1	0.07	7.1	0.92	99.61	0.73	7.26	3.67	4.04	0.51	0.66	0.11	6.13	0.55	7.34	3.48	0	0.03	7.1	0.92	1.06	0.36	0.66	0.89	0.19	0.48	15.58	0	0		-1.45	-38.34	-1.69	55.66	141.66	1049.61	389.51	1315.71	675.34	1107.33	448.63	1248.97	446.65
16.95	1	0.08	0.07	0.03	0.09	0.15	0.11	0.07	6.17	1.87	99.69	0.52	6.14	7.68	3.35	0.76	1.04	0.12	6.8	0.58	5.13	3.17	0	0.03	6.17	1.87	1.04	0.22	0.69	1.14	0.26	5.78	13.2	0	0		-4.89	-34.43	2.26	55.25	144.18	1050.91	395.16	1311.34	672.94	1110.09	446.48	1254.11	453.4
16.983	1	0.09	0.07	0.02	0.09	0.14	0.11	0.07	5.88	2.07	99.71	0.48	6.84	33.76	2.07	0.87	0.84	0.16	6.71	0.56	3.11	1.7	0	0.02	5.88	2.18	0.84	0.22	0.81	1.22	0.25	17.79	12.67	0	0		0.68	-25.37	0.14	55.83	153.69	1048.04	395.79	1311.08	676.34	1101.05	451.7	1254.61	458.11
17.016	1	0.09	0.08	0.02	0.1	0.13	0.1	0.06	3.08	1.47	99.74	0.43	7.4	87.28	1.47	1.06	0.76	0.23	6.67	0.49	1.42	0.68	0	0.02	3.08	2.3	0.61	0.28	0.84	1.11	0.22	16.73	11.83	0	0		10.01	-12.37	-0.19	61.36	168.37	1043.1	402.27	1301.26	676.91	1086.19	460.14	1254.23	470.68
17.05	1	0.08	0.07	0.02	0.09	0.15	0.09	0.07	1.48	1.16	99.7	0.56	9.25	97	1.16	1.51	0.9	0.25	5.15	0.38	0.97	0.25	0	0.02	1.48	2.08	0.46	0.36	0.88	1.13	0.21	25.54	13.72	0	0		4.58	-4.62	2.59	60.59	175.58	1019.84	408.72	1275.85	682.15	1062.09	464.29	1237.47	472.72
17.083	1	0.08	0.06	0.02	0.09	0.16	0.08	0.07	0.79	0.8	99.68	0.65	10.51	98.3	0.8	2.3	0.65	0.24	4.42	0.29	0.56	0.07	0	0.02	0.79	1.79	0.38	0.78	0.86	0.96	0.2	59.27	14.78	0	0		-0.42	-1.72	0.06	58.45	182.71	1008.88	411.65	1267.35	683.83	1045.32	469.25	1227.97	473.93
17.117	1	0.07	0.05	0.01	0.09	0.21	0.07	0.07	0.52	0.66	99.59	0.94	13.39	98.25	0.66	4.94	0.47	0.28	3.7	0.19	0.23	0.02	0	0.01	0.31	0.93	0.36	0.52	0.86	0.88	0.19	32.62	17.39	0	0		-4.09	1.85	1.52	56.73	186.62	994.01	413.36	1254.68	687.71	1031.79	468.98	1218.29	475.41
17.15	1	0.06	0.03	0.01	0.09	0.32	0.06	0.09	0.43	0.54	99.35	1.59	17.75	98.34	0.54	8.85	0.32	0.35	4.56	0.15	0.24	0.02	0	0.01	0.14	0.66	0.29	0.43	0.96	0.79	0.15	13.09	21.01	0	0		-6.73	1.6	2.1	55.58	179.23	982.51	414.92	1243.09	690.69	1024.68	469.66	1203.86	473.66
17.183	1	0.05	0.03	0.01	0.1	0.38	0.05	0.1	0.54	0.48	99.25	1.87	19.18	93.58	0.52	12.3	0.21	0.36	5.14	0.12	0.13	0.01	0	0.01	0.09	0.48	0.27	0.54	0.88	0.7	0.13	15.32	22.04	0	0		-4.85	8.61	4.02	56.1	182.88	974.56	412.31	1236.74	688.99	1018.74	467.03	1201.46	474.88
17.217	1	0.04	0.02	0.01	0.1	0.6	0.04	0.12	0.34	0.35	98.79	3.33	23.7	92.84	0.55	16.88	0.1	0.39	6.32	0.07	0.07	0.01	0	0.01	0.05	0.35	0.27	0.34	0.89	0.57	0.11	16.06	25.72	0	0		-7.48	9.19	2.67	55.29	180.73	969.47	412.32	1231.88	689.38	1012.88	467.23	1193.55	471.86
17.25	1	0.03	0.01	0.01	0.13	0.71	0.04	0.18	0.35	0.3	98.59	4.13	25.2	94.56	0.67	26.26	0.07	0.38	6.38	0.04	0.06	0.01	0	0.01	0.03	0.3	0.3	0.35	0.87	0.53	0.1	5.92	27.1	0	0		-6.23	7.73	2.59	55.73	181.46	964.02	411.66	1227.39	689.97	1007.36	467.74	1188.78	471.43
17.283	1	0.03	0.01	0.01	0.18	0.76	0.03	0.27	0.52	0.27	98.47	5.2	26.08	92.03	0.75	36.95	0.03	0.32	4.81	0.03	0.04	0	0	0.01	0.04	0.27	0.37	0.52	1.02	0.49	0.1	8.05	28.6	0	0		-3.72	9.76	0.06	56.43	177.11	956.83	409.03	1220.25	688.22	998.93	470.73	1175.92	464.4
17.317	1	0.02	0.01	0.01	0.2	1.15	0.02	0.37	0.55	0.21	97.71	9.03	29.99	89.88	0.69	44.27	0.01	0.29	4.77	0.02	0.05	0	0	0.01	0.05	0.21	0.46	0.55	1.14	0.39	0.09	5.2	32.29	0	0		-5.64	11.08	0.46	55.71	173.37	952.01	408.14	1215.51	687.28	996.6	468.26	1169.9	463.37
17.35	1	0.02	0.01	0.01	0.21	1.16	0.02	0.4	0.58	0.22	97.67	9.5	30.16	89.74	0.76	46.19	0.01	0.33	4.33	0.03	0.06	0	0	0.01	0.05	0.22	0.51	0.58	1.14	0.42	0.09	7.83	32.64	0	0		-2.16	11.16	-0.01	57.01	177.11	945.55	407.2	1208.94	686.67	987.59	469.85	1164.57	462.81
17.383	1	0.02	0	0.01	0.21	1.74	0.02	0.45	0.49	0.22	96.52	15.98	34.05	92.31	0.76	48.87	0.01	0.31	4.24	0.03	0.05	0	0	0.01	0.06	0.22	0.55	0.49	1.38	0.43	0.07	7.03	36.34	0	0		-2.85	9.57	1.92	57	177.06	939.2	405.99	1203.09	685.52	984.08	466.21	1161.13	464.33
17.417	1	0.01	0	0.01	0.23	2.67	0.01	0.57	0.34	0.17	94.66	24.59	38.13	95.16	0.74	54.62	0	0.24	5.39	0.03	0.06	0.01	0	0.01	0.07	0.17	0.63	0.34	1.79	0.38	0.05	13.56	39.69	0	0		1.55	7.11	1.54	59.32	178.18	936.09	406.03	1198.97	684.7	979.34	470.17	1157.42	463.96
17.45	1	0.01	0	0.01	0.2	3.33	0.01	0.53	0.22	0.18	93.35	30.11	40.26	91.87	0.6	52.92	0	0.21	5.96	0.04	0.06	0.01	0	0.01	0.07	0.18	0.85	0.22	2.02	0.45	0.05	4.89	41.43	0	0		5.4	9.88	2.16	60.37	181.14	928.63	405.18	1194.87	688.9	973.04	469.8	1154.15	466.76
17.484	1	0.01	0	0.01	0.14	7.53	0.01	0.46	0.13	0.1	84.94	57.19	48.31	95.33	0.55	49.61	0	0.17	7.28	0.05	0.07	0.01	0	0.01	0.07	0.1	0.78	0.13	1.75	0.36	0.04	8.7	48.47	0	0		-0.74	6.91	1.39	58.26	175.13	924.78	407.57	1189.79	688.23	970.43	471.66	1145.42	464.52
17.517	1	0.01	0	0	0.1	10.3	0.01	0.35	0.11	0.09	79.4	68.07	51.53	93.63	0.57	43.05	0	0.16	7.62	0.09	0.07	0.01	0	0.01	0.07	0.09	0.77	0.11	1.82	0.41	0.05	7.93	51.38	0	0		2.16	8.56	0.37	59.28	183.96	922.07	409.03	1185.61	688.58	961.2	474.37	1144.98	466.41
17.55	1	0.01	0	0	0.09	10.71	0.01	0.28	0.05	0.1	78.58	68.48	51.89	93.41	0.58	37.63	0	0.17	8.15	0.14	0.07	0.01	0	0.01	0.05	0.1	0.74	0.05	1.95	0.5	0.05	6.12	51.49	0	0		-0.76	8.74	-0.9	58.2	174.72	916.42	410.29	1178.17	688.44	957.65	474.68	1132.06	464.31
17.584	1	0.01	0	0	0.08	11.28	0.01	0.27	0.06	0.09	77.44	71.54	52.51	91.4	0.69	36.47	0	0.16	7.4	0.18	0.08	0.01	0	0	0.05	0.09	0.7	0.06	2.27	0.65	0.05	26.72	52.4	0	0		1.69	10.18	-1.95	58.97	176.09	912.81	412.8	1172.66	688.85	951.15	480.08	1126.61	465.25
17.617	1	0.01	0	0	0.08	10.62	0.01	0.26	0.08	0.1	78.75	70.1	51.85	86.59	0.92	35.67	0	0.16	7.07	0.23	0.09	0.01	0	0	0.05	0.1	0.75	0.08	2.46	0.69	0.05	25.21	51.97	0	0		2.51	12.67	-2.62	59.03	174.35	907.22	414.3	1164.83	688.74	944.48	481.05	1118.19	466.14
17.65	1	0.01	0	0	0.08	9.04	0.01	0.25	0.09	0.12	81.92	66.52	50.23	87.64	1.15	34.46	0	0.16	5.93	0.25	0.09	0.01	0	0	0.04	0.12	0.69	0.09	2.91	0.79	0.04	33.17	50.94	0	0		0.87	12.2	-2.81	58.32	172.44	900.74	415.56	1157.24	688.69	938.17	481.11	1110	466.64
17.684	1	0.02	0	0.01	0.09	6.52	0.02	0.25	0.17	0.16	86.97	56.66	47	89.29	1.08	33.92	0	0.15	4.81	0.26	0.08	0.01	0	0	0.04	0.16	0.66	0.17	3.77	1.14	0.05	15.79	48.34	0	0		1.45	11.4	-3.83	58.75	171.54	895.38	415.98	1150.78	687.83	931.52	483.22	1102.12	465.39
17.717	1	0.01	0	0.01	0.12	5.81	0.01	0.34	0.2	0.19	88.37	53.28	45.86	87.52	1.23	40.76	0	0.15	4.35	0.24	0.07	0.01	0	0	0.04	0.19	0.61	0.2	3.97	1.2	0.05	10.62	47.48	0	0		0.52	12.26	-4.68	58.19	167.12	890.07	415.88	1146.46	688.7	928.11	483.98	1094.01	463.84
17.751	1	0.01	0	0.01	0.16	4.05	0.01	0.46	0.31	0.28	91.9	42.1	42.35	87.79	1.37	47.42	0	0.18	3.16	0.19	0.06	0.01	0	0.01	0.05	0.28	0.6	0.31	5.26	1.76	0.05	10.7	44.68	0	0		-3.98	12.14	-4.68	56.37	167.62	883.63	415.68	1140.43	686.79	921.73	483.56	1087.89	461.56
17.784	1	0.01	0	0.01	0.23	4.22	0.01	0.7	0.29	0.36	91.55	43.46	42.69	86.55	1.69	57.23	0	0.2	3.24	0.16	0.05	0.01	0	0	0.05	0.36	0.61	0.29	5.54	2.02	0.04	7.29	45.03	0	0		-3.25	12.69	-3.65	56.77	169.45	877	415.4	1133.67	686.73	915.22	481.97	1083.6	463.04
17.817	1	0.01	0	0.01	0.31	3.9	0.01	0.99	0.24	0.39	92.19	40.66	41.78	84.57	2.36	64.76	0	0.24	3.2	0.15	0.05	0	0	0.01	0.06	0.39	0.59	0.24	5.56	2.05	0.04	7.03	44.32	0	0		-2.72	13.49	-3.96	56.84	169.48	871.4	415.63	1128.51	687.5	909.47	482.92	1077.78	463.04
17.851	1	0.01	0	0.01	0.39	3.42	0.01	1.23	0.22	0.46	93.15	35.92	40.42	80.96	2.67	69.17	0	0.27	3.26	0.14	0.05	0	0	0	0.05	0.46	0.56	0.22	7.03	2.6	0.04	20.06	43.07	0	0		-1.05	14.76	-5.3	57.13	169.64	867.47	416.93	1124.13	688.17	903.75	487.08	1071.61	462.58
17.884	1	0.01	0	0.01	0.48	2.98	0.01	1.52	0.21	0.54	94.04	30.82	38.94	79.35	3.07	73.88	0	0.32	3.54	0.12	0.06	0	0	0	0.05	0.54	0.58	0.21	6.57	2.6	0.04	5.34	41.63	0	0		-1.13	15.27	-6.43	57.09	167.51	862.86	417.86	1119.1	687.66	899.04	490.61	1063.93	461.06
17.917	1	0.01	0	0.01	0.56	2.9	0.01	1.79	0.24	0.61	94.19	31.98	38.53	78.55	3.6	77.34	0	0.37	3.93	0.11	0.06	0.01	0	0	0.05	0.61	0.6	0.24	6.61	2.57	0.04	21.4	41.2	0	0		-3.01	15.51	-6.9	56.33	161.67	856.62	418.96	1113.39	690.03	895.56	489.58	1054.88	462.09
17.951	1	0.01	0	0.01	0.7	2.13	0.01	2.13	0.3	0.71	95.74	35.76	35.15	84.48	4.94	80.1	0	0.45	4.48	0.09	0.05	0.01	0	0	0.04	0.71	0.59	0.3	5.94	2.67	0.03	26.14	38.07	0	0		-3.67	13.53	-8.4	56.37	163.95	852.46	420.64	1108.35	690.49	887.97	492.15	1049.17	462.27
17.984	1	0.01	0	0.01	0.74	1.76	0.01	2.14	0.27	0.75	95.72	33.17	33.05	88.64	6.19	78.75	0	0.46	4.4	0.1	0.06	0.01	0	0	0.04	0.75	0.52	0.27	5.86	2.86	0.03	18.15	36.37	0	0		-5.45	11.73	-7.39	56.25	161.78	846.23	422.41	1100.23	691.44	882.77	489.13	1042.85	465.8
18.017	1	0.01	0	0.01	0.74	1.54	0.01	2.05	0.27	0.92	95.9	31.98	31.89	93.91	5.56	78.47	0	0.43	4.57	0.13	0.05	0.02	0	0.01	0.05	0.92	0.59	0.27	5.47	2.72	0.03	23.55	35.08	0	0		-10.23	8.32	-9.3	55.46	165.11	841.7	423.62	1093.2	685.94	872.98	491.7	1035.78	464.18
18.051	1	0.01	0	0.01	0.75	1.27	0.02	1.95	0.21	1.21	96.09	30.15	30.14	94.24	4.91	78.11	0	0.4	4.84	0.17	0.06	0.04	0	0.01	0.05	1.21	0.66	0.21	4.77	2.61	0.03	12.58	33.17	0	0		-9.11	8.03	-9.43	55.72	165.57	835.96	422.51	1088.12	685.55	867.1	491.16	1030.42	463.95
18.084	1	0.01	0	0.01	0.69	1.07	0.02	1.67	0.23	1.18	96.66	24.58	28.61	93.08	4.5	74.95	0.01	0.38	4.23	0.17	0.07	0.07	0	0.01	0.05	1.18	0.81	0.23	4.43	2.36	0.03	31.13	31.91	0	0		-8.02	9.01	-10.44	55.83	161.4	832.25	422.94	1084.89	687.38	865.02	492.76	1023.71	463.3
18.118	1	0.01	0	0.01	0.71	0.82	0.02	1.57	0.34	1.41	96.87	21.73	26.11	93.72	4.4	73.5	0.01	0.44	4.42	0.18	0.05	0.05	0	0.01	0.06	1.41	0.91	0.34	3.88	2.27	0.02	20.18	29.47	0	0		-7.66	8.48	-9.9	56.07	161.25	828.9	423.12	1081.03	687.46	862.04	492.15	1020.84	464.13
18.151	1	0.02	0	0.01	0.61	0.75	0.02	1.28	0.39	1.5	97.45	16.02	25.33	92.7	3.65	69.25	0.01	0.44	4.3	0.2	0.06	0.05	0	0.01	0.08	1.5	0.96	0.39	3.47	2.3	0.03	18.57	28.65	0	0		-6.85	9.29	-10.16	56.2	161.47	824.11	423.31	1076.43	687.62	856.88	492.83	1015.9	464.82
18.184	1	0.02	0	0.01	0.56	0.73	0.02	1.16	0.54	1.45	97.69	13.81	25.26	91.99	3.15	67.22	0.01	0.47	3.82	0.23	0.05	0.05	0	0.01	0.1	1.45	1.24	0.54	3.32	2.37	0.03	17.06	28.71	0	0		-7.74	9.8	-10.19	55.88	159.79	821.23	423.58	1072.47	686.68	854.4	492.35	1011.73	464.45
18.218	1	0.02	0.01	0.01	0.54	0.58	0.02	1.01	0.56	1.58	97.98	10.88	23.15	93.38	2.95	64.22	0.01	0.51	3.38	0.24	0.07	0.04	0	0.01	0.11	1.58	1.5	0.56	2.94	2.25	0.02	9.49	26.86	0	0		-8.52	8.77	-8.12	55.8	165.39	817.14	423.88	1066.99	686.03	848.84	490.96	1012.15	464.84
18.251	1	0.02	0.01	0.01	0.51	0.49	0.02	0.9	0.52	1.55	98.21	9.41	21.73	90.87	2.23	62.18	0.01	0.47	3.13	0.21	0.08	0.04	0	0.01	0.12	1.55	1.97	0.52	2.97	2.2	0.03	9.07	25.48	0	0		-8.63	10.51	-7.17	55.54	165.23	812.27	423.25	1062.22	686.05	845.22	489.16	1008.6	464.55
18.284	1	0.02	0.01	0.01	0.49	0.46	0.02	0.84	0.36	1.6	98.32	8.23	21.14	91.55	2.11	60.46	0.01	0.57	3	0.19	0.12	0.04	0	0.01	0.1	1.6	2.12	0.36	2.87	2.38	0.03	6.38	24.93	0	0		-9.52	10.09	-7.39	55.31	163.99	809.39	423.07	1056.67	682.69	841.45	488.35	1003.53	463.4
18.318	1	0.03	0.01	0.01	0.47	0.33	0.03	0.71	0.32	1.57	98.59	5.93	18.05	87.7	1.93	56.43	0.01	0.55	2.84	0.16	0.15	0.04	0	0.01	0.11	1.57	1.91	0.32	2.5	2.44	0.03	38.96	22.05	0	0		-10.23	12.18	-6.65	55.13	161.6	804.32	421.05	1048.06	676.64	836.61	483.46	996.81	462.28
18.351	1	0.03	0.01	0.01	0.42	0.28	0.03	0.59	0.29	1.58	98.81	4.34	16.56	79.44	1.61	52.54	0.01	0.56	3.2	0.17	0.2	0.05	0	0.02	0.11	1.58	1.58	0.29	2.31	2.38	0.03	32.42	20.45	0	0		-2.63	15.24	-3.4	57.06	161.16	800.22	417.35	1048.94	678.71	839.56	484.98	999.05	461.83
18.384	1	0.03	0.01	0.01	0.44	0.28	0.03	0.61	0.35	1.5	98.78	4.56	16.36	78.64	1.5	53.37	0.01	0.53	3.91	0.21	0.23	0.07	0	0.02	0.12	1.61	1.55	0.35	2.12	2.34	0.02	12.3	19.98	0	0		-1.89	15.48	-5.12	56.62	163.54	798	413.65	1054.61	683.38	838.22	485.8	999.28	457.39
18.418	1	0.03	0.01	0.01	0.48	0.24	0.03	0.63	0.54	1.43	98.74	4.76	14.67	70.19	1.43	54.1	0.01	0.53	4.63	0.22	0.19	0.07	0	0.02	0.12	1.69	1.46	0.54	1.96	2.52	0.03	14.45	18.1	0	0		3.81	17.72	-5.84	58.63	154.5	797.43	413.64	1055.52	687.08	842.73	488.74	994.18	458.22
18.451	1	0.03	0.01	0.01	0.49	0.24	0.03	0.65	0.51	1.27	98.69	5.13	14.98	77.76	1.27	55.17	0.01	0.47	5.08	0.24	0.16	0.07	0	0.02	0.13	1.65	1.22	0.51	1.87	2.54	0.03	23.42	18.17	0	0		1.32	15.74	-5.12	57.5	160.89	796.42	412	1057.28	688.1	840.15	485.43	998.67	457.89
18.485	1	0.03	0.01	0.01	0.4	0.25	0.03	0.51	0.9	1.12	98.99	3.26	15.03	92.37	1.12	49.54	0.01	0.45	6.17	0.24	0.14	0.1	0	0.03	0.15	1.51	1.4	0.9	1.59	2.1	0.03	20.47	17.83	0	0		-3.68	9.53	-3.45	56.19	166.34	799.13	413.15	1057.08	684.45	840.2	482.82	1004.88	459.33
18.518	1	0.03	0.01	0.01	0.38	0.27	0.03	0.48	0.62	1.14	99.03	3.05	16.03	94.87	1.14	48.66	0.01	0.52	6	0.26	0.17	0.13	0	0.03	0.15	1.4	1.25	0.62	1.63	1.83	0.03	71.13	18.8	0	0		-3.34	7.41	-1.27	55.84	173.32	801.99	408.54	1069.98	691.19	846.82	477.37	1019.29	460.21
18.551	1	0.03	0.01	0.01	0.31	0.32	0.03	0.39	0.47	0.85	99.21	2.18	17.64	98.31	0.85	44.45	0.01	0.44	5.42	0.18	0.16	0.13	0	0.03	0.18	1.11	1.09	0.47	1.57	1.49	0.03	6.45	20.46	0	0		0.08	1.68	-2.5	56.93	179.34	813.7	407.58	1087.5	697.74	856.65	480.67	1034.83	460.25
18.585	1	0.04	0.02	0.01	0.24	0.33	0.04	0.29	0.19	0.74	99.34	1.55	18.03	98.14	0.74	37.34	0.01	0.38	5.23	0.14	0.18	0.12	0	0.03	0.13	1.02	0.9	0.19	1.8	1.4	0.04	64.03	20.82	0	0		-3.58	-2.16	1.14	55.24	180.28	817.8	409.05	1092.38	698.54	865.14	476.41	1045.1	465.75
18.618	1	0.04	0.02	0.01	0.2	0.36	0.04	0.25	0.09	0.65	99.28	1.89	19	96.72	0.65	34.08	0.02	0.29	4.25	0.1	0.18	0.08	0	0.03	0.09	0.91	0.65	0.03	1.97	1.28	0.03	55.16	22.08	0	0		-0.45	-5.08	0.71	55.99	179.42	828.56	408.61	1105.29	702.5	876.71	476.82	1055.85	466.68
18.651	1	0.04	0.02	0.01	0.13	0.47	0.04	0.15	0.05	0.55	99.06	2.67	21.49	95.81	0.55	21.5	0.02	0.22	4.63	0.06	0.28	0.05	0	0.02	0.05	0.77	0.41	0.01	2.42	1.24	0.03	12.21	24.29	0	0		-4.72	-6.35	0.23	54.02	178.79	837.28	409.12	1115.28	705.64	885.57	471.33	1064.32	467.76
18.685	1	0.05	0.02	0.01	0.09	0.57	0.05	0.1	0.04	0.43	98.85	3.24	23.25	84.24	0.43	12.99	0.02	0.21	5.78	0.05	0.48	0.06	0	0.02	0.04	0.61	0.36	0.01	2.83	0.99	0.02	13.68	25.54	0	1		-4.01	-13.62	-1.32	53.77	174.27	856.56	411.46	1134.13	706.83	904.59	474.32	1078.82	470.62
18.718	1	0.05	0.02	0.01	0.07	0.55	0.05	0.08	0.04	0.34	98.91	3.15	22.79	84.65	0.34	6.98	0.02	0.2	5.28	0.03	0.65	0.06	0	0.02	0.04	0.61	0.24	0.01	3.29	1.02	0.02	10.42	25.36	0	0		-3.37	-13.46	2.08	53.66	174.04	862.27	412.92	1136.82	706.06	913.61	470.97	1087.61	474.63
18.752	1	0.05	0.02	0.01	0.06	0.87	0.05	0.07	0.07	0.28	98.26	5.52	26.98	58.03	0.28	5.4	0.02	0.22	6.31	0.03	0.91	0.19	0	0.02	0.03	0.52	0.18	0.07	4.01	1.06	0.02	7.6	29	0	0		-6.03	-20.38	2.52	53.24	168.56	870.55	413.58	1139.95	700.34	922.52	470.31	1091.06	472.12
18.785	1	0.04	0.02	0.01	0.05	1.34	0.04	0.07	0.08	0.22	97.32	9.55	31.02	20.71	0.22	3.7	0.02	0.23	6.78	0.02	1.05	0.22	0	0.02	0.03	0.48	0.18	0.08	4.63	1.13	0.02	3.61	32.67	0	0		-7.9	-28.71	-0.41	53.35	159.41	880.05	411.73	1155.12	703.84	935.21	469.65	1094.62	469.51
18.818	1	0.05	0.02	0.01	0.05	1.21	0.04	0.07	0.1	0.37	97.57	9.62	30.37	22.89	0.37	2.71	0.02	0.2	4.95	0.02	0.82	0.18	0	0.02	0.03	0.45	0.17	0.1	5.26	1.28	0.02	0.81	32.73	0	0		-6.51	-28.07	2.95	53.14	163.69	886.54	412.79	1158.73	702.67	942.92	467.04	1106.51	472.78
18.852	1	0.04	0.01	0.01	0.04	2.49	0.04	0.07	0.18	0.39	95.02	22.54	37.23	4.03	0.5	2.02	0.02	0.18	5.52	0.02	0.73	0.2	0	0.01	0.05	0.39	0.18	0.18	6.78	1.36	0.02	1.92	38.99	0	0		-5.3	-37.86	3.76	53.54	150.17	893.01	414.43	1163.49	702.76	956.55	465.69	1106.41	475.29
18.885	1	0.04	0.01	0.01	0.04	2.77	0.04	0.07	0.29	0.36	94.46	25.98	38.35	4.27	0.62	1.54	0.02	0.22	5.15	0.02	0.48	0.19	0	0.01	0.08	0.36	0.22	0.29	8.21	1.51	0.02	6.6	40.15	0	0		-4.46	-37.55	2.96	53.46	145.41	901.18	413.25	1171.44	701.68	965.74	465.19	1110.86	474.31
18.918	1	0.04	0.01	0.01	0.05	2.21	0.04	0.07	0.55	0.42	95.57	20.32	36.09	6.51	0.83	1.46	0.02	0.24	4.99	0.03	0.42	0.23	0	0.02	0.16	0.42	0.29	0.55	8.13	1.6	0.03	6.64	38.17	0	0		-5.21	-35.32	6.23	53.13	150.43	907.33	416.62	1172.19	698.17	971.58	463.73	1121.22	479.19
18.952	1	0.04	0.01	0.01	0.04	2.86	0.04	0.07	0.9	0.37	94.28	25.5	38.3	2.57	0.92	1.56	0.03	0.23	6.03	0.04	0.54	0.5	0	0.02	0.27	0.37	0.32	0.9	9.4	1.47	0.03	9.81	40	0	0		-4.29	-40.17	4.57	53.4	138.77	915.46	417.73	1178.05	698.56	981.78	466.64	1120.14	477.22
18.985	1	0.04	0.01	0.01	0.05	2.03	0.04	0.07	1.37	0.48	95.93	16.97	34.64	3.13	1.36	1.26	0.04	0.21	6.19	0.05	0.72	0.93	0	0.02	0.52	0.48	0.43	1.37	7.64	1.45	0.03	6.51	36.79	0	0		-2.58	-39.16	2.57	53.59	136.77	930.81	418.83	1191	696.58	994.09	468.89	1130.47	479.21
19.018	1	0.05	0.01	0.01	0.05	1.68	0.04	0.07	2.62	0.59	96.64	13.39	32.21	1.97	1.71	0.85	0.06	0.15	6.17	0.07	1.04	1.1	0	0.02	0.92	0.59	0.4	2.62	7.79	1.61	0.04	5.85	35.05	0	0		-3.62	-41.53	5.26	53.43	135.87	932.49	421.83	1191.03	697.57	999.31	468.4	1134.48	482.26
19.052	1	0.06	0.02	0.01	0.06	0.88	0.06	0.07	3.92	0.78	98.23	6	25.51	2.79	2.58	0.58	0.08	0.11	5.54	0.09	0.95	1.28	0	0.02	1.79	0.78	0.37	3.92	7.05	2.21	0.04	9.95	29.55	0	0		-2.3	-39.76	3.93	53.65	131.42	947.19	424.29	1201.31	696.07	1011.9	471.97	1142.8	483.72
19.085	1	0.06	0.02	0.01	0.06	0.74	0.06	0.07	6.58	0.89	98.53	4.63	22.86	1.67	2.11	0.44	0.1	0.12	5.67	0.16	1.12	1.44	0	0.03	3.48	0.89	0.38	6.58	4.95	2.14	0.05	2.88	27.84	0	0		-4.49	-42.36	2.99	53.57	133.41	956.2	424.41	1209.73	695.53	1018.32	473.19	1151.54	480.45
19.119	1	0.07	0.03	0.02	0.07	0.46	0.07	0.07	8.56	1.15	99.07	2.41	17.46	0.74	1.69	0.37	0.13	0.16	5.73	0.21	1.33	1.87	0	0.04	5.97	1.15	0.46	8.56	3.26	2.38	0.06	6.72	23.64	0	0		-3.73	-46.5	3.95	53.07	128.19	964.3	427.23	1213.07	692.84	1028.2	473.15	1155.97	483.55
19.152	1	0.08	0.04	0.02	0.07	0.31	0.09	0.07	9.76	1.43	99.39	1.4	12.63	3.35	1.89	0.3	0.14	0.14	5.15	0.24	0.95	1.27	0	0.06	9.57	1.43	0.55	9.76	1.93	2.39	0.09	2.88	20.18	0	0		0.8	-38.81	2.83	54.86	133.95	992.96	430.55	1235.97	691.75	1049.29	479.66	1183.01	487.45
19.185	1	0.09	0.05	0.02	0.07	0.28	0.1	0.07	14.63	1.5	99.44	1.24	10.53	2.61	1.86	0.23	0.16	0.15	5.21	0.28	0.93	0.77	0	0.06	14.63	1.5	0.64	10.76	1.36	2.13	0.1	2	19.38	0	0		-2.72	-40.1	2.97	53.48	136.46	990.8	429.98	1239.4	695.71	1048.93	478.47	1185.13	486.78
19.219	1	0.1	0.06	0.03	0.08	0.18	0.12	0.07	15.99	2.18	99.63	0.77	5.9	2.86	2.18	0.18	0.23	0.13	4.32	0.26	0.73	0.46	0	0.07	18.35	2.27	0.61	10.06	0.68	2.27	0.19	3.21	15.99	0	0		-1.89	-39.64	3.11	53.93	132.77	1006.2	431.7	1249.15	692.8	1063.41	480.29	1196.05	486.3
19.252	1	0.1	0.06	0.03	0.09	0.16	0.13	0.07	15.17	2.16	99.68	0.69	4.41	3.87	2.16	0.21	0.24	0.16	3.64	0.24	0.49	0.19	0	0.07	20.66	2.56	0.69	9.82	0.53	2.07	0.19	14.6	15.17	0	0		-5.05	-38.06	3.21	53.68	137.89	1010.76	431	1255.79	692.64	1066.64	478.73	1204.37	485.26
19.285	1	0.11	0.07	0.04	0.09	0.13	0.15	0.07	13.42	2.49	99.7	0.59	1.8	2.09	2.49	0.25	0.31	0.16	3.72	0.27	0.68	0.21	0	0.08	24.47	3.62	0.73	8.81	0.33	1.8	0.26	5.51	13.42	0	0		-5.71	-41.24	3.24	53.84	132.28	1023.06	427.99	1267.99	690.5	1081.69	476.12	1213.91	480.13
19.319	1	0.12	0.09	0.04	0.1	0.09	0.16	0.07	9.86	2.54	99.69	0.45	0	4.1	2.54	0.28	0.52	0.19	3.49	0.37	0.73	0.25	0	0.09	20.78	6.35	0.7	5.68	0.16	1.44	0.35	2.33	9.86	0	0		-1.27	-37.76	4.52	53.4	135.35	1026.63	427.59	1273.25	690.31	1086.56	473.12	1221.11	487.76
19.352	1	0.12	0.1	0.04	0.11	0.08	0.16	0.07	9.24	3.28	99.67	0.43	0	3.31	3.28	0.31	0.53	0.16	3.43	0.35	0.77	0.26	0	0.1	20.48	7.65	0.71	5.8	0.15	1.47	0.41	3.36	9.24	0	0		-0.31	-38.87	4.69	53.78	128.4	1040.56	426.29	1287.49	691.55	1104.05	473.19	1231.92	484.87
19.385	1	0.12	0.1	0.03	0.11	0.08	0.17	0.07	8.81	4.01	99.66	0.43	0	2.56	4.01	0.37	0.6	0.16	4.26	0.36	0.88	0.37	0	0.14	19.56	9.61	0.88	5.33	0.11	1.23	0.49	15.83	8.81	0	0		-3.13	-40.21	5.12	52.85	138.13	1038.39	425.4	1286.44	690.18	1098.55	471.24	1236.15	483.3
19.419	1	0.12	0.11	0.03	0.11	0.07	0.16	0.07	8.03	3.28	99.67	0.35	0	3.27	3.28	0.53	0.69	0.15	4.15	0.37	0.99	0.58	0	0.18	16.87	14.04	0.84	3.74	0.05	0.92	0.54	16.22	8.03	0	0		-3.87	-38.94	2.55	54.4	137.48	1066.24	427.39	1311.84	691.2	1121.66	477.79	1259.12	480.13
19.452	1	0.11	0.1	0.03	0.11	0.08	0.15	0.07	8.27	2.91	99.7	0.33	0	4.79	2.91	0.64	0.69	0.12	4.46	0.36	1.03	0.72	0	0.17	13.51	14.69	0.77	4.5	0.06	0.95	0.53	3.16	8.27	0	0		0.55	-36.95	3.94	53.71	136.59	1062.75	428.97	1311.5	694.69	1122.31	476.27	1258.2	490.12
19.486	1	0.11	0.11	0.03	0.11	0.07	0.15	0.07	7.93	3.02	99.71	0.33	0	3.8	3.02	0.77	0.74	0.16	4.21	0.45	0.96	1.02	0	0.13	11.57	15.61	0.82	3.37	0.04	0.93	0.58	1.04	7.93	0	0		-2.12	-38.16	5.64	53.17	143.67	1059.92	429.79	1312.63	699.01	1120.56	475.78	1263.43	490.93
19.519	1	0.11	0.11	0.03	0.11	0.07	0.14	0.07	7.77	3.18	99.71	0.33	0	2.04	3.18	0.81	0.72	0.14	3.7	0.52	1.08	1.05	0	0.12	10.93	17.55	0.67	3.2	0.05	0.86	0.53	7.59	7.77	0	0		-2.19	-41.35	5.43	52.52	132.03	1060.51	427.16	1316.84	701.14	1128.27	473.53	1259.5	488.01
19.552	1	0.11	0.1	0.02	0.11	0.07	0.13	0.07	6.74	2.5	99.74	0.33	0.81	2.93	2.5	0.91	0.72	0.15	3.29	0.51	0.94	0.88	0	0.09	6.74	19.55	0.58	1.9	0.07	0.89	0.48	3.95	8.04	0	0		-1.95	-39.5	4.88	52.47	139.21	1060.98	426.02	1319.39	703.16	1125.41	474.91	1264.17	486.03
19.586	1	0.1	0.1	0.02	0.11	0.07	0.12	0.07	5.14	2.15	99.76	0.33	1.39	2.88	2.15	1.24	0.77	0.14	2.73	0.45	0.93	1.15	0	0.06	5.14	24.58	0.54	0.77	0.11	0.94	0.48	3.54	8.2	0	0		-0.22	-39.59	6.19	52.42	142.99	1061.09	425.98	1320.01	704.11	1125.97	474.4	1268.33	487.82
19.619	1	0.1	0.1	0.02	0.11	0.07	0.11	0.07	3.5	1.73	99.77	0.33	1.29	1.04	1.73	1.35	0.78	0.18	2.31	0.43	1.4	1.56	0	0.05	3.5	26.81	0.44	0.43	0.15	1.14	0.47	2.9	7.99	0	0		-2.31	-44.77	7.97	51.93	131.31	1060.87	425.94	1318.08	700.67	1133.48	469.94	1263.6	487.6
19.652	1	0.1	0.1	0.02	0.11	0.07	0.11	0.07	2.78	1.57	99.78	0.33	1.61	5.18	1.57	1.42	0.7	0.17	2.27	0.4	1.6	2.14	0	0.04	2.78	32.77	0.36	0.33	0.2	1.22	0.47	8.59	8.15	0	0		-3.2	-36.54	5.35	52.99	141.54	1069.82	424.9	1327.23	700.35	1133.15	472.91	1274.2	484.75
19.686	1	0.1	0.1	0.02	0.11	0.07	0.11	0.07	2.12	1.78	99.78	0.33	1.61	3.73	1.78	1.54	0.62	0.2	2.31	0.33	1.44	1.66	0	0.03	2.12	43.57	0.27	0.3	0.35	1.52	0.41	3.1	7.93	0	0		-3.12	-38.25	5.8	53.29	141.42	1069.36	425.2	1328.59	702.26	1134.45	472.58	1275.23	486.07
19.719	1	0.1	0.1	0.02	0.11	0.07	0.11	0.07	1.79	1.83	99.78	0.33	1.74	0.78	1.83	1.52	0.62	0.24	2.33	0.34	1.57	1.23	0	0.03	1.79	43.79	0.21	0.45	0.41	1.53	0.35	7.39	8.07	0	0		-1.75	-46.24	5.3	53.63	135.02	1074.42	418.32	1332.07	695.31	1141.53	466.6	1276.14	477.09
19.753	1	0.1	0.1	0.02	0.11	0.07	0.11	0.07	1.25	2.11	99.78	0.33	2.35	1.88	2.11	1.71	0.74	0.2	2.49	0.37	1.26	0.88	0	0.02	1.25	45.96	0.16	0.32	0.58	1.92	0.3	1.83	8.44	0	0		-3.22	-41.77	5.05	53.83	139.8	1071.76	417.45	1334.02	697.29	1138.34	465.19	1277.47	478.76
19.786	1	0.09	0.1	0.02	0.11	0.07	0.11	0.07	0.95	2.22	99.77	0.33	2.86	0.66	2.22	2.28	0.76	0.22	2.72	0.42	1.14	0.75	0	0.02	0.95	44	0.15	0.37	0.7	2.15	0.26	5.81	8.76	0	0		-3	-47.08	6.15	54.07	122.32	1076.67	417.98	1338.1	699.74	1152.76	465.82	1274.65	476.1
19.819	1	0.09	0.09	0.02	0.12	0.08	0.11	0.08	0.93	2.87	99.77	0.33	2.87	0.42	2.87	2.39	0.89	0.24	2.88	0.52	1.33	1.15	0	0.02	0.93	42.51	0.16	0.53	0.72	2.26	0.26	0.95	9	0	0		-1.65	-49.34	3.11	54.46	121.86	1086.5	411.56	1350.85	695.73	1160.15	461.58	1281.62	471.27
19.853	1	0.09	0.09	0.02	0.11	0.09	0.11	0.08	1.11	3.34	99.78	0.33	3.64	1.35	3.34	2.02	1.03	0.22	3.19	0.68	1.94	1.79	0	0.01	1.11	36.67	0.15	0.5	0.98	2.45	0.2	2.86	10.05	0	0		-2.93	-43.47	5.43	54.84	132.16	1085.93	411.31	1349.41	693.7	1157.28	459.36	1288.84	471.91
19.886	1	0.09	0.09	0.02	0.12	0.09	0.11	0.08	1.23	4.23	99.77	0.33	2.97	0.58	4.23	2.16	1.23	0.22	3.9	1.07	2.83	2.85	0	0.01	1.02	39.39	0.16	0.52	1.32	3.12	0.18	0.9	9.75	0	0		-1.66	-47.76	2.84	54.12	123.23	1085.08	406.6	1350.32	691.17	1158.09	456.65	1280.87	467.21
19.919	1	0.09	0.09	0.03	0.12	0.09	0.12	0.09	1.31	5.51	99.76	0.33	2.59	0.22	5.51	2.43	1.31	0.24	3.86	1.1	3.64	4.35	0	0.01	0.93	37.8	0.14	0.4	1.36	3.29	0.2	1.1	9.98	0	0		-2.78	-52.64	1.2	54.28	117.59	1086.72	403.74	1353.87	692.16	1160.98	456.92	1278.53	460.33
19.953	1	0.09	0.09	0.02	0.13	0.09	0.13	0.1	1.62	6.28	99.75	0.33	2.47	0.51	6.28	2.04	1.62	0.24	4.21	1.29	3.61	3.65	0	0.01	0.99	33.07	0.21	0.3	2.31	4.51	0.18	1.49	10.01	0	0		-1.82	-48.41	2.28	54.47	130	1086.81	404.7	1355.59	694.04	1157.34	457.62	1287.18	464.17
19.986	1	0.09	0.09	0.02	0.13	0.1	0.13	0.1	1.84	7.82	99.73	0.35	3	0.62	7.82	2.46	1.84	0.25	4.97	1.39	3.34	4.48	0	0.01	1.03	30.92	0.32	0.3	2.33	4.74	0.18	1.49	10.53	0	0		-1.86	-47.36	3.03	54.33	132.74	1087.17	402.88	1357.41	694.45	1158.18	456.15	1290.78	462.28
20.019	1	0.09	0.08	0.02	0.14	0.11	0.14	0.11	2.14	8.71	99.72	0.4	4	0.53	8.71	2.67	2.14	0.28	5.08	1.13	2.21	4.47	0	0.01	1.14	30.67	0.39	0.29	2.9	5.33	0.17	1.39	11.33	0	0		-2.66	-48.16	-0.21	54.21	130.03	1088.62	403.46	1360.39	695.32	1156.84	459.29	1286.83	462.16
20.053	1	0.09	0.08	0.02	0.14	0.14	0.15	0.12	2.8	9.8	99.7	0.46	4.94	0.71	9.8	2.36	2.8	0.28	6.18	1.07	2.3	5.89	0	0.01	1.14	28.7	0.52	0.32	2.74	6.59	0.15	2.22	12.37	0	0		-1.95	-46.71	1.54	54.31	133.59	1088.27	406.07	1360.13	696.91	1157.51	458.96	1290.8	467.94
20.086	1	0.1	0.08	0.03	0.14	0.13	0.16	0.12	3.19	10.6	99.68	0.44	3.75	0.31	10.6	2.16	3.19	0.25	6.08	1.06	3.06	9.43	0	0.01	1.34	29.68	0.48	0.39	2.57	6.24	0.13	3.26	11.99	0	0		0.24	-50.87	1.4	53.67	123.39	1085.28	406.1	1359.29	700.51	1160.55	459.3	1283.52	469.51
20.12	1	0.09	0.08	0.03	0.15	0.13	0.18	0.13	4.09	12.85	99.64	0.47	2.89	1.65	12.85	2.15	4.09	0.26	5.4	0.96	3.33	9.12	0	0.01	1.42	26.62	0.52	0.54	2.06	5.89	0.1	12.79	12.51	0	0		0.06	-42.45	5.17	54.22	134.09	1086.28	410.25	1351.54	694.19	1157.37	458.6	1290.47	474.91
20.153	1	0.09	0.08	0.02	0.16	0.14	0.19	0.14	4.71	13.7	99.62	0.51	3.06	0.6	13.7	2.13	4.71	0.23	4.98	0.67	2.61	7.58	0	0.01	1.52	25.99	0.63	0.58	2.03	5.95	0.09	5.07	13.06	0	0		-2.82	-47.56	1.8	53.83	129.58	1083.73	409.79	1352.53	695.75	1153.97	459.77	1282.97	472.06
20.186	1	0.09	0.08	0.02	0.16	0.13	0.19	0.13	5.23	13.64	99.61	0.51	2.77	0.65	13.64	1.7	5.23	0.21	4.74	0.92	2.3	6.32	0	0.01	1.74	27.1	0.67	0.64	2.06	5.69	0.1	7.9	13.06	0	0		0.87	-47.16	3.08	53.8	129.02	1080.8	409.72	1352.19	700.41	1154.59	460.49	1282.77	475.22
20.22	1	0.1	0.08	0.02	0.17	0.15	0.23	0.14	8.15	14.36	99.54	0.55	2.02	0.47	14.36	1.67	8.15	0.2	4.93	1.07	1.54	5.53	0	0.01	2.12	25.14	0.61	0.73	1.67	5.92	0.11	6.4	13.67	0	0		1.45	-48.81	1.53	53.42	126.42	1077.29	409.94	1349.99	702.63	1150.65	462.89	1276.5	474.92
20.253	1	0.1	0.09	0.02	0.18	0.13	0.24	0.14	8.85	14.27	99.52	0.52	0.9	0.7	14.27	1.52	8.85	0.18	4.43	1.01	1.47	4.5	0	0.01	2.31	27.28	0.59	0.76	1.6	5.54	0.11	3.87	13.16	0	0		2.69	-46.78	1.52	53.31	128.84	1073.51	410.7	1345.53	704.11	1145.21	465.38	1273.68	475.23
20.286	1	0.11	0.09	0.02	0.18	0.14	0.25	0.13	9.64	13.82	99.5	0.51	0.55	1.26	13.82	1.26	9.64	0.16	4.72	1.2	1.42	4.53	0	0.02	2.89	30.74	0.65	0.78	1.77	5.37	0.11	3.16	13.12	0	0		2.13	-43.81	2.38	53.39	133.23	1071.59	413.16	1342.54	704.5	1141.87	466.35	1274.55	478.33
20.32	1	0.11	0.09	0.02	0.19	0.13	0.27	0.13	10.58	14.15	99.47	0.49	0	1.09	14.15	1.25	10.58	0.15	4.08	1.15	1.17	3.64	0	0.02	2.71	31.98	0.52	0.62	2.14	5.47	0.11	4.1	12.79	0	0		3.43	-44.55	2.61	53.21	132.95	1067.43	415.22	1337.56	705.58	1137.87	467.87	1270.09	481.79
20.353	1	0.1	0.09	0.02	0.18	0.13	0.24	0.13	9.09	13.61	99.52	0.52	0.87	3.05	13.61	1.4	9.09	0.14	3.76	0.78	0.88	2.49	0	0.02	2.67	30.59	0.53	0.54	2.28	5.77	0.11	1.8	13.18	0	0		3.18	-39.3	3.87	54	140.15	1066.43	420.41	1333.04	706.22	1133.32	471.39	1272.55	487.44
20.386	1	0.1	0.08	0.02	0.17	0.14	0.21	0.13	8.45	12.4	99.57	0.55	2.16	4.14	12.4	1.64	8.45	0.13	3.66	0.6	0.72	1.72	0	0.02	2.05	33.23	0.59	0.34	2.49	5.82	0.1	2.8	13.66	0	0		-7.72	-37.71	3.68	53.84	144.68	1064.89	421.22	1322.94	696.1	1124.61	471.78	1269.22	476.05
20.42	1	0.09	0.08	0.02	0.17	0.13	0.22	0.13	7.75	13.62	99.56	0.56	2.19	1.23	13.62	1.55	7.75	0.12	3.03	0.52	0.45	0.95	0	0.02	2.13	31.83	0.51	0.35	2.28	5.44	0.1	4.35	13.73	0	0		1.32	-43.91	4.85	53.24	132.4	1059.47	420.77	1324.72	703.49	1131.25	467.95	1262.13	487.99
20.453	1	0.09	0.08	0.01	0.17	0.14	0.22	0.14	7.47	14	99.57	0.59	2.79	0.84	14	1.99	7.47	0.13	3.32	0.41	0.39	0.65	0	0.01	2	28.46	0.52	0.41	2.23	5.37	0.1	4.11	14.09	0	0		0.45	-45.87	7.43	53.39	130.45	1057.26	422.86	1320.24	704.29	1132.64	468.48	1261.63	487.98
20.487	1	0.09	0.08	0.01	0.17	0.14	0.21	0.13	7.07	13.69	99.58	0.56	2.89	1.09	13.69	2.49	7.07	0.13	3.41	0.35	0.31	0.62	0	0.02	1.68	30.93	0.47	0.43	2.1	4.78	0.1	2.86	13.79	0	0		-0.63	-44.52	7.09	53.52	134.69	1057.26	421.29	1319.41	702.68	1129.44	468.26	1263.21	483.95
20.52	1	0.08	0.08	0.01	0.18	0.13	0.2	0.14	6.13	14.25	99.59	0.54	2.88	1.35	14.25	3.21	6.13	0.16	3.2	0.28	0.27	0.54	0	0.01	1.4	30.68	0.36	0.41	2.05	4.42	0.11	5.29	13.43	0	0		-0.49	-43.47	7.26	53.47	135.68	1057.61	419.55	1319.17	700.14	1129.2	466.26	1263.89	482.6
20.553	1	0.08	0.07	0.01	0.18	0.13	0.2	0.14	5.43	14.74	99.61	0.56	3.51	1.71	14.74	3.88	5.43	0.16	3.24	0.21	0.29	0.48	0	0.02	1.19	29.37	0.29	0.32	2.13	4.26	0.13	4.29	13.7	0	0		-2.68	-42.25	7.09	53.63	133.85	1056.54	423.09	1317.21	701.06	1128.18	468.1	1260.84	485.89
20.587	1	0.08	0.07	0.01	0.17	0.13	0.17	0.14	3.85	12.86	99.66	0.54	4.26	2.02	12.86	4.64	3.85	0.17	2.93	0.18	0.28	0.49	0	0.02	1.56	24.03	0.26	0.36	2.21	4.1	0.19	4.24	13.45	0	0		-3.29	-41.42	7.6	53.76	136	1059.17	425.86	1312.93	696.28	1127	469.49	1261.9	486.79
20.62	1	0.07	0.07	0.01	0.17	0.13	0.16	0.14	3.35	12.56	99.66	0.53	4.59	1.46	12.56	5.03	3.35	0.18	3.42	0.23	0.39	0.39	0	0.02	1.59	22.28	0.25	0.48	2.1	3.99	0.17	4.16	13.33	0	0		-0.79	-43.07	8.9	53.28	132.81	1058.01	423.44	1311.43	692.1	1129.59	464.38	1260.12	488.86
20.653	1	0.07	0.07	0.01	0.17	0.14	0.17	0.14	2.68	13.59	99.66	0.54	5.02	0.73	13.59	4.58	2.68	0.18	4.35	0.27	0.66	0.49	0	0.02	2.05	20.94	0.18	0.66	1.99	3.99	0.17	4.08	13.47	0	0		3.04	-46.54	9.19	53.06	127.46	1059.59	423.15	1312.57	691.91	1134.5	463.92	1259.01	491.21
20.687	1	0.07	0.07	0.02	0.15	0.14	0.14	0.13	2.02	10.82	99.7	0.52	5.83	0.66	10.82	5.17	2.02	0.19	4.74	0.29	0.96	0.74	0	0.02	1.88	18.13	0.17	0.61	2.04	4.55	0.16	2.3	13.28	0	0		-0.74	-47.09	7.36	52.93	123.91	1059.35	423.28	1313.85	695.34	1133.36	466.97	1255.92	485.23
20.72	1	0.07	0.07	0.02	0.15	0.14	0.14	0.13	1.99	10.49	99.7	0.52	6.03	0.91	10.49	4.76	1.99	0.2	5.36	0.31	1.18	1.06	0	0.02	1.9	17.83	0.12	0.5	2.11	4.72	0.14	3.71	13.2	0	0		1.82	-45.45	7.63	53.13	129.23	1060.68	422.99	1316.98	697.13	1133.56	467.3	1261.11	488.12
20.754	1	0.07	0.06	0.02	0.14	0.16	0.14	0.13	2.17	11.1	99.69	0.59	7.11	0.9	11.1	4.26	1.38	0.2	5.18	0.33	1.11	2.18	0	0.01	2.17	14.51	0.11	0.3	2.24	5.08	0.12	3.01	14.09	0	0		-1.49	-45.48	8.33	52.87	124.84	1060.25	423.43	1318.9	699.01	1137.21	466.35	1260.28	487.27
20.787	1	0.07	0.06	0.02	0.13	0.18	0.13	0.13	2.26	10.27	99.65	0.68	8.5	1.55	10.27	4.26	1.22	0.19	5.41	0.39	1.19	2.55	0	0.01	2.26	12.49	0.13	0.39	2.09	5	0.11	2.45	15.14	0	0		1.29	-42.76	8.7	53.3	132.52	1060.88	423.12	1319.03	699.37	1134.39	467.45	1265.18	488.72
20.82	1	0.07	0.06	0.02	0.13	0.19	0.14	0.13	2.68	10.86	99.62	0.7	8.83	2.06	10.86	3.92	1.28	0.19	6.31	0.41	1.14	3.44	0	0.01	2.68	12.54	0.13	0.52	2.26	4.84	0.1	6.31	15.32	0	0		0.32	-41.32	9.19	53.26	132.97	1060.5	424.72	1318.74	699.89	1134.47	467.69	1265.35	491.23
20.854	1	0.07	0.06	0.02	0.13	0.2	0.14	0.13	2.26	11.49	99.6	0.74	9.11	2.36	11.82	3.9	1.19	0.19	6.21	0.44	1.23	3.17	0	0.01	2.26	11.49	0.13	0.64	2.01	4.26	0.08	4.39	15.76	0	0		-2.08	-40.61	8.89	53.33	133.77	1060.89	427.3	1317.5	700.69	1132.98	470.28	1265.15	490.97
20.887	1	0.07	0.05	0.02	0.14	0.18	0.13	0.13	2.07	10.25	99.63	0.75	8.97	1.59	11.65	4.55	1.04	0.19	4.85	0.33	0.72	1.57	0	0.01	2.07	10.25	0.14	0.54	2.08	4.16	0.09	5.13	15.79	0	0		-3.34	-42.62	7.86	53.59	133.86	1058.91	430.65	1314.97	701.72	1129.64	472.37	1261.69	494.33
20.92	1	0.07	0.06	0.01	0.14	0.16	0.14	0.13	2.29	10.23	99.67	0.66	7.72	0.8	12.49	4.22	1.07	0.17	4.58	0.31	0.54	0.93	0	0.02	2.29	10.23	0.16	0.75	2.09	4.31	0.1	11.41	14.91	0	0		1.47	-46.1	10.09	53.65	127.77	1059.01	428.58	1313.2	698.64	1135.51	469.12	1260.5	495.63
20.954	1	0.07	0.06	0.01	0.15	0.16	0.16	0.14	2.73	10.93	99.68	0.64	7	2.22	14.35	3.74	0.96	0.16	4.3	0.3	0.42	0.65	0	0.02	2.73	10.93	0.18	0.63	2.28	4.36	0.09	4.82	14.68	0	0		2.31	-40.93	6.52	54.08	135.2	1058.23	427.32	1314.73	700.88	1126.52	472.37	1259.97	493.97
20.987	1	0.06	0.06	0.01	0.15	0.17	0.15	0.15	2.56	12.88	99.66	0.7	7.63	2.34	14.48	4.4	1.03	0.18	4.22	0.25	0.39	0.68	0	0.02	2.56	12.88	0.21	0.59	2.3	4.57	0.09	2.95	15.31	0	0		-6.75	-40.66	5.57	54.1	134.33	1057.38	428.87	1313.49	701.1	1124.04	473.81	1257.72	487.01
21.02	1	0.07	0.05	0.01	0.14	0.18	0.14	0.14	2.08	12.62	99.64	0.74	8.72	2.94	12.62	4.31	0.91	0.18	4.7	0.21	0.52	0.99	0	0.02	2.08	15.36	0.24	0.6	2.31	4.44	0.08	2.16	15.68	0	0		-4.53	-39.48	6.18	54.38	138.67	1055.05	427.86	1312.65	702.26	1121.29	473.42	1259.16	488.28
21.054	1	0.06	0.05	0.01	0.14	0.19	0.13	0.13	1.56	12.04	99.62	0.79	9.49	2.41	12.04	4.13	0.89	0.2	4.55	0.15	0.55	1.3	0	0.01	1.56	16.66	0.22	0.22	2.27	4.68	0.06	4.81	16.17	0	0		-3.78	-40.5	4.82	54.54	138.76	1052.83	426.53	1313.62	703.61	1118.83	473.07	1256.72	488.58
21.087	1	0.07	0.05	0.01	0.12	0.19	0.11	0.12	1.34	8.23	99.62	0.81	10.43	7.59	8.23	4.53	0.86	0.22	4.27	0.16	0.58	1.05	0	0.01	1.34	18.56	0.2	0.19	2.13	4.86	0.07	3.17	16.35	0	0		-8.06	-34.49	4.85	54.94	148.36	1052.67	428.8	1307.44	699.33	1110.64	475.69	1258.67	485.61
21.121	1	0.07	0.05	0.01	0.12	0.2	0.11	0.12	1.32	8	99.59	0.89	11.25	3.86	8	4.27	0.87	0.24	4.32	0.15	0.43	0.56	0	0.01	1.32	22.2	0.21	0.19	2.36	5.47	0.06	16.67	17	0	0		-1.7	-38.07	5.24	54.6	141.97	1050.26	427.04	1306.85	699.19	1113.27	472.53	1254.01	491.18
21.154	1	0.07	0.05	0.01	0.11	0.19	0.1	0.11	1.48	7.2	99.62	0.85	10.87	4.89	7.2	3.88	0.76	0.25	3.77	0.15	0.36	0.41	0	0.01	1.48	22.17	0.17	0.28	2.34	5.13	0.08	15.83	16.67	0	0		-2.91	-36.84	6.73	54.65	143.12	1049.81	428.71	1305.64	700.3	1113.89	473.08	1255.75	492.07
21.187	1	0.07	0.05	0.01	0.11	0.17	0.1	0.11	1.36	5.5	99.65	0.77	10.45	2.88	5.5	4.93	0.66	0.3	3.59	0.13	0.31	0.29	0	0.01	1.36	21.54	0.15	0.47	2.23	5.44	0.08	3.52	15.95	0	0		-1.85	-39.58	5.68	54.45	138.03	1053.7	427.78	1307.15	697.57	1117.58	473	1254.58	489.8
21.221	1	0.07	0.05	0.01	0.11	0.19	0.09	0.1	1.14	3.9	99.61	0.86	11.84	2.77	3.9	5.83	0.61	0.31	3.81	0.15	0.29	0.27	0	0.01	1.14	24.36	0.13	0.53	2.04	5.07	0.09	9.33	16.79	0	0		-1.47	-39.78	4.97	54.23	135.79	1056.11	426.59	1308.63	696.17	1119.48	472.96	1254.5	487.4
21.254	1	0.07	0.05	0.02	0.1	0.18	0.09	0.1	1.29	3.61	99.63	0.8	11.33	2.94	3.61	5.1	0.56	0.24	3.83	0.16	0.33	0.27	0	0.01	1.29	23.53	0.11	0.58	1.89	5.16	0.09	7.28	16.27	0	0		-2.29	-39.49	7.78	53.9	133.73	1055.17	426.6	1309.13	696.63	1124.31	469.49	1256.47	489.87
21.287	1	0.07	0.05	0.02	0.11	0.17	0.09	0.1	1.37	3.77	99.65	0.72	10.69	2.71	3.77	4.95	0.49	0.22	4.35	0.17	0.37	0.32	0	0.01	1.37	23.96	0.09	0.49	1.93	5.13	0.09	6.57	15.47	0	0		-2.14	-39.91	8.33	53.86	138.08	1061.75	428.96	1311.31	692.55	1127.85	469.24	1263.78	493.58
21.321	1	0.07	0.06	0.02	0.11	0.17	0.09	0.1	1.8	3.08	99.66	0.65	10.44	2.81	3.08	4.83	0.38	0.19	5.32	0.18	0.43	0.36	0	0.01	1.8	25.4	0.09	0.54	1.76	5.36	0.1	6.32	14.77	0	0		-1.08	-39.72	7.46	53.99	132.77	1063.12	430.46	1313.26	697.05	1130.3	473.63	1261.65	492.95
21.354	1	0.08	0.06	0.02	0.1	0.19	0.09	0.09	1.8	3.16	99.62	0.67	11.27	6.07	3.16	3.84	0.38	0.15	6.84	0.21	0.42	0.31	0	0.01	1.8	24.48	0.09	0.61	1.72	5.17	0.09	8.09	14.97	0	0		-3.81	-35.7	8.8	54.04	138.16	1074.16	433.34	1318.96	693.21	1137.67	474.27	1274.37	494.26
21.387	1	0.08	0.07	0.02	0.1	0.15	0.1	0.09	2.09	2.66	99.7	0.51	9.26	1.81	2.66	3.16	0.33	0.15	6.67	0.2	0.41	0.3	0	0.01	2.09	27.29	0.07	0.71	1.67	5.18	0.09	7.14	13.1	0	0		-2.44	-41.97	9.71	53.74	133	1074.29	433.21	1318.18	691.36	1141.89	471.97	1272.8	495.46
21.421	1	0.08	0.07	0.02	0.1	0.15	0.1	0.08	2.47	2.01	99.7	0.49	9.11	7.21	2.01	2.08	0.3	0.12	7.07	0.25	0.46	0.31	0	0.01	2.47	34.21	0.07	0.92	1.45	4.63	0.08	13.15	12.79	0	0		-4.78	-34.78	8.92	53.91	139.85	1083.35	432.89	1329.96	693.76	1147.19	473.2	1285.36	494.82
21.454	1	0.09	0.08	0.02	0.1	0.12	0.1	0.08	2.93	1.72	99.75	0.43	7.37	3.4	1.72	1.48	0.28	0.11	5.71	0.24	0.36	0.19	0	0.01	2.93	32.92	0.09	1.72	1.27	4.21	0.09	9.93	11.84	0	0		-5.16	-38.73	10.33	53.8	138.84	1082.48	434.5	1327.21	691.4	1148.61	471.29	1284.87	497.96
21.488	1	0.1	0.09	0.02	0.1	0.1	0.11	0.07	4.22	1.76	99.78	0.34	4.99	2.08	1.76	1.29	0.23	0.1	5.24	0.25	0.4	0.34	0	0.01	4.22	30.66	0.11	3.07	0.99	3.44	0.08	6.26	10.3	0	0		-1.71	-41.25	11.94	53.81	132.79	1082.49	434.76	1325.95	689.77	1153.65	469.63	1282.48	501.82
21.521	1	0.1	0.09	0.02	0.1	0.09	0.11	0.07	5.12	1.42	99.77	0.33	3.99	7.5	1.42	1.09	0.22	0.12	5.06	0.27	0.36	0.32	0	0.01	5.12	29.82	0.13	2.91	0.8	3.07	0.1	5.7	9.48	0	0		-1.74	-34.56	8.78	54.22	139.49	1099.06	431.05	1344.17	691.88	1162.02	472.83	1300.01	493.23
21.554	1	0.1	0.09	0.02	0.1	0.09	0.11	0.07	5.78	1.15	99.77	0.33	3.7	3	1.15	0.87	0.21	0.11	4.94	0.28	0.29	0.27	0	0.01	5.78	31.4	0.14	3.12	0.79	2.99	0.11	8.25	9.35	0	0		-5.59	-39.39	8.66	53.97	133.21	1097.38	433.96	1341.27	691.14	1162.98	472.63	1294.36	494.6
21.588	1	0.11	0.1	0.02	0.1	0.08	0.12	0.07	6.69	1.21	99.76	0.33	2.95	3.5	1.21	0.68	0.17	0.09	5.87	0.28	0.26	0.32	0	0.01	6.69	28.87	0.11	2.33	0.68	2.78	0.11	5.31	8.28	0	0		-3.21	-38.58	8.02	54.1	137.12	1095.62	434.2	1345.4	698.51	1161.49	475.3	1296.83	497.33
21.621	1	0.1	0.1	0.02	0.11	0.08	0.12	0.07	6.69	1.4	99.76	0.33	2.64	3.48	1.4	0.79	0.17	0.08	5	0.23	0.24	0.14	0	0.01	6.69	29.57	0.13	1.85	0.69	2.87	0.1	19.41	8.25	0	0		-1.83	-38.62	9.83	54	137.49	1093.39	434.73	1345.88	700.27	1163.53	473.27	1297.79	502.85
21.654	1	0.1	0.1	0.02	0.11	0.08	0.12	0.07	5.82	1.57	99.76	0.33	2.38	2.28	1.57	0.88	0.16	0.06	4.83	0.22	0.26	0.1	0	0.01	5.82	31.04	0.15	1.59	0.67	2.68	0.1	7.26	7.9	0	0		-4.83	-40.79	10.98	54.12	138.62	1096.16	436.48	1345.36	698.18	1165.96	473.44	1301.82	500.95
21.688	1	0.1	0.1	0.02	0.11	0.07	0.12	0.07	4.25	2.16	99.76	0.33	2.46	2.11	2.16	1.23	0.18	0.06	4.58	0.21	0.3	0.08	0	0.01	4.25	32.39	0.14	1.11	0.65	2.48	0.09	19.75	7.81	0	0		-3.4	-41.19	11.24	54.01	134.98	1097.93	438.65	1343.89	696.07	1168.34	474.02	1299.76	504.84
21.721	1	0.1	0.11	0.02	0.11	0.07	0.12	0.07	3.66	2.59	99.76	0.33	2.12	1.15	2.59	1.55	0.19	0.05	4.21	0.27	0.48	0.08	0	0.01	3.66	31.58	0.11	0.91	0.67	2.41	0.09	27.94	7.63	0	0		-2.22	-44.27	12.03	54.04	132.94	1100.68	439.09	1344.04	694.42	1172.34	474.14	1301.83	504.25
21.755	1	0.1	0.11	0.02	0.12	0.06	0.13	0.07	2.8	3.34	99.75	0.33	0.97	0.9	3.34	1.58	0.19	0.05	4.02	0.22	0.62	0.12	0	0.01	2.8	32.24	0.09	0.88	0.67	2.19	0.09	23.17	6.66	0	0		-1.12	-45.51	9.03	54.11	128.49	1097.34	437.16	1349.35	702.6	1170.95	475.71	1296.4	503.54
21.788	1	0.1	0.11	0.02	0.13	0.06	0.13	0.08	2.36	4.73	99.74	0.33	0.73	1.71	4.73	2.03	0.19	0.05	3.9	0.2	0.51	0.13	0	0.01	2.36	33.24	0.08	1.08	0.6	1.99	0.1	21.52	6.67	0	0		-1.35	-42.26	9.18	54.38	134.61	1099.57	436.12	1352.62	703.67	1170.55	476.22	1302.67	502.01
21.821	1	0.09	0.11	0.02	0.14	0.06	0.14	0.09	2.1	6.02	99.72	0.33	0.56	1.74	6.02	2.52	0.2	0.05	3.75	0.18	0.45	0.18	0	0.01	2.1	32.76	0.07	1.34	0.63	1.93	0.1	27.5	6.8	0	0		-2.42	-42.16	8.45	54.51	135.07	1098.34	435.51	1354.98	705.93	1169.95	475.68	1302.39	502.21
21.855	1	0.09	0.11	0.02	0.14	0.06	0.14	0.09	1.85	6.6	99.71	0.33	0	1.63	6.6	3.1	0.19	0.05	3.41	0.17	0.28	0.16	0	0.02	1.85	34.46	0.08	1.47	0.61	1.82	0.14	6.63	6.27	0	0		-0.46	-42.49	7.47	54.33	133.17	1096.78	433.15	1356.53	708.39	1169.31	475.86	1300.21	500.39
21.888	1	0.09	0.11	0.02	0.14	0.06	0.14	0.09	1.74	6.57	99.72	0.33	0.61	1.59	6.57	2.84	0.19	0.06	3.04	0.17	0.21	0.15	0	0.02	1.74	31.62	0.09	1.2	0.59	1.82	0.16	8.38	7.04	0	0		-2.6	-42.64	7.08	54.56	137.61	1095.31	433.21	1355.08	708.97	1165	477.04	1301.12	497.26
21.921	1	0.09	0.1	0.02	0.14	0.07	0.14	0.09	1.72	7.1	99.72	0.33	1.03	2.61	7.1	2.83	0.21	0.07	2.9	0.17	0.18	0.17	0	0.02	1.72	32.28	0.08	0.86	0.66	1.98	0.18	11.55	7.53	0	0		-3.56	-40.09	6.07	54.82	141.16	1093.98	432.84	1355.5	710.71	1161.07	478.48	1301.15	495.9
21.955	1	0.09	0.1	0.02	0.14	0.07	0.14	0.09	1.91	7.03	99.73	0.33	1.7	2.45	7.03	2.59	0.24	0.09	2.81	0.16	0.18	0.18	0	0.02	1.91	28.74	0.09	0.8	0.69	2.07	0.18	9.48	8.22	0	0		-2.33	-40.42	6.37	55.05	141.4	1093.19	431.35	1356.54	711.04	1161.67	476.82	1301.7	496.44
21.988	1	0.09	0.09	0.02	0.13	0.07	0.13	0.09	1.53	6.75	99.74	0.33	2.36	5.35	6.75	2.42	0.23	0.09	2.37	0.11	0.18	0.25	0	0.02	1.53	30.83	0.11	0.46	0.71	2.04	0.19	6.84	8.82	0	0		-6.4	-36.37	5.71	55.29	147.31	1092.12	432.75	1348.01	704.19	1152.58	478.35	1299.24	492.21
22.021	1	0.09	0.09	0.02	0.12	0.08	0.12	0.08	1.53	5.42	99.75	0.33	3.57	3.28	5.42	2.52	0.25	0.1	2.5	0.09	0.21	0.4	0	0.02	1.53	34.24	0.13	0.41	0.8	2.03	0.19	3.46	9.66	0	0		-6.69	-38.92	4.89	54.7	142.5	1089.68	430.58	1347.75	704.42	1152.44	476.81	1294.37	489.51
22.055	1	0.09	0.08	0.02	0.12	0.09	0.11	0.08	1.29	4.26	99.77	0.34	4.49	3.07	4.26	2.39	0.25	0.11	2.48	0.08	0.18	0.5	0	0.02	1.29	31.81	0.13	0.37	0.94	2.1	0.17	9.41	10.24	0	0		-5.28	-39.26	5.28	54.72	141.56	1087.22	430.64	1347.78	706.86	1152.39	476.38	1293.05	492.26
22.088	1	0.09	0.08	0.02	0.11	0.09	0.1	0.08	1.35	3.25	99.78	0.37	5.34	7.83	3.25	2.46	0.22	0.12	2.43	0.06	0.15	0.46	0	0.02	1.35	30.04	0.15	0.32	0.93	1.85	0.17	4.26	10.83	0	0		-9.95	-34.33	5.17	54.75	146.13	1085.42	430.56	1344.44	704.56	1147.06	476.34	1292.69	488.42
22.122	1	0.08	0.08	0.02	0.11	0.1	0.1	0.07	1.24	2.76	99.79	0.41	6.37	10.27	2.76	2.42	0.22	0.14	2.66	0.06	0.11	0.42	0	0.02	1.24	31.35	0.16	0.45	0.95	1.55	0.17	2.71	11.61	0	0		-8.89	-32.84	5.33	54.62	150.6	1084.49	429.81	1335.87	694.97	1140.42	474.27	1290.4	487.97
22.155	1	0.08	0.07	0.02	0.1	0.11	0.09	0.07	1.19	1.77	99.78	0.45	7.11	4.62	1.77	2.6	0.22	0.15	2.52	0.05	0.11	0.34	0	0.03	1.19	31.1	0.14	0.46	0.9	1.35	0.17	2.36	12.15	0	0		-9.36	-37.13	2.57	53.73	140.9	1077.6	423.57	1334.82	695.26	1137.3	470.98	1277.89	480.26
22.188	1	0.08	0.07	0.02	0.1	0.11	0.09	0.07	1.14	1.23	99.79	0.43	7.12	6.4	1.23	3.51	0.17	0.17	2.85	0.05	0.11	0.23	0	0.03	1.14	30.49	0.14	0.5	0.91	1.42	0.16	4.05	11.9	0	0		-4.49	-35.41	3.1	53.63	142.76	1071.55	424.33	1329.36	697.36	1131.49	472.11	1273.6	485.63
22.222	1	0.08	0.07	0.02	0.1	0.12	0.08	0.07	0.86	0.82	99.76	0.49	8.25	14.13	0.82	4.56	0.13	0.18	2.79	0.04	0.1	0.12	0	0.03	0.86	30.65	0.11	0.46	1.04	1.43	0.18	2.02	12.82	0	0		-6.49	-31.02	1.15	54.1	154.69	1065.76	420.55	1328.27	696.58	1119.36	471.27	1273.66	482.1
22.255	1	0.08	0.06	0.02	0.11	0.12	0.08	0.08	0.95	0.6	99.75	0.51	8.66	24.58	0.6	7.35	0.1	0.24	3.12	0.04	0.13	0.06	0	0.04	0.95	27.48	0.12	0.65	1.13	1.4	0.18	2.57	13.08	0	0		-2.61	-27.61	0.22	54.06	152.98	1058.89	418.97	1321.11	697.1	1111.92	473.07	1264.72	480.26
22.288	1	0.07	0.05	0.02	0.11	0.15	0.07	0.09	0.84	0.44	99.7	0.64	10.49	40.19	0.44	9.41	0.07	0.22	3.36	0.03	0.17	0.04	0	0.04	0.84	24.97	0.09	0.67	1.31	1.36	0.19	1.02	14.66	0	0		-1.33	-23.99	-2.26	54.71	158.46	1049	415.16	1316.49	697.69	1098.6	473.45	1256.99	478
22.322	1	0.06	0.04	0.02	0.12	0.17	0.06	0.1	0.81	0.32	99.67	0.75	11.56	47.89	0.32	12.48	0.05	0.23	2.85	0.03	0.18	0.02	0	0.04	0.81	20.62	0.09	0.7	1.67	1.61	0.19	1.61	15.84	0	0		-2.29	-22.42	-1.64	55.08	156.88	1040.19	415.88	1306.47	696.33	1090.98	471.75	1247.65	479.92
22.355	1	0.06	0.04	0.02	0.12	0.19	0.06	0.1	0.71	0.22	99.63	0.84	12.66	38.19	0.22	12.4	0.04	0.25	3.39	0.03	0.26	0.04	0	0.03	0.51	19.39	0.08	0.71	1.75	1.46	0.17	4.01	16.62	0	0		3.43	-24.41	-3.27	56.1	157.74	1025.82	404.42	1293.41	689.88	1074.43	467.15	1232.17	466.18
22.388	1	0.06	0.04	0.02	0.13	0.19	0.06	0.11	0.7	0.19	99.63	0.85	12.74	89.43	0.19	15.15	0.04	0.28	3.33	0.04	0.24	0.04	0	0.04	0.47	15.78	0.08	0.7	2.03	1.13	0.17	4.09	16.69	0	0		5.31	-11.32	-1.54	58.1	170.12	1018.31	409.34	1285.05	692.17	1062.91	469.63	1232.91	476.03
22.422	1	0.05	0.03	0.01	0.15	0.19	0.05	0.14	0.71	0.22	99.61	0.92	13.22	93.64	0.22	20.6	0.02	0.25	2.98	0.05	0.16	0.07	0	0.05	0.38	11.64	0.12	0.71	2.26	0.78	0.14	1.82	17.24	0	0		1.08	-8.56	-2.11	57.14	167.99	1012.49	409.37	1279.63	690.63	1057.78	468	1225.6	475.68
22.455	1	0.05	0.03	0.01	0.16	0.21	0.05	0.15	0.69	0.19	99.57	0.97	14.05	97.13	0.19	21.9	0.02	0.26	3.82	0.05	0.14	0.09	0	0.05	0.27	10.59	0.12	0.69	2.92	0.87	0.15	3.02	17.64	0	0		0.19	-4.4	-2.22	56.93	171.78	997.99	406.52	1270.3	695.23	1043.77	468.48	1215.54	469.58
22.489	1	0.05	0.02	0.02	0.21	0.23	0.04	0.21	0.7	0.21	99.54	1.09	14.8	95.27	0.21	30.93	0.01	0.25	3.56	0.06	0.06	0.04	0	0.06	0.24	7.3	0.15	0.7	4.3	0.85	0.14	1.99	18.42	0	0		-2.4	-6.99	-3.08	56.16	173.61	993.26	409.66	1261.7	692.03	1034.89	471.35	1208.5	470.81
22.522	1	0.05	0.02	0.01	0.18	0.27	0.05	0.17	0.97	0.2	99.45	1.26	16.31	92.71	0.2	25.9	0.01	0.25	4.63	0.09	0.08	0.03	0	0.06	0.19	4.89	0.14	0.97	4.87	0.8	0.13	6.53	19.47	0	0		4.37	-9.29	-3.83	59.21	164.36	979.13	405.11	1249.57	692.24	1025.64	468.44	1189.99	469.61
22.555	1	0.04	0.02	0.01	0.21	0.35	0.04	0.23	1.15	0.21	99.3	1.56	18.39	97.39	0.21	32.55	0.01	0.28	6.1	0.11	0.08	0.02	0	0.06	0.15	4.21	0.19	1.15	4.84	0.8	0.12	5.69	20.87	0	0		4.21	-3.9	-3.37	59.88	168.42	978.66	412.26	1242.46	693.05	1020.48	475.94	1188.86	472.69
22.589	1	0.04	0.02	0.01	0.22	0.39	0.04	0.25	1.02	0.25	99.22	1.85	19.55	97.22	0.25	34.59	0.01	0.34	6.06	0.13	0.07	0.01	0	0.06	0.1	2.58	0.21	1.02	6.15	0.83	0.09	4.17	21.96	0	0		-1.11	-4.23	-1.53	57.53	171.32	969.33	413.66	1232.49	692.37	1011.69	473.39	1183.01	473.8
22.622	1	0.03	0.01	0.01	0.3	0.62	0.03	0.4	0.59	0.36	98.75	3.61	23.74	97.38	0.36	46.29	0.01	0.35	8.59	0.17	0.11	0.01	0	0.05	0.09	2.02	0.19	0.59	6.18	0.75	0.08	21.02	24.84	0	0		2.52	-3.92	-2.84	59.11	169.44	967.32	414.78	1229.27	693.79	1008.38	477.83	1177.76	473.21
22.655	1	0.02	0.01	0.01	0.37	0.89	0.02	0.57	0.24	0.36	98.22	7.28	27.14	97.82	0.36	54.55	0.01	0.35	9.34	0.2	0.14	0.02	0	0.05	0.06	1.28	0.18	0.24	7.12	0.7	0.07	14.39	27.7	0	0		1.45	-2.97	-4.36	58.77	167.34	964.69	416.31	1225.86	693.55	1004.58	480.55	1171.76	473.1
22.689	1	0.02	0	0.01	0.36	1.61	0.02	0.65	0.11	0.39	96.78	10.42	32.75	97.39	0.39	57.82	0.01	0.35	10.08	0.22	0.16	0.02	0	0.04	0.05	0.65	0.14	0.11	8.74	0.59	0.06	14.5	32.67	0	0		-1.96	-3.9	-3.48	57.27	171.43	957.86	416.91	1217.16	690.05	995.68	478.56	1167.05	474.12
22.722	1	0.02	0	0.01	0.4	1.79	0.02	0.8	0.07	0.44	96.42	14.39	33.83	97.46	0.44	62.95	0.01	0.34	9.42	0.2	0.2	0.02	0	0.04	0.04	0.64	0.13	0.07	8.19	0.53	0.05	10.92	33.97	0	0		0.12	-3.77	-4.43	57.82	170.92	950.86	415.27	1212.07	691.06	988.7	479.34	1159.47	472.39
22.756	1	0.02	0	0.01	0.26	2.66	0.01	0.58	0.07	0.41	94.68	23.13	38.08	97.13	0.41	55.48	0.01	0.3	6.29	0.24	0.12	0.01	0	0.03	0.03	0.44	0.12	0.07	7.89	0.4	0.04	8.91	39.19	0	0		2.62	-4.39	-3.26	58.94	171.58	947.1	415.63	1206.4	691.6	985.19	479.7	1156.6	472.22
22.789	1	0.01	0	0.01	0.35	3.03	0.01	0.9	0.09	0.38	93.94	27.54	39.4	97.7	0.45	66.19	0.01	0.3	5.81	0.18	0.13	0.01	0	0.03	0.03	0.38	0.1	0.09	6.8	0.32	0.03	30.51	40.65	0	0		-0.7	-3.25	-3.49	57.81	171.28	944.14	417.5	1201.77	690.72	981.31	480.81	1152.35	471.82
22.822	1	0.01	0	0.01	0.34	3.17	0.01	0.91	0.08	0.41	93.65	29.65	39.88	97.28	0.51	66.38	0.01	0.32	5.37	0.17	0.14	0.02	0	0.02	0.02	0.41	0.08	0.08	6.57	0.3	0.03	22.08	41.29	0	0		0.65	-4.11	-2.87	58.2	168.29	941.49	418.02	1199.73	694.18	981.39	481.62	1149.37	471.5
22.856	1	0.01	0	0.01	0.34	5.02	0.01	1.09	0.08	0.3	89.97	45.23	44.39	97.89	0.47	70.73	0.01	0.3	5.54	0.19	0.15	0.03	0	0.02	0.02	0.3	0.07	0.08	6.56	0.22	0.03	28.16	45.48	0	0		0.44	-2.82	-2.32	58.18	171.23	938.88	419.23	1196.16	694.06	977.48	482.22	1148.46	472.89
22.889	1	0.01	0	0.01	0.32	7.47	0.01	1.2	0.06	0.3	85.06	61.89	48.53	97.26	0.45	73.15	0.01	0.3	4.75	0.13	0.13	0.03	0	0.02	0.02	0.3	0.06	0.06	6.22	0.23	0.02	38.75	49.68	0	0		-1.41	-4.15	-1.95	57.43	170.9	936.14	420.69	1192.62	694.02	975.03	484.05	1145.54	472.57
22.922	1	0.01	0	0.01	0.31	8.36	0.01	1.21	0.05	0.33	83.28	65.21	49.64	97.5	0.5	73.35	0.01	0.27	5.14	0.12	0.11	0.03	0	0.02	0.03	0.33	0.06	0.05	5.93	0.23	0.02	20.2	50.58	0	0		0.85	-3.69	-1.34	58.34	173.98	934.26	420.77	1190.36	694.18	972.1	483.82	1145.83	474.4
22.956	1	0.01	0	0	0.26	12.85	0.01	1.2	0.06	0.29	74.3	79.31	54.24	97.99	0.48	73.15	0.01	0.29	4.84	0.1	0.09	0.04	0	0.01	0.03	0.29	0.06	0.06	4.31	0.19	0.02	35.66	55.03	0	0		-2.1	-2.57	-1.8	57.1	175.53	931.83	420	1189.69	694.06	969.23	483.6	1144.39	472.21
22.989	1	0.01	0	0	0.24	12.46	0.01	1.1	0.07	0.33	75.07	79	53.95	97.65	0.47	71.16	0.01	0.3	4.46	0.1	0.09	0.03	0	0.01	0.04	0.33	0.06	0.07	4.24	0.19	0.02	46.13	54.91	0	0		-5.15	-3.37	-1.63	56.01	176.92	930.1	419.44	1188.54	693.03	967.25	482.04	1143.83	471.04
23.022	1	0.01	0	0	0.23	14.46	0.01	1.09	0.06	0.33	71.08	82.78	55.56	97.72	0.55	70.79	0.01	0.29	4.47	0.11	0.09	0.04	0	0.01	0.04	0.33	0.06	0.06	3.64	0.17	0.02	32.44	56.44	0	0		-5.75	-3.21	-1.19	55.94	176.11	929.98	420.93	1187.7	693.47	967.77	482.69	1143.6	472.7
23.056	1	0.01	0	0	0.18	15.94	0.01	0.84	0.05	0.28	68.12	85.14	56.66	98.77	0.54	64.62	0.01	0.28	4.35	0.12	0.11	0.04	0	0.01	0.04	0.28	0.07	0.05	3.34	0.14	0.02	22.88	57.53	0	0		-4.89	-0.05	-0.63	56.5	174.45	928.21	421.29	1184.66	693.54	966.97	480.56	1141.32	474.67
23.089	1	0.01	0	0	0.14	15.29	0.01	0.59	0.04	0.25	69.42	84.19	56.2	97.96	0.49	56.26	0.01	0.23	4.37	0.13	0.12	0.04	0	0.01	0.04	0.25	0.07	0.04	3.17	0.14	0.02	20.44	57.07	0	0		-6.72	-2.63	-0.95	55.84	175.68	928.75	420.75	1185.64	692.8	966.61	480	1142.16	473.24
23.123	1	0.01	0	0	0.12	14.01	0.01	0.52	0.04	0.27	71.99	81.47	55.17	97.95	0.49	52.87	0.01	0.21	4.92	0.13	0.12	0.03	0	0.01	0.04	0.27	0.07	0.03	2.84	0.12	0.02	41.64	55.88	0	0		-6.56	-2.66	-1.48	55.9	175.75	928.67	419.56	1185.86	691.83	965.95	479.73	1141.51	471.53
23.156	1	0.01	0	0	0.11	11.02	0.01	0.41	0.04	0.25	77.96	75.73	52.64	97.84	0.51	47.58	0.01	0.21	4.28	0.14	0.11	0.02	0	0.01	0.04	0.25	0.08	0.02	2.71	0.12	0.02	31.08	53.75	0	0		-7.58	-2.93	-1.31	55.52	173.72	927.84	418.24	1186.4	692.02	967.09	478.24	1140.61	469.92
23.189	1	0.01	0	0	0.11	10.87	0.01	0.38	0.04	0.23	78.26	75.28	52.51	98.48	0.46	45.76	0.01	0.19	4.31	0.16	0.1	0.03	0	0.01	0.04	0.23	0.07	0.02	2.78	0.14	0.02	32.6	53.6	0	0		-6.69	-1.14	-0.74	55.8	173.64	927.73	417.81	1186.68	692.34	967.96	476.59	1141.53	471.36
23.223	1	0.01	0	0	0.1	8.47	0.01	0.33	0.05	0.23	83.06	67.99	49.93	98.53	0.53	41.99	0.01	0.18	3.86	0.17	0.09	0.03	0	0.01	0.05	0.23	0.06	0.02	2.63	0.13	0.03	28.65	51.35	0	0		-10.17	-0.97	-2.08	54.98	176.53	926.84	416.93	1184.99	688.96	963.49	477.15	1139.72	466.92
23.256	1	0.01	0	0	0.1	7.43	0.01	0.33	0.05	0.22	85.15	63.95	48.59	98.25	0.62	42	0.02	0.15	3.55	0.2	0.1	0.03	0	0.01	0.05	0.22	0.06	0.02	2.66	0.14	0.03	28.21	50.23	0	0		-3.25	-1.87	0.71	56.96	176.16	926.78	416.01	1186.39	691.63	967.98	475.64	1144.1	472.01
23.289	1	0.01	0	0.01	0.12	6.9	0.01	0.37	0.04	0.21	86.2	61.52	47.82	98.64	0.74	44.55	0.02	0.16	3.42	0.2	0.1	0.03	0	0.01	0.04	0.21	0.05	0.02	3	0.14	0.04	23.46	49.59	0	0		-4.34	-0.57	0.17	56.31	176.6	925.11	414.16	1189.51	694.44	967.82	476	1144.3	469.42
23.323	1	0.01	0	0.01	0.13	5.63	0.01	0.37	0.04	0.17	88.74	55.45	45.79	98.77	1	44.66	0.03	0.15	2.67	0.2	0.1	0.02	0	0.01	0.04	0.17	0.03	0.02	3.53	0.15	0.04	45.86	48.03	0	0		-4.69	0.09	0.67	55.9	180.37	925.54	413.71	1192.96	697.74	968.52	473.62	1148.87	471.31
23.356	1	0.01	0	0.01	0.14	5.14	0.01	0.4	0.03	0.18	89.72	52.55	44.88	97.98	1.16	46.12	0.03	0.15	2.4	0.2	0.1	0.02	0	0.01	0.03	0.18	0.02	0.02	3.83	0.15	0.03	70.18	47.3	0	0		-3.47	-2.59	-1.56	55.96	179.41	925.04	412.34	1195.95	700.6	967.14	475.89	1146.41	468.64
23.389	1	0.01	0	0.01	0.13	4.57	0.01	0.37	0.03	0.19	90.86	48.69	43.72	98.56	1.3	44.23	0.03	0.15	2.12	0.2	0.08	0.01	0	0.01	0.02	0.19	0.02	0.01	4	0.15	0.03	73.42	46.34	0	0		-3.62	-0.87	-1.16	56.01	183.88	926.16	412.16	1197.88	701.2	966.96	475.98	1150.69	468.45
23.423	1	0.02	0	0.01	0.15	3.34	0.02	0.36	0.05	0.16	93.31	37.09	40.57	98.58	1.48	43.01	0.05	0.14	2.21	0.23	0.1	0.01	0	0.01	0.02	0.16	0.01	0.02	4.71	0.16	0.04	15.23	43.38	0	0		-5.23	-0.8	-0.91	55.87	183.73	927.61	412.42	1198.44	699.62	968.42	475.83	1151.98	467.93
23.456	1	0.01	0	0.01	0.15	4.01	0.02	0.4	0.05	0.15	91.97	42.92	42.22	97.75	1.97	45.06	0.05	0.16	2.58	0.17	0.1	0.01	0	0.01	0.02	0.15	0.01	0.02	4.81	0.16	0.04	76.2	44.89	0	0		-10.8	-3.14	-0.95	55.08	181.98	929.43	409.96	1199.51	694.17	970.68	472.2	1152.42	462.79
23.49	1	0.01	0	0.01	0.19	4.36	0.01	0.5	0.06	0.11	91.28	43.93	42.82	96.56	2.33	50.28	0.06	0.21	3.58	0.15	0.13	0.02	0	0	0.01	0.11	0.01	0.03	6.45	0.19	0.04	55.08	45.15	0	0		-10.28	-5.32	-1.24	55.34	183.68	929.93	401.88	1201.25	686.47	970.59	467.49	1153.74	453.61
23.523	1	0.01	0	0.01	0.18	4.66	0.01	0.46	0.07	0.08	90.68	46.5	43.48	97.82	2.36	47.87	0.07	0.24	3.56	0.15	0.15	0.03	0	0	0.01	0.08	0.01	0.01	8.62	0.27	0.03	41.6	45.79	0	0		-9.21	-2.97	-1.52	55.98	180.73	931.37	400.85	1198.06	682.17	970.8	463.36	1151.24	452.99
23.556	1	0.02	0	0.01	0.19	4.29	0.01	0.45	0.09	0.09	91.42	43.98	42.75	97.83	1.99	47.71	0.09	0.31	3.28	0.17	0.17	0.06	0	0	0.01	0.06	0.01	0	11.08	0.35	0.03	57.17	45.16	0	0		-8.28	-2.96	-2.26	56.2	181.21	931.24	398.7	1196.18	677.8	968.65	463.4	1149.31	449.3
23.59	1	0.02	0	0.01	0.23	2.48	0.02	0.44	0.12	0.12	95.04	27.6	37.45	97.61	2.11	46.88	0.12	0.39	2.12	0.16	0.19	0.14	0	0	0.01	0.05	0.02	0	15.16	0.44	0.03	73.39	40.67	0	0		-5.42	-3.45	-4.32	57.72	182.61	938.09	396.78	1192.39	662	966.44	461	1148.64	448.69
23.623	1	0.02	0	0.01	0.25	1.64	0.02	0.47	0.12	0.12	96.72	17.86	33.47	97.89	2.04	48.5	0.12	0.35	1.54	0.16	0.29	0.2	0	0.01	0.01	0.06	0.02	0.01	11.11	0.46	0.04	40.82	37.17	0	0		1.53	-2.81	-6.67	62.1	180.16	940.5	396.07	1190.18	654.97	964.65	463.83	1144.28	450.1
23.656	1	0.03	0.01	0.01	0.18	1.3	0.02	0.29	0.14	0.14	97.4	13.41	31.33	94.11	1.64	37.83	0.14	0.3	1.6	0.12	0.25	0.11	0	0.01	0.02	0.04	0.05	0.13	8.18	0.44	0.04	23.74	35.06	0	0		7.36	-8.15	-6.11	65.63	176.6	942.53	396.77	1186.48	651.97	966.33	464.44	1142.45	451.45
23.69	1	0.04	0.01	0.01	0.14	0.54	0.04	0.17	1.14	0.17	98.92	4.27	22.69	95.92	1.35	24.6	0.17	0.13	1.16	0.15	0.43	0.3	0	0.01	0.03	0.07	0.04	1.14	7.89	0.42	0.05	25.33	27.32	0	1		3.38	-6.21	-5.18	68.9	164.35	939.85	400.65	1177.02	653.86	968.8	466.24	1131.9	446
23.723	1	0.06	0.02	0.01	0.11	0.34	0.05	0.1	2.82	0.17	99.32	2.28	17.87	95.63	1.12	13.25	0.17	0.05	1.02	0.26	0.82	0.84	0	0.02	0.06	0.11	0.02	2.82	6.65	0.4	0.06	18.24	23.28	0	0		7.08	-6.57	-4.68	68.66	158.73	940.01	403.77	1167.33	647.51	967.61	467.11	1125.3	448.92
23.757	1	0.09	0.04	0.05	0.09	0.23	0.06	0.08	1	0.21	99.54	1.33	13.48	94.39	0.77	6.9	0.21	0.02	0.62	0.44	3.2	18.27	0	0.03	0.12	0.19	0.02	1	7.28	0.47	0.08	20.87	19.85	0	0		3.04	-7.88	-3.81	67.13	161.4	938.39	403.52	1165.25	643.69	965.56	468.3	1125.52	446.73
23.79	1	0.08	0.04	0.03	0.08	0.23	0.06	0.07	3.3	0.21	99.55	1.23	12.43	98.71	0.64	3.85	0.21	0.01	1.63	0.64	3.97	8.29	0	0.04	0.63	0.19	0.03	3.3	5.47	0.5	0.11	18.18	19.31	0	0		7.63	0.33	-9.66	64.32	163.76	937.66	403.11	1162.82	638.62	956.09	473.62	1117.4	445.39
23.823	1	0.08	0.05	0.02	0.08	0.2	0.07	0.06	3.81	0.28	99.6	1.01	11.54	97.93	0.49	2.6	0.21	0.01	2.15	0.66	2.62	2.35	0	0.04	1.34	0.28	0.04	3.81	5.67	0.55	0.11	43.8	17.93	0	0		-0.04	2.73	-10.12	60.85	169.08	925.17	403.78	1161.08	649.19	945.64	475.92	1111.71	444.12
23.857	1	0.09	0.05	0.02	0.09	0.19	0.08	0.06	6.38	0.24	99.62	0.83	10.81	98.73	0.48	2.56	0.17	0.01	3.73	0.64	1.08	0.25	0	0.07	1.53	0.24	0.04	6.38	4.4	0.56	0.13	47.46	16.53	0	0		0.06	0.25	-8.78	60.33	173.01	914.94	411.86	1151.37	659.69	935.23	484.11	1105.05	450.99
23.89	1	0.09	0.05	0.02	0.09	0.2	0.08	0.06	6.62	0.18	99.6	0.78	11.53	97.45	0.57	2.61	0.15	0.01	5.85	0.76	0.33	0.04	0	0.08	1.37	0.18	0.06	6.62	3.9	0.63	0.14	29.18	16.09	0	0		-0.78	3.79	-9.4	59.89	171.9	905.59	416.74	1144.8	667.25	927.26	489.5	1095.77	455.54
23.923	1	0.08	0.05	0.02	0.09	0.18	0.07	0.07	2.02	0.17	99.64	0.81	11.89	97.27	0.66	4.29	0.12	0.01	3.24	0.92	0.11	0.01	0	0.08	1.02	0.17	0.06	2.02	3.62	0.57	0.12	17.13	16.39	0	0		0.09	4.14	-12.51	59.68	169.71	897.15	416.7	1143.36	673.53	920.3	495.01	1085.16	454.78
23.957	1	0.08	0.05	0.02	0.12	0.14	0.08	0.09	1.16	0.19	99.72	0.58	9.77	94.89	0.81	9.22	0.08	0.01	3.69	0.65	0.07	0.01	0	0.11	0.71	0.19	0.1	1.16	2.88	0.62	0.12	43.24	13.98	0	0		-1.26	7.39	-10.36	58.47	168.27	886.85	419.81	1135.97	681.05	914.97	496.36	1078.77	457.82
23.99	1	0.06	0.04	0.02	0.15	0.16	0.06	0.12	0.47	0.22	99.69	0.69	11.06	94.85	0.83	17.55	0.07	0.03	3.25	0.44	0.08	0	0	0.08	0.37	0.22	0.18	0.47	3.07	0.59	0.11	27.6	15.17	0	0		0.77	7.43	-11.05	58.53	168.72	879.77	418.81	1135.86	688.5	910.29	497.8	1074.35	458.43
24.023	1	0.05	0.03	0.02	0.23	0.14	0.05	0.2	0.38	0.29	99.54	0.78	10.19	92.76	1.03	29.73	0.06	0.08	2.97	0.33	0.09	0	0	0.07	0.19	0.29	0.4	0.38	2.49	0.57	0.12	17.41	14.44	0	0		0.06	9.25	-10.88	57.75	169.53	874.24	419.84	1133.42	691.36	906.53	501.33	1070.57	458.53
24.057	1	0.04	0.02	0.02	0.43	0.11	0.04	0.41	0.25	0.56	99.14	2.5	7.8	95.64	1.34	46.54	0.04	0.1	3.26	0.18	0.08	0	0	0.1	0.05	0.56	0.31	0.25	1.23	0.31	0.16	23.68	12.07	0	0		-1.79	6.56	-10.48	57.45	163.38	873.19	423.34	1127.49	691.14	906.42	499.37	1065.67	462.9
24.09	1	0.03	0.02	0.02	0.65	0.12	0.04	0.71	0.22	0.49	98.59	6.41	8.1	90.38	2.09	58.76	0.03	0.13	3.12	0.14	0.08	0	0	0.08	0.04	0.49	0.34	0.22	1.22	0.3	0.14	16.94	12.53	0	0		-0.31	10.8	-9.05	57.8	164.96	869.7	425.31	1124.09	692.67	903.85	501.96	1064.71	465.37
24.124	1	0.03	0.01	0.02	0.78	0.14	0.03	0.94	0.18	0.6	98.12	10.68	9.73	91.35	2.23	65.61	0.02	0.12	3.06	0.13	0.06	0	0	0.04	0.03	0.6	0.35	0.18	1.29	0.28	0.1	19.01	14.09	0	0		-4.12	10.22	-8.28	56.57	167.44	867.92	427.52	1121.16	693.06	900.64	500.84	1064.75	467.59
24.157	1	0.02	0.01	0.02	0.96	0.14	0.03	1.21	0.17	0.9	97.58	16.82	10.04	92.92	2.27	71.61	0.02	0.13	3.11	0.09	0.07	0	0	0.04	0.04	0.9	0.38	0.17	1.83	0.34	0.11	5.82	14.38	0	0		-6.56	9.13	-8.5	56.01	164.45	866.99	429.15	1118.55	692.37	900.32	501.2	1061.41	468.12
24.19	1	0.02	0.01	0.01	1.06	0.16	0.02	1.42	0.21	0.75	97.15	21.66	10.84	94.67	2.35	75.46	0.02	0.13	2.93	0.08	0.09	0	0	0.04	0.04	0.75	0.47	0.21	1.88	0.36	0.11	8.16	15.23	0	0		-8.46	7.61	-8.39	55.72	167.54	866.41	427.67	1117.51	689.54	897.9	499.47	1062.06	465.97
24.224	1	0.02	0.01	0.01	0.84	0.34	0.02	1.39	0.17	0.38	97.21	21.82	18.26	93.51	2.01	75.13	0.01	0.17	3.33	0.08	0.12	0.01	0	0.01	0.05	0.38	0.62	0.17	2.32	0.47	0.07	15.9	22.01	0	0		-7.82	8.66	-8.42	55.86	168.44	865.9	426.93	1117.91	690.25	897.17	498.43	1062.44	465.88
24.257	1	0.02	0.01	0.01	0.88	0.36	0.02	1.5	0.19	0.34	97.01	24.24	18.88	94.22	2.02	76.79	0.01	0.17	3.44	0.07	0.12	0.01	0	0.01	0.06	0.34	0.94	0.19	2.37	0.52	0.07	20.65	22.56	0	0		-5.99	8.05	-7.61	56.25	170.38	864.25	424.51	1117.38	689.71	895.86	496.16	1063.39	465.13
24.29	1	0.02	0	0.01	0.79	0.51	0.02	1.48	0.21	0.19	97.04	24.17	22.08	94.81	1.9	76.67	0.01	0.16	3.78	0.06	0.12	0.01	0	0.01	0.08	0.19	1.1	0.21	2.44	0.54	0.06	56.36	25.43	0	0		-6.45	7.48	-6.92	56.25	169.61	864.34	423.18	1117.55	688.93	897.07	493.09	1064.33	464.89
24.324	1	0.02	0	0.01	0.75	0.64	0.02	1.45	0.21	0.14	97.11	24.48	24.25	94.82	1.48	76.45	0	0.19	4.69	0.06	0.15	0.02	0	0.01	0.11	0.14	1.68	0.21	2.86	0.57	0.04	55.35	27.04	0	0		-7.79	7.47	-5.79	55.91	169.86	864.41	422.63	1115.76	685.99	897.33	490.47	1065.25	464.85
24.357	1	0.02	0.01	0.01	0.69	0.49	0.02	1.17	0.18	0.12	97.66	17.79	21.89	93.9	1.31	71.35	0	0.24	4.52	0.05	0.13	0.02	0	0.01	0.11	0.12	2.21	0.18	2.94	0.61	0.04	50.55	24.83	0	0		-4.3	8.33	-5.04	56.97	168.57	864.04	420.11	1116.79	686.24	899.24	488.46	1066.1	464.49
24.39	1	0.02	0.01	0.01	0.6	0.46	0.02	0.97	0.22	0.14	98.07	13.06	21.29	89.1	1.18	66.59	0	0.3	4.67	0.06	0.13	0.02	0	0.01	0.14	0.14	2.28	0.22	3.14	0.79	0.04	54.03	24.2	0	0		1.4	11.49	-5.34	59.06	167.64	863.68	418.94	1118.39	689.07	900.04	489.58	1065.89	465.09
24.424	1	0.02	0.01	0.01	0.51	0.46	0.02	0.77	0.14	0.18	98.46	9.14	21.15	86.01	1.27	60.96	0	0.29	4.75	0.07	0.11	0.01	0	0.01	0.11	0.18	2.06	0.14	3.79	0.93	0.04	74.09	24.02	0	0		2.69	12.92	-4.22	59.49	169.78	860.39	417.15	1116.34	687.82	897.75	489.36	1065.64	464.09
24.457	1	0.02	0.01	0.01	0.46	0.45	0.02	0.69	0.1	0.2	98.63	7.47	21.02	85.25	1.49	57.8	0	0.27	4.47	0.1	0.09	0.01	0	0.01	0.1	0.2	1.56	0.08	4.23	1.03	0.04	56.27	24.02	0	0		4.7	13.23	-3.48	59.78	178.05	859.53	416.55	1118.08	690.31	894.56	489.2	1071.09	466.04
24.491	1	0.02	0.01	0.01	0.5	0.43	0.03	0.73	0.08	0.18	98.54	8.35	20.47	83.75	2	58.67	0	0.21	5.02	0.12	0.1	0.01	0	0.01	0.08	0.18	1.32	0.04	4.86	1.29	0.04	69.24	23.39	0	0		2.73	13.8	-3.41	59.19	175.85	858.16	417.15	1117.1	690.77	894.68	489.17	1068.98	465.95
24.524	1	0.03	0.01	0.01	0.51	0.38	0.03	0.72	0.07	0.15	98.56	8.09	19.2	91.01	2.45	57.77	0	0.21	4.91	0.15	0.12	0.01	0	0.01	0.07	0.15	1.03	0.04	5.32	1.26	0.03	71.97	22.32	0	0		-2.18	10.43	-3.55	58.28	165.01	857.45	418.53	1113.11	689.23	897.69	485.6	1061.55	466.07
24.557	1	0.02	0.01	0.01	0.61	0.35	0.03	0.88	0.06	0.17	98.25	11.47	18.19	84.14	3.02	62.03	0	0.25	4.11	0.14	0.13	0.01	0	0.01	0.05	0.17	0.82	0.06	5.88	1.23	0.03	50.62	21.81	0	0		3.89	13.66	-4.62	60.4	173.17	857.9	418.23	1113.92	689.57	892.86	490.5	1064.25	465.69
24.591	1	0.02	0.01	0.01	0.7	0.34	0.03	1.03	0.08	0.18	97.93	14.39	17.9	86.57	4.23	64.57	0	0.25	3.65	0.15	0.12	0	0	0.01	0.04	0.18	0.61	0.08	6.57	1.5	0.03	53.29	21.96	0	0		0.16	12.68	-4.02	59.11	170.14	855.43	417.44	1112.98	690.48	893.33	486.4	1062.19	465.58
24.624	1	0.02	0.01	0.01	0.84	0.36	0.02	1.33	0.11	0.21	97.35	20.87	18.19	85.67	4.72	70.15	0	0.23	3.51	0.17	0.1	0	0	0.01	0.04	0.21	0.52	0.11	6.59	1.44	0.03	63.26	22.39	0	0		0.07	13.06	-3.73	58.83	173.28	852.27	416.12	1113.02	691.86	890.56	486.68	1062.43	464.62
24.657	1	0.02	0.01	0.01	0.87	0.39	0.02	1.42	0.16	0.24	97.15	23.35	19.01	92.41	4.62	72.06	0	0.22	3.55	0.18	0.07	0	0	0.01	0.04	0.24	0.53	0.16	6.48	1.41	0.03	47	23.13	0	0		-5.63	9.5	-4.53	57.23	170.08	851.84	417.75	1109.76	689.94	889.24	484.56	1058.08	464.09
24.691	1	0.02	0.01	0.01	0.85	0.45	0.02	1.4	0.16	0.29	97.2	24.25	20.34	86.31	4.21	72.1	0	0.25	4.6	0.17	0.05	0	0	0.01	0.05	0.29	0.63	0.16	7.05	1.31	0.03	43.46	23.87	0	1		-1	12.79	-2.61	58.76	170.45	849.27	416.06	1109.75	691.7	890.22	484.26	1059.67	465.81
24.724	1	0.02	0.01	0.01	0.8	0.51	0.02	1.33	0.16	0.3	97.34	22.06	21.53	80.48	4.38	70.79	0	0.27	5.57	0.14	0.05	0.01	0	0.01	0.05	0.3	0.71	0.16	6.84	1.23	0.03	32.09	24.64	0	0		-0.66	14.92	-2	58.64	173.95	848.73	415.59	1109.53	691.17	888.8	483.57	1061.89	466.32
24.758	1	0.02	0.01	0.01	0.67	0.56	0.02	1.07	0.14	0.35	97.87	17.13	22.34	91.8	3.55	66.46	0	0.27	6.58	0.12	0.05	0.01	0	0.01	0.06	0.35	0.78	0.14	7.26	1	0.03	51.23	24.83	0	0		-6.92	9.92	-3.91	57.05	170.68	847.26	416.28	1105.68	688.84	885.26	481.51	1054.98	463.33
24.791	1	0.02	0.01	0.01	0.63	0.54	0.02	0.98	0.14	0.39	98.05	15.43	22.13	87.21	3.25	64.65	0	0.27	6.25	0.11	0.06	0.01	0	0.01	0.06	0.39	0.84	0.14	7.51	0.95	0.02	44.59	24.71	0	0		-0.82	12.4	-2.38	58.86	173.82	846.27	415.59	1106.84	691.69	885.67	482.7	1058.73	466.49
24.824	1	0.02	0.01	0.01	0.51	0.56	0.03	0.76	0.13	0.39	98.48	10.24	22.52	84	2.93	58.94	0	0.25	6.15	0.1	0.07	0.01	0	0.01	0.08	0.39	0.88	0.13	7.37	0.94	0.02	32.41	25.06	0	0		1.97	13.71	-2.39	59.74	176.11	845.72	414.44	1108.11	692.92	884.88	483.63	1060.14	466.28
24.858	1	0.02	0.01	0.01	0.39	0.8	0.02	0.61	0.14	0.44	98.4	7.17	25.99	79.5	2.84	53.77	0	0.25	6.52	0.09	0.08	0.01	0	0.01	0.08	0.44	0.87	0.14	7.69	0.87	0.02	46.33	28.18	0	0		1.32	15.22	-2.89	59.24	177.06	844.91	414.76	1107.26	692.73	882.96	484.48	1059.01	465.58
24.891	1	0.02	0.01	0.01	0.36	0.89	0.02	0.57	0.18	0.43	98.21	6.51	27.04	79.57	2.87	52.16	0	0.26	6.12	0.08	0.08	0.01	0	0.01	0.08	0.43	0.81	0.18	8.01	0.8	0.02	42.89	29.34	0	0		0.22	15.2	-3.08	58.74	176.91	843.42	415.05	1106.81	693.47	881.89	485.45	1057.62	465.05
24.924	1	0.02	0.01	0.01	0.38	0.83	0.02	0.61	0.15	0.45	98.35	7.41	26.33	89.62	2.95	53.61	0	0.25	5.84	0.09	0.09	0.01	0	0.01	0.07	0.45	0.69	0.15	8.3	0.81	0.02	57.49	28.8	0	0		-5.49	11.22	-2.94	57.39	168.13	840.6	414.86	1101.54	690.59	882.47	480.45	1049.75	463.56
24.958	1	0.02	0.01	0.01	0.42	0.79	0.02	0.68	0.11	0.46	98.41	9.05	26.05	82.77	3	56.49	0	0.2	4.83	0.08	0.1	0.01	0	0.01	0.06	0.46	0.6	0.11	8.13	0.77	0.02	71.49	28.94	0	0		-0.62	14.15	-3.89	58.88	173.51	840.41	415.75	1099.7	690.21	877.52	484.73	1049.81	464.2
24.991	1	0.02	0.01	0.01	0.44	0.71	0.02	0.7	0.08	0.5	98.58	9.71	25.14	85.61	2.76	57.43	0	0.16	3.83	0.08	0.12	0.01	0	0.01	0.06	0.5	0.61	0.08	8.15	0.83	0.03	73.32	28.44	0	0		-0.33	13.09	-3.75	59.08	173.34	838.8	415.53	1098.36	690.01	876.39	485.29	1048.4	463.89
25.024	1	0.02	0	0.01	0.46	0.78	0.02	0.77	0.06	0.53	98.45	11.52	25.95	89.51	2.59	59.92	0	0.17	4.45	0.09	0.13	0.01	0	0.01	0.06	0.53	0.59	0.06	8.04	0.85	0.03	31.15	28.92	0	0		1.04	11.28	-3.55	58.86	181.22	835.24	413.63	1101.02	695.32	871.89	484.81	1051.97	464.51
25.058	1	0.02	0	0.01	0.44	0.9	0.02	0.78	0.07	0.6	98.2	11.35	27.34	89.19	2.52	59.9	0	0.15	4.67	0.11	0.16	0.02	0	0.02	0.06	0.6	0.57	0.07	7.85	1	0.04	50.86	30.14	0	0		0.79	11.45	-3.7	59.04	180.54	836.76	415.52	1101.33	695.25	873.08	487.5	1052.24	465.28
25.091	1	0.02	0	0.01	0.46	0.92	0.02	0.8	0.07	0.63	98.16	12.56	27.49	85.46	2.71	60.56	0	0.12	4.99	0.14	0.18	0.02	0	0.01	0.05	0.63	0.55	0.07	8.63	1.05	0.05	65.53	30.2	0	0		3.02	13.14	-3.83	59.85	179.04	838.19	417.09	1100.2	695.21	873.78	488.46	1051.58	467.34
25.125	1	0.02	0	0.01	0.48	0.93	0.02	0.85	0.08	0.65	98.14	15	27.65	85.34	2.67	61.9	0.01	0.11	4.26	0.16	0.25	0.02	0	0.02	0.05	0.65	0.57	0.08	9.84	1.1	0.05	76.43	30.66	0	0		3.35	13.19	-3.86	60.19	177.3	838.78	418.25	1099.81	695.44	874.8	489.61	1050.81	468.26
25.158	1	0.02	0	0.01	0.46	0.88	0.02	0.78	0.1	0.68	98.24	13.35	27.11	84.06	2.5	59.81	0.01	0.08	4.43	0.19	0.25	0.02	0	0.02	0.05	0.68	0.69	0.1	10.25	1.21	0.06	81.14	30.06	0	0		-0.27	13.69	-4.04	59.15	168.27	837.93	419.81	1096.22	693.65	877.2	488.7	1044.17	467.82
25.191	1	0.02	0	0.01	0.46	0.78	0.02	0.76	0.12	0.71	98.44	12.72	26	81.43	2.73	58.87	0.01	0.06	3.82	0.2	0.22	0.02	0	0.02	0.05	0.71	0.73	0.12	10.49	1.25	0.06	78.64	29.29	0	0		1.57	14.61	-2.63	59.42	177.52	838.63	418.29	1099.49	694.17	876.08	488.32	1052.53	468.85
25.225	1	0.03	0.01	0.01	0.45	0.66	0.02	0.67	0.17	0.76	98.66	11.04	24.28	81.45	2.7	55.65	0.01	0.05	4.18	0.25	0.23	0.02	0	0.02	0.05	0.76	0.9	0.17	11.72	1.55	0.07	78.4	27.54	0	0		0.68	14.6	-3.96	59.55	166.59	838.77	420.4	1096.37	694.06	878.67	488.95	1044.04	468.8
25.258	1	0.03	0.01	0.01	0.4	0.71	0.02	0.58	0.23	0.81	98.59	8.59	24.92	83.01	2.69	51.98	0.01	0.05	4.85	0.32	0.24	0.02	0	0.02	0.05	0.81	0.95	0.23	11.94	1.64	0.07	58.62	27.88	0	0		1.53	14.07	-3.48	59.35	177.42	838.23	418.38	1100.32	696.17	875.19	488.8	1051.44	468.5
25.291	1	0.03	0.01	0.01	0.44	0.59	0.03	0.61	0.21	0.81	98.78	10.09	23.24	82.81	3.03	52.86	0.01	0.04	4.21	0.29	0.21	0.02	0	0.02	0.05	0.81	0.96	0.21	13.26	1.79	0.08	72.6	26.61	0	0		2.77	14.14	-3.19	60	176.68	839.09	419.83	1099.02	695.68	875.73	489.78	1051.34	470.37
25.325	1	0.03	0.01	0.02	0.48	0.56	0.03	0.63	0.23	0.99	98.75	11.87	22.71	87.13	2.95	53.43	0.01	0.05	4.57	0.26	0.22	0.02	0	0.02	0.06	0.99	1.08	0.23	14.95	2	0.08	60.25	25.96	0	0		2.15	12.44	-4.85	59.64	177.92	838.4	418.87	1099.68	696.48	872.87	490.03	1049.4	467.89
25.358	1	0.03	0.01	0.02	0.45	0.55	0.03	0.58	0.22	1.03	98.83	10.6	22.59	85.19	2.61	51.95	0.01	0.04	4.75	0.27	0.22	0.03	0	0.03	0.07	1.03	1.18	0.22	14.85	2.11	0.08	60.79	25.7	0	0		-0.88	13.25	-4.34	58.86	169.56	838.1	419.55	1096.33	693.21	876.24	488.26	1044.49	467.23
25.391	1	0.03	0.01	0.02	0.5	0.51	0.03	0.64	0.22	1.19	98.73	12.77	21.86	82.41	2.64	53.78	0.01	0.04	4.56	0.3	0.22	0.03	0	0.03	0.08	1.19	1.19	0.22	15.65	2.31	0.09	53.32	25.1	0	0		2.22	14.28	-4.11	59.57	177.63	838.4	419.62	1097.99	695.4	873.1	489.35	1049.6	469.33
25.425	1	0.03	0.01	0.02	0.52	0.56	0.03	0.68	0.24	1.43	98.65	14.72	22.68	84.29	2.67	55.02	0.02	0.05	5.28	0.33	0.23	0.03	0	0.03	0.08	1.43	1.13	0.24	16.45	2.53	0.12	67.07	25.61	0	0		3.15	13.6	-4.32	60	177.81	836.95	418.92	1098.12	696.27	872.18	490.54	1048.61	468.42
25.458	1	0.03	0.01	0.02	0.57	0.57	0.02	0.76	0.25	1.49	98.48	17.99	22.8	80.29	2.34	57.97	0.02	0.06	5.69	0.36	0.26	0.05	0	0.04	0.08	1.49	1.24	0.25	16.49	2.72	0.12	54.56	25.5	0	0		-1.89	14.98	-3.71	58.36	169.38	836.05	419.17	1094.44	692.59	875.14	486.93	1043.37	467.2
25.492	1	0.03	0.01	0.02	0.64	0.48	0.02	0.86	0.24	1.53	98.28	21.2	21.33	78.9	2.47	60.58	0.02	0.08	4.45	0.32	0.19	0.04	0	0.04	0.09	1.53	1.12	0.24	16.41	2.94	0.12	75.85	24.61	0	0		5.81	15.41	-2.95	61.51	170.91	837.55	419.62	1095.98	694.11	877.02	491.69	1046.53	469.79
25.525	1	0.03	0.01	0.02	0.75	0.4	0.02	1	0.27	1.57	98.01	24.49	19.44	78.41	2.53	63.96	0.02	0.1	4.53	0.31	0.17	0.04	0	0.04	0.09	1.57	1.08	0.27	15.36	3.05	0.12	77.49	22.81	0	0		4.5	15.55	-2.62	60.98	171.66	836.93	419.19	1095.43	693.4	876.41	490.24	1046.82	469.55
25.558	1	0.03	0.01	0.02	0.77	0.36	0.02	1.02	0.24	1.53	97.95	24.64	18.65	74.66	2.6	64.57	0.02	0.12	4.23	0.31	0.15	0.04	0	0.05	0.1	1.53	1.09	0.24	14.86	2.99	0.11	80.64	22.18	0	0		4.21	16.6	-2.78	60.7	168.51	836.54	418.93	1096.55	694.73	878.32	490.7	1045.41	468.81
25.592	1	0.03	0.01	0.02	0.84	0.28	0.03	1.11	0.25	1.39	97.79	23.88	16.19	78.59	2.72	66.28	0.02	0.13	3.53	0.3	0.13	0.03	0	0.06	0.09	1.39	1.07	0.25	12.63	3.04	0.11	73.34	20.16	0	0		3.77	15.5	-2.01	60.51	173.11	835.89	417.79	1097.16	694.3	876.81	489.38	1048.7	468.81
25.625	1	0.03	0.01	0.02	0.94	0.28	0.02	1.27	0.25	1.52	97.46	28.04	16.15	73.87	2.88	69.47	0.02	0.12	4.01	0.31	0.15	0.04	0	0.06	0.09	1.52	1.06	0.25	12.14	3.03	0.11	65.91	19.97	0	0		0.3	16.8	-3.6	59.44	165.94	836.14	418.3	1093.17	691.24	876.53	486.02	1041.37	466.88
25.658	1	0.03	0.01	0.02	0.91	0.27	0.02	1.24	0.24	1.65	97.53	25.78	15.71	80.78	2.8	68.78	0.02	0.13	4.05	0.33	0.17	0.03	0	0.07	0.1	1.65	0.99	0.24	11.4	3.17	0.11	73.85	19.53	0	0		2.58	14.82	-1.13	60.27	175.32	836.76	416.11	1096.85	690.7	877	486.04	1051.39	467.97
25.692	1	0.03	0.01	0.02	0.93	0.27	0.02	1.26	0.18	1.63	97.48	27.25	15.75	73.08	2.51	69.29	0.02	0.13	4.09	0.31	0.18	0.04	0	0.07	0.08	1.63	0.92	0.18	11.82	3.34	0.09	61.46	19.48	0	0		3.95	17.01	-1.77	60.55	172.86	835.76	415.76	1096.27	692.66	876.57	484.77	1048.64	468.3
25.725	1	0.03	0.01	0.02	0.84	0.3	0.03	1.16	0.15	1.63	97.69	22.49	16.59	69.28	2.85	66.95	0.02	0.17	5.23	0.3	0.17	0.05	0	0.06	0.07	1.63	0.72	0.15	10.98	3.26	0.08	56.24	19.88	0	0		-2.16	17.93	-1.7	58.43	170	835.05	413.48	1095.79	689.23	877.5	479.48	1046.84	464.35
25.759	1	0.03	0.01	0.02	0.91	0.24	0.03	1.19	0.07	1.73	97.61	23.29	14.57	90.6	2.96	67.74	0.02	0.18	4.44	0.34	0.11	0.03	0	0.06	0.07	1.73	0.5	0.07	10.76	3.14	0.06	54.87	18.27	0	0		-3.96	10.67	-4.17	58.69	173.9	831.86	404.96	1090.38	677.56	868.01	473.07	1040.63	451.97
25.792	1	0.03	0.01	0.02	1.18	0.22	0.02	1.63	0.08	1.73	96.73	35.28	13.99	86.39	3.5	74.57	0.02	0.25	4.07	0.29	0.08	0.03	0	0.07	0.07	1.73	0.39	0.08	11.21	3.35	0.06	22.74	17.97	0	0		1.53	12.76	-1.72	59.77	173.76	826.06	393.15	1097.96	680.6	872.36	466.79	1044.8	445.37
25.825	1	0.02	0.01	0.02	1.47	0.25	0.02	2.03	0.08	1.5	95.95	50.41	14.68	83.18	4.05	79.14	0.02	0.31	4.81	0.26	0.04	0.02	0	0.08	0.07	1.5	0.29	0.08	14.4	3.43	0.05	37.51	18.42	0	1		3.45	14.01	-0.44	59.83	174.13	825.32	387.92	1098.91	679.41	873.67	458.29	1047.25	444.53
25.859	1	0.03	0.01	0.02	1.69	0.24	0.02	2.21	0.1	1.25	95.57	59.68	14.32	88.33	4.47	80.82	0.02	0.36	4.82	0.3	0.03	0.04	0	0.09	0.07	1.25	0.26	0.1	17.39	3.44	0.04	8.59	18.16	0	0		2.67	11.88	-0.35	59.92	173.13	826.43	383.65	1100.05	672.72	875.69	457.88	1047.63	437.62
25.892	1	0.03	0.01	0.02	1.66	0.24	0.02	2.04	0.13	1.12	95.93	59.04	14.14	86.43	4.54	78.87	0.02	0.43	5.05	0.28	0.03	0.03	0	0.1	0.07	1.12	0.21	0.13	19.01	3.19	0.03	49.57	17.93	0	0		6.01	12.74	-1.32	60.82	175.47	825.97	383.81	1097.69	671.58	871.94	460.13	1045.91	437.29
25.925	1	0.03	0.01	0.02	1.81	0.23	0.03	2.12	0.1	1.33	95.76	62.52	13.6	89.24	5.26	79.07	0.03	0.48	5.96	0.3	0.04	0.06	0	0.1	0.07	1.33	0.19	0.09	20.63	3.22	0.03	37.25	17.2	0	0		4.86	11.42	0.54	60.41	177.07	829.47	389.25	1100.05	675.83	876.17	461.35	1052.55	445.76
25.959	1	0.03	0.01	0.03	1.94	0.18	0.03	2.1	0.12	1.36	95.8	60.92	11.15	89.67	6.76	77.56	0.04	0.48	5.28	0.31	0.05	0.06	0	0.12	0.1	1.36	0.15	0.12	21.3	3	0.03	85.95	15.49	0	0		7.77	11.2	-0.85	61.82	177.59	834.88	396.02	1100.98	680.11	877.11	467.08	1054.09	452.34
25.992	1	0.03	0.01	0.03	1.78	0.18	0.03	1.96	0.11	1.44	96.07	55.86	11.27	89.79	6.58	76.24	0.04	0.38	5.08	0.3	0.06	0.04	0	0.11	0.11	1.44	0.17	0.08	20.02	2.94	0.03	87.25	15.64	0	0		7.44	11.13	-0.49	62.33	170.91	836.34	404.25	1097.73	683.45	880.1	473.57	1050.45	459.65
26.025	1	0.03	0.01	0.02	1.49	0.22	0.03	1.67	0.12	1.63	96.65	45.67	12.82	90.66	7.41	71.81	0.05	0.29	5.88	0.29	0.05	0.03	0	0.12	0.12	1.63	0.26	0.08	19.36	2.75	0.03	71.41	16.95	0	0		6.64	10.63	-0.5	61.65	179.73	839.38	408.49	1103.46	689.24	879.97	479.09	1059.09	464.3
26.059	1	0.04	0.01	0.02	0.99	0.24	0.04	1.03	0.13	1.64	97.95	25.46	13.56	88.13	7.01	60.5	0.06	0.19	5.3	0.35	0.06	0.02	0	0.12	0.13	1.64	0.32	0.11	19.47	2.65	0.03	85.81	17.82	0	0		4.46	11.98	-0.51	60.89	178.41	841.67	412.94	1102.43	690.02	881.21	480.59	1059.19	468.14
26.092	1	0.04	0.02	0.02	0.57	0.24	0.05	0.55	0.15	1.61	98.86	8.25	13.72	83.55	6.03	46.34	0.06	0.12	5.22	0.42	0.08	0.01	0	0.13	0.15	1.61	0.38	0.11	17.01	2.65	0.03	89.13	17.82	0	0	24	5.38	13.87	-1.86	61.48	170.55	841.76	416.23	1097.61	690.18	881.08	482.07	1051.18	469.81
26.126	1	0.05	0.02	0.02	0.5	0.22	0.05	0.44	0.16	1.68	99	6.78	13.34	91.19	6.24	41	0.07	0.09	3.96	0.4	0.11	0.02	0	0.13	0.13	1.68	0.37	0.16	19.73	2.66	0.03	91	18.04	0	0	24	1.37	10.31	-1.16	59.41	177.16	838.74	414.05	1102.55	693.48	879.62	482.76	1056.11	467.35
26.159	1	0.05	0.02	0.02	0.47	0.24	0.05	0.43	0.14	1.55	99.05	6.26	14.11	81.59	5.82	40.82	0.08	0.08	4.26	0.44	0.12	0.02	0	0.13	0.13	1.55	0.38	0.14	18.83	2.75	0.03	85.04	18.56	0	0	24	4.37	14.55	-1.44	61.04	167.38	840.21	416.53	1097.38	690.63	882.52	483.98	1049.24	469.07
26.192	1	0.05	0.02	0.02	0.39	0.28	0.04	0.37	0.12	1.52	99.22	4.8	15.91	83.86	3.98	38.87	0.07	0.06	4.95	0.38	0.13	0.02	0	0.12	0.12	1.52	0.47	0.11	17.3	2.74	0.04	63.76	19.6	0	0	24	4.31	13.76	-1	61.01	169.26	841.33	417.16	1099.39	692.63	883.57	483.4	1052.39	471.12
26.226	1	0.05	0.02	0.02	0.44	0.27	0.04	0.4	0.14	1.56	99.11	6.92	15.5	81.19	3.21	41.29	0.08	0.05	5.1	0.39	0.13	0.02	0	0.14	0.1	1.56	0.54	0.07	19.7	2.85	0.04	56.46	19	0	0	24	3	14.69	-2.05	59.42	174.93	840.4	412.51	1107.3	696.22	882.95	483.11	1056.99	465.59
26.259	1	0.05	0.02	0.02	0.44	0.31	0.04	0.41	0.12	1.53	99.12	7.19	16.82	89.95	2.97	42.05	0.08	0.06	6.24	0.42	0.13	0.02	0	0.12	0.09	1.53	0.55	0.05	19.45	2.95	0.05	53.7	19.73	0	0	24	2.56	11.04	-1.61	59.76	173.39	841.13	414.13	1106.77	696.83	884.29	483.24	1056.99	467.74
26.292	1	0.05	0.02	0.02	0.4	0.32	0.04	0.38	0.1	1.38	99.19	6.44	17.23	89.87	2.48	40.55	0.07	0.07	5.66	0.35	0.09	0.02	0	0.1	0.09	1.38	0.4	0.04	19.48	3.09	0.06	72.72	20.23	0	0	24	-0.57	11.09	-1.36	58.41	174.83	842.86	414.32	1109.1	696.84	885.84	481.62	1060.12	467.75
26.326	1	0.04	0.01	0.02	0.34	0.35	0.04	0.37	0.08	1.57	99.26	4.14	18.25	90.1	2.51	40.54	0.07	0.07	4.69	0.29	0.08	0.02	0	0.07	0.07	1.57	0.33	0.05	13.69	2.64	0.08	86.56	21.57	0	0	24	-4.44	10.96	1.34	56.93	180.1	843.04	413.98	1108.05	693.41	886.24	475.69	1066.27	470.81
26.359	1	0.04	0.01	0.02	0.35	0.36	0.03	0.4	0.09	1.17	99.21	4.28	18.79	98.78	2.4	42.71	0.06	0.09	3.92	0.21	0.07	0.01	0	0.06	0.06	1.17	0.26	0.06	11.95	2.23	0.09	50.95	22.35	0	0	24	-4.55	-0.02	-1.05	57.24	184.22	859.96	414.98	1129.95	699.79	900.07	481.99	1083.82	468.75
26.392	1	0.04	0.01	0.01	0.27	0.47	0.03	0.33	0.09	1.05	99.06	2.93	21.44	97.46	1.74	39.37	0.05	0.1	3.45	0.15	0.07	0.01	0	0.04	0.04	1.05	0.18	0.03	10.08	1.81	0.09	28.37	24.89	0	0	24	-1.61	-3.77	-1.03	57.52	185.39	880.96	415.15	1153.13	704.26	921.39	482	1106.47	471.23
26.426	1	0.03	0.01	0.01	0.23	0.65	0.03	0.31	0.09	0.87	98.69	4.65	24.66	93.17	1.48	38.44	0.04	0.15	3.46	0.09	0.12	0.01	0	0.03	0.03	0.87	0.16	0.02	8.27	1.37	0.09	13.65	27.87	0	0	24	-6.63	-8.93	-0.64	55.32	178.6	890.23	417.28	1165.44	709.54	936	480.71	1114.43	472.95
26.459	1	0.03	0.01	0.01	0.22	0.81	0.03	0.32	0.09	0.83	98.37	5.99	26.71	68.2	1.3	39.09	0.03	0.23	4.11	0.07	0.16	0.02	0	0.03	0.03	0.83	0.14	0.04	8.98	1.31	0.09	6.46	29.53	0	0	24	-4.92	-18.19	-0.4	54.83	171.4	907.2	419.18	1182.8	713.73	956.88	481.72	1128.18	475.71
26.493	1	0.03	0.01	0.01	0.17	1.29	0.03	0.27	0.16	0.64	97.42	10.65	31.03	51.89	1.01	35.05	0.02	0.32	4.65	0.04	0.35	0.06	0	0.02	0.04	0.64	0.16	0.16	10.14	1.3	0.08	7.58	33.43	0	1	30	-7.03	-21.62	0.49	54.73	167.34	913.21	420.33	1188.78	714.2	966.06	480.88	1133.35	476.72
26.526	1	0.03	0.01	0.01	0.14	1.31	0.03	0.2	0.2	0.48	97.37	10.98	31.22	7.57	0.88	28.23	0.02	0.39	4.56	0.02	0.38	0.08	0	0.02	0.04	0.48	0.15	0.2	11.11	1.42	0.09	1.43	33.64	0	0	30	-7.12	-34.51	1.23	55.2	155.53	930.8	424	1202.56	714.6	988.47	480.56	1144	480
26.559	1	0.04	0.01	0.01	0.12	1.38	0.03	0.18	0.56	0.49	97.24	11.06	31.54	16.29	0.82	24.84	0.02	0.46	5.34	0.02	0.36	0.13	0	0.02	0.07	0.49	0.18	0.56	11.24	1.58	0.09	2.63	33.69	0	0	30	-7.48	-30.18	3.03	55.62	155.26	936.32	421.89	1205.39	709.01	995.35	475.81	1150.58	479.26
26.593	1	0.04	0.01	0.01	0.1	1.58	0.03	0.13	0.49	0.44	96.84	13.02	32.9	6.76	0.51	17.51	0.02	0.5	5.46	0.02	0.36	0.13	0	0.02	0.09	0.44	0.2	0.49	13.45	1.65	0.08	4.38	34.85	0	0	30	-8.02	-35.12	3.18	55.79	151.18	942.18	414	1214.42	704.29	1005.06	468.57	1156.21	470.98
26.626	1	0.05	0.01	0.01	0.08	1.44	0.04	0.1	0.55	0.44	97.12	11.53	32.02	10.21	0.44	12.35	0.02	0.47	5.49	0.02	0.3	0.18	0	0.02	0.14	0.46	0.26	0.55	12.35	1.74	0.08	4.81	33.99	0	0	30	-5.47	-32.87	3.64	56.08	153.62	946.1	414.28	1215.55	701.73	1007.1	466.34	1160.48	474.75
26.659	1	0.05	0.01	0.01	0.07	1.45	0.04	0.09	0.37	0.41	97.11	11.61	32.09	5.81	0.41	8.72	0.03	0.5	5.5	0.03	0.32	0.25	0	0.02	0.23	0.49	0.36	0.37	11.69	1.92	0.08	7.98	34.04	0	0	30	-5.99	-35.93	3.48	56.58	144.36	956.37	413.93	1223.87	700.3	1020.6	468.06	1164.94	470.7
26.693	1	0.05	0.01	0.01	0.07	1.24	0.04	0.08	0.39	0.43	97.52	9.86	30.6	7.87	0.43	5.89	0.03	0.42	4.96	0.05	0.34	0.28	0	0.01	0.39	0.49	0.47	0.39	11.39	1.75	0.08	6.07	32.9	0	0	30	-3.32	-34.3	3.09	56.43	145.69	960.44	413.65	1226.91	698.73	1023.06	465.77	1168.5	474.38
26.726	1	0.05	0.02	0.01	0.06	1.01	0.05	0.07	0.53	0.56	97.98	7.79	28.57	3.28	0.56	3.84	0.04	0.36	4.51	0.06	0.46	0.38	0	0.01	0.51	0.64	0.48	0.53	10.17	1.79	0.09	6.1	31.29	0	0	30	-4.77	-38.92	4	56.27	140.01	970.63	417.16	1228.15	692.91	1032.86	466.56	1172.67	474.14
26.76	1	0.05	0.02	0.01	0.06	1.04	0.05	0.07	2.18	0.62	97.92	7.93	28.25	0.98	0.85	2.54	0.04	0.32	4.77	0.12	0.67	0.53	0	0.02	0.75	0.62	0.47	2.18	7.2	1.59	0.1	8.63	31.41	0	0	30	-1.01	-45.06	3.3	56.04	126.05	974.09	418.08	1236.25	697.97	1044.93	466.2	1170.13	480.78
26.793	1	0.06	0.02	0.01	0.06	0.85	0.05	0.07	2.09	0.87	98.3	6.11	26.14	0.95	1.02	1.85	0.05	0.31	4.62	0.16	0.84	0.76	0	0.02	1.25	0.87	0.47	2.09	6.27	1.52	0.1	13.72	29.67	0	0	30	-0.08	-45.22	3.97	55.96	125.5	986.06	419.06	1247.56	699.93	1057.66	468.1	1182.5	480.84
26.826	1	0.06	0.02	0.01	0.06	0.69	0.06	0.07	2.62	0.99	98.63	4.45	23.58	3.12	1.15	1.12	0.07	0.29	4.91	0.21	1.46	1.09	0	0.02	1.53	0.99	0.49	2.62	5.37	1.6	0.11	4.6	27.58	0	0	30	-1.11	-39.18	5.49	55.81	137.78	991.67	424.16	1249.61	699.83	1057.53	471.27	1194.45	486.64
26.86	1	0.06	0.03	0.01	0.07	0.5	0.06	0.07	2.68	1.59	99	3.01	20.56	1.46	1.59	1.04	0.09	0.32	4.35	0.21	1.3	1.11	0	0.02	1.8	1.84	0.48	2.68	4.72	2.12	0.12	1.18	25.05	0	0	30	-2.03	-43.07	0.09	56.25	124.58	1017.33	426.41	1270.87	698.92	1079.9	478.72	1204.43	482.06
26.893	1	0.07	0.04	0.02	0.07	0.31	0.07	0.07	1.91	1.96	99.38	1.56	15.98	1.25	1.96	0.91	0.11	0.37	4.1	0.24	1.54	1.16	0	0.03	1.91	2.64	0.43	1.81	3.38	2.56	0.14	3.29	20.86	0	0	30	0.16	-43.84	4.38	55.48	131.93	1016.03	428.17	1268.97	698.27	1080.91	474.7	1211.95	489.96
26.926	1	0.07	0.04	0.02	0.08	0.3	0.08	0.07	2.58	2.38	99.4	1.51	15.59	2.84	2.38	0.75	0.12	0.34	3.86	0.23	1.38	0.8	0	0.03	2.58	3.12	0.44	1.52	2.94	2.8	0.15	7.35	20.69	0	0	30	-4.01	-39.67	1.49	56.19	134.13	1042.4	428.2	1293.35	698.45	1100.73	480.48	1234.85	480.92
26.96	1	0.07	0.05	0.02	0.08	0.21	0.09	0.08	2.69	2.71	99.59	0.96	12.2	2.32	2.71	0.65	0.19	0.36	3.36	0.2	1.07	0.58	0	0.02	2.69	4.32	0.39	0.78	1.94	4.38	0.19	7.04	17.54	0	0	30	-0.16	-40.7	2.72	55.52	135.61	1042.89	428.49	1297.13	701.71	1103.92	479.3	1239.3	487.28
26.993	1	0.07	0.05	0.02	0.09	0.19	0.09	0.08	2.44	3.42	99.62	0.89	11.45	2.41	3.42	0.69	0.22	0.34	3.2	0.18	1.12	0.5	0	0.03	2.44	5.26	0.33	0.59	1.87	4.72	0.2	6.57	16.98	0	0	30	-3.4	-40.5	2.02	56.14	127.39	1066.56	429.96	1318.33	701.99	1129.34	481.64	1256.72	483.11
27.026	1	0.08	0.06	0.02	0.09	0.15	0.09	0.08	2.02	3.17	99.7	0.67	9.34	2.02	3.17	0.67	0.28	0.32	2.49	0.13	0.82	0.31	0	0.02	2.02	6.46	0.33	0.37	1.35	5.44	0.25	4.76	15.01	0	0	30	-2.97	-41.42	4.55	55.55	138.51	1063.57	430.65	1320.44	705.4	1127.21	478.77	1265.28	489.82
27.06	1	0.08	0.07	0.02	0.1	0.12	0.1	0.08	1.67	3.28	99.77	0.5	6.97	0.72	3.28	0.72	0.46	0.25	2.35	0.13	0.87	0.26	0	0.02	1.67	10.42	0.34	0.39	0.82	5.39	0.27	9.28	12.89	0	0	30	-1.59	-46.6	5.59	56.02	109.96	1088.33	432.11	1339.04	704.09	1163.78	479.7	1273.47	487.36
27.093	1	0.08	0.08	0.02	0.1	0.1	0.1	0.08	1.67	3.36	99.79	0.43	5.86	1.21	3.36	0.84	0.51	0.22	2.3	0.15	0.84	0.29	0	0.02	1.67	10.59	0.33	0.68	0.76	5.53	0.3	3.2	11.96	0	0	30	-1.66	-44.03	6.31	55.56	125.76	1092.69	431.55	1346	702.31	1163.33	476.14	1288.05	492.34
27.127	1	0.09	0.09	0.02	0.11	0.09	0.12	0.09	2.02	4.13	99.77	0.35	4.21	0.64	4.13	0.78	0.75	0.2	3.5	0.25	1.28	0.51	0	0.03	2.02	15.56	0.33	1.15	0.55	5.9	0.4	6.87	10.53	0	0	30	-1.31	-47.24	8.96	55.43	118.8	1099.96	432.21	1353.48	703.22	1177.97	474.59	1295.21	493.78
27.16	1	0.09	0.09	0.02	0.11	0.09	0.12	0.09	1.79	4.75	99.76	0.34	4.15	1.31	4.75	0.82	0.71	0.15	3.92	0.27	1.07	0.37	0	0.02	1.79	17.93	0.37	0.94	0.52	6.33	0.39	15.66	10.23	0	0	30	-3.06	-43.6	9.13	55.18	128.79	1102.52	434.84	1355	700.2	1176.03	472.97	1301.82	500.59
27.193	1	0.09	0.09	0.02	0.12	0.1	0.13	0.1	1.83	6.09	99.75	0.35	4.39	2.76	6.09	1.18	0.68	0.16	4.25	0.29	0.72	0.33	0	0.03	1.83	16.75	0.39	0.76	0.57	7.57	0.43	5.08	10.42	0	0	30	-6.44	-39.81	11.25	55.58	130.12	1110.68	433.86	1368.75	706.69	1187.98	476.41	1316.69	495.53
27.227	1	0.09	0.09	0.02	0.12	0.09	0.13	0.12	1.82	6.78	99.73	0.33	3.78	0.9	6.78	1.13	0.8	0.16	4.31	0.32	0.65	0.25	0	0.03	1.82	17.77	0.44	0.63	0.49	9.73	0.44	4.22	9.96	0	0	30	-3.22	-45.52	8.87	55.79	128.54	1122.11	434.47	1377.01	705.32	1196.35	475.92	1323.23	496.48
27.26	1	0.09	0.09	0.02	0.12	0.09	0.13	0.11	2.15	6.25	99.73	0.33	3.29	1.44	6.25	1.16	0.73	0.15	3.6	0.33	0.49	0.17	0	0.03	2.15	17.78	0.57	0.6	0.47	9.39	0.42	11.33	9.63	0	0	30	-0.8	-43.14	8.45	55.83	132.98	1123.4	433.42	1379.72	705.33	1195.7	475.23	1326.5	499.22
27.293	1	0.09	0.1	0.02	0.13	0.08	0.14	0.12	2.51	6.64	99.73	0.33	2.51	1.45	6.64	1.45	0.73	0.16	3.39	0.35	0.57	0.26	0	0.02	2.51	20.18	0.55	0.58	0.47	9.42	0.41	1.3	9.16	0	0	30	-2.78	-43.09	11.19	56.01	132.38	1125.41	429.7	1383.34	703.09	1202.41	472.51	1333.09	493.66
27.327	1	0.09	0.09	0.02	0.13	0.09	0.14	0.12	2.54	7.16	99.73	0.33	3.04	1.4	7.16	1.78	0.68	0.2	3.5	0.33	0.65	0.31	0	0.02	2.54	18.25	0.68	0.61	0.43	10.37	0.42	3.52	9.73	0	0	30	-3.24	-43.26	9.43	56.05	133.76	1125.57	432.43	1381.74	704.04	1198.77	473.48	1330.6	496.09
27.36	1	0.08	0.09	0.02	0.13	0.09	0.14	0.13	2.14	8.09	99.72	0.33	3.35	0.63	8.09	2.28	0.62	0.21	3.6	0.26	0.55	0.37	0	0.02	2.14	17.77	0.79	0.49	0.41	9.68	0.41	3.78	10.01	0	0	30	-3.04	-47.29	10.1	55.99	123.6	1128.18	431.89	1386.98	706.41	1208.7	472.49	1330.13	495.55
27.393	1	0.08	0.08	0.02	0.14	0.1	0.14	0.13	2.05	8.02	99.72	0.33	3.77	0.98	8.02	3.29	0.66	0.22	4.39	0.17	0.64	0.51	0	0.02	2.05	17.21	1.09	0.52	0.43	9.66	0.41	3.31	10.11	0	0	30	-4.4	-45.1	8.9	56	131.51	1129.98	429.3	1385.46	699.99	1203.24	470.18	1333.05	491.22
27.427	1	0.08	0.08	0.02	0.14	0.1	0.14	0.14	2.38	8.79	99.72	0.34	3.92	0.83	8.79	3.61	0.61	0.21	4.74	0.15	0.57	0.58	0	0.02	2.38	18.13	1.32	0.61	0.49	9.96	0.43	8.96	10.3	0	0	30	-1.26	-45.91	8.57	56.2	127.98	1134.77	430.96	1390.34	701.51	1209.54	471.6	1335.11	496.31
27.46	1	0.08	0.08	0.02	0.14	0.1	0.14	0.13	2.39	8.73	99.72	0.36	4.23	0.78	8.73	3.76	0.55	0.18	4.66	0.11	0.47	0.55	0	0.02	2.39	17.15	1.67	0.59	0.5	8.75	0.39	7.36	10.54	0	0	30	-0.04	-46.24	6.81	55.98	128.07	1133.55	430.04	1390.43	703.41	1206.22	473.52	1332.53	494.65
27.494	1	0.07	0.08	0.02	0.16	0.1	0.14	0.15	2.18	10.12	99.68	0.35	3.87	0.48	10.12	6.05	0.49	0.19	4.59	0.11	0.39	0.58	0	0.02	2.18	15.56	1.84	0.43	0.49	8.38	0.38	4.64	10.37	0	0	30	0.12	-48.69	8.31	55.77	123.82	1134.02	429.48	1389.52	702.04	1210.4	472	1332.39	493.22
27.527	1	0.07	0.07	0.02	0.18	0.1	0.15	0.17	1.82	12.29	99.65	0.37	3.74	0.64	12.29	6.86	0.49	0.2	4.24	0.13	0.56	0.83	0	0.02	1.82	15.75	1.5	0.28	0.56	8.23	0.3	3.06	10.8	0	0	30	1.68	-47.19	9.74	55.59	126.32	1132.94	426.92	1388.9	699.19	1210.61	468.12	1334.25	493.97
27.56	1	0.07	0.07	0.02	0.19	0.1	0.15	0.2	1.61	13.43	99.61	0.38	3.37	0.88	13.43	7.74	0.56	0.2	3.67	0.15	0.76	1.11	0	0.02	1.61	14.69	1.43	0.17	0.7	8.96	0.3	7.02	10.94	0	0	30	2.54	-45.6	9.55	55.94	132.6	1129.8	423.28	1391.62	702.24	1207.2	466.19	1337.17	492.47
27.594	1	0.06	0.07	0.02	0.19	0.11	0.16	0.22	1.82	14.22	99.57	0.43	3.75	0.34	15.56	7.93	0.53	0.18	3.93	0.18	1.49	2.08	0	0.02	1.82	14.22	1.21	0.21	0.92	8.96	0.28	2.45	11.95	0	0	30	2.76	-50.35	7.45	55.93	122.81	1129.12	423.31	1394.72	706.83	1210.27	467.85	1330.71	491.9
27.627	1	0.06	0.06	0.02	0.2	0.12	0.17	0.23	2.19	13.52	99.55	0.45	3.38	0.66	16.45	8.75	0.57	0.16	3.74	0.19	1.92	2.8	0	0.02	2.19	13.52	1.06	0.36	0.99	8.45	0.3	3.74	12.16	0	0	30	-0.59	-47.07	8.78	56.4	127.93	1129.86	424.74	1392.81	704.09	1208.81	467.19	1334.44	491.38
27.66	1	0.06	0.06	0.02	0.21	0.13	0.19	0.23	2.52	12.84	99.54	0.48	3.41	0.69	19.51	7.01	0.57	0.14	4.24	0.23	1.78	2.15	0	0.02	2.52	12.84	0.91	0.95	1.09	7.76	0.27	3.59	12.72	0	0	30	4.93	-46.82	7.14	56.58	126.48	1127.53	422.16	1392.26	702.15	1206.37	464.52	1328.79	496.34
27.694	1	0.06	0.06	0.01	0.21	0.14	0.2	0.22	3.01	10.89	99.57	0.52	3.73	0.69	20.23	7.16	0.62	0.13	4.63	0.25	1.35	1.21	0	0.02	3.01	10.89	0.71	2.23	0.97	5.18	0.26	6.76	13.22	0	0	30	3.65	-46.87	7.9	56.62	124.41	1125.93	423.96	1389.57	703.54	1205.96	466.37	1326.83	495.84
27.727	1	0.06	0.06	0.01	0.21	0.16	0.22	0.22	3.74	9.37	99.57	0.57	4.35	0.98	21.45	6.68	0.67	0.12	5.77	0.33	1.09	1.13	0	0.03	3.74	9.37	0.75	3.04	0.91	4.65	0.26	6.24	13.82	0	0	30	0.79	-45.06	8.06	56.45	129.35	1126.65	421.36	1386.04	695.88	1202.09	462.89	1328.56	490
27.761	1	0.06	0.06	0.01	0.2	0.21	0.24	0.21	4.7	8.17	99.53	0.71	6.47	0.73	22.7	4.82	0.8	0.09	8.09	0.35	1	0.87	0	0.02	4.7	8.17	0.88	3.14	1.02	4.21	0.22	3.61	15.39	0	0	30	3.64	-46.55	6.65	56.68	123.89	1126.95	418.56	1393.85	701.5	1207.04	462.13	1327.48	491.15
27.794	1	0.05	0.05	0.01	0.2	0.22	0.25	0.21	5.94	7.69	99.5	0.76	6.5	0.95	23.98	4.31	0.83	0.08	7.56	0.33	1	0.79	0	0.02	5.94	7.69	1.12	2.06	1.02	4.17	0.19	1.57	15.94	0	0	30	-0.36	-45.24	9.14	56.94	125.25	1130.82	422.32	1392.67	700.58	1210.58	464.53	1333.35	489.37
27.827	1	0.06	0.06	0.01	0.19	0.21	0.25	0.2	6.89	7.61	99.49	0.74	6.03	1.39	23.33	3.16	0.83	0.08	7.24	0.39	1.25	0.93	0	0.02	6.89	7.61	1.19	1.87	0.95	4.04	0.2	1.41	15.74	0	0	30	0.61	-43.3	8.16	57	129.08	1134.03	417.03	1391.93	690.76	1208.55	459.2	1335.13	484.5
27.861	1	0.06	0.06	0.01	0.18	0.2	0.24	0.18	6.36	6.75	99.52	0.75	6.11	0.87	22.21	2.53	1.01	0.06	6.6	0.43	1.28	0.77	0	0.03	6.36	6.75	1.05	1.7	0.99	3.88	0.19	5.44	15.81	0	0	30	5.23	-45.69	5.53	57.27	134.32	1131.98	417.51	1397.14	698.26	1204.72	462.11	1335.87	491.09
27.894	1	0.06	0.06	0.01	0.18	0.2	0.25	0.18	7.12	6.64	99.51	0.73	5.47	0.58	22.08	2.19	1.18	0.07	6.61	0.58	1.62	1.26	0	0.03	7.12	6.64	1.05	1.94	0.98	4.19	0.18	4.19	15.6	0	0	30	1.9	-47.68	5.95	57.15	131.12	1129.5	417.91	1399.24	703.62	1206.59	462.54	1335.01	489.01
27.927	1	0.06	0.06	0.02	0.17	0.2	0.23	0.18	6.17	7.99	99.55	0.73	5.88	1.13	20.83	2.9	1.18	0.08	6.75	0.56	1.79	1.68	0	0.03	6.17	7.99	1.09	2.06	0.93	4.1	0.19	2.31	15.58	0	0	30	-0.72	-44.35	8.35	57.04	133.99	1132.09	421.04	1397.61	703.05	1208.61	464.52	1340.41	488.64
27.961	1	0.06	0.06	0.02	0.16	0.19	0.2	0.16	4.87	6.98	99.6	0.69	6.43	1.38	18.13	3.12	1.37	0.09	6.51	0.54	1.49	1.96	0	0.03	4.87	6.98	1.28	1.19	0.91	4.56	0.2	3.22	15.2	0	0	30	-1.77	-43.33	8.13	56.76	131.45	1136.39	423.93	1394.65	698.54	1209.72	466.8	1339.4	488.33
27.994	1	0.07	0.07	0.02	0.16	0.16	0.21	0.15	5.67	6.88	99.58	0.59	4.87	0.85	18.1	2.12	1.36	0.08	5.94	0.5	1.37	1.55	0	0.04	5.67	6.88	1.08	1.57	0.91	4.42	0.21	6.52	14.13	0	0	30	3.71	-45.81	7.94	56.61	134.36	1134.6	422.22	1396.41	697.81	1209.61	462.78	1339.78	496.1
28.027	1	0.07	0.07	0.02	0.16	0.15	0.2	0.14	5.09	6.9	99.61	0.58	5	1.23	16.52	2.2	1.5	0.09	5.1	0.52	1.11	1.09	0	0.04	5.09	6.9	0.93	0.99	0.91	4.02	0.21	5.51	14.01	0	0	30	1.23	-43.94	6.59	56.35	139.69	1135.92	422.19	1398.79	701.24	1205.92	466.87	1343.59	490.56
28.061	1	0.07	0.07	0.02	0.15	0.15	0.19	0.13	5.58	7.05	99.62	0.58	4.83	1.14	15.42	2	1.4	0.11	4.47	0.59	1.01	0.89	0	0.06	5.58	7.05	0.91	1.38	0.62	2.99	0.22	8.51	13.97	0	0	30	2.33	-44.31	6.53	56.03	138.33	1130.71	423.35	1396.9	705.08	1203.26	467.51	1338.86	494.84
28.094	1	0.07	0.07	0.02	0.16	0.15	0.19	0.14	5.44	7.59	99.62	0.57	4.61	1.06	15.77	2.78	1.33	0.11	4.53	0.48	1	0.92	0	0.06	5.44	7.59	0.95	1.8	0.65	3.14	0.23	6.04	13.83	0	0	30	-3.4	-44.68	8.71	55.81	131.57	1133.88	427.78	1392.78	702.98	1208.44	470.19	1338.42	490.58
28.128	1	0.07	0.07	0.02	0.16	0.14	0.19	0.14	5.99	8.57	99.62	0.52	4.15	1.4	15.48	3.17	1.19	0.13	4.86	0.45	0.95	1.25	0	0.06	5.99	8.57	1.06	1.91	0.55	2.94	0.18	13.46	13.25	0	0	30	-0.68	-43.27	8.44	55.55	137.15	1131.24	426.12	1390.51	699.02	1203.64	466.35	1337.67	495.42
28.161	1	0.07	0.07	0.02	0.16	0.14	0.19	0.14	5.32	9.07	99.62	0.51	4.48	1.18	15.61	3.38	1.13	0.12	5.61	0.4	0.91	1.01	0	0.07	5.32	9.07	0.98	2.14	0.55	2.81	0.18	13.77	13.15	0	0	30	0.34	-44.16	8.39	55.54	136.38	1130.23	426.13	1390.82	700.28	1203.83	466.31	1336.75	496.81
28.194	1	0.07	0.07	0.02	0.15	0.15	0.19	0.13	5.94	9.22	99.63	0.52	5.04	1.82	14.52	2.89	1.13	0.09	6.62	0.46	0.78	1.08	0	0.07	5.94	9.22	0.96	2.33	0.56	2.84	0.17	12.2	13.16	0	0	30	0.19	-41.95	10.18	55.7	135.89	1131.89	427.6	1391.24	702.17	1207.05	468.39	1339.96	496.72
28.228	1	0.07	0.07	0.02	0.17	0.15	0.21	0.14	6.45	12.33	99.58	0.47	4.11	1.2	16.56	2.93	1.02	0.08	7.23	0.5	0.62	0.76	0	0.07	6.45	12.33	0.81	2.66	0.6	2.99	0.16	10.33	12.51	0	0	30	1.36	-44.06	9.37	55.52	132.26	1131.58	427.15	1391.41	701.54	1207.94	467.49	1336.68	497.83
28.261	1	0.07	0.07	0.02	0.17	0.15	0.2	0.15	5.2	12.82	99.6	0.49	4.51	1.27	16.42	4.01	0.97	0.08	6.55	0.54	0.53	0.6	0	0.08	5.2	12.82	0.71	2.71	0.64	2.87	0.17	10.3	12.82	0	0	30	2.24	-43.77	9.6	55.63	132.87	1130.72	426.12	1391.65	702.07	1207.69	466.93	1336.97	497.62
28.294	1	0.07	0.07	0.02	0.18	0.13	0.2	0.15	6.18	14.15	99.59	0.45	3.47	2.17	16.43	4.25	0.89	0.08	6.3	0.6	0.49	0.8	0	0.11	6.18	14.15	0.56	2.95	0.65	2.67	0.18	9.83	12.15	0	0	30	-1.85	-41.05	8.54	55.66	137.21	1129.28	426.37	1389.72	700.46	1202.01	466.81	1336.21	495.4
28.328	1	0.07	0.07	0.02	0.18	0.13	0.21	0.15	6.24	14.98	99.58	0.42	3.06	1.68	16.72	4.55	0.92	0.06	6.29	0.68	0.52	0.97	0	0.15	6.24	14.98	0.48	2.59	0.78	2.85	0.17	10.09	11.8	0	0	30	-0.91	-42.36	9.85	55.59	133.91	1130.66	427.41	1390.14	701.7	1206.29	467.91	1337.27	495.75
28.361	1	0.07	0.07	0.02	0.18	0.14	0.22	0.15	7.27	15.1	99.55	0.46	3.01	1.28	17.39	3.7	0.91	0.05	6.97	0.78	0.5	1.2	0	0.16	7.27	15.1	0.44	3.73	0.8	2.86	0.18	17.77	12.03	0	0	30	1.04	-43.72	9.69	55.55	133.7	1129.22	426.81	1390.19	702.6	1205.9	467.4	1336.2	497.35
28.394	1	0.07	0.07	0.02	0.19	0.14	0.23	0.16	6.97	16.98	99.55	0.47	3.32	2.25	17.98	4.18	0.84	0.05	7.49	0.78	0.53	1.41	0	0.19	6.97	16.98	0.36	3.04	0.97	3.07	0.18	6.98	12.02	0	0	30	-2.49	-40.85	8.71	55.48	137.42	1128.99	426.36	1389.4	700.5	1201.76	466.79	1336.31	494.73
28.428	1	0.07	0.07	0.02	0.19	0.13	0.23	0.16	6.94	14.45	99.53	0.48	2.63	1.77	18.52	4.06	0.7	0.05	6.79	0.67	0.47	1.16	0	0.19	6.94	14.45	0.33	2.28	1.19	3.15	0.16	13.38	11.51	0	0	30	-0.9	-42.07	8.23	55.48	136.05	1130.71	426.79	1391.73	702.58	1203.78	468.5	1337.18	495.24
28.461	1	0.07	0.07	0.02	0.18	0.12	0.22	0.16	7.05	13.68	99.57	0.44	2.75	2.08	17.05	4.41	0.69	0.06	6.39	0.66	0.45	1.03	0	0.19	7.05	13.68	0.28	2.27	1.16	3.38	0.17	9.91	11.5	0	0	30	-2.3	-41.26	8.02	55.3	136.77	1128.89	425.99	1389.37	701.18	1200.84	467.85	1335.29	492.95
28.495	1	0.07	0.07	0.02	0.18	0.13	0.21	0.16	7.97	15.18	99.57	0.47	3.11	1.3	17.07	4.68	0.69	0.06	5.58	0.64	0.47	1.18	0	0.23	7.97	15.18	0.26	1.91	1.35	3.64	0.15	18.91	12.29	0	0	30	2.13	-43.64	7.82	55.28	133.42	1131.54	427.04	1392.04	703.21	1205.22	469.64	1335.81	496.94
28.528	1	0.07	0.06	0.02	0.18	0.15	0.2	0.17	7.35	13.87	99.6	0.51	4.3	2.27	16.93	5.49	0.63	0.07	6.1	0.6	0.44	0.9	0	0.24	7.35	13.87	0.25	1.95	1.35	3.86	0.16	13.64	13.04	0	0	30	0.54	-40.82	8.49	55.17	134.99	1130.79	426.47	1392.94	704.54	1205.04	469.28	1337.42	495.7
28.561	1	0.06	0.06	0.02	0.19	0.15	0.22	0.18	6.8	13.8	99.57	0.52	4.46	2.29	18.63	5.64	0.61	0.07	6.48	0.48	0.33	0.56	0	0.21	6.8	13.8	0.24	1.89	1.25	3.87	0.15	15.05	13.19	0	0	30	0.71	-40.77	7.69	55.34	138.51	1129.74	426.59	1392.92	705.63	1201.81	470.18	1337.87	496.05
28.595	1	0.06	0.06	0.02	0.19	0.15	0.22	0.18	6.41	13.52	99.57	0.52	4.62	3.67	18.89	5.71	0.58	0.08	6.36	0.42	0.24	0.35	0	0.23	6.41	13.52	0.25	1.48	1.45	4.08	0.15	10.57	13.23	0	0	30	-0.06	-38.34	7.35	55.29	141.91	1129.27	426.41	1392.98	705.94	1199.24	470.64	1338.96	495.49
28.628	1	0.07	0.07	0.02	0.19	0.13	0.21	0.18	6.4	13.9	99.59	0.46	3.76	1.45	17.52	6.17	0.61	0.09	5.69	0.39	0.25	0.32	0	0.25	6.4	13.9	0.2	1.19	1.5	4.38	0.15	24.6	12.38	0	0	30	-1.42	-43.09	7.07	54.94	136.72	1130.24	424.72	1391.83	701.51	1201.54	467.78	1336.18	491.57
28.661	1	0.07	0.07	0.02	0.19	0.12	0.2	0.18	5.75	14.7	99.6	0.45	3.48	1.53	17.05	6.09	0.62	0.11	4.66	0.41	0.3	0.48	0	0.25	5.75	14.7	0.2	0.8	1.58	4.99	0.15	4.38	12.25	0	0	30	0.4	-42.81	6.95	54.78	136.77	1131.62	420.29	1395.15	702.37	1203.3	467.01	1338.81	485.51
28.695	1	0.07	0.07	0.02	0.19	0.12	0.2	0.18	5.58	16.3	99.61	0.42	3.01	1.43	16.3	5.56	0.61	0.13	4.47	0.49	0.48	0.65	0	0.27	5.58	17.5	0.19	0.86	1.71	6.2	0.16	13.66	11.78	0	0	24	-1.3	-43.15	6.73	54.6	137.81	1130.27	420.89	1389.67	696.59	1199.25	465.27	1335.57	485.53
28.728	1	0.07	0.07	0.02	0.18	0.12	0.18	0.17	4.62	15.21	99.64	0.45	3.94	3.8	15.21	5.77	0.69	0.13	4.79	0.53	0.71	0.89	0	0.25	4.62	17.58	0.18	0.78	1.78	6.26	0.16	6.85	12.22	0	0	24	-2.06	-38.16	4.92	54.59	143.09	1126.42	419.38	1391.25	701.42	1192.44	467.51	1334.61	483.64
28.762	1	0.07	0.07	0.02	0.16	0.12	0.16	0.16	3.43	11.92	99.68	0.41	4.42	2.76	11.92	5.41	0.74	0.18	5.07	0.55	0.6	0.46	0	0.21	3.43	17.98	0.18	0.69	1.64	7.95	0.15	1.74	11.62	0	0	24	-0.2	-39.81	4.31	54.75	144.68	1128.17	417.64	1392.89	701.03	1192.46	468.01	1336.55	481.12
28.795	1	0.08	0.07	0.02	0.15	0.12	0.14	0.15	3.01	10.03	99.7	0.43	5.09	7.61	10.03	4.74	0.78	0.21	4.86	0.61	0.57	0.4	0	0.17	3.01	19.86	0.16	0.47	1.78	8.93	0.15	3.71	11.83	0	0	24	-3.04	-34.48	5.13	54.95	149.05	1128.22	420.38	1390.6	700.99	1190.1	469.95	1338.7	481.57
28.828	1	0.08	0.07	0.02	0.14	0.11	0.12	0.14	2.44	7.61	99.72	0.43	5.63	7.48	7.61	5.33	0.68	0.25	4.27	0.59	0.42	0.42	0	0.14	2.44	21.81	0.14	0.33	1.78	8.58	0.14	4.39	11.83	0	0	24	-3.53	-34.57	4.18	54.76	150.06	1127.26	417.15	1391.89	698.55	1188.54	466.55	1338	480.05
28.862	1	0.08	0.07	0.02	0.14	0.1	0.11	0.14	1.98	5.72	99.72	0.4	5.49	11.52	5.72	6.74	0.55	0.31	3.57	0.52	0.28	0.28	0	0.1	1.98	24.11	0.12	0.34	1.97	8.71	0.14	1.51	11.38	0	0	24	-1	-32.19	1.18	54.71	149.62	1122.88	417.76	1391.56	703.46	1182.15	471.34	1331.36	482.32
28.895	1	0.08	0.07	0.02	0.14	0.11	0.1	0.13	1.28	3.85	99.72	0.42	6.41	43.78	3.85	8.9	0.42	0.46	3.65	0.35	0.21	0.22	0	0.08	1.28	25.43	0.14	0.59	1.86	7.7	0.16	1.4	11.65	0	0	24	-3.06	-23.25	-0.58	54.49	163.48	1116.79	418.2	1385.3	702.06	1166.58	475.16	1329.98	480.59
28.928	1	0.08	0.06	0.02	0.14	0.12	0.09	0.12	1.79	2.49	99.72	0.45	7.43	84.88	2.49	10.42	0.35	0.45	4.13	0.24	0.17	0.15	0	0.08	0.98	25.77	0.15	1.79	1.83	6.22	0.14	13.71	12.28	0	0	24	-1.25	-13.37	2.55	56.41	172.83	1099.38	416.48	1363.66	696.62	1146.96	470.49	1319.46	481.33
28.962	1	0.07	0.05	0.02	0.16	0.14	0.07	0.15	2.71	1.55	99.68	0.54	9.06	95.38	1.55	17.31	0.27	0.45	4.73	0.18	0.14	0.1	0	0.06	0.54	31.23	0.14	2.71	2	4.93	0.12	17.73	13.43	0	0	24	1.97	-6.87	1.86	59.12	175.15	1085.44	416.89	1350.98	698.85	1131.7	472.81	1306.51	483.69
28.995	1	0.06	0.03	0.02	0.21	0.16	0.06	0.21	2.65	1.35	99.58	0.63	10.45	98.72	1.35	25.68	0.2	0.54	4.79	0.11	0.12	0.04	0	0.05	0.31	27.82	0.13	2.65	2.08	4.32	0.11	38.59	14.58	0	0	24	-9.09	-0.29	1.04	55.17	183.75	1070.36	419.64	1337.21	700.54	1111.87	476.08	1295.61	478.44
29.028	1	0.04	0.02	0.02	0.31	0.18	0.04	0.36	1.33	1.23	99.28	1.55	12.21	98.68	1.23	39.42	0.15	0.5	4.46	0.08	0.08	0.02	0	0.04	0.18	25.25	0.09	1.33	2.22	3.83	0.1	51.02	16.01	0	0	24	-11.01	-0.42	-0.44	54.66	181.93	1060.3	415.44	1329.44	697.39	1101.77	472.93	1283.7	473.59
29.062	1	0.03	0.01	0.01	0.5	0.2	0.03	0.66	0.47	1.06	98.69	5.41	13.5	97.1	1.06	54.68	0.1	0.45	3.75	0.04	0.04	0.01	0	0.02	0.09	24.95	0.08	0.47	3.05	3.35	0.09	38.79	17.24	0	0	24	-8.18	4.44	-0.22	55.11	183.49	1047.66	413.5	1318.2	698.9	1089.48	472.83	1272.96	471.4
29.095	1	0.02	0.01	0.01	0.72	0.23	0.02	1.07	0.35	1.05	97.85	13.48	14.92	96.21	1.05	66.95	0.08	0.48	3.74	0.03	0.02	0	0	0.02	0.05	18.34	0.08	0.35	3.25	2.96	0.07	29.08	18.53	0	0	24	-8.35	5.83	0.01	55.18	183.57	1037.44	414.75	1307.05	699.25	1079.12	473.64	1262.69	472.43
29.129	1	0.02	0	0.01	0.82	0.44	0.02	1.51	0.11	0.94	96.98	25.72	21.01	97.18	0.94	76.09	0.04	0.54	4.56	0.02	0.01	0	0	0.01	0.02	15.15	0.09	0.11	4.05	2.21	0.05	40.18	23.85	0	0	24	-6.08	4.3	-0.02	55.62	185.81	1027.68	409.11	1298.54	695.75	1068.8	470.81	1254.55	465.98
29.162	1	0.02	0	0.01	0.81	0.43	0.02	1.45	0.21	0.96	97.1	25.23	20.72	92.15	0.96	76.15	0.03	0.38	3.42	0.03	0.03	0	0	0.01	0.02	12.1	0.09	0.21	3.66	1.24	0.05	58.26	24.06	0	0	24	-1.98	9.69	-0.42	59.38	183.23	1027.34	409.38	1288.82	686.86	1064.65	469.88	1247.85	466.68
29.195	1	0.02	0.01	0.01	0.67	0.37	0.02	1.11	0.98	0.99	97.77	15.85	19.07	93.39	0.99	70.22	0.03	0.24	3.45	0.03	0.13	0.02	0	0.01	0.03	8.82	0.13	0.98	2.34	0.89	0.05	31.26	22.69	0	0	24	-6.49	8.76	1.04	60.38	191.06	1025.68	413.04	1279.45	679.13	1057.26	469.89	1248.33	469.45
29.229	1	0.03	0.01	0.01	0.46	0.24	0.03	0.62	2.02	1.01	98.76	5.75	14.91	97.33	1.01	56.52	0.01	0.11	1.63	0.02	0.3	0.03	0	0.01	0.05	4.35	0.18	2.02	1.43	0.42	0.04	53.22	19.78	0	0	24	-11.01	4.02	0.7	59.7	191.79	1026.18	414.68	1262.21	658.31	1047.88	467	1239.66	467.62
29.262	1	0.03	0.01	0.01	0.33	0.21	0.03	0.4	3.64	0.96	99.2	2.94	13.07	96.47	0.96	46.2	0.01	0.05	1.14	0.04	0.7	0.09	0	0.01	0.04	2.99	0.26	3.64	1.33	0.45	0.05	19.73	18.7	0	0	24	-3.73	5.45	1.72	59.45	187.76	1023.58	416.22	1256.39	658.12	1047.2	470.85	1234.96	470.1
29.295	1	0.04	0.02	0.01	0.19	0.21	0.04	0.2	2.7	1.08	99.57	1.16	13.59	97.26	1.08	29.08	0.01	0.03	1.44	0.06	0.59	0.05	0	0.02	0.04	1.73	0.48	2.7	1.35	0.39	0.05	69.72	18.86	0	0	24	-0.93	4.16	0.95	60.44	184.36	1018.08	419.85	1248.91	661.34	1041.26	475.24	1225.61	472.74
29.329	1	0.05	0.03	0.01	0.13	0.21	0.05	0.12	1.02	0.74	99.58	1.14	13.96	96.54	1	16.59	0.01	0.02	1.39	0.1	0.24	0.03	0	0.02	0.06	0.74	0.84	1.02	1.16	0.24	0.05	60.9	18.74	0	0	24	-4.51	5.36	0.98	58.9	183.44	1010.55	423.08	1241.2	663.93	1034.19	476.4	1217.63	475.42
29.362	1	0.06	0.04	0.01	0.1	0.23	0.06	0.09	0.63	0.59	99.55	1.11	14.63	92.65	0.72	10.36	0.01	0.01	2.98	0.14	0.22	0.02	0	0.02	0.08	0.59	1.46	0.63	0.98	0.2	0.05	57.26	18.6	0	0	24	-3.86	9.33	1.74	58.51	183.74	1002.5	423.73	1235.85	667.72	1028.56	476.42	1212.29	478.34
29.395	1	0.06	0.04	0.01	0.09	0.27	0.06	0.08	1.27	0.34	99.45	1.3	16.18	96.38	0.76	7.71	0.01	0.01	4.25	0.25	0.15	0.02	0	0.03	0.11	0.34	2.55	1.27	0.82	0.16	0.04	58.82	19.67	0	0	24	-6.35	5.59	-0.29	57.72	179.19	992.48	425.98	1228.75	673.19	1019.3	480.45	1198.47	477.57
29.429	1	0.06	0.04	0.01	0.1	0.27	0.06	0.08	1.31	0.15	99.46	1.25	16.04	96.57	0.87	8.29	0.01	0.01	4.6	0.36	0.17	0.02	0	0.03	0.09	0.15	2.84	1.31	0.79	0.15	0.04	57.73	19.43	0	0	24	-5.75	5.31	-1.7	57.43	174.68	980.48	424.35	1224.01	679.56	1011.32	481.11	1185.95	477.02
29.462	1	0.05	0.03	0.01	0.11	0.32	0.06	0.1	1.27	0.14	99.36	1.38	17.41	95.82	0.98	12.86	0.01	0.01	6.15	0.56	0.16	0.01	0	0.03	0.06	0.14	2.43	1.27	0.87	0.16	0.04	55.36	20.12	0	0	24	-1.87	6.35	1.65	58.51	180.62	967.67	423.19	1214.09	683.16	1001.57	479.58	1182.19	479.5
29.496	1	0.05	0.03	0.01	0.14	0.28	0.06	0.13	0.85	0.08	99.43	1.17	16.29	95.24	1	18.89	0.01	0.03	6.27	0.6	0.13	0.01	0	0.04	0.06	0.08	2.43	0.85	0.76	0.16	0.05	21.5	18.92	0	1	30	-5.39	7.02	-1.28	57.39	168.75	956.68	422.12	1204.12	683.45	993.16	478.64	1161.87	475.06
29.529	1	0.05	0.03	0.01	0.15	0.3	0.05	0.14	0.76	0.06	99.4	1.24	16.82	92.24	1.2	21.23	0.01	0.05	6.57	0.61	0.12	0.01	0	0.05	0.09	0.06	2.21	0.76	0.72	0.16	0.05	24.35	19.33	0	0	30	1.37	9.62	-2.14	59.79	174.32	949.45	422.26	1198.44	687.58	982.84	484.17	1156.87	474.23
29.562	1	0.04	0.02	0.01	0.2	0.34	0.04	0.21	0.58	0.06	99.32	1.41	18.02	91.71	1.15	30.82	0.01	0.09	6.94	0.45	0.11	0.01	0	0.05	0.1	0.06	1.81	0.58	0.91	0.19	0.04	34.47	20.26	0	0	30	1.41	9.98	-3.11	59.61	173.08	942.06	422.84	1191.99	689	975.41	487.06	1147.91	472.91
29.596	1	0.04	0.02	0.01	0.3	0.23	0.04	0.33	0.3	0.07	99.34	1.58	14.62	90.6	1.39	41.19	0.01	0.13	5.46	0.38	0.1	0	0	0.07	0.08	0.05	1.3	0.3	0.74	0.2	0.05	10.03	17.63	0	0	30	0.61	10.67	-3.41	59.17	168.57	932.65	423.62	1183.58	691.13	968.43	486.55	1136.57	474.47
29.629	1	0.03	0.01	0.01	0.39	0.25	0.03	0.47	0.18	0.06	99.05	3.02	15.04	89.59	2	49.23	0	0.18	4.76	0.29	0.1	0	0	0.06	0.06	0.05	0.96	0.18	0.93	0.24	0.05	41.81	18.4	0	0	30	1.84	11.24	-3.8	59.52	174.13	925.68	423.63	1176.68	690.75	958.2	489.56	1131.52	472.84
29.662	1	0.03	0.02	0.01	0.44	0.2	0.04	0.52	0.15	0.09	98.96	3.52	13.13	92.33	2.18	51.26	0.01	0.25	4.1	0.23	0.1	0.01	0	0.09	0.06	0.04	0.67	0.15	0.88	0.28	0.05	15.17	16.9	0	0	30	0.78	9.56	-4.89	59.07	173.36	919.39	423.04	1171.72	690.96	951.73	491.03	1123.84	470.31
29.696	1	0.03	0.01	0.01	0.4	0.24	0.03	0.5	0.12	0.05	99	3.42	15.07	91.1	2.1	49.98	0.01	0.29	3.31	0.16	0.11	0.01	0	0.05	0.05	0.03	0.61	0.12	1.78	0.6	0.05	24.35	19.02	0	0	30	2.62	10.37	-5.1	59.84	170.87	912.4	422.45	1165.1	691.71	946	490.87	1115.62	470.23
29.729	1	0.03	0.01	0.01	0.39	0.29	0.03	0.51	0.11	0.04	98.98	3.7	16.82	87.37	1.86	50.72	0	0.3	3.83	0.12	0.1	0.01	0	0.04	0.04	0.03	0.58	0.11	2.08	0.69	0.04	12.01	20.4	0	0	30	5.36	12.33	-4.74	60.81	169.13	904.66	422.23	1157.69	693.1	939.78	490.61	1107.84	471.57
29.763	1	0.02	0.01	0.01	0.34	0.6	0.03	0.55	0.1	0.04	98.8	4.63	23.66	86.47	1.97	51.77	0	0.31	4.2	0.13	0.1	0.01	0	0.03	0.03	0.04	0.59	0.1	3.92	0.99	0.04	11.52	26.72	0	0	30	3.66	12.72	-5.36	59.91	165.03	897.84	421.88	1153.04	693.02	935.98	494.01	1098.99	468.3
29.796	1	0.02	0.01	0.01	0.36	0.78	0.02	0.61	0.09	0.06	98.43	6.14	26.25	86.47	1.81	54.71	0	0.31	4.49	0.12	0.09	0.01	0	0.03	0.02	0.06	0.65	0.09	4.69	1.07	0.03	13.01	29.01	0	0	30	3.94	12.72	-5.59	59.96	166.63	892.26	422.92	1147.29	694.16	929.09	494.83	1093.78	469.51
29.829	1	0.02	0.01	0.01	0.36	0.91	0.02	0.63	0.08	0.07	98.18	6.78	27.57	81.56	1.65	55.42	0	0.27	5.4	0.16	0.08	0.01	0	0.02	0.02	0.07	0.64	0.08	5.3	1.22	0.03	33.18	29.86	0	0	30	1.58	14.57	-3.96	58.4	168.84	887.26	421.81	1145.54	695.44	926.47	492.54	1093.76	469.75
29.863	1	0.02	0	0.01	0.38	1.27	0.02	0.74	0.07	0.08	97.46	11.15	30.93	85.99	1.52	58.44	0	0.26	4.54	0.18	0.09	0.01	0	0.01	0.02	0.08	0.7	0.07	9.06	2.16	0.03	41.7	33.35	0	0	30	2.82	12.93	-4.46	59.19	172.45	885.12	423.25	1142.17	696.29	921.02	493.8	1092.03	471.57
29.896	1	0.02	0	0.01	0.37	1.69	0.02	0.77	0.05	0.1	96.62	14.53	33.68	95.07	1.21	59.51	0	0.25	5.12	0.2	0.11	0.01	0	0.01	0.02	0.1	0.66	0.05	11.35	2.42	0.03	26.37	35.64	0	0	30	2.09	7.2	-3.11	58.96	176.96	884.79	423.09	1146.38	701.81	921.96	491.43	1098.16	475.02
29.929	1	0.02	0	0.01	0.29	2.25	0.02	0.63	0.04	0.1	95.5	20.15	36.43	98.42	1.06	55.08	0	0.26	5.43	0.22	0.12	0.02	0	0.01	0.02	0.1	0.6	0.04	9.73	2.06	0.03	14.7	38.1	0	0	30	-2.61	-1.34	-1.59	56.85	178.92	892.65	422.97	1159.02	704.94	932.98	490.46	1111.29	475.71
29.963	1	0.02	0	0.01	0.28	2.55	0.01	0.67	0.04	0.13	94.89	25.73	37.83	94.53	1.02	56.62	0	0.27	3.83	0.22	0.19	0.02	0	0.01	0.02	0.13	0.47	0.04	10.23	2.08	0.03	29.96	40.07	0	0	30	-2.07	-7.75	0.71	56.39	182.13	901.53	420.69	1170.83	704.99	944.55	487.6	1126.37	476.83
29.996	1	0.02	0	0.01	0.24	2.35	0.02	0.53	0.03	0.14	95.29	24.02	37.08	94.75	1.01	51.46	0	0.26	3.47	0.2	0.17	0.02	0	0.01	0.02	0.14	0.3	0.03	10.12	1.62	0.03	62.34	39.5	0	0	30	-0.62	-7.54	-1.75	55.28	183.99	919.85	421.07	1194.29	713.07	960.88	486.59	1144.76	480.01
30.029	1	0.02	0	0.01	0.22	1.9	0.02	0.43	0.03	0.16	96.2	19.44	35.09	87.66	0.86	46.66	0	0.29	2.94	0.17	0.23	0.05	0	0.01	0.02	0.16	0.26	0.03	10.52	1.39	0.02	21.52	37.82	0	0	30	-4.75	-12.2	3.08	54.2	176.38	926.88	421.48	1200.2	709.92	977.86	484.15	1154.2	480.59
30.063	1	0.03	0.01	0.01	0.17	1.5	0.02	0.29	0.04	0.22	97	14.58	32.81	50.84	0.66	37.15	0.01	0.31	2.94	0.11	0.3	0.08	0	0.01	0.03	0.22	0.23	0.04	10.06	1.36	0.02	8.63	35.67	0	1	36	-5.38	-21.83	-1.24	53.41	171.85	949.07	421.36	1223.72	712.9	996.69	482.95	1168.51	479.46
30.096	1	0.03	0.01	0.01	0.11	1.78	0.03	0.17	0.08	0.24	96.43	16.31	34.3	40.79	0.56	24.91	0.01	0.37	4.4	0.07	0.33	0.13	0	0.01	0.04	0.24	0.26	0.08	9.97	1.45	0.02	5.63	36.49	0	0	36	-7.48	-23.86	1.39	54.21	164.81	952.8	422.55	1224.78	711.98	1006.3	478.96	1171.1	480.62
30.13	1	0.03	0.01	0.01	0.08	2.5	0.03	0.12	0.51	0.32	95	19.98	37.12	11.66	0.41	16.63	0.01	0.43	7.45	0.05	0.42	0.17	0	0.01	0.06	0.32	0.28	0.51	9.02	1.38	0.03	1.86	38.03	0	0	36	-12.31	-32.13	2.22	55.02	154.36	961.64	418.47	1237.63	710.36	1023.46	476.22	1177.77	472.58
30.163	1	0.04	0.01	0.01	0.06	2.67	0.03	0.09	0.47	0.36	94.65	21.69	37.83	6.76	0.4	9.85	0.01	0.44	7.4	0.05	0.31	0.13	0	0.01	0.1	0.36	0.31	0.47	7.9	1.37	0.03	3.46	38.68	0	0	36	-9.03	-35.12	2.83	55.14	153.71	971.46	417.79	1244.33	708.35	1032.91	472.1	1186.6	474.39
30.196	1	0.04	0.01	0.01	0.05	2.14	0.04	0.08	0.67	0.34	95.72	16.92	35.64	10.67	0.34	5.8	0.01	0.41	7.14	0.04	0.34	0.19	0	0.01	0.15	0.4	0.46	0.67	6.55	1.41	0.03	9.46	36.76	0	0	36	-7.98	-32.62	3.89	55.03	154.01	981.97	414.46	1252.41	702.2	1043.53	468.27	1197.5	472.24
30.23	1	0.04	0.01	0.01	0.05	1.64	0.04	0.07	0.73	0.31	96.72	12.27	33.07	4.22	0.31	2.97	0.02	0.36	6.97	0.04	0.31	0.22	0	0.01	0.26	0.61	0.7	0.73	4.27	1.19	0.04	9.88	34.43	0	0	36	-3.24	-37.61	2.82	54.87	147.72	986.01	417.01	1255.69	705.52	1048.91	470.07	1196.42	477.95
30.263	1	0.05	0.02	0.01	0.05	1.46	0.05	0.06	0.88	0.38	97.08	9.98	31.65	1.88	0.38	1.77	0.02	0.31	7.74	0.06	0.5	0.43	0	0.01	0.66	0.7	1.05	0.88	3.82	1.25	0.04	6.76	32.98	0	0	36	-1.73	-41.76	3.99	54.64	137.55	991.88	418.71	1259.8	705.21	1060.81	468.7	1197.73	481.83
30.296	1	0.05	0.02	0.01	0.05	1.3	0.05	0.06	1.42	0.43	97.39	8.86	30.28	6.03	0.43	0.99	0.03	0.32	7.31	0.06	0.7	0.6	0	0.01	1.17	0.94	1.25	1.42	2.99	1.23	0.04	2.58	32.16	0	0	36	-4.75	-35.73	3.38	55.04	142.68	1010.64	423.88	1267.4	699.05	1070.19	475.97	1212.83	479.33
30.33	1	0.05	0.02	0.01	0.05	1.02	0.05	0.06	2.97	0.48	97.95	6.38	27.45	7.1	0.48	0.62	0.05	0.28	7.37	0.08	0.75	0.46	0	0.01	1.86	1.15	1.58	2.97	1.71	0.94	0.05	5.39	29.95	0	0	36	-5.03	-34.86	3.62	54.64	146.59	1015.9	424.98	1270.74	696.87	1072.98	474.38	1219.37	482.21
30.363	1	0.06	0.02	0.01	0.05	0.92	0.06	0.06	6.1	0.51	98.17	5.39	25.39	3.02	0.51	0.48	0.05	0.3	7.58	0.1	0.73	0.35	0	0.01	3.34	1.44	1.98	6.1	1.18	0.91	0.05	7.12	28.84	0	0	36	-2.48	-39.35	2.11	55.09	138.15	1032.61	429.13	1280.83	696.55	1088.4	481.26	1226.54	482.47
30.396	1	0.06	0.03	0.01	0.06	0.65	0.06	0.06	7.07	0.64	98.7	3.91	21.86	10.88	0.64	0.34	0.07	0.29	5.62	0.13	0.64	0.2	0	0.01	4.61	1.89	2.17	7.07	0.79	0.86	0.06	8.24	26.75	0	0	36	-5.27	-32.52	4.27	54.72	144.91	1036.16	431.62	1283.11	695.1	1090.89	480.29	1235.66	486.64
30.43	1	0.08	0.04	0.02	0.07	0.33	0.08	0.06	7.94	0.72	99.35	1.43	14.71	3.64	0.72	0.23	0.11	0.3	6.11	0.18	0.81	0.18	0	0.01	5.74	2.99	2.33	7.94	0.57	1.02	0.06	12.75	20.31	0	0	36	-2.95	-38.38	4.44	54.38	139.26	1043.22	434.45	1285.97	693.76	1099.09	480.74	1237.99	490.61
30.463	1	0.07	0.04	0.02	0.07	0.29	0.08	0.06	5.41	0.89	99.41	1.33	14.82	4.34	0.89	0.27	0.12	0.29	5.15	0.18	0.86	0.25	0	0.01	5.41	3.42	1.72	3.32	0.52	1	0.06	5.1	19.86	0	0	36	-5.07	-37.46	1.97	56.08	135.48	1070.92	434.75	1314.28	694.55	1125.46	489.62	1260.85	484.46
30.497	1	0.08	0.05	0.02	0.08	0.23	0.09	0.06	5.61	1.08	99.54	0.96	12.64	11.75	1.08	0.23	0.15	0.26	5.37	0.23	1.19	0.34	0	0.01	5.61	4.68	1.39	1.5	0.36	1.56	0.08	7.87	17.57	0	0	36	-3.05	-32.08	4.91	55.42	143.3	1069.54	438.25	1313.16	698.75	1124.28	485.07	1267.23	494.91
30.53	1	0.07	0.05	0.02	0.08	0.23	0.08	0.06	4.92	1.02	99.54	0.98	12.9	4.12	1.02	0.22	0.16	0.29	5.19	0.22	1.02	0.26	0	0.01	4.92	4.99	1.49	1.62	0.24	1.81	0.09	3.84	17.71	0	0	36	-2.59	-37.73	3.63	54.75	138.04	1073.29	439.2	1321.09	702.84	1131.24	485.8	1268.72	498.18
30.563	1	0.07	0.05	0.02	0.07	0.23	0.08	0.06	4.91	1.24	99.54	1.04	12.89	2.86	1.24	0.27	0.17	0.21	4.37	0.2	1.05	0.35	0	0.01	4.91	5.4	1.54	1.7	0.23	1.87	0.1	6.96	18.1	0	0	36	-4.66	-39.62	6.46	55.26	129.63	1085.79	436.79	1335.44	703.29	1152.25	485.26	1281.69	492.37
30.597	1	0.08	0.05	0.02	0.08	0.2	0.09	0.07	3.52	1.67	99.6	0.86	11.68	4.82	1.67	0.37	0.22	0.22	4.53	0.18	0.95	0.19	0	0.01	3.52	6.85	1.34	2.26	0.15	1.88	0.12	6.71	16.79	0	0	36	-7.35	-36.92	5.21	54.97	142.66	1090.03	438.6	1342.33	706.07	1149.93	488.3	1292.49	493.59
30.63	1	0.08	0.05	0.02	0.08	0.2	0.09	0.07	3.47	2.02	99.59	0.88	11.51	1.86	2.02	0.42	0.25	0.16	4.29	0.24	0.92	0.2	0	0.01	2.94	6.54	1.31	3.47	0.14	1.79	0.13	8.2	16.93	0	0	36	-3.76	-41.83	5.93	54.65	133.47	1099.93	439.54	1352.53	709.61	1165.81	485.13	1298.67	497.81
30.663	1	0.07	0.05	0.01	0.08	0.22	0.09	0.07	2.51	2.61	99.57	0.93	12.29	2.58	2.61	0.56	0.32	0.14	4.77	0.2	1.05	0.29	0	0.01	1.93	7.98	1.4	2.51	0.13	1.74	0.1	6.43	17.29	0	0	36	-6.13	-40.15	5.62	54.53	136.53	1107.66	440.72	1362.23	711.74	1172.34	490	1308.72	496.46
30.697	1	0.07	0.05	0.01	0.08	0.23	0.09	0.07	1.74	3.03	99.55	0.91	12.62	2.34	3.03	0.77	0.47	0.12	5.74	0.21	1.16	0.34	0	0.01	1.64	9.59	1.57	1.74	0.1	1.62	0.1	6.67	17.2	0	0	36	-4.42	-40.66	7.32	54.29	134.8	1114.26	439.66	1371.8	714.42	1183.76	487	1318.06	498.61
30.73	1	0.07	0.05	0.01	0.09	0.23	0.09	0.07	1.59	3.95	99.54	0.94	12.52	3.79	3.95	0.88	0.47	0.11	5.41	0.22	1.35	0.65	0	0	1.59	10.11	2.09	1.34	0.13	1.66	0.09	9.8	17.41	0	0	36	-6.48	-38.17	6.5	53.98	144.63	1118.24	442.46	1378.26	718.29	1183.1	491.24	1327.4	501.04
30.764	1	0.07	0.05	0.01	0.09	0.25	0.09	0.08	1.13	4.47	99.51	1.09	13.63	2.71	4.47	1.25	0.48	0.11	4.77	0.16	1.12	0.73	0	0	1.13	9.57	2.88	0.53	0.13	1.5	0.09	14.86	18.48	0	0	36	-7.69	-39.89	8.48	53.57	135.53	1130.47	443.09	1388.36	715.04	1201.28	491.01	1336.43	501.1
30.797	1	0.06	0.04	0.01	0.09	0.3	0.09	0.08	0.9	5.09	99.41	1.32	15.16	2.98	5.09	1.68	0.52	0.1	5.3	0.14	1.18	0.62	0	0	0.9	10.44	3.2	0.47	0.17	1.56	0.08	5.06	19.82	0	0	36	-6.44	-39.42	5.54	53.18	138.37	1140.92	443.89	1399.04	718.73	1206.36	493.78	1344.58	500.23
30.83	1	0.06	0.04	0.01	0.09	0.3	0.08	0.08	0.7	5.14	99.4	1.42	15.46	2.49	5.14	1.86	0.51	0.1	4.51	0.12	1.08	0.69	0	0	0.7	10.6	3.3	0.27	0.24	1.53	0.08	12.41	20.3	0	0	36	-5.06	-40.35	6.59	52.6	145.03	1140.7	444.05	1404.01	724.32	1207.44	492.27	1351.97	504.31
30.864	1	0.06	0.04	0.01	0.08	0.36	0.08	0.08	0.67	5.2	99.29	1.72	17.02	1.32	5.2	2.21	0.56	0.1	5.2	0.13	1.09	0.66	0	0	0.67	11.85	3.68	0.19	0.48	1.92	0.07	18.67	21.51	0	0	36	-1.86	-43.57	7.66	52.77	137.8	1151.16	445.42	1413.14	724.86	1222.39	495.44	1359.74	506.65
30.897	1	0.05	0.03	0.01	0.09	0.39	0.08	0.09	0.56	6.15	99.22	2.06	17.73	1.11	6.15	3.29	0.56	0.12	4.74	0.09	1.35	0.74	0	0	0.51	12.34	3.8	0.19	0.66	1.88	0.06	8.91	22.63	0	0	36	-3.08	-44.45	7.8	52.69	132.01	1161.55	443.64	1424.72	725.12	1236.3	491.35	1367.67	504.37
30.93	1	0.05	0.03	0.01	0.09	0.38	0.08	0.09	0.57	6.32	99.23	2.04	17.52	0.84	6.32	3.77	0.57	0.12	4.45	0.1	1.33	1.08	0	0	0.55	13.13	3.41	0.2	0.78	1.99	0.06	9.25	22.59	0	0	36	-1.16	-45.87	8.35	52.7	132.83	1167.28	444.05	1429.16	724.8	1242.28	489.53	1373.99	506.76
30.964	1	0.05	0.03	0.01	0.09	0.52	0.07	0.1	0.59	7.22	98.97	3.02	20.1	1.97	7.22	5.41	0.59	0.13	4.82	0.09	1.38	1.02	0	0	0.53	16.09	2.59	0.19	1.15	2.3	0.06	8.73	25.08	0	0	36	-4.81	-41.53	5.87	53.63	139.93	1182.46	445.19	1442.94	723.51	1249.18	492.31	1388.6	504.31
30.997	1	0.05	0.03	0.01	0.09	0.51	0.07	0.1	0.57	6.5	98.97	2.95	20.29	0.7	6.5	5.96	0.57	0.12	4.99	0.09	1.06	0.99	0	0	0.51	15	2.52	0.28	1.29	2.24	0.06	17.63	24.92	0	0	36	-3.5	-46.76	8.93	53.52	131.65	1186.69	446.3	1445.82	722.03	1261.98	488.73	1392.17	508.27
31.03	1	0.05	0.03	0.01	0.09	0.47	0.07	0.1	0.54	5.14	99.07	2.58	19.64	1.34	5.14	6.32	0.54	0.14	5	0.07	1.17	0.63	0	0	0.53	17.33	2.06	0.26	1.63	2.36	0.06	5.06	24.07	0	0	36	-10.26	-43.49	9.6	54.19	135.64	1195.94	442.64	1452.76	710.21	1268.39	488.16	1403.48	500.35
31.064	1	0.05	0.03	0.01	0.09	0.51	0.07	0.1	0.6	4.78	98.99	2.84	20.4	2.1	4.78	7.38	0.6	0.14	5.22	0.08	1.28	0.61	0	0	0.55	21.94	1.58	0.24	2.87	2.41	0.06	2.69	24.7	0	0	36	-8.16	-41.2	8.95	55.2	140.1	1208.72	438.31	1472.69	715.91	1281.56	485.39	1421.05	498.48
31.097	1	0.05	0.03	0.01	0.1	0.44	0.06	0.1	0.6	4.23	99.13	2.4	19.13	0.36	4.23	8.72	0.57	0.14	4.69	0.08	1.27	0.46	0	0	0.6	20.97	1.35	0.38	2.82	2.26	0.06	11.37	23.62	0	0	36	-5.05	-50.07	10.33	55	134.46	1203.22	433.52	1472.69	715.92	1285.29	481.48	1418.89	496.63
31.131	1	0.05	0.02	0.01	0.1	0.51	0.06	0.11	0.55	4.33	98.98	2.93	20.44	0.61	4.33	9.68	0.53	0.16	4.89	0.1	1.64	0.92	0	0	0.55	26.05	1.15	0.27	5.06	2.4	0.06	9.11	24.89	0	0	36	-7.21	-47.5	8.46	55.33	130.68	1214.13	429.17	1494.2	725.55	1299.24	481.53	1429.66	489.77
31.164	1	0.05	0.03	0.01	0.1	0.44	0.06	0.1	0.58	3.86	99.12	2.36	19.22	0.44	3.86	8.98	0.54	0.15	5.13	0.12	1.45	0.94	0	0	0.58	25.31	0.99	0.34	5.46	2.36	0.06	10.68	23.5	0	0	36	-1.36	-49.14	9.61	55.08	134.9	1222.11	433.22	1496.22	725.45	1305.12	479.98	1438.61	499.38
31.197	1	0.06	0.03	0.01	0.1	0.37	0.07	0.1	0.67	3.64	99.25	1.92	17.68	0.33	3.64	8.6	0.52	0.14	4.72	0.1	1.33	0.83	0	0	0.67	24.62	0.92	0.64	4.94	2.33	0.06	12.13	22.19	0	0	36	-2.43	-50.62	10.54	54.51	131.7	1226.18	434.77	1496.85	722.03	1310.97	476.96	1440.46	500.96
31.231	1	0.07	0.04	0.02	0.1	0.31	0.07	0.09	0.68	3.32	99.37	1.45	15.96	1.24	3.32	6.52	0.52	0.11	5.11	0.11	1.52	1.14	0	0	0.68	29.03	0.98	0.65	6.64	2.33	0.08	3.69	20.42	0	0	36	-6.98	-43.87	11.66	55.15	139.52	1240.65	432.89	1517.12	722.77	1324.89	478.63	1462.94	498.84
31.264	1	0.07	0.04	0.02	0.1	0.26	0.08	0.09	1.23	3.13	99.48	1.14	14.22	0.59	3.13	5.46	0.49	0.11	5.05	0.12	1.28	0.67	0	0	0.75	26.58	0.91	1.23	6.05	2.58	0.09	20.22	18.79	0	0	36	0.62	-47.64	10.38	54.61	137.79	1243.96	435.06	1511.31	717.46	1324.05	475.85	1458.45	506.24
31.297	1	0.07	0.05	0.02	0.11	0.21	0.08	0.09	1.73	4	99.57	0.93	12.01	1.47	4	4.91	0.52	0.1	4.49	0.16	1.4	0.54	0	0	0.9	30.23	0.93	1.73	6.05	2.67	0.12	11.47	17.29	0	0	36	-2.36	-43.02	9.52	55.43	141.14	1258.23	435.5	1528.97	724.21	1335.57	480.77	1475.16	501.63
31.331	1	0.08	0.06	0.02	0.12	0.15	0.09	0.09	1.53	3.97	99.71	0.6	8.72	0.45	3.97	4.49	0.5	0.09	4	0.14	1.08	0.47	0	0.01	0.97	27.81	0.92	1.53	4.97	3.04	0.15	10.04	14.21	0	0	36	0.12	-48.96	7.75	54.68	138.99	1256.27	433.92	1530.38	724	1335.05	477.8	1471.43	504.6
31.364	1	0.08	0.06	0.02	0.12	0.14	0.1	0.09	2.28	4.61	99.73	0.57	7.95	0.55	4.61	4.34	0.48	0.1	3.36	0.13	0.81	0.4	0	0.01	0.87	27.08	0.95	2.28	4.4	3.14	0.16	16.92	13.88	0	0	36	0.34	-48	8.68	54.78	142.18	1259.63	433.92	1528.27	720.97	1335.18	479.82	1475.85	500.49
31.397	1	0.09	0.07	0.02	0.12	0.12	0.1	0.09	3.36	4.84	99.76	0.48	6.49	0.42	4.84	3.81	0.48	0.08	3.66	0.11	0.86	0.77	0	0.01	1.22	22.04	0.98	3.36	3.96	3.06	0.18	15.64	12.73	0	0	36	-1.42	-49.28	9.97	54.33	134.87	1256.38	432.39	1528.1	720.98	1339.17	475.4	1471.77	500.06
31.431	1	0.09	0.08	0.02	0.13	0.1	0.11	0.09	2.77	5.46	99.74	0.39	4.81	1.23	5.46	4.26	0.45	0.07	3.16	0.09	0.65	0.98	0	0.02	1.2	21.99	0.86	2.77	3.24	3.16	0.24	16.36	11.26	0	0	36	0.96	-43.95	5.51	55.56	144.12	1273.08	429.2	1554.36	731.21	1348.17	481.16	1491.36	497.5
31.464	1	0.09	0.08	0.02	0.14	0.09	0.12	0.1	3.61	5.99	99.73	0.35	3.49	1.32	5.99	4.44	0.44	0.08	2.84	0.08	0.65	0.86	0	0.02	1.14	20.94	0.77	3.61	2.7	2.88	0.26	14.57	10.39	0	0	36	-5.87	-43.56	6.32	55.04	148.28	1270.78	431.64	1549.53	726.78	1344.02	478.61	1491.16	497
31.498	1	0.09	0.09	0.02	0.15	0.07	0.13	0.1	2.81	7.32	99.7	0.33	1.37	0.99	7.32	4.99	0.39	0.09	1.74	0.06	0.39	0.45	0	0.03	1.22	18.96	0.68	2.81	2.08	2.74	0.31	13.61	8.83	0	0	36	-2.44	-45.01	8.34	55.02	142.28	1271.36	434.11	1544.56	724.92	1348.02	479.65	1488.74	500.7
31.531	1	0.09	0.09	0.02	0.16	0.07	0.13	0.11	3.46	7.92	99.69	0.33	1.19	0.7	7.92	5.74	0.39	0.1	2.08	0.05	0.42	0.46	0	0.04	1.27	15.59	0.64	3.46	1.77	2.55	0.32	6.52	8.79	0	0	36	-1.04	-46.79	6.52	54.55	136.2	1269.11	433.01	1547.04	727.49	1348.54	478.79	1482.54	503.15
31.564	1	0.09	0.09	0.02	0.17	0.07	0.13	0.12	5.17	8.52	99.66	0.33	0.46	1.15	8.52	6.78	0.38	0.1	2.55	0.05	0.38	0.36	0	0.04	1.42	13.51	0.65	5.17	1.62	2.47	0.33	5.95	8.39	0	0	36	-1.9	-44.28	9.4	54.83	143.76	1270.84	436.72	1543.04	723.52	1348.48	478.5	1489.22	507.81
31.598	1	0.09	0.09	0.02	0.18	0.07	0.15	0.12	4.77	9.72	99.64	0.33	0	0.5	9.72	6.88	0.36	0.08	2.59	0.06	0.41	0.47	0	0.06	1.56	10.79	0.72	4.77	1.35	2.46	0.38	12.05	7.62	0	0	36	-3.47	-48.48	7.97	54.69	137.49	1270.68	436.8	1542.95	724.21	1349.25	479.54	1484.57	503.86
31.631	1	0.09	0.09	0.02	0.18	0.06	0.15	0.12	5.94	9.9	99.64	0.33	0	0.45	9.9	6.54	0.35	0.07	2.93	0.06	0.48	0.6	0	0.06	1.96	10.54	0.73	5.94	1.25	2.34	0.39	11.83	7.39	0	0	36	-3.16	-48.98	8.3	54.63	135.59	1272.01	438.21	1542.2	723.39	1351.03	480.26	1484.31	505.14
31.664	1	0.09	0.1	0.02	0.19	0.06	0.15	0.13	6.13	8.81	99.62	0.33	0	0.34	9.94	7.63	0.29	0.06	2.59	0.05	0.43	0.59	0	0.08	1.98	8.81	0.74	6.19	1.02	2.23	0.42	11.93	6.13	0	0	36	-3.93	-50.34	8.61	54.66	130.02	1274.61	442.69	1539.29	722.78	1353.8	484.21	1481.94	506.2
31.698	1	0.09	0.11	0.02	0.19	0.05	0.16	0.12	5.3	8.69	99.63	0.33	0	0.27	9.25	6.6	0.28	0.06	2.34	0.04	0.47	0.8	0	0.09	2.24	8.69	0.88	5.59	0.9	2.12	0.5	15.98	5.3	0	0	36	-2.87	-51.53	10.23	54.48	123.5	1276.25	444.81	1537.39	721.12	1359.32	484.68	1480.46	508.74
31.731	1	0.09	0.11	0.02	0.19	0.05	0.15	0.12	4.5	8.6	99.61	0.33	0	0.88	9.14	7.7	0.29	0.06	2.45	0.04	0.44	0.82	0	0.1	2.36	8.6	0.92	4.5	0.93	1.92	0.5	17.72	5.37	0	0	36	-1.34	-45.61	9.32	54.93	139.58	1281.12	437.6	1542.79	716.12	1354.8	481.29	1492.78	502.42
31.765	1	0.09	0.11	0.02	0.19	0.05	0.15	0.12	2.95	7.9	99.62	0.33	0	1.85	8.38	7.76	0.28	0.07	3.13	0.05	0.49	1.05	0	0.12	2.95	7.9	0.99	2.64	0.75	1.6	0.54	11.5	5.17	0	0	36	-5.12	-41.85	6.33	54.5	146.85	1275	434.57	1546.32	718.24	1345.62	476.87	1489.93	504.07
31.798	1	0.09	0.11	0.02	0.19	0.05	0.16	0.12	3.86	8.4	99.61	0.33	0	0.87	9.21	7.62	0.29	0.07	2.97	0.04	0.52	0.93	0	0.16	3.86	8.4	0.95	3.35	0.74	1.44	0.57	6.86	5.01	0.18	0	36	-3.91	-45.65	6.75	54.68	141.43	1273.23	435.39	1544.93	725.35	1346.83	482.7	1487.4	498.29
31.831	1	0.09	0.11	0.02	0.18	0.05	0.16	0.11	4.3	8.28	99.63	0.33	0	1.13	8.28	7.09	0.31	0.07	2.84	0.04	0.59	0.98	0	0.18	4.3	9.2	0.89	3.37	0.76	1.31	0.61	15.04	4.97	0.03	0	36	-2.96	-44.34	6.52	54.74	146.14	1271.21	434.61	1542.91	723.33	1342.34	481.29	1487.26	500.15
31.865	1	0.1	0.12	0.02	0.18	0.05	0.16	0.11	5.29	7.71	99.64	0.33	0	0.67	7.71	6.99	0.35	0.08	2.79	0.04	0.6	0.99	0	0.25	5.29	9.54	0.85	5.14	0.69	0.97	0.68	16.87	4.77	0.11	0	36	-1.22	-46.97	5.84	54.49	140.35	1268.13	432.39	1541.73	724.09	1342.06	480.33	1481.22	498.55
31.898	1	0.1	0.11	0.02	0.18	0.05	0.15	0.11	5.6	7.21	99.64	0.33	0	1.14	7.21	7.4	0.34	0.1	2.53	0.04	0.61	1.07	0	0.26	5.6	11.41	0.88	5.96	0.65	0.82	0.73	13.11	4.66	0.03	0	36	-6.8	-44.33	7.15	54.56	142.99	1268.45	435.42	1536.07	718.08	1339.93	479.04	1481.64	498.11
31.931	1	0.11	0.12	0.03	0.17	0.05	0.15	0.1	6.07	6.07	99.66	0.33	0	0.77	6.07	6.37	0.34	0.12	2.88	0.06	0.54	1.17	0	0.26	6.21	11.28	0.9	6.5	0.65	0.8	0.74	36.29	4.8	0	0	36	-1.81	-46.26	7.2	54.31	137.15	1268.2	436.52	1532.69	716.55	1341.34	479.82	1476.54	502.84
31.965	1	0.11	0.11	0.03	0.16	0.05	0.15	0.09	5.48	5.48	99.67	0.33	0	0.68	5.48	6.34	0.32	0.12	3.03	0.05	0.48	0.99	0	0.25	7.32	10.8	0.85	8.82	0.74	0.72	0.77	15.68	4.97	0	0	36	-2.66	-46.91	6.03	54.1	131.17	1267.77	438.2	1531.65	717.91	1341.44	482.32	1471.03	502.61
31.998	1	0.11	0.11	0.03	0.16	0.05	0.14	0.09	5.25	4.24	99.69	0.33	0	1.36	4.24	6.23	0.32	0.14	3.22	0.05	0.48	1.34	0	0.25	7.38	11.15	0.88	5.45	0.75	0.73	0.75	27.83	5.25	0	0	36	-6.88	-43.43	7.62	54.35	139.93	1267.66	427.62	1534.24	709.36	1340.16	477.11	1479.73	487.16
32.031	1	0.11	0.11	0.03	0.15	0.06	0.13	0.08	5.64	3.31	99.71	0.33	0	1.42	3.31	5.65	0.35	0.12	4.02	0.06	0.48	1.29	0	0.23	6.52	9.83	0.87	3.7	0.78	0.7	0.76	8.81	5.64	0	0	36	-3.85	-43.19	6.82	54.09	142.48	1264.97	429.43	1530.23	710.24	1334.93	473.72	1475.93	494.16
32.065	1	0.11	0.11	0.03	0.14	0.06	0.13	0.08	5.62	2.73	99.71	0.33	0	0.74	2.73	5.43	0.37	0.11	4.1	0.07	0.57	1.33	0	0.28	5.99	10.59	0.78	3.3	0.91	0.64	0.87	24.36	5.62	0	0	36	1.55	-46.48	4.98	53.62	135.88	1260.77	428.81	1532.44	716.61	1334.89	475.07	1468.52	499.65
32.098	1	0.11	0.11	0.03	0.14	0.06	0.13	0.08	5.66	2.49	99.72	0.33	0	0.49	2.49	5.32	0.36	0.11	4.25	0.06	0.61	1.48	0	0.27	5.96	10.26	0.72	2.55	0.92	0.65	0.93	5.02	5.66	0	0	36	-0.9	-48.58	4.32	53.33	133.17	1261.1	425	1533.11	714.28	1335.38	472.81	1467.27	491.23
32.132	1	0.11	0.11	0.02	0.14	0.05	0.12	0.08	4.58	2.23	99.72	0.33	0	1.2	2.23	5.3	0.37	0.1	3.12	0.06	0.62	0.91	0	0.27	4.58	11.8	0.61	2.69	0.98	0.62	1.1	5.11	5.62	0	0	36	-2.75	-44.06	4.5	53.57	141.74	1257.89	421.81	1531.7	714.11	1328.69	471.86	1469.75	485.68
32.165	1	0.11	0.11	0.02	0.13	0.06	0.12	0.07	4.18	1.97	99.73	0.33	0	1.4	1.97	4.35	0.4	0.08	3.49	0.07	0.68	1.08	0	0.26	4.18	14.24	0.45	2.36	0.92	0.62	1.23	11.94	5.88	0	0	36	-4.26	-43.26	7.19	53.41	141.87	1257.05	421.48	1525.47	706.27	1329.37	466.47	1469.9	485.94
32.198	1	0.11	0.11	0.02	0.13	0.05	0.12	0.07	3.66	1.85	99.73	0.33	0	1.11	1.85	4.6	0.36	0.08	3.04	0.08	0.61	0.96	0	0.28	3.66	14.78	0.37	2.08	0.9	0.6	1.29	7.03	5.67	0	0	36	-7.81	-44.43	6.58	53.08	138.3	1252.78	419.57	1520.35	702.43	1325.37	463.64	1462.62	480.66
32.232	1	0.11	0.12	0.02	0.14	0.05	0.12	0.07	3.37	2.05	99.73	0.33	0	1.1	2.05	4.46	0.31	0.09	2.14	0.1	0.57	0.68	0	0.31	3.37	16.18	0.31	2.06	0.82	0.59	1.56	6.93	5.05	0	0	36	-0.65	-44.52	4.93	53.2	141.13	1246.24	411.61	1520.31	702.34	1318.57	459.23	1458.11	480.35
32.265	1	0.11	0.12	0.02	0.13	0.05	0.12	0.07	3.27	1.81	99.74	0.33	0	2.8	1.81	3.46	0.3	0.08	1.92	0.12	0.58	0.82	0	0.31	3.27	17.51	0.27	1.97	0.86	0.55	1.56	5.41	4.89	0	0	36	-10.55	-39.74	5.35	53.72	152.94	1241.35	409.68	1513.28	696.94	1306.8	458.57	1459.44	468.19
32.298	1	0.11	0.12	0.02	0.14	0.04	0.12	0.07	3	1.76	99.73	0.33	0	1.55	1.76	4.02	0.28	0.1	1.3	0.11	0.56	0.6	0	0.33	3	18.13	0.2	1.3	0.93	0.56	1.54	9.45	4.56	0	0	36	-3.25	-42.77	3.13	53.67	149.9	1233.24	404.68	1510.4	697.44	1299.79	454.6	1448.71	471.77
32.332	1	0.11	0.12	0.02	0.14	0.04	0.12	0.07	2.44	1.6	99.73	0.33	0	4.87	1.6	4.2	0.23	0.12	1.07	0.1	0.54	0.67	0	0.28	2.44	17.94	0.19	0.72	0.87	0.58	1.25	8.15	4.49	0	0	36	-8.2	-36.86	3.71	53.78	156.89	1225.43	403.1	1499.53	692.68	1287.53	453.08	1443.96	465.08
32.365	1	0.1	0.12	0.02	0.14	0.04	0.11	0.07	1.79	1.44	99.72	0.33	0	9.55	1.44	4.87	0.21	0.15	1.22	0.1	0.63	0.73	0	0.26	1.79	19.01	0.14	0.38	0.94	0.6	1.12	3.42	4.43	0	0	36	-5.58	-33.24	2.71	53.99	157.91	1214.7	402.2	1490.13	692.29	1275.55	452.92	1432.69	468.48
32.398	1	0.1	0.12	0.02	0.14	0.04	0.11	0.08	1.76	1.26	99.71	0.33	0	8.7	1.26	6.45	0.17	0.2	1.47	0.1	0.75	0.57	0	0.23	1.76	21.38	0.15	0.44	1.12	0.62	0.91	1.69	4.55	0	0	36	-6.06	-33.75	2.1	54.36	159.06	1204.54	401.19	1483.6	694.72	1265.73	452.89	1424.08	467.87
32.432	1	0.1	0.11	0.02	0.16	0.05	0.1	0.09	1.51	0.94	99.69	0.33	0	12.11	0.94	9.11	0.13	0.29	2.2	0.08	0.74	0.68	0	0.22	1.51	24.21	0.16	0.57	1.21	0.7	0.79	1.18	4.75	0	0	36	-0.5	-31.91	1.71	55.16	161.92	1194.7	404.6	1471.07	698.29	1252.4	460.1	1413.92	471.47
32.465	1	0.1	0.1	0.02	0.16	0.05	0.1	0.09	1.33	0.78	99.69	0.33	0	51.8	0.78	9.84	0.12	0.41	2.84	0.09	0.77	0.5	0	0.23	1.33	23.41	0.15	0.91	1.27	0.67	0.72	1.8	5.28	0	0	36	-2.25	-21.64	1.53	55.73	166.46	1176.66	403.49	1450.05	692.66	1230.48	458.24	1396.5	470.25
32.499	1	0.09	0.1	0.02	0.16	0.06	0.1	0.09	1.43	0.52	99.68	0.33	0.77	73.91	0.52	10.79	0.1	0.41	3.96	0.08	0.51	0.39	0	0.2	0.85	21.99	0.13	1.43	1.42	0.65	0.61	5	5.62	0	0	36	-2.98	-16.79	2.38	55.62	180.73	1154.27	406.86	1426.23	693.55	1201.57	461.66	1381.9	473.65
32.532	1	0.09	0.09	0.02	0.16	0.06	0.09	0.09	1.82	0.44	99.68	0.33	1.09	75.96	0.44	11.27	0.09	0.43	3.9	0.09	0.55	0.35	0	0.21	0.74	25.81	0.14	1.82	1.6	0.65	0.57	21.36	6	0	0	36	4.04	-16.25	2.38	58.19	173.41	1143.27	407.72	1417.31	698.24	1195.45	462.99	1367.99	480.35
32.565	1	0.09	0.08	0.02	0.18	0.06	0.09	0.11	1.25	0.42	99.65	0.33	1.88	91.25	0.42	14.44	0.09	0.41	3.74	0.09	0.46	0.19	0	0.19	0.5	25.31	0.15	1.25	1.79	0.68	0.52	25.41	6.61	0	0	36	-0.3	-10.27	6.01	57.11	178.69	1116.9	410.69	1388.21	699.37	1170.29	462.59	1348.07	480.56
32.599	1	0.08	0.07	0.02	0.19	0.08	0.08	0.13	0.85	0.43	99.62	0.33	3.82	91.73	0.43	18.09	0.08	0.44	4.44	0.1	0.38	0.11	0	0.13	0.34	30.18	0.15	0.85	2.09	0.66	0.36	34.27	7.99	0	0	36	4.67	-9.97	2.76	58.72	178.19	1108.13	411.82	1382.54	704.05	1158.63	468.64	1336.21	483.36
32.632	1	0.07	0.06	0.02	0.22	0.08	0.07	0.15	0.31	0.52	99.56	0.47	4.86	95.15	0.52	22.84	0.08	0.41	4.22	0.1	0.35	0.06	0	0.1	0.2	26.66	0.15	0.31	2.28	0.68	0.3	47.85	8.92	0	0	36	-1.13	-7.12	5.39	56.48	182.37	1075.8	415.26	1345.68	702.28	1125.79	468.09	1307.52	483.37
32.665	1	0.06	0.04	0.02	0.22	0.11	0.06	0.17	0.22	0.44	99.55	0.6	7.7	98.72	0.44	25.73	0.07	0.41	4.98	0.15	0.23	0.04	0	0.08	0.12	25.78	0.13	0.09	2.63	0.72	0.22	32.63	11.16	0	0	36	0.89	-0.27	0.18	57.76	183.28	1066.82	417.95	1337.36	705.64	1109.19	478.98	1292.45	481.1
32.699	1	0.05	0.03	0.02	0.23	0.17	0.05	0.2	0.14	0.55	99.54	0.83	11.56	98.72	0.55	29.69	0.07	0.51	4.97	0.16	0.21	0.04	0	0.06	0.07	19.55	0.13	0.06	3.32	0.72	0.14	36.94	14.8	0	0	36	1.03	-0.29	3.05	57.64	182.78	1032.27	418.12	1301.75	705.22	1078.53	474.7	1261.03	484.81
32.732	1	0.04	0.02	0.02	0.27	0.2	0.04	0.27	0.13	0.54	99.46	1.38	13.68	97.67	0.54	36.62	0.06	0.46	4.21	0.13	0.16	0.03	0	0.04	0.04	16.44	0.12	0.04	3.57	0.71	0.13	19.61	17.06	0	0	36	-1.5	3.33	-1.47	56.73	187.58	1020.13	423.18	1285.72	704.81	1055.7	488.56	1242.99	478.04
32.766	1	0.03	0.01	0.01	0.31	0.52	0.03	0.44	0.09	0.63	98.95	3.71	22.54	96.79	0.63	48.1	0.05	0.66	4.82	0.14	0.15	0.03	0	0.02	0.03	12.41	0.13	0.05	4.73	0.71	0.09	11.14	25.18	0	0	36	-3.85	4.96	-0.53	55.48	185.25	995.12	425.78	1260.94	707.5	1033.28	487.07	1218.48	482.73
32.799	1	0.02	0	0.01	0.35	1.08	0.02	0.66	0.08	0.7	97.84	8.44	29.49	96.31	0.7	57.57	0.04	0.79	4.63	0.11	0.15	0.03	0	0.02	0.02	10.18	0.1	0.05	5.25	0.67	0.08	6.2	31.83	0	0	36	-1.63	5.69	-3	56.4	185.38	984.04	428.69	1247.96	708.49	1017.89	494.99	1202.78	481.59
32.832	1	0.02	0	0.01	0.35	1.22	0.02	0.67	0.08	0.76	97.56	9.79	30.65	95.74	0.76	57.98	0.04	0.75	4.77	0.08	0.08	0.01	0	0.02	0.02	8.78	0.11	0.08	5.64	0.68	0.08	29.92	32.85	0	0	36	-1.54	6.44	-4.32	56.37	177	963.93	427.46	1227.06	707.18	1000.26	495.53	1176.32	477.38
32.866	1	0.01	0	0.01	0.28	3.52	0.01	0.75	0.08	0.61	92.96	33.55	40.93	92.87	0.61	60.83	0.03	0.7	5.05	0.07	0.09	0.01	0	0.01	0.02	6.05	0.12	0.08	7.05	0.71	0.07	11.5	42.41	0	0	36	1	9.17	-2.61	57.74	184.07	956.26	430.39	1215.76	706.22	989.22	496.51	1172.81	483.16
32.899	1	0.01	0	0.01	0.28	4.71	0.01	0.83	0.12	0.51	90.58	45.95	43.95	90.79	0.51	63.14	0.03	0.74	4.01	0.06	0.07	0	0	0.01	0.02	4.36	0.13	0.12	7.41	0.74	0.08	15.22	45.66	0	0	36	-0.64	10.56	-4.21	56.86	175.58	944.18	430.78	1203.58	706.84	979.53	497.34	1154.33	480.85
32.932	1	0.01	0	0.01	0.28	4.3	0.01	0.83	0.12	0.53	91.4	43.68	43.11	90.03	0.53	63.14	0.02	0.66	3.47	0.04	0.07	0	0	0.01	0.02	4.1	0.17	0.12	7.31	0.78	0.08	12.05	45.09	0	0	36	-2.55	11	-4.08	56.26	172.74	933.67	432.34	1190.95	705.66	969.63	497.17	1141.68	481.8
32.966	1	0.01	0	0.01	0.27	5.07	0.01	0.84	0.1	0.51	89.86	51.42	44.83	89.81	0.51	63.79	0.02	0.47	2.7	0.04	0.1	0.01	0	0	0.03	2.72	0.17	0.1	8.23	0.81	0.09	27.78	47.02	0	0	36	0.01	11.12	-5.14	57.45	172.31	925	433.8	1180.78	705.74	959.16	500.8	1130.49	482.53
32.999	1	0.01	0	0.01	0.28	4.34	0.01	0.83	0.12	0.53	91.32	46.75	43.34	90.72	0.53	63.44	0.02	0.4	2.12	0.04	0.11	0.01	0	0	0.03	2.44	0.17	0.12	8.5	0.83	0.09	7.16	45.86	0	0	36	0.02	10.6	-6.12	57.65	167.34	918.17	436.24	1170.9	705.12	952.39	503.61	1118.45	482.94
33.032	1	0.01	0	0.01	0.28	4.58	0.01	0.82	0.12	0.52	90.84	48.64	43.86	83.15	0.52	63.21	0.01	0.3	2.17	0.03	0.12	0.01	0	0	0.03	2.28	0.21	0.12	9.41	0.91	0.08	6.21	46.33	0	0	36	2.31	14.02	-4.52	58.21	166.84	903.29	436.06	1157.2	707.55	940.29	502.38	1106.24	485.22
33.066	1	0.01	0	0.01	0.28	5.04	0.01	0.83	0.13	0.52	89.91	52.5	44.84	88.64	0.52	63.36	0.01	0.24	2.07	0.04	0.11	0	0	0	0.03	1.62	0.28	0.13	10.61	1.01	0.07	15.53	47.29	0	0	36	1.74	11.73	-4.95	58.53	168.71	893.91	437.04	1143.88	703.48	927.36	502.92	1095.14	485.22
33.099	1	0.01	0	0.01	0.25	4.33	0.01	0.7	0.17	0.43	91.34	46.53	43.32	89	0.43	59.42	0.01	0.2	2.17	0.04	0.12	0	0	0	0.03	1.59	0.31	0.17	10.64	0.97	0.07	24.69	45.8	0	0	36	3.86	11.55	-6.55	59.95	161.1	890.15	439.37	1138.54	705.32	925.22	507.2	1084.86	485.55
33.133	1	0.01	0	0.01	0.25	3.81	0.01	0.65	0.17	0.41	92.37	42.58	42.12	84.7	0.41	57.76	0.01	0.18	1.81	0.04	0.11	0	0	0	0.03	1.18	0.36	0.17	10.99	0.96	0.09	15.93	44.81	0	0	36	3.54	13.44	-7.45	59.51	167.91	884.02	440.02	1133.43	705.17	914.78	510.22	1080.84	485.33
33.166	1	0.02	0	0.01	0.24	2.62	0.01	0.55	0.13	0.37	94.76	29.72	38.45	93.51	0.37	53.66	0	0.16	1.85	0.05	0.11	0	0	0	0.03	0.99	0.33	0.13	10.85	0.94	0.1	7.06	41.31	0	0	36	-2.54	8.66	-7.06	56.9	167.91	874.56	438.15	1130.21	707.58	908.56	505.41	1075.41	486.61
33.199	1	0.02	0	0.01	0.25	2.09	0.01	0.53	0.13	0.46	95.81	23.54	36.26	87.01	0.46	52.99	0	0.15	1.69	0.05	0.15	0	0	0	0.03	0.96	0.3	0.13	10.81	0.89	0.1	16.52	39.34	0	1	42	3.37	12.49	-7.64	59.16	170.34	869.33	437.48	1126.08	709.38	901.87	508.32	1070.84	486.77
33.233	1	0.02	0	0.01	0.29	1.17	0.02	0.5	0.12	0.43	97.66	11.68	30.68	90.67	0.43	51.64	0	0.15	1.64	0.05	0.15	0	0	0	0.03	1.01	0.3	0.09	11.76	0.95	0.12	14.41	34.08	0	0	42	2.68	10.63	-8.23	58.75	172.04	862.5	436.59	1120.98	710.09	894.37	509.15	1064.65	484.54
33.266	1	0.02	0	0.01	0.27	1.12	0.02	0.43	0.12	0.42	97.76	10.87	30.22	91.02	0.42	47.92	0	0.13	1.8	0.06	0.15	0	0	0	0.03	0.91	0.28	0.07	11.92	1	0.12	21.06	33.57	0	0	42	1.64	10.42	-7.01	58.15	175.17	858.41	436.62	1117.05	710.55	890.14	507.83	1063.79	484.83
33.299	1	0.03	0.01	0.01	0.23	0.98	0.02	0.35	0.13	0.41	98.04	9.09	28.96	92.42	0.41	42.83	0	0.12	1.89	0.06	0.15	0	0	0	0.02	0.77	0.24	0.05	12	1.12	0.13	12.93	32.34	0	0	42	1.89	9.49	-5.12	58.12	178.33	856.23	437.31	1115.55	712.79	889.12	508.2	1066.03	485.77
33.333	1	0.03	0.01	0.01	0.23	0.83	0.02	0.34	0.14	0.42	98.34	6.86	27.28	95.81	0.42	41.64	0	0.13	2.68	0.07	0.14	0.01	0	0	0.02	0.58	0.22	0.05	10.73	1.21	0.14	24.72	30.44	0	0	42	-1.98	6.35	-2.49	56.87	180.73	856.98	438.42	1113.98	710.65	890.57	503.16	1070.79	489.62
33.366	1	0.03	0.01	0.01	0.2	0.94	0.02	0.29	0.13	0.37	98.12	8.38	28.55	98.01	0.37	38.18	0	0.13	2.25	0.05	0.12	0.02	0	0	0.02	0.56	0.17	0.03	10.42	1.05	0.13	62.97	31.79	0	0	42	-3.66	-2.53	-0.85	55.32	183.24	859.89	431.67	1129.34	716.12	900.46	499.03	1083.21	485.67
33.399	1	0.03	0.01	0.01	0.15	0.98	0.03	0.21	0.13	0.35	98.03	8.81	28.96	96.02	0.35	31.2	0	0.13	2.38	0.04	0.13	0.03	0	0	0.01	0.48	0.14	0.02	10.29	0.95	0.13	48.46	32.12	0	0	42	-4.08	-6.08	-0.7	54.38	182.49	867.37	431.91	1141.36	723.57	910.52	495.55	1092.88	488.78
33.433	1	0.03	0.01	0.01	0.13	1.04	0.03	0.18	0.09	0.29	97.93	9.38	29.43	93.13	0.29	26.73	0	0.12	2.44	0.03	0.21	0.07	0	0.01	0.01	0.4	0.17	0.02	9.7	0.72	0.09	23.14	32.56	0	0	42	-8.35	-8.97	1.48	53.62	179.53	877.17	432.62	1149.48	719.41	923.94	494.48	1103.38	489.07
33.466	1	0.04	0.01	0.01	0.08	1.2	0.03	0.11	0.07	0.22	97.6	11.26	30.83	82.15	0.22	15.66	0	0.11	2.6	0.03	0.27	0.07	0	0.01	0.01	0.38	0.2	0.01	9.01	0.64	0.07	9.31	33.82	0	0	42	-2.83	-14.37	-0.71	53.99	172.22	893.93	428.68	1167.54	720.6	941.85	490.5	1114.05	487.57
33.5	1	0.04	0.01	0.01	0.07	1.51	0.03	0.09	0.05	0.19	96.98	14.07	32.77	77.7	0.19	11.92	0.01	0.11	3.58	0.03	0.62	0.31	0	0.01	0.02	0.35	0.29	0.03	7.82	0.52	0.05	19.42	35.41	0	0	42	-4.2	-15.76	2.07	53.66	173.84	899.2	431.42	1166.3	714.73	946.84	491.67	1120.67	489.17
33.533	1	0.04	0.01	0.01	0.06	1.7	0.03	0.08	0.04	0.2	96.6	15.69	33.82	39.48	0.2	8.41	0.01	0.14	4.09	0.03	0.64	0.31	0	0.01	0.02	0.34	0.37	0.04	7.28	0.47	0.04	5.66	36.21	0	0	42	-1.77	-24.14	2.05	53.42	165.45	908.45	431.81	1175.37	717.84	960.04	488.82	1125.47	491.44
33.566	1	0.04	0.01	0.01	0.05	1.74	0.04	0.07	0.07	0.18	96.51	15.04	33.9	28.1	0.18	5.18	0.01	0.18	5.19	0.04	0.75	0.54	0	0.01	0.03	0.34	0.41	0.07	7.84	0.52	0.03	4.73	35.9	0	0	42	-2.41	-26.7	2.79	53.26	157.97	915.95	432.32	1183.04	718.58	972.34	487.18	1130.21	492.73
33.6	1	0.04	0.01	0.01	0.05	2.05	0.04	0.07	0.08	0.16	95.9	18.64	35.42	13.83	0.16	4.06	0.01	0.2	4.92	0.04	0.92	0.88	0	0.01	0.03	0.34	0.42	0.08	8.21	0.45	0.03	10.99	37.5	0	0	42	-2.9	-31.15	0.95	53.1	162.34	928.12	431.48	1196.01	717.68	980.07	488.96	1142.41	490.37
33.633	1	0.04	0.01	0.01	0.05	1.91	0.04	0.07	0.08	0.19	96.17	16.08	34.53	14.22	0.19	3.52	0.01	0.24	5.88	0.05	1.17	0.81	0	0.01	0.05	0.37	0.51	0.08	8.84	0.48	0.02	8.66	36.39	0	0	42	-6.53	-30.98	4.06	52.76	159.62	933.64	433.45	1199.39	716.44	990.44	485.09	1149.89	492.51
33.666	1	0.04	0.01	0.01	0.05	2.09	0.04	0.07	0.08	0.2	95.81	17.54	35.23	10.59	0.2	3.34	0.02	0.26	6.23	0.06	1.47	1.15	0	0.01	0.08	0.46	0.7	0.08	9.04	0.53	0.02	9.72	37.04	0	0	42	-10.53	-32.67	0.44	53.37	157.84	951.96	427.16	1221.2	712.25	1006.22	487.51	1163.82	478.97
33.7	1	0.04	0.01	0.01	0.05	2.35	0.04	0.07	0.14	0.27	95.31	19.79	36.34	18.67	0.27	2.95	0.03	0.32	6.46	0.11	1.31	0.76	0	0.01	0.14	0.5	0.74	0.11	8.4	0.52	0.02	27.46	37.96	0	0	36	-3.98	-29.36	3.99	53.27	156.12	960.01	432.5	1221.1	711.52	1015.99	485.08	1171.99	491.19
33.733	1	0.04	0.01	0.01	0.05	1.92	0.04	0.07	0.21	0.29	96.16	15.86	34.46	7.71	0.29	3.28	0.03	0.38	6.15	0.11	1.13	0.49	0	0.01	0.21	0.56	0.89	0.19	7.36	0.52	0.02	12.9	36.28	0	0	36	-8.17	-34.41	2.93	52.95	147.78	968.58	433.91	1227.45	709.84	1026.05	485.42	1173.81	488.38
33.767	1	0.04	0.01	0.01	0.05	2.18	0.04	0.06	0.24	0.3	95.65	19.04	35.76	3.91	0.3	2.51	0.04	0.39	5.68	0.13	0.99	0.42	0	0.01	0.22	0.76	0.78	0.24	6.47	0.5	0.02	16.38	37.66	0	0	36	-8.38	-38.01	1.13	53.26	145.07	985.55	429.54	1245.02	706.24	1042.17	484.81	1187.2	481.21
33.8	1	0.04	0.01	0.01	0.05	1.93	0.04	0.06	0.32	0.31	96.14	15.49	34.38	7.42	0.31	1.97	0.06	0.33	6.56	0.21	1.16	0.51	0	0.01	0.32	1.19	0.71	0.3	5.16	0.51	0.02	13.36	36.11	0	0	36	-3.87	-34.62	2.14	53.54	148.83	1001.63	434.21	1255.01	705.42	1054.76	486.58	1203.55	489.57
33.833	1	0.04	0.01	0.01	0.05	1.82	0.04	0.06	0.45	0.31	96.37	14.5	33.8	2.76	0.31	2.01	0.07	0.26	6.43	0.26	1.08	0.62	0	0.01	0.45	1.59	0.73	0.34	4.52	0.55	0.02	22.76	35.63	0	0	36	-8.55	-39.81	1.4	52.93	142.74	1006.43	430.97	1262.48	704.23	1062.85	482.9	1205.59	482.83
33.867	1	0.05	0.02	0.01	0.05	1.09	0.05	0.06	0.69	0.39	97.82	7.91	28.89	8.14	0.39	1.67	0.1	0.24	5.63	0.27	1.09	0.8	0	0.01	0.69	3.06	0.67	0.36	3.97	0.63	0.02	6.67	31.4	0	0	36	-5.34	-34.12	1.66	54.94	143.55	1038.59	433.91	1290.33	702.92	1092.87	489.45	1236.38	485.76
33.9	1	0.05	0.02	0.01	0.06	0.75	0.05	0.06	1.06	0.41	98.51	4.77	25.16	5.43	0.41	1.55	0.13	0.23	5.53	0.31	0.94	0.48	0	0.01	1.06	4.5	0.7	0.77	3.18	0.71	0.02	5.81	28.04	0	0	36	-7.02	-36.29	4.63	53.41	147.26	1036.61	435.3	1291.52	706.63	1094.89	483.37	1241.92	491.66
33.933	1	0.05	0.02	0.01	0.06	0.69	0.05	0.06	1.22	0.57	98.61	4.61	24.5	11.38	0.57	1.26	0.15	0.2	4.67	0.38	0.89	0.56	0	0.01	1.22	5.22	0.59	0.81	2.87	0.73	0.03	19.51	27.81	0	0	36	-5.95	-32.26	2.87	54.63	143.83	1059.11	433.57	1312.29	703.2	1115.55	488.84	1259.37	486.37
33.967	1	0.06	0.03	0.01	0.06	0.47	0.06	0.06	1.62	0.58	99.06	2.69	20.42	5.92	0.58	1.07	0.24	0.18	4.61	0.38	1.36	0.64	0	0.01	1.62	8.21	0.68	0.98	2.66	1.12	0.04	8.89	24.34	0	0	36	-4.14	-35.83	4.14	53.07	149.38	1061.16	435.58	1314.06	705.42	1116.65	486.28	1265.92	492.07
34	1	0.06	0.03	0.01	0.06	0.57	0.06	0.06	1.56	0.61	98.85	3.16	21.95	10.29	0.61	0.93	0.25	0.17	6.08	0.39	1.85	0.88	0	0.01	1.56	7.92	0.69	0.84	2.52	1.08	0.04	8.55	25.36	0	0	36	-7.65	-32.83	1.29	53.95	143.62	1088.14	439.42	1334.41	701.52	1139.19	493.38	1282.75	489.15
34.033	1	0.06	0.03	0.02	0.06	0.45	0.07	0.06	2.13	0.76	99.1	2.19	19.26	3.7	0.76	0.78	0.36	0.15	6.31	0.44	2.28	1.17	0	0.01	2.13	9.86	0.69	0.51	2.59	1.41	0.05	6.97	23.03	0	0	36	-4.83	-38.3	4.56	52.61	142.71	1087.28	437.01	1338.14	704.31	1145.61	487.49	1288.24	492.27
34.067	1	0.06	0.04	0.02	0.07	0.4	0.07	0.06	1.65	0.71	99.21	1.83	18.01	11.24	0.71	1	0.5	0.16	6.4	0.29	2.64	1.18	0	0.01	1.65	15.76	0.77	0.25	2.21	1.63	0.09	20.89	21.87	0	0	36	-13.03	-32.33	1.38	53.29	148.04	1108.28	440.51	1353.24	697.09	1156.72	496.84	1304.42	486.81
34.1	1	0.06	0.04	0.02	0.07	0.42	0.07	0.06	1.54	0.85	99.16	1.89	18.74	2.75	0.85	0.95	0.54	0.17	7.02	0.26	2.08	0.98	0	0.01	1.54	15.49	0.84	0.14	2.32	1.9	0.09	9.65	22.09	0	0	36	-5.99	-39.83	5.42	51.75	138.93	1105.88	438.34	1354.21	701.6	1165.99	488.46	1304.85	492.69
34.134	1	0.07	0.04	0.02	0.07	0.36	0.07	0.07	1.4	0.8	99.29	1.56	17.21	10.58	0.8	0.93	0.74	0.17	6.56	0.3	2.06	2.09	0	0.01	1.4	19.51	0.99	0.07	1.54	2.28	0.16	22.76	20.87	0	0	36	-8.48	-32.67	2.44	53.98	144.63	1131.75	438.42	1378.67	698.26	1184.29	497.42	1328.54	486.95
34.167	1	0.07	0.05	0.02	0.07	0.31	0.08	0.07	1.43	0.96	99.37	1.24	15.97	11.95	0.75	0.79	0.96	0.15	7.3	0.36	1.6	1.92	0	0.01	1.43	19.26	0.94	0.11	1.19	2.4	0.17	8.97	19.34	0	0	36	-4.42	-31.99	6.56	52.74	149.34	1127.22	437.11	1375.79	699.93	1183.78	486.73	1332.9	494.92
34.2	1	0.07	0.05	0.02	0.07	0.29	0.08	0.07	1.49	1	99.41	1.16	15.31	11.6	0.6	0.97	1	0.17	6.98	0.34	1.72	2.9	0	0.01	1.49	20.66	0.98	0.16	1.19	2.46	0.19	24.43	18.9	0	0	36	-6.2	-32.15	1.62	53.87	145.54	1152.95	438.26	1397.46	697.54	1202.67	495.34	1348	487.61
34.234	1	0.08	0.05	0.02	0.07	0.3	0.08	0.07	1.37	1.37	99.4	1.18	15.3	10.13	0.52	1.09	1.37	0.15	7.04	0.41	1.74	4.85	0	0.01	1.18	25.35	0.74	0.24	1.12	3.21	0.27	12.18	19.01	0	0	36	-3.69	-32.92	3.42	52.88	146.4	1153.88	440.53	1399.06	702.48	1205.84	491.29	1352.2	494.75
34.267	1	0.08	0.05	0.02	0.08	0.28	0.08	0.07	1.27	1.27	99.45	1.05	14.75	3.74	0.58	1.16	1.27	0.13	7.32	0.51	1.35	2.44	0	0.01	1.17	22.67	0.55	0.33	1.05	3.37	0.26	2.95	18.2	0	0	36	-2.85	-38.24	5.45	52.19	141.69	1158.11	438.66	1405.07	702.03	1216.24	487.88	1357.75	495.05
34.3	1	0.08	0.05	0.02	0.08	0.27	0.08	0.07	1.44	1.44	99.47	1.03	14.28	3.04	0.52	1.26	1.44	0.12	7	0.52	1.56	2.99	0	0.01	1.02	23.13	0.55	0.41	0.9	3.27	0.26	18.13	18.01	0	0	36	-4.46	-39.32	4.39	53.09	130.95	1176.51	439.13	1423.9	703	1238.42	492.78	1369.37	491.52
34.334	1	0.08	0.05	0.02	0.08	0.25	0.08	0.07	1.54	1.54	99.5	0.95	13.8	3.26	0.58	0.99	1.54	0.11	7.02	0.52	1.11	1.91	0	0.01	1.16	20.91	0.55	0.5	0.98	3.35	0.26	17.75	17.48	0	0	36	-6.22	-38.94	3.94	52.9	140.39	1183.16	439.24	1435.54	706.83	1242.48	494.77	1382.84	491.82
34.367	1	0.08	0.05	0.02	0.08	0.24	0.08	0.07	1.47	1.47	99.52	0.97	13.5	3.37	0.55	1.09	1.47	0.09	6.05	0.43	1.2	1.6	0	0.01	1.24	20.67	0.6	0.6	0.97	3.08	0.28	5.6	17.62	0	0	36	-0.78	-38.78	4.65	53.64	136.85	1198.27	439.8	1451.05	711.66	1260.45	492.23	1397.23	496.58
34.4	1	0.08	0.05	0.02	0.08	0.25	0.08	0.07	1.8	1.8	99.5	1	13.44	3.26	0.54	1	1.8	0.08	6.29	0.4	1.52	2.26	0	0.01	1.36	19.39	0.67	0.69	1.03	2.94	0.29	3.61	17.8	0	0	36	-2.81	-38.95	4.86	53.23	146.56	1204.99	439.86	1459.08	710.8	1263.59	491.95	1410.06	497.06
34.434	1	0.08	0.05	0.02	0.08	0.24	0.08	0.07	2.06	2.06	99.52	1	12.93	2.33	0.7	1.35	2.06	0.07	5.72	0.37	1.94	2.51	0	0.01	1.18	18.27	0.78	0.48	1.25	3.16	0.28	6.12	17.8	0	0	36	0.72	-40.69	6.1	54.45	132.75	1221.37	439.12	1478.08	715.16	1289.51	493.24	1422.19	497.7
34.467	1	0.08	0.05	0.02	0.08	0.25	0.08	0.07	2.15	2.15	99.49	1.01	13.06	1.17	0.99	1.19	2.15	0.05	6.24	0.37	2.39	2.23	0	0.01	0.95	18.48	0.83	0.31	1.28	3.11	0.27	17.67	17.92	0	0	36	-0.81	-44.19	5.13	53.12	139.03	1225.57	438.94	1484.78	717.83	1291.1	489.65	1429.88	498.17
34.501	1	0.08	0.06	0.02	0.08	0.22	0.09	0.07	2.22	2.22	99.56	0.87	11.66	1.64	1.33	1.09	2.22	0.05	5.89	0.26	2.52	1.08	0	0.01	0.93	21.17	0.98	0.21	1.29	3.26	0.32	11.58	16.86	0	0	36	-2.78	-42.48	6.59	53.29	135.27	1235.37	443.04	1492.35	718.63	1303.62	489.67	1438.28	502.45
34.534	1	0.07	0.05	0.02	0.08	0.28	0.08	0.07	1.85	1.85	99.45	1.1	13.67	0.92	1.82	1.35	1.85	0.05	6.65	0.26	2.65	1.45	0	0.01	1.01	22.01	1.25	0.41	1.24	3.03	0.38	4.45	18.48	0	0	36	-2.34	-45.39	7.97	54.54	126.17	1255.38	444.68	1514.52	722.79	1331.08	490.95	1456.49	504.75
34.567	1	0.07	0.05	0.02	0.08	0.31	0.08	0.07	1.76	2.53	99.37	1.25	14.98	0.81	2.53	1.45	1.76	0.05	7.19	0.24	2.23	0.8	0	0.01	0.86	23.45	1.42	0.47	1.24	2.77	0.35	9	19.41	0	0	36	-5.25	-46.06	5.59	53.28	132.97	1251.65	438.27	1512.72	717.14	1321.74	487.52	1454.48	495.21
34.601	1	0.07	0.05	0.02	0.08	0.32	0.09	0.08	1.8	3.28	99.36	1.19	14.86	1.65	3.28	1.85	1.8	0.05	8.31	0.28	2.33	1.1	0	0.01	0.77	22.99	1.5	0.56	1.08	2.23	0.39	11.13	19.06	0	0	36	-3.16	-42.45	6	54.23	139.79	1261.05	435.26	1526.28	718.38	1330.31	488.82	1469.98	494.4
34.634	1	0.07	0.04	0.02	0.09	0.36	0.09	0.08	1.67	4.07	99.28	1.26	15.76	1.55	4.07	2	1.67	0.07	9.41	0.22	2.19	2.57	0	0.01	0.6	23.48	1.63	0.46	1.24	2.4	0.35	13.96	19.45	0	0	36	-1.02	-42.77	3.54	54.65	142.42	1270.86	433.28	1539.58	722.57	1336.95	491.19	1479.37	491.76
34.667	1	0.06	0.04	0.01	0.09	0.4	0.09	0.08	1.51	4.62	99.21	1.5	16.95	2.1	4.62	2.15	1.51	0.07	8.78	0.21	1.85	1.85	0	0.01	0.45	23.72	1.8	0.25	1.25	2.22	0.32	11.26	20.65	0	0	36	-0.76	-41.2	3.23	53.95	143.48	1269.46	434.05	1540.34	726.04	1335.69	488.33	1479.01	495.25
34.701	1	0.06	0.04	0.01	0.08	0.45	0.08	0.08	1.22	4.82	99.1	1.96	18.44	1.38	4.82	2.03	1.22	0.07	7.73	0.14	1.84	1.55	0	0	0.31	23.87	1.9	0.13	1.54	1.89	0.24	13.43	22.32	0	0	30	-2.16	-43.34	5.55	54.08	136.07	1272.83	438.08	1543.5	729.46	1345.97	490.68	1481.81	498.59
34.734	1	0.06	0.04	0.01	0.09	0.38	0.08	0.09	1.13	6.19	99.24	1.85	17.08	1.17	6.19	2.4	1.13	0.1	5.62	0.09	1.51	1	0	0	0.23	25.39	1.93	0.09	1.71	1.9	0.2	7.67	21.95	0	0	30	-1.7	-44.19	4.11	54.95	138.51	1280.33	432.5	1555.37	729.29	1352.4	488.59	1490.85	492.58
34.768	1	0.05	0.03	0.01	0.09	0.43	0.08	0.09	1.09	7.52	99.14	2.44	18.04	0.85	7.52	2.8	1.09	0.11	4.26	0.09	1.72	0.57	0	0	0.18	30.62	2.32	0.08	2.12	1.47	0.17	6.52	23.72	0	0	30	0.28	-45.77	4.95	55	135.84	1280.98	431.34	1552.77	725.53	1354.12	485.31	1489.76	492.81
34.801	1	0.06	0.04	0.01	0.09	0.34	0.09	0.09	1	8.6	99.31	1.87	15.76	0.53	8.6	2.32	1	0.12	3.6	0.07	1.78	0.72	0	0	0.14	30.01	2.1	0.07	2.42	1.43	0.14	10.72	22.02	0	0	30	-1.17	-48.17	5.62	54.84	125.96	1284.23	432.09	1555.63	724.95	1363.08	482.39	1488.52	493.79
34.834	1	0.06	0.04	0.01	0.1	0.3	0.1	0.1	1	10.51	99.41	1.57	13.92	0.7	10.51	2.45	1	0.12	3.13	0.06	1.95	1.02	0	0	0.13	30.2	1.92	0.12	2.29	1.37	0.12	6.17	20.92	0	0	30	-2.52	-46.75	5.57	54.7	130.34	1283.38	430.87	1555.11	722.74	1360.21	480.29	1489.96	492.76
34.868	1	0.06	0.04	0.01	0.11	0.26	0.11	0.11	1.03	11.82	99.48	1.33	12.35	0.89	11.82	2.54	1.03	0.12	2.83	0.05	2	1.33	0	0	0.12	30.79	1.74	0.16	2.61	1.33	0.08	10.58	19.86	0	0	30	-0.39	-45.58	2.74	54.57	134.26	1281.03	430.61	1556.05	726.47	1353.3	484.22	1487.21	493.87
34.901	1	0.06	0.04	0.01	0.12	0.24	0.12	0.12	0.92	13.77	99.52	1.26	11.48	0.79	13.77	2.87	0.92	0.1	2.46	0.06	1.88	1.29	0	0	0.11	31.06	1.5	0.11	2.86	1.43	0.06	8.44	19.46	0	0	30	-0.57	-46.19	4.85	54.19	135.27	1280.25	431.72	1555.5	727.75	1355.45	483.11	1490.12	495.87
34.934	1	0.05	0.05	0.01	0.15	0.2	0.15	0.14	0.96	17.61	99.6	1.01	8.97	1.04	17.61	3.61	0.96	0.11	2.19	0.06	1.68	1.08	0	0	0.11	30.22	1.22	0.14	2.82	1.45	0.06	12.6	17.92	0	0	30	0.7	-44.8	4.87	53.86	136.31	1279.96	430.87	1554.93	726.42	1354.53	482.17	1490.06	496.74
34.968	1	0.05	0.05	0.01	0.16	0.19	0.16	0.14	0.77	18.18	99.63	0.91	8.33	1.01	18.18	3.27	0.77	0.11	2.29	0.06	1.38	1.16	0	0	0.15	30.9	1.2	0.24	2.43	1.31	0.05	14.28	17.2	0	0	30	-1.43	-44.93	2.52	53.27	142.12	1275.25	430.01	1554.97	726.91	1345.98	481.39	1487.16	497.74
35.001	1	0.06	0.05	0.01	0.14	0.18	0.15	0.13	0.78	15.54	99.65	0.83	8.41	2.36	15.54	2.85	0.78	0.11	2.69	0.08	1.08	1.13	0	0	0.22	30.11	1.24	0.35	2	1.18	0.05	8.62	16.51	0	0	30	0.34	-40.61	4.18	53.95	148.62	1274.34	432.64	1551.65	729.47	1342.97	485.15	1490.87	499.78
35.034	1	0.06	0.06	0.01	0.13	0.16	0.13	0.11	0.77	12.11	99.68	0.73	8.18	1.14	12.11	2.38	0.77	0.1	2.5	0.08	0.77	0.9	0	0	0.26	28.83	1.06	0.65	1.81	1.06	0.05	24.1	15.62	0	0	30	-7.73	-44.33	6.02	53.58	142.94	1273.85	434.25	1545.46	722.57	1345.2	483.46	1487.8	493.36
35.068	1	0.07	0.07	0.01	0.13	0.13	0.13	0.1	1.21	10.15	99.73	0.56	6.91	1.29	10.15	2.83	0.71	0.1	3.31	0.06	0.51	0.75	0	0	0.29	27.29	1.27	1.21	1.69	0.97	0.04	21.74	13.69	0	0	30	-1.54	-43.68	3.92	53.33	142.76	1271.08	437.24	1541.69	723.54	1339.22	484.98	1480.64	504.54
35.101	1	0.07	0.07	0.01	0.12	0.13	0.12	0.09	1.19	7.68	99.73	0.55	7.43	0.64	7.68	3.42	0.7	0.1	3.44	0.05	0.42	0.52	0	0	0.3	26.86	1.11	1.19	1.44	0.96	0.05	15.78	13.59	0	0	30	-4.14	-47.23	6	53.68	139	1269.86	435.04	1538.23	722.05	1341.76	483.42	1480.25	495.33
35.135	1	0.08	0.07	0.02	0.12	0.11	0.11	0.09	1.73	5.87	99.75	0.44	5.89	0.95	5.87	3.93	0.58	0.12	3.01	0.04	0.35	0.35	0	0.01	0.38	27.6	1.07	1.73	1.04	0.78	0.05	23.73	11.98	0	0	30	-8.95	-45.21	6.23	54.03	140.92	1267.59	428.12	1535.26	710.32	1338.2	479.22	1479	485.01
35.168	1	0.08	0.08	0.02	0.12	0.1	0.11	0.08	1.96	4.8	99.76	0.37	4.82	1.5	4.8	3.37	0.54	0.12	3.03	0.03	0.35	0.31	0	0.01	0.53	26.41	0.98	1.96	0.81	0.69	0.06	10.5	10.81	0	0	30	-3	-42.93	2.88	54.57	139.2	1262.44	429.15	1534.02	717.49	1330.94	478.9	1469.36	493.6
35.201	1	0.09	0.08	0.02	0.11	0.09	0.1	0.07	2.17	3.07	99.77	0.35	4.41	1.52	3.07	2.87	0.51	0.13	2.24	0.02	0.37	0.27	0	0.01	0.78	24.47	1.07	2.17	0.68	0.64	0.07	4.7	10.47	0	0	30	-8.88	-42.86	3.19	55.04	143.84	1259.64	424.42	1529.24	711.66	1325.02	475.22	1468.76	480.42
35.235	1	0.09	0.09	0.02	0.12	0.07	0.11	0.07	2.45	2.61	99.77	0.33	2.75	1.84	2.61	2.82	0.48	0.15	2.02	0.02	0.3	0.22	0	0.02	0.83	20.35	1.04	2.45	0.42	0.5	0.1	9.28	8.94	0	0	30	-7.47	-41.89	2.61	55.1	151.1	1253.24	422.2	1526.09	710.35	1315.93	472.52	1466.65	483.29
35.268	1	0.09	0.09	0.02	0.12	0.07	0.1	0.07	2.26	2.01	99.77	0.33	2.83	2.19	2.01	2.88	0.46	0.16	2.05	0.02	0.37	0.27	0	0.02	0.8	19.08	0.9	2.26	0.4	0.43	0.12	5.37	8.85	0	0	30	-3.66	-41.01	3.27	55.35	147.85	1249.46	422.2	1521.72	713.58	1314.35	475.05	1461.98	483.11
35.301	1	0.1	0.1	0.02	0.12	0.06	0.11	0.07	1.65	1.95	99.77	0.33	1.95	5.73	1.95	2.68	0.43	0.17	1.55	0.02	0.41	0.28	0	0.03	0.84	17.22	0.76	1.65	0.35	0.36	0.14	21.92	8.1	0	0	30	-7.43	-36	4.12	55.69	156.17	1242.28	424.57	1513.37	712.72	1303.61	477.97	1459.69	483.1
35.335	1	0.1	0.1	0.02	0.11	0.07	0.1	0.07	1.04	1.57	99.78	0.33	2.53	4.7	1.57	1.87	0.46	0.18	1.72	0.03	0.52	0.33	0	0.04	0.79	17.32	0.56	1.04	0.32	0.3	0.2	12.09	8.42	0	0	30	-7.89	-37.05	1.66	55.44	158.75	1237.87	425.06	1508.07	712.32	1293.77	479.68	1452.51	481.93
35.368	1	0.1	0.1	0.02	0.11	0.07	0.1	0.06	1.07	1.41	99.78	0.33	2.47	7.78	1.41	1.62	0.47	0.18	1.88	0.04	0.78	0.56	0	0.04	0.94	17.74	0.48	1.07	0.33	0.3	0.22	11.97	8.42	0	0	30	-2.44	-34.36	3.05	55.95	156.31	1234.5	431.2	1499.07	712.92	1290.99	483.25	1446.97	493.26
35.401	1	0.1	0.1	0.02	0.11	0.07	0.1	0.06	0.93	1.54	99.79	0.33	2.82	2.52	1.54	1.25	0.47	0.16	2.08	0.06	0.83	0.51	0	0.04	0.9	18.5	0.41	0.93	0.3	0.28	0.28	6.34	8.68	0	0	30	-4.31	-40.28	1.18	54.54	149.56	1226.36	426.74	1495.3	712.66	1285.55	480.42	1434.97	487.02
35.435	1	0.09	0.09	0.02	0.1	0.08	0.1	0.06	1.07	1.32	99.8	0.33	4	6.93	1.32	1.12	0.41	0.15	2.8	0.08	0.92	0.61	0	0.06	0.88	19.87	0.39	1.07	0.22	0.22	0.41	9.35	9.5	0	0	30	-0.98	-34.99	1.27	55.8	160.1	1220.68	427.35	1489.18	713.73	1274.52	483.54	1434.52	489.3
35.468	1	0.09	0.09	0.02	0.1	0.08	0.1	0.06	1.07	1.63	99.79	0.33	3.66	4.09	1.63	1.37	0.41	0.17	2.56	0.1	0.86	0.74	0	0.06	0.75	19.76	0.34	1.07	0.24	0.2	0.44	3.46	9.29	0	0	30	-8.45	-37.78	2.52	54.58	145.69	1214.59	428.71	1474.71	705.94	1273.18	481.02	1418.86	482.34
35.502	1	0.09	0.1	0.02	0.11	0.07	0.1	0.06	0.89	1.58	99.79	0.33	3.01	4.43	1.58	1.75	0.35	0.18	1.73	0.11	0.6	0.71	0	0.07	0.74	18.51	0.26	0.89	0.27	0.18	0.59	7.46	8.82	0	0	30	-3.92	-37.36	-1.17	54.52	150.86	1206.12	426.05	1467.93	704.55	1257.62	483.15	1408.49	482.6
35.535	1	0.09	0.1	0.02	0.11	0.07	0.1	0.06	0.79	1.61	99.78	0.33	2.58	5.7	1.61	1.61	0.3	0.17	1.45	0.08	0.73	0.62	0	0.06	0.75	19.76	0.25	0.79	0.34	0.16	0.59	4.34	8.55	0	0	30	-8.58	-36.03	-1.59	54.93	152.69	1200.33	424.77	1459.46	700.95	1249.11	483.22	1401.56	474.63
35.568	1	0.09	0.1	0.02	0.11	0.07	0.1	0.06	0.76	1.38	99.78	0.33	2.38	2.4	1.38	1.81	0.3	0.17	1.17	0.08	0.89	0.57	0	0.06	0.76	18.29	0.25	0.55	0.34	0.15	0.51	5.55	8.44	0	0	30	-9.94	-40.53	0.28	54.14	134.54	1191.1	422.3	1447.24	695.3	1250.15	474.02	1384.69	473.03
35.602	1	0.1	0.1	0.02	0.11	0.06	0.1	0.06	0.8	1.1	99.78	0.33	1.5	3.84	1.1	2.24	0.27	0.17	1.16	0.07	1.14	0.54	0	0.06	0.8	17.87	0.23	0.53	0.37	0.12	0.52	5.09	7.65	0	0	30	-7.52	-38.1	-2.16	54.44	145.73	1182.36	418.59	1441.55	692.29	1233.8	474.02	1379.52	473.21
35.635	1	0.1	0.1	0.02	0.11	0.06	0.1	0.06	0.84	1.04	99.78	0.33	1.29	4.1	1.04	2.16	0.26	0.17	1.19	0.05	1.44	0.54	0	0.06	0.84	17.95	0.27	0.56	0.37	0.12	0.49	8.01	7.55	0	0	30	-8.43	-37.76	-1.18	54.53	144.48	1174.48	417.17	1430.02	689.09	1226.19	472.41	1370.61	468.11
35.668	1	0.1	0.11	0.02	0.11	0.06	0.1	0.06	0.86	0.63	99.78	0.33	1.32	15.46	0.63	2.31	0.23	0.22	1.35	0.04	1.28	0.82	0	0.06	0.86	17.28	0.29	0.69	0.41	0.1	0.42	3	7.39	0	0	30	-5.77	-30.49	-3.37	54.75	156.66	1165.28	418.13	1423.06	691.23	1209.11	478.69	1365.57	470.6
35.702	1	0.1	0.1	0.02	0.11	0.06	0.1	0.07	1.03	0.51	99.77	0.33	1.7	21.7	0.51	3.11	0.2	0.28	1.52	0.03	1.07	1.05	0	0.06	0.83	18.22	0.3	1.03	0.58	0.09	0.33	11.16	7.62	0	0	30	-1.02	-28.42	-2.98	54.33	163.02	1146.76	415.43	1406.04	689.72	1188.51	476.59	1351.49	472.85
35.735	1	0.1	0.1	0.02	0.11	0.07	0.1	0.07	1.97	0.37	99.77	0.33	2.27	81.27	0.37	3.77	0.19	0.23	2.08	0.04	0.75	0.72	0	0.07	0.74	18.51	0.3	1.97	0.56	0.09	0.29	55.94	7.94	0	0	30	2.38	-14.66	2.9	57.64	166.96	1113.67	416.42	1368.79	688.82	1159.96	470.07	1326.67	479.21
35.769	1	0.09	0.09	0.02	0.11	0.08	0.09	0.07	2.71	0.29	99.78	0.33	4.26	96.73	0.29	4.26	0.18	0.21	3.34	0.05	0.59	0.28	0	0.06	0.56	21.43	0.35	2.71	0.71	0.11	0.23	24.49	9.34	0	0	30	2.85	-5.07	-1.46	58.5	178.51	1106.92	419.12	1362.46	689.86	1141.8	480.26	1320.3	478.1
35.802	1	0.09	0.08	0.02	0.12	0.09	0.09	0.08	1.59	0.28	99.77	0.34	5.56	97.73	0.28	6.74	0.19	0.23	3.35	0.08	0.43	0.14	0	0.05	0.4	18.81	0.29	1.59	0.67	0.14	0.2	50.83	10.24	0	0	30	-4.44	-3.19	3.62	55.78	182.19	1070.31	421.46	1328.91	694.33	1112.05	476.07	1294.13	482.27
35.835	1	0.08	0.07	0.02	0.12	0.1	0.08	0.08	1.27	0.21	99.75	0.4	6.96	98.66	0.21	9.48	0.16	0.24	3.39	0.11	0.29	0.07	0	0.04	0.24	15.39	0.31	1.27	0.65	0.15	0.17	35.68	11.37	0	0	24	-3.01	0.49	-1.67	56.37	185.24	1060.44	425.31	1316.89	696.52	1092.29	488.31	1277.23	477.81
35.869	1	0.07	0.05	0.02	0.14	0.13	0.07	0.1	0.6	0.23	99.73	0.54	9.62	98.37	0.23	14.39	0.11	0.28	3.97	0.12	0.24	0.06	0	0.04	0.17	11.92	0.3	0.6	0.62	0.15	0.13	30.91	13.45	0	0	24	-3.39	1.51	-0.63	55.72	180.49	1033.63	425.82	1293.9	701.99	1071.25	487.05	1251.63	480.49
35.902	1	0.06	0.04	0.02	0.14	0.16	0.06	0.12	0.52	0.17	99.68	0.64	11.35	96.01	0.17	17.27	0.08	0.24	4.71	0.12	0.17	0.04	0	0.04	0.12	9.04	0.24	0.52	0.6	0.16	0.12	24.68	14.72	0	1	30	-3.14	6.09	-3.13	55.72	184.82	1024.97	426.57	1285.5	701.67	1057.21	491.76	1241.57	478.63
35.935	1	0.06	0.04	0.01	0.15	0.18	0.06	0.13	0.41	0.17	99.63	0.73	12.52	95.67	0.17	20.48	0.07	0.19	5.07	0.15	0.16	0.04	0	0.03	0.07	7.4	0.17	0.41	0.64	0.16	0.12	9.32	15.63	0	0	30	-0.65	6.53	-2.44	56.29	186.37	1007.61	422.9	1270.62	701	1041.15	487.55	1227.32	478.84
35.969	1	0.05	0.03	0.01	0.15	0.26	0.05	0.14	0.31	0.13	99.49	1.04	15.6	93.74	0.13	22.6	0.05	0.17	6.06	0.14	0.23	0.04	0	0.02	0.06	5.76	0.15	0.31	0.83	0.15	0.1	4.81	18.12	0	0	30	3.78	8.47	-4.59	57.55	176.79	999.55	424.08	1266.28	709.86	1037.46	494.54	1213.3	476.33
36.002	1	0.05	0.03	0.01	0.12	0.28	0.05	0.11	0.33	0.1	99.44	1.28	16.6	89.96	0.1	16.09	0.04	0.13	4.95	0.11	0.35	0.04	0	0.02	0.05	5.07	0.21	0.33	0.81	0.14	0.11	16.71	19.56	0	0	30	-3.36	11.04	-4.85	55.27	188.13	989.89	426.1	1250.11	697.71	1017.82	493.25	1205.37	478.53
36.035	1	0.05	0.03	0.01	0.1	0.31	0.05	0.1	0.18	0.09	99.37	1.65	17.69	91.91	0.09	12.77	0.04	0.11	3.49	0.09	0.63	0.05	0	0.02	0.04	4.27	0.25	0.18	0.84	0.14	0.1	32.94	21.24	0	0	30	-4.39	9.85	-5.83	55.57	183.93	984.51	427.87	1238.73	692.87	1010.55	495.55	1193.46	476.18
36.069	1	0.05	0.02	0.01	0.08	0.44	0.05	0.08	0.15	0.06	99.11	2.71	20.97	92.83	0.06	10.01	0.03	0.08	3.47	0.08	0.79	0.07	0	0.02	0.04	2.55	0.38	0.15	0.77	0.18	0.11	13.36	24.39	0	0	30	-0.62	9.19	-3.55	56.84	177.71	970.1	426.15	1223.45	695.05	1002.1	491.07	1179.17	476.04
36.102	1	0.05	0.03	0.01	0.08	0.4	0.05	0.08	0.17	0.06	99.2	2.48	20.2	92.34	0.06	9.48	0.02	0.07	2.81	0.06	0.49	0.04	0	0.02	0.05	2.18	0.46	0.17	0.78	0.19	0.12	22.87	23.82	0	0	30	-0.63	9.55	-3.59	56.77	174.81	957.02	424.62	1211.31	694.87	990.96	489.11	1165.21	475.01
36.136	1	0.05	0.02	0.01	0.07	0.61	0.05	0.08	0.19	0.05	98.77	4.6	24.4	94.49	0.05	7.03	0.01	0.05	2.47	0.06	0.2	0.01	0	0.02	0.06	1.38	0.6	0.19	1	0.25	0.14	15.68	27.8	0	0	30	4.11	7.79	-3.86	59.4	172.71	953.38	426.5	1207.13	696.63	988.11	495.84	1159.66	475.79
36.169	1	0.04	0.02	0.01	0.06	0.81	0.04	0.08	0.21	0.05	98.38	6.5	27	90.54	0.05	7.7	0.01	0.05	2.89	0.06	0.18	0.01	0	0.02	0.06	1.05	0.91	0.21	1.06	0.3	0.15	9.16	30.08	0	0	30	-1.19	10.7	-3.81	56.67	175.03	938.59	424.35	1192.39	693.81	971.93	489.04	1146.3	473.9
36.202	1	0.04	0.02	0.01	0.07	0.73	0.04	0.08	0.32	0.05	98.54	5.82	26.07	87.55	0.05	8.37	0.01	0.05	2.59	0.07	0.16	0.01	0	0.02	0.07	0.97	1.46	0.32	1.13	0.34	0.16	9.02	29.34	0	0	30	1.56	12.25	-3.78	58.29	168	932.51	426.61	1183.54	694.2	968.37	492.03	1135.57	475.58
36.236	1	0.04	0.01	0.01	0.06	0.99	0.04	0.08	0.4	0.07	98.02	8.79	28.91	91.02	0.07	7.44	0.01	0.04	2.48	0.06	0.24	0.02	0	0.01	0.06	0.6	2.1	0.4	1.29	0.41	0.2	15.04	32.11	0	0	30	1.14	10.42	-4.88	58.39	167.48	927.84	428.22	1178.9	695.91	962.65	494.51	1129.08	475.89
36.269	1	0.04	0.01	0.01	0.06	1.04	0.04	0.09	0.39	0.08	97.92	8.88	29.29	91.39	0.08	10.07	0.01	0.04	3.22	0.07	0.26	0.02	0	0.01	0.06	0.56	1.94	0.39	1.35	0.47	0.2	21.1	32.18	0	0	30	-4.07	10.19	-5.12	56.33	171.67	914.89	425.61	1170.38	695.24	949.14	490.43	1120.08	474.58
36.302	1	0.04	0.01	0.01	0.07	1.04	0.04	0.09	0.47	0.08	97.93	8.99	29.22	88.42	0.08	11.87	0.01	0.04	3.01	0.07	0.37	0.02	0	0.01	0.07	0.44	1.98	0.47	1.46	0.52	0.2	9.1	32.26	0	0	30	0.53	11.84	-5.39	58.4	167.39	907.79	427.68	1162.17	698.3	943.52	493.71	1110.09	477.13
36.336	1	0.04	0.01	0.01	0.08	1.03	0.03	0.11	0.48	0.1	97.93	8.95	29.16	87.57	0.1	15.58	0.01	0.04	3.06	0.07	0.48	0.02	0	0.02	0.08	0.43	1.77	0.48	2.02	0.59	0.26	7.79	32.23	0	0	30	-1.55	12.24	-5.16	57.44	170.87	897.25	427.26	1151.34	697.12	931.36	493.45	1101.19	474.63
36.369	1	0.04	0.01	0.01	0.09	0.95	0.03	0.12	0.36	0.11	98.1	7.99	28.4	88.84	0.11	17.6	0	0.05	3.05	0.08	0.39	0.02	0	0.02	0.07	0.43	1.62	0.36	2.24	0.69	0.26	4.15	31.46	0	0	30	-2.39	11.63	-5.88	57.27	168.31	888.46	426.2	1144.45	697.8	923.99	492.82	1091.19	473.48
36.402	1	0.04	0.01	0.01	0.11	0.66	0.04	0.14	0.28	0.12	98.69	5.11	24.98	85.82	0.12	21.43	0	0.05	2.32	0.09	0.33	0.02	0	0.02	0.07	0.4	1.55	0.27	2.74	0.86	0.28	6.09	28.48	0	0	30	-0.39	13	-5.94	57.95	169.82	878.9	424.88	1135.77	697.9	913.99	492.65	1082.64	472.73
36.436	1	0.04	0.01	0.01	0.13	0.55	0.04	0.16	0.28	0.13	98.91	3.95	23.26	85.59	0.13	23.8	0	0.05	2.35	0.11	0.27	0.01	0	0.02	0.07	0.43	1.54	0.2	3.5	1.23	0.28	7.75	26.81	0	0	30	0.8	13.09	-4.77	58.24	171.73	870.12	424.24	1126.78	697.9	905.53	491.29	1076.31	473.18
36.469	1	0.04	0.01	0.01	0.14	0.51	0.03	0.18	0.26	0.16	98.98	3.6	22.66	90.67	0.16	26.88	0	0.06	2.38	0.1	0.21	0.01	0	0.02	0.07	0.45	1.53	0.14	3.7	1.34	0.26	3.04	26.21	0	0	30	-0.55	10.63	-6.25	57.76	169.45	863.83	423.09	1122.99	698.48	899.85	491.41	1068.14	471.57
36.503	1	0.04	0.02	0.01	0.2	0.36	0.04	0.24	0.2	0.2	99.29	2.05	19.12	86.88	0.2	32.67	0	0.07	3.12	0.14	0.29	0.02	0	0.02	0.07	0.39	1.36	0.08	3.89	1.93	0.2	41.91	22.6	0	0	24	-8.6	12.55	-3.91	55.29	170.89	858.74	424.71	1113.28	692.79	894.49	486.19	1064.83	472.55
36.536	1	0.04	0.01	0.01	0.21	0.38	0.03	0.26	0.2	0.24	99.25	2.17	19.59	90.17	0.24	34.87	0	0.08	3.34	0.15	0.3	0.02	0	0.03	0.08	0.37	1.41	0.1	4.27	2.4	0.2	41.03	22.97	0	0	24	-0.22	10.92	-2.03	57.95	178.55	856.85	422.03	1115.09	695.09	893.03	489.02	1070.89	473.28
36.569	1	0.03	0.01	0.01	0.22	0.47	0.03	0.3	0.21	0.3	99.06	2.89	21.65	97.87	0.3	37.71	0	0.11	3.63	0.16	0.26	0.02	0	0.02	0.07	0.33	0.94	0.06	4.45	2.16	0.21	25.62	24.79	0	0	24	-8.15	2.87	-0.89	54.59	186.09	855.32	416.68	1126.02	701.41	895.05	481.07	1080.83	470.35
36.603	1	0.03	0.01	0.01	0.19	0.62	0.03	0.26	0.17	0.29	98.76	4.42	24.38	98.27	0.29	34.73	0	0.13	3.13	0.11	0.24	0.03	0	0.02	0.05	0.34	0.55	0.02	5.97	2.03	0.17	54.86	27.54	0	0	24	0.31	-1.79	-0.73	56.7	181.68	866.48	414.3	1141.58	707.46	910.78	482.31	1092.14	471.53
36.636	1	0.04	0.01	0.01	0.14	0.8	0.03	0.2	0.15	0.28	98.4	5.88	26.72	96.2	0.28	27.84	0.01	0.13	4	0.12	0.28	0.04	0	0.02	0.03	0.3	0.34	0.01	7.61	2.08	0.15	27.79	29.41	0	0	24	-3.22	-5.85	1.12	54.6	181.58	871.16	412.32	1153.18	712.94	921.3	475.96	1102.85	473.07
36.669	1	0.04	0.01	0.01	0.12	0.97	0.03	0.16	0.11	0.26	98.05	7.58	28.6	91.48	0.27	23.35	0.01	0.19	4.2	0.1	0.29	0.06	0	0.01	0.03	0.26	0.31	0.01	9.12	1.96	0.11	11.02	31.11	0	0	24	-2.47	-10.13	-0.66	53.67	185.52	891.67	413.39	1172.32	712.87	936.49	478.61	1121.91	472.61
36.703	1	0.04	0.01	0.01	0.11	1.29	0.03	0.14	0.08	0.24	97.43	10.58	31.17	62.13	0.26	20.64	0.01	0.28	4.68	0.07	0.43	0.11	0	0.01	0.03	0.24	0.23	0.01	12.5	1.95	0.08	13.89	33.39	0	1	30	-6.24	-19.52	2.11	52.86	183.43	896.69	410.9	1176.42	706.84	945.92	472.66	1129.34	470.93
36.736	1	0.04	0.01	0.01	0.08	2.12	0.03	0.11	0.07	0.22	95.75	15.7	35.5	26.92	0.24	14.17	0.01	0.34	8.1	0.08	0.67	0.26	0	0.01	0.03	0.22	0.21	0.03	14.05	2.2	0.07	3.05	36.21	0	0	30	-6.4	-26.99	1.14	53.58	167.93	908.61	411.7	1187.37	708.71	963.54	470.12	1131.47	471.29
36.77	1	0.05	0.01	0.01	0.07	3.53	0.03	0.09	0.14	0.18	92.94	22.77	40.05	30.82	0.18	8.22	0.01	0.42	11.69	0.06	0.65	0.56	0	0.01	0.03	0.23	0.21	0.14	18.31	2.67	0.06	1.05	39.07	0	0	30	-9.22	-26.04	0.49	53.51	168.06	922.9	406.75	1202.87	704.45	977.45	465.74	1145.5	464.03
36.803	1	0.05	0.01	0.01	0.07	3.55	0.03	0.08	0.17	0.16	92.89	23.78	40.18	18.08	0.16	5.5	0.01	0.52	11.13	0.04	0.66	0.43	0	0.01	0.03	0.24	0.17	0.17	22.81	3.25	0.06	2.43	39.42	0	0	30	-9.42	-29.55	2.21	54.12	161.23	926.56	406.9	1204.05	702.4	985.7	462.83	1146.92	464.4
36.836	1	0.06	0.01	0.01	0.06	3.3	0.04	0.08	0.25	0.14	93.41	21.36	39.42	11.41	0.14	3.98	0.01	0.48	11.44	0.04	0.58	0.34	0	0.01	0.04	0.24	0.2	0.25	22.71	3.59	0.06	4.88	38.56	0	0	30	-4.26	-32.25	3.67	54.3	154.06	936.59	406.25	1212.8	701.57	1000.81	459.82	1154.6	468.93
36.87	1	0.06	0.01	0.02	0.06	3.8	0.04	0.07	0.42	0.16	92.39	24.85	40.75	5.3	0.16	2.08	0.02	0.43	11.66	0.07	0.58	0.39	0	0.01	0.09	0.25	0.32	0.42	25.84	3.37	0.05	13.83	39.78	0	0	30	-5.14	-36.42	5.14	54.2	146.84	947.55	405.27	1220.44	697.29	1015.8	456.11	1162.27	466.68
36.903	1	0.06	0.01	0.02	0.06	3.4	0.04	0.07	0.74	0.19	93.2	24.32	39.66	4.42	0.19	1.42	0.03	0.43	9.95	0.07	0.75	0.45	0	0.01	0.21	0.3	0.54	0.74	23.64	3.09	0.06	11.73	39.6	0	0	30	-2.26	-37.37	4.14	54.17	145.36	960.27	408.45	1229.34	696.68	1025.97	459.94	1170.91	470.87
36.936	1	0.06	0.01	0.01	0.06	2.53	0.04	0.07	1.17	0.22	94.94	18.62	36.66	4.53	0.22	0.88	0.03	0.39	8.76	0.1	0.99	0.72	0	0.01	0.44	0.42	0.78	1.17	19.34	3.19	0.06	4.62	37.49	0	0	30	-3.66	-37.24	1.28	54.34	146.5	979.62	409.98	1246.82	696.72	1039.59	465.49	1186.08	467.57
36.97	1	0.05	0.01	0.01	0.05	3.02	0.04	0.07	1.53	0.26	93.95	23.6	38.01	4.66	0.26	0.52	0.06	0.33	8.31	0.12	1.66	1.23	0	0.01	0.71	0.42	1.03	1.53	16.92	2.84	0.06	4.66	39.36	0	0	30	-2.99	-37.09	3.43	53.93	150.19	983.86	413.36	1248.94	697.07	1044.14	465.54	1194.12	473.48
37.003	1	0.05	0.01	0.01	0.05	2.67	0.04	0.07	1.43	0.34	94.66	22.17	36.69	3.6	0.34	0.37	0.07	0.32	7.04	0.15	1.99	1.29	0	0.01	1.25	0.56	1.18	1.43	13.25	2.86	0.05	4.83	38.85	0	0	30	-1.92	-38.44	1.98	54.77	139.45	1011.51	416.53	1268.72	694.04	1070.97	471.88	1210.42	471.39
37.036	1	0.05	0.01	0.01	0.04	2.92	0.04	0.07	1.92	0.47	94.16	23.69	37.44	2.87	0.47	0.31	0.09	0.31	7.61	0.26	1.79	0.94	0	0.01	1.92	0.65	1.35	1.22	10.52	2.98	0.06	6.5	39.39	0	0	30	-5.26	-39.61	1.59	53.93	139.22	1015.51	420.81	1271.39	695.65	1073.88	473.66	1213.1	474.11
37.07	1	0.05	0.01	0.01	0.05	2.2	0.04	0.07	2.88	0.68	95.6	17.33	34.66	3.1	0.68	0.25	0.12	0.26	7.29	0.33	1.36	0.84	0	0.01	2.88	0.89	1.36	1.09	9.4	3.36	0.05	6.92	36.94	0	0	30	-2.77	-39.22	3.41	55.51	133.17	1045.67	423.66	1296.57	693.04	1106.99	477.74	1240.16	477.27
37.103	1	0.05	0.01	0.01	0.05	2.15	0.05	0.07	4.71	0.87	95.7	16.54	34.04	4.95	0.87	0.19	0.14	0.24	7.59	0.44	0.99	0.55	0	0.01	4.71	0.99	1.85	1.57	6.84	2.94	0.06	5.56	36.59	0	0	30	-2.82	-36.78	1.5	54.02	139.54	1045.26	423.73	1301.53	698.3	1103.6	476.07	1243.06	480.74
37.137	1	0.05	0.02	0.01	0.05	1.32	0.05	0.07	4.23	1.07	97.37	10.07	29.42	2.22	1.07	0.24	0.2	0.23	5.75	0.38	0.91	0.75	0	0.02	4.23	1.91	1.97	2.21	3.95	3.71	0.06	15.69	33.04	0	0	30	-5.55	-40.92	3.85	55.61	133.23	1072.35	427.45	1324.4	696.13	1134.87	481.72	1268.09	479.93
37.17	1	0.05	0.02	0.01	0.05	0.98	0.06	0.07	4.83	1.32	98.03	6.95	26.2	2.26	1.32	0.2	0.28	0.18	5.53	0.45	0.93	0.51	0	0.02	4.83	2.39	2.35	3.22	2.49	4.05	0.08	7.58	30.52	0	0	30	-2.66	-40.84	4.51	54.17	136.39	1074.72	428.66	1329.81	702.11	1138.34	477.01	1274.36	487.04
37.203	1	0.05	0.02	0.01	0.06	0.87	0.06	0.07	4.07	2.06	98.26	5.91	24.89	1.65	2.06	0.23	0.32	0.13	5.52	0.43	1.08	0.55	0	0.02	4.07	2.49	2.04	3.68	2.2	3.88	0.09	10.88	29.44	0	0	30	-2.91	-42.43	5.91	55.76	131.28	1101.99	431.02	1354.45	701.34	1168.61	480.88	1299.72	487.52
37.237	1	0.06	0.03	0.01	0.07	0.46	0.07	0.07	4.23	2.7	99.08	2.6	18.62	2.79	2.7	0.25	0.49	0.1	4.6	0.35	1.14	0.49	0	0.02	4.23	4.01	2.14	3.51	1.2	3.37	0.12	7.63	24.13	0	0	30	-3.76	-39.76	3.77	53.78	140.84	1098.39	430.99	1357.96	708.18	1161.05	480.21	1301.53	490.25
37.27	1	0.06	0.03	0.01	0.07	0.46	0.07	0.07	3.37	3.59	99.07	2.66	18.78	1.9	3.59	0.31	0.52	0.07	4.48	0.33	1.22	0.44	0	0.01	3.37	4.36	1.88	2.95	1.18	3.12	0.12	11.79	24.27	0	0	30	-3.6	-41.73	7.15	55.51	131.34	1125.19	433.08	1380.74	705.2	1194.94	484.42	1326.15	490.34
37.303	1	0.06	0.04	0.01	0.08	0.38	0.08	0.08	2.57	4.9	99.23	2.02	16.99	1.62	5.54	0.37	0.64	0.05	4.57	0.23	1.14	0.5	0	0.01	2.57	4.9	1.84	1.57	0.91	2.54	0.13	14.35	22.52	0	0	30	-6.43	-42.53	5.57	53.32	135.03	1124.5	433.4	1384.92	711.62	1193.01	480.93	1327.7	490.38
37.337	1	0.06	0.04	0.01	0.08	0.35	0.09	0.08	2.06	5.3	99.31	1.74	16.03	1.56	5.3	0.4	0.82	0.04	4.68	0.24	1.28	0.36	0	0.01	2.06	6.86	2.2	1.48	0.52	1.77	0.14	5.01	21.56	0	0	30	-4.64	-42.71	8.67	54.31	135.76	1142.75	435.28	1402.13	710.49	1215.05	481.44	1350.03	495.92
37.37	1	0.06	0.04	0.01	0.08	0.33	0.09	0.08	1.4	6.84	99.33	1.63	15.52	2.16	6.84	0.48	0.87	0.04	4.85	0.2	1.4	0.33	0	0.01	1.4	7.21	2.24	1.04	0.51	1.53	0.12	6.21	21.16	0	0	30	-6.56	-41.06	6.49	53.61	135.75	1150.37	434.58	1412.32	713.1	1220.4	484.63	1355.95	491.92
37.403	1	0.06	0.04	0.01	0.09	0.32	0.1	0.08	1.31	7.67	99.35	1.52	15.01	2.66	7.79	0.47	0.86	0.03	5.21	0.19	1.42	0.27	0	0.01	1.31	7.67	2.76	0.96	0.41	1.26	0.11	10.04	20.7	0	0	30	-7.17	-40	5.98	53.63	133.35	1165.99	435.15	1427.88	714.18	1236.26	485.3	1369.46	491.55
37.437	1	0.05	0.04	0.01	0.09	0.36	0.1	0.09	1	7.34	99.27	1.8	15.67	2.22	9.45	0.71	0.89	0.03	5.04	0.13	1.74	0.3	0	0.01	0.98	7.34	2.76	1	0.41	1.1	0.1	12.46	21.8	0	0	30	-6.92	-40.92	6.43	53.08	134.87	1172.55	432.9	1436.78	713.96	1244	483.56	1378.71	490.22
37.47	1	0.05	0.04	0.01	0.09	0.39	0.1	0.09	0.89	7.13	99.22	1.97	16.27	3.3	10.04	0.74	0.89	0.04	5.22	0.1	1.82	0.34	0	0	0.79	7.13	2.9	0.65	0.53	1.17	0.08	17.72	22.34	0	0	30	-4.96	-38.89	4.38	52.82	143.11	1184.75	435.41	1446.25	715.46	1248.05	485.28	1390.94	493.23
37.504	1	0.05	0.04	0.01	0.1	0.35	0.11	0.1	0.88	6.41	99.31	1.58	14.86	1.52	10.98	1.07	0.88	0.05	5.8	0.13	2.14	0.7	0	0	0.54	6.41	2.45	0.26	0.72	1.22	0.08	9.63	20.96	0	0	30	-2.66	-42.85	6.94	52.24	130.05	1195.28	435.12	1458.4	717.96	1269.38	483.81	1398.95	495.05
37.537	1	0.05	0.04	0.01	0.1	0.35	0.11	0.1	0.81	7.94	99.29	1.64	14.83	1.09	12.28	1.23	0.81	0.06	5.84	0.11	2.3	0.61	0	0	0.45	7.94	2.23	0.17	1.01	1.27	0.07	5.21	21.18	0	0	30	-4.34	-44.53	5.07	52.62	133.52	1208.1	432.91	1475.35	719.58	1280.08	484.92	1413.47	490.82
37.57	1	0.05	0.04	0.01	0.11	0.32	0.12	0.1	0.85	7.82	99.36	1.37	13.65	1.36	12.5	1.34	0.85	0.07	6.08	0.11	2.43	0.45	0	0	0.45	7.82	1.91	0.12	1.12	1.25	0.06	11.36	20.06	0	0	30	0.17	-43.43	5.55	52.8	140.77	1211.45	430.79	1482.54	721.38	1282.97	480.53	1422.84	496.35
37.604	1	0.05	0.04	0.01	0.12	0.32	0.14	0.12	0.96	10.19	99.35	1.38	12.89	1.18	15.94	1.45	0.96	0.08	6.31	0.1	2.67	0.39	0	0	0.47	10.19	2.04	0.14	1.47	1.24	0.04	8.78	20.1	0	0	30	-3.13	-44.12	7.25	53.92	147.24	1226.97	429.29	1497.87	717.59	1298.06	479.01	1444.68	492.6
37.637	1	0.05	0.04	0.01	0.12	0.33	0.14	0.12	0.9	12.02	99.34	1.37	13.15	1.32	15.64	1.51	0.9	0.1	6.77	0.1	2.64	0.25	0	0	0.41	12.02	1.78	0.2	1.42	1.19	0.05	2.56	20.07	0	0	30	-0.78	-43.58	5.88	54.29	137.32	1242.83	429.89	1511.11	719.08	1314.77	481.46	1451.74	491.36
37.67	1	0.05	0.04	0.01	0.12	0.32	0.15	0.12	0.89	11.21	99.35	1.28	12.74	0.79	16.27	1.51	0.89	0.09	7.35	0.1	2.48	0.26	0	0	0.42	11.21	1.83	0.46	1.6	1.02	0.04	14.7	19.56	0	0	30	-3.38	-46.19	7.92	53.41	128.94	1240.68	428.48	1511.88	719.11	1321.22	477.2	1449.51	490.14
37.704	1	0.05	0.04	0.01	0.12	0.32	0.13	0.11	0.77	13.06	99.36	1.27	13.53	0.73	13.9	1.62	0.77	0.09	7.39	0.11	1.77	0.34	0	0	0.41	13.06	1.64	0.77	1.8	0.99	0.04	10.4	19.52	0	0	30	-1.64	-46.56	8.32	55.08	141.89	1263.15	425.54	1535.66	715.64	1339.53	475.84	1480.69	490.2
37.737	1	0.06	0.04	0.01	0.12	0.31	0.13	0.11	1.12	13.03	99.38	1.29	13.69	2.05	13.03	1.89	0.68	0.1	6.43	0.09	1.13	0.37	0	0	0.42	13.22	1.72	1.12	1.69	0.91	0.03	13.06	19.66	0	0	30	-3.65	-41.34	5.18	54.55	143.05	1265.97	429.71	1539.41	723.28	1336.64	480.97	1479.33	491.07
37.771	1	0.05	0.04	0.01	0.13	0.28	0.14	0.12	1.65	12.34	99.44	1.29	12.52	0.53	15.75	1.5	0.61	0.08	4.66	0.06	0.56	0.22	0	0	0.46	12.34	1.96	1.65	1.89	0.82	0.03	19.37	19.65	0	0	30	-2.45	-48.21	7.28	53.78	129.47	1269.27	429.23	1543.91	724.09	1350.79	477.45	1479.39	492.41
37.804	1	0.05	0.05	0.01	0.14	0.25	0.16	0.13	1.08	12.53	99.5	1.15	11.26	0.41	17.91	1.61	0.58	0.06	4.4	0.05	0.5	0.16	0	0	0.37	12.53	2.71	1.08	1.88	0.79	0.02	14.76	18.84	0	0	30	-4.04	-49.42	9.66	53.69	121.97	1273.12	428.43	1547.95	720.84	1361.48	479.62	1483	490.12
37.837	1	0.05	0.05	0.01	0.16	0.24	0.18	0.15	0.75	12.99	99.51	1.11	10.47	0.55	20.66	1.73	0.61	0.05	4.34	0.05	0.52	0.19	0	0	0.3	12.99	3.37	0.75	1.89	0.83	0.02	24.77	18.6	0	0	30	-2.9	-48.02	4.05	53.87	123.73	1288.95	431.24	1562.23	726.43	1367.36	483.32	1490.88	490.54
37.871	1	0.05	0.05	0.01	0.2	0.2	0.23	0.18	0.6	14.65	99.53	0.87	7.49	0.16	25.38	1.95	0.6	0.04	3.98	0.04	0.49	0.18	0	0	0.25	14.65	3.15	0.53	2.04	1	0.02	23.29	16.81	0	0	30	3.21	-54.24	5.07	53.4	111.44	1298.28	435.03	1568.42	727.21	1383.28	484.89	1493.64	500.33
37.904	1	0.05	0.06	0.01	0.29	0.15	0.37	0.27	0.66	15.88	99.26	1.05	3.28	0.16	34.41	2.06	0.66	0.03	3.19	0.04	0.46	0.31	0	0	0.25	15.88	3.43	0.46	1.96	1.23	0.02	40.46	14.96	0	0	30	-1.81	-54.25	4.4	52.71	111.85	1298.96	436.65	1571.12	729.13	1383.62	485.49	1494.77	498.01
37.937	1	0.04	0.06	0.01	0.42	0.13	0.6	0.42	0.79	17.34	98.8	2.29	0	0.14	44.61	2.54	0.79	0.03	2.64	0.03	0.59	0.78	0	0	0.2	17.34	3.34	0.51	2.03	1.4	0.02	32.23	14.04	0	0	30	-0.35	-54.88	1.49	52.83	111.99	1304.35	435.93	1577.32	730.82	1384.87	489.1	1496.6	496.68
37.971	1	0.03	0.07	0.01	0.73	0.11	1.22	0.79	0.96	19.46	97.56	7.2	0	0.07	59.64	2.7	0.96	0.04	2.45	0.03	0.6	1.1	0	0	0.13	19.46	3.18	0.43	1.87	1.52	0.02	30.55	12.73	0	0	30	-4.94	-58.67	2.57	51.89	101.21	1299.8	436.1	1571.6	729.52	1386.67	486.74	1487.8	490.66
38.004	1	0.03	0.08	0.01	0.91	0.1	1.65	1	1.05	16.76	96.7	10.92	0	0.08	65.6	2.59	1.05	0.03	2.17	0.04	0.55	1.06	0	0	0.15	16.76	3.6	0.68	1.6	1.57	0.02	12.92	11.8	0	0	30	1.53	-57.69	9.96	53.56	100.67	1300.14	434.55	1573.36	725.8	1399.87	477.77	1497.37	502.84
38.037	1	0.03	0.08	0.01	0.99	0.1	1.75	1.06	1.17	14.59	96.5	11.51	0	0.03	66.54	3.18	1.17	0.04	2.53	0.05	0.54	1.32	0	0	0.17	14.59	4.31	0.96	1.41	1.38	0.02	12.63	11.19	0	0	30	1.09	-62.74	6.64	54.17	85.95	1296.94	438.9	1565.18	726.71	1396.3	483.7	1480.28	502
38.071	1	0.03	0.09	0.01	1	0.09	1.82	1.03	1.34	11.94	96.36	10.93	0	0.09	65.92	3.02	1.34	0.04	3.32	0.07	0.43	1.27	0	0	0.26	11.94	3.82	1.31	1.03	1.41	0.02	9.04	9.88	0	0	30	1.41	-57.05	5.53	54.89	99.24	1303.74	433.82	1561.38	705.26	1390.26	473.18	1485.61	500.7
38.104	1	0.03	0.09	0.01	0.99	0.08	1.7	0.99	2.32	11.01	96.6	10.38	0	0.11	64.18	3.84	1.37	0.05	3.52	0.08	0.4	1.45	0	0	0.34	11.01	3.99	2.32	1.1	1.5	0.02	2.67	9.32	0	0	30	3.92	-55.84	5.12	54.92	97.59	1307.54	436.18	1563.42	709.39	1392.71	479.2	1487.52	502.32
38.138	1	0.04	0.1	0.01	1	0.08	1.64	0.94	1.59	6.55	96.72	8.03	0	0.11	61.77	4.52	1.59	0.07	5.57	0.09	0.41	4.29	0	0.01	0.38	6.55	4.21	1.12	1.22	1.82	0.02	3.63	7.79	0	0	30	0.48	-56.25	3.38	54.62	100.8	1303.97	436.33	1557.45	705.52	1383.79	478.93	1482.63	498.72
38.171	1	0.04	0.12	0.01	0.91	0.07	1.36	0.81	1.73	5.61	97.28	5.6	0	0.04	56.96	5.53	1.73	0.09	4.95	0.12	0.37	3.67	0	0.01	0.39	5.61	3.2	0.8	1.23	2.17	0.02	2.2	6.49	0.66	0	30	1.06	-60.92	5.27	54.61	86.74	1303.94	435.27	1548.74	696.64	1388.99	475.77	1473.74	494.2
38.204	1	0.04	0.12	0.01	0.96	0.07	1.36	0.86	1.6	5.36	97.27	5.82	0	0.21	57.29	6.3	1.6	0.13	5.28	0.13	0.38	3.67	0	0.01	0.38	5.36	3.99	0.39	1.38	2.22	0.02	6.66	6.39	0.97	0	30	-7.93	-52.92	5.63	53.97	109.14	1303.79	433.87	1548.83	694.99	1377.49	477.86	1486.46	484.01
38.238	1	0.05	0.15	0.01	0.95	0.06	1.24	0.8	2.06	5.05	97.52	4.6	0	0.03	53.94	7.23	2.06	0.15	4.87	0.15	0.32	2.9	0	0.01	0.52	5.05	4.02	0.3	1.67	2.98	0.01	8.16	4.96	2.55	0	30	-0.96	-62.19	7.61	53.9	83.94	1300.62	430.28	1544.68	691.7	1389.68	470.44	1472.23	485.67
38.271	1	0.05	0.16	0.01	0.99	0.05	1.27	0.84	2.12	4.44	97.47	4.78	0	0.2	54.59	7.96	2.12	0.17	3.89	0.15	0.27	1.67	0	0.01	0.52	4.44	3.03	0.45	1.52	2.8	0.01	5.44	4.56	2.85	0	30	1.39	-53.03	5.98	54.38	102.58	1307.73	425.08	1558.49	691.76	1388.73	466.2	1488.8	488.77
38.304	1	0.05	0.21	0.01	0.91	0.05	1.25	0.76	2.27	4.15	97.5	4.19	0	0.23	53.13	6.53	2.27	0.14	3.63	0.17	0.27	0.98	0	0.01	0.43	4.15	2.01	0.78	1.25	3.28	0.02	12.44	3.83	4.61	0	30	4.18	-52.45	2.7	54.08	112.09	1300.67	416.03	1562.75	695.39	1378.3	462.49	1488.28	484.13
38.338	1	0.05	0.2	0.01	0.79	0.04	1.05	0.63	2.57	3.41	97.9	2.98	0	0.36	48.37	6.21	2.57	0.11	2.93	0.12	0.23	0.52	0	0.01	0.39	3.41	2.16	1.6	1.14	3.79	0.02	33.22	3.03	3.34	0	30	-0.04	-50.13	1.97	54.49	128.21	1294.57	410.92	1563.74	697.37	1366.13	460.6	1493.41	475.97
38.371	1	0.06	0.17	0.01	0.72	0.04	0.93	0.56	2.48	3.57	98.14	2.49	0	0.97	45.81	6.22	2.48	0.11	2.91	0.11	0.26	0.4	0	0.01	0.36	3.57	2.21	1.86	1.09	3.76	0.03	21.3	3.17	1.89	0	30	-0.37	-45.15	1.45	55.41	141.22	1290.24	410.14	1562.27	698.8	1355.83	461.86	1496.31	476.3
38.404	1	0.06	0.17	0.01	0.67	0.04	0.88	0.51	2.38	2.93	98.24	2.16	0	0.63	44.47	5.44	2.38	0.11	2.98	0.09	0.29	0.25	0	0.02	0.38	2.93	2.42	1.43	1.03	3.39	0.03	20.5	3.31	1.84	0	30	-0.66	-47.28	1.85	55.29	134.69	1281.17	405.28	1558.22	701.75	1353.02	458.64	1487.23	469.91
38.438	1	0.06	0.16	0.01	0.6	0.04	0.79	0.44	2.09	2.28	98.43	1.76	0	0.69	42.04	4.84	2.09	0.1	2.91	0.07	0.33	0.24	0	0.02	0.45	2.28	2.81	1.23	0.91	2.85	0.04	7.94	3.3	1.42	0	30	0.74	-46.85	1.97	55.32	133.14	1276.51	399.27	1551.81	693.43	1348.56	451.59	1480.94	465.75
38.471	1	0.07	0.15	0.01	0.41	0.04	0.49	0.28	1.88	2.38	99.02	0.81	0	1.06	31.71	4.47	1.88	0.1	3.33	0.06	0.36	0.27	0	0.02	0.57	2.38	2.32	0.99	0.89	2.55	0.04	12.09	3.73	0.9	0	30	-1.04	-44.7	2.09	56.14	138.78	1272.62	403.24	1546.47	696.6	1341.1	456.8	1479.55	466.45
38.505	1	0.08	0.15	0.02	0.3	0.04	0.33	0.18	1.49	2.27	99.34	0.42	0	1.17	22.59	3.73	1.49	0.11	3.83	0.05	0.43	0.47	0	0.03	0.57	2.27	2.23	0.62	0.86	2.13	0.05	5.95	3.47	0.45	0	30	-8.69	-44.19	3.93	55.85	129.15	1266.29	405.16	1530.84	687.11	1337.37	452.91	1466.28	460.93
38.538	1	0.09	0.14	0.02	0.25	0.05	0.26	0.15	1.29	2.79	99.47	0.33	0	1.11	17.82	3.56	1.29	0.13	4.45	0.05	0.46	0.62	0	0.03	0.53	2.79	2.59	0.53	0.85	1.81	0.05	12.1	3.54	0	0	30	-4.79	-44.45	3.07	56.09	130.09	1260.82	401.24	1528.86	687.35	1332.1	450.82	1461.77	461.19
38.571	1	0.09	0.14	0.02	0.22	0.05	0.21	0.12	1.22	3.32	99.57	0.33	0	2.87	13.24	3.98	1.22	0.17	5.28	0.06	0.51	0.84	0	0.03	0.54	3.32	2.61	0.23	0.92	1.66	0.05	8.48	3.63	0	0	30	-6.62	-39.6	1.14	56.33	144.41	1252.83	396.57	1521.31	680.72	1314.39	448.11	1458.55	456.55
38.605	1	0.09	0.13	0.02	0.21	0.05	0.21	0.12	1.07	3.64	99.58	0.33	0	0.64	13.03	3.87	1.07	0.25	4.5	0.06	0.64	0.75	0	0.02	0.47	3.64	1.93	0.11	0.99	1.5	0.07	15.41	3.87	0	0	30	-2.89	-47.23	1.08	55.72	127.49	1243.27	392.3	1510.07	677.06	1312.38	443.58	1439.55	452.67
38.638	1	0.1	0.14	0.02	0.19	0.05	0.19	0.11	1.1	4.3	99.61	0.33	0	0.7	11.3	3.17	1.1	0.26	3.97	0.07	0.85	0.7	0	0.02	0.5	4.3	1.15	0.11	1.08	1.6	0.07	6.41	3.8	0	0	30	-0.14	-46.77	0.57	55.93	125.81	1236.98	394.08	1504.99	679.31	1307.05	445	1432.11	458.67
38.671	1	0.1	0.14	0.02	0.18	0.04	0.18	0.1	1.07	5.12	99.64	0.33	0	1.22	9.77	2.92	1.07	0.3	3.12	0.08	0.81	0.58	0	0.02	0.51	5.12	0.75	0.11	1.04	1.57	0.08	2.89	3.72	0	0	30	0.22	-43.96	3.3	56.14	126.32	1224.98	392.74	1488.77	674.99	1296.47	441.75	1421.91	456.59
38.705	1	0.1	0.14	0.02	0.18	0.04	0.17	0.1	1.09	7.23	99.65	0.33	0	2.85	9.31	2.9	1.09	0.38	2.71	0.11	0.9	0.71	0	0.02	0.54	7.23	0.61	0.15	0.98	1.41	0.13	2.33	4.02	0	0	30	-2.57	-39.64	0.6	56.22	135.43	1215.03	392.14	1479.57	673.17	1278.5	443.53	1413.5	454.26
38.738	1	0.1	0.14	0.02	0.17	0.04	0.17	0.1	1.13	7.5	99.65	0.33	0	1.6	8.97	2.64	1.13	0.38	2.79	0.15	1.07	1.6	0	0.02	0.64	7.5	0.4	0.22	1.14	1.69	0.13	2.02	3.97	0	0	30	0.96	-42.6	-0.31	56.28	131.74	1205.88	390.11	1474.86	675.7	1272.31	442.39	1403.28	456.63
38.772	1	0.1	0.13	0.02	0.17	0.05	0.17	0.1	1.06	8.36	99.65	0.33	0	3.69	9.77	2.36	1.06	0.36	2.79	0.16	1.29	2.35	0	0.02	0.89	8.36	0.37	0.21	1.34	1.66	0.17	2.27	4.62	0	0	30	-1.37	-38.31	-1.37	56.82	137.18	1196.02	386.5	1470.28	675.78	1261.02	439.62	1397.44	454.07
38.805	1	0.1	0.13	0.02	0.17	0.05	0.18	0.1	1.47	9.66	99.64	0.33	0	1.18	9.88	2.03	1.23	0.32	2.79	0.15	1.35	2.08	0	0.02	1.47	9.66	0.33	0.24	1.7	1.8	0.19	1.91	4.83	0	0	30	2.06	-44.12	-2	56.53	126.9	1180.72	379.46	1458.36	676.23	1251.44	436.12	1377.93	446.31
38.838	1	0.1	0.13	0.02	0.18	0.05	0.19	0.11	2.21	8.51	99.62	0.33	0	8.41	11.35	2.15	1.22	0.3	2.41	0.11	1.24	1.77	0	0.02	2.21	8.51	0.37	0.27	1.88	2.02	0.19	1.57	4.84	0	0	30	2.47	-33.94	-2.95	57.37	145.52	1169.91	380.81	1450.68	677.44	1231.79	438.81	1376.72	451.89
38.872	1	0.1	0.13	0.02	0.18	0.05	0.19	0.1	3.55	8.49	99.62	0.33	0	4.39	11.06	1.89	1.23	0.28	2.55	0.11	1.23	1.05	0	0.02	3.55	8.49	0.44	0.29	2.42	1.95	0.19	1.17	5.38	0	0	30	6.32	-37.4	-3.83	56.79	145.05	1152.49	378.59	1437.89	682.63	1215.25	441.23	1360	450.54
38.905	1	0.1	0.13	0.02	0.17	0.05	0.18	0.1	4.99	8.79	99.63	0.33	0	12.7	9.57	1.76	1.34	0.29	3.03	0.11	1.45	0.94	0	0.02	4.99	8.79	0.7	0.35	2.75	2.06	0.22	1.11	5.54	0	0	30	1.32	-31.64	-5.12	56.42	151.24	1139.51	380.58	1424.52	682.64	1197.29	444.88	1348.5	447.5
38.938	1	0.11	0.12	0.03	0.16	0.06	0.17	0.09	5.8	7.75	99.65	0.33	0	6.39	7.75	1.81	1.33	0.3	3.69	0.13	1.14	0.84	0	0.02	5.8	8.4	0.79	0.31	2.98	2.52	0.23	2.89	5.72	0	0	30	3.34	-35.42	-3.51	55.85	149.08	1128.43	389.02	1407.59	686.89	1186.35	451.94	1335.4	455.04
38.972	1	0.11	0.12	0.03	0.15	0.06	0.16	0.09	5.43	5.41	99.68	0.33	0	13.06	5.41	1.78	1.18	0.24	5.7	0.13	0.83	0.62	0	0.02	5.43	7.43	0.67	0.37	4.17	3.27	0.22	2.47	5.81	0	0	30	-1.98	-31.48	-3.1	55.3	150.57	1113.63	397.4	1387.12	687.79	1168.81	457.67	1319.38	458.88
39.005	1	0.11	0.12	0.03	0.13	0.08	0.14	0.08	4.62	3.12	99.72	0.33	1.89	28.06	3.12	1.65	1	0.21	8.14	0.15	0.61	0.51	0	0.02	4.62	7.13	0.69	0.66	4.13	3.36	0.19	8.75	6.56	0	0	30	3.15	-26.71	-4.31	54.97	164.93	1095.35	397.98	1370	688.1	1141.96	462.62	1306.89	463.25
39.038	1	0.11	0.11	0.02	0.12	0.09	0.12	0.07	3.74	1.81	99.75	0.33	3.82	55.25	1.81	1.81	0.86	0.22	8.3	0.14	0.36	0.3	0	0.01	3.74	7.03	0.63	0.85	4.15	3.18	0.19	9.47	7.74	0	0	30	2.31	-20.95	-5.1	55.62	162.7	1089.33	405.68	1357.2	691.14	1133.28	472.64	1295.73	463.49
39.072	1	0.11	0.1	0.02	0.12	0.09	0.11	0.07	2.31	1.08	99.76	0.33	4.34	88.72	1.08	1.88	0.83	0.23	7.24	0.14	0.27	0.14	0	0.01	2.31	5.75	0.5	1.79	4.01	3.69	0.2	10.02	8.36	0	0	30	7.49	-11.69	-2.46	59.09	164.06	1082.23	415.01	1343.24	695.13	1125.88	478.37	1289.92	475.63
39.105	1	0.11	0.1	0.02	0.11	0.1	0.11	0.07	1.79	0.81	99.77	0.33	5.21	92.81	0.74	1.6	0.81	0.21	7.51	0.21	0.3	0.12	0	0.01	1.44	4.77	0.42	1.79	3.97	3.12	0.15	73.67	8.84	0	0	30	5.82	-9.21	2.4	59.38	167.31	1060.28	419.83	1320.56	698.36	1108.44	475.31	1275.4	486.2
39.139	1	0.1	0.08	0.02	0.11	0.11	0.1	0.07	1.53	0.67	99.78	0.36	6.62	91.41	0.54	1.76	0.67	0.2	5.62	0.27	0.24	0.03	0	0.02	0.98	3.43	0.37	1.53	3.16	2.36	0.12	50.15	10.64	0	0	30	6.59	-10.18	-1.1	58.85	170.12	1056.44	420.57	1317.39	698.57	1098.73	480.98	1268.81	484.65
39.172	1	0.09	0.07	0.02	0.1	0.14	0.09	0.07	0.97	0.55	99.73	0.47	9	96.02	0.48	2.34	0.55	0.19	5.79	0.34	0.23	0.05	0	0.02	0.58	3	0.26	0.97	2.8	1.85	0.1	67.05	12.56	0	0	30	3.91	-6.08	1.25	58.48	172.58	1039.76	424.87	1300.05	701.27	1083.85	480.78	1256.12	491.21
39.205	1	0.09	0.07	0.02	0.1	0.15	0.09	0.07	0.52	0.52	99.7	0.51	10.17	96.54	0.45	3.36	0.52	0.23	6.68	0.47	0.23	0.08	0	0.02	0.38	2.96	0.21	0.45	2.5	1.61	0.09	33.39	13.15	0	0	30	1.47	-5.35	1.65	56.91	179.24	1033.45	426.78	1294.06	701.86	1074.99	481.67	1253.83	493.51
39.239	1	0.08	0.05	0.02	0.09	0.18	0.08	0.07	0.4	0.46	99.63	0.74	12.23	97.56	0.46	4.07	0.38	0.31	4.98	0.41	0.21	0.07	0	0.02	0.3	1.99	0.22	0.4	1.84	1.04	0.07	8.85	15.66	0	0	30	0.04	-3.55	1.3	56.62	177.73	1023.81	428.68	1285.9	705.64	1066.34	484.25	1243.8	493.96
39.272	1	0.07	0.05	0.01	0.1	0.19	0.07	0.08	0.3	0.51	99.62	0.81	12.77	97.53	0.51	6.18	0.3	0.36	4.21	0.31	0.16	0.1	0	0.02	0.18	1.77	0.2	0.19	1.8	0.92	0.06	22.06	16.37	0	0	30	-5.51	-3.61	1.51	54.65	172.28	1018.49	430.8	1279.91	707.22	1063.61	485.13	1235.77	491.49
39.305	1	0.06	0.04	0.01	0.1	0.25	0.06	0.09	0.22	0.68	99.5	1.21	15.5	98.65	0.68	9.68	0.22	0.4	3.56	0.39	0.11	0.06	0	0.02	0.12	1.66	0.17	0.16	1.64	0.68	0.05	68.12	19.16	0	0	30	-6.12	-0.53	0.68	54.59	172.75	1008.6	429.61	1271.29	708.12	1053.03	486.12	1225.78	487.54
39.339	1	0.05	0.02	0.01	0.1	0.42	0.05	0.11	0.16	0.79	99.16	2.54	20.52	98.2	0.79	15.5	0.13	0.47	3.27	0.4	0.07	0.04	0	0.02	0.08	1.26	0.16	0.16	1.29	0.36	0.03	60.39	23.97	0	0	30	-6.07	-2.01	0.05	54.32	174.57	1001.63	427.79	1269.1	710.64	1046.66	485.38	1221.21	487.44
39.372	1	0.04	0.02	0.01	0.13	0.5	0.04	0.16	0.11	0.84	98.99	3.17	22.24	98.72	0.84	23.36	0.11	0.58	3.71	0.25	0.05	0.03	0	0.02	0.05	1.03	0.14	0.1	1.32	0.32	0.03	66.61	25.39	0	0	30	-6.35	-0.27	0.14	54.16	176.65	993.92	427.79	1261.83	711.56	1038.28	486.11	1214.93	486.25
39.405	1	0.03	0.01	0.01	0.18	0.65	0.03	0.25	0.08	0.73	98.69	4.36	24.72	98.27	0.73	34.78	0.08	0.7	4.3	0.2	0.05	0.04	0	0.01	0.04	0.88	0.11	0.07	1.25	0.25	0.03	71.5	27.45	0	0	30	-6.3	-1.81	0.84	53.85	179.67	989.39	426.92	1256.83	710.35	1032.9	484.89	1212.57	485.36
39.439	1	0.02	0.01	0.01	0.17	1.29	0.02	0.31	0.05	0.62	97.42	9.67	31.08	98.39	0.62	39.73	0.05	0.83	5.93	0.22	0.08	0.06	0	0.01	0.02	0.66	0.08	0.04	1.08	0.14	0.01	81.11	32.77	0	0	30	-7.29	-1.43	0.72	53.85	176.29	983.56	425.81	1251.58	710.06	1028.9	483.52	1205.19	483.56
39.472	1	0.02	0.01	0.01	0.17	1.5	0.02	0.31	0.05	0.46	96.99	11.8	32.59	98.5	0.46	40.35	0.05	0.76	5.96	0.12	0.1	0.08	0	0.01	0.02	0.57	0.08	0.03	1.05	0.12	0.02	50.05	34.15	0	0	30	-5.68	1.07	-0.35	54.7	178.46	976.12	425.27	1242.37	707.34	1018.1	484.72	1196.55	482.53
39.506	1	0.02	0	0.01	0.16	1.74	0.02	0.33	0.04	0.37	96.53	14.9	34.06	98.68	0.44	41.79	0.04	0.72	5.25	0.09	0.13	0.09	0	0.01	0.02	0.37	0.07	0.03	0.81	0.07	0.01	50.27	35.83	0	0	24	-8.62	0.41	-0.05	54.35	174.3	970.87	425.8	1234.16	704.23	1013.87	483.12	1188.16	481.4
39.539	1	0.02	0	0.01	0.17	1.67	0.02	0.33	0.04	0.22	96.66	14.32	33.69	98.13	0.49	41.62	0.04	0.65	5.13	0.09	0.13	0.07	0	0.01	0.02	0.22	0.07	0.03	0.82	0.06	0.01	69.61	35.53	0	0	24	-9.4	2.19	-0.22	54.27	179.2	968.47	425.17	1232.35	703.57	1009.1	483.18	1188.27	480.23
39.572	1	0.02	0.01	0.01	0.14	1.55	0.02	0.26	0.05	0.19	96.9	14.97	33.19	98.34	0.49	36.42	0.03	0.67	3.12	0.06	0.11	0.04	0	0.01	0.02	0.19	0.06	0.05	0.88	0.06	0.01	46.59	35.86	0	0	24	-8.29	-1.58	-1.25	54.74	177.51	963.03	419.5	1225.53	696.08	1002.33	478.67	1179.79	474.3
39.606	1	0.02	0.01	0.01	0.12	1.69	0.02	0.22	0.06	0.14	96.62	17.55	34.12	98.43	0.55	32.48	0.02	0.61	2.36	0.04	0.08	0.03	0	0.01	0.03	0.14	0.05	0.06	0.83	0.05	0.01	54.56	37.04	0	0	24	-6.72	-1.31	-0.22	55.06	181.13	960.27	418.48	1223.97	697.52	999.75	478.46	1180.81	473.38
39.639	1	0.02	0.01	0.01	0.11	1.67	0.02	0.21	0.06	0.13	96.65	17.34	34.02	98.18	0.57	30.3	0.02	0.66	2.36	0.04	0.09	0.03	0	0.01	0.03	0.13	0.04	0.06	0.86	0.05	0.01	39.94	36.95	0	0	24	-7.3	2.07	-0.83	54.94	171.78	953.67	416.82	1218.17	697.32	997.59	475.69	1169.33	471.97
39.672	1	0.02	0.01	0.01	0.1	1.89	0.02	0.19	0.06	0.11	96.22	19.8	35.14	98.47	0.65	28.37	0.02	0.74	2.53	0.04	0.11	0.04	0	0.01	0.04	0.11	0.03	0.06	0.98	0.05	0.01	44.8	37.96	0	0	24	-2.37	-1.19	-1.95	56.3	183.55	950.71	415.03	1216.57	697.65	987.72	479.93	1170.96	469.14
39.706	1	0.02	0	0.01	0.09	2.94	0.02	0.18	0.05	0.09	94.11	30.95	39.32	98.66	0.87	27.24	0.02	0.74	3.26	0.03	0.15	0.05	0	0.01	0.04	0.09	0.04	0.05	1.2	0.04	0.02	80	41.67	0	0	24	-0.14	-0.51	-2.59	56.99	183.53	946.95	415.01	1213.73	699.21	983.59	481.63	1166.71	469.44
39.739	1	0.02	0	0.01	0.07	3.38	0.02	0.15	0.04	0.09	93.23	34.07	40.48	98.6	1.26	21.59	0.02	0.64	4.05	0.04	0.2	0.05	0	0.01	0.04	0.09	0.03	0.04	1.3	0.04	0.02	72.82	42.56	0	0	24	-0.36	-0.73	-3	56.78	185.29	943.2	417.16	1209.28	699.83	978	484.35	1162.83	471.25
39.773	1	0.02	0	0.01	0.05	4.27	0.03	0.11	0.04	0.07	91.46	41.93	42.72	98.68	1.31	14.18	0.03	0.5	4.21	0.05	0.27	0.05	0	0.01	0.03	0.07	0.03	0.04	1.65	0.04	0.02	92.05	44.64	0	0	24	0.96	0.43	-3.25	57.02	182.83	939.41	420.6	1203.95	701.85	974.41	487.69	1156.81	475.14
39.806	1	0.03	0.01	0.01	0.04	4.24	0.03	0.08	0.04	0.06	91.53	40.93	42.59	97.58	1.17	7.13	0.04	0.38	4.57	0.05	0.33	0.06	0	0.01	0.02	0.06	0.04	0.04	1.79	0.04	0.02	83.46	44.38	0	0	24	-9.1	-3.51	-3.26	53.52	193.34	939.8	424.73	1206.25	704.19	970.18	491.53	1162.76	474.4
39.839	1	0.03	0.01	0.01	0.04	2.99	0.03	0.07	0.07	0.07	94.02	29.4	39.2	98.02	0.86	4.28	0.07	0.28	4.44	0.08	0.42	0.08	0	0.01	0.01	0.05	0.05	0.03	2.02	0.05	0.02	90.5	41.21	0	0	24	-1.04	2.49	-3.65	56.12	183.84	937.62	428.54	1199.37	705.81	970.26	495.58	1153.5	480.71
39.873	1	0.04	0.01	0.01	0.04	1.99	0.04	0.06	0.16	0.16	96.02	18.56	35.12	98.54	0.76	2.28	0.16	0.21	4.47	0.11	0.65	0.12	0	0.01	0.01	0.05	0.05	0.02	2.68	0.07	0.03	89.65	37.47	0	0	24	-12.68	-0.94	-3.6	53.02	194.92	935.5	432.99	1202.69	711.36	965.1	500.17	1159.04	480.62
39.906	1	0.04	0.01	0.01	0.05	1.31	0.04	0.06	0.32	0.32	97.37	11.37	31.09	98.49	0.66	1.12	0.32	0.15	4.05	0.11	0.65	0.14	0	0.01	0.01	0.05	0.07	0.02	2.86	0.08	0.03	96.94	33.89	0	0	24	-8.3	-1.1	-1.36	53.82	198.31	934.5	435.57	1202.15	715.54	965.62	500.9	1163.55	488.59
39.939	1	0.05	0.02	0.01	0.05	1.1	0.05	0.06	0.47	0.47	97.81	9.52	29.36	98.58	0.75	0.42	0.47	0.09	3.27	0.1	0.65	0.15	0	0	0	0.05	0.09	0.02	3.11	0.08	0.03	91.25	32.66	0	0	24	-7.41	-0.79	-1.58	54.1	198.05	932.5	441.07	1198.78	720.28	962.68	505.22	1160.45	494.85
39.973	1	0.06	0.02	0.01	0.06	0.66	0.05	0.06	0.93	0.56	98.68	4.76	24.31	98.74	0.56	0.18	0.93	0.06	3.42	0.08	0.63	0.14	0	0	0	0.05	0.12	0.03	3.74	0.1	0.03	97.75	28.02	0	0	24	-4.65	0.19	-0.32	54.81	192.51	927.73	440.57	1195.3	720.71	963.43	508.16	1155.48	494.67
40.006	1	0.06	0.02	0.01	0.06	0.66	0.06	0.06	1.11	0.5	98.68	4.64	24.22	97.38	0.5	0.15	1.11	0.05	3.71	0.07	0.53	0.12	0	0	0	0.05	0.14	0.03	4.19	0.11	0.03	96.03	27.85	0	0	24	-8.08	-3.92	-1.53	53.22	207.01	922.57	437.4	1203.14	730.3	955.4	508.12	1161.77	491.79
40.039	1	0.06	0.03	0.01	0.06	0.66	0.06	0.06	1.82	0.46	98.69	4.28	23.55	98.7	0.46	0.18	1.82	0.05	4.59	0.06	0.82	0.18	0	0	0	0.06	0.15	0.03	5.62	0.14	0.02	70.98	27.34	0	0	24	-7.44	-0.36	-0.51	53.13	203.62	917.13	435.85	1204.71	736.91	956.84	506.54	1160.02	492.99
40.073	1	0.07	0.03	0.01	0.07	0.55	0.07	0.06	3.53	0.34	98.89	3.17	20.82	98.28	0.34	0.22	3.53	0.05	5.44	0.04	1.19	0.22	0	0	0	0.09	0.14	0.03	6.64	0.2	0.02	49.28	25.4	0	0	18	-7.8	-1.78	-0.96	52.73	210.95	914.07	433.86	1208.73	741.71	952.9	507.73	1163.21	491.3
40.106	1	0.07	0.03	0.01	0.07	0.64	0.06	0.06	3.67	0.25	98.72	3.63	21.69	98.62	0.25	0.22	3.67	0.05	6.33	0.04	2.07	0.32	0	0	0	0.1	0.14	0.02	7.06	0.22	0.02	31.33	26.26	0	0	18	-6.81	-0.66	-0.75	52.76	209.39	912.98	434.24	1208.46	743.52	953.36	508.14	1162.16	492.47
40.14	1	0.08	0.03	0.02	0.07	0.68	0.07	0.06	7.95	0.33	98.63	4.11	19.47	98.45	0.15	0.26	7.95	0.05	5.86	0.04	3.56	0.68	0	0	0	0.12	0.18	0.02	9.33	0.33	0.03	3.08	27.07	0	1	24	-5.6	-1.23	-0.11	52.98	206.81	909.42	433.39	1207.52	747.28	953.27	505.11	1159.8	494.42
40.173	1	0.09	0.03	0.02	0.08	0.74	0.08	0.06	10.39	0.44	98.51	4.39	19.06	98.15	0.1	0.28	10.39	0.06	6.52	0.04	3.21	0.81	0	0	0	0.12	0.21	0.02	10.96	0.44	0.03	19.76	27.49	0	0	24	-7.46	-2.14	-0.31	52.78	207.22	909.64	434.98	1205.77	746.08	951.96	505.69	1158.89	494.82
40.206	1	0.08	0.03	0.02	0.07	0.86	0.07	0.06	8.27	0.47	98.28	5.35	21.99	98.49	0.05	0.39	8.27	0.07	6.55	0.04	2.27	1.07	0	0	0	0.11	0.22	0.02	10.61	0.47	0.03	4.31	28.79	0	0	24	-9.89	1.12	-1.39	52.41	205.55	908.73	436.86	1199.13	741.85	947.44	504.93	1152.7	494.05
40.24	1	0.11	0.03	0.02	0.09	0.63	0.09	0.06	11.36	0.63	98.73	3.72	17.77	98.6	0.03	0.44	11.36	0.07	5.81	0.03	1.69	1.27	0	0	0	0.09	0.18	0.02	12.53	0.63	0.03	14.41	26.42	0	0	24	-9.25	0.72	-1.04	52.45	203.49	906.59	433.04	1203.74	745.03	950.35	504.17	1153.4	490.92
40.273	1	0.09	0.03	0.02	0.08	0.71	0.08	0.06	9.26	0.66	98.58	4.42	20.04	98.44	0.02	0.46	9.26	0.08	5.55	0.02	1.51	1.17	0	0	0	0.09	0.19	0.02	12.1	0.66	0.03	1.78	27.54	0	0	24	-12.41	1.27	-0.75	51.91	209.79	907.17	433.46	1204.62	744.07	948.24	502.84	1157.72	491.28
40.306	1	0.08	0.02	0.02	0.07	0.91	0.07	0.06	7.76	0.79	98.17	6.18	23.32	97.7	0.01	0.47	7.76	0.08	5.76	0.03	1.38	1.17	0	0	0	0.09	0.21	0.03	12.7	0.79	0.03	17.77	29.74	0	0	24	-12.81	3.25	-0.07	51.75	206.38	905.46	435.81	1198.82	742.67	947.29	501.4	1153.56	494.63
40.34	1	0.07	0.02	0.01	0.06	1.47	0.05	0.06	4.81	0.89	97.06	11.69	29.29	98.79	0.01	0.53	4.81	0.09	5.66	0.02	1.71	0.88	0	0	0	0.11	0.21	0.02	14	0.89	0.03	13.16	34.08	0	0	24	-13.85	0.01	-1.28	51.55	211.08	904.64	431.93	1203.9	744.37	945.08	501.2	1155.81	489.03
40.373	1	0.06	0.01	0.01	0.06	1.92	0.05	0.06	3.96	0.96	96.16	15.45	32.2	98.23	0.01	0.8	3.96	0.11	6.53	0.02	1.79	1.12	0	0	0	0.1	0.24	0.03	13.79	0.96	0.03	7.68	36.09	0	0	24	-14.26	1.93	-0.38	51.46	212.3	906.29	434.86	1200.72	741.77	945.12	500.88	1157.28	493.15
40.406	1	0.05	0.01	0.01	0.05	2.91	0.04	0.06	2.46	0.96	94.18	25.75	37.18	98.23	0.01	0.98	2.46	0.11	6.17	0.01	1.52	0.75	0	0	0	0.11	0.21	0.04	12.46	0.96	0.03	2.25	40.08	0	0	24	-13.4	1.93	-0.78	51.77	205.13	907.66	433.79	1201.93	741.11	949.52	501.6	1154.35	490.58
40.44	1	0.04	0.01	0.01	0.04	5.03	0.03	0.06	1.15	1.15	89.94	46.61	43.56	98.08	0.01	1.45	1.15	0.11	4.92	0.01	1.22	0.49	0	0	0	0.11	0.16	0.03	13.41	1.17	0.04	2.99	45.82	0	0	24	-12.14	2.33	-1.3	51.9	206.1	907.61	434.43	1201.3	741.88	947.87	502.73	1153.64	491.16
40.473	1	0.04	0.01	0.01	0.04	6.42	0.03	0.06	1.08	1.08	87.16	53.86	45.96	97.58	0.02	2.04	1.08	0.12	5.92	0.01	1.16	0.56	0	0	0	0.1	0.16	0.03	14	1.24	0.04	11.47	47.63	0	0	24	-12.08	3.52	-0.92	51.93	205.34	905.57	434.06	1197.39	739.57	945.88	501.08	1150.99	491.28
40.507	1	0.03	0	0.01	0.03	12.41	0.02	0.07	0.61	0.61	75.18	75.03	53.04	97.8	0.02	2.57	0.61	0.12	7.12	0.01	0.94	0.44	0	0	0	0.09	0.17	0.03	12.83	1.52	0.04	1.91	53.51	0	0	24	-13.11	3.03	-0.8	51.84	204.21	905.33	433.24	1197.17	737.24	946.51	502.24	1150.28	488.89
40.54	1	0.02	0	0.01	0.03	16.12	0.02	0.07	0.45	0.45	67.77	81.88	55.89	98.29	0.03	2.94	0.45	0.12	7.49	0.01	1.12	0.64	0	0	0.01	0.07	0.18	0.03	11.61	1.53	0.05	4.26	56.05	0	0	24	-13.74	1.74	-0.7	51.73	204.01	905.23	433.41	1196.02	736.67	946.04	500.54	1149.75	489.47
40.573	1	0.02	0	0.01	0.03	19.09	0.02	0.07	0.44	0.44	61.82	84.82	57.6	98.62	0.03	2.44	0.44	0.11	8.51	0.01	1.42	0.54	0	0	0.01	0.08	0.18	0.03	12.84	1.56	0.06	0.68	57.37	0	0	24	-12.33	-0.66	-1.35	51.74	203.25	904.98	426.78	1205.34	741.02	950.02	498.42	1152.7	483.19
40.607	1	0.02	0	0.01	0.02	26.89	0.02	0.07	0.37	0.37	48.11	91.89	62.05	97.82	0.04	2.84	0.37	0.12	7.68	0.01	1.16	0.48	0	0	0.01	0.06	0.19	0.03	14.43	1.73	0.07	1.82	61.77	0	0	24	-13.95	2.98	-0.71	51.41	206.13	903.48	429.58	1198.19	738.22	945.1	494.74	1151.1	487.63
40.64	1	0.02	0	0.01	0.02	26.82	0.02	0.07	0.39	0.39	48.18	92.39	62.09	98.67	0.05	2.44	0.39	0.11	6.78	0.01	1.21	0.5	0	0	0.01	0.07	0.18	0.02	15.45	1.82	0.07	0.18	62.2	0	0	24	-14.4	0.48	-0.21	51.38	207.22	903.28	424.54	1206.11	740.01	949.23	494.5	1156.11	482.5
40.673	1	0.02	0	0.01	0.02	29.71	0.02	0.07	0.35	0.35	45.29	93.58	63.54	98.43	0.06	1.94	0.35	0.1	7.06	0.01	0.96	0.46	0	0	0.01	0.07	0.16	0.01	16.36	1.89	0.07	1.3	63.33	0	0	24	-12.97	1.32	-0.22	51.7	204.91	905.15	425.7	1204.83	738.65	950.7	495.07	1155.29	483.81
40.707	1	0.02	0	0.01	0.02	35.86	0.02	0.07	0.34	0.34	39.14	94.94	65.93	98.06	0.07	1.65	0.34	0.09	8.88	0.01	1.11	1.07	0	0	0.01	0.09	0.16	0.01	18.77	2.27	0.08	1.28	64.91	0	0	24	-12.94	2.39	2.44	51.7	207.16	903.38	421.05	1208.17	738.29	954.49	488.79	1161.6	484.13
40.74	1	0.02	0	0.01	0.02	31.88	0.02	0.07	0.36	0.36	43.12	93.4	64.1	98.47	0.09	1.36	0.36	0.08	9.21	0.01	1.33	1.75	0	0	0.01	0.09	0.14	0	19.17	2.38	0.09	0.59	63.16	0	0	24	-13.59	1.19	1.45	51.95	203.5	908.33	422.73	1209.1	735.95	957.67	490.69	1161.02	482.9
40.774	1	0.02	0	0.01	0.02	37.53	0.02	0.07	0.4	0.4	37.47	94.58	66.25	98.67	0.12	1.46	0.4	0.08	11.06	0.01	1.28	2.34	0	0	0.01	0.1	0.12	0	21.41	2.7	0.1	0.69	64.45	0	0	24	-16.5	0.48	1.96	51.89	204.19	910.02	418.25	1211.31	730.72	960.02	484.45	1164.11	478.26
40.807	1	0.03	0	0.01	0.03	32.09	0.02	0.07	0.37	0.37	42.91	93.9	64.41	98.64	0.13	1.57	0.37	0.08	8.34	0.01	0.99	1.15	0	0	0.01	0.12	0.1	0	23.93	2.65	0.1	4.88	63.68	0	0	24	-11.4	-0.58	2.13	52.24	206.87	913.51	410.37	1218.48	728.56	964.27	479.34	1171.06	473.38
40.84	1	0.03	0	0.01	0.03	31.91	0.02	0.07	0.35	0.35	43.09	94.47	64.64	97.59	0.18	1.99	0.35	0.08	6.93	0.01	0.65	0.72	0	0	0.01	0.13	0.09	0.01	25.54	2.62	0.1	2.39	64.32	0	0	24	-11.81	-3.49	2.73	52.37	204.72	919.96	407.23	1223.57	724.42	971.92	473.6	1176.63	471.23
40.874	1	0.03	0	0.01	0.03	34.17	0.02	0.07	0.37	0.37	40.83	95.18	65.61	97.43	0.21	2.41	0.37	0.1	6.94	0.01	0.61	0.42	0	0	0.01	0.14	0.1	0.02	30.52	2.9	0.1	4.18	65.23	0	0	24	-12.01	-3.82	3.31	52.6	202.32	928.32	402.09	1234.45	722.8	983.61	466.64	1185.92	467.72
40.907	1	0.03	0	0.01	0.03	39.34	0.01	0.08	0.34	0.34	35.66	96.64	67.81	96.88	0.3	3.84	0.34	0.13	6.26	0.01	0.57	0.3	0	0	0.01	0.14	0.08	0.02	36.57	3.61	0.1	0.84	67.57	0	0	24	-9.55	-4.83	3.52	52.88	202.68	932.18	400.66	1237.41	721.56	987.15	464.96	1189.81	467.84
40.94	1	0.03	0	0.01	0.04	42.75	0.01	0.09	0.29	0.29	32.25	96.87	68.97	97.11	0.43	7.17	0.29	0.18	7.85	0.01	0.57	0.33	0	0	0.01	0.15	0.08	0.03	37.99	3.37	0.09	1.59	68.03	0	0	24	-11.83	-4.43	2.64	52.91	204.48	939.11	400.43	1241.83	718.06	990.58	463.73	1195.05	465.48
40.974	1	0.03	0	0.01	0.04	47.62	0.01	0.09	0.25	0.25	27.38	97.68	70.84	95.8	0.5	8.5	0.25	0.23	7.55	0.01	0.64	0.27	0	0	0.01	0.18	0.06	0.02	45.73	3.26	0.09	6.97	69.94	0	0	24	-9.23	-6.36	2.59	53.04	196.12	944.02	397.98	1246.74	717.41	999.44	462.75	1195.56	462.8
41.007	1	0.03	0	0.01	0.04	50.21	0.01	0.1	0.21	0.21	24.79	97.94	71.83	98.19	0.42	10.97	0.21	0.33	7.89	0.02	0.63	0.36	0	0	0	0.18	0.05	0.02	45.77	3.3	0.08	1.51	70.7	0	0	24	-8.32	-2.04	2.01	53.16	199.37	949.16	399.81	1246.48	713.85	999.55	460.99	1198.84	466.72
41.04	1	0.03	0	0.01	0.05	51.05	0.01	0.11	0.2	0.22	23.95	98.07	72.12	98.76	0.35	11.77	0.2	0.28	7.68	0.02	0.81	0.36	0	0	0	0.22	0.05	0.02	47.85	3.05	0.07	7.09	71.1	0	0	24	-4.28	-0.1	1.68	54.2	196.18	955.02	404.2	1243.34	709.9	1002.02	465.74	1198.15	470.27
41.074	1	0.03	0	0.01	0.04	48.14	0.01	0.1	0.19	0.26	26.86	97.84	70.92	97.34	0.4	10.28	0.19	0.28	7.03	0.04	1.18	0.4	0	0	0	0.26	0.04	0.01	47.68	2.52	0.06	43.97	70.39	0	0	24	-0.92	-4	3.98	55.05	191.96	955.87	407.16	1242.17	712.29	1007.33	467.15	1199.1	475.69
41.107	1	0.03	0	0.01	0.04	44.21	0.01	0.09	0.2	0.24	30.79	97.31	69.32	97.87	0.42	7.95	0.2	0.26	6.98	0.04	1.42	0.39	0	0	0	0.24	0.04	0.02	41.06	2.17	0.05	18.22	69	0	0	24	0.12	-2.87	4.06	55.07	192.27	954.27	408.95	1241.61	715.11	1006.22	470.43	1198.34	477.75
41.141	1	0.03	0	0.01	0.03	36.64	0.01	0.07	0.18	0.29	38.36	95.82	65.87	97.12	0.32	4.53	0.18	0.18	7.02	0.05	2.57	0.21	0	0	0	0.29	0.03	0.01	37.03	1.49	0.04	69.54	66.16	0	0	24	-3.72	-4.42	3.38	53.17	200.82	955.76	410.1	1246.12	717.96	1004.09	469.8	1204.69	479.14
41.174	1	0.03	0	0.01	0.03	35.3	0.01	0.06	0.17	0.21	39.7	95.54	65.35	96.93	0.21	2.23	0.17	0.11	6.85	0.07	2.61	0.23	0	0	0	0.28	0.02	0.01	34.94	1.18	0.04	41.8	65.73	0	0	24	-4.98	-4.75	1.78	53.08	199.31	958.66	414.19	1245.36	717.25	1003.33	475.26	1202.58	479.91
41.207	1	0.03	0	0.01	0.03	33.84	0.01	0.06	0.18	0.18	41.16	95.19	64.75	97.65	0.13	1.19	0.18	0.06	6.65	0.08	2.65	0.26	0	0	0	0.25	0.02	0.01	32.74	1.06	0.04	38.57	65.25	0	0	24	-3.36	-3.38	2.13	53.84	195.22	960.13	417.86	1240.89	715.92	1004.41	478.28	1199.6	482.14
41.241	1	0.03	0	0.01	0.03	33.88	0.01	0.06	0.14	0.14	41.12	95.4	65.18	97.94	0.09	0.98	0.14	0.04	6.12	0.08	1.89	0.3	0	0	0	0.2	0.03	0.01	27.94	0.71	0.03	6.98	65.53	0	1	30	-8.07	-2.68	3.44	52.79	193.69	960.11	416.53	1240.53	711.76	1007.08	471.89	1200.45	483.04
41.274	1	0.03	0	0.01	0.02	35.08	0.01	0.06	0.14	0.14	39.92	95.78	65.93	95.78	0.11	0.96	0.14	0.04	5.96	0.09	1.34	0.35	0	0	0	0.2	0.03	0.01	26.66	0.65	0.03	5.57	66.09	0	0	30	-11.29	-6.39	2.91	52.1	193.58	959.35	413.69	1245.43	715.09	1008.22	470.8	1201.71	476.92
41.307	1	0.02	0	0.01	0.02	33.41	0.02	0.06	0.12	0.12	41.59	95.21	65.34	97.66	0.11	1.05	0.12	0.06	6.27	0.09	1.01	0.36	0	0	0.01	0.17	0.03	0.02	24.06	0.58	0.03	2.92	65.27	0	0	30	-11.88	-3.35	3	51.81	197.82	959.06	410.96	1246.34	712.78	1006.67	468.48	1204.39	474.71
41.341	1	0.02	0	0.01	0.02	28.99	0.02	0.06	0.12	0.12	46.01	93.78	63.58	96.82	0.11	1.17	0.12	0.07	6.03	0.08	0.62	0.21	0	0	0.01	0.14	0.03	0.02	19.07	0.48	0.02	6.28	63.55	0	0	30	-10.97	-4.93	2.42	51.95	193.44	959.8	409.88	1245.41	709.94	1007.75	470.16	1201.19	471.3
41.374	1	0.02	0	0.01	0.02	25.88	0.02	0.06	0.11	0.11	49.12	92.5	62.18	97.14	0.11	1.86	0.11	0.08	5.72	0.06	0.51	0.13	0	0	0.01	0.14	0.03	0.02	17.93	0.46	0.03	7.35	62.3	0	0	30	-5.64	-4.37	2.02	52.7	192.27	958.05	409.1	1244.42	711.99	1006.39	472.56	1198.66	471.61
41.407	1	0.02	0	0.01	0.03	20.52	0.02	0.06	0.1	0.13	58.96	89.46	59.49	97.81	0.13	2.75	0.1	0.09	4.98	0.05	0.31	0.1	0	0	0.01	0.15	0.04	0.02	14.51	0.38	0.03	9.4	59.97	0	0	30	-4.27	-3	0.6	53.23	196.78	957.97	411.42	1240.55	710.87	1000.06	474.59	1196.83	473.5
41.441	1	0.02	0	0.01	0.03	15.11	0.02	0.07	0.11	0.14	69.77	83.99	56.05	97.78	0.18	3.54	0.11	0.11	4.32	0.04	0.24	0.06	0	0	0.01	0.14	0.03	0.02	10.1	0.25	0.03	15.44	56.98	0	0	30	-1.99	-3.07	1.36	54.59	193.27	955.75	413.25	1235.37	710.31	999.28	474.78	1192.53	477.22
41.474	1	0.02	0	0.01	0.03	15.2	0.02	0.07	0.12	0.14	69.61	84	56.06	98.33	0.24	3.55	0.12	0.13	4.43	0.04	0.3	0.07	0	0	0.01	0.14	0.04	0.02	9.66	0.24	0.03	32.82	56.98	0	0	30	-3.8	-1.63	2.39	54.09	191.77	953.41	414.15	1232.25	710.26	998.86	473.71	1190.58	477.99
41.508	1	0.02	0	0	0.03	11.25	0.02	0.07	0.16	0.16	77.5	75.65	52.6	98.52	0.34	3.58	0.16	0.14	4.75	0.03	0.54	0.08	0	0	0.01	0.13	0.03	0.02	5.73	0.16	0.03	6.54	53.72	0	0	30	-4	-1	2.94	54.1	192.51	951.85	416.13	1230.18	711.3	997.57	474.06	1189.94	481.53
41.541	1	0.02	0	0.01	0.03	9.72	0.02	0.06	0.16	0.14	80.57	71.3	51.05	98.34	0.3	2.89	0.16	0.11	4.6	0.03	0.58	0.09	0	0.01	0.01	0.13	0.03	0.02	5.1	0.14	0.03	6.94	52.33	0	0	30	-5.7	-1.6	3.31	53.32	190.85	949.13	414.1	1232.83	714.35	998.83	473.86	1189.62	478.84
41.574	1	0.02	0	0.01	0.03	9.88	0.02	0.06	0.17	0.13	80.24	71.68	51.14	98.01	0.29	2.16	0.17	0.08	4.71	0.03	0.76	0.12	0	0.01	0.01	0.13	0.03	0.02	4.76	0.13	0.03	4.09	52.44	0	0	30	-1.57	-2.53	3.7	54.31	195.22	947.84	414.13	1232.48	716.6	996.5	474.31	1191.57	481.98
41.608	1	0.02	0	0.01	0.03	10.19	0.02	0.06	0.17	0.13	79.62	72.83	51.4	97.91	0.26	1.66	0.17	0.07	4.61	0.03	0.95	0.12	0	0.01	0.01	0.13	0.03	0.01	4.65	0.12	0.03	6.95	52.8	0	0	30	-0.99	-2.77	3.96	54.69	194.46	947.26	415.2	1230.45	716.23	995.97	474.83	1190.24	483.42
41.641	1	0.02	0	0.01	0.03	8.14	0.02	0.06	0.18	0.14	83.72	67.2	49.17	97.97	0.27	1.29	0.18	0.06	3.54	0.04	0.93	0.12	0	0.01	0.01	0.14	0.02	0.01	4.34	0.13	0.03	4.6	51.13	0	0	30	-8.34	-2.61	2.65	52.78	191.94	946.85	415.75	1228.8	713.12	994.13	475.11	1186.04	478.29
41.674	1	0.02	0	0	0.02	10	0.02	0.06	0.16	0.16	80	73.9	51.35	97.64	0.23	1.52	0.16	0.06	3.56	0.03	0.9	0.1	0	0.01	0.01	0.13	0.02	0.01	4.07	0.16	0.03	2.05	53.14	0	0	30	-6.48	-3.39	2.99	52.84	190.63	945.04	413.1	1232.69	717.4	996.29	474.42	1186.9	477.25
41.708	1	0.02	0	0.01	0.03	8.35	0.02	0.06	0.15	0.15	83.29	69.1	49.61	97.15	0.17	1.76	0.15	0.06	2.96	0.03	0.78	0.08	0	0.01	0.01	0.15	0.02	0.02	3.46	0.17	0.04	6.65	51.68	0	0	30	-4.81	-4.36	3.54	53.2	195.12	946.66	413.26	1233.82	716.33	996.29	475.45	1191.38	478.81
41.741	1	0.02	0	0.01	0.03	7.45	0.02	0.06	0.14	0.15	85.09	66.16	48.58	96.78	0.15	2.64	0.14	0.07	2.42	0.02	0.61	0.07	0	0.01	0.01	0.16	0.02	0.01	3.52	0.2	0.04	4.01	50.84	0	0	30	-8.04	-4.98	3.41	52.61	195.77	948.65	413.94	1235.34	715.69	997.53	474.13	1193.25	478.51
41.775	1	0.02	0	0.01	0.03	7.06	0.02	0.06	0.16	0.16	85.88	62.77	47.76	97.41	0.14	3.17	0.16	0.08	3.21	0.02	0.99	0.1	0	0.01	0.01	0.19	0.03	0.01	3.37	0.21	0.04	5.3	49.92	0	0	30	-0.22	-3.86	4.09	54.94	193.38	949.81	414.91	1233.2	716.39	999.3	474.99	1192.5	483.32
41.808	1	0.02	0	0.01	0.03	6.68	0.02	0.07	0.16	0.16	86.63	60.87	47.2	97.79	0.14	3.64	0.16	0.08	3.16	0.03	1.03	0.09	0	0.01	0.01	0.21	0.03	0.01	3.26	0.2	0.03	8.2	49.42	0	0	30	0.24	-3.05	4.53	55.19	190.6	948.77	414.73	1233.49	718.17	1000.93	474.59	1191.31	483.94
41.841	1	0.02	0	0.01	0.03	6.48	0.02	0.07	0.15	0.15	87.04	59.1	46.74	96.93	0.14	4.81	0.15	0.08	3.47	0.02	1.27	0.1	0	0	0.01	0.2	0.03	0.01	3.38	0.21	0.03	10.51	48.96	0	0	30	-0.09	-4.74	4.78	54.96	192.35	947.65	414.8	1233.92	719.15	1000.08	475.33	1192.22	484.32
41.875	1	0.02	0	0.01	0.03	6.75	0.02	0.07	0.18	0.18	86.5	59.96	47.05	96.67	0.14	6.12	0.18	0.08	3.82	0.02	1.4	0.1	0	0	0.01	0.25	0.02	0.01	3.18	0.19	0.03	79.43	49.18	0	0	30	-2	-5.16	4.29	54.2	192.73	948.43	415.23	1235.29	719.55	1000.21	476.17	1192.8	483.22
41.908	1	0.02	0	0.01	0.03	5.75	0.02	0.08	0.21	0.2	88.5	55.84	45.57	97.22	0.15	7.51	0.21	0.1	2.87	0.02	1.3	0.07	0	0	0.01	0.24	0.03	0.01	3.42	0.2	0.03	88.43	48.13	0	0	30	-2.62	-4.22	4.89	54.29	192.57	949.14	417.6	1233.33	718.93	1000.65	475.88	1192.93	486.5
41.941	1	0.03	0	0.01	0.04	5.05	0.02	0.07	0.23	0.2	89.9	50.57	44.12	97.25	0.2	6.62	0.23	0.12	3.05	0.03	1.56	0.07	0	0	0.01	0.23	0.03	0.01	3.73	0.19	0.02	85.84	46.81	0	0	30	-2.4	-4.18	5.36	54.51	191.61	950.08	419.93	1233.38	720.62	1002.37	476.71	1193.53	489.79
41.975	1	0.03	0.01	0.01	0.04	3.73	0.03	0.08	0.29	0.23	92.55	39.73	41	98.51	0.23	6.78	0.29	0.15	2.82	0.04	1.75	0.07	0	0	0.01	0.27	0.03	0.01	3.97	0.22	0.02	86.77	44.07	0	0	30	-2.09	-1.04	4.01	54.89	189.32	950.19	422	1229.48	718.67	999.51	480.75	1188.67	488.57
42.008	1	0.03	0.01	0.01	0.04	2.93	0.03	0.07	0.32	0.29	94.13	31.95	38.46	97.6	0.29	6.15	0.32	0.18	2.61	0.04	2.18	0.06	0	0	0.01	0.29	0.03	0.01	4.36	0.2	0.02	74.39	41.96	0	0	30	-6.84	-3.48	5.46	53.27	193.21	948.53	418.94	1236.18	721.78	1002.34	476.9	1195.27	487.32
42.041	1	0.04	0.01	0.01	0.05	2.07	0.03	0.07	0.41	0.34	95.87	21.6	34.82	97.6	0.34	5.62	0.41	0.21	2.8	0.04	2.55	0.06	0	0	0.01	0.33	0.03	0.02	4.95	0.22	0.02	83	38.65	0	0	30	-4.28	-3.46	5.13	53.93	191.1	949.4	419.38	1235.51	721.92	1002.91	478.2	1193.78	487.69
42.075	1	0.04	0.01	0.01	0.05	1.32	0.04	0.07	0.56	0.39	97.36	12.7	30.35	97.63	0.39	4.75	0.56	0.28	2.63	0.04	2.78	0.06	0	0	0.01	0.4	0.03	0.02	6.11	0.26	0.02	86.06	34.67	0	0	30	-6.48	-3.42	4.54	53.47	190.39	950.51	421.17	1235.37	722.1	1002.84	479.18	1193.03	487.69
42.108	1	0.05	0.02	0.01	0.05	1.07	0.04	0.07	0.78	0.39	97.86	9.45	27.83	97.59	0.39	3.29	0.78	0.34	2.9	0.07	3.54	0.07	0	0	0.01	0.44	0.02	0.02	6.39	0.27	0.02	84.64	32.61	0	0	30	-7	-3.49	5.15	53.37	191.04	950.39	421.86	1236.15	722.84	1003.77	479.95	1194.6	489
42.142	1	0.05	0.02	0.01	0.06	0.84	0.05	0.06	1.05	0.38	98.32	6.73	24.68	98.2	0.38	2.16	1.05	0.4	3.11	0.1	5.13	0.11	0	0	0.01	0.5	0.03	0.02	7.39	0.25	0.02	85.69	30.31	0	0	30	-7.04	-2	4.18	53.54	191.86	951.8	425.94	1233.26	722.76	1001.21	483.49	1192.9	491.47
42.175	1	0.06	0.03	0.02	0.06	0.54	0.05	0.06	1.84	0.3	98.93	3.6	19.27	97.56	0.3	1.01	1.84	0.38	3.2	0.14	6.78	0.13	0	0	0.01	0.52	0.03	0.02	7.42	0.22	0.01	77.09	26.21	0	0	30	-7.4	-3.56	4.9	53.37	196.13	951.55	426.72	1235.66	725.3	1001.35	484.13	1197.23	494.03
42.208	1	0.07	0.03	0.02	0.06	0.47	0.06	0.06	2.57	0.22	99.05	2.96	17.29	98.57	0.22	0.52	2.57	0.29	3.49	0.2	7.72	0.21	0	0	0.01	0.54	0.03	0.02	8.03	0.22	0.01	73.16	24.95	0	0	30	-3.85	-0.82	2.77	53.95	193.14	951.54	429.34	1232.83	726.92	998.11	490.97	1191.24	493.32
42.242	1	0.08	0.04	0.02	0.07	0.39	0.07	0.06	5.19	0.21	99.22	2.19	13.41	98.52	0.21	0.25	5.19	0.25	3.79	0.28	9.11	0.35	0	0	0.01	0.58	0.04	0.03	8.6	0.17	0.01	95.05	23.03	0	0	30	-5.19	-1.01	2.29	53.49	198.16	950.64	430.7	1232.23	727.24	994.19	493.53	1192.34	493.57
42.275	1	0.08	0.04	0.02	0.07	0.38	0.07	0.06	5.43	0.18	99.25	2.07	13.79	98.43	0.18	0.14	5.43	0.18	3.97	0.42	7.23	0.48	0	0	0.01	0.54	0.04	0.03	7.67	0.16	0.01	83.23	22.68	0	0	30	-7.13	1.3	2.49	53.23	201.94	947.57	433.21	1226.31	726.36	988.24	492.28	1190.12	496.97
42.308	1	0.09	0.04	0.02	0.08	0.36	0.08	0.06	6.06	0.18	99.29	1.78	13.84	97.75	0.16	0.1	6.06	0.15	4.89	0.61	4.85	0.7	0	0	0.01	0.55	0.06	0.03	8.07	0.18	0.01	84.72	21.72	0	0	30	-8.58	3.14	1.59	53.05	202.93	942.39	435.02	1220.74	727.25	981.02	494.27	1183.93	497.44
42.342	1	0.11	0.06	0.02	0.1	0.28	0.1	0.06	9.23	0.19	99.45	1.23	10.17	95.83	0.15	0.07	9.23	0.09	5.2	0.74	3.77	0.79	0	0	0.01	0.54	0.08	0.04	8.81	0.19	0.02	80.09	19.28	0	0	30	-9.42	6.32	1.98	53.15	204.12	936.55	438.31	1211.67	725.95	973.7	497.4	1177.81	499.88
42.375	1	0.11	0.06	0.02	0.1	0.25	0.1	0.06	7.76	0.19	99.5	1.12	10.92	94.66	0.12	0.06	7.76	0.06	4.69	0.61	1.78	0.5	0	0	0.01	0.47	0.1	0.02	8.72	0.19	0.02	80.74	18.65	0	0	30	-11.65	7.63	1.58	53.08	202	924.22	440.98	1200.97	728.95	962.73	497.13	1164.56	505.5
42.408	1	0.12	0.06	0.02	0.1	0.25	0.11	0.06	8.78	0.2	99.5	1.04	10.39	93.26	0.11	0.05	8.78	0.03	5.67	0.56	1.32	0.35	0	0	0	0.37	0.16	0.01	8.65	0.2	0.01	17.87	18.08	0	0	30	-11.29	8.86	2.97	53.29	197.46	913.46	444	1183.95	727.03	953.29	497.8	1150.53	506.99
42.442	1	0.13	0.08	0.02	0.12	0.18	0.13	0.06	10.42	0.23	99.64	0.72	6.69	86.87	0.11	0.07	10.42	0.01	5	0.56	0.98	0.16	0	0	0	0.35	0.22	0.01	7.68	0.23	0.01	11.52	15.54	0	1	36	-16.29	12.55	2.78	52.9	194.28	910.14	450.18	1173	722.18	947.66	499.94	1141.56	512.16
42.475	1	0.13	0.09	0.02	0.12	0.14	0.13	0.06	9.23	0.27	99.71	0.56	5.2	76.43	0.09	0.08	9.23	0.01	4.36	0.5	0.9	0.13	0	0	0	0.31	0.33	0	6.95	0.27	0.01	3.57	13.76	0	0	36	-17.59	16.12	-0.24	52.69	191.15	907.12	456.68	1164.41	720.97	938.75	509.49	1129.86	513.18
42.509	1	0.13	0.1	0.02	0.12	0.11	0.13	0.06	8.89	0.27	99.73	0.42	2.68	70.47	0.06	0.1	8.89	0.01	3.48	0.44	1.15	0.18	0	0	0	0.22	0.45	0.01	5.27	0.27	0.01	1.87	11.66	0	0	36	-20.41	17.65	-1.58	52.83	190.9	902.69	461.45	1156.84	718.69	930.87	513.32	1121.69	518.75
42.542	1	0.13	0.11	0.02	0.12	0.1	0.13	0.06	7.73	0.33	99.74	0.35	2.08	75.74	0.04	0.14	7.73	0	3.66	0.5	1.28	0.33	0	0	0	0.17	0.57	0.01	4.3	0.33	0.02	0.31	10.48	0	0	36	-22.37	16.31	-1.45	52.64	187.56	898.02	468.69	1149.87	724.03	926.92	519.82	1114.46	522.87
42.575	1	0.13	0.11	0.02	0.12	0.08	0.12	0.06	6.24	0.36	99.74	0.33	1.48	64.69	0.03	0.18	6.24	0	3.17	0.48	1.42	0.64	0	0	0	0.15	0.64	0.02	4.09	0.36	0.02	0.48	9.43	0	0	36	-21.38	18.97	-0.16	52.73	185.4	894	472.87	1143.14	726.7	924.71	521.71	1110	528.15
42.609	1	0.12	0.12	0.02	0.12	0.07	0.12	0.06	4.08	0.43	99.75	0.33	1.34	76.83	0.02	0.29	4.08	0	3.17	0.51	1.17	0.82	0	0	0	0.1	0.88	0.02	3.33	0.43	0.02	0.34	8.11	0	0	36	-26.1	16.01	-0.85	52.73	177.53	891.33	475.13	1139.87	726.56	924.68	521.74	1102.06	529.22
42.642	1	0.12	0.11	0.02	0.11	0.08	0.11	0.06	3.36	0.5	99.76	0.33	2.24	61.9	0.02	0.41	3.36	0	4.4	0.74	1.17	1.02	0	0	0	0.1	1.23	0.01	3.34	0.5	0.03	6.08	8.11	0	0	36	-23.65	19.57	-1.96	52.84	178.3	886.96	474.21	1140.08	731.27	920.61	524.25	1098.88	527.7
42.675	1	0.12	0.11	0.02	0.12	0.08	0.11	0.06	2.38	0.68	99.77	0.33	2.76	64.12	0.02	0.89	2.38	0	5.72	0.77	1.42	0.77	0	0	0.01	0.08	1.45	0.01	3.56	0.68	0.03	70.33	7.68	0	0	36	-22.28	19.1	0.01	53.24	185.86	882.53	473.04	1140.41	735.04	917.8	520.97	1103.25	533.31
42.709	1	0.11	0.11	0.02	0.11	0.1	0.11	0.06	1.12	0.87	99.78	0.33	4.98	68.76	0.01	1.04	1.12	0	8.94	0.85	1.7	0.8	0	0	0.01	0.06	1.47	0	3.48	0.87	0.03	72.59	7.97	0	0	36	-19.02	18.05	-0.25	52.83	187.47	881.21	472.61	1147.61	747.57	919.3	526.05	1106.74	529.04
42.742	1	0.11	0.1	0.02	0.11	0.11	0.11	0.06	0.98	0.86	99.77	0.33	6.16	77.99	0.02	1.34	0.98	0	11.54	0.75	1.77	0.81	0	0	0.01	0.05	1.45	0	4.12	0.86	0.03	29.41	8	0	0	36	-21.72	15.67	-0.21	52.63	190.65	885.48	471.29	1157.31	749.22	924.75	523.01	1115.19	532.06
42.776	1	0.11	0.11	0.02	0.12	0.13	0.11	0.06	0.5	0.5	99.75	0.33	7.14	80.65	0.02	1.94	0.5	0	14.41	0.77	1.67	1.11	0	0	0	0.04	1.31	0	4.37	1.12	0.02	12.31	7.5	0	0	36	-19.3	14.86	-1.15	52.19	196.34	888.05	468.59	1169.09	757.72	927.45	525.73	1123.78	528.21
42.809	1	0.11	0.11	0.02	0.12	0.11	0.11	0.06	0.36	0.36	99.77	0.33	6.03	89.96	0.02	1.87	0.36	0	12.36	0.59	1.43	0.78	0	0	0	0.03	1.21	0	3.97	0.93	0.02	8.07	7.1	0	1	42	-19.64	11.04	-1.2	51.92	197.37	895.06	466.39	1175.22	754.76	933.3	524.17	1130.67	524.47
42.842	1	0.11	0.1	0.02	0.11	0.12	0.11	0.06	0.34	0.34	99.76	0.33	7.12	90.41	0.02	1.48	0.34	0	12.21	0.61	1.15	0.79	0	0	0	0.03	1.12	0	3.71	0.86	0.01	5.72	8.07	0	0	42	-18.27	10.78	-1.49	51.83	202.96	896.7	461.19	1186.32	759.62	936.31	521.63	1139.27	521.87
42.876	1	0.1	0.1	0.02	0.11	0.12	0.11	0.06	0.25	0.25	99.76	0.33	7.19	91.02	0.01	1.04	0.25	0	12.12	0.5	1.25	0.79	0	0	0	0.03	1.03	0	3.16	0.85	0.01	2.11	8.18	0	0	42	-18.78	10.42	0.47	52.05	198.31	902.57	463.87	1182.82	753.99	942.96	520.06	1141.24	522.99
42.909	1	0.1	0.1	0.02	0.1	0.12	0.11	0.06	0.21	0.21	99.76	0.33	7.37	89.55	0.01	0.74	0.21	0	11.42	0.37	1.06	0.52	0	0	0	0.03	0.88	0.01	3	0.89	0.01	22.77	8.52	0	0	42	-17.42	11.26	-1.19	51.98	204.19	904.46	459.44	1191.43	755.63	942.61	519.93	1146.8	519.4
42.942	1	0.1	0.1	0.02	0.1	0.13	0.1	0.06	0.2	0.2	99.74	0.33	8.05	91.36	0.01	0.49	0.2	0	11.54	0.33	1.45	0.79	0	0	0	0.02	0.65	0.01	3.02	0.78	0.01	15.91	9.26	0	0	42	-14.76	10.21	0.39	52.71	200.26	902.62	457.42	1189.19	753.78	945.17	514.14	1145.18	524.21
42.976	1	0.09	0.08	0.02	0.09	0.16	0.09	0.06	0.14	0.14	99.68	0.42	10.37	89.77	0.02	0.48	0.14	0	10.49	0.2	1.28	0.68	0	0	0	0.02	0.65	0.01	3.33	0.69	0.01	8.69	11.78	0	0	42	-15.72	11.14	-0.07	52.57	199.77	902.61	455.89	1189.03	752.18	944.57	513.5	1144.23	520.31
43.009	1	0.09	0.07	0.02	0.09	0.18	0.09	0.06	0.13	0.13	99.64	0.48	11.36	90.95	0.02	0.35	0.13	0	10.56	0.17	1.21	0.67	0	0	0	0.02	0.57	0.01	3.24	0.64	0.01	1.83	12.66	0	0	42	-13.66	10.46	0.29	52.68	200.45	906.07	457.65	1186.42	749.5	945.15	516.31	1145.59	518.56
43.042	1	0.08	0.06	0.02	0.08	0.2	0.08	0.06	0.12	0.12	99.6	0.63	12.63	90.99	0.02	0.23	0.12	0	8.74	0.12	1.32	0.65	0	0	0	0.02	0.52	0.01	3.45	0.62	0.01	14.97	14.61	0	0	42	-15.16	10.44	0.93	52.53	198.06	904.05	452.45	1188.1	747.53	947.24	508.86	1145.16	516.42
43.076	1	0.07	0.05	0.02	0.07	0.35	0.07	0.06	0.11	0.11	99.31	1.22	17.91	92.51	0.02	0.16	0.11	0	9.27	0.13	0.89	0.37	0	0	0	0.02	0.43	0.01	4.04	0.59	0	0.66	19.21	0	0	42	-13.38	9.43	-0.77	52.56	199.36	905.46	451.27	1191.62	749.64	946.3	512.68	1145.66	511.55
43.109	1	0.07	0.04	0.02	0.07	0.37	0.07	0.06	0.12	0.12	99.26	1.31	18.44	95.15	0.02	0.14	0.12	0	9.32	0.11	1.04	0.33	0	0	0	0.02	0.38	0.01	4.14	0.63	0	3.63	19.75	0	0	42	-13.04	7.12	0.75	52.55	201.4	906.28	446.85	1194.28	747.73	949.33	506.38	1150.69	509.8
43.143	1	0.06	0.03	0.01	0.06	0.56	0.06	0.06	0.12	0.12	98.87	2.61	22.61	94.88	0.03	0.11	0.12	0	8.2	0.1	1.08	0.21	0	0	0	0.01	0.34	0.01	4.86	0.54	0	17.23	24.16	0	0	42	-6.81	7.41	0.61	53.48	204.56	907.75	446.53	1194.27	748.18	948.24	509.27	1152.79	510.15
43.176	1	0.06	0.03	0.01	0.06	0.71	0.06	0.06	0.12	0.12	98.58	3.79	24.9	94.98	0.04	0.11	0.12	0	7.61	0.09	1.03	0.13	0	0	0	0.01	0.29	0.01	5.11	0.48	0	38.31	26.55	0	0	42	-9.75	7.29	0.7	53.02	206.81	908.27	444.67	1196.98	747.24	948.87	506.47	1155.67	508.38
43.209	1	0.06	0.03	0.01	0.06	0.65	0.05	0.06	0.11	0.11	98.69	4.12	24.43	95.84	0.05	0.1	0.11	0	5.02	0.05	0.9	0.09	0	0	0	0.01	0.27	0.01	5.77	0.53	0	6.2	27.08	0	0	36	-7.77	6.31	0.35	53.55	205.18	910.97	446.55	1196.28	745.69	950.09	508.71	1155.26	510.43
43.243	1	0.05	0.02	0.01	0.05	0.97	0.05	0.06	0.09	0.09	98.06	7.61	28.39	97.02	0.05	0.08	0.09	0	4.03	0.05	0.74	0.06	0	0	0	0.01	0.23	0.01	4.99	0.47	0	32.37	31.14	0	0	36	-8.2	4.59	0.61	53.37	206.69	912.54	446.85	1197.01	745.83	950.84	509.54	1157.53	508.53
43.276	1	0.05	0.02	0.01	0.05	1.1	0.05	0.06	0.08	0.08	97.79	8.91	29.7	98.57	0.06	0.06	0.08	0	4.29	0.05	0.55	0.04	0	0	0	0.01	0.21	0.01	5.27	0.49	0.01	10.81	32.2	0	0	36	-10.6	0.82	0.22	52.97	208.08	913.86	447.9	1200.33	747.55	951.71	510.61	1159.78	509.26
43.309	1	0.05	0.01	0.01	0.05	1.53	0.04	0.06	0.08	0.08	96.94	12.86	32.79	98.69	0.07	0.06	0.08	0	5.06	0.05	0.42	0.06	0	0	0	0.01	0.21	0.01	5.94	0.51	0.01	15.1	34.76	0	0	36	-9.99	-0.39	0.25	52.91	209.48	913.68	446.92	1203.93	750.42	952.72	510.01	1162.21	510.3
43.343	1	0.04	0.01	0.01	0.04	2.46	0.04	0.06	0.08	0.08	95.08	18.51	37.02	98.32	0.08	0.07	0.08	0	8.33	0.04	0.42	0.08	0	0	0	0.01	0.22	0.02	7.98	0.63	0.01	20.28	37.45	0	0	36	-9.51	1.65	0.87	52.84	214.74	915.49	448.35	1204.69	751.26	952.43	511.86	1167.17	510.9
43.376	1	0.04	0.01	0.01	0.04	3.05	0.04	0.06	0.09	0.09	93.9	21.29	38.92	98.05	0.08	0.06	0.09	0	10.09	0.05	0.42	0.09	0	0	0	0.01	0.2	0.02	8.46	0.65	0.01	21.51	38.53	0	0	36	-8.45	2.42	1.07	53.15	209.91	918.05	450.57	1204.91	751.83	956.59	513.01	1166.51	513.54
43.409	1	0.04	0.01	0.01	0.04	3.97	0.04	0.06	0.1	0.1	92.06	26.8	41.37	96.95	0.08	0.06	0.1	0	11.2	0.04	0.42	0.08	0	0	0	0.01	0.18	0.02	9.32	0.75	0.01	13.36	40.41	0	0	36	-6.47	4.71	2.52	53.5	210.42	916.96	449.61	1204.14	751.83	957.9	510.13	1168.23	516.34
43.443	1	0.04	0.01	0.01	0.04	4.35	0.03	0.06	0.1	0.1	91.31	31.76	42.38	97.45	0.07	0.05	0.1	0	9.92	0.04	0.49	0.07	0	0	0	0.01	0.18	0.03	11.44	0.96	0.01	24.07	41.91	0	0	36	-6.72	3.79	2.27	53.38	205.84	916.24	449.99	1203.5	752.67	958.99	511.18	1164.79	515.35
43.476	1	0.04	0.01	0.01	0.04	4.09	0.03	0.06	0.1	0.1	91.83	31.38	41.82	97.45	0.06	0.04	0.1	0	8.99	0.06	0.63	0.06	0	0	0	0.02	0.16	0.03	11.41	1.01	0.02	39.72	41.8	0	0	36	-9.04	3.78	2.44	53.12	209.49	917.76	450.34	1202.5	749.01	957.77	509.3	1167.17	515.7
43.51	1	0.04	0.01	0.01	0.04	3.84	0.03	0.06	0.14	0.14	92.31	31.23	41.25	97.58	0.05	0.04	0.14	0	7.96	0.07	0.78	0.06	0	0	0	0.02	0.15	0.05	14.44	1.32	0.02	77.8	41.75	0	0	36	-9.04	3.52	2.97	53.18	215.44	917.06	449.56	1203.82	748.93	956.03	509.55	1171.37	516.2
43.543	1	0.05	0.01	0.01	0.04	4.13	0.03	0.06	0.14	0.14	91.75	33.9	42.04	97.67	0.05	0.07	0.14	0	7.77	0.07	0.61	0.04	0	0	0	0.02	0.14	0.05	17.78	1.75	0.03	81.56	42.51	0	0	36	-9.96	3.33	2.25	52.83	217.22	916.24	446.46	1208.08	750.95	955.64	509.1	1172.84	511.79
43.576	1	0.05	0.01	0.01	0.05	3.93	0.03	0.06	0.13	0.13	92.15	32.26	41.56	97.17	0.06	0.08	0.13	0	7.77	0.07	0.59	0.05	0	0	0.01	0.03	0.12	0.07	18.29	1.69	0.03	86.42	42.05	0	0	36	-6.66	4.33	3.33	53.33	219.92	914.57	444.97	1209.54	753.01	956.12	508.63	1175.97	514.16
43.61	1	0.05	0.01	0.01	0.05	4.67	0.03	0.06	0.12	0.12	90.66	37.24	43.22	97.67	0.06	0.11	0.12	0	8.26	0.08	0.57	0.07	0	0	0.01	0.03	0.11	0.08	20.91	1.65	0.05	93.49	43.42	0	0	36	-9.72	3.32	2.87	52.76	218.57	916.34	444.74	1211.97	753.03	958.04	507.65	1176.56	511.92
43.643	1	0.05	0.01	0.01	0.05	5.12	0.03	0.06	0.12	0.12	89.76	38.07	44.01	98.48	0.06	0.18	0.12	0	9.55	0.08	0.53	0.1	0	0	0.01	0.03	0.13	0.1	21.56	1.59	0.05	85.4	43.64	0	0	36	-12.16	-1.15	1.55	52.04	221.13	918.53	444.18	1218.14	756.5	958.54	508.71	1179.68	508.63
43.676	1	0.05	0.01	0.01	0.04	6.4	0.03	0.06	0.11	0.11	87.2	43.27	46.02	98.44	0.07	0.29	0.11	0.01	11.08	0.08	0.68	0.23	0	0	0.01	0.04	0.13	0.1	22.11	1.5	0.05	92.02	44.98	0	0	36	-9.92	1.27	2	52.44	218.06	920.58	445.73	1218.35	756.71	962.04	510.6	1180.09	511.11
43.71	1	0.04	0.01	0.01	0.04	8.63	0.03	0.06	0.11	0.11	82.74	52.38	48.94	98.08	0.06	0.45	0.11	0.01	12.29	0.09	0.74	0.35	0	0	0.01	0.05	0.16	0.07	22.27	1.46	0.05	90.3	47.26	0	0	36	-8.91	2.33	3.13	52.89	207.32	922.79	448.71	1212.25	752.02	967.25	509.46	1174.51	514.71
43.743	1	0.04	0	0.01	0.04	10.85	0.03	0.06	0.1	0.1	78.29	57.66	51.17	98.57	0.06	0.65	0.1	0.02	14.15	0.08	0.67	0.52	0	0	0.01	0.05	0.17	0.05	22.36	1.4	0.04	89.88	48.59	0	0	36	-10.9	-0.84	2.87	52.16	214.05	921.54	446.93	1218.83	755.83	966.1	512.74	1180.14	511.64
43.777	1	0.04	0	0.01	0.04	11.9	0.03	0.06	0.1	0.1	76.19	62.49	52.21	98.02	0.07	0.89	0.1	0.02	13.52	0.07	0.73	0.59	0	0	0.01	0.06	0.19	0.03	24.72	1.62	0.04	86.32	49.84	0	0	36	-12.25	-2.48	1.69	51.59	221.23	923.31	444.93	1226.77	760.29	965.4	512.61	1186.6	508.84
43.81	1	0.04	0	0.01	0.04	15.14	0.03	0.06	0.11	0.11	69.72	68.37	54.64	98.72	0.06	0.77	0.11	0.02	15.23	0.08	0.76	0.47	0	0	0.01	0.07	0.2	0.03	25.87	1.7	0.04	92.53	51.46	0	0	36	-8.88	-0.27	2.1	52.13	218.85	924.71	447.31	1224.44	760.63	966.88	513.14	1185.73	513.43
43.843	1	0.04	0	0.01	0.04	18.61	0.03	0.06	0.11	0.11	62.79	72.32	56.74	98.53	0.06	0.83	0.11	0.02	17.28	0.09	0.79	0.43	0	0	0.01	0.06	0.22	0.02	26.03	1.72	0.04	91.72	52.64	0	0	36	-6.24	-0.98	1.78	52.82	214.34	926.27	450	1222.66	760.39	968.45	518.23	1182.75	514.68
43.877	1	0.04	0	0.01	0.04	15.77	0.02	0.06	0.11	0.11	68.46	71.97	55.22	98.14	0.05	0.89	0.11	0.02	13.97	0.06	0.81	0.33	0	0	0.01	0.07	0.26	0.02	25.75	1.73	0.04	87.33	52.53	0	0	36	-10.44	2.18	2.33	52.27	208.07	927.31	452.14	1215.71	754.55	969.61	511.27	1177.59	517.34
43.91	1	0.04	0	0.01	0.04	17.32	0.02	0.06	0.1	0.1	65.35	75.12	56.34	98.64	0.04	0.7	0.1	0.01	13.97	0.05	0.71	0.28	0	0	0	0.07	0.3	0.02	27.49	1.64	0.03	87.39	53.54	0	0	36	-10.15	0.58	2.74	52.2	212.66	925.47	449.77	1218.47	755.49	968.39	512.68	1181.04	515.02
43.943	1	0.04	0	0.01	0.04	16.81	0.02	0.06	0.1	0.1	66.39	77.41	56.28	98.44	0.03	0.63	0.1	0.01	11.77	0.04	0.62	0.33	0	0	0	0.07	0.37	0.02	26.02	1.69	0.03	53.36	54.33	0	0	36	-10.01	1.28	3.41	52.57	210.76	926.73	452.03	1211.41	749.67	967.63	509.45	1178.19	518.71
43.977	1	0.04	0	0.01	0.03	19.65	0.02	0.06	0.1	0.1	60.71	83.7	58.31	98.63	0.03	0.49	0.1	0.01	10.18	0.04	0.54	0.32	0	0	0	0.06	0.37	0.02	28.65	1.62	0.02	79.66	56.85	0	0	36	-11.07	-0.63	1.54	52.07	212.79	925.76	450.39	1215.49	753.63	964.98	511.71	1177.76	513.77
44.01	1	0.04	0	0.01	0.03	20.43	0.02	0.06	0.1	0.1	59.14	84.38	58.76	98.72	0.02	0.42	0.1	0.01	10.42	0.03	0.51	0.28	0	0	0	0.06	0.33	0.01	28.21	1.51	0.02	86.79	57.16	0	0	36	-7.92	0.27	2.85	52.54	210.49	923.21	448.53	1217.6	757.12	968.05	511.93	1178.52	514.94
44.043	1	0.03	0	0.01	0.03	24.36	0.02	0.06	0.09	0.09	51.28	88.07	60.9	97.92	0.02	0.38	0.09	0	10.59	0.03	0.5	0.33	0	0	0	0.06	0.33	0.01	27.58	1.4	0.02	90.69	59.11	0	0	36	-6.53	2.74	1.96	53.01	209.93	926.06	450.84	1215.57	755.62	967.38	513.36	1177.29	516.3
44.077	1	0.03	0	0.01	0.03	32.22	0.02	0.06	0.09	0.09	42.78	92.77	64.58	98.15	0.02	0.39	0.09	0	10.69	0.03	0.51	0.33	0	0	0	0.05	0.32	0.01	26.41	1.3	0.02	85.76	62.54	0	0	36	-7.42	2.13	2.64	52.79	206.31	924.63	450.67	1214.75	755.63	969.11	512.74	1175.39	516.29
44.11	1	0.03	0	0.01	0.03	30.75	0.02	0.06	0.09	0.09	44.25	92.55	64.01	98.17	0.01	0.39	0.09	0	9.89	0.02	0.55	0.4	0	0	0	0.05	0.34	0.01	25.7	1.35	0.02	63.61	62.34	0	1	42	-7.88	2.09	2.51	52.69	207.77	924.63	451.06	1213.96	755.36	967.81	511.93	1175.52	516.89
44.144	1	0.03	0	0.01	0.02	33.89	0.02	0.06	0.09	0.09	41.11	94.4	65.51	98.26	0.01	0.35	0.09	0	8.67	0.02	0.55	0.42	0	0	0.01	0.05	0.32	0.01	24.93	1.4	0.01	80.54	64.24	0	0	42	-8.18	1.85	1.9	52.65	209.03	924.64	451.31	1214.35	756.1	966.38	512.58	1175.38	516.45
44.177	1	0.03	0	0.01	0.02	35.58	0.02	0.06	0.1	0.1	39.42	94.51	66.04	98.39	0.01	0.34	0.1	0	9.73	0.02	0.67	0.43	0	0	0.01	0.04	0.27	0.01	25.15	1.38	0.01	89.81	64.37	0	0	42	-8.71	1.44	1.15	52.44	206.75	924.74	451.26	1215.54	757.27	966.93	513.75	1173.68	514.96
44.21	1	0.03	0	0.01	0.03	32.44	0.02	0.06	0.11	0.11	42.56	93.39	64.7	98.59	0.01	0.28	0.11	0	9.68	0.02	0.7	0.36	0	0	0.01	0.04	0.24	0.02	24.68	1.36	0.01	84.75	63.14	0	0	42	-10.23	0.76	0.56	52.16	207.41	926.47	451.45	1217.65	757.3	967.57	515.32	1174.97	512.75
44.244	1	0.03	0	0.01	0.02	34.13	0.02	0.06	0.14	0.14	40.87	93.25	65.25	97.53	0.01	0.31	0.14	0	11.29	0.02	0.63	0.37	0	0	0.01	0.03	0.26	0.02	23.26	1.48	0.01	18.65	63.01	0	0	42	-10.1	3.63	0.91	52.37	209	925.21	453.09	1214.98	756.23	965.45	514.61	1174.43	517.65
44.277	1	0.03	0	0.01	0.03	32.83	0.02	0.06	0.15	0.15	42.17	92.55	64.67	97.69	0.02	0.37	0.15	0	11.57	0.02	0.6	0.36	0	0	0.01	0.03	0.32	0.02	22.68	1.5	0.01	30.59	62.34	0	0	42	-9.48	3.28	2.05	52.39	206.86	923.94	452.64	1213.81	757.04	967.16	512.58	1173.94	518.35
44.31	1	0.03	0	0.01	0.03	30.18	0.02	0.06	0.16	0.16	44.82	91.53	63.58	98.09	0.02	0.35	0.16	0	11.11	0.02	0.54	0.4	0	0	0.01	0.03	0.34	0.01	21.65	1.55	0.01	33.36	61.48	0	0	42	-6.65	2.3	2.4	52.99	204.1	922.02	452.05	1210.87	757.12	966.59	512.64	1170.62	518
44.344	1	0.03	0	0.01	0.03	23.87	0.02	0.06	0.17	0.17	52.26	87.23	60.54	98.17	0.02	0.36	0.17	0	11.07	0.02	0.52	0.52	0	0	0.01	0.02	0.35	0.01	19.24	1.52	0.01	32.95	58.62	0	0	42	-6.9	2.1	2.56	52.94	204.13	920.82	451.72	1210.37	757.1	965.96	512.81	1170.03	517.62
44.377	1	0.03	0	0.01	0.03	21.5	0.02	0.06	0.17	0.17	57.01	86.27	59.4	98.25	0.02	0.31	0.17	0	9.7	0.02	0.56	0.47	0	0	0.01	0.02	0.34	0.01	19.62	1.64	0.01	55.55	58.1	0	0	42	-7.66	1.87	1.83	52.88	204.26	921.77	452.37	1208.07	753.95	964.06	512.97	1168.28	516.86
44.41	1	0.03	0	0.01	0.03	20.51	0.02	0.06	0.18	0.18	58.99	83.73	58.66	98.53	0.02	0.29	0.18	0	11.1	0.02	0.59	0.52	0	0	0.01	0.02	0.33	0.01	19.88	1.62	0.01	78.6	56.86	0	0	42	-10.36	0.97	2.5	52.17	206.27	917.94	449.2	1211.29	756.96	963.78	510.75	1170.03	514.01
44.444	1	0.03	0	0.01	0.03	18.4	0.02	0.06	0.18	0.18	63.2	82.05	57.53	98.08	0.02	0.31	0.18	0	10.18	0.02	0.46	0.42	0	0	0	0.02	0.39	0.01	19.99	1.79	0.01	36.83	56.12	0	0	42	-7.71	2.33	2.16	52.92	208.79	920.15	452.22	1207.85	754.19	961.43	514.37	1170.21	516.84
44.477	1	0.03	0	0.01	0.03	19.38	0.02	0.06	0.19	0.19	61.23	83.24	58.12	98.26	0.02	0.33	0.19	0	10.3	0.02	0.48	0.36	0	0	0	0.02	0.4	0.01	19.64	1.78	0.01	29.41	56.64	0	0	42	-8.44	1.84	2.83	52.62	203.8	918.01	450.46	1207.89	755.45	963.89	510.96	1167.63	516.12
44.511	1	0.03	0	0.01	0.03	17.04	0.02	0.06	0.19	0.19	65.93	81.14	56.76	98.29	0.02	0.33	0.19	0	9.27	0.01	0.43	0.33	0	0	0	0.02	0.38	0.01	18.14	1.98	0.01	38.78	55.75	0	0	42	-8.11	1.75	1.83	52.87	204.92	918.54	452.26	1205.4	754.11	960.78	512.72	1165.65	516.97
44.544	1	0.03	0	0.01	0.03	16.99	0.02	0.06	0.23	0.23	66.02	79.68	56.54	98.71	0.02	0.24	0.23	0	10.35	0.02	0.52	0.37	0	0	0	0.02	0.37	0.02	17.93	2.01	0.01	92.13	55.17	0	0	42	-8.26	0.3	1.58	52.67	205.95	917.57	451.36	1206.26	754.99	959.75	513.97	1165.7	514.64
44.577	1	0.03	0	0.01	0.03	20.45	0.02	0.06	0.24	0.24	59.1	81.96	58.41	98.73	0.02	0.22	0.24	0	12.57	0.02	0.6	0.44	0	0	0	0.02	0.39	0.02	18.68	1.86	0.01	64.41	56.08	0	0	42	-11.09	-0.24	0.29	52.12	206.36	918.6	450.61	1208.45	754.59	959.11	514.78	1165.43	510.56
44.611	1	0.03	0	0.01	0.03	18.04	0.02	0.06	0.29	0.29	63.91	78.58	56.93	98.71	0.03	0.16	0.29	0	12.45	0.03	0.61	0.38	0	0	0	0.01	0.34	0.02	19.05	1.62	0.01	89.75	54.76	0	0	42	-11.58	-0.32	0.72	52.2	207.17	920.58	453.87	1206.74	753.26	959.51	516.63	1166.67	513.88
44.644	1	0.03	0	0.01	0.03	16.91	0.02	0.06	0.33	0.33	66.18	76.59	56.1	98.57	0.04	0.13	0.33	0	12.47	0.03	0.72	0.45	0	0	0	0.01	0.32	0.03	18.3	1.46	0.01	95.31	54.04	0	0	42	-10.78	0.84	0.45	52.28	204.31	921.24	454.84	1208.18	755.59	961.6	516.81	1165.91	516.29
44.677	1	0.03	0	0.01	0.03	13.93	0.02	0.06	0.39	0.39	72.15	73.38	54.12	98.49	0.04	0.11	0.39	0	10.53	0.03	0.71	0.48	0	0	0.01	0.02	0.31	0.03	18.73	1.36	0.01	89.1	52.97	0	0	42	-11.38	1.12	-0.12	52.13	203.37	922.45	454.99	1209.09	755	962.26	517.48	1165.62	515.57
44.711	1	0.03	0	0.01	0.03	12.55	0.02	0.06	0.35	0.35	74.91	73.27	53.29	98.25	0.05	0.11	0.35	0	8.47	0.03	0.58	0.41	0	0	0.01	0.01	0.31	0.03	17.58	1.5	0.01	14.28	52.94	0	0	42	-11.38	1.85	1.47	52.01	205.73	921.79	454.06	1208.32	754.56	962.88	514.38	1168.6	516.16
44.744	1	0.03	0	0.01	0.03	11.85	0.02	0.06	0.31	0.31	76.31	72.2	52.79	97.76	0.06	0.11	0.31	0	7.98	0.03	0.47	0.42	0	0	0.01	0.01	0.32	0.04	16.18	1.51	0.01	47.45	52.61	0	1	48	-14.21	3.12	1.09	51.51	208.69	919.15	447.36	1212.19	753.49	961.46	509.28	1170.16	508.55
44.778	1	0.03	0	0.01	0.03	9.75	0.03	0.06	0.31	0.31	80.51	65.93	50.77	96.64	0.07	0.12	0.31	0	7.72	0.02	0.38	0.33	0	0	0.01	0.02	0.32	0.08	16.51	1.42	0.01	68.76	50.77	0	0	48	-14.31	5.2	3.42	51.72	205.4	914.71	440.51	1208.66	746.76	962.92	500.18	1168.25	505.26
44.811	1	0.04	0	0.01	0.03	8.81	0.03	0.06	0.32	0.32	82.38	62.93	49.69	97.94	0.11	0.17	0.32	0	7.37	0.02	0.5	0.32	0	0	0.01	0.02	0.32	0.07	16.84	1.37	0.02	70.32	49.96	0	0	48	-13.44	2.69	0.89	51.6	211.46	912.48	432.82	1212.98	747.75	956.79	496.17	1168.24	495.59
44.844	1	0.03	0	0.01	0.03	9.14	0.03	0.06	0.32	0.32	81.72	62.64	49.81	97.46	0.12	0.24	0.32	0.01	8.23	0.02	0.88	0.46	0	0	0.01	0.02	0.28	0.09	15.52	1.34	0.02	24.76	49.88	0	0	48	-11.27	3.76	1.06	52.15	209.47	913.5	435.3	1210.37	746.15	957.31	497.29	1166.75	500.85
44.878	1	0.03	0	0.01	0.03	8.4	0.03	0.06	0.35	0.35	83.2	61.34	48.82	98.02	0.11	0.42	0.35	0.01	7.28	0.02	1.37	0.72	0	0	0.01	0.02	0.31	0.11	14.15	1.17	0.02	8.94	49.54	0	0	48	-11.38	2.48	1.49	51.99	209.23	911.11	431.83	1215.46	751.19	959.43	497.51	1168.65	495.99
44.911	1	0.03	0	0.01	0.03	8.07	0.03	0.06	0.34	0.34	83.86	59.98	48.38	98	0.13	0.64	0.34	0.03	7.2	0.02	1.44	0.73	0	0	0.01	0.03	0.33	0.1	14.83	1.24	0.03	77.91	49.18	0	0	48	-10.71	2.55	2.22	52.39	212.47	915.6	435.41	1212.72	747.2	959.91	496.93	1172.33	501.46
44.944	1	0.04	0	0.01	0.03	8.31	0.03	0.06	0.36	0.36	83.38	59.78	48.54	98.38	0.15	0.78	0.36	0.04	7.87	0.02	1.56	0.81	0	0	0.01	0.03	0.35	0.1	15.72	1.18	0.03	94.09	49.13	0	0	48	-8.25	1.47	1.29	52.91	208.03	917.38	436.96	1213.36	748.55	961.74	501.85	1169.77	500.89
44.978	1	0.04	0.01	0.01	0.04	5.92	0.03	0.06	0.38	0.38	88.15	48.45	45.28	98.6	0.19	0.69	0.38	0.06	7.07	0.03	1.29	0.55	0	0	0.01	0.03	0.31	0.09	15.1	0.91	0.04	90.11	46.28	0	0	48	-6.52	-0.72	2.2	53.44	211.99	917.1	438.66	1210.55	746.52	959.65	503.88	1171.64	504.15
45.011	1	0.04	0.01	0.01	0.04	6.24	0.03	0.06	0.39	0.39	87.52	48.3	45.77	98.67	0.23	0.52	0.39	0.05	8.1	0.03	1.07	0.33	0	0	0.01	0.03	0.31	0.05	15.59	0.84	0.04	88.25	46.24	0	0	48	-8.19	-0.45	1.92	53.07	212.24	918.73	441.65	1210.06	747.65	959.65	503.98	1171.87	506.82
45.044	1	0.04	0.01	0.01	0.04	5.91	0.03	0.06	0.46	0.46	88.18	44.79	45.13	98.76	0.25	0.37	0.46	0.04	8.82	0.04	1.01	0.24	0	0	0.01	0.03	0.33	0.04	16.56	0.78	0.03	94.15	45.36	0	0	48	-8.25	0.12	1.89	53.12	209.01	919.2	443.89	1208.33	747.63	960.58	506.03	1169.58	508.19
45.078	1	0.04	0.01	0.01	0.04	5.26	0.03	0.06	0.37	0.37	89.48	39.58	44.06	98.72	0.18	0.25	0.37	0.03	9.27	0.03	0.81	0.17	0	0	0.01	0.04	0.33	0.03	15.96	0.75	0.04	95.1	44.04	0	0	48	-9.25	0.29	1.51	52.81	207.16	918.56	444.23	1208.19	748.22	960.5	507.25	1167.66	507.07
45.111	1	0.04	0.01	0.01	0.04	4.75	0.03	0.06	0.38	0.38	90.5	37.42	43.17	98.36	0.16	0.19	0.38	0.02	8.5	0.03	0.71	0.16	0	0	0.01	0.04	0.35	0.02	16.65	0.71	0.04	83.82	43.47	0	0	48	-7.5	1.54	3.35	53.02	206.53	917.2	444.11	1206.31	747.66	962.2	504.78	1168.64	510.95
45.145	1	0.05	0.01	0.01	0.04	3.78	0.03	0.06	0.32	0.32	92.44	30.88	40.99	98.67	0.14	0.14	0.32	0.01	7.86	0.02	0.78	0.27	0	0	0.01	0.04	0.3	0.02	16.44	0.73	0.06	90.1	41.65	0	0	48	-11.31	-0.46	2.43	52.31	207.75	916.57	444.21	1206.9	748.21	960.04	504.48	1167.75	508.45
45.178	1	0.05	0.01	0.01	0.05	3.24	0.04	0.06	0.31	0.31	93.52	26.76	39.49	98.37	0.12	0.11	0.31	0.01	7.51	0.03	0.86	0.38	0	0	0.01	0.05	0.28	0.02	16.82	0.72	0.06	91.42	40.4	0	0	48	-10.94	1.51	2.39	52.46	209.82	916.18	445.29	1206.64	749.1	958.69	506.3	1168.48	509.71
45.211	1	0.05	0.01	0.01	0.05	2.9	0.04	0.06	0.33	0.33	94.2	23.77	38.38	97.65	0.12	0.15	0.33	0.01	7.43	0.02	0.9	0.81	0	0	0.01	0.04	0.25	0.03	15.59	0.74	0.06	83.48	39.42	0	0	48	-10.42	3.36	2.64	52.57	206.55	916.26	447.11	1203.88	748.74	959.47	505.29	1165.88	513.02
45.245	1	0.05	0.01	0.01	0.05	2.37	0.04	0.06	0.39	0.39	95.25	18.52	36.32	98.5	0.11	0.19	0.39	0.01	7.67	0.03	1.01	1.61	0	0	0.01	0.06	0.24	0.06	16.02	0.67	0.07	74.68	37.45	0	1	54	-11.03	1.09	2.18	52.42	205.48	915.75	446.28	1204.7	749.57	959.29	505.97	1164.73	510.15
45.278	1	0.06	0.01	0.01	0.05	2.05	0.04	0.06	0.37	0.37	95.89	16.12	35.04	98.28	0.11	0.29	0.37	0.01	7.13	0.03	0.88	1.99	0	0	0.01	0.05	0.2	0.1	15.06	0.67	0.08	80.56	36.4	0	0	54	-10.84	1.78	2.22	52.5	204.62	916.61	446.72	1204.86	749.4	960.31	506.21	1164.88	510.59
45.311	1	0.06	0.01	0.01	0.05	1.84	0.04	0.06	0.41	0.41	96.31	14.37	34.03	97.53	0.09	0.38	0.41	0.02	6.83	0.03	0.78	2.11	0	0	0.01	0.05	0.18	0.13	14	0.65	0.08	80.64	35.56	0	0	54	-9.14	3.61	2.22	52.85	203.17	915.71	447.09	1202.88	749.36	959.64	506.96	1162.76	511.36
45.345	1	0.06	0.02	0.01	0.06	1.47	0.04	0.06	0.41	0.41	97.05	11.41	31.93	98.18	0.09	0.44	0.41	0.02	6.07	0.03	0.89	2.06	0	0	0.02	0.05	0.17	0.09	13.83	0.59	0.07	78.28	33.92	0	0	54	-9.22	2.07	2.25	52.71	201.33	914.71	445.28	1204.7	750.77	960.94	505.96	1162.24	509.53
45.378	1	0.06	0.02	0.01	0.06	1.43	0.04	0.06	0.4	0.4	97.15	11.08	31.69	98.47	0.09	0.51	0.4	0.02	5.88	0.03	0.76	1.33	0	0	0.02	0.06	0.18	0.09	13.78	0.59	0.08	85.66	33.71	0	0	54	-12.04	1.19	2.45	52.5	208.86	915.94	447.03	1202.39	746.33	957.02	505.99	1165.82	510.84
45.411	1	0.06	0.02	0.01	0.06	1.27	0.04	0.06	0.4	0.4	97.46	9.85	30.65	98.65	0.1	0.58	0.4	0.02	5.46	0.03	0.76	1.12	0	0	0.02	0.05	0.21	0.06	14.7	0.54	0.07	69.18	32.89	0	0	54	-11.63	0.55	1.91	52.46	206.19	915.09	446.7	1202.85	748.12	957.22	506.95	1163.4	509.44
45.445	1	0.06	0.02	0.01	0.06	0.99	0.05	0.06	0.42	0.42	98.01	7.24	28.28	98.27	0.09	0.6	0.42	0.02	5.16	0.03	0.78	1.17	0	0	0.03	0.05	0.22	0.07	11.95	0.46	0.07	61.52	30.8	0	0	54	-10.26	1.82	2.04	52.79	207.04	915.36	446.76	1202.08	747.51	956.81	506.82	1163.83	510.41
45.478	1	0.06	0.02	0.01	0.06	0.89	0.05	0.06	0.43	0.43	98.22	6.62	27.37	98.32	0.09	0.49	0.43	0.02	4.43	0.03	0.69	1.03	0	0	0.03	0.05	0.23	0.08	11.52	0.46	0.08	79.14	30.2	0	0	54	-11.71	1.65	1.67	52.44	209.35	914.19	445.61	1203.23	748	955.06	505.68	1164.38	509.42
45.512	1	0.06	0.02	0.01	0.06	0.69	0.05	0.06	0.45	0.45	98.62	4.79	24.92	98.55	0.08	0.46	0.45	0.02	4.06	0.03	0.75	1.35	0	0	0.02	0.05	0.25	0.1	10.31	0.52	0.09	47.51	28.06	0	0	54	-10.12	0.9	1.9	52.75	205.64	915.04	446.48	1203.15	748.74	957.62	507.72	1163.25	509.61
45.545	1	0.07	0.03	0.02	0.07	0.59	0.06	0.06	0.42	0.42	98.82	3.77	23.41	98.17	0.07	0.47	0.42	0.02	4.35	0.02	0.75	1.3	0	0	0.02	0.05	0.26	0.09	9.6	0.53	0.11	70.39	26.5	0	0	54	-11.13	2.08	2.02	52.53	205.17	915.43	446.36	1203.39	748.47	958.4	506.24	1163.55	509.67
45.578	1	0.07	0.03	0.02	0.06	0.6	0.05	0.06	0.39	0.39	98.8	3.84	23.6	98.39	0.07	0.46	0.39	0.02	4.37	0.02	0.68	1.22	0	0	0.02	0.05	0.31	0.09	9.7	0.53	0.11	49.36	26.63	0	0	54	-11.85	1.45	1.87	52.45	206.54	915.04	446.53	1201.81	746.71	956.48	506.57	1163	509.07
45.612	1	0.07	0.03	0.02	0.07	0.48	0.06	0.06	0.41	0.41	99.03	2.77	21.55	98.07	0.08	0.55	0.41	0.02	4.76	0.02	0.6	1.2	0	0	0.02	0.04	0.37	0.08	8.52	0.54	0.16	46.33	24.52	0	0	54	-12.15	2.36	1.68	52.31	204.87	914.71	446.58	1200.96	746.36	956.44	506.54	1161.3	508.5
45.645	1	0.07	0.03	0.02	0.07	0.49	0.06	0.06	0.42	0.42	99.01	2.85	21.74	98.21	0.08	0.53	0.42	0.02	4.73	0.02	0.6	1.05	0	0	0.02	0.04	0.4	0.07	8.83	0.53	0.16	42.14	24.72	0	0	54	-11.64	1.97	1.94	52.33	205.18	914.47	446.05	1202.05	747.09	957.1	506.74	1162.28	508.49
45.678	1	0.07	0.03	0.02	0.07	0.5	0.06	0.06	0.4	0.4	98.99	2.91	21.96	98.04	0.08	0.58	0.4	0.02	4.86	0.02	0.56	0.96	0	0	0.02	0.04	0.41	0.06	8.76	0.59	0.16	74.02	24.85	0	0	54	-11.14	2.43	2.19	52.43	204.98	914.28	446.4	1201.26	747.39	957.15	505.78	1162.09	509.91
45.712	1	0.07	0.03	0.02	0.07	0.54	0.06	0.06	0.37	0.37	98.91	3.12	22.57	98.31	0.08	0.6	0.37	0.02	5.3	0.02	0.71	0.9	0	0	0.02	0.04	0.37	0.05	9.58	0.57	0.18	86.74	25.28	0	0	54	-12.37	1.69	1.97	52.09	210.7	912.93	444.53	1203.27	748.07	954.28	504.14	1164.93	508.83
45.745	1	0.07	0.03	0.02	0.07	0.61	0.06	0.06	0.39	0.39	98.79	3.36	23.42	98.23	0.09	0.64	0.39	0.02	6.29	0.02	0.86	0.8	0	0	0.02	0.04	0.38	0.04	10.03	0.61	0.17	89.61	25.76	0	0	54	-10.06	1.91	2.42	52.54	205	913.67	445.9	1203.05	749.91	958.07	505.89	1163.02	510.5
45.779	1	0.07	0.03	0.02	0.07	0.77	0.06	0.06	0.42	0.42	98.46	3.96	25.27	98.18	0.1	0.72	0.42	0.02	8.42	0.02	1.27	0.85	0	0	0.01	0.04	0.37	0.03	11.83	0.61	0.14	89.29	26.83	0	0	54	-10.89	2.07	2.32	52.43	206.78	914.38	446.24	1203.06	749.04	957.4	505.8	1164.13	510.54
45.812	1	0.07	0.03	0.02	0.07	0.71	0.06	0.06	0.43	0.43	98.58	3.78	24.64	98.02	0.1	0.73	0.43	0.02	7.6	0.02	1.18	0.82	0	0	0.01	0.04	0.37	0.03	13.03	0.6	0.13	89.77	26.53	0	0	54	-10.9	2.48	2.15	52.48	207.55	914.65	447.11	1202.72	748.93	956.73	507.28	1164.24	510.88
45.845	1	0.07	0.02	0.02	0.07	0.85	0.06	0.06	0.41	0.41	98.3	4.43	26.3	98.17	0.1	0.79	0.41	0.02	8.75	0.03	1.01	0.95	0	0	0.01	0.04	0.33	0.03	12.63	0.64	0.11	89.51	27.56	0	0	54	-9.44	2.1	2.45	52.72	206.87	914.38	447.89	1202.32	750.12	957.21	508.05	1164.03	512.69
45.879	1	0.07	0.02	0.02	0.07	0.91	0.05	0.06	0.46	0.46	98.19	4.75	26.87	98.11	0.1	0.74	0.46	0.02	9.03	0.03	1	0.9	0	0	0.01	0.03	0.25	0.03	14.13	0.65	0.11	90.15	28.01	0	0	54	-9.57	2.24	2.89	52.63	204.67	913.21	445.9	1202.94	750.17	958.71	505.89	1163.3	511.36
45.912	1	0.07	0.02	0.02	0.07	1.03	0.05	0.06	0.47	0.47	97.95	5.3	27.96	98.21	0.11	0.91	0.47	0.02	9.83	0.04	1.02	1.06	0	0	0.01	0.03	0.21	0.03	14.48	0.75	0.1	79.02	28.73	0	0	48	-10.04	1.98	2.72	52.56	204.81	914.32	446.7	1203.54	750.28	959.23	506.59	1163.98	511.65
45.945	1	0.07	0.02	0.02	0.07	1.11	0.05	0.06	0.48	0.48	97.79	5.49	28.6	98.12	0.13	0.97	0.48	0.02	10.71	0.04	0.94	1.08	0	0	0.01	0.03	0.2	0.04	14.5	0.76	0.09	79.43	28.96	0	0	48	-10.19	2.22	2.75	52.46	206.49	915.08	446.81	1204.59	750.24	959.35	507.11	1165.79	511.79
45.979	1	0.07	0.02	0.02	0.07	1.25	0.05	0.06	0.42	0.42	97.5	6.97	29.92	98.43	0.15	1.25	0.42	0.03	9.79	0.04	0.92	0.99	0	0	0.01	0.02	0.22	0.04	16.28	0.89	0.08	75.68	30.55	0	0	48	-9.38	1.32	2.37	52.65	205.66	916.75	447.91	1205.41	751.55	960.39	507.51	1165.97	512.97
46.012	1	0.07	0.02	0.02	0.07	1.27	0.05	0.06	0.4	0.4	97.46	7.54	30.23	98.3	0.16	1.35	0.4	0.04	8.99	0.04	0.71	0.96	0	0	0.01	0.02	0.23	0.06	16.65	0.91	0.07	87.51	31.07	0	0	48	-8.78	1.7	2.8	52.82	207.34	916.57	447.54	1204.61	749.95	959.77	507.43	1167.02	513.29
46.045	1	0.07	0.02	0.02	0.07	1.33	0.05	0.06	0.4	0.4	97.34	8.79	30.86	98.67	0.16	1.39	0.4	0.04	7.78	0.04	0.58	0.81	0	0	0.01	0.02	0.24	0.06	17.57	0.93	0.07	71.17	32.11	0	0	48	-9.16	0.48	2.96	52.66	206.54	916.32	446.81	1206.05	750.71	960.95	507.37	1167.43	512.45
46.079	1	0.06	0.02	0.02	0.06	1.58	0.04	0.06	0.44	0.44	96.84	10.87	32.47	98.43	0.17	1.37	0.44	0.05	7.98	0.04	0.62	0.84	0	0	0.02	0.02	0.26	0.06	17.45	0.92	0.06	63.48	33.57	0	1	54	-9.38	1.32	2.63	52.59	207.23	916.82	446.68	1207.24	751.52	960.96	507.38	1168.14	512.04
46.112	1	0.06	0.02	0.01	0.06	1.61	0.04	0.06	0.43	0.43	96.78	11.03	32.63	98.27	0.19	1.37	0.43	0.05	8.1	0.04	0.6	0.75	0	0	0.02	0.02	0.25	0.07	16.35	0.89	0.06	84.05	33.68	0	0	54	-8.52	1.79	3.6	52.53	210.7	914.05	444.83	1208.84	753.54	960.31	506.52	1170.92	512.83
46.146	1	0.06	0.01	0.01	0.06	2	0.04	0.06	0.39	0.39	95.99	13.93	34.69	98.06	0.19	1.58	0.39	0.06	8.78	0.04	0.64	0.76	0	0	0.02	0.02	0.3	0.08	16	0.97	0.06	65.25	35.34	0	0	54	-9.94	2.39	2.83	52.35	206.32	915.64	446.44	1207.49	752.76	961.31	506.89	1167.57	512.12
46.179	1	0.05	0.01	0.01	0.05	2.24	0.04	0.06	0.45	0.45	95.52	15.53	35.6	96.7	0.17	1.13	0.45	0.05	9.22	0.04	0.83	1.03	0	0	0.02	0.02	0.31	0.08	15.34	0.91	0.07	84.88	36.13	0	0	54	-10.05	5.11	2.72	52.21	208.82	913.22	442.8	1209.34	754.08	959.75	503.4	1168.47	509.68
46.212	1	0.05	0.01	0.01	0.05	2.4	0.04	0.06	0.5	0.5	95.21	16.67	36.22	98.32	0.16	0.89	0.5	0.04	9.41	0.04	0.82	1.03	0	0	0.02	0.02	0.27	0.09	15.32	0.95	0.07	65.99	36.65	0	0	54	-13.03	1.66	3.35	51.99	207.36	915.3	443.91	1206.46	748.09	960.96	502	1168.18	509.54
46.246	1	0.05	0.01	0.01	0.05	2.68	0.04	0.06	0.54	0.54	94.65	18.92	37.18	98.75	0.13	0.62	0.54	0.04	9.52	0.04	1.01	1.2	0	0	0.02	0.02	0.25	0.08	14.05	0.94	0.07	49.27	37.61	0	0	54	-9.1	-0.15	3.23	52.48	206.71	915.59	443.32	1208.77	751.09	962.29	504.13	1168.92	509.98
46.279	1	0.05	0.01	0.01	0.05	2.72	0.04	0.06	0.55	0.55	94.56	19.81	37.33	98.24	0.11	0.54	0.55	0.03	9.14	0.04	1.19	1.42	0	0	0.02	0.02	0.27	0.06	14.24	0.93	0.07	50.61	37.97	0	0	54	-14.6	1.89	2.91	51.8	206.17	916.38	443.53	1206.9	746.21	961.55	502.55	1167.67	507.02
46.312	1	0.05	0.01	0.01	0.05	2.75	0.04	0.06	0.59	0.59	94.51	20.89	37.49	98.43	0.12	0.46	0.59	0.03	8.47	0.04	1.11	1.13	0	0	0.02	0.02	0.26	0.05	14.11	0.87	0.07	87.16	38.38	0	0	54	-11.5	-1.3	3.27	51.94	210.88	915.35	441.13	1211.85	751.49	961.75	501.04	1172.51	508.17
46.346	1	0.05	0.01	0.01	0.05	3.17	0.04	0.06	0.62	0.62	93.65	25.5	39.01	97.78	0.13	0.51	0.62	0.03	7.92	0.03	0.97	0.96	0	0	0.01	0.02	0.23	0.05	14.46	0.83	0.08	83.75	40	0	0	54	-11.09	3.08	3.59	52.45	202.5	918.62	446.5	1204.21	745.37	964.26	504.36	1166.63	511.75
46.379	1	0.05	0.01	0.01	0.05	3.11	0.04	0.06	0.65	0.65	93.79	25.35	38.88	98.2	0.13	0.48	0.65	0.02	7.63	0.04	0.84	0.94	0	0	0.01	0.02	0.24	0.04	14.58	0.81	0.08	82	39.95	0	0	54	-14.11	-1.99	3.93	51.74	207.27	919.22	445.51	1210.49	748.54	965.78	503.58	1172.92	511.02
46.412	1	0.05	0.01	0.01	0.04	3.83	0.04	0.06	0.61	0.61	92.34	30.21	40.88	98.44	0.14	0.41	0.61	0.02	8.47	0.04	0.79	0.84	0	0	0.01	0.02	0.23	0.04	14.21	0.8	0.08	59.56	41.46	0	0	54	-10.15	1.27	3.32	52.19	203.59	919.2	444.4	1213.51	753.39	968.17	505	1171.68	510.61
46.446	1	0.04	0.01	0.01	0.04	4.86	0.03	0.06	0.57	0.57	90.29	36.84	43.22	98.01	0.15	0.54	0.57	0.03	9.2	0.03	0.66	0.87	0	0	0.01	0.02	0.25	0.04	13.65	0.71	0.08	86.11	43.31	0	0	54	-8.11	2.51	3.05	52.65	204.38	919.48	446.67	1211.45	754.35	966.53	506.75	1170.79	513.58
46.479	1	0.04	0.01	0.01	0.04	6	0.03	0.06	0.58	0.58	87.99	41.09	45.06	98.54	0.15	0.6	0.58	0.04	10.97	0.04	0.86	1.14	0	0	0.01	0.03	0.32	0.04	13.78	0.73	0.08	52.09	44.43	0	0	54	-9	0.95	4.09	52.38	204.03	917.21	443.63	1213.07	753.94	967.95	504.92	1171.88	511.42
46.513	1	0.04	0.01	0.01	0.04	7.86	0.03	0.06	0.7	0.64	84.28	49.11	47.56	98.56	0.16	0.63	0.7	0.04	12.1	0.03	0.98	0.93	0	0	0.01	0.03	0.34	0.04	13.16	0.64	0.08	64.19	46.44	0	0	54	-9.13	0.86	3.43	52.38	206.59	918.8	443.8	1213.29	753.47	966.6	503.61	1173.04	511.5
46.546	1	0.04	0.01	0.01	0.04	8.76	0.03	0.06	0.75	0.65	82.48	52.54	48.62	98.01	0.2	0.57	0.75	0.04	12.5	0.04	0.92	0.94	0	0	0.01	0.04	0.34	0.05	13.99	0.65	0.08	57.7	47.3	0	0	54	-8.13	2.53	3.48	52.58	204.16	918.9	444.54	1213.13	753.82	967.84	506.14	1171.93	511.68
46.579	1	0.04	0.01	0.01	0.04	9.26	0.03	0.06	0.76	0.65	81.49	53.24	49.05	97.75	0.18	0.56	0.76	0.05	13.22	0.04	1.07	1.14	0	0	0.01	0.04	0.38	0.05	13.69	0.65	0.08	70.42	47.47	0	0	54	-11.38	3.15	4.24	51.97	202.55	917.77	444.49	1213.1	753.33	969.27	504.78	1171.72	511.39
46.613	1	0.04	0.01	0.01	0.03	10.28	0.03	0.06	0.91	0.71	79.44	57.43	50.15	98.15	0.15	0.4	0.91	0.05	13.2	0.05	0.92	1.08	0	0	0.01	0.04	0.4	0.05	14.57	0.71	0.07	50.74	48.53	0	0	54	-12.92	2.14	3.63	51.73	205.19	917.74	443.27	1213.48	752.06	967.17	503.53	1172.29	509
46.646	1	0.04	0	0.01	0.03	10.92	0.03	0.06	0.98	0.71	78.15	59.26	50.62	98.19	0.14	0.37	0.98	0.05	13.47	0.05	1.16	1.37	0	0	0.01	0.04	0.47	0.05	14.69	0.71	0.07	46.28	49	0	0	54	-9.9	2.04	3.35	52.16	206.49	917.93	443.17	1213.17	753.49	966.06	502.9	1172.4	510.61
46.679	1	0.04	0	0.01	0.03	11.55	0.03	0.06	1.17	0.75	76.91	60.96	51.07	98.25	0.12	0.35	1.17	0.05	13.7	0.06	1.23	1.64	0	0	0.01	0.04	0.55	0.04	15.1	0.75	0.06	20.76	49.44	0	0	54	-11.11	1.86	3.18	51.86	204.79	919.13	443.5	1214.65	753.51	967.91	503.94	1172.62	509.54
46.713	1	0.03	0	0.01	0.03	14.71	0.03	0.06	1.05	0.76	70.57	67.68	53.68	98.63	0.1	0.25	1.05	0.04	15.02	0.07	1.13	1.3	0	0	0.01	0.05	0.54	0.04	15.55	0.76	0.05	12.24	51.27	0	0	48	-8.7	0.62	2.28	52.29	205.56	920.21	444.33	1215.32	755.45	966.93	506	1172.45	510.12
46.746	1	0.03	0	0.01	0.03	14.81	0.03	0.06	0.94	0.77	70.38	69.65	53.93	98.18	0.1	0.23	0.94	0.04	14.03	0.06	1.09	0.89	0	0	0.01	0.05	0.47	0.04	15.17	0.77	0.05	42.19	51.84	0	0	48	-7.24	2.05	2.62	52.64	204.79	921.72	445.89	1215.64	755.74	968.81	508.25	1173.56	512.19
46.78	1	0.03	0	0.01	0.03	17.11	0.02	0.06	0.74	0.74	65.78	75.68	55.92	98.13	0.11	0.29	0.74	0.04	13.33	0.05	0.66	0.4	0	0	0.01	0.06	0.45	0.05	15.39	0.77	0.04	57.34	53.73	0	0	48	-7.65	2.19	2.29	52.6	202.36	923.43	447.08	1215.2	754.66	970.11	509.43	1172.46	512
46.813	1	0.03	0	0.01	0.03	19.89	0.02	0.06	0.6	0.6	60.22	80.91	57.82	97.65	0.09	0.31	0.6	0.04	12.81	0.04	0.66	0.35	0	0	0.01	0.05	0.42	0.04	14.5	0.79	0.04	57.19	55.65	0	0	48	-9.54	3.38	2.31	52.23	203.07	923.49	446.93	1214.4	752.99	969.48	507.87	1172.52	511.43
46.846	1	0.03	0	0.01	0.03	17.96	0.02	0.06	0.64	0.64	64.09	79.95	56.78	98.4	0.08	0.28	0.64	0.03	11.33	0.04	0.64	0.46	0	0	0.01	0.05	0.39	0.05	13.94	0.79	0.04	32.71	55.27	0	0	48	-10.36	1.41	3.35	52.11	207.81	920.98	444.81	1214.1	751.92	967.38	504.85	1175.08	511.5
46.88	1	0.03	0	0.01	0.03	19.95	0.02	0.06	0.58	0.58	60.1	83.27	58.13	98.04	0.07	0.29	0.58	0.03	10.9	0.03	0.56	0.52	0	0	0.01	0.05	0.39	0.04	13.35	0.84	0.04	25.72	56.65	0	0	48	-11.54	2.45	2.69	52.18	204.24	922.66	446.35	1207.86	745.18	965.81	504.33	1169.96	510.37
46.913	1	0.03	0	0.01	0.03	17.62	0.02	0.06	0.65	0.65	64.77	81.18	56.7	98.36	0.08	0.27	0.65	0.02	9.95	0.02	0.67	0.57	0	0	0.01	0.05	0.33	0.03	13.29	0.81	0.04	46.02	55.76	0	0	48	-11.73	-1.53	3.02	51.64	210.8	916.61	439.91	1215.84	752.89	963.96	501.74	1174.71	506.23
46.946	1	0.03	0	0.01	0.03	17.99	0.02	0.06	0.67	0.67	64.03	81.28	56.83	98.76	0.08	0.26	0.67	0.02	10.32	0.02	0.82	0.8	0	0	0.01	0.05	0.27	0.02	13.93	0.82	0.04	41.01	55.8	0	0	48	-10	0.11	2.86	51.81	212.72	917.29	439.37	1218.9	756.22	964.7	501.23	1177.33	507.35
46.98	1	0.03	0	0.01	0.03	16.96	0.02	0.06	0.75	0.75	66.07	79.39	56.07	98.23	0.08	0.27	0.75	0.02	10.53	0.02	0.87	0.58	0	0	0.01	0.05	0.23	0.01	13.63	0.85	0.04	9.15	55.06	0	0	48	-9.89	1.93	2.92	52.05	208.41	919.59	442.85	1215.77	754.28	966.56	503.16	1174.86	510
47.013	1	0.03	0	0.01	0.03	17.2	0.02	0.06	0.72	0.72	65.6	78.87	56.11	98.35	0.08	0.22	0.72	0.01	11.21	0.02	1.01	0.6	0	0	0.01	0.05	0.22	0.01	13.51	0.86	0.04	13.92	54.86	0	0	48	-9.67	1.56	2.34	52.39	207.4	922.15	446.06	1210.53	748.77	964.75	506.2	1172.09	510.75
47.046	1	0.03	0	0.01	0.03	15.28	0.02	0.06	0.74	0.74	69.45	74.8	54.7	98.53	0.07	0.17	0.74	0.01	11.53	0.02	1.05	0.77	0	0	0.01	0.05	0.21	0.01	13.72	0.91	0.04	51.39	53.43	0	0	48	-12.99	-0.97	2.77	51.82	207.35	922.48	446.59	1212.26	749.8	966.43	504.5	1173.67	511.19
47.08	1	0.03	0	0.01	0.03	15.48	0.02	0.06	0.66	0.66	69.05	76.21	55.04	98.34	0.06	0.14	0.66	0.01	10.86	0.02	0.89	0.84	0	0	0.01	0.05	0.19	0.02	13.36	0.89	0.04	51.58	53.91	0	0	48	-11.98	1.58	3.15	51.97	207.92	921.92	445.92	1212.51	749.52	966.68	505.27	1174.52	511.24
47.113	1	0.03	0	0.01	0.03	14.26	0.02	0.06	0.63	0.63	71.47	74.83	54.22	98.45	0.06	0.16	0.63	0.01	10.09	0.02	0.92	0.86	0	0	0.01	0.05	0.18	0.02	13.31	0.92	0.04	39.68	53.45	0	0	48	-13.18	1.25	3.13	51.8	208.38	921.12	445.75	1211.63	748.88	965.57	504.41	1173.86	510.72
47.147	1	0.03	0	0.01	0.03	14.69	0.02	0.06	0.49	0.49	70.63	75.1	54.6	98.49	0.06	0.16	0.49	0.01	10.51	0.02	0.84	1.08	0	0	0.01	0.05	0.15	0.02	13.44	0.91	0.04	50.77	53.54	0	0	48	-11.93	1.1	2.7	52.01	207.17	921.82	445.76	1211.89	749.24	965.93	505.31	1173.04	510.24
47.18	1	0.03	0	0.01	0.03	15.21	0.02	0.06	0.49	0.49	69.58	74.89	54.87	98.38	0.06	0.15	0.49	0.01	11.38	0.03	0.9	1.04	0	0	0.01	0.05	0.14	0.02	12.67	0.85	0.04	52.9	53.47	0	0	48	-11.8	1.46	2.38	51.97	206.74	921.76	445.32	1212.54	749.64	965.92	505.91	1172.64	509.15
47.213	1	0.03	0	0.01	0.03	14.57	0.02	0.06	0.53	0.53	70.86	72.58	54.26	98.61	0.05	0.14	0.53	0.01	11.95	0.03	1	1.15	0	0	0.01	0.05	0.14	0.02	12.37	0.86	0.04	53.59	52.72	0	0	48	-12.26	0.7	2.55	51.91	207.32	920.82	445.3	1211.77	749.73	965.05	505.02	1172.32	509.56
47.247	1	0.03	0	0.01	0.03	12.67	0.03	0.06	0.6	0.6	74.67	65.75	52.57	98.6	0.05	0.12	0.6	0.01	13.03	0.04	0.98	1.47	0	0	0.01	0.04	0.14	0.02	11.93	0.86	0.04	41.58	50.73	0	0	48	-12.38	0.74	2.38	51.87	208.37	919.73	445.05	1211.29	750.14	963.46	504.94	1171.79	509.23
47.28	1	0.03	0	0.01	0.03	12.68	0.03	0.06	0.67	0.67	74.65	64.49	52.35	98.6	0.05	0.11	0.67	0.01	13.73	0.05	1.25	1.47	0	0	0.01	0.05	0.14	0.02	11.71	0.91	0.04	20.99	50.38	0	0	48	-10.14	0.74	2.24	52.2	204.91	920.01	444.62	1212.43	751.54	965.63	506.63	1170.53	508.65
47.313	1	0.03	0	0.01	0.03	10.8	0.03	0.06	0.79	0.79	78.41	60.34	50.63	98.53	0.05	0.1	0.79	0.01	12.69	0.06	1.37	1.69	0	0	0.02	0.05	0.13	0.02	10.69	0.95	0.04	40.43	49.28	0	0	48	-11.33	0.97	2.08	52.04	206.25	920.41	445.12	1211.77	750.62	964.6	506.05	1170.83	508.76
47.347	1	0.03	0.01	0.01	0.03	8.96	0.03	0.06	0.89	0.89	82.08	52.97	48.55	98.21	0.04	0.1	0.89	0.01	12.72	0.07	1.5	1.62	0	0	0.02	0.05	0.13	0.02	10.5	1.02	0.04	48.11	47.41	0	0	48	-10.16	1.97	2.19	52.24	204.2	920.49	445.36	1211.46	751	965.71	506.61	1169.89	509.33
47.38	1	0.03	0.01	0.01	0.03	8.46	0.03	0.06	0.95	0.95	83.08	52.28	48	98.49	0.04	0.08	0.95	0.01	11.96	0.08	1.54	1.44	0	0	0.02	0.05	0.12	0.02	9.98	1.05	0.05	31.07	47.23	0	0	48	-12.63	1.1	2.48	51.87	206.43	919.83	444.82	1211.09	749.45	964.53	504.86	1170.93	508.61
47.413	1	0.04	0.01	0.01	0.03	7.41	0.03	0.06	1.13	1.08	85.18	48.92	46.69	98.48	0.04	0.06	1.13	0.01	11.06	0.1	1.4	1.46	0	0	0.02	0.06	0.13	0.02	9.37	1.08	0.05	31.65	46.4	0	0	48	-12.84	1.15	2.49	51.82	207.09	919.9	444.8	1211.25	749.31	964.34	504.9	1171.4	508.55
47.447	1	0.03	0.01	0.01	0.03	7.48	0.03	0.06	1.03	1.03	85.05	47.71	46.81	98.38	0.04	0.06	1.03	0.01	11.83	0.1	1.27	1.28	0	0	0.02	0.06	0.13	0.03	8.01	1.22	0.06	33.1	46.1	0	0	48	-11.65	1.45	2.37	52.07	206.37	920.18	445.48	1209.14	748.35	963.61	504.71	1169.92	509.55
47.48	1	0.03	0.01	0.01	0.03	7.92	0.03	0.06	1	1	84.17	49.59	47.41	98.65	0.03	0.06	1	0.01	11.99	0.1	1.22	1.37	0	0	0.02	0.06	0.15	0.03	7.55	1.26	0.06	13.07	46.56	0	0	48	-13.2	0.54	1.96	51.77	209.61	919.61	444.17	1211.37	749.32	962.15	503.83	1171.73	507.86
47.514	1	0.03	0.01	0.01	0.03	6.94	0.03	0.06	1.02	1.02	86.12	44.71	46.13	98.48	0.03	0.07	1.02	0.01	11.89	0.08	1.08	1.13	0	0	0.02	0.07	0.13	0.03	7.13	1.34	0.06	40.91	45.34	0	0	48	-11.18	1.14	1.98	52.12	205.45	920.14	445.56	1209.52	749.32	963.59	505.61	1169.01	509.05
47.547	1	0.03	0.01	0.01	0.03	7.04	0.03	0.06	0.93	0.93	85.93	46.29	46.39	98.5	0.03	0.08	0.93	0.01	11.37	0.07	1.04	1.09	0	0	0.02	0.07	0.13	0.03	6.48	1.4	0.07	22.81	45.74	0	0	48	-12.4	1.09	2.34	51.91	208.4	920.53	445.05	1210.57	748.45	963.45	504.61	1171.8	509
47.58	1	0.03	0.01	0.01	0.03	7.34	0.03	0.06	0.91	0.91	85.32	47.75	46.82	98.42	0.03	0.09	0.91	0.01	11.45	0.07	1.04	1.11	0	0	0.02	0.06	0.14	0.03	6.43	1.41	0.07	48.45	46.11	0	0	48	-11.45	1.33	2.2	52.1	204.94	921.2	445.44	1211.14	749.29	965.53	506.07	1170.46	508.81
47.614	1	0.03	0.01	0.01	0.03	7.04	0.03	0.06	0.97	0.97	85.92	47.46	46.51	98.41	0.02	0.1	0.97	0.01	10.81	0.06	0.88	0.71	0	0	0.02	0.07	0.14	0.02	5.9	1.59	0.07	43.23	46.03	0	0	48	-12.79	1.36	2.24	51.9	206.7	921.77	445.63	1210.91	748.15	964.91	504.91	1171.57	508.98
47.647	1	0.03	0.01	0.01	0.03	7.02	0.03	0.06	0.86	0.86	85.95	47.46	46.58	98.76	0.03	0.13	0.86	0.02	10.76	0.05	0.82	0.63	0	0	0.01	0.07	0.14	0.02	6.03	1.64	0.07	57.36	46.03	0	0	48	-13.03	-0.11	2.03	51.92	207.85	921.95	445.87	1210.66	747.82	963.93	504.87	1171.74	509.09
47.68	1	0.03	0.01	0.01	0.03	7.27	0.03	0.06	0.9	0.9	85.47	48.38	46.89	98.58	0.03	0.15	0.9	0.02	10.95	0.05	0.8	0.63	0	0	0.01	0.07	0.13	0.02	5.86	1.68	0.07	21.34	46.26	0	0	48	-12.2	0.8	2.23	52.06	206.41	921.67	445.28	1210.5	747.96	964.77	504.19	1171.12	509.02
47.714	1	0.03	0.01	0.01	0.03	6.63	0.03	0.06	0.78	0.78	86.74	47.2	46.18	98.45	0.03	0.18	0.78	0.02	9.79	0.04	0.73	0.57	0	0	0.01	0.07	0.12	0.02	5.71	1.76	0.07	28.64	45.97	0	0	48	-11.73	1.24	2.46	52.1	204.92	921.77	445.27	1210.78	748.3	966.07	504.38	1170.94	509.29
47.747	1	0.03	0.01	0.01	0.03	6.5	0.03	0.06	0.74	0.74	87	46.85	46.02	98.37	0.03	0.17	0.74	0.02	9.6	0.04	0.74	0.69	0	0	0.01	0.07	0.1	0.02	5.67	1.7	0.07	56.57	45.88	0	0	48	-11.05	1.48	2.34	52.1	204.12	921.86	444.99	1210.88	748.2	966.37	504.99	1170.45	508.74
47.781	1	0.03	0.01	0.01	0.03	7.16	0.03	0.06	0.58	0.58	85.68	50.08	47.06	98.47	0.03	0.15	0.58	0.02	9.84	0.03	0.75	0.71	0	0	0.01	0.06	0.1	0.02	5.52	1.62	0.07	32.92	46.69	0	0	48	-12.46	1.18	1.72	51.89	207.6	921.12	443.95	1211.48	747.81	963.59	503.75	1171.16	507.64
47.814	1	0.03	0.01	0.01	0.03	7.86	0.03	0.06	0.52	0.52	84.27	53.26	48.05	98.37	0.03	0.18	0.52	0.02	10.07	0.03	0.69	0.56	0	0	0.01	0.06	0.1	0.02	5.84	1.6	0.07	59.44	47.48	0	0	48	-11.81	1.51	1.9	51.94	205.78	922.74	444.53	1212.37	748.27	966.03	504.22	1171.78	508.07
47.847	1	0.03	0.01	0.01	0.03	8.46	0.03	0.06	0.47	0.47	83.08	55.6	48.82	97.68	0.03	0.19	0.47	0.02	10.32	0.03	0.64	0.42	0	0	0.01	0.06	0.11	0.03	5.91	1.58	0.07	53.57	48.07	0	0	48	-9.89	3.31	1.98	52.28	203.35	923.07	445.35	1211.11	748.37	966.96	505.51	1170.27	509.03
47.881	1	0.03	0	0.01	0.03	9.02	0.03	0.06	0.36	0.36	81.97	59.36	49.63	97.57	0.04	0.21	0.36	0.02	9.66	0.03	0.61	0.39	0	0	0.01	0.05	0.11	0.04	6.35	1.56	0.06	49.28	49.02	0	0	48	-9.47	3.54	1.98	52.37	201.89	923.18	445.68	1210.36	747.83	967.36	506.2	1169.23	509.03
47.914	1	0.03	0	0.01	0.03	8.57	0.03	0.06	0.31	0.31	82.87	59.79	49.27	97.5	0.04	0.2	0.31	0.02	8.44	0.03	0.58	0.3	0	0	0.01	0.05	0.11	0.04	6.79	1.54	0.06	49.14	49.14	0	0	48	-9.03	3.69	2.06	52.43	201.37	922.08	445.06	1209.87	747.78	966.94	506.39	1168.3	508.43
47.947	1	0.03	0	0.01	0.03	8.87	0.03	0.06	0.35	0.35	82.26	60.77	49.51	98.5	0.03	0.16	0.35	0.01	8.63	0.03	0.79	0.43	0	0	0.01	0.05	0.12	0.04	6.68	1.45	0.06	12.94	49.39	0	0	48	-12.38	1.07	1.88	51.81	203.85	922.17	443.72	1211.58	747.39	966.27	503.22	1170.09	506.55
47.981	1	0.03	0	0.01	0.03	8.25	0.03	0.06	0.32	0.32	83.5	58.49	48.76	98.41	0.03	0.16	0.32	0.02	8.38	0.04	0.85	0.51	0	0	0.01	0.05	0.13	0.03	7.06	1.32	0.06	30.68	48.8	0	0	48	-11.34	1.39	2.32	52	206.74	922.46	443.93	1211.28	746.7	965.58	502.8	1172.24	508.61
48.014	1	0.03	0	0.01	0.03	9.71	0.03	0.06	0.34	0.34	80.58	61.51	50.22	98.61	0.04	0.21	0.34	0.02	10	0.04	0.97	0.55	0	0	0.01	0.05	0.14	0.03	7.3	1.39	0.06	47.21	49.58	0	0	48	-11.52	0.69	2.03	52.01	207.42	921.43	443.69	1210.13	745.7	963.65	502.65	1170.98	508.68
48.047	1	0.03	0	0.01	0.03	11.98	0.03	0.06	0.34	0.34	76.04	65.35	52.15	98.7	0.05	0.25	0.34	0.02	12.12	0.05	1.11	0.69	0	0	0.01	0.05	0.18	0.03	7.7	1.42	0.06	67.96	50.61	0	0	48	-11.86	0.35	1.63	51.97	207.06	921.28	444.09	1209.56	745.09	962.83	503.17	1169.81	508.95
48.081	1	0.03	0	0.01	0.03	13.07	0.03	0.06	0.36	0.36	73.85	66.84	53.03	98.63	0.06	0.25	0.36	0.02	13.07	0.07	1	0.65	0	0	0.01	0.05	0.18	0.03	8.48	1.44	0.06	66.66	51.03	0	0	48	-12.62	0.62	1.92	51.85	205.74	921.17	444.38	1209.33	745.51	963.79	502.87	1169.44	508.67
48.114	1	0.03	0	0.01	0.03	15.48	0.03	0.06	0.36	0.36	69.05	69.75	54.66	98.76	0.07	0.27	0.36	0.03	14.9	0.09	1.05	0.63	0	0	0.01	0.05	0.19	0.04	8.64	1.47	0.06	55.49	51.86	0	0	48	-12.75	0.1	2.12	51.86	207.42	921.05	444.26	1209.37	745.35	963.23	502.51	1170.55	508.87
48.148	1	0.03	0	0.01	0.03	16.35	0.03	0.06	0.39	0.39	67.31	72.64	55.36	98.68	0.08	0.33	0.39	0.03	14.31	0.09	0.96	0.51	0	0	0.01	0.04	0.18	0.04	8.82	1.34	0.05	59.7	52.74	0	0	48	-12.84	-0.41	2.17	51.85	206.67	920.69	444.4	1209.49	745.86	963.55	502.32	1170.1	509.55
48.181	1	0.03	0	0.01	0.03	17.09	0.02	0.06	0.38	0.38	65.82	74.92	55.93	98.66	0.09	0.37	0.38	0.03	13.81	0.1	0.96	0.52	0	0	0.01	0.04	0.19	0.04	8.72	1.33	0.05	57.1	53.48	0	0	48	-11.63	0.52	2.68	52.04	208.24	920.25	444.67	1208.84	746.96	963.06	502.92	1171.19	509.77
48.214	1	0.03	0	0.01	0.03	15.85	0.02	0.06	0.39	0.39	68.3	73.96	55.24	98.74	0.13	0.51	0.39	0.04	12.84	0.09	0.8	0.34	0	0	0.01	0.04	0.17	0.04	8.95	1.34	0.05	81.42	53.16	0	0	48	-11.17	-0.18	2.62	52.21	207.79	920.33	445.71	1207.34	746.21	962.47	503.77	1170.14	510.92
48.248	1	0.03	0	0.01	0.03	16.43	0.02	0.06	0.41	0.41	67.14	76.53	55.74	98.73	0.12	0.54	0.41	0.03	11.9	0.1	0.81	0.42	0	0	0.01	0.04	0.18	0.04	9.53	1.34	0.05	46.24	54.02	0	0	48	-12.91	0.25	2.51	51.87	208.04	919.46	444.53	1208.95	747.18	962.53	503.38	1170.51	508.52
48.281	1	0.03	0	0.01	0.03	17.73	0.02	0.06	0.39	0.39	64.55	77.99	56.57	98.59	0.11	0.61	0.39	0.03	12.5	0.08	0.78	0.38	0	0	0.01	0.04	0.18	0.03	9.33	1.36	0.05	65.3	54.54	0	0	48	-10.9	0.77	2.93	52.22	208.01	919.69	444.97	1207.65	746.83	962.73	502.94	1170.6	510.65
48.314	1	0.03	0	0.01	0.03	17.51	0.02	0.06	0.39	0.39	64.98	78.46	56.55	98.63	0.09	0.61	0.39	0.03	11.89	0.07	0.66	0.34	0	0	0.01	0.04	0.19	0.03	9.65	1.32	0.05	52.28	54.71	0	0	48	-9.22	-0.6	2.91	52.48	208.31	918.05	443.78	1207.17	747.41	961.45	502.47	1169.61	510.48
48.348	1	0.03	0	0.01	0.03	18.42	0.02	0.06	0.41	0.41	63.16	79.36	57.07	98.76	0.09	0.62	0.41	0.03	12.32	0.05	0.69	0.4	0	0	0.01	0.03	0.21	0.03	9.79	1.33	0.05	41.99	55.04	0	0	48	-10.8	0.1	2.59	52.23	208.05	917.71	444.05	1207.43	747.55	961.04	502.56	1168.95	510.23
48.381	1	0.03	0	0.01	0.03	18.23	0.02	0.06	0.41	0.41	63.55	79.09	56.97	98.34	0.08	0.63	0.41	0.03	12.29	0.05	0.64	0.31	0	0	0.01	0.03	0.22	0.02	10.1	1.29	0.05	63.91	54.95	0	0	48	-9.32	1.58	3.36	52.5	205.69	917.55	444.91	1206.42	748.28	962.88	503.52	1168.42	511.6
48.414	1	0.03	0	0.01	0.03	18.17	0.02	0.06	0.44	0.44	63.66	79.71	56.97	98.64	0.07	0.6	0.44	0.03	11.76	0.05	0.67	0.38	0	0	0.01	0.03	0.26	0.02	10.15	1.29	0.04	62.35	55.18	0	0	48	-10.36	0.59	3.19	52.32	207.89	917.22	444.78	1206.45	748.25	961.38	502.75	1169.09	511.34
48.448	1	0.03	0	0.01	0.02	20.35	0.02	0.06	0.39	0.39	59.3	81.64	58.2	98.63	0.07	0.6	0.39	0.03	12.72	0.05	0.71	0.37	0	0	0.01	0.03	0.3	0.02	10.51	1.31	0.04	68.58	55.95	0	0	48	-10.41	0.63	2.98	52.28	208.38	917.27	444.59	1206.61	747.98	960.91	502.65	1169.12	511.25
48.481	1	0.03	0	0.01	0.03	20.58	0.02	0.06	0.39	0.39	58.85	81.02	58.24	98.37	0.06	0.58	0.39	0.03	13.47	0.05	0.72	0.4	0	0	0.01	0.03	0.36	0.02	10.57	1.35	0.04	59.66	55.7	0	0	48	-10.42	1.49	2.97	52.27	206.83	917.53	444.62	1206.58	748.09	961.79	502.75	1168.47	510.72
48.515	1	0.03	0	0.01	0.03	20.55	0.02	0.06	0.39	0.39	58.89	79.85	58.06	98.66	0.05	0.52	0.39	0.02	14.35	0.05	0.88	0.35	0	0	0.01	0.03	0.38	0.02	11.48	1.27	0.03	80.72	55.24	0	0	48	-10.03	0.5	2.71	52.44	207.38	917.76	445.17	1206.01	747.7	960.88	503.78	1168.13	510.92
48.548	1	0.03	0	0.01	0.03	18.69	0.02	0.06	0.4	0.4	62.62	77.69	57.02	98.68	0.06	0.44	0.4	0.03	13.85	0.06	0.82	0.36	0	0	0.01	0.03	0.4	0.02	12.09	1.16	0.03	95.7	54.43	0	0	48	-10.12	0.43	2.75	52.35	210.25	916.13	443.32	1208.45	749.56	959.92	504.09	1170.12	509.17
48.581	1	0.03	0	0.01	0.03	15.24	0.02	0.06	0.43	0.43	69.53	73.4	54.79	98.48	0.08	0.47	0.43	0.03	12.37	0.07	0.93	0.32	0	0	0.01	0.03	0.32	0.02	13.55	1.07	0.03	97.94	52.98	0	0	48	-9.55	1.15	2.5	52.54	213.66	916.39	445	1209	751.08	958.27	507.14	1171.9	510.74
48.615	1	0.03	0	0.01	0.03	12.13	0.03	0.06	0.5	0.5	75.74	64.51	52.17	97.7	0.1	0.38	0.5	0.03	12.83	0.1	0.98	0.25	0	0	0.01	0.03	0.25	0.02	15.34	0.89	0.02	99.34	50.38	0	0	48	-9.68	3.24	2.57	52.71	211.05	916.23	446.11	1207	750.85	958.66	506.72	1169.64	511.93
48.648	1	0.04	0	0.01	0.04	10.75	0.03	0.06	0.65	0.65	78.5	58.84	50.76	98.65	0.12	0.25	0.65	0.04	13.37	0.14	0.93	0.21	0	0	0.01	0.04	0.21	0.01	16.13	0.83	0.02	98.51	48.89	0	0	48	-9.67	0.55	1.84	52.53	212.92	914.95	444.7	1209.82	754.25	957.21	507.08	1170.12	509.92
48.681	1	0.04	0.01	0.01	0.04	8.6	0.03	0.06	0.87	0.77	82.81	49.94	48.17	98.1	0.14	0.16	0.87	0.04	13.41	0.2	1.19	0.19	0	0	0.01	0.04	0.15	0.01	17.54	0.77	0.02	97.28	46.65	0	0	48	-10.67	2.28	2.18	52.38	213.66	914.15	444.43	1209.6	753.84	956.97	506.45	1170.59	509.96
48.715	1	0.05	0.01	0.01	0.04	7.37	0.04	0.06	1.43	0.66	85.25	37.61	45.75	98.28	0.16	0.1	1.43	0.05	16.64	0.3	1.59	0.21	0	0	0.01	0.04	0.11	0	18.77	0.66	0.01	97.1	43.52	0	0	48	-10.37	1.77	2.18	52.37	214.55	914.34	445.2	1210.4	755.25	956.99	507.55	1171.52	510.95
48.748	1	0.05	0.01	0.01	0.05	6.59	0.04	0.06	1.9	0.6	86.82	34.13	44.1	97.9	0.18	0.07	1.9	0.05	16.38	0.41	2.26	0.31	0	0	0.01	0.04	0.09	0	19.68	0.6	0.01	97.27	42.57	0	0	48	-12.22	2.79	2.39	52.46	206.31	915.94	449.49	1202.17	748.68	958.11	508.66	1164.38	512.73
48.782	1	0.06	0.01	0.02	0.06	4.81	0.05	0.06	3.2	0.5	90.37	21.81	39.47	98.72	0.19	0.05	3.2	0.06	18.09	0.55	3.64	0.53	0	0	0.01	0.05	0.08	0.01	21.99	0.5	0.01	97.29	38.72	0	0	48	-12.96	0.26	1.56	52.17	208.74	915.83	448.87	1204.34	750.4	956.5	509.41	1165.24	510.81
48.815	1	0.07	0.01	0.02	0.06	4.48	0.05	0.06	3.51	0.52	91.04	21.32	38.96	98.39	0.16	0.06	3.51	0.08	17.12	0.59	3.07	0.62	0	0	0.01	0.05	0.08	0.01	22.46	0.52	0.01	93.37	38.54	0	0	48	-9.29	1.42	2.29	52.33	209.01	912.72	445.77	1207.16	755.11	957.45	507.84	1166.43	511.31
48.848	1	0.07	0.01	0.02	0.06	3.92	0.05	0.06	3.55	0.49	92.17	21.31	38.2	97.86	0.16	0.05	3.55	0.08	14.64	0.65	2.3	0.6	0	0	0.01	0.05	0.08	0.02	21.57	0.49	0.01	96.33	38.54	0	0	48	-10.02	2.88	2.6	52.26	213.34	915.06	446.96	1207.12	752.42	957.05	508.31	1170.33	512.84
48.882	1	0.08	0.01	0.02	0.07	3.15	0.05	0.06	4.86	0.49	93.7	17.74	35.65	98	0.14	0.07	4.86	0.08	13.45	0.55	1.95	0.5	0	0	0.01	0.05	0.11	0.02	23.46	0.49	0.01	94.31	37.12	0	0	48	-7.66	2.55	2.46	52.76	206.23	915.22	447.54	1204.07	751.95	958.85	507.64	1164.99	513.56
48.915	1	0.08	0.01	0.02	0.07	2.94	0.05	0.06	5.35	0.48	94.12	16.99	35.04	98.21	0.1	0.1	5.35	0.07	12.83	0.45	1.38	0.46	0	0	0.01	0.05	0.14	0.01	24.75	0.48	0.01	93.54	36.8	0	0	48	-7.2	1.98	2.49	52.87	206.49	913.7	446.93	1202.86	751.79	957.4	507.15	1163.8	513.31
48.948	1	0.07	0.01	0.02	0.06	3.41	0.05	0.06	4.47	0.47	93.18	20.92	37.14	98.78	0.09	0.13	4.47	0.05	12.4	0.3	1.09	0.26	0	0	0.01	0.05	0.17	0.01	24.38	0.47	0.01	88.33	38.39	0	0	48	-7.76	-0.02	2.2	52.68	209.99	911.82	444.95	1204.38	752.14	954.93	508.35	1164.91	510.19
48.982	1	0.08	0.01	0.02	0.07	3.77	0.05	0.06	5.17	0.4	92.45	22.31	37.71	98.54	0.07	0.21	5.17	0.04	13.24	0.19	1	0.25	0	0	0.01	0.05	0.23	0.01	26.42	0.4	0.01	96.22	38.9	0	0	48	-8.66	-0.95	1.69	52.49	206.8	912.62	445.3	1205.06	751.76	956.41	510.76	1163.19	508.07
49.015	1	0.07	0.01	0.01	0.06	4.74	0.04	0.06	4.02	0.39	90.52	28.38	40.69	98.42	0.07	0.29	4.02	0.04	13.49	0.11	0.67	0.18	0	0	0.01	0.04	0.26	0.01	25.49	0.39	0.01	92.07	40.91	0	0	48	-6.97	1.34	2.12	52.8	205.58	911.98	445.03	1205.52	753.23	957.67	510.9	1163.23	509.17
49.048	1	0.06	0.01	0.01	0.06	4.43	0.04	0.06	3.56	0.4	91.13	29.39	40.53	97.82	0.07	0.49	3.56	0.03	11.66	0.07	0.55	0.15	0	0	0.01	0.04	0.27	0.01	24.31	0.4	0.01	91.63	41.21	0	0	48	-10.21	2.98	2.49	52.32	212.1	913.92	446.83	1204.8	750.91	955.75	508.34	1167.82	511.98
49.082	1	0.06	0.01	0.01	0.05	4.2	0.04	0.06	3.42	0.39	91.59	30.92	40.3	98.26	0.06	0.54	3.42	0.02	9.79	0.05	0.51	0.19	0	0	0.01	0.04	0.24	0.02	20.86	0.39	0.01	70.35	41.66	0	0	48	-10.59	1.84	2.33	52.26	206.91	913.37	447.38	1203.53	751.89	957.08	507.48	1163.94	511.96
49.115	1	0.06	0.01	0.01	0.05	3.52	0.04	0.06	2.96	0.41	92.97	28.16	38.97	97.95	0.05	0.64	2.96	0.02	8.13	0.04	0.52	0.21	0	0	0.01	0.03	0.25	0.02	19.77	0.41	0.01	74.99	40.84	0	1	54	-11.44	2.67	2.53	52.22	206.33	913.72	447.75	1201.84	749.88	957.06	506.29	1163.3	512.32
49.149	1	0.05	0.01	0.01	0.05	3.88	0.04	0.06	2.04	0.44	92.24	33.75	40.57	98.54	0.04	0.71	2.04	0.02	6.72	0.04	0.57	0.48	0	0	0.01	0.03	0.22	0.04	17.17	0.44	0.01	95.04	42.47	0	0	54	-12.82	0.94	1.59	52.15	204.82	914.11	447.93	1200.25	747.33	955.62	507.14	1160.42	510.04
49.182	1	0.05	0.01	0.01	0.04	4.09	0.03	0.06	1.43	0.47	91.83	35.75	41.43	98.31	0.06	0.75	1.43	0.02	6.59	0.03	0.52	0.41	0	0	0.01	0.03	0.19	0.05	16.01	0.47	0.01	94.94	43.02	0	0	54	-10.7	1.67	1.38	52.22	208.81	911.56	441.91	1205.9	751.03	954.87	503.97	1163.68	505.94
49.215	1	0.05	0.01	0.01	0.05	4.22	0.03	0.06	1.27	0.53	91.57	34.96	41.67	97.72	0.07	1.02	1.27	0.03	7.59	0.04	0.6	0.53	0	0	0.01	0.03	0.18	0.05	16.84	0.53	0.01	92.6	42.8	0	0	54	-7.58	3.21	3.15	52.99	205.1	910.25	443.77	1202.56	752.01	957.31	503.79	1162.27	511.32
49.249	1	0.04	0.01	0.01	0.04	5.86	0.03	0.06	0.61	0.61	88.27	46.89	45.31	98.09	0.12	1.37	0.61	0.05	7.64	0.04	0.58	0.53	0	0	0.01	0.03	0.16	0.07	15.56	0.61	0.02	97.9	45.89	0	0	54	-15.72	2.31	1.57	51.28	211.83	906.81	437.38	1206.76	750.52	951.76	498.79	1163.58	500.38
49.282	1	0.04	0.01	0.01	0.04	6.3	0.03	0.06	0.6	0.6	87.4	49.05	45.89	97.51	0.17	2.15	0.6	0.09	7.92	0.04	0.79	0.49	0	0	0.02	0.03	0.16	0.1	14.74	0.62	0.02	88.61	46.43	0	0	54	-13.85	3.66	2.73	51.71	202.2	907.8	438.82	1204.1	748.22	957.56	500.77	1159.75	501.99
49.315	1	0.03	0	0.01	0.04	8.44	0.03	0.07	0.41	0.41	83.12	59.9	48.87	98.01	0.26	3.04	0.41	0.14	8.1	0.05	0.94	0.55	0	0	0.02	0.03	0.2	0.15	14.05	0.7	0.03	76.8	49.16	0	0	54	-13.88	2.51	2.01	51.61	207.45	907.12	435.85	1203.5	746.22	953.19	495.62	1160.59	500.23
49.349	1	0.03	0	0.01	0.04	8.5	0.03	0.07	0.34	0.34	82.99	61.7	49	98.47	0.45	3.76	0.34	0.2	7.32	0.05	0.95	0.62	0	0	0.03	0.03	0.21	0.33	13.57	0.73	0.04	83.64	49.63	0	0	54	-12.66	1.18	2.41	52.2	198.07	910.51	434.81	1203.43	742.34	960.02	495.15	1158.07	497.74
49.382	1	0.03	0	0.01	0.04	8.61	0.02	0.08	0.6	0.31	82.78	62.7	48.97	98.72	0.8	5.47	0.31	0.33	7.04	0.05	1.12	0.69	0	0	0.03	0.03	0.22	0.6	12.72	0.74	0.04	70.65	49.9	0	0	54	-14.15	0.29	2.41	52.19	200.22	913.34	433.34	1203.77	736.99	960.52	493.17	1160.73	495.31
49.415	1	0.03	0	0.01	0.04	7.18	0.02	0.08	0.71	0.26	85.64	59.33	47.31	98.56	1.17	7.05	0.26	0.48	5.3	0.04	0.91	0.43	0	0	0.04	0.04	0.21	0.71	11.16	0.66	0.06	51.41	49.02	0	0	54	-11.35	0.86	1.21	52.32	204.88	911.35	426.92	1211.48	743.05	959.21	490.17	1164.09	490.46
49.449	1	0.03	0	0.01	0.05	6.45	0.02	0.1	0.75	0.2	87.11	56.3	46.25	97.29	1.41	10.34	0.2	0.69	4.79	0.04	0.89	0.39	0	0	0.04	0.06	0.22	0.75	9.74	0.7	0.08	61.71	48.24	0	0	54	-11.85	4.09	0.23	52.38	209.09	912.51	430.01	1208.34	740.32	954.68	494.71	1163.74	491.02
49.482	1	0.03	0	0.01	0.05	7.14	0.02	0.12	0.4	0.2	85.72	60	47.31	97.58	1.9	14.05	0.2	0.92	4.86	0.04	0.76	0.32	0	0	0.04	0.07	0.22	0.4	10.74	0.83	0.08	34.9	49.19	0	0	54	-12.7	3.52	0.5	52.27	203.81	913.48	429.66	1209.08	739.81	958.6	493.66	1162.38	490.19
49.516	1	0.03	0	0.01	0.07	4.44	0.02	0.14	0.21	0.21	91.11	42.3	42.57	94.46	2.25	18.21	0.21	1.17	4.75	0.04	0.62	0.41	0	0	0.04	0.09	0.19	0.21	10.38	1.1	0.13	40.27	44.74	0	1	60	-16.1	7.82	0.32	51.9	202.76	914.25	428.44	1207.06	733.75	958.38	491.54	1161.08	486.48
49.549	1	0.03	0	0.01	0.09	3.55	0.02	0.18	0.26	0.2	92.91	36.34	40.4	97.43	2.82	23.41	0.2	1.19	3.67	0.03	0.46	0.25	0	0	0.04	0.1	0.16	0.26	10.5	1.24	0.15	60.57	43.18	0	0	60	-11.48	3.82	-0.34	52.73	198.83	912.6	428.01	1200.73	731.11	955.23	491.62	1153.99	486.32
49.582	1	0.03	0	0.01	0.12	2.62	0.03	0.21	0.24	0.19	94.76	28.02	37.41	96.47	3.74	26.21	0.19	1.34	2.87	0.03	0.34	0.12	0	0	0.05	0.1	0.11	0.24	11.28	1.29	0.15	67.76	40.8	0	0	60	-11.94	5.47	0.45	52.91	200.96	913.45	428.22	1200.94	728.45	956	493.58	1156.82	486.18
49.616	1	0.03	0	0.01	0.15	2.63	0.02	0.29	0.28	0.19	94.74	29.28	37.36	96.46	4.56	31.67	0.19	1.63	2.16	0.02	0.26	0.05	0	0	0.04	0.13	0.1	0.28	13.97	1.66	0.19	53.92	41.18	0	0	60	-12.75	5.47	-0.37	52.79	194.28	913.9	427.68	1201.96	729.55	958.89	492.84	1152.96	484.01
49.649	1	0.02	0	0.01	0.2	2.6	0.02	0.38	0.25	0.19	94.8	29.21	37.17	96.52	5.26	37.36	0.19	1.95	2.01	0.02	0.17	0.02	0	0	0.04	0.13	0.08	0.25	15.36	1.66	0.2	87.87	41.16	0	0	60	-15.19	5.39	-1.42	52.71	194.05	911.88	428.52	1197.36	727.47	954.1	491.33	1148	483.51
49.682	1	0.02	0	0.01	0.27	2.54	0.02	0.53	0.22	0.18	94.92	28.2	36.53	97.49	7.17	43.42	0.18	2.09	2.18	0.02	0.16	0.02	0	0	0.03	0.15	0.08	0.22	17.69	1.82	0.22	73.04	40.85	0	0	60	-14.63	3.71	-1.32	52.82	191.8	912.29	428.15	1196.95	725.7	955.49	493.57	1146.9	481.42
49.716	1	0.02	0	0.01	0.44	2.2	0.02	0.88	0.24	0.18	95.59	24.59	34.38	96.74	11.11	51.2	0.17	2.27	1.91	0.02	0.14	0.01	0	0	0.03	0.18	0.06	0.2	19.95	2.03	0.24	64.98	39.69	0	0	60	-12.32	5.05	-1.99	53.11	192.18	912.2	428.58	1195.37	725.14	953.58	495.75	1145.22	481.35
49.749	1	0.02	0	0.01	0.63	1.75	0.03	1.21	0.26	0.19	96.5	21.18	31.43	96.86	14.6	55.94	0.18	2.05	1.63	0.01	0.13	0.01	0	0	0.03	0.19	0.05	0.26	21.03	1.83	0.23	90.3	37.74	0	0	60	-12.85	4.85	-1.8	53.25	192.52	912.46	430.95	1187.23	718.59	949.64	494.66	1141.82	483.25
49.783	1	0.02	0	0.01	0.69	1.29	0.03	1.16	0.42	0.22	97.41	21.71	28.23	95.46	15.86	54.08	0.17	1.64	1.34	0.01	0.2	0.02	0	0	0.03	0.22	0.05	0.42	23.29	1.79	0.23	82.37	35.14	0	0	60	-4.86	6.77	-3.12	54.47	191.45	911.11	431.21	1185.2	720.79	946.75	499.79	1137.54	483.94
49.816	1	0.03	0	0.01	0.63	1	0.04	0.93	0.39	0.3	98	16.1	25.75	96.22	15.78	49.37	0.16	1.26	1.42	0.02	0.21	0.02	0	0	0.03	0.3	0.05	0.39	23.42	1.54	0.24	88.27	32.75	0	0	60	-6.72	5.81	-3.41	53.97	188.35	909.33	433.43	1180.95	719.29	945.07	502.3	1132.52	483.93
49.849	1	0.03	0.01	0.01	0.49	0.96	0.05	0.66	0.33	0.35	98.08	9.42	25.36	96.75	15.92	41.63	0.16	0.93	1.51	0.02	0.24	0.02	0	0	0.03	0.35	0.04	0.33	23.54	1.37	0.24	90.14	32.36	0	0	60	-2.13	5.03	-1.87	54.88	190.12	907.65	431.36	1184.1	724.2	946.91	500.64	1136.52	486.74
49.883	1	0.04	0.01	0.02	0.52	0.7	0.06	0.57	0.27	0.51	98.6	9.31	22.09	97.22	17.09	37.05	0.15	0.79	1.54	0.02	0.25	0.01	0	0	0.02	0.51	0.04	0.27	27.95	1.35	0.22	76.36	29.5	0	0	60	-2.06	4.22	-3.04	54.87	187.92	907.59	434.61	1179.12	722.66	943.89	503.48	1131.15	487.85
49.916	1	0.05	0.01	0.02	0.55	0.58	0.06	0.52	0.21	0.55	98.83	10.24	20.32	98.17	17.6	34.29	0.14	0.6	1.28	0.02	0.18	0.01	0	0	0.02	0.55	0.04	0.16	32.02	1.48	0.21	79.28	27.96	0	0	60	-5.87	2.09	-2.23	53.8	196.57	906.68	434.73	1180.62	722.65	940.75	503.6	1136.7	487.92
49.949	1	0.05	0.01	0.02	0.48	0.55	0.07	0.43	0.21	0.52	98.91	7.44	19.72	97.57	17.63	30.01	0.14	0.47	1.23	0.02	0.15	0.01	0	0	0.02	0.52	0.04	0.14	31.95	1.43	0.21	78.88	27.41	0	0	60	-2.16	3.54	-3.33	55.04	182.63	907.68	438.92	1176.1	723.99	944.83	507.13	1126.76	491.04
49.983	1	0.07	0.02	0.03	0.42	0.34	0.08	0.3	0.22	0.51	99.17	4.64	15.67	97.71	15.97	22.68	0.15	0.38	1.15	0.03	0.13	0.01	0	0	0.02	0.51	0.04	0.13	33.03	1.25	0.22	81.49	23.28	0	0	60	-6.39	3.23	-2.97	53.97	184.84	907.03	440.52	1172.76	720.49	942.17	507.26	1126.28	490.88
50.016	1	0.08	0.02	0.03	0.32	0.32	0.08	0.21	0.2	0.5	99.36	3.08	15.63	97.89	12.44	17.92	0.14	0.3	1.15	0.02	0.13	0.01	0	0	0.02	0.5	0.04	0.13	32.51	1.19	0.2	87.01	22.53	0	0	60	-1.4	2.81	-2.42	55.23	192.06	905.54	440.04	1174.75	724.69	939.36	509.26	1130.78	493.57
50.049	1	0.08	0.03	0.03	0.33	0.26	0.08	0.2	0.2	0.54	99.35	3.18	14.22	97.1	10.79	18.44	0.12	0.32	1.22	0.02	0.14	0.01	0	0	0.01	0.54	0.03	0.14	32.39	1	0.2	83.29	20.85	0	0	60	-2.08	4.44	-2.24	54.89	189	903.09	441.09	1173.45	726.42	939.47	511.12	1127.69	494.03
50.083	1	0.08	0.03	0.03	0.36	0.24	0.08	0.22	0.2	0.62	99.29	3.34	13.27	97.3	11.5	20.87	0.12	0.36	1.11	0.02	0.14	0.02	0	0	0.01	0.62	0.04	0.17	30.6	0.76	0.2	87.11	20.14	0	0	60	-6.59	4.07	-3.15	53.14	193.76	897.88	438.85	1177.82	733.56	935.23	509.68	1128.12	491.29
50.116	1	0.07	0.02	0.03	0.43	0.22	0.07	0.29	0.23	0.59	99.14	4.78	12.46	97.67	10.84	27.49	0.12	0.42	1.17	0.02	0.13	0.02	0	0	0.02	0.59	0.04	0.23	28.6	0.69	0.2	79.36	19.23	0	0	60	-6.69	3.32	-3.25	53.39	194.27	897.58	441.63	1173.37	731.85	932.38	511.34	1125.83	493.45
50.15	1	0.06	0.02	0.03	0.45	0.18	0.06	0.31	0.41	0.64	99.11	4.31	10.68	96.09	9	31.3	0.11	0.42	1.33	0.03	0.16	0.04	0	0	0.02	0.64	0.04	0.41	23.46	0.55	0.19	81.32	17.16	0	0	54	-1.75	5.99	-3.73	55	187.67	896.12	442.69	1170.86	733.1	933.5	515.74	1119.93	494.21
50.183	1	0.06	0.03	0.02	0.42	0.16	0.06	0.3	0.4	0.66	99.15	3.39	9.76	96.95	7.88	32.06	0.11	0.44	1.53	0.03	0.19	0.05	0	0	0.02	0.66	0.05	0.4	19.6	0.51	0.19	76.71	15.99	0	0	54	-6.34	4.71	-4.04	53.64	187.52	895.08	443.6	1168.23	732	931.1	512.61	1117.72	494.22
50.216	1	0.06	0.02	0.02	0.47	0.16	0.06	0.35	0.4	0.59	99.07	4.22	10.01	96.73	7.51	36.04	0.11	0.48	1.91	0.04	0.26	0.07	0	0	0.02	0.59	0.05	0.4	18.45	0.5	0.19	75.62	16.03	0	0	54	-8.11	5.06	-3.04	53.45	191.33	893.15	443.68	1165.4	729.22	928.12	512.46	1118.58	494.16
50.25	1	0.05	0.02	0.02	0.56	0.17	0.05	0.5	0.35	0.53	98.87	5.7	10.36	96.73	8.34	43.46	0.1	0.51	2.03	0.03	0.29	0.07	0	0.01	0.03	0.53	0.05	0.35	14.97	0.43	0.2	81.3	16.48	0	0	54	-9.32	5.06	-3.17	53.09	190.9	889.98	441.62	1165.21	730.94	926.39	509.12	1116.59	492.8
50.283	1	0.04	0.02	0.02	0.71	0.18	0.05	0.67	0.32	0.52	98.59	9.02	10.89	97.33	9.27	49.77	0.11	0.68	2.23	0.03	0.33	0.1	0	0.01	0.04	0.52	0.06	0.32	14.8	0.46	0.2	88.76	17.11	0	0	54	-9.93	4.01	-3.26	52.7	195.04	885.84	436.36	1168.66	733.44	923.73	505.9	1117.98	488.42
50.316	1	0.04	0.02	0.02	0.79	0.18	0.05	0.77	0.41	0.47	98.43	9.5	10.09	97.77	11.17	51.16	0.11	0.71	2.16	0.03	0.3	0.12	0	0.01	0.04	0.47	0.07	0.41	14.13	0.48	0.19	90.56	16.76	0	0	54	-15.32	3.09	-2.73	52.31	193.01	887.59	438.01	1165.2	727.7	924.62	503.28	1117.04	488.18
50.35	1	0.04	0.02	0.02	0.73	0.17	0.05	0.71	0.59	0.32	98.54	8.02	9.84	97.76	10.41	49.71	0.12	0.84	2.17	0.03	0.27	0.11	0	0.01	0.05	0.32	0.08	0.59	13.25	0.55	0.17	60.88	16.4	0	0	54	-16.18	3.12	-2.87	52.37	191.2	889.78	435.6	1168.82	725.65	928.46	503.12	1118.73	484.27
50.383	1	0.04	0.02	0.02	0.71	0.17	0.05	0.68	0.77	0.32	98.58	7.97	9.98	95.65	9.78	49.2	0.11	0.88	2.36	0.03	0.26	0.13	0	0.01	0.04	0.32	0.09	0.77	13.69	0.61	0.17	64.05	16.36	0	0	54	-16.65	6.55	-3.98	52.27	193.52	889.14	429.68	1173.19	724.68	927.69	499.46	1119.93	477.3
50.416	1	0.04	0.02	0.02	0.77	0.16	0.05	0.74	0.82	0.26	98.47	8.52	9.32	96.74	10.03	50.48	0.12	1.2	2.05	0.03	0.23	0.14	0	0.01	0.04	0.26	0.09	0.82	13.31	0.67	0.17	78.84	15.91	0	0	54	-15.04	5.04	-3.59	52.55	196.65	889.76	427.02	1173.44	722.21	926.91	496.76	1122.47	476.1
50.45	1	0.04	0.02	0.02	0.76	0.17	0.05	0.77	0.67	0.19	98.47	7.87	9.87	96.66	10.33	50.81	0.13	1.45	2.35	0.03	0.23	0.1	0	0.01	0.04	0.19	0.11	0.67	11.91	0.69	0.16	88.29	16.34	0	0	54	-16.64	5.17	-3.85	52.49	193.5	891.92	426.34	1172.5	718.18	928.79	494.2	1121.26	474.28
50.483	1	0.04	0.02	0.02	0.76	0.18	0.05	0.77	0.41	0.18	98.47	8.64	10.62	97.13	9.4	51.45	0.13	1.7	2.4	0.02	0.21	0.09	0	0.01	0.04	0.18	0.11	0.41	12.54	0.69	0.16	93.8	16.78	0	0	54	-18.02	4.39	-2.92	52.45	195.26	893.62	426.55	1171.67	714.84	929.53	492.49	1124	474.93
50.517	1	0.04	0.02	0.02	0.64	0.21	0.05	0.65	0.24	0.16	98.71	6.75	12.4	95.82	8.52	48.08	0.16	1.85	3.47	0.03	0.2	0.07	0	0.01	0.04	0.16	0.11	0.24	12.58	0.74	0.17	86.79	17.84	0	0	54	-16.33	6.34	-4.6	52.59	189.93	895.28	424.43	1173.51	714.17	931.73	490.94	1120.78	472.61
50.55	1	0.04	0.02	0.02	0.59	0.21	0.05	0.59	0.32	0.19	98.82	5.96	12.57	96.26	7.78	46.85	0.19	1.65	3.25	0.03	0.19	0.06	0	0.01	0.04	0.14	0.11	0.32	12.16	0.78	0.17	84.26	17.97	0	0	54	-16.97	5.76	-4.88	52.65	194.12	898.15	424.75	1173.89	711.1	930.85	492.73	1123.69	470.45
50.583	1	0.04	0.01	0.02	0.65	0.19	0.04	0.66	0.33	0.2	98.67	7.66	11.86	96.33	6.68	50.79	0.2	1.5	2.71	0.03	0.15	0.05	0	0.01	0.04	0.14	0.11	0.33	11.55	0.8	0.17	86.2	17.29	0	0	54	-16.42	5.66	-4.51	52.94	190.6	901.71	424.1	1173.28	706.38	934.73	490.77	1124.18	469.81
50.617	1	0.04	0.01	0.02	0.71	0.21	0.04	0.76	0.41	0.23	98.48	10.29	12.65	95.92	6.55	54.23	0.23	1.25	2.51	0.04	0.13	0.06	0	0.01	0.03	0.11	0.1	0.41	12.16	0.98	0.16	81.03	18.11	0	0	54	-13.15	6.21	-4.31	53.38	189.67	901.85	422.45	1173.68	705.5	935.92	491.54	1124.22	468.83
50.65	1	0.03	0.01	0.02	0.84	0.19	0.04	0.93	0.56	0.23	98.15	13.51	11.85	96.61	7.34	58.29	0.23	1.21	1.99	0.03	0.1	0.06	0	0.01	0.03	0.12	0.1	0.56	11.93	1.02	0.17	75.35	17.73	0	0	54	-9.93	5.26	-2.93	53.7	188.5	900.93	419.63	1174.38	706.21	938.16	487.54	1125.82	469.79
50.683	1	0.03	0.01	0.02	1	0.16	0.04	1.13	0.61	0.22	97.75	15.63	9.75	96.43	8.85	61.86	0.22	0.98	1.38	0.04	0.07	0.03	0	0.02	0.04	0.1	0.1	0.61	10.49	0.93	0.18	81.09	16.3	0	0	54	-14.38	5.52	-4.08	53.28	186.28	904.65	421.05	1170.21	697.88	937.54	486.37	1122.82	467.11
50.717	1	0.03	0.01	0.02	1.11	0.16	0.04	1.3	0.67	0.22	97.39	17.22	9.24	96.01	10.32	64.09	0.22	0.8	1.37	0.05	0.06	0.02	0	0.02	0.04	0.09	0.09	0.67	9.7	0.94	0.19	82.79	16.12	0	0	54	-10.28	6.1	-3.1	53.67	189.62	902.65	418.74	1172.82	701.95	937.35	485.03	1126.26	468.62
50.75	1	0.03	0.01	0.02	1.26	0.16	0.04	1.54	0.73	0.22	96.92	21.29	9.14	95.35	11.11	67.36	0.22	0.76	1.53	0.06	0.06	0.02	0	0.02	0.05	0.1	0.08	0.73	9.7	1.01	0.18	61.27	16.14	0	0	54	-6.32	6.9	-4.46	53.86	196.99	899.92	412.08	1181.37	708.08	934.58	485.3	1130.29	462.92
50.784	1	0.02	0.01	0.02	1.64	0.15	0.04	2.07	0.79	0.23	95.85	28.72	7.85	89.93	13.18	72.68	0.23	0.58	2.26	0.06	0.1	0.02	0	0.02	0.05	0.1	0.08	0.79	9.35	1.03	0.19	92.72	15.07	0	0	54	-3.34	11.05	-3.55	54.86	191.51	899.39	414.26	1179.12	708.28	937.68	489.17	1127.71	465.4
50.817	1	0.02	0.01	0.02	1.87	0.15	0.04	2.45	0.85	0.2	95.11	33.47	7.63	94.55	14.81	75.19	0.2	0.42	2.4	0.06	0.11	0.03	0	0.02	0.06	0.11	0.08	0.85	9.6	1.12	0.2	85.77	15.14	0	0	54	-2.68	7.73	-3.18	55.54	190.73	900.5	415.13	1180.05	709.83	939.48	489.08	1128.99	467.53
50.85	1	0.02	0.01	0.02	2.11	0.15	0.05	2.8	1.07	0.18	94.4	37.22	7.15	93.16	16.74	76.7	0.18	0.37	2.32	0.06	0.15	0.02	0	0.02	0.06	0.13	0.08	1.07	10.13	1.05	0.2	91.43	15.15	0	0	54	-2.56	8.94	-4.03	55.34	192.76	899.36	416.4	1180.64	713.51	936.89	490.69	1128.39	468.65
50.884	1	0.02	0.01	0.01	2.27	0.14	0.06	2.92	0.87	0.18	94.15	31.65	5.53	91.61	22.05	72.55	0.18	0.3	2.18	0.06	0.14	0.02	0	0.01	0.05	0.14	0.07	0.87	11.2	1.03	0.2	92.76	14.69	0	0	54	0.23	10.05	-5.31	55.96	191.37	898.04	416.35	1183.02	719.14	936.41	493.02	1126.26	468.97
50.917	1	0.02	0.01	0.01	2.02	0.14	0.08	2.49	0.53	0.19	95.01	22.2	4.98	95.6	24.93	65.86	0.19	0.23	2.02	0.06	0.15	0.02	0	0.01	0.05	0.15	0.06	0.53	11.86	0.98	0.18	91.83	14.76	0	0	54	-3.76	6.61	-5.75	54.8	193.52	896.42	418.3	1181.01	719.15	932.79	494.25	1124.65	468.99
50.95	1	0.02	0.01	0.01	1.95	0.14	0.09	2.31	0.36	0.18	95.39	19.97	4.59	95.17	25.95	62.94	0.18	0.18	1.74	0.06	0.13	0.01	0	0.01	0.03	0.15	0.06	0.36	13.12	1.02	0.16	94.51	14.66	0	0	54	-2.9	7.1	-5.52	55.1	198.86	896.17	419.58	1180.58	719.18	930.01	497.61	1126.94	469.93
50.984	1	0.03	0.02	0.01	2.07	0.12	0.11	2.33	0.2	0.2	95.34	16.8	2.49	95.69	29.08	60.18	0.2	0.14	1.76	0.05	0.13	0.01	0	0.01	0.02	0.18	0.04	0.16	13.24	0.96	0.13	89.08	13.26	0	0	54	-5	6.5	-6.35	54.75	201.16	896.24	421.54	1178.91	718.29	926.8	499.63	1125.74	469.81
51.017	1	0.03	0.02	0.01	1.85	0.13	0.14	2.03	0.2	0.2	95.95	11.53	2.52	95.06	32.42	53.47	0.2	0.09	1.88	0.05	0.13	0.01	0	0.01	0.01	0.17	0.04	0.14	14.5	0.93	0.12	89.14	13.9	0	0	54	-4.78	7.21	-5.8	55.02	193.58	894.78	422.57	1175.11	717.98	928.97	497.82	1120.79	471.76
51.05	1	0.03	0.02	0.02	1.42	0.12	0.14	1.41	0.19	0.21	97.15	8.05	3.02	97.64	29.37	47.65	0.19	0.08	2.28	0.05	0.13	0.01	0	0.01	0.01	0.21	0.05	0.12	15.38	0.92	0.12	87.44	13.59	0	0	54	-8.52	3.4	-6.62	53.21	204.71	889.8	414.98	1188.96	729.31	926.08	494.54	1128.7	465.41
51.084	1	0.04	0.02	0.02	1.08	0.16	0.14	0.96	0.18	0.24	97.85	6.52	5.6	97.66	27	40.8	0.18	0.09	3.11	0.04	0.17	0.02	0	0.01	0.01	0.24	0.05	0.1	19.4	0.94	0.11	81.75	15.23	0	0	54	-6.37	3.35	-5.25	54.07	206.22	890.17	418.78	1184.61	728.65	925.15	496.51	1129.8	471.01
51.117	1	0.05	0.02	0.02	0.83	0.19	0.13	0.68	0.18	0.23	98.35	4.92	7.76	96.11	24.78	34.38	0.18	0.07	4.82	0.05	0.24	0.03	0	0.01	0.01	0.23	0.05	0.1	22.11	1.04	0.09	83.16	16.16	0	0	54	-7.56	5.96	-5.58	53.91	202.05	891.04	420.98	1181.61	725.43	926.15	499.17	1126.17	470.58
51.151	1	0.05	0.02	0.02	0.89	0.26	0.11	0.68	0.17	0.25	98.22	10.03	11.09	95.87	21.86	37.47	0.17	0.07	7.09	0.05	0.41	0.05	0	0	0	0.25	0.06	0.05	28.56	1.11	0.07	88.34	17.87	0	0	54	-8.89	6.28	-5.67	53.78	209.09	890.85	420.97	1181.5	724.07	922.07	499.91	1128.97	469.69
51.184	1	0.06	0.01	0.03	0.96	0.38	0.09	0.67	0.2	0.27	98.07	22.64	15.11	95.96	19.63	39.2	0.2	0.07	7.31	0.05	0.45	0.06	0	0	0	0.27	0.07	0.04	38.84	1.29	0.05	78.17	21.16	0	0	54	-7.81	6.16	-6.2	54.12	207.07	890.92	421.72	1180.43	724.2	921.93	501.22	1126.64	469.99
51.217	1	0.06	0.01	0.03	1.02	0.4	0.08	0.69	0.2	0.25	97.95	27.53	15.46	96.6	19.58	39.89	0.2	0.07	7.13	0.05	0.4	0.11	0	0	0	0.25	0.08	0.04	41.4	1.34	0.05	72.81	21.53	0	0	54	-9.1	5.26	-5.95	53.96	203.18	890.72	422.4	1178.99	723.74	923.51	499.99	1124.57	470.67
51.251	1	0.07	0.01	0.05	1.21	0.43	0.07	0.72	0.19	0.29	97.58	49.22	16.73	96	18.23	41.98	0.19	0.07	6.04	0.05	0.41	0.12	0	0	0	0.29	0.11	0.05	50.96	1.32	0.04	94.66	22.9	0	0	48	-12.23	6.11	-5.2	53.25	208.68	888.72	420.64	1180.6	725.01	921.18	495.59	1128.32	470.28
51.284	1	0.07	0.01	0.05	1.36	0.43	0.07	0.82	0.19	0.26	97.27	55.54	16.51	96.09	18.86	44.65	0.19	0.07	5.86	0.04	0.42	0.17	0	0	0.01	0.26	0.11	0.07	51.45	1.26	0.03	95.65	22.89	0	0	48	-8.91	6	-4.02	54.18	211.02	888.1	420.45	1179.1	723.97	920.74	496.93	1130.28	471.97
51.317	1	0.07	0.01	0.05	1.4	0.43	0.08	0.82	0.2	0.21	97.19	55.56	16.25	96.04	20.87	42.81	0.2	0.06	5.16	0.05	0.36	0.24	0	0	0.01	0.21	0.11	0.12	53.3	1.24	0.03	86.59	23.32	0	0	48	-9.04	6.06	-3.84	54.29	209.87	887.72	421.2	1176.86	723.17	920.23	495.97	1128.85	473.13
51.351	1	0.07	0.01	0.05	1.7	0.48	0.09	0.98	0.25	0.25	96.6	63.18	16.24	95.83	25.39	42.42	0.25	0.04	5.23	0.05	0.4	0.24	0	0	0.01	0.16	0.09	0.18	57.63	1.32	0.02	77.29	24.24	0	0	48	-10.6	6.33	-4.04	53.7	211.1	885.16	419.37	1178.07	724.26	918.71	495.8	1128.28	470.42
51.384	1	0.06	0.01	0.04	1.96	0.44	0.11	1.21	0.26	0.26	96.08	60.13	14.43	97.1	29.7	43.43	0.26	0.04	4.81	0.05	0.39	0.31	0	0	0.01	0.15	0.08	0.22	55.02	1.23	0.02	93.82	23.57	0	0	48	-11.28	4.44	-3.8	53.6	205.34	885.6	420.82	1175.34	723.9	920.73	493.1	1125.06	472.76
51.417	1	0.05	0.01	0.04	2.29	0.45	0.13	1.54	0.33	0.27	95.42	60.72	13.73	96.28	34.08	44.82	0.27	0.04	4.46	0.05	0.41	0.38	0	0.01	0.02	0.12	0.08	0.33	53.93	1.21	0.02	85.1	23.97	0	0	48	-11.85	5.73	-4.28	53.46	208.55	885.32	420.01	1176.75	723.76	919.02	494.48	1126.21	470.67
51.451	1	0.05	0.01	0.04	2.13	0.54	0.11	1.5	0.32	0.27	95.74	64.67	16.09	97.65	31.62	46.59	0.27	0.04	4.56	0.05	0.42	0.33	0	0.01	0.02	0.13	0.08	0.32	54.27	1.26	0.02	77.47	25.67	0	0	48	-13.43	3.38	-4.52	52.9	212.71	882.72	416.01	1180.84	726.66	916.96	490.48	1128.49	468.12
51.484	1	0.05	0.01	0.03	1.73	0.61	0.12	1.3	0.31	0.27	96.54	50.14	17.09	97.95	31.98	42.69	0.27	0.05	5.3	0.05	0.43	0.36	0	0.01	0.03	0.14	0.07	0.31	50.71	1.31	0.02	85.18	26.39	0	0	48	-12.77	2.66	-4.43	52.65	215.63	878.95	411.79	1184.22	730.45	915.28	487.64	1129.81	465.91
51.518	1	0.04	0.01	0.03	1.45	1.2	0.11	1.26	0.26	0.26	97.1	46.02	23.07	98.43	31.46	42.18	0.26	0.06	10.56	0.07	0.43	0.34	0	0.01	0.02	0.15	0.06	0.16	49.16	1.6	0.02	64.64	29.79	0	0	48	-12.77	1.32	-3.72	52.68	216.42	876.91	409.87	1183.89	731	914.72	485.05	1130.19	464.84
51.551	1	0.04	0.01	0.02	1.17	1.59	0.1	1.18	0.27	0.27	96.81	36.97	25.87	97.62	30.93	40.84	0.27	0.09	10.41	0.07	0.48	0.33	0	0	0.02	0.14	0.07	0.2	45.86	1.86	0.01	87.76	32.41	0	0	48	-16.1	3.44	-3.91	52.34	218.5	873.44	404.89	1181.89	724.96	910.82	481.43	1128	457.36
51.584	1	0.03	0.01	0.02	1.3	1.51	0.1	1.39	0.32	0.28	96.98	37.38	25	97.97	32.7	43.04	0.28	0.13	9.84	0.08	0.48	0.3	0	0	0.02	0.16	0.06	0.32	43.87	1.83	0.02	93.44	32.21	0	0	48	-14.68	2.61	-2.23	52.87	221.39	871.29	389.92	1182.89	713.56	911.29	465.67	1131.82	446.22
51.618	1	0.03	0.01	0.02	1.52	1.19	0.08	1.9	0.37	0.28	96.2	42.35	23.3	97.71	31.78	51.73	0.28	0.2	7.02	0.08	0.37	0.16	0	0.01	0.02	0.2	0.05	0.37	37.76	1.63	0.02	92.04	31.51	0	0	48	-12.23	3.24	-1.87	54.06	214.56	874.93	369.91	1186.22	695.38	918.87	444.52	1132.79	428.01
51.651	1	0.02	0	0.02	1.93	0.97	0.07	2.58	0.46	0.28	94.83	57.47	21.98	98.73	30.55	60.41	0.28	0.31	3.8	0.07	0.21	0.06	0	0.01	0.02	0.25	0.04	0.46	36.67	1.62	0.03	45.15	31.26	0	0	48	-3.27	0.22	-0.18	56.33	209	884.22	352.31	1196.48	682.78	934	428.26	1142.68	416.47
51.684	1	0.02	0	0.02	2.03	0.94	0.06	2.95	0.42	0.29	94.1	61.87	22.25	98.63	28.79	65.55	0.29	0.46	2.64	0.07	0.12	0.04	0	0.01	0.02	0.27	0.04	0.42	33.81	1.37	0.03	37.69	31.59	0	0	48	-4.24	-0.61	3.59	56.41	203.15	886.77	349.1	1203.1	684.18	947.28	418.7	1150.42	419.87
51.718	1	0.02	0	0.01	2.98	1.01	0.07	5.25	0.29	0.38	89.49	66.8	21.35	96.64	36.64	71.9	0.29	0.77	2.63	0.08	0.08	0.03	0	0.01	0.02	0.38	0.02	0.24	30.13	1.27	0.03	43.67	32.26	0	0	48	-0.28	-5.21	1.87	56.96	202.52	896.73	344.36	1211.33	681.42	953.87	413.96	1156.38	415.21
51.751	1	0.01	0	0.01	3.98	1.25	0.07	6.94	0.29	0.38	86.12	82.28	22.91	98.5	38.62	76.73	0.29	1.1	3.41	0.1	0.08	0.03	0	0.01	0.02	0.38	0.02	0.13	35.71	1.23	0.03	58.58	33.8	0	0	48	-5.58	-1.07	1.07	55.16	204.94	901.23	344.59	1220.17	683.56	958.21	415.73	1163.12	412.27
51.785	1	0.02	0	0.01	3.07	3.38	0.06	5.62	0.35	0.46	88.75	83.85	32.01	98.69	38.14	71.63	0.35	1.25	8.38	0.11	0.18	0.05	0	0.01	0.02	0.46	0.01	0.03	42.2	1.29	0.03	67.73	40.35	0	0	48	4.28	0.41	3.14	57.95	200.27	906.92	352.56	1216.51	685.67	964.82	420.99	1165.01	426.48
51.818	1	0.02	0	0.01	2.19	3.78	0.04	4.19	0.35	0.59	91.62	81.07	34.76	98.59	31.01	71.54	0.35	1.17	7.06	0.12	0.22	0.05	0	0	0.02	0.59	0.01	0.04	39.89	1.17	0.04	83.31	42.06	0	0	48	3.22	-0.75	-0.11	57.32	204.96	912.36	362.97	1209.13	680.19	956.38	433.02	1161.32	430.19
51.851	1	0.02	0	0.01	1.55	4.44	0.03	3.06	0.37	0.64	91.11	77.36	37.79	96.71	23.96	70.75	0.37	1.27	6.87	0.12	0.37	0.06	0	0	0.02	0.64	0.01	0.03	37.88	1.1	0.04	63.2	43.66	0	0	48	-8.79	-5.1	-0.35	53.04	195.26	922.25	384.43	1215.44	693.82	968.93	448.62	1164.17	446.38
51.885	1	0.02	0	0.01	1.05	6.14	0.02	2.07	0.36	0.73	87.72	74.23	42.13	98.04	18.99	66	0.36	1.18	6.01	0.14	0.51	0.04	0	0	0.01	0.73	0.01	0.06	40.5	1.24	0.05	67.17	47.16	0	0	48	1.35	-2.45	-2.5	56.23	196.04	930.56	399.82	1203.97	690.61	964.03	469.83	1159.58	455.98
51.918	1	0.02	0	0.01	0.44	5.55	0.02	0.79	0.41	0.71	88.9	52.67	42.26	98.02	14.56	47.37	0.41	0.82	3.77	0.13	0.46	0.03	0	0	0.01	0.71	0.02	0.21	36.5	1.19	0.06	67.69	47.33	0	0	48	-7.36	-2.48	-1.45	53.51	196.25	934.49	419.72	1201.16	699.84	965.94	483.62	1161.94	473.54
51.951	1	0.03	0	0.01	0.2	4.66	0.03	0.31	0.46	0.58	90.69	46.2	41.4	97.44	10.06	29.33	0.46	0.53	3.69	0.12	0.47	0.03	0	0	0.01	0.58	0.03	0.4	31.65	1.19	0.06	83.26	45.72	0	0	48	-6.22	-3.8	-0.58	53.26	201.13	933.75	423.8	1204.43	708.32	965.9	487.47	1166.91	480.58
51.985	1	0.04	0	0.01	0.1	6.66	0.03	0.14	0.5	0.53	86.67	57.39	45.97	97.95	4.66	16.15	0.5	0.32	4.87	0.1	0.51	0.05	0	0	0.01	0.53	0.05	0.43	33.96	1.19	0.07	67.9	48.52	0	0	48	-11.63	-2.67	-3.03	51.84	198.75	932.24	422.36	1212.59	714.66	967.25	493.68	1164.88	472.6
52.018	1	0.04	0	0.01	0.09	5.63	0.02	0.12	0.44	0.46	88.74	51.91	44.85	98.44	2.45	13.57	0.44	0.27	4.41	0.07	0.48	0.06	0	0	0.01	0.46	0.06	0.32	33.1	1.32	0.07	76.41	47.14	0	0	48	-4.45	1.28	-1.38	53.66	192.89	930.9	421.88	1209.61	716.51	970.39	489.86	1162.91	477.98
52.051	1	0.05	0	0.02	0.11	4.47	0.02	0.13	0.38	0.43	91.07	44.61	42.9	98.36	1.65	18.09	0.38	0.27	3.7	0.04	0.3	0.06	0	0	0.01	0.43	0.08	0.27	33.34	1.29	0.07	23.3	45.32	0	0	48	-11.96	1.54	-0.43	52.84	193.18	931.61	419.63	1210.78	711.82	972.54	483.96	1165.49	474.48
52.085	1	0.04	0	0.02	0.12	5.16	0.02	0.15	0.32	0.34	89.68	50.89	44.5	98.56	1.6	20.66	0.32	0.35	3.29	0.03	0.19	0.03	0	0	0.01	0.34	0.09	0.18	35.65	1.04	0.08	32.15	46.89	0	0	48	-14.16	-0.86	-1.76	52.74	191.66	934.01	415.91	1211.93	707.15	973.07	478.9	1164.46	468.8
52.118	1	0.04	0	0.02	0.13	5.25	0.02	0.17	0.29	0.31	89.5	53.78	44.86	98.53	1.66	23.69	0.29	0.36	2.18	0.02	0.08	0.01	0	0	0.01	0.31	0.08	0.12	36.52	1.03	0.08	36.65	47.61	0	0	48	-9.83	0.99	-2.13	52.94	188.51	934.09	412.17	1209.59	701.83	973.22	478.36	1161.22	464.55
52.152	1	0.04	0	0.01	0.12	7.99	0.02	0.18	0.26	0.26	84.03	67.86	49.09	98.76	1.65	24.9	0.26	0.42	2.8	0.02	0.06	0.01	0	0	0.01	0.19	0.08	0.07	37.16	1	0.06	17.31	51.32	0	0	48	-6.77	-0.12	-2.36	53.97	188.17	933.91	414.36	1202.58	698.02	969.4	479.5	1157.14	466.89
52.185	1	0.03	0	0.01	0.15	8.19	0.02	0.24	0.22	0.22	83.62	68.47	49.32	98.57	1.77	31.6	0.22	0.64	2.94	0.02	0.06	0.01	0	0	0.01	0.15	0.07	0.08	35.55	0.96	0.07	21.48	51.49	0	1	54	-6.08	0.85	-2.32	54.22	186.63	931.97	415.73	1197.95	696.52	967.02	480.8	1153.2	467.83
52.218	1	0.02	0	0.01	0.23	8.26	0.01	0.44	0.17	0.17	83.48	68.69	49.34	98.52	2.22	45.6	0.17	1	2.98	0.02	0.06	0.01	0	0	0.01	0.13	0.05	0.07	34.12	0.85	0.07	37.28	51.56	0	0	54	-8.53	1.01	-3.44	53.88	182.34	931.75	418	1192.54	692.35	965.05	482.94	1146.64	466.44
52.252	1	0.01	0	0.01	0.31	7.88	0.01	0.82	0.14	0.14	84.24	65.98	48.56	98.17	3.29	59.29	0.14	1.66	3.59	0.02	0.08	0.01	0	0	0.02	0.1	0.06	0.1	21.19	0.69	0.08	19.25	50.79	0	0	54	-10.87	2.1	-4.22	53.5	182.22	927.66	419.11	1184.56	687.74	958.04	483.25	1139.43	465.88
52.285	1	0.01	0	0.01	0.31	6.88	0.01	0.84	0.15	0.11	86.23	62.09	47.01	94.59	4.38	58.74	0.11	1.82	3.09	0.02	0.07	0.01	0	0	0.02	0.1	0.08	0.15	18.87	0.59	0.08	29.33	49.74	0	0	54	-4.21	7.69	-3.47	55.07	180.66	925.21	420.14	1182.24	691.26	957.67	486.1	1137.49	468.81
52.318	1	0.01	0	0.01	0.31	4.85	0.01	0.87	0.12	0.09	90.31	48.75	43.32	95.96	5.1	58.8	0.09	1.96	3.16	0.02	0.08	0.01	0	0	0.03	0.08	0.08	0.12	11.55	0.51	0.07	30.92	46.36	0	0	54	-1.37	6.17	-3.76	56.07	176.81	922.14	420.72	1179.62	694.1	956.44	487.14	1132.45	470.33
52.352	1	0.01	0	0.01	0.28	5.26	0.01	0.79	0.13	0.07	89.48	50.12	44.12	95.24	4.69	57.31	0.07	1.63	4.02	0.03	0.12	0.01	0	0	0.03	0.06	0.1	0.13	10.4	0.49	0.07	43.01	46.7	0	0	54	0.07	7.02	-4.5	56.59	175.07	919.62	420.54	1177.41	694.24	954.23	489.4	1128.11	469.05
52.385	1	0.01	0	0.01	0.22	6.8	0.01	0.64	0.1	0.08	86.41	59.22	46.92	96.54	3.58	53.34	0.06	1.37	4.31	0.04	0.12	0.01	0	0	0.04	0.08	0.14	0.1	10.32	0.46	0.07	34.74	48.99	0	0	54	0.46	5.35	-4.59	56.54	179.05	915.86	419.79	1175.94	696.53	949.18	488.35	1127.25	469.66
52.418	1	0.01	0	0.01	0.22	7.41	0.01	0.69	0.1	0.09	85.18	61.62	47.82	96.72	3.24	55.65	0.05	1.33	4.73	0.04	0.15	0.01	0	0	0.04	0.09	0.15	0.1	9.18	0.39	0.06	52.75	49.61	0	0	54	0.96	5.08	-3.77	56.61	180.22	912.66	419.32	1174.18	697.81	947.11	487.48	1126.54	470.59
52.452	1	0.01	0	0.01	0.23	11.87	0.01	0.86	0.15	0.13	76.27	77.02	52.79	96.99	2.99	61.5	0.03	1.27	4.88	0.04	0.14	0.01	0	0	0.05	0.13	0.16	0.15	10.88	0.35	0.06	50.12	54.19	0	0	48	-1.31	4.63	-3.76	55.84	179.37	910.62	420.65	1172.15	698.07	945.61	488.85	1124.06	470.72
52.485	1	0.01	0	0.01	0.2	11.52	0.01	0.7	0.14	0.16	76.96	77.31	52.63	98.31	2.71	56.9	0.03	1.14	4.09	0.05	0.14	0.01	0	0	0.05	0.16	0.15	0.14	11.37	0.34	0.07	35.38	54.29	0	0	48	-1.18	1.69	-3.95	55.66	182.85	907.71	420.46	1172.65	700.79	942.37	491.49	1123.99	470.28
52.519	1	0.01	0	0.01	0.13	11.2	0.01	0.43	0.16	0.2	77.6	77.47	52.41	98.33	2.6	45.92	0.03	0.78	3.42	0.05	0.17	0.01	0	0	0.04	0.2	0.14	0.16	10.18	0.27	0.08	25.21	54.35	0	0	48	-0.31	1.62	-3.68	56.04	186.46	907.98	424.8	1168.67	700.55	938.86	494.57	1124.28	474.9
52.552	1	0.01	0	0.01	0.1	11.55	0.01	0.31	0.14	0.18	76.89	78.68	52.85	98.1	2.33	38.59	0.03	0.5	3.17	0.06	0.15	0.01	0	0	0.02	0.18	0.13	0.14	9.97	0.28	0.08	66.89	54.79	0	0	48	-5.92	-2.29	-4.11	54.28	186.76	909.82	430.6	1167.26	700.51	938.34	499.7	1123.75	477.26
52.585	1	0.02	0	0.01	0.07	10.32	0.02	0.17	0.11	0.16	79.36	75.2	51.7	98.25	1.96	24.79	0.03	0.27	3.34	0.06	0.16	0.01	0	0	0.01	0.16	0.18	0.11	10.61	0.32	0.08	55.64	53.57	0	0	48	-5.57	-1.87	-4.42	54	194.39	910.18	434.36	1170.06	706.35	935.41	505.11	1128.33	481.25
52.619	1	0.02	0	0.01	0.04	10.05	0.02	0.11	0.12	0.18	79.9	73.28	51.42	98.55	1.56	14.14	0.03	0.17	4.06	0.05	0.18	0.01	0	0	0.01	0.18	0.2	0.12	9.23	0.34	0.08	42.43	52.94	0	1	54	-7.05	-0.91	-4.35	53.67	189.09	908.5	437.45	1169.69	710.7	937.43	507.83	1124.99	483.85
52.652	1	0.02	0	0.01	0.04	9.72	0.02	0.1	0.13	0.16	80.56	71.53	51.04	98.17	1.4	11.32	0.03	0.13	4.47	0.05	0.2	0.02	0	0	0.01	0.16	0.23	0.13	8.59	0.38	0.09	31.68	52.4	0	0	54	-5.41	2.09	-3.68	54.25	184.48	905.05	437.33	1165.65	711.18	937	505.83	1120.35	485.37
52.685	1	0.02	0	0.01	0.04	8.9	0.02	0.08	0.11	0.16	82.2	69.07	50.23	98.7	0.94	7.96	0.04	0.13	4.2	0.03	0.26	0.04	0	0	0.01	0.16	0.25	0.11	7.93	0.4	0.09	8.92	51.67	0	0	54	-11.97	-0.36	-3.01	52.78	190.71	901.3	427.18	1174.04	712.54	936.7	494.14	1126.63	476.84
52.719	1	0.02	0	0.01	0.03	8.01	0.02	0.08	0.12	0.18	83.98	67.36	49.32	98.25	0.67	6.74	0.04	0.13	3.14	0.02	0.23	0.04	0	0	0.01	0.18	0.26	0.12	6.39	0.52	0.09	8.32	51.18	0	0	54	-14.33	1.85	-3	52.69	193.83	902.01	421.6	1179.19	709.61	938.24	490.84	1130.96	470.12
52.752	1	0.02	0	0.01	0.03	7.22	0.02	0.08	0.16	0.17	85.56	65.55	48.41	98.14	0.58	6.3	0.04	0.12	2.15	0.02	0.15	0.03	0	0	0.01	0.17	0.28	0.16	6.01	0.55	0.1	20.93	50.67	0	0	54	-9.83	2.16	-4.04	53.19	193.64	900.51	418.62	1172.59	703.39	932.74	488.22	1125.25	467.25
52.786	1	0.02	0	0.01	0.04	7.75	0.02	0.08	0.22	0.17	84.5	69.14	49.23	98.51	0.46	8.21	0.05	0.14	1.49	0.02	0.11	0.04	0	0	0.01	0.17	0.26	0.22	6.81	0.82	0.14	4.73	51.69	0	0	54	-9.51	-1.05	-2.41	53.29	191.73	899.85	414.67	1177.14	704.95	937.92	484.61	1128.73	465.87
52.819	1	0.02	0	0.01	0.04	7.02	0.02	0.09	0.19	0.16	85.96	65.48	48.21	98.64	0.43	11.07	0.05	0.17	1.65	0.02	0.12	0.05	0	0	0.01	0.16	0.28	0.19	6.47	1.02	0.17	13.36	50.65	0	0	48	-11.85	0.58	-2.58	53.15	191.89	900.99	416.12	1172.47	699.7	935.78	482.82	1126.93	466.03
52.852	1	0.02	0	0.01	0.05	6.83	0.02	0.12	0.17	0.15	86.35	64.6	47.95	98.78	0.38	17.09	0.06	0.25	1.59	0.01	0.12	0.06	0	0	0.02	0.15	0.22	0.14	6.83	1.06	0.17	8.26	50.41	0	0	48	-6.58	-0.01	-2.68	53.88	196.12	901.5	412.11	1179.99	704.96	937.43	482.59	1132.76	465
52.886	1	0.02	0	0.01	0.08	4.39	0.02	0.19	0.2	0.13	91.22	48.12	43.47	97.95	0.44	27.12	0.07	0.4	1.64	0.01	0.19	0.09	0	0	0.02	0.13	0.17	0.09	7.5	1.42	0.2	21.83	46.2	0	0	48	-4.84	2.66	-1.79	54.5	194.17	900.79	413.41	1180.35	707.28	939.68	484.94	1133.06	467.44
52.919	1	0.02	0	0.01	0.09	4.5	0.02	0.22	0.25	0.12	90.99	48.71	43.69	97.95	0.43	30.68	0.08	0.47	1.84	0.01	0.22	0.09	0	0	0.02	0.12	0.16	0.09	7.03	1.62	0.25	26.67	46.35	0	0	48	-5.49	2.65	-1.67	54.3	196.57	900.68	413.54	1180.67	708.54	938.56	482.62	1134.65	468.9
52.952	1	0.02	0	0.01	0.1	4.27	0.02	0.25	0.25	0.15	91.47	46.68	43.06	98.07	0.64	33.59	0.09	0.47	1.83	0.02	0.32	0.1	0	0	0.02	0.15	0.14	0.1	7.5	1.57	0.25	41.7	45.84	0	0	48	-4	2.35	-1.76	54.44	196.23	899.43	410.79	1184.89	712.46	940.1	481.82	1135.79	467.34
52.986	1	0.02	0	0.01	0.11	3.51	0.02	0.27	0.25	0.12	92.98	39.26	41.05	98.19	0.78	34.97	0.11	0.51	1.97	0.02	0.39	0.11	0	0	0.02	0.12	0.14	0.1	7.39	2.18	0.25	32.33	43.95	0	0	48	-5.38	2.04	-1.41	53.96	198.9	898.79	407.17	1190.27	713.31	941.78	481.68	1139.83	463.31
53.019	1	0.02	0	0.01	0.13	3.36	0.02	0.31	0.25	0.11	93.28	37.78	40.69	98.53	0.67	38.27	0.1	0.67	1.92	0.02	0.28	0.1	0	0	0.02	0.11	0.14	0.12	7.22	2.09	0.25	5.79	43.56	0	0	48	-9.52	0.99	-1.36	53.41	200.53	901.18	407.39	1191.23	711.23	942.51	478.14	1142.47	462.97
53.052	1	0.02	0	0.01	0.13	3.81	0.02	0.32	0.23	0.11	92.39	42.1	41.94	98.01	0.68	38.54	0.11	0.75	2.01	0.02	0.2	0.07	0	0	0.02	0.11	0.14	0.09	7.45	2.15	0.23	9.05	44.68	0	0	48	-7.34	2.51	-0.69	53.67	198.73	902.25	406.27	1194.81	713.72	946.79	477.4	1145.06	463.92
53.086	1	0.02	0	0.01	0.13	4.1	0.02	0.33	0.26	0.15	91.8	44.98	42.73	97.4	0.66	39.11	0.1	0.93	1.93	0.02	0.12	0.05	0	0	0.02	0.15	0.13	0.07	6.79	2.03	0.26	19.47	45.41	0	0	48	-8.17	3.88	0.29	53.7	200.95	901.64	404.92	1195.34	712.91	947.06	474.63	1147.74	464.19
53.119	1	0.02	0	0.01	0.12	3.7	0.02	0.3	0.28	0.16	92.6	41.03	41.7	97.12	0.69	36.89	0.11	1	2.04	0.02	0.11	0.07	0	0	0.02	0.16	0.14	0.09	6.78	1.88	0.28	9.75	44.41	0	0	48	-9.76	4.42	-1.4	53.57	201.87	902.34	403.99	1194.56	710.61	944.02	473.69	1145.46	460.52
53.153	1	0.02	0	0.01	0.12	2.94	0.02	0.26	0.34	0.19	94.11	32.84	39.39	98.11	0.65	34.11	0.12	1.06	2.18	0.02	0.18	0.18	0	0	0.03	0.19	0.15	0.19	5.9	1.6	0.34	19.48	42.21	0	0	48	-9.45	2.26	-1.7	53.58	203.31	904.31	404.55	1193.79	707.99	943.38	474.76	1146.17	460.18
53.186	1	0.02	0	0.01	0.12	3.03	0.02	0.27	0.33	0.22	93.93	33.47	39.64	97.67	0.67	34.53	0.13	1.25	2.38	0.02	0.24	0.22	0	0	0.03	0.22	0.15	0.15	6.9	1.61	0.33	11.63	42.39	0	0	48	-8.13	3.32	-2.04	53.83	200.56	905.74	403.89	1195.63	708.72	945.99	474.66	1145.98	459.57
53.219	1	0.02	0	0.01	0.12	3.3	0.02	0.26	0.32	0.25	93.39	35.76	40.38	97.23	0.7	33.95	0.13	1.13	2.69	0.02	0.35	0.22	0	0	0.03	0.25	0.17	0.14	7.68	1.72	0.32	37.37	43.02	0	0	48	-5.45	4.21	-1.15	54.41	199.06	904.97	405.29	1193.21	709.69	946.43	474.53	1145.18	463.42
53.253	1	0.02	0	0.01	0.11	3.79	0.02	0.24	0.32	0.36	92.41	40.3	41.66	96.5	0.83	31.7	0.16	0.89	2.86	0.02	0.41	0.16	0	0	0.02	0.36	0.19	0.09	10.58	1.83	0.32	48.3	44.22	0	0	48	-6.34	5.42	-0.2	54.13	201.7	903.67	404.79	1193.16	709.63	945.85	473.09	1147.36	464.33
53.286	1	0.02	0	0.01	0.1	4.58	0.02	0.21	0.32	0.4	90.83	46.22	43.45	96.48	0.99	28.41	0.17	0.68	3.39	0.03	0.41	0.08	0	0	0.02	0.4	0.19	0.05	11.67	1.89	0.32	49.39	45.72	0	0	48	-5.88	5.45	-0.62	54.2	203.92	903.98	405.06	1193.06	710.06	944.15	472.9	1147.91	464.81
53.319	1	0.02	0	0.01	0.1	4.99	0.02	0.21	0.31	0.51	90.01	49.49	44.27	97.77	1.17	27.84	0.19	0.64	3.37	0.03	0.39	0.07	0	0	0.02	0.51	0.2	0.04	13.46	1.92	0.31	40.63	46.54	0	0	48	-6.98	3.09	-0.07	53.97	205.31	903.09	403.57	1195.55	711.27	945.03	472.1	1150.18	463.88
53.353	1	0.02	0	0.01	0.1	5.69	0.02	0.21	0.32	0.72	88.62	54.25	45.51	96.89	1.23	28.01	0.21	0.62	3.45	0.03	0.46	0.08	0	0	0.02	0.72	0.22	0.05	16.83	2.01	0.32	34.57	47.73	0	0	48	-4.77	4.8	-0.86	54.33	204.41	903.46	404.15	1194.05	711.81	943.72	472.04	1148	464.72
53.386	1	0.02	0	0.01	0.1	5.73	0.02	0.22	0.29	0.65	88.55	54.15	45.53	97.08	1.33	28.8	0.21	0.68	3.63	0.03	0.47	0.12	0	0	0.02	0.65	0.23	0.06	16.61	2.03	0.29	5.31	47.7	0	0	48	-8.16	4.49	-0.31	53.84	201.68	902.33	402.97	1196.97	712.61	946.94	472.58	1148.34	462.05
53.419	1	0.02	0	0.01	0.12	5.23	0.02	0.25	0.28	0.66	89.54	52	44.64	95.79	1.74	32.14	0.21	0.58	2.99	0.03	0.38	0.16	0	0	0.01	0.66	0.24	0.09	16.2	2.11	0.28	21.28	47.17	0	0	48	-11	6.38	-1.45	53.48	200.98	904.81	404.63	1194.56	708.51	945.64	472.41	1146.28	460.65
53.453	1	0.02	0	0.01	0.11	5.7	0.02	0.24	0.24	0.61	88.59	55.45	45.42	94.39	2.3	30.1	0.2	0.51	2.9	0.03	0.34	0.18	0	0	0.01	0.61	0.25	0.1	16.65	2.16	0.24	10.59	48.03	0	0	48	-11.95	7.89	-1.32	53.21	198.72	903.23	401.11	1193.85	705.54	945.92	468.78	1144.28	456.74
53.486	1	0.02	0	0.01	0.12	4.79	0.02	0.26	0.24	0.58	90.42	49.95	43.74	93.23	2.49	31.86	0.19	0.53	2.36	0.03	0.23	0.17	0	0	0.02	0.58	0.22	0.12	16.65	2.16	0.24	29.77	46.65	0	0	48	-12.41	8.89	-1	53.15	199	902.23	399.36	1192.43	703.48	945.04	465.48	1143.8	455.73
53.52	1	0.02	0	0.01	0.13	5.14	0.02	0.29	0.25	0.54	89.71	52.94	44.39	93.79	3	33.83	0.2	0.61	2.22	0.04	0.16	0.15	0	0	0.02	0.54	0.2	0.08	18.14	2.28	0.25	21.91	47.4	0	0	48	-13.02	8.43	0.28	53.21	200.01	903.64	398.23	1192.13	699.49	946.99	462.97	1146.87	455.85
53.553	1	0.02	0	0.01	0.17	4.56	0.02	0.36	0.27	0.59	90.89	48.66	42.98	94.52	4.03	38.38	0.21	0.65	2.08	0.03	0.15	0.15	0	0	0.02	0.59	0.19	0.08	18.6	2.29	0.27	11.31	46.33	0	0	48	-10.66	7.76	-0.47	53.29	198.39	903.22	394.57	1195.07	700.19	947.99	463.04	1146.05	451.58
53.586	1	0.02	0	0.01	0.18	3.7	0.02	0.37	0.26	0.58	92.61	41.68	40.75	95.81	5.06	37.62	0.19	0.56	1.68	0.03	0.11	0.09	0	0	0.01	0.58	0.18	0.09	19.53	2.31	0.26	23.83	44.58	0	0	48	-9.28	6.36	-0.47	53.59	198.48	904.1	390.85	1197.25	698.73	949.41	459.71	1147.6	448.83
53.62	1	0.02	0	0.01	0.21	3.56	0.02	0.41	0.27	0.55	92.89	40.23	39.84	94.07	7.66	37.77	0.18	0.46	1.72	0.02	0.1	0.07	0	0	0.01	0.55	0.16	0.09	21.45	2.54	0.27	20.39	44.2	0	0	48	-12.15	8.18	-1.1	53.39	202.95	903.36	391.91	1191.08	692.93	942.72	458.13	1145.42	448.03
53.653	1	0.02	0	0.01	0.26	3.52	0.03	0.55	0.26	0.6	92.95	40.08	39.01	97.45	11.24	40.84	0.16	0.36	1.62	0.02	0.1	0.05	0	0	0.02	0.6	0.14	0.09	21.94	2.6	0.26	57.69	44.17	0	0	48	-7.79	3.78	-0.94	53.98	205.57	905.48	387.71	1198.96	695.79	946.56	458.53	1151.74	445.86
53.686	1	0.02	0	0.01	0.31	3.59	0.03	0.64	0.27	0.66	92.82	40.31	38.39	94.96	14.94	40.93	0.14	0.36	1.85	0.02	0.1	0.05	0	0	0.02	0.66	0.13	0.13	24.08	2.71	0.27	20.22	44.22	0	0	48	-7	7.32	-0.09	54.17	202.49	905.31	386.53	1199.41	694.79	949.73	458.05	1151.82	445.37
53.72	1	0.02	0	0.01	0.41	2.97	0.03	0.87	0.3	0.63	94.07	32.93	35.68	94.37	18.58	45.03	0.14	0.35	2.27	0.02	0.1	0.07	0	0	0.02	0.63	0.12	0.16	22.07	2.5	0.3	16.33	42.24	0	0	48	-8.32	7.91	0.3	53.91	203.68	907.65	385.46	1201.21	693.49	951.71	453.75	1155.23	445.61
53.753	1	0.02	0	0.01	0.44	3.33	0.04	1.03	0.32	0.65	93.33	35.79	36.11	96.06	21.59	45.98	0.15	0.33	2.84	0.03	0.11	0.11	0	0	0.02	0.65	0.13	0.21	20.66	2.42	0.32	10.66	43.03	0	0	48	-5.23	6.03	0.64	54.73	200.89	907.98	384.62	1202.27	694.53	954.29	454.47	1155	445.96
53.787	1	0.02	0	0.01	0.53	2.32	0.04	1.16	0.35	0.57	95.35	25.08	32.31	97.15	22.96	47.92	0.13	0.31	2.54	0.02	0.11	0.15	0	0	0.03	0.57	0.13	0.32	18.7	2.21	0.35	12.61	39.86	0	0	48	-10.65	4.36	-0.58	53.62	203.12	909.54	383.57	1205.36	693.4	953.61	453.09	1156.4	441.46
53.82	1	0.02	0	0.01	0.52	2.33	0.04	1.17	0.37	0.54	95.33	25.33	32.28	98.09	23.38	47.81	0.12	0.29	2.47	0.03	0.1	0.14	0	0	0.04	0.54	0.15	0.35	18.14	2.12	0.37	11.58	39.94	0	0	48	-10.97	2.31	-0.4	53.73	203.33	910.76	382.5	1206.69	692.53	954.97	451.39	1158.02	440.77
53.853	1	0.01	0	0.01	0.58	2.61	0.04	1.36	0.37	0.51	94.78	28.69	33.16	97.73	24.48	50.27	0.13	0.32	2.4	0.03	0.1	0.1	0	0	0.04	0.51	0.12	0.23	19.25	2.07	0.37	14.43	41	0	0	48	-11.02	3.19	0.24	53.59	206.03	911.12	378.56	1212.18	693.87	957.51	447.66	1163.35	438.81
53.887	1	0.02	0	0.01	0.71	2.57	0.04	1.56	0.42	0.54	94.87	28.59	32.83	97	25.42	52.67	0.13	0.35	2.14	0.04	0.09	0.06	0	0	0.05	0.54	0.11	0.23	23.67	2.05	0.42	11.05	40.97	0	0	48	-9.25	4.63	-0.3	53.81	205.18	909.86	374.59	1216.06	695.29	958.6	448.59	1163.26	434.09
53.92	1	0.01	0	0.01	1.01	2.9	0.05	2.22	0.38	0.5	94.21	35.33	33.13	98.66	29.4	57.53	0.13	0.4	2.53	0.03	0.09	0.02	0	0	0.05	0.5	0.08	0.18	28.28	1.8	0.38	48.41	41.89	0	0	48	-6.48	-0.52	-0.14	55.06	207.76	911.45	367.77	1215.33	687.3	957.74	441.36	1165.13	428.94
53.953	1	0.01	0	0.01	1.95	2.64	0.06	4.14	0.25	0.55	91.73	63.58	30.89	98.32	35.75	66.65	0.13	0.67	2.65	0.04	0.08	0.01	0	0	0.04	0.55	0.03	0.12	33.62	1.49	0.25	29.65	40.98	0	0	48	3.97	-1.66	-0.98	59.39	203.23	919.83	348.13	1218.8	666.77	964.71	425.59	1167.41	410.87
53.987	1	0.01	0	0.01	4.53	2.19	0.09	9.02	0.21	0.51	81.96	84.4	26.4	98.18	47.77	74.54	0.13	0.88	3.56	0.07	0.05	0	0	0	0.04	0.51	0.01	0.21	39.8	1.34	0.16	28.31	38.79	0	0	48	14.33	-2.05	-4.61	65.1	194.33	930.95	334.19	1219.98	646.46	970.07	414.03	1163.7	397.48
54.02	1	0.01	0	0.01	10.38	1.82	0.16	20.56	0.13	0.45	58.88	93.1	21.53	98.77	62.3	82.64	0.12	1.1	4.06	0.09	0.02	0	0	0	0.03	0.45	0	0.13	43.08	1.52	0.12	5.8	36.86	0	1	54	12.84	-0.08	-7.96	64.35	187.5	928.09	328.67	1210.68	631.57	963.41	411.22	1149.27	386.5
54.053	1	0.01	0	0.01	15.21	1.72	0.2	28.53	0.13	0.4	46.47	96.03	19.68	98.5	67.86	86.96	0.11	1.36	5.36	0.13	0.01	0	0	0	0.02	0.4	0	0.13	46.01	1.78	0.09	2.26	35.7	0	0	54	28.44	1.07	-7.52	71.38	186.74	923.81	309.86	1200.68	612.06	957.2	396.36	1142.61	374.04
54.087	1	0.01	0	0.01	16.82	1.61	0.25	34.08	0.17	0.25	40.92	94.38	17.99	96.95	71.84	88.62	0.1	1.58	6.89	0.15	0	0	0	0	0.02	0.25	0	0.17	39.8	2.12	0.06	0.61	34.28	0	0	54	25.93	4.7	-7.43	71.43	168.39	925.26	308.72	1187.69	598.07	962.27	389.61	1128.86	365.02
54.12	1	0.01	0	0.01	18.99	1.13	0.34	39.11	0.09	0.17	35.89	91.89	13.71	96.24	76.01	88.7	0.09	1.46	7.15	0.19	0	0	0	0	0.01	0.17	0	0.06	34.84	3.2	0.04	1.68	30.95	0	0	48	28.23	5.79	-11.91	71.76	178.71	923.68	303.15	1186.5	585.32	949.48	392.59	1125.11	359.53
54.154	1	0.01	0	0.01	19.7	0.75	0.41	41.15	0.1	0.1	33.85	88.19	9.58	96.8	76.78	88.2	0.1	1.47	7.52	0.22	0	0	0	0	0.01	0.09	0	0.07	30.15	4.96	0.02	1.74	27.06	0	0	48	31.56	4.96	-9.91	74.55	176.34	925.26	305.14	1182.73	583.48	951.81	390.15	1126.42	365.48
54.187	1	0.01	0	0.01	18.62	0.5	0.46	40.46	0.09	0.09	34.54	82.59	5.94	96.69	75.4	85.46	0.09	1.27	8.23	0.32	0	0	0	0	0.01	0.06	0	0.08	27.25	8.6	0.01	2.37	23.06	0	0	48	30.96	5.13	-9.43	73.37	173.44	925.13	306.19	1180.17	583.88	952.99	390.27	1124.41	363.93
54.22	1	0.01	0	0.01	14.04	0.56	0.43	34.19	0.09	0.09	40.81	72.68	7.58	95.31	70.45	81.43	0.09	0.87	12.77	0.46	0	0	0	0	0.01	0.04	0	0.09	24.08	11.53	0.01	6.62	21.8	0	0	48	29.89	6.94	-5.92	73	166.91	932.96	313.64	1175.62	581.22	962.77	390.46	1128.15	367.9
54.254	1	0.01	0.01	0.01	13.1	0.34	0.35	30.71	0.21	0.07	44.29	76.74	4.6	93.37	61.29	81.07	0.07	0.85	14.55	0.36	0.01	0	0	0	0	0.02	0	0.21	27.12	17.26	0.01	9.35	16.47	0	0	48	27.89	8.78	-7.52	70.61	161.67	937.49	321.45	1169.44	574.58	963.47	398.51	1122.46	369.25
54.287	1	0.02	0.01	0.02	10.47	0.19	0.26	22.5	0.27	0.07	55.01	72.14	1.22	95.68	52.92	79.17	0.07	0.84	10.71	0.35	0.01	0.01	0	0	0.01	0.02	0	0.27	26	17.38	0.01	45.93	13.15	0	0	48	17.88	6.51	-4.44	69.97	161.66	943.6	340.01	1164.13	576.34	967.18	408.24	1127.16	385.01
54.32	1	0.02	0.01	0.02	9.33	0.11	0.23	19.11	0.25	0.08	61.78	69.31	0	97.04	47.52	77.78	0.08	0.73	7.53	0.36	0.02	0.01	0	0	0	0.02	0	0.25	25.69	19.34	0	84.65	9.87	0	0	48	10.03	4.55	-3.48	65.44	162.45	944.36	349.46	1163.87	582.15	968.03	414.41	1129.07	393.08
54.354	1	0.02	0.02	0.02	10.17	0.05	0.23	18.91	0.26	0.07	62.19	68.03	0	97.55	46.37	79.94	0.07	0.67	2.44	0.31	0.04	0	0	0	0.01	0.02	0	0.26	22.79	18.08	0	67.31	6.17	0.68	0	48	-6.16	3.57	-5.05	61.34	158.48	948.11	380.97	1163.4	606.56	969.74	438.78	1127.01	419.29
54.387	1	0.02	0.02	0.02	7.68	0.05	0.23	12.38	0.3	0.09	75.25	49.9	0	98.32	44.67	75.16	0.09	0.48	1.31	0.41	0.08	0.01	0	0	0.01	0.03	0	0.3	18.13	12.71	0	54.19	5.93	1.25	0	48	-9.27	1.66	-4.76	59.34	173.01	948.66	407.93	1156.5	621.53	959.24	467.42	1130.55	443.25
54.42	1	0.02	0.03	0.02	5.96	0.04	0.24	10.06	0.29	0.09	79.88	30.43	0	98.45	43.45	70.85	0.09	0.31	1.53	0.65	0.27	0.06	0	0.01	0.01	0.03	0.01	0.29	12.19	12.82	0	3.69	4.65	2.68	0	48	-8	-1.23	-3.49	56.25	168.03	951.76	426.87	1149.67	630.14	961.39	482.77	1128.21	462.64
54.454	1	0.02	0.03	0.01	5.63	0.04	0.24	13.66	0.3	0.1	72.68	22.52	0	98.43	43.1	71.94	0.1	0.22	1.73	1.01	0.53	0.24	0	0.01	0.02	0.03	0.02	0.3	6.02	20.49	0	0.39	3.33	2.47	0	48	-7.86	1.3	-5	55	175.59	949.59	425.23	1156.02	635.3	957.49	484.46	1131.82	463.41
54.487	1	0.02	0.03	0.02	5.54	0.04	0.14	12.08	0.41	0.09	75.84	35.22	0	95.27	34.47	80.83	0.09	0.27	3	0.8	0.47	0.73	0	0.01	0.03	0.03	0.04	0.41	4.92	16.79	0	0.02	3.52	2.63	0	48	-25.21	6.99	-8.58	52.9	173.36	940.92	411.34	1164.93	635.35	954.18	471.06	1126.05	448.4
54.521	1	0.02	0.02	0.01	6.35	0.04	0.12	15.3	0.32	0.06	69.4	45.91	0	98.05	32.22	87.26	0.06	0.62	3.52	0.44	0.18	0.04	0	0.01	0.04	0.03	0.05	0.32	4.04	18.82	0.01	0.04	3.36	1.89	0	48	-8.51	2.4	-9.54	55.71	166.44	930.14	387.9	1178.12	647.72	959.01	458.17	1122.34	426.14
54.554	1	0.02	0.02	0.02	6.39	0.04	0.08	14.19	0.12	0.05	71.63	56.83	0	98.56	26.47	91.98	0.05	1.35	3.99	0.44	0.08	0.01	0	0.01	0.02	0.03	0.04	0.12	4.78	17	0	0.01	3.5	1.26	0	48	1.82	0.86	-9.77	59.14	178.44	920.46	361.24	1177.46	631.93	946.62	439.08	1121.74	404.81
54.587	1	0.02	0.01	0.02	8.19	0.06	0.09	19.24	0.06	0.04	61.53	65.81	0	98.63	29.9	94.43	0.04	2.93	5.91	0.38	0.01	0	0	0.01	0.02	0.02	0.04	0.06	7.05	18.31	0	0	4.65	0	0	48	9.29	0.6	-9.42	61.53	173.24	917.5	353.83	1177.24	631.63	948.27	432.53	1118.65	401.2
54.621	1	0.02	0.01	0.02	12.09	0.07	0.1	24.16	0.03	0.03	51.67	76.44	0	97.81	33.99	96.52	0.03	7.33	6.69	0.32	0	0	0	0.01	0.02	0.03	0.01	0.02	11.46	14.72	0	0	5.74	0	0	48	15.71	3	-11.66	63.97	166.43	916.72	348.63	1170.05	620	945.74	429.91	1108.65	395.85
54.654	1	0.03	0.01	0.02	15.35	0.11	0.08	31.94	0.03	0.03	43.06	78.17	0.59	96.49	29.52	97.95	0.03	18.24	11.81	0.25	0	0	0	0.01	0.01	0.02	0	0.02	11.26	16.14	0	0	7.36	0	0	48	17.49	5.43	-11.66	65.02	158.99	912.64	345.28	1162	613.51	943.83	424.04	1099.83	393.38
54.687	1	0.06	0.01	0.02	29.82	0.14	0.08	51.42	0.05	0.02	23.58	79.59	2.78	95.23	29.48	98.6	0.02	40.07	13.24	0.1	0	0	0	0.01	0.01	0.02	0	0.05	11.67	13.22	0	0	8.85	0	0	48	23.25	7.03	-12	68.28	158.07	914.69	347.56	1156.94	609.24	942.68	427.74	1097.35	395.14
54.721	1	0.17	0.01	0.02	55.63	0.17	0.07	72.03	0.16	0.03	2.97	83.82	4.76	96.11	29.54	98.95	0.02	66.79	13.18	0.04	0	0	0	0.01	0.01	0.03	0	0.16	14.85	7.42	0	0	10.78	0	0	48	20.74	5.97	-12.25	67.34	158.88	912.93	347.99	1153.23	604.7	938.89	426.72	1094.79	396.05
54.754	1	0.2	0.01	0.02	61.92	0.24	0.08	77.85	0.29	0.02	0	84.36	7.11	94.75	31.35	98.75	0.02	72.43	17.21	0.04	0	0	0	0.01	0.01	0.02	0	0.29	15.55	7.65	0	0	11.77	0	0	42	18.97	7.54	-12.89	66.74	161.84	909.9	349.11	1147.95	601.02	932.47	428.85	1090.74	395.02
54.788	1	0.08	0	0.02	29.78	0.88	0.05	49.12	0.35	0.02	25.88	84.73	19.87	96.49	25.21	97.45	0.02	50	26.88	0.09	0.01	0	0	0.01	0.01	0.02	0	0.35	17.21	6.5	0	0.12	18.73	0	0	42	13.5	5.43	-11.71	65.44	153.78	904.19	362.58	1138.56	612.78	931.1	436.93	1081.63	405.44
54.821	1	0.04	0	0.02	12.31	0.93	0.04	23.43	0.21	0.01	53.13	85.59	21.78	95.67	22.35	95.13	0.01	28.31	20.25	0.1	0.01	0	0	0.01	0.01	0.01	0	0.21	20.37	5.79	0	3.53	22.59	0	0	42	7.9	6.52	-9.17	63.95	158.88	895.52	378.29	1124.63	622.13	919.73	448.52	1075.7	418.27
54.854	1	0.03	0	0.02	5.73	0.52	0.03	9.38	0.09	0.01	81.23	83.36	18.28	96.46	16.12	90.01	0.01	13.78	13.44	0.13	0.01	0	0	0	0.01	0.01	0	0.09	23.38	5.66	0	48.15	20.74	0	0	42	6.72	5.47	-8.95	63.96	159.44	887.24	396.74	1112.43	634.45	909.96	468.66	1065.58	434.01
54.888	1	0.03	0	0.02	1.91	0.54	0.03	3.12	0.16	0.01	93.76	67.79	20.71	97.54	9.5	75.09	0.01	3.89	8.05	0.21	0.04	0	0	0	0.01	0.01	0	0.16	27.5	9.08	0	57.24	23.89	0	0	42	-3.36	3.61	-9.77	60.3	169.86	882.2	417.25	1100.06	641.26	895.13	490.43	1059.46	447.43
54.921	1	0.03	0.01	0.02	1.08	0.44	0.03	1.6	0.21	0.01	96.8	43.91	19.56	96.15	7.62	63.91	0.01	1.2	3.78	0.19	0.09	0	0	0	0.02	0.01	0	0.21	26.37	8.42	0	31.17	24.17	0	0	42	-13.84	5.9	-8.84	56.55	171.23	871.81	437.49	1083.88	651.14	881	502.33	1048.96	469.04
54.954	1	0.04	0.01	0.02	0.57	0.28	0.03	0.68	0.48	0.01	98.65	13.25	16.14	96.04	3.81	50.05	0.01	0.35	2.5	0.3	0.27	0.01	0	0	0.02	0.01	0.01	0.48	19.9	6.05	0	28.78	20.81	0	0	42	-13.85	6.06	-11.87	56.75	173.57	865.81	445.41	1075.27	654.87	870.41	518.32	1037.01	469.61
54.988	1	0.06	0.01	0.03	0.35	0.36	0.04	0.36	1.39	0.01	99.27	7.58	18.66	94.36	1.75	36.73	0.01	0.11	2.83	0.47	0.45	0.08	0	0	0.02	0.01	0.05	1.39	25.48	6.62	0	38.79	22.9	0	0	42	-12.05	7.92	-9.41	55.61	168.64	842.91	438.28	1063.57	662.76	857.1	504.28	1022.53	471.51
55.021	1	0.07	0.02	0.03	0.27	0.29	0.04	0.25	0.71	0.01	99.43	3.3	16.59	90.52	1.98	27.82	0.01	0.07	2.91	0.47	0.29	0.09	0	0	0.03	0.01	0.12	0.71	23.47	6.6	0	63.6	20.76	0	0	42	-3.3	10.72	-9.94	57.08	169.63	827.55	425.71	1064.2	672.38	848.81	497.6	1014.57	461.58
55.054	1	0.07	0.02	0.03	0.28	0.25	0.05	0.26	0.61	0.02	99.44	2.75	15.18	88.09	2.88	26.92	0.01	0.06	3.33	0.32	0.17	0.05	0	0	0.04	0.02	0.27	0.61	22.06	7.06	0	76.57	19.38	0	0	42	-2.77	12	-11.32	57.07	160.8	818.35	417.47	1059.69	669.31	846	492.2	1001.78	452.33
55.088	1	0.07	0.03	0.02	0.26	0.16	0.06	0.23	0.43	0.03	99.47	1.23	10.76	83.52	3.01	25.13	0.01	0.07	4.75	0.21	0.11	0.04	0	0	0.06	0.03	0.8	0.43	13.5	5.71	0.01	35.38	14.61	0	0	42	4.26	13.89	-10.64	59.72	160.71	811.35	413.3	1052.33	668.44	838.83	486.4	995.97	452.7
55.121	1	0.07	0.03	0.02	0.33	0.16	0.06	0.29	0.3	0.03	99.34	1.94	10.66	75.05	3.52	29.4	0.01	0.07	5.75	0.23	0.08	0.02	0	0.01	0.12	0.03	1.67	0.3	15.1	6.52	0.01	26.47	14.19	0	0	42	2.8	16.49	-9.49	58.79	156.44	803.47	412.21	1046.61	668.54	836.2	486.14	988.62	450.85
55.155	1	0.06	0.03	0.03	0.59	0.11	0.06	0.47	0.38	0.07	98.83	4.38	6.57	75.57	5.16	41.14	0.02	0.12	8.92	0.24	0.07	0.03	0	0.01	0.12	0.07	1.65	0.38	13.82	5.11	0.01	39.21	9.41	0	0	42	3.13	16.35	-11.24	58.85	152.85	801.07	413.01	1045.98	671.24	835.07	488.77	983.11	450.73
55.188	1	0.06	0.03	0.03	0.86	0.1	0.06	0.68	0.44	0.12	98.28	9.75	5.39	76.45	6.36	48.93	0.02	0.19	9.2	0.37	0.08	0.04	0	0.01	0.15	0.12	1.3	0.44	16.71	4.92	0.01	71.58	8.45	0	0	42	2.57	16.11	-10.26	59.09	152.79	795.81	414.41	1039.22	670	830.5	490.63	978.17	451.39
55.221	1	0.05	0.03	0.03	1.17	0.11	0.07	1.03	0.58	0.16	97.66	14.25	4.64	64.85	10.15	54.46	0.03	0.29	9.54	0.59	0.09	0.05	0	0.01	0.16	0.16	1.04	0.58	16.54	5.63	0.01	25.04	8.39	0	0	42	5.4	18.94	-7.15	59.99	145.06	791.73	416.48	1035.34	672.84	834.4	492.41	974.72	455.65
55.255	1	0.04	0.03	0.02	1.94	0.08	0.09	1.84	0.74	0.5	96.11	20.81	0.14	69.34	17.28	61.71	0.03	0.37	7.84	0.77	0.1	0.03	0	0.02	0.19	0.5	0.7	0.74	14.99	5.26	0.02	65.09	6.3	0	0	36	2.37	17.92	-8.13	59.21	146.15	789.51	418.89	1033.27	674.64	830.61	494.21	971.87	456.71
55.288	1	0.04	0.02	0.02	2.05	0.07	0.09	2.1	0.6	0.59	95.79	21.92	0	64.02	17.8	63.5	0.04	0.26	6.7	1.05	0.14	0.04	0	0.02	0.18	0.59	0.67	0.6	14.02	6.27	0.02	32.91	6.24	0	0	36	1.36	19.12	-8.19	59.05	145.27	787.83	421.7	1029.78	676.11	828.01	494.41	969.09	459.79
55.321	1	0.04	0.03	0.02	1.86	0.06	0.09	1.95	0.49	1.01	96.1	16.79	0	69.53	16.98	62.2	0.04	0.21	6.59	1.73	0.16	0.04	0	0.02	0.18	1.01	0.69	0.49	11.22	6.57	0.02	29.29	5.34	0	0	36	-1.46	17.88	-7.51	58.19	145.11	785.19	424.13	1026.81	677.98	825.78	494.51	967.31	462.46
55.355	1	0.04	0.03	0.02	1.91	0.06	0.1	2.44	0.3	2.21	95.13	12.5	0	66.8	20.18	62.53	0.05	0.16	6.42	3.22	0.17	0.04	0	0.03	0.18	2.21	0.62	0.3	6.59	8.57	0.03	25.07	5.23	0.71	0	36	-1.13	18.5	-7.25	58.09	147.11	782.47	426.48	1025.78	682.48	822.92	496.69	966.73	465.71
55.388	1	0.04	0.03	0.02	1.85	0.07	0.11	2.48	0.22	2.15	95.03	10.26	0	58.59	22.17	59.88	0.05	0.15	7.42	3.74	0.18	0.03	0	0.03	0.17	2.15	0.71	0.22	6.46	9.72	0.03	21.99	5.46	1.75	0	36	-0.37	20.26	-6.56	58.08	145.17	783.65	428.23	1026.5	684.66	825.42	496.83	967.84	468.71
55.421	1	0.04	0.04	0.02	1.52	0.07	0.12	2.26	0.23	2.11	95.48	7.4	0	55.95	21.33	54.89	0.05	0.13	8.07	5.05	0.17	0.02	0	0.03	0.19	2.11	0.76	0.23	7	13.26	0.03	35.12	5.95	2.77	0	36	-1.57	20.8	-5.8	57.38	145.7	783.97	429.04	1027.16	685.65	826.32	496.4	969.62	470.04
55.455	1	0.04	0.04	0.02	1.88	0.08	0.14	4.12	0.28	2.04	91.77	10.18	0	67.75	25.77	55.8	0.08	0.13	8.36	6.29	0.16	0.02	0	0.03	0.22	2.04	0.81	0.28	10.44	22.75	0.03	20.52	7.01	3.94	0	36	-2.98	18.29	-6.39	57.36	147.88	782.77	430.36	1026.29	686.48	823.61	498.63	968.74	470.25
55.488	1	0.03	0.03	0.02	3.02	0.08	0.15	7.42	0.38	2.12	85.16	18.15	0	68.49	31.39	65.49	0.08	0.16	7.76	5.5	0.17	0.02	0	0.03	0.21	2.12	0.87	0.38	9.1	22.38	0.03	11.31	6.93	3.73	0	36	-5.27	18.12	-5.22	56.11	152.97	779.6	427.05	1031.18	690.98	822.91	495.82	973.44	468.64
55.522	1	0.03	0.03	0.01	4.13	0.1	0.17	13.62	0.42	2.16	72.77	27.76	0	64.08	35.68	70.71	0.1	0.21	10.22	6.99	0.21	0.03	0	0.02	0.21	2.16	1.12	0.42	10.72	29.05	0.02	20.47	7.88	3.49	0	36	-3.4	19.11	-3.49	56.48	155.48	780.27	427.11	1033.53	692.27	825.18	497.32	978.28	470.27
55.555	1	0.02	0.02	0.01	5.62	0.11	0.17	25.01	0.39	2.61	49.99	37.61	0	73.28	39.23	78.09	0.09	0.29	10.64	6.88	0.21	0.03	0	0.02	0.26	2.61	1.54	0.39	8.95	36.03	0.03	18.12	8.25	3.64	0	36	-1.14	16.96	-3.72	57.52	159.3	780.76	426.02	1036.38	694.95	824.39	497.03	981.53	470.92
55.588	1	0.02	0.02	0.01	6.48	0.13	0.17	29.11	0.41	2.98	45.89	45.43	0.08	80	40.49	82.18	0.09	0.36	12.12	6.59	0.28	0.05	0	0.02	0.31	2.98	1.97	0.41	8.87	35.61	0.03	13.95	9.23	3.31	0	36	-1.32	15.07	-3.13	56.72	163.37	778.94	421.08	1044.38	699.96	826.15	495.25	987.19	467.73
55.622	1	0.02	0.01	0.01	6.46	0.15	0.17	32.36	0.35	4.16	42.64	42.47	1.1	79.5	41.53	83.04	0.1	0.44	13.23	5.82	0.33	0.08	0	0.01	0.3	4.16	2.07	0.35	6.52	37.28	0.03	33.6	9.96	1.97	0	36	-2.57	15.22	-1.47	55.62	164.86	782.86	421.44	1048.17	701.11	830.78	490.85	994.48	471.3
55.655	1	0.02	0.01	0.01	6.55	0.15	0.16	30.98	0.29	4.14	44.02	45.11	0.91	84.51	41.41	84.59	0.08	0.52	10.55	4.59	0.31	0.08	0	0.01	0.27	4.14	1.91	0.29	6.3	34.25	0.03	55.02	10.8	0.54	0	36	-0.74	13.52	-0.85	55.76	173.66	786.3	419	1057.06	704.49	833.13	490.26	1005.78	471.58
55.688	1	0.01	0.01	0.01	5.25	0.18	0.12	24.76	0.42	5.31	50.49	43.72	3.97	94.3	36.55	84.51	0.08	0.6	10.43	2.73	0.28	0.14	0	0.01	0.33	5.31	2.18	0.42	5.68	31.66	0.05	50.6	12.78	0	0	36	-5.72	7.97	-0.74	54.15	181.57	794.37	417.46	1070.8	708.26	839.8	486.28	1020.74	471.25
55.722	1	0.01	0.01	0.01	3.77	0.19	0.08	17.09	0.31	4.55	65.83	39.51	6.22	98.06	30.13	82.76	0.08	0.74	7.2	1.35	0.21	0.11	0	0.01	0.22	4.55	1.84	0.31	5.28	28.47	0.05	62	14.85	0	0	36	-8.05	-2.38	-2.04	53.58	181.63	808.89	417.31	1085.29	708.27	852.26	486.26	1033.08	469.13
55.755	1	0.02	0.01	0.01	2.38	0.19	0.06	8.47	0.27	4.31	83.07	28.12	7.86	97.02	23.7	76.2	0.08	0.68	4.92	0.8	0.19	0.08	0	0.01	0.19	4.31	1.46	0.27	5.45	22.29	0.06	48.45	16	0	0	36	-6.89	-4.58	-1.93	53.64	183.21	830.54	415.99	1106.88	706.54	873.23	486.76	1055.46	467.75
55.789	1	0.02	0.01	0.01	1.73	0.25	0.05	4.88	0.16	4.45	90.23	25.36	11.62	98.04	20.15	73.95	0.08	0.69	2	0.32	0.25	0.02	0	0.01	0.16	4.45	0.82	0.13	5.95	13.95	0.05	75.05	20	0	0	36	-1.72	-2.44	-0.74	54.49	183.42	850.42	416.07	1125.5	708.5	893.76	483.14	1076.89	472.83
55.822	1	0.02	0.01	0.01	0.76	0.33	0.05	1.6	0.13	4.13	96.8	8.21	15.34	93.07	14.75	56.58	0.08	0.69	2.25	0.26	0.28	0.02	0	0.02	0.12	4.13	0.56	0.13	6.71	9.15	0.05	75.9	22.34	0	0	36	0.33	-9.01	-2.96	53.13	179.98	882.25	416.72	1156.89	710.42	923.9	485.06	1103.46	472.83
55.855	1	0.03	0.01	0.01	0.38	0.36	0.05	0.65	0.12	3.57	98.71	2.68	17.31	77.61	9.44	41.68	0.08	0.73	2.33	0.16	0.55	0.02	0	0.02	0.1	3.57	0.43	0.12	6.98	7.27	0.04	13.73	23.21	0	0	36	-2.42	-15.78	-0.57	52.08	175.96	889.48	419.15	1162.42	710.55	935.3	481.76	1111.21	477.34
55.889	1	0.03	0.01	0.01	0.21	0.62	0.04	0.32	0.3	3.46	98.76	4.36	22.65	75.62	6.86	30.87	0.08	0.69	3.37	0.1	0.79	0.04	0	0.03	0.1	3.46	0.48	0.3	6.93	3.92	0.04	17.34	27.45	0	1	42	-2.85	-16.34	-1.18	50.8	171.83	917.05	418.57	1188.58	708.97	963.53	482.94	1135.12	473.9
55.922	1	0.03	0.01	0.01	0.13	1.02	0.04	0.2	0.84	2.78	97.96	7.68	27.49	57.92	4.46	23.03	0.08	0.65	4.83	0.08	1.09	0.1	0	0.04	0.13	2.78	0.65	0.84	6.26	2.77	0.04	5.15	31.19	0	0	42	-2.12	-20.4	4.26	51.24	169.48	922.19	424.67	1190.89	711.07	975.82	480.95	1145.21	486.72
55.955	1	0.04	0.01	0.01	0.1	1.19	0.04	0.16	2.01	3.04	97.62	8.91	28.82	33.24	3.5	18.02	0.07	0.66	5.64	0.07	1.18	0.19	0	0.04	0.13	3.04	0.69	2.01	6.45	2.75	0.04	5.94	32.2	0	0	42	-5.46	-25.49	-0.1	51.35	158.91	945.55	426.2	1212.3	711.41	997.36	484.59	1156.25	481.66
55.989	1	0.03	0.01	0.01	0.08	2.47	0.03	0.14	3.54	2.54	95.05	22.02	35.64	6.33	3.61	15.36	0.07	0.66	5.76	0.06	0.86	0.24	0	0.04	0.17	2.54	0.75	3.54	9.28	2	0.04	6.02	38.8	0	0	42	-8.26	-35.47	3.58	52.09	151.03	949.59	426.38	1215.48	709.46	1009.96	478.32	1160.92	482.88
56.022	1	0.04	0.01	0.01	0.08	2.31	0.04	0.12	2.48	2.5	95.37	20.69	35.25	4.49	3.67	12.57	0.07	0.8	5.52	0.07	0.75	0.25	0	0.04	0.3	2.5	0.84	2.48	9.65	2.33	0.05	2.02	38.31	0	0	42	-5.07	-37.28	4.11	52.67	146.52	978.23	424.83	1240.03	704.76	1039.55	476.66	1185.96	482.1
56.055	1	0.04	0.01	0.01	0.06	2.32	0.04	0.09	1.88	2.59	95.35	19.34	35.46	10.93	2.73	6.65	0.07	0.71	6.64	0.12	0.72	0.21	0	0.05	0.51	2.59	1.4	1.88	9.96	2.31	0.05	5.99	37.78	0	0	42	-3.14	-32.49	1.25	52.65	150.09	980.56	416.54	1243.31	697.1	1036.56	470.69	1186.56	475.52
56.089	1	0.04	0.01	0.01	0.06	3.19	0.04	0.09	1.88	2.27	93.61	25.38	38.23	2.89	2.91	5.5	0.07	0.77	8.11	0.1	0.85	0.23	0	0.05	0.8	2.27	1.8	1.88	10.36	1.58	0.05	12.01	39.96	0	0	36	-1.62	-39.56	3.69	52.85	138.33	984.58	419.16	1246.78	699.89	1049.69	469.23	1187.56	480.49
56.122	1	0.04	0.01	0.01	0.06	2.69	0.04	0.09	2.47	2.32	94.62	20.07	35.97	0.98	3.83	5.12	0.09	0.88	8.72	0.11	1	0.35	0	0.05	1.38	2.32	1.74	2.47	9.75	1.79	0.05	5.23	38.07	0	0	36	-1.99	-45.09	3.81	52.78	127.78	992.47	419.21	1257.63	703.11	1064.58	468.23	1191.74	480.81
56.156	1	0.04	0.01	0.01	0.06	3.44	0.04	0.09	3.22	2.57	93.11	23.85	37.63	0.77	4.49	4.24	0.12	1	10.5	0.15	1.19	0.63	0	0.07	2.14	2.57	1.65	3.22	9.96	1.62	0.07	5.42	39.44	0	0	36	-1.19	-46.3	5.51	52.88	127.51	1004.03	420.45	1266.56	703.58	1077.35	469.55	1204.4	480.33
56.189	1	0.05	0.01	0.01	0.06	2.06	0.06	0.09	3.42	3.05	95.88	14.07	32.26	1.56	5.67	3.17	0.14	0.98	9.15	0.2	1.12	0.68	0	0.07	3.29	3.05	1.27	3.42	8.14	1.49	0.07	13.74	35.41	0	0	36	0.97	-42.73	3.96	53.3	129.4	1024.32	424.33	1281.04	701.09	1091.42	474.23	1220.39	484.75
56.222	1	0.05	0.02	0.01	0.07	1.33	0.07	0.09	5.09	3.86	97.35	9.2	27.43	1.43	6.81	2.8	0.16	0.95	7.11	0.26	1.23	0.89	0	0.08	5.09	3.86	1.13	4	6.2	1.54	0.08	7.54	32.42	0	0	36	-2.85	-43.16	4.36	53.01	131.99	1032.77	426.73	1285.38	697.37	1097.15	474.21	1228.75	484.33
56.256	1	0.06	0.02	0.01	0.07	0.87	0.08	0.09	9.29	5.27	98.25	5.12	22.12	3.44	7.19	2.08	0.19	0.82	7.43	0.41	1.18	0.83	0	0.11	9.29	5.27	1.25	5.43	3.76	1.56	0.08	3.39	28.49	0	0	36	-0.86	-38.67	3.42	53.36	131.34	1054.43	426.14	1306.45	695.98	1117.43	474.38	1248.27	485.88
56.289	1	0.06	0.03	0.02	0.08	0.63	0.09	0.09	12.27	6.33	98.74	3.72	17.97	2.25	7.51	1.91	0.2	0.75	5.7	0.47	1.18	0.61	0	0.11	12.27	6.33	1.65	7.89	2.88	1.49	0.09	6.75	26.42	0	0	36	-2.45	-40.85	3.55	53.45	138.02	1058.28	428.45	1309.21	698.3	1117.56	479.29	1255.51	483.69
56.322	1	0.06	0.03	0.02	0.09	0.55	0.11	0.1	14.61	7.24	98.9	3.2	15.43	2.72	9.86	2.04	0.22	0.78	5.2	0.4	1.2	0.58	0	0.12	14.61	7.24	1.92	9.18	1.82	1.83	0.1	5.05	25.44	0	0	36	-1.93	-39.89	1.98	54.14	131.62	1086.24	429.87	1334.77	697.08	1145.29	480.42	1276.83	485.11
56.356	1	0.06	0.03	0.02	0.1	0.49	0.14	0.11	18.34	11.02	99.02	2.43	13.36	2.55	11.23	2.16	0.24	0.72	6.54	0.46	1.14	0.58	0	0.12	18.34	11.02	2.71	7.84	1.08	2.58	0.14	3.71	23.68	0	0	36	-0.75	-40.22	3.7	53.44	134.94	1086.83	430.1	1336.16	696.92	1147.16	477.95	1281.63	489.16
56.389	1	0.07	0.03	0.02	0.1	0.47	0.16	0.11	23.41	12.13	99.06	2.33	11.78	1.72	12.13	2.22	0.28	0.53	6.41	0.59	1.25	0.82	0	0.15	23.66	13	3.84	7.08	0.89	2.39	0.16	4.24	23.41	0	0	36	-0.16	-42.22	2.19	54.23	129.81	1114.42	429.71	1361.39	695.76	1173.9	480.07	1303.59	485.68
56.422	1	0.07	0.04	0.03	0.11	0.39	0.19	0.12	21.45	13.23	99.22	1.71	8.71	2.09	13.23	2.14	0.34	0.46	6.97	0.62	1.37	1.01	0	0.16	27.78	17.15	4.47	7.22	0.74	3.01	0.2	4.19	21.45	0	0	36	0.78	-41.23	3.77	53.31	133.2	1112.79	430.77	1359.66	697.48	1172.71	480.55	1305.74	487.44
56.456	1	0.08	0.05	0.03	0.14	0.24	0.26	0.14	17.14	15.81	99.48	2.06	2.62	1.65	15.81	2.5	0.43	0.47	6.87	0.58	1.49	1.04	0	0.2	29.44	27.67	3.92	9.42	0.57	3.28	0.28	2.44	17.14	0	0	36	1.81	-42.44	2.68	53.3	126.55	1131.82	429.04	1375.14	691.22	1191.81	477.97	1318.08	486.38
56.489	1	0.08	0.05	0.03	0.16	0.21	0.29	0.16	19.85	19.85	99.41	2.25	1.29	2.78	19.85	2.35	0.47	0.37	5.45	0.56	1.37	0.82	0	0.2	26.56	28.72	3.96	10.48	0.56	3.46	0.29	3.86	16.85	0	0	36	-5.97	-39.78	3.83	52.38	132.67	1134.44	433.98	1379.02	694.42	1193.56	479.54	1325.91	488.69
56.523	1	0.07	0.06	0.02	0.19	0.16	0.32	0.18	21.56	21.56	99.37	1.78	0	2.2	21.56	2.68	0.63	0.35	4.63	0.57	1.33	0.68	0	0.23	21.89	40.99	3.8	7.77	0.31	3.22	0.33	5.39	14.38	0	0	36	0.63	-40.98	4.13	53.3	126.1	1152.98	433.78	1397.79	698.78	1215.73	482.64	1341.63	489.74
56.556	1	0.07	0.06	0.02	0.22	0.16	0.36	0.2	17.84	25.58	99.28	1.78	0	2.78	25.58	2.67	0.79	0.31	5.19	0.81	1.44	0.7	0	0.24	17.84	43.31	3.5	7.08	0.27	2.67	0.34	4.55	14.2	0	0	36	-1.85	-39.77	3.62	52.07	136.67	1151.79	433.9	1399.25	699.36	1210.12	482.47	1346.56	490.43
56.589	1	0.06	0.06	0.02	0.25	0.16	0.42	0.24	16.52	29.53	99.16	2.19	0	1.85	29.53	2.73	0.83	0.33	5.51	0.99	1.62	0.58	0	0.23	16.52	43.99	2.7	3.83	0.26	2.56	0.31	4.23	13.97	0	0	36	-2.73	-41.85	6.64	51.95	128.68	1165.05	439.5	1414.77	707.53	1232.55	485.74	1360.76	496.75
56.623	1	0.06	0.07	0.02	0.28	0.14	0.46	0.27	11.96	32.28	99.09	1.9	0	2.13	32.28	2.96	0.93	0.36	5.85	0.85	1.88	0.62	0	0.22	11.96	52.62	1.9	2.09	0.19	2.11	0.31	3.08	12.73	0	0	36	-6.93	-41.14	5.64	51.41	134.2	1172.12	443.8	1424.44	712.47	1236.88	490.93	1370.85	498.92
56.656	1	0.05	0.07	0.01	0.33	0.14	0.53	0.33	8.26	37.23	98.94	2.1	0	1.26	37.23	2.95	0.93	0.42	6.17	0.63	1.69	0.46	0	0.19	8.26	56.83	1.84	2.53	0.2	2.08	0.29	7.28	12.95	0	0	36	-3.48	-43.82	6.81	50.23	132.02	1175.8	444.45	1430.59	717.06	1244.82	490.94	1376.31	502.74
56.689	1	0.05	0.07	0.01	0.37	0.13	0.57	0.36	5.23	39.92	98.86	2.04	0	2.07	39.92	3.13	0.98	0.39	5.24	0.56	1.59	0.39	0	0.16	5.23	59.96	1.67	2.11	0.19	1.8	0.27	15.91	12.5	0	0	36	-3.63	-41.27	4.7	50.37	134.93	1187.37	443.98	1439.05	713.55	1250.13	494.28	1384.96	499.35
56.723	1	0.04	0.07	0.01	0.4	0.14	0.6	0.41	3.49	42.79	98.79	2.23	0	1.19	42.79	3.56	1.02	0.3	4.8	0.45	1.29	0.46	0	0.14	3.49	61.71	1.88	1.88	0.22	1.75	0.25	39.09	13.37	0	0	36	-2.4	-44.1	1.63	50.72	127.37	1200.74	444.54	1447.25	710.88	1260.39	497.56	1387.75	496.08
56.756	1	0.04	0.06	0.01	0.35	0.15	0.5	0.36	3.03	39.15	99	1.61	0.32	0.74	39.15	3.41	1.03	0.33	4.97	0.47	1.38	0.54	0	0.14	3.03	62.9	2.2	2.86	0.21	1.9	0.27	5.89	14.03	0	0	36	-3.42	-46.48	3.99	50.04	126.29	1195.96	441.24	1447.13	709.97	1262.01	487.8	1387.89	497.93
56.79	1	0.04	0.06	0.01	0.35	0.16	0.48	0.37	2.92	39.25	99.04	1.61	0.44	1.05	39.25	4.07	1.21	0.35	4.12	0.39	2.05	1.12	0	0.13	2.92	67.7	2.35	2	0.3	2.18	0.3	8.46	14.67	0	0	36	-5.4	-44.73	1.99	51.87	137.26	1209.55	436.19	1466.16	711.64	1269.85	488.12	1407.1	489.56
56.823	1	0.04	0.06	0.01	0.35	0.15	0.47	0.36	2.84	38.29	99.06	1.49	0	0.61	38.29	4.09	1.44	0.34	4.31	0.36	2.49	1.48	0	0.12	2.84	71.73	2.9	2.48	0.38	2.14	0.36	3.28	14.02	0	0	36	-3.14	-47.48	3.12	51.54	127.57	1206.62	434.12	1468.92	715.84	1276.35	484.29	1403.69	491.95
56.856	1	0.05	0.07	0.01	0.32	0.14	0.43	0.32	3.72	36.09	99.14	1.34	0	2.05	36.09	3.79	1.52	0.24	4.2	0.33	2.97	1.48	0	0.11	2.51	69.66	4.03	3.72	0.37	1.98	0.34	2.73	13.6	0	0	36	-2.73	-41.33	6.82	52.34	145.43	1205.97	433.41	1470.87	715.89	1274	480.07	1418.45	496.9
56.89	1	0.05	0.07	0.01	0.32	0.12	0.4	0.29	4.6	33.6	99.19	1.2	0	2.3	33.6	3.62	1.48	0.19	3.64	0.32	2.51	1.29	0	0.08	2.96	71.28	5.23	4.6	0.47	2.18	0.32	9.51	12.45	0	0	36	-6.44	-40.74	7.54	52.59	149.02	1206.14	434.98	1469.51	713.4	1272.76	480.91	1420.97	496.42
56.923	1	0.06	0.08	0.01	0.31	0.11	0.39	0.27	5.02	31.93	99.22	1.09	0	1.16	31.93	3.64	1.45	0.16	3.46	0.28	1.72	0.93	0	0.07	2.96	68.31	5.3	5.02	0.5	2.18	0.29	7.47	11.48	0	0	36	-4.72	-44.22	9.65	51.93	138.16	1209.26	436.52	1469.72	711.86	1283.28	477.31	1419.5	500.44
56.956	1	0.06	0.08	0.01	0.31	0.1	0.37	0.26	8.26	30.24	99.26	1.22	0	1.58	30.24	4.35	1.3	0.16	3.4	0.23	1.19	0.47	0	0.06	4.08	65.58	6.73	8.26	0.42	2.1	0.28	3.16	11.23	0	0	36	-7.52	-42.67	9.41	52.56	143.03	1215.72	434.79	1477.68	709.74	1287.46	478.78	1429.38	496.55
56.99	1	0.07	0.08	0.01	0.29	0.1	0.34	0.22	7.77	27.44	99.33	0.97	0	1.95	27.44	3.77	1.34	0.17	3.31	0.23	1.03	0.44	0	0.04	4.88	62.77	8.06	7.77	0.44	2.1	0.23	4.66	10.94	0	0	36	-3.65	-41.59	7.46	52.42	149.41	1212.19	431.7	1481.46	717.39	1281.81	477.16	1429.86	497.29
57.023	1	0.06	0.08	0.01	0.32	0.1	0.38	0.25	6.47	30.02	99.25	1.06	0	0.71	30.02	4.21	1.41	0.16	3.56	0.26	1.13	0.6	0	0.04	4.82	60.62	7.54	6.47	0.44	2.12	0.23	3.6	10.86	0	0	36	-4.39	-46.7	7.8	51.72	130.45	1215.21	431.57	1487.7	721.01	1296.05	476.12	1424.95	496.12
57.056	1	0.06	0.08	0.01	0.33	0.09	0.4	0.26	6.96	30.82	99.21	1.16	0	1.21	30.82	3.88	1.36	0.13	3.45	0.24	1.18	0.52	0	0.04	4.38	59.41	8.58	6.96	0.42	2.02	0.24	4.31	10.32	0	0	36	-1.77	-43.99	7.76	51.96	133.88	1216.32	434.54	1487.79	723.61	1294.77	480.03	1426.92	501.54
57.09	1	0.06	0.08	0.01	0.34	0.09	0.39	0.26	3.91	30.91	99.22	0.94	0	0.82	30.91	4.53	1.27	0.13	3.62	0.21	1.19	0.79	0	0.04	3.89	62.7	7.91	3.91	0.43	1.94	0.24	6.31	10.11	0	0	36	-1.63	-45.96	7.5	52.28	139.2	1218.36	436.68	1485.39	722.55	1291.82	484.26	1430.15	499.8
57.123	1	0.06	0.08	0.01	0.34	0.09	0.37	0.27	3.84	30.12	99.26	0.89	0	1.14	30.12	5.7	1.18	0.14	3.7	0.18	1.09	0.81	0	0.04	3.84	64.25	6.65	3.49	0.44	1.93	0.21	10.24	10.03	0	0	36	-5.46	-44.3	7.72	52.13	140.07	1219.12	438.81	1483.51	719.65	1290.96	484.29	1430.16	499.88
57.157	1	0.06	0.08	0.01	0.37	0.09	0.42	0.3	4.45	32.45	99.17	1.09	0	1.45	32.45	6.27	1.26	0.14	4.39	0.19	0.88	0.76	0	0.06	3.55	62.83	5.93	4.45	0.4	1.75	0.22	5.3	9.55	0	0	36	-5.78	-43.1	7.92	52.03	141.38	1218.08	439.54	1482.43	720	1289.59	483.36	1429.78	501.64
57.19	1	0.06	0.08	0.01	0.39	0.09	0.43	0.31	4.47	32.98	99.15	1.13	0	1.08	32.98	6.79	1.23	0.16	5.01	0.22	0.87	0.72	0	0.06	3.49	64.42	5.52	4.47	0.39	1.84	0.22	8.4	9.48	0	0	36	-5.33	-44.6	8.19	51.9	136.63	1216.22	440.81	1480.2	721.46	1290.13	485.56	1425.78	501.98
57.223	1	0.06	0.08	0.01	0.4	0.08	0.44	0.33	4.28	33.92	99.12	1.2	0	0.79	33.92	6.84	1.17	0.15	4.29	0.24	0.73	0.51	0	0.06	2.64	62.77	3.94	4.28	0.38	1.77	0.19	8.53	9.09	0	0	36	-5.98	-46.15	8.7	51.63	134.62	1215.26	442.34	1473.9	714.75	1288.79	482.19	1421.49	504.84
57.257	1	0.05	0.09	0.01	0.47	0.08	0.52	0.39	3.56	37.73	98.97	1.5	0	0.43	37.73	7.41	1.03	0.2	4.08	0.22	0.71	0.43	0	0.05	2.01	61.49	4.09	3.56	0.4	1.47	0.16	7.57	8.52	0	0	36	-6.26	-49.19	6.06	51.72	127.75	1213.25	435.84	1475.22	714.93	1287.24	484.17	1414.74	492.09
57.29	1	0.04	0.08	0.01	0.6	0.08	0.62	0.53	2.08	43.14	98.76	2.05	0	1.03	43.14	9.39	1.06	0.29	3.59	0.18	0.85	0.51	0	0.05	1.59	64.18	4.38	2.08	0.44	1.48	0.14	5.35	8.85	0	0	36	-4.05	-44.81	4.81	51.62	137.34	1208.42	433.7	1473.84	718.18	1277.46	483.02	1414.45	492.79
57.323	1	0.04	0.08	0.01	0.65	0.08	0.62	0.6	1.39	44.36	98.7	2.14	0	0.96	44.36	11.21	0.99	0.37	2.7	0.19	0.97	0.53	0	0.05	1.33	64.79	4.03	1.39	0.45	1.38	0.11	6.25	9	0	0	36	-5.37	-45.17	5.71	51.87	137.66	1205.99	433.27	1472.69	717.62	1276.82	484.45	1414.31	491.46
57.357	1	0.04	0.07	0.01	0.74	0.07	0.65	0.71	1.4	46.12	98.52	2.46	0	0.85	46.12	13.26	0.86	0.41	2.84	0.19	1.17	0.79	0	0.05	1.4	66.91	3.55	1.39	0.49	1.58	0.1	4.87	8.74	0	0	36	-3.04	-45.77	5.53	51.75	136.09	1204.41	437.32	1467.7	719.3	1274.21	485.22	1409.75	497.51
57.39	1	0.04	0.07	0.01	0.87	0.07	0.78	0.87	1.36	50.52	98.25	3.45	0	1.24	50.52	13.9	0.91	0.49	2.87	0.22	1.35	1.01	0	0.05	1.31	66.9	3.07	1.36	0.49	1.52	0.1	2.34	8.66	0	0	36	-3.9	-43.87	6.44	51.45	133.37	1200.77	434.95	1465.19	717.01	1273.66	480.98	1406.1	496.71
57.423	1	0.04	0.07	0.01	0.88	0.08	0.72	0.89	1.64	49.22	98.22	3.19	0	1.25	49.22	15.58	0.86	0.56	3.05	0.22	1.09	0.83	0	0.05	1.12	64.65	3	1.64	0.5	1.51	0.1	6.7	8.81	0	0	36	-2.06	-43.86	6.1	51.36	131.21	1196.52	434.26	1461.84	717.35	1270.47	480.59	1400.5	498.12
57.457	1	0.04	0.06	0.01	0.89	0.08	0.67	0.9	1.86	48.16	98.2	2.99	0	1.09	48.16	17.11	1.06	0.55	3.39	0.22	1.06	1.1	0	0.06	1.14	68.02	2.9	1.86	0.62	1.41	0.09	4.97	9.29	0	0	36	0.63	-44.53	6.47	51.62	135.63	1192.54	432.71	1459.01	717.6	1265.76	479.72	1400.02	498.96
57.49	1	0.04	0.06	0.01	0.91	0.08	0.68	0.93	1.81	48.56	98.15	3.07	0	0.85	48.56	17.27	1.1	0.63	3.49	0.26	1.06	1.18	0	0.07	1.4	66.75	3	1.81	0.58	1.37	0.09	3.4	9.22	0	0	36	-2.63	-45.82	6.44	51.51	134.39	1189.44	432.63	1454.95	714.83	1262.85	477.69	1395.87	496.88
57.524	1	0.03	0.06	0.01	0.9	0.09	0.58	0.94	2.57	46.4	98.12	2.75	0	0.9	46.4	20.04	0.86	0.56	4.3	0.31	0.87	0.98	0	0.06	1.65	69.24	2.84	2.57	0.61	1.25	0.07	10.23	10.05	0	0	36	0.97	-45.52	5.65	51.67	134.35	1185.55	434.59	1452.09	719.01	1258.35	481.62	1391.23	501.42
57.557	1	0.04	0.05	0.01	0.77	0.1	0.46	0.79	2.54	41.84	98.43	1.92	0	2.24	41.84	20.47	0.81	0.48	3.9	0.24	0.79	0.71	0	0.06	1.83	69.67	2.59	2.54	0.59	1.08	0.06	6.92	10.47	0	0	36	-6.06	-40.88	7.06	52.52	148.16	1185.89	434.44	1444.11	707.97	1249.63	478.98	1396.93	494.87
57.59	1	0.04	0.05	0.01	0.7	0.1	0.44	0.7	1.94	40.36	98.59	1.63	0	1.8	40.36	19.38	0.75	0.45	3.79	0.22	0.75	0.45	0	0.06	1.91	69.03	2.35	1.94	0.55	1.03	0.06	7.71	10.61	0	0	36	-0.58	-42	3.82	51.81	141.46	1180.52	428.71	1442.43	707.3	1244.48	476.99	1385.04	493
57.624	1	0.04	0.06	0.01	0.68	0.1	0.45	0.68	1.85	40.65	98.64	1.66	0	2.28	40.65	18.21	0.79	0.48	3.85	0.22	0.89	0.47	0	0.06	1.85	68.17	2.48	1.52	0.59	0.98	0.07	10.97	10.53	0	0	36	0.65	-40.78	5.21	52.52	144.07	1175.89	425.1	1443.6	710.7	1243.59	473.75	1386.5	492.04
57.657	1	0.04	0.05	0.01	0.59	0.1	0.35	0.59	1.75	36	98.81	1.16	0	2.1	36	19.16	0.78	0.63	3.92	0.23	1	0.76	0	0.06	1.75	68.4	2.69	1.12	0.65	1.04	0.06	4.63	11.08	0	0	36	-1.08	-41.22	4.91	53.22	149.86	1171.86	423.6	1441.02	708.48	1237.3	471	1385.75	491.51
57.69	1	0.04	0.05	0.01	0.5	0.11	0.3	0.48	1.92	31.93	99.01	0.88	0	5.37	31.93	18.03	0.7	0.73	4.38	0.24	1.03	0.91	0	0.06	1.92	69.24	2.19	1.1	0.67	1.03	0.07	7.3	11.23	0	0	36	-5.54	-36.35	4.26	54.05	156.17	1166.24	422.66	1436.71	708.14	1227.85	471.16	1383.17	487.41
57.724	1	0.04	0.05	0.01	0.42	0.12	0.25	0.4	1.66	28.28	99.16	0.67	1.36	9.27	28.28	17.47	0.59	0.96	4.21	0.2	0.78	1.1	0	0.06	1.66	69.12	1.77	1.36	0.75	1.05	0.07	5.07	12.09	0	0	36	-10.4	-33.41	2.58	54.4	163.69	1160.73	421.05	1433.9	707.41	1217.27	471.27	1380.55	482.91
57.757	1	0.05	0.05	0.01	0.4	0.11	0.18	0.38	1.67	23.02	99.2	0.46	2.21	8.82	23.02	20.76	0.53	1.3	3.32	0.15	0.55	0.56	0	0.07	1.44	71.36	1.85	1.67	0.79	1.08	0.08	3.03	12.1	0	0	36	-8.99	-33.68	1.73	53.69	164.38	1151.81	418.52	1426.03	708.11	1207.08	472.43	1371.36	478.12
57.791	1	0.05	0.05	0.01	0.31	0.11	0.13	0.28	2.38	15.15	99.37	0.46	3.75	21.93	15.15	21.45	0.41	1.47	2.65	0.13	0.46	0.31	0	0.09	1.47	65.89	1.59	2.38	0.72	1.1	0.1	3.88	12.3	0	0	36	-5.3	-28.35	0.04	53.02	164.47	1144	415.67	1412.03	698.1	1193.75	471.04	1358.1	477.21
57.824	1	0.06	0.04	0.01	0.26	0.12	0.1	0.23	3.29	9.95	99.48	0.51	5.71	25.51	9.95	21.82	0.29	1.6	2.91	0.13	0.38	0.23	0	0.1	1.61	59.85	1.5	3.29	0.65	1	0.11	13.63	13.13	0	0	36	-8.31	-27.36	0.3	53.21	156.02	1136.71	418.23	1397.48	694.65	1187.49	472.52	1343.5	473.58
57.857	1	0.06	0.04	0.02	0.24	0.13	0.08	0.21	7.92	5.79	99.51	0.76	6.02	82.99	5.79	23.87	0.22	1.99	2.99	0.13	0.33	0.13	0	0.12	1.92	53.84	1.49	7.92	0.58	0.9	0.11	5.21	13.49	0	0	36	-4.07	-14.08	0.34	53.14	169.36	1124.1	414.41	1383.97	690	1168.03	471.01	1337.38	472.49
57.891	1	0.07	0.03	0.02	0.24	0.17	0.06	0.22	15.09	2.96	99.52	1.79	7.36	89.62	2.96	27.85	0.13	2.11	4.39	0.13	0.3	0.12	0	0.13	1.76	45.9	1.14	15.64	0.57	0.79	0.11	10.38	15.09	0	0	36	4.66	-11.22	-0.16	57.17	168.65	1109.12	412.69	1374.38	694.02	1155.68	470.24	1324.02	480.45
57.924	1	0.06	0.03	0.01	0.25	0.2	0.05	0.25	15.12	2.06	99.51	2.24	9.58	89.1	2.06	31.2	0.1	1.74	5.79	0.11	0.26	0.08	0	0.15	1.47	41.14	0.85	15.12	0.71	0.79	0.12	7.97	16.26	0	0	36	3.14	-11.5	2.03	56.76	169.82	1089.55	413.17	1358.02	699.38	1140.06	469.4	1309.51	480.75
57.957	1	0.04	0.02	0.01	0.39	0.25	0.04	0.46	12.45	1.9	99.08	5.84	12.21	96.51	1.9	46.29	0.09	1.99	7.2	0.11	0.18	0.05	0	0.15	1.11	37.91	0.87	12.45	0.79	0.86	0.12	21.95	17.5	0	0	36	-4.18	-5.4	0.87	54.98	169.8	1075.04	415.95	1343.11	698.65	1123.93	470.61	1293.41	481.07
57.991	1	0.03	0.01	0.01	0.49	0.35	0.03	0.68	4.88	1.43	98.64	7.01	16.94	96.57	1.43	56.28	0.05	1.8	7.64	0.09	0.11	0.03	0	0.15	0.99	33.08	0.69	4.88	1.02	0.84	0.11	11.39	20.11	0	0	36	-5.01	-5.31	0.11	54.4	175.84	1057.5	411.7	1327.71	695.86	1103.34	468.15	1278.99	476.06
58.024	1	0.02	0.01	0.01	0.61	0.36	0.03	0.93	1.66	1.41	98.14	9.87	18.22	98.75	1.41	64.14	0.04	1.56	6.28	0.07	0.05	0.01	0	0.14	0.67	27.52	0.48	1.66	1.04	0.82	0.1	42.05	21.12	0	0	36	-2.47	0.15	1.44	55.51	171.18	1044.91	418.36	1313.82	703.56	1094.39	473.99	1265.31	483.51
58.057	1	0.02	0.01	0.01	0.76	0.41	0.02	1.33	0.62	1.57	97.34	17.03	19.99	98.69	1.57	72.46	0.03	1.92	4.47	0.06	0.03	0.01	0	0.13	0.38	24.45	0.32	0.62	1.17	0.66	0.09	36.98	23.27	0	0	36	-1.43	0.41	-0.81	55.66	176.79	1031.43	416.39	1300.62	701.48	1075.09	476.4	1251.86	478.76
58.091	1	0.01	0	0.01	0.88	0.66	0.02	1.86	0.25	1.78	96.27	27.68	24.57	96.34	1.78	79.76	0.02	2.68	4	0.06	0.04	0.01	0	0.13	0.19	16.1	0.25	0.25	1.62	0.63	0.09	7.92	27.71	0	0	36	-4.07	5.64	2.42	54.66	180.78	1013.85	419	1281.36	702.33	1059.37	474.16	1239.93	483.13
58.124	1	0.01	0	0.01	1.03	0.73	0.01	2.35	0.13	2.32	95.3	35.79	25.49	96.08	2.32	84.37	0.02	3.27	3.85	0.04	0.04	0.01	0	0.11	0.11	13.98	0.15	0.13	1.69	0.57	0.08	31.51	28.69	0	0	36	-3.43	6.01	2.21	54.84	177.8	1003.69	420.14	1268.66	701.57	1049.02	478.25	1226.81	479.84
58.158	1	0.01	0	0.01	0.98	1.21	0.01	2.62	0.1	3.34	94.76	38	30.08	94.62	3.34	85.55	0.01	3.89	4.4	0.03	0.05	0.01	0	0.09	0.07	7.9	0.14	0.1	1.69	0.44	0.08	36.85	32.99	0	0	36	-2.71	7.66	0.6	55.25	179.43	991.25	421.66	1254.77	701.91	1032.87	481.5	1212.28	479.26
58.191	1	0.01	0	0.01	1.03	1.49	0.01	2.96	0.15	4.05	94.09	40.78	31.92	96.26	4.05	86.94	0.01	4.81	4.42	0.03	0.04	0	0	0.08	0.06	5.46	0.11	0.15	1.75	0.41	0.07	25.55	34.86	0	0	36	-5.11	5.76	0.49	54.96	177.88	975.72	418.06	1233.87	691.7	1015.22	475.92	1193.09	473.75
58.224	1	0.01	0	0.01	0.94	1.45	0.01	2.64	0.25	4.68	94.73	34.1	31.49	94.67	4.68	83.41	0.01	4.92	4.3	0.02	0.04	0	0	0.07	0.06	4.81	0.09	0.25	1.72	0.38	0.07	79.45	34.64	0	0	36	-4.41	7.62	0.75	55.47	180.83	968.18	420.83	1225.8	693.1	1006.36	479.71	1187.16	476.76
58.258	1	0.01	0	0.01	0.88	2.18	0.01	2.73	0.42	2.48	94.54	32.5	34.99	93.85	6.24	82.44	0.01	5.28	5.22	0.03	0.04	0	0	0.06	0.06	2.48	0.11	0.42	1.8	0.3	0.06	60.44	37.92	0	0	36	-4	8.37	1.05	55.51	180.34	951.59	417.59	1210.49	691.99	991.09	475.43	1171.43	474.86
58.291	1	0.01	0	0.01	0.88	2.24	0.01	2.7	0.56	2.31	94.6	29.9	35.12	92.77	6.48	80.8	0.01	6.36	5.62	0.03	0.04	0	0	0.05	0.07	2.31	0.13	0.56	1.93	0.32	0.05	37.68	37.97	0	0	36	-4.33	9.24	-2.24	55.53	179.33	938.98	412.31	1198.91	686.96	975.01	474.12	1154.17	466.19
58.324	1	0.01	0	0.01	0.78	3.47	0.01	2.64	0.37	1.66	93.06	28.79	38.92	93.51	7.89	79.69	0.01	5.48	7.52	0.05	0.05	0	0	0.04	0.07	1.66	0.21	0.37	2.22	0.33	0.04	39.62	41.03	0	1	42	-5.56	8.66	-0.34	55.37	179.84	927.95	413.37	1186.78	687.46	965.74	472.23	1145.53	468.08
58.358	1	0.01	0	0	0.76	6.43	0.01	3.03	0.24	1.17	87.14	45.81	44.28	92.26	10.47	81.2	0.01	4.76	9.9	0.04	0.04	0	0	0.02	0.09	1.17	0.26	0.24	3.46	0.37	0.03	47.3	45.62	0	0	42	-5.91	9.61	-3.58	55.47	174.13	914.68	410.92	1173.46	684.1	951.15	473.58	1124.89	461.9
58.391	1	0.01	0	0	0.79	9.16	0.01	3.43	0.17	1.11	81.68	54.89	46.79	92.57	14.63	80.99	0.01	3.88	12.21	0.06	0.04	0	0	0.02	0.09	1.11	0.43	0.17	4.15	0.43	0.02	25.2	47.89	0	0	42	-3.81	9.39	-5.81	56.43	173.41	905.38	409.82	1164.21	682.54	939.46	476.38	1112.02	459.24
58.424	1	0.01	0	0	0.84	16.87	0.02	4.2	0.15	0.85	66.26	69.58	51.86	93.94	19.59	81.43	0.01	3.45	16.81	0.06	0.03	0	0	0.01	0.08	0.85	0.62	0.15	5.42	0.48	0.02	18.47	51.82	0	0	42	-4.13	8.29	-6.24	56.52	171.31	896.98	410.36	1153.61	681.07	930.69	477.3	1100.88	457.78
58.458	1	0	0	0	0.83	24.83	0.02	4.73	0.19	0.64	50.33	80.5	55.57	92.2	23.12	81.76	0.01	2.58	18.17	0.06	0.04	0	0	0.01	0.07	0.64	0.9	0.19	5.83	0.47	0.01	42.44	55.49	0	0	42	-5.17	9.65	-3.43	56.31	174.27	889.1	411.98	1143.4	680.9	923.6	475.32	1097.22	460.35
58.491	1	0	0	0	0.95	22.93	0.02	5.42	0.24	0.66	54.14	78.65	53.97	91.22	26.17	82.61	0.01	2.03	17.71	0.09	0.05	0	0	0.01	0.06	0.66	1.04	0.24	6.08	0.57	0.01	47.97	54.78	0	0	42	-4.11	10.3	-4.1	56.74	170.27	881.74	414.34	1133.49	681.22	916.26	477.76	1085.78	461.77
58.525	1	0	0	0	1.09	21.23	0.02	6.65	0.33	0.63	57.54	82.42	52.78	91.4	29.74	84.45	0.01	1.77	13.01	0.1	0.09	0	0	0	0.05	0.63	0.98	0.33	7.49	0.63	0.01	41.17	56.28	0	0	42	-3.74	10.18	-6.36	56.77	170.67	875.47	415.68	1127.56	681.91	907.44	483.66	1076.4	459.61
58.558	1	0	0	0	1.37	17.11	0.03	8.21	0.34	0.65	65.78	78.46	49.39	91.81	34.64	85.28	0.01	1.35	11.4	0.12	0.1	0	0	0	0.04	0.65	0.91	0.34	7.74	0.8	0.01	56.84	54.71	0	0	42	-3.98	9.92	-6.68	56.52	167.89	868.53	417.03	1121.58	684.03	902.26	486.06	1068.16	460.27
58.591	1	0	0	0	1.44	11.54	0.03	7.97	0.43	0.66	76.92	71.14	45.42	92.11	34.51	84.92	0.01	1.02	8.09	0.12	0.1	0	0	0.01	0.04	0.66	0.69	0.43	7.86	0.83	0.01	45.19	52.28	0	0	42	-2.39	9.71	-6.73	57.02	172.79	862.95	419.14	1116.56	686.1	894.38	490.75	1064.78	462.11
58.625	1	0	0	0	1.33	7.48	0.03	6.5	0.41	0.64	85.04	60.54	41.44	92.65	33.35	80.91	0.01	0.72	5.47	0.12	0.09	0	0	0.01	0.04	0.64	0.58	0.41	8.05	1.04	0.01	55.15	49.33	0	0	42	-4.79	9.33	-6.28	56.16	164.42	859.7	421.46	1110.59	686.73	894.59	488.01	1057.42	465.13
58.658	1	0.01	0	0	0.88	8.08	0.02	4.06	0.29	0.59	83.83	63.05	43.53	98.1	27.26	75.28	0.01	0.63	5.65	0.16	0.09	0	0	0.01	0.05	0.59	0.45	0.29	7.79	0.92	0.01	50.6	49.99	0	0	42	-2.57	2.27	-3.87	56.41	177.36	856.22	418.38	1116.07	692.83	891.44	487.77	1067.53	466.61
58.691	1	0.01	0	0	0.65	5.27	0.02	2.56	0.2	0.59	89.46	51.11	40.64	98.23	21.57	69.69	0.01	0.56	3.58	0.17	0.1	0	0	0.01	0.05	0.59	0.25	0.2	7.06	0.85	0.01	41.02	46.94	0	0	42	-4.58	-1.91	-3.81	55.14	182.44	865.88	417.61	1132.81	698.96	901.89	488.47	1083.01	466.58
58.725	1	0.01	0	0	0.45	5.44	0.02	1.61	0.06	0.61	89.13	53.09	42.1	96.66	16.35	63.31	0.01	0.62	3.17	0.18	0.16	0	0	0.01	0.04	0.61	0.14	0.06	8.12	0.98	0.01	81.29	47.44	0	0	42	-4.21	-5.17	-3.22	53.99	181.85	873.5	417.21	1145.52	706.15	912.75	485.22	1093.93	469.6
58.758	1	0.01	0	0.01	0.25	6.04	0.02	0.82	0.04	0.72	87.92	54.76	44.35	94.41	9.82	53.51	0.01	0.6	4.32	0.15	0.32	0.02	0	0.01	0.04	0.72	0.14	0.04	8.05	0.88	0.01	24.48	47.86	0	0	42	-6.92	-7.87	-3.34	52.6	181.56	881.04	418.72	1155.21	709.51	921.23	485.87	1102.16	470.64
58.792	1	0.01	0	0.01	0.17	6.6	0.02	0.5	0.04	0.7	86.81	56.63	46.01	87.37	5.42	46.17	0.01	0.59	5.06	0.16	0.53	0.05	0	0.01	0.04	0.7	0.12	0.03	8.61	0.86	0.01	23.89	48.33	0	1	48	-6.72	-12.33	-1.22	52.38	178.6	889.41	417.34	1159.86	703.98	931.96	481.43	1110.25	471
58.825	1	0.02	0	0.01	0.11	5.52	0.02	0.28	0.05	0.79	88.96	47.82	44.61	90.95	2.65	34.57	0.01	0.6	6.06	0.16	0.68	0.07	0	0.01	0.05	0.79	0.12	0.05	8.92	0.83	0.01	15.78	46.12	0	0	48	-4.47	-10.46	-1.21	53.16	169.67	895.43	417.1	1169.07	708.58	944.33	482.99	1113.59	471.32
58.858	1	0.02	0	0.01	0.1	6.02	0.02	0.23	0.15	0.77	87.97	47.08	45.36	54.47	1.66	30.75	0.01	0.75	8.02	0.16	0.87	0.18	0	0.01	0.05	0.77	0.13	0.15	9.43	0.87	0.01	25.97	45.94	0	0	48	-6.32	-21.1	0.57	52.63	169.31	900.92	418.75	1171.02	706.74	950.15	477.88	1119.43	474.97
58.892	1	0.02	0	0.01	0.09	4.44	0.02	0.19	0.24	0.89	91.13	35.17	42.36	50.26	1.04	26.58	0.01	0.91	8.42	0.22	0.91	0.26	0	0.02	0.05	0.89	0.14	0.24	7.73	0.86	0.01	5.26	42.86	0	0	48	-7.73	-21.95	0.7	52.17	167.13	912.69	415.48	1187.51	707.95	965.56	475.95	1132.63	471.45
58.925	1	0.03	0	0.01	0.08	4.49	0.03	0.15	0.59	0.7	91.02	30.89	42.01	37.75	0.7	21.58	0.01	0.82	11.03	0.19	1.31	0.46	0	0.03	0.06	0.92	0.15	0.59	6.95	0.83	0.01	5.92	41.66	0	0	48	-4.93	-24.5	0.81	52.5	165.17	915.74	414.6	1193.36	711.11	971.06	473.58	1136.23	474.49
58.958	1	0.03	0	0.01	0.08	5.04	0.02	0.16	0.87	0.48	89.91	35.6	43.22	33.66	0.48	23.18	0.01	0.96	10.57	0.19	1.26	0.56	0	0.03	0.07	0.93	0.25	0.87	7.11	0.9	0.01	3.25	42.98	0	0	48	-8.37	-25.39	1.51	52.1	168.58	923.51	415.96	1197.81	707.73	976.43	473.51	1145.01	473.11
58.992	1	0.03	0.01	0.01	0.07	4.03	0.03	0.13	1.11	0.42	91.94	29.43	41	46.4	0.42	18.72	0.02	0.77	9.88	0.18	1.3	0.46	0	0.04	0.12	0.97	0.47	1.11	6.22	0.76	0.01	8.65	41.22	0	0	48	-7.3	-22.72	3.27	52.52	163.51	926.95	415.78	1199.02	704.56	983.73	473.42	1147.24	473.89
59.025	1	0.03	0	0.01	0.08	4.19	0.02	0.15	1.8	0.53	91.63	31.45	41.27	18.01	0.53	21.49	0.02	0.77	9.41	0.17	1.28	0.4	0	0.04	0.12	0.97	0.57	1.8	6.72	0.79	0.02	17.56	41.82	0	0	48	-7.04	-29.58	1.54	52.44	164.29	936.56	417.44	1209.1	706.86	990.76	473.05	1155.01	476.64
59.058	1	0.03	0	0.01	0.08	3.98	0.02	0.15	1.79	0.81	92.05	33	40.93	24.03	0.81	21.26	0.02	0.92	7.59	0.14	1.2	0.28	0	0.05	0.18	0.96	0.71	1.79	6.78	0.81	0.02	5.09	42.26	0	0	48	-5.85	-27.76	4.12	52.69	161.57	937.03	418.83	1211.24	711.49	997.16	472.12	1158.52	480.36
59.092	1	0.02	0	0.01	0.07	5.93	0.02	0.15	2	0.95	88.14	46.69	44.75	14.51	1.19	20.46	0.02	0.88	7.95	0.14	1.19	0.22	0	0.06	0.17	0.95	0.9	2	6.75	0.84	0.02	14.14	45.84	0	0	48	-7.19	-30.87	3.57	52.91	156.42	948.24	420.9	1217.43	708.05	1007.57	473.84	1163.89	479.25
59.125	1	0.03	0	0.01	0.06	5.71	0.02	0.12	2.26	0.99	88.58	46.89	44.4	8.63	1.22	15.29	0.02	0.89	7.13	0.12	1.16	0.23	0	0.06	0.22	0.99	1.04	2.26	6.33	0.85	0.02	6.48	45.89	0	0	42	-6.67	-33.8	2.07	53.14	151.04	963.67	422.65	1229.76	707.17	1021.95	477.91	1172.99	478.11
59.159	1	0.03	0	0.01	0.05	6.15	0.02	0.11	3.12	1.27	87.7	52.04	45.01	3.01	1.53	12.47	0.03	0.77	6.01	0.09	1.16	0.27	0	0.08	0.27	1.27	1.27	3.12	6.03	0.97	0.02	7.33	47.17	0	0	42	-8.33	-39.37	3.57	52.93	145.29	966.02	424.56	1231.45	706.78	1029	478.08	1174.28	479.61
59.192	1	0.02	0	0.01	0.05	7.02	0.02	0.12	3.58	1.59	85.97	58.37	46.28	3.41	2.02	15.34	0.03	0.78	5.35	0.08	0.97	0.2	0	0.09	0.33	1.59	1.17	3.58	6.8	1.27	0.03	7.8	48.77	0	0	42	-7	-38.72	3.39	53.51	141.92	984.74	415.51	1254.18	701.42	1051.16	476.97	1192.89	469.42
59.225	1	0.03	0	0.01	0.05	5.33	0.03	0.11	4.7	1.48	89.34	50.38	43.27	12.84	2.68	11.85	0.03	0.72	4.14	0.09	0.91	0.14	0	0.08	0.44	1.48	1.05	4.7	5.92	1.16	0.03	3.7	46.76	0	0	42	-5.89	-31.58	5.47	52.74	157.57	987.3	418.03	1254.28	701.53	1047.74	470.17	1205.1	478.43
59.259	1	0.03	0	0.01	0.06	4.4	0.03	0.13	5.93	1.4	91.2	44.26	41.08	12.53	3.2	15.38	0.02	0.88	3.6	0.08	0.78	0.09	0	0.1	0.56	1.4	0.75	5.93	5.18	1.29	0.04	11.17	45.23	0	0	42	-2.47	-31.72	2.05	53.3	154.98	1012.7	418.74	1275.48	700.55	1067.35	476.17	1222.33	475.36
59.292	1	0.03	0	0.01	0.06	3.72	0.03	0.13	6.93	1.65	92.56	38.34	39.25	11.04	3.06	16.18	0.02	0.86	3.52	0.08	0.67	0.05	0	0.11	0.77	1.65	0.65	6.93	4.34	1.17	0.04	20.14	43.71	0	0	42	-3.66	-32.44	3.61	53.35	153.41	1017.66	420.09	1277.49	697.78	1073.81	473.87	1227.18	477.57
59.325	1	0.03	0.01	0.01	0.06	3.01	0.03	0.12	6.21	2.19	93.98	31.73	37.36	7.46	2.51	14.76	0.02	0.66	3.22	0.09	0.81	0.09	0	0.12	0.99	2.19	0.45	6.21	3.65	1.25	0.06	27.27	41.9	0	0	42	-5.74	-34.59	2.17	53.66	148.79	1045.91	422.97	1300.47	694.32	1099.68	478.19	1248.46	476.1
59.359	1	0.03	0.01	0.01	0.07	2.75	0.03	0.13	4.46	2.63	94.5	28.82	36.74	7.6	2.63	16.49	0.03	0.66	3.28	0.09	0.88	0.13	0	0.1	1.27	3.2	0.39	4.46	2.59	1.15	0.08	31.02	41.04	0	0	42	-6.19	-34.49	4.26	53.38	146.71	1046.65	424.95	1302.1	696.9	1104.78	476.27	1251.43	480.59
59.392	1	0.03	0.01	0.01	0.07	2.05	0.03	0.14	4.03	3.27	95.9	21.29	33.83	5.37	3.27	17.16	0.03	0.6	2.9	0.11	0.91	0.21	0	0.1	1.42	3.71	0.3	4.03	2.2	1.14	0.08	11.77	38.53	0	0	42	-7.91	-36.34	5.4	53.65	145.7	1069.01	423.32	1324.78	692.83	1129.42	477.01	1275.11	478
59.425	1	0.03	0.01	0.01	0.08	1.3	0.04	0.14	3.51	3.33	97.4	12.22	29.57	7	3.33	16.49	0.04	0.63	2.86	0.14	0.77	0.15	0	0.09	1.52	4.22	0.27	3.51	1.74	1.06	0.08	12.05	34.4	0	0	42	-4.56	-34.93	6.72	53.28	146.97	1072.16	425.7	1326.55	696.17	1133.27	473.1	1279.74	485.17
59.459	1	0.04	0.01	0.01	0.09	0.8	0.05	0.12	3.47	3.3	98.4	6.21	24.91	8.11	3.3	14.65	0.04	0.59	3.33	0.2	0.64	0.17	0	0.09	1.69	6.26	0.31	3.47	1.12	1.01	0.08	11	29.77	0	0	42	-4.96	-34.14	4.75	53.33	146.68	1094.19	421.63	1348.74	693.09	1152.6	472	1299.13	478.44
59.492	1	0.04	0.01	0.01	0.1	0.79	0.04	0.14	3.54	3.06	98.41	6.41	24.97	9.65	3.06	17.99	0.04	0.59	2.8	0.2	0.53	0.22	0	0.08	1.76	7.92	0.36	3.54	1.04	1.04	0.08	9.58	29.98	0	0	42	-5.24	-33.18	7.12	53.57	145.73	1097.64	423.96	1358.6	699.92	1162.81	477.61	1308.45	482.69
59.526	1	0.04	0.02	0.01	0.11	0.49	0.05	0.14	2.77	3.7	99.02	3.25	20.35	3.25	3.7	16.58	0.05	0.59	2.86	0.25	0.45	0.38	0	0.08	1.86	12.06	0.46	2.77	0.77	1.04	0.09	14.56	25.56	0	0	36	-5.16	-38.96	8.27	52.61	142.24	1106.36	423.12	1364.4	696.85	1174.14	468.38	1315.5	484.18
59.559	1	0.05	0.02	0.01	0.11	0.38	0.06	0.13	2.35	4.44	99.24	2.29	17.93	5.14	4.44	14.31	0.04	0.58	2.94	0.26	0.54	0.58	0	0.09	1.77	17.16	0.4	2.35	0.62	1.01	0.09	41.69	23.32	0	0	36	-1.73	-36.57	5.43	53.41	151.17	1135.06	418.74	1395.98	696.95	1195.63	472.71	1346.68	478.5
59.592	1	0.05	0.02	0.01	0.11	0.38	0.06	0.12	2.45	5.25	99.24	2.28	17.63	3.93	5.25	12.71	0.05	0.59	2.89	0.34	0.47	0.51	0	0.09	2.1	18.21	0.64	2.45	0.55	1.04	0.09	9.49	23.29	0	0	36	-3.62	-37.98	8.33	52.35	141.78	1133.83	426.93	1392.76	702.35	1202.42	470.78	1342.85	490.27
59.626	1	0.05	0.03	0.01	0.13	0.27	0.07	0.13	2.24	5.97	99.47	1.31	14.08	2.82	5.97	12.97	0.06	0.64	3.7	0.41	0.51	0.56	0	0.08	2.24	27.19	0.66	2.04	0.4	1.01	0.1	8.77	19.72	0	0	36	-4.65	-39.7	7.14	52.09	143.91	1150.72	423.83	1411.2	701.04	1217.37	470.73	1360.62	484.45
59.659	1	0.05	0.03	0.01	0.14	0.29	0.08	0.15	2.68	7.44	99.42	1.4	14.32	10.6	7.44	14.25	0.06	0.61	4.18	0.35	0.59	0.87	0	0.08	2.68	29.78	0.92	2.28	0.41	1.05	0.11	20.75	20.21	0	0	36	-10.72	-32.66	9.67	52.42	150.84	1160.04	439.27	1419.15	709.99	1225.96	482.71	1375.69	500.95
59.692	1	0.05	0.03	0.01	0.17	0.23	0.08	0.17	3.16	8.57	99.53	1.05	11.83	1	8.57	17.05	0.06	0.63	4.26	0.33	0.53	0.62	0	0.08	3.16	36.37	0.89	2.54	0.38	1.05	0.11	11.56	18.18	0	0	36	-7.6	-44.97	9.79	51.85	140.51	1163.58	436.86	1423.18	708.68	1236.32	479.04	1375.49	498.4
59.726	1	0.05	0.04	0.01	0.2	0.19	0.09	0.19	3.16	9.92	99.61	0.79	9.45	1.44	9.92	18.25	0.09	0.63	4.23	0.36	0.87	0.96	0	0.08	3.16	49.07	0.86	1.53	0.33	1.13	0.11	23.05	16.17	0	0	36	-5.11	-43.15	9.34	52.38	145.63	1184.32	432.06	1453.16	714.39	1258.19	482.25	1403.22	495.36
59.759	1	0.05	0.04	0.01	0.21	0.19	0.11	0.21	3.17	13.45	99.58	0.79	8.66	2.38	13.45	17.16	0.11	0.48	4.18	0.5	0.81	1.26	0	0.08	3.17	49.93	0.77	1.74	0.34	1.18	0.11	11.39	16.18	0	0	36	-6.11	-40.56	9.34	51.7	153.38	1182.18	437.64	1452.18	721.89	1253.51	479.66	1404.86	504.59
59.793	1	0.05	0.04	0.01	0.21	0.17	0.12	0.21	3.09	13.49	99.57	0.67	7.56	1.34	13.49	16.53	0.16	0.39	4.58	0.49	1.08	1.5	0	0.07	3.09	57.92	0.83	1.33	0.33	1.44	0.11	8.3	15.02	0	0	36	-6.63	-43.5	12.02	51.59	141.61	1190.47	436.58	1460.97	718.8	1271.41	481.51	1411.44	502.59
59.826	1	0.05	0.04	0.01	0.23	0.19	0.12	0.24	3.02	15.21	99.52	0.75	8.17	1.79	15.21	17.94	0.2	0.37	5.05	0.6	1.15	1.23	0	0.06	3.02	61.44	1.15	1.52	0.36	1.52	0.12	24.94	15.82	0	0	36	-8.67	-42.02	12.07	52.32	153.86	1198.15	432.26	1475.22	716.74	1277.03	483.13	1430.04	499.25
59.859	1	0.04	0.04	0.01	0.26	0.18	0.13	0.27	2.21	16.85	99.46	0.73	7.68	1.74	16.85	19.56	0.21	0.3	4.67	0.45	0.82	0.76	0	0.05	2.21	59.7	1.02	1.81	0.39	1.56	0.11	8.99	15.6	0	0	36	-5.75	-42.16	13.33	51.69	141.58	1201.74	439.45	1472.6	722.13	1284.79	482.47	1424.06	507.91
59.893	1	0.05	0.04	0.01	0.29	0.15	0.15	0.29	2.22	19.82	99.41	0.63	5.62	0.84	19.82	18.36	0.26	0.2	3.93	0.42	0.86	0.64	0	0.04	1.94	61.78	1.15	2.22	0.44	1.79	0.12	7.31	14.61	0	0	36	-2.28	-45.87	9.74	51.83	141.86	1217.35	439.51	1488.35	727.06	1295.67	482.75	1435.43	507.09
59.926	1	0.04	0.04	0.01	0.27	0.18	0.17	0.28	2.48	21.73	99.43	0.73	6.57	1.26	21.73	15.66	0.29	0.17	4.59	0.53	0.77	0.68	0	0.04	1.83	59.62	1.21	2.48	0.45	1.77	0.11	10.23	15.64	0	0	36	-3.11	-43.82	12	51.74	133.23	1217.71	444	1488.38	728.41	1302.93	483.24	1432.28	515.18
59.959	1	0.05	0.04	0.01	0.25	0.17	0.18	0.25	3.82	21.99	99.51	0.71	5.79	0.84	21.99	12.28	0.29	0.13	3.93	0.49	0.63	0.69	0	0.04	1.89	57.24	1.58	3.82	0.46	1.59	0.12	16.98	15.44	0	0	36	-3.61	-45.87	11.94	52.41	136.17	1229.99	447.27	1488.54	719.22	1307.99	486.12	1441.45	513.18
59.993	1	0.05	0.05	0.01	0.27	0.14	0.2	0.26	4.65	23.45	99.46	0.59	3.85	1.6	23.45	12.25	0.34	0.11	3.85	0.31	0.56	0.65	0	0.04	1.75	55.4	1.89	4.65	0.57	1.56	0.13	22.55	14.07	0	0	36	-6.01	-42.59	10.7	52.86	147.52	1231.44	445.03	1493.59	719.29	1303.77	486.44	1449.32	510.47
[truncated: 26,955 more rows]
[truncated: 4 more columns]
