# Supplementary material for: Exploring emotion recognition in patients with mild cognitive impairment and Alzheimer’s dementia undergoing a rehabilitation program
Source: PLoS One. 2025 Apr 24;20(4):e0322213. doi: 10.1371/journal.pone.0322213 (PMC12021228; doi:10.1371/journal.pone.0322213)
Supplement: S3 Data — (ZIP) [file pone.0322213.s005.zip › raw data21-30/No23 Cognitive training.csv]

time stamp	face id	anger	contempt	disgust	fear	joy	sadness	surprise	sentimentality	confusion	neutral	engagement	valence	attention	inner brow raise	brow raise	brow furrow	eye widen	cheek raise	lid tighten	nose wrinkle	upper lip raise	dimpler	lip corner depressor	chin raise	lip pucker	lip stretch	lip press	mouth open	jaw drop	lip suck	eye closure	smile	smirk	blink	blink rate	pitch	yaw	roll	brightness	interocular distance	topleft_x	topleft_y	bottomright_x	bottomright_y	outer_right_eye_X	outer_right_eye_Y	outer_left_eye_X	outer_left_eye_Y
0.066	0	0.04	0.02	0.01	0.04	2.35	0.05	0.08	0.69	1.06	95.3	10.18	34.61	97.92	1.06	0.3	0.04	0.17	16.03	0.16	1.88	0.19	0	0.06	0.69	2.8	0.27	0.6	0.8	5.81	0.01	0.34	33.12	0	0		5.41	2.75	-7.95	56.78	185.22	815.64	346.36	1115.59	666.77	862.03	434.62	1043.84	399.26
0.1
0.133
0.166
0.2
0.233
0.266
0.3
0.333
0.366
0.4
0.433
0.467
0.5
0.533
0.567
0.6
0.633
0.667
0.7
0.734
0.767
0.8
0.834
0.867
0.9
0.934
0.967
1
1.034
1.067
1.101
1.134
1.167
1.201
1.234
1.267
1.301
1.334
1.367
1.401
1.434
1.468
1.501
1.534
1.568
1.601
1.634
1.668
1.701
1.735
1.768
1.801
1.835
1.868
1.901
1.935
1.968
2.001
2.035
2.068
2.102
2.135
2.168
2.202
2.235
2.268
2.302
2.335
2.368
2.402
2.435
2.469
2.502
2.535
2.569	0	0.04	0.02	0.01	0.06	1.16	0.05	0.55	0.42	1.92	97.68	7.88	29	71.62	1.92	3.89	0.02	0.83	6.83	0.05	1.25	0.52	0	0.35	0.22	31.77	0.12	0.42	1.25	48.84	0.06	0.05	31.37	0	0		1.87	-17.37	-1.94	52.91	172.71	830.95	349.25	1159.85	704.06	905.05	433.92	1076.59	413.86
2.602
2.635
2.669
2.702
2.736
2.769
2.802
2.836
2.869
2.902
2.936
2.969
3.002
3.036
3.069	0	0.09	0.09	0.02	0.09	0.09	0.1	0.06	0.2	0.15	99.81	0.33	5.47	98.33	0.09	0.22	0.05	0.01	3.4	0.01	0.15	0.72	0	0.15	0.1	2.73	0.3	0.2	0.21	3.18	0.02	0.48	9.62	0	0		1.21	-1.63	-2.62	56.95	162.22	916.28	376.3	1135.78	608.93	940.51	433.61	1102.23	420.93
3.103	0	0.12	0.15	0.02	0.12	0.04	0.12	0.06	0.28	0.11	99.69	0.33	0	97.92	0.08	0.17	0.11	0.04	4.15	0.02	0.15	0.45	0	0.04	0.13	0.4	0.25	0.28	0.03	0.36	0.01	0.09	3.04	0	0		-2.54	-2.75	-2.66	54.41	163.43	912.59	370.85	1142.69	614.1	941.31	428.18	1104.41	417.8
3.136	0	0.12	0.15	0.02	0.12	0.05	0.12	0.06	0.34	0.15	99.69	0.33	0	97.53	0.08	0.17	0.15	0.06	5.53	0.03	0.22	0.8	0	0.06	0.2	1.34	0.21	0.34	0.03	0.39	0	0.06	2.94	0	0		0.7	-3.63	-2.45	55	166.44	910.28	368	1145.89	618.17	940.39	427.16	1106.54	417.41
3.169	0	0.12	0.15	0.02	0.12	0.05	0.12	0.06	0.39	0.15	99.69	0.33	0	97.78	0.07	0.15	0.15	0.06	6.65	0.04	0.24	0.75	0	0.06	0.19	1.28	0.18	0.39	0.03	0.45	0	0.12	3.11	0	0		2.21	-3.08	-1.01	55.48	170.21	908.79	367.03	1146.59	620.28	939.86	426.05	1109.89	418.11
3.203	0	0.11	0.14	0.02	0.11	0.06	0.12	0.06	0.83	0.14	99.71	0.33	1.67	98.77	0.06	0.13	0.14	0.06	9.53	0.05	0.31	0.73	0	0.06	0.25	1.24	0.19	0.83	0.02	0.47	0	0.13	3.81	0	0		2.77	0.07	-1.53	55.42	172.23	906.73	364.27	1149.69	622.98	938.81	426.03	1110.72	415.45
3.236	0	0.11	0.14	0.02	0.11	0.08	0.13	0.06	1.23	0.13	99.72	0.33	3.5	97.76	0.06	0.12	0.13	0.05	12.81	0.05	0.39	0.97	0	0.08	0.31	1.3	0.18	1.23	0.02	0.47	0	0.22	4.34	0	0		4.59	-3.12	-2.12	55.85	166.75	907.44	364.56	1149.25	623.56	940.97	426.52	1107.36	415.4
3.269	0	0.11	0.13	0.02	0.11	0.09	0.13	0.06	2.11	0.11	99.73	0.33	4.14	98.47	0.06	0.12	0.11	0.05	13.66	0.05	0.37	0.7	0	0.1	0.37	1.24	0.2	2.11	0.02	0.41	0	0.08	4.78	0	0		3.01	-1.17	-1.97	55.18	169.54	906.6	362.24	1152.04	624.37	940.74	424.76	1109.9	413.37
3.303	0	0.12	0.14	0.02	0.11	0.09	0.13	0.06	2.93	0.15	99.72	0.33	3.86	97.81	0.05	0.11	0.1	0.05	14.25	0.04	0.33	0.76	0	0.15	0.49	1.26	0.21	2.93	0.02	0.43	0	0.18	4.47	0	0		5.24	-3.02	-1.98	56.02	167.54	906.87	363.85	1150.95	625.57	941.29	426.34	1108.48	415.53
3.336	0	0.12	0.14	0.02	0.11	0.08	0.13	0.06	2.26	0.17	99.72	0.33	3.64	98.29	0.05	0.1	0.08	0.05	13.5	0.05	0.3	0.73	0	0.17	0.64	1.26	0.19	2.26	0.02	0.43	0	0.22	4.44	0	0		4.83	-1.74	-1.2	55.87	166.9	905.92	362.73	1151.24	625.45	942.3	424.84	1108.93	415.22
3.369	0	0.12	0.14	0.02	0.11	0.08	0.13	0.06	3.36	0.2	99.72	0.33	2.72	97.88	0.04	0.1	0.08	0.05	11.98	0.04	0.27	0.64	0	0.2	0.83	1.11	0.21	3.36	0.02	0.35	0	0.12	4.43	0	0		3.93	-2.84	-1.38	55.4	164.72	904.74	362.36	1148.83	623.76	941.39	423.9	1105.81	414.09
3.403	0	0.12	0.14	0.02	0.11	0.08	0.13	0.06	2.73	0.23	99.72	0.33	2.87	98.1	0.03	0.1	0.07	0.04	12	0.04	0.27	0.52	0	0.23	0.88	1.11	0.22	2.73	0.02	0.36	0	0.11	4.45	0	0		2.88	-2.29	-1.86	54.89	166.68	906.39	362.04	1153.12	626.4	942.73	423.57	1109.13	413.87
3.436	0	0.12	0.14	0.02	0.11	0.07	0.13	0.06	2.82	0.22	99.72	0.33	2.12	97.47	0.03	0.11	0.07	0.04	10.55	0.03	0.28	0.44	0	0.22	1.07	1.01	0.24	2.82	0.02	0.33	0	0.19	4.38	0	0		3.75	-3.75	-2.04	55.4	164.93	905.85	363.67	1148.94	624.39	941.02	424.62	1105.67	415.03
3.47	0	0.11	0.14	0.02	0.11	0.07	0.13	0.06	2.16	0.22	99.72	0.33	2.41	97.55	0.04	0.12	0.07	0.04	10.77	0.03	0.32	0.36	0	0.22	1.01	0.93	0.22	2.16	0.01	0.33	0	0.21	4.43	0	0		5.22	-3.57	-2.35	56.12	167.35	907.57	364.13	1150.85	624.92	941.19	426.18	1108.22	415.93
3.503	0	0.12	0.14	0.02	0.11	0.07	0.13	0.06	2.15	0.23	99.72	0.33	1.78	98.06	0.04	0.13	0.06	0.04	9.97	0.03	0.33	0.36	0	0.23	0.99	0.89	0.23	2.15	0.01	0.31	0	0.13	4.16	0	0		3.69	-2.39	-1.69	55.49	164.62	907.11	364.85	1149.77	624.88	942.7	425.72	1107.05	416.18
3.536	0	0.12	0.14	0.02	0.11	0.07	0.12	0.06	2.29	0.2	99.72	0.33	1.56	97.48	0.04	0.12	0.07	0.04	9.36	0.03	0.3	0.34	0	0.2	0.84	0.78	0.19	2.29	0.01	0.32	0	0.31	4.18	0	0		5.19	-3.72	-2.85	56.16	166.45	906.73	364.77	1148.91	624.12	939.66	427.17	1105.73	415.97
3.57	0	0.11	0.14	0.02	0.11	0.06	0.12	0.06	1.83	0.21	99.72	0.33	1.68	97.64	0.05	0.13	0.06	0.04	9.07	0.03	0.33	0.26	0	0.21	0.59	0.72	0.17	1.83	0.01	0.32	0	0.16	4.28	0	0		6.19	-3.38	-3.14	56.77	168.51	905.47	365.13	1147.76	624.33	937	428.45	1105.1	416.63
3.603	0	0.11	0.14	0.02	0.11	0.06	0.12	0.06	1.54	0.22	99.71	0.33	1.03	98.46	0.05	0.15	0.06	0.05	8.12	0.03	0.33	0.24	0	0.22	0.57	0.68	0.17	1.54	0.01	0.33	0	0.2	3.99	0	0		6.11	-1.21	-2.16	57.05	171.3	903.56	367.12	1144.48	625.05	934.24	429.37	1105.2	418.62
3.636	0	0.11	0.15	0.02	0.11	0.06	0.12	0.06	1.3	0.26	99.71	0.33	0.82	98.4	0.07	0.16	0.06	0.05	8.11	0.03	0.35	0.21	0	0.26	0.52	0.62	0.16	1.3	0.01	0.31	0	0.24	3.76	0	0		4.2	-1.42	-2.19	56.23	170.61	900.97	367.32	1142.17	624.92	932.13	429.56	1102.34	417.85
3.67	0	0.12	0.15	0.02	0.11	0.05	0.12	0.06	1.3	0.33	99.71	0.33	0.22	98.63	0.08	0.12	0.05	0.05	7.09	0.03	0.37	0.23	0	0.33	0.5	0.46	0.18	1.3	0.01	0.27	0	0.16	3.62	0	0		2.25	-0.61	-2.31	55.32	169.54	898.45	366.51	1140.91	625.05	930.63	427.57	1099.86	417.4
3.703	0	0.12	0.15	0.02	0.11	0.05	0.13	0.06	1.68	0.33	99.7	0.33	0.24	98.57	0.08	0.11	0.05	0.06	7.65	0.02	0.37	0.28	0	0.33	0.53	0.45	0.21	1.68	0.01	0.26	0	0.12	3.5	0	0		3.63	-0.85	-2.28	55.97	170.19	897.24	366.65	1139.71	625.65	929.17	428.88	1098.96	417.2
3.737	0	0.12	0.15	0.02	0.11	0.06	0.13	0.06	0.57	0.3	99.7	0.33	0.75	97.97	0.09	0.12	0.05	0.07	8.44	0.02	0.3	0.48	0	0.3	0.35	0.44	0.22	0.57	0.01	0.32	0	0.18	3.37	0	0		1.31	-2.62	-2.53	55.14	166.71	896.07	366.04	1139.16	625.5	929.8	427.76	1096.06	415.58
3.77	0	0.12	0.15	0.02	0.11	0.05	0.13	0.06	0.29	0.24	99.7	0.33	0.59	97.92	0.09	0.12	0.05	0.07	7.95	0.02	0.27	0.46	0	0.24	0.24	0.47	0.21	0.29	0.02	0.44	0	0.33	3.3	0	0		1.25	-2.74	-2.52	55.14	166.44	894.38	365.45	1139.36	626.92	929.21	427.85	1095.17	415.15
3.803	0	0.11	0.15	0.02	0.11	0.06	0.12	0.06	0.19	0.19	99.7	0.33	0.83	98.62	0.09	0.12	0.05	0.07	7.94	0.02	0.22	0.36	0	0.19	0.18	0.58	0.21	0.12	0.03	0.58	0	0.7	3.45	0	0		5.19	-0.66	-3.24	56.24	166.63	890.35	364.09	1135.76	627.55	924.46	427.95	1090.55	414.61
3.837	0	0.11	0.15	0.02	0.11	0.06	0.12	0.06	0.14	0.12	99.71	0.33	0.98	98.77	0.11	0.15	0.06	0.06	7.63	0.03	0.22	0.36	0	0.12	0.14	0.57	0.24	0.04	0.04	0.82	0	0.25	3.68	0	0		7.07	-0.08	-3.33	56.73	166.84	888.45	365.03	1135.34	630.19	923.18	431.04	1089.31	415.7
3.87	0	0.11	0.14	0.02	0.11	0.05	0.12	0.06	0.09	0.12	99.71	0.33	0.89	98.28	0.12	0.14	0.06	0.06	6.84	0.03	0.19	0.17	0	0.09	0.09	0.61	0.26	0.05	0.06	1.2	0	0.36	3.89	0	0		1.61	-1.79	-1.53	55.79	166.48	887.09	364.41	1132.92	626.33	923.6	426.93	1089.66	415.07
3.903	0	0.11	0.14	0.02	0.11	0.05	0.12	0.06	0.07	0.13	99.72	0.33	0.98	97.61	0.13	0.18	0.07	0.05	6.62	0.03	0.17	0.13	0	0.07	0.06	0.65	0.27	0.04	0.09	1.54	0	0.39	4.05	0	0		5.95	-3.44	-2.4	55.76	165.77	886.44	363.89	1131.54	626.06	921.95	429.64	1087	414.19
3.937	0	0.11	0.14	0.02	0.11	0.05	0.12	0.06	0.08	0.15	99.71	0.33	0.31	98.35	0.15	0.26	0.08	0.04	5.25	0.02	0.11	0.08	0	0.05	0.04	0.57	0.22	0.03	0.15	2.36	0	0.5	3.93	0	0		6.66	-1.57	-1.77	55.28	160.81	884.74	363.9	1127.39	623.54	922.44	428.97	1082.57	414.14
3.97	0	0.11	0.14	0.02	0.11	0.05	0.12	0.06	0.08	0.16	99.72	0.33	0.64	97.92	0.16	0.33	0.08	0.04	5.35	0.03	0.09	0.06	0	0.05	0.03	0.56	0.2	0.04	0.17	2.85	0	0.5	4.2	0	0		4.71	-2.74	-2.29	56.04	165.22	886.59	365.02	1126.75	620.78	920.12	429.94	1084.55	413.72
4.003	0	0.11	0.14	0.02	0.11	0.05	0.12	0.07	0.07	0.13	99.72	0.33	0.31	98.66	0.13	0.34	0.07	0.04	5.05	0.02	0.09	0.08	0	0.04	0.04	0.65	0.21	0.06	0.23	3.56	0	0.19	3.99	0	0		4.32	-0.5	-2.63	56.33	167.11	883.71	363.53	1129.64	625.79	918.75	429.44	1085.06	413.09
4.037	0	0.11	0.14	0.02	0.11	0.05	0.12	0.07	0.13	0.11	99.72	0.33	0.23	98.7	0.11	0.42	0.07	0.04	4.87	0.02	0.08	0.1	0	0.04	0.05	0.84	0.23	0.13	0.36	5.29	0.01	0.13	4	0	0		6.37	-0.37	-3.08	56.65	166.47	882.69	364.3	1129.56	629.07	917.92	430.13	1083.69	414.86
4.07	0	0.11	0.14	0.02	0.11	0.05	0.12	0.07	0.26	0.1	99.72	0.33	0.45	97.18	0.1	0.44	0.06	0.04	5.62	0.01	0.1	0.16	0	0.04	0.05	0.92	0.27	0.26	0.36	5.02	0.01	0.42	3.94	0	0		1.35	-4.31	-2.49	55.34	165.77	882.38	364.61	1127.25	625.08	917.66	429.1	1082.67	413.29
4.104	0	0.11	0.14	0.02	0.11	0.05	0.12	0.08	0.33	0.09	99.72	0.33	0.49	98.44	0.09	0.54	0.07	0.04	4.88	0.01	0.09	0.16	0	0.03	0.05	1.29	0.27	0.33	0.61	7.34	0.01	0.31	4.28	0	0		7.21	-1.26	-2.58	55.54	163.67	880.83	364.34	1125.87	626.9	917.28	430.67	1080.16	414.63
4.137	0	0.11	0.14	0.02	0.11	0.05	0.11	0.08	0.35	0.08	99.73	0.33	0.8	98.25	0.08	0.59	0.06	0.03	4.97	0.01	0.11	0.14	0	0.02	0.06	1.74	0.25	0.35	0.82	8.49	0.01	3.54	4.54	0	0		4.25	-1.87	-2.76	55.8	162.46	878.75	364.88	1123.59	626.24	915.56	430.76	1077.13	413.77
4.17	0	0.11	0.14	0.02	0.11	0.05	0.12	0.08	0.3	0.06	99.72	0.33	0.6	97.41	0.06	0.43	0.06	0.03	5.06	0.01	0.11	0.16	0	0.02	0.08	1.86	0.22	0.3	0.8	8.49	0.01	3.02	4.31	0	0		4.35	-3.87	-2.24	56.1	164.81	880.24	364.13	1126.73	627.25	917.16	429.93	1081.21	414.1
4.204	0	0.11	0.13	0.02	0.11	0.06	0.11	0.1	0.29	0.06	99.73	0.33	1.2	97.89	0.06	0.4	0.06	0.04	5.55	0.02	0.18	0.35	0	0.02	0.12	2.67	0.2	0.29	1.41	14.35	0.02	0.21	4.71	0	0		6.27	-2.8	-3.21	56.78	166.17	882.18	366.01	1125.14	626.04	915.45	431.93	1080.78	415.27
4.237	0	0.11	0.13	0.02	0.11	0.06	0.11	0.1	0.37	0.06	99.73	0.33	1.41	97.24	0.06	0.36	0.06	0.04	5.88	0.02	0.23	0.49	0	0.02	0.14	2.81	0.2	0.37	1.29	13.57	0.01	0.2	4.82	0	0		1.77	-4.2	-4.22	54.77	168.3	883.64	365.23	1130.17	628.4	916.23	430.69	1083.63	413.26
4.27	0	0.11	0.14	0.02	0.11	0.05	0.12	0.1	0.38	0.09	99.72	0.33	0.77	98.16	0.09	0.32	0.06	0.04	5.74	0.02	0.3	0.76	0	0.02	0.14	3.07	0.16	0.38	1.05	12.81	0.01	0.39	4.31	0	0		7.55	-2.11	-4	57.23	170.44	885.22	367.67	1125.73	624.88	913.9	433.08	1083.63	417.56
4.304	0	0.12	0.14	0.02	0.11	0.05	0.12	0.09	0.49	0.11	99.71	0.33	0.45	97.1	0.11	0.26	0.06	0.05	6.22	0.03	0.39	1.03	0	0.02	0.16	3.1	0.14	0.49	0.72	10.44	0.01	0.53	3.88	0	0		0.75	-4.44	-4.3	54.51	168.17	885.04	366.79	1127.94	625.42	915.8	431.55	1083.02	413.59
4.337	0	0.12	0.15	0.02	0.12	0.05	0.12	0.08	0.6	0.13	99.71	0.33	0	97.76	0.13	0.22	0.07	0.06	5.72	0.05	0.36	0.69	0	0.03	0.2	3.14	0.11	0.6	0.59	9.71	0.01	0.38	3.55	0	0		3.41	-3.12	-4.08	55.41	168.39	884.85	366.34	1128.4	626.35	916.04	430.96	1083.68	415.17
4.37	0	0.12	0.15	0.02	0.12	0.05	0.12	0.08	0.83	0.15	99.7	0.33	0	97.73	0.15	0.15	0.07	0.08	5.38	0.07	0.32	0.56	0	0.03	0.27	3.25	0.11	0.83	0.44	7.61	0.01	0.3	3.13	0	0		2.08	-3.18	-4.21	54.84	169.76	884.11	366.3	1129.63	627.95	915.39	431.23	1084.38	415
4.404	0	0.12	0.16	0.02	0.12	0.05	0.12	0.07	1.16	0.19	99.69	0.33	0	97.32	0.19	0.11	0.06	0.12	5.98	0.09	0.32	0.52	0	0.04	0.39	3.6	0.11	1.16	0.24	5.66	0.01	0.37	2.71	0	0		2.92	-4.04	-4.8	55.05	168.45	886.69	367.85	1131.47	629.15	917.64	433.99	1085.06	415.47
4.437	0	0.12	0.16	0.02	0.12	0.04	0.13	0.07	1.28	0.22	99.68	0.33	0	98.41	0.22	0.1	0.07	0.17	5.75	0.12	0.29	0.41	0	0.04	0.47	3.65	0.11	1.28	0.22	5.12	0.01	1.12	2.6	0	0		5.65	-1.38	-4.89	56.46	166.37	885.48	369.08	1126.5	626.92	915.63	434.99	1081.01	416.87
4.471	0	0.12	0.16	0.02	0.12	0.04	0.13	0.07	1.1	0.24	99.68	0.33	0	97.8	0.24	0.08	0.07	0.19	6.23	0.13	0.31	0.34	0	0.06	0.54	5.17	0.13	1.1	0.15	3.8	0.01	0.42	2.28	0	0		0.74	-3.03	-4.64	54.4	170.57	886.32	368.09	1131.72	629.3	916.68	433.83	1086.22	415.01
4.504	0	0.12	0.16	0.02	0.12	0.04	0.13	0.06	0.96	0.21	99.67	0.33	0	98.32	0.21	0.07	0.07	0.22	5.68	0.11	0.35	0.33	0	0.06	0.71	5.42	0.12	0.96	0.13	3.31	0.01	0.24	2.14	0	0		5.16	-1.65	-4.66	56.19	169.63	888.27	369.01	1132.5	629.86	918.65	436.66	1087.09	416.58
4.537	0	0.12	0.16	0.02	0.12	0.04	0.13	0.06	1.02	0.18	99.67	0.33	0	98.05	0.18	0.06	0.08	0.22	4.81	0.12	0.34	0.26	0	0.06	0.9	5.29	0.14	1.02	0.12	3.08	0.01	0.24	2.11	0	0		4.98	-2.42	-5.22	56.23	171.61	889.46	369.85	1131.53	628.02	917.01	437.92	1087.26	416.3
4.571	0	0.12	0.17	0.02	0.12	0.04	0.13	0.06	1.54	0.17	99.67	0.33	0	97.94	0.17	0.05	0.09	0.22	4.33	0.1	0.41	0.23	0	0.08	1.09	4.81	0.16	1.54	0.09	2.62	0	0.24	1.91	0	0		4.82	-2.69	-5.53	56.15	171.23	889.69	370.02	1131.48	627.29	916.83	437.72	1086.82	417.13
4.604	0	0.13	0.17	0.02	0.12	0.04	0.13	0.06	2.49	0.17	99.66	0.33	0	98.34	0.17	0.05	0.1	0.21	4.3	0.11	0.45	0.27	0	0.09	1.44	4.18	0.19	2.49	0.08	2.34	0	0.42	1.85	0	0		3.55	-1.58	-4.91	55.72	169.36	889.9	370.89	1129.53	626.21	917.77	436.79	1085.99	417.19
4.637	0	0.13	0.17	0.03	0.12	0.04	0.13	0.06	3.38	0.16	99.66	0.33	0	98.31	0.16	0.04	0.11	0.21	4.52	0.12	0.44	0.29	0	0.11	1.88	4.12	0.18	3.38	0.07	2.06	0	0.85	1.73	0	0		-0.27	-1.69	-5.29	54.14	169.58	889.71	368.24	1133.93	627.18	919.24	433.92	1087.72	414.63
4.671	0	0.13	0.17	0.03	0.12	0.04	0.13	0.06	2.74	0.15	99.66	0.33	0	97.69	0.15	0.04	0.13	0.22	4.75	0.12	0.42	0.33	0	0.13	1.98	3.61	0.15	2.74	0.05	1.78	0	0.55	1.53	0	0		3.7	-3.28	-4.95	55.31	168.04	890.3	368.77	1133.95	628.91	920.75	435.04	1087.75	416.34
4.704	0	0.13	0.17	0.03	0.12	0.04	0.13	0.06	2.31	0.14	99.65	0.33	0	97.29	0.14	0.05	0.13	0.23	4.82	0.1	0.43	0.36	0	0.14	2.31	3.58	0.14	1.6	0.05	1.79	0	0.51	1.47	0	0		1.33	-4.09	-5.06	54.5	167.97	891.25	368.82	1135.23	628.56	921.75	434.6	1088.65	415.67
4.738	0	0.13	0.18	0.03	0.12	0.04	0.14	0.06	2.53	0.16	99.65	0.33	0	96.77	0.13	0.04	0.15	0.24	4.68	0.1	0.51	0.29	0	0.16	2.53	3.29	0.13	0.89	0.03	1.42	0	0.75	1.22	0	0		2.33	-5	-5.09	54.85	168.95	892.11	368.83	1135.57	627.93	921.73	434.97	1089.63	416.16
4.771	0	0.13	0.18	0.03	0.12	0.04	0.14	0.06	2.68	0.17	99.65	0.33	0	96.26	0.13	0.04	0.16	0.23	5.14	0.13	0.52	0.3	0	0.17	2.68	3.07	0.15	1.35	0.03	1.18	0	0.67	1.24	0	0		4.2	-5.76	-5.55	55.6	168.92	893.19	368.98	1135.63	627.31	921.79	436.43	1089.48	416.05
4.804	0	0.13	0.18	0.03	0.12	0.04	0.14	0.06	2.7	0.16	99.65	0.33	0	95.83	0.13	0.05	0.15	0.24	5.35	0.14	0.52	0.33	0	0.16	2.7	3.11	0.15	1.36	0.03	1.22	0	0.48	1.29	0	0		3.89	-6.33	-5.41	55.65	168.94	894.42	369.59	1135.64	626.41	922.53	436.57	1090.28	416.53
4.838	0	0.13	0.17	0.02	0.12	0.04	0.13	0.06	1.46	0.14	99.65	0.33	0	98.12	0.13	0.07	0.14	0.22	5.53	0.16	0.42	0.29	0	0.13	1.46	3.33	0.12	0.64	0.04	1.32	0	1.05	1.43	0	0		3.93	-2.23	-5.48	55.96	168.75	893.18	369.52	1135.64	628.22	922.14	436.85	1089.58	415.8
4.871	0	0.12	0.17	0.02	0.12	0.04	0.13	0.06	0.79	0.14	99.66	0.33	0	98.57	0.13	0.1	0.14	0.2	5.46	0.13	0.32	0.22	0	0.1	0.79	3.3	0.1	0.28	0.05	1.68	0	0.96	1.55	0	0		3.58	-0.84	-5.21	55.76	166.73	892.11	369.4	1136.18	630.3	923.29	435.92	1088.86	416.28
4.904	0	0.12	0.17	0.02	0.12	0.04	0.13	0.06	0.42	0.14	99.66	0.33	0	98.19	0.13	0.12	0.14	0.18	4.87	0.12	0.24	0.15	0	0.08	0.42	3.41	0.09	0.08	0.06	2.23	0	1.3	1.65	0	0		2.78	-2.03	-4.63	55.39	167.92	891.27	368.04	1137.87	630.95	923.81	435.42	1090.53	415.28
4.938	0	0.12	0.17	0.02	0.12	0.04	0.13	0.06	0.28	0.14	99.66	0.33	0	96.82	0.13	0.14	0.14	0.16	4.76	0.11	0.19	0.11	0	0.07	0.28	3.48	0.08	0.04	0.08	2.87	0	0.54	1.64	0	0		5.82	-4.92	-4.95	55.88	163.56	890.36	367.89	1136.34	632.17	924.4	435.08	1086.86	416.23
4.971	0	0.12	0.17	0.02	0.12	0.04	0.13	0.06	0.18	0.13	99.66	0.33	0	98.02	0.12	0.15	0.13	0.14	4.91	0.1	0.16	0.1	0	0.07	0.18	3.45	0.1	0.04	0.11	3.38	0	0.54	1.71	0	0		4.48	-2.49	-4.67	55.72	165.72	889.31	367.74	1136.75	632.87	923.32	434.72	1087.99	416.13
5.004	0	0.12	0.17	0.02	0.12	0.04	0.13	0.07	0.13	0.13	99.66	0.33	0	98.09	0.11	0.24	0.13	0.13	5.04	0.1	0.14	0.12	0	0.06	0.11	3.2	0.09	0.04	0.14	4.3	0	0.71	1.81	0	0		2.78	-2.31	-4.22	55.41	164.21	890.11	368.27	1137.32	631.91	925.49	435.7	1088.48	415.7
5.038	0	0.12	0.17	0.02	0.12	0.04	0.13	0.07	0.14	0.14	99.67	0.33	0	94.19	0.12	0.32	0.14	0.12	5.03	0.09	0.2	0.2	0	0.05	0.07	3.25	0.08	0.05	0.2	5.63	0	22.48	1.96	0	0		3.7	-8.07	-4.6	55.39	165.38	890.81	367.22	1138.44	631.93	925.12	435.58	1089.2	414.85
5.071	0	0.12	0.16	0.02	0.12	0.04	0.12	0.07	0.14	0.14	99.67	0.33	0	94.59	0.14	0.38	0.14	0.12	4.36	0.08	0.26	0.22	0	0.06	0.06	3.53	0.06	0.06	0.23	5.07	0	19.61	2.01	0	0		0.91	-7.69	-4.98	54.17	163.69	890.9	367.02	1141.59	634.78	927.19	434.65	1089.6	414.29
5.105	0	0.12	0.16	0.02	0.12	0.04	0.12	0.07	0.13	0.13	99.67	0.33	0	95.1	0.13	0.39	0.13	0.14	3.23	0.07	0.69	0.19	0	0.04	0.11	5.01	0.06	0.13	0.42	6.57	0	8.05	2.06	0	0		-0.27	-7.17	-4.7	54.03	170.61	892.67	368.42	1145.23	637.48	926.41	435.77	1095.89	416.24
5.138	0	0.12	0.17	0.02	0.12	0.04	0.12	0.08	0.19	0.14	99.67	0.33	0	93.47	0.11	0.36	0.14	0.18	3.09	0.06	0.67	0.17	0	0.04	0.19	5.66	0.06	0.16	0.5	6.94	0	1.97	1.99	0	0		2.16	-8.69	-5.19	54.51	169.46	894.79	368.66	1146.2	637.04	928.02	437.92	1096.08	416.14
5.171	0	0.12	0.17	0.02	0.12	0.04	0.12	0.08	0.31	0.15	99.67	0.33	0	95.69	0.11	0.35	0.15	0.22	3.05	0.06	0.71	0.15	0	0.04	0.31	6.06	0.06	0.2	0.53	6.72	0	2.54	1.89	0	0		3.07	-6.5	-5.25	54.87	171.67	896.05	368.3	1147.03	636.44	927.8	437.34	1098.17	416.18
5.205	0	0.12	0.16	0.02	0.12	0.04	0.12	0.08	0.43	0.15	99.67	0.33	0	97.02	0.1	0.32	0.15	0.27	3.18	0.06	0.87	0.16	0	0.04	0.43	6.37	0.06	0.24	0.77	7.67	0.01	1.02	2.04	0	0		4.78	-4.58	-4.72	55.95	173.41	898.67	369.06	1147.65	634.74	929.28	438.65	1101.35	417.19
5.238	0	0.12	0.17	0.02	0.12	0.04	0.12	0.08	0.65	0.15	99.67	0.33	0	95.72	0.12	0.3	0.15	0.33	3.55	0.06	0.67	0.13	0	0.04	0.65	6.33	0.05	0.29	0.7	7.26	0	0.29	1.92	0	0		5.36	-6.46	-3.87	56.2	172.35	900.23	369.93	1147.8	634.66	931.42	436.19	1103.08	420.68
5.271	0	0.12	0.17	0.02	0.12	0.04	0.13	0.08	0.85	0.15	99.67	0.33	0	96.72	0.12	0.21	0.15	0.37	3.62	0.05	0.61	0.11	0	0.04	0.85	6.23	0.05	0.22	0.85	7.53	0	0.32	1.86	0	0		5.82	-5.08	-4.62	56.62	172.45	901.91	369.14	1147.9	631.76	931.43	436.44	1102.98	418.86
5.305	0	0.13	0.17	0.03	0.13	0.04	0.13	0.08	1.09	0.16	99.66	0.33	0	96.76	0.13	0.18	0.16	0.43	3.96	0.05	0.58	0.09	0	0.04	1.09	6.18	0.05	0.26	1.3	9.06	0.01	0.84	1.86	0	0		2.94	-5.02	-4.97	55.22	167.45	901.1	368.14	1147.53	631.27	933.14	434.47	1099.61	416.37
5.338	0	0.13	0.17	0.02	0.13	0.04	0.13	0.09	0.97	0.17	99.67	0.33	0	98.3	0.13	0.15	0.17	0.42	4.53	0.05	0.48	0.08	0	0.04	0.97	5.85	0.05	0.16	1.4	9.69	0.01	0.64	1.98	0	0		1.99	-1.71	-4.38	55.35	164.14	901.12	367.51	1146.23	629.51	935.13	432.36	1098.37	415.14
5.371	0	0.13	0.17	0.02	0.13	0.04	0.13	0.09	0.72	0.19	99.66	0.33	0	95.65	0.13	0.13	0.19	0.4	4.36	0.05	0.43	0.09	0	0.04	0.72	4.87	0.06	0.08	1.47	9.79	0.01	1.26	1.86	0	0		2.02	-6.55	-5.16	55.09	159.15	900.31	366.18	1147.37	630.6	937.08	433.05	1094.96	412.96
5.405	0	0.13	0.17	0.02	0.13	0.04	0.13	0.08	0.51	0.21	99.66	0.33	0	93.93	0.12	0.13	0.21	0.32	5.21	0.06	0.42	0.09	0	0.06	0.51	4.26	0.08	0.07	1.51	8.4	0.01	1.24	1.85	0	0		0.56	-8.3	-5.63	54.51	156.17	900.64	366.35	1148.48	631.7	938.82	432.8	1093.68	412.6
5.438	0	0.13	0.17	0.02	0.13	0.04	0.13	0.09	0.34	0.21	99.67	0.33	0	92.57	0.12	0.14	0.21	0.25	5.55	0.06	0.36	0.09	0	0.05	0.34	3.73	0.1	0.03	1.92	10.14	0.01	0.81	2.04	0	0		2.22	-9.38	-5.36	54.75	163.64	898.58	363.54	1151.91	635.33	935.56	431.16	1098.09	412.18
5.472	0	0.13	0.16	0.02	0.13	0.05	0.13	0.08	0.26	0.24	99.67	0.33	0	94.09	0.12	0.15	0.24	0.21	6.95	0.06	0.32	0.07	0	0.05	0.26	3.28	0.11	0.03	1.87	9.43	0.01	1.21	2.13	0	0		3.76	-8.16	-5.77	55.47	164.38	899.43	363.61	1151.57	634.04	935.11	433.11	1098.06	411.45
5.505	0	0.13	0.16	0.02	0.13	0.05	0.13	0.08	0.28	0.28	99.67	0.33	0	95.15	0.11	0.14	0.28	0.16	6.91	0.07	0.32	0.06	0	0.05	0.21	3.46	0.13	0.03	1.84	8.11	0.01	2.64	2.13	0	0		4.01	-7.11	-6.52	55.69	165.29	899.15	363.09	1151.16	632.96	933.55	434.27	1097.03	409.87
5.538	0	0.12	0.16	0.02	0.13	0.05	0.13	0.08	0.29	0.29	99.67	0.33	0	95.16	0.11	0.16	0.29	0.15	7.25	0.06	0.28	0.06	0	0.05	0.21	3.32	0.19	0.03	1.9	8.77	0.01	1.04	2.23	0	0		3.92	-7.11	-6.09	55.87	165.3	899.72	365.41	1148.91	632.49	933.05	434.4	1096.92	412.65
5.572	0	0.13	0.16	0.02	0.13	0.05	0.13	0.09	0.3	0.3	99.67	0.33	0	94.44	0.1	0.17	0.3	0.13	6.79	0.06	0.24	0.05	0	0.04	0.16	2.75	0.18	0.05	2.24	10.17	0.01	0.29	2.3	0	0		3.13	-7.84	-5.52	55.21	164.93	897.9	363.47	1152.17	636.36	934.57	432.3	1098.26	412.07
5.605	0	0.12	0.16	0.02	0.13	0.04	0.13	0.08	0.28	0.28	99.67	0.33	0	96.3	0.08	0.19	0.28	0.15	5.87	0.05	0.32	0.05	0	0.04	0.22	2.64	0.23	0.09	1.98	8.78	0.01	0.72	2.26	0	0		4.93	-5.7	-5.57	56.15	167.93	899.2	365.39	1152.35	637.07	933.73	435.13	1100.33	414.12
5.638	0	0.12	0.16	0.02	0.12	0.04	0.12	0.08	0.28	0.28	99.68	0.33	0	98.39	0.09	0.21	0.28	0.17	4.52	0.05	0.44	0.07	0	0.04	0.26	2.56	0.22	0.12	2.03	9.37	0.01	0.74	2.39	0	0		4.26	-1.45	-5.66	56.17	162.03	897.46	365.63	1147.27	633.62	933.59	433.86	1094.31	413.31
5.672	0	0.12	0.16	0.02	0.12	0.04	0.12	0.09	0.33	0.27	99.69	0.33	0	98.49	0.09	0.24	0.27	0.2	4.13	0.05	0.69	0.08	0	0.03	0.33	2.34	0.21	0.21	1.96	10.56	0.01	0.13	2.76	0	0		4.88	-1.1	-4.97	56.72	164.75	897.42	365.75	1143.62	629.63	931.02	432.79	1094.66	413.67
5.705	0	0.12	0.16	0.02	0.12	0.04	0.12	0.09	0.44	0.25	99.69	0.33	0	97.71	0.09	0.26	0.25	0.26	4.6	0.05	1.11	0.17	0	0.03	0.44	2.79	0.22	0.4	1.58	9.83	0.01	0.08	2.84	0	0		3.89	-3.24	-6.07	56.01	166.85	893.53	361.67	1139.58	623.97	924.49	429.54	1090.11	409.34
5.739	0	0.12	0.15	0.02	0.12	0.05	0.12	0.09	0.82	0.24	99.7	0.33	0	98.34	0.1	0.28	0.24	0.28	6.87	0.05	1.02	0.43	0	0.04	0.58	2.93	0.22	0.82	1.53	10.94	0.01	0.04	3.49	0	0		4.73	-1.59	-5.34	56.23	162.75	891.99	361.11	1137.91	624.59	926.16	428.78	1087.62	408.3
5.772	0	0.12	0.14	0.02	0.12	0.05	0.12	0.09	0.95	0.21	99.71	0.33	0	98.32	0.09	0.37	0.21	0.4	5.99	0.05	0.97	0.45	0	0.05	0.75	3.27	0.22	0.95	1.4	10.73	0.01	0.01	3.97	0	0		1.03	-1.66	-5.27	55.05	167.22	892.44	359.32	1140.38	623.15	925.33	427.32	1091.11	405.43
5.805	0	0.12	0.14	0.02	0.12	0.05	0.12	0.09	1.22	0.19	99.72	0.33	0.13	98.64	0.09	0.38	0.19	0.42	6.28	0.06	0.95	0.58	0	0.06	0.92	3.41	0.22	1.22	1.17	9.79	0.01	0.01	4.15	0	0		4.83	0.57	-5.18	56.23	166.41	890.56	356.63	1140.11	623.4	924.88	426.02	1089.86	404.23
5.839	0	0.12	0.14	0.02	0.12	0.06	0.12	0.08	1.86	0.15	99.73	0.33	0.03	98.5	0.09	0.43	0.15	0.5	5.9	0.05	0.98	0.52	0	0.08	1.52	4.1	0.26	1.86	0.98	9.04	0.01	0.01	4.45	0	0		2.47	-1.07	-5.53	55.28	165.46	890.11	355.2	1140.22	622.51	924.69	423.32	1088.82	402.34
5.872	0	0.12	0.14	0.02	0.11	0.05	0.12	0.08	2.4	0.13	99.73	0.33	0	98.29	0.1	0.51	0.13	0.55	5.33	0.06	1.19	0.51	0	0.12	1.91	4.86	0.26	2.4	0.77	7.42	0.01	0.01	4.43	0	0		2.44	-1.75	-5.89	55.28	167.75	889.39	355.3	1140.01	623.1	922.51	423.93	1088.85	402.28
5.905	0	0.12	0.14	0.03	0.12	0.05	0.12	0.08	2.97	0.18	99.72	0.33	0	98.26	0.1	0.58	0.12	0.58	5.53	0.06	1.34	0.52	0	0.18	2.97	5.3	0.33	2.97	0.66	6.47	0.01	0.01	4.28	0	0		2.86	-1.83	-5.76	55.35	165.21	888.94	355.09	1138.99	622.42	923.36	423.74	1087.15	402.05
5.939	0	0.12	0.14	0.03	0.12	0.05	0.13	0.07	4.09	0.37	99.72	0.33	0	98.13	0.1	0.76	0.09	0.64	5.26	0.05	1.23	0.53	0	0.37	4.09	7.02	0.39	3.39	0.33	3.95	0.01	0.01	3.82	0	0		2.83	-2.2	-6.31	55.29	163	889.31	355.77	1137.87	621.81	923.54	424.08	1085.05	402.11
5.972	0	0.12	0.14	0.03	0.12	0.05	0.13	0.07	4.74	0.45	99.72	0.33	0	95.86	0.1	0.92	0.08	0.62	4.74	0.04	1.01	0.44	0	0.45	5.22	6.87	0.38	3.18	0.31	3.5	0.01	0.02	3.86	0	0		5.02	-6.29	-6.71	56.15	164.42	892.98	356.22	1138.67	619.22	924.39	425.7	1087.18	402.61
6.005	0	0.13	0.14	0.03	0.12	0.05	0.13	0.07	4.57	0.7	99.72	0.33	0	97.51	0.1	1.21	0.07	0.69	4.57	0.04	0.98	0.39	0	0.7	6.63	7.9	0.38	3.38	0.23	2.82	0.01	0.02	3.67	0	0		5.24	-3.66	-7.07	56.4	164.99	892.45	356.25	1137.89	617.99	922.98	425.63	1086.47	403.4
6.039	0	0.13	0.14	0.03	0.12	0.05	0.15	0.07	4.84	0.98	99.71	0.33	0	97.38	0.1	1.32	0.06	0.6	4.84	0.04	0.98	0.35	0	1.45	8.94	9.11	0.35	3.34	0.15	2.03	0.01	0.02	3.56	0	0		5.55	-3.92	-7.43	56.48	164.32	892.08	356.12	1137.4	617.59	922.5	425.91	1085.25	403.26
6.072	0	0.13	0.14	0.03	0.12	0.05	0.15	0.07	4.56	0.82	99.7	0.33	0	97.66	0.11	1.64	0.05	0.5	4.56	0.04	0.82	0.28	0	1.66	9.68	8.92	0.29	3.28	0.13	1.93	0.01	0.02	3.41	0	0		2.93	-3.34	-6.55	55.49	164.46	886.34	356.95	1128.17	614.99	916.15	425.07	1078.91	401.43
6.106	0	0.13	0.14	0.03	0.12	0.05	0.18	0.06	5.22	0.88	99.64	0.33	0	94.74	0.13	1.71	0.05	0.48	5.22	0.03	0.88	0.29	0	3.77	12.69	9.87	0.25	4.5	0.07	1.49	0.01	0.01	3.41	0	0		0.68	-7.55	-7.05	54.57	158.71	890.74	358.09	1132.68	616.41	923.09	425.34	1080.04	401.78
6.139	0	0.14	0.14	0.04	0.12	0.05	0.21	0.06	4.83	0.85	99.57	0.34	0	97.68	0.13	1.72	0.04	0.47	4.83	0.03	0.85	0.33	0	6.3	15.46	7.98	0.24	6.29	0.05	1.21	0.01	0	3.47	0	0		4.51	-3.29	-7.47	56.37	167.54	891.56	357.07	1135.49	616.55	919.62	427.6	1085.25	402.35
6.172	0	0.14	0.14	0.04	0.12	0.05	0.21	0.06	4.82	0.75	99.57	0.33	0	96.76	0.13	1.55	0.04	0.41	4.82	0.03	0.75	0.32	0	6.65	14.94	6.94	0.22	8.83	0.05	1.06	0.01	0	3.6	0	0		4.63	-5.01	-8.62	55.94	165.14	890	355.1	1137.02	617.92	919.59	427.37	1082.52	400.47
6.206	0	0.13	0.14	0.03	0.12	0.05	0.23	0.06	4.77	0.62	99.55	0.33	0	96.84	0.14	1.73	0.03	0.29	4.77	0.03	0.62	0.24	0	9.73	8.65	5.23	0.17	5.44	0.05	0.86	0.01	0.02	3.58	0	0		4.67	-4.88	-6.57	55.58	162.01	883.08	353.78	1128.01	616.16	915.62	422.15	1076.14	400.2
6.239	0	0.12	0.14	0.03	0.12	0.04	0.21	0.06	3.6	0.32	99.59	0.33	0	98.22	0.16	1.81	0.03	0.19	3.6	0.02	0.32	0.12	0	9.03	6.05	4.61	0.15	2	0.05	0.89	0.01	0.02	3.38	0	0		6.7	-1.94	-7	54.72	159.97	883.47	352.43	1126.44	612.57	916.1	423.25	1073.94	397.22
6.272	0	0.12	0.15	0.02	0.12	0.04	0.19	0.06	3.08	0.17	99.62	0.33	0	94.52	0.15	1.62	0.03	0.13	2.65	0.02	0.17	0.06	0	8.17	3.87	3.66	0.13	0.53	0.04	0.68	0.01	0.03	3.08	0	0		9.87	-7.76	-9.8	55.6	153.43	891.63	356.53	1129.68	611.01	921.83	427.74	1073.21	402.66
6.306	0	0.12	0.16	0.02	0.12	0.04	0.2	0.06	2.63	0.17	99.6	0.33	0	98.19	0.17	1.4	0.02	0.09	2.09	0.01	0.09	0.03	0	9.08	2.89	3.15	0.15	0.27	0.03	0.49	0.01	0.28	2.63	0.22	0		15.37	-2.04	-6.99	53.42	159.62	892.27	358.05	1124.55	608.04	919.35	427.16	1077.56	405.95
6.339	0	0.12	0.17	0.02	0.12	0.03	0.19	0.06	2.48	0.16	99.61	0.33	0	95.54	0.16	1.14	0.02	0.07	1.68	0.01	0.06	0.03	0	8.47	2.77	2.91	0.18	0.35	0.03	0.4	0.01	0.13	2.48	0.88	0		12.07	-6.68	-9.84	55.3	154.82	897.35	358.15	1130.27	605.12	923.9	428.28	1077.16	406.31
6.372	0	0.12	0.19	0.02	0.12	0.03	0.18	0.06	2.33	0.16	99.62	0.33	0	98.03	0.16	0.87	0.02	0.04	1.83	0.01	0.04	0.02	0	7.47	1.75	2.21	0.23	0.78	0.02	0.33	0.01	1.16	2.33	1.72	0		17.54	-2.46	-8.65	52.81	158.94	898.13	357.62	1129.84	605.94	923.41	429.14	1080.63	405.84
6.406	0	0.12	0.22	0.02	0.12	0.03	0.17	0.06	2.11	0.17	99.57	0.33	0	97.47	0.17	0.65	0.02	0.02	1.93	0	0.04	0.02	0	6.13	1.26	1.54	0.25	1.82	0.02	0.24	0.01	0.11	2.11	2.73	0		15.33	-3.74	-10.04	54.08	156.61	900.77	357.54	1133.33	604.16	925.97	428.87	1081.02	406.77
6.439	0	0.12	0.26	0.02	0.12	0.03	0.17	0.06	1.97	0.17	99.49	0.33	0	97.39	0.17	0.52	0.02	0.02	1.83	0	0.04	0.01	0	5.73	1.12	1.51	0.28	2.25	0.02	0.21	0.01	0.14	1.97	4.17	0		16.96	-3.91	-10.14	53.69	156.18	900.79	357.37	1133.94	605.35	926.44	429.44	1081	407.04
6.473	0	0.12	0.29	0.02	0.12	0.03	0.16	0.06	1.77	0.16	99.41	0.33	0	97.44	0.16	0.33	0.02	0.01	1.54	0	0.07	0.01	0	4.92	1.7	1.3	0.36	2.17	0.01	0.16	0.02	0.26	1.77	5.26	0		16.47	-3.8	-9.8	53.61	157.98	899.2	355.93	1134.11	605.18	924.93	427.53	1081.57	406.97
6.506	0	0.12	0.31	0.02	0.12	0.03	0.16	0.06	1.64	0.16	99.38	0.33	0	97.3	0.16	0.22	0.01	0.01	1.46	0	0.09	0.01	0	4.32	2.23	1.3	0.38	1.6	0.01	0.14	0.02	0.54	1.64	5.68	0		15.25	-4.07	-10	54.03	153.55	902.44	356.05	1137.14	606.05	930.47	426.88	1082.58	405.84
6.539	0	0.12	0.29	0.03	0.12	0.03	0.16	0.06	1.59	0.17	99.42	0.33	0	96.93	0.17	0.18	0.02	0.02	1.47	0	0.12	0.02	0	4.32	2.9	1.39	0.43	0.96	0.01	0.14	0.02	0.27	1.59	5.07	0		15.91	-4.73	-9.65	54.12	156.78	902.26	356.72	1137.01	606.83	928.88	428.37	1084.11	406.41
6.573	0	0.12	0.28	0.03	0.12	0.03	0.16	0.06	1.45	0.16	99.43	0.33	0	95.9	0.16	0.14	0.02	0.02	1.38	0	0.16	0.02	0	3.55	2.91	1.16	0.32	0.55	0.01	0.11	0.02	0.16	1.45	4.67	0		14.84	-6.24	-9.29	54.69	158.64	903.12	356.74	1138.58	607.26	929.37	428.19	1086.52	406.52
6.606	0	0.12	0.26	0.03	0.12	0.03	0.16	0.06	1.42	0.19	99.48	0.33	0	96.47	0.18	0.13	0.02	0.02	1.38	0	0.19	0.02	0	3.42	2.65	1.27	0.25	0.34	0.01	0.12	0.02	0.19	1.42	3.93	0		16.06	-5.46	-9.1	54.15	158.78	904.01	356.39	1139.31	607.33	930.36	428	1087.66	406.4
6.639	0	0.12	0.25	0.03	0.12	0.03	0.15	0.06	1.51	0.19	99.49	0.33	0	97.26	0.19	0.13	0.02	0.02	1.51	0	0.19	0.02	0	2.87	3.03	1.41	0.22	0.33	0.01	0.11	0.02	0.22	1.3	3.52	0		16.68	-4.16	-9.1	53.44	156.56	904.32	356.75	1137.84	606.46	931.14	427.87	1086.19	406.15
6.673	0	0.13	0.25	0.03	0.12	0.03	0.15	0.06	1.78	0.18	99.5	0.33	0	95.46	0.18	0.13	0.02	0.03	1.78	0.01	0.18	0.02	0	2.22	3.21	1.58	0.21	0.45	0.01	0.1	0.02	0.07	1.12	3.33	0		12.67	-6.77	-8.96	54.88	155.48	908.55	357.99	1140.19	604.85	935.17	427.61	1089.06	405.44
6.706	0	0.12	0.24	0.03	0.12	0.03	0.15	0.06	2.23	0.22	99.52	0.33	0	96.02	0.22	0.15	0.02	0.03	2.23	0.01	0.16	0.01	0	1.9	2.54	1.55	0.22	0.48	0.01	0.12	0.02	0.36	1.21	2.97	0		13.87	-6.08	-8.38	54.5	154.46	910.2	359.8	1138.53	604.61	936.58	428.97	1089.3	405.78
6.74	0	0.12	0.24	0.02	0.12	0.03	0.14	0.06	2.04	0.23	99.52	0.33	0	95.05	0.23	0.15	0.02	0.03	3.33	0.01	0.11	0.01	0	1.65	2.04	1.47	0.23	0.47	0.01	0.09	0.03	1.28	1.25	2.91	0		17.13	-7.23	-8	53.77	155.34	910.32	360.42	1138.26	605.74	936.34	430.21	1090.06	407.85
6.773	0	0.12	0.24	0.02	0.12	0.03	0.14	0.06	1.6	0.26	99.52	0.33	0	95.29	0.26	0.15	0.02	0.03	3.27	0.01	0.1	0.01	0	1.37	1.6	1.59	0.27	0.37	0.02	0.11	0.03	0.36	1.29	3.02	0		17.94	-6.96	-8.23	53.87	156.33	910.13	361.46	1138.05	606.18	935.27	431.67	1090.03	409.64
6.806	0	0.12	0.24	0.02	0.12	0.03	0.14	0.06	1.37	0.24	99.52	0.33	0	97	0.24	0.15	0.02	0.04	3.22	0.01	0.08	0.01	0	1.15	1.37	1.49	0.33	0.24	0.02	0.13	0.04	0.29	1.31	3.11	0		17.04	-4.62	-8.38	54.07	158.1	910.04	362.56	1136.88	606.19	933.81	433.62	1089.87	408.28
6.84	0	0.12	0.24	0.02	0.12	0.03	0.14	0.06	1.08	0.28	99.53	0.33	0	97.72	0.28	0.17	0.03	0.04	3.42	0.01	0.09	0.02	0	1.02	1.08	1.43	0.37	0.21	0.02	0.18	0.04	0.19	1.27	2.86	0		15.52	-3.21	-7.11	54.9	157.14	908.91	364.59	1132.3	604.23	932.8	432.1	1088.47	410.6
6.873	0	0.12	0.23	0.02	0.12	0.03	0.14	0.06	1.08	0.3	99.54	0.33	0	96.5	0.3	0.16	0.04	0.05	3.57	0.01	0.14	0.06	0	1.08	1	1.67	0.45	0.29	0.03	0.2	0.04	0.41	1.23	2.52	0		10.87	-5.42	-9.34	56.59	155.48	908.63	364.14	1131.05	599.43	930.48	432.86	1083.94	407.87
6.906	0	0.12	0.21	0.02	0.12	0.03	0.14	0.06	1.07	0.3	99.57	0.33	0	96.87	0.3	0.16	0.04	0.06	3.83	0.02	0.23	0.18	0	1.07	0.76	1.67	0.39	0.3	0.03	0.22	0.04	0.48	1.21	1.92	0		7.5	-4.84	-8.47	57.36	155.14	909.56	363.86	1132.51	599.59	932.77	430.23	1086.21	407.33
6.94	0	0.12	0.2	0.02	0.12	0.04	0.14	0.06	0.9	0.51	99.61	0.33	0	97.28	0.32	0.14	0.06	0.05	4.12	0.03	0.51	0.41	0	0.9	0.49	1.81	0.31	0.3	0.03	0.29	0.04	13.09	1.29	1.09	0		11.63	-4.12	-8.42	56.53	155.01	909.05	363.87	1129.08	598.15	931.16	431.56	1084.15	406.54
6.973	0	0.12	0.19	0.02	0.12	0.03	0.13	0.06	0.87	0.64	99.63	0.33	0	97.4	0.31	0.14	0.07	0.05	3.47	0.03	0.64	0.37	0	0.87	0.45	1.83	0.24	0.3	0.03	0.27	0.03	7.31	1.25	0.63	0		12.42	-3.89	-8.49	56.6	152	909.78	365.47	1127.87	598.79	932.68	432.93	1082.46	407.08
7.006	0	0.12	0.18	0.02	0.12	0.03	0.13	0.06	0.75	0.63	99.64	0.33	0	96.25	0.33	0.12	0.08	0.06	2.97	0.05	0.63	0.31	0	0.75	0.42	1.66	0.18	0.23	0.04	0.3	0.04	0.6	1.16	0.32	0		8.2	-5.78	-9.02	57.24	151.55	910.39	364.04	1130.63	596.43	933.55	429.73	1083.53	407.94
7.04	0	0.12	0.18	0.02	0.12	0.03	0.13	0.06	0.6	0.6	99.65	0.33	0	95.69	0.29	0.11	0.11	0.07	3.1	0.09	0.64	0.32	0	0.6	0.43	1.4	0.13	0.17	0.04	0.34	0.03	0.45	1.24	0.06	0		3.28	-6.5	-10.62	56.87	150.62	906.34	359.86	1133.67	599.14	932.04	427.78	1080.4	401.74
7.073	0	0.12	0.18	0.02	0.12	0.03	0.13	0.06	0.6	0.52	99.65	0.33	0	96.46	0.27	0.11	0.11	0.1	3.02	0.11	0.52	0.34	0	0.6	0.37	1.34	0.08	0.14	0.04	0.32	0.03	0.15	1.28	0	0		6.91	-5.48	-9.95	57.37	155.01	905.88	358	1135.98	600.61	931.03	426.95	1084.13	402.65
7.107	0	0.12	0.17	0.02	0.12	0.03	0.13	0.06	0.48	0.48	99.65	0.33	0	96.18	0.18	0.11	0.12	0.11	3.74	0.11	0.68	0.4	0	0.48	0.35	1.22	0.06	0.07	0.05	0.32	0.02	0.03	1.35	0	0		4.86	-5.88	-10.53	57.09	159.84	902.14	354.3	1139.9	604.45	927.8	426.17	1085.26	398.67
7.14	0	0.12	0.17	0.02	0.12	0.04	0.13	0.06	0.38	0.38	99.66	0.33	0	94.48	0.14	0.14	0.12	0.14	3.95	0.11	0.75	0.5	0	0.38	0.31	1.11	0.04	0.08	0.06	0.38	0.02	0.02	1.52	0	0		4.68	-7.8	-11.03	56.59	161.22	899.48	352.09	1141.66	607.38	926.06	426.24	1084.45	396.16
7.173	0	0.12	0.17	0.02	0.12	0.04	0.13	0.06	0.32	0.32	99.66	0.33	0	97.86	0.11	0.19	0.11	0.16	4.84	0.1	1	0.46	0	0.32	0.25	1.07	0.03	0.13	0.06	0.44	0.01	0.03	1.75	0	0		9.59	-2.88	-8.45	57.71	161.75	893.03	351.11	1135.34	610.08	922.33	422.63	1082.2	398.06
7.207	0	0.12	0.17	0.03	0.12	0.04	0.13	0.06	0.31	0.3	99.67	0.33	0	97.4	0.09	0.23	0.11	0.18	6.64	0.1	1.35	0.52	0	0.3	0.31	1.08	0.04	0.23	0.06	0.51	0.01	0.07	1.86	0	0		9.24	-3.88	-8.2	58.64	162.53	894.22	350.82	1137.58	610.53	923.75	421.89	1084.64	398.84
7.24	0	0.12	0.17	0.03	0.12	0.05	0.13	0.06	0.75	0.34	99.67	0.33	0	98.29	0.08	0.29	0.11	0.2	8.15	0.1	1.58	0.55	0	0.34	0.47	1.12	0.05	0.75	0.06	0.55	0.01	0.2	1.95	0	0		11.26	-1.74	-7.33	59.3	164.13	893.53	351.16	1135.7	610.49	922.63	421.75	1085.29	399.83
7.273	0	0.12	0.17	0.03	0.12	0.05	0.13	0.06	1.58	0.43	99.67	0.33	0	98.54	0.06	0.38	0.12	0.23	7.66	0.09	1.72	0.65	0	0.43	0.64	1.31	0.06	1.58	0.06	0.55	0.01	0.24	1.84	0	0		8.12	-0.92	-7.26	59.39	161.63	892.41	352.94	1133.11	610.49	922.34	422.02	1082.41	399.65
7.307	0	0.12	0.17	0.03	0.12	0.04	0.13	0.06	2.51	0.59	99.67	0.33	0	98.76	0.05	0.5	0.15	0.25	6.12	0.08	1.75	0.8	0	0.59	0.72	1.54	0.08	2.51	0.05	0.49	0.01	1.74	1.95	0	0		8.59	-0.11	-7.94	59.92	155.99	892.9	354.09	1130.02	608.87	923.76	423.68	1077.61	397.97
7.34	0	0.13	0.17	0.03	0.12	0.04	0.13	0.06	3.87	0.62	99.67	0.33	0	98.78	0.05	0.59	0.15	0.24	3.87	0.08	1.67	0.82	0	0.62	1.08	1.59	0.11	4.05	0.06	0.44	0.01	1.14	1.9	0	0		6.61	0.03	-8.92	59.28	158.81	891.05	354.39	1127.67	606.83	919.3	426.16	1075.17	395.78
7.373	0	0.13	0.16	0.03	0.12	0.04	0.13	0.06	3.31	0.56	99.67	0.33	0	98.78	0.07	0.78	0.14	0.19	3.38	0.09	1.54	1.01	0	0.56	1.37	1.6	0.14	3.31	0.06	0.38	0.01	0.47	2.03	0	0		7.26	0.04	-8.93	59.63	161.18	889.84	354.76	1125.44	605.59	915.95	425.8	1074.62	397.42
7.407	0	0.13	0.16	0.03	0.12	0.04	0.13	0.06	3.37	0.53	99.68	0.33	0	98.77	0.07	0.9	0.12	0.14	3.37	0.09	1.31	0.62	0	0.53	1.85	1.25	0.2	4.25	0.06	0.34	0	0.17	2.17	0	0		7.05	-0.09	-9.54	59.42	161.76	887.05	354.12	1123.13	605.09	912.51	426.39	1071.39	395.99
7.44	0	0.13	0.16	0.03	0.12	0.04	0.13	0.06	3.12	0.51	99.68	0.33	0	98.72	0.1	0.93	0.12	0.13	3.12	0.08	1.05	0.49	0	0.51	2.27	1.15	0.29	5.08	0.06	0.32	0	0.05	2.21	0	0		8.43	-0.28	-9.75	59.81	162.15	885.62	354	1123.45	607.16	911.47	427.27	1070.71	396.68
7.474	0	0.13	0.16	0.03	0.12	0.04	0.13	0.06	3.25	0.58	99.69	0.33	0	97.56	0.14	1.07	0.11	0.15	3.25	0.07	0.73	0.37	0	0.58	2.5	0.98	0.31	5.76	0.06	0.35	0	0.02	2.47	0	0		6.84	-3.55	-10.84	58.96	161.91	885.41	352.92	1125.25	607.36	911.22	427.91	1069.71	394.83
7.507	0	0.12	0.15	0.02	0.12	0.04	0.13	0.06	3.81	0.59	99.7	0.33	0	98.7	0.13	0.97	0.1	0.15	3.81	0.09	0.83	0.38	0	0.59	1.93	0.95	0.26	4.77	0.06	0.38	0	0.02	2.99	0	0		11.69	-0.34	-11.4	60.59	155.69	883.35	351.06	1122.4	606.17	911.61	425.73	1064.3	395.3
7.54	0	0.12	0.15	0.02	0.12	0.04	0.12	0.06	3.89	0.61	99.7	0.33	0	98.74	0.13	0.97	0.1	0.15	3.89	0.09	0.93	0.48	0	0.61	1.67	0.86	0.24	4.71	0.06	0.39	0	0.03	2.98	0	0		12.11	-0.18	-11.46	60.68	155.81	882.74	350.96	1120.43	604.65	910.27	425.83	1062.93	394.65
7.574	0	0.12	0.15	0.02	0.12	0.04	0.12	0.06	4.42	0.63	99.7	0.33	0	98	0.17	1.09	0.09	0.14	4.42	0.07	1.1	0.55	0	0.63	1.65	0.83	0.21	5.15	0.07	0.41	0	0.06	3.21	0	0		8.48	2.55	-9.69	59.81	159.19	880.13	351.25	1117.64	603.95	907.42	422.91	1064.16	395.07
7.607	0	0.12	0.15	0.02	0.12	0.04	0.12	0.06	4.69	0.63	99.7	0.33	0	98.75	0.19	1	0.09	0.13	4.69	0.07	1.15	0.52	0	0.63	1.47	0.81	0.17	4.73	0.06	0.38	0	0.01	3.2	0	0		9.05	-0.15	-12.2	59.88	159.28	879.73	350.52	1119.3	604.6	905.63	427.14	1061.02	392.15
7.64	0	0.12	0.15	0.02	0.12	0.04	0.12	0.06	4.19	0.72	99.71	0.33	0	98.77	0.21	0.84	0.08	0.14	4.19	0.06	1	0.58	0	0.72	1.71	0.7	0.18	5.52	0.05	0.39	0	0.02	3.33	0	0		10.65	-0.08	-12.41	60.28	157.55	878.36	349.26	1118.44	604.55	905.25	426.12	1059	391.74
7.674	0	0.12	0.15	0.02	0.12	0.04	0.13	0.06	4.34	0.86	99.7	0.33	0	98.57	0.21	0.76	0.08	0.17	4.59	0.06	0.86	0.53	0	1.06	1.73	0.58	0.16	4.34	0.05	0.31	0	0.01	2.97	0	0		10.44	0.84	-11.93	60.3	158.38	877.51	349.33	1117.06	604.02	904.13	425.47	1058.91	391.9
7.707	0	0.12	0.15	0.02	0.12	0.05	0.13	0.06	3.33	0.73	99.7	0.33	0	98.72	0.19	0.68	0.08	0.2	5.37	0.06	0.73	0.55	0	1.1	2.24	0.53	0.13	3.33	0.05	0.31	0	0.01	3	0	0		10.33	-0.26	-12.52	60.14	158.02	875.98	348.19	1116.89	604	902.84	425.25	1057.09	390.95
7.741	0	0.12	0.15	0.02	0.12	0.05	0.14	0.06	2.11	0.78	99.69	0.33	0	98.2	0.17	0.65	0.08	0.21	8.74	0.07	0.78	0.49	0	1.05	2.11	0.41	0.12	2.03	0.04	0.24	0	0.01	2.92	0	0		10.68	-1.99	-12.56	60.17	156.79	874.65	348.11	1115.69	604.39	902.16	425.05	1055.29	391.37
7.774	0	0.12	0.15	0.02	0.12	0.06	0.14	0.06	2.32	0.8	99.7	0.33	0	98.25	0.17	0.63	0.08	0.25	9.21	0.06	0.8	0.57	0	0.95	2.32	0.36	0.11	1.6	0.04	0.23	0	0.01	3.14	0	0		9.97	-1.85	-12.32	59.88	156.07	874.36	348.93	1114.84	605.38	902.46	425.5	1054.65	390.93
7.807	0	0.12	0.15	0.03	0.12	0.06	0.14	0.06	2.66	0.97	99.7	0.33	0.43	98.78	0.19	0.64	0.08	0.27	10.93	0.06	0.97	0.59	0	1.01	2.66	0.38	0.11	1.41	0.04	0.24	0	0.02	3.22	0	0		10.32	0.03	-11.91	60.03	157.78	873.38	348.28	1114.76	605.59	901.3	424.65	1055.45	390.96
7.841	0	0.12	0.15	0.03	0.12	0.06	0.14	0.06	2.68	1	99.7	0.33	0.14	97.84	0.18	0.61	0.08	0.34	9.76	0.07	1.12	0.51	0	1	2.68	0.33	0.08	0.84	0.04	0.27	0	0.02	3.36	0	0		10.13	-2.93	-12.68	59.64	154.23	872.96	348.39	1114.93	607.2	902.56	425.53	1052.7	390.23
7.874	0	0.12	0.15	0.03	0.12	0.06	0.14	0.06	2.99	1.23	99.71	0.33	0	97.54	0.19	0.6	0.08	0.36	8.91	0.08	1.23	0.54	0	1.26	2.99	0.38	0.08	0.79	0.04	0.29	0	0.01	3.55	0	0		7.54	-3.59	-12.78	58.59	155.13	872.58	349.05	1115.11	607.97	902.1	426.61	1052.6	389
7.907	0	0.12	0.15	0.03	0.12	0.05	0.14	0.06	3.01	1.14	99.71	0.33	0	98.77	0.18	0.59	0.07	0.38	7.05	0.07	1.14	0.37	0	1.33	3.01	0.42	0.09	0.85	0.04	0.31	0	0.02	3.55	0	0		9.85	-0.06	-11.24	60.13	156.24	874	350.87	1113.84	607.73	903.03	426.5	1055.44	392.07
7.941	0	0.12	0.14	0.03	0.12	0.05	0.14	0.06	3.12	1.04	99.71	0.33	0	98.61	0.21	0.63	0.07	0.48	5.98	0.08	1.04	0.4	0	1.58	3.12	0.54	0.08	0.66	0.04	0.36	0	0.01	3.72	0	0		8.4	0.7	-10.65	59.78	156.58	873.41	351.12	1111.11	605.08	901.79	425.33	1054.73	391.76
7.974	0	0.12	0.15	0.03	0.12	0.05	0.14	0.06	3.35	0.74	99.71	0.33	0	98.48	0.24	0.87	0.07	0.51	6.13	0.07	0.74	0.41	0	1.71	3.35	0.51	0.07	0.97	0.05	0.38	0	0.01	3.45	0	0		8.19	1.14	-9.98	60	158.9	873.65	352.34	1109.84	604.5	900.59	425.63	1056.12	393.09
8.007	0	0.12	0.14	0.02	0.12	0.05	0.14	0.06	3.23	0.52	99.71	0.33	0	98.79	0.29	1.08	0.06	0.5	6.28	0.07	0.52	0.43	0	1.64	3.23	0.43	0.07	0.94	0.05	0.44	0	0.01	3.49	0	0		9.65	-0.01	-11.59	60.38	157.73	871.32	349.81	1110.98	604.73	898.64	424.99	1053.03	392.7
8.041	0	0.12	0.15	0.02	0.12	0.05	0.14	0.06	2.39	0.43	99.71	0.33	0	97.88	0.33	1.27	0.05	0.49	7.34	0.07	0.43	0.43	0	1.58	2.39	0.38	0.06	0.8	0.05	0.47	0	0.01	3.28	0	0		7.02	2.84	-10.52	59.45	154.56	869.8	349.71	1109.78	606.36	900.37	422.05	1051.88	391.48
8.074	0	0.12	0.15	0.02	0.12	0.05	0.13	0.06	1.55	0.33	99.71	0.33	0	98.45	0.31	1.36	0.05	0.43	7.95	0.06	0.33	0.41	0	1.36	1.55	0.33	0.05	0.69	0.07	0.56	0	0.01	3.26	0	0		8.42	1.26	-9.97	60.02	156.8	867.99	349.68	1107.31	605.64	897.41	422.04	1051.42	392.61
8.108	0	0.11	0.15	0.02	0.12	0.06	0.13	0.06	1.37	0.29	99.71	0.33	0.06	98.49	0.32	1.4	0.05	0.37	8.23	0.06	0.29	0.36	0	1.37	1.27	0.26	0.07	0.45	0.09	0.76	0	0	3.32	0	0		8.03	1.1	-9.51	60.06	157.75	867.77	349.95	1106.54	605.17	896.81	421.64	1051.96	393.08
8.141	0	0.11	0.14	0.02	0.12	0.05	0.13	0.06	1.12	0.23	99.71	0.33	0	98.44	0.34	1.75	0.05	0.35	7.36	0.05	0.22	0.27	0	1.12	0.86	0.23	0.06	0.5	0.13	0.98	0	0.01	3.33	0	0		11.06	-1.29	-9.92	60.1	157.34	868.4	348.34	1107	604.28	897.16	421.7	1051.68	392.06
8.174	0	0.11	0.14	0.02	0.13	0.05	0.13	0.07	1	0.2	99.72	0.33	0	98.61	0.36	2.27	0.04	0.34	6.38	0.05	0.19	0.31	0	1	0.58	0.2	0.05	0.45	0.17	1.12	0	0	3.32	0	0		10.29	-0.68	-10.75	60.22	156.78	868.28	347.59	1109.18	605.39	897.64	421.91	1051.38	391.21
8.208	0	0.11	0.14	0.02	0.13	0.05	0.12	0.07	0.78	0.18	99.72	0.33	0	98.59	0.36	3.13	0.04	0.33	6.08	0.05	0.15	0.25	0	0.78	0.37	0.18	0.05	0.36	0.26	1.72	0	0	3.36	0	0		9.87	-0.75	-10.37	60.18	160.85	867.59	346.37	1110.44	605.99	896.02	421.49	1053.77	390.06
8.241	0	0.11	0.14	0.02	0.13	0.05	0.12	0.07	0.67	0.17	99.73	0.33	0	98.37	0.38	3.55	0.04	0.34	5.63	0.04	0.16	0.22	0	0.67	0.23	0.17	0.05	0.31	0.33	1.97	0	0	3.5	0	0		8	-1.49	-10.41	59.83	157.86	868.12	345.37	1111.55	606.23	898.65	419.83	1053.22	387.81
8.274	0	0.11	0.13	0.02	0.14	0.05	0.12	0.08	0.56	0.16	99.72	0.33	0	96.63	0.39	4.74	0.03	0.37	5.22	0.03	0.16	0.21	0	0.56	0.17	0.13	0.05	0.19	0.47	2.55	0	0.01	3.25	0	0		5.03	-5.22	-11.39	58.8	157.73	869.11	344.41	1113.95	605.25	899.24	419.57	1053.39	386.19
8.308	0	0.11	0.13	0.02	0.15	0.05	0.11	0.09	0.45	0.16	99.7	0.33	0	98.51	0.5	6.74	0.03	0.39	6.66	0.02	0.16	0.13	0	0.45	0.19	0.1	0.06	0.25	0.75	3.14	0	0.01	3.2	0	0		9.6	1.05	-10.38	59.35	162.35	864.46	342.6	1112.58	607.26	894.42	417.93	1054.1	388.6
8.341	0	0.1	0.12	0.02	0.16	0.05	0.11	0.1	0.38	0.16	99.67	0.33	0.08	94.2	0.7	9.23	0.03	0.6	6.55	0.02	0.16	0.09	0	0.38	0.16	0.11	0.07	0.23	0.85	3.05	0	0	3.47	0	0		6.26	-8.06	-10.93	58.6	155.44	868.26	342.16	1117.82	609.84	902.51	418.2	1054.42	385.28
8.374	0	0.09	0.1	0.02	0.2	0.05	0.1	0.12	0.3	0.12	99.61	0.33	0.6	95.73	1.08	13.97	0.02	0.9	6.89	0.01	0.12	0.07	0	0.3	0.15	0.1	0.08	0.2	1.18	3.25	0	0.01	3.85	0	0		5.57	-6.45	-9.98	58.68	157.82	871.95	342.68	1120.94	609.2	905.26	416.28	1060.41	387.33
8.408	0	0.09	0.09	0.02	0.23	0.06	0.1	0.15	0.24	0.11	99.55	0.33	1.75	94.65	1.56	17.3	0.02	1.19	8.61	0.01	0.11	0.07	0	0.18	0.13	0.06	0.09	0.24	2.18	3.93	0	0.01	4.31	0	0		6.37	-7.63	-9.74	58.77	157.16	873.84	342.26	1123.45	609.85	907.97	415.63	1062.67	387.95
8.441	0	0.09	0.09	0.02	0.25	0.06	0.1	0.17	0.18	0.1	99.5	0.37	1.41	93.99	2.41	19.06	0.02	1.42	7.63	0.01	0.1	0.06	0	0.16	0.13	0.07	0.12	0.18	2.49	3.56	0	0.01	4.52	0	0		5.97	-8.25	-9.17	58.57	155.17	876.13	342.09	1126.54	611.36	912.35	414.33	1065.29	388.14
8.475	0	0.08	0.08	0.02	0.27	0.07	0.1	0.19	0.26	0.1	99.46	0.44	2.78	92.86	3.59	19.94	0.02	1.61	9.41	0.01	0.13	0.06	0	0.1	0.15	0.05	0.17	0.26	4.27	4.16	0	0.01	5.35	0	0		9.83	-9.17	-8.81	59.55	154.89	879.95	341.77	1131.57	613.37	917.09	414.45	1070.16	390.76
8.508	0	0.09	0.08	0.02	0.28	0.08	0.11	0.19	0.3	0.08	99.43	0.47	3.06	87.68	4.96	19.44	0.02	1.74	9.91	0.01	0.16	0.05	0	0.08	0.17	0.07	0.22	0.3	5.48	3.77	0	0.01	5.71	0	0		8.73	-12.19	-11.14	58.42	148.56	881.73	340.03	1135.37	611.77	920.53	413.21	1067.36	390.63
8.541	0	0.09	0.08	0.02	0.27	0.07	0.11	0.17	0.32	0.09	99.47	0.39	2.14	87.85	5.64	16.39	0.02	1.72	8.47	0.01	0.21	0.04	0	0.09	0.19	0.08	0.29	0.32	5.98	3.01	0	0.02	5.59	0	0		10.52	-12.11	-11.94	58.62	152.25	883.65	339.22	1137.61	609.83	919.46	414.49	1069.9	391.07
8.575	0	0.09	0.08	0.02	0.28	0.07	0.12	0.17	0.39	0.1	99.43	0.44	1.62	76.34	7.18	15.98	0.02	1.71	7.49	0.01	0.23	0.04	0	0.08	0.22	0.1	0.32	0.39	8.02	2.25	0	0.04	5.82	0	0		5.57	-16.14	-9.79	56.85	153.92	884.52	340.1	1135.34	607.33	920.01	411.88	1072.31	389.62
8.608	0	0.09	0.08	0.02	0.29	0.06	0.12	0.17	0.32	0.13	99.42	0.45	0.43	93.4	7.56	16.31	0.02	1.27	5.51	0.01	0.24	0.03	0	0.08	0.25	0.13	0.28	0.32	7.98	1.93	0	0.09	5.56	0	0		15.19	-8.75	-10.66	57.94	153.34	889.43	343.44	1136.68	608.29	922.87	417.43	1074.68	395.85
8.641	0	0.09	0.09	0.02	0.29	0.05	0.12	0.17	0.26	0.16	99.41	0.48	0	93.78	7.67	16.25	0.02	1.03	4.08	0.01	0.18	0.03	0	0.07	0.26	0.16	0.26	0.19	8.93	1.64	0	0.11	5.27	0.22	0		13.32	-8.44	-10.92	57.55	152.56	890.77	343.58	1136.91	605.66	923.7	416.29	1074.92	396.13
8.675	0	0.09	0.1	0.02	0.27	0.05	0.12	0.15	0.29	0.24	99.47	0.41	0	94.47	6.44	15.09	0.02	0.74	3.32	0.01	0.15	0.02	0	0.06	0.29	0.24	0.24	0.13	8.18	1.1	0	0.51	5.14	0.6	0		13.98	-7.81	-12.68	57.23	148.92	892.53	343.95	1138.81	605.09	925.68	417.69	1073.16	397.04
8.708	0	0.09	0.11	0.02	0.24	0.05	0.11	0.13	0.31	0.27	99.53	0.33	0	97.34	4.96	13.88	0.02	0.45	2.92	0.01	0.17	0.02	0	0.06	0.31	0.27	0.23	0.1	6.26	0.88	0	0.68	4.62	0.84	0		21.78	-4	-9.98	53.01	149.75	889.33	343.96	1134.73	608.27	924.54	416.17	1073.56	401.43
8.742	0	0.1	0.12	0.02	0.19	0.04	0.11	0.1	0.28	0.37	99.61	0.33	0	97.45	3.01	10.74	0.02	0.4	2.59	0.01	0.18	0.03	0	0.05	0.28	0.37	0.17	0.1	4.03	0.55	0	0.09	4.02	0.85	0		19.41	-3.78	-8.53	55.64	158.31	893.25	353.17	1130.65	608.53	921.62	425.28	1078.6	404.77
8.775	0	0.1	0.13	0.02	0.17	0.04	0.11	0.09	0.25	0.53	99.66	0.33	0	98.35	2.01	8.24	0.02	0.33	3.06	0.01	0.15	0.04	0	0.05	0.25	0.53	0.15	0.14	2.6	0.38	0	0.19	3.84	0.76	0		15.72	-1.55	-6.91	56.28	158.49	890.42	357.1	1124.39	609.36	919.03	426.07	1076.23	405.86
8.808	0	0.11	0.13	0.02	0.15	0.04	0.11	0.08	0.24	0.54	99.69	0.33	0	98.55	1.34	6.34	0.02	0.28	3.64	0.01	0.16	0.08	0	0.06	0.24	0.54	0.15	0.23	1.87	0.34	0	0.19	3.63	0.29	0		14.88	-0.9	-8.18	55.87	159.59	886.08	358.88	1119.37	608.52	912.33	429.16	1070.35	406.81
8.842	0	0.11	0.14	0.02	0.14	0.05	0.12	0.07	0.32	0.6	99.72	0.33	0	98.52	0.74	4.08	0.02	0.22	5.06	0.01	0.18	0.22	0	0.06	0.22	0.6	0.19	0.32	1.14	0.27	0	0.67	3.35	0	0		15.86	-1.02	-8.79	55.06	163.57	882.91	359.71	1116.83	609.36	906.66	432.5	1068.23	407.02
8.875	0	0.11	0.14	0.02	0.13	0.05	0.12	0.06	0.38	0.49	99.71	0.33	0	98.68	0.49	2.78	0.02	0.18	5.99	0.01	0.23	0.39	0	0.06	0.23	0.55	0.25	0.38	0.65	0.23	0	0.16	3.03	0	0		17.57	0.45	-8.83	54.51	160.66	879.7	362.89	1112.58	612.93	904.67	435.75	1063.2	409.69
8.908	0	0.11	0.15	0.02	0.12	0.05	0.12	0.06	0.53	0.27	99.71	0.33	0	98.71	0.27	1.62	0.02	0.13	5.44	0.01	0.32	0.52	0	0.06	0.25	0.53	0.3	0.53	0.48	0.22	0	0.18	3.04	0	0		11.1	0.32	-7.7	56.48	161.87	876.26	365.7	1108.32	613.39	901.35	435.08	1061.42	411.01
8.942	0	0.12	0.16	0.02	0.12	0.04	0.12	0.06	0.7	0.2	99.69	0.33	0	98.75	0.2	1.1	0.02	0.11	5.81	0.01	0.34	0.6	0	0.07	0.24	0.63	0.37	0.7	0.23	0.19	0	0.21	2.48	0	0		8.04	-0.17	-7.24	56.85	163.84	871.22	367.75	1102.81	614.4	895.59	436.33	1057.54	411.51
8.975	0	0.12	0.16	0.02	0.12	0.04	0.12	0.06	0.76	0.15	99.69	0.33	0	98.31	0.15	0.83	0.02	0.12	5.54	0.01	0.28	0.47	0	0.06	0.21	0.66	0.44	0.76	0.21	0.22	0	0.11	2.53	0	0		9.66	1.68	-7.67	56.45	164.88	868.41	369.34	1099.84	616.13	891.8	439.52	1054.43	412.34
9.008	0	0.12	0.16	0.02	0.12	0.05	0.12	0.06	1.18	0.14	99.68	0.33	0	98.19	0.14	0.76	0.02	0.08	6.52	0.02	0.2	0.47	0	0.06	0.2	0.69	0.65	1.18	0.14	0.24	0	0.27	2.44	0	0		9.3	2.03	-5.94	56.21	166.27	862.27	369.31	1095.96	617.95	888.25	440.17	1052.26	412.86
9.042	0	0.12	0.16	0.02	0.12	0.05	0.13	0.06	1.1	0.12	99.68	0.33	0	97.32	0.12	0.66	0.02	0.06	7.3	0.02	0.13	0.42	0	0.05	0.19	0.73	0.8	1.1	0.07	0.24	0	0.64	2.18	0	0		9.84	4.04	-6.15	56.45	171.66	858.85	370.79	1094.78	621.07	882.9	443.77	1051.98	414.15
9.075	0	0.12	0.16	0.02	0.12	0.05	0.13	0.06	1.13	0.11	99.68	0.33	0	97.39	0.11	0.68	0.02	0.04	8.18	0.02	0.1	0.36	0	0.05	0.15	0.72	0.78	1.13	0.06	0.24	0	1.4	2.26	0	0		8.59	3.91	-5.36	56.49	166.52	855.36	370.27	1094.51	624.55	884.67	441.88	1049.01	414.99
9.109	0	0.12	0.16	0.02	0.12	0.05	0.13	0.06	1.36	0.1	99.68	0.33	0	98.05	0.1	0.66	0.02	0.04	8.74	0.02	0.06	0.45	0	0.05	0.15	0.68	0.59	1.36	0.03	0.27	0	0.59	2.27	0	0		7.84	2.4	-5.29	56.79	166.74	852.72	371.1	1093.84	627.68	882.88	442.46	1047.57	416.35
9.142	0	0.12	0.16	0.02	0.12	0.05	0.13	0.06	1.42	0.09	99.68	0.33	0	98.06	0.09	0.73	0.02	0.04	9.12	0.02	0.06	0.61	0	0.06	0.16	0.71	0.53	1.42	0.02	0.3	0	0.57	2.34	0	0		4.82	2.39	-6.14	56.9	165.43	851.16	372.19	1092.46	627.76	881.34	444.25	1044.2	415.22
9.175	0	0.12	0.16	0.02	0.12	0.06	0.13	0.06	1.23	0.09	99.69	0.33	0.62	97.49	0.09	0.94	0.02	0.05	10.37	0.03	0.07	0.96	0	0.07	0.17	0.79	0.4	1.23	0.03	0.33	0	0.66	2.39	0	0		3.67	3.69	-6.84	56.26	170.05	849.53	371.76	1094.24	630.38	878.09	445.18	1045.32	414.34
9.209	0	0.12	0.15	0.02	0.12	0.06	0.13	0.06	1.26	0.08	99.69	0.33	1.27	98.47	0.08	1.07	0.02	0.05	11.06	0.03	0.06	1.22	0	0.09	0.18	0.8	0.34	1.26	0.02	0.44	0	0.34	2.74	0	0		6.34	1.19	-7.44	56.33	164.84	844.04	370.47	1089.26	631.48	874.96	444.32	1036.98	413.99
9.242	0	0.12	0.15	0.02	0.12	0.06	0.13	0.06	1.51	0.07	99.7	0.33	0.57	98.43	0.07	1.19	0.02	0.04	9.37	0.03	0.06	0.74	0	0.1	0.19	0.84	0.32	1.51	0.02	0.42	0	0.66	2.81	0	0		3.59	-1.3	-7.18	55.93	168.13	842.39	368.93	1087.57	627.94	871.98	444.1	1036.79	410.87
9.275	0	0.12	0.15	0.02	0.12	0.06	0.12	0.06	1.61	0.07	99.71	0.33	0.57	98.42	0.07	1.11	0.02	0.03	8.39	0.02	0.07	0.44	0	0.11	0.18	0.89	0.28	1.61	0.02	0.4	0	1.16	3.22	0	0		7.77	1.34	-7.31	55.78	164.64	842.14	369.72	1085.49	627.82	872.8	445.93	1033.93	412.14
9.309	0	0.12	0.14	0.02	0.12	0.06	0.12	0.06	2.55	0.06	99.72	0.33	1.39	97.84	0.06	0.99	0.02	0.04	9.41	0.02	0.06	0.41	0	0.14	0.22	0.93	0.28	2.55	0.03	0.44	0	0.94	3.79	0	0		10.88	2.94	-5.68	56.28	165.58	842.91	372.61	1085.13	630.5	874.13	447.36	1037.01	417.57
9.342	0	0.12	0.14	0.02	0.12	0.06	0.12	0.06	3.48	0.08	99.71	0.33	1.18	98.41	0.05	0.94	0.02	0.04	9.67	0.03	0.08	0.59	0	0.17	0.37	1	0.3	3.48	0.03	0.43	0	0.54	3.72	0	0		5.77	1.37	-7.28	56.97	167.06	841.56	373.73	1086.83	632.81	871.97	450.62	1035.3	415.52
9.375	0	0.12	0.14	0.02	0.12	0.07	0.13	0.06	2.83	0.07	99.71	0.33	1.87	98.32	0.05	1.05	0.02	0.04	11.24	0.03	0.07	1.02	0	0.2	0.35	1.14	0.34	2.83	0.03	0.43	0	0.63	3.61	0	0		4.4	1.64	-7.56	56.14	162.39	838.24	373.08	1081.3	630.46	869.59	447.16	1028.7	414.71
9.409	0	0.12	0.14	0.02	0.12	0.07	0.13	0.06	3.39	0.06	99.72	0.33	2.36	98.71	0.05	1.1	0.02	0.04	12.48	0.03	0.06	1.65	0	0.24	0.36	1.46	0.35	3.39	0.03	0.45	0	0.57	3.7	0	0		5.46	-0.32	-6.68	57.11	165.1	842.25	376.17	1084.96	632.94	872.94	450.99	1034.8	418.44
9.442	0	0.12	0.14	0.02	0.12	0.08	0.13	0.06	1.63	0.06	99.72	0.33	3.12	97.29	0.05	0.95	0.02	0.04	12.99	0.02	0.06	1.79	0	0.2	0.3	1.62	0.38	1.63	0.04	0.57	0	1.36	3.84	0	0		4.18	4.1	-7.12	56.06	164.87	838.18	374.45	1085.78	636.23	871.01	449.73	1032.56	416.81
9.476	0	0.11	0.14	0.02	0.12	0.08	0.13	0.06	0.53	0.06	99.72	0.33	3.68	97.84	0.05	0.91	0.02	0.03	13.27	0.02	0.06	1.33	0	0.25	0.24	1.98	0.39	0.53	0.06	0.65	0	3.39	4.03	0	0		6.77	2.95	-7.15	56.31	166.5	836.3	374.04	1086.78	639.48	869.74	451.68	1032.68	417.44
9.509	0	0.11	0.14	0.02	0.11	0.1	0.13	0.06	0.38	0.06	99.73	0.33	5.1	97.67	0.05	0.92	0.01	0.04	15.92	0.03	0.06	1.26	0	0.24	0.2	2.24	0.35	0.38	0.09	0.78	0	1.24	4.28	0	0		5.85	3.32	-7.56	56.15	164.21	835.23	374.74	1086.57	642.26	869.54	450.01	1030.79	418.96
9.542	0	0.11	0.13	0.02	0.11	0.12	0.13	0.06	0.21	0.06	99.73	0.33	6.96	97.68	0.05	1.04	0.01	0.06	19.69	0.03	0.06	0.91	0	0.21	0.19	2.24	0.34	0.16	0.12	0.99	0	2.8	4.47	0	0		6.26	3.31	-8	56.19	166.41	836.8	375.32	1087.53	641.84	869.16	451.7	1032.3	418.86
9.576	0	0.11	0.13	0.02	0.11	0.15	0.13	0.06	0.24	0.09	99.69	0.4	8.97	98.05	0.06	1.36	0.01	0.05	22.46	0.04	0.09	0.73	0	0.24	0.12	2.8	0.29	0.12	0.21	1.56	0	2.33	5.26	0	0		5.94	2.41	-6.9	55.89	164.98	835.91	375.25	1087.31	642.48	870.64	450.86	1032.65	419.72
9.609	0	0.11	0.13	0.02	0.11	0.16	0.13	0.06	0.21	0.08	99.69	0.41	9.13	97.67	0.07	1.55	0.01	0.05	22.96	0.03	0.08	0.66	0	0.21	0.07	2.84	0.3	0.1	0.27	1.99	0	8.29	5.19	0	0		4.33	3.31	-6.34	56.21	171.21	838.71	377.31	1089.3	641.97	870.34	453.25	1038.48	420.98
9.642	0	0.1	0.12	0.02	0.11	0.16	0.13	0.07	0.17	0.09	99.69	0.39	9.27	98.44	0.07	1.55	0.01	0.06	21.83	0.03	0.09	0.73	0	0.17	0.05	3.06	0.27	0.11	0.39	2.59	0	0.63	5.76	0	0		0.99	1.27	-6.48	54.51	168.26	838.2	376.33	1091.7	644.18	872.57	450.67	1038.03	420.09
9.676	0	0.1	0.11	0.02	0.11	0.17	0.13	0.07	0.16	0.11	99.66	0.38	10.05	97.78	0.07	1.23	0.01	0.06	21.6	0.04	0.11	1.05	0	0.16	0.05	3.39	0.25	0.16	0.54	3.11	0	0.61	6.6	0	0		1.87	3.07	-6.18	54.41	164.01	838.36	373.53	1092.58	642.59	875.85	447.81	1037.09	417.79
9.709	0	0.1	0.11	0.02	0.11	0.17	0.12	0.07	0.41	0.11	99.65	0.37	10.19	98.59	0.07	1.04	0.01	0.06	21.32	0.04	0.11	1.33	0	0.17	0.07	3.49	0.3	0.41	0.5	3.14	0	0.35	6.9	0	0		5.42	0.76	-5.83	56.25	169.55	844.01	375.4	1096.23	643.76	877.54	449.15	1044.84	421.63
9.743	0	0.1	0.11	0.02	0.1	0.21	0.12	0.07	1.89	0.13	99.58	0.48	11.5	97.92	0.08	0.93	0.01	0.07	23.31	0.05	0.15	1.48	0	0.13	0.1	3.83	0.38	1.89	0.63	4.08	0	0.67	7.66	0	0		2.98	2.74	-5.93	55.08	164.34	845.34	374.39	1097.35	641.85	881.65	447.33	1043.6	419.4
9.776	0	0.1	0.11	0.02	0.1	0.19	0.12	0.07	1.7	0.13	99.61	0.42	10.93	97.8	0.07	0.82	0.01	0.06	21.59	0.05	0.16	1.78	0	0.13	0.14	4.49	0.43	1.7	0.76	4.96	0	1.3	7.77	0	0		1.72	3.02	-5.75	54.85	166.61	846.63	374.44	1097.9	640.98	881.36	445.73	1045.91	419.63
9.809	0	0.1	0.11	0.02	0.1	0.18	0.12	0.07	2	0.13	99.63	0.39	10.46	97.94	0.07	0.7	0.01	0.06	20.51	0.05	0.17	1.81	0	0.13	0.19	4.28	0.46	2	0.72	4.8	0	1.11	7.83	0	0		2.37	2.69	-5.7	55	163.97	848.06	373.4	1099.16	639.89	884.29	445.26	1046.07	418.5
9.843	0	0.1	0.1	0.02	0.1	0.2	0.12	0.08	1.13	0.08	99.59	0.36	11.64	96.44	0.06	0.62	0.01	0.07	20.2	0.05	0.21	1.8	0	0.08	0.33	4.73	0.52	1.13	1.14	7.47	0.01	0.4	8.93	0	0		5.49	5.5	-6.42	55.99	163.25	849.6	373.83	1099.2	640.48	884.5	445.03	1045.79	419.82
9.876	0	0.1	0.09	0.02	0.1	0.23	0.11	0.08	0.73	0.07	99.53	0.39	12.83	96.37	0.05	0.53	0.01	0.08	21.01	0.06	0.23	2.4	0	0.07	0.51	5.03	0.56	0.73	1.3	8.68	0.01	0.14	9.69	0	0		5.5	5.61	-7.17	55.77	161.63	851.23	372.51	1100.73	638.39	886.38	445.73	1045.43	416.99
9.909	0	0.1	0.09	0.02	0.1	0.23	0.12	0.08	0.92	0.07	99.54	0.38	12.64	98.33	0.06	0.47	0.01	0.1	21.12	0.07	0.25	1.78	0	0.07	0.74	5.8	0.64	0.92	1	7.84	0.01	0.06	9.55	0	0		5.32	1.63	-8.21	56	164.47	853.51	371.43	1102.36	636.48	885.54	445.81	1047.09	414.96
9.943	0	0.09	0.08	0.02	0.09	0.27	0.11	0.08	1.08	0.07	99.46	0.39	14.05	98.02	0.07	0.48	0.01	0.11	21.38	0.07	0.27	1.54	0	0.07	0.8	6.36	0.82	1.08	0.91	8.55	0.01	0.06	10.84	0	0		3.85	2.48	-7.45	55.74	165.58	853.37	371.27	1100.56	633.86	884.78	444.22	1047.69	414.61
9.976	0	0.09	0.09	0.02	0.09	0.25	0.11	0.08	1.28	0.08	99.49	0.37	13.5	97.88	0.08	0.44	0.01	0.12	20.51	0.08	0.28	1.61	0	0.08	0.74	7.17	0.87	1.28	0.75	8	0.01	0.25	10.7	0	0		7.88	2.85	-7.46	57.75	163.1	852.09	367.89	1095.95	627.98	883.29	441.53	1043.63	411.65
10.009	0	0.09	0.09	0.02	0.09	0.23	0.11	0.07	1.96	0.1	99.55	0.36	12.43	97.23	0.08	0.38	0.01	0.13	18.6	0.09	0.28	1.15	0	0.1	0.84	7.68	0.82	1.96	0.55	6.64	0.01	0.29	10.62	0	0		6.98	4.2	-6.72	57.55	163.84	850.45	367.8	1093.39	625.96	881.73	441.17	1042.81	411.22
10.043	0	0.1	0.09	0.02	0.09	0.23	0.11	0.07	3.3	0.13	99.53	0.41	12.29	97.68	0.1	0.35	0.02	0.13	19.87	0.1	0.32	1.25	0	0.13	1.05	9.24	0.9	3.3	0.3	4.52	0.01	0.37	10.31	0	0		8.48	3.3	-7.02	58	165.29	848.31	367.85	1090.87	625.84	878.3	442.34	1040.64	411.26
10.076	0	0.1	0.09	0.02	0.09	0.21	0.11	0.07	4.66	0.13	99.57	0.43	11.17	98.15	0.1	0.31	0.02	0.13	19.21	0.13	0.38	1.36	0	0.13	1.15	9.62	1.02	4.66	0.25	3.94	0.01	0.26	9.84	0	0	0	5.73	2.13	-8.03	56.9	166.24	846.75	369.33	1089.01	626.54	874.79	443.12	1037.97	411.4
10.11	0	0.13	0.1	0.02	0.1	0.21	0.12	0.06	19.45	0.18	99.58	1.31	7.81	98.09	0.12	0.3	0.02	0.14	20.06	0.13	0.35	1.21	0	0.18	1.33	10.56	1.23	19.45	0.12	2.24	0.01	0.36	9.34	0	0	0	3.9	2.32	-7.5	56.18	163.98	843.77	371.34	1085.44	627.8	873.28	443.13	1034.56	413.54
10.143	0	0.13	0.1	0.02	0.1	0.18	0.12	0.06	16	0.22	99.64	0.96	7.21	97.54	0.13	0.26	0.03	0.15	19.1	0.16	0.33	1.53	0	0.22	1.28	10.62	1.29	16	0.08	1.76	0.01	0.41	8.46	0	0	0	2.91	3.6	-7.71	55.6	164.93	841.3	370.98	1084.48	628.33	870.93	443.67	1032.9	412.55
10.176	0	0.12	0.1	0.02	0.1	0.16	0.12	0.06	10.74	0.22	99.68	0.57	7.21	97.81	0.11	0.26	0.03	0.12	17.08	0.17	0.3	1.43	0	0.22	1.22	9.74	1.36	10.74	0.07	1.53	0	0.33	8.19	0	0	0	3.83	2.99	-9.01	55.84	168.63	841.23	370.63	1086.15	629.37	868.39	446.64	1033.22	411.06
10.21	0	0.12	0.11	0.02	0.1	0.13	0.12	0.06	8.83	0.23	99.74	0.45	5.79	97.88	0.1	0.26	0.03	0.11	15.44	0.19	0.27	1.89	0	0.23	1.44	10.48	1.13	8.83	0.06	1.14	0	1.41	7.15	0	0	0	4.96	2.84	-7.92	56.37	161.91	837.79	370.46	1081.6	628.58	869.51	445.58	1027.86	411.79
10.243	0	0.11	0.11	0.02	0.1	0.11	0.12	0.06	5.43	0.22	99.76	0.33	5.4	98.65	0.09	0.29	0.03	0.09	13.44	0.16	0.23	1.51	0	0.22	1.35	9.64	1.22	5.43	0.05	1.02	0	0.77	6.87	0	0	0	4.61	0.56	-8.1	56.23	165.83	841.21	371.8	1085.66	630.53	870.72	447.27	1033.02	413.22
10.276	0	0.11	0.12	0.02	0.1	0.11	0.12	0.06	5.68	0.23	99.76	0.33	5.08	97.78	0.08	0.31	0.03	0.09	13.18	0.18	0.23	1.4	0	0.26	1.24	10.16	1.26	5.68	0.05	0.92	0	1.05	6.71	0	0	0	5.03	3.07	-8.43	56.38	167.59	840.06	372.34	1083.2	630.03	867.39	446.74	1031.72	413.82
10.31	0	0.12	0.12	0.02	0.11	0.11	0.12	0.06	6.46	0.21	99.76	0.33	4.8	97.97	0.08	0.32	0.04	0.08	13.61	0.18	0.21	1.31	0	0.29	1.08	11.07	1.27	6.46	0.03	0.79	0	0.51	6.4	0	0	0	4.6	2.63	-8.75	56.1	167.31	839.65	373.12	1083.1	630.76	867.05	448.38	1030.77	413.95
10.343	0	0.11	0.12	0.02	0.11	0.11	0.12	0.06	5.31	0.19	99.75	0.33	5.41	98.53	0.07	0.26	0.04	0.07	14.68	0.17	0.19	0.73	0	0.28	1	10.01	1.16	5.31	0.03	0.73	0	1.32	6.29	0	0	0	3.3	0.97	-9.13	55.4	169.34	839.31	372.14	1084.64	631.54	865.99	447.82	1031.67	412.77
10.376	0	0.12	0.13	0.02	0.11	0.11	0.13	0.06	5.52	0.23	99.75	0.36	5.18	98.77	0.06	0.22	0.04	0.08	15.71	0.15	0.23	0.82	0	0.33	0.89	9.81	1.13	5.52	0.03	0.55	0	0.82	5.72	0	0	0	3.63	-0.05	-8.31	55.45	167.5	840.01	373.52	1085.1	633.37	868.38	447.63	1032.75	415.4
10.41	0	0.11	0.13	0.02	0.11	0.12	0.13	0.06	2.37	0.18	99.74	0.33	6.18	97.66	0.06	0.23	0.06	0.07	17.12	0.17	0.18	0.82	0	0.31	0.69	9.96	1.02	2.37	0.03	0.53	0	1.86	5.41	0	0	0	4.21	3.35	-7.81	55.66	160.34	837.3	372.44	1081.93	631.69	870.32	446.54	1027.36	414.16
10.443	0	0.11	0.13	0.02	0.11	0.1	0.13	0.06	1.48	0.19	99.74	0.33	5.4	98.14	0.06	0.25	0.06	0.06	15.23	0.15	0.19	0.88	0	0.28	0.56	10.06	0.89	1.48	0.03	0.58	0	0.79	5.22	0	0	0	4.96	2.17	-7.03	56.39	165.13	842.54	373.96	1086	632.01	873.01	447.49	1035.22	416.55
10.477	0	0.11	0.14	0.02	0.11	0.09	0.13	0.06	0.94	0.19	99.73	0.33	4.08	98.07	0.07	0.24	0.06	0.06	13.38	0.11	0.19	1.18	0	0.24	0.41	9.7	0.93	0.94	0.04	0.51	0	3.86	4.56	0	0	0	4.96	2.35	-6.94	56.14	162.54	843.19	373.42	1086.11	631.13	874.94	446.38	1034.63	416.08
10.51	0	0.11	0.14	0.02	0.11	0.08	0.12	0.06	1.2	0.2	99.73	0.33	3.17	96.98	0.06	0.22	0.06	0.06	11.48	0.1	0.22	1.16	0	0.2	0.37	9.91	0.85	1.2	0.04	0.52	0	24.66	4.51	0	0	0	6.96	4.66	-6.17	56.61	167.56	844.38	372.37	1090.11	632.96	875.7	446.82	1040.48	416.44
10.543	0	0.11	0.13	0.02	0.11	0.07	0.12	0.06	2.01	0.17	99.73	0.33	2.32	97.59	0.06	0.22	0.06	0.05	9.13	0.09	0.29	0.74	0	0.17	0.28	9.67	0.92	2.01	0.04	0.5	0	34.33	4.81	0	0	0	6.32	3.5	-7.12	56.24	166.16	845.4	371.65	1090.71	631.99	876.17	446.19	1039.35	414.82
10.577	0	0.11	0.13	0.02	0.11	0.07	0.12	0.06	2.93	0.15	99.74	0.33	2.26	98.42	0.06	0.19	0.07	0.04	9.03	0.1	0.38	0.52	0	0.15	0.24	9.01	0.95	2.93	0.05	0.54	0	30.3	5	0	0	0	6.3	1.33	-6.22	55.56	163.69	844.64	370.43	1089.13	630.4	877.24	443.4	1038.38	414.63
10.61	0	0.11	0.13	0.02	0.11	0.07	0.12	0.06	3.46	0.14	99.74	0.33	1.86	97.89	0.07	0.23	0.07	0.04	8.29	0.09	0.38	0.43	0	0.14	0.21	9.08	0.91	3.46	0.05	0.54	0	11.83	5.01	0	0	0	7.79	2.81	-5.96	56.04	167.44	846.48	372.3	1089.56	630.14	876.77	446.53	1041.46	416.28
10.643	0	0.12	0.14	0.02	0.11	0.06	0.12	0.06	4.05	0.13	99.73	0.33	1.2	98.16	0.06	0.23	0.08	0.03	8.26	0.09	0.36	0.42	0	0.13	0.2	8.79	0.87	4.05	0.06	0.54	0	2.02	4.51	0	0	0	5.16	2.11	-5.84	56.44	169.6	849.49	372.9	1093.56	631.2	879.11	446.07	1046.15	416.71
10.677	0	0.12	0.14	0.02	0.11	0.06	0.12	0.06	3.67	0.12	99.73	0.33	1.18	97.38	0.06	0.21	0.08	0.03	7.53	0.08	0.33	0.57	0	0.12	0.23	9.36	0.84	3.67	0.06	0.55	0	5.09	4.7	0	0	0	5.15	3.91	-7.24	56.22	169.73	851.11	371.03	1097.55	632.04	880.29	445.71	1047.03	413.96
10.71	0	0.12	0.14	0.02	0.11	0.06	0.12	0.06	3.1	0.14	99.73	0.33	0.89	97.7	0.05	0.17	0.09	0.03	7.08	0.09	0.27	1.01	0	0.14	0.27	10.02	0.86	3.1	0.07	0.51	0	5.97	4.49	0	0	0	6.1	3.26	-5.58	56.13	163.97	848.35	370.7	1094.01	631.84	882.1	443.09	1043.76	415.67
10.744	0	0.12	0.14	0.02	0.11	0.06	0.12	0.06	2.83	0.12	99.73	0.33	0.48	98.06	0.05	0.15	0.1	0.04	5.9	0.1	0.3	1.6	0	0.12	0.34	10.74	0.87	2.83	0.07	0.54	0.01	2.37	4.54	0	0	0	4.47	-2.39	-7.66	55.86	169.74	855.32	372.66	1099.13	631.59	882.34	445.95	1049.33	415.5
10.777	0	0.12	0.14	0.02	0.11	0.06	0.12	0.06	4.08	0.11	99.72	0.33	0.07	98.77	0.05	0.16	0.1	0.04	6.12	0.1	0.36	1.37	0	0.11	0.41	10.68	0.92	4.08	0.07	0.49	0.01	0.67	4.36	0	0	0	4.06	-0.06	-6.95	55.73	172.75	856.36	372.57	1101.76	632.89	883.32	445.24	1053.62	416.28
10.81	0	0.12	0.14	0.02	0.11	0.06	0.12	0.06	6.64	0.13	99.73	0.33	0	98.68	0.05	0.15	0.1	0.05	6.8	0.12	0.45	1.46	0	0.13	0.57	10.77	0.87	6.64	0.07	0.44	0.01	1.98	4.55	0	0	0	4.67	0.43	-7.75	55.77	169.49	855.69	372.05	1101.57	633.04	883.91	446.06	1050.53	414.97
10.844	0	0.12	0.14	0.02	0.11	0.06	0.12	0.06	6.93	0.12	99.73	0.33	0	98.59	0.05	0.16	0.12	0.07	6.93	0.12	0.54	1.2	0	0.12	0.61	11.52	0.74	7.13	0.07	0.43	0.01	1.48	4.64	0	0	0	3.93	-0.77	-7.39	55.36	168.55	855.68	372.4	1102.39	634.28	885.23	445.96	1051.03	415.68
10.877	0	0.13	0.14	0.02	0.11	0.06	0.12	0.06	7.11	0.13	99.72	0.33	0	98.06	0.04	0.14	0.12	0.06	7.11	0.13	0.4	1.42	0	0.13	0.92	12.1	0.6	9	0.07	0.47	0.01	3.55	4.25	0	0	0	7.77	2.39	-6.17	56.53	163.46	850.45	370.9	1096.78	632.69	884.39	445.97	1044.93	415.21
10.91	0	0.13	0.14	0.02	0.11	0.06	0.12	0.06	5.49	0.15	99.72	0.33	0	98.71	0.05	0.15	0.13	0.05	7.5	0.17	0.35	2.33	0	0.15	1.01	12.24	0.45	5.49	0.07	0.43	0.01	2.64	4.09	0	0	0	2.46	0.3	-6.21	55.05	167.19	851.78	371.15	1094.74	628.16	881.6	442.57	1046.35	414.11
10.944	0	0.13	0.15	0.03	0.11	0.05	0.13	0.06	6.53	0.19	99.71	0.33	0	97.6	0.06	0.17	0.16	0.06	6.62	0.16	0.32	2.87	0	0.19	1.44	11.13	0.43	6.53	0.05	0.3	0.01	2.42	3.57	0	0	0	3.97	-3.47	-6.16	55.88	167.63	856.98	373.44	1098.5	629.54	885.76	445.04	1051.01	416.87
10.977	0	0.14	0.15	0.03	0.11	0.05	0.13	0.06	6.94	0.23	99.71	0.33	0	98.72	0.07	0.16	0.15	0.07	6.94	0.18	0.33	2.88	0	0.23	2.12	10.33	0.52	10.97	0.04	0.28	0.01	0.93	3.75	0	0	0	3.56	0.28	-7.36	55.46	167.1	857.73	373.32	1100.34	631.14	885.9	444.41	1050.63	416.33
11.01	0	0.14	0.14	0.03	0.11	0.06	0.13	0.06	8.98	0.31	99.71	0.36	0	97.81	0.07	0.18	0.16	0.07	8.98	0.21	0.5	2.84	0	0.31	2.41	9.24	0.61	12.38	0.04	0.25	0.01	1.91	3.93	0	0	0	3.71	3	-7.29	55.67	166.28	857.05	374.02	1098.39	630.43	885.15	444.48	1049.12	416.86
11.044	0	0.16	0.14	0.03	0.11	0.07	0.13	0.06	10.04	0.47	99.67	0.71	0	97.09	0.07	0.2	0.16	0.06	10.04	0.26	0.58	2.51	0	0.47	2.89	8.11	0.58	20.71	0.03	0.22	0.01	1.12	3.84	0	0	0	3.08	4.46	-6.73	55.49	167.94	855.51	373.54	1097.73	630.32	883.84	443.94	1049.54	416.6
11.077	0	0.15	0.15	0.03	0.11	0.07	0.14	0.06	11.09	0.52	99.7	0.48	0	97.01	0.07	0.22	0.16	0.06	11.09	0.23	0.53	2.36	0	0.52	3.15	7.74	0.44	14.21	0.03	0.25	0.01	0.98	3.73	0	0	0	3.86	4.61	-7.03	55.98	166.71	856.8	374.33	1097.74	629.58	884.96	445.67	1049.13	416.66
11.111	0	0.13	0.15	0.03	0.12	0.06	0.14	0.06	5.31	0.38	99.7	0.33	0	97.1	0.07	0.23	0.15	0.05	8.5	0.19	0.38	2.96	0	0.81	3.76	6.49	0.34	5.31	0.02	0.23	0.02	0.71	3.13	0	0	0	4.67	4.44	-6.9	56.42	167.52	855.98	374.38	1096.55	629.44	883.63	445.8	1048.66	417.04
11.144	0	0.13	0.15	0.03	0.12	0.06	0.14	0.06	4.46	0.37	99.7	0.33	0	96.99	0.07	0.25	0.15	0.05	8.97	0.16	0.37	3.74	0	0.99	3.32	6.16	0.35	4.46	0.02	0.23	0.02	1.31	3.38	0	0	0	4.48	4.64	-6.3	56.34	165.68	854.79	373.98	1095.55	629.5	884.19	444.33	1047.67	417.4
11.177	0	0.13	0.15	0.03	0.12	0.05	0.14	0.06	4.08	0.34	99.7	0.33	0	97.14	0.07	0.27	0.15	0.06	8.27	0.13	0.34	4.49	0	1.11	4.08	5.81	0.38	3.38	0.02	0.25	0.02	0.69	3.14	0	0	0	4.11	4.37	-6.13	56.22	166.94	854.67	372.64	1094.79	627.18	883.24	442.78	1048.01	415.95
11.211	0	0.13	0.15	0.03	0.12	0.05	0.14	0.06	4.26	0.39	99.69	0.33	0	98.38	0.06	0.27	0.15	0.05	8.17	0.12	0.39	4.11	0	1.22	4.01	5.1	0.33	4.26	0.02	0.27	0.02	2.06	2.96	0	0	0	1.56	-1.47	-8.12	55.22	168.54	857.1	372.68	1096.33	625.34	882.09	444.86	1047.6	413.04
11.244	0	0.13	0.15	0.03	0.12	0.05	0.14	0.06	5.76	0.47	99.69	0.33	0	98.63	0.07	0.29	0.15	0.05	7.87	0.1	0.47	2.75	0	1.1	3.6	5.56	0.24	5.76	0.02	0.27	0.02	0.31	2.91	0	0	0	0.48	-0.63	-8.86	54.86	167.69	858.47	371.71	1099.97	626.3	884.39	445.16	1048.61	411.2
11.277	0	0.13	0.16	0.03	0.12	0.05	0.14	0.06	4.82	0.53	99.68	0.33	0	98.73	0.07	0.28	0.15	0.04	5.89	0.09	0.53	1.83	0	1.35	3.64	5.85	0.15	4.82	0.02	0.27	0.02	0.68	2.64	0	0	0	2.38	-0.24	-8	55.58	168.14	856.16	370.12	1100.95	629.44	884.28	443.08	1049.53	412.07
11.311	0	0.13	0.16	0.03	0.12	0.04	0.14	0.06	3	0.48	99.67	0.33	0	98.08	0.07	0.27	0.16	0.04	4.43	0.07	0.48	0.6	0	1.61	3	6.26	0.11	2.03	0.02	0.31	0.02	0.67	2.18	0	0	0	3.05	-2.33	-8.04	55.4	163.8	852.19	366.25	1101.91	631.45	885.26	440.97	1045.94	409.14
11.344	0	0.12	0.17	0.03	0.12	0.03	0.14	0.06	2.62	0.46	99.67	0.33	0	97.18	0.07	0.25	0.15	0.04	2.62	0.05	0.46	0.27	0	1.57	2.86	6.92	0.1	1.08	0.02	0.33	0.02	0.32	1.94	0	0	0	1.93	-4.31	-8.59	55.28	161.97	860.06	369.72	1107.79	633.1	892.34	442.99	1051.34	412.09
11.377	0	0.12	0.17	0.03	0.12	0.03	0.14	0.06	2.21	0.39	99.66	0.33	0	97.47	0.07	0.26	0.15	0.05	2.21	0.05	0.39	0.15	0	1.71	2.38	7.68	0.09	0.5	0.02	0.36	0.02	0.86	1.69	0	0	0	5.16	-3.75	-8.62	56.3	162.95	858.45	367.35	1108.06	634.23	890.68	439.83	1051.37	412.8
11.411	0	0.12	0.17	0.03	0.12	0.03	0.14	0.06	2.27	0.46	99.66	0.33	0	96.85	0.09	0.27	0.15	0.06	2.3	0.05	0.46	0.08	0	1.59	2.27	8.6	0.08	0.39	0.02	0.46	0.02	0.69	1.74	0	0	0	3.49	-4.88	-9.49	55.61	160.43	861.57	367.53	1111.2	634.11	894.34	440.47	1052.14	411.51
11.444	0	0.12	0.17	0.03	0.12	0.03	0.14	0.06	2.01	0.65	99.66	0.33	0	97.59	0.09	0.26	0.14	0.07	2.61	0.05	0.65	0.09	0	1.54	2.01	8.83	0.07	0.48	0.02	0.51	0.02	1.41	1.77	0	0	0	3.76	-3.5	-9.06	56.05	160.82	862.96	366.82	1112.19	633.13	895.96	439.94	1054.04	410.35
11.478	0	0.12	0.17	0.03	0.12	0.04	0.14	0.06	1.86	0.98	99.66	0.33	0	96.12	0.08	0.24	0.14	0.07	4.07	0.05	0.98	0.11	0	1.47	1.86	10.44	0.06	0.37	0.02	0.7	0.02	2.02	1.68	0	0	0	4.83	-5.96	-10.37	56.48	158.17	865.48	367.22	1113.81	631.46	897.66	440.39	1053.37	412.64
11.511	0	0.12	0.17	0.03	0.12	0.03	0.14	0.06	1.72	0.76	99.66	0.33	0	97.23	0.08	0.24	0.14	0.06	3.64	0.05	0.76	0.07	0	1.34	1.72	12.09	0.06	0.28	0.03	0.81	0.02	1.82	1.45	0	0	0	6.21	-4.22	-9.4	56.89	160.55	865.27	366.71	1114.52	632.91	897.69	439.65	1056	412.87
11.544	0	0.12	0.17	0.03	0.12	0.03	0.14	0.06	1.66	0.64	99.65	0.33	0	94.56	0.09	0.23	0.15	0.06	3.4	0.04	0.64	0.06	0	1.25	1.66	11.98	0.06	0.23	0.03	0.86	0.03	1.8	1.45	0	0	0	4.08	-7.72	-10.05	56.16	161.27	867.56	367.34	1116	631.28	898.34	440.94	1057.06	412.37
11.578	0	0.12	0.18	0.03	0.12	0.03	0.14	0.06	1.58	0.52	99.65	0.33	0	93.3	0.09	0.2	0.16	0.07	2.63	0.04	0.52	0.05	0	0.99	1.58	14.33	0.06	0.15	0.03	0.97	0.03	2.89	1.21	0	0	0	4.43	-8.83	-9.86	56.25	159.52	869.6	366.74	1117.4	630.58	901.21	439.8	1058.27	411.94
11.611	0	0.12	0.17	0.02	0.12	0.03	0.13	0.06	1.2	0.63	99.65	0.33	0	88.11	0.11	0.25	0.17	0.06	2.29	0.06	0.63	0.05	0	0.93	1.2	14.43	0.04	0.1	0.04	0.97	0.03	15.13	1.29	0	0	0	3.6	-11.99	-10.32	55.92	158.89	874	367.17	1120.05	629.67	905.07	442.89	1060.24	408.66
11.644	0	0.12	0.17	0.03	0.12	0.03	0.13	0.06	1.28	0.89	99.65	0.33	0	95.42	0.13	0.3	0.17	0.05	2.15	0.11	0.9	0.08	0	0.89	1.28	15.37	0.05	0.1	0.04	0.94	0.03	52.13	1.37	0	0	0	4.54	-6.82	-9.25	56.01	155.17	873.14	364.6	1117.21	624.68	905.95	434.55	1059.26	410.53
11.678	0	0.12	0.17	0.03	0.12	0.03	0.13	0.06	1.24	0.74	99.65	0.33	0	92.32	0.11	0.31	0.17	0.04	2.07	0.1	1.12	0.14	0	0.74	1.24	17.19	0.05	0.09	0.06	0.87	0.04	36.26	1.34	0	0	0	8.53	-9.57	-7.4	56.94	162.54	879.44	367.95	1119.98	625.93	908.76	440.5	1068.87	412.45
11.711	0	0.12	0.17	0.03	0.12	0.03	0.13	0.06	1.24	0.77	99.65	0.33	0	89.15	0.13	0.31	0.17	0.04	2.05	0.1	1.26	0.17	0	0.77	1.24	15.64	0.04	0.12	0.06	0.74	0.04	41.9	1.36	0.01	0	0	7.98	-11.47	-9.95	55.79	158.93	883.55	364.33	1122.66	620.44	911.39	438.87	1067.02	406.63
11.745	0	0.12	0.18	0.03	0.12	0.03	0.13	0.06	1.45	0.85	99.64	0.33	0	94.15	0.14	0.26	0.17	0.03	1.72	0.07	0.85	0.14	0	0.95	1.45	14.78	0.04	0.18	0.07	0.67	0.05	5.18	1.23	0.35	0	0	11.9	-8.11	-10.44	55.58	156.65	887.58	364.5	1126.02	617.84	915.23	437.33	1069.9	412.51
11.778	0	0.12	0.19	0.03	0.12	0.03	0.13	0.06	1.55	0.83	99.63	0.33	0	95.43	0.15	0.23	0.18	0.03	1.55	0.06	0.83	0.12	0	1.02	1.63	12.5	0.05	0.19	0.07	0.58	0.06	4.93	1.25	0.61	0	0	11.55	-6.8	-9.37	55.37	159.26	888.48	363.62	1128.29	619.4	916.67	435.97	1074.01	411.37
11.811	0	0.12	0.2	0.03	0.12	0.03	0.14	0.06	1.19	0.65	99.61	0.33	0	94.69	0.16	0.22	0.18	0.03	1.18	0.05	0.65	0.06	0	1.21	2.07	10.66	0.05	0.25	0.07	0.5	0.07	4.41	1.19	1.02	0	0	13.47	-7.6	-9.44	55.14	156.53	891.47	363.22	1130.52	618.78	920.61	435.23	1075.43	412.19
11.845	0	0.13	0.21	0.03	0.12	0.03	0.14	0.06	1.24	0.5	99.59	0.33	0	90.21	0.17	0.17	0.21	0.02	0.97	0.04	0.5	0.05	0	1.32	2.95	7.14	0.07	0.3	0.07	0.4	0.1	7.2	1.24	1.51	0	0	11.3	-10.9	-11.45	56.07	156.63	892.88	361.33	1135.06	615.63	920.61	434.28	1075.84	413.36
11.878	0	0.13	0.21	0.03	0.12	0.03	0.14	0.06	1.28	0.37	99.58	0.33	0	90.09	0.16	0.13	0.19	0.02	0.93	0.02	0.37	0.05	0	1.47	3.37	5	0.1	0.27	0.07	0.31	0.12	5.02	1.28	1.66	0	0	11.24	-10.96	-12.1	56.16	155.2	894.01	360.43	1139.45	619.47	923.68	435.19	1077.04	411.34
11.911	0	0.13	0.22	0.03	0.12	0.03	0.14	0.06	1.22	0.3	99.57	0.33	0	85.99	0.16	0.1	0.18	0.02	0.87	0.01	0.3	0.04	0	1.52	3.65	4.2	0.09	0.25	0.07	0.27	0.13	15.47	1.22	1.97	0	0	11.72	-12.93	-12.39	55.89	153.73	893.99	359.47	1139.78	618.81	924.15	434.44	1076.1	411.15
11.945	0	0.13	0.23	0.03	0.12	0.03	0.15	0.06	1.16	0.34	99.53	0.33	0	87.29	0.18	0.08	0.19	0.02	1.01	0.01	0.34	0.05	0	1.72	4.16	2.8	0.11	0.22	0.07	0.19	0.16	5.63	1.16	2.58	0	0	12.12	-12.37	-11.09	56.36	151.67	897.76	361.3	1142.99	621.1	930.19	433.24	1080.71	414.62
11.978	0	0.13	0.22	0.03	0.12	0.03	0.15	0.06	1.24	0.37	99.56	0.33	0	96.61	0.15	0.1	0.17	0.02	1.24	0.01	0.37	0.06	0	1.86	4.39	2.41	0.13	0.2	0.07	0.18	0.16	9.55	1.18	2.04	0	0	10.68	-5.26	-10.39	55.04	153.32	895.95	360.76	1139.16	620.12	928	432.55	1079.6	409.67
12.011	0	0.13	0.21	0.03	0.12	0.03	0.15	0.06	1.55	0.48	99.57	0.33	0	90.94	0.15	0.12	0.17	0.02	1.55	0.01	0.48	0.09	0	1.82	3.63	1.99	0.16	0.26	0.07	0.14	0.16	2.93	1.23	1.82	0	0	15.16	-10.47	-8.05	56.28	155.53	901.19	364.79	1139.87	621.66	932.05	435.33	1086.3	415.41
12.045	0	0.12	0.21	0.03	0.12	0.03	0.14	0.06	1.79	0.67	99.58	0.33	0	98.14	0.14	0.13	0.17	0.02	1.79	0.01	0.67	0.13	0	1.72	2.31	1.52	0.15	0.21	0.07	0.11	0.16	0.57	1.19	1.53	0	0	9.67	-2.18	-7.85	56.44	159.16	903.44	366.12	1138.3	616.57	931.06	434.66	1088.72	412.85
12.078	0	0.12	0.19	0.02	0.12	0.03	0.14	0.06	1.4	0.53	99.61	0.33	0	85.43	0.14	0.17	0.2	0.02	1.75	0.01	0.53	0.13	0	1.4	1.3	1.13	0.14	0.13	0.08	0.14	0.2	0.35	1.23	0.96	0	0	2.39	-13.16	-6.82	55.68	157.63	908.91	367.57	1134.68	606.67	933.65	432.35	1089.74	410.36
12.112	0	0.12	0.19	0.02	0.12	0.03	0.14	0.06	1.11	0.49	99.61	0.33	0	93.97	0.17	0.23	0.19	0.02	1.05	0.01	0.49	0.09	0	1.6	1.01	0.59	0.17	0.22	0.09	0.13	0.34	1	1.11	0.9	0	0	0.63	-8.27	-6.95	56.15	159.08	913.98	369.71	1135.86	603.6	936.16	433.83	1093.5	410.38
12.145	0	0.12	0.19	0.02	0.13	0.03	0.14	0.06	1.01	0.24	99.63	0.33	0	93.16	0.24	0.3	0.21	0.01	0.88	0.01	0.24	0.06	0	1.3	0.73	0.45	0.18	0.26	0.13	0.14	0.5	1.65	1.01	0.4	0	0	4.39	-8.94	-6.09	56.99	159.27	913.97	369.7	1135.76	604.87	936.85	433.45	1094.73	412.45
12.178	0	0.12	0.18	0.02	0.13	0.03	0.13	0.06	1.03	0.31	99.65	0.33	0	92.26	0.31	0.36	0.24	0.01	0.84	0.02	0.14	0.07	0	1.03	0.39	0.53	0.2	0.39	0.21	0.17	0.51	5.5	1.09	0	0	0	1.35	-9.61	-6.2	55.33	154.38	918.1	371.35	1133.48	599.74	940.51	433.31	1093.21	410.56
12.212	0	0.12	0.18	0.02	0.13	0.03	0.13	0.06	0.8	0.44	99.65	0.33	0	95.74	0.45	0.53	0.3	0.01	1	0.03	0.16	0.07	0	0.8	0.18	0.44	0.18	0.56	0.36	0.2	0.67	26.94	1.19	0	0	0	5.13	-6.43	-4.52	54.89	151.21	919.17	371.84	1130.91	597.57	943.31	431.31	1093.42	413.11
12.245	0	0.12	0.17	0.02	0.13	0.03	0.13	0.06	0.74	0.51	99.65	0.33	0	95.74	0.94	0.55	0.36	0.01	1.52	0.06	0.18	0.09	0	0.64	0.09	0.51	0.12	0.29	0.51	0.25	0.74	15.74	1.23	0	0	0	2.64	-6.43	-3.92	54.25	151.34	920.19	371.66	1129.87	594.07	943.9	429.95	1094.2	412.23
12.278	0	0.12	0.18	0.02	0.13	0.03	0.14	0.06	1.13	0.5	99.65	0.33	0	96.12	1.38	0.58	0.42	0.01	1.54	0.07	0.33	0.1	0	0.43	0.06	0.5	0.08	0.24	0.83	0.33	1.13	4.96	1.2	0	0	0	4.28	-5.95	-3.44	53.99	154.16	921.04	372.23	1127.16	590.22	942.05	430.8	1095.15	412.71
12.312	0	0.12	0.18	0.02	0.14	0.03	0.14	0.06	1.2	0.58	99.65	0.33	0	94.82	1.92	0.59	0.51	0	1.2	0.08	0.3	0.07	0	0.2	0.05	0.58	0.05	0.28	1.68	0.57	1.68	1.62	1.16	0	0	0	0.22	-7.47	-4.06	53.38	155.43	921.49	372.79	1124.21	585.73	939.44	430.7	1093.59	410.84
12.345	0	0.13	0.18	0.02	0.14	0.03	0.14	0.06	1.08	0.78	99.65	0.33	0	94.38	2.05	0.71	0.47	0	0.8	0.06	0.17	0.06	0	0.15	0.04	0.78	0.04	0.33	2.42	0.68	2.04	5.06	1.08	0	0	0	3.15	-7.9	-3.84	53.41	151.19	921.61	374.4	1120.99	585.09	940.15	429.53	1090.58	414.44
12.378	0	0.13	0.18	0.03	0.15	0.03	0.14	0.07	1.14	1.24	99.65	0.33	0	96.58	2.39	0.83	0.53	0	0.61	0.08	0.11	0.11	0	0.1	0.03	1.24	0.02	0.32	4.6	1.06	2.56	10.72	1.14	0	0	0	1.52	-5.29	-5.69	53.53	148.85	922.77	373.95	1121.03	581.42	940.05	429.93	1087.96	413.22
12.412	0	0.15	0.18	0.03	0.17	0.03	0.14	0.07	1.18	2.38	99.65	0.33	0	95.55	2.99	0.75	0.75	0	0.73	0.1	0.09	0.22	0	0.05	0.03	2.38	0.02	0.49	10.55	1.92	3.95	19.59	1.18	0	0	0	-7.26	-6.67	-6.81	52.12	148.59	922.44	371.22	1120.97	576.47	938.88	427.06	1086.12	407.03
12.445	0	0.16	0.18	0.03	0.19	0.03	0.15	0.07	1.19	2.97	99.62	0.33	0	95.85	4.05	0.76	0.81	0	0.9	0.09	0.14	0.56	0	0.05	0.03	2.97	0.01	0.51	12.57	2	3.97	22.61	1.19	0	0	0	-6.32	-6.3	-6.69	52.39	147.13	923.25	370.89	1119.91	574.87	939.77	426.49	1085.48	406.11
12.479	0	0.23	0.18	0.06	0.25	0.03	0.15	0.08	1.22	4.2	99.5	0.71	0	97.89	4.2	0.77	1.08	0	1.19	0.09	0.34	2.17	0	0.03	0.04	4.88	0.01	0.4	26.62	3.47	6.65	2.87	1.22	0	0	0	-7.34	-2.81	-8.07	51.98	147.54	920.68	367.67	1120.95	573.28	937.23	424.2	1083.47	404.6
12.512	0	0.29	0.18	0.09	0.3	0.03	0.15	0.08	1.19	3.28	99.4	1.38	0	94.31	3.28	0.76	1.11	0	1.19	0.07	0.4	2.46	0	0.02	0.06	6.64	0.01	0.31	36.91	5.23	9.11	0.8	1.16	0	0	0	-2.46	-7.96	-6.07	52.21	154.56	913.37	363.74	1116.54	574.19	929.41	420.92	1082.99	403.53
12.545	0	0.29	0.18	0.09	0.29	0.03	0.14	0.08	1.17	2.7	99.42	1.28	0	94.49	2.7	0.87	0.88	0	1.17	0.05	0.49	3.23	0	0.02	0.06	7.04	0.01	0.15	36.46	6.01	9.85	0.05	1.15	0	0	0	1.04	-7.79	-4.94	52.85	151.74	912.73	364.59	1114.18	575.85	930.75	420.65	1081.65	404.69
12.579	0	0.41	0.18	0.14	0.4	0.03	0.14	0.09	1.08	2.53	99.17	4.44	0	97.64	2.53	0.94	0.69	0	1.08	0.03	0.38	1.83	0	0.01	0.05	11.47	0.01	0.08	52.63	8.07	15.02	0.02	1.08	0	0	0	2.11	-3.39	-2.83	53.23	151.31	909.36	364.58	1107.19	573.04	928.37	419.02	1078.93	404.01
12.612	0	0.38	0.18	0.12	0.38	0.03	0.14	0.09	0.93	2.72	99.23	3.66	0	96.79	2.72	0.67	0.57	0	0.66	0.02	0.2	0.56	0	0.01	0.04	9.21	0.01	0.05	49.9	8.29	15.2	0.02	0.93	0	0	0	3.02	-4.97	-2.05	53.82	149.76	907.64	366.58	1101.22	571.04	925.98	417.45	1075.42	407.71
12.645	0	0.45	0.18	0.15	0.43	0.03	0.14	0.09	0.85	2.34	99.09	6.21	0	95.95	2.34	0.61	0.43	0.01	0.44	0.01	0.12	0.2	0	0.01	0.03	11.75	0.01	0.03	57.2	10.04	13.17	0.02	0.85	0	0	0	2.44	-6.18	-1.38	53.72	149.21	905.13	362.66	1100.21	567.1	925.48	417.18	1073.94	402.24
12.679	0	0.45	0.18	0.15	0.42	0.03	0.14	0.11	0.71	1.82	99.11	5.52	0	97.09	1.82	0.61	0.29	0.01	0.34	0.01	0.09	0.09	0	0	0.03	14.09	0	0.02	56.16	14.13	18.41	0.02	0.71	0	0	0	6.38	-4.47	-2.9	53.74	148.48	907.29	363.2	1099.68	567.28	924.9	416.53	1072.77	402.98
12.712	0	0.46	0.18	0.16	0.42	0.03	0.13	0.12	0.67	1.28	99.08	5.69	0	97.19	1.28	0.62	0.25	0.01	0.27	0	0.07	0.07	0	0	0.02	13.17	0	0.02	57.12	16.54	20.82	0.01	0.67	0	0	0	3.68	-4.28	-1.09	53.31	153.45	905.72	362.71	1095.82	561.46	921.65	415.39	1074.57	402.8
12.746	0	0.43	0.18	0.14	0.39	0.03	0.13	0.16	0.52	1.14	99.14	4.47	0	93.66	1.14	0.5	0.16	0.01	0.49	0	0.09	0.06	0	0	0.02	15.46	0	0.01	54.08	23.95	31.39	0.01	0.52	0	0	0	5.93	-8.54	-2.09	52.35	149.51	904.06	362.36	1094.44	562.46	921.09	417.53	1069.71	401.18
12.779	0	0.35	0.18	0.1	0.32	0.03	0.13	0.17	0.66	1.09	99.3	2.19	0	97.27	1.09	0.34	0.14	0.02	0.66	0	0.14	0.06	0	0	0.03	16.69	0	0.02	44.95	26.18	33.21	0	0.51	0	0	0	8.11	-4.13	-1.38	51.09	155.23	901.23	363.9	1089.79	560.84	915.29	419.58	1069.68	403.53
12.812	0	0.26	0.19	0.07	0.25	0.03	0.13	0.14	0.87	1.12	99.48	1.21	0	97.19	1.12	0.21	0.15	0.02	0.87	0	0.27	0.05	0	0	0.05	12.08	0	0.03	32.47	20.71	37.2	0	0.5	0	0	0	10.99	-4.29	-3.51	48.81	157.8	899.58	365.07	1086.71	562.2	909.06	421.36	1065.89	403.92
12.846	0	0.19	0.18	0.04	0.19	0.03	0.13	0.12	1.41	1.15	99.63	1.82	0	94.66	1.15	0.13	0.14	0.01	1.41	0	0.63	0.04	0	0.01	0.1	6.2	0	0.03	18.22	16.89	42.33	0	0.56	0	0	0	13.61	-7.63	-4.88	48.2	157.45	901.08	365.82	1088.13	561.7	909.02	424.51	1065.32	405.51
12.879	0	0.15	0.19	0.03	0.16	0.03	0.14	0.1	1.6	1.53	99.63	2.31	0	97.83	1.53	0.08	0.13	0.01	1.6	0.01	0.92	0.03	0	0.01	0.24	2.96	0	0.12	10.21	13.75	45.14	0.03	0.53	0	0	0	9.05	-2.96	-5.09	48.35	161.05	904.34	367.23	1090.24	560.13	909.82	426.02	1069.39	404.29
12.912	0	0.15	0.19	0.03	0.15	0.03	0.14	0.1	1.54	1.64	99.63	3.95	0	93.4	1.64	0.05	0.14	0.01	1.54	0.01	0.83	0.02	0	0.02	0.84	2.11	0	0.19	7.69	12.77	51.96	0.01	0.49	0	0	0	17.2	-8.75	-6.55	47.13	153.69	903.46	369.15	1085.06	557.74	908.84	429.53	1061.08	408.46
12.946	0	0.13	0.19	0.03	0.14	0.03	0.14	0.11	1.76	0.69	99.63	7.16	0	97.37	1.76	0.03	0.11	0.01	1.62	0.01	0.63	0.01	0	0.03	1.91	0.69	0.01	0.43	3.18	13.64	59.7	0.08	0.39	0	0	0	16.86	-3.94	-5.34	47.16	159.53	904.35	368.73	1087.87	558.17	908.77	427.17	1067.47	410.89
12.979	0	0.13	0.19	0.03	0.14	0.03	0.15	0.1	2.08	0.47	99.62	8.16	0	97.83	2.08	0.02	0.11	0.01	1.37	0.02	0.33	0	0	0.04	4.27	0.47	0.02	0.98	2.37	12.9	61.13	0.01	0.37	0	0	0	17.37	-2.95	-4.59	46.62	155.2	906.91	372.06	1084.91	558.47	912.06	429.3	1066.11	410.46
13.012	0	0.14	0.19	0.03	0.14	0.03	0.17	0.1	2.11	0.24	99.62	9.63	0	98.54	2.11	0.01	0.11	0	1.37	0.04	0.3	0	0	0.06	10.22	0.24	0.06	1.54	1.39	12.48	63.37	0.03	0.33	0	0	0	5.92	-0.94	-4.7	48.71	158.25	906.25	371.21	1085.17	555.45	910.19	426.84	1067.18	406.9
13.046	0	0.15	0.19	0.04	0.14	0.03	0.18	0.09	2.06	0.12	99.62	10.92	0	97.43	2.03	0.01	0.12	0	2.06	0.05	0.48	0	0	0.1	14.24	0.08	0.12	3.31	0.67	10.36	65.15	0.05	0.3	0	0	0	6.19	-3.82	-5.44	48.32	158.39	906.72	368.96	1087.43	553.98	910.48	425.71	1067.62	405.88
13.079	0	0.15	0.19	0.04	0.13	0.03	0.18	0.09	2.79	0.12	99.62	6.2	0	97.4	1.84	0.01	0.11	0	2.79	0.06	0.62	0	0	0.12	13.24	0.07	0.18	5.1	0.56	10.4	56.75	0.06	0.33	0	0	0	9.47	-3.88	-5.2	47.43	157.2	907.78	367.69	1091.55	558.18	914	425.11	1069.98	405.52
13.113	0	0.16	0.19	0.04	0.13	0.03	0.18	0.09	4.48	0.34	99.62	6.61	0	97.1	1.58	0.01	0.13	0	4.48	0.07	2.55	0.02	0	0.34	14.5	0.05	0.28	13.31	0.27	9.49	55.9	0.16	0.35	0	0	0	7.15	-4.44	-4.46	47.92	155.09	909.38	369.87	1090.77	557.64	916.25	424.47	1070.46	407.98
13.146	0	0.16	0.19	0.05	0.12	0.03	0.18	0.08	4.27	0.75	99.62	5.18	0	97.21	1.14	0.02	0.16	0	4.27	0.12	4.09	0.06	0	0.75	16.05	0.06	0.32	12.11	0.15	8.3	52.89	0.77	0.38	0	0	0	6.19	-4.25	-3.6	48.24	156.45	910.7	369.2	1095.27	561.09	919.36	422.85	1075.14	408.39
13.179	0	0.14	0.19	0.05	0.12	0.03	0.17	0.08	4.53	0.95	99.62	4.19	0	85.2	1.32	0.02	0.17	0	4.53	0.2	5.17	0.19	0	0.95	12.85	0.09	0.3	6.34	0.16	7.94	49.21	15.64	0.4	0	0	0	0.78	-13.25	-2.1	47.75	143.87	913.97	372.89	1087.34	553.84	925.16	421.45	1068.41	408.11
13.213	0	0.14	0.19	0.06	0.12	0.03	0.18	0.07	4.6	2.56	99.63	2.9	0	92.09	1.26	0.03	0.24	0	4.6	0.33	8.19	0.53	0	2.56	13.13	0.08	0.27	7.58	0.07	4.15	41.46	45.29	0.45	0	0	0	-5.47	-9.73	-0.66	48.51	145.73	910.95	369.99	1093.39	558.39	927.43	419.39	1072.57	406.25
13.246	0	0.14	0.19	0.06	0.11	0.03	0.18	0.07	3.85	2.82	99.62	2.43	0	94.02	1.03	0.06	0.24	0	3.85	0.36	8.65	0.61	0	2.82	13.46	0.12	0.15	6.68	0.06	3.34	38.71	9.15	0.41	0	0	0	-10.16	-8.23	-0.16	48.83	147.38	909.37	370.64	1095.02	559.56	927.45	422.94	1073.77	405.27
13.279	0	0.14	0.19	0.05	0.12	0.03	0.2	0.06	4.52	4.8	99.59	1.3	0	92.2	0.85	0.11	0.26	0	4.52	0.43	6.57	0.58	0	4.8	13.09	0.13	0.08	7.37	0.05	2.21	32.82	3.9	0.38	0	0	0	-10.06	-9.65	-1.41	48.74	152.86	909.61	367.74	1100.19	561.18	926.24	424.77	1077.25	401.01
13.313
13.346
13.379
13.413
13.446
13.48
13.513
13.546
13.58
13.613
13.646
13.68
13.713
13.747
13.78
13.813
13.847
13.88
13.913
13.947
13.98
14.013
14.047
14.08	0	0.13	0.16	0.04	0.15	0.03	0.15	0.08	2.35	0.46	99.68	0.33	0	93.64	0	7.22	0	0.05	2.35	0	0.46	0.96	0	1.07	12.09	18.47	0.01	5.29	0.02	0.36	2.3	0.03	1.19	0.7	0	0	3.34	-8.55	-3.86	45.18	178.21	862.8	390.22	1122.56	662.95	898.3	470.84	1073.15	436.37
14.114	0	0.13	0.14	0.04	0.13	0.04	0.16	0.07	3.82	0.62	99.69	0.33	0	93.43	0	4.6	0	0.09	3.82	0	0.62	0.93	0	1.82	14.27	34.6	0.02	5.08	0.02	0.48	4.07	0.07	3.05	0	0	0	-6.8	-8.72	-1.7	47.19	177.86	871.56	396.17	1120.97	652.86	904.74	470.7	1079.77	439.06
14.147	0	0.13	0.14	0.04	0.13	0.04	0.16	0.07	4.61	0.68	99.67	0.36	0	92.73	0	4.93	0	0.13	4.61	0	0.68	0.89	0	1.82	16.51	49.89	0.03	4.87	0.03	0.53	4.13	0.02	2.97	0	0	0	-6.29	-9.27	-6.15	46.59	170.57	877.29	398.48	1121.79	652.51	906.56	473.52	1073.17	436.96
14.18	0	0.14	0.13	0.05	0.15	0.04	0.18	0.08	5.1	0.51	99.65	0.64	0	92.96	0	8.11	0	0.15	5.1	0	0.51	0.76	0	2.07	21.28	54.21	0.03	7.9	0.03	0.87	4.03	0.01	2.62	0	0	0	-12.43	-9.1	-6.6	46.69	169.14	877.68	398.33	1118.35	646.93	905.11	469.59	1070.56	434.46
14.214	0	0.15	0.13	0.06	0.17	0.04	0.19	0.09	6.06	0.4	99.61	1.09	0	90.58	0	10.66	0	0.2	6.06	0	0.4	0.7	0	2.39	26.24	49.88	0.03	9.77	0.03	1.55	5.43	0.01	1.79	0	0	0	-9.89	-10.68	-7.47	46.28	165.14	880.14	397.6	1119.96	645.99	908.63	471.28	1069.3	433.12
14.247	0	0.15	0.12	0.07	0.19	0.04	0.19	0.11	6.37	0.23	99.61	1.99	0	95.41	0	14.3	0	0.25	6.37	0	0.23	0.51	0	1.91	30.56	50.71	0.03	14.93	0.05	2.14	7.04	0.01	1.68	0	0	0	-11.84	-6.83	-8.91	46.21	165.5	886.19	399.56	1117.65	639.19	908.34	468.98	1069.89	433.08
14.28	0	0.16	0.11	0.07	0.22	0.04	0.19	0.13	7.42	0.14	99.56	3.11	0	95.86	0	17.47	0	0.28	7.42	0	0.14	0.46	0	1.6	33.05	48.71	0.03	19.78	0.05	2.36	8.2	0.01	1.62	0	0	0	-13.12	-6.29	-7.12	46.1	164.82	885.89	399.17	1115.31	634.96	909.8	468.72	1070.54	432.25
14.314	0	0.17	0.11	0.08	0.22	0.04	0.21	0.13	6.87	0.11	99.55	4.99	0	93.42	0	17.98	0	0.28	6.87	0	0.11	0.26	0	1.72	38.68	41.11	0.03	19	0.05	2.32	11.38	0.01	1.46	0	0	0	-16.21	-8.74	-8.64	46.09	162.89	888.87	401.44	1109.7	627.7	907.68	468.7	1066.25	431.46
14.347	0	0.18	0.1	0.11	0.24	0.05	0.24	0.15	8.42	0.14	99.51	11.4	0	95.3	0	20.6	0	0.33	8.42	0	0.14	0.15	0	1.58	47.22	37.69	0.04	24.03	0.06	2.59	13.51	0	1.53	0	0	0	-18.77	-6.95	-6.11	46.24	166.28	888.69	402.01	1106.37	623.35	906.78	466.2	1069.68	432.84
14.38	0	0.15	0.09	0.12	0.29	0.05	0.22	0.19	8.41	0.14	99.42	18.49	0	94.68	0.01	26.03	0	0.3	8.41	0	0.14	0.1	0	1.37	48.84	37.47	0.04	16.36	0.07	3.11	13.22	0.01	1.6	0	0	0	-17.27	-7.61	-6.77	46.33	159.89	888.18	401.32	1108.43	625.82	910.76	468.19	1066.41	431.6
14.414	0	0.13	0.08	0.12	0.34	0.05	0.21	0.24	8.06	0.19	99.32	26.73	0	92.15	0.01	30.96	0	0.29	8.06	0	0.19	0.05	0	1.18	49.82	35.82	0.04	12.83	0.07	3.86	12.88	0.01	1.62	0	0	0	-20.63	-9.69	-6.02	46.95	161.76	889.19	400.4	1107.81	622.22	910.48	465.15	1068.46	430.38
14.447	0	0.12	0.07	0.12	0.38	0.05	0.19	0.28	9.92	0.28	99.24	29.92	0	92.34	0.01	34.33	0	0.29	9.92	0	0.28	0.06	0	1.06	48.41	31.72	0.05	10.14	0.08	4.52	12.11	0	1.64	0	0	0	-19.9	-9.56	-5.5	46.71	159.96	889.59	401.03	1106.19	621.3	911.27	464.17	1067.92	431.77
14.481	0	0.12	0.07	0.11	0.37	0.05	0.19	0.28	9.8	0.45	99.26	25.82	0	89.88	0.02	33.78	0	0.23	9.8	0	0.45	0.06	0	1.07	46.42	28.64	0.06	8.66	0.09	4.63	11.84	0	1.72	0	0	0	-22.18	-11.08	-6.19	46.82	160.6	893.29	400.08	1103.15	612.69	910.33	461.39	1067.59	428.8
14.514	0	0.12	0.07	0.1	0.36	0.05	0.19	0.27	10.83	0.43	99.29	22.19	0	94.21	0.03	32.64	0	0.2	10.83	0	0.43	0.08	0	1.06	45.08	25.64	0.08	11.69	0.1	5.07	11.63	0	1.86	0	0	0	-17.25	-8.06	-5.99	46.21	165.16	893.35	399.45	1104.11	614.11	908.54	461.84	1070.63	430.16
14.547	0	0.13	0.07	0.1	0.37	0.06	0.18	0.29	13.16	0.47	99.25	22.12	0	93.4	0.04	34.24	0	0.18	13.16	0	0.47	0.12	0	0.96	43.43	23.16	0.12	18.29	0.11	5.55	11.86	0	2.04	0	0	0	-15.34	-8.75	-6.29	45.92	160.43	896.3	401.37	1103.92	613.81	912.12	463.06	1069.52	432.04
14.581	0	0.12	0.06	0.07	0.43	0.07	0.14	0.37	14.53	0.45	99.14	17.18	0	96.06	0.05	38.69	0	0.17	14.53	0	0.45	0.13	0	0.81	35.07	22.49	0.12	23.18	0.12	6.92	13.23	0.01	2.32	0	0	0	-14.92	-6.03	-6.73	45.71	163.52	897.06	402.45	1104.39	614.61	910.54	464.01	1071.09	433.04
14.614	0	0.11	0.05	0.05	0.5	0.09	0.11	0.45	17.39	0.28	99.01	18.89	0	95.28	0.06	43.28	0	0.14	17.39	0	0.28	0.12	0	0.74	25.64	19.35	0.12	31.91	0.12	7.04	12.86	0.03	2.55	0	0	0	-16.65	-6.98	-6.93	45.32	162.35	900.63	403.91	1101.42	608	911.44	465.17	1070.41	432.21
14.647	0	0.09	0.05	0.04	0.58	0.07	0.09	0.6	13.2	0.17	98.79	14.27	0	95.71	0.08	48.07	0	0.14	13.2	0	0.17	0.07	0	0.66	19.66	14.25	0.11	22.95	0.15	9.25	12.62	0.02	2.46	0.05	0	0	-12.78	-6.47	-5.54	44.25	164.14	901.85	407.19	1095.88	605.24	909.44	465.04	1071.31	437.79
14.681	0	0.08	0.05	0.04	0.58	0.05	0.08	0.68	7.61	0.13	98.64	8.72	0	93.97	0.13	47.93	0	0.1	7.61	0	0.09	0.04	0	0.6	16.18	7.85	0.12	14.38	0.21	12.24	15.92	0.03	2.45	0.39	0	0	-11.62	-8.26	-4.63	44.01	163.64	900.81	406.87	1095.69	605.37	910.25	466.01	1071.5	438.14
14.714	0	0.07	0.06	0.03	0.5	0.04	0.08	0.59	4.59	0.27	98.83	7	0	96.18	0.27	43.23	0	0.09	4.59	0	0.05	0.02	0.36	0.62	12.64	7.07	0.12	7.76	0.23	13.16	17.92	0.02	2.45	0.69	0	0	-7.39	-5.88	-5.83	43.17	164.8	904.32	408.5	1095.74	604.3	910.13	468.68	1072.24	439.04
14.748	0	0.06	0.05	0.03	0.51	0.04	0.07	0.63	2.79	0.38	98.73	9.01	0	96.38	0.38	44.05	0	0.1	2.57	0	0.02	0.01	0.54	0.54	9.8	4.04	0.13	3.78	0.28	14.13	20.51	0.02	2.79	0.48	0	0	-13.33	-5.59	-6.11	43.71	167.91	905.9	407.3	1095.99	599.56	909.06	466.79	1074.1	435.89
14.781	0	0.06	0.05	0.03	0.5	0.04	0.07	0.64	2.78	0.56	98.71	9.56	0	85.43	0.56	43.33	0	0.09	2.05	0	0.01	0.01	0.12	0.48	6.02	2.82	0.11	3.37	0.34	15.07	22.04	0.02	2.78	0.24	0	0	-16.41	-13.16	-5.63	44.61	167.63	907.09	405.69	1096.65	596.2	910.73	466.77	1074.9	432.86
14.814	0	0.07	0.06	0.03	0.45	0.04	0.07	0.55	2.72	0.78	98.89	7.95	0	97.85	0.78	39.43	0	0.08	1.79	0	0.01	0.01	0.11	0.46	4.04	2.51	0.09	3.29	0.39	15.14	23.42	0	2.72	0.01	0	0	-10.16	-2.92	-6.04	42.55	161.29	911.73	409.78	1095.23	594.03	916.21	472.24	1073.29	435.64
14.848	0	0.07	0.06	0.02	0.39	0.04	0.07	0.53	3.03	0.88	98.93	5.22	0	94.78	0.88	35.8	0	0.06	1.69	0	0.01	0.01	0	0.41	2.89	1.81	0.1	3.18	0.55	17.82	21.46	0.02	3.03	0	0	0	-13.12	-7.51	-2.5	42.85	159.75	912.59	409.42	1094.35	591.17	920.62	469.33	1077.25	437.88
14.881	0	0.07	0.07	0.02	0.35	0.04	0.08	0.44	3.1	1.13	99.12	4.41	0	91.93	1.13	31.84	0	0.06	1.44	0	0.01	0.01	0	0.44	2.36	1.34	0.1	2.74	0.67	16.84	23.2	0.02	3.1	0	0	0	-16.69	-9.84	-1.98	43.3	157.86	912.97	409.96	1093.76	590.75	922.17	469.67	1076.72	437.51
14.914	0	0.08	0.08	0.02	0.29	0.04	0.08	0.34	3.11	1.23	99.32	3.42	0	93.04	1.24	26.07	0	0.05	1.57	0	0.02	0.02	0	0.45	1.98	1.23	0.14	2.26	0.72	16.22	25.68	0.01	3.11	0	0	0	-16.73	-9.03	-3.59	43.26	159.18	914.42	410.4	1094.31	590.28	920.63	469.72	1076.35	436.71
14.948	0	0.08	0.08	0.02	0.28	0.04	0.08	0.32	3.22	0.86	99.37	5.34	0	94.48	1.09	25.25	0	0.05	1.84	0	0.02	0.01	0	0.44	1.59	0.86	0.17	3.02	0.97	15.54	32.3	0.01	3.22	0	0	0	-13.57	-7.8	-3.51	42.76	157.13	911.37	411.49	1094.02	594.14	920.19	471.69	1073.86	438.9
14.981	0	0.08	0.08	0.02	0.29	0.04	0.08	0.34	3.25	0.84	99.32	6.66	0	97.27	0.92	26.62	0	0.05	2.23	0	0.02	0.01	0	0.42	1.32	0.84	0.2	3.82	1.12	16.09	33.85	0.02	3.25	0	0	0	-12.88	-4.14	-4.76	42.87	163.11	908.79	411.08	1095.68	598.6	915.02	471.65	1074.8	438.87
15.014	0	0.08	0.08	0.02	0.3	0.04	0.08	0.37	3.31	0.77	99.26	9.15	0	94.7	0.81	27.81	0	0.04	2.9	0	0.03	0.01	0	0.4	1.22	0.77	0.18	5.87	1.21	16.89	36.96	0.02	3.31	0	0	0	-13.61	-7.58	-5.7	43.57	165.6	907.39	411.07	1097.56	602.78	912.62	472.34	1074.8	438.81
15.048	0	0.09	0.07	0.02	0.31	0.04	0.08	0.38	4.16	0.62	99.24	14.67	0	94.06	0.68	28.4	0.01	0.04	4.16	0	0.04	0.01	0	0.41	1.31	0.62	0.23	12.05	1.51	17.28	43.02	0.02	3.18	0	0	0	-11.85	-8.19	-6.51	43.41	163.9	908.51	411.32	1097.99	603.67	913.25	472.12	1073.81	439.18
15.081	0	0.09	0.07	0.02	0.32	0.05	0.08	0.4	6.64	0.6	99.2	18.02	0	94.37	0.6	29.73	0.01	0.04	6.64	0.01	0.06	0.03	0	0.48	1.65	0.63	0.34	16.52	1.41	17.07	44.75	0.06	3.34	0	0	0	-9.77	-7.91	-4.38	42.96	164.87	906.31	407.78	1099.07	603.32	914.54	468.61	1076.66	438.61
15.081	1	0.12	0.16	0.02	0.13	0.03	0.14	0.06	1.09	1.43	99.67	0.33	0	2.73	1.43	0.11	1.09	0.02	1.43	0.09	0.73	0.88	0	0.62	0.72	1.99	0.24	0.19	0.53	0.92	0.11	0.03	2.48	0	0		-17.48	39.87	-9.78	45.91	45.63	879.26	592.2	979.78	695.99	902.12	612.25	947.75	612.42
15.115	0	0.1	0.07	0.02	0.33	0.05	0.08	0.4	8.24	0.55	99.2	29.69	0	92.11	0.58	30.05	0.01	0.05	8.24	0.01	0.12	0.04	0	0.6	1.87	0.55	0.41	20.49	1.85	16.91	52.55	0.01	3	0	0	0	-2.91	-9.71	-6.48	42.65	161.1	908.36	412.03	1097.43	605.68	914.73	476.3	1071.96	441.21
15.115	1	0.13	0.17	0.02	0.13	0.03	0.14	0.06	1.59	1.13	99.66	0.33	0	0.86	1.09	0.17	1.59	0.02	1.19	0.1	0.68	0.71	0	0.21	0.41	1.03	0.25	0.13	0.88	1.13	0.1	0.01	2.03	0	0		-14.63	45.73	-13.98	47.27	41.8	881.76	590.27	982.53	693.55	904.65	611.47	946.45	610.86
15.148	0	0.1	0.07	0.02	0.34	0.05	0.08	0.38	6.29	0.52	99.24	38.21	0	94.75	0.52	30.59	0.01	0.06	6.29	0	0.08	0.03	0	0.57	2.03	0.58	0.44	17.44	2.13	15.25	56.76	0.01	3.05	0	0	0	-15.67	-7.54	-4.67	43.78	162.84	909.52	410.07	1095.78	596.33	915.91	472.03	1074.8	436.36
15.148	1	0.13	0.18	0.02	0.13	0.03	0.14	0.06	1.78	1.12	99.64	0.33	0	0.63	1.05	0.18	2.34	0.02	1.13	0.14	0.64	0.68	0	0.18	0.38	0.51	0.24	0.12	0.85	1.12	0.16	0.01	1.78	0	0		-12.76	47.29	-9.54	48.07	46.02	883.62	588.75	983.07	691.61	905.33	609.58	951.35	609.18
15.181	0	0.09	0.07	0.03	0.35	0.05	0.08	0.39	6.2	0.43	99.22	40.86	0	97	0.43	32.01	0.01	0.07	6.2	0	0.09	0.06	0	0.63	2.71	0.62	0.57	16.01	2.15	14.43	56.72	0.02	3.32	0	0	0	-7.84	-4.61	-5.84	42.24	164.51	910.42	408.22	1095.91	596.49	913.66	468.52	1075.1	436.88
15.181	1	0.13	0.18	0.02	0.14	0.03	0.15	0.06	2.18	1.49	99.65	0.33	0	16.55	1.2	0.12	3.31	0.03	1.2	0.24	0.55	0.63	0	0.14	0.35	0.34	0.23	0.13	0.61	1.49	0.19	0.02	2.18	0	0		-24.56	30.09	-9.86	46.61	45.15	883.86	587.07	983.1	687.59	906.99	604.32	951.71	610.51
15.215	0	0.08	0.06	0.03	0.37	0.04	0.07	0.4	3.79	0.45	99.19	46.56	0	95.27	0.45	33.39	0.01	0.09	3.49	0	0.07	0.06	0	0.64	2.85	0.66	0.57	7.06	2.64	13.95	58.23	0	3.79	0	0	0	-13.5	-6.99	-6.46	42.46	158.09	912.54	408.72	1091.23	587.97	915.67	468.96	1069.67	433.2
15.215	1	0.13	0.17	0.02	0.13	0.03	0.14	0.06	2.77	1.76	99.66	0.33	0	0.75	1.01	0.13	2.97	0.04	1.11	0.2	0.48	0.57	0	0.18	0.35	0.37	0.29	0.1	0.68	1.76	0.19	0.01	2.77	0	0		-20.51	46.43	-13.23	45.98	42.03	880.03	585.94	978.3	684.49	901.94	604.52	943.77	608.67
15.248	0	0.08	0.07	0.03	0.34	0.04	0.08	0.37	3.93	0.54	99.25	46.27	0	95.19	0.54	31.01	0.01	0.12	2.76	0	0.07	0.08	0	0.72	3.05	0.7	0.62	4.81	2.73	14.34	60.46	0.01	3.93	0	0	0	-7.03	-7.07	-6.38	41.23	162.91	912.09	407.53	1091.29	588.14	912.54	468.47	1071.95	434.9
15.281	0	0.07	0.06	0.03	0.36	0.05	0.07	0.41	4.58	0.65	99.19	47.31	0	92.94	0.65	32.91	0.01	0.15	3.01	0	0.1	0.15	0	0.84	2.81	0.79	0.63	3.63	3.14	14.28	59.08	0.01	4.58	0	0	0	-10.64	-9.11	-6.14	41.99	164.22	910.72	406.7	1091.36	587.99	911.64	468.63	1071.88	432.7
15.315	0	0.07	0.05	0.02	0.36	0.05	0.07	0.44	5.67	0.68	99.11	50.71	0	92.38	0.68	34.05	0.01	0.23	2.59	0	0.08	0.1	0	1.18	2.84	0.83	0.53	2.94	3.24	15.17	59.64	0	5.67	0	0	0	-13.55	-9.52	-6.49	43.05	165.11	912.92	407.79	1094.53	589.41	913.58	470.4	1074.33	432.73
15.348	0	0.07	0.05	0.02	0.36	0.05	0.07	0.46	5.63	0.79	99.09	55.17	0	95.66	0.79	33.73	0.01	0.32	2.46	0	0.06	0.06	0	1.49	2.52	0.8	0.39	4.12	3.21	15.95	62.18	0	5.63	0	0	0	-8.59	-6.54	-5.68	41.21	162.61	909.07	407.15	1091.16	590.07	912.41	470.14	1070.83	433.51
15.381	0	0.07	0.05	0.02	0.36	0.05	0.07	0.48	5.87	0.81	99.04	59.61	0	95.61	0.88	33.73	0.01	0.44	2.55	0	0.04	0.03	0	1.63	2.32	0.81	0.33	4.94	3.33	16.88	64.45	0	5.87	0	0	0	-7.09	-6.59	-7.3	41.94	162.67	911.86	409.05	1092.32	590.77	912.77	473.57	1070.48	433.72
15.415	0	0.07	0.06	0.02	0.31	0.06	0.08	0.46	6.6	0.85	99.08	60.53	0.01	97.59	0.85	30.07	0.01	0.53	2.56	0	0.03	0.02	0	1.78	2.52	0.96	0.31	3.99	3.23	19.44	68.59	0	6.6	0	0	0	-3.18	-3.5	-6.55	42.55	162.37	912.25	410.49	1091.26	591.57	913.2	473.46	1071.42	436.96
15.448	0	0.07	0.06	0.02	0.26	0.06	0.08	0.36	7.04	0.97	99.29	52.92	1.24	96.59	0.97	25.48	0.01	0.54	3.3	0	0.03	0.04	0	1.89	2.27	1.01	0.21	1.8	2.89	17.76	69.31	0.11	7.04	0	0	0	-7.08	-5.28	-5.31	43.65	151.26	911.56	410.3	1088.49	589.1	918.85	470.3	1066.33	436.7
15.482	0	0.07	0.06	0.02	0.22	0.09	0.09	0.27	8.27	1.12	99.46	36.23	3.87	95.37	1.12	21.16	0.01	0.37	6.52	0.01	0.13	0.37	0	2.93	2.06	1.4	0.14	0.28	2.56	15.39	65.13	43.57	8.27	0	0	0	-12.35	-6.87	-6.76	44.67	144.83	908.73	410.81	1082.69	586.92	916.43	468	1057.46	435.08
15.515	0	0.08	0.07	0.02	0.16	0.08	0.1	0.18	8.41	1.18	99.65	21.48	3.28	69.39	1.18	13.2	0.01	0.22	4.69	0.01	0.2	0.59	0	3.13	1.58	1.72	0.09	0.11	2.45	13.32	64	53.92	8.41	0	0	0	-20.44	-17.91	-2.58	46.08	143.32	904.9	408.35	1079.6	583.05	919.77	474	1055.99	429.45
15.548	0	0.09	0.08	0.02	0.14	0.08	0.11	0.13	8.45	1.28	99.73	11.67	3.1	89.36	1.28	7.87	0.01	0.12	4.47	0.01	0.75	1.75	0	2.99	1.2	2.21	0.06	0.04	2.57	10.93	60.28	42.17	8.45	0	0	0	-12.54	-11.36	-4.03	44.93	157.11	904.59	409.6	1079.92	584.92	909	468.69	1062.66	435.94
15.582	0	0.09	0.09	0.02	0.12	0.08	0.11	0.1	8.73	1.83	99.75	6.46	2.72	94.23	1.83	4.84	0.02	0.05	3.33	0.01	1.39	2.03	0	2.71	0.7	2.8	0.04	0.03	3.01	8.31	55.23	35.89	8.73	0	0	0	-15.72	-8.04	-4.53	45.43	151.92	902.9	410.88	1078.56	586.54	910.2	470.39	1057.98	435.16
15.615	0	0.09	0.09	0.02	0.11	0.08	0.12	0.09	8.81	2.24	99.77	4.34	2.63	97.56	2.24	2.43	0.02	0.02	2.83	0.02	1.48	1.44	0	2.39	0.43	2.84	0.03	0.03	2.94	6.96	52.02	10.67	8.81	0	0	0	-12.45	-3.56	-2.8	45.11	149.63	904.24	412.69	1078.07	586.52	913.46	469.95	1059.94	439.39
15.648	0	0.1	0.1	0.02	0.11	0.08	0.12	0.08	8.7	2.61	99.76	3.8	2.54	96.5	2.61	1.33	0.03	0.01	3.14	0.04	1.61	1.43	0	2.35	0.31	2.9	0.02	0.05	2.97	6.22	49.97	8.1	8.7	0	0	0	-9.95	-5.42	-5.54	44.73	151.19	902.69	412.79	1076.61	588	908.15	471.02	1055.74	438.23
15.682	0	0.1	0.1	0.02	0.11	0.07	0.12	0.08	8.44	2.92	99.75	3.38	2.43	96.64	2.92	0.77	0.04	0	2.95	0.07	1.05	1.07	0	2.17	0.2	3.39	0.02	0.05	2.51	5.01	48.65	3.11	8.44	0	0	0	-11.64	-5.21	-4	45.13	153.5	902.37	413.63	1073.3	584.56	906.61	470.45	1056.99	439.65
15.715	0	0.1	0.1	0.02	0.11	0.07	0.12	0.08	7.98	2.95	99.75	2.99	2.03	96.34	2.95	0.48	0.05	0	2.82	0.07	1.09	1.67	0	1.71	0.12	4.25	0.01	0.03	2.27	4.19	47.09	2.54	7.98	0	0	0	-9.9	-5.64	-5.14	45.15	150.16	903.31	412.1	1074.8	583.84	908.81	471.19	1054.96	436.72
15.749	0	0.1	0.11	0.02	0.11	0.06	0.12	0.07	7.12	2.26	99.76	1.69	1.06	96.37	2.26	0.27	0.06	0	2.27	0.05	1.17	2.94	0	1.5	0.12	6.2	0.01	0.01	1.7	2.53	40.47	3.37	7.12	0	0	0	-15.3	-5.6	-3.62	46.77	152.27	903.75	409.96	1075.28	581.49	910.01	469.67	1057.99	433.78
15.782	0	0.11	0.13	0.03	0.11	0.05	0.12	0.06	5.24	1.8	99.74	1.44	0	97.93	1.8	0.24	0.09	0	1.93	0.07	1.62	5.21	0	1.39	0.15	8.18	0.01	0.01	1.22	1.63	38.84	5.07	5.24	0	0	0	-9.05	-2.71	-8.66	46.04	151.16	908.07	410.81	1077.16	580.96	908.37	470.82	1054.57	432.45
15.815	0	0.13	0.14	0.04	0.11	0.04	0.12	0.06	4.24	1.39	99.72	1.65	0	98.37	1.18	0.16	0.12	0	1.4	0.09	2.79	11.5	0	1.39	0.18	9.86	0.01	0	0.93	1.24	39.68	2.56	4.24	0	0	0	-10.83	-1.5	-11.03	46.11	140.2	910.7	412.39	1072.76	574.45	911.09	470.37	1046.64	434.57
15.849	0	0.14	0.15	0.06	0.11	0.04	0.12	0.06	3.01	1.13	99.69	1.24	0	96.03	0.78	0.11	0.28	0	1.03	0.13	3.4	17.74	0	1.13	0.3	17.48	0.01	0	0.55	0.63	35.36	1.18	3.01	0	0	0	-12.43	-6.07	-8.86	46.49	137.81	915.16	414.64	1067.2	566.24	915.16	472.64	1046.93	432.28
15.882
15.915
15.949
15.982
16.015
16.049
16.082
16.116
16.149
16.182
16.216
16.249
16.282
16.316
16.349
16.382
16.416
16.449
16.483
16.516
16.549
16.583	0	0.06	0.16	0.27	0.06	0.04	0.07	0.06	4.21	1.39	99.47	2.58	-1.79	97.96	0	0.19	0.01	0	4.21	0.06	43.82	3.14	0	1.39	4.3	94.01	0.03	0.13	0.27	0.52	0.51	0.19	2.79	0	0	0	1.59	2.64	-2.25	48.3	166.52	833.47	392.74	1123.9	698.96	893.01	477.66	1056.12	444.16
16.616	0	0.06	0.15	0.29	0.05	0.05	0.06	0.06	2.66	1.73	99.42	2.44	-0.77	87.26	0	0.13	0.01	0	4.49	0.08	44.8	5.15	0	1.73	2.66	93.48	0.02	0.06	0.71	0.38	0.23	0.31	3.72	0	0	0	3.52	-12.38	-5.1	48.85	171.65	845.25	393.36	1129.96	696.71	894.85	477.55	1063.3	444.61
16.649	0	0.06	0.13	0.19	0.06	0.06	0.08	0.06	3.69	3.49	99.63	1.51	0	98.41	0	0.12	0.02	0	7.1	0.07	37.62	3.9	0	3.49	3.69	85.46	0.02	0.09	0.56	0.31	0.27	0.05	5.09	0	0	0	0.24	-1.36	-6.17	48.84	175.01	852.26	396.67	1126.21	685.84	893.74	477.59	1065.37	443.35
16.683	0	0.08	0.13	0.11	0.07	0.06	0.11	0.06	5.43	5.43	99.74	0.75	0	98.32	0	0.14	0.01	0	7.26	0.07	26.15	3.83	0	5.43	4.22	78.16	0.02	0.1	0.47	0.21	0.26	0.18	5.06	0	0	0	3.71	-1.64	-6.84	47.79	169.64	854.21	397.22	1120.65	679.07	894.39	479	1060.06	442.54
16.716	0	0.09	0.11	0.06	0.08	0.12	0.14	0.06	6.65	6.65	99.72	0.36	0	96.91	0	0.11	0.01	0	13.3	0.09	14.49	5.29	0	6.65	5.41	60.37	0.04	0.1	0.51	0.2	0.24	2.65	7.43	0	0	0	0.53	-4.78	-5.06	48.08	170.21	860.22	399.21	1116.7	668.85	896.92	476.49	1063.88	443.36
16.75	0	0.09	0.08	0.03	0.08	0.61	0.21	0.06	9.68	3.49	98.78	1.65	14.87	95.3	0	0.12	0.01	0	32.76	0.09	3.49	4.83	0	9.68	7.57	29.48	0.07	0.25	0.5	0.15	0.22	0.19	12.4	0	0	0	3.01	-6.95	-4	48.13	163.56	864.6	401.01	1112.95	663.69	901.68	474.24	1062.84	446.31
16.783	0	0.08	0.05	0.03	0.07	1.36	0.27	0.06	16.21	3.34	97.27	3.48	19.65	97	0	0.13	0.01	0	35.79	0.07	3.34	6.22	0	16.21	9.99	16.07	0.1	0.43	0.53	0.09	0.22	0.4	18.12	0	0	0	5.47	-4.62	-5.86	48.51	163.64	868.11	401.8	1113.83	662.75	901.74	475.82	1062.65	446.03
16.816	0	0.08	0.04	0.03	0.06	2.89	0.42	0.06	22.74	2.67	94.23	12.03	23.19	98.78	0	0.14	0	0	45.83	0.05	2.67	6.47	0	22.74	13.26	11.13	0.11	0.89	0.63	0.08	0.23	1.78	19.88	0	0	0	3.91	-0.02	-5.66	48.98	161.92	868.9	403.84	1115.04	664.57	904.06	477.01	1063.28	447.59
16.85	0	0.08	0.04	0.03	0.06	2.53	0.43	0.06	24.2	2.27	94.95	9.26	21.66	97.04	0	0.18	0	0	40.73	0.04	2.27	5.9	0	24.2	15.11	8.15	0.12	1.45	0.74	0.08	0.22	3.4	21.24	0	0	0	-0.4	-4.55	-6.21	48.93	165.52	872.8	404.89	1112.74	657.81	901.97	475.43	1064.91	446.35
16.883	0	0.08	0.04	0.04	0.06	1.15	0.59	0.06	27.09	2.54	97.71	5.32	12.32	98.31	0	0.22	0	0	27.09	0.03	2.54	7.52	0	30.42	20.93	6.07	0.14	1.24	0.91	0.06	0.22	4.93	20.97	0	0	0	1.54	-1.68	-6.64	49.03	157.7	874.07	406.82	1113.11	659.8	906.78	477.35	1061.76	448.21
16.916	0	0.09	0.04	0.04	0.06	0.61	0.83	0.06	20.07	2.1	98.35	4.12	4.75	96.39	0	0.26	0	0	17.74	0.02	2.1	5	0	36.42	25.43	5.41	0.13	1.18	1.02	0.05	0.24	1.33	20.07	0	0	0	2.99	-5.57	-8.38	49.52	157.56	876.94	406.55	1116.57	660.55	908.24	480.11	1062.26	446.89
16.95	0	0.08	0.04	0.04	0.06	0.53	0.72	0.06	20.43	1.67	98.57	2.8	4.73	97.68	0	0.31	0	0	14.41	0.01	1.67	4.26	0	34.76	24.59	4.96	0.12	0.6	1.21	0.06	0.29	1.13	20.43	0	0	0	0.87	-3.29	-9.41	49.3	158.14	881.95	407.55	1114.91	654.14	908.23	477.88	1063.13	446.01
16.983	0	0.08	0.04	0.03	0.06	0.48	0.63	0.06	20.8	1.15	98.73	2.02	4.82	96.64	0.01	0.41	0	0	11.94	0.01	1.15	2.35	0	33.05	24.48	3.99	0.1	0.75	1.22	0.05	0.4	0.61	20.8	0	0	0	2.4	-5.21	-9.95	49.2	158.05	883.31	404.93	1116.79	652.13	909.06	475.7	1064.05	444.77
17.016	0	0.07	0.04	0.02	0.06	0.55	0.42	0.06	21.95	1.04	98.9	1.85	9.04	98.17	0.01	0.46	0	0	12.13	0.01	1.04	1.54	0	28.5	17.71	3.52	0.08	0.77	1.44	0.07	0.43	3.2	21.95	0	0	0	2.8	-2.08	-9.59	49.81	160.51	883.7	403.35	1116.6	649.77	908.58	475.39	1065.51	441.69
17.05	0	0.07	0.03	0.02	0.06	0.64	0.25	0.06	21.41	0.66	98.73	2.17	14.27	96.17	0.01	0.66	0.01	0	12.69	0.01	0.66	0.84	0	21.41	10.89	3.01	0.06	0.5	1.69	0.09	0.48	1.86	22.97	0	0	0	-0.66	-5.88	-7.01	50.2	160.41	882.67	402.26	1116.43	648.9	910.62	471.42	1068.32	442.03
17.083	0	0.07	0.03	0.02	0.06	0.71	0.22	0.06	19.69	0.76	98.58	2.32	16.19	92.98	0.01	0.68	0.01	0	13.74	0.01	0.76	0.61	0	19.69	8	2.48	0.05	0.93	1.81	0.12	0.52	1.28	23.38	0	0	0	0.57	-9.08	-9.27	50.5	159.35	886.67	402.12	1117.86	646.51	911.13	471.97	1067.48	441.21
17.117	0	0.05	0.02	0.01	0.05	1.34	0.17	0.06	19.17	0.25	97.31	5.65	23.37	98.09	0.01	0.57	0.01	0.01	13.8	0.01	0.25	0.19	0	19.17	4.95	0.98	0.06	0.83	2.15	0.14	0.61	1.18	29.15	0	0	0	-2.88	-2.31	-13.04	50.23	167.31	887.46	396.5	1127.08	643.05	907.56	472.93	1070.62	435.44
17.15	0	0.05	0.02	0.01	0.05	1.7	0.09	0.06	11.7	0.24	96.6	8.58	28.87	95.29	0.02	0.82	0	0.01	12.48	0.01	0.24	0.12	0	11.7	2	0.68	0.1	0.39	2.5	0.17	0.54	0.29	31.95	0	0	0	-1.45	-6.96	-15.32	49.3	158.69	888.7	390.53	1136.52	647.21	915.18	469.2	1069.39	431.74
17.183	0	0.04	0.02	0.01	0.05	1.95	0.07	0.06	7.6	0.26	96.1	10.08	31.76	90.14	0.02	1.02	0	0.02	12.8	0.01	0.26	0.06	0	7.6	0.79	0.59	0.17	0.22	2.4	0.18	0.42	0.03	33.05	0	0	0	4.79	-10.94	-14.14	50.55	160.47	891.1	391.49	1138.98	652.74	918.07	472.65	1073.51	432.76
17.217	0	0.04	0.01	0.01	0.04	3.74	0.05	0.06	3.37	0.16	92.52	21.61	39.54	91.63	0.02	1.32	0.01	0.04	13.58	0.01	0.16	0.03	0	3.37	0.33	0.34	0.22	0.05	2.87	0.25	0.36	0.47	38.65	0	0	0	1.13	-10.04	-12.61	50.25	160.7	891.98	392.51	1135.38	646.63	917.64	468.18	1074.94	435.32
17.25	0	0.04	0.01	0.01	0.04	4.34	0.04	0.06	2.04	0.68	91.32	22.04	40.98	91.71	0.03	1.92	0.01	0.06	16	0.02	0.68	0.07	0	2.04	0.13	0.34	0.2	0.01	2.69	0.31	0.27	0.78	38.81	0	0	0	3.23	-9.98	-13.27	50.29	157.37	891.04	392.1	1135.69	648.37	918.49	468.37	1072.49	435.97
17.283	0	0.04	0.01	0.01	0.04	4.64	0.04	0.06	0.96	0.96	90.72	18.28	41.26	93.19	0.03	2.51	0.01	0.1	20.13	0.03	1.34	0.17	0	0.96	0.06	0.39	0.21	0.01	2.93	0.39	0.22	3.13	37.35	0	0	0	1.11	-8.92	-11.43	50.5	170.39	889.84	389.87	1138.28	647.36	913.33	465.86	1081.11	436.18
17.317	0	0.04	0.02	0.01	0.05	2.86	0.05	0.06	0.26	0.26	94.28	9.64	36.26	89.68	0.02	2.57	0.02	0.17	20.33	0.05	2.36	0.73	0	0.26	0.04	0.4	0.18	0.01	3.32	0.66	0.16	4.86	32.74	0	0	0	5.64	-11.19	-10.62	50.61	164.8	891.61	390.52	1139.66	651.87	919.05	465.78	1081.45	437.76
17.35	0	0.05	0.02	0.01	0.05	1.66	0.05	0.06	0.21	0.21	96.69	6.74	30.91	88.7	0.02	2.54	0.02	0.2	15.25	0.06	3.88	1.85	0	0.21	0.02	0.34	0.16	0.02	2.95	0.63	0.13	8.37	30.31	0	0	0	-2.88	-11.7	-12.4	49.02	169.57	893.25	384.13	1145.89	644.08	917.84	460.73	1084.7	430.53
17.383	0	0.05	0.02	0.01	0.05	1.04	0.05	0.06	0.12	0.11	97.91	5.42	27.93	73.86	0.02	2.54	0.03	0.29	9.84	0.06	1.95	1.64	0	0.11	0.01	0.37	0.15	0.04	2.49	0.78	0.12	4.37	28.87	0	0	0	-0.65	-16.81	-14.98	47.66	165.54	894.7	383.27	1149.69	646.43	919.96	466.14	1080.94	427.55
17.417	0	0.05	0.02	0.01	0.05	0.87	0.05	0.07	0.11	0.05	98.25	5.45	26.78	89.3	0.02	2.13	0.05	0.26	6.58	0.07	1.49	1.83	0	0.03	0.01	0.34	0.09	0.11	2.05	1.57	0.1	9.09	28.91	0	0	0	-5.05	-11.39	-10.72	47.15	170.9	890.7	379	1147.39	648.94	919.63	456.05	1086.55	419.38
17.45	0	0.05	0.02	0.01	0.05	0.7	0.05	0.06	0.23	0.07	98.59	4.75	25.05	54.45	0.02	1.72	0.07	0.26	4.56	0.09	1.2	0.9	0	0.04	0.02	0.37	0.1	0.23	1.78	1.66	0.12	2.35	28.01	0	0	0	-12.48	-21.11	-10.59	45.15	155.22	877.04	373.9	1144.02	651.59	921.61	457.24	1069.69	410.68
17.484	0	0.05	0.02	0.01	0.05	0.66	0.05	0.07	0.66	0.12	98.68	4.89	24.59	63.69	0.02	1.42	0.12	0.29	3.03	0.07	0.99	0.49	0	0.02	0.03	0.33	0.15	0.66	1.37	2.4	0.09	0.81	28.21	0	0	0	-13.54	-19.19	-9.86	44.85	163.19	876.98	376.24	1137.64	647.44	913.73	454.59	1071.56	413.07
17.517	0	0.05	0.03	0.01	0.06	0.54	0.05	0.06	1.02	0.16	98.92	3.73	22.71	63.16	0.02	0.95	0.16	0.24	2.88	0.04	0.64	0.43	0	0.02	0.04	0.29	0.29	1.02	1.11	2.23	0.1	3.9	26.45	0	0	0	-18.73	-19.3	-7.02	45.26	170.41	876.19	377.39	1133.57	642.71	910.26	451.2	1076.52	413.84
17.55	0	0.06	0.03	0.01	0.06	0.46	0.06	0.06	1.26	0.19	99.08	3.13	21.25	77.32	0.02	0.71	0.19	0.22	2.37	0.03	0.58	0.37	0	0.02	0.07	0.27	0.47	1.26	0.99	2.14	0.12	1.02	25.31	0	0	0	-17.16	-15.87	-7.66	44.71	167.48	877.7	379.81	1134.63	645.75	912.51	452.91	1076.04	416.77
17.584	0	0.07	0.04	0.01	0.06	0.32	0.06	0.06	2.56	0.3	99.37	1.85	17.41	78.46	0.02	0.53	0.3	0.18	2.26	0.01	0.3	0.34	0	0.02	0.13	0.25	0.81	2.56	0.66	1.85	0.13	0.36	21.95	0	0	0	-15.14	-15.54	-8.11	44.41	165.86	877.84	381.2	1132.85	646.86	911.71	452.44	1074.21	419.27
17.617	0	0.07	0.04	0.01	0.07	0.25	0.07	0.06	5.41	0.31	99.49	1.32	14.68	67.89	0.02	0.62	0.31	0.19	2.67	0.01	0.23	0.5	0	0.02	0.26	0.24	1.33	5.41	0.58	1.8	0.17	2.31	19.78	0	0	0	-9.19	-18.26	-9.81	43.79	156.81	879.47	386.02	1126.25	646.17	911.91	456.09	1065.58	424.88
17.65	0	0.08	0.05	0.01	0.08	0.2	0.07	0.06	7.26	0.4	99.61	0.94	11.64	53.39	0.03	0.48	0.4	0.16	2.76	0.01	0.34	0.73	0	0.03	0.57	0.19	2.17	7.26	0.42	1.6	0.2	0.59	17.4	0	0	0	-15.76	-21.32	-4.9	44.26	155.19	875.84	383.9	1114.76	630.94	911.44	452.32	1063.24	420.06
17.684	0	0.1	0.07	0.02	0.09	0.14	0.08	0.06	10.3	0.7	99.73	0.6	7.39	23.46	0.02	0.37	0.7	0.18	2.8	0.02	0.3	0.89	0	0.05	0.82	0.2	4.43	10.3	0.28	1.44	0.35	3.38	14.17	0	0	0	-13.31	-27.91	-8.52	44.49	143.44	875.32	381.72	1109.42	625.47	911.04	453.25	1049.33	415.16
17.717	0	0.1	0.07	0.02	0.09	0.12	0.09	0.06	10.57	0.63	99.76	0.53	6.17	51.32	0.02	0.35	0.63	0.15	2.51	0.01	0.45	1.05	0	0.07	1.33	0.18	4.69	10.57	0.22	1.23	0.46	2.55	13.32	0	0	0	-13.14	-21.74	-7.48	45.2	151.47	875.24	380.48	1109.3	622.64	908.27	453.21	1054.51	413.74
17.751	0	0.11	0.09	0.02	0.1	0.08	0.1	0.06	5.98	0.76	99.79	0.33	3.04	68.67	0.02	0.33	0.76	0.12	1.8	0.02	0.45	0.85	0	0.19	2.16	0.15	5.1	5.98	0.16	0.92	0.99	3.12	9.99	0	0	0	-10.78	-18.08	-8.69	46.01	154.62	877.65	383.29	1108.86	623.19	906.16	455.72	1055.71	416.44
17.784	0	0.11	0.1	0.02	0.1	0.07	0.11	0.06	3.63	0.71	99.79	0.33	1.89	84.11	0.02	0.34	0.71	0.09	1.56	0.03	0.42	0.74	0	0.35	2.95	0.13	4.72	3.63	0.12	0.93	1.67	10.75	8.71	0	0	0	-10.43	-13.67	-9.75	46.48	153.99	880.64	388.61	1105.8	623.54	904.81	456	1054.97	421.87
17.817	0	0.1	0.1	0.02	0.1	0.07	0.11	0.06	4.05	0.67	99.78	0.33	2.17	72.66	0.02	0.33	0.67	0.07	1.8	0.03	0.34	0.53	0	0.34	4.05	0.14	4.39	1.79	0.13	0.96	2	0.59	8.67	0	0	0	-18.29	-17.11	-9.57	45.81	152.57	878.58	385.56	1106.75	618.94	906.49	457.7	1052.76	414.32
17.851	0	0.1	0.1	0.02	0.1	0.07	0.11	0.06	4.86	0.52	99.79	0.33	3.01	79.03	0.01	0.33	0.52	0.05	2.17	0.03	0.36	0.73	0	0.54	3.15	0.12	3.72	0.45	0.1	1.08	4.86	10.81	8.86	0	0	0	-11.86	-15.36	-8.37	46.14	158.88	883.59	388.43	1109.05	621.34	907.17	458.92	1061.33	420.49
17.884	0	0.1	0.1	0.02	0.1	0.07	0.1	0.06	5.54	0.46	99.79	0.33	3.52	75.94	0.01	0.25	0.46	0.03	2.17	0.04	0.29	0.7	0	0.68	1.92	0.1	2.75	0.13	0.11	0.91	5.54	52.58	9.01	0	0	0	-9.77	-16.25	-9.82	46.85	157.18	885.9	387.63	1112.36	622.08	909.64	461	1061.13	419.12
17.917	0	0.1	0.1	0.02	0.1	0.07	0.11	0.06	5.82	0.41	99.79	0.33	2.89	85.49	0.01	0.27	0.41	0.02	1.89	0.03	0.25	0.62	0	0.69	1.61	0.09	2.49	0.14	0.11	0.79	5.82	24.01	8.44	0	0	0	-11.53	-13.13	-7	47.95	149.92	889.87	391.97	1101.13	609.96	912.85	457.04	1058.85	423.02
17.951	0	0.1	0.11	0.02	0.1	0.06	0.11	0.06	7.84	0.38	99.79	0.33	2.09	40.94	0.01	0.3	0.29	0.02	1.44	0.03	0.38	0.82	0	0.9	1.27	0.06	1.87	0.12	0.08	0.54	8.43	15.18	7.84	0	0	0	-10.47	-23.83	-9.89	47.98	138.01	891.3	394.13	1096.08	606.76	914.52	460.62	1047.22	422.69
17.984	0	0.1	0.1	0.02	0.1	0.07	0.1	0.06	7.56	0.51	99.79	0.33	2.5	25.97	0.01	0.27	0.3	0.02	1.58	0.05	0.51	1.06	0	0.89	0.91	0.06	1.85	0.21	0.08	0.55	7.56	11.91	8.18	0	0	0	-18.34	-27.24	-9.08	47.64	132.26	893.54	397.58	1089.09	596.65	917.22	464.08	1042.28	421.07
18.017	0	0.1	0.11	0.02	0.1	0.06	0.11	0.06	7.23	0.85	99.78	0.33	1.76	21.39	0.01	0.23	0.31	0.02	2.01	0.05	1.24	1.36	0	0.85	0.6	0.05	1.72	0.6	0.08	0.57	7.23	7.32	7.6	0	0	0	-9.78	-28.51	-6.85	50.76	118.11	893.34	402.76	1075.29	591.03	919.6	463.61	1032.42	428.64
18.051	0	0.1	0.11	0.03	0.1	0.06	0.11	0.06	6.91	0.92	99.77	0.33	0.87	4.74	0.02	0.22	0.25	0.03	3.36	0.07	2.83	2.33	1.79	0.92	0.63	0.04	1.64	0.86	0.06	0.59	6.98	5.23	6.91	0	0	0	-11.72	-37	-9.58	49.47	109.56	897.2	401.1	1072.68	583.55	921.78	460.14	1025.57	425.04
18.084	0	0.1	0.12	0.03	0.1	0.07	0.11	0.06	6.63	0.99	99.77	0.33	0.64	6.95	0.02	0.19	0.28	0.03	4.52	0.12	3.59	3.02	1.26	0.99	0.59	0.03	1.23	1.77	0.05	0.64	6.63	2.35	6.75	0	0	0	-21.83	-34.97	-7.43	49.48	118.17	898.22	399.19	1063.7	566.75	915.13	454.9	1027.68	418.87
18.118	0	0.1	0.11	0.03	0.1	0.07	0.11	0.06	5.8	0.85	99.77	0.33	0.87	9.64	0.03	0.14	0.3	0.03	5.32	0.2	4.73	4.33	0.28	0.85	0.65	0.03	0.99	1.51	0.05	0.64	5.8	2.92	7.03	0	0	0	-20.85	-33.19	-8.38	50.41	113.16	898.36	398.25	1062.49	564.24	917.51	455.82	1023.78	416.94
18.151	0	0.11	0.11	0.03	0.1	0.08	0.11	0.06	6.04	0.76	99.77	0.33	1.43	20.2	0.05	0.11	0.34	0.03	6.37	0.36	4.67	5.56	0	0.76	0.81	0.02	0.88	1.15	0.06	0.73	6.04	3.47	7.08	0	0	0	-21.67	-28.87	-8.82	50.98	118.63	898.7	395.12	1062.21	560.43	913.69	450.6	1026.53	413.97
18.184	0	0.11	0.12	0.03	0.1	0.07	0.11	0.06	6.36	0.71	99.76	0.33	0.95	30.16	0.05	0.08	0.39	0.05	5.21	0.53	3.86	5.24	0	0.71	0.64	0.02	0.6	0.48	0.06	0.72	6.36	1.87	6.6	0	0	0	-15.73	-26.2	-6.39	50.4	121.06	897.76	391.34	1063.79	559.81	915.1	448.59	1030.75	412.81
18.218	0	0.11	0.12	0.03	0.1	0.06	0.11	0.06	5.39	0.51	99.76	0.33	0.28	43.93	0.05	0.05	0.51	0.06	4.15	0.63	3.64	4.83	0.11	0.51	0.48	0.01	0.51	0.26	0.08	0.87	5.39	1.47	6.23	0	0	0	-10.61	-23.22	-5.35	48.71	116.46	896.05	393.48	1058.33	560.12	914.4	446.64	1027.11	417.33
18.251	0	0.11	0.12	0.03	0.1	0.06	0.11	0.06	5.1	0.6	99.76	0.33	0.41	28.49	0.04	0.04	0.6	0.06	3.66	0.66	2.99	3.63	0.61	0.47	0.35	0.01	0.35	0.27	0.08	0.83	5.1	3.84	6.3	0	0	0	-14.74	-26.6	-6.69	49.51	113.07	895.78	396.47	1055.21	559.73	913.36	448.79	1022.22	418.22
18.284	0	0.11	0.12	0.02	0.1	0.06	0.11	0.06	5.62	0.8	99.75	0.33	0	49.28	0.03	0.03	0.8	0.06	2.44	0.72	2.36	2.15	1.67	0.4	0.29	0.01	0.25	0.26	0.09	0.82	5.62	0.85	6.2	0	0	0	-13.54	-22.14	-2.82	47.33	113.42	897.84	399.39	1051.5	554.66	915.96	450.78	1025.62	421.82
18.318	0	0.12	0.13	0.03	0.11	0.05	0.11	0.06	5.44	1.42	99.73	0.33	0	23.78	0.04	0.02	1.42	0.04	2.27	0.87	2.23	2.12	3.38	0.39	0.19	0.01	0.16	0.25	0.11	0.81	5.63	0.48	5.44	0	0	0	-17.9	-27.82	-5.83	49.64	110.17	899.26	402.28	1049.68	554.17	915.18	454.28	1020.29	421.3
18.351
18.384
18.418
18.451
18.485
18.518
18.551
18.585
18.618
18.651
18.685
18.718
18.752
18.785
18.818
18.852
18.885
18.918
18.952
18.985
19.018
19.052
19.085
19.119
19.152
19.185
19.219
19.252
19.285
19.319
19.352
19.385
19.419
19.452
19.486
19.519
19.552
19.586
19.619
19.652
19.686
19.719
19.753
19.786
19.819
19.853
19.886
19.919
19.953
19.986
20.019
20.053
20.086
20.12
20.153
20.186
20.22
20.253
20.286
20.32
20.353
20.386
20.42
20.453
20.487
20.52
20.553
20.587
20.62
20.653
20.687
20.72
20.754
20.787
20.82
20.854
20.887
20.92
20.954
20.987
21.02
21.054
21.087
21.121
21.154
21.187
21.221
21.254
21.287
21.321
21.354
21.387
21.421
21.454
21.488
21.521
21.554
21.588
21.621
21.654
21.688
21.721
21.755
21.788
21.821
21.855
21.888
21.921
21.955
21.988
22.021
22.055
22.088
22.122
22.155
22.188
22.222
22.255
22.288
22.322
22.355
22.388
22.422
22.455
22.489
22.522
22.555
22.589
22.622
22.655
22.689
22.722
22.756
22.789
22.822
22.856
22.889
22.922
22.956
22.989
23.022
23.056
23.089
23.123
23.156
23.189
23.223
23.256
23.289
23.323
23.356
23.389
23.423
23.456
23.49
23.523
23.556
23.59
23.623
23.656
23.69
23.723
23.757
23.79
23.823
23.857
23.89
23.923
23.957
23.99
24.023
24.057
24.09
24.124
24.157
24.19
24.224
24.257
24.29
24.324
24.357
24.39
24.424
24.457
24.491
24.524
24.557
24.591
24.624
24.657
24.691
24.724
24.758
24.791
24.824
24.858
24.891
24.924
24.958
24.991
25.024
25.058
25.091
25.125
25.158
25.191
25.225
25.258
25.291
25.325
25.358
25.391
25.425
25.458
25.492
25.525
25.558
25.592
25.625
25.658
25.692
25.725
25.759
25.792
25.825
25.859
25.892
25.925
25.959
25.992
26.025
26.059
26.092
26.126
26.159
26.192
26.226
26.259
26.292
26.326
26.359
26.392
26.426
26.459
26.493
26.526
26.559
26.593	0	0.04	0.01	0.02	0.04	4.76	0.06	0.09	8.36	8.36	90.49	24.03	33.86	92.66	0.48	2.09	0.05	1.44	16.32	0.06	8.72	9.84	0	8.36	5.52	3.59	5.45	6.23	0.01	8.12	0.01	0.04	39.51	0	0	0	6.98	-9.32	0.09	55.98	183.31	871.03	363.73	1189.53	706.48	937.42	448.01	1119.85	430.09
26.626	0	0.03	0.01	0.02	0.03	10.84	0.04	0.1	5.52	5.52	78.31	35.85	42.18	94.63	0.41	3.82	0.07	0.65	25.06	0.13	10.6	15.96	0	5.52	3.29	10.48	3.52	4.93	0.02	8.56	0.01	0.07	43.05	0	0	0	0.61	-7.65	-4.5	54.71	179.72	881.07	369.68	1184.19	695.1	935.46	448.77	1113.9	427.4
26.659	0	0.03	0.01	0.02	0.03	11.21	0.04	0.11	3.65	3.44	77.57	35.2	43.93	95.17	0.31	4.58	0.07	0.52	26.07	0.16	9.87	15.57	0	3.44	2.12	16.51	2.33	3.65	0.03	11.27	0.01	0.05	42.87	0	0	0	0.3	-7.1	-3.34	54.53	174.5	883.18	371.14	1179.92	690.44	938.51	445.33	1112.29	429.51
26.693	0	0.04	0.01	0.02	0.04	5.66	0.04	0.13	2.43	1.97	88.68	18.36	38.7	95.02	0.19	3.68	0.04	0.38	23.75	0.14	8.44	13.66	0	1.97	1.19	16.25	1.33	2.43	0.06	15.46	0.01	0.02	37.38	0	0	0	1.21	-7.26	-3.07	55.2	180.3	887.92	371.7	1178.42	683.47	937.41	445.68	1116.97	429.34
26.726	0	0.04	0.01	0.02	0.04	4.33	0.05	0.13	1.9	1.9	91.35	13.52	36.88	97.09	0.15	3.98	0.04	0.31	23.21	0.14	6.96	14.16	0	1.9	1.18	21.03	1	1.75	0.08	15.8	0	0.03	35.12	0	0	0	-0.88	-4.46	-3.8	55.1	176.71	891.29	374.11	1173.38	674.9	937.84	448.1	1113.35	427.51
26.76	0	0.04	0.01	0.02	0.05	2.33	0.05	0.14	2.16	2.16	95.35	10.59	33.25	95.48	0.14	3.66	0.03	0.28	15.31	0.15	3.61	9.53	0	2.16	1.14	23.57	0.76	0.83	0.09	18.31	0	0.03	33.39	0	0	0	-3.47	-6.75	-3.79	54.79	175.41	893.19	377.8	1167.71	669.27	936.6	449.52	1110.78	428.82
26.793	0	0.05	0.02	0.02	0.05	1.36	0.06	0.12	2.21	2.21	97.28	5.36	28.28	90.96	0.12	3.83	0.03	0.29	14.71	0.13	3.26	8.43	0	2.21	1.09	22.35	0.86	0.82	0.09	14.61	0.01	0.07	28.81	0	0	0	-3.23	-10.46	-1.81	55.1	176.9	893.71	376.04	1162.2	660.26	935.68	445.29	1111.74	428.08
26.826	0	0.06	0.02	0.02	0.06	1.15	0.06	0.11	3.11	2.72	97.7	4.36	26.59	91	0.12	3.4	0.03	0.28	14.4	0.13	2.72	10.1	0	3.11	1.34	23.4	0.92	0.91	0.07	12.12	0.01	0.09	27.45	0	0	0	-8.7	-10.43	-2.15	54.61	174.48	892.95	378.19	1154.45	651.22	932.64	448.41	1105.52	424.84
26.86	0	0.06	0.02	0.02	0.06	1.04	0.07	0.1	3.6	2.35	97.92	3.95	25.77	97.24	0.08	3.83	0.03	0.19	13.84	0.15	2.35	9.95	0	3.6	1.23	21.15	0.75	0.58	0.06	9.62	0.01	0.07	26.8	0	0	0	-2.12	-4.2	-3.08	56.28	170.51	896.74	377.38	1156.06	650.98	936.4	448.37	1105.33	425.22
26.893	0	0.07	0.03	0.03	0.06	0.73	0.07	0.09	3.53	2.39	98.55	2.43	22.36	96.49	0.05	3.05	0.03	0.18	13.6	0.15	2.39	13.41	0	3.53	1.27	20.82	0.59	0.68	0.06	8.23	0.01	0.04	23.7	0	0	0	-4.37	-5.43	-5.32	55.74	167.83	897.01	377.64	1151.64	646.73	932.92	446.96	1098.97	422.61
26.926	0	0.08	0.03	0.04	0.06	0.62	0.08	0.08	3.2	3.2	98.75	1.85	20.45	97.59	0.04	2.79	0.03	0.16	14.28	0.17	3.47	18.69	0	3.2	1.31	17.63	0.59	0.66	0.06	6.73	0.01	0.09	21.96	0	0	0	-0.68	-3.5	-3.08	57.14	168.33	900.27	377.9	1153.77	646.61	937.97	445.79	1105.16	426.18
26.96	0	0.08	0.04	0.03	0.07	0.52	0.08	0.08	3.13	3.13	98.96	1.42	18.83	98.43	0.03	2.71	0.03	0.18	14.38	0.19	3.2	15.09	0	3.13	1.63	15.36	0.68	0.56	0.06	6.74	0.01	0.07	20.3	0	0	0	0.46	1.3	-4.6	57.69	164.09	897.17	378.42	1145.52	642.24	932.9	446.09	1095.58	424.6
26.993	0	0.08	0.05	0.03	0.07	0.41	0.09	0.08	2.47	2.47	99.18	1.09	16.81	97.65	0.02	2.2	0.03	0.18	13.87	0.17	3.02	14.18	0	2.47	1.69	14.09	0.89	0.95	0.05	6.26	0.01	0.11	18.42	0	0	0	-0.04	-3.36	-3.78	57.46	169	900.39	376.08	1150.51	640.96	935.28	444.69	1102.87	422.98
27.026	0	0.08	0.05	0.03	0.08	0.31	0.09	0.08	2.08	2.08	99.39	0.84	14.34	97.75	0.02	1.63	0.04	0.17	12.32	0.18	2.85	9.51	0	2.08	1.74	13.89	0.95	1.16	0.05	5.66	0.01	0.03	16.57	0	0	0	4.98	-3.13	-6.18	59.83	170.25	901.04	378.16	1147.96	640.67	930.99	451.01	1098.94	423.14
27.06	0	0.08	0.06	0.02	0.08	0.27	0.09	0.07	1.89	1.68	99.47	0.73	13.59	97.57	0.01	1.32	0.04	0.14	11.73	0.2	1.68	7.07	0	1.89	1.67	12.19	1	1.27	0.04	5.06	0.01	0.13	15.58	0	0	0	1.29	-3.53	-5.26	58.43	166.7	900.8	377.24	1143.29	634.14	931.44	446.24	1096.29	421.44
27.093	0	0.09	0.06	0.03	0.08	0.25	0.09	0.07	1.78	1.5	99.5	0.69	13.37	98.45	0.01	1.15	0.04	0.13	11.42	0.22	1.5	9.29	0	1.78	1.04	10.46	0.98	1.17	0.04	5.05	0.01	0.2	15.25	0	0	0	5.97	-1.25	-5.5	60.73	171.27	903.7	378.43	1146.09	636.88	931.4	447.88	1101.06	424.52
27.127	0	0.1	0.08	0.03	0.09	0.19	0.1	0.07	1.49	0.98	99.62	0.44	10.92	98.26	0.01	0.84	0.03	0.12	12.53	0.21	0.98	9.99	0	1.49	0.91	9.61	1.03	0.87	0.04	4.32	0.01	0.12	12.11	0	0	0	5.56	-1.84	-6.82	60.74	171.4	903.11	378.95	1143.96	634.55	928.7	451.48	1097.58	422.17
27.16	0	0.1	0.08	0.03	0.09	0.17	0.11	0.07	1.46	0.85	99.65	0.38	10.16	98.45	0.01	0.8	0.03	0.11	13.47	0.2	0.85	7.56	0	1.46	0.75	6.96	1.24	0.97	0.03	3.79	0.01	0.21	10.95	0	0	0	2.68	1.24	-6.02	59.61	170.37	903.63	379.67	1141.89	632.47	929.19	447.43	1097.85	423.41
27.193	0	0.1	0.08	0.03	0.09	0.19	0.11	0.07	1.32	0.7	99.61	0.39	11.2	98.7	0.01	0.65	0.04	0.1	14.91	0.18	0.7	8.03	0	1.32	0.58	6.05	1.26	0.69	0.03	4.12	0.01	0.42	11.17	0	0	0	0.83	0.34	-6.01	58.87	169.63	902.48	379.13	1142.86	633.33	929.63	447.84	1097.31	422.17
27.227	0	0.1	0.09	0.03	0.09	0.2	0.11	0.07	1.1	0.74	99.61	0.34	11.27	98.41	0.01	0.61	0.05	0.08	16.81	0.21	0.74	7.94	0	1.1	0.42	4.58	1.36	0.42	0.03	4.03	0.01	0.18	10.34	0	0	0	1.97	1.38	-6.83	59.44	173.43	900.13	378.68	1143.62	636.09	925.89	450.08	1096.95	421.47
27.26	0	0.11	0.08	0.03	0.09	0.26	0.11	0.07	0.81	0.81	99.49	0.37	13.42	98.08	0.01	0.71	0.05	0.08	20.69	0.3	0.94	12.1	0	0.81	0.27	4.43	0.98	0.12	0.05	5.45	0.01	0.34	10.72	0	0	0	1.89	2.34	-6.9	59.16	170.01	897.33	377.82	1145.54	640.84	927.3	449.73	1094.95	421.48
27.293	0	0.12	0.09	0.05	0.09	0.26	0.11	0.07	0.54	0.54	99.49	0.37	13.4	98.67	0.01	0.84	0.06	0.07	21.13	0.34	1.08	18.96	0	0.54	0.17	3.67	1.08	0.05	0.05	6.25	0.01	0.31	10.47	0	0	0	0.74	-0.47	-7.06	58.92	170.28	898.79	379.41	1143.9	638.83	926.78	450.42	1094.7	422.19
27.327	0	0.13	0.09	0.05	0.09	0.23	0.11	0.08	0.3	0.3	99.53	0.35	12.71	96.48	0.01	0.85	0.07	0.07	20.61	0.39	0.99	21.89	0	0.3	0.12	2.84	1	0.03	0.07	8.96	0.01	0.13	9.91	0	0	0	-0.96	-5.45	-5.98	58.07	170.16	893.85	377.41	1138.62	635.31	923.06	448.9	1090.74	419.91
27.36	0	0.12	0.09	0.05	0.09	0.22	0.11	0.09	0.26	0.26	99.55	0.33	12.42	95.44	0.01	0.94	0.07	0.08	19.91	0.46	0.94	19.33	0	0.26	0.1	2.96	0.82	0.02	0.09	11.44	0.01	0.15	9.88	0	0	0	1.3	-6.8	-6.53	58.15	170	893.2	375.68	1140.89	637.96	923.23	448.54	1090.67	419.22
27.393	0	0.12	0.09	0.04	0.1	0.22	0.11	0.1	0.18	0.18	99.56	0.33	12.26	97.86	0.01	1.01	0.08	0.08	19.99	0.57	0.8	16.9	0	0.18	0.06	2.48	0.73	0.04	0.11	13.22	0	0.31	9.61	0	0	0	5.24	-2.88	-6.21	60.2	171.03	899.28	379.61	1142.24	638.62	926.43	449.21	1095.8	425.38
27.427	0	0.11	0.09	0.03	0.1	0.22	0.11	0.12	0.12	0.12	99.57	0.33	12.21	98.28	0.01	0.97	0.08	0.08	19.68	0.73	0.81	12.63	0	0.12	0.06	2.29	0.64	0.07	0.12	16.85	0	0.05	9.68	0	0	0	3.95	-1.78	-6.53	59.39	174.95	895.92	377.55	1143.75	640.08	923.42	451.4	1095.83	421.74
27.46	0	0.11	0.09	0.04	0.09	0.28	0.11	0.12	0.15	0.12	99.44	0.41	14.02	94.56	0.01	1.01	0.09	0.09	23.02	0.97	1.3	14.31	0	0.12	0.06	2.63	0.59	0.15	0.12	16.83	0	0.16	10.27	0	0	0	-0.58	-7.72	-7.34	57.41	171.98	896.92	377.6	1143.01	637.7	923.97	449.99	1093.28	419.78
27.494	0	0.11	0.08	0.04	0.09	0.33	0.11	0.13	0.32	0.11	99.33	0.44	15.42	97.58	0.01	0.99	0.11	0.08	23.64	1.14	1.78	18.28	0	0.1	0.07	2.37	0.56	0.32	0.16	20.16	0	0.57	11.58	0	0	0	2.12	-3.52	-6.65	59.18	165.71	895.34	378.91	1137.11	635.07	924.73	450.01	1087.97	421.52
27.527	0	0.1	0.07	0.04	0.08	0.49	0.1	0.17	0.22	0.11	99.02	0.57	18.93	98.38	0.02	0.86	0.11	0.08	25.94	1.13	1.54	16.81	0	0.09	0.06	1.89	0.71	0.22	0.2	25.39	0	0.37	13.85	0	0	0	3.95	-1.47	-5.16	59.92	172.16	896.89	378.13	1140.16	636.57	925	447.43	1095.54	423.85
27.56	0	0.11	0.07	0.04	0.08	0.43	0.1	0.15	0.23	0.11	99.14	0.52	17.82	95.73	0.02	0.78	0.11	0.09	25	1.22	1.61	17.57	0	0.09	0.08	1.98	0.69	0.23	0.19	23.43	0	0.04	13.21	0	0	0	0.81	-6.46	-7.44	57.76	172.52	894.65	378.51	1140.94	638.76	921.57	452.26	1091.16	420.63
27.594	0	0.1	0.07	0.03	0.08	0.34	0.1	0.2	0.13	0.12	99.32	0.53	16.18	98.69	0.02	0.67	0.12	0.09	20.38	1.32	1.33	12.18	0	0.07	0.09	2.19	0.66	0.13	0.32	29.6	0	0.04	13.38	0	0	0	-4.19	-0.4	-6.94	56.22	163.27	892.76	381.62	1134.86	637.06	923.21	449.05	1084.36	422.84
27.627	0	0.1	0.07	0.03	0.09	0.27	0.1	0.19	0.11	0.11	99.47	0.49	14.32	98.34	0.02	0.7	0.11	0.09	17.28	1.28	1.22	8.28	0	0.07	0.09	2.21	0.72	0.11	0.34	29.47	0	0.04	12.82	0	0	0	-2.66	-1.6	-6.45	56.9	166.94	892.71	381.99	1134.44	637.03	921.5	450.17	1086.35	423.88
27.66	0	0.09	0.07	0.02	0.09	0.2	0.09	0.23	0.12	0.12	99.54	0.5	12.09	97.8	0.02	0.8	0.12	0.1	11.96	1.16	1.31	7	0	0.06	0.09	2.18	0.67	0.11	0.44	33.52	0	0.05	12.88	0	0	0	-3.42	-3.03	-6.17	56.63	166.24	892.01	381.42	1133.98	636.28	921.66	449.88	1085.73	423.08
27.694	0	0.1	0.08	0.02	0.09	0.17	0.09	0.29	0.12	0.12	99.42	0.45	10.86	98.62	0.03	0.97	0.12	0.1	10.69	1.11	1.36	6.99	0	0.05	0.08	2.83	0.67	0.07	0.69	38.61	0	0.12	12.23	0	0	0	-2.25	0.64	-6.33	57.14	166	891.42	382	1132.36	635.76	920.64	450.79	1084.38	423.41
27.727	0	0.1	0.08	0.02	0.09	0.16	0.09	0.26	0.12	0.12	99.47	0.42	10.12	98.05	0.03	0.88	0.12	0.1	10.23	0.87	1.22	6.66	0	0.05	0.06	2.71	0.67	0.07	0.68	36.66	0	0.04	11.66	0	0	0	-1.15	-2.41	-6.25	57.3	167.05	889.39	379.92	1132.9	636.91	919.36	449.9	1084.1	422.26
27.761	0	0.1	0.08	0.03	0.09	0.16	0.1	0.19	0.1	0.1	99.62	0.37	10.3	98.48	0.03	0.79	0.1	0.11	12.44	0.75	1.13	7.39	0	0.07	0.07	3.08	0.7	0.1	0.49	28.58	0	0.19	10.91	0	0	0	0.05	1.15	-7.21	57.72	163.57	889.48	379.63	1133.76	637.02	921.12	452.4	1081.55	420.51
27.794	0	0.1	0.09	0.03	0.09	0.16	0.1	0.16	0.12	0.1	99.68	0.34	9.75	98.55	0.03	0.88	0.1	0.12	12.8	0.75	1.15	8.5	0	0.09	0.09	3.37	0.65	0.12	0.41	24.53	0	0.08	10.27	0	0	0	-1.65	0.91	-6.91	57.28	164.49	889.44	381.04	1131.45	635.4	919.71	452.45	1081.23	421.34
27.827	0	0.1	0.09	0.03	0.09	0.17	0.1	0.14	0.2	0.1	99.67	0.34	10.26	98.09	0.03	1.1	0.09	0.12	14.23	0.7	1.05	7.98	0	0.1	0.11	3.23	0.85	0.2	0.38	21.59	0	0.06	10.16	0	0	0	-0.4	2.3	-5.11	58.07	169.97	888.35	382.85	1129.26	636.45	916.82	451.65	1084.82	425.83
27.861	0	0.1	0.09	0.03	0.1	0.17	0.1	0.1	0.33	0.15	99.67	0.33	10.22	96.56	0.04	1.22	0.09	0.11	14.42	0.69	0.95	7.64	0	0.15	0.14	2.85	1.04	0.33	0.28	13.47	0	0.04	10.05	0	0	0	-4.51	-5.32	-4.61	56.51	172.5	887.86	382.37	1128.83	634.91	915.35	450.03	1086.02	424.91
27.894	0	0.1	0.09	0.03	0.1	0.16	0.1	0.1	0.45	0.2	99.69	0.33	9.57	96.13	0.03	1.14	0.08	0.1	13.94	0.62	0.8	7.75	0	0.2	0.24	2.94	1.51	0.45	0.25	11.88	0	0.14	9.63	0	0	0	-5.22	-5.93	-4.47	56.37	170.43	888.36	382.29	1128.75	633.65	916.97	450.48	1085.35	424.09
27.927	0	0.1	0.09	0.02	0.1	0.14	0.11	0.09	0.53	0.26	99.72	0.33	8.68	96.87	0.03	0.88	0.09	0.1	12.76	0.64	0.82	5.59	0	0.26	0.37	2.6	1.68	0.53	0.24	10.47	0	0.52	9.33	0	0	0	-4.63	-4.83	-4.41	56.52	168.84	888.78	378.98	1134.3	635.76	921.11	449.43	1087.58	421.24
27.961	0	0.1	0.09	0.02	0.1	0.15	0.11	0.08	0.58	0.41	99.69	0.33	9.31	98.25	0.03	0.71	0.09	0.13	14.11	0.63	0.77	5.4	0	0.41	0.58	2.17	1.97	0.47	0.24	7.95	0	0.29	9.43	0	0	0	0.95	-1.86	-6.03	58.74	167.81	890.52	381.22	1134.18	637.26	920.92	455.1	1085.58	422.7
27.994	0	0.1	0.09	0.02	0.1	0.15	0.11	0.08	0.82	0.49	99.69	0.33	9.29	97.15	0.03	0.74	0.09	0.13	14.06	0.66	0.92	5.06	0	0.49	0.82	2.06	2.22	0.43	0.22	6.89	0	0.3	9.56	0	0	0	0.1	-4.35	-4.52	58.22	165.28	892.08	381.02	1135.66	637.73	925.17	451.55	1088.23	424.58
28.027	0	0.1	0.1	0.02	0.1	0.14	0.11	0.07	1.03	0.63	99.72	0.33	8.2	96.76	0.03	0.71	0.08	0.15	13.45	0.65	1.17	4.33	0	0.63	1.03	1.98	2.18	0.41	0.19	5.68	0	0.32	8.96	0	0	0	2.14	-5.02	-3.58	58.95	165.88	893.04	380.83	1137.75	639.45	927.35	451.1	1091.38	426.36
28.061	0	0.11	0.1	0.03	0.1	0.14	0.12	0.07	1.05	0.92	99.72	0.33	7.93	94.01	0.02	0.5	0.08	0.17	15.31	0.61	1.23	6.08	0	0.92	1.05	2.01	2.59	0.29	0.17	4.56	0	0.26	8.05	0	0	0	-2.36	-8.23	-2.91	56.74	161.14	894.28	379.03	1140.01	638.08	932.24	446.98	1091.76	424.16
28.094	0	0.11	0.1	0.03	0.1	0.13	0.12	0.07	0.87	0.87	99.75	0.33	7.16	92.94	0.02	0.38	0.08	0.19	13.44	0.54	1.35	5.79	0	0.87	0.83	1.84	2.08	0.26	0.15	4.29	0	0.1	8.04	0	0	0	-1.58	-9.11	-5.08	56.62	163.96	897.7	380.3	1143.51	640.62	931.52	448.92	1093.65	424.55
28.128	0	0.1	0.1	0.02	0.1	0.12	0.11	0.06	1.26	1.22	99.76	0.33	6.93	94.68	0.02	0.34	0.08	0.23	12.01	0.57	1.22	4.47	0	1.26	0.84	1.55	1.53	0.19	0.11	2.8	0	0.14	8.46	0	0	0	-0.01	-7.6	-4.85	57.45	165.04	902.46	381.83	1147.42	641.72	935.5	450.08	1098.9	426.85
28.161	0	0.1	0.1	0.03	0.1	0.12	0.11	0.06	1.38	1.38	99.77	0.33	6.54	88.92	0.02	0.27	0.09	0.27	11.37	0.65	1.44	4.74	0	1.38	0.59	1.56	1.04	0.17	0.09	2.54	0	0.11	8.42	0	0	0	-2.52	-11.59	-5.48	56.35	165.51	905.76	381.48	1147.78	637.67	936.15	448.83	1099.91	424.81
28.194	0	0.1	0.1	0.02	0.1	0.11	0.11	0.06	1.34	1.34	99.77	0.33	5.87	91.91	0.02	0.24	0.1	0.26	10.26	0.7	1.51	4	0	1.34	0.52	1.72	1.08	0.19	0.1	2.67	0	0.23	8.24	0	0	0	-2.23	-9.85	-4.98	56.89	165.6	909.81	380.62	1152.17	636.33	941.18	449.35	1104.79	423.72
28.228	0	0.1	0.1	0.02	0.1	0.11	0.11	0.06	1.59	1.59	99.77	0.33	5.88	90.61	0.02	0.2	0.12	0.25	10.33	0.8	1.95	4.08	0	1.59	0.37	1.72	0.88	0.15	0.08	2.41	0	0.1	8.44	0	0	0	-0.37	-10.67	-6.11	57.13	163.93	913.43	380.85	1154.57	637.26	943.47	448.22	1105.68	424.5
28.261	0	0.11	0.1	0.03	0.09	0.12	0.11	0.06	1.22	1.22	99.76	0.33	6.36	89.6	0.01	0.18	0.13	0.23	11.52	0.96	2.4	5.68	0	1.22	0.25	1.72	0.71	0.08	0.09	2.84	0	0.21	8.46	0	0	0	2.15	-11.23	-7.26	58.09	161.33	918.01	380.54	1156.91	635.19	947.03	449.09	1106.38	423.9
28.294	0	0.11	0.11	0.03	0.1	0.12	0.11	0.06	0.99	0.99	99.76	0.33	6.26	91.47	0.02	0.17	0.16	0.25	12.18	1.26	2.53	5.94	0	0.99	0.16	1.52	0.61	0.05	0.1	3.34	0	0.11	8.08	0	0	0	1.61	-10.14	-8.11	57.67	165.19	917.61	376.83	1161.3	635.09	945.85	447.43	1108.94	421.19
28.328	0	0.11	0.11	0.03	0.1	0.11	0.11	0.07	0.81	0.81	99.77	0.33	5.78	88.05	0.02	0.17	0.21	0.27	11.97	1.46	2.99	5.84	0	0.81	0.13	1.36	0.45	0.04	0.1	3.73	0	0.1	7.85	0	0	0	1.83	-12.02	-7.69	57.53	162.5	919.07	376.75	1162.99	636.43	949.33	446.57	1109.85	421.29
28.361	0	0.11	0.11	0.03	0.1	0.11	0.11	0.07	0.63	0.63	99.77	0.33	5.7	89.88	0.02	0.16	0.23	0.28	11.5	2.02	3.27	7.47	0	0.63	0.11	1.45	0.38	0.02	0.12	4.08	0	0.36	8.02	0	0	0	1.29	-11.08	-7.12	57.88	159.24	919.57	376.11	1161.69	634.56	951.59	444.84	1108.82	419.59
28.394	0	0.12	0.1	0.04	0.09	0.12	0.11	0.07	0.48	0.48	99.76	0.33	5.89	87.13	0.02	0.15	0.27	0.27	12.08	2.47	3.97	9.21	0	0.48	0.08	1.49	0.39	0.02	0.14	4.72	0	0.49	8.22	0	0	0	-0.4	-12.44	-6.68	57.26	160.92	919.73	375.93	1161.49	633.65	950.96	443.26	1110.12	419.48
28.428	0	0.12	0.1	0.04	0.09	0.13	0.1	0.07	0.33	0.33	99.74	0.33	6.73	92.76	0.02	0.16	0.33	0.25	12.41	2.79	3.87	9.41	0	0.29	0.07	1.64	0.36	0.02	0.17	6.06	0	0.21	8.81	0	0	0	0.76	-9.24	-6.27	57.92	160.69	919.82	374.03	1163.94	633.93	953.16	443.1	1111.88	418
28.461	0	0.12	0.1	0.04	0.09	0.13	0.1	0.07	0.37	0.37	99.73	0.33	7.04	93.32	0.02	0.18	0.37	0.25	12.61	3.32	3.68	11.73	0	0.27	0.05	1.68	0.32	0.01	0.2	6.45	0	0.15	8.96	0	0	0	1.37	-8.82	-5.93	58.46	160.91	921.84	374.94	1165.79	634.21	955.53	445.06	1114.28	418.78
28.495	0	0.12	0.1	0.04	0.09	0.13	0.11	0.08	0.47	0.47	99.75	0.33	6.69	94.12	0.02	0.16	0.47	0.21	12.62	3.39	3.18	10.06	0	0.15	0.04	1.51	0.32	0.02	0.28	9.9	0	0.14	8.43	0	0	0	3.54	-8.14	-6.59	59.51	161.85	925.68	375.93	1167.88	634.29	957.13	445.99	1116.88	420
28.528	0	0.12	0.1	0.04	0.09	0.13	0.11	0.09	0.5	0.5	99.73	0.33	7.33	87.32	0.02	0.16	0.5	0.22	13.26	3.31	2.93	10.17	0	0.11	0.05	1.46	0.31	0.02	0.4	12.18	0	0.08	8.69	0	0	0	0.04	-12.35	-7.41	57.69	161.64	925.57	375.98	1166.87	632.73	955.51	445.37	1114.89	418.39
28.561	0	0.13	0.1	0.04	0.09	0.13	0.11	0.09	0.55	0.55	99.74	0.33	6.84	88.53	0.02	0.2	0.55	0.21	12.44	3.42	3.23	12.94	0	0.1	0.05	1.38	0.31	0.02	0.43	12.33	0	0.14	8.69	0	0	0	2.02	-11.78	-7.52	58.51	160.66	925.96	374.92	1168.15	632.76	957.02	446.4	1115.04	417.42
28.595	0	0.13	0.1	0.04	0.1	0.12	0.11	0.11	0.79	0.79	99.74	0.33	6.49	89.38	0.01	0.23	0.79	0.19	12.03	3.51	3.27	12.47	0	0.08	0.04	1.38	0.31	0.02	0.65	15.03	0	0.13	8.65	0	0	0	3.65	-11.35	-7.43	59.27	160.81	926.58	375.47	1167.99	633.01	957.24	446.95	1115.52	418.51
28.628	0	0.14	0.1	0.05	0.1	0.12	0.11	0.1	0.87	0.87	99.73	0.33	6	85.68	0.01	0.23	0.87	0.16	11.23	3.55	3.25	14.63	0	0.09	0.05	1.31	0.31	0.02	0.7	14.79	0	0.19	8.55	0	0	0	2.45	-13.06	-7.14	58.55	162.69	925.8	375.02	1168.1	633.11	956.07	446.41	1116.28	418.08
28.661	0	0.14	0.1	0.05	0.1	0.12	0.11	0.12	1.07	1.07	99.72	0.33	5.75	86.57	0.01	0.25	1.07	0.16	10.96	3.44	3.25	16.13	0	0.07	0.05	1.41	0.29	0.02	0.95	18.38	0	0.23	8.52	0	0	0	0.51	-12.68	-7.39	57.93	160.55	926.14	375.38	1168.02	633.13	956.97	444.71	1115.31	418.18
28.695	0	0.14	0.1	0.05	0.1	0.12	0.11	0.14	1.25	1.25	99.72	0.33	6.27	83.5	0.01	0.26	1.25	0.16	11.38	3.55	3.18	15.39	0	0.06	0.05	1.21	0.29	0.03	1.39	21.18	0	0.2	8.9	0	0	0	0.26	-13.89	-7.62	57.79	161.21	926.11	374.35	1169.53	633.34	957.15	445.3	1115.82	416.74
28.728	0	0.14	0.1	0.05	0.1	0.13	0.11	0.14	1.31	1.31	99.72	0.33	6.42	83.91	0.01	0.3	1.31	0.15	12.37	3.81	3.45	15.44	0	0.06	0.05	1.16	0.26	0.02	1.52	21.47	0	0.15	8.78	0	0	0	0.62	-13.74	-7.83	57.97	159.23	926.75	374.44	1169.03	632.59	958.07	444.83	1114.81	416.78
28.762	0	0.14	0.1	0.05	0.1	0.13	0.1	0.14	1.47	1.47	99.72	0.33	6.19	78.36	0.01	0.36	1.47	0.16	12.36	4.19	4.77	15.02	0	0.06	0.05	1.02	0.24	0.02	2.08	20.91	0	0.08	9.18	0	0	0	0.31	-15.57	-8.75	57.69	155	927.04	373.34	1169.61	631.66	959.47	442.75	1112.27	416.73
28.795	0	0.14	0.1	0.05	0.1	0.12	0.1	0.12	1.61	1.61	99.72	0.33	4.69	89.95	0.01	0.35	1.61	0.17	10.92	4.83	5.66	13.06	0	0.06	0.05	0.91	0.2	0.01	2.51	18.54	0	0.37	8.76	0	0	0	2.36	-11.04	-9.44	59.13	157.27	926.66	372.92	1169.9	632.08	957.78	444.33	1112.47	415.94
28.828	0	0.13	0.1	0.04	0.1	0.11	0.1	0.12	1.57	1.57	99.73	0.33	3.61	88.45	0.02	0.3	1.57	0.14	9.66	4.83	6.64	9.56	0	0.06	0.04	0.88	0.19	0.01	2.72	19.06	0	0.41	8.61	0	0	0	4.03	-11.82	-9.55	59.7	155.78	926.62	370.53	1171.39	632.73	959.29	442.91	1112.31	413.73
28.862	0	0.14	0.1	0.05	0.1	0.11	0.1	0.12	1.66	1.66	99.72	0.33	3.94	92.53	0.02	0.3	1.66	0.13	9.78	5.15	6.84	11.46	0	0.06	0.04	0.69	0.18	0.01	3.45	17.73	0	0.08	9	0	0	0	-3.46	-9.42	-8.47	57.39	155.99	921.54	369.2	1165.73	627.61	954.73	436.26	1108.92	412.71
28.895	0	0.14	0.1	0.05	0.1	0.1	0.1	0.12	1.6	1.6	99.72	0.33	2.87	91.97	0.02	0.33	1.6	0.12	8.17	5.5	6.95	10.28	0	0.06	0.03	0.67	0.18	0	3.76	17.71	0	0.05	8.65	0	0	0	2.9	-9.81	-9.1	59.26	157.21	921.76	365.92	1169.13	630.85	955.48	437.77	1110.12	409.44
28.928	0	0.14	0.11	0.05	0.1	0.1	0.1	0.12	1.57	1.57	99.71	0.33	3.08	90.68	0.02	0.35	1.57	0.11	7.91	5.27	5.41	10.3	0	0.06	0.03	0.63	0.18	0.01	4.07	17.76	0	0.03	8.32	0	0	0	1.73	-10.62	-8.16	58.9	156.58	920.71	365.21	1168.21	630.09	955.65	434.84	1110.24	409.94
28.962	0	0.15	0.11	0.05	0.11	0.09	0.1	0.12	1.56	1.56	99.69	0.33	2.79	95.9	0.02	0.42	1.56	0.12	8.08	5.07	4.91	11.49	0	0.05	0.02	0.57	0.17	0.01	5.13	17.62	0	0.05	7.77	0	0	0	3.62	-6.23	-8.01	60.23	157.3	919.57	365.32	1166.78	630.13	954.27	434.86	1109.73	410.91
28.995	0	0.14	0.11	0.04	0.11	0.08	0.11	0.11	1.54	1.54	99.71	0.33	2.46	97.28	0.02	0.46	1.54	0.15	6.84	4.06	4.14	7.33	0	0.04	0.02	0.59	0.16	0.01	5.79	16.68	0	0.01	7.63	0	0	0	-4.33	-4.11	-9.09	57.72	163.7	914.35	365.1	1160.35	623.94	943.8	434.8	1105.11	406.93
29.028	0	0.15	0.12	0.04	0.12	0.09	0.11	0.11	1.73	1.73	99.7	0.33	2.71	98.17	0.02	0.54	1.73	0.18	8.06	4.05	3.55	6.55	0	0.03	0.01	0.64	0.14	0.02	6.66	16.03	0	0.02	7.24	0	0	0	-7.36	-2.08	-6.38	56.99	160.99	912.64	364.35	1158.73	623.81	946.86	430.39	1106.02	406.18
29.062	0	0.15	0.12	0.04	0.12	0.09	0.11	0.11	1.74	1.74	99.7	0.33	3.02	98.2	0.02	0.71	1.74	0.23	9.23	3.09	2.94	3.99	0	0.03	0.01	0.65	0.15	0.02	8.66	15.15	0	0	6.83	0	0	0	-8.42	-2.01	-7.15	56.79	161.75	910.79	362.85	1158.76	623.64	944.79	430.41	1104.31	403.62
29.095	0	0.15	0.12	0.04	0.13	0.08	0.11	0.11	1.72	1.72	99.7	0.33	2.49	94.73	0.03	1.03	1.72	0.28	9.13	2.59	3.28	3.87	0	0.03	0.01	0.67	0.15	0.02	9.29	14.41	0	0.01	6.49	0	0	0	4.29	-7.56	-8.18	60.49	159.16	911.77	359.02	1162.21	627.28	947.12	431.89	1103.78	403.83
29.129	0	0.16	0.12	0.04	0.14	0.08	0.11	0.11	1.42	1.42	99.69	0.39	2.02	96.68	0.03	1.6	1.42	0.37	9.45	2.41	4.14	3.3	0	0.02	0.01	0.77	0.14	0.01	12.94	15.45	0	0.01	6.12	0	0	0	6.01	-5.15	-10.39	61.47	157.35	912.5	359.87	1162.88	627.07	946.16	433.41	1101.13	406.11
29.162	0	0.17	0.12	0.05	0.15	0.07	0.11	0.12	1.26	1.26	99.67	0.46	0.93	97.42	0.04	2.01	1.26	0.49	8.6	2.19	4.76	2.79	0	0.01	0.01	0.74	0.12	0.01	16.16	16.4	0	0	5.59	0	0	0	4.62	-3.84	-10.39	60.92	154.45	911.69	359.9	1162.34	628.33	947.39	432.82	1099.22	404.53
29.195	0	0.16	0.12	0.06	0.15	0.07	0.1	0.13	1.16	1.16	99.68	0.43	0	98.57	0.05	2.56	1.16	0.57	7.27	2.17	7.43	3.63	0	0.01	0.01	0.79	0.13	0.01	16.42	16.94	0	0.01	5.68	0	0	0	2.62	-0.84	-10.49	60.37	154.19	911.13	360.42	1162.02	628.54	947.34	433.65	1098.47	403.08
29.229	0	0.16	0.12	0.06	0.16	0.07	0.1	0.12	0.89	0.89	99.68	0.51	0	97.91	0.07	2.97	0.89	0.59	7.27	1.64	7.08	2.73	0	0.01	0.01	0.86	0.18	0.01	18.98	15.35	0	0.01	5.66	0	0	0	-2.49	-2.76	-9.43	58.39	156.25	909.19	361.06	1160.8	628.61	945.54	431.81	1099.14	403.18
29.262	0	0.16	0.11	0.06	0.17	0.07	0.1	0.12	0.78	0.78	99.67	0.52	0.37	90.95	0.09	3.9	0.78	0.57	7.29	1.48	6.1	1.96	0	0.01	0.02	0.94	0.28	0.04	19.04	13.96	0	0.01	5.9	0	0	0	-7.38	-10.46	-8.33	56.94	162.34	909.43	359.2	1163.66	628.08	944.35	428.46	1104.46	401.6
29.295	0	0.16	0.11	0.06	0.18	0.08	0.1	0.12	0.62	0.62	99.64	0.6	1.34	97.48	0.11	5.37	0.62	0.61	8.49	1.13	5.54	2.33	0	0.02	0.02	0.99	0.43	0.1	20.03	12.75	0	0.01	6.04	0	0	0	-2.69	-3.73	-9.27	58.31	163.93	907.86	358.03	1164.34	629.87	942.22	430.04	1103.72	401.89
29.329	0	0.15	0.1	0.05	0.19	0.09	0.1	0.12	0.47	0.47	99.62	0.68	3.17	92.91	0.16	6.77	0.47	0.58	9.47	0.98	3.89	1.95	0	0.02	0.04	1.01	0.75	0.24	20.84	11.03	0	0.02	6.69	0	0	0	-0.31	-9.14	-9.88	58.5	164.43	903.48	355.24	1164.12	631.55	938.53	429.49	1100.61	401.79
29.362	0	0.14	0.09	0.04	0.19	0.1	0.1	0.12	0.42	0.42	99.62	0.61	4.53	92.99	0.24	7.56	0.42	0.71	10.45	0.74	3.07	1.57	0	0.02	0.05	1.01	1.46	0.42	18.25	9.86	0	0.01	7.29	0	0	0	2.25	-9.07	-10.89	59.26	161.74	903.12	354.37	1165.53	633.49	939.49	430.56	1098.6	401.52
29.395	0	0.13	0.09	0.04	0.19	0.09	0.09	0.11	0.66	0.35	99.62	0.53	4.29	96.29	0.35	8.24	0.35	0.62	9.56	0.52	2.82	0.99	0	0.03	0.07	1.02	2.7	0.66	17.2	8.17	0	0.01	7.35	0	0	0	0.79	-5.72	-9.51	59.39	163.51	902.5	354.86	1160.19	629.84	937.53	429.09	1098.25	399.01
29.429	0	0.12	0.08	0.04	0.2	0.1	0.09	0.12	0.82	0.51	99.6	0.51	5.14	90.29	0.51	10.42	0.28	0.7	8.88	0.35	2.4	0.46	0	0.03	0.1	0.95	4.79	0.82	15.71	6.2	0	0.01	8.3	0	0	0	2.37	-10.85	-10.48	59.56	160.23	904.33	353.14	1162.96	628.24	940	427.95	1097.81	400.22
29.462	0	0.11	0.07	0.03	0.21	0.1	0.09	0.13	1	0.74	99.57	0.5	5.28	92.3	0.74	12.8	0.26	0.69	8.93	0.27	2.55	0.25	0	0.04	0.14	0.87	7.01	1	13.18	5.66	0	0.02	8.55	0	0	0	2.72	-9.58	-9.32	59.83	166.85	903.31	350.76	1163.18	626.44	937.05	425.19	1101.91	399.52
29.496	0	0.09	0.07	0.03	0.22	0.12	0.08	0.14	1.11	0.82	99.56	0.52	6.13	96.02	0.98	15	0.19	0.77	9.52	0.25	2.83	0.15	0	0.05	0.14	0.82	8.41	1.11	11.34	5.04	0	0.01	9.27	0	0	0	2.37	-6.08	-11.24	59.8	160.07	902.07	349.92	1162.77	626.77	938.25	425.41	1095.78	397.02
29.529	0	0.09	0.07	0.03	0.21	0.11	0.08	0.13	0.78	0.73	99.58	0.46	6.13	96.36	1.05	14.48	0.14	0.83	8.59	0.21	2.72	0.17	0	0.06	0.12	0.73	7.58	0.78	10.29	4.62	0	0.01	9.52	0	0	0	2.75	-5.62	-9.01	60.03	161.26	898.48	347.95	1155.79	623.33	935.18	422.1	1093.81	393.11
29.562	0	0.09	0.06	0.03	0.22	0.11	0.08	0.14	0.74	0.67	99.56	0.48	5.77	95.93	1.23	15.79	0.14	0.85	8.32	0.17	2.68	0.13	0	0.06	0.12	0.67	8.34	0.74	9.45	4.08	0	0.01	9.3	0	0	0	4.77	-6.2	-9.41	61.35	154.77	903.47	351.83	1154.19	620.92	940.17	425.02	1092.24	396.21
29.596	0	0.08	0.06	0.02	0.24	0.11	0.07	0.16	0.46	0.64	99.53	0.57	6.45	95.25	1.32	19.89	0.11	0.98	7.73	0.16	2.35	0.1	0	0.08	0.09	0.64	6.77	0.46	7.73	3.82	0	0	9.99	0	0	0	2.37	-7.01	-11.25	60.27	155.39	903.57	349.51	1155.76	617.84	938.37	423.27	1090.99	394.06
29.629	0	0.07	0.05	0.02	0.26	0.11	0.07	0.19	0.46	0.62	99.49	0.69	6.19	96.03	1.33	23.03	0.12	1.01	7.59	0.17	2.36	0.1	0	0.09	0.08	0.62	4.93	0.46	7.38	3.92	0	0.01	9.81	0	0	0	3.89	-6.07	-10.83	60.79	156.4	903.64	348.29	1156.56	618.23	938.73	422.36	1092.42	393.38
29.662	0	0.07	0.05	0.02	0.27	0.12	0.07	0.2	0.73	0.53	99.47	0.74	6.65	96.44	1.35	25.45	0.11	1.33	7.77	0.16	2.43	0.08	0	0.13	0.1	0.53	4.21	0.73	6.06	3.27	0	0	10.27	0	0	0	3.68	-5.51	-11.65	60.72	157.12	903.34	347.52	1157.7	618.49	937.96	423.09	1091.99	392.07
29.696	0	0.06	0.04	0.02	0.25	0.14	0.06	0.2	0.82	0.45	99.5	0.69	8.38	94.65	1.47	25.51	0.09	1.42	8.25	0.18	2.44	0.13	0	0.21	0.11	0.45	3.92	0.82	4.93	2.72	0.01	0.01	11.77	0	0	0	3.91	-7.63	-11.63	60.7	156.62	904.23	347.24	1159.79	620.51	939.84	423.59	1093.08	391.26
29.729	0	0.07	0.04	0.02	0.24	0.15	0.06	0.2	1.21	0.42	99.51	0.65	9.17	96.7	1.35	24.35	0.09	1.81	8.87	0.16	2.03	0.17	0	0.22	0.12	0.42	3.91	1.21	5.32	3.07	0.01	0	12.17	0	0	0	3.73	-5.11	-12.11	60.64	156.7	903.23	346.18	1160.73	621.36	939.39	423.21	1092.53	389.96
29.763	0	0.07	0.04	0.02	0.24	0.18	0.07	0.2	0.79	0.32	99.52	0.63	10.46	95.86	1.59	24.16	0.09	2.23	9.97	0.18	1.66	0.37	0	0.24	0.14	0.32	3.35	0.79	4.91	3.17	0.01	0.01	12.78	0	0	0	3.6	-6.29	-13.13	60.56	157.2	904.13	345.04	1162.09	618.76	938.84	423	1092.54	390.03
29.796	0	0.07	0.04	0.02	0.24	0.19	0.07	0.21	0.91	0.26	99.52	0.58	10.99	94.08	2.19	23.39	0.09	2.6	11.07	0.2	1.76	0.3	0	0.25	0.18	0.26	3.72	0.91	4.61	3.49	0.01	0.01	13.03	0	0	0	5.27	-8.17	-12.19	60.83	158.32	903.87	343.87	1164.34	620.79	939.76	421.21	1095.36	391.93
29.829	0	0.07	0.04	0.02	0.21	0.24	0.08	0.18	1.05	0.28	99.51	0.56	12.83	96.11	2.73	18.69	0.09	2.77	13.67	0.2	1.53	0.22	0	0.27	0.25	0.28	3.79	1.05	4.59	3.56	0.01	0.02	13.78	0	0	0	8.46	-5.96	-11.55	62.18	159.66	902.42	344.45	1163.16	622.49	938.34	421.71	1095.69	394.63
29.863	0	0.08	0.05	0.02	0.17	0.27	0.09	0.14	0.91	0.25	99.45	0.57	13.61	92.07	2.86	13.19	0.09	2.62	15.68	0.23	1.76	0.27	0	0.24	0.32	0.25	4.19	0.91	5.24	3.97	0.01	0.02	13.81	0	0	0	3.15	-9.74	-11.59	60.02	156.07	903.46	345.11	1161.66	619.65	940.1	420.23	1093.68	392.4
29.896	0	0.08	0.05	0.02	0.17	0.31	0.09	0.14	1.39	0.26	99.38	0.58	14.33	91.26	4.01	11.25	0.09	2.49	17.75	0.25	1.67	0.19	0	0.26	0.37	0.24	4.77	1.39	5.67	4.07	0.01	0.03	13.98	0	0	0	9.29	-10.27	-12.03	61.99	154.68	903.7	345.92	1163.61	623.05	941.13	422.46	1093.84	397.8
29.929	0	0.08	0.06	0.02	0.16	0.3	0.1	0.12	1.68	0.29	99.39	0.58	13.89	91.62	4.91	7.88	0.1	2.09	17.31	0.29	1.64	0.24	0	0.29	0.43	0.23	5.25	1.68	5.55	3.62	0.01	0.02	13.98	0	0	0	10.36	-10.04	-11.74	62.4	157.1	903.86	345.68	1164.4	623.35	940.46	422.65	1095.7	398.54
29.963	0	0.08	0.06	0.02	0.16	0.26	0.11	0.12	1.54	0.32	99.47	0.56	12.52	93.4	5.7	7.94	0.1	2.01	15.23	0.27	1.76	0.31	0	0.32	0.46	0.24	5.56	1.54	6.65	3.74	0.01	0.03	13.71	0	0	0	11.31	-8.75	-11.09	63.1	159.04	905.43	346.6	1164.69	623.06	941.05	423.07	1098.38	399.86
29.996	0	0.08	0.06	0.02	0.17	0.22	0.1	0.13	1.43	0.3	99.57	0.53	10.98	93.35	5.8	8.37	0.1	1.82	12.45	0.33	1.86	0.31	0	0.3	0.43	0.24	4.8	1.43	7.23	4.05	0.01	0.03	13.41	0	0	0	3.3	-8.79	-10.87	60.18	157.02	906.98	346.43	1162.65	617.88	942.53	420.03	1097.42	394.26
30.029	0	0.08	0.06	0.02	0.16	0.17	0.1	0.12	1.03	0.31	99.66	0.49	9.34	93.09	4.93	8.39	0.1	1.54	9.44	0.31	1.84	0.37	0	0.31	0.41	0.22	4.46	1.03	6.52	3.86	0.01	0.02	12.8	0	0	0	13.37	-9	-11.24	64.64	154.52	910.62	351.36	1159.34	618.39	943.87	427.49	1096.02	400.49
30.063	0	0.08	0.06	0.02	0.14	0.19	0.09	0.11	0.64	0.36	99.63	0.56	10.59	97.54	3.85	8.21	0.1	1.34	9.28	0.36	1.71	0.4	0	0.36	0.37	0.2	3.68	0.64	5.26	3.9	0.02	0.04	13.7	0	0	0	8.77	-3.6	-10.09	63.29	162.09	912.48	354.96	1157.54	616.58	941.41	429.89	1100.66	399.65
30.096	0	0.08	0.06	0.02	0.13	0.17	0.09	0.1	0.37	0.3	99.67	0.5	10.04	95.78	2.71	6.63	0.12	1.22	8.84	0.45	1.38	0.75	0	0.3	0.23	0.2	2.36	0.37	4.39	3.47	0.01	0.03	12.91	0	0	0	2.63	-6.38	-9.63	60.61	162.88	910.24	357.86	1149.4	611.39	936.38	430.45	1096.14	398.68
30.13	0	0.09	0.06	0.02	0.11	0.21	0.09	0.09	0.32	0.32	99.57	0.53	12.36	96.73	2.03	4.69	0.13	0.94	12.2	0.43	0.92	2.17	0	0.32	0.2	0.17	1.71	0.19	3.45	3.12	0.01	0.2	13.4	0	0	0	10.71	-5.07	-8.72	64.26	163.99	909.51	360.24	1146.66	613.05	934.73	432.84	1096.45	405.64
30.163	0	0.09	0.06	0.02	0.1	0.22	0.09	0.08	0.28	0.28	99.56	0.55	12.84	98.32	1.2	2.78	0.16	0.73	12.3	0.53	1.03	3.76	0	0.28	0.16	0.16	1.2	0.14	2.73	3.05	0.01	0.06	13.68	0	0	0	9.65	-1.65	-8.66	64.38	162.06	911.5	365.87	1142.75	612.62	935.32	437.32	1094.69	407.9
30.196	0	0.09	0.07	0.02	0.09	0.18	0.09	0.07	0.23	0.23	99.65	0.53	11.34	96.52	0.75	1.51	0.18	0.5	8.96	0.5	0.66	4.67	0	0.23	0.08	0.12	0.73	0.08	1.82	2.44	0.01	0.06	13.33	0	0	0	5.34	-5.39	-9.22	61.59	166.32	910.08	367.06	1141.84	610.43	930.73	438.57	1094.53	409.74
30.23	0	0.09	0.08	0.02	0.09	0.15	0.09	0.06	0.24	0.24	99.7	0.45	9.85	97.84	0.42	0.69	0.24	0.33	7.89	0.61	0.61	5.19	0	0.19	0.06	0.1	0.56	0.07	0.88	1.71	0.01	0.14	12.28	0	0	0	6.44	-2.93	-9.87	62.25	165	907.27	371.27	1139.68	615.94	928.51	444.01	1090.59	413.07
30.263	0	0.1	0.08	0.02	0.09	0.12	0.1	0.06	0.27	0.27	99.76	0.4	8.24	98.14	0.36	0.27	0.27	0.22	6.41	0.66	0.54	4.8	0	0.17	0.05	0.09	0.5	0.07	0.66	1.6	0.01	0.14	11.31	0	0	0	4.16	-2.17	-8.95	61.42	166.66	905.55	375.54	1135.46	617.61	925.81	446.74	1089.52	415.55
30.296	0	0.1	0.09	0.02	0.09	0.12	0.1	0.06	0.29	0.29	99.77	0.38	7.82	97.61	0.27	0.14	0.29	0.15	6.08	0.67	0.4	3.59	0	0.14	0.04	0.08	0.51	0.08	0.47	1.44	0.01	0.21	10.97	0	0	0	3.29	3.44	-7.79	61.28	164.3	898.73	376.82	1126.59	617.33	920.57	444.55	1082.56	417.12
30.33	0	0.1	0.09	0.02	0.09	0.12	0.1	0.06	0.35	0.35	99.75	0.33	8.06	98.63	0.21	0.09	0.35	0.1	9.42	0.69	0.51	4.44	0	0.1	0.03	0.06	0.59	0.15	0.25	1.13	0.01	0.29	9.93	0	0	0	1.12	-0.62	-6.76	59.57	170.68	899.12	376.94	1132.67	623.33	921.32	444.92	1089.95	418.51
30.363	0	0.1	0.09	0.02	0.09	0.14	0.1	0.06	0.37	0.37	99.72	0.33	9.03	98.7	0.16	0.08	0.37	0.08	11.52	0.72	0.63	4.75	0	0.1	0.04	0.06	0.83	0.17	0.23	1.28	0.01	0.11	10.06	0	0	0	2.83	-0.35	-6.87	60.23	174.52	898.2	377.25	1134.35	626.61	919.59	447.62	1091.73	418.89
30.396	0	0.1	0.09	0.02	0.09	0.16	0.11	0.06	0.39	0.39	99.68	0.33	9.86	98.33	0.13	0.08	0.39	0.07	14.31	0.84	0.75	5.75	0	0.1	0.05	0.06	0.98	0.27	0.15	1.29	0.01	0.2	9.8	0	0	0	1.21	-1.61	-6.06	58.92	181.93	893.09	374	1136.51	630.23	914.99	445.78	1094.66	417.2
30.43	0	0.11	0.1	0.02	0.1	0.14	0.11	0.06	0.42	0.42	99.73	0.33	8.42	97.1	0.09	0.11	0.42	0.06	13.41	0.63	0.79	5.46	0	0.07	0.05	0.06	1.04	0.31	0.09	1.5	0.01	0.05	8.82	0	0	0	5.81	-4.45	-5.8	60.9	174.22	891.83	373.98	1136.32	632.48	919.12	449.14	1090.52	417.9
30.463	0	0.11	0.1	0.03	0.1	0.14	0.11	0.06	0.39	0.39	99.72	0.33	8.64	97.04	0.06	0.14	0.39	0.07	12.86	0.6	0.82	6.82	0	0.07	0.07	0.06	1.55	0.32	0.09	1.58	0	0.21	9.25	0	0	0	6.48	-4.54	-5.28	61.28	172.63	893.78	376.02	1134.94	632.84	920.37	446.25	1091.27	421.93
30.497	0	0.11	0.1	0.02	0.1	0.12	0.11	0.06	0.39	0.39	99.76	0.33	7.6	96.86	0.05	0.19	0.39	0.08	11.34	0.49	0.63	5.83	0	0.06	0.07	0.06	1.34	0.21	0.05	1.54	0	0.12	8.77	0	0	0	2.48	-4.86	-5.94	59.01	177.36	891.27	374.31	1137.48	633.58	917.47	449.08	1091.99	417.48
30.53	0	0.11	0.1	0.02	0.1	0.11	0.11	0.06	0.37	0.37	99.77	0.33	7.09	98.63	0.03	0.3	0.37	0.08	11.02	0.43	0.61	5.18	0	0.06	0.07	0.07	1.07	0.16	0.04	1.56	0	0.06	8.38	0	0	0	1.21	-0.61	-6.75	58.6	168.45	888.47	376.51	1132.42	633.61	917.65	449.66	1083.13	418.15
30.563	0	0.11	0.1	0.02	0.1	0.13	0.11	0.06	0.29	0.29	99.75	0.33	7.92	97.16	0.02	0.37	0.29	0.1	13.18	0.37	0.54	5.64	0	0.06	0.09	0.07	0.86	0.18	0.04	1.54	0	0.03	8.24	0	0	0	1.8	-4.34	-5.42	58.14	174.67	888.49	373.9	1139.07	639.02	918.71	446.53	1091.24	419.22
30.597	0	0.11	0.11	0.03	0.1	0.12	0.11	0.06	0.28	0.28	99.76	0.33	7.43	96.97	0.01	0.37	0.28	0.1	12.68	0.3	0.53	6.24	0	0.07	0.12	0.08	0.75	0.22	0.03	1.68	0	0.08	7.98	0	0	0	3.92	-4.68	-5.97	59.32	171.63	892.6	377.88	1138.49	639.14	921.38	449.58	1090.92	422.88
30.63	0	0.11	0.11	0.03	0.1	0.12	0.11	0.06	0.38	0.24	99.76	0.33	7.36	98.47	0.01	0.43	0.24	0.12	12.9	0.24	0.49	6.86	0	0.07	0.14	0.09	0.55	0.38	0.03	1.68	0	0.01	7.83	0	0	0	2.12	-1.17	-7.19	58.45	170.52	890.27	377.85	1136.98	639.3	918.82	450.31	1086.81	421.02
30.663	0	0.12	0.11	0.03	0.1	0.13	0.11	0.06	0.58	0.2	99.74	0.33	7.86	97.72	0.01	0.46	0.2	0.13	14.7	0.18	0.46	10.1	0	0.07	0.13	0.1	0.54	0.58	0.03	1.58	0	0.13	7.59	0	0	0	0.41	3.2	-4.9	57.86	164.34	885.84	378.47	1130.43	637.59	919.33	446.29	1082.04	423.2
30.697	0	0.12	0.11	0.04	0.1	0.13	0.12	0.06	0.57	0.15	99.73	0.33	8	97.54	0.01	0.38	0.15	0.13	15.75	0.2	0.61	13.05	0	0.08	0.13	0.13	0.6	0.57	0.03	1.89	0	0.37	7.34	0	0	0	1.83	-3.61	-4.23	58.4	166.63	888.68	377.82	1134.55	638.66	922.22	446.63	1087.29	423.9
30.73	0	0.12	0.11	0.04	0.1	0.13	0.12	0.06	0.48	0.14	99.74	0.33	7.8	98.68	0.01	0.41	0.14	0.14	15.72	0.2	0.67	14.26	0	0.09	0.15	0.14	0.45	0.48	0.03	1.95	0	0.1	7.17	0	0	0	1.69	0.42	-5.72	58.36	171.31	889.27	377.59	1136.57	639.02	919.5	449.24	1088.6	421.79
30.764	0	0.13	0.11	0.04	0.1	0.15	0.12	0.06	0.41	0.11	99.7	0.33	8.8	98.43	0.01	0.47	0.09	0.15	17.11	0.18	0.81	16.49	0	0.11	0.18	0.18	0.52	0.41	0.04	2.26	0	0.1	7.58	0	0	0	-2.63	1.3	-5.49	56.81	163.69	886.36	379.3	1130.57	637.56	919.25	446.03	1081.29	422.83
30.797	0	0.13	0.11	0.05	0.1	0.14	0.12	0.06	0.32	0.13	99.73	0.33	8.11	97.85	0.01	0.56	0.07	0.15	16.55	0.19	0.89	16.86	0	0.13	0.23	0.21	0.59	0.32	0.04	2.48	0	0.05	7.18	0	0	0	-0.47	-2.92	-4.75	57.47	166.59	888.21	378.89	1135.31	640.47	921.81	447.61	1086.71	423.98
30.83	0	0.13	0.11	0.04	0.1	0.11	0.12	0.06	0.36	0.14	99.75	0.33	6.54	98.72	0.01	0.67	0.07	0.15	13.64	0.18	0.62	14.04	0	0.14	0.23	0.21	0.65	0.36	0.04	2.52	0	0.04	6.76	0	0	0	-5.28	0.27	-5.26	56.16	166.7	887.63	380.61	1131.04	636.86	918.71	446.54	1083.79	423.39
30.864	0	0.13	0.12	0.04	0.11	0.13	0.12	0.06	0.34	0.18	99.74	0.33	7.52	96.18	0.01	0.81	0.05	0.17	17.02	0.23	0.63	13.35	0	0.18	0.23	0.29	0.61	0.34	0.05	2.67	0	0.06	6.34	0	0	0	-0.69	-5.87	-5.63	57.04	164.52	885.44	377.94	1133.89	641.55	919.72	447.32	1082.37	422.6
30.897	0	0.13	0.12	0.04	0.11	0.13	0.12	0.07	0.3	0.18	99.74	0.33	7.46	98.65	0.01	0.89	0.05	0.16	18.12	0.27	0.69	13.3	0	0.18	0.24	0.3	0.73	0.3	0.06	2.88	0	0.05	5.86	0	0	0	2.02	-0.53	-5.76	58.6	165.93	887.01	378.74	1133.94	640.91	919.81	449	1083.77	423.5
30.93	0	0.12	0.12	0.03	0.11	0.13	0.12	0.07	0.22	0.15	99.75	0.33	7.39	98.76	0.01	0.98	0.05	0.17	17.32	0.32	0.58	10.62	0	0.15	0.21	0.33	0.72	0.22	0.08	3.56	0	0.1	6.04	0	0	0	0.67	0.1	-6.71	58.31	162	884.38	378.5	1130.31	639	917.97	449.55	1077.49	421.29
30.964	0	0.12	0.12	0.04	0.11	0.16	0.13	0.07	0.24	0.15	99.68	0.37	9.18	95.45	0.01	1.11	0.05	0.18	21.32	0.36	0.85	12.07	0	0.15	0.24	0.41	0.7	0.16	0.11	4.59	0	0.21	6.24	0	0	0	-3.93	-6.78	-6.27	56.45	168.17	884.4	375.55	1135.01	639.62	917.19	446.87	1082.9	418.26
30.997	0	0.12	0.11	0.04	0.11	0.14	0.12	0.07	0.2	0.13	99.72	0.33	8.26	95.24	0.02	1.16	0.06	0.18	18.3	0.48	0.99	11.62	0	0.13	0.2	0.49	0.68	0.1	0.15	5.41	0	0.17	6.6	0	0	0	-0.5	-7.02	-7.75	57.45	171.67	886.77	376.85	1135.81	640.28	915.02	450.18	1083.88	419.23
31.03	0	0.12	0.11	0.04	0.1	0.13	0.12	0.08	0.18	0.12	99.74	0.33	7.62	96.4	0.02	1.06	0.07	0.18	16.26	0.67	1.27	11.52	0	0.12	0.18	0.59	0.54	0.06	0.22	6.43	0	0.13	6.91	0	0	0	-0.03	-5.56	-7.72	57.82	174.21	888.03	377.15	1136.74	639.69	914.9	451.46	1086.1	419.18
31.064	0	0.12	0.1	0.04	0.1	0.15	0.11	0.08	0.15	0.11	99.69	0.33	8.95	98.14	0.02	0.96	0.08	0.18	17.29	0.69	1.49	11.68	0	0.11	0.15	0.74	0.55	0.07	0.38	8.8	0	0.15	7.85	0	0	0	0.6	-2.17	-6.72	58.25	170.38	885.47	377.28	1135.15	640.87	916.34	451.08	1083.9	420.21
31.097	0	0.12	0.1	0.03	0.1	0.14	0.11	0.09	0.13	0.09	99.73	0.33	8.02	93.73	0.02	0.82	0.09	0.19	15	1.02	1.77	10.39	0	0.09	0.13	0.86	0.47	0.06	0.48	10.37	0	0.2	7.99	0	0	0	-0.58	-8.47	-7.98	57.45	171.17	888.52	378.54	1137.33	641.43	916.76	452.94	1084.78	420.29
31.131	0	0.11	0.1	0.03	0.1	0.13	0.11	0.11	0.11	0.11	99.74	0.33	7.91	98.04	0.03	0.93	0.11	0.19	12.6	0.95	1.32	7.62	0	0.08	0.1	1.02	0.44	0.06	0.88	15.95	0	0.15	8.67	0	0	0	-1.27	-2.43	-7.06	57.57	169.48	885.14	377.99	1135.74	641.48	916.81	452.96	1082.97	419.54
31.164	0	0.11	0.09	0.03	0.1	0.14	0.1	0.14	0.12	0.12	99.71	0.33	8.91	94.55	0.04	0.79	0.12	0.18	12.85	1.02	1.26	7.24	0	0.07	0.08	1.22	0.36	0.06	1.41	20.7	0	0.15	9.49	0	0	0	-0.44	-7.74	-7.64	57.57	171.11	886.9	377.64	1137.36	641.86	916.59	453.13	1084.37	419.5
31.197	0	0.11	0.09	0.03	0.1	0.14	0.1	0.15	0.12	0.12	99.71	0.33	8.53	94.54	0.04	0.76	0.12	0.18	11.63	1.21	1.44	7.35	0	0.06	0.1	1.37	0.3	0.05	1.67	22.51	0	0.18	9.69	0	0	0	-0.18	-7.74	-8.19	57.74	170.23	888.53	378.76	1137.38	641.69	917.18	453.7	1084.1	420.29
31.231	0	0.11	0.08	0.03	0.1	0.16	0.1	0.23	0.15	0.15	99.54	0.37	9.9	95.98	0.05	0.68	0.15	0.17	12.18	1.39	1.44	6.98	0	0.04	0.08	2.1	0.26	0.04	3.53	33.43	0	2.3	10.77	0	0	0	0.28	-6.13	-7.52	58.23	167.3	888.03	378.72	1136.97	641.75	919.29	453.31	1083.39	420.72
31.264	0	0.11	0.08	0.03	0.1	0.17	0.1	0.25	0.16	0.16	99.5	0.37	10.21	97.61	0.04	0.6	0.16	0.15	13.02	1.34	1.72	6.12	0	0.04	0.07	2.33	0.28	0.04	4.29	35.43	0	20.87	10.84	0	0	0	2.82	-3.44	-7.17	59.6	165.93	887.64	378.6	1136	641.62	919.9	453.45	1082.71	421.41
31.297	0	0.11	0.08	0.03	0.1	0.17	0.1	0.29	0.19	0.19	99.43	0.39	10.12	96.97	0.04	0.51	0.19	0.12	12.17	1.37	2.01	5.95	0	0.03	0.07	2.61	0.32	0.04	5.64	38.8	0	7.86	11.23	0	0	0	2.31	-4.67	-6.74	59.52	168.58	888.94	378.4	1135.88	639.69	919.36	452.31	1085.07	421.38
31.331	0	0.11	0.07	0.03	0.1	0.22	0.09	0.42	0.25	0.25	99.17	0.51	12.72	96.89	0.04	0.45	0.25	0.09	13.49	1.5	1.89	5.83	0	0.02	0.07	3.83	0.3	0.04	9.21	47.95	0	7.01	13.13	0	0	0	-0.81	-4.81	-6.87	58.49	166.45	885.22	377.48	1131.43	635.53	916.93	453.67	1079.41	417.53
31.364	0	0.11	0.07	0.03	0.1	0.22	0.09	0.44	0.29	0.29	99.12	0.52	12.54	95.33	0.04	0.41	0.29	0.08	12.94	1.38	1.81	5.39	0	0.02	0.06	3.75	0.34	0.04	8.99	49.25	0	4.13	13.16	0	0	0	-1.01	-6.91	-6.9	57.88	171.12	883.13	376.11	1132.44	637.74	913.51	452.71	1080.89	417.12
31.397	0	0.12	0.07	0.04	0.1	0.21	0.09	0.46	0.3	0.3	99.08	0.49	12.33	95.43	0.03	0.33	0.3	0.08	13.18	1.38	1.7	8.05	0	0.02	0.06	4.38	0.35	0.06	10.42	50.4	0	0.73	12.83	0	0	0	-1.11	-6.8	-7.6	57.01	173.44	886.82	376.97	1139.8	644.19	916.32	451.51	1086.83	419.72
31.431	0	0.12	0.07	0.03	0.1	0.22	0.09	0.46	0.33	0.33	99.07	0.52	12.74	98.76	0.03	0.36	0.33	0.08	13.03	1.17	1.46	7.15	0	0.02	0.07	6.62	0.36	0.09	10.77	50.62	0	0.1	13.21	0	0	0	2.42	0.11	-7.5	58.66	167.18	885.09	379.45	1135.27	643.79	917.39	455.26	1081.18	421.74
31.464	0	0.11	0.07	0.03	0.1	0.24	0.09	0.4	0.29	0.29	99.2	0.52	13.37	98.36	0.03	0.35	0.29	0.08	14.17	0.94	1.24	6.88	0	0.02	0.08	6.4	0.47	0.16	8.58	47.16	0	0.04	13.26	0	0	0	-3.32	-1.52	-4.07	56.91	170	882.91	379.73	1131.29	639.96	916.47	450.36	1084.31	423.36
31.498	0	0.1	0.07	0.02	0.09	0.27	0.1	0.29	0.4	0.29	99.42	0.5	14.52	98.23	0.03	0.28	0.29	0.07	17.54	0.72	0.88	4.09	0	0.03	0.09	5.57	0.53	0.4	5.84	39.37	0	0.18	12.9	0	0	0	0.2	-1.91	-5.29	57.89	167.84	882.58	377.09	1134.61	643.52	917.59	449.3	1083.18	421.9
31.531	0	0.1	0.07	0.02	0.09	0.28	0.1	0.25	0.48	0.28	99.43	0.5	14.76	97.12	0.03	0.26	0.28	0.08	18.14	0.66	0.89	4.23	0	0.03	0.12	5.01	0.56	0.48	3.95	35.53	0	0.16	12.91	0	0	0	0.39	-4.41	-6.82	57.92	164.25	884.1	379.17	1133.72	643.81	918.02	451.45	1079.72	422.63
31.564	0	0.1	0.08	0.02	0.09	0.29	0.1	0.23	0.57	0.27	99.42	0.46	14.78	97.78	0.03	0.3	0.27	0.08	19.59	0.55	0.86	4.16	0	0.04	0.16	5.36	0.63	0.57	3.54	33.43	0	0.08	12.36	0	0	0	-2.84	-3.07	-4.48	57.01	171.33	881.94	378.95	1132.62	641.48	915.56	451.76	1084.34	422.3
31.598	0	0.1	0.08	0.02	0.09	0.25	0.1	0.17	0.53	0.27	99.49	0.44	13.65	97.16	0.03	0.29	0.27	0.09	18.05	0.5	1.03	5.4	0	0.06	0.22	4.6	0.75	0.53	2.32	27.26	0.01	0.1	11.98	0	0	0	-1.33	-4.34	-3.32	57.21	170.28	881.31	378.39	1131.96	641.95	916.6	449.32	1085	424.06
31.631	0	0.1	0.08	0.03	0.09	0.21	0.1	0.15	0.46	0.25	99.58	0.43	12.23	97.31	0.03	0.31	0.25	0.1	14.92	0.45	1.18	7.75	0	0.07	0.33	3.73	0.81	0.46	1.83	23.79	0.01	0.05	11.96	0	0	0	-3.93	-4.05	-3.08	56.26	171.97	881.9	378.64	1131.27	639.79	915.91	448.22	1086.12	423.65
31.664	0	0.1	0.08	0.03	0.09	0.2	0.1	0.13	0.36	0.23	99.59	0.46	12.02	97.48	0.03	0.32	0.23	0.08	13.61	0.44	1.23	8.83	0	0.1	0.36	3.02	0.93	0.34	1.31	19.24	0.01	0.07	12.28	0	0	0	-3.01	-3.73	-2.86	56.62	170.68	881.41	378.11	1131.01	639.81	916.5	447.85	1085.44	423.56
31.698	0	0.1	0.08	0.03	0.09	0.2	0.1	0.1	0.39	0.21	99.61	0.45	11.66	98.47	0.03	0.29	0.21	0.07	13	0.42	1.24	11.03	0	0.16	0.39	2.27	1.16	0.34	0.71	14.24	0.01	0.06	12.2	0	0	0	-2.44	-1.17	-3.14	56.85	169.84	881.42	378.13	1131.11	639.96	916.79	448.45	1084.75	423.23
31.731	0	0.1	0.08	0.03	0.09	0.19	0.1	0.1	0.48	0.2	99.63	0.46	11.34	96.74	0.03	0.27	0.2	0.07	11.86	0.41	1.05	8.47	0	0.19	0.48	1.91	1.18	0.38	0.6	12.77	0.01	0.06	12.32	0	0	0	-2.74	-5.05	-3.24	56.68	170.96	881.17	378.01	1130.88	639.81	915.75	448.74	1084.76	422.98
31.765	0	0.09	0.08	0.02	0.09	0.18	0.1	0.08	0.6	0.36	99.64	0.45	10.93	95.28	0.03	0.31	0.16	0.07	11.42	0.35	0.95	5.94	0	0.36	0.6	1.24	1.31	0.52	0.26	7.83	0.01	0.08	12.14	0	0	0	-2.35	-6.97	-3.26	56.78	170.78	881.72	378.37	1130.93	639.91	916.04	449.14	1084.87	423.44
31.798	0	0.09	0.07	0.02	0.09	0.19	0.1	0.07	0.73	0.56	99.63	0.47	11.26	97.68	0.03	0.39	0.14	0.07	11.35	0.31	0.8	5.59	0	0.56	0.73	1.16	1.53	0.7	0.17	6.23	0.01	0.05	12.54	0	0	0	-3.06	-3.3	-4.13	56.67	170.68	881.61	378.32	1129.33	638.11	914.31	448.75	1082.89	422.1
31.831	0	0.09	0.07	0.02	0.09	0.19	0.1	0.07	0.78	0.65	99.62	0.48	11.56	98.6	0.03	0.41	0.13	0.08	11.8	0.32	0.7	4.64	0	0.65	0.78	1.12	1.55	0.71	0.15	5.33	0.01	0.08	12.63	0	0	0	-0.74	-0.73	-4.32	57.66	169.9	880.89	378.97	1126.86	637.69	912.91	449.26	1080.79	423.1
31.865	0	0.09	0.07	0.02	0.09	0.2	0.1	0.07	1.22	0.59	99.61	0.47	11.64	98.69	0.03	0.5	0.09	0.08	12.45	0.32	0.59	3.9	0	1.22	0.76	0.93	1.44	0.71	0.08	3.28	0.01	0.05	12.55	0	0	0	-1.66	-0.39	-3.8	57.54	171.6	881.12	378.99	1125.78	635.32	912.27	449.1	1081.85	422.8
31.898	0	0.09	0.07	0.02	0.08	0.22	0.1	0.06	1.63	0.45	99.56	0.55	12.67	98.27	0.04	0.52	0.09	0.1	12.49	0.28	0.45	2.96	0	1.63	0.79	0.68	1.41	0.58	0.06	2.57	0.01	0.04	13.56	0	0	0	-2.06	-1.82	-5.61	57.44	172	883.55	379.71	1125.64	633.56	911.02	450.5	1080.52	421.33
31.931	0	0.08	0.07	0.02	0.08	0.24	0.1	0.06	1.68	0.4	99.51	0.57	13.5	97.77	0.04	0.5	0.09	0.1	13.6	0.28	0.4	2.76	0	1.68	0.8	0.66	1.53	0.41	0.06	2.33	0.01	0.06	13.86	0	0	0	-1.23	-3.09	-4.68	57.78	172.33	883.05	379.42	1124.81	633.19	911.17	449.35	1081.37	422.36
31.965	0	0.08	0.06	0.02	0.08	0.27	0.1	0.06	2.31	0.39	99.47	0.66	14.27	98.06	0.05	0.54	0.09	0.11	13.22	0.3	0.39	2.95	0	2.31	0.7	0.4	1.37	0.27	0.05	1.61	0.01	0.09	14.88	0	0	0	-2.2	-2.38	-5.07	57.52	173.76	884.19	378.97	1125.23	631.29	910.8	449.37	1082.2	420.84
31.998	0	0.08	0.06	0.02	0.08	0.28	0.1	0.06	2.5	0.45	99.44	0.67	14.49	98.75	0.05	0.58	0.1	0.13	13.67	0.34	0.45	3.54	0	2.5	0.72	0.39	1.3	0.27	0.05	1.4	0.01	0.14	15	0	0	0	1.72	0.15	-5.47	58.83	168.1	884.56	377.99	1126.4	633.11	914.2	448.89	1079.97	420.97
32.031	0	0.08	0.06	0.02	0.08	0.3	0.1	0.06	3.02	0.5	99.4	0.69	14.92	97.94	0.05	0.54	0.09	0.15	14.61	0.36	0.5	3.53	0	3.02	0.64	0.39	1.21	0.26	0.05	1.22	0.01	0.06	15.19	0	0	0	1.7	-2.69	-6.77	58.81	165.93	887.85	379.65	1129.92	635.57	917.27	451.55	1080.49	421.65
32.065	0	0.08	0.06	0.02	0.08	0.34	0.1	0.06	3.84	0.65	99.32	0.82	15.87	98.27	0.05	0.44	0.09	0.18	14.42	0.38	0.65	2.68	0	3.84	0.57	0.28	1.15	0.25	0.04	0.87	0.01	0.22	16.45	0	0	0	-0.54	-1.8	-6.87	57.89	167.52	888.7	380.34	1130.16	634.98	916.76	451.06	1081.69	421.68
32.098	0	0.08	0.06	0.02	0.08	0.36	0.11	0.06	3.72	0.79	99.28	0.79	16.23	96.2	0.05	0.35	0.09	0.2	16.06	0.37	0.79	2.59	0	3.72	0.62	0.3	1.05	0.31	0.04	0.8	0.01	0.2	16.17	0	0	0	-1.02	-5.85	-6.27	57.59	166.23	889.6	380.35	1130.35	634.64	918.47	449.73	1082.43	422.4
32.132	0	0.08	0.06	0.02	0.08	0.37	0.1	0.06	3.25	1.01	99.25	0.81	16.58	96.37	0.04	0.26	0.09	0.2	16.35	0.32	1.01	2.68	0	3.25	0.62	0.32	1.07	0.32	0.04	0.7	0	0.13	16.33	0	0	0	3.05	-5.6	-5.97	59.36	166.59	893.06	380.39	1134.26	636.26	922.33	451.1	1086.69	423.93
32.165	0	0.08	0.06	0.02	0.08	0.32	0.1	0.06	2.46	0.99	99.36	0.76	15.61	95.12	0.03	0.2	0.11	0.19	14.5	0.34	0.99	3.2	0	2.46	0.4	0.37	0.84	0.17	0.04	0.72	0	0.24	15.85	0	0	0	0.91	-7.15	-6.83	58.28	169.29	895.4	380.3	1134.46	633.35	920.97	450.38	1087.92	422.34
32.198	0	0.08	0.06	0.02	0.08	0.27	0.1	0.06	1.76	1.18	99.45	0.65	14.4	91.91	0.03	0.15	0.12	0.19	13.76	0.33	1.18	4.46	0	1.76	0.32	0.39	0.68	0.11	0.04	0.79	0	0.32	14.84	0	0	0	-0.43	-9.85	-6.24	57.61	168.33	894.78	377.58	1138.76	635.48	924.05	448.88	1089.93	420.25
32.232	0	0.08	0.06	0.02	0.08	0.27	0.09	0.06	1.14	1.14	99.45	0.65	14.35	92.86	0.02	0.12	0.14	0.17	13.91	0.37	1.77	5.23	0	1.14	0.26	0.53	0.61	0.06	0.06	0.88	0	0.55	14.77	0	0	0	-2.78	-9.17	-5.51	56.94	164.62	893.06	374.63	1139.94	635.74	926.57	443.64	1089.23	418.28
32.265	0	0.08	0.06	0.02	0.08	0.28	0.09	0.06	0.98	0.98	99.43	0.64	14.26	92.3	0.02	0.09	0.16	0.13	14.62	0.42	2.73	6.14	0	0.98	0.19	0.6	0.53	0.03	0.07	1.07	0	0.2	14.73	0	0	0	0.48	-9.58	-7.52	57.77	163.35	895.12	373.75	1140.96	635.29	926.45	444.64	1087.41	416.82
32.298	0	0.08	0.06	0.03	0.07	0.33	0.09	0.06	0.72	0.72	99.34	0.66	14.73	93.98	0.02	0.09	0.19	0.11	16.84	0.54	4.51	7.04	0	0.72	0.16	0.74	0.43	0.04	0.09	1.36	0	0.13	14.93	0	0	0	1.21	-8.26	-6.51	58.42	171.5	898.13	372.64	1146.6	635.66	927.69	446.04	1096.59	416.27
32.332	0	0.08	0.06	0.03	0.07	0.31	0.09	0.06	0.41	0.41	99.38	0.65	13.82	90.78	0.02	0.08	0.28	0.09	16.18	0.58	5.7	6.58	0	0.41	0.12	0.84	0.35	0.04	0.13	1.73	0	0.26	14.75	0	0	0	0.01	-10.56	-7.55	57.87	169.82	900.44	373.04	1148.64	635.68	929.52	447.11	1096.35	415.34
32.365	0	0.08	0.06	0.03	0.07	0.28	0.08	0.06	0.35	0.35	99.43	0.66	13.01	93.69	0.01	0.07	0.32	0.07	14.24	0.67	6.1	6.24	0	0.35	0.08	0.9	0.33	0.05	0.15	1.97	0	0.25	14.91	0	0	0	1.77	-8.51	-6.3	58.83	164.47	900.27	373.56	1146.99	635.69	933.01	445.25	1095.13	417.6
32.398	0	0.08	0.06	0.03	0.07	0.28	0.08	0.06	0.37	0.37	99.44	0.7	12.92	93.54	0.01	0.06	0.37	0.06	13.04	0.85	6.11	6.75	0	0.25	0.07	0.96	0.29	0.07	0.18	2.19	0	0.18	15.32	0	0	0	2.4	-8.63	-7.92	58.96	163.44	900.25	374.21	1144.73	634.66	930.49	445.95	1091.37	417.17
32.432	0	0.08	0.06	0.03	0.07	0.27	0.08	0.06	0.51	0.51	99.47	0.68	12.68	87.06	0.01	0.07	0.51	0.05	12.71	1.1	5.64	6.33	0	0.15	0.07	1.18	0.33	0.06	0.23	2.8	0	0.18	15.07	0	0	0	0.34	-12.47	-5.95	58.2	161.27	900.79	371.11	1148.27	633.76	936.01	443.01	1094.8	414.87
32.465	0	0.08	0.06	0.03	0.07	0.28	0.08	0.06	0.61	0.61	99.44	0.7	12.84	93.92	0.01	0.07	0.61	0.04	13.1	1.5	6.27	8.03	0	0.12	0.07	1.17	0.31	0.04	0.26	2.83	0	0.31	15.35	0	0	0	1.54	-8.31	-7.31	59.15	165.26	902.85	373.2	1146.88	632.38	932.62	444.83	1095.33	415.95
32.499	0	0.09	0.06	0.03	0.07	0.31	0.08	0.07	0.79	0.79	99.38	0.71	13.6	93.27	0.01	0.08	0.79	0.03	14.84	1.56	6.21	10.81	0	0.06	0.06	1.46	0.27	0.02	0.4	4.41	0	0.1	15.41	0	0	0	2.51	-8.86	-5.68	59.45	161.11	900.59	370.66	1147.84	633.99	936.09	441.6	1095.11	415.72
32.532	0	0.09	0.06	0.03	0.07	0.3	0.08	0.07	0.96	0.96	99.4	0.72	13.57	95.67	0.01	0.11	0.96	0.03	13.93	1.42	5.42	10.69	0	0.04	0.05	1.41	0.26	0.02	0.48	5.29	0	0.01	15.52	0	0	0	1.09	-6.52	-6.53	59.19	161.29	900.87	370.12	1145.11	629.59	933.91	440.47	1092.92	413.43
32.565	0	0.09	0.06	0.03	0.07	0.34	0.08	0.07	0.98	0.98	99.32	0.76	14.44	87.2	0.01	0.16	0.98	0.04	15.59	1.43	6.01	9.41	0	0.04	0.04	1.44	0.22	0.01	0.56	6.13	0	0.02	15.91	0	0	0	0.29	-12.41	-5.65	58.17	164.39	896.34	362.5	1151	632.07	934.04	437.79	1095.51	406.97
32.599	0	0.09	0.06	0.03	0.07	0.32	0.08	0.08	1.23	1.23	99.36	0.74	14.16	93.81	0.01	0.22	1.23	0.05	14.61	1.35	4.94	7.73	0	0.02	0.03	1.4	0.18	0.01	0.77	8.82	0	0.01	15.73	0	0	0	5.39	-8.41	-7.12	60.68	163.03	901.54	369.23	1146.86	631.84	933.24	440.75	1094.1	414.23
32.632	0	0.08	0.06	0.02	0.07	0.33	0.08	0.08	1.1	1.1	99.33	0.79	15.34	95.62	0.01	0.31	1.1	0.05	14.62	1.15	3.51	6.35	0	0.02	0.03	1.24	0.17	0.02	0.7	8.09	0	0.01	16.2	0	0	0	-5.28	-6.59	-5.71	57.31	165.66	897.24	366.11	1143.49	625.3	929.8	434.8	1093.33	408.39
32.665	0	0.08	0.06	0.02	0.07	0.38	0.08	0.08	1.16	1.16	99.24	0.86	16.06	95.75	0.01	0.46	1.16	0.06	15.65	0.95	4.14	6.86	0	0.02	0.03	1.19	0.17	0.04	0.74	8.36	0	0.01	16.76	0	0	0	1.03	-6.43	-5.25	59.49	160.52	898.4	367.07	1141.77	625.18	932.91	436.73	1091.35	410.96
32.699	0	0.08	0.05	0.02	0.07	0.39	0.08	0.08	1.21	1.21	99.22	1.1	16.88	96.34	0.01	0.59	1.21	0.08	12.77	0.64	3.61	6.76	0	0.02	0.03	1.26	0.17	0.1	0.82	7.76	0	0.01	18.51	0	0	0	4.96	-5.65	-5.71	61.26	159.98	902.15	367.97	1144.92	627.69	935.92	436.84	1094.2	413.63
32.732	0	0.08	0.05	0.02	0.07	0.41	0.08	0.08	1.09	1.09	99.18	1.1	17	97.79	0.01	0.98	1.09	0.12	13.71	0.47	4.36	6.4	0	0.02	0.05	1.26	0.17	0.29	0.71	6.43	0	0.01	18.52	0	0	0	0.46	3.06	-6.64	59.36	162.1	898.39	367.54	1141.59	625.77	930.39	435.71	1090.56	410.77
32.766	0	0.07	0.05	0.02	0.07	0.35	0.07	0.07	0.95	0.95	99.3	1.13	15.46	95.62	0.01	1.16	0.95	0.16	10.38	0.34	5.13	4.1	0	0.03	0.07	1.26	0.23	0.57	0.56	4.35	0	0.14	18.71	0	0	0	0.54	-6.58	-7.56	59.71	166.05	901.77	367.9	1142.32	623.14	928.94	437.47	1092.73	410.08
32.799	0	0.07	0.05	0.02	0.07	0.32	0.07	0.07	0.86	0.86	99.37	1.06	14.44	98.25	0.02	1.27	0.86	0.22	9.51	0.28	5.57	6.25	0	0.04	0.09	1.48	0.27	0.76	0.48	2.97	0	0.18	18.28	0	0	0	3.12	-1.86	-7.13	61.42	164.04	901.9	367.81	1139.21	620.1	929.27	436.83	1091.13	410.2
32.832	0	0.08	0.05	0.03	0.07	0.31	0.07	0.07	1.22	0.82	99.39	1.08	13.74	98.42	0.03	1.31	0.82	0.24	8.67	0.23	6.47	10.48	0	0.05	0.18	1.78	0.33	1.22	0.44	2.42	0	0.17	18.4	0	0	0	5.19	-1.34	-8.29	62.3	164.56	902.31	367.05	1139.73	619.22	928.45	439.44	1090.01	408.21
32.866	0	0.08	0.05	0.04	0.07	0.32	0.07	0.06	1.21	0.72	99.36	1.19	14.22	98	0.04	1.38	0.72	0.26	8.07	0.24	6.53	14.93	0	0.07	0.26	1.82	0.39	1.21	0.36	1.74	0	0.06	19.09	0	0	0	1.07	-2.54	-8.41	60.32	166.72	901.69	366.27	1140.25	618.11	926.67	436.59	1090.91	407.95
32.899	0	0.09	0.04	0.06	0.07	0.32	0.07	0.06	1.51	0.66	99.35	1.22	14.32	98.52	0.05	1.62	0.66	0.28	8.09	0.27	6.47	22.59	0	0.1	0.37	2.02	0.46	1.51	0.33	1.38	0	0.09	19.22	0	0	0	4.35	-1	-9.06	61.77	161.94	902.9	366.48	1138.56	616.33	928.48	437.14	1087.8	408.12
32.932	0	0.09	0.04	0.05	0.07	0.31	0.07	0.06	1.7	0.62	99.37	1.18	14.27	98.46	0.06	2.09	0.62	0.29	7.97	0.3	5.85	22.48	0	0.13	0.5	2.26	0.46	1.7	0.31	1.31	0	0.03	19.03	0	0	0	1.86	1.2	-9.8	60.73	162.05	903.89	365.03	1138.61	612.33	928.24	435.84	1087.33	405.01
32.966	0	0.09	0.04	0.05	0.07	0.31	0.07	0.06	2.07	0.45	99.38	1.16	14.5	98.5	0.07	2.41	0.45	0.3	8.06	0.37	4.88	20.38	0	0.22	0.63	2.63	0.51	2.07	0.25	1.03	0.01	0.04	18.86	0	0	0	2.26	-1.07	-9.43	60.87	161.24	902.89	365.19	1136.95	612.5	927.73	435.55	1086.12	405.36
32.999	0	0.09	0.04	0.05	0.07	0.32	0.07	0.06	3.08	0.46	99.36	1.19	14.8	98.22	0.09	2.3	0.46	0.27	8.13	0.49	4.12	22.79	0	0.28	0.74	2.95	0.57	3.08	0.25	0.94	0.01	0.03	19.06	0	0	0	0.88	1.94	-9.57	60.52	162.94	903.24	366.21	1136.09	611.59	926.78	437.55	1086.18	403.75
33.032	0	0.09	0.04	0.04	0.07	0.34	0.07	0.06	4.51	0.48	99.33	1.25	15.13	98.31	0.11	2.48	0.41	0.28	8.32	0.63	3.42	20.47	0	0.48	1.04	3.52	0.56	4.51	0.2	0.74	0.01	0.01	19.41	0	0	0	3.16	1.69	-9.46	61.53	159.76	902.7	366.47	1133.41	610.67	927.03	437.09	1083.48	404.75
33.066	0	0.1	0.04	0.04	0.07	0.32	0.08	0.06	5.64	1.08	99.37	1.13	14.28	98.25	0.15	2.51	0.34	0.24	8.63	0.8	2.96	20.59	0	1.08	1.26	4.35	0.47	5.64	0.13	0.47	0.02	0.01	18.71	0	0	0	3.25	-1.86	-9.74	61.59	156.18	902.88	365.49	1131.16	607.65	927.62	435.32	1080.54	403.57
33.099	0	0.1	0.04	0.04	0.07	0.33	0.08	0.06	6.96	1.27	99.33	1.15	14.27	97.66	0.15	2.46	0.36	0.22	9.38	0.95	3.1	19.84	0	1.27	1.42	4.41	0.49	6.96	0.13	0.48	0.02	0.02	18.83	0	0	0	3.85	-3.34	-10.87	61.17	161.8	899.39	360.85	1134.83	608.03	922.8	433.7	1081.56	402.47
33.133	0	0.09	0.04	0.03	0.07	0.37	0.08	0.06	8.84	2.85	99.27	1.22	13.95	97.15	0.17	2.58	0.35	0.24	10.2	0.89	3.22	14.49	0	2.85	2.08	6.3	0.62	8.84	0.11	0.36	0.03	0.01	19.22	0	0	0	3.64	-4.35	-10.01	60.99	162.05	898.76	359.85	1133.47	607.86	922.8	432.17	1081.66	400.18
33.166	0	0.09	0.04	0.03	0.07	0.38	0.09	0.06	9.15	3.5	99.25	1.23	13.44	98.13	0.17	2.28	0.38	0.24	10.66	1.01	3.5	13.97	0	4.4	2.42	7.31	0.62	9.15	0.1	0.34	0.04	0.02	19.28	0	0	0	8.14	-2.2	-8.82	63.45	158.88	900.2	361.13	1132.76	609.5	926.44	432.68	1082.38	402.25
33.199	0	0.09	0.04	0.03	0.07	0.37	0.1	0.06	12.26	3.57	99.25	1.2	12.3	98.67	0.2	1.83	0.36	0.26	10.71	0.93	3.57	10.25	0	4.87	3.28	7.41	0.62	12.26	0.09	0.33	0.04	0	19.15	0	0	0	1.57	0.46	-9.23	60.76	164.19	899.38	360.59	1133.15	607.48	922.86	431.56	1083.84	399.27
33.233	0	0.09	0.05	0.03	0.07	0.29	0.12	0.06	9.97	3.46	99.42	1.02	9.64	98.11	0.21	1.43	0.38	0.27	8.71	0.99	3.46	8.86	0	8.06	3.62	9.19	0.48	9.97	0.09	0.34	0.05	0.01	17.97	0	0	0	5.69	2.27	-8.13	63.02	162.78	900.58	362.45	1132.92	609.36	925.29	432.57	1085.4	403.18
33.266	0	0.09	0.05	0.03	0.07	0.25	0.12	0.06	8.14	3.94	99.51	0.89	8.7	98.26	0.21	1.49	0.39	0.28	7.53	0.82	3.94	8.15	0	8.14	3.79	9.81	0.36	6.15	0.1	0.34	0.05	0.01	17.04	0	0	0	5.31	1.83	-8.95	62.49	163.32	899.02	360.83	1135.23	611.8	924.39	432.2	1084.88	401.93
33.299	0	0.09	0.05	0.03	0.07	0.22	0.13	0.06	8.99	3.88	99.56	0.85	7.85	98.28	0.21	1.37	0.39	0.25	6.12	0.72	3.88	6.79	0	8.99	3.57	10.1	0.3	4.47	0.1	0.35	0.05	0.01	16.66	0	0	0	4.13	1.77	-9.85	62.18	160.71	899.81	361.45	1135.31	610.99	925.36	433.02	1082.97	401.59
33.333	0	0.09	0.06	0.03	0.07	0.2	0.13	0.06	9.81	4.93	99.6	0.81	6.86	98.65	0.19	1.17	0.42	0.19	5.15	0.73	4.93	9.23	0	9.81	3.33	9.57	0.29	2.45	0.1	0.39	0.05	0.09	16.33	0	0	0	4.67	0.53	-9.82	62.66	163.05	900.08	361.21	1135.28	610.1	924.19	433.55	1084.05	401.47
33.366	0	0.09	0.06	0.04	0.07	0.18	0.13	0.06	10.11	5.49	99.63	0.75	5.84	98.69	0.22	0.97	0.45	0.15	4.71	0.68	5.49	10.31	0	10.11	3.49	10.53	0.26	2.06	0.12	0.37	0.05	1	15.84	0	0	0	6.23	-0.38	-12.71	63.55	158.68	900	361.77	1134.29	609.03	923.46	438.08	1077.46	399.85
33.399	0	0.09	0.06	0.04	0.07	0.16	0.15	0.06	11.59	6.52	99.67	0.68	3.9	98.16	0.28	0.7	0.45	0.11	4.11	0.81	6.52	12.95	0	11.59	3.62	12.22	0.23	2.04	0.13	0.34	0.05	0.48	15.14	0	0	0	5.85	-2.12	-12.39	63.26	160.19	900.41	361.48	1135.6	609.55	923.64	437.84	1079.32	400.1
33.433	0	0.1	0.06	0.05	0.07	0.15	0.16	0.06	12.68	6.54	99.68	0.63	2.64	98.45	0.38	0.67	0.5	0.1	3.49	0.71	6.54	14.78	0	12.68	3.86	13.79	0.23	1.6	0.15	0.32	0.05	0.18	14.53	0	0	0	5.98	1.25	-12.49	63.42	160.09	900.91	361.43	1135.54	609.06	924.05	437.85	1079.36	399.01
33.466	0	0.1	0.07	0.04	0.08	0.15	0.17	0.06	13.22	5.5	99.67	0.61	2.83	98.44	0.4	0.62	0.5	0.08	3.55	0.84	5.5	13.8	0	13.22	3.64	13.82	0.23	1.59	0.15	0.32	0.05	0.06	14.4	0	0	0	3.53	1.29	-11.75	62.39	160.61	899.9	361.04	1134.27	607.96	923.25	435.57	1079.56	398.62
33.5	0	0.1	0.07	0.04	0.08	0.13	0.2	0.06	13.2	3.89	99.61	0.52	1.76	98.56	0.47	0.62	0.52	0.07	4.02	0.82	3.89	12.19	0	14.91	4.05	15.91	0.28	1.76	0.16	0.29	0.04	0.04	13.2	0	0	0	3.59	0.86	-11.7	62.26	162.99	898.03	360.11	1134.44	608.76	920.99	435.37	1079.74	398.44
33.533	0	0.1	0.08	0.04	0.08	0.12	0.2	0.06	12.44	3.42	99.59	0.46	1.18	98.69	0.53	0.6	0.48	0.07	4.36	0.71	3.42	9.65	0	14.61	4.43	17.42	0.33	2.39	0.17	0.27	0.04	0.03	12.44	0	0	0	4.75	0.39	-11.72	62.44	162.28	895.86	359.45	1134.64	611.37	920.29	435.07	1078.5	398.98
33.566	0	0.1	0.08	0.03	0.09	0.13	0.19	0.06	12.48	3.07	99.62	0.47	1.81	97.66	0.59	0.65	0.43	0.08	4.54	0.66	3.07	7.16	0	13.38	4.3	19.2	0.39	2.74	0.19	0.28	0.04	0.02	12.48	0	0	0	4.93	3.34	-11.8	62.22	159.98	894.31	358.9	1135.45	614.5	921.3	434.36	1077.13	398.16
33.6	0	0.1	0.08	0.03	0.09	0.11	0.18	0.06	11.68	3	99.64	0.43	1.65	97.35	0.75	0.83	0.37	0.12	4.28	0.51	3	4.72	0	11.68	4.27	25.49	0.44	2.58	0.25	0.27	0.03	0.01	11.85	0	0	0	4.15	3.98	-11.48	61.88	158.72	893.68	359.05	1134.92	615.03	921.83	433.75	1076.48	398.05
33.633	0	0.09	0.08	0.02	0.09	0.12	0.17	0.06	11.02	2.77	99.66	0.45	2.44	97.92	0.83	1.17	0.33	0.16	4.2	0.41	2.77	3.19	0	11.02	3.65	26.95	0.47	2.58	0.27	0.26	0.03	0.02	12.22	0	0	0	4.35	2.75	-10.92	62.02	157.01	892.73	359.06	1134.09	615.6	922.49	433.14	1075.7	398.78
33.666	0	0.09	0.08	0.02	0.09	0.12	0.16	0.06	10.33	3.04	99.68	0.44	2.72	98.78	0.87	1.65	0.34	0.21	4.51	0.36	3.04	3.01	0	10.33	3.07	31.24	0.46	2.05	0.33	0.27	0.02	0.02	12.05	0	0	0	4.57	-0.03	-10.87	62	157.23	893.13	358.43	1135.47	616.63	923.13	432.33	1076.77	398.92
33.7	0	0.09	0.08	0.02	0.09	0.12	0.14	0.06	8.1	3.51	99.72	0.41	3.54	98.19	0.79	1.91	0.32	0.26	5.71	0.31	3.51	2.68	0	8.1	2.05	32.99	0.47	1.8	0.53	0.27	0.02	0.02	11.58	0	0	0	2.55	2.04	-10.47	60.91	158.99	890.89	357.42	1136.9	618.71	922.23	431.52	1077.63	397.95
33.733	0	0.09	0.07	0.02	0.09	0.15	0.12	0.06	6.58	3.33	99.71	0.47	6.04	95	0.64	2.29	0.3	0.31	7.33	0.28	3.33	3.47	0	6.58	1.2	29.1	0.44	1.24	0.56	0.29	0.02	0.01	12.44	0	0	0	0.9	-7.28	-9.37	60.29	160.62	891.67	356.81	1133.56	613.73	920.79	428.99	1078.27	397.41
33.767	0	0.08	0.06	0.02	0.09	0.18	0.11	0.06	5.38	3.46	99.64	0.58	8.5	96.43	0.71	2.56	0.28	0.32	7.9	0.27	3.46	4.83	0	5.38	0.86	28.27	0.44	0.63	0.74	0.28	0.01	0.02	14.04	0	0	0	4.26	5.52	-10.54	61.95	156.54	891.22	357.76	1134.8	615.86	923.1	433.29	1075.42	397.19
33.8	0	0.08	0.06	0.02	0.09	0.19	0.1	0.07	4.64	3.4	99.62	0.63	9.3	96.69	0.8	2.81	0.27	0.33	7.62	0.27	3.4	3.73	0	4.64	0.52	27.93	0.48	0.67	0.96	0.3	0.01	0.03	14.62	0	0	0	4.67	5.13	-9.37	61.98	155.33	889.33	357.32	1136.74	620.05	925.04	432.82	1076.54	398.55
33.833	0	0.08	0.06	0.02	0.09	0.2	0.1	0.07	3.72	3.63	99.6	0.68	10.21	97.54	0.72	3.08	0.25	0.41	7.74	0.26	3.63	3.89	0	3.72	0.34	24.02	0.48	0.42	1.15	0.34	0.01	0.01	15.13	0	0	0	3.7	-3.6	-8.95	61.24	160.92	891.18	356.18	1140.62	621.76	924.67	431.18	1082.31	398.85
33.867	0	0.07	0.05	0.02	0.09	0.2	0.08	0.07	2.67	2.67	99.59	0.78	10.87	86.69	0.63	4.03	0.18	0.47	6.11	0.2	3.77	2.25	0	2.67	0.27	18.54	0.6	0.38	1.39	0.41	0.01	0.01	16.07	0	0	0	-1.85	-12.63	-9.6	58.28	159.27	894.61	355.39	1144.18	620.86	927.65	427.86	1083.92	397.07
33.9	0	0.07	0.05	0.02	0.08	0.21	0.08	0.07	2.04	2.04	99.57	0.85	11.55	94.16	0.5	3.89	0.15	0.5	5.75	0.17	3.89	1.6	0	2.04	0.24	13.71	0.69	0.36	1.55	0.48	0.01	0.01	16.66	0	0	0	-1.86	-8.09	-12.08	58.53	157.17	896.27	353.88	1146.28	618.59	928.76	429.79	1081.58	393.05
33.933	0	0.07	0.05	0.02	0.09	0.19	0.08	0.07	1.86	1.86	99.61	0.82	10.98	95.59	0.44	4.03	0.14	0.48	4.59	0.12	3.7	1.41	0	1.86	0.22	11.23	0.73	0.24	1.64	0.55	0.01	0.01	16.41	0	0	0	3.5	-6.61	-13.38	60.09	158.11	899.25	351.82	1150.61	617.29	930	429.76	1084.23	394.97
33.967	0	0.07	0.05	0.02	0.09	0.18	0.07	0.07	1.1	1.1	99.64	0.82	10.97	96.76	0.36	4.46	0.1	0.46	3.33	0.11	3.18	1.17	0	1.1	0.2	7.09	0.59	0.16	2.22	0.7	0.01	0.01	16.41	0	0	0	5.68	-5.01	-12.63	60.93	157.77	902.17	351.79	1150.37	616.21	932.81	429.63	1086.32	393.2
34	0	0.07	0.05	0.02	0.09	0.16	0.07	0.07	1.13	1.13	99.67	0.74	10.03	97.94	0.42	4.95	0.09	0.5	2.89	0.07	3.01	1.12	0	1.13	0.28	5.26	0.68	0.19	1.93	0.64	0.01	0.01	15.67	0	0	0	5.93	-2.7	-12.54	61.08	156.92	902.28	352.1	1150.16	615.83	933.23	428.93	1086.31	394.39
34.033	0	0.07	0.05	0.02	0.09	0.16	0.07	0.07	0.91	0.91	99.68	0.72	9.91	91.44	0.34	5.02	0.08	0.53	2.72	0.06	3.07	0.97	0	0.91	0.29	3.21	0.65	0.13	1.87	0.66	0	0.03	15.56	0	0	0	8.25	-10.15	-12.54	61.25	155.8	903.53	353.02	1149.72	615.43	933.83	430.65	1085.94	396.89
34.067	0	0.07	0.05	0.02	0.09	0.17	0.07	0.07	0.63	0.63	99.67	0.75	10.27	94.06	0.28	4.53	0.08	0.57	3.15	0.06	3.44	1.39	0	0.63	0.27	1.66	0.53	0.09	2.02	0.82	0	0.02	15.77	0	0	0	4.61	-8.19	-12.93	60	159.41	901.79	351.64	1149.91	612.61	930.27	428.76	1086.34	396.29
34.1	0	0.07	0.06	0.02	0.09	0.15	0.07	0.07	0.57	0.57	99.69	0.67	9.58	95.87	0.25	3.62	0.08	0.41	3.38	0.07	3.33	1.47	0	0.57	0.28	1.25	0.48	0.16	1.67	0.74	0	0.05	14.97	0	0	0	11.59	-6.27	-10.96	63.32	157.6	904.48	355.43	1150.17	617.33	934.82	430.37	1090.15	403.7
34.134	0	0.08	0.06	0.02	0.08	0.16	0.08	0.06	0.44	0.44	99.69	0.61	9.54	94.24	0.19	2.02	0.1	0.3	4.58	0.1	3.27	2.95	0	0.44	0.25	0.56	0.38	0.16	1.36	0.79	0	0.04	14.39	0	0	0	9.82	-8.03	-10.09	62.33	158.22	905.63	358.58	1148.58	618.16	935.34	432.45	1091.11	404.73
34.167	0	0.08	0.07	0.02	0.09	0.13	0.08	0.06	0.32	0.32	99.73	0.51	8.22	96.75	0.17	1.42	0.11	0.27	4.62	0.14	3.22	3.47	0	0.32	0.18	0.42	0.25	0.14	1.24	0.77	0	0.06	13.04	0	0	0	10.44	-5.03	-9.64	63.21	159.55	906.61	362.5	1146.78	618.98	934.8	435.59	1091.98	408.24
34.2	0	0.09	0.08	0.02	0.09	0.11	0.09	0.06	0.29	0.29	99.77	0.43	7	91.6	0.13	0.9	0.12	0.26	3.94	0.15	2.44	3.98	0	0.29	0.12	0.35	0.18	0.17	0.99	0.74	0	0.02	11.84	0	0	0	4.07	-10.06	-8.13	59.96	168.87	905.54	364.79	1142.38	616.3	928.71	437.43	1094.63	405.99
34.234	0	0.1	0.09	0.03	0.09	0.09	0.09	0.06	0.25	0.25	99.8	0.34	5.56	94.67	0.13	0.49	0.15	0.2	4.03	0.19	1.91	6.07	0	0.25	0.1	0.2	0.17	0.12	0.69	0.76	0	0.09	10.22	0	0	0	7.51	-7.62	-7.42	62.01	168.35	906.95	367.73	1140.33	615.82	929.37	438.65	1095.46	411.16
34.267	0	0.1	0.09	0.03	0.09	0.09	0.09	0.06	0.22	0.22	99.79	0.33	4.98	92.8	0.1	0.25	0.17	0.17	3.63	0.27	1.82	8.13	0	0.22	0.08	0.2	0.13	0.12	0.55	0.71	0	0.08	9.79	0	0	0	6.86	-9.22	-6.53	61.6	170.14	908.44	369.41	1141.15	616.91	930.66	440.33	1098.45	412.15
34.3	0	0.11	0.1	0.03	0.09	0.08	0.1	0.06	0.2	0.2	99.78	0.33	4.51	95.97	0.09	0.16	0.19	0.16	3.79	0.3	1.72	10.77	0	0.2	0.07	0.15	0.13	0.18	0.39	0.7	0	0.06	9.25	0	0	0	5.91	-6.15	-6.81	61.3	174	906.3	369.88	1140.4	618.23	926.84	441.07	1098.44	412.29
34.334	0	0.12	0.1	0.04	0.1	0.08	0.1	0.06	0.26	0.21	99.77	0.33	3.87	96.38	0.07	0.11	0.21	0.11	4.5	0.26	1.57	11.88	0	0.17	0.07	0.08	0.14	0.26	0.21	0.57	0	0.04	8.32	0	0	0	5.04	-5.59	-5.97	61.28	173.64	905.61	371.86	1138.14	617.78	926.65	442.1	1098.04	414.25
34.367	0	0.12	0.1	0.04	0.1	0.08	0.1	0.06	0.32	0.23	99.77	0.33	3.84	93.53	0.07	0.08	0.23	0.1	4.84	0.23	1.68	11.85	0	0.16	0.06	0.08	0.13	0.32	0.2	0.57	0	0.07	8.21	0	0	0	2.25	-8.64	-6.11	59.53	175.02	903.65	371.43	1138.33	618.87	924.77	442.22	1097.35	413.14
34.4	0	0.11	0.11	0.03	0.1	0.08	0.1	0.06	0.32	0.28	99.77	0.33	3.65	94.02	0.07	0.06	0.28	0.09	5.41	0.19	1.45	10.19	0	0.15	0.06	0.06	0.12	0.32	0.14	0.54	0	0.05	7.73	0	0	0	2.95	-8.23	-5.9	59.59	172.33	902.29	371.32	1138.28	621.17	925.68	440.95	1095.93	414.25
34.434	0	0.11	0.12	0.03	0.1	0.07	0.11	0.06	0.33	0.33	99.77	0.33	2.9	94.46	0.06	0.06	0.33	0.08	5.31	0.15	1.1	6.78	0	0.12	0.07	0.05	0.14	0.24	0.07	0.46	0	0.02	6.93	0	0	0	2.19	-7.82	-6.34	59	171.57	900.78	370.78	1139.08	623.18	925.23	440.84	1094.62	413.55
34.467	0	0.11	0.11	0.03	0.1	0.07	0.11	0.06	0.29	0.29	99.77	0.33	3.24	90.64	0.05	0.05	0.29	0.08	5.88	0.14	1.03	7.47	0	0.11	0.09	0.05	0.19	0.28	0.07	0.46	0	0.05	6.99	0	0	0	0.55	-10.65	-6.04	57.95	166.93	899.2	371.89	1137.04	624.47	926.04	439.4	1091.19	415.12
34.501	0	0.11	0.12	0.03	0.1	0.08	0.11	0.06	0.37	0.36	99.77	0.33	3.81	92.64	0.04	0.06	0.36	0.08	7.1	0.09	0.76	7.48	0	0.09	0.1	0.05	0.25	0.37	0.04	0.41	0	0.14	6.97	0	0	0	0.07	-9.34	-5.77	57.85	170.25	898.04	371.31	1137.85	625.42	924.31	438.5	1093.01	415.6
34.534	0	0.11	0.12	0.03	0.1	0.08	0.11	0.06	0.38	0.34	99.77	0.33	4.01	94.77	0.03	0.07	0.34	0.09	7.49	0.06	0.73	7.18	0	0.07	0.1	0.06	0.3	0.38	0.03	0.44	0	0.06	6.97	0	0	0	-0.08	-7.52	-5.49	58	169.48	897.99	371.63	1138.2	626.09	925.42	439.25	1093.21	415.43
34.567	0	0.12	0.11	0.03	0.1	0.09	0.11	0.06	0.4	0.31	99.77	0.33	4.56	94.73	0.02	0.09	0.31	0.09	8.63	0.04	0.67	8.86	0	0.07	0.09	0.07	0.32	0.4	0.03	0.48	0	0.06	7	0	0	0	-0.98	-7.55	-5.29	57.76	167.11	898.18	372.21	1137.63	625.91	926.71	438.57	1092.29	415.99
34.601	0	0.11	0.12	0.03	0.1	0.09	0.11	0.06	0.32	0.27	99.77	0.33	4.59	96.46	0.02	0.11	0.27	0.11	8.97	0.04	0.68	7.79	0	0.07	0.09	0.07	0.31	0.32	0.02	0.49	0	0.08	6.86	0	0	0	-1.2	-5.47	-5.17	57.6	165.68	895.82	371.63	1137.42	627.82	926.4	437.77	1090.63	415.93
34.634	0	0.12	0.11	0.03	0.1	0.09	0.11	0.06	0.24	0.24	99.76	0.33	4.98	98.58	0.01	0.12	0.24	0.13	9.22	0.04	0.69	10.37	0	0.07	0.09	0.08	0.36	0.21	0.02	0.49	0	0.1	7.1	0	0	0	-0.43	-0.8	-4.43	57.85	168.16	892.62	369.99	1138.35	630.35	924.95	436.92	1091.78	415.76
34.667	0	0.13	0.11	0.04	0.1	0.09	0.11	0.06	0.2	0.2	99.75	0.33	4.7	95.01	0.01	0.16	0.2	0.15	8.86	0.03	0.71	14.51	0	0.06	0.1	0.08	0.44	0.16	0.03	0.53	0	0.03	6.95	0	0	0	0.22	-7.26	-5	57.84	166.24	893.49	370.48	1138.83	630.99	925.86	438.59	1090.52	415.74
34.701	0	0.13	0.11	0.05	0.1	0.09	0.11	0.06	0.15	0.15	99.75	0.33	5.33	97.03	0.01	0.18	0.15	0.18	8.51	0.03	0.76	16.9	0	0.06	0.1	0.09	0.56	0.14	0.03	0.58	0	0.04	7.67	0	0	0	-3.4	-4.57	-4.43	56.95	171.18	892.55	370.67	1138.02	629.9	922.97	436.65	1092.87	415.78
34.734	0	0.13	0.11	0.05	0.1	0.09	0.11	0.06	0.15	0.14	99.74	0.33	5.08	97.65	0.01	0.28	0.14	0.22	8.34	0.03	0.73	17.91	0	0.07	0.11	0.09	0.55	0.15	0.03	0.6	0	0.03	7.49	0	0	0	-3.01	-3.37	-3.53	57.21	170.71	891.69	370.47	1137.8	630.01	923.87	436.56	1093.38	416.35
34.768	0	0.12	0.11	0.04	0.1	0.09	0.11	0.06	0.23	0.09	99.76	0.33	5.24	96.74	0.01	0.36	0.08	0.24	8.54	0.05	0.69	14.07	0	0.09	0.14	0.11	0.52	0.23	0.03	0.67	0	0.03	7.54	0	0	0	-3.4	-5.05	-3.13	56.82	168.62	888.73	370.41	1135.53	631.43	922.68	434.72	1090.4	417.34
34.801	0	0.12	0.11	0.04	0.1	0.09	0.11	0.06	0.34	0.11	99.75	0.33	5.07	98.32	0.01	0.37	0.06	0.24	9.04	0.06	0.63	14.43	0	0.11	0.17	0.11	0.54	0.34	0.03	0.73	0	0.04	7.19	0	0	0	-1.51	-1.65	-2.54	57.57	165.93	887.37	370.52	1133.85	631.37	923.46	435.4	1088.48	418.05
34.834	0	0.12	0.11	0.04	0.1	0.1	0.11	0.06	0.61	0.12	99.75	0.33	5.55	98.33	0.01	0.41	0.06	0.23	10.32	0.07	0.54	13.81	0	0.12	0.23	0.12	0.63	0.61	0.03	0.74	0	0.04	7.16	0	0	0	-1.56	-1.63	-2.34	57.53	164.5	887.05	370.6	1133.78	631.91	924.24	435.06	1087.9	418.41
34.868	0	0.13	0.11	0.04	0.1	0.1	0.11	0.06	0.69	0.14	99.75	0.33	5.58	97.79	0.01	0.36	0.04	0.22	10.64	0.07	0.48	14.23	0	0.14	0.23	0.13	0.67	0.69	0.02	0.82	0	0.08	7.05	0	0	0	-2.55	-3.04	-2.76	57.25	165.89	887.2	369.81	1133.69	630.18	923.06	435.19	1087.9	416.51
34.901	0	0.13	0.11	0.04	0.1	0.09	0.11	0.06	0.68	0.14	99.75	0.33	5.2	95.11	0.01	0.36	0.04	0.19	10.02	0.06	0.46	13.94	0	0.14	0.26	0.15	0.68	0.68	0.02	0.83	0	0.05	6.94	0	0	0	-3.14	-7.16	-4.29	56.91	166.6	887.94	369.07	1134.59	629.83	921.61	435.86	1086.78	414.17
34.934	0	0.13	0.11	0.04	0.1	0.09	0.11	0.06	0.59	0.15	99.75	0.33	4.61	93.37	0.01	0.4	0.04	0.17	9.02	0.06	0.47	13.87	0	0.15	0.31	0.15	0.63	0.59	0.02	0.84	0	0.03	6.78	0	0	0	-1.72	-8.78	-4.48	57.07	164.87	889.65	369.76	1135.8	631.16	923.61	435.91	1087.21	415.54
34.968	0	0.12	0.12	0.03	0.1	0.08	0.11	0.06	0.44	0.16	99.76	0.33	3.83	93.78	0.01	0.38	0.03	0.15	7.43	0.05	0.35	9.3	0	0.16	0.3	0.14	0.57	0.44	0.02	0.84	0	0.02	6.6	0	0	0	-1.48	-8.44	-3.78	57.31	165.58	891.27	369.92	1135.7	628.97	924.87	435.82	1089.24	415.85
35.001	0	0.12	0.11	0.03	0.1	0.08	0.11	0.06	0.39	0.15	99.77	0.33	4.12	96.42	0.01	0.27	0.03	0.12	7.44	0.05	0.41	8.72	0	0.15	0.27	0.13	0.61	0.39	0.02	0.84	0	0.08	6.87	0	0	0	2.09	-5.53	-3.87	58.66	168.62	895.27	371.34	1140.22	631.92	927.44	438.13	1094.93	418.66
35.034	0	0.11	0.11	0.03	0.1	0.08	0.11	0.06	0.48	0.17	99.77	0.33	4.4	94.93	0.01	0.26	0.03	0.11	7.92	0.04	0.35	6.53	0	0.17	0.25	0.13	0.6	0.48	0.02	0.92	0	0.02	6.94	0	0	0	-0.98	-7.35	-3.99	57.45	166.65	893.62	370.57	1136.75	628.89	925.65	435.08	1091.31	416.94
35.068	0	0.11	0.11	0.02	0.1	0.09	0.11	0.06	0.27	0.18	99.78	0.33	5.21	95.51	0.01	0.28	0.03	0.1	8.75	0.04	0.28	3.97	0	0.18	0.16	0.11	0.53	0.27	0.02	1.03	0	0.05	7.29	0	0	0	0.4	-6.71	-3.25	57.8	168.96	894.96	369.91	1141.41	631.59	928.39	435.96	1096.35	417.65
35.101	0	0.11	0.11	0.02	0.1	0.09	0.11	0.06	0.24	0.18	99.78	0.33	5.68	94.32	0.01	0.27	0.03	0.09	9.29	0.03	0.46	5.18	0	0.18	0.14	0.11	0.51	0.24	0.02	1.09	0	0.19	7.58	0	0	0	3.09	-7.95	-4.13	58.66	168.07	897.24	369.45	1143.22	631.63	929.85	437.31	1096.68	416.93
35.135	0	0.11	0.11	0.03	0.1	0.1	0.11	0.06	0.2	0.2	99.78	0.33	5.7	97.92	0.01	0.29	0.03	0.09	9.2	0.03	0.58	5.8	0	0.2	0.14	0.11	0.59	0.19	0.02	1.36	0	0.27	7.67	0	0	0	2.01	-2.74	-4.78	59.24	173.54	902.38	373.16	1142.7	627.82	928.41	439	1100.9	419.88
35.168	0	0.11	0.1	0.03	0.1	0.1	0.11	0.06	0.26	0.22	99.79	0.33	6.26	97.3	0.01	0.27	0.03	0.08	9.2	0.04	0.69	6.43	0	0.22	0.13	0.11	0.64	0.26	0.01	1.64	0	0.35	8.26	0	0	0	2.22	-4.07	-3.59	59.53	171.85	904.03	374.43	1142.94	627.93	931.79	439.5	1102.66	421.22
35.201	0	0.11	0.1	0.03	0.1	0.11	0.1	0.06	0.5	0.22	99.78	0.33	6.52	97.37	0.02	0.22	0.03	0.07	9.18	0.04	1.12	9.31	0	0.22	0.11	0.11	0.73	0.5	0.01	1.9	0	0.19	8.74	0	0	0	0.1	-3.95	-3.93	58.66	175.34	905.14	374.88	1144.05	627.34	930.62	440.17	1104.87	420.61
35.235	0	0.11	0.09	0.03	0.09	0.12	0.1	0.06	0.63	0.21	99.77	0.33	7.14	97.64	0.02	0.21	0.04	0.07	9.02	0.05	1.26	10.24	0	0.21	0.11	0.1	0.85	0.63	0.01	2.34	0	0.26	9.47	0	0	0	0.83	-3.38	-3.93	59.11	174.29	906.15	375.49	1143.37	626.5	931.33	440.16	1104.6	421.28
35.268	0	0.11	0.09	0.03	0.09	0.13	0.1	0.06	0.8	0.2	99.74	0.33	8.1	97.16	0.02	0.27	0.04	0.07	10.14	0.05	1.13	9.84	0	0.2	0.11	0.1	0.9	0.8	0.01	2.54	0	0.24	9.91	0	0	0	-0.59	-4.34	-2.78	58.44	178.61	905.67	374.25	1144.71	626.65	930.79	437.17	1108.74	421.87
35.301	0	0.1	0.09	0.03	0.09	0.14	0.1	0.06	0.56	0.17	99.71	0.37	9.37	97.41	0.02	0.3	0.04	0.07	10.37	0.05	0.81	8.78	0	0.17	0.09	0.1	0.92	0.56	0.01	3.05	0	0.07	10.82	0	0	0	-5.85	-3.86	-3.6	56.78	172.1	904.47	373.23	1145.83	627.52	933.15	434.63	1104.56	419.21
35.335	0	0.1	0.08	0.02	0.09	0.15	0.09	0.07	0.39	0.13	99.7	0.43	9.94	96.5	0.03	0.32	0.04	0.08	8.97	0.04	0.72	7.43	0	0.13	0.09	0.1	0.99	0.39	0.01	4.34	0	0.24	11.85	0	0	0	-1.97	-5.42	-4.5	57.56	171.05	905.07	373.92	1147.86	631.19	933.96	438.42	1103.99	419.77
35.368	0	0.09	0.08	0.02	0.09	0.15	0.09	0.07	0.25	0.12	99.7	0.44	10.08	96.24	0.03	0.31	0.04	0.07	8.49	0.04	0.68	7.68	0	0.12	0.08	0.11	0.86	0.25	0.02	4.84	0	0.17	12.12	0	0	0	1.44	-5.79	-5.19	58.7	171.67	906.14	374.03	1149.76	632.7	934.26	440.82	1104.74	420.67
35.401	0	0.09	0.07	0.02	0.08	0.16	0.09	0.07	0.14	0.12	99.69	0.5	10.61	98.22	0.03	0.4	0.04	0.08	7.5	0.04	0.61	6.46	0	0.12	0.07	0.11	0.83	0.14	0.02	6.38	0	0.13	12.97	0	0	0	-1.47	-1.95	-4.01	57.95	170.01	904.18	374.68	1145.7	630.71	933.69	438.29	1102.8	420.83
35.435	0	0.09	0.06	0.02	0.08	0.18	0.08	0.08	0.13	0.1	99.63	0.63	12.05	96.81	0.03	0.51	0.05	0.1	7.09	0.04	0.9	6.89	0	0.1	0.06	0.12	0.73	0.13	0.03	9.55	0	0.27	14.6	0	0	0	-2.09	-4.94	-3.54	57.67	169.26	905.17	374.39	1148.58	632.4	936.52	437.96	1104.94	421.12
35.468	0	0.09	0.06	0.02	0.08	0.19	0.08	0.09	0.08	0.08	99.61	0.64	12.46	96.24	0.03	0.72	0.05	0.12	7.82	0.04	0.96	7.97	0	0.08	0.06	0.13	0.63	0.08	0.03	11.2	0	0.21	14.69	0	0	0	-1.14	-5.79	-4.87	57.84	171.81	905.26	373.52	1152.35	635.76	935.49	440.16	1106.07	419.63
35.502	0	0.08	0.06	0.02	0.08	0.23	0.08	0.12	0.08	0.08	99.55	0.75	13.95	97.84	0.02	0.89	0.05	0.11	8.34	0.03	0.8	5.84	0	0.08	0.05	0.17	0.52	0.07	0.05	17.42	0	0.04	15.82	0	0	0	1.52	2.93	-3.58	59.09	168.48	898.78	371.57	1145.14	633.47	932.25	437.33	1099.78	419.42
35.535	0	0.08	0.06	0.02	0.08	0.21	0.08	0.13	0.08	0.07	99.57	0.75	13.65	93.15	0.02	0.94	0.05	0.1	7.62	0.03	0.66	5.61	0	0.07	0.05	0.19	0.47	0.08	0.06	19.17	0	0.12	15.77	0	0	0	1.81	-8.95	-2.51	58.47	163.68	899.54	372.05	1143.6	632.9	935.22	434.89	1098.36	421.46
35.568	0	0.08	0.06	0.02	0.08	0.21	0.08	0.13	0.09	0.07	99.58	0.72	13.43	95.19	0.02	1.02	0.05	0.1	7.62	0.03	0.55	5.87	0	0.07	0.05	0.19	0.48	0.09	0.06	19.67	0	0.04	15.53	0	0	0	-0.19	-7.07	-3.57	57.69	173.58	903.82	372.56	1150.95	635.24	934.58	437.51	1107.36	420.84
35.602	0	0.08	0.06	0.02	0.08	0.22	0.08	0.15	0.16	0.07	99.57	0.75	13.76	96.29	0.02	1.06	0.06	0.09	7.61	0.03	0.45	4.73	0	0.07	0.06	0.2	0.51	0.16	0.06	23.04	0	0.21	15.82	0	0	0	2.57	-5.72	-3.35	59	172.93	901.05	371.52	1146.37	632.73	931.6	437.18	1103.7	420.29
35.635	0	0.08	0.06	0.02	0.08	0.22	0.08	0.16	0.18	0.06	99.56	0.75	13.89	94.41	0.01	1.13	0.06	0.09	8.03	0.04	0.45	6.19	0	0.06	0.06	0.21	0.54	0.18	0.06	23.85	0	0.08	15.77	0	0	0	0.88	-7.87	-4.13	58.52	171.56	904.17	373.32	1145.94	629.92	932.56	437.81	1103.3	421.02
35.668	0	0.08	0.06	0.02	0.08	0.21	0.08	0.17	0.12	0.06	99.58	0.71	13.41	97.73	0.01	0.9	0.06	0.09	7.82	0.03	0.51	7.57	0	0.05	0.05	0.23	0.45	0.12	0.08	25.3	0.01	0.09	15.42	0	0	0	0.22	-3.19	-3.18	58.77	174.58	905.95	372.42	1151.12	631.22	936.06	439.68	1109.45	419.39
35.702	0	0.09	0.06	0.02	0.08	0.2	0.08	0.19	0.08	0.05	99.6	0.66	13.08	96.93	0.01	0.8	0.05	0.08	8.25	0.03	0.48	7.62	0	0.03	0.05	0.25	0.48	0.08	0.1	28.55	0.01	0.29	14.9	0	0	0	3.16	-4.74	-4.3	59.95	171.03	907.15	374.21	1148.66	631.08	935.58	439.23	1105.8	422.56
35.735	0	0.09	0.06	0.02	0.08	0.18	0.08	0.19	0.05	0.05	99.62	0.63	12.15	97.63	0.01	0.54	0.05	0.07	7.01	0.03	0.51	9.39	0	0.03	0.04	0.3	0.46	0.05	0.11	28.73	0.01	0.22	14.52	0	0	0	1.6	-3.41	-4.15	59.08	175.28	908.08	373.4	1153.73	633.86	936.75	441.02	1110.81	420.41
35.769	0	0.09	0.07	0.03	0.08	0.18	0.08	0.23	0.06	0.05	99.55	0.61	11.75	97.27	0.01	0.47	0.05	0.07	6.87	0.03	0.83	11.36	0	0.03	0.04	0.38	0.53	0.06	0.17	33.31	0.01	0.43	14.33	0	0	0	1.72	-4.13	-5.3	59.06	170.8	910.9	375.74	1155.87	635.95	940.05	442.49	1109.74	423.02
35.802	0	0.09	0.06	0.03	0.08	0.19	0.08	0.24	0.06	0.04	99.52	0.62	12.4	97.34	0.01	0.47	0.04	0.08	7.78	0.03	0.67	10.41	0	0.02	0.05	0.44	0.47	0.06	0.19	34.54	0.01	0.07	14.51	0	0	0	-1.27	4	-4.42	57.99	168.33	904.53	373.96	1148.61	632.94	935.88	438.23	1103.23	420.07
35.835	0	0.09	0.06	0.02	0.08	0.18	0.08	0.27	0.09	0.04	99.47	0.64	12.21	94.65	0.01	0.5	0.04	0.08	7.03	0.03	0.67	9.49	0	0.02	0.05	0.49	0.47	0.09	0.2	37.16	0.01	0.48	14.64	0	0	0	-0.54	-7.63	-3.98	57.71	175.28	904.34	370.24	1155.62	635.87	936.04	439.97	1109.83	417.1
35.869	0	0.09	0.07	0.02	0.08	0.16	0.08	0.29	0.09	0.04	99.42	0.57	11.18	93.76	0.01	0.41	0.04	0.08	6.56	0.02	0.59	8.48	0	0.02	0.05	0.57	0.39	0.09	0.24	39.29	0.01	0.13	13.82	0	0	0	2.44	-8.45	-6.12	58.52	169.69	907.63	374.15	1155.66	637.89	937.77	442.9	1106.14	421.79
35.902	0	0.09	0.07	0.02	0.08	0.16	0.09	0.28	0.08	0.04	99.45	0.54	10.95	96.93	0.01	0.38	0.04	0.08	6.79	0.02	0.65	8.06	0	0.02	0.05	0.64	0.36	0.08	0.27	38.11	0.01	0.27	13.54	0	0	0	0.72	-4.75	-4.41	58.44	173.93	909.25	377.07	1154.9	637.82	938.09	442.88	1111.09	424.86
35.935	0	0.09	0.07	0.03	0.08	0.15	0.08	0.25	0.1	0.04	99.49	0.53	10.31	95.81	0.01	0.41	0.04	0.08	6.03	0.03	1.03	9.4	0	0.02	0.07	0.65	0.38	0.1	0.28	36.01	0.01	0.4	13.4	0	0	0	-4.37	-6.35	-3.65	56.67	170.07	907.3	377.2	1152.77	636.79	939.07	440.8	1108.26	423.46
35.969	0	0.09	0.07	0.03	0.08	0.16	0.08	0.22	0.1	0.04	99.55	0.54	10.51	96.47	0.01	0.45	0.04	0.08	6.53	0.02	1.3	10.32	0	0.03	0.07	0.59	0.34	0.1	0.26	32.94	0.01	0.17	13.5	0	0	0	-2.22	-5.45	-3.52	57.1	171.89	906.87	376.81	1154.09	639.26	938.64	440.19	1109.85	424.96
36.002	0	0.09	0.07	0.03	0.08	0.19	0.09	0.22	0.11	0.04	99.56	0.58	11.98	98.17	0.01	0.6	0.04	0.08	8.68	0.03	1.11	9.96	0	0.03	0.08	0.6	0.32	0.11	0.26	32.36	0.01	0.06	13.94	0	0	0	0.31	-2.08	-3.86	58.15	171.08	902.99	375.38	1149.03	636.71	934.41	440.93	1104.52	422.83
36.035	0	0.09	0.06	0.02	0.08	0.2	0.08	0.2	0.12	0.04	99.6	0.62	12.84	97.03	0.01	0.66	0.04	0.08	9.18	0.03	0.79	9.03	0	0.03	0.08	0.59	0.32	0.12	0.24	29.95	0.01	0.38	14.44	0	0	0	-3.67	-4.57	-3.14	56.68	167.58	902.42	375.39	1148.15	636.11	936.24	437.37	1103.2	422.94
36.069	0	0.09	0.06	0.02	0.08	0.21	0.08	0.21	0.11	0.05	99.57	0.64	13.29	96.8	0.01	0.64	0.05	0.08	9.41	0.03	0.7	9.04	0	0.03	0.09	0.62	0.33	0.11	0.29	31.88	0.01	0.31	14.73	0	0	0	-0.73	-4.95	-3.92	57.75	173.48	907.94	378	1151.97	636.86	936.86	442.67	1109.44	425.02
36.102	0	0.09	0.06	0.02	0.08	0.22	0.08	0.21	0.11	0.05	99.56	0.66	13.67	96.2	0.01	0.45	0.05	0.07	9.87	0.04	0.75	8.46	0	0.04	0.09	0.54	0.3	0.11	0.28	31	0.01	0.27	14.93	0	0	0	0.15	-5.84	-3.86	57.8	169.83	908.77	378.16	1153.45	638.67	939.96	442.25	1109.02	425.96
36.136	0	0.09	0.07	0.02	0.08	0.19	0.08	0.22	0.08	0.04	99.56	0.61	12.31	95.82	0.01	0.52	0.04	0.06	8.55	0.05	1.12	8.45	0	0.04	0.07	0.65	0.28	0.08	0.36	32.37	0.01	0.23	14.31	0	0	0	2.16	-6.34	-4.53	58.43	169.06	903.33	374.76	1148.61	636.05	934.38	440.18	1102.59	423.29
36.169	0	0.09	0.06	0.02	0.08	0.2	0.08	0.21	0.08	0.04	99.58	0.62	12.65	94.31	0.01	0.58	0.04	0.05	8.86	0.05	0.89	8.96	0	0.04	0.07	0.58	0.3	0.08	0.3	31.45	0.01	0.12	14.41	0	0	0	1.01	-7.96	-4.58	57.99	172.44	905.08	374.95	1149.09	633.72	933.55	440.57	1105.09	422.94
36.202	0	0.08	0.07	0.02	0.08	0.18	0.08	0.2	0.1	0.04	99.6	0.59	12.08	96.92	0.01	0.58	0.04	0.05	8.15	0.04	0.81	5	0	0.04	0.07	0.56	0.28	0.1	0.27	30.39	0.01	0.18	14.13	0	0	0	-2.08	-4.75	-4.67	56.97	175.51	909.11	376.28	1156.39	637.91	937.64	442.38	1112.06	422.79
36.236	0	0.08	0.06	0.02	0.08	0.2	0.08	0.17	0.1	0.05	99.6	0.68	12.91	98.43	0.01	0.75	0.03	0.06	7.58	0.04	0.65	4.26	0	0.05	0.07	0.48	0.26	0.1	0.22	26.26	0.01	0.12	15.08	0	0	0	2.66	1.31	-4.3	58.74	170.37	902.83	375.33	1149.48	638.49	934.38	440.79	1103.91	423.88
36.269	0	0.08	0.06	0.02	0.08	0.19	0.08	0.15	0.16	0.05	99.62	0.67	12.65	95.54	0.01	0.77	0.03	0.06	7.16	0.03	0.54	2.91	0	0.05	0.07	0.46	0.31	0.16	0.19	23.56	0	0.09	14.97	0	0	0	-2.83	-6.68	-3.55	56.5	170.9	902.38	374.5	1149.53	636.89	934.57	437.69	1104.78	422.3
36.302	0	0.08	0.06	0.02	0.08	0.21	0.08	0.14	0.23	0.05	99.59	0.72	13.29	96.6	0.01	0.79	0.03	0.06	7.29	0.03	0.54	2.03	0	0.05	0.07	0.42	0.3	0.23	0.15	20.63	0	0.09	15.53	0	0	0	-0.06	-5.27	-4.3	57.53	172.74	903.16	374.76	1149.29	636.03	932.98	439.98	1104.85	422.65
36.336	0	0.08	0.06	0.02	0.08	0.22	0.08	0.11	0.37	0.05	99.57	0.69	13.6	97.05	0.01	1	0.03	0.07	8.68	0.02	0.37	2.41	0	0.05	0.08	0.36	0.3	0.37	0.1	16.09	0	0.04	15.24	0	0	0	1.64	-4.54	-4.48	58.31	172.4	903.51	375.01	1148.08	634.95	932.7	441.93	1103.91	421.76
36.369	0	0.08	0.06	0.02	0.08	0.19	0.08	0.11	0.53	0.05	99.62	0.62	12.45	96.27	0.01	1.22	0.03	0.08	7.85	0.01	0.36	2.06	0	0.05	0.08	0.35	0.32	0.53	0.08	15.29	0	0.14	14.51	0	0	0	1.86	-5.74	-4.14	58.32	176.24	907.56	376.9	1153.41	637.95	935.56	443.07	1110.92	425.45
36.402	0	0.08	0.06	0.02	0.08	0.21	0.08	0.1	0.68	0.05	99.59	0.67	13.16	95.87	0.01	1.03	0.03	0.07	8.48	0.01	0.46	2.66	0	0.05	0.1	0.29	0.41	0.68	0.06	12.75	0	0.25	15.01	0	0	0	-0.48	-6.27	-3.56	57.5	177.4	905.47	377.29	1150.27	636.37	933.12	442.88	1109.59	424.69
36.436	0	0.08	0.06	0.02	0.08	0.23	0.08	0.1	0.7	0.05	99.55	0.72	13.91	91.03	0.01	0.93	0.02	0.07	9.07	0.02	0.43	2.74	0	0.05	0.11	0.25	0.39	0.7	0.04	12.21	0	0.12	15.47	0	0	0	-2.16	-10.41	-4.24	56.4	168.16	903.21	375.91	1148.57	636.15	934.95	439.58	1102.35	423.59
36.469	0	0.08	0.06	0.02	0.08	0.22	0.08	0.09	0.6	0.05	99.55	0.72	13.74	95.48	0.01	1.03	0.02	0.07	8.96	0.02	0.76	3.64	0	0.05	0.13	0.23	0.46	0.6	0.03	11.48	0	0.21	15.47	0	0	0	4.44	-6.75	-4.81	59.32	174.67	907.72	377.18	1153.13	638.28	935.48	444.86	1109.13	426.05
36.503	0	0.08	0.06	0.02	0.08	0.22	0.08	0.09	0.52	0.06	99.55	0.64	13.47	98.37	0.01	0.86	0.03	0.07	10.46	0.02	0.92	5.48	0	0.06	0.15	0.2	0.5	0.52	0.02	9.91	0	0.11	14.67	0	0	0	-1.76	-1.51	-4.17	57.08	178.43	904.2	376.16	1151.77	637.13	931.9	441.09	1109.6	424.87
36.536	0	0.09	0.07	0.02	0.08	0.21	0.09	0.08	0.48	0.06	99.57	0.6	12.97	98.04	0.01	0.69	0.03	0.06	10.5	0.03	1.09	6.27	0	0.06	0.16	0.18	0.46	0.48	0.01	9.2	0.01	0.18	14.24	0	0	0	3.76	-2.45	-4.36	59.25	177.97	904.69	376.68	1151.34	638.73	931.98	443.94	1109.03	425.86
36.569	0	0.09	0.07	0.02	0.08	0.21	0.09	0.08	0.74	0.07	99.58	0.59	12.65	94.56	0.01	0.69	0.03	0.05	10.28	0.04	1.15	6.94	0	0.07	0.23	0.17	0.53	0.74	0.01	8.07	0.01	0.27	14.13	0	0	0	-0.74	-7.72	-3.29	57.07	167.17	902.81	375.97	1147.29	636.22	935.97	439.15	1102.44	423.9
36.603	0	0.09	0.07	0.02	0.08	0.21	0.09	0.07	0.89	0.07	99.58	0.57	12.64	96.6	0.01	0.54	0.02	0.05	11.01	0.05	1.14	8.46	0	0.07	0.26	0.18	0.52	0.89	0.01	6.69	0.01	0.15	13.84	0	0	0	2.12	-5.27	-4.13	58.66	177.97	907.15	378.06	1149.99	635.51	932.88	445.08	1109.72	425.03
36.636	0	0.09	0.07	0.02	0.08	0.23	0.09	0.07	1.02	0.07	99.54	0.56	13.1	97.69	0.01	0.5	0.02	0.04	12.75	0.07	1.35	8.19	0	0.07	0.29	0.18	0.55	1.02	0.01	6.62	0.01	0.31	13.71	0	0	0	0.12	-3.29	-4.01	57.67	178.45	904.56	376.88	1151.84	637.77	932.2	441.81	1110.04	427.06
36.669	0	0.09	0.07	0.02	0.08	0.22	0.09	0.07	1.37	0.1	99.56	0.55	12.75	93.16	0.01	0.57	0.02	0.04	12.21	0.07	1.15	7.94	0	0.1	0.36	0.16	0.51	1.37	0.01	5.56	0.01	0.1	13.61	0	0	0	-2	-8.95	-4.3	56.54	168.7	903.11	375.49	1147.75	635.24	934.33	440.26	1102.01	421.67
36.703	0	0.09	0.07	0.03	0.08	0.21	0.09	0.07	1.58	0.13	99.58	0.54	12.07	97.38	0.01	0.65	0.03	0.04	11.91	0.08	1.97	11.13	0	0.13	0.5	0.16	0.63	1.58	0	4.69	0.01	0.2	13.49	0	0	0	5.48	-3.93	-4.58	60.67	175.8	907.24	379.1	1147.32	634.58	932.19	446.43	1106.86	426.45
36.736	0	0.09	0.07	0.03	0.08	0.18	0.09	0.07	1.29	0.14	99.63	0.51	10.92	97.78	0.01	0.61	0.03	0.04	10.11	0.07	2.08	9.27	0	0.14	0.51	0.16	0.56	1.29	0	4.53	0.01	0.17	13.12	0	0	0	-0.62	-3.07	-4.18	57.61	178.89	905.45	377.78	1150.01	636.2	931.46	443.5	1109.38	424.91
36.77	0	0.1	0.08	0.03	0.08	0.16	0.09	0.07	1.03	0.18	99.68	0.46	9.39	97.86	0.01	0.61	0.03	0.03	8.91	0.09	2.62	11.49	0	0.18	0.5	0.15	0.5	1.03	0	4.53	0.02	0.16	12.33	0	0	0	0	-2.89	-4.42	57.67	178.69	902.67	377.04	1148.38	636.85	929.05	443.44	1106.73	424.42
36.803	0	0.1	0.08	0.03	0.09	0.13	0.09	0.07	0.77	0.21	99.74	0.38	7.73	96.49	0.01	0.68	0.04	0.03	7.94	0.08	2.41	11.87	0	0.21	0.63	0.15	0.44	0.77	0	4.12	0.02	0.06	11.05	0	0	0	-1.62	-5.43	-5.15	56.83	174.36	901.84	376.96	1149.57	638.58	930.53	443.32	1103.85	424.36
36.836	0	0.1	0.08	0.03	0.09	0.13	0.09	0.07	0.69	0.23	99.74	0.38	7.86	97.63	0.01	0.57	0.04	0.04	8.03	0.1	2.36	10.89	0	0.23	0.57	0.17	0.38	0.69	0	4.31	0.02	0.18	11.09	0	0	0	2.63	-3.4	-4.69	58.74	177.43	900.09	376.29	1145.54	636.61	926.86	445.13	1102.89	422.91
36.87	0	0.11	0.09	0.03	0.09	0.11	0.1	0.07	0.77	0.31	99.79	0.33	5.95	96.11	0.01	0.59	0.05	0.04	6.95	0.09	2.26	11.06	0	0.31	0.64	0.17	0.3	0.77	0	4.12	0.02	0.05	9.74	0	0	0	2.11	-5.97	-5.76	58.56	175.06	904.41	378.96	1147.69	637.01	929.95	448.01	1103.39	424.22
36.903	0	0.11	0.09	0.04	0.09	0.1	0.1	0.07	1.77	0.44	99.78	0.33	4.98	91.02	0.01	0.56	0.05	0.05	6.16	0.08	2.23	12.74	0	0.44	0.88	0.23	0.32	1.77	0	3.91	0.02	2.24	9.42	0	0	0	-0.2	-10.42	-6.53	57.32	169.3	901.97	376.63	1145.54	634.81	929.71	445.35	1097.24	421
36.936	0	0.12	0.1	0.04	0.09	0.09	0.1	0.07	1.69	0.49	99.77	0.33	4.39	96.62	0.01	0.38	0.06	0.05	6.27	0.1	2.39	13.81	0	0.49	0.89	0.29	0.24	1.69	0	3.58	0.02	0.96	8.89	0	0	0	3.47	-5.24	-5.52	59.67	176.23	905.82	379.84	1147.68	636.45	930.42	449.54	1104.92	424.91
36.97	0	0.12	0.11	0.05	0.1	0.08	0.11	0.06	2.14	0.7	99.75	0.33	2.5	93.71	0.01	0.26	0.07	0.05	5.17	0.1	2.2	14.98	0	0.7	1.04	0.43	0.21	2.14	0.01	2.7	0.02	2.27	7.66	0	0	0	-0.19	-8.49	-6.78	57.65	166.4	901.67	379.19	1141.58	633.64	929.14	447.88	1093.46	421.64
37.003	0	0.13	0.11	0.05	0.1	0.07	0.11	0.06	2.65	0.73	99.74	0.33	2.1	95.7	0.02	0.24	0.08	0.07	5.49	0.09	2.04	14.95	0	0.73	1.22	0.46	0.22	2.65	0.01	2.55	0.02	0.41	7.23	0	0	0	2.12	-6.48	-5.78	58.57	167.76	900.2	379.38	1139.42	633.87	927.63	446.42	1093.9	424.06
37.036	0	0.12	0.12	0.04	0.1	0.07	0.11	0.06	1.95	0.79	99.75	0.33	1.82	96.46	0.02	0.2	0.08	0.08	5.52	0.08	1.84	12.45	0	0.79	1.54	0.52	0.27	1.95	0.01	2.26	0.02	0.22	6.82	0	0	0	0.3	-5.48	-5.02	57.83	170.96	899.63	378.88	1140.57	634.1	926.99	444.39	1096.85	425.03
37.07	0	0.13	0.12	0.04	0.1	0.06	0.11	0.06	2.59	0.82	99.74	0.33	0.97	97.06	0.02	0.17	0.1	0.08	5.52	0.09	1.64	12.07	0	0.82	1.52	0.72	0.3	2.59	0.01	2.13	0.02	0.28	6.08	0	0	0	1.68	-4.52	-5.05	58.3	171.07	899.61	378.74	1140.72	635.05	927.09	445.22	1096.89	424.34
37.103	0	0.13	0.12	0.04	0.1	0.06	0.12	0.06	1.45	0.83	99.75	0.33	1.2	96.95	0.02	0.17	0.1	0.08	5.43	0.08	1.46	12.26	0	0.83	1.4	0.74	0.26	1.45	0.01	2	0.02	0.19	6.02	0	0	0	1.11	-4.71	-4.73	57.99	172.04	898.83	377.97	1141.16	635.08	926.82	444.9	1097.54	423.67
37.137	0	0.13	0.13	0.05	0.1	0.06	0.12	0.06	1.28	0.98	99.73	0.33	0.66	96.89	0.02	0.13	0.11	0.08	5.6	0.09	1.69	15.14	0	0.98	1.28	0.97	0.27	0.66	0.01	1.79	0.02	0.07	5.4	0	0	0	0.17	-4.81	-5.31	57.45	173.3	897.94	377.6	1142.06	636.33	925.47	445.48	1097.26	422.67
37.17	0	0.13	0.13	0.04	0.11	0.06	0.12	0.06	1.18	1.1	99.73	0.33	0	97.34	0.02	0.12	0.12	0.09	5.25	0.09	1.75	12.89	0	1.1	1.18	1.08	0.19	0.75	0.01	1.63	0.02	0.09	4.95	0	0	0	0.94	-3.99	-5.51	57.86	171.68	895.82	377.87	1139.16	635.58	923.77	446.91	1093.67	422.26
37.203	0	0.13	0.14	0.04	0.11	0.05	0.12	0.06	1.33	1.15	99.73	0.33	0	95.84	0.02	0.13	0.12	0.09	5	0.07	1.68	9.65	0	1.15	1.33	1.06	0.2	0.77	0.01	1.5	0.02	0.12	4.74	0	0	0	-0.22	-6.31	-5.53	57.29	175.23	895.57	376.8	1140.81	635.72	922.5	447.15	1095.75	420.84
37.237	0	0.12	0.14	0.03	0.11	0.05	0.12	0.06	1.18	1.18	99.73	0.33	0	97.63	0.02	0.16	0.12	0.09	5.51	0.07	1.48	6.87	0	1.18	1.1	1.17	0.23	1	0.01	1.28	0.01	0.13	4.52	0	0	0	1.53	-3.42	-5.27	58.19	171.35	894.9	377.06	1137.72	634.52	923.02	445.51	1092.74	421.96
37.27	0	0.12	0.14	0.03	0.11	0.05	0.12	0.06	1.58	1.21	99.73	0.33	0	96.28	0.02	0.15	0.12	0.08	5.53	0.06	1.36	5.6	0	1.21	1.14	1.11	0.25	1.58	0.01	1.21	0.01	0.24	4.59	0	0	0	2.48	-5.73	-4.51	58.62	174.77	894.8	376.13	1140.22	635.39	923.44	447.46	1096.28	421.5
37.303	0	0.12	0.14	0.03	0.11	0.05	0.13	0.06	1.6	1.23	99.72	0.33	0	97.11	0.02	0.14	0.12	0.08	5.55	0.06	1.23	4.9	0	1.32	1.15	1.09	0.2	1.6	0.01	1.06	0.01	0.12	4.29	0	0	0	1.15	-4.43	-5.67	58.09	172.26	895.16	377.07	1139.87	635.67	923.45	448.17	1093.55	420.91
37.337	0	0.12	0.14	0.03	0.11	0.06	0.13	0.06	1.58	1.35	99.72	0.33	0	97	0.01	0.16	0.12	0.08	6.43	0.07	1.35	5.89	0	1.4	1.19	1.14	0.23	1.58	0.01	0.96	0.01	0.25	4.2	0	0	0	-2.09	-4.61	-4.08	56.64	165.7	888.69	373.72	1137.06	635.66	924.27	443	1088.16	418.54
37.37	0	0.12	0.14	0.03	0.11	0.05	0.13	0.06	1.28	1.22	99.72	0.33	0	94.98	0.01	0.15	0.11	0.08	5.99	0.06	1.22	4.66	0	1.28	1.08	1.06	0.21	1.05	0.01	0.99	0.01	0.05	4.32	0	0	0	1.68	-7.3	-5.05	57.97	169.79	895.14	375.94	1142.13	637.55	926.57	447.16	1094.33	420.99
37.403	0	0.12	0.13	0.03	0.11	0.06	0.13	0.06	1.36	1.16	99.73	0.33	0.47	97.8	0.01	0.2	0.1	0.08	6.66	0.05	1.16	5.64	0	1.36	1.21	1.01	0.29	0.89	0.01	0.86	0.01	0.1	4.72	0	0	0	0.37	-3.04	-4.92	57.75	169.44	893.45	376.25	1137.57	634.72	923.74	444.52	1091.55	421.15
37.437	0	0.12	0.14	0.03	0.11	0.06	0.13	0.06	1.35	1.28	99.73	0.33	0.53	95.67	0.01	0.22	0.09	0.08	7.21	0.05	1.28	6.51	0	1.31	1.35	0.72	0.32	1.08	0	0.81	0.01	0.08	4.65	0	0	0	1.19	-6.52	-4.82	57.94	171.14	894.56	374.82	1140.73	634.91	925.19	446.07	1094.26	419.53
37.47	0	0.12	0.14	0.03	0.11	0.06	0.13	0.06	1.36	1.07	99.73	0.33	0.59	98.11	0.01	0.28	0.08	0.07	7.12	0.05	1.07	7.72	0	1.36	1.33	0.69	0.43	0.95	0	0.8	0.01	0.05	4.64	0	0	0	0.23	-2.24	-5.2	57.54	170.15	893.54	375.07	1138.61	634.72	923.56	443.34	1092.1	420.03
37.504	0	0.14	0.13	0.05	0.11	0.07	0.12	0.06	1.32	1.19	99.72	0.33	1.31	97.88	0.01	0.28	0.07	0.07	7.93	0.07	1.64	17.36	0	1.19	1.32	0.59	0.31	0.68	0	0.95	0.01	0.16	5.11	0	0	0	0.07	-2.83	-5.11	57.08	170.93	889.8	372.23	1139.47	636.89	921.8	441.58	1091.1	418.01
37.537	0	0.13	0.13	0.05	0.11	0.07	0.12	0.06	1.25	1.19	99.73	0.33	1.16	95.06	0.01	0.28	0.07	0.07	7.67	0.08	1.74	15.03	0	1.19	1.25	0.69	0.25	0.72	0	1	0.01	0.05	5.11	0	0	0	2.13	-7.22	-4.75	58.08	171.09	896.62	373.82	1145.63	637.36	928.78	446.14	1097.76	419.35
37.57	0	0.14	0.13	0.05	0.11	0.06	0.12	0.06	1.26	1.13	99.73	0.33	0.82	95.57	0.01	0.34	0.07	0.08	7.3	0.08	1.63	15.82	0	1.13	1.26	0.87	0.24	0.45	0.01	1.07	0.01	0.03	4.82	0	0	0	2.15	-6.64	-5.99	58.09	173.88	897.63	375.15	1144.89	636.89	925.88	447.87	1097.41	419.44
37.604	0	0.14	0.13	0.05	0.11	0.06	0.12	0.06	1.24	1.24	99.73	0.33	0.39	98.38	0.01	0.36	0.06	0.08	6.87	0.07	1.84	15.39	0	1.24	1.23	0.76	0.18	0.36	0.01	1.1	0.01	0.05	4.68	0	0	0	-1.08	1.48	-5.63	57.06	166.55	893.47	375.98	1137.06	633.82	924.3	443.28	1089.19	419.8
37.637	0	0.13	0.14	0.04	0.11	0.06	0.12	0.06	1.51	1.27	99.73	0.33	0	96.05	0.01	0.35	0.06	0.08	6.1	0.08	1.68	12.5	0	1.27	1.51	0.75	0.18	0.4	0.01	1.13	0.01	0.08	4.46	0	0	0	-0.28	-6.05	-4.5	57.21	173.79	895	372.79	1142.2	633.52	925.03	443.14	1096.98	417.85
37.67	0	0.13	0.14	0.05	0.11	0.06	0.13	0.06	1.6	1.29	99.72	0.33	0	97.68	0.01	0.37	0.06	0.09	6.13	0.09	1.45	13.82	0	1.29	1.6	0.65	0.14	0.39	0	1.06	0.01	0.04	4.35	0	0	0	2.38	-3.29	-5.72	58.4	170.01	894.79	375	1137.93	632.82	923.39	444.98	1091.45	419.31
37.704	0	0.13	0.14	0.05	0.11	0.06	0.12	0.06	1.24	1.21	99.73	0.33	0.21	96.14	0.01	0.32	0.05	0.08	6.39	0.08	1.48	13.4	0	1.21	1.24	0.66	0.14	0.46	0	1.13	0	0.08	4.57	0	0	0	-0.11	-5.92	-4.29	57.36	172.38	896.69	374.1	1142.86	634.34	927.09	442.81	1097.93	419.79
37.737	0	0.13	0.14	0.04	0.11	0.06	0.12	0.06	1.29	1.2	99.73	0.33	0.01	94.18	0.01	0.33	0.05	0.07	5.84	0.08	1.33	9.3	0	1.2	1.29	0.62	0.14	0.95	0	1.09	0.01	0.11	4.64	0	0	0	-1	-8.08	-6.25	57.03	168.37	893.16	372.22	1141.46	634.45	924.73	444.62	1090.51	415.23
37.771	0	0.12	0.14	0.03	0.11	0.05	0.12	0.06	1.61	1.01	99.73	0.33	0	96.94	0.01	0.3	0.05	0.07	4.78	0.06	1.01	5.25	0	1.2	1.23	0.69	0.16	1.61	0	1.08	0.01	0.24	4.46	0	0	0	1.85	-4.72	-5.92	58.36	177.59	897.68	373.47	1145.81	636.36	924.26	444.89	1099.89	418.58
37.804	0	0.12	0.14	0.03	0.11	0.05	0.12	0.06	1.54	1.01	99.73	0.33	0	97.7	0.01	0.31	0.05	0.06	4.49	0.06	1.01	4.46	0	1.24	1.25	0.82	0.15	1.54	0	1.09	0.01	0.26	4.55	0	0	0	-0.21	-3.26	-6.79	57.76	177.29	895.01	372.55	1142.32	633.35	920.51	445.03	1095.3	415.38
37.837	0	0.12	0.14	0.03	0.11	0.05	0.12	0.06	1.31	0.69	99.73	0.33	0	97.81	0.01	0.32	0.05	0.05	4.16	0.07	0.69	4.69	0	1.31	1.07	0.78	0.16	1.21	0	1.13	0.01	0.08	4.62	0	0	0	2.88	-3.01	-5.08	59.47	171.3	894.34	372.93	1138.09	631.85	923.18	441.7	1092.92	418.64
37.871	0	0.12	0.14	0.03	0.11	0.05	0.13	0.06	1.72	0.63	99.72	0.33	0	97.57	0.01	0.32	0.06	0.05	3.77	0.07	0.63	6.42	0	1.72	1.1	0.9	0.2	0.75	0	1.08	0.01	0.31	4.3	0	0	0	1.34	-3.53	-5.69	58.95	170.49	899.4	374.57	1143.63	632.82	928.43	445.39	1096.76	418.34
37.904	0	0.12	0.14	0.03	0.11	0.05	0.13	0.06	1.9	0.61	99.72	0.33	0	97.78	0.01	0.37	0.06	0.04	3.67	0.08	0.61	6.41	0	1.9	1.28	1.09	0.23	0.68	0.01	1.13	0.01	0.06	4.09	0	0	0	0.92	-3.07	-8.3	58.4	176.08	899.96	372.98	1145.95	632.19	923.91	448.14	1096.62	413.84
37.937	0	0.13	0.14	0.03	0.11	0.05	0.13	0.06	2.04	0.56	99.72	0.33	0	97.81	0.01	0.35	0.06	0.04	4.09	0.1	0.56	8.61	0	2.04	1.29	1.25	0.23	0.64	0.01	1.18	0.01	0.15	4.19	0	0	0	1.47	-3.01	-8.11	58.55	173.78	899.24	372.93	1145.63	633.32	924.8	447.1	1095.52	414.66
37.971	0	0.13	0.14	0.04	0.11	0.05	0.13	0.06	2.1	0.6	99.73	0.33	0	98.59	0.01	0.43	0.06	0.04	4.46	0.12	0.6	10.19	0	2.1	1.42	1.37	0.24	0.91	0.01	1.15	0.01	0.13	4.54	0	0	0	2.03	0.76	-6.11	59.29	173.96	895.14	371.63	1138.03	628.5	921.1	441.96	1092.99	415.26
38.004	0	0.13	0.14	0.03	0.11	0.05	0.13	0.06	2.03	0.61	99.73	0.33	0	97.85	0.01	0.45	0.07	0.04	4.62	0.13	0.61	7.81	0	2.03	1.37	1.42	0.23	1.25	0.01	1.15	0.01	0.08	4.48	0	0	0	1.03	-2.91	-6.27	58.94	168.12	899.86	375.14	1144.28	633.33	929.78	447.05	1095.35	417.86
38.037	0	0.13	0.14	0.04	0.11	0.05	0.13	0.06	2.43	0.6	99.73	0.33	0	98.09	0.01	0.55	0.07	0.04	4.79	0.13	0.6	9.29	0	2.43	1.62	1.34	0.24	1.45	0.01	0.96	0.02	0.23	4.38	0	0	0	0.47	-2.31	-6.62	58.46	174.7	897.61	374.39	1142.04	632.69	923.24	445.25	1095.71	417.44
38.071	0	0.12	0.13	0.03	0.11	0.05	0.13	0.06	2.65	0.69	99.73	0.33	0	98.39	0.02	0.59	0.06	0.05	4.69	0.12	0.69	6.51	0	2.65	1.65	1.16	0.31	2.15	0	0.9	0.02	0.09	4.69	0	0	0	-0.49	-1.44	-7.82	58.02	177.77	898.42	374.42	1144.5	633.35	921.97	448.11	1096.73	415.54
38.104	0	0.12	0.13	0.03	0.11	0.05	0.13	0.06	2.66	0.6	99.73	0.33	0	97.67	0.01	0.63	0.06	0.05	4.21	0.11	0.6	4.88	0	2.66	1.77	1.18	0.29	1.8	0	0.88	0.02	0.06	4.61	0	0	0	3.08	-3.31	-5.86	59.38	173.25	891.12	371.47	1137.89	632.74	919.76	444.11	1090.7	415.92
38.138	0	0.12	0.13	0.03	0.11	0.05	0.13	0.06	2.84	0.44	99.73	0.33	0	98.19	0.01	0.69	0.05	0.05	3.95	0.1	0.44	4.37	0	2.84	1.74	1.26	0.24	1.24	0	0.75	0.02	0.08	4.65	0	0	0	4.93	-2.04	-6.61	60.97	166.45	894.83	374.14	1136.1	630.75	923.55	445.31	1087.72	417.82
38.171	0	0.12	0.14	0.03	0.11	0.05	0.13	0.06	2.92	0.52	99.73	0.33	0	98.38	0.02	0.72	0.06	0.05	3.6	0.08	0.52	4.54	0	2.92	1.37	1.27	0.24	1.3	0	0.72	0.02	0.47	4.52	0	0	0	0.39	-1.48	-5.88	58.67	172.76	897.16	375.66	1141.04	633.09	924.55	446.02	1095.19	419
38.204	0	0.12	0.13	0.03	0.11	0.05	0.13	0.06	2.81	0.43	99.73	0.33	0	98.69	0.02	0.61	0.06	0.06	3.32	0.06	0.43	4.56	0	2.81	1.24	1.36	0.27	1.32	0	0.68	0.02	0.55	4.64	0	0	0	0.45	-0.4	-7.12	58.29	174.85	895.94	373.8	1142.74	634.48	922.19	445.89	1094.56	416.53
38.238	0	0.12	0.14	0.03	0.11	0.05	0.14	0.06	3.33	0.41	99.73	0.33	0	98.48	0.02	0.68	0.06	0.06	2.86	0.04	0.41	4.25	0	3.33	1.28	1.42	0.25	1.46	0	0.58	0.03	0.08	4.34	0	0	0	3.48	-1.15	-7.36	60.01	172.94	890.6	372.98	1134.54	630.76	916.45	447.18	1086.38	415.06
38.271	0	0.12	0.14	0.03	0.11	0.04	0.14	0.06	3.28	0.5	99.72	0.33	0	98.74	0.02	0.67	0.06	0.05	2.49	0.03	0.5	3.29	0	3.28	1.27	1.37	0.26	1.83	0	0.52	0.02	0.18	4	0	0	0	1.31	-0.2	-5.77	59.27	170.36	893.79	375.89	1138.1	633.53	923.09	447.68	1091	418.93
38.304	0	0.12	0.14	0.03	0.11	0.05	0.14	0.06	3.29	0.5	99.72	0.33	0	98.75	0.01	0.58	0.06	0.05	3.2	0.04	0.5	3.08	0	3.29	1.21	1.55	0.24	2.61	0	0.54	0.02	0.36	4.09	0	0	0	1.63	-0.16	-7.16	58.61	177.59	890.8	373.06	1140.55	636.89	917.03	446.99	1091.96	416.35
38.338	0	0.12	0.14	0.03	0.11	0.05	0.14	0.06	3.08	0.47	99.72	0.33	0	98.62	0.01	0.58	0.05	0.05	3.41	0.03	0.47	2.6	0	3.08	1.26	1.79	0.24	2.81	0	0.53	0.02	0.12	4.07	0	0	0	2.19	0.64	-7.94	59.04	172.78	889.64	375.31	1137.45	637.57	916.71	449.14	1086.61	417.75
38.371	0	0.12	0.14	0.03	0.11	0.05	0.14	0.06	2.96	0.65	99.73	0.33	0	98.76	0.01	0.62	0.05	0.05	4.88	0.03	0.65	3.06	0	2.94	1.36	1.71	0.31	2.96	0	0.62	0.02	0.29	4.4	0	0	0	1.17	0.11	-6.97	58.65	172.65	887.63	375.51	1134.6	637.39	915.21	446.19	1085.76	419.32
38.404	0	0.12	0.13	0.03	0.11	0.06	0.13	0.06	2.19	0.45	99.74	0.33	1.08	98.53	0.02	0.58	0.05	0.05	7.92	0.03	0.45	4.14	0	2.19	1.05	1.69	0.39	1.68	0.01	0.8	0.02	0.1	4.86	0	0	0	-2.53	-0.99	-5.31	57.34	172.52	881.04	372.88	1130.36	635.37	912	443.06	1082.51	416.78
38.438	0	0.12	0.12	0.03	0.11	0.07	0.13	0.06	1.64	0.47	99.75	0.33	2.59	98.38	0.01	0.75	0.05	0.05	8.8	0.03	0.47	5.59	0	1.64	0.88	1.43	0.47	0.72	0.01	0.95	0.02	0.43	5.55	0	0	0	4.09	1.47	-4.91	60.17	169.79	885.25	373.66	1135.94	639.38	919.04	446.49	1086.71	419.7
38.471	0	0.12	0.12	0.03	0.11	0.09	0.12	0.06	1.37	0.49	99.75	0.33	4.22	97.09	0.01	0.89	0.05	0.05	10.9	0.04	0.49	8.17	0	1.37	0.65	1.4	0.41	0.27	0.01	1.27	0.02	0.3	6.04	0	0	0	-0.15	-4.45	-7.14	57.96	169.78	886.06	374.84	1134.53	637.88	915.85	446.84	1083.14	417.9
38.505	0	0.11	0.12	0.03	0.11	0.09	0.12	0.06	1.08	0.65	99.76	0.33	4.92	97.87	0.02	0.89	0.04	0.05	11.47	0.05	0.65	6.84	0	1.08	0.48	1.33	0.44	0.17	0.02	1.88	0.02	0.16	6.4	0	0	0	1.57	-2.87	-7.26	58.87	171.33	885.94	375.84	1133.46	638.13	914.3	448.41	1083.09	419.06
38.538	0	0.11	0.11	0.03	0.1	0.1	0.12	0.07	0.82	0.64	99.76	0.33	5.8	98.76	0.02	1.03	0.04	0.05	12.34	0.08	0.64	8.34	0	0.82	0.33	1.26	0.44	0.15	0.03	2.84	0.02	0.61	6.76	0	0	0	0.95	-0.12	-6.47	58.74	174.23	885.25	376.1	1131.24	636.33	912.13	446.85	1084.24	419.79
38.571	0	0.11	0.11	0.03	0.1	0.11	0.11	0.07	0.73	0.58	99.77	0.33	6.71	98.07	0.02	1.27	0.04	0.06	12.89	0.08	0.58	7.97	0	0.73	0.22	1.32	0.46	0.12	0.03	3.48	0.02	0.22	7.33	0	0	0	1.74	-2.35	-6.07	58.65	178.2	883.34	373.83	1134.54	639.07	911.27	447.8	1087.02	418.32
38.605	0	0.11	0.1	0.03	0.1	0.13	0.11	0.07	0.58	0.56	99.75	0.33	7.87	98.64	0.02	1.66	0.04	0.08	13.26	0.11	0.56	8.16	0	0.58	0.15	1.17	0.41	0.11	0.05	4.97	0.02	0.12	8.2	0	0	0	2.02	0.6	-6.43	58.56	175.37	880.2	372.95	1132.74	639.63	910.12	447.73	1082.79	417.05
38.638	0	0.11	0.1	0.03	0.1	0.15	0.11	0.07	0.48	0.48	99.71	0.33	8.99	98.64	0.02	1.38	0.04	0.1	15.09	0.13	0.64	9.52	0	0.48	0.12	1.3	0.36	0.09	0.06	5.68	0.02	0.11	8.52	0	0	0	3.28	-0.56	-7.44	58.74	172.33	878.42	372.98	1132.13	641.95	909.38	448.77	1078.76	417.03
38.671	0	0.1	0.09	0.03	0.1	0.14	0.11	0.08	0.4	0.4	99.71	0.33	9	97.71	0.02	1.32	0.05	0.1	13.41	0.16	0.62	6.66	0	0.4	0.14	1.57	0.32	0.14	0.07	6.82	0.02	0.41	9.18	0	0	0	3.41	3.23	-7.25	59.56	167.03	876.75	376.03	1125.5	637.97	909.07	453.18	1072.24	417.47
38.705	0	0.1	0.09	0.02	0.09	0.16	0.1	0.09	0.27	0.27	99.68	0.34	10.11	96.26	0.02	1.06	0.04	0.1	13.09	0.16	0.52	4.84	0	0.27	0.14	1.77	0.3	0.24	0.11	10.15	0.02	0.81	10.3	0	0	0	2.09	-5.76	-5.96	58.94	169.3	880.29	378.67	1127.59	640.07	911.38	452.39	1077.98	422.22
38.738	0	0.1	0.09	0.02	0.1	0.13	0.1	0.08	0.63	0.3	99.74	0.33	8.27	98.3	0.02	0.85	0.04	0.11	10.51	0.13	0.5	4.33	0	0.3	0.17	1.73	0.37	0.63	0.09	8.82	0.02	1.91	9.68	0	0	0	1.41	1.71	-6.14	58.94	168.17	877.67	377.67	1123.35	635.85	908.85	452.07	1073.81	419.36
38.772	0	0.09	0.08	0.02	0.09	0.13	0.09	0.1	1.33	0.19	99.73	0.43	9.05	95.8	0.02	0.67	0.04	0.12	7.09	0.11	0.35	3.32	0	0.19	0.17	2.12	0.33	1.33	0.12	13.94	0.01	1.01	11.83	0	0	0	4.84	-6.37	-5.76	60.19	171.83	880.56	378.21	1127.6	639.65	910.44	453.51	1079.43	422.43
38.805	0	0.09	0.08	0.02	0.09	0.12	0.09	0.1	1.41	0.19	99.75	0.4	8.29	98.78	0.03	0.61	0.05	0.13	6.46	0.09	0.37	3.59	0	0.19	0.23	1.89	0.35	1.41	0.13	13.44	0.01	0.56	11.4	0	0	0	0.93	-0.03	-7.23	58.76	172.63	877.44	379.2	1122.42	635.78	904.7	455.71	1073.41	419.17
38.838	0	0.1	0.08	0.02	0.09	0.11	0.09	0.09	1.85	0.22	99.79	0.37	6.92	98.66	0.03	0.49	0.05	0.11	5.03	0.07	0.36	3.6	0	0.22	0.31	1.82	0.35	1.85	0.11	12.05	0.01	0.23	10.79	0	0	0	-2.73	-0.52	-7.25	57.24	170.82	878.43	380.74	1120.36	634.63	904.56	452.02	1072.51	420.78
38.872	0	0.1	0.09	0.02	0.09	0.09	0.1	0.1	1.36	0.19	99.8	0.33	5.85	97.5	0.03	0.35	0.05	0.09	4.55	0.06	0.32	4.55	0	0.19	0.38	1.78	0.33	1.36	0.12	12.95	0.01	0.25	9.87	0	0	0	-0.48	-3.69	-6.56	57.78	169.93	879.59	379.73	1124.43	637.47	908.49	452.48	1075.55	421.43
38.905	0	0.11	0.1	0.02	0.1	0.08	0.1	0.08	1.67	0.24	99.79	0.33	4.5	98.67	0.03	0.37	0.06	0.06	4.47	0.05	0.32	5.33	0	0.24	0.48	1.77	0.32	1.67	0.08	9.15	0.01	0.14	8.72	0	0	0	0.69	-0.48	-7.39	58.66	171.9	877.26	380.99	1119.08	634.55	902.98	455.89	1071.24	420.69
38.938	0	0.11	0.1	0.03	0.1	0.08	0.1	0.08	1.57	0.26	99.78	0.33	4.16	98.75	0.03	0.39	0.05	0.06	4.75	0.04	0.33	7.83	0	0.26	0.52	1.97	0.29	1.57	0.08	8.71	0.01	0.16	8.29	0	0	0	0.95	-0.14	-6.98	58.13	168.61	877.55	378.83	1123.33	637.9	907.31	452.42	1072.88	420.54
38.972	0	0.13	0.11	0.04	0.1	0.07	0.11	0.07	1.06	0.32	99.74	0.33	3.14	97.96	0.02	0.35	0.06	0.06	5.29	0.04	0.44	15.24	0	0.32	0.57	2.45	0.24	1.06	0.05	6.23	0.01	0.11	7.08	0	0	0	1.89	2.65	-7.97	57.95	164.6	875.23	377.36	1125.45	641.94	908.45	452.36	1069.69	419.33
39.005	0	0.14	0.11	0.05	0.1	0.07	0.11	0.07	1.33	0.38	99.72	0.33	3.3	98.58	0.02	0.47	0.05	0.06	6.47	0.04	0.54	19.84	0	0.38	0.69	2.87	0.21	1.33	0.04	5.72	0.01	0.04	6.9	0	0	0	0.73	0.81	-7.97	57.99	162.9	877.92	380.02	1123.42	639.12	909.71	453.8	1069.23	420.76
39.038	0	0.16	0.12	0.08	0.1	0.08	0.11	0.07	1.68	0.47	99.69	0.33	3.16	98.73	0.02	0.58	0.05	0.06	7.69	0.05	0.86	27.51	0	0.47	1.03	3.53	0.24	1.68	0.03	4.35	0.01	0.06	6.56	0	0	0	0.81	-0.25	-7.8	58.26	171.2	878.22	381.37	1122.69	638.86	904.9	455.38	1072.85	422.14
39.072	0	0.17	0.12	0.1	0.11	0.07	0.12	0.06	2.51	0.65	99.66	0.33	1.88	98.12	0.02	0.62	0.05	0.06	7.92	0.05	1.15	30.38	0	0.65	1.34	4.75	0.26	2.51	0.02	2.62	0.01	0.06	5.66	0	0	0	-0.34	-2.22	-7.87	57.83	172.8	878.57	381.94	1122.12	638.33	903.65	455.17	1073.33	422.48
39.105	0	0.17	0.12	0.09	0.11	0.07	0.12	0.06	4.93	0.76	99.67	0.33	1.38	97.48	0.02	0.67	0.05	0.07	8.22	0.05	1.22	26.84	0	0.76	1.64	4.88	0.28	4.93	0.01	2.49	0.01	0.04	5.67	0	0	0	-0.66	-3.73	-7.76	57.66	172	878.59	381.69	1121.83	637.72	904.07	454.84	1072.95	422.17
39.139	0	0.17	0.13	0.08	0.11	0.06	0.13	0.06	7.58	1.31	99.65	0.33	0	97.54	0.02	0.74	0.05	0.07	7.58	0.06	1.48	25.2	0	1.31	2.22	5.23	0.39	7.92	0.01	1.47	0.01	0.06	4.99	0	0	0	-2.43	-3.59	-7.97	57.01	172.59	879.4	382.1	1122.45	637.7	904.08	454.11	1073.69	422.18
39.172	0	0.18	0.13	0.09	0.11	0.07	0.13	0.06	8.4	1.46	99.64	0.33	0	98.23	0.02	0.73	0.05	0.07	8.58	0.06	1.46	25.84	0	1.81	2.92	5.03	0.5	8.4	0.01	1.3	0.01	0.19	5.05	0	0	0	-1.72	-1.92	-7.53	57.47	175.07	879.01	382.2	1122.85	637.95	903.46	455.61	1075.33	422.3
39.205	0	0.18	0.13	0.08	0.11	0.07	0.14	0.06	8.88	1.36	99.65	0.33	0	98.13	0.02	0.73	0.05	0.07	8.88	0.06	1.36	23.42	0	2.1	4.29	4.8	0.65	9.1	0.01	1.2	0.01	0.08	5.05	0	0	0	-2.3	-2.2	-7.81	57.12	174.75	878.56	381.95	1122.81	638.51	902.91	454.56	1074.64	422.2
39.239	0	0.18	0.13	0.08	0.11	0.07	0.15	0.06	9.75	1.28	99.64	0.33	0	98.12	0.02	0.82	0.04	0.07	9.75	0.05	1.28	22.97	0	3.26	6.38	5.07	0.88	10.43	0	0.99	0.01	0.11	5.16	0	0	0	-1.2	-2.22	-7.75	57.59	175.03	877.86	381.86	1122.14	638.4	902.25	455.56	1074.06	422.11
39.272	0	0.18	0.13	0.08	0.11	0.08	0.16	0.06	9.86	1.01	99.64	0.34	0	97.56	0.02	0.87	0.04	0.06	9.86	0.05	1.01	21.28	0	3.56	7.44	5.12	1.03	10.73	0	0.94	0.01	0.05	5.2	0	0	0	-1.33	-3.56	-7.73	57.41	172.35	877.52	381.43	1122.27	638.89	903.61	454.72	1072.82	421.98
39.305	0	0.16	0.13	0.07	0.11	0.07	0.16	0.06	6.08	0.7	99.68	0.33	0	93.28	0.02	0.83	0.04	0.06	8.28	0.05	0.7	18.81	0	4.55	6.08	4.95	0.87	5.82	0	0.94	0.01	0.05	5.15	0	0	0	-4.68	-8.85	-6.72	56.21	170.7	877.14	379.31	1121.92	635.61	905.32	452.15	1072.83	419.33
39.339	0	0.16	0.13	0.06	0.11	0.06	0.17	0.06	5.29	0.53	99.67	0.33	0	97.9	0.02	0.78	0.04	0.06	7.64	0.06	0.53	18.91	0	5.14	5.29	5.11	0.81	4.23	0	0.92	0.02	0.04	4.96	0	0	0	-2.31	-2.79	-7.15	57.39	171.41	875.89	380.03	1118.02	633.48	902.14	453.42	1070.16	419.49
39.372	0	0.15	0.13	0.06	0.11	0.06	0.16	0.06	4.76	0.42	99.69	0.33	0	96.54	0.02	0.76	0.04	0.05	6.25	0.06	0.42	19.27	0	4.76	4.16	4.49	0.65	1.74	0	0.94	0.01	0.11	4.84	0	0	0	-2.44	-5.35	-6.08	57.08	171.85	878.28	377.86	1123.65	634.94	907.03	451.17	1075.84	418.97
39.405	0	0.15	0.13	0.07	0.11	0.06	0.16	0.06	5.31	0.47	99.68	0.33	0	98.73	0.02	0.68	0.04	0.06	6.45	0.07	0.47	22.41	0	5.31	3.1	4.85	0.47	0.77	0	0.93	0.01	0.09	5.16	0	0	0	4.86	-0.24	-7.71	59.54	165.14	876.98	376.82	1126.6	641.81	909.81	452.65	1071.68	419.97
39.439	0	0.16	0.13	0.07	0.11	0.07	0.17	0.06	6.47	0.53	99.67	0.33	0	97.99	0.02	0.74	0.04	0.07	7.06	0.06	0.53	24.02	0	6.47	2.48	5.19	0.37	0.98	0	0.9	0.02	0.03	5.34	0	0	0	1.1	-2.57	-7.87	58	167.87	880.34	377.34	1128.81	639.3	910.98	453.31	1075.2	418.5
39.472	0	0.16	0.13	0.08	0.11	0.07	0.17	0.06	7.07	0.61	99.66	0.33	0	98.49	0.02	0.72	0.04	0.07	7.87	0.05	0.61	25.51	0	7.07	2.28	5.56	0.3	0.81	0	0.8	0.01	0.04	5.27	0	0	0	2	-1.11	-9.4	58.11	165.87	880.06	377.27	1129.26	640.63	910.49	454.12	1072.35	417.86
39.506	0	0.16	0.13	0.08	0.11	0.07	0.19	0.06	8.52	0.59	99.63	0.33	0	98.49	0.03	0.75	0.04	0.08	8.64	0.05	0.59	26.31	0	8.52	2.08	4.77	0.23	1.53	0	0.66	0.01	0.08	5.22	0	0	0	0.59	-1.11	-9.52	57.78	167.88	881.85	378.53	1128.83	638.93	909.82	454.53	1073.73	418.23
39.539	0	0.16	0.13	0.08	0.11	0.06	0.18	0.06	7.8	0.62	99.64	0.33	0	94.87	0.03	0.62	0.04	0.07	7.8	0.05	0.62	25.95	0	8.12	1.55	4.68	0.17	1.26	0	0.67	0.01	0.06	4.92	0	0	0	-3.3	-7.41	-6.77	56.66	171.55	879.04	377.37	1124.87	634.82	907.37	451.49	1075.54	417.61
39.572	0	0.17	0.13	0.09	0.11	0.06	0.19	0.06	7.39	0.75	99.63	0.33	0	97.59	0.03	0.51	0.04	0.07	7.39	0.05	0.75	28.75	0	8.47	1.83	4.85	0.2	1.27	0	0.66	0.01	0.07	4.93	0	0	0	2.65	-3.49	-7.74	58.38	165.04	880.22	375.84	1128.93	639.37	912.51	450.91	1074.29	418.29
39.606	0	0.17	0.13	0.1	0.11	0.06	0.18	0.06	7.47	0.9	99.63	0.33	0	98.61	0.02	0.43	0.04	0.07	7.47	0.05	0.9	29.04	0	8.25	2.05	5.02	0.15	1.2	0.01	0.61	0.01	0.03	4.79	0	0	0	2.11	-0.71	-8.29	57.92	167.98	880.03	373.73	1134.51	642.75	913.16	451.25	1077.42	416.07
39.639	0	0.15	0.13	0.07	0.11	0.06	0.18	0.06	6.71	1.15	99.64	0.33	0	98.36	0.02	0.41	0.04	0.08	6.71	0.05	1.15	20.97	0	7.71	2.66	5.48	0.19	1.42	0.01	0.61	0.01	0.06	4.73	0	0	0	4.94	-1.53	-8.52	59.69	164.23	881.62	376.98	1132.68	644.17	914.64	453.05	1075.57	420.28
39.672	0	0.14	0.14	0.05	0.11	0.06	0.18	0.06	6.26	1.27	99.64	0.33	0	98.49	0.03	0.41	0.04	0.07	6.26	0.04	1.27	13.64	0	7.36	3.47	6.26	0.21	2	0.01	0.62	0.01	0.11	4.56	0	0	0	0.11	1.11	-9.7	57.71	168.14	880.35	376.71	1132.07	641.18	910.76	455.32	1074.24	415.98
39.706	0	0.13	0.14	0.04	0.11	0.05	0.17	0.06	5.49	1.14	99.65	0.33	0	97.33	0.03	0.36	0.04	0.06	5.49	0.05	1.14	7.41	0	6.39	4.44	7.58	0.25	2.49	0.01	0.66	0.01	0.07	4.29	0	0	0	-0.02	-4.02	-9.2	57.5	167.5	880.96	376.27	1132.76	641.88	911.93	453.49	1075.38	416.87
39.739	0	0.13	0.14	0.03	0.11	0.05	0.17	0.06	4.64	0.98	99.65	0.33	0	97.21	0.03	0.33	0.04	0.06	4.64	0.05	0.98	4.42	0	6.37	5.04	8.07	0.31	3.98	0.01	0.67	0.01	0.06	4.26	0	0	0	-0.44	-4.25	-9.03	57.34	168.16	880.77	376	1133.03	641.92	911.78	453.21	1075.92	416.64
39.773	0	0.13	0.14	0.03	0.11	0.05	0.17	0.06	5.45	0.86	99.66	0.33	0	98.24	0.03	0.28	0.05	0.05	5.45	0.06	0.86	4.73	0	5.57	5.12	10.09	0.35	4.41	0.01	0.73	0.01	0.14	3.95	0	0	0	-0.64	-1.9	-9.59	57.38	168.12	881.24	377.43	1132.55	641.94	911.31	454.86	1075.14	417.17
39.806	0	0.14	0.14	0.04	0.11	0.05	0.18	0.06	6.37	0.98	99.64	0.33	0	96.12	0.03	0.24	0.05	0.06	6.37	0.07	0.98	7.46	0	5.95	6.79	12.15	0.48	4.37	0.01	0.72	0.01	0.21	3.97	0	0	0	2.43	5.95	-7.81	58.6	170.02	878.4	377.92	1128.86	642	908.97	453.89	1075.51	419.66
39.839	0	0.14	0.14	0.04	0.11	0.06	0.18	0.06	6.95	1	99.63	0.33	0	97.83	0.03	0.31	0.05	0.06	6.95	0.07	1	8.69	0	5.97	7.46	11.79	0.47	3.96	0.01	0.74	0.01	0.05	3.94	0	0	0	1.57	-2.97	-8.02	58.29	170.33	881.41	378.34	1131.14	642.43	910.83	453.59	1077.92	420.5
39.873	0	0.15	0.14	0.05	0.11	0.06	0.19	0.06	7.22	1.08	99.61	0.33	0	98.54	0.03	0.38	0.05	0.06	7.22	0.06	1.08	11.53	0	6.97	7.67	15.79	0.69	3.58	0.01	0.69	0.01	0.03	4.13	0	0	0	-1.45	-0.94	-8.51	57.42	169.48	883.69	381.01	1129.45	640.26	910.9	453.43	1077.37	421.61
39.906	0	0.14	0.14	0.05	0.11	0.06	0.19	0.06	6.95	1.13	99.61	0.33	0	98.07	0.03	0.38	0.04	0.06	6.95	0.07	1.13	11.63	0	7.11	7.37	15.16	0.62	2.84	0.02	0.67	0.02	0.09	4.04	0	0	0	-4.86	-2.35	-6.81	56.08	172.37	880.92	378.09	1130.97	640.44	910.69	450.06	1080.33	419.51
39.939	0	0.13	0.14	0.04	0.11	0.05	0.19	0.06	5.98	1.12	99.62	0.33	0	98.08	0.02	0.42	0.04	0.06	5.98	0.07	1.12	8.13	0	6.93	6.46	13.54	0.62	2.05	0.01	0.66	0.01	0.13	4	0	0	0	-0.23	-2.33	-6.01	57.57	170.99	880.14	378.12	1130.59	642.52	911.77	450.63	1080.33	421.91
39.973	0	0.13	0.14	0.04	0.11	0.05	0.18	0.06	6.16	1.23	99.64	0.33	0	98.41	0.02	0.43	0.05	0.06	6.16	0.08	1.23	8.01	0	6.23	5.3	12.18	0.5	1.66	0.01	0.75	0.02	0.09	3.93	0	0	0	-0.63	-1.39	-5.91	57.4	170.33	879.74	377.72	1130.74	642.35	912.22	450.52	1080.03	421.29
40.006	0	0.13	0.14	0.04	0.11	0.05	0.18	0.06	6.19	1.12	99.65	0.33	0	98.05	0.02	0.45	0.04	0.06	6.39	0.07	1.12	6.5	0	6.19	4.51	10.74	0.42	1.27	0.01	0.68	0.02	0.04	3.82	0	0	0	-0.55	-2.42	-8.65	57.46	171.22	881.9	379.86	1128.78	640.64	908.36	452.64	1076.7	421.35
40.039	0	0.13	0.15	0.04	0.11	0.05	0.17	0.06	5.68	0.88	99.66	0.33	0	94.7	0.02	0.54	0.04	0.07	5.75	0.06	0.88	6.69	0	5.68	4.48	9.29	0.43	1.78	0.01	0.74	0.02	0.03	3.58	0	0	0	-6.02	-7.59	-5.34	55.8	173.54	878.99	375.38	1127.77	635.63	909.1	446.64	1080.16	417.38
40.073	0	0.13	0.15	0.04	0.11	0.05	0.17	0.06	5.62	0.75	99.66	0.33	0	98.24	0.01	0.51	0.04	0.08	6.4	0.05	0.75	8.33	0	5.62	3.95	8.35	0.4	1.95	0.01	0.75	0.02	0.01	3.59	0	0	0	1.29	-1.89	-7.09	57.81	168.18	879.03	374.72	1130.56	640.75	911.67	449.28	1076.89	417.87
40.106	0	0.14	0.14	0.04	0.11	0.05	0.17	0.06	5.72	0.54	99.66	0.33	0	98.57	0.01	0.54	0.04	0.08	7.01	0.05	0.54	9.08	0	5.72	3.85	8.97	0.42	2.17	0.01	0.79	0.02	0.09	3.75	0	0	0	1.21	0.84	-8.88	57.79	164.47	880.41	375.72	1131.46	640.64	913.28	452.5	1073.77	416.5
40.14	0	0.14	0.14	0.05	0.11	0.06	0.18	0.06	6.06	0.59	99.64	0.33	0	98.73	0.01	0.48	0.03	0.07	9.08	0.05	0.59	12.83	0	6.06	3.69	7.41	0.38	2.37	0.01	0.77	0.02	0.11	3.86	0	0	0	1.14	-0.21	-8.45	57.83	169.12	879.55	376.93	1129.54	641.16	909.36	452.01	1075.15	418.61
40.173	0	0.14	0.14	0.05	0.11	0.06	0.18	0.06	6.23	0.61	99.64	0.33	0	98.71	0.02	0.55	0.03	0.07	8.92	0.05	0.61	12.67	0	6.23	3.96	6.7	0.37	2.48	0.01	0.79	0.02	0.24	3.93	0	0	0	2.18	0.33	-8.71	58.37	164.43	878.53	377.06	1128.11	641.01	910.73	453.09	1071.45	418.36
40.206	0	0.14	0.14	0.04	0.11	0.06	0.18	0.06	6.17	0.56	99.64	0.33	0	98.25	0.02	0.56	0.03	0.07	8.45	0.05	0.56	11.8	0	6.17	4.04	6.75	0.37	2.29	0.01	0.78	0.02	0.04	4.03	0	0	0	1.14	1.87	-7.56	58.13	172	877.77	378.42	1126.43	640.71	906.36	452.77	1075.28	420.39
40.24	0	0.14	0.14	0.05	0.11	0.06	0.18	0.06	6.08	0.61	99.65	0.33	0	97.9	0.02	0.64	0.03	0.06	7.88	0.05	0.61	13.02	0	6.08	4.16	5.6	0.34	1.93	0.01	0.8	0.01	0.04	3.99	0	0	0	-2.26	-2.78	-7.68	56.9	172.06	877.65	378.34	1125.93	639.24	905.82	452.34	1074.64	419.08
40.273	0	0.14	0.14	0.05	0.11	0.06	0.17	0.06	5.73	0.55	99.65	0.33	0	98.03	0.02	0.72	0.03	0.07	7.98	0.06	0.55	12.27	0	5.73	3.99	5.59	0.35	1.71	0.01	0.85	0.01	0.04	3.97	0	0	0	-0.02	-2.47	-7.83	57.65	169.88	877.65	378.16	1125.2	639.28	906.47	452.24	1073.18	419.54
40.306	0	0.14	0.14	0.04	0.11	0.06	0.17	0.06	5.31	0.49	99.67	0.33	0	97.55	0.02	0.77	0.03	0.06	8.05	0.07	0.49	11.45	0	5.31	3.48	4.6	0.32	1.47	0.01	0.91	0.01	0.07	3.98	0	0	0	-0.27	-3.58	-7.66	57.57	167.81	877.06	378.49	1124.62	639.48	907.32	452.86	1071.82	419.7
40.34	0	0.14	0.14	0.04	0.12	0.06	0.16	0.06	4.93	0.5	99.67	0.33	0	98.39	0.03	1.12	0.03	0.05	8.06	0.06	0.5	11.39	0	4.93	3.61	3.72	0.29	1.88	0.01	0.9	0.01	0.11	3.97	0	0	0	0.09	-1.43	-7.89	57.78	167.74	877.34	378.53	1125.72	640.07	908	453.94	1072.13	419.36
40.373	0	0.14	0.14	0.04	0.12	0.06	0.16	0.06	5.13	0.49	99.67	0.33	0	98.65	0.03	1.14	0.03	0.05	7.82	0.06	0.49	10.69	0	5.13	3.56	3.91	0.25	2.32	0.01	0.88	0.01	0.24	3.95	0	0	0	-0.39	0.56	-8.76	57.61	167.55	877.41	379.08	1126.22	640.49	907.62	455.71	1071.02	418.65
40.406	0	0.13	0.14	0.04	0.12	0.06	0.16	0.06	4.78	0.41	99.68	0.33	0	97.43	0.04	1.24	0.03	0.05	7.21	0.06	0.41	10	0	4.78	3.46	4	0.22	2.17	0.01	0.94	0.01	0.13	3.94	0	0	0	0.29	3.83	-8.22	57.84	167.62	875.38	380.47	1123.76	641.6	905.89	456.08	1069.73	420.68
40.44	0	0.14	0.14	0.04	0.12	0.06	0.16	0.06	4.86	0.43	99.68	0.33	0	98.16	0.03	1.33	0.02	0.05	6.97	0.06	0.43	11.53	0	4.86	3.28	4.23	0.19	2.13	0.01	0.96	0.01	0.05	3.93	0	0	0	-0.81	-2.12	-8.17	57.58	170.83	877.26	381.43	1123.67	640.75	904.66	455.78	1072.08	421.82
40.473	0	0.13	0.14	0.04	0.12	0.05	0.15	0.06	3.99	0.31	99.7	0.33	0	98.56	0.03	1.46	0.02	0.06	6.4	0.05	0.31	9.1	0	3.99	2.7	3.65	0.17	1.41	0.01	0.95	0.01	0.03	3.62	0	0	0	-1.17	-0.88	-6.02	57.47	168.04	874.06	379.66	1120.88	639.1	905.77	452.35	1070.98	421.63
40.507	0	0.13	0.14	0.03	0.12	0.05	0.15	0.06	3.48	0.29	99.7	0.33	0	98.62	0.03	1.24	0.03	0.05	7.13	0.05	0.29	6.9	0	3.48	2.23	3.19	0.2	1.97	0.01	1.07	0.01	0.04	3.65	0	0	0	-1.76	0.65	-6.91	57.46	167.09	872.93	380.69	1116.28	636.23	902.43	452.77	1066.5	421.11
40.54	0	0.12	0.14	0.03	0.12	0.06	0.14	0.06	2.97	0.28	99.71	0.33	0	98.37	0.02	1.12	0.02	0.05	8.12	0.04	0.28	6.41	0	2.97	1.57	2.67	0.18	1.45	0.01	1.11	0.01	0.13	3.91	0	0	0	-2.74	-1.49	-6.18	56.96	176.06	872.9	378.05	1121.26	637.84	900.79	451.92	1073.83	419.44
40.573	0	0.12	0.14	0.03	0.11	0.06	0.14	0.06	2.65	0.26	99.72	0.33	0.44	98.12	0.02	0.86	0.02	0.05	8.92	0.04	0.26	4.85	0	2.65	1.42	2.57	0.2	1.37	0.01	1.04	0.01	0.06	3.92	0	0	0	3.36	-2.24	-7.87	58.83	170.96	872.33	377.54	1123.24	642.71	902.43	454.94	1069.75	419.85
40.607	0	0.13	0.14	0.03	0.12	0.06	0.14	0.06	2.05	0.36	99.71	0.33	0.71	98.13	0.02	0.74	0.02	0.05	9.96	0.04	0.36	6.01	0	2.05	1.17	2.35	0.2	1.56	0.01	1.02	0	0.07	3.61	0	0	0	1.05	-2.2	-8.42	57.84	173.43	874.07	378.19	1124.8	642.32	902.03	455.38	1071.67	419.3
40.64	0	0.13	0.14	0.03	0.11	0.06	0.14	0.06	1.96	0.37	99.72	0.33	1.18	97.86	0.02	0.71	0.03	0.05	9.89	0.04	0.37	7.15	0	1.96	0.92	2.72	0.2	0.92	0.01	1.07	0	0.61	3.88	0	0	0	-0.21	2.9	-9.49	57.45	163.73	873.82	380.7	1122.87	642.43	905.66	457.66	1064.92	419.66
40.673	0	0.13	0.14	0.04	0.11	0.06	0.14	0.06	1.9	0.39	99.71	0.33	0.59	98.37	0.02	0.73	0.03	0.05	8.87	0.04	0.39	11.24	0	1.9	0.88	3	0.18	1.04	0.01	1.22	0	0.08	3.74	0	0	0	-0.41	1.51	-8.38	57.75	168.94	873.54	382.6	1119.99	641.33	902.15	458.17	1067.2	422.11
40.707	0	0.14	0.15	0.04	0.12	0.06	0.13	0.06	1.58	0.37	99.71	0.33	0	97.86	0.02	0.69	0.03	0.05	7.77	0.04	0.37	13.85	0	1.58	0.79	2.77	0.19	0.97	0.01	1.31	0	0.06	3.48	0	0	0	-2.9	-2.88	-8.04	56.86	170.92	872.78	381.28	1118.61	638.5	900.28	456.57	1067.29	420.19
40.74	0	0.15	0.15	0.05	0.12	0.06	0.13	0.06	1.52	0.35	99.71	0.33	0.15	97.56	0.03	0.72	0.03	0.04	7.79	0.05	0.35	17.36	0	1.52	0.78	3.11	0.2	0.81	0.01	1.45	0	0.09	3.55	0	0	0	1.71	3.56	-6.92	58.78	168.83	871.11	382.47	1115.78	639.24	900.67	457.8	1065.88	423.01
40.774	0	0.16	0.14	0.07	0.12	0.05	0.13	0.06	1.39	0.4	99.68	0.33	0	98.41	0.04	0.86	0.02	0.04	7.38	0.05	0.4	22.52	0	1.39	0.79	3.33	0.17	0.71	0.01	1.61	0.01	0.05	3.53	0	0	0	0.6	-1.37	-7.97	58.18	172.61	871.83	382.04	1116.98	639.63	898.03	457.67	1066.95	422.15
40.807	0	0.14	0.15	0.05	0.12	0.05	0.13	0.06	1.39	0.44	99.7	0.33	0	98.14	0.05	0.83	0.02	0.04	6.17	0.05	0.44	15.76	0	1.39	0.9	3.18	0.16	0.87	0.01	1.52	0.01	0.04	3.29	0	0	0	-2.72	-2.16	-6.81	57.14	167.71	870.1	382.39	1112.47	636.09	899	455.33	1063.36	421.94
40.84	0	0.15	0.15	0.05	0.12	0.05	0.13	0.06	1.44	0.49	99.7	0.33	0	98.51	0.06	1.02	0.03	0.04	5.82	0.06	0.49	17.71	0	1.44	0.85	3.87	0.12	0.8	0.01	1.6	0.01	0.13	3.3	0	0	0	0.94	-1.05	-8.59	58.4	173.35	871.59	382.09	1115.9	638.18	896.49	459.42	1065.51	420.96
40.874	0	0.16	0.15	0.07	0.12	0.05	0.13	0.06	1.29	0.53	99.69	0.33	0	98.74	0.06	1.11	0.02	0.03	6.24	0.07	0.53	21.48	0	1.29	0.9	4.29	0.1	0.9	0.01	1.88	0.01	0.05	3.36	0	0	0	0.76	0.18	-7.93	58.25	170.6	871.19	382.91	1114.85	638.77	897.93	458.24	1064.77	422.62
40.907	0	0.15	0.15	0.06	0.12	0.05	0.13	0.06	1.24	0.48	99.7	0.33	0	98.29	0.07	1.28	0.02	0.03	5.83	0.06	0.48	18.23	0	1.24	0.91	5.02	0.09	0.96	0.01	1.99	0.01	0.03	3.25	0	0	0	-0.16	1.73	-7.98	58.04	174.99	870.38	382.16	1114.77	637.61	895.14	458.66	1066.04	421.02
40.94	0	0.17	0.15	0.08	0.12	0.05	0.13	0.06	1.3	0.44	99.66	0.33	0	98.76	0.07	1.22	0.02	0.03	7.07	0.06	0.44	26.05	0	1.3	0.86	5.84	0.09	0.92	0.01	2.08	0.01	0.05	3.2	0	0	0	-0.37	-0.11	-8.56	57.86	175.15	870.58	381.96	1115.48	638.59	894.61	458.1	1065.79	421
40.974	0	0.15	0.15	0.06	0.12	0.05	0.13	0.06	1.44	0.45	99.69	0.33	0	97.84	0.07	1.04	0.03	0.03	6.99	0.06	0.45	19.66	0	1.44	0.81	6.83	0.08	1.08	0.01	2.18	0.01	0.06	3.2	0	0	0	-2.42	-2.92	-7.71	57.24	167.85	870.75	381.92	1112.12	635.02	897.94	454.86	1062.33	420.97
41.007	0	0.14	0.15	0.05	0.12	0.05	0.13	0.06	1.4	0.45	99.7	0.33	0	96.41	0.06	0.79	0.03	0.03	5.7	0.06	0.45	14.64	0	1.4	0.8	7.68	0.08	0.96	0.01	2.31	0.01	0.07	3.12	0	0	0	0.15	-5.55	-8.45	57.95	175.35	870.97	380.33	1116.24	637.37	895.25	458.23	1066.24	419.39
41.04	0	0.14	0.15	0.04	0.12	0.05	0.13	0.06	1.67	0.59	99.7	0.33	0	98.44	0.06	0.61	0.03	0.03	5.44	0.06	0.59	11.35	0	1.67	0.95	8.89	0.07	1.21	0.01	2.24	0.01	0.22	3.03	0	0	0	-2.94	-1.27	-8.21	57.1	167.6	869.11	381.03	1110.61	633.87	896.07	454.47	1059.93	419.27
41.074	0	0.13	0.15	0.04	0.12	0.05	0.14	0.06	2.03	0.64	99.69	0.33	0	95.4	0.05	0.6	0.03	0.03	5.47	0.08	0.64	9.92	0	2.03	0.99	14.71	0.08	0.95	0.01	2.62	0.01	0.11	2.84	0	0	0	-2	-6.84	-7.86	56.97	174.53	870.8	378.44	1118.17	637.74	897.04	454.63	1067.74	418.29
41.107	0	0.14	0.15	0.05	0.12	0.05	0.14	0.06	2.32	0.66	99.69	0.33	0	97.57	0.05	0.56	0.03	0.03	6.34	0.07	0.66	14.58	0	2.32	1.25	16.5	0.08	0.9	0.01	2.58	0.01	0.14	2.87	0	0	0	2.53	-3.54	-8.71	58.09	169.15	870.59	377.33	1123.05	644.64	901.38	454.61	1066.85	419.51
41.141	0	0.16	0.16	0.07	0.12	0.05	0.15	0.06	3.36	0.58	99.67	0.33	0	97.82	0.05	0.51	0.03	0.03	8.35	0.06	0.58	21.26	0	3.36	1.71	19.11	0.1	1.1	0.01	2.52	0.01	0.03	2.6	0	0	0	3.79	2.99	-7.58	59.41	167.41	871.78	379.35	1120.64	641.6	903.56	456.82	1067.03	420.74
41.174	0	0.16	0.16	0.07	0.12	0.05	0.16	0.06	3.76	0.76	99.67	0.33	0	98.09	0.04	0.47	0.03	0.03	8.01	0.06	0.76	21.52	0	3.76	2.29	20.07	0.12	1.2	0.01	2.31	0.01	0.14	2.51	0	0	0	-0.12	-2.3	-7.62	57.91	171.29	875.04	380.5	1121.08	639.76	902.55	454.2	1070.72	421.71
41.207	0	0.16	0.16	0.07	0.12	0.05	0.16	0.06	3.73	0.79	99.67	0.33	0	94.52	0.03	0.45	0.03	0.04	7.86	0.06	0.79	20.86	0	3.73	2.33	21.36	0.13	1.78	0.01	2.34	0.01	0.02	2.6	0	0	0	-3.48	-7.76	-7.98	56.53	169.92	876.86	378.57	1122.32	636	904.48	453.04	1070.73	417.9
41.241	0	0.15	0.16	0.05	0.12	0.05	0.16	0.06	4.17	0.78	99.68	0.33	0	97.84	0.03	0.47	0.03	0.04	6.68	0.05	0.78	15.02	0	4.17	2.23	22.96	0.15	1.84	0.01	2.13	0.01	0.03	2.53	0	0	0	1.73	2.94	-7.49	58.68	168.48	875.31	378.77	1120.48	637.22	904.35	452.74	1069.61	419.98
41.274	0	0.14	0.16	0.04	0.12	0.04	0.16	0.06	4.2	0.67	99.68	0.33	0	98.03	0.03	0.45	0.03	0.04	5.71	0.05	0.67	10.78	0	4.2	2.52	22.5	0.17	1.86	0.01	2	0.01	0.06	2.3	0	0	0	-3.33	-2.46	-5.98	56.95	168.33	874.56	378.09	1116.78	632.65	903.53	447.4	1069.55	419.58
41.307	0	0.14	0.16	0.04	0.12	0.04	0.16	0.06	4.59	0.53	99.67	0.33	0	96.77	0.03	0.49	0.03	0.05	5.36	0.04	0.53	8.94	0	4.59	2.51	22.3	0.21	2.23	0.01	1.77	0.01	0.06	2.21	0	0	0	-0.4	-5	-7.05	57.49	172.89	877.1	375.41	1123.99	635.78	904.62	448.52	1074.71	417.54
41.341	0	0.14	0.16	0.04	0.12	0.04	0.17	0.06	4.4	0.49	99.66	0.33	0	98.71	0.03	0.43	0.03	0.04	4.4	0.04	0.49	7.62	0	5.2	2.48	22.2	0.2	2.25	0.01	1.55	0.01	0.03	2.17	0	0	0	0.74	-0.31	-7.24	58.47	170.15	875.91	376.41	1118.65	631.51	903.12	450.45	1069.91	416.83
41.374	0	0.14	0.16	0.04	0.12	0.04	0.17	0.06	4.89	0.49	99.66	0.33	0	97.89	0.03	0.38	0.03	0.05	4.89	0.04	0.49	9.46	0	5.26	2.27	21.63	0.23	2.47	0.01	1.51	0.01	0.07	2.16	0	0	0	-1.11	-2.81	-6.73	57.36	174.63	876.92	373.6	1125.34	634.56	904.87	447.79	1076.47	415.37
41.407	0	0.14	0.16	0.04	0.12	0.04	0.17	0.06	4.87	0.62	99.67	0.33	0	97.98	0.02	0.32	0.03	0.05	4.87	0.04	0.62	10.69	0	5.08	1.57	22.14	0.21	1.67	0.01	1.4	0.01	0.05	2.13	0	0	0	3.34	-2.59	-8.12	58.51	169.14	878.08	372.67	1129.87	639.97	909.04	448.36	1075.05	415.98
41.441	0	0.14	0.16	0.04	0.12	0.04	0.17	0.06	4.76	0.59	99.67	0.33	0	97.42	0.03	0.27	0.03	0.05	4.76	0.04	0.59	9.89	0	5.45	1.29	21.6	0.2	1.26	0.01	1.14	0.01	0.09	2.23	0	0	0	5.47	3.83	-9.19	59.64	161.56	878.58	373.62	1130.5	641.3	913.13	450.93	1070.87	416.03
41.474	0	0.15	0.16	0.05	0.12	0.04	0.17	0.06	5.84	0.58	99.65	0.33	0	98.62	0.03	0.25	0.03	0.06	6.37	0.04	0.58	13.55	0	5.84	1.46	22.48	0.22	1.23	0.01	1.08	0.01	0.04	2.35	0	0	0	2.01	-0.64	-9.52	58.56	162.89	881.08	376.45	1127.83	637.54	911.78	451.99	1070.83	416.83
41.508	0	0.15	0.16	0.05	0.12	0.04	0.18	0.06	6.08	0.49	99.63	0.33	0	98.7	0.03	0.25	0.03	0.06	6.08	0.05	0.49	14.3	0	6.98	1.43	21.99	0.22	1.18	0.01	1.04	0.01	0.02	2.45	0	0	0	-2.37	0.37	-5.83	57.26	169.05	879.91	376.11	1124.33	632.97	909.89	446.38	1076.55	418.11
41.541	0	0.15	0.16	0.05	0.12	0.05	0.18	0.06	6.31	0.56	99.64	0.33	0	97.54	0.03	0.26	0.03	0.07	6.31	0.06	0.56	14.37	0	6.69	1.46	24.78	0.24	1.13	0.02	1.13	0.01	0.06	2.59	0	0	0	-0.29	-3.6	-6.65	57.36	168.71	878.85	373.58	1127.73	636.76	910.12	445.66	1076.34	416.79
41.574	0	0.15	0.16	0.05	0.12	0.05	0.18	0.06	6.14	0.56	99.64	0.33	0	98.52	0.03	0.23	0.03	0.07	6.14	0.06	0.56	15.68	0	6.64	1.29	25.23	0.23	1.21	0.02	1.15	0.01	0.04	2.66	0	0	0	3.03	-1	-8.08	58.64	166.12	879.19	373.73	1129.03	638.71	911.03	448.78	1073.97	416.42
41.608	0	0.14	0.16	0.05	0.12	0.04	0.18	0.06	5.26	0.55	99.65	0.33	0	98.6	0.03	0.26	0.04	0.07	5.26	0.05	0.55	13.25	0	6.54	1.41	23.06	0.27	1.11	0.02	1.03	0.01	0.09	2.77	0	0	0	2.33	0.74	-8.31	58.5	165.24	881.43	374.68	1130.04	637.82	913	449.62	1074.89	416.46
41.641	0	0.14	0.15	0.04	0.12	0.05	0.17	0.06	5.43	0.59	99.65	0.33	0	98.36	0.03	0.26	0.04	0.07	5.43	0.05	0.59	12.87	0	6.48	1.39	22.92	0.27	1.32	0.02	1.01	0.01	0.07	2.91	0	0	0	1.02	1.54	-8.45	57.87	165.79	881.12	374.25	1130.04	637.27	912.38	448.89	1074.78	415.54
41.674	0	0.14	0.15	0.04	0.12	0.05	0.17	0.06	5.28	0.5	99.67	0.33	0	98.55	0.04	0.3	0.04	0.06	5.28	0.05	0.5	11.94	0	5.69	1.52	21.65	0.31	1.69	0.02	1.03	0.01	0.06	3.06	0	0	0	-0.38	0.92	-8.77	57.47	166.92	881.9	375.33	1129.33	636.35	911.34	449.32	1074.87	415.81
41.708	0	0.14	0.15	0.04	0.12	0.05	0.17	0.06	5.35	0.54	99.66	0.33	0	98.65	0.04	0.26	0.05	0.06	5.35	0.04	0.54	11.54	0	5.72	1.64	19.38	0.35	1.86	0.02	0.92	0.01	0.06	3.06	0	0	0	0.1	-0.54	-8.56	57.49	168.86	880.58	374.83	1129.97	638.33	910.03	449.12	1075.65	416.23
41.741	0	0.14	0.15	0.04	0.12	0.05	0.17	0.06	5.67	0.67	99.65	0.33	0	98	0.04	0.3	0.05	0.06	5.67	0.05	0.67	10.8	0	6.27	1.69	18.44	0.31	1.69	0.02	0.83	0.01	0.08	3.05	0	0	0	-1.39	-2.55	-8.5	57.06	171.23	883.97	375.79	1131.97	637.43	911.3	449.17	1079.44	416.77
41.775	0	0.14	0.15	0.04	0.11	0.05	0.19	0.06	7.13	0.75	99.61	0.33	0	98.68	0.05	0.31	0.05	0.06	7.13	0.04	0.75	10.57	0	8.14	2.32	17.72	0.33	1.27	0.01	0.67	0	0.22	3.49	0	0	0	-0.25	-0.42	-9.08	57.47	170.76	881.82	376.74	1129.49	638.17	908.69	450.88	1076.13	417.36
41.808	0	0.13	0.15	0.04	0.11	0.05	0.2	0.06	6.51	0.78	99.6	0.33	0	97.9	0.06	0.39	0.05	0.06	6.51	0.03	0.78	9.49	0	8.66	2.82	16.26	0.3	1.41	0.01	0.62	0	0.03	3.58	0	0	0	-1.76	-2.78	-8.15	56.98	171.39	882.71	377.06	1129.36	637.35	909.57	449.18	1078.15	418.27
41.841	0	0.14	0.14	0.04	0.11	0.05	0.21	0.06	6.85	0.96	99.59	0.33	0	95.57	0.06	0.42	0.05	0.07	6.85	0.03	0.96	9.97	0	9.21	3.54	14.81	0.36	1.66	0.01	0.6	0	0.05	3.69	0	0	0	-4.94	-6.64	-6.79	56.03	171.57	884.15	377.08	1129.24	634.67	911.59	447.18	1080.7	418.24
41.875	0	0.13	0.14	0.04	0.11	0.05	0.22	0.06	5.77	0.77	99.56	0.33	0	97.38	0.06	0.35	0.05	0.07	5.77	0.03	0.77	9.94	0	10.57	3.49	12.9	0.33	1.53	0.01	0.59	0.01	0.04	3.89	0	0	0	-4.34	-3.93	-6.05	56.67	169.7	883.62	377.74	1124.96	630.89	911.29	447.02	1078.59	418.65
41.908	0	0.14	0.14	0.04	0.11	0.05	0.24	0.06	4.94	0.76	99.53	0.33	0	97.94	0.06	0.34	0.06	0.07	4.94	0.04	0.76	11.44	0	12.17	3.49	10.99	0.3	1.54	0.01	0.58	0.01	0.1	3.9	0	0	0	0.26	-2.7	-7.61	57.9	168.68	880.76	377.28	1123.76	634.13	908.01	448.88	1073.98	418.77
41.941	0	0.14	0.14	0.05	0.11	0.05	0.23	0.06	5.81	0.77	99.53	0.33	0	97.77	0.05	0.26	0.06	0.07	5.81	0.04	0.77	14.55	0	11.75	3.48	10.78	0.3	1.45	0.01	0.64	0.01	0.05	3.93	0	0	0	-0.88	-3.09	-6.49	56.86	170.49	876.94	372.81	1127.15	636.89	908.14	445.44	1076.07	415.96
41.975	0	0.15	0.14	0.06	0.11	0.05	0.24	0.06	6.48	0.77	99.52	0.33	0	97.84	0.04	0.26	0.07	0.07	6.48	0.06	0.77	18.69	0	12.36	3.38	7.89	0.28	1.23	0.01	0.68	0.01	0.11	3.92	0	0	0	4.01	-2.92	-6.36	58.84	172.13	879.49	373.44	1130.4	639.51	910.35	448.15	1079.85	418.19
42.008	0	0.17	0.14	0.08	0.11	0.06	0.25	0.06	7.48	1.01	99.5	0.34	0	98.36	0.03	0.21	0.07	0.07	7.48	0.05	1.01	24.09	0	12.95	3.51	7.96	0.27	1.4	0.01	0.64	0.01	0.04	3.91	0	0	0	3.28	-1.52	-8.34	58.34	167.5	881.08	373.87	1131.27	639.72	911.83	448.51	1076.33	416.97
42.041	0	0.16	0.14	0.07	0.11	0.06	0.29	0.06	8.07	1.07	99.43	0.42	0	98.53	0.03	0.19	0.07	0.08	8.07	0.05	1.07	20.45	0	15.26	3.5	8.07	0.25	1.24	0.01	0.53	0.01	0.04	3.99	0	0	0	-1.07	-0.98	-8.86	56.87	171.01	879.82	375.46	1129.7	639.09	907.91	449.8	1075.63	416.4
42.075	0	0.15	0.14	0.07	0.11	0.06	0.34	0.06	7.17	1.17	99.32	0.49	0	98.48	0.03	0.17	0.07	0.08	7.17	0.06	1.17	19.13	0	18.5	4.06	7.28	0.25	1.29	0	0.45	0.01	0.13	3.89	0	0	0	0.64	-1.16	-6.98	58.01	170.75	880.16	376.87	1127.11	637.59	909.1	449.74	1077.12	419.3
42.108	0	0.15	0.14	0.06	0.11	0.06	0.35	0.06	7.13	0.92	99.31	0.51	0	95.85	0.03	0.14	0.08	0.08	7.13	0.07	0.92	17.69	0	18.97	3.46	7.39	0.18	1.04	0.01	0.44	0	2.19	3.89	0	0	0	-2.66	-6.31	-8.19	57.01	168.2	881.8	375.94	1125.74	631.93	909.48	450.31	1073.94	415
42.142	0	0.15	0.15	0.06	0.11	0.05	0.42	0.06	6.94	1	99.16	0.64	0	98.64	0.03	0.12	0.08	0.09	6.94	0.07	1	15.93	0	22.36	4.17	6.9	0.16	1.53	0	0.39	0	1	3.65	0	0	0	5.04	0.59	-8.32	59.47	166.81	879.58	372.85	1129.5	638.52	910.79	448.5	1074.41	416.03
42.175	0	0.16	0.15	0.07	0.11	0.05	0.53	0.06	7.02	1.02	98.95	0.83	0	98.42	0.03	0.12	0.09	0.11	7.02	0.07	1.02	19.03	0	25.97	5.44	6.82	0.12	1.22	0	0.34	0	0.34	3.47	0	0	0	4.91	-1.35	-9.02	59.5	163.38	882.27	375.28	1130.26	639.05	913.69	450.99	1073.62	417.58
42.208	0	0.17	0.15	0.09	0.11	0.06	0.58	0.06	8.32	1.11	98.85	0.97	0	98.56	0.05	0.15	0.09	0.11	8.32	0.06	1.11	22.69	0	26.88	7.04	7.69	0.11	1.21	0	0.33	0	0.33	3.47	0	0	0	-0.29	-0.87	-8.92	57.32	171.44	878.71	376.36	1126.14	637.64	905.19	450.11	1073.44	417.22
42.242	0	0.17	0.15	0.1	0.11	0.06	0.7	0.06	8.3	1.42	98.59	1.2	0	98.73	0.07	0.19	0.09	0.13	8.3	0.06	1.42	22.25	0	29.95	9.34	7.71	0.1	1.38	0	0.36	0	0.08	3.41	0	0	0	0.69	0.25	-7.39	57.83	171.73	878.21	376.04	1125.87	637.28	906.57	449.74	1075.34	418.02
42.275	0	0.19	0.15	0.12	0.11	0.06	0.84	0.06	8.56	1.37	98.31	1.47	0	98.51	0.09	0.23	0.09	0.13	8.56	0.06	1.37	26.14	0	32.45	11.4	7.94	0.09	1.31	0	0.37	0	0.08	3.18	0	0	0	-0.37	1.05	-7.03	57.53	172.71	877.57	376.36	1125.01	636.69	905.75	449.79	1075.53	418.05
42.308	0	0.18	0.15	0.12	0.11	0.06	0.77	0.06	9	1.55	98.46	1.33	0	97.62	0.09	0.23	0.09	0.12	9	0.07	1.55	24.93	0	30.75	11.11	8.75	0.11	1.89	0	0.47	0	0.13	3.15	0	0	0	1.1	3.42	-8.05	57.5	169.49	874.18	372.75	1128.09	640.99	906.31	448.34	1072.54	415.2
42.342	0	0.17	0.15	0.08	0.11	0.05	0.66	0.06	7.52	1.14	98.69	1.06	0	98.27	0.1	0.24	0.1	0.11	7.52	0.09	1.14	20.85	0	29	7.71	9.5	0.1	1.84	0	0.54	0	0.1	3.12	0	0	0	2.42	1.8	-7.72	59.16	165.79	872.13	376.67	1119.51	637.36	903.79	452.84	1065.8	417.63
42.375	0	0.16	0.15	0.06	0.12	0.05	0.54	0.06	7.85	1.05	98.93	0.83	0	95.6	0.08	0.32	0.09	0.11	7.85	0.09	1.05	15.54	0	25.12	7.83	9.05	0.12	1.92	0	0.58	0	0.19	3.09	0	0	0	0.06	-6.61	-5.67	57.75	167.42	874.45	375.06	1124.54	639.62	908.13	447.32	1073.19	419.28
42.408	0	0.14	0.15	0.05	0.12	0.05	0.44	0.06	7.6	0.91	99.12	0.65	0	98.09	0.1	0.46	0.09	0.11	7.6	0.09	0.91	9.58	0	21.91	6.47	11.18	0.15	1.66	0	0.65	0	0.12	3.29	0	0	0	3.13	-2.31	-7.17	59.19	173.73	873.73	373.64	1126.57	640.59	904.05	451.19	1074.34	416.75
42.442	0	0.13	0.15	0.04	0.11	0.06	0.38	0.06	8.28	0.79	99.24	0.58	0	96.34	0.1	0.49	0.09	0.09	8.28	0.11	0.79	6.44	0	19.73	5.11	13.04	0.22	1.48	0	0.66	0.01	0.2	3.6	0	0	0	-0.05	-5.65	-7.72	57.87	173.75	875.84	375.24	1127.25	640.31	904.51	451.22	1074.91	417.22
42.475	0	0.12	0.14	0.03	0.11	0.06	0.31	0.06	9.83	0.82	99.38	0.51	0	98.07	0.09	0.55	0.09	0.07	9.83	0.13	0.82	4.59	0	16.34	3.42	12.94	0.26	1.18	0	0.75	0.01	0.5	3.88	0	0	0	-0.86	-2.36	-8.47	57.87	176.61	874.84	374.77	1125.5	637.72	900.97	452.24	1073.59	414.89
42.509	0	0.12	0.14	0.03	0.11	0.08	0.25	0.06	12.78	0.87	99.49	0.51	0	98.52	0.08	0.59	0.08	0.07	13.45	0.16	0.87	4.72	0	12.78	2.04	13.23	0.36	0.72	0	1.16	0.01	0.75	4.24	0	0	0	0.23	-0.99	-6.66	58.3	175.08	874.28	374.05	1125.59	638.62	903.52	448.88	1075.65	416.88
42.542	0	0.12	0.13	0.03	0.11	0.09	0.2	0.06	8.61	0.85	99.61	0.38	1.32	98.22	0.07	0.66	0.09	0.06	13.5	0.19	0.85	4.92	0	8.61	1.12	12.72	0.52	0.56	0.01	1.87	0.01	0.36	4.77	0	0	0	-0.17	-1.95	-6.94	58.18	174.69	874.06	374.02	1125.32	638.23	903.24	449.62	1074.71	416.19
42.575	0	0.11	0.13	0.03	0.11	0.1	0.18	0.06	6.83	0.78	99.65	0.35	2.78	97.84	0.08	0.9	0.09	0.05	14.22	0.22	0.78	5.13	0	6.83	0.72	11.5	0.64	0.29	0.01	2.46	0.01	0.32	5.17	0	0	0	-0.7	-2.93	-6.94	57.97	173.91	874.04	374.27	1125.09	638.12	903.56	449.85	1074.18	416.18
42.609	0	0.11	0.12	0.03	0.11	0.12	0.15	0.07	4.06	0.76	99.7	0.34	5.53	97.14	0.07	1.03	0.09	0.06	16.25	0.24	0.76	6.07	0	4.06	0.58	11.25	0.82	0.18	0.02	4.25	0.01	0.37	6.05	0	0	0	-0.09	-4.38	-6.59	58.09	174.12	873.63	373.99	1126	639.51	904.06	449.94	1074.98	416.67
42.642	0	0.11	0.11	0.03	0.11	0.13	0.14	0.07	3.46	0.66	99.72	0.33	6.51	97.14	0.08	1.12	0.09	0.05	16.37	0.27	0.66	7.11	0	3.46	0.41	9.5	1.03	0.14	0.03	5.16	0.01	0.3	6.67	0	0	0	0.86	-4.38	-7.1	58.45	171.16	873.42	374.39	1123.54	638.65	903.58	448.94	1071.78	417.22
42.675	0	0.11	0.11	0.03	0.11	0.14	0.13	0.08	2.68	0.62	99.72	0.33	7.73	97.93	0.08	1.33	0.09	0.05	16.81	0.35	0.62	8.23	0	2.68	0.33	8.09	1.11	0.14	0.04	7.12	0.01	0.61	7.38	0	0	0	-0.68	-2.71	-6.22	58.07	175.49	873.74	374.43	1124.57	638.2	902.98	448.65	1075.66	417.37
42.709	0	0.11	0.09	0.03	0.1	0.18	0.12	0.1	1.51	0.6	99.65	0.33	10.12	98.5	0.07	1.59	0.09	0.05	17.47	0.35	0.6	9.62	0	1.51	0.23	5.69	1.18	0.13	0.09	12.49	0.01	0.64	8.99	0	0	0	1.29	1.09	-6.02	58.99	174.39	874.38	374.77	1124.05	638.1	903.86	448.04	1075.74	418.59
42.742	0	0.1	0.09	0.03	0.1	0.17	0.11	0.11	1.21	0.52	99.66	0.33	10.05	98.62	0.07	1.85	0.09	0.05	15.71	0.36	0.52	8.72	0	1.21	0.16	4.86	1.12	0.13	0.11	13.74	0.01	0.25	9.49	0	0	0	0.46	0.67	-6.79	58.75	174.57	876.02	374.91	1125.21	636.93	904.43	449.73	1075.91	417.02
42.776	0	0.09	0.07	0.02	0.09	0.22	0.1	0.15	0.5	0.41	99.55	0.47	13.12	98.15	0.07	2.09	0.09	0.05	14.66	0.34	0.41	7.16	0	0.5	0.12	3.72	0.91	0.09	0.26	21.48	0.01	0.29	12.53	0	0	0	1.12	2.14	-7.2	59.04	172.15	876.82	375.34	1124.98	636.9	905.53	449.47	1074.67	417.41
42.809	0	0.09	0.07	0.02	0.09	0.23	0.09	0.18	0.32	0.32	99.53	0.54	13.72	98.16	0.06	2.16	0.1	0.05	13.56	0.38	0.41	6.62	0	0.32	0.09	2.91	0.69	0.08	0.36	26.1	0.01	0.13	13.48	0	0	0	0.45	2.12	-7.64	58.76	174.94	877.3	376.03	1125.13	636.87	903.73	450.4	1075.54	417.45
42.842	0	0.09	0.07	0.02	0.09	0.22	0.09	0.18	0.29	0.29	99.56	0.55	13.44	98.64	0.05	1.86	0.11	0.06	12.39	0.38	0.36	5.1	0	0.29	0.08	2.68	0.58	0.07	0.4	27	0.01	0.08	13.65	0	0	0	-1.37	-0.58	-7.46	58.15	177.78	877.61	376.82	1124.59	636.54	902.01	449.76	1076.98	418.28
42.876	0	0.08	0.05	0.02	0.08	0.38	0.08	0.29	0.18	0.18	99.23	0.95	18.44	96.25	0.05	2.02	0.11	0.06	14.54	0.37	0.39	6.12	0	0.18	0.07	2.49	0.49	0.06	0.77	37.48	0.01	0.26	17.49	0	0	0	-1.09	-5.77	-6.49	57.89	174.51	871.7	371.99	1123.49	636	901.9	448.84	1072.85	413.77
42.909	0	0.07	0.04	0.02	0.07	0.45	0.08	0.39	0.14	0.14	99.1	1.18	20.01	98.7	0.05	2.28	0.11	0.06	14.34	0.41	0.38	5.98	0	0.14	0.06	2.27	0.4	0.05	1.21	44.72	0.01	0.2	19.03	0	0	0	3.24	0.34	-6.47	59.74	172.87	876.49	374.37	1128.96	641.42	907.77	449.68	1077.83	418.65
42.942	0	0.07	0.04	0.02	0.07	0.47	0.08	0.4	0.14	0.14	99.06	1.18	20.34	98.51	0.05	2.04	0.1	0.07	15.13	0.35	0.35	6.24	0	0.14	0.05	2.11	0.37	0.05	1.26	45.36	0.01	0.23	19.01	0	0	0	-1.01	-1.04	-7.3	57.84	172.78	873.85	373.29	1126.08	638.41	904.22	448.98	1073.62	414.98
42.976	0	0.08	0.04	0.02	0.07	0.63	0.08	0.59	0.11	0.11	98.74	1.35	22.72	98.53	0.05	1.98	0.11	0.07	18.36	0.4	0.36	7.8	0	0.11	0.05	1.5	0.31	0.05	2.22	54.82	0.01	0.41	19.96	0	0	0	0.5	0.96	-6.64	58.57	174.51	873.24	373.9	1123.57	637.47	902.35	448.22	1073.99	416.68
43.009	0	0.07	0.04	0.02	0.07	0.69	0.08	0.6	0.12	0.12	98.62	1.48	23.54	97.73	0.05	1.74	0.1	0.07	18.83	0.45	0.33	7.08	0	0.12	0.05	1.42	0.32	0.06	2.24	55.59	0.01	0.2	20.55	0	0	0	-0.17	3.19	-6.66	58.13	176.16	874.79	373.54	1125.32	636.61	903.18	448.2	1076.32	415.76
43.042	0	0.07	0.04	0.02	0.07	0.75	0.08	0.55	0.11	0.11	98.49	1.61	24.35	98.43	0.05	1.49	0.09	0.07	19.42	0.38	0.36	7.47	0	0.11	0.06	1.26	0.37	0.07	2.49	53.59	0.01	0.23	21.08	0	0	0	-0.45	1.29	-7.54	57.93	173.57	874.57	373.66	1124.83	636.8	903.2	448.66	1073.5	415.11
43.076	0	0.07	0.04	0.02	0.07	0.79	0.07	0.53	0.1	0.1	98.42	1.72	24.81	98.75	0.05	1.59	0.09	0.08	19.44	0.33	0.38	8.62	0	0.1	0.05	1.19	0.38	0.07	3.02	52.57	0.01	0.15	21.5	0	0	0	0.74	0.16	-7.34	58.2	170.8	872.22	373	1123.56	637.87	903.22	448.58	1070.71	415.14
43.109	0	0.07	0.04	0.02	0.07	0.71	0.07	0.56	0.09	0.09	98.57	1.79	24.05	95.66	0.06	1.72	0.09	0.08	17.1	0.34	0.45	8.39	0	0.09	0.05	1.37	0.38	0.06	3.24	53.64	0	0.13	21.75	0	0	0	0.14	-6.54	-6.94	57.4	171.97	871.18	372.13	1126.12	641.04	903.61	448.84	1072.26	415.23
43.143	0	0.07	0.04	0.02	0.07	0.54	0.07	0.44	0.08	0.08	98.91	1.53	21.83	96.74	0.05	1.34	0.07	0.09	14.29	0.26	0.39	5.87	0	0.08	0.06	1.35	0.42	0.07	2.81	48.24	0	0.07	20.74	0	0	0	3.16	-5.06	-7.7	58.55	166.98	870.59	373.55	1124.67	643.34	904.43	450.01	1068.2	417.38
43.176	0	0.08	0.04	0.02	0.07	0.42	0.07	0.4	0.08	0.07	99.16	1.22	19.56	98.15	0.06	1.13	0.06	0.11	12.62	0.17	0.31	4.6	0	0.07	0.08	1.37	0.43	0.08	2.42	46.08	0	0.06	19.24	0	0	0	0.92	-2.14	-7.82	57.77	167.24	871.27	374.18	1124.84	642.11	904.8	450.43	1068.58	416.6
43.209	0	0.08	0.05	0.02	0.08	0.37	0.08	0.36	0.13	0.07	99.26	1.07	18.48	98.19	0.07	1.24	0.06	0.12	12.34	0.18	0.24	3.06	0	0.07	0.08	1.34	0.39	0.13	2.04	43.83	0	0.09	18.31	0	0	0	-2.55	-2.04	-6.55	56.94	168.54	871.41	375.65	1121	637.54	903.7	449.66	1069.04	416.96
43.243	0	0.08	0.05	0.02	0.08	0.38	0.08	0.32	0.19	0.07	99.23	1.05	18.69	98.73	0.07	1.27	0.05	0.13	13.18	0.12	0.22	3.03	0	0.06	0.1	1.8	0.49	0.19	1.98	41.09	0	0.21	18.17	0	0	0	0.97	0.23	-6.59	57.77	171.07	867.66	372.8	1122.06	641.66	900.71	447.4	1069.02	416.82
43.276	0	0.08	0.05	0.02	0.08	0.36	0.08	0.32	0.13	0.07	99.28	0.95	18.02	96.77	0.07	1.38	0.04	0.15	13.33	0.1	0.28	4.85	0	0.06	0.11	2.16	0.47	0.13	2.07	40.75	0	0.13	17.49	0	0	0	1.97	-4.99	-6.46	57.76	167.62	868.03	370.58	1129.25	647.59	906.58	447.79	1071.18	416.11
43.309	0	0.08	0.05	0.02	0.08	0.35	0.08	0.32	0.16	0.09	99.3	0.86	17.62	98.67	0.09	1.44	0.04	0.18	14.24	0.12	0.39	5.08	0	0.07	0.16	2.7	0.39	0.12	2.11	40.17	0	0.08	16.8	0	0	0	0.3	0.46	-9.42	57.5	168.72	868.55	372.54	1125.34	643.3	901.24	451.09	1065.76	413.65
43.343	0	0.08	0.05	0.02	0.08	0.34	0.08	0.31	0.21	0.08	99.33	0.86	17.21	97.75	0.08	1.24	0.03	0.2	13.58	0.12	0.52	6.35	0	0.06	0.21	3.44	0.43	0.09	2.22	40.07	0	0.09	16.74	0	0	0	1.45	-3.14	-7.43	58.05	168.58	870.53	373.59	1126.92	645.13	905	449.82	1070.43	417.4
43.376	0	0.08	0.05	0.02	0.08	0.33	0.08	0.32	0.27	0.08	99.35	0.91	17.13	97.23	0.08	1.25	0.03	0.2	12.26	0.12	0.48	5.52	0	0.07	0.27	3.91	0.42	0.07	2.43	40.66	0	0.11	17.18	0	0	0	-1.09	-4.21	-8.2	57.13	172.29	869.62	371.65	1126.47	642.16	901.5	449.36	1070.01	413.51
43.409	0	0.08	0.05	0.02	0.08	0.33	0.08	0.33	0.28	0.08	99.34	0.91	17.23	96.81	0.07	1.7	0.03	0.19	12.57	0.16	0.43	5.16	0	0.08	0.28	4.06	0.39	0.08	2.67	41.04	0	0.14	17.13	0	0	0	4.71	4.93	-6.6	59.6	168.39	868.05	371.8	1125.04	644.25	904.12	448.61	1069.48	416.81
43.443	0	0.08	0.05	0.02	0.08	0.31	0.08	0.31	0.31	0.09	99.37	0.83	16.7	98.05	0.06	2.09	0.03	0.16	12.88	0.23	0.45	7.06	0	0.09	0.31	5.05	0.36	0.05	2.75	38.85	0	0.17	16.52	0	0	0	3.18	-2.4	-7.53	58.59	167.58	866.3	371.06	1125.46	646.1	902.71	448.8	1066.98	415.66
43.476	0	0.09	0.06	0.02	0.09	0.3	0.08	0.31	0.32	0.08	99.39	0.73	16.07	97.83	0.06	2.1	0.03	0.16	13.56	0.24	0.4	6.37	0	0.08	0.32	5.14	0.33	0.05	2.57	38.86	0	0.11	15.63	0	0	0	-1.45	2.95	-7.37	56.99	165.76	867.9	374.9	1122.35	642.5	903.42	450.36	1065.69	416.53
43.51	0	0.09	0.06	0.02	0.09	0.23	0.09	0.27	0.33	0.07	99.47	0.58	13.87	98.26	0.06	2.08	0.02	0.16	12.6	0.28	0.5	7.74	0	0.07	0.33	7.17	0.3	0.05	2.32	35.59	0	0.06	13.98	0	0	0	-0.46	-1.82	-5.42	57.66	170.24	869.27	376.06	1123.17	642.56	904.26	452.07	1071.3	419.2
43.543	0	0.1	0.07	0.03	0.09	0.2	0.09	0.25	0.32	0.08	99.5	0.47	12.26	96.6	0.05	1.99	0.02	0.15	12.61	0.32	0.54	7.72	0	0.08	0.32	8.45	0.3	0.06	1.96	34.15	0	0.36	12.46	0	0	0	-3.07	-5.26	-6.36	56.84	170.38	871.25	377.29	1121.41	639.69	902.92	451.48	1070.14	418.83
43.576	0	0.1	0.07	0.03	0.09	0.18	0.09	0.23	0.3	0.08	99.54	0.45	11.58	97.95	0.04	1.93	0.02	0.15	11.51	0.27	0.55	7.52	0	0.08	0.3	8.83	0.38	0.11	1.73	31.99	0	0.6	12.27	0	0	0	-4.84	-2.67	-7.19	56.44	168.59	873.64	380.69	1120.13	638.93	903.46	452.97	1068.93	420.66
43.61	0	0.1	0.08	0.03	0.1	0.15	0.1	0.19	0.22	0.08	99.61	0.38	10.01	98.14	0.04	1.58	0.02	0.1	10.94	0.29	0.53	8.7	0	0.08	0.22	8.61	0.35	0.1	1.37	28.39	0	0.53	11	0	0	0	-0.98	-2.18	-6.62	58.38	169.06	870.81	379.95	1114.9	635.85	900.07	454.03	1065.74	420.37
43.643	0	0.1	0.08	0.03	0.09	0.15	0.1	0.18	0.22	0.08	99.63	0.37	9.87	95.44	0.04	1.19	0.03	0.09	11.04	0.33	0.49	8.45	0	0.08	0.22	9.51	0.36	0.14	1.28	27.61	0	0.31	10.82	0	0	0	-2.42	-6.8	-7.56	57.13	172.3	872.47	378.14	1121.1	638.73	901.01	454.35	1069.49	418.21
43.676	0	0.1	0.08	0.03	0.09	0.14	0.1	0.19	0.21	0.09	99.62	0.36	9.37	98.3	0.05	0.98	0.03	0.1	10.1	0.28	0.42	8.9	0	0.09	0.21	11.38	0.36	0.16	1.29	28.57	0	0.2	10.7	0	0	0	-1.34	1.72	-9.12	57.6	168.94	872.89	380.15	1118.67	638.25	900.18	455.03	1065.24	419.06
43.71	0	0.1	0.08	0.03	0.09	0.17	0.09	0.19	0.2	0.1	99.61	0.44	11.13	98.59	0.06	0.81	0.03	0.1	10.87	0.25	0.35	9	0	0.1	0.18	13.6	0.46	0.2	1.5	29.31	0	0.19	12.03	0	0	0	-2.88	0.75	-6.43	57.43	173.8	871.73	381.53	1115.69	637	898.26	453.15	1069.31	422.35
43.743	0	0.1	0.08	0.03	0.09	0.18	0.1	0.18	0.31	0.1	99.64	0.43	11.33	95.95	0.05	0.62	0.04	0.09	11.88	0.24	0.45	10.66	0	0.1	0.19	13.2	0.54	0.31	1.37	27.66	0	0.12	11.88	0	0	0	-2.66	-6.17	-7.08	56.98	173.84	870.92	379.49	1117.24	638.53	897.53	451.96	1068.56	420.82
43.777	0	0.1	0.09	0.03	0.09	0.14	0.1	0.17	0.31	0.11	99.65	0.37	9.28	97.81	0.05	0.52	0.05	0.07	9.88	0.26	0.43	8.17	0	0.11	0.15	11.45	0.46	0.31	1.17	26.72	0.01	0.05	10.74	0	0	0	-4.78	-2.99	-6.87	56.65	168.48	870.12	380.64	1113.58	635.84	898.73	451.45	1064.38	420.68
43.81	0	0.1	0.09	0.03	0.09	0.14	0.1	0.16	0.19	0.1	99.67	0.36	9.43	96.44	0.05	0.45	0.06	0.06	10.48	0.27	0.48	8.64	0	0.1	0.1	9.86	0.48	0.19	1.28	25.54	0	0.79	10.63	0	0	0	-4.68	-5.5	-5.24	56.61	175.25	868.82	376.48	1118.22	636.97	898.68	449.49	1071.16	418.44
43.843	0	0.1	0.09	0.03	0.09	0.15	0.1	0.16	0.13	0.09	99.67	0.36	9.69	98.41	0.06	0.39	0.06	0.05	11.15	0.32	0.54	8.56	0	0.09	0.09	9.52	0.37	0.13	1.31	25.58	0	0.68	10.62	0	0	0	1.65	-1.36	-6.52	58.65	172.34	868.54	376.38	1120.47	641.91	899.93	452.36	1069.1	419.48
43.877	0	0.1	0.09	0.03	0.1	0.13	0.1	0.15	0.11	0.09	99.7	0.33	8.44	97.45	0.07	0.37	0.08	0.05	10.36	0.37	0.56	6.78	0	0.09	0.11	8.05	0.36	0.09	1.03	23.46	0	0.56	9.76	0	0	0	-0.18	-3.78	-6.15	57.64	172.54	867.13	374.84	1122.72	643.88	900.63	451.14	1070.03	418.35
43.91	0	0.11	0.1	0.03	0.1	0.12	0.11	0.14	0.1	0.09	99.72	0.33	7.57	95.44	0.07	0.38	0.09	0.04	11.42	0.34	0.63	5.64	0	0.08	0.1	8.33	0.31	0.07	0.84	22.25	0	0.37	8.55	0	0	0	1.76	-6.79	-8.43	58.06	166.61	867.93	375.62	1121.82	644.65	901.1	452.87	1064.06	418.18
43.943	0	0.11	0.1	0.02	0.1	0.11	0.11	0.14	0.09	0.09	99.71	0.33	7.11	96.4	0.08	0.38	0.09	0.04	10.68	0.36	0.63	5.06	0	0.07	0.07	7.77	0.33	0.08	1.02	22.67	0	0.12	8.41	0	0	0	1.07	5.56	-5.7	58.48	170.5	866.45	377.26	1117.06	639.99	899.5	452.98	1066.7	419.58
43.977	0	0.11	0.1	0.02	0.1	0.11	0.11	0.12	0.11	0.11	99.76	0.33	6.57	94.33	0.08	0.36	0.11	0.03	10.15	0.4	0.64	4.91	0	0.07	0.07	6.79	0.26	0.08	0.84	18.59	0	0.43	8.12	0	0	0	0.9	-7.94	-6.94	57.73	166.82	868.56	377.51	1121.36	645.79	902.41	451.46	1066.54	421.61
44.01	0	0.11	0.11	0.03	0.1	0.1	0.11	0.12	0.11	0.11	99.75	0.33	6.08	98.77	0.08	0.41	0.11	0.03	9.64	0.41	0.52	5.69	0	0.08	0.08	7.73	0.22	0.08	0.93	18.82	0	0.19	7.82	0	0	0	-0.54	0.05	-7.51	57.67	169.43	869.62	378.22	1122.1	643.86	901.84	454.13	1067.75	419.79
44.043	0	0.12	0.11	0.03	0.1	0.09	0.11	0.12	0.14	0.14	99.76	0.33	5.27	96.93	0.08	0.41	0.14	0.03	9.07	0.43	0.53	8.11	0	0.08	0.08	7.55	0.22	0.08	1.06	17.8	0	0.42	7.29	0	0	0	1.39	4.74	-6.69	58.79	172.55	869.13	379.51	1118.81	641.81	899.25	455.1	1068.49	421.43
44.077	0	0.12	0.11	0.03	0.1	0.09	0.11	0.12	0.17	0.17	99.76	0.33	5.43	96.64	0.08	0.43	0.17	0.04	8.97	0.36	0.49	8.45	0	0.07	0.11	7.67	0.22	0.1	1.41	18.15	0	0.2	7.5	0	0	0	0.37	5.2	-4.87	58.48	172.06	867.57	380.64	1117.11	641.76	900.15	455.34	1069.22	423.41
44.11	0	0.12	0.11	0.03	0.1	0.09	0.11	0.12	0.17	0.17	99.75	0.33	4.86	98.69	0.07	0.46	0.17	0.04	7.66	0.3	0.4	7.81	0	0.08	0.12	7.81	0.25	0.12	1.47	18.54	0	0.09	7.45	0	0	0	-1.77	-0.4	-5.22	57.97	173.73	868.73	380.94	1117.19	640.08	899.45	456.29	1069.84	422.39
44.144	0	0.11	0.11	0.03	0.11	0.08	0.11	0.12	0.18	0.18	99.76	0.33	4.55	97.82	0.08	0.5	0.18	0.04	7.46	0.25	0.4	5.31	0	0.09	0.12	8.01	0.24	0.17	1.78	18.34	0	0.39	7.26	0	0	0	1.22	2.99	-5.09	58.76	173.41	866.67	378.93	1117.68	641.74	899.04	455.15	1069.22	421.84
44.177	0	0.12	0.11	0.03	0.11	0.08	0.11	0.11	0.18	0.18	99.77	0.33	4.33	98.44	0.08	0.52	0.18	0.04	7.49	0.2	0.4	5.96	0	0.1	0.12	7.18	0.28	0.14	1.96	16.56	0	0.2	7.04	0	0	0	1.37	1.28	-5.13	58.63	171.79	867.07	378.69	1118.82	643.57	900.34	453.3	1069.4	422.79
44.21	0	0.12	0.11	0.03	0.11	0.08	0.11	0.11	0.17	0.17	99.77	0.33	4.35	98.26	0.06	0.48	0.17	0.05	7.29	0.15	0.34	6.13	0	0.11	0.16	7.13	0.29	0.11	1.89	15.19	0	0.13	7.11	0	0	0	0.96	1.84	-4.97	58.34	171.66	867.37	378.07	1119.93	643.69	901.3	452.55	1070.28	422.32
44.244	0	0.12	0.12	0.03	0.11	0.08	0.11	0.11	0.18	0.16	99.76	0.33	3.99	97.4	0.05	0.46	0.16	0.04	7.91	0.12	0.39	6.06	0	0.11	0.18	7.15	0.32	0.13	2.21	14.9	0	0.15	6.55	0	0	0	-0.44	-3.89	-4.6	58.05	172.92	868.56	379.14	1119.07	642.23	901.04	452.81	1071.4	423.21
44.277	0	0.12	0.12	0.03	0.11	0.08	0.11	0.11	0.17	0.16	99.76	0.33	4.54	98.69	0.05	0.52	0.16	0.05	8.89	0.11	0.38	8.13	0	0.12	0.17	7.13	0.35	0.14	2.17	14.96	0	0.08	6.67	0	0	0	-5.45	0.37	-5.42	56.55	175.29	869.37	382.24	1115.6	638.44	897.63	454.46	1070.04	422.86
44.31	0	0.12	0.12	0.03	0.11	0.09	0.11	0.11	0.22	0.16	99.76	0.33	4.73	96.35	0.04	0.5	0.16	0.05	9.17	0.1	0.38	7.02	0	0.13	0.18	7.41	0.42	0.22	2.21	14.94	0	0.08	6.76	0	0	0	-5.61	-5.63	-6.34	55.8	167.78	871.8	379.93	1118.13	638.77	902.58	449.57	1067.98	421.36
44.344	0	0.12	0.12	0.03	0.11	0.07	0.11	0.09	0.4	0.18	99.75	0.33	2.75	97.62	0.05	0.43	0.17	0.05	7.16	0.08	0.33	5.25	0	0.18	0.18	6.92	0.43	0.4	1.73	12.34	0	0.05	5.72	0	0	0	-4.79	-3.43	-6.01	56.59	169.13	870.26	379.98	1114.06	635.16	899.72	450.79	1066.14	420.59
44.377	0	0.12	0.13	0.03	0.11	0.07	0.11	0.1	0.32	0.18	99.75	0.33	2.62	97.01	0.04	0.33	0.17	0.05	6.88	0.09	0.26	5.16	0	0.18	0.16	6.84	0.42	0.32	1.68	12.61	0	0.08	5.67	0	0	0	-2.67	-4.61	-6.98	56.95	172.29	872.14	377.45	1120.01	637.72	900.75	450.99	1069.96	418.57
44.41	0	0.12	0.13	0.03	0.11	0.06	0.11	0.09	0.21	0.17	99.75	0.33	2.41	97.93	0.04	0.26	0.16	0.05	6.26	0.1	0.26	4.31	0	0.17	0.15	7.45	0.47	0.21	1.86	12.27	0	0.3	5.69	0	0	0	-0.97	-2.72	-7.56	57.25	170.85	869.26	373.44	1123.43	641.36	901.25	449	1068.83	415.74
44.444	0	0.12	0.12	0.03	0.11	0.07	0.11	0.09	0.22	0.22	99.75	0.33	3.1	97.51	0.04	0.22	0.18	0.05	7.22	0.17	0.37	5.18	0	0.22	0.18	8.34	0.45	0.11	1.97	12.24	0	1.35	6.01	0	0	0	4.57	-3.67	-8.85	59.8	170.22	869.01	374.17	1124.47	645.58	900.48	452.71	1067.05	417.62
44.477	0	0.12	0.12	0.03	0.11	0.08	0.11	0.1	0.19	0.19	99.76	0.33	4.27	98.45	0.05	0.23	0.19	0.05	9.26	0.23	0.72	6.66	0	0.19	0.16	8.97	0.47	0.05	2.25	14.2	0	2.7	6.41	0	0	0	6.33	-1.23	-8.05	61.45	168.08	870.69	376.08	1124.79	646.84	903.55	453.2	1068.47	420.73
44.511	0	0.12	0.12	0.03	0.11	0.08	0.11	0.12	0.25	0.25	99.76	0.33	3.98	96.61	0.07	0.25	0.25	0.05	9.57	0.34	1.79	6.54	0	0.15	0.13	9.19	0.4	0.02	2.87	17.56	0	3	6.46	0	0	0	1.4	-5.25	-8.19	58.86	172.28	866.93	374.15	1123.34	644.16	898.92	454.55	1066.8	415.87
44.544	0	0.12	0.12	0.03	0.11	0.08	0.11	0.12	0.25	0.25	99.76	0.33	3.31	96.18	0.09	0.19	0.25	0.05	7.98	0.36	1.4	3.93	0	0.13	0.12	10.1	0.35	0.02	2.65	18.69	0	1.67	6.3	0	0	0	1.95	-5.87	-7.63	58.72	168.8	867.38	376.24	1123.94	647.74	901.7	454.25	1066.9	419.6
44.577	0	0.12	0.12	0.03	0.11	0.08	0.11	0.12	0.31	0.31	99.75	0.33	3.1	98.07	0.12	0.17	0.31	0.05	7.59	0.54	1.54	3.67	0	0.13	0.11	11.01	0.31	0.03	2.49	18.98	0	0.59	6.35	0	0	0	1.76	-2.35	-5.56	59.11	168.76	867.42	379.91	1119.15	645.45	901.78	454.99	1067.65	423.86
44.611	0	0.12	0.12	0.03	0.11	0.08	0.11	0.12	0.36	0.36	99.76	0.33	3.86	98.39	0.11	0.17	0.36	0.05	8.97	0.75	1.48	4.15	0	0.13	0.12	10.57	0.33	0.05	2.07	18.32	0	0.22	6.52	0	0	0	-3.67	-1.43	-4.23	57.05	170.22	870.48	381.26	1119.7	642.33	904.16	452.15	1072.17	424.77
44.644	0	0.12	0.12	0.03	0.11	0.09	0.11	0.11	0.37	0.37	99.77	0.33	4.85	97.39	0.12	0.22	0.37	0.04	10.43	0.93	1.36	5.66	0	0.15	0.17	10.89	0.38	0.11	1.69	16.73	0	0.2	6.86	0	0	0	-7.89	-3.91	-6.09	55.63	171.16	875.03	383.15	1121.98	641.1	904.74	453.17	1073.33	423.67
44.677	0	0.12	0.11	0.03	0.1	0.1	0.11	0.11	0.39	0.39	99.77	0.33	5.4	94.51	0.13	0.28	0.39	0.04	11.32	0.9	1.19	6.57	0	0.14	0.17	9.7	0.36	0.2	1.23	15.89	0	0.09	6.98	0	0	0	-5.87	-7.77	-6.2	56.33	170.78	872.92	379.54	1119.26	637.2	902.43	451.53	1070.28	420.04
44.711	0	0.11	0.11	0.03	0.1	0.1	0.11	0.12	0.48	0.48	99.76	0.33	5.83	98.75	0.11	0.28	0.48	0.04	11.07	0.64	0.84	5.55	0	0.11	0.13	9.78	0.43	0.26	1.18	18.64	0	0.19	7.38	0	0	0	-5.38	-0.14	-6.19	56.79	169.92	871.89	380.13	1115.21	634.98	900.36	449.38	1067.87	420.85
44.744	0	0.11	0.11	0.03	0.1	0.09	0.11	0.12	0.48	0.48	99.76	0.33	5.21	94.39	0.11	0.25	0.48	0.04	9.71	0.56	0.53	4.81	0	0.11	0.15	9.49	0.4	0.31	1.02	17.98	0	0.07	7.23	0	0	0	-3.32	-7.89	-5.98	57.04	174.24	870.6	379.03	1118.06	638.1	899.1	452.87	1070.29	420.39
44.778	0	0.12	0.11	0.03	0.1	0.09	0.11	0.12	0.6	0.6	99.76	0.33	5.2	96.79	0.1	0.2	0.6	0.03	10	0.46	0.5	7.47	0	0.11	0.21	10.1	0.55	0.32	0.91	18.06	0.01	0.2	7.17	0	0	0	-3.63	-4.97	-5.15	56.85	170.49	872.48	380.26	1117.41	637.45	902.54	449.99	1070.86	422.86
44.811	0	0.12	0.11	0.03	0.11	0.09	0.11	0.13	0.67	0.67	99.75	0.33	4.96	91.78	0.08	0.22	0.67	0.03	9.39	0.52	0.48	7.53	0	0.1	0.18	9.17	0.67	0.25	0.95	19.73	0.01	0.12	7.18	0	0	0	-4.03	-9.93	-7.32	56.75	174.53	872.31	378.76	1112.27	629.52	895.23	452.21	1066.25	417.38
44.844	0	0.12	0.11	0.03	0.1	0.08	0.11	0.12	0.65	0.65	99.76	0.33	4.29	97.98	0.06	0.2	0.65	0.03	7.94	0.4	0.52	8.92	0	0.11	0.17	9.43	0.8	0.23	0.87	17.69	0.01	0.29	7.14	0	0	0	-0.75	-2.6	-5.69	57.75	170.58	871.99	375.16	1118.72	634.18	902.66	448.62	1070.34	417.31
44.878	0	0.12	0.11	0.03	0.1	0.09	0.11	0.13	0.71	0.71	99.75	0.33	4.78	97.65	0.06	0.17	0.71	0.03	6.77	0.32	0.5	7.96	0	0.11	0.13	10.32	0.71	0.19	0.88	19.55	0.01	0.24	8.06	0	0	0	-3.83	-3.37	-6.64	56.91	172.39	871.62	376.19	1114.64	629.94	898.37	449.29	1067.46	415.69
44.911	0	0.12	0.11	0.03	0.1	0.08	0.11	0.11	0.77	0.77	99.77	0.33	3.95	98.57	0.05	0.14	0.77	0.03	5.85	0.28	0.48	7.37	0	0.17	0.13	9.24	0.69	0.17	0.61	15.73	0.01	0.12	7.69	0	0	0	-1.19	0.83	-5.82	57.54	164.78	872.39	376.7	1116.79	634.03	904.81	447.4	1067.09	418.82
44.944	0	0.11	0.11	0.03	0.1	0.07	0.11	0.09	0.72	0.72	99.77	0.33	3.1	98.06	0.05	0.14	0.72	0.03	4.72	0.24	0.48	6.82	0	0.24	0.2	8.2	0.8	0.26	0.47	12.45	0.01	0.08	7.36	0	0	0	-1.55	2.4	-5.75	57.35	165.89	871.64	376.67	1117.18	634.61	904.23	448.16	1067.45	418.51
44.978	0	0.12	0.12	0.03	0.11	0.06	0.11	0.07	0.65	0.65	99.76	0.33	1.75	98.65	0.06	0.15	0.65	0.04	4.04	0.2	0.43	6.12	0	0.37	0.3	6.4	0.74	0.36	0.23	7.07	0.01	0.06	6.39	0	0	0	-2.18	0.54	-6.06	57.15	170.09	871.85	376.9	1117.69	634.82	901.86	448.87	1069.21	418.46
45.011	0	0.12	0.12	0.03	0.11	0.06	0.11	0.07	0.62	0.62	99.76	0.33	1.56	98.67	0.05	0.15	0.62	0.05	4.07	0.2	0.5	6.93	0	0.5	0.39	5.98	0.86	0.58	0.2	5.92	0.01	0.09	6.31	0	0	0	-2.4	0.46	-6.03	57.11	170.33	871.42	377.09	1116.83	634.45	901.11	448.87	1068.72	418.54
45.044	0	0.12	0.12	0.03	0.11	0.06	0.11	0.06	0.95	0.5	99.76	0.33	1.56	98.42	0.05	0.17	0.5	0.05	4.13	0.18	0.47	6.09	0	0.88	0.47	5.22	0.79	0.95	0.12	3.57	0.01	0.16	6.42	0	0	0	-1.94	-1.36	-6.36	57.42	171.55	871.81	378.68	1115.77	634.69	899.64	450.63	1068.41	419.86
45.078	0	0.12	0.12	0.03	0.1	0.07	0.12	0.06	1.8	0.47	99.76	0.33	1.85	98.06	0.05	0.17	0.4	0.06	4.56	0.15	0.47	6.37	0	1.8	0.83	3.69	0.83	1.48	0.07	2.13	0.01	0.1	6.91	0	0	0	-3.29	-2.38	-6.47	56.69	170.44	870.81	378.33	1115.62	635.16	899.5	449.85	1067.18	419.32
45.111	0	0.12	0.12	0.03	0.1	0.07	0.12	0.06	1.96	0.46	99.75	0.33	2.28	95.68	0.06	0.21	0.38	0.06	5.97	0.15	0.46	8.34	0	1.96	1.16	3.42	0.85	1.73	0.07	2.02	0.01	0.21	6.91	0	0	0	-1.93	-6.51	-8.51	57.28	171.17	868.86	377.83	1111.58	631.88	894.1	454.07	1060.97	415.95
45.145	0	0.13	0.12	0.03	0.11	0.07	0.13	0.06	2.71	0.38	99.73	0.33	1.03	98.28	0.05	0.24	0.37	0.08	5.99	0.16	0.38	9.18	0	2.71	1.99	2.47	0.99	1.8	0.05	1.48	0.01	0.07	6.1	0	0	0	0.04	-1.77	-6.08	58.27	172.67	870.61	377.3	1114.79	633.21	898.51	451.52	1067.99	418.52
45.178	0	0.12	0.12	0.03	0.11	0.07	0.15	0.06	4.45	0.34	99.71	0.33	0.78	98.06	0.06	0.26	0.33	0.07	6.08	0.15	0.34	8.68	0	4.45	2.18	2.5	1.1	1.69	0.05	1.14	0	0.07	6.33	0	0	0	-3.43	-2.4	-7.07	56.58	170.51	871.01	377.85	1115.76	634.53	898.98	450.02	1066.48	418.15
45.211	0	0.13	0.12	0.03	0.11	0.07	0.15	0.06	5.17	0.32	99.69	0.33	0.97	97.23	0.05	0.29	0.32	0.07	6.77	0.16	0.27	9.69	0	5.17	2.59	2.23	1.11	1.44	0.04	1.04	0	0.03	6.44	0	0	0	-1.62	-4.21	-7.75	57.38	168.02	870.82	377.42	1114	632.63	898.82	451.6	1063.21	416.83
45.245	0	0.12	0.12	0.03	0.11	0.07	0.21	0.06	6.17	0.3	99.59	0.33	0	98.16	0.05	0.31	0.3	0.06	6.11	0.17	0.23	8.12	0	10.5	3.13	1.85	1.27	1.51	0.03	0.61	0	0.07	6.17	0	0	0	-2.57	2.12	-6.21	57.07	168.03	870.94	377.57	1115.6	634.05	901.4	449.23	1066.59	418.47
45.278	0	0.12	0.12	0.03	0.11	0.07	0.21	0.06	6.19	0.3	99.57	0.33	0	98.56	0.05	0.33	0.3	0.06	5.69	0.15	0.23	6.5	0	11.26	3.14	1.83	1.37	1.7	0.03	0.54	0	0.05	6.19	0	0	0	-2.01	-0.85	-6.39	57.32	170.08	871.34	377.23	1117.01	634.97	900.92	449.89	1068.06	418.4
45.311	0	0.12	0.12	0.03	0.11	0.07	0.24	0.06	6.2	0.32	99.51	0.33	0	98.19	0.05	0.32	0.32	0.07	5.45	0.15	0.28	5.64	0	13.78	3.16	1.61	1.5	2.09	0.02	0.44	0	0.17	6.2	0	0	0	-1.43	2.02	-5.73	57.63	168.86	871.02	378.09	1116.43	635.72	901.91	449.77	1068.13	420.02
45.345	0	0.12	0.12	0.03	0.11	0.07	0.38	0.06	6.43	0.39	99.23	0.58	0	98.4	0.06	0.31	0.31	0.07	5.37	0.16	0.39	3.84	0	22.57	3.18	1.36	1.62	2.39	0.01	0.26	0	0.33	6.43	0	0	0	-3.4	-1.42	-7.02	57.06	172.03	872.35	378.51	1116.85	634.41	899.53	451.3	1068.4	418.44
45.378	0	0.12	0.12	0.03	0.11	0.07	0.42	0.06	6.55	0.54	99.17	0.64	0	97.52	0.05	0.24	0.34	0.08	5.28	0.15	0.54	3.46	0	24.15	3.43	1.35	1.88	3.18	0.01	0.25	0	0.24	6.55	0	0	0	-3.92	-3.65	-5.5	56.92	170.36	874.15	378.48	1118.86	634.73	903.97	449.55	1071.74	419.94
45.411	0	0.11	0.12	0.03	0.11	0.07	0.42	0.06	6.65	0.58	99.15	0.71	0	97.83	0.05	0.21	0.36	0.07	5.99	0.17	0.58	3.91	0	24.76	2.34	1.19	1.65	2.15	0.01	0.2	0	0.57	6.65	0	0	0	-1.95	-2.96	-7.41	57.79	170.78	872.19	378.32	1114.23	631.89	898.45	451.91	1065.77	417.7
45.445	0	0.11	0.12	0.03	0.1	0.08	0.38	0.06	6.86	0.59	99.23	0.65	0	98	0.06	0.18	0.41	0.07	6.8	0.21	0.59	4.53	0	22.84	2.2	1.3	1.35	1.72	0.01	0.19	0	0.19	6.86	0	0	0	-0.18	-2.55	-7.35	58.36	171.06	872.37	377.14	1119.52	636.57	901.24	453.04	1068.6	417.67
45.478	0	0.12	0.12	0.03	0.1	0.08	0.31	0.06	6.84	0.54	99.39	0.49	0	98.65	0.06	0.14	0.44	0.06	6.84	0.27	0.54	5.3	0	18.76	1.52	1.35	1.06	1.48	0.01	0.22	0	0.32	6.82	0	0	0	0.83	0.55	-8.8	58.87	167.87	871.64	378.95	1116.12	636.33	899.27	454.18	1063.31	418.52
45.512	0	0.12	0.12	0.03	0.1	0.07	0.26	0.06	7	0.46	99.49	0.38	0	97.09	0.05	0.1	0.5	0.06	6.29	0.3	0.46	6.32	0	15.75	1.1	1.27	0.84	1.21	0.01	0.23	0	0.24	7	0	0	0	0.45	-4.47	-6.58	58.48	171.38	873.53	376.97	1120.83	637.69	902.8	450.75	1071.29	419.41
45.545	0	0.12	0.12	0.03	0.1	0.08	0.2	0.06	6.92	0.45	99.59	0.33	0	98.69	0.06	0.08	0.6	0.05	6.77	0.39	0.45	5.71	0	11.23	0.81	1.27	0.65	1.07	0.01	0.27	0	0.29	6.92	0	0	0	-1.21	-0.39	-9.3	57.9	167.31	873.52	378.57	1116.65	634.18	900.12	452.78	1063.6	417.18
45.578	0	0.12	0.12	0.03	0.1	0.07	0.18	0.06	6.87	0.39	99.63	0.33	0.26	98.39	0.05	0.07	0.61	0.05	6.48	0.39	0.38	5.16	0	9.35	0.68	1.32	0.53	1.09	0.01	0.28	0	0.16	6.87	0	0	0	-0.48	-1.42	-7.28	58.33	171.63	873.22	378.5	1119.41	636.51	901.45	454.27	1069.33	418.63
45.612	0	0.12	0.12	0.03	0.1	0.08	0.16	0.06	6.9	0.4	99.67	0.33	1	96.88	0.05	0.06	0.74	0.04	6.65	0.4	0.37	5.85	0	7.17	0.58	1.33	0.52	1.12	0.01	0.28	0	0.09	6.9	0	0	0	-2.19	-4.82	-7.79	57.38	171.88	872.47	378.41	1117.58	635.53	899.11	452.88	1067.44	418.14
45.645	0	0.12	0.12	0.03	0.1	0.08	0.15	0.06	5.87	0.43	99.69	0.33	1.84	98.07	0.06	0.08	0.74	0.04	7.5	0.43	0.34	6.08	0	5.87	0.37	1.25	0.36	0.87	0.01	0.33	0	0.07	6.86	0	0	0	0.84	-2.35	-6.89	58.88	172.17	871.05	379.03	1113.46	633.66	897.31	453.2	1066.2	419.74
45.678	0	0.12	0.12	0.03	0.1	0.08	0.15	0.06	5.43	0.41	99.7	0.33	1.69	98.6	0.05	0.08	0.76	0.04	7.03	0.41	0.39	7.44	0	5.43	0.55	1.33	0.46	1.24	0.01	0.32	0	0.15	6.92	0	0	0	-1.35	0.74	-6.08	57.65	166.93	872.18	379.07	1116.01	635.61	902.81	449.89	1067.19	420.86
45.712	0	0.12	0.12	0.03	0.1	0.08	0.14	0.06	4.52	0.5	99.71	0.33	1.62	97.65	0.05	0.09	0.89	0.04	6.85	0.33	0.5	7.97	0	4.52	0.63	1.48	0.59	1.28	0.01	0.33	0.01	0.15	6.78	0	0	0	-0.72	-3.36	-6.24	57.86	170.91	873.13	379.63	1117.27	636.7	901.39	451.29	1069.73	421.74
45.745	0	0.12	0.12	0.03	0.1	0.08	0.15	0.06	5.13	0.56	99.71	0.33	1.33	97.69	0.05	0.1	0.9	0.05	6.28	0.26	0.56	6.71	0	5.13	0.82	1.46	0.82	1.5	0.01	0.32	0.01	0.05	7.02	0	0	0	-1.03	-3.28	-6.98	57.91	174.51	873.19	379.78	1116.37	634.82	898.31	453.41	1069.64	420.26
45.779	0	0.11	0.11	0.02	0.1	0.08	0.14	0.06	3.8	0.59	99.73	0.33	2.27	97.47	0.06	0.12	0.96	0.05	6.61	0.25	0.59	4.39	0	3.8	1.06	1.3	1.24	2.69	0.01	0.35	0.01	0.34	7.71	0	0	0	-0.79	-3.75	-7.05	58.17	176.55	873.63	380.76	1115.93	634.6	897.12	454.87	1070.38	420.93
45.812	0	0.11	0.11	0.03	0.1	0.09	0.13	0.06	3.73	0.58	99.73	0.33	3.12	97.19	0.06	0.14	0.9	0.05	7.27	0.22	0.58	5.33	0	3.73	1.59	1.15	1.78	2.74	0.01	0.31	0.01	0.17	8.32	0	0	0	-3.68	-4.29	-7.61	57.07	177.47	873.94	381.08	1116.2	633.82	896.28	455.36	1070.13	419.65
45.845	0	0.11	0.1	0.03	0.1	0.12	0.14	0.06	4.64	0.57	99.72	0.33	4.3	97.35	0.06	0.16	0.82	0.06	9.48	0.24	0.57	4.89	0	4.64	2.41	1.1	2.63	4.16	0.01	0.28	0.01	0.06	9.22	0	0	0	-4.61	-3.98	-7.43	56.5	181.37	873.93	378.44	1119.82	634.81	896.04	452.89	1073.97	417.73
45.879	0	0.11	0.1	0.03	0.1	0.13	0.14	0.06	5.16	0.6	99.73	0.33	5.05	97.21	0.06	0.19	0.71	0.07	10.54	0.21	0.6	4.7	0	3.95	3.09	1.05	3.21	5.16	0.01	0.3	0.01	0.07	9.59	0	0	0	-0.07	-4.25	-6.82	58.01	171.14	871.72	378.85	1116.34	636	899.66	452.97	1067.59	419.97
45.912	0	0.11	0.09	0.03	0.1	0.16	0.15	0.06	5.43	0.56	99.68	0.36	6.28	97.82	0.05	0.19	0.62	0.07	12.68	0.19	0.56	5.58	0	5.37	4.79	1.06	5.19	5.43	0.01	0.28	0.01	0.1	10.66	0	0	0	-1.61	-2.98	-5.78	57.67	171.88	873.07	380.19	1115.33	634.54	900.45	451.22	1069.82	421.93
45.945	0	0.11	0.08	0.03	0.09	0.19	0.16	0.06	6.38	0.62	99.62	0.4	7.28	97.04	0.05	0.18	0.57	0.08	14.16	0.21	0.62	5.31	0	6.38	5.43	1	5.21	5.1	0.01	0.27	0.01	0.15	11.36	0	0	0	-3.34	-4.55	-7.39	56.95	180.2	874.04	378.06	1119.5	633.97	896.8	453.77	1073.25	417.21
45.979	0	0.1	0.07	0.03	0.09	0.21	0.18	0.06	9.43	0.5	99.59	0.49	7.47	97.88	0.06	0.22	0.44	0.08	12.75	0.21	0.5	5.2	0	9.43	6.08	0.84	4.6	3.77	0.01	0.21	0.01	0.09	12.78	0	0	0	3.03	-2.84	-8.7	59.1	169.66	872.16	377.08	1116.55	634.58	898.95	454.48	1064.41	416.95
46.012	0	0.1	0.07	0.03	0.09	0.2	0.19	0.06	10.48	0.47	99.6	0.49	6.95	98.14	0.05	0.23	0.41	0.08	12.17	0.18	0.47	6.84	0	10.48	6.55	0.79	5.68	3.08	0.01	0.2	0.01	0.1	12.77	0	0	0	-1.67	-2.17	-5.72	57.6	173.75	873.62	378.38	1117.11	633.7	900.72	450.06	1071.88	420.18
46.045	0	0.1	0.07	0.03	0.09	0.23	0.2	0.06	12.87	0.51	99.55	0.59	7.27	97.76	0.05	0.23	0.35	0.07	11.62	0.17	0.51	6.12	0	12.87	7.56	0.63	5.86	2.94	0.01	0.16	0.01	0.14	14.16	0	0	0	-2.11	-3.13	-7.09	57.46	170.14	875.75	379.14	1116.47	631.6	901.93	451.3	1068.96	418.91
46.079	0	0.1	0.06	0.03	0.08	0.25	0.32	0.06	15.71	0.52	99.35	0.83	5.25	98.06	0.04	0.21	0.28	0.09	10.77	0.16	0.52	7.19	0	22.27	8.96	0.48	5.57	3.16	0	0.12	0.01	0.07	15.71	0	0	0	-1.19	-2.39	-7.56	57.76	176.96	874.75	376.87	1118.61	631.84	898.4	452.46	1071.61	416.23
46.112	0	0.1	0.06	0.03	0.08	0.22	0.38	0.06	14.92	0.66	99.24	0.91	2.62	98.69	0.05	0.21	0.27	0.09	9.53	0.13	0.66	8.65	0	24.8	9.93	0.44	5.12	4.13	0	0.11	0.01	0.05	14.92	0	0	0	1.96	-0.4	-6.8	58.96	167.98	875.15	376.51	1117.64	631.78	903.97	450.46	1068.7	417.6
46.146	0	0.11	0.06	0.04	0.08	0.24	0.88	0.06	15.73	0.76	98.25	2.94	0	97.82	0.05	0.19	0.21	0.08	9.46	0.12	0.76	10.42	0	40.34	12	0.37	4.85	5.61	0	0.08	0.01	0.04	15.73	0	0	0	0.62	-2.97	-8.58	58.12	168.87	875.78	376.26	1117.95	631.45	901.71	450.48	1067.02	415.98
46.179	0	0.11	0.06	0.04	0.08	0.24	1.34	0.06	15.93	0.68	97.33	4.92	0	96.56	0.05	0.17	0.19	0.09	9.24	0.12	0.68	11.37	0	47.25	15.68	0.37	4.21	5.76	0	0.07	0.01	0.04	15.93	0	0	0	1.26	-5.33	-9.02	58.28	170.62	875.85	375.43	1118.22	630.79	900.41	451.27	1067.08	414.78
46.212	0	0.12	0.06	0.05	0.08	0.21	1.8	0.06	15.08	0.58	96.41	6.31	0	96.65	0.06	0.18	0.18	0.1	8.51	0.1	0.58	10.24	0	51.25	19.16	0.38	4.43	7.58	0	0.06	0.01	0.03	15.08	0	0	0	1.12	-5.18	-8.74	58.12	169.93	876.47	374.77	1118.93	630.49	901.69	449.67	1067.96	414.61
46.246	0	0.12	0.06	0.06	0.08	0.2	2.83	0.06	14.7	0.44	94.33	10.5	0	97.46	0.06	0.16	0.14	0.1	8.62	0.08	0.44	10.25	0	58.04	24.07	0.3	4.73	7.44	0	0.05	0.01	0.02	14.7	0	0	0	0.97	-3.76	-8.17	58.29	171.35	876.43	373.42	1119.83	629.19	902.27	449.52	1069.69	413.02
46.279	0	0.13	0.07	0.07	0.08	0.18	3.39	0.06	14.08	0.36	93.22	10.89	0	98.71	0.07	0.17	0.13	0.1	7.91	0.08	0.36	10.14	0	59.27	29.79	0.32	3.71	6.62	0	0.05	0.01	0.01	14.08	0	0	0	3.17	0.33	-7.83	59.33	169.41	875.62	373.61	1118.94	629.92	902.98	449.37	1068.67	414.1
46.312	0	0.14	0.07	0.08	0.09	0.15	5.27	0.06	12.74	0.3	89.47	15.7	0	98.54	0.08	0.19	0.12	0.13	7.35	0.07	0.3	8.03	0	65.06	35.83	0.35	2.91	6.17	0	0.05	0.01	0.01	12.74	0	0	0	1.64	-0.93	-7.81	58.66	170.74	875.43	373.67	1119.3	630.24	902.25	449.02	1069.36	413.99
46.346	0	0.14	0.09	0.07	0.09	0.12	6.19	0.06	10.79	0.24	87.63	17.57	-2.29	98.25	0.1	0.2	0.09	0.14	7.08	0.05	0.24	5.55	0	67.01	36.08	0.38	2.56	4.7	0	0.04	0.01	0.03	10.79	0	0	0	3.29	1.86	-7.14	59.46	169.27	874.93	372.97	1120.3	631.36	904.24	448.77	1069.95	414.27
46.379	0	0.13	0.09	0.06	0.09	0.11	3.77	0.06	10.49	0.26	92.46	10.87	0	98.51	0.1	0.21	0.09	0.13	6.91	0.07	0.26	5.68	0	60.24	26.9	0.49	1.8	2.88	0	0.06	0.01	0.1	10.49	0	0	0	2.59	1.04	-8.69	59.37	169.99	875.36	373.3	1120.52	631.21	902.46	450.46	1068.27	412.96
46.412	0	0.12	0.09	0.04	0.09	0.11	2.7	0.06	9.9	0.3	94.59	7.82	0	98	0.09	0.19	0.09	0.1	6.92	0.08	0.3	4.73	0	55.71	20.33	0.49	1.49	2.38	0	0.06	0.01	0.07	9.9	0	0	0	-1.48	2.55	-8.04	57.95	166.37	872.32	374.3	1115.13	629.07	900.84	447.54	1063.67	413.4
46.446	0	0.12	0.1	0.04	0.1	0.1	2.03	0.06	8.74	0.42	95.94	6.37	0	97.11	0.07	0.21	0.09	0.09	8.37	0.09	0.42	5.74	0	51.51	13.76	0.54	1.47	2.11	0	0.07	0.01	0.05	8.74	0	0	0	2.8	-4.43	-5.41	59.82	171.52	871.63	373	1118.34	632.94	902.08	447.84	1070.7	416.43
46.479	0	0.12	0.1	0.04	0.1	0.12	1.28	0.06	10.55	0.57	97.45	4.35	0	98.62	0.06	0.21	0.09	0.07	10.55	0.1	0.57	7.74	0	44.34	9.01	0.58	1.43	2.03	0	0.08	0.01	0.11	9.3	0	0	0	-0.54	0.64	-8.9	58.1	166.47	871.08	372.96	1117.97	632.64	900.64	448.35	1063.2	412.44
46.513	0	0.12	0.09	0.04	0.09	0.18	1.07	0.06	17.22	0.81	97.87	5.53	0	98.4	0.05	0.21	0.09	0.05	17.22	0.14	0.81	13.36	0	40.8	6.19	0.57	1.74	3.47	0	0.1	0.01	0.34	9.47	0	0	0	-0.2	1.41	-7.8	58.3	167.98	870.4	371.9	1117.32	631.33	900.4	446.99	1064.72	412.12
46.546	0	0.12	0.09	0.04	0.09	0.21	0.92	0.06	19.2	0.8	98.16	5.3	0	98.75	0.05	0.21	0.1	0.04	19.2	0.2	0.8	13.64	0	38.26	4.58	0.71	1.93	3.79	0	0.14	0.01	0.27	9.53	0	0	0	-0.43	-0.14	-7.58	58.17	167.32	869	371.34	1116.14	630.94	899.76	446.58	1063.39	411.64
46.579	0	0.12	0.09	0.04	0.09	0.25	0.66	0.06	22.17	0.81	98.69	4.13	2.08	97.94	0.05	0.18	0.1	0.03	22.17	0.33	0.81	12.1	0	32.03	3.02	0.86	1.51	2.66	0	0.16	0.01	0.21	9.82	0	0	0	2.95	2.68	-8.81	58.89	166.75	868.05	369.76	1120.99	636.3	900.97	449.02	1063.23	410.57
46.613	0	0.11	0.09	0.03	0.09	0.22	0.39	0.06	19.51	0.68	99.22	1.65	4.22	98.16	0.04	0.2	0.09	0.03	19.51	0.43	0.68	11.27	0	22.98	2.1	1.36	1.46	2.12	0	0.24	0.01	0.05	9.84	0	0	0	5.57	-2.13	-9.08	60.41	169.14	871.53	373.49	1119.96	636.68	900.12	452.01	1065.16	415
46.646	0	0.11	0.09	0.03	0.09	0.17	0.33	0.06	15.56	0.54	99.35	1.01	3.55	98.19	0.04	0.23	0.09	0.03	15.56	0.39	0.54	8.11	0	20.3	2.09	1.65	1.65	1.45	0	0.29	0.01	0.07	9.79	0	0	0	3.43	2.03	-7.98	59.6	165.97	872.09	374.36	1119.91	635.79	903.61	451.22	1065.68	415.45
46.679	0	0.11	0.09	0.03	0.09	0.16	0.25	0.06	13.09	0.45	99.49	0.64	4.4	98.31	0.03	0.29	0.08	0.03	13.09	0.34	0.45	8.11	0	16.31	2.22	2.39	1.71	1.33	0.01	0.38	0.01	0.21	10.35	0	0	0	0.45	1.68	-8.94	58.22	166.98	871.84	375.57	1119.55	635.99	901.64	452.17	1064.44	415.03
46.713	0	0.11	0.08	0.03	0.09	0.15	0.16	0.06	9.09	0.36	99.67	0.38	6.12	98.77	0.04	0.34	0.08	0.03	10.05	0.3	0.36	8.94	0	9.09	2.33	3.51	1.27	1.56	0.01	0.62	0.01	0.09	11.05	0	0	0	1.29	-0.09	-9.44	58.59	169.62	872.45	376.55	1120.39	637.56	900.2	453.97	1065.54	416.11
46.746	0	0.11	0.09	0.03	0.09	0.14	0.16	0.06	8.49	0.38	99.68	0.37	5.76	98.76	0.04	0.39	0.08	0.03	9.77	0.31	0.38	11.46	0	8.49	2.52	4.47	0.95	1.77	0.01	0.69	0.02	0.04	10.74	0	0	0	2.11	-0.12	-9.3	59.04	170.8	872.41	377.62	1120.32	638.59	899.7	455.67	1066.14	417.33
46.78	0	0.12	0.08	0.04	0.09	0.15	0.13	0.06	4.77	0.45	99.7	0.39	7.64	97.86	0.04	0.46	0.08	0.04	10.05	0.29	0.45	15.67	0	4.77	2.4	7.01	0.64	1.69	0.02	1.25	0.02	0.06	11.27	0	0	0	1.16	2.88	-8.83	58.68	170.07	871.09	378.34	1118.43	638.02	899.15	455.64	1064.93	417.66
46.813	0	0.12	0.08	0.04	0.09	0.16	0.12	0.06	3.32	0.47	99.68	0.41	8.74	98.72	0.04	0.5	0.09	0.04	10.41	0.27	0.47	16.97	0	3.32	2.08	9.19	0.45	1.45	0.04	1.73	0.02	0.08	11.64	0	0	0	-0.81	0.27	-9.22	57.79	168.41	870.61	379.28	1117.19	638.43	898.53	454.93	1062.93	418.36
46.846	0	0.11	0.08	0.03	0.09	0.14	0.12	0.06	3.21	0.41	99.73	0.37	7.55	96.83	0.03	0.47	0.09	0.05	9.12	0.19	0.41	12.32	0	3.21	1.77	8.73	0.41	1.26	0.04	1.73	0.02	0.04	10.86	0	0	0	-4.79	-4.9	-7.16	56.51	170.82	869.87	378.16	1114.52	634.22	897.52	450.64	1065.15	417.8
46.88	0	0.11	0.08	0.03	0.09	0.15	0.11	0.06	2.56	0.46	99.69	0.4	8.78	97.82	0.03	0.45	0.09	0.04	10.28	0.2	0.46	11.18	0	2.56	2.02	10.34	0.38	1.3	0.04	2.3	0.02	0.12	11.45	0	0	0	2.61	-2.97	-8.53	58.99	172.43	870.21	377.24	1118.43	639.21	897.33	454.39	1065.95	418.35
46.913	0	0.11	0.08	0.03	0.09	0.15	0.11	0.06	2.56	0.44	99.7	0.4	8.58	98.45	0.03	0.43	0.09	0.05	10.2	0.21	0.44	11.15	0	2.56	2.45	13.69	0.34	1.29	0.05	2.54	0.02	0.07	11.36	0	0	0	-1.18	1.25	-9.26	57.75	169.74	871.25	379.82	1117.46	638.03	898.29	455.83	1063.84	418.35
46.946	0	0.1	0.08	0.02	0.09	0.14	0.11	0.06	2.25	0.38	99.73	0.37	8	98.69	0.03	0.37	0.09	0.05	9.25	0.25	0.38	5.77	0	2.25	1.77	12.65	0.25	1.12	0.05	2.78	0.02	0.13	10.91	0	0	0	-3.55	-0.37	-7.52	57.15	168.96	868.7	378.58	1112.84	633.69	897.11	452.5	1062.38	417.34
46.98	0	0.1	0.09	0.03	0.09	0.17	0.12	0.07	1.83	0.45	99.65	0.36	9.96	95.84	0.03	0.35	0.08	0.06	14.03	0.3	0.45	8.13	0	1.83	1.32	15.18	0.28	0.72	0.06	3.87	0.02	0.08	10.58	0	0	0	0.09	-6.31	-7.29	57.78	170.96	864.89	374.83	1115.86	639.24	895.55	451.1	1063.02	416.75
47.013	0	0.1	0.08	0.02	0.09	0.19	0.11	0.07	1.46	0.42	99.61	0.37	11.11	98.11	0.03	0.32	0.08	0.06	15.28	0.32	0.42	6.18	0	1.46	1.07	13.8	0.29	0.39	0.07	4.48	0.01	0.1	10.91	0	0	0	1.3	-2.26	-7.93	58.08	171.22	861.49	373.17	1117.29	642.56	894.07	452.25	1061.21	415.09
47.046	0	0.1	0.09	0.02	0.09	0.19	0.11	0.07	1.07	0.39	99.62	0.34	11.04	95.71	0.04	0.32	0.08	0.06	16.4	0.37	0.39	3.11	0	1.07	0.83	15.65	0.26	0.18	0.08	5.7	0.01	0.11	10.19	0	0	0	1.36	-6.47	-8.32	58.16	167.85	863.13	375.42	1116.53	642.86	895.8	454.13	1059.49	416.98
47.08	0	0.1	0.09	0.02	0.09	0.22	0.12	0.08	0.69	0.47	99.56	0.35	12.13	98.24	0.05	0.31	0.08	0.06	20.07	0.47	0.4	3.51	0	0.69	0.57	16.44	0.24	0.1	0.11	8.23	0.01	0.33	9.58	0	0	0	-2.02	1.88	-7.71	57.23	166.35	862.73	377.1	1113.03	639.42	895.63	452.92	1058.06	417.02
47.113	0	0.1	0.09	0.02	0.09	0.21	0.12	0.08	0.6	0.53	99.59	0.33	11.72	95.39	0.05	0.39	0.08	0.07	19.23	0.53	0.38	3.05	0	0.6	0.53	14.66	0.27	0.09	0.11	9.01	0.01	0.08	9.48	0	0	0	-2.43	-6.85	-6.85	56.73	171.1	864.98	377.08	1117.35	642.42	896.68	452.19	1064.54	419.02
47.147	0	0.1	0.09	0.02	0.09	0.2	0.11	0.09	0.45	0.45	99.61	0.33	11.46	97.49	0.05	0.46	0.09	0.08	18.34	0.61	0.49	5.33	0	0.45	0.35	15.03	0.21	0.05	0.15	11.15	0.01	0.18	9.54	0	0	0	0.99	3.7	-6.64	58.62	172.09	866.04	379.42	1116.02	641.38	896.85	456.23	1065.23	420.69
47.18	0	0.11	0.1	0.03	0.1	0.18	0.11	0.1	0.32	0.32	99.64	0.33	10.79	98.74	0.07	0.49	0.09	0.09	17.71	0.73	0.48	6.17	0	0.32	0.21	13.37	0.19	0.05	0.17	13.12	0	0.33	9.1	0	0	0	-2.29	0.18	-7.41	57.3	170.81	864.2	379.66	1111.93	638.92	893.52	454.85	1060.61	419.46
47.213	0	0.11	0.1	0.03	0.1	0.15	0.11	0.1	0.27	0.27	99.7	0.33	9.45	96.07	0.07	0.49	0.1	0.09	14.55	0.7	0.49	6.27	0	0.27	0.19	12.03	0.2	0.04	0.18	12.88	0	0.28	9.08	0	0	0	-2.08	-6.02	-6.48	57.5	172.01	867.02	380.16	1113.91	639.27	895.92	453.99	1064.82	421.47
47.247	0	0.1	0.09	0.03	0.09	0.14	0.1	0.12	0.15	0.15	99.72	0.33	9.09	96.32	0.1	0.54	0.11	0.09	12.44	0.7	0.6	6.58	0	0.15	0.14	7.59	0.21	0.03	0.26	17.74	0	1.14	9.59	0	0	0	-5.37	-5.68	-8.92	56.42	168.26	863.7	377.5	1111.58	637.26	892.44	451.84	1056.86	416.11
47.28	0	0.1	0.09	0.03	0.09	0.19	0.1	0.14	0.12	0.12	99.63	0.36	11.39	98.62	0.1	0.57	0.12	0.08	15.26	0.91	0.58	7.47	0	0.11	0.08	6.95	0.23	0.02	0.36	21.72	0	1.99	10.61	0	0	0	2.06	-0.66	-6.11	59.29	175.72	864.62	375.61	1117.55	641.63	895.24	452.61	1067.71	418.97
47.313	0	0.1	0.08	0.02	0.09	0.21	0.1	0.18	0.13	0.13	99.58	0.4	12.38	98.6	0.09	0.51	0.13	0.08	15.7	1.05	0.73	6.27	0	0.08	0.07	6.06	0.24	0.02	0.5	27.15	0	0.32	11.42	0	0	0	2.58	0.72	-8.8	58.97	170.31	862.3	376.14	1116.59	644	893.79	455.93	1059.64	417.2
47.347	0	0.1	0.07	0.02	0.08	0.3	0.1	0.24	0.14	0.14	99.41	0.51	15.26	98.33	0.08	0.41	0.14	0.08	18.49	0.97	1.03	7.67	0	0.05	0.06	5.48	0.27	0.01	0.72	34.44	0	0.27	13.13	0	0	0	-1.48	-1.64	-8	57.03	175.93	863.75	377.07	1119.58	645.84	893.35	454.4	1065.59	418.6
47.38	0	0.1	0.07	0.02	0.09	0.27	0.1	0.24	0.14	0.14	99.46	0.49	14.53	96.28	0.09	0.4	0.14	0.07	17.39	1.05	0.94	7.23	0	0.05	0.06	6.46	0.25	0.01	0.77	34.67	0	0.18	12.86	0	0	0	3.27	5.74	-5.93	59.14	168.9	862.96	380.03	1116.21	646.14	898.13	457.9	1063.35	422.84
47.413	0	0.09	0.07	0.02	0.08	0.23	0.09	0.28	0.13	0.13	99.45	0.51	13.39	97.47	0.09	0.41	0.13	0.07	14.05	0.92	0.9	5.69	0	0.04	0.05	5.37	0.29	0.02	0.89	38.19	0	0.08	13.09	0	0	0	-0.59	-3.75	-6.91	57.33	173.76	862.79	380.61	1114.27	645.13	892.58	456.15	1063.11	422.8
47.447	0	0.09	0.06	0.02	0.08	0.3	0.09	0.34	0.13	0.13	99.31	0.71	16.02	95.49	0.08	0.46	0.13	0.08	14.22	0.84	0.74	6.69	0	0.03	0.06	4.49	0.32	0.04	1.19	43.39	0	0.04	15.44	0	0	0	-2.58	-6.74	-6.64	56.46	174.02	863.69	379.73	1113.97	642.59	892.88	454.05	1063.84	421.58
47.48	0	0.09	0.06	0.02	0.08	0.33	0.09	0.33	0.13	0.13	99.34	0.75	16.82	94.8	0.07	0.51	0.13	0.08	15.02	0.96	0.65	7.35	0	0.03	0.07	4.28	0.33	0.05	1.22	42.32	0	0.05	15.84	0	0	0	-4.49	-7.49	-5.91	55.84	173.23	863.3	379.63	1113.61	642.06	893.73	452.42	1064.21	421.71
47.514	0	0.09	0.05	0.03	0.07	0.6	0.09	0.33	0.14	0.14	98.8	0.91	21.61	95.25	0.05	0.46	0.14	0.08	22.96	1.08	0.69	10.91	0	0.03	0.1	4.4	0.3	0.05	1.43	42.35	0	0.1	17.2	0	0	0	-6.46	-7.01	-6.12	55.64	175.82	863.76	379.12	1114.86	641.13	893.07	452.84	1065.8	420.03
47.547	0	0.09	0.05	0.03	0.07	0.75	0.08	0.31	0.16	0.13	98.49	1.2	23.75	92.86	0.05	0.48	0.13	0.11	23.3	0.92	0.69	12.65	0	0.03	0.16	4.08	0.26	0.05	1.57	40.79	0	0.07	19.1	0	0	0	-3.17	-9.18	-7.66	56.12	171.12	868.35	377.49	1118.9	641.15	897.96	452.04	1065.79	418.64
47.58	0	0.08	0.05	0.02	0.07	0.67	0.08	0.29	0.19	0.13	98.67	1.21	22.81	95.37	0.05	0.52	0.13	0.14	20.97	0.75	0.75	11.32	0	0.04	0.19	4.36	0.28	0.05	1.33	39.46	0	0.07	19.18	0	0	0	-0.73	-6.87	-7.97	57.7	172.26	867.58	377.23	1114.72	637.23	894.72	452.88	1063.36	417.74
47.614	0	0.08	0.04	0.02	0.07	0.69	0.08	0.26	0.24	0.14	98.62	1.31	23.17	92.64	0.04	0.51	0.14	0.16	20.48	0.62	0.76	11.44	0	0.05	0.24	5.29	0.3	0.08	1.57	36.06	0	0.36	19.75	0	0	0	-1.82	-9.33	-7.57	57.16	169.31	865.96	375.52	1112.18	635.07	894.47	449.02	1060.63	416.55
47.647	0	0.08	0.05	0.02	0.07	0.43	0.08	0.25	0.16	0.15	99.13	1.11	19.46	96.7	0.04	0.41	0.15	0.15	14.55	0.55	0.64	6.49	0	0.03	0.16	4.56	0.37	0.06	1.65	35.52	0	1.41	18.54	0	0	0	-1.85	-5.11	-5.29	58.34	171	867.72	376.64	1112.49	633.09	897.58	449.42	1065.75	418.47
47.68	0	0.08	0.05	0.02	0.07	0.44	0.08	0.26	0.16	0.16	99.12	1.2	19.71	97.28	0.03	0.31	0.16	0.15	13.72	0.61	0.69	5.26	0	0.03	0.12	3.77	0.44	0.04	1.76	36.29	0	0.28	19.12	0	0	0	1.38	-4.12	-5.04	59.19	173.83	864.8	374.33	1115.64	639.09	896.23	447.6	1067.75	419.37
47.714	0	0.07	0.04	0.02	0.07	0.54	0.07	0.29	0.17	0.17	98.92	1.55	21.6	97.86	0.03	0.19	0.17	0.13	13.9	0.6	0.73	3.36	0	0.02	0.09	3.59	0.45	0.02	1.91	39.64	0	0.52	20.85	0	0	0	3.9	-2.89	-6.63	60.18	175.84	870.94	376.01	1123.91	643.16	900.75	453.6	1073.33	419.9
47.747	0	0.07	0.04	0.01	0.07	0.47	0.07	0.28	0.17	0.17	99.06	1.45	20.44	95.94	0.03	0.17	0.17	0.13	12.27	0.48	0.79	2.08	0	0.02	0.07	3.67	0.51	0.01	1.72	38.8	0	0.25	20.42	0	0	0	-0.15	-6.18	-6.16	58.03	170.24	871.67	377.79	1122.81	643.41	903.73	450.54	1071.54	421.84
47.781	0	0.07	0.05	0.02	0.07	0.43	0.08	0.2	0.16	0.16	99.14	1.17	19.34	96.81	0.03	0.12	0.16	0.14	13.54	0.39	1.03	1.64	0	0.02	0.06	4.18	0.55	0.03	1.16	30.35	0	1.32	18.97	0	0	0	1.88	-4.94	-6.01	58.89	169.88	871.45	377.37	1123.12	644.18	904.18	450.58	1071.69	422.29
47.814	0	0.07	0.05	0.02	0.07	0.38	0.08	0.16	0.16	0.16	99.24	1.06	18.28	95.65	0.03	0.08	0.16	0.13	12.79	0.3	1.07	1.94	0	0.02	0.05	3.92	0.67	0.04	1	25.45	0	0.79	18.28	0	0	0	-0.66	-6.54	-5.35	57.83	172.74	871.89	377.1	1124.6	643.9	904.31	449.78	1074.79	421.92
47.847	0	0.08	0.05	0.02	0.07	0.35	0.08	0.16	0.17	0.17	99.3	1	17.49	96.49	0.04	0.06	0.17	0.12	12.1	0.25	1.09	3.18	0	0.02	0.04	4.31	0.72	0.04	1.05	25.04	0	1.04	17.82	0	0	0	-0.31	-5.43	-5.3	57.99	172.75	871.91	377.03	1126.11	645.12	905.3	450.98	1075.57	421.79
47.881	0	0.08	0.05	0.02	0.07	0.3	0.08	0.14	0.18	0.18	99.41	0.91	16.05	96.05	0.03	0.05	0.18	0.12	10.52	0.22	1.21	3.72	0	0.02	0.03	3.48	0.76	0.05	1.05	22.87	0	1.15	17.15	0	0	0	-1.84	-6.04	-5.36	57.17	173.27	872.3	378.7	1126.55	647.4	905.04	450.06	1076.34	424.04
47.914	0	0.08	0.06	0.02	0.08	0.24	0.08	0.14	0.22	0.22	99.52	0.81	14.23	95.78	0.04	0.05	0.22	0.13	8.47	0.21	1.39	4.11	0	0.01	0.04	4.57	0.73	0.05	1.23	21.67	0	0.91	16.34	0	0	0	-4.12	-6.38	-6.35	56.27	172.31	872.54	379.18	1127.91	648.41	905.25	451.24	1075.21	422.87
47.947	0	0.08	0.06	0.02	0.08	0.22	0.08	0.14	0.24	0.24	99.56	0.76	13.48	96.46	0.04	0.04	0.24	0.14	7.96	0.17	1.53	5.27	0	0.01	0.05	4.85	0.71	0.04	1.38	21.6	0	0.69	15.9	0	0	0	-1.05	-5.47	-5.05	57.48	174.39	873.69	379.8	1128.48	649.12	906.5	451.44	1078.98	425.73
47.981	0	0.09	0.07	0.02	0.08	0.18	0.08	0.14	0.32	0.32	99.64	0.6	11.36	95.98	0.04	0.04	0.32	0.15	7.53	0.15	1.68	4.59	0	0.01	0.05	5.33	0.71	0.03	1.72	21.34	0	0.28	14.18	0	0	0	-1.26	-6.13	-5.87	57.22	176	874.61	379.46	1129.94	649.29	905.81	452.13	1079.64	424.6
48.014	0	0.09	0.07	0.02	0.08	0.19	0.09	0.13	0.34	0.34	99.61	0.59	11.88	96.65	0.05	0.04	0.34	0.17	9.09	0.17	1.75	5.51	0	0.01	0.05	5.42	0.57	0.03	1.62	20	0	0.82	14.08	0	0	0	1.79	-5.18	-5.13	58.17	173.26	876.5	381.21	1130.36	651.48	909.14	451.42	1080.91	428.82
48.047	0	0.09	0.07	0.02	0.09	0.18	0.09	0.13	0.36	0.36	99.64	0.48	11.13	96.47	0.05	0.05	0.36	0.17	10.55	0.19	1.59	5.15	0	0.01	0.04	5.72	0.47	0.02	1.48	19.53	0	0.53	12.72	0	0	0	-1.86	-5.46	-4.08	57	174.82	874.88	381.71	1125.52	646.11	906.48	450.92	1079.77	427.85
48.081	0	0.1	0.08	0.02	0.09	0.17	0.1	0.13	0.42	0.42	99.67	0.4	10.29	95.77	0.05	0.06	0.42	0.16	11.62	0.24	1.37	3.86	0	0	0.04	5.98	0.39	0.02	1.57	19.99	0	0.17	11.44	0	0	0	-2.22	-6.41	-5.38	57.06	176.58	877.75	383.14	1124.03	643.3	904.42	451.29	1079.43	427.78
48.114	0	0.1	0.08	0.02	0.09	0.17	0.1	0.13	0.49	0.49	99.67	0.39	10.18	92.68	0.05	0.06	0.49	0.13	12.05	0.29	1.34	3.98	0	0	0.04	5.72	0.34	0.03	1.42	19.52	0	0.32	11.2	0	0	0	-8.25	-9.31	-4.94	55.55	169.57	873.05	377.04	1122.41	636.06	906.56	450.66	1072.79	417.17
48.148	0	0.1	0.08	0.02	0.09	0.17	0.1	0.13	0.6	0.6	99.66	0.41	10.45	93.64	0.04	0.07	0.6	0.11	11.88	0.41	1.11	4.19	0	0	0.04	6.3	0.29	0.04	1.29	20.94	0	0.15	11.48	0	0	0	-0.84	-8.55	-5.67	57.33	182.18	873.5	375.67	1126.28	642.11	900.19	448.99	1080.13	420.5
48.181	0	0.1	0.09	0.02	0.09	0.16	0.1	0.12	0.65	0.65	99.69	0.37	9.56	91.77	0.04	0.07	0.65	0.1	11.51	0.37	1.34	3.98	0	0	0.03	6.98	0.27	0.03	1.06	17.55	0	0.17	10.9	0	0	0	1.51	-9.95	-7.05	57.85	179.85	873.11	376.22	1127.74	645.57	900.4	452.82	1077.3	420.41
48.214	0	0.1	0.09	0.02	0.09	0.16	0.1	0.11	0.63	0.63	99.67	0.38	9.69	95.69	0.04	0.07	0.63	0.09	12.17	0.41	1.86	4.8	0	0	0.04	7.12	0.21	0.04	0.96	16.48	0	0.37	10.96	0	0	0	-2.3	-6.5	-5.8	56.47	177.59	870.86	374.92	1130.16	649.07	903.15	447.5	1078.72	420.86
48.248	0	0.1	0.09	0.02	0.09	0.17	0.1	0.1	0.7	0.7	99.66	0.36	10.03	96.49	0.04	0.07	0.7	0.08	13.62	0.39	1.58	4.92	0	0	0.04	6.61	0.23	0.02	1.03	14.95	0	0.41	10.62	0	0	0	-4.52	-5.43	-4.55	56.61	174.36	869.82	375.23	1124.08	642.83	902.96	445.06	1075.58	420.5
48.281	0	0.1	0.09	0.02	0.09	0.18	0.1	0.11	0.7	0.7	99.65	0.38	10.4	97.65	0.03	0.08	0.7	0.08	13.35	0.38	1.55	5.09	0	0	0.03	5.96	0.26	0.01	1.03	15.44	0	0.12	11.07	0	0	0	-0.34	-3.36	-3.84	58.57	174.11	869.62	374.53	1125.51	644.52	904.76	446.45	1077.09	421.52
48.314	0	0.1	0.08	0.03	0.09	0.19	0.1	0.11	0.72	0.72	99.62	0.4	11.23	97.78	0.03	0.07	0.72	0.08	14.22	0.35	1.23	6.64	0	0	0.03	5.57	0.27	0.01	1.06	16.07	0	0.09	11.38	0	0	0	-1.02	-3.09	-4.24	58.31	173.58	870.44	374.11	1126.68	644.81	905.48	445.31	1077.35	420.97
48.348	0	0.1	0.08	0.02	0.09	0.2	0.1	0.11	0.86	0.86	99.6	0.44	11.7	96.89	0.02	0.04	0.86	0.07	13.72	0.33	0.97	6.38	0	0	0.03	4.9	0.28	0	1.19	16.12	0	0.27	11.98	0	0	0	-0.13	-4.8	-4.77	58.07	176.39	867.74	371.49	1129.26	648.47	903.17	444.6	1077.74	419.27
48.381	0	0.1	0.08	0.02	0.09	0.22	0.1	0.12	0.8	0.8	99.55	0.48	12.76	97.77	0.02	0.04	0.8	0.06	14.63	0.34	0.97	6.43	0	0	0.03	4.6	0.26	0	1.44	18.16	0	0.46	12.59	0	0	0	-0.84	-3.09	-5.93	57.85	178.22	862.99	368.5	1129.18	649.94	898.55	444.44	1074.37	415.26
48.414	0	0.09	0.07	0.02	0.08	0.29	0.09	0.14	0.72	0.72	99.41	0.61	15.28	98.7	0.02	0.04	0.72	0.05	15.9	0.24	0.92	8.21	0	0	0.02	4.48	0.34	0	1.69	21.91	0	1.78	14.4	0	0	0	-1.21	-0.34	-3.95	58.17	182.1	861.01	366.75	1126.5	646.18	896.67	441.37	1076.84	414.93
48.448	0	0.09	0.06	0.02	0.08	0.37	0.09	0.16	0.73	0.73	99.26	0.8	17.37	97.13	0.02	0.04	0.73	0.05	16.25	0.29	1	8.92	0	0	0.02	3.74	0.34	0	1.8	25.4	0	0.77	16.27	0	0	0	2.98	-4.39	-7.2	59.1	178.86	868.8	372.42	1133.08	654.37	901.1	447.96	1077.8	420.23
48.481	0	0.09	0.05	0.03	0.07	0.44	0.09	0.17	0.76	0.76	99.12	0.96	18.84	98.52	0.02	0.03	0.76	0.04	16.79	0.32	1.16	11.23	0	0	0.02	3.99	0.42	0	2.22	27.12	0	0.79	17.52	0	0	0	0.8	1.02	-6.53	58.5	181.66	866.56	372.69	1135.67	655.66	901.63	454	1079.67	417.9
48.515	0	0.08	0.04	0.03	0.07	0.51	0.08	0.21	0.72	0.72	98.98	1.3	20.13	97.98	0.02	0.03	0.72	0.04	15.16	0.38	1.97	10.43	0	0	0.02	4.2	0.45	0	2.87	32.29	0	0.61	19.7	0	0	0	5.58	2.58	-7.29	60.25	183.25	866.33	374.77	1134.2	658.82	898.66	456.11	1078.63	421.62
48.548	0	0.08	0.04	0.03	0.07	0.53	0.07	0.22	0.83	0.83	98.95	1.52	20.32	98.61	0.02	0.02	0.83	0.03	13.8	0.37	2.53	10.99	0	0	0.02	4.28	0.48	0	3.52	32.91	0	1.11	20.7	0	0	0	4.93	0.68	-6.95	60.15	180.42	866.57	377.46	1133.27	660.4	900.25	457.7	1077.57	424.42
48.581	0	0.08	0.04	0.03	0.07	0.45	0.07	0.22	0.84	0.84	99.09	1.47	18.75	98.31	0.02	0.02	0.84	0.03	11.47	0.34	3.42	9.96	0	0	0.02	4.52	0.54	0	3.8	32.95	0	0.87	20.51	0	0	0	-1.1	1.69	-6.61	57.58	183.07	865.16	377	1132.14	657.76	897.98	455.42	1077.98	422.08
48.615	0	0.08	0.04	0.03	0.07	0.43	0.07	0.24	0.72	0.72	99.13	1.65	18.35	98.74	0.02	0.02	0.72	0.03	9.27	0.31	4.11	6.92	0	0	0.03	5.24	0.52	0	5.87	34.89	0	0.83	21.22	0	0	0	0.27	-0.19	-6.75	57.83	182.24	862.74	376.63	1129.61	658.23	895.65	455.07	1074.95	422.42
48.648	0	0.08	0.04	0.03	0.07	0.43	0.07	0.25	0.69	0.69	99.14	1.68	18.22	98.61	0.02	0.02	0.69	0.03	8.92	0.3	4.39	6.77	0	0	0.03	5.89	0.53	0	6.43	36.55	0	0.42	21.34	0	0	0	2.92	0.68	-6.16	58.87	178.09	864.1	379.05	1128.57	659.9	898.62	455.28	1074.4	426.68
48.681	0	0.08	0.04	0.02	0.07	0.46	0.06	0.28	0.64	0.64	99.08	1.87	19.09	97.72	0.02	0.02	0.64	0.03	8.73	0.39	3.95	4.55	0	0	0.03	6.59	0.42	0	7.36	38.61	0	0.26	22.04	0	0	0	-0.61	-3.2	-6.78	57.62	183.6	861.99	379.87	1125.29	656.75	892.38	458.66	1072.73	424.27
48.715	0	0.08	0.03	0.02	0.07	0.51	0.06	0.36	0.57	0.57	98.99	2.18	20.34	97.58	0.01	0.02	0.57	0.04	8.5	0.33	3.27	3.06	0	0	0.03	6.87	0.38	0	10.09	45.18	0	1.13	23	0	0	0	0.61	-3.52	-7.1	57.47	184.89	859.65	379.33	1125.48	659.88	890.02	458.5	1071.81	424.79
48.748	0	0.08	0.04	0.02	0.07	0.51	0.06	0.33	0.55	0.55	98.99	2.01	20.39	97.03	0.01	0.03	0.55	0.04	9.59	0.34	2.94	3.6	0	0	0.05	7.46	0.37	0.01	8.85	42.51	0	1.75	22.48	0	0	0	-1.1	-4.57	-7.45	57.08	181.83	860.95	383.15	1120.16	655.91	889.31	460.81	1067.85	426.38
48.782	0	0.08	0.04	0.02	0.07	0.43	0.07	0.35	0.57	0.57	99.15	1.71	19.08	97.68	0.01	0.03	0.57	0.04	8.57	0.36	2.41	4.42	0	0	0.07	10.52	0.31	0.07	9.5	44.34	0	1.13	21.46	0	0	0	2.83	-3.3	-9.16	58.91	179.9	858.12	386.22	1109.82	651.17	882.13	466.45	1057.63	426.91
48.815	0	0.09	0.05	0.02	0.08	0.31	0.07	0.31	0.59	0.59	99.38	1.16	16.08	96.32	0.01	0.03	0.59	0.05	7.93	0.31	2.36	4.33	0	0	0.08	12.75	0.3	0.14	8.01	41.19	0	0.48	18.89	0	0	0	5.59	-5.68	-6.62	60.41	177.9	854.78	387.52	1105.76	652.15	882.64	467.41	1056.73	430.79
48.848	0	0.09	0.06	0.02	0.08	0.26	0.08	0.27	0.58	0.58	99.45	0.88	14.35	95.63	0.01	0.03	0.58	0.06	8.75	0.28	2.2	5.46	0	0	0.1	11.8	0.29	0.31	5.72	38.36	0	0.4	16.89	0	0	0	0.65	-6.58	-7.25	57.87	175.4	853.83	389.43	1102.61	650.52	881.18	467.35	1052.64	430.37
48.882	0	0.1	0.07	0.03	0.09	0.17	0.09	0.25	0.61	0.61	99.51	0.55	10.62	97.87	0.01	0.03	0.61	0.07	7.62	0.26	1.52	5.93	0	0	0.12	15.2	0.31	0.43	3.53	35.73	0	0.24	13.6	0	0	0	0.69	-2.87	-9.28	57.98	171.06	851.12	392.08	1095.3	648.96	876.18	468.41	1043.13	431.14
48.915	0	0.1	0.08	0.03	0.09	0.12	0.09	0.19	0.69	0.69	99.63	0.4	7.78	97.84	0.02	0.04	0.69	0.09	6.74	0.22	1.42	6.23	0	0.01	0.14	17.52	0.33	0.69	2.41	28.93	0	0.23	11.33	0	0	0	-3.25	-2.93	-8.79	56.6	172.85	850.37	392.02	1092.11	645	873.66	466.02	1042.7	429.97
48.948	0	0.11	0.09	0.03	0.09	0.12	0.1	0.17	0.63	0.63	99.65	0.37	7.35	96.34	0.02	0.04	0.63	0.11	6.87	0.17	1.21	7	0	0.01	0.16	16.62	0.34	0.56	1.94	27.18	0	0.16	10.74	0	0	0	-6.99	-5.65	-9.01	55.55	176.6	849.57	389.45	1090.78	640.56	870.08	463.11	1042.73	425.95
48.982	0	0.11	0.11	0.03	0.1	0.09	0.1	0.14	0.76	0.56	99.72	0.33	4.37	98.52	0.03	0.05	0.56	0.13	6.36	0.17	1.2	7.57	0	0.01	0.2	19.04	0.36	0.76	1	21.81	0.01	0.05	8.14	0	0	0	-0.82	-1	-9.89	57.44	164.3	847.37	390.88	1086.32	641.79	873.13	465.34	1033.15	428.08
49.015	0	0.11	0.11	0.03	0.1	0.08	0.11	0.13	0.9	0.61	99.75	0.33	3.98	97.45	0.03	0.06	0.61	0.14	6.42	0.16	1.39	7.17	0	0.01	0.19	19.57	0.34	0.9	0.78	19.5	0.01	0.15	7.88	0	0	0	-4.21	-3.79	-8.59	56.69	176.75	847.1	388.37	1089.12	639.78	869.02	465.25	1041.08	424.81
49.048	0	0.12	0.12	0.03	0.1	0.08	0.11	0.11	0.97	0.66	99.77	0.33	2.91	97.1	0.04	0.08	0.66	0.1	6.62	0.17	1.54	6.83	0	0.02	0.25	19.38	0.38	0.97	0.49	15.36	0.01	0.27	6.9	0	0	0	-2.35	-4.44	-7.65	58.23	180.58	852.04	390.24	1088.77	635.77	870.23	466.59	1046.4	426.91
49.082	0	0.12	0.13	0.03	0.11	0.07	0.11	0.09	1.28	0.69	99.75	0.33	1.72	97.64	0.04	0.09	0.69	0.08	6.87	0.23	1.72	7.76	0	0.03	0.28	19.74	0.4	1.28	0.26	12.27	0.01	0.19	5.83	0	0	0	-1.63	-3.4	-7.98	58.14	181.29	852.84	386.12	1094.55	637.68	872.65	463.25	1049.62	423.9
49.115	0	0.13	0.12	0.04	0.1	0.07	0.11	0.09	0.93	0.76	99.75	0.33	2.38	97.4	0.04	0.08	0.76	0.06	8.01	0.36	2.07	11.02	0	0.03	0.3	19.47	0.36	0.93	0.23	11.24	0.01	0.66	6.11	0	0	0	1.61	-3.88	-8.51	58.73	173.57	849.23	384.65	1096.55	645.31	875.22	461.37	1045.01	425.35
49.149	0	0.14	0.13	0.05	0.11	0.08	0.12	0.08	1.04	1.04	99.72	0.33	2.56	97.19	0.05	0.08	1.04	0.03	10.37	0.67	2.01	15.29	0	0.05	0.27	17.13	0.31	0.41	0.12	7.8	0.01	1.32	5.35	0	0	0	5.28	-4.28	-6.23	61.53	171.48	845.64	383.47	1090.02	640.46	874.45	461.74	1041.98	425.2
49.182	0	0.14	0.14	0.05	0.11	0.07	0.12	0.07	1.22	1.22	99.71	0.33	1.45	98.69	0.05	0.08	1.22	0.02	9.35	1.04	1.89	14.49	0	0.08	0.32	15.85	0.27	0.45	0.08	6.03	0.02	0.18	4.78	0	0	0	0.03	0.38	-7.01	58.84	174.13	849.78	385.36	1095.53	642.18	876.91	462.04	1047.1	425.18
49.215	0	0.15	0.13	0.05	0.11	0.08	0.12	0.07	1.26	1.26	99.71	0.33	2.41	98.7	0.04	0.08	1.26	0.02	10.77	1.5	2.03	16.02	0	0.08	0.38	15.55	0.26	0.34	0.08	5.91	0.02	0.24	5.18	0	0	0	1.93	-0.36	-7.42	59.23	178.11	848.08	384.94	1098.06	647.47	874.38	462.67	1048.76	426.4
49.249	0	0.15	0.14	0.04	0.11	0.08	0.13	0.07	1.6	1.6	99.71	0.33	2.37	98.67	0.04	0.08	1.6	0.01	11.16	2.07	1.75	13.57	0	0.1	0.38	15.07	0.25	0.38	0.05	4.88	0.02	0.1	5.05	0	0	0	1.77	0.46	-7.44	58.95	175.86	848.29	384.83	1100.12	649.7	876.72	462.28	1048.95	426.75
49.282	0	0.15	0.13	0.05	0.11	0.09	0.13	0.07	1.52	1.52	99.7	0.33	3.21	98.12	0.03	0.1	1.52	0.01	12.18	2.36	1.95	14.17	0	0.11	0.43	15.47	0.25	0.57	0.05	4.79	0.02	0.2	5.54	0	0	0	2.19	2.24	-7.78	58.93	176.5	847.7	384.21	1101.75	651.3	876.62	462.95	1049.21	426.02
49.315	0	0.14	0.13	0.04	0.11	0.1	0.13	0.07	1.56	1.56	99.71	0.33	4.21	98.59	0.03	0.12	1.56	0.02	13.61	2.38	1.99	13.76	0	0.11	0.35	13.62	0.22	0.51	0.05	4.37	0.02	0.2	5.91	0	0	0	1.21	-0.77	-6.61	58.97	174.09	846.96	386.07	1099.26	650.63	877.85	464.36	1048.07	427.87
49.349	0	0.14	0.12	0.04	0.1	0.12	0.12	0.07	1.76	1.76	99.73	0.33	5.67	98.23	0.03	0.14	1.76	0.02	14.27	2.5	2.07	11.55	0	0.12	0.28	15.48	0.2	0.26	0.06	4.71	0.02	0.29	7.11	0	0	0	1.64	-1.91	-9.04	58.52	170.92	845.56	385.02	1101.24	654.65	876.92	464.54	1043.52	426.37
49.382	0	0.13	0.11	0.03	0.1	0.14	0.12	0.07	1.71	1.71	99.72	0.33	6.95	98.07	0.04	0.17	1.71	0.02	15.45	2.46	2.21	10.15	0	0.1	0.23	16.5	0.19	0.13	0.07	5.46	0.02	0.27	7.83	0	0	0	-0.47	-2.35	-8.64	57.24	170.15	842.89	383.65	1103.15	658.06	877.33	462.57	1043.46	425.82
49.415	0	0.12	0.1	0.03	0.09	0.17	0.11	0.07	1.58	1.58	99.67	0.33	8.86	98.28	0.03	0.18	1.58	0.03	15.76	1.55	2.09	9.11	0	0.08	0.19	14.64	0.22	0.04	0.1	5.64	0.01	0.19	9.36	0	0	0	2.53	1.76	-7.02	58.55	167.69	845.27	385.08	1103.7	659.13	881.8	461.1	1046.57	429.9
49.449	0	0.11	0.09	0.03	0.09	0.21	0.11	0.08	1.96	1.96	99.59	0.37	10.61	97.41	0.04	0.19	1.96	0.04	16.58	1.69	2.03	7.72	0	0.08	0.12	13.82	0.19	0.02	0.14	7.71	0.01	0.46	10.84	0	0	0	-3.26	3.86	-9.07	56.69	171.56	845.02	383	1098.84	647.61	875.53	461.96	1042.16	421.11
49.482	0	0.11	0.08	0.02	0.09	0.31	0.11	0.08	1.92	1.92	99.38	0.42	14.18	96.76	0.05	0.18	1.92	0.04	21.93	1.97	1.27	6.56	0	0.07	0.08	11.41	0.22	0.02	0.17	9.46	0.01	0.83	11.73	0	0	0	-5.55	-5.02	-7.25	56.22	173.13	844.2	383.03	1094.13	644.22	873.22	457.41	1042.87	422.92
49.516	0	0.09	0.07	0.02	0.08	0.44	0.11	0.09	1.9	1.9	99.12	0.62	17.6	98.62	0.05	0.16	1.9	0.05	22.92	1.89	1.05	2.67	0	0.04	0.05	8.61	0.18	0.01	0.24	11.54	0.01	0.12	14.45	0	0	0	2.62	-0.65	-6.71	58.54	180.36	847.85	382.86	1106.34	655.01	877.96	462.12	1054.85	426.88
49.549	0	0.09	0.06	0.02	0.08	0.37	0.1	0.1	1.67	1.67	99.25	0.7	16.61	98.61	0.06	0.16	1.67	0.06	18.33	1.84	1.24	2.37	0	0.03	0.03	7.8	0.16	0.01	0.34	14.88	0	0.26	15.3	0	0	0	-0.58	-0.69	-6.7	57.23	172.34	848.83	386.65	1103.53	654.45	881.46	462.8	1050.51	429.27
49.582	0	0.09	0.06	0.02	0.08	0.41	0.1	0.11	1.69	1.69	99.19	0.71	17.2	98.54	0.08	0.16	1.69	0.06	19.62	2.25	1.39	2.16	0	0.03	0.02	9.33	0.14	0.01	0.38	16.04	0	0.19	15.41	0	0	0	-5.44	-0.95	-8.52	55.57	172.8	846.92	386.79	1099.21	649.08	876.55	465.25	1044.46	424.44
49.616	0	0.09	0.06	0.02	0.08	0.31	0.09	0.13	1.4	1.4	99.38	0.74	15.03	97.68	0.08	0.16	1.4	0.07	14.17	2.38	2.25	2.64	0	0.02	0.02	9.84	0.12	0.01	0.6	20.87	0	0.44	15.75	0	0	0	-2.86	-3.29	-7.96	56.39	173.53	847.57	385.92	1099.45	649.4	876.82	463.39	1046.2	425.66
49.649	0	0.09	0.06	0.02	0.08	0.32	0.09	0.15	1.35	1.35	99.36	0.75	15.18	96.77	0.08	0.18	1.35	0.08	14.4	2.17	2.44	4.21	0	0.02	0.02	10.59	0.11	0.02	0.64	23.14	0	0.25	15.85	0	0	0	-3.64	-5	-7.72	56.28	173.24	852.53	388.31	1100.79	647.95	880.23	464.04	1049.63	427.75
49.682	0	0.09	0.06	0.02	0.07	0.45	0.09	0.17	1.04	1.04	99.1	0.88	18.36	96.59	0.09	0.23	1.04	0.09	18.49	2.64	2.02	6.08	0	0.01	0.02	11.31	0.11	0.02	0.71	27.24	0	0.19	16.89	0	0	0	-7.55	-5.29	-8.85	54.93	171.93	850.61	385.33	1100.4	645.64	878.52	460.89	1046.22	422.95
49.716	0	0.08	0.05	0.02	0.07	0.56	0.08	0.25	0.85	0.85	98.88	1.12	20.61	96.8	0.08	0.25	0.85	0.1	19	2.11	1.8	6.51	0	0.01	0.02	12.63	0.11	0.02	1.13	35.6	0	0.22	18.63	0	0	0	-3.75	-4.95	-7.99	56.17	172.17	853.19	387.73	1100.6	646.64	880.71	463.05	1049.05	426.92
49.749	0	0.08	0.05	0.02	0.07	0.65	0.09	0.24	0.9	0.9	98.71	1.11	21.77	98.66	0.08	0.26	0.9	0.11	21.59	1.86	1.47	4.88	0	0.01	0.02	11.9	0.09	0.02	1.03	35.17	0	0.27	18.57	0	0	0	-3.56	-0.52	-8.12	56.44	169.79	850.72	385.53	1097.34	642.81	879.45	461.67	1044.93	423.65
49.783	0	0.08	0.05	0.02	0.07	0.82	0.09	0.32	0.95	0.95	98.36	1.13	23.49	98.25	0.08	0.26	0.95	0.1	25.63	2.26	1.61	5.11	0	0	0.03	9.55	0.12	0.02	1.55	42.01	0	0.38	18.67	0	0	0	-6.35	-1.85	-9.42	55.63	165.42	851.21	385.17	1094.22	639.05	878.78	458.28	1040.16	421.96
49.816	0	0.08	0.05	0.02	0.07	0.77	0.09	0.35	0.93	0.93	98.46	1.17	23.22	96.22	0.08	0.24	0.93	0.1	23.98	2.28	1.29	5.25	0	0	0.03	8.55	0.13	0.02	1.59	43.63	0	0.2	18.93	0	0	0	-0.88	-5.82	-6.54	57.46	172.41	855.93	386.66	1100.47	643.31	883.42	460.79	1052.62	427.67
49.849	0	0.08	0.05	0.02	0.07	0.79	0.09	0.32	0.83	0.83	98.43	1.16	23.55	97.36	0.07	0.24	0.83	0.12	24.45	1.75	1.03	5.59	0	0	0.03	8.54	0.15	0.03	1.38	42.11	0	0.14	18.91	0	0	0	1.54	-3.97	-9.28	57.91	173.54	854.69	385.39	1101.84	645.64	879.81	463.15	1049.15	425.18
49.883	0	0.08	0.05	0.02	0.07	0.67	0.09	0.31	0.76	0.76	98.65	1.04	22.35	98.46	0.06	0.24	0.76	0.11	23.2	1.74	0.81	5.81	0	0	0.03	5.51	0.16	0.04	1.14	41.08	0	0.21	18.14	0	0	0	-4.22	-1.2	-7.44	56.15	169.83	853.28	385.99	1097.82	641.8	881.29	458.84	1047.75	425.22
49.916	0	0.08	0.05	0.02	0.07	0.66	0.09	0.3	0.78	0.78	98.68	1.16	22.41	97.99	0.05	0.19	0.78	0.11	21.33	1.67	0.67	5.46	0	0	0.03	4.96	0.2	0.04	0.87	40.31	0	0.09	18.91	0	0	0	1	-2.58	-5.03	58.08	178.65	856.19	385.22	1106.59	648.15	885	459.98	1061	429.34
49.949	0	0.08	0.05	0.02	0.07	0.64	0.09	0.3	0.82	0.82	98.72	1.16	22.11	96.45	0.05	0.18	0.82	0.1	20.81	1.81	0.8	3.98	0	0	0.03	4.81	0.18	0.03	0.86	40.3	0	0.41	18.9	0	0	0	-0.06	-5.49	-7.05	57.74	175.6	857.61	388.04	1106.31	649.59	884.74	463.55	1057.07	429.81
49.983	0	0.08	0.05	0.02	0.07	0.6	0.09	0.24	0.78	0.78	98.8	1.1	21.37	96.74	0.05	0.16	0.78	0.09	20.37	2.06	1.14	3.85	0	0	0.03	4.56	0.22	0.03	0.77	34.74	0	0.41	18.49	0	0	0	-1.41	-5.05	-7.1	57.3	173.54	855.82	387.2	1103.87	647.55	883.83	462.41	1053.95	428.17
50.016	0	0.08	0.05	0.02	0.07	0.65	0.09	0.26	0.77	0.77	98.7	1.12	21.96	96.88	0.05	0.17	0.77	0.09	21.52	2.18	1.29	3.53	0	0	0.03	4.32	0.21	0.02	0.81	36.67	0	0.41	18.64	0	0	0	0.13	-4.81	-6.73	58.09	178.34	855.19	389.36	1102.68	649.15	880.64	464.94	1055.72	431.05
50.049	0	0.08	0.05	0.02	0.07	0.66	0.09	0.27	0.78	0.78	98.68	1.12	22.03	94.84	0.04	0.18	0.78	0.08	21.89	1.82	1.41	3.51	0	0	0.02	4.08	0.19	0.01	0.85	37.83	0	0.19	18.61	0	0	0	-3.45	-7.44	-7.29	56.4	173.37	853.34	386.06	1102.2	646.57	881.64	461.8	1051.3	426.14
50.083	0	0.08	0.05	0.02	0.07	0.77	0.08	0.27	0.74	0.74	98.45	1.28	23.45	96.4	0.05	0.2	0.74	0.08	22.82	1.96	1.44	4.26	0	0	0.02	3.54	0.19	0.01	0.81	38.08	0	0.45	19.57	0	0	0	-2.56	-5.56	-7.1	56.6	174.54	856.67	388.41	1105.51	649.58	884.37	462.82	1055.7	429.53
50.116	0	0.08	0.05	0.02	0.07	0.79	0.09	0.26	0.66	0.66	98.42	1.24	23.77	96.35	0.04	0.24	0.66	0.08	23.61	1.98	1.06	4.14	0	0	0.02	3.88	0.17	0.01	0.75	37.01	0	0.06	19.37	0	0	0	-5.79	-5.63	-8.34	55.36	174.43	855.22	386.82	1103.58	646.69	881.24	460.84	1052.14	425.92
50.15	0	0.08	0.04	0.02	0.07	0.71	0.08	0.24	0.64	0.64	98.57	1.32	23.15	97.54	0.05	0.27	0.64	0.1	20.97	1.67	0.95	4.16	0	0	0.03	2.99	0.19	0.03	0.55	34.5	0	0.1	19.79	0	0	0	0.02	-3.6	-7.75	57.54	174.9	855.44	386.28	1103.62	646.91	882.1	462.84	1053.27	426.92
50.183	0	0.08	0.04	0.02	0.07	0.7	0.08	0.22	0.62	0.62	98.6	1.29	23	97.55	0.06	0.32	0.62	0.11	20.9	1.59	0.86	4.36	0	0	0.03	2.73	0.19	0.04	0.49	32.46	0	0.08	19.63	0	0	0	0.3	-3.59	-7.67	57.71	174.67	856	387.33	1103.11	647.35	882.17	462.64	1053.46	428.44
50.216	0	0.08	0.04	0.02	0.07	0.81	0.08	0.22	0.63	0.63	98.38	1.36	24.21	97.86	0.06	0.3	0.63	0.12	22.82	1.42	0.83	5.04	0	0	0.03	2.64	0.21	0.07	0.51	33.19	0	0.57	20.01	0	0	0	-5.92	-2.89	-7.15	55.96	173.46	850.15	380.69	1100.39	641.52	879.47	455.68	1049.24	420.09
50.25	0	0.07	0.04	0.02	0.07	0.8	0.08	0.22	0.63	0.63	98.41	1.44	24	96.7	0.07	0.26	0.63	0.11	21.76	1.37	1.17	5.59	0	0	0.03	1.79	0.2	0.04	0.58	32.23	0	1.81	20.37	0	0	0	2.79	-5.11	-7.75	58.81	177.43	856.1	383.08	1107.11	648.06	882.55	460.67	1056.48	425.56
50.283	0	0.08	0.04	0.02	0.07	0.8	0.08	0.23	0.66	0.66	98.41	1.46	23.77	98.65	0.06	0.23	0.66	0.1	21.57	1.44	1.74	6.78	0	0	0.03	1.8	0.21	0.02	0.62	34.21	0	0.74	20.46	0	0	0	0.76	0.55	-8.62	58.34	180.27	853.4	384.02	1107.4	650.88	878.96	462.66	1055.28	425.09
50.316	0	0.08	0.04	0.02	0.07	0.71	0.08	0.25	0.64	0.64	98.58	1.34	22.6	96.68	0.07	0.22	0.64	0.1	20.62	1.29	2.18	6.69	0	0	0.03	1.65	0.24	0.01	0.62	35.74	0	0.51	19.9	0	0	0	-2.68	-5.15	-7.35	57.42	173.38	849.04	387.39	1098.17	649.26	877.15	461.21	1047.43	428.64
50.35	0	0.08	0.04	0.02	0.07	0.57	0.08	0.29	0.73	0.73	98.86	1.29	20.8	98.03	0.06	0.21	0.73	0.09	17.21	1.15	2.31	6.37	0	0	0.03	1.41	0.2	0.01	0.83	39.62	0	0.24	19.66	0	0	0	1.15	-2.46	-5.38	59.06	175.26	850.5	387.15	1103.8	653.93	882.17	462.23	1054.74	431.66
50.383	0	0.08	0.05	0.02	0.07	0.38	0.08	0.32	0.81	0.81	99.24	1.02	17.51	98.1	0.06	0.16	0.81	0.08	13.47	1.26	1.96	5.13	0	0	0.03	1.5	0.19	0.01	0.97	41.99	0	0.57	17.96	0	0	0	4.94	-2.29	-8.03	60.9	172.94	850.7	387.81	1103.91	656.31	880.52	465.77	1049.99	431.3
50.416	0	0.08	0.06	0.02	0.07	0.31	0.08	0.38	0.94	0.94	99.25	0.89	15.88	97.67	0.05	0.12	0.94	0.06	11.82	1.34	1.59	4.3	0	0	0.02	1.67	0.18	0.01	1.28	45.81	0	0.8	16.99	0	0	0	4.48	-3.32	-7.01	61.01	174.42	850.54	387.62	1100.23	651.86	878.89	464.02	1050.19	431.18
50.45	0	0.09	0.06	0.02	0.08	0.25	0.09	0.49	1.2	1.2	99.02	0.67	13.54	97.52	0.05	0.09	1.2	0.05	12.02	1.77	2	4.83	0	0	0.02	1.83	0.16	0.01	1.72	52.28	0	0.93	14.99	0	0	0	1.24	-3.64	-7.57	59.27	177.89	851.1	385.08	1102.14	648.7	877.85	463.52	1051.82	426.39
50.483	0	0.1	0.07	0.02	0.08	0.22	0.09	0.53	1.65	1.65	98.95	0.58	11.58	98.65	0.05	0.09	1.65	0.04	11.26	2.34	2.72	4.9	0	0	0.02	1.98	0.12	0.01	1.94	53.97	0	0.4	13.96	0	0	0	3.2	0.53	-8.44	60.15	176.76	852.38	386.56	1102.91	650.53	878.44	464.84	1051.3	427.91
50.517	0	0.11	0.08	0.03	0.09	0.2	0.1	0.56	2.67	2.67	98.89	0.46	9.59	98.78	0.06	0.08	2.67	0.04	13.2	2.99	4.04	5.64	0	0	0.02	2.35	0.11	0.01	1.86	55.4	0	0.32	12.35	0	0	0	1.41	-0.02	-8.88	59.72	180.7	852.31	386.74	1097.26	642.95	873.04	465.45	1049.22	425.31
50.55	0	0.13	0.09	0.03	0.1	0.21	0.12	0.56	4.25	4.25	98.87	0.41	9.05	97.61	0.07	0.07	4.25	0.04	15.56	3.69	3.66	6.51	0	0	0.02	2.48	0.13	0.01	1.85	55.73	0	1.89	11.52	0	0	0	0.62	-3.44	-9.23	59.28	175.84	849.65	381.42	1092.71	635.51	871.92	460.46	1042.79	418.96
50.583	0	0.13	0.09	0.03	0.1	0.23	0.12	0.57	5.06	5.06	98.85	0.42	9.25	98.56	0.07	0.05	5.06	0.03	16.5	5.08	3.7	6.17	0	0	0.02	2.4	0.14	0.01	1.82	56.09	0	0.94	11.76	0	0	0	0.72	0.87	-7.29	58.73	175.6	852.13	380.56	1105.23	645.52	881.88	459.74	1053.27	421.47
50.617	0	0.16	0.1	0.03	0.1	0.25	0.14	0.62	7.27	7.27	98.75	0.4	8.87	98.74	0.07	0.04	7.27	0.03	19.11	6.44	3.61	7.55	0	0	0.04	2.35	0.17	0.02	2.23	58.17	0	1.32	11.43	0	0	0	1.25	0.17	-9.15	57.99	173.14	850.33	379.48	1109.41	652.74	881.93	459.19	1050.9	421.39
50.65	0	0.16	0.1	0.03	0.1	0.31	0.14	0.62	7.03	7.03	98.75	0.46	10.77	98.29	0.07	0.03	7.03	0.03	22.02	6.39	3.07	7.37	0	0	0.04	2.45	0.2	0.02	2.57	58.15	0	0.22	11.73	0	0	0	0.12	1.73	-7.69	57.91	171.99	850.31	382.31	1105.66	650.78	882.47	459.87	1050.69	424.07
50.683	0	0.16	0.09	0.03	0.1	0.34	0.14	0.65	7.03	7.03	98.7	0.49	11.79	97.93	0.07	0.04	7.03	0.03	21.91	6.85	2.58	5.33	0	0	0.04	2.12	0.19	0.02	3.63	59.21	0	0.19	12.54	0	0	0	0.08	-2.71	-6.58	57.89	174.57	850.84	384.86	1105.42	653.72	881.89	459.28	1053.8	428.94
50.717	0	0.18	0.1	0.03	0.12	0.33	0.16	0.82	9.56	9.56	98.36	0.6	10.39	96.02	0.07	0.04	9.56	0.04	22.72	6.07	2.01	4.8	0	0	0.03	2.15	0.18	0.01	5.73	64.77	0	0.26	11.93	0	0	0	-4	-6.08	-7.97	56.56	173.76	851.65	385.78	1101.58	647.29	879.53	461.95	1049.38	425.3
50.75	0	0.16	0.09	0.02	0.12	0.34	0.15	0.82	8.54	8.54	98.36	0.58	11.71	95.79	0.06	0.05	8.54	0.04	22.08	4.82	1.27	3.68	0	0	0.03	2	0.2	0.01	5.96	64.79	0	0.14	12.62	0	0	0	2.1	-6.37	-6.77	58.79	175.26	852.28	385.21	1102.45	649.45	880.53	460.88	1052.78	428.54
50.784	0	0.16	0.09	0.02	0.12	0.34	0.15	0.85	9.02	9.02	98.3	0.6	11.44	97.03	0.05	0.06	9.02	0.06	21.94	3.3	0.89	2.77	0	0	0.03	2.08	0.2	0	6.57	65.67	0	0.1	12.51	0	0	0	-1.79	-4.56	-8.56	57.28	173.54	853.19	387.19	1099.79	646.28	878.65	462.31	1048.55	426.93
50.817	0	0.16	0.09	0.02	0.12	0.37	0.16	0.91	9.69	9.69	98.18	0.66	11.85	93.57	0.04	0.08	9.69	0.07	22.76	2.61	0.9	3.41	0	0	0.02	2.09	0.19	0.01	6.98	67.29	0	0.49	12.9	0	0	0	-8.34	-8.61	-8.62	54.9	174.7	850.89	384.17	1098.92	642.87	876.2	458.22	1047.12	422.08
50.85	0	0.15	0.09	0.02	0.12	0.37	0.15	0.84	8.71	8.71	98.32	0.6	12.48	96.71	0.05	0.11	8.71	0.12	22.21	2.18	0.91	4.18	0	0	0.02	2.34	0.17	0.01	6.26	65.2	0	0.11	13.23	0	0	0	-0.93	-5.1	-7.14	56.93	176.22	850.34	382.32	1105.5	649.92	880.59	460.86	1052.92	424.02
50.884	0	0.14	0.08	0.02	0.11	0.44	0.14	0.77	8.74	8.74	98.46	0.65	14.11	98.64	0.05	0.16	8.74	0.16	22.32	1.76	1.03	4.11	0	0	0.01	2.71	0.16	0.02	5.97	63.02	0	0.15	14.79	0	0	0	-0.09	-0.59	-6.63	57.66	171.54	853.8	387.05	1103.76	649.86	884.53	461.97	1052.89	429.13
50.917	0	0.13	0.08	0.02	0.11	0.42	0.14	0.72	8.63	8.63	98.56	0.69	13.75	97.16	0.05	0.17	8.63	0.17	20.53	1.77	1.17	5.86	0	0	0.01	3.27	0.16	0.03	4.51	61.35	0	0.24	15.18	0	0	0	-5.7	-4.34	-9.93	55.64	173.5	853.06	387.16	1098.73	643.31	876.8	463.39	1045.69	423.69
50.95	0	0.12	0.07	0.02	0.1	0.42	0.13	0.67	7.7	7.7	98.67	0.72	14.37	95.73	0.07	0.16	7.7	0.17	20.02	1.78	1.12	4.83	0	0	0.01	3.2	0.17	0.04	3.79	59.5	0	0.1	15.48	0	0	0	-3.53	-6.44	-10.18	56.11	170.68	853.14	386.12	1098.02	643.06	877.5	461.64	1043.94	423.82
50.984	0	0.1	0.06	0.02	0.09	0.53	0.11	0.52	5.48	5.48	98.95	0.96	17.7	90.09	0.07	0.17	5.48	0.18	19.97	1.88	1.12	4.44	0	0	0.02	2.98	0.18	0.05	2.91	53.44	0	0.23	17.54	0	0	0	-7.22	-10.97	-10.09	54.99	167.72	853.93	386.84	1094.66	638.46	877.83	460.63	1041.24	422.84
51.017	0	0.1	0.06	0.02	0.09	0.55	0.11	0.46	5.55	5.55	98.9	0.97	18.06	97.58	0.09	0.17	5.55	0.13	20.57	1.95	0.99	5.25	0	0	0.02	2.39	0.2	0.06	2.45	50.55	0	0.37	17.63	0	0	0	-0.14	-3.51	-5.67	57.92	176.6	856.42	384.71	1101.99	642.19	883.15	458.52	1056.91	426.99
51.05	0	0.09	0.05	0.02	0.08	0.68	0.1	0.35	3.41	3.41	98.63	1.14	21.19	98.06	0.1	0.18	3.41	0.15	22.26	1.78	0.76	5.08	0	0	0.03	2.15	0.23	0.07	1.92	43.88	0	0.09	18.75	0	0	0	3.38	-2.38	-8.95	58.94	176.72	855.67	384.79	1103.83	646.01	880.05	464.06	1052.42	425.07
51.084	0	0.09	0.05	0.02	0.07	0.66	0.09	0.28	1.77	1.77	98.68	1.18	21.86	97.94	0.1	0.19	1.77	0.17	21.14	1.34	0.71	6.11	0	0	0.04	2.23	0.26	0.1	1.51	38.86	0	0.12	19	0	0	0	2.38	-2.68	-8.44	58.53	174.6	854.92	385.34	1102.97	646.32	881.02	463.61	1051.48	425.8
51.117	0	0.09	0.05	0.02	0.08	0.52	0.09	0.24	1.74	1.74	98.97	1.05	19.87	98.56	0.1	0.21	1.74	0.16	18.42	1.18	0.63	6.05	0	0	0.06	2.48	0.27	0.13	1.21	35.08	0	0.09	18.17	0	0	0	1.75	0.86	-8.56	58.27	170.97	853.5	386.13	1100.95	646.29	881.33	463.47	1048.16	426.09
51.151	0	0.09	0.05	0.02	0.08	0.42	0.09	0.18	1.51	1.51	99.17	0.92	18.11	97.71	0.11	0.18	1.51	0.15	16.41	1.14	0.69	5.56	0	0	0.08	1.88	0.28	0.31	0.7	28.41	0	0.08	17.26	0	0	0	-1.27	3.24	-7.09	57.07	169.03	850.73	386.26	1097.85	644.5	881.36	462.11	1046.45	425.81
51.184	0	0.09	0.06	0.02	0.08	0.37	0.09	0.15	1.63	1.63	99.25	0.77	16.92	92.12	0.11	0.18	1.63	0.15	17.05	1.27	0.72	6.66	0	0	0.11	2.03	0.28	0.38	0.45	23.62	0	0.43	15.98	0	0	0	-6.93	-9.71	-9.47	54.89	176.58	848.93	385.11	1096.66	643.64	872.06	461.19	1044.33	422.44
51.217	0	0.09	0.06	0.02	0.08	0.38	0.09	0.13	1.53	1.53	99.23	0.77	17.11	95.69	0.09	0.19	1.53	0.15	17.46	1.13	0.8	7.61	0	0.01	0.17	2.18	0.33	0.51	0.38	20.11	0	0.07	16.01	0	0	0	-2.71	-6.49	-7.34	56.32	175.68	850.55	383.28	1102.43	646.27	879.41	461.96	1050.74	423.14
51.251	0	0.1	0.06	0.02	0.08	0.36	0.1	0.1	1.47	1.47	99.28	0.68	16.32	98.28	0.09	0.2	1.47	0.18	18.16	0.93	0.94	8.84	0	0.02	0.28	2.46	0.38	0.71	0.2	13.71	0	0.12	15.08	0	0	0	0.48	-1.77	-7.73	57.84	179.29	852.55	384.94	1103.33	647.34	878.41	464.09	1053.44	425.24
51.284	0	0.1	0.07	0.03	0.08	0.31	0.1	0.09	1.49	1.49	99.37	0.61	14.9	97.21	0.07	0.23	1.49	0.25	17.07	0.86	1.18	10.98	0	0.02	0.63	2.68	0.42	0.93	0.17	11.68	0	0.19	14.39	0	0	0	-0.88	-4.25	-8.26	57.42	172.64	853.14	387.48	1100.43	646.72	880.18	464.64	1048.65	426.9
51.317	0	0.1	0.07	0.02	0.09	0.24	0.1	0.08	1.46	1.46	99.51	0.51	12.7	90.5	0.07	0.21	1.46	0.24	15.16	0.84	1.02	7.72	0	0.03	0.72	3.01	0.43	1	0.13	9.13	0	0.49	13.04	0	0	0	-2.2	-10.73	-8.42	56.56	172.8	852.34	387.29	1097.16	644.26	877.41	463.35	1046.21	426.41
51.351	0	0.1	0.08	0.02	0.09	0.18	0.11	0.07	1.68	1.44	99.64	0.41	10.01	90.72	0.07	0.16	1.44	0.21	13.01	0.86	0.89	4.17	0	0.07	0.9	2.65	0.37	1.68	0.07	5.38	0	0.63	11.47	0	0	0	-3.76	-10.6	-8.67	56.15	171.01	849.54	386.29	1093.29	641.66	874.84	461.77	1041.75	424.5
51.384	0	0.1	0.09	0.02	0.09	0.16	0.11	0.07	1.79	1.48	99.68	0.38	9.05	96.57	0.07	0.12	1.48	0.18	11.96	0.77	0.65	3.33	0	0.07	0.88	2.15	0.34	1.79	0.06	4.69	0	0.45	10.93	0	0	0	-4.4	-5.32	-7.56	56.4	178.7	852.45	385.37	1098.14	641.14	876.06	461.47	1050.75	423.84
51.417	0	0.11	0.1	0.02	0.1	0.13	0.11	0.07	1.73	1.73	99.74	0.33	7.19	97.48	0.06	0.12	1.73	0.18	10.79	0.78	0.61	3.24	0	0.11	1.15	2.22	0.36	1.73	0.05	3.79	0	0.33	9.8	0	0	0	-1.73	-3.73	-8.3	57.01	176.01	851.3	383.36	1101.78	644.26	878.56	464.04	1049.38	421.6
51.451	0	0.11	0.1	0.02	0.1	0.13	0.11	0.06	2.4	1.64	99.74	0.33	6.58	98.73	0.07	0.13	1.64	0.17	11.04	0.66	0.81	5.2	0	0.22	1.45	2.03	0.41	2.4	0.03	2.42	0	0.23	9.39	0	0	0	2.43	-0.23	-8.06	58.73	174.68	852.42	385.71	1101.93	647.28	880.05	465.52	1050.15	425.77
51.484	0	0.12	0.1	0.03	0.1	0.13	0.11	0.06	2.19	1.56	99.75	0.33	6.35	96.61	0.07	0.14	1.56	0.19	10.78	0.65	1.08	10	0	0.27	1.79	2.09	0.44	2.19	0.03	2.28	0	0.22	9.39	0	0	0	-4.51	-5.25	-9.46	55.75	166	854.15	387.3	1099.64	644.61	882.5	462	1044.36	425.16
51.518	0	0.13	0.11	0.04	0.1	0.12	0.12	0.06	3.49	1.38	99.73	0.33	5.05	96.19	0.08	0.15	1.38	0.16	11.08	0.66	1.33	14.38	0	0.6	1.84	2.63	0.46	3.49	0.02	1.67	0	0.15	8.42	0	0	0	-3.1	-5.86	-9.36	56.5	173	853.6	387.25	1098.13	642.98	877.69	463.94	1046.2	424.78
51.551	0	0.13	0.11	0.04	0.1	0.12	0.12	0.06	2.56	1.49	99.74	0.33	5.33	92.92	0.09	0.12	1.49	0.14	11	0.62	1.31	12.95	0	0.79	1.21	2.72	0.46	2.56	0.02	1.56	0	0.22	8.52	0	0	0	-3.53	-9.12	-8.97	55.89	166.93	853.61	386.15	1097.92	642.66	881.2	460.98	1044.11	424.58
51.584	0	0.12	0.11	0.03	0.1	0.11	0.12	0.06	1.69	1.41	99.75	0.33	5.03	95.03	0.09	0.14	1.41	0.12	9.69	0.58	1.13	11.13	0	0.78	1.13	2.51	0.4	1.69	0.02	1.68	0	0.12	8.45	0	0	0	-1.51	-7.25	-8.26	56.94	165.65	852.09	385.23	1096.68	641.91	881.71	461.43	1043.1	424.1
51.618	0	0.13	0.11	0.03	0.1	0.11	0.12	0.06	1.52	1.48	99.75	0.33	4.95	98.17	0.1	0.19	1.52	0.11	10.01	0.63	0.9	11.39	0	1.13	1.06	2.29	0.42	1.52	0.02	1.48	0	0.06	8.26	0	0	0	1.37	-2.09	-9.65	58.32	162.93	852.98	385.54	1095.81	641.11	881.94	462.34	1040.26	423.88
51.651	0	0.13	0.11	0.03	0.1	0.11	0.12	0.06	1.54	1.53	99.75	0.33	4.96	96.71	0.1	0.24	1.53	0.09	10.31	0.68	0.84	10.75	0	1.17	1.31	2.25	0.51	1.54	0.02	1.54	0	0.11	8.2	0	0	0	0.92	-5.1	-9.92	58.19	164.34	853.01	386.27	1093.14	638.69	879.44	463.19	1038.98	423.76
51.684	0	0.13	0.11	0.04	0.1	0.11	0.13	0.06	2.15	1.56	99.74	0.33	4.87	94.24	0.11	0.31	1.57	0.08	10.84	0.71	0.8	12.9	0	1.5	1.17	2.34	0.53	2.15	0.02	1.56	0	0.13	8.1	0	0	0	-2.74	-8.02	-9.69	56.64	161.18	853.1	386.27	1093.25	638.02	881.53	461.92	1037.94	423.02
51.718	0	0.14	0.11	0.04	0.1	0.11	0.13	0.06	2.79	1.74	99.72	0.33	4.53	94.63	0.11	0.28	1.74	0.07	11.89	0.81	0.82	15.11	0	1.89	0.9	2.35	0.4	2.79	0.02	1.75	0	0.11	7.64	0	0	0	-2.19	-7.65	-9.47	56.78	162.82	852.83	385.75	1094.4	639.13	881.26	461.77	1039.4	423.05
51.751	0	0.14	0.11	0.04	0.1	0.11	0.13	0.06	2.78	1.76	99.72	0.33	4.41	94.57	0.11	0.28	1.76	0.06	11.58	0.84	0.85	15.25	0	1.88	0.74	2.31	0.36	2.78	0.02	1.83	0	0.08	7.65	0	0	0	-2.14	-7.71	-9.47	56.85	161.27	852.97	385.64	1093.47	638.06	881.7	461.05	1038.4	422.91
51.785	0	0.14	0.11	0.04	0.1	0.1	0.13	0.06	3.9	1.78	99.71	0.33	3.81	95.35	0.11	0.28	1.78	0.05	11.46	0.82	0.88	15.77	0	1.89	0.85	1.86	0.44	3.9	0.02	1.87	0.01	0.15	7.39	0	0	0	-2.15	-6.89	-9.3	57.09	164.75	853.12	385.96	1092.22	636.21	879.48	461.88	1039.5	422.65
51.818	0	0.14	0.12	0.04	0.11	0.1	0.14	0.06	3.23	1.93	99.71	0.33	3.43	95.37	0.11	0.28	1.93	0.05	10.68	0.81	0.81	15.47	0	2.35	0.93	1.81	0.37	3.23	0.02	2.05	0.01	0.09	7.42	0	0	0	-2.51	-6.88	-10.09	56.57	164.67	852.27	384.74	1094.01	638.19	878.98	460.92	1038.9	421.63
51.851	0	0.15	0.11	0.05	0.1	0.11	0.14	0.06	3.29	1.88	99.71	0.33	3.77	95.78	0.11	0.3	1.88	0.05	10.99	1.01	0.81	16.52	0	2.43	1.1	1.84	0.38	3.29	0.02	2.19	0.01	0.09	7.66	0	0	0	-3.6	-6.39	-8.86	56.46	163.67	852.97	385.07	1093.94	637.22	881.28	459.97	1040.54	422.21
51.885	0	0.14	0.11	0.05	0.1	0.11	0.14	0.06	3.31	1.67	99.71	0.33	4.12	94.04	0.11	0.29	1.67	0.05	10.86	0.91	0.77	17.58	0	3.31	1.21	2.45	0.35	3.26	0.02	2.81	0.01	0.07	8.2	0	0	0	-4.32	-8.21	-9.15	55.9	164.52	854.34	384.38	1096.15	637.82	881.97	458.6	1042.33	421.83
51.918	0	0.14	0.1	0.05	0.1	0.11	0.14	0.06	3.55	1.39	99.72	0.33	4.77	94	0.12	0.29	1.39	0.06	10.66	0.84	0.66	17.9	0	3.55	1.27	2.48	0.29	2.3	0.01	2.75	0.01	0.19	8.61	0	0	0	-2.32	-8.24	-10.5	56.53	168.16	855.26	383.67	1097.57	637.63	879.72	460.95	1042.91	420.35
51.951	0	0.14	0.1	0.05	0.1	0.13	0.14	0.06	3.88	1.29	99.71	0.33	5.34	95.93	0.13	0.31	1.29	0.06	12.11	0.8	0.68	19.41	0	3.88	1.53	2.5	0.26	2.88	0.01	2.72	0.01	0.08	8.78	0	0	0	-3.02	-6.21	-9.18	56.44	166.51	854.1	384.34	1096.5	638.51	880.95	459.23	1043.27	422.1
51.985	0	0.15	0.1	0.06	0.1	0.13	0.15	0.06	4.16	1.26	99.7	0.33	5.13	93.86	0.12	0.35	1.26	0.06	12.53	0.7	0.69	21.25	0	4.16	2.15	2.42	0.33	3.43	0.02	3.02	0.01	0.09	8.73	0	0	0	-2.04	-8.36	-9.5	56.52	169.44	854.09	383.37	1097.87	639.23	879.52	459.83	1044.55	421.38
52.018	0	0.15	0.1	0.07	0.1	0.13	0.16	0.06	4.95	1.16	99.69	0.33	4.81	97.34	0.12	0.36	1.16	0.06	13.25	0.66	0.74	23.11	0	4.95	3.02	2.49	0.35	4	0.01	2.91	0.01	0.07	8.64	0	0	0	-2.35	-4.01	-9.15	56.7	165.68	854.28	383.16	1098.38	639.05	882.7	458.9	1044.01	421.1
52.051	0	0.15	0.1	0.06	0.1	0.13	0.15	0.06	5.13	1.09	99.69	0.33	4.87	96.3	0.11	0.38	1.09	0.07	12.86	0.66	0.81	21.98	0	5.13	2.7	2.42	0.27	3.73	0.01	2.98	0.01	0.06	8.77	0	0	0	-4.44	-5.71	-8.47	56	167.14	854.1	383.65	1097.52	638.13	882.02	458.38	1045.01	421.38
52.085	0	0.15	0.1	0.06	0.1	0.12	0.17	0.06	6.85	1.03	99.66	0.33	3.44	98.19	0.11	0.45	1.03	0.07	11.9	0.6	0.79	19.38	0	6.85	3.17	2.89	0.3	3.63	0.01	2.96	0.01	0.09	8.36	0	0	0	-0.23	-2.02	-8.55	57.63	165.22	852.83	382.66	1097.71	639.43	882.83	459.65	1043.52	421.22
52.118	0	0.13	0.11	0.04	0.1	0.12	0.17	0.06	6.56	1.04	99.66	0.33	3.41	93.76	0.11	0.41	1.04	0.07	11.57	0.54	0.69	13.68	0	6.56	3.31	2.71	0.34	3.22	0.01	2.95	0.01	0.1	8.28	0	0	0	-1.89	-8.45	-9.48	56.74	167.26	852.38	384.94	1092.35	637.12	877.04	459.65	1040.16	422.71
52.152	0	0.12	0.1	0.03	0.1	0.12	0.18	0.06	7.75	0.92	99.65	0.33	3.4	96.89	0.1	0.39	0.92	0.06	11.08	0.54	0.61	9.61	0	7.75	3.12	2.63	0.38	2.43	0.01	2.81	0.01	0.08	8.54	0	0	0	-1.52	-4.81	-7.69	57.18	178.65	852.26	381.24	1099.12	638.47	876.64	460.04	1050.72	419.93
52.185	0	0.12	0.1	0.03	0.1	0.11	0.17	0.06	7.34	0.9	99.66	0.33	3.24	95.59	0.1	0.4	0.9	0.06	10.26	0.51	0.55	7.96	0	7.34	2.65	2.4	0.44	2.28	0.01	2.67	0.01	0.05	8.43	0	0	0	-2.12	-6.62	-9.13	56.72	169.34	852.71	382.71	1095.74	637.4	878.4	458.88	1043.35	420.58
52.218	0	0.11	0.1	0.03	0.1	0.11	0.17	0.06	7.12	0.86	99.67	0.33	3.42	98.68	0.09	0.36	0.86	0.06	9.72	0.43	0.52	6.82	0	7.12	2.16	2.43	0.41	1.64	0.01	2.76	0.01	0.09	8.49	0	0	0	-1.25	-0.45	-7.8	57.2	173.21	852.15	382.51	1098.53	640.1	879.1	459.04	1048.23	421.67
52.252	0	0.11	0.1	0.03	0.1	0.11	0.17	0.06	7.35	0.75	99.67	0.33	3.81	90.59	0.1	0.34	0.75	0.06	10.37	0.45	0.54	6.62	0	7.35	1.61	2.27	0.38	1.6	0.01	2.67	0.01	0.12	8.5	0	0	0	-2.29	-10.68	-8.93	56.51	168.36	852.66	384.26	1093.54	636.95	877.81	459.87	1041.88	422.1
52.285	0	0.11	0.1	0.03	0.1	0.11	0.15	0.06	6.45	0.71	99.69	0.33	4.33	97.51	0.09	0.36	0.71	0.06	10.06	0.4	0.46	6.8	0	6.45	1.04	2.03	0.34	1.35	0.01	2.72	0.01	0.08	8.63	0	0	0	-3.47	-3.67	-6.95	56.63	171.97	854.1	383.72	1097.64	637.82	881.15	458.19	1049.43	422.72
52.318	0	0.11	0.1	0.03	0.1	0.12	0.15	0.06	5.86	0.66	99.7	0.33	5.37	98.46	0.09	0.38	0.66	0.06	11.06	0.37	0.48	8.95	0	5.86	0.83	1.92	0.33	0.89	0.01	2.89	0.01	0.08	8.89	0	0	0	0.27	1.21	-6.86	58.06	168.9	852.73	383.59	1096.55	638.94	881.92	458.81	1047.09	423.51
52.352	0	0.11	0.1	0.03	0.1	0.13	0.15	0.06	5.75	0.54	99.71	0.33	5.84	98.77	0.08	0.36	0.54	0.06	11.6	0.35	0.51	10.16	0	5.75	0.68	1.86	0.32	0.83	0.01	2.77	0.01	0.09	8.99	0	0	0	-1.3	0.06	-7.03	57.3	170.16	852.46	383.25	1096.71	639.01	880.78	457.53	1047.43	423.12
52.385	0	0.12	0.1	0.04	0.1	0.12	0.15	0.06	5.7	0.52	99.71	0.33	5.41	98.62	0.08	0.4	0.52	0.06	10.88	0.33	0.52	13.21	0	5.7	0.71	1.91	0.29	0.8	0.01	2.92	0.01	0.08	8.85	0	0	0	-1.04	0.65	-7.9	57.23	167.51	852.34	383.41	1097.01	640.08	881.38	458.03	1045.15	422.82
52.418	0	0.12	0.1	0.04	0.1	0.13	0.15	0.06	5.16	0.63	99.71	0.33	6.19	94.97	0.08	0.41	0.53	0.06	13.14	0.37	0.63	15.38	0	5.16	0.68	1.93	0.24	0.84	0.01	3.04	0.01	0.11	8.57	0	0	0	-1.93	-7.31	-8.94	56.8	169.11	850.81	384.75	1092.4	638.34	875.93	459.73	1040.99	422.98
52.452	0	0.14	0.1	0.05	0.1	0.13	0.15	0.07	4.84	0.74	99.7	0.33	6.12	96.83	0.08	0.44	0.54	0.07	14.07	0.4	0.74	19.86	0	4.84	0.88	1.77	0.2	1.26	0.02	3.42	0.01	0.11	8.21	0	0	0	-2.55	-4.91	-7.61	56.67	171.72	852.57	383.47	1097.44	639.83	879.53	458.45	1047.51	422.8
52.485	0	0.14	0.11	0.05	0.1	0.12	0.15	0.06	4.77	0.73	99.7	0.33	5.49	96.57	0.08	0.41	0.56	0.07	13.74	0.41	0.73	20.13	0	4.77	0.9	1.76	0.19	1.52	0.01	3.28	0.01	0.4	7.79	0	0	0	-2.01	-5.31	-8.42	57.26	169.58	852.65	383.97	1093.88	636.54	878.13	459.13	1043.6	422.03
52.519	0	0.14	0.11	0.06	0.1	0.1	0.14	0.07	3.95	0.78	99.71	0.33	3.95	97.83	0.08	0.4	0.59	0.08	11.26	0.38	0.78	20.04	0	3.95	1.28	1.81	0.16	1.55	0.02	3.5	0.01	0.47	7.2	0	0	0	4.39	-2.95	-7.9	60.05	174.95	851.05	382.95	1098.29	643.14	877.33	462.21	1048.03	423.87
52.552	0	0.13	0.12	0.04	0.1	0.09	0.14	0.07	3.91	0.84	99.71	0.33	2.72	97.9	0.1	0.36	0.63	0.06	10.14	0.44	0.84	13.92	0	3.91	1.82	2	0.17	2.24	0.02	3.38	0.01	1.21	6.77	0	0	0	2.62	2.8	-8.35	59.54	166.4	846.61	383.6	1091.08	640.61	875.94	460.41	1038.11	423.1
52.585	0	0.13	0.12	0.03	0.1	0.08	0.14	0.06	3.69	1.05	99.72	0.33	1.59	97.72	0.09	0.29	0.75	0.06	8.09	0.49	1.05	9.37	0	3.69	1.79	2.17	0.16	2.06	0.02	3.31	0.01	1.45	6.55	0	0	0	2.23	-3.21	-5.89	59.51	176.46	847.9	383.39	1094.76	642.68	875.24	459.23	1048.54	425.97
52.619	0	0.12	0.12	0.03	0.1	0.07	0.13	0.06	2.99	1.1	99.73	0.33	1.45	97.01	0.07	0.26	0.74	0.05	7.13	0.51	1.1	7.76	0	2.99	1.66	2.33	0.14	1.87	0.02	3.31	0.01	7.1	6.54	0	0	0	1.11	4.6	-7.79	58.57	166.39	838.77	382.38	1085.23	644	868.63	452.19	1032.93	425.91
52.652	0	0.12	0.12	0.03	0.11	0.07	0.13	0.06	2.77	0.99	99.73	0.33	0.89	94.64	0.09	0.27	0.73	0.05	6.06	0.55	0.99	4.85	0	2.77	1.37	2.46	0.15	1.64	0.02	3.36	0.01	2.29	6.23	0	0	0	2.27	7.64	-3.96	59.72	170.36	832.81	383.43	1077.68	641.73	864.51	452.87	1033.17	428.86
52.685	0	0.12	0.12	0.03	0.11	0.07	0.13	0.07	2.17	1.07	99.74	0.33	1.17	90.32	0.09	0.29	0.77	0.05	6.4	0.69	1.07	5.42	0	2.17	1.33	2.96	0.21	1.24	0.02	3.48	0.01	2.24	6.14	0	0	0	-0.17	10.83	-0.91	58.24	165.08	831.15	382.91	1076.71	643.23	869.33	444.7	1034.01	433.17
52.719	0	0.12	0.13	0.03	0.11	0.06	0.13	0.06	1.84	0.96	99.75	0.33	0.7	90.22	0.1	0.29	0.82	0.04	5.7	0.85	0.96	4.66	0	1.84	0.97	3.47	0.25	1.1	0.02	3.28	0.01	0.8	5.77	0	0	0	-0.38	10.89	-1.2	58.35	164.86	832.27	383.48	1075.68	641.67	869.11	444.45	1033.59	433.25
52.752	0	0.12	0.13	0.03	0.11	0.06	0.13	0.06	1.68	1.22	99.74	0.33	0.22	91.79	0.1	0.26	0.91	0.04	5.06	1.03	1.22	5.42	0	1.68	0.91	3.86	0.27	1.2	0.03	3.05	0.02	0.85	5.67	0	0	0	0.83	9.93	0.64	59	164.44	832.5	384.92	1074.6	643.56	871.05	440.82	1035.48	439.06
52.786	0	0.13	0.13	0.04	0.11	0.05	0.13	0.06	1.83	1.83	99.73	0.33	0	93.69	0.1	0.28	1.09	0.03	4.28	1.44	2.02	8.97	0	1.83	0.75	5.37	0.35	1.7	0.03	2.72	0.02	0.75	5.18	0	0	0	-0.51	8.51	1.64	58.75	165.85	834.91	384.75	1076.55	640.92	873.79	441.29	1039.62	438.7
52.819	0	0.13	0.14	0.03	0.11	0.05	0.13	0.06	1.93	1.78	99.72	0.33	0	94.63	0.11	0.3	1.24	0.04	4.41	1.73	1.85	7.19	0	1.78	0.65	6.24	0.34	1.93	0.03	2.77	0.03	0.97	4.66	0	0	0	-0.27	7.66	1.72	58.56	168.04	837.06	380.99	1084.27	641.74	877.78	441.77	1045.66	434.56
52.852	0	0.14	0.14	0.04	0.11	0.05	0.13	0.06	2.2	1.72	99.72	0.33	0	95	0.12	0.32	1.19	0.04	5.04	1.83	1.68	8.93	0	1.72	0.76	6.61	0.38	2.2	0.03	2.84	0.03	1.78	4.69	0	0	0	2.38	7.28	2.12	59.39	166.45	842.17	378.92	1090.18	641.32	884.56	440.57	1050.87	433.64
52.886	0	0.14	0.14	0.03	0.11	0.05	0.13	0.06	1.54	1.54	99.71	0.33	0	97.39	0.15	0.24	1.54	0.03	5.47	2.13	1.14	7.88	0	1.48	0.69	7.25	0.34	1.35	0.04	2.62	0.04	1.15	4.3	0	0	0	-1.11	-3.9	-1.23	57.7	174.43	856.75	379.29	1106.12	642.42	891.34	444.22	1065.13	429.31
52.919	0	0.14	0.14	0.03	0.11	0.06	0.13	0.06	1.48	1.48	99.71	0.33	0	98.71	0.1	0.17	1.48	0.03	6.18	1.99	0.65	5.37	0	1.29	0.58	7.47	0.27	0.83	0.03	2.32	0.05	0.48	4.45	0	0	0	-4.15	0.32	0.44	56.31	172.25	863.34	380.89	1116.02	646.62	902.89	443.37	1074.8	432.61
52.952	0	0.13	0.14	0.03	0.11	0.06	0.13	0.06	1.3	1.3	99.72	0.33	0.76	98.62	0.07	0.13	1.3	0.03	7.65	1.21	0.44	4.89	0	1.17	0.54	7.29	0.25	0.52	0.04	2.05	0.05	0.4	4.66	0	0	0	0.11	0.64	-0.22	57.14	176.49	870.02	382.14	1125.85	653.41	908.07	445.63	1084.31	436.12
52.986	0	0.12	0.14	0.03	0.11	0.07	0.13	0.06	1.32	1.32	99.73	0.33	1.72	96.33	0.05	0.1	1.32	0.02	8.83	0.93	0.45	4.26	0	0.87	0.56	8.34	0.27	0.47	0.04	1.65	0.06	2.51	5	0	0	0	1.42	-5.66	-0.24	57.41	171.11	880.91	383.59	1136.09	655.37	921.2	447.15	1092.04	437.53
53.019	0	0.12	0.14	0.02	0.11	0.07	0.13	0.06	1.24	1.24	99.73	0.33	2.02	95.37	0.04	0.08	1.24	0.02	9.32	0.69	0.47	2.66	0	0.84	0.55	8.25	0.3	0.68	0.05	1.5	0.06	1.84	5.09	0	0	0	0.27	-6.87	-1.18	56.99	176.89	886.56	382.14	1143.62	655.33	923.57	447.08	1100.06	435.2
53.052	0	0.12	0.14	0.02	0.11	0.06	0.13	0.06	1.36	1.36	99.72	0.33	0.33	95.44	0.03	0.06	1.36	0.03	5.84	0.39	0.64	2.02	0	0.56	0.44	7.65	0.21	0.5	0.06	1.47	0.06	3.92	4.87	0	0	0	4	-6.79	-3.74	58.6	188.08	890.3	378.75	1147.54	652.18	918.23	449.86	1105.23	429.66
53.086	0	0.12	0.13	0.02	0.11	0.06	0.12	0.06	1.2	1.2	99.73	0.33	0.4	96.38	0.02	0.05	1.2	0.02	4.81	0.29	1.05	2.65	0	0.36	0.31	6.99	0.21	0.24	0.1	1.63	0.06	4.59	5.29	0	0	0	6.94	-5.59	-3.31	61.12	176.14	898.41	384	1149.73	653.38	930.27	451.94	1105.66	435.69
53.119	0	0.11	0.13	0.02	0.11	0.06	0.12	0.06	1.18	1.18	99.74	0.33	0.58	94.79	0.02	0.05	1.18	0.02	4.31	0.23	1.06	2.58	0	0.31	0.23	6.3	0.21	0.1	0.14	1.9	0.05	1.46	5.59	0	0	0	-1.45	-7.5	-3.56	56.85	177.73	895.26	382.69	1148.89	651.05	927.2	450.83	1103.81	430.92
53.153	0	0.12	0.13	0.03	0.11	0.07	0.12	0.06	1.26	1.26	99.75	0.33	2.07	94.92	0.01	0.05	1.26	0.02	7.54	0.2	1.71	7.28	0	0.25	0.23	5.32	0.26	0.02	0.22	1.99	0.05	1.18	5.98	0	0	0	-1.8	-7.36	-3.54	56.5	173.29	893.52	379.35	1148.86	650.4	928.66	446.37	1100.99	428.17
53.186	0	0.12	0.12	0.03	0.11	0.08	0.12	0.06	1.2	1.2	99.75	0.33	2.92	95.35	0.01	0.06	1.2	0.02	8.79	0.23	1.64	6.82	0	0.22	0.26	3.91	0.3	0.03	0.28	2.35	0.05	0.58	6.22	0	0	0	0.45	-6.89	-3.96	57.21	175.44	894.25	378.74	1149.79	650.92	927.66	445.44	1102.35	429.17
53.219	0	0.12	0.12	0.03	0.11	0.09	0.12	0.06	1.31	1.31	99.76	0.33	4.31	97.9	0.02	0.07	1.31	0.02	11.43	0.35	1.54	8.33	0	0.18	0.23	3.59	0.3	0.03	0.37	3.17	0.04	1.84	6.47	0	0	0	1.8	-2.78	-3.61	58.64	179.27	891.98	379.75	1142.62	646.18	921.55	446.66	1099.97	429.2
53.253	0	0.12	0.12	0.03	0.1	0.11	0.12	0.07	1.2	1.2	99.76	0.33	5.77	95.39	0.02	0.09	1.2	0.02	12.61	0.41	1.39	9.06	0	0.14	0.17	2.54	0.3	0.03	0.59	4.97	0.04	1.33	7.25	0	0	0	-4.49	-6.86	-2.9	56.26	176.82	889.69	378.95	1140.78	644.48	921.51	442.44	1097.71	427.61
53.286	0	0.12	0.11	0.03	0.1	0.12	0.12	0.07	1.23	1.23	99.76	0.33	6.79	95.87	0.03	0.11	1.23	0.02	13.52	0.55	1.09	9.2	0	0.12	0.11	2.22	0.32	0.03	0.74	6.38	0.04	2.04	7.72	0	0	0	-4.34	-6.27	-3.02	56.37	177.54	887.87	378.8	1139.21	644.48	919.26	441.98	1096.25	428.1
53.319	0	0.12	0.1	0.03	0.1	0.13	0.11	0.08	1.23	1.23	99.73	0.33	7.77	96.36	0.04	0.13	1.23	0.01	13.19	0.86	0.95	10.24	0	0.09	0.07	1.75	0.49	0.02	1.09	8.7	0.03	2.75	8.7	0	0	0	0.02	-5.62	-2.93	57.74	176.42	886.49	378.43	1138.28	646.19	918.82	442.67	1094.74	429.36
53.353	0	0.11	0.09	0.03	0.1	0.17	0.11	0.09	1.21	1.21	99.65	0.37	10.26	95.3	0.05	0.12	1.21	0.01	13.41	1.12	0.76	8.14	0	0.05	0.06	1.28	0.61	0.03	1.93	11.24	0.02	1.54	10.87	0	0	0	-1.47	-6.96	-3.59	57.16	174.72	885.45	377.95	1137.38	645.56	917.91	442.78	1091.95	427.44
53.386	0	0.11	0.08	0.03	0.09	0.21	0.1	0.1	1.25	1.25	99.57	0.44	12.04	95.72	0.07	0.13	1.25	0.01	15.02	1.46	0.86	8.12	0	0.05	0.05	1.17	0.72	0.02	2.34	13.31	0.02	1.25	11.97	0	0	0	0.91	-6.46	-4.36	58.24	176.53	886.99	378.96	1137.05	644.56	916.63	445.94	1092.23	427.77
53.419	0	0.11	0.07	0.03	0.09	0.26	0.1	0.11	1.28	1.28	99.48	0.54	13.8	95.42	0.08	0.14	1.28	0.01	15.66	1.81	1.01	6.93	0	0.03	0.04	1.09	0.87	0.02	3.26	16.54	0.02	0.75	13.44	0	0	0	-1.47	-6.81	-4.77	57.26	174.74	884.68	377.89	1135.97	644.2	915.58	446.19	1088.96	424.47
53.453	0	0.11	0.07	0.03	0.09	0.31	0.1	0.18	1.55	1.55	99.39	0.64	15.09	96.54	0.08	0.13	1.55	0.01	16.04	2.05	1.08	5.79	0	0.02	0.03	0.91	0.88	0.02	6.33	27.55	0.01	0.72	14.67	0	0	0	0.5	-5.36	-5.93	57.94	176.17	882.89	377.26	1134.52	644.27	911.86	447.99	1086.26	423.06
53.486	0	0.11	0.06	0.02	0.09	0.34	0.09	0.2	1.54	1.54	99.32	0.71	16.07	97.03	0.08	0.12	1.54	0.01	16.56	2.05	1.08	4.3	0	0.02	0.02	0.85	0.89	0.02	6.47	30.35	0.01	0.58	15.38	0	0	0	1.49	-4.57	-5.09	58.43	176.29	881.25	379.23	1130.41	643.95	909.9	448.19	1084.8	426.09
53.52	0	0.12	0.06	0.02	0.1	0.35	0.09	0.45	1.81	1.81	99.09	0.81	16.36	96.14	0.07	0.11	1.81	0.02	15.11	2.36	0.96	2.98	0	0.01	0.02	0.65	0.78	0.03	11.58	50.39	0.01	0.54	16.31	0	0	0	1.12	-5.93	-5.5	58.09	184.51	876.96	376.78	1130.73	643.53	903.49	452.97	1085.3	421.47
53.553	0	0.11	0.05	0.02	0.09	0.53	0.08	0.64	1.87	1.87	98.72	1.24	20.22	98.66	0.06	0.11	1.87	0.02	16.65	2.74	0.97	3.4	0	0.01	0.03	0.59	0.72	0.04	12.71	58.64	0.01	0.93	19.38	0	0	0	2.96	-0.5	-7.61	58.98	176.47	873.85	378.62	1123.76	642.28	900.56	455.19	1073.69	421.01
53.586	0	0.1	0.05	0.02	0.09	0.46	0.09	0.55	1.93	1.93	98.9	1.09	18.79	96.82	0.06	0.09	1.93	0.03	15.64	2.59	0.99	2.61	0	0.01	0.04	0.62	0.52	0.07	9.9	55.19	0.01	0.18	18.47	0	0	0	1.35	-4.92	-6.45	57.71	179.88	873.19	378.27	1128.27	647.07	901.83	455.22	1078.66	422.28
53.62	0	0.09	0.04	0.02	0.08	0.59	0.08	0.65	1.82	1.82	98.69	1.38	21	98.52	0.05	0.09	1.82	0.04	16.97	2.58	1.26	2.78	0	0.01	0.04	0.64	0.42	0.08	7.69	59.26	0.01	0.15	20.08	0	0	0	0.85	1	-6.8	57.69	176.91	869.84	381.25	1122.42	647.64	898.45	455.78	1072.61	424.77
53.653	0	0.09	0.04	0.02	0.08	0.73	0.08	0.58	1.71	1.71	98.54	1.41	22.62	97.24	0.04	0.09	1.71	0.04	20.43	2.56	1.43	3.09	0	0.01	0.06	0.72	0.37	0.1	6.63	56.5	0.01	0.09	20.25	0	0	0	0.9	-4.2	-6.37	57.51	177.82	868.03	381.39	1122.58	649.9	897.56	457.07	1072.57	425.57
53.686	0	0.08	0.04	0.02	0.07	0.73	0.08	0.56	1.67	1.67	98.55	1.53	22.78	98.29	0.05	0.1	1.67	0.05	19.39	2.3	1.34	2.6	0	0.01	0.06	0.77	0.26	0.08	5.13	55.59	0	0.2	20.76	0	0	0	-2.06	-1.75	-6.74	56.53	172.69	866.67	383.13	1116.62	646.55	896.2	455.15	1066.38	425.84
53.72	0	0.08	0.04	0.02	0.07	1.1	0.08	0.48	1.55	1.55	97.8	1.97	26.23	96.53	0.05	0.11	1.55	0.05	23.64	2.15	1.56	3.92	0	0.01	0.1	0.96	0.29	0.08	3.99	51.77	0	0.1	22.35	0	0	0	-2.44	-5.37	-6.61	56.22	179.82	865.53	381.49	1120.55	649.31	893.87	456.82	1070.75	424.41
53.753	0	0.08	0.04	0.02	0.07	0.79	0.08	0.42	1.28	1.28	98.41	1.88	24.09	98.1	0.04	0.14	1.28	0.06	18.39	1.43	0.99	3.34	0	0.01	0.1	0.91	0.31	0.08	3.23	48.77	0	0.19	22.07	0	0	0	1.7	2.28	-5.5	58.32	175.09	864.64	385.11	1114.33	648.27	894.41	458.29	1067.1	429.39
53.787	0	0.08	0.04	0.02	0.07	0.45	0.07	0.35	1.23	1.23	99.11	1.58	19.33	97.31	0.05	0.13	1.23	0.05	10.3	1.18	1.41	6.96	0	0.01	0.11	1.2	0.38	0.17	2.2	43.94	0	0.15	20.98	0	0	0	-2.17	4.05	-6.54	59.96	177.03	871.25	384.94	1111.43	636	893.37	452.59	1068.78	428.65
53.82
53.853
53.887
53.92
53.953
53.987
54.02
54.053
54.087
54.12
54.154
54.187
54.22
54.254
54.287
54.32
54.354
54.387
54.42
54.454
54.487
54.521
54.554
54.587
54.621
54.654
54.687
54.721
54.754
54.788
54.821
54.854
54.888
54.921
54.954
54.988
55.021
55.054
55.088
55.121	0	0.03	0.01	0.01	0.04	6.12	0.03	2.19	1.14	0.64	87.76	40.41	42.8	87.67	0.64	3.44	0.28	0.69	11.67	0.39	5.7	4.78	0	0.13	0.53	82.78	0.17	1.14	6.45	84.05	0.11	0.09	44.25	0	0	0	-8.05	-12.19	2.38	54.18	186.09	884.43	368.58	1185.36	687.63	943.44	433.53	1129.53	432.14
55.155	0	0.05	0.01	0.02	0.05	2.34	0.04	0.88	0.37	0.3	95.31	15.98	33.26	95.02	0.3	1.05	0.28	0.36	9.63	0.19	7.13	2.11	0	0.06	0.27	62.81	0.21	0.37	12.17	64.91	0.05	0.1	36.34	0	0	0	-5.19	-7.26	0.67	54.28	177.27	893.39	364.65	1182.77	673.24	948.7	426.37	1125.96	427.98
55.188	0	0.04	0.01	0.01	0.04	3.44	0.03	0.38	0.23	0.27	93.13	23.94	37.06	89.86	0.27	0.42	0.18	0.21	10.41	0.14	7.05	1.79	0	0.03	0.17	14.3	0.45	0.23	8.01	45.13	0.01	0.17	39.47	0	0	0	-4.46	-11.09	4.34	54.33	176.16	898.6	367.35	1178.77	666.37	954.96	423.2	1130.88	432.4
55.221	0	0.03	0.01	0.01	0.03	6.45	0.03	0.24	0.23	0.19	87.11	42.28	43.41	92.37	0.19	0.29	0.15	0.12	11.71	0.1	6.56	1.8	0	0.04	0.23	6.2	0.79	0.21	5.78	35.12	0.01	0.24	44.73	0	0	0	-6.17	-9.53	3.06	54.01	172.54	898.34	365.61	1176.2	661.02	953.55	421.04	1125.88	429.53
55.255	0	0.03	0.01	0.01	0.03	4.21	0.03	0.18	0.23	0.16	91.58	29.4	39.77	83.49	0.16	0.26	0.15	0.09	10.69	0.1	5.4	1.37	0	0.03	0.23	3.53	0.86	0.11	4.29	27.96	0.01	0.21	41.22	0	0	0	-3.85	-13.89	2.37	54.29	170.83	901.6	366.85	1173.21	656.8	953.45	423.58	1124.22	428.06
55.288	0	0.03	0.01	0.01	0.03	4.14	0.03	0.15	0.26	0.16	91.73	27.87	40.07	80.76	0.12	0.19	0.16	0.07	11.29	0.12	4.14	1.68	0	0.03	0.26	2.12	0.8	0.09	3.71	24.05	0.01	0.18	40.75	0	0	0	-4.49	-14.83	1.44	54.31	170.34	901.54	365.06	1170.98	652.44	951.24	422.62	1121.57	424.26
55.321	0	0.04	0.01	0.01	0.04	2.74	0.04	0.13	0.23	0.17	94.53	19.37	36.63	81.72	0.1	0.16	0.17	0.06	9.57	0.12	3.2	1.54	0	0.03	0.23	1.02	0.57	0.06	3.04	21.03	0	0.15	37.79	0	0	0	-2.77	-14.51	0.32	54.82	172.43	902.79	363.19	1171.09	648.27	949.34	421.73	1121.76	423.77
55.355	0	0.04	0.01	0.01	0.04	2.35	0.04	0.15	0.2	0.18	95.3	16.46	35.43	71.69	0.09	0.14	0.18	0.06	9.24	0.14	2.64	1.54	0	0.02	0.2	0.64	0.47	0.03	3.51	23.81	0	0.17	36.56	0	0	0	-0.65	-17.35	-0.98	55.14	160.26	904.07	364.55	1165.03	642.28	951.38	422.48	1111.64	424.13
55.388	0	0.04	0.01	0.01	0.04	2.3	0.04	0.16	0.22	0.22	95.4	15.14	35.02	87.35	0.07	0.08	0.22	0.04	10.07	0.16	2.88	1.84	0	0.02	0.13	0.54	0.44	0.02	3.89	24.67	0	0.46	35.94	0	0	0	-3.55	-12.34	0.1	55.54	165.33	905.72	365.84	1161.58	636.81	949.43	421.23	1114.74	424.18
55.421	0	0.04	0.01	0.01	0.04	2.87	0.04	0.17	0.3	0.3	94.25	16.73	36.76	94.88	0.07	0.05	0.3	0.03	12.65	0.26	3.09	2.78	0	0.02	0.12	0.55	0.39	0.01	4.5	26.81	0	0.63	36.68	0	0	0	-2.26	-7.41	-1.02	56.9	170.15	905.97	364.78	1162.99	637.69	946.47	423.74	1116.6	421.15
55.455	0	0.04	0.01	0.01	0.04	3.66	0.04	0.18	0.36	0.36	92.68	16.33	38.39	96.25	0.06	0.04	0.36	0.03	17.4	0.42	3.49	4.88	0	0.02	0.13	0.54	0.31	0.01	5.04	28.68	0	0.42	36.5	0	0	0	-0.24	-5.78	-0.36	57.92	170.62	907.23	364.5	1163.36	637.29	947.95	423.15	1118.57	421.88
55.488	0	0.05	0.01	0.02	0.04	3.27	0.04	0.23	0.47	0.47	93.46	14.01	36.87	96.4	0.06	0.03	0.47	0.03	17.59	0.85	4.33	6.77	0	0.02	0.09	0.57	0.2	0.01	5.95	34.01	0	0.58	35.38	0	0	0	3.63	-5.56	-2.41	59.51	172.46	908.38	365.16	1162.74	636.09	944.6	427.86	1116.94	421.54
55.522	0	0.05	0.01	0.02	0.04	2.94	0.05	0.24	0.58	0.58	94.12	12.48	35.44	90.42	0.07	0.02	0.58	0.03	17.28	1.48	5.19	5.28	0	0.02	0.07	0.56	0.14	0.01	6.23	35	0	1.58	34.55	0	0	0	0.71	-10.77	-2.14	57.6	174.2	908.69	366.63	1163.07	636.02	944.16	428.01	1118.28	423.07
55.555	0	0.06	0.02	0.02	0.05	1.81	0.05	0.24	0.63	0.63	96.38	8.61	31.47	93.31	0.08	0.03	0.63	0.03	13.58	1.78	4.37	4.52	0	0.02	0.05	0.51	0.09	0.01	6.66	34.9	0	0.21	31.97	0	0	0	2.75	-8.83	-4.45	58.36	170.23	906.85	367.52	1161.63	636.66	941.65	431.61	1111.71	424.17
55.588	0	0.06	0.02	0.02	0.05	1.14	0.05	0.25	0.69	0.69	97.72	6.32	27.74	96.53	0.1	0.02	0.69	0.03	9.38	2.38	3.7	2.73	0	0.01	0.04	0.45	0.09	0.01	7.07	35.68	0	1.56	29.89	0	0	0	0.67	-5.36	-3.29	57.86	166.82	903.45	367.37	1156.47	636.18	940.87	429.35	1107.51	421.74
55.622	0	0.06	0.02	0.01	0.06	0.93	0.05	0.22	0.75	0.75	98.14	5.21	26.35	97.4	0.12	0.02	0.75	0.03	8.27	2.33	2.63	1.86	0	0.01	0.03	0.28	0.09	0.01	6.83	32.82	0	1.31	28.62	0	0	0	3.39	-3.87	-3.93	59.22	168.68	900.64	366.43	1153.32	635.11	936.14	430.33	1104.57	421.1
55.655	0	0.07	0.03	0.02	0.06	0.62	0.06	0.21	0.84	0.84	98.76	3.53	22.88	89.44	0.11	0.02	0.84	0.05	6.07	2.16	2.16	1.8	0	0.01	0.03	0.31	0.08	0.01	6.94	32.44	0	1.5	26.08	0	0	0	2.49	-11.32	-5.96	58.32	168.8	897.71	365.58	1149.52	633.32	930.15	434.04	1097.92	415.45
55.688	0	0.07	0.03	0.02	0.06	0.53	0.06	0.22	1.05	1.05	98.94	2.8	21.4	97.96	0.11	0.02	1.05	0.05	6.18	1.87	1.76	2.34	0	0.01	0.03	0.22	0.11	0.02	5.8	32.93	0	3.45	24.59	0	0	0	7.75	2.64	-5.55	63.38	181.04	893.97	369.74	1137.97	628.91	917.07	440.56	1096.6	417.27
55.722	0	0.09	0.04	0.02	0.07	0.35	0.07	0.28	1.75	1.75	99.3	1.5	17.17	96.95	0.09	0.03	1.75	0.05	6.76	1.61	1.54	4.14	0	0.01	0.03	0.23	0.13	0.04	6.14	38.93	0	3.72	20.62	0	0	0	5.58	-4.71	-8.04	61.78	171.39	886.92	370.26	1130.72	628.74	912.12	443.03	1081.25	415.31
55.755	0	0.09	0.04	0.02	0.08	0.32	0.07	0.29	2.05	2.05	99.35	1.4	16.33	97.8	0.09	0.02	2.05	0.04	6.2	1.21	1.51	6.42	0	0.01	0.03	0.23	0.17	0.03	5.95	39.91	0	1.86	20.2	0	0	0	1.94	-3.04	-8.36	60.94	169.72	883.99	372.04	1123.84	624.18	908.8	447.7	1074.52	411.07
55.789	0	0.11	0.05	0.03	0.09	0.28	0.09	0.39	3.37	3.37	99.23	1.04	14.26	98.77	0.09	0.02	3.37	0.03	7.95	1.08	1.33	10.06	0	0.01	0.03	0.23	0.23	0.02	6.84	46.64	0	1.14	18.13	0	0	0	-0.4	-0.09	-6.59	60.14	168.59	878.42	372.44	1118.75	624.04	906.2	445.97	1071.36	412.12
55.822	0	0.12	0.06	0.03	0.09	0.26	0.09	0.45	4.79	4.79	99.1	0.95	12.64	97.02	0.08	0.02	4.79	0.02	7.54	1.19	1.32	9.65	0	0.01	0.02	0.28	0.38	0.02	7.14	50.38	0	0.62	17.47	0	0	0	-0.09	4.58	-7.55	60.1	170.62	876.08	372.63	1116.72	623.97	901.99	447.52	1068.66	411.03
55.855	0	0.12	0.06	0.03	0.09	0.27	0.09	0.41	4.97	4.97	99.18	0.94	12.64	96.05	0.08	0.02	4.97	0.02	8.24	1.23	1.56	10.86	0	0.01	0.02	0.29	0.54	0.01	6.44	47.94	0	0.9	17.37	0	0	0	5.21	6.04	-10.43	62.16	167.86	875.7	375.54	1112.05	624.12	897.77	452.4	1060.84	412.61
55.889	0	0.14	0.07	0.04	0.1	0.26	0.11	0.45	6.52	6.52	99.1	0.8	11.27	97.86	0.07	0.02	6.52	0.01	10.08	1.55	1.81	14.82	0	0	0.02	0.34	0.78	0.02	5.83	50.2	0	0.69	16.22	0	0	0	0.46	2.87	-8.89	60.58	168.4	869.73	375.45	1107.22	623.51	893.94	451.31	1057.72	412.14
55.922	0	0.15	0.07	0.05	0.1	0.23	0.11	0.43	6.53	6.53	99.13	0.67	9.92	98.15	0.07	0.02	6.53	0.01	10.24	1.87	2.02	18.4	0	0	0.02	0.34	1.15	0.02	5.29	49.44	0	0.84	14.96	0	0	0	4.36	2.14	-9.54	61.97	169.47	870.91	376.65	1106.1	622.96	892.76	454.49	1057.13	413.22
55.955	0	0.18	0.07	0.08	0.1	0.27	0.11	0.43	6.58	6.58	99.14	0.67	11.12	98.57	0.08	0.02	6.58	0.01	13.5	2.37	2.48	28.74	0	0	0.01	0.33	0.96	0.02	5.34	49.25	0	1.18	15	0	0	0	2.3	0.84	-9.32	61.48	169.53	867.36	379.29	1096.22	618.93	885.82	453.22	1051.05	415.26
55.989	0	0.19	0.08	0.09	0.1	0.27	0.13	0.4	7.2	7.2	99.21	0.56	10.24	97.04	0.11	0.03	7.2	0.01	15.53	2.98	2.54	29	0	0	0.01	0.29	0.98	0.02	4.58	47.27	0	2.14	13.7	0	0	0	-0.74	4.54	-10.49	59.83	166.61	860.68	380.86	1090.97	621.3	880.27	454.28	1042.25	415.3
56.022	0	0.19	0.08	0.08	0.1	0.28	0.13	0.38	7.42	7.42	99.23	0.56	10.59	97.87	0.11	0.03	7.42	0.01	16.43	3.33	2.41	27.42	0	0	0.01	0.28	1.03	0.03	4.42	46.41	0	0.96	13.72	0	0	0	3.31	2.85	-10.7	61.48	169.25	858.4	381.62	1090.99	625.19	877.59	458.34	1041.7	416.99
56.055	0	0.18	0.08	0.06	0.1	0.34	0.13	0.41	7.4	7.4	99.18	0.54	12	98.07	0.1	0.03	7.4	0.01	20.3	3.48	2.53	23.31	0	0	0.01	0.26	1.04	0.04	4.18	48.01	0	1.11	13.54	0	0	0	0.41	2.35	-10.33	59.52	171.68	854.2	382.22	1089.69	627.64	874	459.54	1040.35	417.11
56.089	0	0.15	0.08	0.03	0.1	0.4	0.13	0.45	8.32	8.32	99.09	0.66	13.26	96.71	0.09	0.04	8.32	0.01	20.42	3.65	1.97	12.58	0	0	0.01	0.27	1.17	0.06	3.36	50.43	0	1.07	14.92	0	0	0	3.59	5.09	-10.4	60.47	168.77	850.15	383.15	1088.91	633.22	873.24	461.56	1036.69	419.52
56.122	0	0.14	0.07	0.02	0.1	0.41	0.13	0.43	7.86	7.86	99.14	0.7	13.79	98.51	0.08	0.05	7.86	0.01	19.95	3.71	1.82	7	0	0	0.01	0.27	1.04	0.1	3.23	49.25	0	1.09	15.33	0	0	0	2.76	1.03	-9.72	59.87	169.65	847.47	384.88	1085.93	634.93	870.44	462.25	1035.26	422.04
56.156	0	0.13	0.07	0.02	0.1	0.4	0.13	0.46	8.48	8.48	99.08	0.78	13.44	98.71	0.06	0.06	8.48	0.01	17.76	3.7	1.65	3.77	0	0	0.01	0.24	0.78	0.09	2.99	50.91	0	0.51	16.11	0	0	0	2.83	-0.29	-9.55	59.57	172.75	844.93	384.39	1085.63	636.59	867.5	463.07	1035.26	421.88
56.189	0	0.12	0.07	0.02	0.09	0.37	0.12	0.44	7.54	7.54	99.13	0.81	13.62	98.09	0.05	0.08	7.54	0.02	16.02	3.47	1.36	3.48	0	0	0.01	0.25	0.61	0.07	2.88	49.53	0	0.28	16.38	0	0	0	-0.06	-2.31	-10.06	57.75	170.22	844.57	385.29	1088.19	640.23	869.46	464.03	1034.48	422.26
56.222	0	0.11	0.07	0.02	0.09	0.33	0.11	0.36	6.46	6.46	99.29	0.8	13.37	98.74	0.04	0.09	6.46	0.02	14.28	2.29	1.28	2.65	0	0	0.01	0.3	0.62	0.1	2.44	44.69	0	0.23	16.29	0	0	0	-0.32	0.18	-10.81	57.22	173.82	840.91	384.2	1089.72	643.93	865.73	465.56	1033.7	420.82
56.256	0	0.1	0.06	0.02	0.09	0.32	0.1	0.25	4.92	4.92	99.35	0.84	14.15	98.49	0.04	0.12	4.92	0.03	13.18	1.66	1.08	3.23	0	0	0.02	0.38	0.59	0.13	1.89	36.46	0	0.14	16.62	0	0	0	-0.42	1.11	-11.68	57.21	173.27	840.85	386.05	1088.43	643.56	864.81	469.11	1031.26	420.98
56.289	0	0.1	0.07	0.02	0.09	0.26	0.1	0.21	5	5	99.48	0.73	12.19	98	0.04	0.15	5	0.04	11.19	1.51	1	3.03	0	0	0.03	0.49	0.44	0.24	1.54	32.11	0	0.43	15.59	0	0	0	-0.77	-2.53	-11.43	57.48	170.77	842.03	388.69	1084.83	641.23	865.28	470.67	1029.29	423.07
56.322	0	0.1	0.07	0.02	0.09	0.27	0.1	0.18	4.36	4.36	99.46	0.75	12.78	98.7	0.04	0.21	4.36	0.06	11.54	1.34	1.25	4.14	0	0	0.04	0.62	0.37	0.44	1.35	28.05	0	0.24	15.83	0	0	0	-1.55	-0.34	-11.78	57.18	168.08	841.48	392.11	1080.97	642.36	863.52	469.52	1026.14	427.03
56.356	0	0.1	0.06	0.02	0.08	0.32	0.09	0.16	3.18	3.18	99.36	0.83	14.49	97.14	0.04	0.26	3.18	0.08	13.11	1.24	1.67	6.99	0	0.01	0.07	1	0.37	0.91	1.09	24.92	0	0.28	16.5	0	0	0	-6.39	-4.37	-9.98	55.21	173.71	841.09	389.39	1088.57	645.76	866.28	469.15	1034.13	424.38
56.389	0	0.1	0.06	0.03	0.08	0.37	0.1	0.14	3.53	3.53	99.27	0.84	14.81	97.19	0.05	0.26	3.53	0.08	15.35	1.55	2.75	10.67	0	0.01	0.19	1.27	0.42	1.35	0.86	22.16	0	0.31	16.63	0	0	0	-6.3	-4.28	-10.15	55.59	172.42	843.5	393.95	1086.75	645.42	867.31	473.57	1033.53	427.75
56.422	0	0.1	0.06	0.03	0.08	0.37	0.1	0.12	3.23	3.23	99.26	0.79	14.98	96.49	0.06	0.26	3.23	0.09	16.62	1.29	2.63	10.34	0	0.02	0.33	1.61	0.47	1.48	0.69	18.46	0	0.1	16.14	0	0	0	-6.82	-5.43	-9.77	55.34	174.18	846.16	389.41	1090.27	642.93	869.12	466.31	1038.3	424.84
56.456	0	0.1	0.06	0.03	0.08	0.33	0.1	0.11	3.09	3.09	99.33	0.74	13.95	97.9	0.07	0.27	3.09	0.08	15.53	1.29	2.67	10.82	0	0.04	0.64	2.46	0.48	2.03	0.47	15.03	0	0.26	15.73	0	0	0	0.2	-2.8	-11.84	57.93	166.89	847.72	392.14	1087.53	642.74	870.91	471.95	1031.63	426.99
56.489	0	0.1	0.06	0.03	0.08	0.3	0.1	0.1	2.8	2.8	99.41	0.74	13.5	96.96	0.07	0.31	2.8	0.08	13.49	1.31	1.98	10.24	0	0.04	0.84	2.64	0.51	1.63	0.42	14.3	0	0.15	15.66	0	0	0	-6.34	-4.69	-9.05	55.71	176.17	845.57	390.29	1089.46	643.21	868.24	467.42	1039.48	426.04
56.523	0	0.1	0.06	0.03	0.08	0.25	0.09	0.09	2.04	2.04	99.5	0.7	12.62	98.18	0.07	0.32	2.04	0.07	11.03	1.28	1.52	9.09	0	0.1	1.1	4.15	0.49	1.7	0.23	9.94	0	0.18	15.33	0	0	0	-7.64	-2.07	-8.53	55.18	174.38	848.02	388.88	1095.52	645.33	874.2	465.45	1043.87	425.22
56.556	0	0.1	0.07	0.03	0.08	0.25	0.1	0.08	2.22	1.68	99.51	0.65	12.32	97.19	0.08	0.38	1.68	0.09	11.99	1.12	1.73	8.3	0	0.16	1.62	5.44	0.58	2.22	0.15	7.17	0	0.18	14.8	0	0	0	-3.54	-4.28	-10.45	56.01	173.08	850.88	387.3	1097.69	645.39	874.87	464.87	1043.13	424.31
56.589	0	0.1	0.07	0.03	0.08	0.25	0.1	0.08	2.52	1.52	99.5	0.63	12.25	92.27	0.07	0.37	1.52	0.09	12.67	0.95	1.92	8.36	0	0.2	1.96	5.83	0.61	2.52	0.13	6.87	0	0.17	14.59	0	0	0	-5.8	-9.61	-10.33	55.25	173.92	850.58	386.79	1095.87	642.86	873.17	463.81	1042.27	423.14
56.623	0	0.1	0.07	0.03	0.08	0.22	0.1	0.07	2.08	1.26	99.57	0.52	11.01	91.31	0.07	0.31	1.26	0.08	12.79	0.81	2.27	7.26	0	0.34	1.34	9.05	0.43	2.08	0.09	4.99	0	0.15	13.21	0	0	0	-4.24	-10.24	-9.05	55.77	175.84	848.54	385.16	1094.45	642.25	871.8	462.11	1043.23	423.02
56.656	0	0.1	0.08	0.03	0.08	0.21	0.1	0.07	2.2	1.21	99.59	0.49	10.7	97.47	0.07	0.35	1.21	0.08	12.85	0.54	2.06	8.74	0	0.39	0.92	10.02	0.36	2.2	0.09	4.8	0	0.43	12.74	0	0	0	0.09	-3.73	-10.81	57.56	164.51	850.54	387.13	1092.99	641.37	877.34	465.64	1036.41	423.73
56.689	0	0.1	0.08	0.03	0.09	0.19	0.1	0.07	2.23	1.14	99.62	0.46	9.83	96.99	0.07	0.39	1.14	0.09	11.93	0.57	2.03	9.19	0	0.68	1.26	12.03	0.34	2.23	0.06	3.64	0.01	0.08	12.4	0	0	0	-2.87	-4.63	-9.19	56.46	174.6	852.34	385.1	1098.77	642.65	876.77	462.46	1046.84	422.95
56.723	0	0.1	0.08	0.03	0.09	0.17	0.11	0.06	2.37	1.49	99.67	0.44	8.71	91.69	0.07	0.43	1.07	0.11	10.46	0.52	1.59	7.33	0	1.49	1.37	15.07	0.39	2.37	0.04	3.03	0.01	0.12	12.02	0	0	0	-2.09	-10	-9.81	56.31	171.84	851.67	385.13	1095.89	641.29	875.54	462.62	1042.71	422.84
56.756	0	0.1	0.08	0.03	0.09	0.15	0.11	0.06	3.08	1.42	99.69	0.43	7.99	97.58	0.08	0.41	1.07	0.11	9.08	0.53	1.42	6.96	0	1.51	1.31	13.52	0.37	3.08	0.04	3.04	0.01	0.12	11.96	0	0	0	-1.41	-3.52	-8.87	57.41	167.07	853.31	385.66	1094.16	637.38	879.9	462.31	1042.22	422.72
56.79	0	0.1	0.08	0.02	0.09	0.14	0.1	0.06	2.96	1.06	99.72	0.44	7.51	95.76	0.08	0.41	0.93	0.11	7.17	0.52	1.06	5.12	0	1.72	1.04	12.22	0.37	2.96	0.04	3	0.01	0.23	12.04	0	0	0	-1.15	-6.41	-9.34	57.17	167.86	853.16	383.64	1096.27	637.9	879.94	462.09	1042.63	420.74
56.823	0	0.1	0.08	0.02	0.09	0.13	0.11	0.06	2.68	1.04	99.74	0.41	7.02	97.77	0.08	0.34	0.9	0.09	6.85	0.55	1.04	5.2	0	1.86	0.67	11.56	0.34	2.68	0.04	2.93	0.01	0.17	11.6	0	0	0	1.29	-3.09	-9.41	58.31	166.45	852.18	384.09	1093.43	637.27	878.7	461.63	1040.32	421.81
56.856	0	0.1	0.08	0.03	0.09	0.14	0.11	0.06	3.2	1.07	99.73	0.42	7.22	95.43	0.07	0.33	0.93	0.08	7.36	0.58	1.07	7.13	0	2.01	0.66	10.26	0.39	3.2	0.04	2.85	0.01	0.1	11.75	0	0	0	-1.63	-6.81	-8.69	57.02	167.25	854.36	382.81	1096.79	636.73	881.6	459.37	1044.32	420.68
56.89	0	0.11	0.09	0.03	0.09	0.12	0.11	0.06	2.83	1.17	99.76	0.36	6.29	95.41	0.08	0.31	0.81	0.07	7.24	0.62	1.17	9.44	0	1.56	0.7	7.29	0.44	2.83	0.04	2.78	0.01	0.46	10.7	0	0	0	-1.07	-6.83	-8.52	57.07	166.33	852.43	382.05	1094.75	636.24	880.27	458.15	1042.25	420.39
56.923	0	0.11	0.09	0.03	0.09	0.11	0.11	0.06	2.56	1.14	99.78	0.34	5.77	90.99	0.08	0.28	0.79	0.08	7.12	0.55	1.14	8.84	0	1.68	0.6	6.86	0.45	2.56	0.04	2.55	0.01	0.52	10.2	0	0	0	-2.71	-10.44	-9.55	56.66	168.86	855.05	382.38	1095.65	633.74	879.49	460.25	1043.15	418.66
56.956	0	0.11	0.09	0.03	0.09	0.11	0.11	0.06	3.5	1.2	99.78	0.33	5.21	90.87	0.08	0.21	0.87	0.06	7.12	0.49	1.2	8.07	0	1.68	0.49	6.73	0.5	3.5	0.04	2.27	0.01	0.57	9.9	0	0	0	-0.55	-10.51	-8.88	57.82	168.33	856.31	382.21	1095.44	631.92	881.4	461.42	1044.21	418.66
56.99	0	0.11	0.1	0.03	0.1	0.1	0.11	0.06	3.3	1.32	99.77	0.33	4.38	91.8	0.08	0.18	0.88	0.06	7.14	0.52	1.32	6.12	0	1.91	0.48	6.17	0.45	3.3	0.03	1.87	0.01	0.4	9.19	0	0	0	-0.85	-9.92	-10.39	57.4	167.55	858.14	381.93	1097.89	632.53	882.27	461.66	1043.92	417.58
57.023	0	0.11	0.1	0.02	0.1	0.09	0.12	0.06	4.83	1.34	99.77	0.33	3.44	95.77	0.08	0.17	0.93	0.05	6.89	0.45	1.34	4.48	0	1.84	0.54	6.11	0.47	4.83	0.03	1.8	0.01	0.56	8.73	0	0	0	2.61	-6.4	-8.87	59.23	173.39	859.93	382.07	1100.47	634.1	882.76	461.46	1051.11	419.98
57.056	0	0.12	0.11	0.03	0.1	0.09	0.12	0.06	5.17	1.62	99.77	0.33	2.38	94.84	0.08	0.12	1.2	0.04	6.5	0.5	1.66	4.5	0	1.62	0.5	4.9	0.41	5.17	0.04	1.74	0.01	0.18	8.14	0	0	0	0.88	-7.44	-8.03	58.52	172.89	859.52	383.27	1099.77	635.51	882.97	459.29	1051.87	422.39
57.09	0	0.12	0.11	0.03	0.1	0.08	0.12	0.06	5.5	1.74	99.75	0.33	1.39	94.57	0.08	0.1	1.74	0.03	6.36	0.57	1.81	5.3	0	1.53	0.66	4.02	0.49	5.5	0.04	1.77	0.01	0.36	7.68	0	0	0	0.25	-7.71	-6.25	58.56	174.69	860.52	383.85	1099.23	634.64	883.91	456.24	1055.78	424.93
57.123	0	0.13	0.11	0.03	0.1	0.08	0.12	0.06	7.74	1.81	99.74	0.33	0.43	93.66	0.09	0.08	1.95	0.02	5.66	0.56	1.85	6.19	0	1.73	0.72	3.5	0.57	7.99	0.04	1.81	0.01	0.7	7.74	0	0	0	-1.48	-8.54	-5.35	58.02	173.05	861.56	382.27	1100.28	632.15	887.02	454.2	1057.29	423.26
57.157	0	0.14	0.11	0.03	0.1	0.08	0.13	0.06	7.97	1.79	99.73	0.33	0.44	97.28	0.08	0.07	2.47	0.02	6.45	0.65	1.79	6.93	0	1.99	0.92	2.8	0.65	8.93	0.04	1.66	0.01	0.28	7.97	0	0	0	-1.51	-4.12	-5.39	58.23	175.75	863.1	380.29	1106.75	634.94	889.74	453.72	1062.55	421.74
57.19	0	0.13	0.11	0.03	0.1	0.1	0.13	0.06	4.27	2.03	99.74	0.33	2.1	96.95	0.07	0.06	2.98	0.02	8.36	0.93	1.98	7	0	1.75	0.94	2.44	0.68	4.27	0.05	2.03	0.01	0.73	8.1	0	0	0	3.54	-4.71	-6.4	59.8	173.58	860.2	377.19	1109.74	640.03	889.97	454.97	1059.98	419.95
57.223	0	0.12	0.11	0.03	0.1	0.12	0.13	0.06	2.99	2.71	99.74	0.33	4.27	97.22	0.06	0.07	2.99	0.01	11.05	1.41	2.6	6.28	0	1.36	0.79	2.58	0.5	1.43	0.07	2.71	0.01	0.66	8.61	0	0	0	3.2	-4.23	-7.08	59.42	173.86	861.23	375.03	1116	643.66	892.71	454.39	1062.73	418.05
57.257	0	0.12	0.11	0.03	0.1	0.13	0.13	0.06	3.71	3.55	99.74	0.33	5.06	95.74	0.06	0.06	3.71	0.01	12.82	1.6	2.86	4.92	0	1	0.71	2.98	0.51	0.32	0.11	3.55	0.01	0.59	8.76	0	0	0	2.8	-6.44	-9.13	58.43	170.09	860.21	374.86	1117.21	647.23	892.25	454.43	1058.29	417.54
57.29	0	0.12	0.11	0.03	0.1	0.12	0.13	0.07	3.46	3.46	99.75	0.33	4.84	94.57	0.06	0.07	3.46	0.01	11.91	1.95	3.09	3.54	0	0.77	0.5	3.22	0.39	0.08	0.14	4.38	0.01	0.35	8.72	0	0	0	3.13	-7.71	-8.69	58.3	168.91	857.89	373.25	1119.63	650.58	893.7	455	1058.22	416.71
57.323	0	0.12	0.11	0.02	0.1	0.11	0.12	0.07	3.86	3.86	99.76	0.33	3.81	95.24	0.05	0.07	3.86	0.02	9.57	2.2	3.38	2.29	0	0.57	0.42	3.22	0.35	0.03	0.2	5.57	0.01	0.16	8.91	0	0	0	0.44	-7.02	-8.31	57.54	172.16	859.2	375.2	1119.12	649.38	892.64	455.37	1060.63	417.7
57.357	0	0.11	0.11	0.02	0.1	0.1	0.12	0.07	3.73	3.73	99.77	0.33	3.53	95.69	0.04	0.09	3.73	0.02	7.93	1.76	3	1.35	0	0.31	0.25	2.96	0.28	0.02	0.3	7	0	0.07	8.98	0	0	0	-1.26	-6.5	-6.59	57.13	169.62	860.62	377.31	1118.79	649.43	896.44	454	1062.77	420.76
57.39	0	0.11	0.1	0.02	0.1	0.1	0.11	0.08	3.24	3.24	99.78	0.33	3.94	94.21	0.04	0.11	3.24	0.03	7.39	1.7	3.15	1.2	0	0.25	0.15	3.13	0.2	0.01	0.44	8.21	0	0.1	9.36	0	0	0	-1.1	-8.05	-7.27	56.71	173.45	859	378.8	1116.86	651.08	891.44	455.18	1061.75	422.31
57.423	0	0.11	0.1	0.02	0.1	0.12	0.11	0.09	3.21	3.21	99.77	0.33	4.77	91.17	0.05	0.14	3.21	0.05	8.81	1.68	3.4	1.24	0	0.17	0.09	3.21	0.18	0.01	0.7	11	0	0.19	9.63	0	0	0	-0.81	-10.33	-7.52	56.76	172.28	860.35	380.16	1114.76	649.03	891.3	456.04	1060.39	423.09
57.457	0	0.11	0.09	0.02	0.09	0.15	0.11	0.12	3.41	3.41	99.69	0.38	7.21	90.1	0.06	0.15	3.41	0.06	11.17	1.69	3.25	1.36	0	0.1	0.07	2.83	0.17	0.02	1.26	17.42	0	0.15	11	0	0	0	-4.3	-10.96	-5.93	55.83	172.48	860.6	379.56	1114.06	645.74	892.9	453.58	1062.5	422.2
57.49	0	0.1	0.09	0.02	0.09	0.18	0.11	0.12	3.43	3.43	99.65	0.4	8.23	92.42	0.06	0.14	3.43	0.07	12.86	1.44	3.32	1.53	0	0.07	0.06	2.48	0.18	0.01	1.41	17.74	0	0.11	11.32	0	0	0	-6.13	-9.5	-8.61	55.01	167.1	860.86	377.71	1114.08	644.69	892.66	450.19	1056.77	418.69
57.524	0	0.1	0.08	0.02	0.09	0.28	0.11	0.16	3.36	3.36	99.44	0.53	12.61	92.85	0.05	0.13	3.36	0.07	16.91	1.45	2.37	1.53	0	0.04	0.05	1.86	0.19	0.01	2.56	25.06	0	0.21	13.4	0	0	0	-2.45	-9.18	-5.52	56.67	172.48	858.37	376.8	1113.06	644.6	891.9	451.54	1061.55	420.41
57.557	0	0.09	0.06	0.02	0.08	0.4	0.1	0.19	2.63	2.63	99.2	0.75	16.35	95.36	0.05	0.12	2.63	0.08	18.5	1.56	2.15	1.83	0	0.03	0.04	1.78	0.23	0.01	3.79	29.91	0	0.09	15.83	0	0	0	-0.46	-6.88	-6.87	57.29	172.05	859.53	378.15	1112.68	645.48	890.86	452.94	1060	421.43
57.59	0	0.1	0.06	0.02	0.09	0.4	0.1	0.2	2.75	2.75	99.2	0.76	16.46	96.26	0.05	0.12	2.75	0.08	18.39	1.76	1.78	1.72	0	0.02	0.04	1.63	0.27	0.02	4.1	30.57	0	0.17	15.89	0	0	0	-1.32	-5.75	-6.3	57.43	171.98	858.95	380.19	1109	642.62	889.83	455.71	1058.47	422.01
57.624	0	0.1	0.05	0.02	0.09	0.53	0.09	0.28	2.19	2.19	98.95	0.95	19.26	96.98	0.07	0.13	2.19	0.08	20.12	2.75	1.58	2.4	0	0.01	0.04	1.61	0.27	0.02	7.89	39.11	0	0.28	17.48	0	0	0	-1.02	-4.66	-6.87	57.49	171.08	858.73	382.02	1105.58	641.71	887.65	455.77	1055.67	423.53
57.657	0	0.1	0.05	0.02	0.08	0.69	0.09	0.27	2.27	2.27	98.62	1.1	21.43	89.29	0.08	0.12	2.27	0.08	22.97	3.76	1.71	2.86	0	0.01	0.05	1.49	0.26	0.03	7.79	37.74	0	0.25	18.5	0	0	0	-5.23	-11.4	-6.88	55.18	172.24	851.51	375.29	1106.97	643.06	884	451.37	1052.71	416.65
57.69	0	0.1	0.05	0.02	0.08	0.71	0.09	0.33	1.96	1.96	98.58	1.23	21.93	91.62	0.07	0.12	1.96	0.09	21.91	4.03	1.87	2.08	0	0	0.05	1.37	0.22	0.03	9.92	42.78	0	0.03	19.29	0	0	0	-0.39	-10.04	-7.77	56.71	173.46	857.22	380.24	1106.32	642.98	884.62	455.96	1054.69	421.82
57.724	0	0.11	0.05	0.02	0.08	0.88	0.09	0.33	1.66	1.66	98.24	1.32	23.63	97.1	0.07	0.14	1.66	0.1	24.65	4.51	2.23	2.83	0	0	0.05	1.22	0.22	0.04	11.58	42.7	0	0.25	19.81	0	0	0	-3.32	-4.44	-7.66	56.39	169.89	858.91	382.1	1103.52	638.27	886.65	456.13	1052.94	421.34
57.757	0	0.1	0.05	0.02	0.08	0.79	0.09	0.3	1.66	1.66	98.43	1.24	22.85	93.87	0.08	0.16	1.66	0.1	23.53	4.07	1.86	2.12	0	0	0.06	1.25	0.2	0.04	10.35	40.07	0	0.05	19.37	0	0	0	-4.32	-8.36	-8.95	55.62	167.06	859.08	380.23	1104.89	638.08	887.41	455.1	1050.45	418.66
57.791	0	0.1	0.04	0.02	0.08	0.88	0.08	0.24	1.68	1.68	98.25	1.65	23.91	97.18	0.09	0.2	1.68	0.12	21.78	4.43	2.19	1.85	0	0	0.07	0.83	0.2	0.07	9.29	35.04	0	0.07	21.23	0	0	0	1.88	-4.3	-8.36	58.23	172.27	860.23	383.15	1104.83	641.09	885.69	458.9	1054.34	423.71
57.824	0	0.09	0.04	0.02	0.07	0.84	0.08	0.22	1.57	1.57	98.33	1.84	23.86	95.57	0.11	0.23	1.57	0.12	19.58	4.11	1.99	1.61	0	0	0.08	0.82	0.2	0.08	8.43	32.51	0	0.09	21.93	0	0	0	-3.98	-6.64	-10	55.65	169.34	859.52	382.67	1104.08	639.11	884.74	457.96	1049.82	420.22
57.857	0	0.09	0.04	0.02	0.07	0.68	0.08	0.2	1.58	1.58	98.64	1.81	22.35	96.05	0.1	0.25	1.58	0.16	16.17	3.7	1.82	1.13	0	0	0.09	0.92	0.2	0.1	7.63	30.69	0	0.07	21.8	0	0	0	0.64	-6.05	-9.15	57.27	171.31	858.35	383.02	1104.13	642.08	884.02	459.45	1051.37	422.83
57.891	0	0.08	0.04	0.02	0.07	0.74	0.07	0.17	1.81	1.81	98.53	2.01	22.93	90.41	0.1	0.26	1.81	0.17	16.24	2.72	1.86	1.29	0	0	0.09	0.93	0.2	0.14	5.73	26.86	0	0.19	22.47	0	0	0	-4.92	-10.78	-9.5	55.07	168.3	859.34	383.35	1103.42	639.08	885.38	458.67	1049.37	420.83
57.924	0	0.08	0.04	0.02	0.07	0.59	0.07	0.14	1.8	1.8	98.83	1.8	21.27	94.46	0.09	0.28	1.8	0.17	13.54	2.24	1.39	1.19	0	0	0.09	0.95	0.17	0.14	4.19	21.96	0	0.07	21.79	0	0	0	-1.78	-7.82	-10.18	56.08	168.84	858.22	381.85	1105.09	641.2	884.85	459.56	1048.98	419.98
57.957	0	0.08	0.04	0.02	0.07	0.56	0.08	0.14	1.82	1.82	98.89	1.65	20.88	96.26	0.1	0.25	1.82	0.14	13.69	1.94	1.1	1.58	0	0	0.09	0.89	0.19	0.11	3.5	21.41	0	0.14	21.25	0	0	0	-0.77	-5.76	-8.71	56.62	173.58	856.57	381.48	1101.89	639.12	881.32	457.77	1050.91	420.78
57.991	0	0.08	0.05	0.02	0.07	0.46	0.08	0.13	1.71	1.71	99.08	1.32	19.35	94.91	0.09	0.21	1.71	0.11	13.2	1.48	0.7	1.75	0	0	0.08	0.81	0.2	0.09	2.35	19.76	0	0.12	19.78	0	0	0	-4.32	-7.37	-7.49	55.71	164.97	856.26	384.37	1096.89	636.6	884.78	456.41	1046.36	423.13
58.024	0	0.08	0.04	0.02	0.07	0.48	0.08	0.13	1.78	1.78	99.04	1.37	19.71	96.52	0.09	0.21	1.78	0.11	13.43	1.59	0.68	2.18	0	0	0.07	0.7	0.23	0.07	2.16	20.15	0	0.11	20.04	0	0	0	-2.79	-5.39	-6.7	56.36	173.05	858.46	383.27	1101.51	637.73	884.63	456.38	1054.51	423.39
58.057	0	0.08	0.05	0.02	0.07	0.53	0.08	0.13	1.68	1.68	98.95	1.29	20.39	93.08	0.1	0.2	1.68	0.1	15.84	1.37	0.61	2.69	0	0	0.05	0.76	0.2	0.05	1.76	19.98	0	0.18	19.64	0	0	0	-1.85	-9.01	-7.32	56.42	165.77	858.6	383.83	1102.28	639.63	888.56	458.72	1050.53	423.43
58.091	0	0.08	0.05	0.02	0.07	0.44	0.08	0.12	1.56	1.56	99.13	1.1	18.75	95.24	0.09	0.18	1.56	0.11	14.69	1.29	0.69	2.16	0	0.01	0.04	0.83	0.17	0.04	1.22	17.62	0	0.09	18.52	0	0	0	0.61	-7.02	-6.59	57.3	174.39	859.91	381.65	1106.83	640.92	887.54	458.02	1058.39	423.09
58.124	0	0.08	0.05	0.02	0.07	0.41	0.09	0.11	1.58	1.58	99.18	1.02	18.11	95.35	0.08	0.16	1.58	0.1	14.69	1.22	0.88	1.99	0	0	0.03	0.73	0.14	0.04	1.16	16.86	0	0.36	18	0	0	0	-0.44	-6.9	-7.37	56.65	169.96	862.21	382.63	1106.39	640.04	889.68	455.97	1056.56	423.74
58.158	0	0.08	0.06	0.02	0.08	0.31	0.09	0.11	1.4	1.4	99.38	0.89	15.85	96.42	0.06	0.12	1.4	0.1	11.8	1.24	1.1	1.33	0	0	0.02	0.71	0.13	0.03	0.85	15.95	0	0.09	17.01	0	0	0	-1.28	-5.54	-6.23	56.6	173.01	865.29	381.4	1112.82	641.48	894.21	455.17	1064.28	423.42
58.191	0	0.08	0.06	0.02	0.08	0.27	0.09	0.1	1.53	1.53	99.46	0.78	14.48	94.63	0.05	0.1	1.53	0.1	11.15	1.09	1.11	1.2	0	0.01	0.02	0.72	0.14	0.02	0.69	14.54	0	0.12	16.04	0	0	0	-1.12	-7.66	-6.26	56.78	171.38	868.37	381.99	1114.64	640.54	897.61	456.55	1065.75	423.41
58.224	0	0.08	0.06	0.02	0.08	0.25	0.09	0.1	1.51	1.51	99.51	0.72	13.68	90.4	0.04	0.09	1.51	0.1	10.53	0.96	1.21	0.94	0	0.01	0.02	0.69	0.13	0.03	0.67	15.07	0	0.22	15.56	0	0	0	-2.38	-10.79	-7.94	55.71	172.95	868.9	381.74	1114.66	640.45	894.59	455.8	1064.24	422.19
58.258	0	0.09	0.07	0.02	0.08	0.19	0.09	0.1	1.48	1.48	99.62	0.63	11.52	94.11	0.04	0.08	1.48	0.13	8.05	0.79	1.32	0.85	0	0	0.02	0.64	0.12	0.03	0.56	14.38	0	0.26	14.54	0	0	0	-1.58	-8.14	-7.22	56.27	174.17	869.87	379.48	1119.42	641.9	897.91	454.78	1068.76	420.96
58.291	0	0.09	0.07	0.02	0.08	0.16	0.09	0.1	1.44	1.44	99.68	0.56	9.96	91.42	0.03	0.07	1.44	0.17	6.34	0.65	1.28	0.68	0	0	0.02	0.67	0.1	0.04	0.56	14.27	0	0.22	13.71	0	0	0	-0.47	-10.17	-8.42	56.23	171.69	871.28	380.38	1119.7	643.26	898.31	454.66	1066.89	422.08
58.324	0	0.09	0.08	0.02	0.09	0.13	0.09	0.1	1.36	1.36	99.75	0.45	7.96	87.04	0.02	0.05	1.36	0.18	5.37	0.51	1.38	0.58	0	0	0.02	0.69	0.1	0.06	0.49	14.08	0	0.73	12.22	0	0	0	-2.51	-12.48	-8.53	55.49	168.11	872.75	379.38	1120.82	641.03	901.65	454.27	1066.18	419.77
58.358	0	0.09	0.09	0.02	0.09	0.11	0.1	0.11	1.27	1.27	99.78	0.38	6.63	88.7	0.02	0.05	1.27	0.18	5.09	0.51	1.51	0.56	0	0	0.03	0.56	0.09	0.06	0.45	15.45	0	0.44	11.09	0	0	0	-0.25	-11.7	-9.24	55.81	168.26	872.62	379.5	1122.19	644.2	901.14	454.42	1066.06	421.06
58.391	0	0.09	0.09	0.02	0.09	0.12	0.1	0.11	1.19	1.19	99.76	0.37	7.16	85.86	0.02	0.05	1.19	0.19	6.61	0.52	1.47	0.5	0	0	0.03	0.6	0.09	0.05	0.47	15.91	0	0.33	10.92	0	0	0	-1.9	-12.98	-7.44	55.52	168.85	871.92	379.95	1121.85	643.55	902.63	455.15	1068.09	421.51
58.424	0	0.1	0.09	0.02	0.09	0.12	0.1	0.11	1.15	1.15	99.76	0.35	7.04	88.74	0.01	0.05	1.15	0.19	7.63	0.46	1.47	0.54	0	0	0.03	0.53	0.09	0.05	0.45	17.02	0	0.21	10.38	0	0	0	-1.72	-11.68	-8.16	55.63	169.8	872.86	378.9	1122.89	642.88	902.2	454.06	1068.6	420.23
58.458	0	0.1	0.09	0.02	0.09	0.11	0.1	0.12	1.06	1.06	99.75	0.33	6.63	87.8	0.01	0.05	1.06	0.19	7.89	0.49	1.63	0.49	0	0	0.04	0.51	0.07	0.04	0.49	19.15	0	0.19	9.91	0	0	0	0	-12.13	-7.73	56.09	168.23	872.36	379.13	1123.73	645.39	903.71	454.38	1068.74	421.78
58.491	0	0.1	0.1	0.02	0.09	0.11	0.1	0.12	1	1	99.75	0.33	6.22	90.97	0.02	0.07	1	0.24	7.57	0.46	1.53	0.6	0	0	0.04	0.57	0.05	0.03	0.53	19.21	0	0.05	9.58	0	0	0	-1.22	-10.45	-7.15	56.26	166.65	874.81	381.62	1123.38	644.26	906.42	455.25	1070.06	423.72
58.525	0	0.1	0.1	0.02	0.1	0.1	0.1	0.11	0.86	0.86	99.77	0.33	5.4	87.5	0.02	0.07	0.86	0.19	6.86	0.46	1.7	0.6	0	0	0.05	0.7	0.06	0.05	0.53	17.16	0	0.05	9.09	0	0	0	0.54	-12.27	-7.83	56.54	173.4	872.76	381.11	1121.54	644.86	899.42	454.73	1070.14	424.36
58.558	0	0.1	0.1	0.02	0.1	0.11	0.1	0.12	0.91	0.91	99.76	0.33	6.23	94.35	0.02	0.09	0.91	0.13	8.89	0.48	1.85	0.74	0	0	0.05	0.65	0.06	0.05	0.59	17.93	0	0.2	9.15	0	0	0	1.18	-7.92	-6.43	57.49	176.56	868.82	379.1	1120.9	646.18	897.33	452.59	1071.55	423.93
58.591	0	0.1	0.1	0.02	0.09	0.15	0.11	0.12	0.92	0.92	99.71	0.33	8.35	95.46	0.02	0.12	0.92	0.11	12.89	0.65	1.98	1.08	0	0	0.06	0.68	0.07	0.08	0.59	18.77	0	0.26	9.61	0	0	0	-0.98	-6.77	-6.6	56.81	173.71	867.4	377.33	1121.61	645.99	898.51	451.04	1069.67	421.38
58.625	0	0.1	0.1	0.02	0.09	0.19	0.11	0.14	0.99	0.99	99.62	0.33	10.17	92.15	0.02	0.14	0.99	0.08	17.99	0.88	2.36	1.37	0	0	0.09	0.84	0.09	0.14	0.66	22.74	0	0.19	9.49	0	0	0	0.06	-9.68	-6.82	56.96	168.4	868.53	377.19	1122.45	646.61	902.05	450.87	1067.88	421.55
58.658	0	0.1	0.09	0.02	0.09	0.24	0.11	0.16	1.05	1.05	99.52	0.36	11.84	90.2	0.03	0.17	1.05	0.08	20.64	0.92	2.55	1.77	0	0	0.09	0.81	0.12	0.11	0.72	24.77	0	0.04	10.12	0	0	0	-0.06	-10.9	-8.16	56.76	165.6	870.06	377.98	1119.67	643.42	901.07	449.7	1064.29	421.72
58.691	0	0.1	0.09	0.02	0.09	0.22	0.11	0.17	1.03	1.03	99.56	0.34	11.16	90.06	0.03	0.22	1.03	0.07	18.96	0.95	2.57	2.04	0	0.01	0.1	0.92	0.12	0.09	0.76	26.24	0	0.09	10.14	0	0	0	0.21	-10.98	-7.42	56.69	170.34	868.12	370.83	1127.11	645.35	902.55	447.79	1069.72	415.09
58.725	0	0.1	0.09	0.02	0.09	0.21	0.11	0.21	1.08	1.08	99.57	0.33	10.71	93.51	0.03	0.26	1.08	0.06	18.35	1.08	2.87	2.26	0	0.01	0.11	1.07	0.14	0.04	0.95	32.08	0	0.09	10.09	0	0	0	-0.79	-8.66	-8.46	56.46	163.61	867.83	370.42	1124.44	642.92	903.62	445.29	1064.16	413.73
58.758	0	0.1	0.09	0.02	0.09	0.18	0.1	0.22	1.06	1.06	99.56	0.34	9.51	92.56	0.02	0.25	1.06	0.04	15.39	1.17	3.13	2.27	0	0.01	0.14	1.08	0.17	0.02	1.09	32.73	0	0.05	10.24	0	0	0	1.79	-9.4	-8.71	57.16	166.61	870.18	369.45	1128.99	644.53	905.25	447.46	1068.31	413.23
58.792	0	0.1	0.09	0.02	0.09	0.18	0.1	0.27	0.97	0.97	99.46	0.38	10.08	88.92	0.02	0.3	0.97	0.04	14.29	1.16	2.76	1.55	0	0.01	0.12	1.15	0.16	0.01	1.4	37.83	0	0.01	11.02	0	0	0	-0.29	-11.59	-8.65	56.24	165.43	871.1	370.57	1127.53	643.19	905.36	445.94	1067.68	414.02
58.825	0	0.09	0.08	0.02	0.09	0.23	0.1	0.32	0.9	0.9	99.36	0.44	11.91	89.25	0.02	0.31	0.9	0.05	16.01	1.26	2.83	1.72	0	0.01	0.11	1.18	0.16	0.01	2.03	41.85	0	0.02	12.05	0	0	0	-4.37	-11.42	-7.39	55.41	172.72	867.39	363.86	1131.36	640.96	903.48	443.46	1072.13	406.18
58.858	0	0.09	0.08	0.02	0.09	0.2	0.1	0.33	0.84	0.84	99.34	0.43	11.45	88.79	0.02	0.3	0.84	0.05	14.22	1.04	1.89	1.23	0	0.01	0.08	1.16	0.12	0.01	2.12	42.44	0	0.05	11.92	0	0	0	3.66	-11.65	-11.33	57.14	163.27	873.34	366.35	1131.86	640.65	906.3	443.94	1066.6	412.92
58.892	0	0.09	0.07	0.02	0.09	0.23	0.1	0.36	0.88	0.88	99.29	0.5	12.75	86.91	0.02	0.31	0.88	0.06	14.48	0.89	1.55	0.92	0	0.01	0.05	1.06	0.1	0.01	2.39	44.46	0	0.03	12.91	0	0	0	-1.87	-12.54	-9.66	55.63	163.32	875.89	366.06	1133.97	640.29	910.95	441.7	1070.92	408.77
58.925	0	0.09	0.07	0.02	0.09	0.23	0.09	0.39	0.89	0.89	99.22	0.53	12.77	86.68	0.02	0.33	0.89	0.06	13.85	0.77	1.84	0.93	0	0.01	0.04	1.09	0.08	0	2.88	46.68	0	0.06	13.31	0	0	0	-0.84	-12.63	-10.35	55.87	161.63	878.82	366.75	1135.47	639.75	913.14	441.83	1071.62	410.07
58.958	0	0.09	0.07	0.02	0.09	0.19	0.09	0.35	0.86	0.86	99.29	0.52	11.3	92.54	0.02	0.31	0.86	0.06	10.15	0.76	1.46	0.45	0	0.01	0.04	1.02	0.07	0.01	2.72	44.22	0	0.07	13.24	0	0	0	4.26	-9.41	-8.49	58.45	161.89	879.91	367.76	1134.61	639.7	915.76	444.41	1074.41	412.14
58.992	0	0.09	0.07	0.02	0.09	0.19	0.09	0.38	0.96	0.96	99.24	0.6	11.59	88.59	0.02	0.31	0.96	0.07	8.89	0.65	1.83	0.5	0	0.01	0.04	0.97	0.08	0.01	3.09	45.88	0	0.28	14.22	0	0	0	3.68	-11.75	-9.68	57.83	159.29	882.14	368.92	1134.72	639.02	916.85	444.95	1072.78	412.42
59.025	0	0.09	0.07	0.02	0.09	0.18	0.09	0.37	0.97	0.97	99.25	0.57	10.92	92.43	0.03	0.25	0.97	0.08	8.11	0.66	1.64	0.48	0	0.01	0.03	1.02	0.08	0.01	3.22	45.63	0	0.06	13.82	0	0	0	4.78	-9.49	-9.57	58.82	160.44	885.61	370.5	1135.21	637.04	918.54	446.84	1075.45	413.37
59.058	0	0.09	0.07	0.02	0.09	0.2	0.09	0.43	1.06	1.06	99.15	0.61	11.69	91.76	0.03	0.22	1.06	0.08	8.86	0.84	1.79	0.62	0	0.01	0.04	1.12	0.09	0.01	3.81	48.84	0	0.14	14.35	0	0	0	1.85	-9.95	-8.85	57.54	162.64	889	370.56	1137.43	635	920.31	442.73	1080.53	414.77
59.092	0	0.09	0.07	0.02	0.09	0.19	0.09	0.42	1.05	1.05	99.16	0.56	11.2	87.64	0.03	0.17	1.05	0.06	9.52	0.79	2.04	1.18	0	0.01	0.04	1.18	0.1	0.02	4.64	48.45	0	0.27	13.73	0	0	0	6.98	-12.21	-10.83	59.26	158.9	889.71	370.6	1137.53	635.08	920.57	446.51	1076.44	415.65
59.125	0	0.09	0.07	0.02	0.09	0.21	0.09	0.4	1.08	1.08	99.2	0.56	11.79	83.48	0.03	0.14	1.08	0.06	11.03	0.86	2.16	1.31	0	0.01	0.05	1.08	0.12	0.02	4.46	47.35	0	0.13	13.74	0	0	0	6.32	-13.9	-10.81	58.53	160.19	890.99	370.4	1138.48	633.58	920.75	446.29	1078.02	415.86
59.159	0	0.1	0.07	0.02	0.09	0.2	0.09	0.35	0.92	0.92	99.3	0.51	11.27	85.04	0.03	0.12	0.92	0.06	11.17	0.75	2.16	1.46	0	0.01	0.07	1.1	0.18	0.03	4.41	44	0	0.11	13.13	0	0	0	6.07	-13.31	-10.29	58.78	160.27	892.01	371.66	1136.99	632.39	921.15	446.48	1078.57	416.39
59.192	0	0.1	0.08	0.02	0.09	0.16	0.09	0.29	0.91	0.91	99.43	0.45	9.85	83.32	0.03	0.09	0.91	0.05	9.98	0.6	1.97	1.3	0	0.01	0.1	0.97	0.18	0.05	4.17	39.26	0	0.24	12.19	0	0	0	1.23	-13.96	-11.88	56.58	158.51	889.74	369.8	1135.89	627.91	918.34	444.14	1074.1	414.7
59.225	0	0.1	0.08	0.02	0.09	0.15	0.1	0.25	0.89	0.89	99.5	0.42	9.17	86.77	0.04	0.08	0.89	0.05	9.14	0.49	1.67	1.14	0	0.01	0.13	0.88	0.21	0.09	3.72	36.32	0	0.12	11.76	0	0	0	6.94	-12.6	-12.13	59.02	155.51	891.02	370.76	1135.74	629.34	920.45	445.93	1073.31	417.31
59.259	0	0.1	0.09	0.02	0.1	0.12	0.1	0.19	0.88	0.88	99.62	0.37	7.71	79.55	0.04	0.06	0.88	0.05	7.48	0.45	1.26	1.17	0	0.02	0.14	0.82	0.2	0.12	3.08	29.63	0	0.27	10.9	0	0	0	2.75	-15.21	-12.52	56.92	156.87	892.21	370.3	1137.83	628.86	920.95	446.37	1074.48	414.19
59.292	0	0.1	0.09	0.02	0.1	0.11	0.1	0.17	0.88	0.88	99.65	0.37	7.19	72.96	0.03	0.05	0.88	0.05	6.44	0.41	1.05	1.21	0	0.02	0.16	0.83	0.22	0.12	2.96	27.21	0	0.12	10.74	0	0	0	1.68	-17.04	-11.65	56.5	159.3	896.63	374.4	1141.12	631.82	924.27	450.01	1080.23	417.53
59.325	0	0.1	0.09	0.02	0.1	0.1	0.1	0.16	1	1	99.68	0.33	6.17	80.81	0.03	0.04	1	0.06	6.13	0.31	1	1.33	0	0.02	0.17	0.74	0.21	0.1	2.49	25.41	0	0.1	9.94	0	0	0	5.68	-14.81	-10.88	57.88	165.28	894.23	373.58	1139.63	631.8	919.66	450.04	1082.12	419.59
59.359	0	0.1	0.1	0.02	0.1	0.1	0.1	0.14	1.21	1.21	99.72	0.33	5.84	85.28	0.03	0.04	1.21	0.07	6.64	0.27	1.08	1.54	0	0.04	0.22	0.65	0.23	0.1	1.79	22.55	0	0.06	9.57	0	0	0	5.74	-13.22	-10.41	58.28	164.35	895.29	374.52	1140.37	633.76	921.91	450.18	1083.4	419.66
59.392	0	0.1	0.1	0.02	0.1	0.1	0.1	0.13	1.2	1.2	99.73	0.33	5.8	88.31	0.03	0.04	1.2	0.07	6.99	0.23	1.34	1.59	0	0.04	0.23	0.63	0.24	0.12	1.57	21.22	0	0.33	9.5	0	0	0	1.65	-11.89	-11.5	56.72	161.66	892.8	373.4	1138.98	630.72	920.01	447.44	1079.21	419.33
59.425	0	0.1	0.1	0.02	0.1	0.1	0.11	0.12	1.25	1.25	99.76	0.33	5.09	87	0.03	0.04	1.25	0.08	7.13	0.19	1.49	1.52	0	0.05	0.21	0.59	0.19	0.14	1.38	18.9	0	0.12	8.86	0	0	0	3.7	-12.49	-11.18	57.36	161.13	892.16	373.32	1137.99	631.49	919.85	447.57	1078.56	419.71
59.459	0	0.1	0.1	0.02	0.1	0.1	0.11	0.12	1.42	1.42	99.76	0.33	4.93	77.64	0.03	0.04	1.42	0.08	7.68	0.26	1.57	1.39	0	0.08	0.19	0.63	0.19	0.12	1.31	18.71	0	0.24	8.61	0	0	0	1.75	-15.78	-11.82	56.72	159.03	898.02	377.85	1142.45	634.69	925.59	453.09	1081.47	421.58
59.492	0	0.11	0.11	0.02	0.1	0.09	0.11	0.13	1.38	1.38	99.74	0.33	4.3	83.3	0.02	0.04	1.38	0.09	7.15	0.3	1.5	1.26	0	0.08	0.16	0.62	0.16	0.07	1.28	20.08	0	0.09	8.16	0	0	0	4.14	-13.97	-11	57.52	165.16	895.25	375.45	1141.15	633.63	920.91	451.43	1083.25	421.08
59.526	0	0.11	0.11	0.02	0.1	0.08	0.11	0.12	1.35	1.35	99.75	0.33	3.72	85.85	0.02	0.04	1.35	0.09	6.61	0.28	1.23	1.45	0	0.1	0.16	0.47	0.17	0.03	1.06	19.07	0.01	0.17	7.71	0	0	0	4.25	-12.99	-10.57	58.13	160.52	898.24	378.07	1140.96	635.07	925.82	452.41	1083.38	421.71
59.559	0	0.11	0.12	0.02	0.1	0.08	0.11	0.13	1.3	1.3	99.74	0.33	3.1	82.56	0.02	0.04	1.3	0.09	6.72	0.29	1.17	1.57	0	0.1	0.14	0.44	0.14	0.03	1	20	0.01	0.1	7.03	0	0	0	0.91	-14.23	-10.32	56.53	166.37	895.61	376.72	1140.62	633.81	921.05	451.33	1084.54	420.52
59.592	0	0.11	0.12	0.02	0.1	0.08	0.11	0.13	1.18	1.18	99.74	0.33	3.6	87.07	0.02	0.04	1.18	0.07	7.52	0.3	1.28	1.78	0	0.1	0.15	0.46	0.12	0.04	0.95	20.44	0.01	0.14	7.16	0	0	0	3.31	-12.47	-11.51	57.19	158.81	893.2	375.06	1139.81	634.15	922.22	448.99	1078.66	421.63
59.626	0	0.11	0.12	0.02	0.11	0.08	0.11	0.13	1.12	1.12	99.74	0.33	3.13	84.89	0.02	0.04	1.12	0.07	7.9	0.28	1.36	1.72	0	0.11	0.12	0.45	0.09	0.05	0.76	20.04	0.01	0.09	6.57	0	0	0	3.19	-13.37	-10.28	57.16	162.2	892.83	375.51	1138.11	633.94	920.69	448.95	1080.52	421.3
59.659	0	0.11	0.12	0.02	0.1	0.08	0.11	0.13	1.16	1.16	99.74	0.33	2.97	79.66	0.02	0.04	1.16	0.07	7.89	0.27	1.57	1.1	0	0.1	0.11	0.43	0.07	0.05	0.75	20.02	0.01	0.36	6.52	0	0	0	5.96	-15.18	-11.47	57.75	159.1	895.74	376.31	1143.1	636.33	924.63	451.02	1081.6	425.14
59.692	0	0.11	0.12	0.02	0.11	0.08	0.12	0.13	1.33	1.33	99.75	0.33	2.58	83.65	0.02	0.04	1.33	0.07	7.8	0.34	1.57	0.9	0	0.09	0.12	0.38	0.06	0.05	0.75	19.82	0.01	0.54	6.27	0	0	0	3.17	-13.84	-9.97	57.64	165.28	899.3	379.6	1143.58	636.87	925.35	453.72	1088.03	424.53
59.726	0	0.11	0.12	0.02	0.11	0.07	0.12	0.14	1.36	1.36	99.71	0.33	1.95	84.31	0.02	0.04	1.36	0.07	6.15	0.24	1.25	0.62	0	0.08	0.14	0.41	0.07	0.06	0.76	22.94	0.01	0.36	6.22	0	0	0	2.42	-13.59	-10.18	57.09	167.84	896.46	376.74	1144.34	636.53	922.4	451.42	1087.86	423.22
59.759	0	0.11	0.12	0.02	0.11	0.07	0.11	0.14	1.38	1.38	99.72	0.33	2.01	85.33	0.02	0.04	1.38	0.07	6.17	0.29	1.42	0.6	0	0.08	0.17	0.44	0.07	0.06	0.77	22.48	0.01	0.21	6.36	0	0	0	3.78	-13.2	-9.77	58.27	165.27	901.18	380.1	1144.04	637.15	927.08	454.7	1089.35	423.32
59.793	0	0.11	0.12	0.02	0.11	0.07	0.11	0.16	1.31	1.31	99.68	0.33	1.79	85.95	0.02	0.05	1.31	0.08	5.63	0.29	1.41	0.8	0	0.07	0.18	0.4	0.07	0.07	0.75	25.44	0.01	0.41	6.34	0	0	0	1.61	-12.94	-10.27	57	166.11	897.36	376.04	1146.09	637.36	924.76	450.49	1088.35	421.71
59.826	0	0.11	0.12	0.02	0.11	0.07	0.11	0.16	1.28	1.28	99.68	0.33	2.3	81.38	0.03	0.05	1.28	0.07	5.61	0.28	1.14	0.77	0	0.06	0.17	0.4	0.07	0.07	0.81	25.73	0.01	0.13	6.69	0	0	0	1.95	-14.62	-11.66	57.24	162.96	898.54	377.8	1143.71	635.12	924.56	454.15	1084.14	421.15
59.859	0	0.11	0.12	0.02	0.11	0.07	0.11	0.17	1.38	1.38	99.66	0.33	2.67	84.57	0.03	0.05	1.38	0.08	6.63	0.36	1.35	1.26	0	0.05	0.14	0.36	0.07	0.03	0.94	26.74	0.01	0.54	6.75	0	0	0	-2.43	-13.49	-11.66	56.56	161.46	896.79	377.07	1140.59	631.6	923.05	451.17	1081.26	418.96
59.893	0	0.11	0.13	0.02	0.11	0.06	0.12	0.19	1.42	1.42	99.63	0.33	1.64	91.94	0.04	0.06	1.42	0.06	5.55	0.35	0.95	1.32	0	0.04	0.12	0.34	0.08	0.02	1.14	29.11	0	0.73	6.06	0	0	0	0.86	-9.83	-6.76	58.5	167.83	899.34	380.79	1138.78	634.64	925.63	449.42	1091.57	424.26
59.926	0	0.12	0.13	0.02	0.11	0.06	0.12	0.21	1.53	1.53	99.59	0.33	1.45	88.46	0.05	0.07	1.53	0.07	5.52	0.39	0.93	1.32	0	0.03	0.1	0.31	0.09	0.01	1.21	31.52	0	0.16	5.94	0	0	0	0.34	-11.82	-8.72	57.88	170.68	898.9	379.48	1139.59	632.83	922.01	452.48	1089.8	421.18
59.959	0	0.12	0.13	0.02	0.11	0.06	0.12	0.23	1.59	1.59	99.55	0.33	0.93	86.62	0.05	0.08	1.59	0.07	5.24	0.37	1.11	1.94	0	0.03	0.08	0.3	0.09	0.01	1.32	33.74	0.01	0.56	5.66	0	0	0	2.92	-12.66	-8.56	58.67	167.1	899.48	380.88	1139.39	634.56	924.22	453.17	1088.78	424.14
59.993	0	0.12	0.14	0.03	0.11	0.06	0.12	0.23	1.84	1.84	99.55	0.33	0	82.22	0.06	0.08	1.84	0.07	4.36	0.5	1.01	2.44	0	0.03	0.07	0.24	0.08	0.01	1.4	33.59	0.01	0.51	5.21	0	0	0	1.63	-14.35	-8.87	57.97	166.59	899.58	381.51	1137.57	632.61	923.29	454	1087.05	423.45
60.026	0	0.13	0.14	0.03	0.11	0.06	0.12	0.23	1.99	1.99	99.53	0.33	0	80.82	0.05	0.06	1.99	0.05	5.08	0.49	1.31	3.4	0	0.03	0.06	0.23	0.09	0.02	1.4	34.59	0.01	0.29	5.06	0	0	0	0.1	-14.81	-8.95	57.11	169.76	896.6	380.5	1137.2	632.82	919.52	453.36	1086.61	423.39
60.059	0	0.13	0.14	0.03	0.12	0.06	0.12	0.25	2.29	2.29	99.5	0.33	0	84.2	0.06	0.06	2.29	0.05	5.28	0.62	1.49	3.24	0	0.03	0.05	0.24	0.08	0.02	1.42	36.13	0.01	0.53	4.95	0	0	0	-0.6	-13.63	-9.53	57.02	164.27	896.07	380.28	1138.17	634.68	922.19	452.2	1083.92	423.39
60.093	0	0.13	0.15	0.03	0.12	0.06	0.13	0.27	2.84	2.84	99.46	0.33	0	85.53	0.07	0.06	2.84	0.05	5.61	0.69	1.6	3.21	0	0.03	0.05	0.22	0.08	0.02	1.76	37.99	0.01	0.53	4.7	0	0	0	-1.99	-13.12	-10.09	56.69	166.08	895.06	380.02	1138.34	634.19	920.08	452.74	1083.48	423.02
60.126	0	0.13	0.15	0.03	0.12	0.05	0.13	0.29	3.03	3.03	99.41	0.33	0	89.68	0.07	0.07	3.03	0.05	5.03	0.67	1.81	2.46	0	0.02	0.06	0.25	0.08	0.01	2.03	39.99	0.01	1.21	4.4	0	0	0	0.59	-11.19	-10.61	57.83	165.17	894.17	380.01	1137.78	635.55	919.54	454.2	1081.71	422.86
60.16	0	0.14	0.16	0.03	0.13	0.05	0.13	0.36	3.81	3.81	99.28	0.33	0	87.4	0.07	0.05	3.81	0.06	4.04	0.95	1.97	1.83	0	0.02	0.06	0.27	0.06	0.01	2.64	44.72	0.01	2.35	3.98	0	0	0	-1.25	-12.32	-10.91	57.02	164.98	891.65	378.79	1137.56	636.18	917.83	453.19	1079.75	421.58
60.193	0	0.14	0.16	0.03	0.13	0.05	0.14	0.36	3.6	4.07	99.29	0.33	0	87.98	0.06	0.04	4.07	0.05	4.07	1.18	2.07	1.47	0	0.02	0.07	0.3	0.05	0.01	2.76	44.56	0.01	0.83	3.6	0	0	0	0	-12.05	-8.98	57.56	168.01	891.65	379.89	1134.97	636.76	917.27	452.92	1082.37	421.79
60.226	0	0.14	0.16	0.03	0.13	0.05	0.14	0.34	3.5	4.07	99.31	0.33	0	87.44	0.05	0.04	4.07	0.05	4.24	1.33	2.88	1.23	0	0.02	0.08	0.35	0.05	0.03	2.69	43.82	0.01	0.61	3.5	0	0	0	2.29	-12.3	-9.36	57.94	167.31	888.7	378.45	1133.39	636.49	914.69	452.03	1079.41	422.73
60.26	0	0.15	0.17	0.03	0.13	0.05	0.14	0.43	3.31	4.57	99.15	0.33	0	76.02	0.05	0.03	4.57	0.05	5.52	1.49	2.9	0.97	0	0.02	0.09	0.41	0.05	0.04	3.23	49.05	0.01	2.75	3.31	0	0	0	2.03	-16.23	-11.86	56.84	162.94	883.49	375.36	1133.69	639.22	911.81	453.37	1071.04	418.77
60.293	0	0.15	0.17	0.03	0.13	0.05	0.14	0.46	3.4	4.36	99.08	0.33	0	87.23	0.05	0.03	4.36	0.05	6.68	1.55	3.07	0.98	0	0.02	0.07	0.45	0.04	0.05	3.38	50.75	0.01	0.52	3.4	0	0	0	6.5	-12.39	-10.53	59.4	165.26	883.79	377.68	1130.67	638.6	910.59	453.8	1073.13	423.93
60.326	0	0.15	0.17	0.03	0.13	0.05	0.14	0.48	3.39	4.65	99.03	0.33	0	86.25	0.04	0.03	4.65	0.04	6.85	1.28	3.18	1.22	0	0.02	0.08	0.49	0.06	0.07	3.32	52.03	0.01	0.92	3.39	0	0	0	-0.58	-12.82	-9.71	57.05	169.54	880.31	378	1124.63	634.42	904.59	452.33	1071.05	420.18
60.36	0	0.15	0.17	0.03	0.13	0.05	0.14	0.51	3.1	4.65	98.99	0.33	0	91.05	0.03	0.03	4.65	0.03	6.15	1.16	2.62	1.33	0	0.02	0.08	0.62	0.08	0.08	2.94	53.16	0.01	1.54	3.1	0	0	0	7.13	-10.4	-9.09	60.63	172.07	880.49	378.62	1123.14	636.75	903.71	455.49	1072.3	421.06
60.393	0	0.15	0.17	0.03	0.13	0.05	0.14	0.5	3.28	4.37	99	0.33	0	87	0.03	0.02	4.37	0.02	6.02	1.02	2.44	1.91	0	0.02	0.1	0.64	0.14	0.15	2.73	52.92	0.01	0.29	3.28	0	0	0	2.99	-12.49	-10.69	58.74	167.03	879.56	380.34	1121.43	634.9	903.11	456.64	1066.53	422.14
60.426	0	0.15	0.16	0.03	0.13	0.05	0.14	0.5	3.82	4.65	98.99	0.33	0	94.86	0.04	0.02	4.65	0.02	6.88	1.11	2.94	3.11	0	0.02	0.12	0.8	0.22	0.29	2.6	53.09	0.01	0.57	3.82	0	0	0	3.87	-7.42	-9.43	60.48	167.79	879.18	383.84	1117.04	635.91	902.28	458.28	1066.47	423.74
60.46	0	0.15	0.16	0.03	0.13	0.06	0.14	0.45	4.13	4.85	99.09	0.33	0	96.7	0.04	0.03	4.85	0.01	7.26	0.82	2.33	3.27	0	0.03	0.11	1	0.32	0.4	2.52	50.56	0.01	0.13	4.13	0	0	0	1.24	-5.11	-6.87	59.54	170.77	872	382.63	1110.55	634.54	896.65	453.63	1064.85	424.13
60.493	0	0.15	0.16	0.03	0.13	0.06	0.14	0.42	4.46	4.73	99.16	0.33	0	96.4	0.05	0.03	4.73	0.01	8.08	0.68	1.95	3.55	0	0.02	0.09	0.93	0.43	0.41	2.48	48.64	0.01	0.31	4.46	0	0	0	3.36	-5.56	-6.12	60.68	173.47	869.58	381.39	1110.52	635.11	895.16	455.77	1065.59	423.4
60.527	0	0.14	0.15	0.03	0.12	0.07	0.14	0.42	4.25	4.25	99.17	0.33	0	97.1	0.06	0.04	4.25	0.01	7.63	0.61	1.47	2.73	0	0.02	0.09	1.18	0.62	0.24	2.69	48.45	0.01	0.41	5.15	0	0	0	2.04	-4.44	-6.94	59.79	174.48	866.76	380.01	1109.97	635.29	892.21	456.32	1063	420.67
60.56	0	0.13	0.14	0.03	0.12	0.07	0.13	0.41	3.79	3.79	99.19	0.33	0.66	97.51	0.07	0.05	3.79	0.01	7.68	0.54	1.55	2.58	0	0.02	0.1	1.27	0.97	0.22	2.88	47.83	0.01	0.29	5.75	0	0	0	-1.92	-3.67	-6.74	58.07	173.58	864.87	380.74	1108.59	635.42	891.32	455.56	1061.32	420.48
60.593	0	0.13	0.14	0.03	0.12	0.07	0.13	0.37	3.54	3.54	99.25	0.33	0.9	98.01	0.1	0.05	3.54	0.01	8.12	0.61	1.66	1.81	0	0.02	0.09	1.25	0.81	0.13	2.58	45.74	0.01	0.2	5.7	0	0	0	-2.16	-2.52	-7.9	57.95	172.66	863.94	380.9	1106.8	634.21	889.38	457.15	1057.75	418.88
60.627	0	0.12	0.13	0.02	0.11	0.08	0.12	0.3	2.85	2.85	99.4	0.33	2.64	98.07	0.14	0.06	2.85	0.01	8.83	0.58	1.44	1.5	0	0.03	0.08	1.22	0.83	0.13	1.91	40.36	0.01	0.37	6.64	0	0	0	-1.54	-2.35	-9.09	57.82	172.43	862.21	380.5	1105.41	635.02	886.39	456.76	1054.49	418.34
60.66	0	0.12	0.12	0.02	0.11	0.08	0.12	0.28	2.46	2.46	99.44	0.33	2.62	98.33	0.13	0.08	2.46	0.01	7.87	0.56	0.97	1.39	0	0.03	0.06	1.07	0.64	0.15	1.75	38.85	0	0.08	6.61	0	0	0	-0.84	1.61	-8.11	57.97	173.05	857.37	380.7	1101.3	636.09	882.68	455.84	1051.92	419.71
60.693	0	0.11	0.12	0.02	0.11	0.08	0.12	0.23	1.83	1.83	99.54	0.33	3.24	98.42	0.1	0.1	1.83	0.02	7.35	0.39	0.75	1.2	0	0.03	0.06	1.08	0.52	0.16	1.44	34.14	0	0.09	7.01	0	0	0	0.38	-1.34	-8.13	58.35	173.79	856.61	380.48	1101.75	637.36	882.17	457.39	1051.85	419.8
60.727	0	0.11	0.11	0.02	0.1	0.09	0.11	0.22	1.27	1.27	99.57	0.33	4.62	97.07	0.09	0.11	1.27	0.02	6.91	0.36	0.49	1.39	0	0.04	0.05	0.86	0.51	0.19	1.27	32.56	0	0.06	8.1	0	0	0	-1.76	-4.5	-8.83	57.37	169.34	853.49	379.53	1097.14	634.75	879.94	455.74	1044.94	417.64
60.76	0	0.11	0.11	0.02	0.1	0.09	0.11	0.19	1.12	1.12	99.63	0.33	4.97	98	0.08	0.13	1.12	0.02	6.96	0.34	0.58	1.49	0	0.04	0.06	0.87	0.49	0.19	1.17	28.83	0	0.07	8.37	0	0	0	-1.91	-2.53	-7.14	57.17	177.6	854.24	377.52	1104.85	639.61	881.45	454.3	1055.33	418.14
60.794	0	0.1	0.1	0.02	0.1	0.11	0.11	0.13	0.91	0.91	99.74	0.33	6.84	96.6	0.09	0.18	0.91	0.03	9.31	0.3	0.65	1.29	0	0.06	0.1	0.8	0.52	0.5	0.77	19.96	0	0.11	9.19	0	0	0	-1.91	-5.26	-8.87	57.07	175.01	855.7	380.26	1104.38	640.43	881.44	458.67	1051.87	418.89
60.827	0	0.1	0.09	0.02	0.1	0.13	0.11	0.1	0.84	0.75	99.74	0.33	7.88	98.52	0.1	0.2	0.75	0.05	10.64	0.28	0.73	1.34	0	0.08	0.17	0.91	0.56	0.84	0.6	14.46	0	0.29	9.7	0	0	0	0.44	-1	-9.56	57.96	169.16	855.49	380.1	1103.48	640.65	883.53	458.08	1048.11	419.02
60.86	0	0.1	0.09	0.02	0.1	0.14	0.11	0.09	1.75	0.7	99.71	0.33	8.31	98.11	0.09	0.25	0.7	0.07	12.65	0.27	1.05	2.03	0	0.11	0.3	0.94	0.8	1.75	0.5	11.95	0	0.11	9.62	0	0	0	-0.57	-2.24	-8.39	57.64	171.44	853.74	380.39	1100.06	638.98	880.75	456.42	1048.27	419.96
60.894	0	0.1	0.09	0.02	0.09	0.16	0.11	0.08	3.64	0.61	99.68	0.34	8.94	83.18	0.08	0.29	0.61	0.09	13.39	0.31	0.99	2.92	0	0.18	0.5	0.92	0.9	3.64	0.42	8.35	0	0.24	10.28	0	0	0	-6.21	-14.01	-9.13	55.16	169.91	852.35	381.67	1095.9	636.42	877.44	456.9	1043.04	418.87
60.927	0	0.11	0.09	0.02	0.1	0.14	0.11	0.07	3.16	0.53	99.73	0.33	7.68	95.26	0.08	0.33	0.53	0.08	11.44	0.32	0.96	4.24	0	0.24	0.71	0.7	1.16	3.16	0.35	6.28	0	0.14	9.78	0	0	0	-3.56	-7	-7.58	56.69	165.04	854.56	381.37	1096.95	635.33	884.02	455.04	1045.33	420.14
60.96	0	0.11	0.1	0.03	0.1	0.13	0.11	0.07	3.26	0.51	99.75	0.33	6.84	95.73	0.08	0.34	0.51	0.09	10.59	0.33	0.95	6.91	0	0.32	1.07	0.72	1.35	3.26	0.3	5.37	0	0.12	9.44	0	0	0	-2.29	-6.45	-8.61	56.84	168.59	854.74	379.67	1099.03	636.09	881.93	454.8	1046.56	418.49
60.994	0	0.12	0.1	0.03	0.1	0.12	0.11	0.07	3.86	0.57	99.76	0.33	6.03	96.52	0.09	0.39	0.36	0.1	10.15	0.38	0.93	8.01	0	0.57	2.16	0.82	1.47	3.86	0.19	3.53	0	0.33	9.18	0	0	0	0.05	-5.38	-8.31	57.96	171.68	854.5	379.06	1100.2	636.54	881.37	457.12	1048.55	418.06
61.027	0	0.12	0.1	0.03	0.1	0.11	0.12	0.06	5.89	0.83	99.76	0.33	3.9	97.2	0.1	0.43	0.35	0.1	9.08	0.39	1.08	6.84	0	0.83	4.87	0.87	1.54	5.89	0.14	2.83	0	0.18	8.68	0	0	0	-0.24	-4.26	-8.72	57.69	168.32	854.58	379.17	1100.76	637.84	882.99	455.96	1047.07	418.44
61.06	0	0.12	0.1	0.03	0.1	0.1	0.12	0.06	6.31	1.16	99.75	0.33	3.37	88.01	0.09	0.35	0.32	0.08	8.71	0.39	1.16	7.64	0	1.16	3.99	0.85	1.33	6.31	0.1	2.05	0	0.15	8.35	0	0	0	-5.45	-12.03	-8.96	55.68	169.24	856.08	380.7	1096.73	632.81	880.24	454.17	1045.61	418.15
61.094	0	0.12	0.1	0.03	0.1	0.09	0.12	0.06	5.09	1.1	99.75	0.33	2.96	97.05	0.07	0.28	0.27	0.06	7.67	0.39	1.1	6.63	0	2.38	3.05	0.78	1.04	5.09	0.06	1.19	0	0.29	8.26	0	0	0	-2.23	-4.53	-9.15	57.23	166.98	857.35	379.48	1098.96	633.02	883.56	453.95	1046.5	417.45
61.127	0	0.11	0.1	0.03	0.1	0.09	0.12	0.06	3.8	0.96	99.75	0.33	3.5	96.64	0.07	0.21	0.28	0.04	7.87	0.39	0.96	5.44	0	2.54	2.48	0.75	0.83	3.8	0.06	1.12	0	0.42	8.31	0	0	0	-3.59	-5.2	-9.17	56.84	170.32	857.66	378.79	1099.54	631.6	882.2	454.19	1048.16	415.9
61.161	0	0.11	0.1	0.02	0.1	0.1	0.13	0.06	3.96	0.71	99.73	0.33	4.52	95.28	0.06	0.17	0.28	0.03	9.3	0.37	0.71	2.81	0	3.96	1.88	0.92	0.79	1.58	0.04	0.8	0	0.09	8.46	0	0	0	-0.51	-6.97	-8.51	57.99	172.86	858.77	378.16	1102.34	633.74	883.36	454.73	1052.08	417.1
61.194	0	0.1	0.1	0.02	0.1	0.11	0.13	0.06	3.74	0.73	99.74	0.33	5.55	95.53	0.06	0.15	0.3	0.03	9.88	0.43	0.73	1.95	0	3.74	1.51	0.91	0.63	0.95	0.04	0.85	0	0.1	8.96	0	0	0	-0.61	-6.69	-8.46	58.06	175.02	859.1	378.34	1104.93	636.63	883.48	454.63	1054.64	418.08
61.227	0	0.1	0.1	0.02	0.09	0.14	0.12	0.06	2.59	0.69	99.72	0.33	7.91	97.6	0.07	0.14	0.31	0.03	12.93	0.51	0.69	1.19	0	2.59	0.86	0.92	0.56	0.46	0.05	1.03	0	0.26	9.39	0	0	0	1.56	-3.47	-8.15	59.07	171.01	857.11	376.89	1104.81	637.52	885.4	454.35	1052.36	417.35
61.261	0	0.1	0.09	0.02	0.09	0.15	0.12	0.06	2.96	0.71	99.71	0.33	8.09	96.55	0.07	0.12	0.36	0.03	12.9	0.62	0.71	0.74	0	2.96	0.51	1.09	0.49	0.25	0.05	1.06	0	0.13	9.6	0	0	0	0.5	-5.34	-7.72	58.34	171.43	857.18	377.14	1106.26	639.72	886.09	453	1054.04	418.65
61.294	0	0.1	0.1	0.02	0.09	0.15	0.12	0.06	2.34	0.67	99.7	0.33	8.49	97.81	0.07	0.11	0.37	0.03	13.45	0.67	0.67	0.77	0	2.34	0.24	1.16	0.45	0.17	0.06	1.32	0	0.05	9.48	0	0	0	-0.74	-3	-8.12	58.06	171.49	857.78	378.67	1106.38	640.03	886.1	454.5	1053.91	419.12
61.327	0	0.1	0.1	0.02	0.1	0.15	0.12	0.06	1.78	0.71	99.71	0.33	8.54	96.49	0.09	0.12	0.41	0.03	13.87	0.71	0.62	0.96	0	1.78	0.18	1.13	0.49	0.16	0.08	1.7	0	0.05	9.19	0	0	0	-1.01	-5.43	-8.07	57.8	170.84	857.77	378.61	1106.51	640.2	886.53	454.63	1053.64	419.09
61.361	0	0.1	0.1	0.02	0.1	0.13	0.11	0.06	1.06	0.81	99.75	0.33	7.57	98.41	0.09	0.13	0.48	0.04	11.78	0.81	0.71	1.24	0	1.06	0.13	0.99	0.48	0.14	0.12	2.64	0	0.11	8.95	0	0	0	0.9	1.37	-7.61	59	171.27	858.03	380.27	1103.43	637.96	885.64	455.74	1053.26	420.54
61.394	0	0.1	0.1	0.02	0.1	0.13	0.11	0.06	0.82	0.82	99.74	0.33	7.69	97.93	0.1	0.15	0.49	0.05	11.79	0.87	0.72	1.85	0	0.82	0.09	1.03	0.47	0.1	0.13	2.88	0	0.12	8.98	0	0	0	-3.26	-2.71	-8.04	57.2	168.81	857.82	379.52	1102.76	636.05	885.98	453.76	1051.06	418.44
61.427	0	0.1	0.1	0.02	0.1	0.11	0.11	0.06	0.57	0.57	99.78	0.33	6.72	97.71	0.11	0.19	0.5	0.05	10	0.73	0.53	1.91	0	0.57	0.07	0.85	0.43	0.07	0.17	3.45	0	0.1	8.63	0	0	0	-2.87	-3.24	-7.32	57.44	169.89	856.07	379.11	1099.32	634.22	883.4	451.76	1050.09	418.92
61.461	0	0.1	0.1	0.02	0.1	0.1	0.11	0.07	0.56	0.56	99.79	0.33	6.13	95.51	0.13	0.19	0.56	0.06	8.33	0.69	0.51	2.03	0	0.32	0.06	1.03	0.46	0.06	0.22	4.94	0	0.07	8.68	0	0	0	-1.76	-6.71	-6.7	57.8	173.24	857.33	378.57	1103.7	636.88	885.11	453.38	1054.98	419.4
61.494	0	0.1	0.1	0.02	0.1	0.12	0.11	0.07	0.59	0.59	99.77	0.33	7.19	97.83	0.12	0.22	0.59	0.06	9.79	0.59	0.47	2.15	0	0.25	0.06	0.92	0.51	0.05	0.27	4.92	0	0.15	9.08	0	0	0	-1	-2.97	-7.51	58.06	169.58	853.53	378.13	1099.07	636.47	881.95	451.77	1048.3	418.84
61.528	0	0.1	0.09	0.02	0.1	0.14	0.11	0.08	0.67	0.67	99.72	0.33	8.86	96.81	0.1	0.27	0.67	0.05	11.95	0.51	0.51	1.95	0	0.09	0.05	0.76	0.49	0.05	0.56	7.83	0	0.14	9.79	0	0	0	-1.47	-4.94	-6.17	58	171.85	855.8	379.25	1102.01	638.19	884.67	451.72	1053.83	421.39
61.561	0	0.1	0.09	0.02	0.1	0.14	0.1	0.08	0.69	0.69	99.72	0.33	8.87	98.76	0.09	0.31	0.69	0.05	11.44	0.47	0.48	1.7	0	0.05	0.03	0.77	0.47	0.05	0.77	9.53	0	0.28	9.98	0	0	0	-0.99	0.12	-7.35	58.32	167.48	853.17	380.75	1097.02	637.25	882.16	453.33	1046.55	421.27
61.594	0	0.1	0.09	0.02	0.09	0.16	0.11	0.08	0.7	0.7	99.67	0.34	10.12	96.54	0.07	0.29	0.7	0.05	13.85	0.46	0.47	1.67	0	0.05	0.03	0.73	0.39	0.05	0.84	8.84	0	0.14	10.2	0	0	0	0.25	-5.36	-6.05	58.45	171.08	854.98	378.99	1102.27	639.87	884.92	451.82	1053.4	422.11
61.628	0	0.1	0.09	0.02	0.1	0.16	0.1	0.1	0.73	0.73	99.69	0.35	9.78	98.01	0.07	0.33	0.73	0.04	12.35	0.42	0.36	1.45	0	0.02	0.03	0.76	0.4	0.06	1.35	12.9	0	0.23	10.44	0	0	0	-2.35	-2.51	-7.43	57.68	167.91	852.06	380.18	1095.74	635.71	880.75	453.63	1045.2	419.77
61.661	0	0.1	0.09	0.02	0.09	0.15	0.1	0.1	0.71	0.71	99.7	0.36	9.47	96.64	0.06	0.38	0.71	0.05	11.47	0.45	0.59	1.58	0	0.03	0.04	0.9	0.4	0.11	1.3	12.62	0	0.12	10.6	0	0	0	-1.88	-5.21	-7.81	57.47	171.24	855.85	380.62	1102.36	639.45	883.54	455.52	1051.2	420.69
61.694	0	0.1	0.09	0.02	0.1	0.14	0.1	0.1	0.73	0.73	99.72	0.34	8.69	90.54	0.06	0.4	0.73	0.05	10.74	0.52	0.71	2.13	0	0.03	0.05	0.95	0.35	0.16	1.54	13.13	0	0.07	10.22	0	0	0	-6.74	-10.71	-8.09	55.44	167.89	854.79	378.81	1100.82	636.56	883.45	451.75	1047.84	417.62
61.728	0	0.1	0.1	0.02	0.1	0.11	0.1	0.09	0.82	0.82	99.77	0.33	7.06	95.43	0.06	0.36	0.82	0.04	9.26	0.54	0.71	2.11	0	0.03	0.05	0.82	0.36	0.21	1.68	11.99	0	0.18	9.33	0	0	0	-0.06	-6.8	-7.9	58.38	170.41	852.25	378.68	1094.77	633.07	878.52	455	1044.82	417.81
61.761	0	0.1	0.1	0.02	0.1	0.11	0.1	0.09	0.78	0.78	99.78	0.33	6.53	97.5	0.06	0.42	0.78	0.05	8.47	0.52	1	2.54	0	0.04	0.06	0.83	0.3	0.23	1.56	10.96	0	0.08	9.25	0	0	0	-3.03	-3.68	-7.12	57.03	173.84	854.19	377.59	1101.8	637.43	881.62	450.86	1052.42	418.53
61.795	0	0.1	0.1	0.02	0.1	0.11	0.1	0.08	0.73	0.73	99.77	0.33	7	98.56	0.07	0.45	0.73	0.06	8.87	0.61	0.93	3.29	0	0.05	0.08	0.84	0.3	0.28	1.41	9.51	0	0.09	9.49	0	0	0	3.25	0.88	-8.23	59.8	173.14	856.6	379.42	1102.8	638.77	882.81	456.29	1052.14	420.16
61.828	0	0.1	0.1	0.02	0.1	0.12	0.1	0.08	0.71	0.71	99.77	0.33	7.03	93.86	0.08	0.43	0.71	0.07	8.94	0.72	0.96	3.27	0	0.06	0.12	0.91	0.26	0.28	1.26	8.58	0	0.11	9.51	0	0	0	-4.81	-8.37	-8.47	56.17	170.63	854.65	379.95	1099.69	636.61	881.03	454.25	1047.87	418.49
61.861	0	0.1	0.09	0.02	0.1	0.12	0.1	0.08	0.68	0.68	99.76	0.33	7.38	93.06	0.09	0.44	0.68	0.07	9.62	0.65	0.91	3.56	0	0.06	0.11	0.87	0.28	0.24	1.18	8.07	0	0.17	9.53	0	0	0	-1.92	-9.02	-7.83	57.42	172.09	852.2	379.46	1095.69	634.38	877.97	455.73	1045.95	418.31
61.895	0	0.1	0.09	0.02	0.1	0.13	0.1	0.08	0.66	0.66	99.73	0.34	8.32	97.49	0.1	0.46	0.66	0.1	10.43	0.8	0.99	3.44	0	0.09	0.15	0.87	0.27	0.34	1.08	6.75	0	0.19	10.16	0	0	0	-1.8	-3.71	-7.74	57.44	172.39	854.16	380.03	1100.53	638.6	881.23	454.74	1050.11	420.14
61.928	0	0.1	0.09	0.02	0.09	0.14	0.1	0.07	0.67	0.67	99.72	0.36	8.89	90.35	0.09	0.41	0.67	0.1	10.56	0.71	0.87	3.7	0	0.11	0.12	1.16	0.25	0.2	1.01	6.32	0	0.11	10.57	0	0	0	-7.07	-10.82	-8.32	55.42	168.94	855.21	380	1098.6	634.9	881.58	452.07	1047.1	418.27
61.961	0	0.1	0.09	0.02	0.09	0.16	0.1	0.08	0.61	0.61	99.68	0.37	9.99	96.8	0.09	0.44	0.61	0.1	12.18	0.75	0.75	3.64	0	0.1	0.12	1.27	0.28	0.17	1.07	6.93	0	0.06	10.87	0	0	0	-3.7	-4.95	-7.77	56.88	169.06	853.13	379.3	1100.03	637.59	882.52	454.67	1047.63	418.33
61.995	0	0.1	0.09	0.02	0.09	0.18	0.1	0.08	0.56	0.56	99.64	0.37	10.86	94.35	0.09	0.46	0.56	0.12	14.21	0.78	0.84	4.64	0	0.12	0.13	1.35	0.29	0.15	0.95	6.71	0	0.19	10.9	0	0	0	-4.14	-7.92	-7.83	56.63	170.08	852.3	378.72	1098.19	636.19	880.29	453.46	1046.59	417.81
62.028	0	0.1	0.08	0.02	0.09	0.21	0.1	0.07	0.56	0.56	99.59	0.4	11.88	97.32	0.09	0.39	0.56	0.11	15.39	0.98	0.82	4.58	0	0.14	0.18	1.5	0.35	0.19	0.96	6.63	0	0.08	11.41	0	0	0	-2.67	-4.03	-7.36	57.32	170.11	856.1	380.16	1102.63	638.93	884.92	453.9	1051.73	420.52
62.061	0	0.1	0.08	0.02	0.09	0.21	0.1	0.08	0.54	0.54	99.57	0.4	12.25	95.07	0.09	0.38	0.54	0.1	16.42	0.9	0.74	4.18	0	0.16	0.14	1.91	0.36	0.23	0.93	6.85	0	0.12	11.3	0	0	0	-6.49	-7.21	-8.28	56.08	174.22	856.14	377.91	1103.09	635.26	881.9	453.34	1052.02	415.76
62.095	0	0.1	0.08	0.02	0.09	0.24	0.11	0.08	0.59	0.59	99.52	0.42	13.13	97.48	0.12	0.3	0.59	0.07	17.77	1.14	0.79	3.37	0	0.21	0.11	2.37	0.39	0.22	0.85	7.33	0	0.42	11.65	0	0	0	0.97	3.71	-7.71	59.01	166.64	850.9	378.51	1097.26	637.14	881.71	454.46	1044.41	418.44
62.128	0	0.1	0.08	0.02	0.09	0.25	0.1	0.08	0.62	0.62	99.51	0.44	13.35	93.47	0.13	0.31	0.62	0.07	17.19	1.4	0.78	2.44	0	0.21	0.13	2.28	0.46	0.24	0.92	7.88	0	0.2	12.1	0	0	0	-3.82	-8.69	-8.25	56.96	166.92	849.13	376.36	1098.15	638.28	879.78	450.72	1043.14	416.45
62.162	0	0.09	0.07	0.02	0.09	0.29	0.1	0.08	0.7	0.7	99.42	0.5	14.73	98.76	0.11	0.23	0.7	0.05	18.65	1.34	0.95	2.73	0	0.2	0.1	2.55	0.55	0.12	1.1	8.82	0	0.39	12.9	0	0	0	2.45	-0.11	-5.46	60.01	176.65	852.63	374.94	1107.16	643.95	883.93	449.31	1058.24	420.67
62.195	0	0.09	0.07	0.02	0.09	0.27	0.1	0.09	0.84	0.84	99.45	0.54	14.28	97.74	0.12	0.21	0.84	0.04	16.31	1.72	1.16	2.89	0	0.16	0.1	2.54	0.64	0.07	1.46	11.34	0	2.48	13.55	0	0	0	2.5	-3.16	-6.59	60.36	169.94	851.72	373.47	1108.17	644.04	886.81	451.98	1053.14	417.08
62.228	0	0.1	0.07	0.02	0.09	0.21	0.1	0.1	0.94	0.94	99.57	0.51	12.22	98.55	0.14	0.16	0.94	0.03	12.74	2.08	1.38	3.04	0	0.13	0.09	2.74	0.64	0.04	1.87	13.64	0	4.63	13.15	0	0	0	4.5	0.9	-8.02	61.31	170.74	851.39	374.63	1106.92	644.82	883.99	453.96	1050.8	417.57
62.262	0	0.1	0.07	0.02	0.08	0.24	0.09	0.12	1.09	1.09	99.53	0.61	12.86	97.37	0.16	0.14	1.09	0.03	11.97	2.45	1.97	2.82	0	0.11	0.09	4.21	0.61	0.03	2.85	18.59	0	4.32	14.38	0	0	0	3.41	-3.94	-7.79	60.06	166.78	849.65	374.76	1105.95	646.48	884.88	452.97	1048.03	418.37
62.295	0	0.1	0.07	0.02	0.09	0.21	0.09	0.12	1.15	1.15	99.58	0.57	11.86	94.93	0.17	0.1	1.15	0.02	10.76	2.16	1.94	1.86	0	0.1	0.06	4.3	0.61	0.02	2.64	18	0	0.74	13.93	0	0	0	-2.2	-7.35	-7.44	57.17	167.92	850.98	377.13	1105.3	645.36	884.66	452.26	1049.34	419.39
62.328	0	0.1	0.07	0.02	0.09	0.21	0.09	0.11	1.42	1.42	99.58	0.55	11.61	98.4	0.17	0.09	1.42	0.02	11.3	2.49	2.07	1.86	0	0.11	0.09	4.07	0.75	0.07	2.47	16.54	0	0.18	13.67	0	0	0	-0.85	-1.42	-6.44	58.02	172.3	852.64	379.58	1105.08	644.86	884.41	454.88	1053.55	422.03
62.362	0	0.1	0.07	0.02	0.09	0.25	0.1	0.11	1.7	1.7	99.5	0.6	12.79	96.94	0.14	0.11	1.7	0.03	13.31	2.09	2.24	2.45	0	0.11	0.15	4.59	0.91	0.23	2.51	16.81	0	0.17	14.23	0	0	0	-4.12	-4.72	-7.02	56.69	168.06	854.99	380.39	1105.9	643.78	887.53	454.15	1052.37	421.43
62.395	0	0.1	0.07	0.02	0.09	0.21	0.1	0.11	1.88	1.88	99.57	0.55	11.46	93.5	0.14	0.1	1.88	0.03	11.95	2.24	1.97	2.19	0	0.1	0.16	4.42	0.77	0.48	2.17	16.71	0	0.12	13.56	0	0	0	-2.27	-8.67	-7.85	57.69	173.73	856.57	380.9	1103.99	641.1	882.95	455.54	1053.31	421.51
62.428	0	0.1	0.07	0.02	0.09	0.23	0.1	0.12	2.1	2.1	99.55	0.55	11.74	93.71	0.17	0.11	2.1	0.03	12.8	2.09	1.83	2.47	0	0.08	0.19	4.11	0.87	0.88	2.26	17.34	0	0.27	13.62	0	0	0	-0.89	-8.5	-8.14	58.1	172.26	856.03	378.17	1104.08	639.49	883.28	453.77	1051.98	418.95
62.462	0	0.1	0.07	0.02	0.09	0.23	0.1	0.11	2.58	2.58	99.55	0.56	11.76	95.1	0.15	0.09	2.58	0.03	12.7	1.73	1.44	1.69	0	0.08	0.18	3.69	0.89	0.6	1.96	17.07	0	0.19	13.7	0	0	0	-0.22	-7.17	-7.29	58.33	170.38	857.44	377.94	1106.38	640.63	887.18	452.53	1054.42	419.98
62.495	0	0.1	0.08	0.02	0.09	0.19	0.1	0.11	2.46	2.46	99.62	0.52	10.49	97.41	0.13	0.11	2.46	0.04	10.52	1.35	1.12	1.25	0	0.09	0.24	3.7	1.04	0.59	1.75	15.95	0.01	0.12	13.19	0	0	0	-0.27	3.87	-7.56	58.45	168.12	857	379.71	1104.2	639.64	887.24	453.73	1052.03	420.43
62.529	0	0.1	0.09	0.02	0.1	0.14	0.11	0.11	2.73	2.73	99.72	0.42	7.88	94.08	0.11	0.12	2.73	0.04	8.04	0.91	0.84	1.05	0	0.09	0.24	3.77	1.01	0.5	1.71	15.86	0.01	0.14	11.72	0	0	0	-4.91	-8.17	-8.03	56.48	172.41	855.56	378.03	1101.69	636.14	881.81	451.32	1050.87	417.53
62.562	0	0.11	0.09	0.02	0.1	0.14	0.11	0.11	3.14	3.14	99.72	0.4	7.49	98.4	0.11	0.15	3.14	0.03	8.6	0.93	0.79	1.32	0	0.1	0.26	3.15	1.15	0.68	1.48	15.59	0.01	0.24	11.36	0	0	0	-0.64	-1.42	-7.11	58.9	173.25	852.87	379.12	1095.6	632.69	878.76	454.85	1048.12	418.32
62.595	0	0.11	0.09	0.02	0.1	0.14	0.11	0.1	3.05	3.05	99.71	0.4	7.79	97.43	0.1	0.14	3.05	0.03	8.86	0.96	0.8	1.8	0	0.11	0.18	3.06	0.91	0.56	1.39	15.06	0.01	0.11	11.46	0	0	0	1.48	-3.82	-6.36	59.59	173.04	857.74	380.07	1101.5	636.77	884.62	453.63	1054.78	422.19
62.629	0	0.11	0.1	0.02	0.1	0.13	0.11	0.1	3	3	99.75	0.35	6.74	98.75	0.08	0.14	3	0.03	8.85	0.78	0.73	1.96	0	0.12	0.12	3.23	0.8	0.38	1.17	13.89	0.01	0.14	10.36	0	0	0	0.12	0.15	-7.01	58.87	168.77	855.09	379.61	1099.92	636.69	884.48	454.05	1049.81	420.17
62.662	0	0.11	0.1	0.02	0.1	0.12	0.11	0.09	2.74	2.74	99.75	0.33	6.69	95.36	0.08	0.15	2.74	0.03	9.52	0.63	0.66	1.96	0	0.12	0.11	2.85	0.84	0.54	1.03	12.13	0.01	0.19	9.92	0	0	0	-1.25	-6.88	-6.98	58.48	171.32	853.41	380.87	1093.52	632.49	878.81	454.68	1046.67	420.43
62.695	0	0.11	0.1	0.02	0.1	0.12	0.11	0.09	2.52	2.52	99.76	0.33	6.37	96.55	0.07	0.17	2.52	0.03	9.4	0.57	0.63	1.78	0	0.13	0.11	2.33	0.7	0.36	0.81	10.68	0.01	0.16	9.51	0	0	0	-1.46	-5.34	-6.61	58.41	171.82	857.11	380.93	1099.08	634.6	883.56	454.21	1052.18	421.27
62.729	0	0.11	0.1	0.02	0.1	0.11	0.11	0.07	2.15	2.15	99.78	0.33	6.09	98.02	0.07	0.2	2.15	0.03	8.57	0.56	0.56	1.9	0	0.18	0.1	2.1	0.67	0.42	0.46	6.4	0.01	0.36	9.4	0	0	0	-2.52	-2.49	-7.84	57.78	170.12	854.63	379.18	1099.36	635.03	882.38	454.69	1048.46	417.86
62.762	0	0.11	0.1	0.02	0.1	0.11	0.11	0.07	2.09	2.09	99.77	0.33	5.84	95.74	0.07	0.17	2.09	0.03	8.81	0.59	0.47	1.69	0	0.18	0.08	1.74	0.57	0.43	0.44	5.98	0	0.19	8.99	0	0	0	-2.52	-6.44	-7.59	57.75	169.24	851.69	379.89	1094.69	634.34	879.13	454.65	1044.54	418.85
62.796	0	0.11	0.1	0.02	0.1	0.12	0.11	0.07	1.85	1.85	99.77	0.33	6.47	95.67	0.07	0.22	1.85	0.03	10.06	0.66	0.46	2.5	0	0.23	0.08	1.22	0.59	0.3	0.27	4.39	0	0.07	8.95	0	0	0	-0.38	-6.52	-6.63	58.47	173.85	854.88	379.45	1099.22	636.37	881.2	453.11	1052.04	420.94
62.829	0	0.11	0.1	0.02	0.1	0.12	0.11	0.07	1.7	1.7	99.75	0.33	7.16	97.34	0.06	0.24	1.7	0.04	10.94	0.67	0.52	2.46	0	0.21	0.08	1.21	0.48	0.32	0.3	4.63	0	0.11	9.19	0	0	0	-1.47	-4	-6.82	58.31	172.36	853.67	380.99	1098.63	637.35	881.32	456.15	1050.07	421.07
62.862	0	0.11	0.1	0.02	0.1	0.12	0.11	0.07	1.58	1.58	99.76	0.33	7.02	96.43	0.06	0.24	1.58	0.04	11.03	0.51	0.39	2.17	0	0.2	0.08	0.99	0.49	0.33	0.28	4.33	0	0.17	8.92	0	0	0	-3.35	-5.52	-7.67	57.46	173.43	851.05	379.85	1095.19	635.04	876.58	454.75	1046.23	418.73
62.896	0	0.1	0.1	0.02	0.1	0.13	0.11	0.07	1.27	1.27	99.74	0.33	7.51	96.25	0.06	0.28	1.27	0.04	11.99	0.53	0.49	2.38	0	0.21	0.09	0.9	0.48	0.37	0.32	3.97	0	0.09	8.9	0	0	0	-2.37	-5.77	-7.54	57.44	171.66	852.87	378.93	1101.36	639.47	881.72	454.68	1049.66	419.11
62.929	0	0.1	0.1	0.02	0.1	0.12	0.11	0.07	1.14	1.14	99.75	0.33	7.25	98.02	0.07	0.31	1.14	0.06	11.73	0.59	0.58	2.15	0	0.27	0.13	0.95	0.51	0.58	0.27	3.7	0	0.09	8.79	0	0	0	-0.39	-2.5	-8.06	58.42	169.65	854.7	380.94	1101.33	640.26	883.19	456.33	1049.15	421.12
62.962	0	0.11	0.1	0.02	0.1	0.11	0.11	0.07	1.14	1.14	99.77	0.33	6.2	92.71	0.08	0.3	1.14	0.06	9.97	0.5	0.39	1.75	0	0.29	0.15	0.83	0.5	0.71	0.24	3.45	0	0.08	8.47	0	0	0	-5.88	-9.28	-8.83	56.2	171.79	852.36	379.23	1097.35	635.33	877.65	454.01	1045.41	416.99
62.996	0	0.11	0.11	0.02	0.1	0.1	0.11	0.06	1.39	1.27	99.77	0.33	5.1	96.99	0.08	0.29	1.27	0.06	9.17	0.43	0.45	1.39	0	0.35	0.19	0.64	0.55	1.39	0.22	2.66	0	0.27	8	0	0	0	-4.12	-4.64	-8.81	57.34	166.57	853.28	380.24	1094.82	633.18	880.05	453.79	1042.72	417.92
63.029	0	0.11	0.11	0.02	0.1	0.09	0.11	0.06	2.13	1.24	99.77	0.33	3.97	96.34	0.08	0.32	1.24	0.07	7.76	0.35	0.42	1.3	0	0.4	0.29	0.73	0.58	2.13	0.2	2.5	0	0.12	7.65	0	0	0	-4.26	-5.65	-8.43	57.08	174.51	852.64	377.18	1102.89	637.5	880.34	456.75	1049.74	414.81
63.062	0	0.11	0.11	0.02	0.1	0.09	0.11	0.06	2.63	1.23	99.77	0.33	3.77	98.63	0.09	0.38	1.23	0.07	7.2	0.3	0.39	1.34	0	0.49	0.5	0.75	0.64	2.63	0.15	2.21	0	0.1	7.84	0	0	0	-0.21	0.6	-8.25	58.54	167.15	853.4	380.24	1100.76	639.91	883.74	456.53	1046.8	419.82
63.096	0	0.11	0.11	0.02	0.1	0.09	0.12	0.06	3.94	1.22	99.77	0.33	3.45	98.68	0.08	0.38	1.22	0.08	7.96	0.27	0.62	1.84	0	0.61	0.67	0.71	0.76	3.94	0.12	1.66	0	0.28	7.65	0	0	0	-3.15	-0.41	-7.49	57.33	167.7	852.27	380.21	1099.13	639	882.63	453.82	1046.9	420.07
63.129	0	0.11	0.11	0.02	0.1	0.09	0.12	0.06	3.6	1.26	99.76	0.33	3.29	91.15	0.09	0.36	1.26	0.09	8.19	0.26	0.71	2.6	0	0.68	0.86	0.71	0.92	3.6	0.11	1.55	0	0.66	7.46	0	0	0	-1.92	-10.34	-8.27	57.36	167.64	851.59	381.07	1094.43	636.99	878.53	454.49	1042.77	420.87
63.163	0	0.12	0.11	0.02	0.1	0.09	0.12	0.06	4.2	1.11	99.75	0.33	3.05	96.6	0.08	0.3	1.38	0.09	8.63	0.23	0.8	3.15	0	1.14	1.27	0.77	1	4.2	0.08	1.11	0	0.47	7.49	0	0	0	-0.93	-5.26	-7.63	58.2	164.91	853.12	379.26	1099.36	637.75	884.79	455.42	1045.61	418.95
63.196	0	0.12	0.12	0.02	0.11	0.08	0.12	0.06	2.84	1	99.75	0.33	2.05	90.68	0.07	0.22	1.55	0.08	7.12	0.18	0.67	3.14	0	1.21	0.85	0.82	0.96	2.84	0.07	1	0	0.76	6.84	0	0	0	-0.61	-10.62	-8.27	58.18	169.01	854.82	380.47	1095.66	634.18	880.06	454.68	1045.47	419.98
63.229	0	0.12	0.12	0.02	0.11	0.07	0.12	0.06	2.64	0.91	99.75	0.33	1.71	94.53	0.06	0.18	1.59	0.06	6.46	0.2	0.66	2.14	0	1.23	0.94	0.84	1.15	2.64	0.06	0.91	0	0.84	6.79	0	0	0	1.09	-7.75	-7.34	59.43	167.51	856.8	377.8	1102.09	635.72	886.76	454.83	1050.2	418.15
63.263	0	0.12	0.12	0.02	0.11	0.07	0.13	0.06	2.85	0.81	99.74	0.33	0.88	98.25	0.06	0.16	1.74	0.06	5.76	0.2	0.81	2.14	0	1.89	1.18	0.85	1.2	2.85	0.05	0.68	0	0.24	6.7	0	0	0	1.45	-1.86	-9.7	59.49	163.26	855.36	377.78	1099.57	635	884.72	454.7	1043.44	416.48
63.296	0	0.11	0.12	0.02	0.11	0.08	0.13	0.06	1.97	0.85	99.74	0.33	1.83	97.62	0.05	0.12	1.7	0.05	6.46	0.24	0.85	2.22	0	1.8	0.99	0.89	1.28	1.97	0.05	0.71	0	0.38	7.07	0	0	0	2.79	-3.44	-5.39	59.63	176.57	855.92	374.1	1107.26	639.28	885.79	449.15	1059.76	418.96
63.329	0	0.11	0.12	0.02	0.11	0.08	0.13	0.06	2.43	1.03	99.74	0.33	2.38	98.37	0.04	0.07	1.63	0.04	8.04	0.26	1.03	2.41	0	2.07	0.73	0.89	1.38	2.43	0.05	0.62	0	0.12	7.12	0	0	0	6.48	1.49	-6.78	61.6	172.65	856.5	374.38	1108.2	640.85	887.41	452.18	1056.73	418.46
63.363	0	0.12	0.12	0.02	0.11	0.08	0.13	0.06	2.68	1.06	99.73	0.33	2.3	98.75	0.03	0.06	1.6	0.03	8.28	0.23	1.06	3.55	0	2.68	0.62	0.98	1.43	2.39	0.04	0.53	0	0.11	7.1	0	0	0	6.66	0.15	-6.78	61.74	172.23	858	374.17	1109.01	640.36	888.66	451.27	1057.76	418.58
63.396	0	0.11	0.12	0.02	0.1	0.09	0.13	0.06	2.37	0.99	99.74	0.33	3.13	97.79	0.03	0.04	1.45	0.02	8.68	0.25	0.99	2.39	0	2.37	0.53	1.07	1.16	1.57	0.04	0.55	0	0.1	7.34	0	0	0	4.29	-3.04	-7.49	60.6	171.9	861.65	376.05	1110.6	639.64	890.51	452.39	1059.13	419.01
63.429	0	0.11	0.12	0.02	0.1	0.08	0.13	0.06	2.45	1	99.74	0.33	2.22	97.88	0.03	0.03	1.4	0.02	7.04	0.25	1	1.7	0	2.45	0.38	1.08	1.07	1.72	0.04	0.52	0.01	0.05	7.14	0	0	0	4.16	-2.83	-7.99	60.52	167.85	863.48	375.36	1111.09	638.06	893.29	450.71	1057.92	417.98
63.463	0	0.11	0.12	0.02	0.1	0.08	0.13	0.06	2.42	1.11	99.74	0.33	1.71	96.9	0.03	0.03	1.38	0.02	6.39	0.3	1.11	1.17	0	2.42	0.52	1.28	1.01	1.87	0.04	0.46	0.01	0.09	7	0	0	0	5.27	-4.78	-9.75	60.71	169.66	864.18	373.12	1113.34	636.6	892.25	453.78	1057.1	413.68
63.496	0	0.11	0.12	0.02	0.1	0.07	0.13	0.06	2.32	1.13	99.75	0.33	1.11	98.36	0.03	0.04	1.23	0.02	5.11	0.24	1.13	0.89	0	2.32	0.58	1.43	0.85	1.94	0.04	0.49	0.01	0.05	6.88	0	0	0	3.65	-1.54	-9.04	59.9	170.48	863.67	373.58	1113.86	638	892.43	451.92	1058.82	414.8
63.53	0	0.11	0.12	0.02	0.1	0.07	0.12	0.06	4.64	1.46	99.75	0.33	0.37	97.32	0.03	0.05	0.94	0.02	4.19	0.21	1.46	1.13	0	2.53	0.68	1.67	0.75	4.64	0.03	0.47	0.01	0.03	7.15	0	0	0	0.7	-4.05	-8.5	58.53	171.94	864.13	373.58	1113.84	636.67	892.3	450.62	1060.38	414.39
63.563	0	0.11	0.11	0.02	0.1	0.07	0.12	0.06	3.86	1.61	99.76	0.33	0.94	97.94	0.03	0.06	0.85	0.03	4.24	0.21	1.61	1.29	0	2.46	0.83	1.69	0.67	3.86	0.04	0.48	0.01	0.08	7.54	0	0	0	0.1	-2.7	-5.69	58.51	170.6	862.43	371.65	1113.57	635.49	895.44	447.17	1062.88	414.46
63.596	0	0.11	0.11	0.02	0.1	0.07	0.12	0.06	3.92	1.5	99.76	0.33	0.93	98.03	0.04	0.09	0.75	0.04	3.96	0.19	1.5	1.42	0	2.84	1.04	1.71	0.55	3.92	0.03	0.48	0.01	0.02	7.72	0	0	0	1.58	-2.45	-4.98	59.4	169.67	862.81	371.21	1112.27	633.26	896.39	446.8	1062.96	414.48
63.63	0	0.11	0.1	0.02	0.1	0.08	0.12	0.06	4.31	1.62	99.76	0.33	1.71	97.48	0.04	0.1	0.56	0.05	4.53	0.18	1.62	1.51	0	3	1.23	1.94	0.53	4.31	0.03	0.48	0.01	0.02	8.34	0	0	0	-1.78	-3.73	-6.48	57.94	170.73	863.64	371.02	1112.22	631.69	894.32	445.81	1061.72	412.26
63.663	0	0.1	0.1	0.02	0.1	0.08	0.12	0.06	3.15	1.46	99.76	0.33	2.35	97.19	0.04	0.13	0.48	0.05	4.92	0.15	1.46	1.67	0	3.15	1.64	1.81	0.56	2.76	0.03	0.48	0.01	0.03	8.51	0	0	0	-2.73	-4.28	-6.8	57.41	170.38	863.36	369.73	1112.58	631.3	894.04	443.83	1061.21	410.92
63.696	0	0.1	0.1	0.02	0.09	0.08	0.12	0.06	2.74	1.33	99.77	0.33	2.92	96.32	0.04	0.18	0.36	0.06	4.26	0.12	1.33	1.14	0	2.66	1.85	1.75	0.52	2.74	0.04	0.54	0.01	0.01	9.09	0	0	0	-1.79	-5.67	-6.79	57.63	170.86	865.03	368.57	1114.31	630.99	895.28	442.2	1063.19	410.58
63.73	0	0.1	0.09	0.02	0.09	0.1	0.11	0.06	3.33	1.47	99.77	0.34	4.1	98.51	0.04	0.22	0.24	0.08	4.46	0.12	1.47	0.98	0	3.33	1.97	1.95	0.49	2.5	0.03	0.57	0.01	0.01	10.29	0	0	0	0.68	-1.04	-6.11	58.79	168.12	864.96	368.58	1112.76	630.08	896.89	441.37	1062.35	411.62
63.763	0	0.09	0.09	0.02	0.09	0.1	0.12	0.06	3.57	1.54	99.77	0.35	4.06	97.91	0.04	0.23	0.22	0.09	4.11	0.14	1.54	1.07	0	3.57	1.93	1.95	0.45	1.94	0.03	0.56	0.01	0.03	10.37	0	0	0	-1.05	-2.77	-5.94	58.13	167.26	864.83	366.9	1112.65	628.1	897.37	438.9	1062.06	409.7
63.797	0	0.09	0.09	0.02	0.09	0.1	0.12	0.06	4.25	1.85	99.76	0.36	4.2	98.16	0.04	0.26	0.14	0.1	4.53	0.13	1.85	1.33	0	4.25	1.75	2.31	0.4	1.98	0.02	0.59	0.01	0.01	10.6	0	0	0	3.37	-2.1	-7.22	60.12	171.13	867.6	365.25	1116.49	628.18	897.29	441.5	1065.07	407.81
63.83	0	0.1	0.09	0.02	0.09	0.09	0.13	0.06	5.04	1.8	99.75	0.33	2.93	97.43	0.04	0.3	0.11	0.1	4	0.1	1.8	1.34	0	5.04	2.13	2.9	0.41	2.87	0.02	0.58	0.01	0.01	10.06	0	0	0	3.48	-3.82	-8.83	60.06	164.95	870.16	364.02	1120.76	629.64	902.38	441.39	1063.47	405.91
63.863	0	0.1	0.09	0.02	0.09	0.09	0.12	0.06	4.97	2.32	99.75	0.33	2.17	97.58	0.04	0.29	0.12	0.09	3.43	0.1	2.32	1.79	0	4.97	2.03	3.01	0.39	3.36	0.02	0.58	0.01	0.01	9.84	0	0	0	2.26	-3.51	-11.37	59.34	163.48	869.78	364.75	1119.47	629.78	899.31	441.66	1058.67	405.17
63.897	0	0.1	0.1	0.02	0.09	0.08	0.13	0.06	5.99	2.81	99.74	0.33	0.73	97.66	0.03	0.28	0.11	0.08	3.05	0.09	2.81	1.55	0	5.99	1.96	3.17	0.32	3.34	0.02	0.52	0.01	0.01	9.11	0	0	0	5.66	-3.34	-10.25	61.26	162.78	871.96	363.88	1120.5	628.92	902.51	440.44	1061.61	406.04
63.93	0	0.1	0.1	0.02	0.09	0.08	0.13	0.06	6.49	3.48	99.73	0.33	0	95.87	0.03	0.29	0.1	0.07	2.7	0.09	3.48	1.61	0	6.49	1.85	2.76	0.29	3.69	0.02	0.51	0.01	0.01	8.99	0	0	0	3.51	-6.28	-10.66	60.02	166.65	872.43	362.27	1121.45	626.76	900.51	439.87	1063.09	403.25
63.963	0	0.1	0.1	0.03	0.09	0.07	0.13	0.06	6.59	4.99	99.73	0.33	0	98.67	0.04	0.32	0.11	0.07	2.84	0.13	4.99	2.13	0	6.59	2.26	2.79	0.31	3.27	0.02	0.48	0.01	0.01	8.56	0	0	0	4.45	-0.49	-10.75	61.1	169.06	872.44	362.55	1122.01	626.31	899.93	442.54	1064.16	402.4
63.997	0	0.1	0.1	0.03	0.09	0.07	0.16	0.06	8.39	4.31	99.68	0.33	0	97.79	0.04	0.43	0.09	0.07	2.44	0.1	4.31	1.73	0	9.37	2.65	2.58	0.37	4.78	0.02	0.41	0.01	0	8.39	0	0	0	4.76	3.04	-11.78	61.11	168.62	870.95	363.05	1121.77	628.39	898.07	443.1	1061.78	402.71
64.03	0	0.11	0.1	0.03	0.09	0.07	0.16	0.06	8.23	3.3	99.68	0.33	0	98.56	0.04	0.57	0.09	0.08	2.43	0.09	3.3	1.9	0	9.05	2.85	2.8	0.37	6.45	0.02	0.39	0.01	0.01	8.23	0	0	0	0.08	0.87	-10.65	59.24	165.53	867.07	363.1	1118	628	897.09	439.7	1058.46	402.82
64.063	0	0.11	0.1	0.03	0.1	0.07	0.17	0.06	8.05	2.65	99.66	0.33	0	98.62	0.03	0.62	0.09	0.08	2.66	0.1	2.65	2.04	0	9.52	3.26	2.93	0.42	8.91	0.02	0.36	0.01	0.01	8.05	0	0	0	0.34	-0.65	-10.63	59.35	163.49	866.37	362.85	1118.03	629.31	897.78	438.79	1057.39	403.37
64.097	0	0.12	0.11	0.02	0.1	0.06	0.18	0.06	7.27	1.75	99.65	0.33	0	98.77	0.03	0.75	0.08	0.09	2.49	0.09	1.75	1.53	0	9.81	3.4	3.46	0.49	13.32	0.02	0.31	0.01	0	7.27	0	0	0	-1.11	0.07	-11.33	58.84	162.7	864.66	361.58	1117.16	628.23	896.32	438.08	1054.75	401.08
64.13	0	0.12	0.11	0.02	0.1	0.06	0.18	0.06	7.03	1.63	99.65	0.33	0	98.08	0.03	0.91	0.08	0.1	3.02	0.08	1.63	1.46	0	9.35	3.5	3.75	0.56	9.43	0.03	0.3	0.01	0.01	7.03	0	0	0	1.39	2.33	-10.49	59.71	163.85	861.51	360.9	1114.98	629.75	893.73	436.8	1053.91	402.29
64.164	0	0.11	0.11	0.02	0.11	0.06	0.16	0.06	6.57	1.42	99.67	0.33	0	83.07	0.03	1.1	0.08	0.12	3.88	0.08	1.42	1.02	0	7.9	2.96	4.11	0.47	4.76	0.03	0.3	0.01	0.01	6.57	0	0	0	-0.73	-14.05	-7.21	58.92	166.61	860.15	358.55	1111.69	624.27	893.25	434.81	1056.34	400.73
64.197	0	0.11	0.12	0.03	0.11	0.06	0.18	0.06	6.05	1.26	99.65	0.33	0	98.31	0.04	1.49	0.09	0.12	4.21	0.09	1.26	1.33	0	8.59	3.67	4.89	0.57	5.18	0.04	0.29	0.01	0.01	6.05	0	0	0	8.24	1.69	-11.23	63.6	166.55	862.17	359.72	1112.98	625.7	891.45	441.88	1052.72	400.27
64.23	0	0.11	0.12	0.03	0.11	0.06	0.18	0.06	5.69	1.42	99.63	0.33	0	97.97	0.04	1.97	0.09	0.13	4.42	0.07	1.42	1.44	0	9.37	3.48	5.6	0.52	2.77	0.04	0.28	0.01	0.01	5.69	0	0	0	5.85	2.63	-11.38	62.43	165.08	862.4	359.92	1113.81	626.4	892.44	440.19	1052.63	400.3
64.264	0	0.11	0.13	0.03	0.11	0.06	0.19	0.06	5.12	1.47	99.62	0.33	0	98.42	0.05	1.83	0.11	0.13	4.58	0.1	1.47	1.79	0	9.88	2.92	8.05	0.42	2.19	0.06	0.22	0.01	0.25	5.12	0	0	0	5.48	1.34	-11.5	62.9	158.91	861.78	362.05	1111.62	627.22	894.53	441.28	1048.59	402.3
64.297	0	0.11	0.13	0.03	0.11	0.05	0.19	0.06	5.03	1.56	99.62	0.33	0	97.76	0.06	1.71	0.11	0.13	3.78	0.1	1.56	1.63	0	9.92	2.9	8.74	0.43	3	0.07	0.21	0.01	0.42	5.03	0	0	0	6.22	3.12	-10.32	63.28	168.66	859.39	363.03	1110.49	629.52	888.15	441.99	1052.6	404.52
64.33	0	0.11	0.13	0.03	0.11	0.05	0.19	0.06	4.93	1.96	99.62	0.33	0	98.7	0.08	1.67	0.12	0.12	3.76	0.12	1.96	1.55	0	9.95	2.41	9.79	0.42	2.14	0.08	0.2	0.01	0.11	4.93	0	0	0	4.62	0.34	-9.15	62.74	172.04	859.35	364.44	1107.37	627.73	885.5	439.9	1054.35	406.89
64.364	0	0.11	0.13	0.03	0.11	0.06	0.17	0.06	5.14	1.9	99.66	0.33	0	98.55	0.1	1.51	0.14	0.1	4.72	0.19	1.9	1.35	0	7.97	1.45	9.09	0.31	1.26	0.1	0.2	0.01	0.11	5.14	0	0	0	2.27	0.92	-8.54	61.61	167.35	857.26	364.15	1107.41	629.05	888.07	439.34	1052.11	406.19
64.397	0	0.11	0.12	0.02	0.11	0.07	0.15	0.06	6.25	1.75	99.7	0.33	0	98.23	0.12	1.53	0.13	0.08	6.25	0.27	1.75	1.17	0	6.32	1.01	8.02	0.25	0.8	0.12	0.23	0.01	0.09	5.79	0	0	0	-0.46	-1.93	-8.76	60.05	166.46	856.44	363.27	1108.92	630.53	888.49	437.58	1051.78	405.27
64.43	0	0.1	0.11	0.02	0.11	0.08	0.14	0.06	5.27	1.9	99.71	0.33	1.82	97.72	0.14	2.07	0.13	0.08	8.95	0.33	1.9	1.2	0	5.27	0.73	7.65	0.24	0.3	0.17	0.25	0.01	0.08	6.38	0	0	0	-0.7	-3.21	-8.92	59.8	167.79	855.58	361.54	1110.27	630.8	887.89	437.39	1052.2	403.39
64.464	0	0.1	0.1	0.02	0.11	0.1	0.13	0.06	4.05	1.94	99.74	0.33	4.39	98.72	0.15	2.34	0.12	0.1	11.17	0.37	1.94	1.17	0	4.05	0.39	8.4	0.2	0.15	0.28	0.27	0	0.04	7.46	0	0	0	0.48	-0.26	-8.86	60.27	168.56	851.74	359.37	1109.32	631.21	885.51	437.61	1050.1	401.24
64.497	0	0.1	0.1	0.02	0.11	0.11	0.12	0.06	3.22	1.74	99.75	0.33	4.92	97.34	0.15	2.31	0.11	0.09	10.8	0.44	1.74	0.96	0	3.22	0.23	7.57	0.21	0.14	0.32	0.33	0	0.06	7.75	0	0	0	0.94	-4.01	-10.39	60.27	167.11	856.03	360.97	1111.5	631.89	887.38	438.3	1050.65	402.67
64.531	0	0.09	0.09	0.02	0.1	0.1	0.11	0.06	2.04	1.51	99.78	0.33	5.53	98.69	0.12	2.9	0.12	0.08	8.86	0.44	1.51	0.89	0	2.04	0.15	6.34	0.22	0.16	0.46	0.43	0	0.04	8.63	0	0	0	-0.58	-0.41	-10.33	59.88	167.66	856.87	361.03	1110.83	629.43	887.33	437.38	1051.16	401.73
64.564	0	0.09	0.09	0.02	0.1	0.12	0.1	0.06	1.36	1.23	99.77	0.33	6.93	95.12	0.13	2.77	0.12	0.08	9.02	0.49	1.23	0.67	0	1.36	0.09	5.14	0.18	0.15	0.52	0.49	0	0.03	9.56	0	0	0	-0.85	-7.15	-7.53	59.95	167.19	852.19	356.16	1105.36	622.9	885.87	432.98	1049.34	397.86
64.597	0	0.09	0.08	0.02	0.1	0.13	0.1	0.07	1.14	1.12	99.75	0.35	7.88	97.97	0.14	3.39	0.11	0.09	8.78	0.51	1.12	0.4	0	1.14	0.06	4.27	0.17	0.15	0.57	0.54	0	0.04	10.44	0	0	0	5.81	2.62	-9.63	62.62	163.47	854.2	358.39	1107.09	626.95	887.74	437.07	1047.07	400.55
64.631	0	0.08	0.07	0.02	0.1	0.17	0.09	0.07	0.85	0.85	99.66	0.46	10.41	98.36	0.16	4.47	0.13	0.1	9.86	0.44	1.28	0.54	0	0.85	0.07	3.12	0.22	0.24	0.73	0.66	0	0.02	12.41	0	0	0	2.15	-1.54	-10.13	61.06	167.16	857.86	357.62	1111.4	625.41	889.09	437	1051.67	398.16
64.664	0	0.08	0.07	0.02	0.1	0.18	0.09	0.07	0.76	0.76	99.65	0.5	11	97.51	0.15	4.76	0.13	0.12	9.7	0.31	1.09	0.47	0	0.76	0.06	2.66	0.2	0.31	0.66	0.65	0	0.04	12.93	0	0	0	5.74	-3.67	-9.91	62.05	167.75	854.11	355.63	1104.15	622.25	882.81	432.43	1047.07	398.41
64.697	0	0.08	0.06	0.02	0.09	0.18	0.08	0.07	0.68	0.68	99.63	0.56	11.41	98.36	0.16	4.25	0.12	0.12	8.7	0.26	1.24	0.44	0	0.68	0.06	2.37	0.24	0.39	0.69	0.63	0	0.05	13.78	0	0	0	3.77	1.53	-10.66	61.5	165.27	855.89	356.5	1106.16	621.48	885.87	434.74	1046.75	396.88
64.731	0	0.07	0.05	0.02	0.08	0.26	0.07	0.07	0.47	0.38	99.48	0.92	14.85	98.47	0.18	4.57	0.13	0.11	7.94	0.26	1.17	0.52	0	0.38	0.07	1.54	0.23	0.47	0.82	0.74	0	0.04	17.24	0	0	0	5.99	-1.17	-11.75	62.7	164.49	859.58	358.4	1105.69	619.61	886.69	437.41	1046.41	398.11
64.764	0	0.07	0.05	0.01	0.08	0.23	0.08	0.07	0.4	0.4	99.54	0.84	14.06	98.16	0.2	3.55	0.13	0.12	7.27	0.26	0.82	0.32	0	0.4	0.08	1.34	0.18	0.27	0.72	0.66	0	0.01	16.59	0	0	0	4.54	-2.12	-12.78	61.86	165.53	857.15	356.02	1102.33	614.37	881.87	435.48	1042.49	395.47
64.798	0	0.07	0.04	0.01	0.08	0.32	0.07	0.07	0.27	0.27	99.37	1.18	16.96	98.57	0.27	3.16	0.13	0.13	8.04	0.3	0.85	0.3	0	0.27	0.1	0.65	0.16	0.25	0.64	0.81	0	0.03	19	0	0	0	3.97	-0.83	-10.75	61.99	163.6	859.2	356.66	1102.88	614.44	886.78	433.98	1045.86	395.75
[truncated: 17,858 more rows]
[truncated: 4 more columns]
