# Supplementary material for: Exploring emotion recognition in patients with mild cognitive impairment and Alzheimer’s dementia undergoing a rehabilitation program
Source: PLoS One. 2025 Apr 24;20(4):e0322213. doi: 10.1371/journal.pone.0322213 (PMC12021228; doi:10.1371/journal.pone.0322213)
Supplement: S3 Data — (ZIP) [file pone.0322213.s005.zip › raw data21-30/No27 Cognitive training.csv]

time stamp	face id	anger	contempt	disgust	fear	joy	sadness	surprise	sentimentality	confusion	neutral	engagement	valence	attention	inner brow raise	brow raise	brow furrow	eye widen	cheek raise	lid tighten	nose wrinkle	upper lip raise	dimpler	lip corner depressor	chin raise	lip pucker	lip stretch	lip press	mouth open	jaw drop	lip suck	eye closure	smile	smirk	blink	blink rate	pitch	yaw	roll	brightness	interocular distance	topleft_x	topleft_y	bottomright_x	bottomright_y	outer_right_eye_X	outer_right_eye_Y	outer_left_eye_X	outer_left_eye_Y
0.066	0	0.13	0.13	0.03	0.13	0.05	0.13	0.12	1.37	1.37	99.73	0.33	0	3.7	1.77	1.42	1.37	0.05	3.04	3.05	1.24	1.87	0	0.55	0.46	0.01	0.1	0.07	1.88	15.63	0.05	1.13	4.89	0	0		8.47	-38.29	-4.35	68.89	100.55	790.79	469.98	989.96	680.1	834.67	512.01	934.48	524.2
0.1	0	0.12	0.14	0.02	0.13	0.05	0.13	0.09	1.34	1.34	99.73	0.33	0	1.42	1.7	1.21	1.34	0.04	2.96	2.11	0.98	1.04	0	0.36	0.47	0.01	0.11	0.16	1.21	9.44	0.04	0.79	4.68	0	0		13.54	-43.21	-7.65	69.1	98.94	786.65	466.18	994.26	685.44	831.63	513.63	929.96	524.61
0.133	0	0.12	0.14	0.02	0.13	0.05	0.13	0.09	1.75	1.75	99.73	0.33	0	1.03	1.83	1.01	1.75	0.04	2.66	1.88	0.87	0.82	0	0.3	0.57	0.01	0.12	0.17	1.09	7.73	0.08	2.62	4.79	0	0		14.98	-44.85	-5.63	69.04	98.65	784.55	463.96	994.66	686.38	833.28	509.31	930.61	525.38
0.166	0	0.12	0.14	0.02	0.13	0.04	0.14	0.08	2.09	2.09	99.71	0.33	0	1.03	2.19	0.87	2.09	0.04	2.62	1.85	1	0.9	0	0.35	0.59	0.01	0.13	0.2	0.69	5.91	0.1	0.87	4.26	0	0		13.59	-44.82	-6.14	68.89	99.97	783.36	462.85	995.7	687.65	831.68	509.58	930.71	523.28
0.2	0	0.12	0.14	0.02	0.13	0.05	0.13	0.08	1.71	1.71	99.72	0.33	0	0.98	2.12	0.82	1.71	0.05	2.71	1.67	0.84	0.47	0	0.43	0.68	0.02	0.14	0.27	0.79	4.41	0.14	0.28	4.78	0	0		10.49	-45.08	-5.55	68.7	99.39	783.09	462.65	996.45	689.68	832.62	509.82	931.49	519.94
0.233	0	0.12	0.13	0.02	0.12	0.05	0.13	0.07	1.47	1.47	99.74	0.33	0	0.9	1.91	0.8	1.47	0.05	2.95	1.54	0.81	0.42	0	0.68	0.87	0.02	0.16	0.29	0.8	3.31	0.15	0.23	5.28	0	0		9.93	-45.49	-6.5	68.47	97.38	783.81	461.46	999.54	691.77	834.47	510.36	931.55	517.88
0.266	0	0.11	0.13	0.02	0.12	0.05	0.13	0.07	1.33	1.33	99.74	0.33	0	0.74	1.83	0.79	1.33	0.06	3.6	1.38	0.77	0.35	0	0.74	1.03	0.03	0.18	0.37	0.76	2.71	0.19	0.25	5.56	0	0		9.34	-46.51	-4.12	68.32	97.71	783.43	461.38	1000.85	693.9	837.37	508.01	934.5	518.76
0.3	0	0.11	0.12	0.02	0.12	0.06	0.13	0.07	1.27	1.27	99.74	0.33	0.71	1.35	2.22	0.95	1.27	0.07	4.02	1.34	0.59	0.17	0	0.55	0.88	0.03	0.22	0.38	0.71	2.34	0.21	0.08	6.4	0	0		7.13	-43.46	-2.3	68.07	103.61	782.98	462.46	1003.19	697.2	837.44	507.55	940.28	520.21
0.333	0	0.1	0.11	0.02	0.12	0.07	0.12	0.07	1.13	1.13	99.76	0.33	1.85	1.06	2.25	0.91	1.13	0.08	3.95	1.06	0.52	0.12	0	0.43	0.84	0.03	0.28	0.43	0.67	2.1	0.24	0.15	7.37	0	0		7.4	-44.7	-1.8	68.02	101.92	783.04	459.29	1005.46	696.99	840.03	504.4	941.09	517.66
0.366	0	0.1	0.1	0.02	0.11	0.08	0.12	0.07	1.07	1.07	99.77	0.33	3.47	0.68	2.37	0.82	1.07	0.09	4.3	1.01	0.52	0.09	0	0.4	0.86	0.04	0.41	0.36	0.59	1.92	0.29	0.22	8.73	0	0		8.47	-46.9	-1.92	68.3	102.14	780.24	454.87	1008.37	698.63	839.8	500.87	940.84	515.81
0.4	0	0.09	0.09	0.02	0.11	0.09	0.11	0.07	0.94	0.94	99.78	0.33	4.81	1.03	2.32	0.84	0.94	0.12	4.22	0.87	0.53	0.07	0	0.33	0.76	0.04	0.55	0.29	0.52	1.66	0.29	0.11	9.91	0	0		8.4	-44.84	-2.52	68.2	103.92	781.34	451.13	1012.68	699.41	840.79	499.53	944.04	511.31
0.433	0	0.09	0.08	0.02	0.1	0.11	0.1	0.07	0.82	0.82	99.78	0.41	6.77	0.57	2.43	0.99	0.82	0.14	4.29	0.68	0.47	0.06	0	0.24	0.68	0.06	0.75	0.21	0.52	1.51	0.29	0.08	11.61	0	0		7.26	-47.79	-3.22	68.72	103.11	780.67	447.65	1015.6	699.15	841.25	496.75	943.73	508.13
0.467	0	0.08	0.07	0.02	0.1	0.14	0.1	0.07	0.77	0.77	99.72	0.52	8.74	0.6	2.76	1.14	0.77	0.17	4.75	0.63	0.46	0.07	0	0.2	0.59	0.07	0.97	0.11	0.53	1.43	0.26	0.12	13.27	0	0		6.42	-47.52	-2.14	68.86	105.39	779.91	444.33	1016.89	698.24	841.58	493.07	946.33	504.75
0.5	0	0.08	0.07	0.02	0.1	0.15	0.1	0.07	0.77	0.77	99.7	0.57	9.5	0.45	3.22	1.04	0.77	0.19	5.17	0.61	0.59	0.12	0	0.16	0.45	0.08	0.89	0.08	0.53	1.33	0.24	0.15	13.92	0	0		6.17	-49.01	-1.16	68.99	104.35	780.3	439.32	1017.76	693.75	843.96	486.89	947.47	500.16
0.533	0	0.08	0.06	0.02	0.09	0.17	0.1	0.07	0.73	0.73	99.66	0.63	10.38	0.53	3.54	1.02	0.73	0.18	5.82	0.65	0.71	0.22	0	0.15	0.34	0.09	0.82	0.05	0.61	1.35	0.24	0.14	14.55	0	0		6.61	-48.18	-1.23	68.96	102.56	780.14	433.05	1017.53	687.13	844.8	480.02	946.29	494.76
0.567	0	0.07	0.06	0.02	0.09	0.19	0.1	0.07	0.71	0.71	99.63	0.72	11.1	0.97	3.56	0.78	0.71	0.16	5.42	0.58	1.14	0.43	0	0.14	0.38	0.12	0.63	0.07	0.5	1.04	0.29	0.16	15.56	0	0		8.04	-45.11	-2.21	68.64	110.37	779.48	422.84	1020.42	678.7	840.98	470.48	949.9	488.33
0.6	0	0.07	0.06	0.02	0.09	0.18	0.1	0.07	0.71	0.71	99.64	0.72	10.82	0.71	3.82	0.7	0.71	0.12	5.15	0.62	1.37	0.62	0	0.13	0.38	0.12	0.54	0.08	0.53	1.11	0.28	0.29	15.55	0	0		6.7	-46.72	-1.78	68.59	109.18	776.66	416.04	1019.23	673.92	839.96	463.54	947.79	480.65
0.633	0	0.07	0.05	0.01	0.09	0.22	0.09	0.07	0.68	0.68	99.55	0.93	12.7	3.21	4.54	0.72	0.68	0.12	5.31	0.66	1.22	0.7	0	0.11	0.36	0.16	0.38	0.09	0.5	0.93	0.3	0.15	17.33	0	0		7.88	-39.03	-2.01	68.58	126.64	777.43	400.42	1025.62	665.08	834.06	452.77	960.07	465.48
0.667	0	0.06	0.04	0.01	0.08	0.3	0.09	0.07	0.58	0.58	99.39	1.5	15.71	1.85	5.18	0.63	0.58	0.11	4.12	0.66	1.01	0.67	0	0.09	0.38	0.26	0.29	0.12	0.49	0.74	0.29	0.22	20.64	0	0		10.22	-41.87	-2.97	68.29	121.67	780.46	388.92	1031.19	655.2	839.95	440.74	960.38	458.12
0.7	0	0.06	0.04	0.01	0.08	0.31	0.09	0.07	0.62	0.62	99.39	1.45	15.77	1	5.17	0.59	0.62	0.1	4.69	0.8	0.8	0.9	0	0.1	0.43	0.28	0.21	0.09	0.47	0.76	0.27	0.24	20.41	0	0		7.89	-44.96	-2.86	67.9	114.38	784.73	382.53	1031.26	645.71	845.7	433.92	959.31	447.19
0.734	0	0.06	0.04	0.01	0.08	0.37	0.08	0.07	0.6	0.6	99.26	1.95	17.68	2.3	5.41	0.52	0.6	0.07	4.44	1.07	0.7	0.99	0	0.06	0.39	0.3	0.19	0.1	0.38	0.73	0.24	0.33	22.29	0	0		10.28	-40.75	-0.74	68.05	124.69	783.77	372.5	1032.81	636.54	844.03	421.24	966.79	443.12
0.767	0	0.06	0.03	0.01	0.07	0.42	0.08	0.07	0.59	0.59	99.15	2.32	18.92	0.65	5.27	0.56	0.59	0.07	4.63	1.07	0.76	1.37	0	0.05	0.47	0.31	0.23	0.13	0.39	0.72	0.19	0.21	23.39	0	0		5.54	-47.14	-2.31	67.93	111.83	788.23	370.04	1036.16	636.48	851.55	422.39	963.03	431.23
0.8	0	0.06	0.03	0.01	0.07	0.42	0.08	0.07	0.58	0.58	99.15	2.13	18.79	0.72	5.28	0.6	0.58	0.08	5.69	1.08	0.77	1.68	0	0.05	0.49	0.27	0.22	0.13	0.41	0.71	0.16	0.15	22.85	0	0		8.99	-46.64	-4.15	68.14	119.21	787.6	368.67	1040.82	638.5	847.28	423.47	965.88	435.56
0.834	0	0.06	0.03	0.01	0.07	0.46	0.08	0.07	0.6	0.6	99.09	2.44	19.65	1.11	4.6	0.64	0.6	0.08	5.28	1.16	0.83	1.03	0	0.05	0.43	0.28	0.26	0.17	0.38	0.68	0.14	0.36	23.72	0	0		9.23	-44.46	-0.56	67.16	121.37	789.91	372.87	1043.39	643.49	853.92	423.39	973.87	441.85
0.867	0	0.06	0.04	0.01	0.07	0.33	0.08	0.07	0.69	0.69	99.34	1.64	16.55	0.75	4.1	0.61	0.69	0.12	4.43	1.27	1.07	1.41	0	0.05	0.46	0.28	0.27	0.17	0.41	0.64	0.11	0.19	21.19	0	0		8.21	-46.4	-2.54	66.42	115.77	788.27	378.17	1041.07	648.61	851.9	430.81	966.87	444.44
0.9	0	0.07	0.04	0.01	0.08	0.29	0.08	0.07	0.77	0.77	99.42	1.46	15.72	0.78	3.31	0.64	0.77	0.11	3.82	1.33	0.85	0.77	0	0.06	0.49	0.27	0.33	0.2	0.37	0.68	0.13	0.38	20.46	0	0		13.49	-46.22	-3.73	66.06	113.9	787.5	394.01	1038.77	661.47	850.45	446.04	962.55	466.19
0.934	0	0.07	0.05	0.01	0.08	0.22	0.08	0.07	0.97	0.97	99.56	1.07	13.16	1.5	2.79	0.84	0.97	0.11	3.26	1.18	0.77	0.83	0	0.07	0.56	0.27	0.4	0.4	0.39	0.73	0.13	0.44	18.29	0	0		11.87	-42.91	-4.79	65.36	121.14	784.93	401.36	1033.89	666.32	841.11	456.36	961.54	469.43
0.967	0	0.07	0.05	0.01	0.08	0.22	0.08	0.07	1.01	1.01	99.55	1.08	13.36	2.67	2.23	0.96	1.01	0.1	3.22	0.94	0.63	0.91	0	0.09	0.56	0.28	0.43	0.41	0.39	0.74	0.15	0.41	18.35	0	0		11.55	-39.98	-4.11	65.79	123.65	777.82	406.67	1026.67	671.23	833.83	460.57	956.62	475.08
1	0	0.08	0.06	0.02	0.08	0.19	0.08	0.06	1.12	1.12	99.63	0.85	11.74	5.18	1.5	1.09	1.12	0.13	3.26	0.64	0.45	1.13	0	0.12	0.76	0.25	0.33	0.45	0.37	0.74	0.15	0.24	16.69	0	0		8.71	-36.54	-6.8	65.47	122	768.37	410.94	1015.07	673.9	820.94	468.65	942.86	473.09
1.034	0	0.08	0.06	0.02	0.09	0.16	0.09	0.06	1.31	1.26	99.67	0.72	10.43	11.64	1.26	1.17	1.31	0.12	3.36	0.6	0.59	1.43	0	0.18	0.66	0.2	0.24	0.44	0.29	0.63	0.16	0.2	15.52	0	0		13.14	-32.14	-7.23	66.36	126.72	758.96	413.57	1004.12	673.77	808.17	471.53	934.63	479.51
1.067	0	0.08	0.06	0.02	0.09	0.15	0.09	0.06	1.41	0.99	99.7	0.64	9.58	18.52	0.99	1.09	1.41	0.11	3.61	0.56	0.81	1.22	0	0.22	0.83	0.18	0.2	0.32	0.3	0.59	0.16	0.23	14.72	0	0		15.38	-29.41	-7.57	67.41	126.24	755.56	417.24	997.83	675.31	803.47	475.95	929.54	482.59
1.101	0	0.09	0.07	0.02	0.09	0.14	0.09	0.06	1.64	0.83	99.73	0.54	8	12.01	0.83	1.06	1.64	0.09	3.84	0.59	1.55	1.16	0	0.28	0.87	0.13	0.14	0.21	0.27	0.55	0.14	0.14	13.52	0	0		14.34	-31.96	-5.58	67.17	130.57	754.02	422.8	992.61	677.07	799.67	479.97	930.07	486.79
1.134	0	0.09	0.08	0.02	0.09	0.12	0.1	0.06	1.81	0.85	99.76	0.46	6.85	11.85	0.85	1.23	1.81	0.08	4.17	0.65	1.49	1.09	0	0.33	0.77	0.1	0.11	0.16	0.28	0.55	0.14	0.15	12.35	0	0		13.85	-32.03	-6.3	66.79	125.5	753.54	428.28	988.34	678.65	799.3	484.88	924.67	490.54
1.167	0	0.09	0.08	0.02	0.09	0.12	0.1	0.06	1.94	0.8	99.77	0.43	6.38	9.53	0.8	1.17	1.94	0.08	4.57	0.61	1.7	1	0	0.34	0.69	0.08	0.08	0.14	0.28	0.57	0.13	0.27	11.86	0	0		12.13	-33.25	-7.02	65.91	121.23	753.65	432.71	983.22	677.01	798.25	488.42	919.42	492.32
1.201	0	0.09	0.08	0.02	0.09	0.12	0.1	0.06	1.84	0.76	99.75	0.42	7.07	11.16	0.76	0.96	1.84	0.09	5.7	0.72	1.15	0.76	0	0.41	0.46	0.06	0.06	0.12	0.27	0.53	0.12	0.19	11.77	0	0		11.4	-32.37	-7.08	66.33	121.39	751.24	435.52	977.18	677.35	793.93	492.45	915.31	491.19
1.234	0	0.09	0.08	0.02	0.09	0.14	0.1	0.06	1.78	0.71	99.72	0.46	8.2	11.08	0.71	0.73	1.78	0.09	6.58	0.91	0.95	0.42	0	0.43	0.37	0.05	0.06	0.16	0.25	0.48	0.1	0.17	12.36	0	0		9.23	-32.41	-5.65	65.63	126.67	752.51	437.7	975.22	675.33	792.21	493.14	918.87	491.77
1.267	0	0.09	0.08	0.02	0.09	0.14	0.1	0.06	1.72	0.73	99.73	0.43	7.99	18.17	0.73	0.65	1.72	0.08	7.39	1.27	0.99	0.48	0	0.52	0.28	0.04	0.05	0.2	0.24	0.46	0.08	0.13	11.84	0	0		12.7	-29.52	-4.73	66.42	126.21	753.87	440.62	971.54	673.65	792.62	494.52	918.82	495.62
1.301	0	0.1	0.09	0.02	0.1	0.12	0.11	0.06	2.04	0.83	99.77	0.34	6.25	21.85	0.77	0.67	2.04	0.1	7.6	1.57	0.89	0.73	0	0.83	0.25	0.04	0.04	0.16	0.22	0.42	0.08	0.21	10.32	0	0		15.49	-28.37	-5.24	67	125.27	755.17	443.11	970.49	673.12	792.81	496.72	918.04	499.82
1.334	0	0.11	0.1	0.02	0.1	0.1	0.11	0.06	2.03	0.99	99.77	0.33	4.76	31.1	0.71	0.73	2.03	0.12	6.34	2.44	1.48	1.85	0	0.99	0.19	0.03	0.03	0.12	0.25	0.46	0.07	0.12	9.67	0	0		16.37	-25.98	-5.38	67.76	123.21	757.81	448.1	969.61	674.51	794.87	500.95	918.04	504.19
1.367	0	0.12	0.11	0.02	0.1	0.08	0.12	0.06	2.13	1.28	99.76	0.33	2.72	19.08	0.69	0.77	2.13	0.15	5.06	2.55	1.62	4.38	0	1.28	0.2	0.02	0.03	0.11	0.26	0.48	0.06	0.21	8.44	0	0		14.11	-29.22	-4.94	66.85	121.48	760.97	456.54	965.44	674.8	795.54	507.75	917.01	509.34
1.401	0	0.12	0.11	0.03	0.11	0.07	0.12	0.06	1.95	1.6	99.75	0.33	1.64	38.02	0.51	0.75	1.95	0.18	4.38	2.89	1.71	6.07	0	1.6	0.18	0.01	0.03	0.08	0.33	0.59	0.04	0.17	7.69	0	0		15.38	-24.44	-5.4	68.69	120.47	762.4	461.85	962.64	674.86	795.28	511.98	915.73	514.69
1.434	0	0.13	0.12	0.03	0.11	0.07	0.12	0.06	2.13	1.69	99.73	0.33	0.49	34.7	0.45	0.85	2.13	0.23	3.99	3.33	1.84	8.03	0	1.69	0.18	0.01	0.02	0.06	0.37	0.66	0.03	0.26	6.91	0	0		15.43	-25.16	-6.13	69.06	116.14	763.14	466.51	961.01	677.92	796.46	517.16	912.61	517.34
1.468	0	0.14	0.13	0.03	0.12	0.06	0.13	0.06	2.4	1.85	99.72	0.33	0	51.02	0.35	0.95	2.4	0.27	4.03	4.11	1.78	5.53	0	1.85	0.18	0.01	0.01	0.06	0.39	0.67	0.02	0.19	5.63	0	0		14.66	-21.8	-4.94	68.95	121.55	763.7	468.76	963.22	681.68	796.25	518.94	917.8	520.06
1.501	0	0.15	0.14	0.03	0.12	0.05	0.13	0.06	2.5	1.85	99.71	0.33	0	47.43	0.32	1.22	2.5	0.31	3.66	4.58	1.55	4.92	0	1.85	0.18	0.01	0.01	0.06	0.4	0.72	0.02	0.15	4.98	0	0		15.63	-22.52	-3.23	69.03	120.94	762.93	470.11	961.93	683.59	797.28	518.77	918.18	522.22
1.534	0	0.14	0.14	0.03	0.12	0.05	0.13	0.06	2.48	1.83	99.71	0.33	0	51.38	0.32	1.3	2.48	0.35	3.53	4.67	1.33	3.69	0	1.83	0.16	0	0.01	0.06	0.42	0.71	0.02	0.42	4.97	0	0		16.15	-21.72	-3.88	69.01	122.74	762.58	471.51	963.27	686.08	796.18	520.95	918.86	524.67
1.568	0	0.14	0.14	0.02	0.12	0.05	0.13	0.06	2.26	1.41	99.71	0.33	0	63.14	0.3	1.23	2.26	0.33	3.4	4.93	0.94	1.97	0	1.41	0.14	0	0.01	0.06	0.51	0.96	0.01	0.39	4.44	0	0		17.22	-19.31	-3.11	70.02	122.25	762.69	473.77	962.7	688.65	797.1	522.83	919.28	526.82
1.601	0	0.14	0.14	0.02	0.12	0.05	0.13	0.06	2.21	1.14	99.72	0.33	0	60.3	0.3	1.07	2.21	0.32	3.54	3.89	0.75	1.2	0	1.14	0.16	0	0.01	0.05	0.54	1.02	0.01	0.28	4.51	0	0		16.97	-19.91	-3.34	69.53	123.42	763.45	474.95	962.9	689.17	796.67	524.61	920.06	527.15
1.634	0	0.14	0.14	0.02	0.12	0.05	0.13	0.06	2.12	1.13	99.72	0.33	0	62.24	0.3	1.02	2.12	0.28	3.97	4.53	0.68	0.9	0	1.01	0.13	0	0.01	0.04	0.66	1.13	0.01	0.23	4.5	0	0		16.25	-19.5	-2.53	69.39	123.64	763.49	476.46	962.66	689.9	797.33	524.51	920.87	529.62
1.668	0	0.14	0.14	0.02	0.12	0.05	0.13	0.06	1.71	1.25	99.71	0.33	0	68.53	0.33	0.92	1.71	0.29	3.84	3.72	0.48	0.48	0	0.99	0.14	0	0.01	0.04	0.77	1.25	0.01	0.22	4.06	0	0		16.26	-18.11	-2.89	69.57	125.43	763.78	477.78	964.15	693.44	796.91	527.78	922.33	529.21
1.701	0	0.14	0.15	0.02	0.12	0.05	0.13	0.06	1.65	1.36	99.71	0.33	0	66.5	0.35	0.79	1.65	0.27	4.16	3.54	0.46	0.4	0	0.92	0.16	0	0.01	0.06	0.87	1.36	0.01	0.32	3.94	0	0		16.97	-18.57	-2.97	69.94	124.88	764.76	478.87	965.29	694.96	798.17	529.12	923.04	530.52
1.735	0	0.14	0.16	0.02	0.13	0.04	0.14	0.06	1.73	1.73	99.69	0.33	0	57	0.38	0.64	1.73	0.23	4.51	3.32	0.36	0.22	0	0.81	0.17	0	0.01	0.07	1.19	1.75	0.01	0.25	3.15	0	0		15.23	-20.59	-3.01	68.86	124.1	764.67	478.99	966.27	695.56	798.91	528.61	922.99	530.95
1.768	0	0.14	0.15	0.02	0.13	0.05	0.13	0.06	1.53	1.53	99.69	0.33	0	63.42	0.41	0.67	1.53	0.22	5.36	3.55	0.4	0.39	0	0.69	0.18	0	0.01	0.06	1.36	1.78	0.01	0.25	3.27	0	0		16.16	-19.25	-3.04	69.61	124.6	765.16	479.44	967.64	696.56	799.63	528.82	924.16	532.9
1.801	0	0.14	0.15	0.02	0.13	0.05	0.13	0.06	1.43	1.43	99.7	0.33	0	52.47	0.42	0.62	1.43	0.23	6.35	3.75	0.49	0.56	0	0.63	0.2	0	0.01	0.05	1.31	1.61	0.01	0.11	3.41	0	0		14.69	-21.5	-2.81	68.74	124.11	764.78	480.31	968.89	699.8	800.44	530.12	924.52	532.69
1.835	0	0.14	0.15	0.02	0.12	0.05	0.13	0.06	1.18	1.18	99.7	0.33	0	55.91	0.39	0.67	1.18	0.25	6.59	3.41	0.55	0.57	0	0.39	0.21	0	0.01	0.04	1.4	1.73	0.01	0.21	3.73	0	0		14.05	-20.81	-2.03	68.58	129.39	765.38	481.17	969.38	700.08	799.03	530.77	928.39	533.51
1.868	0	0.14	0.14	0.02	0.12	0.05	0.13	0.06	1.05	1.05	99.71	0.33	0	62.78	0.45	0.86	1.05	0.25	6.21	3.46	0.61	1.07	0	0.34	0.2	0	0.01	0.04	1.37	1.64	0.01	0.37	3.97	0	0		13.45	-19.39	-1.02	68.77	131.38	766.76	482.67	970.45	700.68	800.38	530.68	931.65	536.06
1.901	0	0.13	0.14	0.02	0.12	0.05	0.12	0.06	0.88	0.88	99.72	0.33	0.12	55.49	0.5	0.98	0.88	0.28	5.83	2.89	0.58	0.84	0	0.33	0.21	0	0.01	0.04	1.33	1.38	0.01	0.55	4.31	0	0		12.3	-20.9	-0.03	68.42	130.32	767.5	483.85	971.05	702.42	802.63	531.03	932.83	536.44
1.935	0	0.12	0.13	0.02	0.12	0.06	0.12	0.06	0.58	0.58	99.74	0.33	1.43	43.59	0.5	1.21	0.58	0.27	5.97	2.6	0.55	0.62	0	0.24	0.21	0	0.01	0.06	0.99	0.87	0.01	0.18	5.29	0	0		11.01	-23.29	-0.17	67.37	129.59	768.19	483.32	974	704.27	804.6	530.76	934.09	535.81
1.968	0	0.12	0.12	0.02	0.11	0.07	0.12	0.06	0.52	0.52	99.75	0.33	2.21	42.32	0.51	1.27	0.52	0.24	6.56	2.09	0.58	0.46	0	0.26	0.19	0	0.02	0.08	0.88	0.73	0.01	0.36	5.79	0	0		12.7	-23.55	-1.55	67.5	131.74	768.77	482.4	979.06	706.58	804.84	531.03	936.37	538.4
2.001	0	0.11	0.11	0.02	0.11	0.08	0.11	0.06	0.38	0.38	99.77	0.33	3.67	30.15	0.53	1.64	0.38	0.29	7.62	1.81	0.55	0.27	0	0.22	0.2	0	0.02	0.1	0.81	0.62	0.01	0.24	6.66	0	0		11.01	-26.2	-1	66.53	128.46	770.79	482.57	982.35	709.13	809.7	530.91	938	537.3
2.035	0	0.1	0.1	0.02	0.11	0.1	0.11	0.06	0.26	0.26	99.78	0.33	5.85	25.19	0.49	1.38	0.26	0.29	9.05	1.5	0.56	0.26	0	0.17	0.25	0.01	0.03	0.13	0.79	0.5	0.01	0.23	8.08	0	0		12.32	-27.44	-1.26	66.68	127.44	771.53	481.84	984.79	710.69	811.49	530.98	938.77	537.42
2.068	0	0.1	0.1	0.02	0.1	0.1	0.11	0.06	0.31	0.25	99.79	0.33	6.23	26.69	0.53	1.38	0.25	0.28	9.19	1.26	0.56	0.31	0	0.19	0.31	0.01	0.05	0.15	0.71	0.43	0.02	0.25	8.4	0	0		12.04	-27.05	-1.47	66.59	128.39	772.52	481.47	987.11	711.12	812.45	530.58	940.64	537.87
2.102	0	0.1	0.09	0.02	0.1	0.12	0.1	0.06	0.4	0.26	99.76	0.33	7.59	22.66	0.54	1.18	0.2	0.25	9.69	1.07	0.58	0.53	0	0.26	0.4	0.01	0.07	0.14	0.58	0.29	0.02	0.16	9.51	0	0		13.05	-28.14	-0.44	66.85	125.61	773.67	481.62	988.92	713.01	816.55	529.89	941.83	538.93
2.135	0	0.09	0.09	0.02	0.1	0.13	0.1	0.06	0.48	0.3	99.75	0.35	8.19	24.49	0.49	0.95	0.17	0.25	8.92	0.81	0.58	0.47	0	0.3	0.48	0.01	0.1	0.15	0.49	0.24	0.02	0.17	10.39	0	0		14	-27.63	-0.13	67.35	126.49	774.84	482.12	989.57	713.35	817.35	530.5	943.52	539.59
2.168	0	0.09	0.09	0.02	0.09	0.12	0.1	0.06	0.66	0.32	99.75	0.36	7.95	22.94	0.4	0.75	0.18	0.22	7.87	0.73	0.79	0.43	0	0.32	0.66	0.02	0.13	0.13	0.48	0.22	0.02	0.22	10.69	0	0		10.86	-28.06	-0.12	66.2	126.46	775.53	481.89	991.32	713.66	818.56	529.79	944.75	538.1
2.202	0	0.08	0.07	0.02	0.09	0.16	0.09	0.06	0.74	0.37	99.67	0.53	10.55	17.66	0.42	0.69	0.16	0.19	7.59	0.77	0.91	0.46	0	0.37	0.74	0.02	0.15	0.11	0.35	0.15	0.03	0.39	13.33	0	0		10.76	-29.7	-0.93	65.83	125.6	776.02	481.35	992.69	713.92	818.95	530.11	944.34	537.39
2.235	0	0.08	0.07	0.02	0.08	0.18	0.09	0.06	0.84	0.4	99.65	0.56	11.15	16.46	0.4	0.64	0.17	0.19	8.09	0.86	0.92	0.52	0	0.4	0.84	0.02	0.18	0.12	0.35	0.16	0.03	0.31	13.74	0	0		12.06	-30.12	-1.11	66.13	126.14	776.93	481.28	993.19	714.08	819.13	531.06	945.12	537.03
2.268	0	0.08	0.07	0.02	0.08	0.17	0.09	0.06	0.73	0.48	99.66	0.58	11.03	33.03	0.42	0.58	0.16	0.16	7.19	0.75	0.87	0.45	0	0.48	0.73	0.03	0.17	0.09	0.33	0.15	0.03	0.24	13.96	0	0		10.36	-25.53	-1.52	67.1	126.76	776.46	482.88	988.75	710.34	816.05	531.69	942.7	537.01
2.302	0	0.08	0.06	0.02	0.08	0.19	0.09	0.06	0.7	0.61	99.62	0.68	12.15	18.27	0.43	0.67	0.14	0.14	6.86	0.78	0.67	0.46	0	0.61	0.7	0.04	0.17	0.1	0.31	0.13	0.04	0.36	15.09	0	0		7.55	-29.49	-1.3	65.24	126.62	777.86	482.12	992.95	711.36	819.07	529.8	945.48	536.97
2.335	0	0.08	0.06	0.02	0.08	0.18	0.09	0.06	0.65	0.65	99.64	0.63	11.55	13.86	0.4	0.74	0.17	0.13	6.73	0.77	0.73	0.47	0	0.65	0.65	0.04	0.15	0.08	0.32	0.14	0.04	0.29	14.6	0	0		12.37	-31.14	-0.69	65.78	123.76	777.37	481.97	994.65	715.27	821.87	530.2	945.25	539.88
2.368	0	0.08	0.06	0.02	0.08	0.18	0.09	0.06	0.82	0.8	99.64	0.65	11.52	14.13	0.39	0.78	0.16	0.14	6.17	0.8	0.73	0.42	0	0.82	0.63	0.05	0.16	0.08	0.33	0.14	0.04	0.29	14.84	0	0		10	-31.02	-0.52	65.38	125.1	777.98	481	994.95	714.17	821.74	529.49	946.63	536.57
2.402	0	0.08	0.06	0.02	0.08	0.19	0.09	0.06	1.14	0.88	99.62	0.68	11.82	15.07	0.38	0.86	0.14	0.13	6.49	0.85	0.88	0.6	0	1.14	0.65	0.05	0.16	0.12	0.33	0.13	0.05	0.34	15.15	0	0		9.81	-30.65	-0.48	65.46	124.91	778.06	481.19	994.81	713.93	821.87	529.35	946.56	536.86
2.435	0	0.08	0.06	0.02	0.08	0.19	0.09	0.06	1.38	1.08	99.63	0.68	11.57	16.17	0.38	0.95	0.16	0.12	6.54	0.87	1.08	0.65	0	1.38	0.67	0.05	0.18	0.16	0.34	0.13	0.05	0.39	15.07	0	0		10.55	-30.23	-0.32	65.67	125.3	779.82	481.56	995.41	713.11	823.05	529.53	948.1	537.42
2.469	0	0.08	0.07	0.02	0.08	0.15	0.09	0.06	1.75	1.07	99.69	0.58	9.76	12.36	0.41	0.9	0.18	0.12	5.27	0.84	1.07	0.68	0	1.75	0.68	0.05	0.16	0.18	0.4	0.14	0.06	0.3	14	0	0		9.69	-31.79	-1.24	65.6	121.26	779.36	480.57	996.08	713.48	824.15	529.18	945.24	535.72
2.502	0	0.08	0.07	0.02	0.08	0.14	0.1	0.06	2.07	0.91	99.72	0.55	8.97	16.35	0.43	0.94	0.2	0.11	4.37	0.73	0.91	0.68	0	2.07	0.63	0.05	0.15	0.11	0.44	0.14	0.07	0.23	13.64	0	0		9.6	-30.16	-1.12	65.8	126.74	780.2	480.16	997.06	713.2	822.34	529.77	948.99	534.61
2.535	0	0.08	0.07	0.02	0.09	0.13	0.1	0.06	2.28	0.95	99.74	0.51	8.16	14.28	0.46	1.03	0.22	0.12	4.05	0.84	0.95	0.85	0	2.28	0.76	0.06	0.16	0.07	0.49	0.14	0.07	0.3	13.11	0	0		8.97	-30.96	-1.06	65.45	124.96	780.82	481.36	997.39	713.69	823.81	530.09	948.63	536.08
2.569	0	0.09	0.08	0.02	0.09	0.11	0.1	0.06	2.79	0.88	99.77	0.45	6.83	14.22	0.45	0.85	0.28	0.12	3.51	0.88	0.78	0.91	0	2.79	0.78	0.06	0.16	0.05	0.53	0.15	0.07	0.2	12.19	0	0		11.43	-30.99	-2.26	66.33	120.81	778.92	483.17	991.19	710.29	820.68	531.48	941.26	538.8
2.602	0	0.09	0.07	0.02	0.09	0.12	0.1	0.06	2.88	0.83	99.76	0.47	7.22	11.32	0.4	0.79	0.27	0.11	3.69	0.83	0.7	0.86	0	2.88	0.76	0.05	0.19	0.05	0.58	0.14	0.08	0.26	12.46	0	0		8.23	-32.29	-0.68	65.42	118.29	779.79	483.72	994.04	713.21	825.56	529.99	943.53	538.83
2.635	0	0.09	0.08	0.02	0.09	0.12	0.11	0.06	2.86	0.86	99.77	0.44	6.96	13.91	0.38	0.75	0.31	0.1	4.28	0.86	0.66	0.98	0	2.86	0.81	0.05	0.21	0.1	0.62	0.16	0.09	0.36	11.99	0	0		8.41	-31.11	-0.11	65.44	122.91	780.92	483.65	996.03	713.84	825.41	530	947.96	539.36
2.669	0	0.09	0.08	0.02	0.09	0.13	0.11	0.06	2.68	0.77	99.74	0.46	7.81	9.69	0.42	0.72	0.36	0.11	5.33	0.77	0.5	0.6	0	2.68	0.85	0.05	0.26	0.15	0.7	0.18	0.1	0.22	12.31	0	0		5.51	-33.16	-1.09	65.19	116.63	781.29	484.43	997.18	715.96	828.18	531.37	944.66	537.39
2.702	0	0.09	0.07	0.02	0.09	0.13	0.1	0.06	2.62	0.61	99.73	0.48	8.21	10.68	0.46	0.78	0.33	0.11	5.17	0.61	0.42	0.48	0	2.62	0.84	0.04	0.27	0.21	0.69	0.17	0.11	0.51	12.7	0	0		7.14	-32.62	-0.78	65.17	117.95	781.33	484.56	998.19	716.78	828.47	531.09	946.11	539.71
2.736	0	0.09	0.07	0.02	0.09	0.13	0.11	0.06	3.15	0.52	99.74	0.47	7.79	5.59	0.41	0.74	0.36	0.1	5	0.52	0.48	0.5	0	3.15	0.94	0.03	0.36	0.21	0.75	0.17	0.13	0.11	12.58	0	0		5.91	-36.13	-1.03	64.93	116.9	782.73	485.77	999.23	717.71	829.76	532.63	946.46	539.49
2.769	0	0.09	0.07	0.02	0.09	0.14	0.11	0.06	3.17	0.6	99.72	0.52	8.32	5	0.4	0.8	0.35	0.09	4.96	0.49	0.6	0.59	0	3.17	1.13	0.03	0.44	0.2	0.8	0.17	0.16	0.16	13.18	0	0		5.13	-36.72	-0.13	65	110.65	783.67	486.3	995.56	713.7	832.65	530.83	943.02	538.75
2.802	0	0.09	0.07	0.02	0.09	0.13	0.1	0.06	3.02	0.7	99.75	0.5	7.59	3.37	0.43	0.83	0.35	0.08	3.83	0.47	0.7	0.8	0	3.02	1.21	0.03	0.51	0.2	0.77	0.17	0.17	0.09	12.97	0	0		8.36	-38.78	-1.49	65.11	108.88	784.62	483.11	998.92	712.95	834.28	528.95	942.74	538.38
2.836	0	0.08	0.07	0.02	0.09	0.13	0.1	0.06	2.66	1.01	99.74	0.54	8	4.26	0.55	0.83	0.39	0.07	3.52	0.38	1.01	0.84	0	2.66	1.14	0.02	0.53	0.12	0.77	0.19	0.2	0.15	13.5	0	0		8.18	-37.57	-1.62	65.05	112.48	784.95	482.02	1000.62	713.08	833.26	528.61	945.39	537.41
2.869	0	0.08	0.07	0.02	0.09	0.13	0.1	0.06	2.29	1.2	99.74	0.52	7.65	3.13	0.74	0.85	0.44	0.07	3.54	0.37	1.2	0.57	0	2.29	1.31	0.02	0.56	0.11	0.71	0.2	0.23	0.1	13.22	0	0		9.9	-39.15	-1.87	64.99	110.89	785.15	480.71	1001.52	711.96	834.45	526.79	944.72	538.44
2.902	0	0.08	0.07	0.02	0.09	0.12	0.1	0.06	2.38	1.08	99.75	0.5	7.33	2.98	0.92	0.99	0.44	0.07	3.59	0.39	1.08	0.52	0	2.38	1.42	0.02	0.64	0.12	0.68	0.22	0.24	0.21	12.95	0	0		8.08	-39.41	-2	65.17	107.02	785.17	481.21	998.04	709.65	834.46	527.28	941.17	535.47
2.936	0	0.09	0.08	0.02	0.09	0.11	0.1	0.06	1.83	1.14	99.77	0.45	6.51	3.15	1.14	1.06	0.5	0.06	3.53	0.44	1.14	0.48	0	1.83	1.46	0.02	0.57	0.14	0.63	0.27	0.3	0.32	12.13	0	0		10.15	-39.13	-1.93	65.13	111.42	785.58	480.82	1001.27	710.81	834.24	526.48	944.94	539.1
2.969	0	0.09	0.08	0.02	0.1	0.1	0.11	0.06	1.64	1.02	99.79	0.4	5.76	2.27	1.39	1.03	0.53	0.05	3.33	0.53	1.02	0.33	0	1.64	1.38	0.02	0.55	0.18	0.64	0.29	0.31	0.21	11.46	0	0		12.62	-40.8	-1.59	65.2	108.83	784.85	480.21	1003.04	714.79	836.4	527.21	944.54	539.5
3.002	0	0.09	0.08	0.02	0.1	0.1	0.11	0.06	1.43	0.76	99.78	0.38	5.29	3.07	1.76	1.1	0.58	0.05	3.21	0.62	0.76	0.26	0	1.43	1.43	0.02	0.49	0.21	0.63	0.33	0.35	0.33	11	0	0		12.52	-39.26	-2.9	65.36	109.55	786.93	479.77	1004.08	712.44	836.18	527.49	945.16	538.65
3.036	0	0.09	0.09	0.02	0.1	0.09	0.11	0.06	1.32	0.69	99.78	0.36	4.77	1.58	2.04	1.1	0.61	0.05	2.91	0.68	0.69	0.18	0	1.11	1.32	0.01	0.49	0.16	0.54	0.39	0.36	0.25	10.56	0	0		11.83	-42.65	-2.83	65.54	104.52	787.69	481.21	1002.63	712	838.37	528.22	942.35	538.86
3.069	0	0.09	0.09	0.02	0.11	0.09	0.11	0.07	1.5	0.66	99.77	0.33	4.03	1.2	2.44	1.08	0.6	0.03	2.82	0.66	0.61	0.17	0	1.18	1.5	0.01	0.53	0.15	0.55	0.42	0.35	0.75	9.99	0	0		13.27	-44.06	-3.34	65.82	105.2	788.24	481.02	1003.67	710.32	838.41	526.86	942.51	542.04
3.103	0	0.1	0.1	0.02	0.11	0.07	0.12	0.07	2.17	0.71	99.76	0.33	2.32	1.37	2.4	1.33	0.69	0.03	2.59	0.71	0.67	0.27	0	1.12	2.17	0.01	0.7	0.31	0.48	0.54	0.38	0.5	8.68	0	0		12.89	-43.38	-4.15	65.74	105.15	789.5	479.83	1004.83	709.62	838.57	527.32	943.05	539.25
3.136	0	0.1	0.1	0.02	0.11	0.07	0.12	0.07	2.45	0.81	99.76	0.33	2.01	2.1	2.62	1.51	0.68	0.04	2.61	0.78	0.81	0.33	0	1.23	2.45	0.01	0.85	0.36	0.46	0.56	0.4	0.32	8.57	0	0		10.7	-41.2	-2.62	65.43	105.46	791.64	481.26	1005.13	710.48	841.37	527.97	946.4	537.51
3.169	0	0.1	0.1	0.02	0.11	0.07	0.13	0.07	3	1.14	99.75	0.33	0.95	1.49	2.66	1.44	0.69	0.03	2.44	0.69	1.14	0.51	0	1.5	3	0.01	0.87	0.56	0.45	0.6	0.38	0.22	8.02	0	0		13.4	-42.96	-3.54	65.59	104.66	791.12	478.81	1007.35	709.3	841.84	525.07	945.46	539.79
3.203	0	0.11	0.12	0.02	0.12	0.05	0.14	0.07	3.56	1.21	99.73	0.33	0	2.07	2.43	1.62	0.77	0.04	2.21	0.62	1.21	0.34	0	1.92	3.56	0.01	1.07	0.88	0.41	0.7	0.35	0.2	6.27	0	0		11	-41.29	-3.69	65.55	105.44	792.88	481.26	1003.51	706.09	840.05	527.66	945.01	537.72
3.236	0	0.11	0.12	0.03	0.12	0.05	0.15	0.07	5.35	1.45	99.7	0.33	0	1.7	2.64	1.67	0.77	0.04	2.49	0.63	1.45	0.51	0	2.38	5.35	0.01	1.31	0.68	0.44	0.8	0.36	0.3	6.01	0	0		12.32	-42.28	-2.46	65.67	103.35	794.21	483.07	1005.8	709.07	844.52	527.7	946.9	541.86
3.269	0	0.11	0.13	0.03	0.13	0.05	0.16	0.07	5.2	1.48	99.69	0.33	0	1.52	2.68	1.88	0.88	0.04	2.36	0.69	1.48	0.68	0	2.57	5.95	0.01	1.51	0.6	0.47	0.95	0.34	0.28	5.2	0	0		12.21	-42.87	-2.67	65.59	103.1	793.76	482	1007.46	710.64	844.93	527.49	947.17	540.84
3.303	0	0.12	0.13	0.03	0.13	0.05	0.17	0.07	4.52	1.51	99.65	0.33	0	1.02	2.68	2.04	1.04	0.04	2.45	0.74	1.51	0.63	0	3.19	8.5	0.02	1.91	0.72	0.48	1.21	0.34	0.19	4.52	0	0		11.72	-44.86	-3.5	65.79	99.63	794.5	481.65	1007.32	709.91	845.93	528.02	944.95	539.01
3.336	0	0.12	0.13	0.03	0.13	0.05	0.17	0.07	4.69	1.76	99.66	0.33	0	1.37	2.38	1.92	1	0.06	2.65	0.73	1.76	0.8	0	3.18	8.91	0.02	2.31	0.6	0.49	1.13	0.36	0.13	4.69	0	0		10.22	-43.4	-1.65	65.43	102.84	794.74	482.07	1008.64	712.22	847.05	527.79	949.34	538.36
3.369	0	0.12	0.14	0.03	0.13	0.04	0.18	0.07	4.25	1.65	99.63	0.33	0	0.76	2.31	2	0.98	0.07	2.51	0.71	1.65	0.63	0	4.15	9.84	0.02	2.47	0.72	0.49	1.2	0.37	0.18	4.25	0	0		12.21	-46.36	-3.98	65.97	98.85	794.85	481.42	1008.77	710.65	846.61	528.23	944.8	539.62
3.403	0	0.12	0.14	0.03	0.13	0.04	0.19	0.07	3.91	1.37	99.61	0.33	0	1.36	2.01	1.78	0.98	0.06	2.76	0.65	1.37	0.31	0	4.72	10.43	0.02	2.46	0.93	0.49	1.19	0.38	0.17	3.91	0	0		11.73	-43.4	-2.26	65.48	103.21	795.24	481.73	1010.02	712.23	847.22	527.67	949.7	539.9
3.436	0	0.12	0.14	0.03	0.14	0.04	0.19	0.07	3.91	1.23	99.61	0.33	0	1.46	2.38	1.97	1.01	0.06	2.67	0.7	1.23	0.29	0	4.73	9.32	0.02	2.19	0.72	0.48	1.16	0.36	0.57	3.91	0	0		14.07	-43.05	-2.34	65.75	102.29	796.42	482.22	1011.05	713.09	848.83	528.52	950.26	541.78
3.47	0	0.12	0.14	0.03	0.14	0.04	0.22	0.07	3.77	1.29	99.57	0.33	0	0.52	2.72	1.92	1.08	0.05	2.55	0.87	1.29	0.48	0	6.65	8.64	0.02	1.66	0.45	0.52	1.15	0.35	0.46	3.77	0	0		13.92	-48.22	-5.03	66.53	94.77	796.63	480.9	1011.81	711.31	850.09	528.09	943.96	541.17
3.503	0	0.12	0.14	0.03	0.14	0.04	0.23	0.07	3.75	1.47	99.54	0.33	0	1.45	2.94	1.81	1.08	0.05	2.39	0.89	1.47	0.59	0	7.95	7.92	0.02	1.41	0.41	0.51	1.11	0.33	0.6	3.75	0	0		14.84	-43.08	-2.37	65.99	103.12	799.07	482.78	1011.18	710.05	849.88	528.06	951.9	543.1
3.536	0	0.12	0.14	0.03	0.14	0.04	0.24	0.07	3.74	2.13	99.51	0.33	0	1.01	3.54	1.69	1.16	0.06	2.18	0.81	2.13	1.21	0	8.31	8.92	0.02	1.28	0.32	0.52	1.13	0.34	0.53	3.74	0	0		11.21	-44.91	-1.35	66.02	100.78	799.84	483.97	1010.7	710.01	852.18	527.77	952.02	541.5
3.57	0	0.12	0.14	0.03	0.14	0.04	0.27	0.07	4.07	2.62	99.46	0.33	0	0.91	4.07	1.57	1.18	0.05	2.15	0.78	2.62	1.27	0	10.38	7.83	0.02	1.02	0.27	0.49	1.12	0.38	0.35	3.71	0	0		11.66	-45.46	-1.44	66.18	100.49	799.68	484.62	1009.18	709.38	851.33	528.52	950.93	541.89
3.603	0	0.11	0.14	0.03	0.14	0.04	0.28	0.07	4.58	3.05	99.44	0.33	0	1.28	4.58	1.57	1.16	0.05	2.32	0.78	3.05	0.85	0	10.33	8.52	0.02	0.92	0.27	0.46	1.08	0.41	0.45	3.85	0	0		13.29	-43.73	-3.65	66.4	101.35	800.05	483.87	1011.44	709.31	849.97	529.18	950.33	543.32
3.636	0	0.11	0.14	0.03	0.14	0.04	0.28	0.08	5.51	3.13	99.43	0.33	0	0.97	5.51	1.43	1.15	0.05	2.41	0.75	3.13	0.63	0	10.48	7.14	0.03	0.7	0.18	0.51	1.11	0.44	0.36	4.05	0	0		13.72	-45.11	-3.52	66.55	98.74	800.86	484.1	1012.05	710.11	852.13	529.54	949.9	543.32
3.67	0	0.11	0.14	0.03	0.15	0.04	0.29	0.08	7.11	3.24	99.42	0.33	0	1.01	7.11	1.44	1.22	0.06	2.61	0.94	3.24	0.63	0	9.79	6.68	0.04	0.62	0.14	0.58	1.09	0.44	0.33	4.08	0	0		12.83	-44.91	-4.38	66.5	96.56	802.2	483.85	1012.79	710.17	853.24	530.72	949.28	540.77
3.703	0	0.11	0.14	0.03	0.15	0.04	0.3	0.08	7.94	2.85	99.4	0.33	0	1.02	7.94	1.22	1.31	0.06	2.64	0.99	2.85	0.89	0	9.25	6.99	0.03	0.67	0.14	0.57	1.1	0.44	1.27	4.08	0	0		13.53	-44.87	-3.42	66.48	98.41	803.69	483.27	1013.44	707.89	854.51	528.5	952.02	541.78
3.737	0	0.11	0.14	0.03	0.15	0.05	0.29	0.09	7.95	2.92	99.42	0.33	0	0.83	8.52	0.99	1.45	0.07	2.96	0.93	2.92	1.58	0	7.95	7.59	0.04	0.71	0.13	0.56	1.01	0.42	0.42	4.39	0	0		11.45	-45.9	-1.98	66.51	97.27	804.04	484.47	1012.97	708.74	856.5	528.4	952.92	541.24
3.77	0	0.1	0.14	0.03	0.16	0.05	0.28	0.09	6.76	2.46	99.44	0.33	0	1.43	9.46	0.99	1.4	0.08	3.19	0.92	2.46	1.06	0	6.76	6.51	0.04	0.74	0.14	0.53	0.98	0.45	0.42	4.69	0	0		11.49	-43.18	-2.02	66.49	98.99	805.24	484.57	1013.06	707.71	856.29	528.67	954.55	540.76
3.803	0	0.1	0.14	0.02	0.17	0.05	0.29	0.1	6.03	2.14	99.42	0.33	0	0.7	11.19	0.94	1.54	0.08	3.39	0.97	2.14	0.91	0	5.89	6.03	0.04	0.73	0.16	0.52	0.99	0.45	1.27	4.78	0	0		12.1	-46.79	-5.58	67.24	92.57	806.25	483.92	1015.5	706.22	857.73	528.53	949.23	542.54
3.837	0	0.1	0.14	0.02	0.18	0.05	0.3	0.1	5.64	1.9	99.4	0.33	0	0.56	12.99	0.83	1.79	0.08	3.69	1.03	1.9	0.69	0	4.98	5.64	0.04	0.87	0.23	0.46	1.18	0.46	1.36	4.91	0	0		13.37	-47.92	-4.52	67.09	92	808.38	484.2	1016.98	707.5	860.76	529.25	951.8	542.46
3.87	0	0.1	0.13	0.02	0.18	0.05	0.3	0.11	4.74	1.79	99.4	0.33	0	0.48	14.62	0.69	1.79	0.09	3.69	1.18	1.42	0.49	0	4.08	4.74	0.05	0.96	0.42	0.42	1.22	0.51	0.69	5.51	0	0		13.9	-48.64	-5.09	67.2	91.48	810.53	484.8	1018.08	707.15	861.91	530.6	952.57	542.76
3.903	0	0.09	0.13	0.02	0.19	0.06	0.3	0.11	4.73	1.72	99.4	0.33	0	0.33	15.49	0.62	1.72	0.11	3.36	1.29	1.34	0.39	0	3.62	4.73	0.06	1.06	0.51	0.43	1.37	0.54	0.44	5.81	0	0		12.71	-50.5	-4.63	67.27	88.5	813.27	486.14	1018.27	706.12	865.29	530.97	953.04	542.49
3.937	0	0.09	0.12	0.02	0.19	0.06	0.31	0.12	4.65	1.89	99.39	0.35	0	0.5	16.28	0.58	1.89	0.12	3.28	1.2	1.17	0.25	0	3.41	4.65	0.07	1.11	0.54	0.43	1.49	0.62	0.42	6.33	0	0		10.56	-48.46	-5.09	67.26	92.8	812.75	484.3	1020.39	706.05	863.29	529.82	955.53	539.96
3.97	0	0.09	0.12	0.02	0.19	0.06	0.29	0.12	4.49	2.01	99.41	0.34	0	0.27	15.84	0.61	2.01	0.14	3.16	1.25	1.34	0.26	0	3.11	4.49	0.09	1.01	0.34	0.46	1.5	0.68	0.7	6.41	0	0		12.98	-51.51	-5.69	67.5	85.84	815.41	484.86	1021.03	705.4	867.98	530.37	953.09	541.56
4.003	0	0.09	0.12	0.02	0.19	0.06	0.28	0.12	3.81	1.93	99.44	0.33	0	0.34	15.94	0.62	1.93	0.15	2.73	1.19	1.65	0.49	0	2.71	3.81	0.1	0.98	0.19	0.44	1.66	0.72	0.46	6.42	0	0		14.84	-50.45	-4.89	67.79	88.1	815.74	486.25	1022.61	706.59	869.19	529.59	955.6	546.73
4.037	0	0.09	0.12	0.02	0.19	0.06	0.28	0.12	4.13	1.91	99.45	0.35	0	1.07	16.65	0.62	1.91	0.17	2.74	1.19	1.56	0.63	0	2.06	4.13	0.11	0.92	0.15	0.46	1.69	0.88	0.44	7.11	0	0		13.3	-44.61	-4.15	66.96	96.27	817.32	484.97	1023.68	705.52	866.87	529.72	962.29	542.49
4.07	0	0.09	0.12	0.02	0.17	0.06	0.25	0.11	4.13	1.93	99.5	0.33	0	0.27	14.34	0.67	1.93	0.19	2.33	0.92	1.54	0.69	0	2.14	4.13	0.11	0.94	0.16	0.48	1.66	0.92	0.32	7.09	0	0		12.78	-51.55	-5.88	67.3	82.79	818.43	486.4	1025.17	708.11	873.27	531.29	955.15	543.58
4.104	0	0.09	0.11	0.02	0.16	0.06	0.23	0.1	4.47	2.15	99.55	0.33	0	0.57	12.38	0.71	2.15	0.22	2.44	0.75	1.17	0.35	0	1.79	4.47	0.14	0.87	0.23	0.53	1.86	0.98	0.3	7.54	0	0		12.06	-47.77	-2.08	67.04	92.44	818.08	486.69	1025.03	708.63	872.1	529.36	963.37	544.04
4.137	0	0.09	0.11	0.02	0.16	0.07	0.22	0.1	4.84	2.22	99.56	0.33	0	0.62	12.04	0.76	2.22	0.25	2.7	0.62	1.26	0.34	0	1.61	4.84	0.15	0.86	0.24	0.53	1.93	1.09	0.29	8.12	0	0		13.21	-47.38	-2.29	66.91	92.19	819.38	487.19	1024.99	707.58	872.75	529.71	963.64	545.12
4.17	0	0.09	0.11	0.02	0.16	0.07	0.22	0.1	4.87	2.15	99.57	0.33	0	1.02	12.27	0.78	2.15	0.26	3.12	0.61	1.48	0.4	0	1.52	4.87	0.16	0.81	0.24	0.57	1.94	1.13	0.34	8.53	0	0		11.33	-44.87	-3.02	66.6	93	820.9	487.88	1026.94	708.88	873.22	531.42	965.4	543.74
4.204	0	0.09	0.1	0.02	0.16	0.09	0.21	0.11	4.91	2.05	99.58	0.33	0	0.86	12.87	0.79	2.05	0.3	3.95	0.55	1.39	0.44	0	1.17	4.91	0.2	0.88	0.18	0.55	1.99	1.33	0.32	9.45	0	0		8.37	-45.76	-3.97	66.51	90.58	820.08	486.68	1028.5	710.16	873.73	530.98	963.8	540.66
4.237	0	0.09	0.1	0.02	0.15	0.08	0.2	0.1	4.08	2.1	99.6	0.33	0	0.71	12.18	0.71	2.1	0.28	3.78	0.47	1.65	0.33	0	1.02	4.08	0.23	0.85	0.14	0.6	2.09	1.28	0.21	9.28	0	0		12.38	-46.74	-3.69	66.6	91.58	821.23	486.13	1030.25	709.5	875.21	529.63	965.56	544.6
4.27	0	0.09	0.1	0.02	0.15	0.09	0.19	0.1	3.32	2	99.62	0.33	0.58	0.51	11.63	0.76	2	0.28	3.9	0.48	1.59	0.4	0	0.72	3.32	0.27	0.86	0.12	0.65	2.31	1.32	0.13	9.45	0	0		11.25	-48.36	-4.52	66.45	87.07	819.61	485.09	1031.03	711.63	876.19	529.49	962.25	542.73
4.304	0	0.08	0.1	0.02	0.14	0.08	0.18	0.1	2.52	1.84	99.65	0.33	0.73	0.5	11.12	0.7	1.84	0.26	3.26	0.48	1.85	0.41	0	0.56	2.52	0.35	0.82	0.09	0.79	2.77	1.4	0.29	9.56	0	0		11.88	-48.47	-3.92	66.3	87.41	819.55	483.69	1031.11	709.95	876.82	527.07	962.83	542.66
4.337	0	0.09	0.1	0.02	0.14	0.08	0.16	0.1	1.81	1.66	99.68	0.33	0.59	0.48	9.45	0.61	1.66	0.18	2.58	0.48	1.92	0.55	0	0.49	1.81	0.35	0.64	0.08	0.92	3.29	1.32	1.47	9.14	0	0		14.52	-48.68	-5.13	66.32	85.67	820.37	480.84	1033.62	707.73	878.79	523.8	962.12	543.68
4.37	0	0.09	0.11	0.02	0.14	0.07	0.16	0.1	1.58	1.58	99.68	0.33	0	0.71	8.94	0.61	1.58	0.15	2.31	0.47	1.66	1.17	0	0.43	1.35	0.36	0.47	0.06	1.15	3.74	1.36	1.14	8.15	0	0		16	-46.68	-6.47	65.2	89.21	824.24	480.83	1034.5	705.12	877.49	526.41	965.31	542.14
4.404	0	0.1	0.12	0.02	0.15	0.06	0.16	0.1	1.8	1.8	99.67	0.33	0	3.21	8.53	0.63	1.8	0.15	2.19	0.56	1.8	1.32	0	0.39	1.09	0.36	0.37	0.04	1.77	4.18	1.23	0.92	7.03	0	0		17.01	-39.03	-5.38	65.5	96.26	827.11	481.18	1033.17	701.38	875.97	526.57	971.15	540.94
4.437	0	0.1	0.12	0.02	0.15	0.06	0.16	0.1	1.8	1.8	99.68	0.33	0	2.91	7.73	0.67	1.8	0.14	2.13	0.55	1.41	1.8	0	0.41	1.04	0.35	0.33	0.03	2.29	5.04	1.26	1.08	6.75	0	0		17.14	-39.54	-5.52	65.38	94.58	827.04	480.46	1033.62	701.91	876.88	526.37	970.49	539.86
4.471	0	0.11	0.13	0.02	0.15	0.05	0.16	0.1	1.67	1.67	99.69	0.33	0	8.57	6.68	0.73	1.67	0.13	2.28	0.52	1.34	1.76	0	0.41	1.05	0.32	0.28	0.03	3.6	6.85	1.33	1.21	6.03	0	0		18.51	-33.83	-5.14	67.77	97.7	827.96	479.99	1031.96	698.86	875.55	525.71	972.34	539.01
4.504	0	0.12	0.13	0.03	0.15	0.05	0.15	0.1	1.57	1.57	99.7	0.33	0	3.04	5.79	0.93	1.57	0.14	2	0.47	1.48	2.04	0	0.38	1.05	0.33	0.21	0.03	5.34	7.76	1.3	1.51	5.94	0	0		16.96	-39.32	-4.7	65.7	91.46	827.17	479.89	1031.13	698.13	878.53	523.34	968.53	539.67
4.537	0	0.13	0.13	0.03	0.15	0.05	0.14	0.11	1.56	1.56	99.69	0.33	0	3.69	5.07	1.02	1.56	0.15	1.61	0.47	1.52	2.71	0	0.37	1.08	0.33	0.17	0.02	7.41	9.55	1.22	1.36	5.66	0	0		17.71	-38.31	-4.22	66.43	91.89	826.87	480	1029.33	697.14	877.72	523.37	968.19	539.43
4.571	0	0.14	0.13	0.03	0.17	0.05	0.14	0.13	1.36	1.36	99.66	0.33	0	7.43	4.44	1.36	1.36	0.17	1.53	0.45	1.27	2	0	0.28	1.02	0.3	0.16	0.02	12.51	14.49	1.07	0.89	5.31	0	0		18.81	-34.61	-5.6	67.63	96.45	825.51	479.83	1026.7	695.37	871.91	525.2	967.47	538.34
4.604	0	0.15	0.13	0.04	0.18	0.05	0.14	0.14	1.35	1.35	99.64	0.33	0	4.63	4.31	1.63	1.35	0.22	1.42	0.46	1.58	2.56	0	0.3	1.08	0.28	0.15	0.02	14.9	16.02	1.08	1.34	4.91	0	0		17.4	-37.12	-5.65	66.35	95.69	825.77	476.45	1028.54	692.47	873.33	520.74	967.78	536.12
4.637	0	0.18	0.14	0.05	0.21	0.04	0.14	0.16	1.29	1.29	99.59	0.45	0	1.91	4.12	1.87	1.29	0.23	1.53	0.52	1.4	2.25	0	0.29	1.22	0.25	0.14	0.02	20.45	19.71	1	1.28	4.52	0	0		17.69	-41.7	-5.92	65.13	89.47	823.95	475.85	1027.38	692.92	874.9	519.56	962.79	536.36
4.671	0	0.23	0.14	0.07	0.26	0.04	0.14	0.22	1.24	1.17	99.48	0.96	0	2.27	3.6	2.16	1.17	0.23	1.59	0.4	1.31	1.78	0	0.26	1.24	0.23	0.1	0.02	31.53	27.68	0.84	1.04	3.63	0	0		19.25	-40.81	-5.13	65.69	92.74	822.36	475.24	1025.23	691.51	872.14	518.57	963.02	537.07
4.704	0	0.25	0.14	0.08	0.28	0.04	0.13	0.25	1.12	1.07	99.45	1.16	0	3.96	3.26	2.54	1.07	0.21	1.63	0.37	1.74	2.65	0	0.27	1.12	0.21	0.07	0.02	34.52	30.36	0.81	0.69	3.51	0	0		20.9	-37.94	-6.08	67.04	93.64	820.68	474.14	1022.92	690.19	868.85	518.87	960.95	535.81
4.738	0	0.38	0.15	0.15	0.39	0.04	0.13	0.42	1	1	99.16	4.15	0	2.36	2.93	2.71	1	0.22	1.8	0.41	1.88	3.26	0	0.29	0.84	0.16	0.05	0.01	51.33	43	0.74	0.36	2.88	0	0		21.92	-40.62	-8.26	65.82	90.72	818.16	472.49	1023.72	691.89	867.35	519.26	956.57	535.71
4.771	0	0.5	0.15	0.24	0.48	0.03	0.13	0.62	1	1	98.77	9.29	0	1.68	2.54	2.69	1	0.21	1.61	0.45	2.33	4.53	0	0.36	0.71	0.14	0.04	0.01	62.29	52.52	0.66	0.28	2.52	0	0		20.69	-42.36	-8.59	65.18	89.59	818.67	471.96	1024.64	690.21	868.5	517.31	956.09	536.14
4.804	0	0.55	0.15	0.28	0.51	0.03	0.13	0.63	1.08	1.08	98.74	11.35	0	2.61	2.57	2.65	1.08	0.19	1.53	0.45	2.23	5.42	0	0.36	0.66	0.13	0.03	0.01	65.1	53.13	0.6	0.52	2.42	0	0		20.37	-40.1	-7.02	65.99	91.7	819.04	472.14	1023.02	689.82	868.08	517.56	958.29	534.04
4.838	0	0.73	0.16	0.42	0.62	0.03	0.13	0.79	1.18	1.18	98.42	23.13	0	1.55	2.12	2.12	1.18	0.17	1.54	0.46	2.25	5.87	0	0.46	0.65	0.1	0.02	0.01	76.14	59.59	0.56	0.37	2.21	0	0		19.78	-42.75	-8.31	65.25	87.23	818.25	471.5	1022.51	689.63	868.46	517.59	954.34	532.86
4.871	0	0.82	0.16	0.49	0.69	0.03	0.14	0.87	1.21	1.21	98.25	30.82	0	1.56	2.41	2.15	1.21	0.2	1.65	0.59	2.17	6.45	0	0.51	0.56	0.11	0.02	0.01	80.87	61.7	0.53	0.5	2.29	0	0		20.25	-42.73	-7.83	65.54	86.45	817.57	472.73	1021.02	690.1	868.43	517.99	953.28	534.52
4.904	0	0.87	0.16	0.53	0.72	0.04	0.14	0.88	1.22	1.22	98.23	33.8	0	0.99	2.3	2.22	1.22	0.24	2.23	0.68	1.92	6.8	0	0.49	0.46	0.12	0.02	0.01	82.67	61.93	0.54	0.24	2.38	0	0		18.34	-45.02	-7.94	65.23	85.98	815.6	472.18	1020.84	691.05	867.13	517.6	951.64	533.49
4.938	0	0.98	0.16	0.67	0.79	0.04	0.14	1.03	1.06	1.06	97.93	42.87	0	1.06	2.32	2.77	1.06	0.29	2.82	0.76	1.86	8.94	0	0.52	0.44	0.1	0.02	0.01	86.93	65.18	0.52	0.28	2.33	0	0		18.28	-44.69	-8.73	65.01	84.04	816.14	472.93	1020.69	692.77	867.41	520.4	950.66	531.91
4.971	0	1.01	0.15	0.71	0.82	0.04	0.14	1	1.1	1.1	97.99	44.72	0	0.53	2.69	2.8	1.1	0.31	3.32	0.85	1.67	10.03	0	0.58	0.5	0.09	0.03	0.01	87.37	63.89	0.53	0.62	2.37	0	0		13.11	-48.18	-8.97	64.77	81.62	817.33	474.27	1020.64	692.23	868.36	521.43	949.61	529.24
5.004	0	1.04	0.16	0.71	0.86	0.04	0.14	1.04	1.17	1.17	97.92	49.03	0	0.97	3.23	2.73	1.17	0.33	3.74	0.81	1.42	9.29	0	0.53	0.69	0.1	0.04	0.02	89.11	64.4	0.5	0.65	2.36	0	0		16.61	-45.12	-9.71	64.71	85.43	819.26	474.85	1023.26	693.65	868.14	523.74	953.18	531.82
5.038	0	1.01	0.16	0.65	0.91	0.04	0.15	1.07	1.31	1.31	97.85	51.62	0	1.66	4.28	2.68	1.31	0.36	3.53	0.92	1.47	7.17	0	0.49	0.79	0.1	0.05	0.05	89.86	64.11	0.48	2.05	2.38	0	0		15.7	-42.41	-10.04	64.96	86.46	819.76	476.74	1023.01	692.37	868.05	523.22	953.71	534.95
5.071	0	0.97	0.16	0.56	0.92	0.04	0.16	1.04	1.35	1.35	97.92	51.83	0	3.61	4.61	2.62	1.35	0.38	3.64	0.88	1.28	4.42	0	0.51	1.11	0.1	0.08	0.08	89.63	63.08	0.53	1.66	2.45	0	0		17.01	-38.43	-8.45	66.05	92.98	820.84	478.73	1023.52	695.29	866.73	526.47	959.25	535.75
5.105	0	0.91	0.15	0.47	0.99	0.04	0.17	1.12	1.41	1.34	97.76	55.82	0	3.17	6.5	2.81	1.34	0.44	3.59	0.83	0.93	1.62	0	0.47	1.41	0.1	0.1	0.13	89.74	62.67	0.57	0.72	2.55	0	0		13.04	-39.1	-8.42	65.41	91.21	820.92	478.49	1023.4	695.79	867.51	526.74	958.6	531.45
5.138	0	0.89	0.15	0.46	0.98	0.04	0.17	1.09	1.85	1.35	97.82	55.25	0	1.83	6.73	2.64	1.35	0.47	3.79	0.72	0.94	1.34	0	0.39	1.85	0.1	0.17	0.17	89.23	61.96	0.6	0.71	2.55	0	0		12.52	-41.92	-8.12	65.26	86.86	821.37	479.85	1022.9	695.73	870.11	526.22	956.65	533.54
5.171	0	0.81	0.15	0.4	0.96	0.04	0.19	0.91	2.5	1.25	98.08	52.26	0	0.87	8	2.47	1.25	0.44	4.37	0.6	0.63	0.72	0	0.35	2.5	0.1	0.24	0.27	86.46	56.65	0.68	0.74	2.73	0	0		9.93	-45.67	-9.51	65.26	82.57	823.43	481.2	1022.66	694.1	871.64	527.82	954.07	532.47
5.205	0	0.76	0.15	0.36	0.95	0.04	0.2	0.78	2.36	1.5	98.1	50.24	0	1.1	9.42	2.07	1.5	0.37	3.26	0.61	0.76	0.67	0	0.3	2.36	0.11	0.24	0.23	84.03	51.69	0.74	0.51	2.73	0	0		11.51	-44.48	-8.97	65.88	87.63	824.83	483.31	1023.12	692.44	870.45	527.87	957.48	538.14
5.238	0	0.69	0.15	0.32	0.86	0.04	0.2	0.66	2.48	1.55	98.28	42.74	0	1.95	9.33	1.7	1.55	0.35	2.83	0.63	1.14	0.66	0	0.3	2.48	0.11	0.25	0.26	80.36	48.31	0.81	0.44	2.88	0	0		9.07	-41.58	-7	65.87	92.87	824	483.29	1024.88	695.82	870.04	527.49	962.43	536.96
5.271	0	0.58	0.15	0.25	0.74	0.04	0.19	0.49	2.03	1.5	98.52	30.1	0	1.43	9.07	1.79	1.5	0.37	2.37	0.58	1.26	0.45	0	0.27	2.03	0.11	0.34	0.27	73.78	41.47	0.89	0.17	3.2	0	0		7.72	-43.18	-8.5	65.93	93.51	822.11	482.05	1026.26	696.86	867.61	527.81	960.76	535.91
5.305	0	0.43	0.14	0.17	0.58	0.04	0.18	0.33	2.35	1.39	98.85	14.66	0	0.75	9.19	1.84	1.39	0.39	2.21	0.53	1.44	0.46	0	0.26	2.35	0.13	0.55	0.31	62.23	31.68	1.27	0.46	4.02	0	0		8.23	-46.44	-6.97	65.6	89.77	821.42	483.65	1026.36	702.09	870.53	529.67	960.05	536.32
5.338	0	0.35	0.14	0.12	0.49	0.05	0.18	0.3	2.14	1.35	99.02	8.29	0	1.78	9.64	1.94	1.35	0.45	2.91	0.54	1.36	0.33	0	0.28	2.14	0.13	0.75	0.48	53.79	28.65	1.36	0.19	4.43	0	0		8.78	-42.05	-5.83	65.22	92.8	821.89	483.52	1026.38	701.84	870.77	528.68	963.24	536.52
5.371	0	0.3	0.13	0.1	0.42	0.05	0.18	0.25	2.42	1.3	99.16	4.87	0	0.93	9	2.01	1.3	0.5	3.33	0.58	1.29	0.3	0	0.31	2.42	0.15	0.95	0.61	47.35	25.14	1.65	0.41	4.94	0	0		8.9	-45.32	-6.15	65.33	90.06	819.6	484.13	1026.4	704.54	870.6	529.12	960.17	538.5
5.405	0	0.22	0.12	0.07	0.36	0.05	0.19	0.23	2.38	1.18	99.29	2.4	0	0.78	10.41	2.39	1.18	0.53	3.53	0.55	1.05	0.37	0	0.3	2.38	0.15	1.02	0.6	36.8	20.48	1.86	0.73	5.44	0	0		8.44	-46.25	-5.36	64.87	89.21	817.63	484.19	1026.53	708.3	870.76	529.9	959.63	537.68
5.438	0	0.21	0.12	0.06	0.32	0.06	0.18	0.22	2.53	1.27	99.35	1.74	0	0.56	10.15	2.31	1.27	0.57	3.75	0.7	1.09	0.41	0	0.31	2.53	0.17	0.93	0.67	33	20.24	1.87	0.41	5.7	0	0		9.08	-47.9	-6.04	64.95	87.42	816.99	483.25	1026.27	707.27	870.49	529	957.47	537.76
5.472	0	0.16	0.12	0.04	0.25	0.06	0.18	0.19	2.85	1.33	99.5	0.77	0	0.59	9.46	2.07	1.33	0.59	3.97	0.87	1.04	0.65	0	0.26	2.85	0.23	1.28	0.36	22.55	17.23	1.88	0.3	6.22	0	0		9.08	-47.64	-2.98	64.83	92.52	815.92	484.14	1025.96	710.02	870.15	528.87	962.14	538.72
5.505	0	0.14	0.11	0.04	0.22	0.06	0.17	0.17	2.55	1.22	99.56	0.52	0	0.28	9.1	2.1	1.22	0.59	3.71	0.79	1.31	0.57	0	0.24	2.55	0.24	1.34	0.32	17.25	14.94	1.8	0.39	6.79	0	0		8.63	-51.35	-5.4	65.36	83.8	814.36	484.16	1026.14	711.18	871.47	529.3	954.66	539.37
5.538	0	0.13	0.11	0.03	0.2	0.07	0.17	0.16	2.97	1.2	99.6	0.44	0	0.3	8.92	1.67	1.2	0.49	4.15	0.92	1.6	0.57	0	0.26	2.97	0.26	1.3	0.38	15.12	14.69	1.72	0.6	7.02	0	0		11.48	-51.04	-6.1	65.51	89.25	815.44	484.28	1026.46	709.69	868.29	530.85	956.89	541.67
5.572	0	0.11	0.1	0.03	0.18	0.08	0.16	0.16	2.72	1.04	99.65	0.33	0.64	0.91	9.39	1.62	1.04	0.52	3.88	0.89	1.42	0.46	0	0.22	2.72	0.27	1.24	0.29	9.55	14.16	1.87	0.35	8.29	0	0		8.27	-45.45	-3.97	64.88	92.67	815.73	486.54	1024.94	711.47	868.53	532.04	960.88	539.76
5.605	0	0.11	0.1	0.02	0.17	0.08	0.17	0.17	2.55	1.09	99.65	0.33	0.9	0.74	10.24	1.4	1.09	0.46	3.64	1.03	1.41	0.5	0	0.21	2.55	0.29	1	0.3	9.17	14.78	1.92	0.47	8.79	0	0		10.3	-46.49	-5.46	64.76	89.57	815.49	485.52	1025.25	711.11	868.71	532.11	957.92	540.13
5.638	0	0.1	0.1	0.02	0.16	0.08	0.16	0.15	1.94	1.18	99.68	0.33	1.75	1.24	10.05	1.16	1.18	0.46	3.62	1.19	1.12	0.45	0	0.21	1.94	0.3	0.93	0.34	6.68	13.11	1.71	0.37	9.37	0	0		8.08	-43.87	-4.05	64.4	96.69	815.18	485.21	1025.32	711.16	866.19	531.77	962.68	538
5.672	0	0.1	0.09	0.02	0.15	0.09	0.15	0.14	1.8	1.34	99.7	0.33	2.55	1.19	9.05	0.82	1.34	0.43	3.25	1.56	1.03	0.41	0	0.26	1.8	0.41	0.84	0.3	4.86	12.4	1.54	0.34	10.1	0	0		8.35	-44.11	-3.87	63.99	95.18	814.98	486.61	1023.52	711.13	866.21	532.73	961.18	539.09
5.705	0	0.1	0.09	0.02	0.14	0.09	0.15	0.14	1.74	1.32	99.7	0.34	2.57	0.55	9.2	0.84	1.32	0.46	3.13	1.47	1.19	0.46	0	0.29	1.74	0.45	0.98	0.32	4.52	12.51	1.49	0.31	10.24	0	0		8.93	-48.01	-3.16	63.86	91.48	813.78	487.38	1021.75	711.28	867.27	532.13	958.33	540.95
5.739	0	0.09	0.08	0.02	0.14	0.11	0.15	0.14	2.08	1.21	99.71	0.43	4.28	0.61	9.59	0.81	1.21	0.48	3.52	1.49	1.46	0.5	0	0.36	2.08	0.53	1.05	0.49	3.61	12.08	1.42	0.43	11.97	0	0		8.56	-47.48	-2.83	63.6	92.03	813.87	488.14	1019.53	709.57	866.28	532.37	957.93	540.79
5.772	0	0.09	0.08	0.02	0.14	0.11	0.16	0.15	2.79	1.24	99.69	0.43	3.98	1.01	10.33	0.83	1.24	0.54	3.35	1.46	1.04	0.33	0	0.48	2.79	0.52	1.19	0.7	3.22	11.5	1.5	0.46	11.96	0	0		9.93	-44.91	-3.96	63.42	94.86	814.67	486.6	1020.25	707.27	864.52	531.81	959	540.22
5.805	0	0.09	0.08	0.02	0.14	0.11	0.16	0.14	3.19	1.25	99.69	0.42	3.63	0.59	9.96	0.94	1.25	0.61	3.57	1.44	1.19	0.43	0	0.57	3.19	0.53	1.25	0.91	2.73	10.48	1.46	0.71	11.68	0	0		12.61	-47.64	-6.41	63.76	90.82	812.57	485.81	1022.94	710.37	864.44	532.35	954.54	543.79
5.839	0	0.09	0.08	0.02	0.14	0.1	0.16	0.14	3.78	1.35	99.69	0.39	3.01	0.54	9.32	0.85	1.35	0.58	3.36	1.65	1.03	0.38	0	0.6	3.78	0.68	1.17	1.47	2.76	11.46	1.23	0.45	11.28	0	0		9.55	-48.04	-3.72	63.04	94.91	815.08	487.5	1022.66	711.35	865.73	534.08	960.43	540.4
5.872	0	0.1	0.08	0.02	0.13	0.1	0.15	0.13	4.84	1.37	99.69	0.4	2.86	0.55	8.43	0.83	1.37	0.61	3.22	1.53	0.79	0.31	0	0.64	4.84	0.66	1.47	2.32	2.22	11.04	1.19	0.7	11.32	0	0		7.96	-47.95	-5.31	63.15	92.2	815.63	487.55	1022.43	708.6	865.76	533.29	957.68	540.45
5.905	0	0.1	0.09	0.02	0.13	0.1	0.16	0.13	7.3	1.4	99.68	0.38	1.8	0.4	8.21	0.83	1.4	0.54	3.16	1.18	0.9	0.32	0	0.68	7.3	0.64	1.53	2.7	2.08	10.55	1.25	0.64	10.94	0	0		10.87	-49.54	-6	63.44	88.75	814.45	486.6	1023.46	710.49	866.84	533.09	955.12	542.25
5.939	0	0.1	0.08	0.02	0.13	0.1	0.16	0.12	8.96	1.37	99.67	0.4	1.76	0.48	7.93	0.92	1.37	0.52	3.02	0.94	0.74	0.25	0	0.85	8.96	0.62	1.71	3.35	1.53	9.36	1.35	0.63	11.33	0	0		10.58	-48.7	-5.11	63.3	91.05	815.37	487.25	1023.86	711.1	867.19	533.66	957.85	542.1
5.972	0	0.09	0.08	0.02	0.12	0.12	0.16	0.12	9.24	1.37	99.68	0.45	3.23	0.74	7.49	0.83	1.37	0.47	3.94	0.97	0.88	0.37	0	0.88	9.24	0.64	1.78	2.56	1.72	10.32	1.49	0.4	12.23	0	0		9.75	-46.49	-4.84	63.69	94.27	814.62	487.8	1023.55	711.53	865.38	533.9	959.26	542.49
6.005	0	0.09	0.07	0.02	0.12	0.13	0.15	0.12	8.07	1.32	99.7	0.5	4.64	0.55	7.67	0.83	1.32	0.41	4.35	0.9	0.9	0.4	0	0.85	8.07	0.69	2.04	1.55	1.61	10.18	1.65	0.77	12.98	0	0		10.41	-48.01	-5.37	63.97	92.43	812.56	487.7	1023.81	714.26	864.78	534.72	956.81	543.24
6.039	0	0.09	0.07	0.02	0.12	0.13	0.15	0.12	7.23	1.33	99.7	0.5	5.15	1.03	7.23	0.7	1.33	0.34	4.95	1.08	0.98	0.63	0	0.93	7.23	0.61	2.38	1	1.45	10.3	1.67	0.31	12.9	0	0		8.34	-44.85	-3.5	63.73	101.04	813.21	488.37	1022.82	712.93	862.06	534.57	962.83	541.94
6.072	0	0.09	0.08	0.02	0.12	0.14	0.15	0.12	7.24	1.28	99.69	0.47	5.1	0.76	7.63	0.65	1.28	0.28	5.77	1.09	0.98	0.61	0	0.92	7.24	0.61	2.44	0.78	1.45	9.98	1.58	1.02	12.55	0	0		7.76	-46.35	-3.72	63.64	97.03	813.96	489.78	1020.95	712.08	863.31	535.72	960.14	541.76
6.106	0	0.09	0.08	0.02	0.12	0.12	0.17	0.11	8.29	1.38	99.67	0.42	3.29	0.65	7.63	0.58	1.38	0.24	4.92	1.13	0.91	0.4	0	1.39	8.29	0.6	3.07	1.42	1.07	7.61	1.77	1.44	11.68	0	0		12.82	-47.18	-5.89	64.38	90.24	813.13	487.92	1021.89	711.76	865.06	534.46	954.71	544.82
6.139	0	0.09	0.08	0.02	0.13	0.12	0.17	0.11	7.96	1.37	99.66	0.43	3.43	0.69	8.25	0.56	1.37	0.22	5.14	1.24	0.96	0.48	0	1.58	7.96	0.64	2.96	1.34	1.17	8.22	1.82	0.47	11.82	0	0		10.71	-46.82	-4.29	63.71	92.5	814.37	489.26	1021.98	713.43	865.95	536.04	958.2	542.79
6.172	0	0.09	0.08	0.02	0.13	0.12	0.17	0.11	7.42	1.47	99.66	0.42	3.59	0.45	8.16	0.63	1.32	0.21	5.09	1.47	0.77	0.32	0	1.49	7.42	0.61	3.46	1.54	1.15	8.25	1.7	0.98	11.79	0	0		7.71	-49	-5.47	63.76	89.07	814.49	490.44	1020.4	712.3	865.56	537.37	954.55	541.22
6.206	0	0.09	0.08	0.02	0.13	0.12	0.17	0.11	7.61	1.66	99.66	0.43	3.55	0.68	7.98	0.59	1.4	0.18	5.1	1.97	0.87	0.49	0	1.66	7.61	0.56	3.01	1.26	1.18	8.75	1.9	0.37	11.83	0	0		7.65	-46.94	-5.39	63.8	92	813.74	489.73	1020.76	710.62	864.19	534.96	955.85	542.91
6.239	0	0.09	0.08	0.02	0.13	0.11	0.17	0.12	6.7	1.43	99.67	0.42	3.57	0.68	8.29	0.67	1.3	0.17	4.46	1.72	0.56	0.36	0	1.43	6.7	0.54	2.29	0.82	1.24	9.06	1.71	0.72	11.65	0	0		6.98	-46.94	-5.8	63.37	92.94	814.88	490.28	1020.41	711.05	863.44	537.71	956.33	540.4
6.272	0	0.09	0.08	0.02	0.13	0.1	0.17	0.12	7.67	1.38	99.66	0.4	2.63	0.59	8.82	0.7	1.29	0.19	3.44	1.55	0.49	0.29	0	1.38	7.67	0.57	2.16	0.95	1.2	9.06	1.94	0.55	11.45	0	0		7.75	-47.6	-7.39	63.63	91.03	814.01	488.63	1022.15	710.11	863.29	535.77	954.12	541.83
6.306	0	0.09	0.08	0.02	0.13	0.11	0.17	0.13	6.98	1.24	99.67	0.44	3.32	0.88	9.32	0.83	1.24	0.22	3.1	1.49	0.56	0.42	0	1.08	6.98	0.66	2.14	1.02	1.21	10.92	2.03	0.68	12.13	0	0		9.48	-45.62	-5.98	63.11	93.66	813.76	488.81	1022.71	712.91	863.69	536.39	957.16	542.33
6.339	0	0.09	0.08	0.02	0.13	0.1	0.16	0.13	5.5	1.13	99.68	0.43	3.28	0.91	8.97	0.89	1.13	0.25	2.38	1.16	0.4	0.29	0	1.03	5.5	0.69	1.78	0.82	1.17	10.89	1.85	0.29	11.84	0	0		8.35	-45.43	-5.57	62.66	94.4	813.53	489.46	1022.29	714.01	863.33	537.39	957.64	541.32
6.372	0	0.09	0.08	0.02	0.13	0.1	0.16	0.13	4.4	1.12	99.69	0.42	3.35	1.25	9.31	1.12	1.12	0.28	2.4	1.11	0.5	0.41	0	0.97	4.4	0.77	1.31	0.76	1.18	10.58	1.74	0.44	11.74	0	0		8.22	-43.87	-5	62.61	98.02	813.7	490.96	1021.32	713.84	861.65	538.43	959.57	542.75
6.406	0	0.08	0.08	0.02	0.13	0.1	0.15	0.13	3.53	1.04	99.7	0.41	3.53	0.71	9.08	1.27	1.04	0.28	2.45	0.91	0.39	0.38	0	0.8	3.53	0.75	1.05	0.46	1.23	10.51	1.34	0.57	11.49	0	0		7.49	-46.73	-6.2	62.42	94.83	812.78	489.86	1020.13	712.49	860.73	538.45	955.53	540.56
6.439	0	0.08	0.08	0.02	0.13	0.1	0.16	0.13	3.76	1.08	99.68	0.4	3.2	0.76	9.75	1.15	1.08	0.27	2.64	0.92	0.4	0.28	0	0.88	3.76	0.74	1	0.56	1.06	9.81	1.44	0.54	11.35	0	0		9.88	-46.36	-7.04	62.67	93.88	811.08	488.39	1020.59	711.65	859.97	536.14	953.58	543.33
6.473	0	0.09	0.09	0.02	0.14	0.08	0.17	0.13	3.19	1.02	99.67	0.33	1.74	0.56	10.09	1.3	1.02	0.31	2.64	0.74	0.53	0.3	0	0.77	3.19	0.79	0.97	0.68	0.98	9.2	1.11	0.35	9.93	0	0		8.3	-47.93	-5.09	62.48	92.84	811.57	489.38	1020.52	714.15	862.56	536.68	955.27	541.74
6.506	0	0.09	0.1	0.02	0.14	0.08	0.17	0.13	3.06	0.97	99.67	0.33	1.13	0.65	9.76	1.2	0.97	0.33	2.52	0.65	0.47	0.24	0	0.77	3.06	0.7	1.05	0.62	0.83	8.42	0.94	0.67	9.25	0	0		7.32	-47.13	-5.2	62.45	95.73	811.68	490.27	1018.68	713.08	859.96	538.39	955.67	540.58
6.539	0	0.09	0.1	0.02	0.14	0.08	0.16	0.11	3.77	1	99.68	0.33	1.12	0.66	8.17	1.12	1	0.31	2.94	0.72	0.62	0.21	0	0.87	3.77	0.67	1.05	1.01	0.74	7.74	0.97	0.35	9.07	0	0		9.54	-47.07	-5.56	62.69	95.63	809.45	488.31	1018.32	711.84	858.46	535.68	953.86	542.34
6.573	0	0.1	0.1	0.02	0.13	0.08	0.16	0.1	5.15	1.1	99.69	0.33	0.98	0.53	6.86	0.97	1.1	0.25	3.25	0.75	0.74	0.23	0	1.02	5.15	0.71	0.92	0.78	0.65	6.69	1.02	0.62	8.93	0	0		11.35	-48.18	-4.81	62.77	91.79	808.78	488.65	1019.18	715.53	861.48	536.02	952.94	543.79
6.606	0	0.1	0.1	0.02	0.13	0.08	0.16	0.1	6.53	1.13	99.67	0.33	0.93	0.84	7	0.81	1.13	0.23	4.18	1.1	0.88	0.24	0	1.1	6.53	0.71	0.97	0.82	0.64	5.99	0.95	0.25	8.92	0	0		9.06	-45.84	-2.42	62.43	96.86	809.93	490.7	1017.65	714.7	861.25	536.01	957.81	543.7
6.639	0	0.1	0.1	0.02	0.13	0.09	0.17	0.1	8.22	1.15	99.66	0.33	0.93	0.84	6.74	0.7	1.01	0.23	5.33	1.09	1.2	0.25	0	1.15	8.22	0.69	0.98	1	0.57	5.5	0.77	0.37	8.87	0	0		9.71	-45.87	-3.45	62.45	96.66	810.54	491.1	1015.81	712.1	859.6	536.92	956.02	543.75
6.673	0	0.1	0.11	0.03	0.13	0.08	0.18	0.09	8.21	1.43	99.64	0.33	0	1.19	6.02	0.65	1.01	0.24	5.12	1.13	1.47	0.25	0	1.43	11.21	0.69	1.05	0.85	0.44	4.26	0.75	0.45	8.21	0	0		10.5	-44.08	-5.62	62.51	97	811.31	490.02	1016.56	709.89	858.03	537.29	954.85	543.22
6.706	0	0.1	0.11	0.03	0.12	0.08	0.17	0.09	8.05	1.34	99.65	0.33	0	0.78	5.58	0.69	1	0.26	4.29	1.06	1.34	0.21	0	1.49	10.34	0.66	0.96	0.89	0.41	3.85	0.81	0.35	8.05	0	0		11.15	-46.24	-6.99	62.67	93.81	811.83	489.83	1017.27	709.46	858.74	537.88	952.37	543.71
6.74	0	0.1	0.11	0.02	0.13	0.07	0.17	0.08	8.06	0.89	99.66	0.33	0	1.4	5.78	0.85	0.85	0.26	2.84	0.89	0.76	0.1	0	1.61	9.84	0.67	0.95	0.8	0.33	2.97	0.68	0.32	8.06	0	0		10.75	-43.27	-6.9	62.46	97.5	813.49	489.89	1017.94	709.27	858.19	539.27	955.66	541.61
6.773	0	0.1	0.1	0.03	0.13	0.07	0.18	0.08	8.16	1.12	99.64	0.33	0	0.86	6.01	0.8	0.87	0.25	3.22	1.12	0.84	0.14	0	1.53	11.5	0.64	1.1	0.71	0.29	2.64	0.55	0.24	8.16	0	0		10.83	-45.71	-5.33	62.66	95.28	812.02	490.26	1017.56	710.32	860.04	536.78	955.01	544.38
6.806	0	0.1	0.1	0.02	0.13	0.07	0.17	0.08	8.32	0.99	99.66	0.33	0	1.08	6.44	0.93	0.91	0.21	3.21	0.99	0.77	0.14	0	1.53	9.09	0.61	0.93	0.53	0.29	2.43	0.55	0.46	8.32	0	0		11.46	-44.6	-5.38	62.69	98.55	812.89	488.55	1018.72	707.85	859.33	534.84	957.45	544.04
6.84	0	0.1	0.1	0.02	0.13	0.07	0.17	0.09	6.54	1.02	99.65	0.33	0	1.13	7.46	1.03	1.02	0.24	3.2	0.92	0.83	0.21	0	1.69	6.54	0.56	0.95	0.42	0.27	1.94	0.51	0.35	8.34	0	0		12.81	-44.36	-5.97	62.62	97.27	812.86	488.25	1020.28	710.34	860.17	536.18	957.13	543.93
6.873	0	0.1	0.1	0.02	0.13	0.08	0.17	0.09	5.69	1.18	99.66	0.33	0.02	1.17	7.32	1.08	1.14	0.3	3.63	0.83	1.18	0.49	0	1.75	5.69	0.5	0.9	0.45	0.24	1.84	0.52	0.13	8.43	0	0		11.12	-44.18	-6.34	62.4	96.46	815.15	488.91	1021.03	710.01	861.67	537.62	958.04	541.78
6.906	0	0.09	0.1	0.02	0.14	0.07	0.18	0.09	4.3	1.24	99.65	0.33	0	2.21	8.75	1.18	1.19	0.28	3.31	0.87	1.24	0.65	0	1.58	4.3	0.55	0.81	0.4	0.25	2	0.46	0.27	8.25	0	0		8.91	-40.94	-4.15	62.52	97.63	815.73	491.77	1020	711.03	863.45	537.38	960.87	543.72
6.94	0	0.09	0.1	0.02	0.15	0.07	0.18	0.1	3.4	1.1	99.64	0.33	0	0.83	9.91	1.51	1.1	0.28	2.95	0.83	0.98	0.7	0	1.63	3.4	0.56	0.72	0.48	0.23	1.87	0.38	0.24	8.32	0	0		9.7	-45.91	-7.29	62.56	94.38	815.01	490.86	1018.78	708.34	860.43	539.01	954.72	543.09
6.973	0	0.09	0.1	0.02	0.15	0.07	0.18	0.1	2.92	1.05	99.64	0.33	0	0.92	10.49	1.7	1.05	0.26	2.81	0.91	0.89	0.56	0	1.5	2.92	0.54	0.78	0.57	0.21	1.82	0.36	0.29	8.57	0	0		9.61	-45.41	-6.62	62.55	94.1	814.52	491.35	1018.87	709.65	861.23	538.6	955.17	543.98
7.006	0	0.09	0.1	0.02	0.14	0.07	0.18	0.09	3.2	1.2	99.64	0.33	0.01	0.68	9.78	1.34	1.2	0.23	2.84	1.1	1.09	0.5	0	1.59	3.2	0.48	0.81	0.5	0.18	1.52	0.36	0.6	8.68	0	0		11.59	-46.96	-6.33	62.8	96.4	814.3	490.02	1018.91	707.04	860.05	536.28	955.96	545.92
7.04	0	0.09	0.1	0.02	0.13	0.08	0.17	0.09	3.32	1.35	99.66	0.33	0.58	1.31	8.43	1.27	1.35	0.2	3.17	1.05	1.28	0.35	0	1.72	3.32	0.49	0.67	0.46	0.17	1.31	0.38	0.26	9.03	0	0		12.76	-43.6	-4.93	62.79	98.06	813.24	490.55	1019.42	710.5	860.85	536.22	958.28	547.3
7.073	0	0.09	0.1	0.02	0.13	0.08	0.16	0.09	3.01	1.6	99.67	0.33	1.14	0.49	8.27	1.2	1.35	0.25	3.98	1.23	1.81	0.66	0	1.6	3.01	0.52	0.69	0.32	0.19	1.53	0.36	0.26	9.28	0	0		8.82	-48.52	-5.47	62.98	92.55	814.34	491.78	1018.79	710.31	862.82	537.71	955.12	544.52
7.107	0	0.09	0.09	0.02	0.13	0.1	0.16	0.09	3.33	1.46	99.68	0.33	2.36	1.26	8.11	1.17	1.42	0.23	5.74	1.57	2.28	1.14	0	1.46	3.33	0.49	0.58	0.27	0.16	1.64	0.39	0.55	9.94	0	0		12.64	-43.81	-4.84	63.15	98.32	814.11	490.97	1019.72	710.75	861.28	537.07	959.11	546.91
7.14	0	0.09	0.09	0.02	0.13	0.11	0.16	0.09	3.03	1.55	99.69	0.36	3.52	0.98	8.32	1.32	1.55	0.19	6.24	1.91	2.11	1.32	0	1.24	3.03	0.52	0.61	0.22	0.18	2.01	0.39	0.42	10.73	0	0		10.45	-45.08	-5.87	63.07	96.42	815.44	490.91	1021.45	711.75	862.45	538.75	958.73	544.03
7.173	0	0.09	0.08	0.02	0.12	0.12	0.15	0.09	3.13	1.49	99.7	0.38	4.26	0.88	7.22	1.43	1.49	0.19	6.09	1.87	1.72	1.63	0	1.21	3.13	0.51	0.65	0.22	0.18	2.06	0.35	0.29	11.1	0	0		9.55	-45.6	-6.76	62.92	95.09	816.47	491.66	1021.56	710.95	862.75	539.74	957.74	544.01
7.207	0	0.09	0.08	0.02	0.11	0.13	0.14	0.09	2.94	1.49	99.73	0.46	5.53	0.97	6.72	1.38	1.49	0.18	5.23	1.86	1.39	0.92	0	0.98	2.94	0.49	0.69	0.29	0.19	2.23	0.27	0.39	12.31	0	0		8.8	-45.15	-6.35	62.62	95.87	818.35	492.29	1021.93	710.43	863.89	540.33	959.72	543.16
7.24	0	0.09	0.08	0.02	0.11	0.12	0.13	0.08	2.76	1.37	99.74	0.45	5.28	1.73	6.09	1.45	1.37	0.2	3.94	1.49	1.03	0.55	0	0.99	2.76	0.46	0.56	0.26	0.2	2.11	0.23	0.36	12.22	0	0		9.46	-42.21	-5.76	62.53	99.64	817.17	492.05	1021.25	710.98	861.78	540.28	961.38	543.14
7.273	0	0.08	0.08	0.02	0.11	0.11	0.13	0.08	2.25	1.47	99.74	0.46	5.19	1.73	6.14	1.72	1.47	0.24	3.05	1.39	0.81	0.36	0	0.99	2.25	0.44	0.65	0.32	0.18	2.03	0.2	0.32	12.37	0	0		7.91	-42.18	-5.8	62.33	99.86	817.22	492.5	1022.17	711.98	862.1	540.53	961.93	543.03
7.307	0	0.08	0.07	0.02	0.12	0.12	0.12	0.09	1.72	1.31	99.75	0.49	5.61	1.3	6.52	2.24	1.31	0.31	2.58	1.13	0.66	0.27	0	0.88	1.72	0.4	0.73	0.27	0.19	2.4	0.17	0.3	12.75	0	0		7.6	-43.65	-6.68	62.3	98.08	816.57	492.44	1022.27	712.85	861.72	541.57	959.79	542.44
7.34	0	0.08	0.07	0.02	0.12	0.12	0.12	0.09	1.7	1.21	99.75	0.5	5.89	0.89	6.64	2.28	1.21	0.35	2.44	0.84	0.62	0.27	0	0.84	1.7	0.38	0.79	0.27	0.19	2.4	0.16	0.21	13.01	0	0		8.84	-45.57	-6.63	62.34	97.39	815.26	491.21	1022.92	713.48	861.58	540.32	958.93	543.27
7.373	0	0.08	0.07	0.02	0.12	0.12	0.13	0.09	1.49	1.28	99.75	0.5	5.79	1.11	7.1	2.39	1.28	0.38	2.76	0.67	0.67	0.37	0	0.77	1.49	0.36	0.86	0.25	0.19	2.51	0.14	0.3	12.88	0	0		9.77	-44.43	-5.8	62.16	96.69	816.7	491.14	1023.9	714.38	864.25	540.12	960.9	542.79
7.407	0	0.07	0.06	0.01	0.12	0.14	0.12	0.09	1.47	1.17	99.72	0.6	7.38	1.03	7.44	2.28	1.17	0.44	3.16	0.49	0.73	0.4	0	0.72	1.47	0.31	0.97	0.29	0.19	2.44	0.13	0.29	14.23	0	0		8.41	-44.83	-5.16	62.21	96	816.53	492.1	1023.13	714.56	864.8	539.92	960.76	543.11
7.44	0	0.07	0.06	0.01	0.11	0.15	0.12	0.09	1.35	1.13	99.71	0.63	7.83	0.84	7.32	2.12	1.13	0.51	3.37	0.38	0.8	0.41	0	0.66	1.35	0.29	1.14	0.35	0.19	2.43	0.13	0.24	14.53	0	0		8.73	-45.84	-5.19	62.24	96.52	816.09	491.92	1022.47	714.25	863.79	540.18	960.27	542.91
7.474	0	0.07	0.06	0.01	0.12	0.16	0.13	0.1	1.45	1.3	99.69	0.66	7.97	1.36	8.39	1.82	1.3	0.54	3.67	0.39	0.81	0.44	0	0.65	1.45	0.29	1.23	0.4	0.21	2.6	0.13	0.45	14.87	0	0		9.2	-43.42	-5.13	62.21	97.81	817.78	492.24	1023.26	713.57	864.66	540.29	962.43	543.22
7.507	0	0.07	0.06	0.01	0.12	0.16	0.13	0.1	1.44	1.11	99.67	0.72	8.51	1.57	9.5	1.73	1.11	0.59	3.38	0.4	0.7	0.36	0	0.57	1.44	0.27	1.4	0.38	0.21	3.01	0.12	0.3	15.55	0	0		8.94	-42.7	-5.14	62.33	100.09	817.37	492.71	1022.97	713.65	863.09	540.83	963.13	543.78
7.54	0	0.07	0.06	0.01	0.12	0.15	0.13	0.1	1.44	1.03	99.69	0.69	7.95	1.61	9.56	1.66	1.03	0.59	2.74	0.36	0.59	0.27	0	0.55	1.44	0.26	1.27	0.34	0.22	2.98	0.11	0.31	15.19	0	0		9.57	-42.56	-5.49	62.33	100.4	817.92	493.15	1022.95	713.49	862.8	541.78	963.17	544.24
7.574	0	0.07	0.06	0.01	0.12	0.15	0.13	0.11	1.61	0.92	99.69	0.7	7.84	1.63	10.5	1.55	0.92	0.55	2.57	0.39	0.55	0.23	0	0.49	1.61	0.24	1.19	0.34	0.2	2.92	0.09	0.35	15.3	0	0		10.62	-42.5	-5.59	62.23	100.06	817.86	493.01	1022.6	712.84	862.72	541.42	962.71	545.07
7.607	0	0.07	0.06	0.01	0.13	0.15	0.14	0.11	1.86	0.96	99.69	0.69	7.47	1.35	11.68	1.56	0.96	0.48	2.79	0.49	0.54	0.32	0	0.54	1.86	0.26	1.29	0.36	0.21	2.9	0.09	0.32	15.17	0	0		11.48	-43.46	-5.97	62.18	98.46	816.73	493.03	1023.17	714.38	862.87	541.44	961.2	546.72
7.64	0	0.07	0.06	0.01	0.13	0.14	0.14	0.11	1.61	0.81	99.72	0.63	7.06	1.69	11.01	1.8	0.81	0.51	2.6	0.42	0.45	0.25	0	0.44	1.61	0.24	1.39	0.31	0.21	3.03	0.07	0.45	14.53	0	0		9.85	-42.31	-5.25	62.15	101.1	816.76	494.11	1022.71	715.62	862	542.85	963.06	545.58
7.674	0	0.07	0.07	0.01	0.13	0.13	0.14	0.11	1.79	0.79	99.71	0.55	6.33	1.45	10.78	1.81	0.79	0.47	3.18	0.46	0.41	0.36	0	0.45	1.79	0.23	1.42	0.34	0.19	2.55	0.06	0.27	13.59	0	0		10.69	-43.09	-5.41	61.9	98.22	816.17	493.75	1022.61	715.79	863.07	542	961.2	546.38
7.707	0	0.07	0.07	0.01	0.14	0.12	0.16	0.11	1.79	0.78	99.69	0.5	5.38	1.42	12.39	2.06	0.78	0.44	3	0.46	0.31	0.33	0	0.43	1.79	0.23	1.21	0.29	0.19	2.5	0.07	0.34	13.01	0	0		9.83	-43.19	-7.11	61.97	95.92	816.37	494.92	1022.31	716.07	862.53	544.32	958.43	546.33
7.741	0	0.07	0.07	0.01	0.14	0.11	0.15	0.11	1.65	0.8	99.69	0.44	4.52	1.07	11.53	2.34	0.8	0.4	2.67	0.45	0.25	0.27	0	0.37	1.65	0.25	1.15	0.24	0.19	2.89	0.08	0.28	12.09	0	0		10.33	-44.63	-7.1	61.99	96.12	814.93	494.88	1021.2	716	860.94	544.26	957.02	547.23
7.774	0	0.07	0.08	0.01	0.14	0.11	0.15	0.11	1.78	0.84	99.69	0.43	4.33	1.12	11.4	2.46	0.84	0.35	2.86	0.5	0.3	0.32	0	0.36	1.78	0.3	1.23	0.25	0.19	2.98	0.09	0.23	11.88	0	0		10.31	-44.41	-6.49	61.92	96.39	814.12	494.95	1020.81	716.51	860.89	543.55	957.19	547.8
7.807	0	0.08	0.08	0.02	0.14	0.1	0.15	0.11	2.4	0.88	99.69	0.42	3.77	0.76	11.01	2.03	0.88	0.31	2.37	0.55	0.36	0.37	0	0.41	2.4	0.35	1.23	0.24	0.18	2.78	0.1	0.35	11.65	0	0		12.08	-46.39	-7.46	62.08	92.86	811.84	493.32	1020.32	717.09	860.3	542.87	953.02	547.9
7.841	0	0.08	0.08	0.02	0.14	0.09	0.16	0.1	2.56	1.02	99.69	0.37	2.84	1.07	10.44	1.83	1.02	0.29	2.51	0.56	0.48	0.61	0	0.45	2.56	0.43	1.39	0.27	0.19	2.59	0.11	0.29	10.76	0	0		9.6	-44.64	-6.63	61.79	97.98	810.93	493.34	1020.09	717.79	857.8	543.15	955.74	545.78
7.874	0	0.08	0.08	0.02	0.13	0.09	0.14	0.1	2.56	0.93	99.71	0.37	3.41	1.46	8.73	1.81	0.93	0.29	2.66	0.47	0.54	0.81	0	0.46	2.56	0.5	1.32	0.29	0.19	2.41	0.12	0.2	10.89	0	0		8.46	-43.05	-5.68	61.71	101.72	810.83	493.4	1020.62	718.32	857.07	542.65	958.76	545.41
7.907	0	0.08	0.08	0.02	0.13	0.09	0.15	0.1	3.29	1.01	99.71	0.38	3.25	1.33	8.89	1.9	1.01	0.29	2.54	0.54	0.54	0.81	0	0.45	3.29	0.59	1.49	0.35	0.19	2.3	0.13	0.44	11.02	0	0		7	-43.55	-6.55	61.6	99.04	810.34	494.23	1019.98	718.08	857.07	543	956.06	545.89
7.941	0	0.08	0.09	0.02	0.14	0.08	0.14	0.09	2.94	0.95	99.71	0.33	2.35	1.81	7.85	2.53	0.95	0.3	2.26	0.4	0.5	0.87	0	0.48	2.94	0.75	1.32	0.23	0.21	2.18	0.16	0.34	9.94	0	0		5.3	-41.97	-6.59	61.75	101.24	810.18	496.24	1018.79	719.96	855.27	546.4	956.49	544.68
7.974	0	0.09	0.09	0.02	0.13	0.08	0.14	0.09	3.11	0.93	99.73	0.33	2.39	2.55	6.86	2.62	0.93	0.3	1.97	0.41	0.39	0.8	0	0.45	3.11	0.75	1.45	0.16	0.22	2.12	0.18	0.45	9.85	0	0		6.94	-40.21	-8.13	61.99	103.7	807.16	495.86	1016.65	719.9	849.86	548.26	953.51	545.04
8.007	0	0.09	0.09	0.02	0.13	0.08	0.13	0.09	2.94	0.87	99.74	0.33	2.5	1.59	5.86	2.91	0.85	0.31	1.57	0.32	0.35	0.7	0	0.44	2.94	0.87	1.63	0.12	0.23	1.98	0.18	0.27	9.81	0	0		3.67	-42.63	-7.85	61.94	100.7	806.19	496.04	1015.69	720.48	850.65	547.77	951.23	542.86
8.041	0	0.09	0.09	0.02	0.13	0.07	0.13	0.09	2.98	1.15	99.73	0.33	1.88	1.78	5.27	3.54	0.9	0.34	1.28	0.25	0.35	0.85	0	0.49	2.98	1.15	1.64	0.09	0.23	1.62	0.22	0.2	9.27	0	0		5.9	-42.04	-8	62.05	103.26	804.45	496.27	1012.46	719.08	846.57	548.93	949.71	543.88
8.074	0	0.09	0.09	0.02	0.14	0.07	0.12	0.09	2.23	1.12	99.72	0.33	2.16	1.77	5.38	4.77	0.86	0.34	1.32	0.22	0.29	0.55	0	0.47	2.23	1.12	1.63	0.09	0.23	1.4	0.22	0.52	9.34	0	0		3.49	-42.08	-6.93	61.88	102.98	802.34	496.62	1011.47	720.06	846.29	547.08	949.23	544.25
8.108	0	0.08	0.09	0.02	0.14	0.07	0.12	0.09	2.18	1.13	99.72	0.33	2.3	1.31	5.12	5.63	0.77	0.33	1.65	0.2	0.32	0.51	0	0.42	2.18	1.13	2	0.12	0.22	1.11	0.26	0.58	9.24	0	0		5.87	-43.62	-7.57	61.83	101.11	799.6	495.96	1010.78	721.65	844.74	547.25	945.84	545.85
8.141	0	0.08	0.08	0.02	0.13	0.08	0.11	0.09	1.8	1.27	99.73	0.33	3.21	1.38	4.53	5.37	0.74	0.32	1.99	0.18	0.33	0.48	0	0.4	1.8	1.27	1.72	0.14	0.21	0.89	0.29	0.1	9.75	0	0		10.18	-43.34	-7.21	61.7	101.41	795.78	493.58	1012.26	725.53	843.85	545.35	945.22	548.35
8.174	0	0.08	0.08	0.02	0.13	0.09	0.11	0.08	1.65	1.22	99.74	0.33	3.83	1.32	4.32	4.85	0.73	0.33	2.74	0.18	0.3	0.41	0	0.41	1.65	1.22	1.69	0.16	0.2	0.75	0.29	0.14	9.96	0	0		5.42	-43.56	-4.85	61.75	104.74	793.54	494.23	1003.6	719.89	839.03	543.79	943.77	543.43
8.208	0	0.08	0.08	0.02	0.13	0.09	0.12	0.08	1.72	1.55	99.74	0.34	4.35	2.74	4.53	4.32	0.71	0.32	3.71	0.24	0.44	0.57	0	0.39	1.72	1.55	1.94	0.29	0.21	0.63	0.29	0.26	10.17	0	0		9.87	-39.86	-6.57	61.88	102.92	795.32	493.9	1005.89	719.46	840.72	544.1	943.61	546.76
8.241	0	0.08	0.08	0.02	0.12	0.09	0.11	0.08	1.62	1.47	99.75	0.34	4.69	3.22	4	3.83	0.7	0.28	4.04	0.23	0.49	0.64	0	0.37	1.62	1.47	2.02	0.28	0.2	0.59	0.28	0.48	10.24	0	0		7.04	-39.02	-7.97	61.87	107.75	796.33	493.14	1007.48	717.32	837.77	545.05	945.51	544.36
8.274	0	0.09	0.08	0.02	0.12	0.09	0.11	0.08	1.76	1.46	99.76	0.35	4.76	1.87	3.79	3.31	0.67	0.23	3.5	0.26	0.46	0.57	0	0.39	1.76	1.46	2.15	0.26	0.2	0.49	0.32	0.59	10.49	0	0		7.05	-41.81	-9.27	61.75	104.98	793.57	491.72	1008.15	720.09	836.52	546.04	941.44	542.77
8.308	0	0.09	0.08	0.02	0.11	0.09	0.11	0.07	1.49	1.39	99.77	0.37	5.01	1.06	3.23	2.52	0.62	0.21	2.51	0.23	0.43	0.61	0	0.33	1.49	1.39	2.56	0.2	0.22	0.42	0.34	0.27	10.89	0	0		3.49	-44.66	-8.73	61.81	101.51	792.17	491.91	1006.93	721.75	837.49	545.94	938.79	539.57
8.341	0	0.09	0.08	0.02	0.11	0.09	0.11	0.07	1.52	1.31	99.78	0.37	4.85	0.93	2.74	2.09	0.59	0.2	1.93	0.22	0.27	0.41	0	0.32	1.52	1.31	2.82	0.13	0.21	0.42	0.34	0.33	10.78	0	0		4.95	-45.35	-7.99	61.63	101.36	792.34	492.11	1006.53	721.05	838.06	544.81	939.37	541.7
8.374	0	0.09	0.08	0.02	0.11	0.09	0.11	0.07	1.44	1.3	99.78	0.38	5.16	1.87	2.89	1.98	0.55	0.22	1.94	0.23	0.29	0.49	0	0.29	1.44	1.3	2.56	0.14	0.2	0.37	0.34	0.19	11.07	0	0		7.77	-41.8	-7.69	61.61	106.01	790.52	492.33	1006.03	722.76	835.06	545.6	941.06	544.14
8.408	0	0.08	0.08	0.02	0.11	0.09	0.11	0.07	1.49	0.98	99.77	0.38	5.17	2.91	3.51	2.4	0.42	0.23	2.28	0.23	0.3	0.52	0	0.27	1.49	0.98	3.28	0.16	0.2	0.29	0.36	0.23	11.01	0	0		4.68	-39.53	-5.28	61.59	109.35	791.76	493.03	1004.1	720.16	835.75	543.22	945.11	542.61
8.441	0	0.08	0.08	0.02	0.11	0.1	0.11	0.07	1.72	1.02	99.77	0.39	5.69	2.2	3.47	2.59	0.4	0.21	3.27	0.23	0.35	0.47	0	0.28	1.72	1.02	3.37	0.27	0.19	0.27	0.35	0.31	11.18	0	0		5.16	-40.97	-6.57	61.47	105.05	790.9	493.19	1004.19	720.47	836.25	543.32	941.3	544.19
8.475	0	0.08	0.08	0.02	0.11	0.12	0.11	0.07	1.91	0.96	99.77	0.42	6.71	2.88	3.59	2.53	0.39	0.21	4.56	0.21	0.47	0.59	0	0.33	1.91	0.96	3.36	0.42	0.16	0.19	0.32	0.33	11.78	0	0		4.77	-39.59	-6.21	61.54	106.98	790.46	492.26	1004.79	720.87	835.77	542.56	942.76	543.03
8.508	0	0.08	0.07	0.02	0.11	0.13	0.11	0.07	2.25	0.82	99.75	0.46	7.45	2.88	3.63	2.65	0.38	0.23	4.91	0.23	0.52	0.68	0	0.33	2.25	0.82	3.81	0.38	0.15	0.16	0.33	0.31	12.41	0	0		4.5	-39.58	-5.36	61.58	108.03	791.43	492.76	1004.87	721.07	836.63	542.76	944.66	542.7
8.541	0	0.08	0.07	0.02	0.11	0.14	0.11	0.07	2.28	0.81	99.73	0.51	8.04	1.87	3.95	2.86	0.36	0.26	5.01	0.22	0.62	0.81	0	0.34	2.28	0.81	3.73	0.31	0.16	0.14	0.35	0.45	13.03	0	0		2.89	-41.79	-5.91	61.57	106.73	790.98	492.28	1005.65	721.09	836.67	542.29	943.4	541.99
8.575	0	0.07	0.06	0.02	0.11	0.16	0.1	0.08	2.7	0.79	99.68	0.61	9.31	1.67	4.7	3.11	0.36	0.26	5.41	0.32	0.71	0.91	0	0.3	2.7	0.79	3.39	0.28	0.16	0.13	0.35	0.3	14.32	0	0		6.96	-42.37	-6.37	61.49	104.93	791.83	492.03	1007.34	722.21	838.39	542.79	943.3	544.68
8.608	0	0.07	0.06	0.02	0.11	0.15	0.11	0.08	2.98	0.76	99.71	0.58	8.53	1.49	4.95	3.54	0.32	0.28	4.34	0.3	0.58	0.56	0	0.29	2.98	0.76	3.6	0.26	0.15	0.12	0.36	0.33	14.04	0	0		4.49	-42.96	-5.62	61.65	106.65	792.35	492.9	1006.24	721.73	837.86	543.47	944.51	542.77
8.641	0	0.08	0.06	0.02	0.11	0.13	0.1	0.08	3.3	0.77	99.73	0.54	7.78	1.56	4.48	3.83	0.29	0.28	3.66	0.29	0.47	0.4	0	0.29	3.3	0.77	3.67	0.27	0.15	0.12	0.35	0.31	13.52	0	0		2.42	-42.71	-4.99	61.7	105.65	794.33	494.06	1006.17	720.56	840.13	543.05	945.78	542.41
8.675	0	0.07	0.06	0.02	0.11	0.14	0.1	0.08	3.52	0.9	99.71	0.58	8.51	1.64	3.99	4.17	0.28	0.28	4.14	0.28	0.49	0.38	0	0.29	3.52	0.9	3.27	0.38	0.17	0.13	0.36	0.36	13.98	0	0		3.23	-42.48	-5.06	61.65	103.94	794.29	494.17	1006.06	719.99	841	542.11	944.91	544.13
8.708	0	0.07	0.06	0.02	0.11	0.15	0.1	0.08	3.43	1.01	99.7	0.62	8.98	1.71	3.9	5.02	0.27	0.26	3.83	0.23	0.41	0.27	0	0.28	3.43	1.01	3.13	0.39	0.17	0.13	0.36	0.44	14.47	0	0		2.65	-42.24	-4.45	61.72	103.89	795.24	494.77	1005.95	719.58	842.14	541.87	946	544.26
8.742	0	0.07	0.05	0.02	0.11	0.19	0.09	0.09	3.48	1.04	99.62	0.71	10.84	1.75	3.95	6.4	0.23	0.27	6.08	0.21	0.58	0.41	0	0.29	3.48	1.04	3.04	0.46	0.18	0.12	0.38	0.45	15.42	0	0		3.42	-42.13	-4.57	61.77	103.93	795.71	494.48	1006.22	719.33	842.37	541.96	946.27	544.12
8.775	0	0.07	0.05	0.02	0.11	0.19	0.09	0.09	3.4	1.23	99.63	0.76	10.89	2.37	3.88	6.82	0.23	0.23	4.99	0.21	0.56	0.43	0	0.26	3.4	1.23	2.51	0.53	0.17	0.12	0.39	0.71	15.87	0	0		5.56	-40.59	-5.33	61.86	106.96	795.58	493.9	1007.49	718.94	840.6	541.9	947.46	546.4
8.808	0	0.07	0.05	0.02	0.11	0.18	0.09	0.09	3.89	1.26	99.63	0.76	10.76	1.56	3.63	7.43	0.22	0.23	4.69	0.23	0.47	0.47	0	0.27	3.89	1.26	2.53	0.58	0.17	0.13	0.4	0.62	15.88	0	0		4.13	-42.73	-4.81	61.93	103.86	796.52	493.79	1007.49	719.71	843.1	542.29	946.96	543.25
8.842	0	0.06	0.04	0.02	0.11	0.2	0.08	0.09	3.94	1.5	99.6	0.86	11.66	1.37	3.42	8.93	0.2	0.21	4.43	0.22	0.45	0.63	0	0.28	3.94	1.5	2.09	0.51	0.18	0.12	0.4	0.39	16.77	0	0		3.1	-43.37	-4.76	61.93	102.3	797.84	493.82	1007.63	718.03	844.71	541.34	947	542.85
8.875	0	0.06	0.04	0.02	0.12	0.2	0.08	0.1	4.13	1.58	99.59	0.9	11.69	2.23	3.94	10.05	0.21	0.2	4.04	0.3	0.48	0.58	0	0.32	4.13	1.58	1.72	0.48	0.19	0.13	0.41	0.81	17.13	0	0		3.74	-40.91	-4.86	61.96	104.96	799.48	494.6	1007.26	716.3	844	542.15	948.95	543.65
8.908	0	0.06	0.04	0.02	0.12	0.21	0.08	0.1	4.08	1.71	99.58	0.92	11.98	2.65	3.92	10.24	0.22	0.16	4.51	0.36	0.56	0.59	0	0.34	4.08	1.71	1.36	0.42	0.2	0.14	0.41	0.73	17.23	0	0		3.91	-40.01	-5.13	61.9	105.09	798.98	494.75	1007.77	716.84	843.75	541.98	948.8	544.97
8.942	0	0.06	0.04	0.02	0.12	0.22	0.08	0.1	3.93	2.05	99.57	0.96	12.19	2.74	4.02	10.83	0.23	0.13	4.18	0.42	0.69	0.66	0	0.32	3.93	2.05	1.06	0.35	0.22	0.18	0.4	0.52	17.58	0	0		6.07	-39.84	-4.8	61.89	108.06	797.88	493.5	1008.31	717.66	842.19	541.57	950.18	545.32
8.975	0	0.06	0.04	0.02	0.11	0.22	0.08	0.1	3.99	2.25	99.56	0.99	12.35	3.32	3.77	9.82	0.24	0.13	4.29	0.52	0.87	0.72	0	0.34	3.99	2.25	1	0.34	0.24	0.2	0.38	0.69	17.73	0	0		6.67	-38.86	-6.02	61.95	108.99	797.95	492.77	1009.61	717.93	841.09	542.53	950.06	544.77
9.008	0	0.06	0.04	0.02	0.11	0.21	0.08	0.09	3.65	2.25	99.59	0.92	12.02	1.42	3.07	8.29	0.22	0.13	3.93	0.49	0.7	0.79	0	0.32	3.65	2.25	0.95	0.33	0.27	0.23	0.37	0.3	17.28	0	0		2.96	-43.2	-5.41	61.81	102.4	797.77	492.81	1009.54	719.06	844.87	541.31	947.27	541.97
9.042	0	0.07	0.05	0.02	0.11	0.18	0.08	0.09	3.72	2.74	99.63	0.8	10.99	1.37	2.87	8.43	0.22	0.16	3.89	0.49	0.56	0.8	0	0.3	3.72	2.74	1.01	0.3	0.28	0.3	0.34	0.29	16.22	0	0		2.58	-43.37	-5.17	61.78	101.89	797.98	492.98	1009.41	718.96	845.45	541.09	947.33	541.85
9.075	0	0.07	0.05	0.02	0.11	0.18	0.08	0.09	3.64	2.74	99.64	0.77	10.73	1.66	3.11	8.37	0.23	0.16	3.96	0.53	0.45	0.66	0	0.31	3.64	2.74	0.85	0.33	0.28	0.3	0.33	0.34	15.95	0	0		2.91	-42.4	-4.33	61.68	103.15	797.96	493.17	1008.93	718.72	845.52	540.41	948.65	542.56
9.109	0	0.07	0.05	0.02	0.11	0.18	0.09	0.09	3.83	3.21	99.63	0.76	10.84	2.37	3.21	8.46	0.24	0.15	4.6	0.58	0.45	0.67	0	0.35	3.83	3.44	0.82	0.4	0.29	0.38	0.33	0.85	15.89	0	0		3.11	-40.58	-4.05	61.74	106.51	798.7	494.04	1008.49	718.25	844.27	541.44	950.76	543.13
9.142	0	0.07	0.05	0.02	0.1	0.2	0.08	0.09	3.54	2.77	99.59	0.87	11.97	2.9	2.77	7.66	0.27	0.14	4.48	0.6	0.52	0.66	0	0.33	3.54	3.54	0.72	0.37	0.31	0.41	0.37	0.49	16.88	0	0		6.56	-39.56	-4.45	61.73	110.01	797.68	491.73	1010.86	718.31	842.74	539.51	952.59	545.48
9.175	0	0.07	0.05	0.02	0.11	0.19	0.08	0.09	3.48	2.68	99.63	0.8	11.24	1.15	2.68	7.88	0.26	0.18	4.24	0.52	0.53	0.67	0	0.35	3.48	3.3	0.74	0.3	0.33	0.39	0.37	0.18	16.25	0	0		0.66	-44.28	-3.97	61.77	102.44	798.47	493.16	1010.39	719.8	847.1	540.15	949.53	541.05
9.209	0	0.07	0.05	0.02	0.11	0.17	0.09	0.08	3.85	2.53	99.66	0.69	10.13	2.51	2.53	6.64	0.29	0.18	4.45	0.52	0.57	0.64	0	0.38	3.85	2.94	0.87	0.35	0.33	0.43	0.37	0.48	15.21	0	0		3.4	-40.29	-3.87	61.72	109.65	798.91	493.65	1010.14	718.74	843.69	541.08	953.3	543.95
9.242	0	0.07	0.05	0.02	0.1	0.16	0.09	0.08	3.45	2.5	99.67	0.69	10.02	3.02	2.5	5.98	0.3	0.16	3.96	0.54	0.58	0.72	0	0.37	3.45	3.06	0.76	0.32	0.36	0.46	0.39	0.32	15.22	0	0		7.19	-39.35	-3.79	61.66	111.96	797.54	491.83	1012.43	720.76	843.13	539.88	954.91	546.22
9.275	0	0.07	0.06	0.02	0.1	0.16	0.09	0.08	3.58	2.46	99.69	0.65	9.46	1.94	2.46	5.32	0.31	0.15	3.88	0.57	0.58	0.83	0	0.37	3.58	2.97	0.74	0.34	0.36	0.5	0.39	0.24	14.75	0	0		5.84	-41.62	-3.72	61.61	108.39	799.26	491.29	1013.12	720.45	846.11	539.82	954.45	543.02
9.309	0	0.07	0.06	0.02	0.1	0.16	0.09	0.08	3.57	2.72	99.68	0.66	9.58	1.39	2.72	5.47	0.34	0.14	4.03	0.62	0.52	0.72	0	0.38	3.57	2.98	0.67	0.36	0.38	0.52	0.36	0.56	14.85	0	0		2.1	-43.32	-4.08	61.65	106.35	800.05	492.62	1012.39	719.1	846.67	540.12	953.01	542.05
9.342	0	0.08	0.06	0.02	0.11	0.14	0.09	0.08	3.81	2.67	99.71	0.6	8.67	2.2	2.67	5.52	0.33	0.14	3.61	0.61	0.51	0.71	0	0.38	3.81	2.99	0.64	0.33	0.35	0.51	0.37	0.36	14.19	0	0		3.35	-40.97	-3.9	61.57	108.75	800.62	492.66	1012.75	718.86	846.26	540.18	954.97	543.09
9.375	0	0.08	0.06	0.02	0.1	0.14	0.09	0.08	3.55	2.29	99.72	0.57	8.44	2.22	2.29	4.47	0.34	0.14	3.47	0.49	0.49	0.47	0	0.36	3.55	2.69	0.61	0.39	0.34	0.5	0.39	0.31	13.9	0	0		4.49	-40.93	-3.67	61.55	107.52	800.14	492.99	1012.69	719.89	846.95	540.17	954.38	544.48
9.409	0	0.08	0.06	0.02	0.1	0.13	0.1	0.07	3.85	2.17	99.74	0.52	7.71	2.34	2.17	4.39	0.31	0.15	3.38	0.43	0.47	0.37	0	0.3	3.85	2.61	0.69	0.46	0.31	0.47	0.39	0.31	13.26	0	0		3.82	-40.65	-3.54	61.63	107.93	801.06	493.3	1012.9	719.31	847.46	540.18	955.31	544.27
9.442	0	0.08	0.06	0.02	0.1	0.13	0.1	0.07	3.81	2.2	99.74	0.53	7.87	3.45	2.2	4.14	0.31	0.13	3.6	0.5	0.6	0.48	0	0.29	3.81	2.39	0.63	0.53	0.3	0.46	0.37	0.36	13.38	0	0		3.12	-38.66	-3.16	61.66	110.48	800.96	493.63	1013.13	720.11	846.69	540.64	957.12	544
9.476	0	0.08	0.07	0.02	0.1	0.12	0.1	0.07	3.5	1.81	99.75	0.48	7.23	2.2	2.28	3.75	0.31	0.13	4.01	0.49	0.7	0.78	0	0.28	3.5	1.81	0.56	0.49	0.3	0.4	0.38	0.24	12.6	0	0		4.22	-40.97	-3.2	61.62	107.58	800.01	493.12	1013.98	721.21	848.07	539.48	955.47	545.58
9.509	0	0.08	0.07	0.02	0.11	0.12	0.1	0.07	3.39	1.76	99.76	0.48	7.04	2.35	2.44	4.01	0.33	0.15	3.37	0.45	0.68	0.97	0	0.29	3.39	1.76	0.56	0.4	0.3	0.43	0.39	0.24	12.67	0	0		7.92	-40.64	-3.71	61.68	107.03	799.76	492.13	1016.54	723.77	849.05	539.76	955.79	547.58
9.542	0	0.08	0.07	0.02	0.11	0.11	0.1	0.07	3.37	1.51	99.77	0.47	6.66	1.09	2.51	3.71	0.33	0.14	2.91	0.39	0.65	1.01	0	0.29	3.37	1.51	0.58	0.31	0.31	0.44	0.42	0.21	12.47	0	0		6.72	-44.52	-3.03	61.64	100.36	799.02	492.95	1017.05	727.14	853.02	539.89	953.1	547.42
9.576	0	0.08	0.07	0.02	0.1	0.11	0.1	0.07	3.92	1.28	99.78	0.45	6.21	1.34	2.12	2.63	0.35	0.13	2.61	0.34	0.77	0.96	0	0.29	3.92	1.28	0.63	0.34	0.36	0.47	0.49	0.1	12.26	0	0		6.83	-43.48	-3.03	61.69	106.81	798.44	491.99	1017.45	726.9	849.42	540.13	956.03	546.52
9.609	0	0.08	0.07	0.02	0.1	0.11	0.1	0.07	3.82	1.1	99.78	0.46	6.28	1.24	2.1	2.22	0.35	0.11	2.4	0.33	0.77	0.75	0	0.32	3.82	1.1	0.79	0.36	0.38	0.47	0.53	0.24	12.4	0	0		8.37	-43.88	-1.85	61.74	103.73	798.32	493.46	1016.93	728.08	852.25	539.57	955.44	550.11
9.642	0	0.09	0.07	0.02	0.1	0.11	0.1	0.07	3.97	0.91	99.79	0.44	5.89	1.74	2.31	2.15	0.36	0.11	2.54	0.36	0.79	0.7	0	0.33	3.97	0.91	0.9	0.42	0.41	0.46	0.55	0.31	12.08	0	0		4.78	-42.17	-1.82	61.65	109.84	800.17	492.68	1017.17	723.84	850.09	538.04	959.54	547.33
9.676	0	0.09	0.08	0.02	0.1	0.1	0.11	0.07	4.84	0.78	99.78	0.4	4.85	1.07	2.57	1.72	0.4	0.1	2.61	0.32	0.81	0.74	0	0.37	4.84	0.78	1.04	0.63	0.39	0.48	0.58	0.25	11.38	0	0		8.35	-44.61	-3.4	61.78	101.85	799.97	492.68	1019.03	727.11	853.36	539.6	954.72	549.53
9.709	0	0.09	0.08	0.02	0.1	0.1	0.11	0.07	4.48	0.72	99.78	0.4	4.89	1.61	2.78	1.64	0.4	0.11	2.4	0.27	0.7	0.82	0	0.35	4.48	0.72	1.06	0.47	0.42	0.48	0.59	0.51	11.38	0	0		6.77	-42.55	-2.43	61.62	108.7	801.46	492.82	1017.38	723.26	850.71	539.05	959.05	547.95
9.743	0	0.09	0.08	0.02	0.1	0.09	0.11	0.07	4.84	0.59	99.78	0.37	4.38	1.31	2.52	1.61	0.36	0.1	2.47	0.25	0.68	0.71	0	0.38	4.84	0.59	1.33	0.53	0.44	0.49	0.64	0.52	10.89	0	0		8.46	-43.6	-2.78	61.57	104.68	801.26	491.44	1019.63	724.88	853.56	537.84	957.68	548.54
9.776	0	0.09	0.09	0.02	0.11	0.08	0.11	0.07	5.52	0.5	99.77	0.33	3.18	0.95	2.3	1.35	0.34	0.1	2.16	0.21	0.65	0.61	0	0.41	5.52	0.5	1.4	0.41	0.47	0.47	0.68	0.2	9.93	0	0		7.88	-45.21	-3.27	61.65	101.39	801.34	493.25	1019.18	727.51	854.33	541.03	955.47	548.07
9.809	0	0.09	0.09	0.02	0.11	0.08	0.12	0.07	5.73	0.46	99.77	0.33	2.89	1.19	2.31	1.44	0.36	0.09	2.5	0.25	0.75	0.62	0	0.41	5.73	0.46	1.31	0.29	0.52	0.49	0.69	0.38	9.6	0	0		7.63	-44.1	-1.67	61.46	106.75	802.33	493.5	1017.49	723.36	853.12	538.58	959.31	549.51
9.843	0	0.09	0.09	0.02	0.11	0.09	0.11	0.07	5.02	0.44	99.77	0.33	3.84	1	2.35	1.54	0.38	0.08	3.24	0.32	0.7	0.48	0	0.44	5.02	0.3	1.37	0.42	0.61	0.52	0.73	0.52	10.09	0	0		9.54	-44.99	-4.28	61.69	103.26	801.33	490.66	1021.38	724.32	853.59	537.24	956.02	550.27
9.876	0	0.09	0.09	0.02	0.11	0.08	0.11	0.07	4.48	0.51	99.77	0.33	3.53	1.01	2.11	1.37	0.37	0.08	2.79	0.3	0.58	0.44	0	0.51	4.48	0.26	1.18	0.29	0.64	0.53	0.72	0.33	9.76	0	0		9.4	-44.94	-2.58	61.37	103.15	803.91	493.41	1021.08	727.3	856.43	541	959.25	549.15
9.909	0	0.09	0.09	0.02	0.11	0.09	0.12	0.07	5	0.53	99.77	0.33	3.59	1.14	2.15	1.33	0.36	0.08	3.3	0.27	0.59	0.38	0	0.53	5	0.28	1.25	0.49	0.66	0.53	0.78	0.4	9.77	0	0		9.67	-44.32	-3.07	61.39	105.26	802.15	491.79	1021.66	726.22	854.37	538.61	958.97	550.31
9.943	0	0.1	0.09	0.02	0.11	0.08	0.12	0.06	4.49	0.48	99.77	0.33	2.95	1.08	1.95	1.27	0.38	0.08	2.8	0.28	0.48	0.38	0	0.66	4.49	0.22	1.13	0.54	0.73	0.57	0.9	0.34	9.24	0	0		9.87	-44.59	-3.79	61.34	102.22	803.1	492.31	1022.48	727.43	856	540.17	957.76	549.88
9.976	0	0.1	0.1	0.02	0.11	0.07	0.12	0.06	5.77	0.54	99.76	0.33	2.13	0.8	1.78	1.01	0.4	0.08	2.14	0.29	0.54	0.43	0	0.74	5.77	0.22	1.33	0.55	0.7	0.56	0.95	0.22	9.02	0	0		7.34	-46.12	-2.6	61.26	102.56	802.59	492.64	1021.69	727.67	856.31	539.51	958.49	548.29
10.009	0	0.1	0.1	0.02	0.11	0.07	0.12	0.07	5.15	0.58	99.76	0.33	1.95	1.3	2.13	1.16	0.41	0.09	2.32	0.29	0.58	0.59	0	0.74	5.15	0.22	1.12	0.64	0.7	0.55	0.99	0.31	8.76	0	0		8.21	-43.66	-2.05	61.15	109.01	803.91	492.3	1019.79	723.37	853.34	538.87	961.97	548.01
10.043	0	0.1	0.1	0.02	0.11	0.08	0.12	0.07	4.96	0.7	99.76	0.33	2.18	1.15	2.29	1.16	0.46	0.08	2.86	0.41	0.7	0.88	0	0.77	4.96	0.23	1.32	0.6	0.76	0.54	0.96	1.05	8.82	0	0		8.09	-44.29	-1.15	61.08	105.54	803.92	492.55	1019.74	723.87	856.27	537.62	961.23	548.68
10.076	0	0.1	0.1	0.02	0.11	0.08	0.12	0.07	4.61	0.71	99.75	0.33	2.48	1.47	2.62	1.11	0.51	0.08	3.86	0.49	0.89	0.94	0	0.71	4.61	0.24	1.27	0.63	0.81	0.56	0.83	0.8	8.79	0	0	0	7.75	-43.04	-1.18	60.88	107.62	804.44	492.38	1019.8	722.85	855.49	537.42	962.55	548.32
10.11	0	0.1	0.1	0.02	0.11	0.09	0.13	0.07	4.62	0.68	99.74	0.33	2.88	1.88	3.03	1.27	0.54	0.09	5.83	0.45	1.07	0.76	0	0.68	4.62	0.28	1.19	0.86	0.79	0.55	0.69	0.79	8.59	0	0	0	8.86	-41.76	-1.65	60.9	107.97	804.6	492.12	1020.8	723.29	855.46	537.59	962.8	549.19
10.143	0	0.1	0.1	0.02	0.12	0.08	0.13	0.07	4.7	0.62	99.74	0.33	2.42	1.97	3.39	1.29	0.59	0.09	5.7	0.66	1.18	0.82	0	0.62	4.7	0.29	1.09	0.77	0.88	0.58	0.61	1.36	8.33	0	0	0	8.11	-41.54	-2.43	60.89	109.75	803.09	491.03	1020.32	722.25	852.65	536.87	961.79	548.4
10.176	0	0.1	0.1	0.02	0.11	0.09	0.13	0.07	4.18	0.59	99.75	0.33	3.03	2.47	3.12	1.3	0.58	0.1	5.46	0.72	0.92	0.83	0	0.59	4.18	0.29	1.17	0.74	0.89	0.6	0.62	0.35	8.72	0	0	0	8.15	-40.37	-0.89	60.92	109.88	805.05	492.46	1021.36	724.27	855.82	537.92	965.17	548.66
10.21	0	0.1	0.1	0.02	0.12	0.08	0.13	0.07	3.96	0.65	99.74	0.33	2.51	1.57	3.39	1.44	0.65	0.1	4.83	1.04	0.88	0.79	0	0.58	3.96	0.33	1.01	0.76	0.96	0.62	0.54	1.19	8.51	0	0	0	8.58	-42.69	-2.95	60.94	107.36	804.1	491.5	1020.35	722.09	853.73	537.87	960.58	548.32
10.243	0	0.1	0.1	0.02	0.12	0.08	0.13	0.07	3.49	0.68	99.74	0.33	1.91	1.15	3.12	1.39	0.68	0.1	4.56	1.34	1.1	0.87	0	0.58	3.49	0.31	0.77	0.66	0.97	0.62	0.51	0.47	7.99	0	0	0	7.28	-44.25	-2.4	61.01	104.85	803.44	490.87	1019.49	722.05	854.77	536.93	959.22	546.14
10.276	0	0.11	0.11	0.02	0.12	0.07	0.13	0.07	3.79	0.74	99.75	0.33	1.27	1.67	2.39	1.13	0.74	0.09	4.06	1.72	1.01	0.76	0	0.57	3.79	0.29	0.69	0.61	1.03	0.6	0.45	0.47	7.48	0	0	0	8.88	-42.38	-2.3	61.02	108.26	803.87	490.97	1019.15	721.61	853.22	537.72	961.1	546.75
10.31	0	0.11	0.1	0.02	0.11	0.08	0.12	0.07	3.69	0.78	99.75	0.33	1.99	1.6	2.29	1.33	0.78	0.11	4.26	1.78	1.25	0.95	0	0.63	3.69	0.38	0.53	0.44	1	0.63	0.38	0.39	8.14	0	0	0	5.17	-42.59	-2.58	61.03	106.56	807.57	492.67	1019.34	719.44	855.62	538.99	962.04	544.4
10.343	0	0.11	0.1	0.02	0.11	0.08	0.12	0.07	4.18	0.73	99.75	0.33	2.02	1.62	2.12	1.72	0.73	0.13	4.3	1.69	1.13	1.02	0	0.66	4.18	0.44	0.46	0.38	1.03	0.68	0.37	0.4	8.14	0	0	0	6.28	-42.53	-3.24	61.07	106.03	807.44	492.39	1019.79	719.36	855.37	539.02	961.21	545.37
10.376	0	0.11	0.11	0.02	0.12	0.07	0.12	0.07	3.88	0.75	99.75	0.33	1.46	1.29	1.95	1.84	0.75	0.13	3.84	1.8	0.96	0.92	0	0.65	3.88	0.5	0.36	0.31	1.03	0.64	0.35	0.37	7.62	0	0	0	6.29	-43.7	-2.8	61.02	103.94	807.4	492.87	1020.57	721.3	857.28	539.23	961.01	545.91
10.41	0	0.11	0.11	0.02	0.12	0.07	0.12	0.07	3.7	0.89	99.75	0.33	1.09	1.04	1.87	1.84	0.89	0.13	3.6	1.59	0.87	0.74	0	0.58	3.7	0.47	0.34	0.35	1.04	0.65	0.29	0.39	7.34	0	0	0	6.83	-44.8	-3.08	61.11	101.34	807.38	493.8	1021.39	723.13	858.74	540.06	959.8	547.64
10.443	0	0.11	0.11	0.02	0.12	0.06	0.12	0.07	3.34	0.84	99.75	0.33	0.98	2	2.11	1.85	0.84	0.13	3.04	1.58	0.74	0.53	0	0.54	3.34	0.46	0.26	0.41	1.07	0.66	0.29	0.26	7.36	0	0	0	4.68	-41.47	-3.27	61.02	107.09	807.51	493.15	1024.19	724.08	857.11	539.72	963.95	546.9
10.477	0	0.11	0.11	0.02	0.12	0.07	0.12	0.07	3.36	0.83	99.76	0.33	1.21	1.77	2.09	1.97	0.83	0.14	2.71	1.14	0.55	0.4	0	0.44	3.36	0.52	0.29	0.47	1.18	0.67	0.26	0.42	7.61	0	0	0	8.38	-42.08	-3.41	61	105.27	807.49	492.78	1025.7	725.66	858.78	539.55	963.55	549.81
10.51	0	0.1	0.1	0.02	0.12	0.07	0.12	0.07	2.95	0.86	99.76	0.33	1.37	1.34	2.42	2.49	0.86	0.14	2.38	1	0.51	0.51	0	0.44	2.95	0.57	0.34	0.4	1.2	0.74	0.26	0.39	7.87	0	0	0	7.82	-43.49	-3.86	60.93	106.53	807.35	492.56	1026.58	726.46	857.74	540.43	963.92	548.99
10.543	0	0.1	0.1	0.02	0.13	0.06	0.12	0.07	2.52	0.86	99.75	0.33	1.09	1.15	3.05	2.86	0.86	0.13	2.11	0.8	0.43	0.66	0	0.43	2.52	0.56	0.35	0.31	1.24	0.76	0.27	0.47	7.69	0	0	0	8.09	-44.26	-3.38	60.92	104.51	806.99	492.67	1027.42	728.01	859.66	539.75	963.65	550.08
10.577	0	0.1	0.1	0.02	0.12	0.06	0.12	0.07	2.41	0.79	99.75	0.33	1.11	1.12	2.99	2.58	0.79	0.11	2.19	0.75	0.48	0.93	0	0.49	2.41	0.58	0.39	0.26	1.19	0.76	0.29	0.33	7.63	0	0	0	8.66	-44.39	-2.82	60.88	106.55	806.6	493.09	1025.36	727.13	857.9	540.3	964.01	549.99
10.61	0	0.1	0.1	0.02	0.12	0.07	0.12	0.07	2.28	0.72	99.76	0.33	1.41	1.82	2.79	2	0.72	0.09	2.4	0.58	0.44	0.83	0	0.51	2.28	0.52	0.56	0.32	1.11	0.71	0.31	0.43	7.74	0	0	0	9.47	-41.94	-2.85	60.86	108.39	805.76	491.82	1025.86	726.95	856.96	539.04	964.78	550.1
10.643	0	0.1	0.11	0.02	0.12	0.06	0.12	0.07	2.68	0.67	99.75	0.33	1.11	1.15	2.71	1.75	0.67	0.08	2.7	0.42	0.49	0.57	0	0.55	2.68	0.47	0.67	0.37	1.06	0.71	0.31	0.36	7.41	0	0	0	6.99	-44.25	-3.23	60.92	104.66	805.86	493.58	1023.55	726.8	857.1	541.1	961.52	548.28
10.677	0	0.1	0.11	0.02	0.12	0.06	0.13	0.07	2.89	0.63	99.74	0.33	0.69	1.28	2.87	1.85	0.63	0.08	3.42	0.4	0.53	0.53	0	0.63	2.89	0.46	0.79	0.46	0.96	0.71	0.31	0.55	6.85	0	0	0	10.51	-43.72	-2.47	60.93	106.14	805.78	492.52	1023.61	725.09	857.49	538.48	962.82	551.6
10.71	0	0.1	0.11	0.02	0.12	0.06	0.13	0.07	2.86	0.65	99.75	0.33	0.62	2.13	2.83	1.81	0.65	0.08	2.98	0.41	0.53	0.41	0	0.61	2.86	0.44	0.75	0.44	0.94	0.7	0.32	0.4	6.94	0	0	0	8.58	-41.13	-2.93	60.85	107.04	805.78	492.57	1023.35	725.23	856.35	539.51	962.96	549.11
10.744	0	0.1	0.11	0.02	0.12	0.06	0.12	0.07	2.52	0.6	99.75	0.33	1.12	2.03	3.03	1.77	0.58	0.07	2.66	0.49	0.66	0.75	0	0.6	2.52	0.47	0.67	0.27	0.89	0.72	0.34	0.38	7.5	0	0	0	8.08	-41.39	-3.16	60.82	107.19	805.67	492.29	1023.46	724.98	855.99	539.38	962.78	548.58
10.777	0	0.1	0.1	0.02	0.12	0.07	0.12	0.07	2.63	0.6	99.75	0.33	1.58	1.84	3.03	1.68	0.59	0.06	2.7	0.53	0.7	0.87	0	0.6	2.63	0.5	0.59	0.26	0.9	0.79	0.34	0.33	7.95	0	0	0	8.54	-41.88	-3.61	60.78	108.16	804.98	491.38	1024.15	725.43	854.88	539.35	962.68	548.19
10.81	0	0.1	0.1	0.02	0.12	0.07	0.12	0.07	3.1	0.59	99.75	0.33	1.22	1.34	2.97	1.57	0.58	0.06	2.46	0.53	0.77	0.99	0	0.59	3.1	0.48	0.63	0.21	0.95	0.83	0.33	0.32	7.8	0	0	0	8.34	-43.49	-3.19	60.79	106.44	804.33	492.1	1023.09	726.55	855.27	540.1	961.41	548.03
10.844	0	0.1	0.11	0.02	0.12	0.06	0.13	0.07	3.41	0.61	99.75	0.33	0.92	1.12	3.17	1.38	0.61	0.06	2.57	0.44	0.63	0.79	0	0.52	3.41	0.34	0.64	0.36	0.85	0.78	0.39	0.45	7.55	0	0	0	8.71	-44.41	-2.85	60.86	104.85	802.83	492.05	1021.84	726.63	855.15	539.2	959.55	548.93
10.877	0	0.1	0.11	0.02	0.12	0.06	0.13	0.07	3.55	0.6	99.74	0.33	0.76	1.69	3.4	1.33	0.6	0.06	2.72	0.46	0.59	0.68	0	0.51	3.55	0.33	0.51	0.55	0.94	0.84	0.42	0.43	7.42	0	0	0	8.36	-42.33	-2.33	60.66	108.28	803.49	492.05	1020.71	724.24	853.81	538.5	961.62	548.64
10.91	0	0.1	0.11	0.02	0.12	0.06	0.13	0.07	3.27	0.63	99.74	0.33	0.77	1.5	3.88	1.37	0.63	0.06	2.79	0.54	0.6	0.55	0	0.53	3.27	0.33	0.49	0.63	0.99	0.8	0.44	0.21	7.48	0	0	0	8.61	-42.93	-2.33	60.75	106.02	803.54	492.46	1021.13	725.31	855.26	538.74	960.75	549.29
10.944	0	0.1	0.11	0.02	0.12	0.07	0.13	0.07	3.13	0.64	99.74	0.33	1.3	1.24	3.57	1.3	0.64	0.06	2.94	0.47	0.51	0.36	0	0.58	3.13	0.35	0.44	0.76	0.99	0.8	0.52	0.82	7.85	0	0	0	9.52	-43.89	-2.69	60.78	105.01	802.83	491.13	1021.94	725.55	855.44	537.77	959.83	549.18
10.977	0	0.1	0.11	0.02	0.12	0.07	0.13	0.07	3.57	0.64	99.75	0.33	1.51	1.11	3.03	1.07	0.64	0.06	3.27	0.45	0.66	0.36	0	0.6	3.57	0.33	0.59	0.64	0.95	0.79	0.53	0.4	7.93	0	0	0	9.23	-44.46	-2.8	60.79	104.74	801.66	490.63	1021.21	726.14	854.36	538.11	958.65	547.77
11.01	0	0.1	0.11	0.02	0.12	0.07	0.13	0.07	4.25	0.62	99.74	0.33	1.01	2.32	2.66	1	0.62	0.06	3.13	0.36	0.8	0.37	0	0.6	4.25	0.32	0.54	0.5	1.03	0.85	0.53	0.27	7.59	0	0	0	9.88	-40.71	-2.97	60.84	109.1	802.25	492.5	1020.69	726.51	852.1	540.44	960.81	549.64
11.044	0	0.1	0.11	0.02	0.11	0.07	0.13	0.07	4.72	0.67	99.74	0.33	1.39	1.19	2.59	0.95	0.6	0.07	3.35	0.29	0.72	0.27	0	0.67	4.72	0.29	0.63	0.59	0.95	0.75	0.55	0.61	7.94	0	0	0	8.41	-44.11	-2.77	60.76	105.35	801.86	490.9	1021.2	725.1	854.27	537.3	959.03	548.5
11.077	0	0.1	0.11	0.02	0.11	0.07	0.13	0.07	5.11	0.72	99.74	0.33	0.99	1.74	2.28	0.9	0.57	0.07	3.17	0.24	0.92	0.34	0	0.72	5.11	0.27	0.55	0.45	0.9	0.69	0.56	0.14	7.71	0	0	0	7.78	-42.18	-2.81	60.69	107.19	802.25	492.94	1019.76	726.2	852.66	540.56	959.6	548
11.111	0	0.1	0.11	0.02	0.11	0.07	0.13	0.06	4.43	0.66	99.75	0.33	1.2	1.36	2.1	0.97	0.61	0.08	3.77	0.25	0.73	0.25	0	0.66	4.43	0.27	0.51	0.31	0.9	0.7	0.57	1.2	7.39	0	0	0	9.36	-43.41	-3.14	60.66	105.08	801.85	490.53	1021.13	724.7	854.03	537.28	958.49	548.71
11.144	0	0.1	0.11	0.02	0.12	0.06	0.13	0.07	3.9	0.68	99.75	0.33	0.89	1.77	2.18	1.05	0.61	0.08	3.45	0.26	0.72	0.35	0	0.68	3.9	0.27	0.41	0.27	0.98	0.74	0.59	0.26	7.14	0	0	0	9.6	-42.09	-2.85	60.7	108.24	801.91	491.94	1020.16	726.03	852.13	539.93	960.02	548.6
11.177	0	0.1	0.11	0.02	0.11	0.06	0.13	0.06	4.26	0.66	99.74	0.33	0.64	1.39	1.97	0.97	0.58	0.08	3.16	0.27	0.66	0.48	0	0.78	4.26	0.25	0.44	0.25	0.96	0.73	0.6	0.54	7.03	0	0	0	8.78	-43.31	-2.62	60.67	104.77	801.72	490.82	1020.59	725.62	854.35	537.93	958.69	547.47
11.211	0	0.1	0.11	0.02	0.12	0.06	0.13	0.07	3.97	0.66	99.74	0.33	0.58	3.01	2.21	0.97	0.54	0.09	2.96	0.27	0.66	0.69	0	0.81	3.97	0.25	0.4	0.26	0.99	0.75	0.59	0.42	7.03	0	0	0	8.92	-39.37	-2.78	60.75	109.68	802.45	490.98	1021.19	726.14	852.35	539.63	961.81	546.41
11.244	0	0.1	0.11	0.02	0.12	0.06	0.13	0.07	3.41	0.58	99.75	0.33	0.59	3.43	2.68	1.26	0.51	0.09	2.51	0.24	0.58	0.72	0	0.73	3.41	0.26	0.27	0.29	0.96	0.7	0.54	0.31	7.14	0	0	0	7.28	-38.69	-3.1	60.76	111.64	804.15	491.72	1020.76	723.42	851.59	539.8	963.05	546.14
11.277	0	0.1	0.11	0.02	0.12	0.06	0.12	0.07	2.61	0.69	99.75	0.33	0.86	1.95	2.48	1.36	0.51	0.08	2.85	0.33	0.69	0.68	0	0.73	2.61	0.23	0.34	0.33	1.1	0.77	0.5	1.06	7.11	0	0	0	10.38	-41.6	-4.03	60.8	109.43	802.04	489.99	1019.5	720.84	850.08	537.23	958.88	548.98
11.311	0	0.1	0.11	0.02	0.12	0.06	0.12	0.07	2.35	0.74	99.75	0.33	1.16	2.99	2.77	1.55	0.52	0.08	2.97	0.38	0.74	0.87	0	0.75	2.35	0.23	0.28	0.38	1.05	0.69	0.51	0.68	7.38	0	0	0	8.48	-39.4	-2.75	60.77	112.33	804.68	490.94	1021.61	723.19	852.29	539	964.37	546.35
11.344	0	0.1	0.11	0.02	0.12	0.06	0.13	0.07	1.72	0.5	99.75	0.33	1.12	2.04	3.3	1.55	0.5	0.08	3.13	0.4	0.5	0.61	0	0.73	1.72	0.21	0.27	0.33	0.99	0.62	0.47	0.41	7.15	0	0	0	3.96	-41.36	-3.96	60.77	107.71	804.36	491.13	1021.57	723.48	853.01	539.7	960.67	542.79
11.377	0	0.1	0.11	0.02	0.12	0.07	0.13	0.07	1.67	0.5	99.74	0.33	1.33	2.49	3.61	1.57	0.5	0.08	3.22	0.37	0.46	0.69	0	0.69	1.67	0.22	0.23	0.27	1.03	0.58	0.43	0.35	7.32	0	0	0	4.88	-40.34	-4.26	60.76	111.61	804.27	490.65	1022.66	722.69	851.16	539.05	962.63	544.71
11.411	0	0.1	0.11	0.02	0.12	0.07	0.13	0.07	1.71	0.46	99.74	0.33	1.49	3.67	3.65	1.63	0.46	0.08	3.21	0.37	0.35	0.71	0	0.7	1.71	0.24	0.26	0.24	0.98	0.57	0.37	0.25	7.43	0	0	0	7.1	-38.34	-3.93	60.77	111.61	805.22	491.34	1023.24	723.65	852.52	539.67	963.92	546.63
11.444	0	0.1	0.11	0.02	0.13	0.06	0.13	0.07	1.53	0.48	99.74	0.33	0.79	1.83	4.36	1.73	0.48	0.09	2.5	0.34	0.33	0.62	0	0.79	1.53	0.24	0.22	0.18	1.04	0.59	0.38	0.3	7.17	0	0	0	8.48	-41.9	-5.67	60.72	111.44	802.58	489.26	1024.26	724.31	849.45	539.65	960.66	546.82
11.478	0	0.1	0.12	0.02	0.13	0.06	0.13	0.07	1.92	0.62	99.73	0.33	0	1.15	3.75	1.63	0.47	0.08	2.29	0.3	0.62	0.85	0	0.99	1.92	0.21	0.24	0.32	1.05	0.61	0.34	0.47	6.49	0	0	0	10.5	-44.29	-4.97	60.7	106.19	800.37	488.54	1022.75	725.6	851.23	537.98	956.96	547.83
11.511	0	0.1	0.12	0.02	0.12	0.06	0.13	0.07	2.59	0.72	99.73	0.33	0	1.56	3.32	1.21	0.51	0.06	2.47	0.3	0.72	0.89	0	1.18	2.59	0.18	0.28	0.36	1.04	0.57	0.32	0.35	6.53	0	0	0	7.74	-42.74	-4.17	60.56	108.08	798.87	488	1020.99	724.82	849.56	536.7	957.31	545.11
11.544	0	0.1	0.12	0.02	0.12	0.05	0.14	0.07	2.96	0.93	99.73	0.33	0	2.14	3.51	0.99	0.51	0.07	1.88	0.24	0.93	0.98	0	1.28	2.96	0.17	0.24	0.34	1.11	0.57	0.32	0.11	6.41	0	0	0	6.7	-41.11	-4.03	60.54	113.75	797.58	487.81	1019.76	724.69	845.36	537.68	958.96	543.42
11.578	0	0.11	0.12	0.02	0.12	0.05	0.14	0.07	3.55	1.18	99.73	0.33	0	2.04	2.82	0.84	0.46	0.07	2.02	0.16	1.18	0.94	0	1.41	3.55	0.15	0.23	0.38	1.16	0.62	0.27	0.09	6.01	0	0	0	4.54	-41.37	-5.11	60.46	111.12	796.7	485.83	1020.1	723.18	845.25	535.83	956.27	540.59
11.611	0	0.11	0.12	0.02	0.12	0.05	0.13	0.06	4.2	1.12	99.73	0.33	0	2.96	2.12	0.7	0.44	0.06	1.77	0.14	1.12	0.55	0	1.34	4.2	0.11	0.25	0.35	1.07	0.57	0.3	0.06	5.98	0	0	0	7.71	-39.44	-5.25	60.21	112.66	795.2	483.12	1021.32	722.87	844.43	533.15	956.76	541.87
11.644	0	0.11	0.12	0.02	0.12	0.05	0.13	0.06	4.46	0.93	99.73	0.33	0	4.7	1.88	0.67	0.39	0.05	1.46	0.12	0.93	0.34	0	1.47	4.46	0.1	0.28	0.32	1.18	0.58	0.33	0.1	5.95	0	0	0	9.28	-37.05	-2.29	60.45	114.57	795.6	485.35	1016.98	722.06	844.99	533.29	959.12	543.37
11.678	0	0.11	0.12	0.02	0.11	0.05	0.13	0.06	4.41	0.8	99.74	0.33	0	4.56	1.55	0.57	0.38	0.04	1.48	0.1	0.8	0.22	0	1.41	4.41	0.08	0.29	0.37	1.18	0.58	0.33	0.13	5.94	0	0	0	11.16	-37.21	-4.6	60.35	113.86	795.87	481.91	1019.3	721.06	843.98	533.16	957.63	540.18
11.711	0	0.11	0.13	0.03	0.11	0.05	0.13	0.06	4.47	0.87	99.74	0.33	0	4.81	1.07	0.5	0.37	0.03	1.33	0.09	0.87	0.16	0	1.48	4.47	0.06	0.29	0.4	1.19	0.63	0.31	0.42	5.35	0	0	0	15.52	-36.93	-4.85	60.62	114.24	793.04	479.48	1018.4	720.64	841.82	531.18	955.55	542
11.745	0	0.11	0.13	0.03	0.12	0.05	0.13	0.06	3.97	0.88	99.73	0.33	0	6.82	0.99	0.45	0.39	0.03	1.45	0.09	0.88	0.24	0	1.76	3.97	0.04	0.25	0.41	1.24	0.65	0.33	0.24	4.95	0	0	0	15.36	-35.07	-6.14	60.84	117.48	792.28	478.12	1017.6	719.36	837.74	532.65	955.08	538.57
11.778	0	0.11	0.14	0.02	0.12	0.04	0.14	0.06	3.34	0.75	99.72	0.33	0	6.77	1.02	0.52	0.37	0.04	1.49	0.09	0.75	0.27	0	2.09	3.34	0.04	0.21	0.31	1.17	0.65	0.35	0.28	4.51	0	0	0	14.96	-35.11	-4.99	60.98	115.09	793.03	478.92	1015.28	717.68	839.62	531.61	954.51	538.32
11.811	0	0.12	0.14	0.03	0.12	0.04	0.14	0.06	3.35	0.83	99.72	0.33	0	5.65	0.91	0.63	0.37	0.03	1.2	0.09	0.83	0.34	0	2.1	3.35	0.04	0.16	0.27	1.26	0.75	0.32	0.34	4.01	0	0	0	12.06	-36.08	-4.6	59.9	113.77	791.17	477.65	1014.89	716.4	839.7	528.02	953.05	537.75
11.845	0	0.12	0.15	0.03	0.12	0.04	0.14	0.06	3.1	0.77	99.7	0.33	0	15.11	0.78	0.69	0.32	0.03	1.22	0.09	0.77	0.37	0	2.51	3.1	0.03	0.15	0.26	1.54	0.95	0.36	0.09	3.4	0	0	0	16.8	-30.63	-5.37	61.95	118.94	789.36	475.17	1013.67	715.49	834.85	528.5	953.51	536.66
11.878	0	0.12	0.15	0.03	0.12	0.04	0.15	0.06	2.97	1.05	99.7	0.33	0	14.68	0.75	0.81	0.34	0.04	1.01	0.11	1.05	0.5	0	2.87	3.3	0.02	0.12	0.22	1.77	1.27	0.37	0.17	2.97	0	0	0	19.1	-30.8	-4.22	62.65	118.93	789.81	474.28	1010.99	711.79	835.07	526.27	953.52	536.9
11.911	0	0.12	0.15	0.03	0.13	0.03	0.14	0.06	2.85	1.54	99.69	0.33	0	15.18	0.67	0.96	0.32	0.05	0.94	0.11	1.54	0.57	0	2.58	3.37	0.02	0.08	0.21	1.95	1.52	0.33	0.1	2.85	0	0	0	18.62	-30.6	-5.87	61.54	117.06	788.19	471.77	1009.9	709.48	832.92	525.2	949.68	533.5
11.945	0	0.12	0.16	0.03	0.13	0.03	0.14	0.07	2.35	1.47	99.68	0.33	0	39.66	0.58	1.11	0.29	0.05	1.12	0.12	1.47	0.67	0	2.28	2.67	0.02	0.05	0.14	2.28	2.16	0.27	0.54	2.35	0	0	0	20.8	-24.1	-4.37	64.16	118.7	788.85	472.29	1006.64	706.27	832.84	523.68	951.02	534.71
11.978	0	0.13	0.16	0.03	0.13	0.03	0.14	0.07	2.05	1.37	99.68	0.33	0	35	0.6	1.26	0.29	0.06	0.99	0.15	1.37	0.83	0	1.91	2.05	0.02	0.03	0.06	2.75	2.68	0.23	0.7	2.15	0	0	0	19.86	-25.09	-3.17	63.37	119.53	786.39	470.91	1003.03	702.58	830.73	519.79	949.33	534.64
12.011	0	0.13	0.16	0.03	0.14	0.03	0.13	0.07	1.68	1.02	99.68	0.33	0	53.23	0.54	2.06	0.25	0.06	1.13	0.17	1.02	0.79	0	1.68	1.68	0.02	0.02	0.03	3.56	3.41	0.2	0.62	1.98	0	0	0	21.8	-21.35	-0.99	65.76	118.94	784.49	470.66	995.02	697.74	828.38	518.12	946.42	532.73
12.045	0	0.13	0.16	0.03	0.14	0.03	0.13	0.08	1.55	0.88	99.68	0.33	0	24.56	0.56	2.19	0.24	0.07	1.18	0.21	0.88	0.82	0	1.53	1.55	0.02	0.01	0.03	3.85	4.86	0.19	0.37	1.67	0	0	0	20.69	-27.61	-5.85	62.7	116.74	783.7	469.67	995.61	697.06	823.92	522.11	940.45	529.06
12.078	0	0.13	0.16	0.03	0.14	0.03	0.14	0.08	1.61	0.87	99.68	0.33	0	18.25	0.64	2.36	0.23	0.09	1.2	0.24	0.87	0.51	0	1.73	1.55	0.02	0.01	0.03	4.1	5.01	0.18	0.44	1.61	0	0	0	23.03	-29.5	-7.02	62.14	119.51	782.79	466.67	997.59	695.86	821.52	520.94	940.75	529.16
12.112	0	0.14	0.17	0.03	0.15	0.03	0.14	0.09	1.53	1.17	99.67	0.33	0	14.94	0.71	2.41	0.25	0.09	1.53	0.37	1.17	0.63	0	1.91	1.36	0.02	0	0.06	6	8.31	0.15	1.37	1.3	0	0	0	22.07	-30.7	-7.29	61.59	118.67	783.17	467.18	998.64	695.85	822.41	520.48	940.63	530.75
12.145	0	0.14	0.17	0.03	0.16	0.03	0.14	0.1	1.28	1.34	99.66	0.33	0	17.53	0.93	2.54	0.3	0.12	1.28	0.44	1.34	0.73	0	2.13	1.25	0.01	0	0.06	6.61	10.07	0.12	0.53	1.03	0	0	0	19.51	-29.74	-7.31	61.52	118.77	784.72	468.78	998.27	695.35	822.9	521.93	941.43	529.43
12.178	0	0.14	0.17	0.03	0.16	0.03	0.14	0.1	1.39	1.19	99.66	0.33	0	25.88	1.06	2.48	0.31	0.13	1.39	0.57	1.19	0.8	0	2.3	1.06	0.01	0	0.06	6.81	10.66	0.1	0.3	1.01	0	0	0	17.11	-27.26	-8.18	62.02	118.31	783.72	470.1	994.97	694.41	820.22	524.28	938.5	526.78
12.212	0	0.15	0.17	0.04	0.17	0.03	0.15	0.12	1.64	0.93	99.65	0.33	0	40.72	1.48	2.99	0.35	0.18	1.64	0.7	0.93	1.05	0	2.34	1.11	0.02	0	0.06	9.54	13.94	0.07	0.35	0.89	0	0	0	15.16	-23.88	-9.04	62.45	119.12	782.95	470.27	994.4	694.44	818.47	525.37	937.59	524.85
12.245	0	0.15	0.17	0.04	0.18	0.03	0.15	0.12	1.74	0.92	99.64	0.33	0	28.61	1.74	3.15	0.4	0.25	1.62	0.92	0.77	0.83	0	2.37	1.11	0.02	0	0.07	10.29	13.74	0.06	0.37	0.86	0	0	0	15.77	-26.57	-7.3	62.36	118.52	781.87	471.9	992	696.2	818.66	525.78	937.18	526.37
12.278	0	0.17	0.17	0.04	0.19	0.03	0.16	0.13	2.08	1.14	99.62	0.33	0	54.96	2.04	2.69	0.4	0.33	2.08	1.14	0.57	0.72	0	2.54	1	0.01	0	0.08	12.63	16.29	0.05	0.22	0.79	0	0	0	13.73	-21	-7.58	63.07	121.68	780.63	472.34	990.68	695.8	815.72	526.4	937.4	525.22
12.312	0	0.18	0.17	0.04	0.21	0.03	0.15	0.16	2.2	1.17	99.58	0.33	0	44.75	1.87	3.29	0.42	0.4	2.2	1.17	0.5	0.63	0	2.48	0.81	0.01	0	0.08	16.61	19.31	0.04	0.37	0.74	0	0	0	13.57	-23.05	-6.91	62.56	122.28	780.25	472.82	990.96	697.24	815.86	526.55	938.14	526.05
12.345	0	0.19	0.17	0.05	0.22	0.03	0.15	0.16	2.15	1.21	99.56	0.39	0	29.93	1.86	3.56	0.45	0.46	2.15	1.21	0.59	0.74	0	2.4	0.62	0.01	0	0.06	18.77	19.78	0.04	0.35	0.74	0	0	0	14.54	-26.25	-7.13	62.37	119.68	778.09	471.89	990.52	699.14	815.56	526.5	935.24	525.51
12.378	0	0.2	0.17	0.05	0.24	0.03	0.15	0.19	2.11	1.07	99.52	0.5	0	31.59	2.1	4.42	0.46	0.48	2.11	1.07	0.51	0.84	0	2.44	0.55	0.01	0	0.05	21.47	22.66	0.03	0.58	0.72	0	0	0	17.62	-25.86	-7.37	63.25	120.66	776.91	471.76	989.62	698.99	813.74	526.76	934.4	527.81
12.412	0	0.22	0.16	0.06	0.28	0.03	0.15	0.2	2.04	1.04	99.45	0.73	0	43.42	2.04	5.77	0.48	0.5	1.9	1.04	0.47	1.17	0	3.12	0.48	0.01	0	0.05	25.45	22.12	0.02	0.45	0.63	0	0	0	18.34	-23.32	-7.78	64.35	120.77	775.38	472.11	988.24	699.48	812.01	527.47	932.78	528.34
12.445	0	0.22	0.16	0.06	0.29	0.03	0.15	0.19	1.9	0.92	99.42	0.85	0	48.46	1.9	6.19	0.54	0.53	1.78	0.92	0.54	1.45	0	3.45	0.51	0.01	0	0.04	27.24	21.6	0.02	0.27	0.62	0	0	0	15.68	-22.31	-8.39	63.78	122.29	775.62	473.79	987.14	697.97	810.14	528.79	932.44	528.81
12.479	0	0.23	0.16	0.06	0.29	0.03	0.17	0.17	1.59	0.77	99.42	0.92	0	55.04	1.59	6.28	0.56	0.5	1.49	0.77	0.52	1.2	0	5.44	0.52	0.01	0	0.05	28.14	18.37	0.02	0.19	0.61	0	0	0	14.34	-20.99	-7.34	63.59	123.7	774.57	473.73	986.31	699.05	809.59	528.29	933.28	527.39
12.512	0	0.23	0.15	0.07	0.32	0.03	0.17	0.17	1.56	0.64	99.37	1.16	0	47.63	1.42	7.61	0.64	0.45	1.56	0.5	0.49	0.98	0	6.04	0.53	0.01	0	0.05	30.14	17.61	0.02	0.21	0.59	0	0	0	15.24	-22.47	-7.33	63.61	122.99	772.85	473.41	985.79	700.25	808.78	528.15	931.77	528.09
12.545	0	0.22	0.15	0.07	0.31	0.03	0.18	0.17	2.16	0.64	99.38	1.09	0	66.1	1.34	8.13	0.64	0.43	2.16	0.51	0.64	0.83	0	6.88	0.6	0.01	0	0.04	28.72	16.69	0.02	0.32	0.62	0	0	0	12.46	-18.66	-8.5	63.66	123.31	773.58	474.77	985.27	698.7	807.78	529.48	931.07	527.78
12.579	0	0.23	0.15	0.07	0.33	0.03	0.19	0.16	2.41	0.67	99.35	1.3	0	66.7	1.13	8.53	0.67	0.4	2.41	0.48	0.62	0.72	0	8.34	0.81	0	0	0.05	30.84	15.25	0.01	0.21	0.6	0	0	0	12.31	-18.53	-8.45	63.73	124.04	772.91	474.85	984.07	698.37	806.48	529.89	930.5	527.13
12.612	0	0.21	0.15	0.07	0.32	0.03	0.2	0.16	2.62	0.63	99.35	1.21	0	72.68	1.02	9.95	0.62	0.4	2.62	0.4	0.63	0.72	0	10.19	1.21	0	0	0.05	28.37	13.59	0.02	0.19	0.6	0	0	0	11.86	-17.11	-8.99	63.97	125.72	773.44	475.49	983.95	697.72	805.29	531.35	930.92	526.89
12.645	0	0.2	0.14	0.06	0.32	0.03	0.22	0.15	2.69	0.63	99.35	1.18	0	58.98	0.86	11.29	0.56	0.38	2.69	0.35	0.63	0.7	0	12.08	1.58	0	0	0.06	26.73	11.39	0.01	0.24	0.59	0	0	0	14.66	-20.18	-10.15	64.44	121.75	773.07	475.41	983.75	697.79	805.87	532.02	927.57	528.6
12.679	0	0.2	0.14	0.06	0.33	0.03	0.25	0.14	2.11	0.52	99.35	1.21	0	73.92	0.75	11.68	0.52	0.38	2.11	0.31	0.51	0.57	0	14.52	2.02	0	0	0.06	26.65	9.6	0.01	0.14	0.61	0	0	0	12.67	-16.79	-9.51	64.44	123.72	772.82	475.16	982.67	696.89	805	531.23	928.63	526.52
12.712	0	0.18	0.13	0.06	0.32	0.03	0.28	0.14	1.95	0.52	99.36	1.09	0	67.14	0.7	12.99	0.5	0.35	1.95	0.31	0.52	0.59	0	16.91	2.57	0	0	0.06	23.91	8.93	0.02	0.16	0.61	0	0	0	13.7	-18.43	-9.57	64.34	124.55	772.3	474.75	983.52	697.69	804.47	531.3	928.96	527.39
12.746	0	0.17	0.13	0.06	0.31	0.03	0.36	0.14	2.29	0.8	99.27	1.04	0	63.65	0.66	13.83	0.43	0.31	2.29	0.37	0.8	1.02	0	22.38	3.05	0	0	0.05	21.13	8.13	0.02	0.16	0.62	0	0	0	15.42	-19.2	-9.57	64.78	123.87	771.15	474.39	982.62	698.36	803.78	531.5	927.59	527.49
12.779	0	0.17	0.13	0.06	0.31	0.03	0.49	0.14	2.9	0.99	99.03	1.55	0	68	0.6	14.19	0.45	0.33	2.9	0.52	0.99	1.44	0	27.52	4.02	0	0	0.04	20.34	7.69	0.02	0.26	0.63	0	0	0	14.48	-18.23	-8.45	64.75	124.06	771.25	474.9	981.55	697.91	804.4	530.3	928.44	527.8
12.812	0	0.16	0.12	0.06	0.32	0.03	0.54	0.15	3.54	1.11	98.91	2.23	0	67.61	0.58	16.3	0.43	0.36	3.54	0.47	1.11	1.99	0	30	4.89	0	0	0.04	18.68	7.35	0.02	0.23	0.64	0	0	0	15.22	-18.32	-8.49	64.99	125.85	771.22	475.13	981.64	697.9	803.35	530.97	929.18	528.56
12.846	0	0.13	0.11	0.05	0.31	0.03	1.05	0.16	3.53	1.13	97.91	7.79	0	68.81	0.64	19.43	0.35	0.35	3.53	0.39	1.13	1.62	0	43.15	5.51	0	0	0.05	12.36	5.29	0.02	0.1	0.67	0	0	0	15.29	-18.04	-9.41	65.33	124.19	771.35	476.4	980.69	698.05	803	533.12	927.11	528.69
12.879	0	0.12	0.11	0.04	0.29	0.03	1.48	0.15	3.47	0.9	97.05	12.44	-2.06	69.41	0.59	19.35	0.31	0.29	3.47	0.41	0.9	1.19	0	49.69	5.55	0	0	0.09	9.49	4.18	0.02	0.1	0.69	0	0	0	16.04	-17.9	-9.31	65.66	123.3	771.28	476.83	980.85	698.77	803.65	533.05	926.91	530.09
12.912	0	0.12	0.11	0.04	0.3	0.03	1.62	0.16	2.8	0.74	96.77	15.42	-3.04	68.45	0.62	20.43	0.29	0.26	2.8	0.43	0.74	0.75	0	51.73	5.84	0	0.01	0.14	8.51	4.08	0.02	0.1	0.71	0	0	0	15.71	-18.13	-9.5	65.62	122.31	771.36	476.92	980.6	698.6	803.94	533.14	926.21	529.76
12.946	0	0.1	0.1	0.04	0.3	0.03	2.36	0.17	2.52	0.72	95.29	29.36	-5.91	68.67	0.58	22.8	0.23	0.25	2.52	0.39	0.72	0.52	0	59.61	6.55	0	0.01	0.24	5.58	3.17	0.03	0.13	0.8	0	0	0	14.28	-18.08	-9.4	65.01	125.48	771.43	476.5	980.38	697.01	802.14	533.05	927.53	528.54
12.979	0	0.1	0.1	0.04	0.31	0.03	2.61	0.17	2.38	0.74	94.78	34.73	-6.82	72.3	0.62	23.73	0.22	0.27	2.38	0.32	0.74	0.51	0	61.75	6.97	0	0.01	0.27	4.96	2.86	0.03	0.24	0.8	0	0	0	14.82	-17.2	-9.76	65.66	124.87	771.1	476.46	980.06	696.92	801.86	533.22	926.64	528.7
13.012	0	0.1	0.1	0.04	0.3	0.03	3.26	0.17	2.29	0.89	93.49	42.9	-8.39	70.4	0.7	23.79	0.21	0.29	2.29	0.25	0.89	0.51	0	65.99	7.18	0	0.01	0.21	3.92	2.51	0.03	0.5	0.84	0	0	0	16.26	-17.67	-9.88	66.04	127.28	770.03	476.11	979.7	697.11	799.56	534.06	926.74	529.05
13.046	0	0.09	0.09	0.03	0.33	0.03	3.76	0.19	2.08	0.74	92.47	56.28	-9.48	67.75	0.87	26.52	0.18	0.29	2.08	0.16	0.74	0.36	0	69.96	5.96	0	0.01	0.16	3.1	2.02	0.04	0.49	0.88	0	0	0	16.26	-18.29	-9.85	66.25	122.33	769.62	476.52	979.73	698.97	802.26	533.23	924.54	529.92
13.079	0	0.09	0.1	0.03	0.31	0.03	3.68	0.18	1.98	0.71	92.64	49.89	-9.06	73.68	0.99	24.37	0.19	0.22	1.98	0.14	0.71	0.45	0	68.9	5.57	0	0.01	0.12	3.56	2.15	0.04	0.47	0.89	0	0	0	16.25	-16.85	-8.4	66.87	118.62	768.16	477.19	977.67	700.91	804.2	531.75	922.82	530.41
13.113	0	0.1	0.11	0.03	0.26	0.03	3.78	0.14	2.05	0.71	92.45	37.51	-8.52	57.06	1.07	19.05	0.19	0.18	2.05	0.17	0.71	0.73	0	67.94	4.79	0	0.01	0.08	3.4	2.57	0.04	0.52	0.9	0	0	0	17.44	-20.58	-8.25	66.33	117.38	767.34	477.6	976.54	699.58	803.87	530.4	921.19	534.23
13.146	0	0.1	0.11	0.03	0.25	0.03	3.56	0.14	2.15	0.59	92.88	32.9	-7.75	62.91	1.18	17.95	0.18	0.19	2.15	0.2	0.59	0.73	0	66.52	4.32	0	0.01	0.1	3.37	2.82	0.04	0.35	0.98	0	0	0	16.47	-19.36	-9.18	66.25	116.57	766.87	477.27	975.87	699.07	802.91	531.1	919.48	532.18
13.179	0	0.11	0.13	0.03	0.22	0.03	3.37	0.12	2.03	0.72	93.26	23.23	-7.07	58.92	1.21	14.05	0.17	0.19	2.03	0.2	0.72	1.07	0	64.41	3.91	0	0.01	0.12	3.43	3.12	0.04	0.16	0.97	0	0	0	18.65	-20.2	-8.41	66.61	117.76	766.23	477.14	975.57	699.28	802.49	530.31	920.18	534.41
13.213	0	0.11	0.13	0.03	0.21	0.03	2.67	0.12	1.7	0.67	94.67	16.55	-5.37	58.48	1.32	13.24	0.15	0.17	1.7	0.22	0.67	1	0	59.96	3.02	0	0.01	0.1	3.7	3.5	0.05	0.25	1.06	0	0	0	20.9	-20.29	-9.11	67.02	118.46	764.97	476.16	976.34	699.92	801.16	530.22	919.49	535.85
13.246	0	0.11	0.13	0.03	0.21	0.03	2.14	0.12	1.65	0.55	95.73	11.73	-3.7	54.56	1.38	12.58	0.14	0.15	1.65	0.25	0.55	0.73	0	55.64	2.41	0	0.01	0.1	4.1	3.82	0.05	0.16	1.07	0	0	0	17.23	-21.09	-8.65	65.8	117	763.92	476.01	974.61	699.29	800.99	529.1	917.93	533.16
13.279	0	0.11	0.13	0.03	0.21	0.03	1.63	0.11	1.48	0.66	96.74	7.46	-1.92	51.4	1.34	11.59	0.14	0.15	1.48	0.28	0.66	0.86	0	50.4	2.09	0	0.01	0.07	4.54	4.11	0.05	0.17	1.08	0	0	0	16.17	-21.72	-8.81	65.17	118.9	763.03	475.18	973.71	698.69	798.73	529.63	917.63	530.4
13.313	0	0.12	0.14	0.03	0.2	0.03	1.19	0.11	1.52	0.45	97.62	4.33	0	49.21	1.5	10.88	0.12	0.14	1.52	0.28	0.45	0.71	0	43.94	2.22	0	0	0.09	4.81	4.49	0.06	0.18	1.09	0	0	0	14.13	-22.16	-8.56	64.06	121.87	763.16	473.96	975.36	698.71	798.11	528.94	919.97	528.22
13.346	0	0.12	0.14	0.03	0.21	0.03	1.08	0.11	1.79	0.4	97.84	3.74	0	46.67	1.41	10.84	0.11	0.14	1.79	0.26	0.4	0.57	0	42.07	2.25	0	0	0.13	5.5	4.86	0.06	0.14	1.12	0	0	0	15.81	-22.67	-8.4	64.51	119.72	764.03	473.69	976.65	699.78	800.57	528.52	920.29	528.9
13.379	0	0.12	0.13	0.03	0.23	0.03	0.84	0.13	1.88	0.39	98.32	3.33	0	55.72	1.31	13.2	0.1	0.16	1.88	0.21	0.39	0.58	0	38.21	2.17	0	0	0.16	6.95	5.66	0.05	0.18	1.13	0	0	0	14.76	-20.85	-9	64.55	119.16	764.02	473.43	977.13	700.34	800.67	529.07	919.82	527.09
13.413	0	0.12	0.12	0.04	0.26	0.03	0.56	0.15	1.76	0.25	98.87	2.31	0	64.3	1.36	15.37	0.1	0.17	1.76	0.14	0.25	0.42	0	31.35	1.93	0	0	0.18	10.14	6.97	0.05	0.29	1.11	0	0	0	14.65	-19.06	-9.9	65.07	116.37	764.46	474.31	976.2	699.15	801.32	529.37	917.68	528.04
13.446	0	0.12	0.12	0.04	0.29	0.03	0.51	0.17	2.21	0.29	98.98	2.37	0	61.44	1.44	17.17	0.1	0.18	2.21	0.15	0.29	0.54	0	29.9	1.87	0	0	0.15	11.81	7.52	0.05	0.13	1.17	0	0	0	14.38	-19.67	-9.26	64.69	117.3	763.61	473.63	976.25	699.49	800.93	528.24	918.24	527.91
13.48	0	0.14	0.12	0.05	0.32	0.03	0.36	0.19	2.62	0.26	99.27	1.4	0	56.84	1.37	16.86	0.09	0.19	2.62	0.14	0.26	0.64	0	23.49	1.97	0	0	0.1	18.36	10.96	0.04	0.18	1.23	0	0	0	14.67	-20.62	-8.61	64.46	119.66	763.63	473.33	976.56	700.28	800.32	528.76	919.96	526.82
13.513	0	0.16	0.11	0.06	0.38	0.03	0.32	0.21	2.4	0.25	99.25	1.58	0	62.89	1.53	17.54	0.09	0.2	2.4	0.12	0.25	0.65	0	21.26	2.02	0	0	0.1	24.36	13.26	0.04	0.29	1.26	0	0	0	13.78	-19.36	-9.81	64.66	116.82	763.47	474.22	975.29	699.17	800.16	529.38	916.97	527.26
13.546	0	0.17	0.11	0.06	0.41	0.03	0.3	0.23	2.84	0.29	99.19	2.06	0	65.89	1.61	18.15	0.09	0.19	2.84	0.11	0.29	0.72	0	19.77	2.02	0	0	0.08	27.15	13.87	0.04	0.17	1.28	0	0	0	14.6	-18.71	-8.98	64.87	118.77	762.83	473.74	975.38	699.67	799.61	528.54	918.38	527.8
13.58	0	0.19	0.12	0.07	0.41	0.03	0.26	0.23	2.71	0.28	99.19	2.38	0	53.1	1.41	16.19	0.08	0.17	2.71	0.13	0.28	0.69	0	16.74	2.03	0	0	0.08	30.94	16.92	0.04	0.17	1.29	0	0	0	14.56	-21.38	-8.55	64.12	119.79	762.62	473.52	975.65	700	799.27	528.42	919.06	527.86
13.613	0	0.2	0.12	0.08	0.44	0.03	0.25	0.24	2.2	0.23	99.12	3.01	0	59.67	1.6	16.73	0.09	0.2	2.2	0.13	0.23	0.62	0	16.17	1.93	0	0	0.08	33.39	16.77	0.04	0.15	1.26	0	0	0	13.99	-20.04	-9.55	64.21	118.77	762.86	473.77	975.46	698.77	798.99	528.66	917.76	528.16
13.646	0	0.23	0.12	0.09	0.47	0.03	0.23	0.23	2.14	0.26	99.05	4.19	0	56.38	1.65	15.87	0.08	0.23	2.14	0.13	0.26	0.52	0	14.48	2.05	0	0	0.09	38.53	16.37	0.04	0.15	1.26	0	0	0	14.44	-20.72	-8.33	64.17	120.26	763.09	473.87	975.43	699.74	799.4	528.61	919.66	527.8
13.68	0	0.3	0.13	0.12	0.51	0.03	0.23	0.21	2.28	0.29	98.97	6.65	0	57.82	1.59	13.15	0.08	0.21	2.28	0.14	0.29	0.42	0	13.27	2.58	0	0	0.12	47.31	17.02	0.04	0.13	1.25	0	0	0	13.73	-20.42	-8	64.15	118.06	763.38	474.06	975.3	700.39	801.12	528.31	919.16	526.91
13.713	0	0.3	0.13	0.13	0.53	0.03	0.23	0.21	2.03	0.3	98.93	7.4	0	66.03	1.66	13.55	0.08	0.23	2.03	0.12	0.3	0.34	0	13.52	2.77	0	0	0.13	48.33	16.95	0.04	0.17	1.24	0	0	0	13.23	-18.68	-8.63	64.29	117.59	762.6	474.02	974.48	699.64	800.09	528.19	917.67	526.95
13.747	0	0.35	0.13	0.16	0.6	0.03	0.25	0.22	2.76	0.38	98.81	11.28	0	69.79	1.7	13.15	0.08	0.25	2.76	0.12	0.38	0.39	0	14.57	2.84	0	0	0.13	54.51	17.89	0.04	0.11	1.28	0	0	0	14.72	-17.81	-8.65	64.87	118.53	761.48	473.69	973.92	700.25	798.73	528.54	917.25	527.13
13.78	0	0.39	0.13	0.18	0.59	0.03	0.27	0.2	2.85	0.42	98.82	12.53	0	67.37	1.43	11.45	0.07	0.25	2.85	0.14	0.42	0.48	0	15.84	3.18	0	0	0.12	57.69	18.14	0.04	0.15	1.33	0	0	0	16.35	-18.38	-8.43	65.28	118.8	761.5	473.53	973.83	700.68	798.73	528.9	917.52	527.28
13.813	0	0.41	0.13	0.19	0.63	0.03	0.26	0.21	2.71	0.44	98.74	15.05	0	73.75	1.44	12.03	0.08	0.27	2.71	0.14	0.44	0.63	0	15.41	3.25	0	0	0.07	59.76	18.09	0.04	0.17	1.31	0	0	0	15.07	-16.83	-7.4	65.13	119.65	761.1	473.88	972.48	700.26	798.48	528.07	918.12	526.85
13.847	0	0.48	0.13	0.24	0.69	0.03	0.3	0.2	3.3	0.48	98.61	21.3	0	64.72	1.41	11.47	0.08	0.3	3.3	0.16	0.48	0.87	0	17.33	3.55	0	0	0.05	65.6	17.76	0.05	0.12	1.38	0	0	0	15.67	-18.97	-6.27	64.91	120.15	760.37	473.9	971.51	700.77	798.33	527.55	918.48	527.21
13.88	0	0.52	0.13	0.27	0.7	0.03	0.31	0.19	3.49	0.56	98.59	24.16	0	68.22	1.23	10.34	0.09	0.27	3.49	0.18	0.56	0.87	0	18.07	3.84	0	0	0.05	68.76	17.49	0.05	0.27	1.45	0	0	0	15.15	-18.18	-6.85	64.82	118.94	759.4	473.2	971.74	700.9	798.12	526.82	917.06	526.98
13.913	0	0.55	0.14	0.28	0.7	0.03	0.31	0.18	3.39	0.53	98.59	25.15	0	73.35	1.34	9.24	0.09	0.26	3.39	0.22	0.53	0.75	0	17.88	3.73	0	0	0.04	70.53	17.46	0.05	0.24	1.45	0	0	0	14.57	-16.94	-6.97	64.84	121.27	759.09	473.85	970.42	700.15	795.94	527.95	917.2	526.54
13.947	0	0.57	0.14	0.29	0.69	0.04	0.37	0.16	4.15	0.6	98.62	24.94	0	61.01	1.33	8.18	0.11	0.23	4.15	0.26	0.6	0.61	0	20.36	3.69	0	0	0.04	71.44	16.13	0.05	0.67	1.53	0	0	0	16.76	-19.76	-6.54	65.19	119.76	758.1	473.51	970.59	702.21	796.64	527.94	916.39	527.47
13.98	0	0.59	0.15	0.29	0.66	0.03	0.41	0.15	3.67	0.63	98.67	23.46	0	56.28	1.29	6.96	0.11	0.2	3.67	0.3	0.63	0.46	0	21.88	3.98	0	0	0.05	71.66	15.64	0.06	0.32	1.5	0	0	0	17.26	-20.74	-5.37	65.14	122.73	757.45	474.61	969.73	702.91	795.35	528.21	918.08	529.69
14.013	0	0.59	0.15	0.29	0.66	0.04	0.41	0.15	3.75	0.61	98.68	22.96	0	57	1.4	6.66	0.12	0.17	3.75	0.34	0.61	0.44	0	21.92	3.75	0	0	0.05	71.61	15.31	0.06	0.61	1.56	0	0	0	16.39	-20.59	-7.16	64.87	121.02	756.86	473.81	971.5	704.39	795.08	529.38	916.1	527.93
14.047	0	0.58	0.15	0.29	0.66	0.04	0.51	0.14	4.19	0.67	98.69	22.65	0	55.86	1.46	6.73	0.13	0.15	4.19	0.38	0.67	0.5	0	25.82	3.77	0	0	0.06	71.32	14.37	0.06	0.22	1.53	0	0	0	17.47	-20.82	-6.37	65.23	122.73	756.31	474.91	971	705.18	794.38	529.54	917.1	530.94
14.08	0	0.61	0.15	0.3	0.64	0.03	0.47	0.14	3.44	0.71	98.73	22.3	0	57.54	1.19	5.63	0.14	0.11	3.44	0.41	0.71	0.62	0	24.44	3.71	0	0	0.06	72.17	15.29	0.06	0.45	1.55	0	0	0	16.17	-20.48	-5.95	64.79	123.67	755.76	474.99	970.4	704.8	793.73	528.85	917.39	530.83
14.114	0	0.58	0.14	0.29	0.64	0.03	0.49	0.15	2.94	0.68	98.71	22.54	0	69.86	1.15	6.7	0.14	0.1	2.94	0.41	0.68	0.67	0	25.94	3.36	0	0	0.06	71.26	15.63	0.06	0.6	1.65	0	0	0	16.93	-17.8	-7.55	65.95	124.25	756.53	475.62	971.04	704.52	792.61	531.13	916.87	531.13
14.147	0	0.59	0.14	0.29	0.64	0.03	0.48	0.15	3	0.8	98.73	22.75	0	58.88	1.06	6.42	0.17	0.09	3	0.46	0.8	0.93	0	25.82	2.87	0	0	0.05	71.7	16.04	0.06	0.53	1.83	0	0	0	15.23	-20.2	-7.53	65.1	123.81	757.8	477.22	971.5	705.36	793.61	532.85	917.4	531.01
14.18	0	0.55	0.14	0.27	0.63	0.03	0.44	0.14	2.52	0.74	98.75	20.81	0	52.61	1.04	7.12	0.17	0.09	2.52	0.39	0.74	0.97	0	24.34	2.57	0	0	0.06	69.58	14.9	0.06	0.27	1.79	0	0	0	13.55	-21.48	-9.41	64.18	123.35	758.53	477.28	974.99	707.33	793.96	535.08	917.21	530.27
14.214	0	0.59	0.15	0.29	0.63	0.03	0.42	0.13	2.92	0.83	98.75	21.65	0	52.39	1.06	6.04	0.24	0.11	2.92	0.49	0.83	1.58	0	23.41	2.04	0	0	0.06	71.29	14.23	0.05	0.29	1.84	0	0	0	11.91	-21.52	-8.31	64.28	118.52	757.71	477.32	971.51	706.05	795.76	532.8	914.21	528.47
14.247	0	0.59	0.15	0.29	0.59	0.04	0.39	0.14	3.27	1.04	98.81	19.46	0	44.68	0.93	5.24	0.25	0.1	3.27	0.56	1.04	2.47	0	21.91	1.67	0	0.01	0.07	70.41	15.38	0.05	0.56	1.84	0	0	0	14.58	-23.07	-6.58	64.03	124.87	757.67	477.14	973.96	708.02	794.95	532.04	919.82	532.38
14.28	0	0.62	0.15	0.32	0.58	0.04	0.36	0.13	3.79	1.26	98.76	18.74	0	60.19	0.73	4.5	0.3	0.11	3.79	0.73	1.26	3.99	0	20.3	1.61	0	0.01	0.08	70.58	16.03	0.05	0.51	1.85	0	0	0	15.64	-19.93	-6.15	65.68	123.85	757.23	478.12	970.32	706.72	794.14	532.66	917.99	531.94
14.314	0	0.61	0.15	0.33	0.52	0.04	0.33	0.13	4.91	1.63	98.79	16.26	0	39.31	0.63	3.52	0.34	0.09	4.91	0.79	1.63	6.1	0	18.62	1.23	0	0.01	0.06	68.02	16.64	0.05	0.44	2.15	0	0	0	15.12	-24.17	-3.84	64.16	126.07	757.77	478.78	972.25	708.18	796.39	530.33	922.34	535.78
14.347	0	0.57	0.15	0.3	0.5	0.04	0.33	0.14	4.86	1.58	98.85	13.63	0	45.43	0.69	3.86	0.35	0.11	4.86	0.96	1.58	6.47	0	18.93	1.22	0	0.01	0.08	65.5	16.95	0.05	0.45	2.22	0	0	0	16.29	-22.92	-7.14	64.09	126.7	756.17	476.52	977.03	711.11	794.12	532.02	920.77	535.54
14.38	0	0.54	0.15	0.28	0.46	0.04	0.32	0.12	4.39	1.78	98.93	10.44	0	45.12	0.65	3.25	0.38	0.13	4.39	0.88	1.78	6.43	0	18.08	1.2	0	0.01	0.07	62.2	15.37	0.05	0.34	2.15	0	0	0	13.25	-22.98	-6.99	63.64	123.83	758.51	478.42	976.77	711.78	796.94	534.08	920.77	532.63
14.414	0	0.45	0.15	0.19	0.41	0.04	0.29	0.12	3.57	1.27	99.11	6.15	0	54.1	0.68	3.54	0.42	0.14	3.57	0.79	1.27	4.07	0	16.41	1.08	0	0.01	0.07	55.86	13.83	0.04	0.27	2.13	0	0	0	15.92	-21.18	-8.5	64.69	125.33	758.92	478.59	978.31	712.84	795.61	536.79	920.9	533.62
14.447	0	0.44	0.15	0.19	0.41	0.04	0.28	0.11	3.32	1.36	99.12	5.84	0	66.07	0.62	3.39	0.42	0.14	3.32	0.89	1.36	3.72	0	16.1	1.05	0	0.01	0.06	55.33	12.06	0.04	0.59	2.12	0	0	0	14.68	-18.67	-7.86	64.65	129.95	758	478.09	977.64	713.04	793.07	537.1	922.88	531.08
14.481	0	0.39	0.15	0.16	0.4	0.04	0.23	0.11	3.22	1.3	99.2	5.17	0	60.19	0.6	4.73	0.45	0.15	3.22	0.57	1.3	2.44	0	12.54	0.98	0	0.01	0.05	52.4	11.37	0.03	0.5	2.01	0	0	0	12.39	-19.93	-7.26	63.84	128.54	758.38	479.65	975.53	711.98	793.58	537.17	921.97	530.96
14.514	0	0.37	0.14	0.15	0.43	0.03	0.21	0.12	2.52	1.43	99.13	5.89	0	57.03	0.69	7	0.47	0.19	2.52	0.44	1.43	1.95	0	11.31	0.83	0	0.01	0.05	51.84	9.8	0.03	0.35	1.74	0	0	0	12.63	-20.58	-7.42	63.77	127.35	758.32	479.85	975.8	712.04	794.11	536.82	921.38	532.36
14.547	0	0.34	0.14	0.15	0.45	0.03	0.21	0.12	2.51	2.29	99.11	6.09	0	59.58	0.78	9.08	0.47	0.23	2.51	0.33	2.29	2.41	0	12.11	0.74	0	0	0.04	50.22	8.65	0.02	0.27	1.71	0	0	0	13.45	-20.06	-7.13	64.14	128.44	758.05	479.81	975.28	711.47	793.42	536.37	921.82	533.31
14.581	0	0.28	0.12	0.12	0.48	0.03	0.18	0.13	1.93	1.81	99.05	5.79	0	65.11	0.89	13.87	0.46	0.33	1.93	0.23	1.81	1.98	0	10.78	0.79	0	0	0.04	44.76	6.24	0.02	0.5	1.73	0	0	0	11.63	-18.88	-7.18	64.2	125.95	758.66	481.51	972.91	710.04	794	537.05	919.88	532.94
14.614	0	0.26	0.11	0.12	0.55	0.03	0.17	0.15	1.68	1.43	98.91	7.68	0	47.75	0.82	18.03	0.39	0.36	1.54	0.13	1.43	1.53	0	10.73	0.78	0	0	0.05	44.35	5.46	0.02	0.25	1.68	0	0	0	11.38	-22.45	-7.06	63.69	123.57	757.03	482.04	972.1	712.32	794.03	537.78	917.5	533.06
14.647	0	0.22	0.09	0.11	0.67	0.03	0.15	0.2	1.62	1.09	98.66	11.18	0	47.92	1.04	24.93	0.38	0.38	1.6	0.1	1.09	1.54	0	11.03	0.74	0.01	0	0.05	42.61	4.43	0.02	0.56	1.62	0	0	0	10.86	-22.42	-6.76	63.16	126.63	755.85	481.88	972.28	711.88	792.05	536.62	918.67	535.16
14.681	0	0.19	0.08	0.09	0.7	0.03	0.15	0.22	1.85	0.8	98.61	10.45	0	51.58	1	28.33	0.35	0.47	1.85	0.11	0.8	1.1	0	11.97	0.83	0.01	0	0.07	38.27	3.77	0.02	0.39	1.6	0	0	0	12.16	-21.68	-5.94	63.84	127.15	753.69	480.73	969.44	710.77	790.2	534.96	917.34	534.49
14.714	0	0.17	0.08	0.09	0.73	0.03	0.15	0.25	2.53	1.13	98.54	11.06	0	64.48	1.06	31.21	0.35	0.51	2.53	0.12	1.13	1.21	0	12.2	0.91	0.01	0	0.09	36.18	3.66	0.02	1.09	1.68	0	0	0	8.18	-19.02	-5.27	62.93	128.26	755.03	481.27	972.13	713.38	792.48	535.28	920.7	532.1
14.748	0	0.15	0.07	0.09	0.84	0.04	0.15	0.31	4.13	1.85	98.32	14.45	0	62.45	1.35	36.76	0.27	0.49	4.13	0.13	1.85	1.5	0	14.09	1.05	0.01	0.01	0.1	34.44	2.76	0.02	0.5	1.71	0	0	0	13.59	-19.46	-5.13	64.53	130.98	754.87	480.88	973.11	714.5	791.49	535.96	922.47	535.35
14.781	0	0.14	0.07	0.09	0.83	0.04	0.17	0.31	4.07	2.07	98.34	13.54	0	58.5	1.51	37.16	0.26	0.5	4.07	0.14	2.07	2.07	0	15.66	1.19	0.01	0.01	0.09	33.1	2.54	0.02	0.2	1.72	0	0	0	13.87	-20.28	-4.73	64.38	131.69	754.54	480.11	974.6	715.64	792.06	534.93	923.75	535.89
14.814	0	0.14	0.07	0.08	0.86	0.04	0.16	0.33	3.3	1.93	98.27	14.15	0	46.25	1.79	38.42	0.25	0.44	3.3	0.11	1.93	1.94	0	15.53	1.11	0.01	0.01	0.08	32.48	2.54	0.02	0.36	1.72	0	0	0	12.71	-22.75	-5.31	63.44	128.82	754.8	480.71	975.61	717.02	793.51	535.76	922.33	535.87
14.848	0	0.13	0.07	0.08	0.83	0.03	0.18	0.32	2.9	1.67	98.33	12.25	0	50.32	2.03	37.85	0.22	0.34	2.9	0.12	1.67	1.73	0	17.05	1.07	0.01	0.01	0.07	30.99	1.79	0.02	0.45	1.55	0	0	0	14.8	-21.94	-5.91	64.2	130.71	755.14	480.51	976.69	717.45	792.56	536.94	923.28	536.69
14.881	0	0.14	0.07	0.08	0.77	0.03	0.19	0.29	3.11	1.64	98.46	9.68	0	44.96	2.87	34.69	0.21	0.32	3.11	0.16	1.64	2.22	0	16.35	1.07	0.01	0.01	0.05	30.86	1.8	0.01	0.7	1.62	0	0	0	13.85	-23.01	-6.7	63.8	128.5	755.64	481.05	976.95	717.35	793.25	537.74	921.74	536.55
14.914	0	0.13	0.07	0.07	0.83	0.03	0.19	0.33	3.27	0.87	98.33	10.4	0	49.53	3.27	37.07	0.21	0.34	2.48	0.17	0.87	1.49	0	16.41	1.1	0.01	0.01	0.06	29.47	1.97	0.02	0.21	1.53	0	0	0	15.85	-22.09	-5.38	64.43	132.58	754.82	479.78	978.77	718.79	792.99	535.62	925.54	538.72
14.948	0	0.11	0.06	0.06	0.88	0.03	0.17	0.38	3.32	1.03	98.23	11	0	46.47	3.32	40.54	0.19	0.33	2.81	0.13	1.03	1.19	0	15.71	0.95	0.02	0.01	0.08	26.78	1.97	0.01	0.79	1.54	0	0	0	8.92	-22.71	-6.06	62.45	129.63	756.67	480.89	978.35	718.17	794.6	537.46	924.13	532.28
14.981	0	0.11	0.06	0.06	0.85	0.03	0.17	0.36	3.45	0.95	98.3	9.8	0	37.36	3.45	39.55	0.19	0.34	2.66	0.11	0.95	0.96	0	15.69	0.92	0.02	0.01	0.1	26.15	1.94	0.02	0.45	1.51	0	0	0	11.33	-24.58	-5.86	62.86	129.59	758.01	481.68	978.43	717.44	795.37	537.89	924.93	534.95
15.014	0	0.12	0.07	0.06	0.73	0.03	0.19	0.31	3.26	0.99	98.55	6.89	0	31.38	3.26	35.63	0.2	0.35	3.03	0.12	0.99	0.91	0	15.82	0.88	0.02	0.01	0.13	25.3	2.06	0.02	0.36	1.66	0	0	0	13.87	-25.91	-6.3	63.53	124.94	758.79	482.05	979.13	718.2	798.13	538.04	923.07	537.22
15.048	0	0.11	0.07	0.05	0.64	0.04	0.2	0.28	4.09	1.55	98.73	5	0	46.01	3.43	33.29	0.19	0.3	4.09	0.13	1.55	1.08	0	16.19	0.94	0.03	0.01	0.12	23.42	2.19	0.02	0.41	1.99	0	0	0	14.43	-22.8	-5.97	64	130.67	757.51	481.15	979.2	717.88	794.89	537.41	925.57	537.58
15.081	0	0.12	0.07	0.06	0.64	0.04	0.19	0.28	4.2	1.56	98.73	5.23	0	42.56	3.05	33.53	0.19	0.32	4.2	0.15	1.56	1.51	0	16.29	1.16	0.03	0.02	0.11	23.75	2.29	0.02	0.7	2.07	0	0	0	15.39	-23.5	-6.03	63.99	131.83	759.06	481.08	981.22	718.15	795.91	537.79	927.74	538.32
15.115	0	0.11	0.07	0.05	0.65	0.04	0.19	0.3	3.08	1.2	98.71	5.01	0	39.89	3.08	34.59	0.21	0.4	2.97	0.12	1.2	1.06	0	16.75	1.2	0.04	0.01	0.09	22.12	2.61	0.02	0.84	2.09	0	0	0	13.35	-24.05	-7.41	63.24	126.15	759.14	482.62	982.76	720.34	798.37	538.84	924.52	539.92
15.148	0	0.11	0.07	0.05	0.59	0.04	0.2	0.28	2.79	1.03	98.83	3.83	0	42.31	2.79	33.28	0.23	0.4	2.53	0.1	1.03	0.74	0	16.87	1.17	0.04	0.02	0.09	19.94	2.52	0.02	0.56	2.12	0	0	0	12.92	-23.55	-5.9	63.19	127.91	757.43	482.92	981.32	721.68	797.51	538.02	925.4	540.22
15.181	0	0.12	0.08	0.05	0.51	0.03	0.21	0.23	2.8	0.68	98.98	2.77	0	48.54	2.8	28.2	0.24	0.4	1.97	0.11	0.68	0.54	0	16.68	1.24	0.04	0.02	0.09	20.84	2.52	0.02	0.49	2.14	0	0	0	14.41	-22.29	-4.37	63.97	129.89	755.46	481.54	980.19	722.48	796.61	536.17	926.45	539.72
15.215	0	0.13	0.09	0.05	0.52	0.03	0.24	0.22	3.92	0.59	98.95	2.87	0	45.88	3.92	26.4	0.26	0.43	1.81	0.12	0.59	0.47	0	17.17	1.46	0.04	0.02	0.09	23.11	2.56	0.02	0.65	2.07	0	0	0	11.85	-22.83	-4.73	63.09	127.58	755.13	481.87	981.19	724.79	797.77	537.05	925.35	537.75
15.248	0	0.12	0.08	0.05	0.6	0.03	0.23	0.26	4.46	0.63	98.8	3.83	0	48.64	4.46	29.99	0.27	0.43	1.89	0.12	0.63	0.58	0	17.09	1.42	0.04	0.01	0.09	23.24	2.48	0.02	0.98	1.99	0	0	0	12.12	-22.27	-5.31	63.28	128.41	756.27	481.97	981.55	723.3	797.47	537.38	925.88	538.12
15.281	0	0.11	0.08	0.05	0.6	0.03	0.21	0.28	4.41	0.79	98.8	3.64	0	37.42	4.41	31.3	0.27	0.49	2.22	0.1	0.79	0.79	0	15.79	1.34	0.04	0.01	0.1	21.24	2.43	0.02	0.75	2.06	0	0	0	12.51	-24.57	-5.24	62.87	126.9	755.48	481.3	982.15	724.87	798.14	537.21	925.03	537.55
15.315	0	0.11	0.07	0.05	0.67	0.03	0.21	0.32	4.86	1.16	98.65	4.53	0	38.54	4.86	34.28	0.31	0.69	2.45	0.1	1.16	0.99	0	16.11	1.39	0.05	0.01	0.09	21.12	2.17	0.02	0.72	2.06	0	0	0	11.74	-24.33	-4.64	62.62	128.22	755.01	481.72	981	724.17	797.27	536.68	925.48	538.02
15.348	0	0.11	0.07	0.05	0.76	0.03	0.22	0.35	6.13	0.91	98.48	5.47	0	41.88	6.13	35.26	0.31	0.85	2.53	0.09	0.91	0.93	0	16.76	1.38	0.05	0.01	0.1	22.61	2.26	0.02	0.53	2	0	0	0	10.53	-23.64	-4.38	62.53	127.73	755.69	482.71	980.32	723.73	797.86	537.01	925.59	537.89
15.381	0	0.11	0.07	0.05	0.83	0.04	0.22	0.38	5.85	0.78	98.34	7.12	0	41.09	5.85	37.26	0.31	0.92	2.92	0.1	0.78	1.14	0	17.38	1.36	0.06	0.01	0.11	24.11	2.32	0.02	0.87	1.98	0	0	0	8.99	-23.8	-4.76	62.27	125.92	756.78	483.77	980.81	724.94	799.24	538.84	925.14	536.28
15.415	0	0.11	0.06	0.05	0.89	0.04	0.22	0.42	5.91	0.72	98.21	8.33	0	38.3	5.91	39.3	0.32	1.08	3.08	0.13	0.72	1.25	0	17.91	1.51	0.05	0.01	0.12	24.18	2.21	0.03	0.67	2.15	0	0	0	11.41	-24.38	-4.51	62.64	127.92	756.06	482.67	979.85	722.4	797.54	536.81	925.44	538.65
15.448	0	0.1	0.06	0.05	1.01	0.04	0.2	0.48	5.74	0.71	97.98	11.01	0	47.55	5.74	42.71	0.32	1.16	3.04	0.14	0.71	1.05	0	16.93	1.49	0.06	0.01	0.12	24.63	2.29	0.03	1.39	2.14	0	0	0	11.44	-22.49	-5.22	63.11	127.33	757.4	482.22	981.79	722.87	798.84	537.4	926.17	537.41
15.482	0	0.11	0.06	0.06	1.07	0.04	0.25	0.49	6.59	0.84	97.86	12.56	0	44.6	6.59	42.39	0.38	1.19	2.96	0.14	0.84	0.95	0	20.67	1.66	0.06	0.01	0.13	26.8	2.54	0.03	0.76	2.16	0	0	0	13.05	-23.08	-4.9	63.36	128.01	755.29	482	981.18	724.19	797.42	537.01	925.41	539.35
15.515	0	0.11	0.06	0.06	0.98	0.04	0.28	0.45	5.62	0.9	98.03	11.13	0	50.81	5.62	41.1	0.34	1.12	2.75	0.15	0.9	0.86	0	23.18	2	0.05	0.01	0.15	26.39	2.49	0.03	0.79	2.04	0	0	0	11.1	-21.84	-5.07	63.14	127.01	755.98	483.38	979.89	722.58	797.57	537.21	924.56	539.77
15.548	0	0.12	0.06	0.06	0.93	0.04	0.29	0.4	4.78	0.76	98.14	11.19	0	43.23	4.78	39.29	0.34	0.95	3.06	0.16	0.76	1.1	0	23.81	1.83	0.06	0.01	0.13	28.27	2.38	0.03	2.03	2.14	0	0	0	7.19	-23.36	-4.25	61.96	126.44	757.44	485.18	978.52	722.55	798.72	538.78	925.14	536.6
15.582	0	0.13	0.07	0.06	0.79	0.04	0.32	0.32	3.8	0.67	98.41	8.48	0	39.16	3.8	35.65	0.33	0.66	2.91	0.17	0.67	1.24	0	25.43	1.88	0.05	0.01	0.16	28.08	2.32	0.04	0.79	1.91	0	0	0	11.09	-24.2	-3.21	62.9	125.71	757.99	484.38	979.24	721.93	800.83	536.41	926.49	540.14
15.615	0	0.13	0.07	0.06	0.76	0.03	0.31	0.3	3.64	0.62	98.49	7.83	0	48.45	3.64	34.46	0.3	0.52	2.3	0.15	0.62	0.8	0	24.7	1.75	0.05	0.01	0.15	28.19	2.21	0.04	0.86	1.84	0	0	0	10	-22.31	-4.94	62.78	129.51	758.77	483.77	980.81	720.94	798.14	538.06	927.65	538.2
15.648	0	0.14	0.08	0.06	0.65	0.03	0.33	0.25	3.53	0.51	98.71	5.46	0	45.13	3.53	30.21	0.28	0.44	1.88	0.15	0.51	0.73	0	24.34	1.9	0.04	0.01	0.14	27.64	2.35	0.04	0.52	1.86	0	0	0	13.58	-22.98	-4.56	63.7	126.6	757.24	482.61	981.3	722.16	799.66	535.85	926.15	541.38
15.682	0	0.14	0.08	0.06	0.66	0.03	0.37	0.25	3.62	0.47	98.68	6.02	0	47.9	3.62	29.61	0.28	0.43	1.46	0.13	0.47	0.4	0	26.26	1.84	0.05	0.01	0.2	29.54	2.56	0.04	0.5	1.79	0	0	0	11.35	-22.42	-5.46	62.95	128.21	755.8	482.36	981.63	723.93	797.22	537.64	925.42	538.48
15.715	0	0.15	0.09	0.06	0.57	0.03	0.38	0.21	2.78	0.55	98.87	4.45	0	51.7	2.78	26.02	0.26	0.37	1.5	0.11	0.55	0.34	0	26.42	1.92	0.04	0.01	0.22	29.14	2.54	0.04	0.69	1.76	0	0	0	10.84	-21.66	-4.04	63.09	130.22	756.62	483.24	980.05	722.43	797.32	536.97	927.53	538.91
15.749	0	0.17	0.09	0.07	0.51	0.03	0.4	0.18	2.97	0.93	98.97	4.09	0	57.51	1.78	23.68	0.26	0.3	2.97	0.11	0.93	0.91	0	27.35	1.66	0.04	0.01	0.23	30.41	2.55	0.04	1.53	1.84	0	0	0	7.34	-20.49	-4.16	62.22	130.7	756.63	484.3	979.48	722.39	796.7	537.75	927.4	537.55
15.782	0	0.17	0.1	0.07	0.5	0.03	0.4	0.17	2.68	0.94	99	3.96	0	37.38	1.6	22.78	0.25	0.31	2.68	0.09	0.94	0.85	0	27.32	1.33	0.04	0.01	0.23	30.88	2.54	0.04	0.75	1.71	0	0	0	7.72	-24.58	-4.03	61.65	128.08	757.05	483.94	979.12	721.58	798.08	537.07	926.16	537.2
15.815	0	0.17	0.09	0.07	0.51	0.03	0.37	0.18	2.85	1.22	98.98	4.12	0	46.94	1.68	23.6	0.23	0.31	2.85	0.07	1.22	0.91	0	26.14	1.55	0.03	0.01	0.22	30.57	2.39	0.04	1.2	1.72	0	0	0	8.78	-22.61	-3.45	62.31	130.69	756.65	484.06	979.19	722.15	797.24	536.92	927.92	538.53
15.849	0	0.16	0.09	0.07	0.5	0.03	0.34	0.18	2.9	1.07	99.01	3.69	0	40.71	1.6	23.91	0.21	0.32	2.9	0.07	1.07	1.15	0	25.11	1.38	0.03	0.01	0.22	28.81	2.2	0.04	1.05	1.77	0	0	0	9.04	-23.88	-3.59	62.05	130.53	756.08	483.73	978.96	721.71	796.72	536.39	927.22	539.09
15.882	0	0.15	0.09	0.06	0.5	0.03	0.29	0.18	2.17	0.83	99.01	3.52	0	41.71	1.32	24.87	0.21	0.32	2.17	0.07	0.83	0.52	0	22.75	1.26	0.02	0.01	0.26	27.24	2.1	0.04	1.45	1.75	0	0	0	11.07	-23.67	-4.71	62.86	128.89	756.17	483.68	980.81	724.59	797.35	538.69	926.24	538.88
15.915	0	0.14	0.08	0.06	0.57	0.03	0.24	0.21	2.2	0.68	98.87	4.79	0	46.1	1.28	28.9	0.19	0.34	2.2	0.06	0.68	0.37	0	20.24	1.08	0.02	0.01	0.31	27.23	2.1	0.04	1.01	1.76	0	0	0	7.47	-22.78	-3.83	61.74	131.47	755.75	484.33	980.22	723.82	796.46	537.44	927.92	538.9
15.949	0	0.13	0.08	0.05	0.52	0.03	0.22	0.2	2.38	0.52	98.97	3.6	0	33.64	1.1	27.83	0.16	0.27	2.38	0.06	0.52	0.32	0	18.63	0.99	0.02	0.02	0.28	24.6	1.85	0.04	2.38	1.75	0	0	0	7.44	-25.4	-3.63	61.25	130.8	756.63	485.96	980.31	724.21	797.39	538.34	928.16	541.06
15.982	0	0.14	0.1	0.05	0.4	0.04	0.2	0.16	2.91	0.42	99.2	1.79	0	35.41	0.91	22.36	0.17	0.26	2.91	0.07	0.42	0.18	0	14.82	0.76	0.02	0.03	0.3	21.16	1.85	0.04	1.58	1.91	0	0	0	8	-25	-3.22	61.46	129	756.01	485.93	980.95	726.42	798.87	538.17	927.83	541.43
16.015	0	0.14	0.1	0.04	0.35	0.04	0.17	0.14	4.13	0.45	99.3	1.3	0	43.22	0.87	19.83	0.16	0.28	4.13	0.08	0.45	0.28	0	10.92	0.58	0.02	0.04	0.24	19.51	1.88	0.03	0.94	2.08	0	0	0	7.11	-23.36	-3.2	61.35	130.53	755.82	485.25	981.94	726.67	798.55	537.53	929.04	540.74
16.049	0	0.14	0.11	0.04	0.3	0.04	0.15	0.12	4.38	0.41	99.4	0.87	0	42.9	0.76	16.48	0.15	0.24	4.38	0.1	0.41	0.29	0	7.69	0.52	0.02	0.06	0.19	17.25	1.96	0.03	1.67	1.98	0	0	0	6.08	-23.43	-2.77	61.08	131.8	755.55	487.62	981.09	728.26	797.78	539.42	929.54	542.53
16.082	0	0.14	0.12	0.04	0.28	0.04	0.14	0.11	4.48	0.34	99.45	0.74	0	56.75	0.63	14.33	0.16	0.2	4.48	0.16	0.34	0.36	0	6.37	0.39	0.02	0.09	0.19	17.17	1.85	0.03	3.89	2.13	0	0	0	3.9	-20.64	-2.14	61.01	131.52	756.92	489.93	979.98	727.4	798.87	539.92	930.33	543.91
16.116	0	0.13	0.12	0.04	0.25	0.04	0.12	0.11	3.11	0.21	99.51	0.54	0	29.33	0.47	13.37	0.16	0.19	3.11	0.15	0.21	0.26	0	4.12	0.34	0.02	0.14	0.19	13.6	1.77	0.03	0.89	2.46	0	0	0	3.14	-26.4	0.51	60.04	128.35	756.32	490.21	978.07	727.28	802.05	537.23	930.21	544.27
16.149	0	0.14	0.12	0.04	0.23	0.04	0.12	0.1	3.19	0.24	99.55	0.47	0	22.55	0.4	11.06	0.17	0.17	3.19	0.24	0.24	0.39	0	3.67	0.36	0.02	0.18	0.2	13.93	1.67	0.03	2.86	2.74	0	0	0	5.11	-28.17	-1.22	60.14	129.31	756.37	488.41	980.64	728.04	800.83	537.99	930.04	543.3
16.182	0	0.14	0.13	0.03	0.19	0.04	0.13	0.08	3.25	0.35	99.62	0.33	0	22.47	0.33	6.92	0.17	0.15	3.7	0.35	0.29	0.5	0	3.25	0.4	0.02	0.27	0.31	12.43	1.66	0.03	1.99	2.96	0	0	0	7.27	-28.19	-0.48	60.51	129.67	756.06	486.14	982.82	728.94	802.5	535.55	931.93	543.51
16.216	0	0.13	0.12	0.03	0.18	0.04	0.12	0.08	2.04	0.41	99.63	0.33	0	22.22	0.32	7.52	0.15	0.17	3.42	0.41	0.34	0.35	0	2.04	0.38	0.02	0.27	0.27	10.28	1.55	0.03	1.92	3.4	0	0	0	3.96	-28.26	-0.49	59.75	128.25	756.51	487.01	982.45	728.43	803.23	535.58	931.3	542.33
16.249	0	0.12	0.12	0.03	0.19	0.04	0.11	0.09	1.94	0.47	99.62	0.33	0	15.07	0.36	9.63	0.13	0.16	3.78	0.47	0.47	0.47	0	1.94	0.47	0.02	0.21	0.31	9.96	1.58	0.03	1.27	3.63	0	0	0	6.81	-30.64	-0.48	60.07	127.43	757.27	486.91	983.6	730.1	804.52	536.78	931.82	542.73
16.282	0	0.11	0.11	0.03	0.19	0.05	0.11	0.1	1.48	0.43	99.61	0.33	0	24.78	0.39	11.31	0.11	0.15	3.51	0.43	0.36	0.23	0	1.48	0.63	0.02	0.2	0.36	8.01	1.48	0.03	1.27	3.92	0	0	0	3.92	-27.55	0.03	59.9	126.82	758.5	487.74	983.28	727.77	806.02	535.1	932.56	543.56
16.316	0	0.11	0.1	0.03	0.18	0.05	0.1	0.1	1.02	0.44	99.63	0.33	0.2	30.28	0.48	11.61	0.09	0.18	3.74	0.44	0.28	0.19	0	1.02	0.77	0.02	0.26	0.36	6.34	1.43	0.03	1.58	5.08	0	0	0	7.05	-26.17	0.65	60.96	128.23	758.65	487.83	982.61	727.65	805.81	535.26	933.65	545.29
16.349	0	0.1	0.09	0.03	0.19	0.06	0.1	0.1	0.92	0.4	99.62	0.33	0.91	32.36	0.59	12.97	0.09	0.24	4.08	0.4	0.28	0.25	0	0.92	0.9	0.02	0.32	0.37	6.18	1.4	0.03	0.75	5.63	0	0	0	6.76	-25.69	-0.05	60.75	131.75	757.78	487.97	984.26	730.2	803.58	536.88	935.05	545.41
16.382	0	0.09	0.08	0.02	0.18	0.06	0.09	0.11	0.88	0.44	99.63	0.33	2.17	25.5	0.77	13.58	0.07	0.27	4.33	0.44	0.22	0.2	0	0.69	0.88	0.02	0.4	0.39	4.98	1.37	0.03	1.74	6.65	0	0	0	5.02	-27.36	1.58	60.15	132.08	759.04	488.91	984.81	729.67	806.26	535.14	937.8	547.05
16.416	0	0.09	0.07	0.02	0.17	0.09	0.09	0.11	0.8	0.45	99.66	0.33	4.78	23.59	0.86	13.97	0.07	0.33	5.32	0.45	0.25	0.27	0	0.5	0.8	0.02	0.48	0.29	4.14	1.32	0.03	0.77	8.66	0	0	0	4.51	-27.88	1.13	59.89	130.46	760.5	489.59	985.43	729.57	807.55	536.11	937.58	546.67
16.449	0	0.08	0.06	0.02	0.2	0.09	0.08	0.13	0.7	0.44	99.6	0.4	5.55	21.46	1	18.75	0.07	0.33	5.27	0.44	0.27	0.29	0	0.47	0.7	0.02	0.52	0.18	4.17	1.3	0.03	1.29	9.4	0	0	0	1.89	-28.49	1.01	59.53	128.6	761.69	490.15	986.46	730.31	809.35	536.86	937.71	544.64
16.483	0	0.07	0.06	0.02	0.18	0.1	0.08	0.13	0.7	0.42	99.64	0.35	6.42	12.4	0.92	17.37	0.06	0.29	4.36	0.47	0.21	0.22	0	0.42	0.7	0.02	0.72	0.19	3.63	1.23	0.04	0.65	10.51	0	0	0	3.53	-31.77	0.75	59.2	123.81	762.05	490.35	988.86	732.22	812.95	536.28	936.24	547.63
16.516	0	0.07	0.06	0.02	0.17	0.1	0.07	0.12	0.54	0.34	99.66	0.38	6.84	12.91	0.91	16.37	0.05	0.25	4	0.41	0.17	0.17	0	0.34	0.54	0.02	1	0.19	2.92	1.14	0.04	0.82	10.97	0	0	0	4.5	-31.54	1.11	59.42	125.35	763.05	490.86	989.35	733.41	813.24	537.85	938.25	547.11
16.549	0	0.07	0.05	0.02	0.17	0.1	0.07	0.12	0.36	0.28	99.65	0.39	6.75	19.13	0.86	17.17	0.04	0.22	3.2	0.36	0.12	0.11	0	0.28	0.36	0.02	1.14	0.21	2.73	1.2	0.04	0.63	11.13	0	0	0	5.42	-29.21	-0.29	59.85	125.94	763.76	490.47	991.02	734	812.56	539.19	938.26	546.82
16.583	0	0.07	0.05	0.02	0.16	0.12	0.07	0.13	0.28	0.22	99.67	0.49	8.28	26.98	0.8	17.97	0.04	0.17	2.44	0.34	0.08	0.07	0	0.22	0.28	0.02	1.06	0.25	1.88	1.07	0.04	0.89	12.82	0	0	0	6.52	-26.98	-0.09	60.47	129.83	763.13	490.37	990.7	734.06	810.38	539.4	939.94	547.71
16.616	0	0.06	0.05	0.02	0.17	0.12	0.07	0.13	0.25	0.21	99.67	0.5	8.5	17.5	0.83	18.52	0.04	0.13	2.58	0.28	0.07	0.06	0	0.21	0.25	0.02	1.03	0.23	1.81	1.01	0.04	1.53	12.97	0	0	0	7.19	-29.75	-0.08	60.03	128.46	762.91	489.03	991.74	734.23	811.45	538.15	939.6	547.17
16.649	0	0.06	0.05	0.02	0.16	0.12	0.07	0.12	0.32	0.22	99.69	0.53	8.79	16.12	0.82	16.94	0.04	0.13	2.46	0.32	0.12	0.09	0	0.22	0.32	0.02	0.87	0.27	1.85	0.96	0.05	0.47	13.33	0	0	0	8.43	-30.25	0.36	60.29	128.39	763.24	487.76	991.89	732.96	812.28	536.5	940.24	546.97
16.683	0	0.06	0.04	0.02	0.16	0.12	0.06	0.13	0.33	0.19	99.68	0.55	8.95	20.96	0.91	18.01	0.04	0.12	2.26	0.25	0.16	0.12	0	0.19	0.33	0.01	0.87	0.29	1.41	0.79	0.05	0.68	13.59	0	0	0	4.75	-28.64	-0.27	59.93	129.88	764.96	490.32	990.55	730.79	810.96	538.31	940.54	546.98
16.716	0	0.06	0.05	0.02	0.16	0.12	0.07	0.13	0.34	0.2	99.68	0.53	8.62	13.48	0.99	18	0.04	0.11	2.26	0.24	0.2	0.15	0	0.2	0.34	0.01	0.86	0.3	1.38	0.76	0.05	0.58	13.32	0	0	0	5.1	-31.29	0.98	59.5	125.1	764.04	489.99	991.37	733	814.82	536.52	939.39	547.95
16.75	0	0.06	0.04	0.02	0.14	0.15	0.06	0.12	0.28	0.15	99.71	0.67	10.45	17.44	1.05	16.24	0.04	0.11	2.25	0.2	0.21	0.1	0	0.15	0.28	0.01	0.94	0.28	1.2	0.62	0.05	1.46	15.03	0	0	0	6.07	-29.78	-1.57	59.96	127.76	764.73	489.45	991.99	732.56	811.07	539.77	938.7	545.56
16.783	0	0.06	0.04	0.01	0.14	0.16	0.06	0.12	0.28	0.12	99.67	0.76	11.44	19.4	1.18	16.18	0.04	0.13	2.41	0.18	0.23	0.08	0	0.12	0.28	0.01	0.89	0.24	1.2	0.57	0.05	1.4	15.93	0	0	0	7.54	-29.12	-2.36	60.3	128.78	763.75	488.39	991.69	732.07	809.01	539.87	937.67	545.34
16.816	0	0.06	0.04	0.02	0.13	0.15	0.07	0.11	0.4	0.14	99.69	0.71	10.87	11.54	1.23	14.73	0.05	0.13	2.49	0.23	0.27	0.07	0	0.14	0.4	0.01	0.9	0.32	1.1	0.57	0.05	0.38	15.43	0	0	0	7	-32.18	0.8	59.77	124.55	763.46	489.21	990.12	731.8	813.99	536.08	937.97	547.97
16.85	0	0.06	0.04	0.02	0.14	0.15	0.07	0.11	0.49	0.15	99.71	0.65	10.27	13.4	1.41	14.72	0.05	0.15	2.95	0.25	0.25	0.07	0	0.15	0.49	0.01	0.84	0.41	0.92	0.48	0.05	0.51	14.75	0	0	0	5.79	-31.33	-0.37	59.87	127.28	763.26	489.74	990.48	732.83	811.21	538.48	938.23	546.61
16.883	0	0.06	0.05	0.02	0.13	0.15	0.07	0.1	0.53	0.17	99.7	0.64	10.21	21.06	1.53	12.68	0.06	0.14	3.13	0.28	0.27	0.1	0	0.17	0.53	0.02	0.9	0.52	0.82	0.4	0.06	1.19	14.69	0	0	0	6.12	-28.61	-0.44	60.33	128.97	763.29	490.09	989.24	732	809.7	539.23	938.47	546.39
16.916	0	0.06	0.05	0.02	0.13	0.15	0.07	0.11	0.64	0.18	99.71	0.65	10.16	22.27	1.59	13.89	0.06	0.11	2.77	0.22	0.24	0.13	0	0.18	0.44	0.01	0.97	0.64	0.72	0.35	0.06	0.84	14.8	0	0	0	5.54	-28.25	0.89	60.42	129.47	763.11	490.27	989.31	731.47	811.07	536.88	940	548.69
16.95	0	0.07	0.05	0.02	0.14	0.12	0.07	0.1	0.55	0.21	99.73	0.53	8.62	13.77	1.53	13.37	0.07	0.11	2.75	0.22	0.22	0.15	0	0.21	0.45	0.02	0.95	0.55	0.49	0.26	0.08	0.87	13.33	0	0	0	6.64	-31.17	0.14	59.97	125.63	763.69	489.9	989.34	731.07	812.38	537.27	937.55	547.93
16.983	0	0.07	0.05	0.02	0.14	0.12	0.07	0.1	0.54	0.21	99.73	0.53	8.47	11.88	1.62	13.06	0.07	0.1	2.41	0.2	0.21	0.15	0	0.25	0.54	0.02	0.85	0.53	0.49	0.23	0.08	0.46	13.36	0	0	0	5.62	-32.02	-0.48	59.74	125.39	763.26	489.53	989.15	731.07	811.38	537.77	936.49	546.18
17.016	0	0.06	0.05	0.02	0.14	0.12	0.07	0.11	0.77	0.22	99.71	0.55	8.57	15.26	1.86	14.56	0.07	0.1	2.16	0.22	0.16	0.16	0	0.3	0.77	0.02	0.72	0.52	0.53	0.2	0.08	0.43	13.64	0	0	0	6.21	-30.57	-0.7	60	127.43	763.1	489.27	989.17	730.91	810.03	538.09	937.21	546.17
17.05	0	0.06	0.05	0.02	0.14	0.13	0.07	0.11	1.08	0.24	99.72	0.58	8.77	20.44	1.99	14.43	0.09	0.09	2.27	0.24	0.16	0.21	0	0.53	1.08	0.02	0.64	0.62	0.52	0.14	0.09	0.48	13.98	0	0	0	6.85	-28.79	0.1	60.47	126.26	763.67	489.58	988.6	730.77	811.62	537.78	937.58	546.42
17.083	0	0.06	0.05	0.02	0.14	0.13	0.08	0.11	1.07	0.2	99.72	0.56	8.57	12.45	2.12	13.94	0.09	0.09	2.34	0.2	0.15	0.22	0	0.57	1.07	0.02	0.62	0.58	0.55	0.14	0.1	0.48	13.78	0	0	0	6.54	-31.75	-0.76	59.83	125.36	763.7	488.87	989.39	730.08	811.44	537.31	936.49	546.13
17.117	0	0.07	0.05	0.02	0.13	0.13	0.08	0.1	1.1	0.2	99.73	0.59	8.88	10.05	1.99	12.56	0.1	0.09	2.48	0.2	0.2	0.26	0	0.87	1.1	0.02	0.67	0.5	0.58	0.12	0.11	0.52	14.1	0	0	0	6.63	-32.96	-0.98	59.89	123.29	763.52	488.72	989.39	730.71	812.1	537.69	935.15	545.32
17.15	0	0.06	0.05	0.02	0.13	0.14	0.08	0.1	1.26	0.22	99.72	0.62	9.38	10.6	1.74	12.59	0.09	0.09	2.7	0.21	0.22	0.26	0	1.02	1.26	0.02	0.6	0.49	0.6	0.11	0.11	0.53	14.51	0	0	0	6.45	-32.66	-0.94	59.88	123.85	763.66	488.72	989.35	730.33	811.92	537.53	935.52	545.37
17.183	0	0.07	0.05	0.02	0.13	0.14	0.08	0.1	1.42	0.26	99.71	0.63	9.51	10.79	1.81	11.83	0.09	0.09	2.94	0.23	0.26	0.22	0	1.1	1.42	0.02	0.56	0.41	0.63	0.11	0.11	0.68	14.61	0	0	0	6.52	-32.56	-1.11	59.9	124.08	763.89	488.71	989.46	730.17	811.77	537.75	935.62	545.21
17.217	0	0.06	0.04	0.02	0.12	0.17	0.08	0.09	1.6	0.3	99.65	0.78	11.06	10.09	1.83	10.73	0.08	0.09	3.28	0.25	0.3	0.27	0	1.33	1.6	0.03	0.55	0.43	0.69	0.11	0.11	0.49	16.06	0	0	0	7.07	-32.94	-1	59.92	123.79	763.31	488.67	989.2	730.57	811.63	537.65	935.16	545.73
17.25	0	0.06	0.05	0.02	0.11	0.17	0.08	0.09	1.58	0.3	99.65	0.76	10.98	8.77	1.97	9.92	0.09	0.1	3.6	0.27	0.3	0.3	0	1.5	1.58	0.03	0.59	0.39	0.76	0.11	0.11	0.77	15.93	0	0	0	6.44	-33.71	-0.99	59.83	122.76	763.09	489.17	988.79	731	811.81	538.07	934.34	545.57
17.283	0	0.07	0.05	0.02	0.12	0.15	0.09	0.09	2.17	0.27	99.69	0.69	9.67	15.76	2.12	9.5	0.09	0.09	2.99	0.26	0.27	0.25	0	2.17	1.68	0.03	0.54	0.42	0.73	0.1	0.15	0.73	15.19	0	0	0	6.59	-30.38	-0.31	60.06	125.97	763.49	489.28	989.67	731.06	811.74	537.33	937.33	547.05
17.317	0	0.07	0.05	0.02	0.12	0.14	0.09	0.09	2.92	0.29	99.72	0.61	8.5	16.72	1.96	10.03	0.1	0.1	2.57	0.29	0.25	0.27	0	2.92	1.31	0.03	0.5	0.39	0.81	0.1	0.18	0.73	14.36	0	0	0	8.57	-30.03	-0.23	60.59	124.06	764.79	488.89	989.72	729.77	813.55	536.76	937.14	547.56
17.35	0	0.07	0.05	0.02	0.12	0.14	0.09	0.09	2.9	0.34	99.72	0.61	8.43	10.4	2.12	8.71	0.11	0.09	2.69	0.31	0.34	0.29	0	2.9	1.35	0.03	0.52	0.4	0.88	0.11	0.17	1.06	14.32	0	0	0	7.41	-32.77	-1.84	60.08	122.83	764.11	488.89	989.35	730.34	811.61	538.92	934.28	545.11
17.383	0	0.07	0.06	0.02	0.12	0.13	0.09	0.09	2.93	0.43	99.73	0.59	8.01	9.96	2.29	8.07	0.13	0.09	2.52	0.33	0.43	0.28	0	2.93	1.35	0.04	0.53	0.44	0.96	0.12	0.16	1.31	14.09	0	0	0	7.98	-33.01	-1.91	60.13	123.83	763.78	488.63	989.48	730.65	810.88	539.1	934.56	545.17
17.417	0	0.07	0.06	0.02	0.12	0.12	0.1	0.09	3.69	0.45	99.75	0.52	7.02	9.15	2.53	8.18	0.13	0.1	3.06	0.34	0.45	0.31	0	3.69	1.34	0.04	0.52	0.42	1.34	0.13	0.17	0.76	13.21	0	0	0	6.54	-33.48	-1.23	59.88	123.88	763.48	488.83	989.92	731.32	811.71	538.2	935.38	545.41
17.45	0	0.07	0.06	0.02	0.12	0.13	0.1	0.09	3.78	0.47	99.74	0.52	7.16	14.1	2.47	8	0.12	0.1	3.68	0.32	0.47	0.36	0	3.78	1.43	0.04	0.56	0.56	1.37	0.14	0.16	0.57	13.16	0	0	0	7.64	-31.03	-1.4	60.25	124.8	763.62	488.39	989.68	730.37	811.11	537.91	935.66	545.71
17.484	0	0.08	0.06	0.02	0.12	0.12	0.11	0.08	3.99	0.39	99.75	0.5	6.82	14.39	2.65	6.95	0.14	0.11	3.46	0.32	0.39	0.28	0	3.99	1.36	0.05	0.66	0.64	1.67	0.17	0.14	1.26	13.01	0	0	0	7.68	-30.91	-1.72	60.33	125.46	763.2	488.14	989.41	730.46	810.02	538.43	935.31	544.91
17.517	0	0.08	0.06	0.02	0.11	0.13	0.1	0.08	3.56	0.46	99.74	0.52	7.36	14.02	2.23	5.71	0.14	0.11	3.47	0.31	0.46	0.24	0	3.56	1.17	0.05	0.77	0.6	1.76	0.19	0.13	1.64	13.29	0	0	0	7.04	-31.07	-1.71	60.3	125.73	763.28	488.54	989.3	730.68	809.85	538.9	935.44	544.65
17.55	0	0.08	0.06	0.02	0.1	0.14	0.1	0.07	3.02	0.57	99.72	0.58	8.6	13.44	1.66	4.83	0.14	0.11	3.76	0.34	0.57	0.22	0	3.02	0.86	0.04	1.01	0.52	1.75	0.19	0.12	1.55	14.03	0	0	0	6.13	-31.31	-1.91	60.19	126.19	763.38	488.6	989.49	730.77	809.48	539.3	935.59	543.85
17.584	0	0.08	0.06	0.02	0.1	0.15	0.09	0.07	2.45	0.75	99.7	0.62	9.34	14.5	1.41	3.52	0.15	0.11	3.97	0.33	0.75	0.2	0	2.45	0.76	0.04	1.26	0.38	1.91	0.19	0.09	0.94	14.45	0	0	0	6.45	-30.87	-1.82	60.3	126.02	763.97	488.5	989.57	730.43	810.03	539.25	935.98	543.53
17.617	0	0.08	0.06	0.02	0.1	0.14	0.09	0.07	2.1	0.56	99.72	0.58	9.05	14.11	1.23	4.4	0.14	0.13	3.76	0.28	0.56	0.12	0	2.1	0.61	0.04	1.03	0.33	1.91	0.2	0.08	1.23	14	0	0	0	5.55	-31.03	-1.07	60.08	127.35	763.82	487.72	990.01	729.93	810.35	537.5	937.58	543.14
17.65	0	0.08	0.06	0.02	0.1	0.13	0.09	0.07	2.3	0.57	99.73	0.54	8.47	13.97	1.02	4.38	0.16	0.14	3.64	0.33	0.57	0.18	0	2.3	0.64	0.04	0.76	0.28	1.73	0.21	0.08	1.03	13.52	0	0	0	6.49	-31.09	-0.18	60.09	126.3	763.41	486.66	990.73	730.09	812.16	535.2	938.14	544.11
17.684	0	0.08	0.06	0.02	0.1	0.12	0.09	0.07	2.35	0.63	99.76	0.51	7.63	12.34	0.99	5.01	0.19	0.14	3.01	0.36	0.63	0.27	0	2.35	0.62	0.04	0.73	0.29	1.65	0.22	0.07	1	13.03	0	0	0	8.23	-31.8	-0.01	60.3	126.07	764.76	487.79	991.83	731.41	813.7	536.54	939.4	546.08
17.717	0	0.08	0.07	0.02	0.1	0.12	0.1	0.07	2.48	0.7	99.76	0.49	7.28	15.51	1.01	4.39	0.21	0.13	2.78	0.48	0.7	0.35	0	2.48	0.58	0.03	0.56	0.29	1.53	0.22	0.07	1.05	12.86	0	0	0	7.56	-30.48	-0.09	60.34	127.33	764.36	487.24	992.2	731.29	812.98	535.97	939.94	545.63
17.751	0	0.08	0.07	0.02	0.1	0.12	0.09	0.07	2.37	1.16	99.77	0.48	6.99	9.89	0.85	4.21	0.25	0.11	2.97	0.67	1.16	0.81	0	2.37	0.56	0.03	0.41	0.28	1.32	0.25	0.07	1.24	12.65	0	0	0	7.01	-33.05	0.47	60	125.37	765.4	487.58	992.87	731.63	815.43	535.7	940.42	545.41
17.784	0	0.08	0.06	0.02	0.1	0.13	0.09	0.07	2.17	0.99	99.75	0.53	7.89	11.36	0.85	5.15	0.25	0.12	3.15	0.76	0.99	0.62	0	2.17	0.58	0.03	0.37	0.28	1.28	0.27	0.06	1.02	13.3	0	0	0	6.74	-32.27	0.29	60.09	126.33	766.55	488.18	993.7	731.77	815.71	536.52	941.71	545.61
17.817	0	0.08	0.06	0.02	0.1	0.14	0.09	0.07	2.25	0.9	99.72	0.57	8.56	12.01	1.14	5.81	0.26	0.11	3.44	0.79	0.9	0.55	0	2.25	0.67	0.03	0.31	0.31	1.25	0.24	0.06	1.3	13.89	0	0	0	5.97	-31.96	-0.6	60.05	127.14	766.26	490.04	993.42	733.16	813.94	539.15	940.85	546.73
17.851	0	0.07	0.05	0.02	0.11	0.15	0.09	0.08	2.2	0.72	99.71	0.63	9.12	12.2	1.51	7.54	0.24	0.11	3.05	0.72	0.6	0.39	0	2.2	1.03	0.03	0.27	0.41	0.98	0.21	0.07	1.01	14.6	0	0	0	8.18	-31.87	0.3	60.38	127	767.68	490.27	994.53	733.15	816.44	538.28	942.96	549.28
17.884	0	0.07	0.05	0.02	0.1	0.15	0.09	0.08	2.12	0.79	99.7	0.67	9.6	13.86	1.51	6.34	0.2	0.09	3.1	0.79	0.41	0.25	0	2.12	1.28	0.03	0.33	0.48	0.86	0.18	0.08	0.45	14.97	0	0	0	6.5	-31.13	0.03	60.3	129.63	767.61	489.53	994.12	731.92	814.47	538.21	943.82	546.71
17.917	0	0.07	0.05	0.02	0.11	0.15	0.09	0.08	2.16	0.66	99.7	0.66	9.31	7.83	1.74	7.61	0.18	0.09	2.78	0.66	0.35	0.21	0	2.16	1.27	0.03	0.36	0.52	0.92	0.19	0.08	0.36	14.86	0	0	0	6.08	-34.33	-1.12	59.88	125.31	768.74	488.69	995.71	730.86	816.63	537.42	941.63	546.15
17.951	0	0.07	0.05	0.02	0.11	0.15	0.09	0.08	1.91	0.6	99.71	0.67	9.27	10.05	1.79	7.49	0.2	0.08	2.25	0.6	0.28	0.15	0	1.91	1.33	0.02	0.38	0.52	0.84	0.18	0.1	0.84	14.97	0	0	0	5.29	-32.96	-0.27	59.94	124.41	770.24	488.79	995.99	729.8	819.05	536.22	943.09	545.87
17.984	0	0.07	0.05	0.02	0.12	0.14	0.09	0.09	1.93	0.45	99.72	0.65	9.07	13.31	2.01	9.23	0.2	0.08	2.35	0.45	0.3	0.15	0	1.93	1.23	0.02	0.44	0.43	0.9	0.19	0.1	0.61	14.75	0	0	0	8.16	-31.37	-0.65	60.42	126.22	771.06	489.65	995.51	729.55	817.91	538	943.75	547.79
18.017	0	0.06	0.05	0.02	0.13	0.14	0.08	0.11	1.87	0.33	99.72	0.64	8.8	15.94	2.4	12.92	0.2	0.09	1.99	0.33	0.29	0.19	0	1.87	1.11	0.02	0.43	0.35	0.98	0.19	0.11	0.53	14.66	0	0	0	7.64	-30.31	-0.92	60.52	127.47	771.65	489.25	996.91	729.36	818	537.57	945.06	547.82
18.051	0	0.07	0.05	0.02	0.14	0.12	0.09	0.1	2.15	0.3	99.73	0.55	7.61	12.88	2.29	12.57	0.19	0.08	1.98	0.3	0.3	0.23	0	2.15	1.07	0.02	0.37	0.31	1.02	0.2	0.13	0.5	13.59	0	0	0	8.52	-31.56	-0.78	60.39	126.02	771.52	488.94	996.91	729.8	818.8	537.45	944.41	547.69
18.084	0	0.07	0.05	0.02	0.13	0.14	0.08	0.1	2.16	0.39	99.72	0.6	8.67	13.4	1.84	11.33	0.19	0.08	2.79	0.33	0.39	0.37	0	2.16	1.1	0.02	0.38	0.32	1.11	0.21	0.13	0.67	14.22	0	0	0	8.43	-31.33	-1.12	60.27	124.31	771.75	488.86	996.55	729.01	819.26	537.29	943.16	547.41
18.118	0	0.07	0.05	0.02	0.13	0.14	0.09	0.1	2.93	0.36	99.71	0.61	8.87	12.42	1.72	11.71	0.19	0.08	3.11	0.36	0.3	0.2	0	2.93	0.89	0.02	0.31	0.29	1.06	0.23	0.2	1.23	14.4	0	0	0	9.75	-31.77	-0.61	60.54	124.58	772.54	488.11	997.97	728.79	820.89	535.87	944.82	548.53
18.151	0	0.07	0.05	0.02	0.13	0.15	0.08	0.1	2.43	0.46	99.7	0.64	9.41	6.44	1.82	11.82	0.21	0.08	3.34	0.46	0.4	0.29	0	2.43	0.84	0.02	0.29	0.24	1.21	0.26	0.2	1.51	14.71	0	0	0	9.06	-35.38	-2.31	59.93	120.13	770.81	487.19	998.6	730.29	820.51	536.47	940.17	547.05
18.184	0	0.07	0.05	0.02	0.13	0.15	0.08	0.1	2.27	0.49	99.71	0.63	9.27	10.68	1.89	11.78	0.21	0.09	3.3	0.49	0.4	0.24	0	2.27	0.74	0.03	0.33	0.27	1.24	0.28	0.21	0.6	14.56	0	0	0	10.9	-32.62	-1.15	60.61	124.47	771.07	489.12	997.82	732.11	819.4	538.63	943.42	549.23
18.218	0	0.07	0.05	0.02	0.13	0.14	0.08	0.1	1.89	0.53	99.72	0.62	9.07	11.82	1.95	11.4	0.19	0.09	2.54	0.53	0.31	0.2	0	1.89	0.66	0.03	0.28	0.22	1.42	0.27	0.25	0.77	14.5	0	0	0	7.68	-32.05	-0.83	60.14	123.24	771.18	490.02	996.49	730.39	819.85	537.62	942.57	548.93
18.251	0	0.07	0.05	0.02	0.12	0.14	0.08	0.09	1.81	0.55	99.72	0.61	9.01	9.57	1.69	9.91	0.19	0.09	2.66	0.55	0.42	0.35	0	1.81	0.64	0.03	0.28	0.22	1.49	0.29	0.25	0.48	14.36	0	0	0	7.16	-33.23	-1.41	60.03	124.51	771.7	489.61	998	730.87	819.42	538.21	943.55	547.93
18.284	0	0.07	0.05	0.02	0.11	0.15	0.08	0.08	1.63	0.68	99.7	0.66	9.73	11.89	1.44	8.01	0.17	0.09	2.84	0.68	0.43	0.35	0	1.63	0.64	0.03	0.35	0.26	1.82	0.31	0.28	1.27	14.87	0	0	0	9.24	-32.02	-2.67	60.36	123.21	771.43	487.48	998.54	729.76	818.86	537.6	941.73	546.77
18.318	0	0.07	0.05	0.02	0.11	0.15	0.08	0.08	1.52	0.8	99.71	0.61	9.46	6.78	1.58	7.61	0.17	0.1	3.54	0.8	0.55	0.53	0	1.52	0.56	0.03	0.33	0.17	2.39	0.36	0.29	0.94	14.34	0	0	0	8.48	-35.1	-3.52	60.12	119.12	770.98	486.14	998.63	729.55	819.66	537.26	938.59	543.99
18.351	0	0.08	0.05	0.02	0.11	0.15	0.08	0.08	1.41	0.87	99.69	0.62	9.76	8.83	1.66	7.49	0.19	0.1	4.23	0.85	0.87	0.68	0	1.41	0.46	0.03	0.35	0.12	2.81	0.39	0.28	1.2	14.43	0	0	0	11.19	-33.67	-2.04	60.48	124.22	771.41	486.75	999.74	731.87	819.5	538.04	943.45	546.31
18.384	0	0.08	0.06	0.02	0.11	0.16	0.09	0.08	1.34	1.15	99.68	0.63	10.13	6.52	1.55	5.5	0.23	0.11	4.85	0.9	1.15	0.78	0	1.34	0.43	0.03	0.4	0.12	3.57	0.46	0.24	0.94	14.61	0	0	0	8.66	-35.31	-2.96	60.18	120.52	770.73	486.29	998.39	730.58	819.24	537.9	939.64	543.4
18.418	0	0.08	0.06	0.02	0.11	0.15	0.09	0.07	1.17	1.09	99.7	0.59	9.58	8.9	1.46	4.53	0.29	0.11	4.74	0.79	1.09	0.79	0	1.17	0.37	0.02	0.42	0.11	4.7	0.6	0.22	1.15	14.07	0	0	0	10.36	-33.63	-3.07	60.35	123.72	771.02	485.41	1000.73	731.48	818.85	537.58	942.37	544.65
18.451	0	0.08	0.06	0.02	0.1	0.15	0.09	0.07	1.07	1.07	99.7	0.59	9.71	9.6	1.15	3.82	0.29	0.13	4.57	0.7	1.09	0.87	0	1.07	0.32	0.02	0.44	0.11	4.58	0.53	0.2	0.23	14.16	0	0	0	7.7	-33.21	-2.54	60.54	123.52	770.59	487.65	994.42	728.02	816.13	539.12	939.61	542.33
18.485	0	0.09	0.06	0.02	0.1	0.15	0.09	0.07	0.98	0.96	99.7	0.59	9.82	9.51	1.01	3.25	0.34	0.14	4.64	0.71	0.96	0.7	0	0.98	0.32	0.02	0.42	0.11	5.02	0.51	0.17	0.66	14.15	0	0	0	7.09	-33.26	-1.62	60.32	122.56	771.22	486.34	997.1	728.44	819.43	536.06	941.81	542.78
18.518	0	0.09	0.06	0.02	0.1	0.16	0.09	0.07	0.94	0.94	99.69	0.64	10.17	7.89	1.15	3.35	0.36	0.16	4.18	0.72	1	0.62	0	0.94	0.32	0.02	0.43	0.11	5.41	0.54	0.16	1.02	14.71	0	0	0	10.35	-34.29	-3.56	60.59	119.91	770.85	486.69	998.21	730.5	818.96	538.66	938.71	544.94
18.551	0	0.08	0.06	0.02	0.1	0.16	0.09	0.07	0.97	0.97	99.69	0.65	10.07	9.23	1.27	3.18	0.36	0.2	3.75	0.55	0.99	0.47	0	0.97	0.35	0.02	0.44	0.14	5.34	0.53	0.17	0.6	14.82	0	0	0	11.53	-33.43	-3.27	60.78	123.21	770.17	485.88	998.45	730.52	817.36	538.15	940.35	545.41
18.585	0	0.08	0.06	0.02	0.1	0.17	0.08	0.07	0.88	0.88	99.65	0.74	11.07	6.63	1.15	2.91	0.4	0.2	4.09	0.44	1.11	0.33	0	0.88	0.39	0.02	0.55	0.2	5.49	0.54	0.15	1.77	15.67	0	0	0	8.3	-35.22	-2.35	60.57	122.96	770.04	486.44	998.22	731.25	818.21	537.82	941.04	543.59
18.618	0	0.08	0.05	0.02	0.1	0.18	0.08	0.07	0.86	0.86	99.64	0.76	11.42	15.64	1.09	3.3	0.35	0.2	4.09	0.33	0.87	0.3	0	0.86	0.44	0.02	0.5	0.25	5.24	0.5	0.14	0.62	15.88	0	0	0	11.16	-30.43	-1.27	61.7	124.82	771.77	488.42	995.33	728.41	818.2	538.18	942.72	546.94
18.651	0	0.08	0.05	0.02	0.1	0.2	0.08	0.07	0.84	0.84	99.59	0.86	12.59	10.28	1.15	3.55	0.41	0.18	4.83	0.33	0.86	0.28	0	0.84	0.49	0.03	0.55	0.39	5.46	0.46	0.13	0.97	16.76	0	0	0	6.62	-32.83	-0.59	60.61	122.95	771.65	487.26	995.78	727.28	820.01	535.38	942.67	543.79
18.685	0	0.08	0.04	0.02	0.09	0.25	0.08	0.07	0.73	0.73	99.49	1.06	14.62	10.08	1.24	3.96	0.36	0.2	5.68	0.32	0.74	0.22	0	0.73	0.48	0.03	0.53	0.33	5.99	0.38	0.12	0.58	18.24	0	0	0	6.65	-32.94	-1.21	60.79	122.39	772.67	487.77	996.05	727.54	820.15	537.04	942.41	542.91
18.718	0	0.07	0.04	0.02	0.09	0.28	0.08	0.07	0.73	0.68	99.44	1.19	15.45	8.68	1.45	3.96	0.38	0.16	5.68	0.39	0.68	0.27	0	0.73	0.54	0.03	0.52	0.32	5.76	0.37	0.11	0.82	19.06	0	0	0	7.51	-33.77	-1	60.67	121.28	773.9	487.44	998.78	728.95	822.97	536.53	944.03	543.86
18.752	0	0.07	0.04	0.02	0.09	0.31	0.07	0.07	0.68	0.68	99.39	1.36	16.39	8.18	1.33	3.63	0.43	0.16	5.56	0.38	0.81	0.2	0	0.68	0.51	0.02	0.53	0.22	6.19	0.35	0.1	1.33	20	0	0	0	9.4	-34.09	-1.09	60.79	121.72	773.68	486.29	998.49	727.87	822.4	535.74	943.84	543.93
18.785	0	0.07	0.04	0.02	0.09	0.29	0.07	0.07	0.63	0.63	99.41	1.33	16.13	6.46	1.06	3.37	0.42	0.16	5.02	0.42	0.78	0.17	0	0.63	0.48	0.02	0.51	0.22	5.44	0.28	0.09	0.5	19.88	0	0	0	6.57	-35.36	-1.46	60.66	119.53	774.94	486.17	1000.59	728.58	824.69	535.7	944.07	541.82
18.818	0	0.07	0.04	0.02	0.08	0.27	0.07	0.07	0.72	0.72	99.46	1.24	15.31	8.2	1.04	3.02	0.44	0.13	4.57	0.46	0.9	0.2	0	0.72	0.47	0.02	0.47	0.25	4.91	0.26	0.09	1.19	19.37	0	0	0	9.98	-34.08	-0.89	60.82	121.4	775.67	486.65	999.79	726.91	824.53	535.08	945.48	545.56
18.852	0	0.07	0.04	0.01	0.08	0.27	0.07	0.07	0.77	0.77	99.46	1.26	15.33	8.77	0.96	2.87	0.42	0.11	4.34	0.5	0.85	0.17	0	0.77	0.53	0.02	0.38	0.22	3.22	0.22	0.1	0.78	19.46	0	0	0	10.55	-33.71	-0.22	60.87	119.49	775.04	485.47	998.68	724.89	825.58	532.28	944.29	545.93
18.885	0	0.07	0.04	0.01	0.08	0.27	0.07	0.06	0.79	0.79	99.47	1.22	15.24	10.03	0.95	2.47	0.34	0.1	4.55	0.51	0.79	0.18	0	0.79	0.58	0.01	0.36	0.25	2.47	0.19	0.1	0.45	19.25	0	0	0	13.48	-32.97	-0.46	61.63	120.67	774.61	485.41	997.24	724.52	823.76	533.38	943.71	546.57
18.918	0	0.07	0.05	0.01	0.08	0.23	0.08	0.06	0.77	0.74	99.54	1.05	14.04	13.51	0.91	2.46	0.33	0.1	4.15	0.47	0.74	0.2	0	0.77	0.48	0.02	0.24	0.19	2.44	0.2	0.09	0.25	18.21	0	0	0	8.78	-31.28	-1.55	60.91	125.37	773.27	485.56	994.61	722.2	817.91	534.67	943.04	542.42
18.952	0	0.07	0.04	0.01	0.08	0.26	0.07	0.06	0.91	0.69	99.48	1.18	15.09	13.36	0.85	2.67	0.33	0.09	4.71	0.51	0.69	0.17	0	0.91	0.53	0.02	0.2	0.14	2.18	0.18	0.09	0.44	18.99	0	0	0	11.25	-31.35	-0.92	61.18	124.86	771.38	483.24	994.12	721.56	817.85	531.68	942.2	542.94
18.985	0	0.07	0.05	0.01	0.08	0.24	0.08	0.07	1.01	0.69	99.52	1.11	14.26	10.6	0.91	2.91	0.35	0.09	3.96	0.44	0.69	0.16	0	1.01	0.5	0.02	0.16	0.16	2.14	0.17	0.09	0.94	18.55	0	0	0	12.91	-32.66	-1.69	61.86	119.94	772.38	482.15	994.11	721.21	819.9	532.33	939.56	540.4
19.018	0	0.07	0.04	0.01	0.08	0.26	0.07	0.07	1	0.66	99.47	1.26	15.29	22.85	0.94	2.83	0.33	0.08	3.99	0.43	0.66	0.17	0	1	0.47	0.02	0.17	0.14	1.89	0.17	0.08	0.88	19.47	0	0	0	13.98	-28.09	-1.48	62.94	125.32	772.09	481.11	994.17	719.57	817.44	531.02	942.35	541.12
19.052	0	0.07	0.04	0.01	0.08	0.26	0.08	0.06	1.05	0.76	99.47	1.18	15.1	29.48	0.98	2.47	0.37	0.07	4.89	0.44	0.76	0.24	0	1.05	0.48	0.01	0.14	0.19	1.54	0.14	0.07	0.58	19.03	0	0	0	14.8	-26.36	-1.39	63.6	128.9	771.82	480.13	993.52	718.35	815.23	530.79	943.8	539.95
19.085	0	0.07	0.04	0.01	0.08	0.26	0.07	0.07	0.9	0.54	99.48	1.19	15.16	30.85	0.87	3.08	0.31	0.1	4.42	0.37	0.54	0.18	0	0.9	0.35	0.01	0.11	0.19	1.43	0.13	0.06	0.27	19.06	0	0	0	11.96	-26.04	-1.5	62.71	133.44	772.68	481.78	994.14	719.13	813.37	533.02	946.66	539.24
19.119	0	0.07	0.05	0.01	0.09	0.23	0.08	0.07	1.11	0.47	99.54	0.92	13.7	24.3	0.95	3.57	0.35	0.12	5.8	0.39	0.47	0.16	0	1.11	0.39	0.02	0.09	0.3	1.35	0.12	0.06	0.59	17.24	0	0	0	13.17	-27.68	-0.41	62.77	131.2	773.53	481.2	996.27	720.17	817.35	530.86	948.14	541.13
19.152	0	0.07	0.05	0.01	0.09	0.22	0.08	0.07	1.22	0.55	99.55	0.86	13.34	18.38	0.87	3.13	0.36	0.15	6.3	0.47	0.55	0.21	0	1.22	0.39	0.02	0.08	0.34	1.29	0.11	0.06	0.61	16.76	0	0	0	13.96	-29.45	-1.13	62.77	128.23	775.6	480.14	998.94	720.39	820.34	530.89	948.25	539.82
19.185	0	0.07	0.05	0.01	0.08	0.24	0.08	0.07	1.3	0.57	99.51	0.91	14.08	16.2	0.74	3.04	0.35	0.17	7.11	0.5	0.57	0.14	0	1.3	0.51	0.02	0.1	0.42	1.28	0.12	0.06	0.41	17.17	0	0	0	13.52	-30.22	-0.42	62.5	127.31	776.85	479.87	1001.23	721.5	823.4	529.91	950.32	539.93
19.219	0	0.08	0.06	0.02	0.09	0.21	0.09	0.06	1.77	0.97	99.57	0.72	12.31	23.48	0.61	2.7	0.36	0.19	7.92	0.48	0.97	0.22	0	1.77	0.59	0.02	0.11	0.73	1.03	0.11	0.05	0.37	15.53	0	0	0	12.82	-27.91	-0.19	62.86	130.45	779.01	479.8	1003.04	721.16	824.03	530.21	954.2	538.71
19.252	0	0.08	0.06	0.02	0.09	0.2	0.09	0.06	1.9	1.02	99.6	0.7	11.65	24.39	0.49	2.46	0.36	0.18	7.06	0.51	1.02	0.28	0	1.9	0.71	0.02	0.11	0.68	1.05	0.11	0.06	0.48	15.3	0	0	0	12.96	-27.66	0.08	63.22	130.11	781.95	479.14	1004.8	719.63	826.86	529.41	956.72	537.48
19.285	0	0.08	0.06	0.02	0.09	0.19	0.09	0.06	2.08	0.94	99.62	0.69	11.33	28.62	0.48	2.73	0.35	0.22	6.47	0.49	0.94	0.28	0	2.08	0.77	0.02	0.1	0.65	1.07	0.12	0.05	0.38	15.26	0	0	0	10.4	-26.57	0.23	62.5	133.19	783.66	477.53	1007.78	718.35	827.83	527.28	960.77	535.46
19.319	0	0.08	0.06	0.02	0.09	0.18	0.09	0.07	1.98	1	99.64	0.66	10.98	32.88	0.44	3.13	0.36	0.22	6.33	0.48	1	0.36	0	1.98	0.81	0.03	0.11	0.48	1.2	0.15	0.05	0.29	14.95	0	0	0	12.89	-25.57	-0.03	63.58	132.93	785.91	477.1	1010.61	718.75	830.27	527.36	962.86	536.76
19.352	0	0.08	0.06	0.02	0.09	0.18	0.09	0.06	1.92	1.11	99.64	0.66	10.92	29.28	0.4	2.87	0.37	0.18	6.47	0.65	1.11	0.39	0	1.92	1.06	0.03	0.14	0.31	1.3	0.16	0.05	0.4	14.88	0	0	0	13.53	-26.41	-0.38	63.59	132.86	787.01	475.68	1013.75	719.29	832.04	526.35	964.5	536.63
19.385	0	0.08	0.06	0.02	0.09	0.19	0.09	0.06	1.88	1.1	99.62	0.63	11.14	19.66	0.4	2.62	0.39	0.17	7.63	0.63	1.1	0.4	0	1.88	0.93	0.04	0.16	0.25	1.6	0.17	0.04	0.18	14.58	0	0	0	12.27	-29.04	-1.33	62.94	130.72	788.65	475.1	1015.32	718.8	833.47	526.88	963.99	534.15
19.419	0	0.08	0.06	0.02	0.09	0.21	0.09	0.07	2.09	1.27	99.58	0.7	11.95	22.1	0.42	3.31	0.47	0.16	8.12	0.61	1.27	0.39	0	2.09	0.87	0.05	0.18	0.27	1.87	0.18	0.04	0.3	15.32	0	0	0	12.67	-28.3	-0.89	63.1	132.05	789.46	472.91	1018.43	718.43	835.39	523.89	967.03	534.27
19.452	0	0.08	0.06	0.02	0.09	0.21	0.09	0.07	2.17	1.28	99.58	0.72	11.94	16.52	0.46	3.47	0.5	0.15	7.64	0.66	1.28	0.54	0	2.17	0.74	0.05	0.19	0.35	1.85	0.2	0.04	0.25	15.54	0	0	0	9	-30.1	-0.98	61.75	134.41	789.22	470.96	1019.6	716.78	834.41	521.6	968.48	530.99
19.486	0	0.08	0.06	0.02	0.09	0.2	0.09	0.07	1.94	1.18	99.6	0.71	11.59	18.65	0.6	3.95	0.52	0.14	7	0.74	1.18	0.71	0	1.94	0.57	0.06	0.22	0.55	1.75	0.25	0.04	0.31	15.41	0	0	0	8	-29.36	-0.06	61.71	133.02	789.8	469.32	1021.42	716.87	837.49	518.91	970.09	529.42
19.519	0	0.08	0.06	0.02	0.09	0.18	0.09	0.07	1.95	1.17	99.64	0.64	10.72	17.78	0.61	3.92	0.55	0.14	6.94	0.77	1.17	0.69	0	1.95	0.54	0.06	0.27	0.66	1.81	0.29	0.04	0.25	14.64	0	0	0	10.4	-29.66	-0.31	62.07	137.13	788.17	466.83	1022.64	717.83	834.84	518.28	971.59	528.57
19.552	0	0.08	0.06	0.02	0.09	0.2	0.09	0.07	1.95	1.22	99.6	0.66	11.34	14.47	0.52	3.55	0.55	0.12	7.79	0.92	1.22	0.89	0	1.95	0.62	0.06	0.37	0.88	1.91	0.31	0.04	0.33	14.95	0	0	0	11.21	-30.88	0.14	62.07	134.15	787.21	465.47	1024.66	719.77	837.55	516.15	971.03	529.55
19.586	0	0.08	0.06	0.02	0.09	0.19	0.09	0.07	2.26	1.15	99.61	0.66	11.01	18.55	0.52	3.53	0.57	0.12	7.37	0.87	1.15	0.75	0	2.26	0.63	0.07	0.43	1.06	2.29	0.43	0.05	0.28	14.91	0	0	0	12.87	-29.4	1.27	63.22	135.94	787.45	465.25	1025.54	722.13	838.52	516.81	973.91	529.04
19.619	0	0.08	0.06	0.02	0.1	0.18	0.09	0.07	2.33	0.93	99.64	0.65	10.54	16.23	0.65	3.58	0.55	0.12	6.33	0.74	0.93	0.57	0	2.33	0.62	0.06	0.43	1.06	2.63	0.43	0.06	0.32	14.82	0	0	0	13.73	-30.21	0.62	63.47	134.77	787.78	465.4	1027.65	724.36	839.54	517.93	973.77	529.96
19.652	0	0.08	0.05	0.02	0.1	0.2	0.09	0.07	1.98	0.8	99.6	0.72	11.83	19.4	0.66	4.27	0.56	0.12	6.99	0.8	0.77	0.46	0	1.98	0.5	0.05	0.53	0.73	3.04	0.5	0.06	0.14	15.54	0	0	0	12.02	-29.12	0.63	63.46	135.19	789.48	466.42	1027.78	723.83	840.17	519	975.02	528.65
19.686	0	0.08	0.06	0.02	0.1	0.18	0.09	0.07	1.64	0.71	99.64	0.67	11.18	19.71	0.67	4.64	0.53	0.14	6.18	0.71	0.5	0.31	0	1.64	0.44	0.05	0.52	0.48	3.9	0.62	0.07	0.1	14.96	0	0	0	10.04	-29.02	-0.91	62.55	139.26	788.96	465.8	1029.32	723.54	836.68	519.56	975.71	527.74
19.719	0	0.08	0.05	0.02	0.1	0.19	0.09	0.07	1.65	0.71	99.61	0.68	11.7	24.77	0.69	5.61	0.52	0.15	6.93	0.71	0.46	0.24	0	1.65	0.45	0.05	0.53	0.52	3.72	0.6	0.08	0.22	15.14	0	0	0	9.9	-27.55	-0.03	62.85	137.72	790.2	465.89	1030.43	723.9	839.82	518.47	977.2	528.16
19.753	0	0.08	0.05	0.02	0.11	0.19	0.08	0.08	1.34	0.49	99.61	0.69	11.77	35.66	0.71	7.52	0.49	0.17	6.8	0.49	0.38	0.15	0	1.34	0.5	0.05	0.48	0.91	4.52	0.72	0.09	0.23	15.21	0	0	0	7.43	-24.95	1.14	63.15	139.54	792.01	468.76	1028.33	722.65	840.15	519.81	979.43	528.39
19.786	0	0.07	0.05	0.02	0.12	0.18	0.08	0.09	1.33	0.43	99.64	0.69	11.25	16.57	0.87	10.45	0.43	0.21	5.62	0.4	0.38	0.13	0	1.33	0.49	0.05	0.43	0.8	4.14	0.71	0.11	0.38	15.17	0	0	0	7.72	-30.08	-1.89	62.01	135.13	791.22	468.05	1028.53	721.46	838.32	520.99	973.26	528.13
19.819	0	0.07	0.05	0.02	0.13	0.17	0.08	0.1	1.25	0.44	99.66	0.65	10.8	30.84	1.06	12.2	0.44	0.28	5.57	0.31	0.38	0.09	0	1.25	0.43	0.06	0.43	0.68	3.54	0.67	0.11	1.27	14.75	0	0	0	7.35	-26.04	-2.29	62.75	143.13	791.16	469.14	1027.79	722.76	833.29	525.34	976.42	525.59
19.853	0	0.07	0.05	0.02	0.14	0.16	0.07	0.11	1.26	0.39	99.69	0.62	10.24	32.97	1.1	14.31	0.39	0.33	4.62	0.24	0.25	0.06	0	1.26	0.39	0.06	0.43	0.43	2.69	0.59	0.12	1.08	14.48	0	0	0	4.5	-25.55	-1.66	62.03	142.34	790.84	470.56	1027.3	723.74	834.09	525.28	976.43	525.8
19.886	0	0.07	0.04	0.02	0.15	0.15	0.07	0.12	1.21	0.33	99.7	0.59	10.01	32.69	0.83	16.53	0.33	0.41	4.62	0.21	0.24	0.07	0	1.21	0.37	0.06	0.4	0.32	2.14	0.55	0.1	2.17	14.13	0	0	0	4.75	-25.61	-2.55	62.09	139.94	790.36	471.43	1026.51	724.08	833.67	526.67	973.61	526.56
19.919	0	0.07	0.04	0.02	0.15	0.17	0.07	0.11	1.1	0.29	99.67	0.61	10.88	19.83	0.74	15.84	0.29	0.37	5.77	0.17	0.21	0.08	0	1.1	0.35	0.07	0.35	0.26	2.21	0.55	0.09	1.53	14.39	0	0	0	6.82	-28.99	-2.96	61.85	135.45	789.74	471.99	1026.18	724.51	834.93	526.52	970.34	529.85
19.953	0	0.07	0.05	0.02	0.15	0.15	0.07	0.12	0.87	0.23	99.7	0.58	10.15	19.31	0.64	16.4	0.23	0.38	4.83	0.14	0.17	0.08	0	0.87	0.31	0.07	0.34	0.23	2.31	0.54	0.1	0.63	13.93	0	0	0	5.76	-29.15	-2.65	61.22	137.98	787.95	470.42	1027.35	725.64	833.63	524.91	971.56	528.95
19.986	0	0.07	0.05	0.02	0.15	0.15	0.07	0.11	0.79	0.23	99.69	0.58	10.35	29.32	0.57	15.64	0.23	0.38	5.04	0.11	0.19	0.15	0	0.79	0.28	0.08	0.27	0.25	2.36	0.56	0.11	0.43	14	0	0	0	6.27	-26.4	-0.03	61.59	145.99	788.81	470.85	1028.68	727.21	833.94	523.79	979.77	530.59
20.019	0	0.07	0.05	0.02	0.12	0.15	0.08	0.09	0.82	0.21	99.7	0.58	10.18	30.84	0.53	10.87	0.21	0.33	4.56	0.13	0.2	0.17	0	0.82	0.27	0.08	0.3	0.3	2.26	0.52	0.12	0.38	14.03	0	0	0	7.59	-26.04	0.35	61.73	145.92	787.52	469.63	1030.7	730.22	834.87	523	980.56	531.03
20.053	0	0.08	0.06	0.02	0.11	0.15	0.08	0.08	0.75	0.21	99.71	0.59	10.04	26.73	0.49	7.83	0.19	0.29	4.1	0.15	0.21	0.26	0	0.75	0.25	0.09	0.34	0.38	2.39	0.47	0.15	0.3	14.06	0	0	0	6.15	-27.04	0.11	61.16	149.23	788.42	469	1032.98	729.93	834.42	522.42	983.43	530.54
20.086	0	0.08	0.06	0.02	0.11	0.14	0.08	0.08	0.8	0.25	99.72	0.58	9.77	22	0.47	6.62	0.19	0.21	3.93	0.15	0.25	0.35	0	0.8	0.24	0.08	0.28	0.51	2.46	0.46	0.16	0.2	13.93	0	0	0	7.44	-28.33	0.71	61.13	147.3	789.31	468.3	1033.95	731	837.07	522.2	984.2	529.34
20.12	0	0.08	0.06	0.02	0.1	0.14	0.08	0.07	0.72	0.32	99.72	0.57	9.56	21.18	0.51	5.51	0.2	0.15	3.78	0.22	0.32	0.51	0	0.72	0.28	0.1	0.25	0.52	2.01	0.42	0.16	0.32	13.82	0	0	0	6.15	-28.57	0.94	60.92	144.48	790.85	468.62	1036.27	731.84	840.74	521.44	984.98	529.81
20.153	0	0.08	0.07	0.02	0.1	0.13	0.09	0.07	0.7	0.31	99.74	0.51	8.71	16.14	0.66	4.28	0.21	0.12	3.87	0.22	0.31	0.45	0	0.7	0.34	0.12	0.25	0.65	1.7	0.4	0.17	0.24	13.04	0	0	0	6.99	-30.24	0.37	60.78	142.18	791.1	469.35	1037.94	733.94	842.13	522.54	984.02	531.68
20.186	0	0.08	0.07	0.02	0.1	0.13	0.09	0.07	0.67	0.29	99.75	0.49	8.46	16.68	0.88	3.78	0.21	0.12	3.81	0.29	0.28	0.44	0	0.67	0.39	0.11	0.26	0.62	1.8	0.46	0.17	0.57	12.86	0	0	0	6.41	-30.04	0.07	60.86	143.22	791.96	470.24	1035.54	730.71	840.43	523.08	983.41	531.49
20.22	0	0.08	0.07	0.02	0.1	0.12	0.09	0.07	0.72	0.34	99.76	0.46	8.01	18.07	1.18	3.17	0.19	0.11	4.21	0.34	0.25	0.36	0	0.65	0.53	0.14	0.31	0.72	1.53	0.52	0.17	0.25	12.35	0	0	0	7.46	-29.56	0.78	61.28	143.37	793.99	472.44	1038.29	735.13	843.64	525.85	986.81	533.4
20.253	0	0.08	0.07	0.02	0.1	0.13	0.09	0.07	0.68	0.32	99.74	0.5	8.68	15.53	1.43	2.96	0.18	0.13	4.5	0.32	0.21	0.24	0	0.63	0.59	0.14	0.42	0.68	1.67	0.57	0.18	0.17	12.9	0	0	0	4.65	-30.47	-0.31	60.78	140.24	794.42	473.13	1040.85	737.28	845.3	526.86	985.41	532.86
20.286	0	0.08	0.07	0.02	0.1	0.14	0.09	0.07	0.6	0.29	99.73	0.51	9.11	15.95	1.22	3.18	0.17	0.13	4.68	0.29	0.19	0.24	0	0.54	0.6	0.16	0.4	0.5	1.73	0.71	0.18	0.23	13.11	0	0	0	10.24	-30.31	-1.82	61.69	142.1	792.88	474.07	1039.42	737.31	841.04	529.32	982.84	538.59
20.32	0	0.08	0.06	0.02	0.1	0.15	0.09	0.07	0.54	0.33	99.69	0.58	10.32	8.54	1.2	3.24	0.16	0.12	5.12	0.33	0.19	0.21	0	0.4	0.54	0.14	0.36	0.37	2.31	0.93	0.17	0.7	13.99	0	0	0	3.59	-33.85	0.42	60.38	134.32	792.48	475.14	1036.94	735.44	846.44	524.86	980.21	536.97
20.353	0	0.08	0.06	0.02	0.1	0.17	0.09	0.07	0.57	0.31	99.66	0.64	11.18	10.4	1.29	3.73	0.15	0.14	5.59	0.31	0.23	0.23	0	0.39	0.57	0.15	0.41	0.28	2.37	1	0.17	0.33	14.63	0	0	0	3.86	-32.77	0.58	60.57	138.37	794.28	476.48	1040.8	740.23	847.3	528.21	985.38	537.17
20.386	0	0.08	0.06	0.02	0.1	0.18	0.08	0.07	0.48	0.27	99.64	0.69	11.95	14.09	1.1	4.1	0.16	0.16	5.66	0.27	0.23	0.25	0	0.35	0.48	0.16	0.42	0.24	3.11	1.33	0.18	0.22	15.25	0	0	0	6.69	-31.04	-0.63	60.89	139.89	792.92	476.92	1038.7	738.58	843.41	529.12	982.83	540.58
20.42	0	0.08	0.05	0.02	0.1	0.2	0.08	0.07	0.46	0.28	99.59	0.79	13.08	11.3	1.08	4.31	0.17	0.18	6.02	0.28	0.21	0.2	0	0.31	0.46	0.17	0.45	0.21	3.82	1.65	0.26	0.48	16.15	0	0	0	3.46	-32.3	0.29	60.74	140.44	794.74	477.77	1041.28	741.93	846.29	530.68	986.58	537.05
20.453	0	0.08	0.05	0.02	0.1	0.19	0.08	0.07	0.43	0.23	99.61	0.78	12.68	8.8	0.88	4.05	0.15	0.21	5	0.23	0.17	0.12	0	0.31	0.43	0.16	0.43	0.25	3.79	1.63	0.26	0.23	16.12	0	0	0	4.85	-33.69	-0.62	60.65	136.19	793.3	477.13	1040.16	740.94	846.06	529.82	981.98	538.41
20.487	0	0.08	0.05	0.02	0.09	0.21	0.08	0.07	0.4	0.26	99.57	0.9	13.65	9.84	0.86	3.6	0.17	0.21	4.8	0.26	0.12	0.09	0	0.33	0.4	0.16	0.37	0.31	3.84	1.64	0.28	0.44	17.11	0	0	0	4.5	-33.08	0.13	60.56	138.12	793.05	476.22	1039.03	738.96	845.38	528.01	983.17	537.52
20.52	0	0.07	0.05	0.02	0.09	0.22	0.08	0.07	0.41	0.28	99.56	0.95	13.9	20.32	0.78	3.11	0.15	0.17	4.49	0.28	0.14	0.09	0	0.32	0.41	0.17	0.32	0.36	3.82	1.65	0.29	0.43	17.47	0	0	0	7.84	-28.83	1.57	61.5	143.24	796.82	477.08	1042.42	740.86	848.29	529.22	991.13	540.03
20.553	0	0.07	0.05	0.02	0.09	0.22	0.07	0.07	0.41	0.29	99.56	0.99	14.01	20.29	0.86	2.92	0.15	0.17	3.99	0.29	0.15	0.09	0	0.31	0.4	0.18	0.3	0.41	3.63	1.62	0.3	0.32	17.8	0	0	0	5.46	-28.84	0.62	60.92	143.27	798.71	475.81	1045.68	739.45	849.66	527.74	992.52	538.58
20.587	0	0.07	0.05	0.02	0.09	0.22	0.08	0.07	0.57	0.24	99.56	0.98	13.91	12.19	0.92	2.73	0.15	0.17	4.15	0.24	0.17	0.12	0	0.25	0.48	0.17	0.32	0.57	3.3	1.94	0.3	0.49	17.68	0	0	0	7.55	-31.87	0.26	60.77	137.23	797.34	475.32	1044.42	739.19	851.04	526.75	987.62	540.09
20.62	0	0.07	0.05	0.02	0.08	0.22	0.08	0.07	0.53	0.26	99.57	0.99	13.88	9.04	0.92	2.34	0.15	0.14	3.82	0.26	0.19	0.08	0	0.26	0.48	0.16	0.31	0.53	3.28	1.87	0.32	0.34	17.8	0	0	0	3.94	-33.54	-0.56	60.46	135.88	798.59	475.83	1044.87	737.58	851.41	526.83	986.81	538.25
20.653	0	0.07	0.04	0.01	0.08	0.26	0.07	0.07	0.61	0.24	99.49	1.17	15.33	6.7	1.06	1.72	0.14	0.14	4.49	0.29	0.21	0.08	0	0.24	0.6	0.15	0.36	0.61	2.83	1.87	0.32	0.15	18.96	0	0	0	6.08	-35.17	-0.37	60.89	133.36	800.57	475.02	1044.54	735.98	853.66	526.79	986.66	536.64
20.687	0	0.07	0.04	0.01	0.07	0.33	0.07	0.07	0.74	0.22	99.34	1.52	17.46	10.4	1.23	1.55	0.14	0.12	5.38	0.4	0.33	0.1	0	0.22	0.59	0.17	0.38	0.74	2.51	1.85	0.31	0.2	20.71	0	0	0	8.55	-32.77	-0.48	61.17	133.71	802.44	475.17	1046.86	736.28	855.66	526.72	988.75	539.63
20.72	0	0.06	0.04	0.01	0.07	0.42	0.07	0.07	0.62	0.2	99.15	1.79	19.55	8.53	1.28	1.11	0.16	0.11	7.82	0.53	0.52	0.11	0	0.2	0.62	0.16	0.4	0.55	2.29	1.78	0.28	0.1	21.76	0	0	0	6.4	-33.86	-0.29	61.12	136	803.58	475.51	1047.23	736.59	855.24	528.08	990.97	536.5
20.754	0	0.06	0.04	0.01	0.07	0.46	0.07	0.07	0.67	0.2	99.08	1.84	20.06	8.65	1.3	0.97	0.2	0.11	8.86	0.54	0.69	0.23	0	0.18	0.67	0.15	0.39	0.62	1.91	1.52	0.24	0.17	21.94	0	0	0	9.16	-33.78	0.06	60.99	134.59	804.82	474.72	1049.6	736.58	858.43	526.18	992.35	539.61
20.787	0	0.06	0.04	0.01	0.07	0.44	0.07	0.06	0.67	0.21	99.12	1.93	19.88	9.66	1.3	0.93	0.21	0.11	7.59	0.56	0.52	0.15	0	0.18	0.61	0.11	0.42	0.67	1.71	1.27	0.25	0.19	22.21	0	0	0	7.91	-33.18	-0.4	60.83	132.89	805.29	473.86	1049.73	735.07	859.02	525.24	991.31	537.78
20.82	0	0.06	0.03	0.01	0.07	0.47	0.07	0.06	0.71	0.2	99.06	2.1	20.6	9.79	1.25	0.86	0.2	0.13	7.8	0.55	0.39	0.09	0	0.18	0.62	0.1	0.54	0.71	1.69	1.24	0.24	0.06	22.76	0	0	0	7.99	-33.1	-0.09	61.14	134.25	808.58	475.59	1051.38	737.18	860.96	528.87	995.02	536.16
20.854	0	0.06	0.03	0.01	0.07	0.42	0.07	0.06	0.79	0.24	99.15	2.12	19.77	15.63	1.37	0.87	0.24	0.13	5.74	0.68	0.35	0.11	0	0.2	0.54	0.1	0.57	0.79	1.21	0.97	0.24	0.1	22.83	0	0	0	9.2	-30.43	-0.02	61.41	136.16	809.22	474.81	1052.56	735.37	861.23	526.67	996.85	538.79
20.887	0	0.06	0.03	0.01	0.06	0.46	0.07	0.06	0.69	0.23	99.08	2.37	20.59	16.25	1.34	0.87	0.23	0.14	5.79	0.61	0.31	0.08	0	0.21	0.54	0.1	0.59	0.69	1.04	0.81	0.26	0.07	23.53	0	0	0	8.73	-30.2	-0.02	61.34	138.67	809.47	474.64	1052.35	735.11	859.87	527.35	998.19	537.18
20.92	0	0.06	0.03	0.01	0.06	0.51	0.07	0.06	0.65	0.22	98.99	2.62	21.42	14.61	1.51	0.93	0.22	0.16	6.22	0.53	0.33	0.09	0	0.2	0.46	0.09	0.6	0.65	0.99	0.78	0.25	0.03	24.16	0	0	0	11.01	-30.83	0.23	61.89	134.67	809.8	474.72	1052.06	735.82	862.25	527.61	996.53	537.91
20.954	0	0.06	0.03	0.01	0.06	0.49	0.06	0.06	0.65	0.33	99.02	2.63	21.13	21.54	1.41	0.96	0.33	0.17	5.58	0.41	0.38	0.12	0	0.19	0.43	0.08	0.64	0.65	0.85	0.72	0.22	0.07	24.19	0	0	0	7.15	-28.46	0.91	61.3	137.35	812.08	476.36	1053.12	734.71	863.44	527.26	1000.36	538.12
20.987	0	0.06	0.03	0.01	0.07	0.49	0.07	0.07	1.05	0.34	99.03	2.52	20.86	17.02	1.77	1.51	0.34	0.17	6	0.39	0.34	0.16	0	0.19	0.5	0.08	0.78	1.05	0.85	0.79	0.23	0.3	23.92	0	0	0	7.68	-29.92	0.62	61.09	134.81	811.68	476.48	1053.07	733.77	864.34	525.84	998.31	540.93
21.02	0	0.06	0.03	0.01	0.07	0.49	0.07	0.07	1.63	0.34	99.02	2.48	20.75	23.97	1.81	1.96	0.34	0.16	6.3	0.37	0.33	0.2	0	0.18	0.51	0.07	1.02	1.63	0.82	0.83	0.23	0.22	23.81	0	0	0	8.34	-27.77	0.68	61.54	137.36	811.18	476.48	1052.85	734.43	862.74	526.58	999.35	540.94
21.054	0	0.06	0.03	0.01	0.07	0.55	0.07	0.07	1.69	0.43	98.9	2.88	21.68	13.38	2.21	2.07	0.43	0.16	6.44	0.39	0.34	0.19	0	0.15	0.56	0.07	1.23	1.69	0.77	0.81	0.2	0.1	24.78	0	0	0	9.63	-31.34	-0.29	61.33	135.19	809.78	475.49	1053.82	737.18	862.26	528	996.96	539.42
21.087	0	0.06	0.03	0.01	0.07	0.58	0.07	0.07	1.97	0.42	98.84	2.97	22.03	8.08	2.28	1.82	0.42	0.13	7.01	0.48	0.36	0.19	0	0.15	0.66	0.07	1.13	1.97	0.8	0.81	0.2	0.23	24.97	0	0	0	10.48	-34.16	-0.13	60.77	131.9	808.15	472.85	1055.21	738.13	864.04	525.29	995.27	538.53
21.121	0	0.05	0.03	0.01	0.06	0.65	0.06	0.07	0.85	0.47	98.71	3.49	23.28	7.23	2.05	1.63	0.47	0.15	6.96	0.46	0.57	0.18	0	0.14	0.7	0.08	1.02	0.85	0.8	0.82	0.16	0.05	26.01	0	0	0	6.94	-34.76	-1.21	60.72	131.78	808.8	473.79	1050.79	733.84	860.59	527.38	992.23	533.42
21.154	0	0.06	0.03	0.01	0.06	0.61	0.07	0.07	1.01	0.49	98.78	3.21	22.61	9.34	2.2	1.44	0.49	0.15	6.98	0.62	0.59	0.19	0	0.13	0.75	0.07	1.21	1.01	0.88	0.92	0.15	0.29	25.47	0	0	0	8.68	-33.36	0.67	60.45	132.79	807.03	471.72	1051.88	733.6	862.45	522.01	994.39	537
21.187	0	0.06	0.03	0.01	0.06	0.62	0.07	0.07	1.07	0.52	98.76	3.24	22.73	7.16	2.2	1.48	0.52	0.13	7.13	0.68	0.56	0.27	0	0.13	0.76	0.07	1.18	1.07	0.98	0.9	0.16	0.17	25.53	0	0	0	11.65	-34.81	-1.8	61.05	126.87	807.27	472.36	1047.65	730.51	860.3	525.29	986.7	536.12
21.221	0	0.06	0.03	0.01	0.07	0.56	0.07	0.07	0.75	0.51	98.87	2.82	21.92	26.06	2.3	1.61	0.51	0.13	7.23	0.78	0.48	0.27	0	0.14	0.75	0.06	1.18	0.75	1.27	0.96	0.16	0.12	24.65	0	0	0	10.07	-27.22	0.37	61.86	136.9	809.57	472.58	1050.11	731.42	860.26	525.01	996.8	534.87
21.254	0	0.06	0.03	0.01	0.07	0.53	0.07	0.07	0.74	0.5	98.94	2.51	21.35	26.99	2.02	1.58	0.5	0.13	7.5	0.73	0.4	0.24	0	0.14	0.69	0.06	0.93	0.74	1.45	1.08	0.16	0.14	23.9	0	0	0	9.63	-26.98	-0.12	61.8	132.69	810.07	472.24	1050.14	730.23	862.14	524.07	994.4	534.64
21.287	0	0.06	0.03	0.01	0.07	0.47	0.07	0.07	0.68	0.49	99.06	2.23	20.37	30.85	2.06	1.81	0.49	0.13	6.93	0.76	0.32	0.29	0	0.15	0.68	0.06	0.66	0.58	1.78	1.18	0.15	0.19	23.14	0	0	0	13.4	-26.04	-0.47	63.12	139.95	808.86	471.1	1049.79	728.9	857.37	523.69	996.65	537.42
21.321	0	0.06	0.04	0.01	0.07	0.42	0.07	0.07	0.72	0.59	99.16	1.91	19.19	22.65	2.07	2.19	0.59	0.12	6.82	0.87	0.36	0.33	0	0.18	0.72	0.08	0.59	0.62	2	1.3	0.15	0.18	22.17	0	0	0	10	-28.14	-0.35	61.48	135.25	808.9	471.56	1049.56	729.39	859.68	523.47	994.44	535.04
21.354	0	0.06	0.04	0.01	0.08	0.34	0.07	0.08	0.6	0.6	99.32	1.56	17.34	26.53	2.61	3.94	0.6	0.14	5.79	0.8	0.34	0.32	0	0.19	0.56	0.09	0.43	0.52	2.39	1.44	0.13	0.39	20.88	0	0	0	9.77	-27.09	-1.14	61.83	133.65	809.08	471.94	1047.98	727.78	858.87	524.22	992.14	534.32
21.387	0	0.07	0.04	0.01	0.1	0.28	0.08	0.09	0.58	0.58	99.45	1.25	15.35	38.72	3.1	6.12	0.58	0.13	4.95	0.75	0.3	0.27	0	0.2	0.56	0.09	0.38	0.47	3.05	1.7	0.13	0.35	19.41	0	0	0	9.96	-24.3	0.01	62.91	135.49	811.04	473.18	1046.99	726.39	859.82	524.51	994.91	534.81
21.421	0	0.07	0.05	0.02	0.12	0.19	0.08	0.1	0.67	0.67	99.62	0.8	11.68	30.11	3.22	8.91	0.67	0.13	4.22	0.72	0.31	0.26	0	0.24	0.53	0.1	0.24	0.39	4.05	2.01	0.11	0.31	16.3	0	0	0	12.55	-26.21	-0.85	63.06	135.7	809.2	471.15	1045.5	723.47	857.16	522.39	992.16	536.09
21.454	0	0.07	0.04	0.02	0.15	0.16	0.08	0.12	0.61	0.61	99.68	0.69	10.39	28.17	2.82	13.58	0.61	0.15	3.58	0.65	0.27	0.24	0	0.27	0.59	0.11	0.18	0.3	4.17	1.96	0.1	0.29	15.22	0	0	0	8.69	-26.68	-0.91	62	134.79	811.38	473.36	1044.77	722.96	858.06	524.69	992.56	533.49
21.488	0	0.07	0.05	0.02	0.17	0.14	0.07	0.14	0.71	0.54	99.66	0.56	8.8	38.14	2.47	16.89	0.54	0.15	3.61	0.68	0.33	0.59	0	0.39	0.71	0.12	0.15	0.68	4.92	1.95	0.08	0.89	13.76	0	0	0	12.19	-24.42	-0.32	63.93	140.78	810.26	473.61	1042.5	721.45	854.15	524.65	994.41	536.78
21.521	0	0.07	0.04	0.02	0.22	0.12	0.07	0.17	0.71	0.59	99.55	0.59	7.44	29.57	2.81	22.45	0.59	0.17	4.08	0.77	0.35	0.68	0	0.5	0.71	0.14	0.12	0.52	5.67	1.99	0.07	0.47	12.38	0	0	0	10.51	-26.34	-1.17	62.42	136.48	808.94	471.93	1043.03	721.63	854.87	523.35	990.91	534.3
21.554	0	0.07	0.04	0.02	0.24	0.13	0.07	0.19	0.69	0.6	99.52	0.71	7.93	40.5	2.78	24.61	0.6	0.19	5.03	0.73	0.4	0.76	0	0.53	0.69	0.16	0.13	0.43	6.27	1.95	0.07	0.27	12.47	0	0	0	8.88	-23.92	-1.3	62.6	137.26	809.81	472.95	1042.9	722.54	854.63	525.56	991.73	531.94
21.588	0	0.07	0.04	0.02	0.32	0.11	0.07	0.23	0.7	0.7	99.37	1.21	6.26	44.12	2.64	29.28	0.56	0.23	5.8	0.73	0.4	0.91	0	0.7	0.58	0.17	0.09	0.32	9.08	2.43	0.05	0.5	10.55	0	0	0	12.29	-23.18	-1.22	63.94	138.31	808.08	472.43	1041.3	722.07	852.62	525	990.61	534.44
21.621	0	0.07	0.04	0.02	0.33	0.11	0.07	0.24	0.78	0.78	99.34	1.26	5.94	34.71	2.61	29.73	0.54	0.25	6.39	0.84	0.33	0.55	0	0.78	0.64	0.17	0.09	0.19	9.24	2.48	0.05	0.48	9.98	0	0	0	15.68	-25.16	-1.4	64.45	139.45	805.49	471.13	1038.83	721.53	849.22	524.94	988.33	534.7
21.654	0	0.08	0.05	0.02	0.31	0.1	0.08	0.21	0.92	0.92	99.38	1.11	5.63	32.34	2.35	27.4	0.54	0.23	6.92	1.09	0.37	0.49	0	0.92	0.63	0.17	0.08	0.18	9.71	2.54	0.04	0.44	9.47	0	0	0	15.72	-25.69	-1.73	64.1	137.5	803.18	468.23	1038.6	721.09	848.57	522.51	985.72	532.26
21.688	0	0.09	0.06	0.03	0.31	0.09	0.08	0.2	1.32	1	99.38	1.09	4.37	52.42	2.23	25.29	0.47	0.21	7.33	1	0.3	0.37	0	1.32	0.61	0.22	0.08	0.19	11.66	2.77	0.03	0.28	8.15	0	0	0	14.54	-21.52	-1.91	64.72	143.58	804	468.62	1039.35	721.16	846	524.21	989.44	530.68
21.721	0	0.09	0.06	0.03	0.29	0.09	0.09	0.17	1.3	1.03	99.43	0.95	4.63	57.4	2.12	22.51	0.44	0.18	7.9	1.03	0.26	0.28	0	1.3	0.5	0.2	0.07	0.15	12.49	2.75	0.03	0.36	8.08	0	0	0	11.84	-20.51	-2.8	64.13	141.99	805.97	470.36	1038.74	719.41	846.47	525.94	988.41	529.58
21.755	0	0.1	0.07	0.03	0.27	0.09	0.1	0.15	1.52	0.84	99.46	0.79	3.88	40.31	2.43	18.43	0.42	0.16	8.62	0.84	0.22	0.23	0	1.52	0.42	0.22	0.07	0.07	13.83	2.55	0.02	0.7	7.15	0	0	0	12.9	-23.96	-3.37	63.81	138.15	805.39	471.07	1037.08	719.86	846.55	527.55	984.69	529.47
21.788	0	0.11	0.08	0.03	0.25	0.09	0.1	0.13	1.68	0.76	99.51	0.7	4.6	60.55	1.99	15.75	0.4	0.17	9.96	0.76	0.25	0.25	0	1.68	0.4	0.23	0.09	0.07	14.97	2.45	0.02	0.95	7.26	0	0	0	12.26	-19.86	-3.52	64.59	139.4	805.69	472.06	1035.09	717.54	845.07	527.81	984.46	529.97
21.821	0	0.12	0.08	0.03	0.23	0.1	0.11	0.12	1.56	1.17	99.53	0.65	5.34	27.06	1.91	14.13	0.41	0.16	11.47	1.17	0.27	0.4	0	1.56	0.35	0.22	0.08	0.05	15.51	2.51	0.02	0.92	7.3	0	0	0	13.82	-26.96	-4.09	63.86	131.79	800.06	471.39	1028.45	715.67	842.06	526.2	973.76	531.21
21.855	0	0.12	0.08	0.03	0.23	0.09	0.11	0.11	1.65	1.25	99.54	0.63	4.12	32.93	1.79	13.09	0.39	0.15	9.92	1.25	0.34	0.61	0	1.65	0.32	0.22	0.08	0.06	16.04	2.45	0.02	0.63	6.78	0	0	0	12.6	-25.56	-0.37	63.25	139.93	800.08	471.05	1030	717.83	843.01	523.28	982.69	531.64
21.888	0	0.12	0.08	0.03	0.23	0.09	0.11	0.11	1.61	1.16	99.54	0.63	4.07	42.76	1.65	13.03	0.38	0.17	9.55	1.16	0.32	0.6	0	1.61	0.33	0.2	0.08	0.08	16.08	2.21	0.01	0.48	6.83	0	0	0	13.57	-23.46	-2.77	64.51	137.53	799.16	471.45	1026.65	716.13	839.27	526.87	976.79	529.04
21.921	0	0.12	0.08	0.03	0.23	0.08	0.1	0.11	1.73	1.11	99.55	0.58	3.25	31.05	1.48	13.61	0.39	0.21	7.63	1.11	0.31	0.75	0	1.73	0.34	0.19	0.09	0.09	14.4	2.02	0.01	0.41	6.84	0	0	0	13.68	-25.99	-1.61	63.46	140.86	798.77	470.85	1029.21	717.98	839.92	524.99	980.63	531.37
21.955	0	0.11	0.08	0.03	0.23	0.08	0.1	0.12	1.81	1.22	99.53	0.65	3.34	50.78	1.33	15.58	0.41	0.26	6.24	1.22	0.28	0.46	0	1.81	0.34	0.19	0.1	0.14	14	1.82	0.01	0.43	7.48	0	0	0	10.99	-21.84	-2.86	63.9	137.93	797.85	471.95	1027.77	718.43	838.95	526.9	976.85	529.37
21.988	0	0.11	0.07	0.03	0.24	0.08	0.1	0.13	1.66	1.62	99.51	0.68	3.4	48.02	1.52	16.31	0.43	0.31	6.66	1.62	0.24	0.55	0	1.66	0.33	0.2	0.09	0.12	13.91	1.75	0.01	0.65	7.36	0	0	0	14.79	-22.4	-3.18	65.01	141.33	795.52	470.46	1024.64	715.4	834.01	526.11	975.27	530.69
22.021	0	0.11	0.07	0.03	0.27	0.08	0.09	0.15	1.39	1.39	99.45	0.9	3.45	36.77	1.41	20.29	0.41	0.35	6.13	1.88	0.24	0.63	0	1.39	0.31	0.2	0.07	0.13	13.83	1.7	0.01	0.61	7.49	0	0	0	12.42	-24.71	-1.08	63.59	142.15	795.99	470.89	1025.98	717.49	836.93	524.39	978.94	530.65
22.055	0	0.11	0.07	0.03	0.25	0.08	0.09	0.14	1.37	1.37	99.5	0.73	4.12	55.85	1.24	19.16	0.4	0.39	6.95	2.45	0.25	1.09	0	1.37	0.28	0.17	0.07	0.12	12.11	1.61	0.01	1.36	7.75	0	0	0	14.51	-20.83	-2.92	65.16	143.17	794.46	469.09	1024.45	714.37	832.82	524.19	975.86	530.27
22.088	0	0.1	0.06	0.03	0.28	0.08	0.09	0.16	1.34	1.34	99.45	0.88	3.77	66.39	1.18	21.66	0.4	0.47	6.62	2.02	0.26	1.84	0	1.34	0.26	0.18	0.07	0.08	12.2	1.59	0.01	0.64	7.52	0	0	0	9.59	-18.6	-1.91	64.29	144.61	795.06	471.25	1022.35	713.72	832.54	524.9	977.11	528.27
22.122	0	0.1	0.07	0.03	0.25	0.08	0.09	0.14	1.34	1.34	99.5	0.71	3.9	45.82	0.95	20.08	0.4	0.39	6.48	2.02	0.32	2.19	0	1.34	0.27	0.15	0.06	0.08	10.74	1.41	0.01	0.57	7.67	0	0	0	13.35	-22.84	-1.36	64.83	142.51	795.19	472.21	1024.05	717.03	835.13	525.45	977.46	532.81
22.155	0	0.1	0.07	0.03	0.24	0.08	0.09	0.13	1.19	1.19	99.52	0.64	3.69	58.96	0.85	18.36	0.39	0.33	6.07	2.13	0.3	1.41	0	1.19	0.23	0.16	0.06	0.07	10.96	1.32	0.01	0.67	7.56	0	0	0	11.76	-20.19	-2.39	64.89	144.17	794.81	473.15	1024.45	718.41	833.08	527.98	977.19	531.83
22.188	0	0.1	0.07	0.03	0.24	0.07	0.09	0.13	1.29	1.29	99.52	0.64	3.22	40.33	0.86	18.4	0.41	0.34	5.14	2.15	0.27	0.68	0	1.29	0.22	0.16	0.05	0.07	10.89	1.25	0.01	0.76	7.51	0	0	0	12.22	-23.96	-2.57	64.6	138.28	791.92	471.8	1021.18	717.71	832.74	526.62	970.98	530.02
22.222	0	0.1	0.07	0.03	0.23	0.07	0.09	0.13	1.22	1.22	99.54	0.56	3.1	22.32	0.87	17.72	0.45	0.33	5.37	2.1	0.28	0.55	0	1.22	0.19	0.18	0.04	0.08	9.71	1.16	0.01	0.6	7.31	0	0	0	8.61	-28.24	-0.38	62.19	138.12	793.34	473.29	1023.4	719.57	837.14	524.62	975.08	531.81
22.255	0	0.1	0.07	0.03	0.23	0.07	0.09	0.13	1.23	1.23	99.54	0.55	2.83	38.16	0.78	17.79	0.39	0.32	5.02	1.4	0.24	0.3	0	1.23	0.21	0.18	0.05	0.1	9.39	1.09	0.01	0.31	7.14	0	0	0	9.05	-24.41	-2.47	62.97	145.22	794.07	473.05	1026.73	721.05	832.98	528.29	978.17	531
22.288	0	0.1	0.08	0.03	0.2	0.07	0.09	0.11	1.29	1.29	99.6	0.41	3.04	40.76	0.64	14.95	0.4	0.3	5.64	1.41	0.28	0.28	0	1.29	0.26	0.21	0.06	0.14	8.01	1.01	0.01	0.67	7.12	0	0	0	11.46	-23.87	-2.47	64.07	143.09	792.93	472.16	1026.81	723.54	833.6	528.98	976.69	529.84
22.322	0	0.1	0.08	0.02	0.2	0.07	0.09	0.12	1.34	1.05	99.59	0.39	2.84	16.43	0.8	15.66	0.39	0.29	5.71	1.05	0.29	0.18	0	1.34	0.32	0.24	0.06	0.16	6.84	0.91	0.01	0.53	6.97	0	0	0	7.8	-30.13	-2.45	61.88	137.8	794.77	473.44	1027.66	722.76	837.45	528.2	975.24	530.13
22.355	0	0.1	0.08	0.02	0.17	0.08	0.1	0.1	1.29	1.13	99.65	0.33	3.63	14.58	0.72	11.43	0.4	0.23	6.73	1.13	0.34	0.17	0	1.29	0.37	0.25	0.08	0.18	6.69	0.94	0.01	0.52	7.31	0	0	0	7.98	-30.84	-2.47	62.07	132.74	797.76	473.52	1029.22	722.15	842.38	527.77	975.11	529.53
22.388	0	0.1	0.08	0.02	0.17	0.09	0.1	0.1	1.37	1.11	99.66	0.33	4.36	23.19	0.93	11.03	0.4	0.26	7.91	1.11	0.42	0.21	0	1.37	0.47	0.29	0.1	0.2	6.45	0.85	0.01	0.61	7.65	0	0	0	8.7	-27.99	-1.73	62.64	142	798.48	473.83	1030.46	722.09	839.5	528.2	981.46	531.15
22.422	0	0.1	0.08	0.02	0.16	0.09	0.1	0.09	1.26	1.14	99.67	0.33	4.86	19.95	1.04	10.4	0.36	0.25	8.12	1.14	0.42	0.22	0	1.26	0.61	0.34	0.14	0.24	6.45	0.9	0.02	0.82	8.05	0	0	0	8.86	-28.95	-1.75	62.28	137.78	799.15	474.58	1030.95	722.72	842.26	528.05	979.97	532.55
22.455	0	0.1	0.08	0.02	0.16	0.1	0.1	0.09	1.19	1.01	99.68	0.33	5.51	13.83	1.15	10.32	0.36	0.17	8.65	1.01	0.46	0.34	0	1.19	0.57	0.28	0.19	0.26	6.37	0.92	0.02	0.75	8.45	0	0	0	12.84	-31.15	-2.18	62.7	132.88	799.79	472.95	1034.87	725.53	846.58	527.18	979.25	534.54
22.489	0	0.1	0.08	0.02	0.15	0.1	0.1	0.09	1.17	1.08	99.7	0.33	5.38	6.14	1.23	8.87	0.37	0.15	7.39	1.08	0.62	0.52	0	1.17	0.69	0.27	0.3	0.33	6.1	1.07	0.02	0.66	8.95	0	0	0	11.75	-35.64	-3.13	61.66	126.58	802.52	473.45	1037.37	726.1	851.11	528.18	977.56	533.73
22.522	0	0.1	0.08	0.02	0.14	0.1	0.1	0.08	1	1	99.71	0.33	5.21	4.16	1.42	7.47	0.39	0.12	6.38	1.34	0.64	0.35	0	1	0.69	0.24	0.36	0.34	5.98	1.12	0.03	0.92	9.2	0	0	0	11.11	-37.68	-3.17	61.53	122.49	803.49	474.11	1037.54	725.88	853.72	527.93	976.05	534.19
22.555	0	0.1	0.08	0.02	0.14	0.09	0.1	0.08	0.9	0.9	99.72	0.33	4.97	6.61	1.95	6.96	0.4	0.11	5.51	1.35	0.64	0.27	0	0.9	0.72	0.24	0.43	0.37	5.36	1.08	0.04	0.35	9.42	0	0	0	10.19	-35.24	-4.89	61.56	125.85	804.18	473.56	1041.08	726.9	852.09	529.38	977.87	533.64
22.589	0	0.1	0.08	0.02	0.13	0.1	0.1	0.08	0.73	0.71	99.74	0.33	5.33	3.56	1.89	5.71	0.38	0.08	5.08	1.41	0.79	0.26	0	0.71	0.73	0.22	0.47	0.45	4.66	1.17	0.06	0.27	9.93	0	0	0	10.95	-38.5	-4.89	61.4	119.15	807.62	473.64	1043.97	726.92	858.72	528.42	977.71	534.64
22.622	0	0.09	0.08	0.02	0.13	0.1	0.1	0.08	1.07	0.68	99.73	0.33	5.12	2.76	2.44	6.27	0.4	0.08	4.86	1.04	0.75	0.21	0	0.68	1.07	0.23	0.55	0.44	4.22	1.19	0.07	0.63	9.98	0	0	0	10.26	-39.8	-6.55	61.2	117.51	810.91	471.84	1047.23	725.15	860.7	528.98	978.2	530.95
22.655	0	0.09	0.08	0.02	0.13	0.11	0.1	0.08	1.13	0.57	99.75	0.36	6.17	7.19	2.41	5.15	0.43	0.07	5.62	1.07	0.78	0.36	0	0.57	1.13	0.29	0.72	0.52	3.86	1.19	0.09	0.98	10.69	0	0	0	8.73	-34.79	-4.4	61.57	131.09	809.88	472.87	1044.75	723.76	854.46	528.99	985.54	530.88
22.689	0	0.09	0.07	0.02	0.12	0.13	0.1	0.08	1.16	0.45	99.74	0.43	7.78	3.72	2.61	4.81	0.42	0.07	6.43	1.13	0.93	0.54	0	0.45	1.16	0.3	0.8	0.37	3.45	1.41	0.15	0.66	11.92	0	0	0	12.06	-38.27	-5.61	61.34	124.95	808.72	472.41	1045.63	725.11	855.94	528.92	980.77	534.44
22.722	0	0.09	0.07	0.02	0.11	0.14	0.1	0.08	1.61	0.46	99.73	0.44	7.93	2.4	2.52	3.55	0.46	0.08	6.74	1.31	1.07	0.74	0	0.4	1.61	0.32	0.95	0.31	3.79	1.64	0.17	0.35	12.06	0	0	0	11.98	-40.52	-5.2	61.25	122.4	809.21	472.82	1048.09	727.8	859.16	528.53	981.32	536.04
22.756	0	0.09	0.07	0.02	0.11	0.16	0.1	0.08	1.81	0.52	99.68	0.56	9.54	1.53	2.46	2.86	0.52	0.08	6.33	1.2	0.94	0.58	0	0.3	1.81	0.3	1.11	0.26	3.87	2	0.29	0.41	13.7	0	0	0	8.59	-42.83	-5.56	61.07	119.43	808.6	473.52	1049.14	731.15	860.19	530.38	979.59	533.24
22.789	0	0.09	0.06	0.02	0.1	0.18	0.09	0.07	2.51	0.52	99.64	0.66	10.63	2.03	2.14	2.14	0.52	0.08	6.11	1.16	0.98	0.51	0	0.22	2.51	0.24	1.66	0.38	4.22	2.42	0.4	0.2	14.92	0	0	0	9.59	-41.38	-3.48	60.83	120.41	808.88	474.1	1053.53	736.94	864.9	528.95	985.05	536.71
22.822	0	0.09	0.06	0.02	0.1	0.18	0.09	0.07	2.91	0.51	99.64	0.69	10.64	2	1.81	1.87	0.51	0.09	5.39	1	0.92	0.51	0	0.2	2.91	0.26	1.69	0.49	4.66	2.68	0.43	0.21	15.21	0	0	0	8.4	-41.46	-2.72	60.85	119.64	809.76	476.34	1053.84	740.24	866.75	531.62	986.3	536.22
22.856	0	0.09	0.06	0.02	0.1	0.18	0.09	0.07	3.64	0.49	99.65	0.71	10.55	2.07	1.79	1.66	0.49	0.1	4.92	0.77	0.72	0.37	0	0.15	3.64	0.25	2	0.64	5.13	3.45	0.61	0.42	15.38	0	0	0	7.58	-41.27	-3.6	60.83	118.19	813.43	477.65	1055.88	738.57	869.36	532.35	987.44	537.3
22.889	0	0.09	0.06	0.02	0.1	0.16	0.09	0.08	3.63	0.5	99.67	0.67	9.91	3.65	1.76	1.36	0.5	0.1	4.48	0.73	0.7	0.41	0	0.13	3.63	0.22	2.09	0.84	5.32	4.23	0.82	0.19	14.98	0	0	0	9.71	-38.36	-3.04	61.05	120.03	814.44	477.12	1056.05	736.88	869.96	530.85	989.71	539.03
22.922	0	0.09	0.06	0.02	0.1	0.17	0.09	0.08	4.08	0.55	99.67	0.68	9.96	2.21	1.74	1.22	0.55	0.09	4.27	0.7	0.62	0.46	0	0.13	4.08	0.23	2.14	0.72	5.81	4.64	0.91	0.39	15.16	0	0	0	8.18	-40.95	-2.92	60.81	119.33	814.84	476.57	1056.11	734.6	870.58	528.77	989.49	538.81
22.956	0	0.1	0.06	0.02	0.1	0.16	0.1	0.08	4.2	0.66	99.69	0.65	9.49	1.55	1.68	1.03	0.66	0.08	3.97	0.64	0.41	0.37	0	0.11	4.2	0.26	2.07	0.74	6.9	5.77	1.29	0.39	14.82	0	0	0	8.85	-42.76	-2.55	60.71	116.22	817.19	477.31	1055.66	734.06	873.43	529.94	989.39	537.77
22.989	0	0.1	0.06	0.02	0.1	0.15	0.1	0.08	4.12	0.71	99.7	0.63	9.18	1.79	1.67	1.03	0.71	0.07	3.76	0.56	0.4	0.44	0	0.12	4.12	0.27	1.85	0.61	7.46	5.79	1.36	0.3	14.59	0	0	0	7.85	-42.02	-3.76	60.53	112.84	817.52	476.92	1056.99	732.95	874.84	528.52	987.23	538.56
23.022	0	0.1	0.07	0.02	0.11	0.14	0.1	0.08	4.02	0.68	99.71	0.6	8.68	1.56	1.87	1.15	0.68	0.07	3.43	0.58	0.37	0.43	0	0.12	4.02	0.27	1.55	0.42	8.67	6.47	1.49	0.29	14.21	0	0	0	7.01	-42.71	-3.08	60.45	113.35	818.08	478.33	1056.21	733.73	875.11	529.96	988.16	538.15
23.056	0	0.11	0.07	0.02	0.12	0.14	0.1	0.09	3.68	0.68	99.71	0.6	8.78	2	2.13	1.31	0.68	0.08	3.41	0.53	0.34	0.35	0	0.11	3.68	0.28	1.34	0.35	11.77	9.05	1.46	0.8	14.27	0	0	0	4.69	-41.46	-4.92	60.43	114.09	817.07	478.3	1056.24	734.08	872.01	531.86	986.04	535.84
23.089	0	0.11	0.06	0.03	0.12	0.14	0.1	0.1	2.74	0.68	99.71	0.62	9.08	2.11	2.24	1.12	0.68	0.07	3.25	0.64	0.41	0.42	0	0.11	2.74	0.28	1.12	0.16	13.96	9.64	1.31	0.21	14.43	0	0	0	6.04	-41.2	-4.98	60.31	114.88	815.44	479.4	1056.65	737.74	870.93	533.78	985.73	538.2
23.123	0	0.13	0.06	0.03	0.13	0.16	0.1	0.11	2.4	0.66	99.69	0.64	9.74	2.24	2.48	1.04	0.66	0.06	4.01	0.95	0.47	0.27	0	0.11	2.4	0.29	0.97	0.11	19.56	11.83	1.39	0.26	14.73	0	0	0	10.53	-40.89	-3.76	60.64	119.55	813.6	477.86	1054.33	736.03	867.86	531.98	987.1	540.54
23.156	0	0.14	0.07	0.04	0.15	0.14	0.1	0.12	2.02	0.73	99.71	0.56	8.53	2.84	2.42	0.94	0.73	0.06	3.6	1.32	0.49	0.34	0	0.1	2.02	0.28	0.72	0.1	23.47	14.28	1.44	0.42	13.71	0	0	0	9.61	-39.67	-4.12	60.62	117.78	814.46	477.71	1053.56	734.5	868.52	531.96	986.11	538.52
23.189	0	0.14	0.07	0.04	0.15	0.13	0.1	0.12	1.83	0.75	99.7	0.53	7.98	2.9	2.78	0.93	0.75	0.08	3.43	1.48	0.66	0.46	0	0.11	1.83	0.3	0.61	0.11	22.59	14.7	1.32	0.37	13.37	0	0	0	11.26	-39.56	-4.73	60.61	118.83	812.39	477.22	1051.55	733.45	865.21	531.97	983.79	539.72
23.223	0	0.15	0.07	0.04	0.16	0.12	0.1	0.12	1.63	0.69	99.69	0.59	7.36	2.21	2.77	0.83	0.69	0.08	3.31	1.55	0.73	0.38	0	0.11	1.63	0.3	0.45	0.14	24.83	14.61	1.31	0.29	12.81	0	0	0	11.12	-40.94	-4.96	60.6	119.91	810.77	477.1	1049.57	732.24	862.36	531.97	982.01	539.84
23.256	0	0.16	0.07	0.04	0.16	0.12	0.1	0.12	1.58	0.71	99.67	0.63	7.06	2.82	3.17	0.96	0.71	0.1	3.52	1.76	0.72	0.47	0	0.13	1.58	0.34	0.37	0.14	25.63	13.86	1.23	0.3	12.51	0	0	0	11.09	-39.7	-4	60.72	116.81	811.98	479.36	1045.02	728.05	863.86	530.93	980.16	541.77
23.289	0	0.16	0.08	0.04	0.16	0.12	0.11	0.11	1.44	0.78	99.67	0.61	6.88	3.03	3.49	1.01	0.78	0.1	3.92	2.06	0.71	0.36	0	0.15	1.44	0.38	0.34	0.15	24.83	12.81	1.18	0.33	12.26	0	0	0	11.55	-39.32	-3.86	60.7	119.36	809.58	476.06	1045.29	729.25	861.42	530.02	980.55	537.47
23.323	0	0.16	0.09	0.04	0.17	0.1	0.11	0.11	1.38	0.8	99.66	0.55	5.24	7.42	3.79	1.11	0.8	0.1	4.05	2.43	0.55	0.19	0	0.19	1.38	0.42	0.28	0.17	23.29	11.56	1.03	0.37	10.67	0	0	0	11.93	-34.62	-2.69	61.31	119.35	810.66	476.78	1044.2	727.87	863.24	528.73	982.2	538.42
23.356	0	0.15	0.09	0.04	0.17	0.1	0.12	0.11	1.69	0.79	99.66	0.51	5.28	8.93	4.33	1.56	0.79	0.1	4.69	2.22	0.57	0.2	0	0.19	1.69	0.45	0.32	0.24	21.38	10.8	1.08	0.27	10.64	0	0	0	9.97	-33.61	-3.14	61.06	121.46	811.39	476.79	1041.98	723.69	860.84	528.46	982.04	536.45
23.389	0	0.14	0.08	0.03	0.17	0.1	0.12	0.11	1.64	0.79	99.67	0.44	5.21	8.59	4.18	2.23	0.79	0.12	4.64	1.91	0.5	0.17	0	0.23	1.64	0.45	0.36	0.35	19.47	9.59	0.98	0.51	10.56	0	0	0	12.89	-33.82	-4.09	61.4	124.16	809.37	475.03	1040.83	722.91	856.64	528.88	980.59	536.16
23.423	0	0.14	0.08	0.03	0.17	0.1	0.12	0.1	1.53	0.79	99.66	0.44	5.4	5.82	4.36	2.88	0.79	0.1	5.34	1.76	0.51	0.24	0	0.25	1.53	0.44	0.41	0.4	18.8	8.06	0.75	0.58	10.49	0	0	0	15.11	-35.92	-3.24	61.22	123.85	807.37	473.79	1041.63	725.33	857.17	527.39	980.58	537.84
23.456	0	0.13	0.08	0.03	0.17	0.11	0.12	0.11	1.52	0.74	99.66	0.4	5.83	8.33	4.32	3.89	0.74	0.1	5.95	1.44	0.49	0.39	0	0.27	1.52	0.45	0.41	0.36	16.96	7.41	0.71	0.38	10.61	0	0	0	13.33	-33.99	-3.05	61.5	125.5	807.3	474.86	1039.24	724.6	855.26	528.98	980.59	535.45
23.49	0	0.12	0.08	0.03	0.17	0.12	0.11	0.11	1.61	0.65	99.66	0.37	6.17	11.16	4.5	5.35	0.65	0.12	6.98	1.35	0.49	0.66	0	0.27	1.61	0.5	0.48	0.3	14.63	6.69	0.55	0.37	10.51	0	0	0	14.37	-32.37	-2.23	62.06	127.72	807.12	475.23	1037.8	723.96	854.34	528.84	981.85	536.18
23.523	0	0.11	0.08	0.03	0.17	0.11	0.11	0.11	1.54	0.65	99.66	0.34	6.12	14.22	4.08	6.18	0.65	0.12	7.39	1.19	0.6	0.77	0	0.27	1.54	0.53	0.61	0.34	13.07	5.83	0.5	0.58	10.27	0	0	0	15.46	-30.99	-2.18	62.89	128.02	807.5	474.97	1037.82	723.41	854.53	528.56	982.3	536.55
23.556	0	0.11	0.08	0.03	0.17	0.12	0.11	0.11	1.59	0.69	99.66	0.37	6.5	23.81	3.48	7	0.69	0.13	8.26	1.24	0.69	1.07	0	0.27	1.59	0.48	0.63	0.35	13.23	5.98	0.44	0.57	10.22	0	0	0	15.84	-27.82	-2.2	63.53	134.12	806.74	474.86	1038.87	724.11	851.6	528.76	985.4	537.97
23.59	0	0.11	0.08	0.03	0.16	0.12	0.11	0.1	1.34	0.79	99.68	0.34	6.79	18.07	2.56	7.26	0.79	0.14	9.45	1.47	0.92	1.9	0	0.32	1.34	0.47	0.63	0.29	10.83	4.47	0.42	0.5	9.92	0	0	0	12.05	-29.56	-1.71	61.88	133.79	806.94	475.92	1037.5	723.36	851.61	528.91	985.22	535.93
23.623	0	0.11	0.07	0.03	0.15	0.14	0.1	0.1	1.15	0.78	99.7	0.36	8.14	26.9	2.02	7.08	0.78	0.13	10.96	1.76	1.02	3.12	0	0.32	1.15	0.41	0.77	0.36	10.42	4.47	0.39	0.59	10.5	0	0	0	15.13	-27	-1.31	63.67	138.34	806.14	476.98	1037.48	725.05	849.48	530.14	987.48	539.86
23.656	0	0.12	0.08	0.03	0.15	0.15	0.1	0.09	1.04	0.82	99.7	0.39	8.53	27.16	1.68	6.63	0.82	0.14	11.9	2.05	1.05	4.52	0	0.36	1.04	0.38	0.67	0.33	10.59	4.24	0.34	0.25	10.44	0	0	0	15.41	-26.93	-1.54	63.58	137.08	804.62	475.91	1037.42	726.59	849.02	530.31	985.89	538.04
23.69	0	0.11	0.07	0.03	0.14	0.16	0.1	0.09	1.1	0.75	99.68	0.4	9.18	27.18	1.39	6.27	0.75	0.16	10.88	1.96	1.03	4.04	0	0.45	1.1	0.3	0.72	0.39	10.29	3.11	0.31	0.29	11.41	0	0	0	15.26	-26.93	-0.99	63.41	136.1	803.21	475.85	1037.8	728.95	849.69	529.92	985.53	538.48
23.723	0	0.12	0.07	0.03	0.14	0.17	0.1	0.08	0.98	0.75	99.65	0.43	10.06	30.07	1.07	5.71	0.75	0.15	11.26	2.47	0.9	2.56	0	0.45	0.98	0.28	0.74	0.36	11.81	3.29	0.3	0.27	11.95	0	0	0	12.73	-26.22	-1.19	62.76	139.05	803.77	476.12	1038.95	729.77	848.71	531.11	987.66	536.19
23.757	0	0.11	0.06	0.02	0.13	0.2	0.09	0.08	0.82	0.71	99.61	0.51	11.57	26.53	0.8	5	0.71	0.15	11.21	2.71	0.66	0.85	0	0.38	0.82	0.21	0.77	0.15	11.12	3.55	0.27	0.35	13.12	0	0	0	8.28	-27.09	-1.76	61.32	135.06	804.26	477.46	1039.12	730.23	850.38	531.83	985.42	534.49
23.79	0	0.12	0.06	0.03	0.12	0.24	0.09	0.08	0.73	0.73	99.52	0.59	13.36	24.75	0.63	3.68	0.73	0.14	12.86	3.06	0.63	1.08	0	0.36	0.63	0.18	0.82	0.12	13.47	3.95	0.23	0.42	14.07	0	0	0	7.32	-27.56	-1.51	60.96	135.29	804.03	476.87	1039.24	729.59	850.49	530.57	985.74	534.03
23.823	0	0.12	0.06	0.03	0.12	0.27	0.09	0.08	0.71	0.71	99.47	0.64	14.44	35.19	0.51	3.43	0.71	0.13	13.53	2.69	0.44	0.75	0	0.32	0.56	0.18	1.03	0.1	14.95	4.14	0.25	0.31	14.68	0	0	0	8.5	-25.05	-0.81	61.62	137.7	804.52	478.05	1039.28	729.96	850.46	530.82	988.02	536.91
23.857	0	0.12	0.05	0.03	0.13	0.33	0.08	0.08	0.68	0.68	99.33	0.85	16.68	24.05	0.46	3.28	0.68	0.13	13.65	2.37	0.38	0.79	0	0.31	0.49	0.14	1.22	0.09	19.53	4.72	0.19	0.42	16.68	0	0	0	6.25	-27.75	-1.1	60.62	136.5	804.81	478.26	1040.07	730.57	851.16	531.2	987.59	535.44
23.89	0	0.12	0.05	0.03	0.12	0.39	0.08	0.08	0.74	0.74	99.22	0.97	18.02	25.93	0.34	2.72	0.74	0.16	14.67	2.24	0.4	1.01	0	0.29	0.43	0.13	1.02	0.1	20.59	5.04	0.18	0.51	17.53	0	0	0	7.14	-27.25	-1.47	61.19	134.03	804.49	479.25	1039.37	732.59	851.49	533.55	985.51	534.95
23.923	0	0.12	0.05	0.03	0.12	0.42	0.08	0.08	0.69	0.69	99.16	1.14	18.94	21.02	0.31	2.54	0.69	0.17	13.62	1.92	0.36	0.74	0	0.28	0.4	0.13	1.22	0.12	21.64	5.07	0.19	0.35	18.77	0	0	0	7.5	-28.62	-0.74	60.86	134.35	804.74	480.23	1039.59	732.93	852.4	533.06	986.67	537.73
23.957	0	0.12	0.04	0.03	0.12	0.72	0.08	0.08	0.69	0.69	98.55	1.82	23.62	17.13	0.25	2.33	0.69	0.19	17.58	1.95	0.44	1.04	0	0.26	0.4	0.11	1.53	0.13	26.14	5.33	0.18	0.53	21.62	0	0	0	7.81	-29.88	-1.1	61.06	129.63	804.36	481.66	1037.91	733.6	853.35	534.52	982.92	538.43
23.99	0	0.11	0.03	0.03	0.11	0.73	0.07	0.08	0.66	0.66	98.54	1.98	23.84	18.24	0.25	2.33	0.66	0.17	16.21	1.66	0.48	1.01	0	0.28	0.41	0.11	1.66	0.19	24.71	5.1	0.18	0.55	22.39	0	0	0	13.66	-29.5	-2.13	62.01	133.39	802.48	478.65	1040.06	733.66	850.46	532.79	983.52	542.17
24.023	0	0.11	0.03	0.03	0.11	0.82	0.07	0.08	0.66	0.66	98.37	2.54	24.98	25.01	0.24	2.21	0.66	0.15	15.1	1.56	0.53	1.11	0	0.28	0.46	0.1	1.78	0.29	26.49	5.22	0.18	0.48	23.97	0	0	0	13.69	-27.49	-2.11	62.85	134.37	803.61	478.74	1039.89	733.74	850.42	534.27	984.68	539.69
24.057	0	0.11	0.02	0.03	0.1	1.42	0.06	0.08	0.64	0.64	97.16	4.51	29.82	18.67	0.22	2.15	0.64	0.15	17.68	1.68	0.92	1.84	0	0.3	0.58	0.09	1.56	0.29	29.12	5.24	0.18	0.25	27.67	0	0	0	14.19	-29.36	-2.5	62.33	133.54	801.83	476.84	1039.48	733.1	849.23	532.77	982.63	538.79
24.09	0	0.1	0.02	0.03	0.1	1.32	0.06	0.07	0.73	0.62	97.36	4.75	29.29	29.25	0.22	1.89	0.62	0.15	15.74	1.67	0.97	1.41	0	0.32	0.73	0.1	1.44	0.36	27.66	4.94	0.19	0.63	28	0	0	0	11.82	-26.42	-1.95	62.04	140.77	802.27	478.54	1038.38	732.57	845.81	534.55	986.54	537.99
24.124	0	0.1	0.02	0.03	0.09	2.36	0.06	0.08	1.1	0.61	95.29	6.98	34.03	23.81	0.25	1.88	0.61	0.16	21.12	1.88	1.35	2.48	0	0.36	1.1	0.11	1.43	0.28	29.32	5.22	0.22	0.57	30.56	0	0	0	12.66	-27.81	-2.05	62.11	136.88	800.98	477.17	1036.88	731.23	846.31	532.68	983.11	537.48
24.157	0	0.09	0.02	0.03	0.09	2.31	0.06	0.08	1.56	0.6	95.38	8.2	34.16	22.23	0.32	2.16	0.6	0.15	18.65	1.76	1.02	1.99	0	0.33	1.56	0.12	1.59	0.32	27.25	5.32	0.24	0.43	31.64	0	0	0	9.94	-28.26	-0.67	61.2	138.77	801.23	478.36	1036.16	730.92	846.76	531.77	985.4	537.75
24.19	0	0.09	0.02	0.02	0.09	1.69	0.06	0.08	1.89	0.6	96.61	7.07	31.67	22.49	0.3	2.08	0.6	0.15	15.02	1.88	0.54	1.18	0	0.34	1.89	0.13	1.56	0.44	25.75	5.37	0.25	0.54	30.63	0	0	0	9.36	-28.19	-1.34	61.45	135.35	800.83	478.3	1034.01	729.26	846.42	532.04	981.71	536.03
24.224	0	0.08	0.02	0.02	0.08	1.62	0.05	0.08	1.71	0.55	96.76	7.99	31.68	28.95	0.36	2.75	0.55	0.16	12.58	1.76	0.37	1.09	0	0.3	1.71	0.17	1.23	0.37	22.17	5.27	0.24	0.69	31.47	0	0	0	9.23	-26.49	-1.56	61.65	138.13	800.41	479.22	1032.84	728.34	844	532.7	982.05	537.46
24.257	0	0.08	0.02	0.02	0.08	1.24	0.05	0.08	1.5	0.56	97.51	6.67	29.49	31.32	0.36	2.71	0.56	0.18	10.26	1.83	0.25	0.69	0	0.3	1.5	0.17	1.16	0.37	20.3	5.13	0.23	0.42	30.24	0	0	0	11.82	-25.93	-2.21	62.41	139.25	797.54	475.45	1032.38	726.96	841.01	530.15	980.14	536.14
24.29	0	0.08	0.02	0.02	0.08	1.09	0.05	0.08	1.53	0.61	97.82	5.93	28.29	40.98	0.34	2.82	0.61	0.18	9.44	1.68	0.26	0.72	0	0.34	1.53	0.2	0.96	0.29	17.93	4.19	0.2	0.64	29.46	0	0	0	8.75	-23.82	-0.44	62.11	142.56	798.99	476.93	1031.28	725.6	841.67	529.36	984.08	535.7
24.324	0	0.07	0.02	0.02	0.08	0.93	0.06	0.07	1.41	0.6	98.14	4.87	26.77	42.63	0.4	3.29	0.6	0.19	9.12	1.41	0.29	0.82	0	0.44	1.41	0.24	0.94	0.23	13.7	3.44	0.18	0.61	28.18	0	0	0	14.65	-23.48	-2.05	63.95	141.91	795.7	473.04	1030.85	725.11	838.25	528.26	979.97	535.66
24.357	0	0.07	0.02	0.02	0.08	0.74	0.06	0.07	1.3	0.58	98.53	3.78	24.63	50.88	0.39	3.36	0.58	0.19	8.23	1.19	0.37	0.83	0	0.48	1.3	0.22	0.73	0.29	12.32	3.07	0.16	0.63	26.53	0	0	0	15.03	-21.82	-1.45	64.41	143.23	794.98	473.49	1031.6	727.93	838.35	528.97	981.4	536.23
24.39	0	0.07	0.03	0.02	0.07	0.75	0.06	0.07	1.09	0.62	98.51	3.41	24.53	35.38	0.35	2.61	0.62	0.17	9.8	1.19	0.45	1.12	0	0.57	1.09	0.22	0.7	0.41	9.62	2.45	0.14	0.72	25.86	0	0	0	14.84	-25.01	-1.04	63.58	139.44	793.07	472.8	1029.93	727.17	839.01	526.63	978.06	537.02
24.424	0	0.07	0.03	0.01	0.07	0.65	0.06	0.07	0.7	0.62	98.69	2.8	23.34	42.04	0.3	2.24	0.62	0.17	9.91	1.13	0.45	0.96	0	0.57	0.7	0.21	0.5	0.4	7.64	1.94	0.11	0.25	24.61	0	0	0	14.33	-23.61	-1.05	63.9	139.04	791.97	472.45	1028.36	727.35	837.83	527.16	976.67	534.57
24.457	0	0.07	0.03	0.01	0.07	0.68	0.06	0.07	0.58	0.58	98.65	2.82	23.68	57.43	0.32	2.25	0.58	0.19	10.45	1.06	0.4	0.84	0	0.54	0.52	0.19	0.39	0.38	7.29	1.75	0.1	0.37	24.63	0	0	0	12.66	-20.5	0.9	63.65	145.01	791.45	474.03	1026.5	726.99	836.02	526.59	980.72	536.09
24.491	0	0.07	0.04	0.01	0.08	0.47	0.07	0.06	0.64	0.64	99.06	1.74	20.32	35.44	0.3	1.71	0.64	0.19	10.15	1.06	0.37	0.48	0	0.56	0.45	0.18	0.35	0.24	5.82	1.58	0.07	0.3	21.56	0	0	0	11.96	-25	0.37	62.68	139.64	792.67	475.29	1026.82	726.74	838.83	526.97	978.08	537.43
24.524	0	0.08	0.04	0.02	0.08	0.35	0.08	0.07	0.66	0.66	99.3	1.24	17.63	53.93	0.33	1.89	0.66	0.22	9.23	0.89	0.31	0.5	0	0.59	0.42	0.18	0.29	0.26	4.79	1.54	0.05	0.27	19.38	0	0	0	12.98	-21.21	1.85	64	144.83	794.09	477.46	1025.6	726.6	838.17	528.35	982.56	539.54
24.557	0	0.08	0.04	0.02	0.08	0.33	0.08	0.06	0.64	0.64	99.34	1.19	17.19	36.48	0.32	1.77	0.64	0.24	8.8	0.85	0.24	0.42	0	0.52	0.35	0.18	0.32	0.33	4.34	1.53	0.05	0.31	19.07	0	0	0	8.87	-24.77	1.58	61.83	139.79	795.22	478.39	1028.04	727.43	842.17	527.39	981.38	540.12
24.591	0	0.08	0.05	0.02	0.08	0.29	0.08	0.07	0.6	0.6	99.42	1.02	15.96	36.9	0.29	1.93	0.6	0.3	8.5	0.73	0.22	0.35	0	0.4	0.27	0.2	0.34	0.31	3.31	1.46	0.04	0.33	17.94	0	0	0	7.95	-24.68	0.87	61.47	143.62	796.53	480.26	1030.56	730.19	841.21	530.63	984.45	541.03
24.624	0	0.08	0.05	0.02	0.08	0.28	0.08	0.07	0.56	0.56	99.44	0.99	15.78	29.3	0.33	2.35	0.56	0.32	8.42	0.71	0.19	0.42	0	0.36	0.23	0.21	0.46	0.32	3.15	1.51	0.03	0.69	17.77	0	0	0	8.3	-26.4	1.15	61.57	139.61	796.52	483.49	1029.67	733.32	843.09	533.52	982.32	543.75
24.657	0	0.08	0.05	0.02	0.09	0.24	0.08	0.07	0.54	0.54	99.51	0.79	14.37	35.38	0.36	3.43	0.54	0.34	8.94	0.68	0.21	0.62	0	0.3	0.21	0.21	0.43	0.35	2.7	1.51	0.03	1.11	16.21	0	0	0	9.07	-25.01	1.61	62.09	139.31	796.23	485.11	1029.51	734.56	843.71	533.96	982.37	547.34
24.691	0	0.08	0.05	0.02	0.09	0.26	0.08	0.07	0.5	0.5	99.49	0.8	14.73	34.47	0.41	4.46	0.5	0.3	9.76	0.69	0.23	1.07	0	0.26	0.24	0.21	0.62	0.38	2.22	1.29	0.02	0.77	16.22	0	0	0	9.57	-25.21	0.94	62.09	140.53	795.99	486.09	1031.26	738.08	842.96	536.65	983.03	548.02
24.724	0	0.08	0.05	0.02	0.09	0.29	0.08	0.07	0.54	0.48	99.42	0.89	15.82	29.5	0.38	4.84	0.48	0.26	10.51	0.69	0.25	1.89	0	0.25	0.26	0.22	0.85	0.54	2.17	1.34	0.03	0.69	16.99	0	0	0	6.76	-26.36	1.54	60.86	142.7	794.87	486.73	1030.72	738.43	841.79	536.06	983.98	548.1
24.758	0	0.07	0.05	0.02	0.09	0.31	0.08	0.08	0.51	0.45	99.39	0.93	16.34	33.71	0.39	5.65	0.45	0.27	10.95	0.62	0.29	2.11	0	0.22	0.27	0.19	1.01	0.51	1.91	1.23	0.02	0.23	17.29	0	0	0	4.42	-25.38	2.12	60.47	141.72	796.95	487.07	1032.29	739.51	844.67	536.79	986.15	545.01
24.791	0	0.07	0.05	0.02	0.09	0.28	0.08	0.08	0.49	0.39	99.45	0.88	15.53	33.81	0.29	5.57	0.39	0.22	9.81	0.55	0.21	1.43	0	0.19	0.33	0.17	1.31	0.49	1.78	1.29	0.02	0.53	16.9	0	0	0	5.01	-25.36	1.26	60.46	143.75	797.23	487.49	1033.53	739.37	843.45	537.13	986.81	547.64
24.824	0	0.07	0.05	0.02	0.09	0.26	0.07	0.07	0.51	0.38	99.49	0.89	15.02	38.59	0.29	5.57	0.38	0.19	8.32	0.61	0.18	0.88	0	0.18	0.4	0.16	1.35	0.51	1.89	1.27	0.03	0.61	17	0	0	0	2.18	-24.32	2.56	60.37	146.64	798.7	488.43	1035.38	740.02	845.34	536.21	991.48	548.34
24.858	0	0.07	0.04	0.01	0.09	0.27	0.07	0.07	0.5	0.37	99.47	1.05	15.57	27.18	0.25	4.74	0.37	0.15	6.71	0.6	0.18	0.59	0	0.13	0.5	0.15	1.32	0.5	1.76	1.34	0.03	0.18	18.16	0	0	0	2.71	-26.93	0.26	60.16	141.97	798.62	488.24	1036.77	741.77	845.33	538.8	987.08	546.74
24.891	0	0.07	0.05	0.01	0.09	0.25	0.07	0.07	0.54	0.35	99.5	0.98	14.97	25.55	0.2	3.7	0.35	0.15	6.4	0.62	0.19	0.55	0	0.11	0.54	0.16	1.14	0.46	1.87	1.65	0.03	0.07	17.7	0	0	0	3.9	-27.35	0.71	60.37	143.48	799.47	488.22	1037.67	742.78	845.95	539.46	989.26	546.47
24.924	0	0.08	0.05	0.02	0.08	0.23	0.08	0.07	0.56	0.39	99.53	0.92	14.37	27.39	0.17	2.45	0.39	0.12	6.25	0.59	0.31	0.65	0	0.12	0.56	0.15	1.21	0.5	2	1.59	0.04	0.19	17.27	0	0	0	4.9	-26.87	1.99	60.68	143.55	798.87	488.16	1035.96	741.51	846.47	537.54	989.63	548.14
24.958	0	0.08	0.06	0.02	0.08	0.2	0.08	0.07	0.53	0.45	99.6	0.78	12.88	21.7	0.17	1.9	0.45	0.1	5.75	0.6	0.45	0.79	0	0.13	0.53	0.18	0.85	0.37	2.11	2.01	0.05	0.4	16.12	0	0	0	5.9	-28.41	1.3	60.73	139.21	798.99	487.01	1034.26	739.24	846.91	537.21	985.86	545.84
24.991	0	0.08	0.06	0.02	0.08	0.19	0.08	0.06	0.54	0.5	99.62	0.75	12.34	27.42	0.17	1.45	0.5	0.08	5.51	0.62	0.71	0.89	0	0.14	0.54	0.2	0.63	0.3	2.14	2	0.06	0.21	15.83	0	0	0	4.53	-26.87	1.99	60.85	138.14	799.82	487.53	1032.28	736.99	847.71	536.61	985.61	544.73
25.024	0	0.08	0.06	0.02	0.09	0.18	0.08	0.06	0.74	0.5	99.65	0.68	11.36	28.6	0.16	1.44	0.5	0.06	5.34	0.81	0.83	1.38	0	0.16	0.74	0.22	0.53	0.52	2.08	2.14	0.07	0.38	15.1	0	0	0	8.03	-26.58	1.73	61.52	137.48	799.78	486.32	1031.96	735.01	847.69	535.05	984.66	546.94
25.058	0	0.09	0.06	0.02	0.08	0.19	0.08	0.06	0.78	0.57	99.62	0.74	11.97	33.67	0.17	1.16	0.57	0.05	5.38	1.25	0.94	1.85	0	0.19	0.78	0.21	0.41	0.52	2.17	2.06	0.1	0.37	15.75	0	0	0	7.05	-25.39	2.3	61.41	138.63	799.64	485.6	1031.51	734.27	847.47	534.13	985.65	545.23
25.091	0	0.09	0.06	0.02	0.09	0.17	0.08	0.06	0.71	0.63	99.66	0.66	11.01	41.99	0.23	1.15	0.63	0.05	5.41	1.3	0.94	1.64	0	0.21	0.71	0.22	0.34	0.62	2.16	1.86	0.11	0.15	14.89	0	0	0	9.15	-23.62	2.18	62.49	142.72	800.74	484.47	1031.3	732.67	845.68	534.61	988.12	543.43
25.125	0	0.09	0.07	0.02	0.09	0.16	0.09	0.06	0.75	0.73	99.67	0.59	10.35	39.23	0.31	1.17	0.73	0.06	6.14	1.72	0.84	1.28	0	0.29	0.75	0.2	0.33	0.73	2.18	1.61	0.14	0.19	14.06	0	0	0	8.89	-24.19	2.45	62.33	141.32	801.56	484.02	1030.99	730.85	846.97	533.3	987.96	543.05
25.158	0	0.09	0.07	0.02	0.09	0.17	0.09	0.06	0.86	0.81	99.66	0.58	10.55	22.26	0.41	1.05	0.81	0.05	7.08	1.99	0.96	1.47	0	0.36	0.86	0.2	0.3	0.6	2.47	1.46	0.14	0.64	14	0	0	0	0.18	-28.25	1.62	60.31	136.93	800.99	485.46	1026.75	725.38	845.69	531.69	982.35	540.3
25.191	0	0.09	0.07	0.02	0.09	0.16	0.09	0.06	0.9	0.9	99.68	0.55	9.82	24.97	0.55	1.55	0.9	0.05	6.43	1.94	1.02	1.44	0	0.4	0.79	0.21	0.21	0.56	2.45	1.34	0.12	0.64	13.66	0	0	0	7.56	-27.5	1.25	61.14	137.03	800.57	483.13	1028.85	727.06	846.14	531.38	982.72	542.55
25.225	0	0.1	0.08	0.02	0.1	0.13	0.1	0.06	1.06	1.06	99.73	0.43	7.82	45.72	0.68	1.78	1.06	0.06	6.97	2.13	1.17	1.85	0	0.57	0.95	0.2	0.2	0.6	2.84	1.16	0.11	0.49	11.81	0	0	0	10.85	-22.86	2.1	63.27	142.31	801.58	481.75	1030.25	727.71	845.74	531.47	987.67	541.79
25.258	0	0.1	0.08	0.02	0.1	0.14	0.1	0.06	1.04	1.04	99.72	0.45	8.22	32.06	0.76	1.76	1.04	0.06	6.98	2.4	1.01	1.68	0	0.64	1.03	0.2	0.18	0.53	2.71	1.08	0.1	0.52	12.14	0	0	0	9.65	-25.75	-0.62	61.72	138.36	799.36	477.85	1032.97	727.91	844.66	529.76	982.75	538.31
25.291	0	0.1	0.08	0.02	0.1	0.13	0.1	0.06	1.14	1.02	99.74	0.42	7.63	24.74	0.79	1.4	1.14	0.06	6.69	2.68	0.86	1.49	0	0.81	0.89	0.2	0.16	0.58	2.72	1.02	0.1	0.56	11.74	0	0	0	11.4	-27.56	-0.07	61.99	135.78	798.64	478.18	1031.99	729.1	845.76	530	981.23	539.19
25.325	0	0.11	0.08	0.02	0.1	0.13	0.11	0.06	1.51	1.26	99.73	0.41	7.43	25.51	0.85	1.23	1.51	0.06	7.63	2.66	0.78	1.15	0	1.26	0.97	0.24	0.16	0.65	2.67	0.87	0.11	0.39	11.5	0	0	0	12.74	-27.36	0.41	62.5	137.17	798.16	478.06	1031.18	729.14	844.99	530	981.82	539.59
25.358	0	0.11	0.08	0.02	0.1	0.14	0.11	0.06	1.49	1.3	99.71	0.43	8.07	26.79	0.86	1.09	1.49	0.05	8.12	3.18	0.72	0.9	0	1.3	1.11	0.25	0.16	0.65	2.51	0.78	0.11	0.31	11.92	0	0	0	13.05	-27.03	0.13	62.59	138.25	797.65	477.89	1030.91	728.8	843.74	529.98	981.62	539.99
25.391	0	0.11	0.08	0.02	0.1	0.15	0.11	0.06	1.6	1.6	99.7	0.44	8.18	26.81	0.83	0.92	1.6	0.05	8.8	3.25	0.8	0.87	0	1.6	1.29	0.28	0.17	0.94	2.26	0.74	0.09	0.25	12.02	0	0	0	12.94	-27.02	-0.32	62.41	138.65	797.17	476.94	1030.31	727.15	842.45	529.13	980.73	539.27
25.425	0	0.11	0.08	0.02	0.1	0.16	0.12	0.06	2.2	2.2	99.69	0.45	8.21	39.5	0.72	0.96	1.64	0.05	9.11	3.47	0.79	0.9	0	2.2	1.32	0.3	0.18	1.14	1.93	0.64	0.07	0.21	12.14	0	0	0	11.14	-24.13	-1.79	62.02	143.34	797.07	474.62	1033.14	726.71	839.6	528.95	982.77	536.04
25.458	0	0.11	0.08	0.02	0.1	0.17	0.12	0.06	2.16	2.16	99.67	0.46	8.76	42.45	0.75	0.75	1.64	0.05	9.98	3.69	0.79	0.87	0	2.16	1.43	0.29	0.24	0.99	2.03	0.67	0.06	0.24	12.3	0	0	0	14.08	-23.52	-2.88	63.52	142.1	796.62	474.22	1030.49	724.91	837.37	530.71	979.41	534.85
25.492	0	0.1	0.07	0.02	0.09	0.19	0.12	0.06	2.63	2.63	99.61	0.51	10.18	57.26	0.71	0.71	1.44	0.05	11.06	3.33	0.58	0.92	0	2.63	1.37	0.26	0.24	0.56	1.68	0.55	0.04	0.45	13.05	0	0	0	14.81	-20.54	-1.98	64.25	143.84	796.01	474.01	1031.8	726.58	838.08	529.31	981.71	537.04
25.525	0	0.1	0.07	0.02	0.09	0.22	0.11	0.06	2.4	2.4	99.57	0.59	11.29	52.71	0.73	0.78	1.48	0.07	11.02	3.37	0.65	1	0	2.4	1.4	0.27	0.25	0.5	1.73	0.5	0.04	0.44	14.1	0	0	0	14.72	-21.46	-2.4	63.97	144.45	794.65	473.4	1031.08	726.88	836.13	529.84	980.46	535.65
25.558	0	0.1	0.07	0.02	0.09	0.22	0.11	0.06	2.42	2.42	99.56	0.59	11.39	56.65	0.81	0.93	1.53	0.08	11.22	2.89	0.66	1.1	0	2.42	1.37	0.26	0.29	0.43	1.67	0.51	0.04	0.49	14.14	0	0	0	14.73	-20.66	-1.16	64.34	144.3	794.75	473.66	1030.4	726.57	837.51	528.32	981.56	536.7
25.592	0	0.09	0.06	0.02	0.09	0.27	0.11	0.06	2.3	2.3	99.45	0.75	13.55	59.82	0.86	1.08	1.41	0.1	11.87	2.74	0.7	1.44	0	2.3	1.12	0.26	0.25	0.26	1.79	0.48	0.03	0.67	15.77	0	0	0	13.46	-20.01	-1.68	63.91	142.46	795.04	473.65	1031.31	727.33	838.42	528.79	980.74	535.39
25.625	0	0.09	0.06	0.02	0.09	0.27	0.1	0.06	2.24	2.24	99.47	0.74	13.38	48.78	0.74	1.22	1.35	0.11	11.39	2.4	0.81	1.64	0	2.24	1.02	0.26	0.24	0.24	1.69	0.47	0.03	0.47	15.74	0	0	0	15.41	-22.25	-2.09	64.37	142.61	794.39	473.46	1029.38	726.22	836.46	529.7	978.96	535.19
25.658	0	0.09	0.06	0.02	0.08	0.3	0.1	0.06	2.15	2.15	99.4	0.82	14.58	57.9	0.72	1.42	1.38	0.11	12.21	2.22	0.77	1.94	0	2.15	0.81	0.24	0.19	0.2	1.81	0.46	0.02	0.67	16.47	0	0	0	13.23	-20.41	-1.59	63.93	141.74	794.73	473.61	1030.02	726.69	838.07	528.84	979.7	534.34
25.692	0	0.08	0.05	0.02	0.08	0.34	0.09	0.06	2.15	1.97	99.32	0.97	15.9	53.26	0.7	1.69	1.13	0.12	12.05	1.97	0.69	1.7	0	2.15	0.78	0.22	0.17	0.17	1.59	0.44	0.02	0.71	17.61	0	0	0	15.67	-21.35	-2.15	64.67	142.23	793.57	473.41	1028.61	726.21	835.83	529.6	977.94	535.41
25.725	0	0.08	0.05	0.02	0.08	0.35	0.1	0.06	2.19	2.19	99.3	0.95	16.13	50.08	0.53	1.8	1.18	0.11	12.81	2.45	0.64	2.1	0	2.19	0.72	0.19	0.16	0.26	1.61	0.45	0.02	0.58	17.51	0	0	0	15.24	-21.98	-1.87	64.21	142.5	792.87	472.67	1028.41	725.59	835.58	528.14	977.89	535.42
25.759	0	0.08	0.05	0.02	0.08	0.34	0.09	0.06	1.69	1.69	99.32	1.01	16.25	60.09	0.5	2.13	1.17	0.12	11.56	2.53	0.54	1.89	0	1.69	0.56	0.17	0.14	0.18	1.71	0.45	0.02	0.24	17.87	0	0	0	13.88	-19.95	-1.46	64.34	145.17	793.71	474.14	1027.17	725.86	834.46	530.43	979.6	533.31
25.792	0	0.08	0.05	0.02	0.08	0.36	0.09	0.06	1.53	1.53	99.28	1.09	17.02	46.08	0.49	2.48	1.06	0.11	11.5	2.27	0.45	1.96	0	1.53	0.43	0.15	0.13	0.19	1.92	0.42	0.01	1.35	18.46	0	0	0	16.74	-22.79	-3.13	64.75	140.56	793.1	473.61	1029.32	726.95	835.66	530.3	976.05	537.29
25.825	0	0.08	0.05	0.02	0.08	0.37	0.09	0.06	1.38	1.38	99.27	1.07	17.2	59.63	0.46	2.77	1	0.11	11.96	2.24	0.46	1.88	0	1.38	0.37	0.14	0.12	0.11	2.08	0.47	0.01	0.32	18.34	0	0	0	13.56	-20.05	-1.87	64.29	142.8	793.7	474.93	1028.02	727.76	835.63	531.54	978.42	533.8
25.859	0	0.08	0.04	0.02	0.08	0.35	0.08	0.07	1.14	1.14	99.3	1.17	17.26	42.28	0.41	3.61	0.87	0.13	10.15	1.81	0.37	1.19	0	1.14	0.38	0.11	0.14	0.07	2.52	0.58	0.01	0.57	18.93	0	0	0	12.71	-23.56	-1.86	63.16	142.47	793.47	475.16	1028.28	727.24	835.72	530.59	978.11	535.53
25.892	0	0.08	0.05	0.02	0.09	0.32	0.08	0.07	1.09	1.09	99.35	1.06	16.51	28.68	0.38	3.34	0.84	0.14	10.05	1.82	0.37	1.42	0	1.09	0.37	0.09	0.17	0.09	3.15	0.62	0.01	0.51	18.23	0	0	0	12.54	-26.55	-1.18	62.45	138.8	792.3	474.69	1029.13	728.92	838.27	528.55	976.82	537.01
25.925	0	0.08	0.05	0.02	0.09	0.3	0.08	0.07	0.98	0.98	99.41	1.01	15.79	38.97	0.32	3.58	0.85	0.13	9.04	1.62	0.39	1.09	0	0.98	0.37	0.09	0.19	0.09	3.47	0.67	0.01	0.56	17.93	0	0	0	10.93	-24.24	-1.97	62.55	141.48	792.81	475.94	1029.67	730.15	836.44	531.46	977.86	535.7
25.959	0	0.08	0.05	0.02	0.09	0.28	0.08	0.07	0.83	0.83	99.45	1	15.34	32.95	0.28	3.46	0.77	0.14	7.88	1.51	0.36	0.9	0	0.83	0.35	0.08	0.21	0.17	4.12	0.7	0.02	0.75	17.86	0	0	0	9.86	-25.55	-1.52	61.94	141.35	792.09	475.94	1029.85	730.61	836.76	530.39	977.98	536.37
25.992	0	0.08	0.05	0.02	0.09	0.27	0.08	0.07	0.78	0.77	99.45	0.98	15.25	30.15	0.3	3.39	0.78	0.14	8.11	1.01	0.37	0.82	0	0.77	0.4	0.08	0.22	0.31	4.24	0.75	0.02	0.47	17.72	0	0	0	10.08	-26.2	-1.33	61.79	142.52	792.63	476.16	1031.05	731.55	837.22	530.71	979.61	536.95
26.025	0	0.08	0.05	0.02	0.09	0.31	0.08	0.07	0.8	0.8	99.38	1.05	16.34	32.1	0.28	2.93	0.8	0.13	9.46	0.93	0.38	0.74	0	0.6	0.46	0.08	0.29	0.26	5	0.84	0.02	0.39	18.18	0	0	0	9.44	-25.75	-1.37	61.86	142.06	792.87	478.26	1030.36	733.2	837.18	533.2	979.17	537.44
26.059	0	0.08	0.05	0.02	0.09	0.33	0.08	0.06	0.65	0.65	99.34	1.11	16.96	43.2	0.26	2.43	0.65	0.14	9.72	0.85	0.38	0.69	0	0.48	0.52	0.08	0.3	0.33	6.76	0.93	0.02	0.35	18.56	0	0	0	13.44	-23.37	-1.83	63.55	141.57	791.89	476.92	1032.92	735.76	837.84	532.71	979.2	540.28
26.092	0	0.08	0.05	0.02	0.08	0.36	0.08	0.06	0.61	0.61	99.29	1.17	17.67	29.57	0.24	1.81	0.61	0.13	10.41	0.74	0.36	0.78	0	0.46	0.56	0.08	0.36	0.29	6.84	0.94	0.02	0.32	18.92	0	0	0	10.68	-26.34	-0.86	61.87	144.5	792.71	478.53	1031.05	734.54	836.79	533.53	981.19	538.97
26.126	0	0.09	0.05	0.02	0.09	0.34	0.08	0.06	0.66	0.58	99.32	1.15	17.22	44.34	0.23	1.1	0.58	0.11	9.67	0.86	0.32	1.01	0	0.41	0.66	0.07	0.37	0.45	8.26	1.1	0.02	0.31	18.79	0	0	0	11.77	-23.14	-0.06	63.27	140.76	793.65	479.05	1031.81	735.63	840.69	532.74	981.23	540.66
26.159	0	0.09	0.05	0.02	0.09	0.32	0.08	0.06	0.67	0.52	99.36	1.08	16.74	40.09	0.24	1.08	0.52	0.1	9.52	0.9	0.28	1.01	0	0.38	0.67	0.07	0.34	0.49	9.05	1.2	0.03	0.39	18.36	0	0	0	11.34	-24.01	-0.2	62.67	144.68	793.98	479.27	1032.22	734.66	838.9	532.7	983.3	541.7
26.192	0	0.09	0.05	0.02	0.09	0.32	0.08	0.06	0.7	0.49	99.35	1.09	16.87	45.69	0.26	0.97	0.49	0.1	9.53	0.88	0.24	1.01	0	0.37	0.7	0.07	0.35	0.57	9.11	1.18	0.03	0.48	18.47	0	0	0	10.89	-22.86	0.13	63	143.44	795.32	480.4	1032.71	735.24	840.86	533.37	984.03	542.15
26.226	0	0.09	0.04	0.02	0.09	0.35	0.08	0.06	0.67	0.4	99.3	1.26	17.81	36.7	0.29	0.95	0.4	0.1	9.07	0.91	0.2	0.99	0	0.29	0.66	0.08	0.38	0.67	11.3	1.29	0.04	0.45	19.48	0	0	0	11.75	-24.73	-0.29	62.78	143.82	794.36	480.31	1033.24	736.65	839.91	534.04	983.45	542.94
26.259	0	0.09	0.04	0.02	0.09	0.32	0.08	0.06	0.61	0.39	99.35	1.23	17.16	30.64	0.33	1.02	0.39	0.1	7.88	0.99	0.16	0.82	0	0.29	0.61	0.09	0.38	0.56	11.74	1.3	0.05	0.45	19.3	0	0	0	8.7	-26.08	0.37	61.57	140.03	795.62	480.64	1034.11	736.07	843.72	532.21	983.38	542.42
26.292	0	0.09	0.04	0.02	0.09	0.33	0.07	0.06	0.68	0.38	99.34	1.29	17.36	35.22	0.33	1	0.38	0.11	7.57	1.1	0.15	0.8	0	0.32	0.68	0.1	0.38	0.55	11.38	1.38	0.06	0.4	19.62	0	0	0	11.68	-25.05	0.17	62.73	142.03	795.33	480.42	1033.84	736.55	842.2	533.29	983.88	543.33
26.326	0	0.09	0.04	0.02	0.09	0.33	0.07	0.06	0.72	0.38	99.34	1.28	17.38	34.95	0.35	1.06	0.38	0.11	7.68	1.28	0.14	0.98	0	0.32	0.72	0.11	0.47	0.56	11.55	1.5	0.07	0.41	19.6	0	0	0	11.33	-25.11	0.5	62.48	141.6	796.42	480.35	1035.22	736.85	844.07	532.77	985.28	543.37
26.359	0	0.09	0.04	0.02	0.09	0.37	0.07	0.06	0.78	0.37	99.26	1.39	18.33	30.4	0.35	1.07	0.37	0.1	8.68	1.37	0.17	1.08	0	0.33	0.78	0.1	0.47	0.61	11.24	1.44	0.08	0.23	20.13	0	0	0	10.46	-26.14	0.35	62.31	137.55	797.38	480.92	1034.22	736.25	845.82	533.56	983.14	541.49
26.392	0	0.09	0.04	0.02	0.09	0.36	0.07	0.06	0.66	0.37	99.28	1.3	17.99	26.95	0.38	1.46	0.37	0.1	8.98	1.19	0.2	0.93	0	0.31	0.66	0.12	0.47	0.66	10.55	1.44	0.08	0.47	19.69	0	0	0	9.55	-26.99	0.05	61.71	138.27	798.77	481.51	1034.69	734.86	846.02	533.61	984.03	542.05
26.426	0	0.09	0.04	0.02	0.09	0.37	0.07	0.06	0.7	0.31	99.26	1.36	18.28	26.78	0.4	1.69	0.31	0.09	8.78	0.99	0.21	0.87	0	0.3	0.66	0.15	0.47	0.7	9.9	1.47	0.07	0.27	20.03	0	0	0	7.03	-27.03	0.31	60.87	140.74	799.5	481.96	1035.45	734.18	845.82	533.04	986.28	542.01
26.459	0	0.08	0.04	0.02	0.09	0.4	0.07	0.07	0.65	0.29	99.2	1.54	19.07	21.2	0.46	2.01	0.29	0.09	8.68	0.97	0.23	0.71	0	0.29	0.65	0.15	0.47	0.5	9.99	1.56	0.07	0.42	20.78	0	0	0	8.04	-28.57	-0.81	61.03	136.56	799.08	481.42	1035.63	734.8	846.42	533.8	982.77	541.26
26.493	0	0.08	0.03	0.02	0.08	0.5	0.07	0.07	0.64	0.27	98.99	2.09	21.35	18.81	0.46	2.04	0.27	0.11	9.01	0.89	0.28	0.92	0	0.27	0.64	0.17	0.58	0.22	10.29	1.53	0.08	0.17	22.74	0	0	0	6.76	-29.31	-1.42	60.87	134.71	799.41	481.59	1036.06	735.53	846.95	534.93	981.58	539.37
26.526	0	0.08	0.03	0.02	0.08	0.56	0.07	0.07	0.62	0.27	98.88	2.27	22.26	16.91	0.42	1.89	0.25	0.09	9.82	0.8	0.31	0.99	0	0.27	0.62	0.16	0.68	0.19	10.16	1.55	0.09	0.25	23.25	0	0	0	7.75	-29.96	-1.3	60.93	133.37	799.32	481.53	1036.37	735.96	847.9	534.53	981.14	540.49
26.559	0	0.07	0.03	0.02	0.08	0.65	0.06	0.07	0.56	0.26	98.7	2.54	23.51	18.68	0.41	1.86	0.25	0.08	10.98	0.72	0.41	1.19	0	0.26	0.56	0.16	0.85	0.11	10.13	1.73	0.1	0.25	23.98	0	0	0	7.48	-29.35	-1.04	61.04	133.64	800.19	481.94	1035.86	735.21	848.26	534.81	981.8	539.97
26.593	0	0.07	0.03	0.02	0.08	0.66	0.06	0.07	0.56	0.27	98.67	2.6	23.71	25.17	0.41	2.02	0.25	0.07	11.16	0.64	0.45	1.18	0	0.27	0.56	0.15	0.82	0.11	9.48	1.93	0.11	0.34	24.12	0	0	0	8.94	-27.45	-1.01	61.69	136.28	800.03	481	1036.22	734.94	847.1	534.47	983.26	539.99
26.626	0	0.07	0.03	0.02	0.08	0.69	0.06	0.07	0.51	0.28	98.62	2.82	24.12	25.04	0.42	2.2	0.26	0.09	10.87	0.58	0.49	1.21	0	0.28	0.51	0.14	0.89	0.13	9.57	2.04	0.11	0.35	24.64	0	0	0	8.08	-27.48	-0.99	61.52	135.44	799.98	481.41	1036.26	735.72	847.53	534.98	982.89	539.39
26.659	0	0.07	0.03	0.02	0.08	0.68	0.06	0.07	0.51	0.28	98.63	3.01	24.14	18.68	0.49	2.4	0.24	0.1	9.86	0.62	0.47	1.44	0	0.28	0.51	0.14	0.87	0.11	10.2	2.21	0.1	0.27	25.05	0	0	0	8.15	-29.35	-0.14	61.21	134.09	800.25	482.6	1035.27	735.29	848.87	534.41	982.77	541.57
26.693	0	0.07	0.03	0.02	0.08	0.71	0.06	0.07	0.49	0.27	98.59	3.36	24.54	20.47	0.59	3.2	0.23	0.12	8.98	0.59	0.38	1.3	0	0.27	0.49	0.16	0.8	0.14	10.24	2.71	0.1	0.48	25.77	0	0	0	6.84	-28.79	-0.37	60.91	137.62	801.47	483.56	1035.63	734.06	847.58	535.02	985.01	542.3
26.726	0	0.07	0.03	0.02	0.08	0.58	0.06	0.07	0.47	0.28	98.84	2.84	22.84	26.32	0.59	3.63	0.23	0.13	7.61	0.58	0.34	1.35	0	0.28	0.47	0.17	0.67	0.15	10.58	2.69	0.09	0.43	24.7	0	0	0	7.28	-27.15	-0.16	61.1	140.02	801.23	483.7	1036.19	734.27	846.88	534.57	986.57	544.16
26.76	0	0.07	0.03	0.02	0.08	0.56	0.06	0.08	0.47	0.28	98.89	3.03	22.65	18.62	0.65	4.86	0.22	0.11	6.08	0.56	0.24	0.88	0	0.28	0.47	0.16	0.48	0.2	10.59	3.16	0.08	0.32	25.11	0	0	0	7.09	-29.37	0.6	60.95	136.31	801.73	484.35	1035.27	735.08	849.37	535.1	985.46	542.85
26.793	0	0.07	0.03	0.02	0.09	0.48	0.06	0.09	0.53	0.29	99.04	2.6	21.26	26.15	0.72	6.2	0.22	0.13	5.3	0.58	0.22	1.07	0	0.29	0.53	0.16	0.31	0.2	10.98	3.49	0.09	0.38	24.12	0	0	0	8.23	-27.19	0.29	61.35	140.72	800.59	484.38	1035.33	734.98	846.35	535.01	986.67	545.52
26.826	0	0.07	0.03	0.02	0.09	0.46	0.06	0.09	0.57	0.32	99.08	2.57	20.93	21.68	0.86	6.8	0.23	0.14	4.84	0.61	0.22	1.16	0	0.32	0.57	0.16	0.24	0.22	10.68	3.3	0.09	0.95	24.05	0	0	0	6.5	-28.42	1.02	60.66	138.44	799.61	483.63	1036.36	736.5	848.43	533.21	986.4	544.72
26.86	0	0.07	0.03	0.02	0.1	0.4	0.06	0.09	0.51	0.31	99.2	2.19	19.69	17.09	0.92	6.98	0.21	0.14	4.39	0.5	0.18	1.11	0	0.31	0.51	0.17	0.2	0.25	10.87	3.51	0.09	0.25	23.04	0	0	0	7.95	-29.9	0.97	60.95	138.25	800.16	484.03	1034.63	735.56	847.77	534.56	985.71	543.9
26.893	0	0.07	0.03	0.02	0.1	0.38	0.06	0.09	0.53	0.34	99.24	2.13	19.13	21.09	1.09	7.4	0.2	0.11	3.67	0.47	0.17	1.02	0	0.34	0.53	0.17	0.16	0.3	11.6	3.43	0.1	0.94	22.85	0	0	0	6.57	-28.6	0.81	60.85	137.52	800.68	484.39	1034.7	734.71	848.28	534.18	985.45	544.02
26.926	0	0.07	0.03	0.02	0.1	0.35	0.06	0.08	0.63	0.36	99.29	1.95	18.46	20.57	1	5.98	0.2	0.09	3.59	0.37	0.19	0.73	0	0.36	0.63	0.17	0.17	0.42	10.94	3.13	0.11	0.61	22.29	0	0	0	5.78	-28.75	1.59	60.83	133.32	801.07	484.14	1034.69	735.09	851.5	533.27	984.49	542.57
26.96	0	0.07	0.03	0.02	0.09	0.38	0.06	0.08	0.71	0.39	99.24	2.11	19.07	18.39	0.85	3.99	0.22	0.08	3.93	0.39	0.24	0.66	0	0.41	0.71	0.17	0.23	0.61	9.68	2.81	0.13	0.23	22.8	0	0	0	7.14	-29.45	0.51	61.01	131.88	800.87	483.24	1035.37	735.25	851.16	533.64	982.77	542.19
26.993	0	0.07	0.03	0.02	0.08	0.38	0.07	0.07	0.86	0.37	99.25	1.99	18.77	19.63	0.8	2.82	0.22	0.07	4.45	0.37	0.36	0.63	0	0.44	0.86	0.18	0.31	0.84	8.67	2.47	0.14	0.14	22.43	0	0	0	7.69	-29.05	1.21	61.13	132.52	800.71	483.15	1034.42	734.56	851.15	532.97	983.33	542.46
27.026	0	0.07	0.04	0.02	0.08	0.37	0.07	0.07	1.05	0.47	99.26	1.78	18.3	22.03	0.75	1.87	0.22	0.06	5.43	0.42	0.47	0.51	0	0.48	0.97	0.21	0.41	1.05	7.73	2.19	0.14	0.27	21.71	0	0	0	8.2	-28.32	1.24	61.15	136.98	800.17	482.06	1034.07	733.28	848.5	532.23	985.13	541.96
27.06	0	0.08	0.04	0.02	0.08	0.32	0.07	0.06	1.14	0.58	99.35	1.36	16.87	18.19	0.67	1.28	0.24	0.05	6.43	0.44	0.61	0.55	0	0.58	0.9	0.22	0.6	1.14	6.67	1.8	0.14	0.23	20.03	0	0	0	6.85	-29.52	1.42	60.71	135.7	799.67	481.09	1033.35	732.05	848.73	530.78	984.11	540.06
27.093	0	0.08	0.04	0.02	0.08	0.3	0.07	0.06	0.9	0.56	99.4	1.29	16.34	22.89	0.64	1.1	0.24	0.04	5.96	0.4	0.56	0.57	0	0.57	0.9	0.21	0.56	0.9	6.17	1.9	0.13	0.23	19.65	0	0	0	7.1	-28.07	1.81	60.97	136.49	799.21	481.25	1031.43	730.92	847.61	530.71	983.79	539.85
27.127	0	0.08	0.05	0.02	0.08	0.25	0.08	0.06	0.92	0.56	99.5	1.04	14.59	20.84	0.61	0.85	0.23	0.04	5.6	0.47	0.56	0.82	0	0.59	0.92	0.22	0.62	0.86	5.11	1.8	0.11	0.32	18.12	0	0	0	8.27	-28.67	1.55	61.14	134.01	798.55	480.35	1030.87	730.02	847.98	529.6	981.57	540.16
27.16	0	0.08	0.05	0.02	0.08	0.23	0.08	0.06	1.01	0.49	99.55	0.92	13.65	17.31	0.7	0.73	0.24	0.04	5.6	0.49	0.49	0.74	0	0.55	0.89	0.21	0.65	1.01	3.89	1.74	0.11	0.19	17.24	0	0	0	9.86	-29.82	1.21	61.32	132.8	798.36	479.62	1030.42	729.37	847.86	529.4	980.23	540.05
27.193	0	0.08	0.05	0.02	0.08	0.25	0.08	0.06	0.77	0.48	99.5	1.02	14.72	13.13	0.84	0.69	0.25	0.04	5.99	0.64	0.38	0.66	0	0.48	0.71	0.22	0.58	0.77	3.34	1.65	0.1	0.38	17.99	0	0	0	12.64	-31.45	1.3	61.82	129.56	797.52	478.8	1028.96	728.3	848.54	528.25	977.45	541.25
27.227	0	0.07	0.05	0.01	0.08	0.28	0.08	0.06	0.81	0.46	99.43	1.16	15.85	10.48	0.93	0.65	0.29	0.04	6.41	0.75	0.35	0.59	0	0.46	0.61	0.18	0.46	0.81	2.31	1.36	0.1	0.49	18.89	0	0	0	13.03	-32.72	0.47	61.72	123.21	796.74	477.64	1029.7	728.58	850.84	526.93	973.22	541.3
27.26	0	0.07	0.05	0.01	0.08	0.3	0.08	0.06	0.89	0.48	99.4	1.18	16.17	8.6	1.08	0.71	0.31	0.04	7	0.97	0.41	0.58	0	0.48	0.56	0.19	0.41	0.89	2.17	1.28	0.1	0.31	19.03	0	0	0	14.21	-33.82	0.42	61.87	122.09	797.53	477.52	1030.31	728.51	852.09	526.92	973.25	541.91
27.293	0	0.07	0.05	0.01	0.07	0.31	0.08	0.06	0.77	0.46	99.38	1.2	16.46	9.15	1.16	0.65	0.34	0.05	7.43	1.02	0.39	0.51	0	0.46	0.5	0.19	0.3	0.77	1.7	1.13	0.09	0.45	19.12	0	0	0	12.9	-33.48	0.06	61.33	126.07	794.84	476.52	1028.74	728.12	847.42	526.57	972.75	540.23
27.327	0	0.07	0.04	0.01	0.07	0.38	0.07	0.06	0.75	0.38	99.25	1.57	18.38	19.23	1.3	0.65	0.34	0.05	7.37	1.02	0.36	0.48	0	0.38	0.45	0.17	0.27	0.75	1.3	0.9	0.08	0.4	20.93	0	0	0	12.74	-29.18	0.39	62.33	130.86	794.76	476.31	1027.53	726.63	844.75	526.57	974.99	539.28
27.36	0	0.07	0.04	0.01	0.07	0.45	0.07	0.06	0.7	0.38	99.1	1.84	19.91	17.37	1.39	0.62	0.35	0.06	8.49	1.24	0.36	0.43	0	0.38	0.42	0.17	0.26	0.7	1.23	0.83	0.07	0.31	21.93	0	0	0	10.17	-29.8	0.61	61.4	130.98	793.99	476.6	1026.78	726.37	844.14	526.07	974.55	538.36
27.393	0	0.06	0.03	0.01	0.06	0.6	0.07	0.06	0.56	0.39	98.79	2.43	22.56	22.76	1.41	0.62	0.38	0.07	10.31	1.34	0.3	0.51	0	0.39	0.44	0.16	0.26	0.56	1.06	0.76	0.06	0.42	23.69	0	0	0	9.45	-28.11	1.31	61.5	134.51	794.12	476.44	1026.5	725.84	843.11	525.7	977.09	537.54
27.427	0	0.06	0.03	0.01	0.06	0.74	0.07	0.06	0.55	0.42	98.53	3.11	24.47	20.26	1.21	0.66	0.42	0.07	10.77	1.46	0.28	0.51	0	0.35	0.46	0.14	0.26	0.55	0.78	0.66	0.05	0.85	25.26	0	0	0	13.77	-28.85	0.13	62.78	132.57	793.1	475.39	1026.74	726.67	842.36	526.4	974.32	539.07
27.46	0	0.06	0.03	0.01	0.06	0.77	0.07	0.06	0.64	0.41	98.46	3.19	24.83	19	1.1	0.65	0.41	0.07	11.17	1.45	0.26	0.59	0	0.37	0.51	0.12	0.26	0.64	0.8	0.65	0.05	0.38	25.44	0	0	0	13.51	-29.25	0.73	62.51	132.95	791.93	475.69	1025.71	726.83	841.84	525.74	974.01	540.07
27.494	0	0.06	0.03	0.01	0.06	0.67	0.06	0.06	0.79	0.43	98.65	3.38	23.91	16.58	1.05	0.77	0.43	0.1	8.07	1.3	0.18	0.41	0	0.35	0.56	0.11	0.27	0.79	0.76	0.62	0.04	0.65	25.81	0	0	0	12.99	-30.08	1.36	62.24	133.07	790.35	474.6	1025.24	727.86	841.41	525.01	973.83	538.09
27.527	0	0.06	0.03	0.01	0.06	0.7	0.06	0.06	0.69	0.43	98.6	3.61	24.34	24.16	1.08	0.77	0.43	0.1	7.98	1.15	0.18	0.49	0	0.33	0.51	0.11	0.24	0.69	0.73	0.59	0.04	0.71	26.23	0	0	0	10.18	-27.72	1.57	61.7	136.1	790.75	474.83	1024.96	726.16	840.21	524.21	975.68	537.26
27.56	0	0.06	0.03	0.01	0.06	0.66	0.06	0.06	0.54	0.42	98.68	3.54	23.89	21.01	1.13	0.91	0.42	0.11	7.12	1.09	0.17	0.48	0	0.33	0.48	0.11	0.22	0.54	0.73	0.57	0.03	0.38	26.11	0	0	0	12.12	-28.62	1.48	62.37	134.56	789.9	475.73	1022.58	725.83	839.29	525.19	973.16	538.79
27.594	0	0.05	0.02	0.01	0.06	0.75	0.06	0.06	0.52	0.41	98.49	4.34	25.18	21.97	1.21	1.16	0.41	0.12	6.94	1.2	0.16	0.5	0	0.33	0.51	0.11	0.2	0.52	0.69	0.48	0.03	0.75	27.41	0	0	0	12.4	-28.34	1.1	62.52	134.39	789.14	474.61	1022.63	725.76	838.54	524.77	972.31	537.61
27.627	0	0.05	0.02	0.01	0.06	0.88	0.06	0.06	0.48	0.41	98.25	4.68	26.44	22.33	1.23	1.45	0.41	0.12	8.63	1.24	0.17	0.57	0	0.32	0.48	0.11	0.21	0.43	0.73	0.51	0.03	0.95	27.91	0	0	0	12.9	-28.23	0.58	62.62	135.12	789.05	473.94	1023.36	726.02	837.85	525.01	972.43	537.07
27.66	0	0.05	0.02	0.01	0.05	1.16	0.06	0.06	0.43	0.43	97.68	5.91	28.89	42.29	1.37	1.88	0.43	0.12	10.59	1.36	0.18	0.51	0	0.29	0.43	0.12	0.21	0.39	0.76	0.46	0.03	0.35	29.45	0	0	0	12.5	-23.55	1.94	63.51	140.79	789.66	475.16	1021.93	724.73	836.3	524.93	976.46	538.28
27.694	0	0.05	0.02	0.01	0.05	1.63	0.06	0.07	0.44	0.44	96.74	7.42	31.8	29.06	1.33	2.13	0.44	0.12	13.68	1.47	0.2	0.55	0	0.31	0.39	0.11	0.21	0.38	0.92	0.44	0.03	0.61	30.96	0	0	0	12.58	-26.46	1.08	62.62	139.93	788.33	473.56	1022.75	724.65	835.47	523.71	974.67	537.94
27.727	0	0.05	0.02	0.01	0.05	1.88	0.06	0.07	0.42	0.42	96.24	7.63	32.97	37.49	1.37	3.1	0.42	0.15	15.87	1.55	0.22	0.47	0	0.29	0.33	0.11	0.2	0.25	1.08	0.48	0.03	0.53	31.15	0	0	0	12.21	-24.56	1.47	63.15	140.92	788.09	473.81	1021.45	724.63	834.59	524.42	975	536.46
27.761	0	0.05	0.02	0.01	0.05	1.84	0.05	0.07	0.38	0.38	96.32	8.23	33.03	46.21	1.21	3.26	0.38	0.14	14.47	1.79	0.21	0.44	0	0.25	0.24	0.09	0.21	0.2	1.3	0.51	0.02	0.38	31.66	0	0	0	12.25	-22.76	1.94	63.6	141.37	788.17	474.05	1020.71	723.77	834.68	523.79	975.4	537.22
27.794	0	0.05	0.02	0.01	0.05	1.73	0.05	0.07	0.36	0.36	96.53	8.05	32.59	47.98	1.07	3.85	0.36	0.15	13.7	1.95	0.18	0.48	0	0.24	0.21	0.09	0.24	0.24	1.53	0.54	0.02	0.66	31.51	0	0	0	14.64	-22.4	2.56	64.63	141.87	789.03	474.98	1020.95	723.61	835.93	523.51	976.7	541.11
27.827	0	0.05	0.02	0.01	0.06	1.34	0.05	0.07	0.37	0.37	97.33	6.62	30.32	59.43	1.11	4.65	0.37	0.18	11.64	2.13	0.13	0.43	0	0.23	0.19	0.08	0.3	0.31	1.52	0.57	0.02	0.27	30.2	0	0	0	14.61	-20.09	2.58	65.31	143.2	789.76	475.18	1019.31	721.92	834.7	524.32	977.11	539.35
27.861	0	0.05	0.02	0.01	0.07	0.85	0.06	0.08	0.43	0.37	98.29	4.41	26.29	52.28	1.33	5.89	0.37	0.21	8.92	1.79	0.1	0.26	0	0.24	0.17	0.08	0.29	0.43	1.7	0.61	0.02	0.56	27.53	0	0	0	8.62	-21.54	3.07	63.14	139.3	788.93	476.34	1015.1	717.62	834.72	522.07	973.09	538.17
27.894	0	0.05	0.02	0.01	0.08	0.65	0.06	0.08	0.47	0.36	98.7	3.34	23.77	53.75	1.49	6.87	0.36	0.22	7.53	1.55	0.08	0.16	0	0.24	0.17	0.08	0.25	0.47	1.79	0.63	0.02	0.68	25.73	0	0	0	9.95	-21.25	3.54	63.18	140.75	789.24	476.13	1018.53	720.61	836.59	521.73	976.07	540.61
27.927	0	0.05	0.03	0.01	0.08	0.56	0.06	0.08	0.43	0.36	98.87	2.98	22.61	44.13	1.37	6.55	0.36	0.2	6.54	1.34	0.08	0.16	0	0.24	0.16	0.08	0.23	0.43	1.79	0.7	0.02	0.75	25	0	0	0	13.82	-23.18	2.81	64.2	138.08	788.42	475.58	1020.55	723.52	837.8	522.29	974.29	543.17
27.961	0	0.06	0.03	0.01	0.08	0.47	0.06	0.09	0.37	0.37	99.05	2.42	20.95	69.71	1.68	7.64	0.37	0.2	6.03	1.21	0.07	0.17	0	0.24	0.15	0.09	0.2	0.33	2.02	0.86	0.02	0.44	23.68	0	0	0	13.68	-17.83	3.67	64.96	146.15	787.86	475.79	1019.9	724.14	834.13	523.25	979	542.58
27.994	0	0.06	0.03	0.01	0.09	0.43	0.06	0.09	0.39	0.39	99.14	2.12	20.02	66.29	1.94	7.31	0.39	0.19	6.08	1.23	0.07	0.3	0	0.26	0.16	0.08	0.16	0.24	2.23	0.93	0.02	0.72	22.83	0	0	0	13.02	-18.62	3.98	64.57	144.15	786.51	475.43	1018.86	724.03	834.33	522.21	977.07	542.38
28.027	0	0.06	0.03	0.01	0.09	0.39	0.06	0.09	0.41	0.41	99.22	1.93	19.04	63.63	2.21	7.26	0.41	0.2	5.39	1.16	0.07	0.38	0	0.26	0.17	0.07	0.11	0.18	2.37	1.09	0.01	0.42	22.24	0	0	0	13.09	-19.2	4.13	64.39	145.11	785.04	474.71	1017.86	723.89	832.8	521.59	976.51	541.74
28.061	0	0.06	0.04	0.01	0.09	0.32	0.07	0.08	0.47	0.47	99.36	1.56	17.14	68.52	2.89	6.01	0.47	0.21	4.68	1.17	0.06	0.28	0	0.28	0.15	0.06	0.08	0.14	3.05	1.2	0.01	0.68	20.89	0	0	0	13.74	-18.11	3.46	64.66	148.36	782.77	473.52	1017.01	723.72	828.88	521.29	975.86	541.49
28.094	0	0.06	0.03	0.01	0.09	0.34	0.07	0.09	0.49	0.49	99.32	1.64	17.44	74.5	3.38	5.61	0.49	0.2	4.95	1.38	0.07	0.32	0	0.33	0.15	0.06	0.06	0.14	3.29	1.2	0.01	0.33	21.19	0	0	0	11.85	-16.64	5.15	64.11	148.96	780.52	474.68	1013.72	723.37	828.01	520.08	975.21	542.97
28.128	0	0.07	0.04	0.01	0.1	0.3	0.08	0.08	0.52	0.52	99.4	1.34	16.27	73.11	3.4	5.25	0.52	0.19	5.48	1.76	0.08	0.28	0	0.39	0.14	0.05	0.06	0.18	3.96	1.23	0.01	0.36	19.92	0	0	0	11.27	-17	5.71	63.87	148.41	778.99	475.43	1010.97	722.21	826.96	519.39	973.26	544.33
28.161	0	0.07	0.04	0.01	0.1	0.28	0.08	0.08	0.55	0.55	99.44	1.19	15.39	84.17	4.1	4.68	0.55	0.21	5.89	2.24	0.08	0.23	0	0.42	0.1	0.04	0.06	0.14	4.6	1.23	0.01	0.21	19.07	0	0	0	10.51	-13.65	6.68	64.41	146.79	777.91	475.72	1007.21	721.12	826.19	519.77	971.31	541.86
28.194	0	0.07	0.04	0.01	0.11	0.37	0.08	0.09	0.54	0.54	99.26	1.37	17.45	84.29	4.99	6.02	0.54	0.26	8.76	2.89	0.08	0.27	0	0.42	0.09	0.04	0.05	0.16	5.3	1.35	0.01	0.13	20.04	0	0	0	16.28	-13.6	8.73	67.41	145.61	776.51	475.36	1005.15	720.35	827.99	517.64	970.54	547.33
28.228	0	0.08	0.04	0.01	0.11	0.37	0.09	0.09	0.59	0.59	99.27	1.23	17.15	85.64	5.07	5.53	0.59	0.27	10.05	3.78	0.07	0.24	0	0.52	0.08	0.03	0.05	0.11	6.37	1.47	0.01	0.26	19.3	0	0	0	16.14	-13.07	9.62	67.54	146.43	775.48	475.65	1002.63	718.45	827.08	516.49	969.96	548.56
28.261	0	0.08	0.04	0.01	0.11	0.44	0.09	0.09	0.62	0.62	99.12	1.39	18.68	90.37	5.19	5.12	0.62	0.33	11.67	4.08	0.06	0.22	0	0.55	0.07	0.03	0.06	0.1	7.24	1.46	0.01	0.26	20.14	0	0	0	15.88	-10.8	9.69	67.55	151.26	774.48	475.63	1002.24	718.16	824.51	515.89	971.81	550.28
28.294	0	0.08	0.03	0.01	0.12	0.54	0.1	0.1	0.7	0.7	98.92	1.65	19.9	89.6	7.54	5.73	0.63	0.39	13.12	4.62	0.05	0.21	0	0.7	0.06	0.03	0.07	0.11	9.1	1.5	0.01	0.13	21.22	0	0	0	15.71	-11.23	11.2	67.38	150.95	772.15	475.11	1000.81	718.44	824.83	514.18	971.18	551.19
28.328	0	0.08	0.03	0.01	0.13	0.64	0.1	0.12	0.97	0.97	98.72	2.25	21.14	89.69	9.15	6.74	0.76	0.43	12.26	5.67	0.04	0.18	0	0.97	0.06	0.02	0.08	0.09	12.76	1.62	0.01	0.09	23.2	0	0	0	15.27	-11.18	10.85	67.25	150.55	772.54	475.26	1000.14	717.86	824.23	514.84	970.68	549.68
28.361	0	0.08	0.03	0.01	0.14	0.7	0.11	0.13	1.08	1.08	98.61	2.54	21.44	88.03	11.21	6.53	0.87	0.49	12.25	6.63	0.04	0.17	0	1.08	0.05	0.02	0.07	0.1	13.66	1.58	0.01	0.16	23.98	0	0	0	16.1	-12.02	10.67	67.51	151.19	771.72	475.42	999.81	718.73	823.16	515.4	970.32	550.11
28.394	0	0.08	0.02	0.01	0.14	1.01	0.11	0.13	1.2	1.2	97.98	3.72	24.35	89.09	12.8	5.55	0.99	0.5	14.07	7.43	0.04	0.19	0	1.2	0.04	0.02	0.07	0.09	15.99	1.58	0.01	0.12	26.42	0	0	0	17.05	-11.5	10.95	68.22	155.29	769.94	476.38	997.15	718.9	819.5	516.42	970.81	551.39
28.428	0	0.09	0.02	0.02	0.15	1.54	0.1	0.13	1.42	1.42	96.92	6.5	28.19	88.36	12.89	5.89	1.2	0.56	14.45	8.81	0.04	0.21	0	1.42	0.04	0.02	0.06	0.05	23.24	1.56	0.01	0.11	30.07	0	0	0	20.14	-11.87	12.87	70.03	153.34	769.69	476.92	996.31	719.55	822.47	516.21	971	554.32
28.461	0	0.09	0.02	0.02	0.15	1.74	0.1	0.14	1.34	1.34	96.52	7.83	28.97	85.11	14.97	5.78	1.24	0.64	14.17	9.41	0.04	0.24	0	1.34	0.03	0.02	0.05	0.03	24.52	1.37	0.01	0.25	31.32	0	0	0	20.02	-13.28	14.46	70.13	150.31	770.24	478.9	993.58	717.53	824.86	516.21	969.68	556.47
28.495	0	0.08	0.01	0.01	0.15	3.75	0.09	0.15	1.43	1.43	92.5	18.12	35.82	84.62	16.42	5.57	1.34	0.91	16.33	10.69	0.03	0.19	0	1.43	0.02	0.01	0.04	0.01	30.48	1.11	0	0.08	37.28	0	0	0	22.8	-13.48	16.64	71.79	148.7	773.45	478.28	995.16	715.23	830.95	514.48	973.03	558.35
28.528	0	0.09	0.01	0.02	0.14	5.06	0.08	0.14	1.44	1.44	89.88	27.39	39.03	86.74	15.83	5.02	1.44	1.09	15.31	10.93	0.03	0.21	0	1.25	0.02	0.01	0.04	0.01	35.22	0.92	0	0.05	40.6	0	0	0	23.44	-12.61	16.43	72.36	150.77	773.91	478.79	995.14	714.84	830.22	514.64	974.01	560
28.561	0	0.09	0.01	0.02	0.13	5.19	0.07	0.13	1.41	1.41	89.61	29.53	39.82	89.86	13.99	4.34	1.41	1.26	14.51	10.54	0.04	0.15	0	1.16	0.01	0.01	0.03	0.01	35.2	0.77	0	0.08	41.26	0	0	0	23	-11.09	17.57	71.97	152.03	774.18	477.87	994.63	712.07	831.34	512.23	975.38	560.86
28.595	0	0.09	0.01	0.02	0.13	7.68	0.06	0.13	1.49	1.49	84.65	43.03	44.09	92.9	12.7	4.68	1.49	1.61	14.64	9.27	0.04	0.1	0	0.86	0.01	0.01	0.02	0.01	40.11	0.69	0	0.12	44.92	0	0	0	19.98	-9.15	16.29	70.94	155.62	771.73	478.24	992.28	710.58	826.18	511.13	973.2	562.12
28.628	0	0.08	0.01	0.02	0.13	6.53	0.06	0.13	1.42	1.42	86.95	40.82	43.01	92.86	11.48	5.37	1.42	2.09	12.68	7.73	0.05	0.11	0	0.67	0	0.01	0.02	0.01	39.89	0.69	0	0.09	44.36	0	0	0	19.99	-9.17	17.16	70.75	155.47	768.7	475.26	992.03	711.3	825.56	509.01	972.73	559.15
28.661	0	0.1	0.01	0.02	0.13	6.77	0.05	0.12	1.7	1.7	86.45	40.6	43.39	92.17	10.58	4.65	1.7	2.73	13.5	8.58	0.05	0.13	0	0.51	0	0.01	0.01	0.01	42.89	0.74	0	0.15	44.3	0	0	0	20.82	-9.67	17.51	71.12	154.02	768.23	474.79	992.31	711.24	826.76	508.13	971.64	560.39
28.695	0	0.13	0.01	0.02	0.15	7.6	0.05	0.12	2.28	2.28	84.8	43.47	44.31	94.76	9.97	3.95	2.28	3.83	14.23	9.17	0.06	0.25	0	0.44	0	0.01	0.01	0.01	50.31	0.75	0	0.12	45.03	0	0	0	21.51	-7.53	18.18	70.71	162.07	765.98	472.42	992.43	708.7	824.65	503.31	974.47	565.12
28.728	0	0.17	0.01	0.03	0.19	5.64	0.06	0.12	2.45	2.45	88.73	32.88	41.29	94.39	9.65	3.46	2.45	5.29	14.12	10.47	0.06	0.38	0	0.38	0	0.01	0.01	0.01	53.59	0.84	0	0.14	42.23	0	0	0	23.99	-7.89	20.05	70.74	157.52	767.93	473.37	992.32	708.84	829.52	504.94	974.96	565.42
28.762	0	0.22	0.01	0.04	0.22	5.88	0.06	0.12	2.69	2.69	88.24	33.96	41.9	92.98	8.21	3.71	2.69	6.28	14.32	11.15	0.07	0.53	0	0.29	0	0.02	0.01	0.01	61.37	0.79	0	0.43	42.53	0	0	0	23.3	-9.08	21.12	70.7	158.26	767.71	476.03	992.76	710.45	831.36	505.87	975.84	570.49
28.795	0	0.28	0.01	0.05	0.23	4.82	0.06	0.12	3.18	3.18	90.37	26.67	39.91	96.35	6.79	4.24	3.18	6.49	14.85	13.59	0.07	0.67	0	0.2	0	0.02	0.01	0.01	62.08	0.76	0	0.16	40.37	0	0	0	18.36	-5.64	17.66	69.37	162.05	768.83	475.08	993.26	710.37	824.9	506.99	977.13	562.55
28.828	0	0.42	0.01	0.05	0.27	4.25	0.06	0.12	3.52	3.52	91.49	25.54	38.64	94.01	5.96	4.2	3.52	7.93	15.06	19.62	0.08	0.81	0	0.21	0	0.03	0.01	0.01	64.96	0.79	0	0.29	39.1	0	0	0	20.32	-8.23	19.95	69.84	159.87	765.9	476.95	993.29	714.89	827.85	508.28	976.2	567.88
28.862	0	0.62	0.01	0.06	0.27	4.11	0.06	0.11	3.8	3.8	91.79	33.02	38.36	96.39	4.5	3.68	3.8	7.5	15.99	26.57	0.1	1.06	0	0.13	0	0.03	0.01	0.01	68.54	0.71	0	0.32	38.3	0	0	0	17.82	-5.58	19.67	69.08	156.86	767.29	476.33	992.72	712.73	828.1	509.51	975.7	562.59
28.895	0	0.85	0.01	0.08	0.29	3.78	0.06	0.1	3.42	3.42	92.44	40.68	37.79	95.81	3.42	3.25	3.67	7.72	16.48	31.15	0.1	1.36	0	0.12	0	0.04	0.01	0.01	72.16	0.8	0	0.11	37.28	0	0	0	17.62	-6.36	18.82	69.03	159.56	766.39	475.69	993.78	713.49	826.71	507.09	975.45	564.85
28.928	0	1.11	0.01	0.1	0.37	2.64	0.06	0.11	2.54	2.54	94.73	45.45	34.36	95.17	2.54	4.5	4.28	8.99	14.36	31.48	0.1	2.01	0	0.12	0	0.04	0.01	0.01	76.7	0.92	0	0.26	35.02	0	0	0	21.18	-7.1	19.92	70.02	153.7	769.6	474.16	994.99	710.76	832.59	505.97	974.89	564.1
28.962	0	1.39	0.02	0.14	0.48	1.72	0.06	0.12	2.25	2.25	96.56	55.43	30.21	96.4	2.25	5.28	4.64	9.11	13.55	30.69	0.09	1.88	0	0.09	0.01	0.04	0.01	0.01	82.5	1.22	0	0.32	31.53	0	0	0	15.25	-5.56	20.3	67.11	158.09	765.13	475.99	996.15	716.44	830.09	506.5	976.1	567.08
28.995	0	1.47	0.02	0.15	0.48	1.86	0.06	0.11	1.83	1.83	96.28	60.19	30.84	92.35	1.83	4.91	4.89	8.66	14.15	31.22	0.08	2.13	0	0.11	0.01	0.04	0.02	0.01	84.33	1.25	0	0.3	31.94	0	0	0	21.16	-9.55	18.83	70.38	156.88	764.16	476.86	996.17	720.32	828.09	509.68	973.5	568.58
29.028	0	1.68	0.02	0.18	0.56	1.31	0.07	0.11	1.75	1.75	96.64	61.68	27.45	94.57	1.75	5.11	5.43	8.93	11.89	30.42	0.08	1.95	0	0.11	0.01	0.05	0.02	0.01	87.36	1.39	0	0.26	29.89	0	0	0	19.85	-7.71	19.04	69.55	159.41	764.14	477.24	996.08	719.7	827.56	509.1	974.87	570.02
29.062	0	1.92	0.03	0.21	0.64	1.02	0.08	0.11	1.62	2.16	96.17	69.22	24.66	92.8	1.62	4.72	5.97	8.47	12.78	29.35	0.07	1.49	0	0.11	0.02	0.06	0.03	0.02	90.64	2.16	0	0.1	27.15	0	0	0	19.81	-9.22	17.21	69.68	156.19	766.96	477.49	997.57	721.4	827.38	512.46	974.93	563.69
29.095	0	1.73	0.03	0.22	0.67	0.88	0.08	0.11	1.58	2.11	96.55	68.4	23.4	93.92	1.58	5.61	6.01	8.26	11.79	25.91	0.08	1.64	0	0.13	0.02	0.06	0.03	0.03	91.16	2.11	0	0.15	26.38	0	0	0	19.76	-8.31	18.55	69.73	154.26	767.17	478.76	996.55	719.61	830.11	511.42	973.53	568.21
29.129	0	1.64	0.03	0.25	0.83	0.76	0.08	0.13	2	2.7	96.72	72.99	21.48	92.6	2	6.84	6.72	9.17	11.6	20.72	0.05	1.28	0	0.18	0.02	0.06	0.04	0.02	94.11	2.7	0	0.07	25.09	0	0	0	14.84	-9.37	17.13	67.9	148.14	764.48	479.53	991.99	719.98	825.84	513.82	966.45	560.48
29.162	0	1.35	0.03	0.25	0.91	0.78	0.07	0.15	2.19	2.75	97.3	73.35	22.38	94.13	2.19	8.76	5.76	10.25	10.71	16.24	0.04	0.93	0	0.21	0.02	0.06	0.05	0.02	95.23	2.75	0	0.17	25.85	0	0	0	16.66	-8.13	18.54	68.76	147.35	766.27	481.61	992.43	720.43	829.26	515.15	968.03	564.69
29.195	0	1.14	0.03	0.24	0.88	0.77	0.07	0.15	2.43	2.57	97.72	72.67	22.42	91.06	2.43	9.04	5.32	9.34	10.1	13.36	0.04	0.51	0	0.24	0.03	0.05	0.06	0.02	95.4	2.57	0	0.12	25.96	0	0	0	16.59	-10.39	16.16	67.9	155.44	767.56	480.6	995.11	720.75	825.08	514.94	972.88	563.08
29.229	0	1	0.02	0.23	0.82	0.99	0.07	0.14	2.35	2.35	98	75.28	25.11	91.44	2.35	9.72	4.53	8.79	11.13	12.64	0.03	0.35	0	0.33	0.03	0.04	0.05	0.01	96.06	2.17	0	0.16	27.71	0	0	0	16.64	-10.16	15.9	68.14	150.33	766.3	481.13	993.79	722.63	825.05	516.92	968.72	561.16
29.262	0	0.98	0.02	0.22	0.85	1.02	0.06	0.16	2.69	2.69	97.96	74.4	25.44	91.14	2.69	10.69	4.49	9.2	10.67	12.77	0.03	0.39	0	0.32	0.02	0.03	0.04	0.01	95.92	2.24	0	0.1	28.24	0	0	0	16.46	-10.34	15.06	67.6	153.54	764.71	480.3	993.34	724.16	821.27	517.84	969.43	558.12
29.295	0	0.82	0.02	0.2	0.77	1.32	0.06	0.15	2.94	2.94	97.35	75.28	27.93	89.32	2.94	11.23	4.01	8.06	12.29	11.95	0.03	0.38	0	0.41	0.02	0.03	0.04	0.01	94.9	1.9	0	0.09	29.78	0	0	0	18.99	-11.38	15.2	69.28	148.69	765.89	481.11	991.62	722.83	823.08	518.99	966.44	558.39
29.329	0	0.68	0.01	0.18	0.75	2.05	0.06	0.17	3.31	3.31	95.9	78.11	31.88	80.24	4.36	12.81	3.31	7.92	14.63	11.81	0.04	0.45	0	0.62	0.03	0.02	0.03	0.02	94.53	1.68	0	0.12	32.58	0	0	0	22.24	-14.99	13.86	70.6	150.07	767.73	480.77	991.49	720.22	822.03	518.77	966.55	559.24
29.362	0	0.57	0.01	0.16	0.65	3.23	0.06	0.16	3.25	3.25	93.53	80.49	35.73	86.28	5.44	12.43	3.25	6.43	17.9	12.12	0.04	0.49	0	0.66	0.03	0.02	0.03	0.03	93.07	1.49	0	0.11	35.1	0	0	0	19.96	-12.81	12.94	69.35	153.83	766.56	479.83	990.17	718.82	817.77	518.2	966.74	556.58
29.395	0	0.55	0.01	0.15	0.55	3.77	0.06	0.15	2.69	2.69	92.46	80.01	37.5	90.42	5.08	11.43	2.69	5.25	18.39	13.59	0.04	0.41	0	0.82	0.04	0.02	0.03	0.04	92.2	1.44	0	0.09	36.29	0	0	0	18.07	-10.77	12.57	68.53	152.69	764.76	478.97	989.92	719.71	816.55	517.9	964.75	554.63
29.429	0	0.52	0.01	0.12	0.42	5.48	0.05	0.13	2.24	2.24	89.03	76.9	41.17	90.77	5.96	9.63	2.24	3.51	18.64	18.47	0.05	0.47	0	1.05	0.05	0.02	0.03	0.05	89.66	1.21	0.01	0.1	39.67	0	0	0	16.2	-10.57	12.43	67.53	152.06	763.75	479.77	988.68	719.79	815.47	518.25	963.13	554.57
29.462	0	0.54	0.01	0.11	0.36	5.59	0.06	0.12	2.26	2.26	88.82	72.08	41.28	85.73	6.66	7.72	2.26	2.74	17.66	22	0.05	0.5	0	1.14	0.06	0.02	0.03	0.07	87.48	1.06	0.01	0.11	40.35	0	0	0	19.17	-13.04	12.62	68.86	151.98	763.8	479.89	988.15	719.93	815.62	518.76	963.07	555.61
29.496	0	0.44	0.01	0.08	0.27	6.64	0.05	0.11	1.99	1.99	86.73	55.93	43.21	88.2	6.94	6.37	1.99	2.1	15.57	23.42	0.05	0.57	0	1.47	0.1	0.01	0.03	0.09	80.73	0.82	0.01	0.11	43.05	0	0	0	16.33	-11.94	12.02	67.4	151.01	762.5	479.67	987.65	719.86	814.3	518.31	960.94	554.33
29.529	0	0.35	0.01	0.06	0.22	8.49	0.05	0.1	1.89	1.89	83.02	47.76	45.43	81.82	6.98	5.69	1.89	1.5	17.92	22.56	0.06	0.72	0	1.67	0.16	0.01	0.03	0.11	74.3	0.7	0.01	0.13	44.24	0	0	0	17.12	-14.48	11.53	67.3	151.85	762.64	480.11	987.81	720.08	813.6	518.83	961.06	555.12
29.562	0	0.34	0.01	0.05	0.19	10.88	0.06	0.1	1.98	1.98	78.24	46.09	47.41	78.21	7.44	4.5	1.98	1.2	21.02	24.78	0.08	0.89	0	1.96	0.23	0.01	0.03	0.14	70.36	0.64	0.01	0.12	45.12	0	0	0	18.43	-15.61	11.85	67.85	148.66	763.46	481.02	987.4	720.66	815.48	520.17	959.95	555.2
29.596	0	0.24	0	0.03	0.13	19.52	0.05	0.09	2.2	2.2	60.97	60.62	53.44	76.87	7.38	3.4	1.95	0.94	24.8	25.73	0.1	1.02	0	2.2	0.25	0.01	0.03	0.13	60.49	0.51	0.01	0.16	49.35	0	0	0	18.03	-15.99	12.14	67.62	146.33	763.27	481.23	986.53	720.66	816.16	520.53	958.58	554.15
29.629	0	0.23	0	0.03	0.13	21.47	0.05	0.09	2.13	2.13	57.06	60.27	54.24	87.63	7.6	2.94	2	0.83	27.11	24.2	0.12	1.48	0	2.13	0.3	0.01	0.04	0.14	59.74	0.53	0.01	0.2	49.26	0	0	0	17.4	-12.21	13.43	67.89	147.65	765.09	482.57	984.75	718.24	816.94	521.3	960.87	554.23
29.662	0	0.17	0	0.03	0.11	17.73	0.05	0.09	2.55	2.55	64.53	60.69	52.31	84.88	7.36	2.66	2.11	0.63	22.69	18.44	0.21	2.54	0	2.55	0.34	0.01	0.04	0.14	55.53	0.49	0	0.49	49.37	0	0	0	11.46	-13.37	12.32	65.2	151.59	762.86	483.14	978.66	711.88	809.72	520.21	957.98	551.8
29.696	0	0.11	0.01	0.02	0.08	10.95	0.05	0.08	3.8	3.8	78.1	55.66	47.71	90.92	5.73	2.22	2.12	0.54	15.33	11.2	0.29	3.89	0	3.8	0.42	0.01	0.03	0.15	42.53	0.38	0	0.23	48.08	0	0	0	8.19	-10.48	14.11	63.94	145.96	761.75	482.98	977.66	711.38	813.44	517.01	954.96	552.72
29.729	0	0.11	0.01	0.03	0.08	6.34	0.05	0.08	4.94	4.94	87.31	43.62	42.35	89.07	4.58	1.95	2.05	0.43	10.74	9.13	0.48	6.75	0	4.94	0.6	0.02	0.03	0.24	40.48	0.4	0	0.23	45.07	0	0	0	12.53	-11.51	12.09	65.56	143.33	760.75	480.18	981.62	715.22	813.58	517.26	952.73	551.61
29.763	0	0.09	0.01	0.02	0.06	3.97	0.07	0.07	8.92	7.82	92.06	35.73	36.71	73.16	3.58	1.34	2.17	0.36	6.07	7.82	1.08	9.03	0	8.92	0.85	0.02	0.02	0.6	26.88	0.31	0	0.22	43.01	0	0	0	13.6	-16.99	11.61	64.71	142.42	760.79	478.91	983.92	716.7	814.69	516.82	953.11	550.33
29.796	0	0.07	0.01	0.02	0.06	3.03	0.08	0.07	11.12	5.09	93.95	27.95	33.7	67.62	2.44	0.95	2.15	0.27	5.52	5.09	0.83	6.6	0	11.12	1.07	0.02	0.01	0.63	18.92	0.29	0	0.22	40.77	0	0	0	13.95	-18.32	12.04	64.74	135.1	764.24	479.03	985.26	715.45	820.6	516.95	951.88	548.84
29.829	0	0.06	0.01	0.02	0.05	3.17	0.08	0.06	11.49	3.63	93.66	27.03	34.09	81.07	1.82	0.95	1.91	0.22	6.95	3.63	0.85	6.64	0	11.49	1.2	0.02	0.01	0.66	15.1	0.29	0	0.35	40.49	0	0	0	13.88	-14.73	11.39	65.36	142.32	763.65	479.39	984.01	712.99	816.21	515.8	953.73	552.4
29.863	0	0.07	0.01	0.02	0.06	1.79	0.11	0.06	15.68	2.48	96.42	13.41	27.2	87.49	1.25	0.97	1.79	0.2	7.29	2.48	0.71	5.62	0	15.68	1.89	0.02	0.01	0.96	11.72	0.28	0	0.23	35.06	0	0	0	12.94	-12.27	11.14	65.13	144.54	766.24	479.49	984.48	711.22	816.15	516.34	956.6	550.5
29.896	0	0.06	0.02	0.01	0.06	1.52	0.13	0.06	16.8	1.96	96.96	9.79	25.33	75.34	0.87	1.08	1.64	0.18	8.7	1.96	0.42	3.22	0	16.8	2.28	0.02	0.01	0.79	9.26	0.25	0	0.23	32.85	0	0	0	15.81	-16.42	9.37	65.64	146.83	766.95	479.91	985.85	711.89	814.31	517.72	957	552.35
29.929	0	0.07	0.02	0.01	0.06	1.45	0.12	0.06	14.3	2.11	97.1	8.25	25.6	71.9	0.77	0.95	1.58	0.18	10.19	2.11	0.39	2.2	0	14.3	2.2	0.02	0.01	0.82	9.76	0.29	0	0.15	31.68	0	0	0	15.46	-17.3	8.01	65.27	144.51	766.56	479.78	987.2	714.04	813.97	519.23	954.97	550.9
29.963	0	0.07	0.02	0.01	0.06	0.92	0.13	0.06	13.75	2.67	98.16	4.72	21.56	70.4	0.79	0.96	1.4	0.16	9.34	2.67	0.33	1.04	0	13.75	2.03	0.02	0.01	1.11	8.04	0.33	0	0.17	27.97	0	0	0	15.67	-17.67	7.55	65.35	144.22	766.78	480.64	988.25	715.99	814.13	520.77	955.03	551.54
29.996	0	0.07	0.02	0.01	0.06	1.06	0.11	0.06	11.06	3.2	97.88	5.14	23.84	71.1	0.85	1.1	1.44	0.16	10.76	3.2	0.3	0.85	0	11.06	1.44	0.01	0.01	0.56	8.39	0.38	0	0.38	28.53	0	0	0	15.83	-17.5	7.61	65.02	146.09	764.89	479.44	990.83	719.31	813.85	519.99	956.29	552.45
30.029	0	0.07	0.03	0.01	0.07	0.88	0.11	0.06	9.9	2.74	98.25	3.91	22.55	44.83	0.81	1.36	1.3	0.16	10.91	2.74	0.26	0.75	0	9.9	1.07	0.01	0.03	0.63	7.14	0.43	0	0.24	26.74	0	0	0	14.88	-23.04	6.12	63.44	140.53	763.84	479.06	991.42	722.15	814.02	522.09	952.09	548.28
30.063	0	0.08	0.03	0.01	0.07	0.71	0.11	0.06	7.85	3.55	98.57	2.55	21.21	63.08	0.89	1.54	1.09	0.18	12.69	3.55	0.24	0.81	0	7.85	0.84	0.01	0.05	0.51	6.55	0.51	0.01	0.14	23.99	0	0	0	16.68	-19.32	5.8	64.67	147.05	763.22	478.59	992.32	723.61	810.6	523.21	955.39	548.87
30.096	0	0.08	0.03	0.01	0.07	0.79	0.1	0.06	6.42	4.37	98.43	2.55	22.44	62.09	0.97	1.32	1.11	0.19	14.4	4.37	0.2	0.67	0	6.42	0.65	0.01	0.07	0.43	6.25	0.55	0.01	0.21	23.99	0	0	0	13.25	-19.53	5.37	62.97	145.83	762.97	478.95	992.54	723.85	810.51	523.34	954.37	547.23
30.13	0	0.09	0.04	0.01	0.08	0.59	0.11	0.06	6.16	6.16	98.81	1.54	19.79	41.19	1.18	1.33	1.01	0.24	15.73	6.75	0.26	0.45	0	6.16	0.39	0.01	0.09	0.2	5.43	0.61	0.01	0.35	20.8	0	0	0	11.2	-23.78	5.85	62	139.95	761.28	478.68	987.79	719.58	810.82	520.73	948.49	545.9
30.163	0	0.1	0.04	0.01	0.08	0.6	0.11	0.06	5.08	5.08	98.81	1.54	20.23	72.39	1.29	1.2	0.88	0.29	15.81	8.93	0.25	0.59	0	5.08	0.28	0.01	0.1	0.18	4.49	0.72	0.01	0.27	20.79	0	0	0	14.23	-17.18	5.83	64.66	144.67	761.65	479.95	988.11	721.82	808.73	523.68	951.32	548.14
30.196	0	0.11	0.04	0.01	0.08	0.64	0.1	0.06	4.35	4.35	98.71	1.64	21.13	61.09	1.33	1.39	0.87	0.34	16.4	11.41	0.25	0.55	0	4.35	0.26	0.01	0.11	0.13	4.69	0.8	0.01	0.43	21.17	0	0	0	13.67	-19.75	4.67	63.85	144.39	761.05	480.71	988.75	722.47	807.67	524.25	949.74	550.03
30.23	0	0.1	0.03	0.01	0.07	0.81	0.08	0.07	2.54	2.54	98.38	2.48	24.01	59.35	1.48	1.5	0.86	0.44	15.29	13.52	0.25	0.74	0	2.54	0.27	0.01	0.11	0.11	3.63	0.96	0.02	0.25	23.81	0	0	0	14.17	-20.11	4.52	63.97	145.96	760.16	480.67	989.26	724.36	806.47	525.18	950.32	549.91
30.263	0	0.1	0.03	0.01	0.07	0.76	0.08	0.07	2.4	2.4	98.48	2.49	23.55	60.92	1.71	1.7	0.83	0.53	14.09	13.04	0.21	0.71	0	2.4	0.28	0.01	0.12	0.16	3.6	1	0.02	0.22	23.85	0	0	0	13.91	-19.78	4.96	64.11	147.35	758.82	481.01	988.1	724.81	805.11	525.16	950.27	550.49
30.296	0	0.1	0.03	0.01	0.07	0.99	0.07	0.07	1.61	1.61	98.02	3.59	26.26	58.52	2.29	2.04	0.67	0.59	14.17	15.77	0.23	0.64	0	1.61	0.31	0.01	0.12	0.22	3.17	1.11	0.02	0.24	26.19	0	0	0	13.95	-20.28	4.47	64.15	147.46	758.11	481.34	988.39	726.89	804.06	526.9	949.76	549.61
30.33	0	0.1	0.03	0.01	0.08	0.82	0.08	0.08	1.08	1.08	98.36	2.96	24.46	49.14	3.11	2.56	0.73	0.61	13.23	15.61	0.25	0.71	0	1.08	0.36	0.01	0.13	0.37	3.75	1.36	0.02	0.24	24.95	0	0	0	10.54	-22.17	4.08	62.21	146.17	759.57	481.56	991.73	727.94	806.65	526.4	951.04	549.17
30.363	0	0.1	0.03	0.01	0.07	0.94	0.07	0.08	1.09	1.09	98.13	3.49	25.66	37.25	3.24	2.85	0.72	0.6	13.55	15.85	0.25	0.85	0	1.09	0.43	0.01	0.14	0.42	3.28	1.34	0.02	0.35	26.01	0	0	0	9.39	-24.61	4.01	61.55	140.45	760.02	482.01	992.98	729.4	810.19	526.38	948.81	549.04
30.396	0	0.09	0.02	0.01	0.07	1.33	0.07	0.08	0.78	0.78	97.34	4.76	28.85	48.95	2.93	2.66	0.74	0.51	15.84	14.79	0.33	1.36	0	0.78	0.53	0.01	0.17	0.51	3.01	1.53	0.02	0.18	28.03	0	0	0	11.05	-22.21	3.9	62.46	146.25	759.77	481.26	994.74	731.41	807.9	527.42	952.56	548.91
30.43	0	0.08	0.02	0.01	0.06	1.8	0.06	0.07	0.77	0.75	96.4	6.91	31.66	33.86	2.69	2.39	0.75	0.45	16.4	13.46	0.38	2.09	0	0.75	0.77	0.01	0.22	0.58	2.32	1.6	0.03	0.15	30.49	0	0	0	9.32	-25.35	3.16	61.31	144.57	761.36	481.75	996.27	731.44	809.28	528.14	952.5	547.82
30.463	0	0.07	0.02	0.01	0.06	2.15	0.06	0.07	0.92	0.8	95.71	7.79	33.16	37.43	2.55	1.92	0.72	0.45	17.99	11.79	0.46	2.62	0	0.8	0.92	0.01	0.31	0.53	1.93	1.44	0.03	0.13	31.29	0	0	0	8.41	-24.57	3.59	61.29	143.16	763.09	482.22	998.1	732.45	812.22	528.38	954.1	547.47
30.497	0	0.07	0.02	0.01	0.05	2.33	0.06	0.07	1.07	0.88	95.33	8.86	34.02	27.59	2.12	1.77	0.59	0.39	17.78	9.75	0.6	2.85	0	0.88	1.07	0.01	0.36	0.63	1.43	1.3	0.03	0.16	32.16	0	0	0	7.5	-26.82	3.88	60.73	139.36	766.21	482.93	1000.92	733.95	817.26	529.35	955.61	546.08
30.53	0	0.06	0.02	0.01	0.05	2.68	0.06	0.07	1.29	0.83	94.64	10.85	35.48	25.32	1.58	1.3	0.59	0.32	17.53	8.91	0.65	3.08	0	0.83	1.29	0.02	0.35	0.5	1.29	1.2	0.03	0.31	33.56	0	0	0	9.55	-27.41	2.97	61.22	134.3	770.09	481.36	1005.61	734.01	822.91	528.92	956.22	545.15
30.563	0	0.06	0.01	0.01	0.05	3.13	0.05	0.06	1.31	0.77	93.74	12.57	36.95	32.22	1.24	1.05	0.63	0.28	18.3	8.88	0.78	3.29	0	0.77	1.31	0.02	0.34	0.32	1.23	1.2	0.03	0.16	34.6	0	0	0	8.59	-25.72	4.31	61.18	138.46	773.2	481.13	1006.56	731.47	824.48	527.61	961.97	544.07
30.597	0	0.05	0.01	0.01	0.04	3.93	0.05	0.06	1.16	0.74	92.14	17.04	39.36	23.8	0.9	0.87	0.55	0.28	18.09	8.34	0.87	3.84	0	0.74	1.16	0.02	0.33	0.2	1.02	1.21	0.03	0.13	36.82	0	0	0	10.9	-27.82	3.27	61.3	136.6	776.49	480.11	1011.09	732.45	828.04	528.24	963.76	543.72
30.63	0	0.05	0.01	0.01	0.04	3.9	0.05	0.06	1.21	0.69	92.19	17.56	39.37	33	0.85	0.72	0.57	0.27	17.53	6.92	0.87	4.25	0	0.69	1.21	0.02	0.32	0.17	1.06	1.18	0.03	0.13	37.04	0	0	0	10.07	-25.54	4.2	61.33	139.62	778.99	479.69	1014.13	732.15	830.52	526.86	969.09	543.94
30.663	0	0.05	0.01	0.01	0.04	4.15	0.05	0.06	1.21	0.73	91.7	21.53	40.19	29.76	0.78	0.62	0.53	0.28	15.55	5.28	0.95	3.97	0	0.73	1.21	0.03	0.3	0.16	0.95	1.04	0.04	0.32	38.62	0	0	0	11.71	-26.29	4.95	61.65	141.58	780.46	479.65	1015.71	732.15	832.18	526.17	972.39	545.84
30.697	0	0.04	0.01	0.01	0.04	3.25	0.04	0.06	1.01	0.75	93.5	22.57	38.49	26	0.94	0.61	0.5	0.27	10.33	3.92	0.75	2.66	0	0.75	1.01	0.03	0.24	0.17	0.74	0.91	0.05	0.32	39	0	0	0	11.32	-27.23	5.01	61.44	140.87	781.5	480.72	1016.18	732.24	833.41	526.63	972.8	546.99
30.73	0	0.04	0.01	0.01	0.04	3.19	0.04	0.06	0.92	0.66	93.62	25.28	38.69	33.31	0.98	0.6	0.46	0.25	8.16	3.14	0.52	1.43	0	0.66	0.92	0.03	0.18	0.22	0.75	0.88	0.05	0.21	39.92	0	0	0	10.91	-25.47	5.18	61.59	143.51	781.98	481.14	1016.52	731.83	832.81	526.49	974.69	548.04
30.764	0	0.04	0.01	0.01	0.03	3.88	0.04	0.06	0.72	0.55	92.25	31.81	40.76	35.35	0.92	0.5	0.48	0.24	7.78	3.6	0.47	1.02	0	0.55	0.72	0.03	0.18	0.19	0.66	0.84	0.05	0.21	41.92	0	0	0	9.48	-25.02	6.38	61.38	142.8	783.32	482.84	1013.78	729.67	833.82	526.94	975.15	547.39
30.797	0	0.04	0.01	0.01	0.03	3.62	0.04	0.06	0.57	0.55	92.75	30	40.16	40.71	1.09	0.6	0.46	0.26	7.59	2.93	0.37	0.9	0	0.55	0.57	0.03	0.17	0.22	0.67	0.83	0.05	0.29	41.39	0	0	0	8	-23.88	5.92	60.93	142.18	783.21	483.36	1012.73	728.12	832.99	526.67	973.58	547.83
30.83	0	0.04	0.01	0.01	0.04	3.36	0.04	0.06	0.6	0.6	93.27	26.54	39.33	35.72	1.23	0.59	0.46	0.26	8.33	2.26	0.34	0.72	0	0.6	0.51	0.03	0.15	0.21	0.73	0.79	0.05	0.29	40.33	0	0	0	8.23	-24.94	3.83	61.02	139.44	782.14	483.45	1008.73	724.69	829.1	527.86	967.33	546.28
30.864	0	0.04	0.01	0.01	0.04	3.79	0.04	0.06	0.49	0.49	92.42	28.94	40.47	39.2	1.36	0.58	0.47	0.23	9.05	2.24	0.34	1.02	0	0.49	0.4	0.03	0.13	0.13	0.91	0.77	0.05	0.56	41.08	0	0	0	6.55	-24.2	4.19	60.13	142.2	780.43	481.64	1008.18	722.76	827.24	524.77	967.89	545.68
30.897	0	0.04	0.01	0.01	0.04	2.6	0.04	0.06	0.5	0.5	94.81	22.07	37.08	57.85	1.62	0.71	0.42	0.23	6.59	1.9	0.22	0.67	0	0.5	0.28	0.03	0.09	0.12	1.16	0.8	0.05	0.33	38.82	0	0	0	9.59	-20.42	5.21	62.2	139.95	777.17	479.99	1004.2	721.46	825.99	522.82	964.02	545.89
30.93	0	0.04	0.01	0.01	0.04	2.04	0.05	0.07	0.54	0.54	95.93	16.96	34.67	71.79	2.1	0.9	0.43	0.25	6.21	1.62	0.21	0.7	0	0.54	0.2	0.03	0.08	0.07	1.26	0.84	0.05	0.28	36.78	0	0	0	9.77	-17.33	4.98	63.2	143.34	776.03	480.13	1000.47	718.83	821.55	523.34	963.23	545.06
30.964	0	0.05	0.02	0.01	0.05	1.3	0.05	0.07	0.45	0.45	97.39	10	30.5	77.76	2.16	1.02	0.45	0.27	5.69	1.64	0.14	0.85	0	0.41	0.16	0.03	0.06	0.05	1.97	1.02	0.05	0.57	33	0	0	0	10.29	-15.74	2.61	63.9	141.86	772.38	478.85	999.95	720.31	817.37	524.23	957.79	544.42
30.997	0	0.05	0.02	0.01	0.05	1.21	0.05	0.07	0.45	0.45	97.58	9.24	29.85	58.15	2.05	1.38	0.41	0.3	5.41	1.73	0.13	0.75	0	0.45	0.14	0.03	0.06	0.06	2.06	1.11	0.05	0.36	32.45	0	0	0	9.41	-20.36	4.11	62.12	144.18	770.63	477.32	999.48	720.09	816.96	521.43	959.47	543.38
31.03	0	0.05	0.02	0.01	0.06	1.08	0.05	0.07	0.47	0.47	97.84	7.51	28.63	70.83	2.35	2.1	0.4	0.4	6.19	1.2	0.11	0.87	0	0.47	0.12	0.03	0.05	0.06	2.55	1.26	0.04	0.15	31.04	0	0	0	11.02	-17.56	4.73	63.91	142.68	768.74	477.74	996.35	720.52	815.84	522.2	956.93	543.48
31.064	0	0.06	0.02	0.01	0.06	0.79	0.06	0.07	0.65	0.65	98.42	4.77	25.49	61.47	2.64	2.08	0.37	0.48	6.55	1.26	0.14	1.1	0	0.65	0.12	0.03	0.04	0.07	3.76	1.33	0.04	0.18	28.04	0	0	0	7.59	-19.66	4.41	61.86	141.43	767.06	474.74	997.64	720.68	815.7	519.76	955.91	538.35
31.097	0	0.06	0.02	0.01	0.07	0.84	0.06	0.07	0.72	0.72	98.33	4.6	25.78	68.21	2.68	2.55	0.38	0.66	7.99	1.36	0.18	1.23	0	0.72	0.1	0.03	0.04	0.08	3.9	1.26	0.04	0.2	27.8	0	0	0	11.57	-18.18	3.85	64.07	144.47	769.18	474.85	996.98	718.98	814.19	521.75	957.72	538.17
31.131	0	0.06	0.03	0.01	0.08	0.6	0.07	0.08	0.94	0.94	98.81	2.85	22.49	52.03	2.53	3.28	0.35	0.86	8.08	1.28	0.24	1.34	0	0.94	0.12	0.02	0.04	0.11	4.68	1.24	0.05	0.27	24.7	0	0	0	13.14	-21.59	3.27	63.85	143.34	771.59	473.54	1001.04	719.66	817.3	521.35	959.69	537.82
31.164	0	0.07	0.03	0.01	0.09	0.46	0.07	0.08	0.97	0.97	99.09	1.97	20.09	70.29	2.04	3.81	0.31	1.03	8	1.34	0.24	1.1	0	0.97	0.12	0.02	0.04	0.1	5.24	1.37	0.04	0.27	22.36	0	0	0	11.28	-17.69	4.83	64.31	143.71	774.56	474.64	1000.33	716.33	820.2	519.82	962.69	538.48
31.197	0	0.07	0.03	0.01	0.09	0.39	0.07	0.08	0.94	0.94	99.23	1.63	18.65	66.81	1.8	5.37	0.28	1.3	7.35	1.19	0.16	0.56	0	0.94	0.12	0.02	0.03	0.09	5.52	1.4	0.04	0.44	21.15	0	0	0	14.02	-18.5	6.44	66.13	140.75	780.99	477.15	1002.12	715.56	827.57	521.5	967.04	540.37
31.231	0	0.08	0.04	0.02	0.11	0.25	0.08	0.09	1.17	1.07	99.49	1.01	14.78	75.78	1.37	6.67	0.26	1.42	6.33	1.07	0.15	0.37	0	1.17	0.13	0.02	0.03	0.1	6.85	1.38	0.03	0.26	17.88	0	0	0	11.21	-16.3	5.36	65.07	138.69	783.8	475.23	1007.28	714.83	831.29	519.36	968.63	538.65
31.264	0	0.08	0.05	0.02	0.12	0.22	0.08	0.09	1.23	1.04	99.56	0.86	13.56	64.63	1.2	6.84	0.24	1.54	6.22	1.04	0.15	0.4	0	1.23	0.15	0.02	0.03	0.09	6.82	1.41	0.03	0.59	16.75	0	0	0	12.86	-18.99	6.25	65.31	141.43	785.87	477.71	1008.98	717	833.06	521.29	972.89	542.45
31.297	0	0.09	0.05	0.02	0.12	0.18	0.08	0.09	1.35	1.17	99.64	0.68	11.7	55.3	0.99	6.58	0.21	1.51	5.94	1.17	0.12	0.38	0	1.35	0.15	0.02	0.04	0.13	7.7	1.46	0.03	0.39	15.08	0	0	0	12.95	-20.94	7.57	65.35	135.68	789.61	481.15	1010.63	718.85	840.01	523.37	973.89	545.41
31.331	0	0.1	0.06	0.02	0.15	0.13	0.09	0.09	1.39	1.04	99.71	0.49	8.98	51.38	0.82	8.24	0.2	1.58	5.19	1.04	0.13	0.48	0	1.39	0.13	0.02	0.03	0.16	9.63	1.57	0.03	1.28	12.8	0	0	0	9.22	-21.72	5.78	63.46	135.79	792.93	483.41	1013.81	720.83	840.85	527.08	975.64	543.59
31.364	0	0.1	0.06	0.02	0.16	0.13	0.08	0.1	1.37	0.93	99.69	0.46	8.84	69.41	0.67	10.13	0.19	1.63	5.74	0.93	0.11	0.5	0	1.37	0.13	0.02	0.03	0.2	9.67	1.44	0.03	0.28	12.39	0	0	0	9.14	-17.9	6.4	63.63	141.41	793.59	482.89	1015.71	719.51	840.54	524.58	980.15	547.15
31.397	0	0.1	0.07	0.02	0.16	0.11	0.09	0.1	1.66	0.84	99.67	0.37	6.71	56.44	0.5	10.17	0.18	1.62	4.78	0.84	0.1	0.35	0	1.66	0.11	0.02	0.03	0.22	9.59	1.43	0.02	0.4	10.82	0	0	0	9.8	-20.7	6.03	63.3	137.91	794.55	483.99	1016.7	720.91	842.76	525.89	978.87	548.11
31.431	0	0.11	0.07	0.02	0.17	0.09	0.09	0.1	1.8	0.85	99.66	0.33	5.19	70.5	0.47	10.37	0.18	1.64	4.16	0.85	0.11	0.27	0	1.8	0.11	0.02	0.04	0.24	9.42	1.31	0.02	0.55	9.67	0	0	0	10.8	-17.64	6.58	64.23	139.5	794.62	485.18	1016.07	721.67	842.36	527	979.96	549.91
31.464	0	0.1	0.07	0.02	0.17	0.1	0.09	0.1	1.73	0.86	99.66	0.33	5.73	75.64	0.5	10.53	0.17	1.53	5.13	0.86	0.14	0.19	0	1.73	0.12	0.01	0.05	0.26	8.92	1.18	0.02	0.42	9.79	0	0	0	12.09	-16.34	4.85	64.72	145.38	793.76	486.27	1015.73	722.54	836.91	529.8	980.65	551.59
31.498	0	0.11	0.08	0.02	0.16	0.09	0.1	0.09	1.79	0.93	99.67	0.33	5.1	76.39	0.56	9.07	0.19	1.5	5.05	0.93	0.21	0.15	0	1.79	0.09	0.01	0.04	0.12	8.9	0.86	0.02	0.57	9.27	0	0	0	9.67	-16.13	4	63.5	141.32	791.54	485.42	1016.74	725.18	837.15	529.76	977.07	549.58
31.531	0	0.11	0.08	0.02	0.16	0.08	0.1	0.09	2.09	0.88	99.68	0.33	4.26	83.68	0.62	8.59	0.21	1.36	4.64	0.88	0.23	0.17	0	2.09	0.09	0.01	0.03	0.16	8.22	0.63	0.02	0.4	8.77	0	0	0	8.55	-13.83	4.35	63.19	145.79	788.24	483.47	1013.96	722.97	832.44	527.26	976.7	548.35
31.564	0	0.11	0.08	0.02	0.15	0.09	0.1	0.08	2.36	0.99	99.7	0.33	5.25	82.83	0.75	7.63	0.23	1.07	5.47	0.99	0.26	0.21	0	2.36	0.09	0.01	0.03	0.15	7.73	0.57	0.02	0.34	9.49	0	0	0	10.62	-14.13	5.25	64.16	145.89	785.94	483.33	1010.49	721.86	830.73	526.28	974.71	549.79
31.598	0	0.11	0.08	0.02	0.14	0.1	0.1	0.08	1.8	1.13	99.72	0.33	5.96	81.51	0.94	5.7	0.2	0.84	6.65	1.13	0.26	0.23	0	1.8	0.07	0.01	0.03	0.11	7.23	0.53	0.01	0.29	9.54	0	0	0	13.88	-14.58	5.57	65.51	148.94	783.31	483.32	1006.22	721.36	826.11	527.4	973.39	549.6
31.631	0	0.1	0.08	0.02	0.12	0.13	0.1	0.07	1.73	1.17	99.74	0.37	8.03	84.78	1.28	4.05	0.19	0.65	8.25	1.17	0.2	0.21	0	1.73	0.06	0.01	0.03	0.18	6.53	0.47	0.01	0.36	10.88	0	0	0	14.53	-13.41	5.68	66.36	147.51	781.24	482.71	1002.97	720.46	824.13	527.36	970.22	547.81
31.664	0	0.1	0.08	0.02	0.13	0.15	0.11	0.07	1.72	1.39	99.69	0.39	9.17	87.84	2.29	3.89	0.2	0.67	10.48	1.39	0.16	0.2	0	1.72	0.06	0.01	0.04	0.14	6.13	0.45	0.01	0.31	11.24	0	0	0	9.91	-12.11	5.39	64.63	148.16	780.22	481.24	1002.42	718.22	822.65	525.08	969.5	544.74
31.698	0	0.09	0.07	0.02	0.12	0.19	0.11	0.07	1.98	1.53	99.63	0.46	10.71	86.23	2.92	3.37	0.22	0.57	11.99	1.53	0.18	0.21	0	1.98	0.06	0.01	0.04	0.14	4.81	0.34	0.01	0.2	12.32	0	0	0	8.86	-12.83	5.55	64.33	145.62	780.38	480.89	1001.57	717.39	823.57	524.76	968.11	542.48
31.731	0	0.09	0.07	0.02	0.11	0.2	0.11	0.07	2.19	2.03	99.6	0.51	11.34	87.62	2.82	2.44	0.24	0.43	11.64	2.03	0.24	0.26	0	2.19	0.06	0.01	0.03	0.15	4.44	0.32	0.01	0.26	13.13	0	0	0	11.98	-12.22	4.74	65.86	149.29	779.35	478.9	1001.95	716.26	820.7	523.59	968.66	543.48
31.765	0	0.09	0.06	0.02	0.1	0.27	0.11	0.07	2.47	2.47	99.47	0.7	13.71	78.6	2.83	2.4	0.31	0.4	12.24	2.63	0.37	0.41	0	2.47	0.08	0.01	0.04	0.26	3.57	0.25	0.02	0.19	15.32	0	0	0	9.84	-15.49	4.49	64.31	147.32	780.34	477.66	1005	716.67	823.36	522.05	969.34	541.88
31.798	0	0.09	0.06	0.02	0.1	0.24	0.11	0.07	2.69	2.69	99.52	0.72	13.02	68.93	2.63	2.49	0.31	0.41	10.07	3.37	0.27	0.43	0	2.69	0.08	0.01	0.04	0.24	3.47	0.23	0.01	0.32	15.51	0	0	0	13.11	-18.02	6.54	65.32	141.79	782.51	477.89	1007.91	718.76	831.25	520.63	970.88	545.3
31.831	0	0.09	0.06	0.02	0.1	0.21	0.1	0.07	2.41	2.41	99.58	0.67	12.07	75.36	2.37	2.54	0.3	0.5	8.64	3.81	0.2	0.46	0	2.41	0.09	0.01	0.04	0.26	3.41	0.24	0.01	0.15	15.03	0	0	0	16.1	-16.41	6.43	67.03	146.89	784.58	478.42	1010.24	719.99	830.96	522.25	975.69	547.35
31.865	0	0.09	0.05	0.01	0.09	0.27	0.09	0.07	2.95	2.95	99.46	0.95	14.49	72.47	1.83	2.89	0.3	0.58	8.39	4.17	0.13	0.64	0	2.95	0.12	0	0.03	0.3	2.9	0.22	0.01	0.12	17.46	0	0	0	12.41	-17.16	6.46	64.83	147.05	787.3	479.06	1014.03	720.67	834.19	521.89	979.07	547.09
31.898	0	0.08	0.04	0.01	0.09	0.32	0.09	0.07	3.04	3.04	99.36	1.2	16.21	82.31	1.55	3.43	0.27	0.72	8.17	4.25	0.09	0.66	0	3.04	0.16	0	0.02	0.25	2.78	0.21	0.01	0.28	19.12	0	0	0	12.1	-14.31	6.12	65.09	151.16	790.09	478.44	1018.29	721.63	835.28	522.3	984.51	546.34
31.931	0	0.08	0.04	0.01	0.08	0.38	0.09	0.07	3.03	3.03	99.25	1.27	17.55	68.66	1.12	3.16	0.29	0.74	10.13	4.01	0.1	0.77	0	3.03	0.18	0	0.02	0.22	3.02	0.22	0.01	0.27	19.51	0	0	0	13.37	-18.08	6.65	64.99	145.8	794.3	479.17	1022.11	723.25	842.41	523.17	986.35	546.37
31.965	0	0.07	0.03	0.01	0.08	0.51	0.08	0.07	3.1	3.1	98.98	1.86	20.38	72.82	1.01	3.29	0.29	1.02	10.64	3.79	0.09	0.59	0	3.1	0.2	0	0.02	0.21	2.84	0.21	0.02	0.29	21.98	0	0	0	13.52	-17.07	7.17	65.12	148.16	794.97	479.39	1024.06	723.91	843.49	522.33	989.23	549.02
31.998	0	0.08	0.04	0.01	0.08	0.42	0.08	0.07	3.36	3.35	99.15	1.66	18.75	76.85	1.13	3.69	0.29	1.43	8.85	3.35	0.09	0.38	0	3.36	0.22	0	0.02	0.2	2.84	0.2	0.02	0.18	21.26	0	0	0	12.13	-16	6.92	64.64	148.92	796.59	479.8	1026.3	724.19	844.8	522.35	991.21	549.63
32.031	0	0.07	0.03	0.01	0.08	0.45	0.08	0.07	3.69	3.32	99.09	1.84	19.32	71.92	1.07	3.75	0.3	1.81	8.77	3.32	0.13	0.58	0	3.69	0.2	0	0.02	0.12	3.13	0.22	0.02	0.28	21.92	0	0	0	12.69	-17.3	5.33	64.67	145.97	795.82	478.05	1026.52	724.32	843.74	522.83	987.84	546.14
32.065	0	0.07	0.03	0.01	0.08	0.42	0.08	0.07	3.24	2.72	99.16	1.89	18.94	86.82	1.19	3.8	0.28	2.06	7.14	2.72	0.1	0.43	0	3.24	0.22	0	0.01	0.11	3.34	0.24	0.02	0.29	22.08	0	0	0	12.78	-12.58	7.42	65.39	150.72	796.82	479.34	1026.34	723.66	844.75	521.71	992.77	550.12
32.098	0	0.08	0.04	0.01	0.09	0.33	0.08	0.08	3.47	2.09	99.35	1.43	16.49	70.57	1.38	4.28	0.28	2.25	6.07	2.09	0.12	0.47	0	3.47	0.25	0	0.01	0.11	3.72	0.25	0.02	0.25	20.32	0	0	0	10.57	-17.63	5.68	63.68	145.29	795.88	479.43	1024.51	722.31	843.64	522.31	986.76	547.32
32.132	0	0.08	0.05	0.02	0.11	0.22	0.1	0.08	4.24	1.94	99.55	0.91	12.63	76.48	1.6	4.77	0.33	2.35	5.56	1.94	0.1	0.18	0	4.24	0.26	0	0.01	0.18	4.02	0.27	0.02	0.22	17.19	0	0	0	14.66	-16.11	5.78	65.55	149.23	794.62	478.81	1024.77	723.77	841.55	522.66	988.29	549.76
32.165	0	0.09	0.05	0.02	0.11	0.22	0.1	0.08	4.05	2.12	99.57	0.85	12.28	81.37	1.86	4.7	0.35	2.22	5.96	2.12	0.12	0.25	0	4.05	0.25	0.01	0.01	0.12	4.54	0.29	0.02	0.37	16.69	0	0	0	9.62	-14.63	5.02	63.15	144.79	791.47	477.69	1024.95	725.86	841.04	521.89	983.78	546.15
32.198	0	0.09	0.05	0.02	0.11	0.21	0.1	0.08	3.46	1.9	99.57	0.85	12.29	85.37	2.32	4.51	0.36	2.15	5.72	1.9	0.13	0.26	0	3.46	0.21	0.01	0.01	0.07	5.68	0.36	0.02	0.2	16.7	0	0	0	11.08	-13.18	5.02	63.9	146.96	788.59	476.46	1021.68	724.95	836.83	521.65	981.98	544.66
32.232	0	0.1	0.05	0.02	0.12	0.2	0.1	0.08	2.36	1.78	99.6	0.74	11.83	90.94	2.48	4.49	0.34	1.92	6.37	1.78	0.15	0.27	0	2.36	0.14	0.01	0.01	0.02	9.15	0.53	0.02	0.12	15.69	0	0	0	14.94	-10.47	5.09	65.56	151.77	784.39	474.22	1018.68	725.28	830.99	521.37	981.09	543.79
32.265	0	0.1	0.05	0.02	0.13	0.2	0.09	0.08	1.89	1.65	99.61	0.76	12.02	94.47	2.42	4.2	0.31	1.8	5.88	1.65	0.14	0.39	0	1.89	0.09	0.01	0.01	0.01	12.74	0.62	0.02	0.15	15.87	0	0	0	12.67	-7.81	4.05	65.22	150.29	780.79	472.9	1012.09	719.69	825.31	519.58	974.11	540.71
32.298	0	0.11	0.05	0.02	0.15	0.21	0.09	0.08	1.62	1.47	99.59	0.77	12.41	91.34	3.01	4.39	0.28	1.61	6.64	1.47	0.12	0.31	0	1.62	0.08	0.01	0.01	0	17.38	0.76	0.01	0.1	15.95	0	0	0	15.29	-10.22	5.9	66.24	148.14	777.08	473.02	1007.08	719.81	824.26	518.68	970.55	541.97
32.332	0	0.12	0.05	0.03	0.16	0.27	0.09	0.08	1.46	1.43	99.47	0.94	14.43	90.8	3.87	3.9	0.29	1.44	8.16	1.43	0.13	0.29	0	1.46	0.06	0.01	0.01	0	23.58	0.91	0.01	0.13	17.38	0	0	0	15.56	-10.56	3.81	66.64	150.55	775.16	472.44	1002.76	715.68	817.36	519.46	966.51	539.98
32.365	0	0.13	0.05	0.03	0.17	0.25	0.1	0.08	1.46	1.46	99.5	0.93	13.8	89.78	4.43	3.54	0.31	1.19	8.52	1.76	0.1	0.38	0	1.46	0.05	0.01	0.01	0	26.12	1.03	0.01	0.07	16.75	0	0	0	17.45	-11.14	6.4	67.23	153.4	773.12	470.73	999.3	714.31	816.4	516.91	968.29	538.39
32.398	0	0.16	0.05	0.04	0.2	0.25	0.1	0.09	1.11	1.11	99.51	1.57	13.47	84.5	5.02	3.39	0.37	1.1	9.27	1.85	0.1	0.53	0	1.11	0.03	0.01	0.01	0	32.6	1.21	0.01	0.07	16.17	0	0	0	17.95	-13.52	3.98	67.15	148.26	771.95	466.8	998.85	711.29	814.91	515.28	962.11	532.93
32.432	0	0.2	0.05	0.06	0.25	0.25	0.11	0.09	0.89	0.89	99.49	3.79	13.55	87.04	5.64	3.8	0.45	0.99	9.95	2.08	0.13	0.8	0	0.89	0.03	0.01	0	0	43.12	1.66	0.01	0.05	16.09	0	0	0	20.05	-12.48	5.58	68.84	149.77	772.99	464.01	996.01	705.23	815.26	511.31	963.8	530.43
32.465	0	0.24	0.05	0.07	0.3	0.24	0.11	0.09	0.86	0.86	99.4	6.32	12.92	84.49	5.73	4.44	0.54	0.87	9.53	2.6	0.17	1.44	0	0.86	0.03	0.01	0	0.01	50.25	1.89	0.01	0.11	15.73	0	0	0	24.78	-13.53	3.8	71.54	147.1	775.13	462.38	997.82	703.67	816.42	511.71	962.29	530.67
32.499	0	0.39	0.06	0.15	0.48	0.22	0.11	0.11	0.7	0.7	99.04	24.85	12.06	73.35	6.5	5.33	0.7	0.79	9.95	2.83	0.25	1.88	0	0.65	0.03	0.01	0	0	69.61	3.15	0	0.2	14.96	0	0	0	22.4	-16.94	4.05	69.17	143.01	777.47	463.06	997.86	701.55	819.84	510.93	961.65	529.43
32.532	0	0.45	0.06	0.18	0.6	0.22	0.12	0.12	0.73	0.73	98.81	37.46	11.53	79.62	8	5.89	0.73	0.65	10.69	3.71	0.25	1.82	0	0.51	0.04	0.01	0	0	76.26	4.37	0	0.07	14.43	0	0	0	21.33	-15.19	4.55	69.48	139.8	779.38	464.34	998.11	702.25	822.86	512.27	961.76	528.1
32.565	0	0.53	0.06	0.22	0.68	0.2	0.13	0.13	0.86	0.86	98.65	45.16	10.63	86.6	8.76	5.95	0.86	0.57	10.51	4.77	0.28	2.3	0	0.46	0.04	0.01	0	0	80.41	5.43	0	0.12	13.87	0	0	0	25.23	-12.67	3.58	72.77	144.28	782.53	463.24	1000.68	700.34	822.53	512.6	965.86	529.13
32.599	0	0.66	0.06	0.29	0.8	0.2	0.12	0.16	1.07	1.07	98.39	60.1	10.29	72.48	8.75	6.04	1.07	0.55	9.57	5.34	0.22	2.28	0	0.26	0.04	0.01	0	0	88.86	10.01	0	0.14	13.95	0	0	0	24.49	-17.16	1.4	70.55	136.24	785.07	460.23	1005.59	698.7	827.79	509.92	962.94	527.12
32.632	0	0.76	0.07	0.33	0.84	0.15	0.13	0.17	1.4	1.4	98.31	60.65	7.75	72.97	8.14	5.11	1.4	0.46	8.2	5.45	0.21	2.98	0	0.22	0.03	0.01	0	0	90.51	12.81	0	0.27	12.12	0	0	0	29.09	-17.03	3.29	73.88	138.05	787.76	459.33	1005.99	696.12	830.87	507.6	967.11	529.84
32.665	0	0.92	0.08	0.47	0.92	0.11	0.14	0.21	1.75	1.75	98.16	66.14	5.37	62.52	8.11	4.37	1.75	0.37	6.25	5.45	0.22	6.72	0	0.15	0.02	0.01	0	0	93.55	18.97	0	0.18	10.81	0	0	0	31.44	-19.44	-0.46	73.01	132	795.27	457.48	1012.12	692.03	836.46	508.2	966.96	528.08
32.699	0	1.14	0.1	0.62	0.95	0.08	0.14	0.25	2.29	2.29	97.72	67.96	2.28	68.71	6.6	2.92	2.29	0.29	4.19	5.12	0.21	8.74	0	0.11	0.02	0	0	0	96.09	26.33	0	0.2	8.66	0	0	0	31.53	-18.07	-0.58	73.64	134.43	798.83	456.9	1012.56	688.4	836.89	508.35	970.26	525.16
32.732	0	1.35	0.11	0.94	0.91	0.08	0.14	0.25	2.59	2.59	97.3	66.81	1.73	53.83	5.62	1.79	2.59	0.22	4.11	4.99	0.4	16.22	0	0.1	0.02	0	0	0	96.42	29.01	0	0.15	8.21	0	0	0	30.01	-21.23	-3.35	70.07	129.52	803.4	456.19	1014.45	681.68	839.68	507.01	968.03	524.38
32.766	0	2.05	0.12	2.36	0.94	0.07	0.16	0.33	4.51	4.51	95.29	67.46	0	50.67	5.06	1.02	4.51	0.17	5.73	6.17	1.07	32.97	0	0.11	0.02	0	0	0	96.68	36.87	0	0.21	6.95	0	0	0	29.49	-21.87	-6.68	68.39	126.51	802.34	449.6	1016.28	675.44	838.18	502.03	963.49	519.39
32.799	0	3.04	0.15	5.09	0.99	0.06	0.17	0.43	3.76	6.86	89.81	69.64	0	34.03	3.76	0.52	6.86	0.14	5.27	7.03	1.25	47.42	0	0.09	0.02	0	0	0	96.8	45.13	0	0.14	5.68	0	0	0	28.13	-25.31	-8.08	66.11	121.89	804.66	446.79	1017.09	670.95	840.4	500.26	961.48	514.24
32.832	0	4.86	0.15	20.44	0.95	0.07	0.17	0.51	2.85	7.25	59.12	71.3	0	14.26	2.85	0.32	7.25	0.11	8.02	7.44	1.93	77.83	0	0.08	0.02	0	0	0	96.64	50.01	0	0.38	5.65	0	0	0	29.67	-30.97	-9.24	63.65	115.83	801.51	443.61	1016.72	670.28	840.71	496.97	955.17	514.76
32.866	0	6.88	0.17	31.6	1.03	0.06	0.2	0.86	2.11	10.27	43.4	75.18	0	23.71	2.11	0.18	10.27	0.07	8.22	8.84	2	88.48	0	0.07	0.03	0.01	0	0	96.86	63.63	0	0.32	4.72	0	0	0	32.82	-27.84	-13.13	64.75	114.37	800.04	443.09	1014.37	667.44	835.64	500.88	949.23	514.28
32.899	0	8.22	0.19	38.58	1.06	0.06	0.22	1.13	1.77	12.52	36.42	78.17	0	13.53	1.77	0.1	12.52	0.06	8.78	10.16	3.27	93.16	0	0.06	0.05	0.01	0	0	96.68	70.83	0	0.91	4.44	0	0	0	35.08	-31.28	-10.94	63.53	117.06	796.1	442.82	1006.2	663.13	830.02	498.92	945.88	515.6
32.932	0	9.61	0.2	40.13	1.06	0.07	0.22	1.25	1.34	13.5	34.87	78.6	0	26.54	1.34	0.07	13.5	0.05	10.18	13.62	3.65	94.22	0	0.06	0.08	0.01	0	0	96.01	73.74	0	0.99	4.22	0	0	0	33.59	-27.09	-12.05	65.57	115.4	793.23	444.2	1003.86	665.6	827.54	501.3	942.23	514.04
32.966	0	10.08	0.22	41.49	1.12	0.05	0.25	1.6	1.31	16.04	33.51	81.48	0	26.56	1.31	0.06	16.04	0.06	7.79	13.16	5.47	93.08	0	0.07	0.12	0.01	0	0	95.73	79.76	0	0.42	3.33	0	0	0	30.15	-27.08	-18.58	63.87	109.38	787.46	438.05	1000.03	660.73	819.36	504.6	928.65	500.22
32.999	0	10.66	0.23	44.69	1.1	0.05	0.25	1.79	1.23	16.78	30.31	82.21	0	10.18	1.23	0.05	16.78	0.07	8.03	14.76	7.51	93.63	0	0.07	0.14	0.01	0	0	95.6	82.52	0	0.42	3.24	0	0	0	29.93	-32.89	-17.78	61.26	108.06	780.88	438.25	994.18	659.68	813.65	502.53	921.69	504.73
33.032	0	11.22	0.24	41.28	1.14	0.05	0.26	2.02	0.99	18.64	33.72	83.21	0	11.93	0.99	0.04	18.64	0.07	6.5	15.55	7.26	91.56	0	0.08	0.16	0.01	0	0	94.61	85.72	0	0.33	3.07	0	0	0	26.68	-31.99	-18.27	61.25	108.18	774.28	436.33	985.73	654.88	805.7	500.66	913.88	499.23
33.066	0	13.05	0.27	43.41	1.21	0.05	0.3	2.37	0.9	21.82	31.59	85.6	0	25.32	0.9	0.04	21.82	0.07	7.36	17.3	8.3	92.57	0	0.08	0.17	0.01	0	0	93.7	89.71	0	0.68	2.68	0	0	0	29.8	-27.41	-19.83	62.61	113.86	764.73	430.44	978.02	648.58	792.45	498.67	906.25	494.83
33.099	0	12.11	0.26	40.48	1.21	0.05	0.31	2.41	0.8	21.06	34.52	84.93	0	18.04	0.8	0.03	21.06	0.07	8.81	14.99	6.25	92.23	0	0.09	0.2	0.01	0	0	93.8	90.28	0	1.13	2.88	0	0	0	29.93	-29.57	-20.2	61.72	114.01	760.2	429.7	971.62	643.34	785.95	498.13	899.92	495.27
33.133	0	10.72	0.25	34.69	1.14	0.06	0.3	2.56	0.74	20.19	40.31	80.79	0	24.53	0.74	0.04	20.19	0.08	10.52	14.16	4.98	90.54	0	0.13	0.18	0.01	0	0	91.02	91.83	0	0.42	3.09	0	0	0	30.65	-27.62	-21.01	61.8	115.41	751.2	425.14	963.89	641.32	776.29	496.97	891.41	488.75
33.166	0	8.43	0.24	29.65	1.05	0.06	0.28	2.65	0.74	18.68	45.35	75.84	0	22.09	0.74	0.05	18.68	0.1	10.62	10.65	4.27	88.22	0	0.18	0.23	0.01	0	0	88.89	92.59	0	0.06	3.4	0	0	0	30.22	-28.3	-20.62	61.37	118.32	742.45	424.96	955.15	641.15	765.97	498.66	883.74	487.32
33.199	0	6.16	0.22	19.71	1.01	0.06	0.25	2.78	0.71	15.65	60.59	71.87	0	34.92	0.71	0.06	15.65	0.1	7.58	6.71	1.81	79.67	0	0.15	0.23	0.01	0	0	89.36	93.85	0	0.26	3.59	0	0	0	35.92	-25.11	-18.6	62.61	126.29	736.42	427.73	944.71	636.97	755.05	499.63	881.23	494.43
33.233	0	3.78	0.19	8.76	0.85	0.06	0.22	3.01	0.75	13.33	82.47	58.8	0	26.21	0.75	0.08	13.33	0.12	6.11	4.69	1.38	65.17	0	0.23	0.31	0.02	0	0.02	84.43	95.71	0	0.03	4.48	0	0	0	30.58	-27.18	-26.36	61.52	115.68	725.32	422.17	938.48	635.34	744.4	501.51	859.32	488.2
33.266	0	3.12	0.19	6.27	0.81	0.05	0.21	3.07	0.86	11.7	87.46	53.15	0	42.49	0.86	0.08	11.7	0.1	5.16	3.81	1	58.87	0	0.22	0.36	0.01	0	0.04	83.2	96.11	0	0.07	4.08	0	0	0	39.47	-23.51	-21.02	63	124.1	717.71	424.63	925.38	632.3	734.94	499.49	858.9	493.6
33.299	0	2.82	0.17	8.24	0.7	0.05	0.18	3.11	1.01	8.73	83.52	40.2	0	51.38	1.01	0.09	8.73	0.09	5.56	3	0.96	67.22	0	0.3	0.65	0.01	0	0.14	79.66	96.29	0	0.02	4.37	0	0	0	31.76	-21.72	-23.93	62.18	122.47	706.58	419.59	915.91	628.92	723.58	498.94	844.56	479.95
33.333	0	1.85	0.16	4.39	0.56	0.06	0.17	3.18	1.07	6.55	91.21	23.47	0	71.34	1.07	0.1	6.55	0.08	6.39	2.05	1.45	58.37	0	0.46	0.76	0	0	0.18	72.07	96.78	0	0	4.42	0	0	0	36.17	-17.44	-22.88	63.25	130.58	701.33	422.45	909.49	630.6	713.52	501.83	843.3	487.36
33.366	0	1.8	0.15	5.04	0.54	0.07	0.16	3.21	1.3	5.64	89.92	28.23	0	76.86	1.3	0.13	5.64	0.09	8.92	1.53	1.66	60.97	0	0.47	1.04	0	0	0.14	72.8	96.7	0	0.01	5.22	0	0	0	32.88	-16	-23.35	64.59	128.18	693.65	419.56	903.43	629.71	709.54	502.19	834.75	474.78
33.399	0	1.75	0.14	4.92	0.56	0.08	0.16	3.26	1.57	5.14	90.15	33.92	0.02	93.72	1.57	0.15	5.14	0.1	10.09	1.07	1.72	59.34	0	0.49	0.93	0	0	0.15	74.94	96.82	0	0	5.51	0	0	0	41.52	-8.49	-23.69	66.59	129.83	688.74	420.13	898.22	629.62	702.47	501.27	831.16	484.15
33.433	0	1.27	0.14	1.9	0.56	0.07	0.15	3.3	1.5	3.84	93.39	34.17	0.18	98.12	1.5	0.16	3.84	0.09	7.78	0.94	1.8	38.44	0	0.63	0.63	0	0	0.04	77.39	97.21	0	0	5.92	0	0	0	39.47	-2.23	-24.59	67.95	127.4	687.49	427.12	888.21	627.84	698.82	508.22	823.74	483.2
33.466	0	1.22	0.14	2.02	0.53	0.07	0.14	3.32	1.53	3.57	93.35	30.04	0	98.51	1.53	0.14	3.57	0.08	7.18	1.02	2.77	39.61	0	0.73	0.76	0	0	0.03	75.63	97.36	0	0	5.69	0	0	0	46.07	-1.06	-24.07	66.89	135.46	686.75	424.76	890.27	628.28	695.12	512.84	827.13	482.48
33.5	0	0.71	0.13	0.59	0.41	0.06	0.13	3.3	1.3	2.76	93.4	11.88	0	98.17	1.3	0.1	2.76	0.04	3.57	1.19	2.92	22.06	0	0.65	0.46	0	0	0.01	64.82	97.5	0	0.01	6.07	0	0	0	45.36	-2.1	-23.22	67.21	134.79	682.76	424.5	885.34	627.08	692.17	511.13	823.48	480.74
33.533	0	0.57	0.13	0.36	0.37	0.06	0.13	3.29	1.38	2.77	93.41	7.7	0	97.27	1.38	0.09	2.77	0.04	3.17	0.83	2.12	16.47	0	0.66	0.42	0	0	0.02	59.24	97.37	0	0.01	5.97	0	0	0	45.6	-4.13	-20.68	66.74	131.63	680.09	429.18	877.73	626.81	690.44	506.52	821.08	490.37
33.566	0	0.53	0.14	0.25	0.38	0.05	0.14	3.31	1.55	3.49	93.38	6.8	0	93.77	1.55	0.06	3.49	0.03	2.01	0.67	1.44	11.49	0	0.61	0.19	0	0	0.03	57.27	97.38	0	0.02	5.3	0	0	0	47.42	-8.44	-21.52	63.24	126.57	679.96	434.29	877.14	631.47	691.7	508.08	818.13	502.28
33.6	0	0.41	0.14	0.15	0.32	0.05	0.14	3.38	3.24	3.24	93.24	3.36	0	91.25	1.86	0.06	3.24	0.03	1.39	0.39	0.92	7.93	0	0.56	0.14	0	0	0.06	48.28	97.57	0	0.05	5.03	0	0	0	43.3	-10.28	-22.18	65.23	125.6	674.06	423.61	872.43	621.97	686.61	500.16	811.39	485.83
33.633	0	0.37	0.14	0.12	0.31	0.05	0.14	3.32	3.3	3.3	93.36	2.99	0	97.82	1.93	0.04	3.3	0.02	1.08	0.22	0.57	3.85	0	0.48	0.08	0	0	0.09	46.71	97.11	0	0.02	5.1	0	0	0	47.8	-2.97	-19.69	67.68	129.45	676.91	429.26	866.21	622.57	686.52	507.34	813.82	483.86
33.666	0	0.33	0.15	0.09	0.29	0.04	0.14	3.32	3.34	3.34	93.35	2.06	0	97.73	2.17	0.04	3.34	0.02	0.69	0.16	0.44	2.25	0	0.4	0.07	0	0	0.07	41.96	96.89	0.01	0.02	4.6	0	0	0	47.01	3.18	-25.67	66.93	128.78	677.35	433.04	861.02	616.72	680	520.03	803.47	483.43
33.7
33.733
33.767
33.8
33.833
33.867
33.9
33.933
33.967
34
34.033
34.067
34.1
34.134
34.167
34.2
34.234
34.267
34.3
34.334
34.367
34.4
34.434
34.467
34.501
34.534
34.567
34.601
34.634
34.667
34.701
34.734
34.768
34.801
34.834
34.868
34.901
34.934
34.968
35.001
35.034
35.068
35.101
35.135
35.168
35.201
35.235
35.268
35.301
35.335
35.368
35.401
35.435
35.468
35.502
35.535
35.568
35.602
35.635
35.668
35.702
35.735
35.769
35.802
35.835
35.869
35.902
35.935
35.969
36.002
36.035
36.069
36.102
36.136
36.169
36.202
36.236
36.269
36.302
36.336
36.369
36.402
36.436
36.469
36.503
36.536
36.569
36.603
36.636
36.669
36.703
36.736
36.77
36.803
36.836
36.87
36.903
36.936
36.97
37.003
37.036
37.07
37.103
37.137
37.17
37.203
37.237
37.27
37.303
37.337
37.37
37.403
37.437
37.47
37.504
37.537
37.57
37.604
37.637
37.67
37.704
37.737
37.771
37.804
37.837
37.871
37.904
37.937
37.971
38.004
38.037
38.071
38.104
38.138
38.171
38.204
38.238
38.271
38.304
38.338
38.371
38.404
38.438
38.471
38.505
38.538
38.571
38.605
38.638
38.671
38.705
38.738
38.772
38.805
38.838
38.872
38.905
38.938
38.972
39.005
39.038
39.072
39.105
39.139
39.172
39.205
39.239
39.272
39.305
39.339
39.372
39.405
39.439
39.472
39.506
39.539
39.572
39.606
39.639
39.672
39.706
39.739
39.773
39.806
39.839
39.873
39.906
39.939
39.973
40.006
40.039
40.073
40.106
40.14
40.173
40.206
40.24
40.273
40.306
40.34
40.373
40.406
40.44
40.473
40.507
40.54
40.573
40.607
40.64
40.673
40.707
40.74
40.774
40.807
40.84
40.874
40.907
40.94
40.974
41.007
41.04
41.074
41.107
41.141
41.174
41.207
41.241
41.274
41.307
41.341
41.374
41.407
41.441
41.474
41.508
41.541
41.574
41.608
41.641
41.674
41.708
41.741
41.775
41.808
41.841
41.875
41.908
41.941
41.975
42.008
42.041
42.075
42.108
42.142
42.175
42.208
42.242
42.275
42.308
42.342
42.375
42.408
42.442
42.475
42.509
42.542
42.575
42.609	0	0.14	0.01	0.05	0.12	8.05	0.03	0.99	2.17	3.51	83.9	56.23	45.19	9.14	2.17	3.34	3.51	0.17	9.05	4.16	2.85	2.03	0	0.05	0.53	3.15	0.27	0.66	64.11	63.77	0.13	0.81	48.23	0	0	0	10.96	-33.48	-0.28	58.57	130.63	769.71	483.66	1052.17	792.14	843.59	545.57	973.93	554.28
42.642	0	0.1	0.01	0.03	0.08	6.49	0.04	1.88	4.18	4.18	87.02	48.62	43.37	30.07	1.32	2.84	4.18	0.23	8.7	5.62	1.82	1.73	0	0.04	0.51	0.78	0.67	0.33	43.58	80.69	0.33	0.79	46.32	0	0	0	9.71	-26.22	-0.73	59.61	146.53	775.22	489.03	1047.11	780.15	835.51	546.68	981.31	561.33
42.675	0	0.1	0.01	0.03	0.09	5.69	0.03	0.51	2.32	2.32	88.63	45.34	43.1	43.16	1.32	4.95	2.32	0.34	7.82	3.81	1.91	3.17	0	0.04	0.41	0.79	0.97	0.33	46.98	47.01	0.38	1.51	45.5	0	0	0	3.53	-23.38	-0.96	59.3	145.12	778.25	491.99	1041.37	775.69	834.33	550.73	979.44	552.5
42.709	0	0.09	0.01	0.03	0.09	4.13	0.04	0.29	2.61	2.61	91.73	34.54	39.72	45.15	1.21	4.67	2.61	0.31	7.46	3.21	2.08	2.95	0	0.05	0.52	0.46	1.08	0.39	38.84	33.69	0.49	0.67	42.69	0	0	0	1.66	-22.97	-1.23	58.79	141.94	780.64	490.98	1040.72	767.94	836.68	545.56	978.34	554.53
42.742	0	0.08	0.01	0.02	0.09	3.11	0.04	0.21	2.15	2.15	93.78	26.24	37.47	30.38	0.8	5.56	2.15	0.27	7.07	2.36	1.59	3	0	0.04	0.68	0.34	1.87	0.36	33.33	25.32	0.54	0.74	40.24	0	0	0	0.83	-26.15	-2.03	58.5	139.93	784.03	492.74	1034.84	760.04	835.3	547.5	975.17	551.39
42.776	0	0.07	0.01	0.02	0.09	2.74	0.04	0.17	1.46	1.46	94.53	23.21	36.63	27.28	0.57	6.94	1.46	0.2	6.75	1.65	1.48	1.9	0	0.05	0.92	0.19	2.52	0.51	32.31	18.62	0.67	0.55	39.22	0	0	0	0.46	-26.9	-2.27	58.27	137.02	787.19	494.75	1028.9	752.3	835.1	548.37	972.1	550.38
42.809	0	0.1	0.01	0.04	0.12	1.59	0.04	0.14	1.18	1.18	96.81	12.14	31.52	14.06	0.43	8	1.18	0.25	6.6	1.04	1.65	2.04	0	0.05	1.09	0.19	2.77	0.36	39.59	13.27	0.66	0.46	34.35	0	0	0	-0.7	-31.05	-3.43	58.33	136.84	789.13	494.13	1025.6	745.84	832.87	549.1	969.68	546.03
42.842	0	0.11	0.01	0.04	0.15	1.41	0.04	0.12	1.08	0.91	97.18	10.01	30.56	16.23	0.4	9.02	0.91	0.23	7.05	0.84	1.42	2.17	0	0.04	1.08	0.15	2.93	0.22	45.52	9.76	0.68	0.28	33	0	0	0	4.95	-30.21	-2.15	58.4	136.95	789.02	493.22	1024.13	744.87	833.64	547.43	970.58	548.79
42.876	0	0.11	0.01	0.05	0.15	1.74	0.04	0.12	1.19	0.92	96.52	11.56	32.29	15.04	0.34	9.37	0.92	0.2	8.89	0.72	1.65	2.5	0	0.04	1.19	0.11	4.45	0.2	46.36	7.75	0.67	0.78	34	0	0	0	5.52	-30.66	0.09	58.3	134.49	787.84	496.83	1018.39	744.09	834.22	547.38	968.58	553.15
42.909	0	0.13	0.01	0.06	0.19	1.29	0.04	0.13	1.15	0.82	97.42	7.36	29.36	17.43	0.3	11.08	0.82	0.17	9.6	0.49	1.76	4.27	0	0.03	1.15	0.1	4.21	0.1	49.97	8.14	0.6	1.23	30.91	0	0	0	1.87	-29.78	-0.08	57.87	133.85	790.36	496.77	1015.32	736.5	834.09	545.29	967.83	550.51
42.942	0	0.16	0.02	0.08	0.21	1.22	0.05	0.12	1.19	0.89	97.57	9.73	28.43	31	0.26	9.67	0.89	0.13	11.85	0.48	1.97	5.51	0	0.02	1.19	0.08	3.99	0.07	53.77	8.16	0.53	1.54	29.24	0	0	0	3.29	-26	-0.12	58.45	138.17	787.9	494.57	1015.8	736.83	830.99	543.55	968.96	550.92
42.976	0	0.17	0.02	0.09	0.22	1.03	0.05	0.12	1.09	0.83	97.93	10.22	26.99	23.38	0.18	9.7	0.83	0.12	11.43	0.38	1.95	4.94	0	0.02	1.09	0.08	4.2	0.06	54.86	8.41	0.49	0.98	27.97	0	0	0	6.35	-27.93	-3.34	58.67	138.39	788.93	491.01	1023.51	741.14	831.19	546.31	969.58	547.51
43.009	0	0.18	0.02	0.1	0.22	0.82	0.05	0.11	0.94	0.73	98.35	9.41	25.14	23.37	0.17	9.5	0.73	0.11	9.05	0.37	2.06	6.23	0	0.02	0.94	0.06	3.45	0.04	55.65	7.61	0.45	0.92	27.13	0	0	0	6.19	-27.94	-1.35	58.71	137.68	787.74	493.03	1019.95	741.31	831.63	545.56	969.24	549.81
43.042	0	0.18	0.02	0.1	0.22	0.79	0.05	0.11	0.67	0.67	98.43	9.36	24.78	20.31	0.21	8.92	0.67	0.13	8.97	0.4	2.03	5.85	0	0.01	0.67	0.06	2.68	0.04	56.1	6.44	0.44	0.58	26.74	0	0	0	3.69	-28.84	-0.94	58.03	134.62	787.01	494.28	1018.72	741.69	832.72	545.2	967.25	550.16
43.076	0	0.2	0.02	0.1	0.22	0.67	0.05	0.1	0.52	0.72	98.65	8.93	23.4	11.71	0.23	7.15	0.72	0.09	8.34	0.54	1.99	6.11	0	0.01	0.52	0.05	2.09	0.05	56.1	5.75	0.39	4.8	25.67	0	0	0	1.03	-32.1	-1.64	57.7	130.53	787.73	495.19	1015.23	738.58	832.45	546.45	962.98	546.62
43.109	0	0.23	0.03	0.13	0.23	0.58	0.06	0.09	0.43	0.71	98.83	10.7	22	22.71	0.29	6.62	0.71	0.09	8.08	0.61	2.2	8.06	0	0.01	0.43	0.05	1.7	0.04	58.86	5.79	0.39	1.54	24.53	0	0	0	4.54	-28.12	-1.68	58.4	132.48	788.14	494.2	1013.47	734.84	830.92	545.11	963.36	548.25
43.143	0	0.27	0.03	0.16	0.27	0.44	0.06	0.09	0.39	0.61	99.12	14.14	19.34	36	0.27	7.2	0.61	0.1	8.57	0.64	2.18	9.09	0	0.01	0.34	0.03	1.34	0.03	62.31	3.42	0.39	1.11	21.73	0	0	0	4.25	-24.88	-0.71	59.23	138.87	787	492.86	1013.95	734.42	828.54	543.02	967.3	548.53
43.176	0	0.3	0.04	0.17	0.3	0.31	0.07	0.08	0.37	0.66	99.38	13.87	16.16	15.18	0.31	6.32	0.66	0.11	7.48	0.66	2.16	7.49	0	0.01	0.32	0.03	1.29	0.03	63.12	3.26	0.37	3.67	19.19	0	0	0	1.46	-30.6	-0.9	58.19	132.8	786.22	492.32	1010.81	732.37	829.26	542.46	962.05	543.93
43.209	0	0.3	0.04	0.17	0.31	0.27	0.07	0.09	0.37	0.69	99.38	13.21	14.77	13.48	0.33	7.11	0.69	0.11	6.38	0.55	2.12	7.03	0	0.01	0.29	0.03	1.23	0.03	62.79	3.32	0.37	1.09	18.32	0	0	0	2.16	-31.29	-3.18	58.76	127.31	788.3	487.82	1013.97	728.11	832.09	539.12	959.39	540.36
43.243	0	0.31	0.05	0.16	0.32	0.21	0.07	0.08	0.44	0.61	99.36	11.76	12.87	3.11	0.44	6.1	0.61	0.1	5.71	0.59	1.65	5.29	0	0	0.34	0.02	1.32	0.07	62.15	2.81	0.31	0.55	16.6	0	0	0	6.24	-39.2	-5.85	59.1	118.17	786.12	480.9	1019.36	728.01	835	533.83	953.02	539.63
43.276	0	0.28	0.04	0.13	0.31	0.22	0.07	0.08	0.59	0.59	99.39	11.04	13.51	10.33	0.6	6.43	0.59	0.1	4.73	0.5	1.37	3.01	0	0	0.38	0.02	1.2	0.09	60.94	2.91	0.32	0.11	17.53	0	0	0	4.32	-32.81	-6.43	59.79	126.94	785.03	474.4	1022.76	725.82	831.12	529.98	958.04	531.91
43.309	0	0.3	0.05	0.13	0.32	0.2	0.07	0.08	0.69	0.69	99.37	11.12	12.58	16.34	0.75	5.28	0.69	0.11	4.57	0.38	0.94	2.78	0	0	0.51	0.02	1.02	0.14	62.19	2.93	0.28	0.07	16.65	0	0	0	7.42	-30.17	-7.01	60.37	127.88	785.63	463.81	1027.39	722.92	832.83	523.88	960.65	519.96
43.343	0	0.25	0.05	0.1	0.31	0.18	0.07	0.09	0.76	0.76	99.39	8.3	11.92	34.82	0.96	7.63	0.76	0.12	3.34	0.3	0.57	1.84	0	0	0.57	0.02	0.7	0.12	55.8	3.71	0.27	0.1	16.46	0	0	0	12.27	-25.13	-5.11	61.65	131.03	780.79	458.51	1027.04	720.56	831.27	514.43	961.89	524.81
43.376	0	0.23	0.05	0.09	0.31	0.17	0.07	0.1	0.75	0.73	99.39	7.75	11.48	40.83	0.89	8.93	0.73	0.1	2.93	0.3	0.54	1.71	0	0.01	0.75	0.01	0.46	0.08	53.58	4.47	0.29	0.3	16.19	0	0	0	18.96	-23.86	-4.5	64.94	130.63	781.92	457.16	1024.49	717.56	831.61	513.95	961.73	525.46
43.409	0	0.24	0.05	0.1	0.35	0.14	0.07	0.12	1.08	0.65	99.3	9.13	9.44	12.86	0.88	10.93	0.65	0.1	2.66	0.25	0.39	1.57	0	0.01	1.08	0.01	0.27	0.08	53.81	5.7	0.27	0.22	14.33	0	0	0	19.91	-31.57	-7.42	62.4	119.7	780.75	450.75	1030.71	719.52	836.45	510.3	955.61	521.63
43.443	0	0.22	0.05	0.09	0.34	0.12	0.07	0.12	1.28	0.57	99.32	7.16	8.17	68.15	0.95	11.47	0.57	0.1	2.1	0.22	0.34	0.88	0	0.01	1.28	0.01	0.17	0.06	49.99	6.59	0.26	0.11	13.36	0	0	0	17.83	-18.2	-8.08	64.82	125.72	784.24	450.88	1030.86	717.01	834.98	512.56	960.68	514.94
43.476	0	0.23	0.06	0.09	0.37	0.1	0.08	0.14	1.93	0.53	99.25	7.91	6.46	70.16	0.97	13.15	0.53	0.09	2.15	0.21	0.37	0.82	0	0.01	1.93	0.01	0.1	0.07	49.64	7.8	0.26	0.21	11.85	0	0	0	23.97	-17.73	-5.38	68.22	134.47	785.37	451.28	1023.35	708.51	829.83	511.43	964.15	517.9
43.51	0	0.2	0.05	0.09	0.51	0.08	0.07	0.21	1.83	0.52	98.98	12.86	4.23	14.63	1.08	21.76	0.52	0.12	1.46	0.18	0.34	0.63	0	0.01	1.83	0.01	0.04	0.05	47.76	9.49	0.22	0.14	10	0	0	0	22.27	-30.82	-9.32	61.61	124.72	785.62	447.32	1030.11	707.41	833.53	508.29	957.8	518.92
43.543	0	0.21	0.06	0.1	0.61	0.06	0.07	0.28	1.84	0.49	98.79	17.13	2.34	49.06	1.05	23.95	0.49	0.12	1.31	0.16	0.28	0.56	0	0.02	1.84	0.01	0.02	0.04	49.77	13.85	0.2	0.09	8.23	0	0	0	22.98	-22.19	-8.71	65.4	127.86	786.08	449.72	1028.65	711.12	832.58	512.85	960.39	516.32
43.576	0	0.19	0.05	0.12	0.99	0.06	0.06	0.51	1.68	0.4	98.03	41.62	1.59	35.82	0.9	36.18	0.4	0.12	1.25	0.16	0.27	0.69	0	0.02	1.68	0.01	0.01	0.02	52.94	16.08	0.18	0.14	7.43	0	0	0	22.28	-24.92	-10.13	64.03	122.55	785.76	449.19	1030.77	711.38	834.91	511.23	957.24	518.56
43.61	0	0.21	0.05	0.14	1.15	0.05	0.06	0.72	1.92	0.34	97.7	50.68	0.21	76.09	1.13	37.59	0.34	0.14	1.22	0.18	0.37	1.02	0	0.03	1.92	0.01	0.01	0.02	56.09	22.86	0.17	0.07	6.26	0	0	0	23.87	-16.21	-7.97	68.36	127.37	786.71	449.34	1026.12	708.46	833.15	511.43	960.49	514.66
43.643	0	0.23	0.05	0.17	1.32	0.05	0.06	0.91	1.9	0.31	97.37	60.78	0	13.46	1.38	38.83	0.31	0.21	1.45	0.15	0.53	1.43	0	0.03	1.9	0.01	0	0.02	59.96	26.89	0.14	0.03	5.91	0	0	0	18.61	-31.31	-9.56	60.69	123.78	787.07	447.55	1029.89	707.38	834.11	510.27	957.87	512.92
43.676	0	0.24	0.05	0.18	1.38	0.05	0.06	1.13	1.93	0.25	97.24	62.22	0	17.41	1.74	38.93	0.25	0.21	1.77	0.12	0.68	1.81	0	0.05	1.93	0.01	0	0.02	60.62	31.88	0.11	0.1	5.18	0	0	0	18.46	-29.78	-9.65	61.38	122.18	788.78	448.54	1032.43	710.11	837.29	511.36	959.46	513.26
43.71	0	0.24	0.05	0.22	1.72	0.04	0.06	2.18	2.36	0.19	95.65	74.84	0	24.97	1.69	43.33	0.19	0.24	1.97	0.12	0.82	2.72	0	0.09	2.36	0.01	0	0.03	63.57	43.4	0.08	0.1	4.59	0	0	0	20.72	-27.5	-9.27	62.93	125.63	788.59	448.95	1033.08	711.87	836.17	512.58	961.78	515
43.743	0	0.24	0.05	0.21	1.82	0.04	0.06	2.37	2.28	0.18	95.25	76.34	0	22.91	1.97	44.23	0.18	0.27	1.92	0.1	0.58	2.09	0	0.09	2.28	0.01	0	0.04	63.68	44.31	0.07	0.08	4.3	0	0	0	18.73	-28.07	-9.86	62.1	123.98	789.31	448.81	1034.31	711.46	837.4	512.08	961.37	514.08
43.777	0	0.34	0.05	0.36	2.45	0.04	0.06	4.22	2.26	0.17	91.56	90.31	0	40.11	2.28	44.05	0.17	0.27	1.89	0.13	0.73	3.42	0	0.12	2.26	0.01	0	0.03	77.07	58.48	0.06	0.13	3.2	0	0	0	19.12	-24.01	-8.48	64.13	122.94	790.5	450.67	1031.45	709.9	839.16	511.38	962.04	515.14
43.81	0	0.34	0.05	0.37	2.96	0.04	0.06	6.45	2.26	0.15	87.11	93.69	0	21.79	2.74	47.91	0.15	0.27	1.66	0.13	0.76	2.53	0	0.12	2.26	0.01	0	0.03	78.99	64.87	0.05	0.13	2.77	0	0	0	18.26	-28.39	-10.68	61.96	122	792.24	450.28	1035.08	709.66	839.48	513.13	961.47	515.13
43.843	0	0.34	0.05	0.35	2.92	0.04	0.06	6.17	2.15	0.15	87.65	93.39	0	34.86	2.97	47.09	0.15	0.28	1.49	0.15	0.7	1.6	0	0.12	2.15	0.01	0	0.03	79.19	64.35	0.05	0.06	2.76	0	0	0	22.94	-25.13	-10.7	63.56	126.59	792.75	448.24	1039.39	711.09	839.59	511.94	966	518.61
43.877	0	0.4	0.05	0.44	3.43	0.03	0.06	8.17	1.49	0.14	83.66	96.32	0	51.22	2.56	47.65	0.14	0.26	1.46	0.14	0.91	1.19	0	0.11	1.49	0.01	0	0.01	86.3	71.47	0.03	0.2	2.07	0	0	0	22.71	-21.76	-7.59	65.48	127.93	794.61	452.15	1032.01	708	839.75	513.18	967.6	517.56
43.91	0	0.39	0.05	0.43	3.84	0.03	0.06	9.98	1.06	0.12	80.03	97.22	0	21.26	2.47	50.38	0.12	0.25	1.1	0.13	0.51	0.43	0	0.09	1.06	0.01	0	0.01	87.2	74.12	0.02	0.09	1.9	0	0	0	24.81	-28.55	-9.09	63.85	121.12	795.39	450.63	1034.25	706.61	843.15	511.02	963.85	520.97
43.943	0	0.37	0.05	0.41	4	0.03	0.06	10.81	0.85	0.11	78.39	97.42	0	19.87	2.28	52.09	0.11	0.31	1.07	0.14	0.39	0.36	0	0.08	0.85	0.01	0	0.01	86.45	74.66	0.02	0.11	1.84	0	0	0	22.19	-28.97	-9.93	62.34	122.8	797.06	450.3	1035.06	702.71	842.39	510.12	964.8	519.9
43.977	0	0.35	0.04	0.43	5	0.03	0.05	14.38	0.73	0.11	71.25	98.52	0	24.34	2.74	57.78	0.11	0.36	1.19	0.15	0.46	0.34	0	0.08	0.73	0.01	0	0.02	87.79	76.29	0.02	0.28	1.8	0	0	0	22.17	-27.67	-12.86	62.58	120.91	799.37	451.16	1037.91	703.24	842.85	514.36	963.66	519.17
44.01	0	0.3	0.03	0.39	5.84	0.03	0.05	17.25	0.74	0.1	65.51	98.91	0	39.73	2.64	64.16	0.1	0.47	1.26	0.16	0.33	0.26	0	0.07	0.74	0.02	0	0.04	85.25	75.09	0.02	0.36	1.85	0	0	0	21.32	-24.08	-11.79	63.74	122.96	800.02	452.14	1037.75	703.28	843.55	513.42	966.33	519.91
44.043	0	0.29	0.03	0.38	5.61	0.03	0.05	16.89	0.89	0.11	66.21	98.72	0	45.5	2.7	63.46	0.11	0.7	1.6	0.13	0.55	0.33	0	0.08	0.89	0.02	0	0.1	83.94	74.91	0.03	0.02	1.83	0	0	0	14.43	-22.9	-10.58	62.69	121.42	800.81	453.73	1036.71	704.98	845.68	514.15	967.1	513.79
44.077	0	0.27	0.03	0.36	6.1	0.03	0.05	17.6	1.02	0.12	64.79	98.87	0	10.73	2.67	66.98	0.12	1.02	1.67	0.15	0.73	0.28	0	0.08	1.02	0.02	0	0.15	81.95	72.28	0.03	0.09	1.82	0	0	0	14.82	-32.6	-10.04	61.29	113.51	799.92	453.88	1034.58	703.48	848.41	511.55	961.81	516.68
44.11	0	0.25	0.03	0.33	5.89	0.03	0.05	16.18	1.31	0.12	67.65	98.57	0	8.82	2.94	67.38	0.12	1.36	1.72	0.16	0.91	0.27	0	0.09	1.31	0.02	0	0.14	78.66	68.84	0.03	0.05	1.9	0	0	0	15.11	-33.68	-8.88	60.99	116.85	800.61	453.48	1035.27	702.35	848.29	510.07	964.88	517.79
44.144	0	0.2	0.03	0.25	4.63	0.03	0.05	12.58	2.01	0.12	74.85	96.47	0	6.05	2.96	65.77	0.12	1.55	1.75	0.16	1.4	0.36	0	0.09	2.18	0.02	0	0.09	68.73	63.18	0.03	0.08	2.01	0	0	0	15.99	-35.71	-8.92	60.98	115.32	800.22	453.13	1036.58	704.03	849.39	509.88	964.35	518.89
44.177	0	0.17	0.03	0.21	4.92	0.03	0.05	12.65	1.9	0.11	74.7	96.04	0	5.61	3.58	69.69	0.11	1.86	1.57	0.18	1.09	0.31	0	0.08	3.26	0.02	0	0.09	63.33	58.49	0.04	0.04	1.9	0	0	0	14.08	-36.12	-9.08	61.03	112.92	801.44	454.3	1036.28	704.33	850.93	511.23	963.7	517.15
44.21	0	0.15	0.03	0.17	4.07	0.03	0.05	9.89	2	0.11	80.21	92.01	0	5.68	4.21	67.51	0.11	1.78	1.76	0.19	1.05	0.24	0	0.09	4.79	0.02	0.01	0.15	56.24	53.48	0.05	0.07	2	0	0	0	15.88	-36.05	-8.48	61	117.2	801.53	452.93	1038.61	704.73	850.36	509.94	967.24	518.68
44.244	0	0.13	0.03	0.13	3.01	0.03	0.05	6.85	2.13	0.11	86.3	80.55	0	5.38	3.86	63.85	0.11	1.96	1.9	0.21	0.97	0.25	0	0.08	6.03	0.02	0.01	0.25	47.17	47.69	0.06	0.03	2.13	0	0	0	15.13	-36.33	-8.16	61	114.3	802.59	453.64	1039.01	706.37	853.06	510.77	967.17	517.32
44.277	0	0.12	0.03	0.12	3.15	0.03	0.06	6.66	2.04	0.1	86.69	78.99	0	6.14	4.74	65.88	0.1	2.15	1.57	0.17	0.67	0.18	0	0.09	6.39	0.02	0.01	0.36	43.94	43.85	0.07	0.03	2.04	0	0	0	14.56	-35.64	-7.78	61.02	115.43	803.87	455.07	1038.61	705.87	853.34	511.66	968.61	517.87
44.31	0	0.08	0.03	0.08	2.91	0.03	0.05	6.27	2.07	0.1	87.47	67.88	0	6.73	4.78	70.9	0.08	1.96	1.73	0.16	0.66	0.17	0	0.1	6.69	0.02	0.01	0.5	31.75	37.44	0.08	0.03	2.07	0	0	0	14.42	-35.15	-7.83	60.97	116.87	804.36	454.69	1039.64	705.09	853.31	510.8	969.93	518.49
44.344	0	0.06	0.03	0.06	2.7	0.03	0.05	5.56	2.01	0.1	88.87	55.06	0	10.08	5.02	73.21	0.07	2.35	1.55	0.13	0.53	0.16	0	0.1	6.19	0.01	0.01	0.39	22.65	31.45	0.08	0.05	2.01	0	0	0	14.2	-32.94	-6.61	61.2	118.81	806.04	455.58	1039.9	704.97	854.8	510.54	973.32	518.8
44.377	0	0.06	0.03	0.05	2.62	0.03	0.05	5.31	2.1	0.1	89.37	52.28	0	12.52	4.74	73.96	0.07	2.35	1.39	0.11	0.49	0.15	0	0.1	6.31	0.02	0.01	0.32	20.51	29.82	0.08	0.09	2.1	0	0	0	16.87	-31.72	-6.19	61.75	122.17	807.02	455.58	1040.65	703.72	854.55	509.67	976.08	522.18
44.41	0	0.05	0.02	0.04	2.66	0.03	0.05	5.01	2.32	0.1	89.98	47.19	0	10.45	5.07	77.15	0.06	2.85	1.81	0.1	0.54	0.18	0	0.1	5.41	0.02	0.01	0.25	14.79	24.32	0.09	0.08	2.32	0	0	0	15.7	-32.74	-6.43	61.17	121.35	808.11	455.26	1042.28	703.67	855.97	509.35	976.72	521.35
44.444	0	0.05	0.02	0.04	2.17	0.03	0.04	3.35	2.42	0.14	93.3	34.29	0	13.01	3.87	75.24	0.07	2.74	1.54	0.1	0.62	0.19	0	0.14	5.23	0.01	0.01	0.18	10	17.45	0.12	0.16	2.42	0	0	0	15.37	-31.5	-8.15	61.07	120.54	809.52	455.21	1045.44	704.24	856.91	510.36	976.9	521.87
44.477	0	0.04	0.02	0.04	2.59	0.04	0.04	4.18	2.62	0.12	91.63	44.03	0	11.45	3.89	79.66	0.08	3.45	1.81	0.08	0.68	0.21	0	0.12	3.94	0.02	0.01	0.16	10.69	17.86	0.12	0.09	2.62	0	0	0	15.65	-32.23	-9.84	60.66	119.99	809.83	454.16	1047.39	704.26	856.27	511.51	975.89	520.85
44.511	0	0.04	0.02	0.03	2.74	0.03	0.04	3.9	2.49	0.13	92.2	45.31	0	25.99	3.77	80.92	0.08	4.07	1.33	0.05	0.6	0.18	0	0.13	3.45	0.01	0.01	0.14	10.08	14.34	0.12	0.01	2.49	0	0	0	13.61	-27.23	-8.34	61.63	123.3	811.22	455.14	1047.9	706.56	857.39	512.69	980.58	517.69
44.544	0	0.05	0.02	0.04	2.56	0.03	0.04	3.49	2.42	0.12	93.01	43.04	0	31.26	3.17	78.41	0.08	4.18	1.12	0.05	0.52	0.19	0	0.12	2.84	0.01	0.01	0.11	11.43	14.6	0.12	0.02	2.42	0	0	0	14.3	-25.94	-6.72	62.37	126.24	810.82	455.82	1047.5	707.84	857.23	512.27	983.29	519.22
44.577	0	0.05	0.02	0.04	2.48	0.03	0.04	3.43	2.32	0.12	93.15	42.74	0	30.77	2.95	76.16	0.08	4.32	1.22	0.04	0.39	0.22	0	0.12	2.32	0.01	0.01	0.07	13.54	16.45	0.12	0.01	2.41	0	0	0	13.58	-26.05	-7.3	61.78	124.78	810.87	455.49	1047.3	706.4	857.38	511.48	981.92	519.11
44.611	0	0.06	0.03	0.04	2.27	0.03	0.04	3.09	2.05	0.11	93.82	39.49	0	27.35	2.61	73.39	0.09	4.11	1	0.05	0.35	0.32	0	0.11	2.05	0.02	0.01	0.04	14.63	17.21	0.12	0.03	2.5	0	0	0	14.26	-26.88	-7.62	61.7	124.62	811.68	455.96	1047.3	705.52	857.48	511.93	981.82	520.22
44.644	0	0.06	0.03	0.04	2.23	0.03	0.04	2.97	1.9	0.12	94.06	40.93	0	26.67	2.6	71.35	0.09	3.95	1.05	0.04	0.31	0.39	0	0.12	1.9	0.02	0.01	0.03	17.42	18.43	0.11	0.03	2.45	0	0	0	13.88	-27.06	-6.67	61.78	123.18	811.89	456.42	1045.98	705.57	858.75	511.64	981.69	519.33
44.677	0	0.07	0.03	0.05	2.34	0.03	0.04	2.96	2.03	0.13	94.08	46.57	0	24.14	2.39	69.98	0.09	4.18	1.24	0.04	0.28	0.39	0	0.13	2.03	0.02	0.01	0.03	21.64	19.7	0.11	0.01	2.27	0	0	0	15.25	-27.72	-8.02	61.77	123.21	811.6	456.37	1046.41	705.69	857.24	513.2	980.26	520.1
44.711	0	0.09	0.03	0.06	2.74	0.03	0.04	3.39	2	0.15	93.23	61.16	0	18.59	2.57	68.83	0.1	4.8	1.25	0.04	0.32	0.47	0	0.15	2	0.02	0.01	0.03	30.16	23.38	0.11	0.02	2.25	0	0	0	14.37	-29.38	-8.88	60.84	121.46	812.15	456.13	1047.57	704.96	858.01	512.84	979.24	520.36
44.744	0	0.11	0.03	0.08	3.16	0.03	0.04	3.91	2.1	0.16	92.19	72.57	0	34.45	2.17	69.08	0.1	5.41	1.26	0.04	0.37	0.48	0	0.16	2.32	0.02	0.01	0.03	36.36	26.48	0.11	0.02	2.1	0	0	0	13.12	-25.22	-6.36	61.97	124.76	812.2	457.64	1044.39	705.21	857.63	513.06	982.27	518.55
44.778	0	0.13	0.03	0.13	5.29	0.03	0.04	7.51	2	0.15	84.98	93.33	0	15.86	2.36	75.73	0.12	5.99	1.24	0.06	0.36	0.68	0	0.15	2.13	0.03	0.01	0.01	50.44	35.67	0.09	0.08	2	0	0	0	18.74	-30.34	-7.81	62	118.08	811.34	456.69	1044.12	704.9	859.04	512.64	976.69	522.62
44.811	0	0.18	0.03	0.19	5.85	0.03	0.04	8.85	1.71	0.13	82.3	96.66	0	14.28	2.23	73.16	0.13	5.06	1.47	0.08	0.34	0.69	0	0.13	1.71	0.03	0.01	0.01	62.06	43.58	0.07	0.39	2	0	0	0	20.35	-30.96	-9.93	61.49	116.94	810.07	455.12	1045.77	705.03	857.59	512.75	974.02	523.66
44.844	0	0.2	0.03	0.21	5.33	0.03	0.04	8.48	1.23	0.13	83.04	96.46	0	26.46	1.94	68.95	0.13	4.51	1.37	0.1	0.25	0.48	0	0.09	1.23	0.04	0.01	0.01	65.51	47.51	0.06	0.05	1.88	0	0	0	25.75	-27.11	-10.4	64.46	116.12	811.41	454.31	1047.52	706.07	859.75	512.97	975.14	526.03
44.878	0	0.29	0.03	0.31	5.69	0.03	0.05	10.18	0.92	0.16	79.63	98.04	0	33.95	1.75	64.45	0.16	3.88	1.31	0.12	0.25	0.45	0	0.07	0.92	0.04	0.01	0.01	77.59	57.68	0.05	0.05	1.64	0	0	0	24.75	-25.33	-10.16	64.46	118.53	811.14	453.69	1048.55	706.93	859.02	512.89	976.99	524.4
44.911	0	0.33	0.04	0.35	5.52	0.03	0.05	10.99	0.59	0.17	78.03	98.17	0	24.37	1.62	61.52	0.17	3.57	1.14	0.14	0.31	0.38	0	0.06	0.59	0.06	0	0.01	81.38	63.08	0.04	0.21	1.45	0	0	0	24.55	-27.66	-9.32	63.6	118.6	812.6	454.52	1050.69	708.86	861.48	513.21	979.41	525.75
44.944	0	0.33	0.04	0.35	5.2	0.03	0.05	11.01	0.35	0.15	77.98	98	0	38.07	1.5	60.07	0.15	3.06	0.85	0.14	0.23	0.23	0	0.04	0.35	0.05	0.01	0.01	81.71	65.21	0.03	0.06	1.4	0	0	0	24.01	-24.43	-5.73	65.43	123.16	811.99	455.94	1047.43	708.88	861.08	511.84	983.4	526.13
44.978	0	0.37	0.04	0.45	6.39	0.03	0.05	16.3	0.36	0.17	67.41	99.03	0	16.48	1.61	62.5	0.17	3.03	1.18	0.18	0.37	0.47	0	0.04	0.36	0.06	0.01	0.02	88.41	73.59	0.03	0.11	1.29	0	0	0	18.7	-30.12	-8.36	62.03	118.65	812.37	456.15	1047.95	707.36	860.52	513.32	978.82	522.42
45.011	0	0.36	0.04	0.45	6.18	0.03	0.05	16.88	0.29	0.17	66.24	98.98	0	8.46	1.86	62.16	0.17	2.48	1.51	0.23	0.43	0.71	0	0.04	0.29	0.07	0.01	0.03	88.1	75.24	0.03	0.1	1.37	0	0	0	16.77	-33.9	-9.09	61.39	114.56	812.59	458.1	1048.54	709.38	862.05	515.28	976.32	523.39
45.044	0	0.43	0.05	0.45	4.31	0.03	0.06	12.42	0.32	0.15	75.15	97.68	0	7.51	1.7	51.53	0.15	1.8	1.87	0.17	0.32	0.61	0	0.04	0.32	0.07	0.01	0.08	88.37	78.1	0.03	0.01	1.36	0	0	0	16.25	-34.55	-7.89	61.66	114.54	812.38	459.76	1047.34	710.89	862.57	516.08	976.83	524.16
45.078	0	0.47	0.05	0.46	3.63	0.03	0.06	11.15	0.46	0.13	77.7	96.68	0	4.3	1.48	46.38	0.13	1.59	2.59	0.12	0.32	0.72	0	0.03	0.46	0.06	0.02	0.22	88.91	80.74	0.03	0.01	1.4	0	0	0	14.71	-37.51	-7.83	60.84	113.05	811.96	460.56	1047.01	710.94	862.79	515.95	975.47	525
45.111	0	0.46	0.05	0.45	3.64	0.03	0.06	11.74	0.75	0.12	76.52	96.74	0	3.89	1.56	46.71	0.12	1.4	2.18	0.1	0.21	0.38	0	0.03	0.75	0.06	0.03	0.39	88.8	81.92	0.03	0.01	1.47	0	0	0	14.48	-38.03	-7.28	60.41	118.26	810.05	459.96	1050.09	715.31	860.87	516.39	978.75	525.91
45.145	0	0.45	0.05	0.46	3.93	0.03	0.06	14.53	1.06	0.11	70.94	97.28	0	5.95	1.68	48.62	0.11	1.45	2.16	0.08	0.2	0.28	0	0.02	1.06	0.05	0.05	0.46	89.22	85.73	0.03	0.01	1.48	0	0	0	15.55	-35.8	-7.19	61.18	117.46	812.19	460.98	1050.19	715.96	862.76	518.31	980.03	525.14
45.178	0	0.46	0.05	0.45	3.53	0.03	0.06	13.94	1.73	0.13	72.11	96.4	0	5.85	1.87	46.12	0.13	1.23	2.64	0.11	0.31	0.36	0	0.02	1.73	0.05	0.08	0.53	88.13	87.09	0.03	0.31	1.6	0	0	0	15.73	-35.9	-5.6	62.16	113.93	814.57	464.43	1049.31	717.93	867.32	520.16	981.04	527
45.211	0	0.52	0.07	0.47	2.58	0.03	0.08	9.83	2.71	0.15	80.34	92.49	0	5.24	2.19	36.99	0.15	0.82	3.21	0.19	0.62	0.66	0	0.02	2.71	0.05	0.12	0.44	87.6	86.8	0.03	0.96	1.56	0	0	0	15.9	-36.48	-3.99	62.24	119.23	812.83	465.95	1047.77	718.53	864.62	519.83	983.36	530.66
45.245	0	0.56	0.08	0.46	1.91	0.04	0.09	7.72	2.66	0.17	84.57	84.99	0	3.73	2.72	28.77	0.17	0.52	4.61	0.21	0.94	1.15	0	0.01	2.66	0.06	0.22	0.62	86.14	88.43	0.03	1.12	1.69	0	0	0	17.82	-38.26	-5.04	61.96	119.46	813.45	467.36	1050.48	721.14	864.88	522.08	983.63	535.08
45.278	0	0.65	0.1	0.47	1.34	0.04	0.11	5.05	2.54	0.2	89.9	71.31	0	5.87	2.35	19.14	0.2	0.39	7.01	0.26	1.23	1.49	0	0.01	2.54	0.05	0.31	0.48	85.53	87.72	0.04	0.35	1.85	0	0	0	14.19	-35.87	-4.3	61.88	123.04	816.24	474.1	1051.48	726.42	865.64	528.88	988.4	537.21
45.311	0	0.61	0.11	0.38	1.01	0.05	0.11	3.64	2.53	0.23	92.72	51.58	0	8.25	2.04	14.62	0.23	0.34	7.96	0.45	1.28	1.6	0	0.01	2.53	0.05	0.52	0.45	79.51	84.38	0.05	1.63	2.12	0	0	0	12.3	-34.05	-4.36	61.78	126.92	815.87	476.47	1051.91	728.96	863.56	531.61	990.3	538.35
45.345	0	0.56	0.12	0.31	0.82	0.05	0.12	2.82	2.3	0.27	94.36	35.39	0	11.54	1.91	12.09	0.27	0.25	7.47	0.73	1.33	1.52	0	0.02	2.3	0.05	0.76	0.52	73.75	80.81	0.09	0.71	2.44	0	0	0	12.27	-32.18	-2.08	62.05	129.32	815.24	481.05	1051.07	732.37	864.63	532.27	993.23	545.92
45.378	0	0.56	0.13	0.28	0.7	0.04	0.12	2.17	2.22	0.27	95.67	26.25	0	8.57	1.71	8.75	0.27	0.18	5.89	0.93	1.2	1.23	0	0.02	2.22	0.04	1.16	0.43	71.73	77.9	0.11	0.24	2.53	0	0	0	12.86	-33.83	-2.85	61.8	125.31	815.05	483.75	1052.95	738.48	866.53	536.61	991.32	548.12
45.411	0	0.53	0.14	0.24	0.56	0.04	0.12	1.44	2.51	0.26	97.12	15.76	0	7.7	1.44	5.42	0.26	0.11	4.34	1.11	1.06	0.94	0	0.02	2.51	0.04	1.71	0.74	67.05	71.64	0.17	0.3	2.97	0	0	0	7.52	-34.42	-1.06	60.91	126.5	816.6	486.45	1054.8	742.03	869.55	537.89	995.74	546.76
45.445	0	0.47	0.14	0.2	0.47	0.04	0.12	0.9	2.83	0.3	98.2	9.52	0	5.73	1.23	3.7	0.3	0.09	3.76	0.84	0.95	0.88	0	0.05	2.83	0.03	2.44	0.99	61.55	62.09	0.4	0.32	3.54	0	0	0	5.9	-36	-1.43	60.62	119.07	817.36	487.07	1055.64	743.27	873.73	538.11	992.55	545.82
45.478	0	0.43	0.14	0.17	0.43	0.04	0.12	0.72	3.53	0.31	98.56	6.94	0	4.7	1.01	3.16	0.31	0.09	3.62	0.71	0.93	0.89	0	0.06	3.53	0.03	3.9	1.04	57.4	57.43	0.54	0.4	3.75	0	0	0	6.15	-37.04	-0.8	60.31	117.05	818.2	488.25	1056.43	743.21	876.49	536.97	992.87	549.42
45.512	0	0.34	0.14	0.13	0.33	0.05	0.12	0.42	4	0.32	99.17	3.15	0	5.08	0.69	2.44	0.32	0.08	3.84	0.55	1.07	0.92	0	0.07	4.11	0.03	4.96	1.35	46.88	45.31	0.94	0.44	4	0	0	0	4.32	-36.63	-0.32	60.21	122.2	818.17	487.86	1058.73	745.36	875.4	537.31	997.14	547.82
45.545	0	0.31	0.13	0.11	0.3	0.05	0.13	0.32	4.55	0.4	99.36	2.09	0	4.68	0.63	2.26	0.4	0.08	3.81	0.46	1.06	1.1	0	0.1	6.64	0.03	6.2	1.51	41.67	39.13	1.39	0.23	4.55	0	0	0	7.44	-37.07	-0.37	60.25	119.32	817.64	487.44	1059.2	746.37	876.95	536.87	995.51	550.32
45.578	0	0.29	0.13	0.11	0.29	0.05	0.13	0.27	4.57	0.43	99.42	1.66	0	6.22	0.71	2.57	0.43	0.07	3.22	0.4	1.3	1.28	0	0.12	7.49	0.03	6.02	1.21	39.34	34.39	1.5	0.27	4.57	0	0	0	5.7	-35.57	-0.25	60.45	126.43	819.67	487.75	1059.57	743.86	874.56	537.08	1000.4	549.34
45.612	0	0.24	0.12	0.09	0.25	0.05	0.13	0.16	5.15	0.65	99.51	0.99	0	5.87	0.73	2.72	0.65	0.07	3.43	0.34	1.4	0.96	0	0.19	9.54	0.04	5.92	1.56	32.16	22.14	1.89	0.29	5.15	0	0	0	5.57	-35.87	-1.61	60.32	122.2	819.29	487.69	1060.39	746.08	875.24	539.04	997.13	547.64
45.645	0	0.23	0.12	0.09	0.24	0.05	0.14	0.14	5.14	0.69	99.53	0.85	0	3.47	0.82	3.06	0.69	0.09	3.5	0.39	1.62	1.2	0	0.22	11.35	0.05	5.66	1.54	29.87	19.1	1.97	0.25	5.14	0	0	0	5.06	-38.64	-0.46	60.07	122.02	820.17	488.36	1060.26	745	877.06	537.59	998.53	549.14
45.678	0	0.21	0.12	0.08	0.21	0.05	0.14	0.12	5.45	0.71	99.57	0.56	0	4.07	0.87	3.49	0.71	0.09	3.07	0.39	1.51	0.84	0	0.32	13.92	0.06	5.98	1.66	24.11	14.56	2.58	0.2	5.45	0	0	0	7.47	-37.8	-1	60.08	120.79	820.08	488.16	1062.48	746.51	878.4	537.18	998.19	552.65
45.712	0	0.17	0.11	0.06	0.2	0.06	0.14	0.1	6.03	0.63	99.61	0.4	0	4.91	0.94	4.48	0.63	0.09	3.06	0.38	0.97	0.52	0	0.5	13.61	0.07	6.46	2	18.37	8.69	3.66	0.78	6.03	0	0	0	5.89	-36.82	-0.85	60.28	121.7	821.76	488.92	1063.31	748.17	879.07	539.73	1000.39	549.35
45.745	0	0.18	0.11	0.06	0.2	0.06	0.14	0.1	6.11	0.62	99.59	0.44	0	4.2	0.86	5.27	0.62	0.1	2.72	0.31	0.74	0.39	0	0.54	15.05	0.07	6.18	1.97	18.85	8.29	3.91	0.4	6.11	0	0	0	5.8	-37.63	-0.88	60.09	120.76	821.55	488.1	1064.2	748.01	879.9	538.38	1000.14	549.53
45.779	0	0.16	0.11	0.06	0.19	0.06	0.15	0.09	6.22	0.82	99.63	0.43	0	8.43	0.82	5.94	0.6	0.1	2.69	0.32	0.82	0.5	0	0.94	17.79	0.1	5.22	1.83	14.65	4.79	5.42	0.55	6.22	0	0	0	7.19	-33.92	-1.02	60.6	123.97	822.58	489.54	1062.03	746.14	877.62	540.2	1001.14	550.77
45.812	0	0.16	0.11	0.06	0.2	0.05	0.15	0.09	5.72	0.73	99.6	0.43	0	7.78	0.97	6.86	0.57	0.1	2.55	0.28	0.73	0.45	0	1.12	16.83	0.11	4.07	1.86	15.86	4.51	6.08	0.69	5.72	0	0	0	9.05	-34.36	-0.96	60.72	125.17	821.97	486.43	1063.32	744.16	877.59	536.5	1001.91	551.06
45.845	0	0.17	0.11	0.07	0.2	0.05	0.15	0.09	5.82	1.14	99.61	0.42	0	4.27	0.97	5.77	0.63	0.09	2.99	0.31	1.25	0.72	0	1.14	17.25	0.12	3.55	1.54	17.75	4.98	6.71	0.44	5.82	0	0	0	8.09	-37.55	-1.04	60.49	121.17	821.57	484.18	1063.94	743.82	879.47	534.68	999.97	547.44
45.879	0	0.17	0.11	0.07	0.19	0.06	0.15	0.09	5.9	1.5	99.62	0.39	0	13.64	1.14	5.57	0.77	0.08	3.09	0.33	1.73	1.32	0	1.5	15.02	0.14	2.98	1.23	16.95	4.57	7.5	0.3	5.9	0	0	0	7.23	-31.23	-0.1	61.39	128.75	823.07	480.68	1062.1	736.56	876.61	530.75	1004.82	542.44
45.912	0	0.16	0.11	0.06	0.21	0.05	0.14	0.1	5.65	0.97	99.58	0.49	0	29.8	1.22	7.04	0.79	0.08	3.28	0.3	0.97	0.52	0	1.24	12.28	0.14	2.04	0.79	18.68	6.02	6.49	0.09	5.65	0	0	0	15.56	-26.28	-1.8	63.39	132.26	822.24	468.74	1063.13	727.13	873.22	522.07	1004.75	535.95
45.945	0	0.17	0.1	0.06	0.27	0.05	0.12	0.13	5.08	0.79	99.47	0.96	0	54.4	1.16	11.38	0.67	0.11	2.91	0.33	0.79	0.59	0	1.02	7.05	0.11	0.9	0.2	23.72	8.57	4.59	0.19	5.08	0	0	0	19	-21.12	1.1	65.38	131.84	820.37	464.9	1056.91	718.44	873.39	513.76	1003.22	536.71
45.979	0	0.18	0.09	0.07	0.38	0.05	0.1	0.2	3.99	0.63	99.24	2.65	0	42.18	1.12	17.37	0.63	0.18	2.57	0.36	0.45	0.91	0	0.74	3.99	0.11	0.3	0.05	31.13	12.07	2.51	0.14	4.73	0	0	0	24.68	-23.58	-1.67	65.85	140.97	816.5	453.86	1055.97	707.7	863.41	505.27	1001.8	532.13
46.012	0	0.17	0.08	0.07	0.53	0.04	0.09	0.3	1.86	0.54	98.94	6.04	0	67.24	1.42	24.33	0.54	0.21	2.1	0.4	0.16	1.14	0	0.58	1.7	0.09	0.11	0.01	34.85	14.31	1.86	0.14	4.39	0	0	0	29.32	-18.4	0.31	70.7	147.08	813.9	449.15	1051.68	702.11	859.73	499.59	1003.34	531.36
46.045	0	0.17	0.06	0.09	0.77	0.04	0.08	0.49	1.15	0.5	98.46	14.07	0	55.73	1.72	33.1	0.5	0.26	2.09	0.44	0.12	3.85	0	0.48	0.78	0.07	0.05	0.01	37.72	17.45	1.15	0.18	3.9	0	0	0	32.03	-20.85	-0.95	70.51	140.04	813.57	445.08	1047.36	693.83	859.7	495.38	995.92	527.87
46.079	0	0.22	0.07	0.13	0.77	0.04	0.08	0.54	0.58	0.5	98.45	16.18	0	51.89	1.49	29.85	0.5	0.28	2.62	0.61	0.1	7.57	0	0.32	0.42	0.05	0.02	0.01	43.01	23.33	0.58	0.13	3.41	0	0	0	35.15	-21.62	-1.77	70.46	142.4	813.94	437.83	1046.36	683.89	857.53	488.31	995.46	523.71
46.112	0	0.21	0.07	0.15	0.84	0.04	0.07	0.68	0.55	0.55	98.32	17	0	52.57	1.52	33.6	0.55	0.36	2.14	0.78	0.1	11.59	0	0.28	0.21	0.04	0.01	0.01	40	24.97	0.36	0.05	3.02	0	0	0	36.9	-21.49	-4.41	69.32	144.79	812.62	432.77	1044.92	677.52	851.23	487.07	992.62	518.25
46.146	0	0.26	0.08	0.21	0.81	0.03	0.08	0.87	0.61	0.61	98.26	16.22	0	68.77	1.48	29.39	0.61	0.47	1.56	1.03	0.25	15.52	0	0.21	0.12	0.02	0	0.01	43.51	34.95	0.18	0.1	2.17	0	0	0	37.68	-18.05	-4.34	71.65	145.49	813.87	427.42	1041.96	669.9	849.54	483.92	992.96	508.36
46.179	0	0.31	0.1	0.18	0.6	0.03	0.1	0.71	0.74	0.74	98.58	8.44	0	65.41	1.33	19.93	0.74	0.6	1.45	1.74	0.38	12.86	0	0.17	0.08	0.02	0	0.01	43.73	39.5	0.1	0.04	1.73	0	0	0	36.87	-18.82	-5.69	70.59	139.57	814.73	423.04	1039.99	661.59	850.62	478.97	988.18	502.57
46.212	0	0.39	0.14	0.17	0.4	0.03	0.12	0.5	0.87	0.87	99	2.98	0	61.69	1.57	8.22	0.87	0.59	1.36	3.68	0.53	12.01	0	0.15	0.05	0.01	0	0.01	41.78	42.61	0.07	0.03	1.61	0	0	0	36.88	-19.62	-6.33	70.26	131.4	815.44	422.23	1038.48	659.02	854.19	476.91	983.32	501.2
46.246	0	0.38	0.17	0.12	0.32	0.03	0.13	0.51	1.08	1.08	98.98	1.55	0	59.83	1.57	3.33	1.08	0.47	1.47	5.11	0.86	6.78	0	0.11	0.06	0.01	0	0.02	38.34	48.01	0.03	0.02	1.25	0	0	0	34.45	-20.01	-5.52	70.39	130.92	815.9	422.4	1037.11	658.06	854.54	476.62	983.74	497.8
46.279	0	0.35	0.17	0.09	0.26	0.03	0.13	0.42	1.16	1.25	99.17	0.83	0	71.52	1.48	1.75	1.25	0.43	1.42	6.79	1.32	5.58	0	0.12	0.05	0.01	0	0.01	31.32	44.94	0.02	0.02	1.16	0	0	0	27.6	-17.4	-1.77	70.21	133.91	816.45	424.39	1034.59	657.55	855.96	474.49	988.37	494.46
46.312	0	0.4	0.18	0.11	0.26	0.03	0.14	0.53	1.01	1.29	98.93	0.9	0	65.18	1.36	1.2	1.29	0.46	1.81	8.35	1.26	8.43	0	0.1	0.05	0	0	0.01	32.4	51.5	0.01	0.08	1.01	0	0	0	28.26	-18.86	-0.82	70.59	135.33	817.74	425.89	1035.29	658.13	857.42	474.68	990.82	497.48
46.346	0	0.38	0.18	0.11	0.31	0.03	0.14	0.8	0.73	1.04	98.4	1.35	0	55.91	1.55	1.92	1.04	0.64	1.62	4.98	0.92	4.38	0	0.07	0.04	0	0	0.02	37.99	60.23	0	0.02	0.73	0	0	0	25.44	-20.81	-0.96	69.09	136.14	817.12	424.53	1039.3	663.08	858.05	475.72	993.07	493.14
46.379	0	0.44	0.17	0.14	0.41	0.03	0.13	0.91	0.72	0.87	98.18	3.64	0	58.61	1.61	3.69	0.87	0.92	2.04	3.43	0.58	2.48	0	0.07	0.04	0	0	0.02	48.87	61.27	0	0.02	0.72	0	0	0	20.77	-20.26	0.48	67.6	135.66	815.87	432.13	1042.76	674.58	861.31	480.57	995.28	501.89
46.412	0	0.49	0.15	0.17	0.58	0.03	0.13	1.31	0.56	0.76	97.39	9.65	0	52.53	1.86	8.01	0.76	1.13	2.96	3.2	0.31	1.1	0	0.06	0.03	0	0	0.02	57.49	65.19	0	0.06	0.56	0	0	0	20.65	-21.49	0.3	66.98	137.42	816.43	433.18	1048.85	682.5	863.34	483.8	999.41	503.02
46.446	0	0.43	0.12	0.18	0.94	0.03	0.11	1.84	0.45	0.97	96.31	25.92	0	61.83	2.49	19.16	0.97	1.49	2.8	2.16	0.16	0.32	0	0.07	0.03	0	0	0.02	61.1	61.47	0	0.02	0.45	0	0	0	20.37	-19.59	1.44	67.61	142.15	817.81	439.4	1054.94	695.03	865.93	491.26	1006.92	509.35
46.479	0	0.33	0.07	0.2	1.99	0.03	0.08	4.39	0.48	0.93	91.22	70.39	0	68.82	2.45	39.38	0.93	1.93	3.36	1.16	0.17	0.42	0	0.07	0.05	0	0	0.03	64.73	62.3	0	0.01	0.48	0	0	0	19.44	-18.04	2.39	67.01	151.36	815.36	442.96	1062.29	707.81	865.23	494.9	1014.87	517.64
46.513	0	0.23	0.04	0.2	4.21	0.03	0.05	9.48	0.5	1.16	81.04	93.3	0	57.63	2.18	62.53	1.16	2.55	5.18	1.35	0.14	1.02	0	0.08	0.05	0	0	0.02	63.57	58.58	0	0.02	0.5	0	0	0	19.55	-20.46	4.45	66.16	153.04	813.48	442.78	1060.56	705.98	865.89	490.56	1015.64	522.14
46.546	0	0.19	0.03	0.22	8.17	0.04	0.04	17.69	0.55	1.07	64.63	98.67	0	49.75	2.2	80.24	1.07	3.96	5.89	1.29	0.14	0.83	0	0.09	0.08	0	0	0.03	66.66	56.68	0	0.02	0.55	0	0	0	18.61	-22.05	4.27	65.75	145.9	813.2	444.34	1059.11	708.01	867.86	493.09	1011.24	520.12
46.579	0	0.17	0.02	0.21	9.78	0.04	0.04	20.3	0.66	0.88	59.41	99.14	0	47.68	2.01	86.81	0.88	4.36	7.94	0.99	0.16	0.63	0	0.09	0.11	0	0	0.07	65.53	53.98	0	0.02	0.66	0	0	0	18.26	-22.46	5.11	65.61	139.93	815.39	447.36	1061.96	711.89	874.45	494.8	1011.3	524
46.613	0	0.18	0.02	0.24	10.49	0.04	0.04	17.7	0.6	0.6	64.6	99.43	0	44.71	1.87	87.67	0.6	3.8	9.52	1.31	0.17	0.37	0	0.11	0.24	0	0	0.16	69.89	49.78	0	0.02	0.74	0	0	0	14.37	-23.06	3.77	62.62	151.08	814.44	446.3	1061.62	707.94	866.89	492.94	1014.97	522.91
46.646	0	0.18	0.02	0.23	8.27	0.04	0.04	13.28	0.53	0.53	73.43	99.02	0	47.02	1.78	81.74	0.53	2.8	6.7	1.45	0.18	0.22	0	0.11	0.31	0	0	0.33	68.98	48.66	0	0.03	0.79	0	0	0	14.95	-22.6	3.87	62.87	150.31	814.88	446.43	1061.12	708.35	867.1	494.11	1014.92	521.42
46.679	0	0.2	0.03	0.24	7.59	0.04	0.04	11.4	0.74	0.39	77.2	98.87	0	37.5	1.46	78.72	0.39	2.81	4.88	1.03	0.16	0.2	0	0.13	0.56	0	0	0.74	70.29	47.79	0.01	0.04	0.96	0	0	0	20.71	-24.55	4.35	64.97	146.53	814.5	446.87	1058.83	708.67	868.38	495.16	1012	524.18
46.713	0	0.24	0.03	0.32	7.22	0.03	0.04	8.42	0.76	0.24	83.15	99.11	0	45.99	1.01	74.48	0.24	2.06	3.87	0.88	0.22	0.37	0	0.14	0.74	0	0.01	0.76	77.53	45.18	0.01	0.09	1.16	0	0	0	25.65	-22.8	2.45	67.26	147.31	814.6	445.26	1060.37	708.9	866.55	496.22	1010.86	525.82
46.746	0	0.24	0.03	0.31	6.34	0.03	0.04	7.9	0.81	0.23	84.2	98.82	0	26.95	0.85	71.89	0.23	1.41	3.04	0.76	0.27	0.51	0	0.13	0.81	0	0	0.38	76.52	46.9	0.01	0.09	1.17	0	0	0	26.29	-26.99	3.17	65.55	144.02	813.42	446.27	1057.38	707.22	867.46	494.83	1007.43	528.72
46.78	0	0.31	0.03	0.47	7.15	0.03	0.04	11.04	0.98	0.15	77.92	99.44	0	37.62	0.92	69.76	0.15	0.97	3.55	0.64	0.49	0.99	0	0.1	0.98	0	0	0.12	88.04	58.27	0.02	0.15	1.46	0	0	0	27.65	-24.53	4.26	67.6	143.98	813.21	446.87	1052.33	703.01	866.27	494.04	1005.9	529.16
46.813	0	0.35	0.04	0.45	5.25	0.04	0.05	7.56	0.88	0.12	84.88	98.81	0	37.67	0.77	61.04	0.12	0.64	3.45	0.65	0.37	0.88	0	0.09	0.88	0	0.01	0.1	87.24	57.47	0.03	0.13	1.63	0	0	0	27.91	-24.52	3.3	67.49	143.54	813.01	447.55	1049.21	700.03	863.58	494.8	1002.99	528.96
46.846	0	0.42	0.05	0.41	2.99	0.04	0.06	3.85	0.81	0.15	92.29	94.87	0	28.81	0.8	45.7	0.15	0.42	3.53	1.06	0.39	1.09	0	0.09	0.81	0	0.01	0.08	83.92	55.87	0.03	0.37	1.65	0	0	0	26.6	-26.52	3.22	66.35	131.45	811.84	448.6	1044.82	699.43	866.29	495.78	994.23	525.97
46.88	0	0.45	0.08	0.32	1.45	0.04	0.08	1.91	0.76	0.18	96.18	71.26	0	33.12	0.64	30.27	0.18	0.27	5.42	1.96	0.61	2.59	0	0.11	0.76	0	0.01	0.1	74.37	54.28	0.04	0.49	2.2	0	0	0	29.29	-25.51	2.52	68.43	135.75	812.14	450.71	1042.61	699.19	862.25	499.28	994.88	528.22
46.913	0	0.42	0.09	0.23	0.89	0.04	0.09	1.15	0.86	0.19	97.7	36.42	0	18.24	0.59	21.69	0.19	0.24	5.35	2.66	0.67	2.47	0	0.12	0.86	0	0.01	0.13	64.71	50.63	0.06	0.64	2.58	0	0	0	21.26	-29.5	-0.77	62.58	122.34	813.89	452.81	1043.29	698.2	866.12	500.82	986.22	524.14
46.946	0	0.48	0.11	0.2	0.62	0.05	0.11	0.73	0.99	0.23	98.54	17.27	0	39.25	0.71	13.7	0.23	0.18	7.9	5.09	0.99	3.11	0	0.14	0.99	0	0.01	0.32	60.14	47.52	0.07	0.17	2.56	0	0	0	22.69	-24.18	-2.85	65.43	123.99	812.36	454.1	1038.71	696.76	859.71	505.04	982.43	522.78
46.98	0	0.39	0.12	0.11	0.37	0.07	0.12	0.53	1.17	0.24	98.93	4.46	1.49	21.55	0.93	8.38	0.24	0.15	11.86	8.96	0.91	3.03	0	0.16	1.17	0.01	0.02	0.42	43.34	45.03	0.13	0.17	3.29	0	0	0	19.18	-28.46	-0.8	62.15	126.61	810.78	459.03	1038.3	702.12	859.53	507.5	984.53	527.59
47.013	0	0.44	0.14	0.11	0.34	0.06	0.13	0.5	1.43	0.27	99	3.68	0.25	18.47	1.27	5.32	0.27	0.14	9.66	11.01	0.63	1.82	0	0.15	1.43	0.01	0.04	0.57	43.04	46.34	0.15	0.21	3.06	0	0	0	22.68	-29.42	-1.49	63.49	122.01	811.22	467.15	1035.4	707.07	860.09	515.51	980.18	537.04
47.046	0	0.41	0.15	0.08	0.26	0.07	0.14	0.42	2.2	0.34	99.15	2.43	1.27	26.6	1.28	2.64	0.34	0.14	13.62	12.53	0.89	2.69	0	0.19	2.2	0.01	0.08	1.09	33.76	44.96	0.2	0.06	2.85	0	0	0	13.43	-27.07	0.36	61.63	124.99	811.44	471.6	1033.53	707.7	859.57	516.65	983	536.32
47.08	0	0.38	0.15	0.07	0.22	0.07	0.15	0.4	3.21	0.53	99.19	1.36	0.79	13.06	1.31	1.45	0.53	0.13	13.92	14.18	0.88	2.42	0	0.2	3.21	0.03	0.16	1.27	26.08	44.95	0.28	0.11	2.62	0	0	0	13.42	-31.48	1.33	61.61	119.48	812.31	475.5	1031.97	710.52	862.91	519.94	980.97	538.31
47.113	0	0.34	0.15	0.06	0.2	0.08	0.16	0.32	5	0.61	99.32	1.09	0.47	7.6	1.34	1.17	0.61	0.18	14.63	12.61	1.2	2.85	0	0.21	5	0.02	0.37	3.01	22.23	39.69	0.3	0.09	2.91	0	0	0	10.9	-34.49	1.65	60.72	117	813.64	477.92	1031.8	711.03	865.02	521.21	980.67	538.94
47.147	0	0.3	0.15	0.06	0.18	0.1	0.17	0.32	10.52	0.97	99.35	1	0.11	24.93	1.78	1	0.97	0.21	19.33	10.48	2.07	2.77	0	0.23	6.63	0.04	0.67	10.52	16.27	39.41	0.31	0.11	3.14	0	0	0	14.41	-27.51	2.33	63.07	120.85	815.75	481.21	1032.02	712.68	865.14	524.52	984.37	544.23
47.18	0	0.28	0.15	0.05	0.16	0.13	0.18	0.28	8.23	1.24	99.43	0.96	2.06	23.01	1.86	0.86	1.24	0.19	22.46	11.75	2.41	3.08	0	0.23	7.5	0.05	1.14	8.23	12.57	36.44	0.27	0.06	3.73	0	0	0	14	-28.04	2.25	63.21	117.43	816.05	483.08	1029.69	712.5	865.58	526.45	981.69	544.01
47.213	0	0.27	0.14	0.06	0.15	0.18	0.19	0.23	13.66	1.13	99.46	1.41	2.58	29.47	1.58	0.71	1.13	0.17	26.82	9.78	3.01	3.99	0	0.28	10.2	0.05	1.89	13.66	9.71	31.74	0.29	0.12	4.24	0	0	0	17.04	-26.36	3.78	64.74	126.12	818.25	483.51	1033.38	714.38	866.12	526.63	990.44	547.83
47.247	0	0.23	0.13	0.05	0.13	0.27	0.2	0.18	12.81	1.57	99.47	1.89	5.31	29.31	1.23	0.47	1.57	0.15	31.38	8.48	3.4	4.01	0	0.34	12.48	0.06	3.12	12.81	5.89	25.87	0.36	0.09	5.62	0	0	0	15.5	-26.4	1.71	63.93	125.21	820.73	483.24	1036.84	714.14	867.19	527.41	990.89	546.77
47.28	0	0.22	0.13	0.05	0.13	0.38	0.22	0.16	16.09	1.5	99.23	3.78	8.79	35.86	0.84	0.32	1.5	0.14	36.95	9.59	2.91	3.21	0	0.33	16.09	0.06	4.95	7.82	5.12	23.71	0.36	0.05	6.08	0	0	0	16.96	-24.91	3.07	65.99	123.9	821.57	483.94	1035.3	713.99	868.85	528	991.37	546.45
47.313	0	0.21	0.12	0.05	0.13	0.42	0.22	0.13	17.18	1.53	99.15	4.22	9.47	17.06	0.8	0.29	1.53	0.11	37.32	8.21	2.15	2.67	0	0.39	17.18	0.05	7.11	9.28	3.55	18.54	0.38	0.11	6.81	0.02	0	0	13.45	-29.91	3.13	62.98	120.92	823.11	485.39	1037.71	714.71	872.57	527.36	991.7	548.04
47.347	0	0.17	0.1	0.04	0.12	0.57	0.21	0.11	18.35	1.42	98.85	5.25	13.09	17.55	0.77	0.3	1.42	0.09	38.97	7.32	1.76	2.28	0	0.44	18.35	0.05	8.02	4.67	2.46	14.99	0.45	0.13	8.67	0	0	0	12.77	-29.73	3.64	62.84	119.6	825.26	486.21	1040.79	716.47	876.44	527.59	994.08	549.16
47.38	0	0.16	0.1	0.04	0.11	0.68	0.21	0.1	17.88	1.36	98.64	5.58	15.07	21.39	0.67	0.28	1.36	0.07	40.24	6.19	1.74	2.56	0	0.4	17.88	0.05	8.85	3.22	2.24	13.15	0.4	0.1	9.57	0	0	0	11.76	-28.51	3.54	62.63	123.34	827.12	486.53	1043.53	717.57	876.69	528.46	998.32	548.88
47.413	0	0.14	0.09	0.04	0.11	0.84	0.19	0.09	15.09	1.54	98.32	5.04	17.86	26.78	0.56	0.3	1.54	0.08	41.71	5.97	1.52	3.38	0	0.35	15.09	0.04	9.32	1.71	1.67	9.89	0.38	0.07	10.73	0	0	0	15.77	-27.03	2.5	64.58	123.49	827.8	486.19	1045.25	719.68	876.58	530.63	998.63	549.47
47.447	0	0.12	0.06	0.03	0.1	1.81	0.17	0.08	15.28	1.33	96.38	7.82	24.85	15.43	0.43	0.37	1.33	0.09	47.35	5.7	1.64	4.65	0	0.29	15.28	0.04	11.22	0.92	1.15	7.47	0.32	0.12	14.85	0	0	0	12.99	-30.5	3.38	62.76	122.55	830.06	487.97	1046.56	720.3	879.74	531.19	1000.93	549.46
47.48	0	0.12	0.07	0.03	0.1	1.8	0.16	0.08	11.36	1.33	96.4	5.96	25.47	22.78	0.29	0.48	1.33	0.11	47.64	5.58	2.18	5.55	0	0.26	11.36	0.04	11.37	0.51	1.23	7.28	0.29	0.1	14.64	0	0	0	12.58	-28.1	3.35	63.5	123.94	832.08	488.5	1046.6	718.55	879.98	531.56	1002.67	549.15
47.514	0	0.09	0.05	0.02	0.08	2.45	0.13	0.07	9.62	1.31	95.1	4.13	29.57	21.97	0.24	0.71	1.31	0.14	44.59	4.39	1.38	3.13	0	0.23	9.62	0.04	12.19	0.35	0.84	4.27	0.23	0.11	19	0	0	0	13.3	-28.34	2.28	63.52	125.14	834.54	489.98	1050.42	721.31	881.33	534.28	1005.34	551.03
47.547	0	0.08	0.04	0.02	0.08	3.33	0.12	0.07	7.43	1.23	93.35	3.67	33.02	28.82	0.21	1.1	1.23	0.15	45.24	4.68	1.41	3.16	0	0.16	7.43	0.04	12.76	0.33	0.8	3.71	0.2	0.15	21.49	0	0	0	12.38	-26.52	2.55	63.61	126.31	835.79	489.72	1052.38	721.27	882.73	533.43	1007.77	551.22
47.58	0	0.08	0.04	0.02	0.08	2.68	0.1	0.07	5.28	1.22	94.65	2.12	31.98	18.35	0.16	1.58	1.22	0.17	40.35	4.95	1.28	2.14	0	0.14	5.28	0.04	12.16	0.29	0.86	3.59	0.19	0.12	21.97	0	0	0	10.36	-29.47	1.93	62.31	120.62	835.04	490.04	1053.14	722.33	884.98	532.79	1004.1	551.78
47.614	0	0.07	0.03	0.01	0.07	4.36	0.09	0.07	3.99	1.05	91.28	3.62	37.25	31.33	0.14	2.26	1.05	0.22	40.87	5.31	0.95	2.03	0	0.1	3.99	0.04	14.19	0.3	0.91	3.26	0.14	0.1	26.24	0	0	0	11.82	-25.92	3.7	63.56	128.42	836.56	491.4	1054.06	724.65	884.12	535.12	1011.38	552.34
47.647	0	0.07	0.02	0.01	0.07	4.78	0.08	0.07	3.1	1.08	90.44	3.92	38.2	21.88	0.11	3.18	1.08	0.26	41.53	5.31	1.09	2.54	0	0.09	3.1	0.05	14.88	0.33	1.02	3.06	0.13	0.08	26.76	0	0	0	11.1	-28.36	3.49	62.91	125.9	837.5	492.3	1054.79	725	885.99	535.5	1010.66	553.08
47.68	0	0.06	0.02	0.01	0.08	4.6	0.08	0.08	3.07	1.01	90.81	4.67	38.24	23.83	0.09	4.33	1.01	0.26	38.55	4.36	0.89	2.24	0	0.07	3.07	0.05	17.45	0.57	1.14	2.74	0.11	0.06	27.9	0	0	0	10.98	-27.81	2.77	62.78	126.35	838.27	492.38	1056.88	725.94	886.43	535.97	1011.51	553.78
47.714	0	0.06	0.02	0.01	0.08	4.69	0.08	0.07	2.58	1.25	90.62	4.52	38.28	19.24	0.07	4.26	1.25	0.22	39.36	4.01	0.94	2.93	0	0.04	2.58	0.05	18.92	0.74	1.44	2.46	0.09	0.16	27.68	0	0	0	10.86	-29.17	2.4	62.26	124.86	839.34	491.94	1059.24	726.75	888.5	535.69	1012.05	553.72
47.747	0	0.06	0.02	0.01	0.08	6.27	0.07	0.08	2.5	1.26	87.45	5.46	40.69	30.36	0.06	4.81	1.26	0.18	42.35	3.8	1.15	3.04	0	0.04	2.5	0.05	24.05	1.16	1.49	2.37	0.09	0.1	28.92	0	0	0	7.7	-26.15	3.39	61.82	127.51	839.22	492.45	1059.5	727.43	888.28	535.44	1014.6	552.8
47.781	0	0.06	0.02	0.01	0.08	8.1	0.07	0.07	2.35	1.35	83.79	6.99	42.87	14.82	0.05	5.05	1.35	0.16	43.99	4	1.72	3.77	0	0.03	2.35	0.06	24.71	1.16	2	1.96	0.07	0.14	30.56	0	0	0	12.06	-30.74	1.75	61.75	124.4	838.86	491.45	1063.18	730.7	889.86	536	1012.71	555.62
47.814	0	0.05	0.02	0.01	0.08	7.08	0.06	0.08	2.13	1.33	85.84	7.74	42.09	19.91	0.06	6.96	1.33	0.17	40.05	2.95	1.56	2.37	0	0.02	2.13	0.07	24.52	1.03	2.49	1.72	0.07	0.07	31.25	0	0	0	11.29	-28.96	2.77	61.99	127.9	838.17	492.86	1061.58	731.2	888.09	536.84	1014.48	556.45
47.847	0	0.05	0.02	0.01	0.08	6.56	0.06	0.08	2.27	1.2	86.89	8.56	41.57	20.48	0.06	7.19	1.2	0.13	37.25	3.03	1.87	1.92	0	0.02	2.27	0.06	25.82	0.86	2.89	1.76	0.09	0.16	31.93	0	0	0	14.74	-28.78	1.45	63.46	128.77	839.3	491.19	1065.15	732.77	888.48	537.63	1015.86	556.49
47.881	0	0.05	0.02	0.01	0.08	3.42	0.06	0.08	2.8	1.38	93.17	8.38	36.23	5.01	0.07	6.52	1.38	0.11	25.44	2.57	1.91	1.55	0	0.02	2.8	0.07	22.79	0.62	4.11	1.75	0.12	0.07	31.79	0	0	0	11.92	-36.71	-1.77	60.96	115.71	841.74	490.03	1070.2	734.05	894.97	537.92	1009.66	553.26
47.914	0	0.05	0.02	0.01	0.08	2.16	0.05	0.07	3.18	1.34	95.67	7.62	32.54	1.21	0.09	5.19	1.34	0.08	18.43	2.3	1.95	1.17	0	0.02	3.18	0.07	19.25	0.41	4.94	1.93	0.16	0.05	31.14	0	0	0	8.75	-44	-3.25	61.09	102.78	846.25	486.35	1076.39	732.63	905.06	534.37	1007.05	547.06
47.947	0	0.06	0.02	0.01	0.07	1.32	0.06	0.07	3.5	1.42	97.35	5.88	28.05	0.45	0.11	3.43	1.42	0.05	13.04	2.36	2.57	1.94	0	0.02	3.5	0.07	16.25	0.38	4.74	2	0.21	0.11	29.41	0	0	0	11.22	-48.97	-5.79	62.19	100.43	851.7	486.38	1079.42	728.37	907.16	535.67	1006.69	549.09
47.981	0	0.06	0.02	0.02	0.07	0.99	0.06	0.07	4.25	1.71	98.01	5.01	25.14	0.35	0.2	2.85	1.71	0.06	9.98	2.7	3	2.19	0	0.01	4.25	0.07	13.37	0.35	5.47	2.19	0.32	0.13	28.35	0	0	0	11.97	-50.23	-5.91	62.48	95.07	854.92	484.27	1082.56	727.61	913.11	533.85	1007.31	546.73
48.014	0	0.07	0.02	0.02	0.07	0.94	0.06	0.07	4.34	1.8	98.11	4.2	24.14	0.25	0.4	2.07	1.8	0.06	11.32	3.33	3.59	3.35	0	0.02	4.34	0.08	10.43	0.29	5.24	2.75	0.38	0.16	27.21	0	0	0	13.64	-51.94	-5.95	62.52	88.27	860.06	483.55	1084.35	725.05	920.28	532.98	1007.64	545.63
48.047	0	0.08	0.03	0.02	0.07	0.78	0.07	0.07	5.12	1.76	98.45	3.37	22.07	0.26	0.62	1.58	1.76	0.06	10.63	4.01	3.76	3.37	0	0.02	5.12	0.11	7.94	0.33	5.85	3.41	0.53	0.24	25.79	0	0	0	12.81	-51.68	-6.25	62.57	85.35	864.47	484.23	1088.37	724.89	926.03	532.64	1010.33	545.97
48.081	0	0.08	0.03	0.02	0.08	0.59	0.07	0.07	6.14	1.63	98.83	2.58	19.73	0.27	0.9	1.11	1.63	0.05	9.06	4.44	2.97	2.04	0	0.02	6.14	0.12	6.59	0.26	6.68	3.92	0.82	0.37	24.07	0	0	0	13.1	-51.58	-6.98	62.63	86.62	866.38	482.44	1093.11	725.63	927.84	531.82	1013.39	545.4
48.114	0	0.08	0.04	0.02	0.08	0.43	0.08	0.07	6.96	1.48	99.14	2.04	17.08	0.31	1.78	1.01	1.48	0.09	6.59	3.31	2.34	1.22	0	0.02	6.96	0.13	5.78	0.21	6.63	3.99	0.88	0.16	22.56	0	0	0	12.82	-50.85	-7.79	61.9	84.02	871.89	482.44	1095.36	724.56	932.14	534.13	1015.84	541.51
48.148	0	0.09	0.04	0.02	0.09	0.29	0.09	0.08	7.54	1.31	99.42	1.42	13.57	0.22	2.33	0.9	1.31	0.11	3.98	3.43	1.94	0.75	0	0.02	7.54	0.14	6.24	0.3	6.05	5.09	1.4	0.12	20.29	0	0	0	9.54	-52.52	-8.09	62.71	82.81	871.63	484.63	1095.36	724.09	932.24	533.7	1014.46	543.54
48.181	0	0.09	0.04	0.02	0.09	0.27	0.09	0.09	6.74	1.19	99.46	1.27	12.97	0.13	3.23	1.02	1.19	0.16	4.13	3.53	1.72	0.48	0	0.02	6.74	0.14	6.31	0.28	5.9	6.19	1.94	0.44	19.53	0	0	0	10.83	-55.09	-8.74	62.79	78.37	875.6	486.8	1095.64	722.44	935.89	535.62	1013.58	545.95
48.214	0	0.09	0.04	0.02	0.1	0.27	0.09	0.09	5.12	1.08	99.45	1.24	13.41	0.18	3.86	1.44	1.08	0.21	4.81	3.64	1.63	0.55	0	0.02	5.12	0.14	6.22	0.26	5.55	6.4	1.97	0.99	19.38	0	0	0	11.34	-53.5	-9.61	62.23	75.19	879.93	488.12	1097.05	721.35	940.27	536.83	1014.87	546.2
48.248	0	0.08	0.05	0.02	0.11	0.24	0.1	0.1	4.48	0.79	99.51	0.97	12.27	0.1	4.04	2.02	0.79	0.25	6.24	2.68	1.92	0.64	0	0.03	4.48	0.13	7.48	0.33	5.38	7.32	3.13	0.62	17.63	0	0	0	10.9	-56.31	-10.84	62.55	73.57	881.48	487.82	1097.1	718.54	939.94	537.41	1013.06	545.53
48.281	0	0.08	0.05	0.02	0.11	0.24	0.09	0.1	4.6	0.68	99.53	0.93	12	0.15	4.01	2.55	0.68	0.29	6.25	1.75	1.91	0.53	0	0.03	4.6	0.12	8.81	0.33	4.82	6.55	3.08	0.32	17.34	0	0	0	9.83	-54.46	-8.4	62.97	83.49	880.22	488.05	1099.46	722.15	937.26	537.37	1020.29	546.12
48.314	0	0.08	0.06	0.02	0.12	0.2	0.1	0.1	4.43	0.61	99.59	0.76	10.28	0.08	4.5	2.72	0.61	0.34	6.43	1.33	2.37	0.8	0	0.03	4.43	0.12	11.72	0.35	4.32	7.53	3.84	0.78	15.85	0	0	0	10.24	-57.94	-7.89	62.96	75.82	878.11	490.29	1100.07	729.19	941.08	539.5	1016.3	549.04
48.348	0	0.08	0.06	0.02	0.13	0.18	0.11	0.12	4.29	0.63	99.65	0.62	8.55	0.08	4.97	2.76	0.63	0.37	6.75	1.47	3.29	1.02	0	0.03	4.08	0.13	16.04	0.25	4.05	10.16	4.29	1.05	14.47	0	0	0	10.26	-57.78	-6.24	61.76	76.08	879.2	490.79	1103.1	734.08	944.76	540.69	1020.42	548.72
48.381	0	0.09	0.07	0.02	0.14	0.16	0.1	0.12	3.98	0.55	99.68	0.59	8.32	0.12	4.24	3.1	0.55	0.31	5.82	1.43	2.45	1.32	0	0.03	3.98	0.12	20	0.18	4.26	10.77	3.48	0.84	14.07	0.76	0	0	8.04	-55.49	-4.37	61.4	79.27	880.03	492.63	1102.17	733.07	945.36	539.78	1024.11	548.84
48.414	0	0.09	0.07	0.02	0.16	0.14	0.11	0.13	3.8	0.48	99.67	0.52	7.41	0.1	4.63	4.22	0.48	0.32	5.24	1.06	1.78	1.38	0	0.03	3.8	0.13	23.3	0.11	4.19	10.91	2.89	0.7	13.17	0	0	0	7.14	-56.68	-5.26	61.19	76.63	881.08	496.62	1103.26	737.81	946.66	544.99	1023.03	551.19
48.448	0	0.09	0.07	0.02	0.17	0.14	0.11	0.14	4.52	0.4	99.65	0.51	7.11	0.04	4.69	4.57	0.4	0.32	4.81	1.09	1.48	1.84	0	0.02	4.52	0.17	26.14	0.08	4.45	12.29	2.86	0.42	13.04	0.09	0	0	6.22	-60.96	-5.96	62.22	68.52	882.85	497.65	1104.5	736.91	951.56	544.05	1019.54	552.65
48.481	0	0.09	0.07	0.02	0.18	0.13	0.11	0.13	5.75	0.41	99.65	0.5	6.61	0.1	4.68	4.48	0.41	0.34	4.16	0.91	1.14	1.44	0	0.02	5.75	0.18	26.87	0.11	4.44	11.94	2.73	0.63	12.95	0	0	0	5.77	-56.57	-5.36	61.99	77.4	880.45	496.1	1105.49	737.87	947.13	542.52	1023.91	552.25
48.515	0	0.09	0.07	0.03	0.18	0.12	0.12	0.13	6.54	0.28	99.65	0.46	5.7	0.16	5.3	4.14	0.28	0.37	3.98	0.85	1.22	1.85	0	0.02	6.54	0.19	23.65	0.07	5.25	9.93	2.3	0.29	12.41	0	0	0	5.73	-54.05	-5.77	61.28	80.72	881.39	497.5	1105.28	739.02	945.33	545.67	1025.79	552.03
48.548	0	0.09	0.07	0.03	0.17	0.11	0.12	0.12	6.8	0.27	99.66	0.44	5.19	0.11	5.55	3.98	0.27	0.33	3.76	0.87	1.11	2.08	0	0.02	6.8	0.17	20.44	0.06	5.75	8.69	2.04	0.65	12.06	0	0	0	4.23	-56.01	-4.46	61.73	78.84	881.21	497.63	1104.07	737.85	946.86	543.99	1025.38	551.11
48.581	0	0.09	0.07	0.03	0.17	0.12	0.12	0.12	7.44	0.28	99.65	0.44	5.24	0.12	5.8	4.64	0.28	0.3	4.19	0.9	1.1	2.11	0	0.02	7.44	0.2	18.28	0.07	6	8.63	1.8	0.95	12.12	0	0	0	5.13	-55.47	-5.31	62.25	81.45	879.07	495.55	1105.63	738.43	944.31	542.41	1025.22	551.73
48.615	0	0.09	0.07	0.03	0.17	0.12	0.12	0.13	8.73	0.28	99.66	0.46	5.07	0.2	6.13	4.82	0.28	0.29	3.77	0.71	0.94	2.51	0	0.02	8.73	0.21	14.29	0.06	6.76	8.37	1.52	0.35	12.39	0	0	0	4.94	-52.99	-3.61	61.57	85.06	881.1	496.52	1106.41	738.99	945.84	542.89	1030.44	551.77
48.648	0	0.1	0.07	0.03	0.17	0.12	0.13	0.12	8.98	0.28	99.67	0.46	4.95	0.47	6.83	4.12	0.28	0.32	4.23	0.73	1.1	2.62	0	0.02	8.98	0.24	12.51	0.05	7.61	8.23	1.53	0.4	12.33	0	0	0	3.03	-48.75	-4.25	61.02	87.66	882.39	497.14	1103.71	735.76	943.31	544.24	1030.85	548.77
48.681	0	0.1	0.07	0.03	0.16	0.13	0.13	0.11	7.4	0.29	99.69	0.47	5.68	0.97	6.82	3.27	0.29	0.33	4.58	0.78	1.11	2.8	0	0.02	7.4	0.25	9.04	0.03	8.53	6.89	1.29	0.31	12.57	0	0	0	6.29	-45.15	-6.43	61.12	90.7	884.97	495.89	1103.7	731.75	941.04	545.34	1031.69	548.4
48.715	0	0.1	0.07	0.03	0.16	0.12	0.13	0.11	7.24	0.32	99.67	0.44	4.99	0.26	7.35	3.02	0.32	0.3	4.59	0.78	1.19	2.62	0	0.02	7.24	0.28	8.78	0.01	9.61	5.52	1.04	0.7	12.04	0	0	0	5.17	-51.84	-4.67	61.66	87.31	885.41	496.57	1099.22	726.04	941.99	542.48	1029.06	548.87
48.748	0	0.1	0.07	0.03	0.16	0.12	0.14	0.11	7.04	0.34	99.67	0.45	5.06	0.24	8.12	2.73	0.34	0.3	4.91	0.9	1.42	1.87	0	0.02	7.04	0.29	7.98	0.01	9.4	5.19	1.12	0.34	12.19	0	0	0	5.84	-52.17	-4.34	61.7	85.51	883.48	495.15	1099.56	727.1	942.63	540.55	1027.73	548.99
48.782	0	0.1	0.07	0.03	0.18	0.13	0.14	0.12	6.1	0.43	99.64	0.45	5.27	1.43	9.03	2.77	0.43	0.32	5.57	1.01	1.54	0.58	0	0.02	6.1	0.34	7.52	0.03	12.5	5.64	0.88	0.16	12.21	0	0	0	9.14	-43.17	-5.12	61.36	99.17	881.37	494.03	1096.93	724.49	932.73	541.63	1031.55	550
48.815	0	0.1	0.07	0.03	0.18	0.14	0.14	0.12	4.68	0.47	99.64	0.49	6.21	0.34	10.03	2.7	0.47	0.35	5.89	1.05	1.37	0.52	0	0.02	4.68	0.38	6.56	0.02	13.44	4.83	0.65	0.23	12.85	0	0	0	7.27	-50.34	-6.03	60.66	88.84	881.63	494.5	1097.78	726.96	937.17	542.94	1025.86	548.12
48.848	0	0.1	0.07	0.02	0.16	0.16	0.13	0.11	3.47	0.5	99.67	0.56	7.89	0.78	9.15	2.16	0.5	0.36	6.67	0.98	1.37	0.39	0	0.02	3.47	0.36	5.33	0.03	12.93	4.63	0.57	0.24	13.71	0	0	0	5.17	-46.24	-4.3	60.45	90.82	876.64	496.73	1091.25	727.58	932.69	542.98	1023.32	548.77
48.882	0	0.1	0.07	0.02	0.15	0.18	0.13	0.1	3.08	0.6	99.64	0.56	8.93	0.62	8.06	1.75	0.6	0.31	8.37	1.07	1.39	0.56	0	0.03	3.08	0.45	5.21	0.03	11.72	3.37	0.63	0.2	13.78	0	0	0	5.81	-47.36	-4.51	60.47	95.83	875.24	496.99	1090.42	726.95	928.42	543.41	1023.97	550.72
48.915	0	0.09	0.06	0.02	0.14	0.2	0.12	0.09	2.6	0.73	99.6	0.65	10.12	1.22	7.18	1.79	0.73	0.25	8.38	1.05	1.68	0.87	0	0.03	2.6	0.53	4.47	0.05	10.87	3.08	0.7	0.08	14.81	0	0	0	3.44	-43.95	-5.07	60.45	97.12	874.4	499.12	1086.15	725.76	924.81	546.18	1021.89	549.12
48.948	0	0.09	0.06	0.02	0.13	0.23	0.11	0.09	3.22	0.81	99.55	0.72	10.99	2.52	6.13	1.68	0.81	0.22	9.02	1.18	2.13	1.08	0	0.03	3.22	0.59	4.8	0.11	9.74	2.98	0.69	0.1	15.52	0	0	0	5.47	-40.29	-5.52	60.57	103.75	869.16	498.34	1083.11	725.03	916.95	545.18	1020.44	552.54
48.982	0	0.09	0.05	0.02	0.11	0.26	0.1	0.08	3.07	0.86	99.48	0.84	12.47	2.76	4.38	1.59	0.86	0.2	9.43	1.13	2.45	1.54	0	0.04	3.07	0.59	4.68	0.24	8.69	2.54	0.58	0.16	16.57	0	0	0	8.12	-39.81	-2.83	60.79	109.08	865.08	498.97	1079.95	726.75	913.58	543.81	1021.89	556.68
49.015	0	0.09	0.05	0.02	0.11	0.29	0.09	0.08	2.65	0.88	99.42	0.89	13.53	5.13	3.28	1.97	0.88	0.18	10.38	1.13	2.77	1.43	0	0.04	2.65	0.63	5.01	0.41	8.07	2.61	0.58	0.15	17.05	0	0	0	9.3	-36.59	-2.95	60.63	111.71	860.94	499.05	1076.34	726.67	908.51	543.67	1019.21	558.62
49.048	0	0.08	0.05	0.02	0.1	0.41	0.09	0.08	2.54	0.9	99.19	1.16	16.87	3.56	2.48	2.23	0.9	0.14	12.76	1.15	2.14	1.37	0	0.05	2.54	0.61	6.27	0.57	6.55	2.62	0.61	0.25	18.86	0	0	0	12.34	-38.49	-1.7	60.61	115.48	856.44	497.76	1073.61	728.06	904.25	542.74	1018.48	559.66
49.082	0	0.07	0.04	0.02	0.09	0.62	0.08	0.07	2.97	0.95	98.77	1.56	20.46	5.72	1.53	2.74	0.95	0.11	16.2	1.41	2.29	1.73	0	0.06	2.97	0.54	7.9	0.74	4.72	2.37	0.58	0.23	20.89	0	0	0	11.2	-36.01	-0.18	60.83	118.59	853.82	499.5	1069.08	727.44	900.96	542.62	1018.1	561.12
49.115	0	0.07	0.04	0.02	0.09	0.73	0.08	0.07	3.27	0.92	98.54	1.67	21.91	11.75	1.16	3.7	0.92	0.1	18.37	1.37	2.18	1.57	0	0.06	3.27	0.56	10.68	0.64	4.48	2.31	0.57	0.17	21.3	0	0	0	12.35	-32.08	0.78	62.14	125.55	851.43	499.2	1066.98	728.95	896.09	544.02	1020.64	559.83
49.149	0	0.06	0.03	0.02	0.08	1.34	0.07	0.07	2.98	1.06	97.31	2.84	27.02	9.36	0.66	4.31	1.06	0.09	22.6	1.8	3	2.9	0	0.07	2.98	0.45	12.49	0.73	3.15	1.91	0.52	0.2	24.69	0	0	0	13.52	-33.35	1.22	61.77	124.43	848.96	499.61	1066.35	730.73	895.88	543.24	1018.72	563.08
49.182	0	0.06	0.03	0.02	0.09	1.48	0.07	0.08	3.25	1.17	97.04	3.14	27.85	9.34	0.44	5	1.17	0.09	23.04	2.65	2.91	3.66	0	0.08	3.25	0.44	16.94	0.76	2.64	2.02	0.6	0.15	25.34	0	0	0	10.64	-33.36	1.85	61.04	122.63	847.53	499.15	1064.78	730.08	895.96	541.75	1017.07	560.96
49.215	0	0.07	0.02	0.02	0.09	1.56	0.07	0.08	2.56	1.22	96.88	3.35	28.67	10.82	0.32	6.04	1.22	0.08	23.15	3.55	2.62	6.62	0	0.07	2.56	0.4	18.51	0.42	2.77	2.19	0.61	0.25	25.75	0	0	0	10.34	-32.55	2.06	61.11	121.45	845.35	499.9	1062.43	731.05	894.48	542.5	1014.48	561.17
49.249	0	0.07	0.02	0.02	0.08	2.44	0.06	0.08	2.3	1.36	95.12	5.1	32.62	10.66	0.28	6.59	1.36	0.09	25.88	4.08	2.82	13.1	0	0.08	2.3	0.36	19.93	0.43	2.75	2.27	0.48	0.37	28.47	0	0	0	9.68	-32.63	2.25	60.93	122.17	841.49	500.17	1059.75	732.5	891.06	542.74	1011.79	561.46
49.282	0	0.07	0.02	0.02	0.09	2.65	0.06	0.08	2.35	1.45	94.69	5.17	33.28	11.68	0.22	5.65	1.45	0.08	27.19	4.14	2.73	13.43	0	0.07	2.35	0.33	23.54	0.36	2.78	2.24	0.44	0.15	28.57	0	0	0	9.58	-32.12	1.76	60.72	126.97	838.91	500.47	1058.87	733.55	886.44	543.4	1011.89	562.97
49.315	0	0.07	0.02	0.02	0.08	3.3	0.06	0.08	2.24	1.62	93.4	6.17	35.17	5.61	0.17	4.82	1.62	0.08	28.85	4.14	2.78	10.11	0	0.06	2.24	0.3	25.71	0.28	2.71	2.43	0.46	0.08	29.74	0	0	0	5.8	-36.12	1.66	59.89	118.53	833.82	500.5	1055.5	736.13	886.11	543.21	1003.46	559.97
49.349	0	0.06	0.02	0.02	0.08	3.48	0.07	0.07	2.08	1.84	93.04	5.82	35.23	9.44	0.15	4.01	1.84	0.08	30.6	3.77	3.18	4.98	0	0.06	2.08	0.29	25.09	0.37	2.57	2.67	0.55	0.09	29.35	0	0	0	7.41	-33.31	2.55	60.24	126.75	829.88	498.69	1055.13	738.18	880.98	542.14	1006.39	560.57
49.382	0	0.06	0.02	0.01	0.07	4.27	0.07	0.07	1.92	1.89	91.45	6.75	37.18	13.92	0.13	2.82	1.89	0.06	32.43	4.8	2.86	2.01	0	0.05	1.92	0.27	22.54	0.43	2.54	2.65	0.56	0.08	30.33	0	0	0	8.72	-31.11	3.39	60.61	127.96	827.65	497.9	1054.09	738.73	879.89	540.84	1006.12	561.79
49.415	0	0.06	0.02	0.01	0.07	6.37	0.07	0.07	1.92	1.9	87.25	9.01	40.77	14.99	0.17	2.4	1.9	0.06	36.03	4.37	2.75	1.27	0	0.04	1.92	0.28	22.66	0.61	2.43	2.71	0.61	0.09	32.28	0	0	0	8.41	-30.68	4.26	60.76	127.05	826.07	498.72	1052.41	739.65	879.74	540.91	1004.91	562.7
49.449	0	0.05	0.02	0.01	0.06	7.29	0.06	0.07	1.94	1.84	85.42	10.7	42.01	12.02	0.18	1.83	1.84	0.06	36.23	3.78	2.81	1	0	0.04	1.94	0.21	20.36	1.13	2.16	2.79	0.58	0.07	33.46	0	0	0	8.82	-31.95	2.07	60.65	128.89	823.99	497.41	1052.04	739.25	875.03	541.33	1002.28	561.84
49.482	0	0.05	0.01	0.01	0.06	7.48	0.06	0.07	2.42	1.67	85.04	12.42	42.35	20.23	0.17	1.55	1.67	0.05	34.67	3.23	2.38	1	0	0.04	2.42	0.22	20.49	2.38	2.03	2.61	0.65	0.12	34.51	0	0	0	11.49	-28.86	3.79	61.74	128.89	823.82	497.38	1052.74	741.32	877.45	540.81	1004.23	564.05
49.516	0	0.05	0.01	0.01	0.05	5.42	0.05	0.07	4.76	1.64	89.15	14.82	39.65	13.9	0.16	1.56	1.64	0.04	26.09	2.88	2.19	0.84	0	0.03	2.53	0.2	17.12	4.76	2	2.23	0.63	0.19	35.79	0	0	0	9.61	-31.12	3.07	61.07	126.79	821.2	497.37	1050.12	741.36	874.86	541.3	999.96	561.93
49.549	0	0.05	0.01	0.01	0.05	4.69	0.05	0.07	5.01	1.62	90.62	15.38	38.57	18.29	0.14	1.81	1.62	0.05	22.85	2.57	2.05	0.83	0	0.04	2.6	0.2	13.22	5.01	2.03	1.95	0.59	0.1	36.06	0	0	0	9.29	-29.48	3.8	61.41	127.42	821.4	498.79	1049.26	741.66	875.07	541.99	1000.7	563.27
49.582	0	0.05	0.01	0.01	0.05	3.99	0.05	0.07	4.5	1.41	92.03	14.96	37.56	24.73	0.15	2.36	1.41	0.05	20.26	2.19	1.67	0.66	0	0.04	2.95	0.22	11.42	4.5	1.9	1.76	0.6	0.19	35.86	0	0	0	7.69	-27.57	4.16	61.34	129.26	820.83	498.13	1048.22	740.69	873.62	541.41	1001.38	561.09
49.616	0	0.04	0.01	0.01	0.05	4.34	0.05	0.07	2.89	1.31	91.31	18.06	38.98	22.48	0.16	3.11	1.31	0.05	19.07	1.7	1.69	0.52	0	0.03	2.89	0.21	10.9	2.72	2.17	1.64	0.6	0.16	37.26	0	0	0	6.44	-28.19	3.74	60.94	130.15	820.52	498.03	1048.27	740.57	872.53	541.48	1001.32	560.26
49.649	0	0.04	0.01	0.01	0.05	4.53	0.04	0.07	3.26	1.07	90.95	18.74	39.54	19.18	0.16	4.73	1.07	0.06	19.28	1.36	1.69	0.61	0	0.03	3.26	0.22	11.75	2.13	2.22	1.57	0.6	0.17	37.54	0	0	0	5.51	-29.19	3.34	60.76	129.53	819.84	498.42	1047.88	741.11	871.8	542.04	1000.09	559.94
49.682	0	0.04	0.01	0.01	0.06	3.63	0.04	0.08	3.87	0.91	92.74	15.37	37.47	16.14	0.18	6.88	0.91	0.07	18.15	1.03	1.95	0.77	0	0.03	3.87	0.22	11.6	1.45	2.21	1.57	0.6	0.19	36.05	0	0	0	5.88	-30.24	1.6	60.9	129.52	820.61	498.4	1049.74	742.45	870.95	544.23	999.63	558.9
49.716	0	0.04	0.01	0.01	0.06	3.35	0.04	0.08	4.31	0.7	93.31	15.47	36.93	4.57	0.17	8.76	0.7	0.1	16.56	0.81	1.93	0.97	0	0.03	4.31	0.22	10.83	1.15	2.06	1.24	0.6	0.5	36.1	0	0	0	4.05	-37.2	0.55	60.52	122.36	818.85	495.6	1051.99	744.03	873.42	542.08	995.08	555.15
49.749	0	0.04	0.01	0.01	0.06	2.57	0.04	0.09	4.08	0.69	94.86	14.59	35.09	6.77	0.23	9.4	0.69	0.11	12.6	0.66	1.39	0.76	0	0.03	4.08	0.23	8.43	1.07	1.93	1.27	0.61	0.3	35.67	0	0	0	5.42	-35.12	-0.17	60.98	118.45	817.67	494.43	1054.13	747.63	875.09	542.59	992.93	554.62
49.783	0	0.04	0.01	0.01	0.06	2.57	0.04	0.09	4.2	0.57	94.86	15.73	35.53	1.97	0.29	9.08	0.57	0.1	11.54	0.76	0.91	0.43	0	0.02	4.2	0.24	7.46	0.75	1.61	1.27	0.63	0.11	36.22	0	0	0	2.18	-41.53	0.9	61.14	111.26	820.05	493.54	1055.5	746.9	881.56	540.79	992.47	549.71
49.816	0	0.04	0.01	0.01	0.06	2.17	0.04	0.08	4.99	0.52	95.65	13.76	33.78	1.77	0.49	7.58	0.52	0.09	10.43	0.8	1.02	0.59	0	0.03	4.99	0.3	7.13	0.81	1.59	1.18	0.71	0.08	35.25	0	0	0	4.32	-42.08	-4.29	61.45	103.42	826.55	490.85	1060.29	741.78	885.49	541.34	988.75	547.06
49.849	0	0.04	0.01	0.01	0.05	1.76	0.05	0.07	5.84	0.55	96.47	12.07	31.71	0.59	0.63	5.13	0.55	0.09	8.51	0.86	1.13	0.62	0	0.03	5.84	0.31	5.6	0.75	1.61	1.27	0.77	0.11	34.31	0	0	0	7.21	-47.61	-2.37	61.83	104.81	827.77	485.18	1063.66	738.82	888.85	534.86	993.17	544.97
49.883	0	0.05	0.02	0.01	0.05	1.47	0.05	0.07	7.52	0.47	97.07	9.82	29.4	0.61	0.91	3.31	0.47	0.09	8.03	1.1	1.66	1.12	0	0.04	7.52	0.37	4.35	0.64	1.3	1.16	0.99	0.17	32.87	0	0	0	5.64	-47.46	-4.31	62.04	101.59	828.98	482.56	1063.94	734.64	888.98	533.23	990.32	540.42
49.916	0	0.05	0.02	0.01	0.06	0.8	0.06	0.07	8.08	0.45	98.41	5.26	23.64	0.99	1.43	2.33	0.45	0.11	5.38	1.03	1.7	1.35	0	0.04	8.08	0.45	2.98	0.5	1.4	1.4	1.12	0.16	28.68	0	0	0	6.24	-45.01	-5.49	61.84	104.73	832.92	480.17	1066.81	731.37	889.45	533.02	994.1	536.95
49.949	0	0.06	0.03	0.01	0.06	0.58	0.06	0.07	6.56	0.47	98.83	3.85	21.31	1.3	1.86	1.72	0.47	0.1	3.91	1.1	1.27	1.49	0	0.04	6.56	0.44	2.21	0.24	1.45	1.68	1.33	0.15	26.64	0	0	0	10.41	-43.65	-6.27	62.07	103.76	837.22	480.87	1066.67	725.67	891.62	532.08	994.92	541.69
49.983	0	0.06	0.03	0.02	0.07	0.4	0.08	0.07	6.99	0.49	99.2	2.28	17.47	0.66	2.92	1.41	0.45	0.1	3.74	1.34	1.07	1.61	0	0.04	6.99	0.49	2.03	0.24	1.68	1.97	1.5	0.58	23.29	0	0	0	9.2	-47.09	-8.32	62.36	98.63	835.55	477.5	1065.93	721.62	890.57	529.06	988.73	538.63
50.016	0	0.07	0.04	0.02	0.08	0.34	0.08	0.08	7.54	0.51	99.32	1.91	15.7	0.48	3.81	1.31	0.5	0.12	3.04	1.56	0.96	2.03	0	0.04	7.54	0.51	2.15	0.17	1.76	2.19	1.73	0.2	22.16	0	0	0	10.59	-48.66	-8	61.75	95.02	839.02	476.76	1066.71	721.99	894.71	530.88	989.65	534.72
50.049	0	0.07	0.04	0.02	0.09	0.26	0.1	0.08	7.42	0.5	99.48	1.34	12.89	0.78	5.56	1.44	0.5	0.22	2.66	1.19	0.85	2.47	0	0.04	7.42	0.5	2.21	0.1	1.83	2.62	1.96	0.29	19.93	0	0	0	8.88	-46.21	-7.43	61.75	99.35	839.3	477.71	1064.42	719.37	892.17	530.9	991.48	533.8
50.083	0	0.07	0.05	0.02	0.1	0.2	0.11	0.09	7.46	0.57	99.6	0.97	10.05	0.67	7.11	1.65	0.57	0.32	2.55	1.07	0.82	2.06	0	0.04	7.46	0.47	2.4	0.12	2.02	3.45	2.65	0.17	17.63	0	0	0	11.95	-46.98	-6.67	61.82	97.94	839.4	478.82	1064.16	721.32	893.72	531.8	991.52	537.02
50.116	0	0.07	0.05	0.02	0.12	0.17	0.12	0.1	6.95	0.58	99.67	0.82	8.3	0.38	8.72	2.09	0.58	0.42	1.94	0.93	0.72	1.74	0	0.04	6.95	0.45	2.52	0.08	2.01	3.57	2.66	0.15	16.4	0	0	0	11.11	-49.91	-8.67	61.93	93.09	838.35	476.98	1065.96	720.95	894.21	530.52	987.1	536.54
50.15	0	0.08	0.06	0.02	0.14	0.13	0.15	0.12	5.69	0.84	99.71	0.58	5.6	0.65	10.98	2.56	0.84	0.64	2.27	0.84	0.62	1.11	0	0.05	5.69	0.46	2.66	0.09	2.01	4.49	3.13	0.36	14.02	0	0	0	9.9	-47.18	-9.61	61.62	95.31	839.64	477.1	1065.76	720.06	892.82	532.6	988.13	533.41
50.183	0	0.08	0.07	0.02	0.16	0.12	0.16	0.14	6.47	0.97	99.67	0.53	4.23	0.59	12.91	3.1	0.97	0.74	2.15	0.9	0.67	1.21	0	0.05	6.47	0.48	3.14	0.08	2.09	5.06	3.67	0.28	13.39	0	0	0	12.33	-47.62	-9.47	61.79	94.74	840.76	478.21	1066.99	720.7	894.49	532.77	989.1	537.68
50.216	0	0.08	0.07	0.02	0.18	0.11	0.19	0.16	7.32	1	99.62	0.49	2.91	0.96	15.72	3.46	1	1.11	2.25	0.85	0.69	1.21	0	0.05	7.32	0.45	3.17	0.06	2.17	5.04	3.67	0.28	12.86	0	0	0	12.1	-45.18	-9.89	61.61	97.24	842.7	477.7	1067.1	718.28	893.96	533.12	991.17	535.48
50.25	0	0.08	0.08	0.02	0.24	0.09	0.26	0.22	6.69	1.19	99.48	0.56	0	0.58	20.86	3.98	1.19	1.56	2.81	0.85	0.7	1.21	0	0.05	6.69	0.53	2.88	0.05	2.5	6.54	3.8	0.49	10.75	0.28	0	0	10.37	-47.68	-8.43	61.7	94.39	842.09	478.85	1064.92	717.54	895.48	531.36	989.74	536.27
50.283	0	0.07	0.09	0.02	0.27	0.09	0.29	0.24	6.8	1.25	99.41	0.67	0	0.67	23.23	3.91	1.25	1.68	2.78	0.94	0.84	1.27	0	0.05	6.8	0.56	2.66	0.05	2.59	6.04	3.47	0.43	10.28	0.47	0	0	10.9	-47.01	-7.58	61.72	96.93	843.75	479.18	1066.11	717.49	896.47	531.27	993.23	536.94
50.316	0	0.08	0.12	0.02	0.26	0.08	0.29	0.22	7.7	1.32	99.41	0.65	0	0.56	21.92	3.72	1.32	1.68	3.79	1.35	1.1	1.2	0	0.06	7.7	0.68	2.88	0.06	2.91	6.1	3.93	0.59	9.33	2.31	0	0	9.99	-47.93	-7.65	61.61	94.92	844.86	479.72	1066.92	717.88	898.37	531.59	993.16	536.64
50.35	0	0.08	0.12	0.02	0.27	0.08	0.29	0.23	5.4	1.35	99.41	0.56	0	0.38	22.07	3.63	1.35	1.74	5.1	1.78	1.74	1.32	0	0.06	5.4	0.71	2.77	0.05	3.48	6.9	3.43	0.59	8.23	1.91	0	0	6.65	-49.87	-8.99	61.23	92.41	846.77	479.96	1068.09	718.02	899.43	534.11	991.83	532.32
50.383	0	0.09	0.1	0.02	0.27	0.08	0.29	0.24	4.16	1.3	99.43	0.52	0	0.61	22.17	3.42	1.3	2.06	4.99	2.21	2.18	1.29	0	0.06	4.16	0.72	2.61	0.04	3.96	7.42	3.02	0.42	8.39	0.66	0	0	7.69	-47.43	-8.01	61.11	95.86	845.16	479.8	1068.04	720.91	898.14	534.56	993.97	532.23
50.416	0	0.09	0.12	0.02	0.26	0.08	0.25	0.22	4.19	1.2	99.49	0.42	0	0.41	19.05	3.49	1.2	2	5.09	2.33	2.07	0.96	0	0.06	4.19	0.75	2.91	0.05	4.39	8.24	2.63	0.77	7.69	1.86	0	0	10.94	-49.52	-7.12	61.48	92.43	845.12	481.47	1067.39	720.03	900.63	532.3	992.76	539.84
50.45	0	0.1	0.13	0.02	0.24	0.07	0.24	0.19	3.97	1.22	99.51	0.39	0	0.31	17.79	2.96	1.22	1.82	4.29	2.73	1.8	0.82	0	0.07	3.97	0.74	3.11	0.06	4.67	7.37	2.05	1.11	7.61	2.09	0	0	10.08	-50.95	-6.59	61.68	93.69	845.53	483.85	1068.41	722.85	900.89	534.55	994.3	541.95
50.483	0	0.1	0.15	0.02	0.23	0.07	0.24	0.18	4.98	1.2	99.52	0.38	0	0.45	16.87	2.55	1.2	1.41	4.04	3.44	1.43	0.74	0	0.07	4.98	0.73	4.12	0.12	4.41	7.03	1.88	2.17	7.63	3.32	0	0	9.67	-49	-6.47	61.42	91.67	847.06	486.2	1068.14	724.39	903.17	536.67	994.66	542.52
50.517	0	0.11	0.13	0.02	0.23	0.07	0.22	0.16	4.2	1.11	99.55	0.34	0	0.21	15.18	2.61	1.11	1.25	4.11	3.24	1.49	1.09	0	0.06	4.2	0.7	4.21	0.1	5.09	6.31	1.19	0.95	6.91	1.84	0	0	5.81	-52.9	-6.65	61.28	90.32	849.97	487.35	1067.17	721.98	903.87	538.83	994.19	538.31
50.55	0	0.11	0.13	0.02	0.22	0.06	0.21	0.15	3.9	1.07	99.56	0.33	0	0.12	13.75	2.8	1.07	1.17	3.92	2.61	1.47	0.82	0	0.07	3.9	0.75	4.37	0.09	5.3	5.89	0.94	1.04	6.68	1.33	0	0	4.74	-55.76	-7.22	61.76	85.41	850.21	487.1	1065.34	718.55	904.73	537.4	990.13	537.66
50.583	0	0.1	0.13	0.02	0.22	0.06	0.21	0.15	3.86	1.09	99.56	0.33	0	0.15	14.29	2.94	1.09	1.01	4.12	2.17	1.58	1.05	0	0.09	3.86	0.81	3.99	0.08	5.15	5.39	0.86	1.18	6.41	1.01	0	0	4.26	-54.5	-6.02	61.6	86.73	851.6	488.27	1064.6	717.41	905.98	536.73	992.69	538.24
50.617	0	0.11	0.13	0.03	0.23	0.06	0.22	0.15	4.6	1.15	99.54	0.34	0	0.17	14.44	3.22	1.15	0.84	3.84	1.89	1.68	1.05	0	0.1	4.6	0.96	3.04	0.06	6.15	4.73	0.56	1.44	6.08	1.09	0	0	4.95	-54.02	-6.84	61.44	84.91	852.28	488.2	1064.14	716.4	906.34	537.25	991.25	538.05
50.65	0	0.1	0.14	0.03	0.25	0.06	0.23	0.16	5.32	1.15	99.5	0.39	0	0.17	15.98	4.38	1.15	0.72	4.41	2.01	1.47	1.03	0	0.1	5.32	1.01	2.83	0.07	6.46	4.56	0.5	0.95	6.15	1.86	0	0	6.87	-53.75	-7.92	61.65	84.17	852.8	487.1	1064.97	714.96	906.33	536.65	990.47	539.04
50.683	0	0.1	0.12	0.02	0.27	0.06	0.25	0.18	4.18	1.11	99.46	0.45	0	0.18	17.58	5.04	1.11	0.63	4.57	2.1	1.53	1.49	0	0.1	4.18	1.02	2.19	0.04	6.79	4.48	0.43	0.67	6	1.06	0	0	7.16	-53.68	-8.15	61.67	83.87	853.9	486.73	1066.61	715.47	907.64	536.81	991.49	538.74
50.717	0	0.1	0.12	0.02	0.31	0.06	0.26	0.2	3.01	1.16	99.39	0.55	0	0.62	19.52	6.53	1.12	0.69	5.18	2.3	1.57	1.63	0	0.09	3.01	1.16	1.97	0.03	7.7	4.2	0.28	0.61	5.88	0.65	0	0	8.17	-47.35	-8.32	61.45	95.15	853.98	485.42	1069.69	716.53	903.46	537.49	998.6	538.44
50.75	0	0.1	0.11	0.02	0.31	0.06	0.25	0.2	2.35	1.17	99.38	0.53	0	0.5	19.31	7.23	1.17	0.7	5.7	2.45	1.73	1.98	0	0.1	2.35	1.12	1.52	0.02	7.31	3.98	0.27	0.74	5.84	0.15	0	0	7.3	-48.44	-6.91	61.64	97.19	852.46	484.79	1070.2	718.16	903.11	536.01	1000.28	538.18
50.784	0	0.1	0.12	0.03	0.29	0.07	0.26	0.19	2.84	1.24	99.42	0.53	0	0.45	19.39	6.13	1.24	0.68	6.71	2.95	2.53	2.59	0	0.12	2.84	1.06	1.59	0.03	7.28	3.38	0.24	0.57	6.13	0.83	0	0	7.27	-48.95	-6.61	61.87	98.83	851.2	484.72	1071.27	720.28	902.3	536.06	1001.08	539.09
50.817	0	0.1	0.12	0.03	0.27	0.07	0.25	0.18	2.95	1.28	99.45	0.51	0	0.11	18.48	5.39	1.28	0.61	6.34	3.66	3.5	3.35	0	0.13	2.95	0.91	1.68	0.03	7.58	3.39	0.25	0.41	6.12	1.08	0	0	8.41	-56.03	-9.42	62.37	81.65	853.19	483.79	1074.2	721.38	910.4	536.34	991.99	539.25
50.85	0	0.11	0.12	0.03	0.26	0.06	0.23	0.17	2.6	1.43	99.49	0.47	0	0.22	17.39	4.85	1.43	0.65	4.8	3.62	4.03	3.78	0	0.14	2.6	0.91	1.61	0.04	7.67	3.52	0.31	0.53	6.22	0.66	0	0	7.6	-52.55	-9.12	62.4	86.37	857.21	482.45	1076.24	716.75	911.76	533.81	998.06	537.13
50.884	0	0.11	0.13	0.03	0.23	0.06	0.22	0.15	2.84	1.55	99.54	0.37	0	0.57	15.88	3.98	1.55	0.73	3.93	3.63	4.59	4.28	0	0.19	2.84	0.84	1.97	0.06	5.83	3.05	0.35	0.32	5.92	1.09	0	0	6.43	-47.84	-7.06	62.6	97.52	857.85	482.71	1076.68	717.13	908.78	534.1	1006.29	535.64
50.917	0	0.12	0.13	0.03	0.2	0.06	0.2	0.12	3.15	1.82	99.6	0.33	0	0.42	12.98	2.64	1.82	0.83	3.26	3.57	4.96	5.2	0	0.23	3.15	0.86	1.95	0.07	5.71	2.64	0.42	0.25	6.39	0.77	0	0	10.83	-49.29	-10.07	62.57	92.25	858.63	478.29	1080.72	715.04	910.77	531.71	1002.91	536.38
50.95	0	0.12	0.12	0.03	0.2	0.06	0.21	0.12	4.2	1.91	99.59	0.33	0	0.45	12.91	2.08	1.91	0.93	2.9	3.3	2.96	4.06	0	0.25	4.2	0.78	2.09	0.08	5.29	2.6	0.44	0.51	6.53	0.14	0	0	9.25	-49.03	-10.45	61.96	87.55	862.82	478.97	1082.62	715.36	916.41	532.87	1003.95	533.25
50.984	0	0.12	0.12	0.03	0.2	0.06	0.21	0.12	4.1	2.32	99.58	0.33	0	0.96	12.99	2.02	2.32	0.9	3.32	3.41	2.65	5.29	0	0.3	4.1	0.77	1.52	0.05	5.77	2.32	0.39	0.44	6.74	0	0	0	9.61	-45.16	-10.46	62.11	99.92	860.12	479.13	1080.41	711.87	907.02	532.91	1006.88	536.16
51.017	0	0.13	0.12	0.03	0.21	0.06	0.21	0.12	2.99	2.58	99.58	0.33	0	0.49	13	2.18	2.58	1.09	3.92	3.73	2.39	5.19	0	0.27	2.99	0.73	1.29	0.02	6.08	2.45	0.37	0.45	6.74	0	0	0	9.58	-48.52	-6.72	61.29	93.59	862.82	486.18	1076.76	715.11	914.03	535.2	1007.42	541.46
51.05	0	0.13	0.12	0.03	0.2	0.07	0.2	0.12	3	3	99.59	0.33	0	1.33	12.22	2.34	3	1.13	4.58	3.96	1.92	4.95	0	0.23	1.87	0.72	1.2	0.02	5.45	2.59	0.4	0.34	7.08	0	0	0	8.45	-43.54	-4.34	61.87	104	864.55	493.45	1074.29	715.96	911.13	539.13	1014.68	548.86
51.084	0	0.12	0.1	0.03	0.2	0.09	0.2	0.12	3.37	3.37	99.59	0.33	0.03	1.51	12.74	2.37	3.37	1.06	6.23	3.76	1.91	5.25	0	0.18	1.44	0.6	1.24	0.02	5.37	3.02	0.42	0.95	8.48	0	0	0	4.6	-42.87	-3.6	61.36	103.32	862.87	497.04	1075.05	722	911.92	541.58	1014.81	550.95
51.117	0	0.11	0.1	0.02	0.19	0.09	0.19	0.12	2.96	2.96	99.62	0.33	1.15	0.28	11.87	2.33	2.96	0.86	6.87	3.68	1.61	2.29	0	0.15	1.11	0.58	1.26	0.04	4.68	3.26	0.4	0.6	8.71	0	0	0	5.03	-51.35	-1.66	60.54	93.53	861.21	500.41	1072.3	725.28	916.71	542.17	1009.43	554.46
51.151	0	0.11	0.09	0.02	0.17	0.11	0.18	0.11	3.04	3.04	99.64	0.33	2.93	0.52	10.78	2.34	3.04	0.58	7.58	3.48	1.12	0.95	0	0.13	1.03	0.48	1.21	0.18	3.92	3.32	0.4	0.61	9.74	0	0	0	6.71	-48.27	-2.8	60.53	90.18	863.76	504.53	1073.26	729.51	919.12	548.25	1008.82	557.57
51.184	0	0.1	0.09	0.02	0.17	0.12	0.18	0.12	2.87	2.87	99.63	0.35	3.87	0.31	12.11	2.46	2.87	0.38	8.41	3.09	1.07	0.7	0	0.12	0.91	0.5	1.45	0.19	3.37	3.11	0.44	0.7	10.43	0	0	0	7.44	-50.83	-3.32	60.89	90.4	864.18	506.25	1075.83	732.8	919.76	550.31	1009.52	560.98
51.217	0	0.1	0.09	0.02	0.16	0.12	0.18	0.11	2.62	2.62	99.65	0.36	4.19	0.15	11.33	2.31	2.62	0.3	8.06	3.14	1.03	0.46	0	0.12	0.92	0.5	1.81	0.28	3.11	3.11	0.48	0.58	10.59	0	0	0	4.35	-54.41	-4.46	61.43	77.31	862.29	503.1	1078.68	735.46	925.94	547.13	1002.74	556.05
51.251	0	0.09	0.08	0.02	0.15	0.13	0.16	0.1	2.37	2.37	99.68	0.38	5.08	0.23	9.82	2	2.37	0.22	7.84	2.17	0.88	0.5	0	0.1	1.29	0.42	2.71	0.28	2.69	3.19	0.55	0.54	11.11	0	0	0	0.56	-52.3	-2.07	61.07	90.03	861.72	500.55	1076.99	731.69	920.29	544.56	1010.17	549.77
51.284	0	0.09	0.09	0.02	0.15	0.13	0.16	0.1	2.27	2.27	99.68	0.38	5.5	0.27	9.01	1.53	2.27	0.17	8.5	1.56	0.84	0.44	0	0.09	1.74	0.4	3.76	0.21	2.42	3.11	0.54	1.45	11.08	0	0	0	7.82	-51.56	-3.64	60.9	86.94	863.34	502.43	1078.14	733.62	921.94	547.78	1008.36	557.29
51.317	0	0.09	0.09	0.02	0.14	0.13	0.15	0.1	2.7	1.94	99.7	0.4	5.62	0.39	8.38	1.47	1.94	0.14	7.68	1.24	0.86	0.59	0	0.08	2.7	0.4	4.67	0.23	2.45	3.35	0.57	0.54	11.43	0.49	0	0	10.16	-49.69	-3.58	60.79	91.47	861.77	501.99	1079.81	735.94	919.92	547.67	1010.51	560.35
51.351	0	0.09	0.09	0.02	0.14	0.13	0.15	0.1	3.11	1.71	99.69	0.42	5.6	0.39	9.18	1.51	1.71	0.14	7.23	1.21	0.95	0.66	0	0.06	3.11	0.38	4.79	0.19	2.14	2.99	0.42	0.69	11.74	0.99	0	0	8.74	-49.71	-3.45	60.55	89.63	862.79	502.95	1079.65	735.51	921.51	547.83	1010.3	560.04
51.384	0	0.09	0.08	0.02	0.15	0.13	0.16	0.1	4.19	1.74	99.68	0.42	4.85	0.31	9.84	1.43	1.74	0.14	6.43	1.07	0.86	0.81	0	0.06	4.19	0.38	5.55	0.17	2.24	2.97	0.41	0.72	11.68	0	0	0	5.46	-50.93	-4.33	60.24	87.88	863.38	502.38	1080.45	736.47	921.72	549.42	1009.43	554.85
51.417	0	0.09	0.08	0.02	0.15	0.12	0.17	0.1	4.52	1.65	99.67	0.42	4.28	0.69	10.73	1.5	1.65	0.15	5.27	1.09	0.76	1.29	0	0.06	4.52	0.37	7.18	0.22	2.36	2.72	0.43	1.04	11.77	0	0	0	3.84	-46.84	-3.47	60.32	92.19	861.15	500.17	1081.75	736.53	920.32	545.67	1012.13	554.09
51.451	0	0.09	0.08	0.02	0.15	0.12	0.15	0.1	4.39	1.35	99.69	0.47	5.03	0.24	9.95	1.46	1.35	0.19	4.45	1	0.72	1.64	0	0.04	4.39	0.37	6.85	0.11	2.88	3.32	0.36	0.62	12.44	0	0	0	2.86	-52.17	-3.58	60.13	81.21	857.51	499.27	1081.31	741.28	923.65	545.76	1004.68	551.24
51.484	0	0.08	0.07	0.02	0.14	0.13	0.14	0.1	3.98	1.25	99.72	0.52	6.06	0.31	9.13	1.51	1.25	0.18	4.04	0.82	0.66	1.75	0	0.04	3.98	0.38	6.62	0.07	3.21	3.56	0.39	0.64	13.24	0	0	0	3.53	-50.79	-4.54	60.38	88.42	855.17	498.1	1080.57	741.04	917.13	546.36	1005.43	551.06
51.518	0	0.08	0.07	0.02	0.13	0.15	0.13	0.09	4.31	0.95	99.7	0.59	7.35	0.27	7.64	1.21	0.95	0.17	4.34	0.95	1.12	1.58	0	0.04	4.31	0.38	7.32	0.04	3.07	3.95	0.54	0.71	14.13	0	0	0	4.86	-51.62	-5.93	60.71	84.11	854.31	497.83	1081.16	740.98	918.06	545.37	1001.76	553.67
51.551	0	0.08	0.06	0.02	0.12	0.17	0.12	0.09	4.11	0.78	99.67	0.69	8.75	0.29	7.3	1.36	0.78	0.17	4.21	0.81	0.97	1.33	0	0.05	4.11	0.39	7.5	0.04	3.21	4	0.6	0.79	15.25	0	0	0	3.69	-51.13	-4.54	60.4	87.68	853.94	496.94	1080.85	741.89	917.03	545.64	1004.59	550.1
51.584	0	0.08	0.06	0.02	0.12	0.17	0.12	0.09	3.87	0.76	99.66	0.71	9.12	0.46	7.09	1.33	0.76	0.17	4.24	0.72	0.86	0.88	0	0.05	3.87	0.4	7.2	0.05	3.2	4.12	0.6	0.54	15.46	0	0	0	3.99	-48.92	-5.04	60.45	89.47	852.31	496.56	1081.04	743.46	915.03	546.13	1004.41	550.24
51.618	0	0.08	0.06	0.02	0.12	0.16	0.11	0.09	4.12	0.75	99.67	0.7	9.02	0.27	5.76	1.3	0.75	0.17	3.73	0.59	0.85	0.8	0	0.05	4.12	0.5	6.48	0.07	3.9	3.55	0.75	0.6	15.34	0	0	0	4.4	-51.6	-2.3	60.62	90.05	849.94	496.99	1078.46	744.83	914.94	545.3	1004.83	550.8
51.651	0	0.08	0.06	0.02	0.12	0.17	0.11	0.09	4.46	0.73	99.67	0.71	9.21	0.35	5.33	1.37	0.73	0.21	3.65	0.57	0.64	0.8	0	0.05	4.46	0.51	7.3	0.08	3.93	3.73	0.74	0.67	15.44	0	0	0	4.97	-50.21	-2.88	60.69	91.86	847.88	494.58	1077.68	742.79	912.07	542.84	1003.66	550.02
51.684	0	0.08	0.06	0.02	0.11	0.17	0.11	0.09	3.93	0.74	99.66	0.72	9.29	0.91	5.59	1.4	0.74	0.2	3.67	0.52	0.85	1.28	0	0.05	3.93	0.49	5.84	0.08	4.24	4.08	0.77	0.53	15.54	0	0	0	3.15	-45.44	-3.19	60.8	98.45	849.11	496.16	1072.78	738.02	906.58	545.24	1005.01	547.29
51.718	0	0.09	0.06	0.02	0.12	0.16	0.11	0.09	5	0.75	99.69	0.66	8.3	0.29	5.54	1.48	0.75	0.2	3.59	0.5	1.05	1.97	0	0.07	5	0.47	7.01	0.1	5.15	4.64	0.79	0.67	14.94	0	0	0	2.84	-51.25	-3.4	60.73	88.58	848.42	496.88	1072.88	739.26	911	544.37	999.46	548.89
51.751	0	0.09	0.06	0.02	0.12	0.15	0.12	0.09	6.75	0.71	99.7	0.61	7.41	0.25	5.47	1.47	0.71	0.22	3.84	0.56	1.14	2.2	0	0.07	6.75	0.45	8.16	0.15	5.12	4.75	0.81	1.14	14.36	0	0	0	4.56	-51.88	-4.57	61.01	85.25	847.66	495.44	1074.03	738.61	911.91	542.38	996.75	550.73
51.785	0	0.09	0.06	0.02	0.13	0.16	0.12	0.1	5.58	0.76	99.68	0.69	8.07	0.42	6.77	1.69	0.76	0.26	3.65	0.48	1.33	1.39	0	0.07	5.58	0.54	6.3	0.2	6.25	5.18	0.83	0.68	15.2	0	0	0	2.77	-49.34	-4.54	60.72	92.7	847.42	494.13	1074.5	739.65	907.9	544.21	1000.59	545.64
51.818	0	0.09	0.06	0.02	0.13	0.15	0.12	0.1	5.7	0.84	99.7	0.64	7.38	0.58	7.04	1.53	0.84	0.26	3.53	0.48	1.39	1.59	0	0.06	5.7	0.52	5.49	0.11	7.2	5.93	0.75	0.36	14.72	0	0	0	3.06	-47.69	-4.51	60.69	94.93	848.47	494.79	1074	738.83	907.14	545.18	1002.07	545.77
51.851	0	0.09	0.06	0.02	0.13	0.15	0.12	0.1	5.71	0.83	99.69	0.65	7.41	0.63	7.25	1.62	0.83	0.27	3.66	0.46	1.46	1.64	0	0.07	5.71	0.51	5.01	0.07	7.18	6.01	0.74	0.28	14.76	0	0	0	4.21	-47.33	-4.76	60.52	93.59	848.75	495.4	1073.31	737.98	907.49	545.16	1001.05	547.66
51.885	0	0.09	0.06	0.02	0.13	0.16	0.12	0.11	5.46	0.75	99.68	0.69	7.8	0.46	7.66	1.48	0.75	0.24	3.61	0.47	1.74	2.4	0	0.07	5.46	0.56	5.48	0.03	7.42	7.32	0.79	0.97	15.24	0	0	0	4.42	-48.92	-5.3	60.52	90.95	846.77	493.91	1071.83	737.04	906.49	543.89	997.4	546.49
51.918	0	0.09	0.06	0.02	0.13	0.15	0.12	0.12	5.38	0.7	99.69	0.66	7.54	0.43	7.47	1.41	0.7	0.21	3.4	0.48	1.49	2.84	0	0.06	5.38	0.61	5.25	0.03	7.64	8.61	0.77	0.38	14.9	0	0	0	6.11	-49.2	-3.6	60.54	93.01	846.56	493.86	1071.79	737.61	907.07	542.94	999.93	548.19
51.951	0	0.09	0.06	0.02	0.13	0.14	0.13	0.12	5.9	0.69	99.71	0.61	6.89	0.52	7.54	1.27	0.69	0.25	3.24	0.49	1.25	2.69	0	0.07	5.9	0.62	6.05	0.03	7.49	9.09	0.77	0.31	14.37	0	0	0	4.32	-48.26	-3.69	60.51	92.93	846.24	494.79	1069.29	736.21	905.66	543.61	998.54	546.78
51.985	0	0.1	0.08	0.03	0.14	0.11	0.14	0.12	5.87	0.72	99.71	0.44	4.39	0.36	7.87	1.16	0.72	0.27	3.37	0.51	1.3	2.46	0	0.07	5.87	0.61	5.45	0.05	7.04	9.24	0.76	0.33	12.05	0	0	0	5.39	-50.17	-3.48	60.75	91.13	843.89	492.37	1069.21	735.02	905.63	539.78	996.43	547.57
52.018	0	0.1	0.08	0.03	0.15	0.11	0.15	0.13	5.43	0.72	99.7	0.42	3.94	0.25	8.85	1.14	0.72	0.27	3.36	0.51	1.02	2.09	0	0.08	5.43	0.62	4.97	0.08	7.19	9.5	0.76	0.65	11.64	0	0	0	5.77	-51.88	-4.49	60.72	88.17	843.31	492.42	1068.98	736.33	905.48	541.42	993.48	546.9
52.051	0	0.1	0.08	0.03	0.15	0.11	0.14	0.12	5.41	0.72	99.7	0.42	4.14	0.42	8.61	1.21	0.72	0.28	3.72	0.55	1.24	2.38	0	0.07	5.41	0.62	5.55	0.06	7.37	9.43	0.57	0.33	11.71	0	0	0	4.3	-49.31	-5.19	60.61	93.31	843.84	493.04	1068.15	735.64	901.86	543.79	995.17	544.75
52.085	0	0.11	0.09	0.03	0.16	0.1	0.15	0.13	6.48	0.76	99.68	0.35	2.62	0.34	8.13	1.29	0.76	0.29	4.13	0.64	1.44	2.7	0	0.09	6.48	0.59	6.46	0.07	8.04	10.14	0.57	0.56	10.34	0	0	0	3.73	-50.34	-4.92	60.56	88.17	841.8	493.11	1065.93	735.06	902.89	541.89	990.99	545.38
52.118	0	0.11	0.09	0.03	0.16	0.09	0.15	0.12	7.27	0.76	99.68	0.33	1.96	0.27	7.82	1.09	0.76	0.27	3.83	0.68	1.34	2.22	0	0.09	7.27	0.62	7.07	0.08	7.87	10.2	0.58	0.39	9.9	0	0	0	5.57	-51.58	-4.5	60.56	86.53	840.9	492.97	1065.05	735	903.3	541.11	989.61	547.24
52.152	0	0.12	0.1	0.03	0.16	0.08	0.16	0.12	8.15	0.83	99.68	0.33	0.66	0.28	7.16	0.98	0.83	0.26	3.97	0.77	1.35	1.86	0	0.1	8.15	0.48	6.72	0.11	8.14	11.14	0.52	0.36	8.71	0	0	0	4.78	-51.33	-3.82	60.57	89.5	838.45	491.65	1063.26	734.07	900.27	539.48	989.55	545.72
52.185	0	0.12	0.1	0.03	0.17	0.08	0.17	0.13	8.14	0.82	99.67	0.33	0	0.63	7.47	1.02	0.82	0.24	4.15	0.76	1.33	1.58	0	0.12	8.86	0.54	5.99	0.14	8.51	11.64	0.64	0.26	8.14	0	0	0	6.55	-47.3	-4.11	60.33	97.17	835.8	488.99	1064.76	734.77	895.62	537.77	992.4	546.41
52.218	0	0.12	0.11	0.03	0.16	0.07	0.16	0.12	7.95	0.82	99.68	0.33	0	0.52	6.37	0.88	0.82	0.19	3.89	0.68	1.02	0.96	0	0.12	9.24	0.51	5.22	0.22	8.04	10.63	0.68	0.19	7.95	0	0	0	5.72	-48.22	-3.75	60.07	97.98	835.65	489.59	1063.35	734.42	894.61	538.55	992.34	545.47
52.252	0	0.12	0.11	0.03	0.16	0.07	0.15	0.12	7.67	0.92	99.68	0.33	0.07	0.98	5.81	1.02	0.92	0.15	3.67	0.63	0.9	0.86	0	0.11	7.67	0.53	4.69	0.23	8.76	10.84	0.72	0.15	7.79	0	0	0	5.59	-45.08	-2.53	59.92	102.43	834.63	490.43	1060.53	732.16	892.05	537.24	993.98	547.39
52.285	0	0.12	0.11	0.03	0.16	0.07	0.15	0.11	7.29	0.89	99.69	0.33	0.28	2.04	5.17	1.26	0.89	0.13	3.52	0.58	0.81	0.57	0	0.12	7.29	0.55	4.59	0.37	8.51	10.44	0.81	0.16	7.83	0	0	0	7.06	-41.36	-2.86	60.04	106.41	833.36	491.75	1058.65	732.53	888.26	539.12	994.13	549.75
52.318	0	0.12	0.11	0.03	0.15	0.07	0.14	0.11	7.67	0.78	99.69	0.33	0.15	2.19	4.09	1.7	0.78	0.1	2.98	0.52	0.65	0.42	0	0.13	7.69	0.6	4.33	0.34	8.82	10.96	1.03	0.09	7.67	0	0	0	8.35	-40.99	-3	60	105.25	831.77	491.78	1057.23	732.47	887.38	538.72	991.87	551.37
52.352	0	0.12	0.11	0.03	0.15	0.07	0.14	0.11	7.32	0.7	99.7	0.33	0.18	2.39	3.46	2.18	0.7	0.09	3.36	0.51	0.83	0.48	0	0.15	7.32	0.59	3.84	0.28	8.17	11.58	1.35	0.39	7.37	0	0	0	9.3	-40.56	-1.79	60.08	106.91	829.49	491.56	1055.59	732.6	886.1	537.16	991.8	553.19
52.385	0	0.12	0.1	0.03	0.15	0.07	0.13	0.12	6.46	0.66	99.69	0.33	1.04	2.81	2.73	3.73	0.66	0.09	4.02	0.52	0.91	0.64	0	0.16	6.46	0.54	3.4	0.27	8.74	11.6	1.43	0.2	7.62	0	0	0	8.81	-39.72	-1.5	60.05	107.31	827.25	491.46	1053.73	733.2	884.14	537.14	990.33	552.6
52.418	0	0.12	0.1	0.03	0.16	0.07	0.12	0.12	6.26	0.6	99.67	0.33	1.15	3.09	2.48	5.37	0.6	0.08	4.28	0.46	0.93	0.79	0	0.18	6.26	0.48	3.4	0.23	9.29	11.55	1.74	0.26	7.5	0	0	0	7.26	-39.23	-0.88	59.99	108.3	824.11	490.67	1051.63	733.6	881.64	536.09	988.91	550.98
52.452	0	0.12	0.09	0.03	0.17	0.07	0.11	0.12	5.17	0.57	99.65	0.33	1.52	3.65	1.93	7.37	0.57	0.08	4.51	0.4	1.03	0.83	0	0.21	5.17	0.39	2.97	0.24	10.52	9.16	1.82	0.07	7.45	0	0	0	6.26	-38.36	-1.51	60.1	113.8	822.12	489.9	1049.9	733.27	875.96	537.3	989.23	548.25
52.485	0	0.11	0.08	0.03	0.19	0.07	0.1	0.13	4.93	0.57	99.61	0.37	1.8	5.26	1.52	11.07	0.57	0.08	4.67	0.45	1.06	1.02	0	0.24	4.93	0.39	2.9	0.32	10.52	8.41	1.72	0.17	7.57	0	0	0	7.18	-36.45	-1.41	60.27	116.5	819.57	487.92	1047.38	731.41	872.2	535.74	988.17	546.81
52.519	0	0.1	0.07	0.03	0.21	0.07	0.09	0.15	5.1	0.53	99.57	0.47	2.17	15.01	1.16	14.91	0.53	0.07	4.51	0.56	0.94	0.8	0	0.27	5.1	0.36	2.8	0.41	10.26	7.95	1.8	0.18	7.9	0	0	0	5.17	-30.67	0.8	60.41	121.08	818.32	489.31	1044.29	729.57	870.49	533.82	990.59	549.17
52.552	0	0.1	0.07	0.03	0.24	0.07	0.09	0.17	4.84	0.48	99.52	0.59	1.88	14.66	1.06	18.88	0.48	0.08	5.06	0.73	0.96	0.95	0	0.34	4.84	0.33	2.34	0.44	9.36	7.54	2.1	0.46	7.34	0	0	0	8.4	-30.81	0.6	61.08	122.41	819.06	489.62	1042.31	726.91	869.06	534.19	990.31	550.98
52.585	0	0.09	0.07	0.04	0.27	0.08	0.09	0.2	5.26	0.46	99.47	0.74	2.29	24.08	1	22.3	0.46	0.09	6.97	1.01	1.29	2.11	0	0.38	5.26	0.33	2.01	0.58	9.13	7.01	1.76	0.62	7.2	0	0	0	8.89	-27.74	0.99	62.02	126.93	817.98	489.86	1039.19	724.71	865.16	534.24	990.93	551.3
52.619	0	0.09	0.06	0.03	0.3	0.09	0.08	0.22	5.92	0.51	99.41	0.92	3.11	18.75	0.97	26.37	0.39	0.1	8.26	1.06	1.04	2.04	0	0.51	5.92	0.31	1.83	0.79	8.11	5.44	1.59	0.37	7.54	0	0	0	6.18	-29.33	0.35	60.96	123.97	815.19	488.93	1036.72	724.03	863.16	533.52	986.25	548.2
52.652	0	0.08	0.05	0.04	0.32	0.1	0.08	0.24	5.88	0.54	99.36	1.11	4.02	19.04	0.95	28.75	0.36	0.1	10.11	1.18	1.13	2.83	0	0.54	5.88	0.31	1.65	0.95	8.41	5.01	1.44	0.34	7.7	0	0	0	6.98	-29.24	0.08	61.09	123.84	813.3	488.42	1036.3	725.12	861.81	533.46	984.72	548.59
52.685	0	0.08	0.05	0.04	0.38	0.11	0.07	0.29	5.79	0.61	99.25	1.63	4.88	17.55	0.84	34.25	0.32	0.12	11.97	1.44	1.18	3.68	0	0.61	5.79	0.32	1.57	1.23	8.09	4.45	1.37	0.34	7.81	0	0	0	7.67	-29.74	1.13	61.02	127.91	812.09	487.9	1035.18	724.8	859.76	532.6	986.65	548.75
52.719	0	0.07	0.04	0.03	0.42	0.11	0.07	0.32	6.33	0.78	99.17	2.16	4.72	21.61	0.85	37.61	0.27	0.12	10.84	1.7	0.87	2.13	0	0.78	6.33	0.32	1.42	1.73	8.29	3.77	1.34	0.47	8.22	0	0	0	5.48	-28.44	-0.05	60.9	126.13	811.09	488.42	1035.02	726.08	858.64	534.14	984.08	547.36
52.752	0	0.07	0.04	0.03	0.49	0.11	0.06	0.4	6.31	0.83	99.01	3.23	4.74	23.8	0.89	43.1	0.27	0.13	10.73	1.97	1.09	2.35	0	0.83	6.31	0.31	1.39	1.44	7.94	3.37	1.23	0.55	8.33	0	0	0	8.99	-27.82	1.38	61.72	129.38	809.97	488.18	1034.13	726.49	857.81	533.18	986.06	550.23
52.786	0	0.06	0.03	0.03	0.48	0.13	0.06	0.39	6.41	1.07	99.04	3.17	5.59	27.85	0.93	43.19	0.23	0.15	11.26	2.05	1.36	1.79	0	1.07	6.41	0.27	1.55	1.24	7.6	2.81	0.86	0.79	9.06	0	0	0	10.43	-26.76	3.05	62.39	131.19	807.54	487.16	1033.25	727.27	857.4	530.88	986.9	551.89
52.819	0	0.07	0.03	0.03	0.44	0.13	0.07	0.35	6.34	1.27	99.11	2.73	6.17	26.68	0.91	40.89	0.25	0.17	12	1.95	1.27	2.45	0	1.27	6.34	0.24	1.47	1.15	7.95	2.33	0.65	0.54	9.32	0	0	0	8.37	-27.05	2.96	61.75	129.95	805.56	486.5	1031.8	727.5	856.03	530.58	984.63	549.28
52.852	0	0.07	0.04	0.03	0.37	0.18	0.07	0.29	6.49	1.32	99.26	1.85	8.38	25.84	0.88	36.65	0.24	0.2	15.28	1.77	1.26	2.67	0	1.32	6.49	0.26	1.83	1.19	7.27	1.98	0.61	0.29	10.13	0	0	0	8.33	-27.27	2.38	61.63	132.94	804.34	486.52	1030.46	727.41	852.48	531.7	984.37	548.39
52.886	0	0.07	0.04	0.03	0.3	0.19	0.08	0.22	5.38	1.5	99.39	1.11	9.38	30.89	0.79	31.28	0.21	0.2	16.38	1.71	0.83	1.75	0	1.5	5.38	0.28	2.06	1.57	5.92	1.4	0.43	0.43	10.34	0	0	0	8.95	-26.03	2.3	61.97	137.13	803.23	486.84	1029.32	727.67	849.16	532.74	985.34	548.78
52.919	0	0.07	0.04	0.03	0.25	0.2	0.08	0.18	5.26	1.46	99.49	0.78	9.76	35.95	0.7	26.95	0.2	0.21	15.94	1.54	0.59	1.06	0	1.46	5.26	0.31	2.47	1.89	4.88	1.11	0.35	0.42	10.79	0	0	0	7.68	-24.89	2.55	61.81	138.4	802.93	486.95	1028.56	727.07	848.27	532.5	985.78	548.18
52.952	0	0.07	0.04	0.02	0.23	0.23	0.08	0.17	4.39	1.34	99.53	0.64	11.44	33.05	0.66	24.95	0.19	0.26	17.79	1.47	0.46	0.73	0	1.34	4.39	0.33	2.94	1.92	4.42	1.09	0.34	0.38	11.35	0	0	0	7.44	-25.53	2.14	61.51	138.9	801.55	485.88	1028.12	726.52	846.64	531.61	984.62	547.52
52.986	0	0.07	0.04	0.02	0.21	0.28	0.08	0.16	3.51	1.25	99.44	0.53	13.36	39.78	0.56	23.13	0.18	0.31	19.19	1.47	0.46	0.53	0	1.25	3.51	0.38	3.52	1.65	3.03	0.92	0.28	0.36	12.33	0	0	0	8.02	-24.07	1.29	62.31	137.21	801.25	485.8	1026.02	725.64	845.1	533.27	981.8	545.07
53.019	0	0.07	0.05	0.02	0.19	0.29	0.09	0.14	3.22	1.26	99.42	0.44	13.69	38.28	0.52	19.77	0.17	0.42	20.29	1.26	0.46	0.47	0	1.26	3.22	0.36	3.37	1.41	2.43	0.81	0.26	0.36	12.09	0	0	0	7.22	-24.39	0.97	62.11	135.51	800.52	485.38	1024.65	724.52	844.51	532.87	979.57	543.74
53.052	0	0.07	0.05	0.02	0.18	0.34	0.09	0.13	2.92	0.96	99.32	0.49	14.99	39.38	0.48	18.96	0.16	0.52	22.61	0.96	0.4	0.45	0	1.32	2.92	0.35	3.1	1.36	1.75	0.58	0.21	0.28	12.29	0	0	0	7.31	-24.16	1.19	62.15	138	799.91	484.97	1023.92	724.14	842.8	532.81	980.42	542.97
53.086	0	0.07	0.04	0.02	0.17	0.35	0.08	0.13	2.24	0.7	99.3	0.54	15.67	54.02	0.49	18.44	0.15	0.57	20.91	0.7	0.36	0.33	0	1.15	2.24	0.37	2.91	1.58	1.34	0.41	0.17	0.16	13.46	0	0	0	7.99	-21.19	0.84	63	138.62	799.39	486.03	1023.73	725.86	841.74	534.72	980.06	543.95
53.119	0	0.06	0.04	0.02	0.17	0.37	0.08	0.13	1.48	0.7	99.27	0.58	16.39	30.37	0.41	19.5	0.15	0.57	20.45	0.7	0.32	0.5	0	1.07	1.48	0.36	2.19	1.12	1.25	0.39	0.15	0.46	14.02	0	0	0	8.91	-26.15	2.12	61.87	135.97	798.33	486.35	1024.09	726.41	844.51	531.79	979.41	548.78
53.153	0	0.06	0.04	0.02	0.17	0.33	0.07	0.14	1.2	0.78	99.33	0.68	16.07	44.26	0.35	20.62	0.16	0.66	16.8	0.78	0.43	1.15	0	0.9	1.2	0.37	1.72	0.9	1.09	0.37	0.13	1.08	15.07	0	0	0	8.28	-23.15	2.46	61.95	142.18	796.02	484.95	1023.72	725.98	840.62	530.07	981.53	548.99
53.186	0	0.06	0.03	0.02	0.15	0.5	0.07	0.14	0.97	0.82	99.01	0.89	19.53	29.52	0.44	20.19	0.16	0.77	19.93	0.9	0.45	1.43	0	0.82	0.97	0.41	1.65	0.94	1.06	0.36	0.12	0.23	17.03	0	0	0	8.69	-26.35	2.07	61.83	135.76	796.78	484.44	1023.95	727.12	843.55	531.24	978.57	545.41
53.219	0	0.06	0.03	0.02	0.14	0.6	0.07	0.13	0.9	0.77	98.81	0.95	21.02	29.68	0.4	18.55	0.16	0.76	22.33	0.91	0.55	2.22	0	0.77	0.9	0.43	1.59	0.83	1.06	0.38	0.11	0.37	17.47	0	0	0	8.27	-26.31	1.44	61.42	138.65	796.19	484.33	1024.59	726.85	841.47	531.01	979.23	546.71
53.253	0	0.06	0.03	0.01	0.12	0.73	0.07	0.11	1.25	0.61	98.54	1.22	22.94	32.54	0.35	15.59	0.16	0.73	22.47	0.94	0.57	1.5	0	0.61	0.89	0.43	1.7	1.25	0.81	0.36	0.08	0.47	19.26	0	0	0	5.94	-25.65	1.45	61.32	136.6	796.19	484.22	1024.42	727.83	842.21	531.86	978.35	543
53.286	0	0.06	0.03	0.01	0.11	0.95	0.07	0.1	1.37	0.63	98.1	1.24	24.92	40.89	0.31	13.68	0.17	0.66	26.89	1.04	0.54	1.2	0	0.63	0.84	0.42	1.93	1.37	0.8	0.37	0.08	0.35	19.37	0	0	0	7.28	-23.84	1.49	62.08	137.98	795.82	484.42	1023.54	727.82	840.96	532.5	978.49	543.57
53.319	0	0.06	0.03	0.01	0.12	0.63	0.07	0.1	1.51	0.56	98.74	1.1	21.71	43.34	0.31	13.86	0.15	0.64	21.25	1.07	0.48	0.64	0	0.56	0.71	0.42	1.91	1.51	0.72	0.34	0.07	0.43	18.54	0	0	0	6.25	-23.34	1.99	62.06	139.19	795.83	487.21	1021.47	728.86	839.85	535.17	978.73	544.41
53.353	0	0.06	0.04	0.01	0.12	0.46	0.07	0.1	1.14	0.44	99.08	0.96	19.3	38.14	0.22	14.07	0.14	0.61	17.62	1.29	0.42	0.5	0	0.44	0.72	0.4	2.3	1.14	0.6	0.39	0.07	1.71	17.55	0	0	0	5.68	-24.42	3.55	61.07	139.87	794.72	486.76	1023.82	729.67	842.43	530.81	981.03	549.7
53.386	0	0.06	0.04	0.01	0.11	0.41	0.07	0.1	0.76	0.44	99.18	0.97	18.5	28.77	0.24	12.06	0.16	0.74	15.36	1.29	0.41	0.66	0	0.44	0.76	0.42	2.66	0.67	0.62	0.43	0.07	0.42	17.63	0	0	0	8.48	-26.53	2.09	61.55	137.02	793.53	484.89	1024.42	730.7	841.7	531.4	977.7	548.1
53.419	0	0.07	0.04	0.01	0.11	0.46	0.07	0.09	0.79	0.4	99.08	1.08	19.56	43.25	0.24	10.37	0.18	0.77	15.92	1.26	0.42	0.97	0	0.4	0.79	0.4	3.4	0.51	0.66	0.44	0.06	0.34	18.38	0	0	0	6.82	-23.36	1.45	61.67	141.38	792.92	484.16	1024.41	731.58	838.19	533.27	979.17	543.77
53.453	0	0.06	0.04	0.01	0.1	0.61	0.07	0.09	0.83	0.4	98.77	1.2	21.92	44.8	0.16	9.64	0.18	0.79	19.6	1.15	0.42	1.48	0	0.4	0.83	0.31	3.36	0.41	0.62	0.43	0.05	0.21	19.11	0	0	0	8	-23.04	1.42	62.04	142.3	792.02	484.13	1024.15	732.75	837.09	534.04	979.04	543.97
53.486	0	0.06	0.04	0.01	0.1	0.8	0.07	0.09	0.92	0.4	98.4	1.3	24.01	39.71	0.17	9.2	0.19	0.86	23.23	1.06	0.42	1.3	0	0.4	0.92	0.3	3.26	0.49	0.65	0.45	0.05	0.14	19.67	0	0	0	11.02	-24.09	2.42	62.73	142.37	792.56	484.58	1024.27	732.83	838.75	533.25	980.39	547.57
53.52	0	0.06	0.03	0.01	0.1	0.96	0.07	0.09	1.04	0.38	98.08	1.59	25.64	38.29	0.19	10.13	0.2	0.95	23.8	1.11	0.33	0.52	0	0.38	1.04	0.31	3.2	0.7	0.8	0.55	0.04	0.19	21.02	0	0	0	9.67	-24.39	2.4	62.02	142.74	792.57	484.71	1024.65	732.57	838.78	532.7	980.72	547.84
53.553	0	0.06	0.03	0.01	0.1	1.12	0.07	0.09	1.03	0.34	97.75	2.03	27.21	34.13	0.21	10.81	0.22	1.04	23.65	1.12	0.32	0.54	0	0.34	1.03	0.31	3.23	0.58	0.94	0.65	0.04	0.29	22.53	0	0	0	8.2	-25.29	2.32	61.38	141.02	792.15	484.3	1024.67	732.58	839.3	532.11	979.58	546.52
53.586	0	0.06	0.03	0.01	0.09	1.02	0.07	0.09	1.11	0.35	97.96	2.09	26.53	36.17	0.2	9.64	0.23	1.08	21.58	1.28	0.32	0.44	0	0.35	1.11	0.29	3.39	0.53	0.93	0.69	0.05	0.26	22.72	0	0	0	7.77	-24.84	2.09	61.24	141.35	792.17	484.24	1024.82	732.4	838.94	532.15	979.57	546.31
53.62	0	0.06	0.03	0.01	0.09	1.17	0.06	0.09	1.1	0.34	97.65	2.6	27.91	38.17	0.18	9.01	0.22	1.25	21.27	1.16	0.32	0.54	0	0.34	1.1	0.24	3.31	0.44	1.06	0.8	0.05	0.3	24.13	0	0	0	6.25	-24.41	1.43	61.22	139.65	791.85	484.6	1023.72	732.59	838.11	533.66	977.4	543.76
53.653	0	0.05	0.02	0.01	0.09	1.27	0.06	0.09	1.23	0.35	97.46	2.71	28.56	56.22	0.19	9.68	0.23	1.13	22.2	1.11	0.29	0.62	0	0.35	1.23	0.21	3.87	0.4	1.07	0.83	0.05	0.49	24.38	0	0	0	7.33	-20.75	2.39	61.84	145.31	791.49	484.87	1024.62	733.71	836.87	533.26	981.58	546.54
53.686	0	0.05	0.02	0.01	0.09	1.12	0.06	0.09	1.45	0.37	97.75	2.66	27.52	37.73	0.21	10.28	0.25	1.03	20.23	1.2	0.31	0.62	0	0.37	1.45	0.18	3.94	0.49	1.12	0.89	0.06	0.43	24.28	0	0	0	7.79	-24.51	1.93	61.38	140.69	791.11	484.22	1024.7	733.64	838.45	532.58	978.49	546.2
53.72	0	0.06	0.03	0.01	0.09	1.08	0.07	0.09	1.64	0.41	97.83	2.27	26.89	45.5	0.26	9.12	0.29	1.07	21.58	1.33	0.4	0.98	0	0.41	1.64	0.15	3.51	0.43	1.12	0.9	0.07	0.37	23.24	0	0	0	8.2	-22.9	2.62	61.54	144.12	791.86	483.1	1025.59	731.94	838.56	530.41	981.73	546.92
53.753	0	0.06	0.03	0.01	0.09	1.15	0.07	0.09	1.7	0.43	97.71	2.33	27.31	50.59	0.31	9.59	0.31	1	22.25	1.56	0.44	1.24	0	0.43	1.7	0.14	3.2	0.42	1.23	0.95	0.07	0.47	23.43	0	0	0	9.3	-21.88	2.68	62.21	146.07	792.17	483.36	1025.18	731.8	837.59	531.2	982.79	547.17
53.787	0	0.06	0.02	0.01	0.09	1.45	0.07	0.09	1.63	0.48	97.09	2.78	29.27	40.93	0.31	9.19	0.33	1.04	24.28	1.66	0.67	3.64	0	0.48	1.63	0.11	3	0.3	1.49	1.11	0.07	0.48	24.54	0	0	0	10.08	-23.83	2.46	62.02	144.28	792.45	483.07	1025.74	731.87	838.64	530.99	981.99	547.41
53.82	0	0.06	0.02	0.01	0.08	1.78	0.06	0.09	1.61	0.57	96.44	3.81	31.22	43.85	0.3	9.18	0.38	1.1	23.91	1.65	0.68	3.17	0	0.57	1.61	0.1	2.59	0.32	1.62	1.23	0.08	0.35	26.58	0	0	0	8.9	-23.24	2.92	61.72	143.78	792.64	483.29	1025.69	731.56	839.56	530.25	982.3	547.51
53.853	0	0.06	0.02	0.01	0.08	1.45	0.06	0.09	1.74	0.61	97.1	3.52	29.46	52.43	0.3	8.56	0.42	1.1	21.23	1.79	0.66	2.89	0	0.61	1.74	0.1	2.21	0.4	1.67	1.2	0.09	0.49	26.06	0	0	0	9.46	-21.51	3.05	62.26	145.6	791.68	482.7	1025.42	731.96	838.2	530.13	982.79	547.25
53.887	0	0.05	0.02	0.01	0.07	1.45	0.06	0.09	2	0.68	97.1	4.54	29.78	50.87	0.37	8.6	0.4	0.84	17.98	2.1	0.55	1.59	0	0.68	2	0.08	2.02	0.52	1.65	1.15	0.08	0.25	27.72	0	0	0	11.04	-21.83	2.31	62.81	148.21	791.53	482.39	1025.71	732.44	836	531.55	983.41	546.83
53.92	0	0.05	0.02	0.01	0.07	1.33	0.06	0.08	1.74	0.75	97.33	4.57	29.25	62.93	0.33	7.64	0.39	0.76	16.41	2.23	0.47	1.07	0	0.75	1.74	0.08	1.51	0.46	1.62	1.19	0.1	0.42	27.76	0	0	0	11.09	-19.35	2.66	63.36	144.8	791.25	481.71	1026.01	732.77	838.18	530.31	982.05	546.7
53.953	0	0.05	0.02	0.01	0.07	1.26	0.06	0.08	1.34	0.72	97.48	4.47	28.94	60.2	0.33	7.15	0.43	0.72	15.67	2.49	0.37	0.85	0	0.72	1.34	0.07	1.03	0.31	1.72	1.14	0.09	0.33	27.62	0	0	0	15.03	-19.93	1.98	64.81	149	791.42	481.22	1025.27	732.47	834.86	532.48	983.24	546.09
53.987	0	0.06	0.02	0.01	0.08	1.13	0.06	0.09	0.93	0.73	97.74	3.75	27.98	51.72	0.33	8.22	0.49	0.64	15.99	2.9	0.28	0.64	0	0.73	0.93	0.07	0.74	0.18	2.04	1.27	0.1	0.39	26.48	0	0	0	11.73	-21.66	1.99	63.2	146.59	791.86	481.97	1024.34	730.86	835.8	531.76	981.77	545.27
54.02	0	0.06	0.02	0.01	0.07	1.25	0.06	0.08	0.73	0.72	97.5	4.07	28.9	64.23	0.3	7.98	0.48	0.66	16.73	2.92	0.27	0.68	0	0.72	0.73	0.08	0.65	0.16	2.02	1.24	0.09	0.34	27	0	0	0	13.76	-19.07	1.88	64.7	146.96	790.82	481.67	1023.43	731.15	834.55	532.1	980.86	545.94
54.053	0	0.06	0.02	0.01	0.07	1.14	0.06	0.08	0.68	0.68	97.73	3.59	28.04	62.27	0.29	7.36	0.52	0.6	16.65	3.13	0.27	0.69	0	0.68	0.59	0.07	0.49	0.14	2.27	1.26	0.09	0.27	26.19	0	0	0	12.1	-19.49	2.44	63.99	143.56	791.14	481	1024.19	731.24	837.45	530.5	980.32	544.58
54.087	0	0.06	0.02	0.01	0.08	1.07	0.06	0.09	0.7	0.7	97.86	3.51	27.54	38.28	0.29	8.37	0.49	0.52	15.81	3.28	0.27	0.54	0	0.7	0.59	0.07	0.46	0.18	2.58	1.32	0.09	0.39	26.06	0	0	0	9.08	-24.39	1.84	61.44	143.71	792.72	482.24	1026.99	731.84	838.88	530.71	981.78	545.93
54.12	0	0.06	0.02	0.01	0.08	0.92	0.06	0.09	0.71	0.71	98.17	3.34	26.31	61.02	0.31	8.85	0.48	0.5	13.7	3.32	0.3	0.6	0	0.71	0.54	0.08	0.4	0.2	2.72	1.31	0.09	0.63	25.74	0	0	0	11.83	-19.76	3.28	63.54	145.42	791.38	480.97	1025.83	731.88	838.65	529.06	983	546.68
54.154	0	0.06	0.02	0.01	0.08	0.88	0.06	0.08	0.73	0.73	98.25	3.23	25.84	57.45	0.28	7.76	0.63	0.5	13.33	3.59	0.38	0.79	0	0.73	0.48	0.09	0.35	0.11	3.32	1.51	0.09	0.44	25.52	0	0	0	11.49	-20.5	3.41	63.28	146.61	791.85	480.6	1025.68	731.45	838.27	529.28	984.06	544.79
54.187	0	0.06	0.02	0.01	0.08	0.86	0.06	0.09	0.74	0.74	98.27	3.4	25.79	55.17	0.3	8.85	0.65	0.52	12.47	3.65	0.37	0.85	0	0.74	0.5	0.09	0.34	0.13	3.19	1.47	0.09	0.4	25.84	0	0	0	9.53	-20.96	3.22	62.51	146.09	792.86	481.54	1026.03	731.11	838.94	529.74	984.28	544.61
54.22	0	0.06	0.02	0.01	0.09	0.64	0.06	0.09	0.79	0.79	98.73	2.85	23.2	58.69	0.3	9.65	0.6	0.56	9.24	2.77	0.4	1.17	0	0.79	0.56	0.09	0.36	0.17	3.36	1.42	0.09	0.55	24.7	0	0	0	9.7	-20.24	3.93	62.79	143.57	791.99	481.85	1023.3	728.98	839.38	528.15	981.82	546.14
54.254	0	0.06	0.02	0.01	0.09	0.6	0.06	0.09	0.78	0.78	98.8	2.72	22.68	45.45	0.31	10	0.54	0.65	8.76	2.29	0.38	1.25	0	0.78	0.71	0.1	0.4	0.19	3.6	1.41	0.09	0.49	24.41	0	0	0	9.1	-22.91	2.83	61.8	141.4	791.62	481.59	1025.67	731.02	840.14	528.5	980.41	546.39
54.287	0	0.06	0.03	0.01	0.09	0.5	0.06	0.09	0.82	0.82	99	2.46	21.16	59.73	0.32	10	0.52	0.67	6.82	2.07	0.35	1.2	0	0.82	0.8	0.11	0.35	0.25	3.95	1.41	0.09	0.56	23.76	0	0	0	11.09	-20.03	3.45	63.38	143.48	791.5	481.51	1024.92	731.13	839.43	528.8	981.77	546.91
54.32	0	0.07	0.03	0.01	0.1	0.38	0.06	0.09	0.85	0.77	99.24	1.87	18.65	51.53	0.45	9.57	0.55	0.72	5.4	1.86	0.35	1.2	0	0.77	0.85	0.13	0.31	0.28	4.01	1.36	0.09	0.51	22.02	0	0	0	13.7	-21.69	3.89	64.17	142.91	791.19	480.68	1024.73	731.08	840.08	528.05	981.64	547.64
54.354	0	0.07	0.03	0.01	0.09	0.34	0.06	0.08	0.8	0.71	99.32	1.61	17.62	45.11	0.59	7.05	0.51	0.68	5.18	1.69	0.31	0.89	0	0.71	0.8	0.14	0.25	0.26	4.31	1.36	0.09	0.59	21.08	0	0	0	11.57	-22.98	3.15	62.79	142.48	791.24	479.89	1025.65	730.65	839.8	527.58	981.14	545.55
54.387	0	0.07	0.03	0.02	0.09	0.35	0.07	0.08	0.83	0.75	99.3	1.68	17.76	41.51	0.71	5.87	0.53	0.6	5.19	1.6	0.44	0.96	0	0.75	0.83	0.13	0.23	0.33	5.04	1.38	0.1	0.32	21.33	0	0	0	10.84	-23.71	2.08	62.05	139.5	791.5	478.48	1028.43	731.69	841.48	526.99	979.92	544.15
54.42	0	0.08	0.04	0.02	0.09	0.32	0.07	0.08	0.86	0.81	99.36	1.45	16.76	30.8	0.77	4.67	0.63	0.57	5.44	1.56	0.54	1.03	0	0.81	0.86	0.13	0.19	0.41	5.75	1.33	0.1	0.38	20.43	0	0	0	13.51	-26.05	1.37	62.88	135.87	792.35	477.36	1027.71	730.52	842.37	527.6	977.47	542.07
54.454	0	0.08	0.04	0.02	0.09	0.31	0.08	0.07	1.01	0.98	99.39	1.27	16.06	36.73	0.9	3.63	0.61	0.47	6.45	1.62	0.67	1.33	0	0.98	1.01	0.14	0.15	0.44	6.48	1.43	0.11	0.3	19.53	0	0	0	12.38	-24.72	1.87	62.63	137.35	794.13	477.57	1029.07	730.1	843.78	527.25	980.37	541.71
54.487	0	0.08	0.04	0.02	0.09	0.32	0.08	0.07	1.13	1.05	99.36	1.27	16.33	48.48	1.05	3.26	0.6	0.39	7.37	1.81	0.76	1.85	0	1.05	1.13	0.14	0.12	0.49	6.45	1.41	0.12	0.28	19.52	0	0	0	12.33	-22.3	2.26	63.09	139.53	795.18	477.28	1029.14	728.63	843.75	526.6	982.5	541.37
54.521	0	0.09	0.05	0.02	0.09	0.28	0.08	0.07	1.33	1.33	99.43	1.09	15.11	36.37	1.25	2.59	0.58	0.27	7.31	1.72	0.49	1.26	0	1.33	1.25	0.13	0.1	0.61	6.93	1.36	0.16	0.83	18.44	0	0	0	12.01	-24.8	3.26	62.48	139.77	795.61	477.81	1028.45	727.56	844.79	525.47	983.51	542.6
54.554	0	0.08	0.05	0.02	0.09	0.29	0.09	0.07	1.56	1.56	99.42	1.12	15.15	34.28	1.52	2.31	0.55	0.22	7.12	1.8	0.47	0.92	0	1.56	1.25	0.14	0.08	0.61	6.94	1.29	0.19	0.56	18.66	0	0	0	11.4	-25.26	3.18	61.93	140.05	795.47	476.75	1029.63	727.59	845.1	524.37	984.07	541.84
54.587	0	0.08	0.04	0.02	0.09	0.32	0.09	0.07	1.65	1.65	99.37	1.17	15.89	35.35	1.25	2.18	0.58	0.18	8.14	2.14	0.44	0.72	0	1.65	1.39	0.12	0.09	0.67	6.47	1.22	0.18	0.48	18.97	0	0	0	11.57	-25.02	3.97	62.11	138.65	796.36	476.58	1029.97	727.26	847.37	523.52	984.82	541.78
54.621	0	0.09	0.04	0.02	0.09	0.32	0.09	0.07	1.87	1.87	99.36	1.17	15.79	42.66	1.3	2.46	0.7	0.18	8.31	2.48	0.41	0.54	0	1.87	1.45	0.1	0.09	0.75	6.41	1.07	0.18	0.6	18.96	0	0	0	12.11	-23.48	3.76	62.71	138.23	796.8	476.86	1030.54	727.21	847.93	523.5	984.74	543.23
54.654	0	0.08	0.04	0.02	0.09	0.35	0.09	0.07	1.89	1.89	99.31	1.27	16.57	36.98	1.26	2.59	0.65	0.16	8.68	2.47	0.35	0.42	0	1.89	1.51	0.08	0.09	0.91	5.66	1	0.18	0.46	19.53	0	0	0	12.76	-24.67	3.75	62.87	137.24	797.61	477.49	1030.02	727.45	848.41	524.9	984.53	542.41
54.687	0	0.08	0.04	0.02	0.09	0.31	0.09	0.07	2.27	2.21	99.38	1.16	15.36	30.44	1.7	3.15	0.53	0.16	7.91	2.21	0.29	0.29	0	2.27	1.6	0.08	0.08	1.12	5.09	0.82	0.2	0.62	18.88	0	0	0	12.97	-26.13	4.07	62.48	136.76	798.46	478	1030	726.5	849.56	524.34	984.93	543.83
54.721	0	0.08	0.04	0.02	0.09	0.27	0.09	0.07	2.45	1.87	99.46	1.15	14.23	43.86	1.86	3.35	0.51	0.18	5.57	1.87	0.22	0.16	0	2.45	1.58	0.08	0.07	1.37	5.02	0.7	0.21	0.42	18.84	0	0	0	12.83	-23.24	4.33	63.14	139.54	799.4	478.59	1030.05	725.47	849.08	524.25	987.06	545.06
54.754	0	0.08	0.05	0.02	0.09	0.24	0.09	0.07	2.37	1.73	99.53	1.03	13.02	37.39	2.23	3.57	0.5	0.17	4.74	1.73	0.22	0.15	0	2.37	1.48	0.09	0.06	1.25	4.75	0.71	0.2	0.4	18.04	0	0	0	13.03	-24.58	3.32	63.08	135.25	800.32	478.78	1029.85	724.4	850.33	524.7	984.09	544.72
54.788	0	0.08	0.05	0.02	0.09	0.23	0.09	0.07	2.45	1.58	99.53	1.05	12.99	23.31	2.37	3.71	0.51	0.19	4.31	1.58	0.26	0.17	0	2.45	1.45	0.08	0.06	0.88	3.6	0.63	0.21	0.81	18.18	0	0	0	8.87	-27.96	3.34	61.15	129.99	798.77	478.63	1026.37	721.66	850.32	523.08	978.98	541.59
54.821	0	0.07	0.04	0.01	0.09	0.24	0.09	0.07	2.49	1.42	99.51	1.09	13.35	31.11	2.43	3.79	0.47	0.18	4.52	1.42	0.27	0.17	0	2.49	1.45	0.06	0.06	1.02	3.08	0.62	0.21	0.93	18.46	0	0	0	11.74	-25.97	4.21	62.26	134.1	800.61	477.97	1028.93	722.48	851.58	522.88	984.19	542.84
54.854	0	0.07	0.04	0.01	0.09	0.28	0.09	0.07	2.69	1.26	99.45	1.14	14.21	42.48	2.49	3.94	0.51	0.16	6.26	1.26	0.34	0.32	0	2.69	1.75	0.07	0.06	0.93	2.88	0.59	0.19	0.6	18.74	0	0	0	14.04	-23.52	3.95	63.67	134.03	801.22	476.13	1030.96	722.73	852.64	522.05	985.11	542.49
54.888	0	0.07	0.04	0.01	0.09	0.29	0.1	0.07	2.96	1.23	99.41	1.1	14.42	52.18	2.54	4.12	0.49	0.15	7.68	1.23	0.36	0.25	0	2.96	1.62	0.06	0.06	1.33	1.83	0.49	0.16	0.41	18.52	0	0	0	9.86	-21.56	3	63.25	133.32	801.48	479.27	1025.36	718.81	848.99	524.63	981.32	540.81
54.921	0	0.07	0.04	0.01	0.09	0.33	0.09	0.08	2.47	1.2	99.34	1.23	15.72	47.76	2.69	4.12	0.45	0.16	8.22	1.2	0.41	0.2	0	2.47	1.17	0.06	0.06	1.14	1.34	0.46	0.13	0.22	19.29	0	0	0	13.86	-22.45	3.45	64.47	136.51	800.94	477.75	1026.96	720.89	848.48	524.65	983.98	541.22
54.954	0	0.07	0.04	0.01	0.08	0.36	0.09	0.07	2.35	1.31	99.29	1.23	16.29	49.23	2.45	3.19	0.46	0.14	9.63	1.31	0.57	0.24	0	2.35	1.15	0.06	0.07	1.47	1.03	0.5	0.12	0.25	19.3	0	0	0	10.81	-22.15	4.13	63.11	138.26	801.39	477.63	1027.46	720.56	848.82	523.82	986.2	539.4
54.988	0	0.07	0.04	0.01	0.08	0.31	0.09	0.07	1.95	1.51	99.38	1.14	15.18	33.8	2.62	2.55	0.45	0.12	8.15	1.51	0.54	0.16	0	1.86	0.88	0.05	0.08	1.95	0.67	0.47	0.09	0.33	18.76	0	0	0	13.53	-25.36	2.61	63.29	136.98	802.12	475.88	1029.48	720.33	849.06	523.82	985.21	538.91
55.021	0	0.07	0.05	0.01	0.08	0.3	0.09	0.07	1.95	1.66	99.4	1.08	14.94	48.94	2.44	1.83	0.46	0.11	8.34	1.73	0.63	0.21	0	1.66	0.81	0.06	0.11	1.95	0.61	0.55	0.08	0.34	18.39	0	0	0	12.42	-22.21	3.92	63.87	134.39	803.76	476.04	1029.72	719.2	852.82	522.26	986.2	538.78
55.054	0	0.08	0.05	0.01	0.08	0.25	0.09	0.07	2.01	1.52	99.49	0.91	13.34	32.66	2.66	1.58	0.51	0.1	7.72	2.13	0.74	0.26	0	1.52	0.72	0.06	0.11	2.01	0.56	0.64	0.06	0.57	17.2	0	0	0	15.04	-25.62	2.54	64.24	131.97	805.3	475.46	1031.72	718.38	854.39	522.02	985.03	540.71
55.088	0	0.08	0.06	0.01	0.09	0.21	0.1	0.07	1.41	1.41	99.59	0.75	11.78	32.38	2.43	1.25	0.51	0.09	6.89	2.54	0.66	0.26	0	1.41	0.73	0.07	0.11	1.14	0.53	0.75	0.06	0.35	15.77	0	0	0	14.3	-25.68	0.51	63.55	132.94	808.2	473.24	1038.39	720.05	856.18	522.58	988.26	537.64
55.121	0	0.08	0.06	0.02	0.09	0.19	0.1	0.07	1.45	1.45	99.62	0.68	11.16	39.2	2.52	1.36	0.49	0.09	7.01	2.62	0.63	0.27	0	1.45	0.64	0.07	0.12	0.93	0.59	0.84	0.06	0.25	15.08	0	0	0	14.01	-24.2	1.06	63.62	136.23	809	474.57	1039.88	721.4	856.41	523.15	991.57	540.16
55.155	0	0.09	0.07	0.02	0.09	0.15	0.11	0.07	1.45	1.45	99.71	0.51	8.77	40.71	2.38	1.25	0.5	0.08	5.97	2.66	0.46	0.31	0	1.45	0.7	0.1	0.1	0.75	0.66	1.08	0.06	0.55	13.13	0	0	0	15.14	-23.88	0.78	63.93	138.59	810.76	474	1042.33	721.48	857.01	523.31	994.54	540.37
55.188	0	0.09	0.07	0.02	0.09	0.15	0.11	0.07	1.35	1.35	99.7	0.49	8.9	38.11	2.08	1.03	0.57	0.07	7.1	3.58	0.49	0.36	0	1.35	0.92	0.1	0.12	0.73	0.69	1.38	0.06	0.31	12.8	0	0	0	15.52	-24.42	0.89	64.27	134.6	813.51	473.59	1043.11	720.14	860.81	523.06	994.54	538.39
55.221	0	0.1	0.07	0.02	0.1	0.17	0.11	0.07	1.32	1.32	99.67	0.49	9.69	30.93	2.42	1.05	0.57	0.08	9.12	4.77	0.55	0.52	0	1.32	0.76	0.1	0.1	0.62	0.85	1.67	0.06	0.58	12.76	0	0	0	14.21	-26.02	3.09	63.25	132.96	812.66	473.94	1041.22	718.53	863.11	519.65	994.42	540.51
55.255	0	0.11	0.08	0.02	0.1	0.18	0.11	0.07	1.29	1.29	99.63	0.46	10.37	29.63	1.8	1.01	0.7	0.09	11.61	6.16	0.76	0.85	0	1.29	0.78	0.08	0.09	0.39	0.97	2.36	0.05	0.35	12.38	0	0	0	16.5	-26.33	0.24	63.44	137.25	815.21	471.21	1045.94	717.71	861.05	520.84	997.21	538.13
55.288	0	0.11	0.08	0.02	0.09	0.21	0.11	0.07	1.47	1.47	99.57	0.45	11.33	39.12	1.51	1.04	0.69	0.09	14.52	7.39	1.09	1.54	0	1.47	0.9	0.08	0.09	0.33	1.14	2.55	0.05	0.5	12.26	0	0	0	15.71	-24.21	1.41	64.11	135.07	817.32	473.23	1047.17	719.45	865.27	521.55	999.13	539.59
55.321	0	0.12	0.08	0.02	0.1	0.19	0.12	0.07	1.52	1.52	99.62	0.4	10.23	46.94	1.11	1.05	0.7	0.09	14.4	8.31	1.31	2.02	0	1.52	0.91	0.07	0.09	0.29	1.36	3.1	0.04	0.52	11.29	0	0	0	15.52	-22.61	3.8	64.93	135.49	817.93	474	1045.17	717.49	867.32	519.5	1001.06	541.19
55.355	0	0.13	0.09	0.02	0.1	0.13	0.12	0.07	1.42	1.42	99.73	0.33	7.33	33.04	1.04	1.08	0.63	0.08	11.61	7.78	0.97	1.48	0	1.42	0.94	0.07	0.1	0.41	1.65	4.61	0.04	0.52	9.49	0	0	0	15.5	-25.53	3.14	64.19	135.21	817.53	474.63	1047.07	720.35	867.48	520.79	1000.96	542.34
55.388	0	0.14	0.1	0.02	0.1	0.12	0.12	0.08	1.44	1.44	99.72	0.33	6.21	28.47	0.99	0.94	0.66	0.08	9.73	9.33	0.89	1.62	0	1.44	0.81	0.07	0.11	0.44	2.08	5.34	0.05	0.58	9.14	0	0	0	12.21	-26.61	2.7	62.68	136.03	817.46	475.35	1045.99	718.89	865.88	520.92	1000.4	541.11
55.421	0	0.15	0.1	0.02	0.11	0.1	0.12	0.08	1.36	1.36	99.69	0.33	5.25	37.95	0.92	0.91	0.68	0.08	8.89	10.37	0.81	1.5	0	1.36	0.84	0.07	0.12	0.44	2.91	7.35	0.05	0.64	8.51	0	0	0	15.27	-24.46	4.2	64.54	136.58	818.84	475.55	1047	720.78	868.52	521.66	1003.6	541.81
55.455	0	0.16	0.11	0.03	0.12	0.09	0.13	0.09	1.95	1.95	99.68	0.33	3.87	37.18	0.96	1.23	0.68	0.09	8.69	9.07	0.85	1.7	0	1.95	0.95	0.07	0.11	0.46	5.9	9.56	0.06	0.36	7.51	0	0	0	12.6	-24.62	3.12	63.17	135.49	819.4	475.73	1047.88	720.39	868.42	521.97	1002.65	540.5
55.488	0	0.15	0.11	0.03	0.12	0.1	0.13	0.09	2.2	2.2	99.69	0.33	4.49	43.2	0.78	1.37	0.67	0.08	9.91	7.73	1.05	1.86	0	2.2	1.2	0.06	0.12	0.39	6.22	9.6	0.06	0.57	7.76	0	0	0	11.89	-23.37	3.36	63.06	136.81	820.63	476.56	1048.96	720.67	869.25	522.31	1004.71	541.42
55.522	0	0.17	0.11	0.03	0.14	0.09	0.14	0.1	3.03	3.03	99.66	0.34	3.38	48.76	0.93	1.61	0.7	0.07	9.76	7.12	0.79	1.44	0	3.03	1.33	0.06	0.12	0.43	10.77	11.76	0.07	0.69	6.99	0	0	0	15.06	-22.25	3.32	64.61	135.3	819.32	474.96	1049.2	721.25	869.55	521.21	1003.18	542.41
55.555	0	0.18	0.11	0.03	0.15	0.09	0.13	0.11	2.85	2.85	99.64	0.42	3.73	47.5	0.96	2.11	0.72	0.07	9.85	7.49	0.68	1.27	0	2.85	0.96	0.05	0.11	0.29	13.66	12.92	0.07	0.55	7.1	0	0	0	16.12	-22.5	3.68	65.54	134.7	818.64	475.02	1044.15	717.15	867.32	520.84	1000.45	541.32
55.588	0	0.18	0.11	0.03	0.15	0.1	0.13	0.11	2.76	2.76	99.64	0.46	4.51	59.25	1.09	2.78	0.7	0.08	10.65	8.01	0.49	0.94	0	2.76	0.89	0.05	0.11	0.19	13.92	12.44	0.07	0.7	7.4	0	0	0	13.86	-20.13	4.07	65.04	137.26	819.35	477.52	1043.49	717.67	866.48	522.63	1002.31	542.42
55.622	0	0.21	0.1	0.04	0.16	0.11	0.13	0.12	2.8	2.8	99.57	0.58	5.16	60.48	1.19	3.21	0.79	0.09	12.08	11.47	0.56	1.29	0	2.8	0.8	0.05	0.09	0.17	16.01	13.81	0.06	0.49	7.53	0	0	0	14.72	-19.87	4.85	65.62	134.39	818.96	477.05	1042.09	716.49	867.93	521.26	1000.62	542.61
55.655	0	0.21	0.1	0.03	0.16	0.13	0.14	0.12	2.81	2.81	99.58	0.61	6.57	69.17	1.4	3.69	0.8	0.1	14.51	12.81	0.64	1.24	0	2.81	0.88	0.05	0.09	0.2	14.25	12.89	0.06	0.93	7.99	0	0	0	15.32	-17.96	4.55	66.38	137.18	818.38	477.44	1040.97	716.06	865.41	521.98	1000.92	543.34
55.688	0	0.21	0.1	0.03	0.16	0.12	0.14	0.12	2.86	2.86	99.59	0.53	5.91	55.22	1.56	4.05	0.83	0.12	13.48	13.16	0.67	1.19	0	2.86	0.83	0.05	0.08	0.32	13.19	12.62	0.06	0.58	7.87	0	0	0	16.84	-20.95	3.62	66.25	136.28	816.77	476.99	1040.63	717.5	863.74	523.05	998.57	542.9
55.722	0	0.22	0.1	0.03	0.15	0.12	0.14	0.11	3.3	3.3	99.55	0.51	5.71	57.9	1.74	3.83	0.83	0.13	13.67	15.71	0.76	1.33	0	3.3	0.63	0.04	0.08	0.43	12.6	11.19	0.05	0.46	7.79	0	0	0	15.24	-20.41	3.09	65.4	137.01	814.47	476	1039.05	716.98	860.74	522.55	996.52	540.81
55.755	0	0.22	0.1	0.03	0.15	0.11	0.14	0.11	3.23	3.23	99.55	0.41	4.96	57.82	1.93	3.94	0.83	0.12	11.74	16.52	0.6	1.03	0	3.23	0.53	0.04	0.08	0.47	11.37	10.73	0.05	1.19	7.79	0	0	0	16.29	-20.42	3.68	66.08	136.19	811.99	475.84	1037.14	717.06	859.85	521.28	994.31	542.91
55.789	0	0.22	0.1	0.03	0.15	0.11	0.14	0.11	3.12	3.12	99.56	0.38	5.15	52.35	2.09	3.62	0.83	0.13	12.24	17	0.73	1.33	0	3.12	0.52	0.04	0.08	0.34	9.9	9.71	0.05	0.53	7.8	0	0	0	14.91	-21.53	3.46	65.02	136.91	809.64	475.16	1036.12	718	857.42	521.32	992.92	540.92
55.822	0	0.2	0.1	0.03	0.14	0.11	0.14	0.1	3.13	3.13	99.61	0.33	4.54	48.16	2.56	3.07	0.86	0.14	10.57	14.04	0.56	1.14	0	3.13	0.58	0.04	0.1	0.36	9.42	8.33	0.05	0.62	7.95	0	0	0	17.12	-22.37	3.51	66.01	134.29	807.87	474.92	1034.59	718.36	857.24	520.98	989.82	542.4
55.855	0	0.19	0.1	0.03	0.14	0.1	0.14	0.09	3.47	3.47	99.62	0.33	4.24	47.17	2.33	2.39	0.9	0.13	10.15	13.41	0.59	1.19	0	3.47	0.62	0.03	0.1	0.42	8.84	7.64	0.05	0.39	7.94	0	0	0	13.49	-22.57	2.27	64	137.59	806.7	474.29	1033.99	717.83	852.99	521.85	989.6	538.26
55.889	0	0.16	0.1	0.02	0.13	0.11	0.14	0.08	3.65	3.65	99.68	0.33	4.41	48.49	2.4	2.17	0.97	0.14	9.1	10.27	0.54	1.07	0	3.65	0.64	0.03	0.12	0.52	7.08	5.55	0.05	0.91	8.63	0	0	0	14.43	-22.3	3.15	64.54	137.34	805.88	475.12	1032.69	717.21	853.39	520.56	989.06	541.97
55.922	0	0.15	0.1	0.02	0.13	0.11	0.14	0.08	3.73	3.73	99.7	0.33	4.46	39.05	2.6	2.02	0.96	0.13	8.83	8.81	0.36	0.64	0	3.73	0.6	0.03	0.14	0.65	6.03	4.66	0.05	0.73	8.79	0	0	0	14.86	-24.23	3.71	64.42	133.88	804.04	475.01	1031.2	718.65	854	520.62	986.29	541.26
55.955	0	0.15	0.1	0.02	0.13	0.1	0.14	0.08	3.39	3.39	99.71	0.33	3.93	38.47	2.72	1.93	0.97	0.11	8.25	8.56	0.37	0.59	0	3.39	0.57	0.03	0.13	0.64	5.82	4.64	0.05	1.06	8.45	0	0	0	15.56	-24.35	3.63	64.45	135.59	802.87	475.05	1031.77	720.09	852.92	520.68	986.66	542.98
55.989	0	0.14	0.1	0.02	0.13	0.09	0.14	0.08	2.89	2.89	99.72	0.33	3.52	22.2	2.77	1.89	1	0.1	7.01	7.5	0.36	0.46	0	2.89	0.66	0.03	0.14	0.66	4.5	3.97	0.05	0.7	8.45	0	0	0	16.78	-28.27	1.69	63.81	130.37	801.65	473.42	1034.26	723.65	853.67	522.05	982.68	540.86
56.022	0	0.13	0.1	0.02	0.13	0.09	0.14	0.08	3.04	3.04	99.73	0.33	3.03	23.85	2.67	2.03	0.99	0.11	5.91	5.31	0.37	0.33	0	3.04	0.75	0.03	0.14	0.65	4.36	3.62	0.06	0.57	8.46	0	0	0	11.99	-27.8	1.9	61.87	133.2	800.5	472.67	1033.69	723.14	851.4	521.29	983.73	536.53
56.055	0	0.12	0.1	0.02	0.12	0.08	0.13	0.08	3.23	3.23	99.73	0.33	2.41	25.6	2.37	2.04	0.96	0.11	4.63	4.3	0.56	0.4	0	3.23	0.88	0.03	0.14	0.78	3.85	3.35	0.07	0.64	8.51	0	0	0	15.24	-27.34	2.72	63.55	129.62	798.87	471.1	1032.53	722.45	853.02	518.67	981.13	538.41
56.089	0	0.12	0.1	0.02	0.13	0.07	0.14	0.08	3.75	3.43	99.72	0.33	1.19	36.3	2.71	2.49	0.93	0.11	3.86	3.43	0.54	0.54	0	3.75	1	0.04	0.11	0.68	3.64	3.24	0.08	0.15	7.86	0	0	0	6.81	-24.81	1.42	60.37	134.97	798.48	470.41	1031.3	718.13	847.81	517.41	981.88	532.94
56.122	0	0.11	0.11	0.02	0.13	0.06	0.14	0.08	3.11	2.06	99.72	0.33	0.53	56.01	3.15	2.63	0.86	0.12	2.86	2.06	0.46	0.53	0	3.11	1.01	0.03	0.1	0.52	4.08	3.52	0.09	0.03	7.44	0	0	0	11.17	-20.79	0.73	62.26	139.67	797.59	467.56	1031.36	717.05	844.26	517.01	983.14	531.86
56.156	0	0.11	0.11	0.02	0.14	0.05	0.14	0.08	3.03	1.28	99.72	0.33	0	52.33	2.81	3.02	0.68	0.12	1.76	1.28	0.3	0.47	0	3.03	1.1	0.03	0.07	0.22	4.73	3.8	0.11	0.05	6.47	0	0	0	13.66	-21.53	0.9	62.74	137.29	797.36	466.09	1030.45	715.31	845.18	515.27	981.46	531.96
56.189	0	0.12	0.11	0.03	0.16	0.05	0.13	0.09	2.65	0.74	99.69	0.33	0	53.76	2.34	5.01	0.61	0.18	1.42	0.74	0.25	0.5	0	2.65	0.84	0.02	0.04	0.12	6.7	4.84	0.11	0.04	5.66	0	0	0	11.15	-21.25	-0.17	61.45	133.5	797.88	464.04	1030.96	712.55	846.38	513.09	978.99	528.49
56.222	0	0.12	0.11	0.03	0.18	0.04	0.13	0.1	2.45	0.55	99.65	0.33	0	30.54	2.16	6.9	0.55	0.28	0.96	0.39	0.19	0.24	0	2.45	0.8	0.02	0.03	0.12	8.01	5.39	0.11	0.04	4.85	0	0	0	14.95	-26.11	-1.46	61.69	131	793.71	462.7	1027.11	711.75	842.13	513.19	972.16	529.09
56.256	0	0.12	0.12	0.03	0.2	0.04	0.12	0.11	2.11	0.44	99.6	0.33	0	48.69	1.98	8.68	0.44	0.41	0.74	0.2	0.15	0.13	0	2.11	0.74	0.02	0.02	0.11	10.13	6.26	0.14	0.04	3.91	0	0	0	16.14	-22.26	1.04	63.72	132.41	792.65	462.68	1024.83	712.17	842.66	511.99	973.95	529.18
56.289	0	0.12	0.11	0.03	0.21	0.04	0.12	0.12	1.94	0.44	99.58	0.33	0	35	2.07	10.05	0.44	0.48	0.82	0.19	0.19	0.24	0	1.94	0.62	0.02	0.02	0.08	10.2	6.98	0.12	0.26	3.76	0	0	0	15.6	-25.09	0.15	63.6	130.97	795.14	463.94	1023.27	710.02	842.52	514.66	972.96	526.45
56.322	0	0.12	0.11	0.03	0.24	0.04	0.12	0.14	1.86	0.48	99.53	0.39	0	45.22	2.62	11.97	0.48	0.61	1.36	0.22	0.32	0.35	0	1.86	0.6	0.03	0.02	0.18	10.52	7.68	0.12	0.71	3.34	0	0	0	17.04	-22.96	-0.98	65.27	134.93	795.47	465.81	1021.79	709.65	838.61	518.24	973.21	527.66
56.356	0	0.13	0.12	0.03	0.24	0.04	0.11	0.15	1.34	0.61	99.51	0.46	0	40.48	1.79	12.4	0.5	0.79	3.03	0.28	0.61	0.72	0	1.34	0.48	0.03	0.02	0.13	12.22	9.47	0.13	0.5	2.91	0	0	0	16.95	-23.93	-4.17	64.66	136.43	795.4	467.51	1024.47	712.28	835.32	523.34	971.61	529.53
56.389	0	0.13	0.12	0.04	0.23	0.05	0.12	0.14	1.4	1.04	99.54	0.4	0	61.19	1.39	12.18	0.51	0.87	6.31	0.38	1.04	2.19	0	1.4	0.51	0.03	0.02	0.17	10.6	8.19	0.11	0.53	2.85	0	0	0	19.37	-19.72	-3.39	67.24	136.82	795.05	472.28	1023.25	718.23	835.42	528.76	972.14	533.68
56.422	0	0.13	0.12	0.04	0.23	0.06	0.12	0.15	1.28	1.14	99.53	0.42	0.06	48.28	1.29	11.9	0.51	1.01	10.66	0.62	1.14	2.62	0	1.28	0.41	0.04	0.03	0.18	11.59	9.08	0.12	0.24	2.86	0	0	0	15.72	-22.35	-4.97	64.74	138.52	795.39	474.38	1024.07	718.56	833.07	531.87	971.58	534.01
56.456	0	0.15	0.13	0.04	0.21	0.07	0.13	0.13	1.21	1.13	99.57	0.47	0.81	66.3	0.95	8.8	0.46	0.91	12.52	0.8	1.13	2.47	0	1.21	0.44	0.04	0.06	0.15	12.64	9.28	0.1	0.56	2.71	0	0	0	10.57	-18.62	-3.24	64.34	135.51	796.09	478.59	1021.94	720.38	836.16	532.61	971.65	534.79
56.489	0	0.15	0.13	0.04	0.19	0.08	0.13	0.11	1.1	1.1	99.62	0.55	2.44	52.76	0.71	6.19	0.42	0.6	14.94	1.43	0.93	3.1	0	1.1	0.43	0.04	0.11	0.23	12.23	9.19	0.1	0.36	3.11	0	0	0	9.87	-21.45	-1.43	63.24	138.2	795.5	479.87	1022.94	722.54	836.96	531.38	974.96	538.79
56.523	0	0.17	0.14	0.04	0.19	0.08	0.13	0.12	0.82	0.82	99.62	0.66	2.88	55.65	0.52	5.28	0.37	0.47	15.9	2.18	0.58	2.35	0	0.82	0.45	0.04	0.24	0.38	13.94	11.44	0.08	0.59	2.9	0	0	0	10.56	-20.87	-1.45	63.57	140.8	793.05	479.85	1021.94	724.24	833.86	532.26	974.5	539.17
56.556	0	0.17	0.13	0.04	0.2	0.07	0.13	0.12	0.7	0.7	99.6	0.63	2.2	37.58	0.35	6.02	0.34	0.49	13.68	2.49	0.58	2.39	0	0.7	0.42	0.03	0.34	0.35	15.42	10.82	0.08	0.37	3.04	0	0	0	9.07	-24.54	-1.73	62.39	134.87	792.21	479.23	1021.07	724.09	835.63	531.31	970.38	537.17
56.589	0	0.16	0.13	0.04	0.2	0.07	0.12	0.11	0.67	0.67	99.61	0.55	2.41	39.53	0.2	6.8	0.35	0.45	13.03	2.12	0.46	2.85	0	0.67	0.33	0.04	0.42	0.33	14.29	9.92	0.08	0.27	3.4	0	0	0	11.45	-24.13	-1.81	63.39	134.38	791.09	478.4	1020.54	724.59	835	531.22	969.24	537.45
56.623	0	0.15	0.12	0.04	0.19	0.07	0.12	0.11	0.67	0.67	99.63	0.38	1.87	72.86	0.18	7.36	0.34	0.43	10.62	1.99	0.42	2.18	0	0.67	0.32	0.03	0.69	0.29	11.33	8.04	0.06	0.67	3.82	0	0	0	11.89	-17.06	-1.1	65.64	137.82	791.55	479.91	1015.57	720.15	831.99	531.63	969.67	537.84
56.656	0	0.14	0.11	0.04	0.19	0.08	0.11	0.11	0.68	0.68	99.62	0.4	3.06	48	0.18	8.73	0.38	0.42	12.15	2.51	0.56	3.53	0	0.68	0.27	0.03	0.95	0.16	10.76	6.91	0.05	0.63	4.37	0	0	0	9.81	-22.4	1.61	63.13	142.59	791.76	479.69	1017.82	721.98	833.87	528.94	976.12	538.83
56.689	0	0.14	0.11	0.04	0.19	0.1	0.11	0.11	0.63	0.63	99.63	0.46	4.83	40.76	0.14	9.51	0.41	0.37	15.14	2.51	0.72	4.66	0	0.63	0.3	0.04	1.12	0.15	9.53	5.67	0.05	0.2	4.91	0	0	0	10.17	-23.87	-0.42	62.84	139.71	790.9	479.91	1020.41	725.64	833.72	531.46	973.21	539.26
56.723	0	0.12	0.09	0.03	0.16	0.13	0.11	0.09	0.6	0.6	99.68	0.38	7.21	48.81	0.17	8.7	0.53	0.33	16.25	3.11	0.72	2.9	0	0.6	0.31	0.04	1.13	0.17	5.72	3.58	0.04	0.57	6.77	0	0	0	13.32	-22.24	-0.75	65.08	136.99	789.17	478.5	1015.76	722.59	831.56	531.08	968.41	537.27
56.756	0	0.12	0.09	0.03	0.16	0.17	0.11	0.1	0.59	0.59	99.66	0.5	9.23	54.51	0.17	9.29	0.56	0.39	19.92	3.48	0.98	5.36	0	0.59	0.33	0.04	1.03	0.14	5.86	3.34	0.04	0.81	7.32	0	0	0	9.31	-21.1	2.03	63.13	140.57	791.36	479.24	1019.69	723.92	836.2	527.77	976.27	539.58
56.79	0	0.12	0.08	0.03	0.14	0.21	0.1	0.09	0.73	0.73	99.58	0.46	11.41	54.72	0.16	8.88	0.73	0.37	19.54	4.69	0.88	5.57	0	0.57	0.32	0.05	0.93	0.19	5.04	2.42	0.04	0.43	9.57	0	0	0	9.44	-21.05	2.27	63.09	141.64	791.51	479.99	1021.54	726.53	836.97	528.62	978.06	541.04
56.823	0	0.12	0.07	0.03	0.13	0.27	0.1	0.08	0.64	0.64	99.47	0.48	13.48	51.13	0.16	7.55	0.64	0.38	20.42	6.54	1	6.74	0	0.52	0.4	0.05	1.07	0.22	4.97	2.11	0.04	0.28	11.18	0	0	0	9.45	-21.77	1.56	63.1	141.42	792.97	480.62	1023.52	727.84	837.9	530.28	978.91	540.99
56.856	0	0.14	0.07	0.03	0.12	0.29	0.1	0.08	0.64	0.64	99.43	0.52	14	40.91	0.15	6.69	0.64	0.37	21.48	8.04	1.1	9.14	0	0.52	0.51	0.05	1.4	0.27	5.02	2.2	0.04	0.4	11.33	0	0	0	8.23	-23.84	1	62.34	142.3	793.05	481.28	1024.49	728.8	837.26	531.31	979.21	541.21
56.89	0	0.12	0.05	0.02	0.11	0.39	0.09	0.08	0.7	0.51	99.22	0.66	17.22	42.61	0.15	5.96	0.51	0.29	19.9	7.71	0.97	5.55	0	0.51	0.7	0.05	1.53	0.42	4.83	2.06	0.05	0.42	14.94	0	0	0	8.47	-23.49	0.54	62.74	138.27	794.21	482.02	1025.6	730.26	839.86	532.66	977.87	541.08
56.923	0	0.1	0.05	0.02	0.1	0.4	0.09	0.08	0.81	0.48	99.19	0.78	17.82	44.98	0.14	5.82	0.45	0.27	18.14	5.88	0.76	2.97	0	0.48	0.81	0.05	1.51	0.41	4.76	1.87	0.05	0.35	16.11	0	0	0	8.66	-23.01	0.21	62.94	140.79	795.31	482.73	1026.83	730.84	839.33	534.04	979.91	541.71
56.956	0	0.1	0.05	0.02	0.1	0.36	0.08	0.08	0.93	0.47	99.29	0.78	16.9	24.71	0.17	5.49	0.44	0.25	15.95	5.68	0.62	2.42	0	0.47	0.93	0.05	1.62	0.43	4.6	1.91	0.06	0.8	16.08	0	0	0	10.7	-27.57	0.91	63.23	130.91	797.94	483.03	1027.35	730.42	846.71	532.99	977.27	542.59
56.99	0	0.09	0.05	0.02	0.1	0.35	0.08	0.08	1.31	0.49	99.29	0.83	16.8	14.64	0.19	6.19	0.48	0.22	14.96	4.82	0.72	2.52	0	0.49	1.31	0.06	1.71	0.36	4.48	1.8	0.07	0.58	16.52	0	0	0	4.47	-30.82	-0.07	61.1	131.82	798.49	485.02	1026.29	727.38	844.79	532.97	976.26	542.62
57.023	0	0.09	0.05	0.02	0.11	0.3	0.08	0.08	1.87	0.51	99.41	0.81	15.18	6.13	0.25	6.86	0.48	0.18	12.21	4.17	0.95	3.57	0	0.51	1.87	0.07	1.95	0.36	4.42	1.79	0.08	0.47	16.31	0	0	0	10.15	-35.64	-0.2	61.27	125.2	800.14	484.24	1030.71	730.96	851.12	532.83	975.62	546.08
57.056	0	0.09	0.05	0.02	0.1	0.31	0.08	0.08	2.54	0.49	99.38	0.91	15.4	6.95	0.3	6.78	0.49	0.16	11.19	3.4	1.17	4.48	0	0.49	2.54	0.07	2.22	0.49	3.96	1.64	0.09	0.34	17.19	0	0	0	8.82	-34.97	-0.87	61.28	127.88	802.09	484.09	1034.83	734.01	851.76	535.23	979.38	543.46
57.09	0	0.08	0.04	0.02	0.1	0.3	0.08	0.08	3.25	0.52	99.4	1	14.94	6.18	0.36	6.85	0.49	0.12	9.4	2.23	1.69	3.96	0	0.52	3.25	0.08	2.22	0.63	3.74	1.44	0.11	0.1	17.87	0	0	0	6.96	-35.6	-1.52	61.19	128.75	804.71	485.08	1037.9	734.45	853.3	536.34	981.84	543.71
57.123	0	0.07	0.04	0.02	0.11	0.31	0.07	0.09	3.58	0.52	99.39	1.07	15.12	8.95	0.53	10.26	0.43	0.11	8.92	1.34	1.71	3.24	0	0.52	3.58	0.09	2.03	0.71	3.71	1.45	0.12	0.31	18.32	0	0	0	7.71	-33.6	-1.53	61.36	129.74	806.03	485.76	1035.83	730.82	852.53	536.12	981.98	544.76
57.157	0	0.07	0.04	0.02	0.12	0.26	0.07	0.1	3.18	0.47	99.48	0.92	13.82	10.03	0.72	11.5	0.42	0.1	8.09	1.5	1.64	1.64	0	0.47	3.18	0.12	1.68	0.37	3.62	1.53	0.15	0.62	17.27	0	0	0	9.48	-32.97	-2.66	61.82	123.86	805.52	485.66	1029.12	724.26	850.77	535.76	974.37	543.69
57.19	0	0.07	0.04	0.02	0.12	0.28	0.07	0.11	3.41	0.48	99.44	0.98	14.47	6.09	0.77	13.58	0.41	0.09	8.62	1.63	1.48	1.63	0	0.48	3.41	0.12	1.66	0.37	3.05	1.5	0.17	1.26	17.66	0	0	0	9.43	-35.68	-2.38	61.3	123.66	805.67	484.09	1033.48	727.35	853.32	534.47	976.65	543.51
57.223	0	0.06	0.03	0.02	0.14	0.32	0.06	0.13	3.49	0.47	99.36	1.1	15.69	5.79	0.89	17.82	0.37	0.09	9.24	1.19	1.37	1.33	0	0.47	3.49	0.15	1.82	0.26	2.92	1.37	0.18	0.33	18.52	0	0	0	7.83	-35.94	-2.13	61.29	121.85	807.52	485.5	1034.28	727.85	855.86	535.27	977.44	543.38
57.257	0	0.06	0.03	0.02	0.13	0.31	0.06	0.12	3.86	0.53	99.38	1.15	15.51	11.42	0.9	17.24	0.3	0.1	8.23	1.02	1.33	0.95	0	0.53	3.86	0.18	1.99	0.38	2.24	1.29	0.28	0.19	18.82	0	0	0	9.8	-32.25	-2.7	61.92	128.22	805.71	483.37	1035.74	727.66	851.93	533.88	979.68	544.85
57.29	0	0.06	0.03	0.02	0.12	0.31	0.07	0.11	3.64	0.49	99.39	1.16	15.28	1.97	1.02	14.43	0.33	0.09	7.73	1.09	1.42	0.93	0	0.49	3.64	0.18	1.86	0.69	1.9	1.31	0.3	0.13	18.89	0	0	0	11.33	-41.54	-3.68	61.7	111.43	806.73	481.95	1037.79	729.07	860.88	532.25	971.67	544.19
57.323	0	0.06	0.04	0.02	0.1	0.28	0.07	0.1	3.25	0.46	99.43	1.13	14.5	1.29	1.31	10.59	0.35	0.09	6.63	1.2	1.78	0.81	0	0.46	3.25	0.19	1.62	0.79	1.56	1.42	0.39	0.18	18.73	0	0	0	12.47	-43.7	-4.8	61.89	108.26	810.44	479.01	1041.08	725.99	864.57	530.52	972.28	541.41
57.357	0	0.06	0.04	0.02	0.1	0.28	0.07	0.09	2.9	0.36	99.43	1.18	14.55	0.29	1.88	7.82	0.34	0.09	6.2	1.43	1.93	0.72	0	0.36	2.9	0.2	1.58	0.82	1.32	1.43	0.54	0.17	19.02	0	0	0	9.19	-51.21	-8.04	62.76	97.23	814.29	477.28	1047.5	724.76	870.98	529.66	967.75	539.06
57.39	0	0.07	0.04	0.02	0.09	0.26	0.08	0.08	3.11	0.36	99.47	1.05	13.44	0.31	2.25	4.33	0.36	0.11	6.38	1.62	2.52	1.18	0	0.33	3.11	0.21	1.87	0.58	1.34	1.67	0.61	0.14	18.21	0	0	0	11.09	-50.85	-5.54	61.79	96.82	817.98	478.6	1051.12	729.88	877.93	531.06	974.35	539.84
57.423	0	0.07	0.05	0.02	0.09	0.24	0.09	0.08	3.99	0.38	99.52	0.97	12.54	0.39	2.71	2.73	0.38	0.12	5.81	1.23	2.07	1.39	0	0.27	3.99	0.23	2.51	0.44	1.41	2.03	0.8	0.2	17.64	0	0	0	9.14	-49.71	-6.41	62.27	98.93	819.01	481.54	1053.47	731.6	877.63	533.02	976.03	543.25
57.457	0	0.07	0.05	0.02	0.09	0.23	0.1	0.08	4.54	0.4	99.54	0.94	11.87	0.23	4.17	1.76	0.4	0.19	5.44	0.92	1.84	1.37	0	0.23	4.54	0.32	2.91	0.31	1.22	2.35	0.96	0.42	17.43	0	0	0	8.76	-52.44	-6.06	61.99	92.3	823.27	484.2	1051.36	729.95	882.35	535.8	974.45	541.93
57.49	0	0.07	0.05	0.02	0.1	0.23	0.11	0.09	4.95	0.39	99.55	0.94	11.41	0.19	6.52	1.03	0.38	0.25	5.3	0.99	1.36	1.29	0	0.2	4.95	0.39	3.28	0.29	1.2	2.97	1.02	0.34	17.4	0	0	0	7.85	-53.45	-5.9	61.98	87.1	825.97	485.06	1051.79	729.31	886.97	535.9	973.92	540.93
57.524	0	0.07	0.05	0.02	0.1	0.25	0.12	0.1	5.22	0.48	99.51	1.03	11.71	0.09	8.6	0.69	0.38	0.28	5.66	1.18	1.42	0.82	0	0.15	5.22	0.48	4.11	0.26	0.98	3.59	1.38	1.1	18.01	0	0	0	7.37	-56.8	-6.44	62.66	80.42	826.16	484.44	1052.84	729.52	890.32	534.76	970.53	540.66
57.557	0	0.07	0.05	0.02	0.11	0.23	0.13	0.11	5.19	0.47	99.53	0.93	10.8	0.06	10.1	0.53	0.42	0.36	6.09	1.1	1.54	1.04	0	0.12	5.19	0.47	5.5	0.28	1	4.54	1.67	0.85	17.33	0	0	0	8.19	-58.92	-6.44	63.06	77.92	829.07	483.92	1054.84	728.35	893.82	534.26	971.47	540.75
57.59	0	0.06	0.05	0.01	0.13	0.27	0.15	0.13	5.1	0.46	99.47	1.02	11.2	0.08	13.76	0.6	0.38	0.52	6.99	0.91	1.4	0.91	0	0.11	5.1	0.46	7.45	0.34	0.93	4.85	1.78	1.11	18.01	0	0	0	7.96	-57.81	-6.61	62.58	78.71	832.73	485.04	1055.2	726.09	895.36	535.35	973.91	540.36
57.624	0	0.06	0.05	0.01	0.14	0.27	0.17	0.14	6.03	0.47	99.45	0.97	10.56	0.12	15.43	0.61	0.47	0.63	8.26	0.99	1.86	1.02	0	0.08	6.03	0.42	9.55	0.41	0.7	5.61	2.18	0.87	17.64	0	0	0	7.67	-55.64	-8.75	62.91	78.42	833.46	485.06	1054.84	722.1	894	534.31	972.09	541.45
57.657	0	0.06	0.05	0.01	0.14	0.3	0.18	0.15	6	0.47	99.4	1.01	10.98	0.09	16.4	0.64	0.47	0.66	9.26	1.17	2.11	1.19	0	0.08	6	0.41	9.56	0.36	0.67	5.64	2.25	1.12	17.92	0	0	0	7.8	-57.1	-7.76	62.74	75.88	835.12	485.26	1055.22	722.35	897.31	534.16	972.9	540.78
57.69	0	0.06	0.05	0.01	0.15	0.28	0.19	0.16	6.07	0.45	99.45	0.99	10.05	0.11	17.89	0.66	0.45	0.73	8.1	1.41	2.06	1.08	0	0.07	6.07	0.38	8.85	0.37	0.6	6.4	2.6	0.83	17.79	0	0	0	8.07	-55.95	-9.12	62.26	78.24	837.87	482.53	1058.38	719.99	897.45	533.64	975.58	537.69
57.724	0	0.06	0.06	0.01	0.17	0.24	0.22	0.2	6.16	0.54	99.52	0.85	7.95	0.22	20.7	0.71	0.54	0.65	7.72	1.84	2.3	1.64	0	0.06	6.16	0.38	9.33	0.33	0.64	8.9	3.3	0.83	16.66	0	0	0	6.67	-52.48	-5.23	62.28	90.46	837.35	484.4	1061.08	725.27	896.28	533.77	986.56	539.59
57.757	0	0.06	0.06	0.02	0.17	0.2	0.23	0.2	7.04	0.56	99.55	0.74	6.15	0.06	20.72	0.75	0.56	0.58	6.39	2.26	2.35	1.92	0	0.06	7.04	0.38	7.99	0.27	0.65	8.94	3.31	1.14	15.69	0.16	0	0	7.99	-59.19	-7.74	62.55	75.63	840.89	484.63	1061.49	723.22	902.81	535.15	978.3	539.76
57.791	0	0.07	0.07	0.02	0.18	0.16	0.23	0.23	5.07	0.57	99.54	0.61	4.63	0.07	21.17	0.98	0.57	0.55	5.1	2.21	2.15	2.05	0	0.05	5.07	0.43	6.19	0.1	0.97	11.32	3.2	1.59	14.36	0.03	0	0	6.28	-58.27	-6.59	61.68	77.21	844.65	485.52	1059.32	718.97	904.12	535.45	981.33	536.37
57.824	0	0.06	0.07	0.01	0.21	0.14	0.27	0.27	3.88	0.51	99.47	0.59	2.94	0.13	24.43	1.5	0.51	0.71	4.22	1.9	1.75	1.7	0	0.04	3.88	0.46	4.85	0.06	1.29	11.06	2.58	0.78	13.33	0	0	0	5.42	-55.14	-7.56	61.58	82.09	845.6	483.62	1061.87	716.93	902.52	533.8	984.6	534.79
57.857	0	0.06	0.07	0.01	0.22	0.13	0.26	0.26	3.18	0.56	99.47	0.56	2.65	0.42	24.33	1.84	0.56	0.72	4.24	2.22	1.78	1.32	0	0.04	3.18	0.43	3.57	0.03	1.33	10.1	2.17	0.73	12.92	0	0	0	7.78	-49.29	-6.7	61.22	89.32	846.16	483.07	1058.51	711.61	898.93	532.07	988.19	535.42
57.891	0	0.06	0.07	0.01	0.24	0.12	0.28	0.27	2.04	0.56	99.44	0.57	1.69	0.36	25.63	2.5	0.56	0.8	4.04	2.28	1.48	1.6	0	0.05	2.04	0.47	2.24	0.02	1.41	9.37	1.57	0.93	12	0	0	0	9.31	-50.05	-7.36	61.17	85.46	848.07	484.75	1059.5	711.89	901.95	532.97	987.21	538.81
57.924	0	0.06	0.08	0.01	0.29	0.1	0.34	0.31	1.09	0.62	99.33	0.72	0.04	0.36	29.42	3.28	0.62	0.91	3.92	2.26	1.14	1.48	0	0.04	1.09	0.39	1.49	0.01	1.62	8.09	1.03	0.96	10.95	0	0	0	5.31	-50.06	-9.64	60.89	87.01	848.56	483.59	1061.73	711.26	899.79	534.33	986.8	534.49
57.957	0	0.06	0.08	0.01	0.35	0.09	0.38	0.38	0.81	0.68	99.23	0.91	0	0.79	32.47	5.34	0.68	1.04	3.88	1.92	1.4	2.01	0	0.04	0.75	0.36	1.22	0.01	1.86	7.76	0.81	0.39	10.25	0	0	0	7.73	-46.19	-10.36	61	89.24	848.57	483.83	1061.94	711.32	898.63	534.91	987.86	536.68
57.991	0	0.06	0.09	0.01	0.37	0.08	0.38	0.36	0.92	0.92	99.25	0.88	0	2.05	31.66	6.32	0.92	1.18	3.18	1.9	1.48	2.52	0	0.05	0.57	0.27	0.79	0.01	2.21	5.57	0.62	0.44	8.87	0	0	0	6.2	-41.34	-8.08	61.55	96.56	844.41	484.77	1057.5	711.65	893.06	533.97	989.57	537.16
58.024	0	0.06	0.09	0.01	0.38	0.07	0.34	0.36	0.95	0.95	99.24	0.79	0	1.61	29.98	8.06	0.95	1.24	2.49	1.5	1.68	1.61	0	0.05	0.42	0.27	0.65	0.01	2.39	5.45	0.59	0.43	8.14	0	0	0	9.58	-42.56	-9.61	61.45	99.36	839.99	483.39	1054.68	711.97	885.9	536.26	985.25	537.32
58.057	0	0.06	0.09	0.01	0.4	0.06	0.37	0.35	1.04	1.04	99.21	0.85	0	3.28	30.78	7.75	1.04	1.19	2.57	1.31	2.05	0.99	0	0.05	0.47	0.27	0.57	0.02	2.66	4.41	0.46	0.33	7.4	0	0	0	7.84	-38.92	-8.35	61.41	104.54	833.06	483.75	1048.38	712.98	878.1	535.84	982.64	536.63
58.091	0	0.07	0.11	0.02	0.35	0.06	0.34	0.27	1.23	1.23	99.3	0.69	0	2.24	27.17	6.19	1.23	0.94	3.17	1.36	1.95	0.69	0	0.06	0.57	0.29	0.46	0.02	3.22	3.74	0.28	0.37	6.01	0	0	0	7.01	-40.89	-7.3	60.99	106.23	827.62	483.29	1045.62	715.4	873.85	535.02	980.07	536.81
58.124	0	0.07	0.11	0.02	0.32	0.06	0.31	0.24	1.22	1.22	99.37	0.56	0	5.93	24.7	5.88	1.22	0.72	4.07	1.19	1.71	0.57	0	0.07	0.75	0.3	0.49	0.03	2.91	3.93	0.28	0.19	6.21	0	0	0	7.12	-35.82	-7.5	61.16	112.54	823.91	483.28	1045.3	718.18	868.61	535.97	981.12	537.98
58.158	0	0.09	0.12	0.02	0.28	0.06	0.27	0.19	1.36	1.36	99.44	0.43	0	7.15	19.81	5.6	1.36	0.58	6.31	1.05	1.44	1.3	0	0.08	0.98	0.31	0.67	0.04	4.11	4.02	0.21	0.12	5.46	0	0	0	8.47	-34.82	-6.34	61.34	116.64	818.04	483.29	1041.5	721.38	862.79	536.56	979.41	538.8
58.191	0	0.1	0.12	0.02	0.23	0.06	0.21	0.15	1.8	1.35	99.54	0.33	0	9.31	14.19	5.16	1.35	0.4	6.6	1.03	1.64	1.49	0	0.09	1.8	0.34	0.83	0.05	4.23	3.48	0.22	0.28	5.4	0	0	0	9.69	-33.38	-4.99	61.57	118.98	812.26	483.42	1034.65	720.37	856.85	535.12	975.71	540.38
58.224	0	0.11	0.12	0.03	0.18	0.07	0.17	0.11	2.43	1.26	99.63	0.33	0	7.67	8.92	4.52	1.26	0.31	7.47	1.18	1.51	1.98	0	0.11	2.43	0.33	0.87	0.07	3.93	3.06	0.21	0.18	5.53	0	0	0	8.95	-34.44	-4.51	61.29	117.54	808.54	482.08	1031.13	719.67	854.47	533.24	971.89	538.58
58.258	0	0.11	0.12	0.03	0.18	0.07	0.15	0.1	2.72	1.14	99.65	0.33	0	9.34	5.91	5.57	1.14	0.23	7.55	0.98	1.19	2.12	0	0.13	2.72	0.27	1.24	0.1	3.93	2.35	0.16	0.19	5.31	0	0	0	9.87	-33.36	-4.54	61.49	121.45	807.14	482.01	1031.66	721.71	851.91	534.41	973.26	539.21
58.291	0	0.11	0.12	0.03	0.16	0.06	0.14	0.09	2.95	1.07	99.68	0.33	0	14.92	4.27	5.09	1.07	0.18	6.89	0.95	1.17	1.87	0	0.15	2.95	0.24	1.4	0.11	3.65	2.01	0.16	0.14	5.26	0	0	0	5.94	-30.7	-5.32	61.54	122.08	806.27	482.61	1030.26	721.81	849.73	536.12	971.81	535.54
58.324	0	0.11	0.11	0.03	0.16	0.06	0.12	0.09	2.77	0.92	99.68	0.33	0.47	25.44	2.25	6.52	0.92	0.18	6.93	0.97	1.09	1.7	0	0.17	2.77	0.21	1.83	0.16	3.27	1.9	0.16	0.4	5.26	0	0	0	9.32	-27.38	-4.49	62.47	127.63	804.5	482.18	1028.18	720.17	845.93	534.82	973.5	538.85
58.358	0	0.11	0.11	0.03	0.16	0.07	0.12	0.09	2.77	0.81	99.68	0.33	1.16	46.74	1.46	8.04	0.81	0.14	7.55	0.93	1.01	2.05	0	0.21	2.77	0.18	2.8	0.2	2.77	1.68	0.15	0.43	5.43	0	0	0	7.63	-22.65	-3.04	63.05	134.95	803.06	483.39	1026.08	721.01	842.06	535.85	976.99	538.22
58.391	0	0.1	0.1	0.03	0.17	0.07	0.11	0.09	2.6	0.76	99.66	0.33	1.29	29.85	0.86	10.38	0.76	0.13	7.93	0.87	1.3	2.52	0	0.23	2.6	0.18	2.89	0.25	2.72	1.59	0.15	0.44	5.36	0	0	0	8.26	-26.27	-3.92	62.39	131.87	801.89	483.58	1025	720.67	841.41	536.17	973.23	539.43
58.424	0	0.1	0.1	0.03	0.17	0.08	0.1	0.1	2.17	0.67	99.65	0.33	2.59	41.6	0.6	11.69	0.67	0.13	9.89	0.82	1.25	2.75	0	0.24	2.17	0.18	2.7	0.25	2.6	1.55	0.15	0.64	5.6	0	0	0	8.06	-23.7	-3.34	62.91	132.76	801.55	483.14	1025.04	721.58	841.57	535.89	974.31	538.07
58.458	0	0.1	0.09	0.03	0.18	0.09	0.1	0.11	1.77	0.52	99.64	0.33	3.59	57.85	0.45	13.62	0.52	0.13	10.77	0.76	1.12	3.13	0	0.36	1.77	0.21	2.63	0.18	2.14	1.35	0.19	0.71	5.98	0	0	0	8.84	-20.42	-2.77	63.69	135.31	800.31	483.76	1023.9	722.1	839.83	535.92	975.09	539.91
58.491	0	0.09	0.09	0.03	0.18	0.09	0.1	0.11	1.55	0.52	99.64	0.33	3.78	53.08	0.37	13.74	0.52	0.12	10.92	0.73	1.19	3.06	0	0.36	1.55	0.2	2.86	0.17	2.16	1.23	0.17	0.97	6.06	0	0	0	7.93	-21.38	-3.07	63.32	134.93	799.24	483.31	1023.01	722.04	838.65	536.09	973.56	538.21
58.525	0	0.09	0.08	0.03	0.17	0.09	0.1	0.1	1.54	0.44	99.66	0.33	4.31	46.87	0.28	13.18	0.35	0.11	9.96	0.65	1	2.3	0	0.44	1.54	0.17	2.46	0.23	1.79	1.04	0.18	0.63	6.8	0	0	0	8.54	-22.63	-2.75	63.24	133.51	797.5	482.85	1022.3	722.92	838.5	535.18	971.97	538.82
58.558	0	0.09	0.08	0.02	0.18	0.1	0.09	0.11	1.4	0.52	99.64	0.33	5.26	44.05	0.23	15.8	0.28	0.12	11.06	0.71	0.93	2.58	0	0.52	1.4	0.17	2.52	0.31	1.69	1.03	0.15	0.46	7.2	0	0	0	9.86	-23.2	-1.43	63.42	134.99	795.85	483.21	1020.63	723.66	837.58	534.44	972.42	540.72
58.591	0	0.09	0.08	0.02	0.18	0.1	0.09	0.11	1.65	0.58	99.63	0.33	4.99	30.13	0.21	16.16	0.25	0.12	10.64	0.58	0.67	1.83	0	0.58	1.65	0.16	2.29	0.64	1.54	0.93	0.15	0.29	7.12	0	0	0	9.71	-26.2	-3.26	62.69	133.29	794.15	482.34	1021.17	724.71	835.62	535.7	968.85	539.56
58.625	0	0.09	0.08	0.02	0.17	0.1	0.09	0.11	1.54	0.7	99.65	0.33	4.89	34.02	0.17	14.82	0.2	0.17	9.87	0.53	0.7	1.62	0	0.7	1.54	0.13	1.74	0.83	1.5	0.63	0.14	0.39	7.36	0	0	0	8.05	-25.31	-2.36	62.48	133.08	793.44	481.7	1019.95	723.89	835.85	533.94	968.87	537.86
58.658	0	0.08	0.07	0.02	0.17	0.11	0.09	0.11	1.34	0.7	99.65	0.33	5.91	32.25	0.15	15.55	0.19	0.2	11.46	0.48	0.79	2.25	0	0.7	1.34	0.12	1.67	0.86	1.5	0.63	0.13	0.36	7.68	0	0	0	9.32	-25.71	-1.9	62.53	134.01	792.85	482.12	1021.04	726.23	836.15	534.21	970.03	540.03
58.691	0	0.08	0.07	0.02	0.18	0.1	0.09	0.12	1.43	0.73	99.63	0.33	5.43	27.27	0.15	17.22	0.16	0.23	10.68	0.4	0.88	1.99	0	0.73	1.43	0.12	1.55	0.81	1.37	0.55	0.11	0.27	7.58	0	0	0	8.13	-26.91	-1.49	62.07	132.15	792.22	482.07	1020.37	726.66	836.89	533.74	968.94	538.89
58.725	0	0.08	0.07	0.02	0.19	0.1	0.09	0.12	1.34	0.66	99.62	0.33	5.58	27.99	0.14	18.17	0.14	0.26	10.77	0.34	1.11	2.36	0	0.66	1.34	0.1	1.51	0.61	1.42	0.53	0.09	0.23	7.69	0	0	0	9.2	-26.72	-1.53	62.36	132.72	791.71	481.84	1020.75	727.61	836.48	534.01	969.1	539.36
58.758	0	0.08	0.07	0.02	0.19	0.12	0.08	0.13	1.27	0.64	99.62	0.33	6.85	29.4	0.12	18.8	0.14	0.31	12.54	0.28	1.18	2.37	0	0.64	1.27	0.09	1.55	0.63	1.36	0.5	0.08	0.41	8.18	0	0	0	7.77	-26.38	-0.7	61.82	136.42	791.85	482.24	1020.92	727.22	835.72	533.24	971.97	540.07
58.792	0	0.08	0.06	0.02	0.19	0.13	0.08	0.13	1.43	0.72	99.63	0.33	7.52	22.26	0.11	18.68	0.12	0.33	13.28	0.29	1.18	2.06	0	0.72	1.43	0.09	1.6	0.67	1.33	0.52	0.07	0.62	8.58	0	0	0	8.39	-28.25	-1.01	61.89	134.3	791.55	483.31	1019.38	726.84	835.48	534.11	969.59	541.36
58.825	0	0.07	0.06	0.02	0.19	0.16	0.08	0.13	1.34	0.79	99.62	0.37	9.26	27.83	0.11	20.3	0.12	0.4	15.34	0.3	1.34	2.33	0	0.79	1.34	0.09	1.44	0.57	1.19	0.46	0.06	0.52	9.44	0	0	0	8.48	-26.76	-0.09	62.47	133.2	790.99	484.13	1017.36	726.58	835.91	533.75	968.85	542.11
58.858	0	0.07	0.05	0.02	0.21	0.15	0.08	0.15	1.4	0.88	99.59	0.45	8.81	24.59	0.12	23.02	0.11	0.45	13.68	0.36	1.25	2.32	0	0.88	1.4	0.1	1.31	0.65	1.17	0.48	0.07	0.81	9.7	0	0	0	7.15	-27.6	1.07	61.77	132.31	791.49	484.47	1018.24	726.62	838.51	531.78	970.28	543.7
58.892	0	0.06	0.04	0.02	0.25	0.16	0.07	0.2	1.55	0.96	99.49	0.74	9.2	24.98	0.15	29.9	0.09	0.47	12.09	0.33	1.02	2.07	0	0.96	1.55	0.12	1.34	0.56	1.14	0.46	0.07	0.39	10.65	0	0	0	8.61	-27.5	1.63	62.12	134.31	792.09	484.46	1018.62	727.38	838.6	532.45	972.45	543.52
58.925	0	0.06	0.04	0.02	0.23	0.15	0.07	0.18	1.62	0.95	99.53	0.65	8.97	40.5	0.16	27.93	0.1	0.43	11.02	0.47	0.95	2.3	0	1.11	1.62	0.13	1.1	0.69	1.08	0.43	0.07	1.07	10.92	0	0	0	11.1	-23.92	2.38	63.32	136.69	793.13	483.26	1020.04	725.74	839.8	529.86	975.5	546.28
58.958	0	0.06	0.04	0.02	0.22	0.13	0.07	0.18	1.65	0.69	99.55	0.6	8.01	48.69	0.16	26.76	0.11	0.39	8.48	0.57	0.69	1.84	0	1.06	1.65	0.13	0.83	0.9	1.1	0.46	0.08	0.61	10.97	0	0	0	11.26	-22.26	2.3	63.69	138.73	793.57	482.42	1020.78	725.2	839.27	529.44	977.07	545.5
58.992	0	0.07	0.05	0.02	0.18	0.17	0.07	0.14	1.9	0.74	99.65	0.44	10.03	54.71	0.18	20.89	0.1	0.35	10.78	0.72	0.74	1.91	0	1.18	1.9	0.12	0.75	1.03	0.98	0.51	0.09	0.42	12.08	0	0	0	11.44	-21.06	1.19	63.58	139.38	793.98	480.77	1024.08	726.07	839.53	528.96	978	544.84
59.025	0	0.07	0.05	0.02	0.15	0.18	0.08	0.12	2.2	0.87	99.64	0.48	10.39	38.65	0.21	17.19	0.11	0.33	10.54	0.87	0.77	1.89	0	1.18	2.2	0.12	0.6	1.58	1.04	0.52	0.11	0.32	12.71	0	0	0	10.18	-24.31	1.76	62.15	135.39	792.81	479.68	1025.47	728.61	842.24	527.73	976.75	543.07
59.058	0	0.07	0.05	0.02	0.13	0.21	0.08	0.1	2.04	1.2	99.59	0.57	11.59	27.18	0.25	14.01	0.13	0.33	10.49	1.2	0.84	2.21	0	1.23	2.04	0.12	0.48	1.69	1.01	0.57	0.12	0.28	13.91	0	0	0	10.37	-26.93	1.99	61.27	135.79	791.92	479.12	1026.67	729.93	842.54	526.84	977.25	543.96
59.092	0	0.07	0.05	0.02	0.1	0.27	0.08	0.08	2.63	1.12	99.46	0.77	14.01	48.71	0.23	8.67	0.14	0.27	11.32	1.17	0.77	1.8	0	1.12	2.19	0.1	0.44	2.63	0.99	0.6	0.13	0.24	16.02	0	0	0	10.51	-22.26	3.24	62.34	143.44	790.84	478.69	1023.9	727.99	838.29	526.26	980.75	543.05
59.125	0	0.08	0.05	0.02	0.09	0.27	0.08	0.07	2.43	1.14	99.47	0.85	14.14	51.14	0.26	5.65	0.16	0.25	9.67	1.5	0.66	1.76	0	1.14	1.82	0.1	0.34	2.43	0.99	0.61	0.13	0.24	16.68	0	0	0	11.67	-21.77	4.62	62.97	143.33	790.45	478.45	1022.29	726.21	839.23	524.06	981.03	544.95
59.159	0	0.07	0.04	0.01	0.08	0.39	0.08	0.07	1.7	1.18	99.22	1.2	17.87	52.06	0.27	3.72	0.16	0.22	11.53	2.01	0.33	0.91	0	1.18	1.5	0.09	0.26	1.7	0.98	0.7	0.15	0.37	19.12	0	0	0	9.35	-21.59	4.78	62.05	144.35	790.77	477.31	1022.58	724.72	839.16	522.57	982.14	542.41
59.192	0	0.07	0.04	0.01	0.07	0.45	0.08	0.07	1.77	1.34	99.1	1.45	19.14	49.58	0.32	3.04	0.17	0.23	11.61	1.84	0.36	0.84	0	1.34	1.73	0.09	0.21	1.77	0.93	0.68	0.17	0.27	20.42	0	0	0	10.92	-22.08	3.73	62.49	141.11	791.97	476.4	1025.89	725.95	841.82	522.46	981.4	543.15
59.225	0	0.07	0.04	0.01	0.07	0.49	0.08	0.06	1.74	1.43	99.02	1.58	20.02	50.65	0.31	2.18	0.18	0.26	12.07	2.21	0.38	0.99	0	1.43	1.74	0.1	0.21	1	0.97	0.71	0.17	0.21	20.96	0	0	0	11.08	-21.87	3.62	62.49	143.66	792.19	476.3	1026.98	726.13	841.18	522.27	983.17	544.14
59.259	0	0.07	0.04	0.01	0.07	0.69	0.08	0.06	1.51	1.51	98.62	1.87	22.89	49.13	0.32	2.18	0.21	0.27	15.94	2.74	0.36	1.06	0	1.51	1.36	0.11	0.17	0.72	1.04	0.88	0.17	0.44	22.01	0	0	0	13.24	-22.17	3.6	63.32	142.7	793.58	475.41	1029.05	726.87	843.34	522.25	984.38	543.98
59.292	0	0.07	0.03	0.01	0.07	0.75	0.08	0.06	1.45	1.45	98.5	1.98	23.66	57.91	0.35	2.11	0.22	0.29	16.73	3.45	0.4	1.31	0	1.45	1.14	0.11	0.14	0.64	1.2	0.99	0.16	0.59	22.37	0	0	0	14.3	-20.41	3.97	64.22	145.26	794.38	475.24	1030.5	728.01	843.64	522.73	987.31	544.15
59.325	0	0.07	0.03	0.01	0.07	1.03	0.08	0.07	1.2	1.2	97.94	2.4	26.55	47.16	0.35	2.11	0.23	0.31	20.01	3.92	0.37	1.72	0	1.2	0.94	0.11	0.12	0.3	1.4	1.18	0.17	0.52	23.6	0	0	0	13.91	-22.57	3.69	63.4	143.34	795.92	474.85	1033.76	728.69	846.79	521.77	988.22	545.09
59.359	0	0.07	0.03	0.01	0.07	1.02	0.07	0.07	0.98	0.98	97.97	2.49	26.54	47.74	0.37	2.09	0.31	0.32	19.28	5.04	0.4	2.35	0	0.98	0.94	0.1	0.09	0.2	1.74	1.53	0.19	0.4	23.85	0	0	0	12.55	-22.45	5.1	62.73	147.63	797.64	474.95	1034.42	727.78	847.6	520.92	993.38	544.19
59.392	0	0.08	0.03	0.01	0.07	0.85	0.07	0.07	0.89	0.89	98.29	2.34	25.19	59.56	0.33	2.17	0.31	0.32	16.94	5.28	0.41	2.18	0	0.89	0.83	0.09	0.08	0.17	2.09	1.81	0.18	0.26	23.46	0	0	0	12.49	-20.06	5.47	63.35	149.94	799.02	474.19	1034.47	725.71	847.62	520.01	995.77	543.05
59.425	0	0.08	0.03	0.01	0.07	0.79	0.07	0.07	0.84	0.84	98.41	2.3	24.57	63.83	0.33	2.19	0.36	0.31	15.83	5.81	0.47	1.83	0	0.84	0.84	0.08	0.08	0.19	2.3	2.17	0.17	0.54	23.35	0	0	0	15.61	-19.16	5.99	65.27	148.94	799.94	473.72	1034.28	724.8	849.19	519.51	996.07	544.22
59.459	0	0.08	0.03	0.01	0.06	1.01	0.07	0.07	0.74	0.74	97.98	3.44	27.03	75.14	0.3	1.68	0.36	0.29	15.07	7.07	0.52	1.96	0	0.74	0.6	0.06	0.08	0.25	2.69	2.62	0.17	0.23	25.93	0	0	0	15.38	-16.47	6.8	66.06	148.44	800.05	473.45	1032.95	722.32	849.98	517.52	995.8	545.29
59.492	0	0.08	0.03	0.01	0.06	1.14	0.07	0.07	0.6	0.6	97.72	3.33	27.93	65.07	0.35	1.41	0.4	0.26	17.64	7.83	0.55	1.87	0	0.6	0.42	0.06	0.07	0.21	3.12	3.07	0.15	0.18	25.7	0	0	0	17.84	-18.89	5.01	66.39	146.75	801.44	471.25	1034.62	720.39	850.16	516.89	994.42	543.81
59.526	0	0.09	0.03	0.01	0.06	1.01	0.07	0.07	0.6	0.6	97.98	2.72	26.6	68.7	0.3	1.17	0.49	0.22	18.03	8.41	0.7	3.63	0	0.6	0.48	0.05	0.06	0.24	3.22	4.06	0.11	0.33	24.41	0	0	0	18.73	-18.07	4.89	66.85	144.16	804.33	470.93	1036.39	719.15	853.6	516.52	995.18	543.65
59.559	0	0.09	0.03	0.02	0.07	0.84	0.07	0.07	0.68	0.68	98.31	2.36	24.95	63.28	0.3	0.97	0.56	0.2	16.6	8.3	0.7	4.21	0	0.68	0.56	0.05	0.05	0.33	3.3	4.76	0.1	0.51	23.51	0	0	0	17.4	-19.28	5.17	65.93	138.6	806.79	471.9	1036.18	718.19	857.49	517.19	993.91	541.67
59.592	0	0.1	0.04	0.02	0.07	0.74	0.08	0.07	0.72	0.72	98.52	2.01	23.62	79.84	0.36	0.8	0.64	0.17	16.31	8.86	0.8	4.09	0	0.72	0.59	0.05	0.04	0.37	3.25	5.06	0.1	0.49	22.5	0	0	0	17.58	-15.12	4.98	66.99	149.78	807.01	472.39	1032.91	713.95	850.32	517.86	998.21	541.63
59.626	0	0.12	0.04	0.02	0.07	0.64	0.08	0.08	0.83	0.83	98.73	1.55	21.96	71.11	0.38	0.75	0.83	0.15	16.9	11.11	0.82	4.95	0	0.73	0.56	0.05	0.04	0.53	4.43	7.17	0.08	0.44	20.83	0	0	0	19.63	-17.5	4.33	67.78	140.86	808.85	472.23	1034.53	713.73	855.75	517.32	994.24	543.05
59.659	0	0.13	0.04	0.02	0.07	0.82	0.09	0.08	0.87	0.87	98.36	1.52	23.74	63.21	0.44	0.56	0.87	0.12	21.58	14.44	0.84	5.05	0	0.79	0.57	0.04	0.05	0.58	4.35	7.56	0.08	0.22	20.71	0	0	0	17.87	-19.29	3.99	66.21	138.49	810.53	474.07	1034.94	714.14	857.42	519.01	993.85	542.86
59.692	0	0.17	0.05	0.02	0.08	0.98	0.1	0.08	1.07	1.07	98.04	1.23	24.82	68.03	0.47	0.47	1.07	0.12	27.61	18.81	0.79	4.66	0	0.69	0.45	0.05	0.05	0.4	5.39	9.1	0.07	0.3	19.3	0	0	0	17.01	-18.22	4.74	66.17	138.7	811.19	476.36	1034.05	714.81	858.05	520.43	994.66	544.47
59.726	0	0.19	0.05	0.02	0.09	0.97	0.11	0.1	1.35	1.35	98.07	1.13	24.26	67.27	0.58	0.48	1.35	0.11	30.31	20	0.74	5.25	0	0.49	0.44	0.04	0.07	0.39	7.04	12.62	0.06	0.38	17.78	0	0	0	18.27	-18.4	4.5	67.18	137.15	811.03	477.72	1033.16	715.77	857.99	522.12	993.05	545.95
59.759	0	0.22	0.05	0.02	0.09	1.05	0.11	0.1	1.4	1.4	97.9	1.28	24.85	63.45	0.6	0.53	1.4	0.11	32	23.48	0.72	5.3	0	0.46	0.52	0.04	0.08	0.37	7.12	12.88	0.06	0.49	17.68	0	0	0	17.46	-19.24	3.44	66.47	136.33	810.59	478.03	1032.91	715.22	856.9	522.34	991.07	546.5
59.793	0	0.24	0.06	0.02	0.09	1.02	0.11	0.11	1.55	1.55	97.96	1.35	24.33	61.06	0.68	0.51	1.55	0.1	32.93	24.94	0.85	5.55	0	0.46	0.45	0.03	0.1	0.26	6.94	14.74	0.05	0.19	16.92	0	0	0	16.79	-19.75	2.69	65.69	137.36	808.8	477.81	1032.86	717	854.46	523.45	990.06	545.34
59.826	0	0.25	0.06	0.03	0.09	0.69	0.11	0.11	1.77	1.77	98.62	1.04	20.88	42.86	0.71	0.48	1.77	0.09	28.98	24.89	1.08	5.73	0	0.45	0.4	0.03	0.12	0.23	7.26	15.77	0.05	0.1	15.44	0	0	0	12.46	-23.44	2.83	62.45	134.29	808.67	478.21	1033.44	717.47	856.29	522.67	988.91	543.74
59.859	0	0.26	0.06	0.03	0.09	0.63	0.11	0.12	1.73	1.73	98.75	0.94	20.14	54.76	0.66	0.48	1.73	0.09	27.26	24.85	1.19	6.43	0	0.37	0.37	0.03	0.15	0.19	7.47	16.46	0.04	0.19	15.4	0	0	0	18.03	-21.05	2.22	65.79	134.89	807.11	478.74	1031.86	718.86	853.85	524.79	986.89	547.06
59.893	0	0.2	0.07	0.02	0.1	0.43	0.11	0.11	1.88	1.88	99.14	0.64	16.98	47.88	0.68	0.49	1.88	0.09	22.72	18.26	1.21	3.87	0	0.34	0.36	0.03	0.17	0.19	6.58	16.09	0.04	0.07	14.31	0	0	0	16.29	-22.42	0.43	64.66	131.68	806.14	477.51	1030.22	716.82	851.88	524.97	982.31	543
59.926	0	0.16	0.07	0.02	0.1	0.32	0.11	0.11	1.93	1.93	99.37	0.56	14.52	58.13	0.64	0.58	1.93	0.1	18.54	12.29	1.11	2.53	0	0.35	0.46	0.03	0.2	0.29	6.06	15.01	0.04	0.08	13.69	0	0	0	16.37	-20.36	0.51	65.55	132.69	805.64	478.91	1026.75	715.58	849.35	526.72	981.1	542.51
59.959	0	0.13	0.07	0.02	0.1	0.28	0.11	0.11	1.65	1.65	99.45	0.54	13.73	52.39	0.6	0.61	1.65	0.08	16.41	7.73	0.76	1.42	0	0.35	0.59	0.03	0.2	0.41	5.44	14.16	0.04	0.08	13.55	0	0	0	17.73	-21.52	1.31	65.88	131.4	804.71	478.96	1024.93	714.68	849.67	525.46	979.73	544.25
[truncated: 30,474 more rows]
[truncated: 4 more columns]
