# Supplementary material for: Exploring emotion recognition in patients with mild cognitive impairment and Alzheimer’s dementia undergoing a rehabilitation program
Source: PLoS One. 2025 Apr 24;20(4):e0322213. doi: 10.1371/journal.pone.0322213 (PMC12021228; doi:10.1371/journal.pone.0322213)
Supplement: S3 Data — (ZIP) [file pone.0322213.s005.zip › raw data21-30/No21 Aerobic exercise.csv]

time stamp	face id	anger	contempt	disgust	fear	joy	sadness	surprise	sentimentality	confusion	neutral	engagement	valence	attention	inner brow raise	brow raise	brow furrow	eye widen	cheek raise	lid tighten	nose wrinkle	upper lip raise	dimpler	lip corner depressor	chin raise	lip pucker	lip stretch	lip press	mouth open	jaw drop	lip suck	eye closure	smile	smirk	blink	blink rate	pitch	yaw	roll	brightness	interocular distance	topleft_x	topleft_y	bottomright_x	bottomright_y	outer_right_eye_X	outer_right_eye_Y	outer_left_eye_X	outer_left_eye_Y
0.066
0.1
0.133
0.166
0.2
0.233
0.266
0.3
0.333
0.366
0.4
0.433
0.467
0.5
0.533
0.567	0	0.1	0.13	0.02	0.18	0.03	0.11	0.09	0.14	0.2	99.64	0.33	0	98.7	0.71	11.11	0.05	0.55	2.81	0.02	0.13	0.16	0	0.01	0.06	0.2	0.21	0.14	0.15	0.17	0.01	0.01	1.9	0	0		-1.01	0.36	1.46	77.43	151.38	851.32	287.23	1037.47	479.19	869.34	327.07	1020.37	337.32
0.6	0	0.1	0.12	0.02	0.16	0.05	0.11	0.09	0.21	0.13	99.69	0.33	0.63	97.43	0.47	8.26	0.05	1.04	6.65	0.03	0.18	0.14	0	0	0.06	0.13	0.19	0.21	0.14	0.58	0.01	0	3.79	0	0		-3.21	-3.82	7.1	76.47	150.52	854.7	282.8	1052.39	488.23	885.55	321.5	1035.36	336.06
0.633	0	0.1	0.11	0.02	0.16	0.06	0.11	0.09	0.28	0.14	99.69	0.33	2.03	96.65	0.51	7.7	0.09	1.97	8.17	0.05	0.17	0.11	0	0	0.07	0.14	0.13	0.28	0.33	1.08	0.01	0	4.53	0	0		-3.94	-5.19	10.01	75.44	145.82	856.64	277.37	1065.74	495.47	898.92	315.15	1043.37	335.12
0.667	0	0.1	0.11	0.02	0.15	0.08	0.11	0.09	0.27	0.17	99.7	0.33	3.91	97.7	0.34	7.3	0.11	2.01	10.8	0.07	0.22	0.11	0	0.01	0.12	0.17	0.09	0.27	0.68	1.85	0.01	0	5.26	0	0		-0.58	-3.25	9.76	75.39	147.82	856.41	272.58	1077.3	505.38	903.37	314	1049.99	332.87
0.7	0	0.1	0.1	0.02	0.15	0.11	0.11	0.09	0.3	0.31	99.7	0.33	6.42	96.89	0.31	7.16	0.12	2.35	14.9	0.06	0.3	0.07	0	0	0.14	0.4	0.07	0.3	1.34	2.39	0.01	0	6.03	0	0		1.12	-4.8	8.48	75.07	151.79	856.05	268.01	1088.97	515.29	905.61	313.61	1056.58	329.32
0.734	0	0.1	0.1	0.02	0.14	0.12	0.11	0.09	0.18	0.3	99.71	0.33	7.53	96.76	0.3	6.45	0.15	2.06	15.74	0.06	0.39	0.05	0	0	0.13	0.54	0.07	0.18	1.89	2.72	0.01	0	6.77	0	0		-2.95	-5.02	8.26	73.65	151.48	859.03	269.27	1091.63	515.53	908.33	313.03	1058.93	329.33
0.767	0	0.11	0.1	0.02	0.15	0.1	0.11	0.09	0.16	0.28	99.7	0.33	5.86	96.3	0.28	6.35	0.16	2.2	13.54	0.06	0.43	0.06	0	0	0.13	0.7	0.06	0.16	2.46	2.9	0.01	0	6.09	0	0		-1.1	-5.71	7.44	74.29	152.17	863.88	271.61	1094.39	516.57	910.82	315.53	1062.18	331.22
0.8	0	0.11	0.1	0.02	0.15	0.1	0.11	0.09	0.23	0.28	99.71	0.33	5.62	96.95	0.28	6.13	0.23	1.72	12.73	0.07	0.34	0.04	0	0	0.12	0.8	0.05	0.11	3.02	3.06	0.01	0	6.16	0	0		-3.08	-4.7	9.22	73.84	152.08	864.2	271.76	1096.01	516.71	914.13	313.94	1064.97	333.3
0.834	0	0.11	0.1	0.02	0.15	0.11	0.11	0.09	0.24	0.24	99.7	0.33	6.7	97.57	0.23	6.02	0.24	2.3	14.83	0.07	0.3	0.04	0	0	0.11	0.77	0.04	0.09	3.05	3.22	0.01	0	6.32	0	0		0.13	-3.53	9.06	74.84	152.59	863.68	270.63	1097.23	518.62	914.06	314.29	1065.46	333.31
0.867	0	0.12	0.11	0.02	0.15	0.1	0.11	0.09	0.29	0.29	99.69	0.33	5.79	96.52	0.23	5.7	0.29	2.65	13.29	0.08	0.28	0.03	0	0	0.1	0.89	0.03	0.07	4.42	4.31	0.01	0.01	6.09	0	0		-0.1	-5.38	6.93	74	150.75	861.87	269.69	1096.51	519.63	911.05	313.47	1060.7	331.57
0.9	0	0.11	0.11	0.02	0.15	0.09	0.11	0.09	0.28	0.28	99.7	0.33	5.3	97.8	0.21	5.5	0.28	2.14	11.91	0.05	0.23	0.03	0	0	0.11	0.9	0.03	0.11	4.61	3.57	0.01	0	6.16	0	0		-2.52	-3.02	5.14	73.19	156.44	857.46	267.12	1092.92	516.94	902.13	312.5	1057.9	326.97
0.934	0	0.11	0.1	0.02	0.15	0.1	0.11	0.09	0.25	0.3	99.7	0.33	5.93	96.99	0.3	5.93	0.25	2.19	11.71	0.04	0.26	0.04	0	0	0.09	1	0.04	0.19	4.91	3.49	0.01	0	6.86	0	0		-0.09	-4.63	3.75	73.29	153.57	851.36	262.66	1087.72	514.18	896.06	310.14	1049.15	322.17
0.967	0	0.11	0.1	0.02	0.15	0.1	0.1	0.09	0.33	0.39	99.7	0.33	5.62	97.57	0.39	5.63	0.25	1.99	10.69	0.03	0.26	0.06	0	0.01	0.09	1.1	0.05	0.33	5.46	3.58	0.01	0	7.02	0	0		4.26	-3.53	2.93	75.1	155.02	839.39	256.23	1076.18	508.67	882.66	305.4	1037.18	317.75
1	0	0.11	0.1	0.02	0.15	0.11	0.11	0.09	0.86	0.4	99.71	0.33	6.6	98	0.4	5.53	0.26	1.54	12.42	0.03	0.33	0.1	0	0.01	0.1	1.17	0.05	0.86	5.91	3.81	0.01	0.01	7.4	0	0		8.38	-2.55	1.55	75.83	152.56	826.72	251.69	1065.71	509.47	870.49	305.46	1022.96	310.79
1.034	0	0.11	0.09	0.02	0.14	0.14	0.11	0.09	0.62	0.42	99.72	0.37	8.34	98.44	0.42	5.27	0.26	1.27	14.76	0.03	0.37	0.16	0	0.01	0.1	1.16	0.06	0.62	7.06	4.12	0.01	0.01	8.08	0	0		0.76	1.26	2.46	73.27	156.8	817.44	251.58	1056.84	507.07	860.54	302.11	1017.14	309.98
1.067	0	0.11	0.09	0.03	0.15	0.13	0.1	0.09	0.49	0.41	99.7	0.38	7.79	98.6	0.41	5.47	0.28	1.42	13.77	0.02	0.45	0.17	0	0.01	0.11	1.23	0.07	0.49	8.36	4.94	0.01	0.01	7.97	0	0		9.34	-0.71	1.84	75.68	150.21	798.3	248.22	1039.13	508.29	844.56	301.68	994.59	309.14
1.101	0	0.13	0.09	0.03	0.16	0.14	0.1	0.1	0.36	0.51	99.68	0.6	8.73	98.16	0.51	4.78	0.36	1.16	12.56	0.02	0.46	0.18	0	0.01	0.12	1.57	0.07	0.25	15.79	7.49	0.01	0.02	9.36	0	0		10.82	-2.11	-1.61	76.16	156.48	783.55	240.91	1025.46	501.44	822.97	299.94	979.45	298.86
1.134	0	0.13	0.08	0.03	0.16	0.18	0.1	0.1	0.38	0.47	99.63	0.91	11	98.34	0.47	4.75	0.35	0.78	15.54	0.02	0.58	0.19	0	0.02	0.16	1.72	0.1	0.38	18.82	8.44	0.01	0.06	10.38	0	0		12.51	1.59	-1.25	76.52	150.88	767.21	237.62	1008.29	498.31	809.65	295.64	960.53	296.83
1.167	0	0.14	0.08	0.03	0.15	0.19	0.1	0.09	0.59	0.39	99.63	0.93	10.98	96.35	0.39	3.54	0.37	0.57	15.6	0.04	0.64	0.2	0	0.02	0.18	1.63	0.09	0.59	18.98	8.09	0.01	0.02	10.4	0	0		10.06	5.63	-2.36	75.72	149.01	749.43	235.02	990.03	494.79	791.4	293.67	940.39	291.53
1.201	0	0.14	0.08	0.03	0.15	0.24	0.1	0.09	0.95	0.43	99.52	1.22	12.85	98.24	0.32	3.02	0.43	0.55	18.63	0.06	0.7	0.22	0	0.03	0.22	1.55	0.09	0.95	19.84	8.88	0.01	0.01	11.08	0	0		10.31	1.88	-3.32	75.83	151.48	738.17	236.93	976.48	493.25	776.52	296.65	927.94	292.3
1.234	0	0.13	0.08	0.03	0.14	0.29	0.11	0.09	1.51	0.41	99.43	1.26	13.99	98.19	0.29	2.82	0.41	0.51	22.66	0.1	0.9	0.3	0	0.04	0.26	1.49	0.08	1.51	16.24	8.08	0.01	0.02	10.73	0	0		10.51	2.04	-3.42	75.91	149	729.04	238.56	963.84	492	766.9	298.34	915.75	291.56
1.267	0	0.13	0.08	0.03	0.14	0.27	0.11	0.09	1.66	0.42	99.46	1.22	13.42	98.55	0.35	3.06	0.42	0.68	22.42	0.13	0.79	0.28	0	0.07	0.3	1.54	0.08	1.66	16.02	8.31	0.01	0.01	10.31	0	0		2.36	0.91	-3.88	72.2	147.46	721.32	241.41	954.94	491.22	758.9	299.06	906.14	291
1.301	0	0.13	0.08	0.03	0.13	0.39	0.11	0.09	2.7	0.41	99.21	1.52	16.24	98.11	0.37	2.84	0.41	0.78	26.38	0.16	0.84	0.29	0	0.14	0.43	1.48	0.09	2.7	15.04	8.43	0.01	0.01	11.66	0	0		5.13	2.25	-4.04	73.63	147.79	714.79	241.35	948.02	490.98	751.81	299.56	899.43	292.34
1.334	0	0.13	0.08	0.03	0.13	0.35	0.11	0.09	3.2	0.48	99.3	1.24	15.16	97.71	0.48	2.83	0.41	0.88	25.16	0.16	0.65	0.17	0	0.15	0.57	1.52	0.1	3.2	13.52	7.37	0.01	0	11.21	0	0		4.92	3.24	-3.76	73.29	152.29	710.21	242.71	942.58	490.91	744.75	301.17	896.84	293.32
1.367	0	0.12	0.07	0.03	0.13	0.38	0.11	0.09	2.47	0.41	99.24	1.31	16.17	98.77	0.41	3.03	0.41	0.93	24.87	0.21	0.49	0.1	0	0.17	0.65	1.59	0.12	2.47	14.63	7.72	0.01	0	12.08	0	0		0.9	0.08	-3.68	71.25	158.64	705.6	241.82	937.79	488.69	736.77	300.98	894.99	289.36
1.401	0	0.11	0.06	0.02	0.13	0.46	0.1	0.1	1.97	0.41	99.09	1.19	18.12	98.3	0.41	3.32	0.41	1.18	24.86	0.21	0.38	0.1	0	0.25	0.62	1.53	0.14	1.97	13.28	8.22	0.01	0	13.79	0	0		0.79	-1.72	-3.76	70.55	155.72	703.3	238.67	935.74	486.96	736.12	298.24	891.25	284.83
1.434	0	0.11	0.06	0.02	0.13	0.47	0.1	0.11	1.24	0.51	99.06	1.12	18.65	98.61	0.51	5.34	0.41	1.38	23.74	0.21	0.31	0.08	0	0.26	0.63	1.55	0.15	1.24	13.52	8.75	0.01	0	14.59	0	0		2.64	0.7	-2.53	71.18	150.82	702.43	236.96	933.74	483.91	738.86	297.59	888.98	283.15
1.468	0	0.1	0.06	0.02	0.13	0.43	0.09	0.12	1.42	0.5	99.14	0.98	17.9	97.71	0.5	6.1	0.46	1.29	22.41	0.18	0.29	0.13	0	0.34	0.68	1.58	0.17	1.42	12.95	9.83	0.01	0	14.51	0	0		3.74	-3.23	-2.29	71.39	148.76	703.97	236.96	932.7	483.14	740.16	293.83	888.66	284.92
1.501	0	0.1	0.06	0.02	0.13	0.35	0.09	0.11	1.76	0.48	99.3	0.76	16.21	97.98	0.44	6.31	0.48	1.16	19.62	0.14	0.3	0.13	0	0.36	0.66	1.54	0.21	1.76	12.22	9.59	0.01	0.01	14.1	0	0		-3.4	-2.59	-1.12	68.8	148.65	704.66	235.95	934.56	480.68	742.84	291.08	891.24	282.54
1.534	0	0.1	0.06	0.02	0.14	0.3	0.09	0.12	1.94	0.44	99.4	0.65	15	98.35	0.35	7.1	0.44	0.95	17.21	0.11	0.23	0.1	0	0.34	0.53	1.72	0.22	1.94	12.45	9.41	0.01	0.01	13.85	0	0		4.54	-1.55	0.7	71.57	142.33	705.59	236.28	933.85	482.04	748.15	290.99	890.42	286.64
1.568	0	0.1	0.06	0.02	0.14	0.22	0.09	0.12	1.97	0.4	99.57	0.51	12.37	98.4	0.37	8.71	0.4	0.86	13.08	0.09	0.23	0.08	0	0.44	0.42	2.01	0.16	1.97	9.21	7.68	0.01	0.01	13.02	0	0		0.52	-1.4	0.78	69.86	150.95	707.92	234.98	939.67	482.32	747.98	290.01	898.85	285.19
1.601	0	0.1	0.06	0.02	0.14	0.2	0.09	0.11	1.79	0.4	99.59	0.5	12.02	98.59	0.29	8.42	0.4	0.65	12.27	0.09	0.25	0.08	0	0.41	0.37	2.11	0.17	1.79	9.49	7.39	0.01	0.01	12.96	0	0		5.94	-0.76	2.6	72.19	150.18	713.61	235.78	946.9	484.39	756.98	294.47	907.02	288.09
1.634	0	0.09	0.06	0.02	0.14	0.2	0.09	0.11	2.01	0.38	99.61	0.49	11.63	98.59	0.31	8.42	0.38	0.54	11.9	0.1	0.22	0.11	0	0.5	0.41	2.15	0.14	2.01	8.98	6.97	0.01	0.02	12.79	0	0		7.12	-0.77	2.7	72.39	152.84	719.57	236.29	954.83	487.82	762.7	294.46	915.49	290.33
1.668	0	0.09	0.06	0.02	0.13	0.2	0.09	0.11	2.07	0.33	99.6	0.49	11.68	98.78	0.31	7.92	0.33	0.51	12.24	0.08	0.31	0.15	0	0.55	0.44	2.24	0.11	2.07	8.59	7.19	0.01	0.01	12.74	0	0		12.05	-0.03	-1.4	74.59	142.78	744.35	239.3	972.31	487.9	784.29	296.51	926.94	290.69
1.701	0	0.1	0.06	0.02	0.12	0.23	0.09	0.1	1.96	0.4	99.54	0.49	12.71	98.6	0.28	6.05	0.35	0.48	14.64	0.1	0.4	0.27	0	0.57	0.45	2.21	0.09	1.96	8.52	7.14	0.01	0.04	12.79	0	0		13.93	-0.74	-1.09	75.66	141.92	758.55	236.76	977.69	474.97	794.89	294.05	936.59	286.21
1.735	0	0.1	0.07	0.02	0.13	0.31	0.1	0.1	1.41	0.44	99.38	0.7	14.89	97.92	0.34	6.04	0.35	0.56	20.67	0.12	0.67	0.33	0	0.44	0.4	2.41	0.07	1.41	10	6.96	0.01	0.01	12.39	0	0		9.39	-2.75	2.37	74.41	147.72	774.39	234.43	991.77	468.35	810.63	286.11	958.35	286.83
1.768	0	0.1	0.07	0.02	0.13	0.29	0.1	0.1	1.66	0.41	99.43	0.67	14.2	98.45	0.41	5.16	0.37	0.6	20.13	0.17	0.56	0.32	0	0.41	0.41	2.12	0.05	1.66	9.91	7	0.01	0.01	11.98	0	0		15.53	-1.24	4.15	76.13	143.95	792.65	232.09	1009.76	466.76	832.63	285.02	976.56	287.3
1.801	0	0.11	0.07	0.02	0.12	0.34	0.11	0.09	1.82	0.45	99.33	0.79	15.24	98	0.45	3.55	0.4	0.74	23.28	0.27	0.67	0.49	0	0.41	0.52	1.87	0.05	1.82	9	6.58	0.01	0.01	11.82	0	0		8.4	-2.54	4.47	74.13	145.42	816.76	236.31	1028.68	464	853.86	282.91	999.08	290.56
1.835	0	0.11	0.08	0.02	0.12	0.3	0.11	0.09	1.67	0.41	99.4	0.76	14.41	97.79	0.4	2.43	0.41	0.78	21.45	0.37	0.58	0.7	0	0.35	0.52	1.62	0.04	1.67	10.32	7.74	0.01	0	11.69	0	0		14.29	-3.05	4.87	76.09	149.14	834.54	239.47	1043.17	464.44	868.75	286.08	1017.55	296.06
1.868	0	0.12	0.09	0.03	0.12	0.27	0.12	0.09	2.49	0.52	99.45	0.77	13.09	98.54	0.52	1.8	0.43	0.94	23.34	0.46	0.46	0.92	0	0.48	0.82	1.53	0.03	2.49	8.71	7.19	0.01	0	9.93	0	0		9	-0.93	6.99	74.51	145.44	834.92	238.53	1048.51	466.85	875.84	284.33	1020.81	296.01
1.901	0	0.12	0.1	0.02	0.12	0.27	0.13	0.08	2.77	0.62	99.46	0.74	12.66	98.74	0.62	1.32	0.45	1.34	24.86	0.55	0.4	1.44	0	0.54	1.03	1.37	0.03	2.77	6.65	6.27	0.01	0	9.04	0	0		9.58	-0.21	7.08	74.83	147.37	847.66	241.04	1062.69	470.19	888.5	288.43	1035.5	298.78
1.935	0	0.13	0.11	0.03	0.13	0.24	0.14	0.08	3.3	0.77	99.52	0.76	11.16	98.03	0.77	1.02	0.43	1.7	26.89	0.59	0.31	1.68	0	0.62	1.45	1.25	0.03	3.3	4.92	4.5	0.01	0	7.01	0	0		10.84	-2.47	8.04	75.24	150.1	848	243.75	1064.14	473.95	889.37	290.01	1038.81	304.08
1.968	0	0.13	0.12	0.03	0.13	0.31	0.16	0.08	3.26	0.9	99.38	1.13	12.84	98.13	0.9	0.82	0.45	1.92	32.59	0.51	0.21	1.57	0	0.65	1.58	1.29	0.03	3.26	4.79	4.94	0.02	0	6.33	0	0		9.31	-2.19	8.92	74.69	148.2	850.86	245.78	1066.14	474.6	893.77	290.3	1041.07	306.61
2.001	0	0.13	0.12	0.03	0.13	0.25	0.16	0.08	1.67	0.82	99.49	0.9	11.71	97.54	0.82	0.69	0.47	1.7	29.88	0.55	0.18	1.78	0	0.67	1.67	1.13	0.03	1.45	4.29	4.21	0.02	0	6.01	0	0		11.07	-3.59	7.95	75.4	146.65	862.11	253.55	1075.8	480.78	903.56	300.86	1049.78	312.05
2.035	0	0.13	0.12	0.03	0.12	0.3	0.16	0.07	1.59	0.63	99.39	1.06	13.16	97.3	0.63	0.59	0.5	1.38	33.13	0.54	0.21	2.32	0	0.81	1.59	0.96	0.03	0.79	3.34	3.61	0.02	0.02	5.94	0	0		12.67	-4.08	7.43	75.85	149.74	867.42	261.38	1076.82	485.34	904.91	305.37	1053.83	321.07
2.068	0	0.13	0.12	0.03	0.12	0.26	0.16	0.07	1.71	0.61	99.48	0.86	11.96	98.05	0.61	0.6	0.53	1.01	30.71	0.5	0.18	2.51	0	0.87	1.71	0.94	0.04	0.45	2.83	3.18	0.02	0.01	5.76	0	0		8.23	-2.42	7.05	74.89	151.08	868.14	264.33	1075.93	485.59	903.83	306.34	1054.02	322.77
2.102	0	0.12	0.13	0.03	0.12	0.25	0.16	0.07	1.88	0.58	99.5	0.83	11.49	97.96	0.56	0.56	0.58	0.69	31.02	0.48	0.27	2.75	0	1.06	1.88	0.63	0.04	0.4	1.94	2.49	0.03	0.01	5.33	0	0		4.1	-2.65	7.01	72.66	151.09	866.41	264.37	1074.77	485.69	902.43	304.28	1052.42	322.45
2.135	0	0.12	0.13	0.03	0.12	0.21	0.16	0.06	1.38	0.68	99.58	0.66	10.18	96.68	0.4	0.56	0.68	0.55	28.44	0.52	0.31	2.32	0	0.88	1.38	0.62	0.05	0.57	1.43	1.95	0.03	0.01	5.03	0	0		-0.44	-5.14	3.8	69.93	147.99	862.88	264.22	1072.9	485.82	897.16	306.21	1044.61	318.76
2.168	0	0.12	0.13	0.02	0.12	0.18	0.15	0.06	1.13	0.7	99.63	0.54	9.28	97.94	0.33	0.6	0.7	0.41	25.52	0.6	0.35	1.35	0	0.76	1.13	0.62	0.05	0.7	1.47	1.59	0.02	0.02	5.31	0	0		-2.69	-2.69	3.55	68.75	149.88	857.41	263.63	1069.79	488.38	891.58	307.1	1041.22	315.66
2.202	0	0.12	0.13	0.02	0.12	0.16	0.15	0.06	0.92	0.92	99.68	0.47	8.02	95.98	0.3	0.7	0.92	0.31	23.8	0.94	0.47	0.98	0	0.68	0.8	0.6	0.05	0.73	1.19	1.18	0.03	0.05	4.87	0	0		-1.17	-6.13	2.07	68.74	149.18	851.96	261.16	1066.96	488.44	885.97	306.52	1034.98	313.77
2.235	0	0.12	0.13	0.02	0.12	0.15	0.14	0.06	0.93	0.93	99.7	0.41	7.72	98.08	0.25	0.77	0.93	0.29	22.13	1.19	0.57	0.79	0	0.66	0.69	0.61	0.06	0.81	1.14	1.01	0.03	0.04	5.28	0	0		3.66	-2.34	1.94	70.84	151.5	838.28	258.6	1056.72	491	872.8	306.24	1024.13	313.21
2.268	0	0.12	0.12	0.02	0.11	0.16	0.14	0.06	0.94	0.83	99.67	0.42	8.56	98.76	0.23	0.7	0.94	0.24	22.24	1.48	0.61	0.6	0	0.63	0.54	0.59	0.07	0.54	1.04	0.83	0.02	0.05	5.95	0	0		3.72	0.1	1.52	70.33	150.56	822.78	259.94	1044.49	496.18	858.95	308.57	1009.37	314.93
2.302	0	0.12	0.12	0.02	0.11	0.17	0.14	0.06	1.02	0.81	99.67	0.4	8.63	98.74	0.24	0.72	1.02	0.24	21.57	2.04	0.83	0.51	0	0.56	0.46	0.69	0.07	0.34	1.07	0.81	0.02	0.27	6.34	0	0		4.3	-0.2	0.82	70.4	150.53	806.86	259.15	1031.78	498.12	843.85	308.33	994.18	316.19
2.335	0	0.11	0.11	0.02	0.11	0.2	0.13	0.06	0.97	0.87	99.6	0.45	10.25	98.44	0.2	0.69	0.97	0.23	23.23	2.33	1.01	0.37	0	0.51	0.35	0.79	0.06	0.3	1.13	0.87	0.02	0.74	7.19	0	0		11.89	-1.27	-0.74	74.22	148.96	791.47	257.25	1018.2	501.33	828.24	311.72	977.2	313.39
2.368	0	0.11	0.11	0.02	0.11	0.22	0.13	0.06	0.92	0.92	99.56	0.46	11.2	98.44	0.19	0.81	0.92	0.25	23.63	2.52	1.07	0.25	0	0.53	0.31	0.93	0.06	0.24	1.18	0.95	0.02	1.25	7.92	0	0		13.54	-1.29	0.25	74.96	145.47	772.94	253.98	998.01	498.22	811.8	308.08	957.26	309.43
2.402	0	0.1	0.09	0.02	0.1	0.35	0.12	0.06	0.9	0.9	99.3	0.57	15.1	97.26	0.18	0.99	0.9	0.23	26.24	3.17	1.44	0.24	0	0.4	0.27	1.18	0.07	0.23	1.44	0.9	0.01	0.26	10.64	0	0		7.29	-4.16	-1.16	71.14	151.57	753.94	253.05	980.21	495.65	788.58	307.85	940.14	305.66
2.435	0	0.1	0.08	0.02	0.1	0.42	0.12	0.06	0.96	0.96	99.17	0.67	16.59	98.76	0.15	1.02	0.96	0.21	28.39	3.67	1.44	0.29	0	0.37	0.22	1.39	0.07	0.22	1.61	1.02	0.01	0.8	11.19	0	0		12.67	-0.11	-1.86	74.54	149.47	735.85	249.94	963.82	495.55	771.71	306.5	921.18	305.16
2.469	0	0.09	0.06	0.02	0.08	0.84	0.11	0.06	1.1	0.82	98.32	0.94	22.42	98.55	0.12	0.89	1.1	0.17	33.01	3.99	2.08	0.72	0	0.32	0.24	1.68	0.07	0.18	1.85	0.82	0.01	0.24	15.14	0	0		8.47	-0.9	-4.12	71.87	149.07	724.74	251.35	950.73	493.55	757.34	310.05	906.15	301.08
2.502	0	0.09	0.05	0.02	0.08	0.96	0.1	0.06	1.14	0.96	98.07	0.91	23.96	98.58	0.11	1.05	1.14	0.16	31.47	4.63	1.97	0.6	0	0.28	0.21	1.91	0.06	0.15	2.09	0.96	0.01	0.36	17.17	0	0		5.92	-0.79	-4.29	70.13	152.03	709.91	249.33	937.97	492.7	741.78	308.3	893.5	298.61
2.535	0	0.09	0.05	0.02	0.08	1.22	0.1	0.06	1.17	0.87	97.56	1.02	25.95	98.77	0.1	1.02	1.17	0.16	34.07	5.4	1.92	0.63	0	0.25	0.24	1.95	0.06	0.11	1.95	0.87	0.01	0.38	17.99	0	0		4.41	-0.08	-4.31	69.67	155.89	703.86	249.23	933.32	492.55	734.28	308.01	889.93	299.48
2.569	0	0.08	0.04	0.01	0.07	1.49	0.09	0.06	1.09	0.87	97.02	1.51	28.19	98.34	0.08	1.22	1.09	0.18	32.3	4.09	1.77	0.5	0	0.17	0.26	2.08	0.06	0.11	2.11	0.87	0	0.29	20.69	0	0		5.05	-1.59	-4.6	69.69	156.31	695.21	247.21	927.8	494	726.58	307	882.65	298.41
2.602	0	0.08	0.04	0.01	0.07	1.7	0.09	0.06	1.13	0.92	96.6	1.69	29.23	98.56	0.08	1.4	1.13	0.19	33.34	5.05	2.06	0.43	0	0.14	0.3	2.12	0.06	0.09	2.06	0.92	0	0.19	21.38	0	0		4.41	0.88	-1.43	69.51	157.68	692.41	248.6	922.73	494.36	725.73	304.32	883.37	300.83
2.635	0	0.07	0.03	0.01	0.06	2.39	0.08	0.06	1.11	0.9	95.22	2.47	32.28	98.12	0.07	1.28	1.11	0.2	34.71	5.86	2.29	0.44	0	0.12	0.32	2.33	0.08	0.11	2.1	0.9	0	0.17	23.79	0	0		3.51	-2.23	-2.24	68.92	159.39	689.51	247.37	920.56	493.55	721.29	304.72	880.53	297.97
2.669	0	0.07	0.02	0.01	0.06	2.96	0.07	0.06	1.08	1.08	94.09	4.77	34.93	97.99	0.07	1.32	1.08	0.21	30.19	6.01	2.2	0.39	0	0.11	0.29	2.94	0.07	0.1	2.47	1.22	0	0.07	28.04	0	0		2.54	-2.56	-1.97	67.89	159.22	687.57	245.14	922.41	495.1	721.61	301.96	880.77	297.42
2.702	0	0.06	0.02	0.01	0.05	2.75	0.07	0.06	1.05	1.05	94.51	4.88	34.25	97.67	0.08	1.54	1.05	0.2	28.57	5.9	2.6	0.33	0	0.09	0.28	2.99	0.07	0.1	2.52	1.49	0	0.13	28.19	0	0		0.55	-3.33	-1.91	66.52	159.35	685.69	243.53	923.13	496.72	721.06	300.92	880.27	294.29
2.736	0	0.06	0.02	0.01	0.05	3.05	0.06	0.07	0.89	0.89	93.89	7.59	36	96.9	0.08	1.95	0.89	0.22	24.72	6.04	2.16	0.27	0	0.08	0.25	3.31	0.07	0.09	2.58	2.28	0	0.04	31.11	0	0		-3.35	-4.79	-0.32	65.05	159.94	686.19	242.86	924.39	495.83	723.49	296.87	883.42	294.72
2.769	0	0.06	0.02	0.01	0.05	3.52	0.06	0.07	0.85	0.85	92.97	8.47	37.3	97.23	0.08	2.19	0.85	0.24	25.83	5.66	2.13	0.29	0	0.07	0.23	3.41	0.08	0.07	2.66	3.07	0	0.1	31.86	0	0		-2.01	-4.22	-0.12	65.16	157.72	686.25	240.82	927.45	497.28	726.43	294.55	884.15	295.12
2.802	0	0.05	0.02	0.01	0.05	3.7	0.05	0.07	0.84	0.84	92.6	9.18	37.8	97.43	0.09	3.01	0.84	0.24	25.69	5.32	2.21	0.29	0	0.06	0.2	3.09	0.08	0.08	2.73	3.71	0	0.12	32.41	0	0		-1.02	-3.82	0.77	65.24	157.23	687.6	239.99	929.76	498	729.62	292.9	886.82	295.9
2.836	0	0.05	0.01	0.01	0.05	3.98	0.05	0.08	0.75	0.75	92.04	10.06	38.69	97.77	0.11	3.95	0.75	0.23	25.79	5.99	1.93	0.27	0	0.05	0.15	2.69	0.07	0.05	3.02	4.35	0	0.08	33.04	0	0		-1.38	-3.09	2.24	65.12	156.31	688.58	238.53	930.49	496.73	732.77	289.67	888.97	295.27
2.869	0	0.05	0.01	0.01	0.05	4.57	0.05	0.08	0.72	0.72	90.86	12.02	40.09	94.97	0.11	4.86	0.72	0.21	25.89	5.55	1.89	0.24	0	0.05	0.14	2.56	0.07	0.04	3	4.66	0	0.1	34.28	0	0		0.87	-7.3	3.95	65.83	150.41	695.04	237.37	934.46	493.57	742.77	289.67	893.14	293.12
2.902	0	0.05	0.01	0.01	0.05	4.61	0.05	0.09	0.67	0.67	90.78	12.43	40.28	95.18	0.14	6.29	0.67	0.2	25.57	5.54	1.79	0.23	0	0.04	0.12	2.47	0.05	0.05	3.06	5.5	0	0.17	34.52	0	0		1.45	-7.08	3.91	66.06	156.92	702.09	235.16	944.88	495.08	748.36	287.46	905.19	292.79
2.936	0	0.05	0.01	0.01	0.06	3.74	0.05	0.1	0.6	0.6	92.51	11.75	38.61	93.85	0.17	7.17	0.6	0.21	22.53	5.27	1.76	0.25	0	0.04	0.12	2.07	0.05	0.05	2.94	6.06	0	0.09	34.12	0	0		0.56	-8.37	3.92	65.06	148.72	708.14	235.74	948.11	493.63	756.94	286.13	905.53	292.14
2.969	0	0.05	0.01	0.01	0.06	3.69	0.05	0.1	0.61	0.61	92.63	10.76	38.17	96.49	0.16	7.01	0.61	0.2	23.46	5.81	2.14	0.53	0	0.04	0.15	2.25	0.05	0.09	3.07	6.08	0	0.26	33.5	0	0		6.12	-5.43	2.16	68.55	149.72	720.79	231.23	958.5	486.83	766.02	282.85	915.55	290.37
3.002	0	0.05	0.02	0.01	0.06	2.25	0.05	0.1	0.56	0.56	95.51	7.88	33.71	97	0.17	7.05	0.56	0.19	18.66	5.9	2.56	0.85	0	0.04	0.17	2.12	0.05	0.13	3.2	6.7	0	1.07	31.37	0	0		4.26	-4.62	3.21	67.78	149.83	731.17	227.91	969.96	483.98	778.2	277.7	927.66	288.31
3.036	0	0.06	0.02	0.01	0.06	1.93	0.05	0.1	0.52	0.52	96.14	6.76	32.14	96.71	0.17	5.89	0.52	0.13	17.97	7.69	2.93	1.6	0	0.04	0.24	2.06	0.04	0.27	3.69	7.87	0	1.32	30.34	0	0		11.19	-5.1	5.84	72.4	155.59	745.75	227.4	981.77	482.55	791.9	276.74	946.83	291.16
3.069	0	0.07	0.02	0.01	0.06	2.51	0.06	0.1	0.57	0.57	94.99	5.85	33.56	94.74	0.19	5.13	0.57	0.11	24.56	9.45	3.54	3.47	0	0.04	0.36	1.87	0.04	0.51	3.92	7.74	0	0.37	29.38	0	0		6.95	-7.54	6.69	69.66	159.15	760.48	228.39	998.62	483.02	807.34	274.65	965.25	294.48
3.103	0	0.08	0.02	0.02	0.07	2.46	0.06	0.11	0.99	0.55	95.08	4.27	33.45	97.48	0.23	5.04	0.55	0.09	28.27	9.25	2.04	3.42	0	0.05	0.51	1.92	0.04	0.99	5.59	10.52	0	0.25	27.32	0	0		6.98	-3.73	7.82	70.03	152.96	764.35	227.42	1000.11	480.03	814.36	272.15	965.77	293.88
3.136	0	0.08	0.02	0.02	0.07	1.96	0.07	0.12	1.1	0.53	96.08	3.45	31.69	96.84	0.25	4.64	0.53	0.09	26.92	8.48	1.3	2.28	0	0.05	0.56	2.1	0.04	1.1	6.79	12.86	0	0.12	25.93	0	0		4.78	-4.89	7.21	68.76	154.17	770.11	227.98	1007.17	482.59	819.18	274.49	972.48	290.76
3.169	0	0.08	0.03	0.02	0.08	1.31	0.07	0.11	1.32	0.52	97.37	2.63	28.46	98.77	0.29	5.35	0.52	0.11	23.18	5.79	0.67	1.1	0	0.05	0.65	1.98	0.05	1.32	6.94	11.27	0	0.01	24.19	0	0		1.31	0.08	9	67.53	153.7	774.46	231	1009.72	481.46	825.23	275.26	977.68	294.75
3.203	0	0.08	0.03	0.02	0.1	0.6	0.07	0.12	0.98	0.48	98.81	1.57	22.04	98.56	0.34	6.77	0.48	0.13	15.57	3.96	0.32	0.28	0	0.04	0.55	1.82	0.04	0.98	7.9	10.69	0	0.02	20.93	0	0		1.46	-0.86	9.56	67.66	153.83	776.03	231.37	1011.23	481.79	827.5	274.49	979.79	296.2
3.236	0	0.08	0.04	0.02	0.11	0.49	0.07	0.12	1.35	0.42	99.02	1.3	20.26	98.35	0.42	9.44	0.41	0.19	14.47	2.12	0.22	0.14	0	0.03	0.49	1.72	0.05	1.35	7.47	9.17	0	0	19.69	0	0		1.76	-1.57	8.44	67.74	156.69	778.43	231.7	1014.04	482.69	827.5	274.69	982.61	296.86
3.269	0	0.08	0.04	0.02	0.12	0.3	0.07	0.12	1.64	0.5	99.4	0.89	15.87	98.73	0.5	9.81	0.41	0.26	10.98	1.44	0.18	0.11	0	0.03	0.5	1.96	0.07	1.64	7.38	7.87	0	0.01	17	0	0		1.13	-0.23	7.32	67.18	156.93	776.31	228.9	1016.07	484.31	825.9	273.47	981.48	294.06
3.303	0	0.08	0.05	0.02	0.17	0.17	0.07	0.14	1.72	0.57	99.66	0.5	10.81	98.56	0.57	16.02	0.37	0.56	9.03	0.63	0.18	0.12	0	0.03	0.42	2.1	0.08	1.72	7.8	5.7	0	0	13	0	0		-0.71	0.87	8.15	66.42	154.6	774.26	228.31	1012.57	481.5	825.36	271	978.26	293.84
3.336	0	0.08	0.05	0.02	0.22	0.15	0.07	0.18	2.63	0.6	99.55	0.67	9.18	97.44	0.6	22	0.36	0.92	8.74	0.27	0.21	0.15	0	0.03	0.31	2.09	0.09	2.63	8.01	5.3	0	0	11.75	0	0		3.15	3.8	7.01	68.3	159.65	771.74	220.9	1011.15	476.67	819.39	268.72	978.29	284.22
3.369	0	0.08	0.05	0.02	0.25	0.11	0.07	0.19	2.17	0.6	99.51	0.69	6.94	95.82	0.6	23.24	0.35	1.46	7.13	0.14	0.22	0.17	0	0.03	0.28	2.03	0.12	2.17	7.15	3.85	0	0	10.18	0	0		-2.15	6.33	6.91	66.02	157.03	766.58	223.07	1003.75	475.36	814.44	267.22	970.38	285.69
3.403	0	0.08	0.05	0.02	0.31	0.09	0.07	0.21	2.42	0.62	99.38	0.91	4.99	90.66	0.62	27.35	0.31	1.89	8.43	0.09	0.36	0.2	0	0.04	0.27	2.2	0.11	2.42	6.96	2.74	0.01	0.01	7.91	0	0		10.38	10.64	8.88	71.25	152.59	752.11	215.26	989.05	469.36	804.29	265.84	956.11	281.15
3.436	0	0.08	0.05	0.02	0.33	0.1	0.07	0.23	3.06	0.66	99.35	1.03	4.94	97.47	0.66	29.33	0.27	1.64	9.26	0.07	0.41	0.2	0	0.04	0.3	2.14	0.12	3.06	6.74	2.55	0.01	0.02	7.68	0	0		0.54	3.74	5.53	67.34	153.6	750.34	217.46	984.27	467.95	796.13	264.08	949.22	276.53
3.47	0	0.08	0.06	0.03	0.33	0.09	0.07	0.22	2.87	0.69	99.33	1.07	4.47	89.18	0.69	28.59	0.23	1.47	10.49	0.06	0.48	0.28	0	0.04	0.35	1.74	0.16	2.87	7.98	2.04	0.01	0.01	6.73	0	0		1.48	11.45	4.92	66.88	150.76	740.82	217.56	975.41	467.56	787.63	269.17	938.31	274.17
3.503	0	0.09	0.07	0.03	0.29	0.09	0.08	0.18	2.8	0.82	99.42	0.79	4.23	91.37	0.82	24.46	0.21	1.04	11.18	0.07	0.57	0.52	0	0.05	0.48	1.55	0.14	2.8	7.9	1.77	0.01	0.02	6.28	0	0		6.1	10.2	5.27	69.34	153.62	726.86	213.16	961.42	464.42	772.73	265.14	926.18	272.36
3.536	0	0.08	0.06	0.03	0.39	0.08	0.07	0.25	1.77	0.98	99.23	1.41	3.36	93.91	0.98	32.51	0.2	0.86	9.85	0.07	0.53	0.71	0	0.06	0.52	1.54	0.14	1.77	8	1.74	0.01	0.05	5.81	0	0		5.26	8.32	4.01	69.41	156.26	717.92	217.8	949.03	465.22	759.19	269.23	915.34	275.11
3.57	0	0.08	0.06	0.03	0.4	0.08	0.07	0.25	0.94	1.39	99.19	1.51	2.78	94.56	1.39	32.37	0.16	0.6	10.52	0.11	0.74	1.12	0	0.05	0.47	1.6	0.13	0.94	8.98	1.8	0.01	0.24	4.97	0	0		4.43	7.72	4.41	68.96	151.27	697.89	218.63	928.96	465.75	741.95	270.4	893.15	274.99
3.603	0	0.08	0.06	0.03	0.43	0.08	0.08	0.27	0.8	1.54	99.13	1.78	3.13	96.24	1.81	34.02	0.16	0.51	12.07	0.15	1.05	2.58	0	0.07	0.53	1.54	0.14	0.8	9.41	1.69	0.01	0.09	4.87	0	0		4.64	5.79	4.77	69.54	149.86	676.21	215.29	907.6	462.14	721.42	268.29	871.25	271.18
3.636	0	0.07	0.05	0.03	0.57	0.08	0.07	0.38	0.75	1.51	98.86	3.17	2.3	95.88	2.65	41.53	0.16	0.47	11.37	0.27	1.3	3.08	0	0.08	0.57	1.51	0.14	0.75	9.24	1.46	0.01	0.05	4.64	0	0		5.69	6.26	2.49	69.91	147.67	654.45	212.15	885.14	459.18	697.74	267.79	845.38	264.96
3.67	0	0.06	0.04	0.04	0.77	0.06	0.06	0.53	0.96	2.02	98.46	5.47	0	85.53	3.43	49.14	0.14	0.48	8.21	0.29	1.55	3.83	0	0.11	0.78	2.02	0.12	0.96	8.72	1.23	0.01	0.03	3.6	0	0		7.61	13.12	6.12	69.98	133.18	626.76	211.58	853.21	454.92	679.04	264.25	812.2	266.74
3.703	0	0.06	0.04	0.04	0.96	0.05	0.06	0.7	2.42	2.67	98.08	8.21	0	72.58	4.11	55.38	0.14	0.49	5.44	0.34	1.48	5.35	0	0.14	1.18	2.67	0.12	2.42	7.91	1.19	0.02	0.04	3.31	0.04	0		10.21	17.13	6.45	69.8	133.85	614.35	212.91	838.83	451.97	665.91	269.92	799.72	266.72
3.737	0	0.06	0.04	0.04	1.06	0.04	0.06	0.78	2.71	3.17	97.87	9.61	0	67.78	5.05	57.14	0.16	0.42	2.67	0.43	1.51	4.79	0	0.42	2.55	3.17	0.09	8.29	7.68	1.06	0.02	0.03	2.71	0.75	0		2.35	18.28	6.69	66.34	130.94	599.75	216.55	821.54	450.53	651.62	270.41	782.52	267.57
3.77	0	0.06	0.04	0.04	1.25	0.04	0.06	0.94	3.18	3.18	97.5	15.17	0	76.55	5.4	61.43	0.15	0.43	3.18	0.42	1.65	4.53	0	0.61	3.26	3.18	0.09	10.48	7.81	0.98	0.03	0.04	2.49	0.99	0		1.96	16.08	3.49	66.71	130.71	590.35	219.69	808.54	452.72	637.01	270.85	767.7	268.72
3.803	0	0.07	0.04	0.04	1.21	0.04	0.06	0.9	3.39	3.29	97.57	22.46	0	62.85	5.74	59.97	0.14	0.41	3.39	0.28	1.44	2.96	0	0.65	5.14	3.29	0.09	17.94	8	1	0.03	0.04	2.4	1.47	0		-0.61	19.37	4.86	65.04	133.56	579.85	220.28	796.1	449.13	625.82	270.11	759.38	269.84
3.837	0	0.07	0.05	0.05	1.09	0.04	0.07	0.78	3.37	4.4	97.83	20.3	0	35.13	4.89	57.59	0.14	0.37	3.37	0.18	1.54	2.56	0	1.19	10.25	4.4	0.07	18.72	7.56	0.92	0.05	0.1	2.19	1.91	0		-1.19	25.07	5.77	63.67	126.03	573.72	218.78	785.17	441.98	622.1	267.63	748.13	267.21
3.87	0	0.08	0.05	0.06	1.01	0.04	0.08	0.71	3.08	4.23	97.98	15.8	0	56.12	4.23	55.77	0.14	0.29	3.08	0.13	1.51	2.05	0	1.59	16.6	5.46	0.06	16.74	7.8	1.06	0.07	0.04	2	2.55	0		0.14	20.77	6.99	64.59	134.2	565.36	214.82	782.4	442.6	613.87	265.79	748.08	266.19
3.903	0	0.09	0.07	0.07	0.81	0.03	0.1	0.54	3.6	3.6	98.37	17.97	0	22.69	3.6	49.93	0.14	0.24	2.48	0.08	1.55	2.11	0	1.62	24.51	5.62	0.05	12.93	7.66	1.14	0.09	0.02	1.87	3.11	0		0.96	28.13	9.35	61.72	127.5	560.51	208.78	785.28	443.53	619.17	263.24	746.66	262
3.937	0	0.11	0.09	0.1	0.54	0.03	0.15	0.32	3.81	3.81	98.92	9.46	0	16.26	3.81	37.1	0.2	0.16	2.79	0.11	1.89	3.81	0	2.17	28.12	6.59	0.03	6.04	8.08	1.12	0.11	0.05	1.57	3.05	0		2.54	30.2	9.62	61.15	134.18	552.39	203.69	787.94	448.94	614.24	262.44	748.39	259.86
3.97	0	0.12	0.13	0.09	0.38	0.04	0.18	0.21	4.04	4.04	99.25	4.31	0	16.95	4.04	26.57	0.21	0.12	3.62	0.15	2.2	3.61	0	2.11	28.18	6.75	0.03	3.22	7.23	1.19	0.13	0.02	1.61	3.45	0		3.23	29.95	11.79	60.45	127.9	549.64	201.76	790.36	453.58	619.18	260.37	747.08	260.69
4.003	0	0.11	0.15	0.08	0.32	0.04	0.17	0.18	4.26	3.88	99.35	2.01	0	12.28	3.88	23.02	0.24	0.09	4.26	0.16	2.66	4.11	0	2.35	21.97	8.11	0.02	1.73	6.22	1.25	0.17	0.01	1.42	3.98	0		4.72	31.83	11.26	60.18	130.51	547.93	200.66	793.37	457.89	618.47	261.42	748.98	260.74
4.037	0	0.12	0.18	0.08	0.27	0.04	0.18	0.15	5.9	3.41	99.45	1.49	0	13.19	3.41	19.11	0.3	0.08	5.9	0.22	3.93	4.67	0	2.24	22.07	9.92	0.01	1.34	5.85	1.31	0.29	0	1.31	4.46	0		2.77	31.42	10.63	59.89	129.74	548.34	198.01	799.12	461.74	621.03	258.9	750.77	257.54
4.07	0	0.13	0.19	0.07	0.23	0.04	0.16	0.12	6.82	2.92	99.55	0.68	0	14.22	2.92	14.34	0.36	0.06	6.82	0.45	5.1	4.66	0	1.76	15.91	9.06	0.01	1.76	6.15	1.4	0.32	0.02	1.36	4.12	0		2.18	30.99	11.83	59.78	131.51	547.41	195.87	805.3	465.3	624.35	259.61	755.83	256.67
4.104	0	0.13	0.18	0.09	0.2	0.04	0.15	0.11	8.31	2.86	99.6	0.4	0	27.46	2.86	11.79	0.46	0.05	8.31	0.78	7.67	9.31	0	1.78	11.1	10.11	0.01	1.09	5.85	1.3	0.5	0.04	1.18	3.05	0		7.34	26.86	10.26	61.14	138.56	553.39	197.59	813.88	470.38	626.31	266.72	764.6	257.92
4.137	0	0.14	0.17	0.08	0.2	0.04	0.15	0.1	7.43	3.46	99.59	0.33	0	53.06	3.46	10.57	0.55	0.04	7.9	1.26	6.07	9.47	0	1.62	7.43	9.93	0.01	0.85	6.54	1.2	0.64	0.04	1.11	2.04	0		8.37	21.39	8.22	63.09	144.68	563.04	196.95	826.65	474.55	631.87	267.65	776.13	256.58
4.17	0	0.15	0.15	0.09	0.21	0.04	0.14	0.11	4.99	3.22	99.58	0.33	0	11.84	3.22	11.29	0.6	0.03	8.39	2.19	6.06	14.7	0	1.39	4.99	8.63	0.01	0.42	7.26	1.15	0.6	0.12	1.17	1.18	0		3.16	32.04	8.52	60.85	135.7	568.85	192.41	835	472.92	644.35	259.44	779.83	251.8
4.204	0	0.16	0.14	0.11	0.24	0.04	0.13	0.12	3.36	2.88	99.53	0.4	0	25.53	2.88	13.77	0.77	0.04	7.93	2.82	5.91	18.33	0	1.06	3.36	4.91	0.01	0.21	8.93	1.29	0.69	0.13	1.22	0.61	0		8.32	27.35	9.13	63.03	143.78	580.26	191.78	844.96	471.76	651.66	259.47	795.37	255.04
4.237	0	0.16	0.12	0.11	0.26	0.04	0.12	0.13	2.54	2.87	99.47	0.49	0	46.43	2.87	16.38	0.84	0.04	8.49	3.37	4.53	19.12	0	1.04	2.54	4.65	0.01	0.23	9.3	1.29	0.71	0.05	1.27	0.07	0		12.12	22.71	7.69	64.94	143.13	605.68	198.3	869.35	477.72	674.75	270.71	817.36	258.48
4.27	0	0.2	0.12	0.17	0.26	0.05	0.12	0.12	1.87	2.52	99.48	0.53	0	16.89	2.52	15.15	0.94	0.05	9.31	4.46	5.33	26.99	0	0.7	1.87	4.4	0.01	0.14	11.63	1.4	0.79	0.12	1.37	0	0		8.49	29.97	8.79	63.03	139.61	611.25	193.89	874.92	473.98	683.83	260.87	823.38	256.74
4.304	0	0.21	0.13	0.14	0.26	0.05	0.12	0.11	1.33	2.52	99.48	0.53	0	34.48	2.52	13.66	1.33	0.05	8.94	5.19	4.69	23.63	0	0.5	1.06	4.25	0.01	0.08	12.94	1.35	0.8	0.06	1.42	0	0		5.81	25.21	6.18	65.84	156.64	626.55	191.99	893.61	476.77	689.38	255.82	846.02	256.07
4.337	0	0.21	0.12	0.11	0.29	0.05	0.12	0.12	1.19	2.67	99.43	0.65	0	73.61	2.67	14.89	1.19	0.07	8.82	5.1	3.01	19.43	0	0.5	0.99	4.99	0.01	0.08	14.73	1.37	0.89	0.03	1.58	0	0		7.36	16.87	8.68	65.71	154.61	652.55	201.31	919.61	485.56	718.78	264.57	873.36	267.76
4.37	0	0.22	0.12	0.12	0.31	0.05	0.12	0.13	1.33	2.72	99.38	0.85	0	58.78	2.72	15.69	1.33	0.07	8.71	5.76	3.48	18.56	0	0.34	0.72	4.95	0.01	0.06	17.71	1.5	0.88	0.1	1.78	0	0		4.13	20.22	9.19	65.82	155.19	659.64	201.53	923.71	481.8	725.16	260.9	880.15	268.65
4.404	0	0.23	0.12	0.1	0.33	0.05	0.12	0.12	1.57	2.23	99.34	1.16	0	80.74	2.23	14.68	1.57	0.1	8.36	5.63	2.83	11.07	0	0.22	0.57	5.22	0.01	0.06	23.15	1.32	0.86	0.08	2.04	0	0		5.81	14.84	7.78	67.09	158.94	672.29	200.79	941.26	487.75	736.29	262.44	895.15	267.53
4.437	0	0.23	0.12	0.09	0.32	0.05	0.12	0.11	1.38	1.92	99.35	1.22	0	64.05	1.92	12.91	1.38	0.12	8.07	4.47	2.02	9.24	0	0.18	0.47	5.5	0.01	0.09	25.54	1.33	0.81	0.05	2.21	0	0		4.51	19.11	9.45	65.68	154.52	679.62	207.52	942.79	486.05	745.16	267.97	899.57	273.95
4.471	0	0.27	0.12	0.11	0.38	0.05	0.12	0.1	1.31	1.65	99.25	2.39	0	66.38	1.65	12.25	1.31	0.11	8.07	3.86	1.99	6.87	0	0.13	0.4	6.2	0.01	0.1	34.91	1.32	0.81	0.05	2.37	0	0		4.39	18.6	8.06	65.7	151.01	688.13	207.39	951.58	488.76	753.53	266.75	904.43	272.46
4.504	0	0.29	0.13	0.13	0.37	0.05	0.11	0.1	1.25	1.29	99.26	2.75	0	63.16	1.29	10.78	1.25	0.12	7.68	2.83	2.7	6.82	0	0.1	0.31	7.31	0.01	0.12	38.18	1.31	0.8	0.03	2.58	0	0		3.87	19.3	9.44	66.47	148.6	692.56	207.88	950.93	483.1	758.31	264.71	906.64	273.67
4.537	0	0.26	0.12	0.13	0.36	0.05	0.11	0.1	1.12	1.14	99.27	2.68	0	67.18	1.14	12.12	1.12	0.13	7.36	2.07	3.71	6.99	0	0.08	0.3	7.8	0.01	0.17	36.53	1.27	0.79	0.02	2.8	0.15	0		2.63	18.42	8.47	65.49	150.19	704.05	216.19	956.89	485.1	765.06	271.46	915.01	279.96
4.571	0	0.26	0.12	0.17	0.42	0.05	0.1	0.11	0.87	1	99.16	5.07	0	53.06	1	14.9	0.87	0.13	7.35	1.65	5.58	7.23	0	0.07	0.37	10.78	0.01	0.22	41.99	1.18	0.75	0.02	3.17	0.69	0		0.03	21.39	9.62	64.21	149.29	701.83	214.74	958.1	485.54	766.67	270.32	915.7	279.2
4.604	0	0.24	0.11	0.19	0.42	0.06	0.09	0.12	0.75	0.84	99.17	5.49	0	77.87	0.84	16.82	0.75	0.16	8.05	1.15	8.24	8.17	0	0.07	0.36	12.37	0.01	0.25	41.09	1.11	0.7	0.01	3.4	1.02	0		-3.91	15.71	7.54	64.42	149.73	704.38	212.93	960.81	485.35	766.04	265.72	915.52	274.44
4.637	0	0.21	0.1	0.18	0.44	0.06	0.08	0.14	0.71	0.72	99.12	6.22	0	69.93	0.72	19.72	0.61	0.19	7.82	0.63	8.01	7.7	0	0.06	0.4	16.29	0.01	0.27	39.85	1.03	0.71	0.03	3.58	1	0		-3.43	17.78	7.38	64.6	152.28	704.29	210.24	959.48	480.65	764.14	263.72	916.21	271.74
4.671	0	0.21	0.1	0.17	0.48	0.06	0.08	0.15	0.67	0.66	99.04	7.73	0	30.73	0.66	21.31	0.46	0.18	8.89	0.5	6.37	8.25	0	0.05	0.4	22.88	0.01	0.23	41.16	1.13	0.67	0.03	4.04	1.26	0		-1.52	26.06	7.75	62.86	147.41	702.12	205.92	959.58	479.24	766.47	261.39	913.72	268.26
4.704	0	0.23	0.09	0.15	0.59	0.06	0.08	0.16	0.59	0.73	98.82	11.76	0.1	60.54	0.73	23.61	0.42	0.2	8.83	0.44	3.33	6.36	0	0.05	0.34	22.34	0.01	0.13	44.64	1.14	0.59	0.03	3.96	1.46	0		-2.36	19.86	6.8	63.25	150.59	700.55	203.11	959.17	476.55	762.21	260.91	912.79	262.94
4.738	0	0.26	0.08	0.16	0.78	0.06	0.08	0.18	0.47	0.7	98.45	24.52	1.35	62.39	0.7	26.6	0.3	0.3	7.9	0.33	1.08	4.45	0	0.03	0.22	29.17	0.01	0.03	52.74	1.18	0.47	0.02	4.5	0.56	0		-1.97	19.47	7.34	63.15	153.64	698.13	201.24	957.62	475.08	759.53	259.08	913.13	262.46
4.771	0	0.25	0.06	0.17	1.05	0.07	0.07	0.24	0.37	0.66	97.89	46.09	2.02	79.8	0.66	32.73	0.24	0.44	7.61	0.27	0.9	2.25	0	0.02	0.12	29.56	0.01	0.02	58.65	1.3	0.37	0.01	5.11	0	0		1.65	15.13	4.87	64.71	158.09	697.18	200.36	955.78	476.4	752.67	258.52	910.74	261.22
4.804	0	0.25	0.06	0.16	1.11	0.07	0.07	0.25	0.35	0.76	97.78	49.31	2.16	84.13	0.76	33.36	0.24	0.63	7.22	0.23	0.61	0.95	0	0.02	0.09	25.14	0.01	0.03	59.63	1.27	0.35	0.01	5.29	0	0		5.68	13.66	4.19	67.06	160.5	692.47	199.55	948.67	473.22	744.68	260.64	905.18	259.82
4.838	0	0.26	0.06	0.16	1.08	0.08	0.07	0.24	0.26	0.8	97.84	49.27	3.27	85.25	0.8	31.91	0.21	0.95	8.74	0.18	0.86	0.52	0	0.02	0.06	22.67	0.01	0.05	61.06	1.34	0.26	0.02	5.83	0	0		7.77	13.23	4.08	68.61	166.33	679.96	195.71	937.06	471.07	729.69	256.72	896.01	258.05
4.871	0	0.25	0.05	0.15	1.11	0.09	0.07	0.26	0.22	0.97	97.79	50.09	4.47	85.38	0.97	33.26	0.19	1.25	11.24	0.16	1.19	0.37	0	0.02	0.04	17.29	0.01	0.17	60.12	1.3	0.22	0.01	6.14	0	0		10.55	13.18	3.78	70.02	161.68	667.06	192.26	922.68	467.6	717.87	254.07	879.54	254.35
4.904	0	0.27	0.06	0.15	0.93	0.1	0.08	0.21	0.51	1.08	98.13	38.13	4.79	92.09	1.08	28.26	0.2	1.51	12.34	0.16	1.17	0.44	0	0.03	0.04	12.75	0.01	0.51	59.06	1.33	0.2	0.02	6.08	0	0		8.46	9.73	-0.29	69.73	160.46	657.52	190.6	909.68	463.84	701.95	251.92	862.35	247.53
4.938	0	0.23	0.06	0.13	0.91	0.11	0.08	0.23	0.71	1.42	98.18	32.84	5.42	90.92	1.42	29.91	0.19	1.83	13.64	0.15	1.47	0.66	0	0.03	0.04	10.03	0.02	0.71	54.52	1.56	0.16	0.07	6.39	0	0		16.86	10.48	0.79	74.08	153.66	637.68	186.01	887.63	458.83	685.81	250.88	839.35	244.88
4.971	0	0.21	0.05	0.12	1.07	0.1	0.07	0.29	0.78	1.71	97.85	40.01	4.79	88.74	1.71	34.72	0.19	2.09	11.84	0.14	1.06	0.82	0	0.03	0.05	8	0.02	0.78	53.57	1.64	0.15	0.03	6.41	0	0		8.41	11.68	-3.34	70.49	159.84	624.95	185.78	871.01	451.2	663.14	250.6	822.38	236.85
5.004	0	0.18	0.04	0.11	1.25	0.11	0.07	0.4	0.69	2.65	97.5	43.75	5.78	94.94	2.65	40.75	0.17	2.54	12.59	0.15	0.65	1.54	0	0.03	0.06	6.47	0.03	0.69	49.45	1.92	0.1	0.01	7.06	0	0		12.99	7.34	-2.43	73.53	158.53	612.14	183.61	852.93	444.28	649.41	248.48	807.42	235.77
5.038	0	0.17	0.04	0.11	1.64	0.12	0.06	0.56	0.76	3.84	96.71	57.29	6.17	92.93	3.84	45.71	0.13	3.5	13.72	0.12	0.49	2.15	0	0.04	0.12	4.63	0.03	0.76	51.27	2.47	0.07	0	7.16	0	0		10.35	9.12	-2	72.41	158.79	604.71	183.55	846.37	443.19	642.94	249.3	801.03	234.41
5.071	0	0.15	0.03	0.1	2.17	0.12	0.06	0.85	0.94	4.71	95.65	65.39	6.41	91.44	5.32	52.39	0.12	5.15	14.35	0.1	0.25	2.42	0	0.04	0.16	4.71	0.02	0.94	48.86	2.8	0.07	0	7.36	0	0		8.69	10.16	-2.43	71.72	161.49	598.54	184.87	839.78	442.19	634.83	252.39	795.23	233.63
5.105	0	0.16	0.03	0.1	3.02	0.1	0.06	1.23	1.41	2.5	93.96	74.91	5	95.19	5.71	56.85	0.1	8.57	12.16	0.06	0.1	1.56	0	0.04	0.21	2.5	0.02	1.41	50.09	3.56	0.05	0	7.02	0	0		-1.01	7.07	-0.01	68.26	166.18	593.2	184.01	835.17	439.17	630.08	245.21	795.88	233.97
5.138	0	0.16	0.02	0.09	3.55	0.11	0.05	1.63	1.17	1.81	92.9	77.72	5.29	95.74	5.71	60.49	0.1	10.82	11.99	0.06	0.11	1.69	0	0.04	0.25	1.81	0.01	1.17	48.4	4.66	0.04	0	7.33	0	0		-4.12	6.44	-0.01	67.12	167.16	587.42	180.14	833.67	438.83	625.96	241.9	792.67	229.62
5.171	0	0.13	0.02	0.07	3.85	0.11	0.05	2.2	1.13	1.75	92.29	73.28	5.24	95.43	6.76	64.46	0.1	12.47	11.73	0.06	0.1	1.82	0	0.04	0.29	1.75	0.02	1.13	41.43	5.24	0.04	0	7.6	0	0		1.79	6.81	0.24	68.92	169.32	583.85	174.77	835.35	440.47	624.29	240.26	793.09	226.92
5.205	0	0.11	0.02	0.05	3.06	0.14	0.05	2.34	1.61	1.12	93.88	54.27	7.3	96.53	6.34	63.59	0.11	13.37	13.76	0.07	0.16	1.99	0	0.04	0.38	1.12	0.02	1.61	31.88	7.17	0.04	0.01	8.78	0	0		1.21	5.37	1.97	68.39	171.01	581.68	166.82	842.54	442.11	628.1	233.11	798.78	222.44
5.238	0	0.13	0.02	0.05	2.4	0.16	0.05	1.85	1.71	0.98	95.2	34.2	8.73	95.4	4.73	56.31	0.11	16.01	16.7	0.06	0.29	2.74	0	0.04	0.42	0.98	0.03	1.71	28.88	7.58	0.04	0	8.71	0	0		2.67	6.84	2.04	68.82	167.19	580.75	166.1	841.41	441.86	629.11	232.94	795.93	221.74
5.271	0	0.12	0.03	0.04	1.54	0.21	0.06	1.33	2.27	0.79	96.91	16.37	10.8	95.83	3.48	50.61	0.1	14.6	19.04	0.05	0.39	2.18	0	0.05	0.48	0.79	0.04	2.27	22.42	8.03	0.04	0.01	9.65	0	0		10.25	6.32	2.09	72.31	172.38	586.52	165.57	850.14	446.34	633.88	236.23	805.85	224.47
5.305	0	0.1	0.03	0.03	0.83	0.22	0.07	0.82	2.09	0.58	98.35	4.56	11.2	95.05	2.76	41.3	0.1	11.02	20.42	0.07	0.43	2.01	0	0.07	0.5	0.58	0.05	2.09	14.18	9.7	0.04	0.01	9.32	0	0		7.07	7.22	2.16	70.56	166.23	586.84	165.33	849.84	444.86	637.05	234.86	802.82	222.41
5.338	0	0.1	0.04	0.03	0.61	0.2	0.07	0.57	0.83	0.53	98.78	3.15	11.26	96.85	1.97	36.23	0.09	8.11	18.97	0.07	0.31	1.45	0	0.06	0.4	0.53	0.08	0.83	14.46	9.71	0.04	0.01	9.46	0	0		8.87	4.88	1.84	71.64	171.83	596.2	165.55	861.36	447.99	644.23	236.04	815.64	224.02
5.371	0	0.08	0.04	0.03	0.54	0.17	0.07	0.52	0.56	0.46	98.92	3.12	10.01	97.17	2.17	37.09	0.08	4.55	16.36	0.11	0.29	0.56	0	0.05	0.29	0.46	0.07	0.56	13.51	9.88	0.03	0.02	9.28	0	0		6.8	4.32	1.56	70.49	177.8	603.57	164.52	874.65	452.05	651.26	236.88	828.53	223.02
5.405	0	0.08	0.04	0.03	0.43	0.12	0.07	0.42	0.41	0.48	99.14	1.87	7.46	96.86	2.35	32.75	0.06	3.07	11.52	0.09	0.26	0.33	0	0.05	0.27	0.48	0.07	0.41	11.3	10.53	0.04	0.02	8.79	0	0		8.6	4.86	1.14	70.74	171.66	612.07	163.56	885.66	455.56	663.58	237.08	834.59	222.25
5.438	0	0.08	0.05	0.03	0.39	0.1	0.07	0.36	0.28	0.43	99.23	1.47	6.09	90	2	30.08	0.06	2.61	9.5	0.08	0.32	0.25	0	0.05	0.22	0.43	0.06	0.28	10.93	10.43	0.04	0.01	8.23	0	0		11.95	11.02	4.16	71.56	171.09	615.97	160.32	890.41	454.17	672.17	231.04	843.16	225.12
5.472	0	0.08	0.05	0.03	0.36	0.09	0.07	0.36	0.42	0.39	99.27	1.24	5.2	91.87	1.78	29.59	0.05	2.59	7.35	0.06	0.43	0.3	0	0.05	0.18	0.39	0.05	0.42	9.14	11.2	0.04	0.01	8.26	0	0		13.92	9.88	2.63	72.89	167.79	638.92	162.43	908.15	452.77	692.04	232.46	859.68	225.48
5.505	0	0.08	0.06	0.03	0.34	0.09	0.08	0.31	0.52	0.35	99.32	1.06	4.79	96.4	2.15	26.76	0.06	2.13	7.95	0.08	0.46	0.24	0	0.06	0.17	0.35	0.04	0.52	9.77	10.59	0.05	0.02	7.74	0	0		12.52	5.57	1.66	72.85	170.42	666.53	163.59	932.26	450.22	715.17	231.81	885.46	225.21
5.538	0	0.09	0.06	0.03	0.32	0.09	0.08	0.28	0.43	0.4	99.36	0.99	4.91	97.78	2.3	24.46	0.07	1.89	8.94	0.07	0.52	0.26	0	0.06	0.16	0.4	0.03	0.43	11	10.24	0.05	0.02	7.5	0	0		8.64	3.07	3.67	71.36	173.8	687.1	168.18	948.21	449.74	734.37	227.02	908.06	233.32
5.572	0	0.09	0.07	0.03	0.28	0.09	0.09	0.22	0.71	0.3	99.43	0.72	4.33	98.08	2.04	20.85	0.08	1.96	9.02	0.06	0.52	0.18	0	0.08	0.14	0.3	0.03	0.71	10.13	8.42	0.05	0	6.93	0	0		7.46	2.33	6.28	70.72	168.32	697.28	168.13	959.93	448.62	751.32	228.26	919.54	233.97
5.605	0	0.1	0.08	0.03	0.23	0.08	0.09	0.16	1.23	0.33	99.55	0.44	4.13	98.75	1.4	15.03	0.09	1.79	9.27	0.06	0.46	0.12	0	0.09	0.21	0.33	0.04	1.23	8.96	6.73	0.05	0.01	6.61	0	0		10.52	-0.16	5.27	72.53	170.24	726.42	172.73	984.01	450.35	775.71	230.18	945.71	239.32
5.638	0	0.12	0.1	0.03	0.17	0.08	0.11	0.11	1.66	0.32	99.65	0.33	3.76	98.09	0.92	7.89	0.1	1.59	9.46	0.05	0.29	0.09	0	0.1	0.27	0.32	0.04	1.66	8.41	5.85	0.05	0	6.13	0	0		7.01	2.3	8.34	70.7	168.94	731.97	175.21	990.68	451.65	786.79	228.82	954.93	245.21
5.672	0	0.13	0.11	0.03	0.17	0.08	0.11	0.09	2.65	0.29	99.66	0.33	2.94	98.48	0.69	5.79	0.1	1.99	10.19	0.05	0.22	0.09	0	0.12	0.29	0.29	0.05	2.65	8.9	4.28	0.04	0	5.2	0	0		5.8	-1.15	6.62	70.27	170.43	740.2	176.88	999.93	454.3	792.28	232.7	962.36	243.73
5.705	0	0.14	0.12	0.03	0.18	0.07	0.11	0.1	2.21	0.36	99.64	0.33	2.74	98.22	0.64	5.78	0.1	2.46	9.99	0.05	0.15	0.12	0	0.12	0.31	0.36	0.05	2.21	9.43	4.47	0.05	0	4.96	0	0		11.75	-1.96	8.95	73.15	165.47	751.12	181.65	1006.34	453.72	806.24	239	971.28	250.87
5.739	0	0.15	0.13	0.03	0.18	0.06	0.12	0.09	1.19	0.4	99.64	0.33	1.7	98.7	0.5	4.55	0.08	2.81	9.11	0.04	0.11	0.18	0	0.13	0.29	0.4	0.04	1.19	10.84	3.84	0.05	0	4.08	0	0		8.7	-0.33	7.71	71.59	172.66	752.93	180.33	1011.29	456.19	804.9	235.58	976.96	250.02
5.772	0	0.16	0.13	0.03	0.2	0.06	0.12	0.1	1.16	0.41	99.6	0.34	1.13	98.52	0.41	5.26	0.08	3.78	8.88	0.03	0.11	0.15	0	0.12	0.26	0.47	0.04	1.16	11.53	3.8	0.05	0	3.59	0	0		10.39	-1	6.39	72.33	172.63	756.17	183.46	1013.83	459.87	805.91	240.3	978.17	251.64
5.805	0	0.16	0.13	0.03	0.2	0.06	0.12	0.1	1.15	0.32	99.6	0.33	1.01	98.3	0.32	5.08	0.07	4.47	8.83	0.02	0.09	0.1	0	0.13	0.25	0.57	0.03	1.15	10.81	3.82	0.05	0	3.48	0	0		3.8	1.7	6.11	69.11	170.04	755.96	185.75	1010.65	458.91	805.28	236.79	974.6	252.33
5.839	0	0.15	0.13	0.03	0.2	0.05	0.12	0.1	0.88	0.38	99.6	0.33	0.25	98.1	0.38	6.01	0.07	3.76	8.27	0.02	0.12	0.09	0	0.16	0.22	0.89	0.03	0.88	9.63	3.13	0.05	0.02	2.95	0	0		3.06	2.29	5.11	68.75	166.45	753.84	187.62	1005.31	457.19	801.77	239.82	967.84	251
5.872	0	0.14	0.13	0.03	0.21	0.05	0.12	0.11	1.17	0.61	99.58	0.33	0	94.55	0.61	8.37	0.08	3.41	8.37	0.03	0.17	0.2	0	0.24	0.22	1.13	0.02	1.17	7.91	3.33	0.05	0.07	2.64	0	0		5.64	7.73	3.82	69.85	164	750.12	191.17	997.63	456.92	795.63	246.35	959.53	252.05
5.905	0	0.12	0.1	0.03	0.29	0.05	0.1	0.16	1.18	0.92	99.41	0.49	0	90.62	0.92	17.75	0.08	3.6	8.22	0.03	0.21	0.33	0	0.24	0.23	1.25	0.02	1.18	7.91	3.28	0.05	0.06	2.58	0	0		3.1	10.66	4.25	68.51	159.72	738.35	190.52	984.37	454.2	785.83	244.09	945.42	250.6
5.939	0	0.1	0.09	0.03	0.36	0.05	0.09	0.21	1.16	0.96	99.27	0.82	0	90.28	0.96	25.33	0.1	2.77	7.57	0.02	0.36	0.91	0	0.3	0.27	1.84	0.02	1.16	7.58	3.15	0.05	0.03	2.41	0	0		-1.63	10.86	3.85	66.8	156.14	726.56	189.86	969.65	449.98	773.81	240.32	929.78	247.73
5.972	0	0.08	0.07	0.03	0.53	0.05	0.07	0.34	1.56	0.92	98.94	1.96	0	91.14	0.92	37.26	0.09	2.41	7.9	0.03	0.51	1.62	0	0.31	0.3	1.95	0.03	1.56	7.39	3.15	0.06	0.06	2.32	0.3	0		2.39	10.34	4.42	68.75	159	720.91	191.2	963.42	449.46	767.14	245.67	926.1	249.49
6.005	0	0.06	0.05	0.03	0.89	0.05	0.06	0.65	1.13	1.2	98.22	6.58	0	91.25	1.2	53.33	0.1	1.88	7.22	0.03	0.61	1.98	0	0.34	0.39	2.53	0.04	1.13	7	2.98	0.05	0.09	2.09	0.85	0		2.49	10.28	3.45	69	162	710.94	190.85	953.4	448.9	754.47	246.44	916.46	248.09
6.039	0	0.05	0.04	0.03	1.13	0.04	0.05	0.9	1.23	1.46	97.74	11.19	0	87.24	1.46	61.91	0.07	1.12	7.04	0.04	0.98	2.42	0	0.39	0.49	2.93	0.04	1.23	5.64	2.74	0.05	0.12	1.85	1.55	0		5.09	12.39	3.31	69.77	156.66	698.95	191.44	940.64	450.12	744.56	247.8	901.22	248.62
6.072	0	0.04	0.03	0.03	1.58	0.04	0.04	1.38	0.92	1.94	96.84	22.52	0	89.47	1.94	72.03	0.08	0.8	7.15	0.06	1.37	3	0	0.39	0.6	3.28	0.06	0.92	5.92	2.71	0.06	0.13	1.85	1.86	0		3.5	11.3	2	69.47	152.98	682.18	190.65	922.19	447.6	727.11	247.4	880.07	244.88
6.106	0	0.04	0.03	0.04	2.1	0.04	0.04	2.01	1.14	2.18	95.8	38.01	0	90.78	2.18	80.67	0.07	0.72	7.08	0.08	2.75	3.62	0	0.33	0.82	4.4	0.07	1.14	6.58	3.16	0.06	0.2	1.66	1.67	0		5.51	10.56	2.16	70.48	155.74	665.08	190	906.22	447.47	709.43	249.42	865.09	244.43
6.139	0	0.04	0.02	0.04	2.32	0.04	0.03	2.29	1.02	2.05	95.36	44.43	0	85.52	2.05	83.4	0.1	0.67	6.02	0.08	2.54	3.85	0	0.3	0.76	6.22	0.09	1.02	7.15	3.76	0.07	0.19	1.62	1.44	0		4.02	13.12	2.5	69.39	144	636.81	182.85	880.18	443.77	688.5	241.57	832.41	236.67
6.172	0	0.04	0.02	0.04	2.2	0.04	0.04	2.19	1.47	2.36	95.61	41.18	0	74.66	2.36	82.1	0.11	0.52	5.24	0.12	3.14	4.38	0	0.32	1.15	7.48	0.1	1.47	6.8	3.85	0.08	0.44	1.6	0.99	0		2.22	16.6	2.03	68.14	142.86	620.82	184.22	861.73	440.7	671.52	244.23	814.09	235.25
6.206	0	0.04	0.02	0.04	2.02	0.04	0.04	2.01	3.24	2.79	95.96	35.57	0	57.1	2.79	79.81	0.12	0.39	4.03	0.14	3.68	3.18	0	0.39	1.59	8.96	0.09	3.24	6.13	3.76	0.08	0.49	1.47	0.5	0		4.23	20.57	-0.36	68.35	132.46	603.05	189.26	838.21	441.24	653.68	249.8	785.5	236.88
6.239	0	0.04	0.03	0.03	1.7	0.03	0.04	1.6	2.59	3.03	96.61	25.15	0	78.09	3.03	73.98	0.13	0.25	2.59	0.13	2.57	1.37	0	0.38	1.69	8.28	0.09	3.51	5.78	3.94	0.09	0.03	1.44	0.17	0		2.86	15.65	0.95	69.31	137.74	592.28	196.94	817.09	435.86	636.28	254.61	773.59	243.63
6.272	0	0.04	0.03	0.03	1.48	0.03	0.05	1.34	2.04	3.27	97.05	18.08	0	68.26	3.27	69.89	0.14	0.18	2.04	0.13	1.93	0.62	0	0.36	1.47	8.66	0.13	3.25	4.65	3.41	0.11	0.04	1.37	0.05	0		2.94	18.17	1.38	69.62	133.08	579.78	204.55	794.5	432.83	621.52	258.73	754.32	250.13
6.306	0	0.05	0.04	0.03	1.18	0.03	0.05	0.98	1.33	3.19	97.63	10.58	0	64.08	3.19	62.99	0.16	0.14	1.41	0.15	0.81	0.34	0	0.48	1.1	7.97	0.18	1.33	3.78	3.02	0.11	0.12	1.18	0.04	0		7.63	19.1	-1.57	69.02	133.52	579.47	214.05	779.13	427.19	610.41	267.63	743.4	255.65
6.339	0	0.06	0.05	0.03	0.79	0.03	0.06	0.6	0.9	3.3	98.43	4.01	0	71.84	3.3	50.62	0.16	0.12	1.4	0.19	0.36	0.3	0	0.47	0.9	6.9	0.3	0.46	3.19	3.49	0.12	0.1	1.14	0.02	0		1.63	17.32	3.24	69.11	138.9	566.31	224.06	760.34	426.84	596.76	272.4	735.62	268.64
6.372	0	0.06	0.06	0.03	0.56	0.03	0.07	0.41	0.52	2.39	98.89	1.86	0	85.66	2.39	41.23	0.16	0.11	1.35	0.19	0.23	0.39	0	0.43	0.52	5.59	0.32	0.15	2.73	4.25	0.14	0.01	1.08	0	0		-1.7	13.06	1.95	67.74	140.24	558.96	226.2	748.65	423.87	585.02	273.26	725.17	268.09
6.406	0	0.07	0.07	0.03	0.53	0.03	0.07	0.4	0.33	2.46	98.95	1.6	0	88.21	2.46	39.56	0.16	0.1	1.43	0.16	0.2	0.46	0	0.33	0.32	4.94	0.3	0.07	2.53	5.44	0.15	0.03	1.01	0.02	0		-2.84	11.94	2.45	67.42	134.88	555.82	226.03	743.14	421.7	583.8	271.12	718.64	267.67
6.439	0	0.07	0.08	0.03	0.43	0.03	0.08	0.33	0.3	1.92	99.14	1.06	0	81.7	1.92	34.35	0.17	0.12	1.91	0.19	0.28	0.81	0	0.3	0.14	4.46	0.28	0.07	2.14	6.75	0.15	0.01	1.01	0	0		-3.54	14.52	2.66	67.98	139.78	550.17	223.28	739.24	418.93	576.99	270.35	716.67	264.88
6.473	0	0.08	0.08	0.03	0.39	0.03	0.08	0.32	0.24	1.59	99.23	0.84	0	68.31	1.59	31.61	0.17	0.12	2.49	0.21	0.44	1.24	0	0.24	0.06	4.1	0.4	0.11	1.66	8.83	0.15	0.02	0.99	0	0		-6.81	18.16	3.48	67.57	139.02	545.07	218.41	739.26	419.22	575.85	264.43	714.84	261.35
6.506	0	0.09	0.1	0.03	0.3	0.03	0.09	0.25	0.22	1.31	99.4	0.5	0	73.65	1.31	24.54	0.17	0.12	2.99	0.28	0.5	1.63	0	0.22	0.04	3.75	0.61	0.15	1.35	10.59	0.16	0.03	1.06	0.03	0		-4.79	16.86	2.52	67.96	138.75	543.38	216.28	740	421.24	574.39	263.22	713.08	259.22
6.539	0	0.09	0.11	0.03	0.26	0.03	0.1	0.22	0.29	1.04	99.48	0.37	0	69.05	1.04	20.31	0.16	0.12	3.77	0.38	0.57	2.6	0	0.23	0.04	3.55	0.71	0.29	1.25	12.23	0.17	0.03	1.07	0.03	0		-5.87	17.99	3.41	67.87	139.02	541.3	215.34	737.51	419.77	572.99	260.23	712.01	259.75
6.573	0	0.1	0.11	0.03	0.25	0.03	0.1	0.26	0.28	0.79	99.48	0.34	0	65.33	0.79	19.66	0.15	0.14	3.65	0.41	0.57	3.39	0	0.21	0.04	2.88	0.75	0.28	0.87	16.6	0.18	0.09	0.98	0.02	0		-8.89	18.83	3.03	66.95	144.85	539.32	211.98	740.94	420	570.54	259.53	715.33	255.49
6.606	0	0.1	0.11	0.03	0.26	0.03	0.09	0.28	0.26	0.62	99.44	0.37	0	81.53	0.62	20.64	0.16	0.15	2.98	0.35	0.71	3.89	0	0.21	0.05	2.86	0.45	0.26	0.87	17.77	0.17	0.14	0.94	0	0		3.04	14.58	2.38	66.49	143.11	541.06	208.64	747.98	426.11	574.91	261.57	717.85	254.49
6.639	0	0.1	0.11	0.03	0.24	0.03	0.1	0.3	0.31	0.67	99.39	0.33	0	75.3	0.67	18.78	0.16	0.12	2.62	0.45	0.7	5.14	0	0.2	0.07	2.52	0.54	0.31	0.75	21.43	0.18	0.41	0.98	0.08	0		2.61	16.43	3.29	67.43	139.78	545.23	211.02	758.32	434.02	584.97	267.12	724.37	256.87
6.673	0	0.11	0.12	0.04	0.22	0.03	0.1	0.33	0.27	0.55	99.34	0.33	0	62.92	0.55	16.71	0.13	0.12	2.4	0.54	0.96	7.41	0	0.22	0.12	1.63	0.61	0.27	0.58	25.72	0.16	0.26	1.03	0.04	0		1.53	19.36	4.81	67.63	149.39	549.3	207.06	770.23	435.88	590.29	265.04	739.42	256.26
6.706	0	0.11	0.12	0.03	0.22	0.03	0.1	0.32	0.31	0.52	99.36	0.33	0	67.12	0.52	16.07	0.14	0.09	2.63	0.57	1.27	6.32	0	0.21	0.2	1.68	0.78	0.31	0.66	25.69	0.15	0.4	1.08	0.09	0		-6.93	18.43	5.01	65.69	147.39	562.62	208.96	783.93	436.81	604.87	263.35	752.1	256.5
6.74	0	0.1	0.12	0.04	0.22	0.03	0.1	0.45	0.31	0.52	99.09	0.33	0	65.41	0.52	16.77	0.12	0.07	3.41	0.74	1.73	6.76	0	0.16	0.31	1.51	0.63	0.22	0.56	33.19	0.12	0.18	1.07	0.14	0		-3.29	18.81	6.97	66.13	142.5	577.01	211.94	797.81	438.71	623.6	268.17	765.92	260.94
6.773	0	0.1	0.12	0.04	0.22	0.03	0.1	0.65	0.43	0.51	98.71	0.33	0	75.23	0.51	17.77	0.14	0.06	4.06	0.98	2.54	7.6	0	0.14	0.43	1.44	0.38	0.19	0.67	40.85	0.11	0.65	1.06	0.1	0		-4.18	16.45	7.19	66.06	140.05	589.36	209.5	814.95	443.66	639.47	263.45	779.48	260.36
6.806	0	0.11	0.12	0.05	0.21	0.03	0.09	0.63	0.51	0.52	98.73	0.33	0	84.96	0.52	17.29	0.17	0.03	4.36	1.54	4.11	9.43	0	0.14	0.51	1.3	0.22	0.16	0.8	40.88	0.1	5.37	1.05	0	0		2.42	13.34	8.42	69.06	135.83	612.7	210.93	837.15	446.31	665.27	264.98	801.1	264.54
6.84	0	0.12	0.12	0.06	0.18	0.04	0.1	0.78	0.51	0.57	98.44	0.33	0	89.44	0.57	14.08	0.27	0.02	4.85	2.81	6.54	12.33	0	0.1	0.51	1.42	0.16	0.13	1.12	49.05	0.08	3.11	1.18	0	0		-1.13	11.32	9.46	68.04	138.26	632.34	208.18	857.22	445.67	685.29	254.59	823.1	265.78
6.873	0	0.12	0.13	0.07	0.17	0.04	0.09	0.88	0.44	0.59	98.24	0.33	0	91.86	0.59	13.53	0.35	0.01	5.91	4.25	10.06	12.33	0	0.1	0.44	1.37	0.15	0.12	1.38	52.48	0.07	1.11	1.28	0	0		-0.12	9.88	10.29	68.35	145.15	651.82	204.2	881.51	446.35	705.21	250.47	849.58	265.5
6.906	0	0.13	0.14	0.08	0.15	0.04	0.1	0.85	0.42	0.5	98.29	0.33	0	85.46	0.5	10.36	0.37	0.01	6.42	4.67	10.23	13.02	0	0.1	0.42	1.16	0.1	0.2	1.55	55.02	0.07	0.4	1.32	0	0		3.7	13.15	8.31	69.54	142.43	659.56	201.76	894.91	452.41	714.65	253.08	856.83	261.51
6.94	0	0.14	0.14	0.07	0.15	0.04	0.11	0.73	0.42	0.44	98.55	0.33	0	75.44	0.44	8.23	0.42	0.01	7.8	4.75	7.7	12.8	0	0.12	0.41	1.2	0.09	0.32	1.86	53.33	0.08	0.06	1.46	0	0		4.11	16.39	11.28	68.73	146.64	663.31	202.58	905.97	457.66	724.04	256.73	870.33	266.89
6.973	0	0.15	0.15	0.07	0.14	0.05	0.11	0.63	0.56	0.38	98.73	0.33	0	58.52	0.3	6.65	0.38	0.01	8.69	3.95	7.17	15.25	0	0.12	0.4	1.18	0.08	0.56	1.84	51.71	0.09	0.07	1.59	0	0		2.43	20.28	12.34	67.91	148.6	665.87	206	911.78	463.29	729.27	259.46	877.25	272.97
7.006	0	0.16	0.15	0.09	0.13	0.05	0.11	0.49	0.57	0.44	99.01	0.33	0	55.22	0.22	4.72	0.44	0.01	10.38	4.11	7.42	18.24	0	0.11	0.34	1.17	0.08	0.57	2.1	47.7	0.09	0.64	1.85	0	0		2.66	20.95	11.55	67.62	152.94	665.86	209.84	920.97	477.68	731.11	265.79	883.56	278.03
7.04	0	0.17	0.15	0.1	0.13	0.05	0.11	0.4	0.62	0.62	99.2	0.33	0	44.54	0.2	4.1	0.62	0.01	10.05	4.23	7.38	19.71	0	0.08	0.3	1.16	0.11	0.39	3.07	43.36	0.08	1.38	2.07	0	0		4.85	23.1	10.31	66.83	155.95	670.68	220.44	924.6	486.85	732.63	279.02	888.35	287.51
7.073	0	0.17	0.15	0.1	0.13	0.06	0.11	0.32	0.69	0.69	99.36	0.33	0	41.56	0.14	3.11	0.69	0.01	10.44	4	8.07	19.08	0	0.07	0.24	1.19	0.15	0.23	3.27	39.05	0.08	2.96	2.22	0	0		-2.27	23.7	7.56	65.63	149.34	672.15	223.59	922.66	489.67	731.76	275.65	880.77	285.58
7.107	0	0.16	0.15	0.09	0.13	0.05	0.11	0.22	0.9	0.9	99.56	0.33	0	45.52	0.1	2.92	0.9	0.02	7.04	3.38	8.07	18.14	0	0.04	0.17	0.98	0.16	0.07	4.61	29.97	0.07	1.08	2.85	0	0		-1.85	22.9	5.35	64.23	146.27	676.37	229.27	923.39	493.96	732.75	280.37	878.79	288.51
7.14	0	0.16	0.15	0.07	0.13	0.05	0.11	0.18	0.91	0.91	99.64	0.33	0	49.27	0.08	2.58	0.91	0.02	7.56	3.35	7.52	13.14	0	0.03	0.13	0.88	0.19	0.05	5.46	25.92	0.06	1.11	3.17	0	0		-2.36	22.15	3.84	63.85	138.35	675.23	232.67	915.17	491.18	729.95	280.83	868	289.89
7.173	0	0.16	0.14	0.06	0.14	0.05	0.11	0.17	0.92	0.92	99.66	0.33	0	42.7	0.09	3.65	0.92	0.02	7.64	3.45	5.57	11.8	0	0.02	0.09	0.83	0.27	0.03	5.8	23.11	0.05	1.41	3.47	0	0		-6.4	23.47	6.03	62.49	141.75	671.01	234.59	905.85	485.03	724.35	279.81	865.61	291.56
7.207	0	0.16	0.13	0.06	0.15	0.06	0.11	0.16	0.98	0.98	99.67	0.33	0	35.65	0.09	4.95	0.98	0.02	7.09	3.9	4.18	13.25	0	0.01	0.07	0.67	0.33	0.03	6.84	19.95	0.04	0.5	3.87	0	0		-7.48	24.95	5.24	62.01	135.48	664.5	235.03	895.13	481.52	717.73	279.29	852.83	289.4
7.24	0	0.18	0.12	0.06	0.16	0.06	0.11	0.16	0.93	0.93	99.65	0.33	0.67	20.98	0.12	6.33	0.93	0.02	8.74	5.13	2.71	15.09	0	0.01	0.04	0.63	0.37	0.04	7.35	18.83	0.04	0.17	4.33	0	0		-2.64	28.63	6.51	62.9	130.96	652.69	230.38	882.56	476.52	709.33	277.18	839.97	286.25
7.273	0	0.18	0.11	0.08	0.17	0.07	0.1	0.16	1.02	1.02	99.63	0.33	1.45	45.36	0.18	9.19	1.02	0.02	7.76	4.8	1.78	20.16	0	0.01	0.03	0.55	0.47	0.05	8.7	16.36	0.04	0.3	5.14	0	0		-8.73	22.93	5	62.8	133.13	646.88	232.04	871.84	472.11	697.93	274.9	830.72	284.45
7.307	0	0.19	0.09	0.11	0.18	0.08	0.09	0.17	0.99	0.99	99.63	0.35	3.51	51.26	0.23	11.77	0.99	0.02	8.38	4.88	1.73	27.69	0	0.01	0.03	0.54	0.5	0.05	9.1	14.52	0.05	1.74	6.81	0	0		-5.09	21.75	3.29	63.88	137.65	640.81	233.76	863.65	472.24	686.6	278.57	824.07	285.68
7.34	0	0.16	0.08	0.09	0.21	0.09	0.09	0.2	0.95	0.95	99.59	0.46	3.6	66.98	0.31	15.06	0.95	0.02	9.05	4.2	2.09	22.19	0	0.01	0.03	0.55	0.64	0.05	9.76	15.49	0.04	10.38	6.77	0	0		-0.19	18.46	4.5	66.47	137.55	627.39	231.11	849.77	468.31	674.12	280.04	811.63	283.35
7.373	0	0.14	0.07	0.07	0.23	0.08	0.08	0.24	0.83	0.83	99.53	0.61	3.22	56.09	0.46	18.74	0.83	0.02	8.3	3.68	2.6	18.17	0	0.01	0.03	0.54	0.68	0.06	9.88	15.58	0.04	7.7	6.89	0	0		0.49	20.78	5.21	66.91	145.04	615	225.16	837.76	461.91	659.46	273.55	804.35	280.01
7.407	0	0.12	0.07	0.08	0.23	0.09	0.08	0.21	0.85	0.85	99.55	0.65	2.75	57.97	0.51	19.61	0.85	0.02	8.15	2.96	4.58	16.89	0	0.01	0.05	0.74	0.58	0.07	9.98	11.39	0.04	3.32	7.32	0	0		7.76	20.39	4.42	70.04	147.07	600.45	215.48	828.89	459.36	645.75	270.63	792.82	270.96
7.44	0	0.11	0.07	0.08	0.24	0.09	0.07	0.23	0.93	0.93	99.53	0.75	1.83	52.81	0.55	22.34	0.93	0.03	8.74	2.21	7.15	16.13	0	0.01	0.06	0.98	0.58	0.14	9.28	10.86	0.05	1.92	7.31	0	0		2.92	21.44	1.66	67.48	154.71	590.94	206.45	826.74	457.39	632.91	263.64	787.55	259.11
7.474	0	0.1	0.06	0.15	0.23	0.1	0.06	0.22	1.17	1.17	99.54	0.93	0	72.54	0.6	24.24	1.17	0.04	10.28	1.71	13.74	21.26	0	0.01	0.09	1.21	0.46	0.6	10.36	8.63	0.04	0.6	7.82	0	0		-0.46	17.14	1.01	66.85	156.08	579.29	196.96	817.04	447.68	620.69	256.67	776.44	246.52
7.507	0	0.08	0.05	0.09	0.38	0.09	0.06	0.37	1.03	1.03	99.24	2.3	0.76	75.2	0.78	36.28	1.03	0.07	8.44	0.88	8.46	16.89	0	0.01	0.16	1.44	0.33	0.82	10.4	8.34	0.03	0.05	7.2	0	0		-3.94	16.45	-0.07	65.34	159.75	571.96	191.31	814.38	445.81	612.58	252.48	771.77	239.16
7.54	0	0.07	0.03	0.07	0.65	0.08	0.05	0.66	2.18	0.89	98.67	6.89	1.44	79.03	0.79	51.01	0.89	0.14	8.55	0.47	5.41	14.48	0	0.01	0.26	1.58	0.27	2.18	9.92	7.89	0.03	0.01	6.8	0	0		-4.7	15.37	0.58	65.12	161.02	563.43	187.42	808.81	444.82	605.64	248.43	766.22	236.48
7.574	0	0.05	0.03	0.05	1	0.07	0.04	1.06	2.99	0.81	97.88	14.97	1.2	84.9	0.81	62.54	0.64	0.24	6.17	0.19	2.43	9.13	0	0.01	0.44	1.69	0.21	2.99	9.17	7.56	0.03	0.01	6.4	0	0		-3.88	13.37	0.34	65.67	163	556.7	184.61	804.41	444.68	598.75	246.98	761.23	234
7.607	0	0.04	0.02	0.04	1.47	0.06	0.03	1.68	4.19	1.03	96.64	28.16	0.78	72.54	1.03	73.55	0.53	0.47	5.26	0.09	1.07	7.03	0	0.01	0.81	1.85	0.13	4.19	8.13	7.32	0.03	0.01	6.14	0	0		1.28	17.14	1.89	66.69	162.05	550.55	178.8	804.8	444.82	598.69	247.51	759.78	229.97
7.64	0	0.04	0.02	0.04	1.71	0.06	0.03	2.1	4.66	1.13	95.8	33.84	0.33	78.11	1.13	78.02	0.43	0.79	5.28	0.04	0.73	8.46	0	0.01	1.57	2.35	0.12	4.66	6.97	7.84	0.03	0.01	5.78	0	0		3.66	15.64	4.05	67.94	162.46	546.15	176.17	804.51	447.11	598.67	244.61	760.63	231.83
7.674	0	0.04	0.02	0.04	2.19	0.05	0.03	2.75	3.1	1.51	94.5	44.23	0	92.78	1.51	84.14	0.41	1.19	5.13	0.03	0.74	7.7	0	0.02	1.96	3.08	0.08	3.1	6.3	7.58	0.05	0.01	4.79	0	0		1.47	9.23	1.67	67.35	173.84	543.28	165.93	819.77	456	596.25	241.23	768.92	221.13
7.707	0	0.04	0.02	0.04	2	0.06	0.03	2.38	2.19	1.56	95.24	38.18	0	93.19	1.56	81.2	0.41	1.53	6.83	0.02	1.46	8.71	0	0.02	2.18	2.79	0.04	2.19	6.14	6.6	0.05	0.04	4.62	0	0		2.29	8.92	0.11	67.06	169.22	544.77	161.66	824.94	460.94	599.47	232.15	768.22	219.58
7.741	0	0.04	0.02	0.04	1.95	0.05	0.04	2.23	1.95	1.72	95.54	34.82	0	92.54	1.72	79.73	0.38	1.8	7.32	0.02	2.47	6.55	0	0.03	1.95	3.13	0.02	0.53	5.8	6.01	0.06	0.05	3.7	0	0		6.89	9.41	3.45	69.41	174.43	556.24	161.9	835.08	458.87	612.04	232.52	786.3	224.94
7.774	0	0.05	0.02	0.04	1.51	0.06	0.04	1.55	2.3	1.3	96.89	22.83	0	94.97	1.3	72.06	0.34	1.74	8.22	0.02	2.3	6.39	0	0.03	2.3	2.91	0.02	0.67	6.12	5.31	0.06	0.02	3.56	0	0		8.36	7.31	1.41	70.54	174.61	567.19	158.06	846.87	458.43	620.5	229.09	794.89	220.33
7.807	0	0.05	0.03	0.04	0.98	0.06	0.05	0.87	1.89	1.36	98.03	9.97	0	96.92	1.36	58.83	0.35	1.38	8.45	0.03	2.18	4.11	0	0.03	1.89	2.44	0.01	0.54	7.12	4.83	0.07	0.03	3.63	0	0		11.35	4.75	1.09	71.83	174.56	574.24	152.07	859.64	459.56	630.01	227.19	804.17	215.32
7.841	0	0.07	0.05	0.04	0.59	0.06	0.06	0.42	1.64	1.09	98.83	3.09	0	94.99	1.09	42.98	0.3	1.23	8.14	0.04	1.55	2.71	0	0.04	1.64	2.49	0.01	0.38	7.47	3.24	0.08	0.02	3.54	0	0		9.88	7.29	2.54	71	177.68	578.53	150.83	866.92	461.19	636.18	223.27	813.75	217.03
7.874	0	0.09	0.07	0.03	0.34	0.07	0.08	0.21	1.23	0.89	99.31	1	1.02	95.46	0.89	27.86	0.27	0.97	10	0.06	1.98	2.23	0	0.05	1.23	2.2	0	0.51	7.85	2.54	0.09	0.03	4.03	0	0		8.65	6.77	3.7	70.36	177.55	582.46	147.24	874.53	460.33	643.58	220.21	821.04	214.45
7.907	0	0.1	0.09	0.04	0.25	0.07	0.09	0.15	0.91	0.76	99.5	0.55	1.19	87.84	0.76	18.99	0.27	0.86	10.07	0.1	2.48	2.16	0	0.05	0.91	1.73	0	0.4	8.37	2.58	0.1	0.02	4.25	0	0		12.01	12.11	4.99	71.06	183.54	589.76	143.87	885.34	459.84	651.87	219.7	835.34	214.64
7.941	0	0.12	0.1	0.04	0.22	0.07	0.1	0.12	0.85	0.64	99.56	0.44	1.82	90.96	0.64	14.07	0.19	0.85	11.31	0.11	2.81	3.46	0	0.07	0.85	1.07	0	0.38	10.14	2.23	0.09	0.04	4.4	0	0		12.39	10.46	6.11	71.49	181.27	602.32	143.76	896.94	458.45	666.5	218.7	847.74	215.65
7.974	0	0.12	0.1	0.04	0.21	0.07	0.1	0.11	0.8	0.6	99.58	0.41	1.15	91.13	0.6	12.46	0.19	0.86	9.73	0.09	2.71	4.77	0	0.08	0.8	0.91	0.01	0.58	10.66	2.53	0.1	0.04	4.39	0	0		14.07	10.35	6.48	72.35	176.55	615.05	146.03	904.12	456.95	679.12	217.32	855.67	219.08
8.007	0	0.13	0.11	0.05	0.2	0.07	0.1	0.1	0.93	0.54	99.6	0.38	1.44	95.06	0.54	10.63	0.15	0.87	9.89	0.08	2.39	5.57	0	0.11	0.93	0.7	0.01	0.91	11.43	2.61	0.1	0.03	4.55	0	0		16.77	7.21	3.49	74.71	175.64	642.64	148.35	919.8	452.29	696.98	212.79	872.45	220.26
8.041	0	0.14	0.11	0.04	0.18	0.07	0.11	0.09	1.83	0.43	99.64	0.38	1.84	92.46	0.68	7.67	0.14	0.88	10.49	0.08	1.86	4.99	0	0.17	0.95	0.43	0.01	1.83	11.4	2.59	0.11	0.01	4.7	0	0		16.62	9.47	5.22	74.54	169.49	655.38	142.43	924.6	434.22	711.02	208.36	880.48	211.75
8.074	0	0.14	0.11	0.04	0.18	0.08	0.11	0.09	2.58	0.43	99.64	0.39	2.3	97.35	0.74	7.58	0.14	0.86	11.71	0.09	1.45	4.33	0	0.19	0.99	0.43	0.01	2.58	10.72	2.69	0.09	0.03	4.65	0	0		11.32	3.98	6.04	73.24	177.69	683.88	142.82	948.07	426.3	734.2	202.6	911.61	212.54
8.108	0	0.14	0.11	0.04	0.19	0.1	0.12	0.1	2.3	0.31	99.61	0.56	4.01	96.51	1.11	8.56	0.18	0.83	15.34	0.13	1.24	3.51	0	0.23	1.01	0.31	0.02	2.3	12.04	2.68	0.09	0.02	4.78	0	0		9.72	5.39	6.46	72.45	174.83	697.71	143.34	961.68	425.64	749.85	203.23	924.45	212.2
8.141	0	0.14	0.11	0.04	0.2	0.09	0.12	0.1	3.26	0.32	99.6	0.48	2.54	95.18	1.35	9.49	0.18	0.85	14.19	0.13	1.24	2.88	0	0.32	1.45	0.29	0.02	3.26	11.02	2.88	0.09	0.03	4.21	0	0		5.4	7.08	8.97	70.18	167.98	705.12	141.31	970.95	423.21	764.77	199.53	932.36	210.88
8.174	0	0.13	0.11	0.04	0.21	0.08	0.12	0.11	2.33	0.35	99.58	0.42	2.21	96.19	1.85	10.56	0.18	0.87	13.07	0.15	0.84	2.65	0	0.35	1.56	0.3	0.03	2.33	10.41	2.85	0.09	0.01	4.14	0	0		9.87	5.86	4.65	72.5	167.55	731.1	149.35	991.03	427.96	782.1	211.82	949.65	213.04
8.208	0	0.13	0.1	0.04	0.22	0.09	0.12	0.12	2.71	0.52	99.56	0.5	3.34	96.67	2.11	11.45	0.14	0.9	15.31	0.17	0.84	4.13	0	0.52	1.67	0.26	0.04	2.71	10.68	3.69	0.08	0.01	4.49	0	0		5.13	5.15	6.97	70.21	172.54	731.53	147.25	995.64	427.84	785.45	205.89	957.78	214.56
8.241	0	0.13	0.11	0.04	0.22	0.09	0.13	0.12	3.86	0.66	99.55	0.48	2.65	95.2	2.28	12.11	0.12	0.98	15.41	0.18	0.66	4.23	0.76	0.69	2.04	0.3	0.04	3.86	9.82	3.64	0.07	0	4.1	0	0		2.39	7.06	7.96	68.27	165.23	738.92	144.84	1007.47	430.12	799.76	203.21	964.75	212
8.274	0	0.13	0.11	0.04	0.23	0.1	0.13	0.13	2.5	0.44	99.54	0.51	3.22	95.7	2.65	12.06	0.11	1.05	16.81	0.19	0.44	4.59	2.19	0.92	1.92	0.35	0.03	2.5	9.22	3.94	0.08	0.01	3.83	0	0		1.23	6.48	6.07	67.98	167.79	747.36	144.82	1016.11	431.34	804.6	202.81	972.24	210.21
8.308	0	0.12	0.11	0.03	0.23	0.09	0.14	0.14	2.25	0.47	99.54	0.42	2.31	97.46	2.31	13.22	0.08	1.06	16.31	0.15	0.33	4.19	1.62	1.75	1.67	0.47	0.02	2.25	7	5.06	0.08	0.01	3.2	0.01	0		10.36	3.76	7.42	72.04	181.02	747.67	145.73	1019.72	434.4	802.26	209.89	983.14	216.75
8.341	0	0.11	0.11	0.03	0.25	0.07	0.13	0.15	2.26	0.6	99.51	0.38	0.6	97.56	1.92	15.4	0.07	1.3	12.85	0.1	0.24	2.25	0	1.81	1.93	0.6	0.02	2.26	6.49	5.18	0.08	0	2.92	0.75	0		7.96	3.56	7.04	71.07	181.03	751.53	148.42	1024.95	439.1	806.28	210.67	987.11	219.15
8.374	0	0.11	0.12	0.03	0.25	0.05	0.12	0.15	2.11	0.76	99.51	0.37	0	94.22	1.35	16.35	0.05	1.41	9.57	0.05	0.24	1.4	0	2.11	1.96	0.76	0.02	1.81	5.22	5.54	0.09	0.01	2.44	1.05	0		-2.19	8.04	5.61	66.66	171.05	749.81	151.82	1018.56	437.16	805.02	208.61	975.9	216.21
8.408	0	0.1	0.12	0.03	0.28	0.05	0.12	0.19	3.2	1.09	99.43	0.46	0	94.3	1.09	20.76	0.04	1.52	7.56	0.04	0.31	1.23	0	3.2	1.55	1.18	0.02	2.28	4.03	5.82	0.09	0.02	1.8	1.33	0		2.18	7.97	6.28	68.05	174.04	746	152.09	1017.41	439.93	802.02	212.73	975.96	218.49
8.441	0	0.1	0.11	0.03	0.3	0.04	0.11	0.2	2.64	0.79	99.39	0.56	0	90.29	0.79	23.12	0.04	1.33	6	0.03	0.54	1.1	0	2.64	1.44	1.44	0.02	2.14	4.39	5.48	0.1	0.07	1.78	1.47	0		-0.45	10.85	6.26	66.47	171.76	741.21	152.93	1014.23	442.87	799.24	211.61	970.82	219.27
8.475	0	0.09	0.1	0.03	0.35	0.04	0.1	0.24	2.81	1.06	99.29	0.78	0	87.03	0.64	28.37	0.03	1.29	5	0.02	1.06	1.28	0	2.81	1.56	2.39	0.02	1.71	3.88	4.71	0.12	0.04	1.65	1.19	0		-8.27	12.48	6.69	63.61	165.9	737.06	154.01	1009.21	440.65	798	209.75	963.74	217.13
8.508	0	0.08	0.08	0.03	0.46	0.04	0.08	0.31	2.25	1.54	99.09	1.42	0	81.9	0.62	36.15	0.03	1.09	5.26	0.02	1.54	1.54	0	2.25	1.42	3.3	0.02	2.02	4.4	3.62	0.11	0.05	1.55	1.2	0		-1.7	14.45	5.09	65.15	170.38	728.73	149.94	1005.36	442.78	787.75	212.47	958.12	213.31
8.541	0	0.07	0.07	0.03	0.51	0.04	0.07	0.35	2.15	2.02	98.97	2	0	75.32	0.51	39.99	0.03	1	4.86	0.02	2.02	1.84	0	2.15	1.47	3.72	0.03	1.74	4.92	2.87	0.11	0.01	1.59	1.3	0		-0.01	16.42	3.85	65.8	164.25	717.3	149.11	992.57	443.1	776.96	211.38	941.21	211.41
8.575	0	0.07	0.06	0.04	0.63	0.04	0.07	0.44	2.16	1.89	98.73	3.58	0	64.23	0.53	46.39	0.02	0.7	5.46	0.03	3	2.67	0	1.89	1.58	6.42	0.05	2.16	5.95	2.29	0.14	0.06	1.48	1.38	0		3.22	19.07	5.52	66.21	165.02	707.59	149.93	983.99	444.3	769.85	214.58	934.87	214.76
8.608	0	0.07	0.06	0.04	0.63	0.04	0.06	0.44	2.74	1.89	98.73	3.86	0	43.31	0.53	46.8	0.02	0.5	5.1	0.04	4.04	3.31	0	1.89	1.77	6.63	0.07	2.74	6.51	2.03	0.12	0.04	1.51	0.9	0		-2.62	23.35	3.76	64.17	155.79	695.59	151.65	967.47	442.37	757.86	211.03	913.64	212.38
8.641	0	0.07	0.06	0.04	0.65	0.04	0.07	0.43	2.55	1.79	98.71	3.86	0	57.37	0.73	46.31	0.03	0.38	4.5	0.07	2.95	4.21	0	1.79	2.08	7.52	0.12	2.55	7.01	1.72	0.14	0.05	1.41	0.77	0		0.41	20.51	4.58	65.72	166.55	688.42	155.2	956.47	438.36	744.63	218.89	911.16	215.97
8.675	0	0.07	0.06	0.05	0.66	0.04	0.06	0.42	2.39	1.29	98.69	4.44	0	75.56	0.74	46.2	0.03	0.33	3.92	0.08	3.97	5.3	0	1.29	1.76	9.22	0.17	2.39	8.94	1.67	0.16	0.16	1.43	0.22	0		2.64	16.36	4.54	68.06	155.33	665.75	146.75	933.03	432.73	726.5	208.78	881.83	207.84
8.708	0	0.07	0.05	0.05	0.75	0.03	0.06	0.49	1.73	1.23	98.5	5.88	0	69.17	0.86	49.5	0.03	0.29	2.74	0.08	3.03	4.74	0	1.23	1.68	7.81	0.23	1.73	9.34	1.78	0.15	0.03	1.43	0	0		3.35	17.96	4.66	68.33	165.2	660.39	156.59	919.23	431.57	712.56	217.26	877.75	217.93
8.742	0	0.07	0.05	0.04	0.8	0.03	0.06	0.5	1.29	1	98.4	6.77	0	77.63	1	50.27	0.04	0.23	1.8	0.08	2.7	1.98	0	0.71	1.29	8.76	0.24	0.55	10.43	1.65	0.14	0.02	1.26	0	0		0.28	15.78	3.03	67.97	150.25	651.62	164.86	898.87	429.3	702.9	220.88	853.15	220.59
8.775	0	0.06	0.05	0.04	0.86	0.03	0.06	0.55	0.93	1.12	98.28	7.59	0	79.61	1.12	52.37	0.04	0.21	2.2	0.09	2.01	1.27	0	0.51	0.93	8.08	0.3	0.31	9.86	1.75	0.12	0.12	1.29	0	0		0.8	15.19	4.61	68.4	149.24	641.59	169.08	878.7	419.91	690.15	224.96	839.38	223.36
8.808	0	0.05	0.03	0.03	1.38	0.03	0.05	0.98	0.64	1.58	97.24	19.42	0	66.33	1.58	65.71	0.04	0.21	2.13	0.11	0.91	0.49	0	0.45	0.64	7.93	0.3	0.14	9.92	1.82	0.11	0.21	1.24	0	0		-2.76	18.61	3.07	67.92	156.35	630.02	170.83	863.8	417.27	671.81	224.45	828.16	223.56
8.842	0	0.04	0.03	0.03	1.97	0.03	0.04	1.45	0.42	2.05	96.07	35.9	0	75.38	2.05	75	0.05	0.28	2.28	0.09	0.52	0.21	0	0.3	0.42	7.47	0.35	0.08	11.12	1.42	0.1	0.05	1.27	0	0		-1	16.4	3.94	69.14	152.9	617.54	169.69	847.81	412.7	660.2	222.61	813.1	222.94
8.875	0	0.04	0.02	0.03	2.45	0.03	0.04	1.9	0.26	2.51	95.1	48.12	0	77.23	2.51	81	0.05	0.35	2.63	0.09	0.36	0.16	0	0.26	0.25	7.07	0.34	0.07	11.4	1.46	0.08	0.04	1.3	0	0		-5.39	15.89	2.61	67.8	166.16	603.77	165.57	840.69	413.84	641.67	219.48	807.83	218.47
8.908	0	0.04	0.02	0.03	3.12	0.03	0.03	2.59	0.21	2.38	93.77	62.41	0	78.62	2.38	88.53	0.05	0.46	1.97	0.06	0.32	0.11	0	0.21	0.14	6.73	0.3	0.08	11.11	1.53	0.07	0.04	1.24	0	0		-4.78	15.49	2.34	67.69	159.75	593.52	163.11	833.18	415.98	635.54	217.26	795.28	215.82
8.942	0	0.03	0.02	0.03	3.58	0.03	0.03	3.05	0.15	2.99	92.85	69.15	0	75.09	2.99	91.97	0.04	0.49	1.76	0.04	0.33	0.1	0	0.15	0.11	5.32	0.32	0.09	11.41	1.5	0.05	0.06	1.22	0	0		-3.14	16.48	2.6	68.22	160.51	584.04	161.45	824.14	414.56	626.29	217	786.78	214.63
8.975	0	0.03	0.02	0.03	3.93	0.03	0.03	3.48	0.13	3.57	92.13	72.86	0	72.77	3.57	94.61	0.04	0.55	1.93	0.05	0.47	0.13	0	0.13	0.08	4.85	0.34	0.11	11.01	1.49	0.06	0.14	1.24	0	0		2.12	17.09	2.44	69.22	161.31	578.41	162.04	816.06	413.29	618.88	219.9	780.14	215.74
9.008	0	0.03	0.02	0.03	3.95	0.03	0.03	3.69	0.14	4.1	92.11	70.33	0	57.59	4.2	95.39	0.03	0.57	1.66	0.04	0.48	0.17	0	0.13	0.08	4.1	0.32	0.14	8.69	1.56	0.05	0.11	1.16	0	0		2.76	20.47	0.67	68.43	158.75	574.64	164	807.02	411.27	611.57	220.51	770.25	215.57
9.042	0	0.03	0.02	0.03	3.59	0.03	0.03	3.64	0.17	3.08	92.73	62.62	0	58.36	4.1	94.2	0.04	0.58	1.66	0.03	0.37	0.28	0	0.12	0.08	3.08	0.31	0.17	5.55	2.47	0.06	0.04	0.97	0	0		0.96	20.31	3.75	68.1	160.57	568.2	170.34	797.2	409.61	606.58	226.72	767.11	223.19
9.075	0	0.03	0.02	0.03	3.07	0.03	0.03	3.14	0.17	2.84	93.71	54.13	0	65.28	3.2	90.87	0.04	0.57	1.75	0.03	0.39	0.39	0	0.11	0.08	2.84	0.27	0.17	4.52	3.08	0.06	0.01	0.94	0	0		-0.35	18.84	4.22	66.86	164.39	566.77	175.85	791.87	409.9	601.91	229.92	766.3	229.48
9.109	0	0.03	0.02	0.03	2.34	0.03	0.03	2.59	0.13	2.08	94.81	37.27	0	78.52	2.43	84.03	0.04	0.56	2.2	0.03	0.25	0.39	0	0.08	0.08	2.08	0.25	0.13	2.82	5.95	0.06	0.02	0.81	0	0		-6.18	15.52	5.29	66.64	163.56	568.37	187.57	784.11	408.7	600.44	237.25	763.98	239.81
9.142	0	0.04	0.03	0.03	1.53	0.03	0.04	1.77	0.2	1.69	96.46	17.43	0	77.88	2.09	71.85	0.03	0.48	2.55	0.03	0.24	0.42	0	0.06	0.09	1.69	0.27	0.2	2.12	9.2	0.06	0.02	0.77	0	0		-8.84	15.71	4.15	65.57	170.35	569.24	185.58	784.14	404.29	596.2	235.94	766.54	235.98
9.175
9.209
9.242
9.275
9.309
9.342
9.375
9.409
9.442
9.476
9.509
9.542
9.576
9.609
9.642
9.676
9.709
9.743
9.776
9.809
9.843
9.876
9.909
9.943
9.976
10.009
10.043
10.076
10.11
10.143
10.176
10.21
10.243
10.276
10.31
10.343
10.376
10.41
10.443
10.477
10.51
10.543
10.577
10.61
10.643
10.677
10.71
10.744
10.777
10.81
10.844
10.877
10.91
10.944
10.977
11.01
11.044
11.077
11.111
11.144
11.177
11.211
11.244
11.277
11.311
11.344
11.377
11.411
11.444
11.478
11.511
11.544
11.578
11.611
11.644
11.678
11.711
11.745
11.778
11.811
11.845
11.878
11.911
11.945
11.978
12.011
12.045
12.078
12.112
12.145
12.178
12.212
12.245
12.278
12.312
12.345
12.378
12.412
12.445
12.479
12.512
12.545
12.579
12.612
12.645
12.679
12.712
12.746
12.779
12.812
12.846
12.879
12.912
12.946
12.979
13.012
13.046
13.079	0	0.08	0.07	0.03	0.21	0.08	0.08	0.18	3.97	3.97	99.59	0.42	0.77	94.28	0.27	20.37	3.97	0.44	4.44	0.74	5.79	0.08	0	0.02	0.05	16.66	0	0	3.2	6.89	0.23	0.03	8.92	0	0	0	4.99	-7.99	6.49	66.43	200.27	466.07	218.3	765.77	539.19	524.39	278.88	723.85	296.76
13.113	0	0.07	0.05	0.02	0.23	0.12	0.06	0.21	2.2	2.2	99.55	0.63	5.26	95.14	0.16	25.77	2.2	0.86	6.43	0.49	4.63	0.13	0	0.02	0.07	10.28	0.01	0.01	3.43	5.1	0.11	0.01	11	0	0	0	-0.67	-7.13	5.92	65.24	200.59	469.31	221.61	762.12	531.94	523.29	277.37	722.78	298.39
13.146	0	0.05	0.03	0.02	0.33	0.12	0.05	0.31	2.01	2.01	99.35	1.35	4.86	93.73	0.2	37.34	2.01	1.34	6.5	0.37	5.86	0.13	0	0.01	0.07	15.83	0.01	0.01	2.62	2.93	0.14	0.03	11	0	0	0	-7.15	-8.47	4.97	64.42	197.27	470.35	222.97	756.11	523.7	520.67	276.9	717.24	293.45
13.179	0	0.04	0.02	0.02	0.41	0.15	0.04	0.46	0.99	0.99	99.08	2.68	7.63	96.93	0.15	47.1	0.99	1.43	8.24	0.45	5.82	0.14	0	0.01	0.07	21.91	0.01	0.01	1.53	2.27	0.13	0.09	12.38	0	0	0	-3.63	-4.74	6.25	65.4	199.96	474.31	227.15	752.9	520.77	522	279.16	720.87	300.06
13.213	0	0.03	0.02	0.02	0.64	0.19	0.03	0.8	0.46	0.46	98.39	7.37	10.76	97.97	0.19	60.23	0.46	2.08	10.12	0.45	3.94	0.14	0	0.01	0.07	25.93	0.01	0.01	1.6	1.93	0.11	0.05	13.56	0	0	0	-5.63	-2.62	6.73	64.84	198.77	479.44	231.23	755.03	520.62	527.09	280.96	724.48	304.31
13.246	0	0.03	0.01	0.02	0.66	0.24	0.03	0.88	0.27	0.27	98.25	8.64	12.74	96.4	0.17	62.79	0.27	2.17	11.06	0.47	4.15	0.12	0	0.01	0.09	23.68	0.02	0.02	1.19	1.35	0.11	0.05	15.05	0	0	0	-8.45	-5.56	5.57	64.13	198.91	487.08	232.65	766.16	524.97	534.39	283.79	732.34	303.29
13.279	0	0.03	0.01	0.02	0.79	0.28	0.03	1.12	0.2	0.2	97.75	12.96	14.71	96.33	0.2	68.53	0.2	2.28	12.59	0.52	2.77	0.11	0	0.01	0.1	21.67	0.03	0.02	1.11	1.56	0.12	0.07	15.72	0	0	0	-7.69	-5.66	6.44	64.22	197.27	499.94	237.38	775.26	525.83	547.58	286.73	743.62	308.76
13.313	0	0.03	0.01	0.02	0.63	0.29	0.03	0.87	0.17	0.17	98.26	8.49	15.37	95.79	0.17	62.92	0.17	2.07	10.96	0.48	2.44	0.09	0	0.01	0.12	20.02	0.03	0.03	0.83	1.17	0.13	0.05	16.85	0	0	0	-8.02	-6.38	6.67	64.01	192.84	511.05	238.1	791.09	531.81	563.51	287.4	754.94	310.73
13.346	0	0.03	0.01	0.02	0.65	0.3	0.03	0.94	0.16	0.16	98.13	9.89	14.94	94.88	0.16	64.96	0.16	1.88	10.7	0.58	3.97	0.09	0	0.01	0.16	24.37	0.04	0.05	0.87	1.13	0.15	5.95	17.17	0	0	0	-4.72	-7.4	6.99	64.99	191.82	526.58	242.11	803.84	534.17	578.58	291.88	768.99	315.13
13.379	0	0.03	0.01	0.02	0.63	0.27	0.03	0.91	0.17	0.19	98.17	9.78	13.13	94.47	0.19	64.65	0.17	1.75	10.23	0.81	6	0.12	0	0.01	0.17	32.02	0.04	0.03	1.03	0.97	0.15	11.32	16.47	0	0	0	-6.66	-7.81	8.14	64.99	189.89	535.58	240.9	815.32	534.84	591.63	288.58	779.6	315.49
13.413	0	0.03	0.01	0.02	0.48	0.23	0.03	0.68	0.21	0.21	98.64	5.85	10.37	94.27	0.17	57.57	0.21	1.55	8.77	1.31	9.49	0.14	0	0.01	0.15	31.14	0.05	0.02	1.19	1.01	0.14	3.25	15.86	0	0	0	-4.5	-8	8.51	65.61	188.77	559.15	237.83	846.74	542.28	620.07	288.19	807.15	313.42
13.446	0	0.03	0.02	0.03	0.36	0.21	0.03	0.5	0.27	0.27	98.99	3.34	7.48	94.14	0.21	50.24	0.27	1.59	8.49	1.58	14.34	0.13	0	0.01	0.15	31.96	0.05	0.01	1.21	1.13	0.12	1.03	15.21	0	0	0	-5.63	-8.12	8.8	65.69	192.32	578.73	236.48	868.7	542.59	639.75	286.69	830.29	312.79
13.48	0	0.04	0.02	0.03	0.27	0.2	0.04	0.34	0.31	0.31	99.33	1.58	8.72	96.33	0.25	40.81	0.31	1.17	7.33	1.96	10.79	0.09	0	0.01	0.15	32.4	0.04	0.01	1.11	1.2	0.11	0.08	15.46	0	0	0	-6.52	-5.67	5.82	66.01	193.67	608.21	233.36	901.99	544.37	665.5	289.52	858.59	304.47
13.513	0	0.04	0.03	0.03	0.22	0.19	0.04	0.25	0.37	0.37	99.5	0.95	7.79	88.4	0.34	33.63	0.37	0.99	7.41	2.33	11.27	0.09	0	0.01	0.12	31.81	0.03	0.01	1.37	1.46	0.08	0.22	14.78	0	0	0	3.76	-11.85	8.84	67.48	187.12	622.8	227.07	923.24	547.72	691.69	281.1	876.45	310.69
13.546	0	0.06	0.04	0.03	0.14	0.18	0.05	0.14	0.45	0.45	99.64	0.59	7.4	96.15	0.38	20.32	0.45	0.74	7.48	2.59	10.62	0.05	0	0.01	0.09	32.62	0.02	0.02	1.65	1.69	0.06	0.25	14.17	0	0	0	9.99	-5.92	8.69	71.38	192.59	653.67	217.93	954.08	541.65	719.43	278.11	910.66	301
13.58	0	0.06	0.05	0.02	0.13	0.15	0.06	0.12	0.47	0.57	99.69	0.53	7.03	95.23	0.57	16.21	0.47	0.67	6.37	2.65	8.4	0.04	0	0.01	0.06	33.82	0.02	0.02	1.66	1.68	0.05	0.27	13.42	0	0	0	13.95	-7.03	9.83	73.71	191.02	680.7	205.54	979.55	527.71	748.16	266.92	937.67	290.88
13.613	0	0.07	0.06	0.03	0.12	0.14	0.07	0.1	0.53	0.71	99.72	0.47	5.65	92.86	0.71	11.89	0.53	0.8	6.32	1.83	9.15	0.03	0	0.01	0.05	32.26	0.02	0.03	1.62	1.84	0.04	0.18	12.49	0	0	0	12	-9.17	9.92	72.45	185.24	707.68	196.1	1003.22	514.98	776.18	254.98	959.79	279.53
13.646	0	0.08	0.07	0.02	0.11	0.13	0.08	0.09	0.55	0.78	99.74	0.42	6.22	91.91	0.78	8.69	0.55	0.72	6.89	1.23	6.31	0.03	0	0.01	0.05	31.01	0.02	0.05	1.75	2	0.03	0.17	11.7	0	0	0	11.69	-9.85	11.21	72.53	184.14	726.83	187.08	1018.69	500.64	796.07	243.62	978.07	271.6
13.68	0	0.08	0.07	0.02	0.12	0.12	0.08	0.09	0.57	0.79	99.75	0.37	6.32	93.33	0.79	7.15	0.57	0.59	7.54	0.65	4.46	0.04	0	0.01	0.05	23.32	0.02	0.1	2.46	2.2	0.02	0.02	10.81	0	0	0	7.19	-8.8	7.15	70.12	181.59	751.1	184.46	1040.78	495.82	814.2	240.64	994.34	263.6
13.713	0	0.09	0.08	0.02	0.12	0.13	0.09	0.08	0.57	0.83	99.75	0.35	7.38	92.07	0.83	5.64	0.57	0.51	8.64	0.37	2.01	0.07	0	0.01	0.04	18.39	0.03	0.14	2.94	2.36	0.02	0.02	10.41	0	0	0	10.05	-9.74	8.2	72.11	192.14	765.88	181.02	1050.24	484.61	823.61	234.08	1013.22	265.17
13.747	0	0.1	0.09	0.02	0.13	0.11	0.1	0.08	0.87	0.87	99.75	0.33	6.16	95.19	0.77	4.36	0.87	0.55	8.39	0.22	0.93	0.11	0	0.01	0.04	14.61	0.03	0.15	4.48	3.24	0.01	0.01	9.06	0	0	0	7.24	-7.07	9.4	70.1	184.19	777.5	177.9	1068.46	489.95	843.72	231.43	1025.53	260.96
13.78	0	0.11	0.09	0.02	0.13	0.1	0.1	0.08	1	1	99.74	0.33	5.94	93.23	0.73	3.96	1	0.57	8.87	0.12	0.73	0.15	0	0.01	0.05	12.19	0.03	0.16	6.14	3.41	0.01	0.01	8.64	0	0	0	10.25	-8.88	9.97	72.12	182.42	790.95	177.96	1072.89	481.6	854.16	230.99	1034.41	259.09
13.813	0	0.11	0.09	0.02	0.13	0.1	0.11	0.08	0.97	0.97	99.73	0.33	5.91	87.92	0.71	3.82	0.97	0.66	8.8	0.07	0.46	0.26	0	0.01	0.06	10.1	0.04	0.16	7.34	3.5	0.01	0.01	8.52	0	0	0	10.8	-12.08	9.95	71.69	181.59	800.62	173.12	1084.86	478.11	865.66	225.11	1044.38	257.24
13.847	0	0.14	0.11	0.03	0.16	0.08	0.11	0.08	1.29	1.29	99.68	0.34	3.8	93.13	0.58	3.72	1.29	0.8	8.68	0.05	0.42	0.36	0	0.01	0.08	5.91	0.05	0.19	11.81	4.57	0.01	0	6.71	0	0	0	8.05	-8.97	10.8	70.88	182.81	806.93	172.57	1086.05	470.19	870.32	221.25	1049.67	256.68
13.88	0	0.14	0.11	0.03	0.17	0.08	0.11	0.09	1.23	1.23	99.66	0.38	3.21	95.28	0.52	3.94	1.23	1.03	8.78	0.04	0.29	0.54	0	0.01	0.1	3.07	0.06	0.3	13.2	6.04	0	0	6.05	0	0	0	9.91	-6.97	9.61	72.25	177.62	812.34	170.93	1087.21	465.73	873.78	221.53	1048.75	252.1
13.913	0	0.15	0.11	0.03	0.18	0.08	0.11	0.09	1.06	1.06	99.63	0.4	2.97	92.43	0.51	5.16	1.06	1.59	8.68	0.04	0.3	0.55	0	0.01	0.14	2.4	0.05	0.69	14.2	5.53	0.01	0	5.85	0	0	0	11.05	-9.49	10.68	72.5	176.11	814.96	169.5	1087.57	460.26	878.01	217.06	1050.11	254.45
13.947	0	0.17	0.12	0.04	0.22	0.07	0.11	0.1	1.3	0.89	99.57	0.5	1.58	93.33	0.7	5.73	0.89	2.46	7.73	0.03	0.27	0.37	0	0.02	0.24	1.55	0.05	1.3	18.21	5.73	0	0	5	0	0	0	4.22	-8.81	8.32	69.32	178	812.72	166.14	1089.48	459.22	873.35	214.47	1048.27	247.47
13.98	0	0.18	0.12	0.04	0.23	0.07	0.11	0.11	2.56	0.84	99.53	0.5	1.39	93.24	0.84	6.58	0.79	3.83	8.28	0.02	0.21	0.2	0	0.03	0.34	1.31	0.06	2.56	17.65	4.72	0	0	4.84	0	0	0	9.74	-8.88	7.48	72.3	177.54	810.01	170.23	1083.05	459.84	867.99	219.37	1042.1	254.13
14.013	0	0.22	0.12	0.05	0.29	0.06	0.11	0.12	1.65	0.87	99.41	0.73	0.69	95.87	0.87	7.15	0.73	5.5	7.63	0.02	0.15	0.09	0	0.03	0.39	0.87	0.07	1.65	23.57	4.82	0	0	4.21	0	0	0	0.85	-6.28	7.11	69.18	182.95	804.09	176.7	1073.99	461.09	857.05	224.59	1037.65	253.83
14.047	0	0.25	0.12	0.05	0.36	0.06	0.11	0.13	0.7	0.53	99.29	1	0.92	98.28	1.11	7.52	0.53	7.77	7.82	0.02	0.13	0.08	0	0.02	0.33	0.48	0.06	0.7	27.9	4.32	0	0.01	4.09	0	0	0	-3.07	-1.79	4.1	67.74	179.58	793.63	174.42	1069.29	464.65	846.43	226.11	1024.71	247.66
14.08	0	0.27	0.11	0.05	0.44	0.07	0.11	0.17	0.51	0.51	99.11	1.17	1.94	96.83	1.32	10.09	0.51	11.27	9.52	0.02	0.15	0.07	0	0.02	0.29	0.51	0.05	0.51	27.83	3.91	0	0.01	4.36	0	0	0	-4.72	-4.9	3.32	66.43	180.12	778.23	172.33	1059.12	468.44	832.01	226.17	1011.3	243.35
14.114	0	0.28	0.1	0.06	0.49	0.09	0.11	0.17	0.72	0.38	99.02	2.23	3.85	97.87	1.43	11.6	0.38	10.34	13.4	0.03	0.5	0.16	0	0.02	0.28	0.32	0.06	0.72	32.9	3.36	0	0.07	4.76	0	0	0	-1.22	-2.87	1.49	67.64	183.82	765.89	170	1049.11	469.43	816.31	228.26	999.7	240.87
14.147	0	0.26	0.1	0.06	0.51	0.09	0.11	0.17	0.55	0.35	98.98	2.53	4.37	95.17	1.54	13.62	0.32	9.35	14.09	0.03	0.53	0.14	0	0.02	0.23	0.35	0.05	0.55	33.78	3.04	0.01	0.17	4.93	0	0	0	2.7	-7.09	-0.65	68.48	181.38	749.56	164.18	1035.48	466.7	799.36	226.12	980.45	236.25
14.18	0	0.22	0.1	0.06	0.39	0.12	0.11	0.15	0.98	0.41	99.22	2.58	6.34	96.14	1.44	12.48	0.32	6.38	18.58	0.05	1.02	0.18	0	0.02	0.21	0.41	0.05	0.98	29.58	3.22	0.01	0.35	5.25	0	0	0	2.06	-5.92	0.4	68.49	185.54	746.06	168.34	1028.48	467.51	793.49	229.4	978.79	238.78
14.214	0	0.17	0.09	0.05	0.36	0.14	0.1	0.16	0.94	0.56	99.29	1.94	7.21	97.75	1.07	15.49	0.27	5.04	20.03	0.07	1.71	0.17	0	0.03	0.14	0.56	0.06	0.94	24.48	3.22	0.01	0.24	5.65	0	0	0	4.9	-3.14	-1.37	69.42	184.13	734.59	165.71	1022.48	472.09	782.93	231.38	967	236.08
14.247	0	0.14	0.07	0.04	0.36	0.15	0.09	0.18	0.58	0.6	99.27	1.58	8.13	96.03	0.92	20.21	0.24	3.8	20.9	0.11	1.64	0.16	0	0.02	0.11	0.6	0.06	0.58	20.99	3.19	0	0.08	6.02	0	0	0	-0.12	-6.07	-2.27	67.12	191.62	727.13	164.8	1016.77	471.41	771.01	232.75	962.61	230.05
14.28	0	0.12	0.07	0.04	0.33	0.18	0.09	0.18	0.52	0.7	99.34	1.4	8.92	96.22	0.79	21.36	0.23	2.68	22.49	0.19	2.46	0.16	0	0.02	0.1	0.7	0.06	0.52	17.89	3	0	0.34	6.41	0	0	0	2.61	-5.82	-3.22	67.83	190.47	718.46	163.19	1011.64	474.17	763.33	233.6	953.77	230.03
14.314	0	0.1	0.07	0.03	0.3	0.16	0.09	0.18	0.41	0.55	99.4	1.01	8.25	96.39	0.55	22.31	0.21	1.91	20.53	0.27	2.19	0.11	0	0.03	0.14	0.79	0.08	0.41	13.45	2.92	0	0.36	6.39	0	0	0	2.92	-5.57	-2.98	68.02	188.71	707.81	163.03	999.83	473.01	753.38	232.61	942.08	230.21
14.347	0	0.1	0.07	0.03	0.29	0.17	0.09	0.17	0.27	0.39	99.43	0.93	9.29	96.66	0.39	21.99	0.2	1.41	21.99	0.37	1.87	0.12	0	0.03	0.15	0.86	0.06	0.27	12.66	3.32	0	0.29	6.6	0	0	0	4.22	-5.17	-2.65	68.76	195.81	700.74	162.33	993.7	473.6	743.54	233.51	939.31	229.55
14.38	0	0.09	0.06	0.03	0.29	0.19	0.08	0.19	0.26	0.38	99.42	0.97	9.82	95.39	0.38	23.51	0.21	1.51	22	0.42	2.09	0.09	0	0.03	0.16	1.12	0.05	0.26	11.71	3.96	0	0.26	7.18	0	0	0	2.31	-6.85	-3.76	67.29	187.91	691.29	161.66	985.44	474.21	737.2	233.11	925.02	227.18
14.414	0	0.08	0.06	0.03	0.27	0.21	0.08	0.19	0.23	0.31	99.46	0.83	10.75	98.15	0.31	23.93	0.23	1.56	21.87	0.56	2.19	0.12	0	0.02	0.17	1.84	0.05	0.22	9.12	4.36	0	0.23	8.14	0	0	0	3.08	-2.15	-3.81	68.43	191.01	688.48	162.97	980.32	473.1	731.71	235.09	922.56	227.48
14.447	0	0.08	0.06	0.03	0.28	0.17	0.08	0.21	0.23	0.3	99.43	0.89	9.37	96.66	0.3	25.61	0.23	1.92	19.4	0.45	2.49	0.12	0	0.02	0.14	2	0.04	0.14	8.37	4.7	0	0.17	7.92	0	0	0	5.47	-5.17	-4.72	69.31	192.86	682.96	162.33	976.48	474.84	724.65	237.89	917.18	226.47
14.481	0	0.08	0.05	0.03	0.23	0.21	0.07	0.2	0.23	0.29	99.55	0.61	10.36	97.54	0.29	21.94	0.23	2.15	19.3	0.52	4.31	0.2	0	0.02	0.15	2.56	0.03	0.11	6.72	5.94	0	0.13	9.61	0	0	0	7.41	-3.6	-5.67	70.27	190.39	674.48	161.56	969.71	476.32	717.06	238.87	907.05	226.44
14.514	0	0.08	0.06	0.03	0.18	0.24	0.08	0.16	0.22	0.23	99.53	0.46	11.45	97.45	0.23	17.02	0.22	2.41	19.45	0.6	4.41	0.24	0	0.02	0.18	3.21	0.02	0.11	5.14	5.85	0	0.08	10.61	0	0	0	7.73	-3.78	-6.31	70.65	194.28	666.88	164.55	962.14	478	706.4	243.46	900.18	229.48
14.547	0	0.08	0.06	0.03	0.17	0.24	0.08	0.15	0.22	0.21	99.53	0.44	11.34	98.06	0.2	15.1	0.21	2.66	19.23	0.51	4.81	0.23	0	0.02	0.22	2.95	0.02	0.11	4.83	5.72	0	0.07	10.76	0	0	0	8.04	-2.39	-6.57	70.81	194.68	656.24	165.23	953.7	481.39	696.36	245.24	890.44	230.06
14.581	0	0.08	0.06	0.02	0.16	0.25	0.08	0.16	0.26	0.2	99.51	0.4	11.74	98.1	0.18	14.96	0.2	3.17	19.74	0.46	4.58	0.29	0	0.02	0.26	3.41	0.02	0.12	2.95	6.79	0	0.1	10.83	0	0	0	1.06	-2.29	-4.17	67.29	185.11	640.2	170.99	932.2	482.76	686.28	243.52	871.01	231.67
14.614	0	0.08	0.06	0.02	0.16	0.27	0.08	0.16	0.31	0.2	99.46	0.42	12.73	97.95	0.16	14.43	0.2	3.47	20.67	0.53	3.88	0.26	0	0.02	0.31	3.04	0.01	0.09	2.9	7.71	0	0.16	11.13	0	0	0	3.96	-2.67	-6.16	68.78	189.16	634.39	168.69	929.37	481.72	676.88	245.17	865.56	231.84
14.647	0	0.08	0.06	0.02	0.17	0.28	0.08	0.19	0.29	0.19	99.44	0.44	13.28	98.26	0.13	15.51	0.19	3.87	21.25	0.48	3.38	0.17	0	0.02	0.29	2.88	0.01	0.06	2.86	9.7	0	0.12	11.18	0	0	0	2.56	-1.84	-6.05	68.39	189.61	629.16	166.86	924.36	480.44	671.78	243.47	860.77	228.12
14.681	0	0.08	0.06	0.02	0.17	0.31	0.08	0.19	0.3	0.17	99.37	0.48	14.64	98.55	0.12	14.52	0.17	3.82	22.67	0.45	2.51	0.13	0	0.02	0.3	2.22	0.01	0.05	2.62	11.76	0	0.16	11.55	0	0	0	2.7	-0.91	-5.53	68.69	192.06	624.04	166.58	918.93	479.36	665.86	242.33	857.46	229.1
14.714	0	0.09	0.06	0.02	0.16	0.37	0.09	0.18	0.33	0.18	99.26	0.59	15.88	98.51	0.11	12.57	0.18	3.92	25.51	0.5	2.43	0.11	0	0.02	0.33	1.92	0.01	0.04	2.63	12.07	0	0.12	11.55	0	0	0	3	-1.05	-5.84	68.92	189.38	619.73	166.56	912.72	477.8	661.68	242.5	850.5	227.89
14.748	0	0.08	0.06	0.02	0.17	0.47	0.09	0.2	0.36	0.21	99.07	0.77	17.81	98.34	0.12	14.02	0.21	4	29.1	0.54	2.06	0.09	0	0.02	0.36	1.35	0.01	0.05	2.8	13.19	0	0.23	11.82	0	0	0	3.32	-1.6	-4.15	69.22	191.3	611.59	168.44	900.43	475.53	652.73	241.36	843.75	230.9
14.781	0	0.08	0.06	0.02	0.17	0.39	0.09	0.22	0.36	0.22	99.22	0.63	16.41	97.49	0.13	14.12	0.22	3.8	26.59	0.68	2.09	0.1	0	0.02	0.36	1.03	0.01	0.05	2.64	14.78	0	0.34	11.52	0	0	0	3.49	-3.7	-3.75	69.1	187.17	612.38	170.8	898.84	476.93	655.12	243.1	841.94	231.6
14.814	0	0.08	0.06	0.02	0.16	0.38	0.09	0.21	0.36	0.25	99.25	0.62	15.98	97.49	0.12	13.59	0.25	3.5	26.13	0.92	2.4	0.12	0	0.02	0.36	0.94	0.01	0.05	2.69	14.87	0	0.27	11.43	0	0	0	1.07	-3.7	-3.34	68.02	189.71	612.65	171.97	899.05	476.37	654.53	242.53	844.02	233.4
14.848	0	0.08	0.06	0.02	0.14	0.36	0.09	0.18	0.33	0.33	99.29	0.56	15.06	98	0.12	11.24	0.33	3.02	25.15	1.09	3.52	0.12	0	0.02	0.29	0.84	0.01	0.06	2.46	14.63	0	0.15	11.43	0	0	0	-1.77	-2.53	-3.29	67.13	189.64	609.48	171.75	896.8	476.56	651.99	241.59	841.38	231.81
14.881	0	0.08	0.06	0.02	0.12	0.4	0.09	0.16	0.35	0.35	99.21	0.54	15.82	98.2	0.13	8.49	0.35	2.64	24.79	1.09	4.13	0.11	0	0.02	0.25	0.83	0.01	0.06	2.31	13.89	0	0.19	12.54	0	0	0	-1.03	-2	-3.92	67.37	190.48	606.68	170.37	894.96	476.46	648.39	242.06	838.45	229.58
14.914	0	0.08	0.06	0.02	0.11	0.51	0.09	0.14	0.39	0.39	98.99	0.7	17.41	97.45	0.13	6.73	0.39	2.26	28.28	1.43	4.89	0.11	0	0.02	0.27	0.92	0.01	0.08	2.28	13.65	0	0.23	12.97	0	0	0	0.61	-3.78	-3.35	68.02	191.75	607.84	170.55	895.24	476.29	649.16	242.03	840.59	230.83
14.948	0	0.08	0.06	0.02	0.1	0.65	0.09	0.13	0.45	0.45	98.71	0.73	19.34	96.67	0.14	5.88	0.45	1.98	28.96	1.68	5.61	0.1	0	0.02	0.28	0.74	0.01	0.09	2.19	12.59	0	0.57	14.85	0	0	0	2.64	-5.15	-3.37	68.9	189.02	614.12	173.13	898.01	475.85	655.07	244.46	843.77	233.49
14.981	0	0.08	0.05	0.02	0.1	0.72	0.09	0.13	0.47	0.47	98.56	0.8	20.88	96.36	0.17	5.69	0.47	1.71	30.3	1.63	3.98	0.11	0	0.02	0.29	0.82	0.02	0.09	2.19	12.46	0	0.16	15.13	0	0	0	4.19	-5.63	-4.44	68.82	183.51	619.6	174.96	902.89	478.65	661.82	248.41	844.7	233.25
15.014	0	0.08	0.06	0.02	0.1	0.62	0.09	0.13	0.45	0.45	98.77	0.68	20.3	96.88	0.16	5.36	0.45	1.65	27.64	1.43	2.5	0.07	0	0.02	0.32	0.79	0.02	0.13	2.08	12.58	0	0.05	15.07	0	0	0	1.67	-4.83	-4.03	67.98	183.17	623.66	176.64	903.8	475.87	665.04	247.84	847.69	233.98
15.048	0	0.08	0.05	0.02	0.1	0.56	0.09	0.14	0.52	0.52	98.87	0.68	19.87	93.4	0.21	5.37	0.52	1.71	25.97	1	1.9	0.06	0	0.02	0.31	0.83	0.02	0.18	2.05	14.6	0	0.01	15.13	0	0	0	2.68	-8.75	-7.65	67.66	175.04	631.13	177.75	911.38	477.86	672.47	254.74	845.83	230.57
15.081	0	0.08	0.05	0.02	0.11	0.56	0.09	0.15	0.51	0.51	98.87	0.7	20.15	96.35	0.25	6.48	0.51	2.07	25.57	0.68	1.29	0.04	0	0.02	0.3	0.9	0.02	0.23	2.07	15.29	0	0.01	15.33	0	0	0	3.24	-5.64	-6.15	68.26	179.27	636.4	178.04	916.71	478.63	677.42	253.53	855.4	232.06
15.115	0	0.08	0.05	0.02	0.12	0.59	0.09	0.15	0.55	0.55	98.82	0.71	20.44	95.25	0.36	8.21	0.55	2.56	26.16	0.45	1.36	0.03	0	0.02	0.3	1.05	0.01	0.29	2.08	13.51	0	0.04	15.44	0	0	0	3.81	-7	-7.06	68.23	177.04	642.99	179.24	922.21	478.91	683.58	256.14	858.97	232.01
15.148	0	0.08	0.05	0.02	0.13	0.55	0.09	0.17	0.59	0.59	98.89	0.69	19.83	93.76	0.47	10.37	0.59	2.97	25.43	0.3	1.4	0.03	0	0.02	0.35	1.25	0.01	0.35	1.91	12.56	0	0.01	15.24	0	0	0	2.99	-8.45	-6.08	67.68	175.32	654.68	184.49	930.78	480.95	695.9	259.83	869.66	236.52
15.181	0	0.08	0.05	0.02	0.14	0.52	0.08	0.18	0.55	0.55	98.96	0.68	19.37	94.27	0.52	11.35	0.55	3.76	24.52	0.21	1.31	0.03	0	0.02	0.33	1.4	0.01	0.24	1.9	12.67	0	0.02	15.1	0	0	0	1.86	-8	-4.11	67.44	176.19	667.53	190.85	939.62	482.13	708.72	262.98	883.85	243.65
15.215	0	0.08	0.05	0.02	0.13	0.35	0.08	0.14	0.68	0.68	99.29	0.62	16.1	92.17	0.4	9.99	0.68	3.54	19.14	0.15	1.84	0.05	0	0.02	0.36	1.63	0.01	0.22	1.49	8.32	0	0.09	14.42	0	0	0	2.21	-9.67	-7.37	68.17	171.58	698.96	191.91	967.66	478.66	736.72	265.7	906.81	243.1
15.248	0	0.08	0.05	0.02	0.14	0.31	0.08	0.14	0.71	0.71	99.38	0.58	14.88	91.01	0.47	10.05	0.71	4.14	17.6	0.14	2.12	0.06	0	0.02	0.35	1.96	0.01	0.2	1.47	7.89	0	0.15	14.02	0	0	0	2.02	-10.43	-6.38	68.02	176.51	713.51	196.68	981.57	482.8	749.82	272.64	924.25	245.56
15.281	0	0.09	0.06	0.02	0.14	0.3	0.09	0.13	0.82	0.82	99.4	0.51	14.3	91.78	0.55	8.7	0.82	4.53	18.93	0.17	2.17	0.11	0	0.03	0.35	2.73	0.01	0.18	1.44	7.59	0	0.05	13.02	0	0	0	6.41	-9.94	-7.21	69.88	171.07	741.86	201.02	1003.66	481.59	776.73	275.27	946.18	251.77
15.315	0	0.08	0.06	0.02	0.12	0.3	0.09	0.12	0.79	0.79	99.4	0.56	14.42	94.4	0.44	7.81	0.79	3.86	17.49	0.2	2.34	0.14	0	0.03	0.29	3.83	0.01	0.15	1.37	6.09	0	0.04	13.73	0	0	0	7.69	-7.88	-8.27	70.86	177.59	778.94	210.35	1040.55	488.09	808.76	287.12	984.56	262
15.348	0	0.09	0.06	0.02	0.12	0.37	0.1	0.11	0.8	0.8	99.25	0.51	16.2	86.81	0.45	6.23	0.8	3.6	22.65	0.23	1.74	0.12	0	0.02	0.23	3.78	0.01	0.12	1.58	6.44	0	0.01	13.1	0	0	0	0.58	-12.58	-8.61	67.18	169.56	794.47	213.51	1057.07	493.43	829.05	288.88	996.11	259.87
15.381	0	0.09	0.07	0.02	0.12	0.35	0.1	0.1	0.75	0.75	99.29	0.5	15.93	88.62	0.39	5.31	0.75	3.28	22.07	0.29	1.51	0.11	0	0.02	0.18	3.54	0.01	0.09	1.55	6.24	0.01	0.02	12.93	0	0	0	-0.11	-11.74	-7.57	67	170.95	813.47	218.41	1074.96	497.23	848.04	292.45	1016.7	264.58
15.415	0	0.09	0.07	0.02	0.12	0.26	0.1	0.1	0.68	0.68	99.47	0.42	13.5	79.94	0.37	4.7	0.68	3.07	19.36	0.34	1.47	0.06	0	0.02	0.14	3.24	0.01	0.07	1.42	5.4	0.01	0.01	11.66	0	0	0	0.31	-15.09	-9.04	66.44	167.13	826.12	218.74	1090.19	499.88	861.99	294.15	1026.75	266.11
15.448	0	0.09	0.07	0.02	0.12	0.26	0.1	0.09	0.7	0.7	99.48	0.41	13.35	80.42	0.42	4.4	0.7	2.66	19.2	0.43	1.34	0.06	0	0.02	0.1	2.93	0.01	0.07	1.53	5.18	0.01	0.02	11.54	0	0	0	-0.45	-14.93	-8.23	66.24	168.57	834.96	217.37	1103.17	503.54	873.04	292.21	1039.5	265.63
15.482	0	0.1	0.08	0.02	0.13	0.18	0.1	0.1	0.69	0.72	99.63	0.34	10.27	83.22	0.72	5.93	0.69	3.19	15.82	0.49	1.87	0.07	0	0.02	0.08	2.93	0.01	0.08	1.68	4.74	0.01	0.04	10.25	0	0	0	-2.87	-13.99	-6.41	65.7	170.31	847.28	222.19	1109.39	501.19	883.56	292.83	1052.28	269.64
15.515	0	0.1	0.08	0.02	0.13	0.17	0.1	0.1	0.77	0.77	99.66	0.33	9.49	87.14	0.67	5.69	0.77	3.03	14.81	0.53	2.07	0.06	0	0.02	0.07	2.41	0.01	0.08	1.72	5.11	0.01	0.03	10.01	0	0	0	1.32	-12.43	-7.43	67.37	170.47	871.34	219.27	1134.84	499.27	906.84	291.78	1075.9	269.89
15.548	0	0.09	0.08	0.02	0.13	0.16	0.1	0.1	0.74	0.74	99.69	0.33	8.8	82.51	0.57	5.69	0.74	2.54	13.55	0.42	2.29	0.07	0	0.02	0.05	2.23	0.01	0.09	1.64	4.69	0.01	0.05	9.92	0	0	0	-4.75	-14.25	-6.07	65.8	160.23	877.27	223.55	1131.93	494.53	915.69	289.59	1074.74	270.18
15.582	0	0.09	0.08	0.02	0.14	0.14	0.1	0.1	0.74	0.74	99.72	0.33	7.68	75.42	0.73	7.15	0.74	2.92	12.73	0.39	2.7	0.07	0	0.02	0.05	2.03	0.01	0.08	1.67	3.66	0.01	0.03	9.39	0	0	0	0.12	-16.39	-8.17	66.71	161.1	888.57	222.63	1143.51	494.13	924.11	293.79	1083.39	269.6
15.615	0	0.1	0.09	0.02	0.14	0.13	0.1	0.1	0.77	0.85	99.73	0.33	7.21	79.83	0.85	6.63	0.77	2.41	12.64	0.37	2.22	0.07	0	0.02	0.06	2.1	0.01	0.1	1.81	3.61	0.01	0.02	8.84	0	0	0	-2.27	-15.12	-6.95	66.81	161.6	888.33	222.72	1143.64	495.14	925.37	291.8	1085.32	268.75
15.648	0	0.1	0.09	0.02	0.14	0.12	0.1	0.1	0.9	1.13	99.72	0.33	6.12	80.81	1.13	6.74	0.9	2.36	11.68	0.38	1.88	0.1	0	0.02	0.06	1.97	0.01	0.1	1.82	3.35	0.01	0.02	8.17	0	0	0	2.92	-14.81	-8.21	67.77	159.43	889.58	224.75	1143.91	495.58	925.59	295.22	1083.65	274.4
15.682	0	0.1	0.09	0.02	0.16	0.1	0.1	0.1	1.02	1.65	99.68	0.33	4.9	83.69	1.65	8.47	1.02	2.33	10.76	0.4	1.79	0.11	0	0.02	0.06	1.82	0.01	0.08	1.98	2.57	0.01	0.06	7.51	0	0	0	0.05	-13.82	-9.47	67.45	162.85	886.81	226.67	1140.17	494.02	919.08	298.83	1080.03	273.99
15.715	0	0.1	0.09	0.02	0.16	0.1	0.1	0.11	1.05	1.9	99.68	0.33	4.34	89.58	1.94	9.21	1.05	2.11	10.25	0.43	2.05	0.11	0	0.02	0.06	1.9	0.01	0.12	2.01	2.66	0.01	0.04	7.37	0	0	0	3.06	-11.24	-9.98	68.67	155.67	880.69	228.33	1133.28	496.85	916.28	300	1070.15	276.34
15.749	0	0.1	0.1	0.02	0.16	0.1	0.11	0.1	0.97	1.43	99.68	0.33	4.42	91.99	1.79	8.28	0.97	1.88	11.64	0.4	2.18	0.11	0	0.02	0.08	1.43	0.01	0.29	2.3	3.12	0.01	0.02	6.91	0	0	0	10.58	-9.79	-11.68	71.59	159.03	873.08	229.18	1129.06	499.33	906.04	304.62	1063.68	283.68
15.782	0	0.1	0.1	0.02	0.16	0.1	0.11	0.11	0.9	1.03	99.67	0.33	4.22	93.13	1.69	8.99	0.9	2.13	11.55	0.4	2.17	0.11	0	0.02	0.08	1.03	0.01	0.27	2.38	3.26	0.01	0.01	6.7	0	0	0	11.96	-8.96	-11.29	72.19	157.84	857.65	232.23	1113.31	502.32	891.51	306.43	1048.33	288.56
15.815	0	0.1	0.09	0.02	0.16	0.13	0.11	0.11	0.86	0.91	99.67	0.33	6.02	97.55	2.16	8.84	0.86	2.14	15.23	0.46	2.26	0.14	0	0.02	0.08	0.91	0.01	0.41	2.52	3.21	0.01	0.02	7.07	0	0	0	10.92	-3.59	-8.57	72.71	156.69	838.46	237.74	1091.45	508.51	875.26	308.35	1031.05	291.54
15.849	0	0.1	0.1	0.02	0.16	0.14	0.12	0.1	0.71	0.71	99.69	0.33	7.45	96.87	2.26	7.36	0.71	1.96	17.4	0.37	1.31	0.14	0	0.02	0.08	0.65	0.01	0.43	2.4	2.7	0.01	0	7.12	0	0	0	8.49	-4.84	-8.27	71.44	158.31	818.3	240.74	1066.93	506.83	852.58	311.15	1009.55	290.61
15.882	0	0.1	0.1	0.02	0.16	0.13	0.12	0.1	0.7	0.7	99.68	0.33	7.01	96.66	2.1	7.85	0.7	1.95	16.46	0.44	1.25	0.24	0	0.03	0.1	0.57	0.02	0.27	2.38	2.47	0.01	0.03	6.99	0	0	0	8.44	-5.17	-7.5	71.92	158.75	793.39	234.74	1037.33	496.64	826.12	304.36	983.35	282.45
15.915	0	0.1	0.1	0.02	0.14	0.15	0.12	0.09	0.7	0.7	99.7	0.36	8.12	97.58	1.63	5.9	0.7	1.5	18.93	0.41	0.96	0.28	0	0.03	0.13	0.48	0.02	0.37	2.31	2.09	0.01	0.05	6.86	0	0	0	13.65	-3.51	-7.85	74.62	160.8	766.47	225.13	1011.05	486.71	797.66	295.51	957.48	277.79
15.949	0	0.11	0.1	0.02	0.14	0.14	0.12	0.09	0.62	0.62	99.71	0.36	7.9	98.3	1.16	5.43	0.62	1.74	18.6	0.35	0.72	0.28	0	0.04	0.17	0.39	0.03	0.38	2.71	2.13	0.01	0.01	6.56	0	0	0	15.38	1.7	-5.75	75.66	157.58	741.5	229.55	984.3	490	775.94	295.05	933.3	286.62
15.982	0	0.11	0.1	0.02	0.15	0.16	0.12	0.09	0.58	0.58	99.68	0.43	8.62	96.84	0.98	5.57	0.58	2.42	20.18	0.27	0.84	0.29	0	0.04	0.19	0.33	0.03	0.48	3.61	2.34	0.01	0	6.63	0	0	0	15.38	4.89	-3.93	75.62	156.1	721.36	231.88	963.23	493.59	758.4	295.65	914.32	288.22
16.015	0	0.11	0.1	0.02	0.15	0.24	0.13	0.09	0.59	0.51	99.51	0.73	12.05	97.06	0.88	5.79	0.51	3.04	27.45	0.23	0.66	0.23	0	0.04	0.15	0.26	0.04	0.59	3.77	2.54	0.01	0	6.85	0	0	0	14.92	4.52	-4.79	75.72	157.33	707.28	236.23	946.36	492.5	741.17	299.37	898.39	293.47
16.049	0	0.12	0.1	0.02	0.17	0.25	0.13	0.1	0.64	0.47	99.5	0.91	12.24	97.91	0.97	7.19	0.47	3.28	28.76	0.17	0.53	0.23	0	0.05	0.19	0.25	0.05	0.64	5.59	2.59	0.01	0.01	6.48	0	0	0	15.54	2.77	-3.74	75.88	158.27	682.94	245.51	919.77	499.61	716.42	307.2	874.64	303.47
16.082	0	0.12	0.09	0.02	0.19	0.24	0.12	0.11	1.37	0.46	99.51	0.81	11.96	98.25	0.87	8.79	0.46	4.87	27.6	0.13	0.33	0.14	0	0.06	0.22	0.18	0.08	1.37	5.17	2.56	0.01	0	6.72	0	0	0	13.39	1.85	-4.29	75.58	159.06	670.74	250.88	905.28	501.6	702	312.8	860.93	306.34
16.116	0	0.13	0.09	0.02	0.2	0.21	0.12	0.12	3.64	0.46	99.58	0.67	10.53	97.95	0.71	9.06	0.46	6.31	24.78	0.14	0.24	0.14	0	0.07	0.26	0.12	0.08	3.64	5.2	2.85	0.01	0	6.9	0	0	0	17.57	2.68	-2.2	76.6	158.78	653.03	261.25	881.56	508.23	684	321.56	842.7	316.7
16.149	0	0.14	0.09	0.02	0.23	0.23	0.11	0.14	2.46	0.41	99.54	0.69	11.44	98.53	0.62	9.99	0.41	8.89	25.51	0.11	0.29	0.35	0	0.09	0.22	0.11	0.11	2.46	4.93	3.12	0.01	0	7.2	0	0	0	13.25	0.97	-1.58	76.02	156.53	640.13	271.56	860.94	509.92	669.18	329.37	825.54	322.12
16.182	0	0.16	0.08	0.02	0.31	0.22	0.11	0.21	1.6	0.37	99.37	0.63	11.55	98.54	0.61	12.8	0.37	15.26	24.64	0.07	0.24	0.81	0	0.1	0.15	0.12	0.14	1.6	4.57	3.52	0.01	0	7.43	0	0	0	11.66	-0.93	-2.08	75.87	162.05	625.46	282.21	840.77	512.63	648.28	340.26	810.03	330.4
16.216	0	0.18	0.08	0.02	0.34	0.15	0.1	0.24	1.02	0.3	99.31	0.42	8.91	98.62	0.74	11.84	0.3	18.02	18.91	0.06	0.23	1.72	0	0.14	0.11	0.07	0.18	1.02	4.37	4.42	0.01	0	7.1	0	0	0	13.6	0.65	-3.17	75.82	158.05	619.29	293.11	825.41	512.93	638.4	350.96	796	339.09
16.249	0	0.21	0.09	0.03	0.38	0.12	0.1	0.27	0.56	0.28	99.24	0.33	6.85	98.64	0.8	11.1	0.28	20.98	13.59	0.04	0.17	3.08	0	0.14	0.06	0.06	0.18	0.56	4.41	4.92	0.01	0	7.17	0	0	0	10.76	0.57	-2.74	75.54	158.66	608.32	303.87	809.7	518.05	625.32	360.34	783.43	347.21
16.282	0	0.24	0.08	0.02	0.47	0.1	0.1	0.35	0.46	0.24	99.06	0.33	5.98	97.94	0.98	12.15	0.24	25.7	10.41	0.03	0.11	2.19	0	0.14	0.04	0.05	0.17	0.46	4.59	5.8	0.01	0	7.58	0	0	0	15.93	-2.68	-4.72	73.86	159.64	603.41	311.31	803.25	521.42	616.59	370.5	775.69	357.42
16.316	0	0.3	0.08	0.02	0.64	0.08	0.09	0.5	0.54	0.2	98.71	0.33	3.6	98.52	0.97	12.84	0.2	32.35	6.92	0.03	0.08	1.32	0	0.23	0.02	0.04	0.17	0.54	4.63	6.78	0.01	0	6.74	0	0	0	13.15	-1.02	-4.47	75.25	157.48	599.66	328.25	795.68	532.54	612.31	384.29	769.51	374.87
16.349	0	0.36	0.09	0.02	0.87	0.06	0.09	0.7	0.4	0.18	98.26	0.33	1.89	98.46	1.12	14.78	0.18	37.84	5	0.02	0.06	0.83	0	0.24	0.02	0.04	0.14	0.4	3.97	7.28	0.01	0	5.88	0	0	0	13.14	-1.22	-4.68	74.11	165.01	599.5	340.18	792.35	538.82	606.3	397.93	770.84	385.56
16.382	0	0.67	0.08	0.02	2.16	0.05	0.09	2.03	0.35	0.17	95.67	0.39	0	98.57	1.48	19.07	0.17	56.31	2.68	0.01	0.05	0.21	0	0.27	0.01	0.04	0.15	0.35	3.43	10.09	0.01	0	4.68	0	0	0	19.44	-0.85	-2.14	70.22	160.85	602.48	357.89	786.47	552.15	610.24	412.62	770.72	401.71
16.416	0	1.04	0.09	0.02	3.66	0.04	0.09	4.58	0.23	0.14	90.83	0.42	0	98.38	1.99	19.56	0.14	67.8	0.99	0.01	0.03	0.05	0	0.23	0.01	0.04	0.13	0.23	3.9	17.79	0.01	0	3.55	0	0	0	10.67	-1.47	-1.76	73.89	158.96	602.32	376.73	783.54	564.27	609.98	426.26	768.88	421.63
16.449	0	1.43	0.09	0.02	6.17	0.03	0.09	8.26	0.2	0.13	83.47	0.53	0	98.43	2.49	22.82	0.13	77.91	0.52	0	0.03	0.01	0	0.2	0	0.04	0.09	0.09	3.94	19.01	0.02	0	2.93	0	0	0	7.49	-1.32	-2.14	73.09	160.03	603.32	385.05	789.63	576.35	612.47	434.13	772.49	432.29
16.483
16.516
16.549
16.583	0	1.2	0.11	0.03	3.41	0.09	0.11	6.39	0.16	0.16	87.23	0.36	1.4	98.75	1.98	15.23	0.13	72.07	19.27	0.01	6.14	1.55	0	0.16	0.01	0.06	0.09	0.15	1.89	26.28	0.02	0.01	2.21	0	0	0	13.72	-0.16	-2.27	73.11	169.75	575.24	423.4	868.09	744.38	632.59	498.92	801.98	487.96
16.616	0	0.45	0.15	0.03	0.64	0.07	0.13	0.98	0.18	0.15	98.03	0.33	1.11	98.54	0.86	4.08	0.15	38.44	14.12	0.01	2.86	0.38	0	0.11	0.02	0.06	0.07	0.18	2.34	25.97	0.02	0.01	2.47	0	0	0	2.68	0.93	-1.72	69.42	166.8	585.02	431.49	860.07	728.4	635.64	496.72	802.31	490.19
16.649	0	0.17	0.16	0.03	0.19	0.07	0.13	0.28	0.16	0.16	99.45	0.33	1.68	98.19	0.35	1.51	0.16	10.59	14.27	0.03	1.84	0.28	0	0.09	0.03	0.09	0.06	0.11	2.36	26.12	0.02	0	2.42	0	0	0	9.98	2.04	0.26	74.93	164.41	595.52	444.38	850.46	720.99	639.82	506.23	804.19	503.19
16.683	0	0.14	0.16	0.03	0.14	0.09	0.14	0.2	0.2	0.2	99.6	0.36	3.62	98.77	0.2	0.78	0.2	3.08	18.47	0.08	1.29	0.27	0	0.05	0.06	0.1	0.08	0.09	2.64	26.96	0.02	0.01	2.33	0	0	0	10.18	0.06	0.93	75.34	168.69	599.31	449.38	847.67	717.04	638.98	510.75	807.63	507.37
16.716	0	0.13	0.16	0.02	0.13	0.12	0.15	0.17	0.24	0.24	99.67	0.49	6.46	98.68	0.15	0.3	0.24	0.58	23.31	0.26	0.58	0.2	0	0.05	0.12	0.15	0.14	0.07	2.38	25.3	0.02	0.01	2.81	0	0	0	8.39	0.45	2.38	75.04	169.02	602.98	453.4	849.72	717.4	643.55	513.71	812.56	511.76
16.75	0	0.13	0.15	0.02	0.13	0.29	0.17	0.17	0.31	0.31	99.42	1.39	13	98.51	0.18	0.38	0.31	0.66	37.88	0.25	0.39	0.33	0	0.04	0.11	0.27	0.16	0.06	2.4	26.29	0.04	0.01	3.12	0	0	0	7.66	-1.05	2.27	74.34	165.61	606.2	456.85	852.03	719.94	647.81	516.97	813.4	514.2
16.783	0	0.13	0.15	0.02	0.13	0.28	0.17	0.2	0.41	0.41	99.43	1.3	12.85	97.75	0.2	0.58	0.41	0.98	37.17	0.25	0.35	0.32	0	0.03	0.1	0.4	0.18	0.06	2.23	28.68	0.04	0	3.29	0	0	0	9.36	-3.14	2.63	75.17	168.01	616.01	468.79	854.09	724.76	653	523.88	820.97	527.81
16.816	0	0.13	0.15	0.02	0.13	0.18	0.15	0.18	0.43	0.43	99.64	0.7	9.37	97.67	0.22	0.85	0.43	1.28	28.77	0.19	0.26	0.36	0	0.03	0.1	0.47	0.18	0.09	1.79	25.8	0.05	0	3.34	0	0	0	8.15	-3.31	2.43	75.25	171.48	623.67	476.43	857.84	726.23	656.72	532.14	828.2	533.71
16.85	0	0.12	0.14	0.02	0.13	0.13	0.14	0.19	0.64	0.64	99.63	0.43	7.31	98	0.24	1.16	0.64	1.89	22.09	0.13	0.3	0.39	0	0.02	0.07	0.79	0.21	0.16	1.75	26.05	0.05	0	4.2	0	0	0	9.94	-2.54	3.7	74.72	167.07	631.19	483.92	860.79	728.97	665.81	537.68	832.82	542.33
16.883	0	0.12	0.13	0.02	0.13	0.11	0.13	0.15	0.75	0.75	99.7	0.33	5.61	98.49	0.32	1.78	0.75	2.48	16.53	0.09	0.2	0.26	0	0.01	0.07	0.75	0.33	0.35	1.44	19.33	0.04	0	4.89	0	0	0	12.5	-1.1	3.18	72.68	169.13	642.84	495.82	866.26	734.01	672.72	549.92	841.82	553.3
16.916
16.95
16.983
17.016
17.05
17.083	0	0.1	0.09	0.02	0.13	0.11	0.1	0.13	0.92	0.92	99.74	0.33	6.63	97.6	0.23	4.35	0.92	2.88	7.96	0.02	0.23	0.02	0	0.01	0.12	1.28	0.85	0.06	1.06	13.4	0.02	0	9.31	0	0	0	-2.31	-3.47	7.06	70.2	173.57	673.74	548.55	936.93	827.63	726.82	599.82	899.7	615.26
17.117	0	0.1	0.09	0.02	0.12	0.15	0.1	0.13	0.73	0.73	99.7	0.33	9.22	94.93	0.15	4.27	0.73	2.15	12.97	0.01	0.37	0.02	0	0.01	0.11	1.69	1.26	0.05	0.6	13.2	0.02	0.01	9.7	0	0	0	-2.09	-7.35	4.87	70.23	173.09	686.09	550.28	948.35	829.86	735.79	602.44	908.48	614.16
17.15	0	0.08	0.07	0.02	0.14	0.2	0.09	0.16	0.66	0.66	99.6	0.38	11.72	98.29	0.08	9.49	0.66	1.9	15.84	0.05	0.53	0.04	0	0.01	0.14	1.52	1.14	0.05	0.56	13.42	0.02	0.02	10.93	0	0	0	-2.27	-1.74	6.99	70.73	178.05	691.16	553.01	951.67	829.28	741.02	601.35	917.91	621.57
17.183	0	0.07	0.06	0.02	0.16	0.24	0.08	0.19	0.68	0.68	99.51	0.42	13.36	97.84	0.1	15.08	0.68	1.51	17.69	0.07	0.69	0.06	0	0.01	0.09	1.6	1.27	0.04	0.69	13.43	0.02	0.06	11.8	0	0	0	-2.26	-2.94	7.95	70.81	174.76	693.99	556.79	953.51	831.8	746.16	604.64	919.68	625.4
17.217	0	0.07	0.05	0.02	0.18	0.28	0.08	0.22	0.5	0.5	99.43	0.4	14.31	97.78	0.1	18.62	0.5	1.28	21.84	0.06	1	0.09	0	0	0.07	1.03	1.38	0.03	0.75	13.72	0.02	0.11	11.07	0	0	0	-1.4	-3.07	7.97	71.16	173.09	696.43	559.17	956.1	834.83	749.58	606.13	921.15	629.03
17.25	0	0.07	0.05	0.02	0.18	0.27	0.08	0.23	0.5	0.5	99.45	0.42	14.1	97.22	0.12	20.22	0.5	1.21	20.01	0.06	1.2	0.11	0	0	0.08	1.04	1.64	0.03	0.87	12.61	0.03	0.02	11.68	0	0	0	-0.93	-4.24	7.44	71.2	173.73	698.11	561.4	956.85	836.16	749.69	608.99	922.09	630.45
17.283	0	0.07	0.05	0.02	0.17	0.22	0.08	0.19	0.48	0.48	99.56	0.4	12.42	97.45	0.13	17.77	0.48	1.02	16.59	0.05	1.02	0.11	0	0	0.08	0.94	1.63	0.03	0.85	10.54	0.03	0.05	11.39	0	0	0	-10.28	-3.79	5.66	68.69	179.29	695.08	560.29	954.22	830.56	741.87	605.73	919.85	627.4
17.317	0	0.06	0.04	0.02	0.19	0.21	0.07	0.22	0.39	0.39	99.56	0.47	12.53	97.71	0.14	22.74	0.39	1.17	13.59	0.06	0.85	0.09	0	0	0.09	0.74	1.38	0.04	1.16	9.29	0.03	0.03	12.59	0	0	0	-6.81	3.23	5.88	69.52	180.41	686.69	557.99	944.82	830.28	732.73	606.14	912.32	623.3
17.35	0	0.06	0.04	0.02	0.24	0.18	0.06	0.29	0.4	0.4	99.43	0.64	11.16	98.48	0.15	28.16	0.4	1.01	11.64	0.07	0.89	0.1	0	0	0.06	0.71	1.16	0.05	1.23	10.15	0.03	0.06	12.09	0	0	0	-2.13	1.14	5.72	71.55	180.73	675.11	554.08	932.2	825.25	720.35	602.38	899.89	623.12
17.383	0	0.05	0.03	0.02	0.31	0.15	0.05	0.43	0.37	0.37	99.14	1.15	9.52	97	0.16	36.23	0.37	0.89	9.12	0.08	0.82	0.12	0	0	0.04	0.79	0.9	0.04	1.44	12.02	0.03	0.05	11.5	0	0	0	-4.43	4.61	7.91	70.82	176.68	661.11	552.66	915.09	820.98	709.97	597.83	885.09	621.29
17.417	0	0.05	0.03	0.02	0.33	0.16	0.05	0.53	0.42	0.42	98.93	1.34	10	95.91	0.17	37.93	0.42	0.72	9.76	0.09	1.28	0.15	0	0	0.03	0.87	0.77	0.02	1.93	15.76	0.04	0.05	11.9	0	0	0	-3.9	6.23	11.42	70.69	168.77	633.35	549.34	889.1	818.15	691.64	593.92	858.13	621.61
17.45	0	0.04	0.03	0.02	0.46	0.11	0.04	0.81	0.37	0.37	98.38	2.76	7.28	93.11	0.16	46.96	0.37	0.75	7.27	0.08	1.33	0.18	0	0	0.03	0.8	0.61	0.02	2.06	16.79	0.04	0.06	10.33	0	0	0	-1.98	8.98	7.07	70.58	180.64	624.93	551.13	880.3	820.85	671.53	599.96	851.09	619.68
17.484	0	0.04	0.03	0.02	0.52	0.12	0.04	0.96	0.36	0.36	98.08	3.67	7.56	89.3	0.18	50.39	0.36	0.71	8.8	0.12	1.72	0.29	0	0	0.02	0.67	0.48	0.02	2.27	17.44	0.04	0.04	10.13	0	0	0	-1.07	11.39	10.35	70.4	174.75	603.94	547.96	860.01	818.18	658.77	593.61	831.21	621.96
17.517	0	0.04	0.02	0.02	0.63	0.12	0.04	1.24	0.33	0.33	97.51	5.59	7.06	84.41	0.2	55.59	0.33	0.62	8.58	0.14	1.56	0.3	0	0	0.02	0.61	0.32	0.02	2.56	18.62	0.04	0.09	9.68	0	0	0	-5.11	13.55	8.79	68.27	165.78	594.61	548.9	848.27	818.1	649.88	593.59	813.95	617.34
17.55	0	0.04	0.02	0.02	0.82	0.11	0.03	1.69	0.32	0.32	96.62	10.34	6.69	90.03	0.18	63.32	0.32	0.49	7.47	0.19	1.22	0.44	0	0	0.01	0.55	0.31	0.02	3.13	18.48	0.04	0.05	9.62	0	0	0	-3.42	11	14.13	69.11	166.51	558.68	543.31	815.7	810.96	622.75	588.55	786.36	619.47
17.584	0	0.04	0.02	0.02	0.74	0.13	0.04	1.6	0.35	0.35	96.8	8.91	7.75	78.97	0.16	60.24	0.35	0.31	9.5	0.26	1.6	0.65	0	0	0.01	0.49	0.28	0.01	4.16	20.41	0.04	0.25	9.97	0	0	0	-2.92	15.38	10.18	67.66	162.57	549.27	545.74	806.57	819.94	610.02	590.11	770.2	617.85
17.617	0	0.04	0.02	0.02	0.73	0.12	0.04	1.57	0.34	0.34	96.86	8.92	7.38	77.82	0.15	59.28	0.34	0.21	8.99	0.35	1.61	0.66	0	0	0.01	0.43	0.32	0.01	5.13	21.03	0.04	0.16	9.82	0	0	0	-6.66	15.72	12.45	66.77	159.06	522.78	544.24	778.12	813.33	587.13	587.16	743.49	616.32
17.65	0	0.05	0.03	0.02	0.64	0.12	0.04	1.36	0.34	0.34	97.28	6.79	7.42	63.29	0.19	53.67	0.34	0.14	10.18	0.46	1.61	0.75	0	0	0.01	0.35	0.41	0.01	7.06	23.18	0.04	0.17	9.38	0	0	0	-4.56	19.28	11.69	66.78	159.2	502.68	548	751.94	811.96	563.44	589.66	719.67	620.27
17.684	0	0.05	0.03	0.03	0.76	0.1	0.04	1.6	0.27	0.27	96.79	9.24	5.38	57.06	0.24	55.82	0.27	0.11	9.81	0.48	1.52	0.65	0	0	0.01	0.25	0.42	0.01	9.08	25	0.04	0.07	7.55	0	0	0	-8.94	20.58	12.78	66.19	154.25	474.63	553.55	713.31	804.55	534.05	590.09	684.43	624.43
17.717	0	0.06	0.04	0.03	0.58	0.07	0.05	0.96	0.22	0.22	98.08	4.52	3.02	76.16	0.31	46.27	0.22	0.07	6.17	0.41	0.57	0.28	0	0	0.01	0.21	0.55	0.01	9.09	22.1	0.04	0.1	6.38	0	0	0	-6.97	16.19	13.33	68.41	159.88	453.79	556.29	682.9	793.46	506.35	592.93	662.4	627.7
17.751	0	0.07	0.05	0.03	0.5	0.05	0.06	0.79	0.19	0.19	98.42	2.71	0	76.74	0.32	39.86	0.19	0.06	2.64	0.31	0.19	0.22	0	0	0.01	0.15	0.77	0.01	8.93	23.84	0.04	0.15	4.68	0	0	0	-6.93	16.03	13.16	69.22	162.14	424.16	557.15	650.42	789.04	473.93	595.43	632.81	627.78
17.784	0	0.08	0.07	0.03	0.39	0.04	0.07	0.55	0.17	0.17	98.91	1.37	0	75.83	0.34	30.83	0.17	0.04	2.52	0.3	0.17	0.29	0	0	0.01	0.11	1.23	0.01	9.31	23.84	0.03	0.17	4.02	0	0	0	-7.51	16.28	13.62	68.89	163.53	391.3	554.97	622.38	792.18	443.75	592.95	603.59	627.48
17.817	0	0.09	0.08	0.03	0.32	0.04	0.08	0.4	0.17	0.17	99.2	0.85	0	63.72	0.38	24.83	0.17	0.04	1.57	0.24	0.08	0.19	0	0	0.01	0.1	1.13	0.01	8.57	22.25	0.03	0.16	3.45	0	0	0	-4.32	19.18	14.94	68.61	160.31	359.75	555.86	592.73	794.95	416.63	595.79	573.04	630.91
17.851	0	0.1	0.1	0.03	0.28	0.04	0.09	0.33	0.15	0.15	99.34	0.61	0	44.98	0.51	20.27	0.15	0.04	1.52	0.16	0.11	0.22	0	0	0	0.07	1.66	0.01	8.48	22.29	0.02	0.56	2.7	0	0	0	-7.86	23.01	14.53	66.8	164.36	335.69	551.04	568.76	787.17	391.03	591.61	551.71	626.19
17.884	0	0.11	0.1	0.03	0.27	0.03	0.09	0.28	0.15	0.15	99.45	0.51	0	34.7	0.78	17.91	0.15	0.03	1.3	0.11	0.1	0.18	0	0	0.01	0.06	2.22	0.01	8.29	19.96	0.02	0.5	2.44	0	0	0	-1.64	25.16	13.61	67.43	157.55	313.2	556.41	540.74	790.49	367.24	598.45	521.72	629.4
17.917	0	0.11	0.11	0.03	0.25	0.03	0.09	0.27	0.15	0.15	99.46	0.43	0	42.84	0.84	16.47	0.15	0.04	1.16	0.08	0.11	0.12	0	0	0.01	0.05	2.71	0.01	7.38	20.85	0.02	0.52	2.2	0	0	0	-7.53	23.44	12.82	66.13	153.23	297.16	554.75	523.51	789.16	350.96	593.05	501.12	623.6
17.951	0	0.12	0.13	0.03	0.22	0.03	0.1	0.22	0.16	0.16	99.55	0.33	0	31.23	1	11.78	0.16	0.03	1.25	0.08	0.12	0.11	0	0	0.01	0.04	2.98	0.02	7.89	20.39	0.02	0.34	1.82	0	0	0	-6.15	25.95	11.74	65.67	152.69	280.65	555	505.01	787.48	332.34	595.31	482.69	621.98
17.984	0	0.12	0.14	0.03	0.2	0.03	0.11	0.2	0.16	0.16	99.6	0.33	0	43.68	1.2	9.05	0.16	0.04	1.15	0.09	0.11	0.09	0	0	0.01	0.03	2.98	0.04	6.53	20.42	0.02	0.11	1.61	0.05	0	0	-7.19	23.27	12.41	66.99	155.24	265.36	553.89	485.94	781.79	315.01	590.73	466.94	622.59
18.017	0	0.12	0.15	0.03	0.2	0.03	0.11	0.21	0.16	0.16	99.58	0.33	0	60.11	1.62	9.21	0.16	0.04	1.12	0.09	0.11	0.09	0	0	0.01	0.03	2.1	0.05	5.93	21.42	0.02	0.12	1.28	0.56	0	0	-1.72	19.95	10.08	67.28	162.35	261.5	551.8	476.25	774.63	301.43	590.36	461.3	618.65
18.051	0	0.12	0.17	0.03	0.18	0.03	0.12	0.19	0.16	0.16	99.62	0.33	0	55.24	1.67	6.9	0.16	0.04	0.96	0.08	0.12	0.07	0	0	0.01	0.02	1.35	0.04	4.27	21.07	0.02	0.05	0.93	0.82	0	0	-8.64	20.95	11.91	67.81	158.06	253.14	556.61	459.18	767.37	293.67	588.86	447.74	624.12
18.084	0	0.12	0.18	0.03	0.17	0.03	0.13	0.2	0.17	0.17	99.6	0.33	0	71.25	1.73	4.66	0.17	0.03	0.91	0.08	0.16	0.07	0	0	0.01	0.02	1.39	0.08	3.54	24.22	0.02	0.16	0.86	0.86	0	0	2.09	17.46	12.09	65.59	154.18	254.02	558.8	453.71	766.2	292.86	591.53	442.82	627.33
18.118
18.151
18.184
18.218
18.251
18.284
18.318
18.351
18.384
18.418
18.451
18.485
18.518
18.551
18.585
18.618
18.651
18.685
18.718
18.752
18.785
18.818
18.852
18.885
18.918
18.952
18.985
19.018
19.052
19.085
19.119
19.152
19.185
19.219
19.252
19.285
19.319
19.352
19.385
19.419
19.452
19.486
19.519
19.552
19.586
19.619
19.652
19.686
19.719
19.753
19.786
19.819
19.853
19.886
19.919
19.953
19.986
20.019
20.053
20.086
20.12
20.153
20.186
20.22
20.253
20.286
20.32
20.353
20.386
20.42
20.453
20.487
20.52
20.553
20.587
20.62
20.653
20.687
20.72
20.754
20.787
20.82
20.854
20.887
20.92
20.954
20.987
21.02
21.054
21.087
21.121
21.154
21.187
21.221
21.254
21.287
21.321
21.354
21.387
21.421
21.454
21.488
21.521
21.554
21.588
21.621
21.654
21.688
21.721
21.755
21.788
21.821
21.855
21.888
21.921
21.955
21.988
22.021
22.055
22.088
22.122
22.155
22.188
22.222
22.255
22.288
22.322
22.355
22.388
22.422
22.455
22.489
22.522
22.555
22.589
22.622
22.655
22.689
22.722
22.756
22.789
22.822
22.856
22.889
22.922
22.956
22.989
23.022
23.056
23.089
23.123
23.156
23.189
23.223
23.256
23.289
23.323
23.356
23.389
23.423
23.456
23.49
23.523
23.556
23.59
23.623
23.656
23.69
23.723
23.757
23.79
23.823
23.857
23.89
23.923
23.957
23.99
24.023
24.057
24.09
24.124
24.157
24.19
24.224
24.257
24.29
24.324
24.357
24.39
24.424
24.457
24.491
24.524
24.557
24.591
24.624
24.657
24.691
24.724
24.758
24.791
24.824
24.858
24.891
24.924
24.958
24.991
25.024
25.058
25.091
25.125
25.158
25.191
25.225
25.258
25.291
25.325
25.358
25.391
25.425
25.458
25.492
25.525
25.558
25.592
25.625
25.658
25.692
25.725
25.759
25.792
25.825
25.859
25.892
25.925
25.959
25.992
26.025
26.059
26.092
26.126
26.159
26.192
26.226
26.259
26.292
26.326
26.359
26.392
26.426
26.459
26.493
26.526
26.559
26.593
26.626
26.659
26.693
26.726
26.76
26.793
26.826
26.86
26.893
26.926
26.96
26.993
27.026
27.06
27.093
27.127
27.16
27.193
27.227
27.26
27.293
27.327
27.36
27.393
27.427
27.46
27.494
27.527
27.56
27.594
27.627
27.66
27.694
27.727
27.761
27.794
27.827
27.861
27.894
27.927
27.961
27.994
28.027
28.061
28.094
28.128
28.161
28.194
28.228
28.261
28.294
28.328
28.361
28.394
28.428
28.461
28.495
28.528
28.561
28.595
28.628
28.661
28.695
28.728
28.762
28.795
28.828
28.862
28.895
28.928
28.962
28.995
29.028
29.062
29.095
29.129
29.162
29.195
29.229
29.262
29.295
29.329
29.362
29.395
29.429
29.462
29.496
29.529
29.562
29.596
29.629
29.662
29.696
29.729
29.763
29.796
29.829
29.863
29.896
29.929
29.963
29.996
30.029
30.063
30.096
30.13
30.163
30.196
30.23
30.263
30.296
30.33
30.363
30.396
30.43
30.463
30.497
30.53
30.563
30.597
30.63
30.663
30.697
30.73
30.764
30.797
30.83
30.864
30.897
30.93
30.964
30.997
31.03
31.064
31.097
31.131
31.164
31.197
31.231
31.264
31.297
31.331
31.364
31.397
31.431
31.464
31.498
31.531
31.564
31.598
31.631
31.664
31.698
31.731
31.765
31.798
31.831
31.865
31.898
31.931
31.965
31.998
32.031
32.065
32.098
32.132
32.165
32.198
32.232
32.265
32.298
32.332
32.365
32.398
32.432
32.465
32.499
32.532
32.565
32.599
32.632
32.665
32.699
32.732
32.766
32.799
32.832
32.866
32.899
32.932
32.966
32.999
33.032
33.066
33.099
33.133
33.166
33.199
33.233
33.266
33.299
33.333
33.366
33.399
33.433
33.466
33.5
33.533
33.566
33.6
33.633
33.666
33.7
33.733
33.767
33.8
33.833
33.867
33.9
33.933
33.967
34
34.033
34.067
34.1
34.134
34.167
34.2
34.234
34.267
34.3
34.334
34.367
34.4
34.434
34.467
34.501
34.534
34.567
34.601
34.634
34.667
34.701
34.734
34.768
34.801
34.834
34.868
34.901
34.934
34.968
35.001
35.034
35.068
35.101
35.135
35.168
35.201
35.235
35.268
35.301
35.335
35.368
35.401
35.435
35.468
35.502
35.535
35.568
35.602
35.635
35.668
35.702
35.735
35.769
35.802
35.835
35.869
35.902
35.935
35.969
36.002
36.035
36.069
36.102	1	0.16	0.03	0.06	0.18	0.39	0.06	0.13	0.31	0.31	99.22	3.17	18.87	92.5	0.29	4.77	0.31	0.35	6.36	0.59	1.74	0.83	0	0	0.02	1.48	0.07	0.01	44.42	15.06	0.05	0.23	21.79	0	0		-0.45	9.44	4.86	62.09	220.56	665.88	510.92	1041.53	916.19	750.5	587.05	970.64	600.68
36.136	1	0.1	0.02	0.03	0.11	0.8	0.05	0.11	0.34	0.34	98.4	4.88	25.7	76.19	0.29	3.97	0.34	0.24	6.45	0.49	1.7	0.78	0	0	0.02	1.31	0.07	0.01	33.09	11.44	0.03	0.08	28.19	0	0		-4.6	16.18	6.91	61.39	214.66	666.15	516.87	1034.83	909.3	754.03	591.94	968.32	604.42
36.169	1	0.11	0.03	0.03	0.11	0.55	0.06	0.11	0.28	0.32	98.89	2.85	22.26	95.23	0.32	3.22	0.28	0.19	6.78	0.43	1.48	0.72	0	0	0.02	1.37	0.04	0.01	29.57	11.92	0.04	0.59	24.71	0	0		-1.02	7.03	7.85	62.08	209.05	673.68	517.94	1038.06	905.16	762.68	597.08	971.61	604.16
36.202	1	0.09	0.02	0.03	0.1	0.74	0.05	0.1	0.27	0.36	98.51	4.46	25.19	87.35	0.36	3.34	0.27	0.16	6.32	0.36	1.34	0.66	0	0	0.02	1.57	0.05	0.01	28.31	10.47	0.05	0.82	27.6	0	0		-5.44	12.34	4.42	62.06	218.85	690.62	521.53	1057.44	912.55	770.9	597.73	989.64	604.66
36.236	1	0.1	0.03	0.03	0.1	0.55	0.06	0.1	0.29	0.33	98.9	2.99	22.4	90.7	0.33	3.08	0.29	0.17	5.98	0.38	1.09	0.61	0	0	0.03	1.33	0.06	0.01	24.84	10.21	0.06	0.27	25.01	0	0		-3.63	10.61	7.23	62.15	218.32	706.49	523.4	1072.54	913.98	791.63	595.69	1009.27	612.84
36.269	1	0.1	0.03	0.03	0.1	0.49	0.06	0.1	0.3	0.31	99.02	2.59	21.4	91.9	0.31	3.06	0.3	0.16	5.91	0.4	1.07	0.5	0	0	0.04	1.29	0.06	0.01	24.77	10.87	0.06	0.35	24.09	0	0		-0.31	9.86	7.24	62.27	213.59	731.39	525.8	1094.71	915.25	817.22	599.5	1030.21	615.39
36.302	1	0.09	0.03	0.02	0.09	0.53	0.06	0.1	0.25	0.32	98.95	2.93	22.04	96.72	0.32	2.67	0.25	0.16	5.53	0.32	1.22	0.39	0	0	0.05	1.37	0.07	0.01	22.14	10.26	0.05	0.49	24.89	0	0		-6.82	5.08	7.58	61.73	215.31	752.21	532.93	1112.01	913.83	835.73	604.22	1050.56	618.47
36.336	1	0.08	0.02	0.02	0.08	0.7	0.05	0.09	0.22	0.29	98.6	4.03	24.56	98.33	0.29	2.39	0.22	0.15	6.54	0.29	1.5	0.42	0	0	0.05	1.41	0.08	0.01	20.84	9.86	0.05	0.45	26.95	0	0		-8.29	1.61	9.4	61.93	221.47	767.78	538.82	1125.46	914.99	850.75	605.62	1071.08	628.09
36.369	1	0.08	0.02	0.02	0.08	0.92	0.05	0.09	0.24	0.25	98.16	4.63	26.46	98.7	0.25	1.77	0.24	0.11	9.59	0.3	2.29	0.34	0	0	0.05	1.43	0.08	0.01	19.42	10.66	0.05	0.17	27.84	0	0		-4.44	0.37	12.47	62.11	217.64	782.14	541.57	1140.01	919.34	872.78	604.05	1087.62	638.81
36.402	1	0.07	0.02	0.02	0.07	1.18	0.05	0.1	0.21	0.22	97.65	5.1	28.56	98.47	0.22	1.41	0.21	0.11	12.73	0.28	2.12	0.22	0	0	0.05	1.47	0.08	0.01	17.73	11.43	0.04	0.03	28.48	0	0		-3.16	1.18	14.1	62.23	215.13	798.42	546.75	1150.44	917.2	890.32	607.13	1101.82	646.49
36.436	1	0.07	0.02	0.02	0.07	1.75	0.06	0.1	0.21	0.21	96.5	5.74	31.81	97.73	0.19	1.02	0.21	0.1	18.35	0.27	2.01	0.15	0	0	0.05	1.47	0.12	0.01	15.54	12.7	0.04	0.04	29.25	0	0		-4.45	-3.19	16.01	62.07	212.64	811	551.76	1155.57	912.33	904.02	605.62	1111.18	653.56
36.469	1	0.06	0.02	0.02	0.06	2.16	0.06	0.1	0.2	0.2	95.69	6.23	33.71	98.55	0.18	0.86	0.2	0.13	21.02	0.25	1.59	0.06	0	0	0.04	1.42	0.14	0.02	14.17	14.04	0.03	0.03	29.8	0	0		-5.79	0.92	16.5	61.71	210.14	824.93	557.47	1162.53	910.28	916.64	608.25	1120.52	659.19
36.503	1	0.07	0.02	0.01	0.07	1.51	0.06	0.11	0.19	0.19	96.98	4.66	30.82	98.78	0.16	0.85	0.19	0.12	18.4	0.2	1.03	0.02	0	0	0.04	1.46	0.15	0.03	12.18	15.74	0.03	0.02	27.88	0	0		-5.13	0.05	16.56	61.72	205.2	828.77	561.59	1158.62	906.85	918.58	610.71	1117.41	661.45
36.536	1	0.07	0.03	0.01	0.07	1.07	0.06	0.11	0.17	0.17	97.85	3.76	28.07	97.82	0.14	0.65	0.17	0.11	15.02	0.15	0.71	0.02	0	0	0.04	1.27	0.19	0.03	10.36	15.93	0.03	0.02	26.5	0	0		-5.61	2.98	14.37	61.9	210.08	833.03	565.02	1155.72	902.97	913.5	614.31	1118.19	661.62
36.569	1	0.07	0.03	0.01	0.07	0.98	0.06	0.11	0.16	0.16	98.05	3.89	27.5	97.41	0.12	0.58	0.16	0.11	12.9	0.14	0.51	0.02	0	0	0.02	1.09	0.22	0.02	9.8	16.17	0.03	0.01	26.71	0	0		-0.91	-3.86	14.92	62.99	208.77	832.65	568.4	1151	901.59	912.18	618.73	1115.56	665.81
36.603	1	0.06	0.03	0.01	0.06	0.86	0.06	0.11	0.14	0.14	98.28	3.84	26.56	98.3	0.09	0.5	0.14	0.1	10.86	0.12	0.49	0.02	0	0	0.02	0.93	0.25	0.01	7.41	15.59	0.03	0.03	26.62	0	0		-5.52	1.72	13.39	62.35	211.73	830.56	571.12	1142.83	896.99	903.28	619.46	1110.09	664.85
36.636	1	0.06	0.03	0.01	0.06	0.84	0.06	0.11	0.16	0.16	98.33	3.34	26.13	98.51	0.08	0.57	0.16	0.11	12.06	0.09	0.48	0.04	0	0	0.02	0.82	0.28	0.01	6.46	15.07	0.02	0.04	25.73	0	0		-4.8	-1.06	12.49	62.38	203.64	830.63	575.85	1136.47	897.03	901.74	622.9	1100.77	666
36.669	1	0.06	0.03	0.01	0.06	0.79	0.07	0.11	0.18	0.18	98.43	2.54	25.21	98.07	0.08	0.55	0.18	0.13	14.46	0.09	0.62	0.06	0	0	0.02	0.8	0.32	0.02	4.98	15.03	0.02	0.04	23.97	0	0		-5.91	2.36	11.39	62.8	207.87	823.98	577.12	1125.78	892.42	889.78	623.09	1092.77	667.87
36.703	1	0.07	0.04	0.01	0.07	0.69	0.07	0.11	0.22	0.22	98.63	1.88	23.68	98.77	0.06	0.47	0.22	0.13	15.77	0.09	0.7	0.11	0	0	0.02	0.75	0.32	0.06	3.17	15.52	0.02	0.02	22.06	0	0		-4.49	0.07	11.22	63.36	201.39	816.85	581.43	1114.76	893.11	883.04	627.27	1079.62	671.06
36.736	1	0.07	0.04	0.01	0.07	0.61	0.08	0.1	0.27	0.27	98.79	1.46	22.4	98.26	0.05	0.36	0.27	0.11	16.77	0.09	0.62	0.17	0	0	0.02	0.73	0.33	0.14	2.9	14.79	0.02	0.02	20.46	0	0		-8.33	1.83	11.43	62.9	198.1	802.25	587.67	1094.55	891.94	867.49	630.89	1060.6	675.09
36.77	1	0.07	0.05	0.01	0.07	0.43	0.08	0.1	0.66	0.26	99.15	1.14	19.36	98.42	0.04	0.23	0.26	0.07	13.88	0.08	0.37	0.26	0	0	0.02	0.59	0.42	0.66	1.57	13.78	0.02	0.02	18.75	0	0		-1.29	1.33	9.37	65.99	203.98	794.12	596.06	1077.7	892.38	848.92	641.94	1048.68	683.25
36.803	1	0.08	0.06	0.02	0.08	0.25	0.09	0.09	0.66	0.31	99.51	0.68	14.41	98.52	0.04	0.2	0.31	0.07	11.21	0.08	0.28	0.22	0	0	0.03	0.53	0.54	0.66	1.2	11.68	0.02	0.02	15.12	0	0		-3.42	-1.01	8.5	66.46	210.26	788.25	607.7	1056.32	884.27	831.08	650.11	1037.15	691.86
36.836	1	0.09	0.08	0.02	0.09	0.14	0.09	0.08	0.7	0.35	99.72	0.48	9.69	98.76	0.04	0.19	0.35	0.06	6.36	0.07	0.23	0.19	0	0	0.03	0.54	0.68	0.7	1.17	8.04	0.02	0.01	12.62	0	0		-1.81	-0.12	9.73	67.13	200.26	773.7	628.52	1026.65	889.74	815.54	667.32	1011.08	710.56
36.87	1	0.1	0.1	0.02	0.1	0.08	0.1	0.07	1.67	0.41	99.8	0.33	4.01	98.72	0.06	0.21	0.41	0.05	3.6	0.05	0.2	0.24	0	0	0.05	0.44	1.02	1.67	0.68	6.3	0.02	0	8.59	0	0		-3.14	0.28	8.15	67.36	206.69	759.25	650.29	998.98	893.64	789.33	686.48	991.01	731.7
36.903	1	0.11	0.12	0.02	0.11	0.06	0.11	0.07	1.5	0.5	99.76	0.33	1.37	98.47	0.09	0.21	0.5	0.04	2.25	0.04	0.26	0.33	0	0	0.08	0.42	1.39	1.5	0.55	5.11	0.02	0.01	6.68	0	0		-4.45	-1.16	5.21	67.63	199.54	742.97	669.97	977.26	905.84	768.5	708.11	964.15	747.34
36.936	1	0.11	0.13	0.02	0.11	0.05	0.11	0.07	0.84	0.52	99.73	0.33	0.47	98.72	0.1	0.21	0.52	0.03	1.83	0.04	0.4	0.63	0	0	0.1	0.46	1.68	0.84	0.61	4.96	0.02	0.02	5.94	0.7	0		0.78	0.28	5.98	65.5	203.92	726.98	682.46	951.3	907.68	746.87	719.53	946.55	760.92
36.97	1	0.12	0.17	0.02	0.12	0.04	0.12	0.07	0.61	0.59	99.66	0.33	0	98.41	0.12	0.28	0.59	0.02	1.93	0.04	0.72	1.21	0	0	0.1	0.41	2.22	0.61	0.42	3.49	0.03	0.03	4.08	1.61	0		4.74	1.37	4.33	64.03	199.82	706.82	693.78	927.14	914.39	724.12	732.08	919.76	772.74
37.003	1	0.11	0.17	0.02	0.12	0.04	0.11	0.07	0.52	0.52	99.66	0.33	0	98.51	0.14	0.41	0.52	0.02	2.34	0.04	0.99	1.17	0	0	0.1	0.36	2.56	0.26	0.44	3.77	0.03	0.01	4.01	1.51	0		2.55	1.05	4.81	63.34	199.37	684.17	700.56	903.47	919.87	702.14	738.11	896.77	781.3
37.036	1	0.12	0.16	0.02	0.12	0.04	0.12	0.07	0.48	0.48	99.69	0.33	0	98.07	0.25	0.78	0.48	0.03	3.05	0.04	0.83	1.28	0	0	0.09	0.25	2.6	0.21	0.39	3.78	0.03	0.01	3.58	0.58	0		-6.18	2.36	4.63	62.53	205.42	673.31	697.86	899.27	923.83	691.16	738.3	892.64	778.31
37.07	1	0.12	0.16	0.02	0.13	0.04	0.12	0.07	0.54	0.54	99.68	0.33	0	98.25	0.27	1.28	0.54	0.03	2.85	0.03	0.52	0.73	0	0	0.1	0.19	2.01	0.32	0.28	3.26	0.04	0	2.47	0.06	0		-0.65	1.87	6.01	61.91	206.42	665.82	700.95	892.89	928.01	685.6	742.16	888.71	778.94
37.103	1	0.12	0.16	0.02	0.13	0.04	0.12	0.07	0.41	0.41	99.69	0.33	0	98.02	0.29	2.08	0.41	0.04	2.52	0.03	0.28	0.33	0	0	0.1	0.16	1.62	0.35	0.29	3.83	0.04	0	2.31	0	0		-8.21	2.49	5.13	64.04	206.45	666.82	704.9	893.92	932	685.41	742.56	888.2	781.3
37.137	1	0.12	0.16	0.02	0.14	0.03	0.12	0.07	0.33	0.33	99.68	0.33	0	98.2	0.33	2.81	0.33	0.04	1.96	0.03	0.14	0.12	0	0.01	0.06	0.13	1.13	0.3	0.25	3.76	0.04	0	1.62	0	0		-6.84	2	5.01	64.25	208.11	666.07	707.33	894.99	936.97	684.16	746.74	889.52	780.42
37.17	1	0.11	0.15	0.02	0.15	0.03	0.12	0.08	0.43	0.2	99.69	0.33	0	97.63	0.34	4.97	0.2	0.05	2.48	0.03	0.17	0.17	0	0.02	0.05	0.11	1.01	0.43	0.26	3.99	0.05	0	1.4	0	0		-3.52	3.41	6.44	64.37	209.36	665.99	707.31	896.28	937.6	686.93	747.28	892.66	786.13
37.203	1	0.11	0.15	0.02	0.16	0.03	0.11	0.09	0.4	0.17	99.69	0.33	0	98.63	0.42	6.62	0.17	0.06	2.84	0.02	0.22	0.3	0	0.02	0.06	0.11	1.02	0.4	0.26	3.98	0.06	0	1.46	0	0		-3.27	-0.62	8.79	65.83	214.42	668.24	707	904.1	943.42	693.99	742.98	903.35	789.3
37.237	1	0.11	0.15	0.02	0.16	0.03	0.12	0.08	0.52	0.11	99.69	0.33	0	98.71	0.4	6.18	0.11	0.06	3.57	0.02	0.29	0.77	0	0.04	0.08	0.09	1.05	0.52	0.26	3.26	0.09	0	1.18	0	0		-13.64	0.32	10.36	67.55	215.19	678.35	702.65	920.89	945.18	709.68	736.95	919.9	782.94
37.27	1	0.12	0.16	0.03	0.15	0.03	0.12	0.08	1.91	0.14	99.69	0.33	0	98.73	0.46	5.36	0.14	0.07	3.89	0.02	0.4	1.5	0	0.05	0.15	0.1	1.37	1.91	0.24	2.83	0.11	0	1.17	0.02	0		-15.91	0.24	8.43	66.83	210.24	705.71	694.52	951.1	941.81	737.07	729.28	943.26	770.32
37.303	1	0.12	0.17	0.03	0.15	0.03	0.12	0.07	2.84	0.14	99.66	0.33	0	93.54	0.39	3.93	0.14	0.06	2.84	0.02	0.47	1.78	0	0.07	0.16	0.11	1.5	2.98	0.23	2.29	0.13	0.01	1.02	0.45	0		-13.58	8.64	8.34	67.51	204.81	719.76	682.83	960.6	927.59	751.39	718.61	952.44	757.68
37.337
37.37
37.403
37.437
37.47
37.504
37.537
37.57
37.604	1	0.1	0.12	0.03	0.19	0.06	0.11	0.12	0.19	0.19	99.61	0.33	0	92.58	0.35	14.02	0.08	0.61	11.84	0.03	2.38	0.62	0	0.19	0.03	0.07	0.05	0.01	0.48	4.24	0.12	0.02	1.45	0	0		4.54	-9.38	9.6	64.76	195.91	835.56	530.05	1153.08	871.02	910.04	589.28	1104.11	616.03
37.637	1	0.1	0.13	0.03	0.17	0.06	0.11	0.11	0.14	0.14	99.67	0.33	0.07	91.38	0.36	9.41	0.09	0.18	11.21	0.04	1.51	0.3	0	0.14	0.04	0.06	0.07	0.01	0.87	6.37	0.07	0.01	1.96	0	0		1.19	-10.2	9.56	63.55	194.38	839.24	530.28	1152.2	864.49	912.21	586.03	1104.4	615.09
37.67	1	0.1	0.13	0.02	0.16	0.06	0.11	0.1	0.16	0.16	99.68	0.33	0.44	89.22	0.24	8.94	0.13	0.2	9.9	0.02	0.82	0.3	0	0.16	0.07	0.08	0.09	0.02	1.17	5.69	0.05	0	2.56	0	0		-2.87	-11.43	7.96	62.9	194.82	848.68	534.31	1152.2	856.99	913.89	589.5	1107.39	612.21
37.704	1	0.1	0.11	0.02	0.17	0.06	0.11	0.1	0.26	0.26	99.67	0.33	1.39	93.28	0.33	9.98	0.26	0.28	8.88	0.02	0.69	0.25	0	0.12	0.08	0.08	0.12	0.04	2.2	4.45	0.02	0	3.9	0	0		-0.39	-8.85	6.7	63.48	190.59	846.9	529.23	1151.47	852.09	912.94	584.24	1101.53	611.78
37.737	1	0.1	0.11	0.02	0.16	0.06	0.11	0.1	0.21	0.21	99.68	0.33	1.3	91.3	0.37	8.93	0.21	0.34	7.52	0.02	0.45	0.19	0	0.1	0.08	0.1	0.13	0.09	2.26	3.94	0.01	0.01	4.25	0	0		-2.31	-10.24	6.21	62.83	189.22	846.38	527.53	1149.92	848.9	911.66	582.48	1099.2	607.68
37.771	1	0.1	0.1	0.02	0.16	0.07	0.1	0.11	0.14	0.12	99.69	0.33	3.47	90.81	0.37	8.27	0.12	0.32	6.8	0.02	0.65	0.19	0	0.04	0.06	0.09	0.12	0.14	6.34	8.32	0	0.04	6.6	0	0		-2.14	-10.54	2.53	62.94	195.79	842.43	521.25	1149.27	844.91	900.3	581.45	1095.26	599.5
37.804	1	0.1	0.08	0.02	0.14	0.11	0.09	0.14	0.14	0.1	99.72	0.33	6.87	86.88	0.46	7.19	0.1	0.31	7	0.02	0.76	0.13	0	0.02	0.07	0.08	0.11	0.14	8.49	14.31	0	0.01	9.78	0	0		4.07	-12.55	-0.21	64.57	196.02	829.8	514.51	1139.81	843.21	884.63	581.61	1080.32	593.18
37.837	1	0.09	0.08	0.02	0.14	0.11	0.09	0.13	0.11	0.11	99.73	0.33	7.19	95.96	0.54	7.48	0.11	0.35	7.64	0.02	0.99	0.1	0	0.02	0.08	0.1	0.09	0.11	6.35	11.71	0	0.01	9.93	0	0		3.41	-6.16	-1.38	64.99	195.99	816.69	514.07	1128.32	844.49	870.69	583.26	1066.51	591.31
37.871	1	0.09	0.09	0.02	0.13	0.11	0.09	0.12	0.15	0.15	99.74	0.33	6.51	96.63	0.51	6.07	0.15	0.36	9.46	0.03	1.72	0.11	0	0.02	0.1	0.13	0.08	0.08	5.08	12.49	0	0.03	8.87	0	0		3.87	-5.22	-1.6	65.19	196.15	802.27	512.18	1114.29	844.2	856.01	583.05	1052.11	587.5
37.904	1	0.1	0.09	0.02	0.13	0.11	0.1	0.12	0.21	0.21	99.74	0.33	5.82	91.13	0.47	5.31	0.21	0.51	10.31	0.04	2.19	0.13	0	0.02	0.12	0.13	0.07	0.07	4.53	12.45	0	0.01	8.08	0	0		5.37	-10.35	-3.04	65.52	196.16	793.47	512.76	1101.92	840.65	842.98	586.27	1039.15	585.94
37.937	1	0.1	0.09	0.02	0.13	0.1	0.1	0.12	0.22	0.22	99.73	0.33	5.45	92.62	0.56	6.53	0.22	0.77	10.46	0.05	2.48	0.19	0	0.01	0.1	0.15	0.05	0.04	4.25	11.71	0	0.01	7.81	0	0		1.64	-9.35	-2.55	64.71	199.81	784.31	513.72	1089.24	837.52	830.97	586.52	1030.73	582.27
37.971	1	0.1	0.09	0.02	0.13	0.12	0.1	0.12	0.24	0.24	99.74	0.33	6.78	94.13	0.46	5.47	0.24	0.87	13.13	0.07	2.7	0.27	0	0.01	0.09	0.18	0.04	0.03	4.02	11.44	0	0.03	8.07	0	0		1.8	-8.13	-2.41	64.72	203.67	773.8	512	1079.96	835.15	819.28	583.61	1022.95	584.09
38.004	1	0.1	0.09	0.02	0.13	0.12	0.1	0.13	0.24	0.24	99.74	0.33	6.82	95.49	0.38	5.8	0.24	1.02	12.71	0.1	2.32	0.2	0	0.01	0.06	0.19	0.02	0.02	4.36	13.28	0	0.02	8.1	0	0		-0.58	-6.74	-2.17	64.36	202.34	762.77	509.27	1071.06	834.32	810.46	579.68	1012.79	581.17
38.037	1	0.1	0.09	0.02	0.14	0.13	0.1	0.14	0.25	0.25	99.73	0.33	7.32	96.53	0.38	6.15	0.25	1.47	13.06	0.11	1.89	0.16	0	0.01	0.05	0.2	0.02	0.01	4.44	13.83	0	0.02	8.26	0	0		1.4	-5.37	-1.78	64.9	198.78	755.82	509.85	1063.44	836.99	805.69	581.21	1004.47	580.19
38.071	1	0.1	0.09	0.02	0.15	0.13	0.1	0.16	0.25	0.25	99.69	0.33	7.55	95.42	0.34	7.4	0.25	2.3	13.58	0.13	1.68	0.14	0	0.01	0.04	0.21	0.01	0.01	4.51	14.93	0	0.01	8.17	0	0		-1.67	-6.82	-2.9	64.24	195.57	748.88	507.66	1054.15	830.87	797.51	578.98	993.04	574.96
38.104	1	0.1	0.08	0.02	0.16	0.12	0.09	0.18	0.23	0.23	99.64	0.33	6.95	95.96	0.33	9.69	0.23	2.99	10.59	0.13	1.44	0.11	0	0	0.03	0.23	0.01	0.01	4.97	15.46	0	0.01	8.69	0	0		9.21	-6.16	-1.71	68.97	198.03	746.7	511.61	1048.75	835.45	794.26	584.9	992.29	583.85
38.138	1	0.09	0.07	0.02	0.18	0.1	0.08	0.19	0.2	0.32	99.63	0.33	6.2	96.9	0.33	13.32	0.2	3.7	7.94	0.07	0.93	0.09	0	0	0.02	0.32	0.01	0.01	3.55	11.83	0	0	8.83	0	0		0.42	-4.79	-2.33	64.64	198.09	742.07	513.15	1045.63	834.75	789.45	583.94	987.54	582.28
38.171	1	0.09	0.06	0.02	0.23	0.1	0.08	0.24	0.21	0.36	99.52	0.4	6.17	96.5	0.37	19.2	0.21	4.68	8.51	0.05	0.94	0.12	0	0	0.02	0.36	0.01	0.02	3.53	10.93	0	0.01	8.59	0	0		-2.4	-5.41	-2.44	63.7	200.36	737.44	514.26	1041.57	834.97	783.72	584.47	984.07	582.52
38.204	1	0.09	0.06	0.02	0.24	0.11	0.08	0.24	0.2	0.34	99.51	0.43	7.1	97.13	0.38	20.27	0.2	4.63	10.14	0.04	0.92	0.16	0	0	0.02	0.34	0.01	0.02	3.51	10.45	0	0.01	8.81	0	0		-2.85	-4.38	-2.11	63.64	200.13	734.06	515.52	1037.89	836.37	780.86	585.34	980.98	583.1
38.238	1	0.07	0.04	0.02	0.34	0.14	0.06	0.41	0.21	0.38	99.18	0.87	8.7	97.25	0.42	30.17	0.21	5.54	12.17	0.04	0.98	0.18	0	0	0.02	0.38	0.01	0.02	3.51	12.16	0	0.01	9.53	0	0		-2.95	-4.18	-2.53	63.79	198.69	732.24	516.76	1034.42	835.32	778.32	586.47	977.01	584.12
38.271	1	0.07	0.03	0.02	0.45	0.18	0.06	0.59	0.2	0.43	98.81	1.56	10.79	97.23	0.53	38.09	0.2	6.5	15.7	0.03	1.31	0.22	0	0	0.03	0.43	0.01	0.03	3.66	12.01	0	0.01	10.25	0	0		-5	-4.2	-1.99	63.35	200.87	729.38	518.01	1030.22	834.86	774.49	586.76	975.34	583.76
38.304	1	0.06	0.03	0.02	0.5	0.23	0.05	0.7	0.17	0.41	98.6	2.38	12.53	97.61	0.41	43.46	0.17	5.72	17.66	0.03	1.43	0.18	0	0	0.03	0.53	0.02	0.02	3.66	11.44	0.01	0.02	11.12	0	0		-5.15	-3.45	-1.77	63.34	202.02	725.46	518.99	1026.24	835.29	770.3	587.04	972.31	585.69
38.338	1	0.05	0.02	0.02	0.53	0.31	0.05	0.86	0.16	0.3	98.29	3.64	15.35	98.24	0.3	47.48	0.16	4.55	19.92	0.03	1.63	0.17	0	0	0.03	0.64	0.03	0.02	5.08	13.64	0.01	0.02	12.92	0	0		-3.57	-1.89	-1.54	64	204.02	720.17	519.44	1021.71	837.07	764.76	588.01	968.78	587.23
38.371	1	0.05	0.02	0.02	0.45	0.35	0.05	0.68	0.14	0.22	98.63	2.83	16.49	98.26	0.22	44.34	0.14	4.02	20.31	0.03	1.37	0.14	0	0	0.04	0.71	0.05	0.04	4.97	11.97	0.01	0.01	13.73	0	0		-1.31	-1.84	-1.15	65.01	203.3	717.2	521.68	1015.66	838.07	761.25	591.06	964.52	587.84
38.404	1	0.05	0.02	0.02	0.41	0.42	0.05	0.62	0.12	0.2	98.77	2.65	18.49	97.64	0.2	43.37	0.12	3.88	20	0.05	0.77	0.15	0	0	0.06	0.72	0.08	0.05	5.12	10.59	0.01	0.01	15.48	0	0		-1.51	-3.38	-2.07	65.13	204.56	712.96	523.46	1009.64	837.05	753.99	594.27	958.46	588.11
38.438	1	0.05	0.02	0.02	0.34	0.63	0.04	0.56	0.1	0.19	98.74	2.07	22.27	97.98	0.19	40.14	0.1	3.43	21.72	0.08	0.55	0.18	0	0	0.06	0.82	0.1	0.08	5.22	11.92	0.01	0.01	18.26	0	0		-0.74	-2.58	-3.2	65.72	205.47	708.96	524.11	1005.62	837.26	747.82	597.34	953.06	587.67
38.471	1	0.05	0.02	0.02	0.3	0.46	0.05	0.48	0.16	0.17	99.05	1.51	19.8	98.64	0.17	36.72	0.11	3.1	17.75	0.09	0.35	0.18	0	0	0.06	0.83	0.12	0.16	4.62	11.74	0.01	0	17.47	0	0		0.55	-0.58	-2.5	66.63	201.26	699.85	528.24	992.08	838.61	739.89	600.2	940.92	590.51
38.505	1	0.05	0.02	0.02	0.21	0.48	0.05	0.3	0.18	0.2	99.04	1.09	20.27	97.86	0.2	28.01	0.12	2.2	16.59	0.12	0.5	0.22	0	0	0.07	0.93	0.16	0.18	4.44	10.52	0.01	0.05	18.45	0	0		-0.41	-2.88	-3	66.43	201.47	694.23	532.45	985.65	841.18	732.94	604.9	934.1	593.69
38.538	1	0.06	0.03	0.02	0.16	0.45	0.06	0.2	0.2	0.17	99.1	1.02	19.64	98.05	0.17	20.99	0.12	1.39	16.26	0.13	0.49	0.19	0	0	0.08	0.98	0.22	0.2	3.43	8.76	0.01	0.12	17.98	0	0		1.01	-2.41	-2.04	67.84	206.56	684.73	542.57	967.99	843.12	718.29	615.07	924.37	601.09
38.571	1	0.07	0.04	0.02	0.13	0.3	0.07	0.14	0.16	0.16	99.41	0.84	16.27	97.85	0.16	13.64	0.13	1.16	11.63	0.14	0.42	0.14	0	0	0.07	1.01	0.29	0.16	2.86	7.99	0.02	0.07	16.62	0	0		-5.05	-2.92	-2.05	66.34	203.09	670.3	552.88	945.56	842.37	701.58	620.8	904.31	608.58
38.605	1	0.07	0.05	0.02	0.11	0.22	0.07	0.1	0.15	0.19	99.56	0.71	13.76	98.73	0.19	8.67	0.15	0.88	8.64	0.14	0.36	0.11	0	0	0.08	1.1	0.53	0.14	1.87	5.64	0.02	0.04	15.43	0	0		-7.24	-0.23	-0.41	66.72	208.47	663.15	568.41	929.65	845.1	689.95	634.76	898.09	623.05
38.638	1	0.08	0.06	0.02	0.11	0.15	0.08	0.09	0.23	0.18	99.7	0.53	10.51	98.63	0.18	6.11	0.18	0.56	6.18	0.14	0.24	0.1	0	0	0.08	1.15	0.69	0.23	1.49	5.02	0.03	0.02	13.34	0	0		-10.43	0.62	-0.52	66.7	211.4	651.37	579.67	906.66	842.18	670.89	643.08	881.99	631.71
38.671	1	0.08	0.07	0.02	0.11	0.13	0.08	0.08	0.25	0.25	99.74	0.46	9.12	97.84	0.22	4.8	0.25	0.36	5.63	0.17	0.29	0.18	0	0	0.07	1.15	0.89	0.17	1.22	4.8	0.05	0.01	12.3	0	0		-9.93	2.93	-1.04	66.24	210.19	649.5	591.27	894.76	842.88	663.81	651.85	873.79	642.52
38.705	1	0.09	0.08	0.02	0.11	0.11	0.09	0.08	0.27	0.27	99.78	0.36	7.31	97.42	0.22	4.46	0.27	0.21	5.48	0.14	0.33	0.29	0	0	0.06	1.21	1.13	0.21	0.88	5.16	0.09	0.01	10.68	0	0		-7.05	3.85	1.01	64.51	210.6	640.89	598.53	875.58	837.19	653	657.09	863.53	651.67
38.738	1	0.09	0.09	0.02	0.11	0.09	0.09	0.09	0.22	0.22	99.77	0.33	5.73	98.49	0.22	4.68	0.22	0.14	5.22	0.12	0.43	0.35	0	0	0.05	1.14	1.61	0.18	0.8	6.17	0.09	0	9.3	0	0		-14.38	1.12	-0.52	65.23	205	641.73	604.18	869.61	835.15	650.79	660.42	855.58	651.03
38.772	1	0.09	0.1	0.02	0.13	0.06	0.09	0.1	0.19	0.19	99.73	0.33	2.42	98.35	0.18	6.88	0.19	0.11	3.67	0.09	0.42	0.3	0	0	0.04	1.16	1.77	0.12	0.56	7.65	0.12	0	6.75	0	0		-16.91	1.56	-0.06	65.74	202.34	637.93	606.45	865.93	836.67	649.05	658.74	851.37	656.05
38.805	1	0.09	0.1	0.02	0.16	0.05	0.09	0.14	0.2	0.21	99.68	0.33	1.02	97.67	0.21	11.36	0.2	0.13	3.96	0.09	0.38	0.39	0	0.01	0.03	0.97	1.52	0.09	0.47	10.16	0.15	0	5.3	0	0		-15.38	3.33	1.53	65.77	207.46	630.28	604.88	862.17	839	643.34	657.87	850.79	656.93
38.838	1	0.07	0.07	0.02	0.25	0.05	0.08	0.25	0.16	0.27	99.5	0.45	0.52	97.52	0.27	24.12	0.16	0.15	3.86	0.08	0.3	0.32	0	0.01	0.03	0.94	1.19	0.07	0.45	11.89	0.16	0	4.83	0	0		-16.15	3.64	-0.39	65.16	201.27	626.24	601.08	865.64	845.12	643.17	655.66	844.4	651.64
38.872	1	0.05	0.05	0.02	0.57	0.04	0.06	0.7	0.22	0.28	98.61	2.4	0	97.17	0.28	46.94	0.16	0.2	4.29	0.07	0.21	0.43	0	0.01	0.04	0.74	0.86	0.07	0.28	13.53	0.22	0	3.08	0	0		-14.96	4.33	-0.13	64.73	195.94	625.38	602.71	867.78	851.78	646.98	658.87	842.8	651.94
38.905	1	0.04	0.03	0.02	1.29	0.04	0.04	1.98	0.25	0.31	96.03	14.52	0	94.98	0.31	71.01	0.14	0.31	4.68	0.07	0.14	0.41	0	0.01	0.04	0.65	0.69	0.07	0.26	14.74	0.25	0	2.39	0	0		-9.77	7.29	1.74	65.52	205.75	618.92	599.3	870.41	856.88	643.12	659.13	848.82	654.71
38.938	1	0.03	0.02	0.02	1.71	0.04	0.03	2.76	0.23	0.28	94.48	25.15	0	97.06	0.28	79.49	0.11	0.44	4.54	0.04	0.08	0.18	0	0.01	0.04	0.59	0.74	0.11	0.26	14.31	0.23	0.02	2.4	0	0		-12.23	4.52	0.54	64.71	201.86	621.35	599.96	877.26	863.38	647.76	660.68	849.46	652.75
38.972	1	0.03	0.02	0.02	1.75	0.04	0.03	2.83	0.25	0.24	94.34	25.45	0	96.35	0.24	79.71	0.09	0.59	4.88	0.03	0.08	0.16	0	0.01	0.04	0.47	0.83	0.15	0.24	14.61	0.25	0.01	1.94	0	0		-7.24	5.63	0.84	65.24	204.13	620.26	598.78	884.5	871.63	650.28	664.88	854.11	653.85
39.005	1	0.04	0.03	0.02	1.52	0.04	0.04	2.38	0.23	0.21	95.24	19.02	0	95.55	0.21	75.06	0.11	0.81	4.34	0.03	0.1	0.09	0	0.01	0.04	0.44	0.8	0.19	0.24	14.8	0.23	0	1.9	0	0		-2.79	6.66	0.39	64.77	199.77	625.18	601.88	893.67	882	658.89	670.2	858.29	658.11
39.038	1	0.05	0.04	0.02	0.94	0.04	0.05	1.28	0.22	0.17	97.43	6.59	0	93.69	0.17	60.12	0.11	0.89	3.83	0.03	0.16	0.09	0	0.01	0.04	0.38	0.95	0.22	0.2	14.63	0.22	0.01	1.57	0.06	0		-1.74	8.51	0.89	64.19	193.91	634.22	608.7	900.8	887.65	670.68	675.76	864.32	665.48
39.072	1	0.06	0.06	0.02	0.56	0.03	0.06	0.73	0.27	0.13	98.54	1.95	0	96.22	0.13	44.33	0.11	0.69	3.53	0.02	0.33	0.15	0	0.01	0.05	0.33	1.16	0.27	0.22	16.91	0.2	0.02	1.22	0.39	0		-5.25	5.81	1	64.84	194.59	650.98	628.75	910.51	899.3	683.58	691.53	878.04	684.42
39.105	1	0.07	0.08	0.02	0.37	0.03	0.07	0.4	0.35	0.14	99.19	0.81	0	96.39	0.11	32.33	0.14	0.5	2.66	0.02	0.48	0.19	0	0.01	0.07	0.34	1.39	0.35	0.21	14.94	0.2	0.03	1.18	0.57	0		-10.59	5.58	0.41	64.55	208.68	672.96	644.51	928.28	906.06	695.52	707.72	903.94	697.34
39.139	1	0.09	0.12	0.02	0.25	0.03	0.09	0.27	0.49	0.11	99.46	0.34	0	95.46	0.09	19.98	0.11	0.3	2.24	0.02	0.6	0.48	0	0.01	0.07	0.31	1.51	0.49	0.25	17.63	0.17	0.03	1.1	1.15	0		-15.09	6.77	-0.28	64.01	205.32	698.55	663.32	944.7	913.78	717.22	723.89	922.19	711.99
39.172	1	0.11	0.17	0.03	0.17	0.03	0.11	0.16	0.42	0.09	99.65	0.33	0	96.19	0.07	9.73	0.09	0.14	2.09	0.02	0.63	0.68	0	0.01	0.07	0.35	1.63	0.42	0.25	16.03	0.16	0.16	1.02	1.98	0		-15.28	5.86	-0.8	64.28	200.07	723.3	678.52	962.94	922.18	740.63	738.83	940.2	724.54
39.205	1	0.11	0.19	0.03	0.16	0.03	0.11	0.14	0.24	0.11	99.61	0.33	0	97.34	0.06	7.81	0.11	0.07	1.98	0.04	0.91	1.83	0	0.01	0.07	0.41	1.4	0.24	0.27	13.7	0.17	0.02	0.98	2.55	0		-21.24	4	-2.21	63.41	207.97	761.26	702.85	990.69	932.29	767.16	761.05	974.52	745.2
39.239	1	0.11	0.22	0.03	0.16	0.03	0.11	0.12	0.19	0.16	99.55	0.33	0	97.42	0.07	7.3	0.16	0.05	2.02	0.05	1.09	2.89	0	0.01	0.08	0.52	1.11	0.18	0.31	11.18	0.19	0.14	0.93	3.72	0		-20.61	3.84	-1.55	63.28	209.95	775.14	703.61	1012.32	941.55	784.75	760.59	994.46	750.54
39.272	1	0.11	0.24	0.03	0.17	0.03	0.11	0.13	0.21	0.17	99.51	0.33	0	97.75	0.09	10.19	0.17	0.03	2.83	0.08	1.33	4.38	0	0.01	0.11	0.58	0.94	0.11	0.34	11.11	0.21	0.03	0.94	5.23	0		-21.96	3.15	-1.58	62.71	211.76	809.53	720.36	1042.47	953.3	816.17	779.52	1027.37	764.09
39.305	1	0.1	0.23	0.03	0.21	0.03	0.1	0.16	0.24	0.24	99.54	0.33	0	98.58	0.09	16.55	0.24	0.02	3.66	0.09	1.47	5.29	0	0.01	0.13	0.59	0.85	0.11	0.35	8.81	0.23	0.06	0.98	6.18	0		-26.04	-0.79	0.47	60.76	220.99	815.28	717.88	1058.37	960.97	825.36	774.61	1046.16	765.66
39.339	1	0.08	0.18	0.03	0.31	0.03	0.08	0.21	0.34	0.34	99.38	0.57	0	97.87	0.09	27.41	0.34	0.02	4.46	0.1	0.96	4.79	0	0.01	0.14	0.69	0.78	0.16	0.38	4.94	0.22	0.07	0.95	6.51	0		-24.48	-2.85	-0.06	60.76	210.97	844.96	721.7	1087.35	964.14	858.9	779.22	1069.55	767.56
39.372	1	0.08	0.14	0.03	0.39	0.03	0.07	0.27	0.32	0.32	99.22	0.92	0	95.77	0.08	33.96	0.32	0.01	4.49	0.09	0.52	3.53	0	0.01	0.1	0.63	0.59	0.12	0.46	4.25	0.21	0.02	0.95	5.56	0		-26.37	-6.4	0.4	59.34	213.6	858.66	720.01	1109.38	970.72	876.11	779.75	1089.29	766.31
39.405	1	0.06	0.09	0.03	0.63	0.03	0.06	0.48	0.34	0.34	98.73	2.78	0	95.31	0.1	48.5	0.34	0.02	3.35	0.09	0.25	1.18	0	0.01	0.08	0.59	0.45	0.17	0.61	3.17	0.2	0.09	1	4.62	0		-25.55	-6.94	-1.87	58.82	206.97	881.63	715.74	1137.75	974.64	901.69	777.49	1107.86	759.21
39.439	1	0.05	0.07	0.02	0.76	0.03	0.05	0.57	0.6	0.6	98.49	4.19	0	91.81	0.13	53.6	0.6	0.02	3.39	0.09	0.19	0.65	0	0	0.08	0.54	0.33	0.13	0.78	2.24	0.22	0.19	1.03	3.6	0		-24.19	-9.91	-1.23	58.36	204.52	880.94	708.1	1152.79	984.76	911.05	772.9	1114.74	754.58
39.472	1	0.05	0.05	0.02	0.86	0.03	0.05	0.67	0.65	0.65	98.28	5.75	0	94.6	0.17	57.6	0.65	0.03	4.05	0.09	0.22	0.39	0	0	0.11	0.38	0.23	0.17	0.92	2.2	0.24	0.58	1.23	2.38	0		-22.93	-7.69	-0.94	58.1	208.5	881.07	701.6	1164.99	992.12	915.6	767.53	1123.49	751.53
39.506	1	0.05	0.05	0.03	0.74	0.05	0.06	0.55	0.8	0.8	98.52	4.23	0	92.92	0.14	53.45	0.8	0.04	11.49	0.08	0.82	0.91	0	0	0.14	0.27	0.28	0.35	1.07	1.64	0.3	0.82	1.5	1.43	0		-19.82	-9.13	-0.93	58.14	205.74	881.19	695.67	1178.1	1002.44	923.6	764.52	1128.74	748.73
39.539	1	0.06	0.06	0.03	0.53	0.05	0.07	0.37	0.79	0.79	98.93	2.01	0	94.43	0.13	43.8	0.79	0.05	10.76	0.05	0.92	1.19	0	0	0.18	0.16	0.32	0.43	1.14	1.56	0.34	0.11	1.76	0.51	0		-19.39	-7.85	-1.26	57.96	207.33	885.15	693.84	1187.72	1007.16	929.09	763.92	1135.79	747.72
39.572	1	0.08	0.08	0.03	0.34	0.06	0.08	0.22	0.9	0.87	99.31	0.77	0.42	97.43	0.16	30.85	0.87	0.07	13.09	0.05	1.29	1.11	0	0	0.23	0.1	0.32	0.9	1.1	1.63	0.33	0.03	1.97	0.15	0		-12.58	-3.83	-2.65	59.06	204.29	887.7	694.25	1189.38	1009.82	930.91	768.48	1134.24	748.67
39.606	1	0.09	0.1	0.03	0.24	0.06	0.1	0.14	1.18	0.83	99.53	0.36	0.13	97.62	0.25	19.91	0.83	0.11	11.38	0.04	1.28	0.92	0	0	0.3	0.05	0.32	1.18	1.31	1.51	0.37	0.03	2.45	0	0		-12.35	-3.44	-4.49	59.33	200.15	887.49	695.46	1185.61	1008.8	928.32	768.64	1127.41	748.09
39.639	1	0.09	0.1	0.03	0.22	0.05	0.1	0.13	0.83	0.7	99.56	0.33	0	96.57	0.35	17.64	0.7	0.17	7.61	0.04	0.93	0.56	0	0	0.43	0.04	0.31	0.83	1.23	1.49	0.34	0.23	2.48	0	0		-14.72	-5.31	-5.16	59.53	196.92	887.94	701.5	1175.53	1002.13	924.38	773.68	1119.86	749.93
39.672	1	0.1	0.11	0.02	0.2	0.05	0.1	0.11	0.69	0.61	99.6	0.33	0	97.21	0.42	14.35	0.61	0.19	6.92	0.05	0.72	0.38	0	0	0.62	0.04	0.32	0.69	1.49	1.5	0.34	1.49	2.87	0	0		-11.87	-4.24	-7.21	60.71	193.78	883.54	704.73	1161.64	995.2	914.48	780.21	1105.79	749.39
39.706	1	0.09	0.1	0.02	0.2	0.05	0.1	0.11	0.83	0.62	99.59	0.33	0	97.8	0.39	15.58	0.62	0.17	5.63	0.06	0.88	0.47	0	0	0.83	0.02	0.28	0.37	1.92	1.42	0.31	45.57	3.42	0	0		-7.8	-3.03	-8.07	62.65	186.49	870.19	701.95	1147.92	993.63	903.83	778.14	1087.92	748.32
39.739	1	0.1	0.11	0.03	0.19	0.05	0.1	0.11	0.74	0.65	99.62	0.33	0	97.48	0.37	13.76	0.65	0.13	4.72	0.07	1.01	0.47	0	0	0.74	0.03	0.29	0.24	2.04	1.32	0.31	46.99	3.29	0	0		-9.51	-3.73	-9.08	62.38	188.9	854.45	701.71	1131.56	991.18	885.31	780	1071.06	745.65
39.773	1	0.09	0.09	0.03	0.21	0.05	0.09	0.12	0.64	0.64	99.58	0.33	0	94.78	0.39	17.83	0.64	0.11	3.92	0.07	2.03	0.51	0	0	0.62	0.01	0.27	0.16	1.97	0.98	0.3	20.14	3.8	0	0		-15.1	-7.5	-4.63	61.69	193.67	815.28	694.17	1089.78	979.57	847.76	765.02	1039.8	739.98
39.806	1	0.09	0.1	0.03	0.2	0.05	0.09	0.11	0.85	0.79	99.61	0.33	0	97.71	0.27	16.16	0.85	0.06	4.42	0.12	2.95	0.45	0	0	0.52	0.01	0.23	0.16	2.03	0.79	0.29	28.01	3.79	0	0		-13.6	-3.24	-5.71	61.72	190.19	789.18	688.17	1068.08	978.94	824.58	761.67	1012.7	733.62
39.839	1	0.09	0.1	0.03	0.2	0.05	0.09	0.12	1.02	0.74	99.6	0.33	0	95.52	0.19	17.41	1.02	0.05	4.89	0.2	4.46	0.38	0	0	0.4	0.02	0.21	0.13	2.13	0.74	0.29	3.41	3.91	0.31	0		-11.05	-6.7	-5.62	61.88	193.28	765.48	678.22	1048.95	974.7	801.51	754.35	992.6	725.35
39.873	1	0.08	0.1	0.03	0.18	0.06	0.08	0.11	1.55	0.64	99.63	0.33	0	68.07	0.14	16.72	1.55	0.05	5.35	0.27	6.91	0.33	0	0	0.25	0.03	0.22	0.1	2.06	0.64	0.27	1.3	5.01	1.08	0		-15.19	-18.21	-1.78	61.37	186.21	737.5	661.12	1021.75	957.05	782.39	732.06	967.38	710.78
39.906	1	0.09	0.12	0.04	0.14	0.07	0.09	0.09	2.15	0.68	99.72	0.33	0	85.81	0.11	11.04	2.15	0.05	7.02	0.43	10.08	0.34	0	0	0.18	0.04	0.32	0.1	1.76	0.68	0.23	1.71	5.83	1.4	0		-14.95	-13	-2.29	61.8	192.38	712.79	637.96	997.8	932.72	754.69	713.66	945.06	685.93
39.939	1	0.09	0.12	0.03	0.12	0.08	0.09	0.08	2.18	0.72	99.75	0.33	0	98.09	0.11	7.07	2.18	0.05	9.05	0.62	9.73	0.31	0	0	0.14	0.06	0.39	0.12	1.81	0.72	0.19	0.79	6.4	1.26	0		-7.65	-2.3	-5.1	62.47	193.13	691.16	627.97	973.92	925.99	727.34	700.64	919.25	678.94
39.973	1	0.1	0.12	0.03	0.12	0.1	0.1	0.07	2.18	0.83	99.76	0.33	2.34	98.1	0.1	4.91	2.18	0.08	10.8	0.49	6.38	0.21	0	0	0.1	0.12	0.6	0.15	1.38	0.83	0.14	0.5	7.2	1.07	0		-6.57	-2.28	-3.23	63.12	189.83	666.54	610.53	947.4	907.21	706.12	681.04	895.12	663.28
40.006	1	0.1	0.11	0.02	0.12	0.13	0.11	0.07	1.95	1.04	99.74	0.33	5.43	96.68	0.1	4.23	1.95	0.12	14.13	0.49	4.48	0.21	0	0	0.08	0.17	0.92	0.21	1.4	1.04	0.12	0.18	7.92	0.84	0		-3.89	5.14	-4.61	63.33	193.18	649.36	603.16	933.21	903.41	686.82	675.55	879.11	657.14
40.039	1	0.1	0.11	0.02	0.12	0.13	0.11	0.07	1.64	1.17	99.74	0.33	6.49	95.89	0.12	3.3	1.64	0.2	14.83	0.42	2.43	0.15	0	0	0.07	0.31	1.12	0.23	1.42	1.17	0.09	0.24	7.67	0.72	0		-4.33	6.25	-2.8	63.09	193.08	634.13	594.87	917.95	895.79	674.11	663.89	866.77	651.14
40.073	1	0.1	0.1	0.02	0.12	0.15	0.11	0.07	1.33	1.21	99.7	0.33	8.29	97.09	0.16	3.63	1.33	0.39	15.74	0.3	1.43	0.16	0	0	0.05	1.06	1.66	0.19	1.63	1.21	0.06	0.09	8.44	0	0		-5.71	4.46	-2.65	62.59	192.23	621.7	584.68	907.69	887.54	663.36	652.96	855.26	641.65
40.106	1	0.1	0.09	0.02	0.12	0.17	0.11	0.07	1.15	1.15	99.66	0.33	9.64	96.41	0.18	3.11	1.15	0.5	16.65	0.23	1.06	0.18	0	0	0.04	1.15	2.26	0.16	1.56	1.4	0.05	0.03	9.11	0	0		-8.32	5.55	-2.89	61.48	195.79	612.48	578.85	899.7	882.03	652.62	647.67	847.91	633.75
40.14	1	0.09	0.08	0.02	0.11	0.25	0.11	0.07	1.18	1.18	99.51	0.39	12.74	96.69	0.19	2.85	1.18	0.57	20.47	0.24	0.89	0.18	0	0	0.04	3.18	2.73	0.11	1.82	1.71	0.04	0.01	10.45	0	0		-9.8	5.13	-2.64	61.09	195.98	605.76	571.83	892.73	873.92	646.06	640.42	841.51	626.05
40.173	1	0.09	0.08	0.02	0.1	0.34	0.11	0.07	1.21	1.21	99.32	0.47	15.44	97.31	0.19	2.61	1.21	0.58	23.25	0.23	1.04	0.26	0	0	0.04	3.67	3.15	0.09	1.67	2.42	0.03	0.01	11.96	0	0		-8.92	4.05	-2.18	61.19	194.23	596.4	561.1	886.88	867.18	640.05	630.97	833.73	616.34
40.206	1	0.09	0.07	0.02	0.1	0.43	0.11	0.07	1.1	1.1	99.13	0.54	17.38	96.04	0.14	2.36	1.1	0.47	25.43	0.27	1.49	0.3	0	0	0.03	3.95	2.72	0.09	1.65	3.17	0.03	0.02	13.03	0	0		-8.08	6.06	-2.28	61.39	201.29	590.96	548.32	892.39	864.44	636.55	624.68	836.77	603.95
40.24	1	0.07	0.05	0.02	0.08	0.77	0.09	0.08	0.88	0.88	98.47	0.96	22.57	96.36	0.11	2.44	0.88	0.44	26.58	0.29	2.03	0.37	0	0	0.03	5.95	2.22	0.08	1.33	5.25	0.02	0.02	17.57	0	0		-8.09	5.61	-2.6	61	197.66	589.25	543.38	896.24	866.99	638.95	619.34	835.69	600.25
40.273	1	0.07	0.05	0.02	0.08	0.92	0.09	0.08	0.73	0.73	98.16	1.1	24.18	96.15	0.09	2.48	0.73	0.42	28.03	0.31	2.24	0.43	0	0	0.03	5.83	1.94	0.07	1.35	6.42	0.02	0	18.51	0	0		-5.75	5.92	-0.84	61.57	200.54	589.3	539.99	898.81	866.83	641.28	615.44	841.28	600.81
40.306	1	0.06	0.04	0.01	0.07	1.09	0.07	0.09	0.56	0.56	97.82	1.78	25.99	92.32	0.09	3.54	0.56	0.5	24.7	0.38	2.87	0.38	0	0	0.03	7.51	1.67	0.07	1.55	8.21	0.02	0.03	21.73	0	0		-6.5	9.56	0.48	60.99	197.45	587.2	533.81	903.89	866.4	646.6	612.41	843.29	595.16
40.34	1	0.05	0.02	0.01	0.06	1.84	0.06	0.12	0.34	0.34	96.31	4.79	31.68	96.96	0.1	3.91	0.34	0.52	21.61	0.49	2.49	0.36	0	0	0.04	7.99	1.21	0.05	1.59	13.7	0.02	0.02	28.06	0	0		-2.53	4.69	-0.29	61.64	202.46	590.4	525.4	921.79	877.22	653.21	607.67	855.01	591.31
40.373	1	0.05	0.02	0.01	0.06	1.76	0.05	0.13	0.33	0.33	96.47	4.93	31.38	97.72	0.12	5.98	0.33	0.49	20.46	0.56	2.47	0.48	0	0	0.06	8.59	0.84	0.07	1.78	13.88	0.02	0.08	28.25	0	0		-3.39	3.21	2.03	61.64	205.8	598.01	521.52	931.5	874.93	663.56	600.43	869.17	591.52
40.406	1	0.04	0.02	0.01	0.06	2.53	0.05	0.15	0.27	0.27	94.93	8.29	34.68	97.68	0.14	6.05	0.27	0.45	20.17	0.62	3.12	0.59	0	0	0.07	8.16	0.59	0.06	2.02	17.49	0.02	0.02	31.71	0	0		-3.76	3.29	2.24	61.48	204.96	605	515.96	943.18	874.37	673.67	595.78	878.43	586.62
40.44	1	0.04	0.01	0.01	0.05	3.38	0.04	0.2	0.2	0.2	93.24	11.59	37.62	96.97	0.17	5.69	0.2	0.4	20.85	0.58	2.7	0.56	0	0	0.09	7.02	0.43	0.07	2.37	24.37	0.03	0.04	34.02	0	0		-4.81	4.68	3.84	61.33	202.44	613.9	512.42	952.52	870.94	686.49	589.35	888.89	585.25
40.473	1	0.04	0.01	0.01	0.05	3.29	0.04	0.18	0.21	0.21	93.41	11.9	37.42	97.12	0.19	5.7	0.21	0.44	20.01	0.51	2.78	0.59	0	0	0.12	7.45	0.42	0.07	2.83	21.83	0.03	0.03	34.21	0	0		-1.12	4.4	3.04	62.44	208.22	624.9	508.25	966.49	870.77	694.98	589.52	903.05	581.91
40.507	1	0.04	0.01	0.01	0.05	3.84	0.04	0.22	0.2	0.25	92.33	15.25	38.6	97.7	0.25	6.94	0.2	0.43	19.28	0.58	3.69	0.53	0	0	0.15	7.88	0.36	0.06	4.04	25.79	0.04	0.04	35.99	0	0		1.13	3.27	0.36	63.04	211.63	640.2	511.95	978.88	873.54	702.83	595.01	914.13	583.2
40.54	1	0.03	0.01	0.01	0.06	4.32	0.04	0.27	0.22	0.27	91.36	17.58	39.57	96.84	0.27	10.65	0.22	0.48	19.38	0.59	4.12	0.6	0	0	0.17	9.59	0.29	0.05	5.32	26.29	0.06	0.03	37.05	0	0		-1.15	4.88	3.14	62.43	209.23	644.03	512.47	980.38	870.06	711.11	590.12	920.31	586.79
40.573	1	0.03	0.01	0.01	0.06	3.49	0.03	0.27	0.21	0.27	93.03	16.72	37.78	96.15	0.27	11.3	0.21	0.46	16.18	0.48	4.24	0.55	0	0	0.15	10.14	0.21	0.03	6.07	26.34	0.06	0.02	36.68	0	0		-1.73	5.91	3.67	62.23	206.09	648.18	513.45	982.13	867.74	716.46	590.6	922.52	587.2
40.607	1	0.04	0.01	0.01	0.07	3.02	0.03	0.34	0.2	0.24	93.95	15.08	36.65	95.19	0.24	14.86	0.2	0.41	15.09	0.35	3.94	0.41	0	0	0.13	12.31	0.2	0.03	8.32	27.88	0.1	0.02	35.91	0	0		-5.48	7.07	4.19	61.53	207.13	651.34	513.1	983.24	864.33	718.98	585.3	926.1	587.2
40.64	1	0.04	0.01	0.01	0.08	2.28	0.03	0.35	0.2	0.2	95.44	12.46	34.73	93.99	0.16	15.77	0.2	0.43	12.71	0.29	2.68	0.32	0	0	0.13	12.87	0.21	0.03	8.86	28.07	0.11	0.02	34.54	0	0		-5.84	8.25	3.97	61.41	206.76	653.09	512.31	984.19	862.67	720.22	584.31	926.97	585.85
40.673	1	0.03	0.01	0.01	0.1	2.45	0.03	0.51	0.18	0.18	95.1	14.34	35.69	93.35	0.12	23.66	0.18	0.51	11.98	0.23	2.26	0.24	0	0	0.12	14.42	0.23	0.03	10.31	29.3	0.13	0.01	35.55	0	0		-7.82	8.79	3.64	61.35	208.18	655.39	513.17	985.28	861.89	720.72	583.28	928.88	585.96
40.707	1	0.03	0.01	0.01	0.19	2.09	0.03	0.7	0.18	0.18	95.82	10.76	34.18	93.5	0.12	36.45	0.18	0.58	13.17	0.21	1.88	0.3	0	0	0.11	16.55	0.22	0.03	14.31	23.91	0.16	0.06	33.5	0	0		-7.57	8.67	2.78	61.37	206.14	657.53	512.85	986.66	861.13	722.06	584.28	928.2	583.75
40.74	1	0.03	0.01	0.01	0.26	1.89	0.02	1	0.17	0.17	96.21	9.4	33.29	95.75	0.1	44.68	0.17	0.55	13.21	0.14	1.73	0.3	0	0	0.1	15.44	0.19	0.03	14.85	24.46	0.15	0.03	32.57	0	0		-7.57	6.43	3.04	61.48	205.46	658.63	511.6	986.23	858.7	723.04	581.46	928.5	583.05
40.774	1	0.03	0.01	0.02	0.32	1.65	0.02	1.01	0.21	0.21	96.69	9.81	32.1	95.87	0.11	46.48	0.21	0.59	13.69	0.12	1.27	0.3	0	0	0.09	17.19	0.22	0.02	19.24	22.82	0.16	0.05	31.09	0	0		-4.45	6.28	2.94	61.94	206.52	662.16	510.08	990.27	856.93	726.17	585.41	932.64	580.81
40.807	1	0.04	0.01	0.02	0.27	1.68	0.03	0.84	0.24	0.24	96.64	7.29	32.16	95.43	0.13	41.16	0.24	0.56	14.46	0.15	1.24	0.37	0	0	0.1	17.22	0.24	0.03	19.35	23.71	0.14	0.03	30.84	0	0		0.54	6.8	2.24	63.54	207.74	666.76	512.07	993.58	859.81	728.45	589.64	936.11	583.87
40.84	1	0.04	0.01	0.02	0.22	1.93	0.03	0.67	0.25	0.25	96.14	7.83	33.12	97.11	0.14	36.61	0.25	0.54	15.98	0.21	1.66	0.35	0	0	0.13	19.11	0.31	0.05	18.99	22.85	0.16	0.13	31.33	0	0		-0.86	4.42	3.28	63.36	200.47	673.83	510.93	1001.69	860.37	741.09	585.8	941.55	583.71
40.874	1	0.04	0.01	0.02	0.22	2.52	0.03	0.63	0.22	0.22	94.96	7.86	35.02	96.58	0.16	34.91	0.22	0.61	20.76	0.31	2.03	0.45	0	0	0.14	21.41	0.34	0.06	20.53	22.89	0.17	0.06	31.35	0	0		4.71	5.3	4.03	66.03	205.92	684.17	514.95	1007.87	861.09	747.95	590.1	953.86	591.35
40.907	1	0.04	0.01	0.02	0.2	2.54	0.03	0.58	0.2	0.2	94.92	6.61	34.68	98.07	0.19	32.66	0.2	0.57	23.22	0.43	2.39	0.47	0	0	0.14	25.34	0.36	0.09	18.97	23.22	0.17	0.2	30.19	0	0		6.53	2.37	2.98	67.57	203.95	703.69	519.74	1022	861.51	763.95	594.9	967.9	594.36
40.94	1	0.05	0.01	0.02	0.16	2.17	0.04	0.44	0.19	0.2	95.65	5.51	32.97	96.51	0.2	26.42	0.19	0.44	22.75	0.68	2.92	0.34	0	0	0.15	28.09	0.34	0.13	17.49	22.81	0.17	0.26	28.99	0	0		7.35	5.4	3.5	67.98	204.04	720.88	523.63	1037.2	863.2	781.04	598.05	985.07	599.22
40.974	1	0.05	0.02	0.02	0.14	1.52	0.04	0.38	0.18	0.18	96.97	4.15	29.94	97.02	0.17	20.14	0.18	0.47	19.95	0.84	2.67	0.26	0	0	0.15	27.83	0.32	0.1	15.39	25.42	0.15	0.01	27.13	0	0		1.01	4.58	3.53	64.86	203.25	746.62	531.14	1060.04	865.17	805.72	601.85	1008.96	603.9
41.007	1	0.06	0.02	0.02	0.12	1.35	0.04	0.33	0.19	0.19	97.3	4.11	28.94	97.45	0.19	17.49	0.19	0.52	18	1.34	2.9	0.22	0	0	0.16	29.7	0.36	0.11	14.22	24.59	0.15	0.15	27.07	0	0		4.81	3.77	5.73	66.44	202.36	755.13	534.77	1071.97	873.62	819.87	604.72	1022.05	613.31
41.04	1	0.06	0.02	0.02	0.11	0.93	0.05	0.25	0.16	0.16	98.14	2.93	25.63	97.43	0.14	13.48	0.16	0.48	15.67	1.59	3	0.17	0	0	0.16	29.08	0.29	0.1	11.6	21.71	0.13	0.06	24.89	0	0		3.14	3.83	5.34	65.84	205.08	781.7	541.95	1095.16	875.19	842.82	612.46	1047.82	618.23
41.074	1	0.06	0.03	0.02	0.1	0.85	0.06	0.2	0.15	0.15	98.3	2.34	24.57	97.41	0.1	11.11	0.15	0.44	16.84	1.56	3.11	0.15	0	0	0.14	29.46	0.26	0.08	8.15	19.15	0.12	0.08	23.45	0	0		2.3	3.87	5.96	65.26	202.1	795.78	549.37	1108.35	881.54	858.85	618.3	1060.8	625.99
41.107	1	0.06	0.03	0.02	0.09	0.98	0.06	0.16	0.16	0.16	98.03	2.46	25.64	97.96	0.07	8.46	0.16	0.4	18.85	1.39	3.41	0.15	0	0	0.12	29.67	0.23	0.09	7.23	17.25	0.12	0.04	23.76	0	0		0.99	2.65	6.02	64.52	202.89	813.9	557.48	1126.67	889.71	876.77	624.91	1079.45	634.25
41.141	1	0.06	0.02	0.02	0.07	1.56	0.06	0.14	0.17	0.17	96.89	3.34	29.35	98.38	0.06	6.5	0.17	0.34	23.17	1.27	3.9	0.16	0	0	0.1	30.37	0.2	0.09	5.92	15.88	0.11	0.07	25.73	0	0		1.31	1.47	6.99	64.78	204.16	830.3	563.78	1141.05	894.11	893.26	627.65	1096.82	643.24
41.174	1	0.05	0.02	0.01	0.07	1.46	0.06	0.13	0.19	0.19	97.08	3.54	29.03	98.38	0.05	6.13	0.19	0.33	21.28	0.98	3.67	0.16	0	0	0.08	28.65	0.18	0.07	5.45	14.53	0.11	0.11	26.09	0	0		0.4	1.48	6.89	64.27	205.02	844.71	569.69	1154.39	898.93	906.64	631.99	1110.94	649.15
41.207	1	0.05	0.02	0.01	0.08	1.1	0.05	0.14	0.2	0.2	97.79	3.28	26.83	98.4	0.04	8.27	0.2	0.4	17.24	0.61	3.62	0.18	0	0	0.06	25.21	0.17	0.07	5.07	12.88	0.11	0.01	25.61	0	0		-6.14	1.39	8.39	62.3	199.18	854.19	574.85	1158.72	895.42	918.66	632.17	1116.79	652.56
41.241	1	0.05	0.02	0.01	0.09	0.89	0.05	0.16	0.18	0.18	98.22	3.06	25.55	97.59	0.03	13.63	0.18	0.36	14.31	0.37	2.65	0.14	0	0	0.06	23.03	0.18	0.05	3.53	11.38	0.12	0.05	25.17	0	0		-5.62	3.49	8.15	62.34	196.4	864.08	580.3	1159.98	892.77	925.3	634.5	1120.38	657.24
41.274	1	0.04	0.02	0.01	0.12	0.58	0.04	0.21	0.17	0.17	98.84	2.42	22.27	95.09	0.02	21.23	0.17	0.38	9.66	0.21	1.98	0.11	0	0	0.05	20.53	0.15	0.05	3.19	11	0.11	0.13	23.66	0	0		-5.78	7.19	9.26	62.15	194.8	866.79	579.23	1162.5	890.63	930.64	632.99	1123.85	657.82
41.307	1	0.04	0.02	0.01	0.18	0.5	0.04	0.3	0.15	0.15	99.01	2.1	21.18	97.61	0.02	30.81	0.15	0.39	8.73	0.15	1.34	0.08	0	0	0.05	20.29	0.17	0.09	2.67	9.76	0.11	0.12	22.75	0	0		-3.96	3.45	9.09	62.92	196.55	869.13	579.16	1163.38	889.74	931.07	632.47	1125.91	658.29
41.341	1	0.04	0.02	0.01	0.2	0.39	0.04	0.32	0.13	0.13	99.22	1.38	18.95	97.2	0.02	32.09	0.13	0.37	9.66	0.1	0.97	0.05	0	0	0.04	15.93	0.18	0.11	2.22	9.65	0.09	0.07	20.11	0	0		-5.76	4.26	9.57	62.33	196.78	869.7	581.51	1162.54	889.94	931.79	632.4	1126.44	661.27
41.374	1	0.04	0.02	0.01	0.24	0.35	0.04	0.42	0.15	0.15	99.17	1.29	17.97	97.48	0.02	37.17	0.15	0.42	9.54	0.1	0.81	0.07	0	0	0.04	12.71	0.18	0.09	2.07	10.87	0.08	0.04	19.18	0	0		-7.42	3.73	7.88	62.31	197.14	871.26	586.26	1157.58	887.22	927	637.63	1122.72	661.25
41.407	1	0.04	0.02	0.01	0.28	0.31	0.04	0.47	0.17	0.17	99.05	1.61	16.86	98.03	0.02	40.3	0.17	0.48	10.47	0.08	0.75	0.08	0	0	0.03	9.69	0.18	0.06	1.87	10.82	0.07	0.09	17.73	0	0		-5.95	2.47	6	62.92	203.76	870.67	591.04	1156.54	890.85	920.25	642.89	1122.52	667.44
41.441	1	0.04	0.02	0.02	0.24	0.28	0.04	0.36	0.2	0.2	99.28	1.05	15.75	97.41	0.02	34.76	0.2	0.48	10.28	0.07	0.96	0.15	0	0	0.03	5.38	0.22	0.05	1.54	9.9	0.06	0.09	16.86	0	0		-3.96	3.87	5.25	63.8	203.9	866.54	594.12	1151.16	893.15	914.21	647.51	1116.83	670.26
41.474	1	0.05	0.03	0.02	0.16	0.24	0.06	0.21	0.24	0.24	99.52	0.76	14.19	96.26	0.02	22.39	0.24	0.4	9.17	0.08	1.08	0.2	0	0	0.03	4.5	0.29	0.06	1.43	9.4	0.06	0.05	15.91	0	0		-1.13	5.76	5.38	65.13	201.98	861.26	597.23	1143.51	895.24	908.89	651.34	1109.67	673.38
41.508	1	0.07	0.05	0.02	0.12	0.21	0.07	0.13	0.45	0.31	99.57	0.6	12.62	96.23	0.04	11.38	0.31	0.37	10.44	0.12	1.68	0.24	0	0	0.03	2.86	0.43	0.45	1.12	8.67	0.06	0.04	14.26	0	0		-2.61	5.81	6.13	64.92	196.05	855.25	602.91	1134.53	897.92	905.37	655.01	1100.06	678.06
41.541	1	0.08	0.06	0.02	0.1	0.19	0.08	0.1	0.41	0.38	99.62	0.49	11.61	96.9	0.05	5.5	0.38	0.25	11.45	0.19	1.43	0.21	0	0	0.03	2.14	0.68	0.41	0.96	8.87	0.06	0.2	12.84	0	0		-3.59	4.79	6.18	65.76	197.35	847.72	608.64	1114.03	887.93	890.86	657.49	1086.68	682.04
41.574	1	0.09	0.08	0.02	0.1	0.15	0.09	0.09	0.51	0.43	99.7	0.38	9.42	96.77	0.06	2.86	0.43	0.19	10.57	0.23	1.07	0.23	0	0	0.03	1.87	0.98	0.51	0.81	8.1	0.06	0.2	11.03	0	0		-8.11	5.01	5.55	65.84	196.58	840.94	619.93	1092.51	880.96	876.04	665.55	1071.28	688.37
41.608	1	0.1	0.1	0.02	0.11	0.1	0.1	0.08	0.53	0.53	99.78	0.33	5.94	98.23	0.09	2.15	0.53	0.14	8.69	0.23	0.79	0.54	0	0	0.03	1.05	1.43	0.48	0.68	7.9	0.07	0.07	8.43	0	0		-9.48	1.92	4.34	65.84	196.87	839.27	633.46	1078.41	878.47	866.01	677.48	1061.65	699.4
41.641	1	0.1	0.11	0.02	0.11	0.07	0.1	0.08	0.57	0.57	99.77	0.33	3.42	98.03	0.08	2.11	0.57	0.1	5.57	0.26	0.51	1.28	0	0	0.03	1.11	1.88	0.24	0.65	7.61	0.08	0.01	7.15	0	0		-9.81	2.47	6.59	66.4	196.19	823.15	651	1050.95	883.56	848.36	689.38	1042.45	718.03
41.674	1	0.11	0.12	0.02	0.12	0.05	0.11	0.08	0.55	0.55	99.75	0.33	0.61	97.6	0.11	1.96	0.55	0.06	3.19	0.32	0.61	3	0	0	0.03	1	1.76	0.15	0.57	7.17	0.08	0.02	5.48	0	0		-19.05	3.48	4.65	66.29	195.3	817.58	664.43	1032.69	879.54	833.86	700.1	1027.31	726.91
41.708	1	0.12	0.15	0.03	0.12	0.04	0.11	0.08	0.53	0.53	99.69	0.33	0	97.08	0.14	2.03	0.53	0.05	2.18	0.35	0.65	3.6	0	0	0.03	0.85	1.57	0.1	0.45	7.3	0.09	0.01	3.74	0.89	0		-15.05	4.48	3.89	66.66	203.28	791.35	671.03	1014.96	894.64	807.04	714.68	1008.33	743.06
41.741	1	0.12	0.15	0.03	0.13	0.04	0.11	0.09	0.5	0.5	99.69	0.33	0	97.59	0.18	3.04	0.5	0.04	1.87	0.42	0.86	2.84	0	0	0.03	0.89	1.28	0.07	0.43	7.32	0.09	0.03	3.38	0.9	0		-14.76	3.5	3.74	65.92	196.65	780.98	682.58	997.29	898.9	795.73	721.04	990.8	745.93
41.775	1	0.12	0.16	0.03	0.14	0.04	0.11	0.09	0.67	0.67	99.67	0.33	0	96.88	0.2	4.06	0.67	0.03	1.7	0.5	0.87	1.56	0	0	0.02	0.79	0.87	0.07	0.39	7.1	0.11	0.06	2.53	1.02	0		-11.93	4.82	4.77	64.93	204.94	754.14	682.58	979.57	908.01	771.3	727.37	974.34	755.24
41.808	1	0.11	0.16	0.03	0.15	0.03	0.11	0.09	0.7	0.7	99.68	0.33	0	97.42	0.26	5.47	0.7	0.03	1.61	0.44	1	1.54	0	0.01	0.02	0.72	0.59	0.06	0.4	7.09	0.12	0.01	2.07	0.75	0		-11.21	3.84	3.54	65.8	195.58	743.94	698.88	964.28	920.11	760.92	738.99	954.94	763.7
41.841	1	0.11	0.15	0.03	0.16	0.03	0.11	0.11	0.59	0.59	99.69	0.33	0	96.78	0.3	7.51	0.59	0.03	1.9	0.42	1.04	1.15	0	0.01	0.02	0.63	0.44	0.07	0.4	7.91	0.12	0.01	1.88	0.77	0		-11.73	4.99	2.57	64.14	198.53	738.48	698.95	960.4	920.86	753.24	740.98	950.51	763.26
41.875	1	0.1	0.14	0.02	0.18	0.03	0.11	0.12	0.49	0.49	99.64	0.33	0	95.99	0.26	11.3	0.49	0.03	2.63	0.41	0.88	0.66	0	0.01	0.02	0.5	0.33	0.09	0.33	7.21	0.17	0.01	1.47	0.74	0		-7.77	6.12	3.52	63.62	197.03	734.71	701.3	957.93	926.23	752.59	742.4	947.84	768.83
41.908	1	0.1	0.13	0.02	0.21	0.03	0.1	0.15	0.35	0.35	99.58	0.33	0	96.6	0.28	15.94	0.35	0.04	3.05	0.26	0.51	0.39	0	0.02	0.01	0.37	0.24	0.09	0.3	8.21	0.21	0.01	1.18	0.54	0		-9.91	5.27	4.77	63.77	207.68	727.24	697.55	955.68	926	744.74	739.7	950.31	769.27
41.941	1	0.09	0.11	0.02	0.24	0.03	0.09	0.19	0.27	0.29	99.51	0.34	0	95.61	0.29	19.99	0.27	0.04	2.74	0.18	0.33	0.29	0	0.02	0.01	0.36	0.29	0.1	0.29	9.03	0.21	0	1.12	0.47	0		-9.84	6.6	5.49	65.31	202.85	725.77	700.68	955.11	933.36	747.16	740.44	947.94	769.29
41.975	1	0.09	0.12	0.02	0.25	0.03	0.09	0.2	0.24	0.22	99.5	0.35	0	93.79	0.22	20.62	0.2	0.03	2.22	0.16	0.22	0.48	0	0.03	0.02	0.37	0.39	0.09	0.26	10.39	0.24	0	0.8	0.57	0		-16.31	8.42	6.98	66.24	203.44	719.79	692.98	958.61	935.09	748.4	730.15	949.11	763.36
42.008	1	0.1	0.13	0.02	0.22	0.03	0.1	0.16	0.25	0.23	99.57	0.33	0	97.25	0.18	16.14	0.23	0.03	1.76	0.12	0.18	0.63	0.02	0.03	0.02	0.35	0.6	0.14	0.25	8.95	0.25	0.02	0.79	0.5	0		-15.89	4.18	10.82	65.31	213.64	721.83	679.16	981.6	938.93	762.42	723.62	973.36	757.49
42.041	1	0.1	0.14	0.02	0.19	0.03	0.1	0.13	0.28	0.2	99.61	0.33	0	95.89	0.14	12.4	0.2	0.03	1.47	0.07	0.23	0.82	0.41	0.04	0.02	0.36	0.92	0.22	0.24	7.73	0.28	0.02	0.66	0.65	0		-16.44	6.26	9.13	64.98	216.07	743.25	666.22	1001.23	924.54	779.11	709.07	992.61	742.3
42.075	1	0.11	0.16	0.02	0.17	0.03	0.11	0.11	0.31	0.15	99.65	0.33	0	97.93	0.09	9.2	0.15	0.04	2.09	0.05	0.28	0.66	0.94	0.05	0.02	0.43	1.23	0.27	0.28	6.88	0.31	0.03	0.62	1.07	0		-14.08	2.71	10.6	64.08	211.06	751.12	648.51	1021.95	921.66	797.84	694.35	1006.33	727.12
42.108
42.142
42.175
42.208
42.242
42.275
42.308
42.342
42.375
42.408
42.442
42.475
42.509
42.542
42.575
42.609	1	0.62	0.11	0.37	0.66	0.07	0.1	0.21	0.09	0.36	98.69	45.24	1.52	96.13	0.44	6.16	0.09	0.26	8.94	0.07	3.55	0.1	0	0.01	0.03	0.36	0.01	0.02	82.01	25.25	0	0.14	5.03	0	0		11.09	-5.94	-0.83	67.13	187.08	781.67	497.98	1104.97	849.08	846.87	573.55	1033.93	576.33
42.642	1	0.22	0.11	0.08	0.23	0.09	0.11	0.14	0.15	0.48	99.54	2.55	3.21	92.44	0.48	2.5	0.15	0.33	10.4	0.08	4.3	0.17	0	0.04	0.13	0.49	0.04	0.14	37.58	19.17	0	0.15	6.42	0	0		11.33	-9.48	-2.55	67.52	194.94	767.99	490.25	1085.47	833.85	823.49	569.06	1018.38	564.37
42.675	1	0.17	0.09	0.05	0.17	0.11	0.1	0.12	0.24	0.34	99.66	1.13	6.08	97.36	0.34	2.39	0.09	0.32	10.25	0.06	3.18	0.16	0	0.07	0.22	0.37	0.06	0.24	27.12	15.22	0	0.05	8.73	0	0		11.78	-3.96	-2.26	68.79	201.18	756.14	491.83	1069.47	829.76	806.93	569.81	1008.07	566.15
42.709	1	0.16	0.08	0.05	0.17	0.14	0.09	0.11	0.23	0.35	99.67	1.13	8.1	97.73	0.36	3.03	0.06	0.33	10.27	0.04	2.97	0.13	0	0.06	0.16	0.35	0.05	0.23	27.17	13.57	0	0.03	10.53	0	0		5.7	-3.18	-3.2	65.56	201.97	749.02	490.09	1062.23	825.71	797.98	568.04	999.75	559.3
42.742	1	0.15	0.08	0.04	0.16	0.16	0.09	0.11	0.58	0.31	99.67	1.07	9.67	98.57	0.34	2.83	0.05	0.29	11.16	0.04	2.48	0.18	0	0.08	0.17	0.31	0.07	0.58	25.42	13.07	0	0.03	11.53	0	0		3.54	-0.83	-3.4	64.67	204.79	742.34	491	1054.64	824.39	789.12	568.77	993.66	558.54
42.776	1	0.13	0.06	0.04	0.14	0.25	0.09	0.1	0.53	0.28	99.51	1.07	13.69	98.61	0.28	2.24	0.05	0.26	12.93	0.04	1.76	0.17	0	0.09	0.21	0.3	0.07	0.53	23.68	12.42	0	0.02	14.31	0	0		5.53	-0.7	-2.83	65.7	206.42	736.28	490.88	1047.45	823.76	782.51	568.44	988.75	559.75
42.809	1	0.12	0.05	0.03	0.12	0.38	0.08	0.1	0.45	0.26	99.24	1.1	17.71	98.42	0.26	2.47	0.05	0.26	13.67	0.04	1.78	0.18	0	0.08	0.21	0.33	0.08	0.45	23.34	11.52	0	0.03	17.8	0	0		3.81	-1.33	-2.13	65.03	204.27	731.93	492.03	1041.23	822.52	779.4	566.99	983.58	560.98
42.842	1	0.1	0.04	0.03	0.11	0.5	0.08	0.11	0.41	0.24	99	1.18	20.22	98.16	0.24	2.84	0.04	0.31	16.1	0.04	1.38	0.21	0	0.07	0.2	0.42	0.08	0.41	21	12.65	0	0.01	19.01	0	0		3.06	-2.12	-0.82	65.3	204.29	729.05	494.27	1033.78	819.66	776.22	565.99	980.5	563.61
42.876	1	0.1	0.04	0.02	0.1	0.73	0.07	0.11	0.26	0.22	98.54	1.68	23.83	98.02	0.22	3.03	0.04	0.41	18.26	0.03	0.98	0.16	0	0.05	0.26	0.56	0.13	0.22	20.47	12.05	0	0.01	21.35	0	0		1.87	-2.49	-1.14	64.97	202.53	725.04	495.49	1027.39	817.83	771.42	566.77	973.93	563.34
42.909	1	0.09	0.03	0.02	0.1	0.84	0.07	0.11	0.21	0.21	98.32	1.97	25.3	97.6	0.21	4.09	0.03	0.56	18.89	0.03	0.69	0.15	0	0.04	0.21	0.68	0.11	0.1	19.5	12.42	0	0.01	22.34	0	0		-0.35	-3.47	-1.22	63.9	197.45	720.93	497.15	1023.04	818.24	769.66	566.38	967.11	565.34
42.942	1	0.08	0.03	0.02	0.1	1.14	0.07	0.12	0.16	0.26	97.71	2.47	28.08	97.42	0.26	5.81	0.03	0.73	21.46	0.03	0.4	0.15	0	0.03	0.16	0.86	0.12	0.06	18.34	12.51	0	0.01	23.81	0	0		-0.89	-3.85	-1.22	63.72	202.02	716.16	498.29	1017.03	817.42	761.89	567.93	963.89	565.54
42.976	1	0.08	0.03	0.02	0.11	1.01	0.06	0.13	0.18	0.29	97.98	2.27	27.07	97.2	0.29	7.02	0.04	0.9	20.38	0.04	0.27	0.14	0	0.03	0.18	0.97	0.13	0.04	17.86	11.73	0	0.01	23.24	0	0		-0.24	-4.26	-1.52	64.26	201.53	713.48	498.24	1011.57	814.99	757.62	568.78	959.09	563.61
43.009	1	0.08	0.03	0.02	0.13	0.9	0.06	0.14	0.19	0.29	98.2	2	26.04	97.78	0.29	10.05	0.04	1.43	19.87	0.04	0.25	0.13	0	0.03	0.19	1.13	0.12	0.04	17.13	11.35	0	0	22.46	0	0		-6.32	-3.08	-2.29	62.67	199.45	712.5	499.79	1008.21	811.53	755.43	568.76	954.74	561.33
43.042	1	0.07	0.02	0.02	0.16	1.05	0.06	0.2	0.17	0.32	97.9	2.12	27.27	97.58	0.32	17.01	0.04	2.36	21.85	0.04	0.21	0.11	0	0.03	0.17	1.07	0.13	0.04	15.53	11.03	0	0	22.82	0	0		-3.69	-3.51	-2.67	63.42	196.82	710.58	500.39	1003.68	810.64	753.03	570.61	949.63	561.26
43.076	1	0.07	0.02	0.02	0.16	1.13	0.06	0.21	0.17	0.31	97.74	2.09	27.83	98.03	0.31	18.26	0.04	3.25	23.39	0.04	0.19	0.1	0	0.03	0.17	0.95	0.12	0.06	12.5	10.45	0	0	22.73	0	0		-8.43	-2.46	-1.91	62.39	198.77	706.74	501.18	996.45	806	747.64	568.22	946.25	560.27
43.109	1	0.06	0.02	0.02	0.19	1.32	0.05	0.25	0.17	0.33	97.36	2.05	28.97	96.12	0.33	22.21	0.04	4.08	26.37	0.05	0.16	0.1	0	0.03	0.17	0.97	0.12	0.07	11.04	10.04	0	0	22.61	0	0		-1.32	-5.95	-2.19	64.38	202.06	703.1	500.43	995.48	810.32	743.08	571.55	944.93	562.36
43.143	1	0.05	0.01	0.01	0.2	1.46	0.04	0.3	0.16	0.35	97.08	3.27	30.43	97.59	0.35	27.11	0.03	5.38	22.29	0.05	0.11	0.07	0	0.03	0.16	1.13	0.11	0.05	8.08	7.83	0	0	25.59	0	0		-6.03	-3.5	-3.11	63.26	199.35	699.42	499.68	993.55	809.5	740.4	570.12	939.49	559.73
43.176	1	0.05	0.02	0.01	0.18	1.45	0.05	0.27	0.18	0.32	97.09	3.26	30.37	98.11	0.32	25.24	0.04	4.96	22.25	0.07	0.17	0.1	0	0.03	0.18	1.27	0.11	0.05	6.64	7.3	0	0.02	25.57	0	0		0.41	-2.24	-3.84	65.78	200.34	695.76	499.19	991.34	813.28	735.98	574.32	935.79	559.67
43.209	1	0.05	0.02	0.01	0.15	1.07	0.05	0.22	0.19	0.24	97.85	2.84	27.87	98.17	0.24	20.27	0.05	4.61	18.61	0.08	0.23	0.14	0	0.03	0.19	1.24	0.11	0.06	6.11	8.34	0.01	0.01	24.68	0	0		2.65	-2.08	-5.77	67.27	204.71	693.59	499.34	989.99	811.92	728.94	578.49	932.9	560.97
43.243	1	0.05	0.02	0.01	0.11	1.06	0.05	0.16	0.14	0.18	97.88	3.35	27.98	97.29	0.18	13.33	0.06	3.74	16.27	0.1	0.33	0.19	0	0.02	0.14	1.51	0.1	0.04	4.3	8.73	0.01	0.01	25.75	0	0		4.8	-4.1	-5.55	68.52	204.18	690.67	505.71	980.3	812.01	723.29	584.96	926.56	565.72
43.276	1	0.06	0.02	0.01	0.08	1.36	0.06	0.12	0.11	0.15	97.27	3.59	29.87	96.44	0.15	6.85	0.08	2.04	19.87	0.14	0.61	0.54	0	0.02	0.11	1.37	0.12	0.05	3.72	8.99	0.01	0.02	26.2	0	0		1.37	-5.5	-3.33	67.84	206.47	688.91	522.37	971.48	820.97	720.05	596.3	925.95	580.93
43.309	1	0.06	0.03	0.01	0.07	0.97	0.06	0.09	0.11	0.14	98.07	2.9	26.97	95.05	0.14	3.11	0.11	1.06	16.42	0.19	0.55	0.62	0	0.02	0.09	1.52	0.14	0.05	2.68	8.55	0.01	0.04	24.83	0	0		0.32	-7.22	-4.82	67.61	209.7	690.53	529.2	966.44	818.15	714.42	605.9	922.95	583.79
43.343	1	0.06	0.03	0.01	0.07	0.65	0.07	0.08	0.17	0.17	98.69	1.95	23.48	93.31	0.13	1.89	0.17	0.56	14.48	0.21	0.42	0.42	0	0.02	0.07	1.58	0.18	0.04	1.94	7.2	0.02	0.15	22.28	0	0		-6.81	-8.83	-4.15	66.48	210.71	693.32	540.57	960.11	816.87	713.09	612.94	922.69	591.35
43.376	1	0.07	0.04	0.01	0.07	0.45	0.07	0.08	0.21	0.21	99.09	1.35	20.27	93.36	0.12	0.92	0.21	0.26	12.53	0.25	0.24	0.45	0	0.02	0.07	1.58	0.25	0.07	1.59	6.73	0.03	0.03	19.98	0	0		-1.67	-8.78	-3.09	67.14	206.56	693.07	550.64	948.35	816.45	710.86	620.13	916.64	602.28
43.409	1	0.07	0.05	0.01	0.07	0.32	0.08	0.08	0.27	0.27	99.37	0.97	17.05	92.84	0.09	0.46	0.27	0.1	10.82	0.44	0.17	0.55	0	0.02	0.08	1.61	0.32	0.1	1.12	6.79	0.05	0.05	17.63	0	0		-1.62	-9.19	-4.13	66.58	206.37	689.88	558.99	935.2	811.9	701.31	629.62	906.5	607.58
43.443	1	0.08	0.06	0.02	0.08	0.23	0.09	0.07	0.44	0.44	99.54	0.65	13.98	93.72	0.07	0.35	0.44	0.05	10.79	0.5	0.17	0.91	0	0.03	0.07	1.5	0.47	0.12	0.7	6.27	0.1	0.03	14.83	0	0		2.82	-8.48	-2.05	64.63	203.44	677.68	568.91	908.42	808.33	686.56	635.02	889.19	616.92
43.476	1	0.08	0.07	0.02	0.08	0.21	0.09	0.07	0.45	0.45	99.58	0.6	13.14	95.16	0.07	0.23	0.45	0.02	10.25	0.51	0.2	1.5	0	0.03	0.06	1.55	0.62	0.23	0.7	6.72	0.11	0.05	14.29	0	0		-9.3	-7.1	-4.98	64.71	210.45	671.83	567.85	903.33	799.35	672.79	636.45	882.19	615.42
43.51	1	0.09	0.07	0.02	0.08	0.18	0.09	0.08	0.56	0.56	99.64	0.53	11.73	93.88	0.05	0.17	0.56	0.01	9.44	0.5	0.28	0.97	0	0.04	0.07	1.34	0.85	0.18	0.47	7.36	0.15	0.02	13.36	0	0		-6.19	-8.35	-4.46	63.69	220.28	654.9	567.87	897.2	810.18	656.94	644.99	875.71	619.22
43.543	1	0.09	0.08	0.02	0.09	0.16	0.1	0.08	0.72	0.72	99.68	0.43	10.2	94.28	0.04	0.18	0.72	0.01	9.87	0.41	0.34	1.15	0	0.04	0.07	1.55	0.91	0.19	0.42	8.64	0.2	0.14	11.84	0	0		-2.58	-7.99	-4.38	62.51	212.09	651.99	576.5	888.74	818.16	656.03	648.71	866.32	621.12
43.576	1	0.09	0.08	0.02	0.09	0.16	0.1	0.09	0.77	0.77	99.68	0.4	10.12	92.32	0.03	0.19	0.77	0.01	10.76	0.41	0.33	1.03	0	0.04	0.07	1.52	0.81	0.21	0.43	10.37	0.23	0.6	11.44	0	0		-8.72	-9.57	-4.37	63.19	215.56	642.99	583.13	880.1	820.24	645.5	657.86	858.81	626.8
43.61	1	0.1	0.09	0.02	0.09	0.16	0.11	0.09	1.09	1.09	99.68	0.36	9.96	92.63	0.02	0.17	1.09	0	12.77	0.49	0.32	1.08	0	0.04	0.07	1.69	0.71	0.12	0.44	12.61	0.36	1.19	10.62	0	0		-6.95	-9.35	-4.27	62.23	216.29	637.06	589	874.98	827.49	639.96	665.13	853.62	631.49
43.643	1	0.1	0.09	0.02	0.09	0.16	0.11	0.09	0.99	0.99	99.68	0.36	9.93	90.93	0.02	0.21	0.99	0	12.73	0.43	0.32	1.47	0	0.04	0.06	1.57	0.51	0.14	0.51	12.7	0.37	3.42	10.56	0	0		-10.23	-10.47	-4.76	62.91	214.85	632.69	596.69	869.02	833.03	634.77	671.82	846.86	637.49
43.676	1	0.1	0.09	0.02	0.1	0.15	0.11	0.11	1.2	1.2	99.7	0.33	9.38	91.83	0.02	0.22	1.2	0	12.74	0.39	0.23	1.52	0	0.04	0.04	1.39	0.39	0.11	0.55	16.26	0.47	3.52	10.09	0	0		-10.98	-9.9	-4.11	62.56	215.29	624.97	602.79	861.79	839.61	628.19	678.48	840.68	643.9
43.71	1	0.1	0.1	0.02	0.1	0.11	0.11	0.12	1.22	1.22	99.76	0.33	6.84	93.34	0.02	0.21	1.22	0	9.44	0.32	0.19	1.21	0	0.04	0.03	1.48	0.35	0.11	0.57	18.87	0.55	3.32	9.01	0	0		-18.58	-8.8	-4.74	63.69	216.1	623.01	613.36	860.72	851.07	625.53	688.41	838.3	650.63
43.743	1	0.1	0.11	0.02	0.1	0.09	0.11	0.13	1.35	1.35	99.74	0.33	5.02	93.14	0.01	0.2	1.35	0	6.83	0.32	0.19	1.04	0	0.04	0.02	1.26	0.33	0.13	0.66	20.77	0.53	2.56	8.4	0	0		-16.41	-8.96	-4.4	62.75	218.54	617.33	617.7	857.72	858.1	620.03	693.63	835.96	659.91
43.777	1	0.11	0.12	0.02	0.11	0.06	0.11	0.15	1.45	1.45	99.71	0.33	1.74	94.64	0.01	0.18	1.45	0	3.88	0.32	0.24	0.53	0	0.03	0.02	1.43	0.35	0.12	0.77	23.06	0.55	6.94	6.56	0	0		-22.55	-7.64	-5.22	62.59	211.3	625.3	634.46	858.25	867.41	627.32	704.78	835.33	667.64
43.81	1	0.12	0.13	0.02	0.11	0.05	0.12	0.17	1.84	1.84	99.66	0.33	0.11	94.4	0.01	0.13	1.84	0	3.14	0.3	0.27	0.35	0	0.03	0.01	1.34	0.34	0.08	1.07	26.58	0.55	12.63	5.51	0	0		-21.13	-7.88	-4.07	62.21	217.87	619.58	641.03	859.24	880.69	623	715.38	838.09	680.71
43.843	1	0.12	0.14	0.02	0.12	0.05	0.12	0.16	2.06	2.06	99.68	0.33	0	91.63	0.01	0.1	2.06	0	2.19	0.25	0.31	0.29	0	0.02	0.01	1.34	0.39	0.07	1.18	25.19	0.52	2.67	4.83	0	0		-26.51	-10.03	-5.29	60.68	216.55	629.57	655.34	867.77	893.54	631.12	728.05	844.31	690.07
43.877	1	0.12	0.15	0.02	0.12	0.04	0.12	0.2	1.81	1.81	99.59	0.33	0	93.93	0.01	0.09	1.81	0	1.42	0.13	0.3	0.25	0	0.02	0.01	1.19	0.41	0.06	1.57	31.1	0.45	7.56	4.01	0.24	0		-27	-8.3	-5.79	60.41	215.31	632.76	666.96	869.61	903.81	633.97	740.54	845.22	698.86
43.91	1	0.13	0.16	0.02	0.13	0.04	0.13	0.19	2.05	2.05	99.62	0.33	0	93.09	0	0.07	2.05	0	1.12	0.1	0.39	0.38	0	0.02	0.01	0.88	0.41	0.05	1.99	29.46	0.39	10.38	3.34	0.38	0		-25.93	-9	-5.94	59.88	217.75	636.65	679.54	876.17	919.06	637.29	752.58	851.44	713.22
43.943	1	0.13	0.17	0.02	0.13	0.03	0.13	0.16	2.36	2.36	99.67	0.33	0	91.52	0	0.06	2.36	0	0.88	0.07	0.5	0.76	0	0.02	0.01	0.78	0.29	0.05	1.85	25.21	0.39	8.52	2.88	0.12	0		-27.83	-10.11	-5.71	58.76	219.99	640.96	693.64	882.95	935.63	641.98	766.39	858.22	725.92
43.977	1	0.14	0.18	0.03	0.13	0.03	0.14	0.14	2.29	3.28	99.65	0.33	0	92.09	0	0.05	3.28	0	0.83	0.05	0.78	1.31	0	0.02	0.01	0.6	0.15	0.04	2.18	22.53	0.38	48.91	2.29	0	0		-28.17	-9.73	-6	58.32	220.07	645.29	708.96	888.28	951.95	646.46	782.28	862.49	740.32
44.01	1	0.15	0.18	0.03	0.14	0.03	0.14	0.13	2.05	4.22	99.63	0.33	0	92.3	0	0.04	4.22	0	0.87	0.04	1.89	2.23	0	0.02	0.01	0.52	0.08	0.03	2.31	19.91	0.36	85.46	2.05	0	0		-32.7	-9.58	-5.08	56.71	216.05	654.54	732.03	899.91	977.39	661.06	806.2	872.4	761.34
44.043	1	0.16	0.2	0.03	0.14	0.03	0.15	0.11	1.68	6.67	99.6	0.33	0	91.89	0	0.05	6.67	0	0.67	0.02	3.19	2.69	0	0.02	0.02	0.43	0.04	0.02	2.57	15.85	0.34	80.52	1.68	0	0		-34.46	-9.86	-4.81	55.12	221.04	661.36	754.92	912.65	1006.21	668.56	830.1	884.86	784.52
44.077	1	0.18	0.22	0.04	0.15	0.03	0.17	0.08	1.35	9.25	99.56	0.33	0	91.62	0	0.05	9.48	0	0.65	0.02	5.36	3.21	0	0.01	0.02	0.31	0.02	0.02	3	9.25	0.25	56.09	1.35	0	0		-40.81	-10.04	-3.39	52.77	231.76	670.18	776.28	926.16	1032.26	676.19	850.28	903.59	805.56
44.11	1	0.19	0.24	0.04	0.16	0.03	0.19	0.07	1.18	7.19	99.52	0.33	0	89.59	0	0.05	12.05	0	0.43	0.01	6.81	3.43	0	0.01	0.02	0.31	0.01	0.01	3.16	7.19	0.23	30.27	1.18	0	0		-41.39	-11.24	-2.53	51.19	230.87	681.23	803.78	937.13	1059.68	688.42	872.88	916.28	835.76
44.144	1	0.25	0.29	0.04	0.19	0.03	0.26	0.07	0.76	4.94	99.43	0.35	0	91.41	0	0.05	18.1	0	0.22	0.01	5.37	4.26	0	0.01	0.02	0.27	0	0.01	2.92	4.94	0.2	18.98	0.76	0	0		-43.52	-10.17	-2.68	47.56	231.79	699.36	826.46	954.33	1081.42	705.18	893.76	934.37	859.15
44.177	1	0.32	0.34	0.04	0.23	0.03	0.34	0.06	0.66	3.81	99.32	0.54	-1.04	86.44	0	0.04	24.5	0	0.29	0.01	5.54	5.77	0	0.01	0.03	0.25	0	0.01	2.35	3.81	0.21	52.56	0.66	0	0		-46.54	-12.74	0.08	46.23	237.92	708.51	829.31	970.22	1091.02	719.73	905.81	954.49	867.16
44.21	1	0.34	0.34	0.05	0.23	0.03	0.35	0.06	0.66	3.58	99.3	0.53	-0.93	91.25	0	0.04	24.73	0	0.34	0.02	5.07	9.83	0	0.01	0.03	0.23	0	0.02	2	3.58	0.24	23.97	0.66	0	0		-48.92	-10.28	0.07	44.36	233.54	729.62	837.24	986.51	1094.13	740.85	910.2	970.96	870.29
44.244	1	0.45	0.4	0.06	0.27	0.03	0.47	0.06	0.54	1.78	99.06	0.79	-4.25	84.35	0	0.05	30.98	0	0.53	0.02	4.35	12.93	0	0.01	0.04	0.19	0	0.04	1.43	1.78	0.3	27.94	0.54	0	1		-50.37	-13.58	3.54	45.39	232.4	737.9	836.76	993.54	1092.4	754.64	909.5	984.93	878.23
44.277	1	0.55	0.41	0.1	0.28	0.03	0.49	0.06	0.52	1.71	98.9	0.84	-4.73	70.79	0	0.07	31.91	0	0.61	0.02	4.28	23.75	0	0.01	0.04	0.16	0	0.04	1.29	1.71	0.34	19.42	0.52	0	0		-44.88	-17.58	2.33	46.41	220.19	771.86	850.01	1014.07	1092.21	785.63	918.21	1003.68	887.61
44.31	1	0.58	0.4	0.13	0.28	0.03	0.48	0.06	0.47	1.22	98.84	0.79	-4.37	76.77	0	0.14	31.24	0	0.59	0.03	4.17	29.25	0	0.01	0.05	0.12	0	0.03	1.05	1.22	0.44	12.85	0.47	0	0		-44.79	-16.02	0.25	46.99	221.15	779.22	842.41	1022.48	1085.67	789.51	908.88	1008.32	876.8
44.344	1	0.59	0.41	0.14	0.28	0.03	0.48	0.06	0.49	0.71	98.82	0.79	-4.75	86.4	0	0.2	31.64	0	0.49	0.03	4.34	30.14	0	0.02	0.06	0.08	0	0.02	0.73	0.71	0.54	19.1	0.44	0	0		-41.19	-12.75	-0.84	49.07	212.31	783.7	839.86	1030.04	1086.2	798.59	906.38	1008.08	871.89
44.377	1	0.56	0.38	0.19	0.25	0.03	0.41	0.06	0.44	0.72	98.89	0.64	-3.93	82.3	0	0.38	28.78	0	0.44	0.04	6.07	35.23	0	0.02	0.09	0.08	0	0.01	0.69	0.72	0.61	13.32	0.44	0	0		-44.49	-14.32	-1.19	49.64	210.92	786.95	834.71	1029.43	1077.19	800.65	903.72	1007.46	862.24
44.41	1	0.52	0.4	0.12	0.27	0.03	0.46	0.06	0.52	0.55	98.95	0.79	-5.97	86.94	0	0.58	31.65	0	0.52	0.04	7.01	25.62	0	0.03	0.12	0.07	0	0.03	0.55	0.55	0.7	16.71	0.45	0	0		-43.15	-12.52	-1.05	49.84	221.88	789.27	835.42	1034.67	1080.81	799.54	910.48	1016.36	863.32
44.444	1	0.57	0.43	0.13	0.29	0.03	0.52	0.06	0.59	0.46	98.86	1.01	-8.37	80.21	0	0.87	34.99	0.01	0.59	0.04	8.21	24.99	0	0.04	0.12	0.06	0	0.03	0.45	0.46	0.78	21.52	0.49	0	0		-42.55	-15	-1.2	49.27	227.6	788.04	834.54	1038.39	1084.9	797.78	915.16	1019.67	864.5
44.477	1	0.55	0.44	0.12	0.29	0.03	0.53	0.06	0.55	0.48	98.89	1.03	-8.91	83.7	0	0.9	35.41	0.01	0.55	0.03	8.74	22.84	0	0.04	0.14	0.05	0	0.05	0.42	0.48	0.72	56.93	0.47	0	0		-38.48	-13.82	-2.72	51.17	227.75	790.11	828.39	1040.63	1078.91	795.99	901.46	1020.37	862.41
44.511	1	0.46	0.37	0.11	0.25	0.03	0.41	0.06	0.76	0.49	99.08	0.64	-3.46	90.19	0.01	1.1	28.53	0.01	0.76	0.02	5.62	24.07	0	0.05	0.16	0.05	0	0.1	0.38	0.49	0.84	38.73	0.46	0	0		-37.04	-10.91	-4.52	53.92	207.9	793.73	827.03	1029.73	1063.02	799.71	889.71	1005.03	857.06
44.544	1	0.32	0.3	0.08	0.21	0.03	0.29	0.06	0.75	0.59	99.36	0.36	0	92.41	0.01	1.47	20.22	0.01	0.75	0.01	4.22	19.28	0	0.06	0.21	0.06	0	0.11	0.38	0.59	0.91	47.54	0.48	0	0		-39.44	-9.5	-2.85	54.89	215.35	774.38	814.85	1011.27	1051.74	779.03	876.5	992.91	851.32
44.577	1	0.25	0.27	0.05	0.19	0.03	0.24	0.06	0.77	0.67	99.46	0.33	0	95.73	0.01	1.29	16.01	0.02	0.77	0.01	2.68	11.29	0	0.06	0.22	0.07	0	0.1	0.46	0.67	0.93	7.7	0.5	0	0		-34.38	-6.45	-0.27	57.21	204.95	761.23	802.15	993.55	1034.47	772.69	852.59	977.42	843.05
44.611	1	0.18	0.23	0.03	0.16	0.03	0.18	0.06	0.88	0.82	99.55	0.33	0	93.61	0.02	1.34	9.27	0.02	0.88	0.01	1.57	5.18	0	0.08	0.2	0.07	0	0.07	0.41	0.82	1.32	15.47	0.54	0	0		-30.1	-8.58	1.54	59.04	214.53	729.66	774.87	965.64	1010.85	740.91	827.9	955.41	824.84
44.644	1	0.16	0.21	0.03	0.16	0.03	0.17	0.06	0.81	0.79	99.57	0.33	0	97.66	0.02	1.52	7.6	0.02	0.81	0	1.13	1.85	0	0.06	0.17	0.07	0	0.04	0.43	0.79	1.22	9.36	0.58	0	1		-31.67	-3.34	-4.3	57.94	218.66	715.76	751.63	964.04	999.91	721.79	813.59	939.66	795.1
44.677	1	0.15	0.2	0.03	0.16	0.03	0.16	0.06	0.9	0.71	99.59	0.33	0	93.55	0.03	1.75	6.21	0.03	0.9	0	0.81	0.86	0	0.06	0.1	0.08	0.01	0.02	0.45	0.71	1.2	0.93	0.67	0	0		-27.75	-8.63	-0.28	58.5	226.66	684.41	723.96	938.3	977.86	695.67	786.55	921.69	769.54
44.711	1	0.14	0.19	0.03	0.15	0.03	0.14	0.06	0.81	0.56	99.62	0.33	0	97.94	0.05	2.21	3.91	0.04	0.81	0	0.65	0.65	0	0.05	0.1	0.08	0.02	0.04	0.58	0.56	1.03	0.16	0.64	0	0		-24.52	-2.7	-3.77	59.02	220.66	667.81	696.13	933.79	963.78	682.71	762.99	902.26	740.9
44.744	1	0.14	0.19	0.03	0.16	0.03	0.14	0.07	0.92	0.46	99.63	0.33	0	98.51	0.07	3.51	3.5	0.12	0.97	0	0.61	0.31	0	0.03	0.08	0.08	0.04	0.08	0.65	0.46	0.92	0.03	0.62	0.11	0		-21.58	-1.03	-2.99	58.9	220.82	650.42	672.73	932.44	960.67	674.45	740.2	894.55	722.38
44.778	1	0.13	0.19	0.03	0.15	0.03	0.13	0.07	0.68	0.41	99.63	0.33	0	98.43	0.07	3.81	2.34	0.2	1.51	0	0.8	0.19	0	0.03	0.07	0.09	0.06	0.14	0.92	0.41	0.68	0.07	0.67	0.47	0		-16.29	-1.31	-2.8	59.03	213.66	635.2	652.98	933.18	961.99	671.14	722.13	884.4	709.01
44.811	1	0.13	0.2	0.03	0.16	0.03	0.13	0.07	0.67	0.37	99.61	0.33	0	98.15	0.06	4.65	2.26	0.31	1.75	0	0.78	0.22	0	0.02	0.05	0.1	0.1	0.11	1.11	0.37	0.51	0.02	0.67	1.19	0		-10.62	-2.14	-1.06	60.79	210.77	628.41	633.91	920.17	939.68	665.45	701.12	876.04	692.48
44.844	1	0.13	0.2	0.03	0.16	0.03	0.13	0.07	0.8	0.4	99.6	0.33	0	97.98	0.07	5.26	2.27	0.45	4.32	0	1.11	0.2	0	0.02	0.05	0.12	0.12	0.08	1.21	0.4	0.49	0	0.8	1.67	0		-19.67	-2.58	-1.34	58.47	213.17	621.54	618.75	931.3	940.32	665.99	687.92	878.77	674.96
44.878	1	0.12	0.21	0.03	0.18	0.04	0.12	0.08	0.93	0.43	99.58	0.33	0	98.79	0.09	8.29	1.62	0.83	6.09	0	1.15	0.27	0	0.01	0.06	0.18	0.22	0.08	1.42	0.43	0.38	0	0.93	3.06	0		-14.17	-0.01	0.69	59.42	212.84	618.88	607.53	921.91	923.66	663.38	674.12	876.16	668.77
44.911	1	0.12	0.19	0.03	0.2	0.04	0.12	0.1	1.08	0.51	99.6	0.33	0	98.04	0.11	11.24	1.56	1.36	8.08	0	1.64	0.4	0	0.01	0.08	0.24	0.3	0.09	1.61	0.51	0.38	0.01	1.08	2.83	0		-17.31	2.43	-1.44	58.68	212.59	614.85	591.79	930.65	921.61	662.58	661.83	874.86	650.35
44.944	1	0.11	0.16	0.03	0.24	0.05	0.11	0.12	1.18	0.59	99.52	0.33	0	96.21	0.16	15.65	1.44	2.55	9.41	0	1.79	0.33	0	0.01	0.11	0.27	0.37	0.09	1.67	0.59	0.4	0	1.18	2.43	0		-13.55	5.82	2.49	59.35	207.28	613.08	583.23	925.39	909.17	668.07	650.94	875.33	647.86
44.978	1	0.1	0.13	0.03	0.29	0.05	0.1	0.15	0.92	0.69	99.43	0.41	0	98.4	0.23	20.55	0.92	3.18	8.54	0.01	1.78	0.27	0	0.01	0.14	0.45	0.41	0.13	2.47	0.69	0.48	0.02	1.55	1.93	0		-13.01	1.4	-1.38	59.02	209.2	609.73	572.5	936.57	916.94	664.79	646.04	873.68	634.64
45.011	1	0.09	0.1	0.03	0.39	0.05	0.08	0.23	0.95	0.79	99.21	0.82	0	98.49	0.33	30.21	0.95	3.38	10.03	0.01	2.37	0.37	0	0.01	0.17	0.5	0.4	0.14	2.65	0.79	0.53	0.01	1.83	1.8	0		-11.31	1.11	0.35	59.38	211.58	614.05	568.23	940.64	912.41	670.47	640.58	881.94	633.7
45.044	1	0.07	0.07	0.03	0.59	0.06	0.07	0.39	0.95	0.78	98.82	1.95	0	97.75	0.46	41.78	0.95	3.88	10.26	0.02	2.26	0.31	0	0	0.17	0.61	0.41	0.15	2.81	0.78	0.57	0.01	2.23	1.6	0		-9.37	3.14	0.51	59.66	210.32	620.25	562.86	951.32	912.51	679.89	637.57	890.05	629.57
45.078	1	0.06	0.05	0.03	0.75	0.08	0.06	0.55	1.05	0.7	98.51	3.72	1.68	97.55	0.65	50.11	1.05	4.02	15.38	0.03	3.52	0.48	0	0	0.19	0.62	0.42	0.22	2.73	0.7	0.58	0.02	3.18	1.07	0		-7.36	3.57	1.22	59.95	203.18	631.95	557.15	963.81	909.31	696.68	631.38	899.78	625.59
45.111	1	0.05	0.04	0.03	1.1	0.09	0.05	0.93	1	0.87	97.79	9.07	2.5	96.98	0.87	61.79	1	4.43	16.73	0.04	3.9	0.38	0	0	0.15	0.76	0.44	0.18	2.86	0.8	0.54	0.03	3.57	1.78	0		-2.18	4.66	2.14	61.58	205.62	646.44	553.94	972.67	900.46	708.62	629.91	914.17	624.36
45.145	1	0.04	0.03	0.03	1.17	0.13	0.05	1.07	1.18	1.01	97.65	11.56	4.4	98.69	1.01	64.94	1.18	4.41	20.19	0.07	5.22	0.47	0	0	0.15	1.18	0.47	0.2	3.07	0.93	0.54	0.04	4.63	1.83	0		-1.85	-0.37	1.73	61.96	206	667.19	549.78	990.92	894.69	727.1	624.03	933.07	620.18
45.178	1	0.04	0.03	0.03	1.44	0.14	0.04	1.43	1.18	1.38	97.11	17.34	5.42	97.41	1.38	70.78	1.18	4.97	20.22	0.09	4.77	0.4	0	0	0.13	1.63	0.51	0.2	3.12	1.26	0.56	0.02	5.47	2.87	0		-6.35	3.86	2.27	61.11	212.04	677.66	546.99	999.47	886.29	734.65	619.71	946.66	616.14
45.211	1	0.04	0.03	0.03	1.62	0.14	0.04	1.69	1.19	1.45	96.62	22.32	5.64	98.17	1.45	74.58	1.19	5	19.59	0.15	4.87	0.31	0	0	0.13	2.08	0.66	0.2	3.23	1.41	0.55	0.04	5.99	3.86	0		-7.6	-2.1	2.57	60.82	204.52	689.92	543.24	1012.32	883.72	751.17	614.79	955.66	611.71
45.245	1	0.03	0.02	0.02	1.45	0.21	0.03	1.73	1.19	1.38	96.53	21.96	9.68	92.39	1.38	74.34	1.19	5.03	20.3	0.23	4.19	0.31	0	0	0.11	3.58	0.56	0.25	3.21	2.34	0.62	0.04	9.25	1.84	0		-6.12	9.52	3.42	61.13	200.14	697.71	545.23	1012.05	877.93	758.81	613.16	958.94	615.05
45.278	1	0.03	0.01	0.02	1.71	0.22	0.03	2.14	1.19	1.19	95.71	28.97	10.15	97.97	1.14	79.01	1.19	5.46	20.58	0.32	3.87	0.27	0	0	0.11	3.99	0.52	0.25	3.16	2.7	0.64	0.04	9.4	0.74	0		-7.77	2.63	2.2	61.33	202.03	709.77	542.65	1022.01	873.45	766.7	609.34	968.73	610.34
45.311	1	0.03	0.01	0.02	1.68	0.27	0.03	2.3	1.27	1.27	95.4	30.63	11.93	96.86	1.08	79.92	1.27	5.21	21.48	0.44	3.68	0.23	0	0	0.11	5.86	0.53	0.26	3.24	3.8	0.69	0.09	10.67	0	0		-3.83	4.85	3.31	62.13	197.08	716.72	541.1	1031.12	874.87	778.94	610.84	976.02	610.75
45.345	1	0.03	0.01	0.02	1.59	0.34	0.03	2.52	1.18	1.19	94.96	30.62	14.66	95.16	1.19	79.74	1.18	5.31	21.62	0.52	2.78	0.19	0	0	0.11	8.89	0.53	0.22	3.41	6.04	0.71	0.06	12.79	0	0		-3.33	7.1	5.36	62.12	199.99	717.9	540.12	1031.27	871.53	781.52	607.85	981.43	613.45
45.378	1	0.03	0.01	0.02	1.74	0.37	0.03	2.9	1.05	1.26	94.19	35.42	15.46	94.35	1.26	82.34	1.05	5.75	22.59	0.47	2.9	0.18	0	0	0.12	9.26	0.58	0.23	3.51	6.41	0.69	0.03	13.17	0	0		-7.42	7.92	4.22	60.83	198	718.65	538.08	1033.79	870.96	782.33	605.15	980.31	608.26
45.411	1	0.03	0.01	0.02	1.82	0.42	0.03	3.31	1.02	1.08	93.37	37.84	16.55	97.4	1.08	83.15	1.02	6.58	23.03	0.46	2.72	0.11	0	0	0.14	9.18	0.51	0.2	4.01	8.24	0.63	0.01	13.89	0	0		-8.51	3.89	3.43	60.62	197.6	722.04	535.53	1038.23	870.11	785.06	602.15	982.65	604.53
45.445	1	0.03	0.01	0.02	1.57	0.38	0.03	3.03	0.82	0.89	93.94	33.03	16.58	96.06	0.89	79.79	0.82	6.34	18.96	0.32	2.11	0.06	0	0	0.12	11.16	0.53	0.16	4.75	9.8	0.47	0.01	15.15	0	0		-8.03	6.03	5.59	60.46	193.96	722.63	534.91	1036.6	867.17	789.73	598.14	983.47	607.19
45.478	1	0.03	0.01	0.02	1.4	0.34	0.03	2.7	0.82	0.82	94.6	28.33	15.63	96.98	0.79	76.91	0.82	5.88	17.24	0.29	2.19	0.06	0	0	0.13	11.85	0.47	0.16	4.87	10.4	0.43	0.03	14.95	0	0		-7.13	4.65	3.84	60.66	194.27	722.43	529.79	1040.54	867.41	788.67	596.8	982.91	599.97
45.512	1	0.03	0.01	0.02	1.49	0.25	0.02	3.05	0.66	0.73	93.9	31.57	13.75	91.81	0.73	78.92	0.66	5.66	11.93	0.21	1.59	0.04	0	0	0.13	14.77	0.56	0.11	4.78	11.67	0.31	0.01	14.97	0	0		-4.36	9.92	5.32	61.36	197.34	722.37	529.48	1039.02	864.95	788.97	596.84	986.21	602.98
45.545	1	0.03	0.01	0.02	1.24	0.3	0.03	2.67	0.55	0.8	94.66	24.95	15.21	94.53	0.8	74.57	0.55	4.86	14.06	0.19	1.74	0.05	0	0	0.12	16.67	0.63	0.1	5.06	13.48	0.27	0.03	15.5	0	0		-3.87	7.75	4.97	61.68	197.67	721.81	527.28	1039.35	862.69	788	598.03	985.67	599.05
45.578	1	0.03	0.01	0.02	1.13	0.36	0.03	2.52	0.53	0.92	94.97	21.21	16.41	95.18	0.92	72.15	0.53	4.77	17.57	0.18	2.07	0.08	0	0	0.11	16.33	0.62	0.11	4.85	14.4	0.25	0.02	15.38	0	0		-3.23	7.08	4.81	62.1	203.07	719.68	525.01	1039.31	863.01	784.1	595.59	987.15	598.34
45.612	1	0.03	0.01	0.02	1.25	0.28	0.03	3.1	0.52	1	93.8	24.74	14.33	92.65	1	74.44	0.52	4.12	15.83	0.16	1.97	0.06	0	0	0.1	17.69	0.5	0.07	5.05	17.84	0.21	0.11	14.08	0	0		-2.43	9.33	5.49	62.2	196.23	719.71	526.8	1035.36	862.99	786.61	592.73	982.62	601.98
45.645	1	0.03	0.01	0.02	1.27	0.36	0.03	3.41	0.5	1.19	93.18	26.39	15.8	88.92	1.19	75.28	0.5	3.82	19.84	0.19	2.68	0.09	0	0	0.09	15.94	0.41	0.05	5.29	19.47	0.18	0.23	14.17	0	0		-6.33	11.58	5.72	61.45	191.23	718.58	526.31	1030.76	858.78	786.64	587.43	977.43	600.44
45.678	1	0.03	0.01	0.02	1.52	0.34	0.03	4.65	0.47	1.88	90.69	35.52	15.32	76.74	1.88	80.8	0.47	3.21	19.14	0.28	2.5	0.14	0	0	0.07	14.97	0.32	0.05	5.12	21.63	0.15	0.41	14.04	0	0		-5.47	16.03	5.18	61.52	187.35	718.43	524.08	1030.05	854.6	787.32	590.02	974.59	595.17
45.712	1	0.02	0.01	0.02	2.04	0.3	0.02	7.69	0.35	2.44	84.62	51.02	14.18	85.64	2.44	88.07	0.35	3.54	17.74	0.5	2.43	0.17	0	0	0.06	12.7	0.24	0.03	5.78	26.3	0.12	0.47	13.55	0	0		-1.14	13.07	6.18	63.26	186.85	719.4	528.24	1023.11	853.66	786.08	588.96	972.35	603.59
45.745	1	0.02	0.01	0.02	2.17	0.44	0.02	8.47	0.31	2.6	83.06	56.54	17.21	81.68	2.6	90.71	0.31	3.31	23.18	0.75	2.39	0.27	0	0	0.05	11.34	0.22	0.05	5.9	26.27	0.1	0.94	14.22	0	0		-3.41	14.53	6.58	62.4	187.72	717.05	528.78	1022.1	853.66	784.66	590.01	971.9	603.51
45.779	1	0.02	0.01	0.02	2.32	0.47	0.02	10.5	0.24	3.15	79	61.35	18.07	87.47	3.15	91.92	0.24	2.84	24.03	1.01	1.64	0.25	0	0	0.04	9.86	0.18	0.08	7.16	30.66	0.07	0.28	14.47	0	0		-3.16	12.28	6.92	62.91	187.69	717.66	531.74	1018.59	851.63	783.58	592.19	970.76	606.13
45.812	1	0.02	0.01	0.02	2.37	0.33	0.02	10.93	0.18	3.12	78.15	63.08	15.43	85.97	3.12	92.5	0.18	2.41	18.36	1.09	1.37	0.26	0	0	0.03	8.6	0.13	0.09	7.5	31.62	0.06	0.21	14.1	0	0		-4.27	12.93	5.53	62.92	188.5	718.25	534.2	1015.17	849.24	779.66	595.34	967.9	605.19
45.845	1	0.02	0.01	0.02	2.44	0.35	0.02	11.14	0.15	2.84	77.71	67.14	16.12	81.59	2.84	93.96	0.15	1.87	19.65	1.39	1.27	0.36	0	0	0.03	7.17	0.11	0.09	8.27	31.51	0.06	0.29	14.13	0	0		-3.49	14.56	5.63	63.17	180.72	718.98	536.67	1010.37	848.42	781.6	593.86	961.77	607.94
45.879	1	0.02	0.01	0.02	2.42	0.29	0.02	10.76	0.11	2.55	78.47	69.38	14.7	77.15	2.55	92.95	0.11	1.46	15.88	1.23	1.06	0.36	0	0	0.03	5.21	0.1	0.06	10.56	32.28	0.05	0.37	14.13	0	0		-5.38	15.91	6.77	62.76	179.84	716.51	538.4	1005.42	845.21	780.06	594.98	959.32	609.47
45.912	1	0.02	0.01	0.02	2.23	0.26	0.02	9.27	0.1	2.15	81.45	67.47	14.21	70.98	2.15	90.01	0.1	1.09	14.75	1.32	0.89	0.3	0	0	0.02	4.41	0.09	0.03	12.4	32.01	0.05	0.24	13.96	0	0		-9.02	17.53	5.84	62.1	178.85	715.23	542.01	1001.07	845.74	776.52	595.21	954.67	610.98
45.945	1	0.03	0.01	0.02	1.81	0.32	0.03	7.51	0.09	1.71	84.99	57.91	15.97	60.75	1.71	83.8	0.09	0.79	18.19	0.96	0.71	0.27	0	0	0.02	4.03	0.13	0.02	13.5	33.42	0.04	0.25	14.07	0	0		-10.77	19.82	6.35	61.72	177.25	713.08	544.3	997.65	846.18	775.51	595.34	951.8	613.79
45.979	1	0.03	0.01	0.02	1.24	0.3	0.03	4.61	0.08	1.45	90.78	37.86	15.56	58.47	1.45	72.53	0.08	0.42	16.14	0.96	0.63	0.23	0	0	0.02	2.91	0.21	0.03	14.64	32.9	0.05	0.15	14.42	0	0		-6.59	20.29	6.82	62.67	173.33	711.97	545.58	992.64	844.75	774.93	597.7	947.31	615.8
46.012	1	0.04	0.01	0.03	0.93	0.27	0.03	2.8	0.08	1.23	94.41	23.54	14.66	71.73	1.23	63.47	0.08	0.25	14.76	0.72	0.55	0.17	0	0	0.02	2.24	0.29	0.04	15.2	29.89	0.05	0.05	14.05	0	0		-3.86	17.35	8.45	63.72	169.91	707.2	545.54	987.36	843.48	773.42	599.62	942.44	616.98
46.045	1	0.05	0.02	0.03	0.82	0.23	0.04	2.25	0.08	1.1	95.51	19.19	13.51	61.86	1.1	58.44	0.07	0.18	12.99	0.72	0.56	0.19	0	0	0.02	1.6	0.38	0.08	17.01	29.71	0.05	0.1	13.66	0	0		-5.19	19.58	5.64	63.62	179.3	704.84	543.35	990.87	847.11	765.73	601.04	944.68	612.21
46.079	1	0.06	0.02	0.03	0.78	0.2	0.04	1.6	0.09	0.99	96.8	19.25	12.43	55.53	1.11	53.05	0.07	0.12	12.12	0.81	0.63	0.2	0	0	0.02	0.99	0.51	0.09	22.44	26.86	0.04	0.14	13.02	0	0		-5.42	20.89	5.73	62.38	168.64	705.74	545.84	990.36	848.88	770.99	603.7	939.39	612.67
46.112	1	0.07	0.02	0.04	0.63	0.19	0.04	1.11	0.08	0.8	97.78	13.02	12.11	48.78	1.02	45.51	0.07	0.09	11.3	0.72	0.59	0.2	0	0	0.02	0.8	0.71	0.08	24.19	25.67	0.05	0.13	13.01	0	0	12	-4.8	22.24	6.14	62.68	169.4	704.86	547.6	986.24	848.44	769.01	602.2	937.8	616.54
46.146	1	0.08	0.02	0.04	0.69	0.24	0.05	0.98	0.06	0.58	98.05	18.38	13.91	47.07	1.1	45.53	0.06	0.08	14.65	1.01	0.49	0.24	0	0	0.02	0.58	0.95	0.05	29.25	22.41	0.04	0.27	13.33	0	0	12	-3.82	22.59	6.11	62.83	166.24	704.69	551.18	980.85	846.56	767.63	605.56	933.33	618.97
46.179	1	0.08	0.02	0.05	0.9	0.21	0.05	1.05	0.08	0.44	97.9	30.31	12.5	54.85	1.55	48.68	0.05	0.06	13.8	0.92	0.39	0.21	0	0	0.02	0.44	1.59	0.08	34.29	20.62	0.04	0.07	12.39	0	0	12	-9.72	21.03	8.17	62.29	162.49	700.69	553.81	971.31	841.22	765.69	600.36	926.53	623.52
46.212	1	0.08	0.02	0.05	1.16	0.19	0.04	1.31	0.12	0.44	97.38	43.85	11.6	35.1	1.86	54.9	0.06	0.05	13.55	1.22	0.48	0.2	0	0	0.03	0.44	1.49	0.12	35.36	19.45	0.04	0.36	11.75	0	0	12	-5.02	25.07	5.16	62.91	165.93	696.84	550.02	975.53	848.73	760.15	603.3	925.38	618.47
46.246	1	0.09	0.02	0.07	1.71	0.14	0.04	1.56	0.16	0.33	96.58	66.48	8.96	34.32	2.39	61.01	0.06	0.06	12.15	1.09	0.33	0.11	0	0	0.03	0.33	1.12	0.16	40.84	17.06	0.05	0.15	9.88	0	0	12	-4.67	25.24	6.66	62.47	164.42	697.21	555.49	968.17	845.81	759.59	606.16	923.02	624.21
46.279	1	0.09	0.02	0.07	1.83	0.11	0.04	1.59	0.2	0.36	96.33	66.75	6.73	30.08	3.74	61.28	0.06	0.05	9.16	1.2	0.27	0.08	0	0	0.04	0.36	0.97	0.2	40.73	15.96	0.05	0.46	9.22	0	0	12	-7.28	26.22	6.25	62.1	163.2	693.97	557.94	960.57	842.32	754.2	607.42	916.54	624.11
46.312	1	0.1	0.03	0.07	1.73	0.09	0.05	1.29	0.23	0.32	96.54	57.89	4.52	32.1	4.95	56.79	0.07	0.05	8.5	1.32	0.23	0.08	0	0	0.03	0.32	1	0.23	40.5	14.03	0.05	0.21	7.64	0	0	12	-10.27	25.74	7.77	61.86	151.59	691.93	561.32	949.07	834.11	755.01	605.06	904.78	628.44
46.346	1	0.12	0.03	0.07	1.49	0.08	0.06	0.9	0.2	0.29	97.02	47.26	3.34	27.18	5.53	49.34	0.09	0.05	8.74	1.68	0.2	0.07	0	0	0.03	0.29	0.8	0.2	42.63	12.17	0.04	3.01	6.53	0	0	12	-13.29	26.93	5.5	62.92	168.1	687.43	553.69	952.2	831.67	743.86	598.91	910.36	622.1
46.379	1	0.12	0.04	0.07	1.39	0.09	0.08	0.82	0.28	0.32	97.22	36.51	3.43	41.9	7.58	45.83	0.1	0.04	11.37	1.93	0.23	0.14	0	0	0.03	0.32	0.81	0.28	40.61	11.42	0.04	4.43	6.01	0	0	12	-0.07	23.63	5.95	65.23	156.11	689.91	557.21	944.93	829.94	747.26	604.98	901.69	627.81
46.412	1	0.13	0.05	0.06	1.09	0.11	0.09	0.62	0.32	0.37	97.82	20.91	4.51	30.68	8.21	38.8	0.11	0.03	15.72	1.84	0.27	0.23	0	0	0.03	0.37	1.01	0.32	37.98	10.97	0.04	2.32	5.45	0	0	12	-3.09	26.07	7.78	63.87	159.95	686.89	560.06	938.31	827.74	743.23	607.69	902	627.07
46.446	1	0.13	0.06	0.06	0.86	0.11	0.1	0.44	0.28	0.38	98.28	11.49	4.51	29.72	7.59	33.78	0.13	0.02	17.37	2.24	0.28	0.21	0	0	0.03	0.38	0.9	0.28	34.14	8.49	0.05	4.71	4.66	0	0	12	-3.66	26.3	5.93	64.21	158.17	688.06	563.09	933.25	824.66	739.54	608.99	896.57	627.92
46.479	1	0.15	0.07	0.06	0.67	0.11	0.12	0.32	0.32	0.41	98.67	5.72	4.17	13.22	8.14	25.88	0.14	0.02	18.11	2.17	0.23	0.25	0	0	0.03	0.41	0.97	0.32	32.57	8.45	0.04	1.99	4.15	0	0	12	-9.48	31.41	7.02	63.21	151.38	678.68	557.77	926.57	819.28	737.31	598.95	885.96	627.61
46.513	1	0.15	0.08	0.05	0.65	0.07	0.13	0.32	0.17	0.51	98.71	4.52	0.91	27.44	9.2	23.44	0.15	0.02	12.83	1.9	0.16	0.09	0	0	0.03	0.51	1.06	0.17	31.95	9.75	0.04	0.23	3.34	0	0	12	-9.19	26.86	10.33	62.82	161.58	674.52	560.16	919.65	814.69	730.85	605.27	890.86	627.76
46.546	1	0.14	0.08	0.05	0.66	0.07	0.13	0.34	0.15	0.55	98.68	4.45	0.31	18.36	8.59	25.5	0.15	0.02	12.45	1.86	0.2	0.11	0	0	0.02	0.55	0.92	0.15	29.68	9.62	0.03	0.44	2.82	0	0	12	-9.89	29.46	5.68	64.38	152.61	667.35	557.01	912.4	815.43	721.57	599.34	872.35	622.93
46.579	1	0.13	0.08	0.05	0.72	0.06	0.12	0.42	0.14	0.54	98.56	5.01	0	25.75	8.74	29.06	0.14	0.02	10.65	1.6	0.21	0.09	0	0	0.02	0.54	0.81	0.12	27.66	10.78	0.03	0.19	2.57	0	0	12	-5.29	27.3	5.79	65.32	149.24	668.46	560.38	905.63	812.27	720.08	603.32	867.79	624.66
46.613	1	0.09	0.06	0.04	1.04	0.04	0.1	0.74	0.13	0.72	97.91	8.94	0	44.74	9.29	42.13	0.13	0.03	7.41	1.19	0.13	0.06	0	0	0.02	0.72	0.96	0.08	22.33	10.83	0.02	0.43	1.81	0	0	12	-9.61	23.06	7.7	63.81	153.56	669.77	562.18	904.64	808.59	720.03	606.07	872.75	622.07
46.646	1	0.08	0.05	0.04	1.22	0.04	0.09	0.96	0.12	0.67	97.55	11.19	0	42.26	10.15	47.09	0.12	0.03	7.62	1.01	0.1	0.09	0	0	0.02	0.67	1	0.08	20.46	11.4	0.02	0.22	1.73	0	0	12	-13.04	23.56	5.64	63.87	152.34	667.76	563.27	900.3	807.38	714.98	603.53	866.1	622.71
46.679	1	0.06	0.05	0.03	1.45	0.04	0.09	1.35	0.11	0.66	97.09	13.19	0	44.01	11.14	53.56	0.11	0.04	6.75	0.74	0.07	0.11	0	0	0.03	0.66	1.04	0.1	16.32	12.3	0.02	0.78	1.47	0.15	0	12	-13	23.2	7.27	64.24	153.29	664.54	561.28	895.79	804.08	712.93	599.9	864.59	622.22
46.713	1	0.05	0.04	0.03	1.65	0.04	0.07	1.89	0.11	0.67	96.22	16.41	0	32.85	9.92	60.7	0.08	0.05	6.62	0.46	0.07	0.16	0	0	0.03	0.67	1.12	0.11	12.38	14.54	0.02	0.67	1.22	0.41	0	12	-13.08	25.58	7.16	64.38	153.09	662.5	560.01	893.93	801.79	711.52	597.28	862.17	624.52
46.746	1	0.05	0.04	0.03	2.04	0.04	0.07	2.54	0.14	0.59	94.92	22.67	0	20.41	11.27	65.78	0.07	0.06	7.08	0.26	0.1	0.33	0	0	0.03	0.59	1.16	0.14	12.29	15.35	0.03	0.13	1.16	0.52	0	12	-14.93	28.8	10.23	63.54	148.98	665.47	563.77	885.06	792.73	715.18	596.15	860.71	628.02
46.78	1	0.04	0.04	0.03	2.02	0.03	0.07	3.2	0.13	0.45	93.6	20.86	0	32.36	11	67.3	0.06	0.07	4.05	0.18	0.17	0.32	0.31	0	0.03	0.45	1.17	0.13	9.44	19.81	0.03	0.12	0.88	0.51	0	12	-15.11	25.69	9.76	64.63	146.79	668.56	567.3	878.81	785.65	713.43	598.19	856.88	629.35
46.813	1	0.04	0.04	0.03	1.74	0.03	0.07	3.24	0.12	0.44	93.52	15.08	0	42.17	10.78	63.65	0.05	0.06	3.51	0.1	0.21	0.42	0.53	0.01	0.03	0.44	1.35	0.12	8.18	23.98	0.03	0.71	0.82	0.5	0	12	-15.91	23.58	10.41	65.19	153.38	671.43	569.69	872.94	774.94	710.85	595.45	858.22	638
46.846	1	0.05	0.05	0.03	1.04	0.03	0.09	1.78	0.16	0.42	96.45	4.86	0	56.85	9.88	50.03	0.05	0.09	3.36	0.07	0.3	0.95	0.67	0.01	0.05	0.42	1.37	0.16	6.28	23.69	0.03	0.36	0.81	0.34	0	12	-13.48	20.62	9.81	63.8	152.31	672.85	570.12	865.48	766.08	706.99	595.53	853.76	636.22
46.88	1	0.07	0.09	0.03	0.49	0.03	0.12	0.84	0.23	0.33	98.31	0.84	0	55.19	9.17	29.55	0.04	0.12	3.25	0.05	0.4	1.9	1.1	0.02	0.08	0.33	1.51	0.23	3.64	26.79	0.04	0.23	0.73	0.12	0	12	-12.65	20.96	11.74	62.69	144.95	672.96	573.96	857.69	762.37	708.06	600.23	848.75	635.12
46.913	1	0.09	0.12	0.03	0.3	0.03	0.13	0.49	0.29	0.29	99.02	0.34	0	41.36	6.85	17.99	0.04	0.17	4.75	0.03	0.6	5.47	0.82	0.03	0.1	0.29	1.41	0.29	2.47	27.4	0.05	0.08	0.68	0	0	12	-15.69	23.75	12.81	63.32	145.49	669.93	574.85	851.08	756.95	705.14	598.96	845.23	638.19
46.946	1	0.12	0.14	0.04	0.22	0.04	0.14	0.33	0.34	0.3	99.34	0.33	0	44.9	5.03	10.47	0.04	0.23	6.43	0.03	0.72	8.93	1.06	0.05	0.15	0.3	1.12	0.34	1.9	27.37	0.06	0.08	0.7	0	0	12	-13.73	23.02	12.08	62.66	137.94	670.42	578.88	848.64	760.16	705.69	604.41	839.53	637.77
46.98	1	0.12	0.16	0.04	0.18	0.04	0.15	0.29	0.32	0.28	99.41	0.33	0	49.74	4.45	5.19	0.03	0.28	8.01	0.02	1.12	9.29	1.17	0.09	0.21	0.28	0.92	0.32	1.16	30.16	0.07	0.2	0.68	0	0	12	-12.66	22.05	12.32	62.91	143.88	667.58	577.06	844.35	756.09	700.38	600.6	838.96	639.32
47.013	1	0.13	0.17	0.04	0.15	0.05	0.15	0.24	0.36	0.29	99.52	0.33	0	46.5	2.91	2.84	0.04	0.26	10.2	0.02	1.63	9.27	1.25	0.12	0.3	0.29	0.91	0.36	0.99	29.09	0.08	0.54	0.74	0	0	12	-21.93	22.7	15.91	62.93	132.16	667.17	577.82	843.13	753.77	708.39	600.9	835.13	638.36
47.046	1	0.14	0.18	0.04	0.14	0.05	0.15	0.21	0.53	0.3	99.58	0.33	0	46.09	2.09	1.61	0.04	0.33	11.47	0.03	1.97	9.22	2.08	0.21	0.49	0.3	0.88	0.53	0.78	27.86	0.11	0.07	0.76	0	0	12	-16.5	22.78	15.66	62.19	135.82	664.34	574.61	841.5	751.76	704.4	600.46	835.15	637.23
47.08	1	0.14	0.18	0.05	0.13	0.06	0.15	0.19	0.8	0.47	99.62	0.33	0	73.5	1.74	0.88	0.04	0.35	13.3	0.04	2.24	11.01	4.48	0.47	0.8	0.32	0.84	0.78	0.47	26.93	0.19	0.07	0.84	0	0	12	-14.85	16.9	10.81	61.89	144.43	667.22	576	839.32	749.14	694.49	600.56	835.18	633.18
47.113	1	0.15	0.18	0.05	0.13	0.05	0.15	0.18	0.96	0.53	99.64	0.33	0	53.97	1.38	0.64	0.04	0.28	11.56	0.04	2.27	12.74	5.7	0.53	0.95	0.35	0.79	0.96	0.43	26.07	0.22	0.04	0.91	0	0	12	-20.01	21.2	9.13	62.49	142.48	670.38	578.91	834.37	744.01	692.83	600.38	831.63	632.51
47.147
47.18
47.213
47.247
47.28
47.313
47.347
47.38
47.413
47.447
47.48
47.514
47.547
47.58
47.614
47.647
47.68
47.714
47.747
47.781
47.814
47.847
47.881
47.914
47.947
47.981
48.014
48.047
48.081
48.114
48.148
48.181
48.214
48.248
48.281
48.314
48.348
48.381
48.414
48.448
48.481
48.515
48.548
48.581
48.615
48.648
48.681
48.715
48.748
48.782
48.815
48.848
48.882
48.915
48.948
48.982
49.015
49.048
49.082
49.115	1	0.34	0.01	0.35	0.82	2.67	0.05	0.42	4.86	14.28	94.66	90.61	25.54	8.08	14.28	23.65	4.86	0.29	10.89	16.41	15.62	1.82	0	0	0	57.16	0.06	0.01	97.89	10.41	0.11	0.12	36.89	0	0	12	0.7	34.16	4.78	59.96	172.28	658.49	533.03	1000.21	903.98	750.56	605.55	922.7	612.66
49.149	1	0.29	0.01	0.3	1.55	2.24	0.09	1	4.85	26.51	95.52	93.05	21.55	5.57	26.51	27.06	4.85	0.29	12.75	15.59	14.44	2.18	0	0	0	35.41	0.04	0	98.57	15.77	0.09	0.27	34.35	0	0	12	-5.78	36.15	4.63	60.31	173.8	657.13	536.18	993.66	896.18	745.88	606.23	919.63	610.3
49.182	1	0.24	0.01	0.27	1.34	1.89	0.06	0.65	3.17	18.87	96.22	93.92	24.13	8.34	18.87	30.06	3.17	0.2	11.09	9.51	10.85	1.24	0	0	0.01	26.79	0.04	0.01	97.34	10.24	0.15	0.14	33.64	0	0	12	-5.03	33.99	3.99	60.19	170.73	661	542.33	985.44	891.23	743.84	608.63	914.46	614.9
49.215	1	0.16	0.01	0.23	2.16	1.66	0.05	1.08	2.15	19.85	95.68	97.49	23.8	14.83	19.85	44.63	2.15	0.16	10.78	6.3	9.52	1.51	0	0	0.01	25.08	0.04	0.02	94.26	6.91	0.14	0.54	32.61	0	0	12	-4.7	30.74	2.69	59.73	169.35	661.48	545.06	980.09	885.91	739.69	614.65	909.02	612.42
49.249	1	0.13	0.01	0.18	2.71	1.32	0.05	1.3	1.8	17.51	94.59	97.74	22.85	3.87	20.84	49.9	1.8	0.16	10.25	4.64	6.57	0.94	0	0	0.01	17.51	0.03	0.04	90.34	5.15	0.08	0.3	30.78	0	0	12	-3.37	38.06	4.1	59.18	159.25	658.02	546.6	964.63	877.91	737.97	608.93	897.01	616.98
49.282	1	0.14	0.01	0.17	2.26	0.8	0.05	0.99	1.63	15.36	95.49	95.75	19.4	11.68	17.48	47.35	1.63	0.16	7.93	4.01	5.77	0.59	0	0	0.02	15.36	0.04	0.09	84.76	4.49	0.07	0.23	27.38	0	0	12	-3.99	32.12	5.7	59.58	153.53	647.86	546.75	943.44	864.63	726.53	606.97	879.85	614.93
49.315	1	0.16	0.01	0.16	1.89	0.56	0.05	0.75	1.58	11.4	96.23	92.89	17.4	31.12	13.69	45.2	1.58	0.12	7.35	4.09	4.77	0.67	0	0	0.02	11.4	0.04	0.08	80.11	3.72	0.06	0.42	24.54	0	0	12	-4.77	25.97	5.46	60.65	155.29	639.76	551.79	925.44	858.29	711.72	609.65	866.8	617.59
49.349	1	0.19	0.01	0.15	1.42	0.45	0.06	0.51	1.75	8.27	97.16	84.72	15.75	32.22	11.86	37.51	1.75	0.1	7.53	3.88	4.12	0.55	0	0	0.02	8.27	0.06	0.06	77.14	3.73	0.06	0.3	22.37	0	0	12	-2.94	25.72	3.84	61.96	153.38	631.87	562.86	905.78	858.2	696.63	618.9	849.85	625.97
49.382	1	0.21	0.02	0.14	1.02	0.26	0.07	0.32	1.87	6.14	97.96	62.28	11.42	50.08	9.6	29.39	1.87	0.09	6.49	2.25	3.68	0.6	0	0	0.02	6.14	0.09	0.08	70.19	3.22	0.06	0.26	18.13	0	0	12	-6.71	21.98	1.49	64.06	151.68	621.76	571.06	885.01	849.99	679.06	621.77	830.02	636.51
49.415	1	0.21	0.03	0.12	0.91	0.18	0.07	0.27	1.61	5.75	98.18	47.6	9.26	57.56	6.03	29.36	1.61	0.07	6.78	1.17	1.76	0.48	0	0	0.02	5.75	0.21	0.08	62.78	2.93	0.06	0.16	14.36	0	0	12	-5.35	20.48	5.87	65.41	166.57	615.69	593.56	859.63	852.2	661.99	639.7	827.7	656.55
49.449	1	0.16	0.04	0.09	0.93	0.12	0.07	0.33	1.25	5.24	98.14	36.95	6.76	74.13	5.24	34.02	1.25	0.07	6.23	0.61	1.04	0.41	0	0	0.02	5.69	0.35	0.09	52.67	3.75	0.07	0.1	11.6	0	0	12	-9.98	16.74	5.87	65.78	170.5	611.93	607.91	841.53	846.67	648.91	651.7	818.72	666.95
49.482	1	0.16	0.05	0.08	0.72	0.09	0.08	0.28	1.08	4.45	98.56	17.58	4.5	80.95	4.53	29.04	1.08	0.08	5.37	0.42	0.5	0.35	0	0	0.02	4.45	0.49	0.18	45.06	5.29	0.09	0.96	9.39	0	0	12	-10.49	14.77	5.3	63.8	172.45	611.05	611.5	829.87	834.85	640.57	658.34	812.86	665.83
49.516
49.549
49.582
49.616
49.649
49.682
49.716
49.749
49.783
49.816
49.849
49.883
49.916
49.949
49.983
50.016
50.049
50.083
50.116
50.15
50.183
50.216
50.25
50.283
50.316
50.35
50.383
50.416
50.45
50.483
50.517
50.55
50.583
50.617
50.65
50.683
50.717
50.75
50.784
50.817
50.85
50.884
50.917
50.95
50.984
51.017
51.05
51.084
51.117
51.151
51.184
51.217
51.251
51.284
51.317
51.351
51.384
51.417
51.451
51.484
51.518
51.551
51.584
51.618
51.651
51.684
51.718
51.751
51.785
51.818
51.851
51.885
51.918
51.951
51.985
52.018
52.051
52.085
52.118
52.152
52.185
52.218
52.252
52.285
52.318
52.352
52.385
52.418
52.452
52.485
52.519
52.552
52.585
52.619	1	0.39	0.12	0.16	0.44	0.06	0.11	0.67	0.6	0.6	98.66	9.61	0.62	86.53	1.7	4.61	0.6	0.73	5.9	0.03	1.81	0.11	0	0	0.04	0.13	0.01	0.01	59.54	52.94	0	0.06	5.2	0	0	12	7.44	-12.7	-0.36	64.4	198.69	776.1	499.4	1107.92	856.51	840.1	574.52	1038.7	580.22
52.652	1	0.22	0.07	0.09	0.66	0.07	0.09	0.98	0.32	0.32	98.04	11.8	1.75	93.89	3.5	21.5	0.32	1.99	6.76	0.02	1.02	0.08	0	0	0.05	0.14	0.01	0.02	46.81	42.21	0	0.06	5.83	0	0	12	5.05	-8.33	0.01	64.64	197.69	778.97	505.22	1098.48	849.79	838.01	578.75	1035.7	578.68
52.685	1	0.15	0.05	0.07	0.63	0.13	0.08	1.85	0.28	0.28	96.3	11.91	7.77	93.64	3.78	27.95	0.28	1.86	11	0.02	0.86	0.08	0	0	0.05	0.14	0.02	0.02	40.49	51.09	0	0.01	9.79	0	0	12	-0.48	-8.55	-0.89	63.1	197.33	783.58	508.66	1094.49	840.93	837.11	579.92	1034.42	576.91
52.719	1	0.11	0.03	0.06	1.09	0.16	0.06	3.91	0.18	0.33	92.18	30.18	9.04	97.32	5.37	44.05	0.18	2.38	12.1	0.02	0.68	0.06	0	0.01	0.08	0.33	0.02	0.04	38.84	51.36	0	0.01	10.76	0	0	12	-3.72	-4.03	-0.77	62.74	199.24	786.93	509.84	1094.54	836.32	838.15	578.58	1037.39	577.54
52.752	1	0.07	0.02	0.04	1.21	0.22	0.06	3.88	0.14	0.39	92.24	25.12	11.49	94.96	7.02	52.14	0.13	3.19	16.35	0.02	0.37	0.05	0	0.01	0.14	0.39	0.03	0.09	27.6	40.61	0	0	11.57	0	0	12	0.22	-7.32	0.18	63.73	195.06	788.43	509.99	1091.05	834.09	840.65	578.66	1035.71	577.21
52.786	1	0.05	0.02	0.03	1.65	0.21	0.06	4.66	0.2	0.48	90.68	29.55	10.67	93.13	9.6	61.99	0.11	4.13	16	0.02	0.25	0.04	0	0.02	0.2	0.48	0.03	0.17	20.52	31.83	0	0	11.42	0	0	12	-3.68	-8.96	0.65	62.89	203.07	797.16	508.95	1101.18	831.87	846.7	575.94	1049.77	576.4
52.819	1	0.04	0.01	0.02	1.58	0.29	0.05	4.74	0.26	0.54	90.53	26.85	13.43	95.83	9.67	64	0.08	4.57	18.21	0.02	0.25	0.05	0	0.02	0.26	0.54	0.04	0.14	16.86	29.72	0	0.02	13.15	0	0	12	-2.26	-6.33	0.91	63.4	200.32	800.83	509.44	1102.58	829.43	851.13	574.57	1051.39	579.75
52.852	1	0.04	0.01	0.02	1.78	0.34	0.05	5.14	0.3	0.54	89.72	33.42	14.83	92.59	8.89	69.39	0.06	4.98	19.42	0.02	0.21	0.09	0	0.02	0.3	0.54	0.04	0.12	15.37	26.78	0	0.01	13.82	0	0	12	-4.08	-9.37	2.18	62.83	204.63	804.82	511.01	1105.44	829.42	854.36	574.21	1058.89	580.79
52.886	1	0.04	0.01	0.02	2.59	0.32	0.04	7.78	0.38	0.66	84.45	46.42	14.01	91.99	10.23	75.78	0.06	7.71	18.93	0.02	0.19	0.1	0	0.02	0.38	0.66	0.05	0.06	15.76	26.92	0	0.01	13.5	0	0	12	-6.21	-9.8	2.46	62.69	205.45	810.13	511.04	1109.68	828.07	859.14	574.17	1064.55	578.31
52.919	1	0.04	0.01	0.02	1.87	0.36	0.05	4.95	0.38	0.85	90.09	29.74	15.3	93.49	9.12	67.26	0.06	7.95	20.31	0.02	0.17	0.12	0	0.02	0.38	0.85	0.06	0.03	15.37	24.77	0	0.02	13.92	0	0	12	0.38	-8.68	2.32	64.54	198.89	815.01	511.52	1115.27	832.87	867.4	576.74	1066.24	581.13
52.952	1	0.05	0.01	0.02	1.51	0.39	0.05	3.68	0.36	1	92.64	17.34	16.32	94.15	7.72	61.26	0.07	10.42	20.68	0.02	0.14	0.13	0	0.01	0.36	1	0.06	0.02	12.64	22.26	0	0	14.45	0	0	12	6.9	-8.11	3.46	68.25	193.67	823.82	516.83	1119.76	836.33	878.4	581.72	1071.92	589.43
52.986	1	0.06	0.02	0.02	0.97	0.51	0.05	2.22	0.34	1.3	95.56	7.4	19	93.33	5.48	50.2	0.07	11.26	24.21	0.03	0.18	0.14	0	0.01	0.34	1.3	0.08	0.01	11.69	22.21	0	0.02	15.13	0	0	12	7.6	-8.8	3.5	68.81	196.74	832.62	518.75	1129.3	838.25	886.11	585.52	1082.76	591.43
53.019	1	0.07	0.02	0.02	0.6	0.68	0.06	1.26	0.26	1.74	97.48	3.28	21.68	92.61	4.14	39.98	0.07	9.63	27.82	0.04	0.21	0.18	0	0.01	0.26	1.74	0.09	0.01	11.24	21.54	0	0.04	15.94	0	0	12	4.43	-9.36	2.44	66.73	199.52	848.31	523.14	1145.33	841.85	898.95	588.78	1098.39	594.57
53.052	1	0.08	0.03	0.02	0.35	0.95	0.07	0.66	0.22	2.03	98.09	1.62	24.56	93.84	2.84	27.51	0.08	8.78	32.7	0.05	0.21	0.2	0	0.01	0.22	2.03	0.11	0.01	9.5	20.68	0	0.02	16.45	0	0	12	1.11	-8.39	3.74	65.2	200.39	857.66	524.29	1156.02	843.17	910.69	586.71	1110.83	596.81
53.086	1	0.09	0.03	0.02	0.3	0.99	0.08	0.58	0.18	2.55	98.01	1.72	24.91	92.68	2.55	22.65	0.08	9.2	33.45	0.06	0.3	0.26	0	0.01	0.18	2.59	0.09	0.01	9.57	22.18	0	0.02	16.45	0	0	12	2.56	-9.31	2.07	65.64	202.35	873.87	521.44	1176.98	845.87	925.59	588.04	1127.87	593.38
53.119	1	0.09	0.03	0.02	0.24	0.92	0.08	0.44	0.15	2.58	98.16	1.23	24.57	83.76	2.58	17.75	0.07	8.83	30.16	0.07	0.24	0.17	0	0.01	0.15	2.8	0.1	0.01	8.45	20.77	0	0.02	17.41	0	0	12	1.04	-13.8	2.49	64.05	195.98	880.79	523.5	1185.43	849.14	937.03	588.07	1132.83	596.33
53.153	1	0.07	0.03	0.01	0.19	0.84	0.07	0.38	0.16	2.48	98.33	1.32	24.39	88.6	2.48	17.81	0.06	7.5	23.77	0.07	0.28	0.16	0	0.01	0.16	4.59	0.1	0.02	5.45	18.32	0	0.01	19.79	0	0	12	-0.47	-11.75	1.14	63.9	200.59	897.12	524.67	1200.92	847.45	948.54	590.38	1149.04	596.43
53.186	1	0.06	0.02	0.01	0.28	0.74	0.06	0.52	0.19	2.73	98.52	1.2	23.25	89.18	2.73	27	0.05	8.66	22.82	0.06	0.3	0.16	0	0.01	0.19	6.19	0.1	0.02	4.62	15.54	0	0.02	19.15	0	0	12	-2.08	-11.45	4.55	63.56	200.8	901.99	524.68	1205.15	847.45	958.54	585.19	1158.91	598.3
53.219	1	0.06	0.02	0.01	0.31	0.61	0.06	0.57	0.29	3.17	98.78	1.09	21.59	91.37	3.17	30.97	0.05	7.25	20.86	0.05	0.24	0.12	0	0.01	0.29	5.92	0.09	0.03	4.46	14.68	0.01	0.01	18.45	0	0	12	-2.74	-10.2	4.26	63.4	202.68	906.08	526.01	1210.47	849.44	961.79	588.99	1164.27	597.98
53.253	1	0.05	0.02	0.01	0.27	0.61	0.06	0.47	0.28	3.63	98.79	1.19	21.58	92.09	3.63	28.64	0.05	6.1	19.47	0.04	0.23	0.13	0	0.01	0.28	6.3	0.09	0.02	3.88	12.95	0.01	0	19.09	0	0	12	0.36	-9.73	4.24	64.27	199.47	910.79	528.49	1213.43	851.23	967.27	589.74	1166.26	603.6
53.286	1	0.05	0.02	0.01	0.28	0.61	0.06	0.49	0.26	3.81	98.77	1.22	21.65	94.6	3.81	29.7	0.05	6.22	19.44	0.03	0.27	0.12	0	0.01	0.26	6.26	0.09	0.02	4.18	12.93	0.01	0.02	19.21	0	0	12	0.44	-7.68	3.45	64.51	199.39	911.08	527.97	1215.56	852.48	967.29	590.42	1166.26	603.26
53.319	1	0.05	0.02	0.01	0.31	0.73	0.05	0.61	0.21	3.62	98.55	1.51	23.29	90.36	3.62	33.86	0.05	6.39	19.57	0.02	0.27	0.12	0	0.01	0.21	5.89	0.08	0.02	4.46	13.97	0.01	0	20.67	0	0	12	2.6	-10.81	2.13	65	203.37	912.59	528.6	1218.14	854.31	965.16	594.2	1168.31	603.61
53.353	1	0.04	0.02	0.01	0.35	0.72	0.05	0.72	0.18	4.13	98.56	1.65	23.12	95.9	4.13	37.67	0.07	5.76	18.42	0.02	0.4	0.14	0	0.01	0.18	6.95	0.08	0.01	4.79	14.17	0.01	0.01	21.12	0	0	12	2.48	-6.24	0.26	65.6	202.38	912.74	529.48	1217.97	853.07	962.8	596.42	1165	604.91
53.386	1	0.05	0.02	0.01	0.28	0.78	0.05	0.58	0.12	3.89	98.44	1.78	23.93	94.91	3.89	32.73	0.07	5.11	18.8	0.03	0.53	0.16	0	0	0.12	5.9	0.07	0.01	5.47	14.96	0.01	0.01	21.72	0	0	12	2.44	-7.37	0.62	65.49	205.54	905.85	531.02	1210.99	854.97	954.77	598.43	1160.19	605.46
53.419	1	0.05	0.02	0.01	0.25	0.88	0.05	0.53	0.1	4.47	98.24	2.09	24.79	95.59	4.47	29.44	0.1	4.94	18.89	0.05	0.81	0.17	0	0	0.09	5.44	0.06	0.01	5.51	15.31	0.02	0.02	22.73	0	0	12	2.51	-6.62	-1.58	65.57	205.62	898.89	531.07	1207.39	857.73	945.9	602.44	1151.51	604.27
53.453	1	0.05	0.02	0.01	0.18	1	0.06	0.43	0.12	4.43	98	2.17	25.5	97.03	5.01	20.66	0.12	3.95	20.64	0.08	1.23	0.25	0	0	0.07	4.43	0.05	0	6.03	19.46	0.02	0.02	22.98	0	0	12	4.83	-4.56	-1.48	67.08	204.45	893.85	533.63	1199.26	859.34	940.16	606.52	1144.61	604.5
53.486	1	0.05	0.02	0.01	0.18	1.17	0.07	0.47	0.14	4.07	97.66	2.11	26.44	96.67	5.41	19.58	0.14	4.13	23.88	0.13	1.53	0.34	0	0	0.05	4.07	0.04	0	6.57	22.32	0.02	0.02	22.79	0	0	12	5.24	-5.16	-1.3	67.43	200.44	881.76	542.66	1180.9	864.55	927.38	616.72	1127.61	607.46
53.52	1	0.06	0.02	0.01	0.19	1.05	0.07	0.51	0.17	2.86	97.9	1.72	25.38	97.45	5.77	19.65	0.17	4.23	24.52	0.19	1.22	0.63	0	0.01	0.04	2.86	0.03	0.01	6.29	23.85	0.03	0	21.48	0	0	12	3.35	-3.78	-0.93	67.44	197.26	870.8	554.22	1162.08	866.2	914.76	626.09	1111.8	616.81
53.553	1	0.06	0.03	0.02	0.17	0.83	0.08	0.48	0.22	2.5	98.34	1.42	23.43	97.39	5.26	16.55	0.22	3.33	22.7	0.33	1.17	0.65	0	0	0.04	2.5	0.03	0.01	7.36	26.82	0.03	0.01	20.28	0	0	12	2.79	-3.9	-1.43	67.76	204.28	862.75	562.45	1148.21	866.49	899.38	633.47	1103.46	624.21
53.586	1	0.06	0.03	0.02	0.15	0.65	0.09	0.38	0.27	2.18	98.7	1.26	21.33	96.88	5.92	11.72	0.27	2.41	19.91	0.46	0.88	0.51	0	0	0.04	2.18	0.03	0.02	6.59	26.07	0.03	0.01	19.46	0	0	12	3.66	-4.82	-0.42	68.79	194.37	848.39	578.55	1126.34	875.11	887.82	644.97	1082.15	641.69
53.62	1	0.07	0.04	0.02	0.12	0.46	0.09	0.26	0.4	1.52	99.07	1.05	18.76	97.99	4.9	6.84	0.4	1.68	16.49	0.53	0.65	0.44	0	0	0.03	1.52	0.04	0.03	6.04	23.65	0.04	0.01	18.17	0	0	12	2.91	-2.56	-0.04	68.82	197.26	834.29	591.36	1104.58	878.77	869.05	656.12	1066.28	652.74
53.653	1	0.07	0.05	0.02	0.12	0.34	0.1	0.19	0.46	1.49	99.32	0.89	16.1	98.12	5.28	4.01	0.46	1.43	13.36	0.44	0.55	0.28	0	0	0.04	1.49	0.08	0.05	4.74	18.47	0.04	0.01	16.98	0	0	12	2.06	-2.22	-0.64	68.28	201.7	829.18	604.48	1088.18	877.22	855.13	668.52	1056.75	663.09
53.686	1	0.08	0.05	0.02	0.11	0.28	0.1	0.13	0.62	1.27	99.45	0.78	14.58	96.55	3.98	2.73	0.62	1.15	11.45	0.33	0.34	0.19	0	0	0.05	1.27	0.16	0.13	3.75	13.1	0.06	0	16.06	0	0	12	-0.15	-5.34	0.57	67.64	198.82	812.28	618.55	1060.1	877.66	835.85	676.89	1034.66	677.19
53.72	1	0.08	0.06	0.02	0.11	0.22	0.1	0.11	0.96	0.96	99.55	0.69	12.68	97.72	3.79	2.72	0.96	0.85	9.31	0.25	0.21	0.15	0	0	0.06	0.92	0.35	0.27	3.25	9.98	0.08	0	15.23	0	0	12	-4.09	-3.21	0.24	67.95	203.35	798.44	631.78	1041.17	882.06	816.72	688.47	1020.07	689.68
53.753	1	0.08	0.07	0.02	0.11	0.17	0.11	0.1	0.97	0.97	99.66	0.54	10.05	98.3	4.26	2.81	0.97	0.63	7.63	0.23	0.14	0.1	0	0	0.07	0.86	0.7	0.52	2.54	7.57	0.09	0	13.55	0	0	12	-0.28	-1.7	0.11	67.5	205.59	780.85	637.66	1022.07	886.61	797.08	695.51	1002.67	696.76
53.787	1	0.08	0.08	0.02	0.13	0.13	0.12	0.1	1.39	1.39	99.74	0.41	7.25	98.69	5.8	3.27	1.39	0.47	7.34	0.25	0.09	0.09	0	0.01	0.07	0.69	1.11	0.44	1.64	5.48	0.14	0	11.5	0	0	12	-3.33	0.39	0.42	67.8	198.6	768.4	644.48	1006.71	890.88	787.26	699.9	985.85	701.6
53.82	1	0.09	0.1	0.02	0.16	0.1	0.14	0.11	1.7	1.7	99.69	0.33	4.27	98.62	7.81	4.31	1.7	0.54	6.87	0.23	0.08	0.09	0	0.01	0.08	0.6	1.63	0.42	1.13	3.79	0.16	0	9.42	0.9	0	12	1.68	0.64	0.78	67.13	199.55	760.07	647.77	998.76	895.94	779.22	703.91	978.73	707.31
53.853	1	0.08	0.11	0.02	0.19	0.08	0.15	0.13	1.4	1.4	99.62	0.33	2.45	98.67	9.68	7.49	1.4	0.58	5.81	0.16	0.07	0.07	0	0.01	0.08	0.53	1.92	0.34	0.96	3.13	0.16	0	8.34	1.86	0	12	-0.08	0.47	1	67.26	206.44	757.44	649	995.17	894.88	772.98	705.18	979.41	707.78
53.887	1	0.08	0.12	0.02	0.23	0.07	0.15	0.15	1.43	1.43	99.54	0.33	0.96	98.57	9.96	11.26	1.43	0.7	6.47	0.12	0.06	0.06	0	0.01	0.09	0.42	2.88	0.36	0.46	1.7	0.2	0	6.74	2.51	0	12	-5.14	0.82	1.57	68.1	209.58	750.58	643.44	1002.95	904.73	772.83	699.36	982.35	704.75
53.92	1	0.08	0.11	0.02	0.25	0.07	0.13	0.16	1.27	1.27	99.5	0.33	1.15	97.38	8.25	15.19	1.27	0.72	7.31	0.11	0.07	0.11	0	0.01	0.09	0.37	2.8	0.36	0.33	1.38	0.21	0	6.17	2.59	0	12	-9.63	-3.92	4.76	65.55	199.08	750.02	639.74	1014.64	913.75	788.43	694.51	987.32	703.05
53.953	1	0.07	0.1	0.02	0.27	0.09	0.12	0.18	1.24	1.24	99.46	0.33	2.75	97.55	7.39	18.96	1.24	0.69	9.54	0.13	0.12	0.21	0	0.01	0.07	0.34	2.05	0.21	0.35	1.5	0.19	0	6.59	2.27	0	12	-3.02	-3.57	4.29	67.35	198.52	764.5	630.93	1034.63	915.03	805.25	687.36	1003.52	697.32
53.987	1	0.08	0.09	0.02	0.26	0.1	0.13	0.17	1.16	1.16	99.47	0.33	3.88	97.56	6.74	18.47	1.16	0.8	13.97	0.17	0.22	0.4	0	0.01	0.05	0.38	1.5	0.1	0.22	0.87	0.2	0.02	5.73	0.94	0	12	-5.45	-3.57	5.57	64.4	192.03	767.73	619.8	1056.4	924.53	822.76	678.13	1014.49	688.92
54.02	1	0.08	0.09	0.02	0.21	0.12	0.12	0.14	1.13	1.13	99.57	0.33	5.57	95.07	4.88	14.64	1.13	0.89	16.3	0.18	0.7	0.66	0	0.01	0.05	0.5	1.09	0.03	0.28	1.24	0.19	0.03	6.18	0	0	12	-6.59	-7.2	5.55	62.72	198.6	775.14	606.26	1086.47	934.71	838.27	670.62	1036.73	678.06
54.053	1	0.09	0.09	0.02	0.18	0.15	0.12	0.11	1.07	1.07	99.64	0.33	7.39	98.26	3.11	11.8	1.07	0.97	19.51	0.16	1.47	0.58	0	0.01	0.06	0.56	0.98	0.02	0.28	1.29	0.16	0.02	6.54	0	0	12	-2.73	-1.84	5.28	63.33	203.71	791.39	597.03	1108.2	934.01	854.62	662.08	1058.05	672.81
54.087	1	0.09	0.1	0.02	0.15	0.16	0.12	0.1	0.83	0.83	99.67	0.36	7.89	98.5	2.2	8.79	0.83	0.91	20.96	0.17	2.48	0.37	0	0.01	0.05	0.66	0.64	0.01	0.24	1.21	0.13	0.03	6.53	0	0	12	2.73	1.07	5.68	65.85	199.01	814.47	584.28	1125.11	917.74	877.63	647.99	1076.12	662.35
54.12	1	0.09	0.1	0.02	0.13	0.18	0.12	0.08	0.84	0.84	99.65	0.37	8.02	96.53	1.8	5.53	0.84	0.72	21.21	0.23	3.93	0.32	0	0.01	0.07	0.75	0.47	0.01	0.29	1.54	0.12	0.02	7.05	0	0	12	-2.52	-5.37	3.44	62.89	196.4	834.04	579.38	1148.98	916.21	896.86	643.69	1093.03	653.23
54.154	1	0.09	0.1	0.02	0.12	0.17	0.12	0.08	0.64	0.81	99.67	0.33	8.26	98.03	1.67	3.85	0.64	0.56	19.46	0.29	2.81	0.26	0	0.01	0.06	0.81	0.22	0.01	0.4	2.33	0.09	0.02	7.4	0	0	12	-5.25	-2.47	7.81	62.29	196.78	839.7	569.11	1156.69	906.27	910.48	627.57	1106.18	648.22
54.187	1	0.09	0.1	0.02	0.12	0.18	0.12	0.09	0.62	0.92	99.64	0.36	9	98.16	1.94	3.89	0.62	0.55	20.68	0.4	2.81	0.27	0	0.01	0.06	0.92	0.12	0.01	0.61	4.32	0.07	0.02	7.65	0	0	12	2.23	2.12	5.51	65.49	198.3	864.16	558.42	1169.53	886.27	924.84	620.14	1122.53	635.63
54.22	1	0.09	0.1	0.02	0.12	0.17	0.12	0.09	0.6	0.96	99.66	0.33	8.66	95.08	2.17	3.9	0.6	0.51	18.59	0.4	2.75	0.29	0	0.01	0.08	0.96	0.09	0.01	0.72	5.25	0.07	0.01	8.2	0	0	12	-3.98	-7.19	3.98	62.49	201.82	877.07	554.54	1190.33	887.75	937.32	616.8	1138.75	629.45
54.254	1	0.09	0.08	0.02	0.11	0.2	0.11	0.11	0.51	1.14	99.6	0.33	10.6	93.26	1.95	3.56	0.51	0.38	17.97	0.35	2.22	0.2	0	0.01	0.08	1.14	0.07	0.02	1.2	11.11	0.04	0.02	9.98	0	0	6	-1.53	-8.87	7.51	62.63	191.59	882.16	548.93	1191.15	878.91	950.83	606.15	1141.19	627.89
54.287	1	0.09	0.08	0.02	0.11	0.21	0.11	0.12	0.48	1.07	99.58	0.35	11.09	94.72	2.03	3.57	0.48	0.31	17.88	0.3	2.05	0.17	0	0.01	0.08	1.07	0.07	0.02	1.55	12.06	0.04	0.01	10.41	0	0	6	-4.75	-7.56	7.95	62.16	196.82	888.62	541.67	1196.78	868.91	955.23	597.25	1150.73	620.03
54.32	1	0.08	0.07	0.02	0.11	0.23	0.1	0.14	0.5	1.24	99.53	0.42	12.1	93.75	2.22	3.47	0.5	0.31	16.99	0.33	2.1	0.18	0	0.01	0.06	1.24	0.05	0.04	2.31	16.97	0.03	0.02	11.78	0	0	6	-4.7	-8.46	6.81	62.03	194.85	897.74	535.36	1205.66	862.36	963.28	591.74	1157	612.78
54.354	1	0.08	0.05	0.02	0.1	0.46	0.1	0.25	0.56	1.79	99.09	0.78	18.13	91.63	2.36	3.42	0.56	0.28	20.29	0.32	1.83	0.13	0	0.01	0.08	1.79	0.07	0.05	4.14	30.08	0.02	0.01	16.11	0	0	6	-1.91	-10.03	7.37	62.55	186.63	900.23	529.39	1201.27	850.09	967.02	584.48	1152.27	607.04
54.387	1	0.07	0.05	0.02	0.09	0.55	0.09	0.24	0.55	1.78	98.91	0.86	19.44	93.23	2.25	3.27	0.55	0.35	22.12	0.32	2.3	0.16	0	0.01	0.09	1.78	0.08	0.06	3.96	29.12	0.02	0.02	16.78	0	0	6	-7.57	-8.89	5.4	61.65	192.63	908.91	525.88	1209.42	843.71	969.47	581.66	1161.33	598.79
54.42	1	0.07	0.05	0.02	0.1	0.65	0.09	0.33	0.64	1.94	98.7	1	20.88	83.61	2.27	3.42	0.64	0.41	23.25	0.29	2.46	0.19	0	0.02	0.11	1.94	0.09	0.07	6.2	36.62	0.01	0.01	17.81	0	0	6	-3.61	-13.85	5.68	61.77	190.24	908.07	519.58	1211.24	839.38	971.89	574.08	1160.49	598.99
54.454	1	0.08	0.04	0.02	0.09	0.8	0.09	0.39	0.54	1.66	98.39	1.21	23.03	84.19	1.66	3.31	0.54	0.36	24.26	0.22	2.25	0.13	0	0.02	0.1	2.58	0.1	0.08	8.32	41.9	0.01	0	19.18	0	0	6	-0.98	-13.64	3.97	62.28	188.46	909.7	516.32	1212.76	838	971.4	574.95	1158.97	593.31
54.487	1	0.07	0.04	0.02	0.09	0.68	0.08	0.33	0.48	1.51	98.64	1.19	21.67	75.18	1.51	3.34	0.48	0.36	21.55	0.18	2.55	0.19	0	0.02	0.1	1.84	0.08	0.07	7.61	37.93	0.01	0.01	19.04	0	0	6	-5.5	-16.46	-0.45	61.88	193.95	908.21	513.76	1215.3	836.28	962.05	577.74	1155.83	585.88
54.521	1	0.07	0.04	0.02	0.09	0.74	0.08	0.28	0.44	1.18	98.52	1.37	22.56	86.71	1.68	4.27	0.44	0.52	21.13	0.2	2.49	0.19	0	0.03	0.13	1.18	0.07	0.07	7.03	32.68	0.01	0.01	20.04	0	0	6	6.32	-12.62	-2.45	64.77	195.02	895.04	507.08	1205.46	837.07	946.99	579.28	1141.97	583.26
54.554	1	0.07	0.04	0.02	0.1	0.63	0.08	0.3	0.44	1.01	98.75	1.14	20.92	92.87	1.79	5.12	0.44	0.73	20.62	0.21	2.63	0.2	0	0.03	0.15	1.01	0.06	0.06	6.95	32.62	0.01	0.02	18.78	0	0	6	3.56	-9.16	-3.21	64.33	193.96	884.38	504.98	1196.11	835.71	936.51	577.71	1130.47	578.91
54.587	1	0.07	0.05	0.02	0.11	0.43	0.08	0.3	0.46	0.91	99.14	0.91	17.93	90.28	1.57	6.86	0.46	0.73	17.22	0.19	2.34	0.17	0	0.02	0.16	0.91	0.05	0.06	5.98	31.82	0.01	0.02	17.17	0	0	6	2.04	-10.86	-4.86	64.56	189.92	873.45	506.33	1177.77	830.76	921.68	582.57	1111.24	570.94
54.621	1	0.07	0.05	0.02	0.12	0.39	0.08	0.31	0.4	0.65	99.22	0.79	16.98	91.63	1.33	9.91	0.4	0.85	17.27	0.19	2.41	0.11	0	0.03	0.13	0.65	0.03	0.04	5.44	29.33	0.01	0.02	16.19	0	0	6	3.34	-10.03	-5.26	64.87	190.47	857.93	507.24	1161.45	830.77	904.93	584.38	1095	572.11
54.654	1	0.07	0.04	0.02	0.13	0.34	0.08	0.36	0.43	0.62	99.28	0.72	15.87	92.13	1.34	12.34	0.43	0.91	16.12	0.21	2.2	0.08	0	0.02	0.11	0.62	0.02	0.03	4.74	30.28	0.01	0.03	15.53	0	0	0	2.72	-9.7	-6.48	64.56	190.25	843.64	507.79	1147.7	829.84	889.2	585.66	1079.05	573.38
54.687	1	0.07	0.04	0.02	0.13	0.36	0.08	0.33	0.42	0.44	99.28	0.72	16.47	92.59	1.27	13.18	0.42	0.92	17.19	0.29	1.96	0.09	0	0.03	0.11	0.44	0.02	0.02	3.81	27.64	0.01	0.06	15.56	0	0	0	2.75	-9.38	-7.75	64.62	188.29	832.9	508.46	1134.74	826.8	876.63	587.22	1064.42	573.53
54.721	1	0.06	0.04	0.02	0.15	0.37	0.07	0.33	0.4	0.4	99.26	0.69	16.4	89.86	1.54	16.72	0.4	1.15	18.47	0.34	2.38	0.11	0	0.02	0.1	0.31	0.02	0.01	3.52	23.63	0.01	0.07	15.18	0	0	0	6.4	-11.09	-8.68	65.83	187.45	821.05	506.34	1119.8	820.96	862.22	586.86	1049.15	572.79
54.754	1	0.06	0.04	0.02	0.16	0.42	0.07	0.35	0.39	0.39	99.15	0.74	17.47	93.65	1.7	17.95	0.39	1.23	19.89	0.44	2.42	0.14	0	0.02	0.09	0.29	0.02	0.01	3.41	23.65	0.01	0.03	15.67	0	0	0	-0.7	-8.54	-7.64	63.38	191.12	810.2	503.42	1109.92	818.07	851.55	581.43	1042.03	565.86
54.788	1	0.06	0.04	0.02	0.14	0.54	0.07	0.28	0.39	0.39	98.92	0.8	19.32	92.85	1.4	16.38	0.39	1.31	22.9	0.4	2.69	0.21	0	0.02	0.07	0.22	0.02	0.01	2.38	20.32	0.01	0	16.25	0	0	0	-0.54	-9.18	-7.14	63.11	197.61	802.34	501.95	1102.96	817.25	841.23	580.98	1038.14	564.39
54.821	1	0.06	0.04	0.02	0.14	0.58	0.07	0.28	0.34	0.34	98.84	0.85	20.17	92.87	1.16	16.3	0.34	1.24	23.53	0.36	2.51	0.19	0	0.02	0.07	0.16	0.02	0.01	2.09	19.92	0.01	0.01	16.65	0	0	0	-1.38	-9.16	-6.27	62.74	196.57	796.56	499.97	1098.38	816.89	837.84	576.75	1033.97	563.69
54.854	1	0.06	0.04	0.02	0.12	0.8	0.08	0.24	0.33	0.33	98.4	0.95	22.7	92.96	1	13.49	0.33	1.35	27.53	0.35	2.7	0.21	0	0.02	0.06	0.14	0.03	0.02	2.23	19.76	0.01	0.01	17.48	0	0	0	-1.24	-9.1	-6.16	62.9	197.39	792.9	498.09	1096.2	817.38	834.69	575.69	1031.54	561.13
54.888	1	0.07	0.04	0.02	0.11	0.68	0.08	0.21	0.29	0.29	98.64	0.84	21.24	95.16	0.84	10.18	0.29	1.28	26.44	0.27	3	0.17	0	0.01	0.05	0.09	0.03	0.01	2.46	19.95	0.01	0.02	16.61	0	0	0	-2.14	-7.1	-4.59	62.88	196.3	790.17	498.75	1092.86	818	834.62	572.67	1030.69	563.2
54.921	1	0.07	0.04	0.02	0.1	0.59	0.08	0.23	0.29	0.29	98.83	0.85	20.06	92.7	0.71	8.51	0.29	1.31	23.51	0.21	3.23	0.13	0	0.01	0.04	0.09	0.04	0	2.58	24.03	0.01	0	16.73	0	0	0	-1.82	-9.29	-3.46	63.03	195.76	786.52	497.59	1089.09	818.2	832.81	570.41	1028.39	562.01
54.954	1	0.07	0.04	0.02	0.12	0.42	0.07	0.26	0.27	0.27	99.15	0.82	17.94	90.63	0.65	10.37	0.27	1.75	18.37	0.11	2.33	0.11	0	0	0.03	0.08	0.03	0	2.97	24.81	0.01	0	16.39	0	0	0	-1.13	-10.65	-3.15	63.44	193.72	788.35	499.46	1086.8	817	834.14	572.13	1027.58	561.85
54.988	1	0.07	0.04	0.02	0.13	0.35	0.07	0.38	0.31	0.31	99.24	0.78	16.7	91.87	0.68	11.02	0.31	2.78	15.41	0.08	1.44	0.09	0	0	0.03	0.08	0.03	0	3.45	31.93	0	0	16.07	0	0	0	-2.85	-9.88	-4.23	63.3	196.63	787.23	498.71	1086.44	814.85	830.25	572.48	1026.53	560.6
55.021	1	0.07	0.04	0.02	0.15	0.38	0.07	0.46	0.32	0.32	99.07	0.84	17.76	94.49	0.69	13.06	0.32	4.33	16.16	0.07	1.03	0.12	0	0	0.03	0.1	0.03	0	3.7	33.05	0.01	0.02	16.62	0	0	0	1.16	-7.79	-2.97	64.99	194.81	787.08	499.06	1086.48	817.5	833.09	571.46	1027.78	564.55
55.054	1	0.07	0.04	0.02	0.17	0.41	0.07	0.62	0.33	0.33	98.77	0.88	18.34	94.63	0.82	15.59	0.33	4.93	16.59	0.09	0.89	0.14	0	0	0.03	0.13	0.03	0	4.73	36.66	0.01	0.01	16.97	0	0	0	-0.1	-7.66	-2.72	64.64	194.29	786.71	500.27	1084.32	817.03	832.51	572.08	1026.63	563.96
55.088	1	0.07	0.03	0.02	0.18	0.71	0.06	0.74	0.31	0.31	98.51	1.25	23.02	93.82	0.91	18.68	0.31	5.97	21.6	0.11	0.96	0.2	0	0	0.03	0.14	0.03	0	5.67	36.96	0	0.01	19.42	0	0	0	-2.79	-8.4	-4.71	63.51	196.31	782.34	500.82	1079.32	815.29	823.93	576.02	1019.57	559.86
55.121	1	0.07	0.02	0.02	0.24	1	0.06	1.17	0.31	0.31	97.66	1.39	25.59	93.17	1.03	24.98	0.31	8.7	26.22	0.15	1.3	0.28	0	0	0.03	0.16	0.03	0	6.28	38.85	0	0.01	20.15	0	0	0	-4.13	-8.93	-2.78	63.3	199.55	780.05	498.22	1079.43	814.98	823.83	569.93	1023.14	560.21
55.155	1	0.07	0.02	0.02	0.29	2.04	0.05	1.43	0.29	0.29	95.93	2.33	31.73	94.4	1.09	28.81	0.29	11.65	32.55	0.21	1.31	0.43	0	0	0.03	0.16	0.04	0	8.62	36.88	0	0.01	23.42	0	0	0	-3.71	-7.88	-2.6	63.46	200.08	777.01	496.21	1079.24	816.8	822.27	568.55	1022.1	558.49
55.188	1	0.07	0.01	0.02	0.41	1.9	0.05	2.15	0.28	0.28	95.71	2.47	31.38	95.02	0.97	34.23	0.28	15.21	30.57	0.25	1.13	0.34	0	0	0.04	0.21	0.04	0	10.23	37.91	0	0.01	23.79	0	0	0	-1.77	-7.26	-2.38	63.93	197.68	775.17	495.98	1078.82	819.14	822.73	568.33	1020.23	559.98
55.221	1	0.07	0.01	0.02	0.38	2.55	0.05	2.16	0.27	0.27	94.9	2.8	33.86	93.55	0.72	32.29	0.27	15.25	34.27	0.41	1.13	0.39	0	0	0.04	0.23	0.05	0	10.33	40.18	0	0.01	24.6	0	0	0	0.17	-8.63	-2.04	64.71	197.45	774.83	494.76	1076.87	817.46	822.18	567.54	1019.43	558.67
55.255	1	0.06	0.01	0.02	0.35	2.62	0.04	2.25	0.26	0.33	94.77	3.36	34.44	96.96	0.8	34.48	0.26	11.44	32.45	0.66	0.83	0.34	0	0	0.05	0.33	0.06	0	12.02	42.73	0	0.01	25.77	0	0	0	4.21	-4.7	-3.83	67.19	203.29	774.73	495.27	1076.83	818.13	816.58	573.53	1019.3	558.32
55.288	1	0.06	0.01	0.02	0.47	1.39	0.04	3.21	0.25	0.37	93.57	3.79	29.26	96.75	0.81	41.6	0.25	11.7	25.07	0.52	0.66	0.33	0	0	0.06	0.37	0.07	0.01	11.48	44.18	0	0	23.76	0	0	0	0.46	-5.04	-3.25	65.92	200	775.23	498.44	1072.81	816.4	817.51	574.03	1016.87	557.97
55.321	1	0.06	0.01	0.02	0.4	1.38	0.04	2.91	0.27	0.44	94.18	2.65	29.17	98.31	0.64	37.56	0.27	11	25.92	0.44	0.48	0.41	0	0	0.06	0.44	0.08	0.01	10.91	46.62	0.01	0	23.24	0	0	0	2.33	-1.68	-3.67	67.81	202.6	773.75	501.82	1068.52	814.38	812.53	576.57	1014.8	564.97
55.355	1	0.06	0.02	0.02	0.34	0.85	0.05	2.64	0.35	0.72	94.72	1.84	25.04	95.7	0.72	33.07	0.35	8.51	21.01	0.36	0.5	0.43	0	0	0.05	0.72	0.08	0.01	10.8	51.11	0.01	0	21.36	0	0	0	2.49	-6.49	-4.27	67.72	208.87	772.31	504.1	1065.34	815.46	806.08	583.17	1013.9	562.33
55.388	1	0.06	0.02	0.02	0.21	0.93	0.05	1.5	0.38	0.61	97	1.75	25.75	97.06	0.61	23.51	0.38	5.78	22.04	0.27	0.46	0.5	0	0	0.05	0.64	0.1	0.03	8.84	49.65	0.01	0	21.6	0	0	0	2.98	-4.51	-4.12	68.19	208.06	765.46	506.98	1060.32	819.06	800.63	584.22	1008.15	569.18
55.421	1	0.06	0.02	0.02	0.17	0.98	0.06	1.18	0.46	0.78	97.64	1.61	25.98	96.36	0.78	19	0.46	4.22	24.06	0.24	0.46	0.53	0	0	0.05	0.87	0.09	0.03	7.07	49.77	0.02	0	21.09	0	0	0	1.14	-5.63	-5.09	67.84	210.71	766.01	513.75	1054.89	817.91	795.45	592.9	1005.03	571.13
55.455	1	0.06	0.03	0.01	0.13	0.76	0.07	0.78	0.54	1.09	98.43	1.45	23.8	95.05	1.09	13.92	0.54	2.72	20.86	0.22	0.45	0.42	0	0.01	0.06	1.15	0.09	0.07	4.47	46.08	0.03	0	20.41	0	0	0	-0.24	-7.23	-4.24	68	210.51	764.4	519.93	1046.05	815.29	791.49	595.61	1001.18	577.11
55.488	1	0.07	0.03	0.01	0.13	0.59	0.07	0.6	0.55	1.07	98.79	1.23	21.55	96.65	1.87	11.63	0.55	2.45	18.54	0.17	0.24	0.24	0	0.01	0.06	1.07	0.11	0.08	3.58	41.55	0.03	0	19.3	0	0	0	1.03	-5.19	-4.32	67.89	210.31	761.64	525.69	1037.71	815.43	786.11	601.6	995.41	580.99
55.522	1	0.07	0.04	0.01	0.11	0.36	0.08	0.34	0.65	1.18	99.27	1.03	17.66	96.62	1.76	6.59	0.65	1.71	12.57	0.14	0.11	0.07	0	0.01	0.07	1.18	0.15	0.17	2.38	33.62	0.05	0.01	18.01	0	0	0	-1.45	-5.24	-4.82	67.33	211.44	758.11	531.05	1029.31	812.37	778.66	605.84	989.16	585.91
55.555	1	0.08	0.05	0.01	0.09	0.3	0.09	0.24	0.59	0.97	99.41	0.79	15.72	90.02	1.8	2.35	0.59	0.91	12.56	0.15	0.08	0.05	0	0.01	0.08	0.97	0.23	0.19	1.5	30.04	0.07	0	16.16	0	0	0	-1.22	-11	-4.64	67.51	207.5	758.94	538.76	1024.69	815.11	778.98	612.81	985.43	591.94
55.588	1	0.08	0.06	0.02	0.1	0.23	0.1	0.21	0.56	0.92	99.54	0.63	13.48	84.72	1.91	1.87	0.56	0.61	11.35	0.15	0.05	0.05	0	0.01	0.1	0.92	0.29	0.2	1.3	28.21	0.1	0	14.54	0	0	0	-4.16	-13.44	-4.49	67.46	206.06	757.18	545.75	1016.5	813.28	774.81	617.24	979.96	597.86
55.622	1	0.09	0.08	0.02	0.1	0.16	0.1	0.16	0.56	0.82	99.67	0.42	10.05	92.95	1.46	1.66	0.56	0.49	10.24	0.16	0.05	0.07	0	0.01	0.13	0.82	0.34	0.18	0.79	22.48	0.17	0	11.65	0	0	0	-2.98	-9.11	-5.08	67.07	210.02	752.26	547.7	1010.68	812.74	766.63	620.84	975.62	600.1
55.655	1	0.09	0.09	0.02	0.11	0.13	0.11	0.15	0.52	0.84	99.69	0.35	8.58	82.17	1.51	1.94	0.52	0.41	9.71	0.17	0.04	0.1	0	0.01	0.17	0.84	0.34	0.12	0.68	20.61	0.21	0	10.45	0	0	0	-9.72	-14.36	-5.25	65.86	203.01	750.53	550.81	1010.34	817.22	768.91	621.85	970.76	600.1
55.688	1	0.09	0.1	0.02	0.11	0.1	0.11	0.14	0.41	0.79	99.72	0.33	6.13	82.49	1.48	1.89	0.41	0.31	8.51	0.12	0.03	0.09	0	0.02	0.19	0.79	0.38	0.07	0.49	18.6	0.34	0	8.56	0	0	0	-10.49	-14.25	-5.49	65.4	205.41	746.61	551.5	1010.37	822.43	765.44	624.41	969.36	599.72
55.722	1	0.1	0.11	0.02	0.12	0.07	0.11	0.11	0.64	0.8	99.76	0.33	3.35	91.25	1.15	2.08	0.36	0.23	7.03	0.1	0.02	0.05	0	0.02	0.21	0.8	0.39	0.05	0.28	13.58	0.64	0	6.43	0	0	0	-9.14	-10.28	-5.39	66.01	211.15	743.03	551.93	1008.22	824.79	759.98	626.79	969.36	599.47
55.755	1	0.1	0.12	0.02	0.12	0.07	0.11	0.11	0.66	0.89	99.76	0.33	3.01	79	0.99	2.63	0.33	0.18	6.81	0.09	0.03	0.03	0	0.02	0.26	0.89	0.33	0.06	0.25	13.26	0.66	0	6.16	0.45	0	0	-12.74	-15.37	-6.66	63.82	208.62	739.19	549.38	1017.35	835.86	761.84	627.3	968.16	596.46
55.789	1	0.1	0.13	0.02	0.13	0.06	0.11	0.1	0.96	0.71	99.73	0.33	1.96	84.62	1.04	3.86	0.31	0.17	5.72	0.08	0.03	0.02	0	0.01	0.25	0.71	0.33	0.08	0.16	9.75	0.96	0.01	5.61	1.38	0	0	-12.01	-13.47	-6.13	63.82	218.57	740.02	551.91	1019.58	838.48	758.75	630.96	975.18	600.42
55.822	1	0.1	0.14	0.02	0.13	0.06	0.11	0.1	1.04	0.74	99.73	0.33	2.19	84.96	0.87	5.28	0.31	0.17	7.02	0.08	0.04	0.02	0	0.01	0.24	0.74	0.29	0.08	0.14	8.42	1.04	0.01	5.28	1.55	0	0	-16.83	-13.34	-6.49	62.78	211.81	741.88	553.84	1024.7	844.09	765.52	630.95	975.04	599.93
55.855	1	0.1	0.15	0.02	0.13	0.07	0.11	0.09	1.07	0.68	99.69	0.33	3.19	84.4	0.68	3.89	0.35	0.14	8.74	0.1	0.07	0.02	0	0.01	0.21	0.76	0.29	0.1	0.15	8.02	1.07	0.01	5.52	2.56	0	0	-15.8	-13.56	-5.38	63.05	212.9	742.65	558.88	1023.09	848.3	766.25	634.62	977.05	604.73
55.889	1	0.1	0.24	0.02	0.12	0.08	0.12	0.08	1.31	0.68	99.53	0.33	3.45	83.72	0.68	2.56	0.32	0.11	10.64	0.11	0.08	0.03	0	0.01	0.18	0.87	0.42	0.11	0.13	5.97	1.31	0	4.98	5.92	0	0	-17.89	-13.81	-5.13	62.49	203.86	755.42	573.18	1029.19	854.97	780.78	644.16	983.07	619
55.922	1	0.11	0.31	0.02	0.12	0.08	0.13	0.08	1.52	0.63	99.38	0.33	3.98	72.89	0.63	1.63	0.35	0.08	12.67	0.12	0.11	0.05	0	0.01	0.17	0.88	0.43	0.09	0.13	5.18	1.52	0.03	4.68	8.04	0	0	-18.02	-17.06	-6.41	62.44	202.45	762.19	576.86	1037.3	860.93	787.35	652.33	986.98	618.65
55.955	1	0.11	0.31	0.02	0.12	0.07	0.12	0.08	1.48	0.54	99.39	0.33	3.18	89.23	0.54	1.69	0.39	0.07	10.84	0.15	0.11	0.06	0	0	0.14	0.86	0.52	0.06	0.15	5.05	1.48	0.06	4.65	7.95	0	0	-16.31	-11.43	-5.1	63.44	201.59	783.48	593.1	1051.35	869.78	807.45	663.91	1007.28	637.25
55.989	1	0.11	0.3	0.02	0.12	0.06	0.12	0.07	1.98	0.6	99.39	0.33	1.67	76.24	0.6	1.46	0.43	0.06	8.7	0.22	0.11	0.06	0	0	0.11	1.02	0.58	0.04	0.19	4.62	1.98	0.1	4.11	7.43	0	0	-19.5	-16.17	-5.73	62.43	201.85	800.19	606.05	1063.29	875.81	820.62	677.62	1020.1	646.81
56.022	1	0.11	0.26	0.02	0.12	0.05	0.12	0.07	2.31	0.49	99.49	0.33	0	86.4	0.48	1.16	0.49	0.04	5.42	0.22	0.14	0.09	0	0	0.11	1.08	0.76	0.04	0.2	4.83	2.31	0.03	3.71	5.49	0	0	-21.12	-12.75	-5.02	63.17	203.71	828.09	621	1083.74	881.22	844.89	689.42	1046.69	661.58
56.055	1	0.12	0.21	0.02	0.12	0.05	0.12	0.07	2.62	0.49	99.57	0.33	0	90.69	0.28	0.75	0.49	0.03	4.47	0.3	0.21	0.14	0	0	0.12	1.33	0.74	0.04	0.24	5.75	2.62	0.5	3.39	3.48	0	0	-19.52	-10.62	-4.52	65.17	207.36	852.24	631.29	1102.19	884.8	865.02	699.08	1070.68	672.54
56.089	1	0.12	0.19	0.02	0.12	0.04	0.12	0.08	2.32	0.55	99.62	0.33	0	91.54	0.27	0.77	0.55	0.02	3.81	0.37	0.48	0.33	0	0	0.13	1.73	0.7	0.04	0.31	6.67	2.32	1.06	3.24	2.28	0	0	-14.64	-10.09	-4.95	67.09	198.97	887.5	649.61	1125.33	892.49	898.53	718.4	1095.13	687.77
56.122	1	0.12	0.17	0.02	0.12	0.04	0.12	0.08	2.27	0.55	99.66	0.33	0	88.85	0.23	1.03	0.55	0.01	3.95	0.42	1.16	0.66	0	0.01	0.13	1.85	0.66	0.07	0.34	8.22	2.27	0.51	3.21	1.12	0	0	-11.76	-11.62	-5.03	67.04	192.42	913.71	661.98	1147.33	900.76	925.63	728.28	1116.39	703.05
56.156	1	0.11	0.14	0.03	0.12	0.05	0.11	0.09	2.04	0.6	99.71	0.33	0	91.82	0.21	1.58	0.6	0.01	4.78	0.45	3.15	1.63	0	0	0.14	2.13	0.49	0.11	0.52	11.1	2.04	0.5	3.53	0	0	0	-15.02	-9.91	-3.72	67.23	194.1	939.82	676.41	1167.15	907.63	949.84	741	1142.13	714.53
56.189
56.222
56.256
56.289
56.322
56.356
56.389
56.422
56.456
56.489
56.523
56.556
56.589
56.623
56.656
56.689
56.723
56.756
56.79
56.823
56.856
56.89
56.923
56.956
56.99
57.023
57.056
57.09
57.123
57.157
57.19
57.223
57.257
57.29
57.323
57.357
57.39
57.423
57.457
57.49
57.524
57.557
57.59
57.624	1	0.02	0.01	0.01	0.73	1.43	0.03	4.14	0.19	0.55	91.72	13.22	28.44	83.24	0.55	67.39	0.15	5.77	27.48	0.06	2.67	0.11	0	0	0.19	3.24	0.07	0.05	2.52	30.87	0.08	0.01	22.76	0	0	0	-6.68	-13.99	-2.13	61.96	224.11	791.94	515.85	1129.63	869.96	843.6	606.77	1065.78	577.34
57.657	1	0.02	0.01	0.01	0.34	2.73	0.03	2.69	0.17	0.89	94.53	5.02	33.94	93.82	0.89	52.36	0.17	4.15	28.14	0.12	4.17	0.16	0	0	0.17	6.49	0.09	0.06	3.19	36.46	0.1	0.04	28.37	0	0	0	-3.21	-8.4	-0.78	62.44	217.38	797.32	516.62	1131.69	871.96	852.63	598.02	1069.58	584.31
57.69	1	0.02	0	0.01	0.15	8.71	0.03	1.26	0.25	0.83	82.58	17.14	44.33	85.12	0.83	38.07	0.25	3.38	32.95	0.21	5.65	0.15	0	0	0.15	6.66	0.12	0.08	2.86	32.98	0.06	0.02	36.86	0	0	0	-7.96	-13.28	-0.57	61.85	220.49	811.7	519.23	1141.67	867.67	863.32	596.82	1083.49	584.95
57.724	1	0.02	0.01	0.01	0.21	5.6	0.03	1.66	0.24	0.89	88.79	10.8	39.95	85.14	0.89	42.74	0.24	4.76	31.15	0.23	5.86	0.16	0	0	0.11	5.6	0.08	0.05	3.85	33.63	0.05	0.04	33.53	0	0	0	-3.71	-13.27	-1.24	62.65	216.07	831.98	524.56	1154.23	867.54	880.85	601.33	1096.64	590.36
57.757	1	0.03	0.01	0.01	0.26	3.78	0.03	2.35	0.25	0.88	92.45	5.84	36.14	92.37	0.88	43.39	0.25	5.71	32.05	0.27	5.36	0.21	0	0	0.1	3.85	0.05	0.04	4.34	40.61	0.06	0.02	29.36	0	0	0	-0.5	-9.53	-1.11	64.41	212.39	851.32	524.35	1171.63	866.58	901.51	601.87	1113.63	591.1
57.791	1	0.03	0.01	0.01	0.38	3.31	0.03	3.31	0.22	0.94	93.37	5.46	35.8	89.36	0.94	51.15	0.22	7.1	30.52	0.21	3.55	0.29	0	0	0.1	3.76	0.05	0.03	4.98	39.81	0.05	0.04	28.93	0	0	0	-1.3	-11.36	1.86	64.04	208.99	863.36	526.43	1185.47	869.93	920.88	599.48	1129.86	597.5
57.824	1	0.03	0.01	0.01	0.39	2.63	0.03	3.28	0.27	1.09	93.45	4.06	33.44	90.34	1.09	48.18	0.27	7.7	30.72	0.25	3.57	0.33	0	0	0.08	3.97	0.04	0.03	5.8	41.77	0.05	0.03	26.68	0	0	0	0.25	-10.82	1.59	64.43	215.23	876.32	528.61	1199.2	873.15	930.69	602.67	1145.91	600.72
57.857	1	0.04	0.01	0.02	0.4	2.12	0.04	3.16	0.28	1.17	93.68	3.76	31.6	89.27	1.17	46.05	0.28	7.34	30.73	0.22	2.93	0.36	0	0	0.08	3.64	0.04	0.03	6.94	43.29	0.04	0.03	24.7	0	0	0	-0.31	-11.41	2.27	64.2	212.86	888.32	528.88	1211.64	874.41	945.21	600.26	1158.06	602.4
57.891	1	0.04	0.01	0.02	0.37	2.36	0.04	3.21	0.27	1.17	93.58	3.53	32.37	82.59	1.17	43.78	0.27	7.42	30.94	0.25	3.51	0.36	0	0	0.06	2.33	0.04	0.01	8.38	45.88	0.03	0.07	25.58	0	0	0	0.96	-14.22	3.45	63.91	207.81	895.71	533.83	1218.23	878.93	956.72	600.95	1164.26	611.55
57.924	1	0.04	0.01	0.02	0.36	1.7	0.04	2.84	0.22	0.98	94.32	3.15	29.97	73.7	0.98	41.3	0.22	8.23	26.42	0.18	3.09	0.27	0	0	0.04	1.62	0.04	0	9.38	44.7	0.02	0.02	24.87	0	0	0	-5.92	-16.85	3.46	62.07	209.86	902.36	534.26	1229.58	881.48	964.71	599.31	1174.31	609.82
57.957	1	0.04	0.01	0.02	0.5	1.38	0.03	3.92	0.16	1.14	92.15	6.38	28.87	89.14	1.14	48.94	0.16	9	22.1	0.1	2.16	0.12	0	0	0.04	1.18	0.03	0	10.97	44.16	0.02	0.01	25.19	0	0	0	-4.52	-11.47	2.91	62.57	214.67	906.16	536.51	1231.05	880.97	964.13	602.7	1178.57	612.72
57.991	1	0.04	0.01	0.02	0.52	1.28	0.03	5.06	0.14	0.94	89.87	8.17	28.35	91.55	1.17	50.31	0.14	7.71	20.69	0.09	2.06	0.07	0	0	0.03	0.94	0.03	0	12.91	50.46	0.02	0.01	25.22	0	0	0	-12.25	-10.08	1.99	61.87	212.16	908.27	537.42	1230.56	877.39	964.55	602.9	1176.7	605.71
58.024	1	0.04	0.01	0.02	0.45	1.52	0.03	4.58	0.15	0.71	90.85	7.12	29.76	93.05	1.36	47.98	0.15	5.97	22.42	0.1	2.08	0.05	0	0	0.03	0.71	0.03	0	13.38	51.79	0.01	0.01	25.91	0	0	0	-10.6	-9.03	-0.86	61.88	215.55	905.64	534.79	1230.33	874.81	956.68	604.42	1172.22	604.95
58.057	1	0.04	0.01	0.02	0.34	1.78	0.03	3.44	0.15	0.6	93.13	4.65	30.73	91.5	1.37	41.98	0.15	4.5	24.92	0.12	2.63	0.07	0	0	0.02	0.6	0.03	0	13.75	52.09	0.01	0.01	26.05	0	0	0	-6.89	-10.12	-1.64	62.15	210.1	899.93	530.07	1225.02	872.86	952.66	602.49	1162.74	600.05
58.091	1	0.04	0.01	0.02	0.28	2.46	0.04	2.87	0.15	0.61	94.25	4.02	32.86	93.55	1.36	38.39	0.15	3.5	29.07	0.1	3.95	0.1	0	0	0.02	0.61	0.02	0	13.71	52.26	0.01	0.01	26.92	0	0	0	-3.25	-8.63	-3.58	62.77	211.22	890.71	525.07	1218.22	871.33	941.01	603.15	1152.05	594.48
58.124	1	0.04	0.01	0.02	0.27	2.43	0.04	2.76	0.17	0.61	94.48	3.96	32.46	94.53	1.4	36.96	0.17	3.81	29.04	0.12	4.57	0.1	0	0	0.02	0.61	0.02	0	13.86	52.33	0.01	0.01	26.82	0	0	0	-4.1	-7.75	-2.81	62.9	216.79	875.94	516.42	1207.31	865.02	926.44	592.7	1143.21	589.72
58.158	1	0.05	0.01	0.02	0.3	1.61	0.04	3	0.19	0.46	94.01	3.68	29	96.31	1.51	36.7	0.19	4.67	23.55	0.16	4.68	0.1	0	0	0.02	0.46	0.01	0	16	53.68	0.01	0.01	25.83	0	0	0	2.2	-5.69	-3.69	64.93	213.78	872.62	518.11	1196.93	862.7	919.93	598.59	1133.47	588.61
58.191	1	0.05	0.01	0.03	0.45	1.25	0.04	4.64	0.18	0.38	90.72	8.14	26.15	94.51	1.85	44.82	0.18	5.28	23.9	0.28	5.42	0.16	0	0	0.03	0.38	0.01	0.01	18.36	55.49	0.01	0.01	23.36	0	0	0	2.9	-7.77	-4.21	65.54	207.82	865.88	518.69	1182.41	855.53	911.64	598.85	1119.09	586.45
58.224	1	0.05	0.01	0.03	0.48	0.9	0.03	4.69	0.19	0.43	90.61	8.66	23.38	95.29	1.58	45.95	0.19	5.1	20.54	0.51	5.58	0.17	0	0	0.03	0.43	0.01	0.01	18.07	55.11	0.01	0.05	22.1	0	0	0	4.92	-6.97	-1.1	66.56	204.89	846.81	519.66	1161.35	857.59	898	595.1	1102.83	590.2
58.258	1	0.05	0.01	0.03	0.48	0.84	0.04	4.47	0.18	0.42	91.06	8.71	22.84	97.8	1.53	44.23	0.18	4.92	20.63	0.53	5.26	0.28	0	0	0.04	0.42	0.01	0.02	19.87	55.83	0.01	0.03	21.42	0	0	0	3.88	-3.02	-2.04	66.57	206.26	833.98	519.67	1148.25	855.37	882.96	595.3	1089.16	590.43
58.291	1	0.06	0.01	0.03	0.55	0.71	0.04	5.2	0.2	0.47	89.61	9.63	22	98.19	1.62	45.47	0.2	5.87	19.28	0.5	3.73	0.27	0	0	0.04	0.47	0.01	0.04	20	57.35	0.01	0.03	20.59	0	0	0	-0.18	-2.03	-0.06	65.22	204.27	816.16	523.61	1125.91	854.73	867.06	594.53	1071.32	591.97
58.324	1	0.06	0.02	0.03	0.61	0.6	0.04	6.17	0.24	0.47	87.66	8.87	21	96.36	2.01	45.72	0.24	6.48	19.95	0.67	2.08	0.24	0	0	0.05	0.47	0.01	0.04	18.62	60.46	0.01	0.03	18.82	0	0	0	2.36	-5.62	1.42	66.47	211.74	786.89	525.51	1092.28	851.69	834.1	595.91	1045.84	595.52
58.358	1	0.05	0.01	0.02	0.81	0.59	0.04	8.6	0.22	0.42	82.8	13.66	21.09	98.09	2.25	54.27	0.22	7.41	19.54	0.8	1.22	0.26	0	0	0.07	0.42	0.02	0.07	16.13	59.36	0.01	0.03	18.77	0	0	0	2.11	-2.31	-0.29	67.12	204.55	778.06	532.07	1077.28	851.97	823.2	602.72	1027.7	598.54
58.391	1	0.05	0.01	0.02	0.6	0.62	0.04	5.82	0.24	0.46	88.36	7.74	21.58	96.92	2.21	49.62	0.24	4.81	21.25	1.03	0.91	0.31	0	0	0.11	0.46	0.03	0.08	12.88	56.55	0.01	0.05	18.43	0	0	0	-2.72	-4.76	1.53	65.23	212	748.44	540.25	1045.73	855.25	791.69	605.89	1003.67	608
58.424	1	0.05	0.02	0.02	0.39	0.72	0.05	3.2	0.24	0.56	93.61	3.04	22.53	97.23	2.37	40.5	0.24	2.5	24.5	1.04	0.83	0.3	0	0	0.13	0.56	0.06	0.1	9.75	52.77	0.02	0.06	18.04	0	0	0	-3.42	-4.21	0.66	65.66	215.19	720.23	547.45	1014.64	857.42	759.02	613.44	974.21	614.79
58.458	1	0.06	0.03	0.02	0.21	0.48	0.07	1.45	0.42	0.88	97.11	0.81	18.92	97.13	2.75	23.3	0.42	1.28	20.7	1.11	0.89	0.3	0	0	0.11	0.88	0.12	0.11	6.69	51.37	0.02	0.17	16.34	0	0	0	-3.64	-4.39	2.04	66.32	215.94	687.27	561.12	975.06	863.83	724.71	623.55	940.58	628.92
58.491	1	0.07	0.05	0.02	0.15	0.35	0.09	0.61	0.48	0.99	98.78	0.68	16.17	97.71	3.1	12.9	0.48	0.82	17.37	1.1	0.86	0.27	0	0	0.1	0.99	0.26	0.07	5.37	41.01	0.02	0.06	15.15	0	0	0	-2.43	-3.24	0.79	68.07	221.21	664.43	577.99	938.8	863.2	690.43	640.53	911.61	644.27
58.525	1	0.08	0.06	0.02	0.15	0.14	0.09	0.32	0.59	1.63	99.35	0.45	8.46	97.29	3.14	11.73	0.59	0.49	6.73	0.84	0.81	0.38	0	0	0.12	1.63	0.54	0.12	3.33	27.1	0.05	0.04	12.19	0	0	0	-9.06	-4.1	-0.75	67.15	220.07	633.15	593.04	889.12	853.47	647.87	653.94	867.93	651.97
58.558	1	0.08	0.07	0.02	0.15	0.1	0.09	0.26	0.55	1.89	99.47	0.33	6.15	98.55	2.24	10.87	0.55	0.29	6.22	0.68	0.84	0.43	0	0.01	0.13	1.89	0.71	0.14	2.56	24.26	0.08	0.15	10.04	0	0	0	-19.24	-0.9	0.69	66.1	232.03	594.82	592.73	850.04	847.96	605.74	656.74	837.7	662.42
58.591	1	0.08	0.08	0.02	0.16	0.08	0.09	0.25	0.49	1.87	99.51	0.33	3.87	97.73	2.06	11.42	0.49	0.16	3.98	0.5	0.88	0.61	0	0.01	0.13	1.87	0.77	0.15	2.46	22.25	0.08	0.06	8.72	0	0	0	-13.97	3.19	-0.25	66.95	220.29	562.92	614.76	806.61	858.45	572.63	667.48	792.62	679.06
58.625	1	0.09	0.1	0.02	0.15	0.06	0.1	0.19	0.39	1.51	99.62	0.33	1.31	98.1	1.51	9.39	0.39	0.07	3.76	0.37	1.09	0.94	0	0.01	0.1	2.04	1.09	0.21	1.81	18.76	0.14	0.01	6.33	0	0	0	-8.79	2.27	1.54	64.53	227.98	521.13	607.24	771.91	858.01	533.66	667.62	761.18	682.02
58.658	1	0.09	0.09	0.02	0.18	0.06	0.09	0.24	0.33	1.05	99.52	0.33	0.89	98.67	1.05	13.59	0.33	0.07	4.16	0.24	0.84	0.87	0	0.02	0.07	1.82	1.33	0.12	1.66	20.37	0.15	0	5.53	0	0	0	-5.36	-0.46	1.66	64.01	245.82	480.92	598.71	751.32	869.11	494.46	666.55	739.97	678.79
58.691	1	0.08	0.09	0.02	0.22	0.05	0.09	0.29	0.27	0.99	99.42	0.34	0	97.87	0.99	19.17	0.27	0.06	3.78	0.14	0.51	0.82	0	0.02	0.06	1.73	1.31	0.08	1.37	19.48	0.19	0	4.41	0	0	0	-8.81	2.86	3.34	65.65	235.44	468.89	603.64	735.04	876.1	488.65	658.49	723.7	672.13
58.725	1	0.07	0.07	0.02	0.34	0.05	0.07	0.43	0.22	0.73	99.13	0.77	0	97.99	0.73	31.15	0.22	0.06	4.81	0.11	0.29	0.74	0	0.02	0.05	1.68	0.99	0.09	0.84	17.59	0.22	0	3.44	0.45	0	0	-2.13	2.57	2.94	65.1	230.11	457.72	598.41	723.32	872.47	479.09	654.87	708.75	669.25
58.758	1	0.06	0.05	0.02	0.54	0.05	0.06	0.77	0.23	0.66	98.46	2.15	0	98.05	0.66	45.02	0.18	0.07	5.4	0.09	0.17	0.66	0	0.02	0.06	1.41	0.8	0.11	0.82	17.68	0.23	0	3.25	0.35	0	0	-1.57	2.41	1.71	65.74	238.22	449.51	594.53	720.88	872.69	467.5	654.53	705.39	666.93
58.792	1	0.06	0.06	0.02	0.49	0.05	0.06	0.54	0.36	0.61	98.91	1.65	0	98.35	0.61	41.99	0.13	0.09	7.42	0.11	0.11	0.46	0	0.03	0.04	0.92	0.85	0.36	0.46	12.33	0.23	0	2.69	0.44	0	0	-3.36	1.56	1.77	66.33	241.1	437.27	589	718.7	877.06	459.04	649.15	699.64	664.73
58.825	1	0.06	0.06	0.02	0.47	0.05	0.07	0.45	0.57	0.66	99.06	1.43	0	97.65	0.7	40.12	0.09	0.11	7.65	0.12	0.09	0.32	0	0.03	0.05	0.66	1.43	0.57	0.34	9.34	0.21	0	2.48	0.57	0	0	-3.48	3.37	2.74	66.93	239.03	432.67	588.13	718.02	882.93	459.29	647.84	697.8	663.58
58.858	1	0.07	0.07	0.02	0.4	0.06	0.07	0.36	0.97	0.53	99.19	1.05	0.6	97.8	0.59	35.42	0.09	0.18	9.82	0.11	0.07	0.15	0	0.03	0.05	0.53	2.28	0.97	0.29	9.17	0.19	0	2.64	0.69	0	0	-5.56	3.03	2.65	67.12	232.44	427.25	583.61	721.01	889.11	461.03	644.52	693.11	657.54
58.892	1	0.07	0.07	0.02	0.41	0.06	0.08	0.35	0.75	0.38	99.19	1.02	1.11	98.66	0.51	35.16	0.07	0.31	11.75	0.09	0.08	0.09	0	0.02	0.05	0.38	2.34	0.75	0.28	8.4	0.17	0.01	2.27	0.9	0	0	-5.65	0.52	4.3	65.54	225.45	422.7	577.27	735.52	906.23	472.16	641.09	697.29	653
58.925	1	0.08	0.09	0.02	0.32	0.07	0.09	0.26	0.43	0.37	99.35	0.6	2.09	98.75	0.53	28.1	0.06	0.3	14.28	0.09	0.13	0.09	0	0.02	0.06	0.37	2.56	0.43	0.28	8.53	0.17	0.01	2.16	0.88	0	0	-6.14	0.15	8.9	64.72	225.39	425.75	575.67	747.2	908.77	487.87	639.18	712.31	659.84
58.958	1	0.08	0.09	0.02	0.27	0.09	0.1	0.22	0.18	0.45	99.45	0.43	4.2	97.91	0.46	23.54	0.07	0.36	18.34	0.14	0.28	0.14	0	0.02	0.06	0.45	2.75	0.16	0.32	9.11	0.18	0.03	2.52	0.29	0	0	-0.47	2.77	6.58	66.47	229	453.36	572.71	777.92	914.96	511.34	638.64	739.58	657.2
58.992	1	0.09	0.1	0.02	0.23	0.11	0.11	0.19	0.21	0.4	99.54	0.36	5.48	98.49	0.45	18.09	0.05	0.4	20.91	0.18	0.63	0.27	0	0.03	0.08	0.4	3.91	0.09	0.34	10.77	0.21	0.12	2.82	0	0	0	3.22	1.1	6.16	68.15	225.76	479.87	571.19	805.19	916	538.78	640.55	764.06	655.12
59.025	1	0.09	0.11	0.02	0.18	0.17	0.12	0.15	0.19	0.43	99.63	0.59	8.92	98.78	0.43	12.21	0.06	0.42	27.81	0.3	1.1	0.55	0	0.03	0.09	0.54	4	0.04	0.39	11.65	0.19	0.16	3.48	0	0	0	2.55	0.04	5.95	67.29	222.87	507.4	570.58	835.05	918.37	568.35	640.58	790.84	653.55
59.058	1	0.1	0.11	0.02	0.15	0.26	0.13	0.15	0.14	0.48	99.49	0.89	12.02	98.16	0.48	8.44	0.06	0.43	33.52	0.48	1.36	0.59	0	0.02	0.1	0.68	2.82	0.03	0.42	14.31	0.14	0.14	4.24	0	0	0	2.34	-2.11	4.19	66.94	226.86	551.53	568.97	877.36	916.31	606.54	638.36	833.11	649.86
59.092	1	0.1	0.11	0.02	0.14	0.31	0.13	0.15	0.13	0.54	99.38	0.96	13.52	97.9	0.54	6.99	0.07	0.45	34.65	0.82	1.78	0.58	0	0.02	0.1	0.93	1.8	0.03	0.41	16.53	0.13	0.15	5.39	0	0	0	0.71	-2.8	5.02	65.84	219.42	583.09	567.38	908.79	913.55	642.95	636.7	862.12	647.22
59.125	1	0.1	0.11	0.02	0.13	0.31	0.13	0.15	0.13	0.53	99.39	0.86	13.29	98.6	0.53	5.36	0.08	0.38	33.02	1.36	2.35	0.42	0	0.02	0.11	1.11	1.2	0.02	0.44	17.84	0.13	0.07	6.05	0	0	0	-0.9	0.73	3.98	64.89	218.03	622.58	560.42	949.39	908.93	682	628.96	899.8	638.78
59.159	1	0.1	0.1	0.02	0.11	0.2	0.11	0.14	0.15	0.75	99.59	0.41	9.91	98.04	0.75	3.45	0.12	0.33	22.51	2.76	3.94	0.36	0	0.01	0.15	1.65	0.89	0.04	0.45	17.55	0.11	0.15	7.78	0	0	0	8.11	-2.43	2.17	69.47	211.9	657.03	543.37	979.38	891.26	713.97	618.47	925.87	620.11
59.192	1	0.1	0.09	0.02	0.1	0.24	0.11	0.14	0.16	1.01	99.52	0.37	11.3	97.55	1.01	2.52	0.15	0.35	21.12	4.27	4.53	0.35	0	0.01	0.16	2.03	0.57	0.03	0.49	19.05	0.09	0.11	9.95	0	0	0	2.24	-3.58	3.11	65.83	214.61	695.31	533.7	1019.55	881.55	753.45	603.66	967.93	611.02
59.225	1	0.1	0.09	0.02	0.1	0.22	0.1	0.15	0.17	1.33	99.55	0.34	10.48	94.11	1.33	1.7	0.17	0.34	19.14	4.6	5.09	0.37	0	0.01	0.16	2.28	0.4	0.02	0.54	20.4	0.08	0.04	10.27	0	0	0	4.55	-8.14	3.3	66.04	213.51	721.87	521.47	1048.94	872.95	782.21	591.63	995.48	601.79
59.259	1	0.09	0.06	0.02	0.08	0.35	0.09	0.15	0.27	1.62	99.3	0.61	14.65	94.01	1.62	1.35	0.27	0.39	18.98	4.84	5.06	0.5	0	0.01	0.15	2.83	0.24	0.03	0.66	21.35	0.06	0.03	14.35	0	0	0	2.77	-8.24	2.04	64.7	206.6	749.02	517.92	1078.48	871.19	811.85	588.61	1018.27	597.37
59.292	1	0.08	0.07	0.02	0.09	0.32	0.1	0.16	0.28	1.9	99.36	0.58	14.26	88.67	1.9	1.35	0.28	0.41	18.17	3.27	4.2	0.44	0	0.01	0.13	2.69	0.16	0.03	0.78	22.46	0.04	0.02	14.03	0	0	0	0.65	-11.71	5.89	63.53	202.24	761.4	511.07	1085.82	858.96	830.16	574.76	1031.69	591.69
59.325	1	0.08	0.06	0.02	0.08	0.45	0.09	0.18	0.3	1.86	99.11	0.8	17.67	95.89	1.86	1.45	0.3	0.42	19.51	2.43	3.15	0.49	0	0.01	0.13	3.5	0.14	0.03	0.91	24.77	0.04	0.02	16.29	0	0	0	4.13	-6.25	2.87	65.71	203.25	787.7	507.27	1107.47	851.72	848.66	576.52	1051.78	584.08
59.359	1	0.07	0.04	0.01	0.08	0.6	0.08	0.23	0.42	2.13	98.8	1.25	20.87	90.78	2.13	1.63	0.42	0.4	18.63	1.63	2.22	0.41	0	0.01	0.11	6.3	0.12	0.05	1.86	30.56	0.03	0.05	19.4	0	0	0	-3.97	-10.56	4.93	62.42	206.63	792.92	503.78	1113.31	844.68	855.9	567.68	1062.18	579.71
59.392	1	0.07	0.04	0.01	0.08	0.49	0.08	0.24	0.33	2.25	99.01	1.28	19.82	94.96	2.25	2.11	0.33	0.42	14.82	0.87	1.37	0.23	0	0.01	0.09	5.7	0.1	0.04	2.15	30.67	0.03	0.01	19.58	0	0	0	2.2	-7.32	2.29	64.38	204.6	810.76	500.68	1131.2	844.55	870.45	569.9	1074.93	576.68
59.425	1	0.07	0.04	0.01	0.08	0.51	0.08	0.27	0.35	2.13	98.97	1.44	20.47	88.29	2.13	2.79	0.35	0.38	13.99	0.56	1.02	0.24	0	0.01	0.08	5.84	0.09	0.07	2.63	33.24	0.03	0.02	20.38	0	0	0	-3.72	-11.9	4.57	62.25	202.03	814.21	499.39	1132.56	839.16	877.75	562.58	1079.44	574.31
59.459	1	0.07	0.04	0.01	0.08	0.5	0.08	0.29	0.35	2.02	99.01	1.53	20.4	82.14	2.02	2.94	0.35	0.36	12.65	0.38	0.81	0.21	0	0.01	0.08	5.1	0.08	0.1	3.45	34.84	0.02	0.04	20.74	0	0	0	-2.86	-14.37	3.94	62.14	195.92	820.92	498.27	1139.78	839.56	886.53	563.66	1082.3	571.41
59.492	1	0.07	0.04	0.01	0.08	0.47	0.08	0.31	0.34	1.92	99.06	1.48	19.99	84.89	1.92	3.02	0.34	0.34	12.12	0.25	0.84	0.15	0	0.01	0.09	3.94	0.07	0.15	3.93	36.23	0.02	0.01	20.56	0	0	0	1.37	-13.37	3.85	63.1	196.13	823.69	495.82	1144.62	840.34	890.21	561.58	1085.97	573.56
59.526	1	0.07	0.05	0.02	0.09	0.32	0.08	0.37	0.28	1.76	99.26	0.94	16.46	84.31	1.76	3.24	0.28	0.33	11.72	0.16	0.88	0.08	0	0.01	0.09	2.44	0.05	0.28	4.81	40.51	0.01	0.03	17.37	0	0	0	0.95	-13.59	3.42	63.03	199.16	828.07	496.49	1148.46	839.41	892.2	562.21	1090.98	574.43
59.559	1	0.08	0.05	0.02	0.1	0.27	0.08	0.41	0.22	1.57	99.18	0.8	15.1	93.58	1.57	3.8	0.22	0.36	11.04	0.14	0.76	0.07	0	0.01	0.09	1.64	0.04	0.18	5.87	42.37	0.01	0.02	16.22	0	0	0	1.03	-8.61	-1.05	63.42	201.29	829.68	499.43	1149.49	839.72	885.37	571.16	1086.64	574.13
59.592	1	0.08	0.05	0.02	0.11	0.23	0.08	0.37	0.23	1.34	99.26	0.72	13.66	90.65	1.65	4.55	0.23	0.45	9.66	0.14	1.01	0.09	0	0.01	0.09	1.34	0.02	0.14	5.79	39.15	0.01	0.14	15.53	0	0	0	-1.94	-10.64	-3.76	62.47	209.35	824.32	495.39	1150.39	837.11	874.4	570.46	1083.76	571.15
59.626	1	0.08	0.06	0.02	0.12	0.2	0.08	0.4	0.17	0.69	99.2	0.64	12.07	86.49	1.67	6.18	0.17	0.54	8.22	0.12	1.2	0.11	0	0.01	0.07	0.69	0.01	0.06	7.61	39.18	0.01	0.16	14.63	0	0	0	0.46	-12.72	-6.02	62.81	203.64	818.11	496.03	1145.7	842.53	868.45	578.15	1071.74	566.23
59.659	1	0.09	0.06	0.02	0.11	0.21	0.08	0.44	0.18	0.59	99.13	0.6	12.18	91.98	1.54	5.07	0.18	0.64	10.06	0.14	1.76	0.16	0	0.01	0.06	0.59	0.01	0.02	7.46	42.42	0.01	0.02	14.19	0	0	0	3.31	-9.8	-6.8	64.51	205.35	805.68	494.39	1129.4	837.62	852.23	579.45	1056.9	562.69
59.692	1	0.09	0.06	0.02	0.11	0.25	0.08	0.51	0.17	0.35	98.99	0.65	13.22	92.98	1.5	5.2	0.17	0.94	12.42	0.18	3.14	0.28	0	0.01	0.04	0.35	0.01	0.01	8.79	45.61	0	0.04	14.77	0	0	0	3.46	-9.08	-8.11	64.92	196.6	800.29	495.79	1121.95	838.55	849.05	582.28	1044.44	560.52
59.726	1	0.09	0.06	0.03	0.13	0.24	0.08	0.62	0.14	0.2	98.75	0.56	12.67	92.2	1.41	6.38	0.14	1.35	13.5	0.22	3.12	0.18	0	0.01	0.03	0.2	0.01	0.01	11.35	49.15	0	0.02	13.78	0	0	0	3.8	-9.65	-8.67	64.77	202.53	792.76	495.84	1116.5	839.19	838.29	584.72	1039.46	561.27
59.759	1	0.1	0.06	0.03	0.16	0.22	0.08	0.83	0.16	0.19	98.35	0.5	11.47	91.42	1.51	10.18	0.16	2.74	13.28	0.27	3.54	0.2	0	0.01	0.02	0.19	0.01	0.01	12.35	50.64	0	0.01	12.93	0	0	0	3.33	-10.17	-7.61	64.53	197.19	789.36	497.18	1110.11	838.91	837.94	582.7	1034.08	562.4
59.793	1	0.1	0.05	0.03	0.21	0.17	0.08	0.93	0.13	0.15	98.14	0.56	10.18	92.21	1.74	12.92	0.13	4.13	9.92	0.29	2.5	0.18	0	0	0.02	0.15	0	0	14.64	49.22	0	0.01	12.66	0	0	0	1.14	-9.65	-6.66	63.94	197.56	788.05	500.22	1105.48	837.29	836.11	582.32	1032.95	565.45
59.826	1	0.12	0.06	0.03	0.21	0.18	0.08	0.95	0.14	0.15	98.11	0.58	10.62	95.12	1.75	11.69	0.14	4.99	11.44	0.33	2.36	0.21	0	0	0.02	0.15	0	0.01	16.34	49.93	0	0.02	12.42	0	0	0	-1.51	-7.15	-4.29	63.81	200.92	788.73	503.27	1101.46	835.99	836.32	581.1	1036.71	566.56
59.859	1	0.11	0.05	0.03	0.26	0.17	0.08	1.16	0.13	0.17	97.69	0.83	10.49	94.28	1.82	16.26	0.13	5.87	10.15	0.25	1.7	0.14	0	0	0.02	0.17	0.01	0.01	16.81	49.28	0	0.02	12.55	0	0	0	-1.24	-7.99	-3.53	63.84	208.89	786.98	503.05	1101.04	835.73	831.99	580.25	1040.59	569.18
59.893	1	0.12	0.05	0.03	0.27	0.18	0.08	1.24	0.15	0.15	97.51	0.72	10.96	92.17	1.69	15.16	0.15	7.93	11.3	0.25	1.14	0.13	0	0	0.02	0.14	0.01	0.01	15.91	50.25	0	0.01	12.3	0	0	0	-4.21	-9.67	-3.1	62.87	209.69	787.33	503.79	1101.69	836.55	832.7	580.07	1042.04	567.81
59.926	1	0.12	0.05	0.03	0.37	0.17	0.07	1.55	0.16	0.16	96.9	1.01	10.46	92.38	2.08	20.07	0.16	10.65	10.25	0.19	1	0.11	0	0	0.02	0.16	0.01	0.01	15.76	47.57	0	0	12.28	0	0	0	-4.23	-9.52	-3.54	62.8	211.39	787.68	502.6	1105.81	838.2	833.27	579.51	1044.38	568.67
59.959	1	0.13	0.04	0.03	0.5	0.15	0.07	2.02	0.16	0.18	95.96	1.45	9.77	93.82	2.41	25.24	0.16	13.98	8.35	0.13	0.94	0.07	0	0	0.02	0.18	0.01	0.01	15.62	45.2	0	0	12.43	0	0	0	-2.57	-8.4	-3.3	63.4	212.93	788.42	502.23	1108	840.86	834.41	580.47	1046.98	568.19
59.993	1	0.14	0.04	0.03	0.79	0.15	0.06	3.2	0.16	0.22	93.59	2.52	9.34	94.48	2.78	32.01	0.16	19.11	8.5	0.09	0.92	0.08	0	0	0.02	0.22	0.01	0	15.81	44.3	0	0.01	12.04	0	0	0	-3.89	-7.8	-3.07	63.23	215.1	790.76	503.98	1109.02	840.97	835.38	581.92	1050.05	568.33
60.026	1	0.12	0.03	0.03	0.73	0.21	0.06	3.04	0.16	0.25	93.92	2.95	12.32	94.25	2.45	33.91	0.16	17.28	11.94	0.08	1.23	0.07	0	0	0.03	0.25	0.02	0.01	15.97	43.26	0	0.02	13.52	0	0	0	-2.33	-8.02	-3.01	63.78	216.56	790.09	502.19	1111.78	842.78	835.67	580.58	1051.94	569.44
60.059	1	0.11	0.03	0.03	0.73	0.24	0.06	3.23	0.18	0.3	93.54	3.59	12.86	93.49	2.62	35.48	0.18	15.45	13.66	0.09	1.5	0.14	0	0	0.05	0.3	0.02	0.01	16.92	44.87	0	0.01	13.51	0	0	0	-1.23	-8.68	-4.33	64.28	212.37	791.87	502.38	1113.88	844.4	837.8	583.86	1049.53	567.31
60.093	1	0.09	0.02	0.03	1.33	0.25	0.04	7.67	0.21	0.35	84.66	12.53	13.14	95.06	2.86	51.55	0.21	16.79	14.2	0.08	1.62	0.22	0	0	0.05	0.35	0.02	0.01	17.6	49.09	0.01	0.03	13.66	0	0	0	0.13	-7.22	-4.2	65.01	211.29	793.42	506.43	1111.48	844.63	838.23	587.36	1048.91	571.24
60.126	1	0.08	0.02	0.03	1.27	0.24	0.04	7.23	0.18	0.36	85.54	12.94	12.92	94.58	2.57	53.61	0.18	14.96	13.57	0.07	1.7	0.3	0	0	0.06	0.36	0.02	0.02	16	47.63	0.01	0.01	13.67	0	0	0	-3.1	-7.7	-3.63	64.14	214.22	793.78	509.32	1107.6	841.47	835.81	588.05	1049.43	572.09
60.16	1	0.07	0.02	0.03	1.23	0.21	0.04	5.93	0.17	0.47	88.13	15	12.56	95.75	2.31	56.01	0.17	12.94	9.48	0.06	0.88	0.25	0	0	0.07	0.47	0.02	0.02	15.74	42.42	0.01	0.02	14.58	0	0	0	-1.32	-6.43	-5.08	64.72	215.73	789.55	508.95	1106.49	841.8	829.86	589.53	1045.15	575.77
60.193	1	0.05	0.01	0.02	1.24	0.23	0.03	5.24	0.14	0.59	89.52	19.38	13.5	96.19	1.93	61.32	0.14	10.15	10.18	0.08	0.89	0.23	0	0	0.08	0.59	0.03	0.02	14.27	37.13	0.01	0.04	15.1	0	0	0	-3.6	-5.86	-5.32	64.11	219.25	782.91	507.94	1101.71	841.99	821.96	589.61	1040.55	572.67
60.226	1	0.05	0.01	0.02	1.09	0.24	0.03	4.81	0.13	0.59	90.38	18.53	13.84	95.11	1.65	61.8	0.13	7.44	10.42	0.1	0.77	0.18	0	0	0.09	0.59	0.03	0.02	13.11	37.47	0.01	0.04	15.22	0	0	0	-1.93	-7.16	-5.8	64.85	220.33	778.7	509.69	1097.4	843.79	816.3	593.39	1035.81	574.36
60.26	1	0.04	0.01	0.02	0.8	0.31	0.03	3.04	0.12	0.77	93.92	12.54	16.3	94.45	1.52	57.98	0.12	5.33	11.85	0.14	0.87	0.22	0	0	0.12	0.77	0.03	0.02	11.19	32.09	0.02	0.04	16.98	0	0	0	-0.04	-7.83	-7.28	65.71	221.43	771.37	509.36	1093	845.82	807.42	597.32	1027.65	574.33
60.293	1	0.04	0.01	0.02	0.67	0.3	0.04	2.58	0.12	0.7	94.84	9.31	15.82	95.34	1.25	53.72	0.12	4.07	11.96	0.12	0.92	0.25	0	0	0.11	0.7	0.03	0.01	11.28	33.8	0.02	0.02	16.46	0	0	0	-0.57	-6.91	-5.95	65.87	226.63	764.11	514.52	1083.4	850.1	798.57	601.8	1023.82	576.89
60.326	1	0.04	0.01	0.02	0.59	0.3	0.04	2.44	0.14	0.71	95.11	7.35	16.18	95.03	0.9	52.28	0.14	3.52	11.86	0.12	0.81	0.27	0	0	0.1	0.71	0.03	0.01	9.52	34.8	0.03	0.02	16.73	0	0	0	0.89	-7.25	-6.79	66.35	226.44	755.37	515.63	1078.54	854.47	790.31	604.75	1015.46	580.52
60.36	1	0.05	0.02	0.02	0.39	0.37	0.04	1.73	0.15	0.61	96.55	3.08	17.76	95.27	0.83	42.03	0.15	2.68	14.38	0.13	0.72	0.3	0	0.01	0.09	0.61	0.03	0.01	8.36	37.45	0.05	0.08	17.16	0	0	0	0.83	-6.99	-6.56	66.19	224.06	749.94	520.76	1073.92	862.05	787.1	609.66	1009.76	584.65
60.393	1	0.05	0.02	0.02	0.29	0.43	0.05	1.4	0.18	0.56	97.19	1.65	19.06	90.29	0.92	34.32	0.18	2.38	15.61	0.22	0.66	0.33	0	0.01	0.08	0.56	0.03	0	8.12	40.34	0.05	0.04	17.91	0	0	0	1.34	-10.85	-8.2	65.83	221.21	746.56	522.39	1072.47	866.55	783.77	616.24	1002.49	583.14
60.426	1	0.06	0.02	0.02	0.21	0.51	0.05	1.07	0.2	0.52	97.86	1.13	20.55	93.43	0.85	26.07	0.2	1.91	17.01	0.25	0.59	0.31	0	0.01	0.06	0.52	0.03	0	7.63	42.57	0.05	0.06	18.71	0	0	0	-1.62	-8.72	-8.72	65.22	218.38	745.87	527.64	1070.65	867.65	783.14	618.88	999.48	589.13
60.46	1	0.06	0.03	0.02	0.14	0.58	0.06	0.85	0.22	0.4	98.3	1.35	21.83	93.52	0.91	16.6	0.22	1.7	17.04	0.22	0.62	0.3	0	0.01	0.05	0.4	0.03	0	6.66	46.57	0.07	0.02	19.95	0	0	0	-2.4	-8.65	-8	65.06	223.2	744.68	529.69	1070.45	871.88	781.15	621.67	1001.95	589.02
60.493	1	0.06	0.03	0.02	0.13	0.61	0.06	0.82	0.24	0.36	98.35	1.45	22.21	92.01	1.05	14.13	0.24	1.64	16.85	0.23	0.67	0.28	0	0.01	0.04	0.36	0.03	0	7.07	48.19	0.06	0.02	20.43	0	0	0	-5.72	-9.78	-7.62	64	223.12	747.42	530.85	1074.42	875.73	785.54	622.76	1005.57	585.7
60.527	1	0.07	0.03	0.02	0.12	0.5	0.07	0.83	0.28	0.29	98.35	1.18	20.29	86.45	1.1	12	0.28	1.46	16.29	0.24	0.96	0.27	0	0.01	0.04	0.29	0.03	0.01	5.54	50.54	0.09	0.04	19	0	0	0	-8.72	-12.73	-6.48	63.25	223.55	752.58	529.05	1081.74	875.08	793.16	619.5	1013.88	584
60.56	1	0.06	0.03	0.02	0.12	0.48	0.07	0.81	0.27	0.27	98.38	1.26	19.99	80.95	1.46	12.32	0.27	1.36	14.76	0.25	1.14	0.25	0	0.01	0.03	0.22	0.03	0.01	4.97	49.44	0.1	0.06	19.46	0	0	0	-5.83	-14.77	-7.17	63.47	216.99	765.91	535.17	1091.9	879.97	807.12	624.98	1021.46	591.17
60.593	1	0.06	0.03	0.02	0.12	0.51	0.07	0.77	0.3	0.3	98.47	1.3	20.2	79.56	1.76	11.35	0.3	1.27	15.13	0.3	1.48	0.26	0	0.01	0.04	0.2	0.03	0.01	4.91	48.89	0.11	0.05	19.72	0	0	0	-8.32	-15.21	-6.85	63.09	220.46	779.37	538.65	1105.27	881.22	819.43	630.08	1036.63	592.33
60.627	1	0.06	0.03	0.02	0.1	0.51	0.07	0.65	0.41	0.41	98.7	1.63	20.06	74.79	2.05	9.55	0.41	1.1	12.21	0.35	2.18	0.22	0	0.01	0.06	0.17	0.03	0.01	4.99	46.63	0.15	0.59	21.15	0	0	0	-10.24	-16.56	-6.23	62.42	220.49	794.8	546.05	1124.51	892.48	837.46	635.66	1055.17	600.76
60.66	1	0.06	0.03	0.02	0.1	0.41	0.07	0.48	0.5	0.5	99.05	1.48	17.95	76.5	2.2	7.46	0.5	0.79	9.52	0.38	2.76	0.16	0	0.01	0.07	0.18	0.02	0.01	5.28	41.35	0.16	0.45	20.55	0	0	0	-9.28	-16.1	-7.19	63	219.87	817.94	550.75	1149.87	899.46	860.85	644.07	1077.12	604.44
60.693	1	0.06	0.03	0.02	0.09	0.44	0.07	0.42	0.76	0.76	99.12	1.69	18.26	71.03	2.19	7.01	0.76	0.61	9.24	0.56	3.49	0.16	0	0.01	0.08	0.17	0.01	0.01	5.91	38.88	0.18	1.33	21.38	0	0	0	-11.68	-17.52	-6.39	62.73	223.66	841.02	560.52	1171.88	907.88	882	649.16	1103.05	615.06
60.727	1	0.06	0.03	0.02	0.09	0.41	0.06	0.32	1.35	1.35	99.18	1.84	17.2	58.45	1.93	7.44	1.35	0.42	6.99	0.87	4.46	0.13	0	0.01	0.11	0.16	0.01	0.01	5.91	32.47	0.2	4.65	21.92	0	0	0	-17.88	-20.29	-5.14	61.33	222.63	860.37	571.47	1188.87	912.8	902.66	656.75	1122.8	623.58
60.76	1	0.06	0.03	0.02	0.08	0.4	0.06	0.22	1.7	1.7	99.2	1.95	16.83	67.52	1.33	4.89	1.7	0.22	5.73	0.95	4.77	0.14	0	0.01	0.23	0.17	0.01	0.03	5.4	26.53	0.23	10.85	22.28	0	0	0	-14.33	-18.34	-4.42	61.43	212.3	887.28	588.33	1210.27	926.6	933.58	670.3	1144.09	642.83
60.794	1	0.06	0.03	0.02	0.07	0.46	0.06	0.14	2.49	2.49	99.08	2.73	17.29	52.71	1.08	3.4	2.49	0.12	3.94	1.05	6.33	0.18	0	0.01	0.33	0.18	0.01	0.08	4.74	18.17	0.26	8.63	24.42	0	0	0	-10.58	-21.46	-3.76	62.19	207.77	916.52	597.74	1239.27	936.6	966.27	683.3	1171.86	653.29
60.827
60.86
60.894
60.927
60.96
60.994
61.027
61.06
61.094
61.127
61.161
61.194
61.227
61.261
61.294
61.327
61.361
61.394
61.427
61.461
61.494
61.528
61.561
61.594
61.628	1	0.05	0.02	0.02	0.05	1.01	0.04	0.07	1.42	1.42	97.99	7.71	23.28	72.07	0.85	2.81	1.42	0.6	4.54	0.2	11.38	1.39	0	0	0.15	7.75	0.01	0.01	6.71	2.95	0.03	0.17	31.22	0	0	0	-5.8	-17.26	-11.82	62.76	202.44	868.9	590.86	1202.7	943.5	916.41	691.43	1112.72	642.01
61.661	1	0.05	0.02	0.02	0.05	1.06	0.05	0.07	2.57	2.57	97.89	6.96	23.23	77.47	0.37	1.05	2.57	0.45	6.78	0.2	10.82	0.24	0	0	0.1	1.42	0.01	0.01	3.18	3.02	0.03	0.16	30.53	0	0	0	-3.79	-15.82	-10.61	63.3	208.58	854.62	579.63	1174.75	916.32	892.58	674.41	1097.1	633.43
61.694	1	0.05	0.02	0.02	0.05	1.23	0.05	0.07	2.94	2.94	97.54	7.21	24.72	72.64	0.54	0.62	2.94	0.34	9.06	0.31	9.64	0.15	0	0	0.09	1.21	0.01	0.01	2.57	3.55	0.02	0.09	30.77	0	0	0	-10.63	-17.12	-11.57	62.71	201.88	839.18	573.05	1150.58	896.36	875.1	663.98	1072.76	622.89
61.728	1	0.04	0.02	0.01	0.04	1.9	0.05	0.07	2.22	2.22	96.19	11.1	29.76	77.06	0.45	0.58	2.22	0.47	11.04	0.34	8.06	0.12	0	0	0.06	0.75	0.01	0.01	2.67	4.12	0.02	0.07	33.72	0	0	0	-10.35	-15.94	-10.28	62.78	198.59	821.4	563.37	1129.35	884.01	859.15	649.66	1054.68	614.93
61.761	1	0.05	0.02	0.01	0.05	1.75	0.05	0.07	1.97	1.97	96.5	8.27	29.33	70.74	0.4	0.51	1.97	0.48	13.52	0.3	6.83	0.08	0	0	0.06	0.79	0.02	0.01	2.71	3.73	0.01	0.11	31.69	0	0	0	-11.65	-17.59	-9.91	62.67	200.55	807.87	557.05	1110.15	871.57	842.37	643.3	1039.3	605.37
61.795	1	0.05	0.02	0.01	0.05	1.72	0.05	0.07	1.72	1.72	96.56	8.38	30.6	78.38	0.48	0.45	1.72	0.59	13.04	0.25	3.84	0.1	0	0	0.06	0.6	0.02	0.02	2.69	3.44	0.01	0.02	31.78	0	0	0	-12.06	-15.56	-9.63	62.67	204.09	801.51	549.97	1107.99	867.78	836.37	635.63	1037.45	600.72
61.828	1	0.05	0.02	0.01	0.05	2.19	0.05	0.07	1.47	1.47	95.62	10.8	33.26	86.52	0.48	0.36	1.47	0.6	13.93	0.25	3.15	0.08	0	0	0.05	0.59	0.02	0.02	2.62	3.75	0.01	0.02	33.53	0	0	0	-14.16	-12.71	-8.89	62.7	203.91	797.19	544.07	1101.51	860.45	832.62	627.58	1033.43	592.22
61.861	1	0.05	0.02	0.01	0.05	1.16	0.05	0.07	1.34	1.34	97.68	6.02	27.99	92.54	0.5	0.31	1.34	0.6	10.38	0.23	2.27	0.07	0	0	0.03	0.42	0.02	0.03	2.94	4.22	0.01	0.01	29.56	0	0	0	-10.78	-9.41	-7.35	62.79	203.19	797.03	539.11	1100.24	856.07	834.42	619.48	1035.65	591.32
61.895	1	0.06	0.02	0.01	0.06	1.01	0.06	0.07	1.14	1.14	97.99	4.79	27.09	91.11	0.51	0.26	1.14	0.72	10.77	0.24	1.29	0.04	0	0	0.03	0.31	0.03	0.04	2.55	4.85	0.01	0.01	28.07	0	0	0	-10.66	-10.36	-7.39	62.59	204.6	797.55	535.1	1098.77	848.51	832.86	614.97	1035.76	588.62
61.928	1	0.06	0.03	0.01	0.06	1.03	0.06	0.08	1.03	1.03	97.94	4.28	27.3	86.91	0.72	0.28	1.03	0.87	12.65	0.32	0.85	0.05	0	0	0.03	0.21	0.03	0.06	2.31	5.59	0.01	0.02	27.32	0	0	0	-10.87	-12.54	-7.27	62.51	196.4	801.31	531.24	1098.83	841.57	839.31	608.55	1034.26	584.7
61.961	1	0.06	0.03	0.01	0.06	0.77	0.06	0.08	0.96	0.96	98.46	3.25	24.82	90.14	0.8	0.41	0.96	1.27	11.01	0.29	0.66	0.06	0	0	0.03	0.17	0.04	0.04	2.42	6.19	0.01	0.01	25.54	0	0	0	-12.78	-10.93	-8.02	62.5	199.13	803.88	526.42	1102.14	836.34	839.92	605.41	1037.1	577.6
61.995	1	0.06	0.03	0.01	0.07	0.68	0.07	0.08	0.78	0.78	98.63	2.72	23.72	91.83	0.98	0.75	0.78	1.39	11.12	0.28	0.67	0.07	0	0	0.02	0.17	0.04	0.02	2.86	7.08	0.01	0.11	24.41	0	0	0	-8.81	-9.9	-6.06	62.94	202.19	805.91	522.5	1107.57	840.36	844.99	601.54	1045.44	575.07
62.028	1	0.07	0.03	0.01	0.08	0.51	0.07	0.1	0.63	0.63	98.98	2.02	21	80.96	1.35	1.4	0.63	1.8	9.6	0.27	0.87	0.13	0	0	0.02	0.15	0.03	0.01	3.62	8.66	0.01	0.16	22.53	0	0	0	-5.8	-14.76	-5.88	63.56	206.46	812.82	519.69	1117.81	842.1	851.38	602.86	1055.68	573
62.061	1	0.07	0.04	0.01	0.09	0.38	0.07	0.12	0.6	0.6	99.25	1.57	18.17	80.56	2.05	3.15	0.6	2.34	7.43	0.29	1.07	0.11	0	0	0.02	0.13	0.03	0	4.89	11.53	0.01	0.07	20.92	0	0	0	-3.15	-14.89	-5.7	64.26	202.26	826.06	516.05	1135.28	844.14	868.87	597.25	1069.85	574.51
62.095	1	0.07	0.03	0.02	0.12	0.37	0.07	0.17	0.51	0.51	99.25	1.46	17.73	87.2	2.86	7.59	0.51	3.19	8.2	0.3	1.4	0.17	0	0	0.02	0.13	0.02	0	5.79	13.39	0.01	0.08	20.45	0	0	0	-3.91	-12.41	-4.08	64.06	211.31	835.26	513.66	1147.01	844.64	877.13	594.43	1087.28	572.26
62.128	1	0.06	0.03	0.02	0.17	0.37	0.06	0.28	0.44	0.44	99.25	1.35	17.47	86.08	3.58	16.57	0.44	4.56	9.1	0.37	1.45	0.24	0	0	0.02	0.15	0.02	0	6.45	14.38	0.01	0.09	19.98	0	0	0	-5.27	-12.89	-2.86	63.21	213.59	843.44	511.81	1158.19	845.24	887.42	591.03	1100.17	572.13
62.162	1	0.06	0.03	0.02	0.24	0.37	0.06	0.46	0.29	0.29	99.08	1.15	16.96	72.91	3.9	23.58	0.29	5.27	11.31	0.36	2.02	0.28	0	0	0.02	0.13	0.02	0	8	18.23	0.01	0.09	18.82	0	0	0	-7.53	-17.05	-2.08	62.43	206.23	850.36	511.51	1165.7	845.54	899.52	588.01	1105.13	571.97
62.195	1	0.06	0.02	0.02	0.41	0.29	0.05	0.88	0.24	0.24	98.24	2.13	14.82	79.38	4.27	35.31	0.24	6.1	9.5	0.26	1.71	0.23	0	0	0.01	0.12	0.02	0	10.39	21	0.01	0.04	17.45	0	0	0	-8.63	-15.26	-2.6	62.03	203.94	857.28	511.37	1168.86	839.3	904.77	583.25	1108.54	574.83
62.228	1	0.05	0.02	0.02	0.49	0.25	0.05	1.06	0.22	0.22	97.89	2.98	13.58	86.51	4.46	39.88	0.22	6.36	7.78	0.23	1.66	0.15	0	0	0.01	0.12	0.02	0	10.11	20.36	0.01	0.04	16.98	0	0	0	-9.79	-12.71	-2.45	62.14	211.43	861	507.35	1177.82	842.1	907.69	582.25	1118.62	567.75
62.262	1	0.07	0.02	0.02	0.5	0.22	0.06	1.13	0.16	0.16	97.74	2.62	12.12	88.03	5.17	35.91	0.16	7.31	8.38	0.2	1.72	0.15	0	0	0.02	0.11	0.02	0	12.41	24.3	0.01	0.06	15.5	0	0	0	-10.64	-12.02	-2.81	62.21	210.37	868.5	504.87	1186.24	840.31	915.73	580.68	1125.45	564.1
62.295	1	0.07	0.03	0.02	0.5	0.2	0.06	1.09	0.14	0.14	97.81	2.51	11.57	71.17	5.43	35.67	0.14	7.2	7.45	0.18	1.22	0.11	0	0	0.02	0.12	0.02	0	12.13	23.59	0.01	0.03	15.19	0	0	0	-7.6	-17.48	-2.96	62.03	206.19	872.06	503.98	1191.08	842	921.52	580.05	1127.22	566.04
62.328	1	0.07	0.03	0.02	0.45	0.19	0.06	1.01	0.12	0.12	97.99	2.13	11.11	79.57	4.4	33.42	0.12	6.16	8.27	0.19	1.31	0.11	0	0	0.02	0.12	0.03	0.01	12.27	25.89	0.01	0.07	14.25	0	0	0	-7.21	-15.2	-2.57	62.24	211.11	878.95	504.96	1197.89	843.13	926.55	581.51	1137.15	566.78
62.362	1	0.08	0.03	0.02	0.41	0.17	0.06	0.92	0.08	0.14	98.16	1.81	10.42	80.04	4	29.46	0.08	5.91	8.63	0.16	1.41	0.14	0	0	0.02	0.14	0.04	0.01	14.2	28.27	0.01	0.17	13.39	0	0	0	-7.31	-15.06	-1.7	62.58	212.26	886.42	503.35	1206.88	843.02	935.59	579.47	1147.44	566.11
62.395	1	0.08	0.03	0.02	0.39	0.18	0.06	0.88	0.08	0.16	98.24	1.72	10.44	86.46	4.02	29.62	0.08	5.55	8.24	0.17	1.68	0.13	0	0	0.03	0.16	0.05	0.01	13.4	27.46	0.01	0.28	13.69	0	0	0	-4.79	-12.73	-1.47	63.33	216.47	896.18	503.55	1217.59	845.14	944.07	580.06	1160.22	568.43
62.428	1	0.07	0.03	0.03	0.47	0.18	0.06	1.09	0.08	0.18	97.81	2.74	10.09	79.45	4.56	33.26	0.08	5.44	9.38	0.2	2.18	0.21	0	0	0.03	0.18	0.05	0.01	15.66	28.64	0.01	0.15	13.21	0	0	0	-2.48	-15.24	-1.89	63.76	216.17	903.05	502.31	1226.89	847.72	951.52	580.98	1167.3	567.99
62.462	1	0.09	0.03	0.03	0.51	0.18	0.06	1.13	0.07	0.26	97.75	3.71	10.3	82.13	4.28	32.24	0.07	5.55	10.26	0.19	2.14	0.24	0	0	0.04	0.26	0.04	0.01	20.56	30.53	0.02	0.09	12.97	0	0	0	-2.88	-14.37	-1.19	63.91	212.7	909.98	503.21	1233.87	848.93	961.43	579.6	1173.92	570.09
62.495	1	0.08	0.03	0.03	0.49	0.2	0.06	1.07	0.07	0.26	97.86	3.17	11.05	76.32	4.24	31.98	0.07	5.88	10.95	0.19	1.69	0.22	0	0	0.04	0.26	0.04	0.01	18.78	29.24	0.01	0.08	13.22	0	0	0	-4.44	-16.15	-0.93	63.4	218.8	921.62	503.73	1246.78	848.76	970.85	579.21	1189.53	571.87
62.529	1	0.08	0.03	0.03	0.51	0.2	0.06	1.08	0.07	0.33	97.84	3.29	11.5	86.27	4.74	33.15	0.07	5.75	10.8	0.2	1.16	0.19	0	0	0.05	0.33	0.04	0.01	18.1	27.97	0.01	0.26	13.59	0	0	0	-4.62	-12.81	-1.48	63.9	221.73	931.92	503.26	1259.85	851.03	980.38	583.15	1201.64	568.79
62.562	1	0.08	0.03	0.02	0.47	0.21	0.06	0.89	0.07	0.41	98.22	2.48	11.7	74.54	4.94	32.49	0.07	6.12	10.43	0.25	1.28	0.19	0	0	0.05	0.41	0.03	0.01	15.13	23.37	0.01	0.17	14.02	0	0	0	-0.64	-16.63	-0.7	64.04	215.89	940.7	507.18	1268.25	857.56	993.03	584.4	1208.79	576.83
62.595	1	0.07	0.03	0.02	0.44	0.2	0.06	0.86	0.07	0.42	98.29	2.27	11.39	80.48	4.85	31.69	0.07	5.53	9.87	0.23	1.54	0.17	0	0	0.06	0.42	0.03	0.01	14.8	23.91	0.01	0.07	14.04	0	0	0	-1.98	-14.92	0.66	63.69	215.99	947.17	508.24	1276.05	859.2	1002.46	581.78	1218.45	580.59
62.629	1	0.07	0.03	0.02	0.41	0.22	0.06	0.75	0.07	0.44	98.49	2.02	12.05	74.06	4.32	32.22	0.07	5.24	10.95	0.24	2.05	0.15	0	0	0.07	0.44	0.03	0.01	12.8	21.05	0.01	0.17	14.33	0	0	0	0.62	-16.75	1.72	63.88	217.38	956.67	508.89	1285.81	860.26	1013.2	580.75	1230.53	585.57
62.662	1	0.06	0.03	0.02	0.41	0.25	0.06	0.8	0.07	0.45	98.4	2.29	13.08	66.22	4.45	33.37	0.07	4.57	11.94	0.23	2.07	0.14	0	0	0.06	0.45	0.03	0.01	13.28	21.97	0.01	0.25	14.94	0	0	0	-3.4	-18.64	1.61	62.63	220.04	967.94	511.39	1296.37	860.24	1022.54	582.21	1242.56	585.36
62.695	1	0.07	0.03	0.02	0.36	0.27	0.06	0.68	0.07	0.47	98.65	1.71	13.61	77.44	4.5	30.55	0.07	4.02	12.99	0.2	1.92	0.11	0	0	0.07	0.47	0.04	0.01	12.36	21.21	0.01	0.13	14.97	0	0	0	-4.18	-15.83	1.97	62.88	220.5	980.37	513.91	1307.55	861.7	1034.82	584.14	1255.31	586.9
62.729	1	0.06	0.02	0.02	0.36	0.36	0.06	0.7	0.08	0.56	98.6	1.84	16.27	71.83	5.04	32.85	0.07	3.65	15.06	0.24	1.54	0.12	0	0	0.08	0.56	0.06	0.01	10.96	19.53	0.01	0.14	16.61	0	0	0	-0.3	-17.32	2.77	63.65	214.89	994.04	520.11	1316.37	863.71	1050.28	588.29	1265.02	596.32
62.762	1	0.05	0.02	0.02	0.37	0.35	0.06	0.7	0.08	0.61	98.6	2.05	16.13	72.32	5.92	34.32	0.07	2.79	13.8	0.27	1.3	0.13	0	0	0.08	0.61	0.07	0.01	10.92	18.07	0.01	0.08	17.07	0	0	0	0.76	-17.2	3.06	63.81	208.27	1002.2	525.58	1323.39	867.7	1061.7	591.74	1269.58	604.41
62.796	1	0.05	0.02	0.02	0.31	0.41	0.06	0.57	0.1	0.75	98.86	1.48	17.02	75.88	6.2	30.23	0.1	2.11	14.6	0.33	1.98	0.19	0	0	0.08	0.75	0.08	0	10.83	17.57	0.01	0.1	17.92	0	0	0	-0.91	-16.27	1.03	63.45	210.21	1007.98	527.58	1331.64	871.69	1064.19	597.48	1274.33	603.13
62.829	1	0.05	0.02	0.02	0.28	0.51	0.07	0.5	0.12	0.94	98.98	1.26	18.19	55.72	8.08	26.7	0.12	1.98	16.21	0.37	2.92	0.21	0	0	0.08	0.94	0.08	0	12.23	16.26	0.01	0.07	19.15	0	0	0	-2.46	-20.85	0.97	62.49	204.04	1008.98	527.49	1337.35	877.54	1070.43	597.8	1274.43	601.68
62.862	1	0.05	0.03	0.02	0.29	0.44	0.08	0.52	0.13	1.02	98.95	1.17	15.47	70.31	10.42	25.41	0.13	2.43	14.25	0.43	5.31	0.34	0	0	0.08	1.02	0.08	0.01	12.5	15.83	0.01	0.05	18.8	0	0	0	-1.41	-17.69	-0.28	63.28	209.15	1010.04	530.5	1335.85	878.28	1065.6	604.47	1274.73	601.8
62.896	1	0.05	0.03	0.02	0.33	0.41	0.1	0.63	0.17	0.96	98.73	1.1	12.41	85.41	17.26	22.62	0.17	2.43	13.5	0.48	7.67	0.44	0	0	0.08	0.96	0.07	0.01	13.04	16.38	0.01	0.03	18.53	0	0	0	1.68	-13.16	-4.65	64.38	210.08	1007.68	531.77	1336.48	879.17	1057.16	612.37	1267.13	605.55
62.929	1	0.05	0.03	0.02	0.28	0.34	0.12	0.56	0.22	1	98.87	1.08	9.98	75.53	19.53	16.43	0.22	2.28	10.86	0.57	9.08	0.55	0	0	0.09	1	0.06	0.02	13.05	17.6	0.01	0.03	18.35	0	0	0	1.95	-16.37	-3.81	64.89	205.96	1001.49	532.39	1324.51	878.35	1051.76	614.22	1257.16	599.08
62.962	1	0.05	0.04	0.02	0.34	0.24	0.15	0.73	0.26	0.83	98.53	1.06	6.17	78.03	23.61	17.12	0.26	2.25	6.75	0.74	8.66	0.84	0	0	0.1	0.83	0.05	0.04	12.84	19.24	0.01	0.06	17.07	0	0	0	-0.91	-15.66	-5.57	64.06	200.14	992.2	537.94	1311.2	875.59	1040.75	617.97	1240.45	604.66
62.996	1	0.05	0.04	0.02	0.34	0.24	0.2	0.8	0.33	0.85	98.4	1.31	6.49	85.38	27.24	12.48	0.33	1.98	6.65	0.77	5.9	0.93	0	0	0.12	0.85	0.05	0.06	12.25	22.67	0.01	0.14	17.07	0	0	0	-0.58	-13.18	-4.45	64.7	204.34	977.45	541.31	1291.69	873.31	1023.19	618.94	1227.29	608.84
63.029	1	0.05	0.04	0.02	0.33	0.23	0.21	0.9	0.37	0.74	98.2	1.23	7	88.09	27.39	10.71	0.37	2.01	6.75	0.89	4.28	1.47	0	0.01	0.14	0.74	0.04	0.06	11.24	27.01	0.01	0.19	16.92	0	0	0	0.68	-11.99	-4.86	65.41	207.1	965.96	544.93	1278.73	875.29	1008.93	624.25	1215.66	611.79
63.062	1	0.06	0.04	0.02	0.33	0.23	0.19	1	0.4	0.71	98.01	0.99	8.02	91.51	25.05	12.28	0.4	2.47	6.64	0.74	2.41	1.65	0	0.01	0.14	0.71	0.04	0.03	10.46	29.8	0.01	0.13	16.72	0	0	0	3.7	-10.11	-2.83	67.08	204.87	948.25	554.12	1254.83	880.23	992.61	629.66	1197.36	622.73
63.096	1	0.06	0.04	0.02	0.27	0.26	0.14	0.9	0.51	0.69	98.2	0.9	11.07	91.71	18.12	13.01	0.51	2.31	8.52	0.7	1.4	1.73	0	0.01	0.17	0.69	0.04	0.02	9.95	33.66	0.02	0.17	17.13	0	0	0	-1.1	-9.98	-1.73	65.23	205.63	927.62	559.26	1234.04	883.9	973.23	631.19	1178.83	626.94
63.129	1	0.07	0.04	0.02	0.2	0.26	0.11	0.62	0.47	0.71	98.76	0.89	12.5	91.95	11.37	11.53	0.47	1.81	8.46	0.73	1.09	1.31	0	0.01	0.19	0.71	0.05	0.02	9.24	33.44	0.02	0.42	17.01	0	0	0	1.29	-9.82	0.22	66.08	204.64	898.63	566.97	1203.22	892.1	946.95	636.83	1151.58	636.07
63.163	1	0.07	0.04	0.02	0.17	0.27	0.1	0.54	0.64	0.74	98.92	0.83	13.45	94.52	7.27	10.9	0.64	1.51	9.9	0.74	0.85	0.99	0	0.01	0.2	0.74	0.06	0.02	7.91	35.15	0.03	0.25	16.5	0	0	0	0.07	-7.76	-0.37	66.28	214.66	878.05	571.51	1179.95	892.66	919.06	643.58	1133.63	637.17
63.196	1	0.08	0.05	0.02	0.15	0.24	0.09	0.52	0.77	0.79	98.97	0.78	13.05	95.49	5.49	9.28	0.77	1.21	9.19	0.62	0.71	0.77	0	0.01	0.19	0.79	0.07	0.02	6.99	37.8	0.03	0.09	16.05	0	0	0	-1.6	-6.74	-0.58	66.13	212.46	851	579.34	1151.49	896.54	892.08	648.77	1104.54	647.27
63.229	1	0.08	0.05	0.02	0.12	0.25	0.09	0.41	0.73	0.85	99.18	0.78	13.58	96.06	4.07	6.18	0.73	0.86	9.49	0.6	0.61	0.64	0	0.01	0.15	0.85	0.09	0.02	6.15	37.09	0.04	0.12	16.08	0	0	0	1.26	-6.03	0.26	68.51	217.23	822.49	587.37	1115.95	897.09	859.04	655.56	1076.28	656.4
63.263	1	0.08	0.06	0.02	0.12	0.18	0.1	0.46	0.9	0.9	99.08	0.56	11.02	96.35	3.06	5.35	0.9	0.75	8.86	0.52	0.5	0.63	0	0.01	0.13	0.83	0.15	0.04	4.83	41.77	0.05	0.05	13.76	0	0	0	0.94	-5.64	2.83	68.81	211.49	789.93	598.14	1076.79	901.69	830.34	662.09	1041.77	667.06
63.296	1	0.09	0.07	0.02	0.12	0.14	0.1	0.31	0.92	0.92	99.39	0.47	9.1	98.15	2.46	4.2	0.92	0.67	6.85	0.41	0.34	0.37	0	0.01	0.11	0.88	0.27	0.05	3.89	33.79	0.04	0.03	12.57	0	0	0	-1.51	-2.14	1.07	68.79	216.75	765.03	609.97	1044.41	903.03	796.27	673.45	1013.01	676.09
63.329	1	0.09	0.08	0.02	0.12	0.11	0.1	0.22	0.86	0.86	99.56	0.37	6.96	98.38	2.63	3.73	0.86	0.4	6.21	0.39	0.22	0.23	0	0.01	0.13	0.82	0.55	0.17	2.61	26.19	0.05	0.04	10.79	0	0	0	1.44	-1.48	-1.7	68.53	222.29	737.14	614.6	1011.24	896.8	758.25	681.56	980.53	682.87
63.363	1	0.09	0.09	0.02	0.14	0.08	0.11	0.22	0.77	0.77	99.57	0.33	3.43	97.39	3.43	4.63	0.77	0.28	4.59	0.31	0.19	0.15	0	0.02	0.14	0.73	0.85	0.34	1.59	24.43	0.08	0.02	8.25	0	0	0	-2.89	-3.91	-0.81	67.92	223.07	704.52	619.37	967.62	890.51	721.18	684.57	944.2	679.8
63.396	1	0.09	0.1	0.02	0.15	0.07	0.12	0.22	0.71	0.76	99.55	0.33	2.18	98.5	4.63	4.92	0.71	0.18	4.02	0.32	0.17	0.17	0	0.02	0.12	0.76	1.12	0.34	1.39	23.77	0.09	0.01	7.5	0	0	0	-1.55	-1.07	0.38	67.2	238.8	667.47	618.91	930.15	884.84	678.09	683.34	916.88	685.7
63.429	1	0.09	0.1	0.02	0.15	0.07	0.12	0.23	0.61	0.76	99.54	0.33	2.2	98.23	3.82	5.65	0.61	0.14	4.68	0.3	0.21	0.27	0	0.02	0.1	0.76	1.92	0.39	1.17	24.55	0.12	0	7.07	0	0	0	1.51	1.92	3.59	66.22	230.49	643.48	616.25	905.56	886.9	663.94	674.81	894.15	686.39
63.463	1	0.09	0.1	0.02	0.16	0.07	0.11	0.2	0.41	0.92	99.59	0.33	1.97	98.01	3.72	7.4	0.41	0.14	4.67	0.29	0.22	0.34	0	0.02	0.08	0.92	2.91	0.22	0.76	20.12	0.11	0.01	6.69	0	0	0	-3.46	2.5	4.26	67.55	227.98	612.62	610.79	881.6	888.29	639.03	667.6	866.57	681.7
63.496	1	0.08	0.09	0.02	0.18	0.07	0.11	0.21	0.34	0.73	99.59	0.33	2.43	98.72	4.04	10.34	0.34	0.17	5.8	0.22	0.17	0.25	0	0.01	0.08	0.73	4.03	0.22	0.65	17.04	0.1	0	6.69	0	0	0	-8.32	0.28	-0.16	66.87	236.39	594.74	596.78	885.2	894.35	619.57	661.68	855.91	666.59
63.53	1	0.08	0.09	0.02	0.21	0.06	0.11	0.19	0.35	0.83	99.57	0.33	1.04	98.66	4.29	14.73	0.22	0.17	5.46	0.16	0.07	0.05	0	0.01	0.07	0.83	3.42	0.35	0.45	10.42	0.08	0	5.48	0	0	0	0.15	-0.49	3.44	67.7	227.33	571.45	597.05	863.46	904.2	608.04	660	835.13	670.51
63.563	1	0.07	0.07	0.02	0.31	0.05	0.1	0.29	0.3	0.75	99.38	0.48	0.06	98.49	5.19	24.84	0.18	0.19	4.92	0.13	0.07	0.05	0	0.01	0.06	0.75	2.81	0.3	0.38	9.36	0.06	0	4.91	0	0	0	-6.26	1.11	3	66.5	223.42	558.17	597.04	851.86	904.62	596.73	658.77	820	666.98
63.596	1	0.07	0.07	0.02	0.34	0.05	0.09	0.32	0.32	0.6	99.33	0.58	0	97.7	4.88	27.56	0.15	0.28	4.26	0.09	0.06	0.03	0	0.01	0.04	0.6	2.18	0.32	0.37	9.71	0.05	0	4.62	0	0	0	-6.55	3.25	2.5	66.48	223.78	553.01	597.06	846.28	904.06	590.37	659.73	814.07	665.78
63.63	1	0.07	0.08	0.02	0.3	0.05	0.1	0.24	0.33	0.48	99.4	0.44	0	97.83	4.53	23.66	0.11	0.35	3.96	0.06	0.04	0.02	0	0	0.03	0.48	2.27	0.33	0.24	6.54	0.04	0	3.85	0	0	0	-4.47	2.95	3.05	67.29	226.14	544.46	595.28	840.77	905.24	583.13	659.9	809.19	665.95
63.663	1	0.08	0.09	0.02	0.25	0.05	0.1	0.18	0.37	0.41	99.51	0.33	0	97.88	3.58	18.51	0.1	0.52	4.61	0.04	0.05	0.02	0	0	0.03	0.41	2.56	0.37	0.24	6.16	0.04	0	4.08	0	0	0	-4.61	2.84	2.39	66.97	228.3	542.05	594.23	841.11	906.77	579.85	661.6	808.14	663.51
63.696	1	0.08	0.1	0.02	0.23	0.06	0.11	0.17	0.46	0.33	99.53	0.33	0.07	97.28	4.32	16.23	0.09	0.59	6.91	0.04	0.06	0.02	0	0	0.02	0.33	2.06	0.46	0.21	5.26	0.03	0.01	3.94	0	0	0	-0.41	4.11	3.17	66.81	229.15	547.09	595.94	848.94	912.15	587.31	665.31	816.44	668.45
63.73	1	0.08	0.1	0.02	0.24	0.06	0.11	0.16	0.34	0.22	99.53	0.33	0.39	97.48	3.74	16.79	0.08	0.63	8.84	0.04	0.09	0.03	0	0	0.02	0.22	1.69	0.34	0.19	4.46	0.02	0.02	3.32	0	0	0	2.94	3.72	4.09	67.29	229.58	555.9	600.35	866.3	925.52	601.81	674.57	831.38	675.73
63.763	1	0.09	0.11	0.02	0.2	0.07	0.12	0.13	0.25	0.25	99.61	0.33	1.52	98.57	2.78	12.62	0.09	0.61	10.7	0.05	0.22	0.09	0	0	0.02	0.25	1.3	0.25	0.2	5.08	0.02	0.04	3.5	0	0	0	-1.92	0.85	4.27	67.48	222.56	583.33	607.06	895.58	934.71	633.71	677.24	856.23	681.26
63.797	1	0.1	0.12	0.02	0.17	0.07	0.12	0.12	0.2	0.21	99.65	0.33	1.89	98.69	2.49	9.31	0.08	0.66	10.99	0.08	0.46	0.29	0	0	0.02	0.21	1.17	0.2	0.22	6.14	0.03	0.01	3.76	0	0	0	2.18	-0.41	3.73	68.71	223.15	616.23	611.04	928.68	942.78	665.5	679.63	888.51	687.8
63.83	1	0.1	0.12	0.02	0.15	0.07	0.12	0.11	0.16	0.24	99.71	0.33	2.5	98.52	1.93	5.52	0.09	0.51	11.11	0.12	0.67	0.28	0	0	0.03	0.24	1.11	0.16	0.26	8.95	0.02	0.12	4.25	0	0	0	3.11	-1.01	4.42	69.12	223.63	646	611.66	958.27	943.02	696.17	679.69	919.56	690.08
63.863	1	0.1	0.13	0.02	0.13	0.08	0.12	0.11	0.14	0.32	99.74	0.33	3.11	98.14	1.69	3.65	0.11	0.38	12.44	0.27	1.44	0.37	0	0	0.04	0.32	0.99	0.14	0.29	9.7	0.02	0.17	4.57	0	0	0	0.57	-2.17	4.9	67.24	218.94	685.05	605.83	1000.81	940.44	739.97	673.36	958.67	683.77
63.897	1	0.1	0.12	0.02	0.12	0.1	0.12	0.11	0.13	0.38	99.76	0.33	4.16	97.92	1.5	2.63	0.13	0.35	12.98	0.64	3	0.47	0	0	0.05	0.38	0.77	0.08	0.37	12.89	0.02	0.41	5.92	0	0	0	-6.56	-2.75	1.45	63.87	213.5	717.6	593.61	1037.42	932.73	771.3	663.01	984.8	662.93
63.93	1	0.1	0.12	0.03	0.11	0.1	0.11	0.12	0.19	0.65	99.77	0.33	3.05	97.65	1.55	2.22	0.19	0.3	13.27	1.32	6.05	0.79	0	0	0.06	0.65	0.47	0.04	0.39	13.7	0.02	0.34	6.01	0	0	0	0.63	3.36	1.58	66.16	210.66	756	575.96	1076.33	917.8	811.78	650.14	1022.42	647.41
63.963	1	0.09	0.11	0.03	0.11	0.11	0.11	0.12	0.21	0.85	99.76	0.33	3.15	98.06	1.72	1.89	0.21	0.3	14.04	1.64	7.5	1.09	0	0	0.08	0.85	0.3	0.03	0.41	14.82	0.02	0.12	6.43	0	0	0	3.46	-2.4	0.95	66.82	207.78	797.68	559.56	1119.41	905.67	854.39	634.15	1062.16	631.96
63.997	1	0.1	0.11	0.03	0.11	0.1	0.11	0.14	0.28	1.47	99.71	0.33	3.19	95.97	2.25	1.39	0.28	0.3	12.57	2.17	6.46	1.14	0	0	0.13	1.47	0.22	0.04	0.48	18.87	0.01	0.1	6.79	0	0	0	7.54	-6.14	2.31	68.82	206.4	835.05	544.96	1148.88	883.78	890.59	615.76	1096.92	620.99
64.03	1	0.1	0.11	0.02	0.11	0.1	0.12	0.15	0.27	1.46	99.71	0.33	3.45	90.51	2.59	1.57	0.27	0.26	10.85	1.65	4.29	0.78	0	0	0.15	1.46	0.19	0.08	0.53	18.97	0.01	0.01	6.94	0	0	0	-0.91	-10.72	4.78	63.74	202.93	855.83	539.48	1175.9	880.8	920.32	602.34	1122.57	619.02
64.063	1	0.1	0.11	0.02	0.11	0.09	0.11	0.14	0.37	1.79	99.72	0.33	3.79	91.78	2.42	1.57	0.37	0.23	8.67	1.43	2.49	0.6	0	0	0.18	1.79	0.15	0.14	0.64	18.51	0.02	0.07	7.44	0	0	0	10.1	-9.93	6.02	69.64	206.6	884.21	526.47	1196.07	861.87	944.77	594.43	1150.92	607.99
64.097	1	0.1	0.1	0.02	0.11	0.09	0.11	0.13	0.55	2.72	99.74	0.33	4.14	90.74	2.72	1.55	0.55	0.3	6.16	1.06	1.51	0.3	0	0	0.2	2.72	0.11	0.23	0.76	16.04	0.02	0.01	8.55	0	0	0	2.51	-10.59	6.68	65.29	200.66	906.06	525.57	1214.59	855.03	969.12	584.55	1168.5	607.08
64.13	1	0.09	0.1	0.02	0.11	0.09	0.11	0.13	0.55	2.35	99.74	0.33	4.12	88.11	2.66	1.97	0.55	0.41	5.51	0.61	1.12	0.24	0	0.01	0.24	2.35	0.1	0.21	0.85	15.27	0.02	0.01	8.62	0	0	0	-2.52	-11.99	8.83	62.91	199.56	913.87	523.19	1226.56	854.55	983.33	577.42	1180.69	606.98
64.164	1	0.1	0.1	0.02	0.12	0.08	0.11	0.14	0.98	2.7	99.71	0.33	3.88	80.68	2.7	2.19	0.98	0.49	4.97	0.41	0.54	0.23	0	0.01	0.29	4.51	0.1	0.13	1.13	17.54	0.02	0.03	8.61	0	0	0	8.52	-14.85	5.68	67.85	191.28	942.11	512.76	1246.09	841.62	1005.4	575.77	1196.05	591.32
64.197	1	0.1	0.1	0.02	0.13	0.07	0.12	0.15	1.09	2.78	99.7	0.33	2.77	83.06	2.78	3.07	1.09	0.64	4.23	0.22	0.44	0.24	0	0.02	0.28	5.68	0.1	0.11	1.35	17.3	0.02	0.03	7.89	0	0	0	-1.95	-14.05	6.36	63.56	196.79	953.55	512.64	1256.86	833.4	1015.43	567.8	1210.65	592.58
64.23	1	0.1	0.11	0.02	0.13	0.07	0.12	0.15	1.08	2.8	99.7	0.33	1.9	71.74	2.8	3.55	1.08	0.72	3.75	0.16	0.44	0.22	0	0.03	0.32	4.78	0.12	0.15	1.4	17.11	0.03	0.03	7.27	0	0	0	-4.01	-17.34	6.14	62.59	195.99	960.21	510.36	1267.43	833.53	1024.27	564.38	1218.38	591.5
64.264	1	0.1	0.1	0.02	0.13	0.07	0.11	0.14	1.12	2.69	99.71	0.33	2.02	55.75	2.69	3.87	1.12	0.8	3.61	0.13	0.55	0.25	0	0.04	0.3	6.17	0.12	0.16	1.67	15.48	0.03	0.04	7.49	0	0	0	-2.75	-20.84	5.97	62.31	187.96	963.09	506.1	1275.65	834.81	1033.6	559.89	1219.09	590.28
64.297	1	0.1	0.1	0.02	0.14	0.06	0.11	0.14	1.02	2.68	99.72	0.33	1.29	54.21	2.68	4.01	1.02	0.95	2.7	0.08	0.73	0.14	0	0.05	0.3	4.71	0.13	0.3	1.82	15.1	0.04	0.01	7.21	0	0	0	-2.31	-21.16	5.77	62.28	193.84	964.09	504.81	1282.14	840.04	1034.15	560.85	1225.9	589.24
64.33	1	0.1	0.11	0.02	0.14	0.06	0.11	0.14	0.92	2.48	99.72	0.33	1.12	66.82	2.48	4.38	0.92	1.06	3.22	0.06	0.99	0.1	0	0.07	0.34	3.83	0.14	0.67	1.92	13.71	0.04	0.01	6.94	0	0	0	-0.78	-18.5	3.98	62.56	192.59	965.33	505.3	1282.2	839.57	1032.35	563.84	1223.25	589.32
64.364	1	0.1	0.11	0.02	0.14	0.06	0.11	0.13	0.81	2.2	99.72	0.33	0.77	64.49	2.2	4.91	0.81	0.91	3.85	0.06	1.45	0.17	0	0.09	0.33	2.63	0.16	0.6	2.3	11.81	0.03	0.03	6.42	0	0	0	-0.52	-19.02	1.47	62.56	195.29	964.77	506.23	1284.48	843.41	1027.56	569.37	1221.95	588.09
64.397	1	0.1	0.11	0.02	0.14	0.07	0.11	0.13	0.88	2.21	99.72	0.33	0.97	79.7	2.47	5.09	0.88	0.74	4.53	0.08	2.02	0.27	0	0.1	0.32	2.21	0.14	0.62	2.4	11.52	0.03	0.08	6.67	0	0	0	-0.53	-15.16	-1.95	62.97	193.34	960.39	506.05	1281.18	843.61	1019.22	574.21	1212.23	585.45
64.43	1	0.1	0.11	0.02	0.14	0.07	0.11	0.12	0.81	1.5	99.72	0.33	0.71	73.21	2.55	5.42	0.81	0.54	5.48	0.08	3.32	0.53	0	0.12	0.29	1.5	0.12	0.51	2.54	10.48	0.03	0.3	6.51	0	0	0	-5.21	-16.97	-3.88	62.66	196.24	953.94	506.5	1274.08	843.26	1007.6	579.49	1203.82	576.47
64.464	1	0.09	0.1	0.03	0.14	0.07	0.11	0.11	0.63	0.63	99.73	0.33	0.59	77.81	2.91	5.42	0.63	0.43	6.22	0.09	4.73	0.85	0	0.16	0.26	0.62	0.14	0.26	3.07	8.41	0.03	0.1	6.6	0	0	0	-7.81	-15.73	-4.11	62.5	200.79	938.64	503.5	1258.36	838.77	989.37	577.18	1190.06	570.78
64.497	1	0.09	0.1	0.03	0.13	0.08	0.11	0.11	0.63	0.63	99.74	0.33	1.08	76.12	2.61	4.93	0.63	0.32	6.82	0.09	5.21	0.71	0	0.11	0.17	0.42	0.11	0.14	3.51	8.29	0.02	0.06	6.9	0	0	0	-6.66	-16.2	-5.69	62.19	191.87	924.97	498.15	1248.77	838.45	980.13	573.61	1171.85	566.25
64.531	1	0.1	0.1	0.03	0.13	0.08	0.11	0.1	0.63	0.63	99.73	0.33	2.21	58.36	2.47	5.06	0.63	0.25	8.22	0.09	4.38	0.29	0	0.14	0.15	0.23	0.11	0.1	4.33	7.04	0.02	0.13	7.05	0	0	0	-8.36	-20.31	-4.74	61.98	195.58	913.89	497.31	1239.13	840.01	968.97	573.15	1164.28	562.78
64.564	1	0.09	0.1	0.03	0.13	0.09	0.11	0.1	0.55	0.55	99.73	0.33	2.34	65.97	2.47	5.29	0.55	0.21	8.56	0.12	5.05	0.26	0	0.13	0.12	0.15	0.08	0.12	4.87	7.43	0.02	0.04	7.26	0	0	0	-4.13	-18.69	-5.56	61.91	195.25	903.81	493.54	1232.15	839.59	959.37	571.25	1154.47	563.66
64.597	1	0.09	0.1	0.03	0.13	0.09	0.1	0.11	0.5	0.5	99.73	0.33	2.06	83.05	2.61	5.42	0.5	0.2	8	0.12	5.59	0.23	0	0.13	0.1	0.14	0.06	0.11	5.05	7.71	0.02	0.09	7.43	0	0	0	-6.95	-14.05	-5.22	62.11	203.65	895.3	490.67	1223.83	836.88	947.35	569.67	1150.58	556.53
64.631	1	0.09	0.1	0.03	0.13	0.1	0.1	0.1	0.5	0.5	99.75	0.33	2.84	75.38	2.63	4.56	0.5	0.19	8.75	0.15	5.74	0.28	0	0.09	0.08	0.11	0.05	0.17	4.81	7.97	0.02	0.02	7.93	0	0	0	-7.63	-16.4	-4.91	62.38	212.41	890.03	484.84	1220.7	831.94	938.68	564.94	1150.64	551.13
64.664	1	0.09	0.09	0.03	0.12	0.11	0.1	0.1	0.47	0.47	99.75	0.33	4.27	73.7	2.34	4.33	0.47	0.19	9.4	0.13	5	0.2	0	0.08	0.07	0.09	0.06	0.14	4.63	8.51	0.02	0.04	8.64	0	0	0	-3.94	-16.85	-6.73	62.54	214.36	882.8	481.61	1214.82	829.36	927.98	566.78	1141.63	549.36
64.697	1	0.09	0.08	0.02	0.12	0.13	0.1	0.11	0.41	0.41	99.74	0.33	6.35	82.61	2.17	4.34	0.41	0.24	10.42	0.13	4.21	0.19	0	0.06	0.07	0.06	0.05	0.17	4.92	9.64	0.02	0.03	9.81	0	0	0	-3.78	-14.21	-6.27	62.71	212.01	877.05	482.02	1206.98	828.89	923.53	565.85	1134.86	548.86
64.731	1	0.08	0.07	0.02	0.11	0.2	0.09	0.11	0.38	0.38	99.6	0.47	10.45	78.88	2.07	4.56	0.38	0.26	12.64	0.13	3.54	0.16	0	0.04	0.07	0.04	0.05	0.15	4.89	10.41	0.02	0.05	12.48	0	0	0	-3.22	-15.41	-6.14	62.77	212.39	869.06	480.47	1198.32	826.9	915.12	564.49	1126.82	547.38
64.764	1	0.08	0.06	0.02	0.11	0.22	0.09	0.12	0.37	0.37	99.56	0.51	11.62	90.41	1.89	4.92	0.37	0.32	13.53	0.14	3.16	0.17	0	0.04	0.09	0.04	0.06	0.12	4.6	10.48	0.02	0.03	13.04	0	0	0	-3.95	-10.78	-5.67	62.94	210.99	862.52	481.03	1190.32	826.18	909.7	562.98	1120.13	547.74
64.798	1	0.08	0.06	0.02	0.1	0.3	0.09	0.12	0.39	0.39	99.4	0.66	14.51	90.95	1.9	5.02	0.39	0.37	15.15	0.17	2.73	0.3	0	0.03	0.1	0.03	0.06	0.07	4.08	11.3	0.01	0.06	14.95	0	0	0	-2.58	-10.46	-6.18	63.17	215.93	854.14	479.28	1185.08	827.21	899.35	563.89	1114.62	547.05
64.831	1	0.07	0.05	0.02	0.1	0.34	0.09	0.13	0.38	0.38	99.33	0.77	15.83	92	1.88	4.58	0.38	0.41	15.1	0.21	2.22	0.32	0	0.02	0.11	0.03	0.08	0.07	4.18	13.51	0.01	0.02	16	0	0	0	-2.19	-9.79	-6.25	63.3	212.83	846.08	478.02	1178.53	828.6	893.71	562.67	1105.88	545.83
64.864	1	0.07	0.05	0.02	0.1	0.36	0.09	0.14	0.37	0.37	99.27	0.79	16.58	93.02	1.84	4.29	0.37	0.46	16.15	0.28	1.96	0.37	0	0.02	0.1	0.03	0.09	0.06	4.09	14.88	0.01	0.03	16.16	0	0	0	-2.37	-9.05	-6.56	63.38	212.21	838.62	478.25	1171.58	829.37	886.43	563.42	1097.88	545.57
64.898	1	0.07	0.05	0.02	0.1	0.48	0.08	0.16	0.29	0.29	99.05	0.97	19.14	95.15	1.78	5.22	0.29	0.56	18.06	0.27	1.59	0.32	0	0.01	0.1	0.02	0.1	0.06	3.92	18	0.01	0.02	17.62	0	0	0	-2.03	-7.12	-6.68	63.72	211.05	828.9	479.15	1162.4	831.66	877.61	564.84	1087.79	545.73
64.931	1	0.07	0.04	0.02	0.1	0.44	0.08	0.17	0.26	0.26	99.11	1.04	18.83	95.4	1.86	6.21	0.26	0.68	15.81	0.26	1.29	0.28	0	0.01	0.1	0.02	0.09	0.05	3.97	18.25	0.01	0.03	18.11	0	0	0	1.63	-6.84	-7.68	64.97	215.98	816.35	478.35	1153.13	834.85	862.47	569.15	1077.16	545.59
64.964	1	0.07	0.04	0.02	0.11	0.39	0.08	0.18	0.27	0.27	99.22	0.99	17.71	93.64	2.29	7.28	0.27	0.81	14.24	0.28	1.31	0.2	0	0.01	0.08	0.02	0.08	0.04	4.09	17.93	0.01	0.03	17.76	0	0	0	2.05	-8.55	-7.99	65.23	215.25	808.43	479.98	1144.96	836.81	854.38	572.05	1068.06	546.12
64.998	1	0.07	0.04	0.01	0.11	0.44	0.08	0.2	0.25	0.25	99.11	1.12	18.9	96.36	2.42	7.63	0.25	1.01	14.81	0.29	1.26	0.18	0	0.01	0.07	0.03	0.07	0.03	3.45	19.66	0.01	0.07	18.65	0	0	0	-1.34	-5.62	-8.17	64.78	213.89	800.09	483.84	1132.84	835.48	844.93	574.25	1057.01	546.49
65.031	1	0.06	0.04	0.01	0.12	0.41	0.07	0.24	0.23	0.23	99.18	1.13	18.33	92.61	2.68	10.1	0.23	1.58	13.18	0.24	1.04	0.13	0	0.01	0.07	0.05	0.08	0.03	3.59	20.41	0.01	0.03	18.71	0	0	0	-1.83	-9.36	-7.28	64.47	219.84	782.61	485.5	1116.01	837.32	825.57	575.68	1043.78	549.02
65.064	1	0.06	0.03	0.01	0.14	0.47	0.07	0.31	0.22	0.22	99.06	1.26	19.57	93.76	2.85	14.65	0.22	2	14.19	0.21	0.86	0.11	0	0.01	0.08	0.06	0.09	0.02	3.71	21.84	0.01	0.04	19.44	0	0	0	-2.24	-8.45	-5.88	64.68	216.55	768.14	489.13	1098.61	839.65	813.75	575.75	1029.03	552.29
65.098	1	0.05	0.03	0.01	0.15	0.59	0.06	0.43	0.23	0.23	98.81	1.46	21.76	91.31	2.44	18.7	0.23	2.54	16.37	0.21	0.59	0.15	0	0.01	0.08	0.08	0.09	0.01	3.63	25.82	0.01	0.02	20.45	0	0	0	-2.06	-10.24	-6.46	64.63	217.64	750.97	491.73	1077.6	837.57	793.17	579.79	1009.15	552.95
65.131	1	0.05	0.02	0.01	0.23	0.54	0.05	0.73	0.21	0.21	98.55	1.37	21.1	93.23	2.05	28.95	0.21	3.51	15.38	0.18	0.36	0.16	0	0.01	0.09	0.1	0.1	0.01	3.64	27.48	0.01	0.01	20.04	0	0	0	1.09	-8.88	-8.22	66	224.21	734.93	490.23	1064.21	837.26	772.14	584.55	993.98	552.04
65.165	1	0.05	0.02	0.01	0.29	0.44	0.05	1.11	0.19	0.19	97.77	1.25	19.45	94.97	1.99	34.59	0.19	4.23	14.07	0.16	0.27	0.24	0	0.01	0.1	0.16	0.09	0.01	4.19	31.49	0.01	0.03	18.96	0	0	0	4.79	-7.31	-9.67	68.22	222.48	728.43	492.58	1060.08	841.36	765.39	590	985.47	557.37
65.198	1	0.05	0.02	0.02	0.27	0.43	0.05	1.07	0.21	0.21	97.85	1.1	19.01	96.55	2.05	32.31	0.21	3.67	14.51	0.15	0.37	0.27	0	0.01	0.1	0.21	0.1	0.01	4.67	33.4	0.01	0.07	18.43	0	0	0	5.42	-5.34	-8.02	69.45	223.81	716.83	499.85	1043.87	845.74	753.57	594.26	975.31	563.91
65.231	1	0.05	0.02	0.02	0.27	0.35	0.05	1.09	0.23	0.23	97.82	1.04	17.53	96.55	1.66	31.78	0.23	3.37	11.99	0.13	0.4	0.21	0	0.01	0.09	0.2	0.12	0.01	4.4	35.01	0.01	0	17.97	0	0	0	3.5	-5.35	-8.32	68.98	226.53	707.94	503.72	1030.81	842.97	740.66	598.19	964.84	565.61
65.265	1	0.06	0.03	0.02	0.25	0.28	0.05	1.16	0.23	0.26	97.69	0.84	15.48	94.56	1.39	28.58	0.23	2.92	10.96	0.13	0.52	0.21	0	0.01	0.09	0.26	0.13	0.01	4.63	40.32	0.02	0	16.45	0	0	0	0.52	-7.72	-9.51	67.48	225.51	702.13	509.49	1026.23	847.14	733.93	605	956.81	570.65
65.298	1	0.06	0.03	0.02	0.2	0.3	0.06	0.87	0.26	0.26	98.27	0.78	15.88	94.16	1.34	22.48	0.26	2.12	12.8	0.17	0.56	0.22	0	0.01	0.07	0.26	0.12	0.01	4.46	40.29	0.02	0	16.12	0	0	0	-0.1	-8.1	-9.87	66.88	228.82	697.52	513.24	1025.71	855.01	729.05	611.23	954.74	573.51
65.331	1	0.07	0.04	0.02	0.16	0.26	0.07	0.67	0.26	0.28	98.67	0.69	14.64	91.05	1.19	16.57	0.26	1.86	11.83	0.16	0.48	0.13	0	0.01	0.06	0.28	0.1	0.01	4.56	40.3	0.02	0	15.26	0	0	0	-1.27	-10.4	-10.15	65.69	226.69	693.27	514.42	1026.28	862.54	727.99	613.56	951.15	573.71
65.365	1	0.07	0.05	0.02	0.17	0.22	0.07	0.61	0.29	0.42	98.78	0.57	13.23	94.78	1.45	16.21	0.29	1.88	12.1	0.13	0.47	0.12	0	0.01	0.06	0.42	0.09	0.01	4.81	38.13	0.03	0	13.9	0	0	0	-0.06	-7.5	-9.05	66.3	232.59	690.14	516.98	1024	867.86	724.13	616.32	953.12	575.59
65.398	1	0.08	0.06	0.02	0.14	0.23	0.09	0.43	0.3	0.39	99.13	0.56	13.32	89.45	1.91	8.8	0.3	1.71	12.92	0.14	0.41	0.1	0	0.01	0.05	0.39	0.07	0.01	4.86	37.13	0.04	0	13.72	0	0	0	-1.71	-11.31	-8.94	65.38	230.78	687.9	516.87	1024.5	870.68	724.08	615.59	951.44	575.99
65.431	1	0.09	0.06	0.02	0.12	0.21	0.09	0.41	0.36	0.42	99.18	0.52	12.41	91.76	1.88	5.42	0.36	1.3	12.15	0.18	0.45	0.08	0	0.01	0.04	0.42	0.07	0.01	5.14	39.44	0.05	0	13.2	0	0	0	-3.99	-9.95	-8.02	65.06	228.63	688.06	520.81	1025.92	874.92	727.21	614.53	953.63	582.83
65.465	1	0.09	0.06	0.02	0.11	0.24	0.09	0.43	0.38	0.38	99.15	0.55	13.71	92.45	1.23	3.41	0.38	1.18	14.06	0.18	0.47	0.1	0	0.02	0.03	0.38	0.09	0.01	4.87	43.35	0.08	0	13.56	0	0	0	1.73	-9.47	-7.35	67.29	226.38	691.44	528.03	1027.2	882.2	731.71	621.06	956.51	594.39
65.498	1	0.09	0.07	0.02	0.1	0.24	0.1	0.34	0.43	0.43	99.31	0.52	13.77	91.74	0.95	2.01	0.43	0.93	14.85	0.18	0.42	0.08	0	0.01	0.03	0.36	0.08	0.01	4.64	40.11	0.09	0	13.24	0	0	0	-0.66	-9.96	-7.71	66.7	230.88	695.35	534.48	1029.23	885.79	731.9	629.55	960.37	596.28
65.532	1	0.1	0.08	0.02	0.1	0.2	0.1	0.34	0.59	0.59	99.33	0.45	12.12	86.66	0.66	1.27	0.59	0.76	13.66	0.16	0.47	0.08	0	0.02	0.03	0.28	0.1	0.02	4.44	40.66	0.12	0.01	12.21	0	0	0	-0.64	-12.65	-7.33	66.56	225.58	703.08	545.93	1034.52	894.69	741.57	638.08	965.34	609.62
65.565	1	0.1	0.08	0.02	0.1	0.18	0.1	0.31	0.71	0.71	99.37	0.41	10.98	89.21	0.39	0.85	0.71	0.62	12.41	0.11	0.43	0.07	0	0.02	0.03	0.26	0.12	0.02	3.74	39.85	0.15	0.01	11.62	0	0	0	-6.27	-11.44	-7.57	65.37	228.87	713.58	557.9	1044.85	904.15	750.05	649.59	976.63	617.3
65.598	1	0.1	0.08	0.02	0.1	0.15	0.1	0.3	0.75	0.75	99.4	0.41	9.92	89.85	0.28	0.52	0.75	0.51	10.13	0.11	0.29	0.05	0	0.01	0.03	0.27	0.17	0.03	3.32	39.44	0.16	0	11.47	0	0	0	-9.25	-11.09	-7.68	64.94	235.42	724.7	569.86	1055.65	913.41	757.3	662.4	990.06	627.03
65.632	1	0.1	0.09	0.02	0.1	0.12	0.1	0.24	1.05	1.05	99.52	0.35	7.93	85.26	0.27	0.32	1.05	0.35	8.59	0.11	0.27	0.04	0	0.01	0.03	0.23	0.24	0.03	2.74	34.2	0.21	0.01	10.35	0	0	0	-11.12	-13.22	-7.45	64.15	235.12	744.37	593.32	1066.55	926.82	773.2	684.61	1005.29	646.96
65.665	1	0.1	0.1	0.02	0.11	0.1	0.11	0.23	1.14	1.14	99.55	0.33	6.02	83.41	0.25	0.28	1.14	0.24	7.01	0.1	0.18	0.02	0	0.01	0.03	0.24	0.36	0.05	2.78	33.05	0.21	0.02	9.19	0	0	0	-13.74	-13.93	-7.19	63.74	230.74	760.37	607.17	1082.59	940.65	791.97	695.63	1019.98	660.26
65.698	1	0.11	0.11	0.02	0.11	0.08	0.11	0.19	1.33	1.33	99.63	0.33	4.14	81.9	0.34	0.28	1.33	0.2	4.83	0.07	0.15	0.01	0	0.01	0.04	0.22	0.54	0.06	2.46	28.4	0.26	0.01	8.39	0	0	0	-17.04	-14.45	-6.03	63.27	236.15	784.22	626.14	1096.52	947.76	809.98	711.77	1043.31	675.39
65.732	1	0.11	0.12	0.02	0.11	0.06	0.11	0.14	1.43	1.43	99.71	0.33	1.88	89.37	0.46	0.33	1.43	0.2	3.18	0.06	0.15	0.01	0	0	0.04	0.21	0.51	0.05	2.12	22.14	0.33	0	6.99	0.27	0	0	-16.62	-11.35	-5.73	64.13	238.02	818.99	643.27	1123.93	956.79	840.89	728.03	1076.01	690.97
65.765	1	0.11	0.12	0.02	0.12	0.05	0.11	0.14	1.44	1.44	99.72	0.33	0.64	92.66	0.6	0.47	1.44	0.21	2.3	0.05	0.15	0.02	0	0	0.05	0.22	0.61	0.06	2.06	20.84	0.36	0.01	6.2	0	0	0	-15.99	-9.32	-5.92	64.1	236.35	840.56	656.57	1144.89	968.89	862.7	740.62	1096.46	705.71
65.799	1	0.12	0.13	0.02	0.13	0.05	0.12	0.12	1.3	1.3	99.74	0.33	0	87.95	1.06	0.92	1.3	0.24	1.53	0.05	0.12	0.02	0	0	0.06	0.24	0.53	0.04	2	17.37	0.43	0.01	5.14	0	0	0	-18.74	-12.06	-6.52	63.35	228.13	878.25	673.06	1173.84	976.18	899.75	756.05	1124.52	716.99
65.832	1	0.11	0.13	0.02	0.13	0.05	0.12	0.13	1.17	1.17	99.74	0.33	0	77.61	1.77	1.78	1.17	0.2	2.11	0.05	0.13	0.04	0	0	0.09	0.29	0.54	0.07	1.98	15.99	0.46	0.05	5.07	0	0	0	-17.89	-15.79	-4.95	62.95	227.69	886.66	670.7	1184.97	977.71	911.79	751.26	1137.06	718.12
65.865	1	0.11	0.12	0.02	0.15	0.05	0.12	0.15	0.91	0.91	99.71	0.33	0	71.69	2.47	4.23	0.91	0.22	2.48	0.04	0.11	0.08	0	0	0.1	0.3	0.35	0.09	1.98	16.44	0.48	0.01	4.94	0	0	0	-18.27	-17.35	-2.93	63.59	220.52	918.43	674.39	1211.11	973.8	948.06	753.78	1166.3	722.13
65.899	1	0.1	0.11	0.02	0.17	0.05	0.11	0.17	0.71	0.71	99.67	0.33	0	60.91	2.56	8.19	0.71	0.22	3.14	0.03	0.12	0.11	0	0	0.11	0.35	0.26	0.11	1.85	15.62	0.55	0.01	4.67	0	0	0	-23.79	-19.78	-4.13	61.93	219.65	928.15	665.55	1229.52	971.8	960.95	748.36	1177.1	709.35
65.932	1	0.09	0.1	0.02	0.19	0.05	0.11	0.18	0.62	0.62	99.62	0.33	0	67.06	2.65	11.95	0.62	0.25	3.95	0.03	0.13	0.27	0	0	0.12	0.36	0.19	0.19	1.85	13.52	0.5	0.01	4.63	0	0	0	-20.66	-18.45	-5.59	62.08	228.94	945.15	661.39	1252.55	976.27	973.29	746.53	1198.77	706.87
65.965	1	0.08	0.08	0.02	0.24	0.05	0.09	0.25	0.56	0.56	99.49	0.35	0	61.82	2.67	18.87	0.56	0.37	3.38	0.04	0.14	0.22	0	0	0.11	0.35	0.12	0.17	1.99	14.67	0.4	0	4.96	0	0	0	-15.41	-19.59	-7.28	62.63	225.55	945.28	650.17	1264.22	980.71	978.32	741.72	1199.55	697.73
65.999	1	0.07	0.07	0.02	0.35	0.05	0.08	0.43	0.45	0.45	99.15	0.78	0	51.53	3.18	30.02	0.45	0.49	3.06	0.04	0.18	0.17	0	0	0.13	0.4	0.1	0.21	2.21	15.44	0.36	0	4.58	0	0	0	-17.25	-21.69	-6.62	61.8	220.07	953.12	648.07	1279.28	987.1	993.35	736.42	1209.99	697.75
66.032	1	0.06	0.05	0.02	0.45	0.05	0.07	0.59	0.37	0.37	98.82	1.35	0	72.85	3.47	37.39	0.37	0.58	2.25	0.04	0.14	0.13	0	0	0.14	0.36	0.07	0.26	2.5	15.42	0.31	0.01	4.99	0	0	0	-16.43	-17.06	-6.06	62.76	232.64	960.69	645.36	1291.81	987	998.4	739.88	1226.67	694.96
66.065	1	0.07	0.07	0.02	0.34	0.05	0.08	0.4	0.33	0.33	99.2	0.75	0	55.65	3.15	29.03	0.31	0.55	1.82	0.03	0.13	0.07	0	0	0.15	0.33	0.08	0.33	2.51	14.99	0.31	0	4.9	0	0	0	-20.37	-20.86	-8.08	61.64	224.88	969.56	655.44	1289.11	985.13	1001.68	744.57	1222.2	700.49
66.099	1	0.08	0.08	0.02	0.25	0.04	0.09	0.25	0.3	0.31	99.49	0.41	0	52.29	2.61	20.02	0.21	0.59	1.42	0.03	0.08	0.07	0	0	0.1	0.31	0.07	0.23	3.11	12.56	0.3	0	4.56	0	0	0	-19.31	-21.54	-8.93	62.3	219.73	981.89	665.58	1292.41	985.48	1011.15	755.14	1225.97	708.94
66.132	1	0.1	0.1	0.02	0.19	0.04	0.1	0.17	0.31	0.26	99.62	0.33	0	65.03	2.63	11.49	0.2	0.5	1.3	0.02	0.06	0.07	0	0	0.08	0.26	0.07	0.16	3.08	12.99	0.31	0	4.56	0	0	0	-12.18	-18.9	-8.12	64.25	225.76	981.53	671.29	1286.78	986.8	1006.07	761.98	1227.65	718.76
66.166	1	0.1	0.11	0.02	0.17	0.04	0.1	0.16	0.34	0.26	99.66	0.33	0	50.84	2.29	8.96	0.13	0.55	1.08	0.02	0.05	0.1	0	0	0.07	0.26	0.07	0.07	3.25	13.05	0.34	0	4.87	0	0	0	-13.73	-21.83	-8.81	63.88	219.63	979.96	676.55	1281.08	985.66	1004.22	765.95	1219.85	724.19
66.199	1	0.1	0.1	0.02	0.19	0.04	0.1	0.19	0.35	0.27	99.62	0.33	0	73.75	2.38	11.83	0.09	0.61	1.12	0.02	0.06	0.08	0	0	0.07	0.27	0.06	0.07	3.33	14.46	0.35	0.01	4.8	0	0	0	-13.23	-16.84	-8.57	64.69	219.59	966.43	679.57	1267.5	987.35	991.1	765.89	1207.86	730.76
66.232	1	0.1	0.1	0.02	0.18	0.04	0.1	0.18	0.39	0.29	99.64	0.33	0	61.87	2.04	10.55	0.09	0.44	1.38	0.02	0.07	0.07	0	0	0.07	0.29	0.08	0.07	2.98	14.73	0.39	0	4.63	0	0	0	-14.46	-19.58	-7.47	63.77	220.54	940.52	683.9	1235.2	986.21	963.27	768.66	1180.7	731.75
66.266	1	0.1	0.11	0.02	0.16	0.05	0.1	0.16	0.35	0.29	99.68	0.33	0	67.79	1.7	7.58	0.06	0.29	1.23	0.02	0.08	0.04	0	0	0.08	0.29	0.09	0.09	2.91	16.29	0.35	0.03	5.12	0	0	0	-12.76	-18.28	-9.26	64.42	236.28	919.63	667.05	1226.84	978.73	937.12	762.32	1168.91	716.45
66.299	1	0.1	0.12	0.02	0.14	0.04	0.11	0.13	0.41	0.31	99.71	0.33	0	64.03	1.19	5.3	0.07	0.2	1.45	0.02	0.09	0.03	0	0	0.08	0.31	0.14	0.1	2.82	14.44	0.41	0.02	4.85	0	0	0	-10.94	-19.12	-8.4	64.26	232.48	881.3	657.18	1185.55	968.89	900.87	750.2	1129.19	706.43
66.332	1	0.11	0.12	0.02	0.14	0.05	0.1	0.12	0.4	0.29	99.72	0.33	0	89.3	0.91	4.71	0.08	0.17	1.45	0.02	0.1	0.02	0	0	0.08	0.29	0.18	0.08	2.84	11.84	0.4	0.04	5.2	0	0	0	-8.14	-11.39	-8.91	65.53	234.86	860.13	634.52	1178.28	961.18	884.67	728.66	1116.27	689.72
66.366	1	0.1	0.11	0.02	0.14	0.05	0.1	0.11	0.34	0.24	99.72	0.33	0	86.94	0.94	5.71	0.1	0.18	1.69	0.02	0.21	0.01	0	0	0.1	0.24	0.19	0.07	2.79	9.32	0.34	0.09	5.17	0	0	0	-5.11	-12.52	-7.1	65.36	228.01	824.42	617.1	1146.26	953.17	857.33	707.03	1083.2	675.84
66.399	1	0.1	0.11	0.02	0.14	0.05	0.1	0.11	0.33	0.24	99.72	0.33	1	91.89	0.75	6.15	0.11	0.17	3.1	0.03	0.42	0.02	0	0	0.13	0.24	0.21	0.04	2.64	8.4	0.33	0.06	5.71	0	0	0	-8.42	-9.86	-8.16	64.22	228.56	802.79	597.43	1128.85	936.02	836.05	688.66	1062.03	654.4
66.432	1	0.1	0.11	0.02	0.13	0.06	0.11	0.1	0.31	0.25	99.74	0.33	1.67	91.55	0.74	4.36	0.15	0.18	4.83	0.04	0.72	0.02	0	0	0.12	0.25	0.2	0.02	2.67	7.85	0.31	0.02	5.79	0	0	0	-5.38	-10.09	-8.73	64.31	226.54	780.57	579.6	1112.33	925.55	816.77	673.12	1040.76	639.24
66.466	1	0.11	0.12	0.02	0.12	0.07	0.11	0.09	0.37	0.22	99.76	0.33	2.43	87.08	0.59	2.32	0.18	0.19	8.06	0.05	1.29	0.06	0	0	0.11	0.22	0.19	0.01	2.56	7.53	0.37	0.04	5.42	0	0	0	-6.14	-12.46	-9.31	63.16	223.8	761.66	563.33	1102.43	917.85	802.41	657.01	1024.16	626.86
66.499	1	0.11	0.12	0.02	0.12	0.09	0.11	0.08	0.32	0.24	99.76	0.33	4.19	88.4	0.48	1.51	0.19	0.25	11.03	0.06	1.63	0.1	0	0	0.09	0.24	0.15	0.01	2.75	7.1	0.32	0.03	6.01	0	0	0	-10.65	-11.85	-9.58	61.77	225.44	748.29	556.31	1098.29	920.45	792.58	651.04	1015.44	617.04
66.533	1	0.11	0.12	0.02	0.12	0.08	0.12	0.08	0.33	0.24	99.75	0.33	3.44	92.11	0.45	1.04	0.24	0.39	10.3	0.07	1.65	0.12	0	0	0.07	0.21	0.13	0.01	2.32	5.86	0.33	0.01	5.62	0	0	0	-12.71	-9.71	-7.65	61.75	236	738.98	550.57	1091.95	917.16	782.04	642.7	1016.09	612.5
66.566	1	0.11	0.12	0.02	0.12	0.08	0.12	0.08	0.3	0.3	99.75	0.33	3.38	95.48	0.56	0.84	0.3	0.53	10.15	0.12	1.76	0.13	0	0	0.06	0.2	0.11	0.02	2.4	5.59	0.3	0.01	5.71	0	0	0	-13.93	-6.75	-7.11	61.54	234.5	730.59	542.2	1087.45	912.2	777.24	631.18	1010.51	607.27
66.599	1	0.11	0.12	0.02	0.11	0.09	0.11	0.08	0.34	0.34	99.76	0.33	3.97	94.52	0.67	1	0.34	0.75	10.77	0.17	2.21	0.1	0	0	0.05	0.19	0.08	0.04	2.43	5.93	0.23	0.01	6.25	0	0	0	-12.57	-7.76	-6.74	61.46	235.54	723.02	534.49	1084.31	909.68	771.75	623.48	1006.37	602.72
66.633	1	0.11	0.11	0.02	0.11	0.09	0.11	0.08	0.46	0.46	99.77	0.33	3.98	95.65	0.69	0.84	0.46	1.08	9.1	0.17	2.16	0.1	0	0	0.05	0.18	0.08	0.06	2.45	6.08	0.18	0	6.97	0	0	0	-12.54	-6.55	-7.11	61.6	239.13	719.59	527.22	1084.39	906.56	767.67	618.99	1005.47	593.77
66.666	1	0.1	0.11	0.02	0.11	0.1	0.11	0.08	0.46	0.46	99.78	0.33	4.94	95.31	0.81	0.84	0.46	1.47	9.97	0.15	2.86	0.14	0	0	0.04	0.17	0.08	0.07	2.72	6.57	0.15	0.01	7.83	0	0	0	-14.63	-6.95	-7.25	61.74	238.25	716.88	520.62	1082.98	902.28	766.15	613.26	1002.47	583
66.699	1	0.1	0.1	0.02	0.11	0.12	0.1	0.08	0.57	0.57	99.76	0.33	6.41	95.29	0.84	1.13	0.57	1.52	10.25	0.17	3.06	0.15	0	0	0.04	0.16	0.09	0.08	2.86	6.51	0.11	0.01	9.25	0	0	0	-14.4	-6.97	-7.62	61.86	242.23	714.96	515.54	1079.53	895.29	760.84	610.48	1000.58	575.81
66.733	1	0.1	0.09	0.02	0.11	0.12	0.1	0.08	0.86	0.86	99.76	0.36	7.02	92.58	1.08	1.23	0.86	1.41	7.61	0.15	2.09	0.11	0	0	0.05	0.13	0.09	0.09	3.29	5.76	0.07	0.03	10.69	0	0	0	-12.8	-9.38	-4.67	61.98	235.78	717.35	514.46	1075.85	889.9	768.25	600.62	1003.19	580.68
[truncated: 18,049 more rows]
[truncated: 4 more columns]
