# Supplementary material for: Exploring emotion recognition in patients with mild cognitive impairment and Alzheimer’s dementia undergoing a rehabilitation program
Source: PLoS One. 2025 Apr 24;20(4):e0322213. doi: 10.1371/journal.pone.0322213 (PMC12021228; doi:10.1371/journal.pone.0322213)
Supplement: S3 Data — (ZIP) [file pone.0322213.s005.zip › raw data21-30/No21 Creative activities.csv]

time stamp	face id	anger	contempt	disgust	fear	joy	sadness	surprise	sentimentality	confusion	neutral	engagement	valence	attention	inner brow raise	brow raise	brow furrow	eye widen	cheek raise	lid tighten	nose wrinkle	upper lip raise	dimpler	lip corner depressor	chin raise	lip pucker	lip stretch	lip press	mouth open	jaw drop	lip suck	eye closure	smile	smirk	blink	blink rate	pitch	yaw	roll	brightness	interocular distance	topleft_x	topleft_y	bottomright_x	bottomright_y	outer_right_eye_X	outer_right_eye_Y	outer_left_eye_X	outer_left_eye_Y
0.066	0	0.17	0.2	0.04	0.14	0.03	0.17	0.06	1.46	0.32	99.6	0.33	0	87.85	0.46	2.53	0.09	0.04	1.46	0.03	0.32	0.02	0.09	0.73	15.67	0	0.42	12.45	0.01	0.08	2.58	7.66	0.16	1.15	0		-10.2	-12.11	18.41	47.96	194.1	937.06	164.56	1224.33	452.06	1012.93	206.63	1200.71	255.78
0.1	0	0.21	0.2	0.03	0.14	0.03	0.16	0.06	1.95	0.12	99.57	0.86	0	95.76	0.96	1.51	0.08	0.02	1.95	0.02	0.12	0.01	1.44	0.15	11.54	0	2.15	31.66	0.04	0.23	0.78	7.26	0.32	0.95	0		-2.89	-6.42	10.83	47.86	185.27	937.46	166.06	1220.76	464.9	1001.45	214.78	1184.36	244.26
0.133	0	0.31	0.21	0.04	0.14	0.03	0.18	0.06	1.84	0.07	99.38	4.51	-0.5	95.93	0.96	1.4	0.05	0.02	1.84	0.01	0.07	0	1.29	0.11	16.65	0	3.92	53.52	0.02	0.18	0.63	12.78	0.34	1.25	0		-2.63	-6.2	10.78	48.13	184.2	938.96	167.31	1216.23	460.16	1000.54	213.08	1181.85	245.57
0.166	0	0.3	0.21	0.03	0.14	0.03	0.16	0.06	1.31	0.06	99.4	4.76	0	96.53	0.72	1.96	0.04	0.02	1.31	0.01	0.06	0.01	1.83	0.11	11.14	0	3.03	54.09	0.01	0.15	0.39	42.91	0.2	1.48	0		-1.87	-5.37	11.5	48.52	184.2	935.67	163.6	1212.37	454.72	997.94	210.78	1179.42	242.3
0.2	0	0.37	0.22	0.03	0.15	0.03	0.15	0.06	1.16	0.04	99.26	16.3	-3.03	95.95	1.08	2.34	0.04	0.01	1.16	0.01	0.03	0	1.95	0.09	8.5	0	3.95	70.63	0.02	0.14	0.33	21.28	0.2	2.05	0		-2.3	-6.18	11.33	48.93	187.79	934.4	159.97	1211.61	450.95	995.2	206.9	1180.19	239.16
0.233	0	0.38	0.23	0.03	0.15	0.03	0.14	0.07	1.11	0.03	99.25	20.67	-3.42	96.45	1.11	2.88	0.03	0.01	0.9	0.01	0.02	0	2.05	0.07	6.69	0	3.58	73.72	0.02	0.12	0.26	69.46	0.2	2.48	0		-4.69	-5.49	12.04	48.56	184.56	932.46	158.05	1209.68	447.43	995.57	205.36	1177.54	236.19
0.266	0	0.29	0.24	0.03	0.15	0.03	0.14	0.07	1.07	0.03	99.42	7.03	0	94.82	1.07	3.6	0.03	0.01	0.81	0.01	0.02	0	1.91	0.06	4.86	0	3.61	57.6	0.03	0.09	0.22	23.61	0.25	3.05	0		-1.03	-7.47	13.12	49.38	188.49	931.86	155.22	1208.94	444.46	995.36	200.77	1180.12	238.08
0.3	0	0.25	0.24	0.03	0.16	0.03	0.14	0.07	1.48	0.03	99.49	4.61	0	95.23	1.48	4.6	0.03	0.01	0.87	0.01	0.02	0	1.42	0.07	3.8	0	2.87	51.02	0.03	0.07	0.18	43.28	0.24	3.37	0		-3.08	-7.03	12.06	49.02	188.44	930.48	153.23	1209.65	444.85	993.11	200.51	1178.67	233.35
0.333	0	0.24	0.24	0.03	0.17	0.03	0.13	0.07	1.78	0.02	99.53	3.66	0	96.26	1.78	5.11	0.02	0.01	1.08	0.01	0.01	0	1.41	0.08	3.2	0	3.76	47.52	0.03	0.06	0.19	33.43	0.29	3.37	0		-5.07	-5.76	11.99	48.72	192.35	927.35	150.47	1212.24	447.96	991.2	197.32	1180.43	231.82
0.366	0	0.16	0.24	0.03	0.17	0.03	0.13	0.08	1.72	0.02	99.51	0.7	0	95.2	1.72	5.74	0.02	0.01	1.32	0.01	0.01	0	0.77	0.06	2.41	0	3.4	24.91	0.04	0.06	0.15	63.07	0.36	3.85	0		-4.63	-7.06	11.59	48.44	190.94	926.9	148.64	1213.13	447.73	991.16	197.7	1179.59	228.57
0.4	0	0.14	0.23	0.02	0.18	0.03	0.13	0.08	1.5	0.02	99.53	0.52	0	96.47	2.09	7.59	0.02	0	1.5	0.01	0.01	0	0.5	0.06	1.43	0	2.5	18.89	0.04	0.05	0.14	41.32	0.4	3.9	0		-4.14	-5.46	11.96	48.54	192.47	923.76	146.15	1211.32	446.83	988.77	194.57	1178.34	227.88
0.433	0	0.14	0.23	0.02	0.19	0.03	0.13	0.09	1.38	0.02	99.54	0.47	0	96.99	3.1	7.72	0.02	0	1.28	0.01	0.01	0	0.21	0.07	1.38	0	2.78	17.21	0.04	0.05	0.13	52.74	0.38	3.8	0		-5.27	-4.64	11.86	48.39	193.58	921.83	144.7	1209.65	446.02	986.51	191.33	1176.8	226.83
0.467	0	0.12	0.21	0.02	0.19	0.03	0.13	0.09	1.15	0.02	99.59	0.33	0	96.95	3.06	8.95	0.02	0	0.67	0.01	0.01	0.01	0.1	0.07	1.15	0	1.45	9.25	0.05	0.05	0.11	44.94	0.37	2.96	0		-3.32	-4.71	10.98	48.65	196.96	918.65	141.54	1208.65	446.27	981.5	190.05	1175.52	223.89
0.5	0	0.13	0.2	0.02	0.18	0.03	0.13	0.09	1.13	0.02	99.6	0.39	0	96.15	2.95	8.02	0.02	0	0.63	0.01	0.01	0	0.04	0.06	1.13	0	1.16	14.32	0.05	0.04	0.1	10.19	0.37	2.43	0		-3.66	-5.91	9.96	48.41	196.93	917.34	140.73	1207.04	445.4	978.19	190.8	1172.84	220.66
0.533	0	0.15	0.2	0.02	0.18	0.03	0.13	0.08	1.39	0.02	99.61	0.55	0	96.44	3.05	6.76	0.02	0	0.51	0	0.01	0	0	0.06	1.39	0	1.07	20.5	0.04	0.04	0.1	23.37	0.36	2.04	0		-4.25	-5.5	9.73	48.05	196.43	915.21	139.35	1205.65	445.11	976.27	189.39	1170.49	218.76
0.567	0	0.16	0.19	0.02	0.17	0.03	0.13	0.08	1.48	0.01	99.62	0.65	0	96.56	2.26	6.19	0.01	0	0.63	0	0.01	0	0.01	0.05	1.48	0	1.14	23.38	0.05	0.03	0.06	19.52	0.39	1.52	0		-5.07	-5.32	8.68	47.87	198.63	913.43	138.59	1203.85	443.87	971.64	190.54	1168.65	215.82
0.6	0	0.18	0.18	0.02	0.17	0.03	0.13	0.08	1.05	0.01	99.64	1.41	0	95.86	1.91	7.1	0.01	0	0.67	0	0	0	0	0.05	1.05	0	1.03	33.38	0.04	0.03	0.06	47.36	0.39	1.41	0		-3.45	-6.29	8.79	47.6	193.13	911.37	137.85	1200.69	443.97	971.69	188.86	1163.03	215.13
0.633	0	0.16	0.16	0.02	0.19	0.03	0.12	0.09	1.11	0.01	99.62	1.35	0	96.25	2.03	9.87	0.01	0	0.72	0	0.01	0	0	0.04	1.11	0	0.9	30.06	0.04	0.02	0.06	75.4	0.37	1.09	0		-5.08	-5.78	8.37	47.42	195.2	909.65	136.15	1199.09	441.73	968.43	187.09	1161.97	212.53
0.667	0	0.17	0.16	0.02	0.19	0.03	0.12	0.09	0.94	0.01	99.63	1.48	0	97.19	1.49	9.89	0.01	0	0.72	0	0.01	0	0	0.03	0.94	0	1.01	31.22	0.06	0.02	0.04	84.55	0.43	0.97	0		-6.93	-4.28	7.53	47.23	200.53	904.84	132.47	1199.58	442.53	962.39	186.22	1161.75	207.84
0.7	0	0.19	0.16	0.02	0.18	0.03	0.11	0.09	0.89	0.03	99.63	2.61	0	96.42	1.05	9.86	0.01	0	0.75	0	0.03	0	0	0.03	0.89	0	1.35	38.44	0.05	0.02	0.05	92.63	0.45	1.14	0		-5.76	-5.53	7.28	47.39	201.93	901.84	129.3	1198.89	442.56	959.49	183.83	1160.27	205.28
0.734	0	0.25	0.17	0.02	0.19	0.03	0.11	0.09	0.97	0.03	99.5	11.29	0	96.77	0.9	9.8	0.01	0	0.97	0	0.04	0	0	0.03	0.96	0	2.64	57.88	0.04	0.01	0.04	81.76	0.48	1.27	0		-7.65	-4.99	7.82	47.19	204.49	898.24	125.96	1198.04	440.49	957.01	180.46	1160.28	202.69
0.767	0	0.29	0.17	0.02	0.19	0.03	0.11	0.09	1.14	0.02	99.42	23.26	-0.32	96.38	0.77	10.54	0.01	0	1.14	0	0.04	0	0	0.02	1.23	0	4.37	67.94	0.04	0.01	0.04	63.99	0.48	1.47	0		-5.32	-5.59	6.89	47.16	202.71	895.26	122.56	1197.66	442.48	954.56	178.53	1156.23	198.99
0.8	0	0.3	0.16	0.02	0.2	0.03	0.11	0.09	1.59	0.02	99.4	27.06	-0.58	96.89	0.73	10.79	0.01	0	1.59	0	0.05	0	0	0.02	1.28	0	6.17	70.2	0.04	0.01	0.04	36.42	0.53	1.24	0		-7.63	-4.8	6.99	46.92	203.91	893.89	121.76	1196.32	440.68	952.87	176.51	1155.67	197.83
0.834	0	0.27	0.17	0.02	0.19	0.03	0.12	0.08	2.02	0.01	99.47	12.53	0	96.74	0.68	8.81	0.01	0	2.02	0.01	0.03	0	0	0.01	1.14	0	7.6	60.34	0.04	0.01	0.03	19.07	0.58	1.22	0		-9.9	-5.05	6.78	47.31	212.23	891.4	118.18	1195.18	436.28	946.9	172.97	1158.06	194.34
0.867	0	0.27	0.18	0.02	0.18	0.03	0.12	0.08	2.43	0.01	99.46	9.95	0	96.45	0.73	6.67	0.01	0	2.43	0.01	0.02	0	0	0.01	1.24	0	11.04	59.25	0.03	0.01	0.04	4.87	0.57	1.22	0		-8.66	-5.49	6.43	47.16	209.07	888.06	114.47	1193.69	434.83	945.15	172.9	1153.59	189.13
0.9	0	0.23	0.19	0.02	0.18	0.03	0.13	0.07	2.69	0.01	99.54	3.32	0	95.91	0.73	4.64	0.01	0	2.69	0.01	0.02	0	0	0.01	1.3	0	13.79	46.74	0.03	0.01	0.04	2.57	0.63	1.39	0		-10.07	-6.22	5.45	46.65	205.27	885.73	111.36	1192.87	433.67	943.6	171.62	1148.56	182.91
0.934	0	0.25	0.19	0.02	0.18	0.03	0.13	0.07	2.68	0.01	99.5	4.06	0	95.15	0.88	3.57	0.01	0	2.68	0.01	0.02	0	0	0.01	1.75	0	15.41	50.41	0.03	0.01	0.04	13.44	0.67	1.29	0		-8.55	-7.11	6.33	46.8	202.41	882.56	108.19	1190.66	432.39	943.7	167.47	1145.6	181.78
0.967	0	0.27	0.19	0.02	0.17	0.03	0.13	0.06	2.04	0.01	99.45	5.52	0	95.41	1.18	2.48	0.01	0.01	2.04	0.01	0.03	0	0	0.01	1.97	0	12.34	55.5	0.03	0.01	0.05	12.91	0.63	1.02	0		-5.2	-6.83	6.69	47.43	205.12	880.05	106.2	1189.48	433.25	941.31	165.32	1145.67	182.95
1	0	0.19	0.19	0.02	0.16	0.03	0.13	0.06	1.34	0.01	99.62	0.8	0	97.34	1.11	1.7	0.01	0.01	1.34	0.01	0.02	0	0	0.01	1.54	0	10.01	30.89	0.02	0.01	0.05	2.91	0.64	0.59	0		-7.36	-4	5.72	46.9	200.01	881.64	106.62	1187.09	429.27	941.87	162.9	1140.93	182.45
1.034	0	0.21	0.19	0.02	0.15	0.03	0.13	0.06	1.26	0.01	99.59	1.13	0	94.6	1.26	1.39	0.01	0.01	1.24	0.01	0.01	0	0	0	1.31	0	8.28	35.96	0.03	0.01	0.05	26.9	0.67	0.43	0		-6.85	-7.68	6.5	47.07	201.59	878.41	103.72	1187.3	429.34	940.59	163.94	1141.69	178.09
1.067	0	0.22	0.19	0.02	0.15	0.03	0.13	0.06	1.32	0.01	99.56	1.44	0	93.9	1.32	1.03	0.01	0.01	1.15	0.01	0.01	0	0	0	1.42	0	7.9	39.46	0.02	0.02	0.07	5.31	0.66	0.58	0		-4.02	-8.33	6.51	47.51	201.31	875.86	101.07	1186.72	429.62	939.11	163.84	1140.03	176.31
1.101	0	0.39	0.19	0.02	0.15	0.03	0.14	0.06	1.97	0.01	99.21	25.64	-2.28	93.96	1.14	0.92	0.01	0.01	1.97	0.01	0.01	0	0	0	2.08	0	8.19	78.12	0.02	0.02	0.1	6.91	0.7	0.47	0		-3.68	-8.28	6.6	47.85	201.98	872.31	98.94	1183.94	427.98	935.77	162.68	1137.41	174.36
1.134	0	0.39	0.19	0.03	0.15	0.03	0.14	0.06	1.93	0.01	99.22	23.54	-1.9	94.96	0.9	0.56	0.01	0.01	1.93	0.01	0.01	0	0.12	0	2.56	0	8.58	76.74	0.02	0.02	0.12	2.79	0.82	0.74	0		-1.38	-7.32	6.25	48.36	202.46	873.02	95.34	1185.8	427.65	936.33	158.89	1138.36	172.16
1.167	0	0.36	0.19	0.03	0.15	0.03	0.14	0.06	1.96	0.01	99.28	16.91	-0.65	94.92	0.87	0.43	0.01	0.01	1.96	0.01	0.01	0	0.25	0	2.52	0	8.72	71.56	0.02	0.03	0.13	0.88	0.85	0.68	0		-3	-7.37	6.97	48.11	201.31	870.31	93.87	1184.68	425.76	936	159.1	1137.02	170.01
1.201	0	0.36	0.2	0.03	0.15	0.03	0.14	0.06	2.21	0.01	99.28	16.49	-0.25	94.97	0.66	0.33	0.01	0.01	2.21	0.01	0	0	0.81	0	2.78	0	10.43	70.93	0.02	0.04	0.17	3.85	0.98	1	0		-1.59	-7.31	7.59	48.34	202.6	865.99	90.48	1186.89	429.45	935.36	157.78	1137.65	168.98
1.234	0	0.35	0.2	0.03	0.15	0.03	0.13	0.06	2.23	0.01	99.29	15.35	0	95.86	0.52	0.28	0.01	0.01	2.23	0.01	0	0	0.99	0	2.75	0	13.49	69.86	0.02	0.04	0.2	4	1.04	1.18	0		-2.47	-6.29	5.96	48.3	204.43	872.16	90.13	1191.02	427.26	937	158.41	1141.3	165.64
1.267	0	0.32	0.2	0.03	0.16	0.03	0.14	0.06	2.27	0.01	99.36	8.92	0	94.97	0.38	0.22	0.01	0.01	2.27	0.01	0	0	1.62	0	4.92	0	16.83	62.14	0.01	0.05	0.28	1.92	1.15	1.39	0		0.25	-7.31	7.15	49.01	202.54	870.29	90.12	1188.29	426.79	937.5	158.05	1139.79	168.19
1.301	0	0.39	0.22	0.03	0.16	0.03	0.14	0.06	2.73	0.02	99.21	22.41	-1.4	94.82	0.34	0.17	0.02	0.01	2.73	0.01	0	0	2.95	0	5.91	0	19.83	75.14	0.01	0.06	0.34	5.44	1.18	2.06	0		-0.97	-7.47	8.34	48.8	203.95	867.58	89.23	1187.56	426.37	937.12	156.27	1140.67	169.09
1.334	0	0.35	0.2	0.03	0.16	0.03	0.14	0.06	2.7	0.02	99.29	14.92	0	94.37	0.37	0.19	0.02	0.01	2.7	0.01	0	0	2.74	0	5.27	0	17.48	68.97	0.01	0.08	0.33	3.05	1.37	1.29	0		-0.12	-7.9	7.55	48.83	203.05	866.53	88.17	1190.6	430.71	937.17	158.14	1140.02	167.09
1.367	0	0.28	0.19	0.03	0.15	0.03	0.14	0.06	3.03	0.02	99.43	5.54	0	94.6	0.47	0.21	0.02	0.01	3.03	0.01	0	0	3.44	0	4.18	0	14.24	55.02	0.01	0.11	0.36	2.54	1.5	1.16	0		-0.67	-7.69	8.97	48.9	204.27	865.75	87.12	1191.21	428.94	938.85	157.33	1142.85	167.82
1.401	0	0.32	0.18	0.03	0.15	0.03	0.14	0.06	3.1	0.02	99.37	9.72	0	94.45	0.47	0.29	0.02	0.01	3.1	0.01	0	0	3.27	0	4.24	0	11.7	62.49	0.01	0.13	0.41	0.57	1.45	0.38	0		0.56	-7.83	9.18	49.16	205.52	864.56	86.11	1192.92	431.73	938.94	156.57	1144.11	168.59
1.434	0	0.26	0.17	0.03	0.14	0.03	0.14	0.06	2.31	0.02	99.47	3.37	0	93.22	0.31	0.38	0.02	0.01	2.31	0.01	0	0	3.21	0	5.57	0	10.59	49.25	0.01	0.15	0.42	3.21	1.44	0.12	0		1.38	-8.9	8.83	49.44	205.7	864.33	85.33	1193.25	433.03	938.39	154.81	1143.63	168.44
1.468	0	0.27	0.17	0.03	0.14	0.03	0.14	0.06	1.75	0.01	99.47	3.66	0	95.19	0.33	0.42	0.01	0.01	1.75	0.01	0	0	1.58	0	5.7	0	8.02	50.87	0.01	0.18	0.42	1.65	1.73	0	0		2.77	-7.08	8.7	49.73	203.51	863.89	84.61	1194.24	435.54	939.43	154.37	1142.46	168.37
1.501	0	0.25	0.16	0.03	0.13	0.03	0.14	0.06	2.01	0.01	99.51	2.45	0	95.66	0.28	0.53	0.01	0.01	1.73	0.01	0	0	1.07	0	6.34	0	6.54	45.76	0.01	0.24	0.59	2.39	2.01	0	0		2	-6.54	8.74	49.73	204.44	864.72	84.07	1195.93	435.34	940.34	153.98	1144.31	167.72
1.534	0	0.21	0.16	0.03	0.13	0.03	0.14	0.06	2.13	0.01	99.58	1.21	0	96.04	0.32	0.74	0.01	0.01	1.67	0.02	0.01	0	1.85	0	6.2	0	6.53	36.67	0.01	0.27	0.53	9.07	2.13	0	0		2.15	-6.06	8.62	50.12	204.67	866.99	84.67	1195.26	432.72	940.84	153.94	1145.04	167.89
1.568	0	0.18	0.16	0.03	0.13	0.04	0.13	0.06	2.58	0.01	99.64	0.58	0	93.04	0.43	0.84	0.01	0.01	1.72	0.02	0.01	0	0.38	0	6.16	0	4.88	26.24	0.01	0.31	0.5	0.42	2.58	0	0		3.06	-9.04	9.44	50.21	203.76	867.69	83.45	1197.49	433.34	944.12	151.97	1147.2	168.61
1.601	0	0.18	0.16	0.03	0.13	0.03	0.14	0.06	2.34	0.01	99.64	0.52	0	90.86	0.34	0.75	0.01	0.01	1.37	0.02	0.01	0	0	0	7.94	0	4.44	25.09	0.01	0.34	0.5	0.23	2.34	0	0		2.56	-10.52	8.27	50.2	206.71	870.54	84.65	1198.65	433.19	942.9	152.76	1149.02	168.31
1.634	0	0.21	0.16	0.03	0.13	0.03	0.15	0.06	2.58	0.01	99.57	1.03	0	86.74	0.34	0.63	0.01	0.01	1.55	0.02	0.02	0.01	0	0	12.5	0	5.32	34.59	0.01	0.44	0.54	1.31	2.58	0	0		4.07	-12.61	6.74	50.35	201.62	873.16	86.21	1197.86	433.47	943.54	155.48	1144.83	166.86
1.668	0	0.22	0.16	0.04	0.13	0.04	0.16	0.06	2.61	0.01	99.56	1.09	0	88.74	0.36	0.52	0.01	0.01	1.63	0.02	0.01	0.01	0	0	15.66	0	4.62	35.25	0.01	0.58	0.6	0.48	2.61	0	0		3.74	-11.68	6.61	50.2	200.49	874	86.04	1199.71	434.58	945.16	155.68	1145.37	166.33
1.701	0	0.26	0.15	0.04	0.13	0.04	0.16	0.06	2.79	0.01	99.48	2.7	0	92.33	0.51	0.46	0.01	0.01	1.79	0.03	0.02	0.01	0	0	15.29	0	4.56	46.91	0.01	0.61	0.59	0.4	2.79	0	0		4	-9.56	7.7	50.72	207.08	873.61	85.53	1199.53	431.95	943.67	155.59	1150.38	168.06
1.735	0	0.27	0.16	0.04	0.13	0.04	0.17	0.06	2.67	0.01	99.46	2.94	0	86.53	0.58	0.49	0.01	0.02	2.31	0.03	0.02	0.02	0	0.01	17.13	0	4.29	47.49	0.01	0.71	0.58	3.52	2.67	0	0		1.69	-12.7	6.56	50.06	203.27	877.63	87.71	1199.63	430.15	945.57	156.79	1148.61	166.36
1.768	0	0.22	0.15	0.04	0.13	0.04	0.16	0.06	2.78	0.01	99.57	1.09	0	86.21	0.76	0.49	0.01	0.02	2.04	0.03	0.01	0.01	0	0.01	15.02	0	3.19	34.84	0.01	0.78	0.48	0.42	2.78	0	0		5.72	-12.84	6.35	50.54	199.91	880.69	89.59	1197.28	428.83	947.17	157.75	1146.76	168.98
1.801	0	0.23	0.15	0.03	0.13	0.04	0.16	0.06	2.86	0.01	99.54	1.74	0	85.67	1.05	0.37	0.01	0.02	2.37	0.04	0.02	0.01	0	0.01	12.98	0	2.52	40.78	0.01	0.85	0.45	3.69	2.86	0	0		4.3	-13.06	8.62	50.46	200.17	881.8	93.06	1191.5	421.89	948.57	156.47	1147.92	174.54
1.835	0	0.26	0.16	0.04	0.13	0.04	0.16	0.06	3.07	0.02	99.47	3.13	0	92.44	0.99	0.32	0.02	0.02	3.07	0.04	0.02	0.01	0	0.01	14.96	0	2.77	47.53	0.01	0.77	0.55	57.67	2.57	0	0		4.73	-9.48	6.24	50.16	191.69	882.86	95.59	1186.78	421.43	946.62	160.02	1137.96	171.65
1.868	0	0.27	0.16	0.03	0.13	0.04	0.16	0.06	3.54	0.02	99.46	3.75	0	89.28	1.28	0.3	0.02	0.01	3.54	0.05	0.02	0.01	0	0.01	13.34	0	2.95	49.4	0.01	0.59	0.63	26.31	2.3	0	0		4.62	-11.4	8.61	50.3	195.57	884.22	97.81	1185.04	417.85	948.61	158.32	1143.2	177.86
1.901	0	0.32	0.16	0.03	0.13	0.04	0.16	0.06	4.62	0.02	99.37	10.28	0	92.94	1.29	0.32	0.02	0.01	4.62	0.05	0.03	0.01	0	0.01	10.03	0	2.09	61.75	0.01	0.52	0.58	58.7	2.19	0	0		4.12	-9.11	7.73	50.25	193.78	886.58	100.08	1183.2	416.25	948.21	160.18	1141.19	177.8
1.935	0	0.28	0.16	0.03	0.13	0.04	0.15	0.06	3.82	0.04	99.45	5.8	0	94.16	1.79	0.41	0.04	0.01	3.82	0.05	0.04	0	0	0.01	6.55	0	2.13	54.82	0.02	0.5	0.52	61.2	1.98	0	0		1.08	-8.1	6.72	49.29	184.96	887.63	103.25	1176.84	412.95	948.1	159.07	1132.17	177.2
1.968	0	0.21	0.17	0.03	0.13	0.03	0.15	0.06	2.66	0.04	99.58	1.42	0	91.28	2.25	0.51	0.04	0.01	2.66	0.05	0.04	0	0	0.01	4.94	0	1.56	37.92	0.02	0.44	0.47	21.72	1.69	0.11	0		-0.72	-10.26	8.24	49.17	189.36	887.28	104.03	1175.39	408.9	947.48	159.69	1135.86	178.84
2.001	0	0.19	0.17	0.02	0.14	0.03	0.15	0.06	2.63	0.05	99.63	0.82	0	90.31	2.63	0.62	0.05	0	2.12	0.05	0.04	0	0	0.01	3.53	0	1.22	30.24	0.03	0.4	0.41	69.93	1.4	0.18	0		-0.38	-10.84	7.19	49	188.14	888.11	105.58	1174.33	409.94	946.33	160.73	1133.58	178.97
2.035	0	0.16	0.18	0.02	0.14	0.03	0.15	0.07	3.16	0.07	99.64	0.42	0	91.36	3.22	0.98	0.07	0	1.71	0.06	0.03	0	0	0.01	3.16	0.01	1.21	20.24	0.04	0.32	0.33	78.49	1.07	0.42	0		-1.34	-10.21	6.89	48.64	188.66	888	107.38	1172.43	409.73	944.74	160.5	1132.29	180.96
2.068	0	0.15	0.18	0.02	0.15	0.03	0.15	0.07	2.87	0.07	99.64	0.38	0	92.1	3.56	1.55	0.07	0	1.62	0.05	0.02	0	0.03	0.02	2.87	0.01	0.97	18.31	0.04	0.31	0.3	63.83	0.94	0.37	0		-2.16	-9.72	7.15	48.52	190.03	887.18	107.19	1171.54	408.95	943.62	160.4	1132.6	180.36
2.102	0	0.14	0.17	0.02	0.16	0.03	0.15	0.08	1.73	0.07	99.65	0.33	0	91.98	4.02	3.07	0.07	0	1.73	0.05	0.02	0	0	0.02	1.63	0.01	0.68	13.85	0.06	0.25	0.22	87.6	0.81	0.27	0		-2.94	-9.8	7.34	48.34	190.4	885.86	107.67	1169.39	407.95	942.02	160.27	1131.31	180.77
2.135	0	0.13	0.16	0.02	0.18	0.03	0.15	0.09	1.75	0.09	99.65	0.33	0	89.76	4.81	5.58	0.09	0	1.75	0.06	0.03	0	0	0.02	1.24	0.01	0.51	13.13	0.07	0.21	0.2	91.96	0.66	0.24	0		-1.95	-11.15	7.55	48.24	188.3	884.24	108.37	1166.1	407.2	940.85	160.72	1128	181.51
2.168	0	0.13	0.15	0.02	0.2	0.03	0.15	0.1	1.81	0.08	99.6	0.56	0	92.35	5.93	8.32	0.08	0	1.81	0.05	0.02	0	0	0.03	1.06	0.01	0.43	19.19	0.07	0.19	0.18	83.23	0.63	0.23	0		-2.01	-9.55	7.92	48.52	190.28	883.08	108.48	1164.29	405.79	939.07	160.75	1128.11	182.36
2.202	0	0.11	0.15	0.02	0.22	0.03	0.15	0.11	2.23	0.1	99.55	0.4	0	93.98	6.62	10.5	0.1	0	2.23	0.05	0.02	0	0	0.03	0.79	0.01	0.27	12.12	0.11	0.14	0.11	13.65	0.51	0.16	0		-0.17	-8.26	6.53	49.01	194.93	881.95	107.36	1165.95	408.99	934.97	162.14	1128.99	180.98
2.235	0	0.1	0.14	0.02	0.24	0.03	0.14	0.12	2.22	0.11	99.52	0.33	0	94.05	6.6	12.5	0.11	0	2.22	0.05	0.01	0	0	0.03	0.56	0	0.23	6.69	0.12	0.14	0.09	14.86	0.51	0.06	0		1.09	-8.19	6.87	48.74	191.04	881.72	108.16	1164.58	409.49	936.5	162.54	1126.53	182.12
2.268	0	0.1	0.13	0.02	0.26	0.03	0.14	0.14	2.49	0.12	99.49	0.33	0	91.89	6.59	14.83	0.12	0	2.49	0.06	0.01	0	0	0.03	0.44	0	0.2	5	0.14	0.1	0.07	50.7	0.46	0.05	0		-1.18	-9.86	6.32	47.9	183.49	879.12	109.56	1159.94	408.2	935.54	162.54	1118.01	181.84
2.302	0	0.09	0.13	0.02	0.26	0.03	0.13	0.14	2.44	0.14	99.47	0.33	0	94.5	6.2	15.69	0.14	0	2.68	0.06	0.01	0	0	0.04	0.4	0	0.17	2.44	0.18	0.07	0.05	33.21	0.36	0.08	0		-0.72	-7.78	6.9	48.38	189.33	877.36	108.8	1160.68	410.39	933.21	162.38	1121.52	182.07
2.335	0	0.09	0.12	0.02	0.27	0.03	0.13	0.14	2.24	0.14	99.45	0.33	0	92.78	5.8	17.27	0.14	0	2.24	0.06	0.01	0	0	0.05	0.3	0	0.14	2.39	0.19	0.07	0.05	86.55	0.35	0.05	0		-0.77	-9.23	6.26	47.95	183.18	877.69	110.7	1157.58	408.79	933.65	164.07	1115.92	182.34
2.368	0	0.09	0.12	0.02	0.26	0.03	0.12	0.14	2.78	0.13	99.48	0.33	0	94.2	5.09	16.71	0.13	0	2.81	0.06	0.01	0.01	0	0.05	0.28	0	0.16	2.78	0.23	0.06	0.04	77.1	0.35	0.06	0		-1.36	-8.06	7.47	48.29	188.51	876.46	111.05	1154.26	405.79	930.86	162.48	1118.12	184.13
2.402	0	0.1	0.13	0.02	0.24	0.03	0.12	0.12	1.98	0.11	99.52	0.33	0	94.97	4.11	15.16	0.11	0	2.42	0.05	0.01	0	0	0.05	0.2	0	0.15	1.98	0.31	0.06	0.03	71.7	0.29	0.08	0		-2.16	-7.31	7.82	48.4	191.34	875.53	111.93	1152.51	404.89	928.92	161.77	1118.68	186.25
2.435	0	0.1	0.14	0.02	0.22	0.03	0.12	0.11	0.85	0.11	99.55	0.33	0	94.34	3.39	13.45	0.11	0	2.2	0.07	0.01	0.01	0	0.04	0.13	0	0.15	0.85	0.31	0.05	0.02	77.54	0.29	0.06	0		-4.85	-7.94	6.92	47.51	185.23	873.05	112.03	1149.06	403.09	927.33	161.38	1111.13	184.38
2.469	0	0.1	0.14	0.02	0.21	0.03	0.12	0.1	0.26	0.08	99.59	0.33	0	95.04	2.44	12.1	0.08	0	2.06	0.09	0.01	0.01	0	0.04	0.13	0	0.23	0.26	0.39	0.04	0.02	81.83	0.33	0.1	0		-4.31	-7.23	6.63	47.91	186.41	870.9	112.56	1146.54	403.26	924	162.4	1109.05	184.93
2.502	0	0.1	0.15	0.02	0.2	0.03	0.12	0.1	0.5	0.07	99.6	0.33	0	95.67	2.12	11.09	0.07	0	2.51	0.11	0.02	0.01	0	0.03	0.17	0	0.33	0.5	0.43	0.03	0.02	76.71	0.38	0.21	0		-5.32	-6.52	7.98	48.38	195.65	867.6	111	1146.22	403.28	920.04	161.46	1114.32	184.68
2.535	0	0.11	0.15	0.02	0.19	0.03	0.12	0.09	0.58	0.07	99.63	0.33	0	95.87	1.85	9.7	0.07	0	3.43	0.12	0.02	0.01	0	0.02	0.16	0	0.41	0.58	0.44	0.03	0.02	88.58	0.43	0.29	0		-4.87	-6.28	7.68	48.29	193.92	866.47	112.05	1145.65	405.78	919.46	163.02	1112.11	185.17
2.569	0	0.11	0.15	0.02	0.18	0.03	0.12	0.09	1.69	0.06	99.64	0.33	0	96.03	1.57	8.96	0.06	0	2.88	0.11	0.02	0	0	0.02	0.16	0	0.6	1.69	0.47	0.02	0.02	76.58	0.48	0.32	0		-3.76	-6.06	7.31	48.58	195.46	865.7	111.85	1147.55	409.29	918.74	163.8	1112.99	185.53
2.602	0	0.12	0.16	0.02	0.17	0.03	0.12	0.08	2.08	0.06	99.65	0.33	0	95.19	1.5	7.65	0.06	0	2.08	0.08	0.01	0	0	0.02	0.16	0	0.87	4.53	0.47	0.02	0.02	73.21	0.46	0.51	0		-0.2	-7.08	6.79	49.03	191.77	865.36	112.24	1146.13	410.36	918.75	165.03	1109.32	186.47
2.635	0	0.12	0.17	0.02	0.17	0.03	0.12	0.08	1.39	0.06	99.65	0.33	0	95.64	1.79	7.23	0.06	0	1.39	0.08	0.01	0	0	0.01	0.2	0	1.07	7.69	0.55	0.02	0.03	20.98	0.49	0.75	0		-1.68	-6.56	7.6	48.82	191.78	864.05	112.73	1145.44	411.01	919.01	164.62	1109.47	187.1
2.669	0	0.12	0.17	0.02	0.18	0.03	0.12	0.08	0.99	0.05	99.64	0.33	0	95.64	2.09	7.71	0.05	0	0.99	0.07	0	0	0	0.01	0.23	0	1.38	9.14	0.61	0.02	0.02	21.26	0.6	1.25	0		-2.65	-6.56	7.55	48.74	192.88	863.68	113.42	1144.76	411	917.96	164.49	1109.43	187.75
2.702	0	0.13	0.19	0.02	0.18	0.03	0.12	0.09	0.96	0.04	99.63	0.36	0	96.52	2.18	8.4	0.04	0	0.96	0.05	0	0	0	0.01	0.34	0	2	12.85	0.63	0.02	0.02	44.92	0.58	2.03	0		-4.54	-5.39	7.31	48.8	197.04	861.26	112.27	1145.34	411.83	914.72	164.31	1110.53	186.34
2.736	0	0.13	0.19	0.02	0.19	0.03	0.12	0.09	0.96	0.03	99.61	0.4	0	96.36	2.31	9.45	0.03	0	0.96	0.03	0	0	0	0.01	0.46	0	2.4	13.44	0.58	0.01	0.03	35.97	0.54	2.37	0		-1.74	-5.63	7.4	49.27	194.52	859.17	111.91	1144.28	413.83	914.37	165.58	1107.75	186.61
2.769	0	0.12	0.17	0.02	0.21	0.03	0.11	0.1	1.08	0.03	99.58	0.47	0	96.03	1.8	12.61	0.03	0	1.08	0.02	0	0	0	0.01	0.46	0	2.9	12.37	0.66	0.01	0.03	33.97	0.56	2.07	0		-4.1	-6.08	8.24	49.08	199.85	856.07	109.69	1144.17	412.16	911.75	163.03	1110.28	185.92
2.802	0	0.12	0.16	0.02	0.23	0.03	0.11	0.11	1.21	0.03	99.54	0.65	0	95.97	1.43	14.95	0.03	0	1.21	0.02	0.01	0	0	0.01	0.66	0	3.43	14.74	0.74	0.01	0.04	25.95	0.56	2.29	0		-3.02	-6.14	8.49	49	194.46	854.14	109.3	1143.19	413.8	913.03	163.6	1106.28	185.21
2.836	0	0.11	0.16	0.02	0.24	0.03	0.1	0.12	1.43	0.02	99.52	0.47	0	96.59	1.14	16.87	0.02	0	1.43	0.02	0.01	0.01	0	0.01	0.64	0	2.93	8.03	0.73	0.01	0.04	31.45	0.59	2.35	0		-3.97	-5.28	8.49	49.16	198.41	851.99	108.48	1142.95	414.02	910.09	163.1	1107.29	184.96
2.869	0	0.1	0.15	0.02	0.26	0.03	0.1	0.13	1.74	0.03	99.49	0.51	0	97.52	0.95	18.89	0.03	0.01	1.74	0.02	0.01	0.01	0	0.01	0.96	0	3.68	7.35	0.7	0.01	0.04	20.17	0.55	2.36	0		-5.92	-3.65	8.39	48.93	197.88	849.65	107.41	1142.31	413.48	908.54	163.84	1105.56	182.33
2.902	0	0.1	0.13	0.02	0.28	0.03	0.09	0.14	1.98	0.03	99.45	0.65	0	97.36	0.65	21.4	0.03	0.01	1.98	0.02	0.01	0.01	0	0.01	0.85	0	3.51	8.16	0.74	0.01	0.04	20.78	0.56	1.78	0		-6.04	-3.96	7.4	49.17	198.77	850.78	107.83	1143.14	414.12	907.5	165.12	1105.63	181.12
2.936	0	0.1	0.12	0.02	0.28	0.03	0.09	0.14	2.19	0.03	99.43	0.78	0	97.34	0.46	22.15	0.03	0.01	2.19	0.03	0.01	0	0	0.01	0.98	0.01	3.89	10.03	0.75	0.02	0.05	17.83	0.64	1.09	0		-5.8	-3.99	7.35	49.33	198.88	851.32	107.7	1144	414.54	908.07	165.05	1106.3	181.12
2.969	0	0.1	0.11	0.02	0.28	0.03	0.09	0.14	2.7	0.03	99.43	0.77	0	96.33	0.34	22.4	0.03	0.01	2.7	0.04	0.01	0	0	0.01	0.76	0.01	3.82	9.62	0.86	0.02	0.04	30.55	0.7	0.6	0		-4.85	-5.67	6.88	49.22	193.68	853.04	108.87	1142.36	415.32	909.91	162.27	1102.55	182.27
3.002	0	0.1	0.11	0.02	0.29	0.03	0.09	0.14	3.24	0.03	99.42	0.73	0	97.54	0.26	22.8	0.03	0.01	3.24	0.04	0.01	0	0	0.01	0.68	0.01	4.31	8.48	0.93	0.02	0.05	31.91	0.74	0.42	0		-7.31	-3.61	8.07	49.51	198.42	854.82	108.16	1147.18	413.11	912.76	165.2	1110.5	181.71
3.036	0	0.1	0.12	0.02	0.26	0.03	0.1	0.13	4.05	0.02	99.47	0.56	0	97.18	0.32	19.73	0.02	0.01	4.05	0.05	0	0	0	0.01	0.73	0.01	5.25	7.74	1.07	0.03	0.06	13.62	0.74	0.49	0		-6.74	-4.31	7.79	49.99	202.17	855.34	108.03	1150.03	415.93	912.36	164.94	1113.75	182.7
3.069	0	0.11	0.12	0.02	0.25	0.03	0.1	0.12	3.78	0.03	99.51	0.49	0	96.87	0.36	17.67	0.03	0	3.78	0.05	0	0	0	0.01	0.58	0.01	5.05	8.02	1.16	0.03	0.05	5.58	0.81	0.16	0		-4.93	-4.84	7.32	50.09	200.73	853.63	106.47	1153.68	420.93	913.06	167.61	1113.38	180.51
3.103	0	0.13	0.13	0.02	0.22	0.03	0.1	0.1	3.15	0.02	99.55	0.78	0	97.2	0.35	14	0.02	0.01	3.15	0.03	0	0	0	0.02	0.83	0.01	7.59	18.11	1.21	0.04	0.06	3.92	1.01	0	0		-3.11	-4.26	7.53	50.12	195.64	856.26	106.85	1158.83	425.65	919.57	169.03	1114.82	181.43
3.136	0	0.14	0.13	0.02	0.2	0.03	0.11	0.09	2.89	0.02	99.59	0.64	0	96.7	0.33	11.29	0.02	0	2.89	0.03	0	0	0	0.01	0.75	0.01	7.51	18.1	1.17	0.05	0.06	7.79	1.19	0	0		-4.06	-5.11	6.94	50.27	197.38	857.25	107.64	1158.63	425.72	918.31	167.91	1115.2	181.85
3.169	0	0.15	0.14	0.02	0.19	0.03	0.11	0.08	2.08	0.02	99.61	0.81	0	96.59	0.35	9.09	0.02	0	2.08	0.03	0	0	0	0.01	0.88	0.01	9.88	23.56	0.94	0.05	0.06	10.69	1.32	0	0		-4.94	-5.28	6.92	50.22	197.51	856.73	106.75	1160.01	426.08	918.6	168.31	1115.74	180.32
3.203	0	0.16	0.14	0.02	0.19	0.03	0.11	0.08	1.95	0.02	99.63	0.86	0	95.41	0.34	7.47	0.02	0	1.95	0.02	0	0	0	0.01	1	0.01	11.5	26.02	0.74	0.07	0.07	4.34	1.56	0	0		-3.08	-6.83	7.99	50.46	193.65	855.34	105.85	1160.09	427.21	921.33	167.82	1114.53	181.12
3.236	0	0.18	0.15	0.02	0.18	0.03	0.12	0.07	1.81	0.02	99.63	1.09	0	95.19	0.31	6.3	0.02	0.01	1.81	0.02	0.01	0.01	0	0.01	1.63	0.01	13.63	30.53	0.6	0.08	0.08	2.78	1.48	0	0		-2.8	-7.07	8.4	50.54	192.16	856.89	105.64	1161.8	427.78	924.33	166.25	1115.85	181.92
3.269	0	0.2	0.15	0.02	0.18	0.03	0.12	0.07	1.86	0.02	99.6	1.95	0	95.13	0.33	5.57	0.02	0.01	1.86	0.01	0.01	0.01	0	0.01	2.1	0.02	15.2	39	0.52	0.11	0.09	6.58	1.73	0	0		-3	-7.13	8.58	50.54	191.25	857.93	105.08	1162.9	427.02	926.07	165.91	1116.7	181.21
3.303	0	0.2	0.15	0.02	0.17	0.03	0.12	0.07	2.04	0.02	99.59	2.02	0	94.52	0.25	5.11	0.02	0.01	1.97	0.01	0.01	0.01	0	0.01	2.54	0.02	13.81	39.95	0.37	0.14	0.09	3.18	2.04	0	0		-2.59	-7.76	7.93	50.71	191.29	859.62	104.86	1165.37	428.27	927.1	166.65	1117.91	180.23
3.336	0	0.22	0.15	0.02	0.18	0.03	0.12	0.07	2.03	0.02	99.56	2.78	0	95.37	0.22	4.58	0.02	0.01	1.66	0.01	0.01	0.01	0	0.01	3	0.01	16.74	44.52	0.3	0.14	0.09	2.39	2.03	0	0		-1.43	-6.88	7.31	51.29	195.09	860.88	105.28	1165.48	427.72	925.1	167.73	1119.76	180.69
3.369	0	0.22	0.14	0.03	0.18	0.03	0.12	0.07	2.32	0.01	99.56	3.12	0	95.46	0.26	4.87	0.01	0.01	1.76	0.01	0.01	0.01	0	0.01	3.42	0.01	16.77	45.7	0.23	0.16	0.11	0.97	2.32	0	0		-2.54	-6.78	7.49	51.12	196.27	861.43	103.58	1169.05	428.1	926.87	167.49	1122.81	178.81
3.403	0	0.23	0.14	0.03	0.18	0.03	0.12	0.07	2.56	0.01	99.55	3.36	0	96.13	0.21	4.69	0.01	0.01	1.49	0.01	0.01	0	0	0.01	3.96	0.01	17.99	46.85	0.18	0.21	0.14	15.64	2.56	0	0		-0.22	-5.94	7.15	51.61	190.37	859.83	102.39	1165.54	427.14	926.47	166.41	1116.54	177.19
3.436	0	0.21	0.14	0.03	0.17	0.03	0.12	0.07	2.59	0.01	99.57	2.49	0	96.69	0.23	4.49	0.01	0.01	1.38	0.01	0.01	0	0	0.01	3.84	0.01	16.24	43.18	0.18	0.2	0.15	25.13	2.59	0	0		-2.45	-5.13	8.13	51.82	203.16	863.57	104.3	1170.33	426.94	926.66	165.94	1129.15	182.43
3.47	0	0.2	0.14	0.03	0.17	0.03	0.12	0.07	2.67	0.01	99.59	2.12	0	95.88	0.26	4.88	0.01	0.01	1.36	0.01	0.01	0	0	0.01	4.26	0.01	13.37	40.76	0.13	0.24	0.18	59.85	2.67	0	0		0.78	-6.26	6.65	52.31	201.82	868.27	106.75	1172.77	429.62	928.37	170.04	1129.76	183.31
3.503	0	0.19	0.13	0.03	0.17	0.04	0.12	0.07	2.84	0.01	99.61	2.12	0	97.81	0.36	6.17	0.01	0.01	1.44	0.01	0.01	0	0	0.01	4.21	0.01	13.13	39.49	0.13	0.26	0.22	37.98	2.84	0	0		-1.23	-3	7.21	51.79	198.25	871.05	108.04	1174.89	428.92	933.35	171.41	1131.23	183.57
3.536	0	0.15	0.13	0.02	0.17	0.03	0.11	0.08	2.68	0.01	99.66	0.61	0	97.25	0.4	6.99	0.01	0.01	1.05	0.01	0.01	0	0	0.01	3	0.01	9.81	21.69	0.13	0.25	0.19	40.24	2.68	0	0		-0.91	-4.18	6.54	51.97	202.55	872.86	108.05	1179.05	431.89	933.3	171.97	1135.49	183.9
3.57	0	0.14	0.13	0.02	0.17	0.03	0.11	0.08	2.54	0.01	99.66	0.53	0	96.19	0.43	7.08	0.01	0.01	1.12	0.01	0.01	0	0	0.01	2.9	0.01	9.96	19.74	0.07	0.27	0.21	81.55	2.54	0	0		-4.7	-5.85	8.7	51.25	199.84	868.85	105.87	1178.47	430.22	935.66	168.45	1134.97	183.02
3.603	0	0.15	0.14	0.02	0.17	0.03	0.12	0.07	2.41	0.01	99.67	0.57	0	95.78	0.44	6.31	0.01	0	1.15	0.01	0.02	0	0	0.01	3.46	0	9.28	21.42	0.06	0.26	0.22	74.31	2.41	0	0		-1.71	-6.39	7.54	51.36	193.12	866.92	106.45	1174.02	431.94	933.65	168.94	1126.32	182.26
3.636	0	0.14	0.14	0.02	0.17	0.03	0.11	0.07	2.46	0.01	99.67	0.4	0	96	0.37	6.46	0.01	0	1.03	0.01	0.01	0	0	0.01	2.46	0	8.75	16.18	0.05	0.26	0.19	61.07	2.46	0	0		0.03	-6.11	8.96	52.08	201.43	869.65	105.38	1179.45	431.09	936.29	169.84	1137.15	184.98
3.67	0	0.16	0.14	0.02	0.17	0.03	0.11	0.08	2.14	0.01	99.66	0.85	0	96.29	0.52	6.74	0.01	0	1.39	0.01	0.02	0	0	0.01	2.11	0	8.55	26.61	0.05	0.29	0.26	31.77	2.14	0	0		-0.52	-5.72	7.36	51.67	192.79	869.44	105.32	1176.12	430.85	935.82	168.66	1128.22	181.1
3.703	0	0.18	0.14	0.02	0.17	0.03	0.11	0.08	2.03	0.01	99.64	1.42	0	96.87	0.55	6.61	0.01	0	0.93	0.01	0.02	0	0	0.01	2.13	0	8.43	34	0.05	0.31	0.3	55.45	2.03	0	0		-1.73	-4.83	7.15	51.67	200.01	872.25	105.96	1180.35	431.27	935.73	170.15	1135.4	181.95
3.737	0	0.21	0.14	0.02	0.17	0.03	0.11	0.08	1.8	0.01	99.58	3.43	0	97.36	0.65	6.92	0.01	0	0.54	0.01	0.01	0	0	0.01	2.09	0.01	8.12	44.88	0.06	0.31	0.34	20.04	1.8	0	0		-2.28	-3.96	6.9	51.79	202.58	873.66	106.62	1180.78	430.48	935.11	170.38	1137.33	182.42
3.77	0	0.24	0.15	0.02	0.16	0.03	0.12	0.07	1.52	0.01	99.52	4.45	0	97.44	0.5	4.54	0.01	0	0.49	0.01	0.01	0	0	0.01	2.09	0.01	8.99	50.62	0.06	0.28	0.41	41.42	1.52	0	0		-3.13	-3.8	7.05	51.51	202.14	874	105.38	1183.09	431.74	936.94	167.93	1138.6	181.86
3.803	0	0.22	0.16	0.02	0.15	0.03	0.12	0.07	1.46	0.01	99.55	2.35	0	97.7	0.45	3.18	0.01	0	0.43	0.01	0.01	0	0	0.01	2.41	0.01	9.23	43.78	0.07	0.26	0.36	83.6	1.46	0	0		0.57	-3.26	7.38	51.95	199.38	873.59	106.29	1180.93	432.69	937.49	168.81	1136.25	184.45
3.837	0	0.22	0.16	0.02	0.15	0.03	0.13	0.06	1.23	0.02	99.56	1.95	0	97.46	0.63	2.56	0.02	0	0.61	0.01	0.01	0	0	0.01	2.32	0.02	8.01	42.01	0.08	0.27	0.37	34.93	1.23	0	0		-6.95	-3.77	6.81	50.64	192.69	875.52	109.61	1174.02	425.67	937.24	165.28	1129.13	182.86
3.87	0	0.18	0.16	0.02	0.16	0.03	0.13	0.07	1.1	0.02	99.63	0.81	0	97.56	0.92	2.97	0.02	0	0.77	0.01	0.01	0	0	0.01	2.23	0.02	9.37	29.75	0.11	0.22	0.37	79.34	1.1	0	0		-5.75	-3.57	8.39	50.96	198.54	873.44	108.8	1171.7	422.11	934.92	164.95	1132.42	185.29
3.903	0	0.15	0.17	0.02	0.16	0.03	0.13	0.07	1.23	0.03	99.67	0.33	0	97.06	1.23	3.38	0.02	0	0.88	0.01	0.01	0	0	0.01	2.28	0.03	7.44	14.83	0.11	0.2	0.34	77.27	0.97	0.04	0		-5.46	-4.52	9.26	51	202.78	870.35	106.85	1171.37	420.8	932.68	164.94	1134.46	185.1
3.937	0	0.13	0.17	0.02	0.16	0.03	0.13	0.07	1.25	0.04	99.66	0.33	0	97.17	1.25	3.21	0.02	0	0.9	0.01	0	0	0	0.01	1.44	0.04	6.63	7.81	0.12	0.18	0.25	16.06	0.89	0.09	0		-5.24	-4.32	8.14	51.11	206.66	867.87	105.61	1171.62	422.83	927.93	165.98	1133.9	182.79
3.97	0	0.12	0.17	0.02	0.15	0.03	0.13	0.07	1.06	0.05	99.66	0.33	0	97.99	1.32	3.32	0.02	0	0.74	0.02	0	0	0	0	1.06	0.05	4.1	2.73	0.13	0.21	0.22	86.64	0.78	0.14	0		-6.34	-2.56	8.06	50.94	208.33	866.9	103.07	1173.82	423.41	927.7	163.74	1135.35	180.53
4.003	0	0.12	0.17	0.02	0.15	0.03	0.13	0.06	0.72	0.07	99.65	0.33	0	97.79	1.32	2.26	0.03	0	0.63	0.03	0	0	0	0	0.61	0.07	3.35	1.15	0.14	0.2	0.21	80.23	0.72	0.05	0		-3.82	-3.06	8.51	50.91	202.92	865.93	103.5	1171.92	424	929.36	165.17	1131.65	181.27
4.037	0	0.12	0.18	0.02	0.15	0.03	0.13	0.07	0.58	0.09	99.65	0.33	0	97.6	1.75	2.21	0.04	0	0.55	0.04	0	0	0	0	0.4	0.09	2.36	1.38	0.11	0.2	0.2	69.46	0.58	0.09	0		-6.82	-3.47	8.28	50.58	202.72	865.74	104.1	1170.41	421.94	928.19	164.95	1130.36	179.92
4.07	0	0.12	0.18	0.02	0.15	0.03	0.13	0.07	0.5	0.09	99.65	0.33	0	97.88	2.25	2.5	0.04	0	0.38	0.03	0	0	0	0	0.34	0.09	2.17	2.54	0.1	0.18	0.18	38.2	0.5	0.14	0		-4.49	-2.85	7.27	50.9	203.99	866.33	105.52	1170.19	424.56	926.2	166.78	1129.68	181.25
4.104	0	0.13	0.18	0.02	0.15	0.03	0.13	0.07	0.34	0.21	99.64	0.33	0	97.75	1.99	2.99	0.04	0	0.2	0.02	0	0	0	0	0.27	0.21	1.71	7.02	0.12	0.17	0.18	64.38	0.34	0.18	0		-3.66	-3.13	7.08	50.96	204.07	866.04	104.69	1171.47	426.37	926.35	166.08	1129.88	180.95
4.137	0	0.12	0.18	0.02	0.15	0.02	0.13	0.07	0.25	0.25	99.64	0.33	0	98.3	1.59	3.04	0.04	0	0.16	0.01	0	0	0	0	0.17	0.25	0.96	4.04	0.12	0.13	0.15	40.82	0.25	0.11	0		-5.59	-1.72	7.64	50.68	205.39	867.52	106.41	1171	424.78	927.28	165.48	1131.91	183.25
4.17	0	0.12	0.18	0.02	0.15	0.02	0.13	0.07	0.21	0.25	99.65	0.33	0	98.02	1.04	3.35	0.03	0	0.11	0.01	0	0	0	0	0.14	0.25	0.8	2.98	0.11	0.11	0.12	43.95	0.21	0.08	0		-5.97	-2.49	7.58	50.52	202.71	868.14	107.07	1169.99	424.29	928.22	164.89	1130.1	183.3
4.204	0	0.12	0.17	0.02	0.16	0.02	0.12	0.07	0.15	0.52	99.66	0.33	0	97.92	0.96	5.2	0.02	0	0.09	0.01	0	0	0	0	0.15	0.52	0.56	1.65	0.12	0.07	0.07	67.96	0.14	0.09	0		-6.87	-2.74	6.66	50.52	204.61	870.15	109.77	1167.74	422.91	925.79	165.64	1129.53	184.58
4.237	0	0.11	0.16	0.02	0.16	0.02	0.12	0.08	0.17	0.49	99.67	0.33	0	98.75	0.8	6.66	0.02	0	0.11	0	0	0	0	0	0.17	0.49	0.7	1.4	0.14	0.08	0.08	42	0.13	0.05	0		-9.65	-0.17	4.76	50.03	198.3	871.52	111.32	1165.11	420.78	924.97	167.98	1122.89	180.31
4.27	0	0.11	0.15	0.02	0.18	0.02	0.11	0.08	0.21	0.56	99.64	0.33	0	98.6	0.66	9.42	0.02	0	0.13	0	0	0	0	0	0.21	0.56	0.69	2.77	0.12	0.06	0.06	45.65	0.11	0.11	0		-8.08	-0.74	7.28	50.85	210.98	868.15	109.69	1165.49	420.55	921.94	164.47	1131.78	186.39
4.304	0	0.1	0.14	0.02	0.21	0.02	0.1	0.1	0.18	0.6	99.58	0.33	0	98.51	0.61	14.16	0.02	0	0.18	0	0	0	0	0	0.18	0.6	0.62	1.85	0.11	0.05	0.04	78.35	0.08	0.1	0		-7.83	-1.04	5.24	50.5	200.87	870.24	111.57	1163.8	421.19	923.25	168.01	1123.6	182.52
4.337	0	0.1	0.13	0.02	0.24	0.02	0.1	0.12	0.23	0.61	99.53	0.33	0	98.75	0.65	17.6	0.02	0	0.23	0	0	0	0	0	0.14	0.61	0.59	2.28	0.12	0.05	0.04	85.55	0.07	0.13	0		-3.18	-0.15	7.18	51.33	210.82	867.29	109.97	1165.47	423.8	921.42	166.84	1131.13	188.48
4.37	0	0.09	0.11	0.02	0.28	0.02	0.09	0.15	0.24	0.6	99.44	0.5	0	98.48	0.6	22.86	0.02	0	0.24	0	0	0	0.01	0	0.12	0.83	0.57	3.01	0.13	0.05	0.03	92.52	0.06	0.14	0		-4.53	-1.13	7.99	51.03	206.11	864.9	109.68	1163.73	423.65	922.81	165.82	1127.71	188.07
4.404	0	0.08	0.1	0.02	0.31	0.02	0.08	0.17	0.26	0.6	99.38	0.54	0	97.92	0.6	26.11	0.02	0	0.26	0	0	0	0.02	0	0.09	1.08	0.58	0.89	0.11	0.05	0.02	62.26	0.05	0.16	0		-7.31	-2.73	6.8	50.76	208.95	864.06	109.53	1165.27	424.58	919.64	168.4	1127.98	184.45
4.437	0	0.08	0.1	0.02	0.33	0.02	0.08	0.18	0.36	0.69	99.35	0.61	0	98.16	0.69	27.41	0.02	0	0.36	0	0	0	0	0	0.09	1.47	0.62	1.23	0.12	0.06	0.02	52.68	0.05	0.21	0		-5.01	-2.12	7.24	50.69	203.67	863.21	109.29	1166.28	427.89	922.85	169.11	1125.89	185.18
4.471	0	0.08	0.1	0.02	0.33	0.02	0.08	0.18	0.27	0.81	99.35	0.57	0	98.23	0.81	27.32	0.02	0	0.27	0.01	0	0	0	0	0.09	1.38	0.57	0.54	0.1	0.04	0.02	55.04	0.03	0.2	0		-4.98	-1.92	6.84	50.7	203.06	864.61	110.95	1166.4	428.44	923.22	171.02	1125.73	185.87
4.504	0	0.08	0.1	0.02	0.35	0.02	0.08	0.19	0.23	0.89	99.31	0.66	0	98.15	0.89	28.94	0.01	0	0.23	0.01	0	0	0	0	0.11	1.66	0.42	0.83	0.1	0.03	0.02	75.95	0.03	0.23	0		-4.34	-2.13	6.61	50.85	204.54	864.36	110.54	1167.77	429.88	922.69	171.79	1126.77	185.57
4.537	0	0.07	0.09	0.02	0.4	0.02	0.08	0.23	0.24	0.92	99.2	0.95	0	98.12	0.92	33.29	0.01	0.01	0.24	0.01	0.01	0	0	0	0.13	2.1	0.35	1.71	0.11	0.03	0.02	81.67	0.03	0.17	0		-3.34	-2.23	6.87	50.97	203.53	865.09	111.26	1168.21	430.39	924.16	173	1127.22	186.7
4.571	0	0.07	0.08	0.02	0.46	0.02	0.07	0.27	0.21	0.94	99.09	1.35	0	98.47	0.94	37.25	0.01	0.01	0.21	0.01	0.01	0	0	0	0.2	3.96	0.33	2.63	0.16	0.03	0.02	54.13	0.02	0.18	0		-2.16	-1.18	7.66	51.2	204.95	865.72	111.7	1168.32	430.27	925.28	172.16	1129.5	189.59
4.604	0	0.07	0.07	0.02	0.47	0.02	0.07	0.28	0.24	0.82	99.06	1.29	0	98.51	0.82	38.24	0.01	0.01	0.24	0.01	0.01	0.01	0	0	0.2	3.83	0.2	0.99	0.19	0.04	0.02	82.94	0.02	0.09	0		-3.08	-1.06	6.67	51.15	205.27	864.95	110.15	1170.89	432.21	924.3	173.47	1129.19	185.77
4.637	0	0.07	0.08	0.02	0.45	0.02	0.07	0.27	0.23	0.68	99.1	1.12	0	98.41	0.68	36.99	0.01	0.01	0.23	0.01	0.01	0	0	0	0.16	3.41	0.18	0.24	0.22	0.04	0.01	91.67	0.02	0.06	0		-2.96	-1.37	6.97	51.17	204.17	865.24	111.5	1170.82	432.36	925.34	176.05	1129.23	186.7
4.671	0	0.07	0.08	0.02	0.45	0.02	0.07	0.27	0.14	0.6	99.09	1.16	0	98.55	0.6	37.4	0.02	0.01	0.19	0.01	0	0	0	0	0.14	4.82	0.14	0.07	0.31	0.05	0.01	79.32	0.02	0.06	0		-2.13	-0.9	7.26	51.34	205.4	865.24	111.56	1172.66	434.27	926.18	176.87	1131.29	187.88
4.704	0	0.07	0.08	0.02	0.42	0.02	0.07	0.25	0.11	0.65	99.16	0.99	0	98.33	0.65	35.12	0.02	0	0.2	0.01	0	0	0	0	0.11	5.14	0.1	0.01	0.36	0.06	0.01	74.83	0.02	0.04	0		-7.37	-1.63	7.7	50.45	198.81	866.92	112.52	1169.85	430.21	929.4	171.68	1127.61	187.15
4.738	0	0.07	0.08	0.02	0.42	0.02	0.07	0.24	0.1	0.44	99.16	0.99	0	97.83	0.44	35.14	0.03	0	0.4	0.01	0	0	0	0	0.1	7.23	0.12	0.04	0.42	0.07	0.01	31.34	0.03	0.04	0		-3.97	-2.95	8.32	50.98	203.6	865.65	108.6	1174.75	432.7	930.01	171.04	1133.02	186.51
4.771	0	0.08	0.09	0.02	0.37	0.02	0.08	0.21	0.04	0.29	99.26	0.78	0	98.19	0.29	31.61	0.03	0	0.43	0.01	0	0	0	0	0.04	8.77	0.13	0.03	0.52	0.1	0.01	21.78	0.03	0.03	0		-2.73	-2.04	7.52	51.13	202.7	868.94	108.93	1178.4	435.56	932.65	171.15	1134.75	186.66
4.804	0	0.08	0.09	0.02	0.34	0.02	0.08	0.19	0.03	0.27	99.32	0.64	0	98.62	0.27	28.8	0.03	0	0.41	0.01	0	0.01	0	0	0.02	7.58	0.09	0.02	0.61	0.11	0.01	1.35	0.03	0.02	0		-8.04	-0.67	6.13	50.47	202.99	871.86	108.72	1180.84	432.32	932.83	172.93	1135.67	180.84
4.838	0	0.08	0.09	0.02	0.34	0.02	0.08	0.19	0.07	0.22	99.32	0.65	0	97.74	0.22	28.68	0.03	0	0.4	0.01	0	0.01	0	0.01	0.02	9.16	0.09	0.07	0.95	0.15	0.01	5.18	0.03	0.01	0		-5.71	-3.16	8.23	50.79	203.84	873.76	109.42	1180.37	430.53	936.68	169.64	1139.8	186.73
4.871	0	0.08	0.09	0.02	0.37	0.02	0.08	0.2	0.06	0.26	99.27	0.77	0	97.54	0.26	30.78	0.03	0.01	0.24	0.01	0	0.01	0	0.01	0.02	7.89	0.09	0.06	1.22	0.19	0.01	2.34	0.03	0	0		-6.05	-3.59	8.08	50.77	204.41	874.25	109.25	1183.26	431.81	937.72	172.46	1141.73	185.4
4.904	0	0.08	0.09	0.03	0.35	0.02	0.08	0.19	0.06	0.27	99.29	0.73	0	97.68	0.27	29.6	0.03	0.01	0.15	0.01	0	0.01	0	0.01	0.02	7.89	0.07	0.06	1.63	0.23	0.01	1.9	0.03	0	0		-4.07	-3.3	8.32	50.93	201.9	874.76	108.25	1185.17	433.85	940.48	171.53	1141.88	185.7
4.938	0	0.08	0.1	0.03	0.33	0.02	0.08	0.18	0.07	0.29	99.33	0.65	0	97.43	0.29	27.27	0.03	0.01	0.13	0.01	0	0.02	0	0.01	0.02	5.75	0.06	0.07	2.26	0.35	0.01	1.85	0.03	0	0		-3.55	-3.83	8.06	50.95	202.91	876.67	108.73	1187.25	435.01	941.62	171.96	1144.01	186.36
4.971	0	0.08	0.09	0.03	0.37	0.02	0.08	0.19	0.04	0.27	99.27	0.81	0	97.38	0.27	29.48	0.03	0.01	0.08	0.01	0	0.02	0	0.01	0.02	5.76	0.05	0.04	3.3	0.42	0.01	1.38	0.03	0	0		-3.3	-3.92	8.13	51.08	202.4	879.41	109.58	1186.92	433.34	943.26	170.33	1144.91	187.77
5.004	0	0.09	0.09	0.03	0.41	0.02	0.08	0.21	0.03	0.31	99.18	1.13	0	97.97	0.31	31.33	0.03	0.02	0.09	0	0	0.04	0	0.01	0.02	6.66	0.03	0.02	6.09	0.72	0.01	0.97	0.03	0	0		-5.06	-2.62	7.2	50.63	194.61	879.28	109.63	1184.83	431.98	944.07	171.25	1138.29	183.67
5.038	0	0.08	0.07	0.04	0.62	0.02	0.07	0.32	0.03	0.42	98.76	3.43	0	97.42	0.42	40.36	0.03	0.04	0.12	0	0	0.04	0	0.01	0.02	4.48	0.02	0.01	11.45	1.34	0	1.33	0.04	0	0		-2.36	-3.85	9.22	51.47	205.52	877.69	107.88	1185.4	430.03	942.07	169.26	1146.7	188.33
5.071	0	0.08	0.06	0.04	0.75	0.02	0.06	0.4	0.03	0.43	98.5	5.57	0	97.8	0.43	45.27	0.03	0.08	0.18	0	0	0.06	0	0.01	0.02	4.49	0.02	0.01	12.85	1.62	0.01	0.16	0.04	0	0		-3.85	-3.02	7.52	51.11	197.49	880.39	109.44	1182.6	427.96	942.78	169.9	1139.71	184.71
5.105	0	0.09	0.06	0.04	0.8	0.02	0.06	0.39	0.03	0.43	98.4	7.64	0	96.22	0.43	43.77	0.03	0.11	0.27	0	0	0.07	0	0.01	0.01	3.4	0.02	0.01	18.55	2.75	0	0.35	0.04	0	0		-2.63	-5.81	7.91	51.49	206.14	880.21	107.25	1189.55	432.13	942.85	170.21	1148.42	185.47
5.138	0	0.11	0.07	0.05	0.81	0.02	0.07	0.36	0.03	0.32	98.38	9.2	0	96.92	0.32	40.9	0.03	0.17	0.31	0	0	0.06	0	0.01	0.01	3.54	0.02	0.03	23.95	3.89	0.01	0.36	0.05	0	0		-3	-4.75	7.15	51.12	195.19	880.11	109.43	1186.46	433.45	944.93	171.88	1139.73	184.35
5.171	0	0.11	0.07	0.05	0.87	0.02	0.06	0.41	0.07	0.37	98.27	10.6	0	97.83	0.37	42.63	0.03	0.28	0.23	0	0	0.04	0	0.01	0.02	3.36	0.02	0.07	24.17	4.68	0.01	0.47	0.04	0	0		-4.16	-2.96	7.99	51.18	202.3	880.69	106.91	1191.48	433.75	945.94	169.28	1147.67	184.5
5.205	0	0.14	0.06	0.08	1.31	0.02	0.06	0.57	0.13	0.4	97.38	33.34	0	97.1	0.4	46.86	0.03	0.35	0.2	0	0	0.04	0	0.01	0.03	2.96	0.02	0.13	37.85	8.31	0.01	1.16	0.04	0	0		-3.93	-4.44	8.09	51.34	202.96	882.81	106.75	1193.34	433.48	947.81	168.34	1150.1	184.89
5.238	0	0.14	0.05	0.09	1.59	0.02	0.06	0.68	0.16	0.41	96.82	46.38	0	97.21	0.41	51.04	0.03	0.41	0.16	0	0	0.02	0	0.01	0.03	2.84	0.02	0.18	40.49	8.45	0.01	0.25	0.03	0	0		-6.13	-4.24	8.03	51.36	207.32	884.4	108.01	1192.55	430.12	946.17	168.8	1152.82	185.44
5.271	0	0.17	0.05	0.12	1.9	0.02	0.06	0.77	0.11	0.52	96.19	63.33	0	96.53	0.52	51.33	0.03	0.49	0.11	0	0	0.01	0	0.01	0.04	2.41	0.02	0.17	48.81	10.96	0.01	0.54	0.03	0	0		-3.73	-5.37	8.19	51.53	202.87	884.74	108.26	1191.78	431.04	948.22	168.76	1150.34	186.25
5.305	0	0.25	0.05	0.21	2.7	0.02	0.05	1.01	0.11	0.53	94.61	87.28	0	97.3	0.53	52.28	0.02	0.5	0.11	0	0	0.01	0	0.01	0.05	2.29	0.02	0.15	65.02	16.69	0.01	0.11	0.02	0.01	0		-4.45	-4.07	7.63	51.59	203.25	885.37	108.23	1192.28	430.76	947.68	169.53	1150.35	184.89
5.338	0	0.24	0.05	0.21	2.84	0.02	0.05	1.11	0.11	0.58	94.31	88.75	0	97.25	0.58	54.04	0.02	0.37	0.11	0	0	0.01	0	0.01	0.07	2.24	0.03	0.23	64.99	17.3	0.01	0.61	0.02	0.01	0		-4.95	-4.17	7.69	51.58	202.32	885.76	108.39	1191.97	430.61	948.28	168.13	1149.88	185.23
5.371	0	0.24	0.04	0.24	3.66	0.02	0.05	1.73	0.12	0.62	92.68	94.48	0	97.33	0.62	59.06	0.02	0.37	0.12	0	0	0.01	0	0.01	0.07	1.93	0.03	0.22	69.63	23.05	0.01	0.22	0.02	0.02	0		-3.65	-4.02	7.72	51.74	201.77	885.86	107.95	1193.31	431.74	949.26	169.33	1150.42	185.02
5.405	0	0.24	0.04	0.27	4.64	0.02	0.05	3.03	0.18	0.68	90.72	97.18	0	96.34	0.68	64.15	0.02	0.43	0.18	0	0	0.01	0	0.01	0.08	1.82	0.03	0.33	73.26	31.58	0.01	0.53	0.02	0.02	0		-2.08	-5.65	6.91	52	199.72	884.43	107.62	1190.83	431.89	946.88	169.73	1146.12	183.59
5.438	0	0.24	0.04	0.29	5.25	0.02	0.04	3.35	0.32	0.74	89.51	98.03	0	96.11	0.74	67.05	0.02	0.37	0.37	0	0	0.02	0	0.01	0.08	2.11	0.03	0.32	74.92	31.18	0.01	0.61	0.03	0.03	0		-3.45	-5.96	8.06	52.07	204.31	884.02	107.44	1192.23	432.66	947.37	166.06	1150.63	186.74
5.472	0	0.25	0.04	0.31	5.57	0.03	0.04	4.04	0.09	1.11	88.86	98.38	0	96.84	1.11	67.38	0.02	0.29	1.03	0	0	0.06	0	0.01	0.06	1.92	0.03	0.09	77.09	35.21	0.01	4.53	0.03	0.02	0		-4.53	-4.88	8.2	51.9	202.08	885.78	108.69	1192.53	431.63	949.57	167.5	1150.72	186.84
5.505	0	0.25	0.04	0.3	5.14	0.03	0.05	3.84	0.06	1.51	89.72	97.94	0	96.85	1.51	64.87	0.02	0.23	1.24	0.01	0	0.06	0	0.01	0.06	1.66	0.03	0.05	76.5	36.08	0.01	3.16	0.03	0.02	0		-4.78	-4.87	7.87	51.91	201.59	887.08	109.43	1193.46	432.34	950.36	168.11	1151.07	186.92
5.538	0	0.27	0.04	0.32	4.89	0.03	0.05	3.21	0.05	1.39	90.22	97.81	0	96.34	1.39	62.37	0.02	0.24	1.57	0.01	0	0.07	0	0.01	0.05	1.81	0.04	0.02	78.23	34.23	0.01	0.35	0.04	0.02	0		-3.49	-5.65	8.76	52.02	200.31	886.85	108.25	1196.02	433.01	953.41	169.9	1153.03	186.59
5.572	0	0.31	0.04	0.35	4.62	0.03	0.05	3.07	0.04	1.58	90.75	97.69	0	96.54	1.58	58.63	0.02	0.18	1.31	0.02	0	0.05	0	0.01	0.04	1.86	0.04	0.01	81.31	36.79	0.01	1.4	0.04	0.02	0		-3.61	-5.35	8.62	52.11	201.62	889.31	108.03	1198.16	432.82	954.97	168.59	1155.77	186.8
5.605	0	0.34	0.05	0.37	4.15	0.03	0.06	2.36	0.04	1.51	91.7	97.14	0	97	1.51	54.57	0.03	0.15	1.15	0.02	0	0.04	0	0.01	0.04	2.5	0.06	0.03	82.61	34.39	0.01	2.73	0.05	0.02	0		-4.2	-4.61	8.69	52.12	202.89	888.83	108.29	1199.71	435.29	955.1	168.35	1157.06	187.77
5.638	0	0.36	0.06	0.34	3.33	0.02	0.06	1.77	0.11	1.59	93.34	94.72	0	97.12	1.59	49.1	0.03	0.13	0.58	0.03	0	0.02	0	0.01	0.06	2.64	0.07	0.11	80.16	32.75	0.01	0.34	0.04	0.02	0		-4.25	-4.41	7.61	52.28	205.12	891.62	108.18	1203.24	436.45	955.45	169.52	1159.88	186.28
5.672	0	0.38	0.06	0.35	3.1	0.02	0.06	1.35	0.1	1.57	93.79	93.97	0	96.43	1.57	46.41	0.02	0.1	0.28	0.02	0	0.01	0	0.01	0.04	2.04	0.05	0.1	81.09	28.86	0.01	0.23	0.04	0.01	0		-4.52	-5.52	7.74	52.12	202.83	892.54	110.37	1202.28	436.41	956.64	171.41	1158.81	187.71
5.705	0	0.36	0.06	0.33	3.03	0.02	0.06	1.2	0.17	1.53	93.93	93.27	0	96.48	1.53	46.96	0.03	0.1	0.17	0.01	0	0.01	0	0.01	0.03	1.69	0.05	0.25	79.08	25.54	0.01	2.11	0.04	0.01	0		-5.19	-5.45	7.18	51.97	193.95	893.4	113.14	1196.75	434.06	957.44	171.88	1150.75	187.58
5.739	0	0.34	0.06	0.32	3.16	0.02	0.06	1.22	0.1	1.04	93.68	93.91	0	97.24	1.04	49.31	0.03	0.11	0.15	0.01	0	0	0	0.01	0.05	1.45	0.05	0.1	78.06	23.98	0.01	5.55	0.05	0.01	0		-5.67	-4.18	9.87	52.44	201.83	891.57	110.96	1199.06	430.59	958.4	172.68	1159.53	189.52
5.772	0	0.36	0.06	0.3	2.53	0.02	0.06	0.97	0.08	0.75	94.94	89.61	0	98.65	0.75	43.61	0.03	0.14	0.19	0	0	0.01	0	0.01	0.05	1.42	0.05	0.08	76.55	24.37	0.01	0.72	0.05	0	0		-3.25	-0.55	7.6	52.69	198.68	898.78	110.11	1203.66	430.67	962.06	173.46	1160.38	185.44
5.805	0	0.34	0.06	0.29	2.57	0.02	0.06	1.08	0.12	0.71	94.87	89.57	0	96.08	0.71	45.01	0.03	0.11	0.3	0	0	0.02	0	0.01	0.06	1.58	0.04	0.12	75.08	25.67	0	2.01	0.05	0.01	0		-2.94	-6	9.29	52.82	198.87	898.23	108.98	1206	432.37	965.63	169.57	1163.63	188.16
5.839	0	0.32	0.07	0.25	2.18	0.02	0.07	1.01	0.2	0.84	95.64	82.93	0	95.85	0.84	42.81	0.04	0.13	0.56	0	0	0.03	0	0.01	0.11	1.48	0.05	0.2	70.19	26.13	0	1.2	0.06	0.01	0		-2.83	-6.3	8.77	52.71	193.26	897.65	109.87	1203.09	431.97	965.46	170.66	1158.05	186.84
5.872	0	0.25	0.06	0.2	2.24	0.02	0.06	0.97	0.41	0.92	95.51	80.54	0	96.94	0.92	47.72	0.04	0.14	0.56	0	0.01	0.03	0	0.02	0.16	1.44	0.04	0.41	63.29	20.18	0	4.76	0.07	0.01	0		-4.94	-4.72	8.48	52.75	203.4	901.59	109.47	1210.33	432.86	966.12	170.79	1168.85	187.31
5.905	0	0.23	0.06	0.18	2.11	0.03	0.06	0.91	0.61	0.74	95.77	76.55	0	96.68	0.74	48.05	0.04	0.13	0.61	0	0.01	0.05	0	0.02	0.21	1.49	0.04	0.96	60.01	18.45	0.01	1.21	0.06	0.01	0		-2.08	-5.14	8.67	53.19	203.34	903.84	109.74	1212.03	434.41	968.56	169.87	1170.92	189.8
5.939	0	0.19	0.05	0.14	2	0.03	0.06	0.97	0.63	0.69	96.01	69.02	0	96.9	0.69	50.92	0.04	0.12	0.63	0	0.01	0.04	0	0.02	0.43	1.01	0.07	2.05	52.39	17.17	0	10.07	0.05	0.05	0		-4.29	-4.79	9.05	52.96	201.5	904.75	109.7	1211.86	431.78	970.32	169.44	1170.9	188.63
5.972	0	0.19	0.06	0.13	1.82	0.02	0.06	0.87	0.54	0.67	96.37	63.29	0	96.44	0.67	48.55	0.04	0.1	0.33	0	0	0.04	0	0.02	0.54	0.94	0.06	1.37	51.56	16.97	0	6.82	0.05	0.06	0		-6	-5.5	9.08	52.68	201.05	906.44	110.27	1213.1	431.14	972.01	169.31	1172.16	188.36
6.005	0	0.18	0.06	0.13	1.83	0.02	0.06	0.92	0.64	0.64	96.34	62.96	0	94.48	0.64	49.4	0.04	0.1	0.39	0	0	0.05	0	0.02	0.7	1.01	0.06	0.89	50.54	17.64	0.01	4.67	0.05	0.06	0		0.27	-7.8	9.75	53.11	192.89	908.04	111.1	1213.12	433.37	977.43	171.65	1169.37	190.79
6.039	0	0.14	0.05	0.1	1.65	0.02	0.06	1.07	0.41	0.66	96.69	49.27	0	96.5	0.66	52.2	0.03	0.1	0.41	0	0	0.06	0	0.03	1.02	0.8	0.06	0.77	40.77	18.36	0.01	1.07	0.04	0.1	0		-2.01	-5.42	10.36	53.06	194.54	907.91	110.43	1215.07	432.61	978.52	171.93	1172.21	190.13
6.072	0	0.12	0.06	0.07	1.15	0.02	0.06	0.84	0.59	0.59	97.7	22.69	0	96.78	0.59	46.9	0.04	0.1	0.36	0	0	0.06	0.01	0.03	1.32	0.8	0.08	0.69	31.18	17.94	0.01	1.83	0.04	0.12	0		-2.67	-4.99	10.9	53.17	197.6	907.77	109.93	1216.83	433.11	978.97	170.82	1175.5	191.31
6.106	0	0.1	0.07	0.04	0.71	0.02	0.07	0.65	0.49	0.4	98.58	5.37	0	96.72	0.46	41.33	0.04	0.1	0.49	0	0.01	0.06	0.01	0.04	1.24	0.4	0.07	0.87	16.29	17.51	0.01	0.34	0.03	0.12	0		-0.58	-5.07	9.62	53.4	197.31	911.67	109	1221.94	435.32	981.42	172.7	1178.06	188.84
6.139	0	0.1	0.08	0.04	0.51	0.02	0.08	0.45	0.52	0.35	98.99	2.19	0	96.02	0.35	33.55	0.05	0.08	0.52	0	0.02	0.06	0.01	0.04	0.92	0.38	0.07	0.86	12.53	16.4	0.01	5.56	0.03	0.09	0		-0.88	-6.08	9.17	53.42	197.34	913.95	108.81	1225.08	437.33	983.47	171.06	1180.02	188.75
6.172	0	0.11	0.1	0.03	0.36	0.02	0.09	0.31	0.49	0.32	99.28	0.94	0	96.26	0.34	25.01	0.05	0.06	0.49	0.01	0.03	0.05	0.01	0.04	0.83	0.32	0.06	1.04	9.76	16.08	0.01	2.13	0.03	0.1	0		-2.05	-5.76	8.31	53.29	197.86	918.6	109.95	1229.34	438.11	986.29	172.55	1183.54	188.07
6.206	0	0.11	0.11	0.03	0.31	0.02	0.09	0.3	0.48	0.31	99.38	0.64	0	94.38	0.36	21.89	0.05	0.06	0.48	0.01	0.06	0.06	0	0.06	0.86	0.31	0.06	1.36	7.39	18.42	0.01	0.52	0.04	0.08	0		1.97	-7.89	9.15	53.98	198.08	918.57	110.01	1228.52	438.52	987.21	172.08	1184.35	191.35
6.239	0	0.11	0.12	0.03	0.26	0.02	0.1	0.23	0.41	0.21	99.48	0.41	0	96.6	0.29	17.62	0.05	0.06	0.41	0.01	0.04	0.04	0.03	0.07	1.28	0.21	0.06	1.88	5.41	16.08	0.01	2.14	0.04	0.07	0		-4.37	-5.27	9.31	53.12	194.22	918.68	110.49	1225.14	433.3	987.54	169.1	1180.77	188.68
6.272	0	0.12	0.15	0.03	0.2	0.02	0.11	0.16	0.55	0.17	99.61	0.33	0	94.21	0.23	10.41	0.06	0.05	0.55	0.01	0.03	0.05	0.03	0.08	1.4	0.17	0.06	2.26	3.6	14.69	0.01	4.06	0.04	0.1	0		-1.56	-8.06	9.41	53.77	198.65	920.54	110.23	1227.88	435.05	988.23	167.91	1185.5	191.32
6.306	0	0.12	0.16	0.03	0.17	0.03	0.12	0.12	0.72	0.09	99.66	0.33	0	95.43	0.22	7.63	0.07	0.04	0.72	0.01	0.03	0.04	0.03	0.08	1.51	0.09	0.07	2.53	2.05	11.07	0.01	2.4	0.05	0.09	0		-1.17	-6.8	10.11	53.67	191.68	918.88	109.41	1225.65	433.97	990.33	167.79	1180.73	189.93
6.339	0	0.12	0.16	0.03	0.17	0.03	0.12	0.13	0.84	0.07	99.65	0.33	0	96.84	0.2	8.03	0.07	0.04	0.84	0.01	0.03	0.03	0.02	0.07	1.56	0.06	0.06	1.94	1.72	11.34	0.01	7.79	0.05	0.07	0		-3.07	-4.88	10.26	53.93	200.05	921.96	106.56	1232.33	432.48	991.87	165.64	1190.61	188.47
6.372	0	0.12	0.16	0.03	0.17	0.03	0.12	0.12	1.24	0.06	99.66	0.33	0	95.18	0.17	8.06	0.06	0.03	1.24	0.01	0.05	0.05	0.05	0.07	1.9	0.05	0.06	2.23	1.27	10.22	0.01	12.53	0.06	0.07	0		0	-7.09	9.82	54.19	195.71	923.57	106.74	1233.88	434.3	994.46	168.61	1189.24	187.57
6.406	0	0.12	0.16	0.03	0.17	0.03	0.12	0.12	1.14	0.07	99.67	0.33	0	95.88	0.16	7.28	0.07	0.04	1.14	0.01	0.07	0.03	0.06	0.04	2.1	0.03	0.07	2.3	0.82	11.81	0.01	20.01	0.08	0.07	0		0.07	-6.26	10.16	54.22	195.84	924.17	106.01	1236.25	435.25	996.42	168.31	1191.31	187.6
6.439	0	0.12	0.16	0.03	0.17	0.03	0.12	0.12	0.82	0.08	99.66	0.33	0	96.06	0.15	8.08	0.08	0.04	0.82	0.01	0.08	0.03	0.02	0.04	1.91	0.03	0.06	1.5	0.86	11.14	0.01	7.05	0.07	0.06	0		1.54	-6.03	8.71	54.49	196.32	928.49	106.63	1241.28	438.91	998.56	169.95	1194.13	187.14
6.473	0	0.12	0.17	0.03	0.16	0.03	0.12	0.1	0.53	0.09	99.67	0.33	0	95.15	0.14	5.86	0.09	0.04	0.53	0.01	0.08	0.02	0	0.04	1.65	0.02	0.06	1.02	0.54	9.21	0.01	4.19	0.09	0.05	0		-0.08	-7.12	9.48	54.5	198.69	928.77	106.37	1241.33	436.31	998.94	168.85	1196.75	187.54
6.506	0	0.12	0.17	0.03	0.15	0.03	0.12	0.09	0.54	0.11	99.66	0.33	0	96.14	0.16	4.89	0.11	0.04	0.54	0.01	0.07	0.02	0	0.04	1.48	0.02	0.06	1.15	0.34	7.32	0.01	3.46	0.1	0.06	0		0.3	-5.92	8.85	54.55	198.43	931.1	106.79	1244	438.15	1000.54	169.64	1198.18	187.36
6.539	0	0.12	0.17	0.03	0.16	0.02	0.12	0.09	0.4	0.12	99.67	0.33	0	94.15	0.2	5.88	0.12	0.04	0.4	0.01	0.06	0.02	0	0.04	1.1	0.02	0.04	0.45	0.35	6.63	0.01	2.05	0.09	0.02	0		3.01	-8.11	8.92	55.07	200.71	931.9	107.84	1242.85	438.26	999.59	169.45	1199.21	190.39
6.573	0	0.12	0.16	0.02	0.16	0.02	0.12	0.09	0.45	0.12	99.67	0.33	0	93.49	0.23	6.41	0.12	0.03	0.45	0.01	0.03	0.02	0	0.04	0.9	0.01	0.03	0.61	0.3	5.65	0.01	3.32	0.11	0	0		-1.14	-8.67	9.27	54.48	197.8	933.3	106.61	1242.97	433.22	1002.1	167.79	1199.01	186.57
6.606	0	0.12	0.17	0.02	0.16	0.03	0.12	0.09	0.77	0.12	99.67	0.33	0	93.93	0.32	5.65	0.12	0.04	0.77	0.01	0.02	0.04	0	0.05	0.81	0.01	0.04	0.45	0.35	5.88	0	1.47	0.12	0	0		-0.19	-8.31	9.28	54.65	199.89	932.85	105.73	1241.81	432.95	1000.6	164.16	1199.11	187.67
6.639	0	0.12	0.17	0.02	0.15	0.03	0.12	0.09	0.53	0.11	99.66	0.33	0	94.28	0.41	5.2	0.11	0.03	0.9	0.01	0.02	0.06	0	0.05	0.53	0.01	0.03	0.21	0.42	5.76	0	9.86	0.11	0	0		-0.08	-7.99	9.23	54.77	200.19	935.43	105.45	1244.48	432.24	1002.93	165.21	1201.94	186.91
6.673	0	0.12	0.17	0.02	0.15	0.03	0.12	0.09	0.38	0.13	99.66	0.33	0	94.25	0.46	4.48	0.13	0.03	0.88	0.01	0.02	0.04	0	0.04	0.38	0.01	0.02	0.25	0.52	6.22	0	6.72	0.12	0	0		-0.99	-8.01	9.49	54.64	197.53	938.46	105.29	1247.69	431.82	1007.57	165.3	1204.02	186
6.706	0	0.12	0.17	0.02	0.15	0.03	0.12	0.09	0.24	0.12	99.66	0.33	0	93.36	0.59	4.91	0.12	0.02	0.57	0.01	0.01	0.02	0	0.03	0.24	0.01	0.01	0.08	0.61	6.08	0	11.54	0.11	0	0		-0.94	-8.79	8.58	54.81	201.45	940.03	106.16	1246.69	430.37	1004.73	165.07	1205.06	186.33
6.74	0	0.12	0.17	0.02	0.16	0.02	0.12	0.09	0.19	0.13	99.67	0.33	0	93.34	0.65	5.87	0.13	0.02	0.24	0.01	0.01	0	0	0.02	0.19	0.01	0.01	0.05	0.82	6.1	0	15.14	0.13	0	0		0.15	-8.8	8.4	54.98	201.24	941.67	107.42	1246.61	430.69	1005.36	165.61	1205.37	187.85
6.773	0	0.12	0.16	0.02	0.16	0.02	0.12	0.1	0.11	0.14	99.67	0.33	0	93.02	0.65	6.12	0.14	0.02	0.22	0.01	0	0	0	0.02	0.11	0.01	0.01	0.06	0.93	6.37	0	15.77	0.11	0	0		-0.52	-9.05	8.58	54.86	197.9	941.25	107.39	1246.15	430.33	1006.63	166.11	1203.44	186.83
6.806	0	0.12	0.17	0.02	0.16	0.02	0.12	0.09	0.1	0.13	99.66	0.33	0	92.85	0.63	5.41	0.13	0.02	0.19	0	0	0.01	0	0.02	0.09	0	0.01	0.04	0.96	5.75	0	4.28	0.1	0	0		0.6	-9.18	8.8	54.98	197.12	941.77	108.06	1245.3	430.29	1007.24	165.74	1203.05	188.37
6.84	0	0.12	0.17	0.02	0.15	0.02	0.12	0.09	0.1	0.14	99.65	0.33	0	93.25	0.59	4.25	0.14	0.01	0.3	0.01	0.01	0.01	0	0.02	0.07	0.01	0.01	0.05	1.38	5.65	0	2.18	0.1	0	0		-0.24	-8.87	9.14	54.87	196.33	941.39	107.82	1245.48	430.1	1008.02	165.3	1203.01	188.17
6.873	0	0.12	0.18	0.03	0.15	0.02	0.12	0.08	0.08	0.15	99.65	0.33	0	93.77	0.59	3.59	0.15	0.01	0.28	0	0.01	0.02	0	0.02	0.08	0.01	0	0.05	1.51	5.61	0	17.96	0.07	0	0		0.12	-8.44	8.14	54.94	197.83	941.79	106.76	1247.04	431.03	1006.67	165.74	1203.45	186.04
6.906	0	0.12	0.18	0.02	0.15	0.02	0.12	0.08	0.12	0.14	99.65	0.33	0	93.21	0.56	3.3	0.14	0.01	0.34	0	0.01	0.01	0	0.02	0.08	0.01	0	0.12	1.29	4.78	0	15.33	0.07	0	0		-1.65	-8.9	9.03	54.85	198.22	942.69	106.48	1245.75	426.99	1007.85	162.76	1204.64	186.53
6.94	0	0.12	0.18	0.02	0.15	0.02	0.12	0.08	0.29	0.15	99.65	0.33	0	93.29	0.6	3.64	0.15	0.01	0.48	0	0.02	0.01	0	0.01	0.08	0.01	0	0.29	1.33	5.07	0	7.03	0.07	0	0		-3.21	-8.84	7.06	54.84	204.47	941.65	105.53	1247.61	428.01	1001.98	166.46	1205.86	182.02
6.973	0	0.12	0.18	0.02	0.15	0.02	0.12	0.08	0.37	0.14	99.65	0.33	0	92.61	0.58	3.24	0.14	0.01	0.41	0	0.01	0	0	0.01	0.09	0.01	0.01	0.37	1.38	4.96	0	8.88	0.07	0	0		-1.64	-9.36	8.45	55.19	206.85	941.02	105.69	1246.22	427.09	1002.43	163.84	1208.07	186.22
7.006	0	0.12	0.18	0.02	0.15	0.02	0.13	0.08	0.43	0.13	99.64	0.33	0	94.92	0.59	3.15	0.13	0.01	0.46	0	0.01	0	0	0.01	0.07	0.01	0.01	0.43	1.46	5.52	0	6	0.07	0	0		-3.18	-7.36	8.02	55.33	210.35	941.72	106.69	1243.83	423.95	999.34	163.6	1208.45	186.44
7.04	0	0.12	0.17	0.03	0.15	0.02	0.12	0.09	0.3	0.1	99.65	0.33	0	96.83	0.54	3.86	0.1	0.01	0.51	0	0.01	0	0	0.01	0.07	0	0.01	0.3	1.47	6.37	0	21.16	0.08	0	0		-2.58	-4.9	7.87	55.05	204.35	942.03	109.62	1239.83	423.42	999.9	166.22	1203.11	187.8
7.073	0	0.12	0.18	0.03	0.15	0.03	0.12	0.09	0.38	0.1	99.65	0.33	0	94.8	0.6	3.67	0.1	0.01	0.57	0	0	0	0	0.01	0.09	0.01	0.01	0.38	1.65	7.27	0	31.05	0.08	0.02	0		-1.85	-7.48	7.04	55.08	203.45	943.33	110.96	1236.18	420.75	997.8	165.93	1200.08	187.71
7.107	0	0.12	0.17	0.03	0.16	0.03	0.12	0.09	0.69	0.09	99.66	0.33	0	91.85	0.51	5.06	0.09	0.01	1.26	0	0	0.01	0	0	0.12	0.01	0.02	0.69	1.6	6.48	0	31.39	0.08	0.02	0		0	-9.89	7.64	55.11	199.14	941.05	111	1231.14	418.13	997.06	165.94	1194.97	187.96
7.14	0	0.12	0.17	0.03	0.16	0.03	0.12	0.09	0.67	0.07	99.67	0.33	0	96.31	0.37	5.97	0.07	0.01	1.08	0	0	0.01	0.03	0	0.12	0.01	0.03	0.67	1.32	5.82	0	29.02	0.07	0.03	0		-2.97	-5.69	6.69	55.05	199.96	942.9	114.42	1228.63	416.2	994.92	167.17	1193.61	189.68
7.173	0	0.12	0.16	0.02	0.16	0.03	0.12	0.09	0.49	0.06	99.67	0.33	0	96.17	0.36	6.28	0.06	0.02	0.95	0	0	0.01	0.03	0.01	0.13	0.01	0.03	0.49	1.07	4.87	0	9.33	0.07	0.02	0		-4.74	-5.88	7.62	55.04	198.39	939.93	116.32	1224.59	416.29	993.71	166.84	1190.51	191.95
7.207	0	0.12	0.16	0.02	0.16	0.03	0.12	0.09	0.24	0.04	99.67	0.33	0	94.71	0.34	6.27	0.04	0.02	0.58	0	0	0	0.01	0.01	0.13	0.01	0.02	0.24	0.89	3.96	0	15.36	0.06	0.01	0		-3.74	-7.58	6.92	55.18	200.79	935.8	114.75	1223.22	417.05	988.8	166.17	1187.91	192.02
7.24	0	0.12	0.17	0.02	0.16	0.02	0.12	0.08	0.22	0.04	99.66	0.33	0	95.74	0.35	5.49	0.04	0.02	0.48	0	0	0	0.06	0.01	0.17	0.01	0.03	0.22	0.78	3.11	0	13.5	0.07	0.02	0		-3.14	-6.44	6.23	54.98	198.11	932.39	114.31	1221.06	418.79	986.06	167.39	1182.8	190.64
7.273	0	0.12	0.17	0.02	0.15	0.02	0.12	0.08	0.25	0.03	99.66	0.33	0	96.14	0.38	5.04	0.03	0.02	0.39	0	0	0	0.06	0.01	0.25	0.01	0.03	0.23	0.62	2.68	0	13.52	0.07	0.01	0		-2.68	-5.92	5.9	55.16	198.3	929.11	114.75	1218.59	419.93	982.6	168.23	1179.5	191.78
7.307	0	0.12	0.17	0.02	0.16	0.02	0.12	0.08	0.31	0.02	99.66	0.33	0	96.72	0.48	5.17	0.02	0.02	0.47	0	0	0	0.09	0.01	0.24	0.01	0.03	0.31	0.75	2.71	0	14.48	0.08	0.01	0		-3.71	-5.07	5.64	55.07	200.16	925.51	114.32	1217.3	422.64	978.72	169.38	1177.89	189.27
7.34	0	0.12	0.16	0.02	0.16	0.02	0.12	0.08	0.24	0.02	99.67	0.33	0	98.08	0.44	6.52	0.02	0.02	0.49	0	0	0	0.04	0.01	0.18	0.02	0.02	0.24	1.22	2.8	0	13.01	0.08	0	0		-5.01	-2.34	6.15	54.91	201.15	921.95	114.01	1213.88	422.49	975.62	168.44	1175.76	188.58
7.373	0	0.12	0.16	0.03	0.17	0.02	0.12	0.08	0.13	0.02	99.67	0.33	0	98.24	0.45	6.91	0.02	0.02	0.35	0	0	0	0	0	0.13	0.02	0.02	0.12	1.59	2.76	0	7.23	0.07	0	0		-3.92	-1.88	6.63	55.12	203.24	916.7	112.41	1211.11	423.59	971.53	166.72	1173.51	189.35
7.407	0	0.12	0.16	0.03	0.17	0.02	0.11	0.09	0.12	0.02	99.65	0.33	0	98.22	0.48	7.53	0.01	0.01	0.24	0	0	0.01	0	0	0.12	0.02	0.01	0.1	2.43	2.81	0	11.23	0.06	0	0		-2.42	-1.94	6.36	55.35	204.29	913.86	112.85	1208.57	425.19	967.86	168.53	1171.07	189.43
7.44	0	0.12	0.15	0.03	0.19	0.02	0.11	0.1	0.13	0.02	99.62	0.33	0	97.85	0.46	9.72	0.01	0.01	0.18	0	0	0.01	0	0.01	0.13	0.02	0.02	0.12	2.95	3.02	0.01	7.42	0.06	0.02	0		-2.43	-2.9	6.88	55.37	206.72	909.52	111.62	1205.55	424.77	963.9	167.26	1169.45	189.23
7.474	0	0.12	0.15	0.03	0.2	0.02	0.11	0.1	0.15	0.03	99.59	0.33	0	97.25	0.47	11.14	0.01	0.01	0.15	0	0	0	0	0.01	0.13	0.03	0.02	0.24	4.05	2.54	0.01	22.93	0.05	0.03	0		-5.97	-4.17	5.91	54.94	200.78	906.87	112.6	1200.11	422.33	960.91	167.37	1160.8	186.25
7.507	0	0.11	0.13	0.03	0.24	0.02	0.1	0.12	0.18	0.03	99.52	0.34	0	97.41	0.44	15.57	0.01	0.01	0.18	0	0	0	0	0.01	0.14	0.03	0.02	0.4	4.8	2.19	0.01	8.91	0.05	0.04	0		-3.57	-3.87	6.34	55.24	200	904.14	113.65	1195.17	421.94	958.15	168.38	1157.17	188.14
7.54	0	0.1	0.11	0.03	0.28	0.02	0.09	0.15	0.2	0.04	99.43	0.49	0	97.61	0.39	20.78	0.01	0.02	0.2	0	0	0	0	0.01	0.15	0.04	0.02	0.62	4.8	2.15	0.01	9.75	0.04	0.04	0		-2.59	-3.45	6.23	55.37	204.74	901.72	113.86	1193.55	422.67	953.8	169.04	1157.5	189.68
7.574	0	0.1	0.11	0.03	0.3	0.02	0.09	0.15	0.15	0.04	99.4	0.56	0	96.96	0.29	22.56	0	0.02	0.11	0	0	0	0	0.01	0.15	0.04	0.02	0.45	5.02	1.5	0.01	4.66	0.03	0.03	0		-1.51	-4.69	6.43	55.3	204.5	895.92	110.31	1193.17	424.68	950.97	169.33	1154.78	186.1
7.607	0	0.09	0.1	0.03	0.33	0.02	0.08	0.17	0.12	0.04	99.35	0.68	0	98.05	0.25	25.18	0	0.02	0.07	0	0	0	0	0.01	0.12	0.04	0.03	0.4	5	1.53	0.01	4.7	0.03	0.02	0		-3.26	-2.42	6.95	55.5	209.26	892.15	109.74	1191.73	424.94	947.13	168.26	1155.55	186.96
7.64	0	0.09	0.1	0.03	0.35	0.02	0.08	0.18	0.07	0.04	99.3	0.79	0	97.08	0.24	26.91	0	0.02	0.05	0	0	0	0	0.01	0.07	0.04	0.03	0.09	5.47	1.35	0.01	14.48	0.02	0.02	0		-2.62	-4.49	8.3	55.34	204.56	889.11	109.66	1188.03	423.7	948.12	167.37	1151.61	188.22
7.674	0	0.09	0.09	0.03	0.4	0.02	0.08	0.2	0.05	0.06	99.21	1.1	0	97.18	0.22	29.42	0	0.02	0.05	0	0	0	0	0	0.05	0.06	0.03	0.06	7.57	1.3	0.01	3.62	0.02	0.03	0		-5.35	-4.3	6.86	54.98	205.73	886.82	107.47	1189.4	425.69	944.64	166.5	1149.7	183.12
7.707	0	0.09	0.1	0.03	0.36	0.02	0.08	0.18	0.04	0.06	99.27	0.9	0	95.98	0.19	27.37	0	0.03	0.07	0	0	0	0	0	0.04	0.06	0.03	0.04	6.85	1.19	0.01	3.76	0.02	0.02	0		-4.08	-6.13	7.5	55.12	207.26	885.96	108.35	1187.84	425.09	943.79	167.55	1150.29	185.41
7.741	0	0.1	0.09	0.03	0.42	0.02	0.08	0.2	0.06	0.08	99.16	1.37	0	97.31	0.15	29.45	0	0.03	0.09	0	0	0	0	0	0.02	0.08	0.03	0.06	10.65	1.65	0	3.73	0.01	0.02	0		-5.08	-4.05	6.68	54.97	209.56	884.07	107.94	1189.31	428.54	941.14	168.43	1150.12	184.09
7.774	0	0.1	0.09	0.04	0.48	0.02	0.08	0.22	0.08	0.15	99.04	2.06	0	96.27	0.15	31.43	0	0.03	0.11	0	0	0	0	0	0.01	0.15	0.03	0.08	13.88	1.91	0	21.63	0.01	0.01	0		-1.45	-5.74	7.2	55.16	206.7	884.31	108.36	1188.13	429.76	942.96	167.25	1148.72	187
7.807	0	0.09	0.08	0.03	0.48	0.02	0.07	0.24	0.15	0.13	99.03	1.93	0	96.78	0.13	33.38	0	0.03	0.15	0	0	0	0	0	0.01	0.19	0.05	0.17	11.08	1.67	0.01	13.54	0.01	0.01	0		-2.13	-4.99	6.76	55.11	208.84	882.83	107.24	1189.16	430.97	940.97	167.58	1149.06	185.28
7.841	0	0.09	0.09	0.03	0.4	0.02	0.08	0.21	0.18	0.12	99.2	1.05	0	97.08	0.12	31.08	0	0.02	0.18	0	0	0	0	0	0.01	0.19	0.06	0.5	5.26	1.3	0	17.3	0.01	0.01	0		-2.14	-4.49	7.69	55.06	208.85	881.31	108.35	1187.7	431.05	941.06	168.45	1149.01	187.73
7.874	0	0.08	0.09	0.03	0.38	0.02	0.08	0.21	0.21	0.12	99.23	0.93	0	95.7	0.12	30.74	0	0.02	0.21	0	0	0	0	0	0.01	0.17	0.06	0.43	3.93	1.17	0	10.59	0.01	0.01	0		0.33	-6.49	8.14	55.09	209.81	880.51	108.52	1187.63	431.67	940.89	170.53	1149.87	189.2
7.907	0	0.08	0.09	0.03	0.39	0.02	0.08	0.21	0.16	0.12	99.22	0.97	0	95.41	0.12	30.68	0.01	0.02	0.25	0	0	0	0	0	0.01	0.17	0.07	0.16	4.6	1.23	0	11.18	0.01	0.01	0		-0.31	-6.83	7.66	54.97	210.53	880.39	109.56	1187.46	433.53	939.67	170.16	1149.26	189.98
7.941	0	0.09	0.09	0.03	0.36	0.02	0.08	0.19	0.01	0.12	99.28	0.83	0	93.9	0.12	28.62	0.01	0.02	0.24	0	0	0	0	0	0.01	0.13	0.06	0.01	4.45	1.11	0	8.37	0.01	0.01	0		1.9	-8.33	8.45	55.02	210.95	879.05	109.75	1186.71	434.22	939.83	170.72	1149.66	192.4
7.974	0	0.08	0.08	0.03	0.44	0.02	0.07	0.24	0.01	0.11	99.12	1.31	0	98.22	0.11	33.5	0.01	0.02	0.26	0	0	0	0	0	0	0.13	0.05	0	6.02	1.28	0	8.35	0.02	0	0		-2.87	-1.96	7.72	54.55	205.3	879.95	110.17	1184.56	430.64	940.43	170.82	1145	188.11
8.007	0	0.08	0.08	0.03	0.5	0.02	0.07	0.27	0.01	0.13	99	1.8	0	96.11	0.13	36.97	0.01	0.02	0.22	0	0	0	0	0	0	0.13	0.06	0	6.62	1.41	0	2.81	0.01	0	0		-5.03	-5.97	7.32	53.97	205.96	879.97	109.24	1188.99	433.96	941.58	170.48	1146.95	186.01
8.041	0	0.08	0.08	0.03	0.52	0.02	0.07	0.28	0.01	0.12	98.96	2.14	0	96.06	0.12	37.27	0.01	0.02	0.13	0	0	0	0	0	0	0.13	0.05	0	8.47	1.59	0	2.21	0.01	0.01	0		-1.86	-6.04	8.84	54.53	207.32	878.87	111.07	1185.56	433.24	941.42	170.47	1147.61	192.13
8.074	0	0.08	0.07	0.03	0.6	0.02	0.07	0.32	0.01	0.12	98.81	3.12	0	96.21	0.12	40.18	0.01	0.02	0.12	0.01	0	0	0	0	0	0.14	0.03	0.01	10.41	1.85	0	9.61	0.01	0	0		-3.61	-5.83	8.03	54.02	205.16	880.76	109.57	1192.23	436.84	945.12	172.03	1149.66	187.92
8.108	0	0.09	0.07	0.04	0.71	0.02	0.06	0.36	0.03	0.14	98.57	5.35	0	96.4	0.14	43.08	0.01	0.03	0.13	0.01	0	0	0	0	0	0.17	0.03	0.03	14.51	2.06	0	32.02	0.02	0	0		-4.55	-5.56	7.69	54.14	209.13	881.59	111.08	1190.37	434.86	942.3	172.12	1150.73	189.2
8.141	0	0.09	0.07	0.04	0.75	0.02	0.06	0.37	0.02	0.15	98.5	6.43	0	97.13	0.15	42.93	0.01	0.03	0.13	0.01	0	0	0	0	0	0.23	0.04	0.02	17.08	2.36	0	41.72	0.02	0	0		-5.77	-4.39	8.26	53.61	199.82	883.31	113.48	1187.88	433.15	947.04	172.65	1146.1	189.99
8.174	0	0.09	0.06	0.04	0.81	0.02	0.06	0.39	0.02	0.24	98.38	8	0	97.54	0.24	44.15	0.01	0.03	0.17	0.01	0	0.01	0	0	0	0.24	0.05	0.02	18.8	2.52	0	11.71	0.02	0	0		-5.7	-3.61	7.76	53.82	204.9	882.98	111.86	1189.53	431.89	944.49	174.98	1149.01	187.39
8.208	0	0.12	0.06	0.06	1.11	0.02	0.06	0.46	0.02	0.29	97.78	21.04	0	97.42	0.29	47.14	0.02	0.03	0.14	0.02	0	0.01	0	0	0.01	0.3	0.07	0.02	29.74	3.52	0	31.58	0.02	0	0		-5.29	-3.84	7.39	53.69	199.18	887.83	112.76	1191.84	432.52	950.11	173.34	1148.77	187.66
8.241	0	0.13	0.06	0.07	1.03	0.02	0.06	0.39	0.02	0.26	97.95	18.95	0	96.73	0.28	43.57	0.02	0.03	0.09	0.01	0	0	0	0	0.01	0.26	0.07	0.01	31.68	3.26	0	17.9	0.02	0	0		-4.5	-5.07	8.08	54.19	204.56	887.12	111.93	1190.84	430.1	948.01	171.99	1151.86	189.13
8.274	0	0.14	0.07	0.07	1.06	0.02	0.06	0.38	0.02	0.3	97.88	21.4	0	95.88	0.3	43.09	0.02	0.03	0.09	0.01	0	0	0	0	0.01	0.37	0.07	0.01	34.05	3.08	0	14.95	0.02	0	0		-3.61	-6.27	9.1	54.19	202.57	886.03	110.59	1191.02	430.2	950.16	169.89	1151.75	189.77
8.308	0	0.18	0.06	0.11	1.5	0.02	0.06	0.44	0.02	0.29	97	49.09	0	94.97	0.29	45.87	0.02	0.03	0.1	0.01	0	0	0	0	0.01	0.29	0.08	0.01	47.02	3.67	0	30.57	0.02	0.01	0		-3.98	-7.31	8.97	54.21	202.99	886.54	111.23	1190.95	430.14	949.99	170.05	1151.99	190.12
8.341	0	0.21	0.07	0.14	1.49	0.02	0.06	0.39	0.02	0.27	97.02	52.81	0	97	0.33	42.56	0.02	0.04	0.1	0.01	0	0	0	0	0.01	0.27	0.07	0.01	52.17	3.94	0	4	0.02	0.01	0		-7.14	-4.62	8.53	53.8	201.9	889.16	110.66	1194.09	428.52	952.49	171.3	1153.81	186.54
8.374	0	0.29	0.06	0.22	2.11	0.02	0.06	0.43	0.02	0.26	95.79	80.76	0	96.31	0.28	44.46	0.02	0.04	0.12	0.01	0	0	0	0	0	0.26	0.05	0.01	66.73	4.56	0	0.93	0.02	0.01	0		-7.77	-5.69	8.75	53.62	201.45	889.98	109.61	1195.84	428.37	954.34	169.53	1155.13	185.78
8.408	0	0.31	0.06	0.26	2.61	0.02	0.06	0.5	0.02	0.29	94.79	89.36	0	94.28	0.31	47.77	0.02	0.04	0.11	0.01	0	0	0	0	0	0.29	0.04	0.01	72.05	5.01	0	6.52	0.02	0.01	0		-5.95	-7.99	9.77	53.88	199.86	888.7	109.78	1192.89	426.54	954.63	169.04	1153.61	187.75
8.441	0	0.28	0.06	0.24	2.57	0.02	0.06	0.53	0.02	0.24	94.85	88.23	0	96.44	0.24	49.1	0.02	0.05	0.1	0.01	0	0	0	0	0.01	0.29	0.04	0.01	69.3	4.81	0	14.63	0.02	0.01	0		-4.99	-5.51	8.74	54.13	200.82	891.93	108.43	1198.42	430.1	956.98	167.58	1156.9	186.51
8.475	0	0.25	0.06	0.2	2.4	0.02	0.06	0.54	0.02	0.22	95.19	84.28	0	95.47	0.22	50.12	0.02	0.06	0.08	0	0	0.01	0	0	0	0.34	0.03	0.02	64.11	4.38	0	2.82	0.01	0.01	0		-4.98	-6.76	9.58	54.16	199.27	894.72	109.13	1198.61	426.43	960.46	168.62	1158.86	187.2
8.508	0	0.23	0.06	0.19	2.25	0.02	0.06	0.52	0.03	0.28	95.5	80.66	0	95.68	0.28	49.54	0.02	0.07	0.11	0	0	0.01	0	0	0.01	0.37	0.04	0.03	61.57	3.99	0	20.03	0.02	0.01	0		-2.94	-6.51	8.74	54.45	201.1	896.9	108.92	1201.62	429.54	960.99	167.77	1161.08	187.85
8.541	0	0.25	0.06	0.2	2.26	0.02	0.06	0.5	0.02	0.27	95.47	81.66	0	95.79	0.27	48.8	0.02	0.08	0.1	0	0	0.01	0	0	0.01	0.38	0.03	0.02	63.12	4.03	0	6.95	0.01	0.01	0		-4.2	-6.38	9.67	54.38	199.71	897.08	107.51	1202.5	426.51	963.51	168	1162.4	186.13
8.575	0	0.24	0.06	0.17	1.78	0.02	0.06	0.41	0.02	0.24	96.43	68.27	0	95.72	0.24	44.19	0.02	0.08	0.11	0.01	0	0.01	0	0	0.01	0.39	0.03	0.02	58.67	3.68	0	5.05	0.02	0	0		-3.51	-6.47	9.73	54.51	201.26	897.86	106.69	1205.03	427.52	964.59	167.98	1165.03	186.09
8.608	0	0.23	0.07	0.15	1.53	0.02	0.06	0.37	0.03	0.18	96.95	56.54	0	96.98	0.18	41.94	0.02	0.06	0.12	0	0	0.01	0	0	0.02	0.24	0.03	0.03	54.66	3.43	0	11.99	0.02	0	0		-3.32	-4.66	9.51	54.41	199.66	902.55	106.58	1208.55	427.56	969.12	166.31	1167.8	186.07
8.641	0	0.2	0.07	0.11	1.22	0.02	0.07	0.33	0.05	0.19	97.55	37.08	0	95.84	0.22	39.88	0.02	0.05	0.12	0.01	0	0.01	0	0	0.04	0.19	0.04	0.05	46.88	3.13	0	4	0.02	0.01	0		-3.1	-6.31	9.94	54.41	200.73	901.27	104.75	1210.89	428.96	969.84	165.71	1169.62	185.25
8.675	0	0.17	0.08	0.08	0.78	0.02	0.07	0.25	0.17	0.1	98.43	12.01	0	96.58	0.16	33.39	0.02	0.05	0.18	0	0	0.01	0	0	0.07	0.1	0.05	0.17	35.16	2.76	0	4.28	0.02	0.01	0		0.91	-5.3	8.71	54.74	198.35	902.64	104.25	1212.43	432.46	970.35	166.65	1167.89	184.5
8.708	0	0.15	0.1	0.06	0.51	0.02	0.08	0.18	0.24	0.06	98.98	3.52	0	97.73	0.11	25.97	0.02	0.06	0.24	0	0	0.01	0	0	0.07	0.06	0.04	0.26	26.16	2.73	0	1.01	0.02	0.01	0		0.5	-3.19	7.88	54.59	199.34	908.8	104.24	1216.46	430.87	973.73	165.81	1172.29	183.46
8.742	0	0.13	0.12	0.04	0.33	0.03	0.09	0.14	0.73	0.04	99.34	0.91	0	96.45	0.08	19.63	0.02	0.06	0.73	0	0.02	0.04	0.02	0	0.17	0.04	0.06	1.36	14.73	2.79	0	4.11	0.03	0.01	0		0.45	-5.49	8.44	54.51	196.07	909.53	104.45	1217.55	431.01	976.9	166.59	1172.25	183.4
8.775	0	0.12	0.12	0.03	0.28	0.03	0.1	0.13	0.5	0.03	99.43	0.6	0	95.79	0.06	17.65	0.03	0.06	0.66	0	0.01	0.04	0.02	0	0.15	0.02	0.04	0.5	10.72	2.43	0	2.24	0.03	0	0		-3.81	-6.37	9.92	54.18	201.12	913.97	103.13	1223.84	427.13	982.44	164.2	1182.66	183.28
8.808	0	0.13	0.14	0.03	0.23	0.03	0.11	0.1	1.26	0.03	99.53	0.37	0	95.47	0.04	12.46	0.03	0.06	1.26	0	0.02	0.07	0.06	0.01	0.38	0.01	0.08	1.44	9.31	2.44	0	7.92	0.04	0	0		2	-6.76	8.92	54.67	198.76	913.84	104.6	1222.58	431.67	981.18	166.96	1179.08	185.44
8.842	0	0.13	0.16	0.03	0.18	0.03	0.11	0.08	1.33	0.05	99.63	0.33	0	94.83	0.04	7.85	0.05	0.05	1.33	0	0.02	0.08	0.12	0.01	0.56	0.01	0.08	2.54	4.84	2.11	0	8.48	0.04	0.01	0		-2.75	-7.45	10.2	54.27	204.16	914.71	102.73	1226.91	428.77	983.52	164.68	1186.72	184.5
8.875	0	0.13	0.17	0.03	0.16	0.03	0.12	0.08	0.94	0.06	99.66	0.33	0	95.32	0.03	5.43	0.06	0.05	0.94	0	0.02	0.07	0.21	0.02	1.26	0.01	0.09	2.55	2.53	1.88	0	6.65	0.04	0.02	0		-1.5	-6.93	10.56	54.51	207.61	915.33	100.93	1229.45	429.37	984.37	161.98	1190.65	185.46
8.908	0	0.14	0.18	0.03	0.15	0.03	0.12	0.07	1.29	0.08	99.65	0.33	0	95.28	0.03	3.66	0.08	0.05	1.29	0	0.02	0.05	0.19	0.03	1.08	0.01	0.06	6.71	2.48	1.94	0	14.83	0.05	0.02	0		-1.18	-6.97	10.06	54.41	207.31	917.96	99.22	1233.97	430.32	987.13	161.85	1193.37	182.89
8.942	0	0.13	0.18	0.03	0.14	0.03	0.13	0.07	0.81	0.12	99.64	0.33	0	95.88	0.03	2.66	0.12	0.04	0.81	0.01	0.01	0.02	0.12	0.03	0.98	0	0.05	2.41	1.54	1.93	0	16.19	0.07	0.02	0		-0.99	-6.27	9.42	54.29	208.17	921.57	99.64	1237.83	432.01	989.43	162.18	1196.57	182.86
8.975	0	0.13	0.18	0.03	0.14	0.03	0.13	0.07	0.85	0.11	99.63	0.33	0	94.29	0.04	2.15	0.11	0.03	0.85	0.01	0.01	0.01	0.11	0.03	1.09	0	0.04	1.36	1.42	1.99	0	21.54	0.07	0.03	0		-1.94	-7.98	9.3	53.89	204.71	923.89	99.38	1240.01	431.94	992.96	161.51	1196.72	181.27
9.008	0	0.13	0.19	0.03	0.14	0.03	0.13	0.06	1.07	0.13	99.63	0.33	0	92.04	0.05	1.49	0.13	0.02	1.07	0.01	0.01	0.01	0.06	0.04	1.27	0	0.04	1.14	1.01	1.81	0	10.1	0.09	0.03	0		-0.16	-9.76	9.43	53.75	198.34	928.98	101.22	1241.56	431.95	999.36	161.95	1196.59	182.83
9.042	0	0.13	0.19	0.03	0.13	0.03	0.13	0.06	0.92	0.16	99.62	0.33	0	93.54	0.05	0.96	0.16	0.01	0.92	0.01	0.01	0.01	0.04	0.07	1.96	0	0.06	1.32	0.54	1.61	0	20.25	0.13	0.04	0		-1.58	-8.63	11.17	53.69	200.75	928.65	98.81	1244.16	428.99	1002.23	160.8	1201.81	182.48
9.075	0	0.13	0.19	0.03	0.13	0.03	0.13	0.06	1.16	0.17	99.62	0.33	0	96.35	0.08	0.72	0.17	0.01	1.16	0.01	0.01	0.02	0.04	0.08	1.49	0	0.04	1.86	0.61	1.92	0	32.4	0.13	0.04	0		1.09	-5.64	9.47	53.8	198.86	933.62	99.9	1244.7	430.31	1003.2	159.26	1200.65	182.91
9.109	0	0.13	0.19	0.03	0.13	0.03	0.13	0.06	1.65	0.26	99.62	0.33	0	96.14	0.12	0.59	0.26	0.01	1.65	0	0.01	0.06	0	0.12	1.48	0	0.04	2.4	0.42	1.89	0	20.09	0.19	0	0		-2.05	-5.92	9.57	53.76	207.33	936.67	97.95	1253.02	430.49	1005.26	159.1	1211.4	181.27
9.142	0	0.13	0.19	0.03	0.13	0.03	0.13	0.06	0.98	0.27	99.62	0.33	0	94.13	0.22	0.53	0.27	0.01	0.98	0	0.01	0.03	0	0.16	1.11	0	0.03	1.23	0.41	1.85	0	4.02	0.15	0	0		0.74	-8.12	10.37	53.76	202.15	939.73	99.42	1251.32	429.08	1009.77	156.98	1210.01	184.69
9.175	0	0.13	0.19	0.03	0.13	0.03	0.13	0.06	0.74	0.26	99.62	0.33	0	94.98	0.33	0.46	0.26	0.01	0.74	0	0.01	0.02	0	0.16	1.47	0	0.04	1.45	0.38	1.74	0	35.8	0.14	0.01	0		0.36	-7.3	10.66	53.86	207.25	939.39	97.41	1255.77	431.3	1010.2	155.52	1215.37	184.8
9.209	0	0.13	0.19	0.03	0.13	0.03	0.14	0.06	0.55	0.32	99.62	0.33	0	95.25	0.46	0.35	0.32	0.01	0.55	0	0.01	0.01	0.03	0.17	1.39	0	0.05	0.76	0.53	1.93	0	1.51	0.12	0.01	0		-2.13	-7.01	10.21	53.67	208.49	945.34	98.05	1260.05	428.85	1013.92	155.89	1220.59	183.41
9.242	0	0.13	0.19	0.03	0.13	0.02	0.14	0.06	0.56	0.32	99.62	0.33	0	92.59	0.56	0.26	0.32	0.01	0.42	0	0	0	0.1	0.16	1.26	0	0.06	0.46	0.59	2.02	0	13.25	0.13	0.01	0		2.89	-9.37	10.28	53.69	203.16	945.01	99.44	1259.58	432.54	1015.86	159.9	1217.42	185.36
9.275	0	0.13	0.19	0.02	0.13	0.03	0.14	0.06	0.76	0.33	99.62	0.33	0	90.7	0.76	0.22	0.33	0.01	0.51	0	0	0	0.13	0.13	0.77	0	0.05	0.59	0.74	1.93	0	8.31	0.11	0.01	0		-0.55	-10.61	10.05	53.44	204.78	947.14	99.24	1262.72	432.36	1017.48	157.84	1220.56	184.12
9.309	0	0.13	0.19	0.02	0.14	0.03	0.14	0.06	0.68	0.34	99.62	0.33	0	91.99	1.2	0.2	0.34	0.01	0.53	0	0	0	0.21	0.13	0.68	0	0.05	0.26	0.72	2.14	0	22.13	0.1	0.02	0		0.46	-9.8	10.36	53.52	205.44	947.29	99.76	1259.79	429.62	1016.42	157.17	1219.88	185.66
9.342	0	0.13	0.19	0.02	0.14	0.03	0.14	0.06	0.46	0.36	99.61	0.33	0	93.76	1.48	0.17	0.36	0	0.56	0	0	0	0.2	0.11	0.46	0	0.05	0.22	0.82	2.14	0	89.68	0.09	0.01	0		0.16	-8.45	9.84	53.17	201.36	955.19	105.12	1263.38	432.76	1023.26	158.91	1222.19	190.11
9.375	0	0.13	0.19	0.02	0.14	0.02	0.14	0.07	0.35	0.39	99.61	0.33	0	94.84	2.16	0.18	0.39	0	0.37	0.01	0.01	0	0.31	0.11	0.35	0	0.04	0.22	0.9	2.03	0	95.09	0.08	0.03	0		0.93	-7.44	10.64	53.42	207.89	957.95	107.77	1264.52	431.67	1023.88	161	1228.89	195.49
9.409	0	0.13	0.19	0.02	0.14	0.02	0.15	0.07	0.33	0.36	99.61	0.33	0	95.44	2.71	0.16	0.36	0	0.32	0.01	0.01	0	0.41	0.1	0.33	0	0.04	0.28	1.18	2	0	96.69	0.07	0.05	0		-0.98	-6.8	10.91	53.24	208.55	959.79	109.63	1266.74	432.61	1026.09	162.44	1231.73	197.15
9.442	0	0.13	0.19	0.02	0.15	0.02	0.15	0.07	0.25	0.33	99.61	0.33	0	95.74	3.34	0.15	0.33	0	0.25	0.01	0.01	0	0.38	0.07	0.16	0	0.03	0.29	1.22	1.94	0	68.99	0.06	0.04	0		-2.66	-6.43	10.46	53.05	210.51	962.31	111.03	1270.69	435.43	1027.73	163.32	1235.37	197.94
9.476	0	0.12	0.19	0.02	0.16	0.02	0.16	0.07	0.3	0.34	99.61	0.33	0	95.51	4.77	0.17	0.34	0	0.3	0.01	0.02	0	0.44	0.1	0.22	0	0.04	0.6	1.36	1.77	0	83.92	0.05	0.06	0		-3.56	-6.71	10.04	52.89	207.91	964.11	112.25	1269.41	434.06	1028.41	163.09	1233.46	197.45
9.509	0	0.12	0.19	0.02	0.17	0.02	0.18	0.08	0.28	0.35	99.61	0.33	0	93.83	6.77	0.18	0.35	0	0.28	0.01	0.02	0	0.31	0.09	0.23	0	0.03	0.54	1.5	1.72	0	96.89	0.05	0.05	0		-2.45	-8.39	11.02	53.06	210.49	964.3	112.46	1270.13	432.8	1029.45	164.28	1236.93	199.77
9.542	0	0.12	0.19	0.02	0.18	0.02	0.19	0.08	0.17	0.39	99.61	0.33	0	93.51	8.2	0.2	0.39	0	0.29	0.01	0.01	0	0.24	0.07	0.17	0	0.02	0.14	1.9	1.59	0	96.16	0.05	0.04	0		-2.01	-8.66	11.69	52.99	208.85	963.89	112.65	1268.75	431.16	1030.4	164.63	1236.14	200.56
9.576	0	0.11	0.19	0.02	0.19	0.02	0.21	0.09	0.14	0.47	99.58	0.33	0	94.05	10.6	0.23	0.47	0	0.32	0.01	0.02	0	0.18	0.06	0.14	0	0.01	0.09	1.99	1.23	0	98.3	0.04	0.04	0		-0.35	-8.2	10.8	52.81	201.23	963.86	114.43	1266.31	434.31	1030.85	165.91	1229.17	200.03
9.609	0	0.11	0.19	0.02	0.21	0.02	0.23	0.1	0.18	0.48	99.53	0.33	0	92.72	13.12	0.23	0.48	0	0.23	0.01	0.01	0	0.2	0.06	0.18	0	0.01	0.07	2.04	1.15	0	98.91	0.03	0.04	0		-3.85	-9.27	10.83	52.46	199.72	964.63	115.67	1266.53	433.9	1032.14	164.76	1228.71	200.06
9.642	0	0.11	0.19	0.02	0.21	0.02	0.24	0.1	0.19	0.47	99.52	0.33	0	94.24	13.45	0.24	0.47	0	0.26	0.01	0.01	0	0.2	0.05	0.19	0.01	0.01	0.07	2.08	0.87	0	92.94	0.03	0.04	0		-5.02	-8.03	9.87	52.38	202.71	965.8	115.69	1269.61	435.6	1031.29	165.86	1231.23	199.25
9.676	0	0.11	0.19	0.02	0.21	0.02	0.23	0.1	0.09	0.57	99.53	0.33	0	93.36	12.91	0.2	0.57	0	0.25	0.01	0.01	0	0.18	0.03	0.09	0.01	0.01	0.08	2.95	0.88	0	95.8	0.03	0.03	1		-2.75	-8.78	10.93	52.94	206.83	965.15	116.76	1266.64	433.6	1029.69	165.95	1233.15	203.11
9.709	0	0.11	0.19	0.02	0.21	0.02	0.23	0.1	0.18	0.57	99.55	0.33	0	95.52	12.28	0.23	0.57	0	0.19	0.01	0.01	0	0.18	0.03	0.15	0.01	0.01	0.18	2.78	0.87	0	96.11	0.03	0.03	0		-1.87	-6.7	11.22	53.13	207.03	964.89	116.18	1266.6	432.37	1029.74	167.73	1233.79	202.79
9.743	0	0.12	0.19	0.02	0.19	0.02	0.2	0.09	0.17	0.58	99.59	0.33	0	95.55	9.97	0.26	0.58	0	0.15	0.01	0.01	0	0.15	0.04	0.17	0.02	0.01	0.34	2.61	0.66	0	91.36	0.02	0.03	0		-0.99	-6.67	11.28	52.97	205.24	963.77	115.86	1265.66	433.05	1029.57	167.56	1231.8	202.6
9.776	0	0.12	0.19	0.02	0.18	0.02	0.19	0.08	0.22	0.54	99.61	0.33	0	96.32	7.99	0.34	0.54	0	0.22	0.01	0.01	0	0.21	0.04	0.19	0.02	0.01	0.37	2.95	0.65	0	95.79	0.02	0.03	0		-1.57	-5.68	10.25	53.14	208.75	961.73	114.69	1264.44	432.84	1024.58	167.66	1230.79	200.14
9.809	0	0.13	0.19	0.02	0.17	0.02	0.17	0.07	0.26	0.44	99.61	0.33	0	95.37	5.84	0.44	0.44	0	0.18	0.01	0	0	0.16	0.03	0.26	0.02	0.01	0.74	2.93	0.71	0	86.91	0.02	0.03	0		-1.54	-6.87	9.52	53.15	206.79	962.85	116.38	1261.74	431.96	1023.47	167.52	1227.65	200.24
9.843	0	0.13	0.19	0.03	0.16	0.02	0.15	0.07	0.26	0.35	99.62	0.33	0	95.17	3.91	0.6	0.35	0	0.25	0.01	0	0	0.13	0.02	0.26	0.04	0.01	0.28	3.9	0.69	0	96.74	0.02	0.02	0		-2.91	-7.1	9.41	53.1	204.65	963.35	116.73	1261.32	430.31	1024.06	169.06	1226.58	198.54
9.876	0	0.13	0.19	0.03	0.16	0.02	0.15	0.07	0.26	0.3	99.62	0.33	0	95.59	2.95	0.93	0.3	0	0.22	0.01	0	0	0.08	0.02	0.26	0.04	0.01	0.08	4.58	0.71	0	86.19	0.02	0.02	0		-0.73	-6.62	9.9	53.21	203.15	961.03	117.36	1255.43	428.04	1021.6	168.11	1222.13	200.67
9.909	0	0.14	0.19	0.03	0.16	0.02	0.14	0.07	0.26	0.26	99.63	0.33	0	95.58	2.11	1.43	0.26	0	0.17	0.01	0	0	0.05	0.02	0.26	0.04	0.01	0.04	5.01	0.76	0	80.85	0.01	0.01	0		-4.14	-6.63	9.66	53.52	211.33	957.68	116.13	1256.21	427.55	1016.15	169.21	1225.39	198.85
9.943	0	0.14	0.18	0.03	0.16	0.02	0.13	0.07	0.45	0.19	99.63	0.33	0	96.87	1.42	2.34	0.19	0	0.17	0.01	0	0	0.04	0.02	0.45	0.06	0.01	0.02	5.86	0.87	0	97.09	0.01	0.01	0		-0.93	-4.83	9.21	53.57	211.02	955.19	115.49	1255.62	430.99	1013.91	170.83	1223.07	198.81
9.976	0	0.14	0.18	0.03	0.16	0.02	0.13	0.07	0.31	0.15	99.64	0.33	0	96.36	0.94	2.87	0.15	0	0.18	0.01	0	0	0.02	0.02	0.31	0.06	0	0.01	6.53	0.88	0	96.72	0.01	0.01	0		-1.68	-5.62	9.34	53.68	210.66	953.33	115.58	1252.18	428.8	1011.66	170.13	1220.4	198.55
10.009	0	0.14	0.18	0.03	0.17	0.02	0.12	0.07	0.2	0.12	99.65	0.33	0	96.5	0.63	3.67	0.12	0	0.23	0.01	0	0	0.02	0.01	0.2	0.05	0	0.01	7.79	0.92	0	94.57	0.01	0	0		-2.39	-5.42	8.33	53.72	211.1	952.06	115.51	1250.15	429.15	1008.1	169.41	1217.4	196.88
10.043	0	0.14	0.17	0.03	0.17	0.02	0.12	0.07	0.27	0.08	99.65	0.33	0	96.61	0.5	4.16	0.08	0	0.2	0.01	0	0	0.01	0.01	0.27	0.04	0	0.02	6.43	1.02	0	92.68	0.01	0	1		-1.04	-5.26	8.85	53.81	211.33	950.64	116.63	1247.74	429.27	1007.07	169.9	1216.3	199.58
10.076	0	0.13	0.17	0.03	0.17	0.02	0.12	0.07	0.36	0.09	99.66	0.33	0	94.16	0.51	4.56	0.09	0	0.33	0.01	0	0	0.02	0.01	0.36	0.05	0	0.06	5.66	1.19	0	49.1	0.01	0.01	0	12	-2.83	-8.1	8.93	53.77	209.54	948.52	116.93	1244.73	427.47	1005.33	170.04	1212.96	198.28
10.11	0	0.13	0.17	0.03	0.17	0.02	0.12	0.08	0.49	0.08	99.66	0.33	0	96.6	0.53	5.87	0.08	0	0.45	0.01	0.01	0	0.03	0.01	0.49	0.04	0	0.39	4.43	1.24	0	65.55	0.01	0.01	0	12	-2.6	-5.27	8.88	53.75	204.1	946.14	118.14	1238.89	426.86	1003.65	169.25	1205.59	198.87
10.143	0	0.12	0.16	0.03	0.18	0.02	0.12	0.08	0.42	0.06	99.64	0.33	0	95.86	0.42	7.68	0.06	0.01	0.41	0.01	0.01	0	0.03	0.01	0.78	0.04	0	0.5	3.25	1.27	0	37.06	0.01	0.01	0	12	-2.42	-6.29	8.57	53.67	199.4	944.81	119.98	1234.38	426.06	1002.24	170.88	1199.66	198.85
10.176	0	0.12	0.15	0.03	0.18	0.02	0.11	0.09	0.51	0.06	99.63	0.33	0	96.2	0.44	9.31	0.06	0.01	0.51	0	0.02	0	0.03	0.02	1.3	0.04	0.01	0.65	2.36	1.02	0	35.57	0.01	0.02	0	12	-3.9	-5.84	9.2	53.69	204.88	940.83	118.2	1233.34	425.75	998.48	168.23	1201.01	199.2
10.21	0	0.11	0.14	0.03	0.2	0.02	0.11	0.1	0.49	0.05	99.59	0.33	0	94.82	0.49	12.68	0.04	0.01	0.42	0.01	0.01	0	0.02	0.02	1.83	0.05	0.01	0.6	1.89	0.92	0	36.22	0.01	0.02	0	12	-3.69	-7.47	8.91	53.68	204.64	939	117.21	1233.94	427.35	997.33	169.1	1200	197.42
10.243	0	0.1	0.13	0.03	0.23	0.02	0.1	0.12	0.45	0.05	99.54	0.33	0	94.82	0.45	16.68	0.04	0.01	0.34	0	0.01	0	0.03	0.02	3.12	0.05	0.01	0.72	1.53	0.83	0	65.67	0.01	0.03	0	12	-0.47	-7.47	8.63	54.11	206.28	935.64	116.31	1232.98	430.11	993.89	170.82	1198.43	197.59
10.276	0	0.1	0.13	0.03	0.24	0.02	0.11	0.12	0.49	0.04	99.53	0.44	0	94.99	0.49	17.37	0.04	0.01	0.45	0	0.02	0	0.02	0.02	6.73	0.04	0.02	1.33	1.14	0.71	0	49.7	0.01	0.04	0	12	0.04	-7.29	8.77	53.96	201.91	934.31	117.18	1230.57	431.2	994.27	170.5	1194.24	198.4
10.31	0	0.1	0.12	0.03	0.25	0.02	0.1	0.13	0.53	0.04	99.49	0.47	0	96.23	0.53	19.83	0.03	0.01	0.45	0	0.01	0	0.03	0.02	5.12	0.04	0.02	1.09	0.72	0.56	0	66.68	0.01	0.05	0	12	-3.96	-5.8	8	53.84	203.11	933.27	117.28	1226.89	426.83	989.99	170.14	1191.54	195.3
10.343	0	0.1	0.11	0.03	0.28	0.02	0.1	0.15	0.4	0.04	99.45	0.64	0	96.62	0.37	22.53	0.03	0.01	0.4	0	0.02	0	0.02	0.03	6.85	0.04	0.02	1.57	0.56	0.53	0	59.63	0.01	0.04	0	12	-1.8	-5.23	9.85	54.01	204.11	928.17	113.62	1228.81	430.12	991.15	167.55	1193.18	196.61
10.376	0	0.09	0.1	0.03	0.3	0.02	0.1	0.17	0.48	0.05	99.39	0.79	0	95.69	0.28	25.68	0.03	0.01	0.48	0	0.02	0	0.01	0.03	6.64	0.05	0.03	1.58	0.48	0.48	0	63.89	0.01	0.05	0	12	-3.36	-6.5	8.84	53.71	202.27	927.76	114.33	1226.5	429.6	988.85	167.46	1189.3	194.55
10.41	0	0.09	0.11	0.03	0.29	0.02	0.1	0.16	0.42	0.05	99.42	0.66	0	93.38	0.32	24.29	0.03	0.01	0.42	0	0.02	0	0.01	0.03	5.58	0.05	0.03	0.84	0.27	0.43	0	63.87	0.01	0.05	0	12	-0.53	-8.77	8.77	54.06	201.59	925.15	114.32	1223.92	430.51	986.39	168.95	1186.29	195.03
10.443	0	0.09	0.11	0.03	0.28	0.02	0.1	0.15	0.55	0.06	99.43	0.61	0	94.7	0.31	23.58	0.03	0.01	0.55	0	0.02	0	0.02	0.04	5.21	0.06	0.04	1.75	0.27	0.4	0.01	26.62	0.01	0.07	0	12	0.47	-7.58	8.6	54.17	201.28	922.98	113.47	1222.3	430.55	984.27	169.67	1184.08	194.01
10.477	0	0.1	0.12	0.03	0.24	0.03	0.1	0.13	0.7	0.06	99.51	0.43	0	95.3	0.3	19.09	0.04	0.01	0.7	0	0.03	0.01	0.02	0.08	4.72	0.06	0.06	2.54	0.15	0.28	0.01	61.51	0.02	0.07	0	12	0.6	-6.95	9.44	54.14	199.7	920.1	114.01	1218.6	429.27	983.03	170.32	1181.17	195.21
10.51	0	0.1	0.13	0.03	0.22	0.03	0.11	0.11	0.71	0.06	99.56	0.33	0	96.57	0.34	15.77	0.04	0.01	0.71	0	0.02	0.01	0.03	0.08	3.75	0.06	0.08	1.93	0.12	0.29	0.01	52.49	0.02	0.1	0	12	0.91	-5.31	9.39	54.39	201.9	917.07	114.05	1215.94	430.58	979.33	168.69	1179.27	196.75
10.543	0	0.1	0.12	0.03	0.24	0.02	0.1	0.12	0.65	0.07	99.52	0.39	0	96.56	0.43	18.42	0.05	0.01	0.65	0	0.02	0.01	0.03	0.09	3.07	0.07	0.07	3.87	0.12	0.28	0.01	56.78	0.02	0.13	0	12	-1.6	-5.32	8.83	54.16	202.51	914.06	113.06	1214.49	430.36	975.78	168.54	1176.72	193.75
10.577	0	0.1	0.12	0.03	0.25	0.02	0.1	0.13	0.61	0.08	99.51	0.43	0	96.56	0.44	19.46	0.04	0.01	0.61	0	0.01	0.01	0.03	0.11	4.42	0.08	0.1	3.68	0.09	0.19	0.02	59.46	0.02	0.15	0	12	-2.49	-5.33	9.39	53.96	200.59	912.43	112.49	1213.46	429.66	976.18	167.98	1175.19	193.19
10.61	0	0.09	0.11	0.03	0.26	0.02	0.1	0.14	0.57	0.07	99.47	0.45	0	96.91	0.57	21.37	0.04	0.01	0.42	0	0.01	0	0.03	0.1	2.66	0.07	0.1	3.05	0.09	0.2	0.01	48.06	0.02	0.14	0	12	-2.34	-4.77	9	54.13	204.43	910.24	110.89	1213.27	430.32	972.69	166.82	1175.54	192.19
10.643	0	0.1	0.13	0.03	0.23	0.02	0.11	0.11	0.63	0.09	99.55	0.35	0	96.47	0.63	16.73	0.03	0.01	0.37	0	0.01	0	0.04	0.09	2.81	0.09	0.12	3.97	0.12	0.22	0.01	47.11	0.02	0.12	0	12	-0.92	-5.46	8.26	54.37	207.49	909.31	109.98	1213.05	431.14	969.51	166.65	1175.52	191.41
10.677	0	0.1	0.12	0.03	0.23	0.02	0.1	0.12	0.37	0.1	99.53	0.33	0	97.54	0.37	17.83	0.03	0.01	0.35	0	0	0	0.02	0.06	2.03	0.1	0.12	0.93	0.23	0.32	0.01	7.99	0.02	0.09	0	12	-0.33	-3.61	8.53	54.26	206.97	908.34	108.68	1212.45	430.47	969.47	165.42	1174.87	190.93
10.71	0	0.1	0.13	0.03	0.21	0.02	0.1	0.1	0.25	0.09	99.58	0.33	0	97.63	0.25	14.65	0.03	0.01	0.25	0	0	0.01	0	0.06	1.23	0.09	0.08	0.26	0.32	0.36	0.01	6.48	0.02	0.06	0	12	-0.01	-3.4	8.66	54.27	205.92	907.45	107.59	1212.5	430.24	969.67	165.47	1174.16	189.73
10.744	0	0.1	0.14	0.03	0.2	0.02	0.1	0.1	0.25	0.1	99.59	0.33	0	97.34	0.21	13.65	0.03	0.01	0.25	0	0	0.02	0	0.05	1.09	0.1	0.09	0.18	0.41	0.49	0.01	42.39	0.03	0.06	0	12	-1.86	-4.01	8.01	54.34	211.81	906.97	107.19	1212.88	429.68	965.9	164.88	1176.36	188.72
10.777	0	0.1	0.14	0.03	0.21	0.02	0.1	0.1	0.34	0.12	99.58	0.33	0	96.96	0.19	14.4	0.03	0.01	0.34	0	0	0.02	0	0.05	1.42	0.12	0.11	0.51	0.48	0.64	0.01	70.46	0.03	0.06	0	12	-1.55	-4.69	8.24	54.36	213.18	905.4	108.18	1209.39	428.2	963.2	164.98	1174.87	190.37
10.81	0	0.11	0.14	0.03	0.19	0.02	0.11	0.09	0.38	0.12	99.61	0.33	0	96.95	0.14	12.2	0.03	0.01	0.38	0	0.01	0.01	0	0.05	1.26	0.12	0.12	1.71	0.44	0.59	0.01	38.88	0.03	0.05	0	12	-2.22	-4.7	8.22	54.05	209.08	903.81	108.29	1206.77	426.92	962.75	166.07	1170.61	188.63
10.844	0	0.11	0.15	0.03	0.19	0.02	0.11	0.09	0.41	0.09	99.62	0.33	0	97.34	0.09	11.32	0.03	0.01	0.41	0	0.01	0.01	0	0.05	0.97	0.13	0.11	4.02	0.69	0.7	0.01	44.14	0.04	0.03	0	12	-3.02	-4.01	7.16	54.09	213.79	901.51	108.47	1204.21	426.1	956.31	168	1169.25	187
10.877	0	0.11	0.15	0.03	0.19	0.02	0.11	0.09	0.33	0.07	99.62	0.33	0	98.08	0.07	11.32	0.03	0.01	0.33	0	0	0	0	0.07	1.11	0.13	0.14	3.62	0.73	0.64	0.01	16.57	0.03	0.03	0	12	-3.37	-2.33	7.33	54.13	217.19	898.72	108.97	1201.84	426.52	952.58	167.74	1168.76	188.74
10.91	0	0.1	0.13	0.03	0.21	0.02	0.1	0.11	0.17	0.06	99.58	0.33	0	98.76	0.06	14.65	0.03	0.02	0.17	0	0	0	0	0.05	0.82	0.12	0.09	0.71	1.08	0.71	0.01	22.77	0.03	0.02	0	12	-5.43	-0.12	8.09	54.04	214.86	898.62	111.41	1198.8	425.63	953.66	166.05	1166.92	192.21
10.944	0	0.1	0.13	0.03	0.22	0.02	0.1	0.11	0.1	0.08	99.57	0.33	0	98.08	0.09	14.92	0.02	0.02	0.1	0	0	0	0	0.05	0.74	0.08	0.08	0.22	1.38	0.81	0.01	56.93	0.02	0.02	0	12	-4.09	-2.34	8.73	54.11	216.62	894.79	110	1199.5	428.74	952.38	165.79	1167.28	193.02
10.977	0	0.1	0.13	0.03	0.23	0.02	0.1	0.11	0.09	0.06	99.55	0.33	0	97.53	0.09	16.05	0.02	0.02	0.07	0	0	0	0	0.03	0.37	0.06	0.05	0.03	1.72	0.86	0.01	44.39	0.02	0.02	0	12	-3.1	-3.61	8.19	54	217.5	894.19	110.89	1202.43	434.26	952.08	168.67	1168.15	193.55
11.01	0	0.1	0.12	0.03	0.24	0.02	0.1	0.12	0.07	0.06	99.52	0.33	0	97.51	0.07	17.42	0.02	0.02	0.06	0	0	0	0	0.02	0.22	0.06	0.03	0.01	2.35	1	0	26.28	0.02	0.01	0	12	-2.26	-3.66	8.14	53.85	217.79	895.94	112.77	1205.35	437.47	954.14	171.88	1170.64	195.54
11.044	0	0.1	0.11	0.03	0.28	0.02	0.09	0.14	0.07	0.04	99.44	0.48	0	98.24	0.07	21.45	0.02	0.03	0.07	0	0	0	0	0.01	0.07	0.04	0.01	0	3.82	1.12	0	87.02	0.02	0	0	12	-4.28	-1.89	8.81	53.52	212.36	895.9	115.43	1201.94	436.26	956.11	171.78	1166.89	197.68
11.077	0	0.09	0.09	0.03	0.36	0.02	0.08	0.19	0.03	0.03	99.28	0.84	0	98.31	0.06	28.43	0.02	0.04	0.09	0	0	0	0	0.01	0.03	0.03	0.01	0	4.73	1.16	0	71.45	0.02	0	0	12	-2.78	-1.69	9.33	53.43	214.72	895.97	118.06	1202.33	438.06	956.16	176.03	1169.34	201.74
11.111	0	0.09	0.09	0.03	0.44	0.02	0.07	0.22	0.01	0.02	99.12	1.46	0	98.05	0.07	32.12	0.02	0.04	0.09	0	0	0	0	0.01	0.01	0.02	0	0	8.79	1.35	0	90.95	0.01	0	0	12	-3.47	-2.4	9.09	53.25	216.95	896.1	121.39	1201.87	439.82	954.54	179.87	1170.1	204.37
11.144	0	0.09	0.08	0.03	0.51	0.02	0.07	0.25	0.01	0.03	98.99	2.15	0	98.24	0.07	34.69	0.03	0.04	0.09	0	0	0	0	0.01	0.01	0.01	0	0	11.16	1.48	0	57.81	0.01	0	0	12	-7.65	-1.9	9.72	52.74	216.92	892.93	121.02	1202.08	441.14	954.22	178.1	1169.59	204.03
11.177	0	0.09	0.08	0.04	0.58	0.02	0.07	0.28	0.01	0.03	98.84	3.27	0	98.52	0.05	37.29	0.03	0.03	0.08	0	0	0	0	0.01	0	0.01	0	0	13.9	1.23	0	95.76	0.01	0	0	12	-7.43	-1.02	8.68	52.48	218.58	894.25	123.89	1203.99	445.74	953.24	181.92	1170.54	205.55
11.211	0	0.08	0.06	0.03	0.69	0.02	0.06	0.37	0.01	0.03	98.62	4.43	0	98.22	0.04	44.38	0.03	0.04	0.06	0	0	0	0	0	0	0.01	0	0	10.72	0.92	0	89.81	0.01	0	0	12	-5.73	-1.96	8.17	52.24	209.44	897	127.06	1198.95	444.09	955.37	181.89	1163.32	206.85
11.244	0	0.07	0.05	0.04	0.93	0.02	0.05	0.49	0.01	0.03	98.15	9.43	0	98.54	0.04	51.6	0.03	0.03	0.08	0	0	0	0	0	0	0	0	0	13.58	0.99	0	89.89	0.01	0	0	12	-6.36	-0.95	9.48	52.33	214.97	892.72	126.53	1198.99	444.72	953.03	183.34	1166.45	209.11
11.277	0	0.08	0.05	0.04	1.06	0.02	0.05	0.52	0.01	0.03	97.89	14.03	0	98.32	0.03	53.1	0.03	0.03	0.09	0	0	0	0	0	0	0	0	0	17.68	0.86	0	75.9	0.01	0	0	12	-6.46	-1.65	9.69	52.01	212.46	894.23	127.98	1199.88	445.19	955.59	185.37	1166.64	209.84
11.311	0	0.12	0.06	0.07	1.04	0.02	0.06	0.38	0	0.03	97.93	18.91	0	97.88	0.02	45.14	0.03	0.03	0.11	0	0	0	0	0	0	0	0	0	30.08	0.94	0	55.01	0	0	0	12	-7.77	-2.84	9.15	51.88	214.44	895.08	127.71	1201.49	445.42	954.97	185.13	1168.15	208.45
11.344	0	0.12	0.06	0.06	0.97	0.02	0.06	0.37	0.01	0.03	98.05	15.72	0	98.26	0.02	44.48	0.03	0.02	0.14	0	0	0	0	0	0	0	0	0.01	27.96	0.87	0	48.37	0	0	0	12	-6.63	-1.82	9.77	51.94	210.49	894.93	129.3	1198.7	445.05	956.42	185.19	1165.31	211.01
11.377	0	0.13	0.06	0.08	1.29	0.02	0.06	0.44	0.01	0.03	97.43	31.46	0	98.31	0.01	48.91	0.03	0.02	0.11	0	0	0	0	0	0	0	0	0.01	34.74	0.91	0	69.1	0	0	0	12	-6.25	-1.68	9.96	52.35	215.59	891.9	128.51	1197.53	444.96	952.45	185.39	1166.41	211.8
11.411	0	0.12	0.05	0.08	1.42	0.02	0.05	0.48	0.01	0.03	97.17	37.48	0	97.65	0.01	51.19	0.03	0.02	0.14	0	0	0	0	0	0	0	0.01	0.01	35.77	0.95	0	50.55	0	0	0	12	-4.49	-3.36	9.93	52.52	214.98	891.68	129.74	1196.67	446.63	952.15	186.22	1165.37	213.68
11.444	0	0.12	0.05	0.08	1.72	0.02	0.05	0.6	0.01	0.03	96.55	50.31	0	97.53	0.01	56.43	0.03	0.02	0.24	0	0	0	0	0	0.01	0	0.01	0	37.06	0.94	0	82.2	0	0	0	12	-4.71	-3.61	9.45	52.51	214.63	892.36	130.44	1197.01	447.16	951.88	187.72	1165.02	212.99
11.478	0	0.14	0.05	0.11	2.13	0.02	0.05	0.65	0.01	0.04	95.73	68.73	0	97.99	0.01	58.26	0.04	0.01	0.57	0.01	0.03	0	0	0	0.01	0	0.02	0	44.87	0.97	0	61.73	0	0	0	12	-3.6	-2.57	9.4	52.28	206.32	892.3	131.13	1195.35	449.06	954.62	187.05	1159.33	212.86
11.511	0	0.13	0.03	0.13	3.71	0.02	0.04	1.13	0.01	0.04	92.58	91.35	0	98.21	0.01	71.64	0.04	0.01	0.41	0.01	0.03	0.01	0	0	0.01	0	0.01	0	51.02	1.03	0	96.42	0	0	0	12	-8	-1.98	9.49	51.65	208.33	893.01	132.06	1194.99	446.45	954.1	186.29	1160.78	212.52
11.544	0	0.11	0.02	0.14	5.53	0.02	0.03	1.82	0.02	0.03	88.95	96.81	0	97.2	0.01	83.29	0.03	0.01	0.26	0.01	0.02	0.01	0	0	0.02	0	0.01	0	52.5	1.02	0	74.41	0	0	0	12	-7.75	-4.27	9.05	51.46	202.9	894.9	132.03	1195.58	445.88	956.78	187.43	1158.44	209.9
11.578	0	0.11	0.02	0.17	7.57	0.02	0.03	2.35	0.02	0.03	84.86	98.82	0	97.25	0.01	89.54	0.03	0.01	0.15	0.01	0.01	0.01	0	0	0.02	0	0.01	0	58.91	0.97	0	66.9	0	0	0	12	-8.04	-4.18	8.6	51.64	204.67	897.54	132.78	1194.78	442.96	956.24	187.02	1159.61	210.03
11.611	0	0.13	0.02	0.21	9.29	0.02	0.03	2.63	0.01	0.03	81.43	99.44	0	96.97	0.02	92.18	0.03	0.01	0.1	0.01	0	0.01	0	0	0.01	0	0.01	0	65.65	1.08	0	78.82	0	0	0	12	-7.42	-4.67	9.49	51.74	204.02	895.9	131.22	1194.38	442.05	956.99	185.7	1159.55	210.01
11.644	0	0.14	0.02	0.26	10.86	0.02	0.03	2.82	0.01	0.03	78.28	99.69	0	97.12	0.02	94.02	0.03	0.01	0.09	0.01	0	0.01	0	0	0.01	0	0.01	0	71.3	1.03	0	86.46	0	0	0	12	-8.68	-4.41	8.96	51.81	205.55	896.8	132.58	1192.87	440.4	955.13	186.4	1159.31	210.06
11.678	0	0.15	0.02	0.29	12.05	0.02	0.03	3	0.01	0.02	75.91	99.79	0	97.99	0.03	95.36	0.02	0.01	0.14	0.01	0.01	0.01	0	0	0.01	0	0.01	0	74.91	1.18	0	91.49	0.01	0	0	12	-4.5	-2.57	8.5	52.46	200.16	895.03	131.81	1189.48	441.24	954.19	186.64	1153.07	209.27
11.711	0	0.15	0.02	0.3	12.24	0.02	0.03	3.02	0.01	0.02	75.51	99.81	0	95.84	0.02	95.52	0.02	0.01	0.15	0.01	0.01	0.02	0	0	0.01	0	0.01	0	75.58	1.16	0	81.91	0.01	0	0	12	-3.37	-6.31	8.97	52.89	207.32	893.07	128.99	1192.47	441.32	952.16	187.21	1158.41	208.31
11.745	0	0.17	0.02	0.34	13.13	0.02	0.03	3.02	0.01	0.02	73.75	99.86	0	97.36	0.02	95.4	0.02	0.01	0.16	0.01	0.01	0.04	0	0	0.01	0	0.01	0	79.78	1.27	0	71.24	0.01	0	0	12	-4.17	-3.95	9.86	52.85	205.72	893.39	128.6	1192.84	439.83	954.71	186.67	1159.24	208.7
11.778	0	0.18	0.02	0.36	13.04	0.02	0.03	2.89	0.01	0.02	73.93	99.87	0	97.72	0.03	94.15	0.02	0.01	0.15	0	0.01	0.03	0	0	0.01	0	0.01	0	81.43	1.49	0	40.93	0.01	0	0	12	-6.02	-3.21	9.26	52.77	210.03	893.54	127.82	1195.38	440.82	953.14	186.43	1162.14	207.27
11.811	0	0.18	0.02	0.35	12.56	0.02	0.03	2.81	0.01	0.02	74.89	99.85	0	97.29	0.03	93.4	0.02	0.02	0.11	0.01	0	0.02	0	0	0.01	0	0.01	0	80.52	1.49	0	63.59	0.01	0	0	12	-6.19	-4.09	8.23	52.69	208.05	894.48	128.68	1194.34	441.31	952.22	186.47	1159.35	206.04
11.845	0	0.2	0.02	0.42	13.85	0.02	0.03	2.85	0.01	0.02	72.3	99.9	0	98.27	0.04	93.56	0.02	0.02	0.12	0.01	0	0.01	0	0	0.01	0	0.01	0	85.89	1.71	0	74.14	0.01	0	0	12	-7.2	-1.81	8.73	52.72	209.01	894.69	128.33	1194.12	438.83	952.64	186.61	1160.75	205.94
11.878	0	0.2	0.02	0.43	13.94	0.02	0.03	2.86	0.01	0.02	72.11	99.91	0	98.5	0.04	93.4	0.02	0.02	0.17	0.01	0	0.01	0	0.01	0.01	0	0.01	0	86.55	1.89	0	90.11	0.01	0	0	12	-3.48	-1.09	9.09	53.4	205.55	895.63	127.3	1196.2	440.14	956.2	188.34	1161.01	205.78
11.911	0	0.2	0.02	0.42	13.57	0.02	0.03	2.79	0.01	0.02	72.87	99.9	0	98	0.04	92.91	0.02	0.02	0.18	0.01	0.01	0.01	0	0.01	0.01	0	0.01	0	85.77	1.84	0	91.05	0.01	0	0	12	-4.5	-2.55	8.89	53.23	205.17	896.23	127.15	1197.13	440.44	956.77	187.62	1161.21	204.94
11.945	0	0.21	0.02	0.44	13.87	0.02	0.03	2.77	0.01	0.02	72.25	99.91	0	97.94	0.04	92.86	0.02	0.02	0.19	0	0	0.01	0	0.01	0	0	0.01	0	87.15	1.69	0	61.12	0.01	0	0	12	-5.58	-2.7	8.5	52.96	205.15	898.59	128.2	1198.7	440.45	958.08	188.6	1162.59	204.71
11.978	0	0.2	0.02	0.4	12.89	0.02	0.03	2.69	0.01	0.02	74.23	99.87	0	97.63	0.04	91.99	0.02	0.02	0.25	0.01	0	0.01	0	0.01	0	0	0.01	0	84.34	1.81	0	74.3	0.01	0	0	12	-4.83	-3.42	8.33	53.08	203.76	899.04	128.38	1201.16	444.11	959.88	188.74	1162.97	205.21
12.011	0	0.17	0.02	0.33	11.61	0.02	0.03	2.63	0.01	0.02	76.78	99.8	0	96.45	0.05	91.66	0.02	0.03	0.24	0.01	0	0	0	0.01	0	0	0.01	0	78.92	1.62	0	36.23	0.01	0	0	12	-7.05	-5.48	8.9	52.64	201.18	900.22	129.31	1201.41	443.03	962.66	188.02	1163.07	205.59
12.045	0	0.14	0.02	0.25	9.86	0.02	0.03	2.58	0.01	0.02	80.29	99.59	0	97	0.07	91.21	0.02	0.02	0.28	0.01	0	0	0	0.01	0.01	0	0.01	0	70.48	1.58	0	78.55	0.01	0	0	12	-8.8	-4.62	9.04	52.57	202.22	900.48	128.9	1201.17	441.45	962.51	185.96	1163.81	205.28
12.078	0	0.13	0.02	0.2	8.13	0.02	0.03	2.36	0.01	0.02	83.74	99.15	0	97.05	0.07	89.1	0.02	0.02	0.29	0.01	0	0	0	0.01	0.01	0	0.01	0	63.43	1.51	0	36.81	0.01	0	0	12	-6.48	-4.54	9.65	52.97	203.43	899.27	126.71	1202.52	441.44	962.99	186.39	1165.58	204.83
12.112	0	0.08	0.02	0.1	5.65	0.02	0.03	2.36	0.01	0.02	88.7	96.01	0	97.09	0.05	89.24	0.02	0.02	0.21	0.01	0	0	0	0.01	0.01	0	0	0.01	43.68	1.34	0	23.49	0.01	0	0	12	-4.83	-4.46	9.65	53.23	202.99	899.74	125.99	1203.83	442.81	964.11	185.68	1166.17	205.1
12.145	0	0.06	0.02	0.07	4.14	0.02	0.03	2.17	0.02	0.02	91.72	87.96	0	96.25	0.06	87	0.02	0.02	0.2	0.01	0	0	0	0.01	0.01	0	0.01	0.02	31.08	1.46	0	2.01	0.02	0	0	12	-3.07	-5.77	9.66	53.44	202.47	899.88	124.54	1205.62	444.04	965.29	185.17	1166.85	204.35
12.178	0	0.06	0.02	0.06	3.79	0.02	0.03	2.1	0.01	0.02	92.41	84.05	0	96.76	0.09	86.17	0.02	0.02	0.15	0.01	0	0	0	0.01	0.01	0	0.01	0.01	27.84	1.51	0	6.61	0.01	0	0	12	-2.44	-5.02	8.48	53.59	200.24	904.92	125.84	1207.67	444.51	967.93	185.39	1167.31	203.92
12.212	0	0.05	0.02	0.04	2.55	0.02	0.03	1.78	0.04	0.02	94.9	55.82	0	96.96	0.11	82.11	0.02	0.02	0.21	0.01	0.01	0.01	0	0.01	0.02	0	0.01	0.04	14.14	1.5	0	17.01	0.02	0	0	12	-3.2	-4.69	7.8	53.44	200.49	905.75	125.41	1208.45	443.94	967.47	185.92	1167.33	201.86
12.245	0	0.04	0.02	0.04	2.48	0.02	0.03	1.77	0.13	0.02	95.04	53.11	0	96.45	0.16	81.79	0.02	0.03	0.23	0.01	0.01	0	0	0.01	0.03	0	0.01	0.13	13.09	1.56	0	3.61	0.02	0	0	12	-4.17	-5.49	8.35	53.21	199.42	905.05	124.84	1207.59	443.09	968.13	183.31	1166.67	202.07
12.278	0	0.04	0.03	0.03	1.99	0.02	0.03	1.52	0.21	0.02	96.02	35.41	0	96.61	0.2	78.24	0.02	0.04	0.25	0.01	0.01	0	0	0.01	0.05	0	0.01	0.21	7.61	1.47	0	15.49	0.02	0	0	12	-4.34	-5.25	8.44	53.26	198.99	906.03	125.59	1206.03	441.63	968.3	181.76	1166.13	203.24
12.312	0	0.04	0.03	0.03	1.61	0.02	0.04	1.27	0.31	0.03	96.78	22.78	0	97.18	0.2	73.7	0.03	0.05	0.31	0.01	0.01	0	0	0.01	0.07	0	0.02	0.46	4.45	1.55	0	3.49	0.02	0	0	12	-4.06	-4.3	8.11	53.52	199.34	907.14	125.63	1206.32	440.49	968.23	183.25	1166.66	202.33
12.345	0	0.04	0.03	0.03	1.64	0.02	0.04	1.29	0.28	0.03	96.73	23.59	0	96.39	0.2	74.07	0.03	0.05	0.28	0.01	0.01	0	0	0.01	0.1	0	0.02	0.33	4.64	1.51	0	23.84	0.02	0	0	12	-4.48	-5.58	7.65	53.31	198.22	909.78	127.5	1205.84	440.25	969.18	182.35	1166.25	203.64
12.378	0	0.04	0.03	0.03	1.42	0.02	0.04	1.1	0.17	0.03	97.15	17.44	0	97.46	0.34	70.24	0.03	0.05	0.35	0.01	0.01	0	0	0.01	0.11	0	0.03	0.17	3.74	1.48	0	57.39	0.02	0	0	12	-6.88	-3.76	7.47	53.08	194.87	909.48	128.62	1200.95	434.95	967.7	183.87	1161.76	201.61
12.412	0	0.04	0.03	0.03	1.44	0.02	0.04	1.15	0.15	0.03	97.13	16.99	0	97.58	0.34	71.42	0.03	0.05	0.44	0.02	0.01	0.01	0	0.01	0.15	0	0.03	0.15	2.17	1.39	0	40.33	0.02	0	0	12	-7.81	-3.51	8.51	53.32	201.71	904.36	122.54	1206.61	438.74	966.6	179.16	1167.3	199.29
12.445	0	0.04	0.03	0.03	1.42	0.02	0.04	1.15	0.22	0.03	97.15	16.66	0	96.81	0.41	71.04	0.03	0.04	0.52	0.02	0.01	0.01	0	0.02	0.22	0	0.04	0.16	2.26	1.56	0	32.66	0.02	0	0	12	-3.29	-4.94	8	53.8	200.23	906.05	123.54	1206.92	440.33	967.36	182.34	1166.77	200.47
12.479	0	0.04	0.03	0.03	1.49	0.02	0.04	1.25	0.33	0.04	97.02	17.96	0	96.82	0.42	72.82	0.04	0.04	0.44	0.02	0.01	0.04	0	0.02	0.24	0	0.03	0.33	1.62	1.81	0	14.66	0.02	0	0	12	-3.86	-4.92	7.73	53.74	200.05	906.59	124.38	1206.05	439.94	966.88	182.18	1166.06	200.77
12.512	0	0.04	0.03	0.03	1.42	0.02	0.04	1.18	0.38	0.04	97.17	16.15	0	96.58	0.4	71.33	0.04	0.04	0.38	0.03	0.01	0.02	0	0.03	0.29	0	0.03	0.4	1.51	2.01	0	21.64	0.02	0	0	12	-4.3	-5.3	7.84	53.59	197.46	907.52	125.8	1204.03	438.57	967.72	181.79	1164.17	201.75
12.545	0	0.04	0.03	0.03	1.49	0.02	0.04	1.25	0.23	0.04	97.02	17.88	0	98.32	0.35	72.96	0.04	0.04	0.34	0.03	0.01	0.01	0	0.03	0.23	0	0.03	0.15	1.41	1.82	0	19.21	0.02	0	0	12	-8.37	-1.64	7.82	53.26	196.67	906.04	125.39	1199.23	432.16	964.88	181.17	1160.77	198.64
12.579	0	0.04	0.03	0.03	1.77	0.02	0.04	1.57	0.14	0.04	96.46	25.14	0	97.51	0.35	78.21	0.04	0.03	0.27	0.02	0.01	0.01	0	0.03	0.14	0	0.02	0.03	1.55	2.07	0	10.23	0.02	0	0	12	-6.63	-3.66	7.93	53.3	190.92	906.09	125.29	1197.24	431.9	966.67	179.72	1156.65	198.58
12.612	0	0.03	0.03	0.03	1.88	0.02	0.03	1.68	0.13	0.04	96.23	27.93	0	97.15	0.4	80.03	0.04	0.04	0.35	0.03	0.01	0.01	0	0.03	0.13	0	0.03	0.02	1.5	1.81	0	36.96	0.02	0	0	12	-4.07	-4.35	9.11	54	199.39	903.75	122.48	1202.01	433.88	965.85	181.96	1164.48	199.4
12.645	0	0.03	0.02	0.03	2.13	0.02	0.03	1.97	0.24	0.03	95.74	34.31	0	97.52	0.29	84.05	0.03	0.05	0.33	0.02	0.01	0.02	0	0.05	0.24	0	0.04	0.04	1.2	1.79	0	4.56	0.02	0	0	12	-4.06	-3.65	8.68	54.04	201.22	904.57	122.87	1203.78	435.94	965.7	181.97	1166.1	200.02
12.679	0	0.03	0.03	0.02	1.94	0.02	0.03	1.77	0.28	0.03	96.11	29.21	0	95.73	0.29	81.52	0.03	0.05	0.34	0.01	0.01	0.03	0	0.05	0.28	0	0.05	0.19	0.8	1.77	0	44.11	0.02	0	0	12	-4.08	-6.45	7.14	53.68	196.55	907.53	124.05	1205.74	438.65	967.71	182.92	1163.67	198.16
12.712	0	0.03	0.03	0.02	1.86	0.02	0.03	1.67	0.37	0.03	96.28	27.23	0	97.15	0.23	80.29	0.03	0.05	0.37	0.01	0.02	0.02	0	0.05	0.25	0	0.06	0.81	0.72	1.61	0	18.77	0.02	0	0	12	-5.25	-4.35	7.8	53.66	198.03	908.08	124.73	1205.51	437.86	968.39	181.29	1165.51	200.24
12.746	0	0.03	0.02	0.02	2.05	0.02	0.03	1.88	0.28	0.02	95.89	33.6	0	97.17	0.18	83.43	0.02	0.07	0.28	0.01	0.02	0.02	0	0.11	0.47	0	0.07	1.43	0.55	1.41	0	4.79	0.02	0	0	12	-4.27	-4.32	7.32	53.82	194.98	907.34	124.72	1201.93	435.89	966.82	181.36	1161	198.99
12.779	0	0.03	0.02	0.03	1.99	0.02	0.03	1.82	0.42	0.02	96.01	32.64	0	96.52	0.15	82.44	0.02	0.07	0.42	0.01	0.02	0.03	0	0.14	0.53	0	0.12	1.88	0.76	1.69	0	40.2	0.02	0	0	12	-3.9	-5.39	8.01	54	199.74	906.07	122.83	1205.45	437.17	966.8	182.16	1165.86	198.75
12.812	0	0.03	0.02	0.03	2.03	0.02	0.03	1.86	0.54	0.02	95.94	34.36	0	96.79	0.15	82.96	0.02	0.06	0.54	0.01	0.02	0.06	0	0.16	0.84	0	0.13	2.32	0.79	1.71	0	38.63	0.02	0.01	0	12	-1.3	-4.96	8.26	54.39	198.6	905.99	122.68	1205.6	438.54	967.79	182.31	1165.6	200.08
12.846	0	0.04	0.03	0.03	1.77	0.03	0.04	1.56	0.72	0.04	96.47	30.13	0	96.75	0.14	78.79	0.02	0.06	0.72	0.01	0.04	0.23	0	0.24	1.89	0.01	0.17	4.08	0.65	1.55	0	35.71	0.02	0.01	0	12	-2.57	-5.02	8.28	54.23	198.26	907.34	123.07	1206.01	437.54	968.88	181.7	1166.29	199.96
12.879	0	0.04	0.03	0.03	1.62	0.03	0.04	1.4	0.87	0.04	96.77	26.56	0	96.7	0.17	76.12	0.02	0.06	0.87	0.01	0.04	0.23	0	0.29	2.76	0.01	0.18	4.55	0.55	1.53	0	39.03	0.02	0.01	0	12	-2.7	-5.11	7.75	54.07	197.46	908.57	125.64	1204.48	438.52	968.34	181.96	1164.78	202.08
12.912	0	0.04	0.03	0.03	1.37	0.02	0.04	1.14	0.6	0.06	97.25	22.52	0	96.13	0.27	71.12	0.02	0.04	0.6	0.01	0.06	0.22	0	0.34	2.65	0.01	0.16	6.84	0.49	1.39	0	36.49	0.02	0.01	0	12	-3.94	-5.93	8.38	53.84	195.93	908.44	125.62	1204.04	436.9	969.7	181.78	1164.6	201.81
12.946	0	0.04	0.03	0.03	1.63	0.02	0.04	1.41	0.48	0.07	96.73	30.44	0	96.33	0.48	76.27	0.02	0.05	0.46	0.01	0.07	0.27	0	0.51	3.11	0.01	0.13	6.78	0.41	1.25	0	22.3	0.02	0.02	0	12	-3.93	-5.66	8.02	53.83	196.26	909.07	125.76	1204.29	436.83	969.41	182.22	1164.73	201.39
12.979	0	0.04	0.03	0.03	1.54	0.02	0.04	1.31	0.57	0.07	96.92	29.73	0	97.68	0.72	74.24	0.03	0.05	0.34	0.02	0.07	0.18	0	0.57	4.97	0.01	0.13	8.39	0.41	1.29	0	19.22	0.02	0.02	0	12	-4.39	-3.3	7.77	53.7	196.55	908.69	125.58	1204.2	437.21	968.69	181.95	1164.32	201.02
13.012	0	0.05	0.04	0.03	1.24	0.02	0.05	0.99	0.66	0.1	97.53	17.51	0	96.64	1.09	67.22	0.03	0.04	0.37	0.03	0.1	0.24	0	0.66	3.66	0.01	0.12	6.83	0.36	1.13	0	43.34	0.02	0.03	0	12	-2.84	-5.2	8.12	53.94	197.21	907.96	125.65	1204.38	438.34	968.64	182.64	1164.88	202.22
13.046	0	0.04	0.03	0.03	1.36	0.02	0.04	1.12	0.76	0.05	97.28	15.28	0	97.52	1.1	70.12	0.03	0.04	0.41	0.03	0.05	0.17	0	0.76	1.89	0.01	0.08	0.84	0.39	1.2	0	33.43	0.02	0.02	0	12	-8.22	-3.64	8.21	53.32	197.29	906.37	126.48	1199.71	432.93	965.59	182.06	1162.03	200.37
13.079	0	0.04	0.04	0.03	1.19	0.02	0.05	0.95	0.58	0.03	97.62	11.18	0	97.18	0.96	66.2	0.03	0.04	0.32	0.02	0.03	0.05	0	0.58	1.35	0.01	0.06	0.35	0.39	1.28	0	26.02	0.02	0.01	0	12	-2.34	-4.3	8.12	53.95	198.58	907.64	125.56	1204.21	437.6	967.71	184.36	1165.51	201.93
13.113	0	0.04	0.04	0.02	1.06	0.02	0.05	0.83	0.62	0.03	97.87	8.31	0	95.81	1.04	62.77	0.03	0.03	0.17	0.01	0.01	0.01	0	0.62	0.69	0.01	0.05	0.02	0.27	1.46	0	98.78	0.01	0.01	0	12	-5	-6.36	7.32	53.74	203.76	907.41	126.47	1201.21	433.11	962.36	186.09	1165.63	200.17
13.146	0	0.05	0.05	0.02	0.78	0.02	0.06	0.56	0.32	0.05	98.45	4.02	0	98.22	0.71	53.54	0.05	0.03	0.13	0.01	0.01	0.01	0	0.32	0.3	0.01	0.03	0.03	0.28	1.37	0	99.81	0.01	0.01	0	12	-7.58	-1.94	6.48	53.11	207.94	913.08	132.58	1205.4	437.35	964.14	190.5	1171.55	205.3
13.179	0	0.06	0.07	0.02	0.52	0.02	0.07	0.34	0.22	0.07	98.96	1.58	0	97.75	0.51	41.61	0.07	0.02	0.08	0.01	0.01	0	0	0.22	0.11	0.01	0.02	0.04	0.27	1.21	0	99.03	0.01	0.01	0	12	-7.06	-3.14	6.59	52.68	209.11	918.37	142.58	1204.31	439.8	965.88	199.2	1174.39	215.06
13.213	0	0.08	0.09	0.02	0.35	0.02	0.08	0.21	0.22	0.13	99.29	0.7	0	97.6	0.25	30.13	0.13	0.02	0.08	0.01	0.03	0.01	0	0.22	0.04	0.01	0.02	0.03	0.41	1.2	0	99.95	0.01	0.01	0	12	-8.92	-3.47	7.3	52.06	205.76	921.75	150.51	1200.76	438.92	968.54	204.31	1173.52	222.22
13.246	0	0.08	0.09	0.02	0.34	0.02	0.08	0.19	0.14	0.17	99.32	0.64	0	97.74	0.14	28.87	0.17	0.02	0.1	0.01	0.05	0.01	0	0.17	0.03	0.01	0.01	0.07	0.43	0.94	0	99.93	0.01	0.01	0	12	-12.05	-3.17	7.27	51.88	210.81	926.25	156.88	1199.89	438.1	968.24	206.2	1177.82	228.95
13.279	0	0.08	0.09	0.02	0.34	0.02	0.08	0.19	0.1	0.29	99.33	0.63	0	97.76	0.08	28.66	0.29	0.02	0.1	0.01	0.05	0.01	0	0.09	0.02	0.01	0.01	0.11	0.49	0.69	0	99.93	0.01	0.01	0	12	-10.91	-3.12	7.23	51.35	201.78	927.18	159.84	1195.46	436.53	970.4	209.53	1171.2	229.43
13.313	0	0.09	0.12	0.02	0.25	0.02	0.09	0.13	0.11	0.36	99.51	0.33	0	97.66	0.06	19.35	0.54	0.02	0.11	0.01	0.06	0.01	0	0.06	0.02	0.01	0.01	0.26	0.27	0.36	0	99.84	0.01	0.02	0	12	-12.86	-3.33	7.19	51.09	198.83	929.87	162.01	1192.45	433.13	971.67	207.58	1169.15	230.7
13.346	0	0.1	0.13	0.02	0.24	0.02	0.1	0.12	0.1	0.27	99.53	0.33	0	97.03	0.04	18.03	0.7	0.01	0.1	0.01	0.07	0.01	0	0.06	0.03	0.01	0.01	0.62	0.24	0.27	0	99.84	0.01	0.04	0	12	-10.85	-4.57	7.72	51.19	201.65	926.69	159.65	1197.09	437.97	971.77	210	1172.43	229.93
13.379	0	0.1	0.13	0.02	0.24	0.02	0.1	0.12	0.13	0.23	99.53	0.33	0	97.18	0.03	17.73	1.05	0.01	0.13	0.01	0.08	0.02	0	0.05	0.04	0.01	0.01	0.35	0.25	0.23	0	99.82	0.01	0.07	0	12	-10.99	-4.3	7.22	51.03	202.34	924.6	157.77	1200.64	443.86	971.45	207.91	1172.73	228.63
13.413	0	0.1	0.12	0.02	0.25	0.02	0.1	0.12	0.19	0.17	99.5	0.33	0	95.21	0.02	19.31	1.39	0.01	0.19	0.01	0.08	0.02	0.01	0.03	0.06	0.01	0.02	0.55	0.25	0.17	0	99.72	0.01	0.11	0	12	-4.77	-7.05	8.27	51.14	193.96	925.11	159.4	1196.6	443.92	975.29	207.53	1167.6	232.85
13.446	0	0.08	0.09	0.02	0.36	0.02	0.08	0.2	0.18	0.16	99.27	0.7	0	96.69	0.02	30.38	1.32	0.01	0.2	0.01	0.13	0.05	0.01	0.02	0.07	0.01	0.01	0.18	0.21	0.16	0	98.85	0.01	0.1	0	12	-7.83	-5.13	7.1	51.06	198.92	923.88	156.92	1199.56	444.05	971.81	208.92	1169.85	227.61
13.48	0	0.07	0.07	0.02	0.55	0.02	0.07	0.33	0.06	0.12	98.89	1.74	0	96.99	0.02	42.88	1.52	0.02	0.19	0.01	0.05	0.06	0	0.01	0.06	0	0.01	0.03	0.24	0.12	0	97.03	0.01	0.07	0	12	-8.79	-4.64	9.1	51.15	199.57	918.65	151.17	1201.13	443.84	973.03	202.58	1171.23	225.91
13.513	0	0.05	0.05	0.02	0.91	0.02	0.05	0.63	0.05	0.12	98.19	5.74	0	96.22	0.02	58.18	0.94	0.03	0.19	0.01	0.02	0.04	0	0.01	0.05	0	0.01	0.03	0.32	0.12	0	69.66	0.01	0.06	1	18	-7.35	-5.82	8.56	51.14	196.54	921.8	150.9	1203.71	445.28	976.4	201.54	1171.52	225.12
13.546	0	0.04	0.04	0.02	1.14	0.02	0.04	0.84	0.03	0.13	97.72	9.8	0	96.55	0.03	65.3	0.72	0.03	0.17	0.01	0.01	0.04	0	0.01	0.03	0	0.01	0.01	0.41	0.13	0	60.58	0.01	0.05	0	18	-8.79	-5.34	8.25	51.2	195.53	922.42	149.46	1204.05	443.19	976.76	200.48	1171.09	222.17
13.58	0	0.03	0.03	0.02	1.87	0.02	0.03	1.55	0.03	0.09	96.27	26.44	0	96.42	0.04	80.17	0.78	0.05	0.18	0	0.01	0.04	0	0.01	0.03	0	0	0.01	0.44	0.09	0	63.26	0.01	0.03	0	18	-9.19	-5.53	7.48	51.56	201.08	922.04	146.79	1207.1	444.79	974.47	197.39	1174.25	220.18
13.613	0	0.03	0.02	0.02	2.32	0.02	0.03	2.05	0.03	0.11	95.36	38.52	0	96.8	0.05	86.99	0.51	0.06	0.18	0	0	0.02	0	0.01	0.02	0	0	0.03	0.53	0.11	0	78.56	0.01	0.01	0	18	-9.7	-4.96	8.33	51.58	199.82	921.28	144.8	1207.2	442.35	976.01	196.24	1174.57	218.68
13.646	0	0.03	0.02	0.02	2.68	0.02	0.03	2.45	0.02	0.11	94.64	47.39	0	95.97	0.07	91.3	0.39	0.09	0.16	0	0.01	0.02	0	0.01	0.01	0	0	0.02	0.73	0.11	0	75.64	0.01	0.01	0	18	-7.26	-6.16	8.71	51.71	195	920.92	143.47	1207.05	442.08	978.4	196.69	1172.29	217.38
13.68	0	0.03	0.02	0.02	3.01	0.02	0.03	2.84	0.03	0.11	93.98	54.65	0	97.02	0.11	94.8	0.23	0.18	0.12	0	0.01	0.02	0	0.01	0.01	0	0	0.03	0.85	0.1	0	45.02	0.01	0	0	18	-10.13	-4.59	8.7	51.47	194.71	920.88	142.51	1206.22	439.65	978.15	193.87	1171.63	215.62
13.713	0	0.03	0.02	0.02	3.01	0.02	0.03	2.83	0.02	0.15	93.98	54.54	0	95.78	0.15	94.68	0.21	0.22	0.12	0	0.01	0.02	0	0.01	0.01	0	0	0.02	0.92	0.1	0	11.88	0.01	0	0	18	-8.6	-6.39	8.32	51.72	198.41	920.34	140.53	1207.99	440.84	976.53	192.38	1173.68	214.75
13.747	0	0.03	0.02	0.02	3.03	0.02	0.03	2.87	0.08	0.1	93.95	54.83	0	94.98	0.24	94.91	0.1	0.22	0.08	0	0.01	0.01	0	0.01	0.02	0	0	0.09	0.83	0.11	0	72.24	0.01	0.01	0	18	-10.17	-7.3	8.53	51.71	199.27	919.49	137.29	1210.53	440.07	977.28	189.98	1175.4	211.38
13.78	0	0.03	0.02	0.02	2.72	0.02	0.03	2.52	0.05	0.06	94.55	48.42	0	96.16	0.31	91.62	0.06	0.18	0.1	0	0.01	0.01	0	0.01	0.02	0	0	0.05	0.93	0.15	0	8.95	0.01	0	0	18	-11.32	-5.9	7.58	51.8	199.13	920.36	136.42	1209.18	437.03	975.51	189.41	1173.75	208.17
13.813	0	0.03	0.02	0.02	2.74	0.02	0.03	2.54	0.03	0.05	94.52	48.47	0	93.88	0.47	91.69	0.05	0.19	0.12	0	0.01	0.02	0	0.01	0.02	0	0	0.03	0.88	0.15	0	16.64	0.01	0	0	18	-8.85	-8.35	7.93	52.16	197.14	919.73	130.3	1212.26	435.64	978.1	185.47	1174.45	203.09
13.847	0	0.03	0.02	0.03	2.59	0.02	0.03	2.34	0.04	0.02	94.81	45.61	0	93.48	0.57	89.51	0.02	0.13	0.12	0	0	0.01	0	0.01	0.03	0	0	0.04	1.63	0.26	0	40.24	0.01	0	0	18	-9.09	-8.68	8.45	52.36	195.86	916.78	125.93	1211.01	433.06	977.44	180.53	1172.38	199.58
13.88	0	0.03	0.02	0.02	2.39	0.02	0.03	2.14	0.05	0.01	95.22	40.03	0	94.12	0.78	87.09	0.01	0.1	0.14	0	0	0.01	0	0.01	0.05	0	0	0.04	1.21	0.28	0	78.55	0.01	0	0	18	-7.55	-8.13	8.54	52.58	194.29	915.1	121.72	1212.53	433.48	978.21	177.37	1171.57	196.33
13.913	0	0.03	0.02	0.02	2.18	0.02	0.03	1.93	0.09	0.01	95.63	34.24	0	97.3	0.99	84.36	0.01	0.07	0.11	0	0.01	0.01	0	0.02	0.09	0	0.01	0.07	0.86	0.27	0	62.78	0.01	0	0	18	-6.83	-4.07	6.2	52.67	190.33	916.08	121.51	1208.35	430.89	974.77	177.1	1164.48	192.38
13.947	0	0.03	0.02	0.02	2.04	0.02	0.03	1.76	0.13	0.01	95.92	30.67	0	94.28	1.06	82.06	0	0.04	0.13	0	0.01	0.01	0	0.03	0.15	0	0.01	0.23	1.12	0.34	0	64.38	0	0.01	0	18	-6.15	-7.99	6.96	53.01	193.03	915.57	118.92	1209.03	428.79	974.78	174.24	1167.04	191.5
13.98	0	0.03	0.03	0.02	1.95	0.02	0.04	1.68	0.15	0.01	96.1	27.98	0	97.53	1.25	80.65	0	0.03	0.15	0	0.01	0.01	0	0.03	0.17	0	0.01	0.43	0.91	0.35	0	50.18	0.01	0.01	0	18	-5.02	-3.63	6.39	53.24	190.21	915.24	118.34	1209.01	429.84	975.02	175.17	1164.63	190.21
14.013	0	0.03	0.03	0.02	1.81	0.02	0.04	1.53	0.21	0.01	96.39	24.03	0	97.44	1.35	78.34	0	0.03	0.21	0	0.01	0.01	0	0.04	0.25	0	0.01	0.67	0.65	0.34	0	43.62	0.01	0.02	0	18	-5.36	-3.81	6.3	53.19	189.43	915.16	119.49	1207.46	430.08	974.52	174.22	1163.15	191.67
14.047	0	0.03	0.03	0.02	1.95	0.02	0.04	1.69	0.25	0.01	96.11	27.64	0	95.91	1.7	80.45	0	0.03	0.25	0	0.01	0.01	0	0.05	0.35	0	0.01	0.91	0.39	0.35	0	45.11	0.01	0.04	0	18	-4.14	-6.23	5.88	53.48	188.96	915.25	119.77	1205.94	428.82	973.34	175	1161.56	191.65
14.08	0	0.03	0.03	0.02	1.79	0.02	0.04	1.53	0.2	0.01	96.41	23.35	0	96.46	1.83	77.83	0	0.02	0.2	0	0.01	0.01	0.01	0.05	0.54	0	0.01	0.71	0.37	0.35	0	34.86	0	0.07	0	18	-5.68	-5.47	6.86	53.26	187.55	913.82	118.02	1204.69	426.13	974.08	173.17	1160.91	189.56
14.114	0	0.04	0.03	0.02	1.57	0.02	0.04	1.3	0.12	0	96.85	17.39	0	96.66	2.39	73.38	0	0.03	0.12	0	0	0	0.01	0.08	0.57	0	0.02	0.3	0.2	0.34	0	67.92	0	0.12	0	18	-3.73	-5.17	6.26	53.72	188.06	911.2	115.05	1203.33	425.44	970.91	172.2	1158.42	186.52
14.147	0	0.04	0.03	0.02	1.44	0.02	0.05	1.17	0.11	0.01	97.11	13.99	0	97.29	2.81	70.37	0	0.03	0.11	0	0	0	0.03	0.1	0.37	0.01	0.01	0.34	0.13	0.28	0	74.1	0	0.12	0	18	-3.47	-4.09	6.73	54.2	190.65	910.49	114.59	1200.85	422.19	968.87	171.39	1158.89	186.9
14.18	0	0.04	0.04	0.02	1.29	0.02	0.05	1.01	0.1	0.01	97.43	10.52	0	96.77	3.51	66.16	0	0.02	0.1	0	0	0	0.06	0.08	0.31	0.01	0.02	0.53	0.13	0.3	0	89.3	0	0.14	0	18	-6.55	-5	7.41	53.83	191.95	908.42	112.8	1200.32	419.56	967.95	169.69	1159.32	184.68
14.214	0	0.04	0.04	0.02	1.06	0.02	0.06	0.8	0.13	0.01	97.87	7	0	95.86	3.75	60.15	0	0.02	0.13	0	0	0	0.09	0.09	0.25	0.01	0.03	0.99	0.09	0.33	0	41.57	0.01	0.16	0	18	-4.18	-6.29	7.26	54.16	189.94	904.05	109.65	1199.24	420.73	965.81	169.76	1155.38	181.53
14.247	0	0.05	0.04	0.02	1.04	0.02	0.06	0.77	0.15	0.01	97.93	6.74	0	95.44	3.76	59.39	0	0.03	0.15	0	0	0	0.1	0.09	0.27	0.01	0.03	1.25	0.09	0.33	0	54.71	0.01	0.17	0	18	-1.39	-6.79	7.63	54.64	187.71	902.53	109.31	1198.92	423.23	966.47	169.74	1153.73	182.87
14.28	0	0.05	0.04	0.02	1.02	0.02	0.05	0.76	0.19	0.01	97.97	7.09	0	95.31	3.03	59.54	0	0.02	0.19	0	0	0	0.09	0.1	0.22	0.01	0.03	1.77	0.09	0.33	0	18.37	0.01	0.18	0	18	0.12	-6.94	7.39	54.8	182.68	900.4	108.8	1194.69	422.16	965.2	168.94	1147.43	181.78
14.314	0	0.05	0.05	0.02	0.83	0.02	0.06	0.59	0.26	0.02	98.33	5.47	0	95.82	2.27	54.28	0	0.02	0.26	0	0	0	0.13	0.12	0.29	0.02	0.05	3.59	0.08	0.32	0	29.63	0.01	0.15	0	18	-1.1	-6.34	8.24	54.86	194.56	895.82	104.02	1198.31	423.7	960.75	164.97	1154.67	180.79
14.347	0	0.06	0.06	0.02	0.69	0.02	0.06	0.46	0.44	0.02	98.62	4.78	0	93.85	1.63	49.14	0	0.02	0.24	0	0	0.01	0.13	0.11	0.44	0.02	0.08	6.95	0.08	0.36	0	35.31	0.01	0.13	0	18	-1.4	-8.38	9.03	54.69	190.76	896.08	104.52	1198.96	423.48	964.03	166.8	1154.27	180.76
14.38	0	0.06	0.06	0.02	0.71	0.02	0.06	0.48	0.56	0.03	98.58	6.58	0	94.78	1.17	50.49	0	0.03	0.2	0	0	0.01	0.15	0.11	0.56	0.03	0.1	9.83	0.07	0.46	0.01	30.17	0.01	0.11	0	18	2.09	-7.51	7.67	55.04	192.15	897.17	104.91	1198.32	425.08	961.59	167.22	1153.22	181.4
14.414	0	0.07	0.06	0.02	0.66	0.02	0.06	0.44	0.88	0.04	98.69	7.29	0	95.75	1.02	48.25	0	0.03	0.18	0	0	0	0.14	0.08	0.88	0.04	0.15	13.43	0.1	0.52	0.01	6.09	0.01	0.11	0	18	-0.34	-6.43	8.06	54.9	193.53	895.84	103.92	1198.87	424.76	961.19	165.61	1154.15	180.52
14.447	0	0.07	0.06	0.02	0.68	0.02	0.06	0.46	0.87	0.05	98.64	6.98	0	95.32	0.87	49.39	0	0.05	0.16	0	0	0	0.13	0.08	1.43	0.05	0.19	11.7	0.11	0.58	0.01	27.8	0.01	0.1	0	18	0.63	-6.93	7.91	54.99	193.91	896	104.34	1198.7	425.17	960.77	166.52	1154.13	181.04
14.481	0	0.07	0.06	0.03	0.65	0.02	0.06	0.43	0.75	0.04	98.7	5.93	0	94.64	0.75	48.14	0	0.05	0.17	0	0	0	0.1	0.08	2.09	0.04	0.18	10.8	0.11	0.62	0.02	58.95	0.01	0.06	0	18	1.85	-7.64	8.15	55.08	192.81	894.9	104.44	1197.66	425.58	960.55	167.29	1152.83	181.57
14.514	0	0.07	0.07	0.03	0.55	0.02	0.07	0.35	0.55	0.04	98.89	3.9	0	95.14	0.55	43.52	0	0.04	0.15	0	0	0	0.1	0.07	2.51	0.04	0.23	9.96	0.12	0.58	0.03	54.09	0.01	0.04	0	18	1.27	-7.13	8.4	55	191.79	894.65	104.44	1197.28	425.26	961.09	166.73	1152.3	181.62
14.547	0	0.08	0.07	0.03	0.48	0.02	0.07	0.3	0.53	0.05	99.03	2.88	0	94.71	0.53	39.47	0	0.06	0.17	0	0	0.01	0.09	0.07	2.98	0.05	0.23	10.1	0.12	0.59	0.03	14.81	0.02	0.03	0	18	0.15	-7.58	8.81	54.87	190.07	895.81	105.32	1198.5	425.2	963.64	167.91	1153.19	181.9
14.581	0	0.08	0.08	0.03	0.46	0.02	0.07	0.28	0.54	0.05	99.09	2.27	0	94.32	0.54	37.66	0	0.05	0.17	0	0.01	0.01	0.06	0.07	2.79	0.05	0.21	8.85	0.11	0.56	0.04	59.32	0.02	0.03	0	18	-1.18	-7.95	9.36	54.77	191.44	894.05	104.43	1197.37	423.47	962.43	166.89	1153.32	181.33
14.614	0	0.08	0.08	0.03	0.44	0.02	0.07	0.27	0.57	0.06	99.11	1.97	0	94.11	0.57	36.83	0	0.05	0.26	0	0	0.01	0.07	0.07	2.43	0.06	0.23	7.9	0.12	0.55	0.04	46.89	0.02	0.03	0	18	-0.64	-8.15	9.59	54.86	191.51	893.37	104.26	1197.1	423.87	962.29	166.6	1153.2	181.88
14.647	0	0.08	0.09	0.03	0.38	0.02	0.08	0.22	0.67	0.08	99.23	1.43	0	94.53	0.67	32.43	0	0.04	0.37	0	0.01	0.01	0.07	0.08	2.15	0.08	0.21	8.19	0.15	0.58	0.05	59.58	0.03	0.03	0	18	0.59	-7.75	8.31	55.04	191.23	898.14	106.21	1198.3	424.15	963.47	167.51	1154.1	182.63
14.681	0	0.09	0.09	0.03	0.34	0.02	0.08	0.19	0.6	0.09	99.32	1.12	0	94.83	0.6	28.98	0	0.03	0.37	0	0.01	0.01	0.05	0.09	2.07	0.09	0.22	8.34	0.18	0.61	0.08	46.16	0.04	0.03	0	18	-1.33	-7.45	7.77	55.02	196.77	896.44	105.05	1197.31	422.66	958.81	166	1155	181.05
14.714	0	0.1	0.1	0.03	0.31	0.02	0.09	0.17	0.65	0.09	99.38	1.08	0	94.48	0.65	25.91	0	0.02	0.32	0	0.01	0.01	0.06	0.09	1.94	0.09	0.18	10.81	0.19	0.65	0.07	39.49	0.04	0.03	0	18	-1.96	-7.8	9.09	54.93	193.13	895.51	103.72	1198.01	421.21	962.3	166.35	1154.95	179.92
14.748	0	0.1	0.11	0.03	0.29	0.02	0.09	0.16	0.67	0.1	99.43	0.93	0	94.74	0.67	23.66	0	0.02	0.17	0	0	0.01	0.05	0.11	1.61	0.1	0.16	10.91	0.25	0.63	0.1	58.8	0.04	0.04	0	18	2.26	-7.55	8.5	55.16	193.39	896.49	104.51	1197.53	423.94	961.66	165.71	1154.3	182.7
14.781	0	0.11	0.11	0.03	0.27	0.02	0.1	0.14	0.73	0.09	99.46	0.81	0	94.24	0.73	21.54	0	0.02	0.18	0	0	0.01	0.07	0.11	1.59	0.09	0.15	11.19	0.24	0.66	0.11	43.8	0.04	0.05	0	18	2.83	-8.02	8.49	55.1	191.38	896.68	104.61	1197.56	423.93	962.58	167	1153.36	182.16
14.814	0	0.11	0.12	0.03	0.25	0.02	0.1	0.13	0.67	0.09	99.49	0.83	0	93.91	0.67	20.07	0	0.01	0.2	0	0	0.01	0.08	0.12	1.76	0.09	0.16	12.94	0.26	0.67	0.11	67.02	0.04	0.05	0	18	2.67	-8.32	8.66	55.11	192.53	896.47	104.26	1197.98	424.05	962.45	166.28	1154.31	182.42
14.848	0	0.1	0.11	0.03	0.27	0.02	0.1	0.14	0.72	0.09	99.46	0.71	0	93.44	0.72	21.56	0	0.01	0.25	0	0.01	0.02	0.07	0.15	1.97	0.09	0.17	9.33	0.29	0.69	0.1	58.71	0.05	0.05	0	18	0.4	-8.72	9.14	54.97	192.83	897.06	104.62	1198.28	422.72	963.56	165.28	1155.6	182.66
14.881	0	0.1	0.11	0.03	0.27	0.02	0.1	0.15	0.79	0.08	99.46	0.69	0	94.51	0.79	21.82	0	0.01	0.32	0	0.01	0.03	0.05	0.19	2.13	0.08	0.16	8.64	0.3	0.62	0.09	63.71	0.05	0.04	0	18	1.65	-7.78	8.5	54.95	189.62	897.79	105.06	1197.89	423.89	964.14	165.76	1153.04	182.27
14.914	0	0.09	0.11	0.03	0.29	0.02	0.09	0.16	0.74	0.08	99.43	0.57	0	93.9	0.74	23.43	0.01	0.01	0.28	0	0.01	0.03	0.04	0.17	2.11	0.08	0.15	4.23	0.34	0.61	0.08	77.59	0.05	0.03	0	18	0.71	-8.33	9.27	54.86	189.54	897.11	104.65	1197.28	422.13	964.72	165.19	1153.49	182.26
14.948	0	0.09	0.1	0.03	0.3	0.02	0.09	0.16	0.83	0.09	99.4	0.59	0	94.93	0.83	24.77	0.01	0.01	0.25	0	0.01	0.02	0.04	0.2	2.26	0.09	0.16	3.51	0.36	0.55	0.08	64.64	0.04	0.03	0	18	2.51	-7.35	8.57	54.98	190.13	896.38	104.48	1196.69	423.81	962.73	165.36	1152.1	182.32
14.981	0	0.09	0.11	0.03	0.29	0.02	0.09	0.16	0.83	0.08	99.42	0.56	0	94.8	0.83	23.69	0.01	0.01	0.23	0	0.01	0.01	0.05	0.17	1.78	0.08	0.16	3.68	0.37	0.59	0.07	36.24	0.04	0.04	0	18	2.2	-7.49	8.27	55.02	191.48	895.95	103.98	1197.29	423.78	961.69	166.42	1152.6	181.08
15.014	0	0.09	0.11	0.03	0.29	0.02	0.09	0.15	0.95	0.1	99.43	0.6	0	95.09	0.95	23.12	0.01	0.01	0.18	0	0	0.01	0.08	0.15	1.7	0.1	0.17	5.27	0.43	0.68	0.07	17.13	0.05	0.04	0	18	2.68	-7.19	8.43	55.04	192.59	895.18	103.86	1197.24	424.55	961.05	166.16	1153	181.84
15.048	0	0.1	0.1	0.03	0.32	0.02	0.09	0.18	1.11	0.11	99.37	0.95	0	94.46	1.11	25.82	0.01	0.01	0.24	0	0	0.01	0.1	0.14	1.51	0.11	0.17	9.16	0.54	0.76	0.06	64.32	0.05	0.05	0	18	3.77	-7.82	8.41	55.12	191.9	896.79	105.18	1197.04	424.75	962.08	166.58	1153.22	183.55
15.081	0	0.09	0.1	0.02	0.31	0.02	0.09	0.17	1.24	0.1	99.38	0.8	0	94.74	1.3	25.05	0.01	0.01	0.23	0	0	0.01	0.07	0.13	1.24	0.1	0.17	7.39	0.53	0.75	0.06	58.41	0.05	0.06	0	18	4.54	-7.54	8.84	54.87	188.11	896.05	106.25	1194.85	424.83	962.97	167.17	1150.26	184.78
15.115	0	0.1	0.12	0.02	0.26	0.02	0.1	0.14	1.03	0.08	99.48	0.44	0	93.02	1.5	19.79	0.01	0.01	0.32	0	0	0.01	0.09	0.12	1.03	0.08	0.19	4.22	0.59	0.81	0.05	36.9	0.05	0.08	0	18	3.27	-9.05	8.06	54.92	189.35	896.51	106.71	1193.9	423.42	960.95	167.53	1149.63	183.5
15.148	0	0.1	0.13	0.02	0.24	0.02	0.1	0.13	0.88	0.06	99.51	0.38	0	95.07	1.65	17.52	0.01	0.01	0.37	0	0	0.02	0.1	0.12	0.88	0.06	0.19	4.59	0.61	0.81	0.04	14.87	0.04	0.11	0	18	2.02	-7.2	7.38	54.94	191.25	895.65	106.93	1192.6	423.32	957.99	167.04	1148.59	182.91
15.181	0	0.1	0.13	0.02	0.23	0.02	0.11	0.12	1.08	0.06	99.54	0.33	0	94.35	1.46	16.05	0.01	0.01	0.22	0	0	0.01	0.07	0.13	1.08	0.06	0.16	3.49	0.58	0.66	0.04	41.21	0.03	0.1	0	18	2.22	-7.92	9.01	54.92	193.84	894.06	106.55	1192.19	422.68	958.49	165.36	1151.25	185.75
15.215	0	0.11	0.13	0.02	0.22	0.02	0.11	0.11	1.04	0.06	99.55	0.36	0	94.04	1.57	15.16	0.01	0.01	0.21	0	0	0	0.05	0.11	1.04	0.06	0.13	6.08	0.59	0.63	0.04	66.84	0.03	0.11	0	18	1.48	-8.21	7.93	55	192.19	895.74	107.97	1191.96	422.5	958.17	167.54	1149.62	184.42
15.248	0	0.11	0.13	0.02	0.23	0.02	0.11	0.12	1.53	0.06	99.55	0.48	0	95.26	1.79	15.2	0.01	0.01	0.25	0	0	0.01	0.04	0.13	1.53	0.06	0.14	10.07	0.55	0.61	0.04	8.99	0.03	0.13	0	18	3.68	-7	6.58	55.1	189.77	894.77	106.97	1190.99	424.21	956.2	167.76	1145.4	182.32
15.281	0	0.12	0.14	0.03	0.22	0.02	0.11	0.11	1.67	0.06	99.56	0.54	0	93.78	1.67	14.62	0.01	0	0.22	0	0	0	0.02	0.13	1.79	0.06	0.12	12.44	0.47	0.59	0.04	11.03	0.03	0.13	0	18	4.26	-8.43	7.8	55.01	189.47	893.56	106.62	1189.61	422.69	956.91	167.1	1145.66	183.54
15.315	0	0.14	0.14	0.03	0.21	0.02	0.12	0.11	1.81	0.06	99.58	0.9	0	93.88	1.81	13.34	0.01	0.01	0.34	0	0	0.01	0.01	0.15	2.31	0.06	0.12	20.82	0.43	0.57	0.04	15.14	0.03	0.12	0	18	4.4	-8.35	8.22	55.12	190.31	891.42	106.47	1188.11	422.66	955.36	167.15	1144.91	184.13
15.348	0	0.14	0.15	0.03	0.2	0.02	0.12	0.1	2.14	0.05	99.59	0.77	0	94.22	2.14	11.69	0.01	0.01	0.38	0	0	0.01	0.02	0.17	2.96	0.05	0.11	20.23	0.37	0.53	0.04	17.87	0.02	0.11	0	18	2.62	-8.05	8.69	55.14	195.11	890.33	105.83	1188.92	422.09	953.85	166.28	1148.11	184.45
15.381	0	0.13	0.13	0.03	0.24	0.02	0.12	0.12	2.35	0.04	99.53	1	0	93.23	2.35	16.07	0.01	0.01	0.25	0	0	0.01	0.02	0.16	3.47	0.04	0.1	19.53	0.34	0.51	0.03	50.82	0.02	0.09	0	18	2.56	-8.88	8.35	54.96	191.61	890.45	105.66	1189.1	423.22	955.01	165.71	1145.81	183.41
15.415	0	0.12	0.11	0.03	0.28	0.02	0.11	0.15	2.14	0.04	99.44	1.31	0	94.18	2.14	21.56	0.01	0.01	0.21	0	0	0	0.04	0.16	3.65	0.04	0.1	17.95	0.25	0.47	0.03	80.4	0.02	0.1	0	18	1.45	-8.08	7.75	54.76	189.52	890.79	106.77	1189.22	424.9	955.26	166.14	1144.01	183.22
15.448	0	0.11	0.11	0.03	0.3	0.02	0.1	0.16	2.04	0.04	99.4	1.59	0	94.59	2.04	23.41	0.01	0.01	0.15	0	0	0	0.05	0.15	3.72	0.04	0.12	18.55	0.19	0.39	0.03	32.58	0.01	0.11	0	18	0.85	-7.69	8.25	54.72	190.8	891.66	108.15	1188.02	422.79	955.29	166.89	1145.25	184.81
15.482	0	0.1	0.1	0.03	0.33	0.02	0.1	0.18	2.24	0.03	99.34	1.37	0	94.88	2.24	26.21	0.01	0.01	0.18	0	0	0	0.09	0.18	3.68	0.03	0.13	13.87	0.15	0.28	0.03	15.45	0.01	0.11	0	18	4.8	-7.4	6.89	54.89	189.76	891.01	108.7	1187.13	425.66	952.82	170.32	1142.05	184.55
15.515	0	0.1	0.09	0.03	0.36	0.02	0.09	0.2	2.11	0.03	99.28	1.73	0	94.82	2.11	29.12	0.01	0.01	0.19	0	0	0	0.05	0.2	3.28	0.03	0.11	13.94	0.12	0.23	0.03	17.08	0.01	0.08	0	18	5.43	-7.47	7.22	54.76	188.38	891.42	109.77	1185.42	424.95	953.38	169.95	1141.05	186.23
15.548	0	0.09	0.08	0.03	0.41	0.02	0.09	0.24	2.2	0.02	99.17	2.84	0	93.95	2.2	33.19	0.01	0.01	0.19	0	0	0	0.06	0.21	3.32	0.02	0.11	16.17	0.1	0.22	0.03	53.64	0.01	0.07	0	18	-0.08	-8.29	8.39	54.53	195.49	889.89	109.46	1186.51	422.44	951.76	169.01	1146.48	186.26
15.582	0	0.09	0.08	0.03	0.46	0.02	0.08	0.28	2	0.02	99.07	4.59	0	95.92	2	36.77	0.01	0.01	0.22	0	0.01	0.01	0.06	0.26	2.9	0.02	0.11	18.82	0.08	0.18	0.03	46.47	0.01	0.08	0	18	4.71	-6.22	7.46	54.55	193.38	888.94	110.93	1183.69	425.72	949.41	170.83	1141.99	188.42
15.615	0	0.07	0.06	0.02	0.62	0.02	0.07	0.4	1.55	0.02	98.77	4.09	0	93.84	1.97	45.4	0.01	0.01	0.18	0	0.01	0.01	0.07	0.21	1.55	0.02	0.11	8.69	0.09	0.2	0.02	48.8	0.01	0.08	0	18	0.81	-8.38	8.04	53.87	191.17	888.53	112.42	1181.98	423.66	950.22	170.79	1140.58	188.32
15.648	0	0.06	0.06	0.02	0.64	0.02	0.07	0.42	1.25	0.03	98.71	3.24	0	96.98	2.32	46.34	0.01	0.02	0.25	0	0.01	0.01	0.09	0.24	1.25	0.03	0.12	4.73	0.09	0.19	0.02	93.51	0.01	0.12	0	18	-1.61	-4.65	8.35	53.44	198.49	891.74	117.57	1184.34	424.71	950.23	176.18	1147.94	193.76
15.682	0	0.07	0.08	0.02	0.48	0.02	0.08	0.29	0.97	0.02	99.05	1.24	0	96.78	2.57	37.09	0.01	0.02	0.24	0	0.02	0.01	0.06	0.2	0.97	0.02	0.11	1.65	0.07	0.23	0.02	98.99	0.01	0.11	0	18	-7.89	-4.98	5.13	52.52	207.86	897	124.58	1185.31	426.86	943.85	180.3	1151.17	195.26
15.715	0	0.07	0.08	0.02	0.47	0.02	0.08	0.29	0.69	0.07	99.05	1.12	0	97.14	2.88	36.63	0.01	0.02	0.29	0	0.07	0.02	0.05	0.21	0.69	0.02	0.09	0.45	0.09	0.25	0.01	99.87	0.01	0.12	0	18	-7.15	-4.38	4.87	51.66	204.54	900.01	135.48	1184.21	432.64	945.83	193.75	1150.13	203.7
15.749	0	0.06	0.07	0.02	0.5	0.02	0.08	0.31	0.56	0.19	98.99	1.3	0	98.09	2.53	38.79	0.03	0.02	0.27	0.01	0.19	0.07	0.03	0.24	0.56	0.03	0.07	0.26	0.13	0.26	0.01	99.92	0.01	0.12	0	18	-11.07	-2.31	4.93	51.22	211.28	903.47	145.26	1181.59	432.94	943.26	200.85	1154.21	212.64
15.782	0	0.08	0.09	0.02	0.35	0.02	0.08	0.2	0.42	0.22	99.3	0.65	0	98.17	1.32	29.24	0.06	0.02	0.17	0.01	0.29	0.05	0.02	0.22	0.42	0.02	0.06	0.35	0.13	0.25	0	99.98	0.01	0.11	0	18	-9.17	-2.09	3.57	50.99	210.52	908.26	154.23	1177.81	433.98	941.85	210	1152.19	218.73
15.815	0	0.09	0.11	0.02	0.26	0.02	0.09	0.14	0.34	0.23	99.47	0.37	0	98.22	0.67	21.39	0.09	0.02	0.16	0.02	0.49	0.17	0.02	0.23	0.34	0.03	0.05	0.44	0.13	0.22	0	99.93	0.01	0.11	0	18	-10.89	-1.93	4.19	50.44	207.14	910.05	160.49	1174.3	433.84	943.67	213.33	1150.5	224.68
15.849	0	0.09	0.12	0.02	0.24	0.02	0.1	0.12	0.17	0.16	99.52	0.33	0	97.56	0.37	18.59	0.16	0.02	0.11	0.02	0.34	0.11	0.01	0.16	0.17	0.02	0.04	0.35	0.14	0.19	0	99.74	0.01	0.1	0	18	-11.33	-3.56	5.12	50.21	206.33	909.92	162.77	1172.87	433.17	944.73	215.46	1150.71	227.57
15.882	0	0.1	0.12	0.02	0.24	0.02	0.1	0.12	0.15	0.2	99.53	0.33	0	98.22	0.2	18.11	0.29	0.02	0.09	0.02	0.34	0.04	0.01	0.11	0.15	0.02	0.03	0.21	0.16	0.18	0	99.9	0.01	0.1	0	18	-11.85	-1.96	5.5	50.09	208.79	906.46	162.63	1171.52	436.26	942.06	211.74	1150.01	230.32
15.915	0	0.1	0.13	0.02	0.23	0.02	0.1	0.12	0.1	0.16	99.53	0.33	0	97.77	0.09	17.86	0.34	0.02	0.1	0.02	0.16	0.03	0	0.11	0.12	0.02	0.01	0.15	0.16	0.16	0	99.92	0.01	0.06	0	18	-13.26	-3.1	6.45	49.41	203.05	905.87	164.68	1169.22	436.16	944.88	211.55	1146.84	232.55
15.949	0	0.1	0.12	0.02	0.26	0.02	0.1	0.13	0.08	0.15	99.48	0.34	0	96.95	0.04	20.25	1.18	0.02	0.08	0.01	0.14	0.01	0	0.09	0.11	0.02	0.01	0.12	0.21	0.15	0	99.83	0.01	0.06	0	18	-13.39	-4.7	6.12	48.88	193.1	907.17	167.2	1163.81	433.24	946.84	212.21	1138.91	232.08
15.982	0	0.09	0.11	0.02	0.29	0.02	0.09	0.15	0.09	0.14	99.43	0.42	0	96.66	0.03	23.24	1.38	0.03	0.09	0.01	0.17	0.01	0	0.09	0.1	0.02	0.01	0.16	0.19	0.14	0	99.92	0.01	0.06	0	18	-10.6	-5.17	6.65	49.19	194.98	905.4	166.07	1166.68	436.68	947.22	214.39	1141.34	232.76
16.015	0	0.09	0.1	0.02	0.35	0.02	0.09	0.18	0.08	0.13	99.3	0.62	0	97.05	0.02	28.72	1.93	0.04	0.08	0	0.16	0.01	0	0.08	0.08	0.02	0.01	0.23	0.2	0.13	0	99.83	0.01	0.06	0	18	-13.33	-4.53	5.93	48.78	196.07	907.59	169.06	1164.02	434.22	945.44	214.87	1140.59	233.88
16.049	0	0.08	0.09	0.02	0.53	0.02	0.09	0.28	0.11	0.12	98.94	1.24	0	96.79	0.01	38.41	5.67	0.05	0.11	0	0.26	0.01	0	0.06	0.07	0.02	0.01	0.23	0.26	0.12	0	99.84	0.01	0.08	0	18	-12.64	-4.98	7.32	48.85	197.5	903.7	166.68	1166.08	436.27	945.99	214.98	1142.57	234.03
16.082	0	0.08	0.07	0.02	0.65	0.02	0.08	0.35	0.17	0.11	98.7	1.98	0	97.56	0.01	44.32	5.91	0.05	0.17	0	0.26	0.02	0.01	0.06	0.06	0.02	0.02	0.43	0.24	0.11	0	99.89	0.01	0.1	0	18	-13.85	-3.55	6.69	48.9	201.26	901.82	165.21	1168.6	440.27	943.69	212.94	1143.95	233.01
16.116	0	0.07	0.06	0.02	1.05	0.02	0.08	0.57	0.18	0.09	97.9	4.85	0	96.33	0.01	55.84	9.51	0.05	0.18	0	0.12	0.01	0	0.05	0.07	0.01	0.01	0.47	0.27	0.09	0	99.9	0.01	0.11	0	18	-10.91	-5.66	7.16	48.87	200.89	902.61	166.37	1165.92	438.01	943.69	213.69	1143.39	235.53
16.149	0	0.07	0.06	0.02	1.02	0.02	0.08	0.53	0.13	0.07	97.97	4.31	0	95.88	0.01	54.45	10.02	0.05	0.13	0	0.07	0.01	0	0.05	0.09	0.01	0.02	0.32	0.25	0.07	0	99.73	0.01	0.08	0	18	-11.51	-6.27	6.55	48.57	193.76	901.22	164.06	1167.56	441.45	946.05	211.16	1138.76	231.38
16.182	0	0.06	0.05	0.02	1.2	0.02	0.06	0.72	0.1	0.09	97.6	7.49	0	97.11	0.03	61.7	7.14	0.08	0.1	0	0.02	0.01	0	0.06	0.07	0.01	0.02	0.13	0.35	0.09	0	99.45	0.01	0.08	0	18	-15.02	-4.42	7.17	49.68	201.83	897.87	151.88	1171.92	432.92	943.68	203.22	1144.84	219.59
16.216	0	0.05	0.04	0.02	1.48	0.02	0.05	1	0.06	0.08	97.03	13.34	0	96.79	0.07	69.58	5.09	0.11	0.05	0	0	0	0	0.06	0.07	0.01	0.01	0.05	0.47	0.08	0	84.19	0.01	0.07	0	18	-15.1	-4.97	7	50.27	200.03	899.44	144.11	1172.71	427.25	945.73	190	1144.4	213.33
16.249	0	0.04	0.03	0.02	1.54	0.02	0.05	1.11	0.06	0.18	96.92	15.83	0	96.31	0.18	71.93	3.28	0.13	0.03	0	0	0	0	0.06	0.05	0.01	0.01	0.03	0.61	0.09	0	92.21	0.01	0.05	1	24	-12.97	-5.69	7.7	51.06	201.84	894.55	135.98	1176.38	427.77	945.3	185.82	1145.97	207.49
16.282	0	0.04	0.03	0.02	1.54	0.02	0.04	1.17	0.06	0.54	96.91	16.68	0	96.54	0.54	72.7	1.85	0.2	0.04	0	0	0	0	0.06	0.04	0.01	0.01	0.02	0.62	0.1	0	44	0.01	0.04	0	24	-11.71	-5.35	6.93	51.87	208.51	889.92	127.47	1182.78	430.99	941.71	182.84	1149.55	199.65
16.316	0	0.03	0.02	0.02	2.21	0.02	0.04	1.9	0.06	0.64	95.57	32.32	0	92.83	1.8	83.15	0.64	0.25	0.05	0	0	0	0	0.06	0.04	0.01	0.01	0.04	0.98	0.13	0	97.57	0.01	0.03	0	24	-6.54	-9.2	6.5	51.92	193.22	891.28	127.6	1178.01	430.5	946.41	180.27	1138.71	199.04
16.349	0	0.03	0.02	0.02	3.22	0.02	0.04	3.04	0.08	0.56	93.57	44.13	0	94.5	6.91	89.43	0.56	0.41	0.08	0	0	0	0	0.08	0.05	0.01	0.01	0.07	0.96	0.15	0	57.46	0.01	0.03	0	24	-3.17	-7.78	6.61	53.02	197.94	887.08	118.47	1184.78	433.04	945.52	177.81	1142.93	192.27
16.382	0	0.02	0.02	0.02	5.91	0.02	0.1	6.51	0.19	0.39	86.98	43.81	0	92.42	26.38	89	0.39	0.47	0.19	0	0	0	0	0.08	0.06	0.01	0.01	0.19	1.24	0.21	0	91.13	0.01	0.03	0	24	-1.93	-9.49	5.7	53.12	189.75	889.03	117.06	1183.81	430.97	948.53	173.62	1137.49	190.95
16.416	0	0.01	0.02	0.01	12.98	0.02	0.27	17.08	0.16	0.2	65.84	47.82	0	91.67	50.38	90.89	0.2	0.58	0.16	0	0.01	0	0	0.11	0.07	0.02	0.01	0.33	1.36	0.23	0	73.05	0.01	0.03	0	24	-4.4	-10.01	6.87	53.43	198.16	887.46	114.27	1187	430.12	947.13	173.28	1144.73	188.15
16.449	0	0.01	0.02	0.01	16.89	0.02	0.45	23.37	0.17	0.15	53.26	45.18	0	91.42	61.07	89.7	0.15	0.48	0.17	0	0.02	0	0	0.12	0.09	0.02	0.01	0.29	1.23	0.25	0	74.95	0.01	0.03	0	24	-2.41	-10.17	6.35	53.73	190.02	889.45	115.91	1184.35	429.39	949.96	171.11	1138.94	190.96
16.483	0	0.01	0.02	0.01	19.99	0.02	0.59	28.27	0.13	0.06	46.73	45.93	-0.82	89.65	67.17	89.73	0.06	0.42	0.09	0	0.01	0	0.01	0.13	0.1	0.03	0.02	0.14	1.57	0.33	0	86.38	0.01	0.03	0	24	-0.92	-11.21	6.35	54.65	195.94	887.74	112.74	1182.4	426.39	945.3	169.5	1140.42	187.38
16.516	0	0.01	0.02	0.01	19.09	0.02	0.56	26.96	0.13	0.03	48.04	44.87	-0.57	88	66.01	89.31	0.03	0.38	0.08	0	0.01	0	0.03	0.13	0.18	0.03	0.03	0.18	1.46	0.38	0	91.36	0.01	0.05	0	24	-0.39	-12.04	5.47	54.95	194.7	887.69	111.02	1181.14	423.61	943.82	168.43	1137.82	184.85
16.549	0	0.01	0.02	0.01	17.06	0.02	0.59	23.76	0.13	0.03	52.47	37.92	-0.49	89.79	65.57	85.86	0.03	0.25	0.08	0	0.01	0	0.02	0.13	0.25	0.03	0.02	0.22	1.34	0.35	0	50.81	0.01	0.05	0	24	-0.21	-11.13	5.03	55.43	196.09	887.75	108.91	1181.55	422.01	942.65	167.33	1138.18	182.19
16.583	0	0.01	0.03	0.01	15.08	0.02	0.78	20.42	0.16	0.04	59.16	24.95	-1.26	89.21	69.03	77.69	0.01	0.21	0.08	0	0.01	0	0.03	0.16	0.24	0.04	0.03	0.14	1.94	0.43	0	65.33	0	0.03	0	24	-1.87	-11.44	6.12	55.32	194.29	886.55	108.85	1178.04	417.97	943.04	163.67	1136.28	183.86
16.616	0	0.01	0.03	0.01	13.18	0.02	0.87	17.5	0.19	0.05	65	18	-1.39	87.37	69.54	72.71	0.01	0.12	0.11	0	0.01	0	0.05	0.19	0.26	0.05	0.02	0.18	1.75	0.42	0	82	0.01	0.03	0	24	0.7	-12.33	5.72	55.7	196.16	884.04	107.23	1176.35	417.44	939.49	163.13	1134.53	184.03
16.649	0	0.01	0.03	0.01	13.42	0.02	0.73	17.87	0.28	0.07	64.26	22.46	-0.79	91.36	66.75	76.08	0.01	0.11	0.12	0	0.01	0	0.03	0.28	0.32	0.07	0.02	0.18	1.83	0.46	0	48.69	0	0.02	0	24	0.4	-10.21	5.97	55.98	198.66	883.33	108.28	1174.41	416.04	937.55	162.8	1134.77	186.75
16.683	0	0.01	0.03	0.01	12.69	0.02	0.85	16.81	0.33	0.08	66.39	17.46	-1.26	90.72	68.71	72.31	0	0.09	0.16	0	0.01	0	0.07	0.33	0.32	0.08	0.02	0.27	1.69	0.51	0	84.4	0	0.02	0	24	-2.68	-10.6	4.85	55.67	197.98	883.77	108.13	1173.86	416	935.63	165.38	1133.1	179.5
16.716	0	0.01	0.04	0.01	9.83	0.02	0.82	12.36	0.36	0.09	75.29	11.89	-0.69	90.41	65.71	66.74	0	0.05	0.23	0	0.01	0.01	0.07	0.36	0.44	0.09	0.03	0.79	1.67	0.48	0	71.6	0.01	0.02	0	24	-1.89	-10.78	4.87	55.67	194.85	883.17	109.36	1171.21	414.92	935.56	165.8	1129.78	181.49
16.75	0	0.01	0.04	0.01	10.25	0.02	0.85	13.11	0.42	0.18	73.78	12.06	-0.93	92.2	66.75	67.42	0	0.04	0.24	0.01	0.02	0.01	0.09	0.42	0.49	0.18	0.03	0.64	1.19	0.4	0	67.4	0.01	0.02	0	24	-2.2	-9.65	4.98	55.77	195.15	880.37	107.84	1168.19	412.36	932.78	163.29	1127.1	181.32
16.783	0	0.01	0.04	0.01	10.68	0.02	1.14	13.8	0.47	0.2	72.41	16.17	-2.16	89.03	71.88	63.78	0	0.03	0.2	0.01	0.02	0.01	0.14	0.47	0.55	0.2	0.02	0.67	0.98	0.34	0	86.61	0.01	0.02	0	24	-6.17	-11.53	5.17	55.12	191.82	878.09	104.8	1166.9	410.41	932.72	159.74	1123.97	174.67
16.816	0	0.02	0.04	0.01	8.84	0.02	1.16	10.97	0.44	0.19	78.06	14.6	-1.8	90.41	70.41	58.99	0	0.02	0.16	0.01	0.02	0.02	0.22	0.44	0.53	0.19	0.03	0.56	0.94	0.33	0	83.09	0.01	0.02	0	24	-4.9	-10.78	5.06	55.59	196.52	876.57	102.98	1167	410.2	929.55	160.52	1125.69	172.81
16.85	0	0.02	0.04	0.01	7.97	0.02	0.87	9.66	0.41	0.16	80.68	9.79	-0.47	91.05	64.81	61.25	0	0.02	0.09	0.01	0.01	0.01	0.17	0.41	0.54	0.16	0.03	0.26	0.89	0.26	0	55.29	0.01	0.01	0	24	-4.98	-10.4	5.57	55.57	197.72	874.18	100.59	1166.73	409.88	928.51	157.66	1125.73	171.84
16.883	0	0.02	0.05	0.01	5.65	0.02	0.76	6.3	0.52	0.12	87.4	6.68	0	94.74	59.66	55.32	0	0.02	0.07	0.01	0.01	0.01	0.1	0.52	0.35	0.12	0.02	0.08	0.86	0.2	0	57.48	0.01	0.01	0	24	-1.23	-7.54	6.76	56.24	195.87	872.03	99.24	1166.46	411.18	930.05	158.08	1125.32	173.42
16.916	0	0.02	0.06	0.01	3.68	0.02	0.79	3.68	0.57	0.1	92.64	5.3	0	93.75	56.49	44.93	0	0.02	0.06	0.01	0.01	0.01	0.1	0.57	0.25	0.1	0.02	0.04	0.98	0.19	0	49.53	0.01	0.01	0	24	-1.11	-8.46	6.99	56.22	196.03	870.4	98.99	1167.23	412.9	929.85	159.43	1125.39	173.32
16.95	0	0.03	0.07	0.01	2.53	0.02	0.69	2.29	0.59	0.09	94.95	3.61	0	92.74	51.3	38.4	0	0.02	0.06	0.01	0.01	0.01	0.07	0.59	0.19	0.09	0.02	0.02	1.17	0.2	0	59.29	0.01	0.01	0	24	-0.97	-9.26	6.83	56.02	197.64	867.72	98.51	1166.47	415.28	927.21	157.96	1124.21	173.83
16.983	0	0.03	0.08	0.01	2.25	0.02	0.8	1.98	0.52	0.1	95.5	4.05	0	91.19	52.69	33.39	0	0.03	0.08	0.01	0.02	0.02	0.06	0.52	0.13	0.1	0.02	0.03	1.24	0.2	0	79.79	0.01	0	0	24	-2.14	-10.31	5.98	55.89	200.59	865.9	96.21	1169.74	417.65	925.09	159.04	1125.38	170.03
17.016	0	0.04	0.11	0.01	1.21	0.02	0.65	0.9	0.55	0.1	97.58	2.13	0	94.76	44.23	22.8	0	0.02	0.15	0.01	0.02	0.03	0.06	0.55	0.12	0.1	0.02	0.13	1.46	0.22	0	84.21	0.01	0	0	24	0.19	-7.52	6.45	56.23	202.92	863.99	95.13	1170.12	419.83	924.09	158.28	1126.56	171.7
17.05	0	0.05	0.12	0.01	0.88	0.02	0.58	0.6	0.68	0.09	98.24	1.54	0	95.95	39.52	17.48	0	0.02	0.23	0.01	0.03	0.03	0.04	0.68	0.1	0.09	0.02	0.15	2.07	0.23	0	83.23	0.01	0	0	24	-1.06	-6.17	5.38	56.11	206.89	865.06	95.84	1171.31	421.09	921.66	158.22	1128.12	171.5
17.083	0	0.06	0.13	0.01	0.69	0.02	0.49	0.44	0.6	0.09	98.62	1.07	0	95.69	34.64	15.07	0	0.02	0.23	0.01	0.03	0.03	0.02	0.6	0.09	0.09	0.02	0.22	1.98	0.25	0	87.18	0.01	0	0	24	-2.11	-6.49	5.42	55.71	201.04	867.01	98.05	1168.7	419.17	924.22	156.99	1124.62	173.04
17.117	0	0.07	0.15	0.02	0.52	0.02	0.43	0.3	0.59	0.08	98.97	0.81	0	94	30.18	10.48	0	0.02	0.17	0.02	0.01	0.01	0.02	0.59	0.09	0.08	0.02	0.09	2.44	0.25	0	98.69	0.01	0	0	24	-4.41	-8.24	4.21	55.4	202	865.99	97.38	1165.73	415.03	919.75	156.71	1121.33	169.8
17.15	0	0.08	0.15	0.02	0.43	0.02	0.36	0.24	0.49	0.05	99.13	0.6	0	94.12	25.94	9.36	0	0.02	0.16	0.02	0.01	0.01	0.03	0.49	0.08	0.05	0.03	0.07	2.61	0.27	0	60.14	0.01	0	0	24	-4.15	-8.13	5.34	55.57	207.49	861.08	90.27	1169.06	415.48	918.12	153.32	1125.32	164.23
17.183	0	0.09	0.16	0.02	0.33	0.02	0.29	0.18	0.37	0.05	99.33	0.42	0	94.34	20.75	6.79	0	0.01	0.14	0.02	0.01	0.01	0.04	0.37	0.07	0.05	0.03	0.07	2.57	0.27	0	82.8	0.01	0	0	24	0.3	-7.94	4.78	55.82	199.52	860.77	92.05	1164.85	415.66	918.95	151.93	1117.67	169.76
17.217	0	0.09	0.16	0.02	0.29	0.02	0.25	0.15	0.25	0.04	99.42	0.33	0	92.54	16.62	6.3	0	0.01	0.12	0.02	0.01	0.01	0.02	0.25	0.07	0.04	0.03	0.03	2.85	0.27	0	93.56	0.01	0	0	24	-2.13	-9.41	6.65	55.63	206.82	856	88.02	1167.79	417.7	917.46	150.87	1123.77	165.48
17.25	0	0.1	0.16	0.02	0.28	0.02	0.23	0.14	0.25	0.03	99.45	0.33	0	92.06	14.88	6.63	0	0.01	0.11	0.02	0.01	0.01	0.02	0.25	0.06	0.03	0.03	0.03	2.82	0.27	0	92.8	0.01	0	0	24	-2.12	-9.75	6.32	55.27	204.46	854.16	87.28	1167.69	419.95	917.05	150.04	1121	164.44
17.283	0	0.1	0.16	0.02	0.27	0.02	0.21	0.13	0.24	0.02	99.46	0.33	0	92.95	13.58	7.57	0	0.01	0.11	0.01	0.01	0.01	0.02	0.24	0.05	0.02	0.03	0.02	2.64	0.27	0	77.75	0.01	0	0	24	-1.35	-9.1	6.04	55.41	207.01	853.04	85.82	1169.97	423.02	916.02	149.03	1122.48	164.14
17.317	0	0.09	0.15	0.02	0.28	0.02	0.19	0.14	0.2	0.02	99.44	0.33	0	92.67	12.57	9.32	0	0.02	0.12	0.01	0.01	0.01	0.02	0.2	0.05	0.02	0.03	0.02	2.86	0.27	0	92.27	0.01	0	0	24	-1.55	-9.31	6.2	55.47	204.81	853.34	85.06	1171.31	422.25	918.01	151.03	1122.51	162.13
17.35	0	0.09	0.14	0.02	0.29	0.02	0.18	0.15	0.19	0.02	99.42	0.33	0	93.15	11.33	11.72	0	0.02	0.14	0.01	0.01	0.01	0.03	0.19	0.04	0.02	0.03	0.01	2.87	0.26	0	93.93	0.01	0	0	24	0.5	-8.95	6.13	55.64	208.31	851.43	83.57	1172.76	424.84	916.04	151.57	1124.08	162.21
17.383	0	0.1	0.14	0.02	0.27	0.02	0.16	0.13	0.15	0.02	99.47	0.33	0	94.99	8.77	11.73	0	0.02	0.11	0.01	0	0	0.03	0.15	0.04	0.02	0.03	0.02	2.6	0.25	0	68.13	0.01	0	0	24	0.08	-7.29	6.54	55.56	210.53	846.67	78.85	1176.06	428.47	914.97	148.5	1125.22	159.35
17.417	0	0.1	0.14	0.02	0.26	0.02	0.14	0.13	0.1	0.02	99.48	0.33	0	93.2	7.06	12.98	0	0.02	0.1	0.01	0	0	0.02	0.1	0.05	0.02	0.03	0.02	2.07	0.29	0	91.06	0.01	0	0	24	0.6	-8.91	5.36	55.61	211.18	847.43	81.69	1175.32	430.23	912.65	152.99	1123.71	160.06
17.45	0	0.1	0.14	0.02	0.26	0.02	0.14	0.13	0.12	0.03	99.48	0.33	0	95.22	7.17	12.95	0	0.03	0.08	0.01	0	0.01	0.02	0.12	0.08	0.03	0.03	0.05	1.92	0.3	0	54.76	0.01	0	0	24	-1.22	-7.05	6.51	55.29	207.73	847.5	81.83	1176.12	430.53	916.64	150.71	1124.1	161.27
17.484	0	0.1	0.14	0.02	0.24	0.02	0.14	0.12	0.11	0.02	99.52	0.33	0	94.99	6.32	11.92	0	0.04	0.12	0.01	0.01	0.02	0.04	0.11	0.09	0.02	0.04	0.05	1.85	0.3	0	91.71	0.01	0	0	24	-1.58	-7.28	5.65	55.23	210.9	847.44	81.04	1179.3	433.5	915.3	151.23	1126.01	159.94
17.517	0	0.11	0.15	0.02	0.21	0.02	0.13	0.1	0.09	0.02	99.58	0.33	0	93.74	4.48	9.14	0	0.04	0.13	0.01	0.01	0.02	0.05	0.09	0.09	0.02	0.05	0.03	1.97	0.3	0	99.77	0.01	0	0	24	-0.84	-8.47	6.39	55.1	209.81	847.26	83.47	1178.47	433.91	916.47	155.53	1126.16	162.42
17.55	0	0.12	0.17	0.02	0.18	0.02	0.14	0.08	0.09	0.03	99.65	0.33	0	95.94	3.33	5.08	0	0.04	0.15	0.01	0.03	0.02	0.03	0.09	0.07	0.02	0.04	0.02	2	0.27	0	99.59	0.01	0	0	24	0.7	-6.19	6.29	55.03	214.34	851.53	84.3	1183.04	435.66	918.69	156.15	1132.85	165
17.584	0	0.12	0.18	0.02	0.16	0.02	0.14	0.07	0.08	0.05	99.64	0.33	0	92.55	2.57	2.62	0.01	0.04	0.2	0.01	0.05	0.05	0.02	0.07	0.08	0.02	0.04	0.01	2.22	0.29	0	99.62	0.01	0	0	24	1.18	-9.4	6.19	54.74	215.47	851.71	83.54	1184.01	437.15	918.63	153.1	1133.73	165.67
17.617	0	0.13	0.19	0.03	0.15	0.02	0.14	0.07	0.11	0.07	99.63	0.33	0	91.07	2.29	1.38	0.01	0.03	0.21	0.02	0.07	0.07	0.01	0.08	0.11	0.03	0.04	0.01	2.17	0.3	0	99.5	0.01	0	0	24	0.72	-10.39	7.43	54.81	223.43	848.64	80.41	1186.84	437.58	917.08	151.13	1140.01	165.88
17.65	0	0.13	0.19	0.03	0.15	0.02	0.14	0.06	0.09	0.06	99.62	0.33	0	93.47	2.08	0.84	0.03	0.02	0.22	0.05	0.07	0.12	0.01	0.06	0.09	0.03	0.03	0	2.17	0.32	0	95.1	0.01	0	0	24	0.41	-8.69	5.79	54.84	222.56	852.48	81.92	1191.84	441.38	918.88	155.75	1141.29	163.96
17.684	0	0.13	0.19	0.03	0.14	0.02	0.14	0.06	0.1	0.07	99.62	0.33	0	91.44	1.98	0.4	0.07	0.01	0.2	0.09	0.05	0.12	0.01	0.06	0.1	0.05	0.04	0	1.89	0.31	0	76.06	0.01	0	1	30	0.37	-10.16	6.35	54.59	217.59	853.12	82.8	1192.35	442.11	922.7	156.52	1140.14	164.73
17.717	0	0.13	0.19	0.03	0.14	0.02	0.14	0.06	0.08	0.11	99.62	0.33	0	93.63	1.49	0.26	0.11	0.01	0.12	0.14	0.08	0.08	0.01	0.06	0.08	0.05	0.03	0	2.27	0.32	0	91.89	0.01	0	0	30	-2.13	-8.56	5.13	54.29	221.84	853.52	81.5	1198.12	446.07	921.66	157.08	1143.46	161.56
17.751	0	0.13	0.19	0.03	0.14	0.02	0.14	0.06	0.08	0.25	99.61	0.33	0	93.3	1.25	0.19	0.25	0.01	0.08	0.21	0.11	0.03	0	0.06	0.08	0.1	0.02	0	2.63	0.34	0	88.84	0.01	0	0	30	-2.65	-8.83	4.45	54.29	222.92	859.29	83.38	1202.97	446.83	925.26	159.61	1148.17	161.93
17.784	0	0.14	0.19	0.03	0.14	0.02	0.14	0.06	0.1	0.51	99.61	0.33	0	94.14	1.22	0.18	0.51	0	0.09	0.24	0.1	0.04	0	0.06	0.1	0.14	0.02	0	3.14	0.36	0	66.09	0.01	0	0	30	-5.05	-8.12	4.53	53.92	227.66	861.25	82.78	1206.1	445.72	925.72	158.4	1153.37	161.1
17.817	0	0.14	0.2	0.03	0.14	0.02	0.14	0.06	0.14	0.77	99.61	0.33	0	90.27	1.3	0.15	0.77	0	0.11	0.4	0.17	0.05	0	0.06	0.14	0.16	0.02	0	3.23	0.36	0	83.41	0.01	0	0	30	-2.12	-10.86	5.34	54.26	226	862.33	83.9	1206.96	448.03	928.92	158.51	1154.82	165.12
17.851	0	0.15	0.21	0.03	0.16	0.02	0.15	0.06	0.2	1.23	99.59	0.33	0	91.52	1.23	0.13	3.05	0	0.15	0.49	0.26	0.14	0	0.07	0.2	0.28	0.01	0	3.85	0.36	0	63.61	0.01	0	0	30	-1.34	-10.11	4.53	54.25	231.55	860.44	80.01	1215.29	455.83	928.03	158.77	1159.55	162.18
17.884	0	0.19	0.23	0.03	0.17	0.02	0.18	0.06	0.23	0.98	99.54	0.33	0	94.31	0.98	0.12	7.16	0	0.13	0.65	0.31	0.24	0	0.09	0.23	0.43	0.01	0	4.78	0.35	0	81.02	0.01	0	0	30	-1.39	-7.96	3.2	54.27	233.21	869.34	81.48	1220.3	453.75	931.8	160.54	1165.01	161.22
17.917	0	0.2	0.24	0.03	0.18	0.02	0.2	0.06	0.32	1.19	99.52	0.33	0	91.74	1.19	0.11	9.1	0	0.13	0.85	0.46	0.19	0	0.09	0.32	0.47	0.01	0	4.59	0.32	0	89.28	0	0	0	30	-1.59	-9.96	5.38	54.25	230.77	871.92	84.42	1218.7	450.63	937.44	159.52	1168.09	167.03
17.951	0	0.57	0.47	0.03	0.39	0.02	0.67	0.06	0.36	1.04	98.66	1.71	-6.48	92.12	1.04	0.12	36.04	0	0.09	1.16	0.42	0.16	0	0.07	0.36	0.75	0.01	0	6.89	0.34	0	79.48	0	0	0	30	-5.97	-9.71	4.98	53.78	237.03	870.95	80.24	1228.86	455.23	938.3	159.54	1175.32	161.15
17.984	0	0.73	0.55	0.03	0.46	0.02	0.88	0.06	0.4	0.96	98.25	2.78	-9.89	92.22	0.96	0.09	42.04	0	0.06	1.74	0.33	0.05	0	0.06	0.4	0.83	0.01	0.01	7.05	0.33	0	66.32	0	0	0	30	0.11	-9.64	4.91	54.25	238.03	875.3	84.11	1229.47	458.73	940.22	162.56	1178.17	168.51
18.017	0	1.79	0.96	0.03	0.87	0.02	2.4	0.06	0.49	0.95	95.21	17.16	-22.88	89.33	0.95	0.06	64.68	0	0.06	2.69	0.34	0.03	0	0.06	0.49	1.27	0.01	0.01	9.06	0.34	0	27.14	0	0	0	30	-1.83	-11.37	5.24	53.85	236.42	877.38	81.75	1239.64	463.99	947.68	162.4	1184.07	166.04
18.051	0	3.9	1.47	0.04	1.45	0.02	5.03	0.06	0.5	1.03	89.94	51.22	-32.78	90.57	1.03	0.03	81.75	0	0.07	5.49	0.54	0.05	0	0.06	0.5	3.16	0.01	0.01	12.2	0.4	0	33.71	0	0	0	30	-0.9	-10.69	4.95	54	240.82	879.48	83.97	1239.88	463.62	946.25	165.99	1187.06	168.04
18.084	0	5.23	1.64	0.04	1.7	0.02	6.1	0.06	0.42	1.1	87.8	63.93	-35.5	87.05	1.1	0.02	86.33	0	0.05	8.21	0.73	0.05	0	0.05	0.42	3.94	0	0.01	14.12	0.43	0	98.01	0	0	0	30	-4.8	-12.47	4.15	53.43	236.61	885.92	86.03	1244.15	462.51	952.06	167.1	1188.66	165.81
18.118	0	6.25	1.84	0.04	2.02	0.02	7.38	0.06	0.33	1.3	85.25	76.08	-38.26	88	1.3	0.01	90.83	0	0.03	7.34	1.06	0.05	0	0.04	0.33	5.26	0.01	0.01	16.9	0.36	0	99.68	0	0	0	30	-4.07	-12.04	3.53	53.54	238.53	897.2	91.08	1249.14	462.47	958.12	168.41	1196.64	170.97
18.151	0	6.59	1.97	0.04	2.24	0.02	8.47	0.06	0.24	1.8	83.05	80.71	-39.95	91.71	1.8	0.01	93.68	0	0.03	5.9	0.98	0.03	0	0.03	0.24	4.74	0.01	0.01	17.46	0.32	0	99.35	0	0	0	30	-2.55	-9.98	3.95	53.65	244.38	904.41	91.59	1254.83	462.12	962.67	165.92	1206.89	174.79
18.184	0	6.78	2.02	0.04	2.42	0.02	9.1	0.06	0.17	2.4	81.8	83.45	-40.53	92.61	2.4	0	94.74	0	0.03	5.01	0.65	0.02	0	0.03	0.17	4.76	0	0.01	18.72	0.34	0	98.86	0	0	0	30	-6.69	-9.36	3.86	53.69	251.47	907.77	91.6	1257.88	458.37	962.27	165.57	1213.63	173.06
18.218	0	7.15	2.12	0.05	2.73	0.02	10.31	0.06	0.17	3.44	79.38	87.18	-41.96	93.97	3.44	0	96.8	0	0.04	3.95	0.7	0.01	0	0.02	0.17	7.38	0	0.02	20.39	0.39	0	98.3	0	0	0	30	-5.98	-8.27	3.63	53.24	238.93	912.08	91.53	1263.6	463.2	972.91	164.14	1211.69	172.53
18.251	0	6.99	2.15	0.05	2.87	0.02	11.09	0.07	0.14	4.75	77.83	87.41	-42.48	94.43	4.75	0	97.27	0	0.04	3.5	0.59	0.01	0	0.01	0.14	8.73	0.01	0.04	20.18	0.42	0	85.73	0	0	0	30	-4.41	-7.85	3.65	53.16	243.37	911.68	91.05	1270.04	469.12	973.8	169.13	1217.14	172.85
18.284	0	6.23	2.21	0.04	2.94	0.02	12.51	0.07	0.14	6.7	74.97	85.12	-43.61	91.2	6.7	0	98.39	0	0.03	2.17	0.65	0.01	0	0.01	0.14	9.41	0.01	0.06	16.64	0.37	0	86.33	0	0	0	30	-6.08	-10.31	4.02	53.12	241.85	913.28	89.76	1273.58	468.94	977.75	167.51	1219.57	171.24
18.318	0	5.77	2.25	0.04	3.44	0.02	15.35	0.09	0.17	11.24	69.3	85.44	-45.12	90.93	11.24	0	99.12	0	0.03	1.46	0.66	0	0	0.01	0.17	13.29	0.01	0.21	16.23	0.31	0	49.78	0	0	0	30	-8.73	-10.47	2.69	53.58	259.29	918.89	90.09	1281.76	467.93	973.6	173.06	1232.85	168.45
18.351	0	4.88	2.26	0.03	4.08	0.02	19.93	0.12	0.36	18	60.13	82.73	-46.82	94.23	18	0	99.28	0	0.02	1.02	0.53	0	0	0.01	0.36	15.15	0.01	0.56	13.54	0.31	0	29.67	0	0.01	1	36	-5.2	-8.04	2.01	53.42	258.62	924.42	93.78	1284.56	473.02	976.76	173.7	1235.38	174.33
18.384	0	4.27	2.27	0.02	5.09	0.02	26.52	0.17	0.53	25.97	48.48	80.67	-49.03	95.05	25.97	0	99.52	0	0.02	1.57	0.6	0	0	0.01	0.53	17.43	0.01	1.29	11.59	0.37	0	23.07	0	0.01	0	36	-5.48	-7.22	2.44	53.24	250.31	924.24	91.1	1290.92	478.11	984.82	172.22	1235.13	172.17
18.418	0	3.75	2.29	0.02	6.99	0.02	37.02	0.25	1.26	36.26	37.98	80.1	-52.16	91.53	36.26	0	99.74	0	0.03	1.56	0.52	0	0	0	1.26	24.52	0.02	3.58	10.92	0.41	0	9.19	0	0.01	0	36	-6.86	-10.1	2.19	53.32	258.84	930.05	95.6	1292.29	476.02	983.63	175.6	1242.46	175.68
18.451	0	3.6	2.29	0.02	7.7	0.02	41.84	0.3	2.46	40.21	33.16	78.24	-53.47	92.57	40.21	0	99.79	0	0.02	2.69	0.51	0	0.01	0	2.46	25.61	0.02	4.01	9.47	0.43	0.01	23.36	0	0.01	0	36	-7.39	-9.38	2.16	53.37	252.13	930.72	93.3	1299.77	481.87	990.97	174.89	1243.1	173.18
18.485	0	2.86	2.29	0.01	10.45	0.02	55.36	0.48	3.87	51.65	19.64	74.88	-55.88	91.82	51.65	0	99.88	0	0.02	3.57	0.49	0	0.01	0	3.87	29.39	0.03	1.46	7.04	0.38	0.01	7.68	0	0.01	0	36	-7.14	-9.91	1.24	53.22	254.01	936.64	98.33	1299.49	480.78	991.03	179.08	1245.03	176.3
18.518	0	2.42	2.3	0.01	14.79	0.02	69.44	0.83	4.84	64.74	5.56	72.12	-59.08	93.04	64.74	0	99.93	0	0.03	6.08	0.71	0	0.01	0	4.84	27.91	0.02	0.84	5.23	0.33	0.01	10.82	0	0.02	0	36	-7.59	-9.04	3.37	53.22	252.13	937.28	96.01	1305.56	482.96	999.55	175.2	1251.66	178.2
18.551	0	2.34	2.3	0.01	20.4	0.02	79.27	1.35	3.83	76.64	0	71.27	-61.38	93.87	76.64	0	99.94	0	0.03	11.23	0.53	0.01	0.02	0	3.83	27.03	0.02	0.29	4.7	0.39	0.01	9.92	0	0.02	0	36	-5.94	-8.35	3.8	52.89	252.6	939.16	98.32	1300.55	479.21	998.69	173.16	1251.12	182.64
18.585	0	2.71	2.3	0.01	23.39	0.02	83.48	1.76	3.57	83.01	0	69.39	-62.86	89.09	83.01	0	99.95	0	0.05	19.52	0.75	0.01	0.02	0	3.57	29.25	0.02	0.19	3.01	0.42	0.02	11.68	0	0.03	0	36	-8.5	-11.5	1.23	53.04	251.3	948.27	102.62	1309.41	482.32	1003.1	183.49	1254.36	178.86
18.618	0	3.1	2.3	0.01	24.73	0.02	84.56	1.93	2.29	85.27	0	68.1	-63.02	91.45	85.27	0	99.95	0	0.06	24.67	0.65	0.01	0.02	0	2.29	35.63	0.01	0.14	2.82	0.46	0.02	2.08	0	0.03	0	36	-9.11	-10.15	3.15	52.75	248.02	948.98	104.16	1311.16	483.54	1009.73	182.93	1257.75	183.24
18.651	0	3.46	2.3	0.01	25.61	0.02	85.28	2.07	1.72	86.75	0	67.89	-63.22	91.5	86.75	0	99.96	0	0.08	28.64	0.66	0.01	0.02	0	1.72	40.96	0.01	0.1	2.69	0.63	0.03	5.53	0	0.03	0	36	-9.25	-10.12	2.84	53.11	260.19	951.51	104.44	1316.73	487.28	1007.27	181.12	1267.41	186.1
18.685	0	6.27	2.3	0.01	25.97	0.02	85.61	2.18	0.88	87.79	0	66.99	-63.41	91.03	87.79	0	99.98	0	0.09	46.84	0.99	0.01	0.01	0	0.88	61.01	0.01	0.05	2.16	0.92	0.07	11.94	0	0.02	0	36	-10.92	-10.41	1.29	52.8	252.97	956.45	106.96	1319.3	487	1011.47	187.44	1264.39	182.41
18.718	0	7.92	2.3	0.01	26.52	0.02	86.02	2.27	0.65	88.67	0	67.07	-63.62	91.75	88.67	0	99.98	0	0.1	54.16	1.12	0.01	0.01	0	0.65	64.48	0.01	0.04	2.2	1.08	0.06	3.79	0	0.02	0	36	-8.52	-9.96	1.12	52.71	256.19	956.57	107.06	1323.05	492.95	1011.44	185.74	1267.63	186.85
18.752	0	9.67	2.3	0.01	27.03	0.02	86.51	2.4	0.43	89.88	0	66.67	-64.1	88.8	89.88	0	99.99	0	0.1	61.16	1.69	0.01	0	0	0.43	70.47	0	0.02	1.97	1.16	0.07	2.16	0	0.02	0	36	-10.17	-11.65	1.45	52.31	250.7	960.02	113.03	1319.51	490.01	1014.77	187.78	1265.42	192.56
18.785	0	11.13	2.3	0.01	27.25	0.02	86.58	2.44	0.38	90.02	0	67.18	-64.1	89.89	90.02	0	99.99	0	0.13	65.31	1.65	0.01	0	0	0.38	76.72	0	0.04	2.26	1.44	0.07	16.6	0	0.03	0	36	-9.85	-11.07	1.23	52.72	259.96	952.89	105.68	1330.87	503.33	1011.82	185.36	1271.77	187.64
18.818	0	11.7	2.3	0.01	27.23	0.02	86.54	2.45	0.54	89.95	0	67.65	-64.22	91.71	89.95	0	99.99	0	0.16	66.67	1.89	0.02	0	0	0.54	80.28	0	0.08	2.53	1.65	0.07	14.31	0	0.02	0	36	-8.77	-9.99	1.38	52.18	254.34	962.84	116.6	1326.16	499.36	1017.57	194.24	1271.9	195.47
18.852	0	10.54	2.3	0.01	25.71	0.02	85.05	2.24	0.48	87.2	0	68.64	-63.5	85.88	87.2	0	99.99	0	0.17	61.83	1.75	0.02	0	0	0.48	85.61	0.01	0.07	3.09	2.22	0.06	11.72	0	0.02	0	36	-12.79	-12.97	0.12	52.02	250.33	965.29	116.23	1330.83	497.8	1020.54	192.93	1270.87	194.52
18.885	0	13.5	2.3	0.01	25.38	0.02	84.55	2.22	0.36	86.61	0	69.73	-63.6	91.32	86.61	0	99.99	0	0.26	69.14	2.4	0.02	0	0	0.36	86.74	0	0.05	3.73	2.54	0.05	6.87	0	0.02	0	36	-12.04	-10.24	1.38	52.35	259.11	965.45	114.51	1331.9	495.75	1019.45	188.5	1278.38	198.06
18.918	0	16.57	2.3	0.01	25.17	0.02	84.09	2.23	0.32	86.18	0	71.35	-63.88	94.01	86.18	0	99.99	0	0.36	75.37	3.36	0.03	0	0	0.32	88.32	0	0.02	4.7	3.07	0.05	9.33	0	0.02	0	36	-12.68	-8.23	0.68	52.5	263.12	964.83	113.51	1333.97	497.61	1016.74	190.34	1279.82	194.97
18.952	0	17.02	2.3	0.01	24.32	0.02	82.94	2.17	0.28	84.85	0	73.17	-64.19	93.82	84.85	0	99.99	0	0.42	75.58	4.78	0.03	0	0	0.28	91.76	0	0.01	5.82	3.74	0.03	19.92	0	0.02	0	36	-11.48	-8.4	1.09	52.43	259.32	968.32	117.94	1328.51	494.41	1018.48	194.09	1277.79	196.26
18.985	0	17.17	2.3	0.01	24.94	0.02	83.07	2.24	0.16	85.18	0	75.16	-64.31	91.84	85.18	0	99.99	0	0.46	75.31	4.99	0.04	0	0	0.16	90.48	0	0	7.12	4.21	0.02	7.52	0	0.02	0	36	-7.4	-9.9	2.54	52.74	264.68	963.5	111.5	1333.7	498.97	1019.1	186.17	1283.42	200.04
19.018	0	18.98	2.3	0.01	23.25	0.02	80.45	1.96	0.11	81.17	0	77.63	-63.25	89.23	81.17	0	100	0	0.31	75.55	4.57	0.04	0	0	0.11	92.35	0	0	8.82	4.99	0.02	13.72	0	0.02	0	36	-7.57	-11.43	1.22	51.94	244.81	967.14	119.01	1325.14	496.13	1023.63	194.71	1268.41	198.95
19.052	0	22.38	2.3	0.01	24.88	0.02	79.8	1.94	0.1	80.03	0	84.64	-62.73	87.49	80.03	0	100	0	0.18	76.72	3.86	0.06	0	0	0.1	94.75	0	0	14.58	5.83	0.02	21	0	0.01	0	36	-12.33	-12.28	0.55	52.37	250.29	960.14	111.91	1331.9	502.03	1019.41	189.88	1269.7	190.25
19.085	0	23.1	2.3	0.01	21.07	0.02	75.77	1.56	0.08	74.47	0	81.99	-60.98	90.33	74.47	0	100	0	0.12	76.34	2.79	0.04	0	0	0.08	94.21	0	0	12.2	6	0.02	11.57	0	0.01	0	36	-10.1	-10.83	0.14	52.51	253.19	965.8	116.68	1326.82	495.93	1017.49	196.02	1270.65	192.39
19.119	0	25.03	2.3	0.01	19.84	0.02	72.32	1.3	0.06	70.13	2.68	84.94	-59.57	93.32	70.13	0	100	0	0.1	75.14	1.86	0.04	0	0.01	0.06	90.65	0	0	14.86	5.89	0.01	51.5	0	0	0	36	-7.42	-8.81	1.95	52.89	263.31	958.93	110.5	1333.33	504.68	1015.98	188.99	1279.21	195.34
19.152	0	29.83	2.3	0.02	17.28	0.02	67.32	1.04	0.06	64.97	7.68	85.3	-58.52	86.27	64.97	0	100	0	0.09	79.29	2.16	0.03	0	0	0.06	92.18	0	0	15.22	5.61	0.01	21.35	0	0	0	36	-9.4	-12.81	0.92	52.36	248.77	963.07	115.52	1327.31	499.13	1020.07	196.1	1268.8	191.34
19.185	0	23.53	2.3	0.01	16.45	0.02	66.13	0.98	0.06	63.74	8.87	84.3	-58.2	94.32	63.74	0	100	0	0.1	70.5	2.07	0.01	0	0.01	0.06	91.34	0	0	14.26	5.43	0.01	14.03	0	0	0	36	-8.89	-7.95	2.03	52.65	259.03	963.97	116.23	1326.47	496.56	1017.34	194.53	1276.36	195.67
19.219	0	26.73	2.3	0.02	19.58	0.02	70.44	1.15	0.08	68.22	4.56	87.51	-59.31	94.44	68.22	0	100	0	0.14	75.16	2.28	0.03	0	0.01	0.08	88.87	0	0.01	17.56	4.91	0	25.95	0	0	0	36	-8.69	-7.84	1.69	53.09	265.77	956.59	108.39	1335.26	506.71	1014.02	187.95	1279.75	192.7
19.252	0	24.57	2.3	0.02	19.9	0.02	71.33	1.21	0.14	69.26	3.67	87.08	-59.7	89.99	69.26	0	100	0	0.13	72.96	2.57	0.04	0	0.01	0.14	89.01	0	0.01	17.08	5.07	0	14.92	0	0	0	36	-8.28	-11.02	2.41	52.62	253.23	958.24	112.46	1331.71	506.22	1020.61	192.12	1273.83	193.99
19.285	0	25.02	2.3	0.02	19.88	0.02	71.68	1.22	0.17	69.88	3.32	86.59	-60.17	92.47	69.88	0	100	0	0.12	74.53	3.25	0.05	0	0.01	0.17	88.11	0	0.01	16.55	4.59	0	22.29	0	0	0	36	-5.23	-9.46	1.59	52.12	250.86	961.37	119.07	1324.16	502.8	1018.02	196.95	1268.85	200.83
19.319	0	24.32	2.3	0.02	18.71	0.02	69.63	1.1	0.18	68.05	5.37	86.72	-60.22	92.16	68.05	0	100	0	0.11	73.04	4.27	0.07	0	0.01	0.18	85.86	0	0.01	16.68	4.03	0	41.97	0	0	0	36	-12.17	-9.68	3.05	52.86	262.87	958.48	114.22	1329	501.44	1016.03	189.77	1278.83	196.21
19.352	0	25.92	2.3	0.02	19.41	0.02	71.15	1.21	0.21	70.17	3.85	86.6	-61.35	91.71	70.17	0	100	0	0.1	77.04	5.65	0.05	0	0.01	0.21	85.89	0	0.01	16.56	4.1	0	36.83	0	0	0	36	-9	-9.98	2.86	52.82	260.02	959.25	115.12	1327.59	501.48	1016.69	192.91	1276.67	197.2
19.385	0	28.57	2.3	0.02	20.89	0.02	73.71	1.43	0.16	74.39	1.29	87.17	-63.96	92.48	74.39	0	100	0	0.16	83.88	9.31	0.07	0	0.02	0.16	80.82	0	0	17.18	3.98	0	15.23	0	0	0	36	-8.19	-9.45	1.92	52.18	244.14	959.29	116.46	1323.78	498.81	1020.93	189.2	1264.7	202.52
19.419	0	23.78	2.3	0.02	23.12	0.02	78.04	1.65	0.25	78.88	0	84.65	-64.11	87.12	78.88	0	100	0	0.18	79.87	7.35	0.09	0	0.02	0.25	74.91	0	0.01	14.59	2.99	0	14.42	0	0	0	36	-10.81	-12.44	2.38	52.8	257.06	957.43	112.87	1329.76	503.76	1017.26	190.79	1274.31	193.42
19.452	0	25.62	2.3	0.01	23.79	0.02	78.9	1.65	0.27	79.11	0	84.08	-63.06	89.71	79.11	0	100	0	0.18	81.93	4.95	0.05	0	0.02	0.27	75.49	0	0.01	14.05	2.82	0	11.77	0	0	0	36	-8.49	-11.17	1.49	52.6	252.53	956.82	114.39	1324.58	500.64	1014.9	197.74	1267.35	191.58
19.486	0	24.6	2.3	0.01	24.86	0.02	80.5	1.74	0.29	80.4	0	82.63	-62.26	91.4	80.4	0	100	0	0.1	80.76	2.46	0.01	0	0.03	0.29	75.6	0	0.02	12.74	2.79	0	26.71	0	0	0	36	-10.48	-10.18	1.54	53.02	262.68	959.33	114.39	1327.05	499.55	1012.43	194.31	1275.11	192.89
19.519	0	26.12	2.3	0.01	24.61	0.02	80.21	1.74	0.22	80.14	0	82.7	-62.35	94.23	80.14	0	100	0	0.11	82.97	2.83	0.02	0	0.03	0.22	76.56	0	0.01	12.8	2.99	0	32.74	0	0	0	36	-8.11	-8.03	1.82	53.08	263.32	959.32	113.74	1328.16	501.47	1013.3	193.65	1276.62	194.69
19.552	0	24.82	2.3	0.01	24.12	0.02	80.65	1.75	0.27	80.7	0	79.82	-62.43	94.01	80.7	0	100	0	0.1	82.79	2.7	0.01	0	0.03	0.27	73.84	0	0.01	10.44	2.58	0	22.16	0	0	0	36	-8.51	-8.24	2.41	52.9	257.6	960.2	115.39	1325.1	498.69	1016.22	193.47	1273.81	196.08
19.586	0	24.66	2.3	0.01	24.73	0.02	80.7	1.76	0.18	81.02	0	81.76	-62.74	94.71	81.02	0	100	0	0.09	81.97	3.24	0.02	0	0.03	0.18	72.39	0	0	12.01	2.49	0	42.57	0	0	0	36	-10.21	-7.58	3.1	53.18	264.63	960.62	114.93	1328.25	499.08	1016.02	191.91	1280.6	197.45
19.619	0	25.58	2.3	0.01	23.36	0.02	79.06	1.61	0.13	78.88	0	81.83	-62.36	96.14	78.88	0	100	0	0.08	82.43	3.52	0.03	0	0.03	0.13	71.39	0	0	12.07	2.46	0	25.18	0	0	0	36	-8.28	-5.93	3.19	52.92	256.54	959.11	115.46	1325.63	499.54	1018.08	194.56	1274.61	197.27
19.652	0	23.38	2.3	0.01	24.36	0.02	79.94	1.69	0.11	80.12	0	82.71	-62.69	93.55	80.12	0	100	0	0.06	79.31	3.6	0.04	0	0.03	0.11	73.8	0	0	12.81	2.3	0	22.96	0	0	0	36	-7.95	-8.63	3.07	53.07	261.15	960.17	116.67	1326.15	501.69	1016.39	191.74	1277.38	200.66
19.686	0	28.69	2.3	0.01	24.41	0.02	78.37	1.54	0.06	78.3	0	86.66	-62.62	93.65	78.3	0	100	0	0.05	83.95	4.36	0.05	0	0.03	0.06	66.29	0	0	16.62	1.88	0	56.24	0	0	0	30	-7.14	-8.55	2.23	53.33	266.48	959.13	114.23	1329.14	503.9	1012.99	192.45	1279.42	197.79
19.719	0	27.1	2.3	0.02	23.44	0.02	76.77	1.41	0.03	76.4	0	87.37	-62.35	95.4	76.4	0	100	0	0.04	80.62	4.72	0.03	0	0.03	0.03	63.59	0	0	17.4	1.62	0	51.79	0	0	0	30	-8.43	-6.84	1.75	52.97	259.83	962.96	118.33	1324.78	498.89	1015.07	195.3	1274.88	198.46
19.753	0	28.27	2.3	0.02	22.13	0.02	73.98	1.23	0.03	73.38	1.02	89.06	-62.04	92.75	73.38	0	100	0	0.03	79.93	5.55	0.03	0	0.03	0.02	58.76	0	0	19.43	1.33	0	46.01	0	0	0	30	-7.87	-9.26	2.29	52.74	259.89	959.45	114.97	1326.66	500.73	1015.32	190.58	1275.05	199.57
19.786	0	30	2.3	0.02	24.27	0.02	73.49	1.21	0.02	72.64	1.51	93.38	-61.63	93.83	72.64	0	100	0	0.06	77.3	5.07	0.03	0	0.02	0.02	63.09	0	0	26.27	1.78	0	18.59	0	0	0	30	-10.65	-8.39	1.16	52.45	259.19	961.9	115.12	1325.63	496.46	1014.03	192.43	1273.22	193.85
19.819	0	34.73	2.3	0.03	23.47	0.02	70.07	1.09	0.03	69.62	4.93	95.3	-61.84	96.05	69.62	0	100	0	0.14	79.86	7.11	0.06	0	0.03	0.02	72.79	0	0	30.8	2.13	0	24.66	0	0	0	30	-11.55	-6.05	1.37	52.13	251.84	962.29	116.35	1324.57	497.25	1017.86	192.51	1269.7	193.36
19.853	0	37.71	2.3	0.03	29.09	0.02	74.89	1.37	0.03	74.61	0.11	96.91	-62.48	95.66	74.61	0	100	0	0.29	81.76	6.15	0.06	0	0.02	0.03	74.62	0	0	36.21	2.69	0	51.78	0	0	0	30	-9.41	-6.53	1.94	52.73	265.49	954.83	111.12	1329.49	504.19	1010.99	188.61	1276.38	195.75
19.886	0	33.36	2.3	0.03	27.79	0.02	74.92	1.41	0.04	75.29	0.08	96.15	-63.42	94.69	75.29	0	100	0	0.36	79.5	7.92	0.05	0	0.01	0.04	77.4	0	0.02	33.37	2.69	0	34.86	0	0	0	30	-3.2	-7.6	2.94	52.08	255.31	958.7	118.94	1318.14	499.47	1014.26	194.49	1269.4	203.86
19.919	0	28.31	2.3	0.04	21.42	0.02	68.25	1.1	0.08	69.95	6.75	94.81	-64.69	89.12	69.95	0	100	0	0.31	75.49	13.28	0.05	0	0.02	0.08	76.98	0	0.05	29.49	1.97	0	26.22	0	0	0	30	-11.36	-11.48	2.15	52.84	259.37	954.9	114.05	1320.99	497.86	1010.04	190.02	1269.38	193.64
19.953	0	25.35	2.3	0.03	22.56	0.02	71.26	1.18	0.14	72.12	3.74	93.71	-64.02	93.78	72.12	0	100	0	0.17	72.74	10.57	0.02	0	0.02	0.14	76.26	0	0.06	26.94	1.64	0	32.53	0	0	0	30	-6.99	-8.44	3.22	52.71	260.92	955.03	114.83	1320.07	498.09	1011.15	192.23	1272	198.4
19.986	0	28	2.3	0.03	20.8	0.02	70.94	1.2	0.22	72.74	4.06	91.51	-65.41	94.8	72.74	0	100	0	0.12	80.47	13.22	0.02	0	0.02	0.22	75.69	0	0.04	22.92	1.35	0	28.21	0	0.01	0	30	-5.25	-7.49	2.75	52.59	260.26	953.6	112.7	1320.43	500.06	1010.05	190.29	1270.22	197.13
20.019	0	25.25	2.3	0.02	22.17	0.02	73.7	1.24	0.41	73.73	1.3	90.12	-63.2	95.35	73.73	0	100	0	0.14	75.9	7.82	0.01	0.01	0.02	0.41	75.64	0.01	0.05	20.84	1.18	0	19.41	0	0.01	0	30	-7.12	-6.89	2.31	52.22	252.16	955.41	114.35	1316.23	494.22	1011.92	192.74	1264.07	194.2
20.053	0	32.42	2.3	0.03	24.8	0.02	72.12	1.12	0.57	71.12	2.88	95.31	-61.69	93.3	71.12	0	100	0	0.17	76.98	5.78	0.01	0.01	0.02	0.57	80.63	0.01	0.03	30.82	1.25	0	6.99	0	0.01	0	24	-9.55	-8.83	2.51	52.19	251.64	954.8	110.96	1319.48	494.73	1013.83	187.06	1265.44	191.18
20.086	0	38.21	2.3	0.03	27.98	0.02	74.18	1.23	0.48	73.46	0.82	96.62	-62.17	90.83	73.46	0	100	0	0.21	82.29	5.75	0.01	0	0.02	0.48	84.17	0.01	0.01	35.07	1.3	0	5.13	0	0.01	0	24	-10.92	-10.53	1.96	51.87	246.5	954.05	109.99	1318.21	492.71	1014.26	183.86	1260.68	190.4
20.12	0	39.2	2.3	0.04	25.03	0.02	69.03	1.01	0.46	68.82	5.97	97.2	-62.32	94.84	68.82	0	100	0	0.26	81	8.45	0.03	0	0.02	0.46	89.29	0.01	0.01	37.49	1.2	0	6.53	0	0	0	24	-8.95	-7.45	3.16	51.87	241.67	954.83	111.04	1314.07	490.71	1017.34	183.26	1258.87	191.87
20.153	0	41.96	2.3	0.04	28.51	0.02	71.93	1.11	0.35	70.95	3.07	97.79	-61.52	91.8	70.95	0	100	0	0.23	81.94	5.68	0.02	0	0.02	0.35	90.56	0.01	0.01	40.5	1.3	0.01	5.06	0	0	0	24	-8.73	-9.92	3.45	52.1	247.11	955.3	110.57	1312.22	486.4	1014.59	181.39	1261.42	193.06
20.186	0	43.71	2.3	0.04	31.44	0.02	74.42	1.22	0.19	73.33	0.58	98.09	-61.41	87.53	73.33	0	100	0	0.14	83.2	4.26	0.01	0	0.01	0.19	91.4	0	0	42.35	1.28	0.01	7.35	0	0	0	24	-8.86	-12.26	3.02	52.08	243.63	953.64	107.53	1311.4	484.84	1014.1	179.44	1257.56	188.37
20.22	0	46.66	2.3	0.04	30.29	0.02	71.49	1.06	0.1	69.47	3.51	98.41	-59.76	85.24	69.47	0	100	0	0.1	82.45	2.59	0	0	0.01	0.1	94.3	0	0	44.71	1.59	0.01	4.14	0	0	0	24	-6.87	-13.23	3.75	52.18	242.11	954.59	108.21	1306.59	479.84	1014.34	179.15	1256.22	189.71
20.253	0	46.19	2.3	0.04	31.72	0.02	72.16	1.08	0.1	70.03	2.84	98.65	-59.7	92.75	70.03	0	100	0	0.1	80.7	2.16	0.01	0	0.01	0.1	94.69	0	0	46.74	1.57	0.01	6.12	0	0	0	24	-7.16	-9.26	4.26	52.4	246.42	952.78	104.98	1307.38	478.56	1012.82	175.89	1258.92	188.4
20.286	0	49.12	2.3	0.04	32.01	0.02	71.99	1.07	0.08	69.83	3.01	98.75	-59.61	90.82	69.83	0	100	0	0.09	83.18	2.08	0.01	0	0.01	0.08	96.23	0	0	47.68	1.54	0.02	2.54	0	0	0	24	-5.62	-10.54	4.21	52.23	240.19	953.3	103.75	1304.31	475.08	1014.45	173.15	1254.22	187.38
20.32	0	45.88	2.3	0.04	31.1	0.02	72.38	1.06	0.05	70.23	2.62	98.43	-59.64	90.22	70.23	0	100	0	0.1	81.58	1.96	0.01	0	0.01	0.05	94.68	0	0	44.83	0.94	0.01	4.61	0	0	0	24	-5.37	-10.89	3.34	52.52	242.71	951.55	99.74	1305.44	472.65	1011.31	170.07	1253.54	185.42
20.353	0	38.24	2.3	0.04	33.95	0.02	74.22	1.16	0.03	72.33	0.78	98.76	-60.11	85.74	72.33	0	100	0	0.07	72.07	1.92	0.01	0	0.01	0.03	93.58	0	0	47.79	0.9	0.01	7.97	0	0	0	24	-7.07	-13.03	3.36	52.45	232.84	953.9	99.48	1302.73	467.57	1015.86	168.31	1248.33	181.42
20.386	0	35.38	2.3	0.04	38.14	0.02	77.86	1.37	0.03	76.61	0	98.91	-60.91	87.61	76.61	0	100	0	0.05	69.47	1.51	0.01	0	0.01	0.03	93.02	0	0	49.39	0.68	0.01	17.57	0	0	0	24	-6.96	-12.22	2.7	52.37	225.73	952.99	97.39	1299.99	463.5	1016.31	166.1	1241.67	179
20.42	0	38.46	2.3	0.05	44.4	0.02	80.5	1.59	0.04	80.26	0	99.37	-61.85	89.29	80.26	0	100	0	0.04	70.35	1.72	0.02	0	0.01	0.04	94.21	0	0	56.42	0.8	0.01	35.71	0	0	0	24	-5.79	-11.4	2.81	52.73	228.94	953.8	97.35	1296.77	458.65	1013.8	165.43	1242.28	179.95
20.453	0	36.84	2.3	0.04	48.52	0.02	83.7	1.94	0.04	85.01	0	99.38	-62.82	92.46	85.01	0.01	100	0	0.05	70.4	1.46	0.02	0	0.01	0.04	93.68	0	0	56.57	0.82	0.01	7.53	0	0.01	0	24	-5.75	-9.47	2.89	52.91	228.23	951.61	94.41	1296.03	457.54	1012.87	162.6	1240.61	177.53
20.487	0	39.58	2.3	0.06	55.75	0.02	84.73	2.12	0.09	86.95	0	99.76	-63.56	89.01	86.95	0.01	99.99	0	0.13	67.2	2.15	0.05	0	0.02	0.09	95.13	0	0.01	68.42	1.01	0.01	9.75	0	0.01	0	24	-3.4	-11.54	3.88	53.17	228.97	949.5	91.13	1293.11	454.43	1011.83	158.55	1240.11	176.25
20.52	0	38.49	2.3	0.07	56.93	0.02	85.5	2.27	0.13	88.8	0	99.77	-64.65	89.19	88.8	0.01	99.99	0	0.17	67.09	3.62	0.12	0	0.04	0.13	94.77	0	0.01	68.96	0.94	0	8.18	0	0.01	0	24	-3.6	-11.45	3.23	53.37	226.85	948.87	88.68	1290.05	450.17	1009.7	157.53	1236.17	170.64
20.553	0	37.4	2.3	0.06	53.8	0.02	85.37	2.28	0.27	88.87	0	99.64	-65.18	90.73	88.87	0.02	99.99	0	0.28	69.78	4.76	0.3	0	0.06	0.27	94.58	0	0.01	63.44	0.88	0	3.4	0	0.01	0	24	-3.75	-10.6	3.59	53.46	225.39	948.31	86.08	1287.69	445.8	1009.62	154	1234.58	167.9
20.587	0	32.96	2.3	0.05	48.45	0.02	85.02	2.32	0.45	89.48	0	99.28	-67.03	90.12	89.48	0.02	99.99	0	0.21	71.81	8.31	0.56	0	0.09	0.45	93.04	0	0.01	54.67	0.73	0	6.38	0	0.01	0	24	-3.23	-10.95	2.86	53.51	224.27	946.3	82.33	1287.07	442.96	1007.57	150.99	1231.38	165.19
20.62	0	32.89	2.3	0.05	47.56	0.02	85.37	2.35	0.95	89.82	0	99.12	-67.18	84.43	89.82	0.02	99.99	0	0.16	73.32	8.15	0.45	0	0.11	0.95	92.54	0	0	52.17	0.71	0	12.23	0	0.01	0	24	1.74	-13.55	3.09	54.01	225.39	947.45	82.68	1285.79	442.45	1007.35	152.59	1232.24	167.61
20.653	0	29.59	2.3	0.04	46.09	0.02	85.73	2.32	1.44	89.39	0	98.78	-66.16	84.88	89.39	0.03	99.99	0	0.11	70.47	5.83	0.31	0	0.15	1.44	90.33	0	0	48.01	0.77	0	15.17	0	0.01	0	24	-1.73	-13.37	3.64	53.66	220.95	948.7	84.08	1281.24	436.43	1008.85	150.44	1229.21	166.59
20.687	0	22.53	2.3	0.03	42.52	0.02	84.66	2.06	1.98	86.43	0	98.34	-64.8	84.27	86.43	0.04	99.98	0	0.12	60.65	3.97	0.17	0	0.31	1.98	88.4	0	0	44.15	0.83	0	20.9	0	0.01	0	24	-2.3	-13.61	4.37	53.49	217.25	949.04	84.12	1276.88	430.99	1010.01	147.66	1226.42	166.78
20.72	0	16.76	2.29	0.02	36.56	0.02	83.05	1.74	3.15	82.36	0	96.94	-63	77.48	82.36	0.05	99.97	0	0.11	52.39	1.49	0.09	0	0.33	3.15	85.47	0	0	36.37	0.78	0	11.31	0	0.01	0	24	0.59	-15.82	3.84	53.86	216.37	950.21	83.08	1274.17	428.56	1008.5	149.82	1224.52	162.15
20.754	0	13.9	2.29	0.02	29.36	0.02	82.22	1.62	3.47	80.56	0	91.29	-62.42	88.89	80.56	0.05	99.96	0	0.23	53.94	0.95	0.11	0.01	0.48	3.47	80.34	0.01	0.07	22.61	0.79	0	15.67	0	0.01	0	24	0.95	-11.6	3.87	53.72	214.67	948.52	82.51	1269.86	424.73	1006.45	148.15	1220.64	162.65
20.787	0	9.76	2.29	0.01	25.62	0.02	80.2	1.45	2.81	77.81	0	87.69	-61.67	93.64	77.81	0.04	99.94	0	0.23	44.96	0.95	0.08	0.01	0.55	2.81	77.73	0.01	0.15	17.83	0.97	0	78.2	0	0.01	0	24	-2.63	-8.55	2.92	53.39	212.91	950.37	84.29	1267.68	420.57	1005.53	149.23	1218.12	161.05
20.82	0	8.29	2.3	0.02	16.91	0.02	67.54	0.82	1.61	63.79	7.46	85.09	-58.42	96.27	63.79	0.02	99.94	0	0.16	35.48	1.12	0.02	0.01	0.37	1.61	77.88	0.01	1	15.07	1.23	0	96.91	0	0.01	0	24	-0.97	-5.75	3.06	52.57	220.85	953	93.68	1260.47	419.74	999.59	159.54	1220.3	167.28
20.854	0	6.62	2.3	0.02	7.25	0.02	41.69	0.32	1.18	40.89	33.31	74.92	-54.15	98.32	40.89	0.02	99.96	0	0.18	24.22	3.08	0.02	0.01	0.4	1.18	74.83	0.01	1.74	6.99	1.46	0	99.9	0	0.02	0	24	-5.89	-1.65	3.21	51.53	217.92	951.73	111.29	1249.84	423.83	995.38	175.58	1213.24	180.6
20.887	0	6.83	2.3	0.03	3.5	0.02	20.96	0.13	0.76	19.39	58.09	71.78	-49.27	97.7	19.39	0.02	99.97	0	0.07	17.5	3.83	0.01	0.01	0.33	0.76	69.77	0.01	0.77	4.98	1.64	0	99.89	0	0.01	0	24	-13.94	-3.24	3.06	50.89	224.16	949.93	124.51	1250.11	433.71	991.26	190.4	1215.43	189.64
20.92	0	7.26	2.3	0.03	2.1	0.02	11.85	0.07	0.42	5.37	76.29	70.07	-46.86	97.3	5.37	0.01	99.98	0	0.04	14.84	6.03	0.01	0.01	0.23	0.42	65.32	0.01	0.26	3.95	1.59	0	99.97	0	0.01	0	24	-15.15	-4.08	3.38	49.66	218.01	950.15	136.96	1247.43	442.56	993.54	202.34	1211.55	200.54
20.954	0	7.17	2.3	0.04	1.68	0.02	9.5	0.06	0.22	1.78	81	67.44	-47.86	98.38	1.62	0.01	99.98	0	0.04	15.79	10.31	0.01	0	0.16	0.22	60.29	0.01	0.08	2.42	1.78	0	99.98	0	0.01	0	24	-14.1	-1.47	3.5	49.48	222.7	952.76	148.43	1238.94	443.02	988.67	207.57	1211.27	214.12
20.987	0	6.53	2.3	0.05	1.52	0.02	8.51	0.06	0.13	1.8	82.97	67.79	-49.2	98.53	0.37	0.01	99.98	0	0.04	14.06	13.96	0.02	0	0.12	0.13	58.52	0	0.03	2.61	1.8	0	99.86	0	0.02	0	24	-12.99	-0.97	4.77	49.02	220.43	956.5	158.05	1232.02	441.1	990.52	211.8	1210.48	226.21
21.02	0	5.31	2.3	0.05	1.51	0.02	8.4	0.06	0.07	2.06	83.2	67.76	-49.06	98.72	0.09	0.01	99.99	0	0.06	7.94	13.9	0.03	0	0.07	0.07	49.82	0	0.02	2.59	2.06	0	99.16	0	0.02	0	24	-18.32	-0.27	5.35	48.17	215.81	957.75	160.81	1228.91	437.84	993.15	206.83	1207.65	230.53
21.054	0	5.07	2.3	0.05	1.57	0.02	8.68	0.06	0.03	2.44	82.64	67.42	-47.86	98.2	0.02	0.01	99.99	0	0.06	5.58	11.36	0.03	0	0.02	0.03	38.04	0	0.01	2.39	2.44	0	99.47	0	0.02	0	24	-17.15	-2.01	5.39	47.92	211.18	958.45	162.74	1226.28	437.07	994.33	208.6	1204.27	231.46
21.087	0	4.96	2.3	0.04	1.65	0.02	9.08	0.06	0.02	2.29	81.84	67.79	-46.46	98.33	0.01	0.01	99.99	0	0.05	3.43	8.31	0.03	0	0.01	0.02	35.29	0	0.01	2.6	2.29	0	99.71	0	0.01	0	24	-19.72	-1.64	5.74	47.63	208.94	957.16	160.53	1226.73	435.67	995.26	209.01	1203.53	225.77
21.121	0	4.9	2.3	0.04	1.66	0.02	9.15	0.06	0.02	2.36	81.7	67.34	-46.21	98.12	0	0.01	99.99	0	0.03	2.99	7.76	0.02	0	0.01	0.02	28.89	0	0.01	2.34	2.36	0	99.85	0	0.01	0	24	-19.04	-2.23	5.83	47.57	209.42	957.13	160.83	1226.45	436.07	995.06	208.71	1203.7	226.81
21.154	0	4.77	2.3	0.04	1.6	0.02	8.83	0.06	0.02	2.12	82.33	67.56	-47.28	98.22	0	0.01	100	0	0.03	3.16	10.09	0.03	0	0	0.02	29.45	0	0.02	2.47	2.12	0	99.63	0	0.02	0	24	-17.99	-1.96	5.72	47.61	207.48	957.15	160.99	1225.45	436.24	995.34	208.42	1201.98	227.04
21.187	0	4.34	2.31	0.06	1.48	0.02	8.19	0.06	0.03	2.04	83.62	67.81	-49.56	98.15	0	0.01	100	0	0.04	2.61	15.06	0.05	0	0	0.03	29.77	0	0.02	2.61	2.04	0	99.75	0	0.04	0	24	-16.24	-2.15	6.25	47.43	202.28	957.32	163.32	1219.49	432.76	995.76	209.22	1197.02	229.58
21.221	0	3.82	2.3	0.08	1.34	0.02	7.47	0.06	0.02	1.76	85.06	67.66	-52.29	97.94	0	0.01	100	0	0.05	1.76	21.02	0.06	0	0	0.02	27.06	0	0.01	2.52	1.76	0	99.78	0	0.03	0	24	-21.23	-2.69	5.75	47.55	205.88	954.36	159.23	1223.06	433.45	993.43	206.6	1198.64	223.33
21.254	0	3.64	2.3	0.09	1.28	0.02	7.12	0.06	0.02	1.51	85.75	67.9	-53.7	97.98	0	0.01	100	0	0.05	1.73	24.12	0.05	0	0	0.02	24.78	0	0	2.66	1.51	0	99.86	0	0.03	0	24	-17.96	-2.59	5.85	47.61	206.84	955.66	162.01	1220.68	433.72	992.74	208.1	1198.62	228.06
21.287	0	3.78	2.3	0.09	1.32	0.02	7.22	0.06	0.02	1.28	85.55	69.76	-53.28	98.24	0	0.02	100	0	0.05	1.67	23.2	0.04	0	0	0.02	27.33	0	0	3.74	1.28	0	99.62	0	0.02	0	24	-18.84	-1.89	6.06	47.46	205.64	955.4	162.45	1220.64	434.28	993.55	207.84	1198.14	228.56
21.321	0	3.98	2.3	0.08	1.39	0.02	7.46	0.06	0.02	0.71	85.08	70.85	-52.32	98.52	0	0.02	100	0	0.04	1.76	21.09	0.03	0	0	0.02	19.54	0	0	4.39	0.71	0	99.89	0	0.02	0	24	-18.48	-1.02	5.64	47.4	209.74	952.31	160.19	1221.23	436.04	989.69	206.97	1198.49	226.76
21.354	0	4.17	2.3	0.07	1.44	0.02	7.68	0.06	0.01	0.64	84.63	71.1	-51.45	97.63	0	0.02	100	0	0.04	2.12	19.19	0.03	0	0	0.01	22.14	0	0	4.54	0.64	0	99.73	0	0.02	0	24	-16.89	-3.4	6.07	46.77	198.05	952.27	160.6	1219.72	437.19	995	206.22	1192	226.61
21.387	0	4.87	2.3	0.05	1.7	0.02	8.94	0.06	0.01	0.49	82.13	71.8	-46.91	96.76	0	0.02	100	0	0.04	1.81	9.3	0.02	0	0	0.01	20.39	0	0.01	4.96	0.49	0	99.76	0	0.02	0	24	-16.68	-5.02	6.77	47.41	203.71	949.03	154.27	1222.43	435.8	993.23	201.32	1195.83	222.56
21.421	0	5.34	2.3	0.04	1.92	0.02	9.53	0.06	0.04	0.38	80.93	75.51	-44.95	97.14	0	0.05	100	0	0.04	1	5.01	0.01	0	0	0.01	21.87	0	0.05	7.35	0.38	0	98.74	0	0.01	0	24	-15.26	-4.38	6.66	47.98	201.58	948.83	146.05	1220.64	427.03	993.06	192.92	1193.5	214.38
21.454	0	5.64	2.29	0.03	2.06	0.02	10	0.06	0.06	0.35	80.01	76.79	-43.51	96.72	0.01	0.1	100	0	0.06	0.56	1.81	0.01	0	0	0.01	19.65	0	0.19	8.23	0.35	0	95.22	0	0.01	0	24	-16.13	-5.08	8.32	48.56	206.51	940.18	134.84	1228.09	430.27	992.85	185.72	1198.24	207.21
21.488	0	6.38	2.29	0.04	2.34	0.02	10.2	0.06	0.05	0.39	79.61	83.17	-42.83	96.59	0.01	0.26	99.99	0	0.05	0.39	0.34	0.01	0	0	0.02	15.53	0	0.15	13.22	0.39	0	95.26	0	0.01	0	24	-9.47	-5.28	6.25	49.37	211.95	936.65	128.36	1234.33	439.38	988.5	180.99	1199.07	205.13
21.521	0	6.63	2.25	0.04	2.51	0.02	10.11	0.06	0.06	0.44	79.79	85.73	-42.77	96.42	0.02	0.97	99.99	0	0.06	0.24	0.24	0.01	0	0	0.02	15.94	0	0.11	15.66	0.44	0	91.81	0	0.01	0	24	-14.28	-5.53	5.59	49	203.11	941.03	129.22	1229.47	429.84	990.94	181.61	1193.41	197.73
21.554	0	6.78	2.13	0.04	2.84	0.02	9.82	0.06	0.03	0.51	80.36	88.15	-42.69	97.23	0.05	3.05	99.98	0	0.05	0.13	0.1	0.01	0	0	0.02	13.27	0	0.03	18.33	0.51	0	85.51	0	0.02	0	24	-8.05	-4.21	6.82	50.07	209.39	939.05	126.6	1230.91	432.51	990.1	178.49	1198.12	202.36
21.588	0	7.05	1.94	0.05	3.53	0.02	9.28	0.08	0.03	0.55	81.44	91.54	-42.69	96.47	0.1	6.93	99.96	0.01	0.04	0.08	0.08	0.01	0	0	0.03	12.95	0	0.02	23.01	0.55	0	59.11	0	0.01	1	30	-7.77	-5.45	7.8	50.13	202.88	941.31	128.17	1227.15	427.78	993.99	177.6	1195.18	203.74
21.621	0	6.15	1.46	0.06	5.36	0.02	7.79	0.12	0.04	0.72	84.42	92.81	-42.69	97.53	0.18	18.62	99.94	0.01	0.06	0.05	0.08	0.01	0	0	0.04	11.75	0	0.02	25.22	0.72	0	80.52	0	0.01	0	30	-8.12	-3.62	6.48	50.25	207.55	937.93	123.82	1229.77	430.14	989.19	176.44	1195.57	198.5
21.654	0	5.33	1.09	0.06	8.01	0.02	6.51	0.2	0.04	0.88	83.97	93.8	-42.7	96.78	0.26	30.29	99.89	0.01	0.05	0.04	0.11	0.02	0	0	0.04	8.04	0	0.01	27.26	0.88	0	56.21	0	0.01	0	30	-7.16	-4.98	7.32	50.38	203.57	935.09	121.23	1229.58	430.51	990.78	175.04	1193.2	196.59
21.688	0	5.17	0.9	0.07	10.85	0.02	5.74	0.28	0.03	1.07	78.31	95.47	-42.59	96.29	0.31	37.83	99.68	0.02	0.05	0.04	0.12	0.02	0	0	0.03	4.63	0	0.01	31.59	1.07	0	56.08	0	0.01	0	30	-8.65	-5.72	6.9	49.99	197.4	936.02	121.62	1228.8	429.56	992.9	175.23	1189.38	194.27
21.721	0	3.59	0.57	0.06	17.45	0.02	4.25	0.61	0.03	1.15	65.09	94.29	-42.45	95.66	0.3	56.27	99.47	0.02	0.05	0.03	0.08	0.01	0	0	0.03	3.94	0	0.01	28.75	1.15	0	40.77	0	0.01	0	30	-9.76	-6.54	6.04	50.49	207.44	936.92	119.87	1227.27	423.11	986.51	174.3	1193.23	191.53
21.755	0	3.74	0.5	0.08	21.39	0.02	3.84	0.75	0.04	1.77	57.22	96.26	-41.92	96.53	0.49	60.51	98.49	0.02	0.04	0.02	0.04	0	0	0	0.04	3.72	0	0.03	35.27	1.77	0	37.92	0	0.01	0	30	-7.64	-5.37	6.7	51.14	212.48	934.28	118.17	1227.34	423.91	984.09	173.38	1195.66	193.05
21.788	0	3.58	0.49	0.08	20.62	0.02	3.68	0.74	0.04	1.7	58.76	95.81	-41.25	96.1	0.6	60.13	97.28	0.02	0.05	0.02	0.05	0	0	0	0.04	2.38	0	0.02	35.01	1.7	0	69.2	0	0.01	0	30	-7.17	-5.98	7.24	51.01	204.88	934.07	118.43	1224.27	422.37	986.88	171.64	1190.63	193.16
21.821	0	3.45	0.48	0.08	20.11	0.02	3.54	0.73	0.05	1.42	59.78	95.4	-40.75	96.03	0.55	60.13	96.43	0.01	0.07	0.02	0.04	0	0	0	0.05	1.96	0	0.02	34.64	1.42	0	74.17	0	0.01	0	30	-8.87	-6.07	7.23	51.22	211.9	933.29	117.67	1224.14	419.59	983.16	172.12	1194.1	192.36
21.855	0	2.31	0.32	0.08	19.6	0.02	2.11	0.93	0.05	1.58	60.8	91.59	-35.23	96.54	0.5	65.99	86.81	0.01	0.08	0.01	0.08	0.01	0	0	0.05	1.03	0	0.02	36.24	1.58	0	82.78	0	0.01	0	30	-8.13	-5.36	7.71	51.27	210.57	932.7	115.91	1224.28	418.33	984.32	171.28	1193.94	191.23
21.888	0	2.25	0.31	0.09	18.48	0.02	1.83	0.89	0.06	1.78	63.04	91.53	-33.16	96.29	0.38	64.73	83.22	0.01	0.1	0.01	0.14	0.02	0	0	0.06	0.93	0	0.02	39.74	1.78	0	67.19	0	0.01	0	30	-6.53	-5.72	7.02	51.4	207	933.39	114.89	1225.52	420.65	985.76	169.97	1191.83	189.67
21.921	0	1.98	0.29	0.08	18.25	0.02	1.78	0.97	0.08	1.71	63.5	88.54	-33.28	95.74	0.31	66.82	83.41	0.01	0.12	0.01	0.19	0.04	0	0.01	0.08	0.8	0	0.03	35.36	1.71	0	87.85	0	0.01	0	30	-8.27	-6.43	6.27	51.14	203.97	934.12	114.23	1226.71	420.65	986.77	170.16	1190.1	186.25
21.955	0	1.27	0.21	0.07	16.57	0.02	1.14	1.2	0.13	2.13	66.86	75.88	-28.63	96.36	0.27	71.72	75.32	0.02	0.18	0.01	0.23	0.05	0	0.01	0.13	0.5	0	0.04	32.28	2.13	0	49.24	0	0.01	0	30	-10.01	-5.62	6.22	51.22	210.4	933.43	113.91	1227.06	420.04	983.6	169.18	1193.28	186.57
21.988	0	0.99	0.19	0.07	13.96	0.02	0.91	1.18	0.16	2.01	72.07	65.24	-25.52	97.26	0.28	71.47	69.94	0.01	0.22	0.01	0.17	0.04	0	0.01	0.16	0.43	0	0.04	29.7	2.01	0	47.54	0	0.01	0	30	-8.15	-4.16	6.28	51.63	210.45	934.02	114.89	1225.36	419.46	983.22	169.51	1192.81	188.58
22.021	0	0.67	0.15	0.05	11.35	0.02	0.68	1.23	0.18	1.54	77.31	55.8	-22.07	96.08	0.22	72.92	64.03	0.01	0.22	0.01	0.09	0.04	0	0.01	0.18	0.37	0	0.03	23.31	1.54	0	59.92	0	0.01	0	30	-9.72	-6.01	6.32	51.32	207.95	933.11	114.26	1225.05	418.77	983.72	169.34	1190.97	186.5
22.055	0	0.54	0.14	0.04	10.35	0.02	0.61	1.3	0.22	1.18	79.31	47.29	-21.13	96.05	0.23	74.75	62.39	0.02	0.23	0.01	0.06	0.05	0	0.02	0.22	0.29	0	0.02	17.23	1.18	0	57.5	0	0.01	0	30	-9.81	-6.04	6.57	51.31	208.15	931.78	113.67	1224.26	418.24	982.96	169.17	1190.42	186.15
22.088	0	0.48	0.13	0.04	9.54	0.02	0.56	1.28	0.21	1.05	80.92	44.41	-19.93	96.16	0.17	74.54	60.27	0.02	0.21	0.02	0.08	0.04	0	0.02	0.26	0.26	0	0.02	16	1.05	0	80.92	0	0	0	30	-9.03	-5.89	5.83	51.6	209.97	930.41	111.54	1224.64	418.88	980.37	168.17	1189.77	183.65
22.122	0	0.34	0.11	0.04	7.95	0.02	0.4	1.35	0.23	0.68	84.09	41.32	-15.87	96.72	0.16	76.13	53.22	0.03	0.28	0.02	0.13	0.05	0	0.03	0.23	0.16	0	0.01	12.84	0.68	0	83.19	0	0	0	30	-7.17	-5.07	5.75	51.68	207.35	930.86	113.34	1222.83	420.05	980.87	168.69	1187.49	186.08
22.155	0	0.23	0.08	0.03	7.42	0.02	0.26	1.65	0.24	0.55	85.17	46.37	-11.74	96.29	0.15	81.13	45.98	0.03	0.25	0.01	0.15	0.06	0	0.04	0.24	0.13	0	0.01	10.39	0.55	0	57.35	0	0	0	30	-9.01	-5.72	5.54	51.54	208.32	929.12	111.35	1223.26	419.39	979.33	167.69	1187.09	182.98
22.188	0	0.19	0.07	0.03	7.79	0.02	0.22	1.92	0.22	0.49	84.42	53.33	-10.31	96.72	0.14	84.98	43.47	0.04	0.25	0.01	0.18	0.05	0	0.04	0.22	0.11	0	0.01	10.01	0.49	0	86.63	0	0	0	30	-6.72	-5.08	5.56	51.79	208.3	929.57	112.88	1222.26	420.48	979.16	169	1186.79	185.59
22.222	0	0.13	0.05	0.03	6.11	0.02	0.15	1.96	0.25	0.35	87.78	49.58	-5.33	93.57	0.14	85.53	34.77	0.04	0.25	0.01	0.11	0.04	0	0.09	0.3	0.12	0	0.03	7.6	0.35	0	79.38	0.01	0	0	30	-9.09	-8.61	4.94	51.2	200.1	930.47	113.66	1218.39	415.87	980.33	169.73	1180.06	181.82
22.255	0	0.12	0.05	0.03	5.55	0.02	0.15	1.86	0.2	0.33	88.9	43.36	-4.86	96.84	0.13	84.3	33.87	0.05	0.2	0.01	0.07	0.02	0	0.08	0.39	0.11	0	0.14	5.71	0.33	0	13.02	0	0	0	30	-7.51	-4.89	6.04	51.83	207.81	927.43	110.28	1222.29	419.19	979.07	167.33	1186.28	183.17
22.288	0	0.09	0.04	0.03	5	0.02	0.11	2.04	0.19	0.26	90	45	-1.51	95.45	0.09	86.61	27.96	0.08	0.19	0	0.05	0.01	0	0.08	0.43	0.08	0	0.34	4.23	0.26	0	52.83	0.01	0	0	30	-4.8	-6.79	5.74	51.76	205.95	927.6	111.48	1221.8	420.75	979.2	170.4	1184.7	184.05
22.322	0	0.07	0.04	0.03	4.36	0.02	0.08	2.08	0.19	0.28	91.27	43.42	0	96.27	0.06	87.14	22.94	0.11	0.19	0	0.06	0.01	0	0.09	0.49	0.07	0	0.49	2.89	0.28	0	57.36	0.01	0	0	30	-7.18	-5.74	5.72	51.53	202.69	927.65	113.2	1219.76	420.48	979.77	169.29	1181.87	184.81
22.355	0	0.07	0.03	0.03	4.69	0.02	0.07	2.4	0.17	0.32	90.63	50.29	0	96.64	0.06	90.56	21.41	0.13	0.17	0	0.07	0.01	0	0.09	0.42	0.06	0	0.2	2.92	0.32	0	64.71	0.01	0	0	30	-6.98	-5.2	5.73	51.72	206.68	926.43	112.01	1221.46	421.57	978.13	169.96	1184.31	184.22
22.388	0	0.07	0.03	0.03	4.55	0.02	0.07	2.37	0.19	0.34	90.89	49.42	0	96.7	0.05	90.21	20.76	0.16	0.19	0	0.1	0.01	0	0.09	0.37	0.06	0	0.03	2.83	0.34	0	66.15	0.01	0	0	30	-7.58	-5.1	6.43	51.73	206.26	926.15	113.44	1219.55	419.73	978.35	171.49	1184.12	185.75
22.422	0	0.05	0.03	0.03	3.71	0.02	0.06	2.24	0.18	0.27	92.58	46.15	0	96.9	0.07	88.95	14.66	0.12	0.18	0	0.12	0.01	0	0.09	0.32	0.04	0	0.02	2.46	0.27	0	76.84	0.01	0	0	30	-7.96	-4.79	6.56	51.78	206.35	926.91	114.26	1218.67	418.93	978.53	170.6	1184.24	186.98
22.455	0	0.05	0.03	0.03	3.67	0.02	0.05	2.38	0.15	0.26	92.65	48.56	0	96.78	0.06	90.38	12.63	0.14	0.15	0	0.09	0.01	0	0.07	0.29	0.05	0	0.03	2.24	0.26	0	78.92	0.01	0	0	30	-6.18	-4.99	6.84	51.78	204.82	926.12	114.96	1217.26	420.02	978.66	170.68	1182.68	188.88
22.489	0	0.04	0.03	0.03	3.56	0.02	0.05	2.44	0.16	0.23	92.88	48.83	0	96.26	0.06	90.97	10.92	0.18	0.16	0	0.07	0	0	0.07	0.25	0.04	0	0.3	1.79	0.23	0	76.27	0.01	0	0	30	-5.51	-5.77	5.75	51.87	209.3	927.12	117.42	1217.04	421.93	975.19	173.11	1183.76	190.7
22.522	0	0.05	0.03	0.03	3.75	0.02	0.05	2.48	0.14	0.24	92.51	50.05	0	96.35	0.05	91.5	12.31	0.13	0.14	0	0.1	0.01	0	0.06	0.14	0.04	0	0.09	1.86	0.24	0	94.2	0.01	0	0	30	-6.34	-5.63	4.67	51.49	206.27	926.29	118.48	1217.45	424.6	974.63	174.32	1180.22	191.02
22.555	0	0.05	0.03	0.03	3.65	0.02	0.06	2.18	0.11	0.23	92.7	43.34	0	96.9	0.08	88.35	15.42	0.1	0.12	0	0.13	0.01	0	0.06	0.11	0.04	0	0.11	1.65	0.23	0	99.34	0.01	0	0	30	-8.91	-4.79	4.45	51.64	212.37	927.46	121.82	1216.33	423.1	971.22	180.35	1183.34	190.66
22.589	0	0.07	0.04	0.03	3.82	0.02	0.08	1.93	0.06	0.26	92.37	38.21	0	98.14	0.09	85.31	20.76	0.08	0.14	0.01	0.27	0.02	0	0.05	0.06	0.04	0	0.04	2.04	0.26	0	99.92	0.01	0	0	30	-7.89	-2.17	3.67	51.6	219.1	927.39	126.06	1215.9	426.3	966.46	187.08	1185.44	194.34
22.622	0	0.1	0.05	0.03	3.57	0.02	0.12	1.45	0.04	0.29	92.86	26.33	-1.03	98.1	0.09	78.25	27.01	0.05	0.12	0.02	0.52	0.03	0	0.04	0.04	0.05	0	0.02	2.28	0.29	0	99.98	0.01	0	0	30	-10.82	-2.28	3.39	51.24	218.98	930	133.73	1212.48	425.87	965.62	193.49	1184.52	199.33
22.655	0	0.16	0.08	0.03	3.79	0.02	0.2	1.12	0.03	0.3	92.43	17.58	-7.07	97.75	0.08	72.03	37.37	0.04	0.08	0.02	0.72	0.01	0	0.03	0.03	0.05	0	0.02	2.08	0.3	0	99.98	0	0	0	30	-13.39	-3.15	3.39	50.59	214.72	933.31	141.44	1209.78	426.44	967.96	198.92	1182.61	204.8
22.689	0	0.3	0.14	0.03	4.38	0.02	0.45	0.83	0.01	0.35	91.25	10.65	-15.82	98.68	0.06	64.89	52.31	0.04	0.07	0.03	1.12	0.01	0	0.01	0.01	0.07	0	0.01	1.97	0.35	0	99.91	0	0	0	30	-11.21	0.42	4.38	50.2	209.84	933.7	147.75	1201.79	425	968.36	200.88	1177.83	213.32
22.722	0	0.58	0.28	0.03	3.03	0.02	0.92	0.38	0.01	0.38	93.94	8.46	-21.02	97.94	0.05	45.93	61.48	0.03	0.05	0.05	0.99	0	0	0.01	0.01	0.09	0	0	2.22	0.38	0	99.89	0	0	0	30	-12.87	-2.7	4.49	49.65	204.22	937.19	153.94	1197.06	422.67	970.61	202.61	1174.23	218.23
22.756	0	1.42	0.61	0.03	3.37	0.02	2.57	0.23	0.01	0.36	93.27	30.12	-31.58	97.97	0.04	33.88	80.09	0.02	0.04	0.08	0.75	0	0	0.01	0	0.08	0	0	2.77	0.36	0	99.66	0	0	0	30	-15.13	-2.61	5.51	49.31	209.05	934.83	153.37	1201.14	426.86	970.89	202.38	1179.21	219.73
22.789	0	2.37	1.01	0.03	2.93	0.02	4.53	0.14	0	0.33	90.93	47.29	-36.7	97.68	0.03	22.35	88.96	0.02	0.04	0.08	0.82	0	0	0	0	0.07	0	0	3.02	0.33	0	99.85	0	0	0	30	-15.78	-3.3	5.32	48.59	201.02	936	156.41	1198.56	426.99	973.73	202.33	1173.75	222.36
22.822	0	2.99	1.33	0.03	2.39	0.02	5.85	0.1	0	0.28	88.29	52.31	-38.24	97.68	0.02	13.97	91.8	0.01	0.05	0.08	0.66	0	0	0	0	0.07	0	0	2.68	0.28	0	99.78	0	0	0	30	-17.81	-3.3	7.09	48.52	200.16	934.64	154.69	1199.78	425.19	976.71	202.68	1176.08	220.48
22.856	0	3.77	1.64	0.03	2.39	0.02	7.54	0.09	0.01	0.22	84.92	61.95	-40.98	97.46	0.01	10.12	96.46	0.01	0.04	0.06	0.8	0	0	0	0	0.08	0	0.01	2.93	0.22	0	99.91	0	0	0	30	-17.36	-3.76	5.74	48.54	201.57	934.18	155.14	1198.94	427.03	973.25	202.95	1174.15	219.48
22.889	0	4.11	1.79	0.03	2.33	0.02	8.23	0.08	0.01	0.17	83.53	65.62	-42.18	97.34	0.01	8.17	98.08	0.01	0.05	0.06	1.38	0.01	0	0	0	0.1	0	0.01	3.3	0.17	0	99.91	0	0	0	30	-17.35	-4	6.33	48.53	202.58	932.99	154.27	1200.33	428.39	973.86	202.07	1175.64	220.07
22.922	0	4.01	1.73	0.03	2.48	0.02	8.1	0.08	0.02	0.14	83.8	65.64	-42.24	98.16	0.01	9.94	98.3	0.01	0.04	0.04	1.24	0.02	0	0	0	0.09	0	0.02	3.09	0.14	0	99.89	0	0	0	30	-14.19	-2.12	5.55	48.59	203.12	930.63	153.66	1201.24	432.86	971.56	205.05	1174.18	219.29
22.956	0	3.97	1.66	0.03	2.76	0.02	8.07	0.09	0.04	0.12	83.87	67.31	-42.83	98.41	0.01	12.56	99.21	0.01	0.05	0.03	1.38	0.03	0	0	0.01	0.1	0	0.04	3.11	0.12	0	99.93	0	0	0	30	-16.09	-1.36	5.89	48.73	207.66	927.93	152.7	1203.01	435.58	969.63	203.43	1176.64	219.86
22.989	0	3.65	1.48	0.03	3.17	0.02	7.5	0.11	0.03	0.11	84.99	66.9	-43.01	96.73	0.01	17.12	99.27	0.01	0.04	0.03	1.68	0.04	0	0	0.01	0.08	0	0.03	2.82	0.11	0	99.92	0	0	0	30	-18.85	-5.07	7.2	48.49	206.73	928.12	152.71	1203	433.21	972.3	200.87	1178.06	220.87
23.022	0	3.16	1.15	0.03	4.5	0.02	6.51	0.17	0.02	0.08	86.98	67.55	-42.88	97.3	0.01	27.53	99.52	0.01	0.06	0.04	1.11	0.03	0	0	0.01	0.08	0	0.02	2.93	0.08	0	99.8	0	0	0	30	-16.4	-4.07	6.02	48.76	208.48	928.1	152.05	1204.03	436.11	970.06	201.27	1177.71	219.95
23.056	0	2.54	0.83	0.03	6.95	0.02	5.31	0.31	0.02	0.06	86.1	67.54	-42.86	97.4	0	41.18	99.68	0.01	0.07	0.04	0.88	0.03	0	0	0.02	0.08	0	0.01	2.77	0.06	0	99.94	0	0	0	30	-16.91	-3.88	6.54	48.78	208.39	927.98	151.68	1204.01	434.86	970.89	200.93	1178.41	220.07
23.089	0	1.85	0.52	0.03	12.2	0.02	3.93	0.67	0.03	0.06	75.59	66.68	-42.77	96.37	0	60.06	99.61	0.01	0.06	0.03	0.76	0.02	0	0	0.03	0.07	0	0.01	2.36	0.06	0	99.44	0	0	0	30	-14.09	-5.61	6.92	48.35	203.82	928.48	153.71	1200.3	434.53	972.15	200.45	1174.68	223.35
23.123	0	1.4	0.35	0.03	19.03	0.02	3.05	1.31	0.02	0.03	61.93	64.92	-42.58	97.47	0.01	76.2	99.59	0.02	0.05	0.03	0.36	0.01	0	0	0.02	0.05	0	0.02	1.41	0.03	0	99.91	0	0	0	30	-14.58	-3.74	6.24	48.78	207.81	926.84	151.19	1203.1	435.8	969.62	201.79	1176.66	219.73
23.156	0	1.24	0.29	0.03	22.8	0.02	2.71	1.74	0.02	0.03	54.4	64.58	-42.51	96.39	0	83.18	99.47	0.02	0.04	0.01	0.36	0.01	0	0	0.02	0.04	0	0.01	1.34	0.03	0	99.92	0	0	0	30	-14.05	-5.57	7.52	48.47	207.37	928.02	153.79	1200.01	434.06	971.34	198.89	1176.97	225.75
23.189	0	1.25	0.29	0.03	22.37	0.02	2.73	1.69	0.02	0.02	55.26	64.63	-42.55	96.53	0	82.49	99.45	0.02	0.04	0.01	0.48	0.01	0	0	0.02	0.03	0	0.01	1.39	0.02	0	99.77	0	0	0	30	-12.12	-5.37	7.36	48.6	210.59	924.56	149.64	1205.12	437.91	970.07	201.94	1179.75	221.54
23.223	0	1.39	0.35	0.03	18.37	0.02	3.05	1.26	0.01	0.02	63.25	63.9	-42.46	95.81	0	75.33	99.32	0.02	0.04	0.01	0.44	0.01	0	0	0.01	0.02	0	0.01	1.12	0.02	0	99.46	0	0	0	30	-12.95	-6.35	7.64	48.31	205.6	926.23	150.69	1205.49	438.41	973.88	200.82	1178.37	222.19
23.256	0	1.22	0.29	0.03	22.4	0.02	2.67	1.72	0.01	0.02	55.2	63.7	-42.25	96.06	0	82.86	99.04	0.01	0.04	0.01	0.32	0.01	0	0	0.01	0.01	0	0.01	1.29	0.02	0	99.14	0	0	0	30	-11.21	-6.04	6.95	48.61	209.81	927.86	151.18	1206.16	439.49	972.11	199.99	1180.57	223.79
23.289	0	1.26	0.31	0.03	20.47	0.02	2.75	1.52	0.01	0.02	59.06	62.61	-41.9	96.32	0	79.81	98.53	0.01	0.05	0.01	0.21	0.01	0	0	0.01	0.01	0	0.01	1.22	0.02	0	99.56	0	0	0	30	-12.39	-5.67	7.2	48.27	206.77	926.65	150.33	1207.74	441.75	974.3	197.08	1179.23	224.58
23.323	0	1.24	0.31	0.03	19.09	0.02	2.67	1.42	0.02	0.02	61.83	60.35	-41.11	96.43	0.01	78.15	97.19	0.01	0.04	0	0.15	0.01	0	0.01	0.01	0.01	0	0.02	1.37	0.02	0	99.79	0	0	0	30	-5.83	-5.52	8.69	49.09	199.58	927.01	151.64	1203.61	441.24	978.2	198.08	1175.48	228.32
23.356	0	1.19	0.29	0.03	20.02	0.02	2.51	1.54	0.01	0.02	59.95	60.1	-40.69	96.29	0.01	80.12	96.51	0.02	0.06	0	0.11	0.02	0	0.01	0.01	0.01	0	0.01	1.92	0.02	0	99.96	0	0	0	30	-13.37	-5.71	7.39	49.07	203.58	925.16	140.02	1207.25	430.12	974.52	193.8	1177.49	209.6
23.389	0	1.13	0.28	0.03	19.2	0.02	2.28	1.52	0.01	0.03	61.61	57.53	-39.33	95.19	0.02	79.77	94.17	0.02	0.05	0	0.07	0.03	0	0.01	0.01	0.01	0	0	2.94	0.03	0	99.38	0	0	0	30	-5.99	-7.07	7.63	50.22	205.22	923.34	137.24	1210.35	437.55	975.11	189.5	1178.99	212.81
23.423	0	0.71	0.18	0.03	18.26	0.02	1.3	1.95	0.01	0.04	63.48	42.34	-33.3	95.44	0.04	85.89	83.66	0.03	0.05	0.01	0.05	0.03	0	0	0.01	0	0	0	3.6	0.04	0	99.47	0	0	0	30	-8.97	-6.8	7.43	50.15	205.97	921.79	129.95	1216.43	436.61	976.47	185.97	1181.67	203.81
23.456	0	0.5	0.13	0.03	19.45	0.02	0.82	2.61	0	0.09	61.1	60.94	-28.86	95.45	0.09	92.92	75.93	0.05	0.06	0.01	0.02	0.01	0	0	0	0	0	0	5.95	0.06	0	97.8	0	0	0	30	-6.52	-6.78	7.04	50.65	208.1	920.91	126.75	1218.79	439.12	975.7	182.57	1182.83	202.57
23.49	0	0.2	0.06	0.03	13.1	0.02	0.24	3.06	0	0.19	73.81	75.13	-14.01	93.37	0.19	96.7	50.01	0.08	0.08	0.01	0.01	0.01	0	0	0	0	0	0	10.4	0.1	0	91.73	0	0	0	30	-16.7	-8.78	4.6	50.74	211.59	919.41	113.62	1223.47	424.85	971.22	181.6	1182.76	177.02
23.523	0	0.13	0.04	0.04	10.32	0.02	0.13	3.11	0.01	0.28	79.36	82.27	-5.78	96.99	0.28	96.87	35.63	0.12	0.1	0.01	0.01	0.01	0	0	0.01	0	0	0.01	15.55	0.18	0	56.85	0	0	0	24	-4.97	-4.64	7.36	51.56	208.94	920.01	115.26	1219.91	429.58	975.92	173.19	1184	192.17
23.556	0	0.12	0.04	0.05	10.1	0.02	0.1	3.24	0.01	0.54	79.81	86.95	-2.96	95.35	0.54	97.59	30.63	0.14	0.11	0.01	0.01	0.02	0	0	0.01	0	0	0.01	19.34	0.23	0	69.29	0	0	1	30	-6.05	-6.89	5.87	51.32	203.52	923.17	117.69	1215.8	425.57	975.38	174.45	1178.3	189.96
23.59	0	0.1	0.03	0.07	9.83	0.02	0.06	3.44	0.02	1.14	80.35	95.07	0	96.82	1.14	98.2	18.39	0.23	0.08	0.01	0.01	0.01	0	0	0.01	0	0	0.02	31.97	0.4	0	68.79	0	0	0	30	-5.51	-4.92	5.78	51.32	199.92	920.33	115.22	1217.24	428.73	976.19	173.64	1175.63	187.51
23.623	0	0.1	0.02	0.08	10.2	0.02	0.05	3.57	0.02	1.57	79.59	96.98	0	93.26	1.57	98.54	14.5	0.24	0.08	0.01	0.01	0.01	0	0	0.01	0.01	0	0.02	37.95	0.55	0	54.8	0	0	0	30	-5.24	-8.86	6.33	51.49	203.33	920.69	116.14	1215.12	425.95	974.64	173.1	1177.3	189.56
23.656	0	0.12	0.02	0.13	12.11	0.02	0.04	3.72	0.01	1.84	75.78	99.04	0	91.55	1.84	98.85	10.21	0.29	0.08	0.01	0.01	0.01	0	0	0.01	0.01	0	0.01	52.21	0.93	0	48.18	0	0	0	30	-3.19	-10.08	5.66	51.67	200.47	918.38	113.96	1217.12	430.34	974.64	173.54	1174.65	187.06
23.69	0	0.13	0.02	0.22	14.05	0.02	0.03	3.95	0.02	2.46	71.9	99.73	0	93.68	2.46	98.88	3.92	0.31	0.12	0.01	0.01	0.02	0	0	0.02	0.01	0	0.01	68.02	1.76	0	55.36	0	0	0	30	-4.68	-8.52	6.58	51.91	205.01	918.15	113.34	1215.44	425.96	973.15	171.43	1177.5	187.81
23.723	0	0.13	0.02	0.23	14.27	0.02	0.03	3.99	0.03	2.99	71.46	99.75	0	91.72	2.99	98.64	3.27	0.3	0.17	0	0.01	0.07	0	0	0.03	0.01	0	0.01	69.36	1.73	0	31.55	0	0	0	30	-2.47	-9.97	6.13	51.91	200.26	919.09	114.29	1213.86	426.91	974.37	170.91	1173.84	188.65
23.757	0	0.18	0.02	0.39	18.19	0.02	0.03	4.37	0.02	1.52	63.63	99.93	0	91.36	3.24	98.84	1.52	0.38	0.14	0	0.01	0.09	0	0	0.02	0.01	0	0	85.24	3.51	0	58.68	0.01	0	0	30	-3.53	-10.21	5.48	51.91	203.18	917.15	111.19	1216.79	428.34	972.32	170.67	1175.03	184.52
23.79	0	0.2	0.02	0.47	20.21	0.02	0.03	4.92	0.02	0.91	59.58	99.96	0	94.67	4.37	98.67	0.91	0.3	0.14	0	0.01	0.06	0	0	0.02	0.02	0	0.01	91.14	5.6	0	55.3	0.01	0	0	30	-3.56	-7.61	6.23	52.17	206.47	915.64	109.97	1218.06	429.48	971.98	169.07	1177.79	185.64
23.823	0	0.2	0.02	0.47	20.18	0.02	0.03	5.09	0.02	0.74	59.64	99.96	0	93.99	4.35	98.78	0.74	0.27	0.14	0	0	0.03	0	0	0.02	0.03	0	0	91.18	6.41	0	93.37	0.01	0	0	30	-4.51	-8.25	7.03	51.88	201.92	915.91	109.82	1216.83	426.94	974.88	168.18	1176.09	185.15
23.857	0	0.21	0.02	0.51	20.71	0.02	0.03	5.86	0.03	0.38	58.58	99.96	0	94.59	4.53	98.4	0.38	0.19	0.15	0.01	0	0.01	0	0	0.03	0.05	0	0.02	93.78	10.23	0	81.17	0.01	0	0	30	-2.99	-7.69	8.06	52.22	203.89	911.92	106.35	1220.01	430.45	975.25	167.4	1178.41	184.6
23.89	0	0.21	0.02	0.5	19.87	0.02	0.03	5.89	0.07	0.27	60.26	99.96	0	94.9	3.72	98.12	0.27	0.16	0.16	0.01	0	0.01	0	0	0.03	0.07	0	0.07	93.2	11.47	0	43.71	0.01	0	0	30	-3.69	-7.38	7.24	52.29	207.52	911.03	104.49	1222.27	430.99	972.8	169	1179.97	181.13
23.923	0	0.22	0.02	0.52	18.54	0.02	0.03	5.72	0.12	0.26	62.93	99.96	0	94.68	2.76	96.28	0.26	0.11	0.17	0.01	0	0	0	0	0.05	0.08	0	0.12	93.7	13.59	0	93.4	0.01	0	0	30	-8.79	-7.61	5.93	51.27	204.89	915.64	103.87	1225.56	428.33	975.76	167.28	1180.48	175.79
23.957	0	0.23	0.02	0.52	17.13	0.02	0.03	5.67	0.16	0.26	65.74	99.95	0	92.12	2.49	93.71	0.26	0.09	0.16	0.01	0	0.01	0	0	0.03	0.16	0	0.2	93.69	16.25	0	95.93	0.01	0	0	30	-4.98	-9.71	6.12	51.63	195.44	919.53	107.72	1216.76	422.7	978.17	164.64	1172.97	180.44
23.99	0	0.24	0.02	0.52	15.89	0.02	0.03	5.21	0.12	0.23	68.23	99.93	0	95.01	2.44	91.33	0.23	0.06	0.12	0.01	0	0.01	0	0	0.04	0.15	0	0.16	93.3	16.53	0	98.89	0.01	0	0	30	-4.59	-7.27	6.32	52.02	203.01	917.54	105.38	1219.1	424.08	975.2	163.67	1177.53	180.24
24.023	0	0.25	0.02	0.48	12.8	0.02	0.03	3.94	0.09	0.24	74.4	99.88	0	91.98	2.07	85.45	0.24	0.04	0.09	0.01	0	0	0	0	0.07	0.09	0.01	0.37	91.13	15.79	0	75.54	0.01	0.01	0	30	-6.31	-9.8	6.81	51.81	201.02	917.94	105.05	1219.23	421.47	977.06	164.39	1177.59	178.52
24.057	0	0.24	0.03	0.41	10.46	0.02	0.04	3.16	0.12	0.21	79.08	99.75	0	91.57	2.3	81.13	0.21	0.04	0.12	0.01	0	0.01	0	0	0.13	0.11	0.01	1.12	86.59	14.4	0	77.51	0.01	0.01	1	36	-3.78	-10.07	6.72	52.23	199.2	916.56	103.94	1218.85	423.29	976.89	163.66	1175.54	178.49
24.09	0	0.23	0.03	0.31	7.12	0.02	0.04	2.06	0.2	0.2	85.76	99.05	0	91.28	2.67	73.43	0.2	0.04	0.2	0.01	0	0	0	0	0.3	0.1	0.02	3.49	77.74	11.22	0	83.92	0.01	0.01	0	36	-0.97	-10.26	6.68	52.77	201.22	917.35	104.27	1217.49	422.94	975.75	162.43	1176.13	180.8
24.124	0	0.2	0.03	0.2	5.22	0.02	0.04	1.74	0.42	0.13	89.56	96.95	0	93.7	1.92	72.91	0.13	0.03	0.42	0	0	0	0	0.01	0.41	0.05	0.02	14.53	63.46	8.26	0	86.88	0.02	0.01	0	36	-2.42	-8.5	6.64	52.52	197.81	916.96	104.53	1217.56	423.93	977.08	162.2	1174.08	180.14
24.157	0	0.15	0.04	0.12	3.46	0.02	0.05	1.35	0.46	0.13	93.09	87.15	0	94.31	2.85	67.09	0.13	0.02	0.46	0	0	0	0	0.01	0.56	0.09	0.03	11.01	50.07	7.07	0	83.35	0.02	0.01	0	36	-4.63	-7.96	6.94	52.33	198.77	916.73	104.37	1217.87	422.38	977.09	162.74	1175.18	179.09
24.19	0	0.12	0.03	0.12	4.18	0.02	0.05	1.74	0.42	0.16	91.64	90.78	0	93.23	3.78	72.57	0.16	0.02	0.42	0	0.01	0	0	0.01	0.63	0.1	0.03	4.29	49.23	6.82	0	89.81	0.02	0.02	0	36	-4.18	-8.89	6.85	52.34	197.61	917.09	104.99	1217.89	422.91	977.65	163.65	1174.63	179.41
24.224	0	0.09	0.03	0.1	4.02	0.02	0.04	2.06	0.35	0.18	91.95	88.08	0	91.83	3.38	75.92	0.18	0.02	0.35	0	0.01	0.01	0	0	0.68	0.09	0.03	0.93	42.29	8	0	80.98	0.02	0.02	0	36	-3.03	-9.91	6.7	52.51	200.2	917.72	104.37	1218.17	421.85	976.67	163.76	1176.28	179.19
24.257	0	0.09	0.03	0.09	4.04	0.02	0.04	2.08	0.34	0.16	91.92	87.92	0	94.66	3.62	75.94	0.16	0.03	0.34	0	0.01	0.01	0	0	0.55	0.08	0.03	0.52	42.1	8.03	0	68.37	0.02	0.03	0	36	-4.7	-7.62	6.42	52.24	198.74	920.14	105.96	1217.39	419.79	977.73	164.07	1175.88	179.29
24.29	0	0.07	0.03	0.07	4.18	0.02	0.04	2.61	0.25	0.12	91.65	85.56	0	94.89	4.05	81.32	0.12	0.05	0.25	0	0	0.01	0	0	0.58	0.1	0.03	0.25	34.15	7.71	0.01	69.11	0.02	0.04	0	36	-1.77	-7.39	6.19	52.69	201.68	919.68	106.63	1215.36	420.29	974.86	164.02	1175.76	181.72
24.324	0	0.05	0.02	0.05	4.27	0.02	0.03	3.07	0.24	0.12	91.47	83.68	0	95.16	3.21	87.73	0.12	0.07	0.24	0	0	0.01	0	0.01	0.29	0.07	0.02	0.19	25.94	6.14	0	81.69	0.02	0.03	0	36	-1.57	-7.11	6.83	52.63	201.52	917.77	105.05	1215.22	418.85	974.8	165.43	1175.79	180.05
24.357	0	0.05	0.02	0.05	4.63	0.02	0.03	3.42	0.16	0.12	90.74	86.39	0	92.65	2.81	91.09	0.12	0.09	0.17	0	0	0	0	0.01	0.11	0.05	0.01	0.16	25.24	5.82	0	97.01	0.02	0.02	0	36	-2.28	-9.33	5.16	52.32	200.03	921.07	109.1	1211.22	416.68	972.48	166.98	1172.03	180.83
24.39	0	0.05	0.02	0.05	4.78	0.02	0.03	3.5	0.08	0.13	90.44	87.17	0	96.65	2.63	92.7	0.13	0.12	0.19	0	0.01	0.01	0	0	0.05	0.04	0.01	0.08	24.48	4.96	0	98.65	0.02	0.02	0	36	-4.87	-5.18	6.62	52.09	207.11	920.88	111.93	1214.06	418.6	972.91	170.86	1179.5	185.64
24.424	0	0.04	0.02	0.04	3.89	0.02	0.03	3.19	0.1	0.2	92.22	75.77	0	94.62	1.65	93.33	0.2	0.14	0.19	0	0.02	0.01	0	0.01	0.05	0.04	0.01	0.1	14.19	2.96	0	99.85	0.02	0.01	0	36	-2.2	-7.67	4.62	51.43	206.59	922.17	115.08	1210.92	418.53	968.78	177.44	1175.24	184.89
24.457	0	0.04	0.02	0.04	3.86	0.02	0.03	3.16	0.13	0.31	92.28	74.9	0	97.08	1.46	93.72	0.31	0.17	0.13	0	0.03	0.01	0	0.01	0.05	0.04	0.01	0.17	13.22	2.54	0	99.69	0.02	0.01	0	36	-6.8	-4.47	5.13	51.37	210.27	926.44	122.17	1213.39	421.73	971.41	180.44	1181.34	192.4
24.491	0	0.03	0.02	0.03	3.24	0.02	0.03	2.78	0.11	0.6	93.52	61.48	0	97.44	1.53	91.12	0.6	0.16	0.11	0	0.08	0.01	0	0.01	0.06	0.04	0.01	1.04	8.04	1.88	0	99.85	0.02	0.01	0	36	-9.06	-3.8	4.42	51.26	215.39	928.29	127.89	1211.11	422.47	967.66	183.54	1182.62	197.13
24.524	0	0.03	0.02	0.03	3.51	0.02	0.03	2.93	0.16	0.84	92.99	66.85	0	97.31	1.45	92.61	0.84	0.16	0.16	0.01	0.07	0.01	0	0.01	0.06	0.05	0.01	0.69	9.45	1.81	0	99.64	0.02	0.01	0	36	-7.34	-4.07	4.69	50.72	202.06	930.68	132.87	1203.64	418.85	971.93	185.44	1173.4	200.84
24.557	0	0.04	0.02	0.03	3.52	0.02	0.03	2.84	0.11	1.12	92.95	67.3	0	96.59	1.47	92.2	1.12	0.1	0.11	0.01	0.06	0.01	0	0.01	0.05	0.05	0.01	0.17	10.11	1.46	0	99.88	0.02	0.01	0	36	-8.49	-5.28	5.02	50.25	198.82	931.37	134.99	1203.65	419.98	974.27	187.36	1172.56	201.79
24.591	0	0.04	0.02	0.04	4.13	0.02	0.03	2.82	0.12	1.64	91.73	78.78	0	94.31	1.77	91.86	1.64	0.08	0.12	0.01	0.05	0.02	0	0.01	0.06	0.05	0.01	0.14	17.8	1.37	0	99.86	0.01	0.01	0	36	-4.09	-7.96	5.86	50.51	197.13	930.36	134	1205.4	423.59	976.88	185.64	1173.06	205.09
24.624	0	0.04	0.02	0.04	4.03	0.02	0.03	2.74	0.09	1.51	91.94	77.28	0	97.33	1.51	91.75	1.84	0.06	0.11	0.01	0.02	0.01	0	0.01	0.09	0.04	0.01	0.08	16.82	1.02	0	99.67	0.01	0.01	0	36	-7.15	-4.01	5.98	50.4	204.15	928.74	133.91	1208.62	427.35	974.72	185.41	1177.84	205.85
24.657	0	0.05	0.02	0.05	4.62	0.02	0.03	2.75	0.07	1.46	90.76	84.48	0	95.8	1.46	91.86	2.84	0.06	0.07	0.01	0.02	0.01	0	0.01	0.11	0.05	0.01	0.07	22.56	1.05	0	99.61	0.01	0.01	0	36	-8.03	-6.36	6.75	49.84	197.88	927.29	133.39	1207.97	426.94	977.6	186.15	1174.68	203.96
24.691	0	0.05	0.02	0.05	5.05	0.02	0.03	2.97	0.09	1.42	89.9	87.78	0	95.83	1.42	94	2.75	0.05	0.09	0.01	0.02	0.01	0	0.01	0.09	0.02	0.01	0.18	23.87	0.83	0	99.19	0.01	0	0	36	-6.66	-6.32	7.23	50.11	199.29	927.21	133.72	1208.12	427.57	977.84	186.09	1176.12	206.07
24.724	0	0.05	0.02	0.05	5.14	0.02	0.03	3.11	0.1	1.05	89.73	88.54	0	95.69	1.05	95.58	2.4	0.05	0.1	0.01	0.01	0	0	0.01	0.07	0.02	0.01	0.18	23.19	0.81	0	99.65	0.01	0.01	0	36	-5.25	-6.5	7.7	50.28	199.25	927.3	133.51	1209.22	428.39	979.2	186.65	1177.4	207.06
24.758	0	0.05	0.02	0.05	5.49	0.02	0.03	3.36	0.14	0.82	89.02	89.83	0	94.84	0.82	97.92	2.92	0.04	0.14	0.01	0.01	0	0	0.01	0.06	0.02	0.01	0.26	22.53	0.62	0	99.4	0.01	0.01	0	36	-5.18	-7.45	7.68	50.16	197.06	929.39	134.29	1209.72	427.56	981.4	187.45	1177.49	207.02
24.791	0	0.05	0.02	0.05	5.46	0.02	0.03	3.34	0.14	0.71	89.08	88.13	0	95.69	0.71	98.06	4.41	0.03	0.14	0.01	0.02	0	0	0.02	0.07	0.02	0.01	0.21	20.22	0.47	0	99.9	0.01	0.01	0	36	-6.71	-6.5	7.13	50.18	200.24	931	134.52	1211.82	428.18	980.98	186.92	1180.23	206.84
24.824	0	0.05	0.02	0.05	5.52	0.02	0.03	3.36	0.12	0.56	88.97	88.69	0	96.67	0.56	98.33	4.36	0.03	0.12	0.01	0.02	0	0	0.02	0.09	0.01	0.01	0.22	20.64	0.45	0	99.88	0.01	0.01	0	36	-7.73	-5.15	7.16	50.07	199.55	930.46	134.64	1211.98	428.82	981.16	187.03	1179.74	206.61
24.858	0	0.05	0.02	0.05	5.97	0.02	0.04	3.31	0.1	0.41	88.07	89.01	0	95.63	0.41	98.25	7.41	0.02	0.1	0.01	0.03	0	0	0.02	0.09	0.02	0.01	0.13	21.11	0.34	0	99.94	0	0.01	0	36	-6.2	-6.57	7.39	50.16	200.64	931.25	134.16	1213.5	429.34	982.19	186.86	1181.79	207.33
24.891	0	0.05	0.02	0.05	5.84	0.02	0.04	3.33	0.13	0.42	88.31	87.98	0	95.9	0.42	98.36	7.46	0.03	0.13	0.01	0.03	0	0	0.03	0.08	0.02	0.01	0.14	19.74	0.35	0	99.97	0	0.01	0	36	-5.23	-6.24	7.07	50.1	197.19	931.74	134.93	1214.26	431.8	983.84	188.1	1180.08	207.45
24.924	0	0.05	0.02	0.05	5.86	0.02	0.04	3.34	0.13	0.4	88.29	88.19	0	95.42	0.4	98.47	7.32	0.03	0.16	0.01	0.03	0	0	0.03	0.08	0.01	0.01	0.13	19.89	0.35	0	98.9	0	0.01	0	36	-3.16	-6.82	7.06	50.22	196.9	932.54	135.26	1214.39	431.94	984.4	189.44	1180.4	208.16
24.958	0	0.06	0.02	0.06	6.3	0.02	0.03	3.33	0.09	0.45	87.4	92.75	0	94.8	0.45	98.31	5.24	0.03	0.16	0.01	0.03	0.01	0	0.03	0.07	0.01	0	0.09	26.74	0.34	0	99.36	0	0.01	0	36	-3.14	-7.48	6.31	50.15	197.79	933.8	136.27	1215.32	433.02	983.86	191.01	1180.91	208.05
24.991	0	0.06	0.02	0.06	6.58	0.02	0.03	3.33	0.1	0.52	86.84	93.95	0	95.02	0.52	98.27	5.1	0.03	0.18	0.01	0.03	0.01	0	0.03	0.06	0.01	0	0.1	29.21	0.34	0	99.76	0	0.01	0	36	-5.21	-7.26	5.92	49.8	197.65	935.35	138.09	1215.02	432.76	983.96	191.14	1180.84	208.65
25.024	0	0.06	0.02	0.07	6.35	0.02	0.03	3.24	0.07	0.53	87.29	94.1	0	96.4	0.53	97.63	3.77	0.03	0.12	0.01	0.03	0.02	0	0.03	0.07	0.01	0	0.06	30.16	0.31	0	99.9	0	0	0	36	-3.89	-5.56	6.1	50.33	204.3	934.13	138.13	1215.25	433.66	980.74	191.99	1184.18	210.77
25.058	0	0.06	0.02	0.06	6.16	0.02	0.03	3.22	0.07	0.51	87.67	93.92	0	96.2	0.51	97.54	2.92	0.03	0.09	0.01	0.03	0.04	0	0.03	0.07	0	0	0.04	29.87	0.27	0	99.93	0	0	0	36	-6.33	-5.85	6.43	49.99	206.04	934.04	137.82	1216.62	433.33	981.12	191.3	1186.26	210.4
25.091	0	0.06	0.02	0.07	6.69	0.02	0.03	3.31	0.05	0.55	86.62	95.71	0	96.27	0.55	98.1	2.41	0.03	0.1	0.01	0.02	0.04	0	0.03	0.05	0.01	0	0.04	33.89	0.31	0	99.46	0	0.01	0	36	-7.44	-5.75	6.55	49.8	208.04	935.85	138.65	1216.51	430.99	981.25	191.38	1188.36	211.1
25.125	0	0.06	0.02	0.08	7.16	0.02	0.03	3.39	0.04	0.67	85.68	96.86	0	96.16	0.67	98.42	1.82	0.05	0.16	0.01	0.02	0.04	0	0.02	0.04	0	0	0.04	37.57	0.45	0	99.51	0	0.01	0	36	-3.48	-5.89	5.93	50.13	206.76	933.43	137.83	1217.07	436.61	979.93	191.54	1185.73	211.49
25.158	0	0.07	0.02	0.1	7.71	0.02	0.03	3.42	0.04	0.56	84.58	97.78	0	95.55	0.56	98.75	1.45	0.04	0.11	0.01	0.02	0.02	0	0.02	0.03	0	0	0.04	41.7	0.45	0	99.44	0	0.01	0	36	-4.2	-6.66	6.24	49.99	203.01	935.36	138.6	1216.52	434.09	982.79	192.28	1184.92	211.04
25.191	0	0.07	0.02	0.1	7.93	0.02	0.03	3.44	0.04	0.48	84.13	98.09	0	95.44	0.48	98.98	1.15	0.04	0.11	0.01	0.01	0.01	0	0.02	0.03	0	0	0.04	43.37	0.44	0	96.09	0	0.01	0	36	-8.19	-6.79	5.93	49.02	202.73	934.7	137.36	1217.39	433.62	982.51	189.95	1184.42	208.1
25.225	0	0.08	0.02	0.12	8.66	0.02	0.03	3.47	0.05	0.47	82.69	98.65	0	95.2	0.47	99.19	1.35	0.06	0.13	0.01	0.02	0.02	0	0.02	0.03	0	0	0.05	47.52	0.46	0	96.19	0	0.01	0	36	-14.03	-7.06	5.97	48.32	198.08	933.67	133.52	1216.73	427.76	983.75	186.12	1181.3	200.52
25.258	0	0.08	0.02	0.12	8.91	0.02	0.03	3.47	0.03	0.53	82.19	98.83	0	95.76	0.37	99.22	1.27	0.07	0.1	0.01	0.01	0.01	0	0.02	0.03	0	0	0.03	49.3	0.53	0	88.11	0	0.01	0	36	-10.47	-6.41	5.3	48.62	199.7	931.93	130.4	1218.39	431.04	981.98	183.38	1181.02	199.55
25.291	0	0.08	0.02	0.12	8.8	0.02	0.03	3.51	0.02	0.54	82.39	98.74	0	96.41	0.39	99.44	1.28	0.11	0.11	0.01	0.01	0.02	0	0.02	0.02	0	0	0.02	48.15	0.54	0	39.64	0	0.01	1	42	-11.27	-5.55	6.02	48.87	203.93	929.2	124.91	1224.2	432.7	982.6	181.56	1186.07	195.24
25.325	0	0.08	0.02	0.13	9.3	0.02	0.03	3.57	0.02	0.62	81.41	99.01	0	95.47	0.39	99.65	1.01	0.22	0.13	0	0.02	0.03	0	0.02	0.02	0	0	0.02	50.95	0.62	0	29.13	0.01	0.01	0	42	-11.28	-6.76	6.2	48.99	201.94	930.22	124.45	1223.94	430.67	984.17	181.1	1185.68	194.33
25.358	0	0.09	0.02	0.15	9.93	0.02	0.03	3.6	0.03	0.76	80.13	99.25	0	95.89	0.39	99.68	1.02	0.28	0.13	0	0.02	0.03	0	0.02	0.03	0	0	0.01	54.44	0.76	0	41.36	0.01	0	0	42	-11.81	-6.25	5.58	48.92	199.79	933.32	125.51	1223.56	428.44	985.5	181.72	1184.95	193.49
25.391	0	0.07	0.02	0.11	8.54	0.02	0.03	3.61	0.03	0.79	82.91	98.58	0	97.46	0.37	99.67	0.82	0.3	0.13	0	0.02	0.01	0	0.02	0.03	0	0	0.03	46.41	0.79	0	28.39	0.01	0	0	42	-12.7	-3.76	4.9	49.11	203.1	935.25	125.92	1222.61	425.7	983.44	181.06	1186.19	193.16
25.425	0	0.06	0.02	0.09	7.6	0.02	0.03	3.62	0.09	0.54	84.8	97.68	0	96.59	0.41	99.61	0.54	0.36	0.15	0	0.01	0.01	0	0.02	0.04	0	0	0.09	40.28	0.82	0	50.36	0.01	0	0	42	-11.12	-5.28	5.56	49.58	205.09	933.55	124	1223.01	425.72	982.91	179.89	1187.57	193.21
25.458	0	0.06	0.02	0.08	7.3	0.02	0.03	3.67	0.17	0.5	85.4	97.17	0	97.12	0.46	99.63	0.5	0.53	0.17	0	0.01	0	0	0.01	0.04	0	0	0.18	37.71	0.96	0	18.96	0.01	0	0	42	-10.46	-4.42	5.65	49.63	203.25	931.67	122.51	1222.49	426.37	982.72	178.72	1185.53	192.11
25.492	0	0.05	0.02	0.07	6.64	0.02	0.03	3.71	0.12	0.37	86.71	95.87	0	96.1	0.41	99.62	0.37	0.58	0.18	0	0	0	0	0.01	0.04	0	0	0.12	32.86	1.22	0	33.83	0.01	0	0	42	-8.53	-5.98	6.18	49.81	203.98	927.55	118.54	1225.04	429.44	982.38	177.95	1186	189.87
25.525	0	0.05	0.02	0.06	6.32	0.02	0.02	3.81	0.11	0.26	87.37	94.73	0	93.39	0.44	99.68	0.26	0.85	0.16	0	0	0	0	0.01	0.04	0	0	0.11	29.6	1.54	0	42.03	0.01	0	0	42	-8.75	-8.76	5.45	49.78	200.27	928.86	120.33	1220.33	425.47	981.18	178.63	1181.18	189.09
25.558	0	0.05	0.02	0.07	6.51	0.02	0.02	3.81	0.08	0.23	86.97	95.43	0	96.06	0.35	99.71	0.23	0.81	0.26	0	0.01	0.01	0	0.01	0.06	0	0.01	0.08	31.44	1.63	0	66.16	0.01	0	0	42	-6.47	-6.03	6.34	50.28	203.39	925.19	117.67	1222.88	429.76	980.67	177.31	1183.66	190.19
25.592	0	0.04	0.02	0.06	5.77	0.02	0.02	3.89	0.06	0.15	88.45	92.73	0	95.18	0.33	99.68	0.15	0.75	0.22	0	0.01	0.01	0	0.01	0.05	0	0.01	0.06	25.34	2.27	0	51.14	0.01	0	0	42	-10.48	-7.08	5.56	49.79	204.7	925.18	115.51	1223.2	425.5	978.82	177.26	1183.41	184.14
25.625	0	0.04	0.02	0.05	5.67	0.02	0.02	3.87	0.07	0.14	88.67	92.4	0	95.74	0.27	99.68	0.14	0.62	0.26	0	0.01	0.01	0	0.01	0.06	0	0.01	0.07	24.73	2.31	0	62.83	0.01	0	0	42	-5.79	-6.44	6.44	50.44	203.91	925.04	116.39	1223.42	429.12	980.77	176.83	1184.3	189.25
25.658	0	0.04	0.02	0.05	5.63	0.02	0.02	3.95	0.08	0.11	88.73	92.05	0	95.12	0.19	99.7	0.11	0.85	0.29	0	0.01	0.03	0	0.01	0.05	0	0.01	0.08	24.11	2.66	0	27.69	0.01	0	0	42	-8.4	-7.15	6.11	49.89	198.9	927.38	117.3	1223.94	427.51	983.9	177.66	1182.57	187.13
25.692	0	0.04	0.02	0.04	5.09	0.02	0.02	4.16	0.06	0.11	89.82	88.12	0	93.77	0.17	99.74	0.11	0.93	0.2	0	0.01	0.03	0	0.01	0.05	0	0	0.06	18.53	3.85	0	55.39	0.01	0	0	42	-9.77	-8.44	4.4	49.91	203.08	928.37	117.48	1221.77	424.35	978.6	177.84	1181.57	184.42
25.725	0	0.04	0.02	0.04	5.02	0.02	0.02	4.18	0.11	0.1	89.96	87.66	0	95.13	0.16	99.75	0.1	0.86	0.21	0	0.01	0.03	0	0.02	0.08	0.01	0	0.11	17.98	4.09	0	20.91	0.01	0	0	42	-7.45	-7.14	6.48	50.59	205.13	926.61	116.33	1223.98	426.03	981.26	177.9	1186.15	187.75
25.759	0	0.03	0.02	0.04	4.58	0.02	0.02	4.23	0.17	0.06	90.85	82.27	0	93.74	0.13	99.77	0.06	1.12	0.17	0	0.01	0.01	0	0.01	0.09	0	0	0.2	12.66	4.13	0	29.08	0.01	0	0	42	-7.86	-8.47	5.07	50.36	202.48	927.63	117.58	1221.37	425.84	979.45	176.57	1181.66	186.93
25.792	0	0.03	0.02	0.03	4.42	0.02	0.02	4.24	0.19	0.05	91.17	79.86	0	96.31	0.12	99.76	0.05	1.19	0.19	0	0.01	0.01	0	0.01	0.11	0.01	0	0.19	10.71	4.1	0	42.26	0.01	0	0	42	-6.32	-5.7	6.35	50.71	204.68	925.37	116.04	1222.71	426.96	980.04	176.96	1184.42	188.21
25.825	0	0.03	0.02	0.04	4.63	0.02	0.02	4.27	0.14	0.05	90.74	82.35	0	94.03	0.14	99.76	0.05	1.4	0.24	0	0	0.01	0	0.01	0.08	0.01	0	0.14	12.74	4.09	0	17.53	0.01	0	0	42	-7.25	-8.22	5.2	50.56	203.34	926.8	118.47	1218.86	425.63	977.67	175.47	1180.56	188.94
25.859	0	0.03	0.02	0.03	4.33	0.02	0.02	4.28	0.11	0.03	91.34	78.8	0	96.13	0.15	99.71	0.03	1.08	0.28	0	0.01	0.01	0	0.01	0.09	0.01	0	0.11	9.96	4.46	0	36.66	0.02	0	0	42	-7.55	-5.94	5.54	50.57	200.9	926.18	117.34	1220.5	425.47	979.76	178.05	1180.48	186.67
25.892	0	0.03	0.02	0.03	4.43	0.02	0.02	4.34	0.09	0.03	91.13	80.42	0	97.95	0.16	99.67	0.03	1.09	0.29	0	0.01	0.01	0	0.01	0.08	0.01	0	0.09	11.24	4.83	0	80.54	0.02	0	0	42	-7.16	-2.66	5.98	50.95	204.36	926.58	119.13	1218.48	424.29	978.17	178.14	1182.18	190.18
25.925	0	0.03	0.02	0.03	4.23	0.02	0.02	4.21	0.26	0.03	91.53	77.94	0	95.6	0.22	99.64	0.03	0.77	0.26	0	0.01	0.01	0	0.01	0.11	0.01	0	0.27	9.39	4.36	0	99.79	0.02	0	0	42	-1.96	-6.61	5.4	51.09	202.46	927.25	122.57	1216.11	427.04	977.19	182.76	1179.34	193.9
25.959	0	0.03	0.02	0.04	4.41	0.02	0.02	4.04	0.2	0.04	91.18	81.08	0	96.49	0.24	99.58	0.04	0.63	0.2	0	0.01	0.01	0	0.02	0.1	0.01	0.01	0.39	11.86	3.55	0	99.75	0.02	0	0	42	-4.67	-5.44	5.31	50.87	204.31	929.36	127.04	1213.44	425.76	976.03	183.31	1179.83	197.87
25.992	0	0.03	0.02	0.04	4.48	0.02	0.02	3.93	0.15	0.04	91.05	82.24	0	96.29	0.33	99.51	0.04	0.49	0.15	0	0.01	0.01	0	0.02	0.07	0.01	0	0.36	12.89	2.98	0	99.93	0.01	0	0	42	-5.87	-5.71	5.53	50.51	203.19	929.49	131.02	1210.45	425.79	975.5	185.77	1178.09	201.28
26.025	0	0.03	0.02	0.04	4.33	0.02	0.02	3.78	0.15	0.05	91.33	80.65	0	96.17	0.46	99.28	0.05	0.28	0.15	0	0.02	0.01	0	0.02	0.05	0.01	0.01	0.41	11.82	2.3	0	99.8	0.01	0	0	42	-6.56	-5.88	5.51	50.14	204.47	928.77	133.48	1209.88	428.73	974.31	186.5	1178	204.36
26.059	0	0.03	0.02	0.03	4.16	0.02	0.03	3.66	0.18	0.07	91.68	78.33	0	96.79	0.48	98.92	0.07	0.17	0.22	0	0.03	0.02	0	0.02	0.05	0.01	0.01	0.18	10.41	1.94	0	99.74	0.01	0.01	0	42	-6.41	-4.97	6.45	50.14	203.76	927.49	133.99	1210.31	430.48	975.81	186.87	1178.62	206.55
26.092	0	0.03	0.02	0.03	3.94	0.02	0.03	3.52	0.2	0.08	92.12	74.7	0	96.08	0.45	98.59	0.08	0.13	0.2	0	0.04	0.01	0	0.02	0.08	0.01	0.01	0.36	8.22	1.36	0	99.31	0.01	0.01	0	42	-10.77	-6.01	6.53	49.26	200.59	930.31	138.25	1204.24	423.47	975.79	187.31	1175.32	207.85
26.126	0	0.03	0.02	0.03	3.84	0.02	0.03	3.39	0.17	0.17	92.33	72.8	0	96.79	0.46	98.25	0.17	0.1	0.17	0	0.04	0.01	0	0.02	0.07	0.01	0.01	0.45	7.34	0.79	0	99.75	0.01	0.01	0	42	-11.64	-4.97	5.4	49.15	202.99	930.6	138.79	1204.43	423.71	973.08	188.39	1175.2	207.29
26.159	0	0.03	0.02	0.03	3.65	0.02	0.03	3.29	0.13	0.28	92.7	68.84	0	96.86	0.43	97.84	0.28	0.08	0.13	0	0.04	0.01	0	0.03	0.08	0.01	0.01	0.35	5.36	0.5	0	99.75	0.01	0.02	0	42	-10.47	-4.85	5.34	49.33	203.25	930.54	138.75	1204.43	423.71	972.89	188.45	1175.16	208.45
26.192	0	0.03	0.02	0.03	3.52	0.02	0.03	3.21	0.07	0.34	92.97	66.11	0	96.61	0.31	97.52	0.34	0.07	0.07	0.01	0.04	0.01	0	0.03	0.06	0.02	0.01	0.26	4.13	0.36	0	99.72	0.01	0.01	0	42	-10.11	-5.25	5.42	49.31	203.7	930.52	138.98	1204.12	423.6	972.66	188.55	1175.33	209
26.226	0	0.03	0.02	0.03	3.41	0.02	0.03	3.14	0.07	0.24	93.19	63	0	96.35	0.24	97.24	0.59	0.08	0.07	0.01	0.04	0.01	0	0.04	0.1	0.02	0.01	0.24	2.72	0.16	0	98.32	0.01	0.01	0	42	-8.95	-5.63	5.41	49.32	203.09	930.77	139.69	1203.99	424.44	972.96	189.69	1175.06	209.77
26.259	0	0.03	0.02	0.03	3.37	0.02	0.03	3.12	0.08	0.16	93.25	62.44	0	96.07	0.16	97.15	0.59	0.07	0.08	0	0.05	0.01	0	0.03	0.1	0.02	0.02	0.3	2.51	0.14	0	99.42	0.01	0.02	0	36	-7.72	-6.02	6.4	49.56	204.64	930.18	138.48	1209.11	429.25	975.99	191.27	1179.81	209.58
26.292	0	0.03	0.02	0.03	3.43	0.02	0.03	3.14	0.09	0.13	93.14	63.01	0	95.39	0.13	97.43	0.94	0.06	0.09	0.01	0.07	0.02	0	0.03	0.11	0.02	0.02	0.37	2.54	0.12	0	99.93	0.01	0.02	0	36	-5.29	-6.85	5.94	49.55	202.42	930.12	138.5	1211.28	433.73	977.29	192.49	1178.98	209.76
26.326	0	0.03	0.02	0.03	3.46	0.02	0.03	3.16	0.08	0.13	93.08	61.56	0	96.46	0.13	97.64	1.76	0.06	0.08	0	0.06	0.01	0	0.04	0.11	0.03	0.02	0.3	1.56	0.06	0	99.57	0.01	0.02	0	36	-6.03	-5.48	6.16	49.61	205.01	932.52	140.04	1211.26	431.41	977.67	193.53	1181.9	211.43
26.359	0	0.03	0.02	0.03	3.47	0.02	0.03	3.17	0.07	0.13	93.06	61.34	0	95.72	0.13	97.69	1.93	0.04	0.07	0.01	0.07	0.01	0	0.04	0.09	0.02	0.01	0.22	1.38	0.06	0	99.84	0	0.01	0	36	-6.55	-6.46	6	49.25	201.06	932.87	140.46	1211.91	433.02	979.72	193.44	1180.01	210.93
26.392	0	0.03	0.02	0.03	3.55	0.02	0.03	3.19	0.07	0.1	92.89	61.25	0	96.07	0.1	97.92	2.82	0.04	0.07	0.01	0.07	0.01	0	0.03	0.08	0.02	0.01	0.14	1.11	0.04	0	99.8	0	0.01	0	36	-8.61	-6.02	5.75	49.14	203.43	936.18	143.35	1210.61	429.78	979.26	194.65	1181.89	212.64
26.426	0	0.03	0.02	0.02	3.7	0.02	0.03	3.22	0.08	0.11	92.6	61.35	0	97.62	0.11	98.15	4.2	0.05	0.08	0.01	0.04	0.01	0	0.04	0.08	0.02	0.01	0.1	0.93	0.02	0	99.75	0	0.01	0	36	-12.84	-3.42	5.43	48.31	199.2	938.84	146.54	1208.13	425.35	981.07	193.73	1179.05	215.83
26.459	0	0.03	0.02	0.02	3.69	0.02	0.03	3.2	0.09	0.12	92.62	61.02	0	96.5	0.12	97.99	4.34	0.04	0.09	0.01	0.05	0	0	0.03	0.07	0.02	0.02	0.1	0.92	0.02	0	99.91	0	0.01	0	36	-9.89	-5.42	6.02	48.89	204.66	935.81	142.76	1211.9	429.78	979.55	194.64	1183.47	212.09
26.493	0	0.03	0.02	0.02	3.81	0.02	0.03	3.23	0.07	0.12	92.38	60.77	0	97.26	0.12	98.26	5.54	0.04	0.08	0.01	0.05	0.01	0	0.04	0.05	0.02	0.01	0.07	0.52	0.02	0	99.66	0	0.01	0	36	-13.37	-4.16	6.53	48.41	200.35	938.11	145.53	1207.64	425.06	981.65	191.68	1180.68	214.68
26.526	0	0.03	0.02	0.02	3.83	0.02	0.03	3.2	0.07	0.12	92.34	60.06	0	96.5	0.12	97.99	6.18	0.03	0.09	0.01	0.05	0.01	0	0.04	0.04	0.02	0.01	0.07	0.42	0.02	0	99.97	0	0.01	0	36	-10.42	-5.41	5.74	48.88	207.22	937.05	143.6	1212	429.22	978.61	194.75	1185.04	212.83
26.559	0	0.03	0.02	0.02	3.81	0.02	0.03	3.18	0.06	0.08	92.38	59.76	0	93.92	0.08	97.85	6.22	0.04	0.1	0.01	0.08	0.01	0	0.04	0.04	0.02	0.01	0.06	0.41	0.02	0	99.88	0	0.01	0	36	-8.91	-8.31	5.84	48.83	201.45	939.87	144.21	1213.31	429.34	983.46	195.43	1184.16	212.77
26.593	0	0.03	0.02	0.02	3.81	0.02	0.03	3.25	0.06	0.09	92.37	60.7	0	97.66	0.09	98.42	5.57	0.04	0.11	0.01	0.07	0.01	0	0.04	0.04	0.02	0.01	0.06	0.33	0.01	0	99.83	0	0.01	0	36	-12.15	-3.34	5.67	48.33	198.85	940.63	147.86	1208.91	426	982.9	194.93	1180.5	217.16
26.626	0	0.03	0.02	0.02	3.82	0.02	0.03	3.27	0.16	0.08	92.36	60.99	0	97.6	0.08	98.55	5.44	0.04	0.18	0	0.07	0.02	0	0.05	0.06	0.02	0.02	0.16	0.34	0.01	0	99.89	0	0.01	0	36	-16.38	-3.47	6.91	48.07	198.11	941.2	148.29	1204.92	420.16	983.45	192.61	1180.24	215.42
26.659	0	0.03	0.02	0.02	3.73	0.02	0.03	3.31	0.2	0.09	92.54	62.21	0	95.93	0.09	98.89	4.13	0.04	0.2	0	0.11	0.05	0	0.04	0.1	0.02	0.02	0.64	0.32	0.01	0	99.89	0	0.01	0	36	-15.3	-6.2	7.05	48.09	196.78	940.25	147.04	1205	419.48	983.65	193.72	1179.43	213.58
26.693	0	0.03	0.02	0.02	3.77	0.02	0.03	3.29	0.19	0.08	92.46	61.67	0	95.4	0.08	98.72	4.71	0.05	0.19	0.01	0.08	0.09	0	0.03	0.08	0.02	0.02	0.53	0.37	0.02	0	98.78	0	0.01	0	36	-11.74	-6.84	6.28	48.56	203.46	938	144.91	1210.47	426.52	980.85	196.15	1183.62	212.89
26.726	0	0.03	0.02	0.02	3.78	0.02	0.03	3.28	0.15	0.07	92.45	62.32	0	95.75	0.07	98.66	4.93	0.04	0.15	0.01	0.11	0.07	0	0.03	0.12	0.01	0.02	0.93	0.33	0.02	0	99.93	0	0.01	0	36	-10.79	-6.43	5.92	48.47	201.54	937.43	144.25	1212.92	431.22	982.18	194.95	1182.93	212.78
26.76	0	0.03	0.02	0.02	3.75	0.02	0.03	3.2	0.11	0.08	92.5	60.09	0	94.48	0.08	98.05	5.37	0.04	0.11	0.01	0.05	0.02	0	0.02	0.12	0.01	0.02	0.37	0.34	0.02	0	99.79	0	0.02	0	36	-6.5	-7.8	5.57	49.19	201.5	939.84	145.89	1212.41	431.4	982.56	197.47	1183.29	215.02
26.793	0	0.03	0.02	0.02	3.69	0.02	0.03	3.21	0.1	0.07	92.62	60.18	0	94.59	0.07	98.13	4.67	0.05	0.1	0.01	0.04	0.01	0	0.03	0.16	0.01	0.04	0.35	0.26	0.02	0	95.63	0	0.02	0	36	-10.03	-7.69	6.18	48.92	201.98	942.31	148.08	1209.08	424.92	982.96	196.76	1183.98	216.4
26.826	0	0.03	0.02	0.02	3.68	0.02	0.03	3.18	0.08	0.08	92.63	59.91	0	96.08	0.08	97.84	4.93	0.06	0.08	0.01	0.04	0.01	0	0.03	0.17	0.01	0.04	0.49	0.28	0.02	0	99.59	0	0.03	0	36	-13.83	-6	6.14	48.37	200.28	939.99	144.69	1212.13	426.58	983.99	193.8	1183.47	211.78
26.86	0	0.03	0.02	0.02	3.61	0.02	0.03	3.09	0.09	0.07	92.77	58.51	0	95.92	0.07	97.17	5	0.05	0.09	0.01	0.04	0.01	0	0.03	0.18	0.01	0.05	0.44	0.31	0.02	0	99.4	0.01	0.03	0	36	-7.55	-6.22	6.55	49.31	201.8	939.57	145.44	1210.45	428.07	983.04	194.76	1183.71	216.15
26.893	0	0.03	0.02	0.02	3.55	0.02	0.03	3	0.07	0.07	92.9	56.67	0	96	0.07	96.41	5.33	0.06	0.07	0.01	0.05	0.01	0	0.03	0.12	0.01	0.05	0.26	0.26	0.02	0	99.82	0	0.03	0	36	-10.55	-6.11	6.47	49.05	205.1	936.88	142.54	1211.11	426.94	980.3	192.73	1184.44	212.54
26.926	0	0.03	0.02	0.02	3.39	0.02	0.03	2.92	0.06	0.07	93.22	55.48	0	96.17	0.07	95.75	4.36	0.06	0.06	0.01	0.03	0.01	0	0.03	0.07	0.01	0.03	0.32	0.25	0.02	0	99.69	0	0.02	0	36	-11.76	-5.88	6.53	48.69	200.18	935.99	142.34	1210.47	427.86	982.07	189.77	1180.91	212.87
26.96	0	0.03	0.02	0.02	3.36	0.02	0.03	2.94	0.05	0.08	93.28	56.42	0	95.76	0.08	95.91	3.77	0.04	0.05	0	0.02	0	0	0.04	0.08	0.01	0.04	0.64	0.25	0.02	0	99.75	0	0.03	0	36	-10.15	-6.41	6.97	48.91	201.38	934.72	141.78	1210.12	428.46	981.34	190.66	1181.5	212.76
26.993	0	0.03	0.02	0.02	3.5	0.02	0.03	3.1	0.04	0.1	93	59.1	0	94.63	0.1	97.21	3.72	0.06	0.04	0	0.02	0.01	0	0.04	0.07	0.01	0.04	0.7	0.24	0.03	0	99.92	0	0.03	0	36	-7.38	-7.65	6.73	49.66	200.47	935.32	141.8	1209.71	427.6	981.28	193.73	1180.91	212.05
27.026	0	0.03	0.02	0.02	3.56	0.02	0.03	3.22	0.04	0.14	92.89	62.26	0	96.14	0.14	98.08	3.2	0.06	0.04	0	0.01	0	0	0.03	0.07	0.01	0.04	1.49	0.22	0.03	0	99.37	0	0.03	0	36	-11.87	-5.92	5.75	48.93	201.04	934.44	140.66	1210.7	427.57	979.74	189.07	1179.54	211.39
27.06	0	0.03	0.02	0.02	3.52	0.02	0.03	3.3	0.06	0.2	92.96	64.25	0	96.03	0.2	98.64	2.06	0.07	0.06	0	0.01	0	0	0.03	0.07	0.01	0.04	1.99	0.2	0.03	0	98.67	0	0.03	0	36	-10.04	-6.07	6.49	49.1	200.85	935.07	142.55	1208.03	426.23	980.12	189.7	1179.4	214.72
27.093	0	0.03	0.02	0.02	3.61	0.02	0.03	3.38	0.08	0.29	92.78	65.94	0	95.97	0.29	99.13	2.27	0.08	0.08	0	0.02	0.01	0.01	0.04	0.11	0.02	0.04	2.42	0.22	0.03	0	99.56	0	0.03	0	36	-7.78	-6.15	6.61	49.59	201.53	933.28	140.96	1209.51	429.19	979.55	192.38	1180.15	211.79
27.127	0	0.03	0.02	0.02	3.66	0.02	0.03	3.43	0.14	0.45	92.68	65.34	0	94.81	0.45	99.32	2.34	0.1	0.14	0	0.02	0.01	0	0.04	0.13	0.02	0.03	1.91	0.21	0.04	0	98.07	0	0.03	0	36	-10.63	-7.47	7.12	48.96	196.57	934.31	142.04	1206.19	425.56	981.63	189.05	1176.85	212.09
27.16	0	0.03	0.02	0.02	3.72	0.02	0.03	3.47	0.15	0.63	92.57	66.09	0	95.47	0.63	99.39	2.57	0.13	0.15	0	0.02	0.01	0	0.04	0.17	0.01	0.04	2.24	0.2	0.04	0	99.5	0	0.04	0	36	-7.61	-6.76	6.61	49.54	198.74	931.92	139.11	1208.68	428.21	979.66	191.28	1177.59	209.26
27.193	0	0.03	0.02	0.02	3.76	0.02	0.03	3.52	0.14	0.83	92.48	64.51	0	95.3	0.83	99.42	2.59	0.23	0.14	0	0.03	0.08	0	0.05	0.2	0.02	0.03	1.34	0.25	0.04	0	99.41	0	0.04	0	36	-9.76	-6.95	6.84	49.13	193.89	932.74	140.02	1206.38	425.72	981.54	189.91	1174.51	208.86
27.227	0	0.03	0.02	0.02	3.73	0.02	0.03	3.53	0.13	0.84	92.54	64.37	0	96.45	0.84	99.44	2.13	0.29	0.13	0	0.02	0.06	0	0.07	0.29	0.02	0.04	1.26	0.28	0.05	0	98.48	0	0.04	0	36	-11.47	-5.49	6.67	49.51	204.48	929.76	134.86	1210.44	425.4	976.89	187.94	1180.68	204.63
27.26	0	0.03	0.02	0.02	3.71	0.02	0.03	3.54	0.08	0.88	92.58	63.24	0	96.94	0.88	99.48	1.8	0.29	0.08	0	0.02	0.04	0	0.06	0.25	0.02	0.03	0.61	0.27	0.05	0	97.04	0	0.04	0	36	-8.51	-4.72	7.44	49.66	202.14	926.32	129.89	1215.52	431.59	980.09	184.25	1181.36	203.09
27.293	0	0.03	0.02	0.02	3.76	0.02	0.03	3.61	0.07	1.25	92.48	62.69	0	96.43	1.25	99.44	1.72	0.38	0.07	0	0.01	0.04	0	0.06	0.15	0.02	0.02	0.1	0.35	0.06	0	80.32	0	0.02	0	36	-7.93	-5.52	6.67	50.01	204.98	925.78	127.57	1216.9	431.59	977.88	183.76	1182.21	200.1
27.327	0	0.03	0.02	0.02	3.7	0.02	0.03	3.59	0.07	1.26	92.6	62.63	0	97.03	1.28	99.32	1.26	0.31	0.07	0	0.01	0.02	0	0.06	0.13	0.02	0.01	0.06	0.44	0.09	0	61.83	0	0.02	1	42	-6.65	-4.56	8.36	50.26	203.72	924.1	124.3	1220.21	433.74	982.18	179.67	1184.79	201.02
27.36	0	0.03	0.02	0.02	3.69	0.02	0.03	3.57	0.06	1.19	92.61	62.58	0	94.04	1.19	99.19	1.28	0.38	0.06	0	0.01	0.01	0	0.05	0.07	0.02	0.01	0.02	0.54	0.12	0	87.97	0	0.01	0	42	-10.64	-8.21	6.06	48.93	190.32	927.24	124.98	1216.21	428.38	983.95	179.91	1173.82	192.88
27.393	0	0.03	0.02	0.02	3.67	0.02	0.03	3.56	0.05	1.04	92.66	62.88	0	95.17	1.11	99.2	1.04	0.34	0.07	0	0.01	0.01	0	0.04	0.05	0.01	0.01	0.01	0.69	0.13	0	45.56	0	0.01	0	42	-7.72	-7.1	6.56	50.36	206.05	926.02	121.8	1218.34	427.6	978.09	177.36	1183.39	194.9
27.427	0	0.03	0.02	0.02	3.71	0.02	0.03	3.6	0.04	0.86	92.57	64.01	0	94.57	1.11	99.34	0.86	0.43	0.09	0	0.01	0.01	0	0.04	0.03	0.01	0.01	0.01	1.15	0.22	0	64.45	0	0.01	0	42	-8.81	-7.71	5.76	50	200.68	926.62	121.2	1218.12	426.56	979.31	178.21	1179.59	191
27.46	0	0.03	0.02	0.03	3.71	0.02	0.03	3.59	0.02	0.63	92.58	65.14	0	93.94	0.96	99.41	0.63	0.36	0.07	0	0.01	0.01	0	0.02	0.02	0.01	0	0	1.7	0.31	0	96.05	0	0	0	42	-7.36	-8.3	5.73	50.14	200.49	926.29	120.46	1218.85	427.73	979.55	177.98	1179.63	190.95
27.494	0	0.03	0.02	0.03	3.82	0.02	0.03	3.64	0.02	0.51	92.35	67.82	0	93.12	0.91	99.5	0.51	0.47	0.1	0	0	0.01	0	0.02	0.01	0.02	0	0	3.12	0.5	0	89.03	0	0	0	42	-7.77	-8.98	5.66	50.26	199.59	927.37	121.23	1217.51	425.9	979.76	177.76	1178.9	191.13
27.527	0	0.03	0.02	0.03	4.01	0.02	0.03	3.72	0.01	0.41	91.99	71.42	0	92.26	1.07	99.43	0.41	0.58	0.08	0	0	0	0	0.01	0.01	0.01	0	0	5.3	0.81	0	51.75	0.01	0	0	42	-8.64	-9.61	5.91	50.59	205.71	927.01	118.4	1221.47	425.85	979.08	176.68	1184.4	189.22
27.56	0	0.03	0.02	0.03	4	0.02	0.03	3.71	0.01	0.4	92	71.77	0	94.26	0.89	99.45	0.4	0.57	0.06	0	0	0	0	0.01	0.01	0.01	0	0	5.5	0.91	0	43.5	0.01	0	0	42	-7.94	-8.01	5.66	50.6	202.8	927.67	118.54	1220.51	425.49	979.88	176.28	1182.28	188.96
27.594	0	0.03	0.02	0.03	4.27	0.02	0.03	3.82	0.01	0.35	91.46	76.5	0	95.05	1.02	99.34	0.35	0.71	0.08	0	0	0	0	0.01	0.01	0.02	0	0	8.68	1.51	0	43.01	0.01	0	0	42	-9.46	-7.22	5.56	50.16	192.49	930.74	120.3	1215.66	420.59	983.76	173.13	1175.62	188.69
27.627	0	0.03	0.02	0.03	4.26	0.02	0.03	3.84	0.01	0.31	91.48	76.3	0	95.36	1.03	99.3	0.31	0.75	0.08	0	0	0	0	0.01	0.01	0.02	0	0	8.58	1.66	0	33.57	0.01	0	0	42	-6.95	-6.88	4.76	51	200.63	928.56	115.44	1220.4	423.45	979.9	172.52	1180.13	185.19
27.66	0	0.03	0.02	0.03	4.28	0.02	0.03	3.88	0.02	0.28	91.44	76.77	0	94.83	1.16	98.91	0.28	0.77	0.1	0	0.01	0.01	0	0.01	0.02	0.03	0	0.01	9.31	2.09	0	72.6	0.01	0	0	42	-6.71	-7.45	5.32	50.97	194.17	929.94	116.45	1218.87	421.4	983.71	173.22	1177.49	185.47
27.694	0	0.03	0.02	0.03	4.21	0.02	0.03	3.92	0.03	0.18	91.57	76.12	0	95.27	1.36	98.34	0.18	0.67	0.1	0	0.02	0.01	0	0	0.03	0.04	0	0.03	9.42	2.84	0	70.19	0.01	0	0	36	-7.56	-6.99	5.16	51.01	197.39	929.71	114.72	1220.56	421.04	982.67	172.07	1179.71	183.78
27.727	0	0.03	0.02	0.03	4.13	0.02	0.03	3.94	0.06	0.17	91.73	74.17	0	94.46	1.74	97.67	0.17	0.74	0.09	0	0.02	0	0	0	0.06	0.05	0	0.05	8.79	3.18	0	57.87	0.01	0	0	36	-5.68	-7.82	4.3	51.39	195.93	930.61	114.76	1219.09	420.39	981.73	171.87	1177.33	183.21
27.761	0	0.03	0.02	0.03	4.54	0.02	0.03	4.42	0.07	0.13	90.92	79.02	0	94.61	2.8	97.41	0.13	0.73	0.1	0	0.02	0	0	0	0.07	0.06	0	0.07	12.43	5.3	0	55	0.01	0	0	36	-6.8	-7.68	4.5	51.58	198.48	930.72	114.16	1218.47	417.48	980.54	171.8	1178.75	182.16
27.794	0	0.03	0.02	0.04	4.47	0.02	0.03	4.27	0.11	0.1	91.06	78.62	0	92.62	3.15	96.32	0.1	0.56	0.14	0	0.02	0.01	0	0	0.11	0.06	0	0.03	13.21	5.31	0	42.07	0.01	0	0	36	-5.43	-9.35	5.06	51.64	196.89	929.41	113.38	1218.26	418.34	981.42	170.96	1177.97	182.69
27.827	0	0.03	0.02	0.04	4.48	0.02	0.03	4.21	0.11	0.09	91.05	79.19	0	94.53	3.19	95.83	0.09	0.52	0.19	0	0.02	0.01	0	0	0.11	0.06	0	0.01	14.14	5.48	0	25.06	0.01	0	0	36	-7.57	-7.76	4.92	51.56	197.7	929.4	112.96	1218.8	417.67	981.09	170.31	1178.48	181.41
27.861	0	0.04	0.02	0.04	4.78	0.02	0.03	4.32	0.14	0.1	90.44	81.81	0	96.39	3.76	96.27	0.06	0.61	0.39	0	0.01	0.02	0	0	0.14	0.1	0	0.01	15.77	5.04	0	16.24	0.01	0	0	36	-7.81	-5.58	4.6	51.82	201.06	928.87	112.15	1218.49	416.61	978.59	170.26	1179.4	180.42
27.894	0	0.03	0.02	0.04	4.64	0.02	0.03	4.35	0.15	0.12	90.72	79.4	0	95.73	3.99	96.53	0.04	0.52	0.42	0	0.01	0.03	0	0	0.15	0.12	0	0.01	13.59	4.81	0	46.68	0.02	0	0	36	-6.19	-6.45	5.29	51.99	201.48	927.09	112.66	1216.82	417.58	977.81	170.05	1178.87	182.96
27.927	0	0.03	0.02	0.03	4.67	0.02	0.03	4.41	0.12	0.1	90.65	79.03	0	95.6	3.84	97.94	0.04	0.49	0.39	0	0	0.01	0	0.01	0.12	0.1	0	0.01	11.91	3.88	0	50.95	0.02	0	0	36	-4.13	-6.6	5.82	52.08	197.8	926.78	112.63	1217.15	419.11	980.38	170.61	1177.73	183.96
27.961	0	0.03	0.02	0.03	4.44	0.02	0.03	4.39	0.08	0.13	91.12	73	0	95.39	4.47	98.44	0.04	0.54	0.4	0	0	0.01	0	0.01	0.08	0.13	0	0.01	7.27	2.63	0	32.88	0.02	0	0	36	-3.93	-6.86	5.75	52.21	201.07	924.67	112.38	1217.13	420.09	977.62	172.58	1178.38	183.7
27.994	0	0.03	0.02	0.03	4.44	0.02	0.03	4.49	0.09	0.12	91.03	71.29	0	95.12	4.99	98.72	0.04	0.55	0.25	0	0	0	0	0.01	0.09	0.12	0	0.01	5.93	2.34	0	22.7	0.02	0	0	36	-2.44	-7.15	6.08	52.25	200.08	924.38	112.82	1216.67	420.26	978.2	174.27	1178.01	184.54
28.027	0	0.03	0.02	0.03	4.22	0.02	0.03	4.32	0.09	0.1	91.37	68.28	0	95.05	4.49	98.78	0.04	0.49	0.26	0	0	0	0	0.01	0.09	0.1	0	0.02	4.09	1.87	0	55.51	0.02	0	0	36	-2.89	-7.22	5.8	52.12	199.05	925.18	114.08	1216.43	421.22	978.54	173.97	1177.26	185.53
28.061	0	0.02	0.02	0.02	4.2	0.02	0.03	4.33	0.09	0.13	91.34	66.59	0	95.14	4.84	98.95	0.04	0.5	0.23	0	0	0	0	0.01	0.09	0.13	0.01	0.07	2.97	1.42	0	64.78	0.03	0	0	36	-6.87	-7.13	5.2	51.96	205.35	927.12	116.06	1216.36	418.65	975.57	175.16	1180.66	185.55
28.094	0	0.02	0.02	0.02	4.15	0.02	0.03	4.3	0.2	0.11	91.41	66.21	0	96.31	4.46	99.17	0.04	0.54	0.2	0	0	0	0	0.02	0.15	0.11	0.01	0.25	2.54	1.35	0	67.15	0.02	0	0	36	-5.15	-5.69	6.14	51.94	203.63	925.91	116.48	1215.91	420.58	977.14	174.57	1180.3	188.47
28.128	0	0.02	0.02	0.02	3.95	0.02	0.03	4.02	0.21	0.09	91.96	65.53	0	96.91	3.31	99.03	0.04	0.47	0.21	0	0.01	0.01	0	0.02	0.13	0.09	0.01	0.37	2.3	1.03	0	56.43	0.03	0	0	36	-4.73	-4.76	5.14	51.73	201.76	926.83	119.24	1213.13	420.43	975.46	177.48	1176.89	189.11
28.161	0	0.03	0.02	0.02	3.93	0.02	0.03	3.98	0.18	0.07	92.04	65.19	0	95.76	3.38	98.82	0.04	0.4	0.18	0	0.01	0.01	0	0.02	0.1	0.07	0.01	0.42	2.32	0.99	0	98.6	0.03	0	0	36	-6.91	-6.41	4.88	51.3	204.18	929.7	124.84	1211.5	420.13	974.54	180.93	1178.33	193.47
28.194	0	0.03	0.02	0.03	3.75	0.02	0.03	3.7	0.16	0.08	92.5	64.45	0	97.5	2.74	97.73	0.07	0.31	0.16	0	0.03	0.02	0	0.02	0.1	0.08	0.01	0.2	3.01	1.03	0	99.87	0.03	0	0	36	-7.98	-3.69	4.87	51.17	209.91	928.25	127.28	1210.48	420.88	970.57	185.17	1180.22	195.67
28.228	0	0.03	0.02	0.03	3.57	0.02	0.03	3.35	0.13	0.11	92.87	64.86	0	97.31	1.51	96.84	0.11	0.18	0.13	0	0.07	0.03	0	0.02	0.11	0.07	0.02	0.18	4.12	0.8	0	99.82	0.03	0	0	36	-8.95	-4.06	4.99	50.64	206.31	931.47	133.9	1207.96	422.15	972.91	187.74	1178.73	201.96
28.261	0	0.03	0.02	0.03	3.36	0.02	0.03	3.12	0.11	0.2	93.28	62.23	0	96.36	1.11	95.46	0.2	0.13	0.11	0	0.16	0.02	0	0.02	0.1	0.09	0.02	0.21	4.09	0.84	0	99.96	0.02	0	0	36	-13.61	-5.61	3.86	50.12	200.79	934.08	136.32	1204.16	415.64	972.93	191.71	1173.64	197.57
28.294	0	0.03	0.02	0.03	3.03	0.02	0.03	2.72	0.09	0.3	93.94	56.75	0	97.83	0.76	92.51	0.3	0.08	0.09	0	0.19	0.02	0	0.02	0.09	0.1	0.03	0.15	4.21	0.84	0	99.97	0.02	0	0	36	-13.7	-2.95	5.14	50.24	212.46	933.7	139.32	1207.64	420.88	971.21	192.8	1183.27	205.92
28.328	0	0.03	0.02	0.03	2.7	0.02	0.03	2.36	0.1	0.57	94.61	48.81	0	96.47	0.53	89.52	0.58	0.07	0.1	0.01	0.21	0.02	0	0.02	0.12	0.14	0.03	0.72	3.22	0.57	0	99.89	0.02	0.01	0	36	-9.51	-5.46	4.67	49.35	195.21	936.37	145.04	1201.81	421.96	977.09	194.82	1171.61	211.23
28.361	0	0.03	0.02	0.03	2.34	0.02	0.03	1.98	0.09	0.55	95.32	39.76	0	97.12	0.47	85.23	0.8	0.06	0.09	0.01	0.23	0.02	0	0.02	0.09	0.16	0.03	0.94	2.94	0.55	0	99.79	0.02	0.01	0	30	-12.96	-4.4	4.68	49.05	199.97	936.89	146.4	1202.74	422.48	975.56	195.64	1174.93	211.18
28.394	0	0.04	0.03	0.03	2.03	0.02	0.04	1.62	0.08	0.44	95.94	30.44	0	97.39	0.37	80.52	1.71	0.04	0.08	0.02	0.17	0.02	0	0.02	0.07	0.17	0.02	0.69	2.52	0.44	0	99.92	0.01	0.01	0	30	-12.79	-3.9	5.13	48.95	202.08	934.81	146.3	1203.05	424.74	974.47	195.12	1175.76	212.83
28.428	0	0.04	0.03	0.03	2.34	0.02	0.04	1.75	0.08	0.51	95.32	34.41	0	96.2	0.28	82.5	4.61	0.04	0.08	0.03	0.22	0.02	0	0.01	0.05	0.26	0.02	0.42	2.81	0.51	0	99.69	0.01	0.02	0	30	-12.29	-5.84	5.62	48.21	189.7	937.61	152.37	1194.89	419.95	978.34	198.38	1167.16	216.64
28.461	0	0.04	0.03	0.03	2.8	0.02	0.04	2.08	0.07	0.59	94.41	43.28	0	96.83	0.21	86.71	5.91	0.03	0.07	0.03	0.19	0.01	0	0.01	0.04	0.28	0.02	0.15	3.26	0.59	0	99.65	0.01	0.02	0	30	-11.95	-4.9	6.76	48.73	198.88	933.19	149.5	1198.56	424.23	975.56	196.81	1173.35	217.67
28.495	0	0.06	0.03	0.03	3.49	0.02	0.06	1.99	0.05	0.56	93.02	42.94	0	97.22	0.15	85.75	15.18	0.04	0.07	0.03	0.22	0.01	0	0.01	0.03	0.37	0.01	0.05	4.05	0.56	0	99.49	0.01	0.02	0	30	-15.8	-4.23	5.61	48.22	201.59	933.9	151.55	1200.38	425.74	973.55	201.03	1174.58	216.05
28.528	0	0.07	0.04	0.03	4.58	0.02	0.08	2.27	0.06	0.57	90.83	50.48	0	95.99	0.12	89.01	21.38	0.04	0.07	0.02	0.16	0.01	0	0	0.02	0.56	0.01	0.06	4.56	0.57	0	99.7	0.01	0.03	0	30	-14.69	-6.12	5.97	47.82	194.77	937.1	155.92	1195.2	422.78	976.48	200.55	1170.18	220.92
28.561	0	0.07	0.04	0.03	5.31	0.02	0.08	2.55	0.08	0.57	89.38	56.53	0	96.87	0.11	91.86	23.48	0.04	0.08	0.02	0.17	0.01	0	0	0.02	0.58	0.01	0.13	4.74	0.57	0	99.84	0	0.03	0	30	-11.94	-4.84	6.32	48.36	198.48	935.61	153.55	1200.35	428.26	977.14	200.69	1174.58	221.01
28.595	0	0.16	0.06	0.03	9.51	0.02	0.2	2.65	0.1	0.49	80.99	60.76	-11.18	96.21	0.08	92.94	44.92	0.04	0.1	0.02	0.19	0.01	0	0	0.01	0.83	0.01	0.19	5.84	0.49	0	99.79	0	0.03	0	30	-13.14	-5.83	6.49	47.83	191.72	936.26	154.6	1199.92	428.19	980.52	201.89	1171.37	220.12
28.628	0	0.18	0.06	0.03	10.16	0.02	0.24	2.6	0.14	0.46	79.69	59.06	-13.29	97.26	0.05	92.48	48.62	0.03	0.14	0.02	0.22	0.01	0	0	0.01	0.79	0.01	0.2	5.41	0.46	0	99.43	0	0.03	0	30	-13.98	-4.16	6.76	48	196.96	937.57	156.5	1197.04	424.85	978.03	200.34	1173.59	223.76
28.661	0	0.28	0.09	0.03	13.97	0.02	0.42	2.7	0.12	0.41	72.05	60.41	-20.6	97.04	0.04	93.45	61.3	0.03	0.16	0.02	0.36	0.02	0	0	0.01	0.79	0.01	0.12	5.14	0.41	0	99.83	0	0.03	0	30	-14.83	-4.54	7.2	48.06	198.09	935.07	153.49	1202.09	428.72	979.33	200.12	1176.28	221.33
28.695	0	0.35	0.1	0.03	15.54	0.02	0.55	2.61	0.07	0.33	68.93	58.09	-23.97	97.64	0.03	92.79	67.21	0.02	0.15	0.02	0.35	0.02	0	0	0.01	0.74	0.01	0.07	4.61	0.33	0	99.93	0	0.02	0	30	-14.95	-3.38	5.99	47.96	197.71	934.97	153.45	1204.48	432.37	978.62	202.34	1175.61	219.13
28.728	0	0.39	0.11	0.03	15.15	0.02	0.64	2.39	0.09	0.3	69.71	51.84	-25.3	97.61	0.03	90.61	69.51	0.02	0.1	0.01	0.31	0.01	0	0	0.02	0.72	0.01	0.09	3.64	0.3	0	99.58	0	0.02	0	30	-15.74	-3.44	6.78	47.89	202.32	933.67	155.71	1201.2	429.91	975.48	204.51	1177	222.59
28.762	0	0.35	0.1	0.03	15.4	0.02	0.57	2.62	0.07	0.24	69.2	54.44	-24.45	96.62	0.03	92.96	68.03	0.02	0.07	0.01	0.19	0.01	0	0	0.02	0.5	0.01	0.27	2.59	0.24	0	99.85	0	0.03	0	30	-16.4	-5.24	6.74	47.95	201.77	932.02	155.28	1200.92	431.26	974.7	203.27	1175.59	222.07
28.795	0	0.34	0.1	0.03	14.33	0.02	0.55	2.48	0.08	0.2	71.34	51.13	-23.69	96.38	0.02	91.58	66.77	0.02	0.08	0.02	0.16	0.02	0	0	0.02	0.43	0.01	0.17	2.31	0.2	0	99.92	0	0.02	0	30	-14.85	-5.6	6.56	48.09	204.71	930.34	154.47	1202.57	434.56	973.04	203.67	1176.89	222.42
28.828	0	0.32	0.1	0.03	14.63	0.02	0.51	2.64	0.1	0.2	70.75	54.29	-23.12	96.82	0.02	93.2	65.73	0.02	0.1	0.02	0.24	0.03	0	0	0.03	0.46	0.01	0.19	2.27	0.2	0	99.9	0	0.02	0	30	-14.26	-4.93	5.52	48.1	205.03	931.53	154.85	1204.94	437.58	972.93	205.23	1177.31	221.5
28.862	0	0.3	0.09	0.03	14.74	0.02	0.49	2.73	0.13	0.23	70.53	55.76	-22.72	95.35	0.02	94	65.11	0.02	0.16	0.02	0.23	0.04	0	0	0.03	0.35	0.01	0.13	2.21	0.23	0	99.91	0	0.03	0	30	-12.16	-6.9	7.4	47.71	197.04	932.22	157.56	1199.77	435.36	977.72	202.25	1173.12	227.62
28.895	0	0.26	0.08	0.03	14.18	0.02	0.42	2.87	0.09	0.24	71.65	58.3	-20.86	96.73	0.02	95.22	61.87	0.02	0.21	0.03	0.29	0.05	0	0	0.03	0.37	0.01	0.09	2.28	0.24	0	99.64	0	0.03	0	30	-17.24	-5.07	7.58	48.21	210.17	929.29	154.11	1205.5	434.82	973.17	204.53	1182.47	223.69
28.928	0	0.26	0.08	0.03	14.07	0.02	0.4	2.92	0.17	0.23	71.86	59.15	-20.51	96.2	0.01	95.64	61.11	0.02	0.24	0.02	0.44	0.05	0	0	0.05	0.35	0.01	0.17	2.3	0.23	0	99.89	0	0.04	0	30	-13.23	-5.85	8.33	47.57	198.39	930.88	157.39	1199.84	434.3	977.86	203.69	1174.75	228.03
28.962	0	0.27	0.08	0.03	14.7	0.02	0.43	2.94	0.19	0.17	70.59	59.35	-21.5	95.32	0.02	95.89	62.82	0.02	0.22	0.03	0.43	0.03	0	0	0.06	0.27	0.01	0.19	2.16	0.17	0	99.91	0	0.05	0	30	-14.52	-6.92	6.48	47.92	204.85	929.69	154.81	1205.81	438.92	974.03	206.18	1178.23	222.55
28.995	0	0.27	0.08	0.03	15.18	0.02	0.44	3.03	0.2	0.17	69.65	60.75	-21.89	96.28	0.01	96.63	63.38	0.02	0.2	0.03	0.57	0.03	0	0	0.05	0.27	0.01	0.2	2.14	0.17	0	99.64	0	0.05	0	30	-12.58	-5.73	8.65	47.57	198.3	931.11	157.3	1200.23	434.32	978.75	203.6	1175.45	228.75
29.028	0	0.21	0.07	0.03	13.44	0.02	0.33	3.12	0.19	0.16	73.13	62.09	-18.43	96.05	0.01	97.3	57.26	0.03	0.19	0.03	0.68	0.04	0	0	0.06	0.31	0.01	0.2	2.17	0.16	0	99.97	0	0.04	0	30	-15.13	-6.05	6.89	47.94	204.33	931.67	155.29	1206.6	437.61	976.37	205.72	1179.93	223.43
29.062	0	0.19	0.07	0.03	12.89	0.02	0.29	3.22	0.12	0.15	74.23	63.48	-16.76	97.06	0.01	98.09	54.45	0.03	0.23	0.03	0.62	0.06	0	0	0.07	0.2	0.01	0.12	2.12	0.15	0	99.9	0.01	0.04	0	30	-15.08	-4.51	6.04	47.95	205.39	932.5	156.64	1207.37	439.83	975.3	207.39	1180.04	223.8
29.095	0	0.2	0.07	0.03	12.79	0.02	0.29	3.14	0.16	0.14	74.42	62.22	-16.93	96.15	0.01	97.49	54.83	0.03	0.2	0.02	0.45	0.05	0	0	0.07	0.22	0.01	0.16	2.05	0.14	0	99.96	0.01	0.05	0	30	-14.21	-5.91	6.06	47.95	204.51	932.2	155.66	1209.22	440.97	976.41	208.72	1180.45	222.45
29.129	0	0.19	0.07	0.03	12.24	0.02	0.29	3.03	0.1	0.14	75.53	60.13	-16.59	97.02	0.01	96.64	54.2	0.04	0.14	0.03	0.48	0.04	0	0	0.06	0.2	0.01	0.1	1.81	0.14	0	99.88	0	0.04	0	30	-12.09	-4.59	6.74	47.81	203.61	934.23	159.1	1203.16	437.19	976.22	206.9	1178.67	228.57
29.162	0	0.18	0.06	0.03	11.44	0.02	0.26	2.98	0.07	0.13	77.12	58.95	-15.35	96.56	0.01	96.24	52.01	0.03	0.14	0.02	0.52	0.04	0	0	0.05	0.2	0	0.07	1.59	0.13	0	99.53	0	0.03	0	30	-14.8	-5.33	6.45	47.67	203.5	936.21	160.7	1204.55	436.61	977.35	209.32	1180	227.86
29.195	0	0.16	0.06	0.03	10.86	0.02	0.23	3.05	0.07	0.11	78.28	60.02	-13.8	95.34	0.01	96.81	49.19	0.04	0.09	0.02	0.62	0.04	0	0	0.05	0.18	0	0.07	1.58	0.11	0	99.9	0	0.03	0	30	-16.53	-6.91	7.07	47.59	201.62	935.81	159.89	1202.9	432.85	978.12	208.21	1178.92	226.45
29.229	0	0.12	0.05	0.03	9.11	0.02	0.16	3.07	0.06	0.1	81.79	60.27	-9.56	96.84	0.01	97.01	41.73	0.04	0.09	0.02	0.73	0.04	0	0	0.05	0.21	0	0.06	1.51	0.1	0	99.85	0.01	0.02	0	30	-15.23	-4.89	6.44	47.66	203.06	934.64	159.56	1204.92	437	976.84	209.88	1179.26	226.06
29.262	0	0.1	0.04	0.03	8.39	0.02	0.13	3.16	0.1	0.1	83.21	61.4	-7.16	95.76	0.02	97.69	37.56	0.04	0.11	0.02	0.69	0.06	0	0	0.05	0.25	0	0.1	1.42	0.1	0	99.93	0.01	0.02	0	30	-15.97	-6.42	5.89	47.58	202.08	936.21	159.59	1206.85	437.73	978.09	210.33	1179.66	224.54
29.295	0	0.11	0.05	0.03	8.6	0.02	0.14	3.09	0.08	0.11	82.8	60.81	-8.19	97.11	0.02	97.17	39.19	0.04	0.1	0.02	0.92	0.06	0	0	0.05	0.26	0	0.08	1.64	0.11	0	99.9	0.01	0.01	0	30	-13.74	-4.43	6.03	48.18	209.25	935.33	157.94	1209.34	439.9	975.93	209.14	1184.49	226.13
29.329	0	0.12	0.05	0.03	8.41	0.02	0.16	2.83	0.07	0.09	83.18	56.7	-9.27	96.35	0.02	94.97	41.02	0.03	0.11	0.03	0.99	0.06	0	0	0.05	0.17	0	0.07	1.72	0.09	0	99.83	0.01	0.01	0	30	-12.74	-5.63	6.41	47.62	199.69	937.68	160.95	1203.75	435.74	979.35	209.69	1178.21	227.85
29.362	0	0.13	0.05	0.03	8.87	0.02	0.17	2.89	0.05	0.09	82.25	58.19	-10.02	94.83	0.02	95.51	42.35	0.04	0.1	0.02	0.97	0.07	0	0	0.04	0.17	0	0.05	1.93	0.09	0	99.75	0.01	0.01	0	30	-16.88	-7.46	6.21	47.06	194.01	942.02	165.01	1199.71	430.05	981.81	210.19	1174.97	228.35
29.395	0	0.13	0.05	0.03	9.42	0.02	0.18	3.02	0.04	0.08	81.16	60.4	-10.57	97.29	0.03	96.59	43.35	0.05	0.08	0.02	0.9	0.04	0	0	0.04	0.15	0	0.03	2	0.08	0	99.74	0.01	0.01	0	30	-16.22	-4.1	6.55	47.4	199.19	941.14	163.59	1203.99	433.29	981.69	210.77	1180.04	229.08
29.429	0	0.16	0.06	0.03	10.44	0.02	0.23	2.93	0.08	0.07	79.12	58.33	-13.9	97.31	0.02	95.85	48.94	0.05	0.08	0.02	1.13	0.04	0	0	0.05	0.14	0	0.08	1.67	0.07	0	98.77	0	0.01	0	30	-16.38	-4.07	6.22	47.42	197.99	941.05	162.84	1205.01	433.58	982.06	212	1179.49	226.92
29.462	0	0.17	0.06	0.03	10.76	0.02	0.24	2.94	0.06	0.06	78.48	58.63	-14.44	97.2	0.02	95.91	49.96	0.08	0.07	0.02	1.04	0.04	0	0	0.04	0.14	0	0.06	1.76	0.06	0	99.11	0	0.01	0	30	-16.29	-4.26	5.13	47.32	199.12	942.87	165.93	1200.96	432.11	978.83	211.87	1177.2	229.11
29.496	0	0.15	0.06	0.03	9.67	0.02	0.22	2.78	0.04	0.05	80.65	54.71	-13.19	97.34	0.02	94.56	47.72	0.08	0.04	0.01	1.07	0.03	0	0	0.04	0.12	0	0.1	1.13	0.05	0	99.74	0	0.01	0	30	-17.85	-4	6.28	47.46	198.64	941.81	162.95	1205.66	433.28	982.61	210.7	1180.57	227.08
29.529	0	0.16	0.06	0.03	9.64	0.02	0.23	2.74	0.06	0.05	80.71	53.96	-13.09	97.6	0.02	94.18	47.84	0.09	0.06	0.01	0.75	0.03	0	0	0.02	0.1	0	0.07	1.13	0.05	0	99.75	0	0.01	0	30	-15.37	-3.48	4.9	47.35	199.46	942.29	165.39	1201.37	432.41	978.29	211.62	1176.91	229.94
29.562	0	0.17	0.07	0.03	9.08	0.02	0.25	2.4	0.03	0.05	81.85	47.52	-13.67	96.73	0.01	90.9	49.19	0.06	0.08	0.01	0.38	0.02	0	0	0.01	0.1	0	0.03	1.19	0.05	0	99.59	0	0.01	0	30	-15.52	-5.06	4.67	46.67	189.17	944.09	168.13	1200.03	432.12	983.03	213.21	1171.28	231.86
29.596	0	0.21	0.08	0.03	10.61	0.02	0.32	2.48	0.02	0.04	78.78	48.73	-16.88	97.18	0.02	91.75	54.77	0.09	0.07	0.01	0.38	0.03	0	0	0.01	0.11	0	0.02	0.95	0.04	0	99.81	0	0	0	30	-16.68	-4.3	6.02	47.19	197.69	941.97	165	1205.6	435.79	982.66	213.51	1179.76	228.81
29.629	0	0.21	0.08	0.03	10.49	0.02	0.32	2.45	0.01	0.05	79.03	48.31	-16.76	96.48	0.01	91.4	54.61	0.08	0.1	0.01	0.36	0.03	0	0	0.01	0.11	0	0.01	1.09	0.05	0	99.83	0	0	0	30	-13.3	-5.45	5.7	47.2	194.67	942.6	165.88	1201.49	434.11	982	211.53	1175.67	231.22
29.662	0	0.18	0.07	0.03	9.76	0.02	0.27	2.49	0.01	0.05	80.49	49.56	-14.88	97.6	0.01	91.81	51.12	0.07	0.12	0.01	0.65	0.05	0	0	0.01	0.13	0	0.01	1.3	0.05	0	98.49	0	0	0	30	-16.43	-3.46	6.06	47.24	198.32	944.94	168.13	1198.42	428.35	980.54	212.21	1177.84	232.35
29.696	0	0.16	0.06	0.03	9.88	0.02	0.23	2.75	0.01	0.06	80.23	54.69	-13.3	95.81	0.01	94.28	48.43	0.08	0.09	0.01	0.54	0.04	0	0	0.01	0.12	0	0.01	1.39	0.06	0	99.92	0	0	0	30	-17.48	-6.35	6.08	46.53	186.89	942.47	167.59	1198.41	431.96	984.58	210.63	1170.4	230.54
29.729	0	0.16	0.06	0.03	9.5	0.02	0.22	2.69	0.02	0.05	80.99	53.4	-12.82	97.06	0.01	93.75	47.57	0.07	0.07	0.01	0.55	0.03	0	0	0.01	0.13	0	0.02	1.27	0.05	0	99.74	0	0	0	30	-15.27	-4.52	6.57	47.38	198.77	939.29	163.14	1203.31	434.33	980.59	211.38	1178.6	228.77
29.763	0	0.24	0.08	0.03	12.38	0.02	0.37	2.68	0.02	0.06	75.23	53.68	-18.94	97.07	0.01	93.61	58.46	0.08	0.04	0.01	0.23	0.01	0	0	0	0.11	0	0.02	1.55	0.06	0	99.37	0	0	0	30	-15.74	-4.51	6.53	47.61	202.3	940.91	163.94	1203.55	433.16	979.92	210.92	1181.29	230.23
29.796	0	0.21	0.07	0.03	11.81	0.02	0.33	2.73	0.01	0.05	76.37	54.4	-17.46	97.98	0.01	94.13	55.89	0.09	0.04	0.01	0.21	0.01	0	0	0	0.12	0	0.01	1.4	0.05	0	99.88	0	0	0	30	-16.55	-2.6	6.28	47.51	199.41	940.82	162.61	1204.56	433.24	981.26	210.69	1179.96	227.51
29.829	0	0.23	0.08	0.03	12.93	0.02	0.35	2.88	0.02	0.05	74.14	57.23	-18.76	97.9	0.01	95.44	58.09	0.09	0.04	0.01	0.3	0.02	0	0	0.01	0.12	0	0.02	1.52	0.05	0	99.85	0	0	0	30	-14.88	-2.78	5.75	47.16	195.83	941.7	165.91	1199.39	432.25	980.11	210.84	1174.9	230.93
29.863	0	0.18	0.07	0.03	11.83	0.02	0.28	2.99	0.01	0.06	76.34	58.88	-15.89	97.81	0.01	96.38	53.16	0.07	0.04	0.01	0.23	0.02	0	0	0.01	0.17	0	0.01	1.41	0.06	0	99.82	0	0	0	30	-15.87	-3	6.93	47.26	195.34	939.43	162.76	1203.01	433.49	982.68	210.66	1177.23	228.14
29.896	0	0.22	0.08	0.03	12.61	0.02	0.35	2.82	0.02	0.06	74.79	56.3	-18.62	97.62	0.01	94.96	57.74	0.05	0.05	0.01	0.45	0.06	0	0	0.01	0.23	0	0.02	1.53	0.06	0	99.91	0	0.01	0	30	-14.44	-3.42	5.68	47.17	196.79	940.96	165.82	1198.96	431.79	979.05	210.3	1174.58	232.47
29.929	0	0.21	0.07	0.03	12.45	0.02	0.33	2.87	0.03	0.06	75.09	57.11	-18.13	97.21	0.02	95.38	56.77	0.05	0.05	0.01	0.59	0.04	0	0	0.01	0.24	0	0.03	1.52	0.06	0	99.86	0	0.01	0	30	-14.3	-4.25	6.82	47.31	197.92	939.53	163.8	1202.81	434.12	981.24	212.62	1178.42	229.74
29.963	0	0.18	0.07	0.03	10.61	0.02	0.26	2.76	0.01	0.06	78.77	54.88	-14.87	98.1	0.03	94.4	51.21	0.06	0.05	0.02	0.43	0.02	0	0	0.01	0.19	0	0.01	1.37	0.06	0	99.91	0	0	0	30	-14.95	-2.27	6	47.41	199.73	939.7	163.28	1203.74	434.73	979.65	212.88	1178.81	228.06
29.996	0	0.23	0.08	0.03	11.76	0.02	0.35	2.62	0.04	0.06	76.49	52.42	-18.49	97.59	0.02	93.06	57.32	0.05	0.09	0.03	0.72	0.03	0	0	0.01	0.22	0	0.04	1.48	0.06	0	99.62	0	0	0	30	-15.01	-3.49	6.28	47.38	202.05	940.55	164.81	1201.5	432.18	978.37	212.98	1179.67	230.34
30.029	0	0.24	0.08	0.03	12.6	0.02	0.36	2.73	0.04	0.07	74.8	55.75	-18.98	97.86	0.02	94.09	58.38	0.04	0.1	0.04	0.47	0.02	0	0	0.01	0.29	0	0.04	2.12	0.07	0	99.76	0	0.01	0	30	-14.79	-2.88	6.45	46.9	195.3	942.07	167.26	1198.64	431.52	981.48	209.97	1175.18	234.91
30.063	0	0.24	0.08	0.03	11.76	0.02	0.38	2.48	0.06	0.07	76.49	50.42	-19	97.15	0.03	91.77	58.52	0.03	0.12	0.04	0.36	0.03	0	0	0.01	0.35	0	0.06	1.78	0.07	0	99.86	0	0.01	0	30	-15.39	-4.36	6.69	47.12	198.74	941.97	165.1	1203.08	432.89	982.06	212.38	1179.95	230.72
30.096	0	0.2	0.07	0.03	10.54	0.02	0.3	2.53	0.14	0.06	78.93	51.29	-16.08	97.13	0.02	92.27	53.35	0.03	0.14	0.03	0.41	0.05	0	0	0.02	0.35	0	0.16	1.7	0.06	0	99.58	0	0.02	0	30	-17.47	-4.4	6.35	46.47	194.54	943.98	169.82	1197.35	430.4	981.77	212.3	1175.12	233.79
30.13	0	0.19	0.07	0.03	9.73	0.02	0.29	2.39	0.12	0.06	80.54	48.63	-15.05	96.47	0.03	90.82	51.64	0.03	0.12	0.03	0.23	0.04	0	0	0.02	0.39	0	0.25	1.83	0.06	0	99.37	0	0.02	0	30	-18.02	-5.46	6.38	46.64	195.18	940.66	166.92	1199.39	432.96	980.8	210.87	1174.94	231.01
30.163	0	0.18	0.07	0.03	10.24	0.02	0.26	2.67	0.13	0.05	79.53	54.02	-14.3	97.13	0.02	93.56	50.35	0.04	0.13	0.03	0.22	0.03	0	0	0.02	0.32	0	0.25	1.78	0.05	0	99.67	0	0.02	0	30	-14.28	-4.4	6.19	47.04	198.47	939.77	165.55	1200.47	434.92	979.2	210.27	1176.42	232.45
30.196	0	0.21	0.08	0.03	10.38	0.02	0.32	2.41	0.14	0.05	79.25	49.21	-16.4	97.25	0.02	91.09	54.01	0.03	0.14	0.02	0.26	0.04	0	0	0.03	0.32	0	0.2	1.84	0.05	0	99.94	0	0.02	0	30	-13.32	-4.17	6.73	46.97	195.04	942.23	168.19	1197.68	432.29	981.52	211.41	1175.12	235.1
30.23	0	0.26	0.09	0.03	11.2	0.02	0.41	2.24	0.07	0.05	77.59	45.88	-19.47	97.09	0.01	89.28	59.39	0.02	0.09	0.02	0.25	0.02	0	0	0.03	0.36	0	0.07	2	0.05	0	99.93	0	0.03	0	30	-15.68	-4.47	7.56	47.32	199.33	939.58	163.51	1204.25	434.16	982.59	211.05	1180.93	230.86
30.263	0	0.25	0.09	0.03	11.89	0.02	0.4	2.44	0.04	0.06	76.22	50.04	-19.48	97.72	0.01	91.37	59.37	0.02	0.11	0.01	0.33	0.02	0	0	0.03	0.28	0	0.04	1.98	0.06	0	99.7	0	0.03	0	30	-15.84	-3.21	5.79	47.54	204.76	941.98	165.19	1203.38	433.76	978.24	209.93	1181.75	232.54
30.296	0	0.24	0.08	0.03	11.14	0.02	0.36	2.4	0.02	0.06	77.71	49.28	-18.33	98.08	0.01	90.94	57.22	0.02	0.09	0.01	0.49	0.04	0	0	0.02	0.2	0	0.02	2.04	0.06	0	99.87	0	0.02	0	30	-15.91	-2.33	5.86	47.22	199.54	943.88	166.18	1203.92	434.51	981.92	211.16	1180.41	231.59
30.33	0	0.23	0.08	0.03	10.62	0.02	0.35	2.32	0.02	0.05	78.77	47.9	-17.58	98.2	0.01	90.21	56	0.02	0.08	0.01	0.39	0.04	0	0	0.02	0.17	0	0.02	2.07	0.05	0	99.63	0	0.01	0	30	-14.53	-1.99	6.87	47.34	199.7	945.16	167.35	1202.67	432.47	983.6	211.13	1181.88	234.92
30.363	0	0.22	0.08	0.03	10.33	0.02	0.33	2.33	0.03	0.05	79.34	47.88	-16.98	97.89	0.01	90.25	54.89	0.02	0.1	0.01	0.47	0.05	0	0	0.02	0.16	0	0.03	2.03	0.05	0	99.64	0	0.01	0	30	-14.81	-2.82	6.1	47.56	203.87	945.98	167.38	1203.95	432.23	981.34	213.11	1184.17	233.67
30.396	0	0.22	0.08	0.03	10.6	0.02	0.33	2.42	0.04	0.05	78.8	49.38	-17.01	97.84	0.01	91.16	54.94	0.02	0.09	0.01	0.46	0.04	0	0	0.02	0.14	0	0.04	1.87	0.05	0	99.75	0	0.02	0	30	-14.61	-2.93	6.13	47.41	203.02	945.66	167.87	1203.33	432.53	981.31	213.64	1183.3	234.06
30.43	0	0.17	0.07	0.03	8.97	0.02	0.25	2.36	0.06	0.05	82.06	48.17	-13.4	97.86	0.01	90.58	48.71	0.02	0.1	0.01	0.39	0.02	0	0	0.02	0.12	0	0.06	1.84	0.05	0	99.68	0	0.02	0	30	-15.34	-2.88	5.84	47.27	201.35	945.28	167.63	1203	432.6	981.22	213.59	1181.67	232.66
30.463	0	0.18	0.07	0.03	9.88	0.02	0.26	2.57	0.1	0.05	80.24	52.11	-14.44	97.97	0.01	92.67	50.3	0.04	0.1	0.01	0.62	0.04	0	0	0.03	0.11	0	0.14	1.71	0.05	0	99.54	0	0.02	0	30	-15.41	-2.62	5.67	47.07	199.4	944.49	167.33	1202.85	433.74	981.46	212.29	1179.81	232.75
30.497	0	0.14	0.06	0.03	8.64	0.02	0.19	2.68	0.1	0.05	82.73	54.4	-10.53	98.02	0.01	93.66	43.37	0.05	0.1	0.01	0.63	0.04	0	0	0.05	0.12	0	0.35	1.87	0.05	0	99.67	0	0.03	0	30	-15.9	-2.5	5.75	47.11	201.42	944.49	168.01	1202.03	432.89	980.19	213.38	1180.66	232.91
30.53	0	0.14	0.06	0.03	8.53	0.02	0.19	2.64	0.1	0.04	82.94	53.35	-10.46	98.48	0.02	93.35	43.35	0.05	0.1	0.01	0.55	0.06	0	0	0.06	0.11	0	0.26	1.66	0.04	0	99.31	0	0.04	0	30	-16.42	-1.16	5.75	47.11	203.13	945.08	169.48	1201.17	432.45	979.35	214.05	1181.43	234.68
30.563	0	0.16	0.07	0.03	8.82	0.02	0.23	2.42	0.1	0.04	82.36	48.82	-12.97	98.7	0.02	91.21	47.59	0.04	0.1	0.01	0.69	0.06	0	0	0.09	0.11	0	0.32	1.53	0.04	0	99.44	0	0.06	0	30	-18.01	-0.37	5.39	47.24	206.11	943.01	168.06	1202.3	433.93	976.91	212.99	1182.03	233.11
30.597	0	0.2	0.07	0.03	10.44	0.02	0.3	2.51	0.11	0.05	79.12	51.15	-15.99	98.52	0.02	92.05	53.13	0.05	0.11	0.01	0.45	0.04	0	0	0.08	0.09	0	0.12	1.86	0.05	0	99.25	0	0.06	0	30	-19.2	-1.02	5.81	46.15	190.96	945.3	171.57	1195.91	429.04	982.58	213.64	1172.46	233.87
30.63	0	0.23	0.08	0.03	10.53	0.02	0.35	2.31	0.08	0.04	78.93	47.07	-17.76	97.61	0.02	89.97	56.15	0.05	0.1	0.01	0.57	0.07	0	0	0.08	0.1	0	0.05	1.9	0.04	0	99.48	0	0.06	0	30	-19.72	-3.45	5.19	46.22	193.72	944.4	171.35	1196.74	430.21	980.07	215.91	1173.16	231.53
30.663	0	0.25	0.09	0.03	10.7	0.02	0.39	2.2	0.06	0.04	78.6	44.78	-19.13	97.73	0.02	88.88	58.34	0.05	0.09	0.01	0.8	0.06	0	0	0.06	0.09	0	0.04	1.85	0.04	0	99.31	0	0.05	0	30	-19.72	-3.18	5.91	46.39	197.3	943.45	171.21	1196.14	428.99	978.78	215.73	1175.32	233.12
30.697	0	0.24	0.09	0.03	9.98	0.02	0.38	2.11	0.05	0.04	80.03	42.69	-18.45	98.19	0.02	87.77	56.97	0.05	0.09	0.01	1.06	0.08	0	0	0.05	0.11	0	0.03	1.89	0.04	0	98.68	0	0.04	0	30	-19.25	-2.04	5.16	46.75	201.89	944.09	171.01	1197.79	430.71	976.71	215.02	1177.74	233.53
30.73	0	0.21	0.08	0.03	8.73	0.02	0.31	2.02	0.03	0.04	82.54	40.64	-15.86	98.49	0.03	86.79	52.59	0.04	0.08	0.01	0.88	0.06	0	0	0.03	0.08	0	0.03	1.83	0.04	0	99.56	0	0.03	0	30	-20.29	-1.09	6.16	45.81	187.11	943.18	172.42	1193.63	429.88	982.68	213.62	1168.67	234.15
30.764	0	0.24	0.09	0.03	8.4	0.02	0.36	1.81	0.15	0.03	83.2	34.99	-16.85	96.34	0.03	84.07	54.49	0.04	0.15	0.01	0.67	0.04	0	0.01	0.04	0.12	0	0.17	1.56	0.03	0	99.72	0	0.03	0	30	-21.52	-5.65	5.83	46.08	191.93	940.69	170.16	1195.39	429.7	979.21	216.17	1170.67	229.57
30.797	0	0.29	0.11	0.03	9.11	0.02	0.45	1.74	0.13	0.03	81.78	33.06	-19.71	97.51	0.03	83.08	59.26	0.04	0.14	0.01	0.92	0.09	0	0.01	0.03	0.19	0	0.13	1.47	0.03	0	99.67	0	0.03	0	30	-18.03	-3.66	5.68	46.7	197.78	938.6	166.67	1198.82	433.13	976.98	214.87	1174.26	228.9
30.83	0	0.26	0.09	0.03	11.1	0.02	0.4	2.27	0.13	0.03	77.79	45.43	-19.41	97.74	0.02	89.6	59.09	0.06	0.13	0.01	0.49	0.07	0	0.01	0.03	0.18	0	0.13	1.45	0.03	0	98.1	0	0.02	0	30	-14.51	-3.16	6.31	46.5	193.2	940.71	169.1	1195.73	432.78	979.85	213.33	1171.96	233.87
30.864	0	0.32	0.11	0.03	12.46	0.02	0.54	2.21	0.13	0.03	75.07	43.9	-23.77	97.98	0.02	88.89	65.7	0.05	0.13	0.01	1.68	0.19	0	0.01	0.04	0.36	0	0.22	1.39	0.03	0	99.66	0	0.02	0	30	-19.38	-2.59	5.92	47.13	203.46	938.92	166.1	1200.54	431.98	975.75	215.08	1178.74	229.05
30.897	0	0.31	0.1	0.03	13.92	0.02	0.51	2.55	0.12	0.03	72.17	51.32	-24	98.08	0.03	92.5	65.95	0.05	0.12	0.02	1.83	0.23	0	0.01	0.06	0.38	0	0.23	1.49	0.02	0	99.75	0	0.02	0	30	-15.61	-2.33	5.77	46.84	198.25	942.24	168.58	1198.95	432.62	978.95	214.97	1176.43	232.48
30.93	0	0.33	0.1	0.03	14.36	0.02	0.55	2.54	0.11	0.03	71.27	50.97	-24.97	98.41	0.03	92.4	67.57	0.04	0.11	0.02	1.88	0.11	0	0.01	0.08	0.38	0	0.31	1.41	0.02	0	99.71	0	0.02	0	30	-19.3	-1.39	6.56	47.05	202.32	940.87	167.9	1199.21	431.03	977.87	212.8	1179.19	232.92
30.964	0	0.38	0.12	0.03	15.69	0.02	0.66	2.54	0.12	0.03	68.62	51.44	-27.86	97.3	0.03	92.39	71.86	0.04	0.12	0.02	2.8	0.24	0	0.01	0.09	0.52	0	0.33	1.66	0.02	0	99.47	0	0.03	0	30	-15.38	-4.08	5.69	46.73	198.25	942.11	170.14	1197.14	431.81	977.76	217.34	1175.37	233.22
30.997	0	0.42	0.12	0.03	15.8	0.02	0.73	2.4	0.14	0.03	68.41	48.79	-28.44	98.26	0.03	90.97	73.44	0.04	0.14	0.04	2.1	0.24	0	0.01	0.13	0.51	0	0.32	1.77	0.02	0	99.27	0	0.03	0	30	-19.01	-1.83	5.55	47.09	205.31	943.06	170.95	1198.23	431.5	975.49	215.08	1179.83	234.95
31.03	0	0.45	0.13	0.03	17.04	0.02	0.8	2.5	0.11	0.03	65.92	50.57	-30.25	98.7	0.03	91.96	76.1	0.03	0.11	0.04	2.77	0.2	0	0.02	0.1	0.51	0	0.18	1.66	0.02	0	99.5	0	0.02	0	30	-18.57	-0.35	5.63	47.12	205.69	942.35	171.06	1198.17	432.5	975.1	215.31	1179.78	235.67
31.064	0	0.39	0.12	0.03	15.74	0.02	0.67	2.5	0.11	0.04	68.51	51.48	-28.01	98.46	0.04	91.98	72.2	0.03	0.11	0.03	2.78	0.32	0	0.02	0.09	0.63	0	0.14	2.1	0.02	0	99.2	0	0.02	0	30	-19.49	-1.21	5.69	47.13	205.72	942.4	170.97	1198.09	431.25	975.08	216	1179.94	234.78
31.097	0	0.34	0.11	0.03	14.42	0.02	0.57	2.49	0.11	0.04	71.16	51.5	-25.63	97.46	0.04	91.91	68.24	0.03	0.12	0.03	2.59	0.19	0	0.02	0.07	0.59	0	0.11	2.17	0.02	0	99.32	0	0.03	0	30	-17.77	-3.75	5.7	46.89	199.2	942.45	170.51	1197.57	431.54	977.75	216.48	1176.25	233.19
31.131	0	0.37	0.11	0.03	15.56	0.02	0.63	2.56	0.09	0.03	68.87	52.33	-26.59	98.31	0.03	92.58	70.5	0.03	0.11	0.02	1.85	0.12	0	0.02	0.07	0.64	0	0.09	1.91	0.02	0	98.78	0	0.03	0	30	-18.12	-1.7	5.79	47	201.27	942.55	171.41	1197.38	432.65	977.09	215.02	1177.31	235.6
31.164	0	0.38	0.12	0.03	14.78	0.02	0.65	2.38	0.04	0.02	70.44	48.65	-26.48	98.02	0.02	90.74	70.43	0.03	0.09	0.02	1.71	0.13	0	0.02	0.04	0.73	0	0.04	1.92	0.02	0	99.76	0	0.02	0	30	-18.19	-2.49	5.16	46.93	200.65	942.86	171.22	1197.3	431.32	976.27	218.05	1176.37	232.83
31.197	0	0.39	0.12	0.03	14.96	0.02	0.68	2.35	0.05	0.02	70.08	48.16	-27.18	98.35	0.02	90.46	71.45	0.04	0.1	0.02	1.97	0.12	0	0.02	0.04	0.66	0	0.05	1.96	0.02	0	99.47	0	0.01	0	30	-18.28	-1.58	5.38	47.05	202.39	942.84	171.89	1197.01	432.34	975.84	215.86	1177.29	235.43
31.231	0	0.46	0.14	0.03	16.46	0.02	0.84	2.33	0.04	0.03	67.07	47.6	-30.3	98.29	0.02	90.32	76.38	0.03	0.09	0.02	2.59	0.13	0	0.03	0.03	0.74	0	0.04	1.82	0.02	0	99.39	0	0.01	0	30	-18.34	-1.74	5.32	47.03	201.95	942.75	171.95	1196.98	432.41	975.9	215.91	1176.9	235.49
31.264	0	0.45	0.13	0.03	16.77	0.02	0.8	2.45	0.03	0.03	66.47	50.11	-30	98.21	0.02	91.49	75.77	0.03	0.1	0.02	2.74	0.18	0	0.03	0.02	0.64	0	0.02	1.9	0.02	0	99.41	0	0.01	0	30	-19.04	-1.98	5.43	47.1	202.58	942.62	171.63	1197	431.99	975.71	215.41	1177.35	234.92
31.297	0	0.39	0.12	0.03	16.66	0.02	0.67	2.67	0.02	0.02	66.68	55.17	-28.86	98.16	0.02	93.6	73.09	0.04	0.14	0.02	3.65	0.23	0	0.02	0.02	0.52	0	0.02	2.32	0.02	0	99.1	0	0.01	0	30	-19.45	-2.11	5.39	47.06	201.04	942.31	171.14	1197.13	431.96	976.24	215.33	1176.43	233.76
31.331	0	0.39	0.11	0.03	16.58	0.02	0.66	2.64	0.02	0.03	66.84	55.94	-28.24	97.68	0.01	93.37	72.41	0.04	0.14	0.03	3.18	0.18	0	0.02	0.01	0.48	0	0.01	2.93	0.03	0	99.38	0	0.01	0	30	-19.39	-3.3	5.41	47.04	200.15	941.88	170.5	1197.59	431.79	976.58	216.19	1176.07	232.41
31.364	0	0.38	0.11	0.03	15.84	0.02	0.65	2.53	0.02	0.03	68.33	53.43	-27.14	97.11	0.01	92.25	71.25	0.04	0.12	0.04	2.21	0.18	0	0.02	0.01	0.46	0	0	2.8	0.03	0	99.58	0	0.01	0	30	-18.47	-4.42	5.31	46.75	195.29	941.59	170.91	1196.7	432.1	977.98	218.22	1172.82	231.38
31.397	0	0.37	0.11	0.03	15.08	0.02	0.61	2.46	0.01	0.03	69.83	52.68	-26.23	97.51	0.02	91.56	69.69	0.04	0.11	0.06	2.17	0.13	0	0.01	0.01	0.32	0	0	3.11	0.03	0	99.17	0	0	0	30	-20.79	-3.66	5.87	47.09	199.73	941.02	169.58	1197.98	431.09	977.24	215.38	1176.32	231.51
31.431	0	0.37	0.11	0.03	16.29	0.02	0.61	2.67	0.01	0.04	67.41	56.98	-26.18	97.89	0.02	93.58	70.1	0.04	0.1	0.09	1.54	0.11	0	0.01	0.01	0.28	0	0	3.25	0.04	0	99.68	0	0.01	0	30	-15.49	-2.83	6.27	46.8	194.47	941.36	171.57	1195.65	433.72	979.49	215.7	1172.9	236
31.464	0	0.35	0.1	0.03	16.08	0.02	0.58	2.71	0.01	0.04	67.84	57.61	-25.5	97.72	0.02	93.97	68.99	0.04	0.09	0.09	1.42	0.13	0	0.01	0	0.3	0	0	3.18	0.04	0	99.65	0	0.01	0	30	-20.21	-3.21	5.65	47	201.14	940.5	170.9	1196.87	431.22	975.35	218.51	1176.02	232.23
31.498	0	0.34	0.1	0.03	16.08	0.02	0.56	2.8	0.01	0.03	67.83	57.85	-25.18	97.4	0.02	94.76	68.48	0.04	0.09	0.11	1.37	0.09	0	0.01	0	0.23	0	0	2.51	0.03	0	99.71	0	0.01	0	30	-17.72	-3.88	6.43	46.85	196.26	940.31	170.69	1195.43	431.9	978.19	215.35	1173.52	234.43
31.531	0	0.35	0.1	0.03	16.36	0.02	0.59	2.76	0.01	0.03	67.29	57.46	-26.08	97.38	0.02	94.39	69.78	0.04	0.09	0.14	1.71	0.1	0	0	0	0.23	0	0.01	2.68	0.03	0	99.32	0	0.01	0	30	-18.98	-3.92	6.25	46.8	195.95	940.54	170.86	1196.15	432.11	978.47	215.97	1173.63	233.55
31.564	0	0.37	0.11	0.03	17.22	0.02	0.64	2.81	0.01	0.03	65.55	58.05	-26.99	97.62	0.02	94.86	71.52	0.04	0.08	0.12	1.51	0.04	0	0	0	0.2	0	0.01	2.51	0.03	0	99.27	0	0.01	0	30	-16.82	-3.44	6.13	46.62	192.86	940.52	172.09	1193.06	431.85	978.41	214.37	1169.98	236.71
31.598	0	0.49	0.13	0.03	20.53	0.02	0.9	2.85	0.01	0.03	58.94	57.71	-31.3	98.41	0.02	95.2	79.34	0.04	0.06	0.08	1.1	0.02	0	0	0	0.18	0	0.01	2	0.03	0	99.87	0	0.01	0	24	-18.72	-1.37	5.99	46.98	197.96	937.28	169.41	1195.22	434.14	975.18	213.89	1172.2	233.17
31.631	0	0.47	0.12	0.03	20.3	0.02	0.85	2.89	0.01	0.03	59.4	58.99	-30.42	98.31	0.02	95.55	78.01	0.03	0.07	0.08	0.86	0.02	0	0	0	0.16	0	0.01	2.31	0.03	0	99.46	0	0.01	0	24	-14.84	-1.7	7.04	46.67	192.17	937.02	170.95	1192.42	434.99	978.1	213.7	1168.83	237.21
31.664	0	0.48	0.12	0.03	20.73	0.02	0.86	2.92	0.01	0.03	58.53	60.19	-30.43	98.21	0.02	95.79	78.25	0.03	0.06	0.07	0.58	0.01	0	0	0.01	0.17	0	0.01	2.69	0.03	0	99.66	0	0.01	0	24	-18.4	-1.98	6.29	47.27	203.92	935.16	168.81	1194.95	434.2	971.73	213.87	1174.62	234.32
31.698	0	0.53	0.13	0.03	21.28	0.02	0.96	2.83	0.01	0.03	57.44	58.59	-31.86	97.96	0.02	95.04	80.6	0.02	0.07	0.06	0.76	0.01	0	0	0.01	0.16	0	0.01	2.61	0.03	0	99.8	0	0.01	0	24	-16.84	-2.63	6.58	47.44	208.09	932.29	168.61	1194.94	435.25	968.68	217.62	1176.05	234.92
31.731	0	0.58	0.14	0.03	22.68	0.02	1.08	2.87	0.01	0.03	54.64	59.34	-33.62	98.41	0.01	95.37	83.43	0.02	0.1	0.07	1.09	0.03	0	0	0.01	0.15	0	0.01	2.66	0.03	0	99.81	0	0.02	0	24	-17.19	-1.36	6.56	47.37	210.17	930.28	169.03	1195.21	438.77	966.97	216.53	1176.18	236.72
31.765	0	0.64	0.16	0.03	23.56	0.02	1.22	2.82	0.02	0.04	52.89	58.28	-35.59	97.86	0.01	94.99	86.31	0.02	0.08	0.06	1.77	0.1	0	0	0.01	0.15	0	0.02	2.5	0.04	0	99.92	0	0.02	0	24	-15.79	-2.88	6.99	47.24	208.48	927.45	167.72	1196.17	441.97	967.47	216.41	1174.99	236.42
31.798	0	0.69	0.16	0.03	25.27	0.02	1.36	2.9	0.01	0.03	49.73	59.36	-36.83	97.96	0.01	95.69	88.79	0.02	0.09	0.06	1.39	0.12	0	0	0.01	0.13	0	0.01	2.36	0.03	0	99.86	0	0.02	0	24	-17.55	-2.65	7.45	47.58	213.3	925.45	166.44	1197.5	441.62	965.66	216.57	1178.08	235.98
31.831	0	0.69	0.17	0.03	24.38	0.02	1.36	2.76	0.03	0.03	51.24	56.98	-36.42	97.71	0.01	94.5	88.32	0.01	0.09	0.06	1.07	0.09	0	0	0.02	0.11	0	0.03	2.33	0.03	0	99.93	0	0.02	0	24	-15.98	-3.24	7.73	47.37	211.2	925.16	167.94	1196.98	443.55	966.69	218.21	1176.94	238.13
31.865	0	0.71	0.17	0.03	25.07	0.02	1.4	2.83	0.05	0.03	49.93	57.49	-36.88	97.31	0.01	95.08	89.17	0.01	0.1	0.07	1	0.09	0	0	0.03	0.09	0	0.05	2.01	0.03	0	99.9	0	0.02	0	24	-15.31	-4.05	7.33	47.19	209.1	924.17	167.33	1198.25	446.75	967.04	218.42	1175.34	236.74
31.898	0	0.72	0.18	0.03	23.26	0.02	1.43	2.55	0.05	0.03	53.48	52.11	-36.48	96.85	0.01	92.55	88.66	0.01	0.15	0.06	0.81	0.04	0	0	0.04	0.06	0	0.05	1.83	0.03	0	99.94	0	0.02	0	24	-13.93	-4.88	7.85	46.74	204.17	929.53	172.58	1194.38	444.76	971.3	216.34	1173.61	243.81
31.931	0	0.69	0.17	0.03	23.52	0.02	1.37	2.66	0.07	0.02	52.95	54.15	-36.19	97.89	0.01	93.52	88.04	0.01	0.15	0.04	0.94	0.03	0	0	0.06	0.06	0	0.07	1.89	0.02	0	99.96	0	0.02	0	24	-16.28	-2.82	7.75	47.23	211.31	927.77	170.57	1196.77	444.9	968.21	215.76	1177.84	242.39
31.965	0	0.8	0.19	0.03	23.67	0.02	1.63	2.43	0.08	0.02	52.66	49.78	-37.97	97.16	0.01	91.36	91.1	0.01	0.18	0.04	1.01	0.02	0	0	0.08	0.04	0	0.07	1.87	0.02	0	99.94	0	0.02	0	24	-16.52	-4.34	8.92	46.96	207.48	926.1	169.05	1198.34	444.19	971.51	218.37	1177.82	240.44
31.998	0	0.81	0.2	0.03	23.33	0.02	1.66	2.37	0.13	0.02	53.35	49.38	-37.98	97.41	0.01	90.69	91.24	0.01	0.28	0.04	0.94	0.01	0	0	0.13	0.04	0	0.05	1.79	0.02	0	99.96	0	0.02	0	24	-18.14	-3.86	7.75	47.1	211.24	927.04	169.47	1199.18	445.89	968.9	216.33	1178.81	240.01
32.031	0	0.84	0.2	0.03	22.74	0.02	1.71	2.25	0.15	0.02	54.53	50.59	-38.4	97.69	0.01	89.49	91.66	0.01	0.39	0.04	1.42	0.03	0	0.01	0.15	0.04	0	0.07	1.97	0.02	0	99.97	0	0.03	0	24	-18.92	-3.27	8.26	46.98	210.41	927.6	169.79	1199.4	444.81	970.52	216.59	1179.56	240.63
32.065	0	0.8	0.19	0.03	23.49	0.02	1.62	2.42	0.15	0.03	53.01	49.72	-38.03	97.53	0.01	91.26	91.07	0.01	0.47	0.04	1.43	0.03	0	0.01	0.15	0.04	0	0.07	1.93	0.03	0	99.88	0	0.03	0	24	-16.32	-3.63	8.51	46.92	209.5	928.19	170.96	1197.72	445.35	971.04	215.54	1178.62	243.84
32.098	0	0.78	0.19	0.03	23.54	0.02	1.58	2.49	0.18	0.03	52.92	50.91	-38.44	97.52	0.01	91.9	91.02	0.01	0.53	0.05	2.42	0.07	0	0.01	0.18	0.04	0	0.09	1.88	0.03	0	99.9	0	0.03	0	24	-15.87	-3.63	8.9	47.06	212.67	927.36	169.98	1200.97	447.11	971.38	217.27	1182.36	244.02
32.132	0	0.79	0.2	0.03	22.97	0.02	1.63	2.39	0.13	0.03	54.05	49.69	-39.11	96.36	0.01	90.94	91.65	0.01	0.4	0.05	3	0.05	0	0.01	0.13	0.04	0	0.07	1.53	0.03	0	99.97	0	0.05	0	24	-15.71	-5.62	8.51	46.57	203.47	931.41	173.54	1197.59	445.86	975.25	216.67	1176.72	245.15
32.165	0	0.76	0.18	0.03	24.92	0.02	1.57	2.71	0.14	0.03	50.17	53.64	-38.97	97.44	0.01	93.99	91.77	0.01	0.32	0.05	2.44	0.03	0	0.01	0.14	0.03	0	0.07	1.16	0.03	0	99.97	0	0.05	0	24	-19.16	-3.81	7.43	46	193.83	933.19	175.51	1193.87	442.82	976.96	215.78	1168.78	243.59
32.198	0	0.77	0.19	0.03	24.99	0.02	1.6	2.69	0.14	0.03	50.02	53.68	-39.42	97.17	0.02	93.84	92.26	0.01	0.41	0.08	2.91	0.06	0	0.01	0.14	0.03	0	0.05	1.33	0.03	0	99.78	0	0.07	0	24	-19.76	-4.32	8.17	46.06	196.8	935.96	177.01	1191.64	437.75	977.01	216.52	1171.8	244.53
32.232	0	0.68	0.17	0.03	24.88	0.02	1.39	2.89	0.17	0.03	50.24	56.62	-36.99	96.43	0.02	95.59	89.14	0.01	0.34	0.05	1.43	0.03	0.01	0.01	0.17	0.03	0	0.07	1.06	0.03	0	99.98	0	0.09	0	24	-17.19	-5.52	8.51	46.72	207.09	931.98	172.99	1196.82	441.84	973.5	216.52	1178.71	244.34
32.265	0	0.69	0.16	0.03	25.37	0.02	1.4	2.93	0.17	0.03	49.63	57.47	-36.99	98.06	0.01	95.97	89.37	0.01	0.26	0.05	1.05	0.03	0.01	0.01	0.17	0.03	0	0.1	1.11	0.03	0	99.91	0	0.09	0	24	-19.61	-2.37	8.97	47.28	216.07	930.06	169.13	1202.44	442.61	972.17	214.93	1186.44	242.82
32.298	0	0.65	0.16	0.03	25.21	0.02	1.31	3.02	0.15	0.03	49.79	58.84	-36.16	97.69	0.02	96.68	88.1	0.01	0.32	0.04	0.92	0.04	0	0.01	0.15	0.03	0	0.07	1.1	0.03	0	99.91	0	0.08	0	24	-18.12	-3.27	9.02	47.02	210.48	930.95	170.02	1203.4	446.1	975.68	214.68	1184.18	243.53
32.332	0	0.66	0.16	0.03	24.79	0.02	1.35	2.92	0.16	0.03	50.42	56.86	-36.36	97.32	0.01	95.84	88.4	0.01	0.22	0.04	0.87	0.01	0	0.01	0.16	0.03	0	0.1	0.93	0.03	0	99.98	0.01	0.09	0	24	-17.32	-4.03	8.32	46.87	209.6	934.02	172.62	1202.58	445.2	975.9	217.8	1183.83	244.26
32.365	0	0.62	0.15	0.03	24.55	0.02	1.24	3.02	0.15	0.03	50.9	58.63	-35.61	96.39	0.01	96.71	86.93	0.01	0.19	0.03	1.05	0.02	0	0.01	0.15	0.03	0	0.08	0.97	0.03	0	99.91	0	0.1	0	24	-18.13	-5.58	7.7	46.23	197.25	937.61	175.25	1198.08	442.29	979.99	216.9	1175.54	242.77
32.398	0	0.64	0.16	0.03	25.14	0.02	1.31	3.03	0.16	0.03	49.86	58.68	-36.6	97.31	0.01	96.76	88.33	0.01	0.22	0.03	1.49	0.03	0	0.01	0.16	0.03	0	0.04	0.94	0.03	0	99.88	0	0.08	0	24	-15.36	-4.06	8.21	46.94	209.47	933.73	171.41	1204.09	447.87	976.53	215.85	1184.04	244.41
32.432	0	0.64	0.16	0.03	24.85	0.02	1.3	3	0.15	0.04	50.29	58.14	-36.69	96.53	0.01	96.56	88.27	0.01	0.24	0.04	1.79	0.04	0	0.01	0.15	0.03	0	0.06	0.87	0.04	0	99.96	0	0.1	0	24	-20.24	-5.38	9.79	46.49	207.07	933.6	171.37	1204.71	443.28	980.23	217.34	1185.66	243.32
32.465	0	0.66	0.17	0.03	24.25	0.02	1.35	2.85	0.18	0.04	51.51	55.72	-37	96.07	0.01	95.27	88.69	0.01	0.27	0.03	1.93	0.06	0	0.01	0.18	0.03	0	0.09	0.92	0.04	0	99.86	0.01	0.1	0	24	-19.84	-6.02	9.36	46.47	208.16	935.4	171.39	1206.45	444.23	980.87	216.51	1187.3	243.34
32.499	0	0.6	0.16	0.03	21.57	0.02	1.18	2.67	0.17	0.04	56.85	52.38	-34.75	96.6	0.01	93.62	84.99	0.01	0.41	0.04	1.76	0.05	0.01	0.01	0.17	0.03	0	0.17	0.9	0.04	0	99.87	0	0.08	0	24	-17.06	-5.27	8.34	46.11	202.74	938.15	173.26	1205.41	446.8	982.57	216.08	1183.37	244.11
32.532	0	0.52	0.14	0.03	19.27	0.02	0.98	2.58	0.18	0.04	61.46	50.76	-31.63	96.32	0.01	92.81	80.15	0.01	0.32	0.03	0.94	0.04	0.01	0.01	0.12	0.04	0	0.18	0.9	0.04	0	99.58	0	0.08	0	24	-16.82	-5.68	8.21	45.56	198.52	941.23	176.23	1203.58	444.85	984.78	218.87	1181.54	245.31
32.565	0	0.45	0.13	0.03	18.35	0.02	0.84	2.67	0.25	0.04	63.29	52.15	-29.75	95.92	0.01	93.62	76.87	0.01	0.25	0.03	0.77	0.05	0.02	0.01	0.12	0.04	0.01	0.38	0.78	0.04	0	99.51	0	0.1	0	24	-19.16	-6.21	8.76	45.2	195.33	943.35	176.5	1203.32	441.55	988.06	217.36	1181.45	244.8
32.599	0	0.35	0.11	0.03	16.32	0.02	0.61	2.77	0.21	0.04	67.37	54.06	-25.91	96.84	0.01	94.53	70.28	0.01	0.21	0.02	0.63	0.06	0.02	0	0.12	0.04	0.01	0.31	0.83	0.04	0	99.89	0	0.09	0	24	-18.19	-4.89	8.49	45.76	201.33	941.81	173.11	1205.47	441.44	985.19	216.34	1184.8	242.62
32.632	0	0.3	0.1	0.03	13.9	0.02	0.5	2.61	0.15	0.04	72.21	50.99	-22.82	96.48	0.01	93.1	64.94	0.01	0.15	0.02	0.46	0.04	0.04	0.01	0.11	0.04	0.02	0.42	0.72	0.04	0	99.9	0	0.1	0	24	-16.96	-5.44	8.42	45.56	195.59	942.65	174.06	1202.48	440.66	986.69	214.85	1180.24	243.1
32.665	0	0.21	0.08	0.03	11.82	0.02	0.33	2.74	0.19	0.09	76.36	53.68	-18.09	97.18	0.01	94.29	56.5	0.01	0.19	0.02	0.5	0.03	0.09	0.01	0.12	0.04	0.02	0.88	0.76	0.04	0	99.92	0	0.13	0	24	-17.14	-4.31	8.59	46.16	204.3	939.36	170.48	1205.41	442.08	982.98	212.79	1185.15	242.16
32.699	0	0.11	0.05	0.03	8.04	0.02	0.16	2.81	0.19	0.09	83.93	54.6	-8.32	96.7	0.01	94.86	39.67	0.01	0.19	0.01	0.3	0.02	0.09	0.01	0.12	0.03	0.03	0.77	0.66	0.04	0	99.97	0	0.13	0	24	-15.51	-5.11	8.18	45.53	194.75	941.97	173.78	1201.58	441.12	986.01	214.18	1178.52	243.67
32.732	0	0.09	0.04	0.02	7.83	0.02	0.12	3.12	0.19	0.04	84.34	59.49	-5.68	97.28	0.01	97.45	35.29	0.02	0.19	0.01	0.17	0.01	0.04	0	0.07	0.03	0.03	0.49	0.66	0.04	0	99.99	0	0.08	0	24	-13.85	-4.11	9.4	46.21	203.22	936.6	168.3	1205.25	443.3	983.36	211.93	1184.26	242.57
32.766	0	0.06	0.03	0.02	6	0.02	0.07	3.28	0.14	0.05	88	61.82	0	95.23	0.01	98.71	22.97	0.02	0.17	0.01	0.11	0.01	0.04	0	0.06	0.03	0.03	0.14	0.62	0.05	0	99.96	0.01	0.09	0	24	-17.26	-7.03	8.89	45.78	199.27	936.72	169.13	1200.95	438.2	981.94	212.52	1179.44	239.06
32.799	0	0.05	0.03	0.02	5.32	0.02	0.05	3.33	0.08	0.05	89.35	62.61	0	97.39	0.01	99.1	17.69	0.03	0.15	0.01	0.07	0.01	0.03	0	0.05	0.03	0.02	0.08	0.65	0.05	0	99.87	0.01	0.08	0	24	-15.92	-3.89	9.38	46.04	208.53	933.36	166	1203.67	440.94	978.62	209.48	1184.78	240.83
32.832	0	0.04	0.02	0.02	4.73	0.02	0.04	3.38	0.06	0.06	90.54	63.36	0	95.63	0.02	99.45	12.49	0.03	0.17	0.01	0.04	0.01	0.02	0	0.04	0.03	0.03	0.06	0.7	0.06	0	99.17	0.01	0.07	0	24	-15.66	-6.57	10.16	45.34	197.42	934.96	166.69	1204.21	442.03	985.78	209.04	1180.73	240.19
32.866	0	0.03	0.02	0.02	4.02	0.02	0.03	3.41	0.13	0.07	91.96	63.61	0	95.69	0.03	99.6	5.92	0.03	0.17	0	0.03	0.01	0.02	0.01	0.04	0.03	0.03	0.13	0.69	0.07	0	99.8	0.01	0.07	0	24	-14.29	-6.5	9.13	45.55	196.9	933.47	162.36	1206.01	442.93	984.29	207.43	1179.34	234.38
32.899	0	0.03	0.02	0.02	3.76	0.02	0.03	3.43	0.14	0.09	92.47	63.79	0	96.77	0.06	99.69	3.2	0.04	0.14	0	0.03	0	0.02	0	0.04	0.03	0.03	0.23	0.69	0.09	0	89.59	0.01	0.06	0	24	-14.02	-5	9.44	45.56	197.88	930.58	157.66	1208.69	444.66	984.31	203.31	1180.19	231.37
32.932	0	0.03	0.02	0.02	3.69	0.02	0.03	3.45	0.16	0.1	92.62	64.12	0	96.07	0.1	99.78	2.25	0.07	0.16	0	0.02	0	0.01	0	0.03	0.03	0.03	0.78	0.68	0.1	0	33.1	0.01	0.04	0	24	-13.68	-6.02	9.7	45.88	202.45	929.19	155.07	1209.91	442.64	982.49	203.65	1183.27	229.51
32.966	0	0.03	0.02	0.02	3.57	0.02	0.03	3.48	0.14	0.2	92.85	64.28	0	95.54	0.2	99.8	0.77	0.1	0.14	0	0.03	0	0	0	0.03	0.04	0.04	0.84	0.68	0.13	0	12.89	0.01	0.03	0	24	-11.78	-6.68	9.55	46.15	203.07	927.72	151.37	1211.34	443.15	981.95	201.02	1183.39	226.73
32.999	0	0.03	0.02	0.02	3.59	0.02	0.03	3.52	0.15	0.43	92.81	64.13	0	96.41	0.43	99.81	0.59	0.13	0.15	0	0.02	0	0	0	0.04	0.04	0.03	0.54	0.76	0.15	0	15.9	0.01	0.03	0	24	-11.7	-5.54	10.03	46.48	207.76	923.97	146.2	1213.62	444.85	980.25	194.23	1185.69	225.22
33.032	0	0.02	0.02	0.02	3.59	0.02	0.03	3.56	0.18	0.34	92.82	63.85	0	94.47	0.69	99.81	0.34	0.14	0.18	0	0.01	0	0	0	0.02	0.03	0.04	0.26	0.6	0.18	0	40.6	0.01	0.03	0	24	-8.15	-7.81	10.2	47.27	212.21	922.53	143.8	1216.4	446.08	979.14	196.2	1189.43	224.73
33.066	0	0.02	0.02	0.02	3.64	0.02	0.03	3.66	0.12	0.14	92.69	63.92	0	93.72	1.19	99.86	0.14	0.2	0.12	0	0.01	0	0	0	0.03	0.02	0.04	0.13	0.59	0.23	0	18.24	0.01	0.03	0	24	-6.8	-8.49	9.68	47.08	207.29	920.73	141.76	1216.93	448.63	979.56	196.34	1185.38	220.98
33.099	0	0.02	0.02	0.02	3.71	0.02	0.03	3.75	0.09	0.12	92.51	63.83	0	95.87	1.75	99.84	0.12	0.24	0.13	0	0	0	0	0	0.02	0.02	0.03	0.09	0.56	0.27	0	8.85	0.01	0.03	0	24	-6.44	-6.27	8.14	46.99	203.31	921.88	141.19	1215.13	447.76	978.36	195.78	1180.54	217.25
33.133	0	0.02	0.02	0.02	3.8	0.02	0.03	3.89	0.11	0.06	92.22	63.76	0	95.4	2.51	99.83	0.06	0.3	0.13	0	0	0	0	0	0.01	0.01	0.03	0.11	0.54	0.41	0	3.48	0.01	0.02	0	24	-10.59	-6.84	9.02	46.34	197.17	923.1	140.91	1213.23	442.66	982.2	192.45	1178.04	215.35
33.166	0	0.02	0.02	0.02	3.78	0.02	0.03	3.89	0.09	0.04	92.21	63.72	0	94.92	2.23	99.84	0.04	0.44	0.13	0	0	0	0	0	0.01	0.01	0.02	0.09	0.5	0.55	0	6.28	0.01	0.01	0	24	-5.19	-7.36	9.35	47.73	205.17	924.64	141.43	1214.55	442.9	980.76	194.59	1184.35	220.02
33.199	0	0.02	0.02	0.02	3.87	0.02	0.03	4.01	0.06	0.04	91.97	63.64	0	95.91	3.03	99.82	0.04	0.37	0.15	0	0	0	0	0	0.01	0.01	0.01	0.06	0.48	0.61	0	7.05	0.01	0.01	0	24	-7.26	-6.23	9.84	47.24	203.15	923.75	140.15	1215.38	442.79	982.42	192.73	1183.91	218.62
33.233	0	0.02	0.02	0.02	3.87	0.02	0.03	4.06	0.04	0.02	91.87	63.56	0	95.18	3.06	99.83	0.02	0.39	0.12	0	0	0	0	0	0.01	0	0.01	0.04	0.42	0.85	0	10.98	0.01	0.01	0	24	-5.19	-7.08	9.54	47.88	206.75	922.22	139.52	1215.24	443.93	979.5	193.58	1184.68	218.98
33.266	0	0.02	0.02	0.02	3.95	0.02	0.03	4.18	0.04	0.02	91.63	63.55	0	94.78	3.63	99.84	0.02	0.48	0.13	0	0	0	0	0	0.01	0	0.01	0.04	0.41	0.89	0	3.18	0.01	0.01	0	24	-5.34	-7.51	9.43	47.28	197.96	922.81	139.25	1213.94	443.37	982.74	192.88	1179.29	216.44
33.299	0	0.02	0.02	0.02	4.15	0.02	0.03	4.47	0.08	0.02	91.07	63.63	0	93.96	5	99.82	0.02	0.58	0.18	0	0	0	0	0	0.01	0	0.02	0.08	0.47	1.09	0	26.34	0.01	0	0	24	-7.31	-8.28	8.73	47.37	204.54	923.61	140.78	1213.39	441.26	978.75	195.21	1182.17	216.6
33.333	0	0.02	0.02	0.02	4.32	0.02	0.03	4.77	0.19	0.01	90.46	63.5	0	95.41	6.15	99.84	0.01	0.7	0.19	0	0	0	0	0	0.01	0	0.02	0.25	0.39	1.45	0	7.8	0.01	0	0	24	-10.36	-6.83	8.84	46.8	200.71	926.6	141.56	1215.87	441.18	983.35	194.56	1182.93	215.8
33.366	0	0.02	0.02	0.02	4.36	0.02	0.03	4.81	0.3	0.01	90.39	64.1	0	96.94	6.12	99.84	0.01	0.94	0.3	0	0	0	0	0	0.01	0	0.03	0.7	0.41	1.43	0	15.23	0.01	0.01	0	24	-9.61	-4.73	7.67	47.17	207.43	928.5	144.08	1214.63	441.79	978.97	194.71	1184.98	218.98
33.399	0	0.02	0.02	0.02	4.29	0.02	0.03	4.71	0.28	0.01	90.59	66.64	0	96.07	5.83	99.81	0.01	0.81	0.28	0	0.02	0.01	0	0	0.01	0	0.03	2.13	0.36	1.35	0	97.51	0.01	0.01	0	24	-12.09	-6.02	7.58	46.8	208.5	931.83	149.06	1213.03	439.48	979.13	198.71	1186.32	222.08
33.433	0	0.02	0.02	0.02	4.17	0.02	0.03	4.6	0.28	0.01	90.8	68.32	0	97.3	5.25	99.77	0.01	0.64	0.28	0	0.05	0.01	0	0	0.02	0	0.05	3.12	0.31	1.58	0	99.75	0.01	0.01	0	24	-12.5	-4.08	7.24	46.51	208.7	935.42	153.88	1210.15	437.21	978.89	202.1	1186.24	225.82
33.466	0	0.02	0.02	0.02	4.03	0.02	0.03	4.4	0.37	0.01	91.2	69.1	0	97.22	4.36	99.71	0.01	0.56	0.37	0	0.09	0.02	0	0	0.02	0	0.09	3.63	0.29	1.48	0	99.64	0.01	0.03	0	24	-11.95	-4.23	6.99	46.25	206.06	935.36	156.07	1205.92	434.48	977.37	205.89	1182.46	225.91
33.5	0	0.02	0.02	0.02	3.9	0.02	0.03	4.23	0.33	0.02	91.54	65.09	0	95.01	3.47	99.69	0.02	0.5	0.33	0	0.16	0.02	0	0	0.02	0	0.11	1.4	0.24	1.47	0	98.59	0.02	0.04	0	24	-13.99	-7.27	7.62	45.38	199.87	936.46	158.25	1203.57	431.6	980.46	207.56	1179.48	226.1
33.533	0	0.02	0.02	0.02	3.76	0.02	0.03	4	0.24	0.02	92	65.62	0	97.08	2.42	99.59	0.02	0.48	0.24	0	0.13	0.02	0	0	0.02	0	0.12	1.78	0.24	1.23	0	98.9	0.01	0.06	0	24	-14.12	-4.49	7.73	45.06	198.56	935.38	158.74	1203.2	433.99	980.64	206.45	1178.09	227.46
33.566	0	0.02	0.02	0.02	3.67	0.02	0.03	3.84	0.17	0.03	92.31	63.76	0	95.25	1.8	99.53	0.03	0.43	0.17	0	0.16	0.01	0.02	0	0.02	0	0.1	0.83	0.22	0.97	0	99.82	0.01	0.07	0	18	-15.01	-7	7.87	44.77	196.89	933.71	158.98	1201.84	433.28	979.92	208.46	1176.02	226.21
33.6	0	0.02	0.02	0.02	3.54	0.02	0.03	3.64	0.13	0.05	92.72	62.6	0	94.96	1.05	99.31	0.05	0.28	0.13	0	0.12	0.02	0.02	0	0.02	0.01	0.09	0.43	0.24	0.71	0	99.47	0.02	0.08	0	18	-13.22	-7.32	7.85	44.72	195.22	934.33	160.5	1198.07	431.84	979.23	207.18	1173.28	228.59
33.633	0	0.02	0.02	0.02	3.49	0.02	0.03	3.57	0.14	0.06	92.86	62.23	0	95.85	0.78	99.25	0.06	0.17	0.14	0	0.11	0.01	0.02	0	0.01	0.01	0.07	0.29	0.26	0.67	0	98.62	0.02	0.07	0	18	-16.73	-6.31	7.55	44.68	199.09	937.11	162.68	1194.83	426.23	976.96	205.49	1174.52	230.05
33.666	0	0.02	0.02	0.02	3.47	0.02	0.03	3.54	0.21	0.07	92.93	62.28	0	97.43	0.62	99.28	0.07	0.17	0.21	0	0.16	0.02	0.03	0	0.02	0.01	0.06	0.3	0.3	0.59	0	99.45	0.02	0.07	0	18	-15.63	-3.82	7.82	44.93	201.26	935.61	159.98	1199.34	430.3	977.97	204.31	1177.66	229.41
33.7	0	0.02	0.02	0.02	3.49	0.02	0.03	3.54	0.29	0.12	92.93	62.81	0	96.41	0.63	99.42	0.12	0.17	0.29	0.01	0.2	0.05	0.02	0	0.02	0.02	0.05	0.43	0.29	0.43	0	99.51	0.02	0.07	0	18	-13.84	-5.55	6.65	44.81	198.14	935.17	160.22	1197.47	430.45	976.08	207.36	1173.29	226.59
33.733	0	0.02	0.02	0.02	3.5	0.02	0.02	3.54	0.32	0.11	92.91	63.02	0	97.55	0.48	99.63	0.11	0.18	0.32	0.01	0.16	0.06	0	0	0.02	0.03	0.03	0.34	0.29	0.42	0	99.3	0.02	0.04	0	18	-12.93	-3.57	7.64	45.01	202.37	931.96	157.31	1202.62	436.06	976.86	205.33	1177.99	227.75
33.767	0	0.02	0.02	0.02	3.52	0.02	0.02	3.54	0.25	0.16	92.92	63.22	0	95.12	0.48	99.7	0.16	0.15	0.25	0.01	0.09	0.03	0	0	0.02	0.06	0.03	0.37	0.34	0.34	0	99.48	0.02	0.04	0	18	-13.96	-7.15	7.16	44.62	197.67	934	159.12	1200.51	433.79	978.06	206.39	1174.69	226.64
33.8	0	0.02	0.02	0.02	3.51	0.02	0.02	3.52	0.24	0.19	92.97	63.62	0	96.04	0.42	99.73	0.19	0.13	0.24	0.01	0.08	0.03	0	0	0.03	0.08	0.04	0.56	0.27	0.24	0	98.56	0.02	0.05	0	18	-14.68	-6.06	7.24	44.52	194.16	935.05	160.27	1197.37	431.16	978.86	204.97	1171.73	227.27
33.833	0	0.02	0.02	0.02	3.5	0.02	0.02	3.5	0.21	0.2	93	63.86	0	96.58	0.34	99.73	0.2	0.12	0.21	0.01	0.05	0.02	0	0	0.04	0.08	0.05	0.69	0.24	0.21	0	98.35	0.02	0.06	0	18	-13.56	-5.29	7.38	45.04	198.72	935.9	159.63	1199.01	430.58	978.26	205.37	1175.68	228.06
33.867	0	0.02	0.02	0.02	3.5	0.02	0.02	3.5	0.18	0.23	92.99	64.82	0	96.34	0.33	99.78	0.23	0.13	0.18	0.01	0.05	0.01	0.01	0	0.05	0.11	0.06	1.17	0.19	0.13	0	97.6	0.02	0.06	0	18	-12.89	-5.65	7.75	45.59	201.09	935.69	159.1	1198.94	430.13	977.79	203.6	1177.22	229.38
33.9	0	0.02	0.02	0.02	3.5	0.02	0.02	3.49	0.18	0.21	92.99	65.45	0	96.43	0.34	99.75	0.21	0.14	0.18	0.01	0.04	0.01	0.02	0	0.07	0.1	0.08	1.53	0.19	0.12	0	94.7	0.02	0.08	0	18	-14.78	-5.52	7.86	45.57	201.74	935.77	159	1198.91	428.93	977.7	202.9	1177.75	228.89
33.933	0	0.02	0.02	0.02	3.51	0.02	0.02	3.51	0.16	0.19	92.97	64.89	0	95.77	0.39	99.79	0.19	0.16	0.16	0	0.04	0.01	0.01	0	0.05	0.13	0.07	1.19	0.19	0.13	0	97.84	0.02	0.09	0	18	-13.94	-6.4	7.43	45.63	199.06	937.2	159.03	1198.2	427.36	978.45	203.81	1176.13	227.31
33.967	0	0.02	0.02	0.02	3.52	0.02	0.02	3.51	0.16	0.23	92.96	64.64	0	97.69	0.34	99.8	0.23	0.2	0.16	0	0.06	0.02	0.02	0.01	0.05	0.17	0.08	1.05	0.23	0.11	0	98.27	0.02	0.1	0	18	-13.26	-3.27	6.5	45.28	189.17	937.6	160.49	1194.52	427.08	979.92	204.42	1167.79	226.59
34	0	0.02	0.02	0.02	3.52	0.02	0.02	3.51	0.17	0.22	92.96	64.69	0	97.55	0.38	99.77	0.21	0.2	0.17	0	0.09	0.04	0.03	0.01	0.06	0.22	0.09	1.1	0.24	0.14	0	99.16	0.02	0.1	0	18	-13.1	-3.58	6.99	45.97	197.84	936.18	158.66	1196.5	427.95	977.05	202.81	1173.42	226.92
34.033	0	0.03	0.02	0.02	3.51	0.02	0.02	3.5	0.24	0.25	92.98	65.6	0	97.41	0.38	99.71	0.2	0.2	0.24	0	0.16	0.06	0.08	0.01	0.08	0.25	0.14	1.66	0.2	0.13	0	98.92	0.02	0.14	0	18	-10.58	-3.87	6.13	46.35	198.68	934.51	157.92	1197.04	430.69	974.65	204.41	1172.12	226.19
34.067	0	0.03	0.02	0.02	3.51	0.02	0.02	3.5	0.29	0.3	92.98	67.27	0	96.99	0.39	99.7	0.17	0.21	0.29	0	0.14	0.07	0.07	0.01	0.08	0.3	0.13	2.59	0.23	0.12	0	97.6	0.03	0.13	0	12	-11.99	-4.63	6.25	46.43	198.99	934.92	158.65	1196.65	429.84	974.72	204.19	1172.43	226.7
34.1	0	0.03	0.02	0.02	3.51	0.02	0.02	3.51	0.34	0.27	92.97	68.52	0	95.95	0.42	99.72	0.16	0.2	0.34	0	0.09	0.05	0.07	0.01	0.1	0.27	0.12	3.29	0.22	0.11	0	99.49	0.03	0.13	0	12	-12.77	-6.17	7.14	46.46	196.5	934.72	159.03	1195.7	429.08	976.71	203.35	1171.76	227.18
34.134	0	0.03	0.02	0.02	3.53	0.02	0.02	3.53	0.46	0.22	92.95	67.05	0	97.03	0.48	99.74	0.13	0.24	0.46	0	0.04	0.05	0.05	0.01	0.09	0.22	0.12	2.44	0.2	0.12	0	88.91	0.04	0.15	0	12	-11.47	-4.57	5.92	46.27	188	934.28	159.86	1192.15	427.14	976.83	204.25	1163.36	227.78
34.167	0	0.02	0.02	0.02	3.52	0.02	0.02	3.52	0.35	0.19	92.96	65.15	0	97.58	0.46	99.7	0.1	0.27	0.35	0	0.04	0.02	0.03	0.01	0.09	0.19	0.12	1.42	0.18	0.13	0	92.23	0.04	0.12	1	18	-13.01	-3.53	7.04	47	198.18	927.74	152.45	1197.82	432.04	973.22	200.51	1170.34	221.05
34.2	0	0.02	0.02	0.02	3.5	0.02	0.02	3.5	0.3	0.16	92.99	63.89	0	96.84	0.4	99.64	0.09	0.25	0.3	0	0.03	0.02	0.03	0.01	0.08	0.16	0.14	0.8	0.18	0.12	0	73.4	0.03	0.1	0	18	-12.65	-4.88	7.07	47.39	198.76	929.23	154.51	1195.57	430.32	972.71	200.57	1170.16	223.44
34.234	0	0.02	0.02	0.02	3.49	0.02	0.02	3.5	0.19	0.14	93.01	63.48	0	97.17	0.42	99.59	0.07	0.24	0.19	0	0.03	0.01	0.01	0.01	0.09	0.14	0.1	0.62	0.16	0.12	0	31.51	0.03	0.1	0	18	-15.7	-4.31	6.78	47.18	192.73	929.77	151.05	1195.87	426.2	975.28	197.72	1167.07	216.71
34.267	0	0.02	0.02	0.02	3.5	0.02	0.02	3.51	0.12	0.13	92.98	63.18	0	97.06	0.5	99.58	0.07	0.24	0.12	0	0.02	0	0	0.01	0.09	0.13	0.09	0.47	0.16	0.14	0	75.17	0.03	0.09	0	18	-13.15	-4.52	5.68	47.81	196.02	927.87	149.73	1196.12	427.55	971.45	196.14	1166.17	218.67
34.3	0	0.02	0.02	0.02	3.52	0.02	0.02	3.54	0.16	0.13	92.93	63.43	0	96.8	0.55	99.64	0.06	0.33	0.16	0	0.02	0	0	0.01	0.07	0.13	0.07	0.55	0.16	0.14	0	86.1	0.03	0.08	0	18	-11.29	-4.96	5.81	48.1	193.56	925.84	148.8	1194.32	428.4	970.77	196.29	1163.21	217.12
34.334	0	0.02	0.02	0.02	3.55	0.02	0.02	3.57	0.11	0.11	92.86	63.13	0	96.29	0.63	99.7	0.04	0.38	0.11	0	0.01	0	0	0.01	0.05	0.11	0.04	0.33	0.19	0.18	0	73.23	0.02	0.05	0	18	-13.21	-5.72	6.1	48.05	190.55	924.81	148.41	1191.44	425.62	970.67	194.48	1160.04	215.66
34.367	0	0.02	0.02	0.02	3.56	0.02	0.03	3.58	0.1	0.09	92.83	63.05	0	96.53	0.71	99.72	0.04	0.38	0.1	0	0.01	0	0	0.01	0.04	0.09	0.03	0.27	0.18	0.18	0	73.42	0.02	0.05	0	18	-12.97	-5.38	5.69	48.23	192.91	922.57	145.03	1195.07	429.06	969.57	193.22	1161.53	212.32
34.4	0	0.02	0.02	0.02	3.57	0.02	0.03	3.6	0.11	0.1	92.79	63.27	0	97.08	0.86	99.66	0.04	0.39	0.11	0	0.01	0	0	0.02	0.05	0.1	0.02	0.44	0.17	0.22	0	32.16	0.02	0.04	0	18	-10.99	-4.48	7.06	49.22	199.94	918.76	140.08	1198.98	431.62	968.48	191.18	1167.47	210.67
34.434	0	0.02	0.02	0.02	3.59	0.02	0.03	3.63	0.07	0.06	92.74	62.93	0	94.53	1.02	99.72	0.04	0.34	0.07	0	0.01	0.01	0	0.02	0.03	0.06	0.01	0.09	0.2	0.22	0	62.64	0.02	0.03	0	18	-8.71	-7.75	6.61	49.18	196.04	917.22	139.91	1198.05	434.39	968.28	191.16	1163.39	210.22
34.467	0	0.02	0.02	0.02	3.63	0.02	0.03	3.68	0.04	0.05	92.64	62.98	0	95.01	1.34	99.71	0.04	0.36	0.09	0	0.01	0.01	0	0.01	0.03	0.05	0.01	0.04	0.23	0.22	0	32.86	0.02	0.02	0	18	-7.99	-7.27	7.77	49.52	197.64	914.44	137.23	1198.25	433.35	968.08	190.05	1164.75	209.64
34.501	0	0.02	0.02	0.02	3.66	0.02	0.03	3.71	0.02	0.03	92.58	62.89	0	94.82	1.66	99.67	0.03	0.33	0.13	0	0	0.02	0	0.01	0.02	0.02	0.01	0.01	0.23	0.2	0	16.71	0.01	0.02	0	18	-4.91	-7.46	9.2	50.34	198.09	911.14	134.67	1199.19	435.38	969.06	188.32	1165.83	211.15
34.534	0	0.02	0.02	0.02	3.59	0.02	0.03	3.63	0.02	0.03	92.74	62.61	0	95.86	1.28	99.47	0.03	0.27	0.16	0	0.01	0.02	0	0.01	0.02	0.01	0	0.01	0.28	0.27	0	17.15	0.01	0.01	0	18	-6.42	-6.3	8.92	50.04	196.5	909.06	132.79	1200.55	437.43	968.89	187.34	1164.27	208.24
34.567	0	0.02	0.02	0.02	3.58	0.02	0.03	3.63	0.02	0.03	92.74	62.78	0	95.97	1.18	99.51	0.03	0.28	0.24	0	0.01	0.03	0	0.01	0.01	0.01	0	0.02	0.33	0.33	0	7.6	0.01	0.01	0	18	-5.92	-6.15	8.74	50.11	197.47	908.26	132.37	1200.78	438.9	967.95	186.41	1164.19	208.48
34.601	0	0.02	0.02	0.02	3.58	0.02	0.03	3.65	0.03	0.03	92.71	62.81	0	95.03	1.12	99.41	0.03	0.3	0.33	0	0	0.02	0	0.01	0.01	0.01	0	0.03	0.45	0.59	0	33.12	0.01	0.01	0	18	-5.49	-7.25	8.75	50.26	196.58	908.45	133.23	1199.42	438.34	967.8	186.79	1163.09	209.21
34.634	0	0.02	0.02	0.02	3.61	0.02	0.03	3.69	0.02	0.02	92.61	63.11	0	95.46	1.27	99.5	0.02	0.3	0.34	0	0	0.01	0	0.01	0.02	0.01	0	0.02	0.52	0.67	0	63.3	0.01	0	0	18	-4.42	-6.77	8.95	50.54	196.13	908.83	134.7	1197.78	438.01	967.74	187.57	1162.43	211.31
34.667	0	0.02	0.02	0.02	3.61	0.02	0.03	3.69	0.03	0.02	92.62	63.07	0	94.44	1.26	99.52	0.02	0.3	0.31	0	0	0.01	0	0.01	0.01	0.01	0	0.03	0.48	0.64	0	49.54	0.01	0	0	18	-4.59	-7.84	8.31	50.46	195.85	909.85	136.3	1195.56	436.24	966.19	189.15	1160.8	211.18
34.701	0	0.02	0.02	0.02	3.66	0.02	0.03	3.76	0.08	0.02	92.48	63.24	0	95	1.55	99.55	0.02	0.36	0.26	0	0	0	0	0.01	0.02	0.01	0.01	0.08	0.54	0.72	0	76.46	0.01	0.01	0	18	-7.45	-7.27	7.89	49.92	192.02	910.51	137.8	1193.55	433.93	966.42	191.04	1157.56	209.28
34.734	0	0.02	0.02	0.02	3.67	0.02	0.03	3.77	0.08	0.02	92.46	63.58	0	95.59	1.57	99.65	0.02	0.35	0.2	0	0	0	0	0.01	0.02	0.01	0.01	0.08	0.61	0.69	0	36.92	0.01	0.01	0	18	-8.25	-6.62	5.92	50.11	195.92	912.95	138.78	1192.83	432.95	962.53	190.13	1157.58	208.61
34.768	0	0.02	0.02	0.02	3.69	0.02	0.03	3.79	0.2	0.02	92.43	63.99	0	94.43	1.6	99.65	0.02	0.36	0.2	0	0	0.01	0	0.01	0.03	0.01	0.01	0.25	0.84	0.75	0	67.24	0.01	0.01	0	18	-4.09	-7.85	7.66	50.5	189.08	914.24	141.38	1189.09	430.89	967.16	192.18	1155.08	213.02
34.801	0	0.02	0.02	0.02	3.73	0.02	0.03	3.83	0.22	0.01	92.33	64.1	0	94.85	1.91	99.7	0.01	0.32	0.22	0	0.01	0.01	0	0.01	0.05	0.01	0.01	0.51	0.85	0.72	0	99.23	0.01	0.02	0	18	-6.62	-7.43	6.87	50.26	191.35	917.19	145.27	1185.44	427	964.63	193.37	1154.76	214.91
34.834	0	0.02	0.02	0.02	3.7	0.02	0.03	3.79	0.28	0.02	92.41	64.37	0	95.56	1.85	99.6	0.02	0.23	0.28	0	0.01	0.01	0	0.02	0.09	0.01	0.01	1.09	0.81	0.71	0	99.67	0.01	0.04	0	18	-6.38	-6.65	5.76	49.93	185.99	915.92	146.69	1181.67	425.4	962.94	195.03	1147.76	215.78
34.868	0	0.03	0.02	0.02	3.66	0.02	0.03	3.75	0.38	0.02	92.51	72.88	0	96.06	1.61	99.52	0.02	0.16	0.38	0	0.05	0.04	0	0.02	0.18	0.01	0.02	6.12	0.94	0.8	0	99.45	0.01	0.09	0	18	-10.54	-6.03	6.42	49.89	199.3	914.28	145.19	1185.25	426.78	958.61	195.04	1157.04	213.59
34.901	0	0.03	0.02	0.02	3.59	0.02	0.03	3.66	0.33	0.03	92.68	74.08	0	95.3	1.27	99.29	0.02	0.14	0.33	0	0.1	0.04	0	0.03	0.28	0.01	0.03	7.11	0.99	0.79	0	99.91	0.01	0.15	0	18	-8.07	-6.95	7.2	49.79	192.37	915.6	147.25	1182.85	426.58	962.57	195.08	1153.72	216.66
34.934	0	0.03	0.02	0.02	3.51	0.02	0.03	3.56	0.27	0.03	92.89	70.51	0	95.03	0.91	99.08	0.03	0.11	0.27	0	0.11	0.03	0	0.03	0.33	0.01	0.03	5.1	0.86	0.69	0	98.62	0.01	0.19	0	18	-8.94	-7.24	6.56	49.85	197.08	917.74	149.8	1181.82	424.95	959.99	196.92	1155.89	218.44
34.968	0	0.03	0.02	0.03	3.44	0.02	0.03	3.48	0.2	0.05	93.03	72.08	0	96.56	0.62	98.89	0.02	0.09	0.2	0	0.13	0.05	0	0.05	0.59	0.02	0.03	6.24	0.7	0.67	0	99.39	0.01	0.25	0	18	-7.96	-5.32	5.99	50.1	202.02	916.23	149.22	1183.19	427.45	956.69	198.57	1157.75	218.26
35.001	0	0.03	0.02	0.03	3.33	0.02	0.03	3.33	0.12	0.06	93.33	67.52	0	95.26	0.44	98.1	0.03	0.07	0.12	0	0.06	0.01	0	0.06	1.13	0.03	0.04	4.33	0.6	0.54	0	99.86	0.01	0.4	0	18	-9.07	-7	7.19	49.73	196.87	916.92	150.31	1181.59	424.84	960.52	198.44	1156.26	219.41
35.034	0	0.03	0.02	0.03	3.32	0.02	0.03	3.31	0.12	0.08	93.35	67.83	0	95.87	0.34	98.14	0.04	0.06	0.12	0.01	0.08	0.02	0	0.08	1.24	0.04	0.04	4.48	0.54	0.45	0	99.9	0.01	0.29	0	18	-9.8	-6.27	6.06	49.44	197.94	915.65	149.92	1182.51	428.29	958.05	197.98	1154.99	217.9
35.068	0	0.03	0.02	0.03	3.33	0.02	0.03	3.31	0.13	0.12	93.33	74.4	0	96.59	0.3	98.39	0.04	0.07	0.13	0.01	0.12	0.03	0.01	0.12	1.66	0.08	0.04	8.22	0.38	0.27	0	99.92	0.01	0.36	0	18	-10.12	-5.28	6.5	49.23	195.74	914.36	147.61	1186.44	431.43	961.03	197.35	1155.88	216.03
35.101	0	0.03	0.02	0.03	3.33	0.02	0.03	3.31	0.15	0.11	93.35	70.13	0	96.86	0.3	98.34	0.05	0.05	0.15	0.01	0.15	0.02	0	0.11	1.37	0.07	0.04	5.61	0.38	0.29	0	99.88	0.01	0.32	0	18	-7.61	-4.86	6.23	49.47	198.4	917.46	150.63	1185.59	430.75	960.66	198.95	1157.85	220.87
35.135	0	0.03	0.02	0.03	3.3	0.02	0.03	3.27	0.25	0.11	93.4	67.3	0	96.37	0.25	98.23	0.07	0.05	0.25	0.01	0.11	0.01	0	0.16	1.15	0.09	0.04	4.09	0.23	0.17	0	99.58	0.01	0.25	0	18	-10.28	-5.61	6.52	48.95	192.8	918.79	153.16	1180.03	425.45	961.55	199.13	1153.16	220.51
35.168	0	0.03	0.02	0.03	3.29	0.02	0.03	3.24	0.24	0.11	93.42	64.44	0	95.57	0.21	98.11	0.11	0.06	0.24	0.01	0.09	0.02	0	0.2	1.01	0.09	0.04	2.63	0.23	0.14	0	99.25	0.01	0.21	0	18	-11.37	-6.64	6.17	48.61	189.46	920.72	155.77	1177.15	422.73	961.98	201.34	1150.46	220.58
35.201	0	0.03	0.02	0.02	3.28	0.02	0.03	3.23	0.29	0.12	93.44	61.4	0	96.07	0.19	98.07	0.12	0.05	0.29	0.01	0.07	0.02	0	0.17	0.88	0.08	0.04	1.05	0.2	0.12	0	99.84	0.01	0.21	0	18	-7.99	-6.02	6.68	49.44	197.7	918.79	152.85	1181.5	426.4	960.28	200.26	1156.79	221.94
35.235	0	0.03	0.02	0.02	3.28	0.02	0.03	3.22	0.23	0.16	93.45	62.11	0	96.02	0.16	98.01	0.21	0.05	0.23	0.01	0.06	0.02	0	0.25	0.78	0.11	0.04	1.47	0.12	0.09	0	99.74	0.01	0.22	0	18	-10.39	-6.08	6.79	48.92	194.27	918.13	151.56	1184.49	428.47	963.05	200.13	1156.38	219.23
35.268	0	0.03	0.02	0.02	3.29	0.02	0.03	3.22	0.25	0.15	93.43	64.45	0	95.31	0.15	98.1	0.24	0.05	0.25	0.01	0.05	0.01	0.01	0.25	0.94	0.08	0.05	2.64	0.09	0.07	0	99.43	0.01	0.21	0	18	-10.72	-6.94	7.01	48.58	188.27	921.48	155.62	1179.34	424.26	965.4	199.96	1152.32	222.53
35.301	0	0.03	0.02	0.02	3.27	0.02	0.03	3.2	0.22	0.11	93.47	64.23	0	95.94	0.11	97.94	0.28	0.04	0.22	0	0.05	0.01	0.01	0.25	0.83	0.07	0.04	2.68	0.07	0.05	0	99.86	0.01	0.18	0	12	-9.04	-6.19	7.31	49.07	195.58	919.34	153.34	1182.89	426.56	963.13	201.56	1157.62	222.19
35.335	0	0.03	0.02	0.02	3.23	0.02	0.03	3.14	0.24	0.1	93.55	67.12	0	96.27	0.1	97.49	0.38	0.04	0.24	0	0.04	0.01	0	0.27	0.94	0.06	0.05	4.72	0.06	0.04	0	99.46	0.01	0.13	0	12	-9.97	-5.75	7.12	48.91	191.51	921.31	154.57	1180.65	423.5	964.51	201.93	1155.02	221.51
35.368	0	0.03	0.02	0.02	3.26	0.02	0.03	3.17	0.28	0.09	93.49	63.97	0	96.49	0.09	97.75	0.38	0.05	0.28	0	0.04	0.01	0	0.23	1	0.05	0.06	2.72	0.06	0.04	0	99.72	0.01	0.1	0	12	-11.92	-5.43	7.35	48.68	195.75	919.08	152.46	1184.54	426.91	963.81	200.08	1158.48	220.69
35.401	0	0.03	0.02	0.02	3.25	0.02	0.03	3.17	0.29	0.11	93.5	65.66	0	96.57	0.11	97.74	0.35	0.05	0.29	0	0.08	0.01	0.01	0.18	1.04	0.06	0.06	3.66	0.06	0.04	0	99.28	0.01	0.14	0	12	-9.54	-5.32	5.33	48.75	198.24	921.42	152.39	1190.62	433.53	963.66	202.12	1161.1	219.91
35.435	0	0.03	0.02	0.02	3.18	0.02	0.03	3.08	0.33	0.11	93.64	66.36	0	97.24	0.11	97.03	0.39	0.04	0.33	0	0.08	0.01	0.01	0.12	0.96	0.04	0.05	4.75	0.06	0.03	0	99.95	0.01	0.17	0	12	-9.23	-4.18	7.35	48.98	196.88	923.86	153.97	1189.81	430.94	968.53	200.29	1163.92	224.5
35.468	0	0.03	0.02	0.03	3.14	0.02	0.03	3.03	0.22	0.12	93.73	65.37	0	96.5	0.12	96.62	0.4	0.03	0.22	0	0.09	0.01	0.01	0.12	1.31	0.04	0.04	4.62	0.05	0.03	0	99.95	0.01	0.16	0	12	-11.12	-5.41	6.95	48.84	196.89	925.73	155.08	1187.46	425.9	967.49	201.99	1163.26	222.97
35.502	0	0.03	0.02	0.03	3.04	0.02	0.03	2.9	0.13	0.12	93.93	58.82	0	94.83	0.12	95.5	0.52	0.04	0.13	0	0.08	0.01	0.01	0.09	1.09	0.03	0.04	2.27	0.05	0.03	0	99.85	0.01	0.13	0	12	-9.63	-7.46	6.77	48.53	192.7	925.84	156.99	1185.62	427.13	968.22	203.58	1159.82	224.13
35.535	0	0.03	0.02	0.02	2.91	0.02	0.03	2.74	0.18	0.13	94.18	59.2	0	95.69	0.13	94.16	0.59	0.03	0.18	0	0.15	0.01	0.01	0.07	0.91	0.03	0.04	3.81	0.04	0.04	0	99.8	0.01	0.15	0	12	-9.85	-6.5	6.46	48.76	196.18	924.04	153.51	1188.74	429.21	966.82	200.92	1161.92	221.49
35.568	0	0.03	0.02	0.03	2.63	0.02	0.03	2.42	0.15	0.15	94.74	57.07	0	95.66	0.15	91.07	0.62	0.03	0.15	0	0.21	0.02	0.01	0.08	1.07	0.02	0.06	5.8	0.04	0.04	0	99.66	0.01	0.2	0	12	-8.99	-6.53	7.1	48.79	193.72	926.22	155.57	1186.65	426.53	969.07	201.66	1161.49	224.08
35.602	0	0.03	0.02	0.03	2.35	0.02	0.03	2.1	0.19	0.16	95.31	55.73	0	95.25	0.16	87.56	0.6	0.03	0.19	0	0.23	0.04	0.01	0.08	0.89	0.01	0.07	8.64	0.04	0.03	0	99.55	0.01	0.21	0	12	-10.7	-7.01	6.91	48.2	192.69	924.6	153.46	1188.6	428.15	969.32	200.26	1160.88	221.05
35.635	0	0.04	0.03	0.02	1.93	0.02	0.03	1.64	0.2	0.15	96.15	42.15	0	96.32	0.15	81.54	0.53	0.03	0.2	0	0.2	0.05	0.01	0.08	0.84	0.01	0.06	7.85	0.04	0.04	0	99.34	0.01	0.25	0	12	-10.31	-5.68	7.04	48.46	193.28	924.92	153.87	1187.72	427.7	969.1	199.34	1161	222.37
35.668	0	0.04	0.03	0.02	1.52	0.02	0.04	1.22	0.16	0.18	96.96	24.34	0	96.09	0.18	74.26	0.49	0.03	0.16	0	0.11	0.04	0	0.08	0.59	0.01	0.06	4.96	0.05	0.04	0	98.93	0.01	0.19	0	12	-8.26	-5.99	5.71	48.71	193.77	922.85	150.59	1190.36	430.08	967.03	199.09	1159.71	219.58
35.702	0	0.04	0.03	0.02	1.74	0.02	0.04	1.45	0.26	0.23	96.51	27.45	0	96.45	0.23	78.46	0.37	0.04	0.26	0	0.09	0.08	0	0.08	0.57	0.02	0.06	2.78	0.07	0.06	0	99.28	0.01	0.21	0	12	-7.01	-5.5	7.15	49.02	195.52	919.32	147.49	1191.66	432.63	967.34	196.87	1161.67	218.45
35.735	0	0.03	0.03	0.02	1.95	0.02	0.03	1.68	0.18	0.27	96.09	30.01	0	96.53	0.3	81.94	0.27	0.05	0.18	0	0.06	0.06	0	0.08	0.37	0.02	0.06	0.85	0.07	0.07	0	99.44	0.01	0.2	0	12	-6.59	-5.37	7.12	49.41	197.09	918.12	145.13	1194.3	434.59	967.29	195.6	1163.22	216.9
35.769	0	0.03	0.02	0.02	2.25	0.02	0.03	2.01	0.17	0.19	95.51	36.14	0	93.7	0.55	85.97	0.19	0.04	0.17	0	0.03	0.06	0	0.07	0.28	0.03	0.04	0.28	0.14	0.13	0	99.57	0.01	0.2	0	12	-9.55	-8.5	5.98	48.55	188.54	920.58	144	1194.57	431.88	970.68	193.72	1158.39	211.32
35.802	0	0.03	0.02	0.02	2.71	0.02	0.03	2.55	0.15	0.16	94.58	46.63	0	93.42	0.85	91.37	0.16	0.07	0.15	0	0.02	0.03	0	0.06	0.15	0.03	0.02	0.14	0.28	0.24	0	97.48	0.01	0.16	0	12	-8.79	-8.73	7.15	49.03	190.4	921.26	139.99	1193.91	425.06	971.62	189.85	1161.08	208.75
35.835	0	0.03	0.02	0.02	3.05	0.02	0.03	2.95	0.09	0.13	93.9	52.3	0	97.37	1.69	94.1	0.13	0.1	0.09	0	0.01	0.01	0	0.07	0.1	0.03	0.01	0.05	0.38	0.27	0	83.78	0.01	0.1	1	18	-8.81	-3.94	7	49.34	193.57	918.96	135.06	1196.59	426.3	970.39	183.81	1162.6	206.71
35.869	0	0.03	0.02	0.02	3.22	0.02	0.03	3.17	0.05	0.08	93.56	54.96	0	95.02	2.14	95.23	0.08	0.12	0.1	0	0.01	0.02	0	0.05	0.05	0.03	0.01	0.01	0.58	0.43	0	70.18	0.01	0.06	0	18	-4.09	-7.25	7.54	50.33	196.26	914.9	131.55	1199.99	431.39	969.44	185.55	1164.71	205.21
35.902	0	0.03	0.02	0.02	3.37	0.02	0.03	3.35	0.05	0.07	93.26	55.43	0	95.1	3.34	95.3	0.07	0.14	0.1	0	0.01	0.01	0	0.05	0.05	0.02	0.01	0.02	0.75	0.51	0	91.24	0.01	0.04	0	18	-6.41	-7.18	7.67	49.48	190.56	913.89	132.02	1198	430.32	970.64	185.88	1160.38	203.5
35.935	0	0.02	0.02	0.02	3.74	0.02	0.03	3.8	0.06	0.06	92.41	59.58	0	95.71	4.51	97.13	0.06	0.22	0.11	0.01	0.01	0.01	0	0.06	0.04	0.02	0	0.02	1.03	0.56	0	78.99	0.01	0.02	0	18	-8.13	-6.47	8.25	49.62	195.51	909.49	128.64	1200.37	431.69	968.22	185.11	1163.07	201.16
35.969	0	0.02	0.02	0.02	4.05	0.02	0.03	4.18	0.08	0.03	91.64	61.15	0	96.08	6.48	97.28	0.03	0.23	0.18	0	0.01	0.02	0	0.08	0.04	0.02	0.01	0.02	1.7	0.83	0	54.84	0.01	0.01	0	18	-3.82	-6	8.53	50.52	195.99	907.68	127.1	1199.84	433.12	967.32	184.75	1162.53	202.13
36.002	0	0.02	0.02	0.02	4.37	0.02	0.04	4.6	0.06	0.03	90.81	60.58	0	96.37	9.11	96.91	0.03	0.28	0.19	0.01	0.01	0.01	0	0.06	0.04	0.02	0.01	0.06	1.77	0.89	0	79.97	0.01	0.01	0	18	-3.2	-5.6	7.41	50.41	192.13	909.44	127.57	1202.25	436.36	969.33	186.28	1160.92	200.62
36.035	0	0.02	0.02	0.02	4.38	0.02	0.04	4.57	0.06	0.02	90.87	60.11	0	95.85	9.66	95.9	0.02	0.34	0.22	0.01	0	0.01	0	0.06	0.04	0.02	0.01	0.04	2.53	1.14	0	64.98	0.01	0	0	18	-9.35	-6.3	6.08	49.24	189.47	912.65	129.06	1198.52	430.21	968.31	182.56	1157.18	197.62
36.069	0	0.03	0.02	0.02	4.25	0.02	0.04	4.22	0.05	0.01	91.5	60.62	0	94.47	9.42	93.72	0.01	0.35	0.21	0.01	0.01	0.01	0	0.05	0.05	0.01	0.01	0.04	4.99	1.59	0	33.95	0.01	0	0	18	-9.84	-7.81	8.17	49.75	194	911.29	126.11	1200.28	426.19	969.56	182.47	1163.03	196.9
36.102	0	0.03	0.02	0.02	3.89	0.02	0.04	3.81	0.1	0.01	92.22	56.71	0	94.79	8.52	92.17	0.01	0.32	0.15	0.01	0	0.01	0	0.06	0.06	0.01	0.02	0.1	4.53	1.49	0	65.64	0.01	0	0	18	-7.2	-7.49	8.56	50.01	192.49	910.48	125.71	1199.29	427.48	970.07	180.65	1161.71	198.72
36.136	0	0.03	0.02	0.02	4.59	0.02	0.05	4.52	0.12	0.01	90.82	62.33	0	94.43	11.62	92.87	0.01	0.38	0.12	0.01	0	0.01	0	0.05	0.07	0.01	0.02	0.12	6.73	1.91	0	54.79	0.01	0	0	18	-5.1	-7.85	8.04	50.36	194.02	910.15	125.29	1200.02	429.05	968.72	182	1162.04	198.46
36.169	0	0.03	0.02	0.03	4.98	0.02	0.05	4.9	0.09	0.01	90.05	65.9	0	93.28	12.65	93.62	0.01	0.41	0.11	0	0	0.01	0	0.06	0.06	0.01	0.02	0.09	7.92	2.14	0	12.69	0.01	0	0	18	-5.76	-8.84	8.21	50.16	192.17	909.88	125.67	1198.48	428.13	968.95	181.13	1160.32	198.58
36.202	0	0.03	0.02	0.02	4.96	0.02	0.05	4.96	0.13	0.01	90.08	62.76	0	94.67	13.67	93.2	0	0.47	0.13	0	0	0	0	0.06	0.08	0.01	0.03	0.14	6.63	1.78	0	46.71	0.01	0	0	18	-6.65	-7.62	7.92	50.18	191.68	909.48	123.26	1200.59	427.71	969.44	181.26	1160.64	194.79
36.236	0	0.03	0.02	0.02	5.35	0.02	0.06	5.19	0.13	0.01	89.29	61.86	0	93.03	17.37	90.45	0	0.56	0.13	0	0	0	0	0.06	0.08	0.01	0.03	0.14	8.9	1.89	0	46.92	0.01	0	0	18	-4.35	-9.04	8.37	50.57	193.86	908.97	123.1	1201.36	429.57	969.38	180.68	1162.54	197.15
36.269	0	0.03	0.02	0.02	4.97	0.02	0.06	4.73	0.14	0.01	90.06	60.84	0	93.97	15.44	90.28	0	0.55	0.22	0	0.01	0.01	0	0.08	0.14	0.01	0.03	0.12	8.53	1.69	0	18.08	0.01	0	0	18	-4.69	-8.27	7.9	50.45	191.63	909.17	122.52	1202.78	431.16	970.43	180.59	1161.47	195.56
36.302	0	0.03	0.02	0.02	5.13	0.02	0.06	4.91	0.25	0.01	89.75	62.29	0	91.68	15.69	90.91	0	0.55	0.3	0	0.01	0.01	0	0.08	0.16	0.01	0.03	0.25	8.67	1.75	0	19.73	0.02	0	0	18	-2.59	-10	8.06	50.64	188.71	910.64	124.26	1201.11	431.69	972.05	179.45	1159.79	198.55
36.336	0	0.02	0.02	0.02	6.03	0.02	0.08	6.26	0.29	0.01	87.49	56.67	0	92	22.67	90.45	0	0.64	0.29	0	0.01	0.01	0	0.1	0.26	0	0.04	0.53	6.22	1.28	0	9.49	0.02	0	0	18	-4.42	-9.79	8.15	50.4	190.45	910.48	124.33	1201.25	429.91	971.27	181.22	1161.03	197.39
36.369	0	0.02	0.02	0.02	6.51	0.02	0.08	6.94	0.36	0	86.12	58.91	0	93.12	23.66	91.74	0	0.87	0.36	0	0	0.02	0	0.1	0.29	0	0.03	0.5	6.08	1.44	0	25.32	0.02	0	0	18	-4.2	-8.97	7.9	50.46	190.15	911.02	123.8	1202.24	430.71	971.81	180.2	1161.22	196.99
36.402	0	0.02	0.02	0.02	5.52	0.02	0.08	5.76	0.26	0	88.48	49.51	0	92.25	23.03	88.16	0	0.54	0.26	0	0	0.01	0	0.14	0.42	0	0.03	0.72	4.93	1.2	0	79.47	0.02	0	0	18	-4.93	-9.61	7.58	50.45	191.54	913.98	125.94	1200.13	427.67	971.25	179.18	1161.78	198.8
36.436	0	0.02	0.02	0.02	5.1	0.02	0.1	5.32	0.34	0.01	89.36	40.73	0	92.07	24.72	84.72	0	0.4	0.34	0	0.01	0.01	0	0.14	0.55	0.01	0.04	0.57	3.94	1.08	0	80.39	0.03	0	0	18	-4.87	-9.74	7.55	50.55	192.21	914.89	126.2	1201.37	427.68	971.9	180.69	1163.27	198.69
36.469	0	0.02	0.02	0.02	5	0.02	0.1	5.17	0.36	0.01	89.67	37.57	0	94.9	25.91	82.85	0	0.33	0.36	0	0.01	0.01	0	0.13	0.42	0.01	0.03	0.2	4.16	1.07	0	84.65	0.03	0.01	0	18	-7.55	-7.38	7.66	50.37	195.19	915.48	126.56	1201.6	426.11	971.17	180.03	1165.45	198.81
36.503	0	0.02	0.02	0.02	4.36	0.02	0.07	4.4	0.32	0.01	91.21	41.4	0	95.41	19.38	85.52	0	0.3	0.32	0	0.01	0.01	0	0.17	0.36	0	0.03	0.09	3.49	0.9	0	71.41	0.02	0.01	0	18	-9.33	-6.83	8.07	50.15	193.83	915.14	126.82	1200.81	425.21	971.89	179.04	1164.71	198.89
36.536	0	0.02	0.02	0.02	4.22	0.02	0.08	4.29	0.24	0	91.42	36.87	0	91.83	20.42	84.01	0	0.28	0.25	0	0	0.01	0	0.17	0.24	0	0.02	0.09	2.63	0.77	0	88.79	0.02	0.02	0	18	-5.6	-9.9	7.88	50.42	194.5	915.18	127.24	1200.73	427.33	971.35	179.53	1164.68	200.85
36.569	0	0.03	0.03	0.02	3.88	0.02	0.09	3.85	0.17	0	92.23	31.18	0	92.46	21.08	80.77	0	0.24	0.14	0	0	0.01	0	0.17	0.2	0	0.01	0.05	2.71	0.72	0	31.58	0.02	0.01	0	18	-6.37	-9.47	8.56	50.58	198.68	912.86	126.4	1201.62	427.42	969.76	180.92	1167.42	201.01
36.603	0	0.03	0.03	0.02	3.78	0.02	0.08	3.69	0.15	0	92.43	33.8	0	91.96	19.16	81.36	0	0.2	0.12	0	0	0.02	0	0.15	0.12	0	0.01	0.04	3.61	0.96	0	20.19	0.02	0.01	0	18	-5.35	-9.81	8.35	50.19	192.43	913	127.09	1201.85	430.14	972.35	181.83	1163.85	200.72
36.636	0	0.03	0.03	0.02	3.82	0.02	0.1	3.7	0.13	0	92.36	26.99	0	91.59	23.8	76.66	0	0.17	0.14	0	0	0.03	0	0.13	0.08	0	0.01	0.03	4.29	1.13	0	9.96	0.02	0.01	0	18	-6.13	-10.06	8.25	49.98	193.57	913.37	128	1203	431.2	972.42	183.31	1165.16	201.21
36.669	0	0.03	0.03	0.02	3.68	0.02	0.11	3.54	0.14	0.01	92.65	25.01	0	93.21	23.84	75.36	0	0.22	0.19	0	0	0.03	0	0.14	0.08	0.01	0.01	0.05	4.31	1.24	0	29.72	0.02	0.01	0	18	-6.71	-8.91	8.83	50.03	196.27	912.13	127.21	1203.46	431.31	971.8	182.02	1167.05	202
36.703	0	0.03	0.03	0.02	3.84	0.02	0.09	3.73	0.14	0.01	92.32	30.89	0	94.34	21.71	78.43	0	0.29	0.31	0	0	0.03	0	0.14	0.09	0.01	0.01	0.13	4.88	1.54	0	41.52	0.02	0.01	0	18	-4.4	-7.93	8.58	50.08	192.4	912.53	127.65	1203.73	434.02	973.47	182.45	1164.8	202.68
36.736	0	0.03	0.03	0.02	3.78	0.02	0.1	3.64	0.16	0.01	92.45	29.83	0	94.18	22.1	77.17	0	0.26	0.39	0	0.01	0.02	0	0.12	0.11	0.01	0.01	0.16	5.52	1.83	0	50.63	0.03	0.01	0	18	-6.01	-8.08	8.05	50.01	195.32	914.33	128.03	1204.36	432.59	972.59	181.89	1166.85	202.23
36.77	0	0.03	0.03	0.02	3.97	0.02	0.12	3.92	0.26	0.01	92.06	25.93	0	94.4	26	75.01	0	0.24	0.51	0	0.01	0.01	0	0.08	0.1	0.01	0.01	0.26	5.26	1.97	0	83.17	0.03	0.02	0	18	-4.29	-7.87	7.71	50.31	197.96	916.03	130.02	1203.08	431.91	971.12	183.5	1167.94	204.69
36.803	0	0.03	0.03	0.02	3.65	0.02	0.12	3.49	0.24	0.01	92.71	22.45	0	94.35	25.62	72.8	0	0.27	0.4	0	0	0.01	0	0.09	0.11	0.01	0.01	0.24	5.11	1.64	0	80.34	0.03	0.01	0	18	-9.83	-7.93	7.68	49.55	196.86	917.11	130.58	1203.69	429.34	972.3	183.56	1168.27	202.23
36.836	0	0.03	0.03	0.02	2.99	0.02	0.11	2.69	0.16	0.01	94.03	18.41	0	94.41	22.55	69.52	0	0.3	0.34	0	0	0.01	0	0.1	0.11	0.01	0.02	0.16	5.28	1.55	0	59.26	0.03	0.01	0	18	-10.94	-7.86	7.01	49.8	202.15	917.95	131.45	1202.93	428.2	968.94	182.99	1170.11	202.86
36.87	0	0.03	0.03	0.02	2.69	0.02	0.09	2.39	0.17	0.01	94.62	19.17	0	93.61	18.38	70.98	0	0.3	0.25	0	0	0.01	0	0.08	0.13	0.01	0.02	0.17	4.44	1.35	0	33.87	0.03	0.02	0	18	-5.4	-8.58	7.42	50.2	198.6	918.34	133.03	1200.85	429.27	970.4	185.46	1167.9	206.28
36.903	0	0.03	0.03	0.02	2.68	0.02	0.06	2.37	0.12	0.01	94.64	27.02	0	95.9	12.96	75.93	0	0.27	0.2	0	0	0.03	0	0.07	0.12	0.01	0.02	0.09	5.04	1.56	0	91.72	0.03	0.02	0	18	-4.4	-6.23	7.48	50.58	202.11	917.41	134.55	1198.33	427.53	967.09	189.4	1168.36	207.83
36.936	0	0.03	0.03	0.02	2.56	0.02	0.05	2.23	0.09	0.01	94.88	31.16	0	94.82	9.19	78.24	0	0.24	0.24	0	0	0.06	0	0.07	0.09	0.01	0.02	0.06	5.22	1.63	0	99.7	0.03	0.02	0	18	-5.11	-7.46	6.95	49.58	193.39	919.26	137.56	1198.4	430.96	971.16	190.73	1163.73	208.53
36.97	0	0.04	0.03	0.02	2.15	0.02	0.05	1.84	0.07	0.01	95.69	24.4	0	94.99	7.74	74.91	0	0.22	0.3	0	0.01	0.05	0	0.07	0.06	0.01	0.01	0.05	4.35	1.72	0	99.64	0.02	0.02	0	18	-4.1	-7.29	6.8	49.93	197.76	920.02	140.97	1196.25	430.12	968.19	195.2	1165.25	211.9
37.003	0	0.04	0.03	0.02	1.67	0.02	0.05	1.36	0.12	0.02	96.67	16.99	0	95.2	5.27	70.07	0	0.21	0.35	0	0.02	0.05	0	0.07	0.07	0.01	0.02	0.12	3.52	1.6	0	99.89	0.02	0.03	0	18	-6.22	-7.06	7.59	49.12	190.1	921.86	143.71	1191.06	425.82	971.41	192.68	1160.3	214.03
37.036	0	0.04	0.04	0.03	1.34	0.02	0.05	1.04	0.36	0.03	97.32	12.69	0	96.01	2.83	66.11	0.01	0.19	0.36	0	0.03	0.03	0	0.06	0.09	0.02	0.02	0.53	3.22	1.65	0	99.66	0.02	0.04	0	18	-10.08	-6.09	6.46	48.86	199.05	920.87	142.76	1193.73	426.26	966.27	194.06	1164.58	211.15
37.07	0	0.05	0.04	0.03	1.06	0.02	0.05	0.79	0.28	0.05	97.88	8.1	0	95.62	1.87	59.98	0.01	0.15	0.28	0	0.05	0.03	0	0.06	0.12	0.03	0.03	2.8	3.12	2.09	0	99.79	0.03	0.06	0	18	-7.4	-6.58	6.53	48.93	197.55	921.25	144.59	1193.69	428.58	967.21	196.96	1164.06	213.56
37.103	0	0.05	0.05	0.03	0.97	0.02	0.05	0.72	0.21	0.06	98.06	8.48	0	95.2	1.38	58.25	0.01	0.13	0.21	0	0.08	0.04	0	0.06	0.16	0.03	0.03	5.47	2.55	1.89	0	99.74	0.02	0.1	0	18	-7.41	-7.06	6.8	48.76	197.53	921.88	145.58	1194.03	429.16	968.18	197.19	1164.89	215.12
37.137	0	0.06	0.05	0.02	0.81	0.02	0.05	0.57	0.15	0.08	98.39	6.96	0	95.1	1.08	53.83	0.02	0.11	0.15	0.01	0.17	0.06	0	0.08	0.22	0.04	0.04	7.23	1.16	1.2	0	99.75	0.02	0.15	0	18	-7.17	-7.17	6.89	48.72	196.87	922.39	146.07	1194.47	429.85	969.11	197.34	1165.11	215.85
37.17	0	0.07	0.06	0.02	0.6	0.02	0.06	0.39	0.33	0.08	98.8	3.68	0	94.03	0.87	45.17	0.02	0.09	0.15	0.01	0.14	0.04	0	0.08	0.33	0.04	0.05	7.53	0.82	1.03	0	99.74	0.02	0.21	0	18	-4.36	-8.22	7.1	49.39	200.13	922.53	146.46	1194.74	430.35	968.16	198.8	1167.37	217.96
37.203	0	0.07	0.07	0.02	0.5	0.02	0.07	0.31	0.46	0.07	99	2.07	0	94.51	0.81	40.07	0.03	0.07	0.14	0.01	0.12	0.03	0.01	0.07	0.46	0.05	0.06	5.24	0.66	0.87	0	99.74	0.02	0.31	0	18	-6.55	-7.78	7	48.92	198.97	923.16	147.13	1194.7	429.62	968.8	199.12	1166.94	217.27
37.237	0	0.07	0.08	0.02	0.49	0.02	0.07	0.3	0.65	0.06	99.02	2.05	0	94.2	0.87	39.31	0.06	0.06	0.13	0.01	0.1	0.01	0.04	0.06	0.65	0.06	0.07	5.91	0.35	0.53	0	99.91	0.02	0.51	0	18	-6.29	-8.06	6.85	48.89	198.07	923.64	147.17	1195.29	430.18	969.49	199.35	1166.78	216.99
37.27	0	0.08	0.08	0.02	0.44	0.02	0.07	0.26	0.84	0.08	99.12	1.84	0	94.6	1.05	36.03	0.08	0.05	0.13	0.01	0.11	0.01	0.05	0.06	0.84	0.07	0.08	7.84	0.28	0.48	0	99.72	0.01	0.53	0	18	-7.3	-7.68	6.66	48.72	198.9	924.56	147.75	1195.9	430.13	969.58	199.62	1167.71	217.08
37.303	0	0.08	0.08	0.02	0.48	0.02	0.07	0.3	0.8	0.13	99.03	2.33	0	94.51	1.32	38.59	0.13	0.05	0.13	0.02	0.13	0.02	0.07	0.07	0.8	0.08	0.07	8.27	0.22	0.44	0	99.52	0.01	0.49	0	18	-7.38	-7.77	7.12	48.56	196.45	924.95	147.43	1196.35	429.88	971.84	198.91	1167.46	217.05
37.337	0	0.08	0.08	0.02	0.5	0.02	0.07	0.31	0.75	0.32	98.99	2.77	0	95	1.52	39.66	0.32	0.05	0.15	0.02	0.18	0.03	0.08	0.05	0.75	0.12	0.06	9.41	0.11	0.4	0	99.85	0.01	0.57	0	12	-8.45	-7.27	6.53	48.38	197.36	925.52	147.98	1196.56	429.98	970.85	199.66	1167.51	216.34
37.37	0	0.09	0.08	0.02	0.47	0.02	0.08	0.29	0.87	0.38	99.05	3.86	0	94.31	1.62	37.64	0.38	0.05	0.17	0.01	0.21	0.03	0.09	0.05	0.87	0.11	0.07	15.67	0.08	0.35	0	99.22	0.01	0.6	0	12	-6.15	-7.97	6.97	48.5	194.68	926.63	147.99	1197.69	431.2	973.96	199.31	1167.77	217.69
37.403	0	0.1	0.08	0.02	0.48	0.02	0.08	0.29	1.1	0.65	99.05	7.5	0	95.36	2.01	37.16	0.65	0.05	0.21	0.02	0.25	0.02	0.1	0.05	1.1	0.13	0.09	24.91	0.06	0.28	0	99.53	0.01	0.59	0	12	-8.02	-6.88	6.74	48.24	194.65	929.17	149.38	1198.16	430.53	975.19	198.39	1168.8	218.49
37.437	0	0.11	0.09	0.02	0.43	0.02	0.08	0.25	1.28	1.03	99.13	8.26	0	94.68	1.96	34.14	1.03	0.06	0.23	0.02	0.32	0.01	0.11	0.05	1.28	0.16	0.08	29.24	0.03	0.19	0	99.22	0.01	0.55	0	12	-7.17	-7.61	5.79	48.16	192.81	931.16	150.66	1198.27	430.64	975.61	199.83	1167.49	218.81
37.47	0	0.11	0.09	0.02	0.41	0.02	0.09	0.24	1.47	0.88	99.18	5.24	0	94.35	1.97	32.67	0.88	0.06	0.3	0.02	0.29	0.02	0.08	0.05	1.47	0.18	0.07	24.64	0.03	0.19	0	99.43	0.01	0.47	0	12	-8.11	-7.92	4.73	47.96	192.89	933.22	153.09	1197.19	429.06	974.34	202.94	1166.55	219.09
37.504	0	0.09	0.1	0.03	0.37	0.02	0.09	0.2	1.64	1.28	99.27	1.32	0	94.92	1.64	29.2	1.28	0.06	0.23	0.01	0.2	0.02	0.07	0.06	1.8	0.21	0.07	10.41	0.02	0.14	0	99.51	0.01	0.41	0	12	-10.19	-7.36	5.71	47.39	186.64	933.31	154.52	1194.13	425.82	977.54	200.29	1162.89	222.25
37.537	0	0.09	0.1	0.03	0.38	0.02	0.09	0.21	1.01	1.01	99.23	1.33	0	95.64	1.01	30.84	1.61	0.06	0.17	0.01	0.15	0.01	0.05	0.07	1.71	0.17	0.06	8.83	0.02	0.11	0	99.34	0.01	0.34	0	12	-12.5	-6.56	5.84	47.22	188.27	934.26	155.62	1192.37	423.87	976.44	200.99	1163.68	220.68
37.57	0	0.09	0.1	0.03	0.36	0.02	0.09	0.2	0.83	0.83	99.27	1.21	0	95.35	0.83	29.65	1.44	0.07	0.18	0.01	0.13	0.01	0.04	0.06	1.7	0.16	0.06	8.71	0.02	0.12	0	99.88	0.01	0.34	0	12	-12.26	-6.89	5.81	47.34	190.05	932.93	152.88	1196.88	428.15	977.09	199.98	1166.28	218.02
37.604	0	0.09	0.09	0.03	0.43	0.02	0.08	0.24	0.66	0.66	99.15	1.7	0	94.91	0.66	34.54	1.39	0.08	0.14	0.01	0.12	0.01	0.02	0.06	1.64	0.09	0.06	8.32	0.01	0.09	0	99.23	0.01	0.31	0	12	-11.55	-7.37	5.63	47.32	189.03	932.56	153.91	1193.15	425.68	975.21	200.87	1163.43	218.43
37.637	0	0.08	0.08	0.03	0.45	0.02	0.08	0.26	0.54	0.54	99.11	1.59	0	95.2	0.54	36.25	1.35	0.06	0.2	0	0.22	0.05	0.02	0.08	1.67	0.1	0.06	5.78	0.02	0.09	0	99.9	0.01	0.25	0	12	-10.46	-7.06	7.22	48.01	195.41	934.28	153.47	1193.62	421.56	975.93	199.98	1170.17	221.31
37.67	0	0.08	0.09	0.03	0.4	0.02	0.08	0.22	0.32	0.32	99.21	1.08	0	95.6	0.32	32.82	1.43	0.06	0.29	0	0.24	0.07	0.01	0.08	1.2	0.08	0.05	3.88	0.02	0.08	0	99.77	0.01	0.17	0	12	-9.29	-6.6	6.78	48.15	196.12	933.28	152.62	1195.4	424.4	975.22	201.1	1170.4	220.31
37.704	0	0.08	0.09	0.03	0.42	0.02	0.08	0.24	0.26	0.26	99.15	1.06	0	94.4	0.26	34.79	1.45	0.06	0.24	0	0.26	0.11	0	0.08	1.01	0.07	0.04	1.75	0.01	0.07	0	99.58	0.01	0.16	0	12	-10.8	-7.87	5.72	47.6	193.2	935.73	153.66	1197.01	425.57	976.87	201.9	1169.36	218.56
37.737	0	0.08	0.08	0.03	0.43	0.02	0.08	0.24	0.3	0.22	99.15	1.03	0	95.19	0.22	34.98	1.47	0.07	0.3	0	0.27	0.1	0.01	0.09	0.82	0.05	0.03	1.17	0.02	0.06	0	99.78	0.01	0.14	0	12	-12.55	-7.08	5.52	47.32	189	935.08	153.72	1195.72	424.16	977.76	199.41	1165.65	219.83
37.771	0	0.07	0.08	0.02	0.43	0.02	0.08	0.25	0.22	0.18	99.13	1.08	0	94.94	0.18	35.87	1.1	0.07	0.22	0	0.14	0.02	0	0.12	0.72	0.03	0.03	0.93	0.02	0.05	0	99.26	0.01	0.09	0	12	-10.59	-7.34	6.59	47.8	193.92	936.21	154.23	1195.86	423.38	977.62	201.61	1170.61	220.55
37.804	0	0.08	0.08	0.02	0.41	0.02	0.08	0.23	0.21	0.17	99.19	0.97	0	94.16	0.17	34.03	0.99	0.05	0.21	0	0.11	0.01	0	0.11	0.74	0.02	0.03	1.21	0.02	0.04	0	99.09	0.01	0.06	0	12	-10.32	-8.1	6.97	47.62	192.53	937.46	155.12	1196.18	423.09	979.65	202.12	1171.18	221.74
37.837	0	0.08	0.09	0.02	0.4	0.02	0.08	0.23	0.22	0.15	99.2	0.91	0	96.44	0.15	33.62	0.97	0.04	0.22	0	0.09	0.01	0	0.1	0.56	0.02	0.03	0.68	0.02	0.04	0	99.64	0.01	0.05	0	12	-9.4	-5.5	6.72	47.79	191.57	935.48	153.75	1196.07	425.1	978.9	198.94	1169	222.67
37.871	0	0.08	0.1	0.02	0.34	0.02	0.08	0.18	0.24	0.15	99.32	0.63	0	96.82	0.15	28.56	0.9	0.04	0.24	0	0.1	0.02	0	0.12	0.52	0.02	0.02	0.68	0.03	0.03	0	99.66	0.01	0.03	0	12	-11.04	-4.91	7.48	47.99	197.24	933.99	150.68	1199.65	425.01	978.34	199.09	1174.52	219.55
37.904	0	0.09	0.1	0.02	0.31	0.02	0.09	0.17	0.24	0.2	99.37	0.55	0	96.42	0.2	26.1	0.96	0.05	0.24	0	0.16	0.03	0	0.12	0.44	0.02	0.02	1.14	0.03	0.04	0	98.23	0.01	0.04	0	12	-10.73	-5.54	6.54	47.82	197.29	935.07	151.67	1202.31	429.57	978.73	199.72	1174.99	219.84
37.937	0	0.09	0.11	0.02	0.28	0.02	0.09	0.14	0.31	0.31	99.44	0.44	0	95.18	0.31	22.53	1.17	0.05	0.24	0	0.35	0.06	0.01	0.11	0.44	0.02	0.02	1.55	0.03	0.04	0	99.74	0.01	0.05	0	12	-7.45	-7.08	6.59	47.83	192.35	936.47	152.45	1203.71	431.94	982.39	202.14	1173.84	220.6
37.971	0	0.09	0.11	0.02	0.29	0.02	0.09	0.15	0.36	0.36	99.42	0.51	0	95.27	0.36	23.56	1.48	0.05	0.26	0	0.41	0.06	0.01	0.1	0.4	0.02	0.02	2.48	0.03	0.03	0	99.63	0.01	0.04	0	12	-7.32	-6.98	6.6	48.42	199.09	937.69	153.5	1204.09	430.64	980.13	203.44	1178.29	222.62
38.004	0	0.09	0.11	0.02	0.29	0.02	0.09	0.15	0.3	0.3	99.41	0.55	0	94.39	0.3	23.92	1.31	0.04	0.22	0	0.26	0.04	0.01	0.11	0.48	0.02	0.02	3.29	0.03	0.04	0	99.93	0.01	0.05	0	12	-8.65	-7.89	6.54	47.48	189.18	939.18	154.83	1201.87	427.92	984.6	199.72	1171.99	225.66
38.037	0	0.09	0.11	0.02	0.3	0.02	0.09	0.16	0.34	0.34	99.4	0.55	0	92.78	0.34	24.69	1.19	0.04	0.24	0	0.23	0.05	0.01	0.11	0.41	0.01	0.02	2.46	0.04	0.04	0	99.79	0.01	0.08	0	12	-9.06	-9.24	7.63	47.49	189.07	937.96	153.67	1200.8	427.89	984.95	199.15	1172.58	222.42
38.071	0	0.09	0.11	0.02	0.29	0.02	0.1	0.15	0.34	0.45	99.43	0.43	0	95.25	0.45	22.87	1.48	0.03	0.3	0.01	0.22	0.1	0.01	0.13	0.34	0.01	0.02	0.86	0.07	0.05	0	99.78	0.01	0.12	0	12	-7.69	-7.01	7.05	47.96	193.54	935.06	150.96	1201.94	429.43	981.02	199.9	1173.51	220.03
38.104	0	0.09	0.11	0.02	0.29	0.02	0.09	0.15	0.33	0.46	99.42	0.43	0	94.54	0.46	23.31	1.44	0.03	0.3	0.01	0.31	0.25	0.01	0.13	0.33	0.02	0.02	0.36	0.08	0.06	0	99.34	0.01	0.11	0	12	-5.44	-7.74	7.13	48.25	192.52	935.68	149.94	1203.84	430.19	982.77	201.01	1174.41	219.31
38.138	0	0.09	0.11	0.03	0.31	0.02	0.09	0.16	0.35	0.47	99.37	0.5	0	93.99	0.47	25.54	1.57	0.03	0.18	0.01	0.48	0.35	0.01	0.08	0.35	0.02	0.02	0.13	0.08	0.07	0	99.42	0.01	0.14	0	12	-6.43	-8.25	6.99	48.09	188.36	936.54	150.59	1200.48	426.82	983.23	199.73	1170.66	218.47
38.171	0	0.08	0.09	0.02	0.38	0.02	0.08	0.21	0.23	0.32	99.24	0.77	0	93.98	0.32	31.68	1.32	0.03	0.18	0.01	0.31	0.29	0	0.07	0.23	0.02	0.01	0.11	0.08	0.08	0	99.74	0.01	0.13	0	12	-7.31	-8.26	7.65	48.15	191.59	934.09	147.55	1202.35	427.7	982.6	195.99	1172.96	217.61
38.204	0	0.07	0.08	0.02	0.47	0.02	0.07	0.27	0.16	0.23	99.05	1.2	0	94.42	0.23	38.13	1.38	0.03	0.12	0	0.12	0.11	0	0.06	0.16	0.01	0.01	0.07	0.11	0.1	0	99.74	0.01	0.11	0	12	-7.07	-7.86	8.81	48.44	192.88	932.48	144.7	1203.25	425.83	983.45	194.2	1175.01	216.72
38.238	0	0.07	0.08	0.02	0.43	0.02	0.08	0.24	0.16	0.25	99.14	0.97	0	92.42	0.25	35.15	1.31	0.02	0.07	0	0.04	0.03	0	0.05	0.16	0.01	0.01	0.15	0.12	0.14	0	99.94	0.01	0.11	0	12	-5.57	-9.5	7.87	48.47	189.51	934.82	144.45	1208.52	430.56	987.14	196.69	1175.8	214.68
38.271	0	0.07	0.08	0.02	0.46	0.02	0.07	0.26	0.12	0.36	99.09	1.11	0	92.83	0.36	36.99	1.17	0.02	0.08	0	0.03	0.03	0	0.04	0.12	0.02	0.01	0.1	0.11	0.15	0	99.85	0.01	0.09	0	12	-7.79	-9.19	8.41	48.44	190.57	936.09	143.81	1207.84	425.82	987.8	195.18	1177.45	213.81
38.304	0	0.07	0.07	0.02	0.53	0.02	0.07	0.32	0.1	0.39	98.93	1.59	0	93.67	0.39	41.88	1.07	0.03	0.05	0	0.02	0.01	0	0.03	0.1	0.02	0.01	0.1	0.12	0.18	0	99.35	0.01	0.05	0	12	-6.31	-8.53	8.34	48.74	191.94	937.27	143.93	1210.35	428.56	989.03	194.68	1179.84	215.42
38.338	0	0.06	0.06	0.02	0.65	0.02	0.06	0.41	0.13	0.41	98.71	2.53	0	93.71	0.41	47.5	1.16	0.04	0.07	0	0.04	0.02	0	0.04	0.13	0.03	0.01	0.4	0.15	0.28	0	99.15	0.01	0.05	0	12	-6.4	-8.5	8.74	48.81	192.06	936.63	142.47	1213.38	430.24	990.7	195.12	1181.79	214.41
38.371	0	0.07	0.07	0.02	0.55	0.02	0.07	0.34	0.16	0.57	98.89	1.72	0	94.04	0.57	42.71	1.19	0.04	0.08	0	0.06	0.01	0	0.03	0.16	0.03	0.01	0.29	0.14	0.3	0	99.88	0.01	0.04	0	12	-6.19	-8.21	8.04	48.84	189.85	937.8	141.75	1212.61	428.86	990.8	193.77	1179.74	212.36
38.404	0	0.07	0.08	0.02	0.48	0.02	0.07	0.29	0.15	0.77	99.04	1.23	0	93.46	0.77	38.27	1.22	0.03	0.09	0	0.07	0.02	0	0.03	0.15	0.03	0.01	0.37	0.16	0.45	0	99.43	0.01	0.04	0	12	-8.71	-8.7	8.49	48.57	193.9	938.27	140.88	1215.2	428.24	991.27	192.26	1184.14	212.25
38.438	0	0.07	0.07	0.02	0.5	0.02	0.07	0.3	0.29	0.63	99.01	1.42	0	92.23	1.16	39.19	0.63	0.03	0.09	0	0.07	0.02	0	0.03	0.29	0.02	0.02	1.37	0.18	0.58	0	99.05	0.01	0.04	1	18	-3.42	-9.63	8.02	49.21	187.83	941.1	142.91	1212.18	427.38	993.18	194.17	1179.97	213.94
38.471	0	0.06	0.07	0.02	0.55	0.02	0.07	0.34	0.4	0.52	98.91	1.66	0	92.78	1.44	41.82	0.52	0.03	0.07	0	0.04	0.01	0	0.04	0.4	0.02	0.02	0.74	0.2	0.57	0	99.59	0.01	0.04	0	18	-6.62	-9.23	8.87	48.89	191.14	940.77	140.14	1218.62	430.05	996.13	190.91	1186	212.92
38.505	0	0.06	0.06	0.02	0.73	0.02	0.06	0.5	0.37	0.45	98.54	3.19	0	90.16	1.86	50.29	0.45	0.03	0.07	0	0.04	0.02	0	0.04	0.37	0.02	0.02	0.57	0.23	0.85	0	99.83	0.01	0.04	0	18	-5.14	-10.93	9.23	49.09	190.27	939.92	141.07	1217.64	429.56	995.99	195.14	1185.38	213.37
38.538	0	0.05	0.05	0.02	0.78	0.02	0.06	0.55	0.08	0.43	98.43	3.64	0	92.96	2.18	52.1	0.43	0.03	0.08	0	0.05	0.02	0	0.04	0.41	0.02	0.02	0.47	0.23	0.86	0	99.89	0.01	0.05	0	18	-6.04	-9.1	8.56	49.29	196.49	942.04	142.17	1218.89	430.26	994.05	193.34	1189.29	215.51
38.571	0	0.06	0.06	0.02	0.65	0.02	0.07	0.43	0.38	0.44	98.7	2.24	0	93.42	2.56	45.98	0.44	0.03	0.13	0.01	0.07	0.07	0	0.04	0.38	0.02	0.02	0.07	0.3	0.91	0	95.99	0.01	0.06	0	18	-7.88	-8.73	9.07	48.59	190.55	943.39	143.37	1215.9	427.59	996.86	190.28	1185.64	216.22
38.605	0	0.06	0.06	0.02	0.67	0.02	0.07	0.45	0.21	0.29	98.66	2.45	0	90.73	2.5	47.18	0.29	0.03	0.2	0.01	0.06	0.08	0	0.03	0.21	0.01	0.01	0.03	0.29	0.98	0	99.54	0.01	0.07	0	18	-4.84	-10.6	9.13	49.02	190.12	943.17	141.82	1218.27	428.47	997.97	193.46	1186.91	214.6
38.638	0	0.05	0.06	0.02	0.76	0.02	0.06	0.53	0.24	0.29	98.48	3.17	0	92.9	2.95	50.48	0.29	0.02	0.23	0.01	0.06	0.14	0	0.03	0.24	0.02	0.01	0.04	0.31	0.97	0	99.44	0.01	0.11	0	18	-4.52	-9.14	9.14	49.37	194.74	942.23	140.57	1220.61	429.91	996.61	193.89	1190.25	214.51
38.671	0	0.05	0.04	0.02	1.07	0.02	0.06	0.82	0.21	0.28	97.86	6.74	0	90.48	3.51	60.22	0.28	0.03	0.25	0.01	0.06	0.16	0	0.03	0.21	0.02	0.01	0.03	0.41	1.18	0	99.91	0.01	0.12	0	18	-4.23	-10.74	8.15	49.1	191.88	945.37	143.17	1219.9	430.12	997.54	195.36	1188.42	214.96
38.705	0	0.05	0.05	0.02	1.01	0.02	0.06	0.76	0.13	0.26	97.99	5.78	0	91.48	3.64	58.26	0.26	0.02	0.23	0.01	0.05	0.12	0	0.04	0.13	0.03	0.01	0.04	0.35	1.08	0	99.8	0.01	0.11	0	18	-6.37	-10.13	9	48.25	184.98	946.24	142.97	1218.2	427.5	1001.62	191.68	1185.2	214.42
38.738	0	0.05	0.05	0.02	0.97	0.02	0.06	0.72	0.11	0.26	98.06	4.75	0	92.94	5.14	55.6	0.26	0.03	0.18	0.01	0.06	0.11	0	0.05	0.11	0.02	0.01	0.04	0.41	1	0	99.68	0.01	0.1	0	18	-4.81	-9.11	9.08	48.68	189.81	945.44	140.98	1221.39	429.83	1000.84	190.96	1189.17	214.63
38.772	0	0.05	0.05	0.02	0.93	0.02	0.07	0.69	0.17	0.25	98.14	3.99	0	94.06	6.33	53.14	0.25	0.03	0.18	0.02	0.14	0.15	0	0.08	0.17	0.03	0.01	0.05	0.62	1.18	0	99.56	0.01	0.1	0	18	-4.68	-8.19	8.32	48.85	191.82	945.45	139.82	1224.09	431.42	999.96	192.71	1190.77	212.35
38.805	0	0.05	0.05	0.02	0.99	0.02	0.08	0.74	0.22	0.27	98.01	3.85	0	91.62	8.85	52.54	0.27	0.03	0.24	0.02	0.21	0.25	0	0.14	0.22	0.03	0.01	0.07	0.76	1.13	0	99.82	0.01	0.1	0	18	-5.55	-10.04	9.88	48.76	191.72	945.27	139.82	1225.01	430.21	1002.84	192.45	1193.33	214.12
38.838	0	0.04	0.05	0.02	1.33	0.02	0.08	1.07	0.2	0.29	97.34	6.11	0	92.87	11.63	58.62	0.29	0.03	0.2	0.01	0.33	0.36	0	0.18	0.39	0.03	0.01	0.11	0.72	1	0	99.8	0.01	0.11	0	18	-4.77	-9.17	10	48.8	192.39	944.33	139.61	1224.91	431.3	1002.27	192.13	1193.31	214.89
38.872	0	0.04	0.05	0.02	1.42	0.02	0.09	1.16	0.25	0.25	97.17	6.19	0	95.17	13.56	58.71	0.21	0.04	0.22	0.01	0.45	0.36	0	0.25	0.56	0.02	0.01	0.18	0.8	0.91	0	99.81	0.01	0.1	0	18	-6.77	-7.09	9.84	48.33	190.66	945.41	139.35	1227.38	432.61	1004.49	191.74	1193.9	213.54
38.905	0	0.04	0.04	0.02	1.63	0.02	0.08	1.37	0.32	0.32	96.75	8.71	0	94.69	13.2	63.25	0.17	0.05	0.28	0.02	0.44	0.27	0	0.32	0.57	0.02	0.01	0.11	0.84	0.79	0	99.72	0.01	0.07	0	18	-6.33	-7.59	9.56	48.35	191.08	947.01	140.86	1228.71	434.57	1005.38	192.64	1195.12	215.15
38.938	0	0.04	0.04	0.02	1.63	0.02	0.08	1.36	0.35	0.28	96.74	9.02	0	94.99	12.69	63.8	0.16	0.05	0.19	0.01	0.28	0.11	0	0.35	0.77	0.02	0.01	0.25	0.75	0.71	0	99.94	0.01	0.07	0	18	-6.73	-7.29	8.84	48.27	191.76	950.86	142.72	1229	433.58	1006.14	192.39	1196.42	216.2
38.972	0	0.04	0.04	0.02	1.61	0.02	0.09	1.34	0.3	0.19	96.78	7.7	0	92.7	14.54	61.47	0.18	0.06	0.22	0.01	0.19	0.06	0	0.3	0.96	0.02	0.01	0.25	0.91	0.84	0	99.72	0.02	0.11	0	18	-4.69	-9.29	8.77	48.6	190.92	952.04	144.1	1227.44	432.13	1006.14	194.77	1195.74	217.2
39.005	0	0.04	0.04	0.02	1.57	0.02	0.08	1.3	0.26	0.17	96.87	8.46	0	92.76	12.27	62.88	0.17	0.06	0.16	0.01	0.12	0.03	0	0.26	0.82	0.02	0.02	0.19	0.79	0.79	0	99.65	0.02	0.13	0	18	-5.06	-9.25	10.01	48.74	192.51	951.05	143.67	1227.31	430.86	1006.93	193.66	1197.76	219.02
39.038	0	0.04	0.04	0.02	1.31	0.02	0.07	1.04	0.23	0.16	97.37	6.83	0	93.26	9.68	60.19	0.16	0.08	0.09	0.01	0.07	0.01	0	0.23	0.55	0.02	0.02	0.18	0.62	0.69	0	99.5	0.01	0.11	0	18	-3.08	-8.86	8.42	48.58	186.1	952.8	144.35	1224.75	430.91	1006.84	193.73	1191.51	216.76
39.072	0	0.04	0.04	0.02	1.19	0.02	0.06	0.92	0.29	0.13	97.61	6.86	0	93.49	6.6	60.45	0.13	0.09	0.08	0.01	0.05	0.01	0	0.29	0.42	0.02	0.01	0.1	0.43	0.6	0	99.7	0.01	0.1	0	18	-5.94	-8.68	9.37	48.55	193.97	949.71	140.29	1229.99	433.49	1006.08	188.94	1198.14	216.05
39.105	0	0.04	0.04	0.02	1.19	0.02	0.06	0.92	0.23	0.13	97.62	6.94	0	94.75	6.3	60.64	0.13	0.1	0.06	0.01	0.05	0.01	0	0.23	0.28	0.02	0.02	0.08	0.4	0.67	0	99.28	0.01	0.09	0	18	-5.08	-7.54	10.88	48.94	192.73	947.2	140.56	1227.72	430.19	1006.26	194.33	1197.7	216.57
39.139	0	0.04	0.04	0.02	1.19	0.02	0.06	0.91	0.22	0.12	97.63	6.64	0	93.89	6.81	60.12	0.12	0.11	0.09	0.01	0.07	0.01	0	0.22	0.25	0.01	0.02	0.2	0.31	0.49	0	99.56	0.01	0.09	0	18	-5	-8.34	10.29	48.62	192.37	946.31	140.78	1227.13	433.15	1004.95	191.66	1195.63	217.13
39.172	0	0.04	0.04	0.02	1.23	0.02	0.06	0.95	0.27	0.09	97.54	7.77	0	93.92	5.82	62.25	0.09	0.1	0.14	0.01	0.07	0.02	0	0.27	0.2	0.01	0.02	0.09	0.3	0.43	0	99.76	0.01	0.09	1	24	-5.58	-8.31	9.74	48.56	193.48	946.86	140.23	1229.1	434.89	1004.89	190.63	1196.66	216.26
39.205	0	0.05	0.05	0.02	0.87	0.02	0.07	0.62	0.24	0.08	98.26	3.74	0	93.8	5.06	52.59	0.08	0.1	0.15	0.01	0.07	0.03	0	0.24	0.13	0.01	0.01	0.05	0.34	0.46	0	99.16	0.01	0.07	0	24	-3.87	-8.42	9.65	48.83	191.05	947.84	140.59	1228.67	435.09	1006.11	190.8	1195.41	216.66
39.239	0	0.05	0.05	0.02	0.88	0.02	0.06	0.63	0.2	0.06	98.24	4.18	0	95.02	3.94	54.02	0.06	0.12	0.15	0	0.05	0.03	0	0.2	0.07	0.01	0.01	0.03	0.33	0.53	0	93.92	0.01	0.03	0	24	-7.94	-7.26	9.07	48.39	193.99	945.81	134.98	1232.89	434.77	1004.85	186.74	1197.5	209.52
39.272	0	0.05	0.05	0.02	0.86	0.02	0.06	0.61	0.16	0.05	98.27	4.14	0	94.27	3.39	53.92	0.05	0.15	0.09	0	0.02	0.01	0	0.16	0.07	0	0.01	0.02	0.3	0.48	0	89.85	0.01	0.02	0	24	-6.75	-7.99	9.69	48.86	194.14	946.44	133.11	1233.71	433.09	1006.58	184.39	1199.12	209.29
39.305	0	0.05	0.05	0.02	0.89	0.02	0.06	0.64	0.15	0.04	98.22	4.44	0	95.29	3.41	54.84	0.04	0.18	0.05	0	0.01	0	0	0.15	0.07	0	0	0.03	0.32	0.36	0	34.39	0.01	0.01	0	24	-9.57	-6.96	9.57	48.38	189.96	946.58	131.9	1234.33	432.57	1008.57	182.13	1196.99	206.24
39.339	0	0.05	0.06	0.02	0.74	0.02	0.07	0.51	0.08	0.03	98.51	2.89	0	95.46	3.48	49.28	0.03	0.19	0.03	0	0.01	0	0	0.08	0.04	0	0	0.04	0.31	0.36	0	24.64	0.01	0.01	0	24	-11.37	-6.77	9.78	48.55	190.07	946.08	129.47	1233.17	427.34	1007.86	181.09	1196.73	202.45
39.372	0	0.06	0.07	0.02	0.58	0.02	0.07	0.37	0.08	0.03	98.85	1.59	0	94.54	3.38	41.63	0.03	0.17	0.05	0	0	0	0	0.08	0.04	0	0	0.04	0.37	0.37	0	46.44	0.01	0	0	24	-8.34	-7.74	8.5	48.93	191.64	946.78	129.58	1231.48	427.4	1004.75	181.11	1195.21	202.33
39.405	0	0.06	0.07	0.02	0.57	0.02	0.08	0.36	0.07	0.03	98.87	1.49	0	95.15	3.7	40.84	0.03	0.22	0.07	0	0.01	0	0	0.07	0.05	0	0	0.13	0.34	0.43	0	83.13	0.01	0.01	0	24	-9.46	-7.12	9.1	49.08	190.73	945.74	127.39	1230.92	424.66	1005.25	178.92	1194.79	200.27
39.439	0	0.06	0.08	0.02	0.52	0.02	0.09	0.33	0.09	0.02	98.96	1.05	0	93.14	5.85	36	0.02	0.26	0.09	0	0.01	0	0	0.05	0.05	0	0	0.19	0.4	0.63	0	48.57	0.01	0.01	0	24	-4.49	-8.96	8.64	50.09	192.18	943.58	124.84	1229.72	424.24	1002.08	180.44	1193.42	198.34
39.472	0	0.06	0.07	0.02	0.63	0.02	0.09	0.42	0.16	0.02	98.74	1.41	0	91.34	7.45	40.01	0.02	0.35	0.17	0	0.01	0	0	0.04	0.04	0	0	0.16	0.45	0.7	0	39.41	0.01	0.01	0	24	-3.71	-10.22	8.34	49.99	191.26	943.34	124.35	1228.91	424.44	1001.57	178.84	1191.87	197.98
39.506	0	0.06	0.07	0.02	0.68	0.02	0.1	0.46	0.07	0.02	98.64	1.42	0	91.16	9.78	39.96	0.02	0.34	0.2	0	0.01	0.01	0	0.04	0.06	0	0.01	0.07	0.62	0.78	0	53.44	0.02	0.01	0	24	-2.54	-10.33	8.14	50.24	190.43	943.43	124.42	1229.17	425.74	1001.83	178.95	1191.27	198.29
39.539	0	0.06	0.07	0.02	0.71	0.02	0.12	0.48	0.06	0.01	98.58	1.28	0	91.5	12.71	38.26	0.01	0.24	0.2	0	0.01	0.01	0	0.03	0.05	0	0.01	0.06	0.93	0.95	0	65.16	0.02	0.02	0	24	-3.83	-10.12	7.61	50.09	189.42	945.25	125.82	1228.5	424.66	1002.04	179.32	1190.52	198.14
39.572	0	0.05	0.07	0.02	0.97	0.02	0.15	0.71	0.08	0.01	98.06	1.71	0	93.05	18.34	41.91	0.01	0.23	0.33	0	0.01	0.01	0	0.04	0.06	0	0.02	0.08	1.04	0.98	0	73.47	0.02	0.04	0	24	-10.08	-9.03	7.31	49.04	187.2	946.8	127.31	1223.88	417.82	1001.09	176.69	1187.28	196.15
39.606	0	0.04	0.06	0.02	1.52	0.02	0.17	1.26	0.3	0.01	96.95	3.1	0	95.29	24.6	49.32	0.01	0.29	0.31	0	0.01	0.01	0	0.03	0.1	0	0.02	0.3	1.19	1.13	0	9.07	0.03	0.06	0	24	-9.13	-6.96	7.73	50.04	197.37	942.47	121.45	1226.01	416.64	995.98	174.51	1192.48	193.03
39.639	0	0.03	0.05	0.02	2.12	0.02	0.16	1.93	0.35	0.01	95.76	5.96	0	93.86	26.04	58.04	0.01	0.35	0.35	0	0.01	0	0	0.03	0.19	0	0.02	0.67	0.97	1.24	0	29.25	0.03	0.08	0	24	-4.2	-8.36	8.84	50.44	190.47	944.95	122.13	1227.32	418.87	1002.86	173.88	1191.97	196.59
39.672	0	0.03	0.04	0.02	2.58	0.02	0.13	2.49	0.45	0.01	94.84	10.37	0	90.89	25.07	65.09	0.01	0.29	0.45	0	0.01	0.01	0	0.04	0.18	0	0.02	1.4	0.95	1.56	0	51.96	0.03	0.07	0	24	-2.88	-10.5	7.73	50.63	194.43	945.4	123.36	1226.11	419.75	999.1	173.95	1192.06	197.81
39.706	0	0.03	0.04	0.02	2.2	0.02	0.1	2.06	0.34	0.01	95.6	11.6	0	90.89	19.01	66.45	0.01	0.23	0.34	0	0	0	0	0.04	0.18	0	0.03	1.61	0.79	1.59	0	59.87	0.03	0.07	0	24	-3.44	-10.5	8.03	50.71	193.77	945.16	123.99	1225.29	418.84	999.27	175.08	1191.67	198.07
39.739	0	0.03	0.04	0.02	2.48	0.02	0.11	2.39	0.46	0.01	95.04	12.91	0	88.25	21.25	67.93	0.01	0.22	0.46	0	0.01	0.01	0	0.04	0.28	0	0.03	1.65	0.7	1.62	0	60.26	0.03	0.08	0	24	-2.47	-11.92	7.62	50.84	191.83	946.3	125.34	1222.29	416.73	998.61	175.33	1189.04	198.51
39.773	0	0.03	0.03	0.02	3.18	0.02	0.12	3.31	0.32	0.01	93.39	17.65	0	93.3	24.48	72.5	0.01	0.22	0.32	0	0.01	0.01	0	0.05	0.41	0.01	0.03	1.67	0.58	1.79	0	87.52	0.04	0.08	0	24	-2.92	-8.83	8.41	50.98	193.73	943.96	124.39	1221.89	415.99	997.52	176.18	1189.96	198.55
39.806	0	0.02	0.03	0.02	3.62	0.02	0.1	3.99	0.28	0.01	92.03	24.22	0	93.18	23.71	77.26	0.01	0.28	0.28	0	0	0.01	0	0.04	0.56	0.01	0.03	1.88	0.46	2.39	0	53.96	0.04	0.08	0	24	-3.54	-8.93	8.82	50.92	192.62	941.94	123.48	1222.61	417.85	998	175.45	1189.28	198.14
39.839	0	0.03	0.03	0.02	3.25	0.02	0.1	3.5	0.26	0.01	93	21.69	0	94.65	22.6	75.05	0.01	0.28	0.26	0	0	0	0	0.03	0.51	0.01	0.03	2.31	0.46	2.46	0	61.96	0.04	0.09	0	24	-4.66	-7.64	8.18	50.96	195.32	941.21	123.03	1222.09	417.79	995.21	174.4	1189.19	197.23
39.873	0	0.03	0.03	0.02	2.58	0.02	0.1	2.7	0.19	0.02	94.61	15.99	0	92.34	20.59	69.98	0	0.2	0.19	0	0	0	0	0.03	0.59	0.02	0.04	2.71	0.37	3.17	0	93.26	0.04	0.12	0	24	-1.96	-9.55	7.38	50.89	187.47	942.6	126.14	1218.48	417.57	996.22	179.08	1182.79	197.43
39.906	0	0.03	0.04	0.02	2.05	0.02	0.1	1.99	0.19	0.01	95.9	11.78	0	93.8	18.07	65.54	0	0.14	0.19	0	0	0	0	0.03	0.4	0.01	0.04	2.74	0.47	2.67	0	99.79	0.05	0.12	0	24	-2.75	-8.42	9.08	51.03	192.86	941.94	127.75	1218.58	416.79	996.25	180.1	1187.84	202.21
39.939	0	0.04	0.05	0.02	1.45	0.02	0.12	1.27	0.17	0.01	97.1	5.11	0	94.72	18.4	54.66	0.01	0.12	0.17	0	0	0	0	0.03	0.33	0.01	0.04	2.31	0.46	2.37	0	99.59	0.05	0.1	0	24	-4.48	-7.57	7.6	50.58	191.69	940.02	128.82	1215.67	417.19	991.87	182.87	1182.84	199.43
39.973	0	0.04	0.06	0.02	1.26	0.02	0.16	1.05	0.24	0.02	97.49	2.69	0	95.64	21.87	46.83	0.01	0.12	0.19	0	0.01	0	0	0.02	0.24	0.02	0.05	1.86	0.39	2	0.01	99.78	0.05	0.11	0	24	-7.8	-6.56	6.73	50.25	195.75	944.74	132.51	1219.93	419.06	993.14	186.45	1188.34	201.11
40.006	0	0.05	0.07	0.02	0.93	0.02	0.15	0.71	0.2	0.01	98.15	1.77	0	94.08	18.29	41.24	0.01	0.09	0.19	0	0.01	0	0	0.02	0.2	0.01	0.06	2.11	0.34	1.86	0.01	99.78	0.05	0.14	0	24	-8.07	-8.17	6.21	50.16	195.67	947.74	137.51	1218.1	419.75	993.02	188.69	1187.98	205.38
40.039	0	0.07	0.09	0.02	0.56	0.02	0.14	0.38	0.2	0.02	98.88	1.03	0	95.27	13.25	31.1	0.01	0.08	0.2	0	0.01	0.01	0	0.02	0.19	0.02	0.09	4.92	0.28	1.82	0.01	99.51	0.04	0.22	0	24	-4.66	-6.98	7.46	50.28	189.47	948.74	140.91	1214.19	419.91	996.58	188.67	1184.68	211.43
40.073	0	0.08	0.11	0.02	0.43	0.02	0.15	0.27	0.26	0.02	99.15	0.9	0	96.62	12.42	23.8	0.01	0.06	0.22	0	0.01	0	0.01	0.02	0.26	0.02	0.12	10.42	0.17	1.65	0.01	99.45	0.03	0.32	0	24	-5.79	-5.24	6.9	50.12	191.58	947.62	140.98	1214.58	421.55	994.39	189.2	1184.74	210.92
40.106	0	0.12	0.12	0.02	0.34	0.02	0.15	0.2	0.35	0.02	99.32	2.26	0	95.09	10.23	19.22	0.01	0.04	0.24	0	0.02	0	0.03	0.02	0.35	0.02	0.16	27.22	0.17	1.72	0.01	99.7	0.03	0.4	0	24	-6.87	-7.18	6.93	49.74	191.48	946.66	141.21	1213.17	420.58	993.24	189.28	1183.55	210.45
40.14	0	0.11	0.13	0.02	0.33	0.02	0.15	0.19	0.29	0.02	99.34	1.4	0	93.86	9.78	18.68	0.01	0.03	0.2	0	0.02	0	0.07	0.02	0.29	0.02	0.16	21.67	0.17	1.23	0.01	99.71	0.03	0.36	0	24	-10.7	-8.36	6.25	48.76	186.5	946.85	143.15	1210.63	418.42	993.34	189.34	1178.67	210.17
40.173	0	0.12	0.13	0.02	0.3	0.02	0.14	0.17	0.32	0.02	99.39	1.57	0	96.07	8.48	17.44	0.02	0.04	0.15	0	0.01	0	0.08	0.02	0.32	0.02	0.19	24.42	0.14	0.94	0.01	98.52	0.03	0.36	0	24	-8.99	-6.02	7.61	49.37	190.41	944.09	142.51	1209.76	419.36	991.77	190.12	1180.98	211.48
40.206	0	0.12	0.13	0.02	0.32	0.02	0.14	0.18	0.37	0.02	99.36	2.06	0	94.78	8.55	18.91	0.01	0.04	0.15	0	0.01	0	0.13	0.02	0.37	0.02	0.26	26.36	0.15	0.96	0.01	99.08	0.03	0.51	0	24	-4.84	-7.5	6.77	50.24	195.47	944.09	141.24	1213	422.93	989.73	191.8	1184.22	211.39
40.24	0	0.1	0.12	0.02	0.33	0.02	0.12	0.19	0.56	0.03	99.34	1.31	0	92.59	7	21.37	0.02	0.05	0.13	0	0	0	0.13	0.01	0.56	0.03	0.33	18.07	0.15	0.96	0.01	98.55	0.03	0.56	0	24	-4.66	-9.38	7.26	50.01	190.43	945.1	142.13	1212.32	422.22	992.94	192.03	1182.33	211.85
40.273	0	0.11	0.12	0.02	0.34	0.02	0.13	0.2	0.66	0.03	99.32	1.93	0	94.29	7.94	21.49	0.02	0.06	0.17	0	0.01	0	0.1	0.01	0.66	0.03	0.31	22.99	0.17	0.94	0.01	99.48	0.03	0.54	0	24	-5.77	-7.98	6.76	50.01	193.08	944.81	141.49	1214.41	423.76	991.8	192.56	1184.03	210.63
40.306	0	0.1	0.11	0.02	0.41	0.02	0.14	0.24	0.56	0.04	99.19	2.13	0	92.37	10.57	23.99	0.02	0.07	0.21	0	0.01	0.01	0.06	0.01	0.56	0.04	0.28	21.73	0.22	1	0.02	98.82	0.03	0.5	0	24	-5.71	-9.53	7.56	49.93	191.56	944	140.57	1214.33	422.7	993.26	192.07	1183.95	210.33
40.34	0	0.09	0.1	0.02	0.45	0.02	0.13	0.27	0.52	0.08	99.11	2.26	0	93.36	9.76	27.74	0.02	0.08	0.21	0	0.02	0.01	0.03	0.01	0.52	0.08	0.27	18.74	0.21	0.83	0.02	98.69	0.03	0.46	0	24	-5.03	-8.78	7.16	50.1	191.69	945.53	141.52	1213.95	422.66	993.23	191.91	1183.94	211.26
40.373	0	0.09	0.09	0.02	0.5	0.02	0.11	0.31	0.42	0.06	99.01	3.55	0	95.11	9.19	31.49	0.02	0.09	0.18	0	0.01	0	0.01	0.01	0.42	0.06	0.26	20.75	0.2	0.72	0.02	98.18	0.03	0.4	0	24	-9.47	-7.16	6.67	49.12	188.88	944.73	142.44	1211.57	421.55	992.32	189.25	1179.95	210.97
40.406	0	0.08	0.09	0.02	0.48	0.02	0.1	0.3	0.45	0.06	99.04	2.01	0	94.55	5.96	33.58	0.02	0.09	0.15	0	0.01	0	0.01	0.01	0.45	0.06	0.24	11.41	0.19	0.63	0.02	99.63	0.03	0.41	0	24	-4.19	-7.74	7.14	50.15	192.91	942.51	140.19	1213.45	424.61	990.91	191.05	1182.79	210.95
40.44	0	0.07	0.08	0.02	0.52	0.02	0.09	0.33	0.28	0.07	98.97	1.23	0	96.08	5.15	36.73	0.01	0.07	0.15	0	0.01	0.01	0	0.01	0.28	0.07	0.14	1.92	0.19	0.7	0.02	99.88	0.03	0.39	0	24	-6.71	-6	8.81	49.76	191.33	939.95	138.4	1214.59	424.48	993.51	189.17	1183.63	210.7
40.473	0	0.07	0.08	0.02	0.46	0.02	0.09	0.28	0.2	0.06	99.09	0.96	0	94.43	3.72	34.47	0.02	0.06	0.15	0	0.01	0	0	0.01	0.2	0.06	0.11	0.69	0.21	0.64	0.02	96.59	0.03	0.33	0	24	-5.48	-7.85	8.99	49.92	191.2	939.78	138.83	1212.71	423.77	992.94	188.06	1182.62	212.09
40.507	0	0.07	0.09	0.02	0.39	0.02	0.09	0.23	0.11	0.06	99.22	0.7	0	96.16	3.32	30.33	0.01	0.06	0.11	0	0	0	0	0.01	0.11	0.06	0.07	0.04	0.21	0.64	0.02	95.86	0.02	0.27	1	30	-4.79	-5.89	9.37	49.97	196.09	933.28	131.48	1220.36	430.64	991.77	186.53	1186.76	207.18
40.54	0	0.08	0.1	0.02	0.32	0.02	0.09	0.18	0.1	0.03	99.36	0.48	0	95.51	2.52	25.17	0.01	0.05	0.1	0	0.01	0	0	0.01	0.1	0.03	0.06	0.12	0.2	0.56	0.01	92.1	0.02	0.18	0	30	-3.04	-6.71	10.02	50.29	196.74	931.49	128.02	1225.41	435.08	994.17	184.45	1189.69	206.4
40.573	0	0.08	0.1	0.02	0.32	0.02	0.09	0.18	0.11	0.03	99.37	0.51	0	95.89	1.37	25.92	0.01	0.05	0.11	0	0.01	0	0	0.01	0.1	0.03	0.04	0.24	0.26	0.73	0.02	81.81	0.02	0.11	0	30	-1.74	-6.25	8.73	50.48	193.53	937.27	129.42	1227.37	434.67	997.36	186	1189.92	205.35
40.607	0	0.09	0.11	0.02	0.29	0.02	0.09	0.16	0.09	0.02	99.41	0.44	0	96.69	1.29	23.59	0.01	0.05	0.09	0	0.01	0	0	0	0.05	0.02	0.03	0.12	0.41	0.82	0.01	64.61	0.02	0.05	0	30	-6.81	-5.13	8.87	49.57	196.14	936.06	125.5	1231.82	434.05	997.95	183.1	1193.34	200.27
40.64	0	0.09	0.11	0.02	0.28	0.02	0.09	0.15	0.11	0.02	99.45	0.39	0	95.46	1.08	21.82	0.01	0.07	0.11	0	0	0	0	0	0.03	0.02	0.02	0.19	0.55	1.04	0.01	54.06	0.02	0.03	0	30	-4.85	-6.77	8.18	49.95	194.75	936.93	124.02	1232.31	433.79	998.12	182.54	1192.24	198.13
40.673	0	0.09	0.12	0.02	0.27	0.02	0.1	0.15	0.03	0.02	99.47	0.36	0	95.6	1.27	20.33	0.01	0.09	0.11	0	0	0	0	0	0.02	0.02	0.02	0.03	0.87	1.65	0.01	28	0.02	0.02	0	30	-3.97	-6.61	7.31	50.44	197.06	940	122.02	1234.66	431.63	998.39	181.39	1194.96	195.42
40.707	0	0.1	0.12	0.02	0.26	0.02	0.1	0.14	0.02	0.01	99.49	0.33	0	94.77	1.41	18.43	0.01	0.15	0.07	0	0	0	0	0	0.01	0.01	0.02	0.02	1.81	2.82	0.01	52	0.02	0.01	0	30	-6.09	-7.51	7.81	50.07	197.28	939.39	120.86	1234.4	429.37	998.65	179.53	1195.39	194.1
40.74	0	0.09	0.11	0.03	0.29	0.02	0.09	0.17	0.01	0.01	99.41	0.46	0	95.07	1.38	21.96	0.01	0.17	0.07	0	0	0	0	0	0.01	0.01	0.01	0.01	2.72	3.44	0.01	96.44	0.02	0	0	30	-5.39	-7.21	8.11	50.35	197.1	939.68	120.2	1233.53	428.17	999.02	177.02	1195.32	194.72
40.774	0	0.09	0.1	0.03	0.33	0.02	0.09	0.19	0.01	0.01	99.34	0.62	0	94.44	1.15	24.37	0.01	0.17	0.06	0	0	0	0	0	0.01	0.01	0.01	0	4.58	4.52	0	89.27	0.01	0	0	30	-2.43	-7.84	8.22	50.77	193.47	939.38	120.32	1231.1	427.46	999.45	177.65	1192.12	195.18
40.807	0	0.08	0.08	0.03	0.46	0.02	0.08	0.3	0.01	0.01	99.09	1.33	0	93.66	1.05	33.08	0.01	0.21	0.06	0	0	0	0	0	0.01	0.01	0.01	0	6.67	6.38	0	91.71	0.01	0	0	30	-3.74	-8.54	7.95	50.4	189.86	940.54	120.23	1230.59	425.9	1000.94	176.74	1190.07	193.4
40.84	0	0.09	0.08	0.03	0.5	0.02	0.08	0.33	0.01	0.01	99.01	1.72	0	94.07	1.52	33.64	0.01	0.18	0.08	0	0	0.01	0	0	0	0.01	0.01	0	9.32	7.65	0	72.79	0.01	0	0	30	-4.27	-8.18	7.8	50.45	191.94	939.91	119.7	1230.59	426.08	999.51	175.45	1190.62	193.26
40.874	0	0.12	0.09	0.05	0.59	0.02	0.08	0.39	0.01	0.02	98.82	3.54	0	93.13	1.68	32.4	0.02	0.18	0.07	0	0	0.01	0	0	0	0	0	0	19.81	12.44	0	38.16	0.01	0	0	30	-3.32	-8.97	8.02	50.71	191.19	940.88	118.11	1232.91	425.41	1001.73	176.15	1192.3	191.55
40.907	0	0.14	0.08	0.07	0.79	0.02	0.08	0.47	0.01	0.01	98.42	9.73	0	91.66	1.7	34.45	0.01	0.15	0.08	0	0	0.01	0	0	0	0	0	0	31.16	15.21	0	80.72	0.01	0	0	30	1.01	-10.02	8.72	51.15	191	939.52	117.31	1234.26	429.01	1002.96	176.43	1193.16	193.94
40.94	0	0.17	0.09	0.08	0.71	0.02	0.09	0.38	0.01	0.02	98.58	8.49	0	93.59	1.91	28.59	0.02	0.12	0.11	0	0	0.01	0	0	0	0	0	0	35.16	15.68	0	24.93	0.01	0	0	30	-3.28	-8.59	9.26	50.67	196.8	936.83	113.12	1239.58	431.02	1002.6	172.01	1198.47	191.13
40.974	0	0.26	0.1	0.13	0.91	0.02	0.09	0.47	0.01	0.02	98.18	21.9	0	93.75	2.35	26	0.02	0.09	0.14	0	0	0.01	0	0	0	0	0	0	51.51	22.82	0	45.86	0.01	0	0	30	-0.14	-8.46	8.89	51.15	191.83	944.45	114.17	1241.73	427.97	1009.03	173.75	1200.08	191
41.007	0	0.3	0.12	0.13	0.78	0.02	0.11	0.37	0.01	0.02	98.45	15.53	0	92.58	3.08	19.76	0.02	0.09	0.26	0	0	0.02	0	0	0.01	0	0	0	52.51	22.77	0	32.34	0.01	0	0	30	-2.44	-9.38	9.58	51	194.87	944.33	113.32	1243.07	426.74	1009.47	171.65	1203.36	191.13
41.04	0	0.36	0.12	0.17	0.94	0.02	0.12	0.41	0.04	0.02	98.12	25.34	0	94.02	4.86	18.58	0.02	0.08	0.38	0	0	0.03	0	0	0.02	0	0.01	0.04	61.31	24.72	0	28.03	0.01	0	0	30	-2.34	-8.23	8.94	50.85	193.63	945.89	112.97	1245.1	428.17	1010.78	171.41	1203.52	189.96
41.074	0	0.53	0.13	0.28	1.21	0.02	0.14	0.5	0.08	0.02	97.58	46.03	0	92.11	7.13	14.68	0.02	0.07	0.45	0.01	0	0.05	0	0	0.04	0	0.01	0.08	76.67	31.04	0	31.9	0.01	0	0	30	-1.38	-9.71	9.01	51.05	194.24	946.73	113	1245.79	428.13	1011.4	171.61	1204.72	190.5
41.107	0	0.56	0.14	0.28	1.12	0.02	0.14	0.41	0.09	0.02	97.76	43.09	0	92.47	6.55	12.56	0.02	0.06	0.62	0.01	0	0.07	0	0	0.05	0	0.01	0.09	77.31	29.12	0	63.71	0.02	0	0	30	0.76	-9.46	9.27	51.28	195.58	947.86	113.18	1245.87	427.57	1011.88	171.85	1206.4	192.15
41.141	0	0.66	0.15	0.34	1.15	0.02	0.14	0.33	0.07	0.02	97.7	49.67	0	90.35	6.23	10.6	0.02	0.05	0.5	0.01	0	0.11	0	0	0.07	0	0.01	0.02	82.57	26.18	0	57.86	0.02	0	0	30	-0.67	-10.82	9.58	50.89	189.91	949.66	115.52	1245.21	427.56	1015.45	172.16	1204.19	193.27
41.174	0	0.71	0.16	0.36	1.12	0.02	0.16	0.26	0.14	0.02	97.77	47.14	0	92.28	7.32	7.47	0.02	0.04	0.4	0.01	0	0.09	0	0	0.14	0	0.01	0.02	84.44	22.3	0	66.27	0.02	0	0	30	-0.34	-9.6	9	51.12	195.18	950.25	116.02	1246.38	428.9	1013.17	172.48	1207.11	194.51
41.207	0	0.7	0.15	0.36	1.17	0.02	0.15	0.26	0.1	0.02	97.66	50.44	0	95.78	7.18	8.84	0.02	0.05	0.29	0.01	0	0.05	0	0	0.1	0	0.01	0.01	84.71	21.37	0	61.95	0.02	0	0	30	-0.67	-6.38	9.23	51.15	193.74	949.99	116.45	1244.15	425.84	1012.75	174.9	1205.58	193.67
41.241	0	0.68	0.16	0.33	1.06	0.02	0.15	0.19	0.15	0.03	97.88	43	0	92.62	6.96	7.53	0.03	0.04	0.26	0.01	0	0.02	0	0	0.15	0	0.01	0.02	82.3	15.31	0	49.94	0.02	0	0	30	-2.05	-9.35	9.47	50.65	194.28	952.64	116.09	1249.37	429.37	1017.12	170.44	1209.82	195.11
41.274	0	0.61	0.17	0.27	0.91	0.02	0.17	0.17	0.14	0.03	98.18	33.25	0	92.34	7.74	5.29	0.03	0.03	0.24	0.01	0	0.01	0	0	0.14	0	0.01	0.04	76.92	13.56	0	69.21	0.02	0	0	30	-5.25	-9.56	10.94	50.48	198.43	952.54	114.76	1250.92	425.08	1018.37	169.7	1215.19	194.93
41.307	0	0.6	0.17	0.26	0.81	0.02	0.16	0.15	0.15	0.02	98.38	26.96	0	90.71	6.46	4.5	0.02	0.04	0.26	0	0	0.01	0	0	0.15	0	0.01	0.09	74.47	12.87	0	30.3	0.03	0	0	30	-0.62	-10.6	10.6	50.91	194.44	955.26	114.8	1255.08	429.67	1022.9	172.16	1215.95	195.38
41.341	0	0.54	0.18	0.21	0.65	0.02	0.15	0.12	0.23	0.02	98.7	15.84	0	90.92	4.81	3.61	0.02	0.03	0.27	0	0	0.01	0	0.01	0.14	0	0.01	0.23	67.73	9.77	0	59.3	0.04	0	0	30	-1.11	-10.48	10.26	50.82	196.06	955.1	113.91	1257.08	430.61	1022.48	172.92	1217.42	193.9
41.374	0	0.51	0.18	0.2	0.63	0.02	0.15	0.12	0.13	0.02	98.73	14.52	0	92.63	5.43	3.38	0.02	0.03	0.25	0	0	0.01	0	0.01	0.13	0	0.01	0.07	65.84	9.25	0	87.23	0.04	0	0	30	0.47	-9.34	9.21	51.17	199.43	957.53	114.84	1259.01	431.87	1021.42	175.47	1219.97	194.24
41.407	0	0.5	0.18	0.19	0.63	0.02	0.15	0.12	0.14	0.02	98.74	14.14	0	92.11	5.51	3.51	0.02	0.03	0.29	0	0	0.02	0	0.01	0.14	0	0.02	0.04	65.37	9.37	0	35.79	0.05	0	0	30	1.75	-9.71	10.01	51.05	197.56	958.03	115.91	1258.73	432.83	1023.79	174.65	1220.04	197.29
41.441	0	0.42	0.17	0.15	0.54	0.02	0.15	0.12	0.15	0.02	98.92	7.7	0	93.61	4.5	4.19	0.02	0.03	0.29	0	0	0.05	0	0.02	0.15	0	0.02	0.02	57.93	9.68	0	55.59	0.05	0	0	30	0.9	-8.58	9.68	51.05	199.73	959.42	116.75	1259.62	432.43	1023.41	175.92	1221.97	197.44
41.474	0	0.42	0.17	0.15	0.52	0.02	0.15	0.12	0.26	0.02	98.95	7.11	0	93.86	4.3	4.03	0.02	0.02	0.45	0	0	0.1	0	0.02	0.26	0	0.02	0.03	57.06	10.36	0	45.57	0.05	0	0	30	-0.35	-8.37	9.87	51.03	199.83	960.45	117.31	1260.84	432.24	1024.77	176.46	1223.48	197.66
41.508	0	0.37	0.17	0.13	0.46	0.02	0.14	0.12	0.24	0.01	99.08	4.54	0	93.33	3.71	3.98	0.01	0.02	0.51	0	0	0.13	0	0.02	0.24	0	0.02	0.14	51.45	10.27	0	56.6	0.05	0	0	30	-1.29	-8.81	10.53	50.79	196.39	961.64	117.4	1262.8	432.44	1028.84	176.83	1224.14	197.44
41.541	0	0.37	0.17	0.13	0.46	0.02	0.13	0.12	0.23	0.01	99.09	4.71	0	93.77	2.79	5.13	0.01	0.03	0.45	0	0	0.08	0	0.02	0.23	0	0.02	0.2	50.77	10.85	0	26.99	0.06	0	0	30	-0.89	-8.44	10.65	50.68	196.68	961.58	118.4	1262.97	434.4	1029.07	176.53	1224.4	199.51
41.574	0	0.34	0.17	0.11	0.42	0.02	0.13	0.12	0.17	0.01	99.16	3.56	0	94.18	2.73	4.98	0.01	0.02	0.32	0	0	0.03	0	0.02	0.14	0	0.02	0.17	47.29	10.05	0	85.47	0.05	0	0	30	-0.04	-8.08	9.9	50.68	194.29	965.35	121.05	1263.75	435.23	1031.12	179.26	1224.25	200.5
41.608	0	0.29	0.17	0.09	0.37	0.02	0.14	0.11	0.22	0.01	99.26	2.08	0	94.64	3.05	4.74	0.01	0.02	0.24	0	0	0.02	0	0.02	0.15	0	0.03	0.22	40.64	8.57	0	74.93	0.05	0	0	30	-2.67	-7.64	8.74	50.54	196.52	969.37	123.72	1263.13	432.61	1030.03	179.98	1225.47	200.58
41.641	0	0.27	0.17	0.08	0.32	0.02	0.13	0.1	0.15	0.01	99.36	1.35	0	94.9	2.55	3.75	0.01	0.03	0.18	0	0	0.01	0	0.02	0.15	0	0.03	0.13	36.14	8.98	0	62.32	0.04	0	0	30	-2.93	-7.38	8.95	50.32	195.21	969.25	125.17	1260.03	430.52	1029.34	180.59	1223.41	201.64
41.674	0	0.25	0.18	0.07	0.29	0.02	0.13	0.1	0.14	0.01	99.41	1.04	0	97.09	2.2	3	0.01	0.03	0.22	0	0	0.01	0	0.02	0.14	0	0.04	0.1	33.2	9.83	0	97.96	0.05	0	0	30	-4.57	-4.46	8.09	50.14	201	971.33	128.63	1257.7	428.56	1025.37	182.3	1225.16	204.25
41.708	0	0.21	0.18	0.05	0.24	0.02	0.13	0.1	0.17	0.02	99.53	0.51	0	96.56	2.03	2.34	0.02	0.03	0.24	0	0.01	0.01	0	0.02	0.13	0	0.04	0.17	23.79	9.54	0	99.5	0.04	0	0	30	-6.8	-5.33	7.79	49.77	204.55	974.58	135.24	1257.2	428.52	1024.53	189.6	1228.18	208.82
41.741	0	0.19	0.18	0.04	0.21	0.02	0.13	0.09	0.2	0.02	99.58	0.35	0	96.79	1.61	1.65	0.02	0.02	0.2	0	0.01	0	0	0.02	0.09	0	0.05	0.2	19.32	8.43	0	99.86	0.04	0	0	30	-6.66	-4.96	7.03	49.66	207.28	976.15	141.45	1253.75	428.63	1021.03	196.54	1227.64	213.22
41.775	0	0.19	0.19	0.04	0.2	0.02	0.13	0.09	0.13	0.04	99.6	0.33	0	97.69	1.34	1.38	0.04	0.02	0.13	0	0.03	0	0	0.01	0.07	0	0.05	0.35	18.16	8.93	0	99.95	0.04	0.01	0	30	-8.34	-3.28	7.2	49.34	208.11	976.75	146.57	1249.18	427.18	1019.08	199.16	1226.32	218.14
41.808	0	0.18	0.19	0.04	0.19	0.02	0.13	0.09	0.11	0.07	99.63	0.33	0	97.18	1.2	1.12	0.07	0.02	0.11	0	0.04	0	0	0.01	0.06	0	0.05	0.31	15.32	8.01	0	99.94	0.03	0.01	0	30	-13.01	-4.3	7.01	48.84	208.9	977.16	151.09	1247.61	427.95	1017.81	201.51	1225.83	220.72
41.841	0	0.17	0.19	0.04	0.18	0.02	0.13	0.08	0.1	0.12	99.62	0.33	0	97.49	1.02	0.87	0.12	0.02	0.1	0	0.07	0	0	0.01	0.05	0	0.05	0.2	14.32	7.44	0	99.93	0.03	0.03	0	30	-12.3	-3.7	6.91	48.77	210.55	979.3	157.53	1246.45	430.83	1017.46	207.09	1227.01	227.53
41.875	0	0.18	0.19	0.04	0.19	0.02	0.13	0.08	0.05	0.33	99.62	0.33	0	98.15	0.69	0.86	0.33	0.03	0.13	0.01	0.08	0	0	0.01	0.02	0.01	0.05	0.05	15.99	7.84	0	99.8	0.03	0.04	0	30	-13.03	-2.13	6.82	48.53	208.46	979.87	160.62	1246.52	433.98	1018.64	209.32	1226.06	230.13
41.908	0	0.18	0.19	0.04	0.18	0.02	0.13	0.08	0.03	0.64	99.62	0.33	0	97.96	0.53	0.96	0.64	0.02	0.2	0.02	0.1	0	0	0	0.01	0.01	0.05	0.03	15.42	7.64	0	99.93	0.03	0.06	0	30	-12.73	-2.64	7.22	47.79	195.83	979.33	164.14	1240.89	433.19	1021.83	212.56	1216.79	230.98
41.941	0	0.2	0.19	0.05	0.2	0.02	0.13	0.08	0.02	0.97	99.59	0.34	0	97.69	0.37	0.82	0.97	0.02	0.25	0.03	0.1	0	0	0	0.01	0.02	0.03	0.01	19.66	8.02	0	99.84	0.02	0.04	0	30	-13.99	-3.28	7.15	48.07	208.69	978.57	167.95	1241.18	435.89	1015.79	215.01	1223.28	237.44
41.975	0	0.23	0.2	0.05	0.22	0.02	0.14	0.08	0.02	2.54	99.53	0.49	0	98.12	0.29	0.87	2.54	0.02	0.38	0.06	0.15	0.01	0	0	0.01	0.04	0.03	0.01	23.07	7.43	0	99.24	0.02	0.04	0	30	-14.15	-2.22	7.04	47.69	207.82	977.35	170.97	1240.94	440.61	1015.32	217.8	1221.9	240.4
42.008	0	0.27	0.2	0.06	0.25	0.02	0.15	0.08	0.02	3.5	99.47	0.7	0	98.17	0.25	1.15	3.5	0.02	0.39	0.07	0.22	0.01	0	0	0	0.04	0.02	0.01	27.1	7.54	0	99.66	0.02	0.03	0	30	-12.76	-2.09	6.72	47.2	197.86	979.5	174.95	1235.6	438.43	1017.66	221.32	1214.5	241.4
42.041	0	0.32	0.22	0.07	0.29	0.02	0.17	0.08	0.02	6.67	99.35	1.09	0	97.65	0.16	0.98	6.84	0.02	0.37	0.12	0.25	0.03	0	0	0	0.05	0.01	0	30.07	6.67	0	99.92	0.02	0.03	0	30	-16.18	-3.36	7.59	46.74	200.57	978.09	177.81	1235.55	439.74	1017.08	223.56	1216.51	244.87
42.075	0	0.61	0.32	0.08	0.46	0.02	0.33	0.07	0.01	5.88	98.77	4.73	0	97.36	0.12	1.03	21.77	0.02	0.41	0.21	0.32	0.09	0	0	0	0.09	0.01	0	34.2	5.88	0	99.8	0.01	0.02	0	30	-15.27	-3.96	6.95	46.36	198.48	979.07	181.88	1231.22	439.66	1015.36	226.01	1212.66	247.68
42.108	0	0.85	0.37	0.09	0.59	0.02	0.42	0.07	0.01	5.4	98.3	10.68	-0.69	97.97	0.09	1.02	26.74	0.03	0.33	0.34	0.4	0.11	0	0	0	0.09	0	0	40.17	5.4	0	99.7	0.01	0.02	0	30	-15.4	-2.61	6.41	46.44	201.85	977.37	182.26	1231.13	441.31	1012	228.24	1212.94	247.5
42.142	0	3.75	0.91	0.12	1.79	0.02	2.09	0.07	0.01	5.05	92.5	80.32	-21.73	98.03	0.06	0.93	63.14	0.03	0.28	0.49	0.74	0.26	0	0	0	0.12	0	0	47.7	5.05	0	99.88	0.01	0.02	0	30	-19.12	-2.46	7.32	46.27	198.25	979.15	184.99	1228.44	438.95	1014.95	224.86	1211.48	250.93
42.175	0	5.72	1.21	0.13	2.43	0.02	3.43	0.07	0.01	4.06	88.55	91.65	-28.17	98.26	0.05	0.68	74.39	0.03	0.23	0.55	0.65	0.14	0	0	0	0.16	0	0	48.76	4.06	0	99.85	0.01	0.02	0	30	-16.91	-1.85	6.17	46.45	199.94	978.4	184.93	1229.57	441.28	1012.25	229.79	1211.28	248.81
42.208	0	6.77	1.33	0.13	2.77	0.02	4.05	0.07	0.01	3.53	86.45	94.43	-30.49	98.16	0.05	0.75	78.31	0.03	0.18	0.67	0.75	0.1	0	0	0	0.16	0	0	50.24	3.53	0	99.78	0.01	0.02	0	30	-14.61	-2.12	7.03	46.58	197.61	977.77	186.3	1228.52	443.29	1014.01	229.43	1210.25	252.72
42.242	0	13.65	1.67	0.25	5.04	0.02	6.03	0.07	0.01	3.38	72.7	99.38	-35.82	98.53	0.04	0.8	87.63	0.02	0.16	0.69	0.71	0.07	0	0	0	0.22	0	0	68.9	3.38	0	99.95	0.01	0.03	0	30	-15.52	-0.98	6.96	46.52	199.06	976.45	188.1	1226.57	443.59	1011.59	231.57	1209.36	254.15
42.275	0	14.51	1.72	0.26	5.27	0.02	6.32	0.06	0.01	2.86	70.98	99.49	-36.56	97.85	0.03	0.68	88.75	0.01	0.16	0.75	0.92	0.08	0	0	0	0.22	0	0	70.15	2.86	0	99.73	0.01	0.04	0	30	-17.97	-2.91	7.73	45.99	191.49	976.35	189.58	1225.53	444.02	1015.64	230.93	1205.67	254.55
42.308	0	17.5	1.81	0.33	6.27	0.02	6.87	0.06	0.01	3.03	65	99.74	-37.91	98.02	0.03	0.77	90.88	0.01	0.21	0.71	1.25	0.16	0	0	0	0.2	0	0	76.68	3.03	0	99.92	0.01	0.05	0	30	-17.81	-2.48	7.53	46.22	192.6	974.89	188.95	1225.34	444.85	1013.99	230.92	1205.2	253.94
42.342	0	21.25	1.87	0.44	7.64	0.02	7.28	0.06	0.01	2.72	57.5	99.88	-38.8	97.74	0.02	1.03	92.41	0.01	0.34	0.69	1.42	0.17	0	0	0	0.26	0	0	84.93	2.72	0	99.61	0.01	0.07	0	30	-17.4	-3.16	8.23	46.31	193.95	974.59	189.65	1223.81	443.09	1013.61	231.13	1205.95	256.09
42.375	0	20.15	1.84	0.42	7.4	0.02	7.11	0.07	0.01	2.52	59.7	99.86	-38.66	97.99	0.02	1.4	92.06	0.01	0.45	0.53	1.68	0.15	0	0	0	0.22	0	0	83.32	2.52	0	99.87	0.01	0.09	0	30	-18.51	-2.56	8.36	46.36	195.43	972.56	188.72	1224.3	444.06	1012.36	230.78	1206.24	255.4
42.408	0	20.08	1.95	0.36	7.35	0.02	7.84	0.06	0.01	1.62	59.85	99.85	-39.74	98.03	0.01	1.33	94.24	0.01	0.31	0.3	1.16	0.05	0	0	0	0.2	0	0	79.69	1.62	0	99.96	0.01	0.09	0	30	-17.62	-2.46	8.17	46.69	199.18	968.9	187.52	1224.74	447.06	1008.73	231.43	1206.5	255.08
42.442	0	20.54	2.03	0.35	7.52	0.02	8.44	0.06	0.01	1.13	58.92	99.85	-40.88	97.38	0.01	1.54	96.13	0	0.29	0.33	1.26	0.05	0	0	0	0.15	0	0	78.13	1.13	0	99.98	0.01	0.1	0	30	-15.92	-3.92	7.54	46.52	198.13	968.1	189.05	1221.15	446.2	1005.84	234.54	1202.92	254.94
42.475	0	19.91	2.02	0.32	7.42	0.02	8.43	0.06	0.01	1.08	60.17	99.83	-40.82	97.75	0.01	1.85	96.15	0	0.18	0.22	0.99	0.03	0	0	0	0.17	0	0	76.65	1.08	0	99.97	0.01	0.13	0	30	-17.52	-3.14	7.76	46.39	198.56	969.59	190.55	1220.2	444.49	1006.4	233.9	1203.64	256.71
42.509	0	20.01	2.1	0.31	7.32	0.02	8.89	0.06	0.01	0.69	59.98	99.82	-41.61	98.05	0.01	1.57	97.4	0	0.19	0.19	1.16	0.04	0	0	0	0.15	0	0	74.9	0.69	0	99.96	0.01	0.13	0	30	-18.23	-2.42	7.99	46.34	195.62	967.91	189.79	1220.96	447.05	1007.66	232.63	1201.88	255.99
42.542	0	20.45	2.11	0.32	7.55	0.02	9	0.06	0.01	0.7	59.11	99.84	-41.91	98.03	0.01	1.83	97.82	0	0.2	0.2	1.29	0.04	0	0	0	0.17	0	0	75.66	0.7	0	99.96	0.01	0.11	0	30	-17.74	-2.46	6.95	46.53	201.16	968.76	191.13	1219.46	445.33	1003.09	235.47	1203.18	256.16
42.575	0	21.32	2.08	0.35	8	0.02	8.89	0.06	0.01	0.68	57.35	99.87	-41.75	97.77	0.01	2.17	97.63	0	0.25	0.2	1.22	0.02	0	0	0	0.18	0	0	78.45	0.68	0	99.97	0.01	0.13	0	30	-17.01	-3.09	7.2	45.74	193.18	967.9	191.28	1218.71	448.4	1006.43	233.09	1198.2	256.36
42.609	0	21.18	2.02	0.37	8.26	0.02	8.62	0.06	0.01	0.62	57.63	99.88	-41.75	97.28	0.01	3.05	97.35	0	0.43	0.21	1.77	0.04	0	0	0	0.18	0	0	79.52	0.62	0	99.95	0.01	0.12	0	30	-15.72	-4.12	7.46	45.5	193.88	964.3	188.76	1219.14	449.55	1004.76	233.62	1197.54	254.29
42.642	0	21.24	1.84	0.41	9.27	0.02	7.92	0.07	0.01	0.73	57.52	99.9	-40.71	96.88	0.01	5.48	96	0	0.5	0.2	1.25	0.07	0	0	0	0.15	0	0	83.17	0.73	0	99.96	0.01	0.12	0	30	-16.33	-4.82	7.1	45.84	199.22	963.52	186.61	1221.12	450.2	1002.43	230.98	1200.44	253.02
42.675	0	17.96	1.34	0.44	11.7	0.02	5.84	0.1	0.01	0.83	64.08	99.89	-37.88	96.77	0.02	14.2	91.68	0.01	0.52	0.17	0.52	0.06	0	0	0	0.09	0	0	86.76	0.83	0	99.85	0.01	0.11	0	30	-17.13	-4.99	8.42	45.8	196.29	962.03	183.05	1223.89	451.65	1006.74	224.6	1201.07	252.23
42.709	0	10.69	0.68	0.48	15.23	0.02	2.81	0.21	0.01	1.19	69.53	99.79	-31.32	95.71	0.02	30.29	80.52	0.02	0.53	0.11	0.19	0.05	0	0	0	0.06	0	0	89.76	1.19	0	99.89	0.01	0.11	0	30	-15.22	-6.48	8.8	45.8	195.17	959.59	179.4	1226.3	452.46	1007.55	225.51	1201.34	248.68
42.742	0	6.22	0.36	0.48	19.84	0.02	1.46	0.41	0.01	1.33	60.32	99.59	-26.31	96.11	0.03	46.74	71.76	0.03	0.39	0.12	0.06	0.02	0	0	0	0.05	0.01	0	89.89	1.33	0	99.31	0.01	0.08	0	30	-14.63	-5.97	8.63	45.92	193.78	958.99	177.28	1226.97	453.07	1007.98	222.9	1200.28	246.79
42.776	0	1.48	0.09	0.48	22.17	0.02	0.26	1.27	0.02	1.87	55.67	99.65	-9.92	96.07	0.04	73.52	43.2	0.09	0.38	0.09	0.02	0.01	0	0	0	0.04	0.01	0.02	90.2	1.87	0	93.69	0.02	0.07	0	30	-15.63	-6.01	8.94	46.15	195.37	958.19	174.13	1228.89	450.88	1008.17	222.22	1202.39	243.38
42.809	0	0.65	0.04	0.48	20.44	0.02	0.1	2	0.02	1.78	59.11	99.85	0	95.46	0.06	84.61	25.52	0.15	0.33	0.05	0.02	0.01	0	0	0	0.03	0.02	0.02	90	1.78	0	53.58	0.02	0.07	1	36	-13.06	-6.78	9.43	46.41	196.82	957.45	172.15	1229.97	451.41	1008.57	220.31	1203.97	243.92
42.842	0	0.37	0.03	0.44	20.21	0.02	0.05	2.9	0.02	1.82	59.57	99.91	0	95.48	0.1	93.49	15.6	0.29	0.23	0.03	0.01	0	0	0	0	0.03	0.03	0.02	87.35	1.82	0	89.34	0.02	0.05	0	36	-15.28	-6.74	9.73	46.49	195.98	957.39	170.62	1231.35	450.02	1009.99	219.34	1204.7	241.56
42.876	0	0.27	0.02	0.46	17.96	0.02	0.04	3.2	0.03	2.42	64.07	99.93	0	95.67	0.17	95.07	6.44	0.54	0.22	0.01	0.01	0	0	0	0	0.02	0.03	0.03	89.02	2.42	0	39.53	0.02	0.04	0	36	-14.2	-6.52	7.06	46.48	193.07	961.77	172.96	1227.39	448.6	1007.45	217.75	1199.2	240.27
42.909	0	0.23	0.02	0.46	16.73	0.02	0.03	3.37	0.03	2.38	66.54	99.93	0	96.2	0.16	95.57	2.38	0.75	0.19	0.01	0.01	0	0	0	0	0.01	0.05	0.03	88.9	3	0	15.22	0.03	0.04	0	36	-16.16	-5.85	8.9	46.89	200.07	958.48	167.8	1230.87	445.78	1007.26	215.19	1205.99	238.33
42.942	0	0.21	0.02	0.41	15.61	0.02	0.03	3.43	0.08	1.74	68.78	99.91	0	96.26	0.17	95.42	1.74	0.92	0.22	0.01	0.01	0	0	0	0.01	0.01	0.07	0.08	85.47	3.38	0	10.99	0.03	0.05	0	36	-15.04	-5.77	9.41	47.14	199.82	956.24	164.33	1233.49	447.61	1008.35	213.28	1206.84	236.33
42.976	0	0.18	0.02	0.35	13.94	0.02	0.03	3.41	0.19	0.37	72.12	99.87	0	95.76	0.2	95.03	0.37	1.2	0.19	0	0.01	0	0	0	0.01	0.01	0.08	0.31	80.73	3.36	0	11.12	0.04	0.05	0	36	-15.88	-6.41	7.67	46.95	195.45	958.64	164.25	1231.27	445.34	1007.57	211.53	1201.92	232.25
43.009	0	0.15	0.02	0.25	11.69	0.02	0.03	3.38	0.17	0.31	76.62	99.7	0	95.92	0.26	94.73	0.31	1.37	0.17	0	0.01	0	0	0	0.02	0.01	0.11	1.31	70.74	3.17	0	24.26	0.03	0.1	0	36	-15.32	-6.21	9.4	47.13	197.75	956.79	161.97	1232.6	443.65	1009.01	211.06	1205.54	233.02
43.042	0	0.12	0.02	0.16	8.46	0.02	0.03	3.15	0.22	0.13	83.08	98.88	0	95.78	0.38	92.31	0.13	1.38	0.22	0	0.01	0	0	0	0.02	0	0.18	5.48	56.81	3.72	0	4.97	0.04	0.16	0	36	-15.55	-6.39	9.24	47.37	199.06	957.37	160.09	1234.38	442.83	1009.34	209.73	1207.26	231.03
43.076	0	0.09	0.02	0.1	6.88	0.02	0.03	3.49	0.26	0.03	86.24	96.86	0	95.77	0.49	93.63	0.03	1.84	0.26	0	0.01	0	0	0	0.04	0	0.3	13.14	42.37	4.35	0	6.89	0.05	0.3	0	36	-15.99	-6.41	7.65	47.49	199.28	957.37	157.41	1234.21	442.07	1006.59	206.69	1204.92	226.02
43.109	0	0.1	0.02	0.08	6.36	0.02	0.03	3.49	0.45	0.02	87.28	95.32	0	94.84	0.78	93.37	0.02	2.06	0.45	0	0.01	0	0	0	0.07	0	0.67	22.38	37.48	4.12	0.01	14.23	0.05	0.59	0	36	-12.87	-7.45	8.67	47.5	196.89	957.67	156.93	1232.59	440.37	1008.75	205.06	1204.28	228.1
43.143	0	0.07	0.02	0.04	4.44	0.03	0.03	3.37	0.63	0.01	91.11	93.32	0	94.95	0.99	93.19	0.01	1.73	0.63	0	0.01	0	0	0	0.11	0	1.12	32.95	18.83	3.53	0.01	4.84	0.05	1.01	0	36	-14.68	-7.33	8.28	47.55	197.9	958.49	156.81	1232.38	437.39	1007.8	206.95	1204.81	225.71
43.176	0	0.05	0.02	0.03	3.57	0.03	0.03	3.07	0.88	0.01	92.87	85.1	0	95.19	1.59	91.31	0.01	1.46	0.88	0	0.01	0	0	0	0.15	0	1.32	23.71	9.95	2.79	0.01	2.98	0.06	1.66	0	36	-14.34	-7.07	9	47.37	194.59	960.46	157.98	1229.27	434.4	1010.15	203.09	1203.07	228.56
43.209	0	0.05	0.03	0.03	3.48	0.03	0.03	3.05	1.02	0.01	93.04	84.84	0	96.06	2.23	90.57	0.01	1.43	1.02	0	0	0	0	0	0.16	0	1.64	24.19	8.66	2.73	0.01	36.57	0.07	2.27	0	36	-16.46	-6.04	8.57	47.44	198.4	960.96	157.93	1231.27	433.43	1008.78	206.43	1206.15	226.63
43.243	0	0.04	0.03	0.03	2.97	0.03	0.03	2.69	1.25	0.01	94.06	70.42	0	96.09	2.19	88.54	0.01	1.1	1.25	0	0	0	0	0	0.13	0.01	2.1	15.58	4.32	2.04	0.02	85.35	0.08	3.54	0	36	-15.23	-5.99	8.94	46.83	190.3	961.66	161.17	1228.43	434.9	1011.93	207.89	1201	229.41
43.276	0	0.04	0.04	0.03	2.47	0.03	0.04	2.12	1.53	0.01	95.06	51.95	0	97.01	2.29	83.08	0.01	0.67	1.53	0	0.01	0	0	0	0.12	0.01	2.22	11.22	4.56	2.01	0.02	99.94	0.09	5.31	0	36	-17.39	-4.6	8.57	46.84	196.78	962.88	163.06	1228.63	433.96	1009.24	209.13	1204.77	231.29
43.309	0	0.05	0.08	0.03	1.68	0.03	0.04	1.33	1.51	0.01	96.64	48.23	0	96.79	2.03	72.72	0.01	0.33	1.51	0	0.05	0	0	0	0.12	0.01	2.41	19.73	3.15	1.51	0.02	99.91	0.11	8.73	0	36	-16.14	-4.97	7.83	46.73	203.63	965.43	168.65	1227.39	434.15	1005.57	216.54	1208.22	236.46
43.343	0	0.07	0.16	0.03	0.82	0.03	0.06	0.55	1.26	0.02	98.37	10.75	0	96.98	1.81	52.08	0.02	0.18	1.26	0	0.2	0.01	0	0	0.12	0.02	2.17	14.91	2.04	1.35	0.04	99.86	0.12	10.65	0	36	-17.18	-4.65	6.71	46.11	201.16	967.06	173.62	1223.67	433.94	1003.72	221.77	1204.25	237.69
43.376	0	0.1	0.5	0.03	0.37	0.03	0.08	0.21	1.03	0.04	99	1.86	0	97.23	1.27	29.04	0.04	0.07	1.03	0.01	0.63	0.01	0.02	0	0.12	0.03	1.6	14.95	2.18	1.22	0.04	99.97	0.12	15.92	0	36	-19.69	-4.22	7.99	46.18	205.17	966.07	174.15	1225.46	434.64	1004.51	220.88	1208.69	241.01
43.409	0	0.12	0.97	0.03	0.22	0.03	0.1	0.11	1.17	0.08	98.07	0.55	0	97.39	0.78	14.39	0.08	0.03	1.17	0.01	1.57	0.02	0.1	0	0.12	0.05	1.23	12.84	1.79	1.07	0.05	99.98	0.13	18.71	0	36	-17.34	-3.9	7.7	46	205.3	966.12	176.1	1226.88	439.78	1004.75	223.19	1209.01	243.74
43.443	0	0.12	1.6	0.03	0.17	0.03	0.11	0.08	0.91	0.18	96.81	0.33	0	97.12	0.46	8.64	0.18	0.02	0.91	0.02	1.94	0.02	0.19	0	0.12	0.11	1.01	5.19	1.69	0.82	0.05	99.96	0.14	22.13	0	36	-17.85	-4.41	7.18	45.41	200.17	968.43	180.23	1222.6	438.65	1005.3	224.19	1204.3	245.86
43.476	0	0.12	3.21	0.03	0.15	0.03	0.12	0.07	1.15	0.29	93.59	0.33	0	97.57	0.29	4.73	0.29	0.01	1.15	0.04	2.06	0.02	0.32	0	0.12	0.13	0.62	2.85	1.94	0.73	0.05	99.82	0.14	27.89	0	36	-21.17	-3.54	7.83	45.62	204.3	968.52	179.03	1227.67	440.18	1007.1	223.11	1210.14	245.79
43.51	0	0.13	5.09	0.03	0.15	0.03	0.12	0.07	1.06	0.67	89.81	0.33	0	97.04	0.22	3.32	0.67	0	1.51	0.06	2.16	0.04	0.4	0	0.12	0.26	0.42	1.06	3.47	0.74	0.06	99.87	0.2	32.06	0	36	-16.39	-4.55	7.85	44.99	195.85	970.17	183.01	1223.35	441.58	1009.69	225.39	1204	249.9
43.543	0	0.14	2.52	0.03	0.15	0.03	0.13	0.06	0.63	0.58	94.95	0.33	0	97.4	0.13	2.79	1.38	0	1.26	0.11	1.85	0.04	0.24	0	0.1	0.36	0.26	0.63	3.9	0.58	0.05	99.78	0.2	24.91	0	36	-21.06	-3.89	7.31	45.37	203.49	969.08	180.1	1229.46	443.31	1007.7	225.16	1210.16	245.64
43.576	0	0.14	1.17	0.03	0.16	0.03	0.13	0.07	0.4	0.53	97.65	0.33	0	97.63	0.1	3.36	1.87	0	1.27	0.14	1.99	0.08	0.06	0	0.08	0.35	0.14	0.4	4.19	0.53	0.05	99.92	0.19	17.57	0	36	-18.61	-3.41	8.58	45.37	204.86	967.95	181.52	1226.93	440.97	1007.32	228.71	1211.1	249.65
43.61	0	0.15	1.4	0.03	0.18	0.03	0.15	0.07	0.3	0.39	97.2	0.33	0	96.78	0.07	4.91	5.85	0	1.27	0.19	2.65	0.11	0.06	0	0.09	0.58	0.11	0.3	4.44	0.39	0.06	99.78	0.2	18.69	0	36	-19.5	-4.99	8.19	44.87	196.41	966.82	181.81	1223.29	441.82	1008.15	225.19	1203.25	247.92
43.643	0	0.16	0.88	0.03	0.21	0.03	0.16	0.08	0.22	0.36	98.25	0.33	0	96.87	0.06	6.95	7.94	0	0.86	0.2	2.33	0.08	0.02	0	0.08	0.54	0.08	0.22	4.25	0.36	0.05	99.91	0.18	14.21	0	36	-18.31	-4.83	7.94	45.09	206.27	967.01	183.35	1226.84	444.05	1005.01	231.83	1210.45	250.32
43.676	0	0.21	0.83	0.03	0.29	0.03	0.22	0.09	0.25	0.3	98.35	0.36	0	96.9	0.06	10.36	16.81	0	1.07	0.22	3.13	0.11	0.02	0	0.06	0.64	0.05	0.25	4.33	0.3	0.04	99.93	0.19	12.37	0	36	-24.07	-4.78	8.75	44.93	205.27	968.2	183.73	1228.88	444.4	1008.47	229.58	1212.71	250.18
43.71	0	0.51	1.08	0.04	0.69	0.03	0.62	0.1	0.23	0.25	97.84	2.7	-10.61	97.13	0.06	15.06	42.22	0.01	1.32	0.2	3.86	0.15	0	0	0.07	0.91	0.04	0.23	6.51	0.25	0.04	99.86	0.14	10.01	0	36	-20.01	-4.39	8.12	44.66	197.95	967.79	184.06	1227.01	446.91	1009.71	227.78	1206.35	250.49
43.743	0	0.63	1	0.04	0.88	0.03	0.78	0.11	0.14	0.25	98	4.75	-14.17	97.05	0.05	17.2	48.16	0.01	1.32	0.25	4.22	0.2	0	0	0.07	0.89	0.03	0.14	7.85	0.25	0.03	99.89	0.14	8.36	0	36	-19.26	-4.53	7.98	44.43	196.31	968.97	186.77	1224.11	446.13	1009.43	229.02	1204.28	252.94
43.777	0	1.41	1.4	0.05	1.6	0.03	2.08	0.12	0.12	0.19	95.85	24.97	-28.36	97.2	0.05	17.66	71.11	0.01	1.37	0.21	6.42	0.57	0	0	0.08	0.78	0.02	0.12	8.53	0.19	0.03	99.92	0.1	6.25	0	36	-19.97	-4.26	9.32	45.48	212.63	964.45	181.54	1232.29	449.37	1006.25	227.76	1217.28	253.79
43.81	0	1.64	1.52	0.05	2.28	0.03	2.52	0.15	0.15	0.18	94.96	38.84	-33.61	97.09	0.05	23.41	78.48	0.01	1.65	0.26	8.89	0.59	0	0	0.13	0.8	0.02	0.15	9.21	0.18	0.03	99.95	0.09	6.65	0	36	-19.65	-4.47	7.7	44.98	209.76	965.62	184.86	1230.66	452.07	1004.43	231.3	1213.04	253.24
43.843	0	1.57	1.41	0.06	2.46	0.03	2.42	0.17	0.16	0.18	95.07	40.98	-35.26	97.3	0.04	26.1	79.41	0.01	1.55	0.29	11.19	0.76	0	0	0.16	0.88	0.01	0.13	9.38	0.18	0.03	99.96	0.08	6.37	0	36	-20.05	-4.08	8.69	44.76	207.65	964.4	185.52	1228.61	450.95	1005.48	230.74	1211.67	255.28
43.877	0	1.85	1.24	0.07	2.89	0.03	2.77	0.17	0.14	0.16	94.23	53.38	-37.99	97.48	0.03	26.97	83.2	0.01	1.31	0.28	12.14	0.66	0	0	0.13	0.8	0.01	0.14	11.81	0.16	0.03	99.86	0.07	4.46	0	36	-20.91	-3.73	8.28	44.85	211.47	965.58	186.62	1228.19	449.78	1003.53	231.06	1213.49	256.29
43.91	0	2.06	1.25	0.06	2.87	0.03	3.15	0.16	0.12	0.13	93.69	55.42	-37.71	97.28	0.02	24.72	84.54	0.01	1.18	0.19	9.77	0.34	0	0	0.12	0.71	0.01	0.08	11.5	0.13	0.02	99.96	0.06	3.69	0	36	-19.81	-4.12	8.97	44.48	205.76	966.39	188.13	1226.65	450.3	1007.04	229.93	1210.76	258.83
43.943	0	2.01	1.11	0.06	3.32	0.03	2.99	0.18	0.13	0.12	93.35	56.34	-36.51	97.21	0.02	28.15	83.89	0.01	1.06	0.18	7.83	0.29	0	0	0.13	0.78	0	0.05	12.61	0.12	0.02	99.85	0.06	3.49	0	36	-19.18	-4.25	8.16	44.32	205.39	966.71	189.15	1226.49	451.5	1005.74	232.88	1209.61	257.84
43.977	0	2.13	1.1	0.05	3.25	0.03	3.12	0.17	0.1	0.11	93.5	57.24	-35.91	96.94	0.02	26.55	83.85	0	0.98	0.17	6.52	0.18	0	0	0.1	0.68	0	0.03	13.11	0.11	0.02	99.89	0.06	3.05	0	36	-19.72	-4.73	7.8	44.2	204.6	967.26	190.7	1224.89	450.98	1004.97	233.95	1208.12	258.18
44.01	0	1.88	0.83	0.05	4.12	0.03	2.67	0.23	0.08	0.12	91.76	56.81	-34.57	95.79	0.02	33.8	82.49	0.01	1.11	0.14	5.46	0.17	0	0	0.08	0.67	0	0.02	14.25	0.12	0.02	99.85	0.06	2.4	0	36	-20.99	-6.38	8.56	43.86	200.97	967.18	191.46	1223.55	448.68	1006.99	235.28	1206.66	258.13
44.043	0	1.92	0.79	0.06	4.25	0.03	2.75	0.23	0.06	0.11	91.51	60.21	-36.41	96.02	0.02	34.39	84.18	0.01	1.27	0.16	7.52	0.28	0	0	0.05	0.71	0	0.01	14.3	0.11	0.01	99.89	0.06	1.71	0	36	-21.18	-6.08	8.43	43.78	199.76	966.01	190.99	1223.1	448.86	1006.41	236.21	1205.13	256.66
44.077	0	2.25	0.82	0.07	4.54	0.03	3.01	0.22	0.05	0.11	90.91	70.39	-37.98	96.54	0.02	33.17	86.14	0.01	1.15	0.15	8.37	0.33	0	0	0.03	0.99	0	0.01	17.97	0.11	0.01	99.82	0.05	1.23	0	36	-21.81	-5.35	8.17	43.97	205.02	965.43	189.94	1223.35	448.03	1003.54	234.75	1207.41	256.45
44.11	0	2.37	0.82	0.08	4.49	0.03	3.1	0.21	0.05	0.12	91.01	73.61	-39.04	97.34	0.02	32.19	86.91	0.01	1.21	0.17	9.79	0.55	0	0	0.02	1	0	0	19.19	0.12	0.01	99.64	0.05	0.86	0	36	-22.56	-3.99	8.59	43.85	204.9	965.1	189.22	1223.65	447.78	1004.34	233.49	1207.94	256.5
44.144	0	2.69	0.88	0.12	4.3	0.03	3.11	0.19	0.05	0.13	91.39	82.15	-41.68	96.4	0.03	29.32	87.72	0.01	1.29	0.24	14.6	0.84	0	0	0.02	1.03	0	0	24.61	0.13	0.01	99.64	0.05	0.62	0	36	-20.97	-5.56	8.48	43.76	204.8	965.36	190.05	1223.41	448.44	1004.21	234.48	1207.7	257.61
44.177	0	3.16	0.9	0.12	4.82	0.03	3.35	0.19	0.04	0.14	90.35	87.25	-41.69	96.44	0.03	28.95	88.78	0.01	1.08	0.42	13.08	0.62	0	0	0.02	1.13	0	0	28.49	0.14	0.01	99.8	0.04	0.49	0	30	-23.02	-5.51	7.95	43.52	202.15	965.71	190.41	1223.98	449.42	1004.89	234.84	1205.99	255.46
44.21	0	4.02	1.18	0.14	3.73	0.03	4.16	0.12	0.04	0.14	91.68	90.26	-43.85	96.81	0.04	19.18	90.86	0.01	0.89	0.55	14.98	0.58	0	0	0.01	1.19	0	0	30.18	0.14	0.01	99.86	0.04	0.34	0	30	-22.4	-4.94	7.75	43.43	201.13	965.63	190.26	1223.97	450.13	1004.97	234.98	1205.09	255.03
44.244	0	3.66	1.14	0.15	3.57	0.03	3.92	0.13	0.04	0.12	92.17	88.56	-44.31	96.79	0.04	20.05	90.38	0.01	0.92	0.7	16.61	0.48	0	0	0.02	1.3	0	0	28.42	0.12	0.01	99.91	0.04	0.33	0	30	-20.28	-4.96	8.19	43.2	199.4	964.79	190.25	1223.17	451.23	1005.7	234.45	1203.87	256.6
44.277	0	4.42	1.44	0.15	2.98	0.03	4.78	0.1	0.03	0.11	90.45	90.1	-45.96	96.73	0.04	13.16	92.71	0.01	1.05	1.04	17.4	0.64	0	0	0.02	1.31	0	0.01	28.11	0.11	0.01	99.74	0.03	0.36	0	30	-20.63	-5.06	8.4	43.21	203.13	964.23	190.52	1222.84	451.03	1004.06	233.54	1205.66	258.39
44.31	0	4.72	1.5	0.21	3.09	0.03	4.74	0.1	0.03	0.11	90.52	92.84	-48.6	97.04	0.04	13.46	94.14	0.01	1.21	1.57	21.53	0.83	0	0	0.02	1.69	0	0.01	31.09	0.11	0.01	99.87	0.03	0.46	0	30	-20.46	-4.55	8.53	43.26	202.03	965.01	190.76	1222.07	450.25	1004.9	232.13	1205.11	259.16
44.344	0	6.28	1.73	0.28	3.2	0.03	5.35	0.08	0.03	0.11	87.43	96.43	-49.98	96.89	0.05	9.34	95.81	0.01	1.52	1.99	22.76	1.07	0	0	0.02	1.51	0	0	38.53	0.11	0	99.71	0.03	0.47	0	30	-20.75	-4.8	8.56	43.33	200.95	964.48	189.38	1223.49	450.33	1005.69	232.94	1205.21	256.81
44.377	0	7.71	1.82	0.29	3.56	0.03	5.87	0.08	0.03	0.12	84.57	97.58	-48.49	96.85	0.05	7.77	96.08	0.01	1.57	2.22	19.22	1.53	0	0	0.02	1.44	0	0	43.24	0.12	0	99.57	0.03	0.54	0	30	-19.13	-4.88	6.7	42.74	191.12	966.32	190.92	1221.51	453.04	1007.07	233.4	1197.06	254.16
44.41	0	9.23	1.96	0.25	3.83	0.03	6.67	0.07	0.03	0.12	81.54	98.22	-46.81	97.63	0.05	5.29	96.57	0.01	1.2	1.87	14.56	0.96	0	0	0.03	1.19	0	0	46.66	0.12	0	99.93	0.03	0.57	0	30	-20.09	-3.4	8	43.57	201.81	962.86	186.06	1227.44	454.7	1005.58	230.51	1206.05	253.77
44.444	0	13.42	2.11	0.28	4.98	0.03	7.76	0.06	0.03	0.16	73.15	99.34	-45.43	96.28	0.04	3.49	97.81	0	1.09	2.08	9.9	0.93	0	0	0.02	1.2	0	0	57.88	0.16	0	99.81	0.03	0.54	0	30	-18.87	-5.73	8.09	43.49	199.84	961.48	185.96	1225.2	453.89	1004.71	231.18	1203.32	253.31
44.477	0	15.39	2.11	0.26	5.67	0.03	8.24	0.06	0.03	0.19	69.21	99.51	-44.04	95.9	0.03	3.55	98.04	0	0.83	2.47	6.32	0.77	0	0	0.02	1.12	0	0	61.34	0.19	0	99.7	0.03	0.51	0	30	-18.63	-6.23	7.69	43.27	192.79	962.31	186.06	1222.37	452.5	1006.29	229.13	1197.75	251.67
44.511	0	18.16	2.15	0.29	6.47	0.02	8.77	0.06	0.02	0.2	63.68	99.7	-43.62	97.07	0.03	2.86	98.64	0	0.59	2.43	4.39	0.68	0	0	0.01	1.14	0	0	67.14	0.2	0	99.94	0.02	0.35	0	30	-18.06	-4.5	7.65	43.96	203.15	960.33	184.21	1225.04	453.64	1001.89	229.93	1203.83	252.09
44.544	0	19.56	2.11	0.35	7.19	0.02	8.75	0.06	0.02	0.19	60.88	99.8	-43.92	96.56	0.02	3.33	98.89	0	0.64	1.93	4.81	0.77	0	0	0.01	0.74	0	0	72.04	0.19	0	99.9	0.02	0.23	0	30	-17.51	-5.33	7.7	44.02	202.33	959.39	184.7	1224.73	456.05	1001.84	228.71	1202.65	253.48
44.577	0	20.13	2.07	0.38	7.61	0.03	8.7	0.06	0.02	0.19	59.73	99.84	-43.73	96	0.02	3.64	98.78	0	0.67	1.42	4.56	0.92	0	0	0.01	0.64	0	0	74.49	0.19	0	99.91	0.02	0.15	0	30	-19.27	-6.11	8.03	44.09	203.9	959.61	184.62	1225.07	454.28	1001.9	228.68	1204.32	253.25
44.611	0	21.07	2.02	0.45	8.37	0.03	8.54	0.07	0.02	0.18	57.85	99.88	-44.11	96.4	0.02	4.69	98.97	0	0.88	1.19	5.35	0.95	0	0	0.01	0.44	0	0	78.32	0.18	0	99.96	0.02	0.12	0	30	-19.64	-5.56	7.94	44.47	205.61	959.61	183.99	1225.98	454.52	1001.49	227.8	1205.55	252.97
44.644	0	20.61	1.96	0.44	8.64	0.03	8.38	0.07	0.01	0.18	58.78	99.88	-43.74	95.97	0.01	5.68	98.73	0	1.07	0.94	5.05	0.75	0	0	0.01	0.4	0	0	78.51	0.18	0	99.81	0.02	0.12	0	30	-18.08	-6.15	6.92	44.24	197.56	962.93	187.62	1220.98	452.45	1002.62	229.66	1198.75	253.47
44.677	0	19.89	1.89	0.43	8.98	0.03	8.16	0.08	0.01	0.16	60.21	99.88	-43.67	96.77	0.01	7.2	98.62	0	0.97	0.8	4.93	0.54	0	0	0.01	0.33	0	0	78.13	0.16	0	99.74	0.02	0.13	0	30	-18.75	-5.01	7.83	44.44	201.26	961.6	186.29	1222.59	451.36	1002.46	230.75	1202.42	253.54
44.711	0	17.6	1.59	0.39	10.68	0.03	7.32	0.1	0.01	0.16	64.81	99.86	-43.1	96.13	0.01	13.71	98.16	0.01	0.88	0.61	4.17	0.37	0	0	0.01	0.22	0	0.01	76.88	0.16	0	99.9	0.02	0.13	0	30	-19.12	-5.94	7.9	44.44	193.72	961.6	186.22	1220.84	451.09	1005.1	228.94	1197.43	252.11
44.744	0	15.12	1.42	0.3	11.27	0.02	6.91	0.12	0.01	0.13	69.75	99.78	-41.98	95.09	0.01	17.82	97.62	0.01	0.58	0.32	2.12	0.18	0	0	0.01	0.19	0	0.01	72.04	0.13	0	99.77	0.02	0.16	0	30	-19.77	-7.19	8.51	44.38	192.22	960.96	186.59	1218.54	449.11	1005.33	227.73	1195.9	252.94
44.778	0	15.28	1.41	0.3	11.06	0.02	6.8	0.11	0.02	0.14	69.44	99.79	-41.29	96.97	0.01	16.98	96.72	0.01	0.36	0.24	1.5	0.09	0	0	0.02	0.11	0	0.02	73.1	0.14	0	99.94	0.02	0.13	0	30	-19.76	-4.68	7.32	45.45	208.33	957.12	180.52	1226.72	454.27	998.21	226.97	1205.41	248.58
44.811	0	13.04	1.41	0.23	9.34	0.02	6.65	0.11	0.02	0.11	73.93	99.6	-40.84	97.14	0.01	16.22	95.9	0.01	0.27	0.17	1.45	0.09	0	0	0.02	0.07	0	0.02	65.98	0.11	0	99.98	0.02	0.12	0	30	-17.67	-4.37	8.31	45.89	212.21	956.34	180.49	1226.9	453.38	997.86	228.65	1208.82	251.6
44.844	0	11.91	1.6	0.18	6.9	0.02	7.16	0.09	0.03	0.09	76.17	99.24	-40.91	97.2	0.01	11.11	95.85	0	0.18	0.11	1.55	0.05	0	0	0.03	0.07	0	0.03	58.19	0.09	0	99.92	0.01	0.13	0	30	-16.26	-4.27	8.6	45.96	210.74	956.01	181.02	1226.74	455.34	998.88	227.96	1208.07	253.52
44.878	0	8.33	1.51	0.12	5.12	0.02	6.5	0.09	0.05	0.07	83.33	97.44	-39.72	97.25	0.01	11.35	93.65	0	0.18	0.06	1.69	0.04	0	0	0.05	0.04	0	0.05	44.96	0.07	0	99.94	0.01	0.18	0	30	-15.51	-4.17	8.92	45.87	209.02	956.04	181.86	1226.48	456.88	1000.21	227.15	1207.3	255.5
44.911	0	7.12	1.71	0.08	3.61	0.02	7.16	0.07	0.05	0.06	85.68	93.93	-39.77	97.48	0.01	6.78	94.1	0	0.14	0.05	1.19	0.02	0	0	0.05	0.03	0	0.04	33.32	0.06	0	99.9	0.01	0.15	0	30	-16.48	-3.72	8.08	46.03	209.66	957.43	183.42	1225.07	455.65	998.43	228.65	1206.44	254.96
44.944	0	6.79	1.77	0.07	3.3	0.02	7.4	0.07	0.06	0.06	85.21	92.4	-40.16	97.71	0.01	5.8	94.61	0	0.22	0.06	1.48	0.03	0	0	0.06	0.03	0	0.04	29.82	0.06	0	99.93	0.01	0.14	0	30	-16.74	-3.23	8.4	45.99	209.57	956.9	183.98	1223.45	454.15	997.93	229.37	1205.84	255.72
44.978	0	5.27	1.77	0.05	2.48	0.02	7.09	0.07	0.05	0.04	85.83	82.65	-39.26	96.33	0.01	4.32	93.04	0	0.26	0.08	1.52	0.04	0	0	0.05	0.02	0	0.02	19.71	0.04	0	99.95	0.01	0.15	0	30	-15.66	-5.66	7.18	45.69	202.28	957.24	184.61	1219.93	453.43	997.4	230.55	1198.51	252.24
45.011	0	5.29	1.76	0.05	2.51	0.02	7.09	0.07	0.04	0.04	85.82	83.14	-39.59	97.7	0.01	4.6	93.31	0	0.25	0.1	1.91	0.05	0	0	0.04	0.02	0	0.01	19.88	0.04	0	99.59	0.01	0.12	0	30	-20.4	-3.25	9.81	45.9	212.92	954.47	182.67	1221.39	449.59	996.71	227.19	1207.62	256.38
45.044	0	4.62	1.72	0.05	2.36	0.02	6.9	0.07	0.03	0.03	86.2	77.29	-39.99	97.77	0.01	5.91	93.44	0	0.42	0.12	2.8	0.08	0	0	0.03	0.02	0	0.01	15.13	0.03	0	99.6	0.01	0.17	0	30	-19.19	-3.09	9.52	46.02	212.51	952.89	181.26	1222.59	451.26	996.1	227.3	1206.84	254.7
45.078	0	4	1.75	0.04	2.03	0.02	6.84	0.07	0.03	0.03	86.31	67.38	-40.36	97.68	0.01	5.42	93.38	0	0.43	0.18	3.68	0.09	0	0	0.03	0.02	0	0	8.98	0.03	0	99.6	0.01	0.23	0	30	-18.24	-3.31	9.07	45.68	212.12	952.86	183.41	1222.42	454.31	995.35	230.01	1205.86	256.15
45.111	0	3.94	1.65	0.04	2.26	0.02	6.52	0.08	0.02	0.03	86.97	70.28	-40.87	97.94	0.01	8.18	93.57	0	0.43	0.2	4.56	0.1	0	0	0.02	0.02	0	0.01	10.47	0.03	0	99.87	0.01	0.26	0	30	-19.66	-2.69	8.76	45.69	214.94	954.41	183.95	1222.1	453.15	994.42	227.46	1207.3	257.17
45.145	0	3.56	1.64	0.04	2.1	0.02	6.44	0.08	0.01	0.02	87.11	63.56	-41.49	97.97	0.01	8.66	93.85	0	0.46	0.33	5.59	0.21	0	0	0.01	0.02	0	0.01	6.4	0.02	0	99.89	0.01	0.27	0	30	-15.96	-2.62	7.87	45.57	212.53	954.21	186.2	1220.08	455.23	992.59	233.48	1203.78	257.3
45.178	0	3.41	1.52	0.04	2.47	0.02	6.31	0.1	0.01	0.02	87.39	64.27	-42	97.6	0.01	13.02	94.89	0	0.44	0.36	5.39	0.18	0	0	0.01	0.02	0	0.01	5.75	0.02	0	99.88	0.01	0.29	0	30	-18.82	-3.48	9.57	45.42	206.96	953.98	186	1220.19	453.22	997.9	231.53	1203.16	257.97
45.211	0	3.47	1.5	0.04	2.65	0.02	6.41	0.1	0.01	0.02	87.18	66.14	-42.22	96.58	0.02	14.22	95.57	0	0.42	0.33	5	0.17	0	0	0.01	0.02	0	0.01	6.1	0.02	0	99.69	0.01	0.31	0	30	-16.81	-5.29	7.7	45.05	201.12	954.87	188.54	1216.53	456.6	996.12	231.03	1195.5	257.42
45.245	0	3.89	1.6	0.04	2.81	0.02	7.16	0.1	0.01	0.03	85.68	70.62	-42.55	97.9	0.02	13.4	97.36	0	0.52	0.31	3.58	0.12	0	0	0.01	0.03	0	0	6.88	0.03	0	99.98	0.01	0.33	0	30	-19.96	-2.8	8.85	45.27	206.29	953.51	188.66	1215.92	452.28	994.6	233.33	1199.35	258.52
45.278	0	4.25	1.8	0.04	2.49	0.02	7.72	0.08	0.01	0.03	84.55	72.13	-43.05	97.87	0.01	9.36	97.86	0	0.52	0.43	4.05	0.09	0	0	0.01	0.03	0	0	7.31	0.03	0	99.97	0.01	0.38	0	30	-20.15	-2.87	9.01	45.2	204.55	953.71	189.31	1215.6	452.27	995.56	234.04	1198.6	258.83
45.311	0	4.36	1.89	0.04	2.39	0.02	7.99	0.08	0.01	0.03	84.01	72.23	-43.36	97.75	0.01	8.01	98.26	0	0.55	0.47	4.26	0.1	0	0	0.01	0.04	0	0	6.96	0.03	0	99.96	0.01	0.4	0	30	-18.95	-3.14	8.66	45.21	205.61	952.38	189.26	1215.51	455	993.88	233.43	1197.84	259.42
45.345	0	4.4	1.83	0.04	2.57	0.02	7.97	0.08	0.01	0.03	84.07	73.89	-43.43	97.98	0.01	9.46	98.62	0	0.63	0.44	4.04	0.07	0	0	0.01	0.03	0	0	7.66	0.03	0	99.98	0.01	0.37	0	30	-17.03	-2.58	8.61	45.24	203.9	950.89	189.4	1215.23	457.95	993.69	234.07	1195.92	260.06
45.378	0	4.23	1.84	0.04	2.44	0.02	7.7	0.08	0.01	0.03	84.6	73.27	-44.58	97.14	0.01	9.34	98.67	0	0.63	0.61	6.49	0.12	0	0	0.01	0.03	0	0	7.21	0.03	0	99.97	0.01	0.37	0	30	-17.78	-4.38	8.69	45.38	206.67	949.29	189.06	1214.49	457.26	991.37	234.03	1196.41	259.93
45.411	0	4.15	1.84	0.05	2.37	0.02	7.55	0.08	0.01	0.03	84.9	73.76	-45.68	97.34	0.01	9.2	98.91	0	0.62	0.67	8.55	0.14	0	0	0.01	0.05	0	0.01	7.28	0.03	0	99.95	0.01	0.29	0	30	-18.97	-4	8.56	45.41	208.4	948.61	188.98	1214.94	458.01	990.3	233.57	1197.04	259.82
45.445	0	4.27	1.71	0.05	2.79	0.03	7.34	0.09	0.01	0.03	85.31	77.3	-44.83	96.48	0.01	12.07	98.72	0	0.7	0.62	7.03	0.15	0	0	0.01	0.06	0	0.01	9.86	0.03	0	99.98	0.01	0.31	0	30	-14.87	-5.45	7.58	45.28	198.83	950.36	190.98	1210.23	457.56	991.42	235.24	1188.81	259.1
45.478	0	4.35	1.74	0.05	2.73	0.02	7.52	0.09	0.01	0.03	84.96	77.14	-44.8	97.94	0	11.26	98.88	0	0.56	0.64	6.64	0.13	0	0	0.01	0.06	0	0.01	9.59	0.03	0	99.61	0.01	0.23	0	30	-20.88	-2.69	8.1	45.94	211.84	947.71	186.48	1216.3	457.18	988.2	231.59	1198.56	256.64
45.512	0	4.46	1.75	0.05	2.76	0.02	7.64	0.09	0.02	0.03	84.72	78.07	-44.75	97.28	0	11.03	99.05	0	0.55	0.59	6.3	0.18	0	0	0.02	0.06	0	0.01	10.09	0.03	0	99.19	0.01	0.2	0	30	-18.85	-4.12	8.54	46	209.63	947.23	187.08	1214.15	456.75	988.66	231.52	1196.57	258.36
45.545	0	4.28	1.66	0.05	2.96	0.03	7.19	0.1	0.03	0.04	85.62	79.84	-45.64	97.4	0	13.39	99.17	0	0.82	0.49	8.36	0.25	0	0	0.03	0.05	0	0.01	11.3	0.04	0	99.71	0.01	0.23	0	30	-17.69	-3.88	9	46.29	215.55	946.13	187.42	1214.97	457.92	986.82	232.03	1200.31	261.78
45.578	0	4.03	1.6	0.05	3.01	0.03	7	0.1	0.06	0.04	86	78.03	-45.68	98	0.01	14.75	99.08	0	0.8	0.38	8.5	0.18	0	0	0.06	0.05	0	0.02	10.03	0.04	0	99.9	0.01	0.22	0	30	-21.61	-2.53	8.84	46.2	215.07	946.88	187.31	1216.29	457.49	987.8	230.8	1200.89	259.98
45.612	0	4.03	1.71	0.04	2.67	0.03	7.48	0.09	0.05	0.04	85.03	73.77	-44.96	97.82	0.01	12.06	99.11	0	0.9	0.34	7.01	0.14	0	0	0.05	0.04	0	0.02	7.09	0.04	0	99.89	0.01	0.22	0	30	-21.23	-2.97	8.44	46.35	217.25	946.82	187.06	1217.82	458.36	986.69	233.11	1202.41	258.88
45.645	0	4.17	1.76	0.04	2.63	0.03	7.74	0.09	0.06	0.04	84.53	73.88	-44.48	97.86	0.01	11.05	99.12	0	0.87	0.3	5.9	0.15	0	0	0.06	0.03	0	0.02	7.15	0.04	0	99.92	0.01	0.23	0	30	-22.89	-2.9	8.08	46.45	219.67	947.52	187.54	1217.61	457.62	985.16	234.05	1203.5	258.11
45.678	0	4.26	1.84	0.04	2.5	0.03	7.9	0.08	0.08	0.04	84.21	74.12	-44.88	97.2	0.01	9.59	99.29	0	0.69	0.25	6.37	0.13	0	0	0.08	0.03	0	0.05	7.14	0.04	0	99.97	0.01	0.3	0	30	-21.51	-4.27	8.4	46.39	217.75	947.82	188.31	1218.25	458.74	987	235.22	1203.41	259.45
45.712	0	4.2	1.94	0.04	2.21	0.02	7.97	0.07	0.09	0.04	84.07	72.43	-45.62	96.92	0.01	7.22	99.23	0	0.64	0.25	8.02	0.15	0	0	0.09	0.03	0	0.02	6.12	0.04	0	99.83	0.01	0.27	0	30	-21.8	-4.75	8.26	46.23	212.11	947.24	187.81	1217.2	458.9	988.47	233.61	1199.22	257.52
45.745	0	3.91	1.94	0.05	2.09	0.02	7.44	0.08	0.09	0.04	85.11	72.38	-47.6	97.55	0.01	7.65	99.31	0	0.59	0.24	12.18	0.27	0	0	0.09	0.03	0	0.02	6.01	0.04	0	99.85	0.01	0.35	0	30	-22.25	-3.59	8.07	46.42	218.07	949.07	189.63	1216.48	457.03	986.04	236.04	1202.82	259.73
45.779	0	3.94	1.89	0.05	2.24	0.02	7.63	0.08	0.08	0.03	84.74	71.02	-46.29	98	0.01	8.71	99.24	0	0.38	0.2	9.21	0.14	0	0	0.08	0.03	0	0.01	5.25	0.03	0	99.87	0.01	0.35	0	30	-21.74	-2.55	7.2	46.15	211.56	950.98	191	1215.83	457.54	988.04	237.19	1198.56	258.14
45.812	0	4.05	1.85	0.04	2.41	0.02	7.89	0.08	0.08	0.03	84.21	70.35	-44.58	97.77	0.01	9.51	99.06	0	0.33	0.1	5.66	0.07	0	0	0.08	0.03	0	0.02	5.03	0.03	0	99.96	0.01	0.38	0	30	-21.32	-3.1	8.13	45.88	203.05	950.73	191.44	1214.98	458.92	992.98	235.17	1194.6	259.28
45.845	0	4.16	1.78	0.04	2.61	0.02	7.94	0.09	0.05	0.02	84.12	71.77	-43.73	98.08	0.01	10.64	98.99	0	0.33	0.1	3.92	0.07	0	0	0.05	0.03	0	0.01	5.96	0.02	0	99.96	0.01	0.31	0	24	-20.67	-2.34	8.32	45.99	205.12	950.1	190.96	1213.81	457.29	991.5	235.01	1195.11	259.78
45.879	0	4.1	1.59	0.04	3.17	0.02	7.41	0.1	0.05	0.03	85.18	75.35	-43.45	97.39	0.01	15.06	98.83	0	0.4	0.08	3.58	0.08	0	0	0.05	0.04	0	0.01	8.41	0.03	0	99.89	0.01	0.29	0	24	-18.23	-3.9	7.56	45.72	195.72	951.99	193.04	1209.53	457.35	993.4	234.01	1187.39	259.96
45.912	0	4.18	1.57	0.04	3.31	0.02	7.35	0.11	0.04	0.03	85.31	77.13	-43.31	97.83	0.01	15.66	98.76	0	0.48	0.09	3.43	0.07	0	0	0.04	0.04	0	0.01	9.7	0.03	0	99.87	0.01	0.34	0	24	-22.65	-2.96	7.44	46.46	213.86	949.15	187.27	1216.54	455.79	986.88	233.09	1199.58	255.34
45.945	0	3.99	1.51	0.05	3.36	0.02	6.92	0.11	0.03	0.03	86.17	78.37	-44.76	97.99	0.01	17.03	98.94	0.01	0.57	0.1	6.46	0.17	0	0	0.03	0.04	0	0.01	10.41	0.03	0	99.55	0.01	0.21	0	24	-16.75	-2.57	8.19	46.11	211.32	948.59	189.55	1214.8	458	988.16	237.55	1198.25	260.29
45.979	0	3.99	1.47	0.06	3.5	0.02	6.58	0.12	0.03	0.04	86.83	81.28	-45.7	97	0.01	18.02	98.92	0.01	0.64	0.11	8.63	0.15	0	0	0.03	0.04	0	0.01	12.68	0.04	0	99.88	0.01	0.23	0	24	-16.7	-4.62	8.39	45.38	195.65	949.37	191.16	1211.29	459.75	994.27	233.77	1188.15	260
46.012	0	3.99	1.42	0.06	3.72	0.02	6.49	0.12	0.03	0.04	87.03	82.21	-45.55	97.68	0.01	19.35	98.92	0	0.61	0.1	8.26	0.12	0	0	0.03	0.05	0	0.01	13.46	0.04	0	99.69	0.01	0.22	0	24	-20.33	-3.29	9.35	45.58	211.22	947.74	190.32	1213.53	456.11	989.3	234.97	1198.7	262.56
46.045	0	3.79	1.34	0.05	3.94	0.02	6.25	0.14	0.03	0.04	87.5	80.95	-45.01	97.9	0.01	21.48	98.57	0	0.67	0.11	7.6	0.15	0	0	0.03	0.05	0	0.01	12.77	0.04	0	99.77	0.01	0.23	0	24	-20.12	-2.79	8.36	45.62	212.58	944.9	187.58	1217.41	462.35	987.41	234.17	1198.57	258.72
46.079	0	3.97	1.43	0.05	3.59	0.03	6.56	0.12	0.03	0.03	86.89	80.63	-45.02	97.21	0.01	18.7	98.65	0.01	0.69	0.21	7.51	0.16	0	0	0.03	0.04	0	0.02	12.43	0.03	0	99.86	0.01	0.15	0	24	-19.47	-4.24	7.86	45.39	214.63	945.74	188.83	1216.73	461.79	985.61	236.48	1199.05	259.09
46.112	0	4.46	1.74	0.05	2.76	0.03	7.45	0.09	0.04	0.04	85.1	79.74	-45.02	97.45	0.01	10.83	98.73	0	0.68	0.29	7.39	0.14	0	0	0.04	0.05	0	0.03	11.65	0.04	0	99.93	0.01	0.19	0	24	-21.95	-3.79	8	45.12	214.66	945.02	189.13	1215.19	459.3	984.6	238.04	1198.35	257.78
46.146	0	4.79	1.81	0.05	2.72	0.02	7.85	0.08	0.05	0.03	84.31	80.39	-44.02	97.27	0.01	9.07	98.57	0	0.53	0.33	5.27	0.09	0	0	0.05	0.07	0	0.03	12.32	0.03	0	99.21	0.01	0.2	0	24	-23.01	-4.13	8.12	45.03	213.06	945.7	188.44	1217.69	461.4	987.26	234.45	1199.04	257.75
46.179	0	4.81	1.86	0.05	2.55	0.02	7.91	0.08	0.06	0.03	84.17	79.78	-44.17	96.96	0.01	7.57	98.4	0	0.42	0.32	5.68	0.07	0	0	0.06	0.07	0	0.05	12.02	0.03	0	99.97	0.01	0.16	0	24	-22.4	-4.69	6.95	44.76	212.24	946.14	190.46	1215.35	460.79	984.43	239.66	1196.03	256.17
46.212	0	4.71	1.86	0.04	2.51	0.02	8.04	0.08	0.06	0.03	83.91	77.64	-43.69	97	0.01	7.5	98.39	0	0.38	0.26	4.63	0.05	0	0	0.06	0.06	0	0.03	10.44	0.03	0	99.82	0.01	0.14	0	24	-21.58	-4.61	7.47	44.61	209.96	947.58	190.11	1216.11	460.93	987.62	236.61	1196.52	257.62
46.246	0	4.94	1.91	0.05	2.47	0.02	7.96	0.07	0.06	0.03	84.07	81.06	-44.5	96.96	0.01	6.44	98.41	0	0.44	0.28	6.43	0.06	0	0	0.06	0.05	0	0.02	13.02	0.03	0	99.76	0.01	0.15	0	24	-14.98	-4.69	7.56	44.21	197.13	949.18	193.06	1210.49	462.64	991.84	235.71	1187.24	261.76
46.279	0	4.8	1.85	0.05	2.56	0.02	7.7	0.08	0.05	0.03	84.61	81.46	-44.91	97.12	0.01	7.75	98.39	0	0.32	0.22	7.23	0.08	0	0	0.05	0.05	0	0.01	13.36	0.03	0	99.96	0.01	0.12	0	24	-19.08	-4.41	7.11	44.07	196.92	949.42	193.83	1208.49	457.8	990	239.31	1186	258.26
46.312	0	4.99	1.93	0.06	2.43	0.02	7.75	0.07	0.04	0.03	84.5	83.18	-45.62	97.39	0.01	6.02	98.48	0	0.45	0.28	8.8	0.17	0	0	0.04	0.06	0	0	14.75	0.03	0	99.91	0.01	0.11	0	24	-22.48	-3.9	7.04	44.11	200.6	948.69	192.1	1209.37	454.88	988.17	239.33	1188.16	255.05
46.346	0	4.86	1.83	0.06	2.67	0.02	7.52	0.08	0.04	0.04	84.95	83.9	-46.11	97.08	0.01	8.69	98.94	0	0.53	0.29	9.37	0.38	0	0	0.04	0.08	0	0	14.94	0.04	0	99.93	0.01	0.14	0	24	-22.83	-4.48	7.82	43.97	199.26	947.7	192.2	1208.38	455.12	989.17	236.79	1187.41	256.9
46.379	0	4.53	1.64	0.06	3.12	0.02	7.15	0.1	0.04	0.03	85.7	82.88	-45.56	96.73	0.02	13.36	98.97	0	0.43	0.3	8.04	0.61	0	0	0.04	0.1	0	0	13.99	0.03	0	99.96	0.01	0.16	0	24	-23.68	-5.06	6.78	44.16	202.72	947.5	192.38	1207.09	454.15	985.13	237.21	1187.03	255.45
46.412	0	4.36	1.74	0.05	2.73	0.02	7.44	0.09	0.03	0.03	85.12	79.35	-45.89	98.24	0.02	11.13	99.26	0	0.52	0.23	8.49	0.33	0	0	0.03	0.06	0	0	10.82	0.03	0	99.8	0.01	0.16	0	24	-18.19	-1.88	7.64	44.78	217.51	944.54	189.93	1215.21	463.48	982.75	236.77	1198.83	261.67
46.446	0	4.4	1.78	0.05	2.66	0.02	7.66	0.09	0.03	0.03	84.67	77.97	-45.38	97.4	0.01	10.36	99.26	0	0.47	0.25	7.33	0.3	0	0	0.03	0.05	0	0.01	9.8	0.03	0	99.95	0.01	0.14	0	24	-19.74	-3.89	7.61	44.51	216.51	945.2	190.13	1216.58	463.01	983.96	238.7	1199.43	259.97
46.479	0	4.67	1.91	0.04	2.51	0.02	8.2	0.08	0.04	0.02	83.61	77.75	-44.69	96.49	0.02	7.81	99.33	0	0.4	0.24	5.65	0.12	0	0	0.04	0.04	0	0.02	9.57	0.02	0	99.92	0.01	0.22	0	24	-20.65	-5.43	7.76	44.39	214.29	946.66	191.26	1216.17	462.25	985.77	238.05	1198.86	260.67
46.513	0	4.28	1.82	0.04	2.52	0.02	7.89	0.08	0.06	0.02	84.23	74.79	-45.16	96.55	0.01	9.65	99.43	0	0.6	0.25	6.72	0.26	0	0	0.06	0.04	0	0.04	7.44	0.02	0	99.84	0.01	0.19	0	24	-20.75	-5.34	7.78	44.07	208.54	946.82	191.89	1214.96	462.61	987.84	238.01	1195.22	260.06
46.546	0	4.25	1.91	0.05	2.29	0.02	7.75	0.08	0.08	0.02	84.5	75.47	-46.72	97.48	0.02	8.02	99.59	0	0.65	0.39	9.97	0.37	0	0	0.08	0.05	0	0.03	7.73	0.02	0	99.95	0.01	0.21	0	24	-15.5	-3.72	7.07	44.27	201.03	947.72	192.1	1210.36	461.89	988.33	237.19	1188.07	259.93
46.579	0	4.1	1.82	0.05	2.47	0.03	7.65	0.08	0.1	0.02	84.7	74.27	-46.08	96.84	0.02	10.2	99.57	0	0.76	0.29	8.7	0.27	0.01	0	0.1	0.05	0	0.04	6.96	0.02	0	99.95	0.01	0.27	0	24	-20.8	-4.88	8.77	44.53	219.44	943.15	189.72	1217.68	464.25	984.19	238.93	1202.43	261.89
46.613	0	4.39	2.01	0.05	2.14	0.03	8.11	0.07	0.11	0.02	83.78	74.9	-46.43	96.33	0.02	5.91	99.63	0	0.74	0.28	9.34	0.36	0.01	0	0.11	0.05	0	0.05	7.32	0.02	0	99.96	0.01	0.22	0	24	-19.18	-5.67	7.92	44.18	203.14	945.29	190.18	1215.65	464.49	989.97	238.28	1192.18	257.74
46.646	0	4.42	2.01	0.05	2.14	0.03	8.15	0.07	0.13	0.02	83.7	75.17	-46.38	96.86	0.02	5.7	99.63	0	0.78	0.25	9.28	0.3	0	0	0.13	0.05	0	0.04	7.49	0.02	0	99.96	0.01	0.15	0	24	-20.64	-4.86	8.85	44.22	215.71	946.99	191.32	1220.08	464.41	989.15	239.34	1203.55	263.09
46.679	0	4.54	1.97	0.05	2.24	0.03	8.08	0.07	0.16	0.02	83.85	77.01	-46.46	97.06	0.02	6.48	99.71	0	0.84	0.53	9.39	0.41	0	0	0.16	0.06	0	0.07	8.66	0.02	0	99.99	0.01	0.14	0	24	-19.54	-4.52	7.47	44.31	213.41	948.29	190.35	1223.48	468.12	989.99	240.74	1202.6	259.14
46.713	0	4.76	1.96	0.06	2.36	0.03	8.04	0.07	0.15	0.03	83.91	80.2	-46.54	96.73	0.02	6.63	99.72	0	0.69	0.45	9.42	0.44	0	0	0.15	0.06	0	0.04	11.02	0.03	0	99.84	0.01	0.13	0	24	-16.37	-5.06	7.73	44.31	211.13	951.21	191.46	1224.21	469.31	993.46	239.5	1203.34	262.37
46.746	0	4.09	1.75	0.07	2.5	0.03	7.01	0.09	0.15	0.03	85.98	79.33	-48.55	96.96	0.02	11.02	99.68	0	0.7	0.5	13.87	0.66	0	0	0.15	0.06	0	0.03	10.38	0.03	0	99.94	0.01	0.08	0	24	-18.29	-4.68	6.87	44.12	210.93	953.64	193.49	1224	468.5	993.14	241.33	1203.08	261.7
46.78	0	4.39	1.78	0.05	2.63	0.02	7.76	0.09	0.13	0.03	84.48	77.54	-45.86	97.77	0.02	10.3	99.66	0	0.41	0.43	7.74	0.28	0	0.01	0.13	0.06	0	0.02	9.09	0.03	0	99.82	0.01	0.07	0	24	-14.56	-3.1	7.63	43.9	201.79	953.95	193.97	1222.86	470.13	998.21	241.35	1198.79	263.46
46.813	0	4.1	1.83	0.06	2.34	0.02	7.49	0.08	0.16	0.03	85.02	75.25	-47.36	96.4	0.02	9.33	99.67	0	0.59	0.5	11.17	0.47	0	0	0.16	0.05	0	0.03	7.5	0.03	0	99.96	0.01	0.07	0	24	-20.91	-5.56	8.71	44	207.95	952.32	193.17	1222.26	463.85	995.97	241.13	1202.85	262.17
46.846	0	3.8	1.77	0.07	2.26	0.03	6.91	0.09	0.16	0.03	86.18	75.2	-49.17	96.85	0.02	10.43	99.65	0	0.79	0.61	15.33	0.79	0	0.01	0.16	0.06	0	0.03	7.48	0.03	0	99.98	0.01	0.06	0	24	-20.33	-4.87	7.71	44.07	209.56	952.5	193.46	1222.54	466.16	993.86	240.81	1202.37	261.8
46.88	0	3.69	1.6	0.06	2.7	0.03	6.75	0.1	0.15	0.03	86.5	75.06	-47.81	97.12	0.01	14.65	99.61	0	0.95	0.65	12.59	0.61	0	0.01	0.15	0.03	0	0.04	7.44	0.03	0	99.96	0.01	0.05	0	24	-18.65	-4.4	7.8	44.26	213	953.06	192.99	1225.63	468.77	994.35	240.74	1206.15	263.38
46.913	0	3.48	1.68	0.09	2.3	0.03	6.17	0.09	0.14	0.04	87.66	77.1	-51.24	96.81	0.01	12.6	99.53	0	1	0.59	20.23	0.66	0	0.01	0.14	0.05	0	0.05	8.91	0.04	0	99.85	0.01	0.06	0	24	-20.49	-4.93	7.07	44	210.56	956.7	195.29	1224.59	465.89	995.41	242.88	1205.08	262.28
46.946	0	3.54	1.66	0.09	2.4	0.03	6.2	0.1	0.17	0.04	87.59	78.38	-50.89	96.64	0.01	13	99.51	0	0.97	0.42	19.43	0.49	0	0.01	0.17	0.06	0	0.07	9.85	0.04	0	99.93	0.01	0.07	0	24	-20.1	-5.2	9.39	43.63	204.33	953.9	195	1223.32	465.85	1000.11	241.61	1203.08	265.2
46.98	0	3.43	1.52	0.09	2.74	0.03	5.83	0.11	0.2	0.04	88.33	79.88	-50.77	96.91	0.01	16.58	99.37	0.01	1.2	0.54	19.56	0.4	0	0.01	0.2	0.07	0	0.08	11.12	0.04	0	99.95	0.02	0.07	0	24	-18.97	-4.78	8.4	43.86	207.59	954.09	194.68	1224.22	467.71	997.6	241.69	1203.93	264.58
47.013	0	3.91	1.67	0.08	2.57	0.03	6.48	0.09	0.17	0.04	87.04	81.02	-49.31	97.78	0.01	12.47	99.23	0	1.12	0.47	16.5	0.38	0	0.01	0.17	0.06	0	0.06	12.17	0.04	0	99.74	0.02	0.08	0	24	-15.8	-3.06	8.11	43.91	203.04	954.32	194.34	1224.84	470.98	999.63	241.6	1201.37	264.53
47.046	0	4.49	1.77	0.06	2.63	0.03	7.3	0.08	0.16	0.04	85.39	81.56	-46.58	97.89	0.01	10.07	99.08	0	1.1	0.48	10.74	0.39	0	0.01	0.16	0.06	0	0.03	12.76	0.04	0	99.74	0.02	0.07	0	24	-16.58	-2.82	8.04	44.05	204.73	953.94	194.1	1224.75	470.28	998.5	241.73	1202.01	264.06
47.08	0	4.44	1.76	0.06	2.63	0.03	7.3	0.08	0.14	0.04	85.41	81.02	-46.42	97.14	0.01	10.16	98.98	0	0.92	0.39	10.34	0.31	0	0	0.14	0.05	0.01	0.03	12.41	0.04	0	99.83	0.02	0.06	0	24	-22.29	-4.38	7.53	43.98	210.91	954.45	195.2	1224.7	466.58	994.9	243.74	1205.01	262.11
47.113	0	4.94	1.98	0.06	2.32	0.02	7.89	0.07	0.13	0.04	84.22	82.66	-46.54	97.73	0.01	5.37	99.09	0	0.6	0.33	10.15	0.24	0	0	0.13	0.05	0.01	0.02	13.68	0.04	0	99.82	0.02	0.04	0	24	-13.48	-3.19	8.15	44.05	202.3	953.11	194.14	1224.68	473.24	999.37	241.78	1200.28	265.41
47.147	0	4.36	2.01	0.11	1.96	0.02	6.87	0.07	0.14	0.04	86.27	83.44	-50.9	97.22	0.02	4.54	99	0	0.53	0.32	19.69	0.21	0	0	0.14	0.07	0.01	0.04	14.46	0.04	0	99.89	0.02	0.04	0	24	-18.24	-4.22	7.06	44.05	208.83	954.44	195.37	1224.68	469.66	995.04	244.81	1203.1	262.83
47.18	0	4.83	2.02	0.08	2.12	0.02	7.47	0.07	0.12	0.04	85.06	83.77	-48.2	97.77	0.01	4.01	98.77	0	0.53	0.33	14.11	0.26	0	0	0.12	0.05	0.01	0.03	14.99	0.04	0	99.49	0.02	0.03	0	24	-13.82	-3.1	7.87	44	202.99	953.19	194.67	1224.38	473	998.43	243.08	1200.22	265.1
47.213	0	4.85	2.05	0.08	2.09	0.02	7.61	0.06	0.09	0.03	84.79	83.18	-48.04	97.36	0.01	3.61	98.88	0	0.46	0.31	13.57	0.28	0	0	0.09	0.06	0.01	0.02	14.35	0.03	0.01	99.75	0.02	0.02	0	24	-13.19	-3.97	7.32	44.13	206.03	954.08	195.97	1223.58	471.46	996.03	246.82	1201.25	265.08
47.247	0	4.83	2.09	0.08	2	0.02	7.58	0.06	0.1	0.03	84.84	83.46	-48.87	97.61	0.01	2.91	99.11	0	0.46	0.32	15.1	0.37	0	0	0.1	0.07	0.01	0.03	14.37	0.03	0.01	99.96	0.02	0.02	0	24	-15.41	-3.45	7.52	44	202.34	953.71	195.86	1222.62	470.54	997.37	245.46	1198.87	263.88
47.28	0	4.77	2.08	0.07	2.01	0.02	7.71	0.06	0.12	0.02	84.57	81.73	-48.08	96.54	0.01	3.14	99.01	0	0.54	0.35	13.56	0.31	0	0	0.12	0.07	0.01	0.04	12.97	0.02	0.01	99.91	0.02	0.03	0	24	-18.33	-5.35	7.81	44.15	209.47	953.05	196.93	1220.56	466.22	993.23	246.68	1201.9	265.02
47.313	0	4.43	2.08	0.09	1.88	0.02	7.31	0.06	0.11	0.02	85.37	80.95	-49.91	96.61	0.01	3.31	99.18	0	0.5	0.39	17.28	0.23	0	0	0.11	0.09	0.01	0.03	12.15	0.02	0.01	99.65	0.02	0.03	0	24	-21.42	-5.25	7.38	44.18	209.12	953.17	196.35	1219.81	464.93	992.44	243.36	1200.62	263.07
47.347	0	4.57	2.06	0.08	1.96	0.03	7.41	0.06	0.1	0.02	85.19	81.7	-49.21	97.06	0.01	3.64	99.11	0	0.7	0.45	16.05	0.29	0	0	0.1	0.08	0	0.03	12.84	0.02	0.01	99.68	0.02	0.04	0	24	-19.1	-4.52	7.43	43.92	195.46	954.99	198.37	1216.16	465.3	997.86	242.75	1192.19	263.76
47.38	0	4.29	1.93	0.11	2.11	0.03	6.67	0.07	0.09	0.02	86.66	84.17	-51.01	97.2	0.02	6.65	99.18	0	0.9	0.47	20.1	0.3	0	0	0.09	0.11	0	0.03	14.95	0.02	0.01	99.91	0.02	0.07	0	24	-20.32	-4.27	8.88	44.14	202.98	952.68	197.29	1214.84	460.67	995.03	242.64	1196.68	265.75
47.413	0	4.31	1.96	0.1	2.06	0.03	6.85	0.07	0.07	0.03	86.31	83.14	-50.74	97.37	0.02	6.18	99.37	0	1.14	0.58	19.54	0.45	0	0	0.07	0.12	0	0.01	13.82	0.03	0.01	99.7	0.02	0.08	0	24	-24.05	-3.95	8.91	44.34	211.93	949.6	195.07	1218.09	463.56	991.25	240.6	1201.81	264.7
47.447	0	3.77	2.03	0.19	1.66	0.03	5.92	0.07	0.07	0.03	88.17	83.69	-55.93	97.03	0.01	4.87	99.55	0	1.32	0.66	30.79	1.13	0	0	0.07	0.12	0	0.01	14.13	0.03	0	99.68	0.02	0.09	0	24	-17.21	-4.57	7.73	44.55	203.41	950.08	194.85	1215.42	465.55	992.02	240.14	1194.07	263.6
47.48	0	3.47	1.96	0.2	1.64	0.03	5.59	0.07	0.07	0.03	88.82	81.85	-56.96	97.13	0.01	6.44	99.57	0	1.06	0.88	32.76	1.2	0	0	0.07	0.15	0	0.01	12.51	0.03	0	99.89	0.01	0.11	0	24	-20.84	-4.38	7.7	44.58	213.95	949.93	195.01	1219.26	465.31	988.93	243.08	1201.89	263.7
47.514	0	3.66	1.94	0.12	1.84	0.03	6.27	0.07	0.06	0.03	87.47	79.37	-53.47	96.36	0.02	7.13	99.64	0	0.7	0.6	24.71	0.51	0	0	0.06	0.16	0	0.01	10.47	0.03	0	99.92	0.01	0.16	0	24	-21.4	-5.62	8.71	44.31	211.35	951.01	196.6	1218.95	464.69	992.31	242.48	1202.27	266.7
47.547	0	3.8	1.92	0.1	1.95	0.02	6.64	0.08	0.04	0.03	86.73	78.08	-51.71	96.65	0.02	7.4	99.67	0	0.64	0.6	20.78	0.43	0	0	0.04	0.16	0	0.01	9.48	0.03	0	99.71	0.01	0.09	0	24	-21.74	-5.18	7.51	44.33	208.41	953.08	197.36	1218.48	464.63	992.3	243.37	1199.67	264.19
47.58	0	4.16	1.75	0.05	2.56	0.02	7.51	0.09	0.03	0.03	84.98	75.96	-46.32	97.11	0.02	10.89	99.6	0	0.65	0.61	9.13	0.15	0	0	0.03	0.13	0	0	8.06	0.03	0	98.67	0.01	0.07	0	24	-20.54	-4.43	7.73	44.17	202.09	953.4	197.35	1218.63	466.01	995.73	243.5	1196.8	263.77
47.614	0	4.34	1.84	0.05	2.44	0.03	7.9	0.08	0.03	0.03	84.19	75.41	-45.65	97.12	0.02	8.98	99.6	0	0.73	0.56	7.76	0.13	0	0	0.03	0.14	0	0	7.68	0.03	0	99.72	0.01	0.07	0	24	-18.15	-4.41	7.9	44.22	201.98	954.34	198.09	1217.47	465.55	996.04	243.41	1196.76	265.96
47.647	0	4.26	1.93	0.06	2.14	0.03	7.65	0.07	0.02	0.03	84.7	76	-47.62	97.26	0.02	6.87	99.62	0	0.8	0.64	12.08	0.38	0	0	0.02	0.13	0	0	8.06	0.03	0	99.77	0.01	0.05	0	24	-20.93	-4.15	7.9	44.03	204.49	954.69	199.45	1216.99	463.43	994.75	245.78	1198.24	265.99
47.68	0	4.27	1.97	0.07	2.06	0.03	7.48	0.07	0.02	0.04	85.03	77.58	-48.73	97.46	0.02	6.11	99.68	0	0.79	0.73	14.43	0.39	0	0	0.02	0.12	0	0	9.1	0.04	0	99.88	0.01	0.04	0	24	-19.88	-3.77	7.85	44.11	205.41	955.03	200.07	1216.33	464.29	994.27	244.22	1198.3	268.03
47.714	0	3.74	1.89	0.09	1.95	0.02	6.62	0.08	0.02	0.04	86.75	77.2	-51.7	96.28	0.02	7.81	99.74	0	0.66	0.69	20.7	0.47	0	0	0.02	0.13	0	0	8.77	0.04	0	99.9	0.01	0.05	0	24	-19.27	-5.73	7.81	43.86	197.6	955.29	199.69	1216.45	463.49	997.54	248.31	1194.51	264.13
47.747	0	3.8	1.96	0.09	1.86	0.02	6.74	0.07	0.01	0.04	86.51	77.44	-51.86	97.34	0.02	6.35	99.73	0	0.43	0.54	20.84	0.26	0	0	0.01	0.17	0	0	8.95	0.04	0	99.96	0.01	0.06	0	24	-20.61	-4.01	7.51	43.86	196.33	956.37	201.17	1212.97	461.46	996.65	245.35	1191.94	265.47
47.781	0	4.2	2.06	0.09	1.86	0.02	7.2	0.07	0.01	0.05	85.6	78.93	-50.92	97.63	0.03	4.45	99.79	0	0.29	0.86	18.58	0.12	0	0	0.01	0.2	0	0	9.98	0.05	0	99.49	0.01	0.05	0	24	-23.28	-3.42	8.24	44.3	206.43	954.13	197.73	1215.73	460.28	993.74	240.68	1198.68	265.41
47.814	0	4.43	2.13	0.1	1.81	0.02	7.17	0.06	0.01	0.06	85.66	81.6	-51.62	97.2	0.03	3.23	99.8	0	0.34	1.16	20.13	0.15	0	0	0.01	0.28	0	0	12.07	0.06	0	99.57	0.01	0.08	0	24	-19.79	-4.26	8.32	44.61	210.92	955.09	198.3	1215.74	459.8	992.41	242.28	1201.72	268.33
47.847	0	4.65	2.21	0.1	1.76	0.02	7.38	0.06	0.01	0.07	85.25	82.34	-51.46	97.14	0.03	1.78	99.81	0	0.36	1.31	19.8	0.13	0	0	0.01	0.37	0	0	12.69	0.07	0	99.72	0.01	0.1	0	24	-21.42	-4.37	8.02	44.49	209.9	955.46	198.63	1215.13	459.32	992.24	241.44	1200.53	267.37
47.881	0	4.39	2.21	0.11	1.67	0.02	7.1	0.06	0.01	0.07	85.8	81.42	-52.6	97.43	0.03	1.85	99.83	0	0.41	1.3	22.3	0.22	0	0	0.01	0.38	0	0	11.89	0.07	0	99.54	0.01	0.1	0	24	-21.8	-3.83	7.77	44.55	209	956	198.57	1215.16	458.93	992.47	241.67	1200.01	266.36
47.914	0	4.78	2.21	0.09	1.8	0.02	7.62	0.06	0.01	0.07	84.77	82.03	-50.53	97.1	0.03	1.71	99.82	0	0.52	1.34	17.91	0.24	0	0	0	0.38	0	0	12.41	0.07	0	99.49	0.01	0.1	0	24	-22	-4.44	8.36	44.25	200.57	955.35	199.91	1210.62	456.96	994.65	241.24	1193.6	266.7
47.947	0	5.03	2.24	0.07	1.89	0.02	8.28	0.06	0.01	0.07	83.44	80.45	-48.27	97.94	0.03	1.3	99.83	0	0.39	1.17	12.84	0.1	0	0	0	0.41	0	0	11.1	0.07	0	99.81	0.01	0.11	0	24	-22.51	-2.68	8.33	44.81	210.02	952.67	195.03	1217.67	461.05	992.59	238.67	1201.03	264.39
47.981	0	4.98	2.22	0.06	1.89	0.02	8.27	0.06	0.01	0.07	83.45	79.81	-48.11	97.54	0.04	1.53	99.78	0	0.35	1.19	12.5	0.13	0	0	0	0.37	0	0	10.66	0.07	0	98.68	0.01	0.1	0	24	-19.44	-3.6	8.42	45.04	214.27	951.1	196.04	1217.01	461.96	989.59	243.33	1202.58	266.71
48.014	0	4.94	2.22	0.06	1.84	0.02	8.23	0.06	0.01	0.07	83.53	78.91	-48.31	97.54	0.03	1.36	99.78	0	0.37	1.51	12.98	0.15	0	0	0	0.35	0	0	9.98	0.07	0	99.9	0.01	0.06	0	24	-18.93	-3.61	8.18	44.69	212.34	952.77	199.88	1216.66	464.77	990.74	246.21	1201.74	270.01
48.047	0	4.92	2.21	0.07	1.84	0.02	8.05	0.06	0.01	0.07	83.91	79.9	-48.96	97.4	0.03	1.63	99.83	0	0.4	1.61	14.36	0.3	0	0	0.01	0.48	0	0	10.68	0.07	0	99.28	0.01	0.06	0	24	-18.33	-3.89	7.27	44.61	202.17	952.48	199.15	1215.28	466.78	992.86	244.99	1193.97	265.79
48.081	0	4.58	2.23	0.14	1.65	0.03	6.94	0.06	0.01	0.08	86.13	83.97	-53.6	97.46	0.02	1.32	99.91	0	0.7	1.71	24.69	0.77	0	0	0.01	0.82	0	0	14.03	0.08	0	99.83	0.01	0.04	0	24	-22.59	-3.77	8.62	44.97	212.75	950.04	196.08	1218.54	465.15	991.01	240.02	1202.07	266.81
48.114	0	4.15	2.24	0.19	1.44	0.03	6.28	0.06	0.02	0.07	87.44	83.11	-56.64	97.61	0.01	1.04	99.93	0	0.99	2.12	31.56	1.3	0	0	0.02	0.76	0	0.01	13.24	0.07	0	99.6	0.01	0.04	0	24	-19.8	-3.45	7.26	44.92	204.01	950.47	196.18	1217.95	467.95	992.3	243.35	1195.38	262.72
48.148	0	4.02	2.23	0.19	1.42	0.03	6.21	0.06	0.02	0.07	87.57	82.52	-56.82	97.71	0.01	1.3	99.92	0	1.05	2.19	32.02	0.64	0	0	0.02	1.05	0	0.01	12.72	0.07	0	99.41	0.01	0.03	0	24	-20.51	-3.24	8.79	44.99	214.12	950.81	198.51	1217.32	465.32	990.5	243.1	1202.86	270.48
48.181	0	4.13	2.22	0.15	1.48	0.03	6.56	0.06	0.03	0.07	86.88	81.08	-55.23	96.43	0.01	1.33	99.92	0	0.88	2.05	28.38	0.67	0	0	0.03	1.04	0	0.01	11.53	0.07	0	99.89	0.01	0.03	0	24	-18.12	-5.52	7.29	44.57	198.15	952.76	200.31	1215.47	468.58	994.91	246.12	1192.05	266.11
48.214	0	4.53	2.18	0.12	1.69	0.03	7.08	0.06	0.05	0.07	85.85	81.94	-52.64	97.4	0.02	2.14	99.91	0	0.81	1.99	22.67	0.73	0	0	0.05	1.09	0	0.01	12.24	0.07	0	99.28	0.01	0.02	0	24	-23.04	-3.89	8.15	44.79	208.76	952.65	199.05	1216.86	464.66	992.42	241.88	1199.59	267.6
48.248	0	4.58	2.22	0.14	1.63	0.03	6.91	0.06	0.06	0.09	86.19	83.45	-53.73	97.58	0.01	1.41	99.93	0	0.88	2.33	25.08	0.42	0	0	0.06	1.19	0	0.01	13.53	0.09	0	99.95	0.01	0.03	0	24	-23.12	-3.52	9.08	45.14	212.91	951.2	196.36	1220.66	465.82	993.41	240.04	1204.48	267.94
48.281	0	4.24	2.21	0.17	1.53	0.03	6.43	0.06	0.08	0.09	87.13	83.64	-55.67	97.16	0.02	1.64	99.92	0	1.14	2.1	29.58	0.53	0	0	0.08	1.15	0	0.02	13.72	0.09	0	99.99	0.01	0.05	0	24	-20.5	-4.33	7.86	45.09	212.03	954.85	199.71	1219.55	465.64	992.79	245.44	1203.54	268.7
48.314	0	4.03	2.23	0.19	1.44	0.03	6.24	0.06	0.08	0.08	87.51	83.22	-56.66	97.23	0.02	1.3	99.91	0	1.39	1.95	31.97	0.34	0	0	0.08	0.94	0	0.03	13.34	0.08	0	99.9	0.01	0.05	0	24	-19.76	-4.2	7.37	44.86	203.79	955.52	200.37	1218.56	467.7	995.53	244.84	1198.08	267.36
48.348	0	3.89	2.21	0.16	1.46	0.03	6.41	0.06	0.09	0.07	87.18	80.87	-55.64	97.75	0.03	1.85	99.91	0	1.39	1.51	29.76	0.22	0	0	0.09	0.58	0	0.04	11.37	0.07	0	99.38	0.01	0.08	0	24	-21.22	-3.13	7.75	44.74	205.18	956.34	201.91	1217.7	465.82	995.54	245.88	1199.4	269.13
48.381	0	4.2	2.2	0.12	1.61	0.03	6.93	0.06	0.08	0.07	86.13	80.86	-53.25	97.9	0.03	2.08	99.92	0	1.3	1.37	24.44	0.23	0	0	0.08	0.58	0	0.05	11.35	0.07	0	99.42	0.01	0.11	0	24	-20.66	-2.78	8	44.73	204.4	957.28	202.77	1217.57	465.77	996.78	246.06	1199.7	270.67
48.414	0	4.17	2.25	0.12	1.53	0.03	6.97	0.06	0.1	0.07	86.06	79.67	-53.45	98	0.02	1.31	99.91	0	1.18	1.51	24.76	0.18	0	0	0.1	0.52	0	0.06	10.42	0.07	0	97.99	0.01	0.15	0	24	-21.01	-2.55	8.03	44.81	205.33	957.77	202.43	1217.88	464.58	996.78	246.18	1200.7	270.23
48.448	0	4.33	2.26	0.12	1.57	0.03	7.04	0.06	0.09	0.08	85.92	81.25	-53.31	98.22	0.02	1.08	99.91	0	0.9	1.43	24.18	0.23	0	0	0.09	0.62	0	0.03	11.67	0.08	0	97.5	0.01	0.13	0	18	-22.28	-1.94	8.15	44.91	208.9	957.02	201.95	1217.51	463.34	994.9	244.97	1202.23	270.58
48.481	0	4.48	2.28	0.13	1.61	0.03	7.06	0.06	0.07	0.08	85.88	82.85	-53.29	98.3	0.01	0.89	99.91	0	0.79	1.4	24.07	0.36	0	0	0.07	0.73	0	0.01	13.03	0.08	0	97.99	0.01	0.16	0	18	-21.4	-1.73	8.08	44.91	203.37	958.23	201.71	1217.08	462.89	997.62	244.58	1199.49	269.19
48.515	0	4.93	2.26	0.11	1.82	0.02	7.4	0.06	0.06	0.08	85.2	85.45	-51.79	97.21	0.01	1.33	99.92	0	0.41	1.2	20.4	0.15	0	0	0.06	0.88	0	0	15.44	0.08	0.01	99.97	0.01	0.16	0	18	-20.59	-4.24	8.38	45.07	201.74	956.72	199.82	1217.09	462.18	997.91	244.5	1198.39	267.04
48.548	0	4.77	2.27	0.13	1.74	0.02	7.08	0.06	0.05	0.08	85.84	86.14	-53.17	96.77	0.01	1.15	99.92	0	0.5	1.07	23.49	0.18	0	0	0.05	0.97	0	0.01	16.14	0.08	0.01	99.83	0.01	0.16	0	18	-21.67	-5	9.32	45.45	209.07	954.57	196.94	1218.47	460.84	996.08	240.04	1203.27	268.05
48.581	0	4.76	2.24	0.14	1.78	0.02	7.02	0.06	0.04	0.07	85.96	86.46	-53.2	98.12	0.01	1.63	99.93	0	0.48	1.04	23.55	0.22	0	0	0.04	1.12	0	0.01	16.48	0.07	0.01	99.9	0.01	0.17	0	18	-21.37	-2.23	7.24	45.66	208.51	953.92	195.82	1216.78	461.41	991.52	240.43	1198.81	262.94
48.615	0	4.18	2.22	0.29	1.56	0.02	5.73	0.06	0.03	0.08	88.54	89.23	-58.94	98.19	0.01	1.91	99.88	0	0.49	1.17	36.13	0.22	0	0	0.03	1.16	0	0.01	19.76	0.08	0.01	99.85	0.01	0.16	0	18	-22.56	-2.03	8.28	45.87	219.81	953.96	195.91	1224.95	466.9	992.27	244.3	1210.95	266.53
48.648	0	3.79	2.19	0.43	1.44	0.02	5.08	0.06	0.03	0.09	89.84	90.07	-62.21	97.03	0.02	2.35	99.87	0	0.55	0.98	43.33	0.54	0	0	0.03	1.11	0	0.01	20.91	0.09	0.01	99.72	0.01	0.13	0	18	-19.48	-4.57	7.65	45.69	214.94	953.17	196.4	1223.09	468.01	991.96	244.56	1205.83	265.95
48.681	0	3.23	2.19	0.85	1.21	0.02	4.18	0.06	0.04	0.08	91.64	90.99	-67.89	97.78	0.02	2.41	99.89	0	0.56	1.04	55.68	1.09	0	0	0.04	1.05	0	0.02	22.22	0.08	0	99.89	0.01	0.13	0	18	-19.06	-3.08	7.89	45.42	210.45	954.34	198.11	1222.32	469.49	994.78	243.51	1203.77	268.28
48.715	0	3.27	2.21	0.73	1.2	0.03	4.36	0.06	0.05	0.06	91.28	90.01	-66.8	97.5	0.02	2.07	99.89	0	0.78	1.15	53.5	0.94	0	0	0.05	1	0	0.05	20.8	0.06	0	99.71	0.01	0.14	0	18	-19.88	-3.69	8.03	45.41	206.22	951.95	196.3	1221.04	469.02	994.96	242.27	1199.9	265.19
48.748	0	4.33	2.22	0.3	1.61	0.03	5.75	0.06	0.06	0.06	88.5	90.32	-58.8	97.67	0.02	2.02	99.9	0	0.79	1.08	36.06	0.55	0	0	0.05	1	0	0.06	21.23	0.06	0	98.51	0.01	0.16	0	18	-22.99	-3.31	8.5	45.74	217.69	954.33	197.71	1221.17	464.54	992.27	239.65	1207.85	269.85
48.782	0	5.32	2.23	0.12	1.98	0.03	7.51	0.06	0.07	0.06	84.98	87.98	-51.12	96.93	0.02	1.65	99.9	0	0.77	1.26	19.29	0.18	0	0	0.07	0.95	0	0.03	18.21	0.06	0	99.93	0.01	0.14	0	18	-21.94	-4.74	8.27	45.56	211.78	955.84	199.21	1219.38	463.35	994.13	242.6	1204.28	268.84
48.815	0	5.4	2.25	0.14	1.94	0.03	7.29	0.06	0.07	0.09	85.42	89.27	-52.2	96.72	0.02	1.32	99.92	0	0.78	1.53	21.64	0.28	0	0	0.07	1.18	0	0.02	19.78	0.09	0	99.84	0.01	0.14	0	18	-17.25	-5.07	7.26	45.24	194.49	956.87	200.6	1216.76	466.67	999.21	246.21	1192.73	265.7
48.848	0	5.55	2.26	0.15	1.97	0.03	7.2	0.06	0.07	0.09	85.59	90.43	-52.64	96.99	0.03	1.21	99.92	0	0.68	1.66	22.5	0.24	0	0	0.07	1.33	0	0.01	21.36	0.09	0	99.89	0.01	0.14	0	18	-22.42	-4.63	8.58	45.63	208.55	954.81	198.35	1216.73	460.57	994.24	241.39	1201.16	267.43
48.882	0	6.05	2.28	0.18	2.08	0.03	7.22	0.06	0.08	0.09	85.56	92.63	-52.73	97.3	0.03	0.87	99.93	0	0.75	1.81	22.75	0.35	0	0	0.08	1.64	0	0.01	24.9	0.09	0	99.14	0.01	0.14	0	18	-21.63	-4.07	8.36	45.92	212.05	952.93	196.85	1217.71	462.26	991.88	240.92	1202.33	266.86
48.915	0	6.96	2.28	0.17	2.33	0.03	7.56	0.06	0.08	0.1	84.89	94.41	-51.37	97.49	0.03	0.81	99.94	0	0.99	2.22	20.03	0.54	0	0	0.08	1.74	0	0.01	28.56	0.1	0	99.72	0.01	0.14	0	18	-24.16	-3.7	9.27	45.98	214.45	952.54	196.83	1217.93	462.22	992.37	239.91	1204.93	268.32
48.948	0	7.14	2.28	0.15	2.37	0.03	7.79	0.06	0.06	0.11	84.43	94.21	-50.54	97.95	0.03	0.72	99.95	0	0.99	2.48	18.19	0.33	0	0	0.06	1.67	0	0.01	28.09	0.11	0	98.55	0.01	0.11	0	18	-24.67	-2.68	9.14	46.06	216.09	953.78	197.36	1219.3	462.89	992.82	239.79	1206.9	269.17
48.982	0	7.42	2.28	0.19	2.4	0.03	7.5	0.06	0.05	0.11	84.99	95.2	-51.65	97.2	0.05	0.8	99.96	0	1.02	3.14	20.62	0.48	0	0	0.05	1.62	0	0.01	30.54	0.11	0	99.82	0.01	0.1	0	18	-21.34	-4.26	8.32	45.86	209.9	954.42	198.68	1217.34	463.13	993.4	241.28	1201.52	268.54
49.015	0	7.46	2.29	0.23	2.31	0.03	7.14	0.06	0.05	0.12	85.09	95.62	-53.28	97.65	0.07	0.6	99.97	0	0.82	3.99	23.96	0.38	0	0	0.05	1.69	0	0.01	31.74	0.12	0	99.56	0.01	0.1	0	18	-21.86	-3.36	8.65	46.07	211.96	954.1	197.96	1217.37	461.58	992.94	240.65	1203.02	268.75
49.048	0	7.35	2.29	0.31	2.21	0.02	6.63	0.06	0.04	0.13	85.29	96.18	-55.54	97.68	0.07	0.52	99.97	0	0.62	4.6	28.69	0.3	0	0	0.04	1.86	0	0	33.51	0.13	0	99.97	0.01	0.12	0	18	-21.46	-3.3	7.99	46.15	211.33	955.75	198.71	1216.7	460.5	992.48	242.22	1202.26	267.76
49.082	0	7.23	2.3	0.49	2	0.02	5.86	0.06	0.03	0.15	85.55	96.65	-59.22	97.45	0.05	0.45	99.98	0	0.51	6.5	36.61	0.5	0	0	0.03	2.13	0	0	35.18	0.15	0	99.94	0.01	0.1	0	18	-20.62	-3.78	8.08	45.94	199.12	956.14	199.23	1213.74	459.08	996.58	244.05	1194.6	264.93
49.115	0	7.96	2.3	0.36	2.21	0.02	6.44	0.06	0.03	0.15	84.09	96.72	-56.49	97.5	0.04	0.29	99.98	0	0.42	6.46	30.56	0.2	0	0	0.03	2.67	0	0	35.45	0.15	0	99.78	0.01	0.1	0	18	-22.95	-3.67	9.13	46.19	208.37	954.91	198.03	1215.12	458.24	994.57	240.32	1201.1	267.96
49.149	0	8.63	2.31	0.24	2.56	0.02	7.34	0.06	0.03	0.15	82.74	96.83	-52.66	97.05	0.04	0.32	99.99	0	0.44	4.83	22.22	0.16	0	0	0.03	4.1	0	0	35.9	0.15	0	99.81	0.01	0.12	0	18	-21.84	-4.53	9.56	46.22	207.86	952.48	197.13	1214.74	459.38	994	241.23	1200.16	267.72
49.182	0	8.89	2.31	0.24	2.65	0.02	7.48	0.06	0.02	0.18	82.23	97.06	-52.09	97.36	0.04	0.29	99.99	0	0.48	4.54	21.03	0.11	0	0	0.02	4.91	0	0	36.87	0.18	0	99.74	0.01	0.14	0	12	-22.6	-3.96	8.52	46.3	209.93	953.47	198.25	1214.87	459.73	991.97	241	1200.21	267.61
49.215	0	9.22	2.33	0.24	2.8	0.02	7.6	0.06	0.02	0.18	81.56	97.45	-51.61	97.77	0.05	0.33	99.99	0	0.52	4.07	20.01	0.07	0	0	0.02	5.62	0	0	38.69	0.18	0	99.92	0.01	0.21	0	12	-22.1	-3.09	8	46.26	207.84	954.14	198.86	1213.91	459.73	991.83	242.01	1198.2	266.78
49.249	0	10.41	2.34	0.23	3.11	0.02	7.95	0.06	0.02	0.19	79.18	97.98	-50.23	97.14	0.04	0.32	99.99	0	0.57	4.5	17.05	0.08	0	0	0.02	7.67	0	0	41.65	0.19	0	99.89	0	0.27	0	12	-23.75	-4.38	8.72	46.45	210.07	953.21	198.03	1212.79	457.61	991.11	239.82	1199.38	267.28
49.282	0	9.95	2.36	0.22	2.91	0.02	7.77	0.06	0.02	0.18	80.11	97.55	-50.89	96.33	0.04	0.43	99.99	0	0.56	5.38	18.48	0.06	0	0	0.02	8.39	0	0	39.2	0.18	0	99.85	0	0.36	0	12	-24.25	-5.66	7.74	46.18	205.4	953.33	199.86	1209.11	455.79	989.59	241.94	1193.66	265.24
49.315	0	10.29	2.38	0.24	2.92	0.02	7.7	0.06	0.02	0.18	79.42	97.69	-51.14	97.53	0.05	0.45	99.99	0	0.59	6.21	19.06	0.08	0	0	0.02	10.86	0	0	39.94	0.18	0	99.6	0.01	0.44	0	12	-25.21	-3.63	7.72	46.21	201.47	952.16	197.58	1208.3	454.44	990.31	239.8	1190.57	261.75
49.349	0	11.24	2.44	0.17	3.29	0.02	8.59	0.06	0.02	0.15	77.52	97.7	-47.9	97.76	0.09	0.5	99.99	0	0.59	5.69	11.98	0.06	0	0	0.02	13.92	0	0	40.02	0.15	0	99.48	0.01	0.69	0	12	-23.6	-3.12	7.09	46.18	202.46	952.06	197.92	1206.83	454.3	988.03	241.01	1189.44	261.65
49.382	0	11.15	2.54	0.19	3.07	0.02	8.18	0.06	0.02	0.15	77.7	97.55	-49.46	98.18	0.13	0.46	100	0	0.58	7.49	15.35	0.11	0	0	0.02	17.19	0	0	39.18	0.15	0	99.64	0.01	1.07	0	12	-24.85	-2.07	6.66	46.6	209.94	950.56	196.84	1205.74	452.13	982.65	240.27	1191.57	260.9
49.415	0	13.71	2.55	0.18	3.07	0.02	8.32	0.06	0.02	0.16	72.59	97.41	-49.03	97.75	0.16	0.34	100	0	0.53	13.85	14.35	0.14	0	0	0.02	20.4	0	0	38.47	0.14	0	99.82	0	1.08	0	12	-23.08	-3.15	6.1	46.78	209.02	950.52	197.1	1203.18	451.49	980.85	239.84	1188.83	260.74
49.449	0	16.69	2.56	0.16	3.22	0.02	8.66	0.06	0.02	0.15	66.62	97.51	-47.87	98	0.15	0.28	100	0	0.44	18.65	11.73	0.15	0	0	0.02	30.82	0	0	38.95	0.13	0	99.43	0.01	1.11	0	12	-25.48	-2.53	6.31	46.74	206.95	947.38	195.21	1200.45	448.98	979.17	237.91	1185.17	257.66
49.482	0	17.61	2.48	0.14	3.19	0.02	8.87	0.06	0.02	0.14	64.78	97.16	-47.19	98.52	0.14	0.22	100	0	0.33	20.72	10.14	0.15	0	0	0.02	31.53	0	0	37.3	0.13	0	99.79	0	0.78	0	12	-23.59	-1.02	5.71	46.75	207.78	945.57	196.79	1197.32	450.5	975.37	240.03	1182.26	259.15
49.516	0	16.58	2.44	0.1	3.21	0.02	9.46	0.06	0.01	0.16	66.85	96.33	-45.3	98.2	0.16	0.17	100	0	0.22	18.92	5.91	0.06	0	0	0.01	39.21	0	0	34.01	0.1	0	99.87	0.01	0.62	0	12	-23.83	-2	4.33	46.72	209.01	945.28	199.38	1191.53	447.88	969.4	242.33	1177.75	259.01
49.549	0	15.53	2.41	0.09	3.09	0.02	9.48	0.06	0.01	0.13	68.94	95.75	-45.2	98.76	0.13	0.14	100	0	0.27	17.92	5.74	0.06	0	0	0.01	45.03	0	0	32.1	0.09	0	99.57	0.01	0.5	0	12	-24.76	-0.1	4.15	46.21	203.5	936.68	198.78	1183.67	447.26	963.73	240.2	1166.23	260.32
49.582	0	14.87	2.38	0.09	3.18	0.02	9.6	0.06	0.01	0.12	70.26	95.98	-44.8	98.74	0.12	0.12	100	0	0.27	15.66	4.9	0.04	0	0	0.01	43.96	0	0	32.84	0.09	0	99.86	0.01	0.38	0	12	-22.33	-0.21	4.1	46.29	201.65	930.09	197.89	1176.6	446.63	957.74	239.79	1158.32	260.52
49.616	0	12.81	2.35	0.09	3	0.02	9.51	0.06	0.01	0.08	74.38	95.19	-45	98.78	0.07	0.11	100	0	0.36	12.66	5.44	0.07	0	0	0.01	42.25	0	0	30.48	0.08	0	99.87	0.01	0.24	0	12	-22.49	-0.02	4.32	46.16	203.14	925.45	198.31	1170.84	445.75	952.18	239.86	1154.22	260.88
49.649	0	12.36	2.32	0.1	2.99	0.02	9.21	0.06	0.01	0.08	75.27	95.75	-45.97	98.41	0.06	0.11	100	0	0.43	11.48	7.63	0.13	0	0	0.01	45.02	0	0	32.1	0.08	0	99.69	0.01	0.15	0	12	-26.62	-1.37	4.01	46.32	210.07	921.52	195.34	1171.07	446.19	946.28	238.21	1155.72	254.47
49.682	0	11.14	2.32	0.1	2.92	0.02	9.19	0.06	0.01	0.07	77.73	95.37	-46.04	98.54	0.06	0.11	100	0	0.34	8.99	7.7	0.12	0	0	0.01	51.22	0	0	30.98	0.07	0	99.9	0.01	0.11	0	12	-24.24	-0.94	4.87	46.23	209.5	920.26	197.72	1167.47	446.56	945.71	238.94	1154.16	259.77
49.716	0	10.4	2.31	0.09	2.92	0.02	9.29	0.06	0.01	0.06	79.21	95.14	-45.71	98.59	0.06	0.12	100	0	0.32	6.96	6.94	0.09	0	0	0	56.47	0	0	30.36	0.06	0	99.95	0.01	0.09	0	12	-25.71	0.78	3.86	45.76	204.22	915.92	195.66	1164.91	445	943.3	236.59	1146.3	258.9
49.749	0	10.9	2.32	0.1	2.93	0.02	9.23	0.06	0.01	0.06	78.2	95.32	-45.9	98.29	0.06	0.11	100	0	0.29	8.28	7.35	0.08	0	0	0.01	57.57	0	0	30.85	0.06	0	99.93	0.01	0.11	0	12	-25.55	-1.75	4.96	46.3	214.89	912.46	192.02	1168.15	449.34	939.65	235.24	1153.71	254.1
49.783	0	12.08	2.34	0.11	3.14	0.02	9.31	0.06	0	0.07	75.84	96.33	-45.63	98.44	0.07	0.11	100	0	0.41	9.23	6.87	0.04	0	0	0	66.21	0	0	34.01	0.06	0	99.82	0	0.2	0	12	-21.44	-1.29	4.89	46.52	219.11	911.45	193.62	1167.61	451.89	936.73	239.4	1155.09	257.56
49.816	0	11.87	2.36	0.11	3.19	0.02	9.31	0.06	0	0.07	76.25	96.53	-45.65	98.11	0.07	0.12	100	0	0.38	8.25	6.87	0.04	0	0	0	64.08	0	0	34.73	0.05	0	99.87	0	0.28	0	12	-20.5	-2.26	6.55	46.21	210.72	911.05	193.97	1167.87	453.17	943.47	238.31	1153.07	260.06
49.849	0	11.51	2.38	0.12	3.09	0.02	9.05	0.06	0	0.06	76.99	96.54	-46.49	98.22	0.06	0.13	100	0	0.43	8.12	8.76	0.04	0	0	0	58.88	0	0	34.76	0.05	0	99.67	0	0.39	0	12	-19.69	-1.96	6.33	46.25	214.3	910.78	194.74	1168.13	454.78	941.52	238.84	1154.58	261.84
49.883	0	12.03	2.38	0.12	3.16	0.02	9.12	0.06	0	0.05	75.95	96.72	-46.23	98.11	0.05	0.12	100	0	0.45	8.79	8.22	0.03	0	0	0	53.52	0	0	35.46	0.05	0	99.4	0	0.37	0	12	-21.32	-2.26	6.53	45.97	209.22	910.01	195.07	1168.02	456.53	943.79	237.62	1151.65	261.33
49.916	0	12.63	2.38	0.12	3.23	0.02	9.13	0.06	0	0.04	74.75	96.99	-46.19	97.98	0.04	0.11	100	0	0.48	9.58	8.17	0.03	0	0	0	49.58	0	0	36.54	0.04	0	99.75	0	0.36	0	12	-20.62	-2.59	6.25	45.7	204.39	911.48	197.35	1166.48	457.26	945.53	238.73	1148.53	262.52
49.949	0	12.78	2.39	0.14	3.36	0.02	9.03	0.06	0	0.05	74.44	97.57	-46.51	97.09	0.04	0.12	100	0	0.54	8.57	8.91	0.03	0	0	0	46.16	0	0	39.27	0.05	0	99.87	0	0.41	0	12	-21.45	-4.46	6.1	45.41	199.35	911.21	198.64	1164.57	456.23	946.25	241.95	1144.71	260.86
49.983	0	12.99	2.4	0.16	3.35	0.02	8.8	0.06	0	0.04	74.03	97.78	-47.26	96.79	0.03	0.13	100	0	0.58	9.1	10.59	0.05	0	0	0	38.15	0	0	40.41	0.04	0	99.68	0	0.47	0	12	-22.55	-4.97	7.47	45.66	201.63	909.89	196.56	1164.7	452.48	946.78	240.82	1147.44	260.59
50.016	0	12.79	2.43	0.19	3.23	0.02	8.36	0.06	0	0.04	74.41	97.94	-48.83	98.05	0.03	0.13	100	0	0.51	9.48	13.95	0.13	0	0	0	38.84	0	0	41.42	0.04	0	99.23	0	0.58	0	12	-22.74	-2.41	6.26	46.32	214.17	907.42	191.89	1171.12	457.16	941.07	238.62	1154.44	257.13
50.049	0	12.48	2.38	0.2	3.22	0.02	8.28	0.06	0	0.04	75.03	97.98	-49.1	97.2	0.03	0.18	100	0	0.39	8.8	14.43	0.2	0	0	0	39.25	0	0	41.61	0.04	0	99.57	0	0.4	0	12	-20.43	-4.26	5.64	46.19	208.66	908.38	193.45	1168.08	455.97	941.37	242.01	1149.55	256.17
50.083	0	12.46	2.34	0.25	2.99	0.02	7.74	0.06	0	0.04	75.07	97.96	-51.16	97.86	0.02	0.13	100	0	0.32	10.78	18.84	0.27	0	0	0	30.95	0	0	41.49	0.04	0	99.08	0	0.23	0	12	-22.97	-2.89	7.42	46.3	218.08	906.24	191.2	1174.92	459.88	942.5	240.59	1159.82	258.76
50.116	0	13.93	2.33	0.34	2.81	0.02	7.14	0.06	0	0.04	72.14	98.15	-53.55	97.58	0.02	0.09	100	0	0.35	15.74	24.08	0.52	0	0	0	28.75	0	0	42.74	0.04	0	99.84	0	0.14	0	12	-21.89	-3.52	6.45	45.96	213.8	906.8	193.58	1173.85	462.54	942.54	241.7	1155.61	259.31
50.15	0	14.14	2.33	0.46	2.52	0.02	6.5	0.06	0.01	0.05	71.73	98.07	-56.3	97.86	0.02	0.09	100	0	0.54	19.19	30.26	0.88	0	0	0.01	19.03	0	0	42.24	0.05	0	99.83	0	0.14	0	12	-21.13	-2.89	6.46	45.98	215.82	907.38	195.49	1173.26	463.21	941.69	243.22	1156.68	262.1
50.183	0	14.81	2.33	0.44	2.42	0.02	6.49	0.06	0.01	0.06	70.39	97.78	-56.33	97.68	0.02	0.09	100	0	0.66	21.99	30.46	0.62	0	0	0.01	13.14	0	0	40.46	0.06	0	99.9	0	0.14	0	12	-21.9	-3.3	6.54	45.67	209.66	908.18	196.69	1170.8	462.25	943.89	241.68	1152.54	262.32
50.216	0	15.78	2.32	0.71	2.02	0.03	5.56	0.06	0.01	0.06	68.44	97.64	-60.82	97.66	0.01	0.07	100	0	0.9	28.99	40.49	0.9	0	0	0.01	11.2	0	0	39.65	0.06	0	99.42	0	0.12	0	12	-22.33	-3.33	6.81	45.75	210.43	907.85	196.52	1170.01	460.74	943.43	241.5	1152.82	262.49
50.25	0	14.9	2.31	0.65	1.86	0.03	5.46	0.06	0.02	0.07	70.2	96.89	-61.35	97.2	0.01	0.06	100	0	0.78	29.99	41.52	0.54	0	0	0.02	7.19	0	0	36.13	0.07	0	98.56	0	0.08	0	12	-21.94	-4.27	7.02	45.83	209.61	908.61	196.61	1170.29	460.28	944.67	241.43	1153.19	262.83
50.283	0	12.51	2.31	1.16	1.69	0.03	4.69	0.06	0.02	0.08	74.99	97.55	-65.74	97.45	0.01	0.07	100	0	0.78	26.84	51.08	0.63	0	0	0.02	9.17	0	0	39.16	0.08	0	98.52	0	0.05	0	12	-24.38	-3.78	7.34	45.8	213.5	908.19	196.51	1170.71	459.03	943.34	243.06	1155.97	262.36
50.316	0	12.25	2.3	2.1	1.53	0.03	4.03	0.06	0.02	0.09	75.5	98.09	-70.13	97.75	0.01	0.04	100	0	0.7	28.31	60.57	1.04	0	0	0.02	8.37	0	0	42.33	0.09	0	99.31	0	0.04	0	12	-23.86	-3.15	6.82	45.81	212.41	908.44	196.6	1170.76	459.34	943.14	242.49	1154.66	261.86
50.35	0	13.15	2.3	2.26	1.79	0.03	4.19	0.06	0.02	0.11	73.7	98.79	-69.01	97.59	0	0.04	100	0	0.74	25.75	58.18	1.02	0	0	0.02	9.34	0	0	48.15	0.11	0	98.19	0	0.03	0	12	-24.24	-3.49	7.35	45.89	215.48	907.66	196.09	1171.84	460.28	942.76	243.2	1157.37	262.51
50.383	0	11.01	2.3	2.23	1.81	0.03	4.25	0.06	0.02	0.1	77.99	98.79	-68.61	97.46	0.01	0.05	100	0	0.87	19.7	57.43	1.5	0	0	0.02	8.68	0	0	48.12	0.1	0	99.01	0	0.04	0	12	-22.52	-3.75	6.33	45.71	213.79	908.39	197.96	1171.33	461.97	941.87	245.34	1154.95	262.81
50.416	0	10.53	2.3	1.88	1.94	0.03	4.47	0.06	0.02	0.09	78.94	98.85	-67.15	97.56	0	0.04	100	0	0.74	16.64	54.11	0.98	0	0	0.02	8.83	0	0	48.77	0.09	0	99.11	0	0.03	0	12	-23.13	-3.55	6.98	45.83	213.35	908.11	197.3	1170.7	459.89	942.74	244.26	1155.27	262.99
50.45	0	10.97	2.3	0.92	2.33	0.03	5.51	0.06	0.02	0.1	78.05	98.7	-61.1	97.43	0	0.08	100	0	0.75	13.03	40.95	0.71	0	0	0.02	8.49	0	0	47.21	0.1	0	98.57	0	0.02	0	12	-21.86	-3.83	6.86	45.89	211.82	909.18	197.96	1170.07	460.73	943.62	242.32	1154.27	264.54
50.483	0	11.58	2.3	0.35	2.83	0.03	7.14	0.06	0.01	0.09	76.83	98.24	-53.44	97.98	0	0.1	100	0	0.86	9.83	24.36	0.21	0	0	0.01	6.57	0	0	43.35	0.09	0	99.84	0	0.03	0	12	-20.72	-2.6	7.13	45.99	207.51	911.71	199.02	1166.39	457.19	945.78	239.11	1151.45	266.66
50.517	0	14.41	2.3	0.26	3.47	0.03	8.11	0.06	0.01	0.1	71.18	98.68	-49.58	97.56	0.01	0.13	100	0	1.21	10.73	16.29	0.16	0	0	0.01	6.65	0	0	46.99	0.1	0	99.77	0	0.05	0	6	-24.08	-3.56	7.2	46.27	217	908.11	195.13	1171.94	458.96	942.14	241.38	1158.16	262.01
50.55	0	13.96	2.3	0.27	3.3	0.03	7.91	0.06	0.01	0.1	72.08	98.53	-50.36	97.99	0.01	0.11	100	0	0.98	11.23	17.76	0.12	0	0	0.01	5.49	0	0	45.67	0.1	0	99.73	0	0.06	0	6	-19.46	-2.56	6.58	46.11	209.75	910.29	198	1168.22	459.99	943.88	240.85	1152.22	265.21
50.583	0	13.66	2.31	0.26	3.26	0.03	7.95	0.06	0.01	0.09	72.68	98.43	-50.22	97.63	0.01	0.12	100	0	0.96	10.94	17.44	0.08	0	0	0.01	5.68	0	0	44.86	0.09	0	99.71	0	0.1	0	6	-23.85	-3.41	6.12	46.03	216.61	909.41	197.41	1169.67	457.82	939.95	243.37	1155.76	262.04
50.617	0	11.17	2.32	0.33	2.65	0.02	7.01	0.06	0.01	0.08	77.67	97.84	-53.99	97.57	0.01	0.13	100	0	0.68	10.86	25.37	0.13	0	0	0.01	6.37	0	0	40.78	0.08	0	99.05	0.01	0.14	0	6	-23.82	-3.53	6.67	46.16	216.65	908.58	196.67	1168.62	456.7	940.01	241.73	1155.65	262.62
50.65	0	11.32	2.32	0.2	2.83	0.02	7.9	0.06	0.01	0.07	77.37	97.23	-50.48	97.78	0.02	0.18	100	0	0.52	9.79	17.57	0.06	0	0	0.01	5.95	0	0	37.61	0.07	0	99.58	0.01	0.16	0	6	-22.87	-3.08	6.46	46.47	219.59	906.99	194.68	1169.02	456.72	937.67	241.13	1156.34	261.16
50.683	0	10.4	2.33	0.21	2.63	0.02	7.65	0.06	0.01	0.06	79.2	96.7	-51.42	98.09	0.02	0.21	100	0	0.49	9.55	19.59	0.06	0	0	0.01	6.35	0	0	35.39	0.06	0	99.48	0.01	0.19	0	6	-22.89	-2.32	6.7	46.09	215.28	908.13	196.41	1168.01	456.81	940.22	241.22	1154.41	262.8
50.717	0	10.85	2.36	0.17	2.73	0.02	8.02	0.06	0.01	0.05	78.31	96.54	-50.04	97.81	0.03	0.21	100	0	0.43	9.84	16.51	0.05	0	0	0.01	7.7	0	0	34.75	0.05	0	99.39	0.01	0.3	0	6	-22.14	-3.01	6.01	46.5	219.14	907.79	195.18	1167.96	456.1	936.99	241.14	1155.22	261.07
50.75	0	10.44	2.34	0.18	2.53	0.02	7.76	0.06	0.01	0.05	79.12	95.92	-51.02	97.81	0.02	0.18	100	0	0.4	10.97	18.62	0.07	0	0	0.01	7.2	0	0	32.62	0.05	0	99.48	0.01	0.24	0	6	-21.76	-3.01	6.03	46.38	218.41	907.84	196.51	1166.69	456.93	936.87	240.66	1154.13	263.04
50.784	0	9.47	2.34	0.17	2.39	0.02	7.74	0.06	0.01	0.04	81.06	95.04	-51.07	97.77	0.02	0.13	100	0	0.58	9.74	18.91	0.06	0	0	0.01	6.08	0	0	30.09	0.04	0	99.27	0.01	0.21	0	6	-21.06	-3.11	5.75	45.98	211.76	909.17	199.23	1161.16	454.02	937.51	240.37	1147.83	265.06
50.817	0	8.86	2.36	0.15	2.2	0.02	7.72	0.06	0.01	0.04	82.27	93.26	-51.17	98.02	0.02	0.13	100	0	0.57	10.43	19.12	0.07	0	0	0.01	6.1	0	0	26.02	0.04	0	99.36	0.01	0.31	0	6	-27.03	-2.48	5.8	46.19	219.73	907.26	196.38	1165.62	454.75	934.82	242.3	1153.89	259.31
50.85	0	7.86	2.36	0.26	1.97	0.02	6.64	0.06	0.01	0.04	84.28	94.39	-55.61	97.36	0.02	0.16	100	0	0.65	9.74	28.89	0.11	0	0	0.01	6.84	0	0	28.46	0.04	0	99.78	0.01	0.28	0	6	-19.46	-3.96	5.77	46.1	214.29	907.15	198.64	1163.81	456.81	936.28	246.74	1149.96	262.9
50.884	0	7.73	2.36	0.14	2.06	0.03	7.67	0.06	0.01	0.03	84.54	91.51	-51.32	97.61	0.02	0.18	100	0	0.69	8.57	19.59	0.1	0	0	0.01	6.08	0	0	22.92	0.03	0	99.76	0.01	0.3	0	6	-23.89	-3.45	6.27	46.01	217.82	904.91	197.51	1162.29	454.89	933.77	242.29	1150.63	262.73
50.917	0	7.07	2.35	0.2	1.75	0.02	6.74	0.06	0.01	0.03	85.87	90.64	-55.21	97.74	0.01	0.11	100	0	0.51	10.49	27.88	0.14	0	0	0.01	5.25	0	0	21.59	0.03	0	99.72	0.01	0.25	0	6	-22.95	-3.17	6.05	46.13	219.22	903.52	196.98	1162.13	456.36	932.07	240.96	1150.16	263.13
50.95	0	6.71	2.36	0.26	1.53	0.02	6.09	0.06	0.01	0.03	86.57	89.64	-58.2	97.87	0.01	0.08	100	0	0.39	12.78	34.27	0.12	0	0	0.01	5.06	0	0	20.18	0.03	0	99.74	0.01	0.27	0	6	-23.98	-2.87	6.28	46.37	222.51	902.76	196.18	1162.51	455.93	930.72	241.25	1152.19	262.7
50.984	0	7.38	2.37	0.27	1.5	0.02	6.03	0.06	0.01	0.03	85.24	89.41	-58.56	98.19	0.01	0.04	100	0	0.33	16.05	34.99	0.12	0	0	0.01	6.96	0	0	19.88	0.03	0	99.54	0	0.29	0	6	-22.95	-2.02	5.56	46.2	218.6	903.66	197.23	1161.36	456.11	931.15	241.96	1148.82	262.07
51.017	0	6.2	2.41	0.77	1.1	0.02	4.38	0.06	0.01	0.04	87.59	90.27	-67.77	97.86	0.01	0.03	100	0	0.4	19.33	55.16	0.27	0	0	0.01	7.84	0	0	21.05	0.04	0	99.8	0	0.48	0	6	-23.55	-2.89	5.93	46.16	221.34	902.51	197.6	1161.12	456.21	929.79	242.91	1150.2	263.17
51.05	0	6.24	2.44	0.5	1.12	0.02	4.82	0.06	0.01	0.03	87.52	87	-65.06	97.99	0.01	0.03	100	0	0.49	19.41	49.32	0.34	0	0	0.01	7.6	0	0	16.99	0.03	0	99.85	0	0.59	0	6	-24.43	-2.58	5.75	46.11	220.57	902.13	198.16	1159.26	455.3	928.73	242.58	1148.36	262.99
51.084	0	6.17	2.46	0.47	1.11	0.02	4.88	0.06	0.01	0.03	87.65	86.07	-64.67	97.78	0.01	0.02	100	0	0.67	19.42	48.64	0.33	0	0	0.01	8.21	0	0	16	0.03	0	99.6	0	0.65	0	6	-23.81	-3.07	5.95	46.18	219.09	900.68	196.9	1158.91	455.32	928.86	241.37	1146.96	262.15
51.117	0	6.8	2.48	0.29	1.23	0.02	5.56	0.06	0.01	0.03	86.4	84.48	-60.85	97.9	0.01	0.02	100	0	0.62	19.47	40.27	0.2	0	0	0.01	8.31	0	0.01	14.42	0.03	0	99.38	0	0.74	0	6	-22.8	-2.79	5.94	46.36	221.18	900.67	196.15	1159.49	455.17	928.19	241.2	1148.37	262.24
51.151	0	10.09	2.54	0.14	1.61	0.02	7.04	0.06	0.01	0.03	79.82	85.23	-53.98	98.22	0	0.02	100	0	0.48	23.95	25.16	0.05	0	0	0.01	9.01	0	0.01	15.14	0.03	0	99.68	0	0.96	0	6	-21.05	-1.94	5.25	46.06	209.65	901.27	198.32	1154.48	455.17	930.28	240.95	1138.8	262.63
51.184	0	11.79	2.64	0.13	1.73	0.02	7.32	0.06	0.01	0.03	76.42	87.01	-52.78	98.23	0.01	0.02	100	0	0.62	26.41	22.67	0.04	0	0	0.01	11.92	0	0.01	17	0.03	0	98.73	0	1.33	0	6	-25.31	-1.93	5.38	46.38	221.12	899.8	196.53	1155.56	452.29	924.79	241.34	1145.11	260.08
51.217	0	11.76	2.89	0.12	1.77	0.02	7.56	0.06	0.02	0.03	76.49	86.29	-51.83	98.3	0.01	0.02	100	0	0.6	25.87	20.58	0.05	0.01	0	0.02	12.36	0	0.01	16.23	0.03	0	99.25	0	2.23	0	6	-24.27	-1.72	5.73	46.54	223.05	897.48	194.95	1157.69	455.18	924.49	239.55	1146.53	260.81
51.251	0	10.77	3.06	0.14	1.71	0.03	7.27	0.06	0.02	0.03	78.46	86.81	-52.94	98.59	0.01	0.03	100	0	0.88	24.04	23.28	0.07	0.01	0	0.02	18.31	0.01	0.01	16.78	0.03	0	99.01	0	2.78	0	6	-23.92	-0.77	5.79	46.35	219.16	898.45	195.89	1159.06	457.28	927.56	241.03	1145.79	261.14
51.284	0	9.23	3.29	0.22	1.52	0.03	6.35	0.06	0.03	0.03	81.54	87.87	-56.95	98.09	0.01	0.03	100	0	0.8	22.51	31.93	0.11	0.02	0	0.03	20.85	0.01	0.02	17.97	0.03	0	99.61	0	3.48	0	6	-23.27	-2.31	5.17	46.26	219.48	899.4	198.08	1156.77	455.79	925.5	245.05	1144.38	261.24
51.317	0	9.04	3.54	0.36	1.34	0.03	5.49	0.06	0.04	0.03	81.93	89.06	-61.22	98.1	0.01	0.03	100	0	0.85	25.17	41.27	0.16	0.02	0	0.03	24.03	0.01	0.04	19.42	0.03	0	99.67	0	4.2	0	6	-24.46	-2.28	6.68	45.9	218.26	899	200.79	1154.19	455.98	927.53	242.25	1144.29	267.78
51.351	0	7.04	3.53	0.37	1.25	0.03	5.35	0.06	0.04	0.02	85.93	87.34	-62.02	97.52	0.02	0.04	100	0	0.78	19.83	42.94	0.16	0.02	0	0.03	25.34	0.01	0.04	17.37	0.02	0	99.85	0	4.16	0	6	-21.26	-3.63	6.91	45.55	207.43	898.23	200.77	1153.06	456.75	931.62	245.86	1138.11	265.61
51.384	0	7.51	3.72	0.62	1.06	0.03	4.54	0.06	0.04	0.02	84.97	87.43	-66.75	97.72	0.02	0.03	100	0	0.77	26.37	53.25	0.17	0.02	0	0.04	25.44	0.01	0.03	17.47	0.02	0	99.63	0	4.68	0	6	-22.7	-3.22	6.56	45.97	213.16	897.86	198.17	1155.19	456.57	929.43	241.89	1141.44	263.93
51.417	0	7.94	3.57	0.5	1.15	0.03	4.89	0.06	0.04	0.03	84.11	87.82	-64.59	97.94	0.02	0.03	100	0	0.92	25.68	48.69	0.14	0.01	0	0.04	27.01	0.01	0.02	17.91	0.03	0	99.41	0	4.29	0	6	-23.84	-2.69	5.99	46.05	219.01	896.67	198.16	1153.71	456.22	924.53	240.16	1142.21	264.34
51.451	0	7.81	4.01	0.24	1.47	0.02	6.13	0.06	0.06	0.02	84.38	88.08	-58.07	98.25	0.02	0.04	100	0	0.63	18.42	34.19	0.08	0.01	0	0.06	31.77	0.01	0.03	18.23	0.02	0	99.59	0.01	5.42	0	6	-24.57	-1.86	5.96	46.34	221.3	894.53	195.64	1153.99	455.62	922.48	238.39	1142.51	262.02
51.484	0	7.73	3.68	0.28	1.39	0.03	5.87	0.06	0.06	0.03	84.54	87.6	-59.33	98.5	0.02	0.04	100	0	0.74	19.75	37.04	0.1	0.01	0	0.06	33.52	0.01	0.03	17.66	0.03	0	98.97	0	4.58	0	6	-24.59	-1.08	5.87	46.3	221.38	895.01	195.39	1155.91	456.29	923.33	241.19	1143.85	260.63
51.518	0	9.2	3.42	0.16	1.58	0.02	6.84	0.06	0.04	0.02	81.6	86.04	-54.83	98.67	0.02	0.03	100	0	0.6	21.53	27.11	0.05	0	0	0.04	34.58	0.01	0.01	15.97	0.02	0	99.75	0.01	3.87	0	6	-22.83	-0.48	5.85	45.86	211.89	896.85	198.72	1150.43	454.57	926.03	241.06	1136.75	263.25
51.551	0	9.58	3.11	0.14	1.58	0.02	7.05	0.06	0.03	0.02	80.84	84.38	-53.93	97.98	0.02	0.02	100	0	0.59	22.91	25.15	0.03	0	0	0.03	36.5	0.01	0.01	14.33	0.02	0	99.73	0.01	2.95	0	6	-24.28	-2.58	5.52	45.71	208.19	896.47	198.87	1148.46	452.06	925.75	243.33	1133.27	260.01
51.584	0	8.49	3.03	0.24	1.27	0.03	5.84	0.06	0.02	0.02	83.01	83.48	-59.43	98.19	0.02	0.02	100	0	0.72	25.34	37.27	0.04	0	0	0.02	39.2	0.01	0	13.5	0.02	0	99.8	0.01	2.69	0	6	-26.29	-2.04	5.29	46.17	220.5	893.58	195.9	1151.05	453.37	919.49	241.32	1139.32	258.6
51.618	0	10.46	3.02	0.19	1.41	0.03	6.36	0.06	0.02	0.02	79.08	84.03	-56.93	98.37	0.02	0.02	100	0	0.76	28.84	31.85	0.04	0	0	0.02	41.05	0.01	0	14	0.02	0	99.79	0.01	2.66	0	6	-24.38	-1.5	5.6	46.43	220.72	893.66	194.5	1153.65	455.05	921.38	239.23	1141.18	259.5
51.651	0	8.97	2.87	0.19	1.37	0.02	6.28	0.06	0.02	0.02	82.07	83.36	-57.34	98.37	0.02	0.02	100	0	0.58	24.88	32.57	0.06	0	0	0.02	45.48	0.01	0	13.39	0.02	0	99.82	0.01	2.14	0	6	-24.65	-1.5	5.65	46.34	222.37	894.58	195.55	1153.94	454.9	921.22	241.94	1142.85	260.07
51.684	0	8.79	2.9	0.32	1.17	0.02	5.38	0.06	0.02	0.02	82.41	83.53	-61.9	97.9	0.02	0.02	100	0	0.5	28.65	42.44	0.14	0	0	0.02	50.5	0.01	0	13.54	0.02	0	99.63	0.01	2.27	0	6	-22.58	-2.78	5.68	46.23	220.72	894.49	195.41	1154.29	456.02	922.2	241.12	1142.03	260.91
51.718	0	12.08	2.8	0.44	1.05	0.02	4.84	0.06	0.02	0.02	75.84	83.61	-64.99	98.02	0.02	0.01	100	0	0.41	41.26	49.08	0.21	0	0	0.02	59.72	0.01	0.01	13.61	0.02	0	99.84	0	1.92	0	6	-22.39	-2.5	5.43	46.14	220.24	893.99	195.33	1154.59	457.36	921.87	241.4	1141.3	260.37
51.751	0	11.18	2.93	0.6	0.95	0.02	4.39	0.06	0.02	0.02	77.63	83.44	-67.76	98.28	0.02	0.01	100	0	0.45	41.72	55.15	0.23	0	0	0.02	60.74	0.01	0.01	13.46	0.02	0	99.52	0	2.36	0	6	-23.65	-1.78	5.87	45.79	221.22	893.19	196.67	1152.14	455.89	920.68	241.08	1140.85	262.6
51.785	0	10.54	3.03	0.36	1.02	0.02	4.99	0.06	0.03	0.02	78.91	79.87	-64.06	98.58	0.02	0.01	100	0	0.67	38.27	47.29	0.15	0.01	0	0.03	58.26	0.01	0.02	10.49	0.02	0	99.1	0	2.68	0	6	-23.01	-0.79	5.93	45.64	211.62	894.28	196.62	1147.06	451.45	923.33	238.63	1133.75	261.15
51.818	0	11.41	3.22	0.23	1.12	0.02	5.67	0.06	0.04	0.03	77.19	77.03	-60.37	98.17	0.03	0.02	100	0	0.63	38.36	39.21	0.11	0.01	0	0.04	60.62	0.01	0.01	8.39	0.02	0	99.49	0	3.26	0	6	-26.32	-2.1	5.39	45.62	221.46	893.72	197.26	1147.52	451.06	917.64	240.42	1138.16	260.78
51.851	0	11.73	3.2	0.16	1.24	0.03	6.34	0.06	0.05	0.03	76.53	76.3	-57.05	97.87	0.03	0.03	100	0	0.83	36.37	32.18	0.1	0.01	0	0.05	59.86	0	0.01	7.88	0.02	0	99.82	0	3.22	0	6	-21.84	-2.85	5.92	44.89	204.15	895.34	200.34	1142.95	451.06	925.17	241.48	1128.15	263.21
51.885	0	16.41	3.31	0.14	1.26	0.03	6.48	0.06	0.04	0.03	67.18	75.43	-56.41	97.64	0.03	0.02	100	0	0.71	46.7	30.66	0.07	0	0	0.04	59.15	0	0.01	7.29	0.02	0	99.36	0	3.54	0	6	-27.91	-3.39	6.83	45.24	214.19	890.62	195.65	1145.95	450.98	921.15	237.71	1134.2	259.8
51.918	0	16.93	3.59	0.14	1.25	0.02	6.45	0.06	0.04	0.03	66.14	75.35	-56.58	98.27	0.03	0.02	100	0	0.68	47.92	31.01	0.05	0.01	0	0.04	62.79	0	0	7.24	0.02	0	99.6	0	4.32	0	6	-25.95	-1.82	5.78	45.64	222.65	890.78	195.92	1146.67	451.81	916.02	237.81	1137.42	261.44
[truncated: 47,664 more rows]
[truncated: 4 more columns]
